# Supplementary material for: Shifts in community composition and co-occurrence patterns of phyllosphere fungi inhabiting Mussaenda shikokiana along an elevation gradient
Source: PeerJ. 2018 Oct 12;6:e5767. doi: 10.7717/peerj.5767 (PMC6187995; doi:10.7717/peerj.5767)
Supplement: Supplemental Information 1 [file peerj-06-5767-s001.zip › 838m/838a.fastq]

@M02197:102:000000000-ALU3V:1:1101:17214:1442 1:N:0:1
ACTAGGATCAGTTCCTCCGCTTATTGATATGCTTAAGTTCAGCGGGTATTCCTACCTGATCCGAGGTCAACATTCAGAAGTTGGGGGTTTAACGGCTTGGCCGCGCCGCGTACCAGTTGCGGGGTTTTTACTACTACGCAATGGAAGCTGCGGCGAGACCGCCACTAGATTTCGGGGCCGGCTTGCCGCAAGGGCTCGCCGATCCCCAACACCAAACCCGAGGGCTTGAGGGTTGAAATGACGCTCGAACAGGCATGCCCGCCAGAATACTGGCGGGCGCAATGTGCGTTCAAAGATTCGATGACTCAC
+
AABCBFBFFFFFGGGGGGFCGGGHHGHHHHHCHHHHHHHHHHFGGGFGHHHHGHGFHFHHHFGGGFEHHHHGHHHHGEGGFHHHGG9GG:H<;CF:G;GC3F3E#B65C5//>5F/13G0A#<F#;<D980D;.:<055?56F8FGBA.HF#CF3??AE????BD0BF/9BFFB9;6A@::;@BFFFFC/<<;D#AA/?CC//CCFF?A9CEDEF9DFDCFCFCHFFAHGGFGFGGB>4?1>AF?9@3334F3AGGCEE?FAEHGHFFAA22AAAA2255HG?EFEGCGFDGGGA4AFCDD5BFAA>>A
@M02197:102:000000000-ALU3V:1:1101:12742:1878 1:N:0:1
ACTAGGATCAGTTCCTCCGCTTATTGATATGCTTAAGTTCAGCGGGTATCCCTACCTGATCCGAGGTCAACCTTTGAAAGAGTTTAACGGCTACGACCGCCCGCACTCCAAAGCGAATATGTATCACAACGCTTAGAGACGGACAGCTCGGCCGGAGACTTCAAGGCGCGCGGGAGCCGCGACGCCCAACACCAAGCGAGGCTTGAGTGGCGAAATGACGCTCGAACAGGCATGCCCTTCGGAATACCAAAGGGCGCAATGTGCGTTCAAAGATTCGATGATTCAC
+
BCCCCBFFFFFFGGGGGGGGEFGGHHGHGHHHHHHHHFHHHGHGGGGFHH5FGBEHFHFHHGAEGGGGHHHHHHHHHHHHHHGHHHGHGGGFEHF;?GFGGGGGGGGHHGHHFHGGGGGHEGHHHHHHBECGGGGHHGEGFGFDFEFHFAFGGGGDGEHHHGGGFFGGGGGGGGGGGGGFFGGGFFFFFFGFGHFEFHHGHFHGHHGGEEBHGFHEFFFFFHGHHHHGHFFGCEGEEFFFFF5FBFGFFFFFEAABFGDAAEDFFGGFGBGGFGC@5FFFFA@AA>
@M02197:102:000000000-ALU3V:1:1101:13229:1978 1:N:0:1
ACTAGGATCAGTTCCTCCGCTTATTGATATGCTTAAGTTCAGCGGGTATTCCTACCTGATCCGAGGTCAACATTCAGAAGTTGGGGGTTTAACGGCTTGGCCGCGCCGCGTACCAGTTGCTAGGTGTTATCTACTACGCAAGGGAAGATGCAGCGTGACCGCCACTAGATTTCGGGGCCGGGCTGGCTAGCAGCCCGATCCCCAACCCCAAACCCGGGGGTTTGAGGGTTGAAATGACGCTCGAACAGGCATGCCCGCCAGAATACTGGCGGGCGCAATGTGCGTTCAAAGATTCGATGATTCAC
+
AAAAAFFF1FFFFFGGGBGGCEGHHHHCHHFHHHHHFHCHHHGGCEGGHHHGHHFFHFGHGFHGGCAGBGGDFGHHHG1B8GG<GG;EGG;;,>?EE-?CCF@E@@@#4C/(@8B9FF94#'31;.<CBGF9DD8E;C7#--95#:C##9G0EHG569GGA90C0;CFF@BFGFC;C?@EC..0/#0FG9/B>F?B@?@@C/A>AB#9BCE?EEF;?@?;9FBC:CHFB9F2B8?>90/G?AF16111B00//@EE1122BFAA1///0E0A00FFGDEA0E111GF3AAEA111FFD33AAA>1
@M02197:102:000000000-ALU3V:1:1101:13455:1827 1:N:0:1
ACTAGGATCAGTTCCTCCGCTTATTGATATGCTTAAGTTCAGCGGGTATTCCTACCTGATCCGAGGTCAACCTTTGGAAAATTGGGGGTTTTACGGCAAGAGTCCCTCCGGATCCCAGTGCGAGACGTAAAGTTACTACGCAAAGGAGGCTCCGAGAGGGTCCGCCACTACCTTTGAGGACCTACATCAGCTGTAGGGCCCCAACACCAAGCAGAGCTTGAGGGTTGAAATGACGCTCGAACAGGCATGCCCGCCAGAATGCTGGCGGGCGCAATGTGCGTTCAAAGATTCGATGATTC
+
>1>AAFBFBFFFGFGGGFE1AEEHHBGGFHHHGGHFHHCGDEG?CEEEGHHFGGG0E1GF11FEAEEG1@GCGFHDFHDG;FGGE/FG>EEEH7FGEEGA;HBGHF6GEA3C9@GH;C1CGGEGCAE6GG0<FGFF8;@>?EGGHCFH?CGH7ECCG<.<EG<3GG09>9F<<F;DFFG$F<<@9FCBFFGGGHGGGECB???/<AEFFGFGFFHFG9HFB:BHG>FFGBGE>>EFF>@FGFBGFGF/C//AFHGGHGDBCA/GGE?CEE1GBE0EEEGFA3FGDEAFC1CD3FA>A>1
@M02197:102:000000000-ALU3V:1:1101:19482:2126 1:N:0:1
ACTAGGATCAGTTCCTCCGCTTATTGATATGCTTAAGTTCAGCGGGTATTCCTACCTGATCCGAGGTCAACCTGTAAAGAATTTGGGGGTTTAACGGCAAGAGTCCCTCCGGATCCCAGTGCGAGACGTTAGTTACTACGCAAAGGGGGCTCCGGGAGGGTCCGCCACTACCTTTAAGGGCCCACGTCGGCCGTGGGGCCCCAAAACCAAGCGGTGCTTGAGGGTTGAAATGACGCTCGAACAGGCATGCTCGCCAGAATGCTGGCGAGCGCAATGTGCGTTCAAAGATTCGATGACTCAC
+
BBBBBFFFFFBFGGGGGGGGGGGHHGHHHHHFHHHHGHHGFBFGGGGGHHHHGHHHHEHHHHHGGGFHHHHGHHHHHHHB<HH<HHGGGEEGHHHGGGGGGEEEEH<HH;GFGGGH;GH0HHG?DCGGGGCE:HGHHHHGGGG;BB2FDGHG:G@?9??78GGGFG<DFFFGFFFHGGGF<ACDECGGFGGGGFCCFGEECFFFFAGGEEFFFFFFBFFG6EGFF;HFGAFGGGGHHGHHHFAFGFFCGE/EFFFGGHHHF?GGEFB00GHHHHEEGGFGGEBGFGCF1BFFFFFFAA1AA
@M02197:102:000000000-ALU3V:1:1101:13659:2100 1:N:0:1
ACTAGGATCAGTTCCTCCGCTATTGATATGCTTAAGTTCAGCGGGTATTCCTACCTGATCCGAGGTCAACATTCAGAAGTTGGGGTTTTACGGCGTGGCCGCGACGATTACCAGTACCGAGGTGTATGATTACTACGCTAGGGAAGCTCGACGTGACCGCCAATCGATTTGGGGAACGCGGGTTACCGCGAGTCCCAACACCAAGCTGAGCTTGAGGGTTGAAATGACGCTCGAACAGGCATGCCCGCCAGAATACTGGCGGGCGCAATGTGCGTTCAAAGATTCGATGATTCAC
+
>A>AAFFFFFFDFGFGGGGGGCFFHFHHHHHFGFHHHHGHHHGGGEGHHFGGFHHGHHGGHHGGGEEGHFH<HH;:;;GGFFFGGEEGGHFGGGGF?EEHGC#/;<>F/AG919G;)9EA;A/>B1=BB;781G<1<-/<#;CDG/.70<::/::@GGHHGCC/;E0AGGGB@A<7.CDGFBFA/DFFFC-FG/FACBFEGHGFBE?3B93HHEHGHF44FFGBFEBF?F?9BBF3493EEGGGGGFHBFHGBA3GGGGGGGGDFHFD2EADFGGCGEBGAFEFBFFFFFBBAAA
@M02197:102:000000000-ALU3V:1:1101:16430:2145 1:N:0:1
ACTAGGATCAGTTCCTCCGCTTATTGATATGCTTAAGTTCAGCGGGTATTCCTACCTGATCCGAGGTCAACATTCAGAAGTTGGGGTTTTACGGCGTGGCCGCGACTATTACCAGTAACGAGGTGTATGATTAATACGCTATGGAAGCTCGACGTGACCGCCAATCGATTTGGGGAACGCGGGTTACCGCGAGTCCCAACACCAAGCTGAGCTTGAGGGTTGAAATGACGCTCGAACAGGCATGCCCGCCAGAATACTGGCGGGCGCAATGTGCGTTCAAAGATTCGATGACTCAC
+
BBBBBFFFFFFFBGGG5FE?EGGHFHHFHHH5AGGFF5FFGHGFC?EGHHEGHHHHHHGHFFHGGGF2GB9HHHHFFF:FBGHGC91EEEHGEF;GG?C/FE99//#/;FE1DFGDHF;<#?7#F1#=BBFF%%1#17A0C#FGBD/#/=C84D;AA@C;?7G./FE0FCEFGHG@<C<.9..<<3<#//<09ECC<BF?1GFHF1BHG1DBGHHFEGE9G2EB;/FEEEFCABBF:FEF0B1/CCGGBBFF2GEGEE/0GEEA0HHHFA0EFGEGGFGG3GGGCCFDD@@A>>11
@M02197:102:000000000-ALU3V:1:1101:19887:2385 1:N:0:1
ACTAGGATCAGTTCCTCCGCTTATTGATATGCTTAAGTTCAGCGGGTATTCCTACCTGATCCGAGGTCAACCTTGGTGCCGCCGAGGCGGGCTTGTGGGGGGTTTAGAGGCAGGACGCCGAGGACTCCCGATGCGAGGGGAATGCTACTGCGCAAAGGACAGGGCCCTTCGGGGCCGGCACTGGTTTTAGGGGCCTGCCGTGGCAGATCCCCAACGCCGGGCCACAGGGGCTCGAGGGTTGAAACGACGCTCGGACAGGCATGCCTCCCAGGATACTGGAAGGCGCCATGTGCGTTCAAAGATTCGATGATTCAC
+
A3A3>FFFBFFFGGBDD4ECECE5FGEFGBGF6FDGDGDGFBG?EEEEFGFEHHGHHEGHHHAECEBBGFHGHH53FFFFCGGCE?/>EECB/9#0%@/A/@/;DF/B9/+A;B?E994F.9@;;6//.9/9..;99;#/969//;///9BD?,;/#:/##2D?E;5A9:.;9#-90$BD<EE0<</AHC<.<-;/9:/<HGBFDEE/C<BAB/A8;EGGA2GHEHGFEDEE/HAFGBF4F$FGGEEGEE?EA3GDGGBFB1A0AFAFGBGD5DBFFHHDGCEE4445EEAGHGFGBCGFEGFFF@BBFBAAAAA
@M02197:102:000000000-ALU3V:1:1101:15579:2728 1:N:0:1
ACTAGGATCAGTTCCTCCGCTTATTGATATGCTTAAGTTCAGCGGGTATTCCTACCTGATCCGAGGTCAACCTTTGGAAAATTGGGGGTTTTACGGCAAGAGTCCCTCCGGATCCCAGTGCGAGACGTAAAGTTACTACGCAAAGGAGGCTCCGAGAGGGTCCGCCACTACCTTTGAGGGCCTACATCAGCTGTAGGGCCCCAACACCAAGCAGAGCTTGAGGGTTGAAATGACGCTCGAACAGGCATGCCCGCCAGAATGCTGGCGGGCGCAATGTGCGTTCAAAGATTCGATGACTCAC
+
BABAAFFFFFFFGGGGGGGGGGGHHHHHHHHGHHHHHHGHGHGGGGGGHHHHHHHHHHHHHHHDGGGHHHHHHHHHHHGHHH<HGGGGEEG;;HGGGGGGHH;HHHHHGGDG;GHHHHHHHGGGGGGGHHHHH9HHHHH88GGGHHHHGGHHGCCC6G;GDHHGHHGHGGHHGGGEGGGBHGGGHGGHHHGGGHGCF/CFFGFFFFGGFEFFHGFHHFEHHGHGEAFHHHFFEGFFGFHHHHFHHHEGGCEEGBGBHGGHGGGGGGGGGEFHHGEEEGHGGGGGGFGGBBFFFBFFBBBBB
@M02197:102:000000000-ALU3V:1:1101:20709:3163 1:N:0:1
ACTAGGATCAGTTCCCCGCTTATTGATATGCTTAAGTTCAGCGGGTATTCCTACCTGATCCGAGGTCAACATTCAGAAGTTGGGGGTTTAACGGCTTGGCCGCGCCGCGTCCCAGTTGCGGGGGTTTTACTACTACGCAATGGAAGGTGCAGCGAACCCGCCCCTAGATTTCGGGGCCGGCTTGCCGCAAGGGCTCGCCGATCCCCAACACCAAACCCGAGGGCTTGAGGGTTGAAATGACGCTCGAACAGGCATGCCCGCCAGAATACCGGCGGGCGCAATGTGCGTTCAAAGATTCGATGATTCAC
+
BABABFFFFFFFGGGGGGGGGFHHFHHHHHHHHHHCFGBDFGGFGGGHHGHHEGFGGEFHGHGEEFHHGHHGHHHFGGGGGHFCG9G;;H0:G;;G;/59FECCG;;7@<#A81C9:1%@#ADG;<D96GG6G77G9?:/.CH95/#5666B4:9-#;C@G?/F9B/B:FFFFBD:;@;;A@>CCBG=<B9<DE@<;AA=#AGCAECFDEGGGFCGCDFBGFF?AEEGEFDB2FGBFFFFCADD?HHHHHGGGB@CCGGHGGHHHCEEGGEE?ACCCFFHHGEEEGEB3FGGGE1F1FFFFFF@AA>A
@M02197:102:000000000-ALU3V:1:1101:18600:3610 1:N:0:1
ACTAGGATCAGTTCCTCCGCTTATTGATATGCTTAAGTTCAGCGGGTATCCTTGTCTGATTCGAGGTCAAAAATCAAAAGCCACCACAAAGGGCAACAATGGTTTTAACGCCACCAAGCTATGAACAGTCGCTGAAATATATGTAAACACCACTTCATTAACCTAGCATTAGCTTGCGGTCGTGCAGCAAGTTTAAGGCGGGAGCGGCCGCAATGACCAGTCCTCCACAAGCCCATGACCACCAGTAATAATAAAATTACTGCTGAGAGGTTTTGCTGACGCTCGAACAGGCATGCCTACCGGAATACCAGCAGGCGCAATGTGCGTTCAAAGATTCGATGACTCAC
+
CCCCCFFFFFFBGGGGGGGGGGGHHHHHHHHHHHHHHHHHHHHGGGGGHHHHHHHHHHGHHHGHHGFHHHHHHHHHHHGHHHHHHHHHHGHGGGGGHGHHHHHFHGHHHGGGDGGHHHGHHHHHBGHHGFGGGGGHHHHHHHHGHHHGHHGGHHHGHHHHEGHFBGHHHHHHGHHHHGFFGFHGGEFHHHGGHGHHGFGCCDGGC@FFGGFHHHHHHFGF0EHEGHHGHHGGHHHHGEGHGHHFHHHHHGHFHFHHHEGHFGGGHHHHGHFFFGHDGGEE?HHFHGHGGHHHHGHGGGGGHFGGGHHHGHGHGGGGHHHHGGGGHFGGGGGG?GGF4FFFFFBAAA3
@M02197:102:000000000-ALU3V:1:1101:11593:3949 1:N:0:1
ACTAGGATCAGTTCCTCCGCTTATTGATATGCTTAAGTTCAGCGGGTATTCCTACCTGATCCGAGGTCAACCTTTGAAAGAGTTTAACGACCACGACCGCCCGCACTCCAAAGCGAATATGTATCACAACTCTTAGAGACGGACAGCTCGGCAGGAGACTTCAAGGCGCGGGGGAGCCGCGACGCCCAACACCAAGCGAGGCTTGAGTGGCGAAATGACGCTCGAACAGGCATGCCCTTCGGAATACCATAGGGAGCAATGTGCGTTCAAAGATTCGATGACTCAC
+
>1A11BCDC>FFGGGGGGGGGGGHHHF3FGHHBFFFBHHFF2FEE?AE12DFAGGHHB011DA9/E6FGG;4&#G8DFG1B$8;H2219///;>/E3>//1EE;EC#00<1F;3;0<00>:F<>DFGGBA#<4;GCF;GG8?$/A.<CGFCA$11@F>;1;C/(</;@//#:#C<BB??E>>>0#AEE#?1/FFF>/B@919@0HGFBB20H;F>/;BA90/GHHGB11FGGFA/;CCGGFGF2FAB1B1F0AA311B1A00?1B13FGGFGFFFFD@D@B>>11A
@M02197:102:000000000-ALU3V:1:1101:14368:3985 1:N:0:1
ACTAGGATCAGTTCCTCCGCTTATTGATATGCTTAAGTTCAGCGGGTATTCCTACCTGATCCGAGGTCAACCTTTAGAAAAATATAAAAAGGCCGGGTCTTTCGCTCGTCCACAGTACGTGCCTATAAAGACTCATTGTACCAGGCTCACAAGAGACGCCGTCATTGTCTTTCGGGTCAAAAAGATTTCTCGTTTTGAGCCCAACACCAAGCCAGGGCTTGAGGGTTGATAATGACGCTCGAACAGGCATGCCCTTCGGAATACCAAAGGGCGCAATGTGCGTTCAAAGATTCGATGACTCAC
+
CCCCCFFFFFFFGGGGGGGGGGGHHHGGHHHGHGHGHHHHHHHDFGGGHHHHHEHHHHGHHHHGFEEHFHHHHHHGFHHHFBGFHHHFHHFFHGGGGGFHHHHGGGGGGGGGHGHHHHGGHHHHHHHHFHFHHGFHHGGGGHGHGHHHHHHHHCCGH.@GGGCGGHHHHHHGHGGGCEHFGGHFHEHHFFGGHHHGHGHCFHGHGGGGGGGGHHHCFFFHHGFEE@;GFGHHGGCGGGFAFGDFDHHHGGEGGEGGHHHHGFGHHHHGGF0GGGHHGGCGHGG33GGGGGF1FFF111AA?AA
@M02197:102:000000000-ALU3V:1:1101:11699:4404 1:N:0:1
ACTAGGATCAGTTCCTCCGCTTAATTGATATGCTTAAGTTCAGCGGGTATTCCTACCTGATCCGAGGTCAACCTTTGGAAAATTGGGGGGTTTTACGGCAGGAGTCCCTCCGGATCCCAGTGCGAGGTGGTATGTTACTACGCAAAGGAGGCTCCGGGGGGGTCCGCCACTGTATTTCGGGGCCTACGGAAGCCGTAGGGCCCCAACGCCAAGCGGTGCGTGAGGGTTGAAATGACGCTCGAACAGGCATGCCCGCCAGAATGCTGGCGGGCTCAATGTGCGTTCAAAGATTCGATGACTCA
+
ABAABFFFFFFFGGGFGGGCEEGHHHBFEGFHHHH5GF5FGHHHGFGGGHHHHHGFGHHHHFHGGGGEFHHGHHFFHHGGFG<9HGEFGG@C;;9;AD6FGGAEHHH/79A:49/ABF$9FFA9AB999C/95G0FFBBFFBA;:BBBBAD.9:.A@B#C:9.CCEDD;;BEGC9B//@@FFA<AF6GFBEA/?HGF/C?CCDC/GGHFBC?B;9=0;<#;>HFGHGHHGFFE?EGGGGCG;F1B1GFFE@>EGG1GGFBHHGE?GGEE0GB1FHFCEFEF11FFCGGFGCFFFDB@1A?A>
@M02197:102:000000000-ALU3V:1:1101:11701:4425 1:N:0:1
ACTAGGATCAGTTCCTCCGCTTAATTGATATGCTTAAGTTCAGCGGGTATTCCTACCTGATCCGAGGTCAACCTTTGGAAAATTGGGGGGTTTTACGGCAGGAGTCCCTCCGGATCCCGGTGCGAGGGGGTATGTTACTAGGCAAAGGAGGCTCCGGGCGGGTCCGCCACTGTATTTCGGGGCCTACGGAAGCCGTAGGGCCCCAACGCCAAGCGGTGCTTGAGGGTTGAAATGACGCTCGAACAGGCATGCCCGCCAGAATGCTGGCGGGCGCAATGTGCGGTCAAAGATTCGATGACTCA
+
3AAAABFFFFFFGFGGGGGGGGGFGGDHHGHCFHHHHBFFGHFHG?2EEGHGHHFHHHFHHFGFFEEAFFFFHHHGHFFBG;H0EHH/>?/@59:HG9GGG?/.C#0;$CE?@9A99C,$#09?#;B#9E/B;BBFFFFF#3BD359BB?D?3A4E?9+A/*>B9=/D;DFFFFFFFBGCCD.;9F.F>AACEAGFECCAGCBCB?AFAB?9C@HFHF<;HFHEGHHGD:GAEE?/#EF/DEGFEFFG0EEEE/A12HHHCHGCGGE0E?GEG1HFAEGEEB1333FGGGFFFFB1B1>>11
@M02197:102:000000000-ALU3V:1:1101:16155:4616 1:N:0:1
ACTAGGATCAGTTCCTCCGCTTATTGATATGCTTAAGTTCAGCGGGTATCCCTACCTGATCCGAGGTCAACCTTTTGAGAAAAGATTCTCCCCGAGGGGAGGCCGACCGGGGCTCGTGCACCCGTGTGTCCGATACGTGTCCCGTGAAGAACTCAGTGTACCGGGGGTCCAACGAGGCCGCCGTCATTGTCTTTGGGACGGGCGAGAGCCCCCCCGAGAGGGGGCCTCCGCCAAACCGTCCAACACCAAGCCGGGGGGCTTGAGGGGTGATAATGACGCTCGAACAGGCATGCCCTTTGGAATACCAAAGGGCGCAATGTGCGTTCAAAGATTCGATGATTCAC
+
ACCCCFFFFFFFGGGGGGGGGGGHGHHHHHHHGHHHHHHHHHHGGGFGHHHHHHHGHHGHHHHGGGGHHHFHHHHHHGGGHHFHGHHHHHHHGGGGCGGGGGGG?GGGCC?/DGHGGGG<HHGG:GFHFGHGG:?FGFFHHGHGHGGGGH7GGGGGGEFFGGGFGGFFFF9FFF?FFFEAFDFBCFFFFBBFFFFFFFFFDCFFFFFFEFGDFFDGGDCGFFFGGFDCEFEGGGGGDCGEDFFFEAFGGGCGGGGFGFGHHEFGGGHGHHHHHGGGGEBHEHHHHHHGHFGF?HGFEHGHHGFAHDFHFGEGCHHHHGCGGFGFGGGGGGGGBFFFFFDAAA3A
@M02197:102:000000000-ALU3V:1:1101:16923:4953 1:N:0:1
ACTAGGATCAGTTCCTCCGCTTATTGATATGCTTAAGTTCAGCGGGTATTCCTACCTGATCCGAGGTCAACATTCAGAAGTTGGGGGTTTAACGGCTTGGCCGCGCCGCGTACCAGTTGCGAGGTGTTATCTACTACGCAATGGAAGCTGCAGCGTGACCGCCACTAGATTTCGGGGCCGGGCTGACTAGCAGCCCGATCCCCAACACCAAACCCGGGGGTTTGAGGGTTGAAATGACGCTCGAACAGGCATGCCCGCCAGAATACTGGCGGGCGCAATGTGCGTTCAAAGATTCGATGACTCAC
+
BBBAABFFFFFFGGGGGGGGGGFHGCHHHHHHHHHHHHHHHGHGGG?EHHHHHGHHHHHHHHHGGGGHHHHHHHHHHHHH;GHH9G-FF:F;;FE:G-<ECG#9/<CBB@/5GG9F1F<1@2DC:C0C7DDD;H/#6A.CD9FHE:B#$;:#/)?-.#DFGFBBBBFGFFFF0CAAFCDFC@A=HHHEHFBFD?ADGEACAFFFFF/CF6>+F?@GGGGG9HHHHGHFDFBHGFAEEB?F9DFHHHHGC1HGGGGEGGHHHHHFHGGGGCGGCGHGGHCGEE4FGGCGGGGGCFFFFFFFBBAAB
@M02197:102:000000000-ALU3V:1:1101:24079:5241 1:N:0:1
ACTAGGATCAGTTCCTCCGCTTATTGATATGCTTAAGTTCAGCGGGTATCCCTACCTGATCCGAGGTCAACCTTTGAAAGAGTTTAACGGCCACGACCGCCCGCACTCCAAAGCGAATATGTATCACAACGCTTAGAGACGGACAGCTCGGCCGGAGACTTCAAGGCGCGCGGGAGCCGCGACGCCCAACACCAAGCGAGGCTTGAGTGGCGAAATGACGCTCGAACAGGCATGCCCTTCGGAATACCAAAGGGCGCAATGTGCGTTCAAAGATGCGATGACTCAC
+
AABBBFFFF4FFDFGGFGGGGEGHHHGGEHFHFHHFHHHHHDGEGGGFFHFG3GHFFGHHHDGEGG;HGHHGHFFHBDFHCGFFFHBF??9EFGCCGGGFGEFGCF5GG9GA?GG?@FFHHGEFDHHH:GGGDF?DGGFGBD?FCGH0CDGGGGGGGGGB0FFFC@EGADGCCC8FGFCCDFF9BEGEFCGEFEGEAFG/EFGFGFB/9GFGGHEEGE>EF9EBHHHHGAA0BEAFFF7FHGA9HGGBHFEE0FAFCHHGCGE0CGAF33FA1A1FFD1B1>11A>
@M02197:102:000000000-ALU3V:1:1101:23505:5313 1:N:0:1
ACTAGGATCAGTTCCTCCGCTTATTGATATGCTTAAGTTCAGCGGGTATTCCTACCTGATCCGAGGTCAACCTGTAAAGAATTTGGGGGTTTAACGGCAAGAGTCCCTCCGGATCCCAGTGCGAGACGTTAGTTACTACGCAAAGGAGGCTCCGAGAGGGTCCGCCACTACCTTTGAGGGCCTACATCAGCTGTAGGGCCCCAACACCAAGCAGAGCTTGAGGGTTGAAATGACGCTCGAACAGGCATGCCCGCCAGAATGCTGGCGGGCGCAATGTGCGTTCAAAGATTCGATGACTCAC
+
BCCCCFFFFFFFGGGGGGGGGGGHCHHHHHFHHFHHGFHGGHHGGGGGHHHHHHHHHHHHHHHGGFGHHHHGHFHHHH:F;HHHHHGGGEE7HHHGGGGGFHH<HHHHHGGGGGGHHHHFFH9:G9G8CFHGF19HHHHFFGGGHG;HGGHHFG;@@CEGDFHGGFGHHGHGHGHHHGGEGGHFFHFHFGGHHFFGGFFGHFFFFFGFHFFGFF3EFHFHAGGHHGHHHHFFFFEGAEHFFFFFFEFCGGGGGHGHHHHHGGGGGGGGGGHG5FGEEGGGGGGG5GGFF4FFFFFFBBAAA
@M02197:102:000000000-ALU3V:1:1101:16590:5435 1:N:0:1
ACTAGGATCAGTTCCTCCGCTTATTGATATGCTTAAGTTCAGCGGGTATTCCTACCTGATCCGAGGTCAACATTCAGAAGTTGGGTGTTTAACGGCATGGCCGCGCCGCGTTCCAGTTGCGAGGTGTTAGCTACTACGCAATGGAGGCTGCAGCGAGACCGCCACTAGATTTCGGAGACGGATTGACTAGCAATCCGATCCCCAACACCAAACCCGGGGGTTTGAGGGTTGAAATGACGCTCGAACAGGCATGCCCGCCAGAATACTGGCGGGCGCAATGTGCGTTCAAAGATTCGATGATTCAC
+
CCCCCFFFFFFFFGGGGGEGGGGHHGHHGHHGHHHGHFHGGHHGGGFGHHHHHFCGHEHHHHHGGGDHHGHHHHHHHGGHHHHHGG9GG;H:<G;:G;FFFGEEGGGC:GF;E;%DGHHFG?DG/<>E:FF9;FHFH/0C@9FH9GGGHH:<HHG-C7FGEEG?EHHGFGGGGGGFCAGGFGGFGFFFFFFFDBGGGGGGGFHGHFEGGFFEGGFGFEFF;BAHGGHHHFFGFGFFFGEFFDFHHHFGBCF@GCFGHHFHHHFHHE2ECGGGFFHFHFGGGGGGFGBCGGGGGBFFFFFFA?@BA
@M02197:102:000000000-ALU3V:1:1101:20610:5601 1:N:0:1
ACTAGGATCAGTTCCTCCGCTTATTGATATGCTTAAGTTCAGTGGGTATTCCTACCTGATCCGAGGTCAACCTTGGTGCCGCCGAGGCGGGCTTGTTGGGGGGTTTAGAGGCGAGGATACTGGAGGCTCCCGATATGAGGCTGATGCTACTACGTAAAGGAGAGGGCCCGACGGGTCCGCTACTGGATTTAGGGGCCTGCCGTGGCAGATCCCCAACACCGGGCCACTGGGGCTTGAGGGTTGAAACGACGCTCGGATAGGCATGCCTCCCAGGATACTGGAAGGCGCTATGTGCGTTCAAAGATTCGATGACTCAC
+
CCCCCFFFFFFFGGGGGGGGGGDHHHHHHHHHHHHHHHHHCHGHHGGHHHHHHHHHHIHHHHHGGGGHHHHHHHHHHFHHGGGGECGGGGG6DHD?GFEGGGG?FGEFFFFFFFFFFBFFFFFFEFA.AEFFFFGEGFFF9FFCBGFFFFFFEFFFFFGF9EEGGGGGFDDGGGF4CGGGFGFFHGFHFFFGGGGGGGGGGHHHHHHGGGGFHHFEEEGDHFGFH<?GGHGHHHHH:GHHFHHGGGGGGGGGGGFHHHGHGHHGGGFHGHHHHHHHHHHGHGGGGGHFGGAFEGHGGGGGGGGGGFFFFFFFBCCCA
@M02197:102:000000000-ALU3V:1:1101:20661:5515 1:N:0:1
ACTAGGATCAGTTCCTCCGCTTATTGATATGCTTAAGTTCAGCGGGTATTCCTACCTGATCCGAGGTCAACCTTTGGAAAATTGGGGGGTTTTACGGCAAGAGTCCCTCCGGATCCCAGTGCGAGACGTAAAGTTACTACGCAAAGGAGGCTCCGGGTGGGTCCGCCACTACCTTTGAGGGCCTACGTCATCTGTAGGGCCCCAACACCAAGCAGAGCTTGAGGGTTGAAATGACGCTCGAACAGGCATGCCCGCCAGAATGCTGGCGGGCGCAATGTGCGTTCAAAGATACGATGACTCAC
+
ABBBBFFFFCFFGGGGGGGGGGGFHBGHGGFFHH55BEFDFHHFGEGCGHHHHHFGHGGHDFEFCGGHHFFFHHGEG999:GGHHG;>3CCDG;GEGG?7E6GH7GHHF:D?A#AGF6:BFGGAA4.A.9A9;F$CF:F868DF6FB.FAD#A9F.9$@=.96A<=<1DF6FFF6BFG<<1<AA;B1FF<#1?B9C@/;F?D0CFDG?D>B1AF1F;19BCE9FHGB2B29BF8B?B99;DB;@F?00>///?BB2DE21BCE?E0GE0A0D1FHEEA01113GBFFCBB113@DBD>11>1
@M02197:102:000000000-ALU3V:1:1101:19121:5824 1:N:0:1
ACTAGGATCAGTTCCTCCGCTTATTGATATGCTTAAGTTCAGCGGGTATTCCTACCTGATCCGAGGTCAACCTTTGGAAAATTGTGGGTTTTACGGCAAGAGTCCCTCCGGATCCCAGGGCGAGACGTAAAGTTACTACGCAAAGGAGGCTCCGGGAGGGTCCGCCACTACCTTTGAGGGCCTACGTCAGCCGTAGGGCCCCAACACCAAGCAGAGCTTGAGGGTTGAGATGACGCTCGAACAGGCATGCCCGCCAGAATGCTGGCGGGCGCAATGTGCGTTCAAAGATTCGATGATTCAC
+
BBBBBFFFFFFFGGFGGBAEGGGHHHGBHHGGHHHHHHGFFHHGGGEEFGHHHHHAGHHHHGGGGCEG3BGFHGFF:FFD2DCGFGEEBFEGFHFGGGGGBHBGHHEFGDE/?@GG<H,FHGFFGGGGHHHGHHGF99FDCDF#AF0FDC0CAEGG6FGGGHEGGGDDFHFGF<CBCGHHD<CF<<9CEGFFHHEGGGGGHHDEEEGFHFFEFHHFFBFFFGHFFAGEHFFF>FGFHGGHHFGHHFGEEFGGHHHHGHHHGGGFGGGGECHHFHEEFGHGGGGGGGGGCFFFBFFF3?AAA
@M02197:102:000000000-ALU3V:1:1101:17616:5784 1:N:0:1
ACTAGGATCAGTTCCTCCGCTTATTGATATGCTTAAGTTCAGCGGGTATTCCTACCTGATCCGAGGTCAACCTGTAAAAAAATTTGGGGGTTTTACGGCAAGAGTCCCTCCGAATCCCAGTGCGAGACGTTAGTTACTACGCAAAGGAGGCTCCGGGAGGGTCCGCCACTACCTTTAAGGGCCCACGTGTGCCGTGGGGCCCCAAAACCAAGCGGTGCTTGAGGGTTGAAATGACGCTCGAACAGGCATGCTCGCCAGAATGCTGGCGAGCGCAATGTGCGTTCAAAGATTCGATGACTCA
+
AAAA1BFFFFFFGGBFFFGGGG?HHHHGGHBG3FGHHEG2EGHEGGGGHF2DGHHHFD0AAGC?EEGHHFFHHHHHFDF1EE;H&HE?EEEEGF&FF/E7EEFF<HHHFHGCG/9EHHHFCGGGGGGGGG9HG=>1<FGHFGGG:F9CCCG9F:CG9A@@A7GGFFGGGG1CDFFGHHGHFEBFFFFGCCE/FGD@DGGCFCGFGCHDFGGGEHGHHGHFFAGGGFGGFBG1?GEEF%>FHGF@F3HGEGGGFB3D5BGGGAEEE??E2CGHGEHE?EDACGGGGGGGGFFFFFFF>3??A
@M02197:102:000000000-ALU3V:1:1101:22500:6049 1:N:0:1
ACTAGGATCAGTTCCTCCGCTTATTGATATGCTTAAGTTCAGCGGGTATTCCTACCTGATCCGAGGTCAACATTCAGAAGTTGGGGTTTTACGGCGTGGCCGCGACGATTACCAGTAACGAGGTGTATGATTACTACGCTATGGAAGCTCGACGTGACCGCCAATCGATTTGGGGAACGCGGGTTACCGCGAGTCCCAACACCAAGCTGAGCTTGAGGGTTGAAATGACGCTCGAACAGGCATGCTCGCCAGAATGCTGGCGAGCGCAATGTGCGTTCAAAGATTCGATGATTCAC
+
CCCCCFFFFFFFGGGGGGGGGGGHHHGHHHHHHGHHGHHHHHHGFGGGHHHHHHHHHHHHHHHGGGGHHH:HHHHHHHHFGHHHGGGGGGHHGG:GGEGCGBEAAFFBFG4GFBF1?G1DFGGBB<><DBBGA>G;D?@<<<FHGE/C<GG.ECCDCGHHFF1G:GHHFFGHFHGGGC??HHHGFFFGGGHHFGBHHGHGHGHHHHF3GHHGCEHHGHHHHHHHHGGGGGHHFGGHHHHHHHGGG8GFGFHHFHHGGDCECGGGGHHGHGGGGHGGGGGGGGGGFFFFFFFABBA?
@M02197:102:000000000-ALU3V:1:1101:11415:6060 1:N:0:1
ACTAGGATCAGTTCCTCCGCTTATTGATATGCTTAAGTTCAGCGGGTATCCCTACCTGATCCGAGGTCAACCTTTTGAGAAAAGATTCTCCCCGAGGGGAGGCCGACCGGGGCTCGTGCACCCGTGTGTCCGATACGTGTCCCGTGAAGAACTCAGTGTACCGGGGGTCCAACGAGGCCGCCGTCATTGTCTTTGGGACGGGCGAGAGCCCCCCCGAGAGGGGGCCTCCGCCAAACCGTCCAACACCAAGCCGGGGGGCTTGAGGGGTGATAATGACGCTCGAACAGGCATGCCCTTTGGAATACCAAGGGGCGCAATGTGCGTTCAAAGATTCGATGACTCAC
+
CCCCCFFFFFFFGGGGGGGGGGGHHHFHGHHHHHCHHGHGGHGGGGGGHGHHHHHHHHHHHHGGGGGHHHHHHHHHHGGHGHHHGHHHHGHHGGGGGGGGGGGGGGGGGGCGGGHGGHG<HHGCGA.GHDHGFGGGGHHHEGHGHGEEHFHGGGGFFGGGFFFFFGFAAEFFFFFFFFFFFFFBFFFFFFFFFFFFDAFDCFDBEEFFEFFFFFGHHGGGGGFEC?EFGFFFEDFFFGEHHFEGHECGFGCGGGGHGHGGHGGGHHHGHGFHG?GGEABGGHHHGHHHHHGGEBGEFHHHGGGHHHHHGEGGFGBHFGGFFCGFGGGGGGFBFFFFFFFBBBA3
@M02197:102:000000000-ALU3V:1:1101:24507:6099 1:N:0:1
ACTAGGATCAGTTCCTCCGCTTATTGATATGCTTAAGTTCAGCGGGTATTCCTACCTGATCCGAGGTCAACCTGTAAAAAAATTTGGGGGTTTTACGGCAAGAGTCCCTCCGAATCCCAGTGCGAGACGTTAGTTACTACGCAAAGGAGGCTCCGGGAGGGTCCGCCACTACCTTTAAGGGCCCACGTGTGCCGTGGGGCCCCAAAACCAAGCGGTGCTTGAGGGTTGAAATGACGCTCGAACAGGCATGCTCGCCAGAATGCTGGCGAGCGCAATGTGCGTTCAAAGATTCGATGACTCAC
+
BBBBBFFFFFFFGGFGGGGGGGGGHHGHFHHHHFHHHEHHHHHGGGGGHHHHHDGHHFFHHHHGGGGHFFHGGGHHHHHGGGHH<HHGGF9EFF:HE/EEGG<G:HHH<HGGGG5DHHHHHH:G:GCDFGG:GHGHHHHGGFGG;GH9HGG<H:GF@3DFGAFGGHHGGGFGGHHGFECHFECACEGGGGGGGGFGGCFFFFHFCGGFGFGGGHHFHFHFHHGHGHHFGHFEEEEDDFFGFFHHCBHHGGGGGGHHFHHHHGGGGGGGGEEFBHHGFEDFGGGGGFGCGGFFFFFFFBABAA
@M02197:102:000000000-ALU3V:1:1101:21589:6111 1:N:0:1
ACTAGGATCAGTTCCTCCGCTTATTGATATGCTTAAGTTCAGCGGGTATTCCTACCTGATCCGAGGTCAACCTGTAAAAAATTTGGGGGTTTTACGACAAGAGTCCCTCCGAATCCCAGTGCGAGACGTTAGTTACAACGCAAGGGAGGCTCCGGGAGGGCCCGCCACTACCTTTGAGGGCCTACATCAGCTGAAGGGCCCCAACACCAAGCGGAGCTTGAGGGTGGAAATGACGCTCGAACAGGCATGCCCGCCAGAATGCTGGCGGGCGCAATGTGCGTTCAAAGATTCGATGACTCAC
+
AAAAA11BCF1B3FFFA1E1EAA1AAA3FFG33AF1GHFHFHFC0EE/AG2GHF1FEH0FHD0E?/FBGFGCFEGHHB9G#FB$FH1-C0/E8H:E#7EEF881%FC<8G9GC96;;HG+GFC+?59G3FF/</$F+:GCCG-#0+//.EAAEC...;;C-CGGGGGGB,FF1?F9BA1CB1EBFFFF1FE10#AB/C/;;@/FAEFB/EE>''??BFBBG/;AB(BF:*GFFF0C1?4@BHHHHGFE@>A033GFHBGB2A2A22EDGEFDHHGGGEFGBFGFFGGGFFFFFFB5AA>>A
@M02197:102:000000000-ALU3V:1:1101:11356:6170 1:N:0:1
ACTAGGATCAGTTCCTCCGCTTATTGATATGCTTAAGTTCAGCGGGTATCCCTACCTGATCCGAGGTCAACCTTTGAATAAAGATTTAACGGCCGCGGCCACCCGCACTCCGAAGCGAATTAGAAAATCCACAACGCTTAGAGACGAATGGCTCAGCCGGAGACTTTAAGGCGCGCGGAGCCGCGACGCCCAATACCAAGCCAGGCTTGAGTGGTGAAATGACGCTCGAACAGGCATGCCCTTCGGAATACCAAAGGGCGCAATGTGCGTTCAAAGATTCGATGACTCAC
+
CCCCCFFFFFFFGGGGGGGGGGGHHHHHHHHHHHGHGHHHHHHGGGGGHHHHHGHHHHGHHHGGGGGHGHHHHHHHGHHHGHHFHHHHFHGGGGGGFFGGGGHGGGGGGHHGGGGGGCCGHGHGHHHGHHHHGHGGGGG;FHGHFGFCHHHHHHGGHHHGHGFGHHHGGGGGGCGGGGCGCGGGFEGHGGHHGGFGGHHHGHHGHHFHHHHHHHHHHHHGGFGGHEFHHFGGHHHHGGGGGGDHGHHHHHHFHHGGGEEEFGHGGGGHGGGGGGGGGGFFBFFFFAA3BA
@M02197:102:000000000-ALU3V:1:1101:21434:6349 1:N:0:1
ACTAGGATCAGTTCCTCCGCTTATTGATATGCTTAAGTTCAGCGGGTATTCCTACCTGATCCGAGGTCAACCTTTGGAAAATTGGGGGTTTTACGGCAAGAGTCCCTCCGGATCCCAGTGCGAGACGTAAAGTTACTACGCAAAGGAGGCTCCGGGAGGGTCCGCCACTACCTTTGAGGGCCTACATCAGCTGTAGGGCCCCAACACCAAGCAGAGCTTGAGGGTTGAAATGACGCTCGAACAGGCATGCCCGCCAGAATGCTGGCGGGCGCAATGTGCGTTCAAAGATTCGATGATTCAC
+
3ABCCFFFFFFFGGGGGGGGGGGHHHHHHHHHHHHGGHHHGHHGGGGGHHHHHHHHHHHHHHHGGGGHHGHHHHHHHHHH9H<HHHGGFGGGHHGG9GGG<H.HHH<HGGGG.GHHGHHHHGDGGGG9BH/FGFHHHHHG9GG9FCHHGGHHGG#E:GDGGGHGGGGHGGGHGGGGGGGGGGGGGHGGGGG8GGFFGFFGFGFFFFGHFGHHHHFHGFGHHFGFEFGHHFFGEEDDHGHHHHHGHHFEGGGGGHHGHHHGGGGGGCGGFGHFHHGGGGGGGGGGGGGGCFFFFFFFBBBBB
@M02197:102:000000000-ALU3V:1:1101:17461:6305 1:N:0:1
ACTAGGATCAGTTCCTCCGTTATTGATATGCTTAAGTTCAGCGGGTATTCCTACCTGATCCGAGGTCAACATTCAGAAGTTGGGGGTTTAACGGCTTGGCCGCGCCGCGTACCCGTTGCGGGGTTTTTACTACTCCGGAATGGAAGCTGGAGCGAGACCGCCACTAGATTTCGGGGCCGGATTGCCGCAAGGGCTCGCCGATCCCCAACACCAAACCCGAGGGCTTGAGGGTTGAAATGACGCTCGAACAGGCATGCCCTTCGGAATACCAAAGGGCGCAATGTGCGTTCAAAGATTCGATGACTCAC
+
>ABBBFFFFFFFGGGGGFGAGAGHHHHFHHGHHFEFHHHHCFAEE2EFHHHHEGGHHHGHHHGGGGGHHHFHHHGFHEHHHHHGG;G9F:9HG;G)3EE33/#/>BBGG-FC-4#30A?F#C7#<<DEHH6F0<#-:##AEBG;7#./C#99F5;--EEA?BGCC:0;/9CC.C.C@A><%-9C@9GCG<FB/@?CGCE///@@FFA?AFADE?AGEDG<GE=@AHH9EEF&FFFBHCGGCCGBEGGHGHHHFFFF/EA/FFFHFGBHFDF00GEA0HHFHGGGCCFB3B33GGCGFFFFFFFAAAAA
@M02197:102:000000000-ALU3V:1:1101:24179:6408 1:N:0:1
ACTAGGATCAGTTCCTCCGCTTATTGATATGCTTAAGTTCAGCGGGTAATCTTACCTGATTTGAGGCCAGAAAGGAATACATAAAGAATTATGTATGTGTGTGTTTGTTTGGTAGCAGATGACAAAAGCACAAGATTTTTATGGGTTTGCCTTAACAAAAATCTATGGCTGACACTCATCCACTCATACTTTTAAGGCAAGGTGATACAAAGAGGCTAATCTTATCACCAAGCCCAAGGACCCGTTAAAAGAATTTTTCATAAAAAAAAACCCTTTTAATGGAGATATTCACGACACTCAAACAGGCATGCTCCGAGGAATACCAAGGAGCGCAAGATGCGTTCAAAGATTCGATGATTCAC
+
CCCCCFFFFFFFGGGGGG?FGGGHGHGHHHHHHHHHHHHHGGHGGGGGHHHHHHHHHHHHHHGHGHGGHGAGHHHHHHHHHHHHHHHHHHHHEGHHHFGHHGGHHHHHFHHGFGHGHHGHHHHHHGHGHHHHGHHHHHHHHHHHHGGGGHHHHHHHHHGHHHHHHHHGGHGHHGHHHFHHHEHFGGGHFGHHHFGGFHGHHF<CFHGHHHHHFGGGHHHHHGHHHHHGGHGGFEHHHGGGGGGHHHHHGHEHHFHHHHHFHGGGGEGEG?GGHEHFFHHHHGHFHGHGHGGGHHHGGHHHGHFHHHHHGGGGGGHHGHHHGHHHGHGGGGGFGHGGGGGGGGGGGGGGGGFFFFFFFCCCCC
@M02197:102:000000000-ALU3V:1:1101:8853:6410 1:N:0:1
ACTAGGATCAGTTCCTCCGCTTATTGATATGCTTAAGTTCAGCGGGTATTCCTACCTGATCCGAGGTCAACCTTTGGAAAATTGGGGGTTTTACGGCAAGAGTCCCTCCGGATCCCAGTGCGAGACGAAAAGTTACTACGAAAGGGAGGCTCCGGGAGGGTCCGCCACTACCTTTGAGGGCCTACGTCAGCCGTAGGGCCCCAACCCCAAGCAGAGCTTGAGGTTTGAAATGACGCTCGAACAGGCATTCCCGCCAGAATGCTGGCGAACGCAATGTGCGTTCAAAGATTCGATGATTCAC
+
AA?A?11B1BDFGGGGFGCGFCFFGHHHFFHGFH3DGGHHGHHG0EEEHHHHGFGHHB0GF1FFGGGGGHHHGHHGBH910D/B8G(9>ECGHFG?$>2FF;H1B7<H??/09<0BCFGB85/BCG1#FC;DHFFFFDG5#.<#9$#95.CF<;;@/.;-C/;-<AAG78FG7GGGGGG../+/?91<AA3BG0CB;/<;/<>B?#AFGB1FBB>AFFFECAB&2(BBFFF8?/:0//9B@1@@F1F>////112D2A10AA/00EFB0A11BGEE0EB113B33DEFE1FD@13DA>1>>
@M02197:102:000000000-ALU3V:1:1101:13876:7440 1:N:0:1
ACTAGGATCAGTTCCTCCGCTTATTGATATGCTTAAGTTCAGCGGGTATCCCTACCTGATCCGAGGTCAACCTTTGAAAGAGTTTAACGGCCACGACCGCCCGCACTCCAAAGCGAATATGTATCACAACGCTTAGAGACGGACAGCTCGGCCGGAGACTTCAAGGCGCGCGGGAGCCGCGACGCCCAACACCAAGCGAGGCTTGAGTGGCGAAATGACGCTCGAACAGGCATGCCCTTCGGAATACCAAAGGGCGCAATGTGCGTTCAAAGATTCGATGACTCA
+
BCCCCFFFFFFFGGGGGGGGGGFHHHHHHHHHHHHHHHHHHHHGGGGGHGHHHHHHHHHHHHHGGGGHHHHHGHHHHFHHHHHHHHHHGGGGGGGGGGGGGGGGFGGHHGHGHHGFFGGHHHHHH;HEHGCGGFFHGHHHGGGGGGHHGGGGGHHGFGGHGHGGCFEGGGGGGFFGGGGGGGGGGGHEFFFGGHGGGHHGHFFHHHGGGGHHGHHGFGEFEGGHHHGHFHHGGEFGGGFGHHHGGB3GHHCGGGGHFFHGGEGGGGFGGGGGGFFFFFFFCAACB
@M02197:102:000000000-ALU3V:1:1101:22109:7493 1:N:0:1
ACTAGGATCAGTTCCTCCGCTTATTGATATGCTTAAGTTCAGCGGGTATCCCCGCCTGATCCGAGGCCAAACTTTGGTAATATTCTTCGAGAAGAAAGGCAGGCCGACCACAGGACTCACGGAGCGATTGACTTGCGTCTTGCTACGCTCGCGCTCCGGCGGCCGGCGCCCACACGTTCCAGACGGGCGGTCTCCCGCTTCGTCCAACATCAAGCCAGGCTTGGGGTGTGTAATGGCGCTCGAACAGGCGTGCCTCCTGGAATACCAAGAGGCGCAATGTGCGTTCAAAGATTCGATGACTCAC
+
@AABCFFFFFFFGGGGGGGGGGGHHHGHGGGHHHHHHHHHGHHGGGGGHHGHGCCGGHFHHGHCEGGGHHHHHHHGHHHHHHH<HHHHGFHGGFHHHHHH0EEGFGGGGGHHHHFGHHHHHGGGGGGGHGHHGHGGGGGG9HHHHHGGGGGGGGGGGGGGGGGGGCFFFFFFEFFGFFFFFFFFGGGGGGGCDGFFGGGGGHGHFFHHHFGHFFHGHGGHGGGGGFFHFGFGGGGGGGFAEHHHGGGGGFGGGGHHHHHHGHHHHHHHGGGGGG5GHGGGFGCGGGFFGEGB4FFFFFFBBAAA
@M02197:102:000000000-ALU3V:1:1101:5529:7521 1:N:0:1
ACTAGGATCAGTTCCTCCGCTTATTGATATGCTTAAGTTCAGCGGGTATCCCTACCTGATCCGAGGTCAACCTTTGAAAGAGTTTAACGGCCACGACCGCCCGCACTCCAAAGCGAATATGTATCACAACGCTTAGAGACGGACAGCTCGGCCGGAGACTTCAAGGCGCGCGGGAGCCGCGACGCCCAACACCAAGTGAGGCTTGAGTGGCGAAATGACGCTCGAACAGGCATGCCCTTCGGAATACCAAAGGGCGCAATGTGCGTTCAAAGATTCGATGATTCAC
+
3AABBFFFFFFFGEEGGBE?EGDFFB5F6GFGBFHGHAFHHHHGGGA2FFFFHHHHHGGFFHFFGF3FGHGGHDGFFGFFCFBEGG?GFECECAE/EGGCEGCGGCCFHFGDAGFGCDGHFBGGGFHGGDCDC0FEGFGGGGHGDEHCGGGGGGHHHGGBFFGDCCACCCGFGG@BFFGE;@EHEBBBHFFEBHEGHHHFHFFGGF1?;AE?@GFEFFGGH9FGB3F5F3GFF;EDBFF35BFFHEFGBGEEE2CHHHFEE?AFC55CFGEEGGCBF@5FBBBBAA
@M02197:102:000000000-ALU3V:1:1101:17970:7758 1:N:0:1
ACTAGGATCAGTTCCTCCGCTTATTGATATGCTTAAGTTCAGCGGGTATTCCTACCTGATCCGAGGTCAACCTGTAAAGAATTTGGGGGTTTAACGGCAAGAGTCCCTCCGGATCCCAGTGCGAGACGTTAGTTACTACGCAAAGGAGGCTGCAGCGAGACCGCCACTAGATTTCGGAGACGGATTGACTAGCAATCCGATCCCCAACACCAAACCCGGGGGTTTGAGGGTTGAAATGACGCTCGAACAGGCATGCCCGCCAGAATACTGGCGGGCGCAATGTGCGTTCAAAGATTCGATGACTCAC
+
BBBBBFFFFFFFGFGGGFCCGGGHHHHGHHHGHHGHCHGHDGHGGGGGHHHHHHHGHHHHHHHEGGEHHHHHHHHH5FGHFG;)HHFG&GEFH<HGCEGGGF:;FHH<H9G:7GGFHGG;H:@DDB15FFFGF:<<D:DGGF/@C.HGGG<HG9GH8G:CDGGHHGGFFFGGGFGGGGGGGGGG2HHFFFGFHFFFFFFFFGGHGFFF?FDEEFCEDGGGGGFDFGFEHGFFHFD:FFEEEEFFHHHGFF31HEGGEGGFD5HHHHGAEE??GGGGHFCHEEGGGGDFG5GGGGGFBFFFFFA?BBB
@M02197:102:000000000-ALU3V:1:1101:20229:7864 1:N:0:1
ACTAGGATCAGTTCCTCCGCTTATTGATATGCTTAAGTTCAGCGGGTATTCCTACCTGATCCGAGGTCAACATTCAGAAGTTGGGTGTTTAACGGCATGGCCGCGCCGCGTTCCAGTTGCGAGGTGTTAGCTACTACGCAATGGAGGCTGCAGCGAGACCGCCACTAGATTTCGGAGACGGATTGACTAGCAATCCGATCCCCAACACCAAACCCGGGGGTTTGAGGGTTGAAATGACGCTCGAACAGGCATGCCCGCCAGAATACTGGCGGGCGCAATGTGCGTTCAAAGATTCGATGATTCAC
+
BCCBCFFFFFFFGGGGGGGGGGGGHHGHGHHHHHHHHHHGHHHGGFGGHHHHHHHHHHHHHHHGGGFHHHHHHGHHHHHHG<HHGEGGG9HHHGGG:GHHGH;G;GGCFGGGGHFHHHH;G#CC;FGGHHGHHG<HHDC:78HHHHGCCGE;FFGCGGFGFGGHHHHHEGGGGHGHGEGFFDEFFHFFFGFFGGGGFDFFGFFF<A1GFDFEFEFGGFEF?@FFHGHHGHHHHGFFEGGGFAFHFDFHHFGGGGGGGEHHHHHHHGGGGGGFGGHHHHCGGGHGGGGGGGGGGFFFFFFFBBBAA
@M02197:102:000000000-ALU3V:1:1101:5729:7707 1:N:0:1
ACTAGGATCAGTTCCTCCGCTTATTGATATGCTTAAGTTCAGCGGGTAATCTTACCTGATTTGAGGCCAGAAAGGAATACATAAAGAATTATGTATGTGTGTGTTTGTTTGGTAGCAGATGACAAAAGCACAAGATTTTTATGGGTTTGCCTTAACAAAAATCTATGGCTTACACTCATCCACTCATACTTTTAAGTCAAGGTGATACAAAGAGGCTAATCTCATCACCAAGCCCAAGGACCCGTTAAAAGAATTTTTCATAAAAAAAAACCCTTTTAATGGAGATATTCACGACACTCAAACAGGCATGCTCCGAGGAATACCAAGGAGCGCAAGATGCGTTCAAAGATTCGATGACTCAC
+
AAAAAB1DFFFFF3GGF1EAAEGBFH3GCH3DAFBFGGHHFG1AA/E?FHBGHHBBH10FDHFHGHEFAE0GGGFCGHBDEFH1DGHGHHHHHHD@BGH2FHHGHHE0F0GFFFE1FGHFHFG11E0GHGGF0F0G1FFGF=9GF<FECB<@GGGGAF;#0#<>>D;1C0#;CFFG:GG1F1D<FDGG<FG=GGF1=GCDGHEHFGFFHH10DBGFF<GGC8D?CCGG<GHAFHFGGFAAFFG?HHHGBF11F<1BGB21/EGGGGFGG0EFDFBGBFF1@22HFGF/B?FEA1HHFFFEHHGGEA1BAAE?GGHFEGF2D1AFFGEAE0GGGHHE0A0HGFGF33GEAE11@FFFD1>>1A
@M02197:102:000000000-ALU3V:1:1101:10758:7940 1:N:0:1
ACTAGGATCAGTTCCTCCGCTTATTGATATGCTTAAGTTCAGCGGGTATTCCTACCTGATCCGAGGTCAACATTCAGAAGTTGGGGGTTTAACGGCTTGGCCGCGCCGCGTACCAGTTGCGAGGGTTTTACTACTACGCAATGGAAGCTGCAGCGAGACCGCCACTAGATTTCGGGGCCGGCTTGCCGCAAGGGCTCGCCGATCCCCAACACCAAACCCGAGGGCTTGAGGGTTGAAATGACGCTCGAACAGGCATGCCCGCCAGAATACTGGCGGGCGCAATGTGCGTTCAAAGATTCGATGATTCAC
+
CCCCBFFFFFFFGGGGGGGGGGFHHHFHHHCHHHHHHGGHHHHGGGGGHHHHHHHHHHHHHHHEGGGHHHHHGHHHHHGGHHHHGGGEE:H.HGGG:C?:HH?ECC:FGG3CGG59G:F::&GD:FFBE9HHH;::HG9G9:HGG#C;;0C9F:G?D8GGFGF0CFG8FFFFFGCDFGFEADFFCEFGFAAE@A@AFFFFG8CGGHFD/?AEFEE?CGGHFHFFFFFHHGHHG:GHFGBGGGGHHGHHHHHGFAFGGFEGHEHHHHHFHGCGGEFGGGHHHHGGGCHGGGGFGGGGGFFFFFFFA3CCB
@M02197:102:000000000-ALU3V:1:1101:12541:8085 1:N:0:1
ACTAGGATCAGTTCCTCCGCTTATTGATATGCTTAAGTTCAGCGGGTATCCCTACCTGATCCGAGGTCAAGAGTGTAAAAATGTACTTTTGGACGTCGTCGTTCTGAGTGCAAAGCGCGAGATGTACTGCGCTCCGAAATCAATACGCCGGCTGCCAATTGTTTTGAGGCGAGTCTACGCGCAGAGGCGAGACAAACACCCAACACCAAGCAAGGCTTGAAGGTACAAATGACGCTCGAACAGGCATGCCCCATGGAATACCAAGGGGCGCAATGTGCGTTCAAAGATTCGATGATTCAC
+
BBBBBBFFFFFFGGGGGGGGGGDHHHHHHHGHGHHHHHHHHHHGGGGGHGHHHHHHHHGHHHHGGGGHHHHHHDHHHHHHHHH:HHHHHHHGHHGGGGGGFFGHGHHHHHHGHHHGGGGGGGGGHHHHHHGGGGGGGEGHHHFHFHHGGFGGHGHHHHGGHHFHHHGGHGHHGGGGGGGGHHHGGGGHHHHGGEFFGGFDHGHGGFGHFHGHHGFHGHHHHHHHHHHHHGFFFFHGDHHHGHGHHHCGGHGHGHHHHHHHHHHHGGGGGHHHHCGGGHGFCFGGGGGCFFFFFFFAA?AA
@M02197:102:000000000-ALU3V:1:1101:11541:8253 1:N:0:1
ACTAGGATCAGTTCCTCCGCTTATTGATATGCTTAAGTTCAGCGGGTATTCCTACCTGATCCGAGGTCAACATTCAGAAGTTGGGGTTTTACGGCGTGGCCGCGACGATTACCAGTAACGAGGTGTATGATTACTACGCTATGGAAGCTCGACGTGACCGCCAATCGATTTGGGGAACGCGGGTTACCGCGAGTCCCAACACCAAGCTGAGCTTGAGGGTTGAAATGACGCTCGAACAGGCATGCCCGCCAGAATACTGGCGGGCGCAATGTGCGTTCAAAGATTCGATGACTCAC
+
CCCCCFFFFFFFGGGGGGGGGGGHHGHHGHHHHHGHFHHGHFHGGGGCHHHHHHHHHHGHGHHGGGFHHH.9HH8HHH0FD;HHGGGGGGF<FE::;FCEH/8A?@B?;FB9G=G1?D%/#C'0FDDBB<9F<G;EB/C0<AGFBDCA:G2AEE(:AEFFCDGGGG0DGAEEGHCCDGDCHHFFA/<:>@CFCHCGF0FD?GFHGFFFHFFHGGGFGGFBFFHHFEGGE:B%:BF9FHGFA:?FFACHHHHHHHHHGCGGEGE?EFGFGCEEE4CFBGGGCEGGFBFFBFFAAAAA
@M02197:102:000000000-ALU3V:1:1101:11616:8375 1:N:0:1
ACTAGGATCAGTTCCTCCGCTTATTGATATGCTTAAGTTCAGCGGGTATTCCTACCTGATCCGAGGTCAACCTGTAAAGAATTTGGGGGTTTAACGGCAAGAGTCCCTCCGGATCCCAGTGCGAGACGTTAGTTACTACGCAAAGGAGGCTCCGGGAGGGTCCGCCACTACCTTTAAGGGCCCACGTCGGCCGTGGGGCCCCAAAACCAAGCGGTGCTTGAGGGTTGAAATGACGCTCGAACAGGCATGCTCGCCAGAATGCTGGCGAGCGCAATGTGCGTTCAAAGATTCGATGATTCAC
+
CCCBBFFFFFF@GFGGGGGGGGGHHHHHHHHHHHHHHHHHGHGGGGGGHHHHHHHHHHHHHGHDGGGHHHHHHHHHHHHHHH;HHHGGGGEGHHHGGGFGGBHHHHHHHGGGGGGHHGHGHHGG:FGGGGHGHHHHHHHGGGGGHHEHGGHH:GCGGGGGGGHGHGHHGHHGGGGHHGGGGGGGGGGGGGGGFFGGGGGFGHGHHHGGGGGFEHHFFHGHGGHGFFHHFHGGGGGFHGHHHHGHHFBGGGFCGHFHHHHHGGGGEAE?GGFFHHGGGGGGGGGGGGGGGFFFFFFFA?BAA
@M02197:102:000000000-ALU3V:1:1101:25340:8646 1:N:0:1
ACTAGGATCAGTTCCTCCGCTTATTGATATGCTTAAGTTCAGCGGGTATCCCTACCTGATCCGAGGTCAACCTTTTGAGAAAAGATTCTCCCCGAGGGGAGGCCGACCGAGCATCGTGCACCCGTGTGTCCGATACGTGTCCCGTGAAGAACTCAGTGTACCGGGGGTCCAACGAGGCCGCCGTCAATGTCTTTTGGACGGGCGAGAGCCCCCCCGAGATGGGGCCACCGCCAAACCGTCCAACACCAAGCCGGGGGGCTTGAGGGGTGATAATGACACTCGAACAGGCATGCCCTTTGGAATACCAAAGGGCGCAATGTGCGTTTAAAGATTCGATGTCTCAC
+
1>1A>C1BCCFBFGGGGGGGGGGHHHGHHHHHHHHHHHHHHHHGGGGGE1GHHHHHHHGH11FFGGGHHHF00@FG1FFAE@00/B@2@2B0E>>>//EG/?EEEC/B/////1</F0##?7/<A<0<0>=<9.<</0#/<0<CHC/;9CG/C9C000:;G9:--;/-:;/A;--;-@BB?//9F:#FB;FBF9#9-;/@?-@?/A-;--9--<91@9>#CC/<@+#</CAGGFAAEB019B)F<<//>>>/>E?//B110?/EGF@2D2D2222EB10/ED1FBBF1CG//E0GF22A222FFGDGB000A01AF1EEAEEB1A3A3AEFF1AD1B13>111A
@M02197:102:000000000-ALU3V:1:1101:5115:8655 1:N:0:1
ACTAGGATCAGTTCCTCCGCTTATTGATATGCTTAAGTTCAGCGGGTATTCCTACCTGATCCGAGGTCAACCTTTGGAAAATTGGGGGTTTTACGGCAAGAGTCCCTCCGGATCCCAATGCGAGACGTAAAGTTACTACGCAAAGGAGGCTCCGGGAGGGTCCGCCACTACCTTTGAGGGCCTACATCAGCTGTAGGGCCCCAACACCAAGCAGAGCTTGAGGGTTGAAATGACGCTCGAACAGGCATGCCCGCCAGAAGGCTGGCGGGCGCAATGTGCGTTCAAAGATTCGATGATTCAC
+
AABBAFFFFFFFGGGGGBAAEEGFHGHHHHHHHHHGHGHFBFBEEEAAGHHHHEAFHH3GFGCFGGGFFHHHBGFHH4FHGG;HF;G:FGGF<HGCGGCF<H:H;FGGFG9G/CH:EHFHHGGGGGGFHH99GHHF5:FD8GGGHHHGCF#G/DC/CFC7DHHGGGGGGFGFGGGGGEF1?CAFGHHFGCFGG0BGGFC<?9ADFFEFGFFGGFB3GC0FGAFDHFFFHHGFFFBADAEGFFDCGFECCGEEB3AB3FB2FECGGGEEAEHFF5EFEECGF5GGEB2B4FFFDFFBAAAA3
@M02197:102:000000000-ALU3V:1:1101:20502:8489 1:N:0:1
ACTAGGATCAGTTCCTCCGCTTATTGATATGCTTAAGTTCAGCGGGTAGCCCTACCTGATTTCAGGTCAAAGTCAAAAGGTGCGCGATGGCAGGTTTTGAGCAGTCATCACCACAAGGAGAGACGAAACTTATTACGTCTAACACTGATGTGGGATGTTCCACTAAGTCATTTGAGGTGAGCCATTGCTGGCAGACACCCAAGTCCAAGCCTAACATGTTCAGAAAACATATTAGATTGAGATTTCATGACACTGAAACAGGCATGCCTTTCGGAATACCAAAAGGCGCAAGGTGCGTTCAAAGATTCGATGATTCAC
+
BCCCCFFFFFFFGGGGGGGGGGGHHHHHHHHHHHHFHHHHHHHGGGGGGHHHHHHHHHHHHHHHHHHHHHHHHHHHHHHGHHHGGGGGGGHHGGGHHGHGGHHHHHHHHHHHHHHHHHHHHGHHHHHHGHHHHHHHHHHHHHHHHHHHHHHHHHHHHHHHHHHHHHHHHHHHHHGHHHHHGHHHHHHHHHHHHHGHHHHHHHHHGGHHHGGGHHGHHHHHHHHHHHHHGGHGHHHHGHHHHHHGHHGBHHFHHGHHHHHGHHGHHGEGFEEHFHHHGAGHHHGGGGGHHHHGGCGHGGGGGGGGGGFFFFFFFBBBBB
@M02197:102:000000000-ALU3V:1:1101:8531:8941 1:N:0:1
ACTAGGATCAGTTCCTCCGCTTATTGATATGCTTAAGTTCAGCGGGTATTCCTACCTGATCCGAGGTCAACCTTTGGAAAATTGGGGGGTTTTACGGCAAGAGTCCCTCCGGATCCCAGTGCGAGACGTAAAGTTACTACACAAAGGAGGCTCCGGGAGGGTCCGCCACTACCTTTGAGGGCCTACATCAGCTGTAGGGCCCCAACACCAAGCAGAGCTTGAGGGTTGAAATGACGCTCGAACAGGCATGCCCGCCAGAATGCTGGCGGGCGCAATGTGCGTTCAAAGATTCGATGATTCAC
+
BCCCCFFFFFFFGGFGGGGGGGGHHHGHHHHHHHGHHGHHHHHGGGEEGFHHHHHGEHHHHHHGGGGGHHHHHHEHFHGHGHHHGHGG9GG:FH:GG9CC.7;.CHH:HGG94FGG/:G9G8GGAG-GEBC;F9BFBFGG#;BFAFBFFF:.A9FAC;CF5DFECFFFFFGHHGFBHHGFG?DFFFFB2GFFFG9GFFFF?@2FGFDF3BBFGBHHHHFGFHFFGEBHHHFFF3BEEAGHGBGHGGAFECEEAF3GEHHGBFGEE22FGGFHFFHFCGGHGGGGGFGGGGFBFBFFD>3?AA
@M02197:102:000000000-ALU3V:1:1101:12284:9032 1:N:0:1
ACTAGGATCAGTTCCTCCGCTTATTGATATGCTTAAGTTCAGCGGGTATTCCTACCTGATCCGAGGTCAACATTCAGAAGTTGGGGTTTTACGGCGTGGCCGCGACGATTACCAGTAACGAGGTGTATGATTACTACGCTATGAAAGCTCGACGTGACCGCCAATCGATTTGGGGAACGCGGGTTACCGCGAGTCCCAACACCAAGCTGAGCTTGAGGGTTGAAATGACGCTCGAACAGGCATGCCCGCCAGAATACTGGCGGGCGCAATGTGCGTTCAAAGATTCGATGATTCAC
+
ABCCCFFFFFFFGGGGGGGGGGGHHHHHHHHHGHHHHHHHGHHGGGGGHHHHHHHHGHGHHHHGGGGHHHHH:HHHGH;HHGHHGGGFGG<HGGGG;GFGH?EAABCFB%/BG=F1?FGGAFD/;>FHFB9><FGHHDCE?EH#<GFEGFDFGG@ACCBCACHFBGFFEGGFFHGEGFDGHGFFAA?FACHHHECFHFGD?EFHHFGHHHFF?B/HGHHGHHHGF0E>E1FHEFFFEBHGHF:GGGGGFHHHHHHHE?GGGGGF?G5FHGGGGHGGGGGGGGGGFFFFFFF@BBCB
@M02197:102:000000000-ALU3V:1:1101:9021:9020 1:N:0:1
ACTAGGATCAGTTCCTCCGCTTATTGATATGCTTAAGTTCAGCGGGTATTCCTACCTGATCCGAGGTCAACATTCAGAAGTTGGGGTTTTACGGCGTGGCCGCGACGATTACCAGTAACGAGGTGTATGATTACTACGCTGTGGAAGCTCGAGGTGACCGCCAATCGATTTGGGGAACGCGGGTTACCGCGAGTCCCAACACCAAGCTGAGCTTGAGGGTTGAAATGACGCTCGAACAGACATGCCCGCCAGAATACTGGCGGGCGCAATGTGCGTTCAAAGATTCGATGACTCAC
+
>AAAAFCFFFFFGGFGGGFGGGGHHHHHHHHHHHGHHHHHHHHGGGGGHHHHHHHHHHHHHGHGGGGHHH:GHH:HGFHEHFHHG:GGGG<FFF;G9G7?G;EC?5GGGG/FHH;FGF$AACDA.11FGBDG$<=BG.?/#0BB0<GE#;CC$::A:CC:?BFGACFFFFGHHFGEGGDFFGFFE/BFA>G0C9FFFF?AAAFBE3BFB33EBFGCEEDG4BGFB:B1CE1EEF@F@=F&HHGE7EGGA5HGHHGBGGEE2GE?ADDBHGEEGHGGFDBFGGFGFFF@FFBBBA3A
@M02197:102:000000000-ALU3V:1:1101:17746:9212 1:N:0:1
ACTAGGATCAGTTCCTCCGCTTATTGATATGCTTAAGTTCAGCGGGTATTCCTACCTGATCCGAGGTCAACATTCAGAAGTTGGGGTTTTACGGCGTGGCCGCGAGGTTTACCAGTAACGAGGTGTATGATTTCTACGCTATGGAAGCTCGACGTGACCGCCAATCGAGTTGGGGAACGCGGGTTACCGCGAGTCCCAACACCAAGCTGAGCTTGAGGGTTGAAATGACGCTCGAACAGGCATGCCCGACAGAATACTGGCGGGCGCAATGTGCGTTCAAAGATTCGATGATTCAC
+
BABBBFFBFFFDGGGGGGGGGGGHHHHHGHHHHHHHHHHGHGHGGGGGHHHHHHHHHHGHHHHCGGGHHH::H:HEF;;HHHHHG9GGG:HHGGCG9E7?GF1C/#.#?FDFF12/<$<AFDC9<;7F#0DG$>11>CC;C0<#;<#C;HG;-...:EHC@.19/<F?#HDC1?1<CF?//9>/DCFF?=B9FDFFFDEFBFFHGG?FF:HFGDGFEHFHFHHHGEEE?GHHEHHHH<GFFF9E0A1D5FFHHHHFGEECGGGGGHGHHGEEGGGGD5GGGGFGFFFFFFFBBBAB
@M02197:102:000000000-ALU3V:1:1101:8254:9317 1:N:0:1
ACTAGGATCAGTTCCTCCGTTATTGATATGCTTAAGTTCAGCGGGTATTCCTACCTGATCCGAGGTCAACCTTTGGAAAATTGGGGGGTTTTACGGCAAGAGTCCCTCCGGATCCCAGTGCGAGACGTAAAGTTACTACGCAAAGGAGGCTCCGGGAGGGTCCGCCACTACCTTTGAGGGCCTACATCAGCTGTAGGGCCCCAACACCAAGCAGAGCTTGAGGGTTGAAATGACGCTCGAACAGGCATGCCCGCCAGAATGCTGGCGGGCGCAATGTGCGTTCAAAGATTCGATGATTCAC
+
BABBBFFFFFFBBFGGF4EFGEHGFHHHHHHFHCHHHHHHBFECCA?GHHHHHHHGHHHHHH?EGEHHHHHHHHHFHHFHH<<HGC;AA-CF:HGCC@27HHFFFGGHGB@E@CF;;F#CCB.99AE8FG0,FFFFGGFB8B?=F9B.A9:5EEB;?B?;FFE<99<AFFFF7FFGBEHGFGEHGFGFF?9BF9HFF/FDBBBGFFGHGBFEFFGBBEF?0ECFFFHFGFBFFFEFGFBB1GDGEFHEEE/EFFFHHFHFCGEGGGEEE0FGHHCEGEGB1GGGFGECGC1@D1@31A1A>
@M02197:102:000000000-ALU3V:1:1101:13389:9361 1:N:0:1
ACTAGGATCAGTTCCTCCGCTTATTATATGCTTAAGTTCAGCGGGTATCCCTACCTGATCCGAGGTCAACCTTTGAAAGAGTTTAACGGCCACGACCGCCCGCACTCCAAAGCGAATATGTATCACAACGCTTAGAGACGGACAGCTCGGCCGGAGACTTCAAGGCGCGCGGGAGCCGCGACGCCCAACACCAAGCGAGGCTTGAGTGGCGAAATGACGCTCGAACAGGCATGCCCTTCGGAATACCAAAGGGCGCAATGTGCGTTCAAAGATTCGATGACTCAC
+
AAAAAFFFFFFFGGGGGGGGGGGHHH6GFHHHGGGGHFHHGFGE2AEFHFHHGFAHHBHHHFFG?FBGFHHHHHGHFHHBGHHGHGFEEG?EFEGGCCGGGGGGGGHGHHHHGFB?FGHHHHHHHHFHGGGGGGHGGFHGGGGDCGGHGGGGHGFCGGHHGGGCCEFGGDGGGGGFGGFFGGGCHFFFDEEFFFFEHEGHFEFHFGGGGFHFHFFEB0DDA;FDHHGHHHHEEFEEBFHFHHHGHHGHHGCECEG5FHFEAAFGGBBDBFEEFFFFFFFFBA33A
@M02197:102:000000000-ALU3V:1:1101:8748:9304 1:N:0:1
ACTAGGATCAGTTCCTCCGCTTATTGATATGCTTAAGTTCAGCGGGTATTCCTACCTGATCCGAGGTCAACATTCAGAAGTTGGGGTTTTACGGCGTGGCCGCGACGATTACCAGTAACGAGGTTTATGATTACTACGCTATGGAAGCTCGACGTGACCGCCAATCGATTTGGGGAACGCGGGTTACCGCGAGTCCCAACACCAAGCTGAGCTTGAGGGTTGAAATGACGCTCGAACAGGCATGCCCGCCAGAATACTGGCGGGCGCAATGTGCGTTCAAAGATTCGATGATTCAC
+
BCBCCFFFFFFFGGGGGGGGGGGHHHHHHHHHHHHHHHHGHHHGGGGGFHGGHHHHHGFHHHHGGGGHHH::GHFHHH;HHHHHGGBFFGHHGGGGGGGGGEGFF?+??F4GHHC9FG9A=C@;#FFFGDFF1FGHFBBBC/DHDG/CCFDC@-A;7?GEHEFGHDGDHDGGBFFACCCGHFG:;ADF@FFFGGGHHGGEGCHGHHHGFFFGFBG?GHF;BHHGCEE>?CGGEHGB3GCCF2CGGGGGHFGHFCHHGGGGGGGCGHHFFGEECHGGGGGGFGGGFF5FFFFBBBBA
@M02197:102:000000000-ALU3V:1:1101:13382:9378 1:N:0:1
ACTAGGATCAGTTCCTCCGCTTATTATATGCTTAAGTTCAGCGGGTATCCCTACCTGATCCGAGGTCAACCTTTGAAAGAGTTTAACGGCCACGACCGCCCGCACTCCAAAGCGAATATGTATCACAACGCTTAGAGACGGACAGCTCGGCCGGAGACTTCAAGGCGCGCGGGAGCCGCGACGCCCAACACCAAGCGAGGCTTGAGTGGCGAAATGACGCTCGAACAGGCATGCCCTTCGGAATACCAAAGGGCGCAATGTGCGTTCAAAGATTCGATGACTCAC
+
CCCCCBFFFFFFGGGGGGGGGGGHHHHHHHHHHHHHHHHHHHGGGGEHHHHHHHHHHGHHHHGGGGHHHHHHHHHHHFFFFHHHHHHGFGGGGGGGGGGGGGGGGGHHHHGHHGGGGGHHHHHHHHHHGGGGGGGGHGHGGGGGGHHHGGGGHHHGGGGGGGGGGFGGGGGGGGGGFGFGGGHGHHGHGGGGGGGGHHFFHHHHHGGGGHHGHHGGGGGHGGHGHGHHHFGGGGGGGGHGHHFHFHHGHGGGGGHHHGFGGGHGGGGGGGGGGFFFFFFFCCDDC
@M02197:102:000000000-ALU3V:1:1101:27748:9524 1:N:0:1
ACTAGGATCAGTTCCTCCGCTTATTGATATGCTTAAGTTCAGCGGGTATTCCTACCTGATCCGAGGTCAACATTCAGAAGTTGGGGTTTTACGGCGTGGCCGCGACGATTACCAGTAACGAGGGGTATGATTACTACGCGAGGGAAGCTCGACGTGACCGCCAATCGATTTGGGGAACGCGGGTTACCGCGAGTCCCAACACCAAGCTGAGCTTGAGGGTTGAAATGACGCTCGAACAGGCATGCCCGCCAGAATACTGGCGGGCGCAATGTGCGTTCAAAGATTCGATGACTCAC
+
BBBBBFFFFFFFGGGGGGGGGGGHHHHHFHHGHHHHHHHHHHHGGGEGHHHHHHHHHEFHHHHGGGGHGH:HH:HHHG;HGHGHGGGGG;HHGGGGGGGCHEED7?D?CG/=GB1F9GD<#9A#><.61<FD79FGH??#<#GFDG7C:HGEFC5A.GFFGGHHHFFGHGGHHGG?C.@DF>FCEEFCCEGGGFCFFFB?3CHFGFCFH7GHHGFHGHHHGHHHHGEEGDGGGHHEHHHFCHGGGGGHGHHHHHHHGGGEFGGGEHHHGAEGGGGGGGGGGGGGFFFFFFFBABBB
@M02197:102:000000000-ALU3V:1:1101:20975:9586 1:N:0:1
ACTAGGATCAGTTCCTCCGCTTATTGATATGCTTAAGTTCAGCGGGTATTCCTACCTGATCCGAGGTCAACCTGTAAAAAATTTGGGGGTTTTACGGCAAGAGTCCCTCCGAATCCCAGTGCGAGACGTAAAGTTACTACGCAAAGGAGGCTCCGGAGGGTCCGCCACTACCTTTGAGGGCCTACATCAGCTGTAGGGCCCCAACACCAAGCAGAGCTTGAGGGTTGAAATGACGCTCGAACAGGCATGCCCGCCAGAATGCTGGCGGGCGCAATGTGCGTTCAAAGATTCGATGATTCAC
+
BCCBBFFFFFFFGGGGGGGGGGGHHHHHHHHHHHHHHHHHHHHGGGGGHHHHHHHHHHHHHHHGGGGHHHHHHGGGGHHHGHHHHHGGGEGG9;9GG8GGGHHHHHHHHGGGGGGHHHHHHHGGGGGGGHCGFGGHHH<HGGGGCGHFECGHHGGFGGGGGHHGHGGGGGGGGGGGGGHHHFFGGHHHHHHGHHHGGGGGGFFDFFGGFFHHHHGHFGHHGGHHFFHHHHGFFGFHHFGHGFEHFFHFGGGGHHHGHHHHGGGGGGGGGGGHHHGGFGGGGGGGGGGGGFFFFFFFAABCB
@M02197:102:000000000-ALU3V:1:1101:24079:9648 1:N:0:1
ACTAGGATCAGTTCCTCCGCTTATTGATATGCTTAAGTTCAGCGGGTATCCCTACCTGATCCGAGGTCAACCTTTTGAGAAAAGATTCTCCCCGAGGGGAGGCCGACCGGGGCTCGTGCACCCGTGTGTCCGATACGTGTCCCGTGAAGAACTCAGTGTACCGGGGGTCCAACGAGGCCGCCGTCATTGTCTTTGGGACGGGCGAGAGCCCCCCCGAGAGGGGGCCTCCGCCAAACCGTCCAACACCAAGCCGGGGGGCTTGAGGGGTGATAATGACGCTCGAACAGGCATGCCCTTTGGAATACCAAAGGGCGCAATGTGCGTTCAAAGATTCGATGATTCC
+
ABCBBFFFFFFFGGGGGGGGGGGHHGHHHHHGHHGHHHHHHHHGGGGGHHHHHHHHGHHHHHHGGGGHHHHHHHHHGGGHHHFHGHHHHHHGGGGGGGGGGGGGGGGG>BCGCGHGGHG.HHGGFDHE;HHGGGGGGHHBFGHGGFGGBGCFFFFGGBFGGF=ADBC;DFFFFFF?BCE@BDFFFFFFFFFFFFFFDFFFFFDFFAB-=AEABBAC/GGGDDFFAFFFEDD?FCFGGHHHGEFFGGGE?E?GGGGGGHEGHGGFHHHGHGFFFGGDGEFHFHGGDFHHFHGGDFHGHHHHFHHHHGGFFGGGGHHFHGGGGGGFCGGGGGGFFFFFFFA3@AA
@M02197:102:000000000-ALU3V:1:1101:23986:9837 1:N:0:1
ACTAGGATCAGTTCCTCCGCTTATTGATATGCTTAAGTTCAGCGGGTATTCCTACCTGATCCGAGGTCAACATTCAGAAGTTGGGGTTTTACGGCGTGGCCGCGACGATTACCAGTAACGAGGGGTATGATTACTACGCTATGGAAGCTCGACGTGACCGCCAATCGATTTGGGGAACGCGGGTTACCGCGAGTCCCAACACCAAGCTGAGCTTGAGGGTTGAAATGACGCTCGAACAGGCATGCCCGCCAGAATACTGGCGGGCGCAATGTGCGTTCAAAGATTCG
+
CCCAAFFFFFFFGGGGGGGGGGGHHHHHHHHHHHHHHHHHHHHGGGGGHGHHHHHHHHHHHHH9GGG:HHHHHH:HHHHHH<HGGGGGGGHHGGGGGE:CG/3B//B?FG39GGB8BGFD9G9#><1DGEFH7GHE:/@CA8GBD<CACFDFGC:.CGFFFEDAFFFGHGHHHHGCCCCCGFHFD/GBCGHGGCCHFGFGFGF;ECA3B3FDGFF0FHFGFGBFFEFFFGFAGGHGEGF@1FFCCGGHHHHHHHFGGGGGGGGGGGGGFFEEE4GFFFFFFBCBCBB
@M02197:102:000000000-ALU3V:1:1101:11870:9853 1:N:0:1
ACTAGGATCAGTTCCTCCGCTTATTGATATGCTTAAGTTCAGCGGGTATTCCTACCTGATCCGAGGTCAACATTCAGAAGTTGGGGTTTTACGGCGTGGCCGCGACGATTACCAGTAACGAGGTGTATGATTACTACGCTATGGAAGCTCGACGTGACCGCCAATCGATTTGGGGAACGCGGGTTACCGCGAGTCCCAACACCAAGCTGAGCTTGAGGGTTGAAATGACGCTCGAACAGGCATGCCCGCCAGAATACTGGCGGGCGCAATGTGCGTTCAAAGATTCGATGATTC
+
DDEDDFFFFFFFGGGGGGGGGGGHHGGHHHHHGHHHHHHHHHHGGGGGHHHHHHHHHHGHGHHGGGGHHHHHHHHHGHHHHHHHGGGGGGHHGGGGGGGEH;3B@/FDFG?GH=C?EFGA=AC#<//>GFFFBD1DFFCEEGHHBGA9CGA?@:EF.GGHHE:AGGFHHGGHHHGGGGGFHHHGEDGFCCFEHHFHFCHEFGFHFHGHH9FFGBHFGHFFHHHHHEDGGGGEEGHGGHGEBFGGGFGHHHHHHHHGGGGGGGGGFFFHHEGEGGGGGGGGGGFFFFFFFBA3?A
@M02197:102:000000000-ALU3V:1:1101:10021:9910 1:N:0:1
ACTAGGATCAGTTCCTCCGCTTATTGATATGCTTAAGTTCAGCGGGTATTCCTACCTGATCCGAGGTCAACCTGTAAAGAATTTGGGGGTTTAACGGCAAGAGTCCCTCCGGATCCCAGTCCGAGACGTTAGTTACTACGCAAAGGAGGCTCCGGGAGGGTCCGCCACTACCTTTGAGGGCCTACATCAGCTGTAGGGCCCCAACACCAAGCAGAGCTTGAGGGTTGAAATGACGCTCGAACAGGCAGGCCCGCCAGAATGCTGGCGGGCGCAATGTGCGTTCAAAGATTCGATGATTCAC
+
BBBBBFFFFFFFGGGGGGGGGGGHHHGHHHGHHHHHHHHGHFHGGGFFHHHHHHHGHGHHHHGGGGGHHHHHHHHHBG:FHHH.HHGG5EE:G;HGGGFCCHF.HGH<HGFGG:GHHH;<HHG99GGGGGH9HHHHH<HGCGGGGBGGDDHHGGCCFFGGFFGGHGGGGGFFGGBGFGGEDGGFGGGGGGFFGFFGFFGGHFFFDFGHHHGFFFEFFFEGFGHGFFGHGHFFEFFFFFGHHFHHEF1/C?GGHFEHHGHGGGGGGGGGGEF5FHGGGGHGGGGGGGGGGFFFFFFFCCCCB
@M02197:102:000000000-ALU3V:1:1101:22449:9925 1:N:0:1
ACTAGGATCAGTTCCTCCGCTTATTGATATGCTTAAGTTCAGCGGGTATCCCTACCTGATCCGAGGTCAACCTTTGAAAGAGTTTAACGGCCACGACCGCCCGCACTCCAAAGCGAATATGTATCACAACGCTTAGAGACGGACAGCTCGGCCGGAGACTTCAAGGCGCGCGGGAGCCGCGACGCCCAACACCAAGCGAGGCTTGAGTGGCGAAATGACGCTCGAACAGGCATGCCCTTCGGAATACCAAAGGGCGCAATGTGCGTTCAAAGATTCGATGATTCAC
+
BBCCCFFFFFFFGGGGGGGGGGGHHHGHHHHHHHHHHHHGHHHGGGGGHHHHHHHHHHHHHHHGGGGHHHHHHHHHGHHEFHHHHHHHGGGGGGGGGGFFGGGGGGGHHHHFHHFFGGGHHHGHHHHGHGGGGGGHGHGHGGGGGGHHHGGGGHGGGGGGGHGGGFGGGGGGGGGGGGGGFEGHGHHF/EHGGHGGGGHGHHHHHHGGGGHHGHHGFFGGHHGHHHHHHHHHGGGGGGFHHEHHGGHHHHGGDGCHFHHGGGGHGGCGGGCGGGFFFFFFFBBABB
@M02197:102:000000000-ALU3V:1:1101:25688:9934 1:N:0:1
ACTAGGATCAGTTCCTCCGCTTATTGATATGCTTAAGTTCAGCGGGTATCCCTACCTGATCCGAGGTCAAAGACGGTAATGTTTTCTTGTTGGACGCGGGCCGGAGCCCCTCGAGAAGCGCAATGTGCTGCGCGAGAGGAGGCAAGGACCGCTGCCAATGGATTTGGGGCGAGTCCGCGCGCTGAGGCGGGACAGACGCCCAACACCAAGCAGAGCTTGAGGGTGTAGATGACGCTCGAACAGGCATGCCCCCCGGAATACCAAGGGGCGCAATGTGCGTTCAAAGATTCGATGATTCAC
+
BBBABFFFFFFFGGGGGGGGGGGHHHHHHHHHHHHHGHHHHHHGGGGGHHHHHHHHHHHHHHHGGGGHHHHHGHGGGHGGHHHGHHHHHHHFHHHFGGFGGGGGGCGGGGHGGGGHGGGGGGGGHHGHHHHGGFGFGGGHGGGGGGEFGGGGGGGGGGGFFGFFGGFFFFFFFFFFFFGFFGGGGGGGGGFFGGFGGHFFHGHEFEGGGHHHHHGGHHH;GHHHHFHHHGGGGGHHGHH<HHHHHGGDCCGGGHHHHHHHHHHGGGGGGGHHHGGGGHGGGCGGGGGGFFFFFFFCCCCC
@M02197:102:000000000-ALU3V:1:1101:9634:9953 1:N:0:1
ACTAGGATCAGTTCCTCCGCTTATTGATATGCTTAAGTTCAGCGGGTATCCCTACCTGATCCGAGGTCAACCTTTGAAAGAGTTTAACGGCCACGACCGCCCGCACTCCAAAGCGAATATGTATCACAACGCTTAGAGACGGACAGCTCGGCCGGAGACTTCAAGGCGCGCGGGAGCCGCGACGCCCAACACCAAGCGAGGCTTGAGTGGCGAAATGACGCTCGAACAGGCATGCCCTTCGGAATACCAAAGGGCGCAATGTGCGTTCAAAGATTCGATGACTCAC
+
BCCCBFFFFFFFGFGFGGGGGGGHHGHHHHGHGHHHHHHHHHHF?EEFFGFHHHFHFHFHHHHGGGEHHHHGHHHHHHHHHHFHHHHHGEGGGEGEFGGGGGGGGGGHHHFFGHFGFGCGHDGHHHHHHGFGGGGHHGFHGGDGCCGGGGCADDGGGCGGGGGGGFGFGGGFGEDDFFFFE>=9ABFDGFHGFFFEEBFFFFFHHGE?EE:HFCFEFF?EEDGGHGGHFGFF/FBFFFFHHGFGFFCCHFGEE0E1DGG?GEEFGB33EDGECAB1DDDDD1>1>1
@M02197:102:000000000-ALU3V:1:1101:6274:9966 1:N:0:1
ACTAGGATCAGTTCCTCCGCTTATTGATATGCTTAAGTTCAGCGGGTATTCCTACCTGATCAGAGGTCAACCTTTGGAAAATGGGGGGTTTTACGGCAAGAGTCCCTCCGTATCCCAGGGCGAGACATAAAGTTACTACGCAAAGGAGGCTCCGGGAGGGACCGCCACTACCTTTTAGGACCTACATCAGCTGTAGGGCCCCAACACCAAGCAGAGCTTGAGGGTTGAAATGACGCTCGAACAGGCATGCCAGACAGAATGCTGGCGGGCGCAATGTGCGTTCAAAGATTCGAGGACTCA
+
A?AA111@1C13A3FFF1EAE0AGFAGHHHB3BD31A2D22FE?EEAE1BFA22F0F1AAD2D1BA1FE11B0F#F#BDGFF)G9F?>/;E8H4/&E@7E00B1<F1<1;#?37B:%C)01>-304#1.?/G;<#111<0-9AC;00F..;$../2@@-7#<>//3-ABB/4F<F17G1$9C>B1<91F8FB;;<;>AF9;@BA/B>1AA1B2*BEB@;BAEFEF2GDD9E>/9/5/EBAF1A%1GFFA0122D22BAB0//E?GEAAA011D1AA0A111333FBEBB11@B1BA1>A>
@M02197:102:000000000-ALU3V:1:1101:9460:10089 1:N:0:1
ACTAGGATCAGTTCCTCTGCTTATTGATATGCTTAAGTTCAGCGGGTATTCCTACCTGATCCGAGGTCAACCTTTGGAATATTGGGGGGTTTTACGGCAAGAGTCCCTCCGGATCCCAGTGCGAGACGTAAAGTTACTACGCAAAGGAGGCTCCGGGAGGGTCCGCCACTACCTTTGAGGGCCTACATCAGCTGTAGGGCCCCAACACCAAGCAGAGCTTGAGGGTTGAAATGACGCTCGAACAGGCATGCCCGCCAGAATGCTGGCGGGCGCAATGTGCGTTCAAAGAGTCGATGATTCAC
+
ABAAAFCFFFFFFFGGGGGGGGHHHHHHGHGHHHHHFHHHHHHGGGEFGHHHHHHHHFFHGBGGGGAHHFHFBGDD8FH'B9/E@AEF?DCAF:HEG5GGGGEGDGGHBG./D6CH<HB:GGGEA?6D6GBABFGFF0;FD8GF;/00/A,AAEFAA/CFC?GCGHG;GFFGFFGFHHE1ADDGGHGFGGFBHHFFBFEFD;DFDFFGHHFHGGFBEFFBGFGHGAFFDFCBFB@C;EEDFFFHF1B0////GHHFAF2A0/?FE/A0CA0HGDFEEAGGF1ADGFGEA1CCB@1FD1AA>A
@M02197:102:000000000-ALU3V:1:1101:25452:10154 1:N:0:1
ACTAGGATCAGTTCCTCCGCTTATTGATATGCTTAAGTTCAGCGGGTATCCCTACCTGATCCGAGGTCAACCTTTGAAAGAGTTTAACGGCCACGACCGCCCGCACTCCAAAGCGAATATGTATCACAACGCTTAGAGACGGACAGCTCGGCCGGAGACTTCAAGGCGCGCGGGAGCCGCGACGCCCAACACCAAGCGAGGCTTGAGTGGCGAAATGACGCTCGAACAGGCATGCCCTTCGGAATACCAAAGGGCGCAATGTGCGTTCAAAGATTCGATGACTCAC
+
CCCCCFFFFFFFGGGGGGGGGGFHHGHHHHHHHHHGGFGHHHHGGGGGHHHHHHHHGHHHHHHGGGGHHHHHHHHHFHHGHGGHHHHHGGGGGGGGGGGGGGGGGGGHHHHHHHGFGGGHHGHHHHHHHGGGGGGHHHHHGGGGGGHHHGGGGHHHGGGGGHGGGCFGGGGGGFFGGEGGGGGGFGHGHFFGGHGGGHHGHHHHHGGFGGGHFHHGGGGFFHGHHHHHHHHGGGGGGGGHHHHHHHGGHHGGGFGHHHHGGGGHGGGGGGGGFGBFFFFFFCCBAB
@M02197:102:000000000-ALU3V:1:1101:23460:10190 1:N:0:1
ACTAGGATCAGTTCCTCCGCTTATTGATATGCTTAAGTTCAGCGGGTATTCCTACCTGATCCGAGGTCAACCTTTGGAAAATTGGGGGGTTTTACGGCAAGAGTCCCTCCGGATCCCAGTGCGAGACGTAAAGTTACTACGCAAAGGAGGCTCCGGGAGGGTCCGCCACTACCTTTGAGGGCCTACATCAGCTGTAGGGCCCCAACACCAAGCAGAGCTTGAGGGTTGAAATGACGCTCGAACAGGCATGCCCGCCAGAATGCTGGCGGGCGCAATGTGCGTTCAAAGATTCGATGACTCAC
+
ABBCCFFFFFFFGGGGGGGGGGGHHHHHHHHHHHHHHDHHHHHGGGGGHHHHHHHHGHHHGHHGGGGHHHHHHHHHGFHHHH.FHHGGG6FGGHHGGGGGGHH<HHHHFGFGG;GGGGGGGG;GG:GGGGGG:GEGG;GGBFFFFFFFFFFFFFFFFFFFFDFGFFFFFFFGFHFHHHGFHFHHHHGFHFGGFGFHGGEFFFFFFGHGHGFGFEFHGBGFHFGHGHGHHHFDFFFFBDEGHFHHGHFGECGGGHHHGHHHHF2EGGGGGGED5GHGGEECGFCFFGGGGGFFBFFFFBBBAA
@M02197:102:000000000-ALU3V:1:1101:27307:10274 1:N:0:1
ACTAGGATCAGTTCCTCCGCTTATTGATATGCTTAAGTTCAGCGGGTATTCCTACCTGATCCGAGGTCAACCTTTGGAAAATTGGGGGTTTTTACGGCAAGAGTCCCTCCGGATCCCAGTGCGAGACGTAAAGTTACTACGCAAAGGAGGCTCCGGGAGGGTCCGCCACTACCTTTGAGGGCCTACATCAGCTGTAGGGCCCCAACACCAAGCAGAGCTTGAGGGTTGAAATGACGCTCGAACAGGCATGCCCGCCAGAATGCTGGCGGGCGCAATGTGCGTTCAAAGATTCGATGACTCAC
+
ABBBBFFFFFFFGGGGGGGGGGGHHHHGHHCHFH5AGGHHHHHGECF2GHHHHHHHHHHHGFHGGGEGHHHHHHGG:HFH;HHHEHFG(FGGGHHGFGG;G;H;HHH:F:GFG;?FBFG::GFBGGG*7GGGGFG:G::F?CDBCFFFFBDFFFFFF=FAF<C@GF0;FFEGFFFFGFFFGDFGHFGFFHHHFHFHGGFGCHGDEFAGGHHGHHHGBFGCHHCGHHHFHHFFFFFFDAGHGDFFFHFHGGGGGGGHHHHGHGGGGGGEGEEBFHGGEEGHGGGGGGGGG4FFFBFD5AABAA
@M02197:102:000000000-ALU3V:1:1101:27313:10292 1:N:0:1
ACTAGGATCAGTTCCTCCGCTTATTGATATGCTTAAGTTCAGCGGGTATTCCTACCTGATCCGAGGTCAACCTTTGGAAAATTGGGGGGTTTTACGGCAAGAGTCCCTCCGGATCCCAGTGCGAGACGTAAAGTTACTACGCAAAGGAGGCTCGGGGAGGGTCCGCCACTACCTTTGAGGGCCTACATCAGCTGTAGGGCCCCAACGCCAAGCAGAGCTTGAGGGTTGAAATGACGCTCGAACAGGCATGCCCGCCAGAATGCTGGCGGGCGCAATGTGCGTTCAAAGATTCGATGACTCAC
+
AAB@BFFFFFFFGB5GDGGGCEEHGFHHFHBFGHHHGCBGHFFG??FFHHFBFGHFHFHHHHHCEGGH3GGEGHBHHEFHHHGEF1E:CADD;<HGGGG/GFHBGGF;H1F:GGG;:-B,G;GGG;GD+E.7FFF:F;;FDCFF/F8/99)A1&FEF(;DCAFEA2DCDFFFBFFGFFFFFFDEFFFFFFFBFF;-CFEEDFC6CD#CBAE?EFF8FBBFFBBB?>22FB0:/BFA?A>B9@9;BE00/////B1A222B0///E0A0CE?DDAFAAA01AB3A33GAAC11@31FFA11>A
@M02197:102:000000000-ALU3V:1:1101:27292:10285 1:N:0:1
ACTAGGATCAGTTCCTCCGCTTATTGATATGCTTAAGTTCAGCGGGTATTCCTACCTGATCCGAGGTCAACCTTTGGAAAATTGGGGGGTTTTACGGCAAGAGTCCCTCCGGATCCCAGTGCGAGACGTAAAGTTACTACGCAAAGGAGGCTCCGGGAGGGTCCGCCACTACCTTTGAGGGCCTACATCAGCTGTAGGGCCCCAACACCAAGCAGAGCTTGAGGGTTGAAATGACGCTCGAACAGGCATGCCCGCCAGAATGCTGGCGGGCGCAATGTGCGTTCAAAGATTCGATGACTCAC
+
BBBBBFFFFFFFGGGGGGGGGGGHHGGGHHHHHGHHHHHHHHHGGGGGHHHHHHHHHHHGHHHGGGFHHHHHHHHH9HHH;HHHHHG55@CG;<HFGGGGGHC;HGH<HGGGF;GGGGG;GGGGA5G9EGG98FG;GG;GFFFF9FFFFFFEFFFFF:AFF:EEEGHFHGFFFFFFFHFHHHGHGGFFFFGHGFGFGGDFGEFFFFFGHHHFEHHFFFFHG0GHHEFFFFHGFGGGFFDHGFFFFFAGGGGGGFFFGHHHHF?GGE?EGCEGHHFGEEGHGGGGGBGGGGFFFFDDBA3AA>
@M02197:102:000000000-ALU3V:1:1101:6367:10347 1:N:0:1
ACTAGGATCAGTTCCTCCGCTTATTGATATGCTTAAGTTCAGCGGGTATTCCTACCTGATCCGAGGTCAACCTTTGGAAAATTGGGGGTTTTACGGCAAGAGTCCCTCCGGATCCCAGTGCGAGACGTAAAGTTACTACGCAAAGGAGGCTCCGGGAGGGTCCGCCACTACCTTTGAGGGCCTACGTCAGCCGTAGGGCCCCAACACCAAGCAGAGCTTGAGGGTTGAAATGACGCTCGAACAGGCATGCCCGCCAGAATGCTGGCGGGCGCAATGTGCGTTCAAAGATTCGATGACTCAC
+
CCCCCFFFFFFFGGGGGGGGGGGHHHHGGGHHHHHHHGFFHHGGGGGGHHHHHHHHGHHHHHHGGGGHHHHHHGHHGFHH:H<GHEFGEEF:HHG9GEGEHC<FGH<H:FCA9GH<<G<H:F6CD6G8HHABDH;F.GHG9GG?HF9E?D<H;GGG6A@DAFEGGGGGFFFGGGGHFGF1AFFFFGFCFDFFGGGCDFFDCFDF/EFFFEEEHHHFBBCHHGHHFFHEGGEFFFGFGEFHGFHHEHHGGFCEGFGHHHHHGGEGGGGGGGHCHFEEEFHGGFGGGDGGFFFFDBFFAAA3A
@M02197:102:000000000-ALU3V:1:1101:22192:10418 1:N:0:1
ACTAGGATCAGTTCCTCCGCTTATTGATATGCTTAAGTTCAGCGGGTAATCTTACCTGATTTGAGGCCAGAAAGGAATACATAAAGAATTATGTATGTGTGTGTTTGTTTGGTAGCAGATGACAAAAGCACAAGATTTTTATGGGTTTGCCTTAACAAAAATCTATGGCTGACACTCATCCACTCATACTTTTAAGGCAAGGTGATACAAAGAGGCTAATCTCATCACCAAGCCCAAGGACCCGTTAAAAGAATTTTTCATAAAAAAAAACCCTTTTAATGGAGATATTCACGACACTCAAACAGGCATGCTCCGAGGAATACCAAGGAGCGCAAGATGCGTTCAAAGATTCGATGATTCAC
+
BCCCCFFFFFFFGGGGGGGGGGGHHHHHGGHHHHHHHHHHHHHGGGGGHHHHHHHHHGHHHHHHGHGGHHHGHGHHHHHGHHHHGHHHHHHHGGGHHHHHHHHHHHHHHHHGHHHGGHHHHHHHHHHFEHHHHHEHHHHHHHHGHHGGGHHHHHHHHHHGHHHHHHHHFFFGGHHHHHGHFHHGHHHHHHHHGHFHGGHHGHGHHHHHHHHHHHHGHHGHGHHHFHHGHGHHFGGHHHGFCGGHGHHHHHGHHHHHHHHHHGGGGGGGGBGFHHFDFHGBHHHHHHGFGAFCHHHGEGHHGHHHHHHGHGGGGGHHEGHHFFGHHHGGGGGHHHHGGGGHGGGGGGGGGGFBFFFFFCCCBA
@M02197:102:000000000-ALU3V:1:1101:21321:10423 1:N:0:1
ACTAGGATCAGTTCCTCCGCTTATTGTTATGCTTAAGTTCAGCGGGTATCCCTACCTGATCCGAGGTCAACCTTTGAAAGAGTTTAACGGCCACGACCGCCCGCACTCCAAAGCGAATATGTATCACAACGCTTAGAGACGGACAGCTCGGCCGGAGACTTCAAGGCGCGCGGGAGCCGCGACGCCCAACACCAAGCGAGGCTTGAGTGGCGAAATGACGCTCGAACATGCATGCCCTTCGGAATACCAAAGGGCGCAATGTGCGTTCAAAGATTCGATGATTCAC
+
ABCCCFFFFFFFGGGGGGGGGGGHHHHHHHHHHHHHHHHHHHHGGGGGHHHHHHHHHGGHHHHGGGGHHHHHHHHHHHHHHHHHHHHHGGGGGGGGGGGGGGGGGGGHGHHFHHGGGGGHHHHGHHHGHGGGGGGHHHHHGGGGGGHHHGGGGHHHHHHHGGGGGGGGGGGGGGGGGGGFFGGFFFGGGFEGGGGGGFFGHHHGHHGFGGFHHHHGGGGGHHGGHHHHFHGHGEGGGGGHFGHHGHHHHHGGGGCHHGHGGGGHGGGGGGGGGGFFFFFFFACCCB
@M02197:102:000000000-ALU3V:1:1101:25669:10489 1:N:0:1
ACTAGGATCAGTTCCTCCGCTTATTGATATGCTTAAGTTCAGCGGGTATTCCTACCTGATCCGAGGTCAACCTTTGGAAAATTGGGGGGTTTTACGGCAAGAGTCCCTCCGGATCCCAGTGCGAGACGTAAAGTTACTACGCAAAGGAGGCTCCGGGAGGGTCCGCCACTACCTTTGAGGGCCTACATCAGCTGTAGGGCCCCAACACCAAGCAGAGCTTGAGGGTTGAAATGACGCTCGAACAGGCATGCCCGCCAGAATGCTGGCGGGCGCAATGTGCGTTCAAAGATTCGATGATTCAC
+
CCCCBFFFFFFFGGGGGGGGGGGHHHHHGHHHHHHHHHHHHHHGGGGGHHHHHHHHHHHHGHHGGGFHFHHHHHGHHHFHH;HHH;GGGGGG;HHGGGGGG<H<GHH<HGG3D;GGGGGGFFG:G;GG9GGGFFG:GE9G5FFFFFF:FFF:F9FFFFAAA;FFAFFHGFFGFFHFGFEGFFFFFFHGGFFFFHFHGGFFFCFGGFFGHGHHGGGHFHHGGEGGFBBHHHHGEGCGGGGHHHHFHGAHGCCCGFHHHGHHHGGGGCGGGGGFHHHEGGGGGGGGGGFEGFCFDF5FFBBBA@
@M02197:102:000000000-ALU3V:1:1101:19468:10722 1:N:0:1
ACTAGGATCAGTTCCTCCGCTTATTGATATGCTTAAGTTCAGCGGGTATTCCTACCTGATCCGAGGTCAACCTGTAAAGAATTTGGGGGTTAAACGGCAAGAGTCCCTCCGGATCCCAGGGGGAGACGTAAGTTACTACGCAAAGGAGGCTAAGGGAGGGTCGGCCACTACCTTTAAGGGCCCACGTCGGCCGAGGCGCCCCAACACCAAGCAGAGCTTGAGGGTTGAAATGACGCTCGAACAGGCATGCCCGCCAGAATGCTGGCGGGCGCAATGTGCGTTCAAAGATTCGATGATTCAC
+
>A1>A1B3C113BFGGGGGGGGGGFBHHGHGHGHHHCGHHGHHGGEGE1GFHGHHHHHHEDAGFCEGHGFB0GC@F9FHF;BFHGFE9/>>+B:D978E@/$9%<FG%F8//?'C9FFF#2#B@)6CG0#<//>#<D=D-5?.6//4G00<##?:0/:?&&;#:0:@.:*0BBB9F6<9.-AGCA<A/9?@B@#//#?A@B1BAAEEBEA399EFB3B8E0E0F?4GF;HGE?/91F;@GHFHFBAGGEGEEBHGBHHGA2A22E2EEA?GHGA2EEECGGGGGGGGGCFFFFBFB3AAA>
@M02197:102:000000000-ALU3V:1:1101:24501:10736 1:N:0:1
ACTAGGATCAGTTCCTCCGCTTATTGATATGCTTAAGTTCAGCGGGTATCCCTACCTGATCCGAGGTCAACCTGAGAAGGAGAGGTTGAGCGGCGCACTCCGAGCGGCCACCGACGCGAGACAAGATGCCACAACGCGAGGGGACGGACGGCGTGGCCGGCGACATTGAGGCGGGCGGCGAGGAGCCGCGGCGCCCAACACCCAGCCGGGCTGGATTGGTGACAATGACGCTCGAACAGGCATGCCCCCCGGAATACCAGAGGGCGCAATGTGCGTTCAAAGATTCGATGACTCAC
+
CCCCCFFFFFFFGGGGGGGGGGGHHHHHHHHHHGHHHHHHHHGGGGCEHHHHHHGHGHHHHHHGGGGHHHHH/HHHHHGHHHHGGHHGHGHGGFGGGGGHHGCDFGFGGGGHGGGGGGGGGGHHHGHHHHHHGHGGGGGGGGGGGGGGFFFFFFFFFFFFFFFFFFFFFFFFFFFCFBAF:FFCFFCGGGGGGGFE8AD:CGDG:GGGGCD0HH;HHHHFH;GGHGGGGGF<GHFHHHHHHFDC@AEA2GGFHGBHHHHHACFGGGHHHGGGGHGGGGGGGGGGFFFFFFFCCCCB
@M02197:102:000000000-ALU3V:1:1101:7004:10724 1:N:0:1
ACTAGGATCAGTTCCTCCGCTTATTGATATGCTTAAGTTCAGCGGGTATCCCTACCTGATCCGAGGTCAACCTTTGAAAGAGTTTAACGGCCACGACCGCCCGCACTCCAAAGCGAATATGTATCACAACGCTTAGAGACGGACAGCTCGGCCGGAGACTTCAAGGCGCGCGGGAGCCGCGACGCCCAACACCAAGCGAGGCTTGAGTGGCGAAATGACGCTCGAACAGGCATGCCCTTCGGAATACCAAAGGGCGCAATGTGCGTTCAAAGATTCGATGAAT
+
AAAB@BCFFFFDGFFGCAEGGGEFGFHGGHHGHHBG5GFDGHHCGCFGEGGFHGFFHH::GE19ECFHGB3E5FHHEE;53'8GFFFBA9E@9F/@EGE@EGGE/9BBFEA32FBFFCGHH9BFBF?D1/FEFFGHHGCGFFDBCEHHBGCE?GBGD=090FF$09CC@AADGF>F?/<BE==FADFAADEFEFFA/AF/G;CBHFEEE90@FGF;BFFFF?9GDFACEAF0AF/9EF/HHFGGBFHHFGCE00ED1G10EA1FB1GGF3GAFFC@BFAA>1A
@M02197:102:000000000-ALU3V:1:1101:4287:10729 1:N:0:1
ACTAGGATCAGTTCCTCCGCTTATTGATATGCTTAAGTTCAGCGGGTATTCCTACCTGATCCGAGGTCAACATTCAGAAGTTGGGGTTTTACGGCGTGGCCGCGACGATTACCAGTAACGAGGTGTATGATTACTACGTGATGGAAGCTCGACGTGACCGCCAATCGATTTGGGGAACGCGGGTTACCGCGAGTCCCAACACCAAGCTGAGCTTGAGGGTTGAAAGGACGCTCGAACAGGCATGCCCGCCAGAATACTGGCGGGCGCAATGTGCGTTCAAAGATTCGATGACTCAC
+
AABAABFFFFFFGGGGGGGGGGGHHHHGGFFFFFFGFDGHFBHGG?AEHHHHGHGHHHHHHHHGGGGHHH:HHB@G9G&?D5FF;EFGGGHFEE;G-EG@0<#A;;/.8H3D#6?AE3FA99>5:/..11;#A9109<##00FC9:.9GFG9?/A;;.CC:::49/D0GBGGGDAA.<?CGF:AA#</;#GCAFGHEA<?ACEFGE0;F5GGFFH;GHH<FG929#/>>E0HGGF@AFBE:B;@?E?BHGHHGHHHEEECGE?EGGHGGGGFCAF13FF3GE1EBFFDDFDA@AAA
@M02197:102:000000000-ALU3V:1:1101:7023:10735 1:N:0:1
ACTAGGATCAGTTCCTCCGCTTATTGATATGCTTAAGTTCAGCGGGTATCCCTACCTGATCCGAGGTCAACCTTTGAAAGAGTTTAACGGCCACGACCGCCCGCACTCCAAAGCGAATATGTATCACAACGCTTAGAGACGGACAGCTCGGCCGGAGACTTCAAGGCGCGCGGGAGCCGCGACGCCCAACACCAAGCGAGGCTTGAGTGGCGAAATGACGCTCGAACAGGCATGCCCTTCGGAATACCAAAGGGCGCAATGTGCGTTCAAAGATTCGATGATT
+
BBBBBFFFFFFDGGGGGGGGGGGHFHHHGHHHHHHHFHHHHHGGGGFCFHHHHHHHHHHHHHH:GGGHHHHH:HHHHHHGGHHHHHHHGGGGGGGGGGGGGGFGGFGEHHHHHGFGGGGGFDGFFHHGHGGGGGGHGGEFGGGGGGGHHGGGGHHGGHHHHHGGGGGDDGGGGGFFFFFFFFGHFFGDFFGGGHFFGGFEGHHHHHGGFEEHHGAFFFGGGDEGFFEFBGEFGGFFBFGHHHHGE2GHHHGGGGGHGCHGGFEFGGFDFGGBFFFFFFBBAA?
@M02197:102:000000000-ALU3V:1:1101:13399:10797 1:N:0:1
ACTAGGATCAGTTCCTCCGCTTATTGATATGCTTAAGTTCAGCGGGTATTCCTACCTGATCCGAGGTCAACCTGTAAAAAAATTTGGGGGTTTTACGGCAAGAGTCCCTCCGAATCCCAGTGCGAGACGTTAGTTACTACGCAAAGGAGGCTCCGGGAGGGTCCGCCACTACCTTTAAGGGCCCACGTGTGCCGTGGGGCCCCAAAACCAAGCGGTGCTTGAGGGTTGAAATGACGCTCGAACAGGCATGCTCGCCAGAATGCTGGCGAGCGCAATGTGCGTTCAAAGATTCGATGATTCAC
+
BBBBBFFFFFFFGGGGGFGGGGGHHHHHHHHGHHHHHHHHHHHGGGGGGHHHHHGHHHHHHHFGGGGGHHHHGHHHEFHHGGGH<HHGGGEEGG<HGGGGGGHH;HHHHHGGCGGGHGHHHHHGGG;GGGGHGHH;HHGGDDGGCFHFHGGHH:GGGGGGGGGGGHGGFGGGFHHGGGFGGGGFFGGFGGGFGDGGGGGFEEFBGFFGFFFFEFBGFFHHHHGHFHHHHGHGFGGGFEEHGFGGHHFGGEE?GHHHGHFHHGFCGGGFGEAGHHHFEGFFGBFGGBGFGFFFFFFFFAABBB
@M02197:102:000000000-ALU3V:1:1101:7458:10697 1:N:0:1
ACTAGGATCAGTTCCTCCGCTTATTGATATGCTTAAGTTCAGCGGGTATTCCTACCTGATCCGAGGTCAACCTTCAGAAGTGGGGGGTTTTACGGCGTGGTCAGGCCGAGCTTCCAGTGCGGGGTGTATTACTACGCAGAGGGGGACTACAGCGAGACCGCCACTAGATTTCGGGGCCGGCCGCCTGCCGTGAAGGCTTGCGGCCGATCCCCAACACCAAGCCAACGGGGGCTTGAGGGTTGAAATGACGCTCGAACAGGCATGCCCGCTAGAATACTAGCGGGCGCAATGTGCGTTCAAAGATTCGATGATTCAC
+
BBBCCBFFFFFFGGGGGGGGGGGHFFHHHHHGGHHCHHHHHHHGGGCGHHHHHHHHHHHHHHHGGGEHHHHHHHHHHHHHGHHFGGGGGG;<GGF:GGFG7C$:H9;F;G@A9FGGF:G;G#A?.-C.F9FF::FF5#@.FFFF83C1F8FF59=A7BE@=B8FB0FFFFFFGD@BCF@F-@D?GFEEHHHHFHEFDBC<E/BCFFFFFGFGC?EFGFHHHEGFGGGGGGHHHGHHDHHHHHH9HGGGGGHHGHHHHFHHHHGGGGGHFHHHHHCHGCGGGGGGGFGHHFEGGHGGD5GGGEGGFFFFFFFBAAAA
@M02197:102:000000000-ALU3V:1:1101:18692:10779 1:N:0:1
ACTAGGATCAGTTCCTCCGCTTATTGATATGCTTAAGTTCAGCGGGTATTCCTACCTGATCCGAGGTCAACATTCAGAAGTTGGGTGTTTAACGGCATGGCCGCGCCGCGTTCCAGTTGCGAGGTGTTAGCTACTACGCAATGGAGGCTGCAGCGAGACCGCCACTAGATTTCGGAGACGGATTGACTAGCAATCCGATCCCCAACACCAAACCCGGGGGTTTGAGGGTTGAAATGACGCTCGAACAGGCATGCCCGCCAGAATACTGGCGGGCGCAATGTGCGTTCAAAGATTCGATGATTCAC
+
CCCCCFFFFFFFGGGGGGGGGGGHHHHHHHHHHGHHGHHHHHHGGGGGHHHHHHHHHHHHHHHGGGGHHHHHHHHHHHHEH;HH-A7E8FH<HG::/;HHH<394EGCC7C:FH5G2@F.GCGGAGFEF;HHHH/F8G:F2)DGGHF8;HF4C87CDGGGGGGGGGGHHGGGFGGGGDGCDGHHHHFEHHFFGGGGGFFGGFFCFFEGFDFAGCDGGGFG<HGHFFFFHHFHHFGGGFFGEB4FGFEHHGHGFGGGHHHHHHGGHGGGGGGGGGHCHGGGFGGGGGGGGGGGGBFFFFFFBBBAA
@M02197:102:000000000-ALU3V:1:1101:6991:10998 1:N:0:1
ACTAGGATCAGTTCCTCCGCTTATTGATATGCTTAAGTTCAGCGGGTATTCCTACCTGATCCGAGGTCAACCTGTAAAAAAATTTGGGGGTTTTACGGCAAGAGTCCCTCCGAATCCCAGTGCGCGACTTTAGTTACTACGCAAAGGAGGCTCCGGGGGGGTCCGCCACTACCTTTAAGGGCCCACGTGTGCCGTGGGGCCCCAAAACCAAGCGGTGCTTGAGGGTTGAAATGACGCTCGAACAGGCATGCTCGCCAGAATGCTGCCGAACGCAATGTGCGTTCAAAGATGCGATGATTCAC
+
AAB?AFFFCFD5AFGGF4EEGGFHFFFH6FH56B55FGFHGFF?EEGGH5DGGGFEG3EHHFFEEEGHHHGGHH5G;GH3##FF6;8E/27EG;FDF17EEE9<:HHHGGFD?DADBB:CGF1@#51D#FEFF=>;<:1G/3D?7HEFFC7...;;C#@-<<9A?3?B.F9FFG0FB9F>1&D<AE<EF99BBB3/<<=<@/F?#AGGFFEAEDE>@@8F/BBFADEBBFBB8E?ADBD2=@AF9GDF/AAA/11B2AA10////00FA0?G13D0A000B13B33GE1A11D3@3@AA11A
@M02197:102:000000000-ALU3V:1:1101:11667:11069 1:N:0:1
ACTAGGATCAGTTCCTCCGCTTATTGATATGCTTAAGTTCAGCGGGTATCCCTACCTGATCCGAGGTCAAAAGTGAGAAAGTACGCTTTATGGGTACCAGTATAACGGCTTAGATCGCAAAATGTGCTGCGCTCCAAAGGCCAATATGCCGGCTGCCAATAATTTTAAGGCGAGTCCAGCCGCAGAGGGCAGGACAAACACCCATCACCAAGCAAAGCTTGAAGGTACAAATGACGCTCGAACAGGCATGCCCCATGGAATACCAAGGGGCGCAATGTGCGTTCAAAGATTCGATGACTCAC
+
CCCCCFFFFFFFGGGGGGGGGGGHHHHHGHHHHHHHHHHHHHHGGGFGHGHHHHGHHHHHHHHGGGGHHHHHH@GH9HHHHGGGGGGGGGHHHGHHHHHHHHHHHHGGGGGHHHHHHGHHHHHHHHGHHHHHGGGGHHHHHHHHHHHHHHGGGGHHHHHHHHHHHHHHHHHFGGGHHHHGGHHGHHHHHGHHHHHHGGGGHHHHGFGGGHHHGHHHHHHHHGHHGHHHHHHGGGGGHHGHHFHHHHHHGGGHHHHHHHHHHFGHHHGGGGGHHHHGGEGHGGGGGGGGGGFFFFFFFCCCCC
@M02197:102:000000000-ALU3V:1:1101:4938:11081 1:N:0:1
ACTAGGATCAGTTCCTCCGCTTATTGATATGCTTAAGTTCAGCGGGTATTCCTACCTGATCCGAGGTCAACCTTTGGAAAATTGGGGGGTTTTACGGCAAGAGTCCCTCCGGATCCCAGTGCGAGACGTAAAGTTACTACGCAAAGGAGGCTCCGGGAGGGTCCGCCACTACCTTTGAGGGCCTACATCAGCTGTAGGGCCCCAACACCAAGCAGAGCTTGAGGGTTGAAATGACGCTCGAACAGGCATGCCCGCCAGAATGCTGGCGGGCGCAATGTGCGTTCAAAGATTCGATGATTCAC
+
A3AABFFFBFFFGGGGFFGFECGHHH5GHHGGHHHHFFGGHHGGGFAEHGGBFEHAGHHHHHFDEGA2CFGFGFEH8GHFEHHHGHGC9<CGGGGFDGGGAHFGHH9HHADGGGG;G88F9G;;GFDGGE/C:CGFG;B9A0ADFFBFADF:FFDFA/@BCDFECAFFFF9FFFFFFFEGGDFFFFFFBGBFGFGEGCEF?=D?FF1EDGGFFFBFEEF0BHGFFFF9GFB9EFFFFFDBFB9@HHGF/GCA?HHHHHGFFGGEEE?EE0EEFGCE0E01GGGGGGGEE1FFDDDBD1A>1>
@M02197:102:000000000-ALU3V:1:1101:18278:11194 1:N:0:1
ACTAGGATCAGTTCCTCCGCTTATTGATATGCTTAAGTTCAGCGGGTATCCCTACCTGATCCGAGGTCAACCTTTTGAGAAAAGATTCTCCCCGAGGGGAGGCCGACCGGGGCTCGTGCACCCGTGTGTCCGATACGTGTCCCGTGAAGAACTCAGTGTACCGGGGGTCCAACGAGGCCGCCGTCATTGTCTTTGGGACGGGCGAGAGCCCCCCCGAGAGGGGGCCTCCGCCAAACCGTCCAACACCAAGCCGGGGGGCTTGAGGGGTGATAATGACGCTCGAACAGGCATGCCCTTTGGAATACCAAAGGGCGCAATGTGCGTTCAAAGATTCGATGATTCAC
+
BCCBCFFFFFFFGGGGGGGGGGCHHHHHHHHHHHHHHHHHHHHGGGGGHHHHHHHHHGHHHHHGGGGHHHHHGHHHHGGHHHHHGHHHGHHHGGGGGGGGGGGGGGGGGGGGGGHGGHGHHHGGGGHHGHHGGGGGGHHGHHHGFGFEHGHGGGGGGGFGGGGGGGFFFFFFFFFDFFFFFFFFFFFFFFFFFFFFFFFFFFFFFFFFFFFFDGFFBFGGGGGGGFGFGFGFFFBGFFBGHFGFFGGGFGGGGGGHGHFHGEEGHGGHHGHHHGGGGGHHGHHHHHGBGHFGGHFHHHHHFHHHHGHHGGFGDHFHHGGGGHGGGGGGGGGGFFFFFFFBAAAC
@M02197:102:000000000-ALU3V:1:1101:6498:11237 1:N:0:1
ACTAGGATCAGTTCCTCCGCTTATTGATATGCTTAAGTTCAGCGGGTATCCCTACCTGATCCGAGGTCAACCTTGTAAAAATATGGGGTTGAGGCCGGGCTGAAGGACCTTGCAACTCGGTACGTGCTTTGGAAAAGCTCATTGTACCGAGGGTCCAACAGACGCCGTCATTGTCTTTGGGACCGGTGTCCGCACCAGGGCGGCACCAGAGTCCAACACCAAGCCGGGCTTGAGGGTTGATAATGACGCTCGAACAGGCATGCCCACCGGAATACCAGTGGGCGCAATGTGCGTTCAAAGATTCGATGATTCAC
+
BABABFFFCCFFGDFGGFGG?EGHHHHHHHHFGGBBFHH5FGCGCCEEHGFHGFH1FGGFGHF?CEE23FHFFHHHGHFFGG344EFE;G?EGHGGCGEGFD:3GHHFHFFHEHHHFHGGDE?:FFGEHG3BGHGFHHGG1G9FHHGHGDFBCDHGFGHGHGF?CCCGDGCHGHHHGHHECEFCEFCCFFFD@GGBCFED?GBE?FFHGFHFFBFBF?AEEE;AFFBBBFG/AEF0F;GHFG8?F?>/0A/2GD11E10CBEEEAE/0A2FDBFHHHGGEEAEF1HG0AA01EGFFE3BE1F>1D3DB3A1>1A
@M02197:102:000000000-ALU3V:1:1101:24033:11216 1:N:0:1
ACTAGGATCAGTTCCTCCGCTTATTGATATGCTTAAGTTCAGCGGGTAGTCCTACCTGATTTGAGGTCAGAGTCAAAAAGTGTTGCACAAAGGCAAGCGGTGTTCTGAGCAGGCTTGACGCACACAAGGGACAAGACGAAACTTATTACGTCTGTCACGGATGCTAGCGATCCCACTAAGTCATTTGAGGCGAGCCGTGTAACCGGCAGCGCCCATGTCCAAGTCCCAACTGATCATAAACCAGATGGGATTGAGATTTCATGACACTCAAACAGGCATGCCTTTCGGAATACCAAAAGGCGCAAGGTGCGTTCAAAGATTCGATGACTCAC
+
ABCCDFFFFFFFGGGGGGGGGGGHHHHHHHHHGHHHHHGHHHHGGGGGGHHHHHHHHHHHHHHHGHGHFHHGGHHHHHHGGGGHHHHHHHHHHHHHGHGGEEAFHHHHHHHHHGHHGGGGGGGGHGGFHGHGGHGHHGGGGFGHHHHHHGHHHGHHHHGGGGHGHHHGGGHHHHHHHHHHHHHHHHGHGGGGGGDDHHHGGGGGHGGFCGHHFGGHHGFHHGHEGGHHHHHHHHHHHHFHHHHHHHHHHFGHHHGHHHHHHHHDFHGHGHGHHHHHGHHHEGGGGHHHHHHGGHGHGGGGGHHHHGGGGHGGGGGGGGGBFFFFFFFBBCBA
@M02197:102:000000000-ALU3V:1:1101:19208:11317 1:N:0:1
ACTAGGATCAGTTCCTCCGCTTATTGATATGCTTAAGTTCAGCGGGTATTCCTACCTGATCCGAGGTCAACATTCAGAAGTTGGGGGTTTAACGGCTTGGCCGCGCCGCGTACCAGTTGCGAGGGTTTTACTACTACGCAATGGAAGCTGCAGCGAGACCGCCACTAGATTTCGGGGCCGGCTTGCCGCAAGGGCTCGCCGATCCCCAACACCAACCCCGAGGGCTTGAGGGTTGAAATGACGCTCGAACAGGCATGCCCGCCAGAATACTGGCGGGCGCAATGTGCGTTCAAAGATTCGATGATTCAC
+
CCCCCFFFFFFFGGGGGGGGGGGHHHHHHHHHHHHGHHHHHHHGGGGGHHHHHHHHHHHHHHHGGGGHGHHHHHHHHHHHGHHHGG&FG:H<;GG:G/G;HH@EDCG@C4DGG8B:F;H<G-GG;<GGG7GHHH;HHG8?C8G9CHFHHH9HFGF?85GGGGGGGGFGFFFFFB?D?ADECCCD@AF<@HFEFFEFGGCGG?DFFGHDGAEGFCA#GGGGHHGFGBFHGDGFFAFHHHGEEGEFDDGHHHBHHFHCGGGGHGEHHHHHHGGGGGGGGGHHGHGGGGHGGGGGGGGGGFFFFFFFABAAA
@M02197:102:000000000-ALU3V:1:1101:14228:11491 1:N:0:1
ACTAGGATCAGTTCCTCCGCTTATTGATATGCTTAAGTTCAGCGGGTAGTCCCACCTGATTCGAGGTCAGAGTCAAATGAAGGTTTTGTGCGCCAGGGCACGATTCGAAGCGTTCCAAGACGGACTTGGCCACCTCCCTTGCAGGAGATGTCCTCGACGATCGTTGATTATCACGTCGAGTAGAACCACGTCCAACGAGGATCTGCTAATGCATTTAGGACGAGCCGTCTCCCGAAGGCTACGGCAGACATCCAAATCCAAGCCTGCAGACGACAATAAAGCGTCCAGCTTGAGAACTTCACGACACTCGAACAGGCGTGCTCCTCGGAATACCAAGGAGCGCAAGGTGCGTTCAAAGATTCGATGATTCAC
+
CCCCCFFFFFFFGGGGGGGGGGGHHHHHHHHHHHHFHHHHHHHGGGGGGHHHHHHGHHGHHHGFGGFHHHHHGHHHHHHGEFHGHHGHHBGGGGGGHGGGGGGHHHGGFFGGGDGHHHGHHFGGGGHHHHHHGEHHHGGHHHHHEF9HGHHHHHHGGGGGFHGHFFGHHGHHFHG;GGGGHHGHGG?FGG9HFGHGFGDGBGGHGGGHGHHHHFFHGGFFFFFFGFADGFGGHFFBFGGFGGFGHHHHGHFGHHFG3CGGHEFFGHGEF?GGDFHHGGGGGGHGFGBHHEFHHGFFHFFCGGHGGGFEEAGAHHECGHHEEEEEBFGGGF5AFFHHGEGCGHHHGE2CGHFFGGGGGFFGFFFFFFFBBAAA
@M02197:102:000000000-ALU3V:1:1101:7756:11481 1:N:0:1
ACTAGGATCAGTTCCTCCGCTTATTGATATGCTTAAGTTCAGCGGGTATCCCTACCTGATCCGAGGTCAAGGTTAAAAAGGCCTTGTGGAGGACGGGCACGTCAGGACAGGCGCGTTTCTACTGCGCTCGAAGCCAACATGCCGGCCGCCAATGCATTTGAGGTGAGTCCACCGCGGGGGAGGACAAGCACCCATCACCAAGCAAAGCTTGAAGGTACAAATGACGCTCGAACAGGCATGCCCCATGGAATACCAAGGGGCGCAATGTGCGTTCAAAGATTCGATGATTCAC
+
BBBBBFFFFFBFGCFFGB2EGGEGFFGGGHHGHHHHHHHHHHGFGGAEGHFHFHFHFFHFHFF?EEEFHH:G6FHHGHHA1GEGHEGCFEHGGHCE9?4?EGB/ECBA2?ACF;4DC;28;AGF2EFGGCFFHEGC>FGBFCC@D<A0:BDBFCGEGFGBHHGFEDC0C<9CGFEE?FBD=F@BAFFEFFFAEHG?1CHGDFDGDBBE12;;BBF%D2E291EE?E;9?FEGHGBGFFGFGFHGGFBHHHHGHHHG0EAE0EABHGGECFFADFGDGEGBCFFFFFB1A1>1
@M02197:102:000000000-ALU3V:1:1101:28220:11657 1:N:0:1
ACTAGGATCAGTTCCTCCCGCTTATTGATATGCTTAAGTTCAGCGGGTATCCCTACCTGATCCGAGGTCAAAAGTGAGAAAGTACGCTTTATGGGTACCTGTATAACGGCTTAGATCGCAAAATGTGCTGCGCTCCAAAGGCCAATATGCCGGCTGCCAATAATTTTAAGGCGAGTCCAGCCGCAGAGGGCAGGACAAACACCCATCACCAAGCAAAGCTTGAAGGTACAAATGACGCTCGAACAGGCATGCCCCATGGAATACCAAGGGGCGCAATGTGCGTTCAAAGATTCGATGATTCAC
+
CCCCCFFFFFFFGGGGGGGGGGGGHHHHHHHHHHHHHHHHHHHFGGGFGHHGHGHHHHHHHHHHGGGGHHHHHHHGH/HHHHHGGFGGGGHHHHHHHHGHHHHEGHHGGGGGHHHHHHGGHGHHH5HHHHHHGGGHHHHHHHHHHHHGGHHGGGGHGHHHHHGHHHGHGHGHHGGHGHFFHGHHHGHHHHHHHGHGHGGGGGGHFFFGGHHHHHGHFGFHHHHGHHFGFHHHFFFFFGHGFHHHHHGHHGGGGHHHHHHGHHHHHHGGGGGGHHHHGGGGGGGGGGGGGGGFFFFFFFCCCB@
@M02197:102:000000000-ALU3V:1:1101:18848:11695 1:N:0:1
ACTAGGATCAGTTCCTCCGCTTATTGATATGCTTAAGTTCAGCGGGTATTCCTACCTGATCCGAGGTCAACCTTTGGAAAATTGGGGGTTTTACGGCAAGAGTCCCTCCGGATCCCAATGCGAGACGTAAAGTTACTACGCAAAGGAGGCTCCGGGAGGGTCCGCCACTACCTTTGAGGGCCTACATCAGCTGTAGGGCCCCAACACCAAGCAGAGCTTGAGGGTTGAAATGACGCTCGAACAGGCATGCCCGCCAGAATGCTGGCGGGCGCAATGTGCGTTCAAAGATTCGATGACTCAC
+
DDDDDFFFFFFFGGGGGGGGGGGHHHHHHHGHHHHHHHHHHHHGGGGGHHHHHHHHHHHHHHHGGGGHHHHHHHHH:HHHF<<HHHG9GGG:HHGGGGGG0H,HHH<HGG;;;GHHHHHHHGGGGGG8HH99HHH;;HHD8GGGGGHHGG<H:DGGCFG;EHHGGGHGGGGHGHGGHGHGGGGGGGGHHHHGHFFGFFGFFFFFFFGHHHFFEFHFGHFHHGGFFFHHHHGFFFGHHFFFFBGGEE2EEFCGHHHGGGHBFGGGGGGGFEBHHGGGGGHGFGGGGGGGGF4DFFFFBBAAA
@M02197:102:000000000-ALU3V:1:1101:10444:11776 1:N:0:1
ACTAGGATCAGTTCCTCCGCTTATTGATATGCTTAAGTTCAGCGGGTATTCCTACCTGATCCGAGGTCAACCTTTGGAAAATTGGGGGTTTTACGGCAAGAGTCCCTCCGGATCCCAGTGCGAGACGTAAAGTTACTACGCAAAGGAGGCTCCGGGAGGGTCCGCCACTACCTTTGAGGGCCTACATCAGCTGTAGGGCCCCAACACCAAGCAGAGCTTGAGGGTTGAAATGACGCTCGAACAGGCATGCCCGCCAGAATGCTGGCGGGCGCAATGTGCGTTCAAAGATTCGATGATTCAC
+
ABCABFFFFFFFGGGGGGGGGGGHHHHHGHHHHHHHHHHHHHHGGGFGHHGHHHHHHHGHHHHGGGGHGHGHHHHHHHHHHHHHHHGGGGGGHHGGGGGGHHHHHHHHGGFGGGH:HHHGHGGGGGGEHHHHH;;HHHHGGGG;GF:HGGHH;GGG9FGGDHHGGFGGGGGHHGGGHGHHGGEFGHHHGHHFHFFGFEFFFFFHFFGGHGHHHFHHFGFHHGFHHFHHHHGGGGGHGGHHHHHFHFGGGGGGGHFHHHHHCGGGGGGGGGHBHGGGFGHGGGGGGGGGCFFFFFFFBBABB
@M02197:102:000000000-ALU3V:1:1101:5195:11809 1:N:0:1
ACTAGGATCAGTTCCTCCGCTTATTGATATGCTTAAGTTCAGCGGGTATTCCTACCTGATCCGAGGTCAACCTTTGGAAAATTGGGGGGTTTTACGGCAAGAGTCCCTCCGGATCCCAGTGCGAGACGTAAAGTTACTACGCAAAGGAGGCTCCGGGAGGGTCCGCCACTACCTTTGAGGGCCTACAACAGCTGTAGGGCCCCAACACCAAGCAGAGCTTGAGGGTTGAAATGACGCTCGAACAGGCATGCCCGCCAGAATGCTGGCGGGCGCAATGTGCGTTCAAAGATTCGATGATTCAC
+
AABBBBFFFFFFGGGGGFG?EGGGHHFHHHGHGHDHFGFHGGGGGGCCCGGHHGHAEGHHBDCEGFEHHHHHHHHH8FH93;HHFHGG9CDGGHG9D6GGGH<<HGH<<DA@?EGGF:GFGBCABFDD7EGE7FE9F8FFF.F=CFFFF3D:E.AAC=;D=DFEFFFFFHFFFFFGAFEFFGDD9FF#HHFHGFFFBF<FA>=DDFEAGFFFEFHGFFFFHGGGFGHFFFBFFE/A0?9>@FFFFFGE?EE/GHFBHFHGFGA?EE??GGEFFFHEAEEF1BBGGGGFCCFBF@1FF?AAAA
@M02197:102:000000000-ALU3V:1:1101:24390:11834 1:N:0:1
ACTAGGATCAGTTCCTCCGCTTATTGATATGCTTAAGTTCAGCGGGTATTCCTACCTGATCCGAGGTCAACCTGTAAAAAAATTTGGGGGTTTTACGGCAAGAGTCCCTCCGAATCCCAGTGCGAGACGTTAGTTACTACGCAAAGGAGGCTCCGGGAGGGTCCGCCACTACCTTTAAGGGCCCACGTGTGCCGTGGGGCCCCAAAACCAAGCGGTGCTTGAGGGTTGAAATGACGCTCGAACAGGCATGCTCGCCAGAATGCTGGCGAGCGCAATGTGCGTTCAAAGATTCGATGATTCAC
+
1AAAAFBFFFF3ABGFGGGG?EGBDDGF3GEFFFHFHGH2GGFCEAFEHHAGHHEEGGHHHHG?EGEFHFGFFHGGB2F@E;/H.HEGGGEEG;H<G9CE7FGGDGG1:G59GGEGGHHF1FHC/)51CG;:9F;6B98#ECC@CFEHHF5GCAEC5::G@EFGGGG@GGGGGGGFBG?HFEG@FF@0ABAFF;BGC@@??CCFGF?FBEAAEF@FEEHFFCEF?B9?FF/FF4FBFGBB=FFGFFFGA/EEEA122BA10/?EEAA0E0CFFBG0E0?HGB3GGGFF1GFC3D1FFA?1AA
@M02197:102:000000000-ALU3V:1:1101:24651:11964 1:N:0:1
ACTAGGATCAGTTCCTCCGCTTATTGATATGCTTAAGTTCAGCGGGTATCCCTACCTGATCCGAGGTCAACCTTTGAAAGAGTTTAACGGCCACGACCGCCCGCACTCCAAAGCGAATATGTATCACAACGCTTAGAGACGGACAGCTCGGCCGGAGACTTCAAGGCGCGCGGGAGCCGCGACGCCCAACACCAAGCGAGGCTTGAGTGGCGAAATGACGCTCGAACAGGCATGCCCTTCGGAATACCAAAGGGCGCAATGTGCGTTCAAAGATTCGATGATTCAC
+
CCCCCFFFFFFFGGGGGGGGGGGHHHHHHHHHHHHHGHHHHHHGGGGGHHHHHHHHHHHHHHHGGGGHHHHHHHHHHHHHHHHHHHHHGGGGGGGGGGGGGGGGGGGHHHGHHHGGGGGHHHHHHGHHHGGGGGGGHHHHGGGGGGHHHGGGGHGHHGHHHHGGGGGGGGGGGGGGGGGGGFFGGHHGHGHGGHGGGHHGHHHHHGGGGGHHHHHGGGGGHGGGHHGHHHHHGGGGGGGHHHHHHGGHHHGGGGGHHHHGGGGHGGGGGGGGGGBFFFFFFA?A>A
@M02197:102:000000000-ALU3V:1:1101:12300:11929 1:N:0:1
ACTAGGATCAGTTCCTCCGCTTATTGATATGCTTAAGTTCAGCGGGTATTCCTACCTGATCCGAGGTCAACATTCAGAAGTTGGGGGTTTAACGGCAAGAGTCCCTCCGGATCCCAGTGCAAGACGTAAAGTTACTACGCAAAGGAGGCTCCGGGAGGGTCCGCCACTACCTTTGAGGGCCTACATCAGCTGTAGGGCCCCAACACCAAGCAGAGCTTGAGGGTTGAAATGACGCTCGAACAGGCATGCCCGCCAGAATGCTGGCGGGCGCAATGTGCGTTCAAAGATTCAATGATTCAC
+
>AABAFBFFFFFGGGGGGGGGGGHHHGHHHHHHGHHHHHHHHHGGGGGHHHHHHHHHHHHHHHGGGGHHHHHHHHGHHHHH<GGGGGGGGHHHGGGGGGFGHHGHHHGGGG9GBHHHHHHHHH:H9FHHHHFHHH<HHGGGG;HG<HGGHH;GGF6GG;GHGGGDFHGGGGGGGHHGFGHGGGGGFGGGGGGFBFGEFFGFFFBEGFGFFFHGFFFFGG?GFGFFGGGFGFGFFFDEBGFAHGHHCEGGGFFGEHGHHFA2E2GGGGGGFBGHGCGGHGGGGGGFGBGFBFFFFFBBBBA
@M02197:102:000000000-ALU3V:1:1101:7763:12062 1:N:0:1
ACTAGGATCAGTTCCTCCGCTTATTGATATGCTTAAGTTCAGCGGGTAGTCCCACCTGATTCGAGGTCAGAGTCAAATGAAGGTTTTGTGCGCCAGGGCACGATTCGAAGCGTTCCAAGACGGACTTGGCCACCTCCCTTGCAGGAGATGTCCTCGACCATCGGTGATTATAACGTCGAGTAGAACCACGTCCAACAAGGATCTGCTAATGCATTTAGGACGAGCCGTCTCCCGAAGTGTACGGCATACAGCCAAATCCAAACCTGCAGATGACAATAAAGCGTCCAGCTTGAGAACTTCACGACACTCGAACAGGCGTGCTACTCGGAGTACCAAGGAGCGCAAGGTGCGTTCAAAGAGTCGATGGTTCAC
+
AAAAAF1FF?BFGFGGGGEG?EEGHF3FDGH3DFBD1GFHHHHCCEAFGFD2FHFGFHHGHFGHFGGHHFHGFBGH1DBFFHFFDGEHGHH?EGGGE/EFGGGA/DF2GAEGGFGF2F1C0<//<@C1FGHHEHHFEFBG0?1?GAC331FH1.8A0.#;=<<#<GCBGBH#/G9CG9BCHHF07F.-:/CEEA00#CB@@F0/=*C@GF111>96F9BFB#1/?AC9;>FBFB1@@%4+ECB22610/B11EB1BE?/>10012B1FB22HG1GFF>>/>>0B011@12B@B2121/0//?FD/GB//DDFAGAA/B211B/?EA11121A11GB//A001A1B00A0011AB3AEA111>11111111>1
@M02197:102:000000000-ALU3V:1:1101:18945:12369 1:N:0:1
ACTAGGATCAGTTCCTCCGCTTATTGATATGCTTAAGTTCAGCGGGTATTCCTACCTGATCCGAGGTCAACCTTTTAAAAATAAAATAGGTATGGCCGGGTTGCGACACTCCCCGCAGTACGTGCCTAGAAAGACTCATTGTACCAGGCTCGTGTCGAACGCCGTCATTATCTTTCGGGGGGACGAGATTGTCTCTCTTCCATCCCAACACCAAGCCAGTGCTTGAGGGTTGATAATGACGCTCGAACAGGCATGCCCTTCGGAATACCAAAGGGCGCAATGTGCGTTCAAAGCTTCGATGACTCAC
+
CCCCCFFFFFFFGGGGGGGGGGGHHHHHGHHHHGHHHHHHHHHGGGGGHHHHHHHHHGHHHHHGGGGHHHHHHHHHHHHGGHHHGHHGHG@GHGHHHGGGGGFHGGGGGHHHHGGGGGGHHGHHGHHHHGHHHHGHHHHHHHHHHGHGGFHGGHFHGHGHGGGHGGCHHHHHHHHGGGHGGFGHHDDHHGHFFFHHFHHGGHFGHHFFFFGGHGHHHHHFFHHHHHFGGFHHHHHHGGFFGHHGHGHHHHHHGGGGGGGGHHHHHHHHGHHGGGGGHHHGGGGGHGGGGFFGGGGFFFFFFFABBBA
@M02197:102:000000000-ALU3V:1:1101:2787:12418 1:N:0:1
ACTAGGATCAGTTCCTCCGCTTATTGATATGCTTAAGTTCAGCGGGTATCCCTACCTGATCCGAGGTCAAAAGTGAGAAAGTACGCTTTATGGGTACCAGTACAACGGCTTAGATCGCAAAATGTGCTGCGCTCCAAAGGCCAATATGCCGGCTGCCAATAATTTTAAGGCGAGTCCAGCCACAGAGGGCAGGACAAACACCCATCACCAAGCAAAGCTTGAAGGTACAAATGACGCTCGAACAGGCATGCCCCATGGAATACCAAGGGGCGCAATGTGCGTTCAAAGATTCGATGACTCAC
+
BBBBBFBFCFFFGGGGGGGGGGFHGGGHHHHHHHHHGGHHGHHGGCFGGHHHHHHGHGHHH5EFGGDHCFHFGB@GFDFFG5BFGGG1FEGHEHGHHGFHHHHFHFECGGEHGH<FGGGGGFHHFBF<BGCFGGGFHDFFDFHHHFBGHDC/DF@GHGFGH21DGHGHGFHGFGFHHFE0F4HGGGBFHHGHHGC9F/AFFBHGFE3CFHGFFFBFGF3FHGBFHHHHHFBGG7ECHHDFFHH<HHFHGGFCFGHFHG5HHGFFHCEGGGFHHHG2FEEHGGGGGGGFGGFFFFBFFAABBA
@M02197:102:000000000-ALU3V:1:1101:25090:12483 1:N:0:1
ACTAGGATCAGTTCCTCCGCTTATTGATATGCTTAAGTTCAGCGGGTATCCCTACCTGATCCGAGGTCAACCTTTGAAAGAGTTTAACGGCCACGACCGCCCGCACTCCAAAGCGAATATGTATCACAACGCTTAGAGACGGACAGCTCGGCCGGAGACTTCAAGGCGCGCGGGAGCCGCGACGCCCAACACCAAGCGAGGCTTGAGTGGCGAAATGACGCTCGAACAGGCATGCCCTTCGGAATACCAAAGGGCGCAATGTGCGTTCAAAGATTCGATGACTCAC
+
BBCBCFFFFFFFGGGGGGGGGGGHHHHHHHHHGHHHGHHHHHHGGGGGHHHHHHHHHGHHHHHGGGGHHGHHHHHHHHHHHHHHHHGHGGGGGGGGGGGGGGGGGGGHHHHHHGGFGGGHHHGHHHHHGGGGGGGHHHGHGGGGGGHGHGGGGHHHGGHGHHGFGGGGGGGGGGGGGGGGGCGHGHHGHFHGGHGGGHGGHHHHGHGGGGHHHHHGGGGGHHGHFGHHHHFHGGGGGGGHHHGHHHGHHHGGGGGHHHHGGGGHGFGGGGGGGGFFFFFFFBBBBA
@M02197:102:000000000-ALU3V:1:1101:18507:12578 1:N:0:1
ACTAGGATCAGTTCCTCCGCTTATTGATATGCTTAAGTTCAGCGGGTATCCCTACCTGATCCGAGGTCAAAAGTGAGAAAGTACGCTTTATGGGTACCAGTATAACGGCTTAGATCGCAAAATGTGCTGCGCTCCAAAGGCCAATATGCCGGCTGCCAATAATTTTAAGGCGAGTCCAGCCGCAGAGGGCAGGACAAACACCCATCACCAAGCAAAGCTTGAAGGTACAAATGACGCTCGAACAGGCATGCCCCATGGAATACCAAGGGGCGCAATGTGCGTTCAAAGATTCGATGATTCAC
+
CCCDCFFFFFFFGGGGGGGGGGGHHHHHHHHHHHHHHHHHHHHGGGGGHHHHHHHHHHHHHHHGGGGHHHHHHGHHHHHHHHHHGGGGGHHHHHGHHHHHHHHHHHGGGGGHHHHHHHGGHHHHHHGHHHHHGHHHHHHHHHHHHHHHHHGGGGHGHHHHHHHHHHHHHHHHHGCHHHHHGHHGHHHHGGGGHHHHGGGHHHHHFGFGHHHHHHHHHHHHHHHHHHHHHHHGGGGGFFGHHHHHHHHHGGGHGHHGHHHHHHHHHHGGGGGHGHHGFEGHGGGGGGGGGGFFFFFFFCCCCB
@M02197:102:000000000-ALU3V:1:1101:13340:12665 1:N:0:1
ACTAGGATCAGTTCCTCCGCTTATTGATATGCTTAAGTTCAGCGGGTATCCCTACCTGATCCGAGGTCAAAAGTGAGAAAGTACGCTTTATGGGTACCAGTATAACGGCTTAGATCGCAAAATGTGCTGCGCTCCAAAGGCCAATATGCCGGCTGCCAATAATTTTAAGGCGAGTCCAGCCGCAGAGGGCAGGACAAACACCCATCACCAAGCAAAGCTTGAAGGTACAAATGACGCTCGAACAGGCATGCCCCATGGAATACCAAGGGGCGCAATGTGCGTTCAAAGATTCGATGACTCAC
+
CCCCCFFFFFFFGGGGGGGGGGGHHHHHHHHHHHHHHHHHHHHCGGGGHHHHHHHGHHHHHHHGGGGHHHHHHFFH9HHHHGGFGGGGGHHHHHHHHHHHHHHHHHGGGGGHHGHHHGHGHHHHHHHGHHHGGGHHHHHHHHHHHHHHGHGGGGGGHHHHHHHHHHHHHHFHHHGGHHGHGHGHHGHHGGGHHHHHGGGHHHFGFFFGHHHHGHHHHHHHHHHHFFHHHHHGGGGGFGGHHHHHHGCGED?HHHHFGHHGHHGHG2FGGGGHHHHGGEGHGGGGGGGGGGFFFFFFFCCCCB
@M02197:102:000000000-ALU3V:1:1101:5839:12699 1:N:0:1
ACTAGGATCAGTTCCTCCGCTTATTGATATGCTTAAGTTCAGCGGGTATTCCTACCTGATCCGAGGTCAACCTGTAAAAAATTTGGGGATTTTACGGCAAGAGTCCCTCCGGATCCCAGTGCGAGACGTTAGTTACTACGCAAAGGAGGCTCCGGGAGGGTCCGCCACTACCTTTAAGGGCCCACGTCGGCCGTGGGGCCCCAAAACCAAGCGGTGCTTGAGGGTTGAAATGACGCTCGAACAGGCATGCTCGCCAGAATGCTGGCGAGCGCAATGTGCGTTCAAAGATTCGATGATTCAC
+
ACBCCFFFFFFFGGGGGGGGGGGGHGDHFHCGHHFHCEGHHHHGGGECGHHHHHHHHHHHFHHFEGGEHFHHHGHHHGHHGHH;HFG78G;HH<HGG9GGGFGBGGG:G6??E9G:;HH;H;G:98GFCFHGGHHHHHHG8GG:HFFE?EAHEGGGG?CCDGGCFGGGGGHGGGGGGFFEGGGDGGGEGCCGEBBGGFFFFBFHHHFGGFFFEHHHGHHHGGHHFHHHHHGGFFGFFEDBFD>HHHHEEEA0GGFE5HHHEE2A2CFC?DHFF5GGGFHGGCFGGFEBB4CFFDDFAA>>3
@M02197:102:000000000-ALU3V:1:1101:22166:12870 1:N:0:1
ACTAGGATCAGTTCCTCCGCTTATTGATATGCTTAAGTTCAGCGGGTATTCCTACCTGATCCGAGGTCAACATTCAGAAGTTGGGGTTTTACGGCGTGGCCGCGACGATTACCAGTAACGAGGTGTATGATTACTACGCTATGGAAGCTCGACGTGACCGCCAATCGATTTGGGGAACGCGGGTTACCGCGAGTCCCAACACCAAGCTGAGCTTGAGGGTTGAAATGACGCTCGAACAGGCATGCCCGCCAGAATACTGGCGGGCGCAATGTGCGTTCAAAGATTCGATGATTCAC
+
CCCCCFFFFFFFGFGGGGGGGGGHHHHHHHHHHHHHHHHGHHHGGGEEHHHHHHHHHHHHHGHGGGGHHH:HHHHHHHFHGHHGGGEGGG<HGG:GGF;@4/#//@@DGHFB98H/FGGDEDF<F<69F1DGEFF:G??ED6H:FHBG;GC7?C7F9GHGCGGCBBEFGGGHHHGGGGGGHFBAEAGCGGGGHEGFFFFFFGHHFFG3HHHHGHEFGFHGFHHFHFEEFFDHGHGFFFHHFE:CGGGHHGHHHHHHE??GFGGGGGBBHGGFCFGGGFGFGGGGFFFFFFFBBAAA
@M02197:102:000000000-ALU3V:1:1101:9531:12864 1:N:0:1
ACTAGGATCAGTTCCTCCGCTTATTGATATGCTTAAGTTCAGCGGGTATTCCTACCTGATCCGAGGTCAACCTTTGGAAAATTGGGGGTTTTACGGCAAGAGTCCCTCCGGATCCCAGTGCGAGACGTAAAGTTACTACGCAAAGGAGGCTCCGGGAGGGTCCGCCACTACCTTTGAGGGCCTACGTCAGCCGTAGGGCCCCAACACCAAGCAGAGCTTGAGGGTTGAAATGACGCTCGAACAGGCATGCCCGCCAGAATACTGGCGGGCGCAATGTGCGTTCAAAGATTCGATGACTCAC
+
>>AAAFFFFFFFGBFGGCFFGGFHHGCHHHFHGGEFHFHFFFHAFCEEBGGFGHBFHEFGGHEAEGEHGHHFHHFHFFFDG;6FHHG9EGAFHGE?9GEEHH6GHG9BEGGG8D;HFF%FGGGG?E9.FCH8HFGHF<FA+GG6CFFAECHHEDCC6CCGGHADCA9CFGGGGGGFFEFGGDGFFF;F@CBFHGGAFFFFF;A?DEEDGGFFGBFGFBBGGEGGF4FD4FEE>E1CFFGBF3FGHHHEECECCBGBFF5FHEAE2AEE?EFHHG?GEAFCGGGGGGCGGFFFFFFFBAA3A
@M02197:102:000000000-ALU3V:1:1101:8946:12987 1:N:0:1
ACTAGGATCAGTTCCTCCGCTTATTGATATGCTTAAGTTCAGCGGGTATTCCTACCTGATCCGAGGTCAACCTGTAAAAAAATTTGGGGGTTTTACGGCAAGAGTCCCTCCGAATCCCAGTGCGAGACGTTAGTTACTACGCAAAGGAGGCTCCGGGGGGGTCCGCCACTACCTTTAAGGGCCCACGTGTGCCGTGGGGCCCCAAAACCAAGCGGTGCTTGAGGGTTGAAATGACGCTCGAACAGGCATGCTCGCCAGAATGCTGGCGAGCGCAATGTGCGTTCAAAGATTCGATGACTCAC
+
CCCCBFFFFFFFGGGGGGGGGGGHHHHHHHGFHHHHGHHHHHHGGGFEHHGHHHHHHHHHHHHGGGGHHHGHHHHHGHHHGGH;HHGGGGGGG909GG9GGGHH<HHGFHGGG:GGHHHFGHHG7CCG9FGF9HHHHGHHGGGGGHE:HGFHH;GGF#?CA.GEGGHGGHHGHHHGHHGGGFEFGGHHGGEFFFGGFFFEDDFFGFGFGGGGGHHHHGHHGHGHGHHHGFHGFBGGGHGHHHHHHHHGGGGGGGHHGHHGHGFGGFFGFEDHHHHGGGGGGFGGGGGGGGFFFFFFFBBBBB
@M02197:102:000000000-ALU3V:1:1101:19171:13025 1:N:0:1
ACTAGGATCAGTTCCTCCGCTTATTGATATGCTTAAGTTCAGCGGGTATTCCTACCTGATCCGAGGTCAACCTGTAAAGAATTTGGGGGTTTAACGGCAAGAGTCCCTCCGGATCCCAGTGCGAGACGTTAGTTACTACGCAAAGGAGGCTCCGGGAGGGTCCGCCACTACCTTTAAGGGCCCACGTCGGCCGTGGGGCCCCAAAACCAAGCGGTGCTTGAGGGTTGAAATGACGCTCGAACAGGCATGCTCGCCAGAATGCTGGCGAGCGCAATGTGCGTTCAAAGATTCGATGACTCAC
+
CCCCCFFFFFFFGGGGGGGGGGGHHHHHHHHHHHHHHHHHHHGGGGGGHHHHHHHHHHHHHHHGGGGHHHHHHHHHHHHH;;HHHHGGGFFGHHHGG9GGGHGHHHHHHGGGGGGHHGHHHH:GGGGGGGHGHHHHHHHGGGGGHH;HGGHH:GGGGGGGGHHGGHGGGGGGHGGGHGHGGGGGGGGGGGGGGGGGGGGGGHFHHHGGGFGFHHHHHHHHHGHHHFHHHHGGGGGHHGHHHHHHHHHGGGGGGHGHHHHFCGGGGGGGGGHHHHGFGGHGGGGGGGGGGFFFFFFFCCBBA
@M02197:102:000000000-ALU3V:1:1101:22579:13068 1:N:0:1
ACTAGGATCAGTTCCTCCGCTTATTGATATGCTTAAGTTCAGCGGGTATCCCTACCTGATCCGAGGTCAAAGACGGTAATGTTTTCTTGTTGGACGCGGGCCGGAGCCCCTCGAGAAGCGCAATGTGCTGCGCGAGAGGAGGCAAGGACCGCTGCCAATGGATTTGGGGCGAGTCCGCGCGCTGAGGCGGGACAGACGCCCAACACCAAGCAGAGCTTGAGGGTGTAGATGACGCTCGAACAGGCATGCCCCCCGGAATACCAAGGGGCGCAATGTGCGTTCAAAGATTCGATGACTCAC
+
BBBBBFFBFFFFBGGGGGGGGCGHHGFHHHHFHHHHHGHHHHH?EGGFGHHGHHHHHHHHGFFGGGEFFHHHHHGGGHGGHFFGHGFHHFHHHHEFGGCFGGG?CGCFFGHGGGFHFHEFGGGGFHHHFFHFGFFFFFGHGGFFFEFGGGBFFGGFFFGFFFGBGFFAFEFDFFFFFAGGGFFFFGFGGGFBGFGGGG@GADHEHDHHHGHHHGHEGHH;FHG9G<HGHDGGGGHGCDBD;H;GCG@??@?E?GGHHFCHFHHEEE?GGFGHHGGEFHFCGFGGGFCGFFFFFFFA@BA?
@M02197:102:000000000-ALU3V:1:1101:12562:13118 1:N:0:1
ACTAGGATCAGTTCCTCCGCTTATTGATATGCTTAAGTTCAGCGGGTATTCCTACCTGATCCGAGGTCAACATTCAGAAGTTGGGGTTTTACGGCGTGGCCGCGACGATTACCAGTAACGAGGTGTATGATTACTACGCTATGGAAGCTCGACGTGACCGCCAATCGATTTGGGGAACGCGGGTTACCGCGAGTCCCAACACCAAGCTGAGCTTGAGGGTTGAAATGACGCTCGAACAGGCATGCCCGCCAGAATACTGGCGGGCGCAATGTGCGTTCAAAGATTCGATGATTCAC
+
CCDCCFFFFFFFGGGGGGGGGGGHHHHHHHHHHHHHGHHHHHHGGGGGHHHHHHHHHHHHHHHGGGGHHHHHHHHHGHHGFGHHGGFGGGHHGGGGGGGCG?@EA@FBFHFFEFHFHGHDCFC6FFFGHFFGHD=GFBD;CDBHHHCEGHGGGG@AEGGHHGHGFGHGGGGHGGGGFDDDHHGGGAFDCFGFGGGHFGEFEGHHHHHHGCFFHFGEFHHHHHHHHGFGGGFHGHHG:GFHHF:GGGGHHGHHHHHHGGGGGGGGGHHHHGGGGHGGGGGGGGGGFFFFFFFACBBB
@M02197:102:000000000-ALU3V:1:1101:4133:13125 1:N:0:1
ACTAGGATCAGTTCCTCCGCTTATTGATATGCTTAAGTTCAGCGGGTATTCCTACCTGATCCGAGGTCAACCTGTAAAAAAATTTGGGGGTTTTACGGCAAGAGTCCCTCCGAATCCCAGTGCGAGACGTTAGTTACTACGCAAAGGAGGCTCCGGGAGGTTCCGCCACTACCTTTAAGGGCCCACGTGTGCCGTGGGGCCCCAAAACCAAGCGGTGCTTGAGGGTTGAAATGACGCTCGAACAGGCATGCTCGCCAGAATGCTGGCGAGCGCAATGTGCGTTCAAAGATTC
+
ABBBAFFFBCFDDGGGGGGGGGGGFHFGHHHHHHHHHHHGHHGGGGGGHHHFFHHHHHHHFHHGGG7:H;GCFGHGHHHH?)FG:HGGC9EGGG&9FGG/EFG0(BF9?BB'CG/CFG:HGFBDF-;02;<F7FD;<%8B00AB?F:CH3:AGCA??C?-#:FGFFAAGFBF<9;FF0GHFECEH?HFGC?CCCGEGGFGGECGGHHGGGGGGHHGGFFHBHGHGFEBBHG9EEFGEEGFGGFGF9GGA/A/CFFFHHFFB0AA00GCCGEF1CGGGGE1FFFFFFD@AA?1
@M02197:102:000000000-ALU3V:1:1101:26676:13241 1:N:0:1
ACTAGGATCAGTTCCTCCGCTTATTGATATGCTTAAGTTCAGCGGGTATTCCTACCTGATCCGAGGTCAACATTCAGAAGTTGGGGTTTTACGGCGTGGCCGCGACGATTACCAGTAACGAGGTGTATGATTACTACGCTATGGAAGCTCGCCGTGACCGCCAATCGATTTGGGGAACGCGGGTTACCGCGAGTCCCAACACCAAGCTGAGCTTGAGGGTTGAAATGACGCTCGAACAGGCATGCCCGCCAGAATACTGGCGGGCGCAATGTGCGTTCAAAGATTCGATGACTCAC
+
CCDCCFFFFFFFGGGGGGGGGGGHHHHHGHHHHHHHHHHHFHHGGGGGHHHHHHHHHHHHHHHGGGGHHH:HH:HGHHHH:HHHGGFGGGHHGGGGGFG?HEE30@@@F9AD91=1?G1?#BDB>19#><BGDGH1FBCF??DF;GBGGBD#@E@..GGHEGHHHGHHHGHHGGGA.GGCHHHGDACFCFFCAFDACGAGHGHFHHFFHHHHHHHHGHG6EHHFCGGGGGGHDHHDH:HFG2EGGF?FHFGHHHGHGGGGGGGGGFGHHGGGGHGFGGGGGGGGFBFFFFFBCBBA
@M02197:102:000000000-ALU3V:1:1101:14637:13306 1:N:0:1
ACTAGGATCAGTTCCTCCGCTTATTGATATGCTTAAGTTCAGCGGGTATTCCTACCTGATCCGAGGTCAACCTGTAAAGAATTTGGGGGTTTAACGGCAAGAGTCCCTCCGGATCCCAGTGCGAGACGTTAGTTACTACGCAAAGGAGGCTCCGGGAGGGTCCGCCACTACCTTTAAGGGCCCACGTCGGCCGTGGGGCCCCAAAACCAAGCGGTGCTTGAGGGTTGAAATGACGCTCGAACAGGCATGCTCGCCAGAATGCTGGCGAGCGCAATGTGCGTTCAAAGATTCGATGATTCAC
+
CCDCBFFFFFFFGGGGGGGGGGGHHHHHHHGGHHHGHHHHHGHGGGGGHHHHGHHHHHGHHHGFGGGHHHHFHHGHH99HHGH'HHGGGGGGHHHGGGGGGHH<HHHHH9GGGGGHHHHHHH:GGGGGGFGGHGHHHHHGGGGGHGHHGG<H;GGG:GGGDFHGGGGGGGHHHGGHHGGGGEGGGGGGGFGFGGGGFGGFGHGGF?FGGGGGHHHHHHHHHFFHBHHHHFGGFGGHGGHHHHHHFHHGGGGGGHHHHHHGGFEGGEE?GGHHHGGGGGHGGGGGGGGGGFFFFFFFCCCCC
@M02197:102:000000000-ALU3V:1:1101:24005:13302 1:N:0:1
ACTAGGATCAGTTCCTCCGCTTATTGATATGCTTAAGTTCAGCGGGTATTCCTACCTGATCCGAGGTCAACATTCAGAAGTTGGGTGTTTAACGGCATGGCCGCGCCGCGTTCCAGTTGCGGGGTGTTAGCTACTACGCAATGGAGGCTGCAGCGAGACCGCCACTAGATTTCGGAGACGGATTGACTAGCAATCCGATCCCCAACACCAAACCCGGGGGTTTGAGGGTTGAAATGACGCTCGAACAGGCATGCCCGCCAGAATACTGGCGGGCGCAATGTGCGTTCAAAGATTCGATGATTCAC
+
BCCCCFFFFFFFGGGGGGGGGGGHHHHHHHHHGFHHHHHHCFHGGGGGHHHHHHHHHHHHHHHGGGGHGHHHHHHHHGHHG;HHGF9EF.H<HGGGGGH<FH3E9G:?D7GGEH5GD;F8D3CD/>FDHEFG;H6FHGFDF$HH9H:FHE99H8G447?FGGGAGGFFHFGFDGCFC?FHHFGFF6HHFFBFFFGFGGEGGGFGGFFFFDFFGFDGGGFBFHEH8GHFFGFHHHFFFFDBFGHHHHFFG1HGGGE?HBEHHHHHGEE?GGGGGGHHHHFEEGHGFCGGGGFGGFFFFFFFAAAAA
@M02197:102:000000000-ALU3V:1:1101:7784:13416 1:N:0:1
ACTAGGATCAGTTCCTCCGCTTATTGATATGCTTAAGTTCAGCGGGTATTCCTACCTGATCCGAGGTCAACCTTTGGAAAATTGGGGGTTTTACGGCAAGAGTCCCTCCGGATCCCAGTGCGAGACGTAAAGTTACTACGCAAAGGAGGCTCCGAGAGGGTCCGCCACTACCTTTGAGGGCCTACATCAGCTGTAGGGCCCCAACACCAAGCAGAGCTTGAGGGTTGAAATGACGCTCGAACAGGCATGCCCGCCAGAATGCTGGCGGGCGCAATGTGCGTTCAAAGATTCGATGACTCAC
+
BBBBBB@FFFFFGGGGGGAEGGGHHGGHHHGHHHFHHHHGHHHGGGGGHHHHHHHHHHHHHHHGGGGHHGFHHHHG:HHFFHHHHHGGEG:E:GG9GGGGHH<HHHGHGGGGGGHHHHBGFGFG7GGACF:FDG;HHBG00AC:HGFHFD;FGGGGG@G?:CHGGGGGFGFFFHHGFFBGFGGBGHGFHGFBGBEGGGFABB?A??FHBEFEFHHGFFHGGFFFGGHHHHFFFFEHHFGEFHGFFFFE?GEAHFHHHHFFDEEEE??E2EGHHFGEEGHGGFGGGGGGGFFFFFFFA>33A
@M02197:102:000000000-ALU3V:1:1101:18959:13451 1:N:0:1
ACTAGGATCAGTTCCTCCGCTTATTGATATGCTTAAGTTCAGCGGGTAATCTTACCTGATTTGAGGCCAGAAAGGAATACATAAAGAATTATGTATGTGTGTGTTTGTTTGGTAGCAGATGACAAAAGCACAAGATTTTTATGGGTTTGCCTTAACAAAAATCTATGGCTGACACTCATCCACTCATACTTTTAAGGCAAGGTGATACAAAGAGGCTAATCTCATCACCAAGCCCAAGGACCCGTTAAAAGAATTTTTTATAAAAAAAAACCCTTTTAATGGAGATATTCACGACACTCAAACAGGCATGCTCCGAGGAATACCAAGGAGCGCAAGATGCGTTCAAAGATTCGATGATTCAC
+
CCCCCFFFFFFFGGGGGGGGGGGHHHHHHHHGHHHHHHHGHHHGGGGCHHHHHHHHGHGHHHGHGHGGHHGHHHHHHHHHHHHHGGFHHHHHHHHHHEG4?1FGHHHHHGHGFGHHHHCDDGHHHHHGHHHHHGCGHGHHGGHHGGGCFHHHHHHHHFFHGGFHHHHHGHGHHHHHGHHHHHHHHGHHFFGHHHHHGCHHGHGGHHHGHHHHHHFHGHHFHHGHHGGFGHFHHHHHHHGGGGGHHFGHHFFGH@FBGHHHGGGGGGGGGAGGHHFGHFFHHGHHHHEGHEFFHGHFFGEHHGHGHHFHFGGGGGHHHHHHFHHHGHGGGGGGGHHGGGGGGGGGGGGGGGFFFFFFFCBBBA
@M02197:102:000000000-ALU3V:1:1101:22805:13501 1:N:0:1
ACTAGGATCAGTTCCTCCGCTTATTGATATGCTTAAGTTCAGCGGGTATTCCTACCTGATCCGAGGTCAACCTTTGGAAAATTGGGGGTTTTACGGCAAGAGTCCCTCCGGATCCCAGTGCGAGACGTAAAGTTACTACCCAAAGGAGGCTCCGGGAGGGTCCGCCACTACCTTTGAGGGCCTACATCAGCTGTAGGGCCCCAACACCAAGCAGAGCTTGAGGGTTGAAATGACGCTCGAACAGGCATGCCCGCCAGAATGCTGGCGGGCGCAATGTGCGTTCAAAGATTCGATGATTCAC
+
BCCBBFFFFFFFGGGGGGGGGGGHHHGHHHGHHHHHGHHHHHHGGGEEHFFHFGCGGFHHHECAEGGGHHHHHEH.HEGHHHHHHH-9E9EGHHG9GGGG+HHGDF:GGGCG;GHH:HFHH59GGG99GHE:HH<HH6H,3G9CFG;E?EHHEFGC6GGGGHHGGGAGFFHHGGGHGEFEFHGFGGGGGGFFFGFFFEFDAGAFFGFFFEHHHFGFFFGF<-FFF?1BB4BBFF/DADBGBFGBE00E/E?A1EBBDG1FA/ECECGGCEFFDDE0E?E1GFGGBA1B1FFFFFFDA>A>1
@M02197:102:000000000-ALU3V:1:1101:29553:13613 1:N:0:1
ACTAGGATCAGTTCCTCCGCTTATTGATATGCTTAAGTTCAGCGGGTATTCCTACCTGATCCGAGGTCAACATTCAGAAGTTGGGGGTATAACGGCTTGGCCGCGCCGCGTACCAGTTGCGGGGGTTTTACTACTACGAGATGGAAGCTACAGCGAGACCGCCGCTAGATTTCGGGGCCGGCTTGCCGCGAGGGCTCGCCGATCCCCAACACCAAACCCGGGGGCTTGAGGGTTGAAATGACGCTCGAACAGGCATGCCCACTAGAATACTAATGGGCGCAATGTGCGTTCAAAGATTCGATGATTCAC
+
BBBBBFFFFFBFGGGGGGAEGGGHHHHHHGHHHF5GFGHHHGHGGGGGH5GGHHHHHGHHHHFGGGGHFHHGHFDGFHHH5FGHC5E/#E<F<G;G9EF*FG94C/6C@?ACG;6/%%FBC#CG./<A70009=$<0;##CEH9F09/0;$C09B;-;@@=-?$;CCFCBCF/.CA--CFCF@</<;99GHFFA<>3<;?@/AEFHHFFF?#E/>>E:>/9>CHFGF>6?GD:BFHGF?CECGHEEFFFGDA100B//AAFA2FBGABA12GFEEEACHHHH??CEFF13FEFGECFFF@F1FFAAAAA
@M02197:102:000000000-ALU3V:1:1101:5623:13611 1:N:0:1
ACTAGGATCAGTTCCTCCGCTTATTGATATGCTTAAGTTCAGCGGGTATTCCTACCTGATCCGAGGTCAACCTGTAAAAAAATTTGGGGGTTTTACGGCAAGAGTCCCTCCGAATCCCAGTGCGAGACGTTAGTTACTACGCAAAGGAGGCTCCGGGAGGGTCCGCCACTACCTTTAAGGGCCCACGTGTGCCGTGGGGCCCCAAAACCAAGCGGTGCTTGAGGGTTGAAATGACGCTCGAACAGGCATGCTCGCCAGAATGCTGGCGAGCGCAATGTGCGTTCAAAGATTCGATGATTCAC
+
BBBBBFBFFFFFGGGGGGF?EE2FFEGFGHFFHGH5AAFGHHHGGG2EGHHHEGCFBGFHHHHGGGEF3GHHHEHHHHGHC:HHHFGGG9GGGGH:EAEGGGHAGGHHHFGDGGGGHHHGFHHGGGCGG<FFGHHHH;GH?5G?GHBGE9<GGGGDCGED?AGGGGGGGFGGGGFGHGGEFDABFGGHGGGFFGECBBBF?CHGFHHGGGFFFHGHDGFFHHGHHEFHGFFFE;F?AHFFG9BFHHHGGEECGGHHHHHGHGCGGECE2GFGBHFEEEEGFD5BGAAAFBFF55FFBA>?A?
@M02197:102:000000000-ALU3V:1:1101:25066:13552 1:N:0:1
ACTAGGATCAGTTCCTCCACTTATTGATATGCTTAAGTTCAGCGGGTATTCCTACCTGATCCGAGGTCAACCTTGGTGCCGCCGAAGCGGGCTTGTAGGGGGTTTAGAGGCAGGACGCCGAGGACTCCCGATGCGAGGCTGATGCTACTGCGCAAAGGAGAGGGCCCTTCGGGTCCGCCACTGGTTTTAGGGGCCTGCCGTGGCAGATCCCCAACGCCGGGCCACGGGGGCTCGAGGGTTGAAACGACGCTCGGACAGGCATGCCTCCCAGGATACTGGAACGCGCCATGTGCGTTCAAAGATTCGATGATTCAC
+
BCCBBFFFFFFFGGGGGGGGGGHHGHHHHHHHHHHHHHHHHHHGFGGGHHHHHHHHHHHHHHHGGGGHHHHHHHHHHGHHGGGGGGGGGGGGGHG;GHHGGGGGGHHGHHGGGGGGGGGGGGGGHHHHHGDGGGGGGGGGGGGGGGGGGGGGGGG9GGGGGGGFFDDEFGGGFFFFFHFFFFGHHFHGFGFGGFFFFFGGHHHHFGFGGGHGFFGGGFHHGGGFFGGGGGDGFHHGGHHHHGEFGGGGFEGGHHHHHHEHHGGGGEGHHHHHHHHGHHFFEC?CHCGHGGGGHGGGDGGGGGGFFFFFFFCCCCC
@M02197:102:000000000-ALU3V:1:1101:25317:13668 1:N:0:1
ACTAGGATCAGTTCCTCCGCTTATTGATATGCTTAAGTTCAGCGGGTATTCCTACCTGATCCGAGGTCAACATTCAGAAGTTGGGGTTTTACGGCGTGGCCGCGAAGATTACCAGTAACGAGGTGTCTGATTACTACGCTATGGAAGCTCGACGTGAACGCCAATCGATTTGGGGAACGCGGGTTACCGCGAGTCCCAACCCCAAGCTGAGCTTGAGGGTTGAAATGACGCTCGAACAGGCATGCCCGCCAGAATACTGGCGGGCGCAATGTGCGTTCAAAGATTCGATGATTCA
+
AB?AABFFFFFFFBDGFGGEEGED5FBG66AEEGFFFEGD5GHAECEEHHGHHHHEHHFDFFHD?EEHHHHHHFFF5E:FBBGHGGDEFF;H1?EEE@/EG;;9>#9/1>B;<F$F9&9?#EC<F1#1?19>91<%<<@770,/0DG0$CD..:.#;#;:C.:C<GFFGCFGHGCCC.CGEGFFDA/FC<?</*CCGB?/)EBGBF?339H8HHG#FFF(G9BFFGEE@76%EG3GFGF3A5E?CGGGHHHGHGD3A2GGCEDCCHHHFEECGGGG5FBBFGGBFFFFFFA3A>3
@M02197:102:000000000-ALU3V:1:1101:26891:13704 1:N:0:1
ACTAGGATCAGTTCCTCCGCTTATTGATATGCTTAAGTTCAGCGGGTATTCCTACCTGATCCGAGGTCAACCTGTAAAAAAATTTGGGGGTTTTACGGCAAGAGTCCCTCCGAATCCCAGTGCGAGACGTTAGTTACTACGCAAAGGAGGCTCCGGGAGGGTCCGCCACTACCTTTAAGGGCCCACGTGTGCCGTGGGGCCCCAAAACCAAGCGGTGCTTGAGGGTTGAAATGACGCTCGAACAGGCATGCTCGCCAGAATGCTGGCGAGCGCAATGTGCGTTCAAAGATTCGATGATTCAC
+
ACCCBFFFFFFFGGGGGGGGGGGFGHHHHHHHHHHHHHHHHHHGGGGGHHHHHHHHHHHHHHHGGGGHHHHHHHHHHHHHGFHHHGHGGG?EGGHHG9GGGG<H<HHH;HGGGGGGHH<H<HHGGGGGGGGH9HHHHH<H9GGGGHGHHGG/HGGGG6GGGGGGGGGGGGGHGGHHGFGHFGGHGFHFFFFFFGGGFFAFCEFFGHGGGGGGEHHFGHHHHHGGHHHHHHHGGGGGHHGHHHHHHHGHGGGGGHGHHHGFGAGGGGGGGGGHHHHGGFGGGGGFGGGGGGCFFFFFFBBABB
@M02197:102:000000000-ALU3V:1:1101:16862:13752 1:N:0:1
ACTAGGATCAGTTCCTCCGCTTATTGATATGCTTAAGTTCAGCGGGTATTCCTACCTGATCCGAGGTCAACCTGTAAAGAATTTGGGGGTTTAACGGCAAGAGTCCCTCCGGATCCCAGTGCGAGACGTTAGTTACTACGCAAAGGAGGCTCCGGGAGGGTCCGCCACTACCTTTAAGGGCCCACGTCGGCCGTGGGGCCCCAAAACCAAGCGGTGCTTGAGGGTTGAAATGACGCTCGAACAGGCATGCTCGCCAGAATGCTGGCGATCGCAATGTGCGTTCAAAGATTCGATGATTCAC
+
BBBBBFFFFFFFGGGGGGGGGGGHHHHHHHHHHHHHHHHHHHHGGGGGHHHHHHHHHHHHHHHGGGGHHHHHHHGHHHHHG;H<HGGG8EEFHGHGG8GGGHH<GHH0H:GG:GGHHGHHFHGGC:88FGHGHF<HH<HGGGG;GH<EGG<H:GGGGGGGEFHCEGHHHGGHHHGHGGHGGFDFGGFGGCGGGGFFGGFFGHGHHHGGGGGFHHHHHGGGFGHHGGHHHHGGGGGHGGHHHHHHHHHGGG?GHGEFHHHHFGGGGEFF2FHGHHGGGGGGGGGGGGGGGFFFFFFFCCCCB
@M02197:102:000000000-ALU3V:1:1101:8823:13756 1:N:0:1
ACTAGGATCAGTTCTCCGCTTATTGATATGCTTAAGTTCAGCGGGTATTCCTACCTGATCCGAGGTCAACCTTTGGAAAATTGGGGGTTTTACGGCAAGAGTCCCTCCGGATCCCAGTGCGAGACGTAAAGTTACTACGCAAAGGAGGCTCCGGGAGGGTCCGCCACTACCTTTGAGGGCCTACATCAGCTGTAGGGCCCCAACACCAAGCAGAGCTTGAGGGTTGAAATGACGCTCGAACAGGCATGCCCGCCAGAATGCTGGCGGGCGCAATGTGCGTTCAAAGATTCGATGATTCAC
+
C@BBCFFFFFFFGGGGGGGGGGHGHGHGHHHHHHHHGHHFHHGGGGGHHHHHHHHHHHHHFHGGGGHGHHHHHHHHFHHHH;HHHGGFFGGHHGGGGGG<G<HHHHH:GCCFG:HHH0GHGGGGGGGHH:HHHHHHHHGGGGGGG<GGG<HGEGG?EGGGHHGGGGGG:GGGGGHHGHHGGHGGGGGGGGGHFFFGGFFFFFFFGFHHFGHHFFFGFFHFGHHGHEHHHGFFFA2AFFFEFGHFE2GGGGEBHGFEHGFGCECGGGGGGFHGHGEEGGGGFFGGGGGFFFFFBFBBBBAA
@M02197:102:000000000-ALU3V:1:1101:10543:13916 1:N:0:1
ACTAGGATCAGTTCCTCCGCTTATTGATATGCTTAAGTTCAGCGGGTATTCCTACCTGATCCGAGGTCAACCTTTGGAAAATTGGGGGGTTTTACGGCAAGAGTCCCTCCGGATCCCAGTGCGAGACGTAAAGTTACTACGCAAAGGAGGCTCCGGGAGGGTCCGCCACTACCTTTGAGGGCCTACATCAGCTGTAGGGCCCCAACACCAAGCAGAGCTTGAGGGTTGAAATGACGCTCGAACAGGCATGCCCGCCAGAATGCTGGCGGGCGCAATGTGCGTTCAAAGATTCGATGATTCAC
+
CCCCCFFFFFFFGGGGGGGGGGGHHHHHHHHHHHHHGHHHHHHGGGGGGHHHHHHHHHHHHHHGGGGHHHHHHHHHHHHHH<<HHHGGGFCFGHHGGGGGGHH0HHH<HGDCGGGGGGGGGGGFGGG8FGGGGGGGGGGGFFFFFFFFFFFEF8FFFFFFFFFFFFHHFFFFFFFFHHGHHGFFFFFFHGFFGHFHFGFFDHFFFFFFFFFFHFGFFFHHHGFGBFHHFGFFGGFFFHGHHHHHHHHHGGGCFEHEHHHHGGGGGGGGGGGHHHHGGGGHGGGGGGGGGGFFFFFFFAAAAA
@M02197:102:000000000-ALU3V:1:1101:26961:13901 1:N:0:1
ACTAGGATCAGTTCCTCCGCTTATTGATATGCTTAAGTTCAGCGGGTATCCCTACCTGATCCGAGGTCAAACGTTGAAAAAAGGCTTCATGGACGCCGACGTAGAAGGGAGAGACGCAAATTGTGCTGCGCTCTACCACCAGTACGTTGGCCGCCAATCGCTTTCAGGCGAGTCCTTTGCAGGACAAACGCCCAACACCAAACAGTGCTTGAGGGTCCAAAATGACGCTCGAACAGGCATGCCCGCCAGAATGCTGGCGGGCGCAATGTGCGTTCAAAGATGCGAGGATTCAC
+
ABB?AF4@CFFFFGGGGGEAEAEFHF5FDGEFDG5AFHGHHGFAAEGE3G5EFHFGFDHFF5E1EEG<HH<FGG8GGB@FEE7G3GHHHFHHFGECEE5E7GH?FHFF?CB?EF05BCD7GHFF:?G;F09>EHHFF#FFE3:HB:C;.<;:-DGGCFH7EHH?:<0090@BGG01F7FFGGEFAFF<E0B;@F<DF7DFE%<B0B;1GFFFE?<*#1FFFFF/E/?FADFHGGF?AE8F>//;1BGFGG1F//?GGEA00A112HEEE001B3GFFGAAA11D31DFAA1>1
@M02197:102:000000000-ALU3V:1:1101:11644:14021 1:N:0:1
ACTAGGATCAGTTCCTCCGCTTATTGATATGCTTAAGTTCAGCGGGTATCCCTACCTGATCCGAGGTCAACCTTTGAAAGAGTTTAACGGCCACTACCGCCCGCACTCCAAAGCGAATATGTATCACAACGCTTAGAGACGGACAGCTCGGCCGGAGACTTCAAGGCGCGCGGGAGCCGCGACGCCCAACACCAAGCGAGGCTTGAGTGGCGAAATGACGCTCGAACAGGCATGCCCTTCGGAATATCAAAGGGCGCAATGTGCGTTCAAAGATTCGATGACTCA
+
ABBBBFFFFFFFGGGGGGGCGGGHHHHHHH5DGFGHHHGGHHFFCEGGHHHHGGHGHHH<GHHGGGEHGFHFHGHFGHBGHHG;EDEGGFFFGGFHFH?ECGFGCGFHHHGFHGGGFFFHGFGFGHGDFAFFDGGCFHEHCDAGDFHGGGGGGGDEGDGGHFHGHGGCGGGGGGGGGDCCGFGHGGHFFFFFFFEFEFFCFFHHHHGGGGFHF<FGGDGGHGEHGGHFFFFFFFFFGGGGFGHCGHHHFHEEFFAFDFFEEEEFFEEFAGF?GFFFF5BD>33AA
@M02197:102:000000000-ALU3V:1:1101:17072:14049 1:N:0:1
ACTAGGATCAGTTCCTCCGCTTATTGATATGCTTAAGTTCAGCGGGTATTCCTACCTGATCCGAGGTCAACCTTTGGAAAATTGGGGGTTTTACGGCAAGAGTCCCTCCGGATCCCAGTGCGAGACGTAAAGTTACTACGCAAAGGAGGCTCCGGGAGGGTCCGCCACTACCTTTGAGGGCCTACATCAGCTGTAGGGCCCCAACACCAAGCAGAGCTTGAGGGTTGAAATGACGCTCGAACAGGCATGCCCGCCAGAATGCTGGCGGGCGCAATGTGCGTTCAAAGATTCGATGATTCAC
+
BCCCCFFFFFFFGGGGGGGGGGGHHHHHHHHHHHHHHHHHHHHGGGGGHHHHHHHHHHHHHHHGGGGHHHHHHHHH9HHHH<<HHHG:GGGG<HG:GG;G<G<HHH<HGG;.;GHH<H<HHG:GGGGGHHGHHHHHFHHG8GG;HH<HGG<H8FCCGGGGAGGGGHHHGFGGGGEHFFFFGDGGGGGGGGGFHHGGGGGFHFGHFFGHGGFFFGGGFHFHHGHGHGHHGHGGGGGFHGHHGHHHFGHCGCGGHFFHHHHGGGFGGGGGGGHGHHGGGGHGGGGGGGGGGFFFFFFFCBBBA
@M02197:102:000000000-ALU3V:1:1101:13664:14076 1:N:0:1
ACTAGGATCAGTTCCTCCGCTTATTGATATGCTTAAGTTCAGCGGGTATCCCTACCTGATCCGAGGTCAACCTTTGAAAGAGTTTAACGGCCACGACCGCCCGCACTCCAAAGCGAATATGTATCACAACGCTTAGAGACGGACAGCTCGGCCGGAGACTTCAAGGCGCGCGGGAGCCGCGACGCCCAACACCAAGCGAGGCTTGAGTGGCGAAATGACGCTCGAACAGGCATGCCCTTCGGAATACCAAAGGGCGCAATGTGCGTTCAAAGATTCGATGATTCAC
+
DCDDCFFFFFFFGGGGGGGGGGGHHHHHHHHHHHHHHHHHHHHGGGGGHHHHHHGGHHHHHHHGGGGHHHHHHHHHHHHHGHHHHHHHGEGGGGGGGGGGGGGGGGGHHHHHHHGGGGGHHHHHHHHGHGGGGGGHHGGHGGGGGGHHHGGGGGHGGHHGGGGGGGGGGGGGGGFFFFGFFFGGFFHFHFFGGHGGGHHGGGHHHHGGGFFGHHHGGGGGFEFHHGEHHHFGGGGGGFGGHGHHHHHHHHCGGGGGHHHGFGGHGFGGGGGGFGFFFFFFFBBBAB
@M02197:102:000000000-ALU3V:1:1101:5334:14108 1:N:0:1
ACTAGGATCAGTTCCTCCGCTTATTGATATGCTTAAGTTCAGCGGGTATTCCTACCTGATCCGAGGTCAACCTGTAAAAAAATTTGGGGGTTTTACGGCAAGAGTCCCTCCGAATCCCAGTGCGAGACGTTAGTTACTACGCAAAGGAGGCTCCGGGAGGGTCCGCCACTACCTTTAAGGGCCCACGTGTGCCGTGGGGCCCCAAAACCAAGCGGTGCTTGAGGGTTGAAATGACGCTCGAACAGGCATGCTCGCCAGAATGCTGGCGAGCGCAATGTGCGTTCAAAGATTCGATTACTCAC
+
BBBBBFFFFFFFFGGGGGGCGC?GGFHHCGGGHHHFFDFHGFHEGGEGFFHHHHHHHHHHHHHGGGGHFHHHHFDGHHHBCGHHBGH??@EEGGHHGF7EGFF:<FDF<GFGG;GGHH<E<HFGG?/?CGEHGGHH<H<G0ADGGBCG9A<AGEGGGDGGGDFGGGGGG7GHHGF1HFGHFFFB<CFG@BEFGEFCCCDBCEEDH;DFFFFCCCF?9=FGFHFGBHHHFGGFB?/EFAEFGFFGBBHHE?00EFHEEDEGCFE2E222222HFHHEEE2B4GFGFBFEGGFAFFFFF>3A>3
@M02197:102:000000000-ALU3V:1:1101:19653:14157 1:N:0:1
ACTAGGATCAGTTCCTCCGTTATTGATATGCTTAAGTTCAGCGGGTATCCCTACCTGATCCGAGGTCAACCTTTGAAAGAGTTTAACGGCCACGACCGCCCGCACTCCAAAGCGAATATGTATCACAACGCTTAGAGACGGACAGCTCGGCCGGAGACTTCAAGGCGCGCGGGAGCCGCGACGCCCAACACCAAGCGAGGCTTGAGTGGCGAAATGACGCTCGAACAGGCATGCCCTTCGGAATACCAAAGGGCGCAATGTGCGTTCAAAGATTCGATGACTCAC
+
BBBBBFFFFFFFGGGGGGEGGGHFHHHHHHHHHFGHFHHHHH?FFAEGFGFHHHHHHHHHFFGE;1BF;GFHHHHHFGGFFGGHHF=F?EGGGGGEGGGGGGGEGGHHGHFGHGGGGGHHFGFGHHHHGGGECBFGHFGDDFCGGFCGDFCGGGGGFGHHGGGCGECGGGGGFGGDEFFEDEBAFBEEFFFGHGGFGFFGEEFFGFFFF?G@=FGFFFGHHFGGHFHGHHHGFFFFECHHHDFHEGHHG0GGGGHGFHGEECFF1FGGFGGGGFFFFD@B1A>AA
@M02197:102:000000000-ALU3V:1:1101:5105:14428 1:N:0:1
ACTAGGATCAGTTCCTCCGCTTATTGATATGCTTAAGTTCAGCGGGTATTCCTACCTGATCCGAGGACAACATTCAGAAGTTGGGGTTTTACGGCTTGGCCGCGCCGCAGACCAGTTGCGAGGGTTTTACTACTACGTAATGGAAGATGCAGCGAAACCGCCACTAGATTTCGGGGCCGGCTTGCCGCAAGGGCTCGCCGTTCCCCAACACCAAACCCGAGGGCTTGAGGGTTGAAATGACGATCGAACAGTCATGCCCGCCAGAATACTGGCGGGCGCAATGTGCGTTCAATGATTCGAGGATTCAC
+
A?AABFFFFFD@A5F5EF2AAAEFHFFFFDADAGFHBF5GHFHGGG?2F5B5GFHFHFHEFFHGC?0BGHHHGHHHHGHFBFGFC9A-9;-FC?E?9/#3F/E9CCC/++20F%F?.1F+7GC6->89<0$/66895#///;F05F#:F:/:;@;#-..EFB;09;900CGG.B???A:..-::.//C/BE;<9?>;?@/#<CCGA?AAEA?/AEEEFE0FF?DGAF#AG>B9%FGG190/9&?/@G@@B110B//?CEF122FHFGCEEEA0A00011A1EE0FCGGE3BB111F111B13@11>11
@M02197:102:000000000-ALU3V:1:1101:17845:14386 1:N:0:1
ACTAGGATCAGTTCCTCCGCTTATTGATATGCTTAAGTTCAGCGGGTATTCCTACCTGATCCGAGGTCAACCTTTGGAAAATTGGGGGTTTTACGGCAAGAGTCCCTCCGGATCCCAGTGCGAGACGTAAAGTTACTACGCAAAGGAGGCTCCGAGAGGGTCCGCCACTACCTTTGAGGGCCTACATCAGCTGTAGGGCCCCAACACCAAGCAGAGCTTGAGGGTTGAAATGACGCTCGAACAGGCATGCCCGCCAGAATGCTGGCGGGCGCAATGTGCGTTCAAAGATTCGATGATTCAC
+
ABCCCFFFFFFFGGGGGGGGGGGHGHHHHHGHHHHHHHHHHHGGGGGGHHHHHHHHHHHHHHHGGGGHHHHHHHHHHHHHHH<HHHG9GGGGHHGG9GGGHHHHHH<HGGGGGGHHHHHHHGGG:GGGHHHHHHHHHHHGGGGGHGHHGGGHEG:GCGFDFFEFGGGGGGHFHHHHHGFHHHHHHGGGGGHHHHGGGGFFFFFGFFFFFHFHGHHHFGFFHGHGHFHHHHGGGGGGHGHFFHGGCE?/FFGGHEHGHHHHGGGGGGGGGGHHHHGEGGHGGGGGGGGGFFBFFFFFA@BAA
@M02197:102:000000000-ALU3V:1:1101:20513:14406 1:N:0:1
ACTAGGATCAGTTCCTCCGCTTATTGATATGCTTAAGTTCAGCGGGTATCCCTACCTGATCCGAGGTCAAGAGTGTAAAAATGTACTTTTGGACGTCGTCGTTCTGAGTGCAAAGCGCGAGATGTACTGCGCTCCGAAATCAATACGCCGGCTGCCAATTGTTTTGAGGCGAGTCTACGCGCAGAGGCGAGACAAACACCCAACACCAAGCAAGGCTTGAAGGTACAAATGACGCTCGAACAGGCATGCCCCATGGAATACCAAGGGGCGCAATGTGCGTTCAAAGATTCGATGATTCAC
+
CCCCBFFFFFFFGGGGGGGGGGGHHHHHHHHHHHHHHHHHHHHGGGGGHHHHHHHHHHHHHHGGGGGHHHGGHFFHHHFHHHHH;HHHHHHFHHGGGGEFFGGHGHHHHHHHHHHHGGGFGGGHHHGHHHGGGGGHHHGHHHGHHHHGGGGGHGHHHHHHHHHHHHGGGGHHHGGGGGGGHHHGGGGHHHHHHHGGGGGHHGHFGGHGHHHHHGHHGFHHFHHHFHHHGGGFFFHGGHHFHHHHHHGGCHHHGBHHHGGHHHHHGGGEGGHHHGGGGHGGGGGGGGGFFFFFFFFCCBCB
@M02197:102:000000000-ALU3V:1:1101:22353:14486 1:N:0:1
ACTAGGATCAGTTCCTCCGCTTATTGATATGCTTAAGTTCAGCGGGTATCCCTACCTGATCCGAGGTCAACCTTTGAAAGAGTTTAACGGCCACGACCGCCCGCACTCCAAAGCGAATATGTATCACAACGCTTAGAGACGGACAGCTCGGCCGGAGACTTCAAGGCGCGCGGGAGCCGCGACGCCCAACACCAAGCGAGGCTTGAGTGGCGAAATGACGCTCGAACAGGCATGCCCTTCGGAATACCAAAGGGCGCAATGTGCGTTCAAAGATTCGATGACTCAC
+
CCCCCFFFFFFFGGGGGGGGGGGHHHCHHHHHHHHHHHHHHHHGGGGGHHHHHHHHHGHHHHHGGGGHHHHHHHHHHHHHHHHHHHHHGGGGGGGGGGGGGGGGGGGHHHHHHHGGGGGHHHHHHHHFHGGGGGGHFFHHGGGGGGGGHGGGGHHHGGGGGHGGGGFGGGGGGFFGGGGFGFGGGFHGHFFFGHFGGHGFHFHFGHGGGGFHGDHGGFFFFHDHHHHGGAEFGFFFFFFFFHGGFFGGHHGGGGGHHHHGFEGGGGGGGGGGGGFFFFFD5AA?AA
@M02197:102:000000000-ALU3V:1:1101:6337:14662 1:N:0:1
ACTAGGATCAGTTCCTCCGCTTATTGATATGCTTAAGTTCAGCGGGTATTCCTACCTGATCCGAGGTCAACCTTTGGAAAATTGGGGGGTTTTACGGCAAGAGTCCCTCCGGATCCCAGTGCGAGACGTAAAGTTACTACGCAAAGGAGGCTCCGGGAGGGTCCGCCACTACCTTTGAGGGCCTACATCAGCTGTAGGGCCCCAACACCAAGCAGAGCTTGAGGGTTGAAATGACGCTCGAACAGGCATGCCCACTAGAATACTAATGGGCGCAATGTGCGTTCAAAGATTCGATGACTCAC
+
BBBBBFFFFFFFFGGGGGGCFGEHHHHHHHHGHH5GFHHHFHHGGCFGHHFHHHHHHHEHHHGGGGGHHFGFHGHG9FHHF<HEFHGGGGCGGHGGGGC?/C.GHEHHGG?@D9EFGFGFGGG?DGAFGGGGGGG:GGGGDFD/5FFFFFFEFFFAFCD/@FFEEFDHHFFGHFHFFHGHBFFGFFFHFHGHHHGGFFEBEFFFFFGGFHHFEFGHHDFGHGFGGDFGHFHGGGFCFFCHHFFGHGHHHGEGF2GGHFHHHHHHFF?EEE0CGFECECGGE1GDGFBFFGFC3FFFD1AAAA
@M02197:102:000000000-ALU3V:1:1101:9519:14682 1:N:0:1
ACTAGGATCAGTTCCTCCGCTTATTGATATGCTTAAGTTCAGCGGGTATCCCTACCTGATCCGAGGTCAACCTTTGAAAGAGTTTAACGGCCACGACCGCCCGCACTCCAAAGCGAATATGTATCACAACGCTTAGAGACGGACAGCTCGGCCGGAGACTTCAAGGCGCGCGGGAGCCGCGACGCCCAACACCAAGCGAGGCTTGAGTGGCGAAATGACGCTCGAACAGGCATGCCCTTCGGAATACCAAAGGGCGCAATGTGCGTTCAAAGATTCGATGACTCAC
+
BABBAFFFF44DFGGGGGGGGGGHHHHHHHGHHHHHHHHHHHHGGGGGHBHHHHHHHHHHHHHGGGGHG;HH:HHBFFFHEFHFGDFFFBA/@F@EBEGGGCFFFFGHHHHHHGGFFCG9GFHBGHHHHGGCFFGFGGHGGGGGGGFGHGCGGHHGGGGGGHGFGGCGFCDGFE/DDEGGGGGGGHHFFF?GGHEGGHBGHHHGHGGGGCGGHHHGFEGGHHGHHHHHHHFHGGGGE2FHHGHHHGC5BFGGGGGHFHHGGFGHGCGGGGGGGGFFFFFFFBAAAA
@M02197:102:000000000-ALU3V:1:1101:10003:14701 1:N:0:1
ACTAGGATCAGTTCCTCCGCTTATTGATATGCTTAAGTTCAGCGGGTATTCCTACCTGATCCGAGGTCAACATTCAGAAGTTGGGGGTTTAACGGCTTGGCCGCGCCGCGTACCAGTTGCGAGGTGTTATCTACTACGCAATGGAAGCTGCAGCGTGACCGCCACTAGATTTCGGGGCCGGGCTGACTAGCAGCCCGATCCCCAACACCAAACCCGGGGGTTTGAGGGTTGAAATGACGCTCGAACAGGCATGCCCGCCAGAATACTGGCGGGCGCAATGTGCGTTCAAAGATTCGATGATTCAC
+
@ACBCFFFFFFFGGGGGGGGGGGHHHHHHHHHHHHHHHHHHHHGGGGGHHHHHHHHHHHHHHHGGGGHHHHHHHHHHHHHH)GHG.GGG:<<HG:GG(G/F</9#B8#8CG;G:9HD;B:F2DG<CGG0GG:HHHHGG9GG.G<B;:E<<E9FF:DG;GFACGAGFGGGGGGGGGGFFFABGDGDHHGFGGFFEFFEDECFFFFDCCGFDFEGGFGGGGFHHGHGGGGHHHHGFFEEGGFHGHHHHFGB1GGGCGGFFHHHHHHHGGGGGGGGGGHHFGGGGHGGGGGGGGGFFFFFFFFBABAB
@M02197:102:000000000-ALU3V:1:1101:22196:14691 1:N:0:1
ACTAGGATCAGTTCCTCCGCTTATTGATATGCTTAAGTTCAGCGGGTATTCCTACCTGATCCGAGGTCAACCTGTAAAAAAATTTGGGGGTTTTACGGAAAGAGTCCCTCCGAATCCCAGTGCGAGACGTTAGTTACTACGCAAAGGAGGCTCCGGGAGGGTCCGCCACTACCGTTAAGGGCCCACGTGTGCCGTGGGGCCCCAATACCAAGCGGTGCTTGAGGGTTGAAAGGACGCGCGGCCAGGCATGCTCGCCAGAATGCAGGCTAGGGCTATGTGCGTTCAAAGTTTCGATGATTCTC
+
AAA?ABCB>CFFGGFGFAE11EAF3D3EFGHH3GHFHHH22F100AEEHGF222GH110FBE0EEEAGGGHGBCFHGFD1E9HG)HGGG-/EEEB%E/#/#</06DG%FF5?C93<211F;GHCCC55E/8GC<D%%:GDEGGC6///.<5<.CC?C@CCAFGGGAE?BB5<B#CB<B0<;/C@BEFG@9@>BCB@6AB//B229%B<AEAF>A09>F1B90/0@;@0BB4#B>/A/#/;%%6@FE11A//A/11D22210001F100B01111DA000111F131BA1FCB3B11B1>>1>
@M02197:102:000000000-ALU3V:1:1101:21881:14715 1:N:0:1
ACTAGGATCAGTTCCTCCGCTTATTGATATGCTTAAGTTCAGCGGGTATCCCTACCTGATCCGAGGTCAACCTTTGAAAGAGTTTAACGGCCACGACCGCCCGCACTCCAAAGCGAATATGTATCACAACGCTTAGAGACGGACAGCTCGGCCGGAGACTTCAAGGCGCGCGGGAGCCGCGACGCCCAACACCAAGCGAGGCTTGAGTGGCGAAATGACGCTCGAACAGGCATGCCCTTCGGAATACCAAAGGGCGCAATGTGCGTTCAAAGATTCGATGACTCAC
+
CCCCCFFFFFFFGGGGGGGGGGGGHHHHHHHHHGHHHHHHHGHGGGGGHHHHHHHHHHHHHHHGGGGHHHHHHHHHHHHHGHHHHHHHGGGGGGGGGGGGGGGGGGGHHHHHHHGGGGGHGGHHGHHHGGGGGGGGHHHHGGGGGGGHHGGGGHHHHHGHHHGGGGGGGGGGGGGGGGFGGGGHGHGGHGHGGHGGGHGGHHHHHHGGGGGHHHHGGGGGGHGHGGHHHHHHGGFGGGFHFGHHFHHHHHGGGGGGGHGGGGGHGGGGGGGGGGFFFFFFFCCCCC
@M02197:102:000000000-ALU3V:1:1101:17845:14744 1:N:0:1
ACTAGGATCAGTTCCTCCGCTTATTGATATGCTTAAGTTCAGCGGGTATCCCTACCTGATCCGAGGTCAACCTTTTGAGAAAAGATTCTCCCCGAGGGGAGGCCGACCGGGGCTCGTGCACCCGTGTGTCCGATACGTGTCCCGTGAAGAACTCAGTGTACCGGGGGTCCAACGAGGCCGCCGTCATTGTCTTTGGGACGGGCGAGAGCCCCCCCGAGAGGGGGCCTCCGCCAAACCGTCCAACACCAAGCCGGGGGGCTTGAGGGGTGATAATGACGCTCGAACAGGCATGCCCTTTGGAATACCAAAGGGCGCAATGTGCGTTCAAAGATTCGATGACTCAC
+
BCCCBFFFFFFFGGGGGGGGGGGHHHHHHGHHHHHHHHHHHHHGGGGGHHHHHHHHHHHHHHHGGGGHHHHHHHHHHGGHHHHFGHHHHHHHGGGGGGGGGGGGGGGGGGDGGGHGGHGGHHGGGG:HGHHGFGGGGHHHHHHGFFGGGFHGGGGGFGGGGGGGGGF=DFFFFFFFFFFFFFFFFFFFFFFFFFFFDFFFFFDFFFFFFFFFFFGGCGGGGGGFGFEFGFFFFFFGGHFFEGHGHGGGGGGGGGGHGGFHHGGGFHHHHHFHH?GGGGHHGHHHHGHHHHGGGHHHHHHHFHHHGHHHGGEGEGHHHGFEGHGGGGGGGGGGFFFFFDDBBBAB
@M02197:102:000000000-ALU3V:1:1101:3844:14698 1:N:0:1
ACTAGGATCAGTTCCTCCGCTTATTGATATGCTTAAGTTCAGCGGGTATTCCTACCTGATCCGAGGTCAACCTTTGGAAAATTGGGGGTTTTACGGCAAGAGTCCCTCCGGATCCCAGTGCGAGACGAAAAGTTACTACGCAAAGGAGGCTCCGGGAGGGTCCGCCACTACCTTTGAGGGCCTACATCAGCTGTAGGGCCCCAACACCAAGCAGAGCTTGAGGGTTGAAATGACGCTCGAACAGGCATGCCCGCCAGAATGCTGGCGGGCGCAATGTGCGTTCAAAGATTCGATGACTCAC
+
AABBAFFFFFFFCGGGGCEAEFGGGGFHFHCHHHHHHGBGHHGGGGEEFFHHHGHHHGHHHHGGGGGGHHHHHGHH:HGF9HHEFFG9GGGGHH9G9GCG;;HHFHHHGGFDDGHHH2;GHGGGGGG-GHHH?F9:HHHG8GC-GF9HGGAGGGGC?CCGCFECHHGGGGGFFF0GFGFFFE1BFFFFHHGFEGHGGEGGEGD/?EFBFFFFGFGFGB8F0GHFGFFHHHFEBEDDA?BGHBF@AFE@?EGGHGHHFGF2FE?E?EEA2AFFHFFEE2HGGGGFFGGGGBFDF55DAAA>?
@M02197:102:000000000-ALU3V:1:1101:13018:14860 1:N:0:1
ACTAGGATCAGTTCCTCCGCTTATTGATATGCTTAAGTTCAGCGGGTATTCCTACCTGATCCGAGGTCAACATTCAGAAGTTGGGGGTTTAACGGCTTGGCCGCGCCGCGTACCAGTTGCGAGGTGTTATCTACTACGCAATGGAAGCTGCAGCGTGACCGCCACTAGATTTCGGGGCCGGACTGACTAGCAATCCGATCCCCAACACCAAACCCGGGGGTTTGAGGGTTGAAATGACGCTCGAACAGGCATGCCCGCCAGAATACTGGCGGGCGCAATGTGCGTTCAAAGATTCGATGACTCAC
+
BCCCCFFFFFFFGGGGGGGGGGGHHHHHHHHHHHHHHHHHHHHGGGGGHHHHHHHHHHHHHGHGGGGHHHHHHGHHFHHHH<HHGG8GGGH<;GG:G;G;FHEE7GG9C0<6/FDCB/D9C@.@;<0=GD0G9H;;HG&:(7HHF9HA:F;:H.GGGGGGGGFCGHFHGGGGFGGGGGDCDBHHGHGFHHFGDFFFD/DGGFHGGFFFGGFFGGDEECFGHHGHHGHHG?GEGBEFE@EC?AHHGFFGFHHGGGGGHGHGHHHHHGGGGFFGGGGHGHFEEGGGGGGGGGGGGFFFFFFFCCCBA
@M02197:102:000000000-ALU3V:1:1101:24702:14891 1:N:0:1
ACTAGGATCAGTTCCTCCCGCTTATTGATATGCTTAAGTTCAGCGGGTATCCCTACCTGATCCGAGGTCAACCTTTGAAAGAGTTTAACGGCCACGACCGCCCGCACTCCAAAGCGAATATGTATCACAACGCTTAGAGACGGACAGCTCGGCCGGAGACTTCAAGGCGCGCGGGAGCCGCGACGCCCAACACCAAGCGAGGCTTGAGTGGCGAAATGACGCTCGAACAGGCATGCCCTTCGGAATACCAAAGGGCGCAATGTGCGTTCAAAGATTCGATGATTCAC
+
CBCCCFFFFFFFGGGGGGGGGGGGHGDGHHHGHHHHHGHHHHHHGGGAEHHHHHHHHGEHGHHHGGGG;GHHH:HHHHHHHGHHFHHHHGGGGGGGGGGGGGGGGGGGHHGHHGHGGGGGHHGFHHHGHHGGGGGGHHHHHGGGGGGHHHGGGGHHGGGGGHHGGGGGGGG/GGGGGGGGGGFGHGHHGHGHGGGGGFFHGHHFHGHGFGGHHGHHGFEGGGHGGHHHHHHHHEGGGGFFHFHHGHGGHHFGGGGGHGGGGGGGHGGGGGGGGGGFFFFFFFBBABB
@M02197:102:000000000-ALU3V:1:1101:8158:14908 1:N:0:1
ACTAGGATCAGTTCCTCCGCTTATTGATATGCTTAAGTTCAGCGGGTATTCCTACCTGATCCGAGGTCAACCTTTGGAAAATTGGGGGTTTTACGGCAAGAGTCCCTCCGGATCCCAGTGCGAGACGTAAAGTTACTACGCAAAGGAGGCTCCGGGAGGGTCCGCCACTACCTTTGAGGGCCTACATCAGCTGTAGGGCCCCAACACCAAGCAGAGCTTGAGGGTTGAAATGACGCTCGAACAGGCATGCCCGCCAGAATGCTGGCGGGCGCAATGTGCGTTCAAAGATTCGATGACTCAC
+
CCCAAFFFFFBFGGGGGGGFGGGHHHFHFHHHHHHGHHHHHHHGGGGGHHHHHHHHHHHHHHGGGGGHHHHHHHHHHHHHHH.HFHG9GGGGHHGGGCBFHGHEHHGHGGCG;GEHHHHHHGGGC7GGEHHHG9HHHHG8GFG@G0FFDDEGEGGGCEC?EGGGGGGGGGGGGFGGHGHFGHHHGHHHHHGFHHHFFFFGHFFFFFFHEHHHFGFFFEFGHGGHFFHGHGFFFFFGEDHHDHHHFCBECCEEFFHHGHHFGGGGGGGGCGGHHHGGEEAGBFGGGGFFGFBFFFFDBAA3A
@M02197:102:000000000-ALU3V:1:1101:17836:14923 1:N:0:1
ACTAGGATCAGTTCCTCCGCTTATTGATATGCTTAAGTTCAGCGGGTATTCCTACCTGATACGAGGTCAACCTTTGGAAAATTGGGGGGTTTTACGGCAAGAGTCCCTCCGTATCCCAGTGCGAGGCGTAAAGTTACTACGTAAAGGAGGCTCCGGGAGGGTCCGCCACTACCTTTGAGGGCCTACATCAACTGTAGGGCCCCAACACCAAGCAGAGCTTGAGGGTTGAAATTACGCTCGAACAGGCGTGCCCGCCAGAGTGCTGGCGGGCGAAATGTGCGTTCTAAGATACGATGAGTCAC
+
AA?AABC@>FDFD33311E1AFEB3D3333DFFBFG1A22DGF00/A/1DDFGGHAGAE121BE/EAABGHF01@101B1;16=@F/>@/00:6GEC9C1C7.$C#598C5###:/;CFB:65:@#.;;EFFG9BF4#F9/#A@1F9F-;9EF3B@33?@<A/9@<9.9B5FFFF#//<119:1FFFBBB#;CBB;<9///<@CBBB?FBEF?GB101B4/0B0>GBB999?#E>9AEB?B*/0;>////>A/BF1B010B//EA00GE00B33100A011B1A333B111C1311B11>11
@M02197:102:000000000-ALU3V:1:1101:10670:15040 1:N:0:1
ACTAGGATCAGTTCCTCCGCTTATTGATATGCTTAAGTTCAGCGGGTATTCCTACCTGATCCGAGGTCAACCTTTGGAAAATTGGGGGTTTTACGGCAAGAGTCCCTCCGGATCCCAGTGCGAGACGTAAAGTTACTACGCAAAGGAGGCTCCGGGAGGGTCCGCCACTACCTTTGAGGGCCTACATCAGCTGTAGGGCCCCAACACCAAGCAGAGCTTGAGGGTTGAAATGACGCTCGAACAGGCATGCCCGCCAGAATGCTGGCGGGCGCAATGTGCGTTCAAAGATTCGATGATTCAC
+
BBB3AFFFFFFFGGGGGGGGGGGHHHFGHHGGHHHHCGHHHHHG?EEGFHHHHHHHHGHHHHHGFGGHHHHGHHHHHHHHHH<HGHG9GFGGHHGD9GGFHG<HHH<HGGG8DG9HHHHHGCGGG999HHHHGHGHH:H9GGGCHHHGGG<HGGGG:GGGGHHGGGGGGGHHHHGGHGGGGGGGGGGGGGGHHGFGGGGFGHFFFFGFHHGD;CGAFFGHHGHHHHGFF0FFGGGGGDBG3FHFGGFCGGGGFHBFHDDFGGGGGGGECGGHGHGGGGHGGGFFGGGFFFFFFFDFABBAA
@M02197:102:000000000-ALU3V:1:1101:20036:15054 1:N:0:1
ACTAGGATCAGTTCCTCCGCTTATTGATATGCTTAAGTTCAGCGGGTATTCCTACCTGATCCGAGGTCAACCTTTGGAAAATTGAGGGTTTTACGGCAAGAGTCCCTCCGGATCCCAGTGCGAGACGTAAAGTTACTACGCAAAGGAGGCTCCGAGAGGGTCCGCCACTACCTTTGAGGGCCTACATCAGCTGTAGGGCCCCAACACCAAGCAGAGCTTGAGGGTTGAAATGACGCTCGAACAGGCATGCCCGCCAGAATGCTGGCGGGCGCAATGTGCGTTCAAAGATTCGATGACTCAC
+
CCCCCFFFFFFFGGGGGGGGGGGHHHFHHHHHGHHHFHHHHHGGGGGGHHHHHHHHHHHHHHHGGGGHHHHHHHHH9HHHHH;HHHHGFH:GHHGGGGGGH<<HHH<HGGGG;GHHHHHHHGFGG887HGHHHHHHH;H?7GG6HHHHGGGH9GGGCGG;GHHGGGGGHGHFHHHHHGHGGGGFGGGGHHGGGGGGGGGGGGG?FFFFFFFFEFBHFFFFHGHFGFFFGFGEFFGGDFGFFFFHFCF/ECEEFHFHHHHHGGGGEEGCGGHHHHGGGGHGGGGGGGGGF4FFFDFFABBBB
@M02197:102:000000000-ALU3V:1:1101:1761:15217 1:N:0:1
ACTAGGATCAGTTCCTCCGCTTATTGATATGCTTAAGTTCAGCGGGTAATCTTACCTGATTTGAGGCCAGAAAGGAATACATAAAGAATTATGTATGTGTGTGTTTGTTTGGTAGCAGATGACAAAAGCACAAGATTTTTATGGGTTTGCCTTAACAAAAATCTATTGCTGACACTCATCCACTCAAACTTTTAAGACAAGGTGATACAAAGAGGCTAATCTCATCACAAAGCCCAAGGGCCCGTTAAAAGAATATTTCATAAAAAAAGACCCTTTTAATGGAGATATTCACGACACTCAAGCAGGCATTCTCCGAGGAATACCAATGAGCGCAAGAAGCGATCAAAGATTCGATGTTTCAC
+
A1>AAC1DBFF3GFGGGFGCEGGHFHGHCHHGDGHDGHHHAFGEEEEGGHH2FFGF1FCFHHFHGHEFA/GBF1EGHFHBFDGD1E1>111GF@BFEGF2BB>BGEG>>0B/?1EGHHB1GBGHHGF00B0<B<01FG1G91FCC<FC21<FD8<FFHC5@1<11G?G1?D??FGB0<2G<11-><.G#1>>1<11,>110?<CG1GDBFG?<CCF$FF1F;F@1:#0#:B0/109</>#//<B%91B222B2>2G2>HFC@/BB2100BE/DF11221FDGD2GFD/0>/A21GGCF1F10G11F1FB/A/AEBFFHFBGA1HGFB0A001FFB0000AB33333EEFGCA1DB1311>11
@M02197:102:000000000-ALU3V:1:1101:2235:15316 1:N:0:1
ACTAGGATCAGTTCCTCCGCTTATTGATATGCTTAAGTTCAGCGGGTATTCCTACCTGATCCGAGGTCAACCTTCAGAAGTGGGGGGTTTTACGGCGTGGTCGGGCCGTGCTGCCAGTGCGAGGTGTATTACTACGCAGAGGGGGCCCAGAGCGAGACCGCCACTACATTTCGGGGCCGGCCGCCTGCCGTGAAGGCTTGCGGCCGATCCCCAACACCAAGCCAACGGGGGCTTGAGGGTTGAAATGACGCTCGAACAGGCAGGCCCGCTAGAATACTAGCGGGCGCAATGTGCGTTCAAAGATTCGATGACTCAC
+
ABBBBF@FFFFFFDGGGGGGCEEHHHHHHHHHHHCHHHGGHHHGGGGCHHHHGHHHHHHHBHHGGGFHHHGFHHBFFHFHFGHGGGC->C*G<GD;G:?4C:*9:/7-#9#9#,F$#90-@31F9A;99#6#--BDA8F#?ED;-#;#;#B/44;6->A--A8?FB#FBF:FFFFFFC;;-@C<@?A:FCDF;FEF9?@<9F@2?=?C?CFHCFD?EA5AFF?AE?>9CFD=1AECEFE22B2;FE?/CGGCE21EEHHFFB/EEEA1ED2FG2DF//E00GGGGHGDD00EA1GF3FFGFE11FFFF1DB1AAAA
@M02197:102:000000000-ALU3V:1:1101:13463:15366 1:N:0:1
ACTAGGATCAGTTCCTCCGCTTATTGATATGCTTAAGTTCAGCGGGTATTCCTACCTGATCCGAGGTCAACCTGTAAAAAAATTTGGGGGTTTTACGGCAAGAGTCCCTCCGAATCCCAGTGCGAGACGTTAGTTACTACGCAAAGGAGGCTCCGGGAGGGTCCGCTACTACCTTTAAGGGCCCACGTGTGCCGTGGGGCCCCAAAACCAAGCGGTGCTTGAGGGTTGAAATGACGCTCGAACAGGCATGCTCGCCAGAATGCTGGCGAGCGCAATGTGCGTTCAAAGATTCGATGATTCAC
+
DDDCCFFFFFFFGGGGGGGGGGGHHHHHHHHHHHHHGHHHHHHGGGGGHHHHHEHHHHHHHHHGGGGHGHHHHHHHHHHGGGHHHHHFCGGGGGHHGGGGGGHHHGHHHHGGGGGGHHHHHGHGGGGGGGGGGHHHHHHGGGGGGHHHHGGHHGGGHHGGGFGGHHGGGGFGGHHFHHGHGGGHHGHHGGGGGGGGFFFFGFFFHGEGGFGGGHHHHHHHHHGHHGHGHHFGGGGFFGGHHGHHHHFGGGGGGGBEGGHHHGGGGGGGGGGGHHHGGGGFGFGGBGGGGGFFFFFFFA@ABA
@M02197:102:000000000-ALU3V:1:1101:16034:15503 1:N:0:1
ACTAGGATCAGTTCCTCCGCTTATTGATATGCTTAAGTTCAGCGGGTAATCCTACCTGATTTGAGGCCAGAAGGTTAAGAGATGGTCGGGCGCAAGGCCCTCGCATGGTTGGGAGCGGACCCTCGGTCAGAGGCGCGACTAGAGGTTAGCGACGGGCGGCCGTAAGTGCGCGACGATTGGACTTAATACGTCGTGCGAACCGACACCGTCCCTCGGGGACGCTGGTCCAGCTAATTCATTTGAGGCGAGCTCCTCGCGGAGCAAAGCGCCCAGGGACCCGACCCAGGCCGGCGATCCTTTGCAAGAAAGCCGGGGGGCGGAGGGTTTCATGACACTCAAACAGGCATGCTCCTAGGAATACCAGGGAGCGCAAGGTGCGTTCAAAGATTCGATGATTCAC
+
DCDCCFFFFFFFGGGGGGGGGGGHHHHHHHHHHHHHHHHGHHHGGGGGHHHHHHHHHHHHHHHHGHGGGHHHHHBFGHHHHHHHGHHGGGGGGGGGGHHGHHGGGGGHHHGGGHGGGGGGGGHHGGEGGH1FGGFGGFGGGHGHHCFFHHGGGGGGGGFFFFFFFFFFFFFFFFFFF?EAFFFFFFFFFFFFFFFEFFFFFFDCFFEFFDFFFFFFFFAFEFEFFGGGFFFGGGFGFGFFFGFGGGGGGDFCGGGFGHHHHFEDCGDECGFFHHGHCGGHHGHGGGGFGGGGHHHGHFGHHGHHHHGGGECGGGGGGGGHGGHHHGGFHHGFFGFHFFHHGHHHHHHGHHGHHHHHHHHHGGHGGGGGGHFGHGGFGHGGGGGGGGGGFFFFFFFBAAAA
@M02197:102:000000000-ALU3V:1:1101:16800:15616 1:N:0:1
ACTAGGATCAGTTCCTCCGCTTATTGATATGCTTAAGTTCAGCGGGTATTCCTACCTGATCCGAGGTCAACATTCAGAAGTTGGGGGTTTAACGGCTTGGCCGCCCCGCGTACCAGTTGCGAGGTGTTATCTACTACGCAATGGAAGCTGCAGCGTGACCGCCACTAGATTTCGGGGCCGGGCTGACTAGCAGCCCGATCCCCAACACCAAATCCGGGGGTTTGAGGGTTGAAATGACGCTCGAACAGGCATGCCCGCCAGAATACTGGCGGGCGCAATGTGCGTTCAAAGATTCGATGATTCAC
+
BABBBFFFFFFFGGGGGGGGGGGFHHHHGHHHHHHHHHHHHHHGGGGGHHHHHHHHHGHHHFGGGGGHHHHHHHHHHHHH/HHHGGGC-G;HHG.GG;GGGB/<#48@5@0@9FFGG%:1@3DG:-DEDDHHH;0H9DG0)27HCHCA5FFCG;.;C#GFEDGGBBGGF?CBFFGFF;FGCFGGFHGFGFFFC?EDFFGGFGFGGFEFFHFFCGGGGGFHGHHEGEGFGFHGFFGGF?EFEEFFFDHHFFFGEEE0GEHFHFHGHGGGGGGGGGHHHHGGGGHGGGGGGGGGGFFFFFFFCCBCB
@M02197:102:000000000-ALU3V:1:1101:24522:15634 1:N:0:1
ACTAGGATCAGTTCCTCCGCTTATTGATATGCTTAAGTTCAGCGGGTATCCCTACCTGATCCGAGGTCAAAATGCAAAATGTAATAGGCTTAATGGACGCCAACATTCAAGGCAAGAGGCGCAAAATGTGCTGCGCTCCAAGGCCAAATATGCCGGCTGCCAATCGCTTTAAGGCGAGTCCACGCGACAACGCGGGACAAGACGCCCAACACCAAGCAAAGCTTGAGGGTACAAATGACGCTCGAACAGGCATGCCCCATGGAATACCAAGGGGCGCAATGTGCGTTCAAAGATTCGATGATTCAC
+
CCDCDFFFFFFFGGGGGGGGGGGHHHHHHHHHGHHHHHHHHHHGGGEEHHHHHHHHHHHHHHHGGGGHHHHHHHHHHHHHHGHHHHHHHHHHGHHHHHGGGGGGGHHHHHHHHHHGHHHGGGGGGHHHHHHHHHGGGGGHHHGHHHHHHHHHHHHGGHGGHHHHGHHHHGHHHGHHHHGGGGGHGHGGGGGGGHHHHFGGFFGHGHHGHFHGGHHHHHHHHGFHHHHHHHHHGHHGDEEFFHGHHHHHHGHHGFDHHHFGHHHHGHHHHHGGGGGHHHHGGGCHGGGGGGGGGGFFFFFFFA?@AA
@M02197:102:000000000-ALU3V:1:1101:5739:15673 1:N:0:1
ACTAGGATCAGTTCCTCCGCTTATTGATATGCTTAAGTTCAGCGGGTATCCCTACCTGATCCGAGGTCAAGAGTGTAAAAATGTACTTTTGGACGTCGTCGTTCTGAGTGCAAAGCGCGAGATGTACTGCGCTCCGAAATCAATACGCCGGCTGCCAATTGTTTTGAGGCGAGTCTACGCGCAGAGGCGAGACAAACACCCAACACCAAGCAAGGCTTGAAGGTGTAGATGACGCTCGAACAGGCATGCCCCCCGGAATACCAAGGGGCGCAATGTGCGTTCAAAGATTCGATGATTCAC
+
BBBBAFFFFFFFGGGGGFGGGFGHHHHHHHHGHHFHHHHHHHHGGGGGHHHHHHHHHHHHGHHGGGGHHHGHHHHGHHHHHHHFGHHHHHHGHHGGGGGGGFGH:GHHFHHHHHGEGGCFGGGGHHHHHHGGGGGGGGGFFHHHHHEGGFDCGGGHHHHHGHFHGGGGFGGGGFFFFGGGGGGGGGGGGGGGGFGFFFGGGEHECGHHGFFFFFEGHHHFHHHHHGHHHGGGGGFEDHGHFFFGGFGGGGGGGHGHFHHHFFHHGCECDHHHHGGGGGGGFGGGGGGGFFFFFFFABAAA
@M02197:102:000000000-ALU3V:1:1101:12242:15729 1:N:0:1
ACTAGGATCAGTTCCTCCGCTTATTGATATGCTTAAGTTCAGCGTATTCCTACCTGATCCGAGGTCAACCTTTGGAAAATTGGGGGGTTTTACGGCAAGAGTCCCTCCGGATCCCAGTGCGAGACGTAAAGTTACTACGCAAAGGAGGCTCCGGGAGGGTCCGCCACTACCTTTGAGGGCCTACATCAGCTGTAGGGCCCCAACACCAAGCAGAGCTTGAGGGTTGAAATGACGCTCGAACAGGCATGCCCGCCAGAATGCTGGCGGGCGCAATGTGCGTTCAAAGATTCGATGACTCAC
+
ABCABFFFFFFFGGGGGGGGGGGHHHHHHHHHHHHHHHHHHHHGGGGHHHHHHHHHHHHHHGGGGGHHHHHHHH:HHH;H-HHHGG9@CG:H:GG9GGGHHHGHH<G:GGGGGHH<H;H:GGGG8GGGFG8GGGGGGGGGGGGGFFFFFFFFFFFFFFA:FFFFFFHFGFFFFHHGFHHFGFGFHFGGFFFHFHFFFFGFGGHFEGGFFFFHHHGHHFFFFFFFFGBFFGFEGDFEDHHHHFFFFHGGGEGHFGHFGHHGGGGGGGGGFG5GHGGGFFGGCGFGGCGG4FFD5FFA?BBB
@M02197:102:000000000-ALU3V:1:1101:8651:15707 1:N:0:1
ACTAGGATCAGTTCCTCCGCTTATTGATATGCTTAAGTTCAGCGGGTATTCCTACCTGATCCGAGGTCAACCTTTGGAAAATTGGGGGTTTTACGGCAAGAGTCCCTCCGGATCCCAGTGCGAGACGTAAAGTTACTACGCAAAGGAGGCTCCGGGAGGGTCCGCCACTACCTTTAAGGGCCCACGTGTGCCGTGGGGCCCCAAAACCAAGCGGTGCTTGAGGGTTGAAATGACGCTCGAACAGGCATGCTCGCCAGAATGCTGGCGAGCGCAATGTGCGTTCAAAGATTCGATGA
+
A?AAAFFFFFFFGGFG5G?EGGGHHGHHHCHHHHGCHHHBHFHGGGAEHHHHGHHHFHHHEDGDEFEFHHHHG:HEHHHHHG;HHHGCFGGG<HGGGGGGHH8GFH<G9GFGGGH8HGHHBDGFDGFGFFF9GFHHH;H8CG@CHFGHGGFHGGCD?EGGFHGGFGGHGBGFHGGFHGGGGGFGGHGGGGFGGGGGFFFBEGGHHHGGGGCEHFFHFFHHFGHHHHGGHFFGFGGHFDHGHHFGEHG?GFEECBHHFHHHGEEGGGGGGFHHHHEEEFEEBGGGFFBFFFFBBBBA
@M02197:102:000000000-ALU3V:1:1101:20621:15731 1:N:0:1
ACTAGGATCAGTTCCTCCGCTTATTGATATGCTTAAGTTCAGCGGGTAATCTTACCTGATTTGAGGCCAGAAAGGAATACATAAAGAATTATGTATGTGTGTGTTTGTTTGGTAGCAGATGACAAAAGCACAAGATTTTTATGGGTTTGCCTTAACAAAAATCTATGGCTGACACTCATCCACTCATACTTTTAAGGCAAGGTGATACAAAGAGGCTAATCTCATCACCAAGCCCAAGGACCCGTTAAAAGAATTTTTCATAAAAAAAAACCCTTTTAATGGAGATATTCACGACACTCAAACAGGCATGCTCCGAGGAATACCAAGGAGCGCAAGATGCGTTCAAAGATTCGATGACTCAC
+
DDDDCFFFFFFFGGGGGGGGGGGHHHHHHHHGHHHHHHHHGHHGGGGGHHHHHGHHHHHHHHHHGHGGHHHHHHHHHHHHHHHHHGHHHHHHHHHHHHHHHHHHHHHHHHHGHHHHGHHHGHHHHHHHHHHGHFHHHHHHHHHHHHGGGHGHHHHHHHGHH:HHGHFHHHGHGHHHHGHGHHHHGHHHHHGHHHHHHGHHHGGHGHHHHFHGHHHGHHHHHGGHHHHHGHHHFGEGHEGGECCHGHHGHHHHGFFGFHHGGCGGGEFEGBEFFE44HHGHHHHFGFFFG1BFHHFHGHHHGFFHEBFDHGGGGGHGDHGDGGHFFGAEEGGGFGHFAEECEFGGGGGFCECFBFFD5A>33A
@M02197:102:000000000-ALU3V:1:1101:7933:15841 1:N:0:1
ACTAGGATCAGTTCCTCCGCTTTTTGATATGCTTAAGTTCAGCGGGTATTCCTACCTGATCCGAGGTCAACCTTTGGAAAATTGGGGGTTTTACGGCAAGAGTCCCTTCGGAGCCCAGTGCGAGACGTAAAGTTACTACGCAAAGGAGGCTCCGGGAGGGTCCGCCACTACCTTTGAGGGCCTACATCAGCTGTAGGGCCCCAACACCAAGCAGAGCTTGAGGGTTGAAATGACGCTCGAACAGGCATGCCCGCCAGAATGCTGGCGGGCGCAATGTGCGTTCAAAGATTCGATGATTCAC
+
BBBBBFFFFFFFGGFGGGEEEFDHHGGGGHHHGHHHHHFHBGFFEGGGHHHHHHHHHHHHHHHGGGGHFHHGHHHH9BGE2E:HFHGGEGF/HHGGG9GGEF:HFHE;HHG;#CH:GHHGHGGG99GGGFHFF.HHH::G9GG6H:;H;G<HGGGG:GCCCGEGAGGGGGGGFFFEFF?CG??FFBFGGGGFFFBGFABFEFF?FEGGEAFFHHHGFFGFBEF9DFFGFFFGFE1B?AD@F3HEFF2EEE0033A5GD5HGCGGEEEAGFGDFHEGGGHGGGGGDGGGB4FFFFFFBABBB
@M02197:102:000000000-ALU3V:1:1101:4928:15996 1:N:0:1
ACTAGGATCAGTTCCTCCGCTTATTGATATGCTTAAGTTCAGCGGGTATTACTACCTGATCCGAGGTCAACCTGTCAAGAATTTGGGAGTTTAACGTCCACGACCGCCCGCACTCCAAAGCGAATATGTATCACAACGGTTAGAGAGGGACAGCTCGGCCGGAGACTTCAAGGCGCGCGGGAGCCGCGACGCCCAACTTCAAGCGAGGCTTGAGTGGCGAAAGGACGCTCGAACAGGCATGCCCCCCGGAATATCAGATGGCGCAATGTGCGTTCAAAGATTCGATGATTCAC
+
AAA?AB1BFFF@EGGF1BEEEGA1FDG3GHGHCGHHCBGBDG1EEEA/GG222D1BFG0B1DF/EE/#3FG00#D#DF9D9<EHHHG#E@/>G;FG$9/EG>9;/0@CGG5GGCHFGHGBFCC;@FHG=>G1GGGAA;#AC?0DGF#/9CCCC.7:ECGGGBB9A/0#FBF0/.@?--9#@??B#;B2A993:-+C:$#//;/ACC<@GEF=FF/<:9HH;C-CC-C$G9B8D?319;CC1B9/E902F222D211B0000A1D31000011BBGA3GEFB1C@F1BDA?AA1
@M02197:102:000000000-ALU3V:1:1101:19166:16107 1:N:0:1
ACTAGGATCAGTTCCTCCGCTTATTGATATGCTTAAGTTCAGCGGGTATTCCTACCTGATCCGAGGTCAACCTTTGGAAAATTGGGGGGTTTTACGGCAAGAGTCCCTCCGGATCCCAGTGCGAGACGTAAAGTTACTACGCAAAGGAGGCTCCGGGAGGGTCCGCCACTACCTTTGAGGGCCTACATCAGCTGTAGGGCCCCAACACCAAGCAGAGCTTGAGGGTTGAAATGACACTCGAACAGGCATGCCCGCCAGAATGCTGGCGGGCGCAATGTGCGTTCAAAGATTCGATGATTCAC
+
BBBBBFFFFFFFGGGGGGGGGGGHHHHHHFHHHHHHHHHHHHHGGGGGHHHHHHHHHHHFHHHGGGGHHHHHHHHHHHGHHHHHFHGGGFGG/<HGGGGGG;HHHHHHHGGGGCEGGGGGGGGGGGGGGGGGGGF:G;GGBFFF9FFFFFF:F9FDFFFFFACFFHGFFFHHHHFGGHGGGDFFGFGFFFGHHGFGGGGGGHGGFGHGHHGHGHHHHFHHHHGHFHHHHGHHHHHHHHGHHHHGHHGHGCEE?GDEHHHHHGGGGGGGGGGHFHHGFEGGGCGGGGGGGGFFFFFFFBBAAB
@M02197:102:000000000-ALU3V:1:1101:6593:16175 1:N:0:1
ACTAGGATCAGTTCCTCCGCTTATTGATATGCTTAAGTTCAGCGTGTATCCCTACCTGATCCGAGGTCAACCTTTGAAAGAGTTTAACGGCCACGACCGCCCGCACTCCAAAGCGAATATGTATCACAACGCTTAGAGACGGACAGCTCGGCCGGAGACTTCAAGGCGCGCGGGAGCCGCGACGCCCAACACCAAGCGAGGCTTGAGTGGCGAAATGACGCTCGAACAGGTATGCCCCCCGGAATACCGAGGGGCGCAATGTGCGTTCAAAGATTCGATGATTC
+
CCCDDFFFFFFFGGGGGGGGGGGHHHHGHHGHHHHHGHCHHHHGFGGHHHHHHHHGHHHHHHHBEGGHHHHHHH:HHHHHHHHHHHHHGGGGGGFGGGGGGGGGGGGHHGFFFGGGGGGHH>FGHHHHFFGGGGGGHHHHGGGGGGHHHGGFGGFGFGGHHHHHFFGFGGFGGFFCDFGFFFFGGFFDFDEGGHGFGHFGHFHFHHGGGGHHHEHF?GGGHDFBGFBHFHHGGGGGGGGGHHGGEEGGGHEGGGEFGEG2FGGFGGGGGGGFFBFFFFFBBAA?
@M02197:102:000000000-ALU3V:1:1101:16359:16212 1:N:0:1
ACTAGGATCAGTTCCTCCGCTTATTGATATGCTTAAGTTCAGCGGGTATTCCTACCTGATCCGAGGTCAACATTCAGAAGTTGGGGGTTTAACGGCTTGGCCGCGCCGCGTACCAGTTGCGAGGGTTTTACTACTACGCAATGGAAGCTGCAGCGAGACCGCCACTAGATTTCGGGGCCGGCTTGCCGCAAGGGCTCGCCGATCCCCAACACCAAACCCGAGGGCTTGAGGGTTGAAATGACGCTCGAACAGGCATGCCCGCCAGAATACTGGCGGGCGCAATGTGCGTTCAAAGATTCGATGATTCAC
+
CCCCCFFFFFFFGGGGGGGGGGGHHHHHHHHHHFHHHHHGHHHGGGGFHHGFHHHHHHHGHHGFGGGHHHHGHHHHHHHGFGHGCG8EG/<<0GG;G;E;HG/9@C7BD@C6GGH;GHF9FFDG6B<EE88;:B:8BEFEC:HGF0FG5G9;B5?B8;BECGGFDFFFFAFFBB@9CAFF:;GDDAF<BA@C.>5.A@DFF@FGDA9DF?/ADEFFFDEGFG?D3B9GFGHGF44B/B/?>;?25A@@3EGEFG?/?GGGHHFGBBHHGE?FE?GFGGHGFFGEEEFFGFFFFCGGGFFBFFFFBBBBA
@M02197:102:000000000-ALU3V:1:1101:23339:16218 1:N:0:1
ACTAGGATCAGTTCCTCCGCTTATTGATATGCTTAAGTTCAGCGGGTATTCCTACCTGATCCGAGGTCAACCTTTGGAAAATTGGGGGTTTTACGGCAAGAGTCCCTCCGGATCCCAGTGCGAGACGTAAAGTTACTACGCAAAGGAGGCTCCGGGAGGGTCCGCCACTACCTTTGAGGGCCTACATCAGCTGTAGGGCCCCAACACCAAGCAGAGCTTGAGGGTTGAAATGACGCTCGAACAGGCATGCCCGCCAGAATGCTGGCGGGCGCAATGTGCGTTCAAAGATTCGATGACTCAC
+
BBCCCFFFFFFFGGGGGGGGGGGHHHHHHHHHHHHFHHHHHHHGGGGGHHHHHHHHGHGHHHFGGGGFHHHHHHHH:GHGHG<FGHGGEGGGH:GGGGGGGH<HHH.HGGDD9GH:HHHHHGGGGGGGHHHHHHHHH<HFGGGFHHHHGG<H;GGG:GGGGHHFGGGGGGHGGHHGGGGFFGFGHGGHGHHHHHHGFGGGHFFHFFGHHHGHHHHHHGFFGFFHFFHFHHGFFFFFBGHHFHFFEGGECGGGHHHHHHHFDEAGGGGGFGHHFHGGGGHGFG5GGGFBGFFFFFFFBBABA
@M02197:102:000000000-ALU3V:1:1101:29455:16259 1:N:0:1
ACTAGGATCAGTTCCTCCGCTTATTGATATGCTTAAGTTCAGCGGGTATTCCTACCTGATCCGAGGTCAACATTCAGAAGTTGGGGTTTTACGGCGTGGCCGCGACGATTACCAGTAACGAGGTGTATGATTACTAAGCTATGGAAGCTCGACGTGCCCGCCAATCGATTTGGGGAACGCGGGTTACCGCGAGTCCCAACACCAAGCTGAGCTTGAGGGTTGAAATGACGCTCGAACAGCCCTGCCCGCCAGAATACTGGCGGGCGCAATTTGCGTTCAAAGATTCGATGACTCAC
+
ABBBBC4DFFFFGGGGGGGGCGGHFHFHHHFHHHHGGGHHHHGGGGEEHHFHHFGFHHHHFHHEEEEHHHHHHG;;HE5FH;HGG#BFGF.;FG:C;?/?;C//10B</.#;?<1?92#C/?A/><<DG9HG;F9;$F800D050<9<+GGG:C@.,:0/;C?C/CFDFE<0GGC0<-?AGF>:</ABAFHFF9GC/69FFGHFGFA3B9HFC?FF?FFGFHG::EE?>?/E/BB61BB$C(F3EE?GD5F5F5GGEEEEE?GCEFBGG22GGGFBA5GGGGGGBC5FDDFBAAAA
@M02197:102:000000000-ALU3V:1:1101:27802:16774 1:N:0:1
ACTAGGATCAGTTCCTCCGCTTATTATATGCTTAAGTTCAGCGGGTAGTCCTACCTGATTTGAGGTCAGAGTCAAAAAGTGTTGCACAAAGGCAAGCGGTGTTCTGAGCAGGCTTGACGCACACAAGGGACAAGACGAAACTTATTACGTCTGTCACGGATGCTAGCGATCCCACTAAGTCATTTGAGGCGAGCCGTGTAACCGGCAGCGCCCATGTCCAAGTCCCAACTGATCATAAACCAGATGGGATTGAGATTTCATGACACTCAAACAGGCATGCCTTTCGGAATACCAAAAGGCGCAAGGTGCGTTCAAAGATTCGATGATTCAC
+
CCCCBFFFFFFFGGGGGGGGGGGHHHGHHHHHHFGHHHHHHHGGGGGGHHHHHHHHHHHHHHFGGHHHHHHHHHHHHHGFFGHHHHHHHHHHGHHGHGG>EFGHHHHHHHHHFHHGHHGGGGGHGGHHGHGGHHHHGGGGGHHHHHGHGFHHGHGHGHHGGHFHHGHEFGGHHHHGHHHHHFHGHGHGGGGFGGGGHGGFGEDFCGGGFGFHGFHHFFGHHHHEFHFHFFGHHHHHHHHG9HG:CHHHHGDHEFGGDEGHHHF3BFHHHGFGHHGHHHHHGGGEFHHHFHHGHHHGGEFGHFGHGGCGHGGGGGGGGGGFFFFFFFAA?A?
@M02197:102:000000000-ALU3V:1:1101:19179:16808 1:N:0:1
ACTAGGATCAGTTCCTCCGCTTATTGATATGCTTAAGTTCAGCGGGTATTCCTACCTGATCCGAGGTCAACATTCAGAAGTTGGGGGTTTAACGGCTTGGCCGCGCCGCGTACCAGTTGCGAGGTTTTATCTACTACGCAAGGGAAGCTGCAGCGTGACCGCCACTAGATTTCGGGGCCGGGCTGACTAGCAGCCCGATCCCCAACACCAAACCCGGGGGTTTGAGGGTTGAAATGACGCTCGAACAGGCATGCCCGCCAGAATACTGGCGGGCGCAATGTGCGTTCAAAGATTCGATGACTCAC
+
A@AAABFFFF1@BGGGGFGGCEGHHGHHHBHGHHHHFGFHHGGGGGEGHHFHHHGGBBGGFGFFGGAFGFHHHHHHHHHF89FCEGG7E;;;<;;G;@@#9%//<BC/B<9<AC9.G:DF-2:>9.<9/D/9890$<<+%?#;:9)C7$0##/;.:9#9CGFF;E;BB00$CBCCC?@@EC<@D0AB0<<//C>;:>.<@AFF/AA7/9C<9?ABCDGGHHGF?/EG?B(@449GEDGEF:?EB634B@B2>0>0EGBFEHGGDAGGGGEEEAEFCHHEAGGFGFBGGFGGGGFFFFFFFA?BAA
@M02197:102:000000000-ALU3V:1:1101:5871:16897 1:N:0:1
ACTAGGATCAGTTCCTTCGCTTATTGATATGCTTAAGTTCAGCGGGTATCCCTACCTGATCCGAGGTCAACCTTTGAAAGAGTTTAACGGCCACGACCGCCCGCACTCCAAAGCGAATATGTATCACAACGCTTAGAGACGGACAGCTCGGCCGGAGACTTCAAGGCGCGCGGGAGCCGCGACGCCCAACACCAAGCGAGGCTTGAGTGGCGAAATGACGCTCGAACAGGCATGCCCTTCGGAATACCAAAGGGCGCAATGTGCGTTCAAAGATTCGATGACTCAC
+
BBBBBFFFFFFFGGGGGGGGGGCGHHHFHHGB6FFHFGFG5DGFCE2EGFFBFGFG3FEGBHHGFGF:HHG9FGGHFGHBB?@GHEHFF@9@EA@F@E;3E?EEGFCHFGHDCCFGGGGHB>C?BD?CGGGCECFGFGHEFFGFGGGHHGGFDHFBGDGGGGGEF/E-CCCFAA?C?C/=</EA@HGE:FBGFGCA/HG?9BGGGGE?AAAEF;>A?EGGHHCDFBA9BBFEFFA//ECGFDFD:/AEFB0AA00B13FEEAE11FA33BFECFB@3D1BFA1>11
@M02197:102:000000000-ALU3V:1:1101:20787:16908 1:N:0:1
ACTAGGATCAGTTCCTCCGCTTATGATATGCTTAAGTTCAGCGGGTATTCCTACCTGATCCGAGGTCAACATTCAGAAGTTGGGGGTTTAACGGCTTGGCCGCGCCGCGTACCAGTTGCGAGGGTTTTACTACTACGCAATGGAAGCTGCAGCGAGACCGCCACTAGATTTCGGGGCCGGCTTGCCGCAAGGGCTCGCCGATCCCCAACACCAAACCCGAGGGCTTGAGGGTTGAAATGACGCTCGAACAGGCATGCCCACTAGAATACTAATGGGCGCAATGTGCGTTCAAAGATTCGATGATTCAC
+
CCCCCFFFFFFFFGGGGGGGGGGHHHGHHHHHHHHHHHHHFHGGGAEHHHHHHHHHHHHGHGGGGGHHHHHHEHHHHHHHHHHGGGGF:H<;GGGG;CEF<7GGCG//</5<F9H?;HFF/AD9B<EFDFF:H<6BDCEF:HE;9/9CG78GB33:6DGGFC?HFGHHGGGGGGGGGCGGGGGGGGHHHGGEDGCGGGGGEGGGGHGHFFGGGFFGGGHHHFFFHHGFFHHHHHHHHFGGGGHHGHHHHHHGHHHGHEHHHHHHHHGHHHHHGGGGGHHHHGGEGGGGGGGGGGGGFFFFFFFBBBA?
@M02197:102:000000000-ALU3V:1:1101:8246:16991 1:N:0:1
ACTAGGATCAGTTCCTCCGCTTATTGATATGCTTAAGTTCAGCGGGTATTCCTACCTGATCCGAGGTCAACCACAAAAAATTGGGGGTTTAGCGGCTGGGAGGTATAGCACCTAACAAAAGCGAGAAAAAATTACTACGCTCAGAGGATACTACAAATCCGCCGTTGTATTTCAGGAACTACAACTATAAAGAAGTAGATTCCCAAGCCTAAGATAGGCTTAAGGGTTGAAATGACGCTCGAAAAGGCATGCCCATCGGAATTCCACAGGGCGCAATGTACATTCAAAGGTTAGAGGACTCAA
+
ABBBBFFFCFFFGGGGGCEGGGGHHFGHHHHGHHHHHHHFHGBEGCECFGFHDHHFHFBDHHHFGFGHHHFHFFEAGF9/F:GFHG:GGG&44EG5/EADFE0?GGFHHDHHFGHHHEFCC0CD@?DBGFCC8D7DFH?@FAACFFE1C1<<3B10ACCCEECHGDBC2CFF1BC>CFEFFFF6B9FBFB2119CBFDEHHFFFF>##>(BFB#0191B2F8;>218:HGGB//A/9FA/2@B$B1CA0B0////AA111A11B1B000000113F33333313DB1GB11B11B111A>111
@M02197:102:000000000-ALU3V:1:1101:17687:16905 1:N:0:1
ACTAGGATCAGTTCCTCCGCTTATTGATATGCTTAAGTTCAGCGGGTATTCCTACCTGATCCGAGGTCAACATTCAGAAGTTGGGGGTTTAACGGCTTGGCCGCGCCGCGTACCTGTTGCGGGGTGTTATCTACTACGTGATGGAGGCTGCAGCGAGCCCGCCACTAGATTTCGGAGACGGATTGACTAGCAATCCGATCCCCAACACCAAACCCGGGGGTTTGAGGGTTGAAATGACGCTCGAACAGGCATGCCCGCCAGAATACTGGCGGGCGCAATGTGCGTTCAAAGATTCGATGATTCAC
+
BBBBBFFFFCFFFGGGGGGGFGGHHHCFGHHHHHHHFHFHGDDEFG2EEGHHFEH1BAFGHHGGGEFHHHHHGFFHHGH9F+HGGEEBE8<<<G@21E>9BF##/6B/#B/1##)1?D%%<#.A9/D/:H99#=G##/##;.CF#C.A//A#//..-#.:?C@0BF0CHCDCDGC;C.<<AAHHG<BDBFFFF/E9F?ECFFFFFF?<A/?/?GEAE?F4GAGF0GGH<FBF4B/E1FA25;DGFHHGB12CCFFEGGFFHHHF3EFEEEA?EEBGABEEEEHFDFGGGFE4GCBBFFDBA>3>A
@M02197:102:000000000-ALU3V:1:1101:7056:17099 1:N:0:1
ACTAGGATCAGTTCCTCCGCTTATTGATATGCTTAAGTTCAGCGGGTATTCCTACCTGATCCGAGGTCAACATTCAGAAGTTGGGGTTTTACGGCGTGGCCGCGACGATTACCAGTAACGAGGTGTATGATTACTACGCTATGGAAGCTCGACGTGACCGCCAATCGATTTGGGGAACGCGGGTTACCGCGAGTCCCAACACCAAGCTGAGCTTGAGGGTTGAAATGACGCTCGAACAGGCATGCCCGCCAGAATACTGGCGGGCGCAATGTGCGTTCAAAGATTCGATGATTCAC
+
BBCAAFFFFFFFGGGGGGGGGGGHHHHHHHHHHHHHHHHHHHHGGGGGHHHHHHHHHHHHHHHGGGGHHHHHHHHHHHHGEGHHGGFEGG<HGG;G9GGGHF@C@CG/FH7FHHB/G<FE4AFB>1><F6BG7GHHHGCED1FHGH#<7CADG?7:#CFDEGHHGGHFEGHHHHGGFGGGHHFFEEFGGFGHEGGFFGGCDGGFHGGGHFFGGFHGGHHHHFHGBBEBFDFFDFHHGHHEHHFGCGGGGHHHHFCHGGGGGGGGGFFHHEGGGHGGGGGGGEGEBFFFFFFABBBB
@M02197:102:000000000-ALU3V:1:1101:25143:17160 1:N:0:1
ACTAGGATCAGTTCCTCCGCTTATTGATATGCTTAAGTTCAGCGGGTATTCCTACCTGATCCGAGGTCAACCTGTAAAGAATTTGGGGGTTTAACGGCAAGAGTCCCTCCGGATCCCAGTGCGAGACGTTAGTTACTACGCAAAGGAGGCTCCGGGAGGGTCCGCCACTACCTTTAAGGGCCCACGTCGGCCGTGGGGCCCCAAAACCAAGCGGTGCTTGAGGGTTGAAATGACGCTCGAACAGGCATGCTCGCCAGAATGCTGGCGAGCGCAATGTGCGTTCAAAGATTCGATGATTCAC
+
CCCCCFFFFFFFGGGGGGGGGGGHHHHHHHHHHHHHHHHHHHHGGGGGHHHHHHHHHHHHHHHGGGGHHHHHGHHHHHGHH;G<HHGGGGGGHHHGGGGGG<G<BHHHHGGGGGGHHHHHHHGGGGGGGGFGHHHHHHHGGGG:GGHHGGHF:GGGCGGGGHHGGGGGGGGGHHGHHGHGGGGGGGGFFGGGGGGGGGGGGHGHHHGGGGGGGHHHGFHHGGHHHGHHHHEGGGGHHGHHHHHFHHHGGGGGHHHHGHHHGGGGGGGGGCHHHHGEEGHGFFCGGGGGGFFFFFFFBABBB
@M02197:102:000000000-ALU3V:1:1101:25632:17264 1:N:0:1
ACTAGGATCAGTTCCTCCGCTTATTGATATGCTTAAGTTCAGCGGGTATTCCTACCTGATCCGAGGTCAACCTTTGGAAAATTGGGGGTTTTACGGCAAGAGTCCCTCCGGATCCCAGTGCGAGACGTAAAGTTACTACGCAATGGAGGCTCCGAGAGGGTCCGCCACTACCTTTGAGGGCCTACATCAGCTGTAGGGCCCCAACACCAAGCAGAGCTTGAGGGTTGAAATGACGCTCGAACAGGCATGCCCGCCAGAATGCTGGCGGGCGCAATGTGCGTTCAAAGATTCGATGACTCAC
+
CCCCBFFFFFFFGGGGGGGGGGGGHHHHHHHHHHHHHHHHHHHGGGGGHHHHHHHHHHHHHHHGGGGGHHHHHHHHHHHHHG/HFHGGEGGGHHGG8GGEHH<HGHHHGGGGGGHHHHHHHGGGGGGGHHHHHHHHGHHGGGGGHHHHGGHHGGFFGGGGGHGGGGGGGGGGGFGGGGGHHHHGGGGGGGHHGGFGGGGGEGGHGHGHGFFGFFFFFHHHHGHHGFFFGFFFFFFFGFGFBHHHECF/GGFGGHHHHGHHGGG?GGGGGGHGHGGGEGHGGGGGGGGGGFFFFFFFCAAAA
@M02197:102:000000000-ALU3V:1:1101:10024:17286 1:N:0:1
ACTAGGATCAGTTCCTCCGCTTATTGATATGCTTAAGTTCAGCGGGTAGTCCTACTTGATTTGAGGTCATAATGCACTGAAAGAGTTAGACTCTATTCAGATTGATGGGGGTTTTGTTAAAGCTCGTTGAACCTTCTACTTGCGATCCCCGATGAGTTTATGAGACTACAACATCAGGTCAAGCCGCATTAGTGCGTTCATTCAGCTTGTTGTATTTAAGTTGAGCCAGAGCCTAAGGGGCAACGGCAAGCAACCAAGATCCAAGCCCAAACTACCAAAGAGTTACCCTTGGCGGGGTTGAGAATTTCGCGACACTCAAACAAGCATACTCTTCGGAATAACCAAAGAGTGCAAGGTGCGTTCAAAGATTCGATGATTCAC
+
CCDDDFFFFFFFGGGGGGGGGGGHHHHGHHHHHHHHHHHHHHHGGGGGGHHHHHHHGHHHHHHHGHHHHHHHHHHHHHHHHHHHHHHHHHHHHHHHHHHHHHHHHHHHHGGGGGGHHHHHHHHHHGGGHHHHHHHHHHHHHHHGGHGGHGGGGGHHHGHHHHHHHHHHHHHHHHHHHGGGGHHHGHHHHGHGHHGHHHHHHHHHHGHGHHHHHHHHHHHHGHHHHGHGHHHHHHHHGHHFGGGGHHHHFHGHHHHGHHHFGGHGHGGHHGHHHGGHHHHHHHFF0GGHGGECGGGHHHHHHHHHGGGGHGHHHHGGHHHHHHHHGFGHHGGGGHHHHHFHHHHHHHHHHHHHHHGGGGGGGGGGGGGGGFFFFFFFCCCCC
@M02197:102:000000000-ALU3V:1:1101:5155:17268 1:N:0:1
ACTAGGATCAGTTCCTCCGCTTATTGATATGCTTAAGTTCAGCGGGTAGTCCCACCTGATTCGAGGTCAGAGTCAAATGAAGGTTTTGTGCGCCAGGGCACGATTCGAAGCGTTCCAAGACGGACTTGGCCACCTCCCTTGCAGGAGATGTCCTCGACGATCGTTGATTATCACGTCGAGTAGAACCACGTCCAACGAGGATCTGCTAATGCATTTAGGACGAGCCGTCTCCCGAAGGCTACGGCAGACATCCAAATCCAAGCCTGCAGACGACAATAAAGCGTCCAGCTTGAGAACTTCACGACACTCGAACAGGCGTGCTCCTCGGAATACCAAGGAGCGCAAGGTGCGTTCAAAGATTCGATGACTCAC
+
AAB?AFB54>BDFGGFGGGGGGGHGHCHHHFHHHHGFHFHHGFGGGGCFHHHHHHGFHHGFHGGEEEHGGBG5GHHF5FFFFF3BEF12?EE?EDE1?E1EEEGHHGHFGGG?EFGGFFFG/CDGCGB2GFFFHGHHGFF0BGFFG9HHHGHFHEAGG?7EHFFB<<GH8.GHGGHHF60:@/C7F.;CC:;9C;B0A?C?9FBBFDDDFBFHGFGFFFFCC<<.<9;@/FEFDD19AE//CDFGGF<11111F1<FEEFF/C<2G>??>?2DFHEF>?/E/AG01CB1GBEGD12DF0EF?HGFBCAE21GEHGEE0A//EE/CF2HFBFFEF1BE0?EEF1HHCGCECG1F3GGGGGGCF33FDFA11AA
@M02197:102:000000000-ALU3V:1:1101:24819:17423 1:N:0:1
ACTAGGATCAGTTCCTCCGCTTATTGATATGCTTAAGTTCAGCGTGTATTCCTACCTGATCCGAGGTCAACCTTTGGAAAATTGGGGGGTTTTACGGCAAGAGTCCCTCCGGATCCCAGTGCGAGACGTAAAGTTACTACGCAAAGGAGGCTCCGGGAGGGTCCGCCACTACCTTTGAGGGCCTACATCAGCTGTAGGGCCCCAACACCAAGCAGAGCTTGAGGGTTGAAATGACGCTCGAACAGGCATGCCCGCCAGAATGCTGGCGGGCGCAATGTGCGTTCAAAGATTCGATGATTCAC
+
CCCCBFFFFFFFGGGGGGGGGGGHHHHHHHHHHHHHHHHHHHHGGGGHHHHHHHHHGIHHHHHGGGGHHHHHHHHH9HHH;H<HHHGGGDGGG<HGG8GGGHH<HHH<HGGGGGGHHHHHH9GGGGGGEEGGGGGGGGGGGGGGGFFFFFFFF9GFFFFFF?GGGFFFGHGHHFHGHFGHGHHGFGHFFGHHFHHGGGGFFGHFFFFFFHGFHHHHHHHHHFGHFHHFGFHFFFFFHGFHFHGHHHHHEFGGGHHGHHHHHGGGGGGGGGGHHHHGGGGHGGGGGGGFCGFFFFFFFBBAAB
@M02197:102:000000000-ALU3V:1:1101:14262:17452 1:N:0:1
ACTAGGATCAGTTCCTCCGTTATTGATATGCTTAAGTTCAGCGGGTATTCCTACCTGATCCGAGGTCAACCTTTGGAAAATTGGGGGGTTTTACGGCAAGAGTCCCTCCGGATCCCAGTGCGAGACGTAAAGTTACTACGCAAAGGAGGCTCCGGGAGGGTCCGCCACTACCTTTGAGGGCCTACATCAGCTGTAGGGCCCCAACACCAAGCAGAGCTTGAGGGTTGAAATGACGCTCGAACAGGCATGCCCGCCAGAATGCTGGCGGGCGCAATGTGCGTTCAAAGATTCGATGATTCAC
+
BBBBBFBFFFFFGGGGGGGFGFHHHHHHHHGHHHFGFGGBAFEGGA2BEFHHHHHHHHGHHHGGGEGHHHHHHHH:HHH:HHHGHGGGCDGGHHGGCFFG;FHGHHHH9GFGEC8GGF#CFBGGAAF?FGGGF8GGGF8FFD=8FB:EFF9FEFFFFCFFAFFFFFFFFFFFF<AHGABFFF;;GDFGFGF2G29DCFCDFFD3DFFHGGHFGGCFFG0FEFG?;GEB4HGEE??E:AEAFF>G@;GE/EAEF355HGHGFECGE??GGGHGHFEC?GHGCGGBGFGGGFFFFBFDA3>>A
@M02197:102:000000000-ALU3V:1:1101:11025:17589 1:N:0:1
ACTAGGATCAGTTCCTCCGCTAATTGATATGCTTAAGTTCAGCGGGTATTCCTACCTGATCCGAGGTCAACCTGTAAAGAATTTGGGGGTTTAACGGCAAGAGTCCCTCCGGATCCCAGTGCGAGACGTTAGTTACTACGCAAAGGAGGCTCCGGTAGGGTCCGCCACTACCTTTAAGGGCCCACGTCGGCCGTGGGGCCCCAAAACCAAGCGGTGCTTGAGGGTTGAAATGACGTTCGAACAGGCATGCTCGCCAGAATGCTGGCGAGCGCAATGTGCGTTCAAAGATTCGATGATTCAC
+
BABBBFFFFFBFGFGGCGGGCGGHCHHHHCFBGHFFFHGHHHHGGGEEHGHGGGHHBAFFHHGGCGEFFGFCFF5EFF4GHF-FFHG?FE9GHGBE12EGEHE:DHH;;GG@A5FHHGF2F99EC;CAFEHGBGDGHBG91D@70<5.C;.GEGC#/D:##/<:CGGGFGGGGBBCB>BFE6ABF?;GDABD=GGGEE<@DCFGCEGFE:CEAH;FG@HFHGGBFGFHHHGHCECAF1BDDGHGGHG?CCCEBBGHHHFCGE?EE2AA2?FDBFEAA2AFG55GFFEGCFFFFFFFABA>3
@M02197:102:000000000-ALU3V:1:1101:11012:17610 1:N:0:1
ACTAGGATCAGTTCCTCCGCTAATTGATATGCTTAAGTTCAGCGGGTATTCCTACCTGATCCGAGGTCAACCTGTAAAGAATTTGGGGGTTTAACGGCAAGAGTCCCTCCGGATCCCAGTGCGAGACGTTAGTTACTACGCAAAGGAGGCTCCGGGAGGGTCCGCCACTACCTTTAAGGGCCCACGTCGGCCGTGGGGCCCCAAAACCAAGCGGTGCTTGAGGGTTGAAATGACGTTCGAACAGGCATGCTCGCCAGAATGCTGGCGAGCGCAATGTGCGTTCAAAGATTCGATGATTCAC
+
AABABFFFFFFFGGGCGFGCEGDHGFB6D6E5EGHFFGHHBGCGGGGCHFHH5GHHFGHGHHGFGGGEHHHGHGHH9DBGHH;;BF6GGBC:HHHGG9GG7CGGHFGFGGDC8GGHGHF;FHGGF4AE<FGGFHHHF:HGGGG;GE6EDG<HGGGG/@8G8HEFG<;AHGHHGGHHGGHFGGFGGGFCCFFCDGCBFFFGGHFGCFGGGFGCEF:@HHHFGFHFHHHHGFFHHGGHHGHHHHHHHFGAEGGGHHHHGHHGGGGGGCGGGGHFFHGGGGFGGGFGGGCFGFFFFFFFAAAAA
@M02197:102:000000000-ALU3V:1:1101:28591:17613 1:N:0:1
ACTAGGATCAGTTCCTCCGCTTATTGATATGCTTAAGTTCAGCGGGTATTCCTACCTGATCCGAGGTCAACCTTTGGAAAATTGGGGGTTTTACGGCAAGAGTCCCTCCGGATCCCAGGGCGAGACGGAAAGTTACTACGCAAAGGAGGCTCCGGGAGGGTCCGCCACTACCTTTGAGGGCCTACGTCAGCCGTAGGGCCCCAACACCAAGCAGAGCTTGAGGGTTGAAATGACGCTCGAACAGGCTTGCCCGCCAGAATGCTGGCGGGCGCAATGTGCGTTCAAAGATTCGATGATTCAC
+
ABAAAFCFFFFFFEGCGFGEEGGHFGBGCGFGHHHHFD5FGGF?EEGGFFHFHFFFGHFHFHF?EGBAGD3FFFGH:HHH9<;HGHGGCCAFHHE69GCA190H<H<HGGC,#<G94:(29C6999G#GHCBF;:F:<HG8G/3GGFE:.0:59<@7GG-=GE02CADGGFFGGF<C?13DA;<FDF?EDBFFA<<AGFFFFBFFFFFF1FAHGB:9BGE;FB3A?>>9#/A/BDFFDAEB;BF>;/EE//A1A2D2GAC/EE/AAE00A1FF1A0CCHFGEB333AFCBCBB1D3A>>>1
@M02197:102:000000000-ALU3V:1:1101:19358:17613 1:N:0:1
ACTAGGATCAGTTCCTCCGCTTATTGATATGCTTAAGTTCAGCGGGTATTCCTACCTGATCCGAGGTCAACCTGTAAAAAAATTTGGGGGTTTTACGGCAAGAGTCCCTCCGAATCCCAGTGCGAGACGTTAGTTACTACGCAAAGGAGGCTCCGGGAGGGTCCGCCACTACCTTTAAGGGCCCACGTGTGCCGTGGGGCCCCAAAACCAAGCGGTGCTTGAGGGTTGAAATGACGCTCGAACAGGCATGCTCGCCAGAATGCTGGCGAGCGCAATGTGCGTTCAAAGATTCGATGACTCAC
+
ABCCBFFFFFFFGGGGGGGGGGGHHHHHHHHHHHHHHHHHHHHGGGGGHHHHHHHHHHHHHHHGGGGHHHHHHHHHHHHHG:HH<HHGGGGG:GH:GG9GGF;.HHHHHHG9CGGGHHHHGHHGGGGGGGGHGHHHGHHHGGGG;HH;HGGFHGGGGGGGGFGGGHGGGGGGGHHHGHGHGGGFGGHFFFFFGGGGGFEFFGHGHHHGGGGGGHHHHHHFGHGHHFHHGHHGGGGGHHGHHHHHHHHHGGGGGHHFDGFFFGGGGGFGCGGHGHGGGGGHGGGGGGGGGGFFFFFFFBBBBB
@M02197:102:000000000-ALU3V:1:1101:16790:17620 1:N:0:1
ACTAGGATCAGTTCCTCCGCTTATTGATATGCTTAAGTTCAGCGGGTATCCCTACCTGATCCGAGGTCAACCTTTTGAGAAAAGATTCTCCCCGAGGGGAGGCCGACCGGGGCTCGTGCACCCGTGTGTCCGATACGTGTCCCGTGAAGAACTCAGTGTACCGGGGGTCCAACGAGGCCGCCGTCATTGTCTTTGGGACGGGCGAGAGCCCCCCCGAGAGGGGGCCTCCGCCAAACCGTCCAACACCAAGCCGGGGGGCTTGAGGGGTGATAATGACGCTCGAACAGGCATGCCCTTTGGAATACCAAAGGGCGCAATGTGCGTTCAAAGATTCGATGATTCAC
+
BCCCCFFFFFFFGGGGGGGGGGGGHGHHHHHGHHHHHFFHHHGGGGGGHHHHHHHHHHHHHHGGCGGHHHHHHHHHHGGHHHHHGHHHHHHHGGCGGGGGGGGGGGGG?BCFGGHGGGFHHFGGGGAHHHHGGDGGGGFCHHGGHGGGHFHGGGGGGGGGGGGGFGFFFFFFFF:FFFFDFFFFFFFFFFFFFFFFFFFFFFFFFFF>EFFFAFFFFGGGGGGGCFGGGHGGFFGGGHHHEFFFFFFEFGCGGEGHGFFHGGGGHHHHGEHHHGEGE?GEAHHFGFFHHHGGDFGHGHGHGGFDGHHHGFDGFGHHHGGGGFGGDGGGGGFGFFFBFFFBBBAB
@M02197:102:000000000-ALU3V:1:1101:24729:17636 1:N:0:1
ACTAGGATCAGTTCCTCCGCTTATTGATATGCTTAAGTTCAGCGGGTATCCCTACCTGATCCGAGGTCAACCTTTGAAAGAGTTTAACGGCCACGACCGCCCGCACTCCAAAGCGAATATGTATCACAACGCTTAGAGACGGACAGCTCGGCCGGAGACTTCAAGGCGCGCGGGAGCCGCGACGCCCAACACCAAGCGAGGCTTGAGTGGCGAAATGACGCTCGAACAGGCATGCCCTTCGGAATACCAAAGGGCGCAATGTGCGTTCAAAGATTCGATGATTCAC
+
BCCCCBFFFFFFGGGGFGGFGGGHHHHHHGGFHGHHHHFHFHHGGCGGHHHHHFHHHHHHGHHGGG;HHHHHGHHHHHHHHHHGGHHHGGGG@FGGGGGGGFGGGGGHHHHHGHGGGGGHHFHHGHHHEGFGGGGHGHFHDDGGCGFHGGGGGGEGHGHHGHGGGCGGGGGGGFFFFFFGGFFFFFGGGFFGGHFGGFGGGHHHHHGEGGGGHHGGGFBDHEGHFFFDBEHHGGGDFEFFFFHHHHCFFHGCE2DGBDF2GE?HFA5EGFGGGGBFFFFFFAA3AA
@M02197:102:000000000-ALU3V:1:1101:19549:17482 1:N:0:1
ACTAGGATCAGTTCCTCCGCTTATTGATATGCTTAAGTTCAGCGGGTATCCCTACCTGATCCGAGGTCAACCTTTGAAAGAGTTTAACGGCCACGACCGCCCGCACTCCAAAGCGAATATGTATCACAACGCTTAGAGACGGACAGCTCGGCCGGAGACTTCAAGGCGCGCGGGAGCCGCGACGCCCAACACCAAGCGAGGCTTGAGTGGCGAAATGACGCTCGAACAGGCATGCCCTTCGGAATACCAAAGGGCGCAATGTGCGTTCAAAGATTCGATGATTCAC
+
CBCCCFFFFFFFGGGGGGGGGGGGHHHHHHHHHHHHHHHHGHHGGGGGHHHHHHHHHHHHHHHGGGGHHHHHHHHHHHHHFHHHHHHHFGDGGGGGGGGGGGGGGGFHHHHGHHGGGGGHHFHGHHHGFDGFGGGHHHHGGGGGGGHHHGGGGGHHHGGGGGGGGGGGGGGGGGFGGGGGGGGHGHHGHGGGGHGGGHHGHGGHHHGGGGHHGHGGGGGGHHEHHHHHHHHGGGGGGGGFGHHHGHHHHHGGGGGHHGHEGFGFCGGGGGGGGGFFFBFFFBBBBB
@M02197:102:000000000-ALU3V:1:1101:10374:17675 1:N:0:1
ACTAGGATCAGTTCCTCCGCTTATTGATATGCTTAAGTTCAGCGGGTATCCCTACCTGATCCGAGGTCAACCTTTGAAAGAGTTTAACGGCCACGACCGCCCGCACTCCAAAGCGAATATGTATCACAACGCTTAGAGACGGACAGCTCGGCCGGAGACTTCAAGGCGCGCGGGAGCCGCGACGCCCAACACCAAGCGAGGCTTGAGTGGCGAAATGACGCTCGAACAGGCATGCCCTTCGGAATACCAAAGGGCGCAATGTGCGTTCAAAGATTCGATGATTCAC
+
CCCCCFFFFFFFGGGGGGGGGGGHHHHHHHHHHHHHHHHHHHHGGGGGHHHHHHHHHHHHHHHGGGGHHHHHHHHGHHHHHHHHHHHHGGGGGGGGGGGGGGGGFGGHHGHHHHGGGGGHHGHHHHHHHGGGGGGHFGGHGGGGGGHHHGGGGHHGGHHHGHGGGGGGGGGGGFGFFGGGFGGHGHHGGFFGGHGGGFHGFHEGHHGGGGHHHHHGFGGGHGGHHHHHHHHHGGGGGGGHHHHHHHHHHGGGGGGGHHGGGFGHGGGGGGGGGGFFFFFFFBBBBA
@M02197:102:000000000-ALU3V:1:1101:19351:17743 1:N:0:1
ACTAGGATCAGTTCCTCCGCTTATTGATATGCTTAAGTTCAGCGGGTATTCCTACCTGATCCGAGGTCAACATTCAGAAGTTGGGGGTTTAACGGCTTGGCCGCGCCGCGTACCAGTTGCGAGGTGGTATCTACTACGCAATGTAAGCTGCAGCGTGTCCGCCCCTACCTTTAAGGGCCGACGTGTGCCGTGGGGCCCCAAAACCAATCGGTGCTTGAGGGTTGAAATGACGCTCGAACAGGCATGCTCGCCAGAATTCTGGCGAGCGCAATGTGCGTTCAAAGATTCGATGATTCAC
+
AABBAB4FFFF5GGGGGGGE2EEFGHFHFHFHFH5AFGBFDAEEGGGGFFHHFGHGFF35GGHFGGGEBFGHBDH)F5)C:GBGG?/>>EE<FG2EG/EEHF/>B/<C?C@//C1<1F11><@C:<#D00:/00=909//:,;#0:/.0;:#/G??;./@.-9#./.FF9FCCC/;A<>#0/F</B/9C57@BAE#ECG?0A1>F#9#>9FBE?%F?0/FA<GG6BBB/?GE:>>21BB1A1;9E#/?A112AA1DB0AB/?A0A0A113HE?EA111EA3FGEGCCFD@B3B11AAA
@M02197:102:000000000-ALU3V:1:1101:28607:17600 1:N:0:1
ACTAGGATCAGTTCCTCCGCTTATTGATATGCTTAAGTTCAGCGGGTATTCCTACCTGATCCGAGGTCAACCTTTGGAAAATTGGGGGTTTTACGGCAAGAGTCCCTCCGGATCCCAGTGCGAGACGTAAAGTTACTACGCAAAGGAGGCTCCGGGAGGGTCCGCCACTACCTTTGAGGGCCTACGTCAGCCGTAGGGCCCCAACACCAAGCAGAGCTTGAGGGTTGAAATGACGCTCGAACAGGCATGCCCGCCAGAATGCTGGCGGGCGCAATGTGCGTTCAAAGATTCGATGATTCAC
+
AABBBFFFFFFFGGGGGGGGGGGHHHHGHHHHHHGHHHHHHGHGGGGGHHHHHHHHHHHHHHHGGGGHHHHHHHHH:HHH;G<GHHG/EGGG<HG99GGFHH0HHHHH:GGGGGH:<HHHHGG9G9/GHHHHHHGFH<HGGGGGHHHHGG<H;GGG:GGGAGHGGGGHHGHGGGGGGGHGDGHGGGHGFFFFFGHFFFGFEFGGFFGGHHHHGHHGHHGHFGFHEHHFHHGGGGGFFFFFHGHGF1HGFGGGHHHHHHHHGGGCGGGGGGFGGHGGEECGDFGFFGGGGFFFFFFFBBBBB
@M02197:102:000000000-ALU3V:1:1101:8060:17727 1:N:0:1
ACTAGGATCAGTTCCTCCGCTTATTGATATGCTTAAGTTCAGCGGGTATTCCTACCTGATCCGAGGTCAACCTTTGGAAAATTGGGGGTTTTACGGCAAGAGTCCCTCCGGATCCCAGTGCGAGACGTAAAGTTACTACGCAAAGGAGGCTCCGGGAGGGTCCGCCACTACCTTTGAGGGCCTACGTCAGCCGTAGGGCCCCAACACCAAGCAGAGCTTGAGGGTTGAAATGACGCTCGAACAGGCATGCCCGCCAGAATGCTGGCGGGCGCAATGTGCGTTCAAAGATTCGATGATTCAC
+
CDDEEFFFFFFFGGGGGGGGGGGHHHGHHHHGGHHHHHHFHHFGGGEFHHHHHHHGHHHHHHHGGGGHHHHHHGHG:HHHEH<HHHGGGCFGHHGG9FGG;GHHHHHH/GFG;GHHHH8G:GGGGGG9HHHHFH9HHHHG9GG:HHGGGG<E;GGG)GGGGHHGHDGFGGHGGGGHGGHFDGGGGGGGFFFFHHFGFFFFFFD?FGGHHHGEFHGHFHHHFGHHHFHHFGFFFFFFFDGFFEDGEEGGGGECG3GGHHHFGGGGGGGGGGHHHHGEEDGGFFGFFGGGFFFFFFFFBBBBB
@M02197:102:000000000-ALU3V:1:1101:16581:17850 1:N:0:1
ACTAGGATCAGTTCCTCCGCTTATTGATATGCTTAAGTTCAGCGGGTATTCCTACCTGATCCGAGGTCAACCTTTGGAAAATTGGGGGTTTTACGGCAAGAGTCCCTCCGGATCCCAGTGCGAGACGTAAAGTTACTACGCAAAGGAGGCTCCGGGAGGGTCCGCCACTACCTTTGAGGGCCTACATCAGCTGTAGGGCCCCAACACCAAGCAGAGCTTGAGGGTTGAAATGACGCTCGAACGGGCATGCCCGCCAGAATGCTGGCGGGCGCAATGTGCGTTCAAAGATTCGATGACTCAC
+
CCCCCFFFFFFFGGGGGGGGGGGHHHHHHHHGHHHHHHHHHHGGGGEGHHHHHHHHHHHGHHHGGGGHHHHHHHHHHHHG;G<HHHGGFGFGHHGGGGGG<G;HHHHHGGCG;GHHHHHHHGGGGGGFHHHHFE<HH<HG9GGGHHHFGGHHGGGG:GGGGHHGGGGHGGGGGGGHGGHGGGHHHHHGGHGFFHGGFFFFFF?GFEEGFHGGFFFGGGFHGGHHGFHHHFFFFGFHHGHFEF'FGFBGECGGHHGHHHHHGGGGGGGGGGHHHFGGGFFGGGGGGGGGGFFFFFFFCCBBB
@M02197:102:000000000-ALU3V:1:1101:7670:17872 1:N:0:1
ACTAGGATCAGTTCCTCCGCTTATTGATATGCTTAAGTTCAGCGGGTATCCCTACCTGATCCGAGGTCAACCTTTGAAAGAGTTTAACGGCCACGACCGCCCGCACTCCAAAGCGAATATGTATCACAACGCTTAGAGACGGACAGCTCGGCCGGAGACTTCAAGGCGCGCGGGAGCCGCGACGCCCAACACCAAGCGAGGCTTGAGTGGCGAAATGACGCTCGAACAGGCATGCCCTTCGGAATACCAAAGGGCGCAATGTGCGTTCAAAGATTCGATGACTCAC
+
BCCBCFFFFFFFGGGGGGGGGGGHHHHHHHGHHHHHHHHGHHHGGGGGHHHHHHHHHHHHHHHGGGGHHHHHHHHHHHHHHHGHHHHHGGGGGGGGGGGGGGGGGGGHHHHHHHGGGGGHHHHHHHHHHGCGGGFHFHGHGGGGGGHGHGGGGHHGGHHGHGGGGGGGGGFGGGGGGGGGGFFHFFHGHGFGGHGGGHHGHHHHHHGGGGFFGHHGGGFGHHGHHHGHHHGHGGGGGGGHHHHHCHGFGHGGGGGHGHHGFGGHGFGFFFGGGGFFFFFFFBBBBB
@M02197:102:000000000-ALU3V:1:1101:29326:17914 1:N:0:1
ACTAGGATCAGTTCCTCCGCTCTTGATATGCTTCAGTTCAGCGGGTATCCCTACCTGATCCGAGGTCAACCTTTGAAAGAGTTTAACGGCCACGACCGCCCGCACTCCAAAGCGAATATGTATCACAACGCTTAGAGACGGACAGCTCGGCCGGAGACTTCAAGGCGCGCGGGAGCCGCGACGCCCAACACCAAGCGAGGCTTGAGTGGCGAAATGACGCTCGACCAGGCATGCCCTTCGGCATACCAAAGGTCGCAATGTGCGTTCAAAGATTCGATGATTCAG
+
ABBBBFBFFFFFGGGGGGGGG2FGEHF6FGHHH5AGHHGB5D2EFGEGHHGHFHHH3FHHEFA3AEH;BGH:H:GHHEHHGGGGHHHFEEGGGCGGGCGGGGGGGGHHHHHHHGG/DGGHDGFHFFH;GGFFGGFFGHHGFGGGGHHGCDGDGGEHHGFGFGGGCCCB>BDFFCADFGCAFFGFFEGHFEFFFFFFF1?@DEFFEE?FEFF2FF/>4FFFFFFF+1DA5HGCF;/BFBFD2(%1:HCFGE0A001AGFA00A1FB3333GEF11F3FFBDA1111
@M02197:102:000000000-ALU3V:1:1101:16307:18003 1:N:0:1
ACTAGGATCAGTTCCTCCGCTTATTGATATGCTTAAGTTCAGCGGGTATCCCTACCTGATCCGAGGTCAATATTGGGGTTGCTTCTGGAGAGCCGACCTGCCTGGCCTCGATCGCGACTGTGCTGCGCTCGTGGCCGGCGGATGCGGGCTGCCAATGACTTTGAGGTGAGTCGCCGCGCGGGGGCGGGACAAGCACCCAACACCAAGCTGGGCTTGAGGGGTTAAATGACGCTCGAACAGGCATGCCCCCCGGAATACCAAGGGGCGCAATGTGCGTTCAAAGATTCGATGATTCAC
+
CCCCCFFFFFFFGGGGGGGGGGGHHHHHHHHHHHHHHHHHHHHGGGGGHHHHHHHHHHHHHHHGGGGHHHHHHHHHHGGGGHHHHHHHHHHGHHGGGGGHFHHHHHHHHGGGHGGGGGGGHHHHHHGGGGGGHGGHGGGGGCGGF.EDGGGGGGGGGGGGGGGGFFFFFFFFFFFFFFFFGGGGGGGGGGGGFEFFHHFHFFGHHHHHHHFGGHHGGGHHHHFHHHGGGGGHHGHHHHHHHHHGGGGGEAFGHHHGHHHHHGGGGGHHHHGGGGHGGGGGGGGGGFFFFFFFCBAAA
@M02197:102:000000000-ALU3V:1:1101:5744:17930 1:N:0:1
ACTAGGATCAGTCCTCCGCTTATTGATATGCTTAAGTTCAGCGGGTATTCCTACCTGATCCGAGGTCAACATTCAGAAGTTGGGGGTTTAACGGCTTGGCCGCGCCGCGTACCAGTTGCGAGGGTTTTACTACTACGAAATGGAAGTTGCAGCGAGACCGCCACTAGATTTCGGGGCCGGCTTGCCGCAAGGGCTCGCCGATCCCCAACACCAAACCCGAGGGCTTGAGGGTTGAAATGACGCTCGAACAGGCATGCCCGCCAGAATACTGGCGGGCGCAATGTGCGTTCAAAGATTCGATGATTCAC
+
BCCBCFFFFFFFGGGGGGGGGGHHHHHHGHHHHGHGHHHGGHGGGGGHFHHHHHGFGHHFHHGGCGHGGHHHHGHGFGGFGHHGG/EG:G<HG89G/GGFB9<BDC@CG?7G:9H<:GGG3@D9CGDGFFH<07FFD-CF:HG9+/-6CGFF9DG?CGGEGFFFGGGGGFFBGDD?C@EFFCBCEFCBFFGCDGDEAAFGDFGGFFFB/?/DDAACEFAFEFGFGFG#GHHHFHHGFGEE?GFHDFHEDFHHHHCGGGGHHHDHHGBHCGGGGGGGGHHHHGFGFHGGGGGGGEGFFFFFFBF@BABA
@M02197:102:000000000-ALU3V:1:1101:2794:18178 1:N:0:1
ACTAGGATCAGTTCCTCCGCTTATTGATATGCTTAAGTTCAGCGGGTATTCCTACCTGATCCGAGGTCAACCTTTGGAAAATTGGGGGGTTTTACGGCAAGAGTCCCTCCGGATCCCAGTGCGAGACGAAAAGTTACTACGCAAAGGAGGCTCCGGGAGGGTCCGCCACTACCTTTGAGGCCCTACATCAGCTGTAGGGCCCCAACACCAAGCAGAGCTTGCGGGTTGAAATGACTCTCGAACAGGCATGCCCGCCAGAATGCTGGCGGGCGCAATGTGCGTTCAAAGATTCGATGACTCA
+
>3AAAFFFFFFFGGBGGGEEGGGGFGBGFHHHHFHGHHHHCHGGGGE?HHFHHHHHGGFGBHHGGGACHHHEGGHH:FFGF+FHFHGG?>CG;;HGG8GGGB;<HEH<H9F39FCG:;FBF:CDG;8D#AF.FF:;989G6-ADFF.:F6D3FFFAA;DF-;?CFFDAFFBB=B<F<F>.AA)GFFF??BFFFFBBFBA@?HGFFFFFGFDA>B1;*/9/>+EBAGEBHF:HFEE&/+AFFB?B)10CE@EE?HEG2BGBFFEA/EEA00B1A3FAAA11ADFA3FB111>13BD1>A1>1
@M02197:102:000000000-ALU3V:1:1101:4009:18150 1:N:0:1
ACTAGGATCAGTTCCTCCGCTATTGATATGCTTAAGTTCAGCGGGTATTCCTACCTGATCCGAGGTCAACATTCAGAAGTTGGGGTTTTACGGCGTGGCCGCGACGGTTACCAGTAACGATGTGTTTGATTACTACTCTATGGAAGCTAGACGTGACCGCCAATCGATTTGGGGAACGCGGGTTACCGCGAGTCCCAACACCAAGCTGAGCTTGAGGGTTGAAATGACGCTCGAACAGGCATGCCCGCCAGAATACTGGCGGGCGCAATGTGCGTTCAAAGATTCTATGATTCAC
+
BBBBBFFFFFFFFGGGGGGCC?FHGHGHGHGHHHHFGHHGCBGGFECHFGHHHHFFFCDHHHGGGGHGBFHHHHHH7F'D/HCEG?EEF8B:E7?F@E/F@FG9?2#:G?99#%%?<<E/#A#/.#.#<DG#0<#=#A00?BF97/:;$0:0:;EC.</GA0CBCA0.CFBHFF@C.CA=DFF???@B/99;CB9FC??ACFB9FHGC#DFFBF5/AHGF2F;>B////52;2@F91BA@1/+6ECHFFFDGFDGAA/00AAA0DFDGE0A1FBBGGA3GAA11B3FFFFAAA>A
@M02197:102:000000000-ALU3V:1:1101:17494:18200 1:N:0:1
ACTAGGATCAGTTCCTCCGCTTATTGATATGCTTAAGTTCAGCGGGTATCCCTACCTGATCCGAGGTCAACCTTTTGAGAAAAGATTCTCCCCGAGGGGAGGCCGACCGGGGCTCGTGCACCCGTGTGTCCGATACGTGTCCCGTGAAGAACTCAGTGTACCGGGGGTCCAACGAGGCCGCCGTCATTGTCTTTGGGACGGGCGAGAGCCCCCCCGAGAGGGGGCCTCCGCCAAACCGTCCAACACCAAGCCGGGGGGCTTGAGGGGTGATAATGACGCTCGAACAGGCATGCCCTTTGGAATACCAAAGGGCGCAATGTGCGTTCAAAGATTCGATGACTCAC
+
BABBAFFFFFFFFGGGGGGGGGGHHHHHHHHHHHHHHGHHHHHGGCGGHHHHHHHHFHHHHHHGGGGHHHHHGGHHHGGHHHHHGHHHHHHHGCFGGGGGGGGGGGGGGCCGGGHGGGGHHHGGFC<<<DFFDDGGGHFHHFHGHGGGGHGGGGGGFFFGGGGGGGFBFFFFFFFFFFFCBACFFFFFFFFFFFFFDFF?FFFFFFFFFFFFFFGHFGDCGGGGGCCCGHGGFGGGGHGGFCHFA?GGGGGGGFEFFGGHHGGEHGBGHHHHGCGGG?GF?FFHHGHFFHGFGHHEHHGHHHGFHGGHGGGGEHFHEEFECHFFFGGGGFEGFFFFFFFAAAAA
@M02197:102:000000000-ALU3V:1:1101:6240:18244 1:N:0:1
ACTAGGATCAGTTCCTCCGCTTATTGATATGCTTAAGTTCAGCGGGTATTCCTACCTGATCCGAGGTCAACCTGTAAAGAATTTGGGGGTTTAACGGCAAGAGTCCCTCCGGATCCCAGTGCGAGACGTTAGTTACTACGCAAAGGAGGCTCCGGGAGGGTCCGCCACTACCTTTAAGGGCCCACGTCGGCCGTGGGGCCCCAAAACCAAGCGGTGCTTGAGGGTTGAAATGACGCTCGAACAGGCATGCTCGCCAGAATGCTGGCGAGCGCAATGTGCGTTCAAAGATTCGATGAGTCAC
+
BBB@@BBFFFFFGGGGGFFCEGGHHHHHGHGBGHHB5DGHGHHGGCGGGHHHHFFFHHHHHHHEECEHHHHFHHGHFHHGG;H<H9BEFE8EBGGD;77E#?F;GHH;;G?@7;GBHHH<HHGGGGGGGGEGHH:D.HF6FDG7G0FH;FEHG?@?CFCCFHE?DDGG=<FGGFGHEFFFGFCEGGCEDFFGFFAC@?A/@=AFFDGGE:EDGHHEFFBHGFFFFFHHFHGEFGEDFAFB1FHHG?FA??ECHHFHGCFHFEGGCCEEEFFGBF?EE2AGGCGGGGGGGFBBFFFB3BAAA
@M02197:102:000000000-ALU3V:1:1101:6124:18299 1:N:0:1
ACTAGGATCAGTTCCTCCGCTTATTGATATGCTTAAGTTCAGCGGGTATCCCTACCTGATCCGAGGTCAACCTTTGAAAGAGTTTAACGGCCACGACCGCCCGCACTCCAAAGCGAATATGTATCACAACGCTTAGAGACGGACAGCTCGGCCGGAGACTTCAAGGCGCGCGGGAGCCGCGACGCCCAACACCAAGCGAGGCTTGAGTGGCGAAATGACGCTCGAACAGGCATGCCCCCCGGAATACCAGAGGGCGCAATGTGCGTTCAAAGATTCGATGATTCAC
+
ABBBBBFDFFFFFGGGGGGGGGCGHHDGBGHHHHHFHHHFHHH?EEEEFBGHHHHHHFHHHH:GGGGHHHHFHHGFDFHBCB@G3GHHG?CE:FE:/EE9EEEFC:<8FHHG9FDD?D/FGFGHDGHHHDA5G/GHFHHBFF9<@.7FFG-CD@CD?//CFFFF>:ECBG-;BFB-9EA;B-@.9;D.CD0E?EEA.:CC<@HGFFFFFFFF%1FEBCCGG<C1HHD?1;CFC;BFBA#;2:2FFFBAGAGAEEE1A3GFA0GHGGGGFGFEGF>1331FD1>111
@M02197:102:000000000-ALU3V:1:1101:17531:18322 1:N:0:1
ACTAGGATCAGTTCCTCCGCTTATTGATATGCTTAAGTTCAGCGGGTATTCCTACCTGATCCGAGGTCAACCTGTAAAAAAATTTGGGGGTTTTACGGCAAGAGTCCCTCCGAATCCCAGTGCGAGACGTTAGTTACTACGCAAAGGAGGCTCCGGGAGGGTCCGCCACTACCTTTAAGGGCCCGCGTGTGCCGTGGGGCCCCAAAACCAAGCGGTGCTTGCGGGTTGAAATGACGCTCGAACAGGCATGCTCGCCAGAATGCTGGCGAGCGCAATGTGCGTTCAAAGATTCGATGATGCAC
+
ABBB?BFFFFFFFFGGGGGCFGGHHHHHHFHHHGCHFGHFHHHGGCAEGHFBFGHHHFFHDGHCEF1FFF3GHHHHHHH<E3<<FHHD/EFG;AGBFFCC9A:C;HGGBGGGGCGFH<<B:GHCGGG9GC8FFH<HG0HFDGG3CFB;HGG9HGDCCC@?B#99BGGGGEFGGGFFBFFB<..B#:F;EBEGFDAB>/BF?DFFAFEF?FEEE>CB9;/BF#EBFHFDBFBEE?B/F?>91BB3B1A1CAA/EGB2HFF1AAAA//00A0ED13HGGEEF1FBG33GEF1C1@313D11A1A
@M02197:102:000000000-ALU3V:1:1101:16754:18399 1:N:0:1
ACTAGGATCAGTTCCTCCGCTTATTGATATGCTTAAGTTCAGCGGGTATTCCTACCTGATCCGAGGTCAACCTGTAAAAAAATTTGGGGGTTTTACGGCAAGAGTCCCTCCGAATCCCAGTGCGAGACGTTAGTTACTACGCAAAGGAGGCTCCGGGAGGGTCCGCCACTACCTTTAAGGGCCCACGTGTGCCGTGGGGCCCCAAAACCAAGCGGTGCTTGAGGGTTGAAATGACGCTCGAACAGGCATGCTCGCCAGAATGCTGGCGAGCGCAATGTGCATTCAAAGATTCGATGATTCAC
+
BCCCCFFFFFFFGGGGGGGGGGGHHHHHHHHHHHHHHHHHHHHGGGGGHHHHHHHHHHHHHHHGGGGHHHHHHHHHHHHHGGHHHHHGGGGGGGHHGGGGGGHH<HHH;HGGGGGGHH<H<<HG;G;GGGGH9HH;HHHHGGGGGHHHHGGEH:GGGGGGGGGGGHGGGGGHHHHGHHGHGGGHHGHHGGGGGGDGGGGGFGHGGHHGGGFGGHHEFGHHHHGGHHGHHHHGFFGGHHGHHHHHHHHHGGGGGHHHHHHHHGGGGGGGGGGHHHHHGGHHFGGGGGGGGGFFFFFFFBBBBB
@M02197:102:000000000-ALU3V:1:1101:25030:18401 1:N:0:1
ACTAGGATCAGTTCCTCCGCTTATTGATATGCTTAAGTTCAGCGGGTATTCCTACCTGATCCGAGGTCAACCTGTAAAAAAATTTGGGGGTTTTACGGCAAGAGTCCCTCCGGATCCCAGTGCGAGACGTAAAGTTACTACGCAAAGGAGGCTCCGGGAGGGTCCGCCACTACCTTTGAGGGCCTACGTCAGCCGTAGGGCCCCAACACCAAGCAGAGCTTGAGGGTTGAAATGACGCTCGAACAGGCATGCCCGCCAGAATGCTGGCGGGCGCAATGTGCGTTCAAAGATTCGATGACTCAC
+
BCCCCFFFFFFFGGGGGGGGGGGHHHHHHHHHHGHHHHHHHHHGGGFGHHHHHHHHHHHHHHHGGGGHHHHHHHHGHHHFCGH<(HHGG:GGGG<HGGGG:GHG0HHHHHGGGGGGH;0H:HH:GGGGGGHHGHHHHHGFHD9G@:HHHHGG<H-GGGGGGG6FGGGGGGGGGGGGGHGGFGFGFFFFFFFGFFFHHFFFFFFFFFFFFFFHHFHHHGFHFHHFHHFFGHHFFFFEEFDGHFFABHEGFCGGGGHFHHHHHGGGEEFGGGGGHHHGGGGGGGGFGGGGGGFFFFFFFFBBBBB
@M02197:102:000000000-ALU3V:1:1101:17288:18468 1:N:0:1
ACTAGGATCAGTTCCTCCGTTATTGATATGCTTAAGTTCAGCGGGTATTCCTACCTGATCCGAGGTCAACCTGTAAAGAATTTGGGGGTTTAACGGCAAGAGTCCCTCCGGATCCCAGTGCGAGACGTTAGTTACTACGCAAAGGAGGCTCCGGGAGGGTCCGCCACTACCTTTAAGGGCCCACGTCGGCCGTGGGGCCCCAAAACCAAGCGTTGCTTGAGGGTTGAAATGACGCTCGAACAGGCATGCTCGCCCGAATGCTGGCGAGCGCAATGTGCGTTCAAAGATTCGATGACTCAC
+
BBBBBFFFFFBFGGGGGGGGGGHHHHHFHHHHHHHHFHHHHHGGGGGHHHHHHHGHHHHHHFGGGGHHGHHHHHHH:H:HHH<HHGGGGG9HHHGGGGGGHF:GHHGGGGG,;GHH<HHH<GC61D6FGH9HFHHH<GGGGGGHHFHG;HHGCGC?7GGGHGGGFGGG:GGGGFCFCGFEDGGEAGGFF8FFFGCCFFAFFEDFFFF8FFFFAFFFFFHHEFDEHF9FFBFEFDD?DFFFF@F?E1E////A/A2B2ACEAA//00A00BFAGEAA0B1A3GGEGE1B1B33@@1>11AA
@M02197:102:000000000-ALU3V:1:1101:19450:18538 1:N:0:1
ACTAGGATCAGTTCCTCCGCTTATTGATATGCTTAAGTTCAGCGGGTATCCCTACCTGATCCGAGGTCAACCTTGTAAAAATATGGGGTTGAGGCCGGGCTGAAGGACCTTGCAACTCGGTACGTGCTTTGGAAAAGCTCATTGTACCGAGGGTCCAACAGACGCCGTCATTGTCTTTGGGACCGGTGTCCGCACCAGGGCGGCACCAGAGTCCAACACCAAGCCGGGCTTGAGGGTTGATAATGACGCTCGAACAGGCATGCCCACCGGAATACCAGTGGGCGCAATGTGCGTTCAAAGATTCGATGATTCAC
+
AABBBFFFFFFFGGGGGGGGGGGHHHHHHHHGHHGFHGHHHHHGGGGGHHFHHHHHHFHHHHHGGGGHHHHHHHHHHHHFHHHHHHGGGGGHHHGGGGGGGGHHHGGHHHHFHHHHHHGGFHFFHHHGHHHGGFHHHFHHGHHHHGHGGGGGC<CGHHGFHFFCGGGHHGGHHGHHHHHHGGGGGGDGGGGGG@DGGGGGGHHFFHFFGGFFHGFFFFGGGGGGGGGHHHHHHGGHHFFHHHHGFEGDGHGHHGHHHFFHFFFDEACGHHHHGAFFFFE2EEB55BHGCGGAFGBFGGGGGGFFFFFFFBBBBB
@M02197:102:000000000-ALU3V:1:1101:12032:18560 1:N:0:1
ACTAGGATCAGTTCCTCCGCTTATTGATATGCTTAAGTTCAGCGGGTATTCCTACCTGATCCGAGGTCAACCACAAAAAATTGGGGGTTTAGCGGCTGGGAGTTATAGCACCTAACAAAAGCGAGAAAAAATTACTACGCTCAGAGGATACTACAAATCCGCCGTTGTATTTCAGGAACTACAACTATAAAGAAGTAGATTCCCAACACTAAGCTAGGCTTAAGGGTTGAAATGACGCTCGAACAGGCATGCCCACTAGAATACTAATGGGCGCAATGTGCGTTCAAAGATTCGATGACTCAC
+
BBBBBFBFFFFFGGFGGGGGGGGHHHHHGHHGHHGHHGHHHHHGGGGGGHEHHHHHHHHHHHHFGGGHHHHHGGHHHGGGHHHHHGGEEFHHHGGGGGGGFGAHHHHFHGHGHHHHHHHHHHCGGGHHHGGHFHHHHHHGGGHHHHGHHHHHHHHHHHHHGGGHGHHHHHHGHHHHFHHGHHGHGHHHHHHHHHHHGHHHHGGHHHHHGHHGGGHHHHGFHHHGHFHHHHGHGGFFFFFGHHHHGHHGHHGGHHHHHGHHGBHHHHHGGGGGHHHHCFGFGGFGEGGGGGGFFFFFFFBBBBB
@M02197:102:000000000-ALU3V:1:1101:24715:18645 1:N:0:1
ACTAGGATCAGTTCCTCCGCTTATTGATATGCTTAAGTTCAGCGGGTATTCCTACCTGATCCGAGGTCAACCACAAAAAATTGGGGGTTTAGCGGCTGGGAGTTATAGCACCTAACAAAAGCGAGAAAAAATTACTACGCTCAGAGGATACTACAAATCCGCCGTTGTATTTCAGGAACTACAACTATAAAGAAGTAGATTCCCAACACTAAGCTAGGCTTAAGGGTTGAAATGACGCTCGAACAGGCATGCCCACTAGAATACTAATGGGCGCAATGTGCGTTCAAAGATTCGATGATTCAC
+
BCCCCFFFFFFFGGGGGGGGGGGGHHHHHGHGHHHHHHHHHHHGGGGGHHFHHHHHHHHHHHHFGGGHHHHHGGGHHHHGGHHHHGGFGGHHHGGGGGGGGGGHGHEHHHGHHHHHHHHHHHGHGGHHHHGHHHGFHGHHGGHHHHGHHHHHHHHGHHHHGGGHHGHHHHHHHHGHHHHHHHHHHGHHHHHGGHHHHHHGHGHHHHHHHHHHHHHHHHGHHHHGHHHHHHHHGGFGGHFGHHGHHHHHHGGGEFFHHHHHGGHHHHHGCGGGHHHHFEEGHGGGGGGGGGGFFFFFFFCCCCC
@M02197:102:000000000-ALU3V:1:1101:7738:18754 1:N:0:1
ACTAGGATCAGTTCCTCCGCTTATTGATATGCTTAAGTTCAGCGGGTAATCCTACCTGATTTGAGGCCAGAAGGTTAAGAGATGGTCGGGCGCAAGGCCCTCGCATGGTTGGGAGCGGACCCTCGGTCAGAGGCGCGACTAGAGGTTAGCGACGGGCGGCCGTAAGTGCGCGACGATTGGACTTAATACGTCGTGCGAACCGACACCGTCCCTCGGGGACGCTGCTCGAGATAATTCATTTGAGGCGAGCTCCGCGCGGAGCAAAGCGCACGGGGCCCCGACCCAGGCCGGCGATCCTTTGCAAGAAAGCCGGGGGGCGGAGGGTTGAATGACACTCAAACAGGCATGCTCCTAGGAATACCAGGGAGCGCAAGGTGCGTTCAAAGATTCGATGACTCAC
+
BBBABFFFFFFFGFGGGGFGFGGGFHHHHFHHFGFH5FFFHFGD?EEEHFHHHGHHHHHGHHFHAFGGHHFEFHHHHHH5FFGHFFGEEEGGGGGEFGHGHGFG?FGHDDDDGEEECFCFGGHHFGGEGCFHEDFGCCGCCHFHHHHHGHF?BGFAB9;BB>BADFBFFAA;BFFFEBEF8F8/BFFFF?9:C=AE;D:FF?496FAD:DFDFFFBFAF9%B.A/:9#;/#999BB/BFF;9/@?.9.:------FA0EGFGC.-A-C<<--CA>-///?0////B//////0100F<11BF1F>0>/>/E/E/>///?/B/C1BD222FAB1BF1BHGFA11GDDGA01EFHGADFDAAA1F0E0CECGGHGE?EEFGBGG33FCFGC1DD@DFAAA>1
@M02197:102:000000000-ALU3V:1:1101:20644:18947 1:N:0:1
ACTAGGATCAGTTCCTCCGCTTATTGATATGCTTAAGTTCAGCGGGTATCCCTACCTGATCCGAGGTCAACCTTGAGAAATAATTCAAAGGTTCGTCCGGCGGGCGACGCCGTGCGCTCCAAAGCGAGGTGTTTTCTACTACGCTTGAGGCAAGACGCCACCGCCGAGGTCTTTAAGGCGCGTCCGTGGAGGACGGGGCCCAACACCAAGCAGAGCTTGAGGGTTGAAATGACGCTCGAACAGGCATGCCCCTCGGAATACCAAGGGGCGCAATGTGCGTTCAAAGATTCGATGATTCAC
+
BBBBBFFBFFFFFFGFBCEE2E?FGFFHFHGBFHFHHGHFHHHC?2AAGBHHHFHAGHHHGHFDCGGHHHHGHHGGHFFHHHHHHHHHHFHG<HEGG:GC;FAFCC;GG?FGCC.@D:GGGEHHHGGGG9;C:CFGGGGFFF?FG9EAFF6GGGEF.A?AGGEGFGHHHHHFFHGGGGGGGGGGGHHHHGGGGGGGHHGFHGGFGGGHHHH;HHHHHHHHFHHGHHHGHGGGGGHHGHHHHHHHGGGGGCGGGHHHHHHHGHHHGGGGGHHHHGGGGHGGGGGGGGGGBFFFFFFBCAAB
@M02197:102:000000000-ALU3V:1:1101:9167:18940 1:N:0:1
ACTAGGATCAGTTCCTCCGCTTATTGATATGCTTAAGTTCAGCGGGTATCCCTACCTGATCCGAGGTCAAGAGTGTAAAAATGTACTTTTTGGACGTCGTCGTTATGAGTGCAAAGCGCGAGATGTACTGCGCTCCGAAATCAATACGCCGGCTGCCAATTGTTTTGAGGCGAGTCTACACGCAAAGGCGAGACAAACACCCAACACCAAGCAGAGCTTGAAGGTACAAATGACGCTCGAACAGGCATGCCCCATGGAATACCAAGGGGCGCAATGTGCGTTCAAAGATTCGATGATTCAC
+
AABBBFFFFFBFGGGGGGGGGGGHHHFGHHHHHHHHHHHHGHHGGGGGHHHHHHHHHHHHHHGGGGGHHHHFHHHHHHHHGFHHHHHFHHHGGHGCFGGGGGGGGHHHGHHHHHFHHGGGGGGGHHHGHHHGGGGGHHHGHGHFHFHHGGGGGHGGGHHHHHHHHHHEGGGGHHGGGGGGGHGHGGGGHFHFHGHFFFGGFGGHFFGHHHHHHHHHFEHGHHHHHGHHGHGGECGHHGHGHHHGFFFCGDHHHFHGHHHGFHHHHGGGGFHGHFGEEFGGDFGGGGGFGFFFFFFFAAA>>
@M02197:102:000000000-ALU3V:1:1101:10370:19039 1:N:0:1
ACTAGGATCAGTTCCTCCGCTTATTGATATGCTTAAGTTCAGCGGGTATTCCTACCTGATCCGAGGTCAACATTCAGAAGTTGGGGTTTTACGGCGTGGCCGCGACGATTACCAGTAACGAGGTGTATGATTACTACGCTATGGAAGCTCGACGTGACCGCCAATCGATTTGGGGAACGCGGGTTACCGCGAGTCCCAACACCAAGCTGAGCTTGAGGGTTGAAATGACGCTCGAACAGGCATGCCCTTCGGAATACCAAAGGGCGCAATGTGCGTTCAAAGATTCGATGACTCAC
+
BBCCBFFFFFFFGGGGGGFGGGGHHHHFHHHGHHGHHHHHHHHGGGGGHHHGHHHHGGHGHHHGGGGHHHHHHGG:HHHHGHHHGGFEFGHHGGGGGGGFH3/?FGGGFGBDGFHGFHDE#ACB>F>FFFHHGFGFBGC0<AFFGD<.;?G?<C.?CFGFAGHHHGF?FFGHHHGCDFGGGFFFGGEGCEGAEHGGFFHFFGHHH;HHHHGBEGHHFHH-HGHHGGGGGGHHGHHHHHHHHGGGGGGGGGHGHHHHGHCHGGGGGFHHHGGGGHGGGGGGGGGGFFFFFFFBAAAA
@M02197:102:000000000-ALU3V:1:1101:14539:19066 1:N:0:1
ACTAGGATCAGTTCCTCCGCTTATTGATATGCTTAAGTTCAGCGGGTATCCCTACCTGATCCGAGGTCAACCTTTTGAGAAAAGATTCTCCCCGAGGGGAGGCCGACCGGGGCTCGTGCACCCGTGTGTCCGATACGTGTCCCGTGAAGAACTCAGTGTACCGGGGGTCCAACGAGGCCGCCGTCATTGTCTTTGGGACGGGCGAGAGCCCCCCCGAGAGGGGGCCTCCGCCAAACCGTCCAACACCAAGCCGGGGGGCTTGAGGGGTGATAATGACGCTCGAACAGGCATGCCCTTTGGAATACCAAAGGGCGCAATGTGCGTTCAAAGATTCGATGACTCAC
+
BCCCAFFFFFFFGGGGGGGGGGGHHHHHHHHHHHHHHHHHHHHGGGGGHHHHHHHHHHHHHHHGGGGHHHHHHHHHHGGHHHHHGHHHHHHHGGGGGGGGGGGGGGGGCGGGGGHGGHG<HHGGGG<H<HHGG9:G:HHHGHHG:GGGHHHG:GGGFGGGGGGGGGFDFFFFFFFFFFFFFFF9F8FF89FFFFFFFEFFFFFCFFFFFFFFFFFF5F=CGFFFFFFFFFFFFFFFFFDFGFGFFFGE>/EE/GGHGHHHHGGGHHHHHHHHHGGGGECHGHGGHHHHHHGGFFHGHHGHHHHHGHHHGGGGGGHHHGGGGHGGGGGGGCGGFFFFFFFABBAA
@M02197:102:000000000-ALU3V:1:1101:8535:19048 1:N:0:1
ACTAGGATCAGTTCCTCCGCTTATTGATATGCTTAAGTTCAGCGGGTATTCCTACCTGATCCGAGGTCAACCTGTAAAAAATTTGGGGGTTTTACGGCAAGAGTCCCTCCGAATCCCAGTGCGAGACGTTAGTTACTACGCAAAGGAGGCTCCGGGAGGGTCCGCCACTACCTTTAAGGGCCCACGTGTGCCGTGGGGCCCCAAAACCAAGCGGTGCTTGAGTGTTGAAATGACGCTCGAACAGGCCTGCTCGCCAGAATGCTGGCGAGCGCAATGTGCGTTCAAAGATTCGATGATGCAC
+
AAA?AFBFFFF33GFGGC?EC?0A33D3AF3E3AFG1FAGFGG0EEAECG2B2ABG1FGFFGG/EEGF1E1>BGHBFDG@EC;GED?EGGCAA;FAE2E@G6$.DGF<HCG?/?AFF;GCGE7/?C/AF7CFDGGF$;1<@AC@FCF.A#CF<EG5/@CCGF.A?AAF0;FBGG<9<0<//C??AAGCC9CCEA@@C/B<;9CFF?A/EEAEB>;FF@FE1?%BAFDFB0/;/9EC/9HGFFB//F0//E//HGGGEGDB///A/00EEE1GDFE0EEB11B3F3AAF1CF3B13@11>>1
@M02197:102:000000000-ALU3V:1:1101:26429:19113 1:N:0:1
ACTAGGATCAGTTCCTCCGCTTATTGATATGCTTAAGTTCAGCGGGTATTCCTACCTGATCCGAGGTCAACCATTAAAAATTGGGGGGTTTAGCGGCTAAAGACGCTGCAACTCCAGTCAAAAGCGAGAAAAAAATTACTACGCTCAGAGGATATCGCAGATCCGCCGTTGTATTTCAGGAGCTACAGCTAGTAAAAGCAGTAGGCTCCCAACACTAAGCTAGGCTTAAGGGTTGAAATGACGCTCGAACAGGCATGCCCACTAGAATACTAATGGGCGCAATGTGCGTTCAAAGATTCGATGACTCAC
+
BCCCCFFFFFFFGGGGGGGGGGGHGHHHHHHHHHHHGHHHGHHGGGGGHHHHHHHGHHHHHHHGGGGHHHHHGHHHHHHHHHHHHGGGGGGHHHGGGGGHHHHHGGGGGHHHGGGGGGGGGGGGGGGGGGHHHGFFFFFFFFFFFFGFFGFFEGFFFFFFFFGFFFFHHFHHFGGFHHHHHHHGHGHHHHHHHHHGHHHHHFGGGFGGHHHHHHHHHHGHHHHGGHHHHGHHGHHGHHGGGGGHHGFHGHHHHHHHGHGHHHFHHHHGDHHHHGGGGGHHGHGEEGHGGGGGGGFGGFFFFFFFCBBCB
@M02197:102:000000000-ALU3V:1:1101:23596:19129 1:N:0:1
ACTAGGATCAGTTCCTCCGCTTATTGATATGCTTAAGTTCAGCGGGTATTCCTACCTGATCCGAGGTCAACCTGTAAAAAAATTTGGGGGTTTTACGGCAAGAGTCCCTCCGAATCCCAGTGCGAGACGTTAGTTACTACGCAAAGGAGGCTCCGGGAGGGTCCGCCACTACCTTTAAGGGCCCACGTGTGCCGTGGGGCCCCAAAACCAAGCGGTGCTTGAGGGTTGAAATGACGCTCGAACAGGCATGCTCGCCAGAATGCTGGCGAGCGCAATGTGCGTTCAAAGATTCGATGACTCAC
+
CDCCCFFFFFFFGGGGGGGGGGGHHHHHHHHHHHHHHHHHHHGGGGGGHHHHHHHHHHHHHGHGGGGEHHHGHHHHHHHHGG;H<HGFGGGGGG<HGGGGGG;GHHHHHHGGGGGGHHHHHHHGGG:GGGGHGHHHHHHHGGGGGHFHHGGHHGGGG:GGGGGGGGHHGGGHHHHHHHGGGGGHHGHFGGGGGGGGGGGFFGHGHHHGGGGGGHHFFHHHHHGHHHGHHHHGFFGGHHGHHHHGHHHGGGGGGHHHGHHHHGGGCGGGGGGHHGHGGGGHGGGGGGGGGFCFFFFFFBB@BB
@M02197:102:000000000-ALU3V:1:1101:13792:19246 1:N:0:1
ACTAGGATCAGTTCCTCCGCTTATTGATATGCTTAAGTTCAGCGGGTATTCCTACCTGATCCGAGGTCAACCTTTGGAAAATTCGGGGTTTTACGGCAAGAGTCCCCCCGGATCCCAGTGCGAGACGTAAAGTTACTACGCAAAGGAGGCTCCGGGAGGGTCCGCCACTACCTTTGAGGGCCTACGTCAGCCGTAGGGCCCCAACACCAAGCAGAGCTTGAGGGTTGAAATGACGCTCGAACAGGCATGCCCTTCGGAATACCAAAGGGCGCAATGTGCGTTCAAAGATTCGATGACTCAC
+
BCCCCFFFFFFFGGGGGGGGGGGHGHHHHHHHHHHHHHGHHHGGGGGGHHHHGGHHHHHHHGHGGGGGHHHHHHHH:HHHHHHHGHGGGGG;HHGGGGGGHG<GGHHGGGGG;GH:HG<HHGG9GGGGHHHHHHGHH<HG8GG-HHHHGG<H;GGG:GGGGGGGGHGGGGGFGG9GGEGGGGGGGFFFFFFGHGHFFGGGFHGFGHGHGFFHHHHFFHHHHGHFBHFHHHGGGFFGGFFHHHFHEHFFECE?EB0HHGHGHHHHHEEGGGHHGDGEEGG1FFGFGF1BGFFDD1B111>>1
@M02197:102:000000000-ALU3V:1:1101:19973:19370 1:N:0:1
ACTAGGATCAGTTCCTCCGCTTATTGATATGCTTAAGTTCAGCGGGTATTCCTACCTGATCCGAGGTCAACCTTTGGAAAATTGGGGGGTTTTACGGCAAGAGTCCCTCCGGATCCCAGTGCGAGACGTAAAGTTACTACGCAAAGGAGGCTCCGGGAGGGTCCGCCACTACCTTTGAGGGCCTACATCAGCTGTAGGGCCCCAACACCAAGCAGAGCTTGAGGGTTGAAATGACGCTCGAACAGGCATGCCCGCCAGAATGCTGGCGGGCGCAAGGTGCGTTCAAAGATTCGATGACTCAC
+
AAAAACBF1CFFG3GGGBAF?EGHHGFFFFHHHHHHGHHHHGHGGGGGHHHHHHHHHHHHHHHEGGGHHHHGFFGDGFFG;H<HGFGGGBCG;FHEFCGGGHH<FHH<FFGCG;GG:GB9G9@?AGGG/E958FFFF::GA2F?3FFFFFF99FF@@4@?@:FFECFFFFFGFFFFB/GGBFFFFGFFFGFFGGHHFFFDC@@?ABAEFHGFGEFFGFFGHFGHHGHHFHFFFFGFF1GHHHHHHGHHGEFGEB3HHHHFFFEEFE?GE?CHHHF2EFGHCGGGGGFGGGFFFFFFFA?AAA
@M02197:102:000000000-ALU3V:1:1101:22021:19414 1:N:0:1
ACTAGGATCAGTTCCTCCGCTTATTGATATGCTTAAGTTCAGCGGGTATTCCTACCTGATCCGAGGTCAACCTTTGGAAAATTGGGGGTTTTACGGCAAGAGTCCCTCCGGATCCCAGTGCGAGACGTAAAGTTACTACGCAAAGGAGGCTCCGGGAGGGTCCGCCACTACCTTTGAGGGCCTACGTCAGCCGTAGGGCCCCAACACCAAGCAGAGCTTGAGGGTTGAAATGACGCTCGAACAGGCATGCCCGCCAGAATGCTGGCGGGCGCAATGTGCGTTCAAAGATTCGATGATTCAC
+
CCDCCFFFFFFFGGGGGGGGGGGHHHHHHHHHHHHHHHHHHHHGGGFGHHHHHHHHHGHHHHHGGGGHHHHHHHHHHHHHH<.HHHGGGGG9::GG9GGGHH<HHHHHGGGGGGHH<HHHHGGGGG9GHHGHHH<HG<HG8GGGHHHHGGHHGGGGCGGGEHGGGGGGGGGGGGGHHGHHGGHFFGGGGGFFFGHGGGGFGFFFFGGHGFHHHHGHGFFHFFFFHGHHHHGGGGGHGFHHHFHHHGHGGGGGHHHHHHHHGGCGGGGGGGHHHHGGGGGGFGGGGGGGGFFFFFFFCCAAA
@M02197:102:000000000-ALU3V:1:1101:8312:19473 1:N:0:1
ACTAGGATCAGTTCCTCCGCTTATTGATATGCTTAAGTTCAGCGGGTATTCCTACCTGATTTGAGATCAGATCATAGAAATAATTAATCCGGAGATTAATTGTCCAAGCTAATGGACTATTAGAAGCGGCTCATCCTCAAAGCCTGGCCACCTTTTTTAAAGGGTGTCCTCAGCGAGTGATACTTATCACGCCGAGTGGAACCAAGTTCAGGGAGATCCAGCTAATGCATTTAAGAGGAGCAGACGTGAATCTGCAAGCCCCCAAGTCCAAAGCAAGAGCCGATTGAATTAACAAAAGACTTGCTTTGAGAATTTCATGATACTCAAACAGGCATGCTCCGAGGAATACCAAGGAGCGCAAGGTGCGTTCAAAGATTCGATGATTCAC
+
CCCBCFBFFFFFGGGGGGGGGGGHHHGHHHHGGHHHHHHHHHHGAEGGHGHHHHHGHGFHHHHGEEGHHBFHHHHHHGHHHHHHHGGHHFGGGCGHFHHHHHHHGEFHAFHHHHHHHHHHHHFH43FEFGG?CGGHHHHHHHGGHFECAGFHHHHHGFEBFBGD>C9FGHGHFHFCGFCDDGFGHHB?GHGHEF@FEHGEGGFFFCFBFGHHBGHGGGHFBGFGFF?1GCHFHHFHHF9H:HEHHGGGGF2F2FGHGGF?HFHGEFFFHHHFGHHG???>1GHGBGHHHDFBHHHGGHGHFFFFGBHG5HHHHHGBHGHHHGCD3GGBBHGHHHHECE?GHFGHGHBFGHHHGEECGHGHHGCCGHGFCGGFGFGGFFFFFFBBBABB
@M02197:102:000000000-ALU3V:1:1101:23115:19487 1:N:0:1
ACTAGGATCAGTTCCTCCGCTTATTGATATGCTTAAGTTCAGCGGGTATTCCTACCTGATCCGAGGTCAACCTTGGAAAGTTGGGGGTTTAACGGCAGGGGCTCGTCGCTCTCCGATGCGGAATATCACTACTTCGCAGGGGAGGCCAGGACGGGTCCGCCACTAGATTTAGGGGCCGGCCGTCCCTCGCGGGCTTTGGCCGATCCCCAACACCACGCCCTAGGGGCATGAGGGTTGAAATGACGCTCAGACAGGCATGCCCGCCAGAATACTGGCGGGCGCAATGTGCGTTCAAAGATTCGATGATTCAC
+
ABABBFFFFFFFGGGGGGGGGGGHHHHHGHHHHHHHHHHHHHHGGGGGHHHHHHHHHHHHHHHGGGGHHHHHHHHHHHHHFHHHGGGGF9HH<GGG;GEG:?<#<<//:/<0DG/////0A;>01D;FB11F1;1..<F@FG#@C@C##.;A:BG#;FFFFFGFGFFGCF/AGFA?;;-#AC;CCF6GGGHGGHHHG9C;FEGEGGHH7CF?CGFFFGGH;EGHGG('0HFGHH+HH<HHFEEGHHFGFFFHHHG12?CGGGHBFEHHHHHEEGGGGGGGGGHHEEEGHGGGGGGBGGGFFFFFFFBBBAA
@M02197:102:000000000-ALU3V:1:1101:21002:19522 1:N:0:1
ACTAGGATCAGTTCCTCCGCTTATTGATATGCTTAAGTTCAGCGGGTATTCCTACCTGATCCGAGGTCAACCACAAAAAATTGGGGGTTTAGCGGCTGGGAGTTATAGCACCTAACAAAAGCGAGAAAAAAATTACTACGCTCAGAGGATACTACAAATCCGCCGTTGTATTTCAGGAACTACAACTCCTAAGAGAAGTAGATTCCCAACACTAAGCTAGGCTTAAGGGTTGAAATGACGCTCGAACAGGCATGCCCACTAGAATACTAATGGGCGCAATGTGCGTTCAAAGATTCGATGACTCAC
+
CCCCCFFFFFFFGGGGGGGGGGGHHHHHHHHHHHHHHHHHHHHGGGGGHGHGHHHHHHHHHHHGGGGHHHHGGGFGFHHGHHHHHGGGGGHHGCGG:GF?BFGFH9HFHHHHHGHFHGHHGHGFGGGHHHGFGHFHHHFGGGGGHFGGHEFHBGFFGGHHCCCEGGHHFGFGGHGHFHHHHGHFHHHFFHHGGHGHFGFHGFCEGGHHGDEHFGHEHEHHGHHHHHGHHHHFFFHGGGGEFHGHHGHHGHHEHGGGHGHGFFFHHHHCHHGGGGGGHHHGGFGHGGGGGGGGGGCFFFFFFABABB
@M02197:102:000000000-ALU3V:1:1101:28638:19581 1:N:0:1
ACTAGGATCAGTTCCTCCGCTTATTGATATGCTTAAGTTCAGCGGGTATTCCTACCTGATCCGAGGTCAACCTTTGGAAAATTGGGGGGTTTTACGGCAAGAGTCCCTCCGGATCCCAGTGCGAGACGTAAAGTTACTACGCAAAGGAGGCTCCGGGAGGGTCCGCCACTACCTTTGAGGGCCTACATCAGCTGTAGGGCCCCAACACCAAGCAGAGCTTGAGGGTTGAAATGACGCTCGAACAGGCATGCCCGCCAGAATGCTGGCGGGCGCAATGTGCGTTCAAAGATTCGATGACTCAC
+
BCCCBFFFFFFFGGGGGGGCGGGHHHHGHHHHHFHHHHHHGHGGCGGGHHHHHGHHHHHHHHHGGGFHGHHHGHHHGFEFGH<HHGGG'DGGG;HGG9GGGHHFHEH<HFGGG;GGEFGGFGGDGGGGGGGGGGG:GGGGDFFFFFF.FFFFF:FFF:CCF8FFFFFFFFFHGGHHGEAC?AHHHHFGHHFFFFGFFGEGFEEDGFFGFFFDGHHHHFFFHHGFFHGFGBFFBBFFHFFHGGFFFFGF/CGGGGGHHHBGFGGGGGEAEAGFG5FE?ECGGGFGFGGGFGF@5FDDBA?A>A
@M02197:102:000000000-ALU3V:1:1101:14542:19786 1:N:0:1
ACTAGGATCAGTTCCTCCGCTTATTGATATGCTTAAGTTCAGCGGGTATTCCTACCTGATCCGAGGTCAACCTTGTAAAAATTGGTTATAGGACCGTGCCGGGGGACCTTTCAACTCCGTGCGTGCTTAAAAAGCTCGTTGCACCGAGAGTCCCACGGACGCCGTCATTACTTTTGGGACCGGTCGGGGGTGAACCCGGACCTAGATCCAACAACAAGCCAGGCTTGAGAGGTGATAATGACGCTCGAACAGGCATGCCCTTCGGAATACCAAAGGGCGCAATGTGCGTTCAAAGATTCGATGATTCAC
+
CCCDCFFFFFFFGGGGGGCGGGGHHHHHGHHHHHHHHHHHHHGGGGFGHHHHHHHHHHHHHGGGGGGHHHHHHHHHHHHHHHHHGGHHHHFEGHHGGGGHGGGGGGGGHHHHBGHHHHDHGGGFGGGHHHHHHGGHHGGGHGHHHGGGGGHGGHGHGGCEDADFFHGGGGGGGGGGGGGGGGFFFGGFHFGHGGFGGHHHFGHFHGFFHGHGHHFHHHEHHFEFFEFFFHHHGDBHGHGFFFFFGGHHHBEFGGHGGGGGGGHGHGHGAGHHHGGGGGHHGHGFFGHGGGGGGGGGGCFFFFBFAABBA
@M02197:102:000000000-ALU3V:1:1101:3895:19910 1:N:0:1
ACTAGGATCAGTTCCTCCGCTTATTGATATGCTTAAGTTCAGCGGGTATTCCTACCTGATCCGAGGTCAACCTTTGGAAAATTGGGGGGTTTTACGGCAAGAGTCCCTCCGGATCCCAGTGCGAGACGTAAAGTTACTACGCAAAGGAGGCTCCGGGAGGGTCCGCCACTACCTTTGAGGGCCTACATCAGCTGTAGGGCCCCAACACCAAGCAGAGCTTGAGGGTTGAAATGACGCTCGAACAGGCATGCCCGCCAGAATGCTGGCGGGCGCAATGTGCGTTCAAAGATTCGATGATTCAC
+
A3ABBFFFFFFDFGCGGFEEFGAGHHCFFHBGHHHHHHHHGHHCGGGGHHGHGFHGHHHFGHBEEEBFFFHHHHHH8GHHHH;HHH:GGCGCG.8GD9GGGHG:HFH<HGGC9GGGGGGFGG:DG:GG9GEEGFGGGGGG6FABCFEFEBA..ADFC8-@A-BE=FDDFFFHGFFFFF9BDFDGHHGBFC>/3GEG/BDFFGFFFD?EGEFEHHGFEFFFFFGHHHF;GFFDG72?F1DFFFG4G@1FE?CFCFGHHHFHHGE?GGGGE2FCHHG22A2GGGFGGGFEGGBCDB5DD>>AAA
@M02197:102:000000000-ALU3V:1:1101:4349:19925 1:N:0:1
ACTAGGATCAGTTCCTCCGCTTATTGATATGCTTAAGTTCAGCGGGTATTCCTACCTGATCTGAGGTCAACCTTGGAAAGTTGGGGGTTTAACGTCAGGGGCTCGTCGCTCTCCGATGCGGAATATCACTACTTCGCAGAGGAGGCCACCCCGGGTCCGCCACTAGATTTCAGGGCCGGCCGTCCCTCGCGGGCTTTGGCCGATCCCCAACACCACGCCCTAGGGGCATGAGGGTTGAAATGACGCTCAGACAGGCATGCCCGCCAGAATACTGTCGGGCGCAATGTGCGTTCAAAGATTCGATTATTCAC
+
33>3AF4FCFFFGGFGGBEGGGGHHHGHHHHGHHGHGGFHHCHGCGGAGHFFF5GF3FGFFHHHFGHHGGBGHGHEF5GHDFHF?EC@EFH80>#/EEC2/9/#/0<</3/#AFD</#?.5#<>C:B>1F1F1>10;<.<C<<95;:..##.;-A#-.AC;0;9*0;00;#$999..;;@@CA-AA9B@BGF3HHG<?9/?*///CFC99A/6B<;0?9F7CFB9E:8B>8EGG0BF.AGE>1>1B1B@1@1111A0E?EE?FBFE2GFF1?E//AEF?ED13FA0EA1AFB33B31GGF>3313D11>>1
@M02197:102:000000000-ALU3V:1:1101:3913:19913 1:N:0:1
ACTAGGATCAGTTCCTCCGCTTATTGATATGCTTAAGTTCAGCGGGTATTCCTACCTGATCCGAGGTCAACCTTTGGAAAATTGGGGGGTTTTACGACAAGAGTCCCTCCGGATCCCAGTGCGAGACGTAAAGTTACTACGCAAAGGGGGCTCCGGGAGGGTCCGCCACTACCTTTGAGGGCCTACATCAGCTGTAGGGCCCCAACACCAAGCAGAGCTTGAGGGTTGAAATGACGCTCGAACAGGCATGCCCGCCAGAATGCTGGCGGGCGCAATGTGCGTTCAAAGATTCGATGATTCAC
+
AAA11>1FFFFFG3ABBG?EAE?FFFB3D3AD3GFH12ADGFBEC/EEGAFFEGG0EFFGFFFGGGGHHFHHHHB14HFHG%=B@>EGG@C#;1</#<@5//::C0;CC3A7;5@:/CBFGGGGG3AF7AAEFB0/BF$0B@A@@F6#ABB5AA://?>C@./A1BGCF89FHFCFAGFF<<>11F<FBBFF<BF/BBABA@<F?BFEFF///+;<B1GFF0/9BF<BEG0BFFEA9+?GBE1@FF0E>/E//F122FGBHFEA/AA0EEAB1FFE0C?GCB33F3GGFGCB3F@3B1?A>>
@M02197:102:000000000-ALU3V:1:1101:13171:20145 1:N:0:1
ACTAGGATCAGTTCCTCCGCTTATTGATATGCTTAAGTTCAGCGGGTATTCCTACCTGATCCGAGGTCAACATTCAGAAGTTGGGGTTTTACGGCGTGGCCGCGACGATTACCAGTAACGAGGTGTATGATTACTACGCTATGGAAGCTCGACGTGACCGCCAATCGATTTGGGGAACGCGGGTTACCGCGAGTCCCAACACCAAGCTGAGCTTGAGGGTTGAAATGACGCTCGAACAGGCATGCCCGCCAGAATACTGGCGGGCGCAATGTGCGTTCAAAGATTCGATGATTCAC
+
CCCCCFFFFFFFGGGGGGGGGGGHHHGHHHHHHHHHGHGGHHHGGGGGHHHHFHFHHHGHHHGGGGEHHG:HH:HHHHHFHHHHGGFFGGH;GGG:GG;@C/ED69CFFEC9GB1?;FFA/BCFFBFGFDFG:<GHGGFFBAHF;GBCGB.,@6.AGCDEHFFC<FFFGGGFHGDAEGDGHHGFEABB9/HHFFFFGFFFFGHFGEGFFFFFFFFGFFFHDGHHFEE1?A?1?HBFFBBHFHGGGGGHBEHHGFCFGGGGFCEGCHFHHFEFEGCGBGGGGGFFFFFFFFFBABAA
@M02197:102:000000000-ALU3V:1:1101:15935:20019 1:N:0:1
ACTAGGATCAGTTCCTCCGCTTATTGATATGCTTAAGTTCAGCGGGTAATCCTACCTGATTTGAGGCCAGAAGGTTAAGAGATGGTCGGGCGCAAGGCCCTCGCATGGTTGGGAGCGTACCCTCGGTCAGAGGCGCGACTAGAGGTTAGCGACGGGCGGCCGTAAGTGCGCGACGATTGGACTTAATACGTCGTGCGAACCGACACCGTCCCTCGGGGACGCTGGTCCAGCTAATTCATTTGAGGCGAGCTCCTCGCGGAGCAAAGCGCCCAGGGACCCGACCCAGGCCGGCGATCCTTTGCAAGAAAGCCGGGGGGCGGAGGGTTTCATGACACTCAAACAGGCATGCTCCTAGGAATACCAGGGAGCGCAAGGTGCGTTCAAAGATTCGATGACTCAC
+
CDDCDFFFFFFFGGGGGGGGGGGHHHHHHHHHHHHHHHHHHHHGGGGGHHHHHHHHHHHHHHHHGGGGHHHHHHHHHHHHHHHHHHGGGGGGGGGGGHHGHHGGGGGHHHGGGHGGGGGGGHHHGGDFGHHHGGGGGGGGGHHHHFGHHHGGGGGGGGCFFFFFFFFFFFFFCFFFFFFFFFFFFFFFFFFFFCFFFFFFFFFFFFFFFFFDFFFFFFFFFFFFFGGGGGGGGGFGGGGGEGGGGGGGGGGGGGGGGHHHGHGGGGGHGEHGHHGHGGFHHGGGGGGGGGGGHHGHHGHFGHHHGHGGGGGGGGGGGGGHFCHHGHHHHGHHHHGHHHHHHHFHHHHHHHHHGFHHHHHHHGHGGGGGGHHHHGGGGHGGGGGGGGGGFFFFFFFBCCBA
@M02197:102:000000000-ALU3V:1:1101:22011:20195 1:N:0:1
ACTAGGATCAGTTCCTCCGCTTATTGATATGCTTAAGTTCAGCGGGTATTCCTACCTGATCCGAGGTCAACCTGTAAAAAAATTTGGGGGTTTTACGGCAAGAGTCCCTCCGAATCCCAGTGCGAGACGTTAGTTACTACGCAAAGGAGGCTCCGGGAGGGTCCGCCACTACCTTTAAGGGCCCACGTGTGCCGTGGGGCCCCAAAACCAAGCGGTGCTTGAGGGTTGAAATGACGCTCGAACAGGCGTGCTCGCCAGAATGCTGGCGAGCGCAATGTGCGTTCAAAGATTCGATGATTCAC
+
CCCCCFFFFFFFGGGGGGGGGGGHHHHHHHHHHHHHHHHHHHHGGGGGHHHHHHHHHHHHHHGGGGGHHHHHHHHHHHHHGGH;HHHFGGEEGGHHGGGGGGHHHHHHHHGGGGGGHHHHHHHGGGGGGGG:9HF;HHHHGGGGGGHHHGGHHGGGGGGGGGGGGGGGHGGGGGHHHHGHFFGGFFHFGGGGGGGGGGGCFFHGHHHGGGGGGHHHHGHHFGGGGHHHHHHGGGGGGHGHHGHHGGGHGGE?GHHHHHHHFGEAGGGGGGGHHHHCGGGHGGFGGGGCGGFFFFFFFBBBBB
@M02197:102:000000000-ALU3V:1:1101:9889:20229 1:N:0:1
ACTAGGATCAGTTCCTCCGCTTATTGATATGCTTAAGTTCAGCGGGTATTCCTACCTGATCCGAGGTCAACATTCAGAAGTTGGGGTTTTACGGCGTGGCCGCGACGATTACCAGTAACGAGGTGTATGATTACTACGCTATGGAAGCTCGACGGGACCGCCAATCGATTTGGGGAACGCGGGTTACCGCGAGTCCCAACACCAAGCTGAGCTTGAGGGTTGAAATGACGCTCGAACAGGCATGCCCGCCAGAATACTGGCGGGCGCAATGTGCGTTCAAAGATTCGATGATTCAC
+
CCCCCFFFFFFFGGGGGGGGGGGHHHHHHHHHGHHHHHHHHHHGGGGGHHHHGHHHHHHHHHHGGGGHGHHHH9/HHHHHG:HH:GGGGG<HGGGGEGGEGD;A//FBBF0?GFE9???A/B<-0<0111DG:D<00<0;<0FGGGC.0;A.;;#CACGHHCCG/9HGHGHHFGGCAD?CFFF:@AFFCGHHHGGHHFCFACFDG:CHH9BDGHH9DFGHHFHHADGEFFF?FFHGBFHGFGGGGGGHFHGHHHHHEAE?EGGGGHHHGGFEGHGGGGGGGGGGFFFFFFFCBABA
@M02197:102:000000000-ALU3V:1:1101:10196:20421 1:N:0:1
ACTAGGATCAGTTCCTCCGCTTATTGATATGCTTAAGTTCAGCGGGTATTCCTACCTGATCCGAGGTCAACATTCAGAAGTTGGGTGTTTAACGGCATGGCCGCGCCGCGTTCCAGTTGCGAGGTGTTAGCTACTACGAAAGGGAGGCTGGAGCGAGACCGCCACTAGATTTCGGAGACGGATTGACTAGCAATCCGATCCCCAACACCGAACCCGGGGGTTTGAGGGTTGAAATGACGCTCGAACCGGCATGCCCGCCAGAATACTGGCGGGCGCAATGTGCGTTCAAAGATTCGATGATTCAC
+
BAAAAFFFFFFFFGFGGGGFGEEHHHGFHHHHGFHHHHFHHBFGGGGGHFFHHHHHHHHFFHHEFGEHHHHHHHHHFHHHH<HHGGC9?%:8;GFFG7HHGHGGGGE:GG@F9HGG2:FGC;@F/8G9HGHH;H;9DA#<3#GHFHGG86#GHFG?FFGGA@9;EGCEHGFFGGBDHGFGBEGBFBGBGECB/FGGGGGGCHHGD/<9AACBCCDCDDBFHHCEGDFDGHFHGB?/E;/F9/F1F//F3HFEGGGFHGDEDFFHGCEACEE2GGHHHHGEEGHGGGGCGGGFEFFFFFFF?BABA
@M02197:102:000000000-ALU3V:1:1101:20635:20506 1:N:0:1
ACTAGGATCAGTTCCTCCGCTTATTGATATGCTTAAGTTCAGCGGGTATTCCTACCTGATCCGAGGTCAACCTTTGGAAAATTGGGGGTTTTACGGCAAGAGTCCCTCCGGATCCCAGTGCGAGACGTAAAGTTACTACGCAAAGGAGGCTCCGGGAGGGTCCGCCACTACCTTTAAGGGCCCACGTGTGCCGTGGGGCCCCAAAACCAAGCGGTGCTTGAGGGTTGAAATGACGCTCGAACAGGCATGCTCGCCAGAATGCTGGCGAGCGCAATGTGCGTTCAAAGATTCGATGACTCAC
+
BCCCCFFFFFFFGGGGGGGGGGGHHHHHHHHGHHHHHHHHHHHGGGGGHHHHHHHHHHHHHHHGGGGHHHHHHHHHFHHHHH<GHHGGGGGGHHGG9GGGHHHHHHHHGGGGFGHHHHHHHGGGFGGFHHEHGHGHH<HGGGG4GF<HGG<HGGGGGFGGGHHGHHGGGGHGHHHHHGGGGGGGGHGGGGGGGGGGFGFFFFGFFFFGGGGGHHCHHHGHGGHHHHHHHHGGFGGHHGGHHHHFEHHGGGGGGHHHHHHHGGGGCGGGGGHHHHGGGGHGGGGGGGGGGBFFFFFFBA>>A
@M02197:102:000000000-ALU3V:1:1101:18341:20645 1:N:0:1
ACTAGGATCAGTTCCTCCGCTTATTGATATGCTTAAGTTCAGCGGGTATTCCTACCTGATCCGAGGTCAACATTCAGAAGTTGGGTGTTTAACGGCATGGCCGCGCCGCGTTCCAGTTGCGAGGTGTTAGCTACTACGCAGTGGAGGCTGCAGCGAGACCGCCACTAGATTTCGGAGACGGATTGACTAGCAATCCGATCCCCAACACCAAACCCGGGGGTTTGAGGGTTGAAATGACGCTCGAACAGGCATGCCCGCCAGAATACTGGCGGGCGCAATGTGCGTTCAAAGATTCGATGACTCAC
+
CCCCCFFFBFFFGGGGGGGGGGGHHHHHHHHGHHHHHHHHHHHGGGGGHHHHHHGHHHGHHHHGGGGHHHHHHHHHHHHHG<HHGEFFG:HHHGGGG;HHGHEFCEGGGGGGFHFGFGH;G6D9/>FGF8EHBC<;HGCD##HHGHGGGHGHH:GCE;GGGGGGHHGHHDFGFHHDGCACDDDFFFHHGFFFFEFFFFFFDFEFFFCGDGFFGGFGGGGFFGFGFEFGHGDHFBGEFGFGFEGHHHGHHGE/GGGGGHHHHHHHHGGGGGGGGGHHHHGEGGHGGGGGGGGCGFFFFFFF@BABA
@M02197:102:000000000-ALU3V:1:1101:17208:20652 1:N:0:1
ACTAGGATCAGTTCCTCCGCTTATTGATATGCTTAAGTTCAGCGGGTATCCCTACCTGATCCGAGGTCAACCTTTGAAAGAGTTTAACGGCCACGACCGCCCGCACTCCAAAGCGAATATGTATCACAACGCTTAGAGACGGACAGCTCGGCCGGAGACTTCAAGGCGCGCGGGAGCCGCGACGCCCAACACCAAGCGAGGCTTGAGTGGCGAAATGACGCTCGAACAGGCATGCCCTTCGGAATACCAAAGGGCGCAATGTGCGTTCAAAGATTCGATGATTCAC
+
BBBBBFFFFFFFGFGGGGGGGGGHHHHHHHHHHHHGHHHHHGHGGGGGHHHHGHHHHHHHEHHGGGGHHHHHHHHHHHHHHHG;HGHHGEGGGGG;GGEGGGGGGGGHHHHGHH9DGGGHHGFHHHGHHGGGGGGHGHGEGFGGFFHHHGGGGGGGGGHHGGGFFBECGDGGGFFGGGGGGEGHGHHGHFGGGHGGGGFDFHHHHHGFGGGHHHHGGFFGHFGHHHHHHFFHGGGCGGGFHHHGGAFGHHGGGEEFGHHGGF2GB5BGGGGGFGCFFFFFFABBBA
@M02197:102:000000000-ALU3V:1:1101:7973:20707 1:N:0:1
ACTAGGATCAGTTCCTCCGCTTATTGATATGCTTAAGTTCAGCGGGTATTCCTACCTGATCCGAGGTCAACCTTTGGAAAATTGGGGGTTTTACGGCAAGAGTCCCTCCGGATCCCAGTGCGAGACGTAAAGTTACTACGCAAAGGAGGCTCCGGGAGGGTCCGCCACTACCTTTGAGGGCCTACATCAGCTGTAGGGCCCCAACACCAAGCAGAGCTGGAGGGTTGAAATGACGCTCGAACAGGCATGCCCGCCAGAATGCTGGCGGGCGCAATGTGCGTTCAAAGATTCGATGATTCAC
+
BBBA?FCFFFFFGGFGGGGGCGGHHHFHHHHHHHCHHGHBBFGGGGGGHFHHHHHHGHHHHGHGGGEHHHHHHHHHGGBH;H<HHGGGF;GG.:GGGG:GHG0HH<;HGCG:CGHHG;HG:G:9GGG9HGHBF;:G<;HG8GGGFG;ED9CG9GGG?GG-@G.CGGGGE5FGGGGFGFGGGFGHHGGHGGHGGCBFFE@ACFGHFFDFHHGFFBFFFF#HHGHFFFHFHHFEBFEFGAD3GFFGFF2/CGGGFFHGHDHGF2AECGGDCGHHHHFCFECFFGGGG5EFG4FFFF5FAAAAA
@M02197:102:000000000-ALU3V:1:1101:10841:20789 1:N:0:1
ACTAGGATCAGTTCCTCCGCTTATTGATATGCTTAAGTTCAGCGGGTATTCCTACCTGATCCGAGGTCAACCTGATAAAATAAAAGGGTGTGACCGGCCCGACGAGACCTTGCAACTCCCCGCGTGCCTCGAAAGACTCGTTGCGAAGAGGGTCCCACGGACGCCGTCATTGTCTTTGAGACCAGTTGCGGACGAGCCACAACGCGGTCCAACACCTACCCCGGGGGGTAGAGAGAGGATAATGACGCTCGAACAGGCATGCCCATCGGAATACCAAGGGGCGCAATGTGCGTTCAAAGATTCGATGACTCAC
+
ABCCBFFFFFFFGGGGGGGCGGGHHGHHGHHGHHHHHHHGHHHGGGGGHHHHHHHHHHHHHHHGGGGHHHHHHHHHHHHHHHHHHHDG:F;G0<HG:GG9GG9GGGGGGGHHHG:H<HHHGGG:GGGGH:GBHGGHH<GGHGHGGGGGGGEFAAGH<HGG?BAGGGGG:GG:GFFFFFFFFFFFFFFF8FFAFFGFGGGFFFFGGGFDFFFFFFF3FFF1FEEFFFFFHHGHHHHHGD;FGGFFGGGGA?HGF3HHHHHHHGGGFGHHHHHHHGB2HGGGEEGBDBEGGGHGGGGFGGEGBFFFFFFFBBBBB
@M02197:102:000000000-ALU3V:1:1101:25487:20696 1:N:0:1
ACTAGGATCAGTTCCTCCGCTTATTGATATGCTTAAGTTCAGCGGGTATTCCTACCTGATCCGAGGTCAACATTCAGAAGTTGGGTGTTTAACGGCATGGCCGCGCCGCGTTCCAGTTGCGAGGTGTTAGCTACTACGCAATGGAGGCTGCAGCGAGACCGCCACTAGATTTCGGAGACGGATTGACTAGCAATCCGATCCCCAACACCAAACCCGGGGGTTTGAGGGTTGAAATGACGCTCGAACAGGCATGCCCGCCAGAATACTGGCGGGCGCAATGTGCGTTCAAAGATTCGATGATTCAC
+
CCCCCFFFFFFFGGGGGGGGGGGHHHHHHHGHHHHHHHHHHHHGGGGGHHHHHHHHHHHHHHHGGGGHHHHHHHHGHHHHH;HHGGGGGHH<<GFG;;HGGHG;GG:@98:GFHFG>;2:F'DG?GHG951;GH<;HG:D;7HH0CG;HHE<HHGGG;GGEHGHGGFGGFGGGHHHHEEFGDDDGHFFFFFGFBFGGGGGDGFFFFGFFFFE9@CGGGGGHGDHHGHHGFHHGGBGFEECGAHHG3GHFHHFGGGGHHFHHHHHHEE?GGGGGGHFHFEEEGHGGGCGGGGGGFFFFFFFCBBA@
@M02197:102:000000000-ALU3V:1:1101:25865:20905 1:N:0:1
ACTAGGATCAGTTCCTCCGCTTATTGATATGCTTAAGTTCAGCGGGTAATCTTACCTGATTTGAGGCCAGAAAGGAATACATAAAGAATTATGTATGTGTGTGTTTGTTTGGTAGCAGATGACAAAAGCACAAGATTTTTATGGGTTTGCCTTAACAAAAATCTATGGCTGACACTCATCCACTCATACTTTTAAGGCAAGGTGATACAAAGAGGCTAATCTCATCACCAAGCCCAAGGACCCGTTAAAAGAATTTTTCATAAAAAAAAACCCTTTTAATGGAGATATTCACGACACTCAAACAGGCATGCTCCGAGGAATACCAAGGAGCGCAAGATGCGTTCAAAGATTCGATGATTCAC
+
BCCBCFFFFFFFGGGGGGGFGGGHGGFFHHHHHHHHHHHGFHHGGGFGGGHHHHHHHHGFHHHHGGGGHHHHGHHHHHHHHHHHHHGGHHHHHF4GHHGGGHHHHHHHHHHGGFHHHHHHGGHHHHFHHHHHFHFHHHHGHHHHGHGGG9HHHHHHHHHFHHHHHHHFHHGHHGGHGHHHHHHHHGHFHHHHHGHHGHHHHGHHHGHHHHHHHHHGHHHHHGGBCFGHHHHHHFHHHEGGGEGHHHHHHFGHHCFFHHHHHGGGGGGFB?GGG4DEHHHHHHGHHGHFFGGGGAF5GHHHHFHHHFHGHGGGGGHHFFHHGGHHHHGGGFECHHGGGGGFGGGGGGGGGBCFFFFFFBBAAB
@M02197:102:000000000-ALU3V:1:1101:21283:20984 1:N:0:1
ACTAGGATCAGTTCCTCCGCTTATTGATATGCTTAAGTTCAGCGGGTATTCCTACCTGATCCGAGGTCAACCTTTGGAAAATTGGGGGTTTTACGGCAAGAGTCCCTCCGGATCCCAGTGCGAGACGTAAAGTTACTACGCAAAGGAGGCTCCGGGAGGGTCCGCCACTACCTTTGAGGGCCTACATCAGCTGTAGGGCCCCAACACCAAGCAGAGCTTGAGGGTTGAAATGACGCTCGAACAGGCATGCCCGCCAGAATGCTGGCGGGCGCAATGTGCGTTCAAAGATTCGATGATTCAC
+
DDDDCFFFFFFFGGGGGGGGGGGHHHHGHHHHHHHHHHHHHHHGGGGGHHHGHHHHHHHHHHGGGGGHHHHHHHHHHGHHHH<HHHGGGGGG<HGGGGGGHH<HHH<H9GCDGGGHHHHGHGGGGGG8HHGGHHHH;<HGGGGGHFHHGG<HGGGGGGGGGHGGHGGGGGHHGHGHHGHGHGGGGGGGHHHHFGHGGGGFHFFFGFGHHHGHFHGFGFFGFGHGHFGHGGFFFFFHHGFHHHHGHHHGGGGGHHHHHHHHGGGGGGGGGGFHHHEGFGHGGGGGGGGGGFFFFFFFCCBBB
@M02197:102:000000000-ALU3V:1:1101:14025:21020 1:N:0:1
ACTAGGATCAGTTCCTCCGCTTATTGATATGCTTAAGTTCAGCGGGTATCCCTACCTGATCCGAGGTCAACCTTGTAAAAATATGGGGTTGAGGCCGGGCTGAAGGACCTTGCAACTCGGTACGTGCTTTGGAAGAGCTCATTGTACCGATGGTCCAACAGACGCCGTCATTGTCTTTGGGACCGGTGTCCGCACCAGGGCGGCACCAGAGTCCAACACCAAGCCGGGCTTGAGGGTTGATAATGACGCTCGAACAGGCATGCCCGCCAGAATGCTGGCGGGCGCAATGTGCGTTTAAAGATTCGATGACTCAC
+
CCCCCFFFFFFFGGGGGGEGGGGHHHHHFHHHHGHGHHHHHHHGGGEGHHHHHHHHHHHHHHHGGGGHHHHHGHHHHHHFHHHHHHHGFEGEHHGGGGGGGGHGHFHHHHHHHH<HGGGGFHGGHHHGHHHHHH$CGHHHHGHHHHHGGCGGGHGGHHHGHHHCGGGGGGHHHGFAHHHGGDHGGGGGGGGHHHGGGGGFFFGFHFFFHFGEFFF0BEGFFFGGGHGHFEGHHGHHEFGGHHHGFE>?2CEHHHHGHHHHF?GECFHHFHHGFFFGGGFGGGGHHHHGGGGGGGGGGGGGGGFFFFFFBBBAA3
@M02197:102:000000000-ALU3V:1:1101:9142:21454 1:N:0:1
ACTAGGATCAGTTCCTCCGCTTATTGATATGCTTAAGTTCAGCGGGTATTCCTACCTGATCCGAGGTCAACATTCAGAAGTTGGGGTTTAACGGCGTGGCCGCGACGATTACCAGTAACGATGTGTAAATTACTACGCTATGGAAGCTCGACGTGACCGCCAATCAATTTGGGGAGTGCGATGACCGCAGCTCCCAACACCAAGCTGAGCTTGAGGGTTGAAATGACGCTCGAACAGGCATGCCCGCCAGAATGCTGGCGGGCGCAATGTGCGTTCAAAGATTCGATGATTCAC
+
>AAABFFFFFFFGGGGGGGGGGGHHHHHHHHHHHHHHHHHHHHGGGGGHHGHHHGHHHHHGHHFGGFHHGHHHHHHHHHF@:FHGGFFGHHGGGGGGEG?GF@@BBC@FH<DB9C1FGFGAGGH9CGGGDGFGDFHG8FDGHFDHB9<FDCFF::CEHGGGGGFHHGFFF0HGGGCGFCHFFCCBBEHHDGHFEEDGCBDHHHGEGHHHEHHGAFFD:GHHFG/GEGEG%EHHHHFHGHHGGGGGGBHHHHHHGGGGCGGGGGGGHHGGGGHGGGFGGGGGGFFFFFFFBBBBB
@M02197:102:000000000-ALU3V:1:1101:27236:21510 1:N:0:1
ACTAGGATCAGTTCCTCCGCTTATTGATATGCTTAAGTTCAGCGGGTATTCCTACCTGATCCGAGGTCAACCTGTAAAAAATTTGGGGGTTTTACGGCAAGAGTCCCTCCGAATCCCAGTGCGAGACGTTAGTTACTACGCAAAGGAGGCTCCGGGAGGGTCCGCCACTACCTTTAAGGGCCCACGTGTGCCGTGGGGCCCCAAAACCAAGCGGTGCTTGAGGGTTGAAATGACGCTCGAACAGGCATGCTCGCCAGAATGCTGGCGAGCGCAATGTGCGTTCAAAGATTCGATGATTCAC
+
AABBBFCDFFFFGGGGFBFCCGGHF5GGGGF5DHFBDGHHHGHG?FGGHGHGHHFHFHHH5GHGGGGHHHHHGGHHHGHHCFFHHEG:GEEGGGHG9FGGGF;BGHHHHGGGG;GHHHHFHH9GGGG9FGHGHFHHHHHG8G?7GF#CFEHH:GGGGGG;.CGGGGGGGGGGHFHFHGFGGGHGGGF9<9CFGCGGCA??EEGFHHEFGGGGHHGHHGFFFGHGGHFHFHGFFFEFGDGFB3EC3FDEEA0GEGFGFGFBFGFEEEGGGGHFHFEAE?FGGFGDGFEC4BFD5FFD>3AAA
@M02197:102:000000000-ALU3V:1:1101:21829:21621 1:N:0:1
ACTAGGATCAGTTCCTCCGCTTATTGATATGCTTAAGTTCAGCGGGTAATCTTACCTGATTTGAGGCCAGAAAGGAATACATAAAGAATTATGTATGTGTGTGTTTGTTTGGTAGCAGATGACAAAAGCACAAGATTTTTATGGGTTTGCCTTAACAAAAATCTATGGCTGACACTCATCCACTCATACTTTTAAGGCAAGGTGATACAAAGAGGCTAATCTCATCACCAAGCCCAAGGACCCGTTAAAAGAATTTTTCATAAAAAAAAACCCTTTTAATGGAGATATTCACGACACTCAAACAGGCATGCTCCGAGGAATACCAAGGAGCGCAAGATGCGTTCAAAGATTCGATGATTCAC
+
BBCCCFFFFFFFGGGGGGGGGGGHHHGFHHHGHHHHHHHGHHHGGGGGEHHHHHHHHHHHHHFFFFGGAGHHHHHHHHHHHHHHGHHHHHHHGHHHHHHHHHHHEHHGHHHGGGFFHHHHHHHHHHHHHHHHHHHHFHHHHGGHHCFFGBGFHHHHHHHHHHHHHHHHHHGHHHHGHGHGHGGFHHHGHHGGHHHDFHHHGFDFHHHHHHHHHFHHHGGHGHHHHFGHDGGHEFGCHHGGGGGHFHHFFGGCG?FHGHHHHGGGGGFFF?EEF4FF4HGBHHHGF5HAHFGGHGHHGHGGF3GHGHGHGEECGGHFHHHHHFGHGCGGGGGHHFHGGGGFFGGGGGGGFGFFFFFFFAAABB
@M02197:102:000000000-ALU3V:1:1101:27035:21615 1:N:0:1
ACTAGGATCAGTTCCTCCGCTTATTGATATGCTTAAGTTCAGCGGGTATCCCTACCTGATCCGAGGTCAAGGTTAAAAAGGCCTTGTGGAGGACGGGCACGTCAGGACAGGCGCGTTTCTACTGCGCTCGAAGCCAACATGCCGGCCGCCAATGCATTTGAGGTGAGTCCACCGCGGGGGAGGACAAGCACCCAACACCAAGCTGAGCTTGAATGGTCAAATGACGCTCGAACAGGCATGCCCAACGGAATACCGAAGGGCGCAATGTGCGTTCAAAGATTCGATGATTCAC
+
A?AA?CFFBFFFGGFGGGGGGGGHGGHHHGHGHHHHF5FGHFHGGGGGHHHHHFFFHGHHHHFFG?EGFHHHGDGHHHFGGEFHGGHFDFAA1GEECE@AEHHFFGHHFFFFCEFBDGGHHGHHHFFCDC@GEGGHHHGFHFHG@ADCGCGGFHHGHHFHHGHHGFGFG<BBDDGGG;FHGEHGFFEGGFFG?:AGHGHHFGHFHFGGHHH;HFFGHGHGFGGGEFHFGFFHHHHHHHHHFF?FFGHFGCF22HBHEGFGEGGHHGGEEAGDGGGGGGGGFFFFFFFAAA>3
@M02197:102:000000000-ALU3V:1:1101:24806:21681 1:N:0:1
ACTAGGATCAGTTCCTCCGCTTATTGATATGCTTAAGTTCAGCGGGTATCCCTACCTGATCCGAGGTCAACCTTTGAAAGAGTTTAACGGCCACGACCGCCCGCACTCCAAAGCGAATATGTATCACAACGCTTAGAGACGGACAGCTCGGCCGGAGACTTCAAGGCGCGCGGGAGCCGCGACGCCCAACACCAAGCGAGGCTTGAGTGGCGAAATGACGCTCGAACAGGCATGCCCTTCGGAATACCAAAGGGCGCAATGTGCGTTCAAAGATTCGATGATTCAC
+
BBBBBFFFF?@DFFFGCFEGGFGHHGHHHGGHHHHHHGHHFHHGGGGEFHFHHHHHHHHHHHHGGGGEBGFEGHHHFHHGHFHHHHGHGGGEFECGGGCGGGGGGCGHEGHHHHGGGGGHHHHFHHHHEGGFCFGHFHHGFGGGGEHCGGGGGHHHGGGCHHGGGGGGGGAFFGFFGFFFFFGECHHFFFGGGFGGFGHGHHHHEFGFGGGHBHHGFFGFGHGGHFHHHHHHGFEBF:GFFGHHGHGHHHCGGGGHHHHGEGGHGGGGGGGGGGFFFFFFFCBBCB
@M02197:102:000000000-ALU3V:1:1101:19048:21834 1:N:0:1
ACTAGGATCAGTTCCTCCGCTTATTGATATGCTTAAGTTCAGCGGGTATTCCTACCTGATCCGAGGTCAACCTGTAAAAAAATTTGGGGGTTTTACGGCAAGAGTCCCTCCGGATCCCAGTGCGAGACGTAAAGATACTACGCAAAGGAGGCTCCGGGAGGGTCCGCCACTACCTTTGAGGGCCTACGTCAGCCGTAGGGCCCCAACACCAAGCAGAGCTTGAGGGTTGAAATGACGCTCGAACAGGCATGCTCGCCAGAATGCTGGCGAGCGCAATGTGCGTTCAAAGATTCGATGATTCAC
+
CCCCCFFFFFFFGGGGGGGGGGGHHHHHHHHHHHHHHHGHHGHGGGEFHHHHHHHHHHHHHHHGGGGHHHHHHHHHHHHHGGHHHHHGGGGGGG<HGG9GGGGHHHHHHHGGGG:GH:HG<HHGGGGGGEHHHHFFHHHHHDGGGFHGHAAEHHGGGGGGGGDFGGHFGGFGHGHGGGHGGFFFHGGHHGGGGGGHHGGGFFFFFFFGGGHHHGHGHGHGHFHGHHHHHHHGGGGGGGHGHHGGHHEHHGGGGGHHFGHHHHGGGGGGGGGGHGGHGGGGHGGGGGGGGGGBFFFFFFBBBA@
@M02197:102:000000000-ALU3V:1:1101:21708:21990 1:N:0:1
ACTAGGATCAGTTCCTCCGCTTATTGATATGCTTAAGTTCAGCGGGTATTCCTACCTGATCCGAGGTCAACCTGTAAAGAATTTGGGGGTTTAACGGCAAGAGTCCCTCCGGATCCCAGTGCGAGACGTTAGTTACTACGCAAAGGAGGCTCCGGGAGGGTCCGCCACTACCTTTAAGGGCCCACGTGTGCCGTGTGGCCCCAAAACCAAGCGGTGCTTGAGGGTTGAAATGACGCTCGAACAGGCATGCTCGCCAGAATGCTGGCGAGCGCAATGTGCGTTCAAAGATTCGATGACTCAC
+
ABCCBFFFFFFFGGGGGGGGGGGHHGGHHHGHHHHHHHHHGGHGGGGGHHHHHHHHHHHGHHHGGGEHHHHHHHHHHHHHHH<GHFFGG>EDHHGG@7EFG<GGHHHHHGGCGGGHHHH<HHGGGG9GGGF7DHFGHHHG7F@FFHGE;GHG:GGGGGGGDHEGAGGGGGGGGGHHHGFFFGGGGGGFBEFEFFFAFD?FGGGHGGFGFFGFHFF@HHHHHGHHFFFHHHGGFCCHEGHGFBHHHFFCCEAGHEFHHHHHGGGEECGGGGBHHHCGEGHGFGFBF3GGGFFFFFD1@AAAA
@M02197:102:000000000-ALU3V:1:1101:9032:22060 1:N:0:1
ACTAGGATCAGTTCCTCCGCTTATTGATATGCTTAAGTTCAGCGGGTATTCCTACCTGATCCGAGGTCAACATTCAGAAGTTGGGGGTTTAACGGCTTGGCCGCGCCGCGTACCAGTTGCGAGGTGTTATCTACTACTAAATGGAAGCTGCAGCGTAACCGCCACTAGATTTCGGGGCCGGGCTGACTAGCAGCCCGATCCCCAACACCAAACCCGGGGGTTTGAGGGTTGAAATGACGCTCGAACAGGCATGCCCGCCAGAATACTGGCGGGCGCAATGTGCGTTCAAAGATTCGATGATTCAC
+
AAABAFFFFFFFGGGGGGGGGGGGHHHHHFHGFHHHHHHHCGD2EAFECGHHHHHHFHBFBEG?EGGGHHGHGHHHHFFHF;FHGGG>E:H:;EGCG;E9F;334FC//C#7>9$%%?;DC+G9/$<<GFB:G040=##;67FHEC/:)CBGBHG.#;B?A:FFFF0BFFGGFFC@CDFEAA@BD0BGFFEGCFFFFGGGFGF??FEEDDFAECDGEBAG<HEHHGHFBFDHEGFFEEDEHCHFHEGFGFHGGECEFBGHBHHGAEEAA?GGFEFCHHGEEEEGGGGGGGGGFFFFFFFFBBBBB
@M02197:102:000000000-ALU3V:1:1101:26317:22061 1:N:0:1
ACTAGGATCAGTTCCTCCGCTTATTGATATGCTTAAGTTCAGCGGGTATTCCTACCTGATCCGAGGTCAACATTCAGAAGTTGGGGGTTTAACGGCTTGGCCGCCCCGCGTACCAGTTGCGAGGGTTTTACTACTACGCAATGGAAGATGCAGCGAGACCGCCACTAGATTTCGGGGCCGGCTTGCCGCAAGGGCTCGCCGATCCCCAACACCAAACCCGAGGGCTTGAGGGTTGAAATGACGCTCGAACAGGCATGCCCGCCAGAATGCTGGCGGGCGCAATGTGCGTTCAAAGATTCGATGACTCAC
+
CCCCCFFFFFFFGGGGGGGGGGGHHHHHHHHHHHHHHGGHHHHGGGECHHHHHHHHHHHHHHHGGGGHHHHHHHHGHHGHHGHHG9GGG;H<H:GGGGGGEH3EFGGFG5/3CG.HF.G:C6G79;<ACBD;:H:<GD2;@:CG:C9#-C9HG94?@3FFAGGGBGGFFFGGFFGDC>BEC.C;DCFFAHFCFF@@@BEC:</FGGFBAFHGGDFAGGFHFGAFFGA/EGHGGFBFFFGFGGGHHGHHGHGF3FFCECGGFGBHHFHHGGGGFGEGGGHGHHCFGGHGGGBFGGGGGFFFFFB5ABA>A
@M02197:102:000000000-ALU3V:1:1101:13927:22319 1:N:0:1
ACTAGGATCAGTTCCTCCGCTTATTGATATGCTTAAGTTCAGCGGGTATCCCTACCTGATCCGAGGTCAACCTTTGAAAGAGTTTAACGGCCACGACCGCCCGCACTCCAAAGCGAATATGTATCACAACGCTTAGAGACGGACAGCTCGGCCGGAGACTTCAAGGCGCGCGGGAGCCGCGACGCCCAACACCAAGCGAGGCTTGAGTGGCGAAATGACGCTCGAACAGGCATGCCCTTCGGAATACCAAAGGGCGCAATGTGCGTTCAAAGATTCGATGATTCAC
+
CCCCCFFFFFFFGGGGGGGGGGGHHHHHHHHHHHHHHHHHHGHGGGGGHHHHHHHHHGHHHHHGGGGHGHHHH:HHHHHGHHGHHHHHGFGGGGGGGGGGGGGGGGGHHHHHGHGGGGGHHGGHGHHHGGGGGGGHHHHHGGGGGGHGHGGGGGGHHHHGHHGGGGFCFGAGGGGGGGGGGGGGGGHGHGHGGHGGGHHGHHFHHHGGGGHHEHHGGGGGHGGGHHHHHHHHGGFCGGFFFHHHG:HHHHCGGGGHHGHGGFGHGGGGGGGGGGFFFFFFFACBBB
@M02197:102:000000000-ALU3V:1:1101:3962:22474 1:N:0:1
ACTAGGATCAGTTCCTCCGCTATTGATATGCTTAAGTTCAGAGGGTATTCCTACCTGATCCGCGGTCAACCTGTAAAGAATTTGGGGTTTTAACGGCAAGAGTCCCTCCGTATCCCAGGGCGAGACGTTAATTACTACGCAAAGGAGGCTCCGGTAGGGTTCGCCTCTTCCTTTAAGGGCCCACGTCGGCCGTGGGGCCCCAAAACCAAGCGGTGCTTGAGTGTTGAAATGACGCTCGAACAAGCGTGCTCGCCAGAATGCTGGCTAAGGCAATGTGCATTCGAAGAATCGATGTCTCAC
+
11>>AF13F11DFDEGAFEC100BFEFHHHFHHDGCFDDDF2B00A0C2DA2FB01B0AB1F/AA/AEG1EGE@)24B#>1@:@9//#>7/;;BEE>E/#F02<FGH0EE#$6<2<B5+F6#/9/<?/?C#11BG91??C0<>GC#>4@7.8C:#:C?A;#9AF0$AF#11>1<BBFFF?F?B#<;B</=B@//94?E#>C?0;EFFEF?/9@+@;1BFB9%1@AD2D#?/9/A0/:AA09;##A0A////B1222210B0A1F1DD11113111FAA1AA13AB331>>B111311AA>
@M02197:102:000000000-ALU3V:1:1101:13622:22681 1:N:0:1
ACTAGGATCAGTTCCTCCGCTTATTGATATGCTTAAGTTCAGCGGGTATCCCTACCTGATCCGAGGTCAACCTTTGAAAGAGTTTAACGGCCACGACCGCCCGCACACCAAAGCGAATATGTATCACAACGATTAGAGACGGACAGCTCGGCCGGAGACTTCAAGGCGCGCGGGAGCCGCGACGCCCAACACCAAGCGAGGCTTGAGTGGCGAAATGACGCTCGAACAGGCATGCCCTTCGGAATACCAAAGGGCGCAATGTGCGTTCAAAGATTCGATGATTCA
+
AAABABBFFFFDGFGE5E2FA2AFFFFHHCBEGBDGGHFGFFFCGGEAGFFCAEB1F3A-HGGEEC;GGH@BFBF7GGFB;9GHHBGDFEA9EFGCECEEE9E@7#BFGFGEHHDBFCFDF?BDGF1?GB@#0GAFGGHHCBFAGCCC?A?AA<BGD<:CBGGCFCDCBGB@@<</DACCB<EACAEFFAEEFE?/?FDBGHFGFHG:EE2D@)AE>>E;EEGGBHGF3A1HGEGGE?EFFGD9AGCDCCEE?CEDGFDEEEEGFGCEFGGEG444BFBFAA3>>
@M02197:102:000000000-ALU3V:1:1101:12893:22870 1:N:0:1
ACTAGGATCAGTTCCTCCGCTTATTGCTATGCTTAAGTTCAGCGGGTATCCCTACCTGATCCGAGGTCAAGAGTGTAAAAATGTACTTTTGGACGTCGTCGTTATGAGTGCAAAGCGCGAGATGTACTGCGCTCCGAAATCAATACGCCGGCTGCCAATTGTTTTAAGGCGAGTCTACACGCGGAGGCGAGACAAAACACCCAACACCAAGCAGAGCTTGAAGGTACAAATGACGCTCGAACAGGCATGCCCCATGGAATACCAAGGGGCTCACTGTGCGTTCAAAGATTCGATGACTCAC
+
?A1>AF@F1CDDG3F31FFG1AEBFD3DFDF13GA1DDEAB21AE?EEHGHHHHGFBECFBABA/EA0BBF1>FGGHF2@FGGB9GGHHHH;FHCE/9EE@EE/>DBFEHHF>G?BE/0BF;#1FGAFGD?//@<EBDC2GDC<<F<<-.C/F@1BHFGHGHFFGGHHHFHGBFFBFFFGB/E?E@ACFB=B0F0E;/?@EHEEEF#GD%FHBGG1EEFBGHFFHHDFDF>//GGHH?FGFAD;#GB?EB/0FBFDD2F1BGG00AA0A11A100AA0AF13GB331F1FBB31BFAAA>1
@M02197:102:000000000-ALU3V:1:1101:12912:22880 1:N:0:1
ACTAGGATCAGTTCCTCCGCTTATTGATATGCTTAAGTTCAGCGGGTATCCCTACCTGATCCGAGGTCAAGAGTGTAAAAATGTACTTTTGGACGTCGTCGTTATGAGTGCAAAGCGCGAGATGTACTGCGCTCCGAAATCAATACGCCGGCTGCCAATTGTTTTAAGGCGAGTCTACACGCGGAGGCGAGACAAAACACCCAACACCAAGCAGAGCTTGAAGGTACAAATGACGCTCGAACAGGCATGCCCCATGGAATACCAAGGGGCGCAATGTGCGTTCAAAGATTCGATGACTCAC
+
CCBCCFFFFFFFGGGGGGGGGGGHHHHHHHHGHHHHHHHHHHGGGGGGHHHHHHHHHHHHHHHGGGGHHHHHHHHHHHHHHHHFHHHHHHHGHHGGGGGGGGGGHEHHGHFHGHHHGGGGGFGHHHHEHHGGFGHHHGGHHHGHHHHGGHGGHHGHHHHHHHHHHHHHHHHHHGHHGGGGGGHGGGGHHHHHHHHGGGGGHGGGFHGHHGHHHGHHGHHHHHHHHHGHHGGG7GGHGGEHHHHHHHHGGGGHGHGHHHHHHHHHHGGGGGGHHHGGGGHGGGGGGGGGGFFFFFFFAABBA
@M02197:102:000000000-ALU3V:1:1101:13054:22804 1:N:0:1
ACTAGGATCAGTTCCTCCGCTTATTGATATGCTTAAGTTCAGCGGGTATCCCTACCTGATCCGAGGTCAACCTTTTGAGAAAAGATTCTCCCCGAGGGGAGGCCGACCGGGGCTCGTGCACCCGTGTGTCCGATACGTGTCCCGTGAAGAACTCAGTGTACCGGGGGTCCAACGAGGCCGCCGTCATTGTCTTTGGGACGGGCGAGAGCCCCCCCGAGAGGGGGCCTCCGCCAAACCGTCCAACACCAAGCCGGGGGGCTTGAGGGGTGATAATGACGCTCGAACAGGCATGCCCTTTGGAATACCAAAGGGCGCAATGTGCGTTCAAAGATTCGATGATTCAC
+
BCCBBFFFFFBFGGGGGGGGGGGGHHGHHHHGHHHHHHHHHHHGGGGGHHHHGHHHHGHHHGFGGGGHGHHGHHHHHGGHHHHHGHHHHHHHGGGGGGGGGGGGGGGGGG/>ADHGGHG;HHGGGGHHFHHGGG;GGCGGHHGFGGGGHHHGGGGGGGE:FGGGFFFFFFFFFFFFFFFFAFFFFFFFFFFFFFFFFFFDDFDFFEADF=@DFFFHFGGGFDEGFGDCGHGGFEGGGGHGHGHFFGGGGGGFGGGHGHGHHGGGHHGFHHFHG?EAECFHGHGHHHHHHHGFDHHHHHHHHHGHHHHHGGGGGHHHHGEFFHGFFFGGGGGGFFFFFFFBAABB
@M02197:102:000000000-ALU3V:1:1101:20958:22912 1:N:0:1
ACTAGGATCAGTTCCTCCGCTTATTGATATGCTTAAGTTCAGCGGGTATCCCTACCTGATCCGAGGTCAACCTTTTGAGAAAAGATTCTCCCCGAGGGGAGGCCGACCGGGGCTCGTGCACCCGTGTGTCCGATACGTGTCCCGTGAAGAACTCAGTGTACCGGGGGTCCAACGAGGCCGCCGTCATTGTCTTTGGGACGGGCGAGAGCCCCCCCGAGAGGGGGCCTCCGCCAAACCGTCCAACACCAAGCCGGGGGGCTTGAGGGGTGATAATGACGCTCGAACAGGCATGCCCACCGGAATACCAGTGGGCGCAATGTGCGTAAAAAGATTCGATGATTCAC
+
CCCCCFFFFFFFGGGGGGGGGGGHHHHGHHHHHHHHHHHHHHHGGGGGHHHHHHHHHHHHHHGGGGGHHHHHHHHHHGGGHHHHGHHHHGHHGGGGGCGGGGGGGGGGGFCGDGHGGGGHHHGG9GFHHHHGGGGGGFBHHHHGHGGGGHHGGFGFBFFGGGGGGGA@FEFFFFFFFFFCDCCFFFFFFFFFFFFEDEFFDA@FFEAFFFFFFFFGGGCFGGGGGGEFGFEFGGFGECBDFFF?BGGFGGGGGGGHGHHGFGGGHHFFHHGGAGGGGGFG1HFHEHHHGGHGGF?EEGHHFHHGGHHGGGGGGHHHGGGGGGGGGGFGGGGFFCBFFFFBBAA3
@M02197:102:000000000-ALU3V:1:1101:9921:22956 1:N:0:1
ACTAGGATCAGTTCCTCCGCTTATTGATATGCTTAAGTTCAGCGGGTATCCCTACCTGATCCGAGGTCAAAACTGGGGGGGTCGCTTCGTGGAGCGCCCGCGCGAGAGGGCACGAGCCGCGGGTCTGCTGCGCTCGTGGCCAATACACAGGCCGCCAATGTCTTCGAGGCGAGTCCGCGCGCGGAGGCGGGACAGGCGCCCAACACCAAGCGTTGCTTGAGGGGTTAGATGACGCTCGAACAGGCATGCCCTAAGGAATACCAAAGGGCGCAATGTGCGTTCAAAGATTCGATGACTCAC
+
CCCCCFFFFFFDGGGGGGGGGGGHHHGHHHHHHHFHHHHHFHHGGGEFHHHHHHHHHHHHHHEDFGGHHGHGHHHFFDEGAFFFFFFFFFFFFFEFFFFFFFFF9FFFFFFFFFFFFFFFFFFFFFFFDBFFFFFFGFFBFGGGGFFFFGFGFFFFHGGHGGHGFEEFGGHFGCGGGGGGGFGGGGFGGHHHHEGGGHGHHGHGGGGGGGGHFHHHHHG:GHHHHHGHHGGGGGHHGHHHHHHHG;GGGHHHHHHHHHHHGHGHGGGGGHGHHGGGGGGGGGGGGGGGFFFFFFD?@BBA
@M02197:102:000000000-ALU3V:1:1101:18450:23053 1:N:0:1
ACTAGGATCAGTTCCTCCGCTTATTGATATGCTTAAGTTCAGCGGGTATTCCTACCTGATCCGAGGTCAACATTCAGAAGTTGGGGTTTTACGGCGTGGCCGCGACGATTACCAGTAACGAGGTGTATTATTACTACGCTATGGAAGCTCGACGTGACCGCCAATCGATTTGGGGACTGCGAATCAACGCAGATCCCAACACCAAGCTGGGCTTGAGGGTTGAAATGACGCTCGAACAGGCATGCCCGCCAGAATACTGGCGGGCGCAATGTGCGTTCAAAGATTCGATGATTCAC
+
BBBBBFFFFFFFGGGGGFEGGGGHHFFHHGHHGHHHHHHHGHHGGGGGFHHGHHGHHHGFGHGGGGGHHHHHHFHHH:FF:HHHGGFEGFGHGGGGFG?:0</91CC0?F#:FDA9:01A#C40>9>>##FB;=>D;C@A0AG09</<0CDCCFGAGCGHHEGHHE<<HGHFFCHGFFGEG@@=DB9CHFFCHCCEGCF?EFF;F;EHHFGBFEGAGHDHFEHFGEAAFDE1?4GB3EFCFAGGGGGGHHHFHHHHECGGGGGF?FFHHGGFGHGGGGGGGGGBFFFFFFFCCBAA
@M02197:102:000000000-ALU3V:1:1101:19102:23252 1:N:0:1
ACTAGGATCAGTTCCTCCGCTTATTGATATGCTTAAGTTCAGCGGGTATCCCTACCTGATCCGAGGTCAAGAGTGTAAAAATGTACTTTTGGACGTCGTCGTTATGAGTGCAAAGCGCGAGATGTACTGCGCTCCGAAATCAATACGCCGGCTGCCAATTGTTTTAAGGCGAGTCTACACGCGGAGGCGAGACAAAACACCCAACACCAAGCAGAGCTTGAAGGTACAAATGACGCTCGAACAGGCATGCCCCATGGAATACCAAGGGGCGCAATGTGCGTGCAAAGATTCGATGATTCAC
+
BBBBBFFBF4FDGGCGGGGGEEGHHHHHHHHHHGGHHHHHHHHGGGEEHHHHHHGHHHHHHFHGGGGGFHHHGDH8GHHHHHHH::GH:HH?GHEFG;FGGGGGHHHHGHFFFDHFGCFCG?GFHHH;BDDFGGGGGGCEHGFHGHE.@A<@D4EHHHFHHFHHHHHECHFHHFFGFFGGDDGEAFFFB&B0>FHFF?EFHGA/FAEFEFFEFGBHHFFGHGF@2@HHGHEEEEEBGAHGFAHGFHFEEEFFFFHHHGFDF1HGHGGCEACHHGEAE?AAA1GB3GGGBB@3FFFD?AAAA
@M02197:102:000000000-ALU3V:1:1101:13789:23279 1:N:0:1
ACTAGGATCAGTTCCTCCGCTTATTGATATGCTTAAGTTCAGCGGGTATCCCTACCTGATCCGAGGTCAACCTTTGAAAGAGTTTAACGGCCACGACCGCCCGCACTCCAAAGCGAATATGTATCACAACGCTTAGAGACGGACAGCTCGGCCGGAGACTTCAAGGCGCGCGGGAGCCGCGACGCCCAACACCAAGCGAGGCTTGAGTGGCGAAATGACGCTCGAACAGGCATGCCCTTCGGAATACCAAAGGGCGCAATGTGCGTTCAAAGATTCGATGACTCAC
+
CCCCCFFFFFFFGGGGGGGGGGGHHHBGGHHGHHHHHHHHHHHGGGFFHHGHHHHHHGHHHGHGGGGHHHHHHHHHHHHHHHHHHGHHGGGGGGGGGGGGGGGGGGGHHHHFHHGGGGGHHHHHHHHHGGGGGGGHHFHHGGGGGGHGHGGGGGHGHGGGGHGGFGGGGGGGGGGGFGGGFFFFFFGFFFGGFHGGGGHFFFGFHGGFFGHFHGF1GFFDHEFFFHHHFFHHGGGGGGGHG5HHFCGFHHGGGGGGGHHGEEAGED5GFFGGFGFFFBFFFBBBAB
@M02197:102:000000000-ALU3V:1:1101:22875:23334 1:N:0:1
ACTAGGATCAGTTCCTCCGCTTATTGATATGCTTAAGTTCAGCGGGTATTCCTACCTGATCCGAGGTCAACCTTTGGAAAATTGGGGGTTTTACGGCAAGAGTCCCTCCGGATCCCAGTGCGAGACGTAAAGTTACTACGCAAAGGAGGCTCCGGGAGGGTCCGCCACTACCTTTGAGGGCCTACATCAGCTGTAGGGCCCCAACACCAAGCAGAGCTTGAGGGTTGAAATGACGCTCGAACAGGCATGCCCGCCAGAATGCTGGCGGGCGCAATGTGCGTTCAAAGATTCGATGATTCAC
+
BBBBBFFFFFFFGGGGGGGGGEGHGHHHHHHHHHHHHHHHGHFGGGGGHHHHHHHHHHHHHHHGGGGGHHHHHHHHHGF9GH<HHHGGEGG:;HG.GG98H-:HHH<HGGC;;GHHGH::F7GG7DC8HGHHF9GHH;HG8GGCHFHH;G<G:GG::GGGFHHGGGCGGGGGGFFGGGFDDFGGHGGGFGGFHFGGFGFGGFFBFGGHHFHFFGGGGFFFGFFB(GFHFFFFFFGHFFHF3G@BEF2E>?ACHFEHHHHHGFFE2?GGGGGFGGEEEGHFGGGGGFGGGFFFFFFFABAAA
@M02197:102:000000000-ALU3V:1:1101:13498:23669 1:N:0:1
ACTAGGATCAGTTCCTCCGCTTATTGATATGCTTAAGTTCAGCGGGTATTCCTACCTGATCCGAGGTCAACCTTTGGAAAATTGGGGGTTTTACGGCAAGAGTCCCTCCGGATCCCAATGCGAGACGTAAAGTTACTACGCAAAGGAGGCTCCGGGAGGGTCCGCCACTACCTTTGAGGGCCTACATCAGCTGTAGGGCCCCAACACCAAGCAGAGCTTGAGGGTTGAAATGACGCTCGAACAGGCATGCCCGCCAGAATGCTGGCGGGCGCAATGTGCGTTCAAAGATTCGATGACTCAC
+
BBBBBFFDFFFFGGGGGGGGGGGHHHHHHHHGHHHHHHHHHHHGGGGGHGHHHHHHHHHHHHHGGGEHHHHHHHHHGHGH;HHHHGG97FGGHHG9GGGGHG<HHH<FGGGG:GH:GH;GHG9GG9G9HH:HG9HH;<HGGGC;HH;HG;HH;GGG:GG;:HHGGGGGGGGGHGGGGGHGGGGGGGGGGHGFGGHGGFEDFHFFGGGFGGFFGFFFFFFEFFFGDFEHHGFFGGGFHFHHHGFFBGHGGGGGFGHHHHHCGFGGGCGGGFHHHHGGGGHGCGGGGGGGGFFFBFFFBBA>B
@M02197:102:000000000-ALU3V:1:1101:21108:23608 1:N:0:1
ACTAGGATCAGTTCCTCCGCTTATTGATATGCTTAAGTTCAGCGGGTATTCCTACCTGATCCGAGGTCAACCTGTAAAGAATTTGGGGGTTTAACGACAAGAGTCCCTCCGGATCCCAGTGCGAGACGTTAGTTACTACGCAAAGGAGGCTCCGGGAGGGTCCGCCACTACCTTTAAGGGCCCACGTCGGCCGTGGGGCCCCAAAACCAAGCGGTGCTTGAGGGTTGAAATGACGCTCGAACAGGCATGCTCGCCAGAATGCTGGCGAGCGCAATGTGCGTTCAAAGATTCGATGATTCAC
+
ABBBBFCBFFFFFGGGGGGGEEFFDFEHF6GBEGHGFDFHD5GFFGEGHGGHHGHHHFHHHHHCGEEGFFHHFHH;GHFFFFG:HFG@FFE:HGHG#>EGGFH<HGHGHGG?ADCGHHH;H;GCG9G9EFHGGFHHGHFGGG?@FFFFGFHH:GGGGGGGGHGGFGFDGFGGGGGHHGHF?GGDGCEGFGGGGGGFFFFFGFGGGFGGGGFFHHHGHHHHFGHHDBGHHHABGGDHHGHHHHHGGFB0ACGGHFDGBFBFDGGGGGE?EDFFGD?FEFHFGGGGGGGGFFFFFFFFAAAAA
@M02197:102:000000000-ALU3V:1:1101:19610:23718 1:N:0:1
ACTAGGATCAGTTCCTCCGCTTATTGATATGCTTAAGTTCAGCGGGTATTCCTACCTGATCCGAGGTCAACCTTTGGAAAATTGGGGGGTTTTACGGCAAGAGTCCCTCCGGATCCCAGTGCGAGACGTAAAGTTACTACGCAAAGGAGGCTCCGGGGGGGTCCGCCACTACCTTTGAGGGCCTACATCAGCTGTAGGGCCCCAACACCAAGCAGAGCTTGAGGGTTGAAATGACGCTCGAACAGGCATGCCCGCCAGAATGCTGGCGGGCGCAATGTGCGTTCAAAGATTCGATGATTCAC
+
CCCCCFFFFFF5GGGGGGGGGGGHHHHHHHGHHHHHHHHHHHHGGGGGHFHHHHHHHHHGHHHGGGFHHGHGHHHH:HHHHH<FFHGGGG-G;HHGGGG;E<E;HHH<HGGCGGGGG;G9F8GGGGG9AFFG9GG9G:;GFFDCFFF9FFFFFFFF;#BCAAFEFADDFFFGFHHGFFGHHGFAFFFGGFFFFFFFFFEFFFF?FFFFFFHHHGFFFFHHFFFHHFHFHFFGFFGGFFFFFFHFFEHHGGGGFBFHHHHHHCGCGGGGGGGHGHGGGGEFGCGGGGGGGFFFFFFFFBBBAA
@M02197:102:000000000-ALU3V:1:1101:7050:23922 1:N:0:1
ACTAGGATCAGTTCCTCCGCTTATTGATATGCTTAAGTTCAGCGGGTATTCCTACCTGATCCGAGGTCAACCTGTAAAGAATTTGGGGGTTTAACGGCAAGAGTCCCTCCGGATCCCAGTGCGAGACTTTAGTTACTACGCAAAGGAGGCTCCGGGAGGGTCCGCCACTACCTTTAAGGGCCCACGTCGGCCGTGGGGCCCCAAAACCAAGCGGTGCTTGAGGGTTGAAATGACGCTCGAACAGGCATGCTCGCCAGAATGCTGGCGAGCGCAATGTGCGTTCAAAGATTCGATGATTCAC
+
ABBABFFFFFDFFGGGGGGGEGGHGHHHHHHHHHHHHHHHHHHGGGG?HHHHHGGHFHEHHHHGGGGHHHEHGGDGHHHFGHF<HGDGGEEFFFGE/CEGA2?9GHHGHE/299GH::9CFH9G99GHHHFHFHHH9<:GGAGGH0/GD?GG;GG@.FCCAGCEHGDEGGGGGHFHHGGAFFFCECGGFB/D?@AFGGGGGHFFFHGGGE?EFGF=GBBF1EGFAHFHFHEEFGGHEAFDFHHHHHGCCCGEF3FHGFFBDACGGGGCGEFFGFCEE2AGBFFFFFEGGF45DFFFAAAAA
@M02197:102:000000000-ALU3V:1:1101:20990:24117 1:N:0:1
ACTAGGATCAGTTCCTCCGCTTATTGATATGCTTAAGTTCAGCGGGTATTCCTACCTGATCCGAGGTCAACCTTTGGAAAATTGGGGGGTTTTACGGCAAGAGTCCCTCCGGATCCCAGTGCGAGACGTAAAGTTACTACGCAAAGGAGGCTCCGGGAGGGTCCGCCACTACCTTTGAGGGCCTACATCAGCTGTAGGGCCCCAACACCAAGCAGAGCTTGAGGGTTGAAATGACGCTCGAACAGGCATGCCCGCCAGAATGCTGGCGGGCGCAATGTGCGTTCAAAGATTCGATGACTCAC
+
BBAABFFFFFFDGGGGGGGGGGGHHHHHHHHHHHHHHHHHHHHGGGGGHHHHHGHHHHHHGHHCECGHHHHHHHHH:HHG;H<HHHGGF@DG;;;G:GG:;;;-FHG<HGG/;:GG8;GGGGGGAG8G+EA8GCF;;;:G98FFFFF.FFD9E:FFF9FFFDBEAFDAFFBHDGFFFFCBDFBFFFFBFFFFFF+HFGFF?DFFBD7FFFFFFFFFEFGFFFGHFHGFFGFFGFFFFFFFGGGFFHHFCECAEBBFHGHHHFEE2EE?GGGGFHHECFFHFGDBFEFAGGFFFFFBFA?BBA
@M02197:102:000000000-ALU3V:1:1101:13853:24124 1:N:0:1
ACTAGGATCAGTTCCTCCGCTTATTGATATGCTTAAGTTCAGCGGGTATTCCTACCTGATCCGAGGTCAACATTCAGAAGTTGGGGGTTTAACGGCTTGGCCGCGCCGCGCACCAGTTGCGAGGGTTTTACTACTACGCAAGGGAAGCTGCAGCGAGACCGCCACTAGATTTCGGGGCCGGCTTGCCGCAAGGGCTCGCCGATCCCCAACACCAAACCCGAGGGCTTGAGGGTTGAAATGACGCTCGAACAGGCATGCCCGCCAGAATACTGGCGGGCGCAATGTGCGTTCAAAGATTCGATGATTCAC
+
CCCCCFFFFFFFGGGGGGGGGGGHHHHHHHHHHHHHHHHGHHHGGGGGHHHHHHHHHHHHHHHGGGGHHHHHHHHHHHGHGHHHGG8GG.H<HG:GG;EGFGCE//BDGC#-4F9F3DFFG7GG:6<DG:0<7G7GB2CDG#CG#GC#CF9#949@8CFGCGGGGFFGFCFF?GGDACCEC=FDAGFFFCFEGC?D?GEDF@CCGHEGFFEFFFF?GGGFCHGHFHFHHGHHHFBHHGEDEGEHFGHHHEHHHHHGGGGCFFHGHHHHHGGGGGGGGGHHHHGGFGHGGGGGGGGFGBFFFFFFBABAA
@M02197:102:000000000-ALU3V:1:1101:10827:24411 1:N:0:1
ACTAGGATCAGTTCCTCCGCTTATTGATATGCTTAAGTTCAGCGGGTATCCCTACCTGATCCGAGGTCAACCTTTGAAAGAGTTTAACGGCCACGACCGCCCGCACTCCAAAGCGAATATGTATCACAACGCTTAGAGACGGACAGCTCGGCCGGAGACTTCAAGGCGCGCGGGAGCCGCGACGCCCAACACCAAGCGAGGCTTGAGTGGCGAAATGACGCTCGAACAGGCATGCCCTTCGGAATACCAAAGGGCGCAATGTGCGTTCAAAGATTCGATGACTCAC
+
BCCCBFFFFFFFGGGGGGGGGGGHHHFHHHGCFFFHHHHGHHHGGGGGHHHHHHHHEFGHHEHAEBBGHHHHHHHHHHHHHGHHHHHFF@EAEGFGGGGGGGGFCBFHGHHHHFGGGCGHHHHHFHHFBDEFGFGFHGHHGGGGGGHHFEFFGGHHGGGGGHFGGGGFG@CEGDCFDFCGGFFEEFHFFGFFGFGGGHGDG;EFBHGGGGGFFGGEGGE?HHGFHFHGHHGGGGGEGGGGHGHHHHGHHHGGDGGGHGHFCGGGGGFGFCGGGGFFFFFFFABBA@
@M02197:102:000000000-ALU3V:1:1101:23292:24622 1:N:0:1
ACTAGGATCAGTTCCTCCGCTTATTGATATGCTTAAGTTCAGCGGGTATTCCTACCTGATCCGAGGTCAACCACAAAAAATTGGGGGTTTAGCGGCTGGGAGTTATAGCACCTAACAAAAGCGAGAAAAAAATTACTACGCTCAGAGGATACTACAAATCCGCCGTTGTATTTCAGGAACTACAACTATAAAGAAGTAGATTCCCAACACTAAGCTAGGCTTAAGGGTTGAAATGACGCTCGAACAGGCATGCCCACTAGAATACTAATGGGCGCAATGTGCGTTCAAAGATTCGATGATTCAC
+
ABBB3FFFFFFFFFGGGGGGEGGHGHHHHHGGHHGHGGHHGGGCFGGFHGHHHHHHHHHHHHHAFGGHFHHHGGHHGHHGHHFHEG?FEEGFHGGGE?FGHGGFFHHFHCDHHHHHHHHHHFGGGFGHFFGFHHHHGGGGFCEGC<<GGH7HHHHHHHGGGDBAHFHHHGFGGHHHHGHFGGGFB4HHGHHHHHGFFHHHFHGHGHGFFFFFHGFBFHGBGHFFGGFGBHHEHGGGGGHHGHHHFGFF1EFFEHFFFEHHHHHHHFFHDEGEGGDDFEEEA4GGGFGF5ACBBBFFBFF?A?AA
@M02197:102:000000000-ALU3V:1:1101:7201:24718 1:N:0:1
ACTAGGATCAGTTCCTCCGCTTATTGATATGCTTAAGTTCAGCGGGTATTCCTACCTGATCCGAGGTCAACATTCAGAAGTTGGGGGTTTAACGGCTTGGCCGCGCCCCGGACCAGTTGCGGGTGTTTTACTACTACGCAATGGAAGCTGCGGGAAGACCGCCACTAGATTTCGGGGCCGGCTTGCCGCAAGGGCTCGCCGATCCCCAACACCAACCCCGAGGGCTTGAGGGTTGAAATGTCGCTCGAACAGGCATGCCCGCCAGAATACTGGCGGGCGCAATGTGCGTTCAAAGATTCGATGACTCAC
+
AAAB@FFFFFFFGGGGGGGGGGGHHBGHHHHHHGFHGHHCHHGGGGEEHHHGHHHHHHHHGHF?EGGHGHHGHHHHHF5G5FFFCE8E?FH<HG3EEEC5?3@E/@6#4.#</3%?1311--:#/;<<-$000;$1<//;@3F9:CG.CF/#+##9-999/93@#;09/9BF/99.;-;;@.99=.:99GCFA?EF.<<9</9<AFFE/##?B1;#2?//B/C<1FHF:?;@BFF:9>0>#9?2#EFGGB1B1F>@CEE/BEFGHFCGGE//CEE0E?GDGHEGGCFB1DBFFGFFA1FFDD1D11A>1
@M02197:102:000000000-ALU3V:1:1101:23481:24746 1:N:0:1
ACTAGGATCAGTTCCTCCGCTTATTGATATGCTTAAGTTCAGCGGGTAATCTTACCTGATTTGAGGCCAGAAAGGAATACATAAAGAATTATGTATGTGTGTGTTTGTTTGGTAGCAGATGACAAAAGCACAAGATTTTTATGGGTTTGCCTTAACAAAAATCTATGGCTGACACTCATCCACTCATACTTTTAAGGCAAGGTGATACAAAGAGGCTAATCTCATCACCAAGCCCAAGGACCCGTTAAAAGAATTTTTCATAAAAAAAACCCTTTTAATGGAGATATTCACGACACTCAAACAGGCATGCTCCGAGGAATACCAAGGAGCGCAAGATGCGTTCAAAGATTCGATGATTCAC
+
BBBAAFFFBFFFGGGGGGGGGGGCHHDGHHHHHHHHHHHHHFFGGGGGHHHGHG5EGHHHHHHFGGFACGAFGHHBGFHHHHHGFFFGHHHHHFGHG@FGHHGCHHH?FCFEGHFGHHGHFHEBFHHHHFBFHGHBBFGHHHEFAFFGGHHHHGHHHEHHEHHHGFGHEHGDHHHHFHG1DCHHEFGFHHFHHHGGEGHHHGDFHGHGHGHFGHGHGHGHFFFGHEGG8EGBBHHGGGCBGEECFB4HFGGECFGFB4HFCGGGGGGGBDF@444DBGFFFHHG@GGHEAGHHGFGHHHGFHHC3HHHE?GGEHHHHHHFGFFGBGGGGGHHBFGFGGHGGGGGGGGGGBFFFFFFBAABB
@M02197:102:000000000-ALU3V:1:1101:21232:24902 1:N:0:1
ACTAGGATCAGTTCCTCCGCTTATTGATATGCTTAAGTTCAGCGGGTATCCCTACCTGATCCGAGGTCAACCTTTTGAGAAAAGATTCTCCCCGAGGGGAGGCCGACCGGGGCTCGTGCACCCGTGTGTCCGATACGTGTCCCGTGAAGAACTCAGTGTACCGGGGGTCCAACGAGGCCGCCGTCATTGTCTTTGGGACGGGCGAGAGCCCCCCCGAGAGGGGGCCTCCGCCAAACCGTCCAACACCAAGCCGGGGGGCTTGAGGGGTGATAATGACGCTCGAACAGGCATGCCCTTCGGAATACCAAAGGGCGCAATGTGCGTTCAAAGATTCGATGACTCAC
+
CCCCCBFFFFFFGGGGGGGGGGGHGHHHHHHHHHHHGGHHHGHDEGCEFHHHHHHHHHHHHHHFAFFHHHHHGHHHHGGHHGGHGHHHHHHHGGGGGGGGGGGGGGGGGGGGFGHCCEG;EGGGGG;H<HHFFGGGGGHFHHFGCDGGHHHGGGGGGGFGGGGDFFFBFEFFFFEFFFFCFFFBFFFFFFFFFBFFDAFFBF?FFEAAAFEFCGGHCE-GFGGGFGC?GHGGGEDGGGGAHFHFBA?GF?GGCGGHGHFHFGGGHGHHHHHHHGGEF?F1DFHHHFFHGFGFECGGGHHHHCHHFHGGGGGGGHHFHGGEGHCGGGGGFFGGFFFFFFF@BAAA
@M02197:102:000000000-ALU3V:1:1101:16859:24881 1:N:0:1
ACTAGGATCAGTTCCTCCGCTTATTGATATGCTTAAGTTCAGCGGGTATTCCTACCTGATCCGAGGTCAACCTGTAAAGAATTTGGGGGTTTAACGGCAAGAGTCCCTCCGGATCCCAGTGCGAGACGTTAGTTACTACGCAAAGGAGGCTCCGGGAGGGTCCGCCACTACCTTTGATGGCCTACATCAGCTGTAGGGCCCCAACACCAAGCAGAGCTTGAGGGTTGAAATGACGCTCGAACAGGCATGCTCGCCAGAATGCTGGCGAGCGCAATGTGCGTTCAAAGATTCGATGATTCAC
+
>>>AAFFFFFFFGGGGGGFGGFGHFHHHHHHFHHFHFHHHHGGGGGEEGGFHFHHHHGHHHGHGGGGHHHHGHHHGGHFHH;G<HHGGGFGG<HHGGGFGEFF:FHF<HGG/CGGHH.HGFFGGC@DG0FFFGHFBF<HGGGFFGHHEDDEHGFCCGGGG8GAEFFGGGGGFCFFGF#FDGGF2HGGHGGFGFFGGGGGGHHGFFFFFFFFFFFFBFFFFHGGGGHHGHFGEFFFDHDFFGFGFFEGGGGGGFFHHHHHHFA2GE?EE2GHHFF22EA4CGGGGF5GGFFFFD5FFAABBA
@M02197:102:000000000-ALU3V:1:1101:15328:24970 1:N:0:1
ACTAGGATCAGTTCCTCCGCTTATTGATTTGCTTAAGTTCAGCGGGTATTCCTACCTGATCCGAGGTCAACCTTTGGAAAATTGGGGGGTTTTACGGCAAGAGTCCCTCCGGATCCCAGTGCGAGACGTAAAGTTACTACGCAAAGGAGGCTCCGGGAGGGTCCGCCACTACCTTTGAGGGCCTACATCAGCTGTAGGGCCCCAACACCAAGCAGAGCTTGAGGGTTGAAATGACGCTCGAACAGGCATGCCCGCCAGAATGCTGGCGGGCGCAATGTGCGTTCAAAGATTCGATGACTCAC
+
BBBBBFFFFFFFGCGGFGGGGGGHGHBGHGHFDGFFHHHHHHHGGGEEHFGHHBHHHHHGFGFCEGGHHGHHHHHH:FGHFHGHFHGGG<CG:HHGC9G;G<F<HHH<HGGF:;GG:GF:GFGG??6F7EGGGFG:G:GGA6FF5/B.E8DEFFFFFFAAF3CEFFFFFFFFGFFFFFFGGFFEFFGBHGFFGFFEFGFFCGHGGFDEFEHHGFFGEFFBGGGHGGFDHHHGFGFGHHEHHGFHFGABGCGGCFHGBHHHGFGGGGEE?GE5FDGEFGGGF55FGGGGGGFFFBFFFBBBBA
@M02197:102:000000000-ALU3V:1:1101:18421:25161 1:N:0:1
ACTAGGATCAGTTCCTCCGCTTATTGATATGCTTAAGTTCAGCGGGTATCCCTACCTGATCCGAGGTCAACCTTTGAAAGAGTTTAACGGCCACGACCGCCCGCACTCCAAAGCGAATATGTATCACAACGCTTAGAGACGGACAGCTCGGCCGGAGACTTCAAGGCGCGCGGGAGCCGCGACGCCCAACACCAAGCGAGGCTTGAGTGGCGAAATGACGCTCGAACAGGCATGCCCTTCGGAATACCAAAGGGCGCAATGTGCGTTCAAAGATTCGATGATTCAC
+
AAABBB4@C?FDFFFGGFGGGG2FFHHHFFFFFFFFDGFHHHHGCGEFHGHFHHHHHHHHHHFGGGGHGHHHHGH<GF<HHGHGHH;HGEGG?FGGEGGGGGGGGGGHGHBHHHGEGGEHHHH;GHHHHCCG?7BDGGGHGGGGGGGFHGGFGGGGGGGGHGGGFFG@G@/EFCBBFEEEE>EBBGFB?FFEFE?@?ABBBBFBHHGGCEGFHFF>/EFFF/9D=BABBFHGF/B9BFA(EDDF1FFHHHEE0A0AB3EE0A01113GE3GE1A1FFFFB3111A1
@M02197:102:000000000-ALU3V:1:1101:14047:25323 1:N:0:1
ACTAGGATCAGTTCCTCCGCTTATTGATATGCTTAAGTTCAGCGGGTATTCCTACCTGATCCGAGGTCAACCTGAAAAAATAGTTTTTGAGGAGGCCGGGTCCCCGGGACCTTGCAACTCAACGCGTGCTCCGGAAAGCTCAGTGCGAAGAGGGTCCCACGGACGCCGTCATTGTCTTTGAGACCAGTTGGCCGCGAACGGTCCAACGCGGTCCAACACCAAACCCAGAGGGTTTGAGGGAGGATAATGACGCTCGAACAGGCATGCCCTTCGGAATACCAAAGGGCGCAATGTGCGTTCAAAGATTCGATGATTCAC
+
AA3AAFBDFF4FGGGGGGGGGGGHHHHHHHHHHHHHHFHHHHHGGGGGHHHHHHHHHHHHHHHGGGEHHHHHHHHHHHHGHGHFGHFGGEFE;;;GGGG;-GFHHGGG::GHHHHH<G<H%HGGGCGGGG8B6CG6GHH/HH;:DGGGGGGHHAGHH9FFG4?B;BGG@BDG788GFFBB9F9F/FFBFBB4FBB=#;@B;ADBFBBDBBB3@>B1/+9?1FHBB@2?$$19BBFFHFHG'GGFFHHGDF>1AHCHHHGFFFGBAGGD?E23FHHFHHHFHHGGGFABAHFAGGGFGGGGGGGEFGFFFFFFB3A?>3
@M02197:102:000000000-ALU3V:1:1101:12001:25464 1:N:0:1
ACTAGGATCAGTTCCTCCGCTTATTGATATGCTTAAGTTCAGCGGGTAGTCCTACCTGATCTGAGGCCAGAGTTACAAGTATGGTGTTATGAGCAGTGCTACAAGTCAACTCGACGAAACGTATTACGCCAGGCCACCATCACACCACTAACGCTTTTAAGGCGAGCCAGCAATAGGCAACGCCCAAATCCAACCAGCCGGGTAGAACCCGAAAGGTTGAGTCTACATGACACTCAGACAGGCATACCCTCCGGAATACCAGAGGGTGCAAGGTGCGTTCAAAGATTCGATGACTCAC
+
AA?AAFFFFCDF3GGGGCE110EBGHGHF3FGHFHFDGFFHDGCGGGGGGHHGHHHEGFHEHHHHGGGAGHEG8FFGHG@FFHHFGGEHHHHHGFGFFFEHFGHFFGHFHHHEEEE/EEEGHFHGHHEFCFGGHGHGEHHBDHHH?GHEGGGHHGHHHGA<GGFHECHHFHGGHFHCGHHHHEGFFGBGCFFFGE?GCGHHHHHHGHGGEFGFHGHHHHHGFHGGFFFGHHHGGGGFFHFFGHGFEGCFE?FBHHHCHGHHHGFBHHHGFG2?GGHGGGFGGGFFG4C5FFFFBBBBB
@M02197:102:000000000-ALU3V:1:1101:12009:25481 1:N:0:1
ACTAGGATCAGTTCCTCCGCTTATTGATATGCTTAAGTTCAGCGGGTAGTCCTACCTGATCTGAGGCCAGAGTTACAAGTATGGTGTTATGAGCAGTGCTACAAGTCAACTCGACGAAACGTATTACGCCAGGCCACCATCACACCACTAACGCTTTTAAGGCGAGCCAGCAATAGGCAACGCCCAAATCCAACCAGCCGGGTAGAACCCGAAAGGTTGAGTCTACATGACACTCAGACAGGCATACCCTCCGGAATACCAGAGGGTGCAAGGTGCGTTCAAAGATTCGATGACTCAC
+
BBBBBFBFFFFFGGGFGGGGFGGHHGHHHGHFHBGGFHHHHFGEGGCFEFHHFHHHHHHHHHFFHGGGHHGHFHHBHHHGFHHGDGEFHHHFHHHHFHGGHGGGHHGHGGHFEHFEGGDGGGFHHGHFHEGGHHGFEHFHGHG;H?CEHHFDFFGGBFGGDCGFHGFF2CEGGFFFDCCGEC@DDEHBCFFFFGEECEGGHHGBFF?ECEBBFFHFGFFBFG6BGGBFFHFFFFHFFFHHFFGFBACEA??CEHFHFHGHGE2EHFGF5GGGEFA4G5GGFGGGGGFFFFFFFAAAA?
@M02197:102:000000000-ALU3V:1:1101:6731:25414 1:N:0:1
ACTAGGATCAGTTCCTCAGCTTATTGATATGCTTAAGTTCAGCGGGTATTCCTACCTGATCCGAGGTCAACCTTTGGAAAATTGGGGGGTTTTACGGCAAGAGTCCCTCCGGAACCCAGTGCGAGACATAAAGTTACTACACAAAGGAGGCGCCGGGAGGTTCCGCCACTACCTTTAAGGGCCCACGTCGGCCGTGGGACCCCAAAACCAAGCGGTGCTTGAGGGTTGAAATGACGCTCGAACAGGCATGCTCGCCAGATTGCTGGCGAGCGCAATGTTCGTTCAAAGATTCGATGACTCGC
+
>1>>AFCFFFBDGA3FG1BGG11A3FBGHCB3EGHBGHH3BFE?EGE?FGB2FABFF1AABGAAE/ABAF10BFHEBF1B>G%%GE@E/9@C.HFF1/@C##0$D0C7CCA5A,C<H;G600/;(@?#5FFFB0;B90.9#EFC?05B-A?#-.9@/=@@#;/@@;<;AF1FBGFFB/CEC-<?;A/9>=@/>99;/C#E/A9?/+F9#;?;?HB01BF>;:EBBF2GF$B0;B/1BFD(@:1D9F1FA/GEE1BD1BA00//A//EB0AE1BD1GECA0EA3FGA31B11FFDD1>AAA1A
@M02197:102:000000000-ALU3V:1:1101:6740:25392 1:N:0:1
ACTAGGATCAGTTCCTCCGCTTATTGATATGCTTAAGTTCAGCGGGTATTCCTACCTGATCCGAGGTCAACCTTTGGAAAATTGGGGGGTTTTACGGCAAGAGTCCCTCCGGATCCCAGTGCGAGACTTAATGTTACTACGCAAAGGAGGCTCCGGGAGGGTCCGCCACTACCTTTAAGGGCCCACGTCGTCCGTGGGGCCCCAAAACCAAGCGGTGCTTGAGGGTTGAAATGACGCTCGAACATGCATGCTCGACAGAATGCTGGCGAGCGCAATGTGCGTTCAAAGATTCGATGACTCAC
+
>AAAACBFFFFBGFAGGFEEEAEG5EGGHF5FGFHADGFH5DEEAEAEFGHHH53BGHBBFH1EEGGHHGGF3@55?BGFB5'@A9/E+DFG7#.C/.2D.C.7GC/.GD:/;;?F4::#9;9/ABG#-AF#B;B;BFF8/-:=>FF:.;/9A5A9-.B;:9FA>>D3DFFFEFBFCFBGF/<90EC@+>#/>//@<;#//:AEFFFEAAE/98:FB110CAE01FFFB29EEEEEAFFFDB9D+111A////A2F2FDEFCA//E000AA1FFFGE0CCBGGFD33FGBB1@3B1@111>1
@M02197:102:000000000-ALU3V:1:1101:17773:25338 1:N:0:1
ACTAGGATCAGTTCCTCCGCTTATTGATATGCTTAAGTTCAGCGGGTATTCCTACCTGATCCGAGGTCAACCTTTGGAAAATTGGGGGTTTTACGGCAAGAGTCCCTCCGGATCCCAGTGCGAGACGTAAAGTTACTACGCAAAGGAGGCTCCGGGAGGGTCCGCCACTACCTTTGAGGGCCTACATCAGCTGTAGGGCCCCAACACCAAGCAGAGCTTGAGGGTTGAAATGACGCTCGAACAGGCATGCCCGCCAGAATGCTGGCGGGCGCAATGTGCGTTCAAAGATTCGATGATTCAC
+
DDDDCFFFFFFFGGGGGGGGGGGHHHHHHHHHHHHHHHHHHHHGGGGGGHHHHHHHHHHHHHHGGGGHHHHHHHHHHHHHF;HHHHGGEGGG<HGGGGGGHH<HHH<H8G8GGGHHHH<GHGGGGGGGHH9GH;<HH<H9GGGGHHHHGGHGGGGGGGGGEHHFGGGGGGGHGGGHGGFHGHGGGGGGHHGFHHHGFFGGHFGHGGGGHHHFHHHHFHHHFGHHHFHGHGFGFFEFHGHHHHHGHFFGGGGGHGHGHHHHGFAGGGGGGGHHHHGGGGGGGGGGGGGGGFFFFFFFBCCCB
@M02197:102:000000000-ALU3V:1:1101:22985:25515 1:N:0:1
ACTAGGATCAGTTCCTCCGCTTATTGATATGCTTAAGTTCAGCGGGTATTCCTACCTGATCCGAGGTCAACCACAAAAAATTGGGGGTTTAGCGGCTGGGAGTTATAGCACCTAACAAAAGCGAGAAAAAATTACTACGCTCAGAGGATACTACAAATCCGCCGTTGTATTTCATGAACTACAACTATAAAGAAGTAGATTCCCAACACTAAGCTAGGCTTAAGGGTTGAAATGACGCTCGAACAGGCATGCCCACTAGAATACTAATGGGCGCAATGTGCGTTCAAAGATTCGATGATTCAC
+
BCCBAFFFFFFFGGGGGGEEEGFFGHHHGHHFHHHHHHHHHHGGGGGGHHHGHHHHHHGHGHGGGGGHFHHHGGHGHHFFHHGHGGGFGFHHHFGGGEGCEF0FHHGGHHGGGHHHHHHHHHDECGGHHHGHGFGHHCEGGGGHHHGHBHHHHGGHGHHFDEF@GEHHHHHGFHHGGGGHHHGHHGFGGGFGGGFFFFFGGE9HHHFHHFFFFHFGFGFFHFGFGFF5GHGFGEAEABFCGGGGD3BGGEGFHD5HDGEDF5FFHGFA?GEA55DDEAA?HGGDFGGE2G4FFBFFFFBB@BA
@M02197:102:000000000-ALU3V:1:1101:14793:26053 1:N:0:1
ACTAGGATCAGTTCCTCCGCTTATTGATATGCTTAAGTTCAGCGGGTAATCCTGTCTGATTTGAGGTCTAATCTTAAAATTGCTTTTAATGACTAGTGGGATTAGAAGCTTTTCGTCTTTCTCATCTCGGCCACTTCGAAAAGTGTCCTCAGCGAATAGTCTATTACGCCAAGTCAATCCGATTACGAAAACTGAAATGCTAATGTCTTACGAGCCAGCTATTCGAATAGCAAATGGCTCAAAATCCAAACACCGACACCTGATCAAAAGAAAAGGGCGGGTTGAAGAGTTCATGACACTCAAACAGACATGCTCTCCGGAATACCAGAGAGCGCAAGGTGCGTTCAAAGATTCGATGACTCAC
+
ABABAFFFFFFFGGGGGGGGGGGCHHHFHHHHFGHGGGHHCGHGGGGGGHGBGHHHHHHHHHGHGHHHGHGHGHHHHHHHHHHHHHHGHHHHHFBG@FHHEHHHGHHGHHGHGHGHGHGHHHGFHHHHHGFGGGHHGEGHFGHGGHHGHHGHFFGGGEGHFGHHHHHHGGGHHHHGHHHGGCGFGHGHHHHHGFGHHHFFHHDGHGHGGGGHHGFEHGFFFFFHHHHGBFFHHHGHGGGGGGFHHGHHEE?>GEHGF4GBHHEEHHGGHHHHHGGCGEGHGEGDBEHHGGHHHHGHFHGGFHGHHGBHGGHHGGEGGGGHHGHHHHHFGGGEGHHFHGEGEF4BFGGGGGGGFFDFFFFBBBAA
@M02197:102:000000000-ALU3V:1:1101:24629:26050 1:N:0:1
ACTAGGATCAGTTCCTCCGCTTATTGATATGCTTAAGTTCAGCGGGTATTCCTACCTGATCCGAGGTCAACCACAAAAAATTGGGGGTTTAGCGGCTGGGAGTTATAGCACCTAACAAAAGCGAGAAAAAAATTACTACGCGCAGAGGATACTACAAATCCGCCGTTGTATTTCAGGAACTACAACTCCTAAGAGAAGTAGATTCCCAACACTAAGCTAGGCTTAAGGGTTGAAATGACGCTCGAACAGGCATGCCCACTAGAATACTAATGGGCGCAATGTGCGTTCAAAGATTCGATGACTCAC
+
A11A?1@DFFF3FGGGGBEGGGFFFHHHHHHHHFHHFHHHGHGFCGEGFFHHHEHHHFHHGHHGEEEFCGBFFGEECEEEEHHFDFEEEGHHFGGC@E4C00CFG8FFF>1;0BFGH9@<A0C0/DCGCGC<GFHB1G0-<#1D<<F<1BHFFFFCBCCB<://EGGF)FFF3;BGHG4GFHHGB?;C:BFHFFFHGFBF2:3G?HF99FGDB&GEEEHHG4HFEFBFGBD5HEHEGGEEF1EBFFGF3FFFAFCB5A5FFHF5GDBD5B2CEE2HHGHEEEB44GGGGGGECGFFFFFFFA?AAA
@M02197:102:000000000-ALU3V:1:1101:16678:26220 1:N:0:1
ACTAGGATCAGTTCCTCCGCTAATTGATATGCTTAAGTTCAGCGGGTATTCCTACCTGATCCGAGGTCAACATTCAGAAGTTGGGGGTTTACGGCGCGGCCGCGACGATTACCAGTAACGAGGTGTATGATTACTACGCTATGGAAGCTCGACGTGACCGCCAATCGATTTGGGGAACGCGGGTTACCGCGAGTCCCAACACCAAGCTGAGCTTGAGGGTTGAAATGACGCTCGAACAGGCATGCCCGCCAGAATACTGGCGGGCGCAATGTGCGTTCAAAGATTCGATGATTCAC
+
BBBBBFFFFFFFGGFF5AAE?ADHHHHHHHEGHHEGFFGHHHHGGGGGHGHHHHHHHHGHFFGGGGGHHHH<GHH:HHH;;HHHGGGAEFHHGD;GGGGGGG9FG9G?EHGHFHHGH;;GED?<CGHHH59HHGHHHGGCAEHGGFGE;GGGGGDDGGGGHGDFFEGGEFHHHHGGFFFFGGHGFFFFFFGFFFFGFFFBFFFHHFGFCFFFHHFGFFFGFGFGFFGFFFFGGHHHGFFFFFFA9GGHHGHHHFGGE2GGGGE2GHFGGGGGGGGGGGGGFFECBFFFFFFBBBBB
@M02197:102:000000000-ALU3V:1:1101:18027:26421 1:N:0:1
ACTAGGATCAGTTCCTCCGCTTATTGATATGCTTAAGTTCAGCGGGTATTCCTACCTGATCCGAGGTCAACCTGTAAAGAATTTGGGGGTTTAACGGCAAGAGTCCCTCCGGATCCCAGTGCGAGACGTTAGTTACTACGCAAAGGAGGCTCCGGGAGGGTCCGCCACTACCTTTAAGGGCCCACGTCGGCCGTGGGGCCCCAAAACCAAGCGGTGCTTGAGGGTTGAAATGACGCTCGAACAGGCATGCTCGCCAGAATGCTGGCGAGCGCAATGTGCGTTCAAAGATTCGATGACTCAC
+
AABBCFFFFFDFGGGGGGGGGGGGHHHHHHHGHHHHGHHGFHHGCEFEGHHHHHHHHHHHHHHGGGGHHHHHHHGGHHGHHH;FHGGGGEE1G<HG-FG:GHE;BGH<G:FC#:GHHHF6%GFDGGG9FFHG?GHHH<HGGGGGHHHHGFHHGECGGG;GGHGGADGGFGGGHHGGHFGFGEFDGGEECGFFGDGFGFFFGEGHHFFEEEEGHHFFHGAHHGHGHFHGHHEFE7EHEFHGHHHHGHHGGGGGFGHGGFFHGGGGCEGGGFHHGHGGGGHGGGGGFGGGGBFDFFFFBAAAA
@M02197:102:000000000-ALU3V:1:1101:18556:26486 1:N:0:1
ACTAGGATCAGTTCCTCCGCTTATTGATATGCTTAAGTTCAGCGGGTATCCCTACCTGATCCGAGGTCAACCTTGTAAAAGTAATAAAGGAGACCGGGCTGGAGGAACCTTTAACTCAAGTGCGTGCTGGTTAAAGCTTATTGCACCGAGGGTCCAACAGACGCCGTCATTGTCTTTGGGACCGAGCCCGCCGCCAGGGGAGGGCTCTGATCCAACACCAAGCCAGGCTTGAGGGTTGATAATGACGCTCGAACAGGCATGCCCACCGGAATACCAGTGGGCGCAATGTGCGTTCAAAGATTCGATGACTCAC
+
>ABBAFFFFCFFGGGGGGGGGGGGHHHHHHHHHHHFHGHHHHHGGGGGHHHHHHHHHGHHFFFEGGGHHGFHHHFGHHHF@BGHGFHHHFFEEGGGGGGGGGG:GGHHGHH9HHHHEGHHDGD@C9FGGGFGHH9HHG$GF;HH;HFGFDFF<D;<.HGHHGBAFGDGGHFHFC:FFHFFEHGHG@CGCCGBBFGHGGGGGFHGGHGHHFGFHFHFGGGGFEGGFAHEHHEHGHFG4DFHHHGFFFE2HGHHHGDGBFGHGEDE2EEFGFGBEBGGEGGGE?BHFEGGGGHGGGGF5FGGGFFFBFFFA>A3A
@M02197:102:000000000-ALU3V:1:1101:21306:26526 1:N:0:1
ACTAGGATCAGTTCCTCCGCTTATTGATATGCTTAAGTTCAGCGGGAATTCCTACCTGATCCGAGGTCAACCTTTGGAAAATTGGGGGGTTTTACGGCAAGAGTCCATCCGCAGCCCAGTGCGAGACGTAAAGTTACTACGCAAAGGAGGCTCCGGGGGGGTCCGCCACTACGTTTGAGGGCCTACATCAGCTGTAGGGCCCCAACACCAAGCAGAGCTTGAGGGTTGAAATGACGCTCGAACAGGCATGCCCGCCAGAATGCTGGCGGGCGCAATGTGCGTTCAAAGATTCGATGATTCAC
+
>A3AAFFFFC4FGGGGFGGGGGGGHHB6DGFCHEGFFFFHHGF?EC2A2FDGH5BGFHFHHEEEECEGHFBGFFFFB@DG;B7HHGG/6B@CE<F/?<DG-::/GC$$CG9/4#?/;;FFFGGDB49/+CAEB0;9CBBBDBD?5FEEADF9F9AB;#.9@DFFB<A5FFFB$<<0FFE<HD?EFG?FBGC<,FCF>B/BGHHDFFAGHGGG3DEBAFFHGHFFHFFHFHGFFGGGGHGHHHHGHHHFGCGGEGFA5BGGB2FEEAECGGGFFHFEEEGHGGGFGGGGGGFFFFFFFBA>3>
@M02197:102:000000000-ALU3V:1:1101:15786:26550 1:N:0:1
ACTAGGATCAGTTCCTCCGCTTATTGATATGCTTAAGTTCAGCGGGTATTCCTACCTGATCCGAGGTCAACCTTTGGAAAATTGGGGGGTTTTACGGCAAGAGTCCCTCCGGATCCCAGTGCGAGACGTAAAGTTACTACGCAAAGGTGGCTCCGGGAGGGTCCGCCACTACCTTTGAGGGCCTACATCAGCTGTAGGGCCCCAACACCAAGCAGAGCTTGAGGGTTGAAATGACGCTCGAACAGGCATGCCCGCCAGAATGCTGGCGGGCGCAATGTGCGTTCAAAGATTCGATGACTCAC
+
AABBAFFFFFFFFGGGGFE2EGGHHHHGHFFHFHHHFHFHHFHFGGEAFFFHHHHHHHHFHBGCEGGHHHGHHHHGHFFF:H<HFH@?.;1DEHHGFFFGE:CGHGFCG9C1DDG:9GG#=9G:GAGGEG?EGGFBFFF80@DADB/#EAAEFEF;ADAC=AFECFADFBFHHFBFGFEF1;D@BBFF1GFFFFFCC?CC/FBFFFFFFFFFFFGFFHHHHGF0DAFFGB/B8BBD1C?GHFAEB312/E0E?FBDEHHEFAGGGGGGGGGHGHHEEE?G4GFGGDGAEB4BFFDFF>>>3>
@M02197:102:000000000-ALU3V:1:1101:14419:26790 1:N:0:1
ACTAGGATCAGTTCCTCCGCTTATTGATATGCTTAAGTTCAGCGGGTATCCCTACCTGATCCGAGGTCAACCTTTTGAGAAAAGATTCTCCCCGAGGGGAGGCCGACCGGGGCTCGTGCACCCGTGTGTCCGATACGTGTCCCGTGAAGAACTCAGTGTACCGGGGGTCCAACGAGGCCGCCGTCATTGTCTTTGGGACGGGCGAGAGCCCCCCCGAGAGGGGGCCTCCGCCAAACCGTCCAACACCAAGCCGGGGGGCTTGAGGGGTGATAATGACGCTCGAACAGGCATGCCCTTTGGAATACCAAAGGGCGCAATGTGCGTTCAAAGATTCGATGACTCAC
+
CBBCCFFFFFFFGGGGGGGGGGGHGHHHHHHHHHHHHHHHHHHGGGGGHHHHHHHHHGHHHHHGGGEHHHHHHHHHHGGHHHHHGHHHHHHHGGCGGGGGGGGGGGGGGGGFGGGFFHGHHHGGGGF;HHHDBEGGFGHHHHHF9GGGHHHGGGG9GGGGGGFDFGFFFFFEFFFFCFFFDFFFFFFFFFFFFBFEFFFFFFFFFFFFFFFC=EDHHDCGGGGGGGGGGHFDFFFFGHHHFEFFEG?GGGEEE@FF1G3HHGFFGEEHGGHFFFEAFGHHEHHHHHHGHGGGGFHFFHHFCHGHFGHGGFGFGHHFHFAEGHGGGGBGGGGGFFFFFFFBBBBB
@M02197:102:000000000-ALU3V:1:1101:11838:26783 1:N:0:1
ACTAGGATCAGTTCCTCCGCTTATTGATATGCTTAAGTTCAGCGGGTATCCCTACCTGATCCGAGGTCAACCTTTTGAGAAAAGATTCTCCCCGAGGGGAGGCCGACCGGGGCTCGTGCACCCGTGTGTCCGATACGTGTCCCGTGAAGAACTCAGTGTACCGGGGGTCCAACGAGGCCGCCGTCATTGTCTTTGGGACGGGCGAGAGCCCCCCCGAGAGGGGGCCTCCGCCAAACCGTCCAACACCAAGCCGGGGGGCTTGAGGGGTGATAATGACGCTCGAACAGGCATGCCCTTTGGAATACCAAAGGGCGCAATGTGCGTTCAAAGATTCGATGACTCAC
+
A1AA>B1@CFFF3DGGG1AEGEEGHFFHHHHBFFEG1FG2FFF0?EEEFH2CFHFHGFGGHD0AE?EEFGHHBGHHH/FAFGC>/BG@@2FE>?///EGAE?EAECGCC?/</A?/>FFG<0<<FF9<9<GC;?CCE/H//A:FHGFEEFHG#CFFFBFFFB@BGBB9FF;9/BFF;=:-9?B@FFBB;FFFFFBFAE-9@AB99;@-9AE?@EE@/>;ABCCA@?></;/A<?9BA1BFFFBEHE/GE??>>/E/>FBBCGEEF0BFHGGB0E?A/CFEEF1AGAG10FFC/AEFGDBHHGEB01GGA0E0EFEFD00A01GEFGF33AB1C1D@BDB>1AA1
@M02197:102:000000000-ALU3V:1:1101:16019:26849 1:N:0:1
ACTAGGATCAGTTCCTCCGCTTATTGATATGCTTAAGTTCAGCGGGTATTCCTACCTGATCCGAGGTCAACCTGTAAAGAATTTGGGGGTTTAACGGCAAGAGTCCCTCCGGATCCCAGTGCGAGACGTTAGTTACTACGCAAAGGAGGCTCCGGGAGGGTCCGCCACTACCTTTAAGGGCCCACGTCGGCCGTGGGGCCCCAAAACCAAGCGGTGCTTGAGGGTTGAAATGACGCTCGAACAGGCATGCTCGCCAGAATGCTGGCGAGCGCAATGTGCGTTCAAAGATTCGATGACTCAC
+
CCBCBFFFFFFFFGGGGGCFGGGHHGHFHHFHFHHHHHHHHHHGGGGGHHGGHHGHFHHHHHHGGEEFFDGHHHHHHH:G.EHGGHG9G?E1GHGGGGGGF:G;HEH<GFGG;8?GH;HGHHG/B3DEFG:GHGHHH<HGCGGGFBBGDG9FEDC@8C?C9HHCGDGGF9FGGFGBGGHEEEGDGGCGGGCGFCGGCGGFE@DDFEFFEFFA?D:9F1AGE9AGHFHGGC/FGGGGHFHGEBGHHFGCGGEGEGGHHGFF/E?GGGGGGGHGGFGEEEFBFGBAAGFGCFFFFFFD>1AAA
@M02197:102:000000000-ALU3V:1:1101:16881:26936 1:N:0:1
ACTAGGATCAGTTCCTCCGCTTATTGATATGCTTAAGTTCAGCGGGTATTCCTACCTGATCCGAGGTCAACCTGTAAAGAATTTGGGGGTTTAACGGCAAGAGTCCCTCCGGATCCCAGTGCGAGACGTTAGTTACTACGCAAAGGAGGCACCGGGAGGGTCCGCCACTACCTTTAAGGGCCCACGTCGGCCGTGGGGCCCCAAAACCAAGCGGTGCTTGAGGGTTGAAATGACGCTCGAACAGGCATGCTCGCCAGAATTCTGGCGAGCGCAATGTGCGTTCAAAGATTCGATGACTCAC
+
ABABBBBFFFFFGGGGGGGGGGGHHGFHHHGHHHHHHFGHHHGGGG?EFHHFGHBFGFFHGHFEGCG2AFH1GFF:HEGH5GH;GGGGCEG3C4?E//EC+FH;FD7<H5FCG6GG4FHBGFDA9/#'?9F:HF;1F<@C-><CG<0G8.#<.<@C;:DCEGCECCBGBBGF3FFFECHF?EC?E@</?/CDFB=AABD9E0CAFF>DAE>AFHHGGHGCHEEB329GFFGEE>90/>HGBGDFCGEGEAEEFFE2BFDEBAAEE000EABCHFEAAFGBGGGEFGGGE>13D11B1AA>>
@M02197:102:000000000-ALU3V:1:1101:13696:27161 1:N:0:1
ACTAGGATCAGTTCCTCCGCTTATTGTTATGCTTAAGTTCAGCGGGTATTCCTACCTGATCCGAGGTCAACCTTTGGAAAATTGGGGGGTTTTACGGCAAGAGTCCCTCCGGATCCCAGTGCGAGACGTAAAGTTACTACGCAAAGGAGGCTCCGGGAGGGTCCGCCACTACCTTTGAGGGCCTACATCAGCTGTAGGGCCCCAACACCAAGCAGAGCTTGAGGGGTGAAATGACGCTCGAACAGGCATGCCCGCCAGAATGCTGGCGGGCGCAATGTGCGTTCAAAGATTCGCTGATTCAC
+
BBBBACB5CFDDFGFGFGFEECGHBA65DDGHFHHHHGHHGHFE?CFGCGGHHHHHHHHGHBCECEDHGFFGFHHHH35B;G:HFHGE9CCDGHHGF65GGH:<FH<HG;DGGGGG9FF9:FGDBGGG;EGG89FFGGGF7BFBBFFFEDD9F83@?B??;.BEBCFBFFHF9F9FHFGGBFDGBGFFFFFFFFFFGFE@<BBF6DFFB?EFEF<B11BFGFFFB%FDFFF?>/CGFEAFFGFGGE0CGEE?CFEDGEGFC/?CECEAE0A1F2DAAAEAGFF3GEFEEED>11B3D@AAA1
@M02197:102:000000000-ALU3V:1:1101:9306:27448 1:N:0:1
ACTAGGATCAGTTCCTCCGCTTATTGATATGCTTAAGTTCAGCGGGTATCCCTACCTGATCCGAGGTCAACCTGTAAAAAAATTTGGGGGTTTTACGGCAAGAGTCCCTCCGAATCCCAGTGCGAGACGTTAGTTACTACGCAAAGGAGGCTCCGGGGGGGTCCGCCACGACCTTTAAGGGCCCACGTGTGCCGTGGGGCCCCAAAACCAAGCGGTGCTTGAGGGTTGAAATGACGCTCGAACAGGCATGCTCGCCAGAATGCTGGCGAGCGCAATGTGCGTTCAAAGATTCGATGATTCAC
+
BBBBBBF5CFFFBFGGGGGEAEGFBG56AGFC6FGHFEHCHFB?2?EEFGHHHHHHHGFDHHCEECFGHHHGHHGHEFFHC6FH(GEFG9EEDGHHGDGEC?,A;DGHHHG/FDEGFH<BH5DC:GG:GG7:GDDGF0HHGGGGCCBGGGGHAEG@@#@@3.CEBGGGG#FFGGGGGGGEGDF?AEGGGCEGCGDCDC?</;FFFHGFFGEFEFHHHHHHGGBFGGDGGFHFFFGEFAAGBFAHFHFGEAGEEFAD55FBGC?GECEA22EFGHGA2FE4EDGBDFFGGFC@@5BD5AA3>>
@M02197:102:000000000-ALU3V:1:1101:9300:27468 1:N:0:1
ACTAGGATCAGTTCCTACGCTTATTGATATGCTTAAGTTCAGCGGGTATCCCTACCTGATCCGAGGTCAACCTGTCAAAAAATTTGGGGGTTTTACGGCAAGAGTCCCTCCGAATCCCAGTGCGAGACGTTAGTTACTACGCAAAGGAGGCTCCGGGAGGGTCCGCCACTACCTTTAAGGGCCCACGTGTGCCGTGGGGCCCCAAAACCAATCGGTGCTTGAGGGTTGAAATGACGCTCGAACAGGCATGCTCGCCAGAATGCTGGCGAGCGCAATGTGCGTTCAAAGATTCGATGATTCAC
+
A?AA34C5FFFFFFGG5FECAAEGFFHHDAD5GBGFFDFHHHGGEGGGHB53BG1FGH355D1AEEGHHHHFBF@39D5'B;FGGBB1EE>EEC4319>><?;ABGFF8FDDC/;GC13FCC)9@@FF.8F9-F<F;:6?/@A//9<0C?DHHCC@C/CGCAGH.AEG?1C<CBGF<;00..9;EEHGGF<CCCFB/<?;//F<C69<?9//?FF:BHGF/;CFEHG@B2/+>?/>A?9B0FGBB1FB///E/EF2HFF1A///EAAEA0ADD3GAAA0ABFCFD3FA11B13@FFD1>A>1
@M02197:102:000000000-ALU3V:1:1101:12154:27581 1:N:0:1
ACTAGGATCAGTTCCTCCGCTTATTGATATGCTTAAGTTCAGCGGGTATTCCTACCTGATCCGAGGTCAACCTTTGGAAAATTGGGGGTTTTACGGCAAGAGTCCCTCCGGATCCCAGTGCGAGACGTAAAGTTACTACGCAAAGGAGGCTCCGGGAGGGTCCGCCACTACCTTTGAGGGCCTACATCAGCTGTAGGGCCCCAACACCAAGCAGAGCTTGAGGGTTGAAATGACGCTCGAACAGGCATGCCCGCCAGAATGCTGGCGGGCGCAATGTGCGTTCAAAGATTCGATGACTCAC
+
ABA?ABFDFFB5BEFGG4E2EFGFFHFGGHHCB5F5AAFFHHHGGEE?GFFFHHHHH3EGFBGE?0EBGHHHFGHHHFFFCGHHFGE7?EF9GH/?7EEAH;4BFGFF9B:?#<FFF0,B:G8CC/<8GHH:F;11$@GDGGG2;FF9C?6GG::@7GG:ACCDGE<F1<FFBFFFFCCDDEF;FFGHFGBFFFFB/AFDAFFFAGGHEHGEFBGDBHGFBFGHF2@FFFEEBFEFFFF1FFGFEGF/??EEHFFEHGBCCGGGCGGCGFHFA1EEA0AGFE3F3DABGFFBFD@B1>>>1
@M02197:102:000000000-ALU3V:1:1101:13520:28147 1:N:0:1
ACTAGGATCAGTTCCTCCGCTTATTGATATGCTTAAGTTCAGCGGGTATCCCTACCTGATCCGAGGTCAACCTTTTGAGAAAAGATTCTCCCCGAGGGGAGGCCGACCGGGGCTCGTGCACCCGTGTGTCCGATACGTGTCCCGTGAAGAACTCAGTGTACCGGGTGTCCAACGAGGCCGCCGTCATTGTCTTTGGGACGGGCGAGAGCCCCCCCGAGAGGGGGCCTCCGCCAAACCGTCCAACACCAAGCCGGGGGGCTTGAGGGGTGATAATGACGCTCGAACAGGCATGCCCTTTGGAATACCAAAGGGCGCAATGTGCGTTCAAAGATTCGATGACTCAC
+
BBBBBFFFFFFFFFGGGGG2AEFFHHGFHFFFGHHCFFFHDGHGGFGGFFGBGHG1GHHHH5EGGFGHHHFHHHHHHGGHHGHHGHHGGFHCFGGGGGGGGGFGGGGGC@C@C?GFGHF:HHFGGGH;A00<CDDCFGGF#GHFGFEE9BCFFFFE;;;;;;99A#D/;.EFFFEFFAFBBB/BAAAFFB9FFF8FFBF7B?DFFFCFD@.@<9.HHGD@DAFA<@GGEFFBCFGFFFDFHEGFFFE@EE/@@EE1FEHHHGGEFE555HFHFGEEEFGAEHHGFHHHF2C1ECBFA5FFFFG2BBGAA2E2ED55DA2E2G4GGGDBFEFFF4FFFBFA?AA>
@M02197:102:000000000-ALU3V:1:1101:13161:28384 1:N:0:1
ACTAGGATCAGTTCCTCCGCTTATTGATATGCTTAAGTTCAGCGGGTATTCCTACCTGATCCGAGGTCAACCTGTAAAGAATTTGGGGGTTTAACGGCAAGAGTCCCTCCGGATCCCAGTGCGAGACGTTAGTTACTACGCAAAGGAGGCTCCGGGAGGGTCCGCCACTACCTTTAAGGGCCCACGTCGGCCGTGGGGCCCCAAAACCAAGCGGTGCTTGAGGGTTGAAATGACGCTCGAACAGGCATGCTCGCCAGAATGCTGGCGAGCGCAATGTGCGTTCAAAGATTCGATGATTCAC
+
AAAAAFFDFF4BFGGGGGGGGGGHGFHFHHFFFHHGCG5GHHGGGGGGEHHHHHHHEHHHHHHGGGEGFFHHGHGHHHGHHBFGFFG??ECEH:B9/EE87GFHH5FEHEF#CFAFGH2@5F/D?D?DFGHEFFGHFHB?CGGGEG<HGD;H8CDGGDCG.;GFGDAFGFEFFHHHGGGF?FACCACEFCGFEADCDCDBFHGHHGF?AAFEHHCGFFFFHGHFGHGDFHFFF>9BAD>DHHHF3FHEA0EEFF5G5A5FGGEE?EA2EGHHFGAAA?GGGFA5BGACGCCFFFFFBAABB
@M02197:102:000000000-ALU3V:1:1101:14819:29008 1:N:0:1
ACTAGGATCAGTTCCTCCGCTTATTGATATGCTTAAGTTCAGCGGGTATCCCTACCTGATCCGAGGTCAACCTTTGAAAGAGTTTAACGGCCACGACCGCCCGCACTCCAAAGCGAATATGTATCACAACGCTTAGAGACGGACAGCTCGGCCGGAGACTTCAAGGCGCGCGGGAGCCGCGACGCCCAACACCAAGCGAGGCTTGAGTGGCGAAATGACGCTCGAACAGGCATGCCCTTCGGAATACCAAAGGGCGCAATGTGCGTTCAAAGATTCGATGATTCAC
+
AAAAAFBFFFDFGGFG1F1F1AEFDGGHGH33B3FGGGFHHHBECEGEHEHBFGHHBGHHHHHGEECGHHGEGHHFHHFHF01GFHFHF/EAEEEGG9E9EEEEGGGGHHHHCHG?FCFHHGHHFHFHHGGGGFEHGGGHCFG<EGC?GGCEDDC?DDEFFFGGGGGGC@GGFEB@BE@EE@@@@@?B?BFEGHGFE4CF;FCHHHE;FFFFGFFEFFFF2EEGBFA93GFF%FA?EDEG9ABGDAHHHGE2EEE5FFF2AA2A4ED5F5GGGFBFFFDFFA3BBB
@M02197:102:000000000-ALU3V:1:1102:14129:1551 1:N:0:1
ACTAGGATCAGTTCCTCCGCTTATTGATATGCTTAAGTTCAGCGGGTATCCCTACCTGATCCGAGGTCAACCTTTTGAGAAAAGATTCTCCCCGAGGGGAGGCCGACCGGGGCTCGTGCACCCGTGTGTCCGATACGTGTCCCGTGAAGAACTCAGTGTACCGGGGCTCCAACGAGGCCGCCGTCATTGTCTTTGGCGCTGGCGCGATCCCCCCCGAGAGGGGGCCTCCGCCAAACCGTCCAACTCCAAGACGGAGGGCTTTGGGCGTTATAGTGACGCTAGAGCAGAGATACACTTTGGAGTACCAAATGGTGCAATGTAGGTGCAAAGGTTCGATGACTCAG
+
AAAA?F1BFF1BGGGGGFAEGGCHFDDHHHF33DEG1AFHFF10EAEEHF2GGHG0G1AGDGHCECE0@GHH0GFHHGGHGHHGFHGBBGFFAEE/EE?ECECEEGG/<<///<G@CA8:1<7CFG.9<DD?A.;:9:CF9CF@-CECCF<B:4F00;CB0BA@?:#-AE;6FFF9=@A9/>1/9$9/.//;9;BB#/-#--;.#.;#-AA3/@??0?<</A=;>9EF///>,B8FF)991AB0%;@F0B/?//0/0>00//////DF21B2/EAB/11B1111FB22222A11B1EA11B2GAD2DD10B13D133AB100131A1A1111FC331DB1>111
@M02197:102:000000000-ALU3V:1:1102:14387:2086 1:N:0:1
ACTAGGATCAGTTCCTCCGCTTATTGATATGCTTAAGTTCAGCGGGTATTCCTACCTGATCCGAGGTCAACATTCAGAAGTTGGGGTTTTACGGCGTGGCCGCGACGATTACCAGTAACGAGGTGTATGATTACTACGCAATGGAAGCTCGACGTGACCGCCAATCGATTTGGGGAACGCGGGTTACCGCGAGTCCCAACACCAAGCTGAGCTTGAGGGTTGAAATGACGCTCGAACAGGCATGCCCGCCAGAATACTGGCGGGCGCAATGTGCGTTCAAAGATTCGATGATTCAC
+
BBBBAFFFFFFFGGGGGCFCGGEDGHFHHHFHHHDHF5DDFHHG?E2EGHHHGHHFHHHGGHGEEFAGFFHHHHHG:FHFGGGFFC?EGF<<GGGG;#EFH?8<#.B/FG2GB111;/1/?AC#A9/>G1DG#DADG0@#<DF/EC9;7G?@CC...GFCGAA./CDCFDEBB/BEFEACCF1EDEGD?<EGF/BBF<FDFFFFBFGHGB3FBFHCGGDEGDFFFBFD9EE1EABB:GE322EE?AABBFB5GD5GGGFEAEE2FF5HGGGGEHFGFD5BDGGGFFFFFFFABAAA
@M02197:102:000000000-ALU3V:1:1102:15809:2248 1:N:0:1
ACTAGGATCAGTTCCTCCGCTTATTGATATGCTTAAGTTCAGCGGGTATTCCTACCTGATCCGAGGTCAACATTCAGAAGTTGGGGGTTTAACGGCTTGGCCGCGCCGCGTACCAGTTGCGGGGGTTTTACTACTACGCAATGGAAGCTGCAGCGGGGCCGCCACTAGATTTCGGGGCCGGCTTGCCGCAAGGGCTCGCCAATCCCCAACACCAAACCCGAGGGCTTGAGGGTTGAAATGACGCTCGAACAGGCATGCCCGCCAGAATACTGGCGGGCGCAATGTGCGTTCAAAGATTCGATGACTCAC
+
3>ABBFBFFFFFGGGGGGGGGGGGHHHHHHHHGHGHHHHHGHGGGGEEHHHHHHHHHHGHGHHGGGGHHHHFHHHHHHHGFFGHG9GGGDF<FDFGG;EGH<EE@DFGF5</917#1?<0.-<5GBCE8#<G6D97F9G/99B50:...CFG9/A#A#?CC@0?AFF9BFFF/:@A;-:;DC1;.:ABAGF<<AE?/<?<$//CCFEFA?/ADE?E6AA?&GEF3@FF0FGGEGFFHHGGG9GGEGHFHHGHHEHFGGEE3EHHHHHGEGGGGFECFAHFFGGGGFFGDGGFGGFGFFFFFD5FAAAA?
@M02197:102:000000000-ALU3V:1:1102:20144:2490 1:N:0:1
ACTAGGATCAGTTCCTCCGCTTATTGATATGCTTAAGTTCAGCGGGTATTCCTACCTGATCCGAGGTCAACCTGTAAAGAATTTGGGGGTTTAACGGCAAGAGTCCCTCCGGATCCCAGTGCGAGACGTTAGTTACTACGCAAAGGAGGCTCCGGGAGGGTCCGCCACTACCTTTAAGGGCCCACGTCGGCCGTGGGGCCCCAAAACCAAGCGGTGCTTGAGGGTTGAAATGACGCTCGAACAGGCATGCTCGCCAGAATGCTGGCGAGCGCAATGTGCGTTCAAAGATTCGATGACTCAC
+
ACCCCFFFFFFFGGGGGGGGGGGHHHHHHHHHHHHHHHHHHHHGGGGGHHHHHHHHHHHHHHHGGGFHHHHHHHHHHHHHHGH<HHGG9GG:H<HGGGGGGHG<HHH<HGGG;;GHH0HGHHG;G7GGGGH9HHHHH<HGGGDGHGGHGGHH;GGG:GGGGHHGGGGGGGHHGGHHFDFGGGGGGGGGGGGGFGGGGGGFFFGHFHGGGGGFFCGBHHHFHGFGHGHGBHFFFGFHHGGHHHHHHFGGGEGGHHGHHHHHGGGE2EE?CGHFGDCEEGGGGFGBGGECFFFFBFFFBBBBA
@M02197:102:000000000-ALU3V:1:1102:20137:2506 1:N:0:1
ACTAGGATCAGTTCCTCCGCTTATTGATATGCTTAAGTTCAGCGGGTATTCCTACCTGATCCGAGGTCAACCTGTAAAGAATTTGGGGGTTTAACGGCAAGAGTCCCTCCGGATCCCAGTGCGAGACGTTAGTTACTACGCAAAGGAGGCTCCGGGAGGGTCCGCCACTACCTTTAAGGGCCCACGTCGGCCGTGGGGCCCCAAAACCAAGCGGTGCTTGAGGGTTGAAATGACGCTCGAACAGGCATGCTCGCCAGAATGCTGGCGAGCGCAATGTGCGTTCAAAGATTCGATGACTCAC
+
BABB3FCFFFFFFGGGGGCFFGEFHCDGEGFCHHHHGGGHHFHGGC2A3FBHFGHGDGFHHHGEEG1FHGGFGGDG7DHH-FGHFFE@19AEHGHEEF9EGHEFGHH<H;;BDDF8FG5GH:?AGCG;GE:G<F1:HHH:CDG1#>FF7GGFFD-.1CC6#CG<.CDDBBFGHFGFHCFFEGGCE/GGCCGCFFC?GCA?EFFF?EFGGEGEGF0DDF0G09BABFFB@4E9>FFDEB1-BAD1BBEECEA?G1F2BFBCA/FCE?E0E?GD3FEAA01BB3BFGGEBGFFDBFFD1>>11
@M02197:102:000000000-ALU3V:1:1102:14350:2916 1:N:0:1
ACTAGGATCAGTCCTCCGTTATTGATATGCTTAAGTTCAGCGGGTATTCCTACCTGATCCGAGGTCAACATTCAGAAGTTGGGTGTTTAACGGCATGGCCGCGCCGCGTTCCAGTTGCGAGGTGTTAGCTACTACGCAATGGAGGCTGCAGGGAGACCGCCACTAGGTTTCGGAGACGGATTGCCTAGCAATCCGATCCCCAACACCAAACCCGGGGGTTTGAGGGTTGAAATGACGCTCGAACAGGCATGCCCGCCAGAATACTGGCGGACGCAATGTGCATTCAAAGATTCGATGACTCAC
+
3ABBBFFFFFFFGFBG4AFCEGBGHHHHHHFHHHGFGFHG5EGEAEGHHHFGHFHHHHHHHEGGGHHGHHHHHEHEGHFFEFG71E9<F<HGGGGGHAEG9#<EE3G8D.F;&FD8B%>#C7/?<?%8B/18C;754;<AFF9/7?5).C:#2C:ACECEG0CB;B#;;FBD?D..9DC1>1102BBBF<>5F7F?FBFFGCA9ACB><3:AE/EBB2(HGC;GF?BG922GEA?/9BAAB@*1111FB/////F1FBBGAA1AAA0AAA00A1FHFB1133FEEDFB1A1FCB31DFAA@AA
@M02197:102:000000000-ALU3V:1:1102:14317:3019 1:N:0:1
ACTAGGATCAGTTCCTCCGCTTATTGATATGCTTAAGTTCAGCGGGTATTCCTACCTGATCCGAGGTCAACCTTTGGAAAATTGGGGGTTTTACGGCAAGAGTCCCTCCGGATCCCAGTGCGAGACGTAAAGTTACTACGCAAAGGAGGCTCCGAGAGGGTCCGCCACTACCTTTGAGGGCCTACATCAGCTGTAGGGCCCCAACACCAAGCAGAGCTTGAGGATTGAAATGACGCTCGAACAGGCATGCCCGCCAGAATGCTGGCGGGCGCAATGTGCGTTCAAAGATTCGATGACTCAC
+
ABBBBCCBFFFFGFGGGGGGGGGHHHHHHHHHGHHGGFFHHHHGGFGGGHGHHEHFHHGHHBGDGGGHGHHHBGHF:HFG:H<HFFCGFGGGHGGDEC?AHFGGFHGFG/<<C@HH;FHGHFGG@EGG:9EHHH:HHHH%BD;<CCGEDG<ACA8C6D?EGFEGFDADG10BBFGGGGEDGGGBFF?#<2FHCCFFGFFAGCAAFEEFFFFFGHFF3BFFDFB';GEB4CGFE>9F;GFGGHHFBGF/GGGGHFEHGHGFFE?E2GGGGEFBGG?AEEECGCGGGGGGGFCBFFFFBBBAA
@M02197:102:000000000-ALU3V:1:1102:10466:3078 1:N:0:1
ACTAGGATCAGTTCCTCCGCTAATTGATATGCTTAAGTTCAGCGGGTATTCCTACCTGATCCGAGGTCAACCACAAAAAATTGGGGGTTTAGCGGCTGGGAGTTATAGCACCTAACAAAAGCGAGAAAAAATTACTACGCTCAGAGGATACTACAAATCCGCCGTTGTATTTCAGGAACTACAACTATAAAGAAGTAGATTCCCAACACTAAGCTAGGCTTAAGGGTTGAAATGACGCTCGAACAGGCATGCCCACTAGAATACTAATGGGCGCAATGTGCGTTCAAAGATTCGATGATTCAC
+
CBCCCFFFFCFFGGGGGGGGGGGHHHHHHGHHHHHHHHHHHHHGGGGCHHHHHHGHHFHHHHHGGGGGHHHHGGHFHHHEHHGHHGCEGGHHHGGGGGFFHEDGHHHEGHFHHHGHHHHHEGCG?DEHGHGHGHHHGHFGGGGGHHGHFFBHHFHHHHFHDGCFHHEHHHHGHGFFFCGFGFGGGHHGHHFGFDF2CGGGGBGHHGFBEHHHFFBFF@1DFGBGHG;GFFF9#GF7/BAFFFFHEFHHHHGHFHGEGHFHHFGGHHCGEEEAEB3FEEEFFF13CGGG1GGFFFFFFFAAA>1
@M02197:102:000000000-ALU3V:1:1102:15441:3239 1:N:0:1
ACTAGGATCAGTTCCTCCGCTTATTGATATGCTTAAGTTCAGCGGGTATTCCTACCTGATCCGAGGTCAACCTTTGGAAAATTGGGGGGTTTTACGGCAAGAGTCCCTCCGGATCCCAGTGCGAGACGTAAAGTTACTACGCAAAGGAGGCTCCGGGAGGGTCCGCCACTACCTTTGAGGGCCTACATCAGCTGTAGGGCCCCAACACCAAGCAGAGCTTGAGGGTTGAAATGACGCTCGAACAGGCATGCCCGCCAGAATACTGGCGGGCGCAATGTGCGTTCAAAGATTCGATGATTCAC
+
AAABBFFDCFFDGFGGGGGGF?EGHH5F6DDGAG5FFGGHHHHGCAEGGHGHHGFF3BEGG5FEEEFFC3F1EHHH7CG%G5FGB?9E;CGGG/FCDCGGG:H<HBG<GG.9CABFF/F:GGGGG?DDEGGG8CF99GFGF46<?EF/E:FF:FFB@5?B?DFFBBF2FF9FFBF5GFAFFFFFFFFFFFF?FFB8BB/B9BBFFF&FFB1FA1F9BGFFFFFFFEFDHDBF>B/B7A/BFGF@1A>0>//EGGGEFDGGFFEEEAAA00EFGFFEAA01E1FBADGE1ABFFD1DBAA11A
@M02197:102:000000000-ALU3V:1:1102:10477:3100 1:N:0:1
ACTAGGATCAGTTCCTCCGCTAATTGATATGCTTAAGTTCAGCGGGTATTCCTACCTGATCCGAGGTCAACCACAAAAAATTGGGGGTTTAGCGGCTGTGAGTTATAGCACCTAACAAAAGCAAGAAAAAATTACTACGCTAAGAGGATACTACAAATCAGCCGTTGTATTTCAGGAACTACAACTATAAAGAAGTAGATTCCCAACAATAAGCTAGGCTTAAGGGTTGAAAAGACGCTCGAACAGGCATGCCCACTAGTATACTAAGGGGCGCAGTGTGCGTTCAAAGATTCGATGAATCAC
+
AAAABB4FCF4B6DGGGF2EAEFHHGBFBGD5FFFGGGHHFBF222EEF5FFFD3GF33BFF1100EFGHHHGGGECFH?GH3;FG)6?EF4&:/1E@#0B1?8D2C:FGHEFF<0F=GC=0#0BCDGG>@=>:;G:H<.<$F11C2FGH27FF@@1;C#:CA<CFGFFG1FBBEB>;5BFGGFFF2BDDFFFEB269FF>FBC9BAE$FFEB01;89BFBBA734FFEF@B/FE/5;FE:GG:FAB00EA/A1A1AA22F2GFGF/0F0A01BB00A011BA3AFFGEFGC@3B33B1A>11
@M02197:102:000000000-ALU3V:1:1102:9463:2904 1:N:0:1
ACTAGGATCAGTTCCTCCGCTTATTGATATGCTTAAGTTCAGCGGGTATTCCTACCTGATCCGAGGTCAACCTTTGGAAAATTGGGGGTTTTACGACAGGAGTCCCTCCGGATCCCAATGCAGGACGTAAAGTTACTACTCAAAGGAGGCTCCGGCGGGGTCCGCCACTACCTTTGAGGGCCTACATCAGCTGTAGGGCCCCAAAACCAAGCAGAGCTTGAGGGTTGAAATGACGCTCGAACAGGCATGGCCGCCAGAATGCTGGCGGGCGCAATGTGCGTTCAAAGATTCGATGACTCAC
+
A1AAA1BDC113BGFGGFCEGGAFGBGHHFHCFHGGCFFHGCFFCEGGF2GGHHHGHBGHHGFGGGGFHFFHHHHG#@FB8;FHB/>E/9>268F#>E#;BBGBGH1G7C#B)CG8B8#?.##A/59898:D<=D//:;#<.;/#G0:/C/07:-##:.@:@EA09AFBFB<<?00092/;AB8F7BC1FF4FB/>?B?G?:<<#BFBGF1BFF>911GCFGGHHHHHFGE>99EBEEGBDDEBBBF>//A/B1FBGBF0FA/AA0E?GGGBA10AE?CGFBBFGDA11FFFFFDB1AAA1
@M02197:102:000000000-ALU3V:1:1102:20649:3734 1:N:0:1
ACTAGGATCAGTTCCTCCGCTTATTGATATGCTTAAGTTCAGCGGGTATCCCTACCTGATCCGAGGTCAACCTTAGAAATGGGGTTGTTTTACGGCGTAGCCTCCCGAACACCCTTTAGCGAATAGTTTCCACAACGCTTAGGGGACAGAAGACCCAGCCGGTCGATTTGAGGCACGCGGCGGACCGCGATGCCCAATACCAAGCGAGGCTTGAGTGGTGAAATGACGCTCGAACAGGCATGCCCCCCGGAATACCAGGGGGCGCAATGTGCGTTCAAAGATTCGATGACTCAC
+
AAB@?FFBFFF5FGGGGGGGGGGHHHHHHHGFHHBHFAGFFFGGGGGGHFHHHHHHHHEHBGHGGGGHGGHHHHHHHHGHGHHGGGGGHHHGHGCFBGEFGHHHGGG?DFGHGGHHFFHHGCGGF1FGHHHGHHHGGGGGGHFHGGGGFFGHHHHHGHFGGFFDB;EGFFBABE?FAFGGDB-GDGGDFBFDDFFFFHGFFHGGFHDF0FFFHHGBHHHHHHGGGGGGHFDHHGBGHEHGGFGEEEFFGGFG5HHGGGGGGGFHFHHFGGGGGB5GBGGE4FFFFFFFFA>?A?
@M02197:102:000000000-ALU3V:1:1102:18846:3979 1:N:0:1
ACTAGGATCAGTTCCTCCGCTTATTGATATGCTTAAGTTCAGCGGGTATTCCTACCTGATCCGAGGTCAACCACAAAAAATTGGGGGTTTAGCGGCTGGGAGTTATAGCACCTAACAAAAGCGATAAAAAATTACTACGCTCAGAGGATACTACAAATCCGCCGTTGTATTTCAGGAACTACAACTATAAAGAAGTAGATTCCCAACACTAAGCTAGGCTTAAGGGTTGAAATGACGCTCGAACAGGCATGCCCACTAGAATACTAATGGGCGCAATGTGCGTTCAAAGATTCGATGACTCAC
+
CCCBCFFFFFFFGGGGGGGGGGGHHGHHHHHHHHHGHHHHGHHGGGGGHHHHHHHHHHHHHHHGGGGHHHHHGGHHHHHGHHHHGGGGGGHHHGGGGGGGHGFGGHHGHHHHHHHHHEHFGHGGHGHHHHHHHHGHHHGGGGGHGHHHHHGHHHHHHHHHGGGHHGHHGGHGHGFHHHGHHGHHHFFGHHGHHHHGHHHHGGHHHHHGHHHHGHGHHHHHHHHGHHHHHHGHGGGFGGHFGGFHHHHHHGEHHHHHHHHHHHHHHHHGGGGGHHGHGAEGHGFGGGGGGGGFFFFFFFCBBCC
@M02197:102:000000000-ALU3V:1:1102:20831:4090 1:N:0:1
ACTAGGATCAGTTCCTCCGCTTATTGATATGCTTAAGTTCAGCGGGTAGTCCCATCTGATTTGAGGTCTAAATTAAAAGGAGCATCGCACTAGGGCGACTCGGTTTAGAAGCGACTAGTGTACAATCCGGCTGCTATTGAAAGCATCCTCGACGAAGATCTTATCACGTCAAGTCAATCCGAGGAGTACAAAGATTGCTTATGCATTTGAAGTGAGCTGTGCTCAAAAGGCAAACAGCAACGCTCAGCATCCAACGCGACTACACTTTAACAAGAAAATGTAGAGGTTGAGGTATGCATGACACTCAAACAGATGTACCTTTCGGAATGCCAAAAGGTGCAAGGTGCGTTCAAAGATTCGATGATTCAC
+
BBBABFFFFFFFGGGGGGGGGGGHHHHHHHHHHGHHGHHHHHGGGGGGGHHHHHFHHHGHHHHHGHHHHHHHHHHHHFFDGGHGHHGGGGGHHHFGCGGGGGGGGGHHHHFGGGGGGHHGHHHHHHHHGCGCDGGHHGHEFHHGHHGHHHGGGHGCDEHGFHFHHHHGHHGDHFFHHHHHGGGGG9GFHGFGGGGGGFHFHFFFG1FHHGGGHHHGHGFFFFFGHHGHFFEFEAFGGGFFGHHFGDFBF3AEE>EE?44@B4@BFDG4FHG4EHHHGHFHFGB3HFHHG53GBFB5BGBFHF5GHEHHH5BDDB55BGAEAABFGBBA3GGHHFBFGBHGHGGGCDHFG55GGGGGGFFFFFFFBAAA3
@M02197:102:000000000-ALU3V:1:1102:16464:4135 1:N:0:1
ACTAGGATCAGTTCCTCCGCTTATTGATATGCTTAAGTTCAGCGGGTATCCCTACCTGATCCGAGGTCAACCTTTTGAGAAAAGATTCTCCCCGAGGGGAGGCCGACCGGGGCTCGTGCACCCGTGTGTCCGATACGTGTCCCGTGAAGAACTCAGTGTACCGGGGGTCCAACGAGGCCGCCGTCATTGTCTTTGGGACGGGCGAGAGCCCCCCCGAGAGGGGGCCTCCGCCAAACCGTCCAACACCAAGCCGGGGGGCTTGAGGGGTGATAATGACGCTCGAACAGGCATGCCCTTTGGAATACCAAAGGGCGCAATGTGCGTTCAAAGATTCGATGACTCAC
+
BBBBBFB5BFDFGGGGGFGEAEFFBGHHGHGGHCFFCDGHFHFGGGGFFHFHGHCGFHHHHGGGGGFGGFFFHHHHHGGHHHHGGHHHHGHEEGGGE@EE/EEE/@BCCCG?CGHGCHF<GHGC::GHHHEGGGC@EGHHGGGGGDBCHH8GGGBBGFB0=;DDDBBABAF:FFFDB;EB@9@9;/AFFFFFFFFFA#ABBB.B9.?@EBA?@BBG@?0C@A>?-<E/EGEEBFFEECBHHE/F3/GEE>/EEE?F1F3@AE1GHFHEHEHHGAGGFE2BABB33G3FEHEEA2B555EEF5HHFHHFGE?GGHGDA22AGFGF5FEGGEGBFFFD55FAAAA3
@M02197:102:000000000-ALU3V:1:1102:12706:4203 1:N:0:1
ACTAGGATCAGTTCCTCCGCTTATTGATATGCTTAAGTTCAGCGGGTATCCCTACCTGATCCGAGGTCAACCTTTTGAGAAAAGATTCTCCCCGAGGGGAGGCCGACCGGGGCTCGTGCACCCGTGTGTCCGATACGTGTCCCGTGAAGAACTCAGTGTACCGGGGGTCCAACGAGGCCGCCGTCATTGTCTTTGGGACGGGCGAGAGCCCCCCCCGAGAGGGGGCCTCCGCCAAACCGTCCAACACCAAGCCGGGGGGCTTGAGGGGTGATAATGACGCTCGAACAGGCATGCCCTTTGGAATACCAAAGGGCGCAATGTGCGTTCAAAGATTCGATGACTCAC
+
BCCCCFFFFFFFGCGFFGGGGGGHHGHHHHHHHHHHHHHHHHHGCGEFHHGHHHHHHHHHGHGGGGGHHHHHHHHHHGGH4FEHGHHHHHHHGG?EGGGGGGGGGGGGFG?DCGEGGGG0HFGG:GHH<HGFAEFGGGHHHHHGGGGGH9CFGGGGGG:FGGGGAFBDDFFFFADBDFF@BFF8FFFFFFFFFFEFAEFFCFFFFFFCFFFFFFAE<@C>ADDFFAC@:GHEDGFDEFFHFEGHF3GE?GGEGCE?HCF33HEE?FGHHHGHHGGGEGFEHEBGAHHHGCF1AEGG5HHGHGGBGCHHFGFEEACBHHGGGEFGFFGGBGGGGFFFFFFFAA3>3
@M02197:102:000000000-ALU3V:1:1102:13689:4225 1:N:0:1
ACTAGGATCAGTTCCTCCGCTTATTGATATGCTTAAGTTCAGCGGGTATCCCTACCTGATCCGAGGTCAACCTTTGAAAGAGTTTAACGGCCACGACCGCCCGCACTCCAAAGCGAATATGTATCACAACGCTTAGAGACGGACAGCTCGGCCGGAGACTTCAAGGCGCGCGGGAGCCGCGACGCCCAACACCAAGCGAGGCTTGAGTGGCGAAATGACGCTCGAACAGGCATGCCCTTCGGAATACCAAAGGGCGCAATGTGCGTTCAAAGATTCGATGATTCAC
+
BCCCCFFFF@FFGGGGGCEGGFEHFHHHFHHHHHGHHGHFHGHGGGEGHHGHHHHHHGHHHHHGGGGHFFHHFHFHHFFHHHHFGHHHGEGGFGCGGGGGGGGGGGGHHHHHHHGGGGGGHGGHHGHFFGGGGGBGHHFHGFGGGGHHHGGGGGGGGGGGGGFGCFGAGAGGEFFFFFDDGEFFFFFEFFFFFF?FFB3FEDEBFGFFFGHHFGFEFFFFFDFFFBFFG3BEFFFBFFBFEHG)GFGBFBE2B22F5BFEE?A4A5FG5FGEG4C4BFFFFA?A>A
@M02197:102:000000000-ALU3V:1:1102:11909:4235 1:N:0:1
ACTAGGATCAGTTCCTCCGCTTATTGATATGCTTAAGTTCAGCGCGTAGTCCTACCTGATCTGAGGTTGATTTTTAGTTTGTCGTACGGCCAACCATGAAGGTCAGCCGTCCGTCACGCTTTAGGTGTGCACCAAAAGTCCACAGATGATCATATTCTGGACATTTGTAGGCATGACACACACCACTCAACTTGGGCAGAGTCCCAGACAGACTTCCACCAACAGCCGTCGACCCACACAATGATGTAGGTACAGGTCTCGGGAGAGGATAAAACACTCAGACAGGCATGCCCCACGGAATACCATGGAGCGCAATGTGCGTTCAAAGGTGCGATGATCCAC
+
ABBBAFFFFFFFGGGGGGGGGGGHHH5EGHGHHHHHHGGHHFFGGGGEFGHHHFHFFHFHHHFEHGHGFEEHHHHHHHGHHHHDGHFEFGGGHGGGHHHHHHGHHFGGEGGGGHHGGGH9GGFFFHHHGHHHHHFEHH9@FGGFHHHHHGGG9HHHHHEHGGGHFHHHHHHHHHHEHFFHGGGGEHHHHGGGHFE111:GGHHHGGGEF7GGGGGGGGFFGFEAGBEGEGF?@EFADDFF5;D4;912222@BB/?///EB0GF1B1B12GGE@1HFD1E1FA1G1CB///C/E1GF2FGEF0HFEAB00AF1FFA0AA0GG3F1CB111113DB@B111A>
@M02197:102:000000000-ALU3V:1:1102:23772:4282 1:N:0:1
ACTAGGATCAGTTCCTCCGCTTATTGATATGCTTAAGTTCAGCGGGTATTCCTACCTGATCCGAGGTCAACCTGTAAAAAATTTGGGGGTTTTACGGCAAGAGTCCCTCCGAATCCCAGTGCGAGACGTTAGTTACTACGCAAAGGAGGCTCCGGGAGGGTCCGCCACTACCTTTAAGGGCCCACGTGTGCCGTGGGGCCCCAAAACCAAGCGGTGCTTGAGGGTTGAAATGACGCTCGAACAGGCATGCTCGCCAGAATGCTGGCGAGCGCAATGTGCGTTCAAAGATTCGATGACTCAC
+
ABBBBFBFFFFFDFGGBEEGCADGGCHHFGFCHG5D5FGB55A22EGGC5BGGHGGGFBFHEG??EGHFD@GFFFGEHFH/93FGGCCGCEEG<?E68GGGHH(GG;8C1D@E9EGHBFGHFG/57?A.FF9HHGFB;=C5EGBHFHH;GEG#@@C-A-CAGEFHFGDG5FFFFFFGBF?/9?<A/+A/<9<CDFFFC<DFF/A/EFF/9E/GHF@AFBBGFGAF9BG29EBBEDDCAHHHHFFGDGEA//EBFFFFGABA?EEAE0E0ABDFHGGEGFGF3GF3GEBA>BFF1@B>1AAA
@M02197:102:000000000-ALU3V:1:1102:15321:4498 1:N:0:1
ACTAGGATCAGTTCCTCCGCTTATTGATATGCTTAAGTTCAGCGGGTATTCCTACCTGATCCGAGGTCAACCTGTAAAGAATTTGGGGGTTTAACGGCAAGAGTCCCTCCGAATCCCAGTGCGAGACGTTAGTTACTACGCAAAGGAGGCTCCGGGAGGGTCCGCCACTACCTTTAAGGGCCCACGTGTGCCGTGGGGCCCCAAAACCAAGCGGTGCTTGAGGGTTGAAATGACGCTCGAACAGGCATGCTCGCCAGAATGCTGGCGAGCGCAATGTGCGTTCAAAGATTCGATGACTCAC
+
CCCCCFFFFFFFGGGGGGGGGGGHHGGHHHHH6FFHHGFHHHHGC?AEFFHHHHHHHHHHHHFGGCFHHHHHHHGDFHHD8/H<HHDEEEGGFFFFGGGGG<H<GHHHHGGCA:DHHEHHHHGGGG:GFFFGHF6H<HHGGGCGGF;HGGGH;GGG:GGGGGEGGGGGGGGGGGFGFFGGGFFHGFEGGGCFGFGFFFFFFHGHHGFGEFGGHHHG3FFGAGFGGFG;HFDFFEEHFEEFBGFFFFH?FFGGFABHGGA2GGDGCGEEE?HHHHEGECFGGBGGGGGGFFBFFFFDA??AA
@M02197:102:000000000-ALU3V:1:1102:24062:4630 1:N:0:1
ACTAGGATCAGTTCCTCCGCTTATTGATATGCTTAAGTTCAGCGGGTATTCCTACCTGATCCGAGGTCAACCTGTAAAGAATTTGGGGGTTTAACGGCAAGAGTCCCTCCGGATCCCAGTGCGAGACGTTAGTTACTACGCAAAGGAGGCTCCGGGAGTGTCCGCCACTACCTTTAAGGGCCCACGTCGGCCGTGGGGCCCCAAAACCAAGCAGAGCTTGAGGGTTGAAATGACGCTCGAACAGGCATGCCCGCCAGAATGCTGGCGGGCGCAATGTGCGTTCAAAGATGCGATGACTCAC
+
AAAABFFFFFFFGFGGGGGGCGEHHHHHHHHHHHHHHHHHHHHGGGGGFGGHHHHHHFCHGFHGGGGHHGHHGFGHHHHGFGH<HGGG9EFFH<:GG99GGFGDGHG<HGG9;;GH8HFHHHG;;GGGFFH9H</0H:GCDGF7FEHHFF9:;GGCCF#@#;GGGDGGFGGGFFFFFF:GGGG;G?EEFFFFGFFFBFF;DFCDF8FFFFF1;11BBFEEFFFFAGFFFFFFFBEFDD2BHEBBAE>>//C?EFFFFDGEF/E/A0E00011DFEAA0AAA333ABA1A1CBDDFFAA1AA
@M02197:102:000000000-ALU3V:1:1102:16467:4622 1:N:0:1
ACTAGGATCAGTTCCTCCGCTTATTGATATGCTTAAGTTCAGCGGGTAATCTTACCTGATTTGAGGCCAGAAAGGAATACATAAAGAATTATGTATGTGTGTGTTTGTTTGGTAGCAGATGACAAAAGCACAAGATTTTTATGGGTTTGCCTTAACAAAAATCTATGGCTGACACTCATCCACTCATACTTTTAAGGCAAGGGGATACAAAGAGGCTAATCTCATCACCAAGCCCAAGGACCCGGTAAAAGAATTTTTCATAAAAAAAAGCCCATTTAATGGAGATATACACTTCACTCAAGCAGACATACTCCGAGGAATACCAAGGAAGGCAAGATACAAGCAAAGAATCAATGGTTCAC
+
BBBBBFFFFFFFGGGGGGGGFGGGFHGHGHGFHFGHHHGHFHCGGGAEHHHGFHGHHHFHHHHEGHGGHHFBEGFHHFHHHHHEGHF1GHHHHEFGHFHHHEFHHHHHHHHGHHGHHHGGHHHHFHHHGGHH2GBGFGHGHGFEH8GD6HH9HF2GFDFGHHFHHHE<CGACF3GHFFHHHB11FBHDF6HHHGFFBGFHCC#<@2@DGHFC11*DHHFH1CBB;CFFHHEFGGEGBC/>9EC6$9GFFBB100@12BBB//EE1@0F>A0BB2112FDA1AD2222D212121BFB0ADD11222B1B//A001DA22B111DD1A1B111D3FD33A1131FA3BB33111C1111A>>1
@M02197:102:000000000-ALU3V:1:1102:20878:4933 1:N:0:1
ACTAGGATCAGTTCCTCCGCTTATTGATATGCTTAAGTTCAGCGGGTATTCCTACCTGATCCGAGGTCAACATTCAGAAGTTGGGGTTTTACGGCGTGGCCGCGACGATTACCAGTAACGAGGTGTATGATTACTACGCTATGGAAGCTCGACGTGACCGCCAATCGATTTGGGGAACGCGGGTTACCGCGAGTCCCAACACCAAGCTGAGCTTGAGGGTTGAAATGACGCTCGAACAGGCATGCCCGCCAGAATACTGGCGGGCGCAATGTGCGTTCAAAGATTCGATGATTCAC
+
CCDDCFFFFFFFGGGGGGGGGGGHHHHHHHHHHHHHHHHHHHHGGGGGHHHHHHHHHHHHHHHGGGGHHH:HHHHHHHHHHHHHGGFEG;HHGGGGGEGEH/E@;/B?CF#DGDG1FGD86DC/FGF6<<;FGBGBB/?0ADDG<DCGGBD@EG.EGEFCHEGGGGGFHGFHGCDADGGGHHFEGDFGFGHHHFCFF>;93GH;EHHFHHGFFFHFGHHFGFHHHGGECFFE?HHFHFGB1%?FGGGHGHHHHHHHGGGGGFE?EGFGHGGFGHGFGGGGGGGGFFFFFFFBBBBA
@M02197:102:000000000-ALU3V:1:1102:20866:4895 1:N:0:1
ACTAGGATCAGTTCCTCCGCTTATTGATATGCTTAAGTTCAGCGGGTATTCCTACCTGATCCGAGGTCAACATTCAGAAGTTGGGGGTTTAACGGCTTGGCCGCGCCGCGTACCAGTTGCGAGGGTTTTACTACTACGCAATGGAAGCTGCAGCGAGCCCGCCACTAGATTTCGGGGCCGGCTTGCCGCAAGGGCTCGCCGATCCCCAACACCAAACCCGAGGGCTTGAGGGTTGAAATGACGCTCGAACAGGCATGCCCGCCAGAATACTGGCGGGCGCAATGTGCGTTCAAAGATTCGATGACTCAC
+
ABBBBFFFFFFDGGGGGGGGGGGHHHGHGHHHHHHGHHHHHHHGGGGGHHHHHHHHHHHHHHHGGGGHHHHHHHHHHHHHHGHECGGEE:B;HGCEG;/:E:#4/B?;@@##AF16<%D.G/@C:#CDG<;D#65CC/2/,5G80:9#/0;#FFG:?#DEEAB-99BGEFBFFCGFFAAFF;--@C@GC<;AAAE.<-9BFA9FCHEDGDEFDC>7FFFCHHFHF:AHHFGD'GH;HHGGGGFFHGGGFFFG3AFEFGGGHHHGHHHHHECGGGGGGGHHHGGGGGHGGGGGCGCGGFFFFFFFBACCC
@M02197:102:000000000-ALU3V:1:1102:24659:5045 1:N:0:1
ACTAGGATCAGTTCCTCCGCTTATTGATATGCTTAAGTTCAGCGGGTATCCCTACCTGATCCGAGGTCAACCTTGAGAAATAATTCAAAGGCTCGTCCGGCGGGCGACGCCGTGCGCTCCAAAGCGAGGTGTTTTCTACTACGCTTGAGGCAAGAAGCCACCGCCGAGGTCTTTAAGGCGCGTCCGTGGAGGACGGGGCCCAATACCAAGCAGAGCTTGAGGGTTGAAATGACGCTCGAACAGGCATGCCCCTCGGAATACCAAGGGGCGCAATGTGCGTTCAAAGATTCGATGACTCAC
+
>AAAAF1BF1FFGGGGGGGGGGGHHHHHHHGHHGHHHFGHHHGGGGGGFHHHHHHHHHHHHHHGECGHHHHHHHBBGAGHHHHFHHFH:FC9C:9;EGGG;GGC?C?/0CGGC7CGG)GGCC:G:GACG:E0ABBB70CFFGG@AEA;FFFEAG9#/9?CB<B@GGF?G<BF6B/9C>F@@B@@@FHFG<EBFFGEGE@FBAEBBE1GB9B1BBEFFAHGEFBDEBB2>;89BFFF/BFBD=F1AHE?E/EA/B222GFAGAF/EA00B1DF1E?EAFF133BFBGGCFFD3D111AA1A
@M02197:102:000000000-ALU3V:1:1102:19940:5207 1:N:0:1
ACTAGGATCAGTTCCTCCGCTTATTGATATGCTTAAGTTCAGCGGGTATTCCTACCTGATCCGAGGTCAACCTTTGGAAAATTGGGGGTTTTACGGCAAGAGTCCCTCCGGATCCCAGTGCGAGACGTAAAGTTACTACGCAAAGGAGGCTCCGGGAGGGTCCGCCACTACCTTTGAGGGCCTACGTCAGCCGTAGGGCCCCAACACCAAGCAGAGCTTGAGGGTTGAAATGACGCTCGAACAGGCATGCCCGCCAGAATGCTGGCGGGCGCAATGTGCGTTCAAAGATTCGATGACTCAC
+
BBCBBBFFFFFFGGGGGGGGGGGHHHHHHHHHHHHHHHHHHHHGGGGGHHHHHHHHGHHHHHHGGGGHHHHHGHH:HHFH;G'HHHGGGGG;:;GGGG9GHHHHHH<HGD3DGGHHHH:GHGEGGGG9HHH:HHHH;;H9GGG:GFBGGGHHGGCG:GCC9HHGGGGGGGGHGGGGGGFDEGGGGGFFFFFFFAFGFFFDDDFFF8FFGHGFFFFFFFFFFGHFGFFHGHFFEBDFDFHHGBFHFAFECFGGHHHHHHHGFEA2E?FDC?FFGBGGECFGBFBGGGGGGFFFFFFFBBBBB
@M02197:102:000000000-ALU3V:1:1102:10556:5152 1:N:0:1
ACTAGGATCAGTTCCTCCGCTTATTGATATGCTTAAGTTCAGCGGGTATCCCTACCTGATCCGAGGTCAACCTTTGAAAGAGTTTAACGGCCACGACCGCCCGCACTCCAAAGCGAATATGTATCACAACGCTTAGAGACGGACAGCTCGGCCGGAGACTTCAAGGCGCGCGGGAGCCGCGACGCCCAACACCAAGCGAGGCTTGAGTGGCGAAATGACGCTCGAGCAGGCATGCCCTTCGGAATACCAAAGGGCGCAATGTGCGTTCAGAGATGCTATGATTCAC
+
BBBBBFFFFFFFGGGFGGGE?FGHHFDGGHFBFHHHHGHHFDFGE?ECHHFGFHHFHHEHHGEEE?EFEHHHHHHHHHHFHHHHHHHGCEFGGGEFGG@FGGEGGGGHHHEFABCE9<FHHGFHHHHHFD<@DGGHGHHHGGDFGGHHHCDGDHFGDGBGFGFGC@CDGGGGGFBFCGGCEFFEBFFFEFFEF/A?AFGCFFGHHHGGFEEHHHHE0?/CEA;F1#HHBGAFFFFFFF?HHGHF1A0GCF0EE0A1B31EEEAA13ABA1FA3B1D3FFB31A>>1
@M02197:102:000000000-ALU3V:1:1102:10540:5138 1:N:0:1
ACTAGGATCAGTTCCTCCGCTTATTGATATGCTTAAGTCCAGCGGGTATCCCTACCTGATCCGAGGTCAACCTTTGAAAGAGTTTAACGGCCACGACCGCCCGCACTCCAAAGAGAATATGTATCACAACGCTTAGAGACGAACAGCTCGGCCGGAGACTTCAAGGCGCGCGGGAACCGCGACGCCCAACACCAAGCTAGGCTTGAGTGGCGAAATGACGCTCGAACAAGCATGCCCTTCGGAATACCAAAGAGCGCCATCTGCATTCAAAGTTTCGATGATTCTC
+
AAAAA1FF1F1DGFGGCA1EGC01DGFGFB3E3BB1G221BAAE////1DD1F1ABFFEEFHA9A90>9B148GH:FGB9FGBFBGF9>E/9;GC@9>>EEE?C#B5HFHGE)1@>DGHH38B7;;;H:G9;<F?/A9:>E#EC-E.0<.4E<A@1:F<0CF:0#CC<<@CB?F2#<;@//2/@)?//FFBA9BA19%@?BDB9F;0B9E60FDB/:F/A/AAF<8F2#1;9FB2#/9)0DA2BD001AA0A0000111D1D133EF13A1A11C1BBB1B>1111
@M02197:102:000000000-ALU3V:1:1102:19705:5337 1:N:0:1
ACTAGGATCAGTTCCTCCGCTTATTGATATGCTTAAGTTCAGCGGGTATCCCTACCTGATCCGAGGTCAACCTTTTGAGAAAAGATTCTCCCCGAGGGGAGGCCGACCGGGGCTCGTGCACCCGTGTGTCCGATACGTGTCCCGTGAAGAACTCAGTGTACCGGGGGTCCAACGAGGCCGCCGTCATTGTCTTTGGGACTGGCGAGAGCCCCCCCGAGAGGGGGCCTCCGCAGAACCGTCCAACACCAAGCCGGGGGGCTTGAGGGGTGATAATGACGCTCGAACAGGCATGCCCTTTGGAATACCAAAGGACGCAATGTGCGTTCAAAGATTCGATGACTCAC
+
BBCCCFFFFFFFGGGGGGGGGGGHHHHGHHGGHHGHGHHHHHGGEGFEHHHHHHHHHHHGHHHGGGGHHFHGHHHHHGGHGFBGEGHHHHHGGCEEGGG/EFFGGGGGGGCGFGGGGHGHHHGC5AHHH<HGDFGAFGFFHHHGEGCFHFHGGGFGFFBBFGGGCFFFFFFFFFAD;FE;>DF=DFFFFFEFFFFFB;FAA?A9BC@-9FFFFFFDB@@@AEFA/=BFE1A$#GGEEBFFFGGFBFECEEEEGEAF/B11F/F/HHGE2EFGB////EB//21B1BB1A0FF/A01F22B221/0BGGBA000D1EEAA0EA113DBBBE11C@3DD1B1AAAA
@M02197:102:000000000-ALU3V:1:1102:15797:5385 1:N:0:1
ACTAGGATCAGTTCCTCCGCTTATTGATATGCTTAAGTTCAGCGGGTAGCCCTACCTGATTTGAGGTCAGAGTCATAAGATGGTGGTTGGACAGCGAGGTCTCGACACCGCGACCGAGAGAAACGTATCACTCCCGACGGGTCGGACGCCCACAGACGCATTTGAGACGAGCCGGGAACGGCAACGTCCAATTCCAATCGTCCCGGAAAACCCGGGGGATTGAGTCTACATGACACTCAAACAGGCATGCCCTCCGGAATACCAGAGGGCGCAAGGTGCGTTCAAAGATTCGATGACTCAC
+
ABCBBFFFFFFFGGGGGGGGGGGHGHHHCHHHHHHHHHHHGHHGGGGGGHHHHHGHHHHHHHHGGHHHHHEHHGHHHHHHHHHEGG?FGGHHHGHGFGGGHHHHHG;GGFGEGGGGGGGGGHFHGGFHHHHHHHHGGGGGGGGGGFGGGGHHGFFFGGGHGGGHGGGGGFGGGHHHDGGHGHFGGHHHHHHFGHGGFFFE<GGGGHFAEFGFGGGHHGFFHHHGGGGHHHFHHHGEFHHGHHHHHGHEGGGGGGHHGHHHHHGHHGEGGGHHHHGGGGHGFGGGGGGGGFFFDBFF?ABA3
@M02197:102:000000000-ALU3V:1:1102:6011:5285 1:N:0:1
ACTAGGATCAGTTCCTCCGCTTATTGATATGCTTAAGTTCAGCGGGTATTCCTACCTGATCCGAGGTCAACCTGTAAAGAATTTGGGGGTTTAACGGCAAGAGTCCCTCCGGATCCCACTGCGAGACGTTAGTTACTACGCAAGGGAGGCTCCGGGAGGGTCCGCCACTACCTTTAAGGGCCCACGTCGGCCGTGGGGCCCCAAAACCAAGCGGTGCTTGAGGATTGAAATGACGCACGAACAGGCATACTCGCCAGAGTGCTGGCGAACGCAATGTGCGTTCAAAGATGCGATGATTCAC
+
AAA@ABBBF@B3BBGGGGGGGG0DCBCFFGGGFFCFHFGCBFCA?C?CEFEFGGGGGGGGGGHGGGGFEHGGGGFGEG$BF9H&BFCGG///C6GGGGC1AEFFGGEFHGGGG?CGFH<<GEG37/?EF77E6GHF;FF5CGF#CF0C3G<<GC.4@FGG%BE@G?00CFFEFF4GECFE??/+CA09-?/<@@A<0?B#?A/EFBGE?//>/F>1;EEBFC@&EF@920//#//##/B?DA112210/?/A11110100C///000A001B31?00?C1CBD3311111@BBD3311@A1
@M02197:102:000000000-ALU3V:1:1102:8986:5688 1:N:0:1
ACTAGGATCAGTTCCTCCGCTTATTGATATGCTTAAGTTCAGCGGGTATTCCTACCTGATCCGAGGTCAACATTCAGAAGTTGGGGGTTTAACGGCTTGGCCGCGCCGCGTACCAGTTGCGAGGTTTTATCTACTACGCAATGGAAGCTGCAGCGTGACCGCCACTAGATTTCGGGGCCGGGCTGACTAGCAGCCCGATCCCCAACACCAAACCCGGGGGTTTGAGGGTTGAAATGACGCTCGAACAGGCATGCCCGCCAGAATACTGGCGGGCGCAATGTGCGTTCAAAGATTCGATGACTCAC
+
ABBBBFFFFFFFGGGGGFEGGGEHHHGHHHHHGHHHHHHHHHHGGG2ACFGHHHHHHHGHGHHGGGGHHHHHHHGHFHFH<;FGGGGGG:H<HCEE9;GDCGE9BD9CD1.A/F1B@'GF;4<5##<2GGG:HHF<EA69:)G:::B;FF::FGBA+9GFEFAFGGGGFBFFFF:A<9CGEC9@02FFF0B/#BE7CCF?>FFF?9HECC9?ECFFEFFFF1AA0GFD22B2FCBEB@EACEB19F1FC0B/E?CGGBD2HHHFHCGGECCFEEB1GBEAEGHF1GBGGGA1F1CDFFFFAAAAA
@M02197:102:000000000-ALU3V:1:1102:15802:5718 1:N:0:1
ACTAGGATCAGTTCCTCCGCTTATTGATATGCTTAAGTTCAGCGGGTATTCCTACCTGATCCGAGGTCAACATTCAGAAGTTGGGGTTTAACGGCGTGGCCGCGACGATTACCAGTAACGATGTGTAAATTACTTCGCTATGGAAGCTCGACGGGACCGCCAAGCAATTTGGGGAGTGCGATGACCGCAGCTCCCAACACCAAGCTGATCTTGAGGGTTGAAATGACGCTCGAACAGGCATGCCCGCCAGAATACTGGCGGGCGCAATGTGCGTTCAAAGATTCGATGACTCAC
+
3AAAAFBFFFFFGGDGGGEFCEGHHGHHGHHGHHHHHFDDGFFEECE2GHHHHBFFHHGHHHH?EGGHGB:HHG9EGFFFB;HHGCFGGGH<ECGG;G;/G/E/?C/;<F:<GD1?<FDF/F/0<<1;F;F%11%1<<-<3DGD9CCC/<;:..:;?GG?CD?#FDD<FBCGHF4A;C<DBGC<>FBF.CEGC>E><A3ADB11<1B4%FF9FFEGG>2HBFF/7E;>0G/FGFE191F#E?/EA91D2HHHFGGEEEGGE?ECFHHEEEEA1F3GGGD1FGFFFFFFFAAAAA
@M02197:102:000000000-ALU3V:1:1102:18540:5743 1:N:0:1
ACTAGGATCAGTTCCTCCGCTTATTGATATGCTTAAGTTCAGCGGGTAGCCCTACCTGATTTGAGGTCAGAGTCATAAGATGGTGGTTGGACAGCGAGGTCTCGACACCGCGACCGAGAGAAACGTATCACTCCCGACGGGTCGGACGCCCACAGACGCATTTGAGACGAGCCGGGAACGGCAACGTCCAATTCCAATCGTCCCGGAAAACCCGGGGGATTGAGTCTACATGACACTCAAACAGGCATGCCCTCCGGAATACCAGAGGGCGCAAGGTGCGTTCAAAGATTCGATGATTCAC
+
BB@ABFFFFFBFGFGGGGGGGGGHHHHHHHHHHHHHGHHGHHHGGGGGGHHHGHHGHHHHHHHGGHHHHHHHFGFFHHHE;HGB;FEGGGHH<GHGGGGGFHHGFFGGGGGGCGGGFDCCCFHHGBFGF;HHHHHGGGGGCCGGGGCDAGGGGGFFGGGGGFFFFFEGDFFFFFHGGGFFDFFFCHHGFHFBFFFFFFFFFFFE;DDA/FCDFFGGFGD3FGFFFFFBHHGHGFFBHHHHHGHGHGHFGGGE12GHHHHHHHHHHGGGGGHHFHFFCEFGGGGGGGGGGBFFFFFFBBBBB
@M02197:102:000000000-ALU3V:1:1102:7207:5738 1:N:0:1
ACTAGGATCAGTTCCTCCGCTTATTGATATGCTTAAGTTCAGCGGGTATTCCTACCTGATCCGAGGTCAACCTGTAAAAAAATTTGGGGGTTTTACGGCAAGAGTCCCTCCGAATCCCAGTGCGAGACGTTAGTTACTACGCAAAGGAGGCTCCGGGAGGGTCCGCCACTACCTTTAAGGGCCCACGTGTGCCGTGGGGCCCCAAAACCAAGCGGTGCTTGAGGGTTGAAATGACGCTCGAACAGGCATGCTCGCCAGAATGCTGGCGAGCGCAATGTGCGTTCAAAGATTCGATGATTC
+
ABA?BFFFFFFFGGGGGGGGGGGHHHHHGHHCHHHHHHHHDFGFGGFGHHFFGHHHGG3GFHGGGGGBHH3FFH7HFFBFGGGHHFHG/5?ED:H3F71@GEH<HHHFGHFDGC9GGHHH;<HG8CGGGGGGGHHFFHFH,GGCGHHF.CGEH:CGGGGGGAFEFCD1<=FGGGFGGGGGFAGF8CAHFCCFGGDFFFFFCEFF?FAFFFEE@D0;FHGFFFFGGEFHHHGFGGGGFGE@;HHGGFGE/CE?ABFGAFHHHGEEAAA0CGFDBFD00EGGGGGBFGB1C11FFFFAA>11
@M02197:102:000000000-ALU3V:1:1102:23675:5935 1:N:0:1
ACTAGGATCAGTTCCTCCGCTTATTGATATGCTTAAGTTCAGCGGGTATCCCTACCTGATCCGAGGTCAACCTTTTGAGAAAAGATTCTCCCCGAGGGGAGGCCGACCGGGGCTCGTGCACCCGTGTGTCCGATACGTGTCCCGTGAAGAACTCAGTGTACCGGGGGTCCAACGAGGCCGCCGTCATTGTCTTTGGGACGGGCGAGAGCCCCCCCGAGAGGGGGCCTCCGCCAAACCGTCCAACACCAAGCCGGGGGGCTTGAGGGGTGATAATGACGCTCGAACAGGCATGCCCTTTGGAATACCAAAGGGCGCAATGTGCGTTCAAAGATTCGTGACTCAC
+
CCCCCFFFFFFFGGGGGGGGGGGHHGHHHHHHHHHHHHHHGHHGGGGGHHHHHHHHHHHHHHGFGGGHHGHHHHHHHGGHHHHHGHHHGHHHGGEFGGGGGGGGGGGGG?BFGGHGGHGHHHGGGFHHHHHGGGGGGHHHHHHGGGGGHHHG:GGGGG7:FGGAG9FCFFF:FFFFFFFFFFFFFFFFEFFFFFFFFEFFCEDFFFFFFFEFDGGHFEDCDFGGFFEFFGDDGFFFEFDEG4FCFGGGGGGCEEA?C3FHHGEEGHHGDE5GFEDFEEHFGGEGDA3GFHGEGHGBAFHGBGDBCHHG2CEGECDGB?EGFGB5GGGGGGFB?ABFFFBAAAA
@M02197:102:000000000-ALU3V:1:1102:26194:6059 1:N:0:1
ACTAGGATCAGTTCCTCCGCTTATTGATATGCTTAAGTTCAGCGGGTAGTCCCACCTGATTCGAGGTCAGAGTCAAATGAAGGTTTTGTGCGCCAGGGCACGATTCGAAGCGTTCCAAGACGGACTTGGCCACCTCCCTTGCAGGAGATGTCCTCGACGATCGTTGATTATCACGTCGAGTAGAACCACGTCCAACGAGGATCTGCTAATGCATTTAGGACGAGCCGTCTCCCGAAGGCTACGGCAGACATCCAAATCCAAGCCTGCAGACGACAATAAAGCGTCCAGCTTGAGAACTTCACGACACTCGAACAGGCGTGCTCCTCGGAATACCAAGGAGCGCAAGGTGCGTTCAAAGATTCGATGACTCAC
+
BBBBBFFBCFFFGGGGGGGGGGEHHHHHHHHGHHHHHHHHHGHGGGEGGHHHHHHGHHFHHHGHHGGHHHFGFGFHHHHEHHHGHHGHHGHGGGFGHGGGGGGGHHGGHGGFFGGHHHGHHGGDDGHHHHGHGHHHHGHHHHHHHGGHHGHHHHHGGGGCEHGHHGGGGHHFFHGGEFFDCHHCHGGGGGHHHGHGG?GGDHFHFFFHHGGGHHGGFFEFFGA@GGFDGFFDFFFHGGGGGGHHFHFGBGBHFHFF3FGFHDGHGFFHGGGHGFFFFGGGGGFFGCFHFBBFHHHHHFFGGGFHEGFAEBBHGHGGFGAEGGGGEEF5HHHHHHHHGGGGGHFFFGGEGHGGGGGGGGGFFFFFFFFBBBAA
@M02197:102:000000000-ALU3V:1:1102:23988:5778 1:N:0:1
ACTAGGATCAGTTCCTTCGCTTATTGATATGCTTAAGTTCAGCGGGTATTCCTACCTGATCCGAGGTCAACCTGTAAAGAATTTGGGGGTTTAACGGCAAGAGTCCCTCCGGATCCCAGTGCGAGACGTTAGTTACTACGCAAAGGAGGCTCCGGGAGGGTCCGCCACTACCTTTAAGGGCCCACGTGTGCCGTGGGGCCCCAAAACCAAGCGGTGCTTGAGGGTTGAAATGACGCTCGAACAGGCATGCTCGCCAGAATGCTGGCGAGCGCAATGTGCGTTCAAAGATTCGATGATTCAC
+
BCCDBFFFFFFFGGGGGGGGGGGHHHHHHHFHGHHGHHHHBGHGGGGGHHHHHHHHHHHHHHHGGGGHHHHHHHGHHG:HHHHHHGGGGGGGHHHGGGGGGHHHHHH<HGGGGGGEHHHHHHGGGGGGGGHGHHHGH;HGGGG;HE;HGGHHGGGG9FGGGHHGGGGGGGHHHHHHGGHGGGHGGHHGFGGGGGGGGGFFFFGFHGGGGGGGHHHGHHHHHGHHHHHHHHGGGGGFGFHHHHHHHHHGGGGGHHEHHHHHGGGGGGGGGFHGHHGGFECF5GGGCGGFGFFFFFFFBBABB
@M02197:102:000000000-ALU3V:1:1102:19963:6056 1:N:0:1
ACTAGGATCAGTTCCTCCGCTTATTGATATGCTTAAGTTCAGCGGGTATTCCTACCTGATCCGAGGTCAACATTCAGAAGTTGGGGTTTTACGGCGTGGCCGCGACGATTACCAGTAACGAGGGGTATGATTACTACGCTATGGAAGCTCGACGTGACCGCCAATCGATTTGGGGAACGCGGGTTACCGCGAGTCCCAACACCAAGCTGAGCTTGAGGGTTGAAATGACGCTCGAACAGGCATGCCCGCCAGAATACTGGCGGGCGCAATGTGCGTTCAAAGATTCGATGACTCAC
+
DCCDDFFFFFFFGGGGGGGGGGGHHHHHHHHHHHHHHHHHHHHGGGGGHHHHHHHHHHHHHHHGGGGHHHHHHH9HHFGGH<HHGGFGGGHHGGGGGGGGHBE@BCCBFG<1D1A=FGFF/EA#BB>D1FGG8FF6FDCF?CCGFGCACG?..@::GEHHHGHGCBGFFGHHHHG7@GGFHGHGGGGGGGGHFHCGHFBAAGH9DFGBGCBGFFHFGHFBAHHHCEAEEE:A?FHGBBHFFHCGGGGFEHHHHHHHGGGGEGGGGGHHHGGFGHGGGGGGFEGCBFFFFFFBBBAB
@M02197:102:000000000-ALU3V:1:1102:26002:6294 1:N:0:1
ACTAGGATCAGTTCCTCCGCTTATTGATATGCTTAAGTTCAGCGGGTATTCCTACCTGATCCGAGGTCAACCTTTGGAAAATTGGGGGTTTTACGGCAAGAGTCCCTCCGGATCCCAGTGCGAGACGTAAAGTTACTACGCAAAGGAGGCTCCGGGAGGGTCCGCCACTACCTTTGAGGGCCTACATCAGCTGTAGGGCCCCAACACCAAGCAGAGCTTGAGGGTTGAAATGACGCTCGAACAGGCATGCCCGCCAGAATGCTGGCGGGCGCAATGTGCGTTCAAAGATTCGATGATTCAC
+
BBBBBFFFF?BFFGGGGFEGCGAGHHHHHHFHHHHHGHHBFHHGFGGGHHHGHHHHHFGHGHHCGGGHFHHGFGHH:FFHHH;HHHGGGGDG<HF99GGGHG<HGG<HGGFG;GGHHG:GHFDGGGGFGGHHFHHHH<HGGGG;H0;GDG<F:GGC?DC7:CEEGFGGG:GHGGGHHEG1FCGFHGFHFGGFHFFFF?GGHGFF?ADGG?GHHG8BGHFHHGHHHHFGFHFGGEDBGABHHHHGEFG@CEGGEGGHHHHGFCEGGGGGGGHHHHGGGGHGFDDBFGAA4FFDFFFFBBBB@
@M02197:102:000000000-ALU3V:1:1102:24069:6509 1:N:0:1
ACTAGGATCAGTTCCTCCGCTTATTGATATGCTTAAGTTCAGCGGGTATTCCTACCTGATCCGAGGTCAACATTCAGAAGTTGGGGTTTTACGGCGTGGCCTCGACGATTACCAGTAACGAGGGGTATGATTACTACGCTATGGAAGCTCGACGTGACCGCCAATCGATTTGGGGAACGCGGGTTACCGCGAGTCCCAACACCAAGCTGAGCTTGAGGGTTGAAATGACGCTCGAACAGGCATGCCCGCCAGAATACTGGCGGGCGCAATGTGCGTTCAAAGATTCGATGACTCAC
+
DDDDDFFFFFFFGGGGGGGGGGGGHHHHGHHFHHGHHHHHGFFGGGEGHHHHHHHHHHHHHHHEGGGHHH0HHHHHHH;HHHHHGGGGFGHHGGGG8EEGHHHGFGGGGHD2GHFGH;HGFGC#?FFHHFHHGBGHHG?CA7<CH%0<GHD?EC9A;DGHGGFGHHGHHDHHHGGCGECGGHHGDEDFFDCFHGGGGFBDFGFHFFEBHGGFFEHFGHHHFFGFHGGFGGHFCHGFFCFEEGFFEGGGBHHHFCGHGGCGGGGCGHFFFEAAGHFGGFFGGGGGFFFFFFFBBBBB
@M02197:102:000000000-ALU3V:1:1102:16982:6504 1:N:0:1
ACTAGGATCAGTTCCTCCGCTTATTGATATGCTTAAGTTCAGCGGGTATTCCTACCTGATCCGAGGTCAACATTCAGAAGTTGGGGTTTTACGGCGTGGCCGCGACGATTACCAGTAACGAGGGTTATGATTACTACGCTAGGGAAGCTCGACGGGACCGCCAATCGATTTGGGGAACGCGGGTTACCGCGAGTCCCAACACCAAGCTGAGCTTGAGGGTTGAAATGACGCTCGAACAGGCATGCCCGCCAGAATACTGGCGGGCGCAATGTGCGTTCAAAGATTCGATGACTCAC
+
CCCCCFFFFFFFGGGGGGGGGEGHHHHGHHHHHHHHHHHHHFHGGGGGGHHHHHHGHHHHHHHGGGGHHHHGH<H:HHGHH<HGGGGGGGHHGGGGFGGCHEE@/C</FGBFHH99HG1D/<C9#0><F=/7;0=;HFCA?#<000/:C::9-:#;5AF?GE@DFBC:AGHEFFGE:ECDGAACEEFF<:9C=/9BFFHEEFFHGE?3FHBB3FB:EGDFGGGFGEBEEDDADAHHHFFF9?0GCGGHBHDHFHHHGEEGGEEEDGBGHEEEAHGF5GGGGFGFCFBFFFDAA3>A
@M02197:102:000000000-ALU3V:1:1102:22818:6565 1:N:0:1
ACTAGGATCAGTTCCCCGCTTATTGATATGCTTAAGTTCAGCGGGTATTCCTACCTGATCCGAGGTCAACTTTCAGAAGTTGGGGTTTTACGGCGTGGCCGAGAGGATTACCAGTAACGAGGTGTTTGATTACTACGCTCTGGAAGCTCGACGTGACCGCCAATCGATTTGGGGAACGCGGGTTACCGCGAGTCCCAACACCAAGCGGAGCTTGAGGGTTGAAATGACGCTCGAACAGGCATGCCCGCCAGAATACTGGCGGGCGCAATGTGCGTTCAAAGATTCGATGACTCAC
+
AAAAAF13CF1FGGGGGGG?0EGHB3FFGFHFHF1FFGHF2FEECAEGHHHGGHHBGCGFHF?EEEHHH:):0<.H:FFH<FHCG9CGE2FFFGG7GG@09#//#//?FCGFGF1<F%A?<C#A/,.C#,B0G60$<@.#+;40C/:00:.@C9:..A<9.0.ACD99BC<CF?<;CA//FD<;//;</00CA?AECG<<EAE<<E#9211F>?0>BAEBFHFBFFB/2B?:EB11GHGB0EEEFE1BD2FBGFBEEE00CFEEBBHGA0EAGEBBGFGGFBF1C3F@D@1A1>1
@M02197:102:000000000-ALU3V:1:1102:21645:6586 1:N:0:1
ACTAGGATCAGTTCCTCCGCTTATTGATATGCTTAAGTTCAGCGGGTATTCCTACCTGATCCGAGGTCAACATTCAGAAGTTGGGGTTTTACGGCGTGGCCGCGACGATTTCCAGTAACGAGGTGTATGATTACTACGCTTTGGAAGCTCGACGTGACCGCCAATCGATTTGGGGAACGCGGGTTACCGCGAGTCCCAACACCAAGCGGAGGTTGGGGGTTGAAATGACGCTCGAACAGGCATGCCCGCCAGAATACTGGCGGGCGCAATGTGCGTTCAAAGATTCGATGATTCAC
+
AAA1>FFFF1D3FE3FBF1EECAAFHBD3FFDG3E112DF221AFGG/BDFE2D10BBFGFGH/A/BA1@GGFFD,8$GFG<FHCAB;/F:H/91E#/E/B9/;.9.#<<#>1:1?1%1;/AC/<:>7B1B1%11%1*<>#<E/:$DA<AE;::.BC:G/..6CBAC<:9F3GFE</<<.><@>9C/<;?009#<AA/AB7CFDA#/#/CE#/</#9FB?B4:FGEE1EE2FEDHFGGFAE29G9AE3355HHHFGE?E?2FA2?HHHG2GGGHGFCGGGGGGGFFFFFFFBB@BB
@M02197:102:000000000-ALU3V:1:1102:8613:6506 1:N:0:1
ACTAGGATCAGTTCCTCCGCTTATTGATATGCTTAAGTTCAGCGGGTATTCCTACCTGATCCGAGGTCAACCTTTGGAAAATTGGGGGGTTTTACGGCAAGAGTCCCTCCGGATCCCAGTGCAAGACGTAAAGTTACTACGCAAAGGAGGCTCCGGGAGGGTCCGCCACCACCTTTGAGGGCCTACATCAGCTGTAGGGCCCCAACACCAAGCAGAGCTTGAGGGTTGAAATGACGCTCAAACAGGCATGCCCGCCAGAATGCTGGAGGGCGCAATGTGCGTTCAAAGATTCGATGATTCAC
+
>AB?AFBFFFFDFGGGGGGGGGGHHHHHHHHHHHHHHHHHHHHGGGGG3GHHHHHHHGGHD5AEFGEHHHHHHHH5%E;82EFGFG/E5>5G-8G7C/CDGGH,BGG<ECD?DG5F##F6FB#/;BD67E0A37BB3FG8'/9@6FF7F9.@99.;,4:B-#@@<9=?1#???F<FF31<DFD9>FF9/BFF(5FBFF2,D9BDFFFE3FB9949B/3GFFB?;@9B;9BCGFFFB13?(HBGHHHHGGGCAA33F5HHHF3F2222ECGGHFGFA2GEHGGGGFFGGGGBFFFFFB3A>3>
@M02197:102:000000000-ALU3V:1:1102:24613:6626 1:N:0:1
ACTAGGATCAGTTCCTCCGCTTATTGATATGCTTAAGTTCAGCGGGTATTCCTACCTGATCCGAGGTCAACATTCAGAAGTTGGGGTTTAACGGCGTGGCCGCGTGGATTACCAGTAACGATGTGTAAATTACTACGCTATGGAAGCTCGACGTGACCGCCAATCGATTTGGGGAACGCGGTTTACCGCGAGTCCCAACACCAATCTGAGCTTGAGGGTTGAAATGACGCTCGAACAGGCATGCCCGCCAGAATACTGGCGGGCGCAATGTGCGTTCAAAGATTCGATGATTCAC
+
BBAABFFFFFFFGGGGGGGGCFGBHHHCFHHGGHGFGGHFGHGGGGGGHGHHHHHHHHHHHHGGGGGHHH:H:H:GG:HGH:9E9CEE:H<<GF;G:;GGHCC2##/<FG#11<1.G6#1/GF0#<1FHHFFFFG<A6F459E0<<<C:GC,C;EAE0C<A2A//0AFFF0FHFE?EGGAF';CAFFDAC?@93?4B8FF?1/+$9F<.919AA0BBDD?F2BBFFEF9DDFFAFFF2B1EBECEA112FFHGGHEEEEEGCGGF1HHGEEEFBFEBGGGFGGFF3FDFFA11A1
@M02197:102:000000000-ALU3V:1:1102:14318:6729 1:N:0:1
ACTAGGATCAGTTCCTCCGCTTATTGATATGCTTAAGTTCAGCGGGTATTCCTACCTGATCCGAGGTCAACCTTTGGAAAATTGGGGGTTTTACGGCAAGAGTCCCTCCGGATCCCAGTGCGAGACGTAAAGTTACTACGCAAAGGAGGCTCCGGGAGGGTCCGCCATTACCTTTGAGGGCCTACATCAGCTGTAGGGCCCCAACACCAAGCAGAGCTTGAGGGTTGAAATGACGCTCGAACAGGCATGCCCGCCAGAATGCTGGCGGGCGCAATGTGCGTTCAAAGATTCGATGACTCAC
+
BBCCCFFFFFFFGGGGGGGGGGGHHHCGFHCHHHHHHHHHHHGGGGEGHHHHHHHHHHHHHHHGGGGHHHHHHGHHHGHHEGHHHGGGEFGGGHGGGGGGHGHHHHHHGGCDCFHHHHGHHGGGGGGGHHHHHHHHHGHGGDDGHHFHGGHGGGGGCGGGGGHGGGGGGGGGGGGGGEFHGHGGGGGGGGGGGGFFGGFFHGFDFEFFFGFFHHGFFHFHFGHHFFHHFGFFFGFHGDFDFGFFEFFCCGGGF3DFGBHFGGEGFGGGGGHHHHEGGGHGCGGGCGGGFFFFFFFF@BBBB
@M02197:102:000000000-ALU3V:1:1102:21162:6848 1:N:0:1
ACTAGGATCAGTTCCTCCGCTTATTGATATGCTTAAGTTCAGCGGGTATTCCTACCTGATCCGAGGTCAACATTCAGAAGTTGGGGTTTTACGGCGTGGCCGCGACGATTACCAGTAACGAGGTGTATGATTACTACGCTATGGAAGCTCGACGTGACCGCCAATCGATTTGGGGAACGCGGGTTACCGCGAGTCCCAACACCAAGCTGATCTTGAGGGTTGAAATGACGCTCGAACAGGCATGCCCGCCAGAATACTGGCGGGCGCAATGTGCGTTCAAAGATTCGATGACTCAC
+
BBAABFFFFFFFGGGGGGGGGGEHHHHHHHHHHHHHGHHHHHHGGGGGHHHHHHHHHHFHFHHGGGGHHH9HHHGHHHHH;GHHGGFGGGHHGGGGGEG:FC?@<BDDGGDHHHB?FGDD:A@0>BDGHB<=11:>B?1<:CDHBGHEB09CFC@?CFDBFACDFFGGCCEFFFGFDCDDAFD<>3CFGEFAG?9GFBF?9?FEGFHFB8'FHFGAGHGBGBHFFGGGBFGEAFFFHFGGHFFG-EEFEHHHHHGBGGGG?GGGGHHHHGEGGHGGGGGGGGGGFFFFFFFBBBCB
@M02197:102:000000000-ALU3V:1:1102:7454:6861 1:N:0:1
ACTAGGATCAGTTCCTCCGCTTATTGATATGCTTAAGTTCAGCGGGTATCCCTACCTGATCCGAGGTCAACCTTTGAATAAAGATTTAACGGCCGCGGCCACCCGCACTCCGAAGCGAATTAGAAAATCCACAACGCTTAGAGACGAATGGCTCAGCCGGAGACTTTAAGGCGCGCGGAGCCGCGACGCCCAATACCAAGCCAGGCTTGAGTGGTGAAATGACGCTCGAACAGGCATGCCCTTCGGAATACCAAAGGGCGCAATGTGCGTTCAAAGATTCGATGATTCAC
+
BB@A?BFFFFFFGGGGCGGGGGGHHGHHFGHFHHHGHHHGHGHGG?EEHHHGHGFGFHHFGHEEGCAGHHHHHHHHHHHFFHHGHHHH<HGCGGGGFGGGGGG@DG;GDHGDFGGGGGFGHHFDCGHHFHHHHGGGCGGGGEHHHGG0FGHHHHGHHHFGGGGGFGGGGGFFGGGGFF=DFF//?GEFFFHHFGGFFFGHFFBFGHFGHHGBGHFGFG1EBGEEBFDFF3FGC3FFFF;EABFBHHGD5FGBGFGGE?GGD552EE?HGGGGGFA2EA4FFFFFFAAA>3
@M02197:102:000000000-ALU3V:1:1102:10878:7017 1:N:0:1
ACTAGGATCAGTTCCTCCGCTTATTGATATGCTTAAGTTCAGCGGGTATCCCTACCTGATCCGAGGTCAACCTTTGAAAGAGTTTAACGGCCACGACCGCCCGCACTCCAAAGCGAATATGTATCACAACGCTTAGAGACGGACAGCTCGGCCGGAGACTTCAAGGCGCGCGGGAGCCGCGACGCCCAACACCAAGCGAGGCTTGAGTGGCGAAATGACGCTCGAACAGGCATGCCCTTCGGAATACCAAAGGGCGCAATGTGCGTTCAAAGATTCGATGACTCAC
+
BBBB@FFFFFFFGGGGGGGGGGGHHHHHGHHHHGHHHHHHHGHGGGGGHHHGHHHHHHFHHHGFGGGHHHHGHHHHFFGHGHHHHHHHGCEGGGGGGGGGGGGGFGGHHHGHHHGFFFGFHGFHFHHHGGCDGGGHFHGHGGGGGGHHHGGGGHGGCGGGGGGGFGGGGFGGGFFFFFFFFFFFFHGE?FAEFHFEFGGF@AEFHFFFGGGHHHGGGGGGGGGGHHFFHFAHFEBGGGGHFHF;EFFHHHGGGEFGGHHEEEEA4BDBGGGEAFFFBFFFF?AAAA
@M02197:102:000000000-ALU3V:1:1102:13867:6986 1:N:0:1
ACTAGGATCAGTTCCTCCGCTTATTGATATGCTTAAGTTCAGCGGGTATTCCTACCTGATCCGAGGTCAACCTTTGGAAAATTGGGGGTTTTACGGCAAGAGTCCCTCCGGATCCCAGTGCGAGACGTAAAGTTACTACGCAAAGGAGGCTCCGAGAGGGTCCGCCACTACCTTTGAGGGCCTACATCAGCTGTAGGGCCCCAACACCAAGCAGAGCTTGAGGGTTGAAATGACGCTCGAACAGGCATGCCCGCCAGAATGCTGGCGGGCGCAATGTGCGTTCAAAGATTCGATGATTCAC
+
BBBBAFFFFFFFGG5FDFEGFGFHHGHHHHFGGGHFHHHHFFHGGCECHGBGHGFAGHHHGFFEFC1BGHHHGHHHHHHH9H<HHGGGEEFG<HE.9GGGHH;GHFGHGG1DFCFHH:;HHGDG:GGFHH9HGHGHH<HEGGGCHB/HGG9HGG;G:GGDDHHGGGGGGGGGHGGGGFFDDFEFGGGGGGGGGGGGGEFFFHFHFFGHHHHFHGFEGHGFFGGHHHGHFGFFFFFFFGGGGHFHGGEGE>?GFFHEHGHHFGGGGGGEEBBCHFAEEECGGGGGFGCGGFFFFFFFBAA>A
@M02197:102:000000000-ALU3V:1:1102:22331:6985 1:N:0:1
ACTAGGATCAGTTCCCCCGCTTATTGATATGCTTAAGTTCAGCGGGTATCCCTACCTGATCCGAGGTCAACCTTTGAAAGAGTTTAACGGCCACGACCGCCCGCACTCCAAAGCGAATATGTATCACAACGCTTAGAGACGGACAGCTCGGCCGGAGACTTCAAGGCGCGCGGGAGCCGCGACGCCCAACACCAAGCGAGGCTTGAGTGGCGAAATGACGCTCGAACAGGCATGCCCTTCGGAATACCAAAGGGCGCAATGTGCGTTCAAAGATTCGATGATTCAC
+
CCCCCFFFFFBFGGGGGGGGGGFGHHHHHHHHHHHHHHHHHGHGGGEEHHGHHHHHHHFHHHHGGGGHHGHHHHGHGFHHHHHGHHFHGFGGGGGGGGGGGGGGGGGHHHHFHHGFFDGHHHHHHHHHHGGFGGGHHHHHGGGGGEHHHGGGGGHHHFGGGHGGGFFGGGGGGFFFGGGGGGGHGHHGHGGGFGFGGHHGGHHHHHGFFGFHHGHEFDGGFFFHGHHGHGHHGGGGGGFFHHHFHGHHGHGGGGGHHHHGGFFAGGGFGFGGGGFFFFFFFBAAAA
@M02197:102:000000000-ALU3V:1:1102:24989:7160 1:N:0:1
ACTAGGATCAGTTCCTCCGCTTATTGATATGCTTAAGTTCAGCGGGTATTCCTACCTGATCCGAGGTCAACCTTTGGAAAATTGGGGGGTTTTACGGCAAGAGTCCCTCCGGATCCCAGTGCGAGACGTAAAGTTACTACGCAAAGGAGGCTCCGGGAGGGTCCGCCACTACCTTTGAGGGCCTACATCAGCTGTAGGGCCCCAACACCAAGCAGAGCTTGAGGGTTGAAATGACGCTCGAACAGGCATGCCCGCCAGAATGCTGGCGGGCGCAATGTGCGTTCAAAGATTCGATGATTCAC
+
CCCBCFFFFFFFGGGGGGGGGGGHHHHHHHGHHHGHHHHHHHHGGGEEHHHHHHHHHHHHHHHGGGGGHGHHHHHHHHHHH;HHHGGG:GGGG;:GGGGGGHG<HHH<H:GGG;GG9GGGG9GGG:GGGGGG9GGGG:;GFFFF:FF:FFF:F:FFF9FFFFFFFGFFFF9HGFFFGHEGFFFFFHFFHHHHFFHFGGFGGGFGHFFFFGFFFFFBFFFFHFGHGHFHHHHFFFFFFFFBHGHHHHHHCFFGGHFHHHGHHGGGGGGGGGGHGFFGGEGHGFGGGGGGGGFFFFFFFBAAAA
@M02197:102:000000000-ALU3V:1:1102:22086:7248 1:N:0:1
ACTAGGATCAGTTCCTCCGCTTATTGATATGCTTAAGTTCAGCGGGTATTCCTACCTGATCCGAGGTCAACCTTTGGAAAATTGGGGGTTTTACGGCAAGAGTCCCTCCGGATCCCAATGCGAGACGTAAAGTTACTACGCAAAGGAGGCTCCGGGAGGGTCCGCCACTACCTTTGAGGGCCTACATCAGCTGTAGGGCCCCAACACCAAGCAGAGCTTGAGGGTTGAAATGACGCTCGAACAGGCATGCCCGCCAGAATGCTGGCGGGCGCAATGTGCGTTCAAAGATTCGATGATTCAC
+
3ABABFFFFFFFGGGFGGGFGGGHHHGHHHHGHHHHGHHH5FFFGGEGHHHHHHHHGHHHHHHDCCGHGHHHHHHHHHG32F'HGHGGFFE:<HG::G#F<F<HHH/HGGGGGCHHF<<HGG;G2EGGHF7FDGFF:HH6FF@8HF;HGGHH;GAG)CDF8GGGGHGGGGGGGGGHHGHFGGGGGGGHGGFFGFFFFGFFHGFFFGGFGFHFGGF39BHGFFFFHHHFHEEE-GGGFDHFHGHHHHG?GFCFGEG5FHGEFAEGGGE?ECGHFGGGGGHGGFGGGGGGGFFFFBFFAABA?
@M02197:102:000000000-ALU3V:1:1102:15951:7187 1:N:0:1
ACTAGGATCAGTTCCTCCGCTTATTGATATGCTTAAGTTCAGCGGGTATTCCTACCTGATCCGAGGTCAAAGACGGTAATGTTTTCTTGTTGGACGCGGGCCGGAGCCCCTCGAGAAGCGCAATGTGCTGCGCGAGAGGAGGCAAGGACCGCTGCCAATGGATTTGGGGCGAGTCCGCGCGCTGAGGCGGGACAGACGCCCAACACCAAGCAGAGCTTGAGGGTGTAGATGACGCTCGAACAGGCATGCCCCCCGGAATACCAAGGGGCGCAATGTGCGTTCAAAGATTCGATGATTCAC
+
CCCCCFFFFFFFGGFGGGGGGGGHHHHHHHHHHHHHHHHGHHHGGGGGHHHHHHHHHHHHHHHGGGGHHHHHHHGGFHGHHHHHHHHHHHHHHHHGGGGGGGGGGGGGGGHGGGGGGHHGGGGGHHHHHHHGGGFGFEGHGGGGHGGGGGGGGGGGGFGGGGGGGGGGFFFFFFFFFFGGGFGFFGGGGGGGGGGGGGGGGFGFFGFFHHHHHHHHFHHGGHH:HFFHHFGGGGHHDHHHFHGAGECCGGGCCHHHHHFFHHHHGFEEDHHHGGGGGHGGGGGGGGGGFFFFFFFCCCCC
@M02197:102:000000000-ALU3V:1:1102:18148:7274 1:N:0:1
ACTAGGATCAGTTCCTCCGCTTATTGATATGCTTAAGTTCAGCGGGTATCCCTACCTGATCCGAGGTCAACCTTTGAAAGAGTTTAACGGCCACGACCGCCCGCACTCCAAAGCGAATATGTATCACAACGCTTAGAGACGGACAGCTCGGCCGGAGACTTCAAGGCGCGCGGGAGCCGCGACGCCCAACACCAAGCGAGGCTTGAGTGGCGAAATGACGCTCGAACAGGCATGCCCTTCGGAATACCAAAGGGCGCAATGTGCGTTCAAAGATTCGATGATTCAC
+
BBCCCFFFFFFFGGGGGGGGGGGHHHHHHHHHHHHHHHHGGHHGGGEGHHHHHHHHHHHHHHHGGGGHHHHHHHHHHHHHFHGHHGHHGGGGGGGGGGGGGGGGGGGHHHFHHHGFGGGHHFHHHHHHHGGGGGGGGHGHGGFGGGHHHGGGGHHHGGHGHHGGGGGGGGGGGGGGGGGGFFGHGHHFHGGGGHGGGGHFHFFHHHGGGGHHGHHGFFGGHHGHHHHHHHHHGGGFFFFHGHHHFHGHGHGGGGGHHHHGGGGHFGGFGGFGGBFFFFFFFCCCBB
@M02197:102:000000000-ALU3V:1:1102:15389:7459 1:N:0:1
ACTAGGATCAGTTCCTCCGCTTATTGATATGCTTAAGTTCAGCGGGTATTCCTACCTGATCCGAGGTCAACATTCAGAAGTTGGGGTTTTACGGCGTGGCCGCGACGATTACCAGTAACGCGGTGTATGATTACTACGCTATGGAAGCTCGACGTGACCGCCAATCGATTTGGGGAACGCGGGTTACCGCGAGTCCCAACACCAAGCTGAGCTTGAGGGTTGAAATGACGCTCGAACAGGCATGCCCGCCAGAATACTGGCGGGCGCAATGTGCGTTCAAAGATTCGATGACTCAC
+
AA3?ACCFFFBFGGGFGGGGGGFHHHCHBGHHGBGHGHHHFHDEEGEEGGHHHHGFHHFFHHHGFGAGFFGFH:95GH5GE:HF9GFEF:0;EEGG9CF?G99/;/B/BF/BFB9<?G9A#<-03/D991=BDG<H0CDE<DFBC0/;#0,@.9-#-CFBC98<//BDA<B7G?D:FFACHF=AGEECDCFFGGCEGA?<1/EFFFE1B1FFFFBFBGB99GGBCFFF//F/AFG@1@1B0B/;CFGFHBDG2GGF?E?E?GGECHGG1EE0?E11B33GGEF1CFFFDFF1A@AA
@M02197:102:000000000-ALU3V:1:1102:10015:7659 1:N:0:1
ACTAGGATCAGTTCCTCCGCTTATTGATATGCTTAAGTTCAGCGGGTATTCCTACCTGATCCGAGGTCAACCATTAAAAATTGGGGGGTTTAGCGGCTAAAGACGCTGCAACTCCAGTCAAAAGCGAGAAAAAAATTACTACGCTCAGAGGATATCGCAGATCCGCCGTTGTATTTCAGGAGCTACAGCTAGTAAAAGCAGTAGGCTCCCAACACTAAGCTAGGCTTAAGGGTTGAAATGACGCTCGAACAGGCATGCCCACTAGAATACTAATGGGCGCAATGTGCGTTCAAAGATTCGATGACTCAC
+
ABAABFFFFFBFGGGGFGAFFGFHHFFDGFHHFHHGHHHHHHCGGGGEHHFHHHHFHGFHGHEEGGGGFGFHEHFHE5DEGHHFHGGCCGGHBGBFGGGHGHFHGGFGGHFFGGG0FGGGGG:FGDGGGGGGGFGGFFFFEFDFFDABD0GFFEFFFFFFFFGGGGGHFFHHHFFFFHHHFHHFHHHHHFGFFFHHHEFBGGHFGFGFFFBGGFHFHGFHEEHGFFHFFEFHGHHFFBGEFGGHFEHGB11BCAFGGEG1HEGA22DFEHGHFEE??EGBHHEAA0A1FFGGGFE111FBFFFFAAAAA
@M02197:102:000000000-ALU3V:1:1102:6665:7829 1:N:0:1
ACTAGGATCAGTTCCTCGCTTATTGATATGCTTAAGTTCAGCGGGTATTCCTACCTGATCCGAGGTCAACCTTTGGAAAATTTGGGGTTTTACGGCAAGAGTCCCTCCGGATCCCAGTGCGAGACGTAAAGTTACTACGCAAAGGAGGCTCCGAGAGGGTCCGCCACTACCTTTGAGGGCCTACATCAGCTGTAGGGCCCCAACACCAAGCAGAGCTTGAGGGTTGAAATGGCGCTCGAACAGGCATGCCCGCCAGAATGCTGGCGGGCGCAATGTGCGTTCAAAGATTCGATGATTCAC
+
BBB@AFFFFFFFGGGGGGGGGGHHHHCHHHFHHHHHHHDHHHGGGEGGHFHGFHHHHHGHHFDEFGHHHHHHGHHGGHFHHHHHHGGEGE;HHG8/GGGHHHHGH:HGG9GGGHFHFGBG;GGGGDEGHG0HHHG0.H9GGGGBG</EGEGGG4?9GC?FFHGEGGGHHHGHGHBBEF?EGGGGFGGFFGGGFGFGEBD?GGFFFCFGFFFGFFFFFGHHFFDDFFHFF>>#EAG?9BBFFFE?EF//?CE11HHHHFFFGEA?GEE0CGFAF?0E0FGFGF3FGGGF1FDFFFFAAAAA
@M02197:102:000000000-ALU3V:1:1102:24245:7740 1:N:0:1
ACTAGGATCAGTTCCTCCGCTTATTGATATGCTTAAGTTCAGCGGGTATTCCTACCTGATCCGAGGTCAACCTGTAAAGAATTTGGGGGTTTAACGGCGTGGCCGCGACGATTACCAGTAACGGGTTGTATGATTACTACGCTATGGAAGCTCGACGTGACCGCCAATCGATTTGGGGAAAGCGGGTTACCGCGAGTCCCAACACCAAGCTGAGCTTGAGGGTTGAAATGACGCTCGAACAGGCATGCCCGCCAGAATACTGGCGGGCGCAATGTGCGTTCAAAGATTCGATGATTCAC
+
CCCCCFFFFFFFGGGFGGGGGGGHHHGFHHHGHHHHHFHHHHHGFGGGHHHHHHHHHHHHHHHGGGGHHHHHHHHHHHGHHH;HHFGGGEGEHHHFG:GGFGC;/??BDFFFHGFFFE#9>9C#5FFBB=9#<9DD;DA@;<<;0FFFC/;0CD.:GD@:DBGC?8=/<9DGGHHHDF?D#<?HFHFEEGCGEHFHE@BFBB?1DBHHFFFBHGBBHHHGHFHHHHHHFFFEDEF>GDFFH9FFH?CE?CGF555FHHHGGGGGGGGGHFFBEGEFFGCGGGGGGGG4FFFFFFBBAAA
@M02197:102:000000000-ALU3V:1:1102:10787:7889 1:N:0:1
ACTAGGATCAGTTCCTCCGCTTATTGATATGCTTAAGTTCAGCGGGTATTCCTACCTGATCCGAGGTCAACATTCAGAAGTTGGGGGTTTAACGGCTTGGCCGCGCCGCGTACCAGTTGCGAGGTGTTATCTACTACGCAATGGAAGCTGCAGCGCGACCGCCACTAGATTTCGGGGCCGGACTGACGAGCAATCCGATCCCCAACACCAAACCCGGGGGTTTGAGGGTTGAAATGACGCTCGAACAGGCATGCCCGCCAGAATACTGGCGGGCGCAATGTGCGTTCAAAGATTCGATGATTCAC
+
CCCCBFFFFFFFGGGGGGGGGGGHHHHHHHHHHHFFBGHHFHHGGGGGGHGHHHHHHHEHHGHGGGGHHHHHHHHHHHHH<0GHGGGFEEHHHDEG;G/5:F#4#BD<B/#3FF:F7G1/9/A7.6D./G06G896H89DG'GF$77G*$C::GB#-.ABABF0CFGGFBF;GFA:@CFCC/@<.6/#+BF3BBFFGEDCFFA?A??/?DAD?BA//ECFGBG/EEGFEF4F9FFFFFDFFFFB434HCC2@E0?E335DD5HFHGEEAEEFCGFFHHE2E24A5GGD5GEACFFFDFFFAAA33
@M02197:102:000000000-ALU3V:1:1102:19739:7844 1:N:0:1
ACTAGGATCAGTTCCTCCGCTTATTGATATGCTTAAGTTCAGCGGGTATCCCTACCTGATCCGAGGTCAACCTTTTGAGAAAAGATTCTCCCCGAGGGGAGGCCGACCGGGGCTCGTGCACCCGTGTGTCCGATACGTGTCCCGTGAAGAACTCAGTGTACCGGGGGTCCAACGAGGCCGCCGTCATTGTCTTTGGGACGGGCGAGAGCCCCCCCGAGAGGGGGCCTCCGCCAAACCGTCCAACACCAAGCCGGGGGGCTTGAGGGGTGATAATGACGCTCGAAAAGGCATGCCCTTTGGAATACCAAAGGGCGCAATGTGCGTTCAAAGAGTCGAGGACTCAC
+
ABB3>CFFFFFFGGGGGGGGGGFHHHHHHHHHHHHGHHHHHCHGFGGGHHHHHHHHHHFHHHHGECEHFFGHHHHHD1FA432??GHHHHHHGEEG?@//<<EFE/BD/</<>CG<DHFHHHGGGFHEHHHF9FAAFHEHHHHFFF9BF8FBCF/FFFG0BFABFFFFFFA9BA9:@@E@FFBDFFFFFFFFFFFFF@;F@FBFFAD@EFFFFFFGCGGGGFFFACEFEGFFFFFEFFDFFFFFEE/EE>//GGFGFB@@0GGGHHHGGG2HG/EE/B0//GDB1FHHHGAF/F0A2DHGDD1A0HHHGGFE0HGHHAGCEAF13CGGGEA11AFB1FBAAAAA
@M02197:102:000000000-ALU3V:1:1102:5019:8052 1:N:0:1
ACTAGGATCAGTTCCTCCGCTTATTGATATGCTTAAGTTCAGCGGGTATTCCTACCTGATCCGAGGTCAATCATTAAAAAGTTTGGGGTTCTGGCAGGACACCACCGGGACTCTGTCGCGAGGAGTATTACTACGCGTAGAGCCAGGAGGCACCGCCACTGCTTTTAAGGGCTGCCCTGTGACGGGCAGGCCCCAACACCAAGCTGAGCTTGAGGGGTGATAATGACGCTCGACCAGGCATGCCCCCCGGAATACCAAGGGGCGCAATGTGCGTTCAAAGATTCGATGACTCAC
+
3AAAABFFF@FFGGBGGB2AEGDHHHB6GGFHHHGHHFDGCDCECGGGGFHHHHHHGGHGHFFDCEEFHH8:GF;FEHB@EFG.<G;#621:4'F:7CEHHHEHE:AEG9/G<FGH:E<?CG/2A19199#?;G:CC8;G;<H0<AC9GG:GHG?@DCFFFHHBFFFF$;.AF9.CAF.FFBFD;9BE?ABEBB5ED?EFFFBFGF#E;BFF#BFGD<=0=B3CCCA<#.<?;#FFF?;E/CCFECEA2D2BAABG0CE0EA0D1B1E0E?GBA33333EFB11331BD>1>11
@M02197:102:000000000-ALU3V:1:1102:16810:8134 1:N:0:1
ACTAGGATCAGTTCCTCCGCTTATTGATATGCTTAAGTTCAGCGGGTATTCCTACCTGATCCGAGGTCAACCTGTAAAAAAATTTGGGGGTTTTACGGCAAGAGTCCCTCCGAATCCCAGTGCGAGACGTTAGTTACTACGCAAAGGAGGCTCCGGGAGGGTCCGCCACTACCTTTAAGGGCCCACGTGTGCCGTGGGGCCCCAAAACCAAGCGGTGCTTGAGGGTTGAAATGACGCTCGAACAGGCATGCTCGCCAGAATGCTGGCGAGCGCAATGTGCGTTCAAAGATTCGATGACTCAC
+
CCCCCFFFFFFFFFGGGGGGGGGGHHHHHHHHHHHHHHHHHHHGGGGGGHHHHHHHHHGHHHHGGGGHHHHHHHHGHGHGGGHH0HHGGGGGG;<HGG9GGG:HHHHH;HGGGCGGHHHGGHHG:GGGGGGHFGHHHGFHGGGGCF9CCGGHH;GGG2GCADGGGHHGGGGHHGGGGHGHGGGFFGHHFFGGGGGGGGFFFGGGHHGGGGGGGHHHHHHHHHGHGFFHHHHGGFFFFGFFHFHFGHHGGEC?CHHHHHFGBAGGGGGGGEEF5FFGGGGHGFGGBGFGFF4BFFFFF?BBBB
@M02197:102:000000000-ALU3V:1:1102:19613:8152 1:N:0:1
ACTAGGATCAGTTCCTCCGCTTATTGATATGCTTAAGTTCAGCGGGTATTCCTACCTGATCCGAGGTCAACCTTTGGAAAATTGGGGGGTTTTACGGCAAGAGTCCCTCCGAATCCCAGTGCGAGACGTAAAGTTACTACGCAAAGGAGGCTCCGGGAGGGTCCGCCACTACCTTTGAGGGCCTACATCAGCTGTAGGGCCCCAACACCAAGCAGAGCTTGAGGGTTGAAATGACGCTCGAACAGGCATGCCCGCCAGAATGCTGGCGGGCGCAATGTGCGTTCAAAGATTCGATGACTCA
+
ABBBBFFFFFFFGGGGGGGGEGGHHHHHHHGHHHHHHFGHHHHGGGGGHHHHHHHHHHGHHHHGGGEHFHHHHGHHHHHF<<<HHHGGGGG/GHHGFDGGG:H<HGH;;;:#89G99GF8F8?/4DG9GGF94F:GF::GD8FF5FE:FFF:F:DFC:AFF8FGFFFAFFFFFFFFFBFHFHFFFFFHGGFFFGCFFFEFFGFFFFFFFB4EGFGFFFF8GFGHFAFHHHHCGFFFF?EGBHFGHFC2/GGGGHHGHHGFA2GGGGCCFGGHCHHCGGGGGGGGGGGGGFFFFFFFABAAA
@M02197:102:000000000-ALU3V:1:1102:24938:8270 1:N:0:1
ACTAGGATCAGTTCCTCCGCTTATTGATATGCTTAAGTTCAGCGGGTATTCCTACCTGATCCGAGGTCAACATTCAGAAGTTGGGGGTTTAACGGCTTGGCCGCGCCGCGTCCCAGTTGCGAGGTGTTATCTACTACACAATGGAAGCTGCAGCGTGACCGCCACTAGATTTCGGGGCCGGACTGACTAGCAATCCGATCCCCAACACCAAACCCGGGGGTTTGAGGGTTGAAATGACGCTCGAACAGGCATGCCCGCCAGAATACTGGCGGGCGCAATGTGCGTTCAAAGATTCGATGACTCAC
+
BBBBBFFFFFFFFGGGGGGGGGGGHHHHHHHHHHHHHHGHHHHGGGGGHHHHHHHHHHHHHHHGGGGHHHHFHFFFHGHG<<HGFE:GGG<<;GE:C;F:FH/9>B6@88<#@8121399</<@<5<3::F0GHHF0#3EGGF96CGH59HH73;:;.AFFCG0CFHCFGFFGGCGFFFHGD1FA>BFGHHGDAFF<DFGGHGFFF?CDCEFCECF?FEEHHHHHFHFFFGBDG/FDEEFF:FHFGEHFAFCFEGGHHGHFFFBGGGEGGGGGGHFGHGGGGHGGGGFGGGGGFFFFFFFBCBCB
@M02197:102:000000000-ALU3V:1:1102:6933:8356 1:N:0:1
ACTAGGATCAGTTCCTCCGCTTATTGATATGCTTAAGTTCAGCGGGTATTCCTACCTGATCCGAGGTCAACCTTTGGAAAATTGGGGGTTTTACGGCAAGAGTCCCTCCGGATCCCAGTGCGAGCCGTAAAGTTACTACGCAAAGGAGGCTCCGAGAGGGTCCGCCACTACCTTTGAGGGCCTACATCAGCTGTAGGGCCCCAACGCCAAGCAGAGCTTGAGGGTTGAAATGACGCTCGAACAGGCATGCCCGCCAGAATGCTGACGGGCGCAATGTGCGTTCAAAGATTCGATGACTCAC
+
3A33>CFB>F4BFGFFGGCCAFGHHCFHFHCBGHHHFHHB5AGFGC2AA5DGBDEGHBFD5BAAAAEHFHHHHEB5%B5BGG<39F7E>9EGHFG99;/?$66D3F90EDB?'@BFF9GG9GG;#/<CBA/8@9:GFHB0<;0>GCEADD;HG-1//9..9H@ABCGDFFF1FFFCGE?;1C9FFFF4<BB8FFFFBA/AB1BB4##9<BF6FF1A;1BFFEBB1;(2GFEGEE;G>/GFFHGCFGFGE/FA11F2HHHHFEB/00AEECCHHG0EECHG1GGFGGEBCFFFFFBB1A1AA
@M02197:102:000000000-ALU3V:1:1102:24627:8399 1:N:0:1
ACTAGGATCAGTTCCTCCGCTTATTGATATGCTTAAGTTCAGCGGGTATCCCTACCTGATCCGAGGTCAATATTGGGGTTGCTTCTGGAGAGCCGACCTGCCTGGCCTCGATCGCGACTGTGCTGCGCTCGTGGCCGGCGGATGCGGGCTGCCAATGACTTTGAGGTGAGTCGCCGCGCGGGGGCGGGACAAGCACCCAACACCAAGCTGGGCTTGAGGGGTTAAATGACGCTCGAACAGGCATGCCCCCCGGAATACCAAGGGGCGCAATGTGCGTTCAAAGATTCGATGACTCAC
+
AAAAAFFFFFFFGGFGGGGEGCGFHFEHCHGHHHHGHFHHGHHGEFEEFHGHHHHHGHHGHHHGGGEGHHHHFHHHFGBEFHHHHHGGFHHEHHC7GE#FGHEFGCFFHGGGHCGGGFGGHHHHFHGGGGGGHFGHGGGGGGGGFGGGGG?EFGFGGBFGGGFFGFFFFFFBDFFFFFFFGGDCFGFGFFGFFDFFFGF?DEFCGFHHHHFFEBHDEFFGFHGGBHGEF@DA?DGFFHGFGEF@DB0E0AEDHFHFBBHHHGFAEEBF5F?EAEFGB5BGB5GGGCFFFFDDAAA>3
@M02197:102:000000000-ALU3V:1:1102:9729:8411 1:N:0:1
ACTAGGATCAGTTCCTCCGCTTATTGATATGCTTAAGTTCAGCGGGTATTCCTACCTGATCCGAGGTCAACCTGTAAAAAAATTTGGGGGTTTTACGGCAAGAGTCCCTCCGAATCCCAGTGCGAGACGTTAGTTACTACGCAAAGGAGGCTCCGGGAGGGTCCGCCACTACCTTTAAGGGCCCACGTGTGCCGTGGGGCCCCAAAACCAAGCGGTGCTCGAGGGTTGAAATGACGCTCGAACAGGCATGCCCGCCAGAATGCTGGCGGGCGCAATGTGCGTTCAAAGATTCGATGACTCAC
+
CCCCBFFFFFFFGGGGGGGGGGGHHHHGGHHHHHHGHHHHHHHGGGCGHHHHHHHHHHHHHHHEGGGHHHFHHHFHHHHFGGH<;HHGG:EEGG<HGG9GGGGHHGHHHHGGGG;GHHGH.HH??CFGGGGHGHHHHGGHGGGF;HH<HGG<H;GGG:GGGGGGGGFFGEFGGGGGHHGHGGGFFFFAFFFFFFFFFFFFFFFFFFFGFFFF?HF9FEF0GAFFGGDHFHGBFFFGFDGHFGBGBF1F//?EFFEHHHFGBGGGGEGFGGGHHHHGGGGHFGGCGGFFEBFCDBFFFABBBB
@M02197:102:000000000-ALU3V:1:1102:24514:8485 1:N:0:1
ACTAGGATCAGTTCCTCCGCTTATTGATATGCTTAAGTTCAGCGGGTATCCCTACCTGATCCGAGGTCAACCTTTGAAAGAGTTTAACGGCCACGACCGCCCGCACTCCAAAGCGAATATGTATCACAACGCTTAGAGACGGACAGCTCGGCCGGAGACTTCAAGGCGCGCGGGAGCCGCGACGCCCAACACCAAGCGAGGCTTGAGTGGCGAAATGACGCTCGAACAGGCATGCCCTTCGGAATACCAAAGGGCGCAATGTGCGTTCAAAGATTCGATGATTCAC
+
AABBBFFFBFDDGGGGGFAEGEEBHHGHFFCHHGH5FHHB5EDAEEGEHHHHFHHHFHHGHHFFCEBFGHGHHHHFHGHHHHHH:HHHGEEG;G@CCE@GEEFEGGGHHHGGGGGGGGGHGHHHHHHFFDGGGGGGFFEFFGGGGGHHHGGGGGHHGGGGHGGGGGCGDGGC@BBGFGDGGEEFEBEFFEDEEGEFE?;@?BHFGEEGGGHHFGHGFBGEBHCHHHFHGGFGFEFFEE?GHDHHHHHHHHEEEE?FHFFGCEEAGFGGGGGFF44FFFFFFBAABB
@M02197:102:000000000-ALU3V:1:1102:23041:8538 1:N:0:1
ACTAGGATCAGTTCCTCCGCTTATTGATATGCTTAAGTTCAGCGGGTATTCCTACCTGATCCGAGGTCAACATTCAGAAGTTGGGGGTTTAACGGCTTGGCCGCGCCGCGTACCAGTTGCGGGGTGTTATCTACTACGCAAGGGAAGCTGCAGCGTGACCGCCACTAGATTTCGGGGCCGGGCTGACTAGCAGCCCGATCCCCAACACCAAACCCGGGGGTTTGAGGGTTGAAATGACGCTCGAACAGGCATGCCCGCCAGAATACTGGCGGGCGCAATGTGCGTTCAAAGATTCGATGATTCAC
+
CCDCCFFFFFFFGGGGGGGGGGGHHHHHHHHHHHHHHHHHHHHGGGEEHHHHHHHHHHGHHHHGGGGHHHHHHHHHHGHHH<HHGGGGG.HHHGG;GGE9:GEEC8GC5CDG?F$$2F:8@#@7-4<ED99GH9,;9G8AC&;G4GF57:G6FGC9E:GGEFG?EGGFGFFGFGCDGDDFHHG;HHHGFFDFGGGFFAEFFFFDBF<GGDFAGGGGGGGHHFFHEGHHGHHFGFFGDGGHH?FHDHHF31HFGGGGHHHHHHHHHCGCGCGGGGGHHGFEEGGGGGGGGGGGGBFFFFFFCCCBB
@M02197:102:000000000-ALU3V:1:1102:8798:8846 1:N:0:1
ACTAGGATCAGTTCCTCCGCTTATTGATATGCTTAAGTTCAGCGGGTATTCCTACCTGATCCGAGGTCAACATTCAGAAGTTGGGGGTTTAACGGCTTGGCCGCGCCGCGTACCGGTTGCGAGGTGTTATCTACTACGCAATGGAAGCTGCAGCGTGACCGCCACTAGATTTCGGGGCCGGGCTGACTAGCAGCCCGATCCCCAACACCAAACCCGGGGGTTTGAGGGTTGAAATGACGCTCGAACAGGCATGCCCGCCAGAATACTGGCGGGCGCAATGTGCGTTCAAAGATTCGATGACTCAC
+
BBCBCFFFFFFFGGGGGGGGGGGHHHHHHHGHHHHHHHHHHGGGGGGGHHHHGHGHHHHHHHHGGGGHHHHHHHHHHHHH<<HGGG:GG.<;;G::G.EGHHCE;DGCD/<CC9)GD;B:D9CDA:DA6GFGHH0:HG9/CGFGCGG9GH;FHEG.A8CGFGFGGGEFFFGGGGGFFFFGFHFDGFHHHGGCCFGGGGFGFGFFDGGEFFFEGFFGGGFF3BHHFGGFGBHHHGEE1GGHAEDHFHFGGG2/@CGGHHHHFHGHHGF?E2EGGGGBHGGEGGGGGGGGGGGCGFFFFFFFBBA>A
@M02197:102:000000000-ALU3V:1:1102:10421:8894 1:N:0:1
ACTAGGATCAGTTCCTCCGCTTATTGATATGCTTAAGTTCAGCGGGTATTCCTACCTGATCCGAGGTCAACCTTTGGAAAATTGGGGGTTTTACGGCAAGAGTCCCTCCGGATCCCAGTGCGAGACGTAAAGTTACTACGCAAAGGAGGCTCCGAGAGGGTCCGCCACTACCTTTGAGGGCCTACATCAGCTGTAGGGCCCCAACACCAAGCAGAGCTTGAGGGTTGAAATGACGCTCGAACAGGCATGCCCGCCAGAATGCTGGCGGGCGCAATGTGCGTTCAAAGATTCGATGATTCAC
+
BABBBFFBFFFFGGGFDGGGFEGFHHFHHGHGHHHHHHHHFHHFGCEEGHGHFGGHHHHHHHGEGGGHHHGHHHHH:EDGFHEGHEG9EFGGHHEFGGGGHG;HHHHHGGCG:CFHHHHHHGGGCGDGEHEHHHHHHHHGGGGGHHGHFG<HGFGG7GDD5GGDGGGFGGGGGGF<BFGFGGGGGGFGFFFFHFFGGGFFGFF?DFFDFEFFFFFGGFFFFFFGBGHFHHGFE;DDFAFGGBHGAEHCGCEEEEB5HHHFEGGFE2E?GFG5HG?EE2AGFGFAGGCGGBB5FBFFA@BAA
@M02197:102:000000000-ALU3V:1:1102:12251:8970 1:N:0:1
ACTAGGATCAGTTCCTCCGCTTATTGATATGCTTAAGTTCAGCGGGTATTCCTACCTGATCCGAGGTCAACCTGTAAAAAATTTGGGGGTTTTACGGCAAGAGTCCCTCCGAATCCCAGTGCGAGACGTTAGTTACTACGCAAAGGAGGCTCCGGGAGGGTCCGCCACTACCTTTAAGGGCCCACGTGTGCCGTGGGGCCCCAAAACCAAGCGGTGCTTGAGGGTTGAAATGACGCTCGAACAGGCATGCTCGCCAGAATGCTGGCGAGCGCAATGTGCGTTCAAAGATTCGATGATTCAC
+
CDCCCFFFFFFFGGGGGGGGGCGHGHHHHHHHHHHGHHHHHHHGGGGGHHHHHHHHHHHGHHHGGGGHHHHHHHHHGHFHG;HHHHGGG9GGGHHG;GCF8HH<HGF;HGGGGGGHHHHHHHG;G:GDF9HGHFHGH<HGGGCGHH:HDG<H:GGGGGGGCCEGHHHGFGGGGEHHGGFGFGCCEHFFFFFFFFFGFFFFFHFGGEFGFFFEGF?BGFFHGGHHGHFHFHGGGFDEGGHFHHHGHFGGEE0?GDFBGHHHFEE?FCGGGGHHHHGGGGFFGFFGGCEBBFFBFFFFA?BBA
@M02197:102:000000000-ALU3V:1:1102:7453:9037 1:N:0:1
ACTAGGATCAGTTCCTCCGCTTATTGATATGCTTAAGTTCAGCGGGTATTCCTACCTGATCCGAGGTCAACATTCAGAAGTTGGGGGTTTAACGGCTTGGCCGCGCCGCGTACCAGTTGCGTGGTGTTATCTACTACGCAATGAAAGCTGCAGCGTGACCGCCACTAGATTTCGGGGCCGGGCTGACTAGCAGCCCGATCCCCAACACCAAACCCGGGGGTTTGAGGGTTGAAATGACGCTCGAACAGGCATGCCCGCCAGAATACTGGCGGGCGCAATGTGCGTTCAAAGATTCGATAATTCAC
+
?ABB?FFFFFFFGGGGGGG?EGEGHHHHHHHHHFHHHHHHHHCFGG2FGHHHHHHHHHHHHGHGGGGHHGHGHHHGFFGHH<HGGG1>89H:HGG;G;?9HHEF7FG@5G56C91FF;$7@#AA9/<C7G;<8F8B8DGGG-8GH;B;HBF<C:C.A8ABEAGFGGGFGBFGFDDGFFFFG@BGDDFF9CDCCBEF..ECGGE?DFEFDCE8EFABCGEF<HFH0FFEBFFBGF>BB9A5EEFB3FGFGGE?C??AF3BEFGGBHGGGCEEGGGFCHFEEA24GGGFCGGGGFABFFFFFBAAAA
@M02197:102:000000000-ALU3V:1:1102:8286:9045 1:N:0:1
ACTAGGATCAGTTCCTCCGCTTATTGATATGCTTAAGTTCAGCGGGTAATCTTACCTGATTTGAGGCCCGAAAGGAATACATAAAGAATTATGTATGTGTGTGTTTGTTTGGTAGCAGATGACAAAAGCACAAGATTTTTATGGGTTTGCCTTAACAAAAATCTATGGCTGACACTCATCCACTCGTACTTTTAAGGCAAGGTGATACAAAGAGGCTAATCTCATCACCAAGCACAAGGACCCGTTAAAAGAATTTTTCATAAAAAAAAACCCTTTTAATGGAGATATTCACGACACTCAAACAGGCATGCTCCGAGGAATACCAAGGAGCGCAAGATGCGTTCAAAGATTCGATGACTCAC
+
AAB33FBD>FBFF5GFEEEEGGFGFFDEEE5BGGCD5DDEA5DAEEAEBGFGFEHBHB3FFGHGEEFA1AEE?ECB3F@GGGEHH4FGFFFHFFFHHGEGAGGGHHCB0E3FGHFEGGEEE4GHFFA30FCGHH0GGHBGHHHGGHAEGF7BDGGHH1FC;FCDFGD:;<><GHHHGHFGBFCD8#<=GF9HFF>1C=CG<1-C1;;HG1?CGF0:GFFFFF6F#;@CA1C#1#1D@A></9/1FF112GGGF0FB222F/>/>/EF>B0//EGB12GBD@B22GF@B0/?AFD11FA0DABBHFC1BECEGGFFBG2BFA1B1A10AA0AAD31A000B113FFCGEF1F1FDDB1>11>1
@M02197:102:000000000-ALU3V:1:1102:17642:9092 1:N:0:1
ACTAGGATCAGTTCCTCCGCTTATTGATATGCTTAAGTTCAGCGGGTATTCCTACCTGATCCGAGGTCAACCTTGGTGCCGCCGGAGCGGGCTTGTTGGGGGGTTTTGAGGCAGGACGCCGAGGACTCCCGATGCGAGGCGAATGCTACTGCGCAAAGGAGAGGGCCCTTCGGGTCCGCCACTGGTTTTAGGGGACTGCCGTGGCAGATCCCCAACGCCGGGCCACGGGGGCTCGAGGGTTGAAACGACGCTCGGACAGGCATGCCTCCCAGGATACTGGAAGGCGCCATGTGCGTTCAAAGATTCGATGATTCAC
+
BBBBBFFFFFFF6FGFGGGGGGCBGHHHHHGHHGGGGHHHHFHGGGGGHHHHEHHHFHHGHHHGCGEHHHHHHHGGHCHHGGGGGGGFGGGGGHGHHHHGGGGDFGGGGGFEGGF:FFFFFFFFAFFFFFFFFFFFFFFFFFDFFFFFFFFFFFFFFFFFFFFFFFF:FFFFFF:FFFFFADFFEFGFFGGCFDFFFFFFG?@DFFF?FCFAC5;DB;EDFFFFGFFGFGGEEEFHEBHFDFEEF@EFE?EA/1GFHHBC0AC///GCBFHGBAFFBGHFCEA00B0BHEA00FAD3B33FA11FFDFFFFAA1AA
@M02197:102:000000000-ALU3V:1:1102:25297:9167 1:N:0:1
ACTAGGATCAGTTCCTCCGCTTATTGATATGCTTAAGTTCAGCGGGTATCCCTACCTGATCCGAGGTCAACCTTTGAAAGAGTTTAACGGCCACGACCGCCCGCACTCCAAAGCGAATATGTATCACAACGCTTAGAGACGGACAGCTCGGCCGGAGACTTCAAGGCGCGCGGGAGCCGCGACGCCCAACACCAAGCGAGGCTTGAGTGGCGAAATGACGCTCGAACAGGCATGCCCTTCGGAATACCAAAGGGCGCAATGTGCGTTCAAAGATTCGATGACTCAC
+
CCCCCFFFFFFFGGGGGGGGGGGHHHCHHHHHHHHHHHHHHCHGGGGGHHHHHHHHHGGHHHHGGGGHHHHHHHHHHHHHHHHHHHHHGGGGGGGGGGGGGGFFGGGHHHHHHHGGGGGHHHHHHHHHHGGGGGGHHHHHGGGGGGHHHGDEGHHHHGGHHGGGGGGGGGGGGFFGGGGGGGGHGFHGHGHGFHGGGHHGHHFHHHGGGEGHHHGGGGGGGGGHHHHHHHHHGFFFFGGHHHHHHHGHHHGGCGCHGHHGGFGHGGGGGGGGG4>BFFFFFABBBA
@M02197:102:000000000-ALU3V:1:1102:27243:9172 1:N:0:1
ACTAGGATCAGTTCCTCCGCTTATTGATATGCTTAAGTTCAGCGGGTATCCCTACCTGATCCGAGGTCAAACGTTGAAAAAAGGCTTCATGGACGCCGACGTAGAAGGGAGAGACGCAAATTGTGCTGCGCTCTACCACCAGTACGTTGGCCGCCAATCGCTTTCAGGCGAGTCCTTTGCAGGACAAACGCCCAACACCAAGCAGTGCTTGAGGGTACAAAATGACGCTCGAACAGGCATGCCCCATGGAATACCAAGGGGCGCAATGTGCGTTCAAAGATTCGATGACTCAC
+
BBBBBFFFFFFDGGGGGGGGGGGHHGFHHHHHHHHHHHHHHHGGGGGFHGHHHHHHHHGBGHHGGGDFHHHHCHHHHHHHHGGGH8GHHHGHDFEFGGFGGGHHGFHHGHGGGGHGGFGGHHHHHFHHGGGGGGFHHHHGHHHHHGHHGHHHGGGGGGGHGHHGGGGGFHFHHGGGGGHHHHFGGGGFGHFFGGHEEFHFGHHHHGGFHHHHHHHHGFHGFHFFGFGHFFGFFFHHHHHGGGH:H;HHHCHFGBHHHGGGFGGHHHFGGGFGCGGGGGGGGFFFFFFF@CBBA
@M02197:102:000000000-ALU3V:1:1102:12801:9282 1:N:0:1
ACTAGGATCAGTTCCTCCGCTTATTGATATGCTTAAGTTCAGCGGGTATTCCTACCTGATCCGAGGTCAACATTCAGAAGTTGGGGTTTTACGGCGTGGCCGCGACGATTACCAGTAACGAGGTGTATGATTACTACGCTATGGAAGCTCGACGTGACCGCCAATCGATTTGGGGAACGCGGGTTACCGCGAGTCCCAACACCAAGCTGAGCTTGAGGGTTGAAATGACGCTCGAACAGGCATGCCCGCCAGAATACTGGCGGGCGCAATGTGCGTTCAAAGATTCGATGATTCAC
+
BCCCCFFFFFFFGGGGGGGGGGGHHHHGHHHHHHHHGGHHHHHGGGGGHHHHHHHHHHHGHHHGGGGHHHHHH:HHHGFHF;HHGGGGGGHHGGGGE?E?FEC<//BFFG<GH9FGH;DA/BD<<FGFDFGFFGHFHFFGGGDGFG/<<CAEFG@DHAFFCEHEGGGGGFEGDFGGFCF?CGCFEAFGGGHFEGDBFCBCDAFFHFGBFBFFFBF0FGG8EGHHHEFEBAFGEHG3BHGBFFGGEGGHHFGHHHHHFGGFCGGGEHFHHGGGGHGGFGGGGEGGFFFFFFFA3A>3
@M02197:102:000000000-ALU3V:1:1102:20994:9292 1:N:0:1
ACTAGGATCAGTTCCTCCGCTTATTGATATGCTTAAGTTCAGCGGGTATCCCTACCTGATCCGAGGTCAACCTTGGAAAAATAGACCGAAGGTCGATTGTCCGGCGGCCGTCGCCCAGCACTCCAAAGCGAGATATTTTACTACTACGCTCGAGGCTAGGACGCCGTCGCCGAGGTCTTCAAGGCCCGTCCGGCAGCGGACGTTGCCCAATACCAAGCAGAGCTTGAGGGTTGAAATGACGCTCGAACAGGCATGCCCTCCGGAATACCAGAGGGCGCAATGTGCGTTCAAAGATTCGATGATTCAC
+
CCCCCFFFFFFFGGGGGGGGGGGHHHHHHHGGHHHHHHHHHFHGGGEFHHGHHGHHHHHHHHHGGGGHHHHHHHHHHHHHHHGHHHHGGGGGFHG:GHGHHHGGGGGGGGGGGFGGGHHHHHHHHFHHGGGGGGHHHHHGFGFHHGGFDFDGGF?DGGFGGGCDCGGGGGGHFHFHDFFGFFFFEFDDCDGHGGGGCGHHGGDHFDFFFHGFFHFHGEFHHGBGGHHGHHHHHFGHGGGGGFEEFHHGGHHHHGGGGGGGGHHGHFHHHHHGGGGGHHHHGFEDGBFFGGGGE4GFFFFFFBBBBAB
@M02197:102:000000000-ALU3V:1:1102:17668:9610 1:N:0:1
ACTAGGATCAGTTCCTCCGCTTATTGATATGCTTAAGTTCAGCGGGTATTCCTACCTGATCCGAGGTCAACCTGTAAAAAAATTTGGGGGTTTTACGGCAAGAGTCCCTCCGAATCCCAGTGCGAGACGTTAGTTACTACGCAAAGGAGGCTCCGGGAGGGTCCGCCACTACCTTTAAGGGCCCACGTGTCCCGTGGGGCCCCAAAACCAAGCGGTGCTTGAGGGTTGAAATGACGCTCGAACAGGCATGCTCGCCAGAATGCTGGCGAGCGCAATGTGCGTTCAAAGATTCGATGACTCAC
+
CCCCCFFFFFFFFGGGGGGGGGDHHHHHHGFHHHHHFFGHDGHGGGGGHHHHHHHHHHHHHHHGGGEGHHHHHEGGHHHHGGHHHHGGGGFGG:HHGGGGGGHGHHHH<HGGGGGGHHHHHHGGGGGGGGGHGHHHHHHHG9?FCHCGHGGFH;GGF.GFG;GGGGGGGGGGGGGGFHGHGGGFFGHGGGGGFGGGGFFFGGGFHHFGGGGGGFHFHHGFHFGFHHGHHFGFGGEDGHEHFHHGGFHGGGGGCFFHFFGHGGGGGGEEEE2FHHHGGGGGCGGGGGFECFFFFFFFF@BBBA
@M02197:102:000000000-ALU3V:1:1102:16987:9721 1:N:0:1
ACTAGGATCAGTTCCTCCGCTTATTGATATGCTTAAGTTCAGCGGGTATCCCTACCTGATCCGAGGTCAACCTTTGAAAGAGTTTAACGGCTACGACCGCCCGCACTCCAAAGCGAATATGTATCACAACGCTTAGAGACGGACAGCTCGGCCGGAGACTTCAAGGCGCGCGGGAGCCGCGACGCCCAACACCAAGCGAGGCTTGAGTGGCGAAATGACGCTCGAACAGGCATGCCCTTCGGAATACCAAAGGGCGCAATGTGCGTTCAAAGATTCGATGAT
+
AAAAAFCF1CB3BAFGGCEGGG01EBEGFEGGGFGFG2DDEFGCEGECFHHEHHHAGDF5FFGEEEEGGHHFGGEFFGFHFGFGFHFFFGGGEH9#EFCFFEEGEGCFHFFGFHGFFFFHFGFGHGHHHGF@FGGGGHGGGGGHDEC<CGGGGGGGGDEGHHGFCFEDDGGEFDB?BFCE?E?FGHHGHGGEEGGGGGCFFDGGGHGGGGHHHFGEFFFABFEHHG3FGEHHFFGGFGFGFHCHG2HHFGFE?FEAFDBAEGGGGGGGG5FABC>FBABAA3
@M02197:102:000000000-ALU3V:1:1102:12647:9785 1:N:0:1
ACTAGGATCAGTTCCTCCGCTTATTGATATGCTTAAGTTCAGCGGGTATTCCTACCTGATCCGAGGTCAACCATTAAAAATTGGGGGATTTAGCGGCCAAAGACGCTGCAACTCCAGTCAAAAGCGAGATAAAAATTTACTACGCTCAGAGGATATCGCAGATCCGCCGTTGTATTTCAGGAGCTACAGCTAGCAAAAGCAGTAGGCTCCCAACACTAAGCTAGGCTTAAGGGTTGAAATGACGCTCGAACAGGCATGCCCACTAGAATACTGGCGGGCGCAATGTGCGTTCAAAGATTCGATGATTCAC
+
CCCCCFFFFFFFGGGGGGGGGGDHHCHHHHGFHHHGHHHHHHGGGGGGHHGHFHHHHHHHGHHDEGGHHHHHGHGGHHFGHHHHHGGGGHHHHHGGGGGGHHGHGGGGDHGHHHGHHHHGHBGFHGGGGGHHHHFHHHHHHHHGGGGGHHGGHHHHHGGGGGHHGHGGHGHHFHHHHHHHGHHHFGGHGGHHHHHHHHHHHHFGGGFHGGHHHHGFFHHGGHFGHGHHHHGHHHBHHEHGFGGEAGGHHHHHHHFHGF1EGGFHHGFHHHGGGE?GGGGGGHHGGGGHGGFGGGFEFGFFFFFFFAAABA
@M02197:102:000000000-ALU3V:1:1102:28336:9931 1:N:0:1
ACTAGGATCAGTTCCTCCGCTTATTGATATGCTTAAGTTCAGCGGGTATTCCTACCTGATCCGAGGTCAACATTCAGAAGTTGGGGGTTTAACGGCTTGGCCGCGCCGCGTACCAGTTGCGAGGTGTTATCTACTACGCAATGGAAGTTGCAGCGTGACCGCCACTAGATTTCGGGGCCGGGCTGACTAGCAGCCCGATCCCCAACACCAAACCCGGGGGTTTGAGGGTTGAAATGACGCTCGAACAGGCATGCCCGCCAGAATACTGGCGGGCGCAATGTGCGTTCAAAGATTCGATGATTCAC
+
BBBBBFFFFFFFGGGGFGGGGGGHHGHHGHHGHHHHHGHHFHEFGGGGHHGHFFFGHHHGHHHGGGEGCGHHGHHHHFFH;<HHGE-EE;<<GG;;G-G-F<;CG37CC<#5A-D7FGD6CD@8.CDE:BGF/<8GFF7G7:GF07/..<:(7:;888EE?F;9FCBFFFC?GGCFCCGCHHGDGFGFHCFFC.;DEFECCBF#;F/CC/AAA9AEEEFH:HHEHFGDFGFGBB/F?@A99GGD1FFEB00@EECEBHGDA2FGCEGGCGCEEEFGGGA0A?1CBGGEDFE11FFFFBFFA?AAA
@M02197:102:000000000-ALU3V:1:1102:6525:10142 1:N:0:1
ACTAGGATCAGTTCCTCCGCTTATTGATATGCTTAAGTTCAGCGGGTATCCCTACCTGATCCGAGGTCAACCTTTTGAGAAAAGATTCTCCCCGAGGGGAGGCCGACCGGGGCTCGTGCACCCGTGTGTCCGATACGTGTCCCGTGAAGAACTCAGTGTACCGGGGGTCCAACGAGGCCGCCGTCATTGTCTTTGGGACGGGCGAGAGCCCCCCCGAGAGGGGGCCTCCGCCAAACCGTCCAACACCAAGCCGGGGGGCTTGAGGGGTGATAATGACGCTCGAACAGGCATGCCCTTTGGAATACCAAAGGGCGCAATGTGCGTTCAAAGATTCGATGACTCA
+
BBBBBFBFFFFFGFFGFEGGGGGGHHHHHHHHHHHHHHHHHGHGGGGGHGHHHHHHHHHHHHHGGGEGHHHHGHHHGGGEHHHHGHHHHHHHGGEGGGGGGGGFGGGGGFG?CGHGFHFFHHGGFGGGHHHFGGGGGHBFFHHGCAAEF0CGGFFGFFFFFGFGGGADFFFFFFFDFFEBFF@BCFFFFFFFFFFFFFFFAEFF@AA@E?EFAFFFF.<>?D;D=?EFGGACC>FEB<9FAE?FFF/E@/@EEEEG/FEB0F>?HHFGG2F@0EEEE/0E/GDF111B0A/GFF0BHFD22FGECGHFEEGEE11EF00ABAFBA3BFGEFBFFFDFF>?A?A
@M02197:102:000000000-ALU3V:1:1102:23898:10143 1:N:0:1
ACTAGGATCAGTTCCTCCGCTTATTGATATGCTTAAGTTCAGCGGGTATTCCTACCTGATCCGAGGTCAACATTCAGAAGTTGGGGGTTTAACGGCTTGGCCGCGCCGCGTACCGGTTGCGAGGTGTTATCTACTACGCAATGGAAGCTGCAGCGTGACCGCCACTAGATTTCGGGGCCGGGCTGACTAGCAGCCCGATCCCCAACACCAAACCCGGGGGTTTGAGGGTTGAAATGACGCTCGAACAGGCATGCCCGCCAGAATACTGGCGGGCGCAATGTGCGTTCAAAGATTCGATGATTCAC
+
DCCDDFFFFFFFGGGGGGGGGGGHHHHHHHHHHHHHHHHHGHHGGGGGHHHHHHHHHHHHHHHGGGGHHHHHHHHHHHHGH0HHGG9EE:H<;GG::G?EF<'98GGGGG5)G/*G2FD/?7F5/.<DGHHG;H.:645G9:H0B;/77G;:88GA?.CFCGGGGGGGGGGGFGGFCFFGFHFGHGFFHGGGGFAFGGEGGHHFFGFGFFFEGGGGGGGHHFFHHGHFFHHFGFFGEEDECAFHHHGG3FFFGGGGHGHHHHHHFGEGGGGEEGHHHHGFEFAGGGGGGGGGBBFFFFFFBBBBB
@M02197:102:000000000-ALU3V:1:1102:13691:10176 1:N:0:1
ACTAGGATCAGTTCCTCCGCTTATGATATGCTTAAGTTCAGCGGGTATCCCTACCTGATCCGAGGTCAAAATTCTGGTGTGGGGGGGCTCATGGTGCGCCGACCCGCAGCCACTTCAGCGCTTGCTCTGCTGCGCTCGTGGCCTGCTGGGAACCGGCCGCCAATGCTTTTGAGGCGAGTCCAGGCGCGCGGAGGCGGGACAGACGCCCAACACCAAGCTAGGCTTGAGGGTTGAAATGACGCTCGAACAGGCATGCCCTAAGGAATACCAAAGGGCGCAATGTGCGTTCAAAGATTCGATGACTCAC
+
BBCCCFFBFFFFGGGGGGGGGGGHHHHHHHHHHHHHHHHHGHGGGGGHHHHHGHHHHHHHHHGGCGGBGHHHHHGHHGFEEDGGGGFFFFFFFFFFFFFFFFFFFFFFFFFFFFFFFFFFFFFFF9FFFFFFFFFFFFFEFFFFGFFFFFFFFFFFGGGFHFHGFFFGFFFFFFFGHG:HFGGGGGFGGHGCGGGHHHFFEEEGHGHGBFDEGHGGHHHHFFDEHEHGGHHHFHHFFGGEEGAEHHHGHHHFHFA2FDHFHHHHHHGHHHHGGGGGHHHHE?GGHFGCGGGGFFFBFFFFFFA?AAA
@M02197:102:000000000-ALU3V:1:1102:26595:10106 1:N:0:1
ACTAGGATCAGTTCCTCCGCTTATTGATATGCTTAAGTTCAGCGGGTATTCCTACCTGATCCGAGGTCAACCATTAAAAATTGGGGGATTTAGCGGCCAAAGACGCTGCAACTCCAGTCAAAAGCGAGATAAAAATTTACTACGCTCAGAGGATATCGCAGATCCGCCGTTGTATTTCAGGAGCTACAGCTAGCAAAAGCAGTAGGCTCCCAACACTAAGCTAGGCTTAAGGGTTGAAATGACGCTCGAACAGGCATGCCCACTAGAATACTAATGGGCGCAATGTGCGTTCAAAGATTCGATGATTCAC
+
BBBB?FFFFFFFGGGGGGGGGGGHHHHHHHHHHHHHHHHHHHHGGGGGHHHHHHHHHHEHHHHGGGGGHEHHGHHBHHGHHHHHFFGGGH;HHHGGG8GHGHHH8GGGGHGGHHHHHHHHHGHHHGGGGGHHHHFFHHHFGHFGGEGGHGHGHHHGGGGGGGHHHHGGGGHHHHHHHHGGFGEFGHHHHHHHGHHHHHGHGHHHGGGGEFFFFFFHFHHHHGGFAFHHHHGHFFHG:BHGEFGEFG1GHHHHFHGGHGAEHHFHHGHFHHHHFHGGFE?HFFHGGEFFGFG5GGGGGGFFFFFFFAA@BA
@M02197:102:000000000-ALU3V:1:1102:3335:10263 1:N:0:1
ACTAGGATCAGTTCCTCCGCTTATTGATATGCTTAAGTTCAGCGGGTATCCCTACCTGATCCGAGGTCAACCTTTGAAAGAGTTTAACGGCCACGACCGCCCGCACTCCAAAGCGAATATGTATCACAACGCTTAGAGACGGACAGCTCGGCCGGAGACTTCAAGGCGCGCGGGAGCCGCGACGCCCAACACCAAGCGAGGCTTGAGTGGCGAAATGACGCTCGAACAGGCATGCCCTTCGGAATACCAAAGGGCGCAATGTGCGTTCAAAGATTCGATGATTCAC
+
ABBB@F4@CFFDFGGGGGGCEE2FGFHHGGHCHHFHG5DGHGFEGGEEHHFHHHHGFFGGHHHGG9GHHHGGHHHHFDFFFH4FGHHHG;GG;GFECGGGGGGGGGGHHFBDCFG?DGGHFDGHHGHHHGCCEGGHHGHHGGDGGGEHGGDEGGGHGHHGGGFGFFEGGGGGGGCFD?DACFFFCGEDHFEFFFEFFFHFGBFHFFFBFFEGFEFEBBEEFAGFHFGFFAEFEFFFF/EBGFGFFFGBEBA0A00BAD1E0A0BB1B3FFFECGCCBFFFFA?A11
@M02197:102:000000000-ALU3V:1:1102:24605:10285 1:N:0:1
ACTAGGATCAGTTCCTCCGCTTATTGATATGCTTAAGTTCAGCGGGTATTCCTACCTGATCCGAGGTCAACATTCAGAAGTTGGGGTTTTACAGCGTGGCCGCGACGATTACCAGTAACGAGGTGTATGATTACTACGCTATGGAAGCTCGACGTGACCGCCAATCGATTTGGGGAACGCGGGTTACCGCGAGTCCCAACGCCAAGCTGAGCTTGAGGGTTGAAATGACGCTCGAACAGGCATGCCCGCCAGAATACTGGCGAGCGCAATGTGCGTGCAAAGATTCGATGACTCAC
+
BBBBBFFFFFF5FGGGGGGGGAEFFGHHHHCBE5B55FFHHHGGFEFCHHHHFHHFGHHHFHFGEGEHFDFHHHHH4FHFDG<EGEE8GFH;HHHGFG?FHG/GG9GGGH/<H<B@FGGA:D9DCDGHHBFGHHHHHGGGG9FFHH9EHHDGGG@7GG9GCF:;GGGGFFFGGGGGGEEBFGFFFFFFFFF8FFF4BCB:#ED6FFE1149B@?A9FFDGF;GFF8FFFFFDDF316FFEFFBA/FA11222221A?EEAA0000D1EGAE00A131GFB3AA11FFD11B>11AA
@M02197:102:000000000-ALU3V:1:1102:3324:10245 1:N:0:1
ACTAGGATCAGTTCCTCCGCTTATTGATATGCTTAAGTTCAGCGGGTATCCCTACCTGATCCGAGGTCAACCTTTGAAAGAGTTTAACGGCCACGACCGCCCGCACTCCAAAGCGAATATGTATCACAACGCTTAGAGACGGACAGCTCGGCCGGAGACTTCAAGGCGCGGGGGAGCCGCGACGCCCAACACCAAGCGAGGCTTGAGTGGCGAAATGACGCTCGAACAGGCATGCCATTCGGAATACCAAAGGGCGCAATGTGCGTTCAAAGATGCGATGATGCAC
+
33>3A4F5444DGGFGFF2EEG?5FD56DA55FG5AGFF555AE22F2355BBAA1E3FGBF:;3EGFGH;G38FFF95BB?BEFF9)FB1%?;>E@EE?>EEEEEBGHGFCF0?;01BFG92B9FG11<@0AGD1FGC<4E0CCE@<<.<0A0FDG<<;D:EA>C1/<?$)@+<;#ADE<#E9//>A/CF;EHFE?A1E19:>0C/EBAA2:EGEFF>/0A82FABB9C0GFB9B#E/BEAFBF30DA0AA000AA310A0001AF33FFEA1113DB3311?A>
@M02197:102:000000000-ALU3V:1:1102:6390:10356 1:N:0:1
ACTAGGATCAGTTCCTCCGCTTATTGATATGCTTAAGTTCAGCGGGTATTCCTACCTGATCCGAGGTCAACATTCAGAAGTTGGGGTTTTACGGCGTGGCCGCGAAGATTACCCGTAAGAAGGGTATTGATTACTACGGGATGGAAGCTCGAAGTGACCGCCAATCGATTTGGGGAACGCGGGTTACCGCGAGTCCCACCACCAAGCCCGGGGGCTTGAGGGTTGAAATGACGCTCGAACAGGCATGCCCGCCAGAATACTGGCGGGCGCAATGTGCGTTCAAAGATTCGATGACTCAC
+
3AAAAC4DFCFDGGGGGG?EE2AGHGHHHHDGHG5GBGDGHHHEEEEGHGGGHHHHHHGHHHGGGC1FHHHFF:HG7FB;GHHE7EEE?:GGF>EE-E;-FB.//+<#<5/?F#/?>A+#/>@-###.C0D,0<DFG?##:A9$90/;##.,$9-.;.;B@@0AF9GBGAA/GCC;AEAAGD0.0>:/-.00?/@/9<#A??/?<#/AD9EF?19B0/2FG;D*8.GB9/E?EEGG;F@#7FHAH9>/A/11D222DGGEEEA0FA0AD1BHEEEE1GFBGFFGEFC>1FFDDFA>11A
@M02197:102:000000000-ALU3V:1:1102:13028:10333 1:N:0:1
ACTAGGATCAGTTCCTCCGCTTATTGATATGCTTAAGTTCAGCGGGTATCCCTACCTGATCCGAGGTCAACCTTTGAAAGAGTTTAACGGCCACGACCGCCCGCACTCCAAAGCGAATATGTATCACAACGCTTAGAGACGGACAGCTCGGCCGGAGACTTCAAGGCGCGCGGGAGCCGCGACGCCCAACACCAAGCGAGGCTTGAGTGGCGAAATGACGCTCGAACAGGCATGCCCTTCGGAATACCAAAGGGCGCAATGTGCGTTCAAAGATTCGATGACTCAC
+
BBABAFFFFFFFGFGGGGGGGGGHHGHHHHHHHHHHGHGHHFGGGGA?GGHHHHHHHGGHHHHGGGGHHGHHHHHHHHHHFHHGGFBGD/E@EFCGFGBEFCFEGFFHHHGFDCFFGGGFF7GDG1GFF?FAEGGHBF90FFGFGAGGGFC.EHGC?1EFFGFGGGCGDGDGGGGDDFCB@E?EEDHF8FGFFFEGGGFFG@B1GCE1GFEHHHGGGEFEGADGGFFGFGEHFGGGGEEFFGFHGDHHGBEAGGCHGFHFFEA4GFGFGCGFFFFFFFFFD?BBBB
@M02197:102:000000000-ALU3V:1:1102:25950:10427 1:N:0:1
ACTAGGATCAGTTCCTCCGCTTATTGATATGCTTAAGTTCAGCGGGTATTCCTACCTGATCCGAGGTCAACCTTTTGAGAAAAGATTCTCCCCGAGGGGAGGCCGACCGGGGCTCGTGCACCCGTGTGTCCGATACGTGTCCCGTGAAGAACTCAGTGTACCGGGGGTCCAACGAGGCCGCCGTCATTGTCTTTGGGACGGGCGAGAGCCCCCCCGAGAGGGGGCCTCCGCCAAACCGTCCAACACCAAGCCGGGGGGCTTGAGGGGTGATAATGACGCTCGAACAGGCATGCCCTTTGGAATACCAAAGGGCGCAATGTGCGTTCAAAGATTCGATGACTCAC
+
BBBBBFFFFFFFGGGGGGGGGGGHHHHHHGHHHHHHCGHHHBHGGGGGHGHHHHHHHHHHHHGGGGGHHGHHHGHHHGGGFHHHGHHHHHGFGGEEECFGGGGGGGCGG/><CGFGGHGEGHGG;DG<HHHGGGGGGCGGFHHGGGFFHHHHGGEFGGCFFGGGG-@DFFEFFFEDAC?@ADFFFFFFFFFFB:FEF?FF=ADCBE;BFFFDACFGC>-@CDFFFF?FFBFFFGEFFGFGFDEF1?EEEE//>EECGG11FCGFGB2F@2FHAGCGCGGA/EAA1GCGFCFF/FBFGFBHG2HEHGHBCEE0FGGFHEEAA1FB3GBGGECCFFFBBFFAAAA1
@M02197:102:000000000-ALU3V:1:1102:7153:10573 1:N:0:1
ACTAGGATCAGTTCCTCCGCTTATTGATATGCTTAAGTTCAGCGGGTATCCCTACCTGATCCGAGGTCAACCTTTGAAAGAGTTTAACGGCCACGACCGCCCGCACTCCAAAGCGAATATGTATCACAACGCTTAGAGACGGACAGCTCGGCCGGAGACTTCAAGGCGCGCGGGAGCCGCGACGCCCTACACCAAGCGAGGCTTGAATGGCGAAATGACGCTCGAACAGGCATGCCCTTCGGAATACCAAAGAGCGCAATGTGCGTTCAAAGATTCGATGATTCAC
+
33A?ABBBFFFFGFGGDGGGGG2FFFGHBHFCGGG5DGFHFHHGG?GGFADGFGHHHHGFF5B1EEEHFBGFGHHFGFFBFFBF3FHH1?E97FEGGGCEEEGCGG?FHFFFCGDDCDGGHBFGFGHG;F@CDGGG1<GHC<0@CEHGFGCGGGGGCGEFEFGE@>/9>B/FBB?B8FB<>/>B91@$?DEGGHEFFBGEGBEB21#>BE>D2DEEB/FFDGD.?FGH1F0BB:E/E/;0DDF9GFBFGF0A0A0HHGG0EA0AGGAFBGGFEFCBFFFBF@AAA1
@M02197:102:000000000-ALU3V:1:1102:11334:10645 1:N:0:1
ACTAGGATCAGTTCCTCCGCTTATTGATATGCTTAAGTTCAGCGGGTATTCCTACCTGATCCGAGGTCAACCTTTGGAAAATTGGGGGTTTTACGGCAAGAGTCCCTCCGGATCCCAGTGCGAGACGTAAAGTTACTACGCAAAGGAGGCTCCGGGAGGGTCCGCCACTACCTTTGAGGGCCTACATCAGCTGTAGGGCCCCAACACCAAGCAGAGCTTGAGGGTTGAAATGACGCTCGAACAGGCATGCCCGCCAGAATGCTGGCGGGCGCAATGTGCGTTCAAAGATTCGATGACTCAC
+
BBBBBFFFFFFFGGGGFGGGGGGHHHHHHHHHHHHHHHGHHHHGGGGGHHHHHHHHHHGHHHGGGGGHHHHHHHHHHHHG9FHHHGGG7GGEHFGGGGGG<H<HGGGHGG?B:9HHHH<H:GG;GGGGGHF:FH<HH<HGGGGGHH<H?AGHEEGGGGGG;HHGADGGGGGGFFFBCEFDDD1FF7FGCCF;BGFFF7FFFB?3DEEFHHHHHGF6FFGF0CHFGAFBBFFEFCFFEEHHFGHGFEF////AB1HFFGGHGGGGGEAAECHDFHE0EEAGBGGGGGGGGC1FFFFFAA11A
@M02197:102:000000000-ALU3V:1:1102:8249:10697 1:N:0:1
ACTAGGATCAGTTCCTCCGCTTATTGATATGCTTAAGTTCAGCGGGTAATCTTACCTGATTTGAGGCCAGAAAGGAATACATAAAGAATTATGTATGTGTGTGTTTGTTTGGTAGCAGATGACAAAAGCACAAGATTTTTATGGGTTTGCCTTAACAAAAATCTATGGCTGACACTCATCCACTCATACTTTTAAGGCAAGGTGATACAAAGAGGCTAATCTCATCACCAAGCCCAAGGACCCGTTAAAAGAATTTTTCATAAAAAAAAACCCTTTTAATGGAGATATTCACGACACTCAAACAGGCATGCTCCGAGGAATACCAAGGAGCGCAAGATGCGTGCAAAGATTCGATGACTCAC
+
AABBBFFFFFBDGGFGGFEGGEFHHHGHHHB5FGHHHHHHHHGCECCGHHFFFHHHEHHHHGHHGHGGGHHHHGEHHHHHHHFHHGDFFFHHHFGFHBGGFG?FGFHHHHGGHDFHFHHHHFFGDGFGFHFFHH?3F7HHHH9BFHGGDH9HHHHFFGGGHHGGEGHFHHACG7F1FGHHGHFFFFGD<<GGHHHCCFHGHGFGHFHHGFGFCGFD1:HDGFBFGGHGCFGFC<DGF<;CFE?@B:BGFGHFHFFFGF2B//ECE/F/GBEEF1HFDGGD1@@22GEFCE/GGGFGAGEHHEBDFB1HEGEE/?FGDFHHFBBHHGGGGGGFEAG?E?CFGF1FGBGFFGC1FFBFFA?AA>
@M02197:102:000000000-ALU3V:1:1102:10915:10702 1:N:0:1
ACTAGGATCAGTTCCTCCGCTTATTGATATGCTTAAGTTCAGCGGGTATCCCTACCTGATCCGAGGTCAAAGACGGTAATGTTTTCTTGTTGGACGCGGGCCGGAGCCCCTCGAGAAGCGCAATGTGCTGCGCGAGAGGAGGCAAGGACCGCTGCCAATGGATTTGGGGCGAGTCCGCGCGCTGAGGCGGGACAGACGCCCAACACCAAGCAGAGCTTGAGGGTGTAGATGACGCTCGAACAGGCATGCCCCCCGGAATACCAAGGGGCGCAATGTGCGTTCAAAGATTCGATGACTCAC
+
CCCBAFFFFFFFGGGGGGGGGGGHHHFHHHHHHHHHGHHHHHHGGGGGHHHHHHGHHHHHHHHGGGGHHHHHHHGGFHGHHHHHHHH;HGFHGHHGGGGGGGGGGGGGGGHGGGGHGHHGGGGGHHGHHGHGGGCCGGGHGGGGGGGGGGGGGGGGGGGGGGGFGGFDFFFFFFFFFFFFFFGGGGGFGFFFGFFFGHCHFDFFFGGGFGHGHHGHHHGCDFGHHGFFHFFDFGGHDFHHGHHGGBDFDECGEFHHHHGHHHHHFGGCCHHHFFEGGFFGFGGBGGGGFFFFFFD33A>A
@M02197:102:000000000-ALU3V:1:1102:5852:11233 1:N:0:1
ACTAGGATCAGTTCCTCCGCTTATTGATATGCTTAAGTTCAGCGGGTATTCCTACCTGATCCGAGGTCAACCTTTGGAAAATTGGGGGTTTTACGGCAAGAGTCCCTCCGGATCCCAGTGCGAGACGTAAAGTTACTACGCAAAGGAGGCTCCGGGAGGGTCCGCCACTACCTTTGAGGGCCTACATCAGCTGTAGGGCCCCAACACCAAGCAGAGCTTGAGGGTTGAAATGACGCTCGAACAGGCATGCCCGCCAGAATGCTGGCGGGCGCAATGTGCGTTCAAAGATTCGATGATTCAC
+
A?BB3CFFFF4DGGGGGGGCGGGHHHGHHHHHHHHHHHHHHGHGCGEEGHHHHHHHHGHHFHHFGGAFH3GAGH5G:BGFHGFFB;;>/EAF;89GCG7GHHF3?GHFCG3E;GHFHFB88DG9CDACCGE8G::FF:HG9GGGGH#G?DCH9DG;6CG7FFHC@A??BBBFFGGGGGFAEG?CFF<CBBBFFFFF/AFDCFDFF1A9B4F3FFBEFFFFFFGHFFFHGFFEE?9DAE4HHEHHHHHGE@0033GHFFFF2GGGEEE2E2G5HGE2EEFEFDGEBGFCGBFFFFB5ABBAB
@M02197:102:000000000-ALU3V:1:1102:21691:11287 1:N:0:1
ACTAGGATCAGTTCCTCCGCTTATTGATATGCTTAAGTTCAGCGGGTATTCCTACCTGATCCGAGGTCAACCTGTAAAAAAATTTGGGGGTTTTACGGCAAGAGTCCCTCCGAATCCCAGTGCGAGACGTTAGTTACTACGCAAAGGAGGCTCCGGGAGGGTCCGCCACTACCTTTAAGGGCCCACGTGTGCCGTGGGGCCCCAAAACCAAGCGGTGCTTGAGGGTTGAAATGACGCTCGAACAGGCATGCTCGCCAGAATGCTGGCGAGCGCAATGTGCGTTCAAAGATTCGATGATTCAC
+
BABBBBFBFFFFGGGGGGGGGFGHHHHHHHGHHHHHHHHHGHHFGFEEHHHHHHHHHHHHHHHGGGGHHHHHHHGHHHHGG:H;HHGGGGEEGG<HFGGGGG:F<HHHHH8:GG;GHGHF<H;G:G@EGG8HGGH;GHHHG8GG:FC;EDGFHGGGGCGGGGGGGGGGGGFGGGGGGGFGGGGFFGFE?BGFGGGFGGFFGGHGHHHGGGGGGHGBHHFHHHGHH;HHHGHGGGGGGHGHHHHHHHFHGGGGGHHHFHHGHGEEEGEEGGGHHHHGGGGCGGGGGGGGGGFFFFFFFCCBBB
@M02197:102:000000000-ALU3V:1:1102:9512:11210 1:N:0:1
ACTAGGATCAGTTCCTCCGCTTATTGATATGCTTAAGTTCAGCGGGTATTCCTACCTGATCCGAGGTCAACATTCAGAAGTTGGGGTTTTACGGCGTGGCCGCGACGATTACCAGTAACGAGGTGTATGATTACTACGCTATGGAAGCTCGACGTGACCGCCAATCGATTTGGGGAACGCGGGTTACCGCGAGTCCCAACACCAAGCTGAGCTTGAGGGTTGAAATGACGCTCGAACAGGCATGCCCGCCAGAATACTGGCGGGCGCAATGTGCGTTCAAAGATTCGATGATTCAC
+
AABCCFFFFFFFGGGGGGGGGGGHGHHHHHHHHHHHHHHHHHHGGGGGHHHHHHHHHHHHHHHGGGGHHHHHHHHHHHHHH;HHG-GGGGHHGGGGGGGGHBEC@?FCEAEFHE9DGHBDE?C#><<CG7HDD;=D0/@0A6<300/;:G9;EGED?FFCCCFGHGGFGDECFDA>A?DDFGFFEAGFFGHFGFFFGC??2DHGEFGBG3EHHFHFEGF;HE:B?6A?BDCE?EFHF<FFC2/?FFEHEGHHGF5HGFCCCGEC?55CHGEEGHGGFGFGGGGFFC5BFFBABAAA
@M02197:102:000000000-ALU3V:1:1102:17673:11370 1:N:0:1
ACTAGGATCAGTTCCTCCGCTTATTGATATGCTTAAGTTCAGCGGGTATTCCTACCTGATCCGAGGTCAACCTTTGGAAAATTGGGGGGTTTTACGGCAAGAGTCCCTCCGGATCCCAGTGCGAGACGTAAAGTTACTACGCAAAGGAGGCTCCGGGAGGGTCCGCCACTACCTTTGAGGGCCTACATCAGCTGTAGGGCCCCAACACCAAGCAGAGCTTGAGGGTTGAAATGACGCTCGAACAGGCATGCCCGCCAGAATGCTGGCGGGCGCAATGTGCGTTCAAAGATTCGATGATTCAC
+
BCCCDFFFFFFFGGGGGGGGGGGHHHGHHHHHHHHHHHHHGHHGGGEGHHHHHHHHHHHHHHHGGGGHHHHHHHHHHHHHHHHHGHGGGGGGGHHGGGGGGHH<HHH<HGGGGGGGG;GGGGGGGGGGGGGGGG8GGGGGF7FF9FFFFFF:FFFFFFFFF:GFFFFFFFFGHHGFHHGHGHFHGFHGFFFFFFHHGGFGGHHGGFGFFGHGHHHHHGHHHHGGHHHHHHHGGFFGHHGHGFFFHHHG?CCGGHG5HHHHHGGGGGGGGGGHHHGECGGHGGGGGGGGGGCFFBFFFCCCCC
@M02197:102:000000000-ALU3V:1:1102:9112:11670 1:N:0:1
ACTAGGATCAGTTCCTCCGCTTATTGATATGCTTAAGTTCAGCGGGTATTCCTACCTGATCCGAGGTCAACCTTTGGAAAATTGGGGGTTTTACGGCAAGAGTCCCTCCGGATCCCAGTGCGAGACGTAAGGTTACTACGCAAAGGAGGGTGGGTGAGGGTCCGCCACTACCTTTGAGGGCCTCCATCAGCTGTAGGGCCCCAACACCAAGCAGAGCTTGAGGGTTGAAATGACGCTCGAACAGGCATGCCCGCCAGAATGCTGGCGGGCGCAATGTGCGTTCAAAGAGTCGATGACTCA
+
>11>1BBDF@1BAGGFD111EA0AA33AFGGGHHHFFGFHHGFGCCE/BG2B2GFAGDCHB1B/AEEGGFFHBGHH#B1F01BEFGA?EG?FH1A71/<FFA:B;-:HGC9CF9GG7H::GC#<4CF/B?#1<?<1?F1;;0<<9C:..#.##<#./A?CE:CC@B?0BB09FBB9;<2EB2$%?@AFF11;0FFFFA/9@@/:FFCCCAFA4F3FFF0EFEF1:222BB9BF0;9C?=B1B1B#9B>/>/EB122FHFCGEEAEA0000D1FEA0A011133DGAAA1FFD31FA1?AA
@M02197:102:000000000-ALU3V:1:1102:25741:11677 1:N:0:1
ACTAGGATCAGTTCCTCCGCTTATTGATATGCTTAAGTTCAGCGGGTATTCCTACCTGATCCGAGGTCAACCTTTGAAAGAGTTTAACGGCCACGACCGCCCGCACTCCAAAGCGAATATGTATCACAACGCTTAGAGACGGACAGCTCGGCCGGAGACTTCAAGGCGCGCGGGAGCCGCGACGCCCAACACCAAGCGAGGCTTGAGTGGCGAAATGACGCTCGAACAGGCATGCCCTTCGGAATACCAAAGGGCGCAATGTGCGTTCAAAGATTCGATGACTCAC
+
?ABABFFFFFFFGGGGGGGGGGGHFHGHHHHHHHHHGHHHHHGGGGGGHHHHHHHHHHHHHHHGGGGGFHHFHHHHHGHHHHHHFHHEF?CGGGCGGGGGGF@EBDGHHHHGHHGFGDGFHHHEHHHGHGGGGFDFFH:HGGGGFEHHHGGGGGGGCDGFFGBFFFABGGFGGFFADFFFFFFFEEFFFFFFGHFFEBFFDDEFCFFFF?AEB>FEEEGDGHGHGHHGHFHFFFFFFF5GFGFEF2HHHG2EECGHGHHGGGFHGGCGGGGGGGFFFFFDB>BBA3
@M02197:102:000000000-ALU3V:1:1102:18740:11797 1:N:0:1
ACTAGGATCAGTTCCTCCGCTTATTGATATGCTTAAGTTCAGCGTGTATCCCTACCTGATCCGAGGTCAATTTGTGGTAAAATAATGGAGTGGTCCGGGGACCTGGCCGGCCGGAGGAGAAGTCTTCCAGAGCGAGAGAAAATTTTACTACGCCCGAAGTCTCGACGGGACCGCCACTCATTTTCGGGCACGTCCCTCGCGGGACGAGCGCCCAAGACCAAGCTGACGCTTGAAGGGTGTAATGACGCTCGAACAGGCATGCCCCCCGGAATACCGAAGGGCGCAATGTGCGTTCAAAGATTCGATGATTCAC
+
ABB?3FFBBF45GBADB4EEEEEDDHEFFGHHGHHH5FFBGHGEEEGHHBF3FGAGGBBGFBFEEEEFBHHHEFFG1EGHHHGBGGEGGEEGF,G3E;>E/E;BBF0:EGG?E/<F@D/?4GDHF;22@GFEFG/ACDFFF0<9F11D169.;.<<C5@:;+0/0;#@-=FFEAABF9FFAFFFFFFEDA;9;ACFFAGGGGEGGGGGGGGFHHHHH?FFFGGGDDGG0BHHHHFHHFGHGHGGGGGHHGHHHHHHFHFGGFCECGHFGFEFBEGCHECFGGHGHHGGGGHGGFGEGGGGGFFFFFFFBA@BA
@M02197:102:000000000-ALU3V:1:1102:28236:11803 1:N:0:1
ACTAGGATCAGTTCCTCCGCTTATTGATATGCTTAAGTTCAGCGGGTAGTCCTACCTGATTTGAGGTCAGAGTCAAAAAGTGTTGCACAAAGGCAAGCGGTGTTCTGAGCAGGCTTGACGCACACAAGGGACAAGACGAAACTTATTACGTCTGTCACGGATGCTAGCGATCCCACTAAGTCATTTGAGGCGAGCCGTGTAACCGGCAGCGCCCATGTCCAAGTCCCAACTGATCATAAACCAGATGGGATTGAGATTTCATGACACTCAAACAGGCATGCCTTTCGGAATACCAAAAGGCGCAAGGTGCGTTCAAAGATTCGATGATTCAC
+
CCCCAFFFFFFFGGGGGGGGGGGHHHHHHHHHGHHHHGHHHHHGGGGGGGHHHHHHHGHHHHHHGHHHHHHHHHHGHHHGGHHHHHHHHHHHHHHHGHGGGGFGHHHHGHHHGGHHGHHGGGGGHGGFHGGGGHHHHGDGGGHHHHHHHHHHHGHHHHGHHGGHHHHHGGHGGHHHHHHHHHHHHHGHGGGGGGGGGHGGGGGGHGGGFGHHGHGHHHGHHFFFFHHFFHHGHHHHFGGFHHHHHHHCHGHFHHHGHFHEHHHHHHGFHHHHHHHGHHHHHGCGEHHHGHHHGHHGGGGGGHHHHGGGGHGGGGGGGGGGFFFFFFFBBBAA
@M02197:102:000000000-ALU3V:1:1102:22355:11826 1:N:0:1
ACTAGGATCAGTTCCTCCGCTTATTGATATGCTTAAGTTCAGCGGGTATCCCTACCTGATCCGAGGTCAACCTTTTGAGAAAAGATTCTCCCCGAGGGGAGGCCGACCGGGGCTCGTGCACCCGCGTGTCCGATACGTGTCCCGTGAAGAACTCAGTGTACCGGGGGTCCAACGAGGCCGCCGTCATTGTCTTTGGGACGGGCGAGAGCCCCCCCGAGAGGGGGCCTCCGCCAAACCGTCCAACACCAAGCCGGGGGGCTTGAGGGGTGATAATGACGCTCGAACAGGCATGCCCTTTGGAATACCAAAGGGCGCAATGTGCGTTCAAAGATTCGATGACTCAC
+
BBBABFFFFFFFGGGGGGGGGGFHHHHHHHHHHHHHHHHHHGHFGGGEHHHHHHHHHHHHHHHGGGGHHHHHHHHHFGGHHHHHGHHHHHHHGGGGGGGGGEGGGGGGGDDGGGHGAGE.HHGGGGGGGHHGGGGGGHHHHHHFFGGGGGGGGGGGFGGGGGFFGGFFFFBFEFFFFFFFFFFFFFFFFFFFFFFFFFFFFFFFFFFFEFFFFGGHHGGGGGGGGGGGFGGGGGGGGGHGHGGGHGGGGGGGCGGHFFGHHGGGGHHHG5GHHGFGGGHEEHHHHHHHHHGGGGHHHHHHHHHHHHHHGGGEAGHGHGGGGHGGGGGGGGGGFFFFFFFCCCCC
@M02197:102:000000000-ALU3V:1:1102:20336:12051 1:N:0:1
ACTAGGATCAGTTCCTCCGCTTATTGATATGCTTAAGTTCAGCGGGTATTCCTACCTGATCCGAGGTCAACCTTTGGAAAATTGGGGGGTTTTACGGCAAGAGTCCCTCCGGATCCCAGTGCGAGACGTAAAGTTACTACGCAAAGGAGGCTCCGGGAGGGTCCGCCACTACCTTTGAGGGCCTACATCAGCTGTAGGGCCCCAACACCAAGCAGAGCTTGAGGGTTGAAATGACGCTCGAACAGGCATGCCCGCCAGAATGCTGGCGGGCGCAATGTGCGTTCAAAGATTCGATGACTCAC
+
BBBBBFFFFFFFGGGGGGGGGGEHHHHHHHHHHHHHHHHHHGHGGGGGHHHHHHHHHHHHFHHGGGEGHHHHHHHF:HHH;G<HHHGG9ADG:HHGGG?CGHC;GHHFHCD:DDGGGGGFFGGGGGGGGGGGGGGGGGGGDCFF:FF.FFF:F9FFFAGFFFFFFFGHHHGFFHGFGGEFHFFFFGFHHHGFFGHHGGFGGHHGGFGFFGFFHFHGFGFFFGBHHDHHHHHEFFFDGAFGHHFGGFFFECGGGEHHHHFHFGGCFGGGGCGHFHHGGGGGGFGFGFGGGGFFFFFD5A@AAA
@M02197:102:000000000-ALU3V:1:1102:20953:12066 1:N:0:1
ACTAGGATCAGTTCCTCCGCTTATTGATATGCTTAAGTTCAGCGGGTATCCCTACCTGATCCGAGGTCAAAATTCTGGTGTGGGGGGGCTCATGGTGCGCCGACCCGCAGCCACTTCAGCGCTTGCTCTGCTGCGCTCGTGGCCTGCTGGGAACCGGCCGCCAATGCTTTTGAGGCGAGTCCAGGCGCGCGGAGGCGGGACAGACGCCCAACACCAAGCTAGGCTTGAGGGTTGAAATGACGCTCGAACAGGCATGCCCTAAGGAATACCAAAGGGCGCAATGTGCGTTCAAAGATTCGATGACTCAC
+
CCCBBFFFFFFFGGGGGGGGGGGHHHHHHHGHHHGHHHHHHHFGGGGGHFHGHHHHHGHHHHHGGGGHHHHGHFHHHHFHGGGGGGFFFFFFFFEFFFBFFFFFFFFFFFFFFFFFFFFFFFFFFFFFFFFFFFFF:GGFFFEFFGGGGFFFFFFGGFCDFFGFFFHFHFFGGFGFHHGGAFGGFFGFFFFGGGGGGFFHGGGGGF@FHFHFGEGGHHFFFFABFGFHGHFFFHHHHGGGGGHEGHGHHHHGHHGFFHHHFHHHHHHFHHHHGGGGGHGHHGEEAHGFGGGGGGGGFFFFFFFBBAAB
@M02197:102:000000000-ALU3V:1:1102:11998:12092 1:N:0:1
ACTAGGATCAGTTCCTCCGCTTATTGATATGCTTAAGTTCAGCGGGTATTCCTACCTGATCCGAGGTCAACCTGGTTAAAAAAGAGGTTGTGACGACCGGAGCTGAAGGTCCTAAATACTCTAGTGCGTGCTGGTGAGAGCTCATTGCACCGAGGGTCCTCCAGACTCCGTCATTATCTTTGGGACCGGTCACTCTCGCAACCTGAGATCCAACACCAAGCCGGGCTTGAGGGGTGATAATGACGCTCGAACAGGCATGCCCATCGGAATACCAATGGGCGCAATGTGCGTTCAAAGATTCGATGACTCC
+
>>3>ACFFFFFFGGGGGGGGGGGHGHGHHHGGHGHHHHGHHHHGGGGGHHHHHHHHHHGHHHHGGGEHHGHHHEHHHHHHHHEGFHHHHGGCGBEFGGGGGFCHGHFHE2BDD8EHFHHHGHFD@FGCFDFGHBGFHEHHHHGHHHHG;GHGG.CC.CEB=<GGDFHGHGGFDFHHHGHHFE/BBFDFFF?EGGGGGGGFEGFGFBFFFHGFHEHECG:GGCEGHEGF?:ECFBHHHBGCF>#AB@1ADB335HFAF2FHEB223G5HHG5F553EEB22FBFHEEAB4CFECGGGFFFFCFFBC>A33A
@M02197:102:000000000-ALU3V:1:1102:11982:12103 1:N:0:1
ACTAGGATCAGTTCCTCCGCTTATTGATATGCTTAAGTTCAGCGGGTATTCCTACCTGATCCGAGGTCAACCTGGTTAAAAAAGAGGTTGTGACGACCGGAGCTGAAGGTCCTAAATACTCTAGTGCGTGCTGGTGAGAGCTCATTGCACCGAGGGTCCTCCAGACTCCGTCATTATCTTTGGGACCGGTCACTCTCGCAACCTGAGATCCAACACCAAGCCGGGCTTGAGGGGTGATAATGACGCTCGAACAGGCATGCCCATCGGAATACCAATGGGCGCAATGTGCGTTCAAAGATTCGATGACTCC
+
ABAAAB4@CFBFGFGFBFGCEEEFHDHHBFHCHGHFFGD5EGFFCEEEGFHHHHGFFFFFGBCAAEAGHF3EGHFEBDGFHHGCCAEFGHEGFHGG?@EGEEGHHHHFHFGGGHFBG2GGFFB@;@DCFEAFHHCCHEFFA7HGHHFGHHHCBCG?.CCGFHFHHF/GHGHHGHGGHHHGGHHGEGFGGB@DFGGGFGB?A9BFGFFF6FGFGFFFEFFFEEEFB?BGAEB0D?;292GE;F/?ECEEFB11HFG0CGCAAA//F22D21BGEF0E0EEE1DGDAAA11B13DFGGGGC>13DDC>1A1A
@M02197:102:000000000-ALU3V:1:1102:8359:12150 1:N:0:1
ACTAGGATCAGTTCCTCCGCTTATTGATATGCTTAAGTTCAGCGGGTATTCCTACCTGATCCGAGGTCAACATTCAGAAGTTGGGGTTTTACGGCGTGGCCGCGACGATTACCAGTAACGAGGTGTATGATTACTACGCTATGGAAGCTCGACGTGACCGCCAATCGATTTGGGGAACGCTGGTTACCGCGAGTCCCAACACCAAGCTGAGCTTGAGGGTTGAAATGACGCTCGAACAGGCATGCCCGCCAGAATACTGGCGGGCGCAATGTGCGTTCAAAGATTCGATGACTCAC
+
CCCCCFFFFFFFGGGGGGGGGGGHHHGHHHHHHHHHHHHHHHGGGGGGHHHHHHHHHHHHHHHGGGGHHHHHHH:::HH<;;HHGGGGGG0<GGGG;GGG;GCG@?@CE9?FGFFGGHBD-FGGEFHHHFDGHFF<FAFED8HHHHHEH<G:CFC?GEHHHGFCFDGDFFGHHHGCDGFC1HHFFFFF@F=BHFGHGGHGGDGHFFFBFFGBGEAHFHFG4GHHFFGFGDDFEGHG:@FHFA?GGGGHGGHHHHHHGGGGGGGE?G5HHGEGGHGFGGGGGGGGFFFFFFFBBABB
@M02197:102:000000000-ALU3V:1:1102:5950:12160 1:N:0:1
ACTAGGATCAGTTCCTCCGCTTATTGATATGCTTAAGTTCAGCGGGTATTCCTACCTGATCCGAGGTCAACATTCAGAAGTTGGGGTTTTACGGCGTGGCCGCGACGATTACCAGTAACGAGGTGTATGATTACTACGCTGTGGAAGCTCGACGTGACCGCCAATCGATTTGGGGAACGCGGGTTACCGCGAGTCCCAACACCAAGCTGAGCTTGAGGGTTGAAATGACGCTCGAACAGGCATGCCCGCCAGAATACTGGCGAGCGCAATGTACGTTCAAAGGTTCGATGATTCAC
+
A>>AAFF5BCFDGGGGFFGCEEGF5FHHHHFFFGBGHHBG5D5AEE2EGFHFHH3GFEFHFFHDEGEEF39HH:HHHG)ED;HFEG>>9FF<AEEGGGG/GE//>;9/FG$DGG<FHH1E/</<81#0>%F;.F.D=?CG#DDGD0<C8G501C..CGCFCEAC#/<0<CECBFGEGCC?AHHCEEFF?B<0BGC<FBFFEEGFB1;1;FAB<<9ABFD6;BFBB/?E//B;/@FF1B1#04:/;A/B12ED22DB/?EEAB0A0A1DFB0A00113F1GFA1A1CDDBFD1A>>1
@M02197:102:000000000-ALU3V:1:1102:17251:12392 1:N:0:1
ACTAGGATCAGTTCCTCCGCTTATTGATATGCTTAAGTTCAGCGGGTATTCCTACCTGATCCGAGGTCAACATTCAGAAGTTGGGGTTTTACGGCGTGGCCGCGACGATTACCAGTAACGAGGGTTATGATTACTACGCTAGGGAAGCTCGGCGTGACCGCCAATCGATTTGGGGAACGCGGGTTACCGCGGGTCCCACCACCAAGCTGAGCTTGAGGGTTGAAATGACGCTCGAACAGGCATGCCCGCCAGAATACTGGCGGGCGCAATGTGCGTTCAAAGATTCGATGACTCAC
+
BBBBBFFFFFFDFFGGG4EEGGGHGFFHHHHHFFGHGGGHGHGCGGFEHFHHHHFFFHHHFHGEECEHHH48H<:H:GHHGFGHGGBEE:<HFEFF#>@<GEC@<>9BFG9;GB<11?1?#AD##11=D19:<9%1</<;<#D5GHFCCGD#-;@5#:G/C?D?/AGFAEG3G?A<CEC.<G9GECBF99A#C9<;FF#F1EBHF1C1GBABFHF99BA<GBFBB4?9//>E#EBB1119B193FFGHBDBHHFFFECEGECECCFFGG0AEEHGFGGA33E1F>1FFFFDAAA>?
@M02197:102:000000000-ALU3V:1:1102:8155:12391 1:N:0:1
ACTAGGATCAGTTCCTCCGCTTATTGATATGCTTAAGTTCAGCGGGTATCCCTACCTGATCCGAGGTCAATCATTAAAAAGTTTGGGGTTCTGGCAGGACACCACCGGGACTCTGTCGCGAGGAGTATTACTACGCGTAGAGCCAGGAGGCACCGCCACTGCTTTTAAGGGCTGCCCTGTGACGGGCAGGCCCCAACACCAAGCTGAGCTTGAGGGTGTAGATGACGCTCGAACAGGCATGCCCCCCGGAATACCAAGGGGCGCAATGTGCGTTCAAAGATTCGATGATTCAC
+
BCCCCFFFFFFFGGGGGGGGGGGFHHHHHHCHHHHHGH5FGHGGGGFGHHHHHDFHHHHHHHGGGGG:HHHHHHHHHFH;::G<HGGCFGH<H;H<GF-H<HGGH:F?EF9HHHHH;G;GGGG::F8HH9:;H<ADG;:G:;H;;HEHFFG;FFGGGCDHHHHGGGGGGFFGGDGGGFGGGGFDFGGEGDFFFHFGFFGHHFGGFGGFFHHGFFGFDFDFFCADDFFDEDGFFFCFEFGFCFGFE@GFHHHHHGHFHEEEA2HFFHGGEEF4F5GBGDEGFBFFFFFFBBAAA
@M02197:102:000000000-ALU3V:1:1102:7401:12654 1:N:0:1
ACTAGGATCAGTTCCTCCGCTTATTGATATGCTTAAGTTCAGCGGGTATTCCTACCTGATCCGAGGTCAACCACAAAAAATTGGGGGTTTAGCGGCTGGGAGTTATAGCACCTAACAAAAGCGAGAAAAAAATTACTACGCTCAGAGGATACTACAAATCCGCCGTTGTATTTCAGGAACTACAACTCCTAAGAGAAGTAGATTCCCAACACTAAGCTAGGCTTAAGGGTTGAAATGACGCTCGAACAGGCATGCCCACTAGAATACTAATGGGCGCAATGTGCGTTCAAAGATTCGATGATTCAC
+
AAB3AFFFCFF5FFBGFGEGGGGHHHGDGG5GFGHGHHHHHCHGGGGEGFFEGBGHHHHHHHHCGCFHHHHHGGEGGFHGHHGHGEEEEFHHGGGGGGCAFFCGHHHHHHFGHHHGHGFFCADGGGGFGEGDHH;HGFFGGGGHHGEEHH8HHHHHGGHGGBEGFGGHFGFGHHFGGFBHGFFFGBHFHFDFFHGHFDHHFGFF/BFFB@2EFHHGECCF1FFHGBFFF2F@2FAGEBEEB//FHG1HGCAG0GGFB22GAD2A2FBEBGEEA0011FDA0E?AF133EGDCGFFC3FFFFAA>1A
@M02197:102:000000000-ALU3V:1:1102:28065:12635 1:N:0:1
ACTAGGATCAGTTCCTCCGCTTATTGATATGCTTAAGTTCAGCGGGTATTCCTACCTGATCCGAGGTCAACATTCAGAAGTTGGGGGTTTAACGGCTTGGCCGCGCCGCGCACCAGTTGCGGGGTGTTATCTACTACGCAGGGGAAGCTGCAGCGTGACCGCCACTAGATTTCGGGGCCGGGCTGACTAGCAGCCCGATCCCCAACACCAAACCCGGGGGTTTGAGGGTTGAAATGACGCTCGAACAGGCATGCCCGCCAGAATACTGGCGGGCGCAATGTGCGTTCAAAGATTCGATGACTCAC
+
BCABCFFFFFFFGGGGGGGGGGGHHHHHHHHHHHHHHGHHCHHGGGEEHHHHHHHHHHHHHHHGGGGHHHHHHHHHHHHH;/HHGGGEG;<;;GGGG;FDHH:@/CG?CC#>D95F?:D7?#@8<<.C5GG;H;;#D/.9$#;:0;BE.9:6:GA.53EB?FBCBF;FFFFG0DCDCC?GGF==D?FFFFDBFGFFFEEGFGFDFF/FDCEFFGFGDFFFGFAEFGHGFHFGDCFGEEEBFEFEHHHHHFFGCGGGFHHHHHFCHGGGGEFEEEFCHHGFGGHGGGGGGGGGGFFFFFFFCCAAB
@M02197:102:000000000-ALU3V:1:1102:27076:12748 1:N:0:1
ACTAGGATCAGTTCCTCCGCTTATTGATATGCTTAAGTTCAGCGGGTATCCCTACCTGATCCGAGGTCAACCTTTTGAGAAAAGATTCTCCCCGAGGGGAGGCCGACCGGGGCTCGTGCACCCGTGTGTCCGATACGTGTCCCGTGAAGAACTCAGTGTACCGGGGGTCCAACGAGGCCGCCGTCATTGTCTTTGGGACGGGCGAGAGCCCCCCCGAGAGGGGGCCTCCGCCAAACCGTCCAACACCAAGCCGGGGGGCTTGAGGGGTGATAATGACGCTCGAACAGGCATGCCCTTTGGAATACCAAAGGGCGCAATGTGCGTTCAAAGATTCGATGATTCAC
+
CCCDCFFFFFFFGGGGGGGGGGGHHGHHHHHHHHHHHHHHGHHGGGGGHHHHHHHHHHHHHHHGGGGHHHHHHHHHHGGHHHHHGHHHHHHHGGGEGGGGGGGGGGGGGCFGGGHGGGGHHHGGGEHH<HHGGGCCGFFFHHHGGGGGHGHGGGGGFFFFGGFGGGFFFFFFFFFFFFFCFFFFFFFFFEFFFFFFFFFFFFFFFFFFFFFFFFGGFGFGGFGD@CGGFGGFGGGGGHHHEGHFEGGGGE?GGGGHGGGHHGGGHHHHHHHHHGGGEEB11FHHGHHHHHGGGHHHGHHHHHHHGHHHGGGFEGBGFGEGGGGGGGGGFGGGFFFFFFFAAAA3
@M02197:102:000000000-ALU3V:1:1102:5279:12777 1:N:0:1
ACTAGGATCAGTTCCTCCGCTTATTGATATGCTTAAGTTCAGCGGGTATTCCTACCTGATCCGAGGTCAACCTTTGGAAAATTGGGGGTTTTACGGCAAGAGTCCCTCCGGATCCCAATGCGAGACGTAAAGTTACTACGCAAAGGAGGCTCCGGGAGGGTCCGCCACTACCTTTGAGGGCCTACATCAGCTGTAGGGCCCCAACACCAAGCAGAGCTTGAGGGTTGAAATGACGCTCGAACAGGCATGCCCGCCAGAATGCTGGCGGGCGCAATGTGCGTTCAAAGATTCGATGATTCAC
+
CCCCCFFFFFFFGGGGGGGGGGGHHHHHGHHHGHHHHHHHHHHGGGGGHHHHHHHHHHHHHHHGGGGHHHHHHHGHHGHHG;GHHHG9G:GGHHA8GGGGG;GGGG3FFGGGFGFHF&;;HGBF:FGGHHH.:FFH;9HGGGGGFHHHCDEHFGCC5DG6;GHGGGGDGGGGGGFF:EG9EGEFGGFGGFBFHFECFFFGGFF?FEDFHHFGFF3GFFGFFFHHHGFHHHGGF?EEAFFGHHHFFFGE>EEABFA5HHGBFCCCGGGGGEG5FHGECGHGGGGGGGGGGFFFFBFFBAA?A
@M02197:102:000000000-ALU3V:1:1102:17672:12778 1:N:0:1
ACTAGGATCAGTTCCTCCGCTTATTGATATGCTTAAGTTCAGCGGGTAGCCCTACCTGATTTCAGGTCAAAGTCAAAAGGTGCGCGATGGCAGGTTTTGAGCAGTCATCACCACAAGGAGAGACGAAACTTATTACGTCTAACACTGATGTGGGATGTTCCACTAAGTCATTTGAGGTGAGCCATTGCTGGCAGACACCCAAGTCCAAGCCTAACATGTTCAGAAAACATATTAGATTGAGATTTCATGACACTGAAACAGGCATGCCTTTCGGAATACCAAAAGGCCCAAGGTGCCTTCAAAGATTCGATGATTCAC
+
CCCBCFFFFFFFGGGGGGGGGGGHHHHHHHHHHHHHGHHHHHHGGGGGGHHHHHHHHHHHHHHHGHHGGHHHGHHHHHHGHHGGGGGGGGHHGGGGHG,G8HH9HHHHHHHG:GHHHHH-H,GH7GGGGHHHHHHHGHHHHHHHHHHGHHFH<CGHGHHFHHHHHHGHHG7HH8H7GF8HHHHGHHEFHHHGHGGHHHGGGHHFGFFGFGFGGGGGB11FFF9FHFGGGGEBFDFFFGEFFEFFFBA2DA2D2221GF11AB010/0F/EE02FAA1AAF1HGF0BA111B00A111GF3FGGFCGFFFFFFFAAAAA
@M02197:102:000000000-ALU3V:1:1102:8640:12752 1:N:0:1
ACTAGGATCAGTTCCTCCGCTTATTGATATGCTTAAGTTCAGCGGGTATTCCTACCTGATCCGAGGTCAACATTCAGAAGTTGGGTGTTTAACGGCATGGCCGCGCCGCGTTCCAGTTGCGAGGTGTTAGCTACTACGCAATGGAGGCGGCAGCGAGACCGCCACTAGATTTCGGAGACGGATTGACTAGCAATCCGATCCCCAACACCAAACCCGGGGGTTTGAGGGTTGAAATGACGCTCGAACAGGCATGCCCGCCAGAATACTGGCGGGCGCAATGTGCGTTCAAAGATTCGATGATTCAC
+
CBCCCFFFFFFFGGGGGGGGGGGHHHHHHHHHHHHHHHHHHHHGGGEGGHHHHHHHHHHHHGHGGGGHHHHGHHGHHHHHG;H;GBFGG<HHHG9:.GH;GHCE;F;:GGCFGH-HAFG:G:GGB%GGHHFGFHHHB35:@DHH;FF?.GAG<HGGF;DGFHGGGGHGGGGGGHGHGC?DDDDBBGFFFFFFFFFF?DGGGFFF6EFAAGGFGCGEECFFDHFEEGHFGBFHHGFEF012CEFFFEFGGHHGCGGGHHGHHHGHFGGEAGGE?AHGHGEEEEAGFGGGCGGGGFFFFFFFBAAA@
@M02197:102:000000000-ALU3V:1:1102:21071:12801 1:N:0:1
ACTAGGATCAGTTCCTCCCGCTTATTGATATGCTTAAGTTCAGCGGGTATTCCTACCTGATCCGAGGTCAACATTCAGAAGTTGGGGTTTTACGGCGTGGCCGCGACGATTACCAGTAACGAGGTGTATGATTACTACGCTATGGAAGCTCGACGTGACCGCCAATCGATTTGGGGAACGCGGGTTACCGCGAGTCCCAACACCAAGCTGAGCTTGAGGGTTGAAATGACGCTCGAACAGGCATGCCCGCCAGAATACTGGCGGGCGCAATGTGCGTTCAAAGATTCGATGATTCAC
+
CCCCCFFFFFFFGGGGGGGGGGGGHHGBHHHHHHHHHHGHHHHHGGFGEHHHHHHHHHHHHHHHGGGGHHH:HHHHHHFHHHHHHG:GGGG;HGGGGEGGGG/@@9DCFGECBGHCGGHFFCDDBG:<FBFGHBFGHFDGEDGFFEGCC<CA.;C:;GCCEFEG?FFGGHGHHGHGDEGGGHHGFDA@FDEH9HHGHGCBFAGEFGFG:FBHEHGHGGHGDAFHGEDGGGGGHEFFF;HHFAH:9GGGHHHHHHHHHGGGGGGGGDHHHHEEEGGGGGGGGGGGGFFFFFFFBBAAA
@M02197:102:000000000-ALU3V:1:1102:14955:12717 1:N:0:1
ACTAGGATCAGTTCCTCCGCTTATTGATATGCTTAAGTTCAGCGGGTAGTCCCACCTGATTCGAGGTCAGAGTCAAATGAAGGTTTTGTGCGCCAGGGCACGATTCGAAGCGTTCCAAGACGGACTTGGCCACCTCCCTTGCAGGAGATGTCCTCGACGATCGTTGATTATCACGTCGAGTAGAACCACGTCCAACGAGGATCTGCTAATGCATTTAGGACGAGCCGTCTCCCGAAGGCTACGGCAGACATCCAAATCCAAGCCTGCAGACGACAATAAAGTGTCCAGCTTGAGAACTTCACGACACTCGAACAGGCGTGCTCCTCGGAATACCAAGGAGCGCAAGGTGCGTTCAAAGATTCGATGATTCAC
+
CCCCCFFFFFFFGFGGGGGGGGGHHHHHGHHCHHHHGHHHHHHFFGGGGHHHHGHGHHGHHHGHHGGHHHHHGHHFHGHHHGHHHHGHHGHGGGGGHGGGGGGEHHGFHGGGAFGHHHHHGGGGGGHHGHGHGHHHHGHHHHHHHGGEHHHHGHHGFGGGGHGHHHHHHHHHHHGHHGGGHHHHHGGGGGGFHGFGFHHGGFHHHGHHHGGHHFGHGGGFGDGGFGGFGFFGGHFFGGGGGGHHHGFGHHEHGHHGFGGHHGHHHHGHGFGHGHFHEHHHGHHHHGHHHHHHHHHHFGGEFEHHEHFHGHHHHHGGFAEHGGGGGGHHHHHHHHHGGGGGGHGHHGGGGHCGGGGGGGGGFFFFFFFCBBBA
@M02197:102:000000000-ALU3V:1:1102:12892:12977 1:N:0:1
ACTAGGATCAGTTCCTCCGCTTATTGATATGCTTAAGTTCAGCGGGTAATCTTACCTGATTTGAGGCCAGAAAGGAATACATAAAGAATTATGTATGTGTGTGTTTGTTTGGTAGCAGATGACAAAAGCACAAGATTTTTATGGGTTTGCCTTAACAAAAATCTATGGCTGACACTCATCCACTCATACTTTTAAGGCAAGGTGATACAAAGAGGCTAATCTCATCACCAAGCCCAAGGACCCGTTAAAAGAATTTTTCATAAAAAAAAACCCTTTTAATGGAGATATTCACGACACTCAAACAGGCATGCTCCGAGGAATACCAAGGAGCGCAAGATGCGTTCAAAGATTCGATGACTCAC
+
BBBB@FFFFFFFDEGGGGGGGGGHBFFHEHHGHHHHFHFHHHHGEGFGGHHHHHHHHHHGHHFHGHGGHHHHHHGFHHHHHHGFHGHHHHHHEGHHHFGHGHHHGHHFGHHG?DGGFHGFGFHHHHHHHGGHFGFGHHHHFG;HACFFGBHHHHHHHHFGGHG>CGFGFGFHHHHHHHHHGGHGDFGDGHHHHHHGCGGHG=<<DDDFFHHHFFGCGGFHGFFGDGFHGEGF?;1EF/B<CGFGGGHGGBFFF0BDGBHGFGGGEFAFGFFGHGBG2F111FFDG@B/EEFABGHGFBFFHFDBFCFHGGE?GGGGBHGFDB11F1FCGCGHCHHCAA01AA3GBGGFFCFC3DFBF?A>>>
@M02197:102:000000000-ALU3V:1:1102:20158:13001 1:N:0:1
ACTAGGATCAGTTCCTCCGCTTATTGATATGCTTAAGTTCAGCGGGTATCCCTACCTGATCCGAGGTCAACCTTTGAAAGAGTTTAACGGCCACGACCGCCCGCACTCCAAAGCGAATATGTATCACAACGCTTAGAGACGGACAGCTCGGCCGGAGACTTCAAGGCGCGCGGGAGCCGCGACGCCCAACACCAAGCGAGGCTTGAGTGGCGAAATGACGCTCGAACAGGCATGCCCTTCGGAATACCAAAGGGCGCAATGTGCGTTCAAAGATTCGATGACTCAC
+
CCCCCFBFFFFFGGGGGGGGGGGHHGHHHHHHHHHHHHHGHHHGGGGGHHFGHHHHHHHHHHGGGGGHHHHHHHHGHHHHHEGHFFHHGFGGGGGGGGGFGGGGFGGHHHHHFHGGFDGHHHHHGHHFHGGGGGGHHHHHGGGGGGGHGGGGGHHHGGGHGHGGEFFGGGGFGGGGGGGGFFFFFGHGHGGGGHGGGHHGHHHHGHGGGGHFFHGGGFFGHGDHHGGFHHHHEGFGGGGHGHHHGDHHHHGGGGDHHHHEEGGHGGGGFGGGGGFBFFFFDAAAAA
@M02197:102:000000000-ALU3V:1:1102:5422:13012 1:N:0:1
ACTAGGATCAGTTCCTCCGCTTATTGATATGCTTAAGTTCAGCGGGTATTCCTACCTGATCCGAGGTCAACCTTTGGAAAATTGGGGGTTTTACGGCAAGAGTCCCACCGGATCCCAGTGCGAGACGTAAAGTTACTACGCAAAGGAGGCTCCGGGAGGGTCCGCCACTACCTTTGAGGGCCTACATCAGCTGTAGGCCCCCAACACCAAGCAGAGCTTGAGGGTTGAAATGACGCTCGAACAGTCATGCCCGCCAGAATGCTGGCGGGCGCAATGTGCGTTCAAAGATTCGATGATTCAC
+
>AA?1BCFCFFDGFGFGGGGGGGHHFEHHHHGHHGGHHHHGHHGGGEECHHFHEBGFGFFHFHGEGEGFHFHFHHH8B11#@491F9E>9E/2EF17/E/CG;HF;+GF9C##B9:;/%@DCF?CC9.BFFFFG<E8:H<BECCG609/C.569#;0;-:(/A@?B04FB<09CBGCAF<>11FFGFFB/B70#;<>#AB?@//;*EFFE39493BFBFH:GHGHFFE4GEF1EDF1?44GED6'HHE?GGCFFF5HHHHGE2EA2EEC2HFGFAE2EFGFBGGGGGGGFFF5FFF?AA>3
@M02197:102:000000000-ALU3V:1:1102:16926:13198 1:N:0:1
ACTAGGATCAGTTCCTCCGCTTATTGATATGCTTAAGTTCAGCGGGTATTCCTACCTGATCCGAGGTCAACCTTAGAAATGGGGTTGTTTTACGGCGTAGCCTCCCGAACACCCTTTAGCGAATAGTTTCCACAACGCTTAGGGGACAGAAGACCCAGCCGGTCGATTTGAGGCACGCGGCGGACCGCGATGCCCAATACCAAGCGAGGCTTGAGTGGTGAAATGACGCTCGAACAGGCATGCCCCCCGGAATACCAGGGGGCGCAATGTGCGTTCAAAGATTCGATGACTCAC
+
BCCCCFFFFFFFGGGGGGGGGGGHGHHHGHHHGHHHHHHHHHHGGGGGHHHHHHHHHHHHHHHGGGGHHHHHHHHHHHHHGHHGGGGGGHHHHGGGGGGGGHHHHGGGGGGHGGHHHHGHGGGGGHHHHHGHGHHGGGGGGHGHGGGGGHHHHHHHHHHGGGFGGGGGGGGGGFGGGGGGGFGGGGGGGGGGGFFHHGFGGHGGGHHGHHHHHHHHHHHHHHHGGGFFHHGHHHHHHHHHGGGGGGGHHHHHHHHGGGGFGEGHFHHGGGGHGGGGFGFGGGFFFFFFFBBCBA
@M02197:102:000000000-ALU3V:1:1102:25352:13215 1:N:0:1
ACTAGGATCAGTTCCTCCGCTTATTGATATGCTTAAGTTCAGCGGGTATTCCTACCTGATCCGAGGTCAACATTCAGAAGTTGGGGTTTTACGGCGTGGCCGCGACGATTACCAGTAACGAGGTGTATGATTACTACGCTATGGAAGCTCGACGTGACCGCCAATCGATTTGGGGAACGCGGGTTACCGCGAGTCCCAACACCAAGCTGAGCTTGAGGGTTGAAATGACGCTCGAACAGGCATGCCCGCCAGAATACTGGCGGGCGCAATCTGCGTTCAAAGATTCGATGATTCAC
+
BBBBBFF5FFFFGFGGGGGGGGGGHHGHHHGHHHHHHHHHGGHGGGGGGHHHHFHGHFHHHHHGGGGHHHHHH:0FHH<HD;HHG&FF;-GHEF9:EEE9G@7//>/CEG##F1C3FGF9/;2#0.<F11=G088<GA0;<.9,C7;GGHG7G7:???F?B?0A/B<0AEGFCEECA9</9@B/<?BFB99CCACAFBFFEEF/;EFFF199GFF0EFHGF>>;F/AE;E>>;FHGFFF;EBE@EEA1BGF2HFA1EE/A000AA11FA00E?BA13GDFGGGBFFFFFFFAA1>1
@M02197:102:000000000-ALU3V:1:1102:2256:13219 1:N:0:1
ACTAGGATCAGTTCCTCCGCTTATTGATATGCTTAAGTTCAGCGGGTATTCCTACCTGATCCGAGGTCAACCTGTAAAAAATTTGGGGGCTTTACGGCAAGAGTCCCTCCGAATCCCAGTGCGAGACGTTAGTTACTACGCAAAGGAGGCTCCGGGAGGGTCCGCCACTACCTTTAAGGGCCCACGTGTGCCGTGGGGCCCCAAAACCAAGCGGTGCTTGAGGGTTGAAATGACGCTCGAACAGGCATGCTCTCCAGAATGCTGGCGAGCGCAATGTGCGTTCAAAGATTCGATGATTCAC
+
AA?AAFCFFFBFFG3FG1E1EECHHC3FHHHFEGHC1FHFFHFEECAEHHHHBGFCGFHHHFFEEEAGFHHHHFDGFHBE-HHGHHG;G5EC9GHE3EGEG<F<HHH:BCGGG;GH6FGF9H4G8GC)FFH7GD9HG7F4@CGGF:0GFG5@6A.CCCGGGFEFGGGFGGFFFGFFG@0FAEEHFFCB<A9F/AB2@EB@CCFFFFGFFEFEBBF@FFHEHEF?DGFFBF:B/EEB/9EFBBFF?BHGHAB01AEDBGB0/A/EE0AA0011DAGGEEAFDABGEEEGB1BB3D331>>1>
@M02197:102:000000000-ALU3V:1:1102:5829:13291 1:N:0:1
ACTAGGATCAGTTCCTCCGCTTATTGATATGCTTAAGTTCAGCGGGTATTCCTACCTGATCCGAGGTCAACATTCAGAAGTTGGGGTTTTACGGCGTGGCCTCGACGATTACCAGTAACGAGGTGTATGATTACTACGCTATGGAAGCTCGACGTGACCGCCAATCGATTTGGGGAACGCGGGTTACCGCGAGTCCCAACACCAAGCTGAGCTTGAGGGTTGAAATGACGCTCGAACAGGCATGCCCGCCAGAATACTGGCGGGCGCAATGTGCGTTCAAAGATTCGATGACTCAC
+
AABBAFFFFFFDDGGGD4EAFGFHGHHHFHHGHGGBGHHHFFGECGCEHH5GHHEHFHHEHHAEE?EGHHGHHHHHHG,FHGHHG:EEFG;HGCGG:GGCEFEA9EEFFF7HHBH3DGHDEGG/?<11?#@G91GG1?@F<<FFFF0<1;<?:/9.<2DBGFGDGDGDGBEFDGGEFEC?AHF.C;CFD=B??/;FF?BFFF3DEHGBEBAHFHFFGGBGHFFHFGGECCHHGHHGEH8G7H-GFFFHEHHHGFBHE?GEEFEGFF5DHFEEGHGFCGGGGGGF4FFFFFFA?A3A
@M02197:102:000000000-ALU3V:1:1102:16319:13397 1:N:0:1
ACTAGGATCAGTTCCTCCGCTTATTGATATGCTTAAGTTCAGCGGGTATCCCTACCTGATCCGAGGTCAAGAGTGTAAAAATGTACTTTTGGACGTCGTCGTTCTGAGTGCAAAGCGCGAGATGTACTGCGCTCCGAAATCAATACGCCGGCTGCCAATTGTTTTGAGGCGAGTCTACGCGCAGAGGCGAGACAAACACCCAACACCAAGCAAGGCTTGAAGGTACAAATGACGCTCGAACAGGCATGCCCCATGGAATACCAAGGGGCGCAATGTGCGTTCAAAGATTCGATGATTCAC
+
CCCCBFFFFFFFGGGGGGGGGGGHHHHHHHHHHHHHHHHHHHHGGGGGHHHHHHHHHHHHHHHGGGGHHHFHHGHHHHHHHGHEGHHHHHHGHHGGGGEGGGGHGHGHHHHHHHGHGGGGFFGHHHHHHGGGGGGHHGFGHHHHGHGGGHGGHGGHHHHHHHHGHHGGEFGHGGGGGGGGGGGGFFGHHHHHHHGGGGFHHFFFFFFFFHFGFEFGFGHHHHHHHGHHHGFFFFHHGHHFFGFHHHGGGHHGHHHHGHHHHHHHGGGGFGHHHGGGGHGGGGGFGFGFFFFFFFFBCBCB
@M02197:102:000000000-ALU3V:1:1102:5773:13407 1:N:0:1
ACTAGGATCAGTTCCTCCGCTTATTGATATGCTTAAGTTCAGCGGGTATTCCTACCTGATCCGAGGTCGACCATTAAAAAATTGGGGGATTTAGCGGCTAAAGACGCTGCAACTCCAGTCAAAAGCGAGAAAAAAATTACTACGCTCAGAGGATATCGCAGATCCGCCGTTGTATTTCAGGAGCTACAGCTAGTAAAAGCAGTAGGCTCCCAACACTAAGCTAGGCTTAAGGGTTAAATGACGCTCGAACAGGCATGCCCACTAGAATACTAATGGGCGCAATGTGCGTTCAAAGATTCGATGACTCAC
+
CCBCBFFFFFFFGGGGGGGGGGGHHHHHDHGHHHFHHGHHHHGGGGGGHHHHHHHHHHGHHGHGGGDGEFGGGHHGGHFHGHHHEFGGCEFHGFFCGGGGGHHGHGGDGGHHHHGHHHHHHHHEFHDFFDGHHHGGHC0DGGHGGGGGG#G<CHFHHGF<CGGHHFEGHHHHGHGHGHHHGGGHGFGDFFFFGFHHFHHFFG99BFFBFEHHGFFEHHHGFFGFHGHGGBHHHGFADBEFBGGFHFHHGHHHHFF0EFAGHHGBHFGFGBHCHFEAGCF13GEEEA1GF3GGGGGGGFFFFDF@1?AAA
@M02197:102:000000000-ALU3V:1:1102:3631:13426 1:N:0:1
ACTAGGATCAGTTCCTCCGCTTATTGATATGCTTAAGTTCAGCGGGTATCCCTACCTGATCCGAGGTCAACCTTTGAAAGAGTTTAACGGCCACGACCGCCCGCACTCCAAAGCGAATATGTATCACAACGCTTAGAGACGGACAGCTCGGCCGGAGACTTCAAGGCGCGCGGGAGCCGCGACGCCCAACACCAAGCGAGGCTTGAGTGGCGAAATGACGCTCGAACAGGCATGCCCTTCGGAATACCAAAGGGCGCAATGTGCGTTCAAAGATTCGATGACTCAC
+
ABBBBFFFFFFFGGGGGGGEFGGHHHHHHHHHHHHGGGHHHHFGEGEAGDGHHHHHHHHHHHHGCCEHHHHHGHHHHHHHGHGHHGFGFGEGGFGGGGGGGGGGCGGHHHHHFH9GGGGHHGHHFFGFF:CCGEGHHHHHDFFGGGCFGGFFGGDDCDHGDFFGFB.B?DGEFFFGFGCCGEEDGGGEED8EGEGFEHFGFGBGBFGGGGFHFHHGFEEGHFEHGGFHFHGFFG9GG9EGFHGFHGFGC3CFFCGHHFFAGFEGBGBGGGFABFBFFFFFBBBBB@
@M02197:102:000000000-ALU3V:1:1102:7898:13541 1:N:0:1
ACTAGGATCAGTTCCTCCGCTTATTGATATGCTTAAGTTCAGCGGGTATTCCTACCTGATCCGAGGTCAACCTGTAAAAAATTTGGGGGTTTTACGGCGTGGCCGCGACGATTACCAGTAACGAGGTGTATGATTACTACGCTATGGAAGCTCGACGTGACCGCCAATCGATTTGGGGAACGCGGGTTACCGCGAGTCCCAACACCAAGCTGAGCTTGAGGGTTGAAATGACGCTCGAACAGGCATGCCCGCCAGAATACTGGCGGGCGCAATGTGCGTTCAAAGATTCGATGACTCAC
+
CCCCCFFFFFFFGGGGGGGGGGGHHHHHHHHHHHGHHHHHHHHGGGGGHHHHHHHHHHHHHHHGGGGHHHHHHHHHHHHGGHHHHGGGGGGGGHHGGGGGCGCHCC?E<>A9GDBGD:HGFFFBAA<C06DF0G80DGBGD50E6FDCC/:7CAFAFDGGGGHHF=@ADHGFFGHGHFGDCC@GHG;GCGGFFF0GHGEHGG?AGGHHGF9G3EG3AHGGHHHFHHGAADFE1?E1GHGHHHHGHGGGGGHHGHGHGHHGGGGGGGGDHGGHGGGGHGGGGGGGGGGFFFFFFF?BBBB
@M02197:102:000000000-ALU3V:1:1102:14800:13597 1:N:0:1
ACTAGGATCAGTTCCTCCGCTTATTGATATGCTTAAGTTCAGCGGGTATTCCTACCTGATCCGAGGTCAACATTCAGAAGTTGGGGGTTTAACGGCTTGGCCGCGCCGCGTACCAGTTGCGGGGGTTTTACTACTACGCAATGGAAGCTGCAGCGAGCCCGCCACTAGATTTCGGGGCCGGCTTGCCGCAAGGGCTCGCCGATCCCCAACCCCAAACCCGAGGGCTTGAGGGTTGAAATGACGCTCGAACAGGCATGCCCGCCAGAATACTGGCGGGCGCAATGTGCGTTCAAAGATTCGATGACTCAC
+
BCCCCFFFFFFFGGGGGGGGGGGGHHHHHHHHHGHHGHGHHHHGGGGGHHHHHHGHHHHHHHHGGGGHHHHHHHHHGHHGHHHHGGGEG9GHGGEG;;GDH<CC:GGGC5<6C89H=?G9C#DF9BC?EGGFFHH,H?3.69HHH9//CGE<BBBCG#CDDCG9EFFB0DFFBDAFDA;CAF:@?CFCAG=A@DCFFFFFF/FFFFFBA/#GGGFFFEDF?GFGBG9G4DGBFFGFHHFEAE1ADAFG@FGECFC?GGGGG3BHHHHHHECGGGGGGGHHHGGGECCGGCGGFGGGGFFFFFFFABBBB
@M02197:102:000000000-ALU3V:1:1102:11536:13647 1:N:0:1
ACTAGGATCAGTTCCTCCGCTTATTGATATGCTTAAGTTCAGCGGGTATCCCTACCTGATCCGAGGTCAACCTTTTGAGAAAAGATTCTCCCCGAGGGGAGGCCGACCGGGGCTCGTGCACCCGTGTGTCCGATACGTGTCCCGTGAAGAACTCAGTGTACCGGGGGTCCAACGAGGCCGCCGTCATTGTCTTTGGGACGGGCGAGAGCCCCCCCGAGAGGGGGCCTCCGCCAAACCGTCCAACACCAAGCCGGGGGGCTTGAGGGGTGATAATGACGCTCGAACAGGCATGCCCTTTGGAATACCAAAGGGCGCAATGTGCGTTCAAAGATTCGATGACTCAC
+
AAAAAFFFFFFFGGGGGGGGGGGHHFHHHHHGHHHHHHHHFFHDGGGGHFHHHHGHHHHGHHHECGGHHHHHFHHHHGGHFHHFGGHHHHHHGGGGGGGGGGGE@FGGCC@FD?HGGHGAGHDC4EHH<HGGGGGGGGHFHHHGFFFEBGBF7FBFGGFFFFGGGGC/A;BFFFED;BF>;BFFBFBGFBF;/FFFAAFCGGGHFHF?@FFAF9FCDGGGFFGFFBCADFGDC/BGFHGHHGFFFEGGFEECCGFGFGGFHEGFCFHEHHHHHEGF??BGCHHFFGBCHHGGGHHFGB5GHHGGGHGHE?GEDGHGG2?CGHGGGBGGGGGGFFFFFFFBB@BA
@M02197:102:000000000-ALU3V:1:1102:11553:13652 1:N:0:1
ACTAGGATCAGTTCCTCCGCTTATTGATATGCTTAAGTTCAGCGGGTATCCCTACCTGATCCGAGGTCAACCTTTTGAGAAAAGATTCTCCCCGAGGGGAGGCCGACCGGGGCTCGTGCACCCGTGTGTCCGATACGTGTCCCGTGAAGAACTCAGTGTACCGGGGGTCCAACGAGGCCGCCGTCATTGTCTTTGGGACGGGCGAGAGCCCCCCCGAGAGGGGGCCTCCGCCAAACCGTCCAACACCAAGCCGGGGGGCTTGAGGGGTGATAATGACGCTCGAACAGGCATGCCCTTTGGAATACCAAAGGGCGCAATGTGCGTTCAAAGATTCGATGACTCAC
+
CDDCDFFFFFFFGGGGGGGGGGGHHHHHHHHGHHHHHHHHHHHGGGGGHHHHHHHHHHHHHHHGGGGHHHHHHHHHHGGHHHHHGHHHHHHHGGGGGGGGGGGGGGGGGGGGGGHGGHGHHHGGGGHHHHHGGGGGGGHHHHHGHGGGGHGGGGGGGGGGGGGGFGFFFFFFFFEDFFFFFFFFFFFFFFFFFFFFDFFFFFFFEFAFEFGGFFFHFGGGGGGGGGFFGGEGGFFEGHHHHFFFFGGGGGGGGGGEFF3HGGGGHGHHHHHHHDGFGE2HCHHHHGHHHHFGGHFHFHHHHHHHGHHHGGGGGHFHGFGGGHGGGGGGGGGGFFFFFFFBCBBB
@M02197:102:000000000-ALU3V:1:1102:16215:13637 1:N:0:1
ACTAGGATCAGTTCCTCCGCTTATTGATATGCTTAAGTTCAGCGGGTATTCCTACCTGATCCGAGGTCAACATTCAGAAGTTGGGGTTTTACGGCGTGGCCGCGAAGATTACCAGTAACGAGGTGTATGATTACTACGCTATGGAAGCTCGACGTGACCGCCAATCGATTTGGGGAACGCGGGTTACCGCGAGTCCCAACACCAAGCTGAGCTTGAGGGTTGAAATGACGCTCGAACAGGCATGCCCGCCAGAATACTGGCGGGCGCAATGTGCGTTCAAAGATTCGATGATTCAC
+
CCCCCFFFFFFFGGGGGGGGGGGHHHHHHHHGHHHHHGHGHHHGGGEEHHHHHHGHHGGHHHH1EGGHHHHHHHHHHH;HH;HHG9FGGGHHGGGGGGG@FE@@C#<BFG?DGF1;?F1FFEG/CGFBGBGGDDGGEGGGFDHFGH/.CGA6CCDC:GGGHGHGHEGDHGHHHGGDDFGGHHHFEAGCGFFHHGCGFGFGHGHHHGFHHGFGHHEFGHHFFHGHFFGGGEGAGHHF3FGBGHGGGGGGEFGGHHHHGGFGGGGGGHFHCGGGGHGGGGGGGGGGFFFFFFFAAAAA
@M02197:102:000000000-ALU3V:1:1102:24281:13751 1:N:0:1
ACTAGGATCAGTTCCTCCGCTTATTGATATGCTTAAGTTCAGCGGGTATTCCTACCTGATCCGAGGTCAACCTTTGGAAAATTGGGGGTTTTACGGCAAGAGTCCCTCCGGATCCCAGTGCGAGACGTAAAGTTACTACGCAAAGGAGGCTCCGGGGGGGTCCGCCACTACCTTTGAGGGCCTACATCAGCTGTAGGGCCCCAACACCAAGCAGAGCTTGAGGGTTGAAATGACGCTCGAACAGGCATGCCCGCCAGAATGCTGGCGGGCGCAATGTGCGTTCAAAGATTCGATGATTCAC
+
ABCACFFFFFFFGGGGGGGGGGGGHCFHGHFHHHHHGHHHHGG?CGGGHHGHHGHHHHGHHHG?EEGHHHHHHHHHHHEHHH0HHHGGEEGGHHFG9G?FF<<HGHHH;GGGCFFHHG:GF;3;:DGFHEGHH<HG::HD9GGGHGHHGDHH;GC?#ACC5GHCFGGHGGFGGGGGGGED4DGGGGGGGECFB:FFFFFDF8FBD1EDGGHGGFBEEHGGFFFFDGCFFFGEBFDF/?2FFFCFEEF@?E/A1GBHGBGFEACEEA0E0A11GDCEEGGF1BGF3CCGFFFFFFFFAAAA?
@M02197:102:000000000-ALU3V:1:1102:24179:13834 1:N:0:1
ACTAGGATCAGTTCCTCCGCTTATTGATATGCTTAAGTTCAGCGGGTATTCCTACCTGATCCGAGGTCAACCTTTGGAAAATTGGGGGGTTTTACGGCAAGAGTCCCTCCGGATCCCAGTGCGAGACGTAAAGTTACTACGCAAAGGAGGCTCCGAGAGGGTCCGCCACTACCTTTGAGGGCCTACATCAGCTGTAGGGCCCCAACACCAAGCAGAGCTTGAGGGTTGAAATGACGCTCGAACAGGCATGCCCGCCAGAATGCTGGCGGGCGCAATGTGCGTTCAAAGATTCGATGATTCAC
+
CCCCCFFFFFFFGCGGGGGGGGGHHHGHGHHFHHHHHGHFFHGGGGGGHHHHHHHGHHHHGHGGGGEHHHHHHHHH9BGHGG.HHHGFGGCGG<HGG9GGGGH<HGH.HGDCG8GGGGGGGGGGGGGG7GGGFGGG:GGGFFFFFFFFFFFFFFF4CFFFFFFFFFGFGHHGHGFFFFFFFGFFFFHFFHFGFFFHGGEFFFFFBFFGFGEGFFGFGFHHHFGGFGHHFGFFFFFEGGDHGFFHHGFHGGGGGHGGHHFFCGGCFGGGF?GHGHHEEECGGFGGGGGEGFFFFFFFFBBBBB
@M02197:102:000000000-ALU3V:1:1102:3300:13910 1:N:0:1
ACTAGGATCAGTTCCTCCGCTTATTGATATGCTTAAGTTCAGCGGGTATTCCTACCTGATCCGAGGTCAACCTGTAAAGAATTTGGGGGTTTAACGGCAAGAGTCCCTCCGGATCCCAGTGCGAGACGTTAGTTACTACGCAAAGGAGGCTCCGGGAGGGTCCGCCACTACCTTTAAGGGCCCACGTCGGCCGTGGGGCCCCAAAACCAAGCGGTGCTTGAGGGTTGAAATGACGCTCGAACAGGCATGCTCGCCAGAATGCTGGCGAGCGCAATGTGCGTTCAAAGATTCGATGATTCAC
+
BBCCCFBFFFFFFGGGGGGGEGGHHGBGEHHBGHHFHHHHGGGGGGFGFHHHHHHHHHHHHHHGGGFFGFBGHGFGHHEHGFH<HGGGGGGGF-HGGGGGGHHHBGH<HGGG;;GGH<GFFHGDGGGGFGHG;<:HH<HGGGG:HEHHGGGHGGGFDGC?.CD@GGCDF9HGHHHGGGFGGG?EGGGEGGDFFFFFFFFFEGEFFGFGFEFFDFGFFFFFFFFFBHHHDFFFFGGG<EHHGFEBFHHEECGEBDHFHHFGFEGE?EEAEA5FCHGEEEGFD555GFGGGFFFDDFFBAA33
@M02197:102:000000000-ALU3V:1:1102:2718:13921 1:N:0:1
ACTAGGATCAGTTCCTCCGCTTATTGATATGCTTAAGTTCAGCGGGTATTCCTACCTGATCCGAGGTCAACCTGTAAAAAAATTTGGGGGTTTTACGGCAAGAGTCCCTCCGAATCCCAGTGCGAGACGTTAGTTACTACGCAAAGGAGGCTCCGGGAGGGTCCGCCACTACCTTTAAGGGCCCACGTGTGCCGTGGGGCCCCAAAACCAAGCGGTGCTTGAGGGTTGAAATGACGCTCGAACAGGCATGCTCGCCAGAATGCTGGCGAGCGGAATGTGCGTTCAAAGAGTCTATGACTCAC
+
11A1AFFFF1F@BDGFFFF1EEEHFD3FBF3FF3FHHHHGHH1AAA/EGH22D2BEG1GDFHGGGGE0FGEHFHD2FFBGG97F'FB;22@75GG1?E7C9A;H8FHBFC/EC:GGHGHH<%@<:3??+8A:FG8<<H%GA4F?CC9<<C.<GACCGG?:5GG.A@>1FGGGFHGGEGFF?/?@FF@FF/AB/C<<B@/:A@FF0GF?EAEEEBBCBFGGEFFFBDDF2FFEFE>9CHED@F19CB1A/?CEEG12DHHGFAEE/GEEB00D3FB00A?GFBGDGF1AA1133B11F>1A>1
@M02197:102:000000000-ALU3V:1:1102:8486:13942 1:N:0:1
ACTAGGATCAGTTCCTCCGCTTATTGATATGCTTAAGTTCAGCGGGTATTCCTACCTGATCCGAGGTCAACCTTTGGAAAATTGGGGGTTTTACGGCAAGAGTCCCTCCGGATCCCAGTGCGAGACGTAAAGTTACTACGCAAAGGAGGCTCCGGGAGGGTCCGCCACTACCTTTGAGGGCCTACGTCAGCCGTAGGGCCCCAACACCAAGCAGAGCTTGAGGGTTGAAATGACGCTCGAACAGGCATGCCCGCCAGAATGCTGGCGGGCGCAATGTGCGTTCAAAGATTCGATGATTCAC
+
CCCCCFFFFFFFGGGGGGGGGGGHHHGHHHHHHHHHHHHHHHGGGGFFHHHHHHHHHHHHHHHGGGGHHHHHHHHH:HHHHHHHHHG9EFGGHHGG9GGG;GHHGH<H:GGG;GHHHHHHHGGGG9G9HHHHHHHHHHGGGGG4HH<HGG<H;GCF:GGGGHHGHGGGGGGGGGGGEFGGGGEFFGGGFFFFGFFGFFFFFFFFFFFFHHGFFFCHFGFHHGHFFGFGFGGFFFFFHGGHGHGHGHHFGEGGHHHFHHGFGGEFGGGGCGHHHHGGGGHGGGGFCGGGGFFFFFFBA@AAA
@M02197:102:000000000-ALU3V:1:1102:14504:13957 1:N:0:1
ACTAGGATCAGTTCCTCCGCTTATTGATATGCTTAAGTTCAGCGGGTATCCCTACCTGATCCGAGGTCAAAAGTGAGAAAGTACGCTTTATGGGTACCAGTATAACGGCTTAGATCGCAAAATGTGCTGCGCTCCAAAGGCCAATATGCCGGCTGCCAATAATTTTAAGGCGAGTCCAGCCGCAGAGGGCAGGACAAACACCCATCACCAAGCAAAGCTTGAAGGTACAAATGACGCTCGAACAGGCATGCCCCATGGAATACCAAGGGGCGCAATGTGCGTTCAAAGATTCGATGATTCAC
+
CCCCCFFFFFFFGGGGGGGGGGGHHHHHGHHHGHHHHHHHGHHGGGGGHHHHHHHHHGHHHGHGGGEHHHHGHFGHHHHGHHGHGGGGGHGGHGFGHHHHHHHHHHGFGGGHHHHGHHGHHHHHHHHGHHGGGHHHHGHHHHHHHHHHHHGGGHGHHHHHHHHHGHHHHHGGGGHHHHHGGGGHHHGHFHHGHGHGGGGGHHHGFFGGHFHHHGHFHGHHHHHHFFHHHGHGGFGGHGGFFFGGFHFEGGGHHHHEGHFF5BHHHDEAFGGHFFFGFEGFFGGD5GGGGGFFDFFFFBBBBB
@M02197:102:000000000-ALU3V:1:1102:19131:13988 1:N:0:1
ACTAGGATCAGTTCCTCCGCTTATTGATATGCTTAAGTTCAGCGGGTATTCCTACCTGATCCGAGGTCAACCTTTGGAAAATTGGGGGGTTTTACGGCAAGAGTCCCTCCGGATCCCAGTGCGAGACGTAAAGTTACTACGCAAAGGAGGCTCCGGGAGGGTCCGCCACTACCTTTGAGGGCCTACATCAGCTGTAGGGCCCCAACACCAAGCAGAGCTTGAGGGTTGAAATGACGCTCGAACAGGCATGCCCGCCAGAATGCTGGCGGGCGCAATGTGCGTTCAAAGATTCGATGATTCAC
+
DEEDDFFFFFFFGGGGGGGGGGGHHHHHHHHHHHHHHHHHHHHGGGGGGHHHHHHHHHHHHHHGGGGHHHHHHHHH:HHH;H<HHHGG9CCG/H:GG:G;G<H<HHHGHGGGG;GGGGGGGGGGG:GGGGGGGGGGGGGGF7FFFFFFFFFFFFFFFFFFFFFFGHHHHGFHHFGFHFFHGHEHFHHGFHGHGHGHFGFFFFGFFFFFHHGGHFHGHHHHGFFHHHGGGHHGGGGFGFFHHHHHHHGHGGGGGFFGHHHHHGGFGGGEGGGHGHHGGGGHGGGGGGGGGGFFFFFFFCCCCC
@M02197:102:000000000-ALU3V:1:1102:23124:14074 1:N:0:1
ACTAGGATCAGTTCCTCCGCTTATTGATATGCTTAAGTTCAGCGGGTATTCCTACCTGATCCGAGGTCAACCTTTGGAAAATTGGGTGTTTTACGGCAAGAGTCCCTCCGGATCCCAGTGCGAGACGAAAAGTTACTACGCAAAGGAGGCTCCGAGAGGGTCCGCCACTACCTTTGAGGGCCTACATCAGCTGTAGGGCCCCAACACCAAGCAGGGCTTGAGGGTTGAAATGACGCTCGAACAGGCATGCCCGCCAGAATGCAGGCGGACGCAATGTGCATTCGAAGGTTCGATGACTCAC
+
BBBBBFFFFFFFGGGGGGGGCEEGBGGGHGGHHHFHGHGGHGFACCEEGFGHBGHHHFHHHHHGGGEFHHEFHFHGH3F%E:GGFA1E>E:AHHEGGC7:.<:FFF<GGDCDA?GGGH8H:GDC8G9#FAGFF6;:H0:5GGC:HGHGGGHH9GG9@CFDCGCCGGGB9:GFF9GGGGB90CG2FGGG8FF8FGFBCEFDFFFDF7FFB10A6F$A5FF7?FB9F9B%BFFBFFD0AADBB?=190B>////112222100A/A00000A1D3AB1A1110AA11FA1B11@31B1AAAAA
@M02197:102:000000000-ALU3V:1:1102:16652:14060 1:N:0:1
ACTAGGATCAGTTCCTCCGCTTATTGATATGCTTAAGTTCAGCGGGTATTCCTACCTGATCCGAGGTCAACATTCAGAAGTTGGGGTTTAACGGCGTGGCCGCGACGATTACCAGTAACGATGTGTAAATTACTACGCTATGGAAGCTCGACGTGACCGCCAATCAATTTGGGGAGTGTCTGTGACAGACAGCTCCCAACACCAAGCTGAGCTTGAGGGTTGAAATGACGCTCGAACAGGCATGCCCGCCAGAATACTGGCGGGCGCAATGTGCGTTCAAAGATTCGATGACTCAC
+
CCDDCFFFFFFFGGGGGGGGGGGHHHHHHHHHHHHHFHHHHHHGGGGGHHHHHHHHHHHHHHHGGGGHHH:HHHHGHHHHH<HHGGFGGHHHGGGGGGG?G<8C7FC?FHDB:D=1F:FD0=F01<FGHCGB1AFGDC;A0DGFD<C0CDEC?.<CGGHHHGF1BHFHFFGHHGFHHHHHFHHHHHGHGGEDFAGHEFBF2FHHHGGBG:FBHEHHGHGHHHHFFEE1EDFEEHHFEFHFGFGGGGGHHHHHHHHFGGGFGGGGGHGBHGGGGHGGGFGGGGGGFFFFFFFCBBBB
@M02197:102:000000000-ALU3V:1:1102:12252:14169 1:N:0:1
ACTAGGATCAGTTCCTCCGCTTATTGATATGCTTAAGTTCAGCGGGTATTCCTACCTGATCCGAGGTCAACCACAAAAAATTGGGGGTTTAGCGGCTGGGAGTTATAGCACCTAACAAAAGCGAGAAAAAAATTACTACGCTAAAAGAATACTACAAATCCGCCGTTGTATGTCAGGAACTACAACTCCTAAGAGAAGTAGATTCCCAACACTAAGCTAGGCTTAAGGGTTGAAATGACGCTCGAACAGGCATGCCCCATAGAATACCAATGGGCGCAATGTGCGTTCAAAGATTCGATGATTCAC
+
A?A3AFFFFFFFGGGGGGGGGGGHHGHHHHFHHHHFHHHHHHHGGGGGHGHHHHHHHHHHGHGGGGGHHHFHGGGAHHGGHHHHHCC7GEGGEE@@G<DDH75GG7GD$F#F$GHFFHHHHH?0<<AH0GCCGHHH;HG1F?#?#D2$GCBGH7FCFG<:GD3/?BF1FCF#1BCBBF444;4EG$;3(FHFG4GBFB?F3F:BEBFEEFEF4HGFFFBFFBGGFGBGF@9BGHHGDGGGHHGGHHGHHHFHGFDFB55GBHGFGFB5HF2E?GGGGGHEEEGHGGGDGGGEBGFFFFFD@3AAAA
@M02197:102:000000000-ALU3V:1:1102:19130:14176 1:N:0:1
ACTAGGATCAGTTCCTCCGCTTATTGATATGCTTAAGTTCAGCGGGTATCCCTACCTGATCCGAGGTCAACCTTTGAAAGAGTTTAACGGCCACGACCGCCCGCACCCCAAAGCGAATATGTATCACAACGCTTAGAGACGGACAGCTCGGCCGGAGACTTCAAGGCGCGCGGGAGCCGCGACGCCCAACACCAAGCGAGGCTTGAGTGGCGAAATGACGCTCGAACAGGCATGCCCTTCGGAATACCAAAGGGCGCAATGTGCGTTCAAAGATTCGATGATTCAC
+
BCCCBFFFFFFFGGGGGGGGGGGHHHHHHHHHHHHHHHHHHHHGGGGGHHHHHHHHHHHHHHHGGGGHGHHHHHHHHHHHHHHHHHHHGGGGGGGGGGGGGGGGGGGGGGGHHHGGGGGHHHHHHHHHHGGGGGGHHHHHGGGGGGGHHGGGGGHHHHHGHGGGGGGGGGGGGGGGGGGFFGGHGHHFHFFFGHFFGHHFHHGHGHGFGGHHHHHGFFGGGHFGHHHGHGHHGGGGGGGHHHHFHGGHHHGGGGGHFHGGFEGGGGGGGGGGGGFFFFFFFCCCCC
@M02197:102:000000000-ALU3V:1:1102:28666:14209 1:N:0:1
ACTAGGATCAGTTCCTCCGCTTATTGATATGCTTAAGTTCAGCGGGTATTCCTACCTGATCCGAGGTCAACCTGTAAAAAATTTGGGGGTTTTACGGCAAGAGTCCCTCCGGATCCCAGTGCGAGACGTAAAGTTACTACGCAAAGGAGGCTCCGGGAGGGTCCGCCACTACCTTTGAGGGCCTACGTCAGCCGTAGGGCCCCAACACCAAGCAGAGCTTGAGGGTTGAAATGACGCTCGAACAGGCATGCCCGCCAGAATGCTGGCGGGCGCAATGTGCGTTCAAAGATTCGATGACTCAC
+
AAAABFFFFFFFGGGGGGGGGGGHHHBGFG5GHHGFGHHHHFHFGGAEGHGHHHHHHFGHHHHGGGGHHHDGGHHHHHHHGHH<GFGGGEEEG;EG9GGGGHF;HGHHH:FG?:CH:HGGHEC;C6999HH.8H/<H:HH99DD9HHHHDF<H9GFG6CCG8FGGGDFDGGHGHGGGFDCDEFHGFG?C?GDFFAFDDFFFGGFFFDEHGB?FFFFHFHFFFFHGFFFHHFF?EFED1EFGFFFF31GEEFGGFGFFHGB22GCEE2FGGCHGHFEAFGFGGGFGGFEGGBFFFFBDBABBB
@M02197:102:000000000-ALU3V:1:1102:22297:14377 1:N:0:1
ACTAGGATCAGTTCCTCCGCTTATTGATATGCTTAAGTTCAGCGGGTATTCCTACCTGATCCGAGGTCAACCTGTAAAGAATTTGGGGGTTTAACGGCAAGAGTCCCTCCGGATCCCAGTGCGAGACGTTAGTTACTACGCAAAGGAGGCTCCGGGAGGGTCCGCCACTACCTTTAAGGGCCCACGTCGGCCGTGGGGCCCCAAAACCAAGCGGTGCTTGAGGGTTGAAATGACGCTCGAACAGGCATGCTCGCCAGAATGCTGGCGAGCGCAATGTGCGTTCAAAGATTCGATGATTCAC
+
BBBBBBFFFFFFGGGGGGGGGGGHHHHHHHHHHHHGHHHHHHHGGGEEHHHHHHHHGHHHHHHEGGGHHHHAHHHGFHFH<HH0EAEEGE9;HGHGGGGGGGG<3BE;HEGG;GG2GCFGHHGG<@AD5/CFFHFHHHHDGGCCBBFGA9E:CECGGGFGGBCBFDGGGGGEGHGGFG0F.ECDECEA@CFFFDCC@CACGHEGF?GEGGFEEG9BFHHHGGEGGGDGBGEE9F?FHGHFFGFFGFHGGGGE11GG2A1F/A/A/EAE?0GBGEA0E0HECFGDB3EEB>FFFFFBAAAAA
@M02197:102:000000000-ALU3V:1:1102:22543:14346 1:N:0:1
ACTAGGATCAGTTCCTCCGCTTATTGATATGCTTAAGTTCAGCGGGTATTCCTACCTGATCCGAGGTCAACCTTTGGAAAATTGGGGGTTTTACGGCAAGAGTCCCTCCGGATCCCAGTGCGAGACGTAAAGTTACTACGCAAAGGAGGCTCCGGGAGGGTCCGCCACTACCTTTGAGGGCCTACATCAGCTGTAGGGCCCCAACACCAAGCAGAGCTTGAGGGTTGAAATGACGCTCGAACAGGCATGCCCGCCAGAATGCTGGCGGGCGCAATGTGCGTTCAAAGATTCGATGATTCAC
+
BBABBFFFFFFFGGGGGGGFGGGHGHHHHHHHHHHHFHHHHHGGGGGCHHHHHGHHHHHHHHGGGGGHHHHHHHHH9GHHHH<HHHGGGGG;<HGG8GGGH<HHHH<HGGDG;GHHHH;H:GGGG8G8HH;HHH;HFHHDFGGGHFHEGFCGGGGGGGGGGGHGGGGGGGGGGGGHGGGGGGGHHGGGGGGFHHFGFFFFFFDFFFFFFFFGHGHHFGFHHFGFBFFFFHFFFGFFHFGFFFGHFFE/?FGGGBGHHHHGE?GGGGGGEDFHHHGGGGGGGGGGGGGGGFFFFFFFCCCCC
@M02197:102:000000000-ALU3V:1:1102:15527:14357 1:N:0:1
ACTAGGATCAGTTCCTCCGCTTATTAATATGCTTAAGTTCAGCGGGTATTCCTACCTGATCCGAGGTCAACCTTTGGAAAATTGGGGGGTTTTACGGCAAGAGTCCCTCCGGATCCCAGTGCGAGACGTAAAGTTACTACGCAAAGGAGGCTCCGGGAGGGTCCGCCACTACCTTTGAGGGCCTACATCAGCTGTAGGGCCCCAACACCAAGCAGAGCTTGAGGGTTGAAATGACGCTCGAACAGGCATGCCCGCCAGAATGCTGGCGGGCGCAATGTGCGTTCAAAGATTCGATGATTCAC
+
CDCCCFFFFFFFGGGGGGGGGGGHHHHHHHHFHHHHHHHHHHHGGGGGHHGHHHHGHHHHHHHGGGGHHHHHHHHH:HHHH<<HHHGGGGGGGHHGGGGGG<H<HHHHHGGG?DGGG/FFGGGGGGGGFFFGGGG;G:GGF7FFFFFFEFFFFFGFFFFFFDGFFFFFFFFHHHFGHHGGBFFFFHHHHGGGFFFHGGGFFGFFFFFFHHHHFFGFFFFHHFFGFFFHGHHFEFGFEDFHHFFFFHHHGGGGGHHEHHHHHFGGGGGGGGGHHHHGEGGGGDGGGFFGGGFFFFFFFBBBBB
@M02197:102:000000000-ALU3V:1:1102:5459:14429 1:N:0:1
ACTAGGATCAGTTCCTCCGCTTATTGATATGCTTAAGTTCAGCGGGTATCCCTACCTGATCCGAGGTCAACCTTTGAAAGAGTTTAACGGCCACGACCGCCCGCACTCCAAAGCGAATATGTATAACAACGCTTAGAGACGTACAGCTCGGCCGGAGACTTCAAAGCGCGCGGGAGCCGCGACGCCCAATACCAAGCGAGGCTTGCGTGGCGAAATGACGCTCGAACAGGCATGCCCTTCGGAATACCAAAGGGCGCAATGTGCGTTCAAAGATTCGATGACTCAC
+
A@A1ABCFFCF3333F1CA1AE01AF333DEBGG3G12DA2A10A/AEHBF1C1F0FBCDD40E3AEGGHH:C1GF;1FFHF@BFG@1/9//>99>@>ECCE@EC@CC<FCG9@<<<BFHHD111@1?GH9;/<CH9<=FA#CACGA$:A-.C<@C<CEBBF0-$@<-;AAG??;<AE=@@/EB2(&2B;BBBFFFEBB//E>;/##E?9>B69B?/9BEB//GEBAB:BFF#A39/;-0;DF8%FCCHFEEA00GGD1AAE0B113B3G3E111C3D11@11AA>
@M02197:102:000000000-ALU3V:1:1102:24513:14623 1:N:0:1
ACTAGGATCAGTTCCTCCGCTTATTGATATGCTTAAGTTCAGCGGGTATTCCTACCTGATCCGAGGTCAACCTTTGGAAAATTGGGGGGTTTTACGGCAAGAGTCCCTCCGGATCCCAGTGCGAGACGTAAAGTTACTACGCAAAGGAGGCTCCGGGAGGGTCCGCCACTACCTTTGAGGGCCTACATCAGCTGTAGGGCCCCAACACCAAGCAGAGCTTGAGGGTTGAAATGACGCTCGAACAGGCATGCCCGCCAGAATGCTGGCGGGCGCAATGTGCGTTCAAAGATTCGATGATTCAC
+
CCCCCFFFFFFFGGGGGGGGGGGHHHHHGHHHHHHHHHHHHHHGGGGGHHHHHHHHHHHHHHHGGGFHHHHHHHHGHHGHHHHHHHGGGCF:GH:GG9GGG<H<HHH;HGGGG:GG9GG:GGGG9GG99GGGGFGGGGGGFFFF9F9:FFF:F:FFF.DFFFGFFFFFFFFGFFFFHFFFFGGFHHFHHGHHFFCFGFFFFFFFFFHGHHGFFFFFHFGFHHGHGHHHHHHGFFFFCGEFFEGCFHHHGGFCGGBHHHHGGGGGGGGGGECHFHHGEFGHFGGGGGGGGGFFFFFFFBAAAA
@M02197:102:000000000-ALU3V:1:1102:26452:14793 1:N:0:1
ACTAGGATCAGTTCCTCCGCTTATTGATATGCTTAAGTTCAGCGGGTATTCCTACCTGATCCGAGGTCAACATTCAGAAGTTGGGGGTTTTACGGCGTGGCCGCGACGATTACCAGTAACGAGGTGTATGATTACTACGCTATGGAAGCTCGCCGTGACCGCCAATCGATTTGGGGAACGCGGGTTACCGCGAGTCCCAACACCAAGCTGAGCTTGAGGGTTGAAATGACGCTCGAACAGGCATGCCCGCCAGAATACTGGCGGGCGCAATGTGCGTTCAAAGATTCGATTACTCAC
+
DDDDCFFFFFFFGGGGGGGGGGGHHHHHGHHGHHHHHHHHHHGGGGGGHHHHHHHHHHHHHHGGGGGHHHHHHHHHHHHHHHHHGGGGGGGHHGGGGGEGCG//</E/FFHGFHBA?<GD<FBD:>101=BBDEDGB9<@<A/GHFHC;GCA#:FDFEGFGAGFEGGGDHGHHGHGGD9CCHHHFBAGFGGHHH<CGDFFA2GHHHHHHHHHHHHH;GHH;BGHHHGEDGECE9HHFHEHFEHGGGGGHHHHHHHHHGGGGGGGGDGHHHGGFGGFGGGGGGGGGFBFFFFFABAAB
@M02197:102:000000000-ALU3V:1:1102:20700:14793 1:N:0:1
ACTAGGATCAGTTCCTCCGCTTATTGATATGCTTAAGTTCAGCGGGTATTCCTACCTGATCCGAGGTCAACCTTTGGAAAATTGGGGGGTTTTACGGCAAGAGTCCCTCCGGATCCCAGTGCGAAACATAAAGTTACTACACAAAGGAGGCTCCGGGAGGGTCCGCCACTACCTTTGAGGGCCTACATCAGCTGTAGGGCCCCAACACCAAGCAGAGCTTGAGGGTTGAAATGACGCTCGAACAGGCATGCCCGCCAGAATGCTGGCGGGCGCAATGTGCGTTCAAAGATTCGATGATTCAC
+
BBBBBBFFFFFFGGGGGGGGGGDHFHHHHHHHGHHHHHHHGHGGGGEGHHHGHFGGHHHHHHHGGGGHHHHHHHHH:GHHF:FFHHGG9GFG<;0CA2FGA;:+CG/#G?D-..;C4FBFB0?D#3A#/:F?BFGF9#.B#9DFFF.:A.95F.AFA5CFB8GGFDG1FFBFBFFF/GEGFFDD11HGHFFGEHFFFFDFFFCFD?2FHHGEFHGFBHFHHGGHHHFHHHGBFE????DGGHHHFFFFGCFFCHGGHHHGCFCFGGGGEFGFFFFFGGGGEFGGGGGGGGBFFFFFFB@BBB
@M02197:102:000000000-ALU3V:1:1102:15144:14945 1:N:0:1
ACTAGGATCAGTTCCTCCGCTTATTGATATGCTTAAGTTCAGCGGGTATTCCTACCTGATCCGAGGTCAACCTTTGGAAAATTGGGGGGTTTTACGGCAAGAGTCCCTCCGGATCCCAGTGCGAGACGTAAAGTTACTACGCAAAGGAGGCTCCGGGAGGGTCCGCCACTACCTTTGAGGGCCTACATCAGCTGTAGGGCCCCAACACCAAGCAGAGCTTGAGGGTTGAAATGACGCTCGAACAGGCATGCCCGCCAGAATACTGGCGGGCGCAATGTGCGTTCAAAGATTCGATGATTCAC
+
CCCCCFFFFFFFGGGGGGGGGGGHHHHHHHGGHHHHHHHHHHHGGGGGHHHHGFHHHHHHHHFGGGGHHHHHHHHH:HHH;H<HHHGG:GGGG;:GG9GGGH<<HGH<HGGGG;GGGGGGG9AGGG997GGGGGGGGG:GF8FFFF89FFFFF:FFF9FFAFGFFFFFFFFFGFF9FFFFFFGFGHGFFFHGFHHHGFGGGHGFFFFGHHFFFFFFFFFFHHGHHGHHHHFFGFFFFDFBFBBDFFFHGCGFGHHHHHGHHHGGGGGGGGGHHFFGGGGGBGGGGGGGGGFFFFFFFACCB@
@M02197:102:000000000-ALU3V:1:1102:28367:14953 1:N:0:1
ACTAGGATCAGTTCCTCCGCTTATTGATATGCTTAAGTTCAGCGGGTATTCCTACCTGATCCGAGGTCAACCTGTAAAGAATTTGGGGGTTTAACGGCAAGAGTCCCTCCGGATCCCAGTGCGAGACGTTAGTTACTACGCAAAGGAGGCTCCGGGAGGGTCCGCCACTACCTTTAAGGGCCCACGTCGGCCGTGGGGCCCCAAAACCAAGCGGTGCTTGAGGGTTGAAATGACGCTCGAACAGGCATGCTCGCCAGAATGCTGGCGAGCGCAATGTGCGTTCAAAGATTCGATGATTCAC
+
CCCCCFFFFFFFGGGGGGGGGGGHHHHHHHHHHHGHHHHHHHHGGGGGHHHHHHHHHHHHHHHGGGGHHHHHHHGHHHHHHHHHHHGGGGG;HHHG88G8GHHHHHHHHGGG:;GHHHHHHHGGGGGGG8HGHH;HHHHGGGD:HHHHGGHHGGGGGFCGGGHGHHGGGGGHGHHHGGHGGGGGGGGGFFGGGGGGFGFFGFFHHGFGFFGGHHFHHFHHHGHHHHHHHHFGGGGHHGHHHHHHHHH?GGGGHGGHHHHHGGGGGGGGGGHHHHGGGGHGGGGGGGGGGFFFFFFFBBABB
@M02197:102:000000000-ALU3V:1:1102:1976:14984 1:N:0:1
ACTAGGATCAGTTCCTCCGCTTATTGATATGCTTAAGTTCAGCGGGTATTCCTACCTGATCCGAGGTCAACCTGTAAAAAAATTTGGGGGTTTTACGGCAAGAGTCCCTCCGAATCCCAGTGCGAGACGTTAGTTACTACGCAAAGGAGGCTCCGGGAGGGTCCGCCACTACCTTTAAGGGCCCACGTGTGCCGTGGGGCCCCAAAACCAAGCGGTGCTTGAGGGTTGAAATGACGCTCGAACAGGCAGGCTCGCCAGAATGCTGGAGAGCGCAATGTGCGTTCAAAGATTCGATGAGTC
+
ABA?AFFBBC@@GFGGG42E22EFHHFFFHFFBFHGGHHCHGHFCEEEEFDHFHFFH3GGHECEGEAF3FHHHH)GGHFDE?FG<B4A/@EGG;0HE?7EEFFEDGHG<HGDCD:GH;8FHH;#E-3/<FGHED#8F;#/AC9ADFC#C3:HHGGECCGG?AF?EFC@DFFGGDFFFFFCF?DGFFCEGCCCCCABEE?DBB?GGFG/9E;EA?;B@BFFGF/FF9GF%GGEBBE?AEAGFFFDFG0B/CEAABB2BDGA0B1GBB0A00GCHFGA0A1AGAF3GBB11>BC131>>1>1
@M02197:102:000000000-ALU3V:1:1102:21925:15022 1:N:0:1
ACTAGGATCAGTTCCTCCGCTTATTGATATGCTTAAGTTCAGCGGGTATTCCTACCTGATCCGAGGTCAACCTGTAAAGAATTTGGGGGTTTAACGGCAAGAGTCCCTCCGGATCCCAGTGCGAGACGTTAGTTACTACGCAAAGGAGGCTCCGGGAGGGTCCGCCACTACCTTTAAGGGCCCACGTCGGCCGTGGGGCCCCAAAACCAAGCGGTGCTTGAGGGTTGAAATGACGCTCGAACAGGCATGCTCGCCAGAATGCTGGCGAGCGCAATGTGCGTTCAAAGATTCGATGATTCAC
+
BBBBBB@FFF@FFFAGGGE?EGGHGCBFHFHHHHHHHHHHGHHCGGGGHHFGHHHHGEBHGHGGGGGGHHHHFHGFF;HHHGFHHHEG8EEFBGFE4GG6EHE<HHHHHGGCDDGHHHHGHHFGCGGC?FHGHHHHHGHF@GG:HAGH?A<H:GGCGG?DCCGGHGHGGGHGGGFHFFHGFGGGGGGGGCCDFDGGGGEDGHGHFHFGGGGGHGHHGFHHGCHHHGGFFHGFGGDHHFHHFHHGEBHFGFCGHFHHHHHHAE22CFGGGGGHHFGGGGGGGGGGGGGGGFFFFFFFBAABB
@M02197:102:000000000-ALU3V:1:1102:19243:15107 1:N:0:1
ACTAGGATCAGTTCCTCCGCTTATTGATATGCTTAAGTTCAGCGGGTATTCCTACCTGATCCGAGGTCAACATTCAGAAGTTGGGTGTTTAACGGCATGGCCGCGCCGCGTTCCAGTTGCGAGGTGTTAGCTACTACGCAATGGAGGCTGAAGCGAGACCGCCACTAGATTTCGGGGCCGGGCTGACTAGCAGCCCGATCCCCAACACCAAACCCGGGGGTTTGAGGGTTGAAATGACGCTCGAACAGGCATGCCCGCCAGAATACTGGCGGGCGCAATGTGCGTTCAAAGATTCGATGATTCAC
+
BAAAAFFFFFF5FFFGGFEEEGGHHHGHHHGFDGHHFHHBBGHGGG2AGGDFHHHHHHHHHHH?EEEHGHHHHHHHHHHH)9FG97/G:0H<HGGGC9AAC;2@<E9CGCG:/9*GG,:;C?C6#..D:G:HHHH<GDGGG#GF6BAD/<##/:C3-5@CEABCAFFFEFGGGGCGD@=??GBGFFFFFBB/CFEF</9C?BFB6FEC:BCAGCCGGGFFDFFHFAGFHFFF?0FFE?EGF1FGF34FFGE/???EB35GGAGHFECCGEE?GEDDFHGEAA4BF55FFGGGFFFFFFFDAAA3A
@M02197:102:000000000-ALU3V:1:1102:19610:15109 1:N:0:1
ACTAGGATCAGTTCCTCCGCTTATTGATATGCTTAAGTTCAGCGGGTATTCCTACCTGATCCGAGGTCAACATTCAGAAGTTGGGTGTTTAACGGCATGGCCGCGCCGCGTTCCAGTTGCGAGGTGTTAGCTACTACGCAATGGAGGCTGCAGCGAGACCGCCACTAGATTTCGGAGACGGATTGACTAGCAATCCGATCCCCAACACCAAACCCGGGGGTTTGAGGGTTGAAATGACGCTCGAACAGGCATGCCCGCCAGAATACTGGCGGGCGCAATGTGCGTTCAAAGATTCGATGACTCAC
+
CCCCCFFFFFFFGGGGGGGGGGGHHHHHHGHHHHGHHHHGHHHGGGAEFHHHHHHHHHHGHHHGGGGHHGHHHHHHHHHH<<HHGGGGG;H<<GGG-/HHH<;G@EGCCBDGFH9H@,B>:/AD#:>@GG98GF;<FD9GG&GH$GDA;FE;H0EEG6GGEGG?FGCHE@CFBHFFC>GHHDGDFGFGFGFFFFFFFDFFFFHGHFEFDFFEGGFGGGGHHGGHHGHGBFFGFFGFFFGGGGGGFFHHFFHGGGGGHGHFHHHHHGGGGGGGGGHHHHGEEGHGGFGGGGGGGFFFFFFFBBBBB
@M02197:102:000000000-ALU3V:1:1102:20651:15432 1:N:0:1
ACTAGGATCAGTTCCTCCGCTTATTGATATGCTTAAGTTCAGCGGGTATCCCTACCTGATCCGAGGTCAAAGACGGTAATGTTGCTTCGTGGACGCGGGTCACGCCCCCCCGCAGACGCAATTGTGCTGCGCGAGAGGAGGCAAAGACCGCTGCCAATGAATTTGGGGCGAGTCCGCGCGCAGAGGCGGGACAGACGCCCAACACCAAGCAGAGCTTGAGGGTGTAGATGACGCTCGAACAGGCATGCCCCATGGAATACCAAGGGGCGCAATGTGCGTTCAAAGATTCGATGACTCAC
+
CCCCCFFFFFFFGGGGGGGG2EEFHHHHHHHHHHHHHHHHGHHGGGGGHHHGHHFHHHHHHGHEGGDHGHGHHHGGGHGHHHHGHHHHGHGGGHGGGGGGGGHGHGGGGGGGGGGGHGGGGGGHHHHHGGFGGFGGGGGGGGGGGGGGGGGGHGGFHHHHFFFGFGDGGHGGFFGGGGFFFHGDFGGHHHHEGGGGGEHFDHFFGHHHHHHHHHHFHHEGHH<HHHHHGGGGGHGGHHHHHHHHHGGGHHHHHHHHHHGGGHHGGGGGHHHHGGGGGGGGGGGGGGGFFFFFFFBABAB
@M02197:102:000000000-ALU3V:1:1102:3421:15361 1:N:0:1
ACTAGGATCAGTTCCTCAGCTTATTGATATGCTTAAGTTCAGCGGGTATCCCTACCTGATCCGAGGTCAAGAGTGTAAAAATGTACTTTTGGACGTCGTCGTTCTGAGTGCAAAGCGCGAGATGTACTGCGCTCCGAAATCAATACGCCGGCTGCCAATTGTTTTGAGGCGAGTCTACGCGCAGAGGCGAGACAAACACCCAACACCAAGCAAGGCTTGAAGGTACAAATGACGCTCGAACAGGCATGCCCCATGGAATACCAAGGGGCGCAATGTGCGTTCAAAGATTCGATGATTCAC
+
AAAAAB13BF1D33FGG111F1A1DFBFAD33DFGHFBDDFBGE0EGGFEGGBGFGGFHHHHGCC//BGF1FEDDGFFFFFCFFH2DGHE?ECH?EG9/?E0EHGFHHHHEFFFG?A;>?FC91BF2FDGACCGCCCGG9HHHEF<?@CGGAFBC<CCCGHHHHHGCCGCG@2@/<4FC/F;F<@F#9GEFGFHEEEFEFCA?FFCCHEFGFHFBFHHHHG@D6F;GH:9F9?FGAAFHHHFG69A//AC0FHHHHFFFFFGHG0?EAE1BDGAAA0FGGGGGGGGFFFFBFFF3AAAAA
@M02197:102:000000000-ALU3V:1:1102:16401:15455 1:N:0:1
ACTAGGATCAGTTCCTCCGCTTATTGATATGCTTAAGTTCAGCGGGTATTCCTACCTGATCCGAGGTCAACCTTTGGAAAATTGGGGGGTTTTACGGCAAGAGTCCCTCCGGATCCCAGTGCGAGACGTAAAGTTACTACGCAAAGGAGGCTCCGGGAGGGTCCGCCACTACCTTTGAGGGCCTACATCAGCTGTAGGGCCCCAACACCAAGCAGAGCTTGAGGGTTGAAATGACGCTCGAACAGGCATGCCCGCCAGAATGCTGGCGGGCGCAATGTGCGTTCAAAGATTCGATGATTCAC
+
BCCCCFFFFFFFGGGGGGGGGGGHHHHHHHHGHHHHHHHHHHHGGGGGHHHHHHHHHHHHHHHGGGFHHHHHHHHHHHHFHH<HHHGGGFADGHHGGGGGGHHHHHH<HGGGGGGGGGG;GGGGGGGGGGGGGFG.GG:G8FFF9FFFFFFFFFFFF9FFFFGFFGFFFGFHFFHFFHGHGBFGGFFFGFHHHHHFFFEFFFFF?FFGHHFEFFHFGGFFGFGHFHFHHHHFBFFFGFDFFFHHHFGFFGGGGHHGFHHHHGGGGGGGGGGHDGGEGGGHGGGGGGGGGGFFFFFFFBBBAB
@M02197:102:000000000-ALU3V:1:1102:3924:15732 1:N:0:1
ACTAGGATCAGTTCCTCCGCTTATTGATATGCTTAAGTTCAGCGGGTATTCCTACCTGATCCGAGGTCAACCTTTGGAAAATTGGGGGGTTTTACGGCAAGAGTCCCTCCGGATCCCAGTGCGAGACGTAAAGTTACTACGCAAAGGAGGCTCCGGGAGGGTCCGCCACTGTATTTCGGGGCCTACGGAAGCCGTAGGGCCCCAACGCCAAGCGGTGCTTGAGGGTTGAAATGACGCTCGAACAGGCATGCCCGCCAGAATGCTGGCGGGCGCAATGTGCGTTCAAAGATGCGATGATTCAC
+
AAA?1CFFFCDDGGF3GGGGC?EFHFBFDGHHHHHHHFAFGFFEGEEEHHDDGHH0BGBGGHFGGGGCGHGHHHGH8HHHFH<EH<C7-9A7G;FA39@CGHGHHHH7/.;CC;GG9GGB0F@B@3FGGFFEBF:GG:*F?=F?(B9B?ABFF-A-=39-@FFE@?B@7EFFFFFFFF;<1C@FFEB0AEBEF@ABCGGC?H@B?>AFAC@E??CBBBB0F0BFHG8B*F9EBF//AGA==EGEFGHF/ECEABF22FFFEGEEEE?E0AEBFFFEEE0GAGBFA3GEEA1FFDDDBA>11>
@M02197:102:000000000-ALU3V:1:1102:9879:15757 1:N:0:1
ACTAGGATCAGTTCCTCCGCTTATTGATATGCTTAAGTTCAGCGGGTATCCCTACCTGATCCGAGGTCAACCTTGAGAAATAATTCAAAGGTTCGTCCGGCGGGCGACGCCGTGCGCTCCAAAGCGAGGTGTTTTCTACTACGCTTGAGGCAAGACGCCACCGCCGAGGTCTTTAAGGCGCGTCCGTGGAGGACGGAGCCCAATACCAAGCAGAGCTTGAGGGTTGAAATGACGCTCGAACAGGCATGCCCCTCGGAATACCAAGGGGCGCAATGTGCGTTCAAAGATTCGATGATTCC
+
BBBBBFFFFFFFGGGGGGGGGGGHHHHHHHHHHHHHHHHHHHHGGGGGHHHHHGHEHHHHHHHGGGGHHFHHHHHH:HH:HHHHHHHFHHGGHHFGGGGGGGGGGGGGGGGGDCGFGGGGHHHHFGDDG:GGGGGGG:GGGGGGGGGGGGGGGGFFGGFFFFFFGGGEHHHFHGGGGGFGGGGGGFFHHGGFHGFHHHGHGHHGGFHGHFHGHHHGGHHHGHHFFHHHHGGGGGGHGHGFGFHGGG??GGFEEGFHHGGHHGHHEGGEGHFHHGEEFCGFFFGGGGGFFFFFFFBBBBB
@M02197:102:000000000-ALU3V:1:1102:14341:15851 1:N:0:1
ACTAGGATCAGTTCCTCCGCTTATTGATATGCTTAAGTTCAGCGGGTATTCCTACCTGATCCGAGGTCAACATTCAGAAGTTGGGGTTTTACGGCGTGGCCGCGACGATTACCAGTAACGAGGTGTATGATTACTACGCTATGGAAGCTCGACGTGACCGCCAATCGATTTGGGGAACGCGGGTTACCGCGAGTCCCAACACCAAGCTGAGCTTGAGGGTTGAAATGACGCTCGAACAGGCATGCCCGCCAGAATACTGGCGGGCGCAATGTGCGTTCAAAGATTCGATGACTCA
+
CBCCCFFFFFFFGGGGGGGGGGGHHHHHHHHGHHGHHHHHGHHGGGGGHHHHGHHGHHHHHHGGGGGHHHHHHH:HHHHH;HHHGGFGGGHHGGGGGGGGG9E@?6FCEH;FF=F1AGEABBC/>9<DGBFF61;%DDC0AFGHGHFC00:.ACEDEDHC.EDHFA9:HGGHHHGCDCCAEHHFEACBD;<0:/CEHDF??EFEF?33BF333HFCEHHFGGFHHEE?>19%9;FF>@3B12>;BFEBAD5D5FA3E2AEGGGGGGCHHEEGGGGGGGGGFGGFFBFFFFBB@BA
@M02197:102:000000000-ALU3V:1:1102:6006:15822 1:N:0:1
ACTAGGATCAGTTCCTCCGCTTATTGATATGCTTAAGTTCAGCGGGTATTCCTACCTGATCCGAGGTCAACCTTTGGAAAATTGGGGGGTTTTACGGCAAGAGTCCCTCCGGATCCCAGTGCGAGACGTAAAGTTACTACGCAAAGGAGGCTCCGGGAGGGTCCGCCACTACCTTTGAGGGCCTACATCAGCTGTAGGGCCCCAACACCAAGCAGAGCTTGAGGGTTGAAATGACGCTCGAACAGGCATGCCCGCCAGAATGCTGGCGGGCGCAATGTGCGTTCAAAGATTCGATGATTCAC
+
BBBBACBBFFBFGGGGGGGGGGGHHGFHGHHHHHHHHHHHHHHGGGGGHFHHHHHHHHHHFHHGGFEGHHHHHHBG:HHGHG<HGHCF98GGG;9GG8GG36:HGFH<HGGC?EGG9;:/GGG54?DAAEF:GG::FG;GD8FF4FFFFFF?FEBFF(9:95FEFD<D?F7FFBB9FFEGFF?EGFGBHEHFGGFFFFF<A>9<?D7FDHGFGFFBEF30FGGFGFGBGFB?BFGGFFFFHHFFHBEBE/ECE3GHEHHGFECE2GECCGGHGHGGGGGHG5EBGGGGGGFFFFFFFA@ABB
@M02197:102:000000000-ALU3V:1:1102:12833:16064 1:N:0:1
ACTAGGATCAGTTCCTCCGCTTATTGATATGCTTAAGTTCAGCGGGTATTCCTACCTGATCCGAGGTCAACCTTTGGAAAATTGGGGGATTTTACGGCAAGAGTCCCTCCGGATCCCAGTGCGAGACGTAAAGTTACTACGCAAAGGAGGCTCCGGGAGGGTCCGCCACTACCTTTGAGGGCCTACATCAGCTGTAGGGCCCCAACACCAAGCAGAGCTTGAGGGTTGAAATGACGCTCGAACAGGCATGCCCGCCAGAATGCTGGCGGGCGCAATGTGCGTTCAAAGATTCGATGATTCAC
+
CCCCCFFFFFFFGGGGGGGGGGGHHHHHHHHHHHHHHHHHHHHGGGEEHHHHHHHHHHHHHHHGGGGHHHHHHHHH:HHHHH<HHHGG9GHHHGHGGGGGE<H.HHHHHGGFG;GH:<HHHHGGGGGG9HHHHHHHHH;GG9GG;HHHHGG<H;GGG;GGG;GHGGGGGGFGGGGGGGEGFGDFFGHGGGGGGHGFGGGGGHFFFFFFHHFHGFFFHFHGHHGHHHGHHHHFGFGFFGDFGHGHHHGHCGGGEG1HHHHGHCCGGGGGGGGHFFFGGGGGB1GDBGGE1GFFFFFFFAAAAA
@M02197:102:000000000-ALU3V:1:1102:6913:16126 1:N:0:1
ACTAGGATCAGTTCCTCCGCTTATTGATATGCTTAAGTTCAGCGGGTATTCCTACCTGATCCGAGGTCAACATTCAGAAGTTGGGGGTTTAACGGCTTGGCCGCGCCGCGTACCAGTTGCGAGGGTTTTACTACTACGCAATGGAAGCTGCAGCAAGACCGCCACTAGATTTCGGGGCCGGCTTGCCGCAAGGGCTCGCCGATCCCCAACACCAAACCCGAGGGCTTGAGGGTTGAAATGACGCTCGAACAGGCATGCCCGCCAGAATACTGGCGGGCGCAATGTGCGTTCAAAGATTCGATGATTCAC
+
CCCCCFFFFFFFGGGGGGGGGGGHHGHHHHHGHHHHHHHHHHFGGGGCHHHGHHEHHGHHHHHGGGGHGHHHHGHHHHHHHHHH:C9GEFHH<GC;;;?:GHGGGCFCCC<0CC1FF,B7C@FGGBCE:FHH5G9;H9GDFGB9CFC597#:08#B7?>??BB?7F9;:BFFBBF?DA>AD;AFDCFBFCFE<A@CE?GGF?BGGFGBA/EGDFFFGFF?:AFFEHFGHGHG4AFGBGE>EEAB%94F@EHHG?F@EEFAFBFHHHHHFGGGGGGGGFHDFGACEAAGBGFFFD?G4FFBBFFFABBBB
@M02197:102:000000000-ALU3V:1:1102:4741:16202 1:N:0:1
ACTAGGATCAGTTCCTCCGCTAATTGATATGCTTAAGTTCAGCGGGTATTCCTACCTGATCCGAGGTCAACCTTTGGAAAATTGGGGGTTTTACGGCAAGAGTCCCTCCGGATCCCAGTGCGAGACGTAAAGTTACTACGCAAAGGAGGCTCCGGGAGGGTCCGCCACTACCTTTGAGGGCCTACATCAGCTGTAGGGCCCCAACACCAAGCAGAGCTTGAGGGTTGAAATGACGCTCGAACAGGCATGCCCGCCAGAATGCTGGCGGGCGCAATGTGCGTTCAAAGATTCGATGACTCAC
+
BBBB?FFFFFDFGGFFGFGF2EFHHHHFFHHHHHHHHHHHGHHGCGGGHHHHHHHHHHGHGHHGGGEGFHHHHHHHBGHEF:FFFG?BEGGG0HGGGG95FGGHGHFHD??DDGHHHH<HGGGGG998HEHHHHHH;H;CCG::HFFACDCFEGGCGGC7DGCECGGGFGGGGGEAHCBGCECFFFGGGBFFF9FFFGCCFHGFEFFCFFFBBEBEBHFHGBFG?GB2GFGGGEEFGCFFHFGH:EGE??E/F1BGFCHGFA/EEEGGGFDHCGE0EAEGA3ABFFEG1BFFFD11?AAAA
@M02197:102:000000000-ALU3V:1:1102:8236:16206 1:N:0:1
ACTAGGATCAGTTCCTCCGCTTATTGATATGCTTAAGTTCAGCGGGTAGTCCCACCTGATTCGAGGTCAGAGTCAAATGAAGGTTTTGTGCGCCAGGGCACGATTCGAAGCGTTCCAAGACGGACTTGGCCACCTCCCTTGCAGGAGATGTCCTCGACGATCGTTGATTATCACGTCGAGTAGAACCACGTCCAACGAGGATCTGCTAATGCATTTAGGACGAGCCGTCTCCCGAAGGCTACGGCAGGCATCCAAACCCAAGCCTGCAGACGACAATAAAGCGGGCAGCTTGAGAACTTCACGACACTCGAACAGGCGTGCTCCTCGGAATACCAAGGAGCGCAAGGTGCGTTCAAAGATTCGATGATTCAC
+
AA@A@B4DCC@@FGGGGGGGGGGHHHHHHHHGHHHHHHHHHHHGFFGGGHHHH3GFHHHHH5FFGGGHCEGC53B5DGH5BF3BDDC1BCFFEGDEEFGEEEEGCEFHEECG/EEHDHF02C/CDCH2FGGHFHHHGFHHGHBGHFFHHHHGHHGCG@.ACCFCFFBD9FHGHF:CGF0@GH;:0CA9.A99EGGGDAA/0/9;;9009BD=0<90F?DGDC9@<<;A//9/F1?%<<;/F5FAG5101HGGGEF?/GEB0/C3FD/EE?/4F44B3FGE>>11333F3FGHFF44GEF?GE55EGE1EEFHHHFGEGG1DEE2GFHGHGF3HFGHDFEE2HFBHGGEE4GGGGGGFE4BFFFFFBFABAA3
@M02197:102:000000000-ALU3V:1:1102:11212:16373 1:N:0:1
ACTAGGATCAGTTCCTCCGCTTATTGATATGCTTAAGTTCAGCGGGTATTCCTACCTGATCCGAGGTCAACCTGTAAAAAAATTTGGGGGTTTTACGGCAAGAGTCCCTCCGAATCCCAGTGCGAGACGTTAGTTACTACGCAAAGGAGGCTCCGGGAGGGTCCGCCACTACCTTTAAGGGCCCACGTGTGCCGTGGGGCCCCAAAACCAAGCGGTGCTTGAGGGTTGAAATGACGCTCGAACAGGCATGCTCGCCAGAATGCTGGCGAGCGCAATGTGCGTTCAAAGATTCGATGACTCAC
+
CCCCCFFFFFFFGGGGGGGGGGGHGHGHHHGHHHHHHHHHHHHGGGGGHHHHHHHHHHHHHHHGGGGHHHHHHHGGHHHHGCHH<HHGGGEGG:H:GGGGGG;HHHHHGHGGGGGGHGHHFHHG:GGGGGGHGHH;HHHHGGGGGHBHHGDGHGGGGGGGFGFECFGGGGGGFGHGGGFHGGG?0EHFGGGGGGGGGGGGFFFGFGFFFGGGGHHHHHHHHHFFHHGHHHFGGGGGHEFHHHHHHFHHGGGGGHHHHGBHFFGFGGGF?GGHGHHGGGGGGGGGGGGGGGFFFFFFFA@CA?
@M02197:102:000000000-ALU3V:1:1102:17171:16287 1:N:0:1
ACTAGGATCAGTTCCTCCGCTTATTGATATGCTTAAGTTCAGCGGGTATCCCTACCTGATCCGAGGTCAACCTTTGAAAGAGTTTAACGGCCACGACCGCCCGCACTCCAAAGCGAATATGTATCACAACGCTTAGAGACGGACAGCTCGGCCGGAGACTTCAAGGCGCGCGGGAGCCACGACGCCCAACACCAAGCGAGGCTTGAGTGGCGAAATGACGCTCGAACAGGCATGCCTTTCGGAATACCAAAGTGCGCAATGTGCGATCAAAGATTCGATGATTCAC
+
BBBBBFFFFFFFGGGGGGGGGGGHBFHFHFHHHHHHHHHHHHHGGGGGHHHHHHHHHHGHGHH99GEHH<HH9H:HHGHGHGHH<E<HGGGGGGCFGGCFEGFGCGGHHHFFGGG8GGGHHB-FHF;H<GDCEFFG:HHEGCFGGGHHHGGG4GGGGGGGGGGG:FEFGGGGGFFFFFFFFAC0DFFF?FFFFFFFFFFBB6FFFEF?FEE2BEDFB8FFFFF9BFFC1A0AB/0;AEFFAAGBFA0GGAA00A0B13GA001A13EF33GEABB1B3DFD>>111
@M02197:102:000000000-ALU3V:1:1102:8060:16494 1:N:0:1
ACTAGGATCAGTTCCTCCGCTTATTGATATGCTTAAGTTCAGCGGGTATTCCTACCTGATCCGAGGTCAACCTTTGGAAAATTGGGGGGTTTTACGGCAAGAGTCCCTCCGGATCCCAGTGCGAGACGTAAAGTTACTACGCAAAGGAGGCTCCGGGAGGGTCCGCCACTACCTTTGAGGGCCTACATCAGCTGTAGGGCCCCAACACCAAGCAGAGCTTGAGGGTTGAAATGACGCTCGAACAGGCATGCCCGCCAGAATGCTGGCGGGCGCAATGTGCGTTCAAAGATTCGATGACTCAC
+
BBBBBFFFFFFFGGFGGGGGGGGHHHHHHHHGGGHFHHGCHHGGGGGGGHHHFFGHGHFHHHH?EGGHHHHHHHHE9CGHHH<GHHGGGCDG:HHGC6GGGHH<HHH<HGF9D:GGG;GGGGG2GAFG9GGGGFFGG/;GD8FF4FBFFFFFF:FFF9FFFFGFFFFFFFFGFHHGGGGHGGAFFFFGFHHGFFGFFGDB/CCFDFFFFHGFEHHGEFBFFFGHHDFFFGFFGE@ADGFHEGFFFF1C/CGGGHHHHHGGHGGGGGGGAECHFHHGGCGHGGGFGCGGGGBFFFFFFAA@BA
@M02197:102:000000000-ALU3V:1:1102:21094:16528 1:N:0:1
ACTAGGATCAGTTCCTCCGCTTATTGATATGCTTAAGTTCAGCGGGTATTCCTACCTGATCCGAGGTCAACCTTTGGAAAATTGGGGGGTTTTACGGCAAGAGTCCCTCCGGATCCCAGTGCGAGACGTAAAGTTACTACGCAAAGGAGGCTCCGGGAGGGTCCGCCACTACCTTTGAGGGCCTACATCAGCTGTAGGGCCCCAACACCAAGCAGAGCTTGAGGGTTGAAATGACGCTCGAACAGGCATGCCCGCCAGAATGCTGGCGGGCGCAATGTGCGTTCAAAGATTCGATGATTCAC
+
CCCCCFFFFFFFGGGGGGGGGGGHHHHHHHHHHHHHHHHHHHHGGGGGHHHHHHHHHGGHHGHGGGGHHHHHHHHH:HHHH<<HHHGGGBEGGHHGGGGGGHH<GHH<HGGGG;GGGGGGGGGGGGGGGGGGGGGGGGGGFFFFFFFFFFF?FFGFFFFFFFGFFFFFFF9FHGFGFHGHHFFHFFFFGFFHGGHFGGGGGHFFGFFGFHGFFGFFFFGFGFGHGHHGGFHFGGGFHFFHFBHFHHHFCFGGGHGBGHHHHGGGGGGGGGGHGHGEFEGGGGFFGGGGGGFFFFFFF??BBA
@M02197:102:000000000-ALU3V:1:1102:12553:16675 1:N:0:1
ACTAGGATCAGTTCCTCCGCTTATTGATATGCTTAAGTTCAGCGGGTATTCCTACCTGATCCGAGGTCAACATTCAGAAGTTGGGGGTTTAACGGCTTGGCCGCGCCGCGGACCAGTTGCGAGGTGTTATCTACTACGCAATGGAAGCTGCAGCGTGACCGCCACTAGATTTCGGGGCCGGGCTGACTAGCAGCCCGATCCCCAACACCAAACCCGGGGGTTTGAGGGTTGAAATGACGCTCGAACAGGCATGCCCGCCAGAATACTGGCGGGCGCAATGTGCGTTCAAAGATTCGATGACTCAC
+
DDDDDFFFFFFFGFGGGGGGGGGHHHFHFHHHGHHHHHHHHHHGGGEGHHHHHHHHHHHHHHHGGGGHHHHHHHHHHHHH.:HHGGGB>8HH/GGGG;EGHB#94@:2)?#<.2/<>;;F.3D3BC0A:<$7;G:9;C8G96F9C;C?#58#-#;;88FGFFD9FFFFFGGGFGCGGGGGHEHGHHGBHFFFCFFFFBGDAFF<HFEEFEFEFADGGGFF:FGEAGFGHHHGGHF?DGAB?1;FFFGHGHHECGGGHBGGHHHHHGGGGFFGGGHHGGGGGGHGGFFFEBE4GFFBFFFFBBAAA
@M02197:102:000000000-ALU3V:1:1102:7753:16705 1:N:0:1
ACTAGGATCAGTTCCTCCGCTTATTGATATGCTTAAGTTCAGCGGGTATTCCTACCTGATCCGAGGTCAACCTTTGGAAAATTGGGGGGTTTTACGGCAAGAGTCCCTCCGGATCCCAGTGCGAGACGTAAAGTTACTACGCAAAGGAGGCTCCGGGAGGGTCCGCCACTACCTTTGAGGGCCTACATCAGCTGTAGGGCCCCAACACCAAGCAGAGCTTGAGGGTTGAAATGACGCTCGAACAGGCATGCCAGCCAGAATGCTGGCGGGCGCAATGTGCGTTCAAAGATTCGATGATTCAC
+
3AAABFFDF?@BFGGF5CEGGCGHHHHGHGBGDGFHHF5GFFFECCAEF5FFHHHGHHGHFHGFEAEFFEHGGHHH:HF3GD<FHEEGCDGD9FFGD6GGGH<<GHH;HG;-CABF:BF5FG:GFC?E;;;AF;C8G-G8F3FBBFFFFF::F.AB?2BB65FEB@DBDF1@BFHFFFEB4FDEEFFFFFFFBFFFFECF/AFFBFFFFFFF119GB9FGHFFFEFGHGHHE?EFEDFFHFBA81BGB0B/A0B12HHGHGCE?CEAEEEA11DGCGEEAEF3GB3B11GC1BFDFFAA>11
@M02197:102:000000000-ALU3V:1:1102:2430:16716 1:N:0:1
ACTAGGATCAGTTCCTCCGCTTATTGATATGCTTAAGTTCAGCGGGTATTCCTACCTGATCCGAGGTCAACCTGAAAAAATAGTTTTTGAGGAGGCCGGGTCCCCGGGACCTTGCAACTCAACGCGTGCTCCGGAAAGCTCAGTGCGAAGAGGGTCCCACGGACGCCGTCATTGTCTTTGAGACCAGTTGGCCGCGAACGGTCCAACGCGGTCCAACACCAAACCCAGAAGGTTTGAGGGAGGATAATGACGCTCGAACAGGCATGCCCTTCGGAATGCCAAAGGGCGCAATGTGAGTTCAAAGATTCGATGACTCAC
+
BBBBBFF5CFFFGFGGGGGCGGGHHHHHGFFFHHGHHGGEBGHGCCEEHGGGGGHHFGHGHHEEAEEHFHHHHGGHHDEEAHHFHFGGGGGHHGGGEG?EGEAFHGGGCCGHHHHGHFFGHHFGCGGCGFBHGCGGGHHHGH@==BCGC.BC9EEFGHGGG??CDGAGGBFFHFEHHFGHFFFFGFFHFFFFFFF@;DACF9AGFFFBFCGFEGAFFEFFFF0FE?FFFFE?BF8HHFFDFFFFDGFEEA/CBF/F1BGD1G0GGF/FAGEEFFDBFF0GBG?EE0AD133B1B13FF33ABGE1GFBFBFD11AAAA
@M02197:102:000000000-ALU3V:1:1102:19371:16734 1:N:0:1
ACTAGGATCAGTTCCTCCGCTTATTGATATGCTTAAGTTCAGCGGGTATTCCTACCTGATCCGAGGTCAACCTGTAAAGAATTTGGGGGTTTAACGGCAAGAGTCCCTCCGGATCCCAGTGCGAGACGTTAGTTACTACGCAAAGGAGGCTCCGGGAGGGTCCGCCACTACCTTTAAGGGCCCACGTCGGCCGTGGGGCCCCAAAACCAAGCGGTGCTTGAGGGTTGAAATGACGCTCGAACAGGCATGCTCGCCAGAATGCTGGCGAGCGCAATGTGCGTTCAAAGATTCGATGACTCAC
+
BBBBBFFFFFFFBGGGGFG2EGGHHGGHHGBGHHFFGD5GGHFFGGECFFFHHFHHBHHHBHHGC?EHHGHEFFGGHHHGHGHHHHEE7>EEH:FE@GC8FH;FGE33?EACDGFHH<FHHHGGGGGGCFCF<F;G;;EG9GG;E0FGDG:GFFGG;CCG.HHCCFGGG:GGGGCFGEFFE.AEFGGCGCCGFC?G@CEFFG<CHHCFFFFFHHFDFGFFAEBHHGHHGHGGFFFFAAGEBGGBFFFEAEEAB122HHFGAGEGEAECEE1EHHGGEGCGF333GGEFAB1DDD1F?AAAA
@M02197:102:000000000-ALU3V:1:1102:4187:16651 1:N:0:1
ACTAGGATCAGTTCCTCCGCTTATTGATATGCTTAAGTTCAGCGGGTATTCCTACCTGATCCGAGGTCAACATTCAGAAGTTGGGGGTTTAACGGCTTGGCCGCGCCGCGAACCAGTGGCGTGGGTTTTAATACTACGCAATGGAAGCTGCAGCGAGACCGCCACTAGATTTCGGGGCCGGCTTGCCGCAAGGGCTCGCCGATCCCCAACACCAAACCCGAGGGCTTGAGGGTTGAAATGACGCTCGAACAGGCATGCCCGCCAGAATACTGGCGGGAGCAATGTGCGTTCAAAGATTCGATGATTCAC
+
BBBABFFFBC4DGGDGFGGF2EEGHH5GFHHGHHHGFFHHHHFGGCG?GHHHGHHHHGHHHHHGCEEGHHHHHGBFGHHG55DG?C78E8&9:?#83/9/?9E9#>B/C9#1/F11%'<>C#A.4-/9<600;:;FHG/#,/06G:CA9FF9:+BBG6B9;?9,DF99/FB2?;--;@@CB?;9@A/<9/3<.A><9<?@//<//9AB/??E/AAAEEAA:HF>3FEGFGGFFGD6:G1?BFEE?9HHGGHHHGHEE0EEFBBFFGD53E?CGGGF55GBBHEE2DG45E5GGGGGGFFFFBBFBBAAB
@M02197:102:000000000-ALU3V:1:1102:25817:17108 1:N:0:1
ACTAGGATCAGTTCCTCCGCTTATTGATATGCTTAAGTTCAGCGGGTATTCCTACCTGATCCGAGGTCAACCTGTAAAAAAATTTGGGGGTTTAACGGCTTGGCCGCGCCGCGTACCAGTTGCGGGGGTTTTACTACTACGCAATGGAAGCTGCAGCGAGACCGCCACTAGATTTCGGGGCCGGCTTGCCGCAAGGGCTCGCCGATCCCCAACACCAAACCCGAGGGCTTGAGGGTTGAAATGACGCTCGAACAGGCATGCCCGCCAGAATACTGGCGGGCGCAATGTGCGTTCAAAGATTCGATGATTCAC
+
CCCCDFFFFFFFGGGGGGGGGGGHHHHHHGHHHHGHHHHHHHHGGGGGHHHHHHHHHGHHHHHGGGGHGHHHHHHHHHHHGGHHHHHGGGGF:H<;G::G/F;H<CCGCG22+93D8.G6GFHG#<7/B:AE9G9HH,;H95/C6F9FB43FB:9B9D8:5FGFCF=FFFFCBFF?GFDCCDEFC:@C@B;CGBECD@.DGGGGGGGDGF:DFFGFDFEDGDGFHGFFFEHHCHHHFEHHCE?1E?GCEFF@34FF12GGGGGHGGHHGHHHGFGGGFEGDHHHHGGEGFGGGGFFGGGFFFBFFFFCBCCB
@M02197:102:000000000-ALU3V:1:1102:5728:17144 1:N:0:1
ACTAGGATCAGTTCCTCCGCTTATTGATATGCTTAAGTTCAGCGGGTATTCCTACCTGATCCGAGGTCAAAGACGGTAATGTTTTCTTGTTGGACGCGGGCCGGAGCCCCTCGAGAAGCGCAATGTGCTGCGCGAGAGGAGGCAAGGACCGCTGCCAATGGATTTGGGGCGAGTCCGCGCGCTGAGGCGGGACAGACGCCCAACCCCAAGCAGAGCTTGAGGGTGTAGATGCCGCTCGAACAGGCATGCCCCCCGGAATTCCAAGGGGCGCAATGTGCGAGCAAAGATTCTATGATTCAC
+
ABBBBF4@FFFFGFGGGFGEEFGHHHGHCHFFHHFFHHHDHDFEEEFEHHEDGHHFHGHFHE1EEFEHHBGBFGEF1FFHGFGHHHHHH@GHAFFGGG@EECEGGGGGGGHGBDFEGHHGG*?EGHHGHHHFCG<C@@DGGGGGHGA.FGGGFGGGBFFGGF::FFA.@EBA>@BBD;A;=F;D#AF?FFFC9AEB?DFFC@;D#:A#9F;;G<AB0:/.FFHDA@=;HC<#CC02/?1?1<1?A<//////ABBB1B11C0B/AAA00AA3GA0A0113AB33GB3113B3FB3>11A>
@M02197:102:000000000-ALU3V:1:1102:27916:17111 1:N:0:1
ACTAGGATCAGTTCCTCCGCTTATTGATATGCTTAAGTTCAGCGGGTAGTCCTACTTGATTTGAGGTCATAATGCACTGAAAGAGTTAGACTCTATTCAGATTGATGGGGGTTTTGTTAAAGCTCGTTGAACCTTCTACTTGCGATCCCCGATGAGTTTATGAGACTACAACATCAGGTCAAGCCGCATTAGTGCGTTCATTCAGCTTGTTGTATTTAAGTTGAGCCAGAGCCTAAGGGGCAACGGCAAGCAACCAAGATCCAAGCCCAAACTACCAAAGAGTTACCCTTGGCGGGGTTGAGAATTTCGCGACACTCAAACAAGCATACTCTTCGGAATAACCAAAGAGTGCAAGGTGCGTTCAAAGATTCGATGATTC
+
BBBBBFFFFFBFGGGGGGCFGGGHHHHHHHHHHHGHHHHHHHHGGGEFGHHHHHHHHHHHHGHHGGHGHHFHHHHHHHHHHHHGHGFHHHHHHHHHHHHHGHHHHHHFGFGEGGGHHHHGGGHFHGEGHEFFGHHHHHHHHBGGGHGGHGGGGGEHFHGHHFGHHHGFHHHHHHHGHHGGHHHHGGGCGHHHHGHGCCHHFHGGGGFGHFGHHHGGGGGGGGGGGGGGHEGFGHHGFEGF?DFFFEGDFGAGGEHHFF22GFGEHGGHHHHGB/HGHFGBGFHGHGGEFGGFEAFAHGHHHGHFCFFAGGHEFFGHFFGFBHGHHGGFHGGGEEDBHHHHHGHHHHGHHHHHFBGGGFGBGGGFGGGFFFFFFFBB@BB
@M02197:102:000000000-ALU3V:1:1102:25487:17446 1:N:0:1
ACTAGGATCAGTTCCTCCGCTTATTGATATGCTTAAGTTCAGCGGGTATTCCTACCTGATCCGAGGTCAACATTCAGAAGTTGGGGTTTAACGGCGTGGCCGCGACGATTACCAGTAACGATGTGTAAATTACTACGCTATGGAAGCTCGACGTGACCGCCAATCAATTTGGGGAGTGTCTGTGACAGACAGCTCCCAACACCAAGCTGAGCTTGAGGGTTGAAATGACGCTCGAACAGGCATGCCCGCCAGAATACTGGCGGGCGCAATGTGCGTTCAAAGATTCGATGATTCAC
+
CCCCBFFFFFFFGGGGGGGGGGGHHHHHGHHHHGHHHHHHHGHGGGGGHHHHHHHHHHHHHEHGGGGHHGGHHHHHHHHHH<GGGGGGGHHHGG:GGGGEHGGC@DCCGGFGHHH1CGGGFFACFFDG8BGGGFFBD0C0DFFBGC:0CDFE<@.ED?CFBFABFFFHFFDGFFGCEHHFHBHDBGFFBHHDEFGFFFGFBGGHHBFEF?B3FFH;GHGHHGFGFEEE@92ADHFFFHGF1F0E?GGHHGHHFGFGGGCGCGGGGHHHHFEEGHCGFBBGGGGFFFFFFFFBBBBB
@M02197:102:000000000-ALU3V:1:1102:12328:17599 1:N:0:1
ACTAGGATCAGTTCCTCCGCTTATTGATATGCTTAAGTTCAGCGGGTATTCCTACCTGATCCGAGGTCAACCTGTAAAGAATTTGGGGGTTTAACGGCAAGAGTCCCTCCGGATCCCAGTGCGAGACGTTAGTTACTACGCAAAGGAGGCTCCGGGAGGGTCCGCCACTACCTTTAAGGGCCCACGTGTGCCGTGGGGCCCCAAAACCAAGCGGTGCTTGAGGGTTGAAATGACGCTCGAACAGGCATGCTCGCCAGAATGCTGGCGAGCGCAATGTGCGTTCAAAGATTCGATGACTCAC
+
BBBBBFBFFF4BGDGGBGGGCEGGHBGHHHHHGHHHHHGHHHHGGGGGHHHHGGFFHGHHHHHGGGFHGHHGHHGFFHHH;;HHGHEGGEGGHHHGGGGGFHFHGGHFHED@FGGHH<HHHHGGGGGGF8GGDGHHGHHGGGCGFGHHGG0C9GGC8CGC#CGGHHGFBFGGGGFGF@BAEFGCGEGFFFFFGGGDBDEBBBFGFFCGGFCFFGGFEHHFHFHHHHHHHHE?FFDF1FGFFFFHFGEE?GEEHEFGGA5AAEEECCGGGEDCHGGEEGHGGGDB5GGGBFFFFFFFBAABB
@M02197:102:000000000-ALU3V:1:1102:14843:17489 1:N:0:1
ACTAGGATCAGTTCCCTCCGCTTATTGATATGCTTAAGTTCAGCGGGTATTCCTACCTGATCCGAGGTCAACATTCAGAAGTTGGGGTTTTACGGCGTGGCCGCGACGATTACCAGTAACGAGGTGTATGATTACTACGCTATGGAAGCTCGACGTGACCGCCAATCGATTTGGGGAACGCGGGTTACCGCGAGTCCCAACACCAAGCTGAGCTTGAGGGTTGAAATGACGCTCGAACAGGCATGCCCGCCAGAATACTGGCGGGCGCAATGTGCGTTCAAAGATTCGATGATTCAC
+
ABBBCFFFFFFFGGGGGGGGGFGGHHHHHHHHHHHHHDGHHHHHGGGGGHHHHHHHHHHHHHHHGGGGHHHHHHHHHHHHHH;HHG:GGGG<HGGGGGGGGHFG?6C<CFHGFFDC?<G1AABCAHDFFHFHHFFHGHDGEDFHHGHFHFHDCC?AAEGGHHFGGEFGDFGHHDGGGFGGCGFD9GEGFAEHGG/DBFEF/BDEHEGHGFGGFBHHHGHH<HGFFFEE>EGHGEFGHHGG@1HGCGGGHHEHFHHCHGGGGGGGGGHHFHG?FGHGGGGGGGGGGFFFFFFFA>3>>
@M02197:102:000000000-ALU3V:1:1102:8426:17647 1:N:0:1
ACTAGGATCAGTTCCTCCGCTTATTGATATGCTTAAGTTCAGCGGGTATTCCTACCTGATCCGAGGTCAACCTTTGGAAAATTGGGGGTTTTACGGCAAGAGTCCCTCCGGATCCCAGTGCGAGACGTAAAGTTACTACGCAAAGGAGGCTCCGGGAGGGTCCGCCACTACCTTTGAGGGCCTACATCAGCTGTAGGGCCCCAACACCAAGCAGAGCTTGAGGGTTGAAATGACGCTCGAACAGGCATGCCCGCCAGAATACTGGCGGGCGCAATGTGCGTTCAAAGATTCGATGACTCAC
+
CCCCCFFFFFFFGGGGGGGGGGGHHHHHHHHGGHFFFHFHHHGGGGGGHHHGHHHHHHHHHHFEGGGHHHHHHHHGHHHHHHHHHHGGEEGG<HGGGGGG<<6HHH<HGGCGGGHH::;HH96GGG9FHHG0HG<H<;H8/GG:HGHHGFHH'GGGDCCCGHHGGGGGGGHGHHHHFGGGGEE?FFFGGGGFGHHGGDFDHFFGFFFFFEHFFFFEHHHHFFFHHHHHHHFFGGEDDGHHHHFGF1CGGEGCHHFHDHHHHGGGGGGGGGHHHHGCEGFGGFDEGGGGGFFFFFFFBBAAA
@M02197:102:000000000-ALU3V:1:1102:15704:17722 1:N:0:1
ACTAGGATCAGTTCCTCCGCTTATTGATATGCTTAAGTTCAGCGGGTATTCCTACCTGATCCGAGGTCAACATTCAGAAGTTGGGTGTTTAACGGCATGGCCGCGCCGCGTTCCAGTTGCGAGGTGTTAGCTACTACGCAATGGAGGCGGCAGCGAGACCGCCACTAGATTTCGGAGACGGATTGACTAGCAATCCGATCCCCAACACCAAACCCGGGGGTTTGAGGGTTGAAATGACGCTCGAACAGGCATGCCCGCCAGAATACTGGCGGGCGCAATGTGCGTTCAAAGATTCGATGATTCAC
+
BBBABFFBFFDBFGGGGGGGGGGHHGGHHHHHHHHHHGHGHHGGGFFGFHHHHHHHHHHHHHHGGGGHHHHFHGHHHHHF:8FHG8/EE8FF:GE8GGF5EG/EEEC?D/#1<CGF@G2@@/<C:8F6FGGHHE#F9DCGGGFF0<A?#CCGF6C.@@DE.CFDGHHFGGGFGGGCC<.BFFFFFGHBGFBDFE?GFDECDHGDFDEGCGFEFED@AAEHHGGHHGHHHHFHHFGEEE1CFE@FFEHFHHFFGGGEBFHGGHHHHGGGGGGCGGHHHHGGGGGGGGGGGGGGGFFFFFFFCCABA
@M02197:102:000000000-ALU3V:1:1102:20933:17687 1:N:0:1
ACTAGGATCAGTTCCTCCGCTTATTGATATGCTTAAGTTCAGCGGGTATTCCTACCTGATCCGAGGTCAACATTCAGAAGTTGGGGTTTTACGGCGTGGCCGCGCCGATTACCAGTAACGAGGTGTATGATTACTACGCTATGGAAGCTCGCCGTGACCGCCAATCGATTTGGGGAACGCGGGTTACCGCGAGTCCCAACACCAAGCTGAGCTTGAGGGTTGAAATGACGCTCGAACAGGCATGCCCGCCAGAATACTGGCGGGCGCAATGTGCGTTCAAAGAT
+
AAAABFFFFFFFFGGGGGGGGAEGBFHHHFHHHFHHFHHHHHCEGGEGBGHGHHHHHHH<H:HGG9GHH:HH:HHH:HHHHHHGGEFED/<HFG;F;EGE9#E/+.B/FF/:DF1'GD%//CCA/<<811;:8D%<FD4/<E00:9<70C:#@C#;ABBAGBGG/<AFGGGHGFAA@C.9EDF@/+GGCFGACFC:B<4D8EAFA:GGFGBF9>?F>CDD9EHGFB>B/A0?ED@B5GGFBB/;BFABBHGFDHBHGFA00EEEA11GFA1EA?C1FFFAAAA?
@M02197:102:000000000-ALU3V:1:1102:28265:17724 1:N:0:1
ACTAGGATCAGTTCCTCCGCTTATTGATATGCTTAAGTTCAGCGGGTAGTCCTACTTGATTTGAGGTCATAATGCACTGAAAGAGTTAGACTCTATTCAGATTGATGGGGGTTTTGTTAAAGCTCGTTGAACCTTCTACTTGCGATCCCCGATGAGTTTATGAGACTACAACATCAGGTCAAGCCGCATTAGTGCGTTCATTCAGCTTGTTGTATTTAAGTTGAGCCAGAGCCTAAGGGGCAACGGCAAGCAACCAAGATCCAAGCCCAAACTACCAAAGAGTTACCCTTGGCGGGGTTGAGAATTTCGCGACACTCAAACAAGCATACTCTTCGGAATAACCAAAGAGTGCAAGGTGCGTTCAAAGATTCGATGACTCAC
+
BCBCBFFFFFFFGFGGGGGGGGGHHHGHHHHHHHHGGHHHFGAEFGGGGHHHGHHHHHGHHHHHGHHHHHFHHHGHHGGHHHHHHHHHHHHHGHHHHHGGHHHHHHHHHGCEFAFHHBDHHHFHHGGGHHFFGFGHHHGGHHEDCHEDGFFCFGGHH4GHFFGHHGFHCCHFHFGFCF<CGHFHGGCGGGHHGHGGGGHGFHGHFHGGGHGGHGGGGGHHGHGBFG<;0CEFGGGHGFFCEAACDBFFFEE<1FBHGCBFGCEG0EABFBGF1?CHHGGHEFGFHE/F//EC?AA0BHGFHGFACEE//E2FFFGFGBFGFHGF2HEHHFEA/HHHFBDGEHHGCHHHGFGHGBGGGEGBGBGGFGEFGCB3B11D>1?AA
@M02197:102:000000000-ALU3V:1:1102:7317:17775 1:N:0:1
ACTAGGATCAGTTCCTCCGCTTATTGATATGCTTAAGTTCAGCGGGTATTCCTACCTGATCCGAGGTCAACATTCAGAAGTTGGGGGTTTAACGGCTTGGCCCCGCCGCGTACCAGTTGCGAGGGTTTTACTACTACGCAATGGAAGCTGCAGCGAGACCGCCACTAGATTTCGGGGCCGGCTTGCCGCAAGGGCTCGCCGATCCCCAACACCAAACCCGAGGGCTTGAGGGTTGAAATGACGCTCGAACAGGCATGCCCGCCAGAATACTGGCGGGCGCAATGTGCGTTCAAAGATTCGATGATTCAC
+
CCCCCFFFFFFFGGGGGGGGGGGGGHHHHHHHHHHHHHHGHHHGGGGFHHHHHHHHHHHHHHHGGGGHHHHHHHHHHHHHHHHGGG9FG:H;;GG:G(E:H<-86D9/G8/4DG,C=:1DD@GG6FCCF-H:86G:4A6D96B.7H:G.FF:BFDBFFFECFG9;:CBF0FFFB@DFAFFF;F;@FFHGC@CEDFGGGFFFDEGCFEFF?/FDEAEEEFHHHFFEHHEFFGBHG>FGBBEEEDFAAGGFGGCB1B@CGGGHEFHHHFHHGGGGCGEEEGGFFEGCEB4A5GBCGGGBFFFFFFFABBBA
@M02197:102:000000000-ALU3V:1:1102:14456:17726 1:N:0:1
ACTAGGATCAGTTCCTCCGCTTATTGATATGCTTAAGTTCAGGGGGTAGTCCTGCTCGATTTGAGGTCAAAGGTAAAAATGGTGAAGCGCCTAACAAAAGACAACCTCAACGTTTATGGTAAGCCCATCCAGACTTGAAAGCGATCCCCGTCGAGAAAAGTAAATTACGACAACGGGTCAAGCTCGCCCAAGTACATTGGTACAGCTTCTTGTATTTCAACAAAGTCTGCGCATTGAGACAACTTGTCAAGATCCAACCCTGACGCTTTGAGGTTTGAATTCAAAGGGGGTTGAGAGGTTACGCGACACTCAAACGAACATGCTCCCAGGAATGACCCGAGAGCGCAAGGTGCGTTCAAAGATTCGATGACTCAC
+
CCCCCFFFFFFFGGGGGGGGGGGHHGHHHHGHHHHHHHHHHHHFCFGGGHHHHHHGHGFHHGHHGHFGHHHEH3FGHHGHHHHHFFEHGGGGGHHHHHHHGHHHHGGHHHHGHHHHHHEHHHHFHHGHGHHFHGHGHHHHGHGGHGGBFCBDFGGHFHHHGHGGHHHHGGGGGGGGGFFF<FHEHDGHGGEGC:CGFGFF;=0C0BFFFFGFG>FFGGGGGGGCCBFFFFFHHGHFGHGFFBFFFC2BGFF1C><00<0/A?GGHF1BEFGCFBGFGF21GBHGEE/?FFG1FF0DB/CGEE//F@@1EDE/BB/GAAGF/EAGFFGGGD2GFAB//EEA0E0A1BBA0?AF1FB3BA3BEB1FC@FFFF?AAAA
@M02197:102:000000000-ALU3V:1:1102:27874:17834 1:N:0:1
ACTAGGATCAGTTCCTCCGCTTATTGATATGCTTAAGTTCAGCGGGTATCCCTACCTGATCCGAGGTCAAACTTTGGGGGGTGTCTTCGTGGACGCCCGCGCGGGGGGGTCTTGCGAGGCGCTGGTCTGCTGCGCTCGAAGCCGGTTCACGCGGGCCGCCAATACTTTTGAGGCGAGTCCGCGCACCCCCGAGGGGGGCGGGACAAGGCGCCCAACACCAAGCGGAGCTTGAGGGTTTTAGATGACGCTCGAACAGGCATGCCCTAAGGAATACCAAAGGGCGCAATGTGCGTTCAAAGATTCGATGACTCAC
+
BBBBBFFFFFFFFGGGGGCGFGGHGGHHHCHHHHHHGHHHGHHGGGGGHHHHHHGHHGHHHHGGGGGHHHHHHHHHHGGGGGGGHHH<HHGFFHGGGGFGGGGGGFFFFCFFFFFFFFFFF:FFA/BFFFFFFFF5DFFFFFFFFDFFFFFFF@BFFFFFFFFFFFFGGGFGFEFFCAFFFFGDCFFFFFE@DGGGGFFFFGDFGGGEFFAGGE/F1EFF?E?HFF@FHGGF?/DDHGHHHFBBAEEFG/FFFFGBFHBE00BBHGFGBFEAHHHGFEEECGFFHHGEEECC1GGGFGFFFFCBDDFFAAA1A
@M02197:102:000000000-ALU3V:1:1102:16165:17876 1:N:0:1
ACTAGGATCAGTTCCTCCGCTTATTGATATGCTTAAGTTCAGCGGGTATTCCTACCTGATCCGAGGTCAACATTCAGAAGTTGGGGGTTTAACGGCTTGGCCGCGCCGCGTACCGGTGGCGAGGTGTTATCTACTACGCAATGGAAGCTGCAGCGGGACCGCCACTAGATTTCGGGGCCGGGCTGACTAGCAGCCCGATCCCCAACACCAAACCCGGGGGTTTGAGGGTTGAAATGACGCTCGAACAGGCATGCCCGCCAGAATACTGGCGGGCGCAATGTGCGTTCAAAGATTCGATGACTCAC
+
CCCCCFFFFFFFGGGGGGGGGGGHHHHHHHGHHFHHHHHHHHHGGGGGHHHHHHHHHHHHHHHGGGGHHHHHHHHHHHHHH<HHGGGEE9H:;FGGG;GGFH/ECCDCG5@CD7)2?1;9GCCG-<<C9HH9809F:9GD9.F:F;F::G9/CBB##5?C@GGBFGFFFFFFFGGDCFFFGHFFFGFGFFFFCFFFFDEDGFHGFEHGFDFEGGFGGEFEHFHGHGHHF9H<HHEBBFGHHFHGGG@FEG2ECGGGHHHHHHHHHGGGGGGGGFGFHHGGFEFGGGGGGGGGFFFFFFFFBBCBB
@M02197:102:000000000-ALU3V:1:1102:11987:17955 1:N:0:1
ACTAGGATCAGTTCCTCCGCTTATTGATATGCTTAAGTTCAGCGGGTATTCCTACCTGATCCGAGGTCAACATTCAGAAGTTGGGGGTTTAACGGCTTGGCCGCGCCGCGTACCAGTTGCGAGGTGTTATCTACTACGCAATGGAAGCTGCAGCGTGACCGCCACTAGATTTCGGGGCCGGGCTGACTAGCAGCCCGATCCCCAACACCAAACCCGGGGGTTTGAGGGTTGAAATGACGCTCGAACAGGCATGCCCGCCAGAATACTGGCGGGCGCAATGTGCGTTCAAAGATTCGATGATTCAC
+
CCCCCFFFFFFFGGGGGGGGGGGHHHHHHHHHHHHHHHHHHHHGGGGGHHHHHHHGHHHHHHHGGGGHHHHHHGHHHHHH;;HHGGGGG.HH<GGG;;E:BH@E<D:@7C13F9F9GGF9G9F::<<D6GGFBH9HE61EF:HH:5HH9967G9.9C5EGFFGFBFBGGGGGFFGFGFFDGFFHGFHFHGGGGFEDECEGGHFGGCAGDGFFGGGGGFFF<CFHHCGHHEF9GGEA1GGHHEHFFGBHFAHFCEGGGDGHHHGGHGGGGGGGGGHHHHEAEGHGGGGGFGFGGCFFFFFFBBBAB
@M02197:102:000000000-ALU3V:1:1102:20376:18018 1:N:0:1
ACTAGGATCAGTTCCTCCGCTTATTGATATGCTTAAGTTCAGCGGGTATTCCTACCTGATCCGAGGTCAACATTCAGAAGTTGGGGGTTTAACGGCTTGGCCGCGCCGCGTACCAGTTGCGAGGGTTTTACTACTACGCAATGGAAGCTGCAGCGAGACCGCCACTAGATTTCGGGGCCGGCTTGCCGCAAGGGCTCGCCGATCCCCAACACCAAACCCGAGGGCTTGAGGGTTGAAATGACGCTCGAACAGGCATGCCCGCCAGAATACTGGCGGGCGCAATGTGCGTTCAAAGATTCGATGACTCAC
+
CBCBBFFFFFFFGGGGGGGGGGGHHHHHHHHHGHHHHHHHHHHGGGGGHHHHHHHHHHGFHHHGGGGHHHHHHHHHHGHHFHHGG9GGG:H.<GG:G;FGFHE947G3@<0#D:9;BFD%A/AD&/<D9D0D:87FG92D6:H67:C#CGC9F6D?D5DA?FDADGCB;9FFF@BFC@C@=;BCFFFCGHDCFD<.A@DBF/CGGHHGFGHFDDFAGGEFHHFAD9EGFGGFF;GHHGFGFE:FGGHFFBHHHHGCGEGGGGHHGHHHHGGGGGGGGDHHGHGEEGGGGGGGGGGGGFFFFFFFBBBBB
@M02197:102:000000000-ALU3V:1:1102:18580:18136 1:N:0:1
ACTAGGATCAGTTCCTCCGCTTATTGATATGCTTAAGTTCAGCGGGTATCCCTACCTGATCCGAGGTCAACCTTTTGAGAAAAGATTCTCCCCGAGGGGAGGCCGACCGGGGCTCGTGCACCCGTGTGTCCGATACGTGTCCCGTGAAGAACTCAGTGTACCGGGGGTCCAACGAGGCCGCCGTCATTGTCTTTGGGACGGGCGAGAGCCCCCCCGAGAGGGGGCCTCCGCCAAACCGTCCAACACCAAGCCGGGGGGCTTGAGGGGTGATAATGACGCTCGAACAGGCATGCCCTTTGGAATACCAAAGGGCGCAATGTGCGTTCAAAGATTCGATGACTCAC
+
B@BAAFFFFFFFGGGGGGGGGGGHHHHHHHHHHGHHHHHHHHHGGGFGHHHHHHHHHHHHHHHGGGGHHHGHHHHHHGGHHHHGGHHHHHHHGGGGGGGGGGGGGGGGGCCFGCHGGGG<HHGGGGFHFFHGFGCGFFH<HHHGHGGGGGHGGGGGFGGGGGGGGFF.DFF:FFEFFFFAFFFFFFFFFFFFFFFFFFFFFFFFFFFFEFFFAGGHFGGGGGGFFAFFFHGFGGFGFHGFDEGFEGGGGGGGGGGHGGFHHGGGHGHHHGHGHGGGGEHFGHHHFGFEFHGGGGHHHHGGHHHHHHGHGGGGGGHHHGGGGHGFGGGGGGGGFFFFFFFBAAAA
@M02197:102:000000000-ALU3V:1:1102:16593:18121 1:N:0:1
ACTAGGATCAGTTCCTCCGCTTATTGATATGCTTAAGTTCAGCGGGTATTCCTACCTGATCCGAGGTCAACATTCAGAAGTTGGGTGTTTAACGGCATGGCCGCGCCGCGTTCCAGTTGCGAGGTGTTAGCTACTACGCAATGGAGGCTGCACCGAGACCGCCACTAGATTTCGGAGACGGATTGACTAGCAATCCGATCCCCAACACCAAACCCGGGGGTTTGAGGGTTGAAATGACGCTCGAACAGGCATGCCCGCCAGAATACTGGCGGGCGCAATGTGCGTTCAAAGATTCGATGACTCAC
+
CCCCCFFFFFFFGGGGGGGGGGGHHHHHHHHHHHHHHHHHHHGGGGEGHHHHGHHHHBGHHGFGGGGHHGHHGHHHHHHHH<HHG7$EGH<<0GGGC;HEHGCE;G;77C/2/0:;&@DFC#AC9.FDFHE%.;::9E2DG3<G0CE.##.7#CD:FC@EEFBCDC9FFGEFCDADC.AHDDBBHGFFFG<BF:FFC/FCDGFBDFFEDFFF@EFEGGGH;HFHFEFEFDFDBFCEF/>E/?GFBDGG@AF///??GGHGHHHHGEECEEE0CGHHBHEEA0AFBFGFGGGGE1B@31FFAAAA?
@M02197:102:000000000-ALU3V:1:1102:17298:18177 1:N:0:1
ACTAGGATCAGTTCCTCCGCTTATTGATATGCTTAAGTTCAGCGGGTATTCCTACCTGATCCGAGGTCAACCTTTGGAAAATTGGGGGTTTTACGGCAAGAGTCCCTCCGGATCCCAGTGCGAGACGTAAAGTTACTACGCAAAGGAGGCTCCGGGAGGGTCCGCCACTACCTTTGAGGGCCTACATCAGCTGTAGGGCCCCAACACCAAGCAGAGCTTGAGGGTTGAAATGACGCTCGAACAGGCATGCCCGCCAGAATGCTGGCGGGCGCAATGTGCGTTCAAAGATTCGATGATTCAC
+
BBBBBFFFFFFFGGGGGGGGGGGHHHHHHHHHHHHHHHGHHGHGGGGGHHHHHHHHHHGHHHHGGGGHHHHGHHHHHHHHHHHHHHGGGGGG.:GG9GGGHH<HHH<HGGGGGGH:<G<HHGGG:GGGHGH:GHHHHHH?6GGGHFHFGGHHGGGG:GGGAGHGGHGGGGHHHHHHHGHHGGHHFHHHHHHFHHHGGFFFHGFCFFFHGFFGFHHHGGFFFGGHHGHHHHFFFGGFHGHHFHHFGFG?GGGGHHGGHHHHGCFGGGGGGGHHHHGFEEFGGGGGGCGGGFBFFFFFABAAA
@M02197:102:000000000-ALU3V:1:1102:18059:18287 1:N:0:1
ACTAGGATCAGTTCCTCCGCTTATTGATATGCTTAAGTTCAGCGGGTATTCCTACCTGATCCGAGGTCAACCTTTGGAAAATTGGGGGTTTTACGGCAAGAGTCCCTCCGGATCCCAATGCGAGACGTAAAGTTACTACGCAAAGGAGGCTCCGGGAGGGTCCGCCACTACCTTTGAGGGCCTACATCAGCTGTAGGGCCCCAACACCAAGCAGAGCTTGAGGGTTGAAATGACGCTCGAACAGGCATGCCCGCCAGAATGCTGGCGGGCGCAATGTGCGTTCAAAGATTCGATGATTCAC
+
CCCDDFFFFFFFGGGGGGGGGGGHHHGHHHHHHHHHHHHHHHGGGGGGHHHHHHHHHHHHHGHGGGGHHHHHHHHHHHHH;;HHHHG9GGG:HHGG9GGGGHHHHH<GGGGG;GHHGH<GHGGG/G98HHG8GH;HHHHG9GGGHG<HGG<HGGGG3CGGFHHGGGGGGGGHHHGHHGHFGGHGGGGGGHGFFFFFFFFGFGFFFFFFHHGHFFBHHHFGFGHFHFHHHHFFFGGFFGHGFHFHHHHGGGGFFEGHFHHFGGEA?GGGFGHCHHEEEGCGFGFGGGGGGFFFFFFFBBAA?
@M02197:102:000000000-ALU3V:1:1102:14545:18270 1:N:0:1
ACTAGGATCAGTTCCTCCGCTTATTGATATGCTTAAGTTCAGCGGGTATCCCTACCTGATCCGAGGTCAACCTTTGAAAGAGTTTAACGGCCACGACCGCCCGCACTCCAAAGCGAATATGTATCACAACGCTTAGAGACGGACAGCTCGGCCGGAGACTTCAAGGCGCGCGGGAGCCGCGACGCCCAACACCAAGCGAGGCTTGAGTGGCGAAATGACGCTCGAACAGGCATGCCCTTCGGAATACCAAAGGGCGCAATGTGCGTTCAAAGATTCGATGACTCAC
+
BBBBBFFFFFFFGGGGGGGGGGGHHGHHHHGHHHFFHHHHHHHGGGGGHHHHGHHHHHHHHHHGGGGHHHHHHHHHBGHHHHGHHHHHGGGGGGGGGGGGGGGGGGGHHHGFHHGDFDGGHHHHHHHHHGGGGGGHGHFHGGGGGGHHHGGGGHGHHHHHHHGGGFFGGGGGGGGGGGGGGGGHGGHGHFGGGGGGGHGGHHFHHHGGGGGHHHHFFFFGHHGHHGHHGHHHGGFGGGFGHHCHHHGHGHGFDGGHHGHECGGHGFGGGGGGGGCFFFFFFCBAAA
@M02197:102:000000000-ALU3V:1:1102:19000:18481 1:N:0:1
ACTAGGATCAGTTCCCTCCGCTTATTGATATGCTTAAGTTCAGCGGGTATTCCTACCTGATCCGAGGTCAACATTCAGAAGTTGGGGTTTTACGGCGTGGCCGCGACGATTACCAGTAACGAGGTGTATGATTACTACGCTATGGAAGCTCGACGTGACCGCCAATCGATTTGGGGAACGCGGGTTACCGCGAGTCCCAACACCAAGCTGAGCTTGAGGGTTGAAATGACGCTCGAACAGGCATGCCCGCCAGAATACTGGCGGGCGCAATGTGCGTTCAAAGATTCGATGATTCAC
+
DEDCCFFFFFFFGGGGGGGGGGGGHGFHHHHHHHHHHHHHHHHHGGGGGHHHHGHHHHHHHHHHGGGGHHH.HHH9HHD:HGHGHGGFEGGHHGGGG(GGEF/E9<B@<=F0;0:11?G=A/BD9F;1#11BFFBG:FF@A0<;FDHF.<AAE?C.@CGGHFEGABBAAHGHHHHGGD??CHGHFEAGFGGHFFGGGF?:F9GFGFFGHFF?BHGHHGHHHHHHHHGEEEEBEFEHHGEHHHHGGGGGHGHHHHHGHGFGFFGGGCHFHHGGFGHGGGGGGGGGGFFFFFFFBBAAA
@M02197:102:000000000-ALU3V:1:1102:20691:18461 1:N:0:1
ACTAGGATCAGTTCCTCCGCTTATTGATATGCTTAAGTTCAGCGGGTATTCCTACCTGATCCGAGGTCAACCTTTGGAAAATTGGGGGTTTTACGGCAAGAGTCCCTCCGGATCCCAGTGCGAGACGTAAAGTTACTACGCAAAGGAGGCTCCGGGAGGGTCCGCCACTACCTTTGAGGGCCTACGTCAGCCGTAGGGCCCCAACACCAAGCAGAGCTTGAGGGTTGAAATGACGCTCGAACAGGCATGCCCGCCAGAATGCTGGCGGGCGCAATGTGCGTTCAAAGATTCGATGACTCAC
+
BCCBCFFFFFFFGGGGGGGGGGGHHHHHHHHHHHHHHHHHHHHGGGEGHHHHHHHHHHHHHHHGGGGHHHHHHHHH:HHHHH0GHHGGGGGG<HGGGGGGHHHHHH<H9GGGGGHHHH;HHGGGGGGFHFHHHHHHH<HGGGG7HH;H;GHHGGGG:GGGGHHGHGHGGGHGGGGGHGHGGGGGGGGGFGGGHHHFFFGGGFDFFFGGHFHHHHGHGHHHHGHGFFCHFHFGGGFFGGHHHGHHHHHGE@GGHFHHHGHHGGGGGGGGGGHGHHGGGGHGGGGGGGGGGFFDFFFFCCBAA
@M02197:102:000000000-ALU3V:1:1102:26342:18670 1:N:0:1
ACTAGGATCAGTTCCTCCGCTTATTGATATGCTTAAGTTCAGCGGGTATTCCTACCTGATCCGAGGTCAACCTTTGGAAAATTGGGGGTTTAACGGCTAGAATCCCTCCGAATCCCAGTGCGAGACAAAAGTTACTACGCAAAGGAGGCTCCGAGAGGGTCCGCCACTAGTTTTGGGGGCCTACGTCAACCGTAGAGCCCCAACACCAAGCGGTGCTTGAGGGTTGAAATGACGCTCGAACAGGCATGCCCGCCAGAATACTGGCGGGCGCAATGTGCGTTCAAAGATTCGATGATTCAC
+
CCCCCFFFFFFFGGGGGGGGGGGHHHHHHGHGHHHHHHHHHHHGGGGGHHGHHHHHHHHHHHHGGGGHHHHHHHHHHHGHHHHHHHG9GGGHH:GGGGGHHH<HHH;HGGGGGGHHHHHGHGGGF9HHH:HHHHHHHHGGGGCHGHGGGHGGGGGGGGGDHHGGGGGHHHHHGGGGGF?DGGGFGFGFFGFFFGHFFFFHHFHFGFFGFFFFGEGHHGGHGHHHGHHHGFFFFFFFFHHHHHG3GCE0FECHGHHHHHFHGGGFGGGGGHFHHGEFGHGGGGGGFEF4FFFFFFFBABBB
@M02197:102:000000000-ALU3V:1:1102:21461:18846 1:N:0:1
ACTAGGATCAGTTCCTCCGCTTATTGATATGCTTAAGTTCAGCGGGTATTCCTACCTGATCCGAGGTCAACCTTTGGAAAATTGGGGGTTTTACGGCAAGAGTCCCTCCGGATCCCAGTGCGAGACGTAAAGTTACTACGCAAAGGAGGCTCCGGGAGGGTCCGCCACTACCTTTGAGGGCCTACGTCAGCCGTAGGGCCCCAACACCAAGCAGAGCTTGAGGGTTGAAATGACGCTCGAACAGGCATGCCCGCCAGAATGCTGGCGGGCGCAATGTGCGTTCAAAGATTCGATGATTCAC
+
BBBBBB4FFFFFGGGGGGGGGGGHHHHHHHGHHHHHHHHHHHHGGGEGHHGHHHHHHHHHHHHGGGGHHHHHHHGH:HHHHH<HGHGGF9GG<HFG98GEHH<GFHHHGGC;-GBG<H;FHGDGG999HHHHH:GH:HH6FGG;HG0HGG9HGGCGCGG;'GGGAGGGGGGGEFGGGGHGFGEGGHGGFFFFFFFDDFFFGFFGFFGHFHFFFHGGFGHGGGHHHHFGHHGGEFE?9CHHGFHHFHHGGGGFBHHEHHFHGCEE2CGGGDGFHHGEFFGGFFFGGGGGGFFFFFFFBBAAB
@M02197:102:000000000-ALU3V:1:1102:12265:18876 1:N:0:1
ACTAGGATCAGTTCCTCCGCTTATTGATATGCTTAAGTTCAGCGGGTATTCCTACCTGATCCGAGGTCAACATTCAGAAGTTGGGGTTTTACGGCGTGGCCGCGACGATTACCAGTAACGAGGTGTATGATTACTACGCTATGGAAGCTCGACGTGACCGCCAATCGATTTGGGGAACGCGGGTTACCGCGAGTCCCAACACCAAGCTGAGCTTGAGGGTTGAAATGACGCTCGAACAGGCATGCCCGCCAGAATACTGGCGGGCGCAATGTGCGTTCAAAGATTCGATGATTCAC
+
BBBCAFFFFFFFGGGGGGGGGGGHHGHHGHHGHHHHHGHHHHHGFGEGHHGHHHHHHHHHHHHGGGGHFGHHHHGHEG/HHHHH:GGGGGHHGGGGGGGCHEECC/@DFG/1FGEGFGFF4FFFG;99=DBF9FFFGBBCAEFHC9/:0FD@.;.::GCHFFHGHGHGGGGGDCCEDEA/GFBFCABCGFBFHEGHEDFFHGH;HGF3BFDHHFEGFFGFHHHHHGGFGFHFGHHGGG3G6HGGGGGFHGHHHHHGGGGGFGGGEGCGHGGEGHGGBFEBFGGGFFFFBFFBBBBB
@M02197:102:000000000-ALU3V:1:1102:19100:18922 1:N:0:1
ACTAGGATCAGTTCCTCCGCTTATTGATATGCTTAAGTTCAGCGGGTATCCCTACCTGATCCGAGGTCAACCTTTGAAAGAGTTTAACGGCCACGACCGCCCGCACTCCAAAGCGAATATGTATCACAACGCTTAGAGACGGACAGCTCGGCCGGAGACTTCAAGGCGCGCGGGAGCCGCGACGCCCAACACCAAGCGAGGCTTGAGTGGCGAAATGACGCTCGAACAGGCATGCCCTTCGGAATACCAAAGGGCGCAATGTGCGTTCAAAGATTCGATGATTCAC
+
A3AABFFFFFFFGGGGGGGGGGGHHHHHHHHHHHHHHHHHHHHGGGGGHGHHHHHHHGHHHHHGGGGHHHGHHG:HGHHHGHHHHHFHGGGGGGGGGEFFGGGGGGGHGHFBGBEFGGGHGGFHHHHHFGFGDGFHGFHFGGGGGGHHHGGGGGGGGGGGFGFGGGGGGGFFFDFGDFGFADFFFFHEGAFGGEFGFHECFFHHHHEFFEEFHHHGGGGGGGFHHHGHHHHHGGGGFGGHGHHHHDHGHHGGGGEHHHHGGGGHGGGGGGGGGGFFFFFFFABBA3
@M02197:102:000000000-ALU3V:1:1102:26294:19047 1:N:0:1
ACTAGGATCAGTTCCTCCGCTTATTGATATGCTTAAGTTCAGCGGGTAATCTTACCTGATTTGAGGCCAGAAAGGAATACATAAAGAATTATGTATGTGTGTGTTTGTTTGGTAGCAGATGACAAAAGCACAAGATTTTTATGGGTTTGCCTTAACAAAAATCTATGGCTGACACTCATCCACTCATACTTTTAAGGCAAGGTGATACAAAGAGGCTAATCTCATCACCAAGCCCAAGGACCCGTTAAAAGAATTTTTTATAAAAAAAACCCTTTTAATGGAGATATTCACGACACTCAAACAGGCATGCTCCGAGGAATACCAAGGAGCGCAAGATGCGTTCAAAGATTCGATGATTCAC
+
CCCCBFFFFFFFGGGGGGGGGGGHHGGHHHHHHHGHHHHHHHHGGGGGHGHHHHHHHHHHHGHHGHGGHHGHHHHHHHHHHHGHHHHHGHHHHGEGHGFHHHHHHHBGHHHGHHHHHGGHGHHHHHGBFHHHHHHGGHGGHHHHFHGGGHFHHHGHHHHHHHHHHHGHHHHHHHHHGHHHHHHHHHHHGHHHHHHGGHHHHHGGHGFHHHHHGFHFGHBHHGGHGFHHHHHFGGEGHECFAEEHHGHHHGHHHCHHBHHHHGGGGEGF1GGEFGBHHHGHHHHGEE?3GGGHHHGF5GGHHHGHHHGHGGGGGHHHHHHHHGHHFGGGGGHFBFGGEGHGGGGGGGEFBFFFFFFFABAAA
@M02197:102:000000000-ALU3V:1:1102:27516:19069 1:N:0:1
ACTAGGATCAGTTCCTCCGCTTATTGATATGCTTAAGTTCAGCGGGTATTCCTACCTGATCCGAGGTCAACATTCAGAAGTTGGGGTTTTACGGCGTGGCCGCGACGATTACCAGTAACTAGGTGTATGATTACTACGCTATGGAAGCTCGCCGTGACCGCCAATCGATTTGGGGAACGCGGGTTACCGCGAGTCCCAACACCAAGCTGAGCTTGAGGGTTGAAATGACGCTCGAACAGGCATGCCCGCCAGAATACTGGCGGGCGCAATGTGCGTTCAAAGATTCGATGATTCAC
+
AAABBBFFF?FFGGGGFFGGGGGHHHHHHCHHHHHGCGCGGBHGGGAEHB5G5FFHHGHHHHGFGGGHHGHHHG8FH8H0(FGHGGFEEF<HEGG:;?2/?#/$EC1?F7/<F22G282G9F2@9H2GH1GD$?F1FACFGD9/D;9<%<;#-;0C.<:C:AGCAGEFHFEF0/?.D.<CB3H;D?DF?FG=<?<0B/BB6EEEFB3BFBFB3FHFGHHGFGDDBFFEF>11B4FHFFF?1FE?@?EGFGFD5F53E?GGE2FGEGBGHGEA?FGG5FFGGGGBBFFFFFB?@BBA
@M02197:102:000000000-ALU3V:1:1102:10569:18983 1:N:0:1
ACTAGGATCAGTTCCTCCGCTTATTGATATGCTTAAGTTCAGCGGGTATTCCTACCTGATCCGAGGTCAACCTGTAAAGAATTTGGGGGTTTAACGGCAAGAGTCCCTCCGGATCCCAGTGCGAGACGTTAGTTACTACGCAAAGGAGGCTCCGGGAGGGTCCGCCACTACCTTTAAGGGCCCACGTCGGCCGTGGGGCCCCAAAACCAAGCGGTGCTTGAGGGTTGAAATGACGCTCGAACAGGCATGCTCGCCAGAATGCTGGCGAGCGCAATGTGCGTTCAAAGATTCGATGATTCAC
+
ABBAABFFFFFFGGGGGGGGGGGHHHHHHHHHHHHHHGHHHHHGGGGGHHHHHHHGHHHHHHHGGGGHHHHHHGDGHHHHHHHHGHG9GEE9GHHGGGGGGGHHHHH0HGGGGGGHHGH9H:GGGGG9G9HGH:HHHHHGGGG;HHHGGGHH;GGG:GGGGHEGGGHGDFGGGGGHHGHGGEGGGGGGGFFFFAFFAFDFEFFHHHFFFFFFFHHFFGFFHGHHGEFGFFBFFGFB9CGGFGHHHHHEEEEEGEEHHGE0GGGGGEF0GCGCHHEEECGF1GFGGGEBGFFFFFFFAAAA1
@M02197:102:000000000-ALU3V:1:1102:13244:18935 1:N:0:1
ACTAGGATCAGTTCCTCCGCTTATTGATATGCTTAAGTTCAGCGGGTAATCTTACCTGATTTGAGGCCAGAAAGGAATACATAAAGAATTATGTATGTGTGTGTTTGTTTGGTAGCAGATGACAAAAGCACAAGATTTTTATGGGTTTGCCTTAACAAAAATCTATGGCTGACACTCATCCACTCATACTTTTAAGGCAAGGTGATACAAAGAGGCTAATCTCATCACCAAGCCCAAGGACCCGTTAAAAGAATTTTTCATAAAAAAAAACCCTTTTAATGGAGATATTCACGACACTCAAACAGGCATGCTCCGAGGAATACCAAGGAGCGCAAGATGCGTTCAAAGATTCGATGATTCAC
+
BBBBBFFFFFFFGGGGGGGGGGGHHGHHHHHHHHHHHHHHHHHGGGGGHHHHHHHHHHHHHHGFFHGGFHGFHHGGHHHHHHFFHHGHHFHHHHHHHGGHHGHHHHHHHHHGEGHHHHHHHHHHHHHHHHHHHHGFEFHGH<HHHHGGGHHHHGHHGHHFHGHHGHFHH9GGGHHHHHHGEH1GGH71DDGHHHGCFFGHGF7HGHHHFG<GHHHDEHHHGHHHHHHHHFFFE9FFGEE<AEDCFFFHHFHFFHF?F4HGHCEE?AF?1BEEF@4EFEGGDEHFHHFFEA?FFDHFFEFHHFF5BGDHEGE??EE55GFGGDCFHFGGGGGGHFG?GCGHGFCGFBG?FFFFFFFFFA??A3
@M02197:102:000000000-ALU3V:1:1102:17287:19183 1:N:0:1
ACTAGGATCAGTTCCTCCGCTTATTGATATGCTTAAGTTCAGCGGGTATCCCTACCTGATCCGAGGTCAACCTTTGAAAGAGTTTAACGGCCACGACCGCCCGCACTCCAAAGCGAATATGTATCACAACGCTTAGAGACGGACAGCTCGGCCGGAGACTTCAAGGCGCGCGGGAGCCGCGACGCCCAACACCAAGCGAGGCTTGAGTGGCGAAATGACGCTCGAACAGGCATGCCCTTCGGAATACCAAAGGGCGCAATGTGCGTTCAAAGATTCGATGATTCAC
+
CCCCCFFFFFFFGGGGGGGGGGGHGHHHGHHHHFHHHFGHHHHGGGGGHHHHHHHHHGGHHHHGGGGHHHHHGHHHGHHHGHGHHHHHGGGFFGGGGGGEGGFGGGGHHHHHHGFFGGGHHHGHHHHHHGGGGGGHHHGHGGGGGGHHGGGGFHHHHHHHGGGGGGGGGGGEGGGGFGGCFFGHGHGFGGGGGHGGGHHFHHHGHHGGGGEHHHHGFGGGFHGHHHHHHGGHGGGGGFFHHHHHHHHHGHGGGGGCHHHGGGGHGGGGGGGGGGFFFFFFFCCCCB
@M02197:102:000000000-ALU3V:1:1102:21379:19238 1:N:0:1
ACTAGGATCAGTTCCTCCGCTTATTGATATGCTTAAGTTCAGCGGGTATTCCTACCTGATCCGAGGTCAACCTTTGGAAAATTGGGGGTTTTACGGCAAGAGTCCCTCCGGATCCCAGTGCGAGACGTAAAGTTACTACGCAAAGGAGGCTCCGGGAGGGTCCGCCACTACCTTTGAGGGCCTACATCAGCTGTAGGGCCCCAACACCAAGCAGAGCTTGAGGGTTGAAATGACGCTCGAACAGGCATGCCCGCCAGAATGCTGGCGGGCGCAATGTGCGTTCAAAGATTCGATGACTCAC
+
AABBCFFFFFFFGGGGGGGGGGGHHHGHHHHHHHHHHHGHHHHGGGGGHHHHGHHHHHHHHHHCGGGHHHHGHHHHHGHHHG<HHHGGFGGGHHEG8GGGFGHGHH<HGGGGGGH;HH<HHCGFGGGFHEGGGHHH;HH?8DGGHHHHGG<H:GGGGGGGEHHGGGGGGGHGGGGFGGFDGGGGGHGFHGHGHHHFGGGFHFF?FEFFGFGFHFFEFHGHGGGGEFHHHFFGFFFFGECGGHFHFFG@?GGGHHHHGHHGGGGGGGGGGGHHHHEGGGHGFGGGGGGGGFFFFFFFCBCCC
@M02197:102:000000000-ALU3V:1:1102:26401:19232 1:N:0:1
ACTAGGATCAGTTCCTCCGCTTATTGATATGCTTAAGTTCAGCGGGTAATCCTACCTGATTTGAGGCCAGAAGGTTAAGAGATGGTCGGGCGCAAGGCCCTCGCATGGTTGGGAGCGGACCCTCGGTCAGAGGCGCGACTAGAGGTTAGCGACGGGCGGCCGTAAGTGCGCGACGATTGGACTTAATACGTCGTGCGAACCGACACCGTCCCTCGGGGACGCTGGTCCAGCTAATTCATTTGAGGCGAGCTCCTCGCGGAGCAAAGCGCCCAGGGACCCGACCCAGGCCGGCGATCCTTTGCAAGAAAGCCGGGGGGCGGAGGGTTTCATTACACTCAAACAGGCATGCTCCTAGGAATACCAGGGAGCGCAAGGTGCGTTCAAAGATTCGATGATTCAC
+
BBBABFCFFFFFFGGGGGGGGGGHHHHHHHHHGHHHHHFGHHHGGGGGHHGHHHHHHHHHHHEBFHFGHHHHHGGHHHHHFFFGGFHGGGGGGGGGGHHGHHFFEGGFGD/D@GFDDGGGFCFEGCAGDHHHEDGFFG?@-C:CHCGHGGGA?GF?AAFFA@BDFFFFB;A;9@AFFFFFFFFFFEFF:A:A=.DFFF-@DFFFFF@;FDB#/FFBCFDABFDFFF/CFFBB;F;BCFFFBDFFBABAED??CD@C.C<0BGA?CGCGACBHGF><//AFF?/ADC?C?E//FF0HGBGDF3HF3HE>/EEE/E/E??B11GFBGFBFHHFGBFEHGFHHHFGFBHGEFGBHFHFGHHHCCFGF2GCGGHHGG??E2FGGCFFGFGFF4FFBFBFBBBBB
@M02197:102:000000000-ALU3V:1:1102:17845:19412 1:N:0:1
ACTAGGATCAGTTCCTCCGCTTATTGATATGCTTAAGTTCAGCGGGTATTCCTACCTGATCCGAGGTCAACCTTTGGAAAATTGGGGGTTTTACGGCAAGAGTCCCTCCGGATCCCAGTGCGAGACGTAAAGTTACTACGCAAAGGAGGCTCCGGGAGGGTCCGCCACTACCTTTGAGGGCCTACGTCAGCCGTAGGGCCCCAACACCAAGCAGAGCTTGAGGGTTGAAATGACGCTCGAACAGGCATGCCCGCCAGAATGCTGGCGGGCGCAATGTGCGTTCAAAGATTCGATGATTCAC
+
CCCCBFFFFFFFGGGGGGGGGGGHGHHHHHHHHHHHHHHHHHHGGGGGHHHHHHHHHHHHHHHGGGFHHHHHGHHG:GFHHH(HHHFGGGG:;:GG9G:GH<.HHHGH:GGG;GHH<H<H:G9GF9G9HHHHHHGHH<H9GGGGHHHHGG<HGGGGGGGGFHHGGGGGGGGHGGGHGGGFGGGGGGGGGFGFHFFGFFFFFGFFFFFGHHFGEFFHFFFFFGHGHGHHHFGGGFFFEDFHGFHHHEHEEGFFGHHGHHHHGGGGECGFGCHHGHGGFGHGGGGGGGGGGFFFFFFFAABAA
@M02197:102:000000000-ALU3V:1:1102:20108:19299 1:N:0:1
ACTAGGATCAGTTCCTCCGCTTATTGATATGCTTAAGTTCAGCGGGTATTCCTACCTGATCCGAGGTCAACATTCAGAAGTTGGGGGTTTAACGGCTTGGCCGCGCCGCGTACCAGTTGCGAGGTGTTATCTACTACGCATTGGAAGCTGCAGCGTGACCGCCACTAGATTTCGGGGCCGGGCTGACTAGCAGCCCGATCCCCAACACCAAACCCGGGGGTTTGAGGGTTGAAATGACGCTCGAACAGGCATGCCCGCCAGAATACTGGCGGGCGCAATGTGCGTTCAAAGATTCGATGATTCAC
+
CCCCCFFFFFFFGGGGGGGGGGGHHHHHHGHHHHHHHHHHGHHGGGGGHHHHHHHHHHHHHHHGGGGHHHHHHHHHHHHHH)HHGG8GGGH<HGGGG;E33GEE36DC/?<4DGBG1?:D@/AC.#CCEFD:6HC:H84D$#;C0;:..CB:BF@#9-GCGGFFFFGFFBFFFGGGCCCFGDDDGEHGGEDCFFEFADFFGGFGHGEGFF?EGEF:GGGFGHE?FGHHHFHHHG?GGGFFGFDHHHFHHEG/GGGGGGHHHHHHHGGECEFEFGHHHHGGGGHGGGGGGGGGGFFFFFFFBCBCC
@M02197:102:000000000-ALU3V:1:1102:20812:19513 1:N:0:1
ACTAGGATCAGTTCCTCCGCTTATTGATATGCTTAAGTTCAGCGGGTAATCCTGCCTGATTTGAGGTCTAAAGTACAAGTGTTTCAACAAGTGAAACGAATTATCAGCGCTGCTTAATCGATAAGACCGCGTCCAAGCATCGACGAGATAAATGTTATTACGCCGAGTGAAGCTGTCTATGATATCGAAGATCACAAGCTGCTCGTGTATTTCAGCCGAGCTGACCCAGTATAGGGCCTGCACACAGCCAGAATCCAAGCCCACACCTGTTCCATTACAAAACAAGGGGGTTGAGGGTTTCACGACACTCAAACAGGCATACTCTTCGGAATACCAAAGAGTGCAAGGTGCGTTCAAAGATTCGATGACTCAC
+
CBCBCFFFFFFFGGGGGGGGGGGHHHHHHHHHHHHHHHHHHHHGGGGGHHHHGHHHHHHHHHHHGHHHHHHHHHHHHHGHHHHHHHHHHHHHHHHHHGGGHHHHHHHHGGGGGHHGHHHGGHHGHHHHGGGGCCFHHGHHHGFGGGFGGHFHHHGHHHHHHEGGGGGGHHHHHHHHHHHGHHHHHHGGHGGHGFGFHFGFGGGGGHHGFGGGGGGGGHHGHGFFFFHHEHHHFFGGHHGHHHFFFHHHHHGFHFGEFCFGGFBHHHFFG3GHGHHHHHHHHHHGGGGGHHHHHHGHHHGHDFGHHHHGHHHHFHHHHGG5FHGEGEHHHHHFEGHHHGHHHHHHHHGGGGHGGGGGEDEGFFFFFFFFBAAAA
@M02197:102:000000000-ALU3V:1:1102:3809:19558 1:N:0:1
ACTAGGATCAGTTCCTCCGCTTATTGATATGCTTAAGTTCAGCGGGTATTCCTACCTGATCCGAGGTCAACCTGTAAAGAATTTGGGGGTTTAACGGCAAGAGTCCCTCCGGATCCCAGTGCGAGATGTCAGCTACTACGCAAAGGAGGCTCCGGGGGGGTCCGCCGCTACCTTTAAGGGCCCACGTCGGCCGTGGGGCCCCAAAACCAAGCGGTGCTTGAGGGTTGAAATGACGCTCGAACAGGCATGCTCGCCAGAATTCTAGCGAGCGCAATGTGCGGTCAAAGATGCGATGACTCAC
+
1>A111BDFC@3BFGGGGAAEEFFHF33BGDFFEEFGGGHFF1EGGECHHHBD2FFGHFHHFFFCE/FGHFFB>1DD;D8C;B;:H/EC99G6:8.7?@<F$0BFFHGHF?/3ECEFG:91@@?55#?:+0?##?1:F;#>CC?<$0;..<<CC@----4+#9@?E#C/,0BFFG:0;9#.:-7.-.99/C?;2>@-;B2=/2F3FFBE??EEBB;0;F>3FGFGAF2DB?/>;9B//9@1%F@1BFA////11A2G1AB1///A/00A0D12100?0EF1FGDBFAE11FFFBDB1>111
@M02197:102:000000000-ALU3V:1:1102:22667:19553 1:N:0:1
ACTAGGATCAGTTCCTCCGCTTATTGATATGCTTAAGTTCAGCGGGTATCCCTACCTGATCCGAGGTCAACCTTTGAAAGAGTTTAACGGCCACGACCGCCCGCACTCCAAAGCGAATATGTATCACAACGCTTAGAGACGGACAGCTCGGCCGGAGACTTCAAGGCGCGCGGGAGCCGCGACGCCCAACACCAAGCGAGGCTTGAGTGGCGAAATGACGCTCGAACAGGCATGCCCTTCGGAATACCAAAGGGCGCAATGTGCGTTCAAAGATTCGATGATTCAC
+
CCCCCBFFFFFFGGGGGGGGGGGHGHFHGHHHHHHHHHHHHHGGGGGGHHHHHGHHHHHHGHGGGGGHHGHHHHHHGHHHGHGHHHHHGFGGGGGGGGGGGGGGGGGHHHHHHGGFGGGHHHHHHGGGHGGGGGGHHHHHGGGGGGHFHGGFGHGGHGHGGGGGGGGGGGGGGGGGGFGGGGGGGHHGHGFGGHGGGHGGHGFHHGGGGGHGHHHGGGGFHGDHHHGHHHHHGGGFGFEHHHHHHHHHHHGGGGFGBHHGEFEAGGGGGGGGGGFFFFFFFBCBBA
@M02197:102:000000000-ALU3V:1:1102:20420:20242 1:N:0:1
ACTAGGATCAGTTCCCCGCTTATTGATATGCTTAAGTTCAGCGGGTATTCCTACCTGATCCGAGGTCAACATTCAGAAGTTGGGGTTTTACGGCGTGGCCGCGACGATTACCAGTAACGAGGTGTATGATTACTACGCTATGGAAGCTCGACGTGACCGCCAATCGATTTGGGGAACGCGGGTTACCGCGAGTCCCAACACCAAGCTGAGCTTGAGGGTTGAAATGACGCTCGAGCAGGCATGCCCGCCAGAATACTGGCGGGCGCAATGTGCGTTCAAAGATTCGATGATTCAC
+
DCDDDFFFFFFFGGGGGGGGGGHHHGHHGHHGHHHGHHHFDGGCGFCGHHHHHHHGHHHHHHCFGGHHH::HHHHHHHHHGHHG9FEGGHHGGGGFEC/CE@AA?BFFF8FG:FFFGEGAAF:B><G0DBG9GHFH?0CCDBC0C:9;CEA?F5-AGGHGGHEGEFFFGHHFGGCDGGGHHH:;?GFCGGHFEGGFBFB3F?GEEBFHHGHHHHHEFFBHFHHFFFFEDEEDGGEGHHGHFGGGGGHGHHFHHHHGGGCAGGGGHGHHGGGGHFGFGGGGGGGFFFFFFFBBAAA
@M02197:102:000000000-ALU3V:1:1102:17268:20193 1:N:0:1
ACTAGGATCAGTTCCTCCGCTTATTGATATGCTTAAGTTCAGCGGGTATCCCTACCTGATCCGAGGTCAACCTTTGAAAGAGTTTAACGGCCACGACCGCCCGCACTCCAAAGCGAATATGTATCACAACGCTTAGAGACGGACAGCTCGGCCGGAGACTTCAAGGCGCGCGGGAGCCGCGACGCCCAACACCAAGCGAGGCTTGAGTGGCGAAATGACGCTCGAACAGGCATGCCCTTCGGAATACCAAAGGGCGCAATGTGCGTTCAAAGATTCGATGATTCAC
+
CCCCCFFFFFFFGGGGGGGGGGGHHHFHHHHHHHHHHHHHHHHGGGGGHHHHHHHHHGHHHHHGGGGHHHHHHHHHHHHHHHHHHHHHGGGGGGGGGGGGGGGGGGGHHHHHHHGGGGGHHHHHHHHHHGGGG8GHHHHHGGGGGGGHHGGGGHHGGGHHGGGGGGGFGG@FGFFFFGGFFFFGGHFFGFFGGHGGGHHGGFGHHHGGGGFGHHGGGGGGGFFHHHHHGHGHGGGGGGFFGHHFGHHHGHGGGGGHGHHGGGGHGGGGGGGGGGFFFFFFFCBCCC
@M02197:102:000000000-ALU3V:1:1102:25928:20353 1:N:0:1
ACTAGGATCAGTTCCTCCGCTTATTGATATGCTTAAGTTCAGCGGGTAGTCCTGCCTGATTTGAGGTCGAAATATCAATAGACTTTTTCTGTTGATTAGAAGCTTCCCTTTTTTCCAATTGGCCACTAATGAAAGTGTCCTCGACGTGATTACAAAAAGTCTACAACGCCGAGTCAATCCAATATAAAGAATATAGAGATTGCTAATGTATTACGAACGAGCTTTTCTCAATACAGAAAAAAGCAAGCGCTCAAAATCCAAACACCACAATTCGACTCAAACAAGGAATCGAGTGGGTTGAAGAATTCATGACACTCAAACAGACATGCTCTCCGGAATACCAGAGAGCGCAAGGTGCGTTCAAAGATTCGATGATTCAC
+
CCCCCFFFFFFFGFGGFGGGGG2GFFHHHHBGFHHHHHHHHHHGG?EEEDGGHHHHHHGHHHGFGHFHEGGGHHHHHGHFHFHBGHFHFFHHGGHHHHHGFGGHHHEHHHHHHGHGBHHHFHH3FEFHHHHGHHHGGHHHHGCDGGFGHHGHHHHGHHGFGGFGHGA@FGGGCEHHFHHHHFGHHHHHGHHHHHHEHE<8HFFHHHHHHFHHHGEEEGGGFBFCFFGGGGFF;FGFGHHGHFAFFACGHEFEHGDB3/FCEG/BEGDG??/A@HFFGFGG3HHFHHFHHFBAAADFFFFGHFGGFG5HHFFHHGEFFFGD55GFHHFA1A0?AFFFHCGFGGHHEFECEBFBGE2E?FGBBGGGFAGBBCFFFFFBBBBB
@M02197:102:000000000-ALU3V:1:1102:19573:20371 1:N:0:1
ACTAGGATCAGTTCCTCCGCTTATTGATATGCTTAAGTTCAGCGGGTATTCCTACCTGATCCGAGGTCAACCTTTGGAAAATTGGGGGTTTTACGGCAAGAGTCCCTCCGGATCCCAGTGCGAGACGTAAAGTTACTACGCAAAGGAGGCTCCGGGGGGTCCGCCGCTACCTTTGAGGGCCTACTTCAGCCGTAGGGCCCCAACGCCAAGCAGAGCTTGAGGGTTGAAATGACGCGCGAACAGGCATGCCCGCCAGAATGCTGGCGGGCGCAATGTGCGTTCAAAGATTCGATGATTCAC
+
ABBAABFFFFFFFGGGGGGGGGGHHHHHHHGHHHFHHHHHHFHGGGGGHHGHHHHHHGHHHDGDGGEHGHFFFHHHHFHH;HFHHGF9EGG;<HEG9GGGFH:FH;HHC?C/DFH7GHF;H;GG;GD8HHGH9HF9:HHGGGG:H;GF;G<HGGC7?B:-B@999#;#BB7FBB//.CA?DEF.#.@.A/DGBHC@EFFAA>+>#CAAEFBD?91??BBEBFFBFB4?B9BCE?E#149HFG931B//C?AB35F5BHGEEE2?EE2E25DGHGGGGGFFFFGFFFCG4CB555BAAA3A
@M02197:102:000000000-ALU3V:1:1102:28556:20406 1:N:0:1
ACTAGGATCAGTTCCTCCGTTATTGATATGCTTAAGTTCAGCGGGTAATCCTACCTGATTTGAGGCCAGAAGGTTAAGAGATGGTCGGGCGCAAGGCCCTCGCATGGTTGGGAGCGGACCCTCGGTCAGAGGCGCGACTAGAGGTTAGCGACGGGCGGCCGTAAGTGCGCGACGATTGGACTTAATACGTCGTGCGAACCGACACCGTCCCTCGGGGACGCTGGTCCAGCTAATTCATTTGAGGCGAGCTCCTCGCGGAGCAAAGCGCCCAGGGACCCGACCCAGGCCGGCGATCCTTTGCAAGAAAGCCGGGGGGCGGAGTGTTTCATGACACTCAAACAGGCATGCTCCTAGGAATACCAGGGAGCGCAAGGTGCGTTCAAAGATTCGATGATTCAC
+
BBBBBFFFFFDFGGGGGGGG4EHHHEGHFFGHHHHGAGHHGHDEEAEFFHHGHGFGHHHHHHHG2FFHHHHGHGHHHBHFHGHG3EEGGGCGGG?CGHEHHGGGFGGHHDGGGEDG/C<<DGHCGGGGH11C<D?DCGGGFCHFCGFFHGADGG??DFDFADFDFBF/@C;DFFFEBFBBBFFFFFFF?BFADAEFDF;DCFFC9A@AD@.:9@A9FFDEFDFFFFFFFFGGFBBFBFFFDFEBAC9..-C@??FDHGDDBEDCGC>..HFG.A?@/GHGAF?/@<?@/?F?GBBGGFBHHHHHHEE/CE/EGGGGGHGDB3HFFFGGHGBGDGFBGF3GFFHG3GAFHFGF55GHG5GHFG2AEGGEGG4FCEECGGGGFGGFGGGFFF5BFFBAABB
@M02197:102:000000000-ALU3V:1:1102:12979:20480 1:N:0:1
ACTAGGATCAGTTCCTCCGCTTATTCATATGCTTAAGTTCAGCGGGTATTCCTACCTGATCCGAGGTCAACATTCAGAAGTTGGGGTTTTACGGCGTGGCCGCGACGATTACCAGTAACGAGGTGTATGATTACTACGCTATGGAAGCTCGACGTGACCGCCAATCGATTTGGGGAACGCGGGTTACCGCGAGTCCCAACACCAAGCTGAGCTTGAGGGTTGAAATGACGCTCGAACAGGCATGCCCGCCAGAATACTGGCGGGCGCAATGTGCGTTCAAAGATTCGATGACTCAC
+
CCCCCFFFFFFFGGGGGGGGGGGHHHHHHHHHHHHHHHHHHHHGGGGGHHHHHHHHHHHHHHHGGGGHHH9HHHHHGHHHH<HHGGGGGGH<GGGGGGGGHFGFADC0FH0FHHFGHHGDBCFFG:F8HEHHDHFFBAC0<3BCGHFEHHGCEGA:CGGHFGGF0FHFHGGHHHGDFGGFHHHGEEGFGFHCHGBFGDFADGFHHFHFFGGGHGHHGHHHHGHHHEFBFDHHGHHHHHHGHGGGGGGHHHHHHHHHGGGGGGGGGHFGHGGGGHGGGGGGGGGGFFFFFFFBCBAA
@M02197:102:000000000-ALU3V:1:1102:22585:20502 1:N:0:1
ACTAGGATCAGTTCCTCCGCTTATTGATATGCTTAAGTTCAGCGGGTATCCCTACCTGATCCGAGGTCAAACGTTGAAAAAAGGCTTCATGGACGCCGACGTAGAAGGGAGAGACGCAAATTGTGCTGCGCTCTACCACCAGTACGTTGGCCGCCAATCGCTTTCAGGCGAGTCCTTTGCAGGACAAACGCCCAACACCAAGCAGTGCTTGAGGGTACAAAATGACGCTCGAACAGGCATGCCCCATGGAATACCAAGGGGCGCAATGTGCGTTCAAAGATTCGATGATTCAC
+
AAABBFFDCFFFGGGGGGGGGGGHHHHHGHHGHHHHHHHHGHGGGGGGF5GGHFAGHHHHHBGEFGGHHH<:9FH4GHFEGGGGAGHHFHFHHE4E:G:GGGHHGHHGGF??DEBDHHGGHFDG:FG/DDGF7G7<8;HGHGFHH8CCGAGFCGCFCHEEGH2AGF<<F2:B;FFGFBHHGE4GFG<8EFFHFFAFGFEFE;FHFG3BFF?FFEG5EBFFHGGGGEDFCA5BBFGGFEA4E4C3D5FGGFFFDFHGGAA222BHHG2EE24EFBGBDGE444FFFFF@BAAAA
@M02197:102:000000000-ALU3V:1:1102:24163:20569 1:N:0:1
ACTAGGATCAGTTCCTCCGCTTATTGATATGCTTAAGTTCAGCGGGTATTCCTACCTGATCCGAGGTCAACATTCAGAAGTTGGGGTTTTACGGCGTGGCCGTGACGATTACCAGTAACGAGGGGTATGATTACTACGCTATGGAAGCTCGGCGTGACCGCCAATCGATTTGGGGAACGCGGGTCACCGCGATTCCCAACACCAACCTGAGCTTGAGGGTTGAAATGACGCTCGAACAGGCATGCCCGCCAGAATACTGGCGGGCGCAATGTGCGTTCAAAGATTCGATGACTCAC
+
AABBBFFFFFFFGGGGGGGGGGGGHGDGEFHHHGFHHHHFHGHGCFEFFFHHHGHHHHHHHHGGGGGHHHHH;:HHH:FHF:FFC:EE?F<HGG:GGCC?#E#<9*&?F9F;G1C192G2(DC#8HD9G4F.6#FG;.@<87FH#DCE$GD#0/A?CEFCCB?F/FBFABC<0C?A.EED;A;##CB9/F<=7GCFF7BDFFGBB&:?3?3BF:/E>GEGBFBBBB1E/1B11BFB9BFF?EG5ECEFGAA55BABA22A2AA22555GE?E2A4GFGEBFEFGBFFD55FAA3>A
@M02197:102:000000000-ALU3V:1:1102:27947:20584 1:N:0:1
ACTAGGATCAGTTCCTCCGCTTATTGATATGCTTAAGTTCAGCGGGTATTCCTACCTGATCCGAGGTCAACCTTTGGAAAATTGGGGGTTTTACGGCAAGAGTCCCTCCGGATCCCAATGCGAGACGTAAAGTTACTACGCAAAGGAGGCTCCGGGAGGGTCCGCCACTACCTTTGAGGGCCTACATCAGCTGTAGGGCCCCAACACCAAGCAGAGCTTGAGGGTTGAAATGACGCTCGAACAGGCATGCCCGCCAGAATGCTGGCGGGCGCAATGTGCGTTCAAAGATTCGATGATTCAC
+
BBBBBFFFFFFFFFGBGGGGGGGHHHGHHCHHHGHHHHHGGHHGGGGGGGHHGHHHHHHHFHHGGGGHHHHHBGHHHHBG::<HHGG:3E9G;:GGGGGG<;<HHHHHG:GG;GHHHH0:HGDGG9GFHGHHHB;H<0HDGDGGHGGHGG<HGGG92DC@EFEFGGADFFGGGHGHGGGFDGGGGFGGFHHFFFHGFFFDFFFFFFF9GGFFHGFHFHHGBFFBFFGF9GFFFFDFDFFFFFHHHHFGEE?E3HHHHFHGGGFGGE2FFEGBHG2FFECCGCGDFBEEGFBFFFFFA?A3A
@M02197:102:000000000-ALU3V:1:1102:17841:20745 1:N:0:1
ACTAGGATCAGTTCCTCCGCTTATTGATATGCTTAAGTTCAGCGGGTATTCCTACCTGATCCGAGGTCAACATTCAGAGGTTGGGGTTTTACGGCGTGGCCGCGACGATTACCAGTAACGAGGTGAATGATTACTACGCTATGGAAGCTCGACGTGACCGCCAATCGATTTGGGGAACGCGGGTTACCGCGAGTCCCAACACCAAGCAGAGCTTGAGGGTTGAAATGACGCTCGAACAGGCATGCCCGCCAGAATACTGGCGGGCGCAATGTGCGTTCAAAGATTCGATGACTCAC
+
AAAAA1CFFFF3FFFGGFGEG?EDFFFGGHGFFGFH1GFGFHHCGGGGGHH2EGHFHHHHGHHCAEEGBGHFF:FH22)B9BFHCEEEEGHHF:;79/9/FCECC/>////<<1F7GD1B9?@#0#>F:DGD9<0<@B9;AA0:CGH.C9C@;..CA?CCC9?@/C0DHGFGFGG7@;A/HFFFC?9B@AFC@EB/;/F?1EBGFB9&33FG3AG0?HGF9GF9BBAEE#1%FFGFFGFC9B/C?GGEFFFEHGBHEECGGGGCGGFGFGGEGFGBGGGGGEGFBFFFFF@3@AA?
@M02197:102:000000000-ALU3V:1:1102:7351:20937 1:N:0:1
ACTAGGATCAGTTCCTCCGCTTATTGATATGCTTAAGTTCAGCGGGTATTCCTACCTGATCCGAGGTCTACCTGTAAAGAATTTGGGGGTTTAACGCTAAGAGTCCCTCCGAATCCCAGTGCGACAAGTTAGTTACTACGCAAAGGAGGCTCCGGGAGGGTCCGCCACTACCTTTAAGGGCCGACGTGTGGCGTGGGGCCCCAAAACCATGCGGTGCTTGAGGGTTGAAATGACGCTCGAACAGGAAGGCTCGCCATAATGCTAGCGAGCGCAATGTCCGTTCAAATATTCAATGATTCAC
+
AABAA4BFFFFFGGGGGBCFGCEGHGFHHHFGHHHHHHG5FFHGGGGGHHBBGBGG3BGFD5FECFEF5DGD3355D@651FHHFHA/@>E1F(4?##>7A&2:3?3?C-9<#9A#0BC48#>0#0#0FC<FF811@FD1@DG90G0;..7./ACCGC01C/<0<09<CFFGFGGF?0CC/E%C?2@?BE##B94FEFB/EB>;11B/;##>;>9=9;AHGEAHGDFFB#/:>/;E>/91FA103$0//A///1F21F2D1//000A0A011ABA0A11AB3F33B33A1B3B@3D>1AAA
@M02197:102:000000000-ALU3V:1:1102:24298:20996 1:N:0:1
ACTAGGATCAGTTCCTCCGCTTATTGATATGCTTAAGTTCAGCGGGTATTCCTACCTGATCCGAGGTCAACCTTTGGAAAATTGGGGGTTTTACGGCAAGAGTCCCTCCGGATCCCAGTGCGAGACGTAAAGTTACTACGCAAAGGAGGCTCCGGGAGGGTCCGCCACTACCTTTGAGGGCCTACGTCAGCCGTAGGGCCCCAACACCAAGCAGAGCTTGAGGGTTGAAATGACGCTCGAACAGGCATGCCCGCCAGAATGCTGGCGGGCGCAATGTGCGTTCAAAGATTCGATGATTCAC
+
CCDCCFFFFFFFGGGGGGGGGGGHHHHHHHHHHGHHGHFHHHHGGGGGHHHHHGHHHGHHHHHGGGFHHHHGHHHHHFHGHH<HHGGGGGGG<HG9GGGGHHHHHGHHGGGGGGHH<HFHHGGG:GGGHHHHGHHHHHHGGGGGHHHHFD<HGGGGCFGGFHHGGGGGG:BFGGGGGGHGGGGGGGFFEFFGHGFGFFFFHHGHFGGHFFGFFHGFFFHHFFFFF?EFFFFFFFGFFEFHHHGHHGHGGGGGHHHHHHG2GGGEGCGGGEF5GHEEEFEGGGGGGFCGGBFFFFFD3BAA>
@M02197:102:000000000-ALU3V:1:1102:6944:20997 1:N:0:1
ACTAGGATCAGTTCCTCCGCTTATTGATATGCTTAAGTTCAGCGGGTATTCCTACCTGATCCGAGGTCAACCTGTAAAGAATTTGGGGGTTTAACGGCAAGATTCCCTCCGGATCCCAGTGCGAGACGTTAGTTACTACGCAAAGGGGGCTCCGGGAGGGTCCGCCACTACCTTTAAGGGCCCACTTCGGCCGTGGGGCCCCAAAACCAAGCGGTGCTTGAGGGTTGAAATGACGCTCGAACAGGCATGCTCGCCAGAATGCTGGCGAGCGCAATGTGCGGTCAAAGATTCGATGACTCAC
+
1>AAAFCBFF1DB3B3GGCEEFGGC3EGFHCHFGFHHHG2FFFFGGGEBFH2FGGEHHHFF10/AAEGHHHHF0FFFHE1:1D;81E@C9/ECG1/@ECEGG%B2FG1BA9C/3B0$:1FFDCGG5?+3CBFH<HF-B</.CCCE#*GF:#C.EC<5/@7.@.<.CFHFGGFGGCC<<B.EGFFA#09@/=CCCCCCEB//FG<G;CGFFGGFC;BFHGEF?B?22H<:GECFE>B#/B@9FF1HDBEE/CEB1EG2BFFGF/AECEEEGGEBFGFA01B133BGFFF1CC3FFF@AAAAA
@M02197:102:000000000-ALU3V:1:1102:7367:20927 1:N:0:1
ACTAGGATCAGTTCCTCCGCTTATTGATATGCTTAAGTTCAGCGGGTATTCCTACCTGATCCGAGGTCAACCTGTAAAGAATTTGGGGGTTTAACGGCAAGAGTCCCTCCGAATCCCAGTGCGAGACGTTAGTTACTACGCAAAGGAGGCTCCGGGAGGGTCCGCCACTACCTTTAAGGGCCCACGTGTGCCGTGGGGCCCCAAAACCAAGCGGTGCTTGAGGGTTGAAATGACGCTCGAACAGGCATGCTCGCCAGAATGCTGGCGAGCGCAATGTGCGTTCAAAGATTCGATGATTCAC
+
CCCCCFFFFFFFGGGGGGGGGGGHHHHHHHGHGDBGHGCHHHHGGGEGFHHHHHHHGHGHHHHGGGGHHHHHHGHHGHGFHHHHHHGG9GFGHHHGGGGGG<H<HHHHHGGG;GGHHHH<HHG:7:98GGFGHHGHHHH9GGG:EFGGGGFFGGGGGGGGGGHGGGGGGGHGGGGHHGGFEGGGGHGGGEFGGFGGFFFFFGFFHHGGFEFEFFADDBFGGGGE@;EHFHFEEEEFGGGBHGGFCBGE?/CEG1FEHHGFC/EEE0?EGEA1BGE0EEA11GGCGGFGA1FFFFFFA>>1>
@M02197:102:000000000-ALU3V:1:1102:11883:21056 1:N:0:1
ACTAGGATCAGTTCCTCCGCTTATTGATATGCTTAAGTTCAGCGGGTATCCCTACCTGATCCGAGGTCAACCTTTGAAAGAGTTTAACGGCCACGACCGCCCGCACTCCAAAGCGAATATGTATCACAACGCTTAGAGACGGACAGCTCGGCCGGAGACTTCAAGGCGCGCGGGAGCCGCGACGCCCAACACCAAGCGAGGCTTGAGTGGCGAAATGACGCTCGAACAGGCATGCCCTTCGGAATACCAAAGGGCGCAATGTGCGTTCAAAGATTCGATGATTCAC
+
CCCBCFFFFFFFGGGGGGGGGGGHHHHGHHFGFHHHGHHHHGHGGGGGHHGHHHHHHHBGHHFGGGGHHGHHHHHHHGHHHHHGHHHHGGGGGGGGGGGGGGGGGGGHHHHFHHGGGGGHHGHHHHHHHGGGGGFHHHHHGGGGGGGFHGGGGGGGHHHHHHGGFGFGGGEGGFGFGEGGGGGHGHGFFFFFGHFFGFHFHFFFGFEEFGHHHHHGFEGGGFDHHGGFGFFHGFFEFFFFHHGHFCHBCEEEA0A11HHGEECFGBGE3FFEBFFFBFFFBAAA>1
@M02197:102:000000000-ALU3V:1:1102:14377:21200 1:N:0:1
ACTAGGATCAGTTCCTCCGCTTATTGATATGCTTAAGTTCAGCGGGTATTCCTACCTGATCCGAGGTCAACCTTTGGAAAATTGGGGGGTTTTACGGCAAGAGTCCCTCCGGATCCCAGTGCGAGACGTAAAGTTACTACGCAAAGGAGGCTCCGGGAGGGTCCGCCACTACCTTTGAGGGCCTACATCAGCTGTAGGGCCCCAACACCAAGCAGAGCTTGAGGGTTGAAATGACGCTCGAACAGGCATGCCCGCCAGAATGCTGGCGGGCGCAATGTGCGTTCAAAGATTCGATGATTCAC
+
BCBCCFFFFFFFGGGGGGGGGGGHHGFHHHHHHHHGHHHHHHHGGGGGGHHHHHHHHGGHHHGFGGGHHHHHHHHHGHHHHH<HHHG:GGGGGGHGG9GGGHH<HHH<HGGGG;GGGGG;GGG;G:GGGGGGGGGGGG;GFFFFFFFFFDF:FFFFFFFFFFFGGHHGFFFHFGHFGGFFDAFGFHGFHHFFFHGHFFEFDFGFFFFGGGFGFFHFHGGHHFFFFFFHHHGGGFFEFFDHGHHGGHHHGECGGEGHHGHHHGGGGGCGGGGHGFGEEFGHGGDGG5CGGGFFFFFFFBBBAA
@M02197:102:000000000-ALU3V:1:1102:16430:21383 1:N:0:1
ACTAGGATCAGTTCCTCCGCTTATTGATATGCTTAAGTTCAGCGGGTATTCCTACCTGATCCGAGGTCAACATTCAGAAGTTGGGTGTTTAACGGCATGGCCGCGCCGCGTTCCAGTTGCGAGGGGTTAGCTACTACGCAATGGAGGCGGCAGCGAGACCGCCACTAGATTTCGGAGACGGATTACTAGCAATCCGATCCCCAACACCAAACCCGGGGGTTTGAGGGTTGAAATGACGCTCGAACAGGCATGCCCGCCAGAATACTGGCGGGCGCAATGTGCGTTCAAAGATTCGATGACTCAC
+
DDCCCFFFFFFFGGGGGGGGGGGHHHHHHHHHHHHHHHHHHHHGGGGGHHHHHHHHHHGHHHHGGGGHHHHHHHHHHH;;F;HHGEFGGHHHGGGGG;H<HHGGGG;CFGBCF:H:D;H;G6F5#8F6FFHGHH<9HG9G:'HHHHGG#CEHHHGCG7ACEFGGGGGGGGGGFGGGGGGGFGHGFFHHFHFFFFGFFFGGHFFFDFGGFFFEFFGGFFHHGHGHGHFHHHHHFGGFFGHEEFHHHHGHHFGCGGEHFGHHHFBHGGGCGGGGGHHHHGGGGHGGGGFGGGGGFFFFFFFBBBBB
@M02197:102:000000000-ALU3V:1:1102:21951:21486 1:N:0:1
ACTAGGATCAGTTCCTCCGCTTATTGATATGCTTAAGTTCAGCGGGTATTCCTACCTGATCCGAGGTCAACCTTTGGAAAATTGGGGGTTTTACGGCAAGAGTCCCTCCGGATCCCAATGCGAGACGTAAAGTTACTACGCAAAGGAGGCTCCGGGAGGGTCCGCCACTACCTTTGAGGGCCTACATCAGCTGTAGGGCCCCAACACCAAGCAGAGCTTGAGGGTTGAAATGACGCTCGAACAGGCATGCCCGCCAGAATGCTGGCGGGCGCAATGTGCGTTCAAAGATTCGATGATTCAC
+
BBBB@FFFFFDFGGGGGGGGGGGHFFHHFHHHGHHHHFGHHGHGGGGGHHHEHHHHGFHHHHHGGGEHFHHHGFHH:FFHH<HHHHGGFG;GHHGG9GGG<H<HEH<HGDF9GGH:HHHH:GGGGGGGHH;7GHHHHHHGGGGFFC:F??GHGGGGBECDGHHGGGAGGGGGHGGGGGGFGGGHHGHGGHGBFFGFEA9AGBFDFFFHFFFFFFFFFFHGFFFFF?HFGF?FFFFD/DDGFFBFFFE/GGGEB1HFBBFFFGGCCGGGEGHHHHGGE0HGGGGGGGGFGFFFFBFFA1AAA
@M02197:102:000000000-ALU3V:1:1102:24326:21586 1:N:0:1
ACTAGGATCAGTTCCTCCGCTTATTGATATGCTTAAGTTCAGCGGGTATTCCTACCTGATCCGAGGTCAACATTCAGAAGTTGGGGTTTTACGGCGTGGCCGCGACTATTACCAGTAACGAGGTGTATGATTACTACGCTATGGAAGCTCGACGTGACCGCCAATCGATTTGGGGAACGCGGGTTACCGCGAGTCCCAACACCAAGCTGAGCTTGAGGGTTGAAATGACGCTCGAACAGGCATGCCCGCCAGAATACTGGCGGGCGCAATGTGCGTTCAAAGATTCGATGACTCAC
+
BBB?AFBFFFFFCGFGFF?EAEGGHHHFHHFHFHHHHHHHHHHGGGGGHHHHHGGGHEHHHFHGCGGHHHHHH;9HGHHHH;FHG-G?FG<HCCFGGEGE;/;@9B#>;C#:GEF:<D1<FFF:/B/<G1:=09=D99<4C.BF9C;9;GD.@@A:9EDCBB=ABB0FGCE0FEADA@@9GGF>EDC;</BGHFFFFDFFEGGGFHEBGCFHHFHFEFDFGFHDFEE?E>2E>@BFFGB9AAGECGGHFEHHHHFHG?GGGGFEA5FHHGGFDAGGGGGGGGGFFFFFBFFBBBAA
@M02197:102:000000000-ALU3V:1:1102:27804:21862 1:N:0:1
ACTAGGATCAGTTCCTCCGCTTATTGATATGCTTAAGTTCAGCGGGTATCCCTACCTGATCCGAGGTCAAAAGTGATAAAAAGGCTTGATGGATGCAAGTGTTATAGGAATAAGACGCAAGATGTGCTGCGCTTATAACCAATACACTGGCTGCCAATTGCTTTAAGGCGAGTCCAAACGCAATGGAGAGGACAAAACACCCAACACCAAGCAGAGCTTGAGGGTACAAATGACGCTCGAACAGGCATGCCCCATGGAATACCAAGGGGCGCAATGTGCGTTCAAAGATTCGATGACTCAC
+
BAABBFBFFFFFGFGGFGEEFFEBBGHHHGHCHHCHCGHFHHHGGGEGEG5FGHHHH33BAGFA00ACGHHHHBFHHFHHFFEEHGCFGHFGGHHHHFBFG6HHGHHHHGHHGHHHHHHHHFHHHHHGHHGHGGEHGHFGBHH8HHHGHAGHFCHFFHGHDGFG?GHGFGG@<CFFG4?CCFGGHHCGFFGFEHGG?FAFHFFCD7CD5E1;F1@CFFBCBF2*7@GD9FFE?>;B9EGBFDFFBEHGEAF01D2FG2A1ACGF/A0GGCHGHFGEEA1A1GGGFFA1BCFFDB1B>A?>A
@M02197:102:000000000-ALU3V:1:1102:12072:22194 1:N:0:1
ACTAGGATCAGTTCCTCCCGCTTATTGATATGCTTAAGTTCAGCGGGTAATCCTACCTGATTTGAGATCAGATCATAGAAATAATTAATCCGGAGATCAATTGTCCAAGCTAATGGACTATTAGAAGCAGCTCATCCTCAAGCCTGGCCACCTTTTTTAAAGGGTGTCCTCAGCGAGTGATACTTATCACGCCGAGTGGAACCAAGTTCAGGGAGATCCAGCTAATGCATTTAAGAGGAGCAGACGTGAATCTGCAAACCCCCAAGTCCAAAGCAGAGCCGATTGAATTAACAAAAGACTTGCTTTGAGAATTTCATGATACTCAAACAGGCATGCTCCGAGGAATACCAAGGAGCGCAAGGTGCGTTCAAAGATTCGATGATTCAC
+
BBBBBFFFFFBFGGGGGGGGGGGGHHHGHHGHHHHHHHHHHHHHGGGCEEHHHHHHHHHHHHHHHGHHHGGHFHHHHHFGHHHHHHHHFHHGEGFEBFHFHGFHHHHHHGHHGHHHHHHHHHHHHHHGHFHHHHHHHHHHHGGGFFGHHFGHHHHHHGHHHHHGCF7GHHFHHHCGGFHGHHHHHHHHHHF.GGHGGHFHHHFHGFGGGHHGFBAHFHHGHGHHGFGFGFFFGHHFFFFFEHGEEGF2GFFC3BAD><?EAEHHFHHHHHHHHGGFF>1AHHHHEHGDHHFFHFHHHGGFBBGBHHGDHHHGFFHHHHHHHGHGHHFHGGHHHHGGFGGFHEGHHGHHFHHGGFGGHHGHGECEAGGGFCGG2FGFFFFFFFAA33A
@M02197:102:000000000-ALU3V:1:1102:4059:22217 1:N:0:1
ACTAGGATCAGTTCCTCCGCTTATTGATATGCTTAAGTTCAGCGGGTATTCCTACCTGATCCGAGGTCAACCTTTGGAAAATTGGGGGGTTTTACGGCAAGAGTCCCTCCGGATCCCAGTGCAGGACGTAAAGTTACTACACAACGGAGGCTCCGTGAGGGTCCGCCACTACCGTTGAGGGCCTACATCAGCTGTAGGTCCCCAACACCAAGCAGAGCTTGAGGGTTGAAATGACGCTCGAACAGGCATGCCCGCCAGAATGCTGGCGGGCGCAATGTGCGTTCAAAGATTCGATGATTCAC
+
>>AA?FB5CFBFGGGGGGGGGGGHHHHHHHHHHHHHHHHHHHHGGGGGHHHHHHHHHHFGG5GGGGGHHH3EGH5G%@FD2.FHBGEGCC/)AD#C66GGG<;.C9/.G/3@A6GF80,+F4##41?6799CFBBFFGFG#2DB#9/6E6?#A..#:5;=BDFA;>FBDFFFF#9BFFFFD4DEFFFF11:FBF2FFF#@C/9AG?19;HF9GFF5?@EAAFFF&HHEFFF7EEE?61A4B3GHGBHGECEE0B3F5GDFFAE2222E?CDFHDBCGE2AGFFFFGGGFFFCBDD5FAAAAA
@M02197:102:000000000-ALU3V:1:1102:16745:22256 1:N:0:1
ACTAGGATCAGTTCCTCCGCTTATTGATATGCTTAAGTTCAGCGGGTATTCCTACCTGATCCGAGGTCAACATTCAGAAGTTGGGGGTTTAACGGCTTGGCCGCGCCGCGTACCAGTTGCGAGGTGTTATCTACTACGCAATGGAAGCTGCAGCGTGACCGCCACTAGATTTCGGGGCCGGGCTGACTAGCAGCCCGATCCCCAACACCAAACCCGGGGGTTTGAGGGTTGAAATGACGCTCGAACAGGCATGCCCGCCAGAATGCTGGCGAGCGCAATGTGCGTTCAAAGATTCGATGACTCAC
+
DDDCCFFFFFFFGGGGGGGGGGGHHHHHGHHHHHHHHHHHHHHGGGEGHHHHGHHHHHHHHHHGGGGHHHHHHHHHHHHHH-HGGG9GG9HGHGE:;/;EG<9E?GDCCG>6FG99GHF<?2A@<.BAFHHHHH-<H9GGG/HHHHF/C9;GHHAA.DGGGGGGGGFGGFGGCGGGGGGGGHGHGFFFHFFCFFFFF/AGGHFFEFEFFFFEGFGGGGFFHHHHEGHFGHHHHHFEDFEFDGHHHHFGGHHGGGGGHHFHFHHHGGFGGGGGGGHGHGGGGGGGGGFGGCGGGFFFFFFFBBBB?
@M02197:102:000000000-ALU3V:1:1102:3688:22418 1:N:0:1
ACTAGGATCAGTTCCTCCGCTTATTGATATGCTTAAGTTCAGCGGGTATTCCTACCTGATCCGAGGTCAACCTGTAAAAAAATTTGGGGTTTTTACGAGAAGATTCCCTCCGAATCCCAGTGCGAGCAGTTAGTTACTCCGCAAAGGAGGCTCCGGGAGGGTCCGCCACTACCTTTAAGGGCCCACGTGTGCCGTGGGGCCCCAAAACCAAGCGGTGCTTGAGGGTTGAAATGACGCTCGAACAGGCAGGCTCTCCAGAATGCTGGCAAGCTCAATGTGCGTTCAAAGATTCGATGATTCGC
+
A1A111FBFF13B3FFFECEEGFEFCHHFBGHHHGHHHHFDFGCEGEEFG2FEHBFHHEFGD0AEEF0ADD0FEE2FEGHE#.H:BDF;#E-FE;GF-#</'$*%B;B8C2/6A#CC9HH8H#C0<##?F7HFHF17G$104CC/GC:<A.C<-CCCCGG3EF<CAG<1?;F>FFFF@8B<7F:CCB9GCA/-E?/GE@B/@=>G9:CAAE>#;>B1BFGFCBHHGDED20;A/9EB9B2B1FBFFAB0/AB01A2F22HGAB1B0011FB113A0EA001BD333F1B1B1B3B11A1>11
@M02197:102:000000000-ALU3V:1:1102:7078:22451 1:N:0:1
ACTAGGATCAGTTCCTCCGCTTATTGATATGCTTAAGTTCAGCGGGTATTCCTACCTGATCCGAGGTCAACCTTTGGAAAATTGGGGGGTTTTACGGCAAGAGTCCCTCCGGATCCCAGTGCGAGACGTAAAGTTACTACGCAAAGGAGGCTCCGGGAGGGTCCGCCACTACCTTTGAGGGCCTACATCAGCTGTAGGGCCCCAACACCAAGCAGAGCTTGAGGGTTGAAATGACGCTCGAACAGGCATGCCCGCCAGAATGCTGGCGGGCGCAATGTGCGTTCAAAGATTCGATGATTCAC
+
ABB3>CCFFFFFFGGGFGGGGGGHHCHHHHHHHHHHFHHHHHHGGGGGHBGGHHHHHHHHHHHGFEGHHHFHHHGHHHGG;HEHHGFGGGGGGHHG6C@CE:C$;CG<GGE66?DGFGG5FBC7::GG8GGGGGF9BC0FF4FFAFBFFFF:FFCDADFBBFFFFFDFFFFFFFFFFGEFFFAAFFFF1FFFFFC/@F/GFFFFFFFEDF?FGF4FGEHHHFGGHGF;GFGEBGCGG1EGFFHHHHFH?FGGGEFBDGGFB2??EE2GGFFGHHFGFGGFGGGFGGFEGCFFFFFFFBAAAA
@M02197:102:000000000-ALU3V:1:1102:21278:22533 1:N:0:1
ACTAGGATCAGTTCCTCCGCTTATTGATATGCTTAAGTTCAGCGGGTATCCCTACCTGATCCGAGGTCAATTTGTGGTAAAATAATGGAGTGGTCCGGGGACCTGGCCGGCCGGAGGAGAAGTCTTCCAGAGCGAGAGAAAATTTTACTACGCCCGAAGTCTCGACCGGACCGCCACTCATTTTCGGGCACGTCCCTCGCGGGACGAGCGCCCAAGACCAAGCTGACGCTTGAAGGGTGTAATGACGCTCGAACAGGCATGCCCCCCGGAATACCGAAGGGCGCAATGTGCGTTCAAAGATTCGATGACTCAC
+
ABCC3CFFFFFFGGGGGGGGGGGGHHHHHHHHHHHHHHHGHHHGGGGEHHHHHHHHHGHHHHHGGGGHHHHHHHHHGHGHHHHHHHHHHG:FGHHGGGGGGGGHHGHHGGGGGG9GGGGHGHGHHHGHHFHHHGGGGGGHHHGHHHHHHHHGGGGGGGGCG<HE<GGGGGGGGGGAEFFFFFFFFFEABCFFFFFFFFGGFGGGGGFGGGGHGHHHHGHHHHGGGGFHFHHHHHGHHHHHHHGGGGGHHGHHHHHHHGEGGGCGGGHHHHGHGGGHFGFGGGGHHHGGGGHGGGGGGGGGGFFFFFFFBBBAB
@M02197:102:000000000-ALU3V:1:1102:21965:22581 1:N:0:1
ACTAGGATCAGTTCCTCCGCTTATTGATATGCTTAAGTTCAGCGGGTATCCCTACCTGATCCGAGGTCAACCTTTGAAAGAGTTTAACGGCCACGACCGCCCGCACTCCAAAGCGAATATGTATCACAACGCTTAGAGACGGACAGCTCGGCCGGAGACTTCAAGGCGCGCGGGAGCCGCGACGCCCAACACCAAGCGAGGCTTGAGTGGCGAAATGACGCTCGAACAGGCATGCCCTTCGGAATACCAAAGGGCGCAATGTGCGTTCAAAGATTCGATGACTCAC
+
BBBBBFFFFFDFGGGGGGGGCEGHHHHHHHGHGHHHHHHHHGHGGGGGHHHHHHHHHGHHHHHGGFGHHGHHHFHHGHHHHHHHHGHHGGGGGGFGGGCEGGFFGGGHHHHFGHGGGGGGFFFHGFGHHGGGGGGGGHHHGGGFGGHCGGGGGGHGGGGHHHGGGGGCBGGGGGGFFEGDEEGGFFHFFGGGFHFFEHFFDFHHHHGGDGFFGEEGGGGGHHGHHHFFHGHHGGGGGGGGHFHGG9BHHHGGGEEFGGG?GGGHGGGGGFGGE4FFFFFFFBAAAB
@M02197:102:000000000-ALU3V:1:1102:21585:22632 1:N:0:1
ACTAGGATCAGTTCCTCCGCTTATTGATATGCTTAAGTTCAGCGGGTATTCCTACCTGATCCGAGGTCAACATTCAGAAGTTGGGGGTTTAACGGCTTGGCCGCGCCGCGTACCAGTTGCGAGGGTTTTACTACTACGCAATGGAAGCTGCAGCGAGACCGCCACTAGATTTCGGGGCCGGCTTGCCGCAAGGGCTCGCCGATCCCCAACACCAAACCCGAGGGCTTGAGGGTTGAAATGACGCTCGAACAGGCATGCCCGCCAGAATACTGGCGGGCGCAATGTGCGTTCAAAGATTCGATGATTCAC
+
CCCCCFFFFFFFGGGGGGGGGGGGHHHHHHHHHHHGGHHHHHHGGGGGHHHHHHHHHHHHHHHGGGGHHHHHHHHHHHHHHHHHGGGGG.H0;GG:;+E9CG/E#B6#/<<#0?D:D/<7B/<C8:CDGB=<:G974A/:2-GH:;BE,0##9-;;@6CE?EFDFFGFFFFFBGGDFFFGHEFCDCFFCGBGGGDCACDAFCCCGFHGHGGGDGGGFFFF2HFFGGFHFGHFGHHHHGEE1EGHHEBGEHHFGEHGGGGGHFHGHHHHHFGGGGGGGGHGGGGGGGHGGGGGGGGGGFFFFFFFBBAAB
@M02197:102:000000000-ALU3V:1:1102:15104:22657 1:N:0:1
ACTAGGATCAGTTCCTCCGCTTATTGATATGCTTAAGTTCAGCGGGTATTCCTACCTGATCCGAGGTCAACCTTTGGAAAATTGGGGGTTTTACGGCAAGAGTCCCTCCGGATCCCAGTGCGAGACGTAAAGTTACTACGCAAAGGAGGCTCCGGGAGGGTCCGCCACTACCTTTGAGGGCCTACATCAGCTGTAGGGCCCCAACACCAAGCAGAGCTTGAGGGTTGAAATGACGCTCGAACAGGCATGCCCGCCAGAATGCTGGCGGGCGCAATGTGCGTTCAAAGATTCGATGACTCAC
+
ABBBAFFFFFBFFGBG5AECGG?GHFFBFHDEBFGGHHHHHGHGGGAEHHHGHHFHHHHGHHHGGGGHHHGHHGHHHGHHGHHHHAEG@EGG9HGG5GGFHGFH:H:HGGFGGGH9HFGFDDGGCGGEECGH:H9FHHH8?F@/;8:CDDEAEFGF?@CCAFHFFGGGGFHGGGFGHGHBGGGGGHGFHGGFGFFFFGFDA7FFFFF3FFFEFFFABHHGFFFFF4@FFHGGGGGGCDFBHGFHFHFGEE00CBFHHGHF2A2GEEE2?GGHHG2EEGHGGGFGFGEGBFFFFFFF3AAA?
@M02197:102:000000000-ALU3V:1:1102:24676:22765 1:N:0:1
ACTAGGATCAGTTCCTCCGCTTATTGATATGCTTAAGTTCAGCGGGTATTCCTACCTGATCCGAGGTCAACCTTTGGAAAATTGGGGGGTTTTACGGCAAGAGTCCCTCCGGATCCCAGTGCGAGACGTAAAGTTACTACGCAAAGGAGGCTCCGGGAGGGTCCGCCACTACCTTTGAGGGCCTACATCAGCTGTAGGGCCCCAACACCAAGCAGAGCTTGAGGGTTGAAATGACGCTCGAACAGGCATGCCCGCCAGAATGCTGGCGGGCGCAATGTGCGTTCAAAGATTCGATGATTCAC
+
CCCCCFFFFFFBGGGGGGGGGGGHHHHHHHHGHHGHHHHGHCHGGEEGHHHHHHHHHHHHHFFGGGGHHHHHHGFH:GHH9;0FHHGFGCFGG;7GGGGGG<;<GHHFGGG;G;GGG9FFG:G6GGG99GGGGF:GG::F*CFFFFFFF:DFF9FCC.@=;/CEFCDF?FFFFFFF7FFBFFFFFGFFBFFFFFFFFBEFFGFFDDFFGFEFGFFBFBBFFFGHFGHHGBGEE>>AGAFFFFFEFFAG/CEG?EHFFHFBHDCE2GECDE25FGF2EEGHGGGGCGFEF4FFFFFFFAAAAA
@M02197:102:000000000-ALU3V:1:1102:9519:22720 1:N:0:1
ACTAGGATCAGTTCCTCCGCTTATTGATATGCTTAAGTTCAGCGGGTAATCCTACCTGATTTGAGATCAGATCATAGAAATAATTAATCCGGAGATCAATTGTCCAAGCTAATGGACTATTAGAAGCAGCTCATCCTCAAGCCTGGCCACCTTTTTTAAAGGGTGTCCTCAGCGAGTGATACTTATCACGCCGAGTGGAACCAAGTTCAGGGAGATCCAGCTAATGCATTTAAGAGGAGCAGACGTGAATCTGCAAACCCCCAAGTCCAAAGCAGAGCCGATTGAATTAACAAAAGACTTGCTTTGAGAATTTCATGATACTCAAACAGGCATGCTCCGAGGAATACCAAGGAGCGCAAGGTGAGTTCAAAGATTCGATGATTCAC
+
BBBBBBFFFFFFGFGGGGFCGGGHHHGHHHCHHHHHGHHH5GFGGGEEBHGHHHGHHHHGHHGHGHHHHGHHHHHHHHHHHFHHFGGHHEGFGGCGHHHGHGHHHHHHEFHHHHBGHHHHHHGHFHHHFEHHFFHDGEDFFFGHHHFHHGFHGHHHGHBGHFDFFBGFHEDGEFGGGCGHGDGGHHHFHD.ED?CEEFHHHAFGFGGFFFF1HHGFFGFFFFFFBBFFFFGHHFGFGFFEFFFEGB2DDDGDB?CCEGCGBFGFF1C1F1BB1F/>//EE@21F2GEGGFF1GGHFDFF@BD1DB22HF2F1FGDFFHHGCF0FHFHHEHFFFGEA?CGHHGBGGGC1GF0EEECHGFFF1BA3BB33FGGGGGBCFD1DDAAAA?
@M02197:102:000000000-ALU3V:1:1102:24401:22794 1:N:0:1
ACTAGGATCAGTTCCTCCGCTTATTGATATGCTTAAGTTCAGCGGGTAGTCCTACTTGATTTGAGGTCAAAATAATAGACCAGGCAACGACGGATCGTCGCCAGTCGTGTGTGGGGTTAGAAGCGGACAACACCGACGTAAGTTAGCAAAGAAATTAGCAACTCACTGGTTGTCCAGCATACTGTATTTAAGGTGAGCAAGTGTGGTGGCCTGCAAACCCATGGACCCGCACTAAGCGCAAAACGCTTAGGTTGGAGAAATTCACGACGCTCAAACAAGCATGCTCCAAGGAATACCAAGGAGCGCAAGGTGCGTTCAAAGATTCGATGATTCAC
+
CCCBCFFFFFFFGFGGGGGGGGGHHHHHHHHHHGHHCHGHHFHGCEEEEDFHHHHHHEHHHGHGGHGHHHHHHHHHHHHHHHHGHHHHGGGGGGGGGFGGGGCEHHGFGHHHFDFCFFEFHHGHGFBCGFHHGGGGGG@CGHCHGEFHFHFGGGHHHHCGHHG<<CGDHHHHGFFFGFGGGHHHFGGGGHFFHDGFGGGGGGFHHGG9DFGHHFFFFFHGFHFBCBFFFGDFFFFFFCFFEE>E3HFFE?GHFFFGHHHHEHGGGGEGHGFGGGFGBGGFHEGBHFFEHHHHHFGHHHHGGGE?GHFGGGGGHGGGFFGGGGGFFFFD5DAAAAA
@M02197:102:000000000-ALU3V:1:1102:14644:22792 1:N:0:1
ACTAGGATCAGTTCCTCCGCTTATTGATATGCTTAAGTTCAGCGGGTATCCCTACCTGATCCGAGGTCAACCTTTGAAAGAGTTTAACGGCCACGACCGCCCGCACTCCAAAGCGAATATGTATCACAACGCTTAGAGACGGACAGCTCGGCCGGAGACTTCAAGGCGCGCGGGAGCCGCGACGCCCAACACCAAGCGAGGCTTGAGTGGCGAAATGACGCTCGAACAGGCATGCCCTTCGGAATACCAAAGGGCGCAATGTGCGTTCAAAGATTCGATGATTCAC
+
BCCBCFFFFFFFGGGGGGGGGGGHHHHHHHHHHHHHHHHHHHHGGGGGHHHHHHHHHHHHHHHGFGFHHHHHHHHHHHGHHHGHHHHHGGGGGGGGGGGGGGGGGGGGHHHHHHGGGGGGHHHHGHHHHGGGGGGHHHHHGGFGGGEHHGGGDGFDGGGGGGGGGFCDGGGGGGGFFFFGFFGHFHGGGFFFFEGGGHHGGHHHHHGGGGGHGFHGGGGGHEEGHHHFHGHFGEEFFFFHHHHHFGHGGHGGGGGHGDAEEGGHGGGGGGGGGGFFFFFFF@BBAB
@M02197:102:000000000-ALU3V:1:1102:10898:22825 1:N:0:1
ACTAGGATCAGTTCCTCCGCTTATTGATATGCTTAAGTTCAGCGGGTAATCTTACCTGATTTGAGGCCAGAAAGGAATACATAAAGAATTATGTATGTGTGTGTTTGTTTGGTAGCAGATGACAAAAGCACAAGATTTTTATGGGTTTGCCTTAACAAAAATCTATGGCTGACACTCATCCACTCATACTTTTAAGGCAAGGTGATACAAAGAGGCTAATCTCATCACCAAGCCCAAGGACCCGTTAAAAGAATTTTTCATAAAAAAAAACCCTTTTAATGGAGATATTCTCGACACTCAAACAGGCATGCTCCGAGGAATACCAAGGAGCGCAAGATGCGTTCAAAGATTCGATGATTCAC
+
BBBBBFFFFFFFDGGGGGGGGGGHHHGFHHHHGHGFGHFHHHHGGGFEHGHGHHHHHEGHHHHHGGEFHHCGGFFHHHHHHEFHHHHHHHHFFHGHHFGHHGHHHGHHGHGGHGHHHHGGHGFHGHAHHCBGGHBGHHHGHFG2GGED9BFHHHHHGHHGHHFFHHD7GFFAHHCGHFFFDHHHFF9HEFHGGHHBGFFHEEDGHGHHHEGGFE7GG3GHH5C1<GCC9HEFG?19;ACCE<?1BG>1BHEHHFF>B22GC@E>/FCEB0//111HHFF11GE2BFB//>/EDGBGA1EFDF1HGFFFAE/FC?GHHGGG11FGHBAGEAABFDG000A1GDBGGGGECG1FFFD33?AAAA
@M02197:102:000000000-ALU3V:1:1102:22049:22920 1:N:0:1
ACTAGGATCAGTTCCTCCGCTTATTGATATGCTTAAGTTCAGCGGGTATTCCTACCTGATCCGAGGTCAACCTGTAAAAAAATTTGGGGGTTTTACGGCAAGAGTCCCTCCGAATCCCAGTGCGAGACGTTAGTTACTACGCAAACGAGGCTCCGGGAGGGTCCGCCACTACCTTTAAGGGCCCACGTGTGCCGTGGGGCCCCAAAACCAAGCGGTGCTTGAGGGTTGAAATGACGCTCGAACAGGCATGCTCGCCAGAATGCTGGCGAGCGCAATGTGCGTTCAAAGATTCGATGACTCAC
+
CCCCBFFFFFFFGGGGGGCGGGGHHHGHHHHHHHHHHGHHHHHGGGGGGHHHHHGHHHHGHHGCFGGHHHHHGHHHHHGHGGHH<GGGG9GGGEFHGG:GFG6H<HHH9HGGGGGGHHGHHHGG?CGGGGGHGHHFFHHFGG:GGHGGGGGHHGGCCCGA?7CGGGGGGGGGGGGFGGGHFEGEFGHHF@GGGFDBGD?EECHEHGFGGFFCFEGHHFFFGCFFGBFHGHGGGFFDFEGEHHHHHHFGCGFGGFFFDGHHHGGFGGFEFGGHGGHGGEEAGG5FGGGGGGFFFFBFFBBBBB
@M02197:102:000000000-ALU3V:1:1102:7162:22944 1:N:0:1
ACTAGGATCAGTTCCTCCGCTTATTGATATGCTTAAGTTCAGCGGGTATTCCTACCTGATCCGAGGTCAACATTCAGAAGTTGGGTGTTTAACGGCATGGCCGCGCCGCGTTCCTGTGGCGGGGTGTTAGCTACTAAGCAATGGAGGCTGGAGCGAAACCGCCACTAGATTTCGGAGACGGATTGACTAGCAATCCGATCCCCAACACCAAACCCGGGGGTTTGAGGGTTGAAATGACGCTCGAACAGGCATGCCCGCCAGAATACTGGCGGGCGCAATGTGCGTTCAAAGATTCGATGACTCAC
+
AAABBFFFFFFFGGGGFGEEGGGFHHGGGHFBHHHGHHFHHHCEGFAEHHEHHHFHHHHGHEGGEFGFHHHHHGHGHHHG(GFHGF7EG:G;GFGGCEG<FH3@EFE##@:@/@(42*&3?'#C#<EDH:FHF0G;%C.B67B,5C6G7H#CGFC@#4EFGFC0:CF8GFGFDG?..EDC?0F?BFG>1BF/<FFFFFFCFFGFDAAF?GCCCDA@EFEFHFEF0AFDB:FFFFEFFBDFF?HEFBHGB1B@CEAE3DBFG5DGFGGGGGGGCGHHHGGEEGFCGAFGGF2GFFF5FFFFBABAA
@M02197:102:000000000-ALU3V:1:1102:17392:22989 1:N:0:1
ACTAGGATCAGTTCCTCCGCTTATTGATATGCTTAAGTTCAGCGGGTATTCCTACCTGATCCGAGGTCAACCACAAAAAATTGGGGGTTTAGCGGCTGGGAGTTATAGCACCTAACAAAAGCGAGAAAAAATTACTACGCTCAGAGGATACTACAAATCCGCCGTTGTATTTCAGGAACTACAACTCCTAAGAGAAGTAGATTCCCAACACTAAGCTAGGCTTAAGGGTTGAAATGACGCTCGAACAGGCATGCCCTTCGGAATACCAAAGGGCGCAATGTGCGTTCAAAGATTCGATGATTCAC
+
BBBBBFFFFFFFGGGBBFGGGGGGHHHHBGFHFHFHGHHFFFBEGGEEHHHHFFFHHHEHHHFGGGGFHHHGGGGGHHHGHEHHHGGB>FHHEGGGGGGGHG<GGHHHHGFFGHHHHHGHHG8GFGGHHGGHHGHHHA<CGGGHHHGFGHGHHHHGGACDCEDFCGDHHFFGGHGGGFHDFFFFHGHHGHGHHBHHFECHGHHFHGFGFFHFGHHHGHHFHHEHGGHHFHHF911CGGEEFEGGGGB33HFFGE10GCEGFDFHHGGHHGED??HHHHGEEGGGGGGGGGGGGFFFFFFFAAAAA
@M02197:102:000000000-ALU3V:1:1102:12783:23305 1:N:0:1
ACTAGGATCAGTTCCTCCGCTTATTGATATGCTTAAGTTCAGCGGGTATTCCTACCTGATCCGAGGTCAACATTCAGAAGTTGGGTGTTTAACGGCATGGCCGCGCCGCGGTCCAGTTGCGAGGGGTTAGCTACTACGCAATGGAGGCTGCAGCGAGACCGCCACTAGATTTCGGAGACGGATTGACTAGCAATCCGATCCCCAACACCAAACCCGGGGGTTTGAGGGTTGAAATGACGCTCGAACAGGCATGCCCGCCAGAATACTGGCGGGCGCAATGTGCGTTCAAAGATTCGATGATTCAC
+
BBBBBFFFFFFFGGGG5GGCGGCGFHHHHGBGCHFFHHDHCHHGGGEEFFFHGHHHHHGFFHGGGGEHHHGHHHHHHHBGH.<F&(7EG9G<FEGG;GGFHH>@#EFB6/-@8H2>$2G85/<++8DEFF8G:.HDD/2?D.EH#H;1GH9B:57FC4DGB9BCGGGCF$BFB<?DFFGGFBF2BBFFF<BFFFFFFA9>/BE/CF<FAEFFFFFGECFGB<CAFGEG<HFGFF?/EEEAEDBCFBHFGB0E/?EAAA2HFGF1HEGGECEE0GHGHCF0EE1FCGGGGGFBF113D13FAAAAA
@M02197:102:000000000-ALU3V:1:1102:24349:23422 1:N:0:1
ACTAGGATCAGTTCCTCCGCTTATTGATATGCTTAAGTTCAGCGGGTATTCCTACCTGATCCGAGGTCAACCTGTAAAAAATTTGGGGGTTTTACGGCAAGAGTCCCTCCGAATCCCAGTGCGAGACGTTAGTTACTACGCAAAGGAGGCTCCGGGAGGGTCCACCACTACCTTTAAGGGCCCACGTGTGCCGTGGGGCCCCAAAACCAAGCGGTGCTTGAGGGTTGAAATGACGCTCGAACAGGCATGCTCGCCAGAATGCTGGCGAGCGCAATGTGCGTTCAAAGATTCGATGACTCAC
+
AAABBBFFFFBFGGGGGGGGGGGHHHHGHHHHHGHHHHHHHHHGGGGEHHHGHHHHHHHHHHHGGGGHHHHFHHHFGHHHGHGHGHGGGEGGGHHGGGCFGHHHHHHHHGDGG;GGBGHHHGGGGGGGGGHGHHHHHHHGGGGFFGGHGGEHGGGGGACD4GEGGGGGEGHGGGGHGB?FEEDGCFHCCEFFGCDF@BFFFFFEFGFGEEFE/HFHDFHFFGHGHHHHHFB?BFEGEAFBGGG1FE1//CGGFGGDGDFBE?AA/?EAA?GAFHGCGGGFBGFGFGGGGFFFFFDBA>11A
@M02197:102:000000000-ALU3V:1:1102:20642:23550 1:N:0:1
ACTAGGATCAGTTCCTCCGCTTATTGATATGCTTAAGTTCAGCGGGTATCCCTACCTGATCCGAGGTCAAGTCATGAAATTGCTTGCTGGACGCTGATCCGCCGGGGCTCCGAGAAGCGCAAATGTGCTGCGCGAGAAGCCGACGAGACCGCTGCCAATGACTTTGAGGCGAGTCCGCGCACGGAGGCGGGACAGACGCCCAACACCAAGCAGAGCTTGAGGGTGTAAATGACGCTCGAACAGGCATGCCCCACGGAATACCGAGGGGCGCAATGTGCGTTCAAAGATTCGATGATTC
+
BBBBBF4FFFBFGGGGGGGGGGGHHHHHHHHHGHHHHHHHHHHGGGGGHHHHHHHHHHHHGHHGGGGHHGHHHG:HGHHHGHHHHHHHHEGHGGGGGHHHHGGGGEEGGGGGGGGGHHGGGGFHHGHHGEFGGGCCCDGHHGGGHGGGGGGGHGGGGEHHHGHHHGFEFEHGGGGFDGGGHGHGGGGGHHHHGEEEFFBEDFGFFGFHFHHFFHGGHHHEGHHHHHHHHGGGGFF?EFFGFFHGHHGECCEEG3FAHFF2GCGHEE?GFGGHGEEEEAGGF5FGGGFFFFFFFBABBB
@M02197:102:000000000-ALU3V:1:1102:16804:23596 1:N:0:1
ACTAGGATCAGTTCCTCCGCTTATTGATATGCTTAAGTTCAGCGGGTATTCCTACCTGATCCGAGGTCAACATTCAGAAGTTGGGGTTTTACGGCGTGGCCGCGACGATTACCAGTAACGAGGTGTATGATTACTACGCTAGGGAAGCTCGACGTGACCGCCAATCGATTTGGGGAACGCGGGTTACCGCGAGTCCCAACACCAAGCTGAGCTTGAGGGTTGAAATGACGCTCGAACAGGCATGCCCGCCAGAATACTGGTGGGCGCAATGTGCGTTCAAAGATTCGATGACTCAC
+
CCCCCFFFFFFFGGGGGGGGGGGHHHHHHHHHHHHHHHHHGFHGGGGGHHHHHHHHHHHHHHHGGCGHHH.:G0HFHHHHGGHHGCEGGG<HGGGGGGGG9E1?C5C?EGA;F9<1?F?:<DC/<1<#.#=F<F9G1/<0<#AGF9BG06;.A:;ACEHFCED:EFGD<EFFFA?D@C9<CHHFGGGC<CBGGEGHEDEF3GGFBHFFHFGDHHGFGHH<HH<FHGGGGGHEFHHHHFHHH;:GGGEC3GHHGHHHHHFGGGGGGHHHHGGFGHGGGGGGGGGGFFFFFFFBCCCB
@M02197:102:000000000-ALU3V:1:1102:16346:23654 1:N:0:1
ACTAGGATCAGTTCCTCCGCTTATTGATATGCTTAAGTTCAGCGGGTATTCCTACCTGATCCGAGGTCAACCTGTAAAAAATTTGGGGGTTTTACGGCAAGAGTCCCTCCGAATCCCAGTGCGAGACGTTAGTTACTACGCAAAGGAGGCTCCGGGAGGGTCCGCCACTACCTTTAAGGGCCCACGTGTGCCGTGGGGCCCCAAAACCAAGCGGTGCTTGAGGGTTGAAATGACGCTCGAACAGGCATGCTCGCCAGAATGCTGGCGAGCGCAATGTGCGTTCAAAGATTCGATGACTCAC
+
BCCCCFFFFFFFGGGGGGGGGGGHHHHHHHHHHHHHHHHHHHHGGGGGHHHGHHHHHHHGHHHGGGGHHHHHHHHHHHHHGHHHHHGGGGGG;<HGGGFGGH:<FHHHHGGGF;GHHHH<HHGGGGG9GGHGFHHHGHHC9G?DFGHH:GEGGGGG3CCCCGHGHGHHGGHHFHGHHGHGGGGGGGGFFGGGGGGGGFFFGHGHHHGGGGGGHHHHFHHHHGHHHHHHFGFGGGGFHGHHFGFGHHHGGGGGGHHFHHHFGGGGGEGGFGHGHHGGGFHGGGGGGGGFGFFFFFFFBCCCB
@M02197:102:000000000-ALU3V:1:1102:21316:23724 1:N:0:1
ACTAGGATCAGTTCCTCCGCTTATTGATATGCTTAAGTTCAGCGGGTATTCCTACCTGATCCGAGGTCAACATTCAGAAGTTGGGGGTTTAACGGCTTGGCCGCGCCGCGTACCAGTTGCGAGGGTTTTACTACTACGCAATGGAAGCTGCGGCGAGACCGCCACTAGATTTCGGGGCCGGCTTGCCGCAAGGGCTCGCCGATCCCCAACACCAAACCCGAGGGCTTGAGGGTTGAAATGACGCTCGAACAGGCATGCCCGCCAGAATACTGGCGGGCGCAATGTGCGTTCAAAGATTCGATGATTCAC
+
BBBBBFFFF@FFFGGGGGGGGGGHHGBEHHFHHHHGHHHHFHHGGGG?FHHHGHGFHHGHHHH?GGGHHHHHHHGGGHFBB5GFGG/GC-H0HE::G;EGB;EC04F/<#25?F%C;F;8C3@DG.<@D#=D/;EFFDCDF*EB;*/#,9C#F8?9?-ADAABB0B:BF99B/ABADAFFFC:;=C@BGGFEC<.DA@?DA;EDGGFFDF3ED??9CGGEFEFF8BF?0EB4F4D9FBBFECEF1EB3B3@33F2/FEGGHF55FFFDEGCGGGEGGGHCHHFGGEFFEGGGGGEGF4FFFFFD?AAAA
@M02197:102:000000000-ALU3V:1:1102:18948:23733 1:N:0:1
ACTAGGATCAGTTCCTCCGCTTATTGATATGCTTAAGTTCAGCGGGTATTCCTACCTGATCCGAGGTCAACCTGTAAAAAAATTTGGGGGTTTACGGCAAGAGTCCCTCCGAATCCCAGTGCGAGACGTTAGTTACTACGCAAAGGAGGCTCCGGGAGGGTCCGCCACTACCTTTAAGGGCCCACGTGTGCCGTGGGGCCCCAAAACCAAGCGGTGCTTGAGGGTTGAAATGACGCTCGAACAGGCATGCTCGCCAGAATGCTGGCGAGCGCAATGTGCGTTCAAAGATTCGATGATTCAC
+
BBBBBBFFFFFFGFGGGGGGGGGHGHGGHHHHGGHHHHHHGHHGGGGGHHHGHHHHHGGHHHFFGCEHHHHHHHFDHFHHGGH<HHHGGGEG;HHGDGGGGH<;HHGGGFA98EGHHHHFHGGGGGGGA90FHGHGH<HGGG0CHFHEFG;F:GGGGGGGGGGGGHGGGGGGHHHGGGHGGGHFGGHGFFFGGFCFFFFFFHGGGFFFEFFFFFDDBFHHHFHHHHHGFHFFFFGFHGGFHGFHGEHGGGGGHHGHGGFHGGFAE0EGGGHHFGAAA01GG3GDGF?FF1FFFFFFA@AAA
@M02197:102:000000000-ALU3V:1:1102:16075:23700 1:N:0:1
ACTAGGATCAGTTCCTCCGCTTATTGATATGCTTAAGTTCAGCGGGTATTCCTACCTGATCCGAGGTCAACCTTTGGAAAATTGGGGGGTTTTACGGCAAGAGTCCCTCCGGATCCCAGTGCGAGACGTAAAGTTACTACGCAAAGGAGGCTCCGGGAGGGTCCGCCACTACCTTTGAGGGCCTACATCAGCTGTAGGGCCCCAACACCAAGCAGAGCTTGAGGGTTGAAATGACGCTCGAACAGGCATGCCCGCCAGAATGCTGGCGGGCGCAATGTGCGTTCAAAGATTCGATGATTCAC
+
DDDCDFFFFFFFGGGGGGGGGGGHHHHHHHHHHHHHHHHHHHHGGGEGHHHGHHHHHHHHHHHGGGGHHHHGHHHH9HHHHHHHHHGGGFDGGHGGGGGGGHH<HHHHHGGGGGGGGGGGGGG:GGGGGGGGGGGGGG;GFFFFFFFFFFF:FFFFFFFFFFFGGHFFFFFHHFFFGHGFGGHHHHHGFHHHGHHGGGFGGHFGGGFGHHHGFFFFFGHHHGGHFHHGHHGGGGGGGFFFGFFFFHFEFC?GGHGHHGHHHGGGGGGGGCGHFHHGGGGGGGGGGGGGGGFFFFFFFCCBAB
@M02197:102:000000000-ALU3V:1:1102:24098:23843 1:N:0:1
ACTAGGATCAGTTCCTCCGCTTATTGATATGCTTAAGTTCAGCGGGTAGCCCTACCTGATTTCAGGTCAAAGTCAAAAGGTGCGCAATGGCAGGTTTTGAGCAGTCATCACCACAAGGAGAGACGAAACTTATTACGTCTAACACTGATGTGGGATGTTCCACTAAGTCATTTGAGGTGAGCCATTGCTGGCAGACACCCAAGTCCAAGCCTAACATGTTCAGAAAACATATTAGATTGAGATTTCATGACACTGAAACAGGCATGCCTTTCGGAATACCAAAAGGCGCAAGGTGCGTTCAAAGATTCGATGACTCAC
+
BCCCCFFFFFFFGGGGGGGGGGGHHHHHHHHHHHHHHHHHFHGGGGGGGHGHHHHHHHFHHGHHGHHHHHHHGHHHHHHGHGHGGGGGHHHEGGFFGGHFGHHHHHGHHHHGHHHHHHFHHGFFGGGGGHHBGHHHGHHHHHHHHHHHHHHHHGHFHHGHHHHHHGHGGHHHHHHGGHHHHHHHFGHHHFHHHG>CGHGGGEHHHHHGBHHHGHGGFGFGEHHHGGGHHHDF;HFFHGFHFFFFFEFFHGDEBEFHFHHGHGFHCHHEGEEHGGFHGHGGHHEEGGGHGHHEEEDFGFGBGGGFGGFFFFFFFBBBAB
@M02197:102:000000000-ALU3V:1:1102:18475:23902 1:N:0:1
ACTAGGATCAGTTCCTCCGCTTATTGATATGCTTAAGTTCAGCGGGTATTCCTACCTGATCCGAGGTCAACATTCAGAAGTTGGGGGTTTAACGGCTTGGCCGCGCCGCGTACCAGTTGCGAGGGTTTTACTACTACGCAATGGAAGCTGCAGCGAGACCGCCACTAGATTTCGGGGCCGGCTTGCCGCAAGGGCTCGCCGATCCCCAACACCAAACCCGAGGGCTTGAGGGTTGAAATGACGCTCGAACAGGCATGCCCGCCAGAATACTGGCGGGCGCAATGTGCGTTCAAAGATTCGATGACTCAC
+
BCCCCFFFFFFFGGGGGGGGGGGHHHHHHHHFHHHHHHHHHHHGGGEEHHHHHHHGHHHHGHGGGGGHHHHHHHHGHHHHHHHGGG9GG:H<HGGG;;E9F:#E<BF#@#<1/F::DGD%<3CC8<<EGFGG.H<<HF6FG995GF/;;F;;G8B?B@FFEAGGGFFBBFFFFDCDFFFFFF;BFFFCFBGCCA.9<;?@B=ACDFF/ADFEDEFFGEGEGCFF?F0?B:GF:A=FHFFFF@DGCCHFF343FF2>00CE33HFDHGBF2CGE?GGGGHHGHGGGGHGGGGGGGGGGFFFFFFF?A?AA
@M02197:102:000000000-ALU3V:1:1102:14955:24009 1:N:0:1
ACTAGGATCAGTTCCTCCGCTTATTGATATGCTTAAGTTCAGCGGGTAGTCCTACCTGATTTGAGGTCAGAGTCAAAAAGTGTTGCACAAAGGCAAGCGGTGTTCTGAGCAGGCTTGACGCACACAAGGGACAAGACGAAACTTATTACGTCTGTCACGGATGCTAGCGATCCCACTAAGTCATTTGAGGCGAGCCGTGTAACCGGCAGCGCCCATGTCCAAGTCCCAACTGATCATAAACCAGATGGGATTGAGATTTCATGACACTCAAACAGGCATGCCTTTCGGAATACCAAAAGGCGCAAGGTGCGTTCAAAGATTCGATGATTCAC
+
DDDDCFFFFFFFGGGGGGGGGGGHHHHHHHHHHHHGHHHHHHHGGGGFGHHHHHHHHGHHHHHFGGHHHHEGGHHHHHHGHHFHFHHHHHHHHHHHGHGGGFEFHHHHHHGGHGFGCHHGGGFFHGGHHGHGGHFHGGGGGGHHHHHHHFGHHEHHHHHHGHGGGGFHGHGHFGHHGHHHGHHHFHFHGHEFFGGAGGHGFFGGHGEFEECBHFGFFFFFHGF1FFGBEBFHGHGHHHHHFGHHHHHGB@@FFG@D5G5FHGDFHGGFGDB3B53EFHGC1GECEHGHCHGHGGHGGGGGEHHHHCGGGHGGGGGGGEBGFFFBD5FBB@BA
@M02197:102:000000000-ALU3V:1:1102:21222:24089 1:N:0:1
ACTAGGATCAGTTCCTCCGCTTATTGATATGCTTAAGTTCAGCGGGTAGTCCTACCTGATCTGAGGTTGACTCGTAGAGTATTGATTAGTTTAGAGTGAAGGAACCATGGTCAAGGGCTAAAAGGGACGAAACTGAACTCGTCCCTATGTAAGACGCCCAAGACCGGGCCGGCACTGATACATTTAAGGAGAGCCCGGGTGAGGGGCAAGCTCCCAAAGCGCAAACATCCAAGCTTTCGTTACCAAAAACAGGATGGCGAGGTTGTAGATCACACTCAGACAGGCATACCCTTCGGAATACCAAAGGGTGCAATGTGCGTTCAAAGATTCGATGACTCAC
+
AAAAABFFCFFFGGGGGGGGGGGHHHHHHFFHHHHHHHHFHHFFFGGGGHHHHHHHHHEHFHHGHGHHHHHHHGGGGEH@GHHHHHFHHGHHHHGHHHHHHHHHHGHHHHHHHHHHGGHHHHHHGGFGGGGGGHHHGHFHGHGGGHGHHFHHHHGHGGGEGHGHHGGGGGGGHHGGHHHHHHHHHHHHHHHGGGGGHGHHGHGGGHHFHGGHGFFFFFGGGHHFGHHHGGBGGFGFFFHHFEGGFFHHGFHHHGGGGGHHFEHHFHHDF55EGHHEHHHHHHGHHHFFEGGGEGEHHHHHHHFHGGHHHHHHHGGGGHGCGGGGGGGGFFFFFFFAAAAB
@M02197:102:000000000-ALU3V:1:1102:22212:24150 1:N:0:1
ACTAGGATCAGTTCCTCCGCTTATTGATATGCTTAAGTTCAGCGGGTATTCCTACCTGATCCGAGGTCAACATTCAGAAGTTGGGGTTTTACGGCGTGGCCGCGACGATTACCAGTAACGAGGTGTATGATTACTACGCTATGGAAGCTCGACGTGACCGCCAATCGATTTGGGGAACGCGGGTTACCGCGAGTCCCAACACCAAGCTGAGCTTGAGGGTTGAAATGACGCTCGAACAGGCATGCCCACTAGAATACTAATGGGCGCAATGTGCGTTCAAAGATTCGATGATTCAC
+
>>AAAFFFFFBFGFGG5FEFGGGHHHGHHHFGHHCHHHHFHGFGGGGFHHHHHHGHHHHHHHHGGGGHHHGHGEGFGEGHHGHHCGEFGGHHGGGG;GGGEB9<<B9BFFDFHHEEFFFFBA40FB1FGBGFFHHHFDCF0AFE0DDCCFDFGCCDCCFGCFGAHGFF0FFBFHF?E@?CFHF9EABFCEGFHEGHH9F9GGHEHHGHH:9FGFGHFFF;HHHHEGFEGGGHEFHGHGBGHGHE7FE5HFFHHHHHHGHCGFEEFG5FHGFEDHGGFGGGGGGFFCBDFBFA??A?
@M02197:102:000000000-ALU3V:1:1102:6596:24230 1:N:0:1
ACTAGGATCAGTTCCTCCGCTTATTGATATGCTTAAGTTCAGCGGGTATCCCTACCTGATCCGAGGTCAACCTGAGAAGGAGAGGTTGAGCGGCGCACTCCGAGCGGCCACCGACGCGAGACAAGATACCACAACGCGAGGGGACGGACGGCGTGGCCGGCGACATTGAGGCGGGCGGCGAGGAGCCCCGGCGCCCAACACCCAGCCGGGCTTGATTGGTGACAATGACGCTCGAACAGGCATGCCCCACCGGAATACCAGAGGGCGCAATGTGCGTTCAAAGAATAGAGGATTCAC
+
BAABB4CFFFFFFGGGBFEEFGGHHHHCFGHFBFGHFEFGBGHGG?EECFGFGHHGHHFHFHFG?EEGBGHHGHBB5DGFFFFECHHHH@3EG?EEGGGHHGGGGC@FFC;<CGGCGGGFBFFFFHH<GHHFGGGCGF9-BFFDGAGA=FFFCDACFF@A=D;DCFBFFCBAA;A=CCC;1@?</<<#CB?/<E;F9>?#9/@/E/>/>BB1$FGE8#F4EF:HFFEE2E9#A74;9BE44A35/;///A02F2GHHGHG000CGCHGHHEEEA1B13FGGGBA3B1DB1BB>111A
@M02197:102:000000000-ALU3V:1:1102:17329:24176 1:N:0:1
ACTAGGATCAGTTCCTCCGCTTATTGATATGCTTAAGTTCAGCGGGTATTCCTACCTGATCCGAGGTCAACCTTTGGAAAATTGGGGGGTTTTACGGCAAGAGTCCCTCCGGATCCCAGTGCGAGACGTAAAGTTACTACGCAAAGGAGGCTCCGAGAGGGTCCGCCACTACCTTTGAGGGCCTACATCAGCTGTAGGGCCCCAACACCAAGCAGAGCTTGAGGGTTGAAATGACGCTCGAACAGGCATGCCCGCCAGAATGCTGGCGGGCTCAATGTGCGTTCAAAGATTCGATGATTCAC
+
CCCCCFFFFFFFGGGGGGGGGGGGHHHHHHHHHHHHHHHHHHHGGGGGHHHHHHHHHHHHHHHGGGGHHHHHHHHHHHHHHHHHGHGGGFFGGHHGG9GGGHH<HHGHHGGDG;GGGFFFFGGGGGGGEGGGGGGGG;;GFFFFFFFFFFFFFFFFFFFFFFFFFFFGFFFHHGHHHFEFFFHFHGFHFFFFHFHFGGGGGHGFFFFGFFFGFHHGFFHGHHGGFBGFFFFFFFGFFFFHFFFGGAG20GEGGGHHHHHHHGGEECGGGGHHHHHEAEEGGG5GGGGGGGFFFFFFFBBBAB
@M02197:102:000000000-ALU3V:1:1102:14081:24501 1:N:0:1
ACTAGGATCAGTTCCTCCGCTTATTGATATGCTTAAGTTCAGCGGGTATTCCTACCTGATCCGAGGTCAACCTGTAAAAAAATTTGGGGGTTTTACGGCAAGAGTCCCTCCGAATCCCAGTGCGAGACGTTAGTTACTACGCAAAGGAGTCTCCGGGAGGGTCCGCCACTACCTTTAAGGGCCCACGTGTGCCGTGGGGCCCCAAAACCAAGCGGTGCTTGAGGGTTGAAATGACGCTCGAACAGGCATGCTCGCCAGAATGCTGGCGAGCGCAATGTGCGTTCAAAGATTCGATGACTCAC
+
ABBAAFFFFFFFGGGGGGGGGGGHHHHHHHHHHGHHHHHHGHHGGGEFHHHHHHHGHHHHGHHGGGGGHHHHHHHHHHHHGGHHHHHGG9EGGGHHG99GGGHHHGHH9H9GGGGGHG<HHHFGGCCEFGGHGHH;HHHHGGGGGHGFHHHHHHGGGGGGGGGGGGHGGGGHGGGHHHFHGGGHGGFGFFFGFFFFGFGFFFHFFGDFFFFGGHHHGHHGHHGGGHHHHHHFFGGDGG?FGHGFFHHHGFGFFHHHHHHHCGGFGGGFCCGFGHHGGGGHGGGGGGGGGGFBFFFDDAA>3A
@M02197:102:000000000-ALU3V:1:1102:24945:24504 1:N:0:1
ACTAGGATCAGTTCCTCAGCTTATTGATATGCTTAAGTTCAGCGGGTATTCCTACCTGATCCGAGGTCAACCTTGGTGCCGCCGGAGCGGACTTGTGGGGGGTTTAGAGGCAGGACGCCGAGGGATCCCAATGCGAGGCTGATGCTACTGCGCAAAGGAGAGGGCCTTCGGGTCCGCCACTGGTTTTAGGGGCCTGCCGTGGCAGATCCCCAACGCCGGGCCACAGGGGCTCGAGGGTTGAAACGACGCTCGGACAGGCATGCCTCCCAGGATACTGGAAGGCGCCATGTGCGTTCAAAGATTCGATGATTCAC
+
BCCBCFFFFFFFGCGGGGGGGGHGFHHHHHHHHHHHHGHHHHHGGGGGHHHHGHHGHFHHHHHGGGGHHHHHHHHHGGEHGGGGGGGGGGGGGGHHHGGGGGGGGGGGGGGGGGGGGGGF/@FEFFFFFFFFFFF9FFFFFFFF8FFFFFBFFFFFFFFFFFDFFFEFFFFFFGEACDFFFFFHGHGHGGGGDCFGGGHGHGHHGGGFGGEFFGGGFGCFHHHGHFFFGGGGHHGGHHHHGFGGGGCGFGGGHHHHHHHHGGGGHFFHHHHGHHHGHHGGGGGCFFGGGGGHGGGCGGGGGFFFFFFFFBBBBB
@M02197:102:000000000-ALU3V:1:1102:20987:24655 1:N:0:1
ACTAGGATCAGTTCCTCCGCTTATTGATATGCTTAAGTTCAGCGGGTATTCCTACCTGATCCGAGGTCAACCTTTGGAAAATTGGGGGTTTTACGGCAAGAGTCCCTCCGGATCCCAGTGCGAGACGTAAAGTTACTACGCAAAGGAGGCTCCGAGAGGGTCCGCCACTACCTTTGAGGGCCTACATCAGCTGTAGGGCCCCAACACCAAGCAGAGCTTGAGGGTTGAAATGACGCTCGAACAGGCATGCCCGCCAGAATGCTGGCGGGCGCAATGTGCGTTCAAAGATTCGATGATTCAC
+
BBBCCFFFFFFFGGGGGGGGGGGHHHHHHHHHHHHHGHHHHHHGGGEGHHHHHHHHHHHHHHHGGGGHHHHHHHHHHHHHHHHHHHGGGGGGHHGG9GGGGGHHHHHHGCBFGGHHHHBFGFGGGGG8HHE9FGHHHHHGGGFGHFHH;D#G:G:G:GGGGGHGGGGGGGGGGGGGGGGGGGGGGGHHGGGGGGGGGGGFGDDFGFFFFFHGFGFGFGFGFFFDHGFHGHGGGFFB1FHHHHGFFHHGGFGGHHBHGFHHGGGGEAGGGGHHHFGEEGHGGGGGGGGFGFFFFFFBAABBA
@M02197:102:000000000-ALU3V:1:1102:23072:25260 1:N:0:1
ACTAGGATCAGTTCCTCCGTTATTGATATGCTTAAGTTCAGCGGGTATCCCTACCTGATCCGAGGTCAACCTTTTGAGAAAAGATTCTCCCCGAGGGGAGGCCGACCGGGGCTCGTGCACCCGTGTGTCCGATACGTGTCCCGTGAAGAGCTCAGTGTACCGGGGGTCCAACGAGGCCGCCGTCATTGTCTTTGGGACTGGCGAGAGCCCCCCCGAGAGGGGTCCTCCGCCAAACCGTCCAACTCCAAGCCGGGGGGCTTGAGGGGTGATAATGACGCTCGAACAGGCATGCCCTTTGGAATACCAAAGGGCGCAATGTGCGTTCAAAGATTCGATGACTCAC
+
ABB@AF4DFFFFGGGGGGGFGFCHHGBDGFHDGHHGGHG5DF2E?EGG5FFAGHHFGF5FHGECCDF3GHF3GHFBFFGHGHHEHEHHFD3EEEGGEGG@E?FE@/<B/@<?/?/<C/><GD</6<HGHFFDFGDEDGCGBFGBAEEBF#/<G9BBBFG9CF@@B?@?2FFFD.ABBF--@?9@/FBB9B/BBFFFEF.;AE<BABB?.;ABEDFB<<ADDB.DECFFDDDC@FEC99FB3?F&?EEEGEE@CGGEEBFGE1EGB5HGEHHGDGDGGHHFGFFHHFHGHGGGHHHHHHHHHHHHHHHGEDCGFHHDE2ECHGGGGGGGGGG>FFFFFD>A3AA
@M02197:102:000000000-ALU3V:1:1102:17973:25482 1:N:0:1
ACTAGGATCAGTTCCTCCGCTTATTGATATGCTTAAGTTCAGCGGGTATTCCTACCTGATCCGAGGTCAACATTCAGAAGTTGGGGTTTTACGGCGTGGCCGCGACGATTACCAGTAACGAGGTGTATGATTACTACGCTATGGAAGCGCGACGTAACCGCCAATCGATTTGGGGAACGCGGGTTACCGCGAGTCCCAACACCAAGCTGAGCTTGAGGGTTGAAATGACGCTCGAACAGGCATGCCCGCCAGAATACTGGCGGGCGCAATGTGCGTTCAAAGATTCGATGATTCAC
+
BBBABFFFFFFFGGGGGGGGGGGHHHHHGHGGHCHHGHHHHHGGGGGGHHHHHHHHHHHHHHHGGGGHHHHH:::HHGH;G<HHGGGGGG<HGGG:;GGGH@9/<B/.?FBHEFEFHG:GA9A<GFFF;<FG91F%@<.<:/=BD;C.$CA/.;###GDFAFHFFB<AHFGGEFF..GDCCFFFAE@/CAGHHGFHHFFF?GGHFFAFHBGBG9F#EBB(;HHGB/E?GFFEGHGHHGFFAG?9GEEBHHHHHHFGGGGCCGGECHHGHGGGGHGFFCGGBGGGFFFFFFFBBBAA
@M02197:102:000000000-ALU3V:1:1102:9300:25466 1:N:0:1
ACTAGGATCAGTTCCTCCGCTTATTGATATGCTTAAGTTCAGCGGGTATCCCTACCTGATCCGAGGTCAACATTCAGAAGTTGGGGTTTTACGGCGTGGCCGCGACGATTACCAGTAACGATGGTTATGATTACTACGCTATGGAAGCTCGACGTGACCGCCAATCGATTTGGGGAACACGGGTTCCCGCGAGTCCCAACACCAAGCTGAGCTTGAGGGTTGAAAGGACGCTCGAACAGGCATGCCCGCCAGAATACTGGCGGGCGCAATGTGCGTTCAAAGATTCGATGACTCAC
+
AAAA?11@1CBFGFD3A1AAEEFFBED3DFAAFGDFFDGHHHGGGCEEGFFB11BAGFHGEHCAEEEHHHHHHGGB2D@FGHHFEEBEEF9HFFGC/EEEH?E@C@/C;?C1F1?1<:9C/#<#%.9><<1>1D1%9A;/<C:<00/.$@.-:-.:#A0/C;:A9:;0GFEF0<<9AE#<AC.<9#/<//<9HCC?9CGC<GGG11F9<#1F1;?AFFFGF>BB+#EE>E03/@EEDG@;>$7;EE?GDBFHHGGHE/?EE0GGGGFFDGGE0AFGGGFAFEGGF1FFF@B11AA1
@M02197:102:000000000-ALU3V:1:1102:14606:25502 1:N:0:1
ACTAGGATCAGTTCCTCCCGATTATTGATATGCTTAAGTTCAGCGGGTATTCCTACCTGATCCGAGGTCAACATTCAGAAGTTGGGGTTTAACGGCGTGGCCGCGACGATTACCAGTAACGATGTGTAAATTACTACGCTGTGGAAGCTCGACGTGACCGCCAATCAATTTGGGGAGTGCGATGACCGCAGCTCCCAACACCAACCTGAGCTTGAGGGTTGAAATTACGCTCGACCGGGCATGCCCGCCAGAATACTGGCGGGCGCAATGTGCGTTCAAAGATTCGATGATTCAC
+
3ABBBFFFFFFFFDGFGCCGGGGGHHHHHHFFHHHHHGHHHGHHGGFEEHHFHHEFHHHHHFHFGGGGHHHHHH7HHHFEGF:FHG7EEGFHHG;GG;EG/E9<9B@5@CH1F#1F:GGB?FG/FD:EFFDH:F;%:<<C#9:<0</.<CGGA;-.#;GCAF0=0BDD0GCCCDFE?EFFGFE>FFF115CF/BAEAFF<CFBA#FBFFF5GEECEGA&GFBFB<#99DDEA>>#;$1B99>9>/E1FHFFGBFFEEA00AA?0FDBGA000AAE3FAAGE1EB13FFFBAAAA1
@M02197:102:000000000-ALU3V:1:1102:16981:25674 1:N:0:1
ACTAGGATCAGTTCCTCCGCTTATTGATATGCTTAAGTTCAGCGGGTAGTCCTACCTGATTTGAGGCCAGATCATAAAAAGTGATGTCCGAGGACAGTCGAGTTAGAAAGCAGACGTTTGCCAGAGTCTTGGCCACCCCAGAAGGGATGTCCTCAGCGAAATACTTATTACGCCAAGTAGAACCAAGTCAAAAGACATGTCCAGCTAATCCTTTTAAGGTGAGCAGCACAAGACCGCAAGCACCCAAATCCAAGCCAAGAACAAGGGCCTAAACCCAAGTCATGGTTGATAATTTTCATGACACTCAAACAGGCATGCTTGCCGGAATACCAGCAAGCGCAAGATGCGTTCAAAGATTCGATGATTCAC
+
CCCCCFFFFFFFGGGGGGGGGGGHHHHHHHHHHHHHHHHHHHHGGGGGGHHHHHHHHHHHHHGHGHGGHHHHHGHHHHHHG@GGHFGHHGGFGGGHGHGGGGFFHGGFGFHHHHHG??FFHEHFCHHHHHHHGHHGFDGGGHHHGGHCE:HFHGHHGGHGGHHHHHHHHHHEEGDGGFGHHHFHHGDCHGHHHGHHFHGCGFFFFGGFBBGHGG6GHGGGGFFGFGHHHGGFFBFFAHFFEFFFHFG<BGGFG>BBDEHHHFHEEG1BFFEAEEGFF21BFHECCBFFEGGHF1EFHGFHGBGGFHFFHGE1C1G0EGEAEA0FF2HGHFFGF0E0EAA3CHAE00FGGGG3GGEF11FFFFFFAAA>A
@M02197:102:000000000-ALU3V:1:1102:18925:25955 1:N:0:1
ACTAGGATCAGTTCCTCCGCTTTTTGATATGCTTAAGTTCAGCGGGTATTCCTACCTGATCCGAGGTCAACCTGTAAAAAATTTGGGGGTTTTACGGCAAGAGTCCCTCCGAATCCCAGTGCGAGACGTTAGTTACTACGCAAAGGAGGCTCCGGGAGGGTCCGCCACTACCTTTAAGGGCCCACGTGTGCCGTGGGGCCCCAAAACCAAGCGGTGCTTGAGGGTTGAAATGACGCTCGAACAGGCATGCTCGCCAGAATGCTGGCGAGCGCAATGTGCGTTCAAAGATTCGATGATTC
+
BBBBBFFFFFFFGGGGGGGGGGGHHGGHHHGHHHHHHHHHHHHGGGGGHHHFFHHHHEHHEHGAEGGHHHHHHHHHEHFHGHH<GHC6GEEEG<HFGEG9GHHHHHF<FGGG:EGHHGHHHHC3C7FGGGH8HGGF;HHGGGG9GFBECDHHGGFG@C@CEFGGGGGGGGFGGGGGHGHFEGFGGGBEFFFGGGGGDFGECCEHEHFFGFFFHGGGHHHGGGHHEGFGFGFFFBEFGBBHHHHHHGHEGGECBFHGHHHHGEEEE2E2CDHFGHEAAA4GGFGGFFE4F4FFFFAA3AA
@M02197:102:000000000-ALU3V:1:1102:24522:26149 1:N:0:1
ACTAGGATCAGTTCCTCCGCTTATTTATATGCTTAAGTTCAGCGGGTATTCCTACCTGATCCGAGGTCAACATTCAGAAGTTGGGTGTTTAACGGCATGGCCGCGCCGCGTTCCCGTTGCGAGGTGTTAGCTACTACTCCATGGAGGCTGCAGCGAACCCGCCACTAGATTTCGGAGACGGATTGACTAGCAATCCGATCCCCAACACCAAACCCGGGGGTTTGAGGGTTGAAATGACGCTCGAACATGCATGCCCGCCAGAATACTGGCGGGCGCAATGTGCGTTCAAAGATTCGATGACTCAC
+
BBBBBFFFCCDDDGGGGGGGGEGHGAGHGGHGHHFGHHGFHGHGGGE2FGBFHHHFFHEGHEGAEEEGFGFF3GGHGHHHG;FH:E7EG:G;'FC7/7G0?F?F9EEC/#B4FH2?/3<663@)/8GGB-FFFH7H$#.#<3D<5C7A9C66:/:;##?CEFBFHHGGFGBF0:/C:C?AD0<ADBFB<<C<FFFFFFEDDG<6<C?/:B>3E/CB?@FF?B?AFEGFB4GGE>>/,BE8?$GF9F@3FHHGEEEEEBGF5GGFE222E2AAA?FGBFEEEE44ABGFGGFFFBFFFFFD?BBA?
@M02197:102:000000000-ALU3V:1:1102:10423:26693 1:N:0:1
ACTAGGATCAGTTCCTCCGCTTATTGATATGCTTAAGTTCAGCGGGTATTACTACCTGATCCGAGGTCAACCTTTGGAAAATTGGGGGGTTTACGGCAAGAGTCCCTCAGGATCCAAGTGCGAGATGTAAAGTTACTACGCAAAGGAGGCTCCGGGAGGGTCCGCCACTACCTTTGAGGGCCTACGTCAGCCGAAGGGCCCCAACACCAAGCAGAGCTTGAGGGTTGAAATGACGCTCGAACAGGCATGCCCGCCAGAATGCTGGCAGGCGCAATGTGCGTTCAAAGATTCGATGACTCAC
+
AA3AAFBBFFB@FGFG54A?AEAG55FAGFHGBGHCGGGFGG52A2AABE55FDFFFGFG55BBAEFFFF3?3EFD%B4;CF<BGF;?#>EEF3FE/EEFH5;H3BG;#?#E8>0%6D/4@CDC@#??CAC.?13<D;HD5<A/:#CC7F;..<?C6CC:;C/.0;AB<BCBFGB3BE11C#<C09;>?:0<;$?<3EBA<@/F?AA;:EA9,BE11F0GB;9DAF922EEEB7>9>:B91FBBE0F>/?EEBB2A2GFA/B1B0A0E?GHFF1ECE01113F3GGGGGCC33111AA?AA
@M02197:102:000000000-ALU3V:1:1102:10439:26677 1:N:0:1
ACTAGGATCAGTTCCTCCGCTTATTGATATGCTTAAGTTCAGCGGGTATTCCTACCTGATCCGAGGTCAACCTTTGGAAAATTGGGGGTTTTACGGCAAGAGTCCCTCCGGATCCCAGTGCGAGACGTAAAGTTACTACGCAAAGGAGGCTCCGGGAGGGTCCGCCACTACCTTTGAGGGCCTACTTCAGCCGTAGGGCCCCAACACCAAGCAGAGCTTGAGGGTTGAAATGACGCTCGAACAGGCATGCCCGCCAGAATGCTGGCGGTCGCAATGTGCGTTCAAAGATTCGATGACTCAC
+
BBBBAFFFFFFFGGGGGGGGGGGHCFHHGHFHCHHGHHGHHHHGGGGGHHFHHGHHGFHHHHHGGGE2FGHHHGHHGHGG;HHHHGGGEGGGHHGG9C8FHE;HHH<FGD:CCCHHGH<FHGGGG9G9HHHEDG;GH;H88GG:GFHG?A9HGGC?CCC6GHHG8FBDBBFGGHGHGGFAB77B<$GGGGEFHFDA?EFFFFAAA1GFGFB19BFFFGHHFGHG?AFFF0GFFFFF1AFHFHGFGFB/GGGGHEHGHHHHFEAGGEEA2EA5A5E2EEAFFFECGGGBGFFBFFD5BBBBA
@M02197:102:000000000-ALU3V:1:1102:22765:27247 1:N:0:1
ACTAGGATCAGTTCCTCCGCTTATTGATATGCTTAAGTTCAGCGGGTATTCCTACCTGATCCGAGGTCAACCTTTGGAAAATTGGGGGGTTTTACGCCAAGAGTCCCTCCGGATCCCAGTGCGAGACGTAAAGTTACTACGCAAAGGAGGCTCCGGGAGGGTCCGCCACTACCTTTGAGGGCCTACATCAGCTGTAGGGCCCCAACACCAAGCAGAGCTTGAGGGTTGAAATGACGCTCGAACAGGCATGCCCGCCAGAATGCTGGCGGGCGCAATGTGCGTTCAAAGATTCGATGACTCAC
+
AAABBFFFFFFFGGFGGGGG2EEHHHHGGHHHHHC5FHFHFBHGGGGCGGGHHHHH3GFH5BAEGCEHHEFGHHHH7GHHG:HHFCE99BEGGGFA#@FCE<AGHHBGHGGC;;AFF;GGGFGGCGG9EFG978GG9GGF-8FF:FFFFFB5F:FC;)F;=DFEAGFFFFFFFFF9GFFGFFFGFFFFFFFFHHFHFFGFGHGFFFECFGGFHGFFFFFGEF8FDFDFGBFF///AAAAFAFFBB10B/?E?AB1GFGAB0/GGCEE?E0B1131EAAB11GFGFGGEAFBC33DFD>11>1
@M02197:102:000000000-ALU3V:1:1102:22659:27457 1:N:0:1
ACTAGGATCAGTTCCTCCGCTTATTGATATGCTTAAGTTCAGCGGGTATTCCTACCTGATCCGAGGTCAACATTCAGAAGTTGGGGTTTTACGGCGTGGCCGCGAGGATTACCAGTAACGAGGTGTATGATTACTACGTTATGGAAGCTCGACGGGACCGCCAATCGATTTGGGGAACGCGGGTTACCGAGAGTCCCAACACCAAGCTGAGCTTGAGGGTTGAAAGGAGGCTCGAACAGGCATGCCCGCCAGAATACTGGCGGGCGCAATGTTCGTTCAAAGATTCGATGATTCAC
+
?>A@BB4DFFFFGGGGGGGGGGGHHCHHFHCHHHHBBGHHHFE??GGCFFBBGHHHHHGFAFFE0EEBGFBBCG6GF'5BFFBFG9AEEFHHGGG;;C;/7EE9<#//<?/11?<?F<1<+AC0-;1.F1$D>1/>1/#$0.CB;C:;0-;.:;#..-:/5EG@<C>.GCFB1;.</?CCC<9F<<#;A10B9/:F9F<?1/099B0CGC1GFG?0?9G:B12BB#B0#/H<EB1B1;B19;8//AE1GF2FD21AAEF00EAEA1GFAA0A01F1333FBGFGC1FD13FA>1>A
@M02197:102:000000000-ALU3V:1:1102:9410:27588 1:N:0:1
ACTAGGATCAGTTCCTCCGCTTATTGATATGCTTAAGTTCAGCGGGTATTCCTACCTGATCCGAGGTCAACCTTTGGAAAATTGGGGGGTTTTACGGCAAGAGTCCCTCCGGATCCCAGTGCGAGACGTAAAGTTACTACGCAAAGGAGGCTCCGGGAGGGTCCGCCACTACCTTTGAGGGCCTACATCAGCTGTAGGGCCCCAACACCAAGCAGAGCTTGAGGGTTGAAATGACGCTCGAACAGGCATGCCCGCCAGAATGCTGGCGGGCACAATGTGCGTTCAAAGATTCGATGACTCAC
+
AABBBFFFFFFBGGGGFGGCEFGHGHHHHHHFHHHHGFF5EGHGCEECHF5GHHFHGFGHGHHGGGAFGGHHBGFH5FFF/HHHHHG;:FDGG<GGDFC6C:67GFHF/;A@D8GG9FBFG9G9GGG1/CFF9GGGG;;GFAFFFFBBE8?AF9ABF9DFFFF@AADFFFFFEFCFFFEFFFFEFFFFFFFFF9FBBFGCD?;AAFFFFEFFGFBB?FFFCEFHFGBFB4FF2FFF;ADDGG&B99C2>0ECEFHFGHGBFGGFF2ECFDFFFHGE2E?GGGDBFCGFGGBCFFFFFB@A3B
@M02197:102:000000000-ALU3V:1:1102:16856:27909 1:N:0:1
ACTAGGATCAGTCCTCCCGCTTATTGATATGCTTAAGTTCAGCGGGTATTCCTACCTGATCCGAGGTCAACATTCAGAAGTTGGGGTTTTACGGCGTGGCCGGGCCAATTACCAGTAACGAGGTGTATGATTACTACGCTATGGAAGCTCGACGTGACCGCCAATCGATTTGGGGAACGCGGGTTACCGCGAGTCCCAACACCAAGCTGAGCTTGAGGGTTGAAATGACGCTCGAACAGGCATGCCCGCCAGAATACTGGCGGGCGCAATGTGCGTTCAAAGATTCGATGATTCAC
+
AAAABFFFFFFFFGFGFFGGGGGHHHGHFHHHHHBFHHHFHFHGEG2EGHBFHFHHHHGHEHCEEFFFHH:HGH:H:H9GEFBGG9EFGG<<EEF?FFEEH1#.#/#>?F#;?GC$;111<DG#@<<#<0G870D=GA@90,0CCF/./;:@.:.CAFCCDBFGFFGHFGHHHGGGGFCCFFHFEEFB62<09/DFF<BEFFG?ACAF3;BDFHEFGHHGHGFBFE?EE121AF@BGHGGF:;>0GCGDBHBFHGF2EFAEGGGEGFFAA2FGHFGBGBFGGGGFFFFFFFBBAB@
@M02197:102:000000000-ALU3V:1:1102:19207:28497 1:N:0:1
ACTAGGATCAGTTCCTCCGCTTATTGATATGCTTAAGTTCAGCGGGTATTCCTACCTGATCCGAGGTCAACATTAAGAAGTTGGGTGTTTAACGGCATGGCCGCGCCCCGTTCCAGTTGCGAGGTGTTAGCTACTACACAATGGAGGCTGGAGCGAGACCGCCACTAGATTTCGGAGACGGATTGACTAGCAATCCGATCCCCAACACCAAACCCGGGGGTTTGAGGGTTGAAATGACGCTCGAACAGGCATGCCCGCCAGAATACTGGCGGGCGCAATGTGCGTTCAAAGATTCGATGACTCAC
+
A3AA?FBDFFFFGGGGG4AEGGGHBGEFHHHHHHGGGHHFFHHGGGCEEFGHGHGHGDHHHHHGGGG2GHHHHH5@GHFG5BGH5E,7G;7HHGG:G;0GGH/><E/#12;>FF21>9DF:G/B#.;F1>D-8C;G$#.:0#<C#/00<-#9/:9:/.:C1.0FC0009+;;0?..9,CCF<9=FBDD0;BA<BFC<.CAAF#/A?DD/A?+///<=EBHFFFGGE?AGBH;4AEDE1D1H6FHBHHHGAHGCGEFFDF5BFGBGA2EEGEEE?CGFFE2EAFGGGGGFGGFGFCBFFF@BA@BA
@M02197:102:000000000-ALU3V:1:1102:14422:28700 1:N:0:1
ACTAGGATCAGTTCCTCCGCTTATTGATATGCTTAAGTTCAGCGGGTATTCCTACCTGATCCGAGGTCAACATTCAGAAGTTGGGGTTTAACGGCGTGGCCGCGACGATTACCAGTAACGATGTGTACATTAATACGCTATGGAAGATAGACGTGACCGCCAATCAATTTGGGGAGGGCGATGACCGCTGCTCCCAACACCAAGCTGAGCTTGATGGTTGAAATGACGATCGAACAGGCATGCCCGCCAGAATACTGGCGGGCGCAATGTGCGTTCAAAGATTCGATATCTCAC
+
?>AAAFB3C?@BAFGGB1AF1AEFB3GHGHFFHFFGHFHHFBAA?EAEHFDFBFGEA1CGHFFG??/FFFFFH<H<HH;H1B1FEG?@FE:8F//EE/>/B0@EA///-<<F##119%1/.>,0/#;#=1F9%%#1<06GGBB<0;00$0;+0;G;;C/<A@DBHHG7>0AF?G>@#/11FC/AC<0>#9=<//?<?<1CBE?1<11B1B199<#BB1;>B98/?;#1,#/&1@FB11B09>#/;CGF222A1BAE/A0A00A1GE1EAA01113FA3BECC?A@B133AAAAA
@M02197:102:000000000-ALU3V:1:1102:14440:28708 1:N:0:1
ACTAGGATCAGTTCCTCCGCTTATTGATATGCTTAAGTTCAGCGGGTATTCCTACCTGATCCGAGGTCAACATTCAGAAGTTGGGGATTAACGGCGTGGCCCCGACGATTACCAGTAACGATGTGTAAATTACTACGCTAGGGAAGCTCGCAGTGACCGCCAATCAATTTGGGGAGTGCGATGCCCGCAGCTCCCAACACCAAGCTGAGCTTGATGGTTGAAATGACGCTCGAACAGGCATGCCCTCCATAATACTGGCGGGCGCAATGTGCGTTCAAAGATTCGATGACTCAC
+
AAB3ABFF4CDFGFGGGGEEEEGHHFGGGC5BEGGFDGHGGHHGGCAEGFGGHHHFHFFHHHHGAGFHH9<<B;F:8:9;D(@GE?#?1GHGEG//EE;9B#/</>4/1E#1?:@@1:;/<9<0#.1F;1;%9?%1</9>,1<A@9.%<<##/<0DDDCEGF@DBHGEEFC0EF</AF0B9-5/C/110:/1>9@?;?A>A1;@0FG114G411#91FHFGHFEBBEEB9A2A;B@CA0BA/A/0$FBD2HHHGA/E00?EEE1EFFEAA011F333GGCFFFCB@1111AAA>
@M02197:102:000000000-ALU3V:1:1103:17169:1640 1:N:0:1
[truncated: 9,041,003 more chars]
