# Supplementary material for: Shifts in community composition and co-occurrence patterns of phyllosphere fungi inhabiting Mussaenda shikokiana along an elevation gradient
Source: PeerJ. 2018 Oct 12;6:e5767. doi: 10.7717/peerj.5767 (PMC6187995; doi:10.7717/peerj.5767)
Supplement: Supplemental Information 1 [file peerj-06-5767-s001.zip › 838m/838b.fastq]

@M02197:102:000000000-ALU3V:1:1101:15560:1807 1:N:0:1
CTGGACGCATTATCCTCCGCTTATTGATATGCTTAAGTTCAGCGGGTATTCCTACCCGATCCGAGGTCAACCTTAATCGATTCCCGAAGGACTCGTGGTTTTTATAACGGCGTGGACCGCCGCCGTCAGAAGGGAGAAGTGGTGTCACAACGCTAAGACGGGCGGACGGCCAGCCGGTGAAGTTGAGTCACGGGGGACTCCCCGTCGCCCAACACCAAGCCAGGCTTGAGTGGATTTAATGACGCTCGAACGGGCATGCCCCACGGAATGCCAGGGGGCGCAATGTGCGTTCAAAGATTCGATGATTC
+
A3A3AC?D2AAFGGGGGGGGGGGHHGGHHHHHHHHHGHHHHGHGGGGGHHHHHHHHAFGGGGGGGGDFGGHHHHHH4411EG8B%AAEEG9F3BC3;EB/B/FGD;;G//<//>/@;2CCC;<<9.</FFB<#B9</</$$F-;/;9;#C.9@0EC7?F?.A?#--9@==9BAAEHC//95G<<>:C#CC><<@10;</</AD/7EGE<@/ADF/;FEFF0HF;1BHHGFBFEHG#FG>>9FE;B>/B>>/BB100/EE///10221B0EB/GGEE0E0GF3FGE0EGFB33FAGE@>11@311?AAA
@M02197:102:000000000-ALU3V:1:1101:15267:1871 1:N:0:1
CTGGACGCATTATCCTCCGCTTATTGATATGCTTAAGTTCAGCGGGTATCCCTACCTGATCCGAGGTCAACCTTTGAAAGAGTTTAACGGCCACGACCGCCCGCACTCCAAAGCGAATATGTATCACAACGCTTAGAGACGGACAGCTCGGCCGGAGACTTCAAGGCGCGCGGGAGCCGCGACGCCCAACACCAAGCGAGGCTTGAGTGGCGAAATGACGCTCGAACAGGCATGCCCTTCGGAATACCAAAGGGCGCAATGTGCGTTCAAAGATTCGATGACTCAC
+
1AAA1>1A@AAFGGGGFGFGGGGHGCHHHGEGFHHHFHHHFHHFEGEEFHHHEHHHHFFHGH:?E?/-FFFHHHGEGHF##91F9HGHEECEGG?#>EGEGC?CCCCHFHHFCFFC@CFD12FD1GD59EC?0B9DHFHH;2FGG.EF/A@ECCGC<1DB0FF0C@@<-</FF/>/AE?CE/E$C9EE9FFFFGE??;A>EF6F:GE8F#022GAEE;?EFHAD9G;F9FB9/ACCE3BFFFFBG/01FBEAAGE1BGD0EA0CGGBGGFF?CABBFBF1B>11>1
@M02197:102:000000000-ALU3V:1:1101:11753:1999 1:N:0:1
CTGGACGCATTATCCTCCGCTTATTGATATGCTTAAGTTCAGCGGGTATCCCTACCTGATCCGAGGTCAACCTTAGAAATGGGGTTGTTTTACGGCGTAGCCTCCCGAACACCCTTTAGCGAATAGTTTCCACAACGCTTAGGGGACAGAAGACCCAGCCGGTCGATTTGAGGCACGCGGCGGACCGCGTTGCCCAATACCAAGCGAGGCTTGAGTGGTGAAATGACGCTCGAACAGGCATGCCCCCCGGAATACCAGGGGGCGCAATGTGCGTTCAAAGATTCGATGATTCAC
+
AAABAFBB?ABFGGGGGGGGFGGHHGHHGGGHGGHGHHHHGHHGGGGAGGHEHHHGBGHHHFHGEGFHHFGHHHHHHHHEHHFDEFGFFGHHHGGGGFEEFFFEGEDD@C?HBFHHHG9GGGGGGHBFHHGGHHHD/@FGGHHFDF/FFHHFFGGHEEFFFFGBFBEGFFFEFEGGGGD@GGGGBGA@EFFFFFFFGFFFGHGGGGD.@BFBGFGHHG0GHHHGGC?CFHGHGFFFFEHHGGGEBE/0HFDA1EHFGGGEE0?HGHHGEE?HFGF333BE1BCBFBDBFA?AAA
@M02197:102:000000000-ALU3V:1:1101:18767:2219 1:N:0:1
CTGGACGCATTATCTTCCGCTTATTGATATGCTTAAGTTCAGCGGGTATCCCTACCCGATCCGAGGTCAGACTTTGATGGATTTAACGGCGCGTCCGGCGGTCCTCTCTAGCGGATTGATTGCACAACGCTGAGATTCTTACCGTCCAGCCGAGAGAATAGAGGCGCGGGCGATTCGCCCGACGCCCAATACCAAGCCAGGCTTGATGGGTCTTATTGACGCTCGAACGGGCATGCCCTTCGGAATGCCAAAGGGCGCAATGTGCGTTCAAAGATTCGATGACTCAC
+
ABBBAFDBBBBFGGGGGGGFGGCFGHHHHHHGDFGFFAAGHCCGGGGGHHHHHHHHHGGGGGHGGGFGHGHEHHHHF:HHHFHHFHGGGGGGFFAFFCFAEFDGFFFGGHEEDC@@FGGGFFAGFFHG<@DFFHGHFGGHHCCGCDC<FGGHHHFHHHGHDGGGF?CCGGGD:?FD?@AE?E9FHDGBHHFCGHH;FG:GHHHGHHHGHHHFGHHGGGGGGHHGFGEECHGHEGGGGGGCHHGH<HCHHHHGGEA?FGGGFGGGHGGGGGGGGGGFFDFFFFAA?A@
@M02197:102:000000000-ALU3V:1:1101:14284:2262 1:N:0:1
CTGGACGCATTATCCTCCGCTTATTGATATGCTTAAGTTCAGCGGGTAATCTTGCCTGATTTGAGATTGTTTTAGTGTTGGTGTGAAGCAATGCTGCAAGTGAAAACTGTCTCAAGTAACATGCATCACATATTTACTATTTCAAGGGTGGGTGAAGTAAATAAACAAACCTCACACATCCTCATCGTCATCACAGTAACGTGATATATAATGTAGCAATACTCAAACAGGCATACTCGCCGGAATACCGACGAGTGCAATGTGCGTTCAAAGATTCGATGACTCAC
+
BBBBB?DDDAAFGGFGDGGCGGGHHFHHHHGHHHHFFDFHFHFGGGGG3GGHHHEFGGHHHHHFEHHHHFGHHHHH8HGEHEGHGDFHGHHGHFHHHHHHHFGGFFBGFHHHHHGHHHHFHFHHF?GFHFHHHHGDFGGGHHHHHFBEFFGCDDGGDBGFFHHFHGGEGHHFHHGHHGHGCFDGHFHGGCGFHHHFFGGHGCCCCHGHHHGHHHHHFGFHGFFCFGFFFEFGEFFGGG?CFFGGFEAE?CGCHG1GFA31EEE011GGGGFBEBF1FFDFDFA1AAA
@M02197:102:000000000-ALU3V:1:1101:15406:2801 1:N:0:1
CTGGACGCATTATCCTCCGCTTATTGATATGCTTAAGTTCAGCGGGTATCCCTACCCGATCCGAGGTCAGACTTTGATGGGTTTAACGGCGCGGCCGGTCGTCCTCTCTAGCGAATTGATTGCACAACGCTGAGATTCTAACCGTCCAGCCGGGAGAATAGAGGCGCGGGCGGTCAGCCCGACGCCCAATACCAAGCCAGGCTTGATGGGTCTTATTGACGCTCGAACGGGCATGCCCTTCGGAATGCCAAAGGGCGCAATGTGCGTTCAAAGATTCGATGATTCAC
+
CCCBCFCBCCBFGGGGGGGGGGEHHHFHHHHFHHHGHHHCFHHGFGGGGFHHGHHHHGGGGGHGGGFHHH;HHHHHGFGHHHGGHHHGGGGGGF@D?@@DEFGGGGHBDFEGGFGGHHGHGBADGFFGGGFGFFHHHHDCGHHCDDDFGFGGGGFGGGFGGFGGGGFFDGGHHHFFGFGGEGECG@EGHGHGGHHGFGECFFHHF:HHHHFGDEHEEG9GGHHGHHGEBGHHFGFFCE?GHHGFHHCGEE3CEEAGGBHHGGGGHFGGGGGGGFFFFFFFFFAABAA
@M02197:102:000000000-ALU3V:1:1101:12253:2920 1:N:0:1
CTGGACGCATTATCCTCCGCTTATTGATATGCTTAAGTTCAGCGGGTATCCCTACCTGATCCGAGGTCAACCTTTGAAAGAGTTTAACGGCCACGACCGCCCGCACTCCAAAGCGAATATGTATCACAACGCTTAGAGACGGACAGCTCGGCCGGAGACTTCAAGGCGCGCGGGAGCCGCGACGCCCAACACCAAGCGAGGCTTGAGTGGCGAAATGACGCTCGAACAGGCATGCCCTTCGGAATACCAAAGGGCGCAATGTGCGTTCAAAGATTCGATGATTCAC
+
AB?A@FBBBBAFGGGGGGGGGGGHHBGHGHHHHHHHHHGBFGHGGFFEHBHGHHHHHHHHHH:FGGGHHHH8HHHEFGFHBFFHFHFHGCFD@?EECGGGGGGGGGFHGHHFDFFFCCFGHFD1FGGGDA@@;FGGGGHGFGBGEEE:HDCEGGGGGFGGGGFGGCCBCGDGEGGDDFCFFFGHGEFFFFFFFFF?EF6GFHHGHHFFF1FFHFFEEEBEDHGHHHGHHFHFFEEGFGGHDHHHHHHFHHGCGFGHGGHEAEECGF5GGGGCGGFFFBFFFBAA>3
@M02197:102:000000000-ALU3V:1:1101:10822:2923 1:N:0:1
CTGGACGCATTATCCTCCGCTTATTGATATGCTTAAGTTCAGCGGGTATCCCTACCTGATCCGAGGTCAATCATAAAAAAGTTTGGGGTTTAGCGGCTGGGAGTTATAGCACCTAACAAAAGCGAGAAAAAAATTACTACGCTCAGAGGATACTACAAATCCGCCGTTGTATTTCAGGAACTACAACTCCTAAGAGAAGTAGATTCCCAACACTAAGCTAGGCTTAAGGGTTGAAATGACGCTCGAACAGGCATGCCCACTAGAATACTAATGGGCGCAATGTGCGTTCAAAGATTCGATGACTCAC
+
CCCCCFDBCCCFGGGGGGGGGGGCHHHHHGCHHHHHHHHHGHHGGGFFHHHHGHHHHGHHHHHGGGGHHFFHHHGHHHHGGGGHHGGGGGGHGDE?EGGFGGFGHH33BGCGHGHHFGGHHGFDDCDDHHHHGHHFGFHGFCFGGHHHG><DHHFDFGCCGGGCCGGHGFGHHGGHHHHGGGGFGGGHGHHHHGHGHHHHHHHHHEFHGFG;HFHGFFFFFF4GHHHGHHHHHHFAADGCC;HGHGHHHHHGCBGFHHGG5FBFGD5HFHHGGGE2GHFFEEEEA4FFFE5FEBFFBFFFFFBABA?
@M02197:102:000000000-ALU3V:1:1101:10820:2941 1:N:0:1
CTGGACGCATTATCCTCCGCTTATTGATATGCTTAAGTTCAGCGGGTATCCCTACCTGATCCGAGGTCAATCATAAAAAAGTTTGGGGCTTAGCGGCTGGGAGTTATAGCACCTAACAAAAGGGAGAAAAAAATTACTACGCTCAGAGAATACTACAAATCCGCCGTTGTATTACAGGAACTACAACTCCTAAGAGAAGTAGATTCCCAACACTACGCTAGGCTTAAGGGTTGAAATGACGCTCGAACAGGCATGCCCACTAGAAGACTAATGGACGCAATGTGCGTTCAAAGATTCGATGACTCCC
+
?A?AA11A1>1BB3GGGFECAEAAGEFHCFDDGFGFBGFD2F1ECEAEHBDFHFFHH10AFGFEEGGHB1B1EEH2BD1E/1EEC/?6#/?C9://0<E/E940B2F<EFGHGHHHG1<G@0#<6?<FD1<=&GHHHH6F1@11?1<<$<1DGD1D7?CC#:/:?FFHGFB2;#1GB2BB2GB1F0B9CBB2FG2F21DBB)FFFBBGFGB>-/>##01@111B9F#/CF9DFD2G7AA9EBB3GBGF1A1A0F//01222222A22D2DBE0A00D13FA0A0A11B3B3311B1@33FC>1111A
@M02197:102:000000000-ALU3V:1:1101:12204:3802 1:N:0:1
CTGGACGCATTATCCTCCGCTTATTGATATGCTTAAGTTCAGCGGGTATCCCTACCTGATCCGAGGTCAACCTTGTAAAAATTGGGGGTTGAGGCCGGGCTGGAGGACCTTGAAACTCGACACGTGCTTTGAAAAAGCTCATTGTACCGAGGGTCCAACAGACGCCGTCATTGTCTTTGGGACCGGTGTCCGCGCAAGGCGGCACCAGAGTCCAACACCAAGCCGGGCTTGAGGAGTGATAATGACGCTCGAACAGGCATGCCCACCGGAATACCAGTGGGCGCAATGTGCGTTCAAAGATTCGATGACTCA
+
CCCCCFCCCCCFGGGGGGGGGGGHHHHHHHHHGHDHHHHHHCHGGGGGGHFFFHHHHHHHHFFGGGEHHHHHHHHHHHHHHHHFHFGGGGGGHGGGGGGGGGFBFGGHHGHHGFGFHHGHGGGGHHHGHFHFDGGFGHHGHHHHHHGHGFGGGFECGFFGGHHFCGDBGHGGGGFGFGHGGGGGGFGFDFGGGHHFDDEFFFCFFFFFEFFCBFGFFGFGGGEEFFFGGFFGFF&HFDBHHGFFGCFEHEHGHFHHFEHHFGEGGEFHFGD5FCFGF22AAE5D5HCEECGGGFB5GFECF4FFFFFAAA33
@M02197:102:000000000-ALU3V:1:1101:14893:3855 1:N:0:1
CTGGACGCATTATCCTCCGCTTATTGATATGCTTAAGTTCAGCGGGTATCCCTACCTGATCCGAGGTCAACCTTGTAAAAATTGGGGGTTGAGGCCGGGCTGGAGGACCTTGAAACTCGACACGTGCTTTGAAAAAGCTCATTGTACCGAGGGTCCAACAGACGCCGTCATTGTCTTTGGGACCGGTGTCCGCGCAGGGCGGCACCAGAGTCCAACACCAAGCCGGGCTTGAGGGTTGATAATGACGCTCGAACAGGCATGCCCACCGGAATACCAGTGGGCGCAATGTGCGTTCAAAGATTCGATGACTCAC
+
ABBBAFBBBBBBFGGGGFEFGGGHHHHHHHGHHHHHGGHGHHHGGGGGHHHHHHHHHHGHHHH?EGGHHHHHHHHHHHHHGHHHHHGFFGGHGHGGGGGGG9DGHGGHHHHHHHHHHHGHGGFGGHEGHHFGHFGFFFHGGGHFFGHHGGGGGFCGFHHGHHH@GGGGHGGHHGGGGGFFGGGGGFGGGGGFFGFGGGGFHGFFFHHHHFFFFFHFFFGGGGFGHGHGGGGGGGHGGHGFHGFFFFEEB1HHFHHGHHHGGGGE?GEHHHHHFHHHGGGGGGHGHGEAEGGEFDBCGGGGGFFFFFDDBBBBB
@M02197:102:000000000-ALU3V:1:1101:21645:4037 1:N:0:1
CTGGACGCATTATCCTCCGTATTGATATGCTTAAGTTCAGCGGGTATCCCTACCTGATCCGAGGTCAACCTTTGAAAGAGTTTAACGGCCACGACCGCCCGCACTCCAAAGCGAATATGTATCACAACGCTTAGAGACGGACAGCTCGGCCGGAGACTTCAAGGCGCGCGGGAGCCGCGACGCCCAACACCAAGCGAGGCTTGAGTGGCGAAATGACGCTCGAACAGGCATGCCCTTCGGAATACCAAAGGGCGCAATGTGCGTTCAAAGATTCGATGACTCAC
+
BBB3AFDBBBBFGGGGGGCGGGH5FFGHEGFHGHEFGGHEGFG?AABGGHHHHFHDFFF8GFEGG9FHGG9FG5GG9GHFHHHHGHGEC/>FE?;E=EG?EDCGGBGHGHHHBFCGGHFFGHHHHFHCDCDFABGHGB00BFE@C0G?@EDD<@D?EFGFGF<<.@B/@CFCB/AE??B4BF?BEF?FBAFFEE/FFGFFFHHFGGFCGF>@E:EE/A>A9@BBFFFAAE6EAEEEBBAFF2AABBFFEE00?F1FFAA0E11EGDF3FEF11FFFBD11A1A1
@M02197:102:000000000-ALU3V:1:1101:21650:4019 1:N:0:1
CTGGACGCATTATCCTCCGTATTGATATGCTTAAGTTCAGCGGGTATCCCTACCTGATCCGAGGTCAACCTTTGAAAGAGTTTAACGGCCACGACCGCCCGCACTCCAAAGCGAATATGTATCACAACGCTTAGAGACGGACAGCTCGGCCGGAGACTTCAAGGCGCGCGGGAGCCGCGACGCCCAACACCAAGCGAGGCTTGAGTGGCGAAATGACGCTCGAACAGGCATGCCCTTCGGAATACCAAAGGGCGCAATGTGCGTTCAAAGATTCGATGACTCAC
+
BBBBBFBBBBBFGGGGGGGCGGHHHHHHHHHHHHHHHHHHHGGGGGHHHHHHHHHHHFHHHECFEHHFHHHHHHHFHHHFGHHEHHGGGGGGGGGGGGGGGGGGGHHHHFGHFGGGGHHHHHHHHHHGGGGGGHHGHHGGGGGGGHHGGGGHHHGGGGHHGGGGGGGGGGGGGGGGGGGGGHGFHGGFFGGHGGGHHGHGFGHHGGGGHHHHHGGGGGHHGHHHHHFGHHGGG9EFFFHHGHHHHHHHGGGGGHGHHGEEEFGFFBGGGGFGFCFBFFFBBBAB
@M02197:102:000000000-ALU3V:1:1101:15205:4182 1:N:0:1
CTGGACGCATTATCCTCCGCTTATTGATATGCTTAAGTTCAGCGGGTATTCCTACCTGATCCGAGGTCAACCTGAAAAAAATTCGTTTTAGAGGCCGGGCCCGTGACACCTTGAAACTCGACGCGTGCTCCGGAAAGCTCAGTGCGAAGAGGGTCCCACGGACGCCGTCATTGTCTTTGAGACCAGTTGGTCGCGAACGATCCAACGCGGTCCAACACCAAACCCGGGGGTTTGAGGGAGGATAATGACGCTCGAACAGGCATGCCCTTCGGAATGCCAAAGGGCGCAATGTGCGTTCAAAGATTCGATGACTCAC
+
B?AAAFD>AAAFGFGGGFEFFGDHHFDGFFBFHHHHHHBHB55EAEEGHHHGHFHHFF35EGHCGGGGHHFHHHGHEDGGGHHHE3FFGDBBG05FA@E9CGGGCCFF1CFGFG;FGD<DGCCCGADFGHGGFFFCH/DGC@CFFGGCEBGAFGGEFBF@A@B:?AFHHFFFFFFBEHHFDFGABFFFFC<FGCF/C@?1FF?@CFCCHGFGGFFFFFG9EEE/GGGGEGF9;GHEHG5GFFHFHCEE@?BA/FBB11FGGB/F////AFDGBGBB011FECGEEDF3G0EEEA1133F3DE1A1CBBFFDA1AA?
@M02197:102:000000000-ALU3V:1:1101:10728:4454 1:N:0:1
CTGGACGCATTATCCTCCGCTTATTGATATGCTTAAGTTCAGCGGGTATTCCTACCTGATCCGAGGTCAACCTGAAAAAAGTTTTTAGAGGCGACCGGGTCCCTGGGCCCTTGAAACTCTACGCGTGCTCCGGAAAGCTCAGTGCGAAGAGGGTCCCTGGGACGCCGTCATTGTCTTTGAGACCAGTTGGCCGGTGAAGGCCAACGCGGTCCAACACCAAACCCGGGGGTTTGAGAGAGGATAATGACGCTCGAACAGGCATGCCCTTCGGAATGCCAAAGGGCGCAATGTGCGTTCAAAGATTCGATGATTCAC
+
A>AAAFBBBB?FGGGGGGGGGGGHHHHHHHGHHHHHHHHHHHHGGGGGHHHHHHHHGHHHFFHGGGGHGHEGH?FFGHFEEGHHHGHHGFFCEEEGG/@7DEBGHE#FEDHHFG92DFGFFGGCGGGDAGHGFFDGGFDFDCDGHFCCEBEC?:CGHFEE?FF?D.FHFHFFGEHHHHHHHFCEFFFCCCCDG;HGHFFHHGFEGGFHGFEFGHFFGFEEAGGGGFDFFHFFHFHGHFHHGDEFFFE0EBG1HHHHHHGGHGGGDE2GHHHHFFHHHHHEGGGGGGHHGGGGHGGGGGGGGGGFFFFFFFBCBBA
@M02197:102:000000000-ALU3V:1:1101:18186:4602 1:N:0:1
CTGGACGCATTATCCTCCGCTTATTGATATGCTTAAGTTCAGCGGGTATCCCTACCTGATCCGAGGTCAACCTTTGAAAGAGTTTACCGGCCACGACCGCCCGCACTCCAAAGCGAATATGTATCACAACGCTTAGAGACGGACAGCTCGGCCGGAGACTTCAAGGCGCGCGGGAGCCGCGACGCCCAACACCAAGCAGAGCTTGAGGGTTGAAATGTCGCTCGAACAGGCATGCCCTCAGGAATACCAGAGGGCGCAATGTGCGAGCAAAGAATCGAGGATTCAC
+
AABBBFB@DABFGFGGGGGGAEFHFHHGHHGFFFFFHHHF5FF2A?EEGHHHEGHEDFHGHGGAA7G8CBD::H:GEFFFCFF.HD(BE?EEE:@#E9CGGGCDGGGHHCGHHHGG0<?5FG1FHFHHBECCA<B<<DGEDDGGAEHFHGGFGGGG=AEFGGFE9<;AF?CFFBBABFFCFEFG?HG?FDFEDBEFFF4BE6G0BG?HGBHGFBBBB#9/A9EBB*F;FEEEB?/9FF1%A22DAA1CF/EA00B113GA000A131B33DF3BAADD1FD1>111
@M02197:102:000000000-ALU3V:1:1101:13491:4484 1:N:0:1
CTGGACGCATTATCCTCCGCTTATTGATATGCTTAAGTTCAGCGGGTATCCCTACCTGATCCGAGGTCAATCATAAAAAAGTTTGGGGTTCTGGCAGGACACCACCGGGACTCTGTCGCGAGGAGTATTACTACGCGTAGAGCCAGGAGGCACCGCCACTGCTTTTAAGGGTTGCCCTGTGACGGGCAGGCCCCAACACCAAGCTGAGCTTGAGGGGTGATAATGACGCTCGAACAGGCATGCCCCCCGGAATACCAAGGGGCGCAATGTGCGTTCAAAGATTCGATGATTCAC
+
BCBABFCCCCCFGGFGGGGGGGGHHHHHHHHGHHHGHHHHHGHGGGGGHHHHHGHHHGHHGHHGGGGHHH<<H<HHHHH:G;F<GGGGG:;.HG:H;G;H<HGHGGFD+:;HH0HH;::G92DGG989H:HH<HGCG9GGA7G;HFH<GGGGHGGFDGGFFFGFFGGGFFGGGGGFFGGGGGGFFGFFFFGGHFFGGGGHHGHGFHHHGFGGGGHHFBGBHHHGGFFGHHCHHHGCGHHFFGGFFF?BHGHHFHHHHHGGGE?HFBFFGGGGGFGGGGGGGGFFFFFFFA?A3A
@M02197:102:000000000-ALU3V:1:1101:12988:4999 1:N:0:1
CTGGACGCATTATCCTCCGCTTATTGATATGCTTAAGTTCAGCGGGTATCCCTACCTGATCCGAGGTCAACCTTGTTATAATAAAAAAGGGGAGACCGGGCCAGAGGTCCTTGAAACTCGAGTGCGTGCTCGTGAAAGCTCGTTGCACCGAGGGTCCTCTGGACGCCGTCATTGTCTTTGGGACCGGGGAGGGCCCTAGGGCCCGCCCCTAGATCCAACACCAAGCCGGGGCTTGAGGGTTGATAATGACGCTCGAACAGGCATGCCCACCGGAATACCAGTGGGCGCAATGTGCGTTCAAAGATTCGATGATTCAC
+
BBB@BFBBDBAFGGGGGFEGGFAHHHFHHHHHHHHHGHHHHHGGGGGFFHHHHHHHHHGHHHHGGGGGHHHHHHHHHHGGHHHEFHDCEGGG?@:FEEEGGG9HHEEHHHHH:H9GH<HGHGFEH?CDDGHF<FHEEFHHGDFGGGHHH?DGCGDHHEFHHHHHCA8BFBAFGFCFFFBBFGGD@GFDEFGFCDFFEFFEFFFFFFFFHGFFFFGGFGF?GCFFFFFGHFFGGGHGFGGDFGHGHHGGGGEF1EHHHFGHHFHHFGGGGGHFFFGF5FHHGGFFE?BFGHGGEGHFGBGGGCGGGFFFBFFFABAAA
@M02197:102:000000000-ALU3V:1:1101:12999:5019 1:N:0:1
CTGGACGCATTATCCTCCGCTTATTGATATGCTTAAGTTCAGCGGGTATCCCTACCTGATCCGAGGTCAACCTTGTTATAATAAAAAAGGGGAGACCGGGCCAGAGGTCCTTGAAACTCGAGGGCGTGCTCGTGAAAGCTCGTTGCACCGAGGGTCCTCTGGACGCCGTCATTGTCTTTGGGACCGGGGAGGGCCCTAGGGCCCGCCCCTAGATCCAACACCAAGCCGGGGCTTGAGGGTTGATAATGACGCTCGAACAGGCATGCCCACCGGAATACCAGTGGGCGCAATGTGCGTTCAAAGATTCGATGATTCAC
+
CCCCCFCB?AAFGGGGGGGGGGFHHHGHHHHHHHHHGHHHHHG?EGFGHHHHHHHHHEHHHHHGG?EGHHHHHHGHGGHHHGHHGHFGGEGCA9?FGGG/E:DH;HACFGHH6GF;HHHG/E(?G;:EDFHCFEHGF%>:GGC8HDHH;G:?--AG8HHHHBGFCABFGDBGFGG9GG5FACE.EFFDGADFCFFF8FBFEFFCC@BFFEFGHHGFFEFFFFGGEEFECFFGHHHHGHHFHHFFFGCFEEB2GEGGHGHHHHGFGGGGGFFHBGG5EBFGF2CGGGHGHHEGEGHGGF5GGGGGFFFFFFFFAAA>A
@M02197:102:000000000-ALU3V:1:1101:23464:4976 1:N:0:1
CTGGACGCATTATCCTCCGCTTATTGATATGCTTAAGTTCAGCGGGTAATCCTACTTGATTCGAGGTCGATATTTATGAAAGAATATTCTCCCAACTCTACTTCTCCAAATTAATTGAATTAATTGGAAAAAGAGAGAGCTGAAAGAAAATTTGTTTGACTTGGCTGCTCTCACACTGCTTTTCTTGCACGAGTAGTAAAACTTAATGCGTTCAATAATAATCAGTCAAGATCGCTTTTCAATCGTTTTGGAAGGTCTGAATAGCAAAGTAGACAGAAGAAATCCTTCATGACATTCAATAATTAAATTGATATAGTTTAAACGACGCTCGAACAAGCATACCTCTCGGAATACCAAAGGGTGCAATGTGCGTTCAAAGATTCGATGACTCAC
+
BABBBFBBDBBFGGGGGGGGGGGHGHFFHHCCFHHFFDF5GFHGGGFCGGB5FGFHEFHHHHGBGFFH0EFEGHBEGBDGHHEHGHHGHFF3FGFGHHBF4DGGFHHGHEHHH?HHHFFHHHHHHHHDGF?G?EFHCF/?GF2GGHGGGGHHHBFHHCBGHHFF0?//GHHH<FCFFF#<GF15FG1FD<0GDDHFHGFDGGDGHFFGAHFDGH<CFGCG?2GGGHHFFFFCFG?@EECFGGGGGG12B0HFB/FB22F2GDBDBBHHHGB2>BHGHHEGEBBF1FGFED21EGFE1HHGHGHGGFF2B22HHHG1F2/GE>GEEA/FHGGHHBHF2GBHFFE/EEFFFHHFGHHGFA00D3FCHFGGE?GEF3FB3GAGGFFD31FFAAAA1
@M02197:102:000000000-ALU3V:1:1101:22115:5160 1:N:0:1
CTGGACGCATTATCCTCCGCTTATTGATATGCTTAAGTTCAGCGGGTATTCCTACCTGATCCGAGGTCAACCTGAAAAAATATTTGGGGTTGGACCGACCCGGAAGGACCTTGCAACTCGATACGTGCTCCCGAAAGAACTCGTTGTATCGAGGGTCCCACGGACGCCGTCATTACTTTTGAGAACCAGTTGGGCGTGAAGTACCACCGACTGTGTTCCAATGCCGCACCCCGGGGGGTGGAAGGAAGGATAATGACGCTCGAACAGGTATGCCCTTCGGAATACCAAAGGGCGCAATGTGCGTTCAAAGATTCGATTACTCAC
+
BBBBAFDDDBBFGGGGGGGGFGGHHHHHHHHGGHGHHHHHHHHGGGGGGHHHFHHHHHHHGGGGG@FHHHGHHAC3FGHEAFGHGFFFC?EE/?EFEE?ECD?C///<FACDB<GG<HHGHH9F;?A<<FGFDD@CDGCG*9DHFHGGHFAC9.;:CGFHHFGGABFAA09AFGFBBB7DBG0BDFEAABFFF#G<9HHFDDA?BFFEDHFFAG<?FFFFB/BFB/>@CFFF>EEF;BE>FEFGF2FHHFGBGEE/E?HFEAFHHHHHFHEGGE?GGFFHHGFA0FGFE?EEA1D310A001B1FB3FA11CC>DB13F1A1>1
@M02197:102:000000000-ALU3V:1:1101:16043:5171 1:N:0:1
CTGGACGCATTATCCTCCGCTTATTGATATGCTTAAGTTCAGCGGGTATTCCTACCTGATCCGAGGTCAACCATTAAAAATTGGGGGATTTAGCGGCCAAAGACGCTGCAACTCCAGTCAAAAGCGAGATAAAAATTTACTACGCTCAGAGGATATCGCAGATCCGCCGTTGTATTTCAGGAGCTACAGCTAGCAAAAGCAGTAGGCTCCCAACACTAAGCTAGGCTTAAGGGTTGAAATGACGCTCGAACAGGCATGCCCACTAGAATACTAATGGGCGCAATGTGCGTTCAAAGATTCGATGATTCAC
+
CBCCCFCBDBBFGGGGGGGGGGGHHHHHHHHHHHHHHHHHHGHGGGGGHHHHHHHGHGHHHHHGGGGHHHHHGHHHHHHHGHHHHGGGGHGFHHFFGGFHFHHHGGGGGHHHGHHHHGHHHHHGGHGFGGHHHHHHHHHHHHHGGFFEHGHEHGGHHGGHD@BGHHGGGGHHHHHGHHHHHHHHHHHHHHGHHHFFGHGFHHGHGGGGFFFHHFGHHHHGHFHHHGHHHHGHHFHHHFHGGGGGHHEHHHFHHHGHGGHHGGHHHHHHHHHHHHGGGGGHHHHGGGGHGGGGGFGGGF4FFFFFFABABB
@M02197:102:000000000-ALU3V:1:1101:8225:5207 1:N:0:1
CTGGACGCATTATCCTCCGCTTATTGATATGCTTAAGTTCAGCGGGTATTCCTACCTGATCCGAGGTCAACCTTGTAAATATAAAAGGGTTAGACCGACCCGACGAGACCTTGCAACTCCCCGCGTGCCTCGAAAGACTCGTTGCGAAGAGGGTCCCACGGACGCCGTCATTGTCTTTGAGACCAGTTGCGGGGCGAACCCCGAACACGGTCCAACACCAAACCAGGAGGTTTGAGAGAGGATAATGACGCTCGAACAGGCATACCCATCGGAATGCCAATGGGTTCAATGTGCGTTCAAAGATTCGATGACTCAC
+
A>A?AFBB@AAFGGGGGGGGGGGHHHHHHHHHHHFGFGGHFHHGGGEGHHHHHGHHHHHHHHHCEGGHHHHHFGFHHGGHFDGFGHHGGHGHFGFF%9GEEC9G?/<6CFHGGHHBGHHHHDC?FGGGEFHGGGCGHG;HEGGHGCCBAFGFDGFHHGECGGGGCFGEGFFFFFF7GFHFFGHFFFFFFFF?ACCCB<GGFGHFHHECFHGFDFHFGGGGEF>BHGHHFGADBHGHHGGDEFGGGE/BAA0/?GAGEDA2BHG0E?B//CD21FHHHHFFFEAAB1CHFA0EE1GDBFFGGEGFCCB3@BB1A1AA
@M02197:102:000000000-ALU3V:1:1101:23162:5291 1:N:0:1
CTGGACGCATTATCCTCCGCTTATTGATATGCTTAAGTTCAGCGGGTATTCCTACCTGATCCGAGGTCAACCTTGTAAAAGTAAATAAAGGTGACCGGGCCCAGAGTCCCTTAAACTCGAGTACGTGCTGGTTAAAGCTCGATGTACCGAGGGTCCTCTGGACGCCGTCATTGTCTTTGGGACGGGTGGTGACCTAACACCACCGGACGTCCAACACCAAGCCAGGCTTGAGAGGTGATAATGACGCTCGAACAGGCATGCCCTTCGGAATACCAAAGGGCGCAATGTGCGTTCAAAGATTCGATGACTCAC
+
CCDDDFCDDCCFGGGGGGGGGGGHHHHHHGHHHHHHHHHHHHHGGGGGHHHHHHHHHHHHHHHGGGGHHHHHHHHHHHHFFHHHHHGHHHHFGFHHGGGGGGGHHHHHHHHHHHHHHHGHGHHHGHGHGHGHHHHHHFFHGHHHHHHHHHGGGGHHHHHHHHHGGGHHHGHHHHHHHHHGDGGGGHHHFHHFHHHGGGFFGFGGGGGGHHHHGHGFGGGHHGHHGGGFGHHHGHHHHHHHHGGGGGHHGHHHGHHHHHGGGGGGGHGHHHBHHGHHGCGGGHHHHGGGGGGGGCGGGGGGFFFFFFFAA?AA
@M02197:102:000000000-ALU3V:1:1101:16458:5149 1:N:0:1
CTGGACGCATTATCCTCCGCTTATTGATATGCTTAAGTTCAGCGGGTATCCCTACCTGATCCGAGGTCAACCTTTGAAAGAGTTTAACGGCCACGACCGCCCGCACTCCAAAGCGAATATGTATCACAACGCTTAGAGACGGACAGCTCGGCCGGAGACTTCAAGGCGCGCGGGAGCCGCGACGCCCAACACCAAGCGAGGCTTGAGTGGCGAAATGACGCTCGAACAGGCATGCCCTTCGGAATACCAAAGGGCGCAATGTGCGTTCAAAGATTCGATGATTCAC
+
ABABBFCCCCBFGGGGGGGGGGGHHHGHHHHHHHHHHHHHHHHGGGGGHHHHHHGHGHHHHHHGGGGHHHHHHH:HGHHHHHHHHHGHGFFGGGGGGGGGGGGGGGGHHHFFHGFFFGGGHHEHHFHHHGGGGGFHFHHHGGFGGGHFHGGEGHHHGBHGGHGGGGGFGGGGGGFFFFGGGGGHGHEFCFFFFGFFFGFGHHFFHHGGGGHHFHHGGGGGGHGHHHHGHHHHGGGGGGGHHHHHHHHHHHGGGGGFHFFEGGGHGFGGGGGGGGFFFFFFFA?BBB
@M02197:102:000000000-ALU3V:1:1101:22709:5367 1:N:0:1
CTGGACGCATTATCCTCCGCTTATTGATATGCTTAAGTTCAGCGGGTATTCCTACCTGATCCGAGGTCAACCACAAAAAATTGGGGGTTTAGCGGCTGGGAGCTGCAGCACCTAACAAAAGCGAGAAATAATTTACTACGCTCAGAGGATACCACAGATCCGCCGTTGTATTTCAGGAATTACATAACTGTAAATTCCCAACACTAAGCTAGGCTTAAGGGTTGAAATGACGCTCGAACAGGCATGCCCACTAGAATACTAATGGGCGCAATGTGCGTTCAAAGATTCGATGACTCAC
+
BBCDCFDCCCDFGGGGGGGGGGGHHHHHHHHGHHHHGHHHHHHGGGGGHHHHHHHHHHHHHHHGGGGHHHHHGGHHGHHGHHHGHGGGGGHHHGGGGGGGGGG;HHHHHHHHHHGHHGGHHHGFGHHHHHHHHHHFHHHGGGGFFHHGGFHGHHHHGHFFGHGGHHHHHGFHHGHHHHHGHGGHHHGGFHGHHHHHGGHHHFFGGFHGHHHHHFFFHHGHHGFHHHHGGGFGHEGGHHGHHHHHHEG2FFHFGHHGHGHHHHDGGGGHHHHEGGGHGGGGGGGGGGFFFFFFF?ABAA
@M02197:102:000000000-ALU3V:1:1101:22261:5482 1:N:0:1
CTGGACGCATTATCCTCCGCTTATTGATATGCTTAAGTTCAGCGGGTATCCCTACCTGATCCGAGGTCAACCTTGGTAAAAAGTGTCCCGAGGGACGGTGACCGGCGCCTGGACTTCTAACCATGTACGTGCCCGAAAGCTCAATGTACAGGAGTCCTCACAGACGCCGTCATTATCTTTAGGCGGAGCACAACCGTTAAGGCCGCGCTGACGCCAACAACAAGCCGGGCTTGAGTGGTGATAATGACGCTCGAACAGGCATGCCCTTCGGAATACCAAAGGGCGCAATGTGCGTTCAAAGATTCGATGACTC
+
CCCCCFCCCCCFGGGGGGGGGGGHHGHGHHHHHFHHHHHHHHGGGGGGHHHHGHHHHHHHHHFGCGGHHHHHHHHHHHHHGHGHHHHHHGGGGGGGGGFHGHHGGGEFGGHHHHHHHHFHHHHHHHHHHFFHHHGGGGGHHHFHHHHHHHHHHGHHHHHHHHHHH@AFHGGHGHGGHGFGGGGGHHFGGFFFGDFGGFHGGGGGGFHGGGGGHGHHHHHHGGFGGGFGHFFFHHHFHHHHHHHFFFECGGACFHHHGHGAHEGGGGGGFGHHGFAHHHHGGGEFGGHHGGGGFGGFFGGGGFFFFFFFBAAAA
@M02197:102:000000000-ALU3V:1:1101:21670:5498 1:N:0:1
CTGGACGCATTATCCTCCGCTTATTGATATGCTTAAGTTCAGCGGGTATCCCTACCTGATCCGAGGTCAACCTGAAAAAAGAGGTTGGACGGCACACTCCGACCGGCCACCGACGCGAGACAGATGCCACAACGCGAGGGGACGGACGGCGTGGCCGGCGACATTGGGGCGGGCGGCTAGAAGCCGCGGCGCCCAACACCCAGCCGGGCTGGATTGGTGACAATGACGCTCGAACAGGCATGCCCCCCGGAATACCAGAGGGCGCAATGTGCGTTCAAAGATTCGATGATTCAC
+
BBAABFBB?ABFGGGGGGGGGGGHFBHHFHHHHHHGHDGBHHHGGGGGHHGHHGHHEHHHHHHGGCEFHHHHGHFFFDGFGEBGF<F@EGEBEFFHHHFHEEFGGCDFGGHGCCCGCFGGGHHGHHHHHHHHGGGGGGGFGGGG@EFFFCA@BF;FFFFF;-F;B@B;@@@@@BFDACFF2?@@AGA???A?EEA@C/CCA#CCGGGHFGHH;HFHHGD9DF5CC</?FG?HFHG%HGHHGGGECGCFBHHHHHHHHHGGGGGHHHFEGCGHGFB3GGG?GGBBB31BFAAAAA
@M02197:102:000000000-ALU3V:1:1101:18462:5686 1:N:0:1
CTGGACGCATTATCCTCCGCTTATTGATATGCTTAAGTTCAGCGGGTATTCCTACCTGATCCGAGGTCAACCTGAAAAAATAGTTTTTGAGGAGGCCGGGTCCCCGGGACCTTGCAACTCAACGCGTGCTCCGGAAAGCTCAGTGCGAAGAGGGTCCCACGGACGCCGTCATTGTCTTTGAGACCAGTTGGCCGCGAACGGTCCAACGCGGTCCAACACCAAACCCAGAAGGTTTGAGGGAGGATAATGACGCTCGAACAGGCATGCCCTTCGGAATGCCAAAGGGCGCAATGTGCGTTCAAAGATTCGATGACTCAC
+
BBACCFCDCCCFGGGGGGGGGGGHHFDGGHGGHHCHHHHHFHHGGGGGHHHHGHHGHHGHHHHGGGGHFHHHHHHGHHHCHHHHFHHGGEFHHGFFGGCEGEHGHFGGGGGHHHHHHHHHHGHGGG:GGEHHGGGGGGGFHHHHHHGGGGGGHFGHHGGGGGGGGDGHFGHHHHGFFHGHGFEFFGGHGGFFFGGFF/GGHGGGGGEEEFHHEAFGFAFFGGGHHHHHFHFHFHCHHGHGHHHHHHHGGGGGHHGHHHHHHHHHGGGGGGGHHHHFHFHGHHFGGGGGGGFGGCGHGGGGGGFGGGFFFFFFFBBBBB
@M02197:102:000000000-ALU3V:1:1101:15402:5759 1:N:0:1
CTGGACGCATTATCCTCCGCTTATTGATATGCTTAAGTTCAGCGGGTATCCCTACCTGATCCGAGGTCAACCTTTGAAAGAGTTTAACGGCCACGACCGCCCGCACTCCAAAGCGAATATGTATCACAACGCTTAGAGACGGACAGCTCGGCCGGAGACTTCAAGGCGCGCGGGAGCCGCGACGCCCAACACCAAGCGATGCTTGAGTGGCGGAATGACGCTCGAACAGGCATGCCCTTCGGAATACCAAAGGGCGCAATGTGCGTTCAAAGATTCGATGACTCAC
+
BBB@AFBB@ABFFGGGGGFGGGFHFFFHHHHGHFHHHHHCHHHGEC0AFEGHHHHHFFFHHGHGGGGHH&GGHFGHHHHHHHGHHH;HGCFGCGGGGGEGGGCCCFGHHHH;2@BFCCEHHHHHGHHFFGFGG6GHEGHHGDGGGFHHGD?CDGGAAGGGGFGGCB.ABCGAFFD?DGGGCEEF@GAE#CBGGEHEAFHHGDGFHHAEEE9F)HHDEGEAGAGGGHHHEHHHFCEBECGHFGBFBHFFHFGEEAAHFF5CFA24FFFCFGGGGGFFFFFD@A?AA>
@M02197:102:000000000-ALU3V:1:1101:15463:6032 1:N:0:1
CTGGACGCATTATCCTCCGCTTATTGATATGCTTAAGTTCAGCGGGTATCCCTACCTGATCCGAGGTCAACCTTTGAAAGAGTTTAACGGCCACGACCGCCCGCACTCCAAAGCGAATATGTATCACAACGCTTAGAGACGGACAGCTCGGCCGGAGACTTCAAGGCGCGCGGGAGCCGCGACGCCCAACACCAAGCGAGGCTTGAGTGGCGAAATGACGCTCGAACAGGCATGCCCTTCGGAATACCAAAGGGCGCAATGTGCGTTCAAAGATTCGATGATTCAC
+
BCCCBFBBBCCFGGGGGGGGGGDHHGFHGHHHHGHDEHHHFHHGGGGGGGEHGHHHHHGHHHHGGGGHHGGHHHHHGHFDGHHH;HHHGGGGGGGCGFGGGGGGGGGHHHHFGHGFGGGHGFHHFHHG<ECGGGGHGFHHGGGDCEEGHF-EGHHGHHGGGGGGGFEDGGGGGFGGGGGGGGCHFGHGHFBAGHEGGHEGHGFFHHFFBEEHHHGE>EGGHHGHHHHHGHGHGGFFGGGHFHFHCHHFGBGGEGEFFFGEEEE4B5CGGGG?FFBFFFDFDA@AA?
@M02197:102:000000000-ALU3V:1:1101:5640:6158 1:N:0:1
CTGGACGCATTATCCTCCGCTTATTGATATGCTTAAGTTCAGCGGGTATTCCTACCTGATCCGAGGTCAACCTTGTAAAAAGTAAATAAAGGTGACCGGGCCCAGAGTCCCTTAAACTCGAGTACGTGCTGGTTAAAGCTCGATGTACCGAGGGTCCTCTGGACGCCGTCATTGTCTTTGGGACGGGTGGTGACCTAACACCACCGGACGTCCAACACCAAGCCAGGCTTGAGGGGTGATAATGACGCTCGAACAGGCATGCCCTCCGGAATACCAGAGGGCGCAATGTGCGTTCAAAGATTCGATGACTCAC
+
BABBAFBBBA>DGG5FGFGGG?FHHHHFFHHGHDFGH5FGHFGGGGGGFFHEGHFFFDG5GF1E0@EGGHHGHHHFGFHFFFHHFD4GHHF333BEFECEFFGFG9FFGHGHGFHBHEGDEFGGDACBGEFHHFGHF2@FADCGFA$GH//.ACEGHGGGBGCCG@FGHHGGHGFFHF:GEA:CBFG1HHGFFFFFFFFFFDFFAFFFEGDDFCFEG?EFFGFFGEHFGHGGGGF28FEFFCBF/?E>C/FHFFFFHHFFEA/AGEHGF2FDGE10HGEGEE1BFFCGECGB1FA33GAFFCB3FFD1AAA>1
@M02197:102:000000000-ALU3V:1:1101:18880:6206 1:N:0:1
CTGGACGCATTATCCTCCGCTTATTGATATGCTTAAGTTCAGCGGGTATCCCTACCTGATCCGAGGTCAACCTGAAAGAAAGATTTAACGGCCGCGCCGCCCGATCTCGCCGCGACTTGTGTGCCACAACGCTTGGAGACGGACGACTCAGCCGGAAAGACTTTGAGGCGCGCGGGGGTCCCGCGTCGCCCAATACCAAGCCAGGCTTGAGTGGTGTAATGACGCTCGAACAGGCATGCCCTTCGGAATGCCAAAGGGCGCAATGTGCGTTCAAAGATTCGATGATTCAC
+
BBBCCFDBCCCFGGGGGGGGGGGHHHHHGFHHHHHFHHHHFGGGGGGGHHHFEFHHHHHHHHHGGGEGFHHGHGHHHHHHBHBHHHH;GEFGGGGGGGGGGGGGGGHHGGGGGGGGGGGHHHHHGGGEGG@FDGGGFHHGGGEDFFGGGFFGGGGFGCF9FFFFBFECFGCGCFDGGFADCGEDFFFFFFHGEFFGGHHFFCGGGF;3FGHECHHHGHFGGFBGFHDHHHHHHFHHGGE?GFDFBHHGBGFHHHFGE2?HHCHGGGGHGGFGGDFGGGBFFBFFFBBBBA
@M02197:102:000000000-ALU3V:1:1101:15278:6241 1:N:0:1
CTGGACGCATTATCCTCCGCTTATTGATATGCTTAAGTTCAGCGGGTATCCCTACCTGATCCGAGGTCAACCTTTGAAAGAGTTTAACGGCCACGACTGCCCGCACTCCAAAGCGAATATGTATCACAACGCTTAGAGACGGACAGCTCGGCCGGAGACTTCAAGGCGCGCGGGAGCCGCGACGCCCAACACCAAGCGAGGCTTGAGTGGCGAAATGACGCTCGAACAGGCATGCCCTTCGGAATACCAAAGGGCGCAATGTGCGTTCAAAGATTCGATGACTCAC
+
BCCCBFBBBBCFGGFFGGGGGG?HHHHHHHHHFCHHHHHHHHGGGGGGHHHHHHHHHHGHFHHGGGGBGHHH:HHHFGHHHHHHHHEHFFGGCGGCGGGHHHGGCGGHHFGGHHFFFDGHHHHGHGHGHGGGGGFHFHEFFGFGGGHHHGGGGHHHHHGGHHFDCCEGGGGGEGGGGGGFGGGHGHHDGGHFFFGGFHGFGFFCHFFFGGHHHHGGGGEGHHGGHHFBHGHGFFFCFGGFHHGHHHHHHHGGGGGHGFG?EEGGF5GFFG5CGFFFFFDFBBBBBB
@M02197:102:000000000-ALU3V:1:1101:18078:6278 1:N:0:1
CTGGACGCATTATCCTCCGCTTATTGATATGCTTAAGTTCAGCGGGTATCCCTACCTGATCCGAGGTCAATCATAAAAAAGTTTGGGGTTCTGGCAGGACACCACCGGGACTCTGTCGCGAGGAGTATTACTACGCGTAGAGCCAGGAGGCACCGCCACTGCTTTTAAGGGCTGCCCTGTGACGGGCAGGCCCCAACACCAAGCTGAGCTTGAGGGGTGATAATGACGCTCGAACAGGCATGCCCCCCGGAATACCAAGGGGCGCAATGTGCGTTCAAAGATTCGATGATTCAC
+
CCC@AFBDBBCFGGGGGGGGGGGHHGHHHGHHHGHHHGHHHHHGGGGGHHHHHHHHHHHHHHGGGGGHFHH<H<HEHHHGGHGHHGGGG;G;HHHHGGGH<HG<H:GGGGGHH;H;HG:GFGGG-HGH;HH;HFG:FG:GGF;;;GHGEDF:HGGGGFGGGFGFFGGGGFGGGGGGGGGGGGGGGGFEFGFEFHGHFEFHHHHHGGHGFHHGGGHHHHHGFHHCGGGGGGGHGHHFHEHHGGGGGGGFBHHHBDFCHGCGGGGHHFHGGEDFFCGCFGGEFCFFBFFBFBABBB
@M02197:102:000000000-ALU3V:1:1101:13202:6437 1:N:0:1
CTGGACGCATTATCCTCCGCTTATTGATATGCTTAAGTTCAGCGGGTATTCCTACCTGATCCGAGGTCAACCTGAAAAAAATTCGTTTTAGAGGCCGGGCCCGTGACACCTTGAAACTCGACGCGTGCTCCGGAAAGCGCAGTGCGAAGAGGGTCCCACGGACGCCGTCATTGTCTTTGAGACCAGTTGGTCGCGAGCGATCCAACGCGGTCCAACACCAAACCCGGGGGTTTGAGGGAGGATAATGAGGCTCGAACAGGCATGCCCTTCGGAATGCCAAAGGGCGCAATGTGCGTTCAAAGATTCGATGTCGCAC
+
AAB@@@DBDB@5BDEGGFGC2E2FGADGHHGGHGHFHHHGFBFGC?E0FHHHGHGGFBHHDAE?EGGHHHHHHG3F33BE>1FGECFGG4F336EE?EEEEB?<3/C1F:;5DG%<FGGGCCCCG0<E:H7D<CC#<E#A?:;:;@:;C;9.AAF9A7F:G@@-?B>=BDFFB:0B7*;BE#9AE;;B6F.;-=@1F@5>AED8BFAB/9AB1FFF?AD??/<3A/@;B>119>BF01FBBDB2;9B0//B?/21FA11B00FA/A//EB22AA1B01B0A/A00BFGF00A0A11DFB3G?B11A@11>1>1111
@M02197:102:000000000-ALU3V:1:1101:11896:6445 1:N:0:1
CTGGACGCATTATCCTCCGCTTATTGATATGCTTAAGTTCAGCGGGTATCCCTACCTGATCCGAGGTCAACCTTTGAAAGAGTTTAACGGCCACGACCGCCCGCACTCCAAAGCGAATATGTATCACAACGCTTAGAGACGGACAGCTCGGCCGGAGACTTCAAGGCGCGCGGGAGTCGCGACGCCCAACACCAAGCGAGGCTTGAGTGGCGAAATGACGCTCGAACAGGCATGCCCTTCGGAATACCAAAGGGCGCAATGTGCGTTCAAAGATTCGATGATTCAC
+
AAABBFCCCCCFGGGGGGGGGGGHHHHHHHHGGHHHHHGHHGHGGGGGEHHHHHHHHHHHHHHGGGGHH;GHHHHHGHHHGHHHHHFHGGEEGGGGGGGGGGGGCGGHHGHFFHGGGGGHGGHHHHHHFFCFGGGHFHEFFGCFFGGCDDCGGGGGGDFGGGGGGFE@GGGHGFFCFFFFFGGHFFGFEDFGGHGGFGHGHHHHFGFGGEEHHHHGGGGFGCGFGFFEFGEFGGGGGGGHHGFFEDHG3BAEE?GHGG52GFGHCGGCGGGGGGFFFFFFFBAABB
@M02197:102:000000000-ALU3V:1:1101:21993:6459 1:N:0:1
CTGGACGCATTATCCTCCGCTTATTGATATGCTTAAGTTCAGCGGGTATTCCTACCTGATCCGAGGTCAACCTGAAAAAAGTTTTTAGAGGCGACCGGGTCCCTGGGCCCTTGAAACTCTACGCGTGCTCCGGAAAGCTCAGTGCGAAGAGGGTCCCTGGGACGCCGTCATTGTCTTTGAGACCAGTTGGGCCTTGCGGCTAACGCGGTCCAACACCAAACCCGGAGGTTTGAGAGAGGATAATGACGCTCGAACAGGCATGCCCTTCGGAATGCCAAAGGGCGCAATGTGCGTTCAAAGATTCGATGACTCAC
+
BBBBBFBBBBBFGFGGGGGGGGFHHHHHGHHHHHHHHHHHHHHGGGGGHHGGHHHGHHHHHHHGGGGHBGHHHHHHFHGGGFGHHGGHHGHGGGGGGCGGFHHGGHGHHGHHHHHGHHHHHHGGGGGGGHHGGFGGHHHHHHGFHGFGFGHHGGHGHGGGGGGGGGGHHHGGHFFFFFHHGFGHHGGFGHGFFFFFGHHGGGCGGGHHHGHFHFHFGGFEGGGHGHGHFFFHHHHHHHFHGFHGGGGGHHGHHHHHHHHHGGGGGFGGHHHHHHHHHHGGGGGGGHHGGCGHCGGGGGGGGGFFFFFFFABBBB
@M02197:102:000000000-ALU3V:1:1101:13305:6667 1:N:0:1
CTGGACGCATTATCCTCCGCTTATTGATATGCTTAAGTTCAGCGGGTATCCCTACCTGATCCGAGGTCAACCTTTGAAAGAGTTTAACGGCCACGACCGCCCGCACTCCAAAGCGAATATGTATCACAACGCTTAGAGACGGACAGCTCGGCCGGAGACTTCAAGGCGCGCGGGAGCCCCGACGCCCAACACCAAGCGAGGCTTGAGTGGCGAAATGACGCTCGAACAGGCATGCCCTTCGGAATACCAAAGGGCGCAATGTGCGTTCAAAGATTCGATGACTCAC
+
CCBCCFCDDCDFGGGGGGGGGGGHHHCHHHHHHHGHHHHHHHHGGGGGHHHHHHHHHHHHHHHGGGGHHGHHHHHHHHHHGHHHHHGHGGGGGGGGGGGGGGGGGGGHHHHFHHGGGGGHFGGHHHHHHGGGGGGGGHHHGGHGGFHHGGGGGGHFHGGHGHGGGGGGGGGGGHGFGGGGGGGHFHHGHGHGGHGGGGGGHHGHHGGGGGHHGHHFFFFFGEGFHHHHHGHHGGGGGGGHHHHHHHHHGHGGGGGGHHFEGGGHGGGCGGGGGGFFFFFFFCCCC@
@M02197:102:000000000-ALU3V:1:1101:15691:6627 1:N:0:1
CTGGACGCATTATCCTCCGCTTATTGATATGCTTAAGTTCAGCGGGTATTCCTACCTGATCCGAGGTCAACCTGAAAAAAATTCGTTTTAGAGGCCGGGCCCGTGACACCTTGAAACTCGACGCGTGCTCCGGAAAGCTCAGTGCGAAGAGGGTCCCACGGACGCCGTCATTGTCTTTGAGACCAGTTGGTCGCGAACGATCCAACGCGGTCCAACACCAAACCCGGGGGCTTGAGGGAGGATAATGACGCTCGAACAGGCATGCCCTTCGGAATGCCAAAGGGCGCAATGTGCGTTCAAAGATTCGATGACTCAC
+
BCCCBFCB?ABFGGGGGGGGGGGHHHFHGHHHHHHFCHHHGGHGGGGFHHHHHGHHHGHHHHHFCGGHHHHHHHEHHHHC?GHHGHHGGHHGHHGGG@9:GCBCDFG<HGH:HFFFHHHG/A?CFGCGGHHGGDFCFHHHHBHHHGGBEBCGGFGGGGGGGAGBAGGCFGFFF8FFFFFFF4FFFFFFFBAFFFFFFFF@1ADF<FDFGGEDFFFFFFFFFAEFFGCGFDFFFHGBFGFEFGFGFFAFEEE//GHFBGFHHFFAGCCEEB22EFBG0GF0A0F?FFHFHEA0EEA13GGAGEAFFCBBFFFAAAA1
@M02197:102:000000000-ALU3V:1:1101:11712:6716 1:N:0:1
CTGGACGCATTATCCTCCGCTTATTGATATGCTTAAGTTCAGCGGGTATCCCTACCTGATCCGAGGTCAACCTTTGAAAGAGTTTAACGGCCACGACCGCCCGCACTCCAAAGCGAATATGTATCACAACGCTTAGAGACGGACAGCTCGGCCGGAGACTTCAAGGCGCGCGGGAGCCGCGACGCCCAACACCAAGCGAGGCTTGAGTGGCGAAATGACGCTCGAACAGGCATGCCCTTCGGAATACCAAAGGGCGCAATGTGCGTTCAAAGATTCGATGATTCAC
+
BBABBFBBBCCFGGGGGGGGGGGHHHHHHHHHHGHHHHHHHHGGGGGGHHHHHHHHHGHHGHHGGGGHHHHHHHHHHHHHHHHHHHFHGGGGGGGGGGEGGGGGGGGHHHHHHHGGGGGHHHHHHHHHGGGGGGGHGHHHGGGGGGHHHDGGGHGGHHGGGHGGGGGGGGGFGGGGGFGFFCGHGHHEHFHGGHGGGGHGHHFFHHGFGGHHHHHGGGGGHGGHHHFGGGHFGGGFFFFHGHHHHHHHHHGGFE?GGFHEFEFGGGBGGGGGGBFFFFBFFBBBBB
@M02197:102:000000000-ALU3V:1:1101:22716:6728 1:N:0:1
CTGGACGCATTATCCTCCGCTTATTGATATGCTTAAGTTCGGCGGGTATCCCTACCTGATCCGAGGTCAACCTAGAAAAAGAGGTTGGACGGCACACTCCGACCGGCCACCGACGCGAGACAGATGCCACAACGCGAGGGGACGGACGGCGTGGCCGGCGACATTGGGGCGGGCGTCCAGAAGCCGCGACGCCCAACACCCAGCGGGGCTGGATTGGTGACAATGACGCTCGAACAGGCATGCCCCCCGGAATACCAGAGGGCGCAATGTGCGTTCAAAGATTCGATGACTCAC
+
BBBBBFBBBBAFGAGGGGGGGGGHHHGHHHHHHFFHGHHHA?GGGG0EGHHHBFHHGF3GHHHEGGEHH<HHG:HFGHGHGGFHG<HGHHFGGGG:F<FHGCFDFGGGCFHDCFCCC/CGGFB/GHGGFGGFGGGGGFFGFDF?D@DFACA-BFCFFFFFFFFFBFFEFFAFFFF9BF,;@B@-AGGAAGF?AB#GG;GCDGGGGGEFBFG<#AHHHGFFF8;<AC/.C?AHG1HFHG?0CGCCGGGHHHGF1GGHGCGGGGEFFGFGGEE1GBF33GGEFA1FFF1BFA?AA?
@M02197:102:000000000-ALU3V:1:1101:25859:6885 1:N:0:1
CTGGACGCATTATCCTCCGCTTATTGATATGCTTAAGTTCAGCGGGTATCCCTACCTGATCCGAGGTCAACCTTTGAAAGAGTTTAACGGCCACGACCGCCCGCACTCCAAAGCGAATATGTATCACAACGCTTAGAGACGGACAGCTCGGCCGGAGACTTCAAGGCGCGCGGGAGCCGCGACGCCCAACACCAAGCGAGGCTTGAGTGGCGAAATGACGCTCGAACAGGCATGCCCTTCGGAATACCAAAGGGCGCAATGTGCGTTCAAAGATTCGATGATTCAC
+
BBCCCFBCCCCFGGGGGGGGGGEHHHHHHHHHHHHHHHHHHHHGGGFGHHHHHHHGHHHHHHHGGGGHHHHHHH:FGFHHHGGHHHHHDEEGGGGGGGGGGGGGGGGHHHHHGHGGGGGHHGHHHHHHGGFGGGGHHFHHGGGGGGHHHGGGGHHHHHGGGGGGGFGGCCGGGGGGFGGGGGGFGGHGHFFGGHFGGHHFFHGHHHGEGGFHHFHGGGGGHHGHHHGHHHHHGGGGGGGHHHGHGGGCHHGGGECHHGHGGGGHGFGGGGGEGGFFFFFFFBBA3B
@M02197:102:000000000-ALU3V:1:1101:19084:7027 1:N:0:1
CTGGACGCATTATCCTCCGCTTATTGATATGCTTAAGTTCAGCGGGTATCCCTACCTGATCCGAGGTCAACCTTTGAAAGAGTTTAACGGCCACGACCGCCCGCACTCCAAAGCGAATATGTATCACAACGCTTAGAGACGGACAGCTCGGCCGGAGACTTCAAGGCGCGCGGGAGCCGCGACGCCCAACACCAAGCGAGGCTTGAGTGGCGAAATGACGCTCGAACAGGCATGCCCTTCGGAATACCAAAGGGCGCAATGTGCGTTCAAAGATTCGATGACTCAC
+
CCCCCFCBCCCFGGGGGGGGGGGHHHHHHHHHHHHHHHHHHHHGGGGGHHHHHHHHHHHHHHHGGGGHHHHHHHHHHHHHHHGHHHGHGGGGGGGGGGGFGGGGGGGHHHFHHHGGGGGHHHHHHHHHFGGGGGGHHHHHGGGGGGHHHGGGGHHHHGHHGGGGGGGGGGGGGGGGGGGFGCGGGHEGHFFGGHGGGHHGHHHHHGGGGGHHHHFFGGGGHGGHGHHHHHHHGGGGGGGHHHHHHHGHHHGGGGGHHGHGGFGHGGGGFGGGGGFFFFFFFCCBCC
@M02197:102:000000000-ALU3V:1:1101:16434:7061 1:N:0:1
CTGGACGCATTATCCTCCGCTTATTGATATGCTTAAGTTCAGCGGGTATCCCTACCTGATCCGAGGTCAACCTTGTTATAATAAAAAAGGGGAGACCGGGCCAGAGGTCCTTGAAACTCGAGTGCGTGCTCGTGAAAGCTCGTTGCACCGAGGGTCCTCTGGACGCCGTCATTGTCTTTGGGACCGGGGAGGGCCCGAGGGCCTGCCCCTAGATCCAACACCAAGCCGGGGCTTGAGGGTTGATAATGACGCTCGAACAGGCATGCCCACCGGAATACCAGTGGGCGCAATGTGCGTTCAAAGATTCGATGACTCAC
+
CCCCCFCCCCCFGGGGGGGGGGGHHHHHHHHHHHHHHHHHGHHGGGGGHHHHHHHHHHHHHHHGGGEHGHHHHHHHHHHHHGGGHHHGGGGGFGGGGGGGGG?HHHGHHHH:HFHDHGGGGGHHGGEDGGGGGHGFFFHHHGGGHGHHHGGGGGGHHHHHHGGGDAGHFCCFGGFGG5#FFFFGGGGGHGFFFFFFGFGGDFDAEFFFHHFGFBGBGGF3GGGGGFFGHFHFGGFGFHGFEHGFFHGGGGGHHCHHHHGHGHHGGGGGEGHHHHHHHGHHGGGGGGHHHHCGCGHGGGFGFGGGGFFFFFFFBBBBB
@M02197:102:000000000-ALU3V:1:1101:10093:7072 1:N:0:1
CTGGACGCATTATCCTCCGCTTATTGATATGCTTAAGTTCAGCGGGTATTCCTACCTGATCCGAGGTCAACCTTTGGAAAATTGGGGGTTTTACGGCAAGAGTCCCTCGGGATCCCAGTGCAATAATTAAAGTTACTACGCAAAGGAGGATCCGGGAGGTTCCGCCACTACCTTTGATGGCCTACATCAGCTGTAGGGCCCCAACACCAAGCAGAGCTTGAGGGTTGAAATGACGCTCGAACAGGCATGCCCGGCAGAATACTGGCGGGCGCAATGTGCGTTCAAAGATTCGATGACTCAC
+
AAAA111A1AAFFGGGGGGGCGGHHGHHHHHHGHGHGHHGHHHGGGGGEFHFHBFHHHGH11BFGGEHHFB0>1@F;1G1BFCF:/##8@9F:E///;>A;B%;0;,C#<#BA<FCC#111#9G)###FGG$D#F61%=000<<C60<?#:<<C?/)6?#.///;CAA1BFFB+FFGHF:BFG7G?;FB1BB)BAC?E/E/9EF/A?3GF9FFE3BF3GBB'GB4:@?9B8E?>A?1B9FG3FAEHF?AA0AA5HGHHFD3A222?GDEEBFGF22GFF4GCGFGGGGGFFFFFFDAA?3B
@M02197:102:000000000-ALU3V:1:1101:9687:6997 1:N:0:1
CTGGACGCATTATCCTCCGCTTATTGATATGCTTAAGTTCAGCGGGTATTCCTACCTGATCCGAGGTCAACCTGAAAAAAGTTCGTTTTAGAGGCCGGGCCCGTGACACCTTGAAACTCGACGCGTGCTCCGGAAAGCTCAGTGCGAAGAGGGTCCCACGGACGCCGTCATTGTCTTTGAGACCAGTTGGTCGCGAACGATCCAACGCGGTCCAACACCAAACCCGGGGGGTTGAGGGAGGATAATGACGCTCGAACAGGCATGCCCTTCGGAATGCCAAAGGGCGCAATGTGCGTTCAAAGATTCGATGACTCAC
+
AAABBFBBBB@DGFGGGGGGFG?HGHHHGBGCHHGHHHHHHBDEGGGGEGHBGHHHHHHHHHGGGGGHH3GFGFFHHGHGGGFHGFHGGBHFHF?FEGGGFGGGC:GHHGHHHHGFGHHGHGGGGF?DGHHDFF/<GHHGHB<GHGC9C/CGGGHHGGGGGGGABGFGHFHHHGGFFFHFFFHFFGGFBFDFFFFAFFGFGFFFFFFFGBDFHFFFGFEEGGGEEFAAED$9AHHFG@@@GD2D0?E?/EEEEGBFFHFFFCAEE/E/FFGDFHEB0FGFGFCFABDFG??EAFBDBG3BGEF1C1FFFFFAAA1A
@M02197:102:000000000-ALU3V:1:1101:7940:7103 1:N:0:1
CTGGACGCATTATCCTCCGCTTATTGATATGCTTAAGTTCAGCGGGTAGCCCTACCTGATTTGAGGTCAAAGTCAAAAGGTTGCGCGATGGCAGGTTCTAAGCAGTCATCACCACAAGGAAAGACGAAACTTATTACGTCTGACACTGATGTGGGATGTTCCACTAAGTCATTTGAGGCGAGCCATTGCTGGCAAATCACCCAAGTCCAATCCAACCAGTTCAAAAGAACTTGAGAGATTGAGATTTCACGACACTCAAACAGGCATGCCTTTCGGAATACCAAAAGGCGCAAGGTGCGTTCAAAGATTCGATGATTCAC
+
A@?AAF3DDABFGGFGGGECGGGHHGGHGGFHHGHHHHHBFGHGCEG?FFGHH2GFHHGHHFHG1GGHHHFFFGFHBGFF3BFFEGG/EEGHHGGFHFHGBGF8H%:GFHHH2FHHFHHFFF9FGHG0GDFDDFDFHG2GHGGEG>1/FGA8GF??CFFG8HFH=FCFDGGGBHFEG:E@CDFDHBGFGGFEEBBFFGFGGF?3A?B03FBBFFGFEFEFEGBEHEGFHDEBFFGBB4FGGFGDBF3EB1GGEDCFGHEGFFFFF3AHHCGECGHHHBFBCGDBGGEA2HFCHEGGEECGGCGGFEGFCC@5FFDA@BAA
@M02197:102:000000000-ALU3V:1:1101:10306:7268 1:N:0:1
CTGGACGCATTATCCTCCGCTTATTGATATGCTTAAGTTCAGCGGGTATCCCTACCTGATCCGAGGTCAACCTTGTAAAAATTGGGGGTTGAGGCCGGGCTGGAGGACCTTGAAACTCGACACGTGCTTTGAAAAAGCTCATTGTACCGAGGGTCCAACAGACGCCGTCATTGTCTTTGGGACCGGTGTCCGCGCAGGGCGGCACCAGAGTCCAGCGCCAAGCCGGGCTTGAGGGTTGATAATGACGCTCGAACAGGCATGCCCACCGGAATACCAGTGGGCGCAATGTGCGTTCAAAGATTCGATGACTCAC
+
AAABBFBBBBBFGGGGGGGGGGGHHHHGHHHFGFDGFFGHHHHGGGFGHHHGHHHHHHHHHHHG0EFGHGHHFHGHHEGHFHGGHGGCEEEFFB5FGCGGGGGHHG;EHHHBFGFHHG?HGGGG<7AFHHGHHGHEFHHGHHHHHEFHGGGGFFGGHGGGBCCCCGGGGGFGGGGGGFGGGGGGEHC<:BFDAFFFFFAFHGFBAAGGGB0<BF#F#EAE//EEG>DFBHHFGFFDDHHFHHFEE9>FA/BHHDF1E0FB//A/EE0A222DAABGEE0A0EDD3FEAABA11GGF3FE1BFFFDF@FAA11A
@M02197:102:000000000-ALU3V:1:1101:16302:7413 1:N:0:1
CTGGACGCATTATCCTCCGCTTATTGATATGCTTAAGTTCAGCGGGTATCCCTACCTGATCCGAGGTCAACCTTGTTATAATAAAAAAGGGGAGACCGGGCCAGAGGTCCTTGAAACTCGAGTGCGTGCTCGTGAAAGCTCGTTGCACCGAGGGTCCTCTGGACGCCGTCATTGTCTTTGGGACCGGGGAGGGCCCGAGGGCCCGCCCCTAGATCCAACACCAAGCCGGGGCTTGAGGGTTGATAATGACGCTCGAACAGGCATGCCCACCGGAATACCAGTGGGCGCAATGTGCGTTCAAAGATTCGATGATTCAC
+
BCCCDFDCCCCFGGGGGGGGGGGHHHHHHHHGHHHHGHHHHHHGGGGGHHHHHHHHHHGHHHHGGGFHHHHHHHHHHEFHFHBHBGHGGGGG;75:;EGGGG/H<HGHH:HGHGFFHHH?0DHH;GGGGG;G6HHGHFHHGGG9HGHHHGGG?G;HG<G<HF<H2,GGGGG:GGG:FF:FGG;G&GCFF:FAFFF9FFFFFFFFGGGHHFHHGFFFEFFGGGECGGFGFFGFFHHHFF?9EHHHGEDGEGGHEGEHHBHHGAHHGEFEEEHGGHGFHHHHGGGGGGGHHHGGGEAGGGGF5GGGG4FFFFFFBBBBB
@M02197:102:000000000-ALU3V:1:1101:12794:7619 1:N:0:1
CTGGACGCATTATCCTCCGCTTATTGATATGCTTAAGTTCAGCGGGTATTCCTACCTGATCCGAGGTCAACCTTTGGAAAATTGGGGGGTTTTACGGCAAGAGTCCCTCCGGATCCCAGTGCGAGACGTAAAGTTACTACGCAAAGGAGGCTCCGGGAGGGTCCGCCACTACCTTTGAGGGCCTACATCAGCTGTAGGGCCCCAACACCAAGCAGAGCTTGAGGGTTGAAATGACGCTCGAACAGGCATGCCCGCCAGAATGCTGGCGGGCGCAATGTGCGTTCAAAGATTCGATGACTCC
+
AAC@AFCCCCCFGGGGGGGGGGGHHHHHFHGHHHHHHHHGHHHGGGGGHHHHHHHHHHHHHHHGGGGHHHHHHHHG:HEGHHHHHHGGGCFGGHHGGGGGGHH<HHHHH:DFG;GGG;GGGGGGGGGGGFGGFFFFFFFFD8F;=BFEFDDFFFGCF9FFFFFGFGFFHFFHHGFFGFGFGHGHHHGEHHHFFFFHGGGGGFGBDEHGGHHHEHHHHGGFHHGHFHFHHHHGGGGGEHGFFGFFFHGFCCGGGGFHGGGHGGGGGGGGGGGHGHHGGGGGGGFGGGGEBFBFFFDFAAA3A
@M02197:102:000000000-ALU3V:1:1101:21823:7656 1:N:0:1
CTGGACGCATTATCCTCCGCTTATTGATATGCTTAAGTTCAGCGGGTATCCCTACCTGATCCGAGGTCAACCTTTGAAAGAGTTTAACGGCCACGACCGCCCGCACTCCAAAGCGAATATGTATCACAACGCTTAGAGACGGACAGCTCGGCCGGAGACTTCAAGGCGCGCGGGAGCCGCGACGCCCAACACCAAGCGAGGCTTGAGTGGCGAAATGACGCTCGAACAGGCATGCCCTTCGGAATACCAAAGGGCGCAATGTGCGCTCAAAGATTCGATGACTCAC
+
BCCCAFBDCCCFGGGGGGGGGGGHHHHHGHHGHHHHGHHHHHHGGGGGHHHHHHHHHHGHHHHGGGGHHHHHHHHHHHHHHHHHHFGHGGGGGGGGGGGGGGGGGGGHHHGFGHGGGGFHHHFHHHHGGGGGGGGHHHHHGGGGGEHGGGGGGHGGGGGGGGGGGGGGGGGGGGGFDFGFGECGFFGGGFFGGHGGGHHGHHHHHHGGGGGHGHEGGFFGFHDGHHHHHHHGGGGGGGGFGHHHHHGHHHGGGGGHHHHEEEGGGGGGGGGGGGFFFFFFD@BBBA
@M02197:102:000000000-ALU3V:1:1101:18833:7773 1:N:0:1
CTGGACGCATTATCCTCCGCTTATTGATATGCTTAAGTTCAGCGGGTAGTCCCATCTGATTTGAGGTCTAAATTAAAAGGAGCATCGCACTAGGGCGACTCGGTTTAGAAGCGACTAGTGTACAATCCGGCTGCTATTGAAAGCATCCTCGACGAAGATCTTATCACGTCAAGTCAATCCGAGGAGTACAAAGATTGCTTATGCATTTGAAGCGAGCTGTGCTCAAAAGGCAAACAGCAACGCTCAGCATCCAACGCTACTACACTTTAACAAGAAAATGTAGAGGTTGAGGTATTCATGACACTCAAACAGATGTACCTTTCGGAATGCCAAAAGGTGCAAGGTGCGTTCAAAGATTCGATGACTCAC
+
BCCC@FCCCCCFGGGGGGGGGGFHHHHHHHHHHHGFGHHHGHHGGG0EFHHHHHHHHHHHHHHHGHHHHHHHHHHHHHHGGHHHHHGGGGGHHHAC//>EFF/EEEFHHBEFFDCCB?3>2@HHFFHGGC?DGEHFGFFG1DGC1DGBFGGHHBHFGFBGGDC;ECFHHEHFF7HGGCGGHHHGHGCHHGHGCF;HHFBGHHHGHFHFGGGDFGHGGGHHHGFEHHHHFHFHGHHH?CGFFGDH;HHGHHGGGGFHHGHGHHHGG4HHGHGGHHHHGD5HEHHHGFEGHHHHHHFHHHFHFHHGHHHHHHHHHHHHHHGGEGHHHGHHGGHHGHHHHHHHHHGGGGGGGGGGFGGFFFFFFFDFA3AAA
@M02197:102:000000000-ALU3V:1:1101:22940:7811 1:N:0:1
CTGGACGCATTATCCTCCCTTATTGATATGCTTAAGTTCAGCGGGTATTCCTACCTGATCCGAGGTCAACCTTGTAAAAATGGGTTATAGGACCGTGCCGGGGGACCTTTCGACTCCGTGCGTGCTTGAAAAGCTCGTTGCACCGAGAGTCCCACGGACGCCGTCATTACTTTTGGGACCGGTCGGGGGTGAACCCGGACCTGGGTCCAACAACAAGCCAGGCTTGAGAGGTGATAATGACGCTCGAACAGGCATGCCCTTCGGAATACCAAAGGGCGCAATGTGCGTTCAAAGATTCGATGACTCAC
+
CCCCCFCCCCCFGGGGGGGGGGHHHHHHHHHGHHHCHHHHHHGGGE?GHHHHHHHHHHHHHHGGGGHHHHHHHHHHHHHHHHGHHGHHHFGHHHGGHGHGGGGGGGGHHHGGGGGGHGHGGGGGGGHGHGHGHHHHGGGHGHHHGGGGHGFHHHHGGGGGGGHGHHGHHHHGGGFFFFGGGGGGGGHHHHFFEGGFFFHFFFGHHHGCFFFHHGGHFFHFGHHHHHHHGHHFHHFFGFGGFGGHGHHHHHHHGHGGGGGGGHHHHHHHHGHHGGGGGHFHHGGGGHFGGGGGGGGGFFFFFFFCCBBB
@M02197:102:000000000-ALU3V:1:1101:6902:8005 1:N:0:1
CTGGACGCATTATCCTCCGCTTATTGATATGCTTAAGTTCAGCGGGTATCCCTACCTGATCCGAGGTCAAAGACGGTAATGTTTTCTTGTTGGACGCGGGCCGGAGCCCCTCGAGAAGCGCAATGTGCTGCGCGAGAGGAGGCAAGGACCGCTGCCAATGGATTTGGGGCGAGTCCGCGCGCTGAGGCGGGACAGACGCCCAACACCAAGCAGAGCTTGAGGGTGTAGATGACGCTCGAACAGGCATGCCCTTTGGAATACCAAAGGGCGCAATGTGCGTTCAAAGATTCGATGACTCAC
+
AABBBFBBBBBFGGCFGF?EGGGHHHDFHHGGHHGHHGFHHHGGGGGGHHHHHHHHHHHHEGFEGCEHHFHHFHGGGHGHHDFHHHHHHGHHHHHGGGGFGGG??FFGGGHGGGGHGHHGGGGGHFBGHHHGGGFGGGGHGHFFFGFGGGGGGGGGEBGHGFHGFFFFGGHFFGGGGGGGHHHGDGGGHFHHGGFEGFFHGFFFFGHHHHHFH;G3FHHGGGF:F<GF9EEG9FEAGFHHHHHHHHGGGHHBGBFFFCGHFFHGFGEE2HFHCGGGGGBFGGGFGGGGCFF5FFFAABBA
@M02197:102:000000000-ALU3V:1:1101:13490:8052 1:N:0:1
CTGGACGCATTATCCTCCGCTTATTGATATGCTTAAGTTCAGCGGGTATTCCTACCTGATCCGAGGTCAACCATTAAAAATTGGGGGATTTAGCGGCCAAAGACGCTGCAACTCCAGTCAAAAGCGAGATAAAAATTTACTACGCTCAGAGGATATCGCAGATCCGCCGTTGTATTTCAGGAGCTACAGCTAGCAAAAGCAGTAGGCTCCCAACACTAAGCTAGGCTTAAGGGTTGAAATGACGCTCGAACAGGCATGCCCACTAGAATACTAATGGGCGCAATGTGCGTTCAAAGATTCGATGATTCAC
+
CCCCCFCCCBBFGFGGGGGGGGGHHHHHHHHHHHHHHHHHFHHGCGGGHHGHHHHHHFFHHFHDFCGHHHHHGHHHGHHFHHHHGGGGGH<HGHECGGGAHEFHGGGGDGHH-HHHHH9HHFHHGGCGGGHHHHGHHHHHHHHDCGGGHEGFHHHHHGGGDFHHHHGGHHHHHHGGGHHHHGGAHHHHHGGGGHHGHHHHFHHHGGFFFHHHHGBHHFHGFHGHGBHFHHGHHHFHHHGGGGFFFFFHDFEHHFHHGGHHHHFFGGGDDHGFHHFGGGGGHHHGGEEC4D55FFGGGGFFFFFFFBBBBB
@M02197:102:000000000-ALU3V:1:1101:26154:8028 1:N:0:1
CTGGACGCATTATCCTCCGCTTATTGATATGCTTAAGTTCAGCGGGTATTCCTACCTGATCCGAGGTCAACCTTGGTGCCGCCGAAGCGGGCTTGTGGGGGGTTTAGAGGCAGGACGCCGAGGACTCCCGATGCGAGGCGAATGCTACTGCGCAAAGGAGAGGGCCCTTCGGGTCCGCCACTGGTTTTAGGGGCCTGCCGTGGCAGATCCCCAACGCCGGGCCACAGGGGCTCGAGGGTTGAAACGACGCTCGGACAGGCATGCCTCCCAGGATACTGGAAGGCGCCATGTGCGTTCAAAGATTCGATGATTCAC
+
ABBBBFBBBBBFGFGGGGGGGGGHHHHHHHHFFHHHGHHHHHGGGGFGHHHHHGHHHGHHHHFGGGEHHHGHHGHHHGHHGGGGEFGGGGGFGHGGHCGFGGGGGGGGGGGGGF:8FFFFFFFFFFFFFFDFFFADAACFFFFFFFFFFFFFFFFFFFFFFFFFFFFFFFFF?EDFGGFFFHGFHHGFFFFFFFF@FFFHGFFFHFAFFFFFFFFAFGHFFFHEAFFGEAEAEHHGHHHHHGGGFGEGEEECFFHFFFFG3FDCAAEEHHHG5FHGHCHEE22?FCBGEAA2HFGGGGEBGCGFFFDFFFAA>AA
@M02197:102:000000000-ALU3V:1:1101:15792:8163 1:N:0:1
CTGGACGCATTATCCTCCGCTTATTGATATGCTTAAGTTCAGCGGGTATTCCTACCTGATCCGAGGTCAACCTGAAAAAAGTTTTTAGAGGCGACCGGGTCCCTGGGCCCTTGAAACTCTACGCGTGCTCCGGAAAGCTCAGTGCGAAGAGGGTCCCACGGACGCCGTCATTGTCTTTGAGACCCGTGGTGCCCCGGAGGGTCCCACGCGGTCCAACACCAAACCCGGAGGTTTGAGGGAGGATAATGACGCTCGAACAGGCATGCCCTTCGGAATGCCAAAGGGCGCAATGTGCGTTCAAAGATTCGATGATTCAC
+
BCBBCFBB@BBFFFGGGGGGGGGHHHGHHHGFHHHHHFFGFHGGGGGGHHHHHHHHFHHHHGHGGGEFGFHHHHHBHHHFGDGHHGHFFFHGGGGGBCFGGCFHGHGHHGHFGGH:GHHGHHEF?C7DCGGD9FFFGBDFFBDGFBFFAEHGGGHGGGGGAAA?BEBGCDFFFFBB0FBHC@FFEAFFAAEBFBEFGFBAA/FAA<;/?HGF;CFFFEGEEAEEEF=FHFB9HHHFFBF@9D2FFG/>EEEA//ABB1HFGFGF//FGEFG2FFHGGF1G0EEAA0B1BHCEE0CF1GGB33EBA11FFBD@>>1>>
@M02197:102:000000000-ALU3V:1:1101:27174:8229 1:N:0:1
CTGGACGCATTATCCTCCGCTTATTGATATGCTTAAGTTCAGCGGGTAGTCCTACCTGATCTGAGGTCAATCGATGCTTCCACGTGAGTGGCGGTTTCAAGGGGGCCCCCAACCTGGTGCACAGAGAAACGTATTACGCCGGACAACAGGCCAGAACGGCCGCCGATTCGTTTAAGGCGAGCCCCAAAGGGCAACACCCAATTCCAACCCCCCCGGGCAGGACCTCGTGGGATGATGATTGACATGACACTCAGACAGGCATACCCTCCGGAATACCAGAGGGTGCAAGGTGCGTTCAAAGATTCGATGATTCAC
+
BBCCCFCBCDDFGGGGGGGGGGGHHHHHHHHHHHBDHHHHGHHGCGGGGGGHHHHHHHHHHHHHHGHHHGHHGHHHGHFHHHHGGGHDEHGGGG;0?#FFE;9EE--#=;;;EF.B;#//AA/9#/9FFE-0E9:@;9;DB/:FF;.BFBFFA.AFB9.9FFFF5FEDDF/BFFD2FAEBDD.FD:FF9FF7D9DD?FEFF9F3090AGEAEFFH:GH<GG;9EEEHFHHEFHHHEFHGGEF5HGGHFHHGBHHHHHGHHHF1GGEDCHHHHHHG3FGHHGCGGGHHHGGGFHGGGGGGGEG4FFFFFFFABBBB
@M02197:102:000000000-ALU3V:1:1101:23594:8167 1:N:0:1
CTGGACGCATTATCCTCCGCTTATTGATATGCTTAAGTTCAGCGGGTATCCCTACCTGATCCGAGGTCAATCATAAAAAAGTTTGGGGTTCTGGCAGGACACCACCGGGACTCTGTCGCGAGGAGTATTACTACGCGTAGAGCCAGGAGGCACCGCCACTGCTTTTAAGGGCTGCCCTGTGACGGGCAGGCCCCAACACCAAGCTGAGCTTGAGGGGTGATAATGACGCTCGAACAGGCATGCCCCCCGGAATACCAAGGGGCGCAATGTGCGTTCAAAGATTCGATTACTCAC
+
ABABBFBBBBBFGGGGGGCGGGGHHHHHHHGGHHHHHHHHHGGGGGGGHHHHHHHHHHHHGHHGGGGHHHH:HHHHH:H+:FG,F8GG8;H;HHGHG;;H;HE<H;GGG:G;HFHG;GHGG:G:GH:HFFGH<GGCFCGGGFGH<HG<G;;;HGGCGGFGGG9GGGGGFFGGGGEFEFGGGGGFFFDCDGGGFFFFF1ED?EFFFHFHHGFGGGHGF0GDBFB/GDFDFHFHG?DFFEHHGGGFFFEFFGDGHGHFHHGCEEDF5BHEEGGGFGGGFFFEFFFBFFD5FA?AA>
@M02197:102:000000000-ALU3V:1:1101:18901:8251 1:N:0:1
CTGGACGCATTATCCTCCGTTTTGATATGCTTAAGTTCAGCGGGTATCCCTACCTGATCCGAGGTCAACCTGAAAAAAGAGGTTGGACGGCACACTCCGACCGGCCACCGACGCGAGACAGATGCCACAACGCGAGGGGACGGACGGCGTGGCCGGCGACATTGGGGCGGGCGGCCAGAAGCCGCGACGCCCAACACCCAGCGGGGCTGGATTGGTGACAATGACGCTCGAACAGGCATGCCCCCGGAATACCAGAGGGCGCAATGTGCGTTCAAAGATTCGATGATTCAC
+
BCCBCFBBCCCFGGGGGGGFGGGHGHHHHHHGHFHFGDDGHGEGGEHHFHHHHHFHHHHHHGGGGHH9HHHHGFFG5EGGHHHHHGEHGC9EG;H<HHGGGG@CDGGGHGGGADGGBBFFHH<HHHHHHHGGGGEGGGG;GGGBGGBCF:ABFFCFFCFFFFFFCA-DDAADGBFHDECCG@C?@>>/::HFCB90CDDGGCCEEFFGHEGHHGFFDEFGB0E?BEB>:BHGBFGB9G0EBE:EGFGA21F1AGAA0EA?CCFHEA0CGF1DFB3GE1B11B@@FBAA>1A
@M02197:102:000000000-ALU3V:1:1101:12721:8299 1:N:0:1
CTGGACGCATTATCCTCCGCTTATTGATATGCTTAAGTTCAGCGGGTAGTCCTACCTGATCTGAGGTCAAATCAAGAGTGCATTGACTGCGGTTTAGAGTCCAGACGGAGACAACTGATGTTTCGTCACACTAAGGCATTTAAGGAAGGCCAGAGGCGATCCCAAAGCTCAATGACGGTCAAGAAACCGCCAGAGAGAAGGTCTAATGACACTCAGACAGGCATACCCTTCGGAATACCAAAGGGTGCAAGGTGCGTTCAAAGATTCGATGATTCAC
+
CCBCBFBCBBAFGGGGGGGGGGFHHHGHFHHHHHHHHHHHHHHGGGGGGHHHHHHHHHHHHHHHHGHHHHHGHHHHHHHGHFGGHHHHHHGCE@GHHHHGHHHHHGGHHGFFHHHFHHHHHGHHGHFHGHH7HHHHHHHHGHHHHHHHHGHHHHHGGGHHGHHHHHHGGHGHHFHDHHGEHHGFCGHHGGHHHFHGHGHHFGHHGHHHHHHHHHHFGGGGHHFGFGGGGGHHFHFHHHHHHHGGHFHHHHGGGGHGGGFGBFEGGFFFFFFFBBBBB
@M02197:102:000000000-ALU3V:1:1101:6362:8308 1:N:0:1
CTGGACGCATTATCCTCCGCTTATTGATATGCTTAAGTTCAGCGGGGATCCCTACCTGATCCGAGGTCAACCTTTGCAAGAGTTTAACGGCCACGACCGCCCGCACTCCAAAGCGAATATGTATCACAACGCTTAAAGATGGAAAGCTCGTCCGGAGACTTCAAGGCGCGCGGGAGCCGCGACGCCCAACTCCAAGCGAGGCTTGAGTGGCGAAATGACGCTCGAACAGGAATGCCCTCCGGCATACCAGAGGGCGCATTGTGCGATAAAAGAGTCGTTGACTCTC
+
11A?ACD1A1>1B333AFE00E?AD1DDF22ABBFDDBGB2A1B/E/AA/A0BF0B1101DFF/#E50B:GH7HF1#B;2>FD8GHEGECE?/F?9EC?(C3@CAC2FFB#FF:GCG@FFBG8HH$@CDECC0<9#00=#0;0#:CGFFA#.9C@;90;0900<;/C-<9/@/<@>B?///@;</1%01B%<>:?3A01FBEHEFBB1B12*:;7E/'0/>/EHBGDF21*BFA9/BF/A9B1CG3AACEEA000A1B000F0AA3313FAAA111131B111>11
@M02197:102:000000000-ALU3V:1:1101:6381:8308 1:N:0:1
CTGGACGCATTATCCTCCGCTTATTGATATGCTTAAGTTCAGCGGGTATCCCTACCTGATCCGAGGTCAACCTTTGAAAGAGTTTAACGGCCACGACCGCCCGCACTCCAAAGCGAATATGTATCACAACGCTTAGAGACGGACAGCTCGGCCGGAGACTTCAAGGCGCGCGGGAGCCGCGACGCCCAACACCAAGCGAGGCTTGAGTGGCGAAATGACGCTCGAACAGGCATGCCCTCCGGAATACCAGAGGGCGCAATGTGCGTTCAAAGATTCGATGACTCAC
+
BBCBBFBCCCCFGGGGGGGGGGGHHGFHHHHHHHHHHHHHHGHGGGGGHHHHHHHHHHHHHHHFFFFHHHGHHHHHHGHGHH9GHEGHGGGGGGGGGGGGGGGGGGGHHHHHGHGGGGGHHHFHHHHHHGGGGGGHFGHGGGFGGGHHHGGGGHHHHHGGHGGGEFFGGGGFFFGGGGGGGFFHEFCF?GHGGHGGEFGEDAFHHHGFFEBGHGFFFFFFFGDHHHHHEHHHGGGCFEEDFFHGGFEBHHFE?CEGDFHGGEEAGBGFGGFFCGFFFFFFFBA?A?
@M02197:102:000000000-ALU3V:1:1101:4385:8269 1:N:0:1
CTGGACGCATTATCCTCCGCTTATTGATATGCTTAAGTTCAGCGGGTAGTCCTACCTGATCTGAGGTCAAATCAAGAGTGCATTGACTGCGGTTTAGAGTGCGGACGGAGACAACTGATGTTTCGTCACACTAAGGCATTTAAGGAAGGCCAGAGGCGATCCCAAAGCTCAATGACGGTCAAGAAACCGCCAGAGAGAAGGTCTAATGACACTCAGACAGGCATACCCTTCGGAATACCAAAGGGTGCAAGGTGCGTTCAAAGATTCGATGACTCAC
+
ABBBBFD@BBAFGGGGGGGGGGFHHCDGCHHCHHHHHHHHHHHGGGGGEGHHGHHGHGFFFBHGHGHGGHFHHFFBGFGFHFHGHEB?GCFGECEHGEH4GHGHFGGGGHHHGHHHHHGHGFHHFGFHFGHHHHHFFHFFHHGHGHHFEEGHHFHGGGGGGGHHHHHGHGFGFEGFAGB:EGGGGBFFFF?GGGHGHHGGHGBHFGFHGHGGHHHHHHHGHHHFFGGEGFHHH<GHH9GHHHGHHHHHHGGGGGHGGGDFGBGGGFFFFFFFAA3>A
@M02197:102:000000000-ALU3V:1:1101:14258:8411 1:N:0:1
CTGGACGCATTATCCTCCGCTTATTGATATGCTTAAGTTCAGCGGGTATCCCTACCTGATCCGAGGTCAACCTTTGAAAGAGTTTAACGGCCACGACCGCCCGCACTCCAAAGCGAATATGTATCACAACGCTTAGAGACGGACAGCTCGGCCGGAGACTTCAAGGCGCGCGGGAGCCGCGACGCCCAACACCAAGCGAGGCTTGAGTGGCGAAATGACGCTCGAACAGGCATGCCCTTCGGAATACCAAAGGGCGCAATGTGCGTTCAAAGATTCGATGACTCAC
+
CCCCCFCBCCBFGGGGGGGGGGDHHHHHHHHHHHHHHHHHHGHGGGGGHHHHGHGHHHHHHHHGGGGHGHHHHFGBFGFH;2FGGBFGF8ED@FGGGGGGGGCGCGGGH?GFFGGFBDEHE;?F11GFHGCFGFGHGGGDFFCG?EGFHFGCEGD9HHGF0BCGGC?CFCDFAFFCGEFBF/@GEDDFEFGFFHEGGGHGFHGHHHGGE?GHHG91GFGGFHFHHGHGHHGF:GGDFE2FHHHHFEFHHGFFGCGGHHHAEEGFGFCGGGGGGGFFFFFFFBBBBB
@M02197:102:000000000-ALU3V:1:1101:12058:8566 1:N:0:1
CTGGACGCATTATCCTCCGCTTATTGATATGCTTAAGTTCAGCGGGTATCCCTACCTGATCCGAGGTCAACCTTTGAAAGAGTTTAACGGCCACGACCGCCCGCACTCCAAAGCGAATATGTATCACAACGCTTAGAGACGGACAGCTCGGCCGGAGACTTCAAGGCGCGCGGGAGCCGCGACGCCCAACACCAAGCGAGGCTTGAGTGGCGAAATGACGCTCGAACAGGCATGCCCTTCGGAATACCAAAGGGCGCAATGTGCGTTCAAAGATTCGATGATTCAC
+
BCDBCFCCCCCFGGGGGGGEGGGHHHHHHHHHGHHHHHHHHHHGGGGGHGHHHHHHHHGHHHHGGGGHHHHHHHHHHHHGHHHHGHHHGGGGGGGGGGGGGGGGGGGHHGGHGHGCFGGHHHFHHHHGHGGGGGGGGHHHGGGGGFGFHEGGGHHHHHHGGGGGGGEGGGGGGFFFFFGGGGGHGHHGHEGFGHFGGHHGHHHGHFFFFFFHHHFEFGGGFGFHHHFHHHHHGGGGFFGHGHHHHGGHHHGGGGGHHHHEGEGGGGGGGGGGGGFBFFFFFBAAAA
@M02197:102:000000000-ALU3V:1:1101:7616:8745 1:N:0:1
CTGGACGCATTATCCTCCGCTTATTGATATGCTTAAGTTCAGCGGGTATCCCTACCTGATCCGAGGTCAACCTTTGAAAGAGTTTAACGGCCACGACCGCCCGCACTCCAAAGCGAATATGTATCACAACGCTTAGAGACGGACAGCTCGGCCGGAGACTTCAAGGCGCGCGGGAGCCGCGACGCCCAACACCAAGCGAGGCTTGAGTGGCGAAATGACGCTCGAACAGGCATGCCCTTCGGAATACCAAAGGGCGCAATGTGCGTTCAAAGATTCGATGATTCAC
+
BBBBAFDDBBBFGFGGGGGGGGGHHH5GHHFHGHHHH5FFHHHFGFGGHHHHGHHHHGHFHFHFFFFHHHHH0HHHGFHFFHDGHHHHGECFEGG@EGFFDGCFGGGHHHHFHHGGGGGHHFFHHHHHHGGGGGGHHHGHFGGGCEH6FGGGGHHFGHHHGGGGCFGGGGGGFDCFFFFFFFGGEDHFEDFFGFGGFHHFFHHHHHGGGEHGAFGEEBFAGEGHHHHHHHHHGGCGFFFFFHFBFHGHHFCGGEABGHHEGGFFGG5GGGGGGGF4BFFFF>?AAA
@M02197:102:000000000-ALU3V:1:1101:11885:8930 1:N:0:1
CTGGACGCATTATCCTCCGCTTATTGATATGCTTAAGTTCAGCGGGTATCCCTACCTGATCCGAGGTCAACCTTTGAATAAAGATTTAACGGCCGCGGCCATCCGCACTCCGAAGCGAATTGAAAAATCCACAACGCTTAGAGACGGACAGCTCAGCCGGAAGACTTTAAGGCGCGCGGAAAACCGCGACGCCCAATACCAAGCCAGGCTTGAGTGGTGAAATGACGATCGAACAGGCATGCCCTTCGGAATACCAAAGGGCGCAATGTGCGTTCAAAGATTCGATGATTCAC
+
CCCCCFCCCCCFGGGGGGGGGGGHGHHGHHHHGGHHHHHHHGHGGGGGHHHHHHHHHHHHHHHGGGGHHHHHHHHGHHHHHGGHHHHHHHGGGGGGGGGGGEFGFGGGGHHGCDGGGGGGHHHGHHHHHHHHHHGHGGGHHHHHGHHHGHHHHHHHGGHHHHGGGGHGGGGGGGGGGFHGFFFFGFFFGGGHHFGHHHGGGHHFHHGGFFHHGHHHHHHHHHHHHGHHEGGHHHHHHGHGFFFGGGHHHHHHHHHHHGGGGGHHHHGEGGHGGFGGGGGGFFFFFFFFACBBA
@M02197:102:000000000-ALU3V:1:1101:11039:8763 1:N:0:1
CTGGACGCATTATCCTCCGCTTATTGATATGCTTAAGTTCAGCGGGTATCCCTACCTGATCCGAGGTCAACCTTTGAAAGAGTTTAACGGCCACGACCGCCCGCACTCCAAAGCGAATATGTATCACAACGCTTAGAGACGGACAGCTCGGCCGGAGACTTCAAGGCGCGTGGGAGCCGCGACGCCCAACACCAAGCGAGGCTTGAGTGGCGAAATGACGCTCGAACAGGCATGCCCTTCGGAATACCAAAGGGCGCAATGTGCGTTCAAAGATTCGATGATTCAC
+
CCBCCFBBCCCFGGGGGGGGGGGHHHHHHHHHGHHHHHHHHHGGGGGEHEHHHHHHHHHHHH:GGGGGHHHHHHHHGHFHHHHHHHHHGFGGGGGGGGGGGGGGGGGHHGHGHGGGGGGHGFGHHHHHHGGGGGGFGHGHHGGGGGHGHGGGGHHGGHHGHHGGGGGGGGDGGGGGFGGGGGGHFFFFFFFGGHFFGFHGHHHHHFGGGGHHFHHGGGFFHGGHHHGGHHHHGGGGGFGHGHHHHHHHHHGGGGEHFHHGGEGFGFFFFGGGGGFFFFFFFCBAA@
@M02197:102:000000000-ALU3V:1:1101:22073:9247 1:N:0:1
CTGGACGCATTATCCTCCGCTTATTGATATGCTTAAGTTCAGCGGGTAGTCCCATCTGATTTGAGGTCTAAATGTAAAAGGAGCATCGCACCAGGGCGACTCGGTTTGGGAGCGGCTTGAGTACGAATCGGCTGCTAGTTAAAGCATCCTCGACGAAGATCTTATCACGTCGAGTCAATCCGAGCTAGTACCAAGATTGCTTATACAATTGAAGCGAGCTGTGGTGAAACAGCAGCGCTCAGCATCCAACGCAGCTGCGCTATAAAAGAAAGTGTAGAGGTTGAGGTATTCATGACAAACAAACAGATGTACCTTTCGGAATGCCAAAATGTGCATAGTGCGTTCAGAGATGCGATGATTCAC
+
3ABBBFDDBBBFGGFFGGGGGEGHGFGFHHHFHGHHHHHGHHHGGGGCGHHGHHHHGBDGFHHGGHHBFDGHGHEGGGEHGHFFHHHGGGGGFHGGGGFGGDGGE<EGGDFFGGGGGGC0C1FGFAHEAF?DGFEHBF1B<FDFHHGFF;HDDCD8FFACCC8:CC;HD:GGGGBBCCFFEDF?<1;<FFFBBFA9BFFFFFFFEF<#BF/?B/F>F/;F?B1B>21DFEG/A0?*19HGB0?/+0////HHG>/>//1221@@11E@@@@B1B1F0000B1B111D21A1222A00000122A12A111A0/AA/0AB11AB0D2DA11A213310A0A01313B1B1111C3D13B1111>
@M02197:102:000000000-ALU3V:1:1101:18884:9282 1:N:0:1
CTGGACGCATTATCCTCCGCTTATTGATATGCTTAAGTTCAGCGGGTATTCCTACCTGATCCGAGGTCAACCTGAAAAAAATTCGTTTTAGAGGCCGGGCCCGTGACACCTTGAAACTCGACGCGTGCTCCGGAAAGCTCAGTGCGAAGAGGGTCCCACGGACGCCGTCATTGTCTTTGAGACCAGTTGGTCGCGAACGATCCAACGCGGTCCAACACCAAACCCGGGGGCTTGAGGGAGGATAATGACGCTCGAACAGGCATGCCCTTCGGAATGCCAAAGGGCGCAATGTGCGTTCAAAGATTCGATGACTCAC
+
CCCCCFCCCCCFGGGGGGGGGGGHHHGHGHGHHHHHGHHHFHHGGGGGHHHHHHHHHHHHHHEFGGGGHHHHHHHGHGHGCHHHGHHGGHGFFHGGGGGGGGGGGGGGHGHHHHGHHHHFHGFGGGGGGHHGGFGGFHHHHHHHHGGGGGHHGGGGGGGGGGGGGGHHHHHHHFHHHHGHGFGHHGHGGGGGGFFHHDHHHHGGGGGGHHHHHGHGHGGGGGGGGGGHGHHHHHHGHHHHHHGHHGGGGGHHGHHHHHHHHHGGGGGGFHHHHHGHFHHGGGGGGHHHHCGFGCGGGGGGGGFGFFFFFFFCCCCC
@M02197:102:000000000-ALU3V:1:1101:27238:9377 1:N:0:1
CTGGACGCATTATCCTCCGCTTATTGATATGCTTAAGTTCAGCGGGTATCCCTACCTGATCCGAGGTCAAAGACGGTAATGTTGCTTCGTGGACGCGGGCCACGCCCCCCCGCAGACGCAATTGTGCTGCGCGAGAGGAGGCAAAGACCGCTGCCAATGAATTTGGGGCGAGTCCGCGCGCAGAGGCGGGACAGACGCCCAACACCAAGCAGAGCTTGAGGGTGTAGATGACGCTCGAACAGGCATGCCCCATGGAATACCAAGGGGCGCAATGTGCGTTCAAAGATTCGATGACTCAC
+
BCCBCFCCCCCFGGGGGGGGGGGHHHHHHGHHHHHHHHHHHHHGGGGGHHHHHHHHHHHHHGHFGGGHHHHHH:GGEGGH:HGHHHHHGGGEGHGGGGGGGGGGGGGGFGGGGGGGHGGGCGHHHHHHHHGGGFGFGGGGGHHGGGGGGFGFGFFHHHGHHHGGGGFFFHGGGGGGGGGHFFGGGFFGFFHGGECEFCAHGHFBGHHHHHHHHGBHHHHGHH0H<FHHDGGGGHGGHFHHEGHHHGGGHHHGHHHHHCGHHHHGEGFAHGBHGGGGHGGGGGGGGGGFFFFFFFBAAAA
@M02197:102:000000000-ALU3V:1:1101:27102:9471 1:N:0:1
CTGGACGCATTATCCTCCGCTTATTGATATGCTTAAGTTCAGCGGGTAGTCCTGCTTGATTTGAGGTCATTTGTAGAAAAACAAATTTATGGTAAGCTCGTTCTACTATCAGCGTCCCTATTGAGTTTTAAGTTACGACAACAGGTCAAGCCGCTGAGTCCGATTCAGCTTGTTGCTATTCAACCCAGTTAGAAAGCTTTCAATGACAAAAGCCCAACAAAAGGTCACGATCCAACCCTTCCATTCGCTCCGAAAAGCAAACGGGGTTGAGAGGGGTAAGCGACACTCAAACAAACATGCTCTCAGGAATGGCCCGGGAGCGCAAGGTGCGTTCAAAGATTCGATGATTCAC
+
BBBABFBBBBBFGGGGFGG?EGGGHHHHHHFGHHGHGHHHHCHGGGGGGHHHHGHHHHHHHHEGAHHHHHHHHHHHHHHHGGHHHGHHHHHHHHGBBHHGGGHGHHHGHGHFFGGGGGHHHHEFHFHGFFBGDGHHGGGGGGHGHHHHHGGGGGGGGHHHHGGGDHHHHGHHHHHHHHGHHHFHGGHHHFHDGDHHGHHHHHHHHGHHHHHHFEFHGHHGFHFFBHHGHGGGGHFEDDFFHGFBGGGGGGGHFGFHFGGHGGGGHHFHHHGGHHHHGHFHGHGFHFFHHGABFGDEHCGF5GGHHHFFGAGEE??GGG?GGGGHHGGGGHGGGGGGGGGGFFFFFFD?BABA
@M02197:102:000000000-ALU3V:1:1101:6451:9315 1:N:0:1
CTGGACGCATTATCCTCCGCTTATTGATATGCTTAAGTTCAGCGGGTATTCCTACCTGATCCGAGGTCAACCTGAAAAAAATTTATAGTTGAGGCCGGGACCCCCGGACGTTGCAACTCGACGCGTGCTCCGGAAAGCTCAGTGCGAGGAGGATCCCACGGACGCCGGCATTGTCTTTGAGACCCGTCGACCGCGAGGGGGTCCGACGTGATCCAACACCAAACCCGGAGGTTTGAGAGAGGATAATGACGCTCGAACAGGCATGCCCTTCGGAATGCCAAAGGGCGCAATGTGCGTTCAAAGAGTCGATGACTCAC
+
A111>CD1DAABFDAF1EE?EG?F31EGF22FEDFGAAAE22DE/A/ABAFGHDGE1101BAC/A//B@GHCGEH11FF?EFCG2GGH22FDGEGGC-9##;#</#//<#-?/</;1?9??9/@-9>9.D0.<3.CFFFFC;;0A/9#F/9;/9@/FFF@;-A---0#9:/8D;A0G3G/AEF--#-(//CC??EFF4;92/@@:FEB01%;//?9FGEAECE2/?CCFEG@61B1B71;FF*&FFGEE/FGF/FB1AF110E/FCEA//022B11BB11FGEGF0BAD10E0FHCBGGGF1AA1FFFBBFFAAA>1
@M02197:102:000000000-ALU3V:1:1101:4261:9574 1:N:0:1
CTGGACGCATTATCCTCCGCTTATTGATATGCTTAAGTTCAGCGGGTATCCCTACCTGATCCGAGGTCAACCTTGTTAAAATATGGGGTTGAGGCCGGGCTGAAAGACCTTGCAACTCGGTACGTGCTTTGGAAAAGCTCATTGTACCGAGGGTCCAACAGACGCCGTCATTGTCTTTGGGACCGGTGTCCGCACCAGGGCGGCACCAGAGTCCAACACCAAGCCGGGCTTGAGGGTTGATAATGACGCTCGAACAGGCATGCCCACCGGAATACCAGTGGGCGCAATGTGCGTTCAAAGATTCGATGACTCAC
+
AABBAFDBBBBFGGGGGGGGCGGHHGHHFHGHHHHFFHHHHGHGGGGGHGFHHHHGHHHHHHHGGE?FGGHGHHHHHFHEBBGHHHHGGGGGHHGGFEGGGGHHFGHHFH9BGHHGHHGGBGGGHHHGHHFHHGHHHHFECGHHHHH?CGGGGFHHHHHGHGFGGGGGGGHGHHFCFHHGGEGGGGD?GGGGGFFFFGGGGGFDFFGFGBHGFFFFEEEFFFFFFFFGGGFF5=HHHHHGBF1FFEEEB1FHHHGHHHAFHGEAEAGHHHHHBHHHHGEEAG?FBFD2AEGGCBFGFGFFCGBBFFFFFBBAAA
@M02197:102:000000000-ALU3V:1:1101:19296:9631 1:N:0:1
CTGGACGCATTATCCTCCGCTTATTGATATGCTTAAGTTCAGCGGGTATCCCTACCTGATCCGAGGTCAATCATAAAAAAGTTTGGGGTTCTGGCAGGACACCACCGGGACTCTGTCGCGAGGAGTATTACTACGCGTAGAGCCAGGAGGCACCGCCACTGCTTTTAAGGGCTGCCCTGTGACGGGCAGGCCCCAACACCAAGCTGAGCTTGAGGGGTGATAATGACGCTCGAACAGGCATGCCCCCCGGAATACCAAGGGGCGCAATGTGCGTTCAAAGATTCGATGACTCAC
+
CCCCCFCCCCCFGGGGGGGGGGGGHHHHGHHHHHHHHHGHGHHGGGGGHHHHHGHHHHGHHHHGGGGHHFG<H<HHHGH::;H<HGGGG;H/HH;FFG;H<HG<;:FGGCGGH<HHHGHG:GG5FGH<H<H<<<G.GG;G;HH<.HH<GGG;GGFGGGGGGGFGGGGGGFGGGGGGGGGGGGGGGFGEGFGFGHGHFFGHHHGGHHFHHGFGGGHHHHHHHHGGGGGGHHFHHHHGHHHHFGGGGGGHHHHHDHHCHHGGGGGHHHHGGGGHGGGFGGGGGFFFFFFFFBBAAA
@M02197:102:000000000-ALU3V:1:1101:17911:9691 1:N:0:1
CTGGACGCATTATCCTCCGCTTATTGATATGCTTAAGTTCAGCGGGTATTCCTACCTGATCCGAGGTCAACCTAGAAAAATATAAAGGTGACCGGGTCCCGGGGGCCTTGAAACTCTACGCGTGCTCCGGAGAACTCAGTGCGAAGAGGGTCCCTGGGACGCCGTCATTGTCTTTGAGACCAGTTGGCCATGGAGGCGGTCCAACGCGGTCCAACACCAAACACGAGGTTTGAGAGAGGATAATGACGCTCGAACAGGCATGCCCTTCGGAATGCCAAAGGGCGCAATGTGCGTTCAAAGATTCGATGACTCA
+
CCCCCFCCCCCFGGGGGGGGGG?GHHHHHHHHHHHHHHHHCHHGGGGGHHHHHHHHHHHHHHHGGGGHHHHHHGHHHHHHHHHHHFFHHHHHHE9@EEHHGGGGGGGGHHHHHHHGHHHGGGGGGGHHGGGGGGHHHHHHHGHHHHGHHGGGGGGGGGFGGGGHHHHHHGFGFFHHHHHGHHGFHHHHHHHHGFGGGHHHHGGGGGGHHGHGGFGGGHHHHHHGHHGHHHHHHHHHHHHHFHFGGGGFHHGHHGHHHHEHGGGGGGDHHHHHHHHGHHGGGGGHHGBGGGGGGGGGGGGGGFFFFFFFBBBBA
@M02197:102:000000000-ALU3V:1:1101:8557:9719 1:N:0:1
CTGGACGCATTATCCTCCGCTTATTGATATGCTTAAGTTCAGCGGGTATTCCTACCTGATCCGAGGTCAACCTGAAAAAAATTTGGGGTTGGACCGACCCGGAAGGACCTTGCAACTCGATACGTGCTCCCGAAAGAACTCGTTGTATCGAGGGTCCCACGGACGCCGTCATTATTTTTGAGAACCAGTTGGTCGTGAAGTACCACCGACTGTGTTCCAATGCCGCACCCCGGGGGGTGGAAGGAAGGATGATGACGCTCGAACAGGTATGCCCTTCGGAAGACCAAAGGGCGCAATGTGCGTTCAAAGATTCAATGCCTCAC
+
3AAAA?@DBAAFDGGGCFEGEFFHHFCHFGHGHHGGHHHFGFFFCEGE3BGHHHHGH3EDGFFGGGGHHHGGGHHFFH1/>1B3B4E//>>@FGCE?EC5/;/.?A0?FCGB;%FC;BAAF#/.<C/EB6E:ECC9<#<:GAGCG-C7GAG/00C/6F0FB/?6:-9A0@<A0BG0BCF?<<<,BE.<F:F/;B>9<>E>FFF:BF?1@F0CF<<4BFFFFB;/?;44??/>@>;C1FB19F0:@1G@BB2FB/B//0//21D1D011BF/////A/12121GFA10EEEEAB13FA0??1FA3FGBFA3BDB11>11>>11>
@M02197:102:000000000-ALU3V:1:1101:10888:9780 1:N:0:1
CTGGACGCATTATCCTCCGCTTATTGATATGCTTAAGTTCAGCGGGTATTCCTACCTGATCCGAGGTCAACCTGAAAAAAATTCGTTTTAGAGGCCGGGCCCGTGACACCTTGAAACTCGACGCGTGCTCCGGAAAGCTCAGTGCGAAGAGGGTCCCACGGACGCCGTCATTGTCTTTGAGACCAGTTGGTCGCGAACGATCCAACGCGGTCCAACACCAAACCCGGGGGTTTGAGGGAGGATAATGACGCTCGAACAGGCATGCCCTTCGGAATGCCAAAGGGCGCAATGTGCGTTCAAAGATTCGATGACTCA
+
BBCCCFCCCCCFGGGGGGGGGEEHFHHHHHGHHHHGHHHHHHHGGGGCHHHHHHHHHHHHHHHGGGGHHHHHHHHHGGFGGHGHGHHGGHHHHGGGDFGFGGGGGGGHGGHHHFHHHHHFGG?GGFCFGHHCGGGFFHHGHHCHHGG?GGHGGGGGGFGGGGCFDDHFEHHGHHHHHFHHHHHHFGFFGGFFGDFFHGHGEHGGGGGGHGHHFGHFEGGGGDGGGGGFFHFGHGHGGHHHHEHHEGFGEGHHCFGGHHHGHHFFDFGFFEHGHHHHFFGHGGGGFFGFFEEEGCGGFGGGGGGFFFFFFFA?AAA
@M02197:102:000000000-ALU3V:1:1101:8550:9736 1:N:0:1
CTGGACGCATTATCCTCCGCTTATTGATATGCTTAAGTTCAGCGGGTATTCCTACCTGATCCGAGGTCAACCTGAAAAAAATTTGGGGTTGTACCGACCCGGAAGGACCTTGCAACTCGATACGTGCTCCCGAAAGAACTCGTTGTATCGAGGGTCCCACGGACGCCGTCATTATTTTTGAGAACCAGTTGGTCGTGAAGTACCGCCGACTGTGTTCCAATGCCGCTCCCCGGGGGGTGGAAGGAAGGAGAATGACGCTTGAACAGGTATGCCCTTCGGAATACCAAAGGGCGCAATGTGCGTTCAAAGATTCGATGACTCAC
+
>AAA3F@A2AAFBFGGGFGF2A2FGBHH5GFFDGFGHHHDGHCGCGGACFHHFHHFHHBGFHEG?EFGFFGHHFFH3DGEEGHFFBE/EEE/BFHGGCGG7C9GD;?GHF9FCFHCGH?EBFDF8F/FF<GFGCD/=</D+9<<C.0D=9/.09;;:GEAC@A-#CCACGBGGFGFBGG?0:0;FFFC;;B<;B<BFFGFFE9/#BA<DA/FF<9<BB1C;@EFB;#+;:@E@@EE@B;9?B99BGFED2FEEAA/A2B221D1A0FFB//B/AEB022221AADA000A0A113FE?A0F1FGG3DFEA1C1B3B1B1A?AA
@M02197:102:000000000-ALU3V:1:1101:10532:9733 1:N:0:1
CTGGACGCATTATCCTCCGCTTATTGATATGCTTAAGTTCAGCGGGTATCCCTACCTGATCCGAGGTCAACCTTTGAAAGAGTTTAACGGCCACGACCGCCCGCACTCCAAAGCGAATATGTATCACAACGCTTAGAGACGGACAGCTCGGCCTGAGACTTCAAGGCGCGCGGGAGCCGCGACGCCCAACACCAAGCGAGGCTTGAGTGGCGAAATGACGCTCGAACAGGCATGCCCTTCGGAATACCAAAGGGCGCAAGGTGCGTTCAAAGATTCGATGATTCAC
+
A?A11C1AAAAFGGGGGGGGCGGHHHCHHHGHHHHHHHGGHHHE?EGGF1DFHHFHHHGFGFFEGCEGHGDA>FHHHHHF0CF;9BBFE3>@EF#E@E//@//>BCCHHBGGBB?00CCCG;1#11?D9<CACB?FF1C099;A:<<:/:;EGCFB/50C5FH0D<<</GAF/A/C/CC=;E9FEFA?9?3EFEAEEFF9F9FEF3E?E02GBHHGGE@DH<GFGHHEGGF<GFE1;?FHHH<HHHHHHFGGDCE4DGF2EEEGFBBFGGGEGBBFFFFFFA3AAA
@M02197:102:000000000-ALU3V:1:1101:9913:9933 1:N:0:1
CTGGACGCATTATCCTCCGCTTATTGATATGCTTAAGTTCAGCGGGTATCCCTACCTGATCCGAGGTCAACCTTTGAAAGAGTTTAACGGCCACGACCGCCCGCACTCCAAAGCGAATATGTATCACAACGCTTAGAGACGGACAGCTCGGCCGGAGACTTCAAGGCGCGCGGGAGCCGCGACGCCCAACACCAAGCGAGGCTTGAGTGGCGAAATGACGCTCGAACAGGCATGCCCACTAGAATACTAATGGGCGCAATGTGCGTTCAAAGATTCGATG
+
CCCBBFDBCCCFGGGGGGGGGGGHHGHHFHHGHHHHHGHHHGHGGGEGHHHHHGHFHGHHHGGGGGGHGHHHHHGHGFFFFGHHHHHHGGGGEGBBEEGGGGGGGGGGHHHGDGGGGGGHHFGHHBGDGGF@CGGHHFHHHFGHGGGHHGGGGHHHGGGGGFGDCFGCDGGFFECCCEGGGEEFFHGGHGHGFFFFFHGFHFGGHHGEDE2FHHHCGFEGHHFGHHHEFGHGFF2F55HHHHHGF5HFHGECE?EGAGFEEA24GBGCFFFA4FBAAABA
@M02197:102:000000000-ALU3V:1:1101:19297:9970 1:N:0:1
CTGGACGCATTATCCTCCGCTTATTGATATGCTTAAGTTCAGCGGGTATTCCTACCTGATCCGAGGTCAACCTGAAAAAAGTTTTAGAGGCGACCGGGTCCCTGGGTCCTTGAAACTCTACGCGTGCTCCGGAAAGCTCAGTGCGAAGAGGGTCCCACGGACGCCGTCATTGTCTTTGAGACCAGTTGGTCGCGAACGATCCAACGCGGTCCAACACCAAACCCGGGGGTTTGAGGGAGGATAATGACGCTCGAACAGGCATGCCCCCCGGAATACCAGAGGGCGCAATGTGCGTTCAAAGATTCGAT
+
BBCBBFCCCCCFGGGGGGGGGGGHHHHHHHHHHHHHHHHHHHHGGGGGHHHHHHHHHHHHHHHGGGGHHHHHHHHHFHHFGGGHHGHGHHFGFGGGFFFCHHHFGGHHHHHHFFHHGHHHHGGGGGGGHHGGGFFHHHHFHHHHGFGGGFHGGHHHGHGGGGBDFFFGGFFFFFFFFFFFFFFFFFFFFFFFFFFFFFBFEGFFGDDFGFEGFFFAFFFEAFGGGFGGHFCCGFGHFHGHHGFHFDDDD0EDHHHFFFFHHCGFECECGHHHHGHFHGHCGGGGHHGGCGEEAGGGFFFFAFF?BBBA
@M02197:102:000000000-ALU3V:1:1101:17384:10005 1:N:0:1
CTGGACGCATTATCCTCCGCTTATTGATATGCTTAAGTTCAGCGGGTATCCCTACCTGATCCGAGGTCAACCTTTGAAAGAGTTTAACGGCCACGACCGCCCGCACTCCAAAGCGAATATGTATCACAACGCTTAGAGACGGACAGCTCGGCCGGAGACTTCAAGGCGCGCGGGAGCCGCGACGCCCAACACCAAGCGAGGCTTGAGTGGCGAAATGACGCTCGAACAGGCATGCCCTTCGGAATACCAAAGGGCGCAATGTGCGTTCAAAGATTCGATGATTCAC
+
CCCCCFCCCCCFGGGGGGGGGFGHHHHHHHHHHHHHHHHHHHHGGGGGHHHHHHHHGHGHHHHGGGGHHHHHHHHHHGHHHHFHHHHHGGGGGGGGGGGGGGGGGGGHGGHFHHGGGGGHHGHHHHHHHGGGGGGFHHHHGGGGGGHFHGGGGHHHGGHGGHGGGGGGGGGGGGFGGGGGGGGHGHFFFFFGFHGGFHHGHGFGHHGGGGFGHHHGGGGGHHGHHHHHHHHHGGGFFGFFFHHHHFHHHHGGGGGHHHHCGGGGGGGGGGGGGGFFFFFFFBBABA
@M02197:102:000000000-ALU3V:1:1101:10432:10048 1:N:0:1
CTGGACGCATTATCCTCCGCTTATTGATATGCTTAAGTTCAGCGGGTAGTCCTGCTTGATTTGAGGTCATTTGTAGAAAAACAAATTTATGGTAAGCTCGTTCTACTATCAGCGTCCCTATTGAGTTTTAAGTTACGACAACAGGTCAAGCCGCTGAGTCCGATTCAGCTTGTTGCTATTCAACCCAGTTAGAAAGCTTTCAATGACAAAAGCCCAACAAAAGGTCACGATCCAACCCTTCCATTCGCTCCGAAAAGCAAACGGGGTTGAGAGGGGTAAGCGACACTCAAACAAACATGCTCTCAGGAATGGCCCGGGAGCGCAAGGTGCGTTCAAAGATTCGATGACTCAC
+
BBBBBF@DBABDEGBGBGGGGGFHHDAFAGFGHFBDDAGFAGHE?GEGGHHHHHHHHHGHHFHFFCBFFFHFHFHF5FHHHFHE1FFHFHFFF@G3FEHGGGHGFHHEHFHGEEGGGGHEEGHFGHHHH9GADGHHFCBCFHGGGDFGHEHDCGCFBBDGGFCCEHHFHHCCGFHHHHHHFGFHGDHHGGHFHHHGHHHHHHHGBCGHHGHGFFGGHHFEGFGFC00GHGCCCHFDGHGFGFBB9GCEE/EGFHEHFEGHGCGGGHHHHFEAEHHCDEGHEBHFFEHHFGFGGGGFHGHFHHGHHHGBHGGGCGE2DGEEEBFGHGFCFAFGCGGFFGGGFFFFFFB3A3>3
@M02197:102:000000000-ALU3V:1:1101:6234:10155 1:N:0:1
CTGGACGCATTATCCTCCGCTTATTGATATGCTTAAGTTCAGCGGGTATTCCTACCCGATCCGAGGTCAACAATTTGATTAAAGGTTAACGGCGTGGCCGCCCGTCTCGCCAGCGAGATTGTACAACGCTTGAGAGATCGGAGTCGTCCAGCCGGCGAAATCGGGGCGCGGGAGGGGTCCCGACGCCCAATACCAAGCCAGGCTTGAAGGGTGTTAATGACGCTCGAACGGGCATGCCCCCCGGAATGCCAGAGGGCGCAATGTGCGTTCAAAGATTCGATGACTC
+
AB?AAFBBBBBFGGGGGGGGGGGHHHHHFHFHHHHHGHHFFHHGGGGCGHFHG5EGFGGGGGHEEEEFFGHHEHHHHHHHGFHHFGGHHGEDFGGEEEH/BDGC@AGF?CDA<FG/FFGHFFDFHFFGDFCFFFFFDDGFFDBBBACFG?GGG?FGFEDBBCACBB?BFFFFFADGGGB@GGG@FHGFFFHGGGHFHFGHGGGGHHHFGGH;DBGHHGGGGDC.?BG/GGHG;FGCBFFFGHGHHHHHFGCHEEGE?G5BGGCCEFGG5BGGGEFFFFFD@AAAAB
@M02197:102:000000000-ALU3V:1:1101:26504:10189 1:N:0:1
CTGGACGCATTATCCTCCGCTTATTGATATGCTTAAGTTCAGCGGGTATCCCTACCTGATCCGAGGTCAACCTGATAAAAAATTGGGGGTTAGACCGACCCGGAAGGACCTTGCAACTCGATACGTGCTCCCGAAAGAACTCGTTGTATCGAGGGTCCCACGGACGCCGTCATTACTTTTGAGAACCAGTTGGTTTGACCCGACTTGATTCCAATGCCACACCCCGAGGGGTGGAGAGAAGGATAATGACGCTCGAACAGGTATGCCCTTCGGAATACCAAAGGGCGCAATGTGCGTTCAAAGATTCGATGACTCAC
+
CCBCCFCCCDCFGGGGGGGGGGGHHHHHHHHHHHHHHHHGHGHGGGGGHHGFHHHHHGHHHHHGGGGHHHHHHHGHGHHGHEGHHHGGCEEHHHHHG;GGGGGGGGGHGHHHFHHHFHHGHHHGFFFHGHHGGGGGGHGHHHGFGHGHHHHHEGHGFGFGGGGGGCGGGFFFFFGHGGFFHHHGFFGFFGHGGFFFFFFFFFFHFHHGHHHHHGHGGFGGFGGGGGGGGHHFFFHHGHHHGADDGEGCGGGHHGHHHHHHHHHGGDGGGGHGGHHHEGFGFGGGGGHHHGGGGGHGGGGGGGGGFFFFFFFFA3ABA
@M02197:102:000000000-ALU3V:1:1101:2973:10219 1:N:0:1
CTGGACGCATTATCTCCGCTTATTGATATGCTTAAGTTCAGCGGGTATTCATACCTGATCCGAGGTCAACCTGAAAAAAGTTTTTAGAGGCGACCGAGCCCCTGGGCCCTTGAAACTCTACGCGTGCTCAGGAAAGCTCAGTGCGAAGAGGGTGCCACGGACGCCGTCATTGTCTTTGAGACCAGTTGCGGGGCGAACCCCTAACACGGTCCAACACCAAACCAGGAGGTTTGAGAGAGGATAATGACGCTCGAACAGGCATGCCCTTCGGAATGCCAAAGGGCGCAATGTGCGTTCAAAGATTCGATGACGCGC
+
A1A?11>11>11BFGG1E00EE1DBGF2A2FFGBEGG22F2FE?EA/FFF2FFBAB10BF1AAEEAG1110>EB11F0/E1F2FFHFB10/E3>/A#/#>/?/0/<FHGCFF@@GD#1DDF99A-=9>F%<FF/G.9-GGFBA?<<BA9CFFC#.EAA;9-CC<.<;0DC<90>FGDBFAEF:F-CC<B@CE@@F>/CAFB&FF@@FBGBA/>1#9EEBB%BBEEGF?B1FB1GHGGFDBGFDBFF>/B0B/GA1DGC10F/BA////AE2FGBGCD1HE/E?EFHGFA0?AF1FGECGAAFFB1B1>1>>1>1>
@M02197:102:000000000-ALU3V:1:1101:20749:10238 1:N:0:1
CTGGACGCATTATCCTCCGCTTATTGATATGCTTAAGTTCAGCGGGTAGTCCTGCTTGATTTGAGGTCATTTGTAGAAAAACAAATTTATGGTAAGCTCGTTCTACTATCAGCGTCCCTATTGAGTTTTAAGTTACGACAACAGGTCAAGCCGCTGAGTCCGATTCAGCTTGTTGCTATTCAACCCAGTTAGAAAGCTTTCAATGACAAAAGCCCAACAAAAGGTCACGATCCAACCCTTCCATTCGCTCCGAAAAGCAAACGGGGTTGAGAGGGGTAAGCGACACTCAAACAAACATGCTCTCAGGAATGGCCCGGGAGCGCAAGGTGCGTTCAAAGATTCGATGACTCAC
+
BBCCCFBCCCCFGGGGGGGGGGFHHHHHHHHHHHHGHHHHHHHGGGGGGHHHHHHHHHHHHHHHGHHHHHHHHHHHHHHHHGHHHHHHHHHHHHHFGHHGGGHGHHHGHHEHHGGGGGHHHHHHHHHHHHGHHHHHGG9GGHHGHHHHHHHGGGGGCHHHHGGGGHHHGHGHHHHHHHHHHGFHHHHEGHHHHHHHHGHHHHHHGHHHHHHEGGGHHFGHHHHGGGGGHHHGGHHGGHHFHHFFFFGGDGGHHHHHGGGGGGGGHHHFHGGGHHHHGHGHDHGFHFEFHGGCFGDHHHHHHHHHHHHHHFEGGGGGGGGGGGCHHGGFGHGGGGGGGGGFFFFFFFFBBBBB
@M02197:102:000000000-ALU3V:1:1101:19514:10281 1:N:0:1
CTGGACGCATTATCCTCCGCTTATTGATATGCTTAAGTTCAGCGGGTATTCCTACCTGATCCGAGGTCAACCTTGTGATAAAATAAAGGGTGTGACCGACCCGACGGGACCTTGCAACTCCCCGCGTGCCTCGTAAAAGACTCGTTGCGAAGAGGGTCCCACGGACGCCGTCATTGTCTTTGAGACCAGTTGCGGGGCGAACCCCGAACACGGTCCAACACCAAACCAGGAGGTTTGAGAGAGGATAATGACGCTCGAACAGGCATGCCCACCGGAATACCAGTGGGCGCAATGTGCGTTCAAAGATTCGATGACTCAC
+
BBBBBFBBBBBFGGGGGGGGGGEHHHHGHHHHHHHGHHHHGHHGGGGGHHHHHHGHHHHHHHHGEFGHHHHHHHHHHHHHHHHHHHHGGGHGGDHHHGGGGGGGGFFGGGGHHHHHDGCGHHGGGGGGGHHHGHGFHHFGGHHGHGHGGGGGGGGGGFGGGGGGGGGGGHFGGHGHHHHFGFFHHHFHGGGFFGGGGGHGGGGFGHHGEGGGGGGHGHFHGGHHHHHHHGGGHHHHHHHHHHHHHHHHGGGE1BHGHGHGHHHGHHGGGGGGHHHHGHHHFFEDGGGGFFHHGGGGGGGGGGGGECGFFFFFFFBBBBB
@M02197:102:000000000-ALU3V:1:1101:5479:10397 1:N:0:1
CTGGACGCATTATCCTCCGCTTATTGATATGCTTAAGTTCAGCGGGTATCCCTACCTGATCCGAGGTCAACCTTTGAAAGAGTTTAACGGCCACGACCGCCCGCACTCCAAAGCGAATATGTATCACAACGCTTAGAGACGGACAGCTCGGCCGGAGACTTCAAGGCGCGCGGGAGCCGCGACGCCCAACACCAAGCGAGGCTTGAGTGGCGAAATGACGCTCGAACAGGCATGCCCTTCGGAATACCAAAGGGCGCAATGTGCGTTCAAAGATTCGATGATTCAC
+
ABABBFBBBBBFGGGGGCEGGGGHHGHHHHHHHHHHHHHHHHHGGGGGHHHHHHHHHGHHHHHGGGGGH;HHHH:HHHGHHHHHHGHHG?EGCG?EGGGGGGGCGGFHGHHGHGGGGGGHHGFGFHEEFGGGGGGFGHGGFGGGGGGFGDGGGFGGDBFHHGGGGCECGGGFACDCFE@BBD;GEFAAHEGGGHGCGHGFFGFB3FGGFE?HHEFGFEGGGFFGHGHGHFFGFEFFBFDHHHHFGCHGHHGGEEA555GEEEGHGGGCGGGEFCBFFFFFD3?BAA
@M02197:102:000000000-ALU3V:1:1101:6747:10568 1:N:0:1
CTGGACGCATTATCCTCCGCTTATTGATATGCTTAAGTTCAGCGGGTATTCCTACCTGATCCGAGGTCAACCATTAAAAATTGGGGGATTTAGCGGCCAAAGACGCTGCAACTCCAGTCAAAAGCGAGATAAAAATTTACTACGCTCAGAGGATATCGCAGATCCGCCGTTGTATTTCAGGAGCTACAGCTAGCAAAAGCAGTAGGCTCCCAACACTAAGCTAGGCTTAAGGGTTGAAATGACGCTCGAACAGGCATGCCCACTAGAATACTAATGGGCGCAATGTGCGTTCAAAGATTCGATGATTCAC
+
AAA?A?DDBAAFGGGGGGGFGGGHHFHHHHFFHHHHHHHHGCFGG?GGGHHHHHHHGHHHHHHGGGGHHHHHGHHHHGBGGHGHFGG@FHG;;HGGGGGHFHGGGGGDDHHG;FHHG28GHHHHG8GGGFHHHFHHHH;GGA=<>FGGFHEEC@D<BE?FAC:G:BC?CFGCFHHFHHHHGD4HFFGFGDFFFGFFGHHHFFBFFFFFFHHGGFDFBGHFEFHFHFFFHHFFFAFEFGHGGEEGFGABGFGHGHHHHGEGBD5GGHGEDAGBG3GGGGGHHFF2EEEGGGGCGCFGGCFFFFFFFAAAAA
@M02197:102:000000000-ALU3V:1:1101:3838:10615 1:N:0:1
CTGGACGCATTATCCTCCGCTTATTGATATGCTTAAGTTCAGCGGGTATTCCTACCTGATCCGAGGTCAACCTGAAAAAAATTCGTTTTAGAGGCCGGGCCCGTGACACCTTGAAACTCGACGCGTGCTCCGGAAAGCTCAGTGCGAAGAGGGTCCCGACGCCGTCATTGTCTGTGAGACCAGTTGATCGCGAACGATCCAACGCGGTCCAACACCAAACCCGGGGGTTGGAGGGAGGATAATGACGCTCAAACAGGCATGCCCTTCGGAATGCCAAAGGGCGCAATATGCGTTCAAAGATTCGATGACTCA
+
>AA11C?DDAAF33FGFGCGEEED3AFGBGFG2FE1AGGHFBGC//EEGHHHFG1BEFGHEGGFCGGGFBEGHHGHFHAEE0BFC0F8/BBGHEFGGC/<<B5CCGEHEAGG,FGB@@A??4CCCCG?FBF4BFCGGH0CHG00;B0F;/CG9ABEF?:9C<<9F>%F00>%F(FBFAA01?ABF4#AFC@?EGCCBEFBF#94EC;HGFF<?/GFEF?E/>/B>@1;>#GF/9G&;B:2DG/>AE1/DF1DGFA1GB0/F/FEE/CG2DBDGF110A00CEB33D000111FDABGEFGBFFFF1D>>1>1
@M02197:102:000000000-ALU3V:1:1101:26081:10765 1:N:0:1
CTGGACGCATTATCCTCCGCTTATTGATATGCTTAAGTTCAGCGGGTATTCCTACCTGATCCGAGGTCAACCTTGTAAAAATTGGTTATAGGACCGTGCCGGGGGACCTTTCAACTCCGTGCGTGCTTAAAAAGCTCGTTGCACCGAGAGTCCCACGGACGCCGTCATTACTTTTGGGACCGGTCGGGGGTGAACCCGGACCTAGATCCAACAACAAGCCAGGCTTGAGAGGTGATAATGACGCTCGAACAGGCATGCCCTTCGGAATACCAGAGGGCGCAATGTGCGTTCAAAGATTCGATGACTCAC
+
CCCCCFBCCCCFGGGGGGGGGGGHGHHHHHHHHHHHHHHHHHHGGFGGHHHFHHHHHHHGHHHGGGEHHHHHHHHGHHHHGHBGHHHHHHHDEHHGFHGHGGGFFFGFHHHHHHGHFGFGGFFFGGGHFFFHHGGHGGGGHGHHHGGGGHHHHHHHGGGG?GGHHHHHHHHGHHFGGFFGGFF?GGGHGDFFFGFFDFEFBFFHHFFFHHGFGFGGGHHHHGHHFHFFHHHHFFHHGGFGGGGHHGHHHHHHHHFGGGGGGGHHHFFF5HGHDCGGGGHHHHGGGGHFGFGGFGCGGFFFFFFFABAAA
@M02197:102:000000000-ALU3V:1:1101:6967:10827 1:N:0:1
CTGGACGCATTATCCTCCTCTTATTGATATGCTTAAGTTCAGCGGGTATCCCTACCTGATCCGAGGTCAATCATAAAAAAGTTTGGGGTTCTGGCAGGACACCACCGGGACTCTGTCGCGAGGAGTATTACTACGCGTAGAGCCAGGAGGCACCGCCACTGCTTTTAAGGGCTGCCCTGTGACGGGCAGGCCCCAACACCAAGCTGAGCTTGAGGGGTGATAATGACGCTCGAACAGGCATGCCCCCCGGAATACCAAGGGGCGCAATGTGCGTTCAAAGATTCGATGATTCAC
+
CCCBCFCCCCCFGGGGGGGGGGHHHHHHGHHHHHHHHHHHHGHGGG?EHHHHHHHHHHEHHHHGCGEHHH<<H<HHHHH:GGH;HGG9GC<0GFH:G;GG0HGHHGGGG;GHH<H<:FAD9F9GGH4GHHHF<;GGG2FG:HH;;FEHFGGGHGGGGGGGFFFGGFGFFGFEFGGGGGGFGGGGGGFFFFFFFGFFFFGHHFHFHHHHGHHGGGHGHHDGFFFGFFGGGHGGHFFFBHHHFGCFGGFHHHHHGFFHHDGEEEFFFHHCGGGFFGGGGGGGGFFFFFFDFBAAA?
@M02197:102:000000000-ALU3V:1:1101:22533:10953 1:N:0:1
CTGGACGCATTATCCTCCGCTTATTGATATGCTTAAGTTCAGCGGGTATCCCTACCTGATCCGAGGTCAACCTTGGTGCCGCCGAAGCGGGCTTGTAGGGGGTTTAGAGGCAGGACGCCGAGGACTCCCGATGCGAGGCTGATGCTACTGCGCAAAGGAGAGGGCCCTTCGGGTCCGCCACTGGTTTTAGGGGCCTGCCGTGGCAGATCCCCAACGCCGGGCCACGGGGGCTCGAGGGTTGAAACGACGCTCGGACAGGCATGCCTCCCAGGATACTGGAAGGCGCCATGTGCGTTCAAAGATTCGATGATTCAC
+
CCCCCFCCCCBFGGGGGGGGGGGHHHHHHHHHHHHHHHHHHHHGGGGGHHHGHHHHGHHHHHHGGGGGHHHHHHHHGFHHGGGGGGGGGGGGGHGH<HHGGGGGDHHGHHGGGGGGGGGGFDGGHHHHHGGFFGFGGGGGGGGGGGGGGGGGGGGFFFFFFFFFFABFFFGGFFFFEDFFBGGHGHFGGGGFGFGGFEFHHFFHHFFFFFHFFFFGGGHFFFGGGGFGFFDFFHFGHHHHHGGGGGGECGFEHHGGHHFGHGGGGHGHGGGGGHFHHBHGGGGGHHHHFFFGGGGGGGGGGGGFFFFFBFBBAAA
@M02197:102:000000000-ALU3V:1:1101:13542:10837 1:N:0:1
CTGGACGCATTATCCTCCGCTTATTGATATGCTTAAGTTCAGCGGGTATTCCTACCTGATCCGAGGTCAACCTGAAAAAAATTCGTTTTAGAGGCCGGGCCCGTGACACCTTGAAACTCGACGCGTGCTCCGGAAAGCTCAGTGCGAAGAGGGTCCCACGGACGCCGTCATTGTCTTTGAGACCAGTTGGTCGCGAACGATCCAACGCGGTCCAACACCAAACCCGGGGGTTTGAGGGAGGATAATGACGCTCGAACAGGCATGCCCTTCGGAATGCCAAAGGGCGCAATGTGCGTTCAAAGATTCGATGATTCAC
+
BCCCCFCBCCCFGGGGGGGGGGGHGHFHHHHHHHHHHHHHHHHGGGGGHHHHGHHHHHHGHHHGGGGHHHHHHHHHGGHGGGHGGHHGGHHHGHGGGGGGGGGGGGGHHGHHHGHHHHHGHGGGGGGGGHHGGGGGHHHHHHHHGGGGGGHGGECEGGGGAGGFGGGGHHHGHHGFHHGFGEGFFFGGGFFFFFGHFGFGFHGGFFFGHHHEFGHFGFGGGGFFGGGFFHFAFGHGHFHGHHHHGEEEGGFHGHHHFGGHHHGGGCFDEGFFGGHHFCHHEGGGGHHFHGGGGHGGGGGGGGGGFFFFFFFBBAAB
@M02197:102:000000000-ALU3V:1:1101:26438:11008 1:N:0:1
CTGGACGCATTATCCTCCGCTTTTGATATGCTTAAGTTCAGCGGGTATCCCTACCTGATCCGAGGTCAAAAGTGAGAAAATGGCTTGATGGATGCTGCTGTTAAGGGACCAAGACGCAAAATGTGCTGCGCTTACTACCAAAACACTGGCTGCCAATGACTTTGAGGTGAGTCTTAACAAAAAGACAAGCACCCAACACCAAGCAAAGCTTGAAGGTACAAATGACGCTCGAACAGGCATGCCCCATGGAATACCAAGGGGCGCAATGTGCGTTCAAAGATTCGATGATTCAC
+
CCCCCFCDDCBFGGGGGGGGGGGHHGHHHHHHHHHHHHHHHHGGGGGHHHHHHHHHFHHHGHGGGGHHHHHGGFHHHHHHHHHHHHGHHHHHHHHHHHHHHHHHHHHHGGHHHGHGHHHHHHHHHHHHHGHHHHHHHHHHHHHGHHHHHHHHGHHHHHHGBHHHHHHHGHHHHHHHHHHHHHHHHHHHGEFHHHGHGHGGGHGHHHHHGHHGHHHHFHHHHHEGGGGHHGHHHHFFGHFGGGGGHHHHHHHCHHGGHGGGGGHHHFEFGGHGGGGGGGGGGFFFFFFFCCBCC
@M02197:102:000000000-ALU3V:1:1101:25101:11418 1:N:0:1
CTGGACGCATTATCCTCCGCTTATTGATATGCTTAAGTTCAGCGGGTATCCCTACCTGATCCGAGGTCAACTTTTGAAAGAGTTTAACGGCCACGACCGCCCGCACTCCAAAGCGAATATGTATCACAACGCTTAGAGACGGACAGCTCGGCCGGAGACTTCAAGGCGCGCGGGAGCCGCGACGCCCAACACCAAGCGAGGCTTGAGTGGCGAAATGACGCTCGAACAGGCATGCCCTTCGGAATACCAAAGGGCGCAATGTGCGTTCAAAGATTCGATGATTCAC
+
CCCCBFCBCCCFGGGGGGGGGGGHHHHHHHHHHHHHHHHHHHHGGGGGHHGHHHHHHHHHHHHGGGGHHHHHHHHHGHHHHHHHHHHHGGGGGGGGGGCFGGGGGGGHHHHHHHGFGGGHHHHHHHHHHGGGGGGHHHHHGGGGGGHHHGGGGGGFHHHGHHGGGGGGGGGGGGFGFGGGGGGHGGHGEFGGGHGGGHGGHHHGHHGGGGHHHHHGGGGGHHGHHHHHHHHHGGGGGF9EHHHHHFGHHHGGGGGHHHHGEEGHGGGGGGGGGGFFFFFFFCBBBC
@M02197:102:000000000-ALU3V:1:1101:22929:11416 1:N:0:1
CTGGACGCATTATCCTCCGCTTATTGATATGCTTAAGTTCAGCGGGTATTCCTACCTGATCCGAGGTCAACCATTAAAAATTGGGGGATTTAGCGGCCAAAGACGCTGCAACTCCAGTCAAAAGCGAGATAAAAATTTACTACGCTCAGAGGATATCGCAGATCCGCCGTTGTATTTCAGGAGCTACAGCTAGCAAAAGCAGTAGGCTCCCAACACTAAGCTAGGCTTAAGGGTTGAAATGACGCTCGAACAGGCATGCCCACTAGAATACTAATGGGCGCAATGTGCGTTCAAAGATTCGATGACTCAC
+
BCCCCFCCCCBFGGGGGGGGGGGHHHHHHHGHGHHHGHHHHHHGGGGGHHHGHHHHHHHHHHHGGGFHHHHHGHHHHHHHHHHGHGG9GHGHHHGGGGGHHHFGDGDGGH;HHHHHHHHHHHFFFGCDGGHFHHGHHHHHHHGGGEDDFFHECGHGHGGGGCHHHHGGHHGHHHHGGHHHHHHGHFHHFGGHHGHHHHGGHHHHFGGFFFHHGFFHGGHHHHHHHHHGHHGHFFHGBHHFFFFFFHEEHFABHGHHGAHFFDGBHHGHCFA5FHGGGGGHHGHGGEDFGFGFFGGGGGFCBFFFDBBBBB
@M02197:102:000000000-ALU3V:1:1101:13094:11496 1:N:0:1
CTGGACGCATTATCCTCCGCTTATTGATATGCTTAAGTTCAGCGGGTAGTCCTACTTGATTTGAGGTCAAAAATGTGGTGCCGCGCGGTAAGGCGTGGCCAGTCGTGGTTTTCGTAGCAGTCCACACTCACGCAAGTTCGCAAAAAGAATTAGCAACTCACTGGTGATCCAGCATACTGTATTTAAGGTGAGCAGGTGCGCGAAGCGCGCGCCTGCAAACCCATGGACCCGCGCGGGGTGTTTCGTTACAAAACGACCCCGTTTGGAGAAATTCACGACGCTCAAACAAGCATGCTCCAAGGAATACCAAGGAGCGCAAGGTGCGTTCAAAGATTCGATGACTCAC
+
AABBAFBDBBBFGGGGGBEFGEEGHCDGDGFGHFGFHHHFF5EFGCEGGEGDFDGHGHHHHHHB12GHHB53FHHFFBFFFHGGE?EGEGGGHFGEFGGHBHHHGFBAFFHGHGGFFGGGHHHEH;GGHHFEECGGHGHGFGD?GHGGHH800BB9FFHGHHBGC,:GG:GHHB59CFF#CFGGGGEG59FGG:B:CFEGGFGADFFFFFFFCDHGFFGFGFGFHGGGGGGD@@DB>GF<@/CBEF4FGFAEEE?/EADGFHGGHFGHHEHFFEEEGGCHFGHHHHHHHHHHHFGBGFFHHHHHFHHGFBGGCE?GFGGE?GGFGGGGGGGGGGFFFFFFFA?BBB
@M02197:102:000000000-ALU3V:1:1101:4877:11666 1:N:0:1
CTGGACGCATTATCCTCCGCTTATTGATATGCTTAAGTTCAGCGGGTATTCCTACCTGATCCGAGGTCAACCTTGTAAAAGTAAATAAAGGGGACCGGGCCCAGAGTCCCTTAAACTCGAGTACGTGCTGGTTAAAGCTCGATGTACCGAGGGTCCTCTGGACGCCGTCATTGTCTTTGGGACGGGTGGTGACCTAACACCACCGGACGTCCAACACCAAGCCAGGCTTGAGGGGTGATAATGACGCTCGAGCAGGCATGCCCTTCGGAATACCAAAGGGCGCTATGTGAGTTCAAAGATGCGATGACTCAC
+
AABBAFDBB?AFGFGFGFEGFGEFDA5GFDDHEFDA5FGHBFFE?2AEADDGBGBFB3AGGFCE0EGEH3BEGHFHHH4B@GHHHHE3B@B%2-@1>E@/E7E7GEAFGFFH;3FGHHBFDGA@DGFG9FFFFHF7D1?7EC0??:DFA?F:;E9HG0DGHEG-:@?DFAFGCGFFFFFG/<///C<9F01+B>BBF/?BDF?3?3D?GEAEE>?AA/0909GEF9EGFE;B09D:FGDGF?/-@/FA/B1011A1GF///B///0BGEF1A011000EE01G1F1FFB311GGDG1AA111D@1D@1A1A1
@M02197:102:000000000-ALU3V:1:1101:14552:11787 1:N:0:1
CTGGACGCATTATCCTCCGCTTATTGATATGCTTAAGTTCAGCGGGTATCCCTACCTGATCCGAGGTCAACCTTAGAAATGGGGTTGTTTTACGGCGTAGCCTCCCGAACACCCTTTAGCGAATAGTTTCCACAACGCTTAGGGGACAGAAGACCCAGCCGGTCGATTTGAGGCACGCGGCGGACCGCGTTGCCCAATACCAAGCGAGGCTTGAGTGGTGAAATGACGCTCGAACAGGCATGCCCCCCGGAATACCAGGGGGCGCAATGTGCGTTCAAAGATTCGATGACTCAC
+
CDDEEFCCCDCFGGGGGGGGGGGHHHGHHHHHHHHHHHHHHHHGGGGGHHGHGHHHHHHHHHHGGGGGHHHHHHHGHHHHHHHGGGGGHHHHHGGGGGGGGHHHHGGDGG;HGGHHHHHHGGGGGHGHGHGHHHHGGGGGGHHHGGGGGHHGHHHHHHHGGGGGGGGGGGGFFGGGGGGGFGGGGGGGGGGGGHHHHHHGGHGGGHGGHHFHHHHHHHHHHHHGGGFGGHGGHGFGFGHHGGGGGGGHHHHHFFHGGGGGGGGHGHHGGGGHGGGFGGGGFGFFFFFFFBBBBB
@M02197:102:000000000-ALU3V:1:1101:13950:11910 1:N:0:1
CTGGACGCATTATCCTCCGCTTATTGATATGCTTAAGTTCAGCGGGTATTCCTACCTGATCCGAGGTCAACCTTGTAAAAGTAAATAAAGGTGACCGGGCCCAGAGTCCCTTAACTCGAGTACGTGCTGGTTAAAGCTCGATGTACCGAGGGTCCTCTGGACGCCGTCATTGTCTTTGGGACGGGTGGTTACCTAACACCACCGGACGTCCAACACCAAGCCAGGCTTGAGGGGTGATAATGACGCTCGAACAGGCATGCCCTTCGGAATACCAAAGGGCGCAATGTGCGTTCAAAGATTCGATGATTCAC
+
BBBBBFBBBBAFGGGGGGGGGGGHHHHHHHHHHHHHHHHHHHHGGGGGHHHHHHHHHHHHHHGGGGGHHHHHHHHFHHHGHHHBHHHHHHHHFHHGEEECGGGHGHHHHHHHBHHHHGCDDGGFGHGGHHHHFFHHGHHGGHHHHHGHHGGGGGHHGHHHHHGGGGFGGHGHHHHHHHHGEFGGGFGGHFFHGHGHGFFGFGFGFFFFFFHGHFGGGGHFGFFGHHGFGFGHHHHGHHHHFGGGGGHGHFHGHHGHHGGGGGGGHHHHHGGCCHGGGGGGHFFFGGGGFGGGGGGBGGGFFFFFFFACBAA
@M02197:102:000000000-ALU3V:1:1101:2368:11955 1:N:0:1
CTGGACGCATTATCCTCCGCTTATTGATATGCTTAAGTTCAGCGGGTATTCCTACCTGATCCGAGGTCAACCTGAAAAAAATTTATAGTTGAGGCCGGGTCCCCGGGACCTTGCAACTCGACGCGTGATCCGGAAAGCTCAGTGCGAAGAGGGTCCCACGGACGCCGTCATTGTCTTTGAGACCAGTTGGTCGCGAACGATCCAACGCGGTCCAACACCAAACCCGGGGGTTTGAGGGAGGATAATGACGCTCGAACAGGCATGCCCTTCGGAATGCCAAAGGGCGCAATGTGCGTTCAAAGATTCGATGACTCAC
+
AAAAA?ADBBBFGGGGGGGGFGGHGHFHHFHHGHHHFAFHHFFAECEGFGHHHFGHHHHHHGHEGGGHGH3FHE3@@FF//BGHHHGDFFFH3B/F/>@F@/BGDC:#BDFFFH<E>GH9GDGGG;>#A>F<FDDCFCFHH;;.CGFC9:..:;F;FBFC?AC;9B0CDFFGC:HFGDD0A0CEFFEGGGC@@BGDGCGGEE/BGCDCFFF<@?GFGGCEF?9ADCGFEHGBCCFEFGGBGGF;GCFEE/0//F1G1GGHHBEGFCGGEFFHHHHHGCFCGGGGCHGHF00EEAFGAA33GFGGBCDD1FFA1>>1
@M02197:102:000000000-ALU3V:1:1101:11381:11992 1:N:0:1
CTGGACGCATTATCCTCCGTTTATTGATATGCTTAAGTTCAGTGGGTATCCCTACCTGATCCGAGGTCAACCTTTGAAAGAGTTTAACGGCCACGACCGCCCGCACTCCAAAGCGAATATGTATCACAACGCTTAGAGACGGACAGCTCGGCCGGAGACTTCAAGGCGCGCGGGAGCCGCGACGCCCAACACCAAGCGAGGCTTGAGTGGCGAAATGACGCTCGAACAGGCATGCCCTTCGGAATACCAAAGGGCGCAATGTGCGTTCAAAGATTCGATGACTCAC
+
AABBB?DBB@BFGGGGGGGGFGHHHHHHHHGGGHHHHHHHHHGGHHGGCDGHFHHHEHGHFFHEE9GHGGFGFFHFHFFHHEEGFFFB;/B>9FGCECC?EEE;EBFFHCCFHFGBCGGFHFDBC@GGDBFFAFGGFGBGGEFFDFAGGGGEECFGFDGGGHBGFCGGC@?9?/?CFE?C?BEFEHFGHFFFEHGFFFGCEBFHHGEFCGFFHFHEGGCFHHGGHHHHHGHGGGGFCFBGHHHGHHHHGFEGGGGHFFHCCGGFFCGGGGGGGGFFFFFFFAAAAA
@M02197:102:000000000-ALU3V:1:1101:11492:12016 1:N:0:1
CTGGACGCATTATCCTCCGCTTATTGATATGCTTAAGTTCAGCGGGTATTCCTACCTGATCCGAGGTCAACCTTGTAAAAGTAAATAAAGGTGACCGGGCCCAGAGTCCCTTAAACTCGAGTACGTGCTGGTTAAAGCTCGATGTACCGAGGGTCCTCTGGACGCCGTCATTGTCTTTGGGACGGGTGGTGACCTAACACCACCGGACGTCCAACACCAAGCCAGGCTTGAGGGGTGATAATGACGCTCGAACAGGCATGCCCTTCGGAATACCAAAGGGCGCAATGTGCGTTCAAAGATTCGATGATTCAC
+
ABCCCFDCDCCFGGGGGGGGGGGHHHHHHHHHHHHHHHHHHHHGGGEGHHHHHHHGHHHHHHHGFGGHHGHHHHHHHHHHHBFGFGHHHHHHGHHHFGGGGGGHHHGHHGHHHGGHHHGHGHHHDHHHGHGFHHGHHHHHGGHHHHHHHGFEFGHHHHHHHHHGGCGGGGHHHHHHHHGFGEGGGHDGEFHGGGGFFGFFBEEECGGFHGFHFFFFGGHFGEFFFGGFHGGGHHH<HHHHHFFFGGGHFHHHHHGBFBEGGFGGEGFFHFHGBGHHGGGGGHHHHGGGGHGGGFGGGGGFBFFFFFFB@BBB
@M02197:102:000000000-ALU3V:1:1101:23096:12081 1:N:0:1
CTGGACGCATTATCCTCCGCTTATTGATATGCTTAAGTTCAGCGGGTAGTCCTACCTGATCTGAGGTCAAGGTGTCAATTGAATTTTCTCAAGGAGAAGCTTTGTGAGCGGGCCGAACGGTTTCTGCAGCCGAGCGAAACGTGAGCACGCAAGGCCGTCCACCGACGGGACCGCTAAGGTATTTGAGGCGAGCCGGACGGCAACACCCAAGTCCACTTCCAGCCCGGGCAGGACCCGGGCGGTGTGAGGTTTTCAAGACACTCAGACAGGCATTCCCTCCGGAATACCAGAGGGTGCAAGGTGCGTTCAAAGATTCGATGATTCAC
+
CCCCCFCCCCCFGGGGGGGGGGGHHHHHHHHHHGHHHHHHHHHGGGGGGHHHHHHHHHHHHHHGHGHHHHHHFGHHHHHHHHHHHHHHHHHFHHHHHHHHHHHHHHHHHGGGGGGGGGGGEGGH;HHHHGHGGGGGGGGGGHHHGHHHGGGGGGHGFGGGGGGGHGHGGGGFGFHFFGFGHHFGGGGGGGGGGGFGGGFHFGFGFGFHHHHGFGBFFFGGGGGGFHHHHHHGGGGGGGGGGHGHHHHGHFHHHHHHHHHHHHHHHHFFHHFGF1GGGGGGHHHHGHGHHHHGHHHHHHHGGGFGGGGGGGGGGGFFFFFFFCBCCC
@M02197:102:000000000-ALU3V:1:1101:29328:12218 1:N:0:1
CTGGACGCATTATCCTCCGCTTATTGATATGCTTAAGTTCAGCGGGTATCCCTACCTGATCCGAGGTCAACCTTTGGATAAGTTTAACGGCCGCGGCTGTTCGAAGCTCCGTAGCGAATGAGATTCACAACGCTGGGAGACGGACAGCTCAGCCGGAGACTTTGAGGCGCGCGGACTCGCGACGCCCAATACCAAGCCAGGCTTGAGTGGTGAAATGACGCTCGAACAGGCATGCCCCGCGGAATACCACGGGGCGCAATGTGCGTTCAAAGATTCGATGACTCAC
+
BCCCCFCCCCCFGGGGGGGGGGGHHHHHHHGHHHHHHHHHHHHGGGGGHHHHHGHHEHHHHHHGGGGHHHHHHHHGGHHHHHHHHHHHGGGGGGGGGGFGHHGHHGGGHHGHHGGGFGGHHHGHGHHHHHGGGGGGGGGGGGGGGGFHHHHHHHHHGHHHHHGGGGGGGGGFGFAGGFGGFFGHHEGHHFFGGHFHEHHGHHGHHFHHHHHHFHHGFCGGHEFHHHHGHHHFGGGGGGGHHG<HFHGGFGGGGGFHFHHGFGGCGGGGGGGGGGFFFFFFFCCCBC
@M02197:102:000000000-ALU3V:1:1101:2161:12615 1:N:0:1
CTGGACGCATTATCTCCGCTTATTGATATGCTTAAGTTCAGCGGGTATCCCTACCTGATCCGAGGTCAACCTTTGAAAGAGTTTAACGGCCACGACCGCCCGCACTCCAAAGCGAATATGTATCACAACGCTTAGAGACGGACAGCTCGGCCGGAGACTTCAAGGCGCGCGGGAGCCGCGACGCCCAACACCAAGCGAGGCTTGAGTGGCGAAATGACGCTCGAACAGGCATGCCCTTCGGAATACCAAAGGGCGCAATGTGCGTTCAAAGATTCGATGATTCAC
+
ABABBFBDDBBDGGGGFFCEGGHFGFGFHHGHHHFGHHHHHHGGGAEHHHHGHHHGHHHGHHGGGGHEHHGHH:HGGHGGFBFHHHHGCE@>FGGGCEGGCCFGC<GHHGFAGFGGGGEHBGFHGHGG@FFFGEHGGECDGFGGEHGFDCECDHHHHGGGGGGGGECBAGGGGGFDCGCEEFFFGFFHFBGEFEFFFGEFHHGFEGGGGHHFHGEF>@EGEEGFBHHGBFHGGFF?GFGFBFHHGHHGHEEEE?FHGGA0E?FGF3FGBEECGFFFFFFFAA11A
@M02197:102:000000000-ALU3V:1:1101:5095:12638 1:N:0:1
CTGGACGCATTATCCTCCGCTTATTGATATGCTTAAGTTCAGCGGGTATCCCTACCTGATCCGAGGTCAACCTTGTATAAAATAAAAGGGGAGACCGGGCCAAAGGTCCTTGAAACTCGAGTGCGTGCTCGTGAAAGCTCGTTGCACCGAGGGTCCTCTGGACGCCGTCATTGTCTTTGGGACCGGGGCCTTGCGACCCGGGATCCAACACCAAGCCGGGGCTTGAGGGGTGATAATGACGCTCGAACAGGCATGCCCATCGGAATACCAATGGGCGCAATGTGCGTTCAAAGATTCGATGATTCAC
+
BBB@BFBBBBBFGGGGGGGGGEFGFFHHHHHHHHDHHHHHFHHGFGGGHHHGHGGHHGHHGHFGGGGHGHHHFHHFHHHHFGGHHHHHGGGE?FGGGCGCCD/FECGHHHFFG2DF;HG:GHHHCF/EEHG9HHGGGH<BCDGBG:HGDFGGGGHHHBCGHHHCGGHHHGHGFGGGGHHGGDFDADCECFEFFEF;BDGHHCGFHFFEFE?DGGEGEE;FF==HGGCHFHGFEHFHFFFFFFHGGFFHGFFCHF1AACGEEAF5GF5CGHH?GFCABHGD?EGEC4FFGGGGEFBFFFFFFFBBBAB
@M02197:102:000000000-ALU3V:1:1101:8769:12747 1:N:0:1
CTGGACGCATTATCCTCCGCTTATTGATATGCTTAAGTTCAGCGGGTAATCTTACCTGATTTGAGGCCAGAAAGGAATACATAAAGAATTATGTATGTGTGTGTTTGTTTGGTAGCAGATGACAAAAGCACAAGATTTTTATGGGTTTGCCTTAACAAAAATCTATGGCTGACACTCATCCACTCATACTTTTAAGGCAAGGTGATACAAAGAGGCTAATCTCATCACCAAGCCCAAGGACCCGTTAAAAGAATTTTTCATAAAAAAAAACCCTTTTAATGGAGATATTCACGACACACAAACAGGCATGCTCCGAGGAATACCAAGGAGCGCAAGATGCGTTCAAAGATTCGATGATTCAC
+
AAAAAF1ADAAFGGFGGGAEAE0FEG222F22FGFDFGA2GDBEE?/EFFBGFEEEHFHEFGGHFHEECECFGHH00GFHHHFHHHHFHHFGBBGFHGHHHHFB0FG0>FFFEFGHHFFB1FHFHHFFFG0G0F0GHGHFHG:C0G//CF1GFBGHFFGCGC:CGFGCEBA:<<C1<GF<1=FHGH0DDGDDGHB=CF<1,><=GBG1CGGGGGE3HGC1#;#;1<;?/090AADFGG?FAE/DFBGFBGG1F0BHGDGF/<EEGGFGGG??BGDGGFF112HHHGE/0EF/BGBAB0GHFFGF11B1AEE/B/1HHF2F1BBDF1AB000B3AFA0AA1AB33A33EGFFFDB13D1AA>A
@M02197:102:000000000-ALU3V:1:1101:5113:12645 1:N:0:1
CTGGACGCATTATCCTCCGCTTATTGATATGCTTAAGTTCAGCGGGTATCCCTACCTGATCCGAGGTCAACCTTGTATAAAATAAAAGGGGAGACCGGGCCAAAGGTCCTTGAAACTCGAGTGCGTGCTCGTGAAAGCTCGTTGCACCGAGGGTCCTCTGGACGCCGTCATTGTCTTTGGGACCGGGGCCTTGCGACCCGGGATCCAACACCAAGCCGGGGCTTGAGGGGTGATAATGACGCTCGAACAGGCATGCCCATCGGAATACCAATGGGCGCAATGTGCGTTCAAAGATTCGATGATTCAC
+
CCCCCFBBCCCFGGGGGGGGGGGHHHGHGHHHHHHHHFHHHHHGGGGGHGHHHHHHHFHHHHGGGCEHHHHHHHHHHHBGHHHHHHHHG?GGGFGGEFGFGGHGFHHGGHHHG9HHHHGGGHGHGGGGGFFCHH9GFHHGGGGHGHHHECEFEFHHBGHHGFG?EGGHGGGHGGGHGFHFGGGGFGGFDFGGGGGGFFGHHFHHEFFFFHFGEFGFGGHFF@@AGGFGGFFHHGHHGFFGFHGGGGHHGHHGEGFG1GGCHHHGF5FHFFHGGGGGHFGHGGGECGGDBGFGFFFFFFFFFFABAA?
@M02197:102:000000000-ALU3V:1:1101:11162:12857 1:N:0:1
CTGGACGCATTATCCTCCGCTTATTGATATGCTTAAGTTCAGCGGGTAGTCCTACCTGATCTGAGGTCAAGGTGTCAATTGAATTTTCTCAAGGAGAAGCTTTGTGAGCGGGCCGAACGGTTTCTGCAGCCGAGCGAAACGTGAGCACGCAAGGCCGTCCACCGACGGGACCGCTAAGGTATTTGAGGCGAGCCGGACGGCAACACCCAAGTCCACTTCCAGCCCGGGCAGGACCCGGGCGGTGTGAGGTTTTCAAGACACTCAGACAGGCATACCCTCCGGAATACCAGAGGGTGCAAGGTGCGTTCAAAGATTCGATGATTCAC
+
BBBBBFBDBBBFGGGGGGGGGGGHGHHHHGGHHHHHHHGGHGGGGGGGGFHGHHHHHHGHFFHHHGEHHHFHGHHHHHHHHHHGHHHHHHHHHHHGFGHHH:HHGHGHHGGGGGGDCGGG>FGH9GHHHHGCGFGGGGGGGGFGDHHHGGFFFEHHGCDFGGGGHGGAFGGGGFFHFGF=<BCFFFEFGGGGGGGFCFHGHGGFFHGGHHFFHFFFFFFFFGGGGHFGFCAGGGGGGGE?EHFHGGHGHHFFGHGHFDBAHGHGGHHHHHFHHEF?GGGHHGHHHHFFFHEGHHGGHCHEE?GFFGBFFFGGGFFFFFFFF?BAAA
@M02197:102:000000000-ALU3V:1:1101:14420:12883 1:N:0:1
CTGGACGCATTATCCTCCGCTTATTGATATGCTTAAGTTCAGCGGGTATCCCTACCTGATCCGAGGTCAACCTTGTAAAAATAAATGGGTTGAGGCCGGGCTGCGAGACCTTGCAACTCAGTACGTGCTTTGGAAAAGCTCGTTGTACCGAGGGTCTCACAGACGCCGTCATTGTCTTTGGGACCGACCGCGGGCGAACCGCGGTCAGAGTCCAACACCAAGCCGGGCTTGAGGGTTGATAATGACGCTCGAACAGGCATGCCCACCGGAATACCAGTGGGCGCAATGTGCGTTCAAAGATTCGATGACTCAC
+
CCCCCFCCBCBFGGGGGGGGGGGHHHHHHHHGHHHHHHHHHHHGGGGGHHHHHHHGHHGHHHHGGGGHHHHHHHHHHHHHHHHHHGHHHFGGHHHGGGGGGGGGGGGGGGHHHHHHHHHHHHHHGHHHGHHGHHHHHHHHHGGGHGHHHGFGGFGHHHHGHHHHGGGHGHHHHHGGHHHHGGGGGGGGGGGGGGGGGGGGFGHGHHHFHHHHHFFGGGGGGGGGHFGFEHHGGHHGHGHHHHGGGGGHHGHHHHHHHHHHGGDGGGHHHHHHHGHHGGGGGDFHHHEEEGGGGGGGGGGGGFFFFFFFCBBAA
@M02197:102:000000000-ALU3V:1:1101:29325:13028 1:N:0:1
CTGGACGCATTATCCTCCGCTTATTGATATGCTTAAGTTCAGCGGGTATTCCTACCTGATCCGAGGTCAACCTGAAAAAAATTCGTTTTAGAGGCCGGGTCCGTGACACCTTGAAACTCGACGCGTGCTCCGGAAAGCTCAGTGCGAAGAGGGTCTCACGGACGCCGTCATTGTCTTTGAGACCAGTTGGTCGCGAACGATCCAACGCGGTCCAACACCAAACCCGGGGGTTTGAGGGAGGATAATGACGCTCGAACAGGCATGCCCTTCGGAATGCCAAAGGGCGCAATGTGCGTTCAAAGATTCGATGACTCAC
+
BCBCBFBBCBCFGGGGGGFGGGGHCHHHHHGHGHHHCFGHFHHGGGGCGHHHHHHHFHHHHHHGGGFHHHGHHGHGHFGGGHHHGGHGGHHFHEGFGCGEEHGHGGGGHGHHGGGHHHHGHFGGGGGGGFHGGGGGHFHFGGEEGGGGEGCECFFFHHHG;-CC@@DGGHFHGGFFHHHDGEGFBGGCFFDFCFHEFGHHFFGGFGCDFGHHHGGFFFGGGGGGGGFEGHDBHHFGFHGDHFGHHFGGFFGGEFHHHHHHHHGGFGFEAHFHFGFCHHHHGGGCGHGGFGGGGFGGFCGGGGGGFFDFDBDBAAAA
@M02197:102:000000000-ALU3V:1:1101:14014:13026 1:N:0:1
CTGGACGCATTATCCTCCGCTTATTGATATGCTTAAGTTCAGCGGGTAGCCCTACCTGATTTGAGGTCAAAGTCAAAAGGTTGCGCGATGGCAGGTTCTAAGCAGTCATCACCACAAGGAAAGACGAAACTTATTACGTCTGACACTGATGTGGGATGTTCCACTAAGTCATTTGAGGCGAGCCATTGCTGGCAAATCACCCAAGTCCAATCCAACCAGTTCAAAAGAACTTGAGAGATTGAGATTTCATGACACTCAAACAGGCATGCCTTTCGGAATACCAAAAGGCGCAAGGTGCGTTCAAAGATTCGATGATTCAC
+
CCCCCFCCCCCFGGGGGGGGGGGHHGFGHHHHHHHHHFHHHGHGCGGGGHFHHFHHHHBGHHGGGH?G3FGF5FEGHHHGGFHHGGGGGGGHEGGGHHGHGHHGHGHHHHHBGFGGHHGHHFEFHGHGECHBGHHEHGHHGHGHFHHHHFFHHHGHHGGGHHHHGHHHGGHHHHFFECEGFGGGHHFFGHHHHHHHHGGGHHHGG;HHHGHGGHHHHHHFFGHHGFFFFHHHHHHHFGGFHGGHHG5FGEGFGHGHHHGFFHFHHFGHHEAE?HHHHHGHGHFFGGGGGGHHHGEEAFCFGGGGGGGGFFFFFDB>AAAA
@M02197:102:000000000-ALU3V:1:1101:7611:13189 1:N:0:1
CTGGACGCATTATCCTCCGCTTATTGATATGCTTAAGTTCAGCGGGTAGTCCTACTTGATTTGAGATCAAAAAATGGGGCCGCGCGGTAAGGCGTAGCCAGTCGTGGTTTTCGTAGCAGTCCACACTCACGCAAGTTCGCAAAAAGAATTAGCAACTCACTGGTGATCCAGCATACTGTATTTAAGGCGAGCAGGTGCGCGAAGCGCGCGCCTGCAAACCCATGGACCCGCGCGGGGTGTTTCGTTACAAAACGACCCCGTTTGGAGAAATTCACGACGCTCAAACAAGCATGCTCCAAGGAATACCAAGGAGCGCAAGGTGCGTTCAAAGATTCGATGATTCAC
+
ABBBCFDBCCCFGGGGGGGFGGGHCHHHHHHHHHHHHHHHHGHGGGGGGHHHHHHHHGHHHHHHGHHHHHHHGFHHGHGGGGGGGGGGGGHHHGGGGGHHHHHGGGGGGHGHGHGGGHHHHHHHGGHHHHHHGGGHHHFGGGGHHGEHEHHHHGEHHG<G;HFFGE9GGGGGGGGGGGFGGGGGGGFGDGCBFFEFFFDFFFFFFFFGGGHGHFGFGHHFFGHHFFFGGFFGFGGGH<E9@DFGFF?GGGGGEEGGGCGHHHHGHEHHGHGHGECFCGHGHHFHHGHHHHHHHHHHHHHGHHHHHFGHHGGGGGHHHHGGGFFFGFFCGGGGFFBFFFFFAAAAA
@M02197:102:000000000-ALU3V:1:1101:27277:13213 1:N:0:1
CTGGACGCATTATCCTCCGCTTATTGATATGCTTAAGTTCAGCGGGTATCCCTACCTGATCCGAGGTCAACCTTGTAAAAATTGGGGGTTGAGGCCGGGCTGGAGGACCTTGAAACTCGACACGTGCTTTGAAAAAGCTCATTGTACCGAGGGTCCAACAGACGCCGTCATTGTCTTTGGGACCGGTGTCCGCGCAAAGGCGGCACCAGAGTCCAACACCAAGCCGGGCTTGAGGGTTGATAATGACGCTCGAACAGGCATGCCCACCGGAATACCAGTGGGCGCAATGTGCGTTCAAAGATTCGATGACTCAC
+
BBBBBFBBBBBFGGGGGGGEGGGHHHFHHHHHHHGHHHHHHGHGGGGGHHHHHHHHHHHHHHHGGGGHEGHHGHHHHHHGHHHHHHGGGCFHHHGGGGGGGGGHHGGHHHHHHHHHHHGHGGGGHHFGHHHHHHHGGHHHHHHHHHHHGGGGGFHGHHHGHHHFGGGHHHHHGHHHGHHFFGGGGGGGGGGGGGHHGFGGFHFGFFFHHFHGHFGGFAGGGGGFGHFFFHGHHGFFHHHHHHHGGGGGGHCHHHGHHHGCBGGGGGGHHHHHGHHHHGGCGGGHHGHEAGGHGGGGGFGGGFFFFFDFD?ABBB
@M02197:102:000000000-ALU3V:1:1101:27313:13240 1:N:0:1
CTGGACGCATTATCCTCCGCTTATTGATATGCTTAAGTTCAGCGGGTATCCCTACCTGATCCGAGGTCAACCTTTAATGATTGGGGTTGTTTAACGGCGTGACCGAGACGCGCACCTTTAGCGAATAGTTTCCACAACGCTGAGGGACGACTCGGACCCAGCCGGAAGATTTGAGGCGCGCGGCTAACCGCGTCGCCCAATACCAAGCGAGGCTTGAGTGGCGAAATGACGCTCGAACAGGCATGCCCCCCGGAATACCAGGGGGCGCAATGTGCGTTCAAAGATTCGATGACTCAC
+
BBBBBF3ADBBFGGGGGGG?EGGHGHGHHHHHHGHCHFGHFHHGGFGGHHFHHHHHHFGHGHHEGEGHHGHFFHHHHHE47HHG<GE7,GEFH<HG;GGGC?CGF;CC9=@FC;GGFGBDBGG/@CFHDFHG8HHHHC//ACCCAA@@CD--A.AF?CDA...4C1?D99#FAB9;.9:99BAC-.::AA>--:.:ADDC;FFF/B@.;FEG$:=/BBA:<BD=<<./:C9C0;11;1<?1#9>//////0B22A1A/AA/A00A0D1DGAA00A113DF3GGGCB13BBDDA?AAA
@M02197:102:000000000-ALU3V:1:1101:18107:13245 1:N:0:1
CTGGACGCATTATCCTCCGCTTATTGATATGCTTAAGTTCAGCGGGTATTCCTACCTGATCCGAGGTCAACCATTAAAAATTGGGGGATTTAGCGGCCAAAGACGCTGCAACTCCAGTCAAAAGCGAGATAAAAATTTACTACGCACAGAGGATATCGCAGATCCGCCGTTGTATTTCAGGAGCTACAGCTAGCAAAAGCAGTAGGCTCCCAACACTAAGCTAGGCTTAAGGGTTGAAATGACGCTCGAACAGGCATGCCCACTAGAATACTAATGGGCGCAATGTGCGTTCAAAGATTCGATGATTCC
+
1AAA1CDDDAAFGGGGGGGGGGGHHHHHHHGGHHHHHHHGHHGGGGGGBGHHHHHHGBGFBGCC/EEFHDFFGHHEHHHHHFHGFGG?E;GDDGGE9GBGHG<CCGFFGBGBFFGH7FFFBG:HHF<@C9BFGHH9CGGHHFHF0#CEH0GEAFHHFGFE.<0GHGGGGCGFGG<F1F;F1HFF>FFFFFFFHFFBCFF>1:CCFF/B>EEB@B9B92@C>1FG1BGBFF/9F@;GFFEGCGFAGF/FGGDF11FBGAA0BF2DFG2GDBF2B00E0001FF100A111GBFFGGEBC1B@B@@1?>1A
@M02197:102:000000000-ALU3V:1:1101:13898:13435 1:N:0:1
CTGGACGCATTATCCTCCGCTTATTGATATGCTTAAGTTCAGCGGGTATCCCTACCTGATCCGAGGTCAACCTTTGAAAGAGTTTAACGGCCACGACCGCCCGCACTCCAAAGCGAATATGTATCACAACGCTTAGAGACGGACAGCTCGGCCGGAGACTTCAAGGCGCGCGGGAGCCGCGACGCCCAACACCAAGCGAGGCTTGAGTGGCGAAATGACGCTCGAACAGGCATGCCCTTCGGAATACCAAAGGGCGCAATGTGCGTTCAAAGATTCGATGACTCAC
+
ABB@AFBCBBCFGGGGGGGGGGGHHHHHHHHHHHHGHHHHHHHGGGEGHHGHHHHHEFHHHHHGGGGHHHHGHHHGHHHGHHGGHHEHGEGGGGGGGGGGGGGGGGGHHHHGFHGGGFEHHHGHHFHHFGGGGGGGFHHHGGGGGFHHGGGGGGHGGFGFGGGGGGGCGGGFAFFFFFFGFEGFGHFFFFFFFEFFFFFFFCGGHGFGAEGAFHFFDEFFGCEGHFHFFBFHFFCFGGFFGFGDAF3CGGGGGE2F5HHEA2GHGGBGGBGGGGCBFD5FFAA3AA
@M02197:102:000000000-ALU3V:1:1101:18120:13499 1:N:0:1
CTGGACGCATTATCTCCGCTTATTGATATGCTTAAGTTCAGCGGGTATCCCTACCTGATCCGAGGTCAACCTTTGAAAGAGTTTAACGGCCACGACCGCCCGCACTCCAAAGCGAATATGTATCACAACGCTTAGAGACGGACAGCTCGGCCGGAGACTTCAAGGCGCGCGGGAGCCGCGACGCCCAACACCAAGCGAGGCTTGAGTGGCGAAATGACGCTCGAACAGGCATGCCCTTCGGAATACCAAAGGGCGCAATGTGCGTTCAAAGATTCGATGATTCAC
+
CDCCDFDDCDCFGGGGGGGGGGGHGFFHHHHHHGGHHHHGFHGEGFGHHHHHHHHHHHHGHHGGGGHHHHHHHHHHHHHGHBFHHGHGGGGGGGGGGGGGGGGGGGHHHGHHHGGGGGHHHHHHHGHHGGGGGGHHHHHGGGGGGGGHGGGGGGGHGGHGHGGGGGGGGGGFGGGGFFFGGGHGHHGHFFGGHGGGHHGHHHHGGFGGGHHGHHGGFFGHHFHFHHGHHHHGGGGGGGHHHHHHHHGHHGGGGGHHGHGGGGHGGGGGGGGGGFFFFFFFA@CCC
@M02197:102:000000000-ALU3V:1:1101:16416:13602 1:N:0:1
CTGGACGCATTATCCTCCGCTTATTGATATGCTTAAGTTCAGCGGGTATTCCTACCTGATCCGAGGTCAACCTGAGAAATAAAAGGTTAGACCGGCCCGACGAGACCTTGCAACTCCCCGCGTGCCTCGAAAGACTCGTTGCGAAGAGGGTCCCACGGACGCCGTCATTGTCTTTGAGACCAGTTGCGGACGAACCACAACGCGGCCCAACACCCAGCCCGAAGGTTGGAGAGAGGATAATGACGCTCGAACAGGCATGCCCACCGGAATACCAGTGGGCGCAATGTGCGTTCAAAGATTCGATGATTCC
+
CCCCCFCCCCCFGGGGGGGGGGGHHHHHHHHGHHHHHGHHHHHGGGGGHHHHHHEHHGHHHHGGGGGHHHFHHHHHHHHHHHHHHGHHHGFHGFEGGGGGGGGGGGGHHFFFHHHHHHGFGFFGGHHHGGFFGHHGHGGGHGGGGGGGFGGGGHFGGGGGGGGHHHGFHHHGGHFHHHHGHHGGGGGGGGGHFFGGGGFGGGGHHGHHGGFHGGGGGGGHGHHGHGHHHHHHHHHHGFHGGGFGGEHGFHHHHHHFHHGGGEAGHHHGGHHHHHEGGGGDGHHHGGGGAGGGGGGGGGFFFFFFFBBA?@
@M02197:102:000000000-ALU3V:1:1101:7743:13593 1:N:0:1
CTGGACGCATTATCCTCCGCTTATTGATATGCTTAAGTTCAGCGGGTATTCCTACCTGATCCGAGGTCAACCTGAAAAAAGTTTTTAGAGGCGACCGGGTCCCTGGGCCCTTGAAACTCTACGCGTGCTCCGGAAAGCTCAGTGCGAAGAGGGTCCCTGGGACGCCGTCATTGTCTTTGAGACCAGTTGGGCCTTGCGGCCAACGCGGTCCAACACCAAACCCGGGGGTTTGAGAGAGGATAATGACGCTCGAACAGGCATGCCCTTCGGAATGCCAAAGGGCGCAATGTGCGTTCAAAGATTCGATGACTCAC
+
AABB@FDDBCCFGGGGGGGGGGGHHHHHHFFFHHFHHHHHHGHGGGGGHHHHHGHFHHHHGHHGGGFHGGHHHHHGHBGCFGHHHGHG<;HGCGGGEEED@FHFHFEHEGHHHFHFHEHHHHFGFGGG;HHGG0@0=GHGHHHHHGGGEGEGCEFFGGDFAFFAFDGGA0GHGFGFGHGFF?FFFGGFFGFAEFFGCHEFGGGFFGHHFGEFBFFGGGGGFGGGEEFGB@FFGHHGHFFD@5?FEB01AA1HHFFGEHHFEF??CEBFHHGBBHHGGGGGGGGHHFHCEECGGGFGGGFFGGFFFBFBFBBABB
@M02197:102:000000000-ALU3V:1:1101:5333:13571 1:N:0:1
CTGGACGCATTATCCTCCGCTTATTGATATGCTTAAGTTCAGCGGGTATCCCTACCTGATCCGAGGTCAACCTTGTTATAATAAAAAAGGGGAGACCGGGCTAGAGGTCCTTGAAACTCGAGTGCGTGCTCGTGAAAGCTCGTTGCACCGAGGGTCCTCTGGACGCCGTCATTGTCTTTGGGACCGGGGAGGGCCCGAGGGCCCGCCCCTAGATCCAACACCAAGCCGGGGCTTGAGGGTTGATAATGACGCTCGAACAGGCATGCCCACCGGAATACCAGTGGGCGCAATGTGCGTTCAAAGATTCGATGACTCAC
+
AAAAAFCCCCCFGGGGGGGGGGGHHHHHGHHHHHHHHHHHHHHGGGGGHHHGHHHHHFBGHHHGGGGHHHHHHHHHHHHHHHGHHHHGGGGG/GGG:GG9GG::;HHFGHF:3G<:H<HG;GGE;GGGCG#.38CF99HHH:G;HG<HGF:CCDGH9GGCG:0G-A.@D8GGGG9FFGFGGGGG:GE;>FFA5FFCFFFFAFGGGGFFHGEHGFGHGHFGFFEGGGGGGGHHHHHGGHHHHHHFFFEDFGFHFFHGHHGHHHFEGFFGGGHHHHHHHHHHGGGGGGHFHBE2EEHFGEBGGGFGFFFFFFFF??BBA
@M02197:102:000000000-ALU3V:1:1101:8085:13825 1:N:0:1
CTGGACGCATTATCCTCCGCTTATTGATATGCTTAAGTTCAGCGGGTATTCCTACCTGATCCGAGGTCAACCTGAAAAAAATTCGTTTCAGAGGCCGGGCCCGTGACACCTTGAAACTCGACGCGTGCTCCGGAAAGCTCAGTGCGAAGAGGGTCCCACGGACGCCGTCATTGTCTTTGAGACCAGTTGGTCGCGAACGATCCAACGCGGTCCAACACCAAACCCGGGGGCTTGAGGGAGGATAGTGACGCTCGAACAGGCATGCCCTTCGGAATGCCAAAGGGCGCAATGTGCGTTCAAAGATTCGATGACTCAC
+
CCCDEFECDEDFGGGGGGGGGGGHHHHHHHHHHHHHHHHHGHHGGGGGHHHHHHHHHHHHHHHGGGGFHHHHHHHHHHHGGHHHGHHGHHHHHGGGGGGGGGGGGGGHHGHHGHHHHHHGCDDGFGGGFFHGFFGGHHGHHHHHHGGGGGGHGEGGGGGGGGGGGGHFGBFFHGHHHHHFHHFHHFFGFFDFFFHFFFHFFEGGGGGFHHHGHGHFFFGGFFGFGGGHGFHHFHHGGHHHHGHHGGGGGEBHGHHHGFHHAEGGGGGGGHHHHHDFCFHHGGGGGHGHHGGGEFGFGGGGGCGGFFFFFFF@AAA3
@M02197:102:000000000-ALU3V:1:1101:11358:14016 1:N:0:1
CTGGACGCATTATCCTCCGCTTATTGATATGCTTAAGTTCAGCGGGTATTCCTACCTGATCCGAGGTCAACCTGAAAAAAATTCGTTTTAGAGGCCGGGCCCGTGACACCTTGAAACTCGACGCGTGCTCCGGAAAGCTCAGTGCGAAGAGGGTCCCACGGACGCCGTCATTGTCTTTGAGACCAGTTGGTCGCGAACGATCCAACGCGGTCCAACACCAAACCCGGGGGCTTGAGGGAGGATAATGACGCTCGAACAGGCATGCCCTTCGGAATGCCAAAGGGCGCAATGTGCGTTCAAAGATTCGATGACTCAC
+
BBCCCFCCCCCFGGGGGGGGGGGHHHHHHHHHHHHHHFGHHHHGGGGGHHHHHHHHHHHHHHHFGGEGHHHHHHHBGHHGGHHHGFGGGHHHHHGGGGGGGGGGGGGHHGGHHHHHHHHGHGGGGGGGGGHFGGGGHHHGHHHHHGGGGGHGGGGGEGGGGGGGGGHHHHFFFFFFHFHFGFFEFFFGGGFGFFFHGFFHGHGFFFFFHHHHHGGFGGFFFFGGGGGHGHFAHHHGFGHHHGHFHGGGCCFAGHFGHHHHFHGGGGGFGHHHHCHHFGHH?GE?FGBHHGGGGHGGGGF5GEGGCFBFFFFAABAA
@M02197:102:000000000-ALU3V:1:1101:14534:14093 1:N:0:1
CTGGACGCATTATCCTCCGCTTATTGATATGCTTAAGTTCAGCGGGTAATCTTACCTGATTTGAGGCCAGAAAGGAATACATAAAGAATTATGTATGTGTGTGTTTGTTTGGTAGCAGATGACAAAAGCACAAGATTTTTATGGGTTTGCCTTAACAAAAATCTATGGCTGACACTCATCCACTCATACTTTTAAGGCAAGGTGATACAAAGAGGCTAATCTCATCACCAAGCCCAAGGACCCGTTAAAAGAATTTTTCATAAAAAAAAACCCTTTTAATGGAGATATTCACGACACTCAAACAGGCATGCTCCGAGGAATACCAAGGAGCGCAAGATGCGTTCAAAGATTCGATGATTCAC
+
ABB@BFBBBBBFGGGGGGGGGGGHHGGFHHHHHHHHHFHGHGHGGGGGHHHGHGFHHHEGHHBHGHGGHHHHHHHHGHHHFHHHHHHHHHHHHHFHH@GBG?FFHHHFHFGGHHHHHHHFHHHHHHHHGHHGHFHHHHFHHHGHHHGG8HHFHHHHHHHGHHGGHHFHFHGFHHEHEFGHGFHHFGHHHHHHFHHGBCHFGGFFFFGFHHHFHHHFFFBGHFHHGFBGCGCAAFHGGE?GFGGFHFHGBD4HGGFG44EHHGGGGGEEAGE1GDGFE5GFHGHGGFGEGEBCG5HGEDEE5HHHGBDGHAE1DCGHHHHGHHHFHHEE2CFGHHFCEEEF4BGFFGGEFGFBFFFFBBBABB
@M02197:102:000000000-ALU3V:1:1101:26146:14372 1:N:0:1
CTGGACGCATTATCCTCCGCTTATTGATATGCTTAAGTTCAGCGGGTATCCCTACCTGATCCGAGGTCAACCTTGTAAAAATTGGGGGTTGAGGCCGGGCTGGAGGACCTTGAAACTCGACACGTGCTTTGAAAAAGCTCATTGTACCGAGGGTCCAACAGACGCCGTCATTGTCTTTGGGACCGGTGTCCGCGCAGGGCGGCACCAGAGTCCAACACCAAGCCGGGCTTGAGGGTTGATAATGACGCTCGAACAGGCATGCCCACCGGAATACCAGTGGGCGCAATGTGCGTTCAAAGATTCGATGACTCA
+
BBCCCFCDCCBFGGGGGGGGGGGHHHHHHHHHHHHHHHHHHHHGGGGGHHHHHHHHHHHHHHHGGGGHHHHHHHHHGHHHHHHHHHGGGGGHHHGGGGGGGGGHHGGHHHHHHHHHGHGHGGGGHHGGHHHHHHHHGHHHHHHHH;HHGGGGGFHHHHGGHHHGGGHGGHGGGHGHHHHGGGGGGHGGFGFFGHHGFGGGHGFFHHGHHFFGHFGGGGGGGGGEGFHEHHHHGHHHHHHHHHGGGGGGHGHHHHHHGHHGGGGGGGGHGHGBFGHHGGGGGGHGHHGGGGGFGGGBGGGGFFFFFFFBB@@A
@M02197:102:000000000-ALU3V:1:1101:13355:14493 1:N:0:1
CTGGACGCATTATCCTCCGCTTATTGATATGCTTAAGTTCAGCGGGTATCCCTACCTGATCCGAGGTCAACCTTGTTATAATAAAAAAGGGGAGACCGGGCCAGAGGTCCTTGAAACTCGAGTGCGTGCTCGTGAAAGCTCGTTGCACCGAGGGTCCTCTGGGCGCCGTCATTGTCTTTGGGACCGGGGAGGGCCCGAGGGCCCGCCCCTAGATCCAACACCAAGCCGGGGCTTGAGGGTTGATAATGACGCTCGAACAGGCATGCCCACCGGAATACCAGTGGGCGCAATGTGCGTTCAAAGATTCGATGATTCAC
+
DDDDDFDDDCDFGGGGGGGGGGGHHHHHHHHHHHHHHHHHHHHGGGGGHHHHHHHHHGHHHHHGGGGHHHHHHHHHHHHHHHHHHHHGGGGG;G;G;GGGG9GGHHGGHHHHHHH<H<<G;GHH;9GFGGHGGHHGHHHHGGGGHGHH<G*GGG;GH;HHHH/CBDGGGG:GF8FGGG;GGF;G;FFFF:FFFFF:C:FFFFGGGGFFHHHHHHHHFFFAGGGGGGGGHGHGHHHHGHHFFHHEHHGGGCGGHEFHHEFHHHHHGE?EFGHGHHHHGFHHGGGGGGGHHHGGFGHGGGFGGGGGGFFFFFFFCCCCC
@M02197:102:000000000-ALU3V:1:1101:22644:14521 1:N:0:1
CTGGACGCATTATCCTCCGCTTATTGATATGCTTAAGTTCAGCGGGTATTCCTACCTGATCCGAGGTCAACCATTAAAAATTGGGGGATTTAGCGGCCAAAGACGCTGCAACTCCAGTCAAAAGCGAGATAAAAATTTACTACGCTCAGAGGATATCGCAGATCCGCCGTTGTATTTCAGGAGCTACAGCTAGCAAAAGCAGTAGGCTCCCAACACTAAGCTAGGCTTAAGGGTTGAAATGACGCTCGAACAGGCATGCCCACTAGAATACTAATGGGCGCAATGTGCGTTCAAAGATTCGATGATTCAC
+
BBABAFBBBBBFFGGGGGGGGGGHHGHHGHGHHHHGHHHHHHHGGGGGHHGHEHHFHGHHHHHGGCEEHHHHGHHHHHHHHHHGHGGFGGHHFHGFGGGEHHHHGGGG8HHHHHHHHGHHHHHHGF0CGGHHGHHGHHHGFHH8GGFGGHH9HFH:8CFEFGHHHHGDHHHGHGGGGHGHHFGGGHHHHHGHGFBFHHHHGHGHGFGFGGHFGGFHHHGBGGHGHHHHFHGHGHHHHHHGFGGGHHGGHHHHHHHHHE2AFHHFGGHHHHGCHHGGGGGHHHHGGGGHFGGGGGGGGGFFFFFFFBCCBA
@M02197:102:000000000-ALU3V:1:1101:28024:14472 1:N:0:1
CTGGACGCATTATCCTCCGCTTATTGATATGCTTAAGTTTAGCGGGTAGTCCTACCTGATCTGAGGTCAAATCAAGAGTGCATTGACTGCGGTTTAGAGTGCGGACGGAGACAACTGATGTTTCGTCACACTAAGGCATTTAAGGAAGGCCAGAGGCGATCCCAAAGCTCAATGACGGTCAAGAAACCGCCAGAGAGAAGGTCTAATGACACTCAGACAGGCATACCCTTCGGAATAGCAAAGGGTGCAAGGTACGATCAAAGAATCGGCGACTCAC
+
AABBBFBDBBBFGGFGGGGFFG?GBB5FFFFGHHHHHHHGBGF?CEGGFFFHHHGG9HHHH8HG;FHHGEGH99HFHHHFHFF9BGHHGHGGG9G:HHB9FBEEFGFGGG@FFGE8GFHFFFHHDGDHGHHHFFF8EH@GHHFF1?G8A5HEHGH8FGCCGGFGHH8FEGFC:GGE>1CBGF19FGGG19DGFFCF?EFBECFFGBF2B1BF9;BBBBBB2AEFB/EBBFFF22A21#9A0;BA1B111AA0B00133B33AB0111>111D1>11>
@M02197:102:000000000-ALU3V:1:1101:14353:14604 1:N:0:1
CTGGACGCATTATCCTCCGCTTATTGATATGCTTAAGTTCAGCGGGTAGTCCTACCTGATCTGAGGTCAAAGTACAGGTTTGTGATTAGAGTGGCTTCACGGTTTACTTAAAACGTATTACCACTTAGGCATTTAAGGAAGGCCAAAGGCGATCCCAAAGCACACACTGCAAACGCAGAGGTGAAGTTCTAATGACACTCAGACAGGCATACCCTTCGGAATACCAAAGGGTGCAAGGTGCGTTCAAAGATTCGATGACTCAC
+
ABBBBFDB?AAFGGGGGGGGGGGGHHHHGHFHHHHHHHHHHHHGGGGGGHHHHHHHHHHHHFHHHGHHHHDGF>DBGGFGHFBFHHHHGHHHGHHGGFGHHGFCFHHHHGBBFHHFD3FHFFHHHGFBD4G4HHHHHHGGFGFFFFGGGEFFGGHHGGGHFFHHGFGCG?EDGG33<FCGG@FFFBFAFHHHHFF9GGHGHGFHGHFFFB*E6GGGHHHHGFHHGGHGGHHGHHGGGGGGHFGGGGGGGGGFFFFFFFCBBA?
@M02197:102:000000000-ALU3V:1:1101:15389:14587 1:N:0:1
CTGGACGCATTATCCTCCGCTTATTGATATGCTTAAGTTCAGCGGGTATCCCTACCTGATCCGAGGTCAACCTTGTAAAAATAAATGGGTTGAGGCCGGGCTGCGAGACCTTGCAACTCAGTACGTGCTTTGGAAAAGCTCGTTGTACCGAGGGTCTCACAGACGCCGTCATTGTCTTTGGGACCGACCGCGGGCGAACCGCGGTCAGAGTCCAACACCAAGCCGGGCTTGAGGGTTGATAATGACGCTCGAACAGGCATGCCCACCGGAATACCAGTGGGCGCAATGTGCGTTCAAAGATTCGATGACTCAC
+
CCCCCFCCCCCFGGGGGGGEGGGHGHHHHHHHHGHHGHHHHFHGGGGGHHHGHFHHHHGFHGHGGCEHHHHHHHHHHFHGHHHHHHHGHHFGHHHGGGGGGGGGGFEGGGHHHHHHHHGEBGHFGHGHFFHFHFGGHHHFHGDGHGHGHGGGGGFHHHGHHGHHGGGGECDFHGGGGGFGGEGGGGACGFFGFCCFADFCFCHFHHHGGEGFFFHFFFFGGGGGHGEGFHHHFHGHHHHHHG1EAGEBHDHGFEFGHGGHGEFFE?HHFGHHHGHGGGGGGGHHFHGGGGGGGFGGGBCGGFFFFFFFCBCCB
@M02197:102:000000000-ALU3V:1:1101:29698:14555 1:N:0:1
CTGGACGCATTATCCTCCGCTTATTGATATGCTTAAGTTCAGCGGGTAGTCCTACCTGATCTGAGGTCAAATCAAGAGTGCATTGACTGCGGTTTAGAGTGGGCCAGTGCGAAACTTATTACGCATTCCACTTAGACATTTAAGACGAGCCAAGGCGAGCCATGGCAGCGTCCAAACCATCAGTCAGAAACCTGACGGATGAAGACTATATGACACTCAAATCAGGTAGGGCTACCCGCTGAACTTAAGCATATCAATAAGCGGAGGAATTCAGCACCAG
+
ABB3AFDBDBBFGDGGFFEGGGGFHDHHFGHHDEEHHGHHHHH??E0AFGFHBFFEHGHHFH;EBFFGFFDDCGFHHHFFFHHFFFHHGGGGGGDHHGGEFGHGCEFFFHHHFHGHHHHFHHGG21EH@DBGHGFGHHHHDGFFDGEHFGCHHGEFCGCFFHHHEECGGFGGGFDGCGGFCHHEHGGHGFGGGHFFGHHHHGFBFHHHHGGEBFGGFHGFFHGHHHHFHBGBAFGGGHGHHHG4HHGFFDGGHGDGF?GCGGGGGGGGFFFBFFFBBBBB
@M02197:102:000000000-ALU3V:1:1101:23126:14622 1:N:0:1
CTGGACGCATTATCCTCCGCTTATTGATATGCTTAAGTTCAGCGGGTATCCCTACCTGATCCGAGGTCAACCTTTGAAAGAGTTTAACGGCCACGACCGCCCGCACTCCAAAGCGAATATGTATCACAACGCTTAGAGACGGACAGCTCGGCCGGAGACTTCAAGGCGCGCGTGAGCCGCGACGCCCAACACCAAGCGAGGCTTGAGTGGCGAAATGACGCTCGAACAGGCATGCCCTTCGGAATACCAAAGGGCGCAATGTGCGTTCAAAGATTCGATGATTCAC
+
CCCCBFCCCCCFGGGGGGGGGGGHHHHHHHHHHHHGHHHHHGHGGGGGHGHHHHHHHHHHHHHGGG9GHHHHHHHGGHHHHHHHHHHHGGGGGGGGGGGGGGGGGGGHHHGHHHGGGGGHGGHHHHHHGGGGGGGGHHGHGGFGGFHFHGGGGGHHGHHGGGGGGGGGGHHHHGGGGGGGGFGHGHHGFGHFGHGGGHHGHHGFHHGGGGHHHHHGGGFGFGGHGGHHHHFGCGGGGFFHHHHFHCHHHHGGGGGHHHHGGGGHGGGGGGGGGCFFFFFFFCCBBC
@M02197:102:000000000-ALU3V:1:1101:26834:14702 1:N:0:1
CTGGACGCATTATCCTCCGCTTATTGATATGCTTAAGTTCAGCGGGTATTACTACCTGATCCGAGGTCAACCTTTGGAAAATTGGGGGGTTTTACGGCAAGAGTCCCTCCGGATCCCAGTGCGAGACGTAAAGTTACTACGCAAAGGAGGCTCCGGGAGGGTCCGCCACTACCTTTGAGGGCCTACATCAGCTGTAGGGCCCCAACACCAAGCAGAGCTTGAGGGTTGAAATGACGCTCGAACAGGCATGCCCGCCAGAATGCTGGCGGGCGCAATGTGCGTTCAAAGATTCGATGATTCAC
+
BCCBCFCCCCCFGGGGGGGGGGGHHGHHHCHHHHGHHHHHHHHGGGFFHHHHHHHHHGHHHHHGGGGHHHHHHHHH:HHF;H.HGFGG:DG/G<HGD9GGGGFHHHH<HGGAFGGG9GGGGGGGGGGGEEGGFFFFFFFFFFFF:FF9EFFFFFFFFCFFAFGGFFFFGGGHGFFHHHGHHHHHFHHGHHFFFHGHGFDGDGFFFFFFHFGGFFHFFGHHHHGHGHHHHHHGFFFFFHDHHHHHHHHFGGGGGHHHHHHGHGGCGGGGGGGFHHHGGGGFGBGGGGGFEGFFFFFFFA@BBA
@M02197:102:000000000-ALU3V:1:1101:23183:14813 1:N:0:1
CTGGACGCATTATCCTCCGCTTATTGATATGCTTAAGTTCAGCGGGTATTCCTACCTGATCCGAGGTCAACCATTAAAAATTGGGGGATTTAGCGGCCAAAGACGCTGCAACTCCAGTCAAAAGCGAGATAAAAATTTACTACGCTCAGAGGATATCGCAGATCCGCCGTTGTATTTCAGGAGCTACAGCTAGCAAAAGCAGTAGGCTCCCAACACTAAGCTAGGCTTAAGGGTTGAAATGACGCTCGAACAGGCATGCCCACTAGAATACTAATGGGCGCAATGTGCGTTCAAAGATTCGATGATTCAC
+
CCCCCFCCCCCFGGGGGGGGGGGHGHHHHHHHHHHHHHHHHGHGGGGGHHHHHHHHHHHHHHHGGGGHHHGHGHHHHHHGHHHHHGGG8GHHHHGGGGGHGHHHGGGGGHHHHGHHGHHHHGHHHGGGGGHHHHHHHH;HHHHGGGGGGFGGHHHHHHGGGCHGHHGGHGGHGHHHHHHHHHHHGHHHHHHHHHHHHHHHHHHHGGGHGHHHHGGHHHHHFHHHHGHGHHGHHHHHHHHFEFGGHHGGHHHHGHGHHGGHHHHEHHHHHHHHHGGGGGGHFHHGGFGHGGGGGFFGGFFFFFFFFCBCBB
@M02197:102:000000000-ALU3V:1:1101:3193:14926 1:N:0:1
CTGGACGCATTATCCTCCGCTTATTGATATGCTTAAGTTCAGCGGGTATTCCTACCTGATCCGAGGTCAACCTGAAAAAATAGATTTAGAGGTGGCCGGGCCCACAAGACCTTGCAACTCGACGCGTGCTCCGGAAAGCTCAGTGCGAAGAGGGTCCCATGGACGCCCGTCATTGTCTTTGAGACCAGTTGGCCGCGAGCGGTCCAACGCGGTCCAACACCCGAAACGCCCGCGGTAAAGCAGGGTTTTGGAGGGAGGATAATGACGCTCGAACAGGCATGCCCTTCGGAATGCCAAAGGGCGCAATGTGCGTTCAAAGATTCGATGACTCAC
+
AABB?FBBB?AFGGGGGGGGGGGHFDHHHFFFHHHCBGHFHHHGGG0EGHFHHFBGHGGHGBGGGGGGHGGGHFHBGG?EGGHHGHHGHHHBHEF0CE/?</>EFGF9B&F9HB2GFFF2;/2/@?CCDGHH/BA<CABDCCGGFD<ACEFFBAB:F:B::/:9?D?DC;CEF00#CFFFCBAAFGFEE9/B/9CB@?A@BG<@9BFBDCA;ADFF<9<GCCF0<@@3D@EEE1BFHHGF00E/19FFBGGEEFFGDEFGBF?/?/A0A/2B11EHHHHGEA////HHG1FBAGDAA0?GGFD1HHEGEECEFE3FGDGGFBFFFBFF11?AA
@M02197:102:000000000-ALU3V:1:1101:25897:14964 1:N:0:1
CTGGACGCATTATCCTCCGCTTATTGATATGCTTAAGTTCAGCGGGTATCCCTACCTGATCCGAGGTCAACCTTGTTATAATAAAAAAGGGGAGACCGGGCTGGAGGAACCTTTAACTCAAGTGCGTGCTGGTTAAAGCTCATTGCACCGAGGGTCCAACAGACGCCGTCATTGTCTTTGGGACCGAGCCCGCCGCCAGGGGAGGGCTCTGATCCAACACCAAGCCAGGCTTGAGGGTTGATAATGACGCTCGAACAGGCATGCCCACCGGAATACCAGTGGGCGCAATGTGCGTTCAAAGATTCGATGACTCAC
+
CCCCCFCCCCCFGGGGGGGGGGGHHHHHHHHGHHHHHHHHHHHGGGGGHHHHHHHHHHHHHHGGGGGHEHHHHHHHHHHGHHHHHHBFGFGGGGGGGGGGGGGGHHGGHHGHHHHHH:HHHEFHHGFGGGHHHFFFHFHHHGHHHGGHHGGGGGGHHHHGGHHHAEEGGGGFFFFFGFGGBDGGGGGGFGGFFCCFGFGGGHGGHHHGHHHHGFGFFFFGGGHHHGHFGHFHHHGHHHHHHHGHGGGGGHAGHGHGHHHHHHEE?EAGHHHHHHHHHHGGGGGGHGGHGGGGHGGGFGGGGGGFFFFFFFCCBBA
@M02197:102:000000000-ALU3V:1:1101:18702:15054 1:N:0:1
CTGGACGCATTATCCTCCGCTTATTGATATGCTTAAGTTCAGCGGGTAGTCCTGCCTGATTTGAGGTCTAAATTTAAAGTGACTGAGTTCGCATTAGAAGCGCCCTCGGTTTGAAATTGATTGCAACGTAATCAGCGAATAGTATTATTACGCCGAGTCAAGCCGCTGCTATTCAAAGCTGGGTGCGCTCGTGTATTTCAGCTGAGCCGATCCGAGCAAACGGTCCGACAAGCAGCCATAATCCAAGCCCAGACGCCCGTCTCATTACAAAACAGGGGGGTTGAGAGATTCACGACACTCAAACAGGCATACTCTTCGGAATACCAAAGAGTGCAAGGTGCGTTCAAAGATTCGATGACTCAC
+
AB?ABFBBBBBFGGGGGGGGGGCHF55BFHHHCHHHCGHHBGFEFG0AEFGBFGBGHHHGHHHHGFFHHHHHHDGHGHH5BGGHBGHFHHCEFGGHHHHHEGGGG?A@/??EEGHBHHHFBGEHHHE?GEFGFFFHDGGGG8FHFHHHFF<9F@@/A:FHBBD./@@DFFGHHFFFFGFHHHGHGG??FDHHGC<CBFCGFECGBFFBD.DDAFDDAFFFFCAD/9DFFD@/8GHGFEFFGGCFFFGFHGFE>EE//EB33EGHFF?GHHHFFGGFGFFFGGFD5G55A3GGGHFHHGHHHFHFG3FA55AHGGGDHHGGDDGF5BDBHHHHHFAF?EEE4BGGFGBDE4GFFFFFFF@BAAB
@M02197:102:000000000-ALU3V:1:1101:18720:15050 1:N:0:1
CTGGACGCATTATCCTCCGCTTATTGATATGCTTAAGTTCAGCGGGTAGTCCTGCCTGATTTGAGGTCTAAATTTAAAGTGACTGAGTTCGCATTAGAAGCGCCCTCGGTTTGAAATTGATTGCAACGTAATCAGCGAATAGTATTATTACGCCGAGTCAAGCCGCTGCTATTCAAAGCTGGGTGCGCTCGTGTATTTCAGCTGAGCCGATCCGAGCAAACGGTCCGACAAGCAGCCATAATCCAAGCCCAGACGCCCGTCTCATTACAAAACAGGGGGGTTGAGAGATTCACGACACTCAAACAGGCATACTCTTCGGAATACCAAAGAGTGCAAGGTGCGTTCAAAGATTCGATGACTCAC
+
BCCCCFCCCCCFGGGGGGGGGGGHHHHHGHHGHHHHHHHHHHGGGGGGGHHHHHGGHHGHHHHHGHHHHHHHHHHHHHHHHHHHHHHHHHGGGGGHHHHHHGGGGGHGGEGGGHHHHHHHHHHGGHHGHFHGHHHHGCCFGHGHHGHHHHHGGGGGGGHHHHHFGGGGGHHHHHGGHFHHHG?CDGGGGGGGGHHGHGGHHHHGGGGGGFGGGHHHFHGFGGGDFGHHFHHGGHHHHHHHHHGGGHEGBGFGGCCEDGHGHGHHHHHHHGHHGGGGGGHHGHHHHHHHFHGGGHHHGGHHHHHHHHHHHHGHGGGGHHHGHHHHHGHHHHHHHGHHGGCGHCGGGGGGGGGFFFFFFFBB@BB
@M02197:102:000000000-ALU3V:1:1101:18863:15145 1:N:0:1
CTGGACGCATTATCCTCCGCTTATTGATATGCTTAAGTTCAGCGGGTATTCCTACCTGATCCGAGGTCAACATTCAGAAATTGGGGGGTTTAACGGCCGGGAACCGCCACACTTCCAAAGCGAGAGAGATTACTACGCTCGGAGTTATAGCGAGCCCGCCACTGTTTTTCAGGGCCTGCAGCCGGAGCTGCAGACGCCCCAACACCAAGCAGTGCTTGAGGGTTGAAATGACGCTCGAACAGGCATGCCCACTAGAATACTAATGGGCGCAATGTGCGTTCAAAGATTCGATGATTCAC
+
AABBBFCCCCCFGGGGGGGGFEDHHHHHHHHHHHHHHHHHHHGGGGGGHHHHHHHHHHHHFHHFGGGHHHHGG::H;H/<#'HGH:G.DG;H<<G7:GG;;;;GG;GG:G9GG:G9GGGG9G988-F8FFF:E.::FF.9FAFFDF99FFFF:FFFFFGFHHFFFFHHGHHGGGGFFFFFFFFHFFHHHGFGFGFFGGHHFFFHGFHHFFHGGFHHHFHGHGHHHHEHGGGGGHHGGGFFHGFHHFEHGFDHHFGHHHHFFHGGGGGGGHGHFFGGHGGGGGGGGGGFFFFFBFBBABB
@M02197:102:000000000-ALU3V:1:1101:24416:15305 1:N:0:1
CTGGACGCATTATCCTCCGCTTATTGATATGCTTAAGTTCAGCGGGTATTCCTACCTGATCCGAGGTCAACCTGAAAAAATAGTTTTTGAGGAGGCCGGGTCCCCGGGACCTTGCAACTCAACGCGTGCTCCGGAAAGCTCAGTGCGAAGAGGGTCCCACGGACGCCGTCATTGTCTTTGAGACCAGTTGGCCGCGAACGGTCCAACGCGGTCCAACACCAAACCCAGAAGGTTTGAGGGAGGATAATGACGCTCGAACAGGCATGCCCTTCGGAATGCCAAAGGGCGCAATGTGCGTTCAAAGATTCGATGACTCAC
+
CC@BBFCCCCCFGGGGGGGGGGGHHHHHGHHHHHHHHHHHHHHGGGGGHHHHHHHEHHGHHHHGGGGHGHHHHHHHHGHGHFHFGHGGGGGHGDGCFFCF9GHFHFFFGGGHHHHHHHHHGHH;GGGGGGHGGGG9GHHHGHH9HHCGGGGHHGGHHGGFGGGGCCG8DDDFFFGFFFFGFEFFFFFFFFFFFFFFCDGHG1DDFFFGFGF>@EFFFFFEEEFFEGGBB0BDFGHHHFHHFGFFHGFB///?GA/AB11FB10BAC//A?CE2GBDB10EG00A00?BEFDA0A01FA3GF3FEA11CB@FDF?AA>1
@M02197:102:000000000-ALU3V:1:1101:27045:15312 1:N:0:1
CTGGACGCATTATCCTCCGCTTATTGATATGCTTAAGTTCAGCGGGTATCCCTACCTGATCCGAGGTCAACCTTGTTATAATAAAAAAGGGGAGACCGGGCCAGAGGTCCTTGAAACTCGAGTGCGTGCTCGTGAAAGCTCGTTGCACCGAGGGTCCTCTGGACGCCGTCATTGTCTTTGGGACGGGAGAGGGCCCGAGGGCCCGCCCCTAGATCCAACACCAAGCCGGGGCTTGAGGGTTGATAATGACGCTCGAACAGGCATGCCCACCGGAATACCAGTGGGCGCAATGTGCGTTCAAAGATTCGATGACTCAC
+
BBBBBFBBBBBFGGGGGGGGGGGHHH5GFHGGHHHHGHGFHGFGEGGGGFHHHHHHHFGGHH1EEGGHHHGHHHGGGFHHHHHHHHHGGCGC?E;;-GG4?+;G<F;G:H0:HGF;HFEA09GGEDE<+G:?DFG5%:<G<C9GHDF:F:7C3-CCH:H.H9GF;B,G-3EGGF0CFG-B/59F#;9-94?ADD8FCAAFFFDACCCFFE1BF1BF<EFGFGEFAFFFFFDDEHHHEHHHFFFBB>//FEEG/?GHHGF11AEAF/AA/A02FBGA10FHCGEE0A11BHEEA0B113GFGGA1CBFFD@@@A1AA@
@M02197:102:000000000-ALU3V:1:1101:10472:15264 1:N:0:1
CTGGACGCATTATCCTCCGCTTATTGATATGCTTAAGTTCAGCGGGTATCCCTACCTGATCCGAGGTCAATCATAAAAAAGTTTGGGGTTCTGGCAGGACACCACCGGGACTCTGTCGCGAGGAGTATTACTACGCGTAGAGCCAGGAGGCACCGCCACTGCTTTTAAGGGCTGCCCTGTGACGGGCAGGCCCCAACACCAAGCTGAGCTTGAGGGGTGATAATGACGCTCGAACAGGCATGCCCCCCGGAATACCAAGGGGCGCAATGTGCGTTCAAAGATTCGATGACTCAC
+
CCCCBFCCBBBFGGGGGGGGGGGGHCBGHHHHHGFHHHHHHHHGGGGGHGHHHHHHHGHHHHGGGGGHHH<<H<HHHHH/G3F:HFF8GGHHHG:;G;;H;FG<H:GGGGGHGHH<HG:GGGGGG0GHH<GH<HGGGGGGGHH<<GE:GGGEAFGGGGGGGGGGGGGGGFFGGGGFGGEDDDGGGGGGGGFGHHFGGHGHHHHFHHHHFHHGGGGHHHFHGHHGGGGGHFGHHFFHHGHFGGGGGGGGHGHHHHGHHHGGFGGHHGHGGGFCGGGGGGGGGGFFFFFFFABBBA
@M02197:102:000000000-ALU3V:1:1101:23603:15788 1:N:0:1
CTGGACGCATTATCCTCCGCTTATTGATATGCTTAAGTTCAGCGGGTATTCCTACCTGATCCGAGGTCAACCATTAAAAATTGGGGGATTTAGCGGCCAAAGACGCTGCAACTCCAGTCAAAAGCGAGATAAAAATTTACTACGCTCAGAGGATATCGCAGATCCGCCGTTGTATTTCAGGAGCTACAGCTAGCAAAAGCAGTAGGCTCCCAACACTAAGCTAGGCTTAAGGGTTGAAATGACGCTCGAACAGGCATGCCCACTAGAATACTAATGGGCGCAATGTGCGTTCAAAGATTCGATGACTCA
+
CCCCCFCCCCCFGGGGGGGGGGGHHHHHGHHGHHHHHGGFHHHGGGGGHHHHHHHHHHHHHHHEGGGHHHHHGHHHHHHHHGHHHGGGGGHHEHGGGGGHHHGHGGGGGHHH9HHHHHHHHHHHHGCDGGHHHHHHHHHHHHGGGGGGHHHGHHHHHGGHGGHHHHGGHGHHGHGHGHHHGGGHHGHHHHHHHHHHHHHGHHGHGGFFFHGFGFFHGHHGHGHFFHHHHHGHHHHHHHHGGGFFHHFHHFHGGBHGHGHHHGHHHHHFE5HHFFGGGGGHHHHEEEGGGGGGGGGGGFFFFFFFBBCCC
@M02197:102:000000000-ALU3V:1:1101:10163:15797 1:N:0:1
CTGGACGCATTATCCTCCGCTTATTGATATGCTTAAGTTCAGCGGGTATCCCTACCTGATCCGAGGTCAACCTTGTTATAATAAAAAAGGGGAGACCGGGCCAGAGGTCCTTGAAACTCGAGTGCGTGCTCGTGAAAGCTCGTTGCACCGAGGGTCCTCTGGACGCCGTCATTGTCTTTGGGACCGGGGAGGGCCCGAGGGCCCGCCCCTAGATCCAACACCAAGCCGGGGCTTGAGGGTTGATAATGACGCTCGAACAGGCATGCCCACCGGAATACCAGTGGGCGCAATGTGCGTTCAAAGATTCGATGACTCAC
+
CCCCCFCCBCCFGGGGGGGGGGGHHHHHHHHHHHHHHHHHHHHGGGGGHHHHHHHHHHHHGHHGGGGGHHHHHHHHHHHGHHHHGHHGFFEEDF;G9GG-G::::HGHFHHH;GF<H.HD<G&G9GGGGG:G/:HGHGHH;GG;;G<HHG:GGGGGHHHGHEFHGGGG/CGFFGF9GFGFGB#F8BDAF:FFFFF:F5FFFDFFFFFHGHFGFFHHFFFFGGFFGFGGGGHHHFFHGHFHHHHHHHGGGGGHGGHHHGHHHHHHGGGGGGHGHHHHFHHHGGGGGGHGHHGGGGHGGGFGGGGCGFFFFFFFBBBBB
@M02197:102:000000000-ALU3V:1:1101:5034:15955 1:N:0:1
CTGGACGCATTATCCTCCGCTTATTGATATGCTTAAGTTCAGCGGGTATCCCTACCTGATCCGAGGTCAACCTTGTAAAAATTGGGGGTTGAGGCCGGGCTGGAGGACCTTGAAACTCGACACGTGCTTTGAAAAAGCTCATTGTACCGAGGGTCCAACAGACGCCGTCATTGTCTTTGGGACCGGTGTCCGCGCAGGGCGGCACCAGAGTCCAACACCAAGCCGGGCTTGAGGGTTGATAATGACGCTCGAACAGGCATGCCCGCCAGAATACTGGCGGGCGCAATGTGCGTTCAAAGATTCGATGACTCAC
+
BBBBBFBBBBBFGGGGGGAEGGGHGFBGFGFHHHHFHHHHHHHGGGFFHHFHHHHGHGHHHHHGGGGHHHHHHHHHHHGGBGHHEHGGGGGGEBF:GGEGGGDHHGGH9HHGGHHHHGGHGGGCFHHEHGHHGGHHGHHGHHGGFHHHGCFGGDF9HHHGGFFGF?0BDGGGGGGGGGFGG:ACEDFFFFBDFFFAFCGDG;CFGFFFFEBEFFGFGDDFACEFFFFFHGGFFHFBHHHFGHGFFFGGHGGBGFFG3HEE0GCEE3BDFHFGFGGGGCGGGGGHHFACGGHGA5FGGDAGGFFDFFFD3AAAA
@M02197:102:000000000-ALU3V:1:1101:18334:16047 1:N:0:1
CTGGACGCATTATCCTCCGCTTATTGATATGCTTAAGTTCAGCGGGTAATCCTACTTGATTCGAGGTCGATCATTTAATAAATAAGTATATGCTCTAGTAGAAAAGACTACCACCGCATATATTTGTTTCTGGCAGACCTTAATTGATTTTCTTAACGAAATAGAGATTATAATGCGTTAATATGTATCAATTTAGAGATCGCTAACAATGATTTTGGAGAGTTTGATTGTAAAAGCAATCAAATGCTCTCAAGACATGTAGGATAGAATTAAAATAATAAAATCCTTCATATGAGTTTAAACGACGCTCGAACAAGCATACCTTTCGGAATACCAAAAGGTGCAATGTGCGTTCAAAAATTCGATGATTCAC
+
BBBBAFBDBABFGGGGGGGGGGGGHHHHHHHHHHHHHHHGHHHGGGGGGHHHHHHFHHGHHBFHFGGHGGEHGHGHFBGHHFHFFFB@EHFHHHHEFEHHHHHHB3FFFDHHHHGGCGFDH4?DHD?2?FDHFHFFGHEGHHFHHB>DCDHHFGHHGG0CDFH1GGFBHHHGHFEDGDFDHHHHFHHHHHGGHGDFGCFGFFHHHFHHHFHHFHFGFGFGGD9BCCGDFBHHEHGHFCGFFHFGGCBHGBFED4HHGEHFGBGHDHBGD3FFGFHFHHHHGBGFG@44HHHHGHHHBGGCGGGGGGGHHFFHGHHFHGHFDHGFGGHHHHHHHGHHHFHHHHHHHHGGGGHGGGGGGGGGGFFFFFFFCCBBB
@M02197:102:000000000-ALU3V:1:1101:10899:16117 1:N:0:1
CTGGACGCATTATCCTCCGCTTATTGATATGCTTAAGTTCAGCGGGTATTCCTACCTGATCCGAGGTCAACCTGAAAAAATATTTGGGGTTGGACCGACCCGGAAGGACCTTGCAACTCGATACGTGCTCCCGAAAGAACTCGTTGTATCGAGGGTCCCACGGACGCCGTCATTACTTTTGAGAACCAGTTGGTCGTGAAGTACCACCGACTGTGTTCCAATGCCGCACCCCGGGGGGTGGAAGGAAGGATAATGACGCTCGAACAGGTATGCCCTTCGGAATACCAAAGGGCGCAATGTGCGTTCAAAGATTCGATGACTCAC
+
CCCCCFCCBCCFGGGGGGGGGGGHHHHHHGFFHHHHHHHGHGHGGGGGFHHHHHHHHHGHHHEFGGGHHHHHHGHHHHHGHFHHHHHGGFGGGHHHGGGGGGGGGGGHHHH:HGHHH;HGFHHGGHHHGHHGGGGGGGHHHHGHGGEFHHFGFEFGB9EHHGGDGGGGHGGGGGFFFHFFHHHGFFHGFFFGGDHHHHHGGFFGGGGGHHHHHHFHHHGFFFFFFFFEGGGGFGGGHHHFGFHHGHHHHHBFH?EEEABHGGHHHGHHGHGGGGEAAGHHHGGFG5HH?GGE2HHHGE2GGHGGGGGGGGGGFFFFDBD33AA>
@M02197:102:000000000-ALU3V:1:1101:15575:16160 1:N:0:1
CTGGACGCATTATCCTCCGCTTATTGATATGCTTAAGTTCAGCGGGTATCCCTACCTGATCCGAGGTCAAACTTGGGGTTCGTCTTGATGGACGCCCGTGCCGCTGGGTTGCGAGGCGCGAATCTGCTGCGCTCGAAGCCCATACACAGGCCGCCAATGTTTTTGAGGCGAGTCCGCGCCCGAGGCGGGACAAGCGCCCAACACCAAGCAATGATTGAGGGTTAGATGACGCTCGAACAGGCATGCCCTAAGGAATACCAAGGGGCGCAATGTGCGTTCAAAGATTCGATGATTCAC
+
BBBBBFBBBB?FGGGGGGGGGGGHHHHHHHHHHHHHHHGHHHHGGGGGGFHHHHHHHHHHFHHGGGEHHFHHGHHHGC>>FEEFHGHHHBFFGD@EEEEFEHGGGGGGHGGGGGGFGGGGGGGCGHHHHGDC@DG?GFFFHGHGGGGFG?EEGGGGDHDGFGCEDFGGGHGCCFGGGGFFFG;GCGHHDHEE>8@?19AAG?B$FHGFHED33&GGHGGGD6GFGEGEE7E2;G/GD3H;GE54:GHHEHHHHFHHHHHFHGGEGEGDHHGGGEGFDGFG5GGFFFBFDFFFBAAAA
@M02197:102:000000000-ALU3V:1:1101:24967:16264 1:N:0:1
CTGGACGCATTATCCTCCGCTTATTGATATGCTTAAGTTCAGCGGGTATCCCTACCTGATCCGAGGTCAACCTTTGAAAGAGTTTAACGGCCACGACCGCCCGCACTCCAAAGCGAATATGTATCACAACGCTTAGAGACGGACAGCTCGGCCGGAGACTTCAAGGCGCGCGGGAGCCGCGACGCCCAACACCAAGCGAGGCTTGAGTGGCGAAATGACGCTCGAACAGGCATGCCCTTCGGAATACCAAAGGGCGCAATGTGCGTTCAAAGATTCGATGACTCAC
+
BCC@BFBCCCCFGGGGGGGGGGGHHHHHHHBGHHHHFHHHHHHGGGGGHHHGHHHHGHHHHHHGGG;GHHHHGHHHHHHHHHHHGFHHGGGGGGGGGGGGGGGGGGGHHHHHGHGFGGGHHHGHHHHHHGGGGGGGGHEHGDDGGGHHHGGGGHGFGGGGHHGGFFGGGCDGGGGGGGDGGFFGFFFFGFFFGHGCEFHGHGFFFGGGGGHFF@GGFFGFFFFHHGHFHFFFFFFB0BGHFHGFAEBHHFGEEFGHHHHFEE?FGGGCGGGGFFFFFFFFFAAAA3
@M02197:102:000000000-ALU3V:1:1101:27093:16402 1:N:0:1
CTGGACGCATTATCCTCCGCTTATTGATATGCTTAAGTTCAGCGGGTATCCCTACCTGATCCGAGGTCAACCTTAAGATAGATGATCTTTGGGGGCAGGCAGCCGCCGCGCTCGCCGGGACGTGGAACTTTTTGGGGGTTCTCGATACGCCCGTGGCACGGCACCACCGCCGAAATACTTTGGAGCCAACGCCCACAGCAGGGGCGTTTGAAAGCTCAAGGCCAAGCCGGGGGCTTGATGGTTTTGAAATGACGCTCGAACAGGCATGCCCCTCGGAATACCAAAGGGCGCAATGTGCGTTCAAAGATTCGATGATTCAC
+
ABCBCFCCCCCFGGGGGGGGGGGHHGHHHHHHHHHHHHHHHHHGGGGGHHHGHHHHHHHHHHHGGGGHHHHHHHHHHHHHHHHHHHGHHHHHGGGGGGGGH;GHGGGGGGGGGGGGGGG;GGGGGGHGHHHHHGGGGGFGGGGGGGGGGGGGGGGFFFGGGFFFFFGFFFFHHFGFFHHHHGFHHHFFFFGFFFDHHHGHGFGFFHFFHGHHGHHHHFHHGGGGGGFGGGFGHFFHHHFFGFHHHHHHGDGGGGHHGHHHHHHHHHGGGCGGGHHHHHHHHHFHGGGCGFHHHGGGGGGGGGGGGGGGFFFFBFFBCBCC
@M02197:102:000000000-ALU3V:1:1101:7362:16403 1:N:0:1
CTGGACGCATTATCCTCCGCTTATTGATATGCTTAAGTTCAGCGGGTATCCCTACCTGATCCGAGGTCAACCTTTGGATAAGTTTAACGGCCGCGGCTGTTCGAAGCTCCGTAGCGAATGAGATTCACAACGCTGGGAGACGGACAGCTCAGCCGGAGACTTTGAGGCGCGCGGACTCGCGACGCCCAATACCAAGCCAGGCTTGAGTGGTGAAATGACGCTCGAACAGGCATGCCCCGCGGAATACCACGGGGCGCAATGTGCGTTCAAAGATTCGATGACTCAC
+
CCCC@FCCCCCFGGGGGGCGGGGHHHGHFHGGHHHGGHHHGHHGCFGGHGHGHHHHHGGHFHHGGGE:FGFGHHHHHHHHHHHHHGHGGCGGFG?/ECFGHHGFGFFFHHGHHGGGDGGHHGFHHGGHHHGGGGGGGGFCFGGDCFGHHHFGHGHHHGDFGHHGFECECCGFGBGDCFGGGD?GHFGGBFFGGGFFFFFF?FFFHFEBFFEHHGFEEFFGGHEFEHHFFEE;GGGGGGGCBHHHHHGFE?FGEE2DBFFCGCEFCBFFGFGFGGFFFFFFFBBBA?
@M02197:102:000000000-ALU3V:1:1101:15128:16455 1:N:0:1
CTGGACGCATTATCCTCCGCTTATTGATATGCTTAAGTTCAGCGGGTATTCCTACCTGATCCGAGGTCAACCTGAAAAAATATTTGGGGTTGGACCGACCCGGAAGGACCTTGCAACTCGATACGTGCTCCCGAAAGAACTCGTTGTATCGAGGGTCCCACGGACGCCGTCATTACTTTTGAGAACCAGTTGGTCGTGAAGTACCACCGACTGTGTTCCAATGCCGCACCCCGGGGGGTGGAAGGAAGGATAATGACGCTCGAACAGGTATGCCCTTCGGAATACCAAAGGGCGCAATGTGCGTTCAAAGATTCGATGATTCAC
+
CCCCCFCCDCDFGGGGGGGGGGGHHHHHHHHHHHHHHHHHHHHGGGGGHHHHHHHHHHHHHHHGGGGHHHHHHHHHHHHGHHHHHHHGGGGGGHHHGGGGGGGGGGGHHHHHHHHHHGHGHHHGGHHHGHHGFGGGGHHHHHGHGGGGHHGGAGGFHHHHHGGCGGGGHDHHGGGHGFHHGFFFFFHGFFFGGFHHHHFHHGDFFFGFHGHHHHHHHHHHFGGGGGGDGGGGGGGGHHHHHHHHHHHHHHHGHGGEGGHHGFHGHHHHHHGGGGGGGGHHHHGCHGHHGGGECHGHHGGGGGGGGGGGGGGGFFFFFFFCCCCC
@M02197:102:000000000-ALU3V:1:1101:28818:16485 1:N:0:1
CTGGACGCATTATCCTCCGCTTATTGATATGCTTAAGTTCAGCGGGTATCCCTACCTGATCCGAGGTCAACCTTGGAAAAATAGACCGAAGGTCGATTGTCCGGCGGCCGTCGCCCAGCACTCCAAAGCGAGATATTTTACTACTACGCTCGAGGCTAGGACGCCGTCGCCGAGGTCTTCAAGGCACATCCGGCAGCGGACGTTGCCCAATACCAAGCAGAGCTTGAGGGTTGAAATGACGCTCGAACAGGCATGCCCTCCGGAATACCAGAGGGCGCAATGTGCGTTCAAAGATTCGATGATTCAC
+
AABBBFBBBBBFGGGGGGGGGGGGHHHHHHCHHHGHHHGHHGHGGFGGHHHHHGHHHHGHHHHGGGGHHHHHHHHHHHHHHHHHHHHGEGGGFGF8GHGHHGEGGGGGGGFGGFGGGHHHHHHHHHHGFFDCDFHGHHHHHHHHGHBDGGFGHHHGGGGFEFFGGGGGEGFFHHHFGHHHGHGHGFFFFGGHGGGGGGHGFFGGGHGFFFGFGGFHHFHHHFFHHHFGHGFHHGHHGGGGGHHDFBHFEGFFHFGGCCEEFHFGHFHHHHGGGGEE5BHFFE?ECB5GGGGGGGC4CDFFFFBBBBB
@M02197:102:000000000-ALU3V:1:1101:12991:16497 1:N:0:1
CTGGACGCATTATCCTCCGCTTATTGATATGCTTAAGTTCAGCGGGTAGTCCTACCTGATCTGAGGTCAAGGTGTCAATTGAATTTTCTCAAGGAGAAGCTTTGTGAGCGGGCCGAACGGTTTCTGCAGCCGAGCGAAACGTGAGCACGCAAGGCCGTCCACCGACGGGACCGCTAAGGTATTTGAGGCGAGCCGGACGGCAACACCCAAGTCCACTTCCAGCCCGGGCAGGACCCGGGCGGTGTGAGGTTTTCAAGACACTCAGACAGGCATACCCTCCGGAATACCAGAGGGTGCAAGGTGCGTTCAAAGATTCGATGACTCAC
+
DDDCCFCCCDDFGGGGGGGGGGGHHHHHHHHHHHHHHHHHHHHGGGGGGHHHHHHHHHGHHHHHHGHHGFHHBFFGHHHGHGHHHHHHHHHHHHHHHHGHHHHHHHHGHGGGGGGDFGGGFGGHHHHHHHHGGGGGGGGGGHHHGHHHGGGGGGHHGGGGGGGGHGGFGGGGHGHHHHHHHFFFGGGGGFFFGFFGGGHHHGGGGGHHHHHHHGFGHGGGGGGGGHGHFHHGGGGGGGGGGHHHHHBGHHGHHGHFHHGFBFFHHHHGHHCEBAGGGGGHHHHFCGGHHHGGHHHHGHHGFCGHGGGFGGGCGGFFFFFFFBBCBA
@M02197:102:000000000-ALU3V:1:1101:26768:16530 1:N:0:1
CTGGACGCATTATCCTCCGCTTATTGATATGCTTAAGTTCAGCGGGTATCCCTACCTGATCCGAGGTCAACCTTTGAAAGAGTTTAACGGCCACGACCGCCCGCACTCCAAAGCGAATATGTATCACAACGCTTAGAGACGGACAGCTCGGCCGGAGACTTCAAGGCGCGCGGGAGCCGCGACGCCCAACACCAAGCGAGGCTTGAGTGGCGAAATGACGCTCGAACAGGCATGCCCTTCGGAATACCAAAGGGCGCAATGTGCGTTCAAAGATTCGATGACTCAC
+
CCBCCFCCCDDFGGGGGGGGGGGHHHHHHHHHHHHHHHHHHHHGGGGGHHHHHHHHHHHHHHHGGGGHHHHHHHHHHFHGHHGHHHHHGGGGGGGGGGGGGGGGGGGHHGHHHHGGGGGHHHHHHHHHGGGGGGGHHHHHGGGGGGHHHGGGGGHHHHHGGHGGGGGGGGGGGFFFFGGGFFGHGGHGFFHGGHGGGHHFFDFFHHGGGFHHEHHGGGGGFHGGGHHHGHHHGGGGGGGHHHHHHHHHGHGGGGGHHHHGFEFFGGFGGFGGGGFFFFFFFBBBBA
@M02197:102:000000000-ALU3V:1:1101:26857:16563 1:N:0:1
CTGGACGCATTATCCTCCGCTTATTGATATGCTTAAGTTCAGCGGGTAGTCCCATCTGATTTGAGGTCTAAATGTAAAAGGAGCATCGCACCAGGGCGACTCGGTTTGGGAGCGGCTTGAGTACGAATCGGCTGCTGGTTAAAGCATCCTCTACGAAGATCTTATCACGTCAAGTCAATCCGAGCTAGTACCAAGATTGCTTATACATTTGAAGCGAGCTGTGGTGAAACAGCAGCGCTCAGCATCCAACGCAGCTACGCTTTACAAGAAAGTGTAGATGTTGAGGTATTCATGACACTCAAACAGATGTACCTTTCGGAATGCCAAAAGGTGCAAGGTGCGTTCAAAGATTCGATGATTCAC
+
BBABBFBBBBBFGGGGGGGGGG2GHHGHGHHBGHHHGHHHHHHGGGGGGHFHHGHHHGHHHHHHGGHHGGHGHEGFFHHHGHHHHHHCFGGGHGECDGFGGGGG?FGGGGGGGGGGGGCFF1GD/FEGGEDG.CFFHBFGFGGC<FD0C<D#CFCCC5G;GFGHEGHGCAA$FHFHFGGGDDGFFFFG>;FF?GA?FGBD;F?BHHHHHH8ECB<9FCBEEFFFHHHGGBHGCGGE;FFHHHG8FAGCFEFB4EE111HFE4FHHHHHHFHHGFFHHHFHHHHFFFD5HGBHHHHHHGHFDHHGBHBGDAAA2?ECEHHGFFHFEFDGFHHHHHHHEECFAFGGGGGGGGGFFFFFFFA@BBA
@M02197:102:000000000-ALU3V:1:1101:12375:16282 1:N:0:1
CTGGACGCATTATCCTCCGCTTATTGATATGCTTAAGTTCAGCGGGTATTCCTACCTGATCCGAGGTCAACCATTAAAAATTGGGGGATTTAGCGGCCAAAGACGCTGCAACTCCAGTCAAAAGCGAGATAAAAATTTACTACGCTCAGAGGATATCGCAGATCCGCCGTTGTATTTCAGGAGCTACAGCTAGCAAAAGCAGTAGGCTCCCAACACTAAGCTAGGCTTAAGGGTTGAAATGACGCTCGAACAGGCATGCCCACTAGAATACTAATGGGCGCAATGTGCGTTCAAAGATTCGATGATTCAC
+
BBBABFBBBBBFGGGGGGGGGGGHHGHHHHHGHHHHHHFHGHHGGGGGHHHHHHHHHHHHHHHGGGGHHGHHGHHHHHHHHHHHGGGGGH<HHHGGGGGHHHHHGGGGGHHHGHHHHHHHHHHHHGGGGGHHHHHHHHHHGGHGGGDDHHHFHHHHHGGGGGHHHHGGGGHGHHGHHHHHHGHHHHHHHHHHHHHHHHHHHHHHGGGGGHHHHFFHHHHHHHHHHHHHHHGHGHHGHHHGGGGGGHEHGFHHFHGBHGHHHHGHHHHHHFHHHHGGGGGHHGHEEEGHGGGGGGGGGGFFFDFFFBBBBA
@M02197:102:000000000-ALU3V:1:1101:6948:16857 1:N:0:1
CTGGACGCATTATCCTCCGCTTATTGATATGCTTAAGTTCAGCGGGTATTCCTACCTGATCCGAGGTCAACCTGAAAAAAGTTTTTAGAGGCGACCGGGTCCCTGGGCCCTTGAAACTCTACGCGTGCTCCGGAAAGCTCAGTGCGAAGAGGGTCCCTGGGACGCCGTCATTGTCTTTGAGACCAGTTGGCCGGTGAAGGCCAACGCGGTCCAACACCAAACCCGGGGGTTTGAGAGAGGATAATGACGCTCGAACAGGCATGCCCTTCGGAATGCCAAAGGGCGCAATGTGCGTTCAAAGATTCGATGACTCAC
+
BCCCAFBCCCCFGGGGGGGGFGGHHGFHHHHHHHHHHHGHHHHGCGGCHHHHHHHHHHHHHHHGGGEHHHHHHHHHHHGEEGHHHGHHHHHGGGGGFFFGGHH<HHGHHGHHHGHHHHHHHHGGGGGGGHHGGGGGGHHHHHHHHGDGGGHGEEGGHGGGGFFGCGHHHHHGGFHFFGHHG?FGHGGFGGGFHHHHHHGHHFFGGGGHHFFFGHGGGGGGGGGGGGGGHHFHHHHEHHHHGHHHGEDGFHHEHHHHHHHHHGGFFGGGHFGHHHGHGHHGGGGDHHHHGEEGHGGGGGGGGGGFFFFFFFBBBBB
@M02197:102:000000000-ALU3V:1:1101:11883:16917 1:N:0:1
CTGGACGCATTATCCTCCGCTTATTGATATGCTTAAGTTCAGCGGGTATCCCTACCTGATCCGAGGTCAAGAGTGTAAAAATGTACTTTTGGACGTCGTCGTTCTGAGTGCAAAGCGCGAGATGTACTGCGCTCCGAAATCAATACGCCGGCTGCCAATTGTTTTGAGGCGAGTCTACGCGCAGAGGCGAGACAAACACCCAACACCAAGCAAGGCTTGAAGGTACAAATGACGCTCGAACAGGCATGCCCCATGGAATACCAAGGGGCGCAATGTGCGTTCAAAGATTCGATGATTCAC
+
CCCCCFCCDDDFGGGGGGGGGGGHHHHHHHHHHHHHHHHHHGHGGGEEHHHHHHHHHHHHHHGGGGGGHHHHHHHHHHHHHHHFHHHHHHGCFHGGGGFFGGGHGHHHHGHHHHGHGGGFGGGHHHGHHHGGGGGHHHHHHHHHHHHGGHGGHHGHHHHHHHHHHHGGGGHHHGGGGGGGGGHGGGGHHFHHGHFFGFGGHGHFGGHFHHHHHGGHHHGHHHHGHHHHGGGGGFHHFGHHHHHHHHGGDGHHGHHHHHHFHHHHGGGGGHHHHGGGGHGGGCGGGGGGFFFFFFFBB@CB
@M02197:102:000000000-ALU3V:1:1101:4540:16909 1:N:0:1
CTGGACGCATTATCCTCCGCTTATTGATATGCTTAAGTTCAGCGGGTATCCCTACCTGATCCGAGGTCAACCTTTGAAAGAGTTTAACGGCCACGACCGCCCGCACTCCAAAGCGAATATGTATCACAACGCTTAGAGACGGACAGCTCGGCCGGAGACTTCAAGGCGCGCGGGAGCCGCGACGCCCAACACCAAGCGAGGCTTGAGTGGCGAAATGACGCTCGAACAGGCATGCCCTTCGGAATACCAAAGGGCGCAATGTGCGTTCAAAGATTCGATGATTCAC
+
ABCCCFCC@AAFGGGGGGGGGGGGHHHFHHHGGHHHHHHHHHHGGGGGHHHHHHHGHHHHHHHEEG:GHGGHHHHHHHEGHHGHHHHHGGGGGGFCGGEECGGGGGGGHHHHHHGGGGGHHDGHEHGGHGGFFGGHHGGHFGGGFGDGHGCGGHHHGDEFGGGGFCGFCDGFFDGGGGGFFFFFGHHGGFFGGHGFFHHGHHHHGEGGGGFHGGDGFFFFFHFFFFFHGHHHGGGGGFGHHHHHHGFFHHGGE?GHHGHFEGGHFGBGGFFEF4BFFBFFFB?AA?
@M02197:102:000000000-ALU3V:1:1101:20800:16967 1:N:0:1
CTGGACGCATTATCCTCCGTTTATTGATATGCTTAAGTTCAGCGGGTAGTCCCATCTGATTTGAGGTCTAAATTAAAAGGAGCATCGCACTAGGGCGACTCGGTTTAGAAGCGACTAGTGTACAATCCGGCTGCTATTGAAAGCATCCTCGACGAAGATCTTATCACGTCAAGTCAATCCGAGGAGTACAAAGATTGCTTATGCATTTGAAGCGAGCTGTGCTCAAAAGGCAAACAGCAACGCTCAGCATCCAACGCTACTACACTTTAACAAGAAAATGTAGAGGTTGAGGTATTCATGACACTCAAACAGATGTACCTTTCGGAATGCCAAAAGGTGCAAGGTGCGTTCAAAGATTCGATGACTCAC
+
BBBBBFBDBBBFGGGGGGGGGGHHHH5D6GBFGHHGHFFBGFHDGGFGGHHGHGDGHHHHHFFEFFFGHHBGHHHEFHHFFHEGGCEEGGGE@GAGCGGGGEG/EEFF3DHHEDGCFHHGDHHHHHHHGCCGGGHFFFHEFGF9GGHHHFDFGGHGGCGHDGHFHHGHGCED<CHHACDCFGGFGFHHFHG?CGGHGHGHHGHGGDHGDGGGFFHDGFGFHGGFHFFFHHFHHHHFA?GGGGFHD?2CFBFGGFGHGHHHHGGGDB4HGHGHGFBHEGHEHHHFHHGHGHFFFBHHHHHHHGFF5HHHHGHHGBFHHHGGGGHHHHHHGGHHHGHHHFHFHHGGGGHGGGGFGGGGGFFFBFD5?>>>3
@M02197:102:000000000-ALU3V:1:1101:21591:16975 1:N:0:1
CTGGACGCATTATCCTCCGCTTATTGATATGCTTAAGTTCAGCGGGTATTCCTACCTGATCCGAGGTCAACCTAGAAAAATATAAAGGTGACCGGGTCCCGGGGGCCTTGAAACTCTACGCGTGCTCCGGAGAACTCAGTGCGAAGAGGGTCCCTGGGACGCCGTCATTGTCTTTGAGACCAGTTGGCCATGGAGGCGGTCCAACGCGGTCCAACACCAAACACGAGGTTTGAGAGAGGATAATGACGCTCGAACAGGCATGCCCTTCGGAATACCAAAGGGCGCAATGTGCGTTCAAAGATTCGATGACTCAC
+
CCCCBFCBDBCFGGGGGGGGGGGHHHHHHHHHHHHHHHHHHHHGGGGGHHHHHHHHHGHHHHHGGGGHHHHHFFHHHHHHFHHHEEFF@GFGHG;EEEHHGEDE?CGGHFHHHHHGF:GGGGCDGEHFGGGG?GH3F?GGFGGGGCDFHGGGGHHFE??F-ADFHDGFFFFGFFGFFFEFGFFFFFFFFF0HFEFFFFHFCFGGGGEGF;CFBFFFFFHGFEAFF>EFGHHHHFHGBGHHHHHGGGEEBEEFFF3HHF1CFEGDEGGHHHFHFGFGAE?GGGFHGHHECEE4GGDEGFFCGCFFFFFFF>A333
@M02197:102:000000000-ALU3V:1:1101:17077:17167 1:N:0:1
CTGGACGCATTATCCTCCGCTTATTGATATGCTTAAGTTCAGCGGGTATTCCTACCTGATCCGAGGTCAACCTGAGAAATAAAAGGTTAGACCGACCCGACGAGACCTTGCAACTCCCCGCGTGCCTCGAAAGACTCGTTGCGAAGAGGGTCCCACGGACGCCGTCATTGTCTTTGAGACCAGTTGCGTTGCCACAACTCGGTCCAACACCCAAACCGAGGTTTGGAGAGAGGATAATGACGCTCGAACAGGCATGCCCATCGGAATACCAATGGGCGCAATGTGCGTTCAAAGATTCGATGATTCACT
+
BBABCFCCCCCFGGFGGGGGGGGHHHHHHHHGHHHHFFGFFFHFGGAEFHHHHHHFHHGHHHGGEFGGGHHGHHHHHHHHHGHHHGHGGHHHGCEGEGCFGGG?GFGHHGHGHFHHHHGGGGEGGHHHGGFGGHHHHGHGHHFGHGHGGHGGHHHGGDDF@AFFGGGGGGFFFGHHFHGFFGFCGFFHDFGDFGGFFFFFHHHHHGFGGEGDFFFGGHHGHFFHHHFHFEFHHFHHFFFFEE;EGHHHGHFFFGGHHGGGEHGHGFDGGG53ECGEFHGFCFEE?GF5GGFFFGGFGFFFFFFDAABAA
@M02197:102:000000000-ALU3V:1:1101:22654:17156 1:N:0:1
CTGGACGCATTATCCTCCGCTTATTGATATGCTTAAGTTCAGCGGGTATCCCTACCTGATCCGAGGTCAACCTTTGAAAGAGTTTAACGGCCACGACCGCCCGCACTCCAAAGCGAATATGTATCACAACGCTTAGAGACGGACAGCTCGGCCGGAGACTTCAAGGCGCGCGGGAGCCGCGACGCCCAACACCAAGCGAGGCTTGAGTGGCGAAATGACGCTCGAACAGGCATGCCCTTCGGAATACCAAAGGGCGCAATGTGCGTTCAAAGATTCGATGACTCAC
+
>AA?3B?DBBBFGGGGGGGGGGGHGHGHCFHGFHHHHHFHHHHGGGGGHGGHEFHFHHGGHHG?GGGCGH:HHHHHHGGGHHHHGHHGGFCGEFG?EGGGGGGGGFGHHGHHFGGFBFFHH<GHHHHHHGFGFFCGHHHHGGGGCGHHHGDEGGGDFGGGGGGGGFEGGGGFFC/?ACC<DFFAEFFFFFFFFFFFE?FEDFFCCFFFGFGFHFEFFBEEFGE@FF9DF?GGGFFFGFFFA?D2F/FFG0AA0E0DBHHCEEECGE3FFGGGCGFFFDB1FAA>1>
@M02197:102:000000000-ALU3V:1:1101:22636:17157 1:N:0:1
CTGGACGCATTATCCTCCGCTTATTGATATGCTTAAGTTCAGCGGGTATCCCTACCTGATCCGAGGTCAACCTTTGAAAGAGTTTAACGGCCACGACCGCCCGCACTCCAAAGCGAATATGTATCACAACGCTTAGAGACGGACAGCTCGGCCGGAGACTTCAAGGCGCGCGGGAGCCGCGACGCCCAACACCAAGCGAGGCTTGAGTGGCGAAATGACGCTCGAACAGGCATGCCCTTCGGAATACCAAAGGGCGCAATGTGCGTTCAAAGATTCGATGACTCAC
+
AAABAFCCCCCFGGGGGGGGGGGHHHGHHHHHGHHHHGHHHHHGGGGGHHHHHHHHHHHHHHHGGGGFFHHHHHHHEHHHHHHFHHHHGGGG;GGGGGGGGGGGGGGHHHHHFHGGGGGHGHHHF;HHDGGGGGGHHHHGGGGGGGHFGGGGGHFGGGHGHEGGGGEGGGGGGFGGFFFGFGFGGGHGHGHGGHGGGFHGFHHHHFGGGGFHHHHGGGFGHHGHHHHHHHHHGGGGGGEFGHGHHHGHHHGGGGGGHHGGEGGGGGGFGCGCCGFFFFFFFBB@BA
@M02197:102:000000000-ALU3V:1:1101:22401:17316 1:N:0:1
CTGGACGCATTATCCTCCGCTTATTGATATGCTTAAGTTCAGCGGGTATCCCTACCTGATCCGAGGTCAACCTTTGAAAGAGTTTAACGGCCACGACCGCCCGCACTCCAAAGCGAATATGTATCACAACGCTTAGAGACGGACAGCTCGGCCGGAGACTTCAAGGCGCGCGGGAGCCGCGACGCCCAACACCAAGCGAGGCTTGAGTGGCGAAATGACGCTCGAACAGGCATGCCCTTCGGAATACCAAAGGGCGCAATGTGCGTTCAAAGATTCGATGATTCAC
+
BBCCCFCCCCBFGGGGGGGGGGGHHHHHFHHGHHHHHHHHHHHGGGGGHHHHHGHGHHHHHHGGGGGFGHHHHHHHHHHHHHHHHHHHGGGGGGGGGGGGGGGGGGGHHHGHHHGGGGGHHFGHHHHGHGGGGGGHHHHHGGGGGGHHGGGGGHGHGGHHHHGGGGGGGGGGGFFGGGFGFFGHGHHGGFFFGHFGGHFGHGHHHHGGGEFHHHHGGGGGHHGHGHHHHHGHGGGGGGGHFGHHHHGHHHGGGGGHHHHGEGGHGGGGGGGGGGFFFFFFFCCBCB
@M02197:102:000000000-ALU3V:1:1101:21798:17391 1:N:0:1
CTGGACGCATTATCCTCCGCTTATTGATATGCTTAAGTTCAGCGGGTAGTCCTACCTGATCTGAGGTCAAATCAAGAGTGCATTGACTGCGGTTTAGAGTGCGGACGGAGACAACTGATGTTTCGTCACACTAAGGCATTTAAGGAAGGCCAGAGGCGATCCCAAAGCTCAATGACGGTCAAGAAACCGCCAGAGAGAAGGTCTAATGACACTCAGACAGGCATACCCTTCGGAATACCAAAGGGTGCAAGGTGCGTTCAAAGATTCGATGACTCAC
+
CCCCCFCCDCCFGGGGGGGGGGGHGHHHHHHHHHHHGHHHHHHGGGGGGHHHHHHHHHHHHHHHHGHHGHHHHGHHGHHHHHHHHHHHHGHHGGGHHHHGHHGGGGHGHHHHHHHHHHHHHHHHHHGHHHHHHHHHHHHHHHHHHHHHHHGHHHHGGGGHGHHHHHHHHFGHHFGHHGHHHGHGGGGGGHHHHHGHHHHHHGGGHHHHHFHHHHFHHHHHHHGFFGFFGGHHHHHHHHHHHHGHF<HHHHGGEGHGGGGGGGGGGFFBFFFFBBBBA
@M02197:102:000000000-ALU3V:1:1101:13178:17426 1:N:0:1
CTGGACGCATTATCCTCCGCTTATTGATATGCTTAAGTTCAGCGGGTAGTCCTACCTGATCTGAGGTCAAGGTGTCAATTGAATTTTCTCAAGGAGAAGCTTTGTGAGCGGGCCGAACGGTTTCTGCAGCCGAGCGAAACGTGAGCACGCAAGGCCGTCCACCGACGGGACCGCTAAGGTATTTGAGGCGAGCCGGACGGCAACACCCAAGTCCACTTCCAGCCCGGGCAGGACCCGGGCGGTGTGAGGTTTTCAAGACACTCAGACAGGCATACCCTCCGGAATACCAGAGGGTGCAAGGTGCGTTCAAAGATTCGATGATTCAC
+
CCCCBFCBCCCFGGGGGGGGGGGHHHHHHHHGHHHFHHHHHHHGGGGGGGHEHHHHHHHHGHHHHGGGGHHHBFGHHHHHHHHHHGHHHHHHHHHHHHHHHHHHHHHHHGGGGGGFDFGGGGFHHGHHHHHGGGGGGCGGGGHHGH<HGGGGGEHHGGGGGGGGGGHGGGGGHGHHHHGGFHGFFFGGFFDGGGGGGGHHG/DEFFHHHGHHGHHFFHGGGGGGGHHGGHHGGGGGGFFFGHGHHHHGHGHGHGGGHHHHGHGGFGHGHGHHGEGGGGGFHHHHHHHGHHGGHHHCHHHGGGGGGGGGGGGGGFFFFFFFFABBBB
@M02197:102:000000000-ALU3V:1:1101:17778:17500 1:N:0:1
CTGGACGCATTATCCTCCGCTTATTGATATGCTTAAGTTCAGCGGGTATCCCTACCTGATCCGAGGTCAACCTTTGAAAGAGTTTAACGGCCACGACCGCCCGCACTCCAAAGCGAATATGTATCACAACGCTTAGAGACGGACAGCTCGGCCGGAGACTTCAAGGCGCGCGGGAGCCGCGACGCCCAACACCAAGCGAGGCTTGAGTGGCGAAATGACGCTCGAACAGGCATGCCCTTCGGAATACCAAAGGGCGCAATGTGCGTTCAAAGATTCGATGATTCAC
+
DDCCDFCCCDEFGGGGGGGGGGGHHHHHHHHHHHHHHHHHHHHGGGGGHHHHHHHHHHHHHHHGGGFHHHHHHHHHHHHHHHHHHHHHGEFGGGGGGGGGGGGGGGGHHHHHHHGGGGGHHGHHHHHHHGGGGGGHHHHHGGGGGGHGHGGGGHHHHGGGHGGGGGGGGGGGGFFGGGGGGGGFGHHGGGHGGHGGGHHGHHFHHGGGGGHHHHHGGGGGHHGHHHGHHHHHGGGGGGGHHHGHHHGHHGGGGGGHGHHGGGGHGGGGGGGGGGFFFFFFFBCBCC
@M02197:102:000000000-ALU3V:1:1101:24878:17744 1:N:0:1
CTGGACGCATTATCCTCCGCTTATTGATATGCTTAAGTTCAGCGGGTATTCCTACCTGATCCGAGGTCAACCTTTGGAAAATTGGGGGGTTTTACGGCAAGAGTCCCTCCGGATCCCAGTGCGAGACGTAAAGTTACTACCCAAAGGAGGCTCCGGGCGGGTCCGCCACTACCTTTGAGGGCCTACATCAGCTGTAGGGCCCCAACGCCAAGCAGAGCTTGAGGGTTGAAATGACGCTCGAACAGGCATGCTCGCCAGAATGCTGGCGGGCGCAATGTGCGTTCAAAGATTTGATGACTCAC
+
BBABBFBDBBBFGGGGDFEGGGGHFDAFH5FDFEF5FEGFF5FEEFEFHDGGHHFHFFGD5FGEGEEHFHGHHHHH3GHF9HFBC;@EC-A:E<DCA2CF#G5<FFFFGGGGD/GGFFF9FFGB?B78F?A?FB6FF:9F#3DC9F5B95FFF:D->#@-@DEEF6FFFFBBF1CF/BEGD?DB9FB1F9FECG99C?EBEFAD?/#GFFGF6FFF9BE;/AEFFAFFE20AFGFFFFEAAB1FF1B1A////CGFFGEB0FEEE0E0E0A1FG10E0F1EF3GFFGDB1FBBFFFFAA>>1
@M02197:102:000000000-ALU3V:1:1101:4565:17747 1:N:0:1
CTGGACGCATTATCCTCCGCTTATTGATATGCTTAAGTTCAGCGGGTATCCCTACCTGATCCGAGGTCAACCTTAGAAATGGGGTTGTTTTACGGCGTAGCCTCCCGAACACCCTTTAGCGAATAGTTTCCACAACGCTTAGGGGACAGAAGACCCAGCCGGTCGATTTGAGGCACGCGGCGGACCGCGATGCCCAATACCAAGCGAGGCTTGAGTGGTGAAATGACGCTCGAACAGGCATGCCCCCCGGAATACCAGGGGGCGCAATGTGCGTTCAAAGATTCGATGATTCAC
+
BBBBBFBBBBBFGGGGGGGGFGGHHHHHHHHHHHHCFHHHHHHGGGGGFHHHHHGHHHHHHHHGGGGHGHHHHHGHHHHHFGFGFGGGHHHHHGGGGGCEGHHHHGFDGG;HGGHHGHHGGCFFGHHHHHHHHHHGGGGGFHHGGFGFFFGFFHHGHHHFGFFFFGFFFGGEF@EGGGGGFGFFGGDDGFFFFFFFHGFFFHFFEGHGGHHHFFHHEHGGHHHGFFGDGHFHDHHHHHFHFACEEEGGHHHHGBDE?FGGFE?HEFHGGEEFGGCGGGGGGGFFFFFFBAAA>>
@M02197:102:000000000-ALU3V:1:1101:18292:18177 1:N:0:1
CTGGACGCATTATCCTCCGCTTATTGATATGCTTAAGTTCAGCGGGTATCCCTACCTGATCCGAGGTCAACCTTGCTATAATAAAAAAAGGGGAGACCGGGCCAGAGGTCCTTGAAACTCGAGTGCGTGCTCGTGAAAGCTCGTTGCACCGAGGGTCCTCTGGACGCCGTCATTGTCTTTGGGACCGGGGCGGGCCCGAGGGCCCGCCCCTAGATCCAACACCAAGCCGGGGCTTGAGGGTTGATAATGACGCTCGAACAGGCATGCCCACCGGAATACCAGTGGGCGCAATGTGCGTTCAAAGATTCGATGACTCAC
+
BBBCCFCBCABFGGGGGFGGGGGHHHHGHHHHHHHHHHHHHHHGGGGGHHHHGHHHHHGHDHGFGGEHHHHHGHHHHHHHHHBDGHHGGGGGG;:;GGGGGGGGE8GG:.HHHHHFHH;HG;G0HH:6GGG:G.:HGHHH0HG:GGG;HHG;GGG:<HHH<GG;G7FGG49GGFE0FFGFGFG3FFGFFF5DFFACDFACCFFFF;=HHHFDBFFFGEFFFFGGGGGGGFFFFAFGAFGF4EB4FFF?GE>?2A155F35FGHFGCEEE?GHHHFHBF2HHGEEGEGFHHHGGGGGCGFFDDG?GGFBBFFFFBBAAB
@M02197:102:000000000-ALU3V:1:1101:24979:18189 1:N:0:1
CTGGACGCATTATCCTCCGCTTATTGATATGCTTAAGTTCAGCGGGTATTCCTACCTGATCCGAGGTCAACCTTGTGAAAGTAAATAAAGGTGACCGGGCCCAGAGTCCCTTAACTCGAGTACGTGCTGGTTAAAGCTCGATGTACCGAGGGTCCTCTGGACGCCGTCATTGTCTTTGGGACGGGTGGTGACCTAACACCACCGGACGTCCAACACCAAGCCAGGCTTGAGGGGTGATAATGACGCTCGAACAGGCATGCCCTTCGGAATACCAAAGGGCGCAATGTGCGTTCAAAGATTCGATGACTCAC
+
CCCCCFCCCCCFGGGGGGGGGGGHHHHHHHHGHHHHHHHHHHHGGGGGHHHHHHHHHHHHHHHGGGGHHHHHHHHHHHHFHHHHHHHHHHHFGGHHGGGGGGGHEHFHHHHHHHHHHGGGFHHGGHHFHHHGGHHHHHHGGHGHFHHGHGGHGHHHHHHGHHGGGHHHHHHHHHHHHHFFGGGGHHHHHGHGGHGHGGGFGGGGGFGHGFFGGFFGGGHHHFHGHFGHFEGGHHGHFHFHGFFCFFHDHGHGHHHHGGGFEC?AFFD5HHHHHHHGGGGGHHHHGGGGHFCGGGGGGGGFFFBFFFBBBBA
@M02197:102:000000000-ALU3V:1:1101:19766:18272 1:N:0:1
CTGGACGCATTATCCTCCGCTTATTGATATGCTTAAGTTCAGCGGGTATCCCTACCTGATCCGAGGTCAATCATAAAAAAGTTTGGGGTTCTGGCAGGACACCACCGGGACTCTGTCGCGAGGAGTATTACTACGCGTAGAGCCAGGAGGCACCGCCACTGCTTTTAAGGGCTGCCCTGTGACGGGCAGGCCCCAACACCAAGCTGAGCTTGAGGGGTGATAATGACGCTCGAACAGGCATGCCCCATGGAATACCAAGGGGCGCAATGTGCGTTCAAAGATTCGATGACTCAC
+
CCDDDFEECEEFGGGGGGGGGGGHHHHHHHHHHHHHHHHHHHHGGGGGHHHHHHHHHHHHHHGGGGGHHH<<H)HHHHHGGHF<HGGGG.H0HHHHGG;H0HG<HGGGG;GHH<HHHG0GGGGG8HHHHHHH<<GGGGGGGHH;;GHHGGGGHGGHHGGHHGGHHGHHGHGGGGGGGHGGGGFHHHGGGGFFGHGHGHGHHHHGHHHHHGHGGGHHHHHHHHHGGGGGHHGHHHHHHHGHGGGHHHHGGHHHHHGFCHGGGGGHGHHGEEGHGGGFGGGGGGFFFFFFFCBCCB
@M02197:102:000000000-ALU3V:1:1101:27747:18411 1:N:0:1
CTGGACGCATTATCCTCCGCTTATTGATATGCTTAAGTTCAGCGGGTATCCCTACCTGATCCGAGGTCAATCATTAAAAAGTTTGGGGTTCTGGCAGGACACCACCGGGACTCTGTCGCGAGGAGTATTACTACGCGTAGAGCCAGGAGGCACCGCCACTGCTTTTAAGGGCTGCCCTGTGACGGGCAGGCCCCAACACCAAGCTGAGCTTGAGGGGTGATAATGACGCTCGAACAGGCATGCCCCCCGGAATACCAAGGGGCGCAATGTGCGTTCAAAGATTCGATGACTCAC
+
AABBBFBBBBAFGGGGGGFGGGEHHGHHHGHGFGHFHGHGHHGGGGGGGFGHHHHHHHHHHHHGGGGHHH:HHGHHHHG9GGGHGECGGGH.GHHHGGFFHHGHHGDG9:GHHHHHHGHGGG9GGFHHHHHH<HDFGGCCFHBF:HF8GGG;HFGFG:GGGGGGGFGGDFGGFDGEFGFFGGGGFFFFFC@EFFFFFFEFFFEFFHHDBGBDE<FDADHHHHFGFFFFFGDGGHGFGFFHGGFFFFCGGDFDBA3FFEGGEEEFFFHFCGGFFFGFGGCEFGFFF5FFB3AAAA
@M02197:102:000000000-ALU3V:1:1101:19216:18505 1:N:0:1
CTGGACGCATTATCCTCCGCTTATTGATATGCTTAAGTTCAGCGGGTATCCCTACCTGATCCGAGGTCAACCTGAAAAAAGAGGTTGGACGGCACACTCCGACCGGCCACCGACGCGAGACAGATGCCACAACGCGAGGGGACGGACGGCGTGGCCGGCGACATTGGGGCGGGCGGCTAGAAGCCGCGGCGCCCAACACCCAGCCGGGCTGGATTGGTGACAATGACGCTCGAACAGGCATGCCCCCCGGAATACCAGAGGGCGCAATGTGCGTTCAAAGATTCGATGACTCA
+
CCCCDFDDCBCFGGGGGGGGGGGHHHHHHHHHHHHHHHHHHHHGGGGFHHHHHHHHHHHHHHHGGGGHHHHHHHHHHHHGGGHHHHHGHHGGGGGHHHHHGGGGGGGGGGHGGGGGGGGFGHHGHHGHHHHHGGGGGGGGGGGGGDGFFFFFFFFFFFFFFFFFFFFFFFFFFFFFFFEFFFFFGGGGGGGGGGGGGHGGGGGGCGGHFHGHGHHHH;HHGGHGFDBDC<GHHHGHHHHGGGGGGGGHHHGHHGGHHHGGGGGHFGHGGFGGGGGGGGGGGFFFFFFF>BABB
@M02197:102:000000000-ALU3V:1:1101:26339:18585 1:N:0:1
CTGGACGCATTATCCTCCGCTTATTGATATGCTTAAGTTCAGCGGGTATCCCTACCTGATCCGAGGTCAAGTTAATAAAAAGGCTTGCTGGATGCTGATCCACCAGGGCTTCAAGAAGCGCAATGTGCTGCACGAGAAGCTGGCACGACCGCTGCCAATAACTTTGGGGCGAGTCCACGCGCGGAGGCGGGACAGACGCCCAACACCAAGCAGAGCTTGAGGGTGTAAATGACGCTCGAACAGGCATGCCCCACGGAATACCGAGGGGCGCAATGTGCGTTCAAAGATTCGATGAT
+
BCDCDFDDDCCFGGGGGGGGGGGHHHHHHHHHHHHHHHGHHHHGGGGGHHHHHHGHGHHHGFHGGGGHHHHFHHHHHHHHHFGHHHGGHHHHHFHHGHFHHHFHHHGFFHHHHHHGHHHGGGGGHHHHHHHHHGGGGGHHHHHGHHGGGGGGHHGHHHHHHHHHGHGGGGHGGGGGGGGGGGFFGGGGHHHHGEFFFGFFHGHFFGHHHHHHHHHGHHHHGGHHHFHFHGGGGGHHGHFGFHGHGHFGCCGFFHHHHGHGCGGHGCGGGHHHHEEEGGBGGGGGFBFFFFFBBBBA
@M02197:102:000000000-ALU3V:1:1101:16916:18552 1:N:0:1
CTGGACGCATTATCCTCCGCTTATTGATATGCTTAAGTTCAGCGGGTATCTCTACCTGATCCGAGGTCAACCTTTGATGAGAGGTTGCGGCGGAGGCCACCGGTGCTCCCGACGTTCGAATTGTGAGATTCTTAACACGCCGGGGGTCGGTTTCCTCGCCGATGCATTTCGGGCGGGCCCGCCGCGGGGGGCGGGCCGGGCGCCCAACACCAAGCCAGGCTTGATTGGTGAAATGACGCTCGAACAGGCATGCCCCTCGGAATACCAAGGGGCGCAATGTGCGTTCAAAGATTCGATGACTCAC
+
CDDDDFDDDDCFGGGGGGGGGGGHHHHHHHHHHHHHHHHHHHHGGGGGHHHHHGHHHHHHHHHGGGGHHHHGHHHHHHH;HHHGH<H<GG;GG;GGGG<GHGG6GGHHHGG:GGGGHGGHHHGFHHHHHHHHHGHFHHGGGGGGGG;GGFADFFFFFFFFFFFFFFFFFFFFFFFFFFGGGGFGGGGGGGGFGGGGFFFGGHGEGCHFFGGHHGEHHGGHHGHHHHHHHHFHHGGGGGHHGHHHHHHHHHGGGGGGGHEHHHHHHHFHGGGGGHHHHGFFGHGGGGGGGGGFFFFFFFFCCCCB
@M02197:102:000000000-ALU3V:1:1101:25538:18595 1:N:0:1
CTGGACGCATTATCCTCCGCTTATTGATATGCTTAAGTTCAGCGGGTATCCCTACCTGATCCGATGTCAACCTTTGGATAAGTTTAACGGCCGCGGCTGTTCGAAGCTCCGTCGCGACTGAGATTCACAACGCTGGGAGACGGACAGATCAGCCGGAGACTTTGAGGCGCGCGGACTCGCGACGCCCAATACCAAGCCAGGCTTGAGTGGTGAAATGACGCTCGAACAGGCATGCCCCGCCGAATACCACGGGGCGCAATGTGCGTGCAAAGATACGATGATTCAC
+
BAAAA4@DBB@FFGFGGGEEGCDFFFGFFC5DEHFGCHHHDB5E2A0EFF53AFABBAAGA9CB#FFHFHHC9FFBGEGHF9BFDGGDF7E/@?F?BCCGHHDFFG/?GC;G,CBDA#DF<9<D1GHHHFD@/FDDF.AAEADDGGG#FCGC?:CC?B@GFGG06E/?AB@.C@B11FF-<<<B@<@D/BFFF0:FAAF611?B0B/<;GBEFB8BBEBF69/9FF>19B?0>>F>BA/B$AD@AA??AE00A00113HEAAE1131A33FGB11@3@13@11>11
@M02197:102:000000000-ALU3V:1:1101:25030:18605 1:N:0:1
CTGGACGCATTATCCTCCGCTTATTGATATGCTTAAGTTCAGCGGGTAATCTTGCCTGATTTGAGATTGTTTTAGTGTTGGTTTGAAGCAATGCTGCAAGTGAAAACTGTCTCAAGTAACATGCATCACATATTTACTATTTCAAGGGTGGGTGAGGTAAACAAACCTCACACATCCTCATCGTCATCACAGTAACGTGATATATATGTAGCAATACTTAAACAGGCATACTCGCCGGAATACCGACGAGTGCAATGTGCGTTCAAAGATTCGATGATTCAC
+
CBABCFCCCCCFGGGGGGGGGGGHHHHHHHHGHHHHHHGGGGHGGGGGHHHHHGHHHHHHHHHHGHHHHHHGHHGHGHHHGEHHGHHHHHHHHHHHHHHHFHHHHHHHHHHHHGHHHHHHHHHHHHHHHHHHHHHHHHHHHHHHHHGGHGFGHHHHHHHHGFHHHHGHHHHHHGHHHHHHHHHHHHHHHHHHHHHHGHHHHHHHHGHHHHHHHHHFFH5GGCGHHHHHGGGGGGGFFGDGGGGGFAGHFGHFFD5GGGGHGGFGGGGGGGFFFFF5D>3AA3
@M02197:102:000000000-ALU3V:1:1101:19483:18729 1:N:0:1
CTGGACGCATTATCCTCCGCTTATTGATATGCTTAAGTTCAGCGGGTATCCCTACCTGATCCGAGGTCAACCTTTGAAAGAGTTTAACGGCCACGACCGCCCGCACTCCAAAGCGAATATGTATCACAACGCTTAGAGACGGACAGCTCGGCCGGAGACTTCAAGGCGCGCGGGAGCCGCGACGCCCAACACCAAGCGAGGCTTGAGTGGCGAAATGACGCTCGAACAGGCATGCCCTTCGGAATACCAAAGGGCGCAATGTGCGTTCAAAGATTCGATGATTCAC
+
BBCCCFCCDDCFGGGGGGGGFGGHHHHHHHHHHHHHGHHHHHHGGGGGHHHHHHHHHHHHHHHGGGGHHHHGHHHHHHHHHHHHHHHHGGGGGGGGGGGGGGGGGGGHHFHHHHGGGGGHHHHHHHHHHGGGGGGHHHHHGGGGGGHHHGGGGHHGHHHHHGGGGGGCGGGGGGGGGGGGFFGHGGFFGFGGGHGGGHFGHHHHHHGGGGGFEHHFGFFFFHGHHHHHHHHHGGGGGGGGHHHHHHHHHHGGGGGHFHHGGGGHGGGGGGGGGGFFFFFFF@CBBB
@M02197:102:000000000-ALU3V:1:1101:6769:18774 1:N:0:1
CTGGACGCATTATCCTCCGCTTATTGATATGCTTAAGTTCAGCGGGTATCCCTACCTGATCCGAGGTCAACCTTTGAAAGAGTTTAACGGCCACGACCGCCCGCACTCCAAAGCGAATATGTATCACAACGCTTAGAGACGGACAGCTCGGCCGGAGACTTCAAGGCGCGCGGGAGCCGCGACGCCCAACACCAAGCGAGGCTTGAGTGGCGAAATGACGCTCGAACAGGCATGCCCTTCGGAATACCAAAGGGCGCAATGTGCGTTCAAAGATTCGAT
+
BBBBAFBBBBAFGGDG4BEEFGGFGGFHHHHHHGFFCGHFCFHDGGCGHHHHH/HHD;3BFGHCEGB?GGGFCGHGHFGH3GGHHGHFFCGGGFEEEFAFEGFFFGGHFBFHFHGGGGGGFFFGGFHHFDFDGFGHGGGGHHHHGGEFHGGGGGGHDHHGHFGGGGFGGGGGGGGGDGE@EGGHGEGEHFB:EGE?FHHEFBFGFHDFFGEGHHGFGEGGGCEHGBBFFEGFAACFEBBCHH;GHEHGHGE22GGHG55EEECFGFG5FFFAFFBBBBA
@M02197:102:000000000-ALU3V:1:1101:10693:18839 1:N:0:1
CTGGACGCATTATCCTCCGCTTATTGATATGCTTAAGTTCAGCGGGTATCCCTACCTGATCCGAGGTCAACCTTTGAAAGAGTTTAACGGCCACGACCGCCCGCACTCCAAAGCGAATATGTATCACAACGCTTAGAGACGGACAGCTCGGCCGGAGACTTCAAGGCGCGCGGGAGCCGCGACGCCCAACACCAAGCGAGGCTTGAGTGGCGAAATGACGCTCGAACAGGCATGCCCTTCGGAATACCAAAGGGCGCAATGTGCGTTCAAAGATTCGATGATTCAC
+
CCBCCFCCCDCFGGGGGGGGGGGGHHHHHHHHHHHHGHGHGHHGGGGGHHHHHHHHHHHHHHHGGGGHGHHHHHHHHHHHHHHHHHHHGGGGGGGGGGGGGGGGFFGHHHHHHHGGGGGHHFHHFHHHEGGGGGGGGHHHGFGGGGHGGGGGGHHHHHHHHGGGGGGGGGGFFFFGGGGFFGGHGGHGFFEGGHGGGGHGGHHGHHGGGGHHHGHGGGGGHHGHHHHGHHHHGGGGGGGGHHHHGGHHGHGGGGGGHGHGGGGHGGGGGGGGGGFFFFFFFCCBAC
@M02197:102:000000000-ALU3V:1:1101:18300:18760 1:N:0:1
CTGGACGCATTATCCTCCGCTTATTGATATGCTTAAGTTCAGCGGGTATTCCTACCTGATCCGAGGTCAACCTGAAAAAAGTTTTTAGAGGCGACCGGGTCCCGGGGTCCTTGAAACTCTACGCGTGCTCCGGAAAGCTCAGTGCGAAGAGGGTCCCTGGGACGCCGTCATTGTCTTTGAGACCAGTTGGCCATGGAGGAGGCCCAACGCGGTCCAACACCAAACACGGGGTTTGAGAGAGGATAATGACGCTCGAACAGGCATGCCCTTCGGAATGCCAAAGGGCGCAATGTGCGTTCAAAGATTCGATGATTCAC
+
ABCBBFCCCCCFGGGGGGGGGG2GHHHGHHGFHHGHHHHHHFHGGGGGHHHHHHHGHGHHGHHGGCGHGGHHHHHHHHHGG@FFHGHGGFHCGGGGG?DFCHHGGGGGGHHHHHHHHHHHHGGGGGGGGHHGGGGGGHHHFHHHGGCGGGGGEDGGGGGGGGGCGGGGFFGHFHFHFGHHHHHHFFGFFFFFFHHGHGGGGEFFFGGGGFFFFGCGHFFGHHFHFFGGGFFHGHDFEFGEHHFFGHDE?012FGHHHGHHFFG1GFCGE2FGBFHGB3HFGF?A2ACGHFAEAEAGFGFGGGFFFFFFFFDFBABAA
@M02197:102:000000000-ALU3V:1:1101:28287:18808 1:N:0:1
CTGGACGCATTATCCTCCGCTTATTGATATGCTTAAGTTCAGCGGGTAGTCCTACTTGATTTGAGGTCAAAAAGTGGGGCAGCGCGGTAAGGCGTAGCCAGTCGTGGTTTTCGTAGCAGTCCACACTCACGCAAGTTCGCAAAAAGAATTAGCAACTCACTGGTGATCCAGCATACTGTATTTAAGGTGAGCAGGTGCGCGAAGCGCGCGCCTGCAATCCCATGGACCCGCGCGGGGTGTTTCGTTACAAAACGACCCCGTTTGGAGAAATTCACGACGCTCAAACAAGCATGCTCCAAGGAATACCAAGGAGCGCAAGGTGCGTTCAAAGATTCGATGACTCAC
+
BBBBBFBBBBBFGGGGGGGGGFEHHHGHHGGGHHHHHAEFEEGEGGGGGHHHHHHHHHHHHGHHGGHGHHGHHG3FGGGGGGGGGGGEEGGHHGEEFGHHHHGG?CGGFHGHGHHGGHH;FFHHHGHH;H/HGGGFG:GGCGG:H1EFHHHHGH:HHHHH;GEGHHHHH:FHH0BHGGGGGGGG9CBFG:EFGGG;BFGGGGFFFAACFFFFGFFFF#FFFFGGBFFFFCFFCGFAFHGGEGGGFBCHGGEEEEEE?11G3HFHFGGHHHGHEEE11EGAGFAFGHHHGHGHFGGHHGFB5BGGA35GG2AGGGFHFCEAAEA4FGGFFGGGGFFFF5FFA3AAA
@M02197:102:000000000-ALU3V:1:1101:24693:18882 1:N:0:1
CTGGACGCATTATCCTCCGCTTATTGATATGCTTAAGTTCAGCGGGTATCCTTGTCTGATTCGAGGTCAAACTTCTGAAGTCTACTTGCGCAGACATTCGGGTTTAACGCCACCAAGTACTGCAGTAAATCGCTGGAATATAATGTAAACACCACTCCATTAACCTAGCAATAGCTTGAGGTCGTGCAGCAATTTTAAGGCGGGAGCAGCTGTTAGGCTAGTCCTCCACGGCCCATGACCAACAAAAAATAAATTCTGCTGAGAGGTTTTGCTGACGCTCGAACAGACATGCCTACCGGAATACCAGCAGGCGCAATGTGCGTTCAAAGATTCGATGATTCAC
+
CCDDDFCDDDCFGGGGGGGGGGGHHHHHHHHHHHHHHGHHHHHGFGGGHHHHHHHHHHHHHHGHHGGHHHHHHHHHHHHHHGHHHHHHHGGECGHGHHHHHGHGGHHHGGGGGHHHHHFHHHHHHHHHHHHGGHGGGFGHHHHHHHHHHHHHGGHHHHHHHHHHHHHGHGHHHHHHHHHHGHGGGHGHHHHHHHHHHGGHHGHG<HHHGHHHHHHHGHGHGGGGGGF?GHGCCHHHHGHHHHFGHHHHHHHHHFHHFGHHHHHHGHHGHHHGGGGGGHGGHHFGHHHHHHHGGGGGHHHFHHHGHFHGGFCGHHHHGGGGHGGGGGGGGGGFFFFFFF?CBAA
@M02197:102:000000000-ALU3V:1:1101:5346:18981 1:N:0:1
CTGGACGCATTATCCTCCGCTTATTGATATGCTTAAGTTCAGCGGGTATTCCTACCTGATCCGAGGTCAACATTCAGAAGTTGGGGTTTAACGGCGTGGCCGCGACGATTACCAGTAACGAGGTGTAAATTACTACGCTATGAAAACTCGACGTGACCGCCAATCGATTTGGGGAGGGTCTTGACGACAGCTCCCAACACCAAGCTGGGCTTGAGGGTTGAAATGACGCTCGAACAGGCATGCCCGCCAGAATACTGGCGGGCGCAATGTGCGTTCAAAGATTCGATGATTCAC
+
AAAA3432AAAFGGGGGGCGGGGHHDGHHHHHHHHHHHHGF5EEEGEEFHFHHDGHHFHHHFHEGCGGHG.8HH9:HE9;H8BCE7E?EFFB9@2?/9E;F//#9/;<9%/1F9?2<<1./#0<1;<<=;111;$=/@$90;#<<#:;-;0+?.-;-</.91:GBFFFCH8FDGC?#CDF?//BB?;F<@ABBF4/B/AED3HF?A8/F??0G9FFE?4FEFGE91CEBGCFFHHEHG1F/00?EGEGDHHGFHGGFE2GGGGGHGHCC?E4GGFFBGFGGFFFFFFFFBBAA?
@M02197:102:000000000-ALU3V:1:1101:29219:19001 1:N:0:1
CTGGACGCATTATCCTCCGCTTATTGATATGCTTAAGTTCAGCGGGTATTCCTACCTGATCCGAGGTCAACCTAGAAAAATATAAAGGTGACCGGGTCCCGGGGGCCTTGAAACTCTACGCGTGCTCCGGAGAACTCAGTGCGAAGAGGGTCCCTGGGACGCCGTCATTGTCTTTGAGACCAGTTGGCCATGGAGGCGGTCCAACGCGGTCCAACACCAAACACGAGGTTTGAGAGAGGATAATGACGCTCGAACAGGCATTCCCTTCGTAATGCCAAAGGGCGTAATGTGCGTTCAAAGATTCGATGACTCAC
+
BBCCCFCCBCCFGGGGGGGGGGGHHHFHHHHGHHHHFFGHHHHGGGGCGGG5FHGHHHHHHHHGGGGHHHHHHHHHHEH1B@EGHFGHFGHHGGGGGGHHGGGGGGBF:HH1GHHHHGHGCGGGGGHHC@BFFHHHHHH:CGDGGGDGEFEGGGGFE.CCCGFGGFF0BFFBFFFFFE?FGFGGF9FFFFFHFCF//@FFFGFFGGGHHFFGBFFFFFFE>EFGHCGHHHGDBHGBFHHGBFFFE?//FGADDGF1EGF0B/?GGG/EDBGEHBFFGB0AA0AD1GBAA0EB1AF33F3EA11@B3DB1?AAAA
@M02197:102:000000000-ALU3V:1:1101:5655:19022 1:N:0:1
CTGGACGCATTATCCTCCGCTTATTGATATGCTTAAGTTCAGCGGGTAGTCCTACCTGATCTGAGGTCAATCGATGCTTCCACACGAGGTGGCGGTTTCAAGGAGGCCACCGGCCCGCCGCACAGCGAAACGTATCACGCCACACAACGGACCGGGACGGCCGCCGATACATTTAAGGCGAGCCCGCAAAGGGCAACACCCAACTCCAACCCCGCCGGGCAGGACCCGGCGGGATGATGATTTACAAGACACTCAGACAGGCATACCCTCCGGAATACCAGAGGGTGCAAGGTGCGTTCAAAGATTCGATGACTCAC
+
AAA?AFBBB@AFGGGGGGGGGEDHHGHHHHHHHHHHHGHHHHHGGGGGGHHHFHHFHHHHHHHHHGFGFHHHEGAFGHHHHHGHGGGEGGHGHG9GF9:HHHG<G;F/:G:F7FGG:GGG9GGGGH5CGG9GFC8GHHDH9GGFDD;:C?DDACFDG?A9BCEEDFC5FFFFFFFFFFB@DCFFF;;;@FFFGAE;AFEFD>AGBFFFFF/D@<BFGEF3GEEE?E@@EFHHHGFBHGEGFGFHGGEGFB5HHHHFFHHHHHGFACF?D?HHHGF5FHHHHFGHHFGBHHGGGGGCGGBGCGGGGFFFFFFFAAAAA
@M02197:102:000000000-ALU3V:1:1101:21004:19073 1:N:0:1
CTGGACGCATTATCCTCCGCTTATTGATATGCTTAAGTTCAGCGGGTAGTCCTACCTGATCTGAGGTCAAGGTGTCAATTGAATTTTCTCAAGGAGAAGCTTTGTGAGCGGGCCGAACGGTTTCTGCAGCCGAGCGAAACGTGAGCACGCAAGGCCGTCCACCGACGGGACCGCTAAGGTATTTGAGGCGAGCCGGACGGCAACACCCAAGTCCACTTCCAGCCCGGGCAGGACCCGGGCGGTGTGAGGTTTTCAAGACACTCAGACAGGCATACCCTCCGGAATACCAGAGGGTGCAAGGTGCGTTCAAAGATTCGATGATTCAC
+
CCCCCFBCCCCFGGGGGGGGGGGHHHHHHHHHHHHHHHHHHGHGGGGGGHHHHHHHHHHHHHHGHGHHHHHHBFHHHHHHHHHGHHHHHHHHHGHGFHHHHHHHHHHGHGGGGGGGGGGGEGGFHHGHGHHGGGGGGGGGGHHHGHHHGGGGGGHHGGGGGGGGHGGGGGGGHHHHHFHFFFFHGGGFFFFGGGGGGGHHHGFFFFHFHHHGGGFGHHGGGGGGGHHHHHHGFGGGGGGGGHGHHHHGHHHHGHHHHHHHHHGHHHHHHHHHHEGGEDCHHHHHHGHHHHHGHHHHHHHGGGGGGGGFGGGGGGFFFFFFFAA3BB
@M02197:102:000000000-ALU3V:1:1101:8742:19277 1:N:0:1
CTGGACGCATTATCCTCCGCTTATTGATATGCTTAAGTTCAGCGGGTATTCCTACCTGATCCGAGGTCAACCTAGAAAAATATAAAGGTGACCGGGTCCCGGGGGCCTTGAAACTCTACGCGTGCTCCGGAGAACTCAGTGCGAAGAGGGTCCCTGGGACGCCGTCATTGTCTTTGAGACCAGTTGGCCATGGAGGCGGTCCAACGCGGTCCAACACCAAACACGAGGTTTGAGAGAGGATAATGACGCTCGAACAGGCATGCCCTTCGGAATGCCAAAGGGCGCAATGTGCGTTCAAAGATTCGATGACTCAC
+
BB@BAFBBBBBFGGGCGG?GGGGHHGHHHHHHHHGHGHHHHGHGGGGGHHFHHHHHHHHHHHHGGGGHHHHFHHHHHHHHHFFGFHHHHFHGBE/>9GHHGC@?CGGGHH9HHEFH<;HGG9EADEHHEGGGGHHHFHHHHHGGGGDFAFGGGGGGGGGG9BF/EHHHHGFFFFFFHHHHGHGGFHFFFFGHGDCGGHFHHGFFFDFHFFGGFFFEGGBEFGFFGEGHGHHGBFGHHFHGHHFGGFGFHGAGFB3EFC1FEEGGGFFHBFHHF3GFFFGGGGFFHHHGGGGFFGGGEGGGGGFFFFFFFBABBB
@M02197:102:000000000-ALU3V:1:1101:5430:19256 1:N:0:1
CTGGACGCATTATCCTCCGCTTATTGATATGCTTAAGTTCAGCGGGTATTCCTACCTGATCCGAGGTCAACCTTGGTGCCGCCGGAGCGGGCTTGTGGGGGGTTTAGAGGCAGGACGCCGAGGGATCCCAATGCGAGGCTGATGCTACTGCGCAAAGGAGAGGGCCTTCGGGTCCGCCACTGGTTTTAGGAGACTGCCGTGGCAGATCTCCAACGCCGGGCCACGGGGGCTCGAGGGTTGAAACGACGCTCGGACAGGCATGCCTCCCAGGATACTGGAAGGCGCCATGTGCGTTCAAAGATTCGATGACTCAC
+
>>3A3>ADDAABGGGGGGGGGGEHHHHHHHHGHHHGHHHHHHHGGGGGHGHHHGHHHHGHHHHGGGGHHHFFHGFFBFEFEEEGG@EEG??@7HG<HG?CG@BBDFG99;3EDBEEEA@FBBEAB$FFFF?DFFFAFFFFFFFFFFBFFF/FFFC@FFFAEAEAA9EFEEFFGC@.BFHFGEF<<2HEHGFB8FFEFFFF?<BFDABGFFFFFFF@BBC/E@EEEEEGDEEFHHGHHGHHGGGFFGGGEA?GAGGHHHHHGGE1FAGFDGBHHHHE3BFEFGGHHDGAGECFGGGGGGGEGFFFFFFFFAAAAA
@M02197:102:000000000-ALU3V:1:1101:23701:19603 1:N:0:1
CTGGACGCATTATCCTCCGCTTATTGATATGCTTAAGTTCAGCGGGTATTCCTACCTGATCCGAGGTCAACCTGAAAAAATAGATTTAGAGGTGGCCGGGCCCACAAGACCTTGCAACTCGACGCGTGCTCCGGAAAGCTCAGTGCGAAGAGGGTCCCATGGACGCCCGTCATTGTCTTTGAGACCAGTTGGCCGCGAGCGGTCCAACGCGGTCCAACACCCGAAACGCCCGCGGTAAAGCAGGGTTTTGGAGGGAGGATAATGACGCTCGAACAGGCATGCCCTTCGGAATGCCAAAGGGCGCAATGTGCGTTCAAAGATTCGATGACTCAC
+
BBCCCFBCCCBFGGGGGGGGGGGHHHHHGHHHHHHHHHGHHHHGGGGGHHHHGHHHHHHHGHGGGGGHHHHHHHHHHHHGHEGHHHHHHHHFHHGHHGGGGGGGGGHHGHHHHHHHHHHHGHGGGGGGGGHHGGGGGHHHHHHFFGFGFFFHHGGHHGHHHHHGFFFGGGGGGGGGGGGGGGFGGGGGGGGFFGFFGFGGFHFHFGFFFFHHHHGGGFFGGGHGGGFGGGGGGGFGGHHHFHGGHHHGGGHHGHHHGHHHHHGGGGGHHGHHHHHHHFFGGGGE?GHHHHHHHHHHFGGGGGHHHHGGGGHGGGGGGGGFGFFFFFFFBBBBB
@M02197:102:000000000-ALU3V:1:1101:21935:19658 1:N:0:1
CTGGACGCATTATCCTCCGCTATTGATATGCTTAAGTTCAGCGGGTATTCCTACCTGATCCGAGGTCAACCTTAAAAAATGGGGGGTTAACGGCATGAAACCCACAGTAAGCCAGAAGCGACGTGTATTACTACGCTCAGGACTACAGTGGATCCGCCACTAGATTACAGGGCTTTTAAGCAAAAGTGCCCCAACACCAAGCAGGGCTTGAGGGTTGAAATGACGCTCGAACAGGCATGCCCGCTAGAATACTAATGGGCGCAATGTGCGTTCAAAGATTCGATGATTCAC
+
BBBB?FBBBBBFGGGGGGGGGGGHHHHHHHGHGHHHHHH55DEFGAAGHHHHHHFFGHFHHHGGF8FFGF<<<HHHHGG<HHGGGGG;G:HGGG?CHHH<BGAE7DG:GGFG8G7?FB5CG3CB5GGGGF9FF/D70D1F9FF6F67F1B5:/GGFFFHHHFFFFFFFFFFFBFFFFHHHHGFFFBGEEFHHADFFGHGEEGFHFHFHFEFEFHHHGGFHFFFFDFFGHGHHHFHHFGCGGEDHHFHHGFAFBG3GEEAEFDCGECEA4GF5BBBFEEGFFBFFFF@A@BB
@M02197:102:000000000-ALU3V:1:1101:27497:19682 1:N:0:1
CTGGACGCATTATCCTCCGCTTATTGATATGCTTAAGTTCAGCGGGTATCCCTACCTGATCCGAGGTCAAGAGTGTAAAAATGTACTTTTGGACGTCGTCGTTCTGAGTGCAAAGCGCGAGATGTACTGCGCTCCGAAATCAATACGCCGGCTGCCAATTGTTTTGAGGCGAGTCTACGCGCAGAGGCGAGACAAACACCCAACACCAAGCAAGGCTTGAAGGTACAAATGACGCTCGAACAGGCATGCCCCATGGAATACCAAGGGGCGCAATGTGCGTTCAAAGATTCGATGATTCAC
+
BBBBB@B@DBBFGGGGGG?GGGGHHFHHGHHHHHHHCGHHHHGGGGGGGHHHGHHHHHHHHHHGGGGHHGFFG4FGHHFHHHGH;HHHGHHGHHGGGGDFGFFHGHHHHHGHHHGBGGGFGGGGHHHHHGGGGGGGGGGHHGHHHHGGGGGADGGHHGGHFGGHHEGGGGGHHGGGGGGCEFFFGGGHHFFHGHGFEFGHGFFFFFHHGFBBFFGGHHGGFFGFEHFHHGFEFGFFFFFHHHGFFF0EE1HGDGBFFEBB3FCG?EACEF5AG2ECDHGGGGGDFEFGFFF5FFDBBABB
@M02197:102:000000000-ALU3V:1:1101:26776:19726 1:N:0:1
CTGGACGCATTATCCTCCGCTTATTGATATGCTTAAGTTCAGCGGGTATTCCTACCTGATCCGAGGTCAACCTGAAAAATAAAAGGGTTAGACCGACCCGACGAGACCTTGCAACTCCTCGCGTGCCTCGTAAAAGACTCGTTGCGAAGAGGGTCCCACGGACGCCGTCATTGTCTTTGAGACCAGTTGCGGGAGGCCCACAACTCGATCCAACGCCAAACCAGAAGGTTTGAGAGAGGATAATGACGCTCGAACAGGCATGCCCATCGGAATACCAATGGGCGCAATGTGCGTTCAAAGATTCGATGACTCAC
+
BAABBFBBBBBBGFGGGGGGGGFHHHHHHHHFFHHHHGHGHFFGFGGGHHHHHGHHHGHGHHHGGGGGHGHGHGHHHHHHHFHHHGGFFHHEFHFEGGGGFGGFFGGGHFFBGGHHHGHFFGGGGGHHHGHGGFBFGHHHGFDGGGGHGGHEFGHAGHGGGGGGDGGDGFGHFHFFFGHFFEHHHGFGFFFFHGHGFGEDHGGFGGHEFFFGFGHGFEHHFHHHHGGHHHHHHHHGHHFHFHEGEEGDGG?GEHHFEHHHFGF1GGGHHHHCHHHHHGCGGGGHHHHGGGGHGGGGGFGFGGFFFFFFFBBBA?
@M02197:102:000000000-ALU3V:1:1101:20406:19756 1:N:0:1
CTGGACGCATTATCCTCCGCTTATTGATATGCTTAAGTTCAGCGGGTAGTCCTACCTGATCTGAGGTCAATCGATGCTTCCACACGAGGTGGCGGTTTCAAGGAGGCCACCGGCCCGCCGCACAGCGAAACGTATCACGCCACACAACGGACCGGGACGGCCGCCGATACATTTGAGGCGAGCCCGCAAAGGGCAACACCCAACTCCAACCCCGCCGGGCAGGACCCGGCGGGATGATGATTTACAAGACACTCAGACAGGCATACCCTCCGGAATACCAGAGGGTGCAAGGTGCGTTCAAAGATTCGATGATTCAC
+
CCCCCFCCCDCFGGGGGGGGGGGHHHHHHHHHHHHHGHHHHHHGGGGGGHHHHHHHHHGHHHHHHGHHHHHHFHHHGHHHHHHHGGGGGEHGGG.EGG;H<HH<H;GG<GHGGGGGGGGGGGG::HGGGGGGHHGHHHGHGGGHGGE:GGGGGDCAAGGGFFFGFFFDFFFGFFGFGEFFFFGGGHGHHCFFDFEEFFFFFFFFFFFFBGGGGGFEHFFHHEGFGEGGGFHHHFHHHHGHHHHFHHHHHHHHGHHHHGHHG3FGBGGGGEGGHHHHHHHHHHGHHHHHHFGGGGHGGGGGGGGGGFFFFFFB?BAAA
@M02197:102:000000000-ALU3V:1:1101:25997:19855 1:N:0:1
CTGGACGCATTATCCTCCGCTTATTGATATGCTTAAGTTCAGCGGGTATTCCTACCTGATCCGAGGTCAACCTGAACAAAGTTTTTAGAGGCGACCGGGTCCCTGGGCCCTTGAAACTCTACGCGTGCTCCGGAAAGCTCAGTGCGAAGAGGGTCCCTGGGACGCCGTCATTGTCTTTGAGACCAGGTGGGCCTTGCGGCTAACGCGGTCCAACACCAAACCCGGAGGTTTGAGAGAGGATAATGACGCTCGAACAGGCATGCCCTTCGGAATGCCAAAGGGCGCAATGTGCGTTCAAAGATTCGATGACTCAC
+
AABBBFBBBBBFGGGGGGGGCFGHHFFBFDGFHHHFHFEGHBHEEG0EGHGGH5CCFGHFHHFGCC1FFHGHFHHH3FGFGBGGFFHFHHFEGG/ECE9EC9FFCCFAC@GCFDFFFHHHEGGGCGFDAGGDCDFBGFFGHHHHFCDGCHGGEEHGHHGEGDCFGGHGGFEFGCFFGBFFEEFFFF#E?F9F9CGFFFFFBDFFDFFFFCFFBFFFGGGFE?AAHF1F9BBGHFGBEFFHFEB?B?CEB11FFGFHHFHGFAB1AAEEBFGB3C3GFACEE2GFGF5E2EDFFGBF5BFEE4FCBFBFFA33>A
@M02197:102:000000000-ALU3V:1:1101:12409:19952 1:N:0:1
CTGGACGCATTATCCTCCGCTTATTGATATGCTTAAGTTCAGCGGGTATTCCTACCTGATCCGAGGTCAACATTCAGAAGTTGGGGTTTAACGGCGTGGCCGCGACTATTACCAGTAACGATGTGTAAATTACTACGCTATGGAAGCTCGACGTGACCGCCAATCGATTTGGGGAGTGTCTTGACGACAGCTCCCAACACCAAGCTGGGCTTGAGGGTTGAAATGACGCTCGAACAGGCATGCCCGCCAGAATACTGGCGGGCGCAATGTGCGTTCAAAGATTCGATGACTCAC
+
BBCCCFCCCDCFGGGGGGGGGGGHHHHHHHHHHHHHHHHHHHHGGGGGHHGHFHHHHHHHHHHGGGGHHHHHHH9HHHH;GHHEGGGGGH<HGGGG;CF?F@@<:<<@FF2BF=C1FHBD00?0=1FFHFFAC=<<C9;<<BFDGGGC0<.:0E@@FGFFEGHEGHFHGHGHFGEFHH9HDHGGGGGGGGGEGGEABFDGHEGG?;HGH:HAHHCHH<HHHHGAGCGGH;EGFBFHHFFB@CFCG;HGHHHGBHGGGGGGGGGHHHHGGGGHGGGGGGGGGGFFFFFFFCBAAA
@M02197:102:000000000-ALU3V:1:1101:7719:19935 1:N:0:1
CTGGACGCATTATCCTCCGCTTATTGATATGCTTAAGTTCAGCGGGTATCCCTACCTGATCCGAGGTCAACCTTTGAAAGAGTTTAACGGCCACGACCGCCCGCACTCCAAAGCGAATATGTATCACAACGCTTAGAGACGGACAGCTCGGCCGGAGACTTCAAGGCGCGCGGGAGCCGCGACGCCCAACACCAAGCGAGGCTTGAGTGGCGAAATGACGCTCGAACAGGCATGCCCTTCGGAATACCAAAGGGCGCAATGTGCGTTCAAAGATTCGATGATTCAC
+
CCCBCFBCCCCFGGGGGGGGGGGHHHHHHGHHHHHHFGHGHHGGGGGGHEFHHHHHHFHHHHGGGGGHHHHHHHHHHHFBFGHHHHHHG?ECFGFGGG@CEGGGGGGHHHHHHHGFFGGGHHHHHFHFFGCGGGGFGHFGCADGGGGFHGGEGHHHGHGGGGFGFFEGCDGGGGDCFGGGFGGHFFFFEFFGGHFFFFHGHFEFFFFGGGGGHGHGGE@DHHGHHHHHHGEHGGFFGGGHEHHGEHGFHGGGGCGGGGHEE2CGGGGFG5GGGGFFFFFFFAABAA
@M02197:102:000000000-ALU3V:1:1101:2935:20079 1:N:0:1
CTGGACGCATTATCCTCCGCTTATTGATATGCTTAAGTTCAGCGGGTATTCCTACCTGATCCGAGGTCAACCTGAAAAAAATTCGTTTTAGAGGCCGGGCCCGTGACACCTTGAAACTCGAAGCGTGATCCGGAAAGCACAGTGCGAGGAAGGTCCCACGGAAGCCGTCATTGTCTTTGAGACCAGTTGGGCGCTAACGATCCAACGCGGTCCAACACCAAACCCGGCGGTTTGAGGGAGGATAATGACGCTCGAACAGTCATGCCCTTCGGAATGCCAAAGGCCGCAATGTTCGTTCAACGATTCGATGTCCCAC
+
AA?AA432>AAD6BEFGGEEGGGHGF55FGHBGF5F55B55FGE22EFH5GFHFH1GHGHHHHFGCEHF33BGGGF331E/G@41FGGGF833CEA9<9;</<>//?2FF<GHB&<GF<B/$#>FE?#<=;<0$><;<#CGF9G0<A#:0#9.:C/;:.3?-#.-CDD<0<0;0CC<B=BA#1;0:##/;#/<<#3-/;1;F//1/93+;CF/?BF?A?E?;0#/9/#/19F:B090;2192B29B//>/0//2ABAA110FE///A//BA2D1BCB1B1E/A0011FA00CEAF30FFA1GFGFA11>11111>>
@M02197:102:000000000-ALU3V:1:1101:2946:20065 1:N:0:1
CTGGACGCATTATCCTCCGCTTATTGATATGCTTAAGTTCAGCGGGTATTCCTACCTGATCCGAGGTCAACCTGAAAAAAATTCGTTTTAGAGGCCGGGCCCGTGACACCTTGAAACTCGACGCGTGCTCCGGAAAGCTCAGTGCGAAGAGGGTCCCACGGACGCCGTCATTGTCTTTGAGACCAGTTGGTCGCGAACGATCCAACGCGGTCCAACACCAAACCCGGGGGTTTGAGGGAGGATAATGACGCTCGAACAGGCATGCCCTTCGGAATGCCAAAGGGCGCAATGTGCGTTCAAAGATTCGATGACTCAC
+
BBABBFB@DBBFGGGGFFGFGG2FHB5FGHHGGHFHHFHHHHHGGGGGHHHHGHHHHHHHHHHGGGGGHHHHHHHHHHHGGHGHGHHGGHHHHHGGG/CGCGCFFGGHCF8HHHEGGHHGH</@ACGGFFHGFFCGHBDHHHFGFCFGEGFHDEEEFFGGAGGAGCDFDDFCFBHGHHFFE<FEFFFGCFDFDCCFBDFGEFFFFFGFFHHHEGHFFAAAFFEGGGFEEFGBHHFFFGFFHEHHHE>/CEE/?GFFFFHGHHEFE?GGCGDFHG1HGBGFE?GCGFCGHE0GGHFFFGDGGE1FFCB3FF1AA@AA
@M02197:102:000000000-ALU3V:1:1101:27814:20145 1:N:0:1
CTGGACGCATTATCCTCCGCTTATTGATATGCTTAAGTTCAGCGGGTATTCCTACCTGATCCGAGGTCAACCATTAAAAATTGGGGGATTTAGCGGCTAAAGACGCTGCAACTCCAGTCAAAAGCGAGATAAAAATTACTACGCTCAGAGGATATCGCAGATCCGCCGTTGTATTTCAGGAGCTACAGCTAGCAAAAGCAGTAGGCTCCCAACACTAAGCTAGGCTTAAGGGTTGAAATGACGCTCGAACAGGCATGCCCACTAGAATACTAATGGGCGCAATGTGCGTTCAAAGATTCGATGATTCAC
+
CCCCCFCCCCAFGGGGGGGGGGGGFHHHHHHHGHHHFHHHHHHGGGGGHHHHHHHHHHGHHHHGGGGHHHHHGHHHHHGHHHHHHGGGGHHHGHGG8GGHHGHHGGGGGHHHHFHGHHHHHHHHHGGGGGHGHHHHHHHHHGGGGGGHHHGHGHHDEGGGGHHHGGGHGHHHHHHGHHHGGHGHHHHGHGHHHGHHHGHHHGHGGGGGGHHGGGGHHHGFHHFFHHHHHGHHHHHHHHGGGGGHHGGHHGHHHHHHGHHHGHHHHHGGHHHGGGGGGGHHGFGGGGHGGGFGGGECFCFFFBFDAAAAA
@M02197:102:000000000-ALU3V:1:1101:21845:20117 1:N:0:1
CTGGACGCATTATCCTCCGCTTATTGATATGCTTAAGTTCAGCGGGTAGTCCTACTTGATTTGAGGTCATTTTTGGAATAAGTCTCTCTTTTTACAGGGAGACGTTTGTGGTAAGCCCATTCCTTTTTCGTCAAAGCGTTCCCATTGAGTTTAAAGTTACGACAACGGGTCAAGCCGCTTTGTATTCAGGATACAGCTTGTTGTTATTCAAGGCAGTCGGACTTTGACAGTCGACAAAGGCCTCACGATCCAAACCTAGACTCTAGCTTCCCAGAAGGAAAGCTAGGGGTTTGAGAGGGGTAAGCGACACTCAAACAAGCATGCTCCCAGGAATAACCCGAGAGCGCAAGGTGCGTTCAAAGATTCGATGACTCAC
+
BBBCCFCCCCCFGGGGGGGGGGGHGHHHGHGHHHGHHHHHHHHGGGGGGGHHHHHHHHHHHFHFGHGHGDHHHHGGHHGHHHHGHHHHHGHHHHHHHHGGGGGCFFHGHHGHHHGHHHHHHEHHHHHHHGHGHGFFHGGGGHHHHHHHHHHHGHH:GHHHGGGGGHGGGGGHHHHGGGGGGHHGHHHHGHHGGHHHHGHGGGHHHGGGGGHHHEGGGGGFHHGGFHHFFFFFFHGHHHEGHGHFFGFGCACHHGHGHHHHGHFHFHECHHFHHHHHHHHGHHHGGGGGGHHHFHFEHHHGGHGHGHHHHGGHHHHHHHHHHHGEGGHHHFEGHHGG?FFGHGGGGHHHHGGGGHGGGGGGGGGGFFFFFFFCCCCB
@M02197:102:000000000-ALU3V:1:1101:19165:20175 1:N:0:1
CTGGACGCATTATCCTCCGCTTATTGATATGCTTAAGTTCAGCGGGTATCCCTACCTGATCCGAGGTCAACCTTGTTATAATAAAAAAGGGGAGACCGGGCCAGAGGTCCTTGAAACTCGAGTGCGTGCTCGTGAAAGCTCGTTGCACCGAGGGTCCTCTGGACGCCGTCATTGTCTTTGGGACCGGGGAGGGCCCGAGGGCCCGCCCTTAGATCCAACACCAAGCCGGGGCTTGAGGGTTGATAATGACGCTCGAACAGGCATGCCCACCGGAATACCAGTGGGCGCAATGTGCGTTCAAAGATTCGATGACTCAC
+
BBBCDFCDCDCFGGGGGGGGGGGHHHHHHHHHHHHHHHHHHGHGGGGGGHHHGHHHHHHHHHHGGGGHHHHHHHHHHHHHHHHHHHHGGGGGGGGGGGGGGGGHHHGGHHH9HHH<H<HGHCHHGGGGGGHGGHHGHHHHHGG9HGHHHGGGGGGHHHHHHHHGEGGGDGGGGGFGGGGHGGGGGGGFHFGDFFFFFFGGGGGGGHHFHHHHHFHFFFFFGGFFFEGGHGGHHGHHGGHHHHHHHHGGGGGHHGHHHHHGHGHHGGGGFGHHHHHHHGHHGGGGGGGHHHGGGGHGGGGGGGGGGFFFFFFFCCCBA
@M02197:102:000000000-ALU3V:1:1101:7789:20197 1:N:0:1
CTGGACGCATTATCCTCCGCTTATTGATATGCTTAAGTTCAGCGGGTATTCCTACCTGATCCGAGGTCAACCTGAAAAAAATTCGTTTTAGAGGCCGGGCCCGTGACACCTTGAAACTCGACGCGTGCTCCGGAAAGCTCAGTGCGAAGAGGGTCCCACGGACGCCGTCATTGTCTTTGAGACCAGTTGGTCGCGAACGATCCAACGCGGTCCAACACCAAACCTGGGGGTTTGAGGGAGGATAATGACGCTCGAACAGGCATGCCCTTCGGAATGCCAAAGGGCGCAATGTGCGTTCAAAGATTCGATGACTCAC
+
BBBBAFBCCCCFGGGGGGGGGGGHGHHHHHHHHHHHGHHHHHHGGGGGHHHHHHHHHHHHHHHGGGGHGHHHHHGHHHHGGFHHGHHGGHHFHHGGGGCGGGFFGGGHHGGHHHHHHHGGHGGGGGGGFHHGGGGGGHGHHGGGHGGFGGGHFEFEFFFGGGGFFAGBFG<CFFHHFHHGGFCFGGGFFFDGGGGHGDGF?FDFFFFFHGHHEGGEGEGHHHGGGGGFFFGHHHHEGHHGHFGEGGGEGEHGEEHGHHFCFHEGCGGGGHGHHGGGHHHHGGGFFFFHHGFEAGBGGGGGGGGFFFFBFFFBBBBB
@M02197:102:000000000-ALU3V:1:1101:15130:20443 1:N:0:1
CTGGACGCATTATCCTCCGCTTATTGATATGCTTAAGTTCAGCGGGTATTCCTACCTGATCCGAGGTCAACCTGAAAAAAGTTTTTAGAGGCGACCGGGTCCCTGGGCCCTTGAAACTCTACGCGTGCTCCGGAAAGCTCAGTGCGAAGAGGGTCCCTGGGACGCCGTCATTGTCTTTGAGACCAGTTGGGCCTTGCGGCCAACGCGGTCCAACACCAAACCCGGGGGTTTGAGAGAGGATAATGACGCTCGAACAGGCATGCCCTTCGGAATGCCAAATGGCGCAATGTGCGTTCAAAGATTCGATGACTCAC
+
BBBABFCCCBCFGGGGGGGGGGGHHHHHHHHHGHHHHHHHHHGGGGGGHHHHHHHHHHHHHHHGGGGHHHHHHHGHHHHCEFHHHGHHHHHGGGGFFGGGGHHHHHGHHGHHHHH:HHHGFHGGGGGG;HHGGGGGHHHHGGBGFFGFFGHHGGGGHGGGGGGCGFHGHHGGGFFFHFHHGHFFHGHFGHGGGFFGGFHGFFFFGFHFFHHFFBEFFFFFGGGGFFFFCFFFHGHHHHHFFHHGFGCEHEFHGGGGHHHGAFDCGGGHHGHHHHCHHHGGGGGFGGHGGGGCGGGGGGGEGCBFFFFFFA?BBA
@M02197:102:000000000-ALU3V:1:1101:18099:20712 1:N:0:1
CTGGACGCATTATCCTCCGCTTATTGATATGCTTAAGTTCAGCGGGTATTCCTACCTGATCCGAGGTCAACCTGAAAAAAGTTTTTAGAGGCGACCGGGTCCCTGGGCCCTTGAAACTCTACGCGTGCTCCGGAAAGCTCAGTGCGAAGAGGGTCCCTGGGACGCCGTCATTGTCTTTGAGACCAGTTGGGCCTTGCGGCCAACGCGGTCCAACACCAAACCCGGGGGTTTGAGAGAGGATAATAACGCTCGAACAGGCATGCCCTTCGGAATGCCAAAGGGCGCAATGTGCGTTCAAAGATTCGATGACTCAC
+
ABCC@FBCBBBFGGGGGGGGGGGGHHHHHHHGHHFGHGHHHHHGGGGGHHHHHHHHHGHHHGHGGGGHGHHHHHEHHHHGEBFGHGHHGHGGGGGGGFBDFGHHFHGHHGGHGHBGFGFGHFFFGFDGGGGGGGGGFFHHHGHGHGGGEDFGECHEGGGGGGFGGGGGHHGHGFFFFFHHGGHBFGHFGFEFEFFGGGHHGGGGGGHGHHGGHGFGGGGFGGFFGFFGBHHFGCGGHHFFGHFE1GGEBECGHHHHHGFFGGGGEDDGGHHHHHHHHHGGGGGHGHHGGGGGGGGGGGGGGGFFFFFFDABCBB
@M02197:102:000000000-ALU3V:1:1101:4698:20726 1:N:0:1
CTGGACGCATTATCCTCCGCTTATTGATATGCTTAAGTTCAGCGGGTATCCCTACCTGATCCGAGGTCAACCTTTGAAAGAGTTTAACGGCCACGACCGCCCGCACTCCAAAGCGAATATGTATCACAACGCTTAGAGACGGACAGCTCGGCCGGAGACTTCAAGGCGCGCGGGAGCCGCGACGCCCAACACCAAGCGAGGCTTGAGTGGCGAAATGACGCTCGAACAGGCATGCCCTTCGGAATACCAAAGGGCGCAATGTGCGTTCAAAGATTCGATGACTCAC
+
AAB?AF3@DABFFFGGGGGCGCGGGHHHGHHHHHHHHHHHHGHGGCAEHHHGGHFHGHHHHHHGG9:HHHHHHHHGHGFGFHHHHHHHGGGGGGGGEGCFGGCFBF?GHHFFFGFFBCFFGHHBGHGHHGGGGGGGHHGGGGGFGGGGHGGG.BHGGGAFHHGFDBFGGGGGFA=CDFFFFEFHGHHBFDFFEAGGGHHGHGHEHEGGGGHFGBFFFFFEEHEFFFGG3HHFGGGGCGGHHHHGEA3G3GEECGDFHHHCFEDAGGGBFGFEGBC@5DFDFA?AA3
@M02197:102:000000000-ALU3V:1:1101:4716:20725 1:N:0:1
CTGGACGCATTATCCTCCGCTTATTGATATGCTTAAGTTCAGCGGGTATCCCTACCTGATCCGAGGTCAACCTTTGAAAGAGTTTAACGGCCACGACCGCCCGCACTCCAAAGCGAATATGTATCACAACGCTTAGAGACGGACAGCTCGGCCGGAGACTTCAAGGCGCGCGGGAGCCGCGACGCCCAACACCAAGCGAGGCTTGAGTGGCGAAATGACGCTCGAACAGGCATGCCCTTCGGAATACCAAAGGGCGCAATGTGCGTTCAAAGATTCGATGACTCAC
+
CCBBBF@DBBBFGGGGGGGGGGGFHHHHHHGHHHHHHGFHHHHGGGEGHHHHHGHHHHHHHHGGGGGHHHHH:HHHHHGFFHHHHFHHGGGCEGGGGGGGGGGGGGGHHHHFFHGGGGGHHFHHHHHH1CFDGGGHHHFHGFGGGGHHHGGGFGHGHGGGHGFGCGGGGGFGGGCFDCGFFFCGDFFFEFGFGHGGGGFEGHGHHHGGGGFFHFHGGGGGHHEGHHGHHHHHGGGFGFFHHHHHH:FBHHGGE?GHCHHGGGGHFG5FGGGGGGFFFFFFFBABBB
@M02197:102:000000000-ALU3V:1:1101:27596:20837 1:N:0:1
CTGGACGCATTATCCTCCGCTTATTGATATGCTTAAGTTTAGCGGGTATTCCTACCTGATCCGAGGTCAACCTGAAAAAAATTCGTTTAGAGGCCGGGCCCATGACACCTTGAAACTCGACGCGTGCTCCGGAAAGCTCAGTGCGAAGAGGGTCCCACGGACGCCGTCATTGTCTTTGAGACCCGTGGTGCCCCGAAGGGCTCCACGCGGTCCAACACCAAACCCGGAGGTTTGAGAGAGGATAATGACGCTCGAACAGGCATGCCCTTCGGAATGCCAAAGGGCGCAATGTGCGTTCAAAGATTCGATGACTCAC
+
BB@@AFDB2AADGGGGFGGGGGGHHHGHHGHHHGHHFHHCGHGEGGGGHHHHFHHHHHHHHHGDGGEGHGHFHHFHGHHGFHHHGEBFFF;FHGGGEGCECDHGH;7FEFGHHGHHE?FFG:GG?D?<GFD9C@DFGGHHB;DGCEGGG9E?FCG9GF?GF@BGGDGBDFFGFFHGFFFFFFAEADBDE@BBFFFHFFFBEFGFFGEFFBBHGFGFHAGEF$CCEGFAFBGF9FFF4F;BF5BHGFDF?EEHEBHHHGGHFHGGGGFE?HGHHGHHCGHGGFGGGHHFHEAGGGBGGGGGGGGGFFFFFFD3BAA3
@M02197:102:000000000-ALU3V:1:1101:11642:20876 1:N:0:1
CTGGACGCATTATCCTCCGCTTATTGATATGCTTAAGTTCAGCGGGTATTCCTACCCGATCCGAGGTCAACGATTTGATTAAGAGTTAACGGCGTGGCCGTCCGTCTCGCCAGCGAGATTTGCACAACGCTTGAGAGATCGGAGTCGTCCAGCCGGCGAAATCGGGGCGCGGGAGCAGGTCCCGGCGCCCAATACCAAGCCAGGCTTGAGGGGTGTTAATGACGCTCGAACGGGCATGCCCCCCGGAATGCCAGAGGGCGCAATGTGCGTTCAAAGATTCGATGACTCAC
+
AABCCFDDDCCFGGGGGGGGGGGHHHHHHHHHHHHHHHHHHHHGGFGGHHHHHHHHHGGGGGHGGGGHHHHGFHHGHHHHHHHHHGGHHHGGGGGEFEH?/DD??B0FFFD/FFFBFBCGHFAGE=GDFFFFFFFFDA0FFFFFFCFGGG9FFFFFFFFFFEFFFFFFFDFFFFFFFFFGGFGFGFEGFF;FHFGGHHHHG;GHHGHG.GGGH(HHHHHGGGGGGHGGFGGHHHHHFGGGGGGHHHHHHGHHHHGGGGGHHHHGGGGHCGGGGGGGGCFFFFFFFBBBBB
@M02197:102:000000000-ALU3V:1:1101:10083:20887 1:N:0:1
CTGGACGCATTATCCTCCGCTTATTGATATGCTTAAGTTCAGCGGGTATTCCTACCTGATCCGAGGTCAACCTGAAAAAAATTCGTTTTAGAGGCCGGGCCCGTGACACCTTGAAACTCGCCGAGTGCTCCGGAAAGCTCAGTGCGAAGAGTGTCCCACGGACGCCGTCATTGTCTTTGATACCATTTGGTCGCGAACGATCCAACGCGGTCCAACACCAAACCCGGGGGCTTGAGGGAGGATAATGACGCTCGAACAGGCATTCCCTTCGGAATGCCAAAGGGCGCAATGTGCGTTCAAAGATTCGATGACTCAC
+
>AA?AF11>AAFGGG3EGGGG?0FFDFHCDHHHFHB1BEGFFG/A/AEHHHHHHFGFFGGHHGEG?EBFHG0CCEG@1B>/GHEAGFFFFF61BEFGGCEECGGGGE<BF:HBGGFG:H/#<9#AACC.GH9//</G:GCFGGFE:/FE:;#;09CFEF;-9---99-:AFB,#=;*<0<$0B<.#9#?<9/<90/0/1F@0/9B@9/BFEC7EE<4B#E?/>/E?GH:DECGG0AF1F926FHFEA>/A0/GHGB1111CCFACFEA/0HFGCHGFDFHEGF?E1FEF?EA01CGG3GGBABAC1B31BFAAAAA
@M02197:102:000000000-ALU3V:1:1101:10063:20892 1:N:0:1
CTGGACGCATTATCCTCCGCTTATTGATATGCTTAAGTTCAGCGGGTATTCCTACCTGATCCGAGGTCAACCTGAAAAAAATTCGTTTTAGAGGCCGGGCCCGTGACACCTTGAAACTCGACGCGTGCTCCGGAAAGCTCAGTGCGAAGAGGGTCCCACGGACGCCGTCATTGTCTTTGAGACCAGTTGGTCGCGAACGATCCAACGCGGTCCAACACCAAACCCGGGGGCTTGAGGGAGGATAATGACGCTCGAACAGGCATGCCCTTCGGAATGCCAAAGGGCGCAATGTGCGTTCAAAGATTCGATGACTCAC
+
CDDCDFCCCCCFGGGGGGGGGGGHHHHHHHHHHHHHHHHHHGHGGGGGHHHHGHHHHHHHHHHGGGGHHHHHHHHHHHHGGHHHGHHGGHHHHGCGGGGGGGGGGGGHHGHHHHHHHHHGHGGGGGGGGHHGGFFGHHGHHHHHHGGFGGGHGGGGGGGGGGGFEGHGHHHHHGHGGHHFGEHHHFHGFGFFFFGHHGHHHHGGGGGGHHHFHFHFGGGGFEGGGGGGGHHHFHHGHHHHHHHHHGGGGGGHGHHHHHHGFEF1GDGDGHFHHHHHGHHHGGGGGHHHHGGGGHGGGGGGGGGGFFFFFFFBABAA
@M02197:102:000000000-ALU3V:1:1101:13898:20976 1:N:0:1
CTGGACGCATTATCCTCCGCTTATTGATATGCTTAAGTTCAGCGGGTATCCCTACCTGATCCGAGGTCAACCTTTGAAAGAGTTTAACGGCCACGACCGCCCGCACTCCAAAGCGAATATGTATCACAACGCTTAGAGACGGACAGCTCGGCCGGAGACTTCAAGGCGCGCGGGAGCCGCGACGCCCAACACCAAGCGAGGCTTGAGTGGCGAAATGACGCTCGAACAGGCATGCCCTTCGGAATACCAAAGGGCGCAATGTGCGTTCAAAGATTCGATGATTCAC
+
BBBBBFBBBABFGGGGGGEGGGGHHHHHHHHHHHHGHHHHHHHGGGGGHGHHHHHFHHHHHHHGGGGHHHHHHHHHGHHGFHG:HHHHGGGGCGFGFGGGGGGGGGGHHHHHHHGGGGGHHGHHGHHHHGGGGGGFFHHHGDGGGGHBGDCGGHHHHGFFGGDFCGGGGDDGGGGGFFGGGGGGFHHDGFFGGHGGGEHGFHHHHHGGGGHGFFGAFFFEDAEHFFFEFHHHFFFFGFGHGHFHFEFGGGGGGE?HFHFGEEAFFGGGGGGGGGFFFFFFFAAABA
@M02197:102:000000000-ALU3V:1:1101:13897:20994 1:N:0:1
CTGGACGCATTATCCTCCGATTATTGATATGCTTAAGTTCAGCGGGTATCCCTACCTGATCCGAGGTCAACCTTTGAAAGAGTTTAACGGCCACGACCGCCCGCACTCCAAAGCGAATATGTATCACAACGCTTAGAGACGGACAGCTCGGCCGGAGACTTCAAAGCGCGCGGGAGACGCGACGCCCAACACCAAGCGATGCTTGAGTGGCGAAATGACGCTCGAACAGGCATGCCCTTCGGAATGACAAAGGGCGCAATGTGCGTGCAAAGATTCGATGTTTCAC
+
AAAAA?>>AAAB3G33B000AAFFF3DEFGHHHHC11BAFHFF?/EA/1D2F1FAAGFGB1A0;/E#BFF:#BG9@@B1FBF1@FGB%>;E@/A/;2#////#<<:CGHG1FCCEC0<FGG1?0F:1:1;/<C0EG11=:<0:HCA.<A:C.ACC==>1CCF00$;<9?/C@D</>#99@@>@0/?@BE/AEBA;A/B?$DBF00FF9;FEGGB93//>/0/#D0/BB+1GEF/B;;2D14BDAA22B1B00AEA1FHFA0E0FAB1E3BBA1111FBB13>1>1A
@M02197:102:000000000-ALU3V:1:1101:21059:21002 1:N:0:1
CTGGACGCATTATCCTCCGCTTATTGATATGCTTAAGTTCAGCGGGTATCCCTACCTGATCCGAGGTCAACCTTGTAAAAATTGGGGGTTGAGGCCGGGCTGGAGGACCTTGAAACTCGACACGTGCTTTGAAAAAGCTCATTGTACCGAGGGTCCAACAGACGCCGTCATTGTCTTTGGGACCGGTGTCCGCGCAGGGCGGCACCAGAGTCCAACACCAAGCCGGGCTTGAGGGTTGATAATGACGCTCGAACAGGCATGCCCACCGGAATACCAGTGGGCGCAATGTGCGTTCAAAGATTCGATGACTCAC
+
BCCCCFBCCCCFGGGGGGGGGGGHHHHHHHHHHHHHHHHHGGHGGGGGGHHHHHHHHHGHHHHGGGGHHHHHHHHHHHHHHHHHFHGGGGGHGGGGGGGGGGGHHGGHHHHHGGHHHHGGFGGGGHHGHHHHHHHHGHGHGGHHGHHHGGGGGBGHFHHGHHHGGGHHGGGGHGHHGGGGGGGGGHGFFFFGCHHGGGGGFFFFHFHGFGHHHGFGFGGGGFGGHGHHHHHGGHHHHHHHHHGGGGFGGFHHHFHHHGHHGGGEEGHHHHHFGGGHGGGGGGHHHHGGGGGGFGGGGGEGBFFFFFFFBBBBB
@M02197:102:000000000-ALU3V:1:1101:21185:21018 1:N:0:1
CTGGACGCATTATCCTCCGCTTATTGATATGCTTAAGTTCAGCGGGTAGTCCTACCTGATCTGAGGCCGTTTGAATAAAATCCTTCCCCGCAAAGGGGGAGGCGGCGCAAAGCCAGCTACCATGGTCGAGACAAGAAGTTTCCATCACGTCCGTCCTTTGATAATTATCAAAATCCGGAGGGAGAGGGACGTATATCCTTCCTCTAGCATGTGCAGTCCAGCTGATGTATTTCGAGGGAGCCAGTGCAAATGGCAGCCCTCAGTACCGATCCGTCAGCTTCTTTGCAAAAGCTGGCGCTCGAAGAAATTCGCGGCCCTCAGACAGGCATGCTCTCCGGATGTAAGTCCAGGAGAGCGCAAGGTGCGTTCAAAGATTCGATGACTCAC
+
CCCCCFCCC@BFGGGGGGGGGGGHHHHHHGHHHHHHHHHGHHHGGGGGGHHHHHHHHHEHHHHHHGGGGGGFGHHHHHHHHHHHHHHHFGGGGGHHGGGGGGCGGGGGGGGHHHHHGFHHHHHHHHHGCFHGHHHFFF0<GHHHHHHFFFGFGEFGGGGGGGGGGGGGGGGGFGGGDCFFFFFDBFFFFFFGGFFFFFFFFFFFFGFFFGGGGFHGAFFFFFFGFFHHFFFBFHFGGGGDF/HHGHGGHHFFGCFGGGFFHGEFGED@EE?DGHFBFCGCC3HEHHHHHHGGGGFE?BHHHHFHHHGCGFECDFGFHFGBHFHHHHHHHEGGGGGEEHHHFEHHHFHHGHHHGGGGFHGCGGGFGGGGGGGFGCGFFFFFFFA?BBA
@M02197:102:000000000-ALU3V:1:1101:6577:21043 1:N:0:1
CTGGACGCATTATCCTCCGCTTATTGATATGCTTAAGTTCAGCGGGTGGTCCTACTTGATTTGAGATCATTTGGTTAAAATAGCGGTCTCCTTGCGGAAGCCTTTTTATGGTAAGCTCGTTCTCTTTAGCGTCCCCATTGAATTTTTAAGTTACGACAACAGGTCAAGCCGCTAAGAAAGATTCAGCTTGTTGTAATTCAAGGCAGTCGCAAGTGAAGTCCTGCAGGGGACCAGCGACAAAAGCCTCACGATCCAAACCTGACGCTTAGCTCGAAAGCCAAGGGGTTTGAGAGGGTAAGCGATACTCAAACAAGCATGCTCCCAGGAATAGCCCGAGAGCGCAAGGTGCGTTCAAAGATTCGATGATTCTC
+
BBBBBFDDBBAFCGGGGGGGGGCHHHFHGHDGHHHFHH5F5EGFECA0AEGFHHHHHFGHHHHHGHGHHHHHHHHFHHBBGHHHGGGG?GHHFBHFCEFFHGEHGHGHHHHHHGHHHHGGGHGGHHEGHHGDGGGHEFHFHBGHHEGAGHFHHHEFFGFHGGHHHGHHHGFFCGBCGHGGGHHHHHHHGGHGGGGBFFFFFFHDAGFGFGGHHFHHHEFFBFFFGGFGGHFFE?/F@FHHGHGGF0FFDGB1AGHGGFEFEE?HGD3EE?/CHHHHHHEHGGGEFG4EHEHFHHGEFHGGHGDD15BHHGEFFFHFEEFGAEFGGFD3HEEE2FHFGGECGBG4E?CGHGD5BGFGGCGFFFFFFFA>>3>
@M02197:102:000000000-ALU3V:1:1101:21189:21001 1:N:0:1
CTGGACGCATTATCCTCCGCTTATTGATATGCTTAAGTTCAGCGGGTAGTCCTACCTGATCTGAGGCCGTTTGAATAAAATCCTTCCCCGCAAAGGGGGAGGCGGCGCAAAGCCAGCTACCATGGTCGAGACAAGAAGTTTCCATCACGTCCGTCCTTTGATAATTATCAAAATCCGGAGGGAGAGGGACGTATATCCTTCCTCTAGCATGTGCAGTCCAGCTGATGTATTTCGAGGGAGCCAGTGCAAATGGCAGCCCTCAGTACCGATCCGTCAGCTTCTTTGCAAAAGCTGGCGCTCGAAGAAATTCGCGGCCCTCAGACAGGCATGCTCTCCGGATGTAAGTCCAGGAGAGCGCAAGGTGCGTTCAAAGATTCGATGACTCAC
+
CCCBCFCCBCBFGGGGGGGGGGGHGHHHHHGHHHHHHHHHHHGFGGFGGHHHHHHHHHHHHHHHGGGGGEEGGHHHHHHHGHHHHHHHHGGGGGFFGGGGGGGGGGGGGGGHHHHHGHHHHFHGGFFGGGHGGHHHHHGFHHGHEHHFAFEGGEGGGGEGGGGGFEFGGFGDBBF/9FDFFFDFFFFFFGFBCBFFFFFFFFFFFFEFFFFFFE:GFBFFFHGHFFGEHFFF@C<BGFEHGC0HHHFFBHFHFDG..ECDGFEFGGGGGDGGHF1HGHHFBHHEHGHHHFGGGECCCFGHHHGHFHE?E?ECGGGFGHDGGAFHFFDHFF1CCGGGGHHGEBHHHHGHGHHHGGGGHGGHEE2EAGGGGGGGEGGBFFFFFFAA3AA
@M02197:102:000000000-ALU3V:1:1101:6676:21065 1:N:0:1
CTGGACGCATTATCCTCCGCTTATTGATATGCTTAAGTTCAGCGGGTATCCCTACCTGATCCGAGGTCAAGAGTGTAAAAATGTACCTTTGGACGTCGTCGTTCTGAGTGCAAAGCGCGAGATGTACTGCGCTCCGAAATCAATACGCCGGCTGCCAATTGTTTTGAGGCGAGTCTACGCGCAGAGGCGAGACAAACACCCAACACCAAGCAAGGCTTGAAGGTACAAATGACGCTCGAACAGGCATGCCCCATGGAATACCAAGGGGCGCAATGTGCGTTCAAAGATTCGATGATTCAC
+
BBBBBFBBBB@FCGGGGGGGGGGHCHHHGFFGHHHHHHHHHFFGGGGGGFHHHGHHGHHHFHAEEG1CFHHHHHHHHHFHFHFH<HHHEFDGHHC>EEEFGGGHGHBGHGFHEFFFGGGGGGGHHHHHFHGGGGHGGHGHHHHHFHHGGGGGGCHHHGGHGGGHHGFEGGHHG@FFGGGGGFHGEFFFHHHFHFFFGFGEHFFFFGHHHHHHGGHGGFHGGGHFHGFHFCGGFFFCAHFBFHHHGEE?EA0HG2FGF2FBFCHHGEA001GFHEGEAEF1BCGFFGGGFFFFFBFAAA1A
@M02197:102:000000000-ALU3V:1:1101:19021:21239 1:N:0:1
CTGGACGCATTATCCTCCGCTTATTGATATGCTTAAGTTCAGCGGGTAATCCTACTTGATTCGAGGTCGATCATTTAATAAATAAGTATATGCTCTAGTAGAAAAGACTACCACCGCATATATTTGCTTCTGGCAGACCTTAATTGATTTTCTTAACGAAATAGAAATTATAATGCGTTAATATGTATCAATTTAGAGATCGCTAACAATGATTTTGGAGAGTTTGATTATAAAAACAATCAAATGCTCTCAAGACATGTAGGATAGAATTAAAATAAAATCCTTCATATGAGTTTAAACGACGCTCGAACAAGCATACCTTTCGGAATACCAAAAGGTGCAATGTGCGTTCAAAGATTCGATGATTCAC
+
ABB@AFBBBBBFGGGGFGGGGGGHHHHHHHHHHHHHHHHHHHHGGGGGHHHHHGHHHHHHHHGHHGGGGGGHDGGHHHHHHHHFHHEGHHHGHHHHHHGFGDHHHFEHHHHHHFAEFCFFHHHGHFBDDGGHHHHDEHEGHHHHHGFGHHHFHHGGHDFFDHGH1HGHHHHEHGG1GEGFGGFF1<FG1GDDFHHHHGHHHHEHGGFHGFHGGFGFGGGFG?CGGFGGHHHGHGF3:FFHHGHHHGFC3BDGGFGFGBHHHHGHHHFGHGHHHHHHG3GBFBHGHHFHHGG4FGGAEGGFGGFGFGGHHHEFFHHGFAHGEGFHHHCHHHGGHHHHHHGHGGHGGGGHGGGGGGGEBGFFFFFFF?ABBA
@M02197:102:000000000-ALU3V:1:1101:27272:21144 1:N:0:1
CTGGACGCATTATCCTCCGCTTATTGATATGCTTAAGTTCAGCGGGTATTCCTACCTGATCCGAGGTCAACCTTGTGAAAGTAAATAAAGGTGACCGGGCCCAGAGTCCCTTAACTCGAGTACGTGCTGGTTAAAGCTCGATGTACCGAGGGTCCTCTGGACGCCGTCATTGTCTTTGGGACGGGTGGTGACCTAACACCACCGGACGTCCAACACCAAGCCAGGCTTGAGGGGTGATAATGACGCTCGAACAGGCATGCCCTTCGGAATACCAAAGGGCGCAATGTGCGTTCAAAGATTCGATGATTCAC
+
ABBBAFDDBBBFGGGGGGGGGGGHHGHHHHHHHHHGHHHHHHHGGGGGGHHHHHHGHHHGHHHGCGGHHGHGHGHGHHGHGFFHHGHHHHGDGHGHGGGFGGG:GGHEGHHGHHHHHGHFHHHG;FFGHHGFHHHHHHGFGGHHEFHHGGGHGGHHHHGGGHCC@GHGGGHHHHHHGHHGDGGGHFGDBGFFHHFGGGFGFGFFEFGFGFHGHGHGFFGFCFFFEGGHFGFGGDHHFHFHDEE?EBG?GHFHGHHHHGGGCGGGHHHHHGHGHHHGGGGGHHHFEFGGHGGGGGGGGGGFFFFFFFCCBBC
@M02197:102:000000000-ALU3V:1:1101:15001:21338 1:N:0:1
CTGGACGCATTATCCTCCGCTTATTGATATGCTTAAGTTCAGCGGGTATTCCTACCTGATCCGAGGTCAACCTTGAGAGTTTCTTCAGTAAAGAAGAAGGTTTAACGGCCGGTAATCCCCCCGCGGCCCTCCATAGCGAGATATTTTACTACTGCGCTCGGAGCCGCGGCGGGTCCGCCACTGTTTCTAGGGGCTTTCTTGTTACAGAAACACCCCGACGCCAGGCACCAGGGCCTGAGTGGTTGAAATGACGCTCGAACAGGCATGCCCACTAGAATACTAATGGGCGCAATGTGCGTTCAAAGATTCGATGACTCAC
+
BBBBBFBBBBBFGGGGGFGGGGEHFFHHHHGFHGDFGHFFH5GGCEE?GHHEGHHHHHGHHHGGGGEHFFFFHHFHHAF@EEFGFHFHHHGHHEFHFHF:FB:7GHG;GGGGED5H@?FFFGG@G?#9>CGHCFGHGG;GFGHBFC9GHHEFCCFDC9GG?DCGFGGFCCFGGCCCGGFGGCGG<:FCC?CGC@$HGF1BDB>1D2FGCB//<9EA/AGGE@<GDB1@F9#FABHFC:B#GDBHH;G>/GGGFFB/21B1GFFAGHGHF1DGFF2F2GEHHGCFEEEAA1FHEEAA1FFFGGFGABAC1331B@1>1>1
@M02197:102:000000000-ALU3V:1:1101:4188:21352 1:N:0:1
CTGGACGCATTATCCTCCGCTTATTGATATGCTTAAGTTCAGCGGGTATCCCTACCTGATCCGAGGTCAACCTTTGAAAGAGTTTAACGGCCACGACCGCCCGCACTCCAAAGCGAATATGTATCACAACGCTTAGAGACGGACAGCTCGGCCGGAGACTTCAAGGCGCGCGGGAGCCGCGACGCCCAACACCAAGCGAGGCTTGAGTGGCGAAATGACGCTCGAACAGGCATGCCCTTCGGAATACCAAAGGGCGCAATGTGCGTTCAAAGATTCGATGATTCAC
+
AABAAFDBBBADGGGGGGEGEGGHHFFHBFHGGHHCFFGHFHHGGCEEGGFFHFFEGHHHHHHG7CGHGHGHHHHHHHFGGHEFFGHHGFGGGGEGFGGGGFG?F:CFHHFGFHGGCFFFHFGFHHHHHGGGGGGHFGBGGFGCGGEHE:CCGGGHGGHHGHCFBCCCCCCGGCCBAEDABFGGGG;EFAEEEEGCEHHFFHFHHGFGFGHFHHHCEFGDGFEFHHHHGFFHGGGECGF9GBBFFGF1EG?AA0CHFFF00EAB1GBGCGGGGFFFFBBDB111>A
@M02197:102:000000000-ALU3V:1:1101:5798:21413 1:N:0:1
CTGGACGCATTATCCTCCGCTTATTGATATGCTTAAGTTCAGCGGGTATCCCTACCTGATCCGAGGTCAACCTTGTAAAAATTGGGGGTTGAGGCCGGGCTGGAGGACCTTGAAACTCGACACGTGCTTTGAAAAAGCTCATTGTACCGAGGGTCCAACAGACGCCGTCATTGTCTTTGGGACCGGTGTCCGCGCAGGGCGGCACCAGAGTCCAACACCAAGCCGGGCTTGAGGGTTGATAATGACGCTCGAACAGGCATGCCCACCGGAATACCAGTGGGCGCAATGTGCGTTCAAAGATTCGATGACTCAC
+
3A?AB?DBBA2DBGGGGCFG2EFHHFHHHHGFHHHHHHHHHHHCGGGGHHEHCHHHGHHHHHHCGCGH3GGHHHHHHHHHEFHHGE?EEE9EBGGGGFGG?;6HHGGFGHHHHHHHEHDHGGGGHH80FGFFHHGAFEB<GHHHHHHGGFGCFGGGHGHGFFHGGG@4@BHHG7;FFGGE<9GDAHGGDFFDCGF@BB@CBB0B;BHFFGGBFFGGFGFFEF:EFDGFBGG1FFF<HFHFBGFFFGECHEFFHFHHHFGHF?EE2GBGAFFFFGFHGGE?EEBHHDEGEGHGGBFFFGACGFFD55DBA33>>
@M02197:102:000000000-ALU3V:1:1101:9112:21539 1:N:0:1
CTGGACGCATTATCCTCCGCTTATTGATATGCTTAAGTTCAGCGGGTATTCCTACCTGATCCGAGGTCAACCTGAAAAAAGTTTTTAGAGGCGACCGGGTCCCTGGGCCCTTGAAACTCTACGCGTGCTCCGGAAAGCTCAGTGCGAAGAGGGTCCCTGGGACGCCGTCATTGTCTTTGAGACCAGTTGGCCGGTGAAGGCCAACGCGGTCCAACACCAAACCCGGGGGTTTGAGAGAGGATAATGACGCTCGAACAGGCATGCCCTTCGGAATGCCAAAGGGCGCAATGTGCGTTCAAAGATTCGATGACTCAC
+
CCABCFCCCCCFGGGGGGGGGGGHHHHHHHGHHHHHHHHHHHHGGGEFHFHHHHHHHHHHHHHGGGGHHHHHHHHHHHHGGBGHHGHGHFHGGGGGGGGGGHHHFHGHHFHHGHH:HHHHHHGGGGGGGHHGGDGGHGGHHHHGGGGGGGHGGECFHHGGGGGDGGHHHHHGGFFFGFGFFHHHFGGGGFFGHHHHGFGHFFFFGGGHHHGHGGFHGFFEFFGGGGGGGGHHHHHHHGEHHGFFFFE>12F1HFHHGHHHHGGGGGF2BGHHGHHHFGGGGGGFGHHGGGGGHGGGGGFGFGGFFFFFFFBBBBB
@M02197:102:000000000-ALU3V:1:1101:15748:21441 1:N:0:1
CTGGACGCATTATCCTCCGCTTATTGATATGCTTAAGTTCAGCGGGTAGTCCTACTTGATTTGAGGTCAAAAATGTGGGGCAGCGCGGTAAGGCGTAGCCAGTCGTGGTTTTCGTAGCAGTCCACACTCACGCAAGTTCGCAACAAGAATTAGCAACTCACTGCTGTTCCAGCATACTGTATTGAAGGCGAGCAGGTGCGCGAAGCGCGCTCCTGCAAACCCATGGACCCGCGCGGGGAGTTTCGTTACAAAACGACCCCGTTTGGAGAAATTTACTAGGCTTCAACAAGCATGCTCCAAGGAGCTCAAAGGAGCCAAAGGTGAATTCAGAGATTTGATCCTTCAC
+
AAA1?F11>AAFGGDG1CFEEECB3FGH2AFFF2A11D2FF2FEECEEAFGG2FFGFDFHHHB2AE001FHBCGE221EEEEEEEE/E/?>FHHCE/<FBFBGEC/A??F0FH?FC//FF;FHEB%AG7$1?0;07;%BC-.<#GH-GGGHBC-0DFBG0C00:#0*;GCCCFCB-/;B0#,B,C:F$/=??@9/4F?<@/1;@?1/2@?#>=@29F60;9?BBB/;/;/>=01*@19%00B@6?22B0///>>/E>//B/1B1122A1D2AD2D01101A220GBA2111AB0011B1111110212B101B10111A11313331FA3FB311111>11@A@AA
@M02197:102:000000000-ALU3V:1:1101:12898:21644 1:N:0:1
CTGGACGCATTATCCTCCGCTTATTGATATGCTTAAGTTCAGCGGGTATTCCTACCTGATCCGAGGTCAACCTTGTAAAAATGGGTTATAGGACCGTGCCGGGGGACCTTTCGACTCCGTGCGTGCTTGAAAAGCTCGTTGCACCGAGAGTCCCACGGACGCCGTCATTACTTTTGGGACCGGTCGGGGGTGAACCCGGACCTGGGTCCAACAACAAGCCAGGCTTGAGAGGTGATAATGACGCTCGAACAGGCATGCCCTTCGGAATGCCAAAGGGCGCAATGTGCGTTCAAAGATTCGATGATTCAC
+
?ABBAFBBDAAFGGFGFGGGGGGHHHHHHHCFHHHHHHHHHGHGGGGGHHHHHHHHHGGHHHHGEGDHHHHGHHH3FGHHGHGHGFFHHHHFFFHFAFEGGGGGGGGDHHHGGFGGGHGHGGGGGDGHFHHHHHGFHGGEHGHHHFFFGFGFHHGFGCAADGGHGHGGFBFFFFGHDFFFDFCDGBCHFBGFFFFFFFFAFGHGGGFFFFFHGHFGEGFEHFHHFGCFFEFF4FGBBHFFFFFBEDFGGFHHHFHGGDGGF?FFHHGHGFHFHCEE22CHHGC?EEFGFBEGGGEF4FFFFFFF?AAAA
@M02197:102:000000000-ALU3V:1:1101:20138:21606 1:N:0:1
CTGGACGCATTATCCTCCGCTTATTGATATGCTTAAGTTCAGCGGGTATTCCTACCTGATCCGAGGTCAACCTTAGAAAATTGGGGGTTTTACGGCAGGAGTCCGTCCCGGTTTTCCCTAGCGAGAGTTATGTTACTGCGCTCGGATACCATAGGAGGTCCGCCAATGTCTTTGGAGGGCTGCGTTTCCGCAGGCCCTCAACACCTACACCCAAGGGTATAGAGGGGTTGAAATGACGCTCGAACAGGCATGCCCTCCAGAATACTAGAGGGCGCAATGTGCGTTCAAAGATTCGATGACTCAC
+
CCCCDFCBCCCFGGGGGGGGGGGHHHHHGHHHHHFHHHHHHHGGGGGGHHHHHHGHHHGHHHHGGGGHHHHHHHHHHHFGHHHHGGGFGGG;HGGGGGGFC2BGDGFGGGGGEEG2DGHFHGGFGFCGFFGGFGFFHECEDCGGGCDGHEDCHGHGFDAFHHGHHHGHFHHHHGHHGHGGGGAHGDAGGHGGGGGHHHFFHGFHHHGGFHHHHFHHHHHHHGGGGHHGHHHHHGGGGGHHGFHFHHHGHHGGGGHHHGHGHHHHHHGGGGGGCHFHHGGGGHCGGGGGGGGGFFFFFFFCCBAB
@M02197:102:000000000-ALU3V:1:1101:13460:21838 1:N:0:1
CTGGACGCATTATCCTCCGCTTATTGATATGCTTAAGTTCAGCGGGTATTCCTACCTGATCCGAGGTCAACCTTGTAAATATAAAAGGGTTAGACCGACCCGACGAGACCTTGCAACTCCCCGCGTGCCTCGAAAGACTCGTTGCGAAGAGGTTCCCACGGACGCCGTCATTGTCTTTGAGACCAGTTGCGGGGCGAACCCCGAACACGGTCCAACACCAAACCAGGAGGTTTGAGAGAGGATAATGACGCTCGAACAGGCATGCCCTTCGGAATACCAAAGGGCGCAATGTGCGTTCAAAGATTCGATGATTCAC
+
AAABBF?DDBAFGGGGGGGFGGGHHGHHHGGHHHGFHHHHHHHGGFGGHFHHHFHHHHEHGFGEGGEGHGG1GFFGHGHHHHHGB3FEGHHHHHHHGECGG?ECECB<EFGB1BGF2G;GE(@FFEDGHHHGG:C;9CGGF0CEDFGGCGEEFCGHHHHGCGF@?GFHG0CBBFF7DF1GDEFFBGGGCGGDGCCGFFFFFCHGHHGGGHHE;EFF1ADGFFGEFFF31HGGGH:CGHFHFBBFB1EBCGHGEDFHHHHHFHGEFCEAE3BFGHGGHBHHGGGGGFCHH?GEFHGAA5FGGEGGFFFFBFFBBAAA
@M02197:102:000000000-ALU3V:1:1101:16216:21908 1:N:0:1
CTGGACGCATTATCCTCCGCTTATTGATATGCTTAAGTTCAGCGGGTATCCCTACCTGATCCGAGGTCAACCTTGTAAAAATTGGGGGTTGAGGCCGGGCTGGAGGACCTTGAAACTCGACACGTGCTTTGAAAAAGCTCATTGTACCGAGGGTCCAACAGACGCCGTCATTGTCTTTGGGACCGGTGTCCGCGCAGGGCGGCACCAGAGTCCAACACCAAGCCGGGCTTGAGGGTTGATAATGACGCTCGAACAGGCATGCCCACCGGAATACCAGTGGGCGCAATGTGCGTTCAAAGATTCGATGATTC
+
BCCCCFCBBCCFGGGGGGGGGGGHHHGHHHHHHHHHHHHGHHHGGGGGHFHHHHHHHHHGHHHGGGGHGHFHHHHHHHGHHHHHHHGGGGGHHHGGGGGGGGGHHGGHHHHHHHHHHHGHGGGGHHHGHHHHHHGHGHGHHHGHFHHHGGGGGGFHHHHGHGHGGGHHHHHHGFHHGGHGGGGGGHGGFFFGGHHGGGGGHGHGGFHHFGFHHFGFFGGGGGGGHGHHGHHHGHFHHHHHHHGGGGGFG1HHFFHHGHHHGGGGGGHFHHGAHHHGFCGGGGHHHGAEEGGGGGGGGGGFFFFFFFBBBAB
@M02197:102:000000000-ALU3V:1:1101:18929:22117 1:N:0:1
CTGGACGCATTATCCCCCGCTTATTGATATGCTTAAGTTCAGCGGGTATCCCTACCCGATCCGAGGTCAGACTTTGATGGGTTTAACGGCGCGGCCGGTCGTCCTCTCTAGCGTATTGATTGCACAACGCTGAGATTCTAACCGTCCAGCCGGGAGAATAGAGGCGCGGGCGGTCAGCCCGACGCCCAATACCAAGCCAGGCTTGATGGGTCTTATTGACGCTCGAACGGGCATGCCCTTCGGAATGCCAAAGGGCGCAATGTGCGTTCAAAGATTCGATGATTCAC
+
CCCBBFDBBBCFGGGGGGGGGGGHHHHHHHHHGHHHGHHHHHHGGGCGHHHHHHHHGGGGGGHGGGGHHG9FHHHHGHHHHEFDHHHGGFGGGGGD@@/@CCGDFFHFDG?GCCBFHEHHGHHHFGHGGGFHHHGFGFFGHHACCEGGGFFCFGHHHGHFFC<;A@/CGGGGHGB@/FDDEE<9AG@GF4?BB?GFCABGHGFHHFEHGF;3EHHGECGGGG9FHHGGHHHH<GGGGEEEGDHHHHHHHGBFEGGFBFFHGGGGHGGGCGFGGGGFFFFBFFBAAAA
@M02197:102:000000000-ALU3V:1:1101:24688:21995 1:N:0:1
CTGGACGCATTATCCTCCGCTTATTGATATGCTTAAGTTCAGCGGGTATTCCTACCTGATCCGAGGTCAACCTGAAAAAAATTCGTTTTAGAGGCCGGGCCCGTGACACCTTGAAACTCGACGCGTGCTCCGGAAAGCTCAGTGCGAAGAGGGTCCCACGGACGCCGTCATTGTCTTTGAGACCAGTTGGTCGCGAACGATCCAACGCGGTCCAACACCAAACCCGGGGGCTTGAGGGAGGATAATGACGCTCGAACAGGCATGCCCTTCGGAATGCCAAAGGGCGCAATGTGCGTTCAAAGATTCGATGCCTCAC
+
BBB@BFDDBA2FEGGGFGGCEGCHGHHHCCEBGEBF5FGHHHGGE20EGFGHHHHFGHHHFHHGGGGHHGDEFFHHHGFECFEGA?F1FGGGBHGFE@EGG9GCFGGHHE5HHH<HHGFGHGCGGGGGGHGGGD5FGFFGHBGHHGGFEGHHCCFGFEFGBB@-AGBGGDFFFGFFFHGFEFFFBFECF<9BBBB??GHGCFDB<CFBGFFB?FFFAGEEEEFFEB?FB@BBEFGFFDFHGHHHF>/E>EG/EFFGFGHHFFFCA/AACHFA1HFGB1GBCEE?EFD3GF0EAB1A3F3DGEB1FAC1A>11>1A1
@M02197:102:000000000-ALU3V:1:1101:8689:22287 1:N:0:1
CTGGACGCATTATCCTCCGCTTATTGATATGCTTAAGTTCAGCGGGTATTCCTACCTGATCCGAGGTCAACCTTGTAAAAGTAAATAAAGGTGACCGGGCCCAGAGTCCCTTAAACTCGAGTACGTGCTGGTTAAAGCTCGATGTACCGAGGGTCCTCTGGACGCCGTCATTGTCTTTGGGACGGGTGGTGACCTAACACCACCGGACGTCCAACACCAAGCCAGGCTTGAGGGGTGATAATGACGCTCGAACAGGCATGCCCTTCGGAATACCAAAGGGCGCAATGTGCGTTCAAAGATTCGATGACTCAC
+
ABBBAFBBBBBFGGGGGEEF?GGHHHHHHHHHHHGHCGGHHHHGGGGGHHHHHHHHHHHHHHGECGGHHHHHHHHHHHHGHGFDFHGHHFHFGGHFFGGGGGGHHHHBHHGHHHHFFGGHGFGFGGHBFG9HGHGHHHHHGGGHHHGHGGGGGGFHHHGGGGCGCGHHHGHHHHFHHGGEFGGDGHGHHHHGBHFGFGFBD8FEEEDFFGFFFHFGFFFGHGHFFGEFC?GFGEHHHFDBGGFFGGFEGGHHFFCEHHGGGFE2GHGFHHHHHHHHEGGGGFHHFEAECHGGGGGFFCFGFFFDFFFBBBBA
@M02197:102:000000000-ALU3V:1:1101:26337:22489 1:N:0:1
CTGGACGCATTATCCTCCGCTTATTGATATGCTTAAGTTCAGCGGGTATCCCTACCTGATCCGAGGTCAACCTTTGAAAGAGTTTAACGGCCACGACCGCCCGCACTCCAAAGCGAATATGTATCACAACGCTTAGAGACGGACAGCTCGGCCGGAGACTTCAAGGCGCGCGGGAGCCGCGACGCCCAACACCAAGCGAGGCTTGAGTGGCGAAATGACGCTCGAACAGGCATGCCCTTCGGAATACCAAAGGGCGCAATGTGCGTTCAAAGATTCGATGATTCAC
+
BCCCCFCDDDDFGGEFGGGGGGGHHHGGHHHHGHHHHHHHHHHGCGEEHGHHHHHHHHHHHHHGGGGHHHHHHHHGFFHHHHFHHHHHGFFGGGGGGGGGGGGGGGGHHHHHHHGGGGGHHFHHEGHHHGGGGGGGGHFHGGGGGGHHGGGGGGHGHHHHGHGGGGGGGGGGGGGFFFGGGFFAGHFFFFFGGHFFGHHGHFHHFHGGGGHHHHHGGGGGHHGHHHHHHGHGGGGGGEFFHHHHFHHHHFECECGGHGDEEEFAGGGGGGGGGGFFFFFFFBBBBB
@M02197:102:000000000-ALU3V:1:1101:11030:22606 1:N:0:1
CTGGACGCATTATCCTCCGCTTATTGATATGCTTAAGTTCAGCGGGTAGTCCTACCTGATCTGAGGTCAAATCAAGAGTGCATTGACTGCGGTTTAGAGTGCGGACGGAGACAACTGATGTTTCGTCACACTAAGGCATTTAAGGAAGGCCAGAGGCGATCCCAAAGCTCAATGACGGTCAAGAAACCGCCAGAGAGAAGGTCTAATGACACTCAGACAGGCATACCCTTCGGAATACCAAAGGGTGCAAGGTGCGTTCAAAGATTCGATGATTCAC
+
CCCCCFCCCDCFGGGGGGGGGGGHHHHHHGHHGHHHHHHHHHHGGGGGGHHHHHHHHHHHHHHHHGHHHHHHHHHFHHGHHGHHHHHHHHHGGGGHHHHHHHGHHGHGHGHHHHGHHHHHHGHHHHHHHHHGHHHHHHHHGHHHHHHHHHHHHHHGGGGGGFHHHHHHHHHHHGHGHHHHHHHGGGGCHGGGHGHHHHGHHHHHHHHHHHHHHGHHHHHHHGHHHGGGGGGHHHHHHHHHGHGHHHHGHHGGGGHGGGGGGGGGGFFFFFFFBBAAC
@M02197:102:000000000-ALU3V:1:1101:26069:22675 1:N:0:1
CTGGACGCATTATCCTCCGCTTATTGATATGCTTAAGTTCAGCGGGTATTCCTACCTGATCCGAGGTCAACCTTGTAAAAATGGGTTATAGGACCGTGCCGGGGGACCTTTCGACTCCGTGCGTGCTTGAAAAGCTCGTTGCACCGAGAGTCCCACGGACGCCGTCATTACTTTTGGGACCGGTCGGGGGTGAACCCGGACCTGGGTCCAACAACAAGCCAGGCTTGAGAGGTGATAATGACGCTCGAACAGGCATGCCCTTCGGAATACCAAAGGGCGCAATGTGCGTTCAAAGATTCGATGACTCAC
+
ABBBBFBBBBBFGGGGGGGFFGDBGHHBGHCFHFFHHHHHGHHGGGA?GHGGGGGHHHGHHHHGGGEHHHHCFGGHHHHHHHFHHFFFFHHFHHHGGFGHGGGCFGGGHHHHGGGGGHDFFGGEFGGHHHGHHHGHHGGGH?HHHGGGGGGHEFHHGFCBD<DEFGGFGGFGFFFFCFFFFBG?GGGGFFFFFFFFFGGFF>FGHFGHHGCHGGCG?FFHHGGGHHFEHFGBHFGBFGFGFEDA1E55HHHGHHGAFAEAEEG5GHHHHFGAB?AF?GGFFHGGFGFGBGGGGFEFFFFFBFFFBBAAA
@M02197:102:000000000-ALU3V:1:1101:20882:22718 1:N:0:1
CTGGACGCATTATCCTCCGCTTATTGATATGCTTAAGTTCAGCGGGTATTCCTACCTGATCCGAGGTCAACCTGAAAAAAGTTTTTGGAGGCGACCGGGTCCCGGGGCCCTTGAAACTCTACGCGTGCTCCGGAAAGCTCAGTGCGAAGAGGGTCCCTGGGACCCCGGCATTGTCTTTGAGACCAGTTGGCCGGTGAAGGCCAACGCGGTCCAACACCAAACCCGGGGGTTTGAGAGAGGCTAATGACGCTCGAACAGGCATGCCCTTCGGAATGCCAAAGGGCGCAATGTGCGTTCAAAGATTCGATGACTCAC
+
A>A?A?32AAAFGGGGGGGGGGGHHHGHHHHHHHHGHEGHHGHGGGGGHHHHHHHHHGGHHGHGGGEHHHH1G13FFHH/E34@@FG?3A9/;/<E#A>?BH@6CA/BFCFFB9CD+191<99@DADCFDC0F6FF/FC09;3?9BBB#9?C.:9.#0;/::;#9C<#<CFF=+F191.<9,BF0F5;@@/FF2&92A2$F/9/GD=FEHHHEF?FFEE?/EADBFGCF;FB3@;4B?99%;HHGGGECGGEHHHHHHHHHGGGEE2DG5HHGB3B53A?GGGGHGHHGGFGHGGGGGGGGGBFFFFFFFABBBA
@M02197:102:000000000-ALU3V:1:1101:18925:22699 1:N:0:1
CTGGACGCATTATCCTCCGCTTATTGATATGCTTAAGTTCAGCGGGTATTCCTACCTGATCCGAGGTCAACCATTAAAAATTGGGGGATTTAGCGGCCAAAGACGCTGCAACTCCAGTCAAAAGCGAGATAAAAATTTACTACGCTCAGAGGATATCGCAGATCCGCCGTTGTATTTCAGGAGCTACAGCTAGCAAAAGCAGTAGGCTCCCAACACTAAGCTAGGCTTAAGGGTTGAAATGACGCTCGAACAGGCATGCCCACTAGAATACTAATGGGCGCAATGTGCGTTCAAAGATTCGATGATTCAC
+
CCCCCFCCCCCFGGGGGGGGGGGGHHGHHHHHHHHHHHHHHHHGGGGGHHHHHHHHHHHHHHHGGGGHHHHHGHHHHHHHHHFHHGGGGHHHHHGGGGGEHHHHGGGGGHHHHHHHHHHHHHHHHGGGGGHHHHHHHHHHHHHGGGGGHHHGHHHHGHFFGGHHHHGGGHHHGHHHHHHHHHHHHHHHHGHHHHHHHHHGHHHHFGGHGGHHHGFHHHHHFFHGHHHHHHGHGGHHHHHGGGGGHHGHGHGHHGGHHGFEHHHFHFHFHGG5HHFGGCGGHHHGGGGHFFGGCGGGGFFFFFFFF>A?AA
@M02197:102:000000000-ALU3V:1:1101:5009:22745 1:N:0:1
CTGGACGCATTATCCTCCGCTTATTGATATGCTTAAGTTCAGCGGGTATCCCTACCTGATCCGAGGTCAACCTTTGAAAGAGTTTAACGGCCACGACCGCCCGCACTCCAAAGCGAATATGTATCACAACGCTTAGAGACGGACAGCTCGGCCGGAGACTTCAAGGCGCGCGGGAGCCGCGACGCCCAACACCAAGCGAGGCTTGAGTGGCGAAATGACGCTCGAACAGGCATGCCCTTCGGAATACCAAAGGGCGCAATGTGCGTTCAAAGATTCGATGACTCAC
+
3AABBFDBB@BFFGGGGGGGEGGGFHHHGHGGHHHGCHHFHBGEEGFE3FDGHFGHFHFHFBG;GGEGHHFHHH:EFHHHHHHHGHEFDEGEEFGGGGGGGG?DGG9HHGGGEFBFCCFGHFFGHHGHHFCGGGGF1G<0ADFGGEGFGA-ED?FGAFECGBCCGCC@CGCF>/BB?9CBCFGHGFHEEFFEGHGFGHHGGFFBFHGGFGHGDBFGGGGEGA/2HHGFHFCHGGGE?GGGHFG:1/GGGHE?AEED131E0A0CGGFGFBGE1GFFFFFD@@AAAA
@M02197:102:000000000-ALU3V:1:1101:20750:22817 1:N:0:1
CTGGACGCATTATCCTCCGCTTATTGATATGCTTAAGTTCAGCGGGTATCCCTACCTGATCCGAGGTCAACCTTGTTATAATAAAAAAGGGGATACCGGGCCAGAGGTCCTTGAAACTCGAGTGCGTGCTCGTGAAAGCTCGTTGCAACGAGGGTCCTCTGGACGGCGTCATTGTCTTTGGGACCGGGGAGGGCCCGAGGGCCCGCCCCTAGATCCAACACCAAGCCGGGGCTTGAGGGTTGATAATGACGCTCGAACAGGCATGCCCACCGGAATACCAGTGGGCGCAATGTGCGTTCAAAGATTCGATGACTCAC
+
AABBAFBBBBBFG5GGEEECFA2GEGHHHCH5AFHFCDGFHFHAEGGGGBGGFFGHHHHGGGHFGGGGHGDGFHHHHHHGHHHHGHHGGG?EEG/GHEC/E99H;HGFHHDB6H7:H/CG.GHGHG6/DF8GCG8FHHG:HDC#FG0%FC9GG7;HH<H;H<9:D#;C9;CCF90BF::GGG;FDE@?.4;BBFFBB/B==9GGGDEBBF3FBFFGFFFFGFEEGGEEF=FFEFGFEFDGHGHGHHEE1GGHHEGHFHHHFFBFFGFGEE3DFFFGF2HHFEEAA?HHDFGCGGHGFGGGGGGGFFBFFFFFA@A>3
@M02197:102:000000000-ALU3V:1:1101:27010:23317 1:N:0:1
CTGGACGCATTATCCTCCGCTTATTGATATGCTTAAGTTCAGCGGGTAGTCCTACCTGATTTGAGGTCAGAGGTCATAAAAGCTGTCTCTGTAACGAGACGGTTAGAAGCTCGCCCAAACACGCTTCACGGTCGCGGCGTAGACATTATCACACCGACAAGCCGATCCGCAAGGAACCAAGCGAATGCATTTAAGAGGAGCCGACCTGTAAAGGGACCGACAAGCCTCCAAGTCCAAGCCTACAACCCCCAATAAGGAGTTTGTAGATTGAAGATTTCATGACACTCAAACAGGCATGCTCCGCGGAATACCAAGGAGCGCAAGGTGCGTTCAAAGATTCGATGATTCAC
+
AAAAA4>D?A2DBGGGGGGGGGGHGHHHHHHHHHHHHHHHGFHGGGGGGHGHHHFHHHHHHHGHGHFHHG5GCCCGHFGHHFHHHGGFFGHHHHHFA?11EE/FFFHFHEFFEGCFGH0GHHGGG-GHFE3?CDGC?@CGGGGHFHGGH9CG4HG8GGG0AEG.A;GGGGGG/BFGC99A.A#GF99GFFFFFGBFF?..AAC<0F=BF?FBFCDEFDF@/9CFF@1G9BB19?/BFFGDBEBFB?EGFDB44GB33B?@34G4FHGBHFGGHHFE@@GBFFGBFFFGGFGHFF3HHEEA002FFGDGFBFCHFECE2GFGFG?ECGHGGGGFGGGGGFFFFFF53?A3A
@M02197:102:000000000-ALU3V:1:1101:26538:23642 1:N:0:1
CTGGACGCATTATCCTCCGCTTATTGATATGCTTAAGTTCAGCGGGTAGTCCCATCTGATTTGAGGTCTAAATGTAAAGGAGCATCGCACCAAGGCGACTCGGTTTGGGAGCGGCTTGAGTACGAATCGGCTGCTAGTTAAAGCATCCTCGACGAAGATCTTATCACGTCGAGTCAATCCGAGCTAGTACCAAGATTGCTTATACATTTGAAGCGAGCTGTGGTGAAACAGCAGCGCTCAGCATCCAACGCAGCTACGCTTTACAAGAAAGTGTAGGGGTTGAGGTATTCATGACACTCAAACAGATGTCCCTTTCGGAATGCCAAAAGGTGCAAGGTGCGTTCAAAGATTCGATGATTCAC
+
AAAAAFBB2AABG5FGF4ECEE2EGFHGHGFCFG5FH555FFGEECGCEFH5FDGGHFFF5GGDFFHGHHE5GHFBHGFE2FCGFGEEEEECCHGEE?/>/?EA<EEGEEF/B/BCCDGCG>>/FAG/GA//<.>1F-<DC>1=BF1A<DD?EC<AA;:CC;:C;GBC.<=;0<BE<F@F1D>=DGGFFFFBF<FBGGFFBFFFHGBHFFFGCBHGEHHHHHHBGHGBHFFCEEECBAFGHFE3FGEE>334E?DGEGBGFEGBGBFFFGGB1GGDFBE3HHGF3HHHHG5GHFGDEHFFDGBBFBFEF1FFEDEFGFFHCFEFF53F3GBGHHGAECGFGGGGGGFFFGFCFD5FFAA3>A
@M02197:102:000000000-ALU3V:1:1101:26634:23693 1:N:0:1
CTGGACGCATTATCCTCCGCTTATTGATATGCTTAAGTTCAGCGGGTATCCCTACCTGATCCGAGGTCAACCTTGTTATAATAAAAAAGGGGAGACCGGGCCAGAGGTCCTTGAAACTCGAGTGCGTGCTCGTAAAAGCTCGTTGCACCGAGGTTCCTCTGGACGCCGTCATTGTCTTTGGGACCGGGGAGGGCCCGAGGGCCCGCCCCTAGATCCAACACCAAGCCGGGGCTTGAGGGTTGATAATGACGCTCGAACAGGCATGCCCACCGGAATACCAGTGGGCGCAATGTGCGTTCAAAGATTCGATGACTCAC
+
ABBBBFDADAABGGGGGGGGGG?GHHHHHGHHHHHGFHHHHGHGGFGGFFHHHHHHHHHHHHHGGCGHHGHHGHHHHGGHGHHHGFHEGGGGGG;G:EG@EGGH;8G9HGH99HB:HHHGFGD:9GFDG:8D6##F:6G9HAG/<G:HBD?..#.CCGF9FBHF-A1A2?AFGGGGGG*GFD3.9DFFF:FCF?;-B:A<BDDGC@F@FHHGG3HFFFFEFEEAFFEDGFHHGHHHGHHEHGHHHHGFE@1EA?GFFHFHHHHHGGEA2GHHHGGHHGHGFGGGGEBFFHGGFGHGFFGGFFGGGBFFFFFFBBBBB
@M02197:102:000000000-ALU3V:1:1101:8404:23678 1:N:0:1
CTGGACGCATTATCCTCCGCTTATTGATATGCTTAAGTTCAGCGGGTATCCCTACCTGATCCGAGGTCAACCTTTGAAAGAGTTTAACGGCCACGACCGCCCGCACTCCAAAGCGAATATGTATCACAACGCTTAGAGACGGACAGCTCGGCCGGAGACTTCAAGGCGCGCGGGAGCCGCGACGCCCAACACCAAGCGAGGCTTGAGTGGCGAAATGACGCTCGAACAGGCATGCCCCCCGGAATACCAGAGGGCGCAATGTGCGTGCAAAGATTCGATG
+
BBBBBF3ADAAFGGGGG4EEAAEH5DFGGFFFE5FGHFHH5BDEEEEAF5GGFGFF63GH;HFEEGBBG;GGH:HHHFGBFEDEGFFGEEEG@FEEGGGGG9B@FBDHFFE9GG//FGFHHGFDHFGBGGGGAFFFAGAFFFFCCFEFFD?CDDB?/BFFGFFGG@;AB?G/E?99AE@@;@A>-A9A,GHGGHEGFGA.G0BC//;CA<9G;HGEEBBGH;A@<?HHHHFF<9GEEEEBHGHGF1FE00A0A0A1EBGAEEE1131E@F3AFBFAAA>A
@M02197:102:000000000-ALU3V:1:1101:15380:23843 1:N:0:1
CTGGACGCATTATCCTCCGCTTATTGATATGCTTAAGTTCAGCGGGTAATCTTACCTGATTTGAGGCCAGAAAGGAATACATAAAGAATTATGTATGTGTGTGTTTGTTTGGTAGCAGATGACAAAAGCACAAGATTTTTATGGGTTTGCCTTAACAAAAATCTATGGCTGACACTCGTCCACTCATACTTTTAAGGCAAGGTGATACAAAGAGGCTAATCTCATCACCAAGCCCAAGGACCCGTTAAAAGAATTTTTCATAAAAAAAAACCCTTTTAATGGAGATATTCACGACACTCAAACAGGCATGCTCCGAGGAATACCAAGGAGCGCAAGATGCGTTCAAAGATTCGATGATTCAC
+
BBBBBF3DB?AFGFGGGGGGGGGHHHHHHHHHHHHHHHHHHHHGGGCEGGHGHHFEDGFHHHHHGHGGHHGHHHFHFHGHGHHFHFGHFHHHHHFHGHHHGFGHFHH2FHHG?GGHHHHHFGFHHBGGGHHHGFEHHHHHHFFHHGG9DHHGGEDHFFGGCHFHGGHFFHGHGGFFGGHGGGHHGHHHHFHHHFHBGHHHGG:HGGGGHHHFHF?FGFFFCBFFGFBFFGF?/BFGGG@CFEDDGHGHHHHGFFG3HGEGAGGF@GGGHHGGGBD4G5FBHHHHFGFAHE?CGHHHFEFGF3FGFFGFEGFCGGHGHHFGAHHFHHGEEFCHGHHFGGGHGFFGGGGCGGFFFFFFFBBBBB
@M02197:102:000000000-ALU3V:1:1101:8050:23889 1:N:0:1
CTGGACGCATTATCCTCCGCTTATTGATATGCTTAAGTTCAGCGGGTATCCCTACCTGATCCGAGGTCAACCTTTGAAAGAGTTTAACGGCCACGACCGCCCGCACTCCAAAGCGAATATGTATCACAACGCTTAGAGACGGACAGCTCGGCCGGAGACTTCAAGGCGCGCGGGAGCCGCGACGCCCAACACCAAGCGAGGCTTGAGTGGCGAAATGACGCTCGAACAGGCATGCCCTTCGGAATACCAAAGGGCGCAATGTGCGTTCAAAGATTCGATGACTCAC
+
BBABBC@BBBBFGGGGGGGGGGGHHF5GBGHHHHHHHHHHHGHGFGCEHHHGHHHGHGEHHHHGCCAFHFHFGHHHFHGGHHHGHHHGFFGGGGGGGFEEGDFFGGGHHHHHGGGDGGGGHHHHHHHHHGFFFGGFGHHHGFFCGCEHCGGGGGHGHHHHHGGGGGCDGADGGDFCAECCEEBCEFHGGEEFFHFFFFHFEABFFFFDFEBH0HHGFFFADDEHHH3DFHGHFCFBCE?FHHHHGFCHCHGGEAABGHGGGE?GGFGGGGBEG4BFFFFFFA@@A@
@M02197:102:000000000-ALU3V:1:1101:12251:24017 1:N:0:1
CTGGACGCATTATCCTCCGCTTATTGATATGCTTAAGTTCAGCGGGTATCCCTACCTGATCCGAGGTCAAACTTTGAAAGAGTTTAACGGCCACGACCGCCCGCACTCCAAAGCTAATATGTATCACAACGCTGAGAGACGGACAGCTCGGCCGGAGACTTCAAGGCGCGCGGGAGCCGCGACGCCCAACACCAAGCGAGGCTTGAGTGGCGAAATGACGCTCGAACAGGCATGCCCTTCGGAATACCAAAGGGCGCAATGTGCGTTCAAAGATTCGATGATTCAC
+
AA33>>>DBB?FFGCEGGGGG?EHHHHHHF5BGHCHBHHBGFGCEEECFH53GGHHHHGHFHHGE?EHG<)B3FH3FE3332BA3EHBE/B>/?E@@E/>/BCCBD1GGFFB90#0<0FFBGHHDDGH1A<CD#FGGFECC;C?A.C0@CACFG0GB=19BGA9>;<//92BFC@BDCBB//@0#;8?>BDAAF?9/16+BGGHFFEEBECD2F>>>87GFHEGBF$19A0FFAE9?GE322HFHHHGGAE000?GDBB00A0CGGF3GBGE11B13FFDD>A>>>
@M02197:102:000000000-ALU3V:1:1101:6650:24386 1:N:0:1
CTGGACGCATTATCCTCCGCTTATTGATATGCTTAAGTTCAGCGGGTATCCCTACCTGATCCGAGGTCAACCTTAGAAATGGGGTTGTTTTACGGCGTAGCCTCCCGAACACCCTTTAGCGAATAGTTTCCACAACGCTTAGGGGACAGAAGACCCAGCCGGTCGATTTGAGGCACGCGGCGGACCGCGTTGCCCAATACCAAGCGAGGCTTGAGTGGTGAAATGACGCTCGAACAGGCATGCCCTTCGGAATACCAAAGGGCGCAATGTGCGTTCAAAGATTCGATGATTCAC
+
AA3AAFD@DBBFGFGG4AEEFGCFBGEG55A5FDFEFA555AG?EGEEHDFHHFGCGHHGFHFA?>>GCDGHHEFF;GHHHEHCFCEFCGFFHF?FGEG?FFHHHEGCCGFHFFGGHBABFG?CCGGFFG1@FFHACGEFFEE0;GHFHGGBFC?CGCCC@CFDFFHHHHHHCCCFDFBCFF<AEGGEFFDGFBBGG9FBEFFAEGEFF>B;BAF11HGABBGFBFGGFHGHHEHGHFHFEEFGFEEGFFFG1/FCHHGCE?0DBGG0E0A11EEF3G3EFEFFFFD3FAAAAA
@M02197:102:000000000-ALU3V:1:1101:13412:24503 1:N:0:1
CTGGACGCATTATCCTCCGCTTATTGATATGCTTAAGTTCAGCGGGTATCCCTACCTGATCCGAGGTCAACCTGATAAAAAAAAAATTGGGGGTTAGACCGACCCGGAAGGACCTTGCAACTCGATACGTGCTCCCGAAAGAACTCGTTGTATCGAGGGTCCCACGGACGCCGTCATTACTTTTGAGAACCAGTTGGTTTGACCCGACTTGGTTCCAATGCCACACCCCGAGGGGTGGAGAGAAGGATAATGACGCTCGAACAGGTATGCCCTTCGGAATACCAAAGGGCGCAATGTGCGTTCAAAGATTCGATGACTCAC
+
BCCCAFCCCC@FGGGGGGGGGGGHHHHHHHHHHHHCGHFFHHHGGGEFHHHGHHHGHH3FGHHGEGGHHHHHHHHHHHHHHGGGGGHGGGGGGGGHGGHHGGGGGGGGGFFGHFHHGHHHHHHGHHADAGFEGHHGGGGGGFFGFGFGGGGGGGAGECCEFGGHGGGGGGGCHFHHGGFFHHHHHHHFHGHGEFGGHFGGDBBGFGDFEHGHGHFHHHGHFFEGGGGGGGGGGHGGHHFFHHHHHHFHHHGFEEDFECHGHFEFHHHGGGGGGGHGFHGHHHHHHEGGGGFHFHEECGFGGGGGGGGGGBFFFFFBBBBBB
@M02197:102:000000000-ALU3V:1:1101:21743:24532 1:N:0:1
CTGGACGCATTATCCTCCGCTTATTGATATGCTTAAGTTCAGCGGGTATTCCTACCTGATCCGAGGTCAACCTGAAAAAAGTTTTAGAGGCGACCGGGTCCCTGGGCCCTTGAAACTCTACGCGTGCTCCGGAAAGCTCAGTGCGAAGAGGGTCCCTGGGACGCCGTCATTGTCTTTGAGACCAGTTGGGCCTTGCGGCCAACGCGGTCCAACACCAAACCCGGGGGTTTGAGAGAGGATAATGACGCTCGAACAGGCATGCCCTTCGGAATGCCAAAGGGCGCAATGTGCGTTCAAAGATTCGATGACTCAC
+
BCCCCFCCCCCFGGGGGGGGGGGHHHHHHHHHHHHHHHHHHHHGGGGGHHHHHHGHHGHHHHGGGGGHHHHHHHHHHHHGGHHGHHHHHHGGGGGGBEFGHHHHHGHHGHHHHHHHHHHHHGGGGGGGEGGGGGGHHHGHHHGHGGGGGHHGGHHHGGGGGGFGGCHHHHHHHHFHFHGFFHFHGHGGHHGFGGGGHHFFFGGFGHHHFGFGFFGFGGGGGGGGGGHHHHHFHHHHGHHHHFFGGGGGC?HHHGHGHHHGGGGGEGGHHHHHHHHHHGGGGGHHGHGCEGGGGGGGGGGGF4FFFFFFBBBBA
@M02197:102:000000000-ALU3V:1:1101:12619:24782 1:N:0:1
CTGGACGCATTATCCTCCGCTTATTGATATGCTTAAGTTCAGCGGGTATCCCTACCTGATCCGAGGTCAACCTGATAAAAAATTGGGGGTTAGACCGACCCGGAAGGACCTTGCAACTTGATACGTGCTCCCGAAAGAACTCGTTGTATCGAGGGTCCCACTTACGCCGTCATTACTTTTGATAACCAGTTGGTTTGACCCGACTTGGTTGCAATGCCAGACCCCGAGGGGTGGAGAGAAGAATAATGACACTCGGAAAGATATAGGCTTCGGAGTTCCAAAGGACGCTATGAACTTGCAAAGATTCGATGACTCAC
+
AAAAAF1D?1>DFFBGGGGGCGGHHHGGGHCFFFFFHEGFF2DEEE/EG12AAEA01FGHH10EEEAGFHHFHG>FHFGFGGFFBGH/E@@-<HFHG51C5@@C?CA;HGHFFFG:G$F%%F0D.1$..FGA+FG@2HHGHG590C6GHGGE:.;AC.;5F0%<A-.440=1ABF<11@FBE%BFBEFFBFFBAEFFFFBFFB0@B7FFF#FH8F/<>##+E/A/9B/@11F)BFE2BEA2&2D22B2D//A//12D2A22B1B10///EB111111012D000001333D3311331A33BA11113BDD@>1111
@M02197:102:000000000-ALU3V:1:1101:18491:24903 1:N:0:1
CTGGACGCATTATCCTCCGCTTATTGATATGCTTAAGTTCAGCGGGTATCCCTACCTGATCCGAGGTCAACCTTTGAAAGAGTTTAACGGCCACGACCGCCCGCACTCCAAAGCGAATATGTATCACAACGCTTAGAGACGGACAGCTCGGCCGGAGACTTCAAGGCGCGCGGGAGCCGCGACGCCCAGCGCCAAGCGAGACTTGAGTGGCGAAATGACGCTCGAACAGGCATGCCCTTCGGAATTCCAAAGGGCGCAATGTGCGTGCAGAGATTCGATGATTGAC
+
3AB@AFDDD?AFGGGFFFEFGEDHFGHHGHFFDGFFCFGH555ECGGGEGFHGHFGFBFHHDFEFEAGH63BG::HHFEBB?FG<G;GF>E/9E//9>EGGGG@5@DFGHHF9BEEBDEGHHHHG;GDDD@CAFAD<FAF?1DDCE@<GD-:E?@B??EFDBFFBCE@AACFFFBFFF;D;AB<=@>D#A#ADF//A1@@&GFFCFFEB/ED;DGEBFFFB//FBA;61911B7FF/BFFE1A?1101FA00000113EA00A1131B33GA111@@3@1D>>111
@M02197:102:000000000-ALU3V:1:1101:24465:25052 1:N:0:1
CTGGACGCATTATCCTCCGCTTATTGATATGCTTAAGTTCAGCGGGTATCCCTACCTGATCCGAGGTCAACCTTTGAAAGAGTTTAACGGCCACGACCGCCCGCACTCCAAAGCGAATATGTATCACAACGCTTAGAGACGGACAGCTCGGCCGGAGACTTCAAGGCGCGCGGGAGCCGCGACGCCCAACACCAAGCGAGGCTTGAGTGGCGAAATGACGCTCGAACAGGCATGCCCTTCGGAATACCAAAGGGCGCAATGTGCGTTCAAAGATTCGATAATTC
+
CCCCCFCBCCCFGGGGGGGGGGGHHGHFHHHHHHHH5AFGHHHGGGGGHFHHGGHHHGHHHHHGGGFFHHHHHHHHHHHHHHHHHHGHGGFGGGCGGGGGGGGGGGGHHHFHGHGGFGGHHHGHHHHHHGGGGGGHHHHHGGGGGGGGHGGGGHHHHHHHHHGFGGGGGGGGFGGGFEGGFFGGGGHEGFEGGHGGGGBGFFFHHHGGGFEHHGHGGGGGFHGFGHHGFHHGEGGGGGGGHHHHFGHHHHGGGGEF5GDAEEGGGFGBGGGGFFBBFFFBBBBB
@M02197:102:000000000-ALU3V:1:1101:12362:25109 1:N:0:1
CTGGACGCATTATCCTCCGCTTATTGATATGCTTAAGTTCAGCGGGTATTCCTACCTGATCCGAGGTCAACCTGAAAAATATAGATTTAGAGGTGGCCGGGCCCACAAGACCTTGCAACTCGACGCGTGCTCCGGAAAGCTCAGTGCGAAGAGGGTCCCATGGACGCCCGTCATTGTCTTTGAGACCAGTTGGCCGCGAACGGTCCAACGCGGTCCAACACCCGAAACCCCCGCGGTAAAGCAGGGGTTTTGGAGGGAGGATAATGACGCTCGAACAGGCATGCCCTTCGGAATGCCAAAGGGCGCAATGTGCGTTCAAAGATTCGATGACTCAC
+
CCCCCFBCCCCFGGGGGGGGGGGHCHHHHHHHHHHHHHHHGFHGGGGGHHHHHHHHHHHHHHHGGGGHHHHHHGHGHHHHHHGGHHHHHHHEBFHGHHGGGGGGGGGGG;HHHHHHHHFHHGGDGGG:GGGHHGGGGCHHHFHE?DGCGCGGGHGGHHHHHHGHG@BFCGGFGGFGFGFGGFFEEGGGFFGGEGFFFFFGGGHHHFFGGDFGFDDFFFFFGGFHGCFFFFGGGGFGHHHFHFGGGDHHGBHGFBFHHFHGFFFFEFEEEFHEGHHHHHHHHGGGGGECHGHHHCHGGHHGGDGCHCBHGGGGFFCGFGGGGGGFFFFFFFBAAAA
@M02197:102:000000000-ALU3V:1:1101:14367:25041 1:N:0:1
CTGGACGCATTATCCTCCGCTTATTGATATGCTTAAGTTCAGCGGGTAGTCCTACCTGATCTGAGGTCAAATCAAGAGTGCATTGACTGCGGTTTAGAGTGCAGACGGAGACAACTGATGTTTCGTCACACTAAGGCATTTAAGGAAGGCCAGAGGCGATCCCAAAGCTCAATGACGGTCAAGAAACCGCCAGAGAAGGTCTAATGACACTCAGACAGGCATACCCTTCGGAATACCAAAGGGTGCAAGGTGCGTTCAAAGATTCGATGATTCAC
+
BBBBBF?DAAAFGGGGFCGGCEGHFFFHGHHBGGBFGHHHCEHGFGFCAFFFHHGF36FFFFFFGGHFHHHHHFHFFF5CFHHFHBGFFGHGGHGHFCEFGHHHHHHHFGGGHHHFHHHHHHGHGHGGDGHHHHHFHHHHHHHHHGFFFHFHHHHGDFDGGHHHFGHHHFHHGGEGFGFHHGGGGHHGHFDHHGHHFHFFHHHHFHHGGGHHFGGFFHFHGHGFGGGGGE2DEB0BGFBBBHGEFGGGGEE011FFG3FGGBGFFBFFFD?AAAA
@M02197:102:000000000-ALU3V:1:1101:22492:25260 1:N:0:1
CTGGACGCATTATCCTCCGCTTATTGATATGCTTAAGTTCAGCGGGTATTCCTACCTGATCCGAGGTCAACCTTGTAAAAATAAAAGGGTTAGACCGACCCGACGAGACCTTGCAACTCCCCGCGTGCCTCGAAAGACTCGTTGCGAAGAGGGTCCCACGGACGCCGTCATTGTCTTTGAGACCAGTTGCGGGGCGAACCCCGAACACGGTCCAACACCAAACCAGGAGGTTTGAGAGAGGATAATGACGCTCGAACAGGCATACCCATCGGAATGCCAATGGGTGCAATGTGCGTTCAAAGATTCGATGATTCAC
+
AAABBFBBBB@FGGFGGGGFCGGHCHHHGHGHHHHHHGHHHHHGGCEEHHFHHHHFHHHHGHAEEEEHHHFHGHHHGFFHHFFHHEFGG1BEEGHHCEGEGGGGG?FBEFFFHHFFFFHGHCFDA<@AGH?FCBGDHGHFE?CG?DFDCHGHAECGGFGGCCF-@@FGHGFFGFFFFFGDGGBCGC@/?CFGGFDFF<?GEFHHHFGCFG39GFFFFFFGGFFHHHGHEFFGHHHHHHFHHHHEHGFEEE2EEGEGFHHGGBAAHGEDGGD5FHHFFGHGGGHHHHHHHFFGGHGGBFGEBGGGBFBFFFF3AAAA
@M02197:102:000000000-ALU3V:1:1101:19691:25333 1:N:0:1
CTGGACGCATTATCCTCCGCTTATTGATATGCTTAAGTTCAGCGGGTATTCCTACCTGATCCGAGGTCAACCTGAAAAAAATTCGTTTTAGAGGCCGGGCCCGTGACACCTTGAAACTCGACGCGTGCTCCGGAAAGCTCAGTGCGAAGAGGGTCCCACGGACGCCGTCATTGTCTTTGAGACCAGTTGGTCGCGAACGATCCAACGCGGTCCAACACCAAACCCGGGGGCTTGAGGGAGGATAATGACGCTCGAACAGGCATGCCCTTCGGAATGCCAAAGGGCGCAATGTGCGTTCAAAGATTCGATGATTCAC
+
ABBBBFBBBB@FGGGGGGGGGGGHHHHHHHHGHHHHHHHHHHHGGGGGHGHHHHHHHHHHHHHGGGGHHHHHHFHHHHHGFHHHEHFGGFHHHGGGGGGGGCF24EE:HGFGHFHHHHHGGGCCCGF.FHHGCGGCFFDGHHGBBD;@@EF8DAFGFFG9?BA?BFHHGGFFFFHHHHHFDEFFFFFFFFFFFFGHHEFBEC@BFFDCGFFHHGHFFFGEEEGGGGGHAHHHF?%;GGFHGFFHGDGGGGGGGGHGGEHHHHFFB1E?FFGFHGHFHFB3EAEAAFGFFGGEEAGGGGGGGE4GFFFFFFFABAAA
@M02197:102:000000000-ALU3V:1:1101:15241:25362 1:N:0:1
CTGGACGCATTATCCTCCGCTTATTGATATGCTTAAGTTCAGCGGGTATCCCTACCTGATCCGAGGTCAACCTGATAAAAAATTGGGGGTTAGACCAACCCGGAAGGACCTTGCAACTCAATACGTGCTCCCGAAAGAACTCGTTGTATCGAGGGTCCCACGGACGCCGTCATTACTTTTGAGAACCAGTTGGTTTGACCCGACTTGGTTCCAATGCCGCACCCCGGGGGGTGGAAGGAAGGATAATGACGCTCGAACAGGTATGCCCTTCGGAATACCAAAGGGCGCAATGTGCGTTCAAAGATTCGATGATTCAC
+
CCCCCFBBCCCFGGGGGGGGGGGHHHHHHHHHHHHHHHHHGHHGGGGGHHHHHHHHHFFHHHHGGGGHHHHHHGHGHHHHHGHHHFHGGEEGHHHH2AFGGGGGFGGGHHHHGHHHHHHHHHHHGHHHGHHGFGGGGHEHHHGGGHGHHHGHFEGGFHGHHGGGFFFGHHFHGGGGGHHGHHHHGFFHGHFFHFFHGHGGGFBHHHGGGFGFHFGGFFDDFGGGGGGGGHHHHHGHHHHFHHHGHHGGEEE2HGGHHHHHHHHGGGGGEEEEHHFFGGFHHGFGCGHFF5FE2GGGGGGFFGGFGFFFBFFFB@AA3
@M02197:102:000000000-ALU3V:1:1101:13194:25370 1:N:0:1
CTGGACGCATTATCCTCCGCTTATTGATATGCTTAAGTTCAGCGGGTAATCCTACTTGATTCGAGGTCGATCATTTAATAAATAAGTATATGCTCTAGTAGAAAAGACTACTACCGCATATATTTGTTTCTGGCAGACTTTAATTGATTTTCTTAACGAAATAGAAATTATAATGCGTTAATATGTATCAATTTAGAGATCGCTAACAATGATTTTGGAGAGTTTGATTATATAAAAACAATCAAATGCTCTCAAGACATGTAGGATAGAATTAAGATAATAAAATCCTTCATATGAGTTTAAACGACGCTCGAACAAGCATACCTTTCGGAATACCAAAAGGTGCAATGTGCGTTCAAAGATTCGATGACTCAC
+
CCCACFCCCCCFGGGGGGGGGGGHHHHHHHHGHHHHHHHHHHHGGGGGHHHHHHHGHHHHHHGHHGGHGGGHGHHHHHHHHHHHGHHHHHHGHHHHHHHFHHGHFHGHHGHHHHHGGGGGHHHHHGHHHHHHGHHGGGHHHHHHHHFHHHHHHHHHGGGHHHHEHFHHHHHHAFGHFGHGGFHHHHHHHGGDHHGHHGFGHHDHGFHFGHGFHHFFCGGHGAHGDGFFHGGGFGHHHHHHHGFFHHHHHHHHGFG4FHGHGHHFFHHGHHGDHHHFBBGHHHHFEHGHHGHHHHHHHFHFHGE@GGFGGHHCHHHHHGHGG5FGGEFGHHHHHHHCHHHFHG4HHG5HGGEFHGGFGGGGGGGFFFFFFFBBA>?
@M02197:102:000000000-ALU3V:1:1101:19274:25390 1:N:0:1
CTGGACGCATTATCCTCCGCTTATTGATATGCTTAAGTTCAGCGGGTAATCCTACTTGATTCGAGGTTGATCATTTAAAAAATAAGTATATGGTCCAGTAGAAAAGACTACCACCGCATATATTTGTTTCTGGCAGACCTTAATTGATTTTCTTAACGAAATAGAGATTATAATGCGTTAATATGTATCAATTTAGAGATCGCTAACAATGATTTTGGAGAGTTTGATTATAAAAACAATTAAATGCTCTCAAGACATGTAGGATAGAATTAAAATAAAATCCTTCATATGAGTTTTAAACGACGCTCGAACAAGCATACCTTTCGGAATACCAAAAGGTGCAATGTGCGTTCAAAGATTCGATGACTC
+
ABBBBFBB@BBFGGGGGGGGGGGHHHHHGHGGHHHGHHFHHHHGGGGGGHHHHHHHHHHHHHGHHGGHHHHHHHHHHHHHHGHEHHGGHHFHFFHHGHHHHHHHHHGHHHGGHEGGGGGGGHGHHHHHHHHHHHFDFHHHHGHHHFHHHHHHHHHHHGGEHHGHHHHGHHGFFFHHHGHGHHGHFHHHGG?=GHFHGDDGDHDHHGHHFHHHHHGBFGGHGGFHGHHHHHHFHGHGFHHHGGHFEHBFGHHHFDBHHBHHHHHHHHHHHGFHHGHHGHHEFHFFFEHHHHHHHHGHHGEECGGGGHAEGHHFGHHHGGFHGGGGHFHFGGCCCHHF3HFGCHHHCGEE4BCGGGGGGFFFFFFFAA3BA
@M02197:102:000000000-ALU3V:1:1101:19639:25588 1:N:0:1
CTGGACGCATTATCCTCCGCTTATTGATATGCTTAAGTTCAGCGGGTAGTCCCATCTGATTTGAGGTCTAAATTTGTGGGGTTGTGAGCGCAAGACAGCGCACTACAGGGTTTGGAAGCTGCTTGTCATAACGGTCGGCTGCTGACTAGAGCATCCCCAACGAAGATCTTATCACGTCGGGTCAATCCGATCACTATCAAGATTGCTACTGCATTTGAAGCGAGCTGTCTGTGAGAACAGCAACGCTCAACATCCAACGCTCGCACATCTTACAAGAAAATGTAGAGGTTGAGGGATTCATGACACTCAAACAGATGTACCCTTCGGAATGCCAAAGGGTGCAAGGTGCGTTCAAAGATTCGATGACTCAC
+
AABBAFBBBBBFGGGGGGGGGGGHHGHHHFHHHGHGGHHFHHHGGGEEFGEHGHHHHHGGHHHHGHFHHFGHHGHHEGGEGECFGGHHGGFGGGHHHGAEGEC?GFHFHGCGFFGHDFHHHF2FCFBHHHHHGGGGGGGGGGHHHGHFB<GHHHHFFGHGGGGGGGHEFHHFHHGDCEAA?AF?9BFFDGF?DFFGGHG1FFFGFFGEFFFHHGFBGGFCFGF=FFHHHGFFHHGH9F;FGFBGGHHGFFHG3HGGGGFGEGHFFG4HHHGHHHHHFHHFG5HFGCAGG1HFGA5FGHHHHFHFGFHGHGFEHFDHGGEFFGDGGGHGHHHGHHHHGHHGHHGGCGGGHFGGGGFGCGGFFBFFFFBAA3A
@M02197:102:000000000-ALU3V:1:1101:20236:25712 1:N:0:1
CTGGACGCATTATCCTCCGCTTATTGATATGCTTAAGTTCAGCGGGTATTCCTACCTGATCCGAGGTCAACCTTGTGAAAGTAAATAAAGGTGACCGGGCCCAGAGTCCCTTAACTCGAGTACGTGCTGGTTAAAGCTCGATGTACCGAGGGTCCTCTGGACGCCGTCATTGTCTTTGGGACGGGTGGTGACCTAACACCACCGGACGTCCAACACCAAGCCAGGCTTGAGGGGTGATAATGACGCTCGAACAGGCATGCCCCATGGAATACCAAGGGGCGCAATGTGCGTTCAAAGATTCGATGATTCAC
+
BBCBCFCCBBCFGGGGGGGGGGGHHHHHHHHGGGHHHHHHHHHGGGGGHHHHHHGHHFHFGHGFAEGHEGHGHHHHHHHGHGHHFHHHGHGGEGHEGEEFFGFFGHFHHHGHHHH;GF;G;HHGFHHGHGHHHGHFFHHGGHHHFGHAEGGGGGHHHHHHHHFCDFGGGHHGFHGHFG7DGFGFHHD?@;FFGFEFGGFFFFFFCEFFDFFDBFFGFGFGFFHFFHHHFFEF>DF@EFFFFFFFEGF/EFDEHHFHHEA//BEFHFD221F10C/CGGEA1FBG?GGGGF1BGGGGGGGCCB31@B1>1A>
@M02197:102:000000000-ALU3V:1:1101:17507:25718 1:N:0:1
CTGGACGCATTATCCTCCGCTTATTGATATGCTTAAGTTCAGCGGGTATCCCTACCTGATCCGAGGTCAACCTTTGAAAGAGTTTAACGGCCACGACCGCCCGCACTCCAAAGCGAATATGTATCACAACGCTTAGAGACGGACAGCTCGGCCGGAGACTTCAAGGCGCGCGGGAGCCGCGACGCCCAACACCAAGCGAGGCTTGAGTGGCGAAATGACGCTCGAACAGGCATGCCCTTCGGAATACCAAAGGGCGCAATGTGCGTTCAAAGATTCGATGACTCAC
+
ABCCCFCCCCCFGGGGGGGGGGGHHHHHGHFGHFHHHHHHHHHGGGGGHHGHGHHHHHHHHHHGGGEGHHHGHFHHHHHHHHHHHHHHGEGGCGBEGGGGGGFFCGFHHHHFHHFFC0GHHFGHHGHGHGGGGEDFFHHFBDGGGGHHHGGGGGG?GGFFFHGFGGGGGGGFGGGGGGGGGGGGGHHFFFFGGHGGGGFGGHHGFFFEFGGHHHHFGFEGHHGHEGHGHHEHGGGGGFFHFHHHHHGHGHGGGGGGHHHGGFGFGGGGGGGGGGFFFFFFFAABAB
@M02197:102:000000000-ALU3V:1:1101:15941:25790 1:N:0:1
CTGGACGCATTATCCTCCGCTTATTGATATGCTTAAGTTCAGCGGGTATCCCTACCTGATCCGAGGTCAACCTTTGAAAGAGTTTAACGGCCACGACCGCCCGCACTCCAAAGCGAATATGTATCACAACGCTTAGAGACGGACAGCTCGGCCGGAGACTTCAAGGCGCGCGGGAGCCGCGACGCCCAACACCAAGCGAGGCTTGAGTGGCGAAATGACGCTCGAACAGGCATGCCCTTCGGAATACCAAAGGGCGCAATGTGCGTTCAAAGATTCGATGATTCAC
+
BBABBFBBBBBFGGGGGGGGGEDFHFHFHHHHHHHHHHHHCFHGGGGGHHFHHHHFHHGHFFHDGGFHHHHHHHHGHHHHHHEHHHHHFEEGGGGEGFGGGGGGGFFHHHHHGHGDGGGHHHHFFHFHDDGFGGGHGGGHGGGGGGHHHGGGGHFHHGGGGHGDCFGCGGGFGGFFFGGGFFGGGGHEFGHEGFFFGHHFFGGHHHFFFFFHGEFFGGGGHHFHFHHFGGFHFGGFFGGHFGHFFGCHHCCCEFGHHHGEAFGHGFGGGGGEBFFFFFFFFBBBBB
@M02197:102:000000000-ALU3V:1:1101:7970:25852 1:N:0:1
CTGGACGCATTATCCTCCGCTTATTGATATGCTTAAGTTCAGCGGGTAGCCCTACCTGATTTGAGGTCAAAGTCAAAAGATGCGCGATGGCAGGGTCTGAGCAGTCATCAGCCACAAGGAGAGACGAAAATTATTACGTCTAACACTGATGTGGGATGTTCCACTAAGTCATTTGAGGCAATCGATTGCTGGCAGATCACCCAAGTACCACACAACCAGTTCAGAAAACCAGAGGGATTGAGATTTCATGACACTCAAACATGCATGCCTGTCGGAATACCAAAAGGAGCAAGGTGCGTTAAAAGATTCGATGATTCAC
+
AAA?AF@DDAABGGFG1FE00EEFG1F2DFB2GHHHBGDFFGH?E/EE/1AFFBFG1B0AFBA2/0FGHFDHFHHBHE0?11B>EE/EE/BGEG>B0FFB7#FF#B09CC:1EG:B#-00/<BCFG?BC-GHB11$1#1<$@DG7HFFF1>F?1BGF<@1<<D1>@#<1<C7HC<GE3CEB#/#0-0-GB111BFB?B>B1BCB0>#;#GE2/BB1:B1)2DB2FC4@B1B0BAE1%@;BHGFDA21G2D1B1/1FFD1221FAFFEFA///02FFA1B0EB2A1CB1B11F0AE?AGB31BB31F1>1FF1BD>11>1
@M02197:102:000000000-ALU3V:1:1101:9320:25964 1:N:0:1
CTGGACGCATTATCCTCCGCTTATTGATATGCTTAAGTTCAGCGGGTAGTCCTACCTGATCTGAGGTCAAATCAAGAGTGCATTGACTGCGGTTTAGAGTGCAGACGGAGACAACTGATGTTTCGTCACACTAAGGCATTTAAGGAAGGCCAGAGGCGATCCCAAAGCTCAATGACGGTCAAGAAACCGCCAGAGAGAAGGTCTAATGACACTCAGACAGGCATACCCTTCGGAATACCAAAGGGTGCAAGGTGCGTTCAAAGATTCGATGATTCAC
+
>AAAA?ADBBAFGGGGGFEEEGGHHHGGCGHGHHHDEF5GHGFFGGGGGFBG(;3FFG7H5GHBHEGHFHHHHGHFFG7&GFGD3<GHGEFEEGEHHF8GHBGHHFEE?AHHGHFFGEHFEFHHFGDCDDB2BCFHHHHGHHHGFFGF3B?3GFA?>CFDFCCGGHFEFGFGE=E?CCG3;CFGC>1B,65GB@F3BHHHHGHHFFF5GHHFF9D%DGBFEFGFF7ECEABGFHHHGE8FB2A3B44HHFEAEAA4GE5F5GCCFFFFFFBFBAAA?
@M02197:102:000000000-ALU3V:1:1101:20247:26187 1:N:0:1
CTGGACGCATTATCCTCCGCTTATTGATATGCTTAAGTTCAGCGGGTAGTCCTACCTGATCTGAGGTCAAATCAAGAGTGCATTGACTGCGGTTTAGAGTGCGGACGGAGACAACTGATGTTTCGTCACACTAAGGCATTTAAGGAAGGCCAGAGGCGATCCCAAAGCTCAATGACGGTCAAGAAACCGCCAGAGAGAAGGTCTAATGACACTCAGACAGGCATACCCTTCGGAATACCAAAGGGTGCAAGGTGCGTTCAAAGATTCGATGATTCAC
+
BBBCAFBCBCCFGGGGGGGGGGGHHHHHHHHGHHHHGHGHHHHGGGGGGHGHHHHHHHHHGHHHHGHHHHHHHHHHHHFGHHGHHHGHHHGGFFGHHHHGHHGGGGGHGGGGHHHHFGHHHHHGFGHHHHHGHGGFGHFGHHHHHHHHGHFHHHGGGGGHGHGHHHHHHHHHHHGGHFHHHGDFGGGGHGHHHGHHHGHHHHGHFHFHHHFHGHFHHHHGG9HGFGGGFFHHHGEGFHFHFGGHFGGGHHGGGGHGGFGCFGGGGFFFFFFFBBAAA
@M02197:102:000000000-ALU3V:1:1101:7631:26314 1:N:0:1
CTGGACGCATTATCCTCCGCTTATTGATATGATTAAGTTCAGCGGGTAGCCCTACCTGATTTCAGGTCAAAGTCAAAAGGTGAGCGATGGCAGGTTTTGAGCAGTCATCACCACAAGGAGAGACGAAATTTATTACGTCTAACACTGATGTGGGATGTTCCACTAAGTCATTTGAGGTGAGCCATTGCTGGCATACACCCAAGTCCAAGCCTAACATGTTCAGAAAACATATTAGATTGAGATTTCATGACACTGAAACAGGCATGCCTTTCGGAATACCAAAAGACGCAAGGAGCGTTCAAAGATTCGATGACTCAC
+
AAAAAFD@AA?FBGFGB0E0EECFGHHH22G2FGFFF2FGHGFCECAE/F1F0BB011GGGHEGHHHFHFHHDHGG1FHEHH1>GECGA/C0EG0FGEEEC3FG>FFG<##C=0G=FA<GFC=2CC=<#1FB2@67FFFDGGHBGF7GHFH8B1G@F1>FBGGGHFB1=<HHHHHEHGGDHHGFFEF1FCB2>$CCFCAEEEEFEFFBFG8FFFFFFF@FFFFFFB9BGF5FBHEGBGBDFFFFFBD2A2D2G2DAA1FDB10EFF0EA//022221/?GF2CAA001F1B0000CAF3GFFBABB11DFDD@AAAAA
@M02197:102:000000000-ALU3V:1:1101:21452:27110 1:N:0:1
CTGGACGCATTATCCTCCGCTTATTGATATGCTTAAGTTCAGCGGGTAGTCCTGCCTGATTTGAGGTCTAAAAGATCAATGACTAGTTAAAGTCGCATTAGAAGCGCCCACGGTACAATCGTTAATGCAACGTAATCAGCGAATATTTCTATAACGCCGAGTCAAGCCGCTGCTATTCAAAGCTGGGTGCGCTCGTGTATTTCAGCTGAGCCGATCCGAGCAAACGGTCCGACAAGCAGCCATAATCCAAGCCCAGACGCCCGTCTCATTACAAAACAGGGGGGTTGAGAGATTCACGACACTCAAACAGGCATACTCTTCGGAATACCAAAGAGTGCAAGGTGCGTTCAAAGATTCGATGATTCAC
+
BAAABFBBDBBF6GGGGGGGC2EGFFGFHHG5FFGHHHHGCFHGGG0EAGGHHFHFHHGBHHEG1GGHHHHHHGGH@GHHHGHHHHHFHHHGDGG?EEEFGHEGHGGCEGFE/?FDGHHFGHHHGBFHGFHCHHHFHHHGGG9DFFFGFGF:HGF3BEFCFACGFBGGGGCBBHHCCGFHHB#AC/9CEG@GGFGA?EGF:0BCGGFGFFFGCCBCAFF2FBF:CFCCDB@AFHFFFCGFEFFFHHGCHF/FGFE</E//>/GF1B22@B0HE1FBGGGG?GGHHFD2EFFGCFA/ADGFD/F0EBGGE1HFEG1HFACCFHGEGFAG1FBCHHFHCHHE0EEFFGBB3GBFCGGB1B31FF1??AA
@M02197:102:000000000-ALU3V:1:1101:22503:27189 1:N:0:1
CTGGACGCATTATCCTCCGCTTATTGATTTTCTTAAGTTCAGCGGGTAGTCCTGCTTGATTTGAGGTCATTTGTAGAAAAACAAATTTATGGTAAACTCGTTCTACTATCAGCGTCCCTATTGAGTTTTAAGTTACGACAACAGGTCAAGCCGCTGAGTCCGATTCAGCTTGTTGCTATTCAACCCAGTTAGAAAGCTTTCAATGACAAAAGCCCAACAAAAGGTCACGATCCAACCCTTCCATTCGCTCCGAAAAGCAAACGGGGTTGAGAGGGGTAAGCGACCCTCAAACAAACATGCTCTCAGGAATGGCCCGGGAGCGCAATGTGCGTTCAAAGATTCGATGACTCAC
+
AA???C1>A1>13GGGGFGGFG01FDGH22DB1GGE1AFDFGGA/EAEFA2GGFHHHCHH2EGFGGFGGFEFBEGGDFFFFEG>>E11GB2G22B11B1?0>BFH2@FDH2BB/?E?E1GFBFHHE2D$FCG9:8G/?E@CCC0AFBBDFHGGCC:9011>F0FCFF1GGGFC0CBDC=G<00G/<0C0;<CGFBGHGFHDDGCDCDFGGGF..<?0FFD;:<C0FBC7GFB?9,CCB1CFF<B?C?EE/EFDDGHHEGGE//EFEB1HFEFF0E1GEEE>0//0?AFCFGGEDAB11F1DA1DDGBHG?EEECE0EEEEA1DF10ECEFA1GDBBGFGBC1F3D1B1>>1>
@M02197:102:000000000-ALU3V:1:1101:19682:27023 1:N:0:1
CTGGACGCATTATCCTCCGCTTATTGATATGCTTAAGTTCAGCGGGTATCCCTACCTGATCCGAGGTCAACCTTTGAAAGAGTTTAACGGCCACGACCGCCCGCACTCCAAAGCGAATATGTATCACAACGCTTAGAGACGGACAGCTCGGCCGGAGACTTCAAGGCTCGCGGGAGCCGCGACGCCCAACACCAAGCGAGGCTTGAGTGGCGAAATGACGCTCGAACAGGCATGCCCTTCGGAATACCAAAGGGCGCAATGTGCGTTCAAAGATTCGATGATTCAC
+
CCCCCFCCCCCFGGGGGGGGGGGHGFHCHHHHHHHHHHHHHHHGGGGGHHHHGHHHHHHHHHHGGGGGHHHHGHHHHHHHHFHHHHHHGFGGFGEFGEGGFGBACGFFHHGHGHGFGGGHHGGHHHEHHGGGGGGHHHHHGGGGGGEGHCCCECDBGDFGGGGGGDF;GGGGFFFCGGGCEFFGFFFGFFFFFHGGGGFFFFHHHGGGGEFFGHHGGGGEHDDFFHHHFGFFFGGGGGGHHHHFGHGHHHGGGGGHHHFGGEGCGGGGG5GGGFFBFFFFFBAA>3
@M02197:102:000000000-ALU3V:1:1101:11985:27225 1:N:0:1
CTGGACGCATTATCCTCCGCTTATTGATATGCTTAAGTTCAGCGGGTATCCCTACCTGATCCGAGGTCAACCTTGGAAAAATAGACCGAAGGTCGATTGTCCGGCGGCCGTCGCCCAGCACTCCAAAGCGAGATATTTTACTACTACTCTCGAGGCTAGGACGCCGTCACCGAGGTCTTCAATGCACATCCGGCAGCGGACGTTGCCCAATACCAATCAGAGCTTGATGGTTGAAATGACGCTCGAACAGGCATTCCCTCCGGAATACCAGAGGGAGCAATGTGCGTTCAAAGATTTGATGATTGAC
+
AAAAAFDD1>AFGGGGGGG?0AAD3FBBGGBH2DGGFB2FAGFCECA?BGHE1EGFF10DGHFFEEE0BGFFGHGHH1BEFHB4GFFE/CG;+A>2E;FDGD5?C?CC@<;.1ACCCG:C8#<CG0CC0-AFC:C00CF0DCF<80C#9A.HGFG@GFGFGF<1@@<+#@B@GCGDBDF<BF$F619/;+/0/EEEE?==>;>:A/55FEBFFBBB%1FF19B99BF#BHHFGBFHE?EAAB?B@1B1GA110A//A/A/A2D2211BFFGAEFB3G1A100A11AGBFDF3GF1B33FCBB1>1>1
@M02197:102:000000000-ALU3V:1:1101:22681:27247 1:N:0:1
CTGGACGCATTATCCTCCGCTTATTGATATGCTTAAGTTCAGCGGGTAGTCCTACTTGATTTGAGGTCAAAAAGTGGGGCAGCGCGGTAAGGCGTAGCCAGTCGTGGTTTTCGTAGCAGTCCACACTCACGCAAGTTCGCAAAAAGAATTAGCAACTCACTGGTGATCCAGCATACTGTATTTAAGGTGAGCAGGTGCGCGAAGCGTGCCTGCAAACCCATGGACCCGTGCGGGGTGTTTCGTTACAAAACCCCCCGGTTGGAGAAATTCACGACGCTCAAACAAGCATGCTCCAAGGAATACCAAGGAGCGCAAGGTGCGTTCAAAGATTCGATGATTCAC
+
BBBBB@DBBBBFGGGGGGGGGGGHHHHHHHGHHHGHHHHHHGHGCGGGEHHHHHHHHGHHHHHFGHGHHHHHHGGHBGFFGGGEEGG/EGHGHGGGGGHHHHHGGGG?FHGHGHHGGHH9HGGH:GHHHHHHGCGH<GFCGGGFHGGHHHGHHHHHHHHHHHH:CG:HHHHHGHHFFGGGGGGGGFGGGFFF0FFBBBFBFFFBDC9DFFFFFFFFFFFEFFFFFFFGFDFCFFGF?DGGFGFGHHE.C?GGGEE/GHHGBHGGBGFGHEEEE1CHFFFFHHHGBHHHGFGEGE5GHHGDHGHGHHGF2EGFFGHGGGGGGGG5GGGGGGFFFFFFF>3AA3
@M02197:102:000000000-ALU3V:1:1101:19694:27688 1:N:0:1
CTGGACGCATTATCCTCCGCTTATTGATATGCTTAAGTTCAGCGGGTATTCCTACCTGATCCGAGGTCAACCACAAAAAAATGGGGGTTTAGCGGCTGGGAGTTATAGCACCAAACAAAAGCGAGAAAAAAATTACTACGCTCAGATAATACTACAAATCCGCCGTTGTATTTCAGGAACTACAACTTCTAAGAGAAGCAGATTCCCAACACTAAGCTAGGCTTAAGGGTTGAAATGACGCTCGAACAGGCATGCCCACTAGAATACTAATGGGCGCAATGTGCGTTCATAGATTCGATTATTCAC
+
AA111C11AAAB3BGG10A0ECEF31GFF22B2221DDDDGFG/EEEG1GE2D2FFH1GFE1GEEE>FGGBGFF/FFF?>,#F4E@2EG/B;1>@@#<BBBF8?92;#0F8H#?:0#<?GB509#<4;FGFH0GF1%;0.<%<,3C$$:1C31C0A<<##;/::BGBCB2B;;<2B9BB2GBFEBFG#)B;CBBF?4FF10FB*9/;9GF&8122149BBB9170>EBGF2;F9FEE3EAA//9A11FCB0GGFA01GFBA2A22AA21B0EEA011FBFA0A1B3ABA3BEBB1A3B1331111>
@M02197:102:000000000-ALU3V:1:1101:14110:27910 1:N:0:1
CTGGACGCATTATCTTCCGCTTATTGATATGCTTAAGTTCAGCGGGTAGTCCTACCTGATCTGAGGTCAAATCAAGAGTGCATTGACTGCGGTTTAGAGTGCGGAAGGAGACAACTGATGTTTCGTCACACTAAGGCATTTAAGGAAGGCCAGAGGCGATCCCAAAGCTCAATGACGGTCAAGAAACCGCCAGAGAGAAGGTCTAATGACACTCAGACAGGCATTCCCTTCGGAATACCAAAGGGTGCAAGGTGCGTTCAAAGATTCGATGACTCAC
+
AAAA@1DDDAAFGB3GFBE0EEA133ADB22D2AFE122A2DD/AEEEEFGHG6GBDB01DAF;A993GC;DGBF1HC:@CCHGFFFGGCFG>EEDGHGFHE?00#?/BFFFGF>B1EFFGDFF?GFF>BFGHHHGHGHGHF2HGBFFEHGGA<A/GGEGFC1<CFGEHB50?E?0B@:HGEBGCGF/FHHGF:BHGHFHFFGG2FGBGGB11GEGAA:21B0B#B/?FEHFFGAE7F910F00A111F00E0B11G3F3A3EB111B3111AA>>1
@M02197:102:000000000-ALU3V:1:1101:13596:28322 1:N:0:1
CTGGACGCATTATCCTCCGCTTATTGATATGCTTAAGTTCAGCGGGTATTCCTACCTGATCCGAGGTCAACCTTGGTGCCGCCGGAGCGGACTTGTGGGGGGTTTAGAGGCAGGACGCCGAGGGATCCCAATGAGAGGCTGATGCTACTGCGCAAAGGAGAGGGCCTTCGGGTCCGCCACTGGTTTTAGGGGCCTGCCGTGGCAGATCCCCAACGCCGGGCCACAGGGGCTCGAGGGTTGAAACGACGCTCGGACATGCAGGCCTCCCAGGATACTGGAAGGCGCCATGTGCGTTCAAAGATTCGATGATTCAC
+
AABABFBDBAAFGGGGGAEAEGGHHFFHHHCBGHHHHHHDHFHGCGEECBFGBFGAGFHHHHFAEGDFBGH1FFHFGEBBE/EEG?E/EE9E/F;6FDDCC9FA9FGB:/5;-?A9AFABFFFFFF1;+FFFF#;;/.;-FA:BBFF9:FFD@FF8FFFE9.CAD=;F/;A?EBEAFBGABFFFFF8C>/<.C<@/9?GBFB;BA///<:9C?CEBEFCB0B1AAFAE>/9>?FEEGGFFFF>>/E>ECEE2FFGD00/B///A0GFHFHCFGFDBGFA0A0EG01100A0AGB33CGG1CB113DDD@>11>1
@M02197:102:000000000-ALU3V:1:1102:16374:1411 1:N:0:1
CTGGACGCATTATCCTCCGCTTATTGATATGCTTAAGTTCAGCGGGTAATCCTACCTGATCCGAGGTCAACCTGAAAAAAATTCGTTTTAGAGGCCGGGCCCGTGACACCTTGAAACTCGACGCGTGCTCCGGAAAGCTCAGTGCGAAGAGGGTCCCACGGACGCCGTCATTGTCTTTGAGACCAGTTGGTCGCGAACGATCCAACGCGGTCCAACACCAAACCTGGGGGTTTGAGGGAGGATAATGACGCTCGAACAGGCATGCCCTTCGGAATGCCAAAGGGCGCAATGTGCGTTCAAAGATTCGATGACTCAC
+
BCCCCFCCCBBFGGGGGGG?FGGHHHHGHHHBFHFHHGHHFADEGGEEHHGD5GHEHEHHHHHGEGGFHHGGHHHHHHFGGHGHGHHGGHFHHEGGGCFGGGGGGGG;HGGGGHGHGHHGEGCBGFCGEDGCFGGGHHGHHHGFEFDB.DFHGGGGGHFDCDCBGGGGHHHGHGFFHGFFGDFFF?EGFGGGGFFFGEFGFFDFGFGFFG3GGFGF?FEEGHGE>E?>FB::9HGEFHHFHGHFFFEFEA2E1GFFG5FFHFEGDEEE2HGFBHFG3BHGEEE2GGBBDEAGGGFGFGEFGCFFFFFFFFD>A33A
@M02197:102:000000000-ALU3V:1:1102:15948:1436 1:N:0:1
CTGGACGCATTATCCTCCGCTTATTGATATGCTTAAGTTCAGCGGGTATTCCTACCTGATCCGAGGTCAACCTGAAAAAAGTTTTAGAGGCGACCGGGTCCCTGGGCCCTTGAAACTCTACGCGTGCTCCGGAAAGCTCAGTGCGAAGAGGGACCCCGGGACGCCGTCATTGTCTATGAGTCCAGTTGGTCTTGCGACCAACGCAGTCCAACACCAAACCCGGGGGTTTGAGAGAGGATAATTACGGGCGCACAGGCGTACCCTTCGGAATGCCAAAGGAGGAAATATACATGCAGAGGTTCTATGACTCCC
+
AA>AAFDDBBBFGGFFECECEGGHGHHHGCHCGFGHHG5FG55BEFAECGGBFBBGFFFHHGGGGGGEGHFHHG333BFEEHHFFGHHHEEE99;>/.D#7FBGFF9HFCHC4GHHHHHHHGG?.<AE9H8G8GCFFHEHHHFB?ADC:::.-:G?.<@?7GAC,?4FFFBF:GF1?B9A#BA0/9B/CC94BBBF<@B=EF?/%B)GFFB>)?/AE//AABFF;B%;9121B29(2D92BB#/;A//A11B/HE//1FB/E0BEB22B1110FB100133333DA33D3131AB1BA11B@331B111111
@M02197:102:000000000-ALU3V:1:1102:19441:2198 1:N:0:1
CTGGACGCATTATCCTCCGCTTATTGATATGCTTAAGTTCATCGGGTAGTCCTGCTTGATTTGAGGTCATTTGTAGAAAAACAAATTTCTGGTAAGCTCGTTCTACTATCAGCGTCCCTATTGAGTTTTAAGTTACGAAAACAGGTCAAGCCGCTGAGTCCGATTCAGCTTGTTGCTATTCACCCCAGTTAGAAAGCTTTCAATGACAAAAGCCCACCAAAAGGTCTCGATCCAACCCTTCCATTCGCTCCGAAAAGCCAACGGGGTTGAGAGGGGTGAGCGACACTCAAACAAGCATGCTCTCTGGAATGGCCCGGGAGCGCAAGGTGCGTTCAAAGATTCGATGATGCAC
+
1AAAA1D?>AA13GBFFGG?EGGGHHHHHHHHHFHCBGHGHGHHGGHGEBGHHDGCGHHGGFHHGHHHGFHHHHF2FH@0B>/B0@FD2@2DGG2EGGF/EA0FFHG1GGHBB>?E/?E>11>>EGDB$BBFHGDFF9/#9##40%FB1<1///B2/??11?0<?GDDB1F9FG01F1GHHG/;GFCC0==0#0:C0000G;;00CC0GC//<CGH.;FC1A/C;0#0F<+/<;F<CBC##3;B<-/<///2GFGF>0/0/EE?G>2GB0/?/B0@>////2111/100B0BFA11B1//0B112221B//?CEAFB0000B11B00E0EGG33DCFGFGFFF3CB311A>>
@M02197:102:000000000-ALU3V:1:1102:17404:3247 1:N:0:1
CTGGACGCATTATCCTCCGCTTATTGATATGCTTAAGTTCAGCGGGTAATCCTACTTGATTCGAGGTCGATCATTTAATAAATAAGTATATGCTCTAGTAGAAAAGACTACTACCGCATATATTTGTTTCTGGCAGACTTTAATTGATTTTCTTAACGAAATAGAAATTATAATGCGTTAATATGTATCAATTTAGAGATCGCTAACAATGATTTTGGAGAGTTTGATTATATAAAAACAATCAAATGCTCTCAAGACATGTAGGATAGAATTAAGATAATAAAATCCTTCATATGAGTTTAAACGACGCTCGAACAAGCATACCTTTCGGAATACCAAAAGGTGCAATGTGCGTTCAAAGATTCGATGATTCAC
+
3AABBFBBBABFGGGG44EEGGCFGHHHHCFHFFHHHFHHH55?EGGGHHHHHHFHHHHHHHEGHGEGGGGGGGHHHFHGBGGHEDBGHHEHHFHHGHHHHHGFHHGHFHHFHFC>EEEEF4GHHGHFHFHHHHHGGFHH1GFGHHHHHGHHHHHHHHGGFGGHGGGGGFDHHHHH?FGDFGGGFHGGFFDDGGHGFFD9GGDEHHHEFGHHGGFFGGFC1GFFG1FGHHGFHGHFFFF9EBEFHFBEFHGBHFBHHG?3FHHGHHHHHFFBFFGGF4FDF43BFB3EHGEGFGGGF3DBFGGEEEGGDFHGHHHFGF5CHF3GEA?AHEHHHGHGHHGCAC4DHFGHE?EE4GDGGGBGFGGFFFFFFF33BBA
@M02197:102:000000000-ALU3V:1:1102:20524:3303 1:N:0:1
CTGGACGCATTATCCTCCGCTTATTGATATGCTTAAGTTCAGCGGGTATTCCTACCTGATCCGAGGTCAACCTGAAAAAAATTCGTTTTAGAGGCCGGGCCCGTGACACCTTGAAACTCGACGCGTGCTCCGGAAAGCTCAGTGCGAAGAGGGTCCCACGGACGCCGTCATTGTCTTTGAGACCAGTTGGTCGCGAACGATCCAACGCGGTCCAACACCAAACCCGGGGGTTTGAGGGAGGATAATGACGCTCGAACAGGCATGCCCTTCGGAATGCCAAAGGGCGCAATGTGCGTTCAAAGATTCGATGACTCA
+
BBC?AFCBBBAFGGGGGGGGGGGHHHHHHHHHHHHHHHHHFHHGGGGEHHHGHGHHHHHHHHHGGGGHGHHHHHGHHHHGFHHHGHHGGHHBGFGGGCFGGGGGC;FHHGHHGHHHHHHGEGGCC@CDFFHDFGFFCGHHGFHHHGGGEFB?FEFGGGFFGGG-CGHHHDFFFFFFFFFDEEFFFFFBFCAF@FHEGDFFFFFFFFFFHFFHGF/:AEEFE7EE@?EEFF1;AHGEGF%BGGBFGFEEEB0FE2DGGG1BHHF/EA/GGFHDFF11AAFA00A0A1FFF0AEAC11F3B3BAG>C1FFFFA11?A
@M02197:102:000000000-ALU3V:1:1102:19221:3500 1:N:0:1
CTGGACGCATTATCCTCCGCTTATTGATATGCTTAAGTTCAGCGGGTATTCCTACCTGATCCGAGGTCAACATTCAGAAGTTGGGGTTTAACGGCGTGGCCGCGACAATTACCAGTAACGATGTGTAAATTAATAGGCTATGGAAGCTCGACGTGACCGCCAATCGATTTGGGGAGTGTCTTGACGACAGCTCCCAACACCAAGCTGGGCTTGAGGGTTGAAATGACGCTCGAACAGGCATGCCCGCCAGAATACTGGCGGGCGCAATGTGCGTTCAAAGATTCGATGATTCAC
+
BBA@BFDBBABFGGGGGGGGGGGHGH5GHHHHGHHGHHHHHHGGGGEEGHHHGHFHEFCGHHHGGEEFHGH:HH:H:HFHHHE;GGEEGHHHGGGGGEGF;E<:B5#/FGFDH:11?FDAF:E0#/>9F<F9$9##,9=0GF00D/.CBA-:/:A.A=GADGFF/<1GDFGF?B1A<C97GHC1/FFCF#/6BF9/?FBDGHGGF;:GHGBFAAGHFGF:HHGDFE/CFG?HFFFHGG9HGGGGGGHHFFHHHHGGGCEEA22DBFHGGGFFFBGGGGGCBGBFFFFFFBBBBB
@M02197:102:000000000-ALU3V:1:1102:20130:3675 1:N:0:1
CTGGACGCATTATCCTCCGCTTATTGATATGCTTAAGTTCAGCGGGTATCCCTACCTGATCCGAGGTCAACCTTTGAAAGAGTTTAACGGCCACGACCGCCCGCACTCCAAAGCGAATATGTATCACAACGCTTAGAGACGGACAGCTCGGCCGGAGACTTCAAGGCGCGCGGGAGCCGCGACGCCCAACACCAAGCGAGGCTTGAGTGGCGAAATGACGCTCGAACAGGCATGCCCTTCGGAATACCAAAGGGCGCAATGTGCGTTCAAAGATTCGATGATTCAC
+
?3AAAFDDBBBFGGGGGGGGGGGGHFGFGFGHHHHHFGFHHHFGFGFEH5FHHHHG3FGHHHHEGGFGBGGAGFHHFGBGHHBFHHGHGGGC?AE?E@@EECEFFGGHHFHHFHGCA5EC1GFFFFA1GGG;ECGHGF<GDFGGFGGHHGCEDDCG?BABBFFFFFE@CFGFGFFBDEFFF=EBFFCF??$EADF;AGB9FBEG0CF2EGGHGFCEB/?EEAAAFFF811CG:0;ADE6BEDDBA9CGF0EE00GGHGFEAAECF1FGF3F1B1BB3FBDFAAAAA
@M02197:102:000000000-ALU3V:1:1102:11147:3724 1:N:0:1
CTGGACGCATTATCCTCCGCTTATTGATATGCTTAAGTTCAGCGGGTAATCCTACTTGATTCGAGGTCGATCATTTAATAAATAAGTATATGCTCTAGTAGAAAAGACTACTACCGCATATATTTGTTTCTGGCAGACTTTAATTGATTTTCTTAACGAAATAGAAATTATAATGCGTTAATATGTATCAATTTAGAGATCGCTAACAATGATTTTTGAGAGTTTGATTATATAAAAACAATCAAATGCTCTCAAGACATGTAGGATAGAATTAAGATAATAAAATCCTTCATATGAGTTTAAACGACGCTCGAACAAGCATACCTTTCGGAATACCAAAAGGTGCAATGTGCTTTCAAAGATTCGATGACTCAC
+
3AABBFDDBBAFEGGFF4E2EE2DFFBFBF5F5FFHHFFGHGGGGG0AFGGHHHFHHHGHF5FGHC?E?0FCEHEGFHHGHFHGHFFDFBHEHHGFFDGH44BDBGG0GHEHF4?E/EEGEFHHHBBBGEFDBGH//C?BGG2FG2FFGFGHHHHGF?<BG?F==1GFGBD1<??FFFDGD<FHD>>6<GDDFH=FF?0=<C<@CGFGFFHFHGCG#;9BFBBFGCHHGHGHHFHGFB1;BC292BF/FF1>1>2B22B1@2B02G2E@BBBB2FF2GHBFEGFGAGF22221BFFG1FDHGFEACE?E0GE1BAAEA2A2110EAAE02FDFG0CGBEFA01GGHGFGCB1111B3GFFGGFC1F@1FFAA?AA
@M02197:102:000000000-ALU3V:1:1102:11160:3743 1:N:0:1
CTGGACGCATTATCCTCCGCTTATTGATATGCTTAAGTTCAGCGGGTAATCCTACTTGATTCGAGGTCGATCATTTAATAAATAAGTATATGCTCTAGTAGAAAAGACTACTACCGCATATATTTGTTTCTGGCAGACTTTAATTGATTTTCTTAACGAAATAGAAATTATAATGCGTTAATATGTATCAATTTAGAGATCGCTAACAATGATTTTGGAGAGTTTGATTATATAAAAACAATCAAATGCTCTCAAGACATGTAGGATAGAATTAAGATAATAAAATCCTTCATATGAGTTTAAACGACGCTCGAACAAGCATACCTTTCGGAATACCAAAAGGTGCAATGTGCGTTCAAAGATTCGATGACTCAC
+
CCCCCFCCCCCFGGGGCGCGGGGHHHHHHHHHHHHHGHHHGHHGGGGGHHFHHHHGHHHHHGGHHGGHGGGHGHHHHHHHHHHHGHHHHHHHGHHHFHHHHHHHHHGHHHFFHFHGGGGGHHHHGHHGGHHHHHHGGHHHHHHHHHGHHHHHHHHHHGHHHGHHHHHHGHHGHHGHFGGGGHFHHHHHGHHHHHHHHFGGHHGHGGFGHHHHHHGHFCGHHGHGGFFFGFGHGGHHHHHGHHEHG?FAG/CGEHHEHEHFHHHFGHHHGDB@BDHEGEFGF4BFDFHFGB4HFGHHGFFGFEEEEE1FGHHEHEFEHHEGGEFEGGGGHHGFGFACHHHHHHGHGGGHGGGGHGGBCGFBEBGCFBFFFFAAA>3
@M02197:102:000000000-ALU3V:1:1102:11869:4066 1:N:0:1
CTGGACGCATTATCCTCCGCTTATTGATATGCTTAAGTTCAGCGGGTATTCCTACCTGATCCGAGGTCAACCTTGTAAAAATGGGTTATAGGACCGTGCCGGGGGACCTTTCGACTCCGTGCGTGCTTGAAAAGCTCGTTGCACCGAGAGTCCCACGGACGCCGTCATTACTTTTGGGACCGGTCGGGGGTGAACCCGGGCCTGGGTCCAACAACAAGCCAGGCTTGAGAGGTGATAATGACGCTCGAACAGGCATGCCCTTCGGAATACCAAAGGGCGCAATGTGCGTTCAAAGATTCGATGACTCAC
+
BBBBB4D2DAA5GFGGGFEEEFEGHGHHHGEBGHGHHHHHBGHGC2EGHGFHHHHHHGHHHGFEAEGHHHHHEH5GFGFBGFHHE3FGFFDFBGGGGHFHEEFECCCDHHEHDGGDAGF<FD9FDDEHHHFGFEHFCG9EH?HGH@CDGGFCCCH8C?..@BDDBGGFFGFFFF1F@D?CACCB@>CGBFFBAFFFEB/#?@F?AF&/9/HGEHFAHGFAEAE3ADFA1;GBFE59BE?E?9ADHGHEBFFFEE2FEGGEE2FGFGF52G5FB22?AEFBBF2EAACGGGGGGGGGGFFFFFFFA3AA3
@M02197:102:000000000-ALU3V:1:1102:13310:4099 1:N:0:1
CTGGACGCATTATCCTCCGCTTATTGATATGCTTAAGTTCAGCGGGTATTCCTACCTGATCCGAGGTCAACCTTGGTGCCGCCGGAGCGGACTTGTGGGGGGTTTAGAGGCAGGACGCCGAGGGATCCCAATGCGAGGCTGATGCTACTGCGCAAAGGAGAGGGCCGTCGGGTCCGCCACTGGTTTTAGGGGCCTGCCGTGGCAGATCCCCAACGCCGGGCCACAGGGGCTCGAGGGTTGAAACGACGCTCGGACAGGCATGCCTCCCAGGATACTGGAAGGCGCCATGTGCGTTCAAAGATTCGATGACGCAC
+
>>3A?FADB@BFGG5FGBEEEEGHFFHHBGHGHHFBGFDHHFGGGGEEEGB5FDGHFHEBGGG?FGFFFHHHHH53FCFHGCFGFFCGGGGFG<FGHGGGCGAAFFFGFFBFG-.A:---FF9;DB?FFFFFFFFDFF;FFA6BB4FFBFBD8A;=FFFEFD9D2D#B5E:99-@>BDFFFF;BBAEFB#<A=B3EAA?:FBHFFA/FFB>/3D?GGFAG;BAE/AEFF//:F>;EG@9F??>EEE>//GEFA1BGBEHFEGGGFGHFHGFGED1GCGA00EAB0CGEAE0HGGCGGFF1B11C3FA>1>1A>1
@M02197:102:000000000-ALU3V:1:1102:12490:4106 1:N:0:1
CTGGACGCATTATCCTCCGCTTATTGATATGCTTAAGTTCAGCGGGTATTCCTACCTGATCCGAGGTCAACCATTAAAAATTGGGGGATTTAGCGGCCAAAGACGCTGCAACTCCAGTCAAAAGCGAGATAAAAATTTACTACGCTCAGAGGATATCGCAGATCCGCCGTTGTATTTCAGGAGCTACAGCTAGCAAAAGCAGTAGGCTCCCAACACTAAGCTAGGCTTAAGGGTTGAAATGACGCTCGAACAGGCATGCCCACTAGAATACTAATGGGCGCAATGTGCGTTCAAAGATTCGATGATTCAC
+
CCCBCFDDCCDFGGGGGGGGGGGHHHHGFHHGGHGHHHHHHHHGGGGGHHGHHHHHHHHHGHHGGGGHHHHHGHHGHHHHHHGGHGGGEHHHHHGGGGGEHHCHGGGG8HHHHHGGHHHHGHGHFFHHGHHHHHFHHGHGHHGGGGFGFHHGHHHFHGGGGGGGHGGDFGFHEGFHGHGHGHHHFFGGBGGGGGHHBGHHGHHHGGGGGHHHHHHHHHHHFFHGFHFGGHGFGEBHHHHGGGGGHFEHFDGHHHHHHGHFFAFGFHFGGDHCFGGGGGGHHHHEEEECB1FGGFFGGG>13FFFFAAA>A
@M02197:102:000000000-ALU3V:1:1102:17538:4078 1:N:0:1
CTGGACGCATTATCCTCCGCTTATGATATGCTTAAGTTCAGCGGGTATCCCTACCTGATCCGAGGTCAACCTGATAAAAAATTGGGGGTTAGACCGACCCGGAAGGACCTTGCAACTCGATACGTGCTCCCGAAAGAACTCGTTGTATCGAGGGTCCCACGGACGCCGTCATTACTTTTGAGAACCAGTTGGTTTGACCCGACTCGGTTCCAATGCCACACCCCGAGGGGTGGAGAGAAGGATAATGACGCTCGAACAGGTATGCCCTTCGGAATACCAAAGGGCGCAATGTGCGTTCAAAGATTCGATGACTCAC
+
BBBBBFBBBBBFFGFGGGGGEGAHGHGHHHHHHGGFGGGHHHGGEFCHHHHHFHHHFGHHHHGGGEHHFFFHHHGHGHHHGGGHGHECFEHGHHGGGGGGGGCDG?GHHHFHHHHHHH/GHGGGHGHGHHGFGG?EHFAGHFHGHGHHHGHFGGGGGGGGGGGGCFABFFFFF7FGFFFFFF?BFEFEGFFFFGFCFFFFGF=DFGGHHFGHHFFFGFFFGFFGFGEEFF1FGHHHHHHFFHHHG?GFGEF/AFFFBHGF1GF/EA//AEHGHFBHHHFFEEEGEEHHHEE0AAGGFFFGA1FEBCFFFDB>1>1>
@M02197:102:000000000-ALU3V:1:1102:8858:4192 1:N:0:1
CTGGACGCATTATCCTCCGCTTATTGATATGCTTAAGTTCAGCGGGTATTCCTACCTGATCCGAGGTCAAATTTTCAAAAGTTGGGGGTTTAACGGCAGGGCACCGCCAGGGCCTTCCAAAGCGAGGGTTTAACTACTGCGCTCGTGGTCCTGGCGAGCTCGCCACTAGAGTTCAGGGCCTGCTTCTTGGGTAAGAAGCAGGGCCCCAACACCAAGCAATGCTTGAGGGTTGAAATGACGCTCGAACAGGCATGCCCTCCGGAATACCAGAGGACGCAATGTTCGTTCAAAGATTCGATGACTCAC
+
BBBB@F>ADBBFGFFFGGGGGGEHHHFFHGHBGHGHFABA5GFG?E?F35ADEFGHHHHHBBC1EEEGFGGHEHHBGHGFGDDBFGGCEEGHHGFGG;GCG?:GE7/DFGADAEEGFGCGFF9D6CCFBBCCHH9GHH<D<?<AD@H8GHBAG<.:@AF<9FFDADBDFF#CFGHEFA?91<0FCFFFFFFGBFHHGCFBB#?/;BEEG?A?EEEB1BBFFB9BF09GDEHHG90EFGGE0AEBFGGF11GECAGGEE/B22FGBDGHHGEA00E11FFAAA0A1B3FFBGA1F>CBB1D1AA>>1
@M02197:102:000000000-ALU3V:1:1102:7806:4395 1:N:0:1
CTGGACGCATTATCCTCCGCTTATTGATATGCTTAAGTTCAGCGGGTATTCCTACCCGATCCGAGGTCAACCTTTACTGAACGTCAGGAGACATTCAAGAGAATTTTGACGGCGCAGTCCGCGTCCTCCCGTTAGCGACATGTGTCACAACGCTACGTTAGACGACGGCCAGCGGGCGACATGGAGGCGCGGGGGGACCCCAACACCCAATACCAAGCGAGGCTTGAGGGTTTTAATGACGCTCGAACGGGCATGCCCCTCGGAATGCCAAAGGGCGCAATGTGCGTTCAAAGATTCGATGATTCAC
+
AAAAA>D1AAABFGAFGFA0AAEHHB2DEH22FDGGGHFHF21EEG/AF2BAGFHHHCEAEEEEGCEGGHHGHEFFHHFFFF0?1FE09FEF4FGFGH6HHH1-GG:GFG///<@C?/@GCC:GCCCHHG/F;CCEC5CCC85HFFHHBGCC4C9AC:;;CB;4@A@A?@4?<#1=0?>@=0/;FF>/B=>0@(@<<<AAA#/<<;344B499EG/GFG:?'BFGFB:DGF4FHG8%?E@'FEEFFEA3HG1B0EA0022GGHFGB3BGBBCFEEEFBFHE?EEFFGGBGGGGGFFFFFFFFAA?AA
@M02197:102:000000000-ALU3V:1:1102:15974:4678 1:N:0:1
CTGGACGCATTATCCTCCGCTTATTGATATGCTTAAGTTCAGCGGGTAGTCCTACCTGATCTGAGGTCAAGGTGTCAATTGAATTTTCTCAAGGAGAAGCTTTGTGAGCGGGCCGAACGGTTTCTGCAGCCGAGCGAAACGTGAGCACGCAAGGCCGTCCACCGACGGGACCGCTAAGGTATTTGAGGCGAGCCGGACGGCAACACCCAAGTCCACTTCCAGCCCGGGCAGGACACGGGCGGTGTGAGGTTTTCAAGACACTCAGACAGGCATACCCTCCGGAATACCAGAGGGTGCAAGGTGCGTTCAAAGATTCGATGATTCAC
+
CBBCCFBCCCCFGGGGGGGGGGGHHHHHHHHHHHHBGGHHHHHGGGGFGHGHHHHHHHHHHHHHHGHHHHHGGGGGHHHGHGFGHHHHHHHHHHGHHHHHHHHHHHHHHGGGGGGGGGGGGGGHGHHHGHHGGGGGGGGGFFFHGHHGGGCGGGHGGGGGGGGGGGGGGGGGGFHGHFHFGFFGGGFFFFFFFFFGGDHHHFBEFGGHFHHHHGGFFGFFFGFGGEGF;HHGGEFGGGGFFGCHEHHCHHGFGHHHGFHFHEFGFHFEHFGFCECGGGGHHHHHHHHHHHEEGGHHHHHEFGGHGGGGGGGGGGFFFFFFFBB@CC
@M02197:102:000000000-ALU3V:1:1102:22824:4852 1:N:0:1
CTGGACGCATTATCCTCCGCTTATTGATATGCTTAAGTTCAGCGGGTATTCCTACCTGATCCGAGGTCAACCATTAAAAATTGGGGGATTTAGCGGCCAAAGACGCTGCAACTCCAGTCAAAAGCGAGATAAAAATTTACTACGCTCAGAGGATATCGCAGATCCGCCGTTGTATTTCAGGAGCTACAGCTAGCAAAAGCAGTAGGCTCCCAACACTAAGCTAGGCTTAAGGGTTGAAATGACGCTCGAACAGGCATACCCATCGGAATGCCAATGGGTGCAATGTGCGTTCAAAGATTCGATGATTCAC
+
CCCCAFCCDBCFGGGGGGGGGGGHHHHHGHHHHHHGHHHHHHHGGGFGHHHHHHHHHHHHHHHGGGGHHHHHGHHHHGHHHHHGHGGGGHHHHHGGGGGGHHHHGGGGGHHHHHHHHHGHHHHHHGEGHGHHHHHHHHHHHFHGGGGGHHHGHHHHHGGHGGHGGHGGHHHHHGGGHHHHHGGGFGHHHGGHGGGHHFHHGHFFFFFFFHHHHHGHGGHHHHFHHFFHHHGHHGHHHHHGGGGFFHGHHHHHHHHHFHFGGGEHHHHHHFHHCHGGHCHHHHHEGGFHGGGGGGGGGFFFFFFFFB@CB@
@M02197:102:000000000-ALU3V:1:1102:19923:4808 1:N:0:1
CTGGACGCATTATCCTCCGCTTATTGATATGCTTAAGTTCAGCGGGTAGTCCCATCTGATTTGAGGTCTAAATTAAAAGGAGCATCGCACTAGGGCGACTCGGTTTAGAAGCGACTAGTGTACAATCCGGCTGCTATTGCAAGCATCCTCGGCGAAGATCTTATCACGTCAAGTCAATCCGAGGAGTACAAAGATTGCTTATGCATTTGAAGCGAGCTGTGCTCAAAAGTCAAACAGCAACGCTCAGCATCCAACGCTACTACACTTTAACAAGAAAATGTAGAGGTTGAGGTATTCATGACGCGCAAACAGATGTACCTTTCGGAATGCCAAAAGGTGCAAGGTGCGTTCAAAAATTCGATGATTCA
+
>A111F?DDAAF3FDFF0EEEE01B1DF222FFBHHHHGFGHHCEEE/FD2FGHFHHDHHHFH2FBGFFH21D@1@11F/BBF/GH?GA/E110FFGGG/EFFEEAG1G211</<>/1>122@F1FFH//@CCAGFDG<1?D1<;>1<1<E#.B?@CCFGFEF:CE:E<0:;GGBGFFHFFGC=00C=00BF1FC1FFDDCF1GGFFC0FF/#F1FAF##@/?BFFFF@%01HGF6E@?/@HHGDB01<B0/?>/FBB21BFFFF2B21B1HHGEGFFHFFF>0GEHGEB1GEGEGFGCE>A//DGED2F12BFFGGFA/AE0D2B111AAGBFB01F1G100CEEA11A13331FBFFF@1FAA1A1
@M02197:102:000000000-ALU3V:1:1102:11930:4835 1:N:0:1
CTGGACGCATTATCCTCCGCTTATTGATATGCTTAAGTTCAGCGGGTATTCCTACCTGATCCGAGGTCAACCTTTGGAAAATTGGGGGGTTTTACGGCAAGAGTCCCTCCGGATCCCAGTGCGAGACGTAAAGTTACTACGCAAAGGAGGCTCCGGGAGGGTCCGCCACTACCTTTGAGGGCCTACATCAGCTGTAGGGCCCCAACACCAAGCAGAGCTTGAGGGTTGAAATGACGCTCGAACAGGCATGCCCGCCAGAAGGCTGGCGGGCGCAATGTGCGTTCAAAGATTCGATGTCTCAC
+
BBB@AFBB@AAFGGGGGGGGGGGHHHHGHHHGHHGFHHHHHHHGGGGGHHGHHHHHHHHHHHHGGGGHHHHHHHHHHGHHGH<HHGCE8ADD;::G999GGGF7CHH.HGAB3#BFGG;;FGGFGF99?F/EFF8FFFFFF8FFFFFFFFF:F:FAD9FF::FFFFFFFFFFFFFFFE9BDFGEFF6FF4FF8F?FFF/;ADCF/DEFFHFFB;1<<EGFGCBBED?GFGHFF?9EFDAHGEAFB@0B///CEBEHGFFF/EAEA/AAA0?HHGFGGEECB13FFFGFFGF>1D1B3AAAAA
@M02197:102:000000000-ALU3V:1:1102:19905:4816 1:N:0:1
CTGGACGCATTATCCTCCGCTTATTGATATGCTTAAGTTCAGCGGGTAGTCCCATCTGATTTGAGGTCTAAATTAAAAGGAGCATCGCACTAGGGCGACTCGGTTTAGAAGCGACTAGTGTACAATCCGGCTGCTATTGAAAGCATCCTCGACGAAGATCTTATCACGTCAAGTCAATCCGAGGAGTACAAAGATTGCTTATGCATTTGAAGCGAGCTGTGCTCAAAAGGCAAACAGCAACGCTCAGCATCCAACGCTACTACACTTTAACAAGAAAATGTAGAGGTTGAGGTATTCATGACACTCAAACAGATGTACCTTTCGGAATGCCAAAAGGTGCAAGGTGCGTTCAAAGATTCGATGATTCA
+
BCACCFCCCCCFGGGGGGGGGGGHHHHHHHHHHHHHHHHHHHHGGGGGGHHHHHHHHHHHHHHHGHHHHHHHHHHHHHHGHHHHHHGGGGGHHHHHGGGGGGGGGGHHHHGHGGGGGFHHHHHHHHHHDFGGGGHHHHHHHHHHHHHHHHGHGHHGHGHHHHHHHHHG%HGHHHHHHHHHGGGGAGGGGGHGHFGGGGGGGGGGHGGGGGFFFGHHFHFHHFCFHFGHHFGHHGFFFFFEFHHHGGFFB31CGFEFDFBGHGFGGBFHHHHHHGFHHHGGHHHHHGFHGFGGHGBHBHHHHGHGGHHFGHHHHHFEAG?GGGHHHHHFFEBHFHHHHHHGHGGGGGGFGFFGGFCGFFFFFFFBBBBB
@M02197:102:000000000-ALU3V:1:1102:22507:4847 1:N:0:1
CTGGACGCATTATCCTCCGCTTATTGATATGCTTAAGTTCAGCGGGTATTCCTACCTGATCCGAGGTCAACCTGAGAAATAAAAGGTTAGACCGGCCCGACGAGACCTTGCAACTCCCCGCGTGCCTCGAAAGACTCGTTGCGAAGAGGGTCCCACGGACGCCGTCATTGTCTTTGAGACCAGTTGCGGACGAACCACAACGCGGCCCAACACCCAGCCCGAAGGTTGGAGAGAGGATAATGACGCTCGAACAGGCATGCCCACCGGAATACCAGTGGGCGCAATGTGCGTTCAAAGATTCGATGACTCAC
+
CCBCCFCCCCCFGGGGGGGGGGGHHHHHGHGHHHHHHHHHHHHGGGGGHHHHHHHHHGHHHGGGGGEHHHHHHFGHHEFHHHHHHGHGHFHGHE>EEGGGGGFFGGGHHFHGHHEHHHGGGGGGGHHHG?GFBHFHHGFGGGGGGGFGEGGHHHHGGFGCCCFGGGGFFFBFFFFHHHGFHGCCCCFCFFFHFCFFFFFFFFGHHFFFFFF1EGFGFFGFHGHEHFBHFHGBHHHHHFHHGGFFGFHEGGGFGHHHHHEE?EEGGFHHHDDHGHGGGGEEFHDDEGCGHGFGEFGG24G445FFD@333>3
@M02197:102:000000000-ALU3V:1:1102:12883:5073 1:N:0:1
CTGGACGCATTATCCTCCGCTTATTGATATGCTTAAGTTCAGCGGGTATCCCTACCTGATCCGAGGTCAACCTTGTAAAAATATGGGGTTGAGGCCGGGCTGAAGGACCTTGCAACTCGGTACGTGCTTTGGAAAAGCTCATTGTACCGAGGGTCCAACAGACGCCGTCATTGTCTTTGGGACCGGTGTCCGCACCAGGGCGGCACCAGAGTCCAACACCAAGCCGGGCTTGAGGGTTGATAATGACGCTCGAACAGGCATGCCCACCGGAATACCAGTGGGCGCAATGTGCGTTCAAAGATTCGATGACTCAC
+
CCCBCFCBBBCFGGGGGGGGCCGHHGDGHHGHHHHHHHHHFHHGGGGGGHHHHHGHHHFHHHHGGGGHHHHHHGHHFHHHHHHHHHHGDFGHHG;GGGGGGGHFHFHHHHHHHHHHHHFFFHFGFHHGHHHGHGFHHHHHHHFGH<HHGGGGGGHHHHHGGGHGGGGGGDHHHGGHGGHGDGGGGHGGGFGFGHFGFGDFGFFBBFGFFEFFFFFFFEFFGGEFGHFFBHAHFGHHHGHHFGFFFAEEBHGHGHGHHGHFGFE?EA?HHHHGHGFGFGGGGE?FD55GFGEHGGGGGGGGFBFFBFFFFBBAA?
@M02197:102:000000000-ALU3V:1:1102:20942:5199 1:N:0:1
CTGGACGCATTATCCTCCGCTTATTGATATGCTTAAGTTCAGCGGGTATCCCTACCTGATCCGAGGTCAACCTTGGAAAAAGAGACCGAAGGTCGATTGTCCGGCGGCCGTCGCCCAGCACTCCAAAGCGAGATATTTTACTACTACGCTCGAGGCTAGGACGCCGTCGCCGAGGTCTGCAAGGCACATCCGGCAGCGGACGTTGCCCAATACCAAGCAGAGCTTGAGGGGTGAAATGACGCTCGAACAGGCATGCCCTCCGGAATACCAGAGGGCGCAATGTGCGTTCAAAGATTCGATGATTC
+
AAA?3FDD@AAFGGGGGGGGGGFHFHHHGHGGHHHHHDGFHHHGGGGGHEHHHFGHHHHFGHHGGGGGCHHHFHDFEHFGG6GGFHFGCC;E?3FEFBFHEFE@E@@>@DGCECDGGFFFF8FHHHHFFDDG9E:GGFBBG00:;C?AC:FB@?B@EB:C0C?@B?9@?9<BBBB1;1#;BFG@9AFF/;GG?BE=AB?/EGFFGAFHGG9B/CHHFBFBFE11HAF>FB%GBHH:E?E;B0AA91B1D1F0G/E////E02BHEF11100A00EE1DD1EEGGGGGGGFB3AC1FFFD1?>11>
@M02197:102:000000000-ALU3V:1:1102:9836:5209 1:N:0:1
CTGGACGCATTATCCTCCGCTTATTGATATGCTTAAGTTCAGCGGGTAGTCCTACTTGATTTGAGGTCAAAAATGCGGGGCAGCGCGGTAAGGCGTAGCCAGTCGTGGTTTTCGTAGCAGTCCACACTCACGCAAGTTCGCAAAAAGAATTAGCAACTCACTGGTGATCCAGCATACTGTATTTAAGGCGAGCAGGTGCGCGAAGCGCGCGCCTGCAAACCCATGGACCCGCGCGGGGTGTTTCGTTACAAAACGACCCCGTTTGGAGAAATTCACGACGCTCAAACAAGCATGCTCCAAGGAATACCAAGGAGCGCAAGGTGCGTTCAAAGATTCGATGACTCAC
+
BAABAF@?DABFFGGGGGGCFGFHHHFGGH5EHHDHFFFHCBGEC2AAFBABFFGGHHHHHHHEFEGGEFDGHHE5>0>EEGGGFGEFGGGHHF/CFGEGDHGGD/?A?CHGHGCFFCGHGFGHH<GHH:FEHGFCGH:GGG9:;G//:5CGCGCF98GF9F#/FBBF9B;B88#87F90409C000#00D.BABA.95;-A9@@:@C@?C<BAEFF5#A?D1G>?CCA9;CC6<;CHEE9?;?2B20B//EE>//////FEGF12GD2D2>0///AB/BA10F10FGEBEBAFCCF1FHGFAD1A1FFAEE0?EFDGBAE00F11GBDF3?CCCB331F@AAAAA
@M02197:102:000000000-ALU3V:1:1102:12420:5358 1:N:0:1
CTGGACGCATTATCCTCCGCTTATTGATATGCTTAAGTTCAGCGGGTATCCCTACCTGATCCGAGGTCAACCTTTGAAAGAGTTTAACGGCCACGACCGCCCGCACTCCAAAGCGAATATGTATCACAACGCTTAGAGACGGACAGCTCGGCCGGAGACTTCAAGGCGCGCGGGAGCCGCGACGCCCAACACCAAGCGAGGCTTGAGTGGCGAAATGACGCTCGAACAGGCATGCCCTTCGGAATACCAAAGGGCGCAATGTGCGTTCAAAGATTCGATGACTCA
+
CCCCCFCCCCCFGGGGGGGGGGGHHHGHHHHHHHHHFHHHHHHGGGGGGHHHHHGHHHHHHHHGGGGHHEHHHHHHHHHHHGHGHHHHGGFGGGCGGGGGGGGGGGGHHHFHHHGGGGGHHHF9HHHFHGGGGGGGHHGGGGGGGGGHHGGEGGHFHHHGGHGGGFGGGGGGGGGFFGGGFEEFFFGGGGHGGHGFFHHGGFGHHHGGGGHHHHHEFFGGHHGGGHHHHHHGFFGGGGFFHGGFGGHHFHGGGGGGGHHGGEFGGFA3GFGGGFFFFFFF?A>1A
@M02197:102:000000000-ALU3V:1:1102:24293:5419 1:N:0:1
CTGGACGCATTATCCTCCGCTTATTGATATGCTTAAGTTCAGCGGGTATCCCTACCTGATCCGAGGTCAACCTTTGAAAGAGTTTAACGGCCACGACCGCCCGCACTCCAAAGCGAATATGTATCACAACGCTTAGAGACGGACAGCTCGGCCGGAGACTTCAAGGCGCGCGGGAGCCGCGACGCCCAACACCAAGCGAGGCTTGAGTGGCGAAATGACGCTCGAACAGGCATGCCCTTCGGAATACCAAAGGGCGCAATGTGCGTTCAAAGATTCGATGATTCAC
+
CCCCCFCCCCCFGGGGGGGGCGGGHHHHCHGHHHGHHGHFHHHGGGGFHHHHHHHHHHHHHHHGGGGHHFHHHH:FFHHHHGGFHHGHGCEGGGFGGGGFGGGGGGFHHHFBFGFFFGGHHHHHHHHHHGGGGGFHGHHHGGGGGGHHHGCEGGHGDDEGGGGGGGEGFGGDFFCC?GGFGFFGCAEEEDEEFGGGGGAFCHHGHHGGGGFDGGFFGFBECHFHHHHHHFFFGFEBFFEFHHGHHHFFHHGEGECG1HFECGGGGDGGEA3GCFFFBFFFFA??>>
@M02197:102:000000000-ALU3V:1:1102:24518:5428 1:N:0:1
CTGGACGCATTATCCTCCGCTTATTGATATGCTTAAGTTCAGCGGGTATCCCTACCTGATCCGAGGTCAACCTTTGAAAGAGTTTAACGGCCACGACCGCCCGCACTCCAAAGCGAATATGTATCACAACGCTTAGAGACGGACAGCTCGGCCGGAGACTTCAAGGCGCGCGGGAGCCGCGACGCCCAACACCAAGCGAGGCTTGAGTGGCGAAATGACGCTCGAACAGGCATGCCCTTCGGAATACCAAAGGGCGCAATGTGCGTTCAAAGATTCGATGACTCAC
+
BBBAA@BDB?AFGGGGGGGGGGGGHHHHHGHFFHFHHHHHGDFECGGGEGHHHHH1GFHHBHHGGG8HBHBCGGGHBGDH3FFDFFF4E9A@EFEEE@EE><BFFBDBGBF2CF??/A7GFCD7F1FFFDC000B<?9>GGF<@.9ACGA-..:DCAF=FGFFF@CC<A@BCCA><9AAC=D/B/9HEFFE:FAE9EDFAAGEGEFEE?AEAF>E*EFEAG5DHHGGDBH;FFFE?ADEGFAFHG9FA3CF?EE2GHHEEEEDGAGFFGGGGGGCBFFFFF@BAAA
@M02197:102:000000000-ALU3V:1:1102:14375:5572 1:N:0:1
CTGGACGCATTATCCTCCGCTTATTGATATGCTTAAGTTCAGCGGGTAGTCCTACCTGATCTGAGGTCAAATCAAGAGTGCATTGACTGCGGTTTAGAGTGCGGACGGAGACAACTGATGTTTCGTCACACTAAGGCATTTAAGGAAGGCCAGAGGCGATCCCAAAGCTCAATGACGGTCAAGAAACCGCCAGAGAGAAGGTCTAATGACACTCAGACAGGCATACCCTTCGGAATACCAAAGGGTGCAAGGTGCGTTCAAAGATTCGATGATTCAC
+
ABB3AFDDBABFGBGFGGGGFEDHHHHGHGDFGHHHHHHCGHF?GGECFHHHHHHHHHHHHHHBFFGGGGDDFHHHHHCFGHHHFBGGBFEEGGGHGHH@FF/FGFEGFAFFFGGFHHGHH:HHFHFFDHHHEGHFHHFHHB1GFGFFA1GEHGGGGGFAEFFFHHHHHHG0EGHHDC7GHHGFGGGEFFAGHGGBHHHFGGF9BFGFGFFF6FGHHHHGGEFFEFFEFFFFDFA1B0FFCGE0F:11GAAA0CGFGBE3GFFGG>B33D33>>11>
@M02197:102:000000000-ALU3V:1:1102:22929:5593 1:N:0:1
CTGGACGCATTATCCTCCGCTTATTGATATGCTTAAGTTCAGCGGGTATTCCTACCTGATCCGAGGTCAACCTGAAAAAAATTCGTTTTAGAGGCCGGGCCCGTGACACCTTGAAACTCGACGCGTGCTCCGGAAAGCTCAGTGCGAAGAGGGTCCCACGGACGCCGTCATTGTCTTTGAGACCAGTTGGTCGCGAGCGATCCAACGCGGTCCAACACCAAACCCGGGGGTTTGAGGGAGGATAATGACGCTCGAACAGGCATGCCCTTCGGAATGCCAAAGGGCGCAATGTGCGTTCAAAGATTCGATGACTCAC
+
CCCCBFCCCCCFGGGGGGGGGGGHHHHGGHHHHHHHHHHFHGGGGGGGHHHHHHHHHHHHHGGGGGGGEHHHHGEHGHHGCGHHGGHGGHGHHGGGGEGEGCCFGGEGHEHHHHHFHFHGHGCCFGGGGHHGGCFF<GFHHHGGHFGGC/DGFDGGGGFGFGGGGGFHFDFGEFFHFHHHHHFFHGHGGGCFFFFFDDFGBFFD<GDAGGFEHFGFFFGGGGGGGFFGFF33FHFFGHFHHHFHHDGGCGHGGHHGHHEHHGCGGGGGGGHEFHHGE53CGGGCGFGAFCGECHGFGFGGGGFCCF5@5FFABA>?
@M02197:102:000000000-ALU3V:1:1102:21819:5582 1:N:0:1
CTGGACGCATTATCCTCCGCTTATTGATATGCTTAAGTTCAGCGGGTATCCCTACCTGATCCGAGGTCAAAAGTGAAAAAAGGCTTCATGGATGCCACGATTCAAGAACTAAGACGCAAAATGTGCTGCGCTTACTACCAAAAACACTGGCTGCCAATGACTTTAAGGCGAGTCTAATACAAGACAAGACGCCCAACACCAAGCAAAGCTTGAGGGTACAAATGACGCTCGAACAGGCATGCCCCATGGAATACCAAGGGGCGCAATGTGCGTTCAAAGATTCGATGACTCAC
+
CDDCDFDCCCCFGGGGGGGGGGGHHHHHHHHHHHHHGHHHHHHGGGGGHHHHHHHHHHHHGHHGGGGHHHHHHHHHHHGHGGGHHHHHHGGHHGHHGHGGHHHHHHHGHHHGHHHHHHGGHHHHHHHHHGCGGGHHGHHHHHHHGHHHHHEFHHHHHHHHHHHHHGGHHHHHHHHHHHGHHHHHHHGFGGGGGGGGGGGHHHFHFGFEFHHHGHHFHHGHGHGGGGGHEGGHHHHHGHHFEGHFFGHHGCGHGHHHHGFGGGHHHHGGFGFFGBGGFGGGGFFFFFFFAAAA>
@M02197:102:000000000-ALU3V:1:1102:14768:5645 1:N:0:1
CTGGACGCATTATCCTCCGCTTATTGATATGCTTAAGTTCAGCGGGTATTCCTACCTGATCCGAGGTCAACCATTAAAAATTGGGGGATTTAGCGGCCAAAGACGCTGCAACTCCAGTCAAAAGCGAGATAAAAATTTACTACGCTCAGAGGATATCGCAGATCCGCCGTTGTATTTCAGGAGCTACAGCTAGCAAAAGCAGTAGGCTCCCAACACTAAGCTAGGCTTAAGGGTTGAAATGACGCTCGAACAGGCATGCCCACTAGAATACTAATGGGCGCAATGTGCGTTCAAAGATTCGATGATTCAC
+
CCCCBFBCBCCFGGGGFFGGGGGHHCHHHHGHHHHHGHHHFHHGGGEGHHHHHHHGHHHHHHHGGGGHHHHHGHHHHHHFHFFBHGGGGHHHBGG?EGCFFHCHGGEDGHHHHHHGHHHGHHHHHGHHGGHHHHEHHHBGHFHGGGGHHHGEGHFHHGGFGGHHHHFGGGGGGGEGGGHGHHHGGGGHGGGFGGHGHHHHGFFGGGFGFFGFFFFFFHHFHHHHHHHHHHGGHHFGHFFFFF0EBADGGFGHHEFHHFEEHGFHHHHBCFGHGBFEEE2FGHHEGGGCGGGGDG5EF4BFFFFFFBBBBB
@M02197:102:000000000-ALU3V:1:1102:14755:5660 1:N:0:1
CTGGACGCATTATCCTCCGCTTATTGATATGCTTAAGTTCAGCGGGTATTCCTACCTGATCCGAGGTCAACCATTAAAAATTGGGGGATTTAGCGGCCAAAGACGCTGCAACTCCAGTCAAAAGCGAGATAAAAATTTACTACGCTCAGAGGATATCGCAGATCCGCCGTTGTATTTCAGGAGCTACAGCTAGCAAAAGCAGTAGGCTCCCAACACTAAGCTAGGCTTAAGGGTTGAAATGACGCTCGAACAGGCATGCCCACTAGAATACTAATGGGCGCAATGTGCGTTCAAAGATTCGATGATTCAC
+
ABCCCFBCCBCFGGGGGGGGGGGHHHGHHHHHHHHHHHHGHHGGGGGGHHHHHHHHHGHHHHEGGGGHGHHHGHHFHHHHHHGGHGGGG;HFFFGGGGGHFHFHGGGGGHHH0HHHFF9HHGHHGGDCCGHHHE=FGHFHHHGGGGGGGDHGHHGHHGGGFFFHHHGGHHGGGGGGEHHHGFGHGHHGGGBHHHHHGFBGGHGHGFEFFFFFGFFBFFFGEHHFHFFFHHGHGHHHFFGGEGGEFEFHGHHFHGHFGEHGFFBHHFHHGBGHHHFEGE?GFFGA2GGHGGGGGGGEGGFFBFBFF@AAA>
@M02197:102:000000000-ALU3V:1:1102:19941:5810 1:N:0:1
CTGGACGCATTATCCTCCGCTTATTGATATGCTTAAGTTCAGCGGGTATCCCTACCTGATCCGAGGTCAACCTTTGAAAGAGTTTAACGGCCACGACCGCCCGCACTCCAAAGCGAATATGTATCACAACGCTTAGAGACGGACAGCTCGGCCGGAGACTTCAAGGCGCGCGGGAGCCGCGACGCCCAACACCAAGCGAGGCTTGAGTGGCGAAATGACGCTCGAACAGGCATGCCCTTCGGAATACCAGTGGGCGCAATGTGCGTTCAAAGATTCGATGATTCAC
+
CCCBCFCCCCBFGGGGGGGGGGGHHHHHHHHGHHHHHHHHGHHGGGGGGHHHHHHHHHHHHHHGGGGHHHHHHHHHHHFFGGGH:GHHGGGGGGGGGGGGGGGGGGGHHHEGHHGFGGGHHGHHGHHHHGGGGGGHGGHHGGGGGGGHGGGGGHHHHFHGGHGGCGEGGGGFGGFFGGGFFFFFFEHEGFFFGHGGGFHFFFFHFGGGFGFHG<HGEFFDDFFHGFHHHGHHGGGFFF?HHHHHHHCHGGGGEGFHHHHGFEGHFGGGGGGGGGFFFFFFFCCCBA
@M02197:102:000000000-ALU3V:1:1102:7113:5851 1:N:0:1
CTGGACGCATTATCCTCCGCTTATTGATATGCTTAAGTTCAGCGGGTATCCCTACCTGATCCGAGGTCAACTTCTAAGAAGTGGTCGTTTTACGGCGGACTCGTCCTCCGGGTCCCTCGTTGCGGGCGTTTGCTTACTGCGGAGGAGAGGCCGCGGCGGGGTCGCCACTGCATTTCGGGGGCGGCCGGGGCCGGACCCCCAACACCCCGCCCCGCCCCGAAGGGGGGGCCCCAGGTTGGAAATGACGCTCGAACAGACATACCCGCCAGAATTCTGGCGGGCGCAATGTGCATTCAGAGATTCGATGACTCAA
+
AAAAA?D11>AFFDFGFE0E00FDFFGFGHDFGGFBGHG22FGGCEA/G12A1F00FD0BADG/EF/F1BBFGH22@EF10BGFHF//9F:&BFFEGG?<<CC<#<B1FC9><@E.FC@3<?.<->-@/9</0<=99=9C1#9-A9E#:9AE;@@;5F@@@/-;-9-AB9/;@;9/3;@@4#91-9#99--9---;-;9@-;--@;#-9?;9@#//9??$>;B>=@?=#/0$00;&6&*2F>?;?//B//22FFB2211>//?EF1BHGD100A000EEAA?HHCHGAB1D331A33GAEA1CDB@D1>11>1
@M02197:102:000000000-ALU3V:1:1102:21837:5897 1:N:0:1
CTGGACGCATTATCCTCCGCTTATTGATATGCTTAAGTTCAGCGGGTATCCCTACCTGATCCGAGGTCAACCTTTGAAAGAGTTTAACGGCCACGACCGCCCGCACTCCAAAGCGAATATGTATCACAACGCTTAGAGACGGACAGCTCGGCCGGAGACTTCAAGGCGCGCGGGAGCCGCGACGCCCAACACCAAGCGAGGCTTGAGTGGCGAAATGACGCTCGAACAGGCATGCCCTTCGGAATACCAAAGGGCGCAATGTGCGTTCAAAGATTCGATGACTCAC
+
BCCCCFDBCCCFGGGGGGGGGGGHHHHHHHHHHHHHHHGHHHHGGGGGHHHHHHHHGHHHHHHGGGFGHHHHHHHHHHGFGGHHHHHHGFGGGGGGGGGGGGGGGGGHHGFGHHGGGGFHHHHHHHHFGGFG8GFGHAFFGFDFGGHHHGGGGGGGHHGGGGGFFFFGGGGFFFFFFFGFGGFHGHHFGFFGGFFFFHGFAHHFHGGFFEFHGFGGGGGGGGDHHHHHGBFHFE?GGGGFFGG5G2HFHHEEA2GGHHHEEEGGF5FGGG5GGGC4FFFFF@BBA?
@M02197:102:000000000-ALU3V:1:1102:22908:5901 1:N:0:1
CTGGACGCATTATCCTCCGCTTATTGATATGCTTAAGTTCAGCGGGTATTCCTACCTGATCCGAGGTCAACCTTGTAAAAGTAAATAAAGGTGACCGGGCCCAGAGTCCCTTAAACTCGAGTACGTGCTGGTTAAAGCTCGATGTACCGAGGGTCCTCTGGACGCCGTCATTGTCTTTGGGACGGGTGGTGACCTAACACCACCGGACGTCCAACACCAAGCCAGGCTTGAGAGGTGATAATGACGCTCGAACAGGCATGCCCTTCGGAATACCAAAGGGCGCAATGTGCGTTCAAAGATTCGATGACTCAC
+
BCCCAFBBCCCFGGGGGFGGEGGHHHFHHHHHHHHFGHHHBEHGGGGGHHHHHHHHGHHHHHAEEFGHHEHHHHHHHFHHHFHHHHHHH:GHHHHHGGGGGGGHGHHHGHHHGGGHHHGGGHHFFGG6GHGHFHFHHHGHGGHGHHHHHGGGEFGHHHHFCGHCFGGGGGHHG;GGHHGHGGGEEGFHGDGGGGGGBF8FFEFFFFEGHHFEEGFFFGHFEFFFFGFB3EHHGHFBHGHHFGGGEDHHDEHGGHHGGHGGGGGGGHEHHHFHFCHHFEE2GGHHHFEFEGFGGGGGGGGGFFFBFFFBBBBB
@M02197:102:000000000-ALU3V:1:1102:9126:5989 1:N:0:1
CTGGACGCATTATCCTCCGCTTATTGATATGCTTAAGTTCAGCGGGTATCCCTACCTGATCCGAGGTCAACCTGATAAAAAATTGGGGGTTAGACCGACCCGGAAGGACCTTGCAACTCGATACGTGCTCCCGAAAGAACTCGTTGTATCGAGGGTCCCACGGACGCCGTCATTACTTTTGAGAACCAGTTGGTTTGACCCGACTTGGTTCCAATGCCACACCCCGGGGGGTGGAGAGAAGGATAATGACGCTCGAACAGGTATGCCCACCGGAATACCAGTGGGCGCAATGTGCGTTCAAAGATTCGATGATTCAC
+
BCBCCFCCCBCFGGGGGGGGGGGCHHHHHHHHHHHGHHHGGHHGGGGGHGHHHHHHHHHHHHGGGGGHHHHGHHCHHHHHHGHHHHHGGFGHHBGHGGGGGGFGGFGGGFHFGHHHGFFF9FFDEHHHGHGGGGGCFFBGHHGHGHEGHHGHGGGFFGGGGGGGGGGGGDDFHGFHGFHFHGEGFEHGAFCFFD?GCFFGFFADFHGHHHHHGGEHCFBFFGGGGEEGGHG@CGHHHFHHHHGHHHEFEGGFFCGHHGHHHHHHGGCEGGHGHHGHHFFACGGEA0DAGGAA0CHGGGGGGG?GG1CDDBFFAAAAA
@M02197:102:000000000-ALU3V:1:1102:9117:6006 1:N:0:1
CTGGACGCATTATCCTCCGCTTATTGATATGCTTAAGTTCAGCGGGTATCCCTACCTGATCCGAGGTCAACCTGATAAAAAATTGGGGGTTAGACCGACCCGGAAGGACCTTGCAACTCGATACGTGCTCCCGAAAGAACTCGTTGTATCGAGGGTCCCACGGACGCCGTCATTACTTTTGAGAACCAGTTGGTTTGACCCGACTTGGTTCCAATGCCACACCCCGGGGGGTGGAGAGAAGGATAATGACGCTCGAACAGGTATTCCCACCGGAATACCAGTGGGCGCAATGTGCGTTCAAAGATTCGATGATTCAC
+
33A3>FDBBBBFGGGGGGGGCGCDFHFHFHFHHHHHGGHFH55EGCEEFGDGHHGHHFHGHFC1EFGGHHHFHGHHBGHHHGAGHHFGGEGHABGFEGGGCGG/@/<FFHFDDFHGFHHFGHHGFGCEGHHGGDCADFCCHHBCCF:EGBEHCCCDFAFFGACBG:GGGGG<0BDFFFFFHEGGFFE>A9<BHFEF<FBFFAGFAFFBGEFFFGFCFFFFFFFE;>AFECG;HHHFGB2BHFFFGF//B/E0B/F1FA1BG1AB//EEEGHHGFGGF010FAGE00F131A0EA11GFA3GGEFGFFFFF33>1>>>
@M02197:102:000000000-ALU3V:1:1102:19989:5980 1:N:0:1
CTGGACGCATTATCCTCCGCTTATTGATATGCTTAAGTTCAGCGGGTATTCCTACCTGATCCGAGGTCAACCTAGAAAAATATAAAGGTGACCGGGTCCCGGGGGCCTTGAAACTCTACGCGTGCTCCGGAGAACTCAGTGCGAAGAGGGTCCCTGGGACGCCGTCATTGTCTTTGAGACCAGTTGGCCATGGAGGCGGTCCAACGCGGTCCAACACCAAACACGAGGTTTGAGAGAGGATAATGACGCTCGAACAGGCATGCCCTTCGGAATGCCAAAGGGCGAAATGTGCGTTCAAAGATTCGATGACTCAC
+
BCCCCFCCCCCFGGGGGGGGGFGHHHHHCHHHHHHHGHHHHGHGGGEEHHHHHHHHGHHHHHHGGGGHHHHHHFHHHGHGHGHHHHGHGGHHHGECFFFHGGGGCGGGHHGHHHHHH<HGGGFGGGHHDGGGGHHHFHHHHHGGGCGFEDGGGGGGGG#FCFGHGGG6FFFFFFFFFFFFFFFFFFF6GGFFFFFFFFHFFGGFFEEBCDAFFFFFFFGFGFFFGFFFFHHHFFGFHFDFFFFFF?AAB//DFB111HF0F/E//EEB22111BFGGA0AE0B333GA?AA1BB3FGGGA11FFFF@11AAAAA
@M02197:102:000000000-ALU3V:1:1102:14372:6071 1:N:0:1
CTGGACGCATTATCCTCCGCTTATTGATATGCTTAAGTTCAGCGGGTATTCCTACCTGATCCGAGGTCAACCTTAGATAAAATGGGGGTTAAAGTAGACCGGGTCTGGAGTCCTAAAACCAAGTACGTGCCCGAAAGCTCAGTGTACTGGAGTCCTCACAGACGCCGTCATTACCTTTGGGACCGGCCCGGCGCGTGATGGCGCGGACGGGGTCCAACAACAAGCCAGGGTTGAGGGGTGATAATGACGCTCGAACAGGCATGCCCTTCGGAATACCAAAGGGCGCAATATGCGTTCAAAGATTCGATGATTCAC
+
A?AAA1ADD?A1F3AAGGEGG?EHHHCGE22AFHGHDFEFCHHGGGAEHGFHFG1FBHCG110/EEFHFEBHHFF1F2B@1121B>/EE7GHHF2B229B9;9?4GC<GF#4FFFFGFHC9/<;AF90;FGBG0/>CF1FGHFBFGEF8;6F0GF0=<GCBC#?A:0:HCFGCC0;#F0C<#7E@-@@>///;<@*@/FBBF>B/@?09>BB>/0?>:G>#F>BF#B/0$1>>/EHG2&D22B8A/B//0BEHGFHHGFGFFE/A/EAF2FDFBG0HGF0E0CAGBDF0E00F1133DGA11B1C@BDFD>11A?
@M02197:102:000000000-ALU3V:1:1102:14520:6199 1:N:0:1
CTGGACGCATTATCCTCCGCTTATTGATATGCTTAAGTTCAGCGGGTATTCCTACCTGATCTGAGGTCAACCTTGGAAAAGATTGGTTTGTTTTACGGCGTGACCGCACCGCTCTCCGCCTGCGAGGCTCGTGAAAGTTACTGCGCAGAGGAGGACGCGGCGTGGTCGCCACTGTATTTAGGGGGCGGCCCGGGAGCCGATCCCCAACACCGCCAGCCCAGGCACGAAGCCGGGTGGCGAGGGTCGTAATGACGCTCAGACAGGCATGCCCGCCAGAATACTGGCGGGCGCAATGTGCGTTCAAAGATTCGATGATTCAC
+
BBBBBFBBBBBFBGGGGGGGGGDHHHBGHHCFHHHHHHHHHGHGFGGCFHHHGHHHGGBGHHBHHGHHGHHHHHGHHBFFGFHFHHHHHGHHGH<HGE:E;GGGGC/EEGCDGGEFH?DG3/090AF2C9B'9BF:@<G0G:D4?5/<:CC;DD.7-:@D?B:@FABB/B;AFF4FFF9FGGFFF#;9-;B#C:;AFFCBB?ABF/;9.GGFFF0HEADEFF?<AC?CD??FFE<GE@?3E@E/;FDFG1>1CGEFGG3GDFGECF/ECGEF3HFFFA5F22GEEAA2CHHGHGGEEFF55G5GGGFCFFFFFFBBBBAA
@M02197:102:000000000-ALU3V:1:1102:22780:6303 1:N:0:1
CTGGACGCATTATCCTCCGCTTATTGATATGCTTAAGTTCAGCGGGTATCCCTACCTGATCCGAGGTCAACCTTTGAAAGAGTTTAACGGCCACGACCGCCCGCACTCCAAAGCGAATATGTATCACAACGCTTAGAGACGGACAGCTCGGTCGGAGACTTCAAGGCGCGAGGGAGCCGCGACGCCCAACACCAAGCGTGGCTTGAGTCGCGAAATGACGCTCGACCAGACATGCCCTTCGGAATACCAAATGGCGCAATGTACTAACAGAGGTTCGATGATCCAG
+
ABB?AFDBBBBFGGGGFFG?2EFGHHHHFGBFFHFFHHHFGEFEEEEGBFF33GEAFDBEF9:E?EGHGHFGHHFD@@;@3F9HH;4@?/>EEGG;GGGEGC;GCG;BG(CGF8E?0@9FF$FF1:FFHF8GGGBG:F;GG<<<<EE<ED@#AD6:G5G8GGB80BE4/?%B;/;>AE?BB-B<B=,D?;AEDFEA9A#=@;E1;E4F#BA/DDB//ABBAAD9D.(;2$09B/#:B/9BD22A?E122A00000EFB33333333311AB111113FF1B11>>1
@M02197:102:000000000-ALU3V:1:1102:19760:6276 1:N:0:1
CTGGACGCATTATCCTCCGCTTATTGATATGCTTAAGTTCAGCGGGTAGCCCTACCTGATTTGAGGTCAATGTCAAAATATGCGGGTTGTTATGAGCAGGCCTCAAGACCGGCCGAGACGAAACTTATCACGTCAGGCGTAGGTCAAGAAATTCCCACTGAATCATTTGAGACGAGCCTTGTGAGGCAGACGCCCAGGTCCAAGTCCACCAAAAGGTCAAAAAACCCTCGGGGATTGATGTTTCATGACACTCAAACAGGCATGCCTCTCGGAATACCAAGAGGCGCAAGGTGCGTTCAAAGATTCGATGACTCAC
+
CCCCBFCCCCBFGGGGGGGGGGGHHGGHHHHHHHHHGHHGDFHGCEGGGHHHHHHHHEEHHHHFFFFHHHGHFGG5GFHHHHHDFGGGGGHGHHEHHGHHGGHHHHFHHHGGGGGGGGGGGFGFFHHHHHHGGHHGDGGGGGGHHGHHHHGHHHHGHHHHHHHHGHHHHHGFHGGHHHGGGGHFFFEGGFGFDGGGGFFFFHHFEDFFFHHGEFFDFGGGFGFEGEEE/FDFBHFHFHHGFFFFHFGF3F153HGFGHHGHGGFCE?E?HHHHHCGGHHFGGFEGHHBBGGFE4GGCGGGGGGGBFFFFFFAAA3?
@M02197:102:000000000-ALU3V:1:1102:10138:6539 1:N:0:1
CTGGACGCATTATCCTCCGCTTATTGATATGCTTAAGTTCAGCGGGTATCCCTACCTGATCCGAGGTCAACCTGAAAAAGAGGTTTAACGGCGCGCGCCGCCTGTACTCGAAAGCGAATTGAAGATTCACAACGCTCGGAGACAGACGACTCGGCCGGCGACATTAGGAGGCGCGGCGGACCGCGTCCTCCAATACCAAGCCAGGCTTGAGTGGTGTAATGACGCTCGAACAGGCATGCCCCCCGGAATGCCCGGGGGCGCAATGTGCGTTCAAAGATTCGATGACGCAC
+
?ABBBFBBBBBFGGGGGGGGGGGHHHGHGHFHHGCHHHGHHHHEGGFFHHHHHHHHHGHGHHHGFG9B3DG5FHFH:GGGGHHFH:GHHGG;CGCGGGGCGG6AGGH:HAFFGGGGDCFFFHGB>D9FHBFDDCAAA@C:5C9HHF@FEGGG?FFDGCAGFFFFFFFA9FFFFFFAAFFB>@B;9#@@3FF;B7FFFF+9DF#;;CBFF/B/;A0ACFF////?B<<D>9FF9EFHGC<E>/ABHFGF/AAA/A/EE0GHFHF00AEACB3GGFFEA11CFFAA1>1AA1
@M02197:102:000000000-ALU3V:1:1102:9478:6630 1:N:0:1
CTGGACGCATTATCCTCCGCTTATTGATATGCTTAAGTTCAGCGGGTAGTCCTACCTGATCTGAGGTCAAGGTGTCAATTGAATTTTCTCAAGGAGAAGCTTTGTGAGCGGGCCGAACGGTTTCTGCAGCCGAGCGAAACGTGAGCACGCAAGGCCGTCCACCGACGGGACCGCTAAGGTATTTGAGGCGAGCCGGACGGCAACACCCAAGTCCACTTCCAGCCCGGGCAGGACCCGGGCGGTGTGAGGTTTTCAAGACACTCAGACAGGCATACCCTCCGGAATACCAGAGAGTGCAAGGTGCGTTCAAAGATTCGATGATTCAC
+
CCCCCFCCCCCFGFGGGGGGGFGGGHFHHHHGHHHGHHGGFGHGGGGGGHHHHHHHHGHHHHHFHGHGGHHHGGHHHHHHHHHHHHGHHHHFHHEGHGHHG:GHHGHHHGGGGGGGCGGGBFFFHHHHFHHGGGGGGGGGGHHHGHGHGGCCCGHEDGGGGGGGGGGGGGGGGHGGFHHGFFFFFFECEA?CCCF?FBDFFFF?FFFGFF6GFFEF7GGGGEFFFFGHGBGEEAEEF;GGCHFH;FHGHFFFF1DHHGBFHGFHHG1FE2BHHGEAE/AFFHGB11FGF1101B1G1F0AAAEGAFDG3FGE11FBFFFFFAA1AA
@M02197:102:000000000-ALU3V:1:1102:7852:6656 1:N:0:1
CTGGACGCATTATCCTCCGCTTATTGATATGCTTAAGTTCAGCGGGTATCCCTACCTGATCCGAGGTCAACCTTGTTATAATAAAAAAGGGGAGACCGGGCCAGAGGTCCTTGAAACTCGAGTGCGTGCTCGTGAAAGCTCGTTGCACCGAGGGTCCTGTGGACGCCGTCATTGTCCTTGGGACCGGGGACCGCCCGAGGGCCCGCCCCTAGATCCAACACCAAGCCGGGGCTTGAGGGTTGATAATGACGCTCGAACAGGCATGCCCACCGGAATACCAGTGGGCGCAATGTGCGTTCAAAGATTCGATGACTCAC
+
AABBB?D?DAAFFGGGGFA2EFGHHFHHHFHHHHBHFGHHHHD?EGGG3AEEGHFH3E3FD511ECEHHFGFGFFHHHGHFGH4@G3>AEGCG73F9E+EC8GH5FAFG8HGHGH%G;HC.?GFFCF3EFHG/9F.<HE.:ACA:?9H987CG;GFHG,+;F:#;@94G9GG:G;C0C:FFGEG8?---4##-@D.;BB</.DC>BBBBEDEF<FHEFFB/CEAFFE?//GB1@BGB@)FFFD2FGEE>/FGC/HGFGGFAAGF/EC?F/0ABFFG1HFHCEAE00G1GFEEA0F1EGGGGGEAA1FFFFF@1?AA1
@M02197:102:000000000-ALU3V:1:1102:21376:6684 1:N:0:1
CTGGACGCATTATCCTCCGCTTATTGATATGCTTAAGTTCAGCGGGTATTCCTACCTGATCCGAGGTCAACCTTGTAAAAGTAAATAAAGGTGACCGGGCCCAGAGTCCCTTAACTCGAGTACGTGCTGGTTAAAGCTCGATGTACCGAGGGTCCTCTGGACGCCGTCATTGTCTTTGGGACGGGTGGTGACCTAACACCACCGGACGTCCAACACCAAGCCAGGCTTGAGGGGTGATAATGACGCTCGAACAGGCATGCCCTTCGGAATACCAAAGGGCGCAATGTGCGTTCAAAGATTCGATGATTCAC
+
CCCCDFDDCCCFGGGGGGGGGGGHHHHHHHHHHHHHGHHHHHHGGGGGHHHHHHHHHHHGHHHGGGGHHHHHHHHHHHHHHHHHHHHHHGHGHHHHGGGGGGGHHHHHHHHHHHHHHGGGHHHGHHHGHHHHHHGHHHHGGHHHHHHHHGHGGHHHHHHEFHGEGHHHGHHHHHHHHGGGGGGGHHGGGGHHHHGGGGFFFGGGGGGHHFGGHGHGGHHHHGHGHFFGGGGHHHHHHHHGGGGGGFCEHHHGHFHHHGGGGCGGHHGHHFGHFHHGGGGGHHHHGGGGFGGGGGGGGGGFFFFFFFABABB
@M02197:102:000000000-ALU3V:1:1102:7038:6680 1:N:0:1
CTGGACGCATTATCCTCCGCTTATTGATATGCTTAAGTTCAGCGGGTATCCCTACCTGATCCGAGGTCAACCTTTGAAAGAGTTTAACGGCCACGACCGCCCGCACTCCAAAGCGAATATGTATCACAACGCTTAGAGACAAACAGCTCGGCCGGAGACTTCAAGGCGCGCGGGAGCCGCGACGGCCAACACCAGGCGAGGCTTGAGTGGCGAAATGTCGCTCGAACAGACATCCCCTTCGGAATACCAAAGGACGCAATGTTTGTTCGAAGGTGCGATGATTCTC
+
>AAB?C3@2>2FGBFGB42AEE2FFF5FFHHF5555F5DDF55A2EA0B55BFG1GGHBFDG:95E9FFDFHHH%GFBEG3F4EH4@F19>E3@@@@/<EEC1/@BCC01FFFH6/>3FHB#FFD1GB1D4C?FB<1;=0#,F<A<.<GA6.:B;:0<90CBFFF/EBBGG<;B4;1ACBB>=1%??/>AAE/-#AED2B+B+30@>7?+BB@;?9B#E?BBDBB11&5#A/A#+/#/30:22:1A0AA2EA00A1111F0A000001111A111B331BFA>>11
@M02197:102:000000000-ALU3V:1:1102:16475:6795 1:N:0:1
CTGGACGCATTATCCTCCGCTTATTGATATGCTTAAGTTCAGCGGGTATTCCTACCTGATCCGAGGTCAACCTGAAAAAAATTCGTTTTAGAGGCCGGGCCCGTGACACCTTGAAACTCGACGCGTGCTCCGGAAAGCTCAGTGCGAAGAGGGTCCCACGGACGCCGTCATTGTCTTTGAGACCAGTTGGTCGCGAACGATCCAACGCGGTCCAACACCAAACCCGGGGGCTTGAGGGAGGATAATGACGCTCGAACAGGCATGCCCTTCGGAATGCCAAAGGGCGCAATGTGCGTTCAAAGATTCGATGATTCAC
+
CCCCCFBBDABFGGGGGGGGGGGHHHHHHHHHHHHGHHGHHHHGGGFEGHHGGEHHHHGHHHHGGGFHHHHGHHGHHHHGGHHHGHHGGHHGHFGGGGGGGGGGGGGGHGGHHHGHHHHGHGGGGGGGGHHGGGFFHHGHHHGHHGGGGGHHGGGGGGGGGGGGGGGFGFFFGFHHHFHGGFGFFFGFGFFFFFHEDFFHFHFFBGGFHFFHGFGFFGFFFGGGGGGHGGGFFHHGGHGHHHHHHGGGGGHHGHHHHHHHFHGGFGEEEHHHFHFFHHHHGGGEDGHHHFGGGHGGGFGGGGGGFFFFFFFBBBAB
@M02197:102:000000000-ALU3V:1:1102:15528:6975 1:N:0:1
CTGGACGCATTATCCTCCGCTTATTGATATGCTTAAGTTCAGCGGGTATCCCTACCTGATCCGAGGTCAACCTGAAAAAAGAGGTTGGACGGCACACTCCGACCGGCCACCGACGCGAGACAGATGCCACAACGCGAGGGGACGGACGGCGTGGCCGGCGACATTGGGGCGGGCGGCTAGAAGCCGCGGCGCCCAACACCCAGCCGGGCTGGATTGGTGACAATGACGCTCGAACAGGCATGCCCCCCGGAATACCAGAGGGCGCAATGTGCGTTCAAAGATTCGATGATTCAC
+
CCCBCFDCCCCFGGGGGGGGGGGHHHHHHHHHHHHHGHHHHHHGGGGGHHHHHHHHHHHHHGHGGGGHHHHHHHGHHHFFGGEHHHHGHHGGG:GHGHHHGGGGGGGGGGHGGGGGGFGGGHHHHHHHHHGHGGGGGGGGGGGGGGGFFFFBFFFFFFFFFFFFFFFEADBBBDFF9BBFBBBBAGGGC@EGEFFBA/GGGFCGGGGGFHGF/AHHHHF5GHHGGGCD<GAHHHHHHHHHCDCGEEECDHGGAB3HHFGGF?EHHHHGCGECGBGGCFFCGF4CFFFFFAAABB
@M02197:102:000000000-ALU3V:1:1102:14141:7009 1:N:0:1
CTGGACGCATTATCCTCCGCTTATTGATATGCTTAAGTTCAGCGGGTAGTCCTACCTGATCTGAGGTCAATCGATGCTTCCACGTGAGTGGCGGTTGCAAGGGGGCCACCAACCTGGTGCACAGCGAAACGTATTACGCCGGACAACAGGCCAGAACCGCCGCCGATTCGTTTAAGGCGAGCCCCAAAGGGCAACACCCAATTCCAACCCCCCCGGGCAGGCCCTGGGGGGATGATGATTGACATGACACTCAGACAGGCATACCCTCCGGAATACCAGAGGGTGCAAGGTGCGTTCAAAGATTCGATGACTCAC
+
CBBBBFBBBABFGGGGGFEGGGGHHHGHHHGHHHHHHHGHHHCEEGGGGHHHHGHHHHHHHHHGHGHHHHHHGGGHGGHHHHGGHH1E3DCFGF>/#;B?9;?EE6EB;C;/9.9BF:B6#A.9.:#99-/B8;:9B..;//A9;...9:.A#B.;;#9-;@AFBA#FB9/:BFF?=;----BBF-99BBBFA=B::D/:FB/?@99<ACECFF?00A9??#:#'>/#EHH<GD5GDD2GB$FHF8A11A11HFGFAFHGE0EGGGEEGDFGFDBBGFG0FGFFHFFHFEGECFGBFD3GGGC11BFFDD?A1A1
@M02197:102:000000000-ALU3V:1:1102:17084:7146 1:N:0:1
CTGGACGCATTATCCTCCGCTTATTGATATGCTTAAGTTCAGCGGGTATCCCTACCTGATCCGAGGTCAACCTTTGAGAAAAGATTCTCCCCAAGGGGAGGCCGACCGGGGCTCGTGCACCCGTGTGTCCGATACGTGTCTCGTGAAGAAACTCAGTGTACCGGGGGTCCAACGAGGCCGCCGTCATTGTCTTTGGGACGGGCGAGAGCCCCCCCCGAGAGGGGGCCTCCGCCAAACCGTCCAACACCAAGCCGAGGGCTTGAGGGGTGATAATGACGCTCGAACAGGCATGCCCTTTGGAATACCAAAGGGCGCAATGTGCGTTCAAAGATTCGATGACTCAC
+
CDDBBFCCCCDFGGGGGGGGGGGHHHFHHHHHHHHHHHHHHHHGGGGGHHHHHHHHHHHHHHHGGGGHHHHHHHHHHGHHHHHGHHHHHHHGGGHGGGGGGGGGGGGGGGGFGHGGHG<HHGG:GHHHHHGGGGGGHHHHGHGGHHFHHGHHHHHHHHGFGGGGGGGCFFFFFFFFFFFAFFBFFFFFFFFFFFFFFFFFFFFFFFFFFFFGFFFFFHGGGGGGFFFFGGGFGGFFFFGDFFFHG:GGGGGGGHHHGGGGHGGGGHHHHHHHHGGGFGFGFGHHHHHGHEGGGHGHHFHHFGHHGHHHGGEE?FHGHEGGGHGGGGGGGGGGFFFFFFFBCCCC
@M02197:102:000000000-ALU3V:1:1102:7583:7175 1:N:0:1
CTGGACGCATTATCCTCCGCTTATTGATATGCTTAAGTTCAGCGGGTATCCCTACCTGATCCGAGGTCAACCTTGTAAAAATATGGGGTTGAGGCCGGGCTGAAGGACCTTGCAACTCGGTACGTGCTTTGGAAAAGCTCATTGTACCGAGGGTCCAACAGACGCCGTCCTTGTCTTCAGGACCGGTGTCCGAACCAGGGCGGCAATAGAGTCCAACACCAAGCCGGGCTTGAGGGTTGATAATGACGCATGAAAAGGCATGCCGACCGGAGTACAACTGAGCCAAATGTACAAGCAAAGATCAGATGACACAC
+
AABAAF?DDAAFGGGGFGCG?EEHHGHHHHHFCFGHCHDFHFBEEFEEFBDGGGFHHH3FGHFG?EFGEEFGCHHGHGGDHGGHFHHGGGG<0F9FEG?EEEHHBH.F6GGHHB:/:FD00CA6<CFGHH1C1FFFFGGGFB9GD:6FDCEEGDHHHB<CCGC@D/0AC$GH1C6F6##9/>9AGA?E?FBB&?06F0?192A19&$BFE1B1BB652)97EA>;#;191111*@+@9@GD2BBF//12D22GF1B110/A////00011223313B0GA11A333DA33A113BGA3FB3A133333B111A>
@M02197:102:000000000-ALU3V:1:1102:25584:7161 1:N:0:1
CTGGACGCATTATCCTCCGCTTATTGATATGCTTAAGTTCAGCGGGTATCCCTACCTGATCCGAGGTCAACCTTTGAAAGAGTTTAACGGCCACGACCGCCCGCACTCCAAAGCGAATATGTATCACAACGCTTAGAGACGGACAGCTCGGCCGGAGACTTCAAGGCGCGCGGGAGCCGCGACGCCCAACACCAAGCGAGGCTTGAGTGGCGAAATGACGCTCGAACAGGCATGCCCTTCGGAATACCAAAGGGCGCAATGTGCGTTCAAAGATTCGATGATTCAC
+
BBBB@FBCCBCFGGGGGGGGGGGHHHHHHHGHHHHHHHHHHHHGGGGGHHHHHHHHHHHHHHFGGGGHHHHHHHFHHHFHGHHHHHHHGCEDEGFEGGGGGGGGGGGGHHHGFHGGGGGHHHHHHHHHGGGGGGGHHGHHGGGGGGHGFGGFGGHEHGHHGGGGFFGDGDFFFFFFFFFGFFFGFGHGHGHFEHGFFFHFGEHHHFGFFGFHFHHFGFGDHHEHHHGHHHGHGGGGGGGHHHHHHHHHHHGGGFGHHHHGFFGHGGGGGGGEFGCFFFFFFBBAAB
@M02197:102:000000000-ALU3V:1:1102:21844:7245 1:N:0:1
CTGGACGCATTATCCTCCGCTTATTGATATGCTTAAGTTCAGCGGGTATCCCTACCTGATCCGAGGTCAACCTTTGAAAGAGTTTAACGGCCACGACCGCCCGCACTCCAAAGCGAATATGTATCACAACGCTTAGAGACGGACAGCTCGGCCGGAGACTTCAAGGCGCGCGGGTGCCGCGACGCCCAGCACCAAGCGAGGCTTGAGTGGCGAAATGACGCTCGAACAGGCATGCCCTTCGGAATACCAAAGGGCGCAATGTGCGTTCAAAGATTCGATGACGCAC
+
AABAAFD@?AAFFGGGDFEA2AEHHGBGHHHGHFHH5GFHCHBE??AEBGFFGEHFHHHGFEFAEE-FHFHHFBD@FD9G9FGFBDHFFEEECFGGGGGGGGCGGG;EFCCGHHGGC<FHFGHGH<HH6E@@DEAG<DGFF?ACGGH<HGGEGFFGG<GFBFFE@FE?BBGAC@#CDFCC>@@FFGBA$F1EDHF?EF@F11CG;HEAEAHFGGBEBFFFFFAAEBFB1;A0FFFFFFFFGAD6AAFGF0EA00AFA2HE0A001A3GBAGA11CBD1>1>11>>1
@M02197:102:000000000-ALU3V:1:1102:8340:7301 1:N:0:1
CTGGACGCATTATCCTCCGCTTATTGATATGCTTAAGTTCAGCGGGTATTCCTACCTGATCCGAGGTCAACATTCAGAAGTTGGGGTTTAACGGCGTGGCCACGACGATTACCAGGAACGCGGTGTAAATTACTACGCAATGGAAGCTCGAGGGACCCTCCAATCGATTTTGGGAGTGTCTTGACGACAGCTCCCAACACCAAGCTGGGCTTGAGGGTTGAAATGACGCTCGAACAGGAATGCCCGCCAGAATACTGGCGGGCGCAATGTGCGTTCAAAGATTCGATGATTCAC
+
AA?AAFDDDAADDEGG4FEGGG2GGHHGHFGHHDFHHH5AGFGDAGEEFHGHFHHFBGHFFBFF0?EFGH99:HB48G/HH<<HCG??EFGHAE9GGG;/C-<;/.0/9?#FG1G#?F1>#>0$<B;0CC7+0;0G6,#+0<9;B/#9:./#.0#.9<#<A>@0/<1FF?#FF?1HFFBBBB?/;1>1AG8?/;???/BAB<$9;</?9/+GC0EEGGGBFB0?#///;A9B11B292$;E#/A?GBHHHHGCHGGGEEAA00BDD1AAA01A13333B1GEFF3BFFFAAAAA
@M02197:102:000000000-ALU3V:1:1102:11099:7343 1:N:0:1
CTGGACGCATTATCCTCCGCTTATTGATATGCTTAAGTTCAGCGGGTATTCCTACCTGATCCGAGGTCAACCTGAAAAAAATTTGGGGTTGGACCGACCCGGAAGGACCTTGCAACTCGATACGTGCTCCCGAAAGAACTCGTTGTATCGAGGGTCCCACGGACGCCGTCATTACTTTTGAGAACCAGTTGGTCGTGAAGTACCACCGACTGTGTTCCAATGCCGCACCCCGGGGGGTGGAAGGAAGGATAAGGACGCTCGAACAGGTATGCCCTTCGGAATACCAAAGGGCGCAATGTGCGTTCAAAGATTCGATGATTCAC
+
AAAAA4ADDAAFGGFGGFFGCEEFHGHHHHFHBGHHHHHHCGGGCAEGHF5EGGHHHGHFFHHGCG12FGHHHHHHHHHG?GFHG4>EEEG?CGG@EFCFGGCGGFFFGHHGHFHHHHGAGHGCGFBAFCFFGGCFEFFHFGBEFE;GHGC:DADFEGFGAGAC?BACGFDFFEFBFFFFF?FFFFHFCFFFDGEGHFHGBEFFBBFFGB;FBBFFFFEFBBFFFCEEFCECGGFGB3HH9HGGFHHHFDBE0EFGFBG1F55GGHGHGC1EEA22GBHFHFHGHHHGGE?EBHHHECEEFFBFGGGFGGGCFFFFFF@AAA3
@M02197:102:000000000-ALU3V:1:1102:5408:7392 1:N:0:1
CTGGACGCATTATCCTCCGCTTATTGATATGCTTAAGTTCAGCGGGTATTCCTACCTGATCCGAGGTCAACCTGAAAAAATAGTTTTTGAGGAGGCCGGGTCCCCGGGACCTTGCAACTCAACGCGTGCTCTGGAAAGCTCAGTGCGAAGAGGGTCCCACGGTCGCCGAAATTTTCTTTGAGACCAGTTGGCCGCGAACGGTCCAACGTGGTGCAACACCAAAACCAGAAGGTTTGATGGATGATATTGTCGCTTGAGCACGCATGCCCATCGGAGCTCAAAATGACGATATCTGCATTCGGAGTTTCGCTTATTCAC
+
>>A11CAD@1>FF3FFDAEE0E0DA12D2222ADFFBBFGFG1E//EE1FDGFG1GG1BFE1F/A@EGFHGHEH0GFGHGHBGBGFDF?//0@/#/?/>/0#/$/</9/#?CF9#FFGB10%FC?<5GCFDGBB;1<GB6FF#<00;0<:;A;.:..98:-?#;-;#;$#.<0-#=05#.F>4FE9FBFF>;B@<=-@?<A<9?BFF/#+<B%9/BB?>/?A$,;91F1;?12@1;B)B12%A1%1/>///FAB1DA/AB/100B0////EB1B11//22A20B000121BD111100A011BA1A1A@11331>1>1
@M02197:102:000000000-ALU3V:1:1102:11584:7478 1:N:0:1
CTGGACGCATTATCCTCCGCTTATTGATATGCTTAAGTTCAGCGGGTATCCCTACCTGATCCGAGGTCAATCATAAAAAAGTTTGGGGTTCTGGCAGGACACCACCGGGACTCTGTCGCGAGGAGTATTACTACGCGTGGAGCCAGGAGGCACCGCCACTGCTTTTAAGGGCTGCCCTGTGACGGGCAGGCCCCAACACCAAGCTGAGCTTGAGGGGTGATAATGACGCTCGAACAGGCATGCCCCCCGGAATACCAAGGGGCGCAATGTGCGTTCAAAGATTCGATGACTCAC
+
BBBBCFCCBCBFGGGGGGGGGGGHHHGHHHFHHHHHHHHFFFHGGGEGFHHHHHHHHHHHHHHFGGGHHH<;H<HHHHH:GGH;;GGCG99HHG:HG;:G;HG0HGGGG;GHH<H<:E:GDD5C8HHG<.H<<HF:GF#C:HG;:HHAE9GGHGGGGGGGGGGGGGFFGFFEGGGGGGGGGGFEFFEFDFFFEEDDFFFGFGGHFHHGFFFFGFGGGFHGFHGFFFGFFGFGG1EHHFFHGGGFFFABHFGBHFHHHGEE222G5HFECCEHGFBDF55FGGFFFFFFFAAA>?
@M02197:102:000000000-ALU3V:1:1102:26751:7540 1:N:0:1
CTGGACGCATTATCCTCCGCTTATTGATATGCTTAAGTTCAGCGGGTATCCCTACCTGATCCGAGGTCAACCTTTGAAAGAGTTTAACGGCCACGACCGCCCGCACTACAAAGCGAATATGTATCACAACGCTTAGAGACGGAAAGCTCGGCCGGAGACTTCAAGGCGCACGGGGGCCACGACGCCCAACACCAGGCGAGGCTTGAGGGGCGAAATGACGCTCGAACAGGCATGCCCTTCGGAATACCAAAGGGCGCAATGTGCGTTCAAAGATTCGATGATTCAC
+
AAA?11>A1>1BFEGGGGGGGGGHHHHHBFHHHGHGFHHHFDGGG?EEHHHHHHGHGGFH:H0GGGGHHGHHHHF9B;F4591BF2BGE/>;EEC4EGG@/C#@5C@#G;F<ACBC;ACFFHF/1D19:ECCF701FC=G000#<CACCC?CCFG0>--,C?4<0+E@1$+0>@$<?A#=?>;F@/??AB1EFE2/>/B/@,60/>>#B;022;@EEE/G;FAGEDF8F19F:F#E/E/GBG:F%ACGHHGEGCGHFABE0A0F1B3F3D3GFFBFFBF@B111AA
@M02197:102:000000000-ALU3V:1:1102:17661:7783 1:N:0:1
CTGGACGCATTATCCTCCGCTTATTGATATGCTTAAGTTCAGCGGTTATTCCTACCTGATCCGAGGTCAACCTGAAAAAAATTCGTTTTAGAGGCCGGGCCCGTGACACCTTGAAACTCGACGCGTGCTCCGGAAAGCTCAGTGCGAAGAGGGTCCCACGGACGCCGTCATTGTCTTTGAGACCAGTTGGTCGCGAACGATCCAACGTGGTCCAACACCAAACCCGGGGGTTTGAGGGAGGATAATGACGCTCGAACAGGCATGCCCTTCGGAATGCCAAAGGGCGCAATGTGCGTTCAAAGATTCGATGACTCAC
+
BBBBBFBCCCCFGGGGGGGGGGGHHHHHHHHHHHHHHHHHFHHGGGGEHHHHHHHHHHHHHHHGGGGHHHHHHHHHHHHGGHHHGHHGGHHHGFGGGEFFGGGGGGGHHGHHHGHHHHHGGGGGGGGGGHHGGGGGHHHHHHHGHGGGGFHHGGHHHHGGGGGGGGHGHHFHHHGGHHFFHFHHHGHFGFFFGGGFGGHGFHFGHGHHHHGHHFHGFGGGGGGGGGGGGHFHGHHGHHHHHHHHGGGGGGFGEHHHHFHHEHGGGGGGGHHHHHHHGHHHGGGGGHHFHGGGGHFG3FGGGGGGFFFD1B1@A@AA
@M02197:102:000000000-ALU3V:1:1102:13286:7803 1:N:0:1
CTGGACGCATTATCCTCCGCTTATCGATATGCTTAGTTCAGCGGGTATTCCTACCTGATCCGAGGTCAACCATTAAAAATTGGGGGATTTAGCGGCCAAAGACGCTGCAACTCCAGTCAAAAGCGAGATAAAAATTTACTACGCTCAGAGGATATCGCAGATCCGCCGTTGTATTTCAGGCGCTACAGCTAGCAAAAGCAGTAGGCTCCCAACACTAAGCTAGGCTTAAGGGTTGAAATGACGCTCGAACAGGCATGCCCACTAGAATACTAATGGCCGCAATGTGCGTTCAAAGATTCGATGACTCAC
+
AA?1111D?AAFGGGGGGGGGGGH1F0GAGHHHHGFFF22DF?GGA/EGHFDBFH11BADGC/>EEF1FGGABF2GFFFHE@1E/7;7F;FHG?:E69/FG9<BCC0AF<9?9C@G5BGFFFGFGG8GGFHBD;GFFFAGD1CC050<<GEH5D<=C*38-0:GFCCG9EBFFBFGFFBB/229GGBCB>FB;3GF11:EB>;FFFFFF?BBA@F9B2GFB1B1#1@F0?;1DF2@;0B?:EABABD1B1D1A0B0/GFD22F2BBA2GF21A/A000HHGHEEE0B11GBGDGEB11B3DDD1AAAAA
@M02197:102:000000000-ALU3V:1:1102:11107:7827 1:N:0:1
CTGGACGCATTATCCTCCGCTTATTGATATGCTTAAGTTCAGCGGGTAGTCCTACCTGATCTGAGGTCAAATCAAGAGTGCATTGACTGCGGTTTAGAGTGCGGACGGAGACAACTGATGTTTCGTCACACTAAGGCATTTAAGGAAGGCCAGAGGCGATCCCAAAGCTCAATGACGGTCAAGAAACCGCCAGAGAGAAGGTCTAATGACACTCAGACAGGCATACCCTTCGGAATACCAAAGGGTGCAAGGTGCGTTCAAAGATTCGATGATTCAC
+
BCACBFC@BCBFGGGGGGGFFGGHGHFHHHHHHHHHGFHBGHHGGGGGGHHHHHHHHHHHHHHHHGGHHHHGHFGFFHGHHHHHGHHHHFGGGGGHHHHGHFGGGGGHHFFGHHHHGHHHH:HHEHHHHHHHHGHHHHHGHHGEFFHHGHHHHHHGGGGGFFHHGHHHHHHHGHFHFGHHGGHGGGGFF3AEGGFHGFGEFFFGFHHHFHHHGFHHHHHHFHFHGFFFB8HHHHHHFFGHHHF3B<GAA4E22GGCFGCCGGGGGFFFFFFFBBBAA
@M02197:102:000000000-ALU3V:1:1102:18079:7832 1:N:0:1
CTGGACGCATTATCCTCCGCTTATTGATATGCTTAAGTTCAGCGGGTATTCCTACCTGATCCGAGGTCAACCTGAGAAATAAAAGGTTAGACCGGCCCGACGAGACCTTGCAACTCCCCGCGTGCCTCGAAAGACTCGTTGCGAAGAGGGTCCCACGGACGCCGTCATTGTCTTTGAGACCAGTTGCGGACGAACCACAACGCGGCCCAACACCCAGCCCGAAGGTTGGAGAGAGGATAATGACGCTCGAACAGGCATGCCCACCGGAATACCAGTGGGCGCAATGTGCGTTCAAAGATTCGATGATTCAC
+
BBBBBFBBDBBFGGGGGGGGGCGHHH5GHHHHHFFHHHGHGHHGGGGGHHGHFDGHHEFHHHFGGGGHHHHHHHGHGFHGFH3FHGFGGH<HHCCGGGGGGGFFGGGHHGF2FGBGHHDCGGFGGEHHGFFFFGHHHGHGHGGGGGFHHGGHGHHF?F?CCCGG<ADAFFFGFFFGF>:BEFFCCFFDAACGGHGGGEEFGGCEEGGFEADFFFFGEFEFCFHEB:9HHHHHHHHGF4DFBFECDHHDFHFHG3EGGFEGAA2EFFDDGBF2HHGEGFEEFHCHGEGEGGGGGGGGGGGFFFBFFD3A3AA
@M02197:102:000000000-ALU3V:1:1102:10702:7868 1:N:0:1
CTGGACGCATTATCCTCCGTTTATTGATATGCTTAAGTTCAGCGGGTATCCCTACCTGATCCGAGGTCAACCTTTGAGAAAAGATTCTCCCCAAGGGGAGGCCGACCGGGGCTCGTGCACCCGTGTGTCCGATACGTGTCCCGTGAAGAAACTCAGTGTACCGGGGGTCCAACGAGGCCGCCGTCATTGTCTTTGGGACGGGCGAGAGCCCCCCCCGAGAGGGGGCCTCCGCCAAACCGTCCAACACCAAGCCGAGGGCTTGAGGGGTGATAATGACGCTCGAACAGGCATGCCCTTTGGAATACCAAAGGGCGCAATGTGCGTTCAAAGATTCGATGACTCAC
+
BBBBAFDD?ABFGGGGBGGGGGHCFHFHHGGHHHGGHHHGHHHGGGGGHHHHHHHHHEHHHHHGGGGEHGHHHGHHHGGHHHHGHHHHHHHGHDHGGGCEGGGGGGGCD/?BCHGGHGHHHGGD?GFHHFDGGGGGFHHGHHCFFFFHHHHHGFFFGB@;FFFFGGGFFFF9FFFFFFFFFACBBAFFFFFFBFFEDFFFF?FFFE@9AFFDFFADGFA/CGGFFF=EFGFDDAFEFGHBEGEEFGE?FFF1>?GFCF3GHGGEFGDGGFFHF?EEA?EG1GHFFHFFHHGF?FF5GHHHHHFFFFGHGE?FCHHGFGGGE4BGGCGGFEGGFFFFFFFBBBBB
@M02197:102:000000000-ALU3V:1:1102:25326:7978 1:N:0:1
CTGGACGCATTATCCTCCGCTTATTGATATGCTTAAGTTCAGCGGGTAGTCCTACCTGATCTGAGGCCAGAGTTACAAGTATGGTGTTATGAGCAGTGCTACAAGTCAACTCGACGAAACGTATTACGCCAGGCCACCATCACACCACTAACGCTTTTAAGGCGAGCCAGCAATAGGCAACGCCCAAATCCAACCAGCCGGGTAGAACCCGAAAGGTTGAGTCTACATGACACTCAGACAGGCATACCCTCCGGAATACCAGAGGGTGCAAGGTGCGTTCAAAGATTCGATGATTCAC
+
CCDDCFDCDDCFGGGGGGGGGGGHHHHHGHHHHHHHHHHHHHHGGGGGGHHHHHHHHHGHHGHHHGGGGHHHGHHHHHHHHHHHHHHGFHGHHHHHHHGHHHHHHGHHHHHHGGGGGGHGGHHHHHHHGGHHGHHHHHHHHHHHHGHHHHGHHHGGGHHHHHHHGGGGHHHHHHGHGGHHHGFGGGHGGGGGGGGGGGGHHGFGFGFFFGFFHGHHHHGFFGHHHHHHGFHHFGFHFHHHFGHGHEGGGGGHHHHGHHHHHHHGHHHHGGHGGGGHG13GGGGGCGFFFFFF3AAAA>
@M02197:102:000000000-ALU3V:1:1102:10680:8026 1:N:0:1
CTGGACGCATTATCCTCCGCTTATTGATATGCTTAAGTTCAGCGGGTATCCTTGTCTGATTTGAGGTCAAACTTCAGCTGCCTTGCGGCAGCGTGGTGTTTAACGCCTTGCAAGCCGTATCAGCTCAGACAGAATGGAAGATTAAGTAAATACCAATCCATTGACCATGCATGACGGGGCTTGCGGTCGTACAGCAGGTTTAAAGCAGGAACGGTCCTCCACCCTCCAAGAAGAGTGAGGCCAGCCTCCTAAGCTCAAGACCAGCGGCATTGTCTTTGAAAGAAAAAAACAGGGCGCCGAGGGTGTTTGCTGACGCTCAAACAGACATGCCTTTCGGAATACCAAAAGGCGCAATGTGCGTTCAAAGATTCGATGATTCAC
+
BBB??CDBBBBFCFGFGGGGGGGHFFGHFFBGHFFHHHGGGHGGGG0EGFHHHEGBGHHHHHGGFHHFHHFHGGEHFHHEFHHGHHGGGGGGGEEGEFHGHHHHGGGFGFHF3GFGGAFHHHFHHHHGHHHHEGHHHGHHHGHHBBGGEFHHFHGGHHHH:EEHBGH:GHGHHGHC??@C7HCHCCDFB90CGGFGGG0CFFFG9FFFG:FEFDDFGEBBBFEDFEFF0<GBG1FCFBC?EFGE??11DDBF11GFF1F0/<<<<1F1BFG0B1GHHHGDGBE@FBFB10E>/E>//EB/>B0FB1HFBEEBA/1B101GD1D2A0HGE0EE/?F2EGEBGADEDEE00AGEGF0A0?CF13B3BAAA1CC@31B31AAAA
@M02197:102:000000000-ALU3V:1:1102:9167:8586 1:N:0:1
CTGGACGCATTATCCTCCGCTTATTGATATGCTTAAGTTCAGCGGGTATCCCTACCTGATCCGAGGTCAAGAGTGTAAAAATGTACTTTTGGACGTCGCCGTTATGGGTGCAAAGCGCGAGATGTACTGCGCTCCGAAATCAATACGCCGGCTGCCAATTGTTTTAAGGCGAGTCTACACGCAGAGGCGAGACAAAACACCCAACACCAAGCAGAGCTTGAAGGTACAAATGACGCTCGAACAGGCATGCCCCATGGAATACCAAGGGGCGCAATGTGCGTTCAAAGATTCGATGACTCAC
+
BBB@BF@B?ABFGGGGGGGGGGGHGHHHHHHGHGHHGEGHGHHGGGEFHHHHHHGHFHHFHHHDFGGHHGHHHHHHHHHHGHHHHHHHHHHGHHGEFFGGGGGGGHHHHFGHFHHHGGGGGGGHHHHGHHGGGGHHHHGGHHGHCGHDCGCFFGGHGHHHHHHGGGGGGGGFGAFBFGGGGGGGEFFFFGFFFFHFFFFFHGEFFEGGFGFGFFCGFFGGFHHHGGGHHHFEFFFFFEHGFFFHFFCECEFHEHBGHGHHGCFHHCEGGGHGGBGEEAFB1GGGGGGGFFC3FDFFAAAAA
@M02197:102:000000000-ALU3V:1:1102:23489:8689 1:N:0:1
CTGGACGCATTATCCTCCGCTTATTGATATGCTTAAGTTCAGCGGGTATCCCTACCTGATCCGAGGTCAAGAGTGTAAAAATGTACTTTTTGGACGTCGTCGTTATGAGTGCAAAGCGCGAGATGTACTGCGCTCCGAAATCAATACGCCGGCTGCCAATTGTTTTGAGGCGAGTCTACACGCAAAGGCGAGACAAACACCCAACACCAAGCAGAGCTTGAAGGTACAAATGACGCTCGAACAGGCATGCCCCATGGAATACCAAGGGGCGCAATGTGCGTTCAAAGATTCGATGACTCAC
+
CDDDDFDCCCCFGGGGGGGGGGGHHHHHHHFHHGGHHHGHCHFEGGGGHHHHHHHHGHHHHHHGGGGHGFGHHGHHHHHHGHHHHHHHHHGGGHHGGGGGGGFGHHHHHHHHHHHHHGGGGGGGGGGGHHHGGGGHGGHHGHHHHGHHGGGGGFFFHHHHHHGEHFDGGGGHHHHHGGGGGHHHGGGFHGHGHHHFGGFGHGECFEGHHGHHFHHGFGHHHHHGHHFFHHEDFFGHHGGHHHFHGHHGFDAEHHHGHGHGHGGHAGECCGFCHHGGFDHGGGGGGGGGGFCBFFFF@ABAB
@M02197:102:000000000-ALU3V:1:1102:9983:8654 1:N:0:1
CTGGACGCATTATCCTCCGCTTATTGATATGCTTAAGTTCAGCGGGTAGTCCTACCTGATTTGAGGCCAGATGTCAAGAATTATACACACAAGTGCGTATGGGGTATAGAAAGCAGACTGTTGTCAAGTCCTGGCCACAAGCGAACTTGTGTCCTAAGCGAAATACTTATTACGCCTAGGGGAACCAGTCAAAGACTAATCCAGCTTACATTTTTAAGGTGAGTCAACTTGGCATTGACAAACACCCAAATCCAACATCCAAGCTTAGATTAACCAAACTTGGAGTTGAGGTTTTCATGACACTCAAACAGGCATACTCTTCGGAATACCAAAGAGTGCAATTTGCGTTCAAAGATTCGATGACTCAC
+
AAABB@DBBAADGGGGGGGGGGDFHHHHHHHHHHHHHHHFHHHGGGGGGHGGHHHHHHHHHHHHGHGGHHGFFHHFHHHHHHHHGHFGHG?FFFHGGFAEFHFGEEHHGGHHFFHGFFHFHHGHHHHFHHHHBGGEHGGHHHGGGGHFFH?9BFHHDGCGEGGGHGHHGHHHH<CF;GHGGGHGGEFEHHHHHHHFFHHHGBCFFFF5GFFGGGGGGBFB99GFFGGGFBFFBF9FGFFHGGGFEBG3G@3EFHG@3BECGF34EFHHHHHGB?5G5BF3GGDHHGCCGAGGBFHEHHHHFHGHHHHHGHGHGD5EHFA?DHHGHHGHHCGHFHGF5HFHFECGECGGFGGGGGFCFBFFFFFBBBAA
@M02197:102:000000000-ALU3V:1:1102:5945:8867 1:N:0:1
CTGGACGCATTATCCTCCGCTTATTGATATGCTTAAGTTCAGCGGGTATCCCTACCTGATCCGAGGTCAATCATAAAAAAGTTTGGGGTTCTGGCAGGACACCACCGGGACTCTGTCGCGAGGAGTATTACTACGCGTAGAGCCAGGAGGCACCGCCACTGCTTTTAAGGGCTGCCCTGTGACGGGCAGGCCCCAACACCAAGCTGAGCTTGAGGGGTGATAATGACGCTCGAACAGGCATGCCCCCCGGAATACCAAGGGGCGCAATGTGCGTTCAAAGATGCGATGACTCAC
+
BCA@AFCCCCCFGGGFGGGFGGGHHHHHHHCFHHHHHHHHGHHGGGGGHHHHHHHGHHHHGHHGGGGHHH0<H<GHHHH';FFHGGG9FGFHGHH<E?#GGFG<<;GG?7#;H:<<<F:CGG9GGH/HHHHH00GGGCCC9H::GH7:GG;GHGGGGGGGGGGGGGGFGFFGGGGGGGGFBFFEAADEFFBEFFFFFGFFFFHGGGBGFFGCEBHHFGFHHGHFFFFCFFAF1FHGGAEFCCCEB/EFGHHHFBFGHHGGEECGBHHGF??GEE3FB3BEEA1FFDDB@A1>AA
@M02197:102:000000000-ALU3V:1:1102:26152:8910 1:N:0:1
CTGGACGCATTATCCTCCGCTTATTGATATGCTTAAGTTCAGCGGGTATCCCTACCTGATCCGAGGTCAACCTTTGAAAGAGTTTAACGGCCACGACCGCCCGCACTCCAAAGCGAATATGTATCACAACGCTTAGAGACGGACAGCTCGGCCGGAGACTTCAAGGCGCGCGGGAGCCGCGACGCCCAACACCAAGCGAGGCTTGAGTGGCGAAATGACGCTCGAACAGGCATGCCCTTCGGAATACCAAAGGGCGCAATGTGCGTTCAAAGATTCGATGATTCAC
+
AAAAAF11>AA1DAEGGGGGG00AFAA2D22EGDGHHAFGGDFFCEAAGBD1G1AGFGGHDGF/A;>FCGGHH8FEFFGFHHHHFFHHFGC@EGEEG@E?E@CCBC/GHFGH@G?/2GFFHGFGFHHHFGFGFGFF?DGHFFGFCGHFCC@ECGG?D?EGG;FGDCC?/DCFF?@CBCGGE>CHEF@BEFFEF11?DFBFBDFFHFGGGCFDFB@FFFCEFAEHHGFFFHFFFFEBFEFGFD95G2FGFG?GGGDHBGHEEAEAFABFGGGGFGBB5@FFD>33A3
@M02197:102:000000000-ALU3V:1:1102:7164:9076 1:N:0:1
CTGGACGCATTATCCTCCGCTTATTGATATGCTTAAGTTCAGCGGGTATTCCTACCTGATCCGAGGTCAACCTGAAAAAAATTCGTTTTAGAGGCCGGGCCCGTGACACCTTGAAACTCGACGCGTGCTCCGGAAAGCTCAGTGCGAAGAGGGTCCCACGGACGCCGTCATTGTCTTTGAGACCAGTTGGACGCAAACGATCCAACGCGGGCCAACACCAAGCCCGGGGGCTTGTGGGAGGATAATGACGCTCGAACAGGCATGCCCTTCGGAATGCCAAAGGGCGCAATGTGCGTTCTAAGATTCGATGATTCAC
+
3AAABFDBB2>FFGGGFGGGGEGHHGGHBGHHHHHHHHCEHHHCEGGGFHHBHHFHHHGH5BF1EGEHHHEHEH3FBG1E>FBEFHHGGHEFF2?/EF/E@C8//CFFHGHHFHHHGHFF:G?CFFD@FHFDFD*;9C0BACCCHFEC??CEGGFCFFFA::@:4CA@>A7<93FFFFFFE8FEF?>/BB#9G?$F@F+DEE/BCB.9:B$/;/#EDEFFE#/>AEED>>/+/;#EGB5@E@D9BB?>>/0//F1AAF1B0GF///A//A2EAB110HFF0A0001131000CEBA13333A1AB1B3B3BAAA>A
@M02197:102:000000000-ALU3V:1:1102:20369:9176 1:N:0:1
CTGGACGCATTATCCTCCGCTTATTGATATGCTTAAGTTCAGCGGGTATTCCTACCTGATCCGAGGTCAACCTTTGGAAAATTGGGGGTTTTACGGCAAGAGTCCCTCCGGATCCCAGTGCGAGACGTAAAGTTACTACGCAAAGGAGACTCGGGGAGGGTCCGCCACTACCTTTGAGGGCCTACATCAGCTGTAGGGCCCCAACACCAAGCAGAGCTTGAGGGTGGAAATGACGCTCGAACAGGCATGCCCGCAAGAAGGCTGGCGGGCGCAATGTGCGTTCCAAGATTCGATGACTCAC
+
AAA1AF@ADAAFGGG3FFFCEAEFHFFHHHHHHHHBFFGG2AFEGGGGGFFFHEGGFHHHHD0/ECAF1GGAHFFHGE8FF<FBFHEGGEF9H<GG9G99E7GHFH.HGG#/CCFHH1718@:GCG?%GHEFGHHH3F9?4?C?9C9###0C#A@CCC75;BAAGAGF1FF6GGGGF??9E1A1BFFCFF<3<B?GBEB/,9E3?<EEFB:)GGF?1BFC/EGF@&FF20B/EE/>ABD@%)GF1AF///E/AD1FGHF/CGE//EA000FBHB00ECE1GEB3GF1GA113FB11??AA?
@M02197:102:000000000-ALU3V:1:1102:13607:9296 1:N:0:1
CTGGACGCATTATCCTCCGCTTATTGATATGCTTAAGTTCAGCGGGTATTCCTACCTGATCCGAGGTCAACCTAGAAAAATATAAAGGTGACCGGGTCCCGGGGGCCTTGAAACTCTACGCGTGCTCCGGAGAACTCAGTGCGAAGAGGGTCCCTGGGACGCCGTCATTGTCTTTGAGACCAGTTGGCCATGGAGGCGGTCCAACGCGGTCCAACACCAAACACGAGGTTTGAGAGAGGATAATGACGCTCGAACAGGCATGCCCTTCGGAATGCCAAAGGGCGCAATGTGCGTTCAAAGATTCGATGATTCAC
+
BBB@BFBBBBBBDGDFFF?E?EAEGBFFFFHHHFHHHH5GHFBECEG?GHHHH5BGHFHGHHGGGG1GHFFFHHHGFHH1F3FEBD@G<FHHGB/EEEHH@E@/C?DFHFGHHHHFFDGE@FGGDFHHGFC@CHFHHHFHGGGEFHCGEDFGFFGFE?AA<<ACGGDFGFFGFFFGBFFFFFCFFBFGGFBFEFFB;0BFCFFFFFGFHGFF?FFEGGFFFF/GGF>F1GFHFHFHHFFHHFHGGE>E0A/BBB11F10FFA/AAEAGHFFFGF0FFGEAE0A1AF10AEE111GF3BGAAA11@B1DFA>1>1
@M02197:102:000000000-ALU3V:1:1102:16804:9440 1:N:0:1
CTGGACGCATTATCCTCCGCTTATTGATATGCTTAAGTTCAGCGGGTATCCCTACCTGATCCGAGGTCAACCTTTGAAAGAGTTTAACGGCCACGACCGCCCGCACTCCAAAGCGAATATGTATCACAACGCTTAGAGACGGACAGCTCGGCCGGAGACTTCAAGGCGCGCGGGAGCCGCGACGCCCAACACCAAGCGAGGCTTGAGTGGCGAAATGACGCTCGAACAGGCATGCCCTTCGGAATACCAAAGGGCGCAATGTGCGTTCAAAGATTCGATGATTCAC
+
CCCCCFCDCCCFGGGGGGGGGGGHGFHHHHHHHHHHHHHHHHHGGGGGHHHHHHHHHHFGHHHGGGGHHHHHHHHHHHHHHHHHHHHGGGGGGGGGGGGGGGGGFGGHHHHHHHGGGGGHHHHHHHHHGGGGGGGGHHHHGGGGGGHHHGGGGHHHGFHGGHGGFFFGGGGGGFFFFGGGEGGGFFFFGFFGGHGGGGHFFHHHHGFFFEFHHHFFFFFGHGGGHHFHHFEFGFFFGGGGHGHHHHHHHHGGE2EHHFHGEEGHCGGGGGGGFFFFFFFFFAABA?
@M02197:102:000000000-ALU3V:1:1102:10967:9439 1:N:0:1
CTGGACGCATTATCCTCCGCTTATTGATATGCTTAAGTTCAGCGGGTAATCCTACTTGATTCGAGGTCGATCATTTAATAAATAAGTATATGCTCTAGTAGAAAAGACTACCACCGCATATATTTGTTTCTGGCAGACCTTAATTGATTTTCTTAACGAAATAGAGATTATAATGCGTTAATATGTATCAATTTAGAGATCGCTAACAATGATTTTGGAGAGTTTGATTATAAAAACAATCAAATGCTCTCAAGACATGTAGGATAGAATTAAAATAAAATCCTTCATATGAGTTTAAACGACGCTCGAACAAGCATACCTTTCGGAATACCAAAAGGTGCAATGTGCGTTCAAAGATTCGATGATTCAC
+
AABBCFCCDCCFGGGGGGGGGGGHHHHHGHFGHHHGHHHHHHHGGGCGHHHHHHFHHHGHHHGHGGGHGGGHGHGHHHHHHHHGHHHFHHHHHHHHHHHHHGHHBHGHHHHHHHGGGGGGHHHHHGHGHFHHHGHGGHGHHFHHHGFHHHHHHHHHHFGGGHHHHHFHHHHHHHHHGHGGGHHHHHHHHGHHHHHHHGHHHHGHGGEFHFFHFHHHHFHHHHGFFHHFDDFGHG4FGGFFFFFHHHHHBHFHGFB4HGHHFFHGHEHG4@HHHHEHGHHHHHFF4HHHHHHHHGHHGEEFGGGGHG?HG13HFFFGDBHGGGEGHHHGFHGHHHHHFGHGHFHGFGEHGFDBGFGGGGFFFFFFFABAA3
@M02197:102:000000000-ALU3V:1:1102:8321:9509 1:N:0:1
CTGGACGCATTATCCTCCGCTTATTGATATGCTTAAGTTCAGCGGGTATTCCTACCTGATCCGAGGTCAACCTGAAAAAAGTTTTTAGAGGCGACCGGGTCCCTGGGCCCTTGAAACTCTACGCGTGCTCCGGAAAGTTCAGTGCGAAGAAGATCCCTGGGACGCCGTCATTGTCTTTGAGACCAGTTGGGCCTTGCGGCCAACGCGGTCCAACACCAAACCCGGGGGTTTGAGGGAGGATAATGTCGCTCGAACAGGCATGCCCTTCGGAATGCCAAAGGGCGCTATTTGCGATCAAAGATACAATGACTCAC
+
?AAAAC1AD?AFGDGG10ECEFEF3AGHFD2AAFFBDGBDHGCG/EEE1BFFHHHFHHEGEAC//E/0BFGCGC01B@0>/1B@2?C0%E00;>#/9///><CFC/#?1BHH01<@DGFH1@FC/<<EGHECG/<0/#DCC<#?GC4C@E#0#;;C7FG:.C;CCC<91EAC@FF7FFFF?FFE0991<1<+A<BFF;@@>@EFB=;@B/EEGF<E<9>?/:B/>?9@9+A0B/$B9AB:F6>EB///0//21AB1A100A//A//A022111B0DBB000?AB11FA011113333BBBBA3B33D1B11111
@M02197:102:000000000-ALU3V:1:1102:12785:9510 1:N:0:1
CTGGACGCATTATCCTCCGCTTATTGATATGCTTAAGTTCAGCGGGTATTCCTACCTGATCCGAGGTCAACCTGAAAAAAATTCGTTTTAGAGGCCGGGCCCGTGACACCTTGAAACTCGACGCGTGCTCCGGAAAGCTCAGTGCGAAGAGGGTCCCACGGACGCCGTCATTGTCTTTGAGACCAGTTGGTCGCGAACGATCCAACGCGGTCCAACACCAAACCCGGGGGTTTGAGGGAGGATAATGACGCTCGAACAGGCATGCCCTTCGGAATGCCAAAGGGCGCAATGTGCGTTCAAAGATTCGATGACTCAC
+
CCCCCFCCCCCFGGGGGGGGGGFHFHFHHHGHHHHGHHHHHHHGGGGGHHGHHHHHHHHHHHHGGGGHHHHHGHHHHHHGCHHHGHHGGHGHHHGGFFGFGGGGGGGHHGHHHHHHHHHGHGGGGGGGGHGGFGEFFHHHHHHFHGDGGFHHGGGGGGGGGGGGGGHHHFHHHHHFGHHFGFFHFFFFGFFGFFHHHFFFHHFGGGGGHGFFHFFGHGGGGGGGGFGGGHGEHGFGHHHHHHFHHGFEE?BEEHHHHFFFEHEEDCECDFGHHHHHHHGHGGGGGHGHGGGGGHGGGFGGBEGGFFFFFFD3AAAA
@M02197:102:000000000-ALU3V:1:1102:26652:9654 1:N:0:1
CTGGACGCATTATCCTCCGCTTATTGATATGCTTAAGTTCAGCGGGTAGTCCTACCTGATCTGAGGCCAGAGTTACAAGTATGGTTGTTATGAGCAGTGCTTCAAGTAAACTCGACGAAACGTATTACGCCAGGTCCACCATCACACCACTAACGCTTTTAAGGCGAGCCAGCAATAGGCAACGCCCAAATCCAACCAGCCGGGTAGAACCCGAAATGTTGAGTCTACATGACACTCAGACAGGCATACCCTCCGGAATACCAGAGGGTGCAAGGTGCGTTCAAAGATTCGATGATTCAC
+
CCCCCFCCCBBFGGGGGGGGGGGHHHHFHHHHHHHHHHHGGHHGGGGGGHHHHHGHHHGHHHGHHFGGEH1F5G;GHGHFGHHHHHGGHEGDFGHHHFHHHHHHGHHHHGHFFGHGGHHHHGHHGHFHGGFGGH(HHHHHHHHHHGHGGHGHHGHGGGGFGA@FCHHFGGHHGHGHHHGGGGEA?HHHGGGGGGFGGGEEGGEHHHHGHGGFHHHHGGHFHHHGGFFGFFHHHHFFHFHHHHHHHHG/EE?FCHHGHFBHGHHHFAHGHHHHGEE0GHGFGGGGGGFGFBFDBFFAAAAA
@M02197:102:000000000-ALU3V:1:1102:14123:9662 1:N:0:1
CTGGACGCATTATCCTCCGCTTATTGATATGCTTAAGTTCAGCGGGTATTCCTACCTGATCCGAGGTCAACCTGAAAAAAATTCGTTTTAGAGGCCGGGCCCGTGACACCTTGAAACTCGACGCGTGCTCCGGAAAGCTCAGTGCGAAGAGGGTCCCACGGACGCCGTCATTGTCTTTGAGACCAGTTGGTCGCGAACGATCCAACGCGGTCCAACACCAAACCCGGGGGCTTGAGGGAGGATAATGACGCTCGAACAGGCATGCCCACCGGAATACCAGTGGGCGCAATGTGCGTTCAAAGATTCGATGACTCAC
+
BCBBAFBCCCBFGGGGGGGGGGDHHHGHHHGHHHHGHHHHHHHGGGEEGHHHHHHHHHFHHHHGGGGHGHHHHHHHHHHGGHHHGHHGGHFFHHGGGGGEGGGGGGGHHGHHHHHHHHHGGGGGGGGGGHHGGFFGFHHHHHFFGGFGGGHGGDFFGGGGGGGGGGHFHGFHGFHFFGHGFEFHFF;BGFFGGGHHHDGFFGFFFFFFFGGFHFFFFFGGFEGGFFGHGGFGGGGGHHHHHHFHHGGEEEFHGHGHFHEHHHHGECEEEHBGHHHHHHHCGGGFCHGEHGEFEFGBFGGGGGGGFFFFFFFBBBBB
@M02197:102:000000000-ALU3V:1:1102:22183:9748 1:N:0:1
CTGGACGCATTATCCTCCGCTTATTGATATGCTTAAGTTCAGCGGGTATTCCTACCTGATCCGAGGTCAACCTTTGGAAAATTGGGGGGTTTAACGGCCGGAGTCCCTCCGGATCCCAGTGCGAGACAAAAAGTTACTACGCAAAGGAGGCTCCGGGAGGGTCCGCCACTACCTTTGAGGGCCTACGTCGACCGTAGAGCCCCAACGCCAAGCGGTGCTTGAGGGTTGAAATGACGCTCGAACAGGCATGCCCGCCAGAATGCTGGCGGGCGCAATGTGCGTTCAAAGATTCGATGATTCAC
+
BBBCBFBCCCCFGGGGGGGGGGGHHHHHHHHHHHHHHHHHHHHGGGGCHHHHHHHHHHHHHHHGGGGHHHHHHHHH:HHHGHHHHHGGGDC9GHHGDF9GGGG:GGGGG:GGGGGG9;GFGGGGGFFFFFFFFFF9FFFFDFFF9FFFFFFFFFFCFFFFFFFFGHHFHGFHFGFGHFGGHGGHFFFFGFFGGHHHGGGGGGFFFGEGFGFGFHHHHGFHHHGGFEFHHHGFFFGGHGGHHHHHGBFGCGGGGHHGHHHHHGEGGGGGGGGHHHGGGGGHFGFGGGGGGGFFFFFFFBBBBB
@M02197:102:000000000-ALU3V:1:1102:15827:9794 1:N:0:1
CTGGACGCATTATCCTCCGCTTATTGATATGCTTAAGTTCAGCGGGTATCCCTACCTGATCCGAGGTCAAAACGTCGGTCACCAGAGGTGACGGCAGGTTTAACGCCGCGCAGCTCGATTGAGGCCTTCTGGAAGATTGTAACACCACTCCATTGACCCAGCCGAAGCCAGCGGTCGTGCAGCAAGTTTAGGGCAGGCGCGGGGGGTTAACCCATGCATCCCAGCCCAAGACCAGCGTGAGCCCTAACAAGAAGGCTCAGCTGAGGGTGTTTGCTGACGCTCAGACAGACATGCCTACCGGAATACCAGAAGGCGCAATGTGCGTTCAAAGATTCGATGATTCAC
+
CBCCCFCCCCCFGGGGGGGGGGGHHHHHHHHHHHHGHHHHHGGGGGGGHHHGHHHHHHHHHHHGGGGHHHHHHGHHGGGGGHHHHFHGGHHHGGGGGGFGHHHHGGGGGGGGGGHHGGHHGHHHGGHHHHHHHFHFHHGHHHHGHGHHHHHHHHHHHHHFHGGGGGGGGGGGGGGGHGHGHHHHHHGGHGHHHGGGGGGGGGGHHHHFFHFFHHGHGHFFFFHHFGHHHHHGGGHFHHHHHHHHFHGHHHHHHHHHHHGHHHHHGGHHHHFFHGGGGGGHHHHHHHHHHHHHHFGEECHHHHHHHHHHHGGECGHHHHGGGGHGGGGGGGGGGFFFFFFFCCCCC
@M02197:102:000000000-ALU3V:1:1102:21031:9951 1:N:0:1
CTGGACGCATTATCCTCCGCTTATTGATATGCTTAAGTTCAGCGGGTATCCCTACCTGATCCGAGGTCAACCTTTGAAAGAGTTTAACGGCCACGACCGCCCGCACTCCAAAGCGAATATGTATCACAACGCTTAGAGACGGACAGCTCGGCCGGAGACTTCAAGGCGCGCGGGAGCCGCGACGCCCAACACCAAGCGAGGCTTGAGTGGCGAAATGACGCTCGAACAGGCATGCCCTTCGGAATACCAGAGGGCGCAATGTGCGTTCAAAGATTCGATGATTCAC
+
CCCCCFDBCCCFGGGGGGGGGGGHHHHHHHGHHHHHHHHHGHHGGGGFHHHHHHHHHGHHHHGGGGGHHHHHHGHHHHHHHF4FHDDHFFDGGGGGGGEGGGGGGGGHHHHFGHGGGGGHFFGHHHHHHGCGGGEHFGHHFF0FDEHHHGCGGGHGHHHHHGGGFFFGAFGGGGFFDGGGGFFFFHFEFFFGGHGGFFBFFDEFHFGFGGHHGHFGGGFDDG?HHGHHHBFGEFGFFFFFHHHHGGBCHHGGGCGHHHHEEE?HGGGGDBFEFG4FFFFFFB@BBB
@M02197:102:000000000-ALU3V:1:1102:15983:9960 1:N:0:1
CTGGACGCATTATCCTCCGCTTATTGATATGCTTAAGTTCAGCGGGTATCCCTACCTGATCCGAGGTCAACCTGATAAAAAATTGGGGGTTAGACCGACCCGGAAGGACCTTGCAACTCGATACGTGCTCCCGAAAGAACTCGTTGTATCGAGGGTCCCACGGACGCCGTCATTACTTTTGAGAACCAGTTGGTTTGACCCGACTCGGTTCCAATGCCACACCCCGAGGGGTGGAGAGAAGGATAATGACGCTCGAACAGGTATGCCCTTCGGAATACCAAAGGGCGCAATGTGCGTTCAAAGATTCGATGATTCAC
+
AAABAFCCCCCFGGGGGGGGGGGHHHHHGHFHHHHHHHHGHHHGGGGGHHHHHHHHHHHHHGHGGGGHHGHHHHHHHHHHBFHHHHHGGGGFHHHHGGGGGGGGGGGHHHHHHHHHGHHGHFHGGHHHGHHGGGGFGHHHHHGHGGGHHGGGGFCGGGGHGGGGGGGGGFFHFFFHGFHHHHGFFGFFFFFFGBGGGHGGGFGGFGGHGGHHFHHHGGFFFGGGGGGGGHHHHHHHHHHHHHHHHHGGGGEHHEHHHHHHHHHGGGGGGGHHHHHHHHHHGGGGCGGHHHGGGGHGGGGGGGGGGFFFFFFFBBBAB
@M02197:102:000000000-ALU3V:1:1102:17332:9958 1:N:0:1
CTGGACGCATTATCCTCCGCTTATTGATATGCTTAAGTTCAGCGGGTATCCCTACCTGATCCGAGGTCAACCTTTGAAAGAGTTTAACGGCCACGACCGCCCGCACTCCAAAGCGAATATGTATCACAACGCTTAGAGACGGACAGCTCGGCCGGAGACTTCAAGGCGCGCGGGAGCCGCGACGCCCAACACCAAGCGAGGCTTGAGTGGCGAAATGACGCTCGAACAGGCATGCCCTTCGGAATACCAAAGGGCGCAATGTGCGTTCAAAGATTCGATGATTCAC
+
AAAA@FDBBCCFGGGGGGGGGGGHGHHHHHGHHHHHGGHHHHHGGGGGHHHHHHHHHHHHHHHGGGEGHHHHHHHHHGHHHHHHHHHHGGGGGGGGFGGGGGGGFGGGGGHHHGGFGGGHHGHHHHHHGGGGGGGHHHGHGGGGGGHHGGGGGHGGGGGGGGGGGFGDGGGFGEBGGGGGGGGFFFFDGFFGGHEFGHGFHFFGHHFGGFFGHHFGGFGGFGFFHHGHHFHGAGGGGGGHGHHHFHHGHHFEGEGHHGHGGEGHGGGGCGGE4GFFFFFFFB@BBB
@M02197:102:000000000-ALU3V:1:1102:6876:9289 1:N:0:1
CTGGACGCATTATCCTCCGCTTATTGATATGCTTAAGTTCAGCGGGTATCCCTACCTGATCCGAGGTCAACCTGATAAAAAATTGGGGGTTAGACCGACCCGGAAGGACCTTGCAACTCGATACGTGCTCCCGAAAGAACTCGTTGTATCGAGGGTCCCACGGACGCCGTCATTACTTTTGAGAACCAGTTGGTTTGACCCGACTTGATTCCAATGCCACACCCCGAGGGGTGGAGAGAAGGATAATGACGCTCGAACAGGTATGCCCTTCGGAATACCAAGGGGCGCAATGTGCGTTCAAAGATTCGATGACTCGC
+
AAAAAFDDD?AFGFGGG0EF0E?1FE2DDDFDFF2F1GFFFFHG?EEGHGFHGHHHFB0FD10EEE/EEBG0FGGBG21FGE0BFGE?/EEGBFFG?ECCGCGGGGGHFHHFF;FGHHHFEGHCFGAGFGFCEC0AEH;HHHGHGHGHFFCEGCCEF:GGG@GGA?@@F1BFFFFFHGGFFA0A8FGFFFFFFFEFBBFFF?>GFBGDHFFEHGBGECEEFAEACE?@>?F@B9GB1D29FGAFFA>?//EAB/A11110F10FB/?AEA0FED21F10GB/0000GBFFA0A0A11A3E3FABB113@111>1111
@M02197:102:000000000-ALU3V:1:1102:9192:10016 1:N:0:1
CTGGACGCATTATCCTCCGCTTATTGATATGCTTAAGTTCAGCGGGTATTCCTACCTGATCCGAGGTCAACCTGAAAAAAGTTTTTAGAGGCGACCGGGTCTCTGGGCCCTTGAAACTCTACGCGTGCTCCGGAAAGCTCAGTGCGAAGAGGGTCCCTGGGACGCCGTCATTGTCTTTGAGACCAGTTGGGCCTTGCGGCCAACGCGGTCCAACACCAAACCCGGGGGTTTGAGAGAGGATAATGACGCTCGAACAGGCATGCCCTTCGGAATGCCAAAGGGCGCAATGTGCGTTCAAAGATTCGATGACTCAC
+
BABABFCCCCCFGGGGGGGGGGCHHHFHHHHHHHHHHHHHHHHEGGGGGHHHHHHHHHHHHHHGGGGHHHHHHHFHHHH?EGHHHGFHGHGGGGGGGGGGG%FHFHHHHGHHGHHHHHHHHHGGGGGGGHHGGGGGHFHHHHFHHGFGGFFHGGHHGHGEGGFGGGHHHGHHGGGHGHHHGFFFFFGFFGEGGFFGGGFGFGFFGGHGFGHGHFFFGFFEGGGGGFGFFGHHHFGHHHHHFHFGFEEEFAAHHHHHHGHHGGFGGGDHHGHHCHGFCGGGGGGGHHHGGGEGGGGGCGGGGGFFFFFFF3BAAA
@M02197:102:000000000-ALU3V:1:1102:28571:10176 1:N:0:1
CTGGACGCATTATCCTCCGTTATTGATATGCTTAAGTTCAGCGGGTAATCCTACTTGATTCGAGGTCGATAATAAGAAAGGATTGAATTTCCTAAGAAAACTCAATTGCTTTGATTTGGCTGCTCTCACACTGATTTTCTCAAACGATAAAAATATTAATGCGTTCGATAGTAATCAAGTCAAGATCGCTAATACAATCATTTTGGAAGGTTTCAATTGTAGTAAGAGAAAAGCCCTCAAAACGCCGGAATTTTTCCATAAAGAAAGTTTCCAACATAGATTAAACGACGCTCGAACAAGCATGCCTCTCGGAATACCAAAAGGTGCAATGTGCGTTCAAAGATTCGATGACTCAC
+
ABA??F?DBBBBFFCGGGEGGGGGGHGF6GGGHFFHFHHGEGEGFG?CHFDDFHGGHGHFFEHGGGFCEGHGHHHHHFECHHBEFFFD4BG4DGHHGHGHHGHGHE4GHFEDGFEGGFEEGFGB?F?FHHHHFFDFGHBDGFGFFGGGGGFHHHHGHHHHGH:?<:AG9HDHHHHHGFCFGGF1<F<FDGHGGHGGFFHHHHHGGF1GGAGDEHHHHHHDHHFFFBD2GHGF?/C/GHFGGEE/@HHHGF0F3DFGFB44HGDGB333F31HGGF44B44FHEGGGGFFGHFGFGCGHFHHGB1EE2CGHHGHHHHGHHGCHHHEHHHHGGGDHGCGGFFGGGFFFFFFFFBBBBB
@M02197:102:000000000-ALU3V:1:1102:6945:10435 1:N:0:1
CTGGACGCATTATCCTCCGCTTATTGATATGCTTAAGTTCAGCGGGTATTCCTACCTGATCCGAGGTCAACCTGAGAAATAAAAGGTTAGACCGGCCCGACGAGACCTTGCAACTCCCCGCGTGCCTCGAAAGACTCGATGCGAAGAGGGTCCCACGGACGCCATGATTGTCTTTGAGGCCAGTTGCGGACGAACCACAACGCGGGCCGACCCCCAGCCCGAAGGTCGGAGAGAGGATAATGACGCTCGAACAGGCATGCCCACCGGAATACCAGTGGGCGCAATGTGCGTTCAAAGATTCGATGACTCAC
+
AAAA1111>>A@FGGGGGGGGFGHHBHHFHFHHHFGGHFGHHGGEEGGHGHHHGHHHFGHHH0ECGGHHHHHH00B1GGGHFFF1##BBF9FF/EEG;G7EE;</5/F:#1?FGHFB9////0B<;1#>;#<.</%CE#<DC0C/A//;;AC<C$:@-.A7C0#0#0/9B0;;:#C;;#;/F-;C?@<..-190.<;AEA/</>9#//#//#9/EE@/A9GF?@2##CF101B1F22(G7EFGFEHEEF1FF1ACCGFGCEA//HHGGF11GB000EA0GHFBHEEE0FCFGGGBGEGFFFFFFFF1@A>1
@M02197:102:000000000-ALU3V:1:1102:16061:10517 1:N:0:1
CTGGACGCATTATCCTCCGCTTATTGATATGCTTAAGTTCAGCGGGTATTCCTACCTGATCCGAGGTCAACCTGAGAAATAAAAGGTTAGACCGGCCCGACGAGACCTTGCAACTCCCCGCGTGCCTCGAAAGACTCGTTGCGAAGAGGGTCCCACGGACGCCGTCATTGTCTTTGAGACCAGTTGCGGACGAACCACAACGCGGCCCAACACCCAGCCCGAAGGTTGGAGAGAGGATAATGACGCTCGAACAGGCATGCCCACCGGAATACCAGTGGGCGCAATGTGCGTTCAAAGATTCGATGATTCAC
+
CCCCCFCCCCCFGGGGGGGGGGGHHHHHHGHGGHHHHHHHHHHGGGEGHHHHHHHHHGHHHHAEEGGHGHHHHHFHHHHHEHFHFGHHHFHHHC?EGGGGGGGGGGGHHHGGEF<HHHGGGGGGGGHHGFFGGHHFHGHGHGFGGFFFEGGHHHHGGGGGACGGDCFGFFFGFFFHGE1BFFFFFEBDC/<1FBDFFGGFGF?FFEFFFE>CFDFGFFGHFBGGGHGFFFHGHHHHHFHHGGGGFHGFFHHGF3GFFCEEEA2AGHEHHFHGCFGAGGEADBBHGGGGFGCGGGFF?FFFFFFFFFAA3A>
@M02197:102:000000000-ALU3V:1:1102:24776:10596 1:N:0:1
CTGGACGCATTATCCTCCGCTTATTGATATGCTTAAGTTCAGCGGGTATCCCTACCTGATCCGAGGTCAACCTTAGAAATGGGGTTGTTTTACGGCGTAGCCTCCCGAACACCCTTTAGCGAATAGTTTCCACAACGCTTAGGGGACAGAAGACCCAGCCGGTCGATTTGAGGCACGCGGCGGACCGCGTTGCCCAATACCAAGCGAGGCTTGAGTGGTGAAATGACGCTCGAACAGGCATGCCCCCCGGAATACCAGGGGGCGCAATGTGCGTTCAAAGATTCGATGATTCAC
+
CDDCCFCDCCCFGGGGGGGGGGGHHHHHHHHHHHHHHHHGHHHGGGGGGHHHHHHHHHHHHHHGGGGHHHHHHHGFHHHHHHHGGGGGHHHHHGGGGGGGGHHHHGGGGGGHGGHHHHHHGFGGFHHHHHHHHHHGGG:GGHHHGGGGGHHGHHHHHGGGGGGGGGGGGGFGFFGGGGGGGGGFGGGGGGGFFFFFFGHGGFGGGHGFFGHHHHHHHHGHHHHGGGGGHHGHHHHHHHHHFGGGGGGHHHHHGHHGGGGGGGFGFHHGGGGHGGGFFGGGGGFFFFFFFABBA@
@M02197:102:000000000-ALU3V:1:1102:18651:10596 1:N:0:1
CTGGACGCATTATCCTCCGCTTATTGATATGCTTAAGTTCAGCGGGTATCCCTACCTGATCCGAGGTCAACCTTTGAAAGAGTTTAACGGCCACGACCGCCCGCACTCCAAAGCGAATATGTATCACAACGCTTAGAGACGGACAGCTCGGCCGGAGACTTCAAGGCGCGCGGGAGCCGCGACGCCCAACACCAAGCGAGGCTTGAGTGGCGAAATGACGCTCGAACAGGCATGCCCTTCGGAATACCAAAGGGCGCAATGTGCGTTCAAAGATTCGATGATTCAC
+
BBBBBFBBBBBFGGGGGGCEGGGHHHHHHHHHHHHHHHHHHHHGGGFFGHHHHHHHHHHHHHHGGGEGHHHHHHHHHGHHHHGGHHHHGGGGGFGGGGBEGGGGGGGHHHHHHGGGBGGHHGHHHGHHHGGGGGGHHHHHGGGGGGDGHDGGGGGGHHHFHHGGDCCGFGGGGFFGFGCFCGGGGGHFEFFFGFGFFFFFFFGHHGGFGGHHHHGGGGGGHFFFGHHFGGHHFFFEFEFGFGFHHHHGFFGGGEGGHHHGEA2HGEFFGBGEBGFFFFFFF@BBAA
@M02197:102:000000000-ALU3V:1:1102:17876:10724 1:N:0:1
CTGGACGCATTATCCTCCGCTTATTGATATGCTTAAGTTCAGCGGGTATTCCTACCTGATCCGAGTTCAACCTGAAAAAAGATTCGTTTAGAGGCCGGGTCCGTGACACCTTGAAACTCGACGCGAGCTCCGGAAAGGTCAGTGCGAAGAGGGTCCCACGGACGCCGTCATTGTCTTTGAGACCCGTGGTGCCCCGGAGGGTACCACGCGGTCCAACACCAAACCCGGAGGTTTGAGGGAGGATAATGACGCTCGAACAGGCATGCCCCAATGAATGCCAAGGGGCGCCATGTGCGTTCAAAGATTCGATGCCTCAC
+
>1>AACDDD1>13BFFA0A0E?AGGFHFDF22AAFG1GH2F21A//E/1A2A2ABG11011AA///?DFHFE0>>FDFFEGFED2/B0/F@%F0#>E2@</EE;G:F%BCBGFHEDBHH?/</A<#<>AGFG;/<B;#9<B@D0EBFBAB;:9;:..+GA:9-?:;;$;0EHHHD;GD0:<<;-<G<ACC?CFFCA?@@<>;#;/<9@?GFF<?/?:>BBC>:,GFG0F/9;F0;BEEF2E@2;2EEB/>?0EGHEAHEHFHG/B//12B22GF1A0B0AF//AAA0011A0E0B1B33333EB11AC1>A1>>1A>
@M02197:102:000000000-ALU3V:1:1102:2569:11099 1:N:0:1
CTGGACGCATTATCCTCCGCTTATTGATATGCTTAAGTTCAGCGGGTATTCCTACCTGATCCGAGGTCAACCATTAAAAATTGGGGGATTTAGCGGCCAAAGACGCTGCAACTCCAGTCAAAAGCGAGATAAAAATTTACTACGCTCAGAGGATATCGCAGATCCGCCGTTGTATTTCAGGAGCTACAGCTAGCAAAAGCAGTAGGCTCCCAACACTAAGCTAGGCTTAAGGGTTGAAATGACGCTCGAACAGGCATGCCCACTAGAATTCTAATGGGCGCAATGTGCGTTCAAAGATCCGATGATTCAC
+
ABBBACDD@AAFFFGGG4E2EFGGGBAGFHHF5FGFDHHHG5GDGG0EGHBGFHHHHFHHHHGDGGGFEGHHGFGHBHHHHGBGEECEEGDF9HEGGGCHHHEF8GGGGHH:HFHHH9GHHHHH7D90AFGHGGGGHHHBG:GGG00<C=CEAGHHFEDEDC@GFGCFGFAAF>;F7GBBBHGB9>DBFHGHGFFFFFFGFFB0E9BBAE@CEE5EFF21>BFHGFGBFGEB1GF2DB0A?E/A#F/FB11HGB0B0//01FBFGHG2B1BFGCE0A00F1CCEE0FHGF3GFFFA1E1FFFFDD1>1>>
@M02197:102:000000000-ALU3V:1:1102:2928:10965 1:N:0:1
CTGGACGCATTATCCTCCGCTTATTGATATGCTTAAGTTCAGCGGGTATTCCTACCTGATCCGAGGTCAACCTGAAAAATATAGATTTAGAGGTGGCCGGGCCCACAAGACCTTGCAACTCGACGCGTGCTCCGGAAAGCTCAGTGCGAAGAGGGTCCCACGGACGCCGTCATTGTCTTTGAGACCAGTTGGTCGCGAACTATCCAACGCGGTCCAACACCAAACCCGGGGGTTTGAGGTAGGATAATGACGCTCGAACAGGCATGCCCTTCGGAATGCCACAGGGCGCAATGTGCGTTCAAAGATTCGATGACTCAC
+
AAA?AC@DDAABGFDGE0E?EG?FEFHHBGBBDGGFGGHF2FGF?FEEHGHBGGFCHHGHHHHG?CEEFDHHHFGH1EHF1B2FGFBGFFFD;@?AG$EEEGCGFG5HFBG0GGHHB1;B1CF3CC@;9??GHGGGGCBB9FGA=;E9C/./9;CECHFHGG?;9--;0ACBFFHBHBHGFD0;FE/.:<9B:FC?@F<F%19/9@-C<@@<HEGA1?//;?AE/ECE/?>=1BGF@B9&DGFBGBGE/EEAB//FFBBF1FGA//E///AB2FGFA/01FCEA00EF1DBGCEB1BAFFFBGGFFCFFDFDFAA>1A
@M02197:102:000000000-ALU3V:1:1102:11797:11362 1:N:0:1
CTGGACGCATTATCCTCCGCTTATTGATATGCTTAAGTTCAGCGGGTATTCCTACCTGATCCGAGGTCAACCTTTGGAAAATTGGGGGGTTTTACGGCAAGAGTCCCTCCGGATCCCAGTTCGAGACGTAAAGTTACTACGCAAAGGAGGCTCCGGGAGGGTCCGCCACTACCTTTGAGGGCCTACATCAGCTGTAGGGCCCCAACACCAAGCAGAGCTTGAGGGTTGAAATGACGCTCGAACAGGCATGCCCGCCAGAATGCTGGCGGGCGCAATGTGCGTTCAAAGATTCGATGACTCAC
+
CCC@BFBBCBBFGGGGGGGGGGGHHHHHHHHHHHHHHHHHHHHGGGGGGHHHHHHHHHHGHHHGGGGGGHFHHHHH:HFE:H;FHDCC5DGGGHDEG8GGGHG.HHH;HGG8D:GFFF:F:GGGGGGGGGFGGFG8FFFF3DFF9EBFF:FFFFFFAFFFF(GGFGGFFFFFEFBFFFFHEGFFFFGFFFFFFFHFFF?CDFFGFFFFFFGFGGHBFFHFHHEFFFFFFFFGGFGDGADFHHHHHHAHGGEGGHFDFHHHHGGGEA2CGGGHGHHGGGGHGGGGGGGGGGFFFFFFFA3>3>
@M02197:102:000000000-ALU3V:1:1102:11814:11358 1:N:0:1
CTGGACGCATTATCCTCCGCTTATTGATATGCTTAAGTTCAGCGGGTATTCCTACCTGATCCGAGGTCAACCTTTGGAAAATTGGGGGGTTTTACGGCAAGAGTCCCTCCGGATCCCAGTTCGAGACGTAAAGTTACTACGCAAAGGAGGCTCCGGGAGGGTCCGCCACTACCTTTGAGGGCCTACATCAGCTGTAGGGCCCCAACACCAAGCAGAGCTTGAGGGTTGAAATGACGCTCGAACAGGCATGCCCGCCAGAATGCTGGCGGGCGCAATGTGCGTTCAAAGATTCGATGACTCAC
+
AAABAFBBBABFGGCGGGGGGFGHHGFHHHHHHHHHHHGGHHHGGGGGGHHGGGHHHHHFHHHEGCGEFHHHHHGHHGHBBFGHHHGGG;<DGHHGG9GGGG<<GHG;HGDFG;GGE;GG:GGEFG?D6E?63F8GF7F7B7FCFFEFEDF?FFFCFFFFFFFFFFFDBFFFGGFFFFFF1DAEFHGGFGFFFFHHGGFFGHEDFFFEFFFF?FGBEEFHGHGHHGHHHFFFFGGEGHDHFHDFFGHFEGGGFG3EHHHGC22FGGCGGGGHHHHEEE24GGGGFGFE4BFFFFFFF>3BAA
@M02197:102:000000000-ALU3V:1:1102:4157:11419 1:N:0:1
CTGGACGCATTATCCTCCGCTTATTGATATGCTTAAGTTCAGCGGGTAGTCCCATCTGATTTGAGGTCTAAATGCAAAAGGAGCATCGCACCAGGGCGACTCGGTTTGGGAGCGGCTTGAGTACGAATCGTCTGCTAGTTAAAGCATCCTCGACGAAGGTCTTATCACGTAGAGTCAATCCGAGCTAGTACCAAGATTGCTTATACACTTGAAGCGAGCTGTGGTGAAACAGCAGCACTCAGCATCCAACGCAGCTACGCTTTTCAAGAAAGTGTAGAGGTTGAGGTATTAATTACACTCAAACAGATGTGCCTTTCGGAATGCCAAAAGGTGCAAGGTGCGTTCAAAGATTCGATGACTCAC
+
AAA?1>1@D1AFFGGFGGGGGGFHHCHHHHFHFGFHDGGHHHHGGGGG/GGHFFBGFEGHF2GGFEHGGHGFH21DEFG0/0/FFHHCCECEEG/?E//EEC//EE???//FC//>@CC011?1/<GEAF<.FFBGGFHB1G=1=#0C:G<<C@@00:$<C:D<;00:0=#=;0<:BFFFF<B91BHB1<1DGFGG?;:;B199212$GD7?B/36GAHGC9GFFFF.+111B>6;1C1F1091>0//?>B@2C>///001112B@2BB1@B111GCFF0GCB1A12B1A2AA21BD/1BE2FBEB1FAB/0A//ECDBGFGB0111GBGB1F1B0EA0?GGFFGGGBEAB1133FDB1111>
@M02197:102:000000000-ALU3V:1:1102:4140:11416 1:N:0:1
CTGGACGCATTATCCTCCGCTTATTGATATGCTTAAGTTCAGCGGGTAGTCCCATCTGATTTGAGGTCTAAATGTAAAAGGAGCATCGCACCAGGGCGACTCGGTTTGGGAGCGGCTTGAGTACGAATCGGCTGCTAGTTAAAGCATCCTCGACGAAGATCTTATCACGTCGAGTCAATCCGAGCTAGTACCAAGATTGCTTATACATTTGAAGCGAGCTGTGGTGAAACAGCAGCGCTCAGCATCCAACGCAGCTACGCTTTACAAGAAAGTGTAGAGGTTGAGGTATTCATGACACTCAAACAGATGTACCTTTCGGAATGCCAAAAGGTGCAAGGTGCGTTCAAAGATTCGATGACTCAC
+
1>A?AF@DD>A1GGGGGGGGGGGHHHHHHHHHHHHFHHFHFHHGGGGGGHHH1FAGHHFHH2GHGHHHHHEHGFDGFHGHGHFE>G1EEEEGAGEGGECGCEGGGGGGGGAF//??@BBGFFH1/CGAAGGC.-.>GGDCB=GGBCDGCGEGHHC?CC?0CGFHHHHHCFEBHGDCFFGFGHF?1AFFFGGGHGGHHFBFDFFF1F111HCFF>BGF/B;;FFHGHHHFHF//FFBGEGFB0CF;BE/E>11D//EAA@2HG1GF1B11BF0DD110F0B1111F1FF1F1F2GFGD/DFD22BGGF11D1F//CECBGBHHG0GHFEA0BFGAFBAA00GGF3ADGGGGFBFFFDB@?AAA1
@M02197:102:000000000-ALU3V:1:1102:7568:11441 1:N:0:1
CTGGACGCATTATCCTCCGCTTATTGATATGCTTAAGTTCAGCGGGTATTCCTACCTGATCCGAGGTCAACCATTAAAAATTGGGGGATTTAGCGGCCAAAGACGCTGCAACTCCAGTCAAAAGCGAGATAAAAATTTACTACGCTCAGAGGATATCGCAGATCCGCCGTTGTATTTCAGGAGCTACAGCTAGCAAAAGCAGTAGGCTCCCAACACTAAGCTAGGCTTAAGGGTTGAAATGACGCTCGAACAGGCATGCCCACTAGAATACTAATGGGCGCAATGTGCGTTCAAAGATTCGATGATTCAC
+
BBBBBFDDBBBFGGGGGGGGGFGHHHHHGHHHHHHHFHHHFHHGGGGGHHHHHGHHHHGHHEGGGGEHHHHHGGHHHHHHHHHHHGGGGHHFHHGGEGCHHGFFDGGGGHHHGHHHHHHHHGGHHG4@G;HGFHGHHH;HHHHGGGGGHGGFHHHHHGGGGGHHHHGGFHGGHGGFFGHHHHGGGGGGGHHHHGFGHHFGFGFGFFFFFECGGGGGFGHGFFFF3BBHGHGG5;BFFFFGGGGGHAGHHHEHHFCF2FAGG5FHHHHFFFDDCGEA22GHHGFCAF?GGFGGG55EFG4FBFFFFABBAA
@M02197:102:000000000-ALU3V:1:1102:23771:11467 1:N:0:1
CTGGACGCATTATCCTCCGCTTATTGATATGCTTAAGTTCAGCGGGTATCCCTACCTGATCCGAGGTCAACCTTGTTATAATAAAAAAGGGGAGACCGGGCCAGAGGTCCTTGAAACTCGAGTGCGTGCTCGTGAAAGCTCGTTGCACCGAGGGTCCTCTGGACGCCGTCATTGTCTTTGGGACCGGGGAGGGCCCGAGGGCCCGCCCCTAGATCCAACACCAAGCCGGGGCTTGAGGGTTGATAATGACGCTCGAACAGGCATGCCCACCGGAATACCAGTGGGCGCAATGTGCGTTCAAAGATTCGATGACTCAC
+
BBBBBFBBBABFFGGGGGGGGGGHHHHGHHHHHHHHHHHHHHHGCGGFGHGHGHHHHGGHHFEFGGGGHHHHHHHHGFHHHHHHFHFGGGGGGG;G;GGGGGGE;EFGH:H9HHF<G9:9GGHHHGG:GGH99.HG;BGHG:G;HG<HF?/@CCCGHHFHHH;9FA33?4GGGG;9GG-FFEGGGFFFF:FF:FF5F:FFFFFFCDFHFFFEFFGGFFFFGGEECEFACFEFGAFGFBEHHHHHFHEGGCGHFAD5EHHGC1GFE?E?EGHHHHHCHGFG2ECA2EHFHGAAE2GCBGDF5GEECFFFFFFFAA?BA
@M02197:102:000000000-ALU3V:1:1102:13340:11499 1:N:0:1
CTGGACGCATTATCCTCCGCTTATTGATATGCTTAAGTTCAGCGGGTAATCCTACTTGATTCGAGGTCGATCATTTAATAAATAAGTATATGCTCTAGTAGAAAAGACTACCACCGCATATATTTGTTTCTGGCAGACCTTAATTGATTTTCTTAACGAAATAGAGATTATAATGCGTTAATATGTATCAATTTAGAGATCGCTAACAATGATTTTGGAGAGTTTGATTATAAAAACGATCAAATGCTCTCAAGACATGTAGGATAGAATTAAAATAAAATCCTTCATATGAGTTTAAACGACGCTCGAACAAGCATACCTTTCGGAATACCAAAAGGTGCAATGTGCGTTCAAAGATTCGATGATTCAC
+
CCDCDFCCDDCFGGGGGGGGGGGHGHHHGHHHHHHHHHHHHHHGGGGGHHHHHHHHHGGHHHGHHGGHGGGHGHHHHHHHHHHHHHHHHHHHHHGHHHHHHHHHHHGHHHHHHHGGGGGGHHHHHHHHHHHHHHHGGGHHHGHHHHHHHHHHHHHHHHGGGHHHFHHHHHHHHHHGGGHHHHHHHHHHHHDGHHHHHEHHFGGHGHHHHHHFGHHHHHGHHHHFFGHGGHGGGGHHFHHFHHHGHHEGGBHHHHHHHHHHGHGHHHFGFCHHHHHHHHHHHHHHHHHHHHHHHHHHGGGFGGGGHHGHFHHHGHFGFBHGCFCHHHHHHHGHHHHHHGHGHHHGGFFHGGGGFGGGGGFFFFFFFCBCBC
@M02197:102:000000000-ALU3V:1:1102:14190:11560 1:N:0:1
CTGGACGCATTATCCTCCGCTTATTGATATGCTTAAGTTCAGCGGGTAGTCCCACCTGATTCGAGATCAAAGTTGAAAATGACGGGCTCGGAGACGGACTCCAAGCGCCAGGATTAGAAGCGATCCAAGGCAAGACTGGCCATCCCGAAAGATGTCCTCAGCGGTCATAAGATTATCACGCTGAGTAGAACCAATCTCGCAAACGAGGGTCAGCTAATACTTTTAAGGCCAGCCGTTCCAGAAGAGGAGACGGCAAAGCCCAAAACCAAACTGAGACAGCAATAAAGCCATCCAGCTTGAGAATTTCACGATACTCGAACAGGTGTGCTCCTCGGAATACCAAGGAGCGCAAGGTGCGTTCAAAGATTCGATGATTCAC
+
ABBBAFBBBBBFGGGGGGGFGGGHHHGHHHHHHHGGHHHHHHHGGGGGGHHHHHHGHGHHHHGHHHGHHGHHHGHHHHHHHHHGEGGCGFGEGCGEGGGGHHHHHGGGGGGHHHHGHHHHHGDFGGHEBFHHFGHHHCGGHHHGHHGGGGGHHHHEHHGHHHGGGGGHGFHHHGHGGGGGGGGHGHHHGGHGGGGGGGGGGGHGGHHHGGFFHFGHFGHHFFFFGHGGGGGGGGFFHFHHHHFHGHFHGGGGFHEHG0GFHEHGHGHHGF4HGBGBFHHHHHHHHGGFGGGHHHGBHHGHHHHHGGECGHHHFHHGFHEHHGHCHGHGGGEDFHHHGHHGHHHGGGGGHFFCGGECHFGGGGGGGGCFFFFFFFBABA?
@M02197:102:000000000-ALU3V:1:1102:27973:11586 1:N:0:1
CTGGACGCATTATCCTCCGCTTATTGATATGCTTAAGTTCAGCGGGTATCCCTACCTGATCCGAGGTCAAGAGTGTAAAAATGTACTTTTGGACGTCGTCGTTCTGAGTGCAAAGCGCGAGATGTACTGCGCTCCGAAATCAATACGCCGGCTGCCAATTGTTTTGAGGCGAGTCTACGCGCAGAGGCGAGACAAACACCCAACACCAAGCAAGGCTTGAAGGTTCAAATGACGCTCGAACAGGCATGCCCCATGGAATACCAAGGGGCGCAATGTGCGTTCAAAGATTCGATGATTCAC
+
AAAAA?@D@2A5GGDF4FECECEF55DGHHF55AFGHFHHGGCEAEEEAFFCGGEFFHHHHBFFE0BBGHHGHFBABFBFF%GHHHGEEFGGFH;E@?BCFFEFFFFB?FFFGGHBDC@FFB<GGHGHFGEG/CBGCC0FC>C1<C<<CFADFFGHH>;EFDCGHGEEEAGDGFC0CFEGGBBBBEEBDEBCCB9FFAFHHFGFFGFGD9EF:FFB9HGFFFF$%@@;F:>>ED0DB@BFFDFAFHGGGGB12A2DDFGAHFHE0EE0FBCFGEAAEFGFG3BAFA1E>FD3FBFAA1>>
@M02197:102:000000000-ALU3V:1:1102:4642:11599 1:N:0:1
CTGGACGCATTATCCTCCGCTTATTGATATGCTTAAGTTCAGCGGGTATTCCTACCTGATCCGAGGTCACCCTGTGAAATAAAAGGTTAGACCGGCCCGACGAGACCTTGCAACTCCCCGCGTGCCTCGAAAGACTCGTTGCGAAGAGTGTACCACGGAGGCCGTCATTGTCTTTGAGACCAGTTGCGGACGAACCACAACGCGGCCCAACACCCAGACCAAAAGTTGGAGAGAGGATAATGACGCTCGAACAGGCATGCTCACCGGAATACCAGAGGGCGCAAGGTGCGTTCAAAGATTCGATGACTCAC
+
>A33>43>DABFGGGGGG2EEGFHH5FGGBFDGFGHFFHHGFHGCCECFGGHHBHHH33BA5C1EGEHG331F?3B@44F4FG3B1@B91D3G>/EE///>;<9?EE4BD<11@011@=@?;A<./>CE00;99<#;9./<.GFGCAC#.C#;:00..-#,4<??B1AC1#=*B9B19HFEF>/-/B</@/>@B3BFB>;A;#F9>9/?/#89B0B9#/$199#@BD0HG0FF:B279HG?GF1ECC/2GF1GGGBGD1A/A//CGEHHGB1FGF0A0AEHEFB000E1GF3FGF3AB1FFFFDD@AAAA1
@M02197:102:000000000-ALU3V:1:1102:4659:11603 1:N:0:1
CTGGACGCATTATCCTCCGCTTATTGATATGCTTAAGTTCAGCGGGTATTCCTACCTGATCCGAGGTCAACCTGAGAAATAAAAGGTTAGACCGGCCCGACGAGACCTTGCAACTCCCCGCGTGCCTCGAAAGACTCGTTGCGAAGAGGGTCCCACGGACGCCGTCATTGTCTTTGAGACCGGTTGCGGACGAACCACAACGCGGCCCAACACCCAGCCCAAAGGTTGGAGAGAGGATAATGACGCTCGAACAGGCATGCCCACCGGAATACCAGTGGGCGCAATGTGCGTTCAAAGATTCGATGACTCAC
+
BBBBAFBBBBBFGGGGGGGGGGGHHFFHHHHHHHHHGHGHFCCGGGAEHFHGHHGHHHFHGFHGGG?FEHH1GHBFGHHHGFDFBEFGGHHHHFGGGFGCE;BF7GF9FFGG2@;FHHGGG9FCGFHHGGBD86CBGGCCCGDF@@EGADEGFHG4BCCACDF0;:09FHHHGF0GBEFBA#FFDFFADADFFFAAF>:AD/@D;DE?D7EFEA?E1ABAF@A1BHFCFHGHHGAAFFHG?EEGGHHGHFFDEE3F2FEGGEE?HFF5HHGGHHDDE222555GEEE2GCBFGFGGEGG4CBFFBFBBA>?
@M02197:102:000000000-ALU3V:1:1102:6516:11884 1:N:0:1
CTGGACGCATTATCCTCCGCTTATTGATATGCTTAAGTTCAGCGGGTATCCCTACCTGATCCGAGGTCAACCTTGTTGGGGCGGCCGTGAGGCCTGTCTTAACGGCTCGAGGCGAGTCGTCGGACGTGAGAGGGACCGGGGTCCGCCTTTCTGCTACGCCCGGCGGGTCTCGTGACTCTGCCGACTGTTTCGGGGCGCGCCGCGGCACCGAGGGCGCGGCGTCGCCCATCGCCAAGCTGGGCTTGATGGTTGTAATGACGCTCGAACAGGCATGCCCCCCGGAATGCCGAGGGGCGCAATGTGCGTTCAAAGATTCGATGATTCAC
+
BBABBFBBBBBFFGDGGGAEEFEGFFFHGFGGHFHGHHFFF5DEE?EABHHGHFHHBGHHGHGGGGFHFBFGHFEHHHGGGCEEGGCC?FGFGGGGGCFHHGHGGC@DGCGC;..9-/:DFEEF@F:FF:/FDF?@CFDB<=;A;#B;7FBBBFFBFF<=CCD;A?DA@:/BBA#F7BBCBF?;FFDBFF6DDDBB-AB-CFBB-.#AF:8:B/F9@6A-?3.;.DG*;C<CH<E-H8EGH;HGG;GGG0HGEGHDDDC.GHGGFHDGBFFHDC?CFCGHEHHGCFAA2FEEFFE5FGFFAGFFF5DGGGGCGGFFBFFFFBBABB
@M02197:102:000000000-ALU3V:1:1102:15409:11933 1:N:0:1
CTGGACGCATTATCCTCCGCTTATTGATATGCTTAAGTTCAGCGGGTATCCCTACCTGATCCGAGGTCAACCTTGTAAAAATATGGGGTTGAGGCCGGGCTGAAGGACCTTGCAACTCGGTACGTGCTTTGGAAAAGCTCATTGTACCGAGGGTCCAACAGACGCCGTCATTGTCTTTGGGACCGGTGTCCGCACCAGGGCGGCACCAGAGTCCAACACCAAGCCGGGCTTGAGGGTTGATAATGACGCTCGAACAGGCATGCCCACCGGAATACCAGTGGGCGCAATGTGCGTTCAAAGATTCGATGACTCAC
+
CDDCCFCCCCCFGGGGGGGGGGGHHHGHHHHGHHHHHHHHHHHGGGGGHHHHHGHHHHHHHHHGGGGHHHHHHHHHHGHHHHHHHHHGGGGHHHGGGGGGGGGHHHHHHHHHHGHHHHGGGHGGHHHGHHHFGHHHHHHHHHHHHHHHGGGGGGHHGHHGHHHGGGGGGGHHHGHGHGGGGEGGGHGGGGGGGGHHGGGGDFBGFFHHHGHFGHGHFFGGGGFGGHGHGHHHHGHHHGHHHHHGFEEFHGGHHGHHGHGHHGGGGGGHGHHGHHHHHGGGGGFFGGHCFFGGGEBGGGGGGGFFFFFFFBBBBB
@M02197:102:000000000-ALU3V:1:1102:20389:11894 1:N:0:1
CTGGACGCATTATCCTCCGCTTATTGATATGCTTAAGTTCAGCGGGTATTCCTACCTGATCCGAGGTCAACATTCAGAAGTTGGGGTTTAACGGCGTGGCCGCGACGATTACCAGTAACGATGTGTAAATTACTACGCTATGGAAGCTCGACGTGACCGCCAATCGATTTGGGGAGTGTCTTGACGACAGCTCCCAACACCAAGCTGGGCTTGAGGGTTGAAATGACGCTCGAACAGGCATGCCCGCCAGAATACTGGCGGGCGCAATGTGCGTTCAAAGATTCGATGACTCAC
+
CCBCBFCCDDDFGGGGGGGGGGGHHHGHHHHHGHHHHHHHHHHGGGEEHHHHHHHHHHHHHHHGGGGHH;HHH:HHHHHHFGHGGGGG9HH<GGGGGGG@G9B@/CC:FG<=GFB=FH;;C3C#<0FFFFGD0D00/<<0ADGGDC;C0A@@E@EGGGHCGHHFGHGGGHGGHGCHCHHGGHFAFF2HHFEGCGEDGFFFFG:GGCHGGHFEHHGHGHHFGHHGGFGDHHGHHHHHHHGHCGGGG;HGHHHHHHGGGGGGGGGHHHHGGGGHGGGGGGGGGGFFFFFFFBCCCC
@M02197:102:000000000-ALU3V:1:1102:14195:12167 1:N:0:1
CTGGACGCATTATCCTCCGCTTATTGATATGCTTAAGTTCAGCGGGTATTCCTACCTGATCCGAGGTCAACCATTAAAAATTGGGGGATTTAGCGGCCAAAGACGCTGCAACTCCAGTCAAAAGCGAGATAAAAATTTACTACGCTCAGAGGATATCGCAGATCCGCCGTTGTATTTCAGGAGCTACAGCTAGCAAAAGCAGTAGGCTCCCAACACTAAGCTAGGCTTAAGGGTTGAAATGACGCTCGAACAGGCATGCCCACTAGAATACTAATGGGCGCAATGTGCGTTCAAAGATTCGATGATTCAC
+
ABABAFBBBBBFGGGGGGGGGGGHHHHHHHHHHHHHHHHHHGHGGGGGGEHHHGHGHHHHHHHGGGGHHHHGGHHHHGHHHHHHGGGCEHH;HFGGG8GHGF:FGGG?FHHGHF2FGHHHGHHFEADCFEGGHHHHHHHHHHHGG:9GHHHGFHHHHED:GGHBFHGGG@FHGGGGGGHHGGEHHHFHHHHHGHGHGHHHHHHGEFEHEGFFFFFGFFEHGGHGFHHFHHGFBEHHGBF9CE?FH<GHHGFFHFFHHFEHGHHEHHGHGDHHHHCGGGGHHFFEEGGHGGBFG3GGGGFFFFFFFA?1AA
@M02197:102:000000000-ALU3V:1:1102:19126:12186 1:N:0:1
CTGGACGCATTATCCTCCGCTTATTGATATGCTTAAGTTCAGCGGGTAGTCCTACCTGATCTGAGGTCAAATACAGAGTGTGGTTTAGAGTGGGCCAGTGCGAAACTTATTACGCATTCCACTTAGACATTTAAGACGAGCCAAGGCGAGCCATGGCAGCGTCCAAACCATCAGTCAGAAACCTGACGGATGAAGACTATATGACACTCAAACAGGCATGCCCTTCGGAATACCAAAGGGCGCAATTTGCGTTCAAAGATTCGATGACTCAC
+
AABBBF@@BBBFGGGGGGGGGGGHCHGHHHHHHHHHHGHHHFGGGCGEGHFHHHHGGFHHHHEHEGFFHHHHHGHHFHHHHHCGGHHHHHGHGHGGFHGHG@GDGGHHHHHHHGGGGGHHHHHHHHGHHHHHGFHHHFHGGGHEFCGGGGGHHHGGFHGGHFGGHHHHGHHHHHFGHHHHHHGHGHFFHGHGHGGFFGGHGGFFHGFGFFFHHHHHGHFAEFFFFGHGGBFGCCHHGEF2GFCHGEECE4GGBGGGGGFGFFFFFFFABBA?
@M02197:102:000000000-ALU3V:1:1102:25017:12210 1:N:0:1
CTGGACGCATTATCCTCCGCTTATTGATATGCTTAAGTTCAGCGGGTAGTCCTACTTGATTTGAGGTCAAAAAGTGGGGCAGCGCGGTAAGGCGTAGCCAGTCGTGGTTTTCGTAGCAGTCCACACTCACGCAAGTTCGCAAAAAGAATTAGCAACTCACTGGTGATCCAGCATACTGTATTTAAGGTGAGCAGGTGCGCGAAGCGCGCGCCTGCAAACCCATGGACCCGCGCGGGGTGTTTCGTTACAAAACGACCCCTTTTGGAGAAATTCACGACGCTCAAATAAGCATGCTCCAAGGCATACCAAGGAGCGCAAGGTGCGTTCAAAGATTCGATGACTCAC
+
ABBBBF@BBBBFGBEGGGGGGGFHEHHGFHHGHHHFFGGBGFGGEFGGFHHHHHHHHFGFHEG5FFHFFHHHHGDGHHGGGGGGGGG>>FHHG?EF?FHHHHHDC/E?FGFHGHHGGGF<HH9HH9FHH::GGGFGFEFGGGGGH9EHB8HHHHGFH:G;:HHCGF:FHHHFHBFFGGF7GE5F9FF409FFFGE9F:GG??8FFAFC<@D>AEF.F0F?DEBGFFFFCC=/EEE9HHEDAGDGFF0F/FFGEEEE11313FFGDHBGGGAFFE>AEGGGEGE5FADAGB3EBHG3EAD3A3HFHHHG3EE?EGFGFHEA?E4FF5F5DB2B4B455FD5A3BBA
@M02197:102:000000000-ALU3V:1:1102:22246:12180 1:N:0:1
CTGGACGCATTATCCTCCGCTTATTGATATGCTTAAGTTCAGCGGGTATCCCTACCTGATCCGAGGTCAACCTTTGAAAGAGTTTAACGGCCACGACCGCCCGCACTCCAAAGCGAATATGTATCACAACGCTTAGAGACGGACAGCTCGGCCGGAGACTTCAAGGCGCGCGGGAGCCGCGACGCCCAACACCAAGCGAGGCTTGAGTGGCGAAATGACGCTCGAACAGGCATGCCCTTCGGAATACCAAAGGGCGCAATGTGCGTTCAAAGATTCGATGACTCAC
+
CCCCCFCCCCCFGGGGGGGGGCGHHGHHHHHHHHHHHHHHHHHGGGGGHHHHHHHHHHHHHHHGGGGHHHHHHHHHHHHHHHHHHHHHGGGGGGGGGGFCGGGGGGGHHHGHHHGGGGGHHHHHHHHHFGGGGGGHHHHHGFGGGGHHGGGGGHHHGHGGGHGGGGGGGGGGGGFGGGFGGGGHGFHGHFGGGHGGGGFFHHGHHHGGGGHHGGHGGGGGGHGGHHHFHHHHGGGGGGGHHHHGFHHHHHGGGGGGHHHGGGGGGGGGGGGGGFFFFFFFFBABBB
@M02197:102:000000000-ALU3V:1:1102:9754:12369 1:N:0:1
CTGGACGCATTATCCTCCGCTTATTGATATGCTTAAGTTCAGCGGGTAGTCCTACCTGATCTGAGGTCAAATCAAGAGTGCATTGACTGCGGTTTAGAGTGCAGACGGAGACAACTGATGTTTCGTCACACTAAGGCATTTAAGGAAGGCCAGAGGCGATCCCAAAGCTCAATGACGGTCAAGAAACCGCCAGAGAGAAGGTCTAATGACACTCAGACAGGCATACCCTTCGGAATACCAAAGGGTGCAAGGTGCGTTCAAAGATTCGATGATTCAC
+
ABCC@FCCCCCFGGGGGGGGGGGHHHHHHHHHHHHHHHHHHHHGGGGGGHHHGHHHHGHHHHHHHGHHHHHHHHHHHHFHHHHHHHHGHGHGGGGHHHHHHHHHHHGGGGHGHFEHHHHHH:HHGHGHGHHHHHHHHHHFHHHHHHHHGHHHHHGGGGGGGHHHHHHHBGHHGHBGHHHHHHGGHHHHFFGGHHHHGHGFHGHGHGHGHFGHGGHGGGHHFFHGFFGGGGHGHHHGGFHHHHGHGCHHHHGFEGHGGGGFGGGGGFFFFFFFBBBAB
@M02197:102:000000000-ALU3V:1:1102:4754:12422 1:N:0:1
CTGGACGCATTATCCTCCGCTTATTGATATGCTTAAGTTCAGCGGGTATTCCTACCTGATCCGAGGTCAACCTGAAAAAAGTTTTTAGAGGCGACCGGGTCCCTGGGCCCTTGAAACTCTACGCGTGCTCCGGAAAGCTCAGTGCGAAGAGGGTCCCTGGGACGCCGTCATTGTCTTTGAGACCAGTTGGGCCTTGCGGCCAACGCGGTCCAACACCAAACCCGGGGGTTTGAGAGAGGATAATGACGCTCGAATAGGCATGCCCCATGGAATACCAAGGGGCGCAATGTGCGTTCAAAGATTCGATGACTCAC
+
CCCCBFCBCCCFGGGGGGGGGGGHHGHHGGHGHHHHHHHHHHFGGGAFHFHHHHHGHGHHHHGFGGGGHHHHGHCFHHHGGGHHHGHHFHHGGGGCCEGGDFFHGHGHHGHHGHGHHHHHGGGGGGGGGGHGGGGFHHHGHHDGHGGGCDHGFEHGGGGGGFGGDA7GGGGGGFFHGHFGFFFFFFGFFFFFFFFFFGGFDFFFDFHFFFHGHGGGGFFFFGGEFFFF9@HGHFGGHHHFBGHGEEEE02CFGHFEHGFBCECGBABHEFFHGFFFCCEAE0EGBEFAEEAGEFFGGBGEB1CB3FDDD>1A>A
@M02197:102:000000000-ALU3V:1:1102:3952:12412 1:N:0:1
CTGGACGCATTATCCTCCGCTTATTGATATGCTTAAGTTCAGCGGGTATTCCTACCTGATCCGAGGTCAACCTGAAAAAAGTTTTTGGAGGCGACCGGGTCCCTGGGCCCTTGAAACTCTACGCGTGCTCCGGAGAACTCAGTGCGAAGAGGGTCCCTGGGACGCCGTCATTGTCTTTGAGACCAGTTGGCCATGGAGGCGGTCCAACGCGGTCCAACACCAAACACGAGGTTTGAGAGAGGATAATGACGCTCGAACAGGCATGCCCTTCGGAATGCCAAAGGGCGAAATGTGCGTTCAAAGATTCGATGATTCAC
+
>AAAAC>2>AAFFGGGB4AEGGGHHFHH5AG5GF5GHHHHHCHFCAEEFHBFFHCGHG3B5FGEEGFGHDHHHFHHH3F/BB@GFG?@HHCEBEEE;CCDCGGGFEFFHGHHHH<GG:FH:HGGCGCDGGHGFDGCHHHHHFCFE?DCCGF:ACFEFFEGGEC@BBDGGFFHFFGFFFFFEAFFGFF<CBGFF8FBFFDFB,1B=BFGEBBBFBFBFF6EHGFEC?FFF9GHGFGFCEF21:DB2>//>//0//GFGAD110EF//E?CEHGFF1CHFEFGA000GB3EFA000111333GGABB1B331F3?AA>1
@M02197:102:000000000-ALU3V:1:1102:26789:12474 1:N:0:1
CTGGACGCATTATCCTCCGCTTATTGATATGCTTAAGTTCAGCGGGTATCCCTACCTGATCCGAGGTCAACCTTTGAAAGAGTTTAACGGCCACGACCGCCCGCACTCCAAAGCGAATATGTATCACAACGCTTAGAGACGGACAGCTCGGCCGGAGACTTCAAGGCGCGCGGGAGCCGCGACGCCCAACACCAAGCGAGGCTTGAGTGGCGAAATGACGCTCGAACAGGCATGCCCTTCGGAATACCAAAGGGCGCAATGTGCGTTCAAAGATTCGATGATTCAC
+
CCCCBFCCCBCFGGGGGGFGGGGHHHHGHHGHHHHHHHHHHHHGGGGGHHHHHHHHHHHHHHHGGGGHHHHHHH:HHHHHHHHHHHHHGGGG;GGGGGGGGGGGGGGHHGHGHHGGGGGHHHHHHHGHHGGGGGGGHHGHGGGGGEHFGDEGFGGGGGGGGGFGGFGGAGAFFFF<DFGFF>CGGHHFFGHGGGFFFFGGHHHFHFFFFEGF;FFFGEEGHFDHHHHHHFHHGFFGGGGGHHGAGFGFFGE?EEE5HGHGGGGHGGGFFGCGGGFFFFBFF33ABA
@M02197:102:000000000-ALU3V:1:1102:25300:12478 1:N:0:1
CTGGACGCATTATCCTCCGCTTATTGATATGCTTAAGTTTAGCGGGTATTCCTACCTGATCCGAGGTCAACCTTGTAAAAGTAAATAAAGGTGACCGGGCCCAGAGTCCCTTAACTCGAGTACGTGCTGGTTAAAGCTCGATGTACCGAGGGTCCTCTGGACGCCGTCATTGTCTTTGGGACGGGTGGTGACCTAACACCACCGGACGTCCAACACCAAGCCAGGCTTGAGGGGTGATAATGACGCTCGAACAGGCATGCCCTTCGGAATACCAAAGGGCGCAATGTGCGTTCAAAGATTCGATGACTCAC
+
CCCCCFCCCCCFGGFGGGGGGGGHHFHCHHGHHGFFHGHHFGHGGGG?GHHGHHHHGHHHHHE?GCFGHHHHGHHHHHHBGHHHGHHHHGGGHHHHF@EGCGGHHHGGFGGHHHHHHGHGFGHGGGHGFHFGHHHHGGHFGGHHHHHGHGHHHHHFHHHHHHDGGGEGHHHHFHHHHHFGEFGGGGFHFHFHGGGFFFGDEEFGGGGHHHHFHGFGGHHFEGHFHFHHGGGGHH;HHHHHGGGGGFHGHHHHHHHHHGGGGGEAHHHHGHHGHHHEGGGGHHHHFCEGCGGGGGFGGGGFFFFBFFBBBBB
@M02197:102:000000000-ALU3V:1:1102:21122:12463 1:N:0:1
CTGGACGCATTATCCTCCGCTTATTGATATGCTTAAGTTCAGCGGGTATCCCTACCTGATCCGAGGTCAACCTTGTTATAATAAAAAAGGGGAGACCGGGCCAGAGGTCCTTGAAACTCGAGTGCGTGCTCGTGAAAGCTCGTTGCACCGAGGGTCCTCTGGACGCCGTCATTGTCTTTGGGACCGGGGAGGGCCCGAGGGCCCGCCCCTAGATCCAACACCAAGCCGGGGCTTGAGGGTTGATAATGACGCTCGAACAGGCATGCCCACCGGAATACCAGTGGGCGCAATGTGCGTTCAAAGATTCGATGATTCAC
+
CCCCCFDDBCCFGGGGGGGGGGGHGHHHHHHHHHHHHHHHHHHGGGGGHHHHHHHHHHHHHHFGGGGHGHGGHHHHHHHHHHHHHHHGGGGG;/;GGGC;GG;H;HGGHHHHHHH<F;;GHG<HHG;GGG:GGGHEH#89:G@FHG<H;G::G:GHHHH<HH<HCFGGGG:GGGGGGB:GG?9;;FFFF:FF5FF:A5DFFFFFFCHFGFHHHFFHFEFGGEEGFCGGGFFFHHHGGHHGHGHFGHGGEE1GAEHHGFHHHHHHFE1EEGHHHHHHHGHHGGGGGEHHHG2GFGHGGGGGGGFGGFFFFFFFBBBAA
@M02197:102:000000000-ALU3V:1:1102:22417:12510 1:N:0:1
CTGGACGCATTATCCTCCGCTTATTGATATGCTTAAGTTCAGCGGGTAGTCCCATCTGATTTGAGGTCTAAATGTAAAAGGAGCATCGCACCAGGGCGACTCGGTTTGGGAGCGGCTTGAGTACGAATCGGCTGCTAGTTAAAGCATCCTCGACGAAGATCTTATCACGTCGAGTCAATCCGAGCTAGTACCAAGATTGCTTATACATTTGAAGCGAGCTGTGGTGAAACAGCAGCGCTCAGCATCCAACGCAGCTACGCTTTACAAGAAAGTGTAGAGGTTGAGGTATTCATGACACTCAAACAGATGTACCTTTCGGAATGCCAAAAGGTGCAAGGTGCGTTCAAAGATTCGATGACTCAC
+
AAB@AFBBBBBFGGGGGGGGGGCHHHHHHHHHHHHGHHHHFHHGGGGGGHHHHHHHHGHHHHHHGHHHHHHHHHGHHHHHGHHHHHGFGGGGHAFFFFEGGGGGGGGGGGHGGGGGGGCF1?GHGGEE?<DDEGEFFGFHGGHFB9AGHHHDHGFGHGCFHFHECGGGDFFBHHFHGCFFFGAFFAFF=FBFGFHHHGHFFHHHHFGFFHGEGGDFHGB/HHGH;FGHHHH:CGGEHFF9FGHFFHCDDFBHGAGFEEB444BHGHFHHFHHHHHFHEEHFFGHGGDHHGHHGHHHHGFFHHHHHHBHGF3HECGEFGHHHGFGHHHHGHGGHFGHCFGGHGGGGGGGGGGFFFFFFFBAAAA
@M02197:102:000000000-ALU3V:1:1102:15397:12525 1:N:0:1
CTGGACGCATTATCCTCCGCTTATTGATATGCTTAAGTTCAGCGGGTATTCCTACCTGATCCGAGGTCAACCTGAAAAAAGTTTTTAGAGGTGACCGGGTCCCTGGGCCCTTGAAACTCTACGCGTGCTCCGGAAAGCTCAGTGCGAAGAGGGTCCCTGGGACGCCGTCATTGTCTTTGAGACCAGTTGGGCCTTGCGGCCAACGCGGTCCAACACCAAACCCGGGGGGTTTGAGAGAGGATAATGACGCTCGAACAGGCATGCCCTTCGGAATACCAAAGGGCGCAATGTGCGTTCAAAGATTCGATGACTCAC
+
CCCCDFCCDBCFGGGGGGGGGGGHHHHHHHHHHHHHHHHHGHHGGGGEHHHHHHHHHGGHHHFGGGGHHHHHHHHHHHHGGGHHHGHHHGHBGHHHGFFGEHHHHGGHGGHHHHHHHHHHHHFGGGGGGHHGGGGGHHHHHHHHHGGGFGGHGGHHHHHHGHHGGGHGGHHGHHHGGHHHHHHGGGHGGGHFFGFGGHHGGGFGGGHHHFHFGGFGGGGGGGGGFGGGHHGGHHHHHHHHHFHHGGFEEBGEHHGEHGHHHEGGGFGGHHHHHHHHHHHGGAGGHGHG?GGGHGGGGGGGGGGFFFFFFFACCCB
@M02197:102:000000000-ALU3V:1:1102:20607:12542 1:N:0:1
CTGGACGCATTATCCTCCGTTTATTGATATGCTTAAGTTCAGCGGGTGTTCCTACCTGATCCGAGGTCAACCTGAAAAAAATTCGTTTTAGAGGCCGGGCCCGTGACACCTTGAAACTCGACGCGTGCTCCGGAAAGCTCAGTGCGAAGAGGGTCCCACGGACGCCGTCATTTGTCTTTGAGACCAGTTGGTCGCGAACGATCCAACGCGGTCCAACACCAAACCCGGGGGCTTGAGGGAGGATAATGACGCTCGAACAGGCATGCCCTTCGGAATGCCAAAGGGCGCAATGTGCGTTCAAAGATTCGATGACTCAC
+
BBBABFBBBBBFGGGGGGGFGGHHHGBHHGCGHFFHHHHHHHHGGFGEEFGHHHHHHHGHGHHGGGGHHHHHHHHHHHH?EHHHGHHGGHGGFBDGG?CEGGGGGGGHHGHHFHHHGHHGHGGGGGGFEHHGGGFGFH:GHHGHHGGCEGHGFFGGGGGGAACGGGFDHFFGFFFGFFGFFGFHGHFFFFFFGGGHHGFFAAHGFFFDFDA9HFFFFFFEEEECCEF11GFDFHFHGHHFHGDBHHEEACDFGGHGHHHFBHFGFDEAADBFBGDF33HHCAE2CECHHHEAAEEFFBGDBGGGEC4FBFFFAAA>A
@M02197:102:000000000-ALU3V:1:1102:25687:12490 1:N:0:1
CTGGACGCATTATCCTCCGCTTATTGATATGCTTAAGTTCAGCGGGTATCCCTACCTGATCCGAGGTCAAGTCGTAAAAGTGTAGCTTGCTGGACGCTGATCCGCCGGGCCTCCGAGAAGCGCAAATGTGCTGCGCGAGGAGCCGGCACGACCGCCGCCAATGACTTTGAGGCGAGTCCGCGCTCCGGGGAGCGGGACAGACGCCCAACACCAAGCATAGCTTGAGGGTGTAAATGACGCTCGAACAGGTATGCCCTTCGGAATACCAAAGGGCGCAATGTGCGTTCAAAGATTCGATGATTCAC
+
CCDBCFCCCDDFGGGGGGGGGGGHHHHHHHHHHHHHHHGHHHHGGGGGHHHHHHHHHHHHHHHGGGGHHHGHHGFHHHHHFGGHHHHHHHHHHHHGGGGGHHHHGGGGGGGGHHGGGGGHHGGGGGHHHHHHHHGGGGGGGGHGGGGGGGGGGGGGHHHHGHGFHHHHGGGGFHFFFFFGGGGGDFGGGGGGGHHHHGGGGGGGGHGHFGGHHHHGHHHHHHHHHGGHHHHGHHGGGGGHFGHHHGHHHHHGGFGEE2HHHHHHHHHHHGGFCGHHHHGGGGHGGGCGGGGGGFFFFFFFCCCCC
@M02197:102:000000000-ALU3V:1:1102:15916:12711 1:N:0:1
CTGGACGCATTATCCTCCGCTTATTGATATGCTTAAGTTCAGCGGGTATTCCTACCTGATCCGAGGTCAACCTGAAAAAAATTTGGGGTTGGACCGACCCGGAAGGACCTTGCAACTCGATACGTGCTCCCGAAAGAACTCGTTGTATCGAGGGTCCCACGGACGCCGTCATTACTTTTGAGAACCAGTTGGTCGTGAAGTACCACCGACTGTGTTCCAATGCCGCACCCCGGGGGGTGGAAGGAAGGATCATGACGCTCGAACAGGTATGCCCTTCGGAATACCAAAGGGCGCAATGTGCGTTCAAAGATTCGATGATTCAC
+
ABBBBFBB@2AFGGGGGFGAEEEGFFHHFHFHGHHHGHFBHFFGEEEEBDDGGHHHFFBFDGFEE@EEGB@EGFEFG3BE/FEFHF??EE@EFFFEEGCCGGGGGGFFEHHFEH<GEDEAFEGA1&<FG<EDDF9DH<F;0AHGHEHHB;:CDCGHEEBF-;?@;AB@BFF7FFFF7FFB9AFCFF.95:B:.CBBGFFFFFGGGFCD.BBD5BBBFFFFFFFF>B4BEA>>?;BBHFCDEF0B2@@1D@1B//?//0//A1B11BGHHFB///AA0A222AAAAB00A00A1ADFA000AFFDB33FEFB1133FBB11>1>
@M02197:102:000000000-ALU3V:1:1102:19771:12839 1:N:0:1
CTGGACGCATTATCCTCCGCTTATTGATATGCTTAAGTTCAGCGGGTATCCCTACCTGATCCGAGGTCAACCTTTGAAAGAGTTTAACGGCCACGACCGCCCGCACTCCAAAGCGAATATGTATCACAACGCTTAGAGACGGACAGCTCGGCCGGAGCCGTCAAGGCGCGCGGGAGCCGCGACGCCCAACACCAAGCGAGGCTTGAGTGGCGAAATGACGCTCGAACAGGCATGCCCACCGGAATACCAGTGGGCGCAATGTGCGTTCAAAGATTCGATGACTCAC
+
AAA?AF11>AAFGGGGGGGGGGGHHHFHGHHHHHGHHHHHHHHGGGGGHBHHHHHHH1FHHH:GGGGHHHHHH7EFFHHFHH8G;HHG9E@@EF?9>EECE499BB<FG111FF0ECC0FF;?1?FFDDE<@;<EGF19AFCC@;EC0<.:C6CC-<#A#;C<;A9?9F@?/>/</;;@=@@@0E9E9?BFEA/1F?B3?93EB9';9EE2@:HHGGGGGHEGHHHHHHHGHHGGGGE?HGHHHHHHHG2GGGGGHHHHGGGGHGGGGGGGGGGFFFFFFFBBABB
@M02197:102:000000000-ALU3V:1:1102:28538:13086 1:N:0:1
CTGGACGCATTATCCTCCGCTTATTGATATGCTTAAGTTCAGCGGGTATCCCTACCTGATCCGAGGTCAACCTTTGAAAGAGTTTAACGGCCACGACCGCCCGCACTCCAAAGCGAATATGTATCACAACGCTTAGAGACGGACAGCTCGGCCGGAGACTTCAAGGCGCGCGGGAGCCGCGACGCCCAACACCAAGCGAGGCTTGAGTGGCGAAATGACGCTCGAACAGGCATGCCCTTCGGAATACCAAAGGGCGCAATGTGCGTTCAAAGATTCGATGACTCAC
+
>AABBFDBBBBFGGGGGGFGGGGHHHHGCGHHFFFHGHGHHGHGGGEAHHHHHHGHHGHHHHHGGGGHHGHHHHGHGHHHFBGHHHHHGEGGGGGGCGCEGGGGGGGHHGHHHGFFGGGHHHGHHHHHGGGGGFGGHGHGGFGGGGGHGGCCFGHHGGGHGHGGGFGGGGGGGFBGCGGDGEFFFGHGGFFGFFFFFFGGGCCGBHG:GEFGHHFFGGEGHHDFFEFGGEHHFFEEEGGHGF5FFGGHHFGGCGGFHHHEEEFCGDGFDFGCBF4FFFFDDA>3>3
@M02197:102:000000000-ALU3V:1:1102:2496:13088 1:N:0:1
CTGGACGCATTATCCTCCGCTTATTGATATGCTTAAGTTCAGCGGGTATCCCTACCTGATCCGAGGTCAACCTTTGAAAGAGTTTAACGGCCACGACCGCCCGCACTCCAAAGCGAATATGTATCACAACGCTTAGAGACGGACAGCTCGGCCGGAGACTTCAAGGCGCTCGGGAGCCGCGACGCCCAACACCAAGCGAGGCTTGAGTGGCGAAATGACGCTCGAACAGGCATGCCCTTCGGAATACCAAAGAGCGCAGTGTGCGTTCAAAGATTCGATGATTCAC
+
AAA@11ADDAAFGF3G1GAC000BFFFHFGFDGGBHHFFFGGHGCGCEHFFHHDBGFHGHHF0//EEG1#F9FFGHF9GGF:GBGGH=/@AEE9EEEECGC/@CCBC0?G:FGG3CC?FGHG9GGFGHH?/@F7GHHHFHGGCCGEGHGCCEG00D?@GF=BFGF5.>?#;9>C@<BA@<@<;B;//;EFA/FAA?EBA@=@/F@FEA;>BB>2;?9/E?0/?DD;AB2EEFB9/B/+/;HDDG9F0GGB0B000GAB0E0E0AE1333BEA1B1133DB311>11
@M02197:102:000000000-ALU3V:1:1102:3964:13076 1:N:0:1
CTGGACGCATTATCCTCCGCTTATTGATATGCTTAAGTTCAGCGGGTATCCCTACCTGATCCGAGGTCAACCTTGGAAAAATAGACCGAAGGTCGATTGTCCGGCGGCCGTCGCCCAGCACTCCAAAGCGAGATATTTTACTCCTACGCTCGAGGCTAGGACGCCGTCGCCGCGGTCTTCAAGGCCCGTCCGGCAGCGGGCGTTGCCCAATACCAAGCAGAGCTTGAGGGTTGAAATGACGCTCGAACAGGCATGCCCTCCGGAATACCAGAGGGCGCAATGTGCGTTTAAAGATTCGATGATTCAC
+
A?11>C@AAAADGGGGGGGGGGGHHHHHHHGHHHHGGFGHFHHFGGGEH1FHHHHHHHHHGHHGGGFHHHHHGHDCFFHEHHF9:FH/EE//1BE>FFG19FF/<@/<@C//AC?EC<GFHEGF9/ECGGAC@ABC;GF#GF#=9CCDCCAA@;A9GF;-CF9-@>@;@@B<#@HGFB1BFBC@AAB??BF??C@BA@=#<G;BAEFFDF4?BFF&AA@G=G;9AGBGG:(@@94G?EEEFGGEGGAEHFEAHGGGEAAEHFHGAHGBHGA?GEGGHHGDEECGED55F5FGGFCFBFFFFFA@AAA
@M02197:102:000000000-ALU3V:1:1102:21446:13153 1:N:0:1
CTGGACGCATTATCCTCCGCTTATTGATATGCTTAAGTTCAGCGGGTATTCCTACCTGATCCGAGGTCAACCTGAGAAAAATTGTTCGTTTTCACGAGGTGGCCGGGCCCATGAGACCTTGCAACTCAACGCGTGCTCCGGAAAGCTCAGTGCGAAGAGGGTCCCACGGACGCCGTCATTGTCTTTGAGACCAGTTGGGAGGACGGACCCCCCAACGCGGTCCAACACCAAACCCGGGGGGTCTGAGGGAGGATAATGACGCTCGAACAGGCATGCCCTTCGGAATGCCAAAGGGCGCAATGTGCGTTCAAAGATTCGATGACTCAC
+
CCCCCFCCCCCFGGGGGGGGGGGHHHHHHHHHHHGHHHHHFHHGGGEGHHHHHHHHHHHHHHHGGGGHHHHHHHHHHHHHHHHHHHHGGHGGGHHHGGGFHGHHGGGGGGGHHHHHHGHHHHHHHHHHHHGGGGGGGHHGGGGGHGHHHHHHHGGFGGHGGGHHHHHGGGGCGGGGGGFGGFFFFFFFFFFFFFFFFFFFFFFFFFFGGGGHFGGGGGHHGHHGHFGGGGGFGGFGFFHHGGGHHHGHHHHGHGHHGGGCGHGGHHHHHHHHHGGGGGGEHHHHHFHCHHHGGGGGHHHHGGE?HGGGGGGGGGFFFFFFFFBBABA
@M02197:102:000000000-ALU3V:1:1102:9069:13128 1:N:0:1
CTGGACGCATTATCCTCCGCTATTGATATGCTTAAGTTCAGCGGGTATTCCTACCTGATCCGAGGTCAACCTGTAAAAGCAAATAAAGGGGACCGGGCCCAGAGTCCCTTAACTCGAGTCCGTGCTGGTTAAAGCTCGATGAACCGAGGGTCCTCTGGACGCCGTCATTGTCTTTGGGACGGGTAGTGACCTAACACCACCGGACGCCCAACACCAAGCCAGGCTGGAGGGGTGATAATGACGCTCGAACAGGCATGCCCTTCGGAATACCAAAGGGCGCAATGTGCGTTCAAAGATTCGATGATTCAC
+
>1A11>DDDA1FGGGGGGGGG?EGFDF2BEF2F2G1GHFF2FAEG/A1FGHD2AGA1B11F0/AEEF1G1F0EG2GHH101B1FE)1@9#/A>E/4FEE<///FAFDGHBFBD2GBFF@1@9#@/#>F0@1F1F1BA/CG9$2AF</.>@</<09=00@C--:0;;FC;;000;C9FDEA<000%F0>90<19<BBFF*EFB>9@B#GEF?9EGE1B1199#E3B#FF/EFH;9D5BHGGGGGCHGHHHFHGF1FAF?B0B2HFHHHFHHE332GGGGHGFGAEEEACGGGGGGGG4CFBFFFFAAA?A
@M02197:102:000000000-ALU3V:1:1102:8491:13196 1:N:0:1
CTGGACGCATTATCCTCCGCTTATTGATATGCTTAAGTTCAGCGGGTATCCCTACCTGATCCGAGGTCAACCTTTGAAAGAGTTTAACGGCCACGACCGCCCGCACTCCAAAGCGAATATGTATCACAACGCTTAGAGACGGACAGCTCGGCCGGAGACTTCAAGGCGCGCGGGAGCCGCGACGCCCAACACCAAGCGAGGCTTGAGTGGCGAAATGACGCTCGAACAGGCATGCCCTTCGGAATACCAAAGGGCGCAATGTGCGTTCAAAGATTCGATGATTCAC
+
BBABAFBBBBBFGGGGGGGGGGGHHGHHHHHHHHHGHHHHHHHGGGGGHHHHHHHHHHFGHHGGGGGHHHHH:HHHGHHGHGBGHHFHFGGGGGGGGGGGGGGGGGGHHHHGHGGGGGGHHHHHHHHHGFFFGFFHGHHHFDDGGGHGHGGGGHGHGGGGGGGGGGGGGGGFFFFGFEGFFFFGGFFFFFHGGHFFFFDGHEHHHFGEFFHHGAFGGGEEDGEFHHGGGGFGFFBCFABHHHFFGFGFHGCGECDHHFFEEEE4GGCFFGGGGFBFFDBFFAAA33
@M02197:102:000000000-ALU3V:1:1102:19548:13229 1:N:0:1
CTGGACGCATTATCCTCCGCTTATTGATATGCTTAAGTTCAGCGGGTAGTCCTACCTGATCTGAGGTCAAATCAAGAGTGCATTGACTGCGGTTTAGAGTGCGGACGGAGACAACTGATGTTTCGTCACACTAAGGCATTTAAGGAAGGCCAGAGGCGATCCCAAAGCTCAATGACGGTCAAGAAACCGCCAGAGAGAAGGTCTAATGACACTCAGACAGGCATACCCTTCGGAATACCAAAGGGTGCAAGGTGCGTTCAAAGATTCGATGATTCAC
+
CCCCCFCCCCCFGGGGGGGGGGGHHHHHHHHHHHHHHHHHHHHGGGGGGHHHHHHHHHHHHHHHHGHHHHHHHHHHHHHHHHHHHHHHHHHGFGHHHHHHHHGHHGHGGGHHHHHHHHHHHHHHGHGHGHHHHHHHHHHHHHHHHHHHHHHHHHHGGGHHGGHHHHHHHHHHHHHHHHHHHHHGGGGGHGHHHHHHHHHHHHHHHHHHHHHHHHHHHGHHHHHGFGGGGGGHHHHHGFHGHHGHHHHHHHGGGGHGGGGGGGGGGFFFFFFFBBBCB
@M02197:102:000000000-ALU3V:1:1102:14347:13282 1:N:0:1
CTGGACGCATTATCCTCCGCTTATTGATATGCTTAAGTTCAGCGGGTATCCCTACCTGATCCGAGGTCAACCTTTGAAAGAGTTTAACGGCCACGACCGCCCGCGCTCCAAAGCGAATATGTATCACAACGCTTAGAGACGGACAGCTCGGCCGGAGACTTCAAGGCGCGCGGGAGCCGCGACGCCCAACACCAAGCGAGGCTTGAGTGGCGAAATGACGCTCGAACAGGCATGCCCTTCGGAATACCAAAGGGCGCAATGTGCGTTCAAAGATTCGATGACTCAC
+
ABBBBFD?@AAFGGGGGGGGGGGHHHHHHHHHHHHHHHHHGHHGGEFGHFHHHHGHHHHHHHHGGGGHHHGFGHHGGDHFCGHFHD;:19/>9GGEGFFCED?D#B3FGHGFHGGBC?GGF<FGFGHHHABBCFBGGB1GF;CCCGEHF:@EDCGGGAEFFGCFC@ADFGABFF/@AEDFFF=BBHGGHEFCGHGFEFHGHEHHHHEDEA9FHFHEFEEABFGFGBEHEEHHGGEEF2EHHHHHHHHHGBGGGGCHGHHGEEGHGGGGGFGGGGFFFFFFF3BBBA
@M02197:102:000000000-ALU3V:1:1102:14326:13476 1:N:0:1
CTGGACGCATTATCCTCCGCTTATTGATATGCTTAAGTTCAGCGGGTATCCCTACCTGATCCGAGGTCAATCATAAAAAAGTTTGGGGTTCTGGCAGGACACCACCGGGACTCTGTCGCGAGGAGTATTACTACGCGTAGAGCCAGGAGGCACCGCCACTGCTTTTAAGGGCTGCCCTGTGACGGGCAGGCCCCAACACCAAGCTGAGCTTGAGGGGTGATAATGACGCTCGAACAGGCATGCCCCCCGGAATACCAAGGGGCGCAATGTGCGTTCAAAGATTCGATGACTCAC
+
CCCCCFCCCCCFGGGGGGGGGGGHHGHHHHHHGHHHHHGFHHHGGGGGHHGHHHHHHHHHHHGGGGGHHHH<H<HHHGH:GFH<HGGGG;H<HHH<G;;H<HG<H;GGG;GHH<HHHG:GGGGGFHHH:;HHHHGGGG;C9<FH;HHHGGFGHGGGGGGGGGGGGGGGGGGGGGGGFGGGGGGGGGGFGGGGHHGGFGGHHHHHGHHFFFHGGGGHHHHGHGHFFFFDFDFFGHGHHHHFGGGFGGGHHHHGHHHHHHGGFEAFFBFGGGGFGGGGFGGGGFFBFFFFFBBBBB
@M02197:102:000000000-ALU3V:1:1102:5095:13581 1:N:0:1
CTGGACGCATTATCCTCCGCTTATTGATATGCTTAAGTTTAGCGGGTATCCCTACCTGATCCGAGGTCAACCTGAAAAAAGAGGTTGGACGGCACACTCCGACCGGCCACCGACGCGAGACAGATGCCACAACGCGAGGGGACGGACGGCGTGGCCGGCGACATTGGGGCGGGCGGCTAGAAGCCGCGGCGCCCAACACCCAGCCGGGCTGGATTGGTGACAATGACGCTCGAACAGGCATGCCCCCCGGAATACCAGAGGGCGCAATGTGCGTTCAAAGATTCGATGATTCAC
+
3>ABAFBBBBBFGGGGGGGEEEEDHHHHHGHGHGGFHHHHH5DAAEEEGGFFHHCGHFFHH5GGGGGHHHHGHEFGGGA9E3GEGH;EGBE?EFEFAGGHGG?@CFGC;EFACGEFGGGGFHFF:BHF<HHGDGGGAAAFFEGAAFAFFFFBCF@FCFAC/B;ABFB?@BA@DA;D/B/.;:/@.@@?@?C-:B5:.,.AA:.C;.<@0D/G<9BDF/1F<1A/A<CG:?/?9DHGBF#<</4?EBABFDFGF11HGA00000FHFGAAA01B1AA33EEA1FFDFFFD1AAAA
@M02197:102:000000000-ALU3V:1:1102:28879:13625 1:N:0:1
CTGGACGCATTATCCTCCGCTTATTGATATGCTTAAGTTCAGCGGGTATCCCTACCTGATCCGAGGTCAACCTTTGAAAGAGTTTAACGGCCACGACCGCCCGCACTCCAAAGCGAATATGTATCACAACGCTTAGAGACGGACAGCTCGGCCGGAGACTTCAAGGCGCGCGGGAGCCGCGACGCCCAACACCAAGCGAGGCTTGAGTGGCGAAATGACGCTCGAACAGGCATGCCCTTCGGAATACCAAAGGGCGCAATGTGCGTTCAAAGATTCGATGATTCAC
+
ABCCCFCBCCCFGGGGGGGGGGGHHHGHHHHHHHHHHHHHHHHGGGGGHHHHHHHHHGFHHHHGFGEHHHHHCGGHGGGHHGGHHHHHGGGGGGGGGGGGGGGGGGGHHHGHHGGEGGGHHHHHEFGGHGGGGGGHHHHHGGGGGGHFGGGGGGHHGFHHHGGGGGGGGGGGGGFFDGGGFGGFFHHEFFFGGHGGGGEEHHHGFHGGGGHHHHHGGGGDHHGHHFHFHHGHFGGGGGGGHGHHHHHHHHFFGGGHHHHGFFGHGGFGGGGGGFFFDFFFFBBBBB
@M02197:102:000000000-ALU3V:1:1102:29489:13728 1:N:0:1
CTGGACGCATTATCCTCCGCTTATTGATATGCTTAAGTTCAGCGGGTATCCCTACCTGATCCGAGGTCAATCATAAAAAAGTTTGGGGTTCTGGCAGGACACCACCGGGACTCTGTCGCGAGGAGTATTACTACGCGTAGAGCCAGGAGGCACCGCCACTGCTTTTAAGGGCTGCCCTGTGACGGGCAGGCCCCAACACCAAGCTGAGCTTGAGGGGTGATAATGACGCTCGAACAGGCATGCCCCCCGGAATACCAAGGGGCGCAATGTGCGTTCAAAGATTCGATGACTCAC
+
BCCCCFCDBBBFGGGGGGGGGGGFHCHGHHHHHHHHHHHHHHHGGGGGHHHGFHHGHGHHHHHGGGGHHGHHFHHGHHHG:F/<HGGGGGFHHHHHG?GHHHGHHGG?5GGHHHHHGEFGCFGGGGHHH<HG<HGGGGGCGHFHHGHHG:GGGGFFGFFFGGGFFGGGGGGGGEGGGGGFGGGFGFFFGGGGHGDGGGGHHFGFFFHHFHFGFGHHGHGHGFHGFFFFGGDHHFHHGHGGBFEGGGGHHHHHGHBG2GGGGGGHHGHFFF?HGGDFGFGGGGFFFFFFFBBBBB
@M02197:102:000000000-ALU3V:1:1102:29192:13982 1:N:0:1
CTGGACGCATTATCCTCCGCTTATTGATATGCTTAAGTTCAGCGGGTATCCCTACCTGATCCGAGGTCAACCTTTGAAAGAGTTTAACGGCCACGACCGCCCGCACTCCAAAGCGAATATGTATCACAACGCTTAGAGACGGACAGCTCGGCCGGAGACTTCAAGGCGCGCGGGAGCCGCGACGCCCAACACCAAGCGAGGCTTGAGTGGCGAAATGACGCTCGAACAGGCATGCCCTTCGGAATACCAAAGGGCGCAATGTGCGTTCAAAGATTCGATGATTCAC
+
AAAAACDDDA@1FGGGGGGGGGFHHHGHHHHGHHHHHHHHHHHGGGGGHFHHHHHHHGHHFHHFGGGFHGDEGFFHGHHHFF9FHHHHA/AEEFC/>EECE?CCCCGFGGHFHHGGGGFGGFFHHHDGHGFGGFCEHFFHFC0GFEGHEACCFCFHGGGHHGGGD?CFGFGFEDCFFDCDE?EB;@?GGF?EGHGGEF3EEHGGEAFEFFFGHHGGGGGGHHEFHHHHBGGHEGGGGFEFHHHGHHGGHGFEE?CHHHHEEAGHGCFFCGGGGCFFFD5FF?BBBA
@M02197:102:000000000-ALU3V:1:1102:7464:13984 1:N:0:1
CTGGACGCATTATCCTCCGCTTATTGATATGCTTAAGTTCAGCGGGTATTCCTACCCGATCCGAGGTCAACTTGTTTGATTGAGGTTAACGGCGTGGCCGCCCGTCCCACCAGCGAGATTGTGCTACGCTTGCGAGATCAGGGTCGTCCAGCCGGCGAAATCGGGGCGCGGGGAGGTCCCGTCGCCCAATACCAAGCCAGGCTTGATGGGTGTTAATGACGCTCGAACGGGCATGCCCCCCGGAATGCCAGAGGGCGCAATGTGCGTTCAAAGATTCGATGATTCAC
+
CCCBBFCCCCCFGGGGGGGGGGGHHHHHHHHHHHHHHHHHGHHGGGGGHHHHHHHHHGGGGGHGGGGHGHHHHHGHHHHHHHHHHHHHHHGGGGGGGGH@CCGF<AGG2FFEFEG2CCFHBGF<GFFCDAFGGGBCDGHFHFFCGFCFG?GFGCBBFFFFEFAEFFAFFFFFFFGGGGFFGAGGEDD0EBCGFF0HGEHGHGHFFHFGGH;HHFFHFFFGGFH?HGGGHFHHHGGGGFEFGGFHHGHHFHFGEE?AHGHHGGGGHGG3GDFFEF1CFFFBFFAAA@A
@M02197:102:000000000-ALU3V:1:1102:8773:14159 1:N:0:1
CTGGACGCATTATCCTCCGCTTATTGATATGCTTAAGTTCAGCGGGTATCCCTACCTGATCCGAGGTCAACCTTGGAAAAATAGACCGAAGGTCGATTGTCCGGCGGCCGTCGCCCAGCACTCCAAAGCGAGATATTTTACTACTACGCTCGAGGCTAGGACGCCGTCGCCGAGGTCTTCAAGGCCCGTTCGGCAGCGGACGTTGCCCAATACCAAGCAGAGCTTGAGGGTTGAAATGACGCTCGAACAGGCATGCCCTCCGGAATACCAGAGGGCGCAATGTGCGTTCAAAGATTCGATGATTCAC
+
>AA?AFDBDBBFFFFFGGGGFA2BFEEHHHF5AEGF5GFGHHHGCEEEGDBFG3FGHHHFFGEEEGEFCEGHFFHHGFGGFFHH;HHGCEEFBDEC?DFFGFDGEB<BD@@CECAFGCFHH;FHFHH/GGDC<C0CFGHHHGGGCHGEGGGGGGGGGFFCGFGGBBCGGEAFGCHDFFGBFFFFAAGCGFEF?D?BFEGECGFFGFFFFHGGGHFBFGHFFFGHHBFFFHHFHGGG1GGEE??1GGFFFBEFGEDGEEFEFGFE5DF3GHGCEEEGHHHHEGEFFGFFGFCGEF4C45BFFF>3AA?
@M02197:102:000000000-ALU3V:1:1102:23179:14209 1:N:0:1
CTGGACGCATTATCCTCCGCTTATTGATATGCTTAAGTTCAGCGGGTATTCCTACCTGATCCGAGGTCAACCTTGTAAATATAAAAGGGTTAGACCGACCCGACGAGACCTTGCAACTCCCCGCGTGCCTCGAAAGACTCGTTGCGAAGAGGGTCCCACGGACGCCGTCATTACTTTTGAGAACCAGTTGGTTTGACCCGACTTGGTTCCAATGCCACACCCCGAGGAGTGGAGAGAAGGATAATGACGCTCGAACAGGTATGCCCTTCGGAATACCAAAGGGCGCAATGTGCGTTCAAAGATTCGATGACTCAC
+
A33AAFBBBBAFGGFGGGGGGGGHHHHHHHHHGHHHHHHHGGHCGFEGHHHHHHHFHHHHHHHGCEGHHHHHGHF3GHGHHFED4@G??GGH9@ABEC;EGA@EB/BDAFCF9FF2D@<GHGFGD@GBBEGFBFD/CFHC.0DCAFGGGG.C..DHF0A9AB?-->1A@F99<F9BBBFE<?1;EFF/GF@2@;CCB/;B3B/AFBBEFBB39BFEE//CGEA;GEEFB0FGDH;G@@GE(5GHGFEFFG1GHGHHHHHFFGGGEEA2HHHHFHHHHHCAEEE2CHHGGGGEFBGGGGGGGGGFFFFFFFAA@AB
@M02197:102:000000000-ALU3V:1:1102:13475:14418 1:N:0:1
CTGGACGCATTATCCTCCGCTTATTGATATGCTTAAGTTCAGCGGGTATTCCTACCTGATCCGAGGTCAACCTGAAAAAAATTCGTTTTAGAGGCCGGGCCCGTGACACCTTGAAACTCGACGCGTGCTCCGGAAAGCTCAGTGCGAAGAGGGTCCCACGGACGCCGTCATTGTCTTTGAGACCAGTTGGTCGCGAACGATCCAACGCGGTCCAACACCAAACCCGGGGGCTTGAGGGAGGATAATGACGCTCGAACAGGCATGCCCTTCGGAATGCCAAAGGGCGCAATGTGCGTTCAAAGATTCGATGACTCAC
+
CDDCCFCCDDDFGGGGGGGGGGGHHHHHHHHCGHHHHHHHHHHGGGGGHHGHHHHGHHHHHHHGGGGHHHHHHHHHHHHGGHHHGHHGGHHHGHGGGGGGGGGGGGGHHGHHGHHHGHHGHGGGGFGFFHHGGFGFGHHHHHHHHGGGGGGGGGGGGGGGGFGAGGHHGHHHHHFHHGGHHHGFFGHFFGGGGFHHHGGBFGGGFGGGHHHHHFFFFGGEGFGGGGGHFGFFHHGGHHHHHHHHHGGDGGHHEGHGHHHHHEGGCAFGGHHHHHHHHFGHGGGGCCHHHGGECHFGGGGGFEFFCFFFBFFBAAA3
@M02197:102:000000000-ALU3V:1:1102:27806:14391 1:N:0:1
CTGGACGCATTATCCTCCGCTTATTGATATGCTTAAGTTCAGCGGGTAGTCCTGCCTGATTTGAGGTCTAAAATTGAAAGTGACTGAAGTCGCATTAGAAGCGTCCTCGGTTTGAAATTGATTGCAACGTAATCAGCGAATAGTATTATTACGCCGAGTCAAGCCGTTGCTATTCAAAGCTGGGTGCGCTCGTGTATTTCAGCTGAGCCGATCCGATAAACGGTCCGACAGGCAGCCATAATCCAAGCCCTAACGCCCGTCTCATTACAAAACAGGGGGGTTGAGAGATTCACGACACTCAAACAGGCATACTCTTCGGAATACCAAAGAGTGCAAGGTGCGTTCAAAGATTCGATGATTCA
+
CCCBBFBCCCCFGGGGGGGCGFGGHHHHHHHHHHHHHGHHHHHGGGGGGHHHHGHHHHHHHHHHGHHGHHEGHHHHGHHHHHHHHHHHHHHGGGGGHHHGGHGGGGGHGGGEGGHHGHHHHGHHGHFHGHHHGGFH:GGGGGHFGHFGHH<EAF@DGF9HH<HHGCAGDGHHHHGGHGGG:HGDGGGGGGGGFGFGHGGFGGCBGFGGGGGGFFFHFEFFFFFDFFHHFHFEGGHHFHFGGFGGGHGHHEE@EFGCGGHHHEFHFGFGHG3HEGEGGGHHGHGF5DHFGGEFGHGHFEFEHHHGB3HHGFACGFGGHHFFFFFFFHHHGHHFHHFCGGGGGGGGGFGCGGFFFBFFFBB?AA
@M02197:102:000000000-ALU3V:1:1102:28472:14510 1:N:0:1
CTGGACGCATTATCCTCCGCTTATTGATATGCTTAAGTTCAGCGGGTATTCCTACCTGATCCGAGGTCAACCTTGTGATAAAATAAAGGGTGTGACCGACCCGACGGGACCTTGCAACTCCCCGCGTGCCTCGTAAAAGACTCGTTGCGAAGAGGGTCCCACGGACGCCGTCATTGTCTTTGAGACCAGTTGCGGGGCGAACCCCGAACACGGTCCAACACCAAACCAGGAGGTTTGAGAGAGGATAATGACGCTCGAACAGGCATGCCCACCGGAATACCAGTGGGCGCAATGTGCGTTCAAAGATTCGATGACTCAC
+
BCCBCFCCCCCFGGGGGGGGGGGHHHHHHHHHHHHHHHHHHHHGGGEGGHHHGHHHFHHHHHHGGGGHGHHHHHHHHHHHHHHHHHHGGGHGEFHHHG;GGDECEFGGGGGHHFHHHHHHHGGGGGGGGHHHGHGHHHHGHHGEGGHGGGFGGHEFGGGGGGGGGGGGGHHHHHHFGHHHHHGGFFHHGGFGGFFFGGHGFGDGFHHHGFGGFGHHFGFFGGHEHHHHGHFFGBGHHHHHHHHFHHHHGGGGGHHGHHHFHGHGHHGGFEEGHHHGGEACFFGDF?FGGHHHECGGCGFFFGGGGGGFFFFFFFBCCBB
@M02197:102:000000000-ALU3V:1:1102:22939:14546 1:N:0:1
CTGGACGCATTATCCTCCGCTTATTGATATGCTTAAGTTCAGCGGGTATTCCTACCTAATCCGAGGTCAACCTTAAGAAATTAGTTAAAAACAAATGCTTTAACTAGAAAGACCGGGCCGCAAAGACCGCCTCAGTGTATGCTATAAGCTCGCTGCACCTGGGGTCATTCACGACGCCGCCATTGTCTTTCGGGCCTATCTCTAACGATAAGGACCCAATAACAAGCCGAGCTTGAGGGTTGATAATGACGCTCGAATAGGCATGCCCTTCGGAATACCAAAGGGCGCAATGTGCGTTCAAAGATTCGATGACTCAC
+
DDDDDFDDDCCFGGGGGGGGGGGHHHHHHHHHGHHHGHHHHGHGGGGGHHHHHHHGGHHHHHGGGGGHHHHHGHHHFHHHHHHGHHHHHHHGHHHHHFHHHHHHHHHHHHH<HHGGGGG9GGGGGHGHGGGGGHHHHHHHGHHHHHHHGHHGGGGGGHHHHHGGEEHHHHHHHGGGGGGHHGHHHGGGGGGFHGHHHFFFGFFHHGHHHHGHHGGHHHHGHHGGGGGGFFHHHHHHGHHHFHHHHHGGGGGHHFHHHHHHHGHGGGGGGGHHHGHHHBHHHGGGGDHHHHGGGGHGGGGGGGGGGFFFFFFFAABBB
@M02197:102:000000000-ALU3V:1:1102:18748:14574 1:N:0:1
CTGGACGCATTATCCTCCGCTTATTGATATGCTTAAGTTCAGCGGGTATTCCTACCTGATCCGAGGTCAACCATTAAAAATTGGGGGATTTAGCGGCCAAAGACGCTGCAACTCCAGTCAAAAGCGAGATAAAAATTTACTACGCTCAGAGGATATCGCAGATCCGCCGTTGTATTTCAGGAGCTACAGCTAGCAAAAGCAGTAGGCTCCCAACACTAAGCTAGGCTTAAGGGTTGAAATGACGCTCGAACAGGCATGCCCACTAGAATACTAATGGGCGCAATGTGCGTTCAAAGATTCGATGATTCAC
+
BBCCCFCCCCCFGGGGGGGGGGGHHGHHHHGHFHHHG5BFAEFECGEEHHGFHHHHHFHGHHHGGGEFHFHHGHHHHHGHHFFFGFGGGHGHFHGGGGGHGDGG?BCADFFHHFBFFHHGHGHFADDGFGHHGFFGHHHGHHHDCEGGHHFGH8HHFC7GGGGHHHGGHHGHHHHHGGHHHHGHHHGHHGHHHHHHHHGGHHFGFFFHGHFFGFFFFFHHHFHHGGHHHHEFHFGGGFFFGGGGHHGHFFHHHHGHHEEHFE5FHEHGHHBHHHAEGGGGHHGFCEFHGGGFGGFEFGFFFD5FFBBBBA
@M02197:102:000000000-ALU3V:1:1102:12289:14663 1:N:0:1
CTGGACGCATTATCCTCCGCTTATTGATATGCTTAAGTTCAGCGGGTAGTCCTACTTGATTTGAGGTCAAAAAGTGGGGCCGCGCGCAGAGGCGTGGCCAGTCGTGGTTTTCGTAGCAGTCCACACTCACGCAAGTTCGCAAAAAGAATTAGCAACTCACTGGTGATCCAGCATACTGTATTTAAGGTGAGCAGGTGCGCGAAGCGCGCGCCTGCAAACCCATGGACCCGCGCGGGGTGTTCCGTTTACAAAACGACCCCGTTTGGAGAAATTCACGACGCTCAAACAAGCAGGCTCCAAGGAATACCAAGGAGCGCAAGGTGCGTTCAAAGATTCGATGACTCAC
+
BBABBFBBBBBFGGGGGGCC2AGHHHHHHHHHHGHHHHHHHHHGGGEGFHHHHHHHHHGHHHHHGHHHHHHHHGHHGHGGGGGGGGGGGEHEEGGGGGHBGCGEFEG/?GGHC0FFABDDFFFHBDFHH9EHGG?D9:G/GGCGHGEHHHBCGFFG/59FGG9BFFBFFFFEFF8BFF99BBFB9FGFFGAF//A--;9@FF;B;CFGFFFF?9ABFGFHFGFB<9B?ACCB@GGGH<EEECFFEBDGFGGGFEDE>11DAE3GHGFFFGHFFGGEAAEF1D3GG1FGEB131CG3HF5FHGGEEEHFFFGGGCCFFGG??GFGFFFFGFB?BFFFFFFFFA?AAA
@M02197:102:000000000-ALU3V:1:1102:27276:14675 1:N:0:1
CTGGACGCATTATCCTCCGCTTATTGATATGCTTAAGTTCAGCGGGTAGCCCTACCTGATTTGAGGTCAAAGTCAAAAGGTTGCGCGATGGCAGGTTCTAAGCAGTCATCACCACAAGGAAAGACGAAACTTATTACGTCTGACACTGATGTGGGATGTTCCACTAAGTCATTTGAGGCGAGCCATTGCTGGCAAATCACCCAAGTCCAATCCAACCAGTTCAAAAGAACTTGAGAGATTGAGATTTCATGACACTCAAACAGGCATGCCTTTCGGAATACCAAAAGGCGCAAGGTGCGTTCAAAGATTCGATGATTCAC
+
BBBABFBBBBBFGGGGGGGGGGGHHHHHHHHHHHHHHHHHHHHGGGGGGHHHHHHHHHHHHHFHGHHHHHHHHHHHHHHGHHHHGGFEGGGHHGGHHHHHHHHHGHHHHHHHHGHHHHHHHFHHHHGGGGHHHHHHGGGHGHHHHHHHHHHHHHHHFGGGHHHGHHGFGFFHHHHHGHGHHGGHHHHGGHGGGHGGGBBFHHHHHHGGGGFGGGGGFHGGFHFHHGFGHHHGHGFHFHHGHHHFFHHHHHHHGHGHHHHGHHHHGHHHHE0GGHHFCHGHGHHHGGGFGHHHHGGGGHGGGGGGGGGGFFBFFFFCCBAA
@M02197:102:000000000-ALU3V:1:1102:15429:14774 1:N:0:1
CTGGACGCATTATCCTCCGCTTATTGATATGCTTAAGTTCAGCGGGTATTCCTACCTGATCCGAGGTCAACATTCAGAAGTTGGGGTTTTACGGCATGGCCGCGCCGCGTTCCAGTTGCGAGGTGTTAGCTACTACGCAATGGAGGCTGCAGCGAGACCGCCAATGTATTTCGGGGGCGGCACCGCCCAGAAGGGCAGAGCCGATCCCCAACACCAAACCCGGGGGCTTGAGGGTTGAAATGACGCTCGAACAGGCATGCCCGCCGGAATACCAGCGGGCGCAATGTGCGTTCAAAGATTCGATGACTCAC
+
DCCDDFCDCBBFGGGGGGGGGGGHHHHHHHHHHHHGHHHHHHHGGGGGHHHHHHHHHHHHHHHGGGGHHHHHHHHHFHHHHHHHGGGGGG<HGGGGGHHGHEEFGGCCGGGGH$F0FG9CCDGDEFEHHHHHHH<HGGG6DGHHHGG9HE/;FEGAGGGGGGGGGGFFFGGGGGGGGCGFFAAEGBFDDEFCGFDFBFGGFFFFFGFFGFHGFGGGFFFFFGFHGHGFGHHGHHHHHHHGFFFF?FHEHGDGEHHHFGCGGGGGHHHHHGHGGGGFGGGECFHGGGGGHGGGFGGGFGGFFFFFFFBA?AA
@M02197:102:000000000-ALU3V:1:1102:24110:14746 1:N:0:1
CTGGACGCATTATCCTCCGCTTATTGATATGCTTAAGTTCAGCGGGTAGTCCTACCTGATCTGAGGTCAAATCAAGAGTGCATTGACTGCGGTTTAGAGTGCGGACGGAGACAACTGATGTTTCGTCACACTAAGGCATTTAAGGAAGGCCAGAGGCGATCCCAAAGCTCAATGACGGTCAAGAAACCGCCAGAGAGAAGGTCTAATGACACTCAGACAGGCATACCCTTCGGAATACCAAAGGGTGCAAGGTGCGTTCAAAGATTCGATGATTCAC
+
AAA1A11>1>A1FGGGGGGGGGGHHHGHHHHHHHGHGHHHHHHGGGEE/GHHH:HHHHFFDGHHH0AFHFF9B9FFGA9FHGFHDDF?GGG>?001FGD@F1C>FE<E#><B><G<GHFF@.FFA1?GGGFHFHHHFFGHHGDCGHBAHFHCGFCDGAHHE?3FCFGGFFF?E0FBGGFAHHEF>FFEAG@3GE33F@;GAHFE5HGFAGHHGHHHGHGHHHHF+#;EBFHHHGF5BHFHFFGHGBHHFGGGGGHGGCGFGGGGFFFFFFFDABBAA
@M02197:102:000000000-ALU3V:1:1102:12623:14769 1:N:0:1
CTGGACGCATTATCCTCCGCTTATTGATATGCTTAAGTTCAGCGGGTATCCCTACCTGATCCGAGGTCAACCTTTAGATAAGTTTAACGGCCGCGGCTGCCCGAGACTCCGTAGCGAATGAGATTCACAACGCTGGGAGACGGACAGCTCAGCCGGAGACTTTGAGGCGCGCGGACTCGCGACGCCCAATACCAAGCCAGGCTTGAGTGGTGAAATGACGCTCGAACAGGCATGCCCCGCGGAATACCACGGGGCGCAATGTGCGTTCAAAGATTCGATGACTCAC
+
CCCEDFEDCCCFGGGGGGGGGGGHHHHHHHHHHHHHHHHHHHHGGGGGHHHHHHHHGHHHHHHGGGGHHHHHHHHHHHGHHHHHHHHHGGGGGGGGGGGGHHGGGGGHHHGHHGGGGGGHHHHHHGHHHHGGGGGGGGGGGGGGGGGHHHHHHHHHHHHHGHGGGGGGGGFFHFGFFGGGGGGHHHGHHHGGGHGHHFHGHHFHHHHHHHHHHFHGGGGFGHEHHHHHHHHHGGGGGGGHGHHHFHGGFGGGGGFHGHHGGGGHGGGGGGGGGGFFFFFFFCBAAA
@M02197:102:000000000-ALU3V:1:1102:18730:14799 1:N:0:1
CTGGACGCATTATCCTCCGCTTATTGATATGCTTAAGTTCAGCGGGTATTCCTACCTGATCCGAGGTCAACCATTAAAAATTGGGGGATTTAGCGGCCAAAGACGCTGCAACTCCAGTCAAAAGCGAGATAAAAATTTACTACGCTCAGAGGATATCGCAGATCCGCCGTTGTATTTCACGAGCTACAGCTAGCAAAAGCAGTAGGCTCCCAACACTAAGCTAGGCTTAAGGGTTGAAATGACGCTCGAACAGGCATGCCCACTAGAATACTAATGGGCGCAATGTGCGTTCAAAGATTCGATGATTCAC
+
CDCCCFDCCCCFGGGGGGGGGGGHHHHGHHHHHHHHGGHHHHHGGGEGHHHHHHHHHHHHHHGGGGFHHHHHGHHHHHHHHGHHHG9GGH;HHHGGGGGHHHHHGG8GGHHHFHHGHHGHHHHHHGGGGHHHHHHHHH;GHHHGGGGGGHHGGHHHGGGEEGHGHHGGGHHHHHHGGGGGHHGHHHHHHHFHHHHHHHFGHGEHGFGHFHFGFFFFFHGFFFHHHHHHHHGHHFGHHGFGGGFCHHGHFGGHGHHHFFHGG5HFHFFGHGHGHGGGFCGHBFFEEE?GGFFGGGGGGGFFFFFFFABBBB
@M02197:102:000000000-ALU3V:1:1102:23134:15045 1:N:0:1
CTGGACGCATTATCCTCCGCTTATTGATATGCTTAAGTTCAGCGGGTATCCCTACCTGATCCGAGGTCAACCTTTGAAAGAGTTTAACGGCCACGACCGCCCGCACTCCAAAGCGAATATGTATCACAACGCTTAGAGACGGACAGCTCGGCCTGAGACTTCAAGGCGCGCGGGAGCCGCGACGCCCAACACCAAGCGAGACTTGAGTGGCGAAATGACGCTCGAACAGGCATTCCCGCCAGAATACTGGCGGGCGCAATGTGCGTTCAAAGATTCGATGATTCAC
+
DDDEEFDDCCCFGGGGGGGGGGGHHHHHHHHHHHHHHHHHHHHGGGGGHHHHHHHHHHHHHHHGGGGHHHHHHHHHBGFFF24@'44FECE?:E@/>E>E/<FB9<BGBFF2FGGDBA;FGHFHH:D%?A/<0>B><FEFAA09;<<<0C9C0$;A9G00:1::C0@AAC.@F<<-<>//<//GCGGAF/BEDGFCA>2<&B9<GB?1>/0FF2FE1E>/0//@B<FFGF1:@#CAE11BFE9D-AEA/00EE00A1F1CEE?HF133B3311A>FD3D3FAAAAA
@M02197:102:000000000-ALU3V:1:1102:14417:15050 1:N:0:1
CTGGACGCATTATCCTCCGCTTATTGATATGCTTAAGTTCAGCGGGTATTCCTACCTGATCCGAGGTCAACCTTGTAAATATAAAAGGGTTAGACCGACCCGACGAGACCTTGCAACTCCCCGCGTGCCTCGAAAGACTCGTTGCGAAGAGGGTCCCACGGACGCCGTCATTGTCTTTAAGACCAGTTGCGGGGCGAACCCCGAACGCGGTCCAACACCAAACCAGGAGGTTTGAGAGAGGATAATGAGGCTCGAACAGGCATACCCATCGGAATGCCAATGGGTGCAATGTGCGTTCAAAGATTCGATGACTCAC
+
BBBABFDBBBBFGGGG4GGAAE?GHFFFGHHHHHHHHHHHHHGGGGGEFHEEGHHGHHFHFH1EGCAGEFFHHHHGDDBGGHHHFD3>EGGE9GDGGGGCG9/EEGGDGEHHHGHHHFHHHGCCGGCAEDCA0C<AGGHHGCEFDCCHEECC:;CGHG9@2B.A@0@@GDFFFFFEFFGF??B9B/CBFFB?B<;AB;EBE?@BBB//9@1/GE>BEEFFEEEFE900EFGFGFFF@1GFAAFFGC0A/?GA/DGF1E1211GE////EA2211GB1EB0F00ABA1HGEA0?HFFBG3AFEBA11D@1D@1>11>
@M02197:102:000000000-ALU3V:1:1102:14300:15312 1:N:0:1
CTGGACGCATTATCCTCCGCTTATTGATATGCTTAAGTTCAGCGGGTATCCCTACCTGATCCGAGGTCAACCTTTGAAAGAGTTTAACGGCCACGACCGCCCGCACTCCAAAGCGAATATGTATCACAACGCTTAGAGACGGACAGCTCGGCCGGAGACTTCAAGGCGCGCGGGAGCCGCGACGCCCAACACCAAGCGAGGCTTGAGTGGCGAAATGACGCTCGAACAGGCATGCCCTTCGGAATACCAAAGGGCGCAATGTGCGTTCAAAGATTCGATGATTCAC
+
CCCCCFCCCCCFGGGGGGGGGGGGGHHHFHGHHHHHHHHHFHHGGGGGHHHHHHHHHFGHHHHFGGGFHHHHGHHHGHHHHHDHHHHHGGGGGGGFGGGGGGGGGGGGHHHHHHGGFEGHHHHHHHHHGGGGFGGHHHHHGGGGGFHHHGGGGHHGGGGGFHGGGGGGGGGGGGGGGGGFFAFGGFFEHGFGGHGFFFHGGFHHHHGGGGGGHHHFFFFEFCAGHHHGHHHGGFFFFFGGHHGGFGFDBHGGGGGGBGB?AEGHGGGCGGGGGCFFFFFFFBBBBA
@M02197:102:000000000-ALU3V:1:1102:25516:15341 1:N:0:1
CTGGACGCATTATCCTCCGCTTATTGATATGCTTAAGTTCAGCGGGTATTCCTACCTGATCCGAGGTCAACCTGGAAAAAATTCGTTTTAGAGGCCGGGCCCGTGACACCTTGAAACTCGACGCGTGCTCCGGAAAGCTCAGTGCGAAGAGGGTCCCACGGACGCCGTCATTGTCTTTGAGACCAGTTGGTCGCGAACGATCCAACGCGGTCCAACACCAAACCCGGGGGTTTGAGGGAGGATAATGACGCTCGAACAGGCATGCCCTTCGGAATACCAAAGGGCGCAATGTGCGTTCAAAGATTCGATGACTCAC
+
CCBBCFBDBCCFGGGGGGGGGGGHGHHHHHGHHHHHFHHGHHGGGGGGHHHHHHHHHHHHHHHGGGGHHHHHHHHEHHHHGHHHGHHGGHHHHGGGGGGGGGGGGGGHHGHHHHHHGHHGHGGGGGGGGHHGGGGGGHHHHHHHHGFGGGFGGAHHGGGGGFGFGGHHHHGHHHHGFFHHHHFGHFFGFFDGFFHHFFFFFGGGFGGGHHGHHGHFHGGGFGFGFFGGFHGHHHHGGHFHFEHHHEGGGGGHGHHHHHHHHHGGGGGGGGHHHHHGHHHGGGGFGHHHHGE?EAGGGGGGGCGFCFFFFFFBBBAB
@M02197:102:000000000-ALU3V:1:1102:12769:15512 1:N:0:1
CTGGACGCATTATCCTCCGCTTATTGATATGCTTAAGTTCAGCGGGTATCCCTACCTGATCCGAGGTCAACCTTAGAAATGGGGTTGTTTTACGGCGTAGCCTCCCGAACACCCTTTAGCGAATAGTTTCCACAACGCTTAGGGGACAGAAGACCCAGCCGGTCGATTTGAGGCACGCGGCGGACCGCGTTGCCCAATACCAAGCGAGGCTTGAGTGGTGAAATGACGCTCGAACAGGCATGCCCCCCGGAATACCAGGGGGCGCAATGTGCGTTCAAAGATTCGATGATTCAC
+
CDDDDFDCDDCFGGGGGGGGGGGHHHHHGHHHHHHHHHHHHHHGGGGGHHHHHHHHHHHHHHHGGGGHHHHHHHHHHHHHHHHGGGGGHHHHHGCGGGGGGHHHHGGGGGGHGGHHHHHHGGGGGHHHHHHHHHHGGGGGGHGGGGGGGHGHHHHHHHHGGGGGGGGGGGGFGGGGGGGGGGGFGGGGGGGGGHHHGGFGGHGFFFHGHHHGHHHHHHHHFHHFGGFFHGGHHHGHHHHHGGGGGGCHHHHHHHHGGGGGGGGFFFHGGGGHGGGGGGGGGFFFFFFFFBABAA
@M02197:102:000000000-ALU3V:1:1102:19349:15450 1:N:0:1
CTGGACGCATTATCCTCCGCTTATTGATATGCTTAAGTTCAGCGGGTAGTCCTACTTGATTTGAGGTCAAAAAGTGGGGCAGCGCGGTAAGGCGTAGCCAGTCGTGGTTTTCGTAGCAGTCCACACTCACGCAAGTTCGCAAAAAGAATTAGCAACTCACTGGTGATCCAGCATACTGTATTTAAGGTGAGCAGGTGCGCGAAGCGCGCGCCTGCAAACCCATGGACCCGCGCGGGGTGTTTCGTTACAAAACGACCCCGTTTGGAGAAATTCACGACGCTCAAACAAGCATGCTCCAAGGAATACCAAGGAGCGCAAGGTGCGTTCAAAGATTCGATGATTCAC
+
CCCCCFCCCBBFGGGGGGGGGGGHHHHHHFGHHHHHHHHGHHHGGGFGGHHGHHHHHHHHHHHHGHHHHHHHHGBGBHGGGDGGGGFEEFGFHGGGGGHHHHHGGGGHGHGGGGHGGHH<HH<H;GHHHHH:GGGHHHGGGGGHHGGHGFHFHHHHHHHHHFG;CH;HHHHHHHHHHHFGGGEFFFGFGGGGGGGGGGFGGGFFFFFGGGGGHHGFGFFFGFGGGFGFFGDFFFFGHHGGGFFHHHFGFGGEGGGGGGGHHHHHHGHHHFFHAECGGGHGFEGHHHHHHHHHEHHHHGGHHFFHHHHGHGGGGGHHHHGEEAGGGGGGGGGGGFFFFFFFCBCBA
@M02197:102:000000000-ALU3V:1:1102:10570:15538 1:N:0:1
CTGGACGCATTATCCTCCGCTTATTGATATGCTTAAGTTCAGCGGGTATCCCTACCTGATCCGAGGTCAACCTTGTTATAATAAAAAAGGGGAGACCGGGCCAGAGGTCCTTGAAACTCGAGTGCGTGCTCGTGAAAGCTCGTTGCACCGAGGGTCCTCTGGACGCCGTCATTGTCTTTGGGACCGGGGAGGGCCCGAGGGCCCGCCCCTAGATCCAACACCAAGCCGGGGCTTGAGGGTTGATAATGACGCTCGAACAGGCATGCCCTTCGGAATGCCAAAGGGCGCAATGTGCGTTCAAAGATTCGATGACTCAC
+
CCBCCFDCDDDFGGGGGGGGGGGHHHHHHHHHHHHHHHHHHHHGGGGGHHHHHHHHHHHHHHHGGGGHHGHHHHHHHHHHHHHHHGHGGGGGGG;G:GEGG:/H;H9:0HGHHHHHH0HG:GH;9CF;G:HGG:HG.FH<<G9:HGHH<G:GG:EFHHGFHH;GCG9DDGGEFGF9FG;GGG;F:FFFF-FBFFF:F:DF:FGGGFHFHFHHHHHGFFFFGGGGFFFGFFHFHHHHGGGHHHGHHHDDGGGHHGHHHHHHHHHGGGGGGGHHHHHHHHHGHGGGGGGHHHGGGGHGGGGGGGGGGFFFFFFFBABBB
@M02197:102:000000000-ALU3V:1:1102:21872:15615 1:N:0:1
CTGGACGCATTATCCTCCGCTTATTGTTATGCTTAAGTTCAGCGGGTATTCTTGTCTGATCTGAGGTCAAACCTTCAGATTGATGAGTTTGTAGGCAAGCCTCTACCTTCCCCTTCGCGGACGATTCTGATGAGATCTTACTACGTCTTTCACGGGCAGGCGGACCGCTGTCATTCCACTTTAGAGGGTGAGTGAACCCACGAAGGGGCTCTTCCCGCTCAGGACCCACTCGCCCTTCAACAAAGAAAGGGAGCGGAGGGTGTGTACTGACGCTCAGACAGACATGCTCCTAGGAATGCCAGGGAGCGCAATGTGCGTTCAAAGATTCGATGATTCAC
+
AABBCFCCCCCFGGGGGGGGGGGHHGFHHHHHHHHHHHHHHHFGGGGGHGHHHHHHHFGFDGHEHGHHHHGHGHGHHHGGHHHHHHE4@FFHHFHHHHEFGEHBHHHHHHHHHHHHGGGGGGGGGHHHFGHHHGHHFHHHHHFFCGHHGHHHHHGFGGFFFDDGGGFCC0CFGGGFGGGGFGGGGGGHGGGGGHGGGGGHHHFFDFFFFHGGFFFFDCFHHFFBCEHEEEFEFFDFFFFHFHHHHGHGGGGGGGGHGAEGHHEGHGGGEAAGHHGBHHHHHAHHHGHHHHGHGHHHGHHHHGFEGGGGFHGGGGGHGGGGGGGGGGFFFFFFFAAAAA
@M02197:102:000000000-ALU3V:1:1102:27924:15535 1:N:0:1
CTGGACGCATTATCCTCCGCTTATTGATATGCTTAAGTTCAGCGGGTATCCCTACCTGATCCGAGGTCAACCTTTGAAAGAGTTTAACGGCCACGACCGCCCGCACTCCAAAGCGAATATGTATCACAACGCTTAGAGACGGACAGCTCGGCCGGAGACTTCAAGGCGCGCGGGAGCCGCGACGCCCAACACCAAGCGAGGCTTGAGTGGCGAAATGACGCTCGAACAGGCATGCCCTTCGGAATACCAAAGAGCGCAATGTGCGTTCAAAGATTCGATGATTCAC
+
BBB@AFB@D>AFGGGGGGEGGGEFHFHHHHHHGHHHHHHFHHCGG2AEHH5FGHHFHFHHHHHDGG9HH<H::H9HDGHHGH4EGFHHGEGGGGFGFGGFGGC?B/4HBGHFCH6DGGGGHG:GFHFG<GGGGGGHGHGGAGDFBGEGHGCEGFFGGGGGFHFG0BCCCA?DFC;FF?@DFFF;AF?1FDE?DGFFEBCEFBFFFGBFEACGFF0AFFEEDFDBGF:AB9EGFF/BBFFBEDG2FCFFBFAA0A0BHFHE0E0FBFDE33GFFB11B3F@B111>>
@M02197:102:000000000-ALU3V:1:1102:14460:15636 1:N:0:1
CTGGACGCATTATCCTCCGCTTATTGATATGCTTAAGTTCAGCGGGTATCCCTACCTGATTCGAGGTCAACCTTTGAAAGAGTTTAACGGCCACGACCGCCCGCACTCCAAAGCGAATATGTATCACAACGCTTAGAGACGGACAGCTCGGCCGGAGACTTCAAGGCGCGCGGGAGCCGCGACGCCCAACACCAAGCGAGGCTTGAGTGGCGAAATGACGCTCGAACAGGCATGCCCTTCGGAATACCAAAGGGCGCAATGTGCGTTCAAAGATTCGATGACTCAC
+
CCCCCFCDBCCFGGGFGGGGGGGHHGHHHHHHGGHHHHHHDHHGGCGGHHHHHHGHHHHHHFGGHGE8HGHHGHHEGHHFHFFHHHHHGGGGG:FGGGGGGGGGGGGHHHHHHGGGGGGGHHHHHHHEHGGGGGGHGGFGFBCGGGHFHGGGGHHGHHGGGGGGFCGGGGGGGFGGGGGGGGFFGHGFFFFGGHGGGHHGGFHHHHGGGGHHGHHGGGGGFGA5EFHGHHGHGGGGCGGHHHHHHHHHHHGGGFGCGHHGGEGHGGGGGGGFFGFFFFFFFAAAA>
@M02197:102:000000000-ALU3V:1:1102:18577:15685 1:N:0:1
CTGGACGCATTATCCTCCGCTTATTGATATGCTTAAGTTCAGCGGGTATCCCTACCTGATCCGAGGTCAAAGACGGTAATGTTGCTTCGTGGACGCGGGCCACGCCCCCCCGCAGACGCAATTGTGCTGCGCGAGAGGAGGCAAAGACCGCTGCCAATGAATTTGGGGCGAGTCCGCGCGCAGAGGCGGGACAGACGCCCAACACCAAGCAGAGCTTGAGGGTGTAGATGACGCTCGAACAGGCATGCCCCATGGAATACCAAGGGGCGCAATGTGCGTTCAAAGATTCGATGATTCAC
+
BCCBCFCCBCBFGGGGGGGGGGGHHHHHHFHHHHHHHHHHHHHGGGGGGHHHHHHHHGHHHFHEFFFFHHGHHHGGGHGGHHFHHGHHGHGGGHGGFFGCCFEFGGGGGGCGGGGGGGGGFGHGGHGHHHGGGGFAGGGGFGEFGFBFGAGFHFHHHBHFHFFGFGFFFF@CGGGGFCCF;2GGFEDHHHHE/FEE@GAHFGFEEFFFGG4BFFBFEHEGHH<H<HGFDGGGGH;GHGHH;G3G<GGGHFFGHGBFHGGCFAAGEAGDGFDFEFCGHGGFFFFB?4CFF5BFFFBBAAA
@M02197:102:000000000-ALU3V:1:1102:28188:15694 1:N:0:1
CTGGACGCATTATCCTCCGCTTATTGATATGCTTAAGTTCAGCGGGTATCCCTACCTGATCCGAGGTCAACCTTTGAAAGAGTTTAACGGCCACGACCGCCCGCACTCCAAAGCGAATATGTATCACAACGCTTAGAGACGGACAGCTCGGCCGGAGACTTCAAGGCGCGCGGGAGCCGCGACGCCCAACACCAAGCGAGGCTTGAGTGGCGAAATGACGCTCGAACAGGCATGCCCTGCGGAATACCAAAGGGCGCAATGTGCGTTCAAAGATTCGATGACTCAC
+
AAA@?1ADDA@FFF3AFCAEEGCF3A22D222FBHFAG2BGBEGG?E?CFF1FFGH1B0FG1AAE?/FGGH:HHFFHBFHEGHEHHFFA;DDEE;/EEEEG@;BCCGHH9A10@//<<?FGDHDGGHHHACGCFGFFDFHGGGGC.GCGGCGGGC=@@GFFGFFB@C?D@?C<?9/CCC@E/@GCHGEABAEFHFGGFFFFFHGFFGFE>BGFFFFDEEE9AAGF3G?EHHFFFGEEA$EHGHHHHHHHHCGFEEBGHGGEGGHGGGBGFFEGGBFFBFFD>@ABA
@M02197:102:000000000-ALU3V:1:1102:22409:15739 1:N:0:1
CTGGACGCATTATCCTCCGCTTATTGATATGCTTAAGTTCAGCGGGTATCCCTACCTGATCCGAGGTCAACCTTTGAAAGAGTTTAACGGCCACGACCGCCCGCACTCCAAAGCGAATATGTATCACAACGCTTAGAGACGGACAGCTCGGCCGGAGACTTCAAGGCGCGCGGGAGCCGCGACGCCCAACACCAAGCGAGGCTTGAGTGGCGAAATGACGCTCGAACAGGCATGCCCTTCGGAATACCAAAGGGCGCAATGTGCGTTCAAAGATTCGATGATTCAC
+
CCCCCFCCCCCFGGGGGGGGGGGHHHFHHHHHHHHHHHHHHGHGGGGGHHHHHHHHHHHHHHGGGGGHHHHHHHHHHHHHHHGHHHHH1FFGGGGFGGGGGGGGGGGHHHHGHHGGGGGHHHHHHGHHGGGGGGGHHHGHGFGGGGGHHGFGFDHHGGFHHHGGGGGGGGGGGFCFGGGGGGGHGEGFFFFGGHGGFGFFHHFHGHGGGFFGFHGGFFFFFAFHHHHFFHFHGGGGGGFFHGHGHHHGHHGGGF?FCHHGGFGHGGGGGFFEC4FFFFFFFABBBB
@M02197:102:000000000-ALU3V:1:1102:9523:15748 1:N:0:1
CTGGACGCATTATCCTCCGCTTATTGATATGCTTAAGTTCAGCGGGTATTCCTACCTGATCCGAGGTCAACCTGAAAAAAGTTTTTAGAGGCGACCGGGTCCCTGGGCCCTTGAAACTCTACGCGTGCTCCGGAAAGCTCAGTGCGAAGAGGGTCCCTGGGACGCCGTCATTGTCTTTGAGACCAGTTAGGCCTTGCGGCCAACGCGGTCCAACACCAAACCCGGGGGTTTGAGAGAGGATAATGACGCTCGAACAGGCATGCCCTTCGGAATGCCAAAGGGCGCAATGTGCGTTCAAAGATTCGATGATTCAC
+
BBBBBFBBBBBFGGGGGGGGGGGHHHGHFHGHHHHHHHHHHHHGGGGGHHHHHHHHHHFHHHHGGGGHHHHHHHHHHHFGGBGHHGHGHGHGGGGGFGFFFHFEHHGHHGHHHHHHHHHHHHGGFFGGGHGGGGGGHHGHHHGGHGGGGGHHGGHGGHGGGGFGDGGDGGGGGGHHHHFHHGHGHHFGHHFGFGGGGHHGFFFGGGHHFFFFEFFFGFFFGGGFFFFHHFHHHFHFHHFG5HFEBECGFEEHHHHHHHHHGFGGEAGFF53HFGCHHHCGGGGFHHFGGGGGFGCGGGGGGCFBFFFFFBBBBB
@M02197:102:000000000-ALU3V:1:1102:19457:16015 1:N:0:1
CTGGACGCATTATCCTCCGCTTATTGATATGCTTAAGTTCAGCGGGTATTCCTACCTGATCCGAGGTCAACCATTAAAAATTGGGGGATTTAGCGGCCAAAGACGCTGCAACTCCAGTCAAAAGCGAGATAAAAATTTACTACGCTCAGAGGATATCGCAGATCCGCCGTTGTATTTCAGGAGCTACAGCTATCAAAAGCAGTAGGCTCCCAACACTAAGCTAGGCTTAAGGGTTGAAATGACGCTCGAACAGGCATGCCCGCTAGAATACTAATGGGCGCAATGTGCGTTCAAAGATTCGATGATTCAC
+
BBBBBFBBBAAFGGGGGFF2EEDGHHFHFGHGHGHGFFGHHBEGFGGGHHHHBGFGGHFHHHHGCGGFHHHHGHHFHGHHHGFHHGGGDHBHDGF9FG?GH:HF?CB?DHHHHGHGHGHHHHHHG45GGFHHGHHGFHHGF;GDCFGGFHHCCGFH9G8EG?0CHFFGGGGFFGGGFFFFGFG2BC1BFDGDFFFGHHHHFHHHFGEFFAEFGFFFFFFFEFEGBBBHGHFFHFHGHFGFFFFFBGGHHGEB1F0HAEA/A1FHG2G2FDGCHFGGGEADA3BEEEFFFGDFGFBACG>1@DFFFAAA>A
@M02197:102:000000000-ALU3V:1:1102:6018:16035 1:N:0:1
CTGGACGCATTATCCTCCGCTTATTGATATGCTTAAGTTCAGCGGGTATCCCTACCTGATCCGAGGTCAACCTTTGAAAGAGTTTAACGGCCACGACCGCCCGCACTCCAAAGCGAATATGTATCACAACGCTTAGAGACGGACAGCTCGGCCGGAGACTTCAAGGCGCGCGGGAGCCGCGACGCCCAACACCAAGCGAGGCTTGAGTGGCGAAATGACGCTCGAACAGGCATGCCCTTCGGAATACCAAAGGGCGCAATGTGCGTTCAAAGATTCGATGATTCAC
+
CCCCCFBBCCCFGGGGGGGGGGGHHHGHFHHHHHHHHHHHHHHGGGGGHHHHHHHHHHBGHHHGG?GFHHHHHHHHFHHHHHGFFHFHFFFGGGGGGGGGGGGG:GGGHGHHHHGGGGGHFFGHHFHHHGGGGGGHGHHHGGGGGEGHHGGGGGGGHHHGHFGGFGFCGGGFGFCFFGGGGFCGFGFFFFGFFHFEEFFFEHHGFHGGGGHHH;HGGGGGHEFHGEGHHFFHCFGGGGGFHHGBHGHHHFFGEECHFFCGEFGHGGFGGGGFGGFFFFFFDAAA3A
@M02197:102:000000000-ALU3V:1:1102:27716:16018 1:N:0:1
CTGGACGCATTATCCTCCGCTTATTGATATGCTTAAGTTCAGCGGGTATCCCTACCTGATCCGAGGTCAACCTGAAAAAAGAGGTTGGACGGCACACTCCGACCGGCCACCGACGCGAGACAGATGCCACAACGCGAGGGGACGGACGGCGTGGCCGGCGACATTGGGGCGGGCGGCCAGAAGCCGCGACGCCCAACACCCAGCGGGGCTGGATTGGTGACAATGACGCTCGAACAGGCATGCCCCCCGGAATACCAGAGGGCGCAATGTGCGTTCAAAGATTCGATGACTCAC
+
BBBBB@BBBBBFGGGGFGEE?EDFHHGHHHHHHHGFGHHHGHC2EGGFHHHFHHHHGFFHHHHGGGGHHHHH:FHHHHHGGFHHHHHC<HGGGGG<HHGHGGGGGFCGGGHG8GGFGCGGGHFEGHEHHHHEADGGFGGGGADFFGAEFFFDFFFFAFFFFFFFFFFB=DFFFFFFFFFF;FFAGBA3?GGGGGGGGHGDGFGGGFEHEGGF5HGHH<HFFHHDDDF?CCAGHHFFCGHHGCDCFGGFHHGFHBFHHCGGGEGGBGFGGGGHFCGFFGGFCGFBFFFFFA??AA
@M02197:102:000000000-ALU3V:1:1102:5499:16067 1:N:0:1
CTGGACGCATTATCCTCCGCTTATTGATATGCTTAAGTTCAGCGGGTATCCCTACCTGATCCGAGGTCAACCTTTGAAAGAGTTTAACGGCCACGACCGCCCGCACTCCAAAGCGAATATGTATCACAACGCTTAGAGACGGACAGCTCGGCCGGAGACTTCAAGGCGCGCGGGAGCCGCGACGCCCAACACCAAGCGAGGCTTGAGTGGCGAAATGACGCTCGAACAGGCATGCCCTTCGGAATACCAAAGGGCGCAATGTGCGTTCAAAGATTCGATGACTCAC
+
AAAAAF@D@AAFFC3GG0EEGGFFFHBGB2BAEGHHBGFF2GHFGGGGHHHHHHHHDGBGFHHCAF;FBFFHHHHBFFDGHFB@GDFFGCFFEFECCEEGGGCGFCCHFHFGHFCGGGFHHGDFGGHFGCCGFGFHHHEGGGGCGGGHHGGECGGB@@DFGFGGGGGGG@@FEE=@FEC@@<?GCGCAABFFFFFFEEF@?DEGGFFFEAGGF?@FFFFGHEEGABBHHGFGFCEF/B/9;2G:FGGFHG?EEGFF1EFE0EEB1F3FF3GEGGF@3FFFF?AA1A
@M02197:102:000000000-ALU3V:1:1102:24550:16237 1:N:0:1
CTGGACGCATTATCCTCCGCTTATTGATATGCTTAAGTTCAGCGGGTATCCCTACCTGATCCGAGGTCAACCTTTGAAAGAGTTTAACGGCCACGACCGCCCGCACTCCAAAGCGAATATGTATCACAACGCTTAGAGACGGACAGCTCGGCCGGAGACTTCAAGGCGCGCGGGAGCCGCGACGCCCAACACCAAGCGAGGCTTGAGTGGCGAAATGACGCTCGAACAGGCATGCCCTTCGGAATACCAAAGGGCGCAATGTGCGTTCAAAGATTCGATGATTCAC
+
CCCACFCCCCCFGGGGGGGGGGGHHHHHHHFHHHGHGHHHHHHGGGGGHHHHHHHHHHGHHHHGGGGHHHHHHHGHHHHBGFHHHHHHCEEGGGGGGGGGGGGGCGGHHHHHGHGGGGGHHHGHHHHGHGGGGGGHHGGHGFGBAEHFHGGGGFEGHHHGGGGFGGGGGCGGGGGGGGFFGGGHGHHFGFFGGHGFFFHGGFFFHHGGGGFGBHHGGGGEDEGGFFFGHGFGGGGGGFFFHFHHGHHHHFGFE2CHHHHCGEFCGGGCGFGEBFFBFFBFFBBBBA
@M02197:102:000000000-ALU3V:1:1102:19383:16364 1:N:0:1
CTGGACGCATTATCCTCCGCTTATTGATATGCTTAAGTTCAGCGGGCATCCCTACCTGATCCGAGGTCAACCTGAGAAGTGATGTAAAATTCATCAGAGACCGGCCCCCGCAGATCCGCTTCGACGCGTGCTTTGGAAAAAGCTCGTTGCACCGAGGGTCCCACGGACGCCGTCATTGCCTTTGGAGCCGGTCGCGCGGGAGAGCACGACCTGGGCCCAACGCCAAACACGGGGTTTGAAGTTTGATAATGACGCTCGAACAGGCATGCCCTTCGGAATGCCAAAGGGCGCAATGTGCGTTCAAAGATTCGATGACTCAC
+
BBB?BFDBBBBFGGGGGGEGGGGHGHHHHHHHHHHHHDGHHHHGCGFGGHHHHHHHHHHHHHHGGGGHHHHHHHGHHHHFFHEHHHHHHHHFHHHHHHFHBCEGGFGGGGGGGGFEHGGGGGGHGGGGFFGGHHHGHHHHHGGEHGGGHGHHGAADDFGGGGGGGGGFGFGGHHFFHHHHHGHGGFCFGCDFFA;CFHHHHHFGDFGGCGGFGHGFGGFFGHGGGFGGFGGGGHHHFHDHHFHHHGHHHGGEE1EGEFGHHHHHHHGGGGGGGHHHHHHHHGHHGGGGFFABHEGGGHGGGGCGGGGGFFFFFFFAABA3
@M02197:102:000000000-ALU3V:1:1102:22844:16442 1:N:0:1
CTGGACGCATTATCCTCCGCTTATTGATATGCTTAAGTTCAGCGGGTATCCCTACCTGATCCGAGGTCAACCTTGGAAAAATAGACCGAAGGTCGATTGTCCGGCGGCCGTCGCCCAGCACTCCAAAGCGAGATATTTTACTACTACGCTCGAGGCTAGGACGCCGTCGCCGAGGTCTTCAAGGCACATCCGGCAGCGGACGTTGCCCAATACCAAGCAGAGCTTGAGGGTTGAAATGACGCTCGAACAGGCATGCCCTCCGGAATACCAGAGGGCGCAATGTGCGTTCAAAGATTCGATGATTCAC
+
BBBBBFBBBBBFGGFGGGGGGEGHHHHHHHHHHHHHGHHGHHHGFGGGHHHGGHHHGGHHHHHGGGGHHHHGHHHHHHHHHHHHHHGGGGGGGHGGGHGHHHFGGFGGGGGGFGGGGHGHHHHHHHGHGDFGGGGGHHHHHHHHGHHGGGGGGGHHGGGFGGGGGDFDFFFHFGGDGHFHHHGF?FFGFGFHDCGFFEGHGHFGHEHHGFFFGGFGHHGHFGFBFHHGHHHHGEFHGGGGFFADHHHHHHHHHGGGGGGGHGHHHGFFHGHGGEEEHFHFGGGEGCGGFGGGGFGFFFFFFFAAAAB
@M02197:102:000000000-ALU3V:1:1102:24179:16422 1:N:0:1
CTGGACGCATTATCCTCCGCTTATTGATATGCTTAAGTTCAGCGGGTAATCCTACTTGATTCGAGGTCGATCATTTAATAAATAAGTATATGCTCTAGTAGAAAAGACTACCACCGCATATATTTGTTTCTGGCAGACCTTAATTGATTTTCTTAACGAAATAGAGATTATAATGCGTTAATATGTATCAATTTAGAGATCGCTAACAATGATTTTGGAGAGTTTGATTATAAAAACAATCAAATGCTCTCAAGACATGTAGGATAGAATTAAAATAAAATCCTTCATATGAGTTTAAACGACGCTCGAACAAGCATACCTTTCGGAATACCAAAAGGTGCAATGTGCGTTCAAAGATTCGATGACTCAC
+
>AAA>CDBDBBFGGGGCGGGC?EHHHHHGFFHHHHHHHHHHHGEECGGHHGHHHHHHHGHHHGGGGGHGGGHGHHHHHHHHHFHHGFHHHGHHHHHHHHHHHFHHGGHHHHHHHGGFEFGGFHHHHFHHGHFGHHGGHEHHHFFHHHHHHHGFHHFFFFGGHHHHHHHHHHHHHFHGGGGHHHHHGHHGHHHHGGHHGHFFHGHGGHHHHHHHGHHGFHGHGGGGFGGHGFGHFHHHEHFGGFHGGGCEF3BHHGGGGHG4GHHHHHGGBFHHHFEFGFDB3FFFEEHHFFHDF51FFEGEEE1B1?HHGHHEEB5D3HEEEGHFGHHHGA53BFCB4FCGFHCEA?GGGGGFGGFFGFFFFFFFBAA>A
@M02197:102:000000000-ALU3V:1:1102:24122:16509 1:N:0:1
CTGGACGCATTATCCTCCGCTTATTGAAATGCTTAAGTTCAGCGGGTATTCCTACCTGATCCGAGGTCAACCTTTGGAAAATTGGGGGGTTTTACGGCAAGAGTCCCTCCGGATCCCAGTGCGAGACGTAAAGTTACTACGCAAAGGAGGCTCCGGGAGGGTCCGCCACTACCTTTGAGGGCCTACATCAGCTGTAGGGCCCCAACACCAAGCAGAGCTTGAGGGTTGAAATGACGCTCGAACAGGCATGCCCGCCAGAATGCTGGCGGGCGCAATGTGCGTTCAAAGATTCGATGATTC
+
CCCBCFDCDDCFGGGGGGGGGGGHHHHHHHHHHHHHGHHHGHHGGGEEHHHHHHHHHHHHHHHGGGGHHHHHHH0HHHHH;HHHHHGGGGGGGHHGGGGGG<<;HHH<HGGAG;GGG;G;GGG:GGGG8GGF.FF:FF:FFFFFFFFFFFFFF:FFF9FFFFFFFFFFHFFGFGFFHHFHGHHHHHHGHHGFGHHHGFGGFFGFGDFGHG4HHFGGHHHHGHGHFHFHHFFFFFFFDGFGHGHHHGGEE?E?EHHHHHHHFDGGGGFGGGGHHFHCEEGGGGGGGGGGFFFFFFFCCCBB
@M02197:102:000000000-ALU3V:1:1102:24362:16913 1:N:0:1
CTGGACGCATTATCCTCCGCTTATTGATATGCTTAAGTTCAGCGGGTATCCCTACCTGATCCGAGGTCAACCTTTGAAAGAGTTTAACGGCCACGACCGCACGCACGCCAAAGCGAATATGTATCACAACGCTTAGAGACGGACAGCTCGGCCGGAGACTTCAAGGCGCGCGGGAGCCGCGACGCCCAACACCAAGCGAGGCTTGAGTGGCGAAATGACGCTCGAACAGGCATGCCCTTCGGAATACCAAAGGGCGCAATGTGCGTTCAAAGATTCGATGATTCAC
+
11>AAFDDD?A1GGGGGGGGGGGHHHHHHHHHHGHHHHHHHHHGGGEGHGHHHHHHHHHHHHHG9GG9HHHHHB@1FGHGBB,91B@B//;>>FGEG/E9#@/BA;#<FG190;<FF9F<GH1:1FD1G//0C09BFCAFG?.B<?<0G.A..A<:204BC00D@@9?A<9//<<@/A@@@/EAFEEEF/F9AGF@E?'1FEGHGHGGFEFHDHHG9GGEBHGHHHHHHHGHFFCDFAGGBHHHFHGHHH?GFGGFGFBGFGGHGGGGGGGGGGFFFFFFFBBBAA
@M02197:102:000000000-ALU3V:1:1102:7712:16951 1:N:0:1
CTGGACGCATTATCCTCCGCTTATTGATATGCTTAAGTTCAGCGGGTATCCCTACCTGATCCGAGGTCAACCTTTGAAAGAGTTTAACGGCCACGACCGCCCGCACTCCAAAGCGAATATGTATCACAACGCTTAGAGACGGACAGCTCGGCCGGAGACTTCAAGGCGCGCGGGAGCCGCGACGCCCAACACCAAGCGAGGCTTGAGTGGCGAAATGACGCTCGAACAGGCATGCCCTTCGGAATACCAAAGGGCGCAATGTGCGTTCAAAGATTCGATGATTCAC
+
CCCBBFCCCCCFFGGGGGGGGGGHHHGHHHHHHHHHGHHHHHHGCGGGGEHHHHHHHEGHHHHGGGGHGHHHHHHHHHHHHHHH;HGHGCGGGGGGGGGGGGGGGGGHHHHHHHGGFGGHHHHHFHHHHGGGGGGHGHFHGGGGGGHHGGGFGGGHHGGHGGGGFCEGACFGFFFFGGGFFAEHGEHGHGHGFHGGFHHFFFFFGGFGGGHHGGDAGGFFFHFHHGFFHGHHGGEAFGGGHHHHFHHHGHGGFCGHHHGEAADCF5FFGG5GFGFFFFFFFABA?B
@M02197:102:000000000-ALU3V:1:1102:19701:16986 1:N:0:1
CTGGACGCATTATCCTCCGCTTATTGATATGCTTAAGTTCAGCGGGTATCCCTACCTGATCCGAGGTCAATTGATGGTAAGATAATGGAGTGGTCCGGGGACCTGGCCGGCCGGAGGAGAAGTCTTCCAGAGCGAGAGAAAATTTACTACGCCCGAAGTCTCGACCGGACCGCCACTCGTTTTCGGGCACGTCCCTCGCGGGACGAGCGCCCAAGACCAAGCTGACGCTTGAAGGGTGTAATGACGCTCGAACAGGCATGCCCCCCGGAATACCGAAGGGCGCAATGTGCGTTCAAAGATTCGATGACTCAC
+
BCCBCFDDDDCFGGGGGGGGGGGHHHHHHHHHHHHHHHHHFHHGGGGFHHHFHHHHHHGHHHGGGGGHHGHHHHHHHHHHHHHHHHGHFCGGCGHHGCEGGGGHHEHHGGGGGGGGGGGHHHHHFHHHHGHHHGGGGGGHGHHHHHHH<HGGGFGG:G.CFHGGG?D@CFGGGFFFFFFFFFFFFFFFFFFFFFFFGGGGGGGGGGGGGGHHGHHHGHHHHGGGFFGGHHHFHGHHHHGHHGGGGGHGGHHHHHHHHGGGGGGGGHHHHGHGGHHHGGGGGHHHHGGGGHGGGGGGGGGGFFFFFFFCBAAA
@M02197:102:000000000-ALU3V:1:1102:7908:16994 1:N:0:1
CTGGACGCATTATCCTCCGCTTATTGATATGCTTAAGTTCAGCGGGTATTCCTACCTGATCCGAGGTCAACATTCAGAAGTTGGGGTTTAACGGCGTGGCCGCGACGATTACCAGTAACGATGTGTAAATTACTACGCTATGGAAGCTCGACGTGACCGCCAATCGATTTGGGGAGTGTCTTGACGACAGCTCCCAACACCAAGCTGGGCTTGAGGGTTGAAATGACGCTCGAACAGGCATGCCCGCCAGAATACTGGCGGGCGCAATGTGCGTTCAAAGATTCGATGACTCAC
+
BBAAAFBBBCCFGGGGGGFGGGGHHHGHHHHHHHFGBGHHHHHGGGGGHHGHHHHHHHHHHHHGGGGHHFGHGHGHHHHGH:HHGGGGGHH<GGGG;GGEH@B/9<B/FGDFHHC9GHFFB00<11<FGFGD1:9BD5CFG;0DGEEHC;.:CCEA.C/CDB@HDHFG?EA?;F%HFHG9999GGHHFHDGEGHEFHF9BADFF?/HF3FHHF9ECDB'DGHGE???EB;?HFEBFHHHHGGEGG;HFHHHHCHCFGGCGEFGHFHHGGGGHGGGGGGGGGGBFBFFFF@BBBB
@M02197:102:000000000-ALU3V:1:1102:23748:17006 1:N:0:1
CTGGACGCATTATCCTCCGCTTATTGATATGCTTAAGTTCAGCGGGTATTCCTACCTGATCCGAGGTCAACCTGAGAAATAAAAGGTTAGACCGGCCCGACGAGACCTTGCAACTCCCCGCGTGCCTCGAAAGACTCGTTGCGAAGAGGGTCCCACGGACGCCGTCATTGTCTTTGAGACCAGTTGCGGACGAACCACAACGCGGCCCAACACCCAGCCCGAAGGTTGGAGAGAGGATAATGACGCTCGAACAGGCATGCCCACCGGAATACCAGTGGGCGCAATGTGCGTTCAAAGATTCGATGATCAC
+
BCCCBFCCCBCFGGGGGGGGGGGHHGHHHGHHFHHHHGHHHHCGGGGGHHHHFHHHHHHHHHHGGGGHGHHHGHHHGHHHHHHHHGFHHHHHHGGGGGGGGGGFFFFHHHHHHHHHFHDGGGGGGHHHGGHGFHHHGGHGHGGGGAFHCAGHHHHGGDFGFGGHGHHHGFFGFFFFFGFFFFFFFGFGGE?HFGFGGFFFGFGHHGFHFGGHGGGGGGGFHHHFHFHGGFHHFHHH:HHGFEFEGHEGFHGHHHGHHHFGGGCGHHHFGG5HGAF?GGGGFFFB2FGGGGFG5BDBGGFFFFFFFABAA>
@M02197:102:000000000-ALU3V:1:1102:10259:17079 1:N:0:1
CTGGACGCATTATCTTCCGCTTATTGATATGCTTAAGTTCAGCGGGTATTCCTACCTGATCCGAGGTCAACATTCAGAAGTTGGGGTTTAACGGCGTGGCCGCGACGATTACCAGTAACGATGTGTAAATTACTACGCTATGGAAGCTCGACGTGACCGCCAATCAATTTCGGGACTGCGAGCAGAAAGCTCGCAGCTCCCAACACCAAGCTGGGCTTGAGGGTTGTAATGACGCTCGAACAGGCATGCCCCCCGGAATACCGAAGGGCGCAATGTGCGTTCAAAGATTCGATGATTCAC
+
CCCDDFCDDDDFGGGGGGGGGGGHHHHHHHHHHHHHHHHHHHHGGGGGHHHHHHHHHHGHHHHGGGGHHHHHHHHHHHHHHHHHGGEEGHHHGGGGGGGCHD?AAEBCFH0FFBGFFH1EA0FHBFFHHHHDA9<GAGCDGHGFHC.GGFGGCE.@FGFFFFFFFFGFFFFFFFFFGFEGGGGGGGGGGGCFFFGGGGGHCDBEFFFEHHHEHGHHHHHHGGH<HHHHGGGGGGHHGHHHHHHHGHGCGGGGFBHHHGHGGHHFGGGGGHHHHGGGGHGGGGGGGGGGFFFFFFFCCCCC
@M02197:102:000000000-ALU3V:1:1102:6864:17046 1:N:0:1
CTGGACGCATTATCCTCCGCTTATTGATATGCTTAAGTTCAGCGGGTATTCCTACCTGATCCGAGGTCAACCTGCAAAAATAGTTTTTGAGGAGGCCGGGTCCCCGGGACCTTCAACTCAACGCGTGCTCCGGAAAGCTCAGTGCGAAGAGGGTCCCACGGACGCCGTCATTGTCTTTGAGACCAGTTGGCCGCGAACGGTCCAACGCGGTCCAACACCAAACCCAGAAGGTTTGAGGGAGGATAATGCCGCTCGAACAGGCATGCCCTTCGGAATGCCAAAGGGCGCAATGTGCGTTCAAAGATTCGATGACTCAG
+
>>>>AFD?AAA13AFGF0EAFGGCHHHHCE2EBF21122DBDH/E?AE12D2A2FCEB0BF1AAE/EC@GFHFF0BFFFEGBDFFGDFC/E09//@FE>9?E/CGEB?/<FGHHHFHHHEHFACACCGFFHGCC<CH;DGGHHFHCCFE::9.?CGHHF@?@CCAA@GBHCCBFFF0GDDBHBGBGHG@@>BG@HE?@@?BBCFBFA/B1:9@9FF>ABFFCF>AFFFFCB1FAGFFG1&BGF1G0/>//AF/?GDFB1C1CB/E?A/A/BBD1ABF0BCFEE000F131E?EAFA1D3FGG1B1CFBB11B11>11
@M02197:102:000000000-ALU3V:1:1102:7702:17375 1:N:0:1
CTGGACGCATTATCCTCCGCTTATTGATATGCTTAAGTTCAGCGGGTATCCCTACCTGATCCGAGGTCAACCTTTGAAAGAGTTTAACGGCCACGACCGCCCGCACTCCAAAGCGAATATGTATCACAACGCTTAGAGACGGACAGCTCGGCCGGAGACTTCAAGGCGCGCGGGAGCCGCGACGCCCAACACCAAGCGAGGCTTGAGTGGCGAAATGACGCTCGAACAGGCATGCCCTTCGGAATACCAAAGGGCGCAATGTGCGTTCAAAGATTCGATGATTCAC
+
CCCCCFCBCCCFGGGGGGGGGG?HHHHHHHGHGHHGHHHHHHHGGGGGGHHHHH1GHEBGHGHEGGGHHHHHHHHHHHHH:HHHHHHHGGGGGGGGGGGGGGGGGGGHHHFHHHGFGGGHHHHHHHHHHGGGGGGGHFFGGGGGGGHHHGGGGHGGHHHGGGFGGFGFADFGFA@?FGGGFFGGCFGFGFBACGF@GGFGFBFHHHBEFEHGFFHGGGCGGHGHHHHFHHHHFFFFEE;GHHFGHGHHHGGGECDGFFFGEEGGGGGGGGGEFFFFFFFDD33?AA
@M02197:102:000000000-ALU3V:1:1102:15025:17334 1:N:0:1
CTGGACGCATTATCCTCCGCTTATTGATATGCTTAAGTTCAGCGGGTATTCCTACCTGATCCGAGGTCAACCATTAAAAATTGGGGGATTTAGCGGCCAAAGACGCTGCAACTCCAGTCAAAAGCGAGATAAAAATTTACTACGCTCAGAGGATATCGCAGATCCGCCGTTGTATTTCAGGAGCTACAGCTAGCAAAAGCAGTAGGCTCCCAACACTAAGCTAGGCTTAAGGGTTGAAATGACGCTCGAACAGGCATGCCCACTAGAATACTAATGGGCGCAATGTGCGTTCAAAGATTCGATGACTCA
+
CCCCCFCCCCCFGGGGGGGGGGGHGGHHHHHHHHHHHHHHHHHGGGEFHHHHHGFHHHHHHHHGGGGHHGHHGHHHHHHHHHHHHGGGGHHHHHGGGGFHGFHHGG8DDHFHHHFG7GGGCGFE0EGCC?GHHHGHFHHHHHHGGGGFHGHGHGHGHHGHDGGGGHGGHHGHHGGHGHGGGGHHFHHHGHHGHGGGBHHGHGCHGEFBFGGBFDEDFGHHHFGGHGHHFHGHHHFFGFFGGGGEFHEDHHBGFGAGCA2HGFFHHHFCHHHHHHGGGFGGA55AEGGGGGFFGGGCFFFFFFDB>>3A>
@M02197:102:000000000-ALU3V:1:1102:10538:17460 1:N:0:1
CTGGACGCATTATCCTCCGCTTATTGATATGCTTAAGTTCAGCGGGTATTCCTACCTGATCCGAGGTCAACCTTTGGAAAATTGGGGGGTTTTACGGCAAGAGTCCCTCCGGATCCCAGTGCGAGACGTAAAGTTACTACGCAAAGGAGGCTCCGGGAGGGTCCGCCACTACCTTTGAGGGCCTACATCAGCTGTAGGGCCCCAACACCAAGCAGAGCTTGAGGGTTGAAATGACGCTCGAACAGGCATGCCCGCCAGAATGCTGGCGGGCGCAATGTGCGTTCAAAGATTCGATGATTCAC
+
CCCBCFCCCCCFGGGGGGGGGGGHHHHHGHHHHHHHHHHHHHHGGGGFHHHHHHHHHHHHHHHGGGGHHHHHHHHHHHHH;HHHHHGGGGGGGHHGGGGGEGH<HHH<HGGG.GGG9GGGGGGG:;GG9GGGFFFFFFFFFDFFFFFFFFF:FFFFFFFFFAFFFGHFGFFFFFHFHHGFFFHFGFGGHHHGFHHHGGGFFFHD?F2EFHFFHFFEFFHFFFGHHHHGGHHGGFGFFHEGHFHHHHHHGGGGGHHHHHHHGGGGGGGGGGGHHHHGGGGHGGCGGGGGGGFFFFFFFA?A>A
@M02197:102:000000000-ALU3V:1:1102:10633:17530 1:N:0:1
CTGGACGCATTATCCTCCGCTTATTGATATGCTTAAGTTCAGCGGGTATCCCTACCTGATCCGAGGTCAAACTTGGGGTTCGTCTTGATGGACGCCCGTGCCACTGGGTTGCGAGGCGCGAATCTGCTGCGCTCGAAGCCCATACACAGGCCGCCAATGTTTTTGAGGCGAGTCCGCGCCCGAGGCGGGACAAGCGCCCAACACCAAGCAATGCTTGAGGGTTAGATGACGCTCGAACAGGCATGCCCCATGGAATACCAGGGGGCGCAATGTGCGTTCAAAGATTCGATGATTCAC
+
DDDDDFBCCCCFGGGGGGGGGGGHHHHHHGHHHHHHHHHHHHHGGGGGHHHHHHHHHHHHHHHGGGGHHHHHHHHHHGEGHGGGHGHHHGHHHFGGGGGFGHHHHHHHHGGHGGGGGGGGGGGGHHHHHHGGGGGGHGGGHHHHHHHHHHGGGHHHHGGHHHHGGGGGGHGFFFGGGGFGGGGGGGGHHHGGG8FC?HHGFFHEHHHHFFHHHGHFH;HHH'HHHHGGGGGH<FHHH<EGGGHGGGGHHHBGHHHHHHGGGFGGGGHGHHGGGGHGCGCGGGGGGFFFFFFFBBBA?
@M02197:102:000000000-ALU3V:1:1102:23190:17595 1:N:0:1
CTGGACGCATTATCCTCCGCTTATTGATATGCTTAAGTTCAGCGGGTATCCCTACCTGATCCGAGGTCAACCTTGTTATAATAAAAAAGGGGAGACCGGGCCAGAGGTCCTTGAAACTCGAGTGCGTGCTCGTGAAAGCTCGTTGCACCGAGGGTCCTCTGGACGCCGTCATTGTCTTTGGGACCGGGGAGGGCCCGAGGGCCCGCCCCTAGATCCAACACCAAGCCGGGGCTTGAGGGTTGATAATGACGCTCGAACAGGCATGCCCACCGGAATACCAGTGGGCGCAATGTGCGTTCAAAGATTCGATGACTCA
+
ABBBBFBBBBBFGGGGGGGGGGGHHHHHHGHBGHHHHHHHHHHGGGGGHHGHGHHHFHHHGHHGGGGHHHHHHHHHHHHHGHHHHHHGGGG:;G-G;GGGGG:HHHGHH:H:FHG<HHHG<G0H8GGGGGHG-HHG;9HHHGGGHG<HHD6D9CGGHGGHG;H;9BGACGGGG:F:GG&GGG/G:FFFFFFF:FFFF:FFFFFFFFFGFFFGHHGGFGFFFFGGGGGGFGHGFHHGEEG;EHHHHHFEE@GGECHHHHGEEGHFGGGGGGHHFGGBB2FGGGGGGGHHFHGGGGGGGGGGGFGGFFFFFFFAAAAA
@M02197:102:000000000-ALU3V:1:1102:11635:17592 1:N:0:1
CTGGACGCATTATCCTCCGCTTATTGATATGCTTAAGTTCAGCGGGTATTCCTACCTGATCCGAGGTCAACCTTGTGATAAAATAAAGGGTGTGACCGACCCGACGGGACCTTGCAACTCCCCGCGTGCCTCGTAAAAGACTCGTTGCGAAAAGGGTCCCACGGACGCCGTCATTGTCTTTGAGACCAGTTGGCCATGGAGGCGGTCCAACGCGGTCCAACACCAAACACGAGGTTTGAGAGAGGATAATGACGCTCGAACAGGCATGCCCTTCGGAATGCCAAAGGGCGCAATGTGCGTTCAAAGATTCGATGACTCAC
+
BCACCFCCCCCFGGGGGGGGGGGHHHHHHHGHHHHHHHHHGHHGGGGGHHFHHHHHHHHHHHHGGGGHGHHHFHHGHHHGHHHHHEHHFFGEGG;HHC;GGGGGGGGGGGGHHHHGHHHGHGGGGG@FGHGHGFFFGHHEHHHGHGEGGGFGGEDHGFEFFFDDGGFGDGGFFHHFEHHGFHHHGHHHGGFHHFEFGGGFCGGHFEGGGGFACFGEFGFFGHEFFHHHGGHGFFAGGGHFEFGFBHHGHGGDGEGGCHHHGHGHHHGC1GFFE3BHHGHHHFHF?GDGGHHHHGGGGHGGGFGGGCGGFFFFFFBA>3AA
@M02197:102:000000000-ALU3V:1:1102:11821:17768 1:N:0:1
CTGGACGCATTATCCTCCGCTTATTGATATGCTTAAGTTCAGCGGGTATTCCTACCTGATCCGAGGTCAACCTGAAAAAAATTCGTTTTAGAGGCCGGGCCCGTGACACCTTGAAACTCGACGCGTGCTCCGGAAAGCTCAGTGCGAAGAGGGTCCCACGGACGCCGTCATTGTCTTTGAGACCAGTTGGTCGCGAACGATCCAACGCGGTCCAACACCAAACCCGGGGGTTTGAGGGAGGATAATGACGCTCGAACAGGCATGCCCTTCGGAATGCCAAAGGGCGCAATGTGCGTTCAAAGATTCGATAACTCAC
+
AABCCFCCCCCFGGGGGGGGGGGHHHFHGGHHHHHHHHHHHHHGGGGGHHHHHHHHHHHHHHHGGGGHHHHHHHHHHHHGGHHHGHHGGHHHHHGGFGGGGGGGGGGHHGHHHHGHHHHGGGFGGGGGGHHGGFGGHHHHHHHHHGGFGGHGGEGGGGGGGGGCGGHFFHFHHFGFFGHHHGHHHGGGGGGGGGHHFFHFFHFGGGGGHHFGGFGFFGGFFEGGGGGGFGF;CHHGGHHHHHHGHGGGGGGHEHHHHHHHHHEGGFEAEHHHHHHHGHHGFEGGGHHCHGGFGHGGGGGGGGGGCBFDFFFCBBCC
@M02197:102:000000000-ALU3V:1:1102:23016:17808 1:N:0:1
CTGGACGCATTATCCTCCGCTTATTGATATGCTTAAGTTCAGCGGGTATTCCTACCTGATCCGAGGTCAACCATTAAAAATTGGGGGATTTAGCGGCCAAAGACGCTGCAACTCCAGTCAAAAGCGAGATAAAAATTTACTACGCTCAGAGGATATCGCAGATCCGCCGTTGTATTTCAGGAGCTACAGCTAGCAAAAGCAGTAGGCTCCCAACACTAAGCTAGGCTTAAGGGTTGAAATGACGCTCGAACAGGCATGCCCACTAGAATACTAATGGGCGCAATGTGCGTTCAAAGATTCGATGATTCAC
+
BCBBAFCCCCCFGGGGGGGGGGGHHHHHHHHHHHHHHHHHHHHGGGGGHGHHHHHHHHHHHHHGGGGHHHHHGHHHHHHHHGHHHGGGGHHHHHGGGGGHHGHHGGGGGHHHHHHHHHHHHHFHHGGGGGHHHHHHHHHHEHHHGGGGGHHGHHHHHGGFGGHHHHGGHEHHHHHHGGFHHHHGHHHHGHHHHGHGHHHHHHHHFGGFFHHHHGHFGGHHGHFHFFFGHHGHHHHHHHHGFFGGGHGHGHHGEFFHGGHHFFGGHHHHHFHFHFFGGGEFFHHGGGGHGGGGGGGGGGFFFFFFFBCBAB
@M02197:102:000000000-ALU3V:1:1102:8029:17938 1:N:0:1
CTGGACGCATTATCCTCCGCTTATTGATATGCTTAAGTTCAGCGGGTATCCCTACCCGATCCGAGGTCAGACTTTGATGGGTTTAACGGCGCGGCCGGTCGTCCTCTCTAGCGAATTGATTGCACAACGCTGAGATTCTAACCGTCCAGCCGGGAGAATAGAGGCGCGGGCGGTCAGCCCGACGCCCAATACCAAGCCAGGCTTGATGGGTCTTATTGACGCTCGAACGGGCATGCCCTTCGGAATGCCAAAGGGCGCAATGTGCGTTCAAAGATTCGATGACTCAC
+
CCCCCFBCBCCFGGGGGGGGGGGHHHGGHHHHHHHHHHHHGHHGGGGFHHHHHHHHHGGGGGHGGGGHHHHHHHHHFHHHHGGGHHHGGGGGGGGGGGFFFGGGGHHHHGGHGGGGHHHHHHHHHHHGGGGGHHHHHGGHHHGGGGGDCFGHHHHGHHGHGGGGFFGGFCAGF0FGFFGFF<CHGFFBGHHGGHG;GGCFFEHHHHFHHHHFHGGEFGDGDGGAFHFGHFFHHGFGGGGGHGHHHHHHHHHGFE?GHHHGFGGGHGGFGGBGGGGFFFFFFFBA@BA
@M02197:102:000000000-ALU3V:1:1102:24980:18012 1:N:0:1
CTGGACGCATTATCCTCCGCTTATTGATATGCTTAAGTTCAGCGGGTATCCCTACCTGATCCGAGGTCAACCTTGTTATAATAAAAAAGGGGAGACCGGGCCAGAGGTCCTTGAAACTCGAGTGCGTGCTCGTGAAAGCTCGTTGCACCGAGGGTCCTCTGGACGCCGTCATTGTCTTTGGGACCGGGGAGGGCCCGAGGGCCCGCCCCTAGATCCAACACCAAGCCGGGGCTTGAGGGTTGATAATGACGCTCGAACAGGCATGCCCACCGGAATACCAGTGGGCGCAATGTGCGTTCAAAGATTCGATGACTCAC
+
CCCCCFCCCCCFGGGGGGGGGGGHHHHFHHHGHHHHHHHHGHHGGGGGHHHHHHHHHHHHHHHGGGGHHHHHHHHHHHHHHHHHFHHGGGGG;G;G:GEEF9GH'H;::H9/GHHHH<<G<GHHHGGGGGHGCHHGH:H<HGGGHG<HHG:GGGGHHHH<HH<H?DGGGC:GGGG:G::GGGGG;FFFF:FFFFF:F:FFFFGGFFFFFHHHHFHHFFFFGFFGGGFFHGHGHHGHGHFHHGHHHHGGFGDBGEHHHHHGHHHHEFEEEGGHHHHFHHHHGGGF?GHHHHGGGGHGGGGCGGGGFFFFFFFFCCCCC
@M02197:102:000000000-ALU3V:1:1102:14465:17950 1:N:0:1
CTGGACGCATTATCCTCCGCTTATTGATATGCTTAAGTTCAGCGGGTAGTCCTACTTGATTTGAGGTCAAAAAGTGGGGCCGCGCGCAGAGGCGTGGCCAGTCGTGGTTTTCGTAGCAGTCCACACTCACGCAAGTTCGCAAAAAGAATTAGCAACTCACTGGTGATCCAGCATACTGTATTTAAGGTGAGCAGGTGCGCGAAGCGCGCGCCTGCAAACCCATGGACCCGCGCGGGGTGTTCCGTTTACAAAACGACCCCGTTTGGAGAAATTCACGACGCTCAAACAAGCATGCTCCAAGGAATACCAAGGAGCGCAAGGTGCGTTCAAAGATTCGATGATTCAC
+
CCCCCFCCCCCFGGGGGGGGGEGHHHHHHHHHHGHHHHHHHHHGGGGGGHHGHHHHHHHHHHHHGHHHGHHHHGHHHHGGGGGGGGGGGGHGGGGGGGHHHHHGGGG=FHGHFFHGGHHHHH0H;FFHFFHGGGGHHHGGGGGHHGFHH:HFGH;GGGGGGGG:GBFFFGGGGBFGFGCFGGGEFFF3FGFGFFFFFFFGGFFFFFFFFFHFHGFFGFHHHHGGGFGGGGDGCCFGH<FGGGGGHHHHHGGGGGGGGGGGHHHFHHHHHFFAHFGGGGEGFFGGFHHHHHHFEHFEFHHHHHGHGHHHHFGGGGGHGHHGGGGHGGGGGFGGGGFFFFFFFBBBBB
@M02197:102:000000000-ALU3V:1:1102:15150:18127 1:N:0:1
CTGGACGCATTATCCTCCGCTTATTGATATGCTTAAGTTCAGCGGGTATCCCTACCTGATCCGAGGTCAACCTGATAAAAAATGGGGGGTTAGACCGACCCGGAAGGACCTTGCAACTCGATACGTGCTCCCGAAAGAACTCGTTGTATCGAGGGTCCCACGGACGCCGTCATTACTTTTGAGAACCAGTTGGTTTGACCCGACTTGGTTCCAATGCCACACCCCGGGGGGTGGAGAGAAGGATAATGACGCTCGAACAGGTATGCCCTTCGGAATACCAAAGGGCGCAATGTGCGTTCAAAGATTCGATGATTCAC
+
CCCCCFCCCCBFGGGGGGGGGGGHHHHGHGHHHHGHGHHHHGHGGGGGGGHHHHHHHHHHHHHGGGGHGHHGHHHHHHHHHGHHHHGGGGGHHHHHGGGGGGGGGGGGGGGGGGGGGGGGGGGFFFFFFFFFFFFFFFFFFGGFGGEFFGGFEGGGGGFFFFGGGGFFFFGFHGFFFFFHFFHGHGHFFGFFFFHHGFGGGHGFHHFFFFFHHHHHFFFFFGGGGGGGGHHHGHHHGHGHHHHHHGGGGGGGGEFGFFHHGHGGGGF?GGHHHHHHHGGHHFGGGGHGHHGGGGHGGGGFGGGGGBFFFFFFBBBBA
@M02197:102:000000000-ALU3V:1:1102:15151:18109 1:N:0:1
CTGGACGCATTATCCTCCGCTTATTGATATGCTTAAGTTCAGCGGGTATCCCTACCTGATCCGAGGTCAACCTGATAAAAAATGGGGGGTTAGACCGACCCGGAAGGACCTTGCAACTCGATACGTGCTCCCGAAAGAACTCGTTGTATCGAGGGTCCCACGGACGCCGTCATTACTTTTGAGAACCAGTTGGTTTGACCCGACTTGGTTCCAATGCCACACCCCGGGGGGTGGAGAGAAGGATAATGACGCTCGAACAGGTATGCCCTTCGGAATACCAAAGGGCGCAATGTGCGTTCAAAGATTCGATGATTCAC
+
BBBCCFDCCCCFGGGGGGGGGGGHHHHHHHHHHHHHHHHHHHHGGGGGHHHHHHHHHHHHHHGGGGGGHHHHHHHHGHFHHGHHHHGGGGGHHHHHGGGGGGBBGGFGGGGGGGGGGGGGFGGFFFFFFFFFFFFFFFFFFFFGFFEBFFGGFGFFFFGHGFFGFCDFHHGGGHHFHHHHHHGFFFFHGHHGHHHFFFGFFFHGDFGHGFHHHHFHFGGFFFGFGGGGGHHHHFHGHHHGHFFHHHDFE?AFAGFHHHHHGHGGGGFEGEBHGHHGGGHHHGGGGGHFHHEGGGHGGGGGGGGGGFFFFFFFABBAA
@M02197:102:000000000-ALU3V:1:1102:18506:18002 1:N:0:1
CTGGACGCATTATCCTCCGCTTATTGATATGCTTAAGTTCAGCGGGTAGTCCTACCTGATCTGAGGTCAATCGATGCTTCCACGTGAGTGGCGGTTTCAAGGGGGCCACCAACCTGGTGCACAGCGAAACGTATTACGCCGGACAACAGGCCAGAACGGCCGCCGATTCGTTTAAGGCGAGCCCCAAAGGGCAACACCCAATTCCAACCCCCCCGGGCAGGACCTGGTGGGATGATGATTGACATGACACTCAGACAGGCATACCCTCCGGAATACCAGAGGGTGCAAGGTGCGTTCAAAGATTCGATGACTCAC
+
CCCCCFCCCCCFGGGGGGGGGGGHHHHGHHHHHHHHGHHHHHHGGGFGGHHHHHHHHHHHHHHHHGHHHGHHGHHHGHHHGHHGHHHGHHGGGG;>E33B3FFGG1A/>?F?FF8FFFF8A91/?F:B<5F;>AG00AFAEF:FFFFFFFFFE9?CCFFFFFFFF:FFFFFFBFFFFFECFFDBF:FF9FF97=?DFEFFF9FFFFDFGGGGGG<HHG<HHGGHHGHHHHF<<GHHHGHGHHHHHHHHHHGGHHHGHHHHGHGGGGE?HHHHHGFHHHHGGHHHHHHHGGGGHGGGGGGGGGGFFFF5FFABBAB
@M02197:102:000000000-ALU3V:1:1102:5047:18279 1:N:0:1
CTGGACGCATTATCCTCCGCTTATTGATATGCTTAAGTTCAGCGGGTATCCCTACCTGATCCGAGGTCAACCTTTGAAAGAGTTTAACGGCCACGACCGCCCGCACTCCAAAGCGAATATGTATCACAACGCTTAGAGACGGACAGCTCGGCCGGAGACTTCAAGGCGCGCGGGAGCCGCGACGCCCAACACCAAGCGAGGCTTGAGTGGCGAAATGACGCTCGAACAGGCATGCCCTTCGGAATACCAAAGGGCGCAATGTGCGTTCAAAGATTCGATGATTCAC
+
ABBAAFBBBBBFGGGGGGGGGGGHHHHHGHCHHHHHHHHHGHHGGGGGHFHHHHHHHHHGHHHGGG;HHHHHHHHHHHHHHHGGHHHHGGGGGGCGGGGGGGGGGGGHHHEGFHFFFFGHHGHHHHHEHGFGGGGHHHFGGGGFGAHGHGGGGHHGGGGGEGGGGGGGGGGFFFFFFEGFCFFHFFEEEFFFGHFGGHFFFBHGHFGGGGHFFHHFFFFFFGEA>1EDFEEHEEBFFFGHHHFHHHFFGCEEEE?FFGD0A0GHGGGBGGGEFGFFFFFFFAAAAA
@M02197:102:000000000-ALU3V:1:1102:17734:18483 1:N:0:1
CTGGACGCATTATCCTCCGCTTATTGATATGCTTAAGTTCAGCGGGTAGTCCCATCTGATTTGAGGTCTAAATGTAAAAGGAGCATCGCACCAGGGCGACTCGGTTTGGGAGCGGCTTGAGTACGAATCGGCTGCTGGTTAAAGCATCCTCGACGAAGATCTTATCACGTCGAGTCAATCCGAGCTAGTACCAAGATTGCTTATACAATTGAAGCGAGCTGTGGTGAAACAGCAGCGCTCAGCATCCAACGCAGCTACGCTTTACAAGAAAGTGTAGAGGTTGAGGTATTCATGACACTCAAACAGATGTACCTTTCGGAATGCCAAAAGGTGCAAGGTGCGTTCAAAGATTCGATGATTCAC
+
CCCCCFCCCCCFGGGGGGGGGGGHHHHHHHGHHHHHHGHFHGHGGGGGGHHHHHHHHHHHHHHHGHHHHHFGHHGHHHHHGHGHEHFGCGGGHHGFGGGGGEFGEFGFGGGGGGGGGDGEGFHGGGGA/GD@FC.GBG0FGFHBDCGFHHGD9AE@FACGG;GB:C;H?CCFDDB/CBF0GFFFAAFG1C1BFG9AFGDFBF1?111%FFFGF;:CC?>D?2:D3BGF3BBGFFA/@=4B39BFFFEA?/3341E?>E3E@FB3DFGDHHHG5BB3331B3E3DBGHFFF5HBFFHHGGHHGHGGHGGHHFG?CGGHHFHFFFAGHGHHHFHHGGHFGGGGGGGGGGGGCGFFFFFFFAAAAA
@M02197:102:000000000-ALU3V:1:1102:16257:18454 1:N:0:1
CTGGACGCATTATCCTCCGCTTATTGATATGCTTAAGTTCAGCGGGTATCCCTACCTGATCCGAGGTCAACCTTTGAAAGAGTTTAACGGCCACGACCGCCCGCACTCCAAAGCGAATATGTATCACAACGCTTAGAGACGGACAGCTCGGCCGGAGACTTCAAGGCGCGCGGGAGCCGCGACGCCCAACACCAAGCGAGGCTTGAGTGGCGAAATGACGCTCGAACAGGCATGCCCTTCGGAATACCAAAGGGCGCAATGTGCGTTCAAAGATTCGATGACTCAC
+
BBBBBFBBBBBFGGGGGGGGGCEHHHHFHHHCHHHHHHHHHHCGGGGGHHGHHHHHHHGHHHHGGGGHHHHHGGFHHHHHFHGGGHHHGEGGGGC;GGCGGGCGGGGHHHHGHHGGGGGFG3FDF8FGFG@C8GGGFGHHGGGGGGHEFGCGGGFGFBGGFGFFC/9CCGGGFF;CDFABA>?CED/EAD6FDEEEEB1EDB1CGCGFEA0FD=CAB//A:/EEBBA1FG+H:FE@EEEFGGFF1/CCCCEGFGGHHHHEEA?AG1GEFB3E1FFFFFFFFAAA>1
@M02197:102:000000000-ALU3V:1:1102:6831:18561 1:N:0:1
CTGGACGCATTATCCTCCGCTTATTGATATGCTTAAGTTCAGCGGGTATCCCTACCTGATCCGAGGTCAACCTTTGAAAGAGTTTAACGGCCACGACCGCCCGCACTCCAAAGCGAATATGTATCACAACGCTTAGAGACGGACAGCTCGGCCGGAGACTTCAAGGCGCGCGGGAGCCGCGACGCCCAACACCAAGCGAGGCTTGAGTGGCGAAATGACGCTCGAACAGGCATGCCCGCCAGAATGCTGGCGGGCGCAATGTGCGATCAAAGATTCGATGATTCAC
+
BBBBBFBBBBBFGGGGGFG?E?EGHFHHHGFFFAFHFGHHHHHEFGGGHDGFFHHHBBGGHBHGGGEHHHHHHHHHHHHGB9GHHHFHGGGGGGGGFGGGGGGGGGGHHFFHFBFFC@EBFF;11GGH1E?DFC#BGF.BBDFCG@GACFCEDCDFBGGFFGGGF/EGCACEAFGGGC@F;BCHCAA??;BFEEF?EFG?1GFFHHFFFEHFEGCEBF>/>3?FFEBDFBHFECGEEBGGHHGF88?GEEEA000D1B1E0F1CB3DGGFGGGGFFFFFFFA1111
@M02197:102:000000000-ALU3V:1:1102:11167:18558 1:N:0:1
CTGGACGCATTATCCTCCGCTTATTGATATGCTTAAGTTCAGCGGGTATTCCTACCTGATCCGAGGTCAACCTAGAAAAATATAAAGGTGACCGGGTCCCGGGGGCCTTGAAACTCTACGCGTGCTCCGGAGAACTCAGTGCGAAGAGGGTCCCTGGGACGCCGTCATTGTCTTTGAGACCAGTTGGCCATGGAGGCGGTCCAACGCGGTCCAACACCAAACACGAGGTTTGAGAGAGGATAATGACGCTCGAACAGGCATGCCCTTCGGAATGCCAAAGGGCGCAATGTGCGTTCAAAGATTCGATGACTCA
+
CDDCCFCBCCDFGGGGGGGGGGGHHGHHHHHHHHHHHHHHHHHGGGGGHHHHHHHHHHHHHHHGGGGHHHHHHHGHHHHHHHHHHHHG;HHHHGGCGGHHGFFFGGGGHGHHHHHHHHHGGGGGGGHHGGGGGHHHHHGHHHGGHHHHHGGGGGGGGGGGFGGGGGGHHHGHHHHHHHGFHHGHFHHFHHHHGGGGGHHFGGGGGGGFHGGHFGGGGHFGGHGGHHGHGHHHGHHHHFFFHHHGGGGGFGFHHHHHHFEHGEDGGGCHHHGHGHHHHHGEFGGGHHHGGGGGGGGFGGGGGFFFFFFFCCCBC
@M02197:102:000000000-ALU3V:1:1102:22725:18568 1:N:0:1
CTGGACGCATTATCCTCCGCTTATTGATATGCTTAAGTTCAGCGGGTATCCCTACCTGATCCGAGGTCAACCTTTGAAAGAGTTTAACGGCCACGACCGCCCGCACTCCAAAGCGAATATGTATCACAACGCTTAGAGACGGACAGCTCGGCCGGAGACTTCAAGGCGCGCGGGAGCCGCGACGCCCAACACCAAGCGAGGCTTGAGTGGCGAAATGACGCTCGAACAGGCATGCCCTTCGGAATACCAAAGGGCGCAATGTGCGTTCAAAGATTCGATGACTCAC
+
CCCCCFDDDDDFGGGGGGGGGGGHHHHHHHHHHHHHHHGHFHHGGGGGHHHGHHHHHHGHHHHGGGGHHHHHHGHHHHHHHHHHHHHHGGGGGGGGGGGGGGGGGGGHHHHHHGGGGGGHHHHHHHGHHGGGGGGHHHHHGGGGGGHHHGGGGHHHHGGGGGGGFGGGGGGGGGGFFGGGGGFGGHHFFFFGGHGGGHHGHHHHHHGGGGGHHHHGGEFEGGGHFFHHHGHHGFGFGFGHFHHHFGGHHHGECGGHHHHGEFGHGGGGGGCGGGFFFFFFF@CCCC
@M02197:102:000000000-ALU3V:1:1102:17838:18728 1:N:0:1
CTGGACGCATTATCCTCCGCTTATTGATATGCTTAAGTTCAGCGGGTATCCCTACCTGATCCGAGGTCAACCTTTGAAAGAGTTTAACGGCCACGACCGCCCGCACTCCAAAGCGAATATGTATCACAACGCTTAGAGACGGACAGCTCGGCCGGAGACTTCAAGGCGCGCGGGAGCCGCGACGCCCAACACCAAGCGAGGCTTGAGTGGCGAAATGACGCTCGAACAGGCATGCCCTTCGGAATACCAAAGGGCGCAATGTGCGTTCAAAGATTCGATGACTCAC
+
ACCCBFBCCCCFGGGGGGGGGGGHHHHHHHCHFFHHHHHHGHHGGGGGGHHGHHHHHFHHHHHGGGGHHHHHHHHGHHHHHGHHHHHFGGGGGGGGGGGGGGGGGEGHHGEFHHGGGGGGHHHHHHHHHGGGGGGHHGHHGGGGGGHHHGGGGGGGHHHGGGGGGGGGGGGGFGFGGFGGGGGGFGGFHGHGGEGFFHHFGFFFHHFGGFFHGGHFGGGGHHGHGHH<HHGHGGFGFFGHHHHHHHHHHHGGGGGHHHFGGGGHGGGFGFFEGFBFFFFFDABBBB
@M02197:102:000000000-ALU3V:1:1102:7959:18868 1:N:0:1
CTGGACGCATTATCCTCCGCTTATTGTTATGCTTAAGTTCAGCGGGTATTCCTACCTGATCCGAGGTCAACCTGAAAAAATATTTGGGGTTGGACCGACCCGGAAGGACCTTGCAACTCGATACATGCTCCCGAAAGAACTCGTTGTATCGAGGGTCCCACGGACGCCGTCATTACTTTTGAGAACCAGTTGGTCGTGAAGTACCACCGACTGTGTTCCAATGCCGCACCCCGGGGGGTGGAAGGAAGGATAATGACGCTCGAACAGGTATGCCCTTCGGAATACCAAAGGGCGCAATGTGCGTTCAAAGATTCGATGACTCAC
+
CCCCCFCCCCCFGGGGGGGGGGGHHGHHHHHHGHGHGHHHGHGGGGGGHGHHGHHHHHFFHHFFGGGHHHHHHHHHGHHGHGHHHHHGGEEGGHHHGGGGGGGGGGGHHHHHHHHFHHHGGHHGHHHHHHHGGGGGGFHHGHGHGHGHHHGGFCGF:EHGHGGGGFGDFGGGGGGGGFHFFHHHHFEFECBGGFFHFHHHGFFFFFFFGHHGHHHGFHHFFFEFFFC=EEDFFGGGHGBHHGHHFHHHGFFGHGE?EGGFAD5DEGGHHHEGGGGEEFHFHHHGCFFBGGECGCHHHGGEDFGBGBFGBGGGFFFFFFFABBAA
@M02197:102:000000000-ALU3V:1:1102:24056:18946 1:N:0:1
CTGGACGCATTATCCTCCGCTTATTGATATGCTTAAGTTCAGCGGGTATCCCTACCTGATCCGAGGTCAAGAGTGTAAAAATGTACTTTTTGGACGTCGTCGTTATGAGTGCAAAGCGCGAGATGTACTGCGCTCCGAAATCAATACGCCGGCTGCCAATTGTTTTGAGGCGAGTCTACGCGCAGAGGCGAGACAAACACCCAACACCAAGCAAGGCTTGAAGGTACAAATGACGCTCGAACAGGCATGCCCCATGGAATACCAAGGGGCGCAATGTGCGTTCAAAGATTCGATGATTCAC
+
BBBBBFBB?ABFGGGGGGGGGGGHHHHHHHHHHHHHHHHHFHHGGGGGHGHHHHHHHHGFHGHGGGGHHHHHHFGHHGHHHHHHHHHHHHHGGHHG;GGGGGGGHHHHHHHHHHGHHGGGGGGGHHHHHHHGGGGGGGGGHHFHHHFCDGHGGHHGHHHHHHHHHHHGGGGGHHGFFFGGGHHGGGGFHHHHFHHGGGFGHHFFGGGHHHHGHGGHHHHHHHGHHFHGHHFFFFGHHGHHHGHHHHHGGGHHHHHGFFHGGGHHHGGGGGHFFHGGGGHGGG55GDEG4FFFFFFFBB@BB
@M02197:102:000000000-ALU3V:1:1102:7857:19504 1:N:0:1
CTGGACGCATTATCCTCCGCTTATTGATATGCTTAAGTTCAGCGGGTATCCCTACCTGATCCGAGGTCAACCTTTGAAAGAGTTTAACGGCCACGACCGCCCGCACTCCAAAGCGAATATGTATCACAACGCTTAGAGACGGACAGCTCGGCCGGAGACTTCAAGGCGCGCGGGAGCCGCGACGCCCAACACCAAGCGAGGCTTGAGTGGCGAAATGACGCTCGAACAGGCATGCCCTTCGGAATACCAAAGGGCGCAATGTGCGTTCAAAGATTCGATGATTCAC
+
BBBABFBBBAAFGGBEBGGGGGGFHF5GGGFFHHF5DGGGHFBA??EAH5BCG3AGHEHHGF1A0#EG9GHFHFF3EFD8BEFBAGHHGG9>>E>/E//<EGCGGCGH:HHHGG/DC9FHGHG.HFBG1C-<DF<GB:<<DBC/G@CACEGGGG??G=DCFFBFFBADFAFF?/?;CCCFF#9CAA9?+EBEA?AFEF@DAFAB0FFFFEFFDGCE/?EEA9AEFGFFBEA1A#//ABE7$F2A;30FBA00A001131A0001AA3A33GE1F1FFFFFFA1>>1
@M02197:102:000000000-ALU3V:1:1102:3089:19498 1:N:0:1
CTGGACGCATTATCCTCCGCTTATTGATATGCTTAAGTTCAGCGGGTAATCCTGACTGATTTGAGGTCTAAAGCTTAAGATGGTATCCCAAAGGAATACTGCGTTAGAAGCCGCTGTTTTTGAATAGACGTCCTCAGCGAATAAGCTATTACGCCGAGTCAAGCCCCCTTATTTCAAAGTGCGCCGCTCATGTATTTCAGCTGAGCTGGTCCTACTTAAAGGTCCGGCAGGCAGCCATAATCCAAGCCCTAGCTCCCATTTCATTACAAAATAGGGGGGTTGAGAATTTCATGACACTCAAACAGACATACTCTTCGGAATACCAAAGAGTGCAAGGTGCGTTCAAAGATTCGATGATTCAC
+
ABABBFBBDBBFGGGGGGFFGGEHHGHHHHHHCHHHGHHHHGHGGGGGGGHHHG5FGH3GGGBHEHHHHHHHFEFHGHHFHHHHEHGHHHGHHFHHHHEHHGCGFGA3GFHG?/EE<GDGCEFFHHBFFDGGFEF@GFDGB69HFHFFFHHHGG5GGGFHGFFDA#@DGG8BHGFHBBCGGG@C>AABFDFGFFFGFGF<BFF1<FFFFGFHHHHHFHHHFB9?CF<1FF199/4FBFDFGBFEHGF01>B?/>F1FGHGFF22F02HFG1EE/EE>B02FDHFGB1HHFHHHHG1GGCDBGHFGGBHG1GEEBA0GEGGHHFGFB101F1FBEFGEE?HGBGCGGBEAB1C3FFFFAAAAA
@M02197:102:000000000-ALU3V:1:1102:25879:19732 1:N:0:1
CTGGACGCATTATCCTCCGCTTATTGATATGCTTAAGTTCAGCGGGTATCCCTACCTGATCCGAGGTCAACCTGAGAAGGAGAGGTTGAGCGGCGCACTCCGAGCGGCCACCGACGCGAGACAAGATGCCACAACGCGAGGGGACGGACGGCGTGGCCGGCGACATTGAGGCCGGCGGCGAGGAGCCGCGGCGCCCAACACCCAACCGGGCTGGATTGGTGACAAAGACGCTCGAACAGGCATGCCCCCCGGAATACCAGAGGGCGCAATGTGCGTTCAAAGATTCGATGATTCAC
+
AAABBFDDBBAFGGFGGGGGGGGHGHHHHHGHHHFFHHHHHGFG??EEHHHHGHHHHHHHFEGGGEFHH3FFGH?23EGHHHHGGGGGF93EFEGEGGCFB<#/7F/BCGGHG;C@/<DDC<//C7CAC9FHGFDCGG4AC?A;G?@9@9DBB@>9B,.;.B=C=9/FFFB;#9@-99#B#A9B-BB--A-?9--9;..#C:AA#.:.9<$9/CH:DGD#F-G1C2FD@D0:/:<1<$GF0FB/GEE02FGHHHFHHHGA2E2GEHHHGGEAEF4GFGDGGGGGCC5FFFF?AAAA
@M02197:102:000000000-ALU3V:1:1102:27005:19705 1:N:0:1
CTGGACGCATTATCCTCCGCTTATTGATATGCTTAAGTTCAGCGGGTATCCCTACCTTATCCGAGGTCAACCTTTGAAAGAGTTTAACGGCCACGACCGCCCGCACTCCAAAGCGAAGATGTATCACAACGCTTAGAGACGGACCGCTCGGCCGGAGACTTCAAGGCGAGCGGGAGCCGCAACGCCCAACACCAAGCGAGGCTTGAGTGGCGGAATGACGCTCGAACAGGCCTGCCCTTCGGAATACCAAAGGGCGCAATGTGCGTTCAAAGATTCGATGATTCAC
+
AAAAAFDD@A1DFGD3G000AA0D31222222DAFE1G22F21BEE/AFGHB11FA1GDGD1EA/;B0:@@F8HB@9HHB0B;2F29F?@>E;9>E@9E9G</9./900FAA00/BC#FB1;?FFF<0%/BCCCC:+>0CG-.-#..:GC-A:1<>1F.0;F4A?<C/#>;@;<9@A6?/#/>9/>*EA/A3>//E/F;E@@1BFFEEEABB&&AA/B@BB/ADBB1A:B$*#EFFEAEA$GFA1/01A00A0EEF13HEEGEABF3GGGFE11FC3FBFFAAAA@
@M02197:102:000000000-ALU3V:1:1102:28619:19780 1:N:0:1
CTGGACGCATTATCCTCCGCTTATTGATAAGCTTAAGTTCAGCGGGTATCCCTACCTGATCCGCGGTCAACCTTTGAAAGAGTTTAACGGCCACGACCGCCCGCACTCCAAAGCGAATATGTATCACAACGCTTAGCGACGGACAGCTCGGCCGGAGACTTCAAGGCGCGCGGGAGCCGCGACGCCCAACACCAAGCGAGGCTTGAGTGGCGAAATGACGCTCGAACAGTCATGCCCTTCGGAATACCAAAGGGCGCAATTTGCGTGCGAAGATTGGATGATTCAC
+
AA1>A1A1AA?1D3BF10A0EA0FG1FFF211AFDGFFHD2A1///EFE121ABAF11BFGFH77/9EEGHB01B.F#G1>#BAF291E/@>4FE4EGECGCC@GG#FCHH1F9C?@@/GHG41<FHBFACCB;<D#<CCGF9@:::69-A?AAAC0CGCFGFG<-9<;;;F<??CBAC?<+?HEEABA3?;AAA3EB1@;GEF@1-/?A0;F@>EFFFFF?FABFF@1%AABFBF///929B21/01A0A/00011AF00A001A1A33FB3111BFD3B111A>
@M02197:102:000000000-ALU3V:1:1102:18575:19905 1:N:0:1
CTGGACGCATTATCCTCCGCTTATTGATATGCTTAAGTTCGGCGGGGATTCCTACCTTATTCGAGGTCAACCCGAAAAAAATTCGGTTTAGAGGCCGGGCCCGTGACACCGTGAAAATCGACGCGTGCTCCGGAAAGCACAGTGCGAAGAAGGTCCCACGGACGCCGTCATTGTCTTTGAGACCAGTTGGTCGCGAACGATCCAACGCGGTCCAACACCAAACCCGGGGGTTTGAGGGAGGATAATGACGCTCGAACAGGCATGCCCTTCGGAATGCCAAAGGGCGCAATGTGCGTTCAAAGATTCGATGACTCAC
+
BB?AAF@DDAAFGGGGGF?EGGGFHH5DGHHCGHHDGHGH2A2EFG/>1F3B33BE34344@24?E/?3?30/</>EFHGG0F2/0/?B22<1?B?9<@CCF9<FACEBE#<0;0<$<B?>BB19E?@99AFFBB@A/#BB./?EG:GEC#;.EAB.99;-?DCCDC$<9/</;90;BHH9D9BBEC</D4>;A00;E1FC:CD@.CBCF6GEEGE?CGFFGGGE@>?BC4FAGHFFGF9D87FFAEAEACCAHHGGFEHHGEEEDCGEFHGHCGHFHGCEE2E?GBDF2CEECFFA5GFDECGC4D5BFBBBBBB
@M02197:102:000000000-ALU3V:1:1102:17449:19899 1:N:0:1
CTGGACGCATTATCCTCCGCTTATTGATATGCTTAAGTTCAGCGGGTATTCCTACCTGATCCGAGGTCAACCTGAAAAACATTTATAGTTGAGGCCGGGTCCCCGGGACCTTGCAACTCGACGCGTGCTCCGGAAAGCTCAGTGCGAAGAGGGTCCCACGGACGCCGTCATTGTCTTTGAGACCCGTCGACCGCGAGGGGGTCCGACGTGGTCCAACACCAAACCCGGAGGTTTGAGAGAGGATAATGACGCTCGAACAGGCATGCCCTTCGGAATGCCAAAGAGCGCAATGTGCGTTTAAAGATTCGATGACTCAC
+
AAAAAFD@DAAFAG33FGG0E0E1FGD2DEGBEBFHF2DGDB1EEC//BGFFEF1AG1G1GFA///EGHFFCCGFEFG0/>BGB2FGBFHF299//EE@ECEFCC7?/BEHB1CGD@01<GC@CGCGGFFFFFFBAGG0GFF0FEB;AG;:EA;:AGFCAG@@CA@@GFGFGFFBFBFEG?@@AE@;A/@C@@@/C@EA<B?B<@A/=GCBBBBBBFFFFE/E?EEG<B911BEG1;GGDBFEGDF>/?>/0//D111B1AFFEC///A/02211HFG1AGA00EA1BB1A0A011B33DFFFGGC13BB11>1>1>
@M02197:102:000000000-ALU3V:1:1102:13656:19951 1:N:0:1
CTGGACGCATTATCCTCCGCTTATTGATATGCTTAAGTTCAGCGGGTATCCCTACCTGATCCGAGGTCAATCATAAAAAAGTTTGGGGTTCTGGCAGGACACCACCGGGACTCTGTCGCGAGGAGTATTACTACGCGTAGAGCCAGGAGGCACCGCCACTGCTTTTAAGGGCTGCCCTGTGACGGGCAGGCCCCAACACCAAGCTGAGCTTGAGGGGTGATAATGACGCTCGAACAGGCATGCCCCCCGGAATACCAAGGGGCGCAATGTGCGTTCAAAGATTCGATGATTCAC
+
BBBBBFBBBBBFGFFFGGGGGGGHHHGHHHHHHHHHHHHHHHHFGCEEHHGGHFHHGHHHHHGGGGGHHH:<H<HHHHH7:HH:HGGGE9G<GHHHG;EHHH;<FGGGG;GHHHHHGG:FCGGG9HHHH<<;<HG9G2C?C0<G;GCCEGG9FEGGBDGGGGGFFGGGFFGFGGGGGBFFGGGEFFGFDFDFFHGFFFFGFHGHHHFGHHHFFFFFHHGHFHHFFC:GGHGHGGFGFFFH6CGGEEEGF22DD1GFHGAA00EBHHHEEEEFFFGGG3FE1111FFFFD1AAAA
@M02197:102:000000000-ALU3V:1:1102:25920:20065 1:N:0:1
CTGGACGCATTATCCTCCGCTTATTGATATGCTTAAGTTCAGCGGGTATTCCTACCCGATCCGAGGTCAACCTTTACTGAACGTCGGGAGACATTCAAGAGAATTTTGACGGCGCAGTCCGCGTCCTTTCATTAGCGACATGTGTCACAACGCTACGTTAGACGACGGCCAGCCGGCGACATAGAGGCGCGGGGAGACCCCGACACCCAATACCAAGCGAGGCTTGAGGGTTTTAATGACGCTCGAACGGGCATGCCCCTCGGAATGCCAGGGGGCGCAATGTGCGTTCAAAGATTCGATGACTCAC
+
BBBBBFBBBBBFGGGGGGGGGGGHHHHHGHHHHHHHHHHHHHHGGGGGHHHHHHHHHGGGGGGGGGGHHHHHHHHHHHHHHHHHHFFGGGGGHHHHHHHHHHGHHHHHGHGGGGGGDEHHGGGGGGFFHHHHHGFHGFGGGGHHHHHHHHGGGGFGGHGGGGGGGGHGGGGGGGFHHHHHHHGFFGGGGGGHHHFGGGGGFHDGGHFHHHHHGGHGGGHHGHHHHHHGFH<HHFFHGG9GGGHGHHEGHHHHHGGGGGGGHHHGHHHHGGGGGGGGHHHHEGGFFBGGGGGGCGGFFFFFFFBBAAA
@M02197:102:000000000-ALU3V:1:1102:27154:20070 1:N:0:1
CTGGACGCATTATCCTCCGCTTATTGATATGCTTAAGTTCAGCGGGTATTCCTACCTGATCCGAGGTCAACCTGAAAAAATATTTGGGGTTGGACCGACCCGGAAGGACCTTGCAACTCGATACATGCTCCCGAAAGAACTCGTTGTATCGAGGGTCCCACGGACGCCGTCATTACTTTTGAGAACCAGTTGGTCGTGAAGTACCACCGACTGTGTTCCAATGCCGCACCCCGGGGGGTGGAAGGAAGGATAATGACGCTCGAACAGGTATGCCCTTCGGAATACCAAAGGGCGCAATGTGCGTGCAAAGATTCGATGACTCAC
+
ABBBBFBBDBAFGGGGFGGGGGGHCHBHHBFFFGHFHHGGGFEEFGEEHHHHHHHHFHFFHHHGGCGHHHHFHGHEEHHGHHHHGHHGGGE?EFGHEGCGGCBDGGFH<HHHGH2FHHHGHHHGHHDHHGHGGGGGGHHHHHGHGHFFF>CGCCFGHHGHGCDCG-ACFDGGGGGGHHFFFGFF9FFFFFFFFFHFHHFEFF<CFFGFFHGFFGCGFBHFGFFBBCCE@FFEFEFFGGEHGF1HEHFFHE2DA?/?>E0EAGG1GD0FHFGGEE/GGGFD2B1A01100E0CEGFGFEAEEA131F3FFFGF113FFFDA11A1
@M02197:102:000000000-ALU3V:1:1102:5577:20222 1:N:0:1
CTGGACGCATTATCCTCCGCTTATTGATATGCTTAAGTTCAGCGGGTATTCCTACCTGATCCGAGGTCAACCTTGTAAAAGTAAATAAAGGTGACCGGGCCCAGAGTCCCTTAAACTCGAGTACGTGCTGGTTAAAGCTCGATGTACCGAGGGTCCTCTGGACGCCGTCATTGTCTTTGGGACGGGTGGTGACCTAACACCACCGGACGTTCAACACCAAGCCAGGCTTGAGAGGTGATAATGACGCTCGAACAGGCATGCCCTTCGGAATACCAAAGGGCGCAATGTTCGTTCAAAGATTCAATGACTCAC
+
ABABBFDBBBBBGFBGFCGEE?EGHHH5FBGHCHHHGFHFHFH2EEEEFHFHHFBGH3FGHHHG?EECGHGHHEGFGFHGDBFGF4GHEHGF:HHH@?/FEEEFHHHHFHHFHHHGFHGHGHHHAFGFEGGGHHHH9HE8FFHGHHBDDDGGGGFFFGGHEHECDFGHGGHHHFGHHHGF?EBAFHGCFDE6FBFGFFGGGEE@FG>AF;#ADFB6EFA;FFCEFBFF@;1F9G;GFGEFFEEFF/0A/FA1FA1B0GA///EA/FA22D1A0F1GEEEAECHGBA011AAB3B333AGF1B33FFFA?AAA
@M02197:102:000000000-ALU3V:1:1102:6169:20297 1:N:0:1
CTGGACGCATTATCCTCCGCTTATTGATATGCTTAAGTTCAGCGGGTATCCCTACCTGATCCGAGGTCAACCTTGTTATAATAAAAAAGGTGAGACCGGGCCAGAGGTCCTTGAAACTCGAGTGCGTGCTCGTGAAAGCTCGTTGCACCGAGGGCCCTCTGGACGCCGTCATTGTCTTTGGGACCGGGGAGGGCCCGAGGGCCCGCCCCTAGATCCAACACCAAGCCGGGGCTTGAGGGTTGATAATGACGCTCGAACAGGCATGCCCACCGGAATACCAGTGGTCGCAATGTGCGTTCAAAGATTCGATGACTCA
+
CCCCCFCCCCCFGGGGGCEEAEGHHHHHGHHHHHBGFHHHHHHGGGEEGEFHHFGHHHHHHHGGGGEFHHHHHHHFHHHFFHGHHHHGGG/GHF<HGGG:GCEH;G86GGF:GGGHGHHGHG@FG@?ADGBEGEFEG:EHG;G9HG<FHC;GCC#C:;BCGF<H;GFFDF:?FGC9GEGFGGGFGGGAABCF:F:AF9FA:CGCGGHHHGEFGFFGBEFEGGEEEEEECFFFHHGFBFFGGGHGHFEA?@GFHEGGHHHGAA2GCGGEAGCHHHEFBHHHHCGE2E5HGGEAA2BB5FGFGBEE>FFFFFFABAA3
@M02197:102:000000000-ALU3V:1:1102:20789:20379 1:N:0:1
CTGGACGCATTATCCTCCGCTTATTGATATGCTTAAGTTCAGCGGGTATCCCTACCTGATCCGAGGTCAATCATAAAAAAGTTTGGGGTTCTGGCAGGACACCACCGGGACTCTGTCGCGAGGAGTATTACTACGCGTAGAGCCAGGAGGCACCGCCACTGCTTTTAAGGGCTGCCCTGTGACGGGCAGGCTCCAACACCAAGCCAGGCTTGAGGGGTGATAATGACGCTCGAACAGGCATGCCCTTCGGAATACCAAAGGGCGCAATGTGCGTTCAAAGATTCGATGACTCAC
+
BBBBBFDBBABFGGGGGGCGGGGHFHGHHHGHHFHHCHGGHHHGCGGGHHHHHHHHHHHHHHGGGGGHHG:0HHHHHHH9:HHFHEG;G9;;HH;;GG;HHFG0EFGG:GGHH<HHFG9GG8GGGHHE:GGHHEE9G4GGGHHG8GGHGGG;HGGHHGGGGGGGGFGHGHFGFGFFGHGGGGGEGHHHFFFFFFGHGHGGHHGGFGFFFFHGGFGHGHHHHHHGG8GGHFEFFFGHHGHHGFBGGGGHHHHHCHGGHHFGGEGHHHHGGGGFGGFGGGGGGBFFFFFBF@BAAA
@M02197:102:000000000-ALU3V:1:1102:28325:20518 1:N:0:1
CTGGACGCATTATCCTCCGCTTATTGATATGCTTAAGTTCAGCGGGTATCCCTACCTGATCCGAGGTCAACCTGATAAAAAGTTGGGGGTTAGACCGACCCGGAAGGACCTTGCAACTCGATACGTGCTCCCGAAAGAACTCGTTGTATCGAGGGTCCAACGGACACCGTCATTACTTTTGAGAACCAGTTGGTTTGACCCGACTTAGTTCCAATGCCACACCCCGGGGGGTGGAGAGAAGGATAAGGACGCTCGAACGGGTATGCCCTTCATAATACCAAAGAGCGCAATTTGCGTTCAAAGCTTCGATGATTCAC
+
>AAB@C3D?AAFGGFGGGGGGGGHHGDBFHHGCGCHFHHHHHHGGGEEBDHHHHHHHHHHHHGGGCEHHHGH?C3GFHEGHDG4GFGGGGGEAGHFF/E/@BB?/?3GHHHHFGFFBCFDGFGCG91@;<1FEFFCGHEFBGEHECE0GFAGG7CD/C#6FGAG?#4CG<9=91BB<BFFFGEFFB9FE<BF1;@2/F/;CFFAB?#;GAFBHHGFCGEF?/9A>@=>/.FBDGDGGGFF1;@D;?/A>>/BA/00EB10ABB//E1ED2D2222D/01FB0000011AB00EEFFD3EA1FA1B1FD@133A111A
@M02197:102:000000000-ALU3V:1:1102:16082:20700 1:N:0:1
CTGGACGCATTATCCTCCGCTTATTGATATGCTTAAGTTCAGCGGGTAGTCCTACCTGATCTGAGGTCAAATCAAGAGTGCATTGACTGCGGTTTAGAGTGCGGACGGAGACAACTGATGTTTCGTCACACTAAGGCATTTAAGGAAGGCCAGAGGCGATCCCAAAGCTCAATGACGGTCAAGAAACCGCCAGAGAGAAGGTCTAATGACACTCAGACAGGCATACCCTTCGGAATACCAAAGGGTGCAAGGTGCGTTCAAAGATTCGATGACTCAC
+
BBBBBFBBBBBFGGGGGGGGGGGHHHHHCFHGHHHHHHHHHHHGGFEEGHHHHHHHHHHHHHHHHGHHHHHHGHHFGHFGHHHHHGHHGHGGFGHGGHHGHHGHGGGHGGGGHHGHHHGHHHHHGHGHHHHHHHHHHHHHHHHHGHHHHHHHGHHGGGHHGGHHHHHGHHHGBGGHHHGGGGGGGGGGHHGGFGHGHHHFGHHHGHHFBHHFFHGGGFHGEGHFFGFGGGHHHHGHHGHHHFGHH;HHCCGCGFHGCFGGGGGGGFFBFFFFA>3AA
@M02197:102:000000000-ALU3V:1:1102:4095:20955 1:N:0:1
CTGGACGCATTATCCTCCGTTATTGATATGCTTAAGTTCAGCGGGTATCCCTACCTGATCCGAGGTCAACCTTTGAAAGAGTTTAACGGCCACGACCGCCCGCACTCCAAAGCGAATATGTATCACAACGCTTAGAGACGGACAGCTCGGCCGGAGACTTCAAGGCGAGCGGGAGCCGCGACGCCCAACACCAAGCGAGACTTGAGTAGCGAAATGACGCTCGAACAGGCATGCCCTTCGGAATACCAAAGGGCGCAATGTGCGTGCAAAGATTCGATGATTCAC
+
AAA?AFA1AAAFFGGGFBEAGCHEFGHHHCHHHGHHHHHGHFGGCEEHHHCGGHHHHHGFGBEGCFFFHHGHFHHFBGDGG@FGFFF?@AGEFEG@EGGGGGAFCGCFGHFGCCCFGGGHFHHHGGHCFGGGGGG1?EGC?GGGEGHHCC;:ACEFGFFGGGFFFE?#@/@??9/BE@E@2;C;/F>>AAEBFGFFFB@'EFFGCFB#?0F9FGA/BBB0/?AB11B11EHGG7EEFBGBHH;FA;HHFEE0E0EBHGEAEAA131BEFGEA11FFFFD3AAA>A
@M02197:102:000000000-ALU3V:1:1102:4551:21101 1:N:0:1
CTGGACGCATTATCCTCCGCTTATTGATATGCTTAAGTTCAGCGGGTATCCCTACCTGATCCGAGGTCAACCTTTGAAAGAGTTTAACGGCCACGACCGCCCGCACTCCAAAGCGAATATGTATCACAACGCTTAGAGACGGACAGCTCGGCCGGAGACTTCAAGGCGCGCGGGAGCCGCGACGCCCAACACCAAGCGAGGCTTGAGTGGCGAAATGACGCTCGAACAGGCATGCCCTTCGGAATACCAAAGGGCGCAATGTGCGTTCAAAGGTTCGATGATTCAC
+
ABBBB?DDBAAFDFGGGBAEA?EGHDAAEFGHGBEGCFHHHHCEE2AEF5BAFGAEGFGGHHHFCGGHHFGGHH::GBFFHHHHHBFH?FFE?FCGGGGGGGGGGGGHHFHBCGD/<ACGDDFHDGHHHFCCDFFF9>DGEDDGFGEHHGCE?CD=+AEGFFGFCCEGGAADDA/@D?@B/EEAGHEEE?;GFCEFEF9BABEFBCEBFGGHFHHEFB9/HGEBG;BGC110FA4FEB?ADBD21/BGAGA0E00BFHGEAA00A13B11E11B1BF@@33>11A1
@M02197:102:000000000-ALU3V:1:1102:21837:21259 1:N:0:1
CTGGACGCATTATCCTCCGCTTATTGATATGCTTAAGTTCAGCGGGTATTCCTACCTGATCCGAGGTCAACCATTAAAAATTGGGGGATTTAGCGGCCAAAGACGCTGCAACTCCAGTCAAAAGCGAGATAAAAATTTACTACGCTCAGAGGATATCGCAGATCCGCCGTTGTATTTCAGGAGCTACAGCTAGCAAAAGCAGTAGGCTCCCAACACTAAGCTAGGCTTAAGGGTTGAAATGACGCTCGAACAGGCATGCCCACTAGAATACTAATGGGCGCAATGTGCGTTCAAAGATTCGATGATTCAC
+
CCCCBFCCCCCFGGGGGGGGGEGHHFFHHHHHHHHHHHHHGHGGGGGGHHHHHHHHHHHHHHGGGGGHHHHHGHHHHHHHHHHGHG9GGHHHHHGGG8GHHGHHGGGGGGHHHHHHHHHHFHHHHGG8GGHHHHHHHHHHGHFDG8GGHGGGHGHHHGGGGGFHHGGFGHHGGGGGGHHHGHHGGGGGGGEHGFGGHGGHHGHHGGFFGFHHGHFHHHGFHFFFGHHHHHGHGBHHGFGFGGGGHHDFFHFFHHFGHGHHFHHHHHFFFGGHHHGGGGGHHGGEGGGGGGGGGGGGGFB4FFFFFBBBBB
@M02197:102:000000000-ALU3V:1:1102:27389:21338 1:N:0:1
CTGGACGCATTATCCTCCGCTTATTGATATGCTTAAGTTCAGCGGGTATCCCTACCTGATCCGAGGTCAACCTTTGAAAGAGTTTAACGGCCACGACCGCCCGCACTCCAAAGCGAATATGTATCACAACGCTTAGACGGACAGCTCGGCCGGAGACTTCAAGGCGCGCGGGAGCCGCGACGCCCAACACCAAGCGAGGCTTGAGTGGCGAAATGACGCTCGAACAGGCATGCCCTTCGGAATACCAAAGGGCGCAATGTGCGTTCAAAGATTCGATGATTCAC
+
BBBBBFBBBBBFGGGGGGGCEGGHHGFHHHHHHHHGHHHHHHHGGGGFHHHHHHHHHGHHHHHGGBEHHHHHH:HFGHFHHHGHHHHHGFGGGGGGGGGGGFFGCGGGGHHHFFFFFGGHHHHHGGHHGGGGGGGHHHGGGGGGHHHGGGGHHGHDHHFGGGGGGFGGGGFGFFF?GFFFFFFFFFFFFGGHGGGHFEHHEHHFGFFGHHGGGGGGGFFHGFHHHHHGHHGFGEEFFHEHGHFHGFGHGGE?DFB5GEGGGHGGGGGGGGGGFFFFFFFCBBBB
@M02197:102:000000000-ALU3V:1:1102:28111:21490 1:N:0:1
CTGGACGCATTATCCTCCGCTTATTGATATGCTTAAGTTCAGCGGGTATTCCTACCTGATCCGAGGTCAACCTGAGAAATAAAAGGTTAGACCGGCCCGACGAGACCTTGCAACTCCCCGCGTGCCTCGAAAGACTCGTTGCGAAGAGGGTCCCACGGACGCCGTCATTGTCTTTGAGACCAGTTGCGGACGAACCACAACGCGGCCCAACACCCAGCCCGAAGGCTGGAGAGAGGATAATGACGCTCGAACAGGCATGCCCACCGGAATACCAGTGGGCGCAAGGTGCGTTCAAAGATTCGATGACTCAC
+
AA111F?D?AAFGGF3BGGCCGEHHHC2BGCB22FH12BBGCEEGGEGHFHE2D10110EDHFEAEEBBGDGHFGEFFHFHHB11EHHHFFHFE@@EGEGCE?1ACEBFFFFFFCGHHBCDFCCFHHFFGGB:#CDGFC<CC@0F9CCBGE@GHEC-;:C:-A0BHGGGFHGHGDFEEFFCFABDFE/<?7FAGB/AEC<CCCEF//?<<BEGGEEEE1GGG?GGCGGHFF;F4FH;FEHEE>7ABHE5HGHGFHFHFEEE0E2HFFF5FFFFAA2EECGGFB42CGGGBE5GGGGFGF44FFFFFBBBAA
@M02197:102:000000000-ALU3V:1:1102:27008:21480 1:N:0:1
CTGGACGCATTATCCTCCGCTTATTGATATGCTTAAGTTCAGCGGGTATCCCTACCTGATCCGAGGTCAACCTTTGAAAGAGTTTAACGGCCACGACCGCCCGCACTCCAAAGCGAATATGTATCACAACGCTTAGAGACGGACAGCTCGGCCGGAGACTTCAAGGCGCGCGGGAGCCGCGACGCCCAACACCAAGCGAGGCTTGAGTGGCGAAATGACGCTCGAACAGGCATGCCCTTCGGAATACCAAAGGGCGCAATGTGCGTTCAAAGATTCGATGATTCAC
+
BBCCCFCCCCCFGGGGGGGGCFGHHGHGHGHHHHHHHHGHHHHGGGGGHHHHHHHGHFHHHHHGGGGHHGHHHHHHFHHHHHFGHHGHGGFGGGGGGGGGGGGGGGGHHHHHHHFGGGGHGHHHHHHHHGGGGGGHGHHHGGGGGGHHHGFGGGHGGGGGHHGGGGGGGGGGGFGFFFGGGGGHGHFFFFFGGGGGEFHFFGHFHHGFFGHHHHHFFFFFHHGHHHFHFHHHGGGGGGGHHHHFF4GGCGFGGGGGFFGEEGGGBFGCGGGEFCFCDFFFFBB@BB
@M02197:102:000000000-ALU3V:1:1102:20593:21562 1:N:0:1
CTGGACGCATTATCCTCCGCTTATTGATATGCTTAAGTTCAGCGGGTATTCCTACCTGATCCGAGGTCAACCTGAAAAAAAATTCGTTTAGAGGCCGGGTCCGTGACACCTTGAAACTCGACGCGTGCTCCGGAAAGCTCAGTGCGAAGAGGGTCCCACGGACGCCGTCATTGTCTTTGAGACCCGTGGTGCCCCGGAGGGTCCCACGCGGTCCAACACCAAACCCGGAGGTTTGAGGGAGGATAATGACGCTCGAACAGGCATCCCCTTCGGAATGCCAAAGGTCGCAATGTGCGTTCAAAGATTCGATGACTCC
+
CCCDCFDCDDDFGGGGGGGGGGGHHHHHHHHHHHHHHHHHHHHGGGGGHHHHHHHHHHHHHHHGGGGHHHHHHHHHHHHGGGHHHGHHGHHHHHGGCGGGGHGHGGGHHGHGHHHHHHHGGGGGGGGGGHHGGGGGHHHHHHHHHGGGGGHGGGGGGGGGGGGFGGHHHHHHHHHGGGHHFFGFFHGGGGGGGGGGHHGGHHGGGGGGFHHHHHFCFGGGFFFGGGHHHGHHFHHGGHHGHHHFGHGFEEE2HGHHHHGHHEGGGGGGGGHFHHGHHHHHHGGGGEFHHHGGGGGGGGGGGGGGBFFFFFFAA?A?
@M02197:102:000000000-ALU3V:1:1102:27843:21719 1:N:0:1
CTGGACGCATTATCCTCCGCTTATTGATATGCTTAAGTTCAGCGGGTATTCCTACCTGATCCGAGGTCAACCTGAAAAAAATTCGTTTTAGAGGCCGGGCCCGTGACACCTTGAAACTCGACGCGTGCTCCGGAAAGCTCAGTGCGAAGAGGGTCCCACGGACGCCGTCATTGTCTTTGAGACCAGTTGGTCGCGAACGATCCAACGCGGTCCAACACCAAACCTGGGGGTTTGAGGGAGGATAATGACGCTCGAACAGGCATGCCCTTCGGAATGCCAAAGGGCGCAATGTGCGTTCAAAGATTCGATGATTCAC
+
CCCCCF@?DABFGGGFGGGGGGGHHHGFHHHHHHHHHHHHHHFGGGGGHHHHHHHHGHHHHHGGGGGHHHHHHHHHGHHGGHHHFHHGGHHHHHGGCFFGGGGGGGGGHGHHHHFFFGGDHDGGGFGGGHHGGCFDHHHHHGHGHGGGGGHGGA?AGHFCG-?GGGHHGFFHHHFHGGHHFFGHHGEGGFCGGGHHHGHGFFGGFFGGFFFHGFFFFGGHHGGEFGGGGHHHHGHEHHHHHHHHHGGDGGGHGHHFHHHHFFFAFGGGEFHHGHHFF5GHEEECEHHFFEEE2GGGGFGGGGGGF4FD5F5BA@AA
@M02197:102:000000000-ALU3V:1:1102:24004:21778 1:N:0:1
CTGGACGCATTATCCTCCGCTTATTGATATGCTTAAGTTCAGCGGGTATTCCTACCTGATCCGAGGTCAACCTGAAAAAAGTTTTTAGAGGCGACCGGGTCCCTGGGCCCTTGAAACTCTACGCGTGCTCCGGAAAGCTCAGTGCGAAGAGGGTCCCTGGGACGCCGTCATTGTCTTTGAGACCAGTTGGGCCTTGCGGCTAACGCGGTCCAACACCAAACCCGGAGGTTTGAGAGAGGATAATGACGCTCGAACAGGCATGCCCTTCGGAATGCCAAAGGGCGCAATGTGCGTTCAAAGATTCGATGACTCAC
+
ABBBAFCCBCCFGCGGGGGGGGGHHHHHHHHHHHHHGHHHHGHGGGGGHHGFGHHHGHHHHHHGGGEHHHHGHHHGGHEEGFHGHGHHHHHGGGGGEDFEDFHHHHGHCDHHHHHHHHHHHGGGGGGGGGHFGFGGFGHGHHDGEBDFGGEHFGDGHGGGGGGGFGHHHGGGGFGHHGGBFDGGHGHEGFHFFGGGGFGGGGGGGFGHHHGFFGHGGGFFFGGHGFFFFHHHHHHHFFFGGFFGFE>1FE?HFGHGHHGHGFCFGGFGBHFCHCGHHGAEE2EFBFFGEEGFGFCGGGGEGGFFFFFFFABAAA
@M02197:102:000000000-ALU3V:1:1102:28003:21870 1:N:0:1
CTGGACGCATTATCCCCGCTTATTGGTATGCTTAAGTTCAGCGGGTATCCCTACCTGATCCGAGGTCAACCTTTGAAAGAGTTTAACGGCCGCGGCCATCCGCACTCCGAAGCGAATTGAAAAATCCACAACGCTTAGAGACGGACAGCTCACCCGGAAGACTTTAAGGCGCGCTGAAAACCGCGACGCCCAATACCAAGCCAGGCTTGAGTGGTGAAATGACGCTCGAACAGGCATGCCCTTCGGAATACCAAAGGGCGCAATGTGCGTTCAAAGATTCGATGATTCAC
+
ABB@AFA?DB?FGGGGC222EEHHB3DBF3FFF5G55DFG55AA0A0FFHHHHHHBFHHEF110>9FFFFAH*39FFFD3BBFDG4GA?EGCCE/><C0FFBFGCACG?DFECGGFCF:FGFHBGHHGGB6CCCCDCBHHHFFHG@GE.GFC$9C@GF@>=1191EC1CCCB@9&G@BBFFFBB//@F;12DB1FBFHG0/EF?1B9FBAA5B2:F2HFBBFFCHGCEBBFGHHFGE/B/A+BFDFG2FEBBFBE0A00BF3A0EEA1B1333DGCFF1C@DBBD11AAA
@M02197:102:000000000-ALU3V:1:1102:28022:21873 1:N:0:1
CTGGACGCATTATCCCCGCTTATTGTTATGCTTAAGTTCAGCGGGTATCCCTACCTGATCCGAGGTCAACCTTTGAAAGAGTTTAACGGCCGCGGCCATCCGCACTCCGAAGCGAATTGAAAAATCCACAACGCTTAGAGACGGACAGCTCAGCCGGAAGACTTTAAGGCGCGCGGAAAACCGCGACGCCCAATACCAAGCCAGGCTTGAGTGGTGAAATGACGCTCGAACAGGCATGCCCTTCGGAATACCAAAGGGCGCAATGTGCGTTCAAAGATTCGATGATTCAC
+
?AAABFDBBBBFGGGGGGGGGGHHGHHHHHHHGHFHHHHHHHGFGEEHHHHHGAHHHHGHHH?EGEGHHHHHHHGHHHGH:HHGHHHCGG@CEGCFFFHCFGFDGGHFDGDDECDFGHHHHHHHHHHHHHHG@DFGBCCFHHGHFHGGHGGGGGGGGGG<9HHHHGGFGGGGFFHHGGFEBFFFFFFFFGFDFFFFFGFFHHGFFEFFGHHHHHHFGFBFEFF?HFGGHGGFHHFGGGGGGGGHFHGGFBFHHGEEEECHFHHEEEFFGFGFGDBCFGFFBFD5DBAAAA
@M02197:102:000000000-ALU3V:1:1102:27754:21891 1:N:0:1
CTGGACGCATTATCCTCCGCTTATTGATATGCTTAAGTTCAGCGGGTATTCCTACCTGATCCGAGGTCAACCTGAAAAAAGTTTTTAGAGGCGACCGGGTCCCTGGGCCCTTGAAACTCTACGCGTGCTCCGGAAAGCTCAGTGCGAAGAGGGTCCCTGGGACGCCGTCATTGTCTTTGAGACCAGTTGGCCGGTGAAGGCCAACGCGGTCCAACACCAAACCCGGGGGTTTGAGAGAGGATAATGACGCTCGAACAGGCATGCCCTTCGGAATGCCAAAGGGCGCAATGTGCGTTCAAAGATTCGATGACTCAC
+
ABBBBFBDDB?FFGGGGAEFGGGHHGHHGFHFGHHHFEHFHHHGGGEFFHFHHHFHHFFHHEHGG@EEGH@FGHHHHFHGGBDEGGHHEFGEGEE?EGFEAAFGHEEGG/FGHHGFG:BGGF;@FAC?GHHE..<@CF7HHBFFFGFBCDFCAAF.FCFEFFFAD?GD;GCBBFFFGFFFFFFA9FF/GCFFHHGFFFFFFE/AED?HHFHHFBBFAEFE+EGGGEC:B1:FBFFHF@;FGBHHEAAEEHEAFDGGB1BHHGGECAA/FHHHHHGHFHHGGFEFHGD10EEFFGGGGGGGEBF1B3D1BFA@AAA
@M02197:102:000000000-ALU3V:1:1102:7681:21894 1:N:0:1
CTGGACGCATTATCCTCCGCTTATTGATATGCTTAAGTTCAGCGGGTATCCCTACCTGATCCGAGGTCAACCTTTGAAAGAGTTTAACGGCCACGACCGCCCGCACTCCAAAGCGAATATGTATCACAACGCTTAGAGACGGACAGCTCGGCCGGAGACTTCAAGGCGCGCGGGAGCCGCGACGCCCAACACCAAGCGAGGCTTGAGTGGCGAAATGACGCTCGAACAGGCATGCCCTTCGGAATTCCAAAGGGCGCAATGTGCGTTCAAAGATTCGATGACTCAC
+
BCCCCFCCCABFGGGGGGGGGEGHHHHHGHHHHHHHHHHGHHHGGGGGHHHHFHHHHHHHHHG:GCEHHFHFGHFHGHFFGHHHHHHHFEFGGGGGGGGGGGGGGGGHHHHHBHDGFGGHHHHHHHHHHGGGGG?BGGFHGG0FFEHGHGCEGCFGHDFFHGGG@@CCGGGFFF<DFFFFFFFFFFFFAD1GF?/EGGGFFFFHHFF?FEGHHHHGEE/EEADFB7GCFB0:9CCEFGGHBHGFF1BHGFAAB0AFABHEEA011GGBGBFECGFCBFFFDAAAAA
@M02197:102:000000000-ALU3V:1:1102:13129:21978 1:N:0:1
CTGGACGCATTATCCTCCGCTTATTGATATGCTTAAGTTCAGCGGGTATTCCTACCTGATCCGAGGTCAACCTGAAAAAAATTCGTTTTAGAGGCCGGGCCCGTGACACCTTGAAACTCGACGCGTGCTCCGGAAAGCTCAGTGCGAAGAGGGTCCCACGGACGCCGTCATTGTCTTTGAGACCAGTTGGTCGCGAACGATCCAACGCGGTCCAACACCAAACCCGGGGGTTTGAGGGAGGATAATGACGCTCGAACAGGCATGCCCTTCGGAATGCCAAAGGGCGCAATGTGCGTTCAAAGATTCGATGACTCAC
+
DCCDDFCCCDDFGGGGGGGGGGGHHHHHHHGHHHHHHHHHHHHGGGGGHHHHHHHHGHHHHHHGGGGHHHHHHHHHHHHGGHHHGHHGGHHHHHGGGGGGGGGGGGGHHGHHHHHHHHHGHGGGGGGGGHHGGGFFHHHHHHHHHGFCGGGGGGGGGFGGFGGGGGHHHHHHHHFHHHHHHFHHHGHGGGGGGGHHHGFGEFFGGGGGHGDGGGGFFGFFGGGGGFFFGHHHHFHGHHHGHHHHHGGF@EBGEGBHHHHGHHGGGGGGGHHHGHHHHHHHGGGGDGHHHGGGGGGGGGGGGGGGFFFFFFFBBAAA
@M02197:102:000000000-ALU3V:1:1102:6488:22027 1:N:0:1
CTGGACGCATTATCCTCCGCTTATTGATATGCTTAAGTTCAGCGGGTAGTCCTACCTGATCTGAGGTCAAATCAAGAGTGCATTGACTGCGGTTTAGAGTGCGGACGGAGACAACTGATGTTTCGTCACACTAAGGCATTTAAGGAAGGCCAGAGGCGATCCCAAAGCTCAATGACGGTCAAGAAACCGCCAGAGAGAAGGTCTAATGACACTCAGACAGGCATACCCTTCGGAATACCAAAGGGTGCAAGGTGCGTTCAAAGATTCGATGACTCAC
+
BCCCBFCDDBCFGGGGCGGGGGGHGGHHHHHHHHHHHHHHHGGGGGGGGHHHHHHHHHHHHHHHHGHHHHGGHHHHHHGGHHHHHHHHHHHGFHGHGHHHHHGGGGGGGHHHHHHHHHGHHHHHGHGGGGGHHHHFHHHHHHHHFHGHFFHHHHHGGGGGGGFHHFHHHHHHHHHHDGHHHHHGGFGFGGGBHHHHHHHGGBFGGFHHGFGG;BHHHGHHGAFF6GGFFFGHHGHHGFFBF2GGD<HHHHGGGGFGBFFFGGGGGFFFFFFFABBBA
@M02197:102:000000000-ALU3V:1:1102:10529:22115 1:N:0:1
CTGGACGCATTATCCTCCGCTTATTGATATGCTTAAGTTCAGCGGGTATCCCTACCTGATCCGAGGTCAACCTTTGATGAGATTTAACGGCCGCAGTCGCCCGAGCTCCGCAGCGAAACATGAAGTTCACAACGCGGGGGGACGGACGGCTCAGCCGGAGATTTCGAGGCGCGCGGGCGAGGCCGCGGCGCCCAATACCAAGCGAGGCTTGATTGGTGAAATGACGCTCGAACAGGCATTCCCCGCGGAATACCACGGGGCGCTATGTACGATCAAAGATTCGATGATTCAC
+
ABB3A43ADAAFBEGGCG??EF2DG5AFGDFFDGFHHGFAFCCEE?EEHH5FFFGEFBFHHH11AE;EHHHE:<HFB;HF8:FHFFHGEGCGGG@EEGEEGGE?BCD;F;AC?CG<@DG<HFG:GDHHHH12?@?C-9@#A?EFD;@B@@?A:BFFBB;=BCFBF;A;9;@9-@BC<B;?67@/>////1)(BF?B1BBFF?/BFF@/<B<;9F1DF9BFHGEEFFEFD;@FFB1;10B#:///B022AA2///EE0EA0A1A3300011D3GB3AFE1CFC3B133A>1A1
@M02197:102:000000000-ALU3V:1:1102:25585:22170 1:N:0:1
CTGGACGCATTATCCTCCGCTTATTGATATGCTTAAGTTCAGCGGGTATCCCTACCTGATCCGAGGTCAACCTTTGAAAGAGTTTAACGGCCACGACCGCCCGCACTCCAAAGCGAATATGTATCACAACGCTTAGAGACGGACAGCTCGGCCGGAGACTTCAAGGCGCGCGGGAGCCGCGACGCCCAACACCAAGCGAGGCTTGAGTGGCGAAATGACGCTCGAACAGGCATGCCCTTCGGAATACCAAAGGGCGCAATGTGCGTTCAAAGATTCGATGACTCAC
+
BABB@FBBCCBFGGGGGGGGGGGHHHGHHFHHHHHHHHHHHHHGGGGGHHHHHHHHHHGHHHG?EG8GHHHHHHHHGGFFF:@GHEGHGEGFGGGGGGGGGGCFGGGHGHHHHHGGGGGHFGHHHHGDHGFGGFGHHEBBDGGGGGGHHGGGGGGGGGGFGGGGGGCCFGGGGFCGGFFFF=/FFGGEEFFFGHGGGHHGFGEHH;FGGGHGFHCEFEFGGHGHHHHHFFFHGFGCGGFFFFHGGGEBFBFGF?E5DDGEEEEHGF5BGGFGFGFBFFFFFBBBBB
@M02197:102:000000000-ALU3V:1:1102:25578:22188 1:N:0:1
CTGGACGCATTATCCTCCGCTTATTGATATGCTTAAGTTCAGCGGGTATCCCTACCTGATCCGAGGTCAACCTTTGAAAGAGTTTAACGGCCACGACCGCCCGCACTCCAAAGCGAATATGTATCACAACGCTTAGAGACGGACAGCTCGGCCGGAGACTTCAAGGCGCGCGGGAGCCGCGACGCCCAACACCAAGCGAGGCTTGAGTGGCGAAATGACGCTCGAACAGGCATGCCCTTCGGAAGACCAAAGGGCGCAATGTGCGTTCAAAGATTCGATGACTCAC
+
>AABBFDDDBAFCBFGFGGGGGGHHGHFFHFHHHGHHFHHHHHGGFAEGGHHGGCGFHGHHHFGFGEGH;HHFFH8FF3GGHGH;HHGGEECGGCEGGGGGG?DGGGHHGGFHGFDDGGHGHGHHHHHHFCGFGFGHHHGGGGGGAHHHGGGGCCGGGGGGGGGCFFGDGGGFFFFDB@/EAGFEEFDFFEFFGFGFGFFFGAFGFFFEACFDDFF1FFFDFFGDHGDFGHHGFEEFFFEGEBF(F3FB3E222EFEF5EEEEAB5B5GBGEEEFFFFFDBAA>33
@M02197:102:000000000-ALU3V:1:1102:10537:22131 1:N:0:1
CTGGACGCATTATCCTCCGCTTATTGATATGCTTAAGTTCAGCGGGTATCCCTACCTGATCCGAGGTCAACCTTTGATGAGATTTAACGGCCGCAGTCGCCCGAGCTCCGCAGCGAAACATGAAGTTCACAACGCGGGGAGACGGACGGCTCAGCCGGAGATTTCGAGGCGCGCGGGCGAGGCCGCGGCGCCCAATACCAAGCGAGGCTTGATTGGTGAAATGACGCTCGAACAGGCATGCCCCGCGGAATACCACGGGGCGCAATGTGCGTTCAAAGATTCGATGATTCAC
+
CCCBCFCCCCCFGGGGGGGGGGGHHGHHHHHHHHHHFHHGHHHGGGGGHHHHHHHHHHHHHHHGGGGHHHHHHHHHGHHHHGHHHHHHGGGGGGGGGHGGGGGGGGGHHGGGFFGGGGGHHHHHHHHHHHHHGGGGGGGGGGGGGGGGGGGFGGGFFGGGGGGGGGGGFGGGGGGGGGHGGGGFGGGGFGGFGHHFHGGGGGGHGGHGHGHHGGHHHHHHHGGGGGHHGGHGHHGHHHGGGGGGGHHHHHHHGGGGGGGGGHHHGGGGGHGGGGGGGGGGFFFFFFFCCBBC
@M02197:102:000000000-ALU3V:1:1102:15784:22302 1:N:0:1
CTGGACGCATTATCCTCCGCTTATTGATATGCTTAAGTTCAGCGGGTATCCCTACCTGATCCGAGGTCAACCTTTGAAAGAGTTTAACGGCCACGACCGCCCGCACTCCAAAGCGAATATGTATCACAACGCTTAGAGACGGACAGCTCGGCCGGAGACTTCAAGGCGCGCGGGAGCCGCGACGCCCAACACCAAGCGAGGCTTGAGTGGCGAAATGACGCTCGAACAGGCATGCCCTTCGGAATACCAAAGGGCGCAATGTGCGTTCAAAGATTCGATGATTCAC
+
CCCCCFCCDCDFGGGGGGGGGGGHHHHHHHHHHHHHHHHHHHHGGGGGHHHHHHHHHHHHHHHGGGGHHHHHHHHHGHHHHHHHHHHHGGGGGGGGGGGGGGGGGGGHHHHHHHGGGGGHHFFHHHGHHGGFGGGHGHHHGGGGGGHHGGGGGHHFHGGHGGGGGGCFGCAGGGFGGGGGGEFGGGHFEGHGGHFGGHHGHHHHHHGFGGEHHHHGGGFGFHGGHGHHGHHFFGGEBGFHHHFHGHGHHFGGGGGHGHGGGGGHGGGGGGGGFGFFFFFFFBBBBB
@M02197:102:000000000-ALU3V:1:1102:9010:22469 1:N:0:1
CTGGACGCATTATCCTCCGCTTATTGATATGCTTAAGTTCAGCGGGTATCCCTACCTGATCCGAGGTCAACCTTTGAAAGAGTTTAACGGCCACGACCGCCCGCACTCCAAAGCGAATATGTATCACAACGCTTAGAGACGGACAGCTCGGCCGGAGACTTCAAGGCGCGCGGGAGCCGCGACGCCCAACACCAAGCGAGGCTTGAGTGGCGAAATGACGCTCGAACAGGCATGCCCTTCGGAATACCAAAGGGCGCAATGTGCGTTCAAAGATTCGATGACTCAC
+
BBAA?FBBBBAFGGGGGFFGGGGHHGFHFFFFGHFHHHHHGHHGCGEEFHHGHHHEHHHHGGHGGEBGFHGHHHHFFHHHHFHHHHHHGGGGGGGGGGFFGGFGGGGHHHHHHHGGGCGHGHHHHHHHHGGGGGDFHBGHGGFGGGEFG::CDFFGGCGHGGGGFECFGGEFFFFDGGGGFEGHEFFFFFGGFF?FFGGBBFFGFAFEBE2EC;GAFFFGFFAGHGBHFGHHFCFBEEFHHHFGEFFFHHEE22GHFGHEEEGGGF5GGGFGGGFFFDFDB?AAAA
@M02197:102:000000000-ALU3V:1:1102:24796:22648 1:N:0:1
CTGGACGCATTATCCTCCGCTTATTGATATGCTTAAGTTCAGCGGGTATTCCTACCTGATCCGAGGTCAACCATTAAAAATTGGGGAATTTAGCGGCCAAAGACGCTGCAACTCCAGTCAAAAGCGAGTTAAAAATTTACTACGCTCAGAGGTTATCGCAGATCCGCCGTTGTATTTCAGGAGCTACAGCTAGCAAAAGCAGTAGGCTCCCAACACTAAGCTAGGCTTAAGGGTTGAAATGACGCTCGAACAGGCATGCCCACTAGAATACTAATGGGCGCAATGTGCGTTCAAAGATTCGATGACTCAC
+
AA1>>>DDDAAFFGGGGFE?EF?GHHHHH2GEGHHGGHFHFHGGGGEEFDHHHDGHHHHHGGH?AEEF1FGGEGGHHHHGAGGBG?#EEHHHH8EEG8GHFFFH;0<4CCDH?FFHG2F<F;1CFAC8#FFGGHGGHFHHHHGGGGHGCFF0#=GFFCAG.:7GHGECHHHFHGFFGCFFBHGEGFFFFFFDHDBHGFF99FHHG7EHGHGFHFGFFFGCBFBFDBDHHGGHFGEEDFBEE7E1H<GFHGHGHHHBGFE255D5GEGFDFHGFBCGGGGGHHGGGGGGGGGGFGGGGGFFFFFFFBABAA
@M02197:102:000000000-ALU3V:1:1102:18082:23060 1:N:0:1
CTGGACGCATTATCCTCCGCTTATTGATATGCTTAAGTTCAGCGGGTATCCCTACCTGATCCGAGGTCAAGAGTGTAAAAATGTACTTTTTGGACGTCGTCGTTATGAGTGCAAAGCGCGAGATGTACTGCGCTCCGAAATCAATACGCCGGCTGCCAATTGTTTTGAGGCGAGTCTACACGCAAAGGCGAGACAAACACCCAACACCAAGCAGAGCTTGAAGGTACAAATGACGCTCGAACAGGCATGCCCGCCAGAATGCTGGCGGGCGCAATGTGCGTTCAAAGATTCGATGACTCAC
+
BBBBBFBBBBBFGGGGGGGGGGDHHHGHHHHHHHHHHHHHHHHGGGGGGHHHHHHHGHHHHHHGGGGHHHHHHGHHHHFHHHHHHHHHHH;GGHHGGGGGGGFGHHHHHHHHHHHFGGGGGGGGHHHHHHHGGCGGGFFFHHGHHHGHGGGGGHGHHHHHHGHHHGGGGGGGHGGHHFGGGGGHGGFFFFFGFGGFFFFGFGFFEHGHHFFHHHFFFHFHGFFFHGGHHHFFFGGFAEHHFHHGHHHFCCGCHHHHHHHHGGGGGGGGFGHHHHGEGGHGGGGFGGGGGFFFFFFFCCBBA
@M02197:102:000000000-ALU3V:1:1102:6822:23120 1:N:0:1
CTGGACGCATTATCCTCCGCTTATTGATATGCTTAAGTTCAGCGGGTATCCCTACCTGATCCGAGGTCAACCTTTGAATAAAGATTTAACGGCCGCGGCCACCCGCACTCCGAAGCGAATTAGAAAATCCACAACGCTTAGAGACGAATGGCTCAGCCGGAGACTTTAAGGCGCGCGGAGCCGCGACGCCCAATACCAAGCCAGGCTTGAGTGGTGAAATGACGCTCGAACAGGCATGCCCTTCGGAATGCCAAAGGGCGCAATGTGCGTTCAAAGATTCGATGATTCAC
+
AB?AB?DBBBBFCGGGGGGGFGGHGHHGHHHHHHHGFBGHHHHGGGGGHHHGFHHFHHHHHHHGGGGHHHHH:H:GBGHHHGHH:HGHHFGFGG#EGGGGGGCECCCGGHGFGGCC8GGGHHGHHHCGBCGFFHFCFGEGHHHBHC0:E<CCGHGFGGGFFHGFF6GGGEBF?DDCFFAFDEGEAAFFFFEFEFFFFGFHHHFFFFFBBFG3FHHGHHFEGGFEFF?HHGFFGHHGBEGEB2B:HHGF3CHFF3CEFCGHHHCGGGFFGGFGG5GGGFC@5FFFFAAAAA
@M02197:102:000000000-ALU3V:1:1102:9394:23124 1:N:0:1
CTGGACGCATTATCCTCCGCTTATTGATATGCTTAAGTTCAGCGGGTATTCCTACCTGATCCGAGGTCAACCTTGTAAAAGTAAATAAAGGTGACCGGGCCCAGAGTCCCTTAAACTCGAGTACGTGCTGGTTAAAGCTCGATGTACCGAGCGTCCTCTGGACGCCGTCATTGTCTTTGGGACGGGTGGTGACCTAACACCACCGGACGTACAACACCAAGCCAGGCTTGAGAGGTGATAATGACGCTCGAACAGGCATGCCCTTCGGAATACCAAAGAGCTCAATGTGCGGTCAAAGATTCGATGTCTCAC
+
ABBBAF?DBBBBGGGGGGGGAEEHGH5FDHHDFGF5FDEGHGBEGEGGHHHGDGFHHHHGFF1EA0FHGGHHEH5BGFH43FFBG4GFDBBFG;GHCEGCGEEHFH4B3EB9HGBGFHD/DF;GDGGHGHFGDFEGFFBGGGEHC?FGA59#HCCEG0<CCCH<-@DCBFCHHGGGBF0AAEG/</??=DE6FFFBFFFFB8EADB>B?D$AD6FEEF00BAFB??5AFBDG4FB2@2BF>?BB/EA//ADFF1AE00EA/CEEEF2F2F1F0ADBDA1F11EGDEEA0AB1F3B3BGGF1?DB1@3AAA>A
@M02197:102:000000000-ALU3V:1:1102:15168:23126 1:N:0:1
CTGGACGCATTATCCTCCGCTTATTGATATGCTTAAGTTCAGCGGGTATCCCTACCTGATCCGAGGTCAACCTTTGAAAGAGTTTAACGGCCACGACCGCCCGCACTCCAAAGCGAATATGTATCACAACGCTTAGAGACGGACAGCTCGGCCGGAGACTTCAAGGCGCGCGGGAGCCGCGACGCCCAACACCAAGCGAGGCTTGAGTGGCGAAATGACGCTCGAACAGGCATGCCCTTCGGAATACCAAAGGGCGCAATGTGCGTTCAAAGATTCGATGATTCAC
+
BBBBBFBBBABFGGGGGGGGGGGHGCHHFHHHHHHHGEGHHHHGGGGCGHFHHHHHHHHHHHHGGGFGHHHHHHHGHGHHGHHHGHFHFEFGGGGGGGGGGGGGGGFHHHFHHHGGGGGHHFGHHHHHGDGGFGGHHHFGGGGGGGGHGGGCGGHHGGHHGHGGGFGGGGGFFFFFFFCFFFGGEEHFGFEGFHFFFFFGFDBHHHDGGGGHGGFGFFFFBHEFHHFGHHHHGCFGGFFGHFHFGAGHFGGGGGED55EAEEAFB5GGGGGFGGFFFFFDFA3A3A
@M02197:102:000000000-ALU3V:1:1102:20844:23245 1:N:0:1
CTGGACGCATTATCCTCCGCTTATTGATATGCTTAAGTTCAGCGGGTATCCCTACCTGATCCGAGGTCAACCTGAAAAAGAGGTTTAACGGCGCGCGCCGCCTGTACTCGAAAGCGAATTGAAGATTCACAACGCTCGGAGACAGACGACTCGGCCGGCGACATTAGGAGGCGCGGCGGACCGCGACCTCCAATACCAAGCCAGGCTTGAGTGGTGTAATGACGCTCGAACAGGCATGCCCCCCGGAATGCCAGGGGGCGCAATGTGCGTTCAAAGATTCGATGACTCAC
+
ACBAAFBBBBCFGGGGGGGGGGGGHHHHHHHHHHHHGHHHHHHGGGGGHHHHHHHHHHHHHHHGGGGHHHHHHHHHHGHGFHHHGGGHHGGGGGGFCCFCGGGFDHHFHGHHGGGGGFGHHGHHHGHFHHEAEGFDGFGDGGAHHHGCFGDGED?EDAFFF/EFFFFFAFFDFAFFFFCBAFGBGFGFFFHFGFFGGHHFFHGFFEFHHHHHGFFFFGCBGGGDHEFHHHHHHHHGGGGGCFDHHFFHGGHGGGGGGFGGGHHGGGGHGCGGGGGGGGFFFFFFFA@CBC
@M02197:102:000000000-ALU3V:1:1102:25284:23250 1:N:0:1
CTGGACGCATTATCCTCCGCTATTGATATGCTTAAGTTCAGCGGGTATTCCTACCTGATCCGAGGTCAACCTTTGGAAAATTGGGGGGTTTTACGGCAAGAGTCCCTCCGGATCCCAGTGCGAGACGTAAAGTTACTACGCAAAGGAGGCTCCGGGAGGGTCCGCCACTACCTTTGAGGGCCTACATCAGCTGTAGGGCCCCAACACCAAGCAGAGCTTGAGGGTTGAAATGACGCTCGAACAGGCATGCCCGCCAGAATGCTGGCGGGCGCAATGTGCGTTCAAAGATTCGATGATTCAC
+
BBBCCFBCCCCFGGGGGGGGGGGHGHHHHGHHHHHHHHHHCGFCGEEGHHHHHHHHGHHHHHGGGEHHHHAHHHEHHHHH<+HHHGGGFGD9H9G9DFFGFGHH<HFH:G?EGGG/;EBFFGGGGFG8GG8FFFFFFFFDFFFFBBFFDFEF9FFFFFF7AFEFFFHGFFHHFHHGFEFDFFEFFFFFFFGHGFFDFFFBFCFFFFFFF?BEHFFFECBE;EEGGGHHHHFFDGFHGFHHHFHHHFHEE0?E335HHGHHFGGEE2GDFFFHHG2?GGHGGAGBGGEGFFFFFFFBBBAAB
@M02197:102:000000000-ALU3V:1:1102:15200:23260 1:N:0:1
CTGGACGCATTATCCTCCGCTTATTGATATGCTTAAGTTCAGCGGGTATTCCTACCTGATCCGAGGTCAACCTTGTAAAAGTAAATAAAGGTGACCGGGCCCAGAGTCCCTTAACTCGAGTACGTGCTGGTTAAAGCTCGATGTACCGAGGGTCCTCTGGACGCCGTCATTGTCTTTGGGACGGGTGGTGACCTAACACCACCGGACGTCCAACACCAAGCCAGGCTTGAGGGGTGATAATGACGCTCGAACAGGCATGCCCTTCGGAATACCAAAGGGCGCAATGTGCGTTCAAAGATTCGATGACTCAC
+
CDCDDFCDDDDFGGGGGGGGGGGHHHHHGHHHHHHHHHHHHHHGGGGGHHHHHHHHHGHHHHHGGGGHHGHHHHHHHHHHHHHGHHHHHGHHHHHHGGGGGGGGHHHHHHHHHHHHHGHGHHHGHEHGHHHHHGGDGHHGGHHHHHHHGGHGHHHHHHHGHHGGGHHHHHHHHHHHHGHGGGGGGHHHHHHHHHGHGGGGFGGGGGFHHFFFHFFGGHHGHHHGFFGFFGGHHFHHEHFGGGGFEDG?HHGHGHHHHGGGGGGGHGHHHHHHHHHGGF?GHGFFGGFGHGGGGGGGGGGFFFFFFFBBBAA
@M02197:102:000000000-ALU3V:1:1102:26415:23415 1:N:0:1
CTGGACGCATTATCCTCCGCTTATTGATATGCTTAAGTTCAGCGGGTATCCCTACCTGATCCGAGGTCAACCTGATAAAAAATTGGGGGTTAGACCGACCCGGAAGGACCTTGCAACTCGATACGTGCTCCCGAAAGAACTCGTTGTATCGAGGGTCCCACGGACGCCGTCATTACTTTTGAGAACCAGTTGGTTTGACCCGACTTGATTCCAATGCCACACCCCGAGGGGTGGAGAGAAGGATAATGACGCTCGAACAGGTATGCCCTTCGGAATACCAAAGGGCGCAATGTGCGTTCAAAGATTCGATGACTCAC
+
BBB@BFDBBBBBGGGGGGCGGGGHHHBHFDBFHHHHHHGGFHGGGGGGHHHHHHHHHHHHHHHGAEGH3GHHHHGHHHHGGGHHHHHGGEGHHHHH??CCFCFB<?DFGHHGGHEFHHFGHHEFGGHHGHHGDGGFCHHDGHFHGEEHFHCEAF::@CFFFCGFC;DAFFEGGF<FFHHFEHGEGFFFFFHGHGBFDGFFFFFFFGFFHHFGHHHFFEFFFFGFGGGGFDHHHFBHFAGGFEHHFHDFGFEEEGHGDF5HHFHFGGGGFEFGBGGBHHHGFEE?GGHHHHGGGGCGFGGCFGGGGFFFFFF@ABAAA
@M02197:102:000000000-ALU3V:1:1102:25395:23467 1:N:0:1
CTGGACGCATTATCCTCCGCTTATTGATATGCTTAAGTTCAGCGGGTATTCCTACCTGATCCGAGGTCAACCTGAAAAAATATTTGGGGTTGGACCGACCCGGAAGGACCTTGCAACTCGATACATGCTCCCGAAAGAACTCGTTGTATCGAGGGTCCCACGGACGCCGTCATTACTTTTGAGAACCAGTTGGTCGTGAAGTACCACCGACTGTGTTCCAATGCCGCACCCCGGGGGGTGGAAGGAAGGATAATGACGCTCGAACAGGTATGCCCTTCGGAATACCAAAGGGCGCAATGTGCGTTCAAAGATTCGATGACTCAC
+
ABBBBFBCCCCFGGGGGBEGGGGHHHHHHHGHHHHHHHHHHHCEGGGGHHHHHHHHHHHHHHHGCGGHHHHHHHHHHHHGHHFHHHGCEFEFGHHHGGGGGGGGGFD;FHHHHHHHHHGGHHHGHHHHHHFEGGBCGHHHHGGHGGGHHHGFGGGGFHHHHGGGGGCGGGCGGGGGGGFGHFGFFBFFFFFFGDHFHFFHGFEGFFFGHHHFGFFGHHHHGFGGGGDFCGFFEGE@CFBHGHHFHHHGHHHHFEEGGFHGFGG5HHGHHFAEGGGE?HHHGHHGHHHFGGF2GFFGHGGGGFGGGGGGGGGGFFFFBFFBABBB
@M02197:102:000000000-ALU3V:1:1102:16601:23536 1:N:0:1
CTGGACGCATTATCCTCCGCTTATTGATATGCTTAAGTTCAGCGGGTATTCCTACCTGATCCGAGGTCAACCTTGTAAAAGTAAATAAAGGTGACCGGGCCCAGAGTCCCTTAAACTCGAGTACGTGCTGGTTAAAGCTCGATGTACCGAGGGTCCTCTGGACGCCGTCATTGTCTTTGGGACGGGTGGTGACCTAACACCACCGGACGTCCAACACCAAGCCAGGCTTGAGAGGTGATAATGACGCTCGAACAGGCATGCCCTTCGGAATGCCAAAGGGCGCAATGTGCGTTCAAAGATTCGATGACTCAC
+
CCCCCFBCCCCFGGGGGGGGGGFHHHHHHHHHHHHHHHHHHHGGGGGGGHHHHHHHHHHHHHHGGGGHHHHHHHHHHHHHGGFHHHHHHHHEGHHHGGGGGGGHHHHHHHHHHHHHHHGHGHHHGHHHGHHHGHHHHHHHGGGHGHHHHHGGHHHHGHHHHGHGGGGHHHHHHHHHHHHHGGGGGHGFHHHHHHHGGGGGGGGGGGGGHFFHGGFGGGHHHHHHGGFGFHFHHHHGHHHHHGGGGEFHEHGHHHHHHHGGGGGGEHGHHHHHHHHHGGGGGHHHHGGGGHGGFGGGGGGGFFFFFFFCBBBA
@M02197:102:000000000-ALU3V:1:1102:10206:23538 1:N:0:1
CTGGACGCATTATCCTCCGCTTATTGATATGCTTAAGTTCAGCGGGTATCCCTACCTGATCCGAGGTCAACCTTTGAAAGAGTTTAACGGCCACGACCGCCCGCACTCCAAAGCGAATATGTATCACAACGCTTAGAGACGGACAGCTCGGCCGGAGACTTCAAGGCGCGCGGGAGCCGCGACGCTCAACACCAAGCGAGGCTTGAGTGGCGAAATGACGCTCGAACAGGCATGCCCTTCGGAATACCAAAGGGCGCAATGTGCGTTCAAAGATTCGATGACTCAC
+
BBBCCF@BBBBFGGGGGGGGGGGHHHHGHHHHHFHHHHHHGFHGGGGGHFEHHHHHHHGFHHHGGFFHHHHHHGHHGH3FGHGHHHHGGGGGGGGG?EEFGGGGGGGHGHHHGHGGGGGHHHHHHGHHHGGGDEFGHHHHGGHHGFHHGGGGGGHHHFGGGFGFDDECFGGFFFBDDFFFFFGHHFGFFFFEFFFFFHFFGAEGHGFFFFGHFHFGFFGGHHGHGFGHHHHHEFGGGFGHHHHFHDFGHFGE?CGHFHHEEAEEG5BGGGGGGE>BFFFFFAAA>?
@M02197:102:000000000-ALU3V:1:1102:23257:23840 1:N:0:1
CTGGACGCATTATCCTCCGCTTATTGATATGCTTAAGTTCAGCGGGTATCCCTACCTGATCCGAGGTCAACCTTTGAAAGAGTTTAACGGCCACGACCGCCCGCACTCCAAAGCGAATATGTATCACAACGCTTAGAGACGAATGGCTCAGCCGGAGACTTTAAGGCGCGCGGAGCCGCGACGCCCAATACCAAGCCAGGCTTGAGTGGTGAAATGACGCTCGAACAGGCATGCCCTTCGGAATACCAAAGGGCGCAATGTGCGTTCAAAGATTCGATGACTCAC
+
BCCCCFCCCBBFGGFGGGGGCGGGGHHHFHHGHHHHHGHHHHHGGGGGHGHFGHGHGHH;HHHGGGGHHHHGHHHHHHHHGHGFHHHHFGGGGGGGGGGGGGGGGGGHHHHHHEGDGGGHHHHHHHHHHGGGGGGHHHHHGGGHGHGHHHHHHHHGGGGHHGGGGGCGGGGGDFFFFGGGGFHHFHHHFFGFHFGGGHGHHHHHHFHHHHFHGGGGGFEAHDGGHGHHHHHEFGGEEEFEHHHHHHHHFFACGEHFHGEEEGHGGGGGFGGGGFFFF5BFABAAA
@M02197:102:000000000-ALU3V:1:1102:23590:24022 1:N:0:1
CTGGACGCATTATCCTCCGCTTATTGATATGCTTAAGTTCAGCGGGTATTCCTACCTGATCTGAGGTCAACCTTGGAAAGTTGGGGGTTTAACGGCAGGGGCTCGTCGCTCTCCGATGCGGAATATCACTACTTCGCAGGGGTGGCTACGACGGGTCCGCCACTAGATTTAGGGGCCGGCCGTCCCTCGCGGGCTTTGGCCGATCCCCACCACCACGCCCGAGGGGCATGAGGGTTGAAATGACGCTCAGACAGGCATGCCCGCCAGAATACTGGCGGGCGCAATGTGCGTTCAAAGATTCGATGATTCAC
+
CCCCCF@DDAAFGGGGGGGGGGGHHHHHHHHHGHHHHHHHGGGGGGGGHHHHHHGHHHGHHHHHHGHHHHHHHHHFHD3FDBGFGCFEFGHHHGCG;G;EE?##;2C:<;?C2@//?9/@6.>#>%9%1>%0%2%99#.DAA#;..#.:.A99;;-=9.;C/;/BFB;/9A@9=89DA?-:.;@9D..:<C<0>0</D>/A?:;3?FF?#///C:CBE</#;9HHF9&0/CGFD:FF:HHGE?EFGBB433@4HFCH?E?EE3DHFHGGHFCGFGEEEE?G5HFEAGGCGGGFFGGGFGFBFFFFFAA33?
@M02197:102:000000000-ALU3V:1:1102:16827:24103 1:N:0:1
CTGGACGCATTATCCTCCGCTTATTGATATGCTTAAGTTCAGCGGGTATCCCTACCTGATCCGAGGTCAACCTTGTAAAAGTAATAAAGGAGACCGGGCTGGAGGAACCTTTAACTCAAGTGCGTGCTGGTTAAAGCTCATTGCACCGAGGGTCCAACAGACGCCGTCATTGTCTTTGGGACCGAGCCCGCCGCCAGGGGAGGGCTCTGATCCAACACCAAGCCAGGCTTGAGGGTTGATAATGACGCTCGAACAGGCATGCCCACCGGAATACCAGTGGGCGCAATGTGCGTTCAAAGATTCGATGACTCAC
+
BCCCCFCCCCCFGGGGGGGGGGGHHHHHHHHHHHHHGHHHHGHGGGGGHHHHHHHHHHHHHHGGGGGHHHHHHHHHHHHHHGHHHHHHHGHHHGGGEGGGGGGFDE;HGHEHHHHHHHHHFGHGGFGGHGGHHHHHHHHHHHHHHGFGGGGGGHHHHHGH<HGGGGFGGHHHGHHHHHGGGGEEFGGGGGGFHFFHGGGHHGFFHGHHGFFHHGHGGGGGGGHFHFGFHHHGGHHHHHHHHHGGFGGHGEHHFHHGGHHHGGGEFGHHHHHDF2FHCGGGGGHFHH??GGFGFFGFGGGFGFFFFFFFBAA3A
@M02197:102:000000000-ALU3V:1:1102:24659:24418 1:N:0:1
CTGGACGCATTATCCTCCGCTTATTGATATGCTTAAGTTCAGCGGGTATTCCTACCTGATCCGAGGTCAAACGTTGGTGCGCGAGGCACTAGCTTATTGGCCGTGCCTACAGGACCCTGGAGCGAGATGATTGTACTACGCTGAGGACCATGCAGGACCACCACTCGATTTAGGAGCGACCATTTTGGCATGCTCCAAGACCAAGCAAAGTGCTTGAGGGGTGTTAATGACGCTCAAACAGGCATGCCCCTCGGAATACCAAGGGGCGCAATGTGCGTTCAAAGATTCGATGACTCAC
+
3AAAAFBDDBAFGFFGF4EEGGDHFGHHGHCHHBGHFDFGGFHGGCEEGHGFFBABEFGFHHFD?@FHHHFHCHHHFFFFFEGGGGEGHGFEGFFFGGFHGGGFHFHGGHFGHHHHGGFHBF<DCGCEHHHFHDFHFHHHGEGGHGGEGHHHFHHGGACHGGCGFFFGGGEHHHGGFGBHFHABGF9BF3AFB3CGGDFGEGHHGGFFHHHHHFFGGFFGHHGGGHGGGEFEGHHGHHGHFHHHGGGEEAEHHHFHHHHFHHEGGGGHHGGAECGGGGGGFGGCGGFBFFFDD3AA>3
@M02197:102:000000000-ALU3V:1:1102:17719:24520 1:N:0:1
CTGGACGCATTATCCTCCGCTTATTGATATGCTTAAGTTCAGCGGGTATCCCTACCTGATCCGAGGTCAACCTTTGAAAGAGTTTAACGGCCACGACCGCCCGCACTCCAAAGCGAATATGTATCACAACGCTTAGAGACGGACAGCTCGGCCGGAGACTTCAAGGCGCGCGGGAGCCGCGACGCCCAACACCAAGCGAGGCTTGAGTGGCGAAATGACGCTCGAACAGGCATGCCCTTCGGAATACCAAAGGGCGCAATGTGCGTTCAAAGATTCGATGATTCAC
+
CCCCCFC@CBCFGGGGGGGGGGGHHHHHHHGHHHHHHHHHHHHGGGGGHHHHHHHHFHHHHHHGGGGHHHHHHHHHHHHHHHHHHHHHGFGGGGGGGGGGGGGGGGGHHHHGHHGGGGGHHHHHHHBHHGGGGGGHHHGHGGGGGGHHGGGGGHHHHGGHGHGGGGGGGFGGGFFDGGGGGGGHGGFGHFGGGHGGGFHFFHHFEHGGFGFHHHHGGFFGGGGHHHHGHHHGGGGGGGGHFGHHEHGHHGGGGGGHG5HGGGGHGGGGGFGGGGFFFFFFFAABAA
@M02197:102:000000000-ALU3V:1:1102:15328:24502 1:N:0:1
CTGGACGCATTATCCTCCGCTTATTGATATGCTTAAGTTCAGCGGGTATTCCTACCTGATCCGAGGTCAACCTGAAAAAATAGTTTTTGAGGAGGCCGGGTCCCCGGGACCTTGCAACTCAACGCGTGCTCCGGAAAGCTCAGTGCGAAGAGGGTCCCACGGACGCCGTCATTGTCTTTGAGACCAGTTGGCCGCGAACGGTCCAACGCGGTCCAACACCAAACCCAGAAGGGTTGAGGGAGGATAATGACGCTCGAACAGGCATGCCCTTCGGAATGCCAAAGGGCGCAATGTGCGTTCAAAGATTCGATGACTCAC
+
BBBBBFBBDBABFBGGFGEEGCEHGHFHFFGHBGHHHHHHFFHGCGEFHHGHHHFHHHFHEHHCGGGHHHHHHGHFHFEEHGHHFFHFFEEEF@@AFE@/?EEHHGGGFGGHHGHHHFGFDGHGGGACGGHHGG?FFBFFGHB?EHGGCFGHEFGGEGGGGCFGGGGGDDDFHHCFBBHHGHGGFFFFFFFEGFFGCCGFFBCCFFFEFHHG@GFFFAGGEGHGEDBHHGEA#FGHGGHHHGDFBDFGCGEECAEHGB1GHFFGCA/E/E/FFGDEAFGB1FGGEEA1FDA0AEAAGFD333A11A1B3D11FA?A>A
@M02197:102:000000000-ALU3V:1:1102:7102:24674 1:N:0:1
CTGGACGCATTATCCTCCGCTTATTGATATGCTTAAGTTCAGCGGGTATCCCTACCTGATCCGAGGTCAATCATAAAAAAGTTTGGGGTTCTGGCAGGACACCACCGGGACTCTGTCGCGAGGAGTATTACTACGCGTGGAGCCGGGAGGCACCGCCACTGCTTTTAAGGGCTGCCCTGTGACGGGCAGGCCCCAACACCAAGCTGAGCTTGAGGGGTGATAATGACGCTCGAACAGGCATGCCCCCCGGAATACCAATGGACGCAATGTGCGTGCGAAGATTCTATGACGCAC
+
AABBA@DBBBBFDABGE4A2EAEFFHFEGBD5AFGFGGBGDE5EEEEEGGGHEHABFGFHF511EE1BF49:G9H;4;@EEHF<GGEE9EG<HGFGDEF/+GG<HG;GG5/89;:HDEC6AC/0-$0F;:%>8GG+70#@7000(:77G;G9ACC?//CF6;FFGGFFGEFAFDCC:;ABCBAEABCBDC.9AB?0AEA/0GCE:B:GCFGFF<.AG1*=0D<#BF/.A.C@11F?BE00BF/#A;/FF2F21GBE2A/AA001HFDEEA0000113B3A311@3C>1>11>>1
@M02197:102:000000000-ALU3V:1:1102:7024:24619 1:N:0:1
CTGGACGCATTATCCTCCGCTTATTGATATGCTTAAGTTCAGCGGGTATTCCTACCTGATCCGAGGTCAACCTAGAAAAATATAAAGGTGACCGGGTCCCGGGTGCCTTGAAACTCTACGCGTGCTCCGGAGAACTCAGTGCGAAGAGGGTCCCTGGGACGCCGTCATTGTCTTTGAGACCAGTTGTCCATGGAGGCGGTCCAACGCGGTCCAACACCAAACACGAGGTTTGATAGAGGATAATGACGCTCGAACAGGCATGCCCACCGGAATACCAGTGGGCGCAATGTGCGTTCAAAGATTCGATGAT
+
AAAABFBBBBAFGGFGGGGAGGCGGHHHGHFHHHHHHHGHHHHGGGEFHHFHHHHHHHHHFFFGGFEHHHHHHHHGFHHHFHHFHHHG:FHHHGCGGEGHGGF#FFFFFFHHFFFHHFFEGGE@AFDGFBFDCHGHFFFHHHGFGHHHH?DFEGGGGGGGGDGDDBDGBFFFFFFFGBDFFFFFHHFHFHFHFFFDFFAGA?EFFFAFD9/@/F/9/00FEEFGGHGHHFHHGHGFFDFG2HHFB/?EFC/DBAFFB1HHFFEEAA/HHHHFHHHGAEEAA0A1D3FECE1FA13FFADACFFBDAAAAA
@M02197:102:000000000-ALU3V:1:1102:9710:24891 1:N:0:1
CTGGACGCATTATCCTCCGCTTATTGATATGCTTAAGTTCAGCGGGTAGTCCTACCTGATCTGAGGTCTATCACAAGAGTCCGCTCGCAGAGCGAGGGCGGTTTCAAGGAAGCCTGCCGTCCCAAGGTCGAGCGATACATATCACGCAGGACAAAGGGCCGCAAGGCCACCGATGCATTTGAGGCGAGCCCGGCAAGGGGCAACACCCAAGTCCGACCCCCCCGTGCAGGACACGAGGGGACGAAAGCTGACGTGACACTCAGACAGGCATACCCTCCGGAATACCAGAGGGTGCAAGGTGCGTTCAAAGATTCGATGACTCAC
+
ABBBBFBBBBBFGGGGGGGGGGGHHHHHHHHHGHHGHHHHHHCEGGGGGGHHGGHHHHHHHHHFHGHHHHHHHHHGGHHHHFEEEGGGGGGHHGGGGGGGGFBGHHGHFHFHAFCGHHGGGGFHGGGFGFGGCCFHGGBGHHGHHGFGGGGHGHHFGGEGGGGGGGGGFGGFFFFFFFFFFFFFFFFFFFEFFFFEFFFDFFF9DFFFFFFDFDFFFCFGF@BHFHGHHHHHFGEGCDFGHGHHHHGGGHGGGHHHDFHHHHHHHHHHHFB1GGEEEGEHGHHHGHHHHGGCHHHHGGGGGHGGGGGFCGGGFFFFFFFBBBBA
@M02197:102:000000000-ALU3V:1:1102:9723:24876 1:N:0:1
CTGGACGCATTATCCTCCGCTTATTGATATGCTTAAGTTCAGCGGGTAGTCCTACCTGATCTGAGGTCTATCACAAGAGTCCGCTCGCAGAGCGAGGGCGGTTTCAAGGAAGCCTGCCGTCCCAAGGTCGAGCGATACATATCACGCAGGACAAAGGGCCGCAAGGCCACCGATGCATTTGAGGCGAGCCCGGCAAGGGGCAACACCCAAGTCCGACCCCCCCGTGCAGGACACGAGGGGACGAAAGCTGGCGTGACACTCAGACAGGCATACCCTCCGGAATACCAGAGGGTGCAAGGTGCGTTCAAAGATTCGATGACTCAC
+
AAA@1F1>1>ADGGGGGGGGGGGHHHHHHHHGHHHHHHHHGGH/EGGG/FGHG2FHHHHHGHHHHGHHHHHEFFG10FAGHFEEEE@CEEEFCEEG/E9GCGGGH2GBFFFCGGH@F<BC2FBHHHEHHGFDFGGHEGEHFGHFGCHGF/FEHFHB>9CCB/?@G999/AFF>@/AFFFFFFBBB@-@@;AFFBFEAFFF;@ADFFFF?;;@;B.-@-/BCEFBFGDHFGG1FE9&E?BB>=;@BFA0E?1FD5FGFEFHEGBHGHGBBFGAEAGF?HHGHHHHHHHDHE3HHHHHHGGGGHGFGFF5GGGGFFFFFDD3A>33
@M02197:102:000000000-ALU3V:1:1102:12752:25045 1:N:0:1
CTGGACGCATTATCCTCCGCTTATTGATATGCTTAAGTTCAGCGGGTATTCCTACCTGATCCTAGGTCAACCATTAAAAATTGGGGGATTTAGCGGCCAAAGACTCTGCAACTCCAGTCAAAAGCGAGATAAAAATTTACTACGCTCAGAGGATATCGCAGATCCGCCGTTGTATTTCAGGAGCTACAGCTAGCAAAAGCAGTAGGCTCCCAACACTAAGCTAGGCTTAAGGGTTGAAATGACGCTCGAACAGGCATGCCCACTAGAATACTAATGGGCGCAATGTGCGTTCAAAGATTCGATGATTCAC
+
BBBBBFBBBBBFGGGGGGGGGGGHHHHHHHHHHHHHHHGHHHHGGGEEFHGHHHHHHHHHHFHHGGHGHHHHGHHHGHHHHHHGHGGGGHGHHGBEEGGHHHHHHGHHHHHHHHGHHHHHHHHHHHGGGGHHGHFHHHHHHHHGGGGGHHHGHHHHHGGFGGHHHHGGHGHHHHHHHHHHHHHHHHGHGGGGHGGGGHHHHGHHGGGHEGHFHHHHHHHFHHHHHHHHHHGGHGBFHHHFGGGGHHEG5HHGHHHHGGHHFFFHHHHHHHHFHFAGGGFHFHHGGGGHGGGGGGGEFFFFFFFFFA3AAA
@M02197:102:000000000-ALU3V:1:1102:16924:25171 1:N:0:1
CTGGACGCATTATCCTCCGCTTATTGATATGCTTAAGTTCAGCGGGTATCCCTACCTGATCCGAGGTCAACCTGAAAAAAGAGGTTGGACGGCACACTCCGACCGGCCACCGACGCGAGACAGATGCCACAACGCGAGGGGACGGACGGCGTGGCCGGCGACATTGGGGCGGGCGGCCAGAAGCCGCGGCGCCCAACACCCAGCCGGGCTGGATTGGTGACAATGACGCTCGAACAGGCATGCCCCCCGGAATACCAGAGGGCGCAATGTGCGTTCAAAGATTCGATGACTCAC
+
BBBBB4D@DBAFGGGGGGGGGGEHHHHHHHHHHHHHHHHHGGHGGGGGHHHHHFHHHHHHDDGGGGGHHHHH,AGH:HFGGGHE8FHGGHGGFGGHHGGGE?CBFGD?DGFD0DF@FFG;A9FHFHHHFHHGGGGGGCACBFFGG?@DF=E@BBFFFAFA6FBFBFCAFD=@DFA/BBBEAF//9;D9?@.9.?.FDGAA;FADC<.C0HHFHED0G7DFBHHGGDC.F/AGHFHHHGHHGGGGEEGHHGHHGBHFFGEFFGGGHHHGGGDCGGGGGFGGGGFFFFFFFAAAAA
@M02197:102:000000000-ALU3V:1:1102:14089:25312 1:N:0:1
CTGGACGCATTATCCTCCGCTTATTGATATGCTTAAGTTCAGCGGGTATCCCTACCTGATCCGAGGTCAACCTTGTTATAATAAAAAAGGGGAGACCGGGCCAGAGGTCCTTGAAACTCGAGTGCGTGCTCGTGAAAGCTCGTTGCACCGAGGGTCCTCTGGACGCCGTCATTGTCTTTGGGACCGGGGAGGGCCCGAGGGCCCGCCCCTAGATCCAACACCAAGCCGGGGCTTGAGGGTTGATAATGACGCTCGAACAGGTATGCCCTTCGGAATACCAAAGGGCGCAATGTGCGTTCAAAGATTCGATGATTCAC
+
BBBBCFCCBCBFGGGGGGGGGGGHHHHHHHHHHHHHCHHHGHGGGGGGHHHEHHHHHHHHHHHGGGGHHHHHHHHFGHHHHHHHHHHGGDGGGG;GGGEGE6FF.FG9G9GHHF5GH;HG<CHEHGGGGGHG7HHG0HHGHGGGGG<HHGFG;ACCGH;;HGBHGGGGG8GGGGGGGGGGFAEG;FFC@:FF4FF:F:>DF8GGGFGFFF?GGGFGFFFEFGFFGFGGHGHHHFHHGHHHHHGHHHGGE?FBGAGBHHFHGHFEGEE?FEFEFFGGFGHHHGGGGGHHHGAE?GFGGGGGGGGGGFFFFFFFA?AAA
@M02197:102:000000000-ALU3V:1:1102:14180:25309 1:N:0:1
CTGGACGCATTATCCTCCGCTTATTGATATGCTTAAGTTCAGCGGGTATTCCTACCTGATCCGAGGTCAACCTAGAAAAATATAAAGGTGACCGGGTCCCGGGGGCCTTGAAACTCTACGCGTGCTCCTGAGAACTCAGTGCGAAGAGGGTCCCTGGGACGCCGTCATTGTCTTTGAGACCAGTTGGCCATGGAGGCGGTCCAACGCGGTCCAACACCAAACACGAGGTTTGAGAGAGGATAATGACGCTCGAACAGGCATGCCCTTCGGAATGCCAAAGGGCGCAATGTGCGTTCAAAGATTCGATGACTCAC
+
CCCCCFCCCCCFGGGGGGGGGGGHHHHHGHHHHHHHHHHHHHHGGGGGHHHHHHHHHHHHHHHGGGGGHGHHHHGHHHHHGHHHHHHH;HHHFEFFEEEHGGGGGGGGHHHHHHHGHHHGGGGGGGHHHHGHHHHHHHHHHGGGGGGHHECGHHHFGGGGGGGGGGGFHGGGGGGGFGHHHHGFFHFGGFFFFFFFGGHFHCFGFGGHGHEFFFGHEHHCFCFGFGAGHHHHHFHHHGGHFFGGGGCE21DHHGGBGHGEGGGE?E?HHHHHHFE5HHGGGGDFGHHGCGDAGGCGGGGEFBFFBFFFFBBABA
@M02197:102:000000000-ALU3V:1:1102:10483:25265 1:N:0:1
CTGGACGCATTATCCTCCGCTTATTGATATGCTTAAGTTCAGCGGGTATCCCTACCTGATCCGAGGTCAAGTCATGAAATCGCTTGCTGGACGCTGATCCGCCGGGGCTCCGAGAAGCGCAAATGTGCTGCGCGAGAAGCCGACGAGACCGCTGCCAATGACTTTGAGGCGAGTCCGCGCACGAAGGCGGGACAGACGCCCAACACCAAGCATAGCTTGAGGGTGTAAATGACGCTCGAACAGGCATGCCCCACGGAATACCGAGGGGCGCAATGTGCGTTCAAAGATTCGATGACTCAC
+
AAA?AFBDDAAFFFDGFCEE?FEFHGF5GEGHFHFHHHHHHFD22AEEGBFFCGEHHHFGHFHGGCGGHHHHHHGHHHHDFEGHHFHH<HFGFGGGGHGHHGGGGCCGFGGGFGGGHHGBFFAGFBDBGFEGGF0ADGFHFGAACF@DGGGGHFGGGFGGGGFHGGGGFFF>9=FFDFFDACGFDFGFFFDFAFFFEFFFFEFFFGHHFGFBFHHHFFFFFB?22EBFBEFEFGHHGHFHHFFFAHCGCEAAFBEHHEG/GCFEEEECGHFGDGEAGHBCGFAD3CGGFFBFFD11A11A
@M02197:102:000000000-ALU3V:1:1102:20797:25426 1:N:0:1
CTGGACGCATTATCCTCCGCTTATTGATATGCTTAAGTTCAGCGGGTAGTCCTACCTGATCTGAGGTCAAATACAGAGTGTGGTTTAGAGTGGGCCAGTGCGAAACTTATTACGCATTCCACTTAGACATTTAAGACGAGCCAAGGCGAGCCATGGCAGCGTCCAAACCATCAGTCAGAAACCTGACGGATGAAGACTATATGACACTCAAACAGGCATGCCCTTCGGAATACCAAAGGGCGCAATTTGCGTTCAAAGATTCGATGACTCAC
+
BBBBBFBBBBBFGGGGGGCFGGGHFHHHHHHFHHHGBGHFFFHDFGGGGBF9HHHHFFG9H;HFHGHGHHHHHHHHH:HHHH?4FEHHFHHGFFGHGGF:GGG?7GGHFHHHHFFGGGGH9HHHGHEHHH7HEHGHHGGBFCGEGGHFGGGGHHGHHEEGHGGGGHGHGBGGHFGGHHFHHHHGHHGGGGFAHHFGHGHGGHGGGGGGGEHGHHGEGHFFFFGFDFGFFHGFFFGF2BDEEBBFHGCEEG4CFGGFGEGGFFFF5FDBBA?A
@M02197:102:000000000-ALU3V:1:1102:20811:25440 1:N:0:1
CTGGACGCATTATCCTCCGCTTATTGATATGCTTAAGTTCAGCGGGTAGTCCTACCTGATCTGAGGTCAAATACAGAGTGTGGTTTAGAGTGGGCCAGTGCGAAACTTATTACGCATTCCACTTAGACATTTAAGACGAGCCAAGGCGAGCCATGGCAGCGTCCAAACCATCAGTCAGAAACCTGACGGATGAAGACTATATGACACTCAAACAGGCATGCCCTTCGGAATACCAAAGGGCGCAATTTGCGTTCAAAGATTCGATGACTCAC
+
ABCCDFCCCBCFGGGGGGGGGGGHHHHHHHHHHHHHHHHHHHGGGGGGGHHHGHHHHHHHHHHHHGHGHHHHHHHHHHDHHHGHHHHGHFHHHHGHGHHHHGGGGGHGHHHHHGGGGGHGHHHHHHHHHHHHEHHHHHHGHGGHHGHHHHHHHHHHGHGGGHFGHHHHGHHHHHHHHHHHGGHHHHHGGHHHHHHHHHHHHHHHHGGHHHHHHHHHFGCGGFFFGHHHHHGHFHHHGGGGGGHHHGE?GHGGGGGGGGGGFFFFFFFAAAAA
@M02197:102:000000000-ALU3V:1:1102:15589:25469 1:N:0:1
CTGGACGCATTATCCTCCGCTTATTGATATGCTTAAGTTCAGCGGGTATCCCTACCTGATCCGAGGTCAACCTTGTTATAATAAAAAAGGGGAGACCGGGCCAGAGGTCCTTGAAACTCGAGTGCGTGCTCGTGAAAGCTCGTTGCACCGAGGGTCCTCTGGACGCCGTCATTGTCTTTGGGACCGGGGAGGGCCCGAGGGCCCGCCCCTAGATCCAACACCAAGCCGGGGCTTGAGGGTTGATAATGACGCTCGAACAGGCATGCCCACCGGAATACCAGTGGGCGCAATGTGCGTTCAAAGATTCGATGATTCAC
+
ABBA3FBBBBBFGGGGGGGGGGGHGHHGHFGBGGFHHHHHHHHGGGEFHHHHHFHHHHHHHHHGGGGEGHHHHHHHHHHHGHHHHHGGGGGGGG;GFEF?E6:EHGGHHHG:GHGHBH9G;7FG:@87GG:9CHFE:GH;;:C5GG<H<G:?C+:GG9:;<H<H3DGGGGGGGGG9GF:GGGFG3DDF-6=>=DFFFFFFFFGFGFFCGFGFFFFFFFF7GGGEEEFFFFFBGHHFFFHGFGHHFHEGE??CB1FHGGHFFFEEGCE0A?HHGDHHHCHHGGFEE?GCHHGGGGHGGGGGFGGGE4FBFBFFB@AAA
@M02197:102:000000000-ALU3V:1:1102:17894:25551 1:N:0:1
CTGGACGCATTATCCTCCGCTTATTGATATGCTTAAGTTCAGCGGGTATTCCTACCTGATCTGAGGTCAATAAATGAAAAAAGGCAGAGAGTACGAAAGACTCTAGCCGGGCTTTAGGTGCAGCACCAATTTTGCATCGGATTGCAACGAGTTGGACGAACCTAGAACGTTGTGTAACCGAGCGGAGGGCCGCACCAATAAATTTGAGGAAGGCATCTGGATAGACCAAACGCAATTCCCAACACCACTAGCGAATACTAAGAGTAGTCGTTGTGAGAGATTAATGACACTCAAACAGGCATGCCCTCAGGAATACCAAGGAGCGCAAGATGCGTTCAAAGATTCGATGATTCAC
+
ABBBBFBBBBBFGFGGGGGGGGGHGHGBGHHHHHHHHHHHHHHGGGGGHHHHHHHHHHHHHHFHHGHHHHHHHBHHHHHHHGGGHHGGHHFHHHGGHGGHHHHHHGHHGCGGGHHHHHGGHHHHHHHHHHHHHHGHHHGGGGGHHHFHGEGFFHHHHGFFGGFHHHHHGEHHHHGHFHFFCGGGFEFFGGGGFFFFGFFGGFHHFHHHHGGHFFHHFFHHHFHHHGGFGGGGFFGGFFFFFFFFFHGEE1?EHHHHGFFHHHHGGGGGFEBHHHGHHHHHHHHHHGHGHGHFHHFHHGGFGFGGGHHFHHHHHHFFCHHGGGGGGHFHGGEEGFGGGFCGGFGFFFFFFFAABA?
@M02197:102:000000000-ALU3V:1:1102:9843:25630 1:N:0:1
CTGGACGCATTATCCTCCGCTTATCGATATGCTTAAGTTCAGCGGGTATTCCTACCTGATCCGAGGTCAACATTCAGAAGTTGGGGTTTAACGGCGTGGGCGCGACGATTACCAGTAACGATGTGTAAATTACTACGCTATGGAAGCTCAACGTGACCGCCAATCGATTTGGGGAGTGTCTTGACGACAGCTCCCAACACCAAGCTGGGCTTGATGGTTGAAATGACGCTCGAACAGGCATGCCCGCCAGAATACTGGCGGGCTCAATGTGCGTTCAAAGATTCGATGATTCA
+
3AA>AFD?DAAFGFGGGFGGGGGG5FHEEEHHHHHFFHHHHHHGGGGEHHHHHHGHHGHHHHHGG?E8HH:HHGGFG4DGHFGHGGGAEHFHAEGC9EE#?9#;#B///F/BF11FG?><0-F,>/1<<=D#<GGF#09<0DG00<;C5#9AC-;.<B0@?DFG?GDGFFC0<1<?1)9./</#GGHGC9///9F#B?G/CFE6;FGFF1FF>1+ADFFD;E>/,/>/0/;2191;910;E/#EE512A2A211E/A0EF01B11AGE0E1F11B3A3EAAC1F@3FFAAAAA
@M02197:102:000000000-ALU3V:1:1102:9859:25645 1:N:0:1
CTGGACGCATTATCCTCCGCTTATCGATATGCTTAAGTTCAGCGGGTATTCCTACCTGATCCGAGGTCAACATTCAGAAGTTGGGGTTTAACGGCGTGGCCGCGACGATTACCAGTAACGATGTGTAAATTACTACGCTTTGGAAGCTCGACGTGACCGCCAATCGATTTGGGGAGTGTCTTGACGACAGCTCCCAACACCAAGCTGGGCTTGAGGGTTGAAATGACGCTCGAACAGGCATGCCCGCCAGAATACTGGCGGGCGCAATGTGCGTTCAAAGATTCGATGATTCA
+
BBBBBFBBBBBFGGFGGGG?FGGG5ECFGFHHGHHFHHFHGFDAEGGGFHHHHHHHGHHHHHHGGG?GHHH98H8HH0HFFGHHGG>EEFHFEFGG9GC@GC/B///<?F91:?G1>=>AA0;#<-<CFGHEFGDB<@E#:CF:G9CCGD6GC:ADAF0HEHGBE11CCF?;CC100<%DDHEFFEG*9AGHC9?#?DFGHFF?AEFFD3FGE5E@4:4F?;0AE1>?:FEB@EBFB9FF90??E93GHHGHDGE22GEEBE25FHD2EEFAGAGFF5FEBF4FFFFFAB?BA
@M02197:102:000000000-ALU3V:1:1102:22505:25955 1:N:0:1
CTGGACGCATTATCCTCCGCTTATTGATATGCTTAAGTTCAGCGGGTAGTCCTGCCTGATTTGAGGTCTAAAAGATCAATGACTAGTTAAAGTCGCATTAGAAGCGCCCACGGTACAATCGTTAATGCAACGTAATCAGCGAATATTTCTATAACGCCGAGTCAAGCCGTTGCTAATTATAGCTGGGAAACGCTCGTGTATTTCAGTCGAGCCGATCCTTTGGAGGTCCGACAGCAACCATAATCCAAGCCCAAACTCCCGTCTCATTACAAAACAGGGGGGTTGATAGTTTCATGACACTCAAACAGACATACTCTTCGGAATACCAAAGAGTGCAAGATGCGTTCAAAGATTCGATGACTCAC
+
AA11>CAA@AAF3FFGFG?ACE013122DEFFGHCGBGHGCGHGGGGGEHG2GBGFFFH1FFBDFF0>FG2GHFCFGHHFHHFHHHFHHHH1FFCGEGGHHFFFH?EEGGGGG/CEFHGFFGEEEDFFHHHGCGCF2FD5/<.CFHHHHHHHH<FCGC?0(FGGGFE9C:CCGBCGC;G;0;:CCG/96EB9-<<@0CAB001CFF00<//<A@D?@AFE0GB-<//9B>>19FABDFHBFFFFGFGFFCGHG0?///E?1EB2GHFGGEC11BC>//E?B0B2D2GDFDB2FE2211AA1BD2GGBDDD121EA/E/CB2BBCFGDF11B11GB3DDA000111F33B3AGCFC33FDB>1111
@M02197:102:000000000-ALU3V:1:1102:17228:26085 1:N:0:1
CTGGACGCATTATCCTCCGCTTATTGATATGCTTAAGTTCAGCGGGTATTCCTACCTGATCCGAGGTCAACCATTAAAAATTGGGGGATTTAGCGGCCAAAGACGCTGCAACTCCAGTCAAAAGCGAGATAAAAATTTACTACGCTCAGAGGATATCGCAGATCCGCCGTTGTATTTCAGGAGCTACAGCTAGCAAAAGCAGTAGGCTCCCAACACTAAGCTAGGCTTAAGGGTTGAAATGACGCTCGAACAGGCATGCCCTTTGGAATACCAAAGGGCGCAATGTGCGTTCAAAGATTCGATGATTCA
+
BBBBBFBD@AAFGCGGGGGEGFDHGEHHHHHHHHGHGFDHFHFFGGECHHHHBGGFHHFGGHHGGEFHHHHHGHHHHFHHHHFFGGF?EHGHHH9GGGGGEGEFGGGGGHGHHGFHH9HHHHFCFGG4CAFDGHEGHH;HH9H?G6GDHFCCF'GGF5FFGGFGFGEGCBAAEHGGGGGFFG>DDFFHFGEFFBC1BFBFGGBFFFFFF/GBFFGGFHGBGEFGDBFFFFF0FFEHFFFB/4BAF/AF1FAA1CF0/F/FEHFFGBGBDAFEFF00EEED1GFE00EG11FG3GBEAB11D3B31A>1>
@M02197:102:000000000-ALU3V:1:1102:14410:26086 1:N:0:1
CTGGACGCATTATCCTCCGCTTATTGATATGCTTAAGTTCAGCGGGTATCCCTACCCGATCCGAGGTCAGACTTTGATGGGTTTAACGGCGCGGCCGTTCGTCCTCCCTAGCGAATTGATTGCACAACGCTGAGATTCTAACCGTCCAGCCGGGAGAATAGAGGCGCGGGCGGTCAGCCCGACGCCCAATACCACGCCAGGATTGATGGGTCTTATTGACGCTCGAACGGGCATGCCCTTCGGAATGCCAAATGGCGCAATGTGCATTCAAAGGTTCGATGACTCAC
+
AABABFBB@AAFFGGGGGGG?EEGGHHHGFHFFHHHHHHDBF5AAEAAFFBGHHHAGEAEFEHFBEGBGG<HHHHHHHFHHHFFFG<CE@>E/?@CGG;F;3DFGHEG;E0FF?FGHHF7HHHHHFHFC<CEDG0DGGHHHHHGGGDDC<C<9FFGF>1G0C@9?A?@>-=B<0<;A7ED>>>B/@DDB;FFFF#>0EFB@$FBBF>FFFFGGDFBFF#/AB9/@0A/09A=DA/A9FBA:921A9B12F1A00001DDFBA1133B3111AA11FC3DDDD?AAA1
@M02197:102:000000000-ALU3V:1:1102:22043:26705 1:N:0:1
CTGGACGCATTATCCTCCGCTTATTGATATGCTTAAGTTCAGCGGGTAGTCCTACCTGATCTGAGGTCAAGGTGTCAATTGAATTTTCTCAAGGAGAAGCTTTGTGAGCGGGCCGAACGGTTTCTGCAGCCGAGCGAAACGTGAGCACGCAAGGCCGTCCACCGACGGGACCGCTAAGGTATTTGAGGCGAGCCGGACGGCAACACCCAAGTCCACTTCCAGCCCGGGCAGGACCCGGGCGGTGTGAGGTTTTCAAGACACTCAGACAGGCATACCCTCCGGAATACCAGAGGGTGCAAGGTGCGTTCAAAGATTCGATGATTCAC
+
CCCBBFDBCCCFGGGGGGGGGGGGHHHHHCFHHGHFHHGHHBFA?F0EEHHHHHFHBHHH5GBHHGHHHFHHBFGGHHHHHHHHEHHHHHHHGFHHHHCHHH<:HGHHHGCG;FGGGGGGFFDGHHHHFHGGGGGGFD@CFHHGGFHGGGGGFEHHCCGDDFG?GCGGGGGG?FGCGGF<BFHGFFAFF;BAFAFFFFFFFCFFFFFFFGGDFFFFFFFFFFFFFFBCADDFEE?GEEFFDD1;EGCE0@B1G1DFDA11HF1GF11FFBGF0EGGEGGFHGGFHGFCHHFGHHHHHHHFEA?HFFFFGFGEFF1@3@1BFAA1AA
@M02197:102:000000000-ALU3V:1:1102:16897:26855 1:N:0:1
CTGGACGCATTATCCTCCGCTTATTGATATGCTTAAGTTCAGCGGGTATTCCTACCTGATCCGAGGTCAACCTGATAAAAGTTTTTAGAGGCGACCGGGTCCCTGGGCCCTTGAAACTCTACGCGTGCTCCGGAAAGCTCAGTGCGAAGAGGGTCCCTGGGACGCCGTCATTGTCTTTGAGACCAGTTGGGCCTTGCGGCCAACGCGGTCCAACACCAAACCCGGGGGTTCGAGAGAGGATAATGACGCTCGAACAGGCATGCCCTTCGGAATACCAAAGGGCGCAATGTGCGTTCAAAGATTCGATGATTCAC
+
BBBCCFCCCCCFGGGGGGGGGGGHGHGHGHHHHHHHHHHHHHHGGGGGHHHHHHHHHHGHFEGGGGGHHHHHHHHGHHHGHFGHHGHHHHGGGGEGGEFGCFHFHHGHHGHHHHHHHHHHHHGGGGGFGHHGGGGGHHHHHFDGHGGGGGFHDEHHFHHHGGGGGGDFFGHHHHGHGGHGGFFFFGHGGHEFFFGFEGFFFFFFFFHGFDHFGGGFGGGFFGGGGGGHFHFFFHFFGFHHHHGGEE@BGHEGEHHHEHHHGGGGFA?HHFHHHHHFE3EEFGGFBGAEAEGCGGFFBBGEFGBBFFFFFAABAA
@M02197:102:000000000-ALU3V:1:1102:9230:27055 1:N:0:1
CTGGACGCATTATCCTCCGCTTATTGATATGCTTAAGTTCAGCGGGTATTCCTACCTGATCCGAGGTCAACCTGAGAAATAAAAGGTTAGACCGGCCCGACGAGACCTTGCAACTCCCCGCGTGCCTCGAAAGACTCGTTGCGAAGAGGGTCCCACGGACGCCGTCATTGTCTTTGAGACCAGTTGCGGACGAACCACAACGCGGCCCAACACCCAGCCCGAGGGTTGGAGAGAGGATAATGACGCGCGAACAGGCATGCCCACCGTAATACCAGTGGGCGCAGTGTGCGTTCAAAGATTCGATGACTCAC
+
AABAACD2>AAFGGGGGGGFE2FGGHHHFHHHGHHGH5DFGGFFGGAAGDDEFGGGBFGG5DGGCGF2GHHAGFBF3FCGHHHHHGFGHH<3BEEEECFEE?GCDAFFH8CD>CC@9?/@CD@;CF8<<<FD;H/ACECECEC1@;EA9EDBB;;A,--A-;:9DDAABFGFFDDFFFFF/BF@AFBBB?B2?0A@<AE<//9HHC/F?>/<AD8EA>;/@0//FBHGB9B2F@;3FFF0?F>>A//?GB1AF11FGEE?EB0E/B2DEDA0EGFA0EEA1GB0EE00B1A33GGFE1F>1FDFFBA11AA
@M02197:102:000000000-ALU3V:1:1102:15496:27147 1:N:0:1
CTGGACGCATTATCCTCCGCTTATTGATATGCTTAAGTTCAGCGGGTATTCCTACCTGATCCGAGGTCAACCTGAGAAAATATAAAAGGTTAGACCGGCCCGACGAGACCTTGCAACTCCCCGCGTGCCTCGAAAGACTCGTTGCGAAGAGGGTCCCACGGACGCCGTCATTGTCTTTGAGACCAGTTGCGGTTGCCCCCAACTCGGTCCAACGCCCACCCCGAGGGGAGGAGAGAGGATAATGACGCTCGAACAGGCATGCCCACCGGAATACCAGTGGGCGCAATGTGCGTTCAAAGATTCGATGACTCAC
+
CBCCCFBCCBCFGGGGGGGGGGGHHHHHHHHGHHHHFHHGHHHGGGGGHHBGHHHHHHHHGHGGGGGHHHHHHGCGFHHHHHHHHFHHGEGHHHHEFFGGGGGGGGGGGGHHHHGHHHHFEEGDFD@DHHHGGGGFFHHHGHGHGGGGGFHHGDGGFFGGGGGCCGHHGFHFFGFGGHHGFFCGFGFGGGHHGGGGGGHHFFDFGHHHFFFFFFGGEDGGGGGHGGHFHFHHGHH;HHHGHGFFGGGEGGHHHHHGHHHGGGFFECHFEHHGHHHHGGGGGFGGHHGGEGFGGGGGFGGGG4BFFFFFCCCCC
@M02197:102:000000000-ALU3V:1:1102:20233:27399 1:N:0:1
CTGGACGCATTATCCTCCGCTTATTGATATGCTTAAGTTCAGCGGGTATTCCTACCTGATCCGAGGTCAACCTGAGAAATAAAAGGTTAGACCGGCCCGACGAGACCTTGCAACTCCCCGCGTGCCTCGAAAGACTCGTTGCGAAGAGGGTCCCACGGACGCCGTCATTGTCTTTGAGACCAGTTGCGGGGCGAACCCCGAACACGGTCCAACACCAAACCAGGAGGTTTGAGAGAGGATAATTACGCTCGAACAGGCATACCCATCGGAATGCCAATGGGTGCAATGTGCGTTCAAAGATTCGATGACTCAC
+
BBBBBFBBBBBFGGGGGGGGGGGHCHGFHGHHGHHHHHHHGHHGGGGGHHHHHHHHHFHHGHHGEGGHHHGHHHFFHHHHHHHHHGBHHFHGEBBEEECFFBDFDGGHHHGGHHHHHHGGGGEFGHHGGBGDEHC$CEGEHGFGFGHHHHGGGFHGGGGA?BFDDGDGHHFFFFHGGFEFGGFFE?CAFFFAHDEFFFFGGGGFFGF?GHFGFFFFEGBGFBHHHGGFGFHHFGFFHFFDFFE1EGEGA1GHHHHHGHGEFHGDEFHHHFFFGCHHFAEBHHHHHHGGEE4FGDBGGGE44C4FFFFFBAA3A
@M02197:102:000000000-ALU3V:1:1102:21759:27307 1:N:0:1
CTGGACGCATTATCCTCCGCTTATTGATATGCTTAAGTTCAGCGGGTATTCCTACCTGATCCGAGGTCAACCTGAAAAAAGTTTTTAGAGGCGACCGGGTCCCTGGGCCCTTGAAACTCTACGCGTGCTCCGGAAAGCTCAGTGCGAAGAGGGTCCCTGGGACGCCGTCATTGTCTTTGAGACCAGTTGGGCCTTGCGGCCAACGCGGTCCAACACCAAACCCGGGGGTTTGAGAGAGGATAATGACGCTCGAACAGGCATGCCCTTCGGAATGCCAAAGGGCGCAATGTGCGTGCAAAGATTCGATGACTCAC
+
BBBBBFBDAABFGGEGGAEEGGEHHHHGFGHGHHHHHHHHHHFGGGEFHHHGHHHHHGHHFHFEGGFGHGHHHHHGHHEFEGHHEGHHHHH%EFGEEEFECEHHHHEHHGHHGHHHGHCGHGGGC?DD9HGCGGCAGFHGHHDHGGGFDDFGDEHG:09EEFF<A@DCHFFHFGD6HHHGFFBAFFFFFFAEEEFFFHFFGFFEADB=AAABFF8FFFFFFFF3EEFFFGFEGGFFFBF@2FFEFECEBA/HFGDEBGECB/B//EEFFEHFG1BFFGE?GE?CHCHEEEACGF1GB3FE1FBCBFFBB111>>
@M02197:102:000000000-ALU3V:1:1102:11606:27794 1:N:0:1
CTGGACGCATTATCCTCCGCTTATTGATATGCTTAAGTTCAGCGGGTATCCCTACCTGATCCGAGGTCAAAGACGGTGAATGTTGCTTCGTGGACGCGGCCCGCCGCCCTCGAGAAGCGCAATGTGCTGCGCGAGAGGGGGCAAGAAGACCGCTGCCAATGAATTTGGGGCGAGTCCACGCGCGGAGGCGGGACAGACGCCCAACACCAAGCAGAGCTTGAGGGTGTAGATGACGCTCGAACAGGCATGCCCCATGGAATACCAAGGGGCGCAATGTGCGTTCAAAGATTCGATGATTCAC
+
CCCCCFCCCBBFGGGGGGGGGGGHHHHHHHHHHHHGGHGHHHHGGGGGHHGHHHEHHHGHGHHGGGGGGHHHHHGGG1FFGDFGHFHHGGHGGGB?CGCEFGCGGFGGGGHGGGHGHFGFFGFFFGHHHHGGB@CGGGGGGGGGGGGGGGFGFGFFGFEHHHFFGGGGGGGFGHDFFFF?DFFFBBCGGGFGHGEFFFG/9;AEFFFDHFGFFEBA3FHHHEFG5DF9BGGGGGGHHEBHGBGBHFHGGGHHFFHHHHHHFHHGHFFDEDHFGD2EEGHGGFFGBFGGGBFFFFFBBBBBB
@M02197:102:000000000-ALU3V:1:1102:12699:27510 1:N:0:1
CTGGACGCATTATCCCCCGCTTATTGATATGCTTAAGTTCAGCGGGTAGTCCCGCCTGATTCGAGGTCAAGTTGGTAGTGATTGTCCCAGTGGGACGGTTGGAAGCGACTCCCATAGATCCGCTAAGCCGAGGCGTAGATGACTATCACACCAAGGCCGCAAGGGCTGCGCTAATGCATTCAAGGAGAGCGGATCGACCAGGGACCCGCAAGCTCCCAAATCCCAGCCCAATACCGTTCGAAAAAGGTAGGGGGTGGAGGAGTTCACGACACTCGAACAGGCGTGCCCCTCGGAATGCCAAGGGGCGAAAGGTGCGTTCAAAGATTCGATATTCAC
+
1A1>1B1>1A>DGGF11EEEGG0DGFFHHBDBHBD1AFGH2DGE/AAA/B2BC/CEEHFHGHEG0/BGGGHFHH1/1BEGFB21GEGFG@FC0A>>EE/?E/FG0C//CCAGGF90;@&:GF7FCGF0B@/@-A<5CFFDDDH0GGHGFBCECEC:;CGGFFA;/CA#C2BB?0CBFFGGFFHFGHC.E<.G5?C9@AGFCG??E//F@0@??:FFF%@<FBF/B9?AFE::?9:#BBF0BFHFFAHEGGE?0F0GEBGBF1?B///HG?B0/>D11/B///EAEA//A?F22B1FB1BFAEEAEAA1AA0GE?GE1A3DGF1A1A1@3FF1A>>>
@M02197:102:000000000-ALU3V:1:1102:12388:27925 1:N:0:1
CTGGACGCATTATCCTCCGCTTATTGATATGCTTAAGTTCAGCGGGTATCCCTACCTGATCCGAGGTCAACCTTGTTATAATAAAAAAGGGGAGACCGGGCCAGAGGTCCTTGAAACTCGAGTGCGTGCTCGTGAAAGCTCGTTGCACCGAGGGTCCTCTGGACGCCGTCATTGTCTTTAGGACCGGGGAGGGCCCGAGGGCCTGCCCCTAGATCCAACACCAAGCCGGGGCTTGAGGGTTGATAATGACGCTCGAACAGGCATGCCCGCCAGAATACTGGCGGGCGCAATGTGCGTTCAAAGATTCGATGACTCAC
+
BBBAAF@D@ABFGFGGGGCGGGGHHHHHHHHHGHHFFGHHGHCDEEAAGBDFHFGHHFEGHHHGGGGHFHEHHHEHGGFHFDGHFHHG1EEGGG;GGEGEGGGHHHE:HGE7GG:FDG5EGG9HH9CD/?GE9HHF19>+G9DGF:<9<./A@DAGBCBGG::HGGFG?09CFGBFB7F0FFFBEFC>FC>FA?D9@7.>.9;EA/FEAEFFFFF?FFF9C/>;EFCGGFB33AEHEFGFG?B9F?>1E/E2F>B@33BFF1HGFGGEEHGHFHHHHE?GEEFE?EFDGGGGGFFFFGG5GG2GCBFFFFFF@BBBB
@M02197:102:000000000-ALU3V:1:1102:18835:28220 1:N:0:1
CTGGACGCATTATCCTCCGCTTATTGATATGCTTAAGTTCAGCGGGTATTCCTACCCGATCCGAGGTCAACGATTTGATTAAGAGTTAACGGCGTGGCCGCCCGTCTCGCCAGCGAGATTTGCACAACGCTTGAGAGATCGGAGTCGTCCAGCCGGCGAAATCGGGGCGCGGGAGCAGGTCCCGGCGCCCAATACCAAGCCAGGCTTGAGGGGTGTTAATGACGCTCGAACGGGCATGCCCCCCGGAATGCCAGAGGGCGCAATGTGCGTTCAAAGATTCGATGATTCAC
+
BBBBBFD2AABFGFGGGGGGGGGHHHHGHGHHHHHHGHHHHGHGGGGGHHHHGHFHHGGGGGHGGGGHHHHFFFGGHFFHHHHHHAFHGHGCGF-CEEGGCCC/>EFCGGGACGG@DCFHGGFFGHHCGBDFFCCEFC0AC.??;GFFCDGGECBBFEFA@9=?@@@>;ABFF/@..A;9GGA?@@F.BDCAFFBBFGAEFFEGFFHCCBFDHHGHHGF?GCGCBG9HCA?0;FGGGGCEBEFFHGFBCCGBHF?AAAA1CG1E0E0GGBGGGGGGGGFFD@BFFAA1>1
@M02197:102:000000000-ALU3V:1:1102:14889:28465 1:N:0:1
CTGGACGCATTATCCTCCGCTTATTGATATGCTTAAGTTCAGCGGGTATCCCTACCTGATCCGAGGTCAATCATAAAAAAGTTTGGGGTTCTGGCAGGACACCACCGGGACTCTGTCGCGAGGAGTATTACTACGCGTAGAGCCAGGAGGCACCGCCACTGCTTTTAAGGGCTGCCCTGTGACGGGCAGGCCCCAACACCAAGCTGAGCTTGAGGGGTGATAATGACGCTCGAACAGGCATGCCCCCCGGAATACCAAGGGGCGCAATGTGCGTTCAAAGATTCGATGATTCAC
+
>ABABFBBBBAFGGGGBGG?EEFHHHHGHHHGHHHHHHHGGGHGGGGEHBGGHHHHHHGFHHHGFGGHHHH:GHHFFHHG:F9GH:G5E:HG7HH9G9;H0FC;H;EGG;D:GGH&FFGC96DGGCGHH<1>:F<583CFE:0GHG9HG89:HGGFFFGGGGGFFGGGFG?EGDAFFFFFGGEFFFFFFC@9ADFGDFGHGECGCCFFFFFFFFFFHHHHGGCDFFADHGDFCF1BGEHHFFGGGGGGFBBHFBCF2FFEE?DCFHHGECGHGFFCGGGEGFFFFFDFFBBBBB
@M02197:102:000000000-ALU3V:1:1102:15483:28626 1:N:0:1
CTGGACGCATTATCCTCCGCTTATTGATATGCTTAAGTTCAGCGGGTATTCCTACCTGATCCGAGGTCAACCTGAAAAAATATTTGGGGTTGGACCGACCCGGAAGGACCTTGCAACTCGATACATGCTCCCGAAAGAACTCGTTGTATCGAGGGTCCCACGGACGCCGTCATTACTTTTGAGAACCAGTTGGTCGTGAAGTACCACCGACTGTGTTCCAATGCCGCACCCCGGGGGGTGGAAGGAAGGATAATGACGCTCGAACATGTATGCCCTTCGGAATTCCAAAGGGCGCAATGTGCGTTCAAAGATGCGATGACTCAC
+
1>11AFDDDAAFFBDGCFEGAAGHHGHHHHHCHFDGFFDGFGFEEGGGHHHFHHCEG10EFBFGC?EHHHGHHEHHHHH?GGBHHH1/E/>>ECGFEGEGGCC@CFC<ACG1FHHGFCFC:HFGEDDFHGGFE9@CGFHBHHGHEH;=DHCH6CC8GC.CGC@A@C@AAG@CG;00FGBHHDEEEFEB<BBBB.9FHHGFFFF/BFBEBF@@2CCD9FHFFFFFCC@E@EE9>>9EFBB;@AGFGFHHHHHDGAA?/EBA/2D22A1FF0FFE/A/?F1ABBB1A11BEA00CCFFFEEAA01B333EDEA11BB@111A@AAA
@M02197:102:000000000-ALU3V:1:1102:18455:28727 1:N:0:1
CTGGACGCATTATCCTCCGCTTATTGATATGCTTAAGTTCAGCGGGTATCCCTACCTGATCCGAGGTCAACCTTTGAAAGAGTTTAACGGCCACGACCGCCCGCACTCCAAAGCGAATATGTATCACAACGCTTAGAGACGGACAGCTCGGCCGGAGACTTCAAGGCGCGCGGGAGCCGCGACGCCCAACACCAAGCGAGGCTTGAGTGGCGAAATGACGCTCGAACAGGCATGCCCTTCGGAATACCAAAGGGCGCAATGTGCGTTCAAAGATTCGATGACTCAC
+
3>AABF@@AAAFGGGGGGGGGGFHHHHHHHHHGHHHGHHGHHHGGGEEHHGHHGHFFHHHHHHGGGGFHGEGHH88FFGFFFFGHHHBE@EEEFGCGGEEGCGGD<FFFGGHFFCDAAGGGFEHHFFFG@FFDGGFFGHGGGGGGCGGHDC<C@GBFGFFBFFHEA>4CCC<<CC@B:@B?GE@ECBFFFFGGEFF>B1FEBEFHHFFBEABFGHGGEGGFFAD=1HHHHHHFEECEFGHHGG9BGFFFCAE?CEFFGDEEAFFFA3GGGGGFGFCDBFD@1AA>A
@M02197:102:000000000-ALU3V:1:1103:15737:1627 1:N:0:1
CTGGACGCATTATCCTCCGCTTATTGATATGCTTAAGTTCAGCGGGTATTCCTACCTGATCCGAGGTCAACCTGAAAAAATATTTGGGGTTGGACCGACCCGGAAGGACCTTGCAACTCGATACGTGCTCACGAAAGAACTCGTTGTATCGAGGGTCCCACGGACGCCGTCATTACTTTTGAGAACCAGTTGGTCGTGAAGTACCACCGACTGTGTTCCAATGCCGCACCCCGGGGGGTGGAAGGAAGGATAATGACGCTCGAACAGGTATGCCCTTCGGAATACCAAAGGGCGCAATGTGCGTTCAAAGATTCGATGATTCAC
+
BBBBBFCCBCCFGBGGGGGGGGGHHHHFGHHFFGHGHFDGHGDA2AEEGGFHGGCGHFCFHHEFGGGHFHGHH13FGHFFHHHHHGFAEGECFHFCEEGGGGGGCDDHGHHHFFFGFHG;<H<GGGFHGF1>GD9AAGGFGH6HFCGHED*<;.?CFGHHFCB?AD?GHCDDFFFF:B0<0?EEFGFFGHCFFAHCGF1AFFFFFFFFGFGDDHHHHGFFFFEFFFF<EGCGEFFFGFFFGH:EHGF1HBHGGB/E/GFAEGFHFFGHHHECFGCCFHGA2G1HHHHGEEA0GGD3HEE00B1BGGGBGGGGCFDDB3DA?AAA
@M02197:102:000000000-ALU3V:1:1103:14917:1495 1:N:0:1
CTGGACGCATTATCCTCCGCTTATTGATATGCTTAAGTTCAGCGGGTATCCCTACCTGATCCGAGGTCAAGAGTGTAAAAATGTACTTTTTGGACGTCGTCGTTATGAGTGCAAAGCGCGAGATGTACTGCGCTCCGAAATCAATACGCCGGCTGCCAATTGTTTTGAGGCGAGTCTACACACAAAGGCGAGACAAACACCCAACACCAAGCAGAGCTTGAAGGTACAAATGACGCTCGAACAGGCATGCCCCATGGAATACCATGGGGCGCAATGTGCGTTCAAAGATTCGATGACTCAC
+
>AABBFB@@AAFGGFGGGGGGGGHGFHHHHBFHGGHH5GHBDDEGGGGHHHHHHGFFHHHE5GFGFEHHHHHH434BBBFHFF)3DEHDFB9@GF$%?EFGGGGHGDFF4GGED?GBADFGD?GDFGHHFD82?/GADD@EFCEFHB<?CF@D?C5FCGHFFDGCGHFEFFHHHHFBFFBB'E?#9E?BBF90GHEEE/EGFEA1FEBFG?FFBHFBFFG@FGBDFFFFHEEEGG;E?FGH;FG3HFCEEAFF5HFD5GGFG322EE2GEFFDGGCEFGGGGFFDBE4GFFFFFFFAA?AA
@M02197:102:000000000-ALU3V:1:1103:13439:1776 1:N:0:1
CTGGACGCATTATCCTCCGCTTATTGATATGCTTAAGTTCAGCGGGTAGTCCTACCTGATCTGAGGTCAATCGATGCTTCCACGTGAGTGGCGGTTTCTAGGGGGCCACCAAACTGGTGCAAAGCTAAACGTATTACGCCGGACAAAAGGCCAGAACGGCCGCCGATTCGTTTTAAGGGAGCCCCAAAGGGCAACACCCAAATCCAACCCCCCCGGGCAGGACCTGGTGGGATGATGATTGACATGACACTCAGACAGGCATACCCTCCGGAATACCAGAGGGTGCAAGGAGCGTTCAAAGATTCGATGATTCAC
+
ABABBFBB@BBFGGGGGGGGGGGHHHHHHHFGBGFFHHHHHHBGEGAFEHFHGHFFGFHHGHHHGGHGHHHHGHHHFHFHHHFFHEHGBHGGGG>/E3(B@@?EG//<?G/C#/2B@<:99$<;<#99A###?A=;1..>//;B/9##;///#B;934;?@@9::E2BB.:9F#/#@#A9B@:;F:FFFF9#;;9:9BFFF+9/;+-2CAA/E@EFHFDF@;>9G7CGFG948@9HFBHHH:8FFBGEDBF1HHHFFA21GFB?AEE/FF22FD1FBF0CE01GGF1AEE00FB1AF33FE11CB3BBB3AAA1A
@M02197:102:000000000-ALU3V:1:1103:12067:2221 1:N:0:1
CTGGACGCATTATCCTCCGCTTATTGATATGCTTAAGTTCAGCGGGTATTCCTACCTGATCCGAGGTCAACCTGAAAAAATATTTGGGGTTGGACCGACCCGGAAGGACCTTGCAACTCGATACATGCTCCCGAAAGAACTCGTTGTATCGAGGGTCCCACGGACGCCGTCATTACTTTTGAGAACCAGTTGGTCGTGAAGTACCACCGACTGTGTTCCAATGCCGCACCCCGGGGGGTGGAAGGAAGGATAATGACGCTCGAACAGGTATGCCCTTCGGAATACCAAAGGGCGCAATGTGCGTTCAAAGATTCGATGACT
+
ABB@BFDBDABFGGFGFGEEGGGGGHCBEF55FGGHFHHGHHHGGGFGHHHGGHEGEHHHH51BE0ECFFFGGHFFFFHEHHHGHFF1EGGGGHHFEFGGG9GGCD/C0FGFFFHBGGHAEFECFGHH<HFGG?9/<0CBGD<C<CC,0GAH#9CACG.:9:??DFAG:?;000+C;CFF790BC;EFEGCFGFFFBGG6>=<FBCCAD3EHFHGFFFFHCBCCB/>/EEDE?@EE9BGFHFGHHEHGEHHFCA>>AA0HEAFFBF0FFF/CE/A//0F2GFGA0A1FCEAGEFFHHEA1E1BGDBA3F?FF1FBFAA>1A
@M02197:102:000000000-ALU3V:1:1103:18103:2590 1:N:0:1
CTGGACGCATTATCCTCCGCTTATTGATATGCTTAAGTTCAGCGGGTATCCCTACCTGATCCGAGGTCAACCTTTGAAAGAGTTTAACGGCCACGACCGCCCGCACTCCAAAGCGAATATGTATCACAACGCTTAGAGACGGACAGCTCGGCCGGAGACTTCAAGGCGCGCGGGAGCCGCGACGCCCAACACCAAGCGAGGCTTGAGTGGCGAAATGACGCTCGAACAGGCATGCCCTTCGGAATACCAAAGGGCGCAATGTGCGTTCAAAGATTCGATGATTCAC
+
CCCBCFBCCBBFGGGGGGGGGGGHHHHHHHGCHHHHHHHHGHGGGGGGHHHHGHHHHHHHHHHGGGGHHGHHHGHHHHGHHHHHHHHHGGGGGGGGGGGGGGGGGGGHHHHHHFGGGGGHHHHHHHHGHGGGGGGGHHHHGGGGGGHHHGGGGGHGGGGGFFFGGGGGGGGGGGGGGFFFFFGHEFHGHGHGFHFGFGGGGHFHHFE?BEGHHFHFFFEFFEGHHGHHHFHHGGGGGGGHHHHFHHHHHHGGE?GHHHFGEEDHGGGCGFGEG4FFFFFFFAA?B@
@M02197:102:000000000-ALU3V:1:1103:11337:2932 1:N:0:1
CTGGACGCATTATCCTCCGCTTATTGATATGCTTAAGTTCAGCGGGTAGTCCTACCTGATCTGAGGTCAAGGTGTCAATTGAATTTTCTCAAGGAGAAGCTTTGTGAGCGGGCCGAACGGTTTCTGCAGCCGAGCGAAACGTGAGCACGCAAGGCCGTCCACCGACGGGACCGCTACGGTATTTGAGGCGAGCGGGACGGCTGCACCCAAGTCCACTTCCAGCCCGGGCATTCCCCGGGCGGTGTGAGGTTTTCAAGACACTCAGACAGGCATTCCCTCCGGAATGCCAGAGGGTGCAAGGTGCGTTCAAAGATTCGATGACTCAC
+
AA?ABFDB2AAFGGA5GG?EEE?DH5DFEG55GFFF5GBFHHGEC?EC1AFGFHGGF33A5BED51EG333B33BCD@DDFF3GGHEGGDB4331??F33FFGHHEGD'>?>EGGCC@BDAA/FGHB81F/9/ACG9<;A90<99<0<<@C8-:#CCDG?8GF?E;A:;6)F?@.;#C0D00GFGFCC9<--<#CC?B?>B##/2EFFGEG<1F<09GE#EE:E/01>29#F4#;FE/?>99HE9FFAG@@121@2A1F1D1DA1HGF11HFF/A//??GBEHFB1GHGCCCHHGCGHF?GGCHF1E3GFFGGFB133FDB1>111
@M02197:102:000000000-ALU3V:1:1103:11322:2916 1:N:0:1
CTGGACGCATTATCCTCCGCTTATTGATATGCTTAAGTTCAGCGGGTAGTCCTACATGATCTGAGGTCAAGGTGTCAATTGAATTTTCTCAAGGAGAAGCTTTGTGAGCGGGCCGAACGGTTTCTGCAGCCGAGCGAAACGTGAGCACGCAAGGCCGTCCACCGACGGTACCGCTAAGGTATTTGAGGCGAGCCGGACGGCAACACCCAAGTCCACTTCCAGCCCGGGCAGTACCCGGGCGGTGTGAGGTTTTCAAGACACTCAGACAGGCATACCCTCCGGAATACCAGAGGGTGCAAGGTGCGTTCAAAGATTCGATGACTCAC
+
BABB?C?DBAA5GF5DDFEE2EFBGBFFEGH5FFDGBG55DFEEEEGGEFHHGH33BFGHBGHFGAGHHBF3BF3@FE55FGEFGHHFGHHGEFCGEGE3B4G0G:9;FE9G9ECGCCCD?B3HFHHHHHA8GGGGCFAC<>FEBGGGFFCACGAGCCCCCGG?BA?3#E@@HGDBDFF1<BCF<FGF<.-CCBBBBBBBB3@99AADFBHFBBFF<0EE@>BEE>>>BBF>>/EEA9@EBHFAHDF/01B1BBGDD1GGG1BFFGA11F11B?GGEEEG2FHHHGCFFHCFGAB11HGE0EEB1FFFCGGEBB1B3FFFF?A1>A
@M02197:102:000000000-ALU3V:1:1103:13737:3235 1:N:0:1
CTGGACGCATTATCCTCCGCTTATTGATATGCTTAAGTTCAGCGGGTAGTCCTACCTGATCTGAGGTCAAATCAAGAGTGCATTGACTGCGGTTTAGAGTGCGGACGGAGACAACTGATGTTTCGTCACACTAAGGCATTTAAGGAAGGCCAGAGGCGATCCCAAAGCTCAATGACGGTCAAGAAACCGCCAGAGAGAAGGTCTAATGACACTTAGACAGGCATACCCTTCGGAATACCAAAGGGTGCAAGGTGCGTTCAAAGATTCGATGATTCAC
+
ABAABFBBBBAFGFFGFGCFGGGGHHFGHHGBGHHGFHFHHH5EECGGGHHHHHHHHHGHHHHHHGHHHHHHHHHHGHGGHHFHHHGHHHGGEEGHHHHHGHGGEGGGGGGGGFHHGHHHHHHHGHHFFHFHGGGEHHGGHHHHGGHHGEHHHHHGGEFDFHHHGHHHGEFHHGFFFGGEFFFFEFGGGEHGDGGFAGD2HGFFFGHFGFFGHFGHFFFHHHGBFDFFFGGFGDGGFFFFHFGFFHGHBHGEFAGFFGFBFGGGGBFFFFFFBBBB@
@M02197:102:000000000-ALU3V:1:1103:11427:3395 1:N:0:1
CTGGACGCATTATCCTCCGCTTATTGATATGCTTAAGTTCAGCGGGTATCCCTACCTGATCCGAGGTCAACCTTTGAAAGAGTTTAACGGCCACGACCGCCCGCACTCCAAAGCGAATATGTATCACAACGCTTAGAGACGGACAGCTCGGCCGGAGACTTCAAGGCGCGCGGGAGCCGCGACGCCCAACACCAAGCGAGGCTTGAGTGGCGAAATGACGCTCGAACAGGCATGCCCTTCGGAATACCAAAGGGCGCAATGTGCGTTCAAAGATTCGATGATTCAC
+
AAAA@FDDDAAFFE3F1EFCGGGFCGGFHGGHHH2GFFGHHFHCCG?/FGHHFFF01EGFHGHE/FBFCFHFHEGFHHEDGHGFHHBHCEGGGGCEGEGGGCFFC?@FHHGFAFABCCGDFFFBGGGGFGAFFFFHGHBHB9<FCGFFHGGGGGGHFHHHHHFACCCGGCCFCB/>/CCCEEEGE@@EHFFGGFGGGHFGF@1HFHGECE0D9>HGGGFGFFFGGHHHGA0F#FEE//EHFHFGAA01100EE0GHFGHGGGGFFFAGGBGGGE1FFFFFF?A>>A
@M02197:102:000000000-ALU3V:1:1103:19436:3488 1:N:0:1
CTGGACGCATTATCCTCCGCTTATTGATATGCTTAAGTTCAGCGGGTAGTCCTACTTGATTTGAGGTCAAAAAGTGGGGCCGTGCGCAGAGGCGCGGCCAGTCGTGGTTTTCGTAGCAGTCCACACTCACGCAAGTTCGCAAAAAGAATTAGCAACTCACTGGTGATCCAGCATACTGTATTTAAGGTGAGCAGGTGCGCGAAGCGTGCCTGCAAACCCATGGACCCGTGCGGGGTGTTTCGTTACAAAACCCCCCGGTTGGAGAAATTCACGACGCTCAAACAAGCATGCTCCAAGGAATACCAAGGAGCGCAAGGTGCGTTCAAAGATTCGATGATTCA
+
AABBBFCCCCCFGGGGFGGGGGGGHGCDGHCCHHHHGHHHGGHGGGFGGHHHHHHHGHDGHHFFFHHHEHGHHG3GBE?FGGEGGGGGGGCFGFGGGGGCHGHFGGF/FGGHGHGGGHG9HFDBGEHHHHGHGGGHHHGGGFGHFGGHFHHHHHFGGBBFFGGGGGGGGGGGFFBFFFFFGGGGGGFFGEGFFFFBBBDCFFFFFFDBFFFFFFFFEEFFFFFFFFFFDBFF;DGF?@EFFHHHHHEC;-@EE/GGFHFFFFHGHGF1GEEEEEEB1HFHGAHGHFHHEBHBEFHHHFHGF3CFFFEE2ECGFFHGGGGGGGGE5FGGGFBFFFFFA3AA3
@M02197:102:000000000-ALU3V:1:1103:10435:3107 1:N:0:1
CTGGACGCATTATCCTCCGCTTATTGATATGCTTAAGTTCAGCGGGTAGTCCCATCTGATTTGAGGTCTAAATTAAAAGGAGCATCGCGCTGAGGCGACTCGGTTTAGAAGCGACTAGTGTACAATCCGGCTGCTATTGAAAGCATCCTCGACGAAGATCTTATCACGTCAAGTCAATCCGAGGAATAAAAAGATTGCTTATGCATTTGAAACGAGCTGTGCCCAAAAGGCAAACAGCAACGCTCAGAAACCAACGCTACTACACTTTAACAAGAAGATGTAGAGGTTGAGGTATTCATGACACTCAAACAGATGTACCTTGCGGAATACCAAAAGGTGCAAGGTACGTTCAAAGATTCGATGATTCAC
+
AAA?ACD@2AAFGFGGFFEFAEEADGFGAF5GBFFF5B55555B22AA1FGHFDGHFH5FGHHHGHGHHD@GHFHGHHGGHHHHFEE1>E@?E1FEE?@/?FGEEGGFHHFECGCCGHHHHBFHHHBCD??CGGB1FG1DG1<$:DFG#0455@CC0=0;CC=.GFEDH9EDBFFCBFGBDF<11$/1#18F1CF<9BF@B1FBFFHF1?;#/DF92119+?<1F9BAB1AFF>FF</BFE1GB2210?/0>/E/D2@@B2D1@EEHF1G11F22D2@1F1GF>0ACFAD11FFFF1D22AF1E10FA2DF2GD1D1///A/0F2DB100F1ABB01BB1330A0111B3AB33E1ECF3D1331>11>
@M02197:102:000000000-ALU3V:1:1103:21187:3379 1:N:0:1
CTGGACGCATTATCCTCCGCTTATTGATATGCTTAAGTTCAGCGGGTATTCCTACCTGATCCAAGGTCAACCTTTGGAAAATTGGGGGTTTTACGGCAAGAGTCCCTCCGGATCCCAGTGCGAGACGTAAAGTTACTACGCAAAGGAGGCTCCGGGAGGGTCCGCCACTACCTTTGAGGGCCTACATCAGCTGTAGGGCCCCAACACCAAGCAGAGCTTGAGGGTTGAAATGACGCTCGAACAGGCATGCCCGCCAGAATGCTGGCGGGCGCAATGTGCGTTCAAAGATTCGATGATTCAC
+
AABBBF3DBBBFGGGFGG?ECEEGHHHHGHGGHGFHHHHHBG5EE?FGHGFEGHHHHHHHHHHHFABDBBFHHHHH:HH9HH)HHGGG@EGFH<GG9G:5GF:HHH<HGDGDGGHH<HHHGGG;;GGGGG8:H.<HGHHGGGCG:H$..EGF;GGG6GGGDGHGGGGGF7GGGGGBFE?ADDEFFBFGGGHHGFFFFEBDHDF?DFGFHFHHHHFFFGFFFEFBBAHGHFFF>EA0>AD;GBFB?0B/E?EE1FDFBFFCAEE/CCE?C?F13BA0GFGF1G3BFGEFCBFFD13FAAA>1
@M02197:102:000000000-ALU3V:1:1103:10954:3652 1:N:0:1
CTGGACGCATTATCCTCCGCTTATTGATATGCTTAAGTTCAGCGGGTAGTCCTACCTGATCTGAGGTCAAGGTGTCAATTGAATTTTCTCAAGGAGAAGCTTTGTGAGCGGGCCGAACGGTTTCTGCAGCCGAGCGAAACGTGAGCACGCAAGGCCGTCCACCGACGGGACCGCTAAGGTATTTGAGGCGAGCCGGACGGCAACACCCAAGTCCACTTCCAGCCCGGGCAGGACCCGGGCGGTGTGAGGTTTTCAAGACGCTCAGACAGGCATACCCTCCGGAATACCAGAGGGTGCAAGGTGCGTTCAAAGATTCGATGATTCAC
+
AAABBFB@DBBFCGGGGGGGGG?GHGHHHGHFHGBFHH555DFE?FEEGFH5BG3FF3FGHHEGGGAFGH3FGHFGFHHHHH3FGHHFHFHHHFFHHFHFFHFHDFDDFE/EFCDG?C@7CEDFFFDFF2BE9@DGGCFFGGAADFHFGGCCBCA.A;?DDFAEGGGGAD@DC9BC?FF9BHCC/9:<A@9?GGF@<9DBHDCEFHFF@:1FGGBFFBEE9FEAE=0GGE?@>:GEGEEEEEHGHGBGHFGHGBFEEEA3HFHHBFFFHHHGCEA?AE2BHHCFF5FG2GAEEDGHGHHGGGGFGFFFGGGCF4>4@B5FFABAAA
@M02197:102:000000000-ALU3V:1:1103:17941:3663 1:N:0:1
CTGGACGCATTATCCTCCGCTTATTGATATGCTTAAGTTCAGCGGGTATCCCTACCTGATCCGAGGTCAACCTGATAAAAAAAAAATTGGGGGTTAGACCGACCCGGAAAGACCTTGCAACTCGATACATGCTCCCGAAAGAACTCGTTGTATCGAGGGTCCCACGGACGCCGTCATTACTTTTGAGAACCAGTTGGTCGTGAAGTACCACCGACTGTGTTCCAATGCCGCACCCCGGGGGGTGGAAGGAAGGATAATGACGCTCGAACAGGTATGCCCTTCGGAATACCAAAGGGCGCAATGTGCGTTCAAAGATTCGATGACTCAC
+
BBAABFBBBBAFGGGFGGGGGGGHHHG5GFDFHHF5FF5FBE5EEGEEHDGHHHHFHFFFFFFGGGEHFFHGHFFHGHGH3EGEC/GBG3/E@C?CFHFGGGGGFFFCC5FFHHHFFHHFHFBC<CFFFHHECGHGGGFDGGGHFFGGEGEFGGGGE99.?EFAFG?@A@FGHHF9C;CBFFFD=AEF#GGCFG//C;FG1DBGFGFFFGFFF,?DEHF2BFFFCGFBBCFFFFFBAEEEHHGHDHHFHFGEBFHHFDGE?GHHEEHGHHGGHEGGGGEDDFFFBFB2BGBGGGE2ABBCHEGEFHFGFFGGGEGBFFFFFBFBAA>A
@M02197:102:000000000-ALU3V:1:1103:18160:3747 1:N:0:1
CTGGACGCATTATCCTCCGCTTATTGATATGCTTAAGTTCAGCGGGTATTCCTACCTGATCCGAGGTCAACCATTAAAAATTGGGGGATTTAGCGGCCAAAGACGCTGCAACTCCAGTCAAAAGCGAGATAAAAATTTACTACGCTCAGAGGATATCGCAGATCCGCCGTTGTATTTCAGGAGCTACAGCTAGCAAAAGCAGTAGGCTCCCAACACTAAGCTAGGCTTAAGGGTTGAAATGACGCTCGAACAGGCATGCCCACTAGAATACTAATGGGCGCAATGTGCGTTCAAAGATTCGATGATTCAC
+
BBBBBF@BDBBFGGGGGGGGGGGHHHHHHHHHGFGBHFGFHGHGGGEGHHHGHHHHHHGHHGHEGGEGHHGHGHHHHFHGEEFHHFGGGHHGG:GCGGGHHHHHGGGGGFHH.FHFFHHGHHFHHGDFHGHHGGFGHHHHHGHGGGG?CBGGHHHHHHGGFCHHHHGGGGGGEGGGGHFGHHHFGGFGGHGHGGHHHGEFFGHHGGEEFGFHHGHGFGHHFFHHGFFHHFFFHFHHHGGGGGFF2E1GHHHHHF1HFFHHGEHHHFHHHHGF5FEEDE?GGHGGGGGHGGGFFG5E4CFFFFFFFBA?BB
@M02197:102:000000000-ALU3V:1:1103:21812:3799 1:N:0:1
CTGGACGCATTATCCTCCGCTTATTGATATGCTTAAGTTCAGCGGGTATTCCTACCTGATCCGAGGTCAACCTGAAAAAAGTTTTTAGAGGCGACCGGGTCCCTGGGCCCTTGAAACTCTACGCGTGCTCCGGAAAGCTCAGTGCGAAGAGGGTCCCTGGGACGCCGTCATTGTCTTTGAGACCAGTTGGGCCTTGCGGCCAACGCGGTCCAACACCAAACCCGGGGGTTTGAGAGAGGATAATGACGCTCGAACAGGCATGCCCTTCGGAATGCCAAAGGGCGCAATGTGCGTTCAAAGATTCGATGACTCAC
+
[truncated: 8,826,154 more chars]
