# Supplementary material for: Shifts in community composition and co-occurrence patterns of phyllosphere fungi inhabiting Mussaenda shikokiana along an elevation gradient
Source: PeerJ. 2018 Oct 12;6:e5767. doi: 10.7717/peerj.5767 (PMC6187995; doi:10.7717/peerj.5767)
Supplement: Supplemental Information 1 [file peerj-06-5767-s001.zip › 838m/838c.fastq]

@M02197:102:000000000-ALU3V:1:1101:13049:1704 1:N:0:1
TCCCATTCCCATTCCTCCGCTTATTGATATGCTTAAGTTCAGCGGGTATTCCTACCTGATTTGAGGTCAGAGTCAAAAGGTTTTCTGCCAGAAGGCAAGAAGGGTTCTGAGCGGGCTTGACGCGGAGCAAGGGACAAGACGAAACTTATTACGTCTGTCACGGATGCAAGCGATCCCACTAAGTCATTTGAGGCGAGCCGTGTAACCGGCAGACGCCCATGTCCAAGTCCACGCCAGGTCATAAACCAGACGGGATTGAGATTTCATGACACTCAAACAGGCATGCCTTTCGGAATACCAAAAGGCGCAAGGTGCGTTCAAAGATTCGATGACTC
+
AA?AAFF3D1DBGFDEGCE1EA0ABFCFBGDHFGHBAGHFFHHGCEEEGHEBGHGHGFGFFHHFCFAAFGGGEGEHHHGF@DGFDGGDDGFF0FGHHEFFHGH?BFGBF;HHCCCEGA?FHGGC0GFGHHBCCGFFGCGCEFCGGHHED9GDEFGHGHFFFFFCGGHEHCECGHCGBFFFDHHFBHHGG0F</CE/CFDGB?FDBCCB@FE/GFGECHF3FFFFFFFEFFEEFHGAFFHHHHHFFFGEGHE@2FHHGGFF5FHHHHGHHFGAGF5BB3FFBGEGAHGGFEFFCFG52CFGHGGGGGGBHHGGGGGGGDBG5DCFBBFFFF3>>3A
@M02197:102:000000000-ALU3V:1:1101:20032:2061 1:N:0:1
TCCCATTCCCATTCCTCCGCTTATTGATATGCTTAAGTTCAGCGGGTATTCCTACCTGATCCGAGGTCAACATTCAGAAGTTGGGGGTTTAACGGCTTGGCCGCGCCGCGTACCAGTTGCGAGGTGTTATCTACTACACAAGGGAAGCTGCAGCGTGACCGCCACTAGATTTCGGGGCCGGTCTGACTGGCAGCCCGATCCCCAACACCAAACCCGGGGGTTTGAGGGTTGAAATGACGCTCGAACAGGCATGCCCGCCAGAATACTGGCGGGCGCAATGTGCGTTCAAAGATTCGATGATTCAC
+
AABBBFFFFFFFGFGGGGGGGG?HHHHHGGHHHHGHHHHHHHGGCEEEHFHGHHHGGHHFHFHGGGGHHHHGHHHFHBEGG:FFE+-,G:G;:GG:G;@D3;#<#@651F49<9;EGDGEC6G:AG<D7;HH$=600#./-#GHB)/9C0-/:;CA.#CB;?D$9B0C99:C:C=.=C@GC6BFDBFGC;EFDAAD</9A<BGGHFF?;CEECD@@E;FCGEAGEGHGHHHFHFEE:;>9?9HGFGHG@1GCFGGFBHFFHHFGG?GGGGGFCGHGHGEAA?FFGGGGGGEBGFFFF5FBAA?AA
@M02197:102:000000000-ALU3V:1:1101:14083:2737 1:N:0:1
TCCCATTCCCATTCCTCCGCTTATTGATATGCTTAAGTTCAGCGGGTAGTCCTACCTGATTTGAGGTCAGAGTCAAAAGGTTTTCTGCCAGAAGGCAAGAAGGGTTCTGAGCGGGCTTGACGCGGAGCAAGGGACAAGACGAAACTTATTACGTCTGTCACGGATGCAAGCGATCCCACTAAGTCATTTGAGGCGAGCCGTGTAACCGGCAGACGCCCATGTCCAAGTCCACGCCAGGTCATAAACCAGACGGGATTGAGATTTCATGACACTCAAACAGGCATGCCTTTCGGAATACCAAAAGGCGCAAGGTGCGTTCAAAGATTCGATGATTCAC
+
ABAAAFFFFFFFGGGGGGGGGGGGHFHHFHFFGGHHHHHGHHHGGGGGGBGHHHHHGHHHHHHHEHHFHGHHDGGFHGHGFFGEHHHHGHHHHHEHHHGHG3GGHHHGHHHHG?FGGHGGHGGGGGGGFHGGGEGGHGGHGCB?FBFFFH<GGHHGFFFGHGHCFFHHFACDFEEFHGGFHGHHHFGFGGFGCFCGCCDFGFFBFFCBHEDCCFFAFEHGF;HHFHHGEEFFHFHFGGGHFGGBFHFGEG?FHHFHGHGHHGF@5EGG5GHGHEDEHHHFBGHHHFGGGDFBHHHHHGGHHGGECGFCHGEGGGGGGGGGGGFFCBFFFFFFCBAAA
@M02197:102:000000000-ALU3V:1:1101:18888:2904 1:N:0:1
TCCCATTCCCATTCCTCCGCTTATTGATATGCTTAAGTTCAGCGGGTATCCCTACCTGATCCGAGGTCAACCTTGGAAAAATAGACCGAAGGTCGATTGTCCGGCGGCCGTCGCCCAGCACTCCAAAGCGAGATATTTTACTACTACGCTCGAGGCTAGGACGCCGTCGCCGAGGTCTTCAAGGCACGTCCGGCAGCGGACGTTGCCCAATACCAAGCAGAGCTTGAGGGTTGAAATGACGCTCGAACAGGCATGCCCTCCGGAATACCAGAGGGCGCAATGTGCGTTCAAAGATTCGATGATTCAC
+
3>AAAFFFFFFDGGFGGGGGGGGHHHGHHHHHHHHHHHHHHGHGGGGGFHHGHHHGHHHFG5GGGF1EGGFFHHHHHHHHH:BGBDBEGGGACHG2FGEHHDA?FCBCC?0A<9DGGGGFHGHHHHEFGAEC?EBGD8HFFGFHHBGBC9GG0;?DEDF.BFCADDA-?@DDF0CAGBFFFFFBEFFFFCD9BGHG?-GG/AFGGCFHHH9EAA?EEFFB3B3BG11DHFGFHHEHGFDFEEHGHGHGFHGCBFEFA0?FHHHHHHHGHFHGGFGEHGHHGEE?FGGGGGGGGGGFFFFFFFAAAAA
@M02197:102:000000000-ALU3V:1:1101:17831:3191 1:N:0:1
TCCCATTCCCATTCCTCCGCTTATTGATATGCTTAAGTTCAGCGGGTATTCCTACCCGATCCGAGGTCAACCTAGAAAAAATAAAGGTGTCGACTGACCCGACGAGACCTTGCAACTCCCCGCGTGCCTCGAAAGACTCGTTGCGAAGAGGGTCCCACGGACGCCGTCATTGTCTTTGAGACCAGTTGCGGACGGACCACAACTCGATCCAACGCCCCGACCAGAGGTTGGGAGAGAGGATAATGACGCTCGAACAGGCATGCCCACCGGAATACCAGTGGGCGCAATGTGCGTTCAAAGATTCGATGACTCAC
+
CCCCAFFFFFBFGGGGFGGGGGGHHHHHHHHHHHHHHHHHHHHGGGEEGHHHHHHHHGFGGGHGGGGHHHGHHHHHHHGHCHHHGHHHBEGFHGGGHHEHGFEGGGGGGHHHHHGHHHGHGGGGGGGHEFGFHGFHGHHGGEHGGGGGGGHGGHGHHGCGGGGGGHDHHGHFGHHHHHGHHHHHGGGFFFHHDF;HBDBHGFEGGHHHEGGFF?GGGFFGEHHHHGGHFHHHHHHGFGHGHFFGGEGGGEEFHHGHHHHEHGGEGGGHGFGDGHCFHGGGGGGHGGF2EEGGGGGGGGFEFGFFFFFFFBAA>A
@M02197:102:000000000-ALU3V:1:1101:19579:3207 1:N:0:1
TCCCATTCCCATTCCTCCGCTTATTGATATGCTTAAGTTCAGCGGGTATTCCTACCTGATCCGAGGTCAACCTAGAAAAATATAAAGGTGACCGGGTCCCGGGGGCCTTGAAACTCTACGCGTACTCCGGAGAACTCAGTGCGAAGAGGGTCCCTGGGACGCCGTCATTGTCTTTGAGACCAGTTGGCCATGGAGGCGGTCCAACGCGGTCCAACACCAAACACGAGGTTTGAGAGAGGATAATGACGCTCGAACAGGCATGCCCTTCGGAATGCCAAAGGGCGCAATGTGCGTTCAAAGATTCGATGACTCAC
+
ABBBBFFFFFFFGDGGGGFGGFGCBHHHGHHHHHHGGHHHHHHGGGGGHHHHHBGFHHHBGHHGGGEGFHHHHHGHHE2BFFFBGFFFHHGHHEECEFHFEEG?CCGGHHHGBD:HHHHFFGGGGHFGFGGGGHHFFDGGGHGGCGGHHGGGEHHHA?@FGGGGDDGFFFGGHGGHFGFGFFFFGFEGFGHHFFGGFEHHHGGFFE=@FHEEGHFFGHFGEGGGGGFEFDGGGGGHHHGDHGFFF?GGFHGHHFHHFGHGGGGGGGFFHGHHBHHHHHGGGGGHHHHE2CDHGFFGGGGGGGFFFFFFFBBBAB
@M02197:102:000000000-ALU3V:1:1101:19651:3180 1:N:0:1
TCCCATTCCCATTCCTCCGCTTATTGATATGCTTAAGTTCAGCGGGTAGTCCTACTTGATTTGAGGAAAAAAAGATTGAAAAGCATACTAAGTAGTAAAGTATGTTTTGAATTTTTTTAGTTGGAACACAATACAATCCGAAGGATTAGAGAAGTATTCGCTCAAACAAGCATACCATTAGGAATACCTAATGGTGCAATGTGCGTTCAAAGATTCGATGACTCAC
+
ABFCCFFFGGGGGGGGGGGGGGGHHHHHHHHHHHHHHHHHHHHGGHHHFGHHHHHHHHHHHHHHHHGGHGHHGHGHHHHHHHGHHHHHGHGHHGHGHHHHHGHHHHHHHHHHGHHHHHHHHHHHHHHHHHHHHHHGHHHHHHHHHHHHHHHHHHGGHHHHGHHHHHIHHHHHHHHHHHGHHHHHHHHCHHHHHHGHHHGHHHHHGGGGHGGGGGFFFFFFFGGFFG
@M02197:102:000000000-ALU3V:1:1101:19573:3229 1:N:0:1
TCCCATTCCCATTCCTCCGCTTATTGATATGCTTAAGTTCAGCGGGTATTCCTACCTGATCCGAGGTCAACCTAGAAAAATATAAAGGTGACCGGGTCCCGGGGGCCTTGAAACTCTACTCGTACTCCGGAGAACTCAGTGCGAAGAGGGTCCCTGGGACGCCGTCATTGTCTTTGAGACCAGTTGGCCATGGAAGCGGTCCAACGCGGTCCAACACCAAACACGAGGTTTGAGAGAGGATAATGACGCTCGAACAGGCATGCCCTTCGGAATGCCAAAGGGCGCAATGTGCGTTCAAAGATTCGATGACTCAC
+
AAA3>FFFF4DFG66GGG2AEEGHHBGFHHECFHFBFAFGHFHGCEEA3GBGHHCAGFHFFHGGGEEFFFGHFFB35FFHEFHBGHFBF;B69///EEAHEEE7CD1FHFFHGG@1>F1%?A<?//1AFFDC;>CF<<B7A0FECC<A.A6G8HHFGGCG<BBF1GD<HFCBF2FFGGF?E1C?0>8FF6HF??#<AFF?BBEE?<<033/?;/121A?E1?19GGFD':;GHHGBFHGF(F1A?EEEB1AB5GFHHGABEECE?GGFHDEGBHFFBHEEGEB5FEGE2EGGGDE5GGGCGGB4DDDDB33>33
@M02197:102:000000000-ALU3V:1:1101:18865:3384 1:N:0:1
TCCCATTCCCATTCCTCCGCTTATTGATATGCTTAAGTTCAGCGGGTAGTCCTACCTGATTTGAGGTCAGAGTCAAAAGGTTTTCTGCCAGAAGGCAAGAAGGGTTCTGAGCGGGCTTGACGCGGAGCAAGGGACAAGACGAAACTTATTACGTCTGTCACGGATGCAAGCGATCCCACTAAGTCATTTGAGGCGAGCCGTGTAACCGGCAGACGCCCATGTCCAAGTCCACGCCAGGTCATAAACCAGACGGGATTGAGATTTCATGACACTCAAACAGGCATGCCTTTCGGAATACCAAAAGGCGCAAGGTGCGTTCAAAGATTCGATGACTCAC
+
BBBBBFFFFFFFGGGGGGGGCGFHHHHHHHGHGHHGHHHHHHHGGGGGGHHHHGHHGHFHHHGHGGHHHHGHHHHHHHHGHHHGHHGHHEHFHFGHHHFGHHGGHFHHHFHHGGGGGHGHHGGCCDGGHHCEGFFGHFHHGFFDGHHH;HHGGGGHGHHHHGGGGFHHHHHGGG?CFGGGGGF1F<FGFFEEBEDCGDFHHGFFFFFHFGGGFGGHHEGBFFHFGFEFFEFFFEFHBGGFHHHGHHEGGHFHFGHHHGHGGHDBFHF5DGFFDGFF3GHHFFGFAG1?A2HHFFFGGEHHHE2A224BGF2EE2A45FGGGGGGFFF5D5FFABAAA
@M02197:102:000000000-ALU3V:1:1101:22220:3554 1:N:0:1
TCCCATTCCCATTCCTCCGCTTATTGATATGCTTAAGTTCAGCGGGTATCCCTACCTGATCCGAGGTCAACCTTGGAAAAATAGACCGAAGGTCGATTGTCCGGCGGCCGTCGCCCAGCACTCCAAAGCGAGATATTTTACTACTACGCTCGAGGCTAGGACGCCGTCGCCGAGGTCTTCAAGGCACGTCCGGCAGCGGACGTTGCCCAATACCAAGCAGAGCTTGAGGGTTGAAATTACGCTCGAACAGGCATGCCCCCCGGAATACCAGGGGGCGCAATGTGCGTTCAAAGATTCGATGACTCAC
+
CCCCCFFFFFFFGGGGGGGGGGGHGHHHHGHHHGGHHHHHHHHGGGGGHHHHHHHHHHHHHHHGGGGHHHHHHHHHHHHHHHHHHHHGGGGGFGFGGHGHHHGAFCFGGGCFGGGGGHHHHHHFHHGHHGGGGGHFHHGHHGHHHGGFGGGFFGGGGGFGGGGGGGGGGFFFFFFFFFFFFFFFFFFGFGGGGGGGGFGFGGGHGHFHHHFHGHGHHGHHHGHHHHHGHGHFHGHGGGGGGHHGHHHHFHHGHGGGGGGGGGHHHHHHGGGGGGGGHHHGGGGGGGGGGGGGGGGFBFFFFFBBBBB
@M02197:102:000000000-ALU3V:1:1101:12138:3767 1:N:0:1
TCCCATTCCCATTCCTCCGCTTATTGATATGCTTAAGTTCAGCGGGTATTCCTACCTGATCCGAGGTCAACATTCAGAAGTTGGGGGTTTAACGGCTTGGCCGCGCCGCGTACCAGTTGCGGGGTGTTATCTACTACGCAATGGAAGCTGCAGCGTGACCGCCACTAGATTTCGGGGCCGGGCTGACTGGCAGCCCGATCCCCAACACCAAACCCGGGGGTTTGAGGGTTGAAATGACGCTCGAACAGGCATGCCCGCCAGAATACTGGCGGGCGCAATGTGCGTTCAAAGATTCGATGATTCAC
+
ABBBBFFFFFFFGGGGGGGGGGGHHGGHHHFFHHHGFHCGHFHGGGGGHHHGHHHCGHHFHHHEGGGHHGHGHHHHHGFGH:HHGG9G:GH<HGCE?9EFHHE@3CB/BD::GE$F<;<6.#>C;5<5GGH:BGD7<3CEG%HG:GFHH0/#/::;.-GGEC?0GGFGFFFBCGGGCCGGHFHHFGGBFGFFFCGFFFFGFHFDGFEGGGFFGCFGGGFFGF6HHFFGG?HHHHFGGGGHEAHHGFFGCGB/GGEEHHEHHHHGHGGGGGGGECHHGFEEEGHGGGGGGGGGC>FFFFFF>BBBB
@M02197:102:000000000-ALU3V:1:1101:11796:3821 1:N:0:1
TCCCATTCCCATTCCTCCGCTTATTGATATGCTTAAGTTCAGCGGGTATCCCTACCTGATCCGAGGTCAACCTTGTGAAAGATTTAACGGCCGCGGCCACCCGACCTCCGAAGCGAATAGTTGCCACAACGCTTAGAGACGGACAGCTCAGCCGGAAGACTTTAAGGCGCGCGGATCCGCGACGCCCAATACCAAGCGAGGCTTGAGTGGCGAAATGACGCTCGAACAGGCATGCCCTTCGGAATACCAAAGGGCGCAATGTGCGTTCAAAGATTCGATGACGCAC
+
ABBB?FFFF4DFGGGGGG?EGGCGHHFFGHCFHHHHHHHHFBF?EGGGHGFHFHHFHHHHHHF?FCFHHHHHHHHHHHHHFFGHGFHGGCFFEE/>EGEGGGB9BDGHE?/BCCG8GG/G1FB<F<FFA</F?<C:0D:CGFGG0;GCCG//CFHGDDFFG6G0CGGFCBG?AF;#<>>/EACHE@BFF9BBEFGE?BEGHHHFFFE;GGHHF<HEGGGFHECGBHHHHGHHFFBFFBFFAFFH:GCF10ACGGGHFGD0E?GHGGGGGBGCGBC1FFA>>11AA1
@M02197:102:000000000-ALU3V:1:1101:11799:3842 1:N:0:1
TCCCATTCCCATTCCTCCGCTTATTGATATGCTTAAGTTCAGCGGGTATCCCTACCTGATCCGAGGTCAACCTTGTGAAAGATTTAACGGCCGCGGCCACCCGACCTCCGAAGCGAATAGTTGCCACAACGCTTAGAGACGGACAGCTCAGCCGGAAGACTTTAAGGCGCGCGGAGCCGCGACGCCCAATACCAAGCGAGGCTTGAGTGGCGAAATGACGCTCGAACAGGCATGCCCTTCGGAATACCAAAGGGCGCAATGTGCGTTCAAAGATTCGATGACTCAC
+
?ABAAFBDF4BFGGGGGGGGG?FHHHHHFHHHHHGHHHHHGHHCGGGGHBFHHFGGHHHHHHA1EAE:GHGHHHH:FBGDDBGFF<FF1>/EB>FFEEEGHGCCDC9GH9//<?;0FCE9?%FGF9FHGGCC;C?DG:DGDG0FFBGF<CHFHGF@DGGF>FFFFA<4DB/@/DB@?E?CCEEGBFBGEFFFF1FEAFCFFGE?>9B1FBAEGF>E19CGFEEF9GHHHFFFA1EE0DCHFHH:5HFG33A2A2?FHGD?E2B4FBF5DFFEFF44FFBFFAA??A
@M02197:102:000000000-ALU3V:1:1101:8024:3941 1:N:0:1
TCCCATTCCCATTCCTCCGCTTATTGATATGCTTAAGTTCAGCGGGTATCCCTACCTGATCCGAGGTCAACCTTTGAAAGAGTTTAACGGCCACGACCGCCCGCACTCCAAAGCGAATATGTATCACAACGCTTAGAGACGGACAGCTCGGCCGGAGACTTCAAGGCGCGCGGGAGCCGCGACGCCCAACACCAAGCGAGGCTTGAGTGGCGAAATGACGCTCGAACAGGCATGCCCTTCGGAATACCAAAGGGCGCAATGTGCGTTCAAAGATTCGATGATTCAC
+
AAAAAFFFFFFFGG3GGGGGGG0FGHGHFHCHHHHFBBFGAGHGGGGGHHHHHHHFHHHFFHHGGGGGHGHGHF8HBGHHHGFHHHHFFGGGGGBEGGGEGBEECCGHFHHFHFGGGCGHHFFDGGFHHG?CGGGFHHG<ECFGCGHHFGGEECGGGGGGFEDFF?A@@A@EGBCCFF@CGGGH@AHFGCBGEHFFFEAEHHHHCFGGEEEGHHHE?EEBFHGHGBFHHGEHFF#EEEAGFBGBHEHFEFE2E2?FFDGGGEGHGGGFG5AGGGCB55FFFAAAAA
@M02197:102:000000000-ALU3V:1:1101:14171:4001 1:N:0:1
TCCCATTCCCATTCCTCCGCTTATTGATATGCTTAAGTTCAGCGGGTATTCCTACCTGATCCGAGGTCAACATTCAGAAGTTGGGGGTTTAACGGCTTGGCCGCGCCGCGGACCAGTTGCGAGGTGTTATCTACTACGCAATGGAAGCTGCAGCGGGACCGCCACTAGATTTCGGGGCCGGGCTGACTGGCAGCCCGATCCCCAACACCAAACCCGGGGGTTTGAGGGTTGAAATGACGCTCGAACAGGCATGCCCGCCAGAATACTGGCGGGCGCAATGTGCGTTCAAAGATTCGATGATTCAC
+
CBCCCFFFFFFFGGGGGGCGGGGHHHHHGHHHHGHHGHHHHFHGGGGGHHHHHHHHHHFHHHHGGGGHHHHGHHHHHHHHH*HHG9GEE;H<HGGGG-?FH<9;#@5CF2#@999H$FF7/+@C/C9<=#=D#6848DC?568B;6#::CC:G9F#3.EGE?GFFGFFFBFGBGGGGGGDHFD0DFGFHGFCCCEAGD/CDHFAGF/GD9FAGDFGGFFFFF9FCGFGFAHHHHEEEE?FGDFHFHHHHHHFEEEEBBHGHHHFGCGCCFGGGGHHHGEEEGFGBGGGGGGGGFFFBFFFBBBBB
@M02197:102:000000000-ALU3V:1:1101:21767:4107 1:N:0:1
TCCCATTCCCATTCCTCCGCTTATTGATATGCTTAAGTTCAGCGGGTATTCCTACCTGATCCGAGGTCAACCTTTGGAAAATTGGGGGGTTTTACGGCAAGAGTCCCTCCGGATCCCAGTGCGAGACGTAAAGTTACTACGCAAAGATGGCTCCGGGTGGGTCCGCCACTACCTTTGAGGGCCTACATCAGCTGTAGGGCCCCAACACCAAGCAGAGCTTGAGGGTTGAAATGACGCTCGAACAGGCATGCCCGCCAGAATGCTGGCGGGCGCAATGTGCGTTCAAAGATTCGATGATTCAC
+
BCCBCFFFFFFFGGCGGFFGGGCGHH5DFHHHHHBGDGHHGDDD?EE2GGGBG5FAG3GFGHFFGGFHHHHHFFHHGBFBF:HFFEGC+/>0.G8EG9GGGHAGHHC<F6D2DDCFFGG/9GGGG.:EGGG83C669C:FB5DFA/##9DDEFEDAA#DA;.B@=DFCFF1FFFFFC/ACAFAAFFFBFFFGFF<FFF/BACFFD?FFGGFF3BGC:BFFF/9BDD3FHGFFEFFFEADFFFAFFE1GE/E0AFD5G5FGFACEGEEGGE2FGCHE?CEGCFGGFCGGGGC4DDBFFBAA>3
@M02197:102:000000000-ALU3V:1:1101:15388:3804 1:N:0:1
TCCCATTCCCATTCCTCCGCTTATTGATATGCTTAAGTTCAGCGGGTATTCCTACCTGATCCGAGGTCAACCACAAAAAATTGGGGGTTTAGCGGCTGGGAGTTATAGCACCTAACAAAAGCGAGAAAAAATTACTACGCTCAGAGGATACTACAAATCCGCCGTTGTATTTCAGGAACTACAACTCCTAAGAGAAGTAGATTCCCAACACTAAGCTAGGCTTAAGGGTTGAAATGACGCTCGAACAGGCATGCCCACTAGAATACTAATGGGCGCAATGTGCGTTCAAAGATTCGATGATTCAC
+
CCCCCFFFFFFFGGGGGGGGGGGHHHHHHHHGHHHHHHHHGHHGGGGGFHHHHHHHHHHHGHHGGGFHHHHHGGHGHHHGFHHHH8GEEGHHHEEGGGGGFFGHGFHHHFGH:HHGHH;GCGDDGGGGHHGHHHGHHHEGGEHHFGEFGGHHHHHGHFHGGGEHGGHHGGGHHHHHHFGGGHGFHFHGGHHFGHHHHHHHHGHGHHHHHFEGHHHHGGEF3HHHEGHHHHGHHG?DGGGGHGGHHHHFHE2FFAGHHHHEHHHGHGHHHGGGGGHHCHCEEEF455DFFGFGGFFFFFFFB@AA?
@M02197:102:000000000-ALU3V:1:1101:21179:4245 1:N:0:1
TCCCATTCCCATTCCTCCGCTTATTGATATGCTTAAGTTCAGCGGGTATTCCTACCTGATCCGAGGTCAACATTCAGAAGTTGGGGGTTTAACGGCTTGGCCGCGCCGCGTACCGGTTGGGGGGTGTTATCTACTACGCAATGGAAGCTGCAGCGTGACCGCCACTAGATTTCGGGGCCGGGCTGACTGGCAGCCCGATCCCCAACACCAAACCCGGGGGTTTGAGGGTTGAAATGACGCTCGAACAGGCATGCCCGCCAGAATACTGGCGGGCGCAATGTGCGTTCAAAGATTCGATGACTCAC
+
BBCCCFFFFFFFGGGGGGGGGGGHHHHHHHHHHHHHHHHHHGHGGGGGHGHHHHHHHHHHHHHGGGGHHGHHHHHHH5DG<0HH:G-:GGG<<GGG;;G;B<79&6D4CC23@-+??$:#@.3D/CGG8HFG<H9:D65D9&H9F9HHEFFGGFB?AEGGGGFBCFFFFGGGFCCDFCFGGHFFHFHFGGGGDDEDDBEGDFFB?CFFDEFACE?GEEFFDHHGAFGFGGFHFEEABFFHEGHHGGGHHGF/??GGGGHHHHHHHGGFCGGEEGHFFFCEFGHGGGGCGGGGGFFFFFFFCCBBA
@M02197:102:000000000-ALU3V:1:1101:21174:4264 1:N:0:1
TCCCATTCCCATTCCTCCGCTTATTGATATGCTTAAGTTCAGCGGGTATTCCTACCTGATCCGAGGTCAACATTCAGAAGTTGGGGGTTTAACGGCTTGGCCGCGCCGCGTACCAGTTGCGAGGTGTTATCTACTACGCAATGGAAGCTGCACCGTGACCGCCACTAGATTTCGGGGCCGGGCTGACTGGCAGCCCGATCCCCAACACCAAACCCGGGGGTTTGAGGGTTGAAATGACGCTCGAACAGGCATGCCCGCCAGAATACTGGCGGGCGCAATGTGCGTTCAAAGATTCGATGACTCAC
+
>AABBFFFFFFFGGGGGGGGGGCHHHHHGHHHHHHHHHHHHFHGGGFGHHHHHHHHHHHGHHHDGGGHHHHHHHHHHHGH.<HHGG-EE;<:HEG-:G@:FF<ECCG?D5<5D8HH<F1$>$@6<CDD5GH;8FHHH9:C::GHH<:.#-G.#5@589EGEGFGGGGEBBBFFGCDFFFGHG=0F<<:HGEFFGGGGGFCFFHFHFFGGDA/ACBGGGGH:HHEEGGHHHHHFHFB1FEE<EFE6G4GHGF>?CGGHGGFG5HGHGGEE?GGGGHHGF2EEFFGFGGCGGGGFFBFFFFFBAAAB
@M02197:102:000000000-ALU3V:1:1101:15924:4308 1:N:0:1
TCCCATTCCCATTCCTCCGCTTATTGATATGCTTAAGTTCAGCGGGTATCCCTACCTGATCCGAGGTCAACATTCAGAAGTTGGGGGTTTAACGGCTTGGCCGCGCCGCGTACCAGTTGCGAGGTGTTATCTACTACGCAATGGAGGCTGCAGCGTGACCGCCACTAGATTTCGGGGCCGGGCTGACTGGCAGCCCGATCCCCAACACCAAACCCGGGGGTTTGAGGGTTGAAATGACGCTCGAACAGGCATGCCCGCCAGAATACTGGCGGGCGCAATGTGCGTTCAAAGATTCGATGACTCAC
+
BCCBCFFFFFFFGGGGGGGGGGGHHGHHHHGHHHHGHHHHHGHGGGGGHHHHHGHHGHGHHHHGGGGHHEHHHFHGHG5FFFHEGGGGG9H;;GEE93EEEE/E/BFC:?#0@F%13,91.3D2..<CD8;<9G*0#38G::EHB*;#;B6-0.-5D;4@ECAEE0C0EFCFFDCDFBDGHHHFDGG0HCEFCDEFEGFCCFF/<A2A@2<,?AGGGCGHHHHEFGHFHHFHGFED8EE;CEDGF3GC3AGCGGGFHGHHGHGDHGGGGGGFECFFADCEGGFGGCGGGGGGFCBFFFFFAAA3A
@M02197:102:000000000-ALU3V:1:1101:13635:4486 1:N:0:1
TCCCATTCCCATTCCTCCGCTTATTGATATGCTTAAGTTCAGCGGGTATTCCTACCTGATCCGAGGTCAACATTCAGAAGTTGGGGTTTAACGGCGTGGCCGCGACGATTACCAGTAACGATGTGTAAATTACTACGCTATGGAAGCTCGGCGGGACCGCCAATGTATTTGGGGAGTGCAGCAGGACTGCAGCTCCCAACACCAAGCTGGGCTTGAGGGTTTGGTGTTGGGGATCGGGCTGCCAGTCAGCCCGGCCCCGAAATCTAGTGGCGGTCACGCTGCAGCTTCCATTGCGTAGTAGATAACACCTCGCAACTGGTACGCGGCGCGG
+
ACCCBFFFFFFFGGGGGGGGGGGHHHFHHHHHHHHFHHHHFHHGFGGGHHHHHHHHHHGHHHHGGGGHHHHHHHHHHHHHHHHHGGFGGGHHGCFGGFG?HEE//></9FBHH#?=F:DD/CC/1=>FG1DD1111;.>B8B9<D<#0C<#A@#.@ACFBFGFBBFFFFFGGGGGGGFCFGGGFFFFF:BBDF:9BG;::0FFHGFG#HEFG<AHHGGHFCHGG8FA0GHGCCCGGHGGHHHH;H<GGGGGGGEGGEHGFHHHG3HGEGGGHFE?>EGFBHHHHFGC3GFCGGGHHGHHHHHHGHGECFEAGCGGGBGGBDBD@DA3BBBA
@M02197:102:000000000-ALU3V:1:1101:16069:4564 1:N:0:1
TCCCATTCCCATTCCTCCGCTTATTGATATGCTTAAGTTCAGCGGGTATCCCTACCTGATCCGAGGTCAACCTTTGAAAGAGTTTAACGGCCACGACCGCCCGCACTCCAAAGCGAATATGTATCACAACGCTTAGAGACGGACAGCTCGGCCGGAGACTTCAAGGCGCGCGGGAGCCGCGACGCCCAACACCAAGCGAGGCTTGAGTGGCGAAATGACGCTCGAACAGGCATGCCCTTCGGAATACCAAAGGGCGCAATGTGCGTTCAAAGATTCGATGATTCAC
+
A@BAAFFFFFFFGGGGGGGGGGGHHHHHHHHHHHHHHHHHHGHGGGGGHHHHHHHHHHGHHHHGGGBGHHHHEHHHGFHHGHHHHHHHGGGGGGGGGGGGGGGGGGFGHHGFHHGFGCGHGFFGHHHGHDGGGGGHGHGHGGGGGFHEHGFGGHHCFGGGGGGGGGGGGGFGFDFGCFFFEFGGGHHGGFFFFHFFFGFFGFFHHHFDGGEHHEHGGGGGFFGHHHHHHFFHFFGCGGFHGHHHHHHHHHGCGGGHGHHEEEGHGGGGGGGGGGFFFFFFFA3ABA
@M02197:102:000000000-ALU3V:1:1101:7636:4483 1:N:0:1
TCCCATTCCCATTCCTCCGCTTATTGATATGCTTAAGTTCAGCGGGTATCCCTACCTGATCCGAGGCCAACCTTTGAAAGAGTTTAACGGCCACGACCGCCCGCACTCCAAAGCGAATATGTATCACAACGCTTAGAGACGGACAGCTCGGCCGGAGACTTCAAGGCGCGCGGGAGCCGCGGCGCCCAGCACCAAGCGAGGCTTGAGTGGAGAAATGACGCTCGAACAGGCATGCCCTTAGGAATACCAAAGGGGGCAATGTGCGTTCAAAGATTCGATGATTCAC
+
A3AAAFFFFFFFGGGGGGGCGGGHHHFHHGCHHHHF5GHHGHHFGGGGFFGGHHGHHHHHFBCEEG$FC<EGFHD6FH:F'BFF;H8B1/>9EF@//>EEGECA>CDFEHHGHFDECG;0FF9;?GGFHFDC0>ECFFGFG?AC?<C$G.AED1>+9?1BF19A@@C<>/09?99/A//9>#E>9B1A$E@?AFE;E0A@>BEFB@B@(D%;GBB:EBA/9A#9BBFB1A00A#90EBF4:BB%1FBBGAAA0A111FGEEEECA13FDFFE1ACC33@331>1>1
@M02197:102:000000000-ALU3V:1:1101:18128:4688 1:N:0:1
TCCCATTCCCATTCCTCCGCTTATTGATATGCTTAAGTTCAGCGGGTATTCCTACCTGATCCGAGGTCAACCTTTGGAAAATTGGGGGGTTTTACGGCAAGAGTCCCTCCGGATCCCAGTGCGAGACGTAAAGTTACTACGCAAAGGGGGCTCCGGGAGGGTCCGCCACTACCTTTGAGGGCCTACATCAGCTGTAGGGCCCCAACCCCAAGCAGAGCTTGAGGGTTGAAATGACGCTCGAACAGGCATGCCCGCCAGAATGCTGGCGGGCGCAATGTGCGTTCAAAGATTCGATGATTCAC
+
ABABAFBFF@FDFFGGGFEGGGGHHCHFFHBGHHHHHHHB5EGGGGEGHHHHHGFHHHHEHHFGGEEFEHHHHHHGEEHE:8GGFHAE/@-AE79GFBBDFEFFGHH<HGAC.A-BF,07BFG/1B,D7G/.9*-+59;G*#B9.B9,9ADA.9D--,:;-;BA.>AB?FFGFFFF9HFGFF?9BBFB;B?FFFFFBB?/DBBB?;#FGGDFDFB5B@EAF0EFA4FFF4EEEF>D?GGHGBHFHHAG?GE0A335BHFHCGGGGE2EEE2GF5GECGGHGGFFFB5EBGCBFBFD5A>3>3
@M02197:102:000000000-ALU3V:1:1101:20880:4710 1:N:0:1
TCCCATTCCCATTCCTCCGCTTATTGATATGCTTAAGTTCAGCGGGTAGTCCTACCTGATTTGAGGTCAGAGTCAAAAGGTTTTCTGCCAGAAGGCAAGAAGGGTTCTGAGCGGGCTTGACGCGGAGCAAGGGACAAGACGAAACTTATTACGTCTGTCACGGATGCAAGCGATCCCACTAAGTCATTTGAGGCGAGCCGTGTAACCGGCAGACGCCCATGTCCAAGTCCACGCCAGGTCATAAACCAGACGGGATTGAGATTTCATGACACTCAAACAGGCATGCCTTTCGGAATACCAAAAGGCGCAAGGTGCGTTCAAAGATTCGATGATTCAC
+
BCCCCFFFFFFFGGGGGGGGGGGHHHHHHHHHHHHHHHHHHHHGGGGGGHHHHHHHHHGHHHHHGHHHHHHHHHHHHHHG@FHGHHHHHHHHGHHHFHGHHHHGGGFHHHHHGGGGGHGGHGGGGGGGHHHGFHGFHHHHGGGGGGHHHHHHGHHHGHHGHGGGGGHHFHHGFEFGGGGGHHGGFGGGGFGGGGGGGGGHGHFFFGGHHGF@AGHHHFFGBFHHHHHFGGGGGGHHFGFBFHHHGHGGGHGFHHHHHHFGHHHHHFGHHHFGHHHHHGGHGGHHHHGCCGHHHHHHHGHHHGGGGCFHGHGGGDGGGGGGGGGGGFFFFFFFCBABB
@M02197:102:000000000-ALU3V:1:1101:24797:4771 1:N:0:1
TCCCATTCCCATTCCTCCGCTTATTGATATGCTTAAGTTCAGCGGGTAATCCTACCTGATTTGAGATCTAATCTAAAAGTAGACTAAGCTAGATTAGGAGCTTCCTAGTTCAAACCCGGCTCTAACCGAAGTTAGATTCCTCAGCGAATAGTCTATTACGCCAAGTCAATCCGAAAGTTCGAATATGGATGCTAATGTATTACGAATGAGCTCGGGTAAGGAGCAACACTCAGAATCCAAGCTCCTCTCTAATCACTAAGAAAAGAGAGGGTTGAAGAATTCATGACACTCAAACAGGCATACTCCTCGGAATACCAAGGAGTGCAAGATGCGTTCAAAGATTCGATGATTCAC
+
BBBBBFFFFFFFGGGGGGCGGGGHHHGHHGHHHHHHHHHHHHGGGGGGHHHHHHHHHHHHHHHHGHHFHHHHHHHGHHHGHHHHHHHHGHHHHHHHHHHHHHHHHHHHGHHHHHHGGCGGGGHHHHHGGGHHHHHGHHHHHHGFHHGGHHHHHHHHHHHGHGHHHHHGFGGHGHHHHHHHGHHGHGGEHHGHHHFHHGHHHHHGGGHHHHHHHGGGFGGFFHHHHGFGGGHFHHGGGHGGHFHCGFGEGHGEBHHHHHHHHHHHHHHHGHGHHHHGHHHHGHHHHFHGGHHHHFHHHFEHHFGFGEEFFFHHGEFHGHHHHHFGHHGGGGGHGGGGGGGGGFFFFFFFFAAAAA
@M02197:102:000000000-ALU3V:1:1101:18639:4686 1:N:0:1
TCCCATTCCCATTCCTCCGCTTATTGATATGCTTAAGTTCAGCGGGTATTCCTACCTGATCCGAGGTCAACATTCAGAAGTTGGGGGTTTAACGGCTTGGCCGCGCCGCGTACCAGTTGCGAGGTGTTATCTACTACGCATGGGAAGCTGCAGCGTGACCGCCACTAGATTTCGGGGCCGGGCTGACTGGCAGCCCGATCCCCAACACCAAACCCGGGGGTTTGAGGGTTGAAATGACGCTCGAACAGGCATGCCCGCCAGAATACTGGCGGGCGCAATGTGCGTTCAAAGATTCGATGATTCAC
+
CCCCCFFFFFFFGGGGGGGGGGFHHHFHHHHHHHHHFHHHHHHGGGGGHHHHHHHHGHHHHHHGGGGHHHHHHHHGHFHHH;HHG91EE9HH;GGGG/GGFH/E@D:C@/$/CF$/D<B:C9GGE7DGFG<G9H9F9D5/##FF9$:;60C/:8GDGDGGEADFFBFGFFGGGGGGFGGGHFG0HGGFFGGFCDFFFE;GFFHD;GGGGGGDGGDGGGGG6HFGHGHHGAFFGG0FEEAGGGHGGFHHFHG/GGGGHHHHHHHCHGGGGGGGGGHCHHGGEGHGGGGGGFGGGFFFFFFFBBBBB
@M02197:102:000000000-ALU3V:1:1101:9529:4849 1:N:0:1
TCCCATTCCCATTCCTCCGCTTATTGATATGCTTAAGTTCAGCGGGTATCCCTACCTGATCCGAGGTCAACCTTTGAAAGAGTTTAACGGCCACGACCGCCCGCACTCCAAAGCGAATATGTATCACAACGCTTAGAGACGGACAGCTCGTCCGGAGACTTCAAGGCGCGCGGGAGCCGCGACGCCCAACACCAAGCGAGGCTTGAGTGGCGAAATGACGCTCGAACAGGCATGCCCTTCGGAATACCAAAGGGCGCAATGTGCGTTCAAAGATTCGATGATTCAC
+
BCCCDFFFFFFFGGGGGGGGGGGHHHHHHHHGHHGHFHHHHHHGGGGGHHHHHGHGHHHHHHHEGGFHHHHHHHHHHHFFGFHHHHHFGGGGGGGGGGGGGGGGGGGHGHGHHGGGEGFFHHHHHHHHHGGGGGGGHHFHGFGGGGHGHGGGGHHGHHFCHHHHGGEDGGGGGFFGBEFFEGEGFFFFGFEGGHGFEBEGGGHHHHGGGGHHDHHGGGE?HHGHHHHGHHHHFGGGGGDGHHHHHHFHHHGFFEAG5GFEAEGHFGF5GFGGGGBFFFFFFA?@BB
@M02197:102:000000000-ALU3V:1:1101:22806:4938 1:N:0:1
TCCCATTCCCATTCCTCCGCTTATTGATATGCTTAAGTTCAGCGGGTATCCCTACCTGATCCGAGGTCAACCTTTGAAAGAGTTTAACGGCCACGACCGCCCGCACTCCAAAGCGAATATGTATAACAACGCTTAGAGACGGACAGCTCGGCCGGAGACTTCAAGGCGCGCGGGAGCCGCGACGCCCAACACCAAGCGAGGCTTGAGTGGCGAAATGACGCTCGAACAGGCATGCCCTTCGGAATACCAAAGGGCGCAATGTGCGTTCAAAGATTCGATGATTCAC
+
AABABFFFFFFFGGGGGGGGGGGHHHGHHHGHHHHHGHHHHGHGGGGGHHHHHHHHFHHHHHHCGFGHHHHHHHHGFHHGFHHHHHHHGGGGGGEGGGGGGGGGGG9HHHHGGFGGGGGHHHGHGHHHGHGGGGFGFHHHGGGGGGHHHGGGGHHHHGGGHGFFFCEGGGGEEGGFFGFFFFFFFFFFFFFGGHGFEDBEHHHGFFGGGGFHHHHEFFFFDDDGDHHFHHGHGGGGFFFGHHHGFHHGGHGFGGGHHGHGEEGHGGGGGGGGGFBFFFDFFAA?AA
@M02197:102:000000000-ALU3V:1:1101:9237:4986 1:N:0:1
TCCCATTCCCATTCCTCCGCTTATTGATATGCTTAAGTTCAGCGGGTAGTCCTACCTGATTTGAGGTCAGAGTCAAAAGGTTTTCTGCCAGAAGGCAAGAAGGGTTCTGAGCGGGCTTGACGCGGAGCAAGGGACAAGACGAAACTTATTACGTCTGTCACGGATGCAAGCGATCCCACTAAGTCATTTGAGGCGAGCCGTGTAACCGGCAGACGCCCATGTCCAAGTCCACGCCAGGTCATAAACCAGACGGGATTGAGATTTCATGACACTCAAACAGGCATGCCTTTCGGAATACCAAAAGGCGCAAGGTGCGTTCAAAGATTCGATGACTCAC
+
BCCCCFFFFFFFGFGGGGGGGGGHHHHHHHHHHHHGHHHHHHHGGGFGGHHHHFHHHHHHHHHEGHHHHHHHHFGGHHHGDGHGHBB5GGHHGHGHHHGHHHGGHFHFFB@EEAEE8GFFGGDC4FGGGGFF?FGGHGGEDFCGGHHHGH<HGHFFGHHFHGGGGGEHHFHEGGGGBBFGGGGFHBBFHGGGGGGGGCGFFHGDGGGHFGFCFFEHHGHHHFFGFB3EFFEBECHFFHHHFFFHGHFFEBGHHHHGHGGGHFHHGHBHGGDGGFHHFEHHHHHHFHGGGFGHHHHHFGHFGEGGGGHGFHFGEFFGGFFFFGGFGBFFFFFFBAAAA
@M02197:102:000000000-ALU3V:1:1101:24155:5121 1:N:0:1
TCCCATTCCCATTCCTCCGCTTATTGATATGCTTAAGTTCAGCGGGTATCCCTACCTGATCCGAGGTCAACCTTTGAAAGAGTTTAACGGCCACGACCGCCCGCACTCCAAAGCGAATATGTATCACAACGCTTAGAGACGGACAGCTCGGCCGGAGACTTCAAGGCGCGCGGGAGCCGCGACGCCCAACACCAAGCGAGGCTTGAGTGGCGAAATGACGCTCGAACAGGCATGCCCTTCGGAATACCAAAGGGCGCAATGTGCGTTCAAAGATTCGATGATTCAC
+
BCBBBFFFFFFFGGGGGGFGGGGHHHHHHHHGHHHHHHGHHHHGGGGGHHHHHHGHHHHHHHHGGGGHHGHHHHHGHHHHFGGF<H<HGGGG@FGGGGGGGGGGGGGHHHHHHGGGDGFGFHHGGFHHHGFGGGGGGFHHGFCBDAGFGGFFGGHFHGGBCHFGGFCCFAGGGF/FAEFFF;GGEGAAFDFFGHGGGHGFBHHGHHGGFEEFGDAEGGGFGEGHDBHHHGAHGGFEFFEHGDBHHHGFFFGGECEFGHHGGGGHGGGGGGGEFGFF5FFFFBA?A?
@M02197:102:000000000-ALU3V:1:1101:6706:5235 1:N:0:1
TCCCATTCCCATTCCTCCGCTTATTGATATGCTTAAGTTCAGCGGGTAGTCCTACCTGATTTGAGGTCCGAGTCAAAAGGTTTTCTGCCAGAAGGCAAGAAGGGTTCTGAGCGGGCTTGACGCTGAGCAAGGGACAAGACGAAACTTATTACGTCTGTCACGGATGCAAGCGATCCCACTAAGTCATTTGAGGCGTGCCGTGTAACCGGCAGACGCCCATGTCCAAGTCCACGCCAGGTCATAAACCAGACGGGATTGAGATTTCATGACACTCAAACAGGCATGCCTTTCGGAATACCAAAAGGCGCAAGGTGCGTTCAAAGATTCGATGATTCAC
+
A11A?FFFB1DFFGAGG1EEEGGHHGFGHH33DFGBHHHHBBBEGGGGFFF2FHFFHHHHEHHHFFHH1AB@EGHBFHCE1FHAGH2GG1FEGHHHA0>FGFAAB>G11DE<;GGGG*B:1;/#BCCCCGFBBG;>CGFGB/.AA#DHGFBGEGHBEHHHFG7?CGHHGH9ABFEBB3CFBFHGE<C5CFF.:<9#,@<00;CBF@F;@@@><<@/HF<<B9BFFFFFFF8F?EF@BB:FFF0GFE/>?/BB01EF21@12DGBFF2BFB1AEA1FB111F0B0/A//E/0BGEFFHGFDDEB000B1GF0E00C1F3GGFGEBCC1FF@DB111>A
@M02197:102:000000000-ALU3V:1:1101:16547:5582 1:N:0:1
TCCCATTCCCATTCCTCCGCTTATTGATATGCTTAAGTTCAGCGGGTATTCCTACCTGATCCGAGGTCAACCTTTGGAAAATTGGGGGGTTTTACGGCAAGAGTCCCTCCGGATCCCAGTGCGAGACGTAAAGTTACTACGCAAAGGAGGCTCCGGGAGGGTCCGCCACTACCTTTGAGGGCCTACATCAGCTGTAGGGCCCCAACACCAAGCAGAGCTTGAGGGTTGAAATGACGCTCGAACAGGCATGCCCGCCAGAATGCTGGCGGGCGCAATGTGCGTTCAAAGATTCGATGATTCAC
+
CCCCCFFFFFFFGGGGGGGGGGGHHHHHHHHHGHGHHHHHHHHGGGGEGHHHHHHHHHHHHHHGGGGHGHHHHHHH:HHHGH<HHHGG9DDGGH:GG9GGFHH;HGHGHGGGD8GGG;G;GGGGGGGGGGGEGGGFG:;GGFFFFFFFFFF:F:FFF7FFFFGFFGFGGFFFFFGFGGGGHHFGFHFGFGHHHHFHGGGGGGFFFF8FFFFFFFHFGFHFGFGHHF?HFHFDEGGGHHEFGEFHHHGFGGGGGGHHHHHHHGGEGGGGGGGFHHHGGGGHGGGGGGGGGGFFFFFFFAAAAA
@M02197:102:000000000-ALU3V:1:1101:17488:5632 1:N:0:1
TCCCATTCCCATTCCTCCGCTTATTGATATGCTTAAGTTCAGCGGGTATCCCTACCTGATCCGAGGTCAACCTTGGAAAAATAGACCGAAGGTCGATTGTCCGGCGGCCGTCGCCCAGCACTCCAAAGCGAGATATTTTACTACTACGCTCGAGGCTAGGACGCCGTCGCCGAGGTCTTCAAGGCCCGTCCGGCAGCGGACGTTGCCCAATACCAAGCAGAGCTTGAGGGTTGAAATGACGCTCGAACAGGCATGCCCTCCGGAATACCAGAGGGCGCAATGTGCGTTCAAAGATTCGATGATTC
+
AAABABFFFFFFGGGGGGGGGGGCHHHHCGGHHGHHHHHHHHHGGGGCHHHHHHHHHGHHHHHGGGAHGHHHHGFHFHGHHH;HHFHCGCGGHFFGGHGF@GECGFGG?CGCCDFGGB9<G1CGFAFGHGGGFFF9FFFBF9EB?ECA.EFCCEGGGFB?9FCFGG9B?.;FGFF<BFFFFGD@EEFD>;CHGEDEAF?DBC909ABGHHFFFBB4BEFHGD@FAGFFFFHFGG@F19ECEF1;5GG3BGGFAGGEEE2ACEEBGFHFHHHEE?CGFFFGGGECGCGBFGGGEFB4FFFBBAAAB
@M02197:102:000000000-ALU3V:1:1101:13223:5634 1:N:0:1
TCCCATTCCCATTCCTTCGCTTATTGATATGCTTAAGTTCAGCGGGTATCCCTACCTGATCCGAGGTCAACCTTGTGAAAGATTTAACGGCCGCGGCCACCCGACCTCCGAAGCGAATAGTTGCCACAACGCTTAGAGACGGACAGCTCGGCCGGAGACTTCAAGGCGCGCGGGAGCCGCGACGCCCAACACCAAGCGAGGCTTGAGTGGCGAAATGACGCTCGAACAGGCATGCCCTTCGGAATACCAAAGGGCGCAATGTGCGTTCAAAGATTCGATGATTCAC
+
CCCCCFFFFFFFGGGGGGGGGGGHHHHHGHHHHHHGHHHHHGHGGGGGGGHHHHHHHGHHHHHGGGGHGHHHHHHHGHHHHHHHGHHHGCEFGGGGGGGGHGGGGGDHHGF?FGGGCFFEDGHHHHGHEGFGGGGGGGHHGGFGGGHFGGGGGHHHHGGGGHGGGGCDGGGGFGGDDGGGGEDFGGHGGGHGGHGGGHHFFFFFHGGFFGEHFFGGGGGGFHGHFGFHHHGHGFGGEEFHHHHHHHCFHHGGGGGHHHHGCGGHGF5GGGGGGGFFFFFFFAAAAA
@M02197:102:000000000-ALU3V:1:1101:23900:5675 1:N:0:1
TCCCATTCCCATTCCTCCGCTTATTGATATGCTTAAGTTCAGCGGGTAGTCCTGACTGATTTGAGGTCTAAAGCTTAAAGGTTGTGCAGCTGACGCTACGACGCATTAGAAGCACCACTATCTTGATATGAAACGTCCTCAGCGAAATAAAGCTATTACGCCGAGTCAAGCCGTTAATGTTCAAACTGGGTTACTCGTGTATTTCAGCCGAGCCGATCTCTAGTTAAAGAGTCCAGCAGACAGCCATAATCCAAGCCCACGCCTGCTTCGTTACAAAACAAGGGGGTTGAGAGTTTCATGACACTCAAACAGACATACTCTTCGGAATACCAAAGAGTGCAAGGTGCGTTCAAAGATTCGATGACTCAC
+
BBBCBFFFFFFFGGGGGGGGGGGHHHHHHHHHHHHHHHHHHGHGGCGGGGHHHHHHHHFHHHHHGHHHHHHHHGHHGHHHGHHHGGHHHHHHGHGGGGGGGGGGCGGHHHEHHHHHHHHHHHHHHHHHHGGHHHGHHEGHHHH/GGG9HHH;8H6GHHH:GG88G78HHHHG8GGGGHHHH;HHHH;HHHHGHH<GGG?AFGGGGGGGGGGGGHHHHFGGHHHHGHHFHGGHGFFFFHFHGHHFHHHHHHGGHHGGGFEGFHHFGGGEGHHHHHHHHGHHGGGGHHGGHHHGHHFGHHEHHHHGHHHHHHHHHGHFGHCGGGHHHHHHHHHHHGHHHHHHHHGGGGHGFGGGGGGGGFFFFFFFBA3BB
@M02197:102:000000000-ALU3V:1:1101:7343:5658 1:N:0:1
TCCCATTCCCATTCCTCCGCTTATTGATATGCTTAAGTTCAGCGGGTATTCCTACCTGATCCGAGGTCAACCTGAAAAAAACTTAGGGGTTGGACCGACCCGGAAGGACCTTGCAACTCGATACGTGCTCCCAAAGGAACTCGTTGTATCGAGGGTCCCACGGACGCCGTCATTACTTTTGAGAACCAGTTGGCCCGAAAACCGACTGCGTTCCAAGGCCACCCACGGGGGGTGAGGAAGGATAATGACGCTCGAACAGGTATGCCCTTCGGAATACCAAAGGGCGCAATGTGCGTTCAAAGATTCGATGACTCAC
+
A??>>F1F3D1BFG3GF1EFGGEHHHH3333FG3ADA22AGB100AAE1GAF2FGHG10B1GFEEEEHFHFF00FE1FC/>/FGGB1>//>?@1FE9@EE9<9B;/<FFF09%@0FGHHGC<;AFFH9/D#F,CC$<CGBBGGBCFC#DEGG4.,.GCFGCC-?:--.GGDGD>FGFG6FFGFFFFFGF/F/F<BA-??@@FBFB<9B<<<11<F<#B/?/E/?GECE>AFGGFGCGGEHDFHFFE/F>/0A/EHGEHFHHHFB//EB/F2AA2D/011G0EEE011F1AA?A11A3FDGF?F1>FBFBFFAA>>1
@M02197:102:000000000-ALU3V:1:1101:21509:5914 1:N:0:1
TCCCATTCCCATTCCTCCGCTTATTGATATGCTTAAGTTCAGCGGGTATCCCTACCTGATCCGAGGTCAACCTTGGAAAAATAGACCGAAGGTCGATTGTCCGGCGGCCGTCGCCCAGCACTCCAAAGCGAGATATTTTACTACTACGCTCGAGGCTAGGACGCCGTCGCCGAGGTCTTCAAGGCACGTCCGGCAGCGGACGTTGCCCAATACCAAGCAGAGCTTGAGGGTTGAAATGACGCTCGAACAGGCATGCCCTCCGGAATACCAGAGGGCGCAATGTGCGTTCAAAGATTCGATGATTCAC
+
CACCCFFFFFFFGGGGGGGGGGGHHHHGHHHHHHHHHHHHHHHGGGGGHHHHHHHHHHHHGHHGGGGHHHHHHHHHHHHHHGHHHHHGGGFE:HGGFHGHHHFFFFFGGGGGGGGGGHHFHHGHHBGHHGGGGGHHHHGFHHHHHGHGGGGGGGGGGGGGGGGGFGGGGFGFHGHHHGHHHHGHFFFFFFFFFFFGFGHHGHGHFFFFGHFEGHHHGGHHHHFGHHHGFHHGHHHHFGGEGHGGFHGHHGHHHGGFGGEEGBHHHHHGGHHGGGGGHHHHGGGGHGCGGGGGGGFFFFFBFFABBAA
@M02197:102:000000000-ALU3V:1:1101:13262:5914 1:N:0:1
TCCCATTCCCATTCCTCCGCTTATTGATATGCTTAAGTTCAGCGGGTAGTCCTACCTGATTTGAGGTCAGAGGCAAAAGGTTTTCTGCCAGAAGGTAAGAAGGGTTCTGAGCGGGCTTGACGCGGAGCGAGGGACAAGACGAAACTTATTACGTCTGTCAGTGATGCAAGCGATCCCACTAAGTCATTTGAGGCGAGCCGTGTAACCGGCAGACGCCCATGTCGAAGTCCACGCCAGAACATAAACCAGACGGGATTGAGATTTCATAACGCTCAAACAGGCATGCCTTTCGGAATACCAAAAGGCGCAAGGTGCGTTCAAAGATTCGATGACTCAC
+
1>AA1DFDFFBFGGFGGGGGGGGHHHHGHHHHHHHHHHHHHHHGGGGGFGHHHHHHHGFHFGHHGHHHHHEF//?0FGH/FFFGGG2111F0B1E1@@11B00/BF01B21$>>/E/#6CGA?C/<:A#FCFF4?;.<G00CAA0DF:5GB8#-00==D:##;0CA:00-E<CGE?/=011F<9F>)>;5<CFA?2<#?AA?BFFGGDBF///<09@3//B/B&BBF3B9E:'FB;A(&BE3F@B3111?1B23FB45DB5555FG?1?A3ADA5B3HEHHGFFEFB022GGFHGGHGGBBB2EF?HHHHGGGGHGGFGGFBGGGFFFFFFB3BAA>
@M02197:102:000000000-ALU3V:1:1101:14177:5938 1:N:0:1
TCCCATTCCCATTCCTCCGCTTATTGATATGCTTAAGTTCAGCGGGTATCCCTACCTGATCCGAGGTCAACCTTGGAAAAATAGACCGAAGGTCGATTGTCCGGCGGCCGTCGCCCAGCACTCCAAAGCGAGATATTTTACTCCTACGCTCGAGGCTAGGACGCCGTCGCCGAGGTCTTCAAGGCACGTCCGGCAGCGGACGTTGCCCAATACCAAGCAGAGCTTGAGGGTTGAAATGACGCTCGAACAGGCATGCCCTCCGGAATACCAGAGGGCGCAATGTGCGTTCAAAGATTCGATGATTCAC
+
B@AABFFBDFD5FGGFGGGGEEDHHHGHHGFCHHGGHHHCHHCGG?EFHHB3BGGGHFFHHHFGGGGHFGGHHHEB3FFCG1@3E3A9>AB@)EFFFFFFFCBFCFAC5?0AFCGGGEFBGGCGGH7.AB@CCGHHHGF0;G#B9:;.ABFGFDFGGGGCGDC?B<C@;BD=19HFF19HGHHEC?</9GGGGD;@9@??=?ABEEBFF29F;G&FFB4FBEBF1;FGHGB@DFBHGFEEDFG?FBFGHGBFFEFFEEE2CEHFGDAFBHEEE2EEFGBHFGGGHGCGFFFBEECBFFFFFFBABBB
@M02197:102:000000000-ALU3V:1:1101:10823:6002 1:N:0:1
TCCCATTCCCATTCCTCCGCTTATTGATATGCTTAAGTTCAGCGGGTATTCCTACCTGATCCGAGGTCAAATTTTCAGAAGTTGGGGGTTTAACGGCAGGGCACCGCCAGGGCCTTCCAGAACGGGATATAACTACTACGCTCGGGGTCCTAGCGAGCTCGCCACTAGATTTCAGGGCCTGCTTCTCTCGAAGCAGTGCCCCAACACCAAGCCAGGCTTGAGGGTTGAAATGACGCTCGAACAGGCATGCCCTCCGGAATACCAGAGGGCGCAATGTGCGTTCAAAGATTCGATGACTCAC
+
AAAABFFFFFFFGFGCFGGGGGEHHH5GHHHHHGHHHGGHHHHGGGGGHHHGHHFHHHHHGHFGGFGGHHHHHHH:HHBEFGHGHCG9EEGFHBFGCG?CGFEGA8GC7?<CCGAGCG1F1C0?#<0-FGGFFHFFFFHD?:<.DDGBGDA<0>C.><;BACHGFBHFDGBFGB0FCDEHHHHFCFFBGHHFHHHGEAEBFFF/AHFGGBFEFFEFF3B@1EABFHGBFFFDFEEFGAHHFHHHHHFGGGGCGE3DGHGGDFHFHGGGGEFHHB?FCGGGGGGGGGGGFFFFFBFFBBBB@
@M02197:102:000000000-ALU3V:1:1101:18612:5709 1:N:0:1
TCCCATTCCCATTCCTCCGCTTATTGATATGCTTAAGTTCAGCGGGTATTCCTACCTGATCCGAGGTCAACATTCAGAAGTTGGGGGTTTAACGGCTTGGCCACGCCGCGTACCAGTTGCGAGGGATTATCTACTACGCAAGGGCAGCTGCAGTGGGACCGCCCCTAGATTTCGGGGCCGGGCTGACTGGCAGCCCGATCCCCAACACCAAACCCGGGGGTTTGAGGGTTGAAATGACGCTCGAACAGGCATGCCCGCCAGAATACTGGCGGGCGCAATGTGCGTTCAAAGATTCGATGACTCA
+
BBBBAFFFFFFFGF6FGFGGGGGHHCFHFHGHHHFDFHHHHHHGGGFGHHHHHHFHHGGHGFHGGGGHGHHHHHHHFH.<H.GHG9G9FG<H<GG;G;FG<E+>/BDC*@C2CF1<?D;<//<./#.@/#.=0=;#;9(/##C#.7A-6#-#9#9#,.@B.;A*00;;/9;FBGGCCGCA<@90<<09>AAC@AED/FFC@FF6?DBF;2?<?DGGCE@F;ADGC?HDE97HGAG7FE>0/EFB%FFHFHHEEE?A11FFDEDBHE/GGCGGEABFHFCGEFGC1F3CGFCFBFFFFD@11A?A
@M02197:102:000000000-ALU3V:1:1101:6497:5999 1:N:0:1
TCCCATTCCCATTCCTCCGCTTATTGATATGCTTAAGTTCAGCGGGTATTCCTACCTGATCCGAGGTCAACCACAAAAAATTGGGTGTTTAGCGGCTGGGAGTTATAGCACCTAACAAAAGCGAGAAAAAAATTACTACGCTCAGAGGATACTACAAATCCGCCGTTGTATTTCAGGAACTACAACACCTAAGAGAAGTAGATTCCCAACACTAAGCTTGGCTTAAGGGTTGAAATGACGCTCGAACATGCATGCCCTCAAGAATTCAAATTAGCGCTATGTGCGTTCGAAGATTCGATGGTTCAC
+
A>>>ADF33B1B1B3F1AE11AEFHBGGHFFFFEH1GHHGFFDGCCEGFB2EGGGH11BF11BEAEEHFHGGCFH/F0//0*41F+/>@EHFBE60EE0BC<C<22B919FFFGH0FG;G99<#</>?;0<:<//=08DA.0:C7HGAFF1/;>#>:>.;F?GB@GEAEFB19#2;29;B90/?B4#1#12FFB1%BB$21BFB9#?2GDGB111/#0#:1119GE?01F@2@29EB#:95/E2FDA211B0B//0A21221FD122221B/0001B1A0A00A011A33BA11FAC1>1@11>>A
@M02197:102:000000000-ALU3V:1:1101:14989:6200 1:N:0:1
TCCCATTCCCATTCCTCCGCTTATTGATATGCTTAAGTTCAGCGGGTATTCCTACCTGATCCGAGGTCAACATTCAGAAGTTGGGGGTTTAACGGCTTGGCCGCGCCGCGTCCCCGTTGCGGGGTGTTATCTACTACGCAATGGAAGCTGCGGCGTGACCGCCACTAGATTTCGGGGCCGGGCTGACTGGCAGCCCGATCCCCAACACCAAACCCGGGGGTTTGAGGGTTGAAATGACGCTCGAACAGGCATGCCCGCCAGAATACTGGCGGGCGCAATGTGCGTTCAAAGATTCGATGATTCAC
+
BCCCCFFFFFFFGGGGGGGEEGGHHGHHGHHHHHHHHHHHGHHGGGG?GHHHHFHHHHHHHHHGGGGHEHHHHHHHHHGHH<HHGGGGGGH<;GG;;;CGB<993@:/C?/+69$1/9D,:#@C./;C$GD;/D:;8D-CD/C90CBG<EC-:CA.58EGEFGA0FGGEFBF?GFDDAFGHFHHGGC:HGDGGDEFBDGGFHH7@D/FD?F<@CDFGGFFFEFFHGHF;DHHHHEE09GGFAFF3HEHFFGGEGGFHFHHHHHHHCEGGCGGEDGHCHGGEGHGFGGGDGGGFFFFFFFFBBBBB
@M02197:102:000000000-ALU3V:1:1101:20063:6482 1:N:0:1
TCCCATTCCCATTCCTCCGCTTATTGATATGCTTAAGTTCAGCGGGTATTCCTACCTGATCCGAGGTCAACATTCAGAAGTTGGGGGTTTAACGGCTTGGCCGCGCCGCGAACCAGTTGCGGGGTGTTATCTACTACGCAATGGAAGCTGCAGCGTGACCGCCACTAGATTTCGGGGCCGGGCTGACTGGCAGCCCGATCCCCAACACCAAACCCGGGGGTTTGAGGGTTGAAATGACGCTCGAACAGGCATGCCCGCCAGAATACTGGCGGGCGCAATGTGCGTTCAAAGATTCGATGATTCAC
+
CCCCCFFFFFFFGGGGGGGGGGGHHHHHHHHHHHHHHHHHGHHGGGGGHHHHHHHHHHHHHHHGGGGHHHHHHHHHHFHH<;HH:G.G;GH<HG;:G;CFGH?E@C9261#3C8$FG<D59#A,./DD::H<EH;0:C7A38FH;;FH:FH.F:6)5#GGECF0BBBCFGFGGGGEGGFGFFFFGAGFHGGGGGFFFGFGGFFFGDAFFFFFGGFGGGGH;FHHHGFGDFHHHHFFFGGFEGHHG3HHFGFCECGEFHHHHHHHHGGGECGGGGGHHHGGEFGG5FFGGGGGGFFFFBFFBBBBB
@M02197:102:000000000-ALU3V:1:1101:19443:6576 1:N:0:1
TCCCATTCCCATTCCTCCGCTTATTGATATGCTTAAGTTCAGCGGGTATCCCTACCTGATCCGAGGTCAAAGACGGTAATGTTGCTTCGTGGACGCGGGCCACGCCCCCCCGCAAACGCAATTGTGCTGCGCGAGAGGAGGCAAAGACCGCTGCCAATGAATTTGGGGCGAGTCCGCGCGCAGAGGCGGGACAGACGCCCAACACCAAGCAGAGCTTGAGGGTGTAGATGACGCTCGAACAGGCATGCCCCATGGAATACCAAGGGGCGCAATGTGCGTTCAAAGATGCGATGAGTCAC
+
BBBBBFFFFFFFGGGGGGGGCGGHHHGHHHHHHHGCFHHGHHHGGGGGHFHHHHHHHHHHHHHGGGGGFHHHFGGGEAFHGHHGHFHGGHFGGHGGGFGGGGGGGGGGGGGGGCG7HGG/@EHB7FHFHGGGGFC/C?FGGGGFFGFGGGGGFFFFFFFFFFFFFC?DFFFFFGGDACGGFGFFFEFFFG>AE</EF@FCDFC5?G9G1FHFHGHGBEG9GF;B1FGAEEE5CG59@DA1511FAA?E/GAA22D221FAAF/AA0001DGFA0A00A13BA3DE111C@FFFD1A?AA
@M02197:102:000000000-ALU3V:1:1101:13481:6621 1:N:0:1
TCCCATTCCCATTCCTCCGCTTATTGATATGCTTAAGTTCAGCGGGTAGTCCTACCTGATTTGAGGTCAGAGTCAAAAGGTTTTCTGCCAGAAGGCAAGAAGGGTTCTGAGCGGGCTTGACGCGGAGCAAGGGACAAGACGAAACTTATTACGTCTGTCACGGATGCAAGCGATCCCACTAAGTCATTTGAGGCGAGCCGTGTAACCGGCAGACGCCCATGTCCAAGTCCACGCCAGGTCATAAACCAGACGGGATTGAGATTTCATGACACTCAAACAGGCATGCCTTTCGGAATACCAAAAGGCGCAAGGTGCGTTCAAAGATTCGATGACTCAC
+
BBBBBFFFFFFFGGGGGGGGGGCHHFCHHHHHCHHHHHHHGCHGGGGGGHHHGHHHGGBGHHGFGHHHHHFHHHHHGHHGHBGFHHGHHHHHHHHHHHGGFHF?GGGHGHHHGGGG7HGHHGFFGGGGGHHFCGGGGHHHGGG?FFGGH0DGFFHGGHHGEEG@DFECECHGGEG?FGGGHGGFGGGGGGGGFGGGFFGGF@AFBGCEGGGCGCGBFFHGHFEHG1FBEE?FHHHHHGF9GHGHGHGHGGE1E1GEBGF12GD21HEHHHHF1FHHHFFHHGEHHFE/A/A2GBEHHGHGFEE0EGHGHGGGE0B1DGGFFF1B11@FFFFFAAA?A
@M02197:102:000000000-ALU3V:1:1101:20177:6699 1:N:0:1
TCCCATTCCCATTCCTCCGCTTATTGATATGCTTAAGTTCAGCGGGTAGTCCTACCTGATTTGAGGTCGAATTTGAAATAAGAACTGAAGTTTTTTGCCAATGAGTAGTTAGACCTATCCATTGATTATACTTCTCTGTCTTTCAAGCAAACCCGGCGTATTGCTCAACACCAAACCCAAAGGTTTGAGGGAGAAATGACGCTCAAACAGGCATGCCCTCTGGAATACCAGAGGGCGCAATGTGCGTTCAAAGATTCGATGACTCAC
+
A>ABAFFFFFFFGGGGGGGGGGGHHHGHHHHHHHHHHHHHHHHGGGGGGH:GHHHHGHHHHHGHGHHHGGGFCG7FGHHHHHH5BFHGGAFGHHGGCFDHFHHHHG4FFF4GGHFGFHHHHHHHGGFFHHHHHHHHHHFDGGHHHFGHGFGHGEGDEB@DEFEHHHHGGFFGHHADFFFHFGHGHHGHHHHGHHHHFGHFHGGHHHHHHHHHHGGGGGFGGDHHGHHGGHHCGGGGGHHHEFEGFCGGGGGGGGGFFFFFFFCBCCB
@M02197:102:000000000-ALU3V:1:1101:16755:6870 1:N:0:1
TCCCATTCCCATTCCTCCGCTTATTGATATGCTTAAGTTCAGCGGGTATTCCTACCTGATTCGAGGTCAACATTCAGAAGTTGGGGGTTTAACGGCTTGGCCGCGCCGCGTACCAGTTGCGGGGGTTTATCTACTACGAAATGGAAGCGGCAGCGGGACCGCCACTAGATTTCGGGGCCGGGCTGACTGGCAGCCCGATCCCCAACACCAAACCCGGGGGTTTGAGGGTTGAAATGACGCTCGAACAGGCATGCCCGCCAGAATACTGGCGGGCGCAATGTGCGTTCAAAGATTCGATGACTCAC
+
CCCCCFFFFFFFGGGGGGGGGGGHHHHHHHHHHHHGGHHHGHHGGGGGHHHHHHHHHGGHHHGHGGGHGEHGHHHHGHHHH0HHGGGGG:H<HGG:;/E;FH/<+8F#4BB6C81?=:%&9#>@##</<#D*7HHFDA$02+H9G:CE,0G6C-@-.9?DAEFFFBGGFGFGGGCFFDCGFFFHHHFFHEGGDCGGGGFGGHHAFA=FAGFEGGGGGGGGFFAHFGHGDGHHHFFGEFDGFEHHGDFFGAFGGGGGGHHHHHHHHGGGGGGGGGHHHHGGGGHGGGGGGGGGGFFFFFFFCBCCB
@M02197:102:000000000-ALU3V:1:1101:6450:6933 1:N:0:1
TCCCATTCCCATTCCTCCGCTTATTGATATGCTTAAGTTCAGCGGGTATCCCTACCTGATCCGAGGTCAACCTTTGAAAGAGTTTAACGGCCACGACCGCCCGCACTCCAAAGCGAATATGTATCACAACGCTTAGAGACGGACAGCTCGGCCGGAGACTTCAAGGCGCGCGGGAGACGCGACGCCCAACCCCTATCTAGCCTTGAGTGGCGAAATGACGCTCGAACAGGCATGCCCCATAGAATACCACTGGGCGCTATGTGCGATCAAAGATCCGATGTTTCCC
+
AAAAAFD3D1D1FGGGGCFECGGHHHHHHHGGHHFHGHGFFFHGGGEEB1BEHFH0AGHFFG9GC79H;GF089892#B2B0B2B@:H/2E/2E/#>/2E/7+C20BF:,B1000?C-<@17B;FD;F://></EG$/D<<0A@@#.#0E?<E1:?1>C>1;;7<+/>/</@A<@@#/</;9@0>92/?9$01&B%B%%9%DB>01;?>;E>@9B/B>#:BBA2@DFDF12GAFB(#222$2;$A101A//A0001111A0A0013FGB3FAA11ACB1111>11>
@M02197:102:000000000-ALU3V:1:1101:10960:6930 1:N:0:1
TCCCATTCCCATTCCTCCGCTTATTGATATGCTTAAGTTCAGCGGGTATTCCTACCTGATCCGAGGTCAACATTCAGAAGTTGGGGGTTTAACGGCTTGGCCGCGCCGCGTACCAGTTGCGAGGGGTTATCTACTACGCAATGGAAGCTGCAGCGTGACCGCCACTAGATTTCGGGGCCGGGCTGACTGGCAGCCCGATCCCCAACACCAAACCCGGGGGTTTGAGGGTTGAAATGACGCTCGAACAGGCATGCCCGCCAGAATACTGGCGGGCGCAATGTGCGTTCAAAGATTCGATGATTCAC
+
BCBCCFFFFFFFGGGGGGGGGGCHHHHHHHHHHGHHHHHHGHGGGGGGHHHHHHHHHGHHGHHGGFGHHHHHHHHHHGHHH<HBEG:G:F<<HGFGG/7?FHFG#BD6CGG;GF7GF:6FD'CF#5GFFFHH<H<F0EC?@8HHGHFA/0:-CF@99CAFGGGGGFGFEBFGGGFD@@DFFFCFDEF9HGGGGGGDGGE@DFFFCFEFDDFADEDGGGGHHFFGHGHF6GHGHHFEGC?BF?BFFHHEHHBGGGFGHHFHGBGGHGGGGGCGGGHFHHGFECGGGGGGGFEBB4FFFFFFBA@AA
@M02197:102:000000000-ALU3V:1:1101:22856:7010 1:N:0:1
TCCCATTCCCATTCCTCCGCTTATTGATATGCTTAAGTTCAGCGGGTATTCCTACCTGATTCGAGGTCAAACTCAGAGAGTCGGGGGTTTTACGGCGTGGCCGCGCTGCGCTCCGGGGCGGGGTGTGCTACTACGCAAGGGAGGCTGCAGCGAGGCCGCCACTGAATTTCGGGGGCGGCGGGTGATCGCCGGTCCCCAACACCGCTGCCCCTAGGGGCTGCGAGGGTTGAAATGACGCTCGAACAGGCATGCCCGCCAGAATGCTGGCGGGCGCAATGTGCGTTCAAAGATTCGATGACTCAC
+
CCCDDFFFFFFFGGGGGGGGGGGHHHGHHHHHHHHHHHHHHHHGGGGGHHHHHHHHHHHHHHGGHGGGHHHHHHHHFHHGH<GGGGGFEE;HHGGGGGCF?G/B/@#/9<<-CD@@#A-C#<C.:#:00/C7$;AD93EEE:AF?4A?9009.@;-;EFDBB0BFEBFFFGGFDFAAD/FHG.GDA@CGGGF9G@FFGD@?GC2GCGCHHH:EGGH@E@GEH:GHG?;H<HEDGEE1F%GH<HH<GHHF/GECGHFFHHHHHGGFGGGGGGGHHHFCGGGHGGCGFGFGGBBFFFFFFBABBA
@M02197:102:000000000-ALU3V:1:1101:23532:7051 1:N:0:1
TCCCATTCCCATTCCTCCGCTTATTGATATGCTTAAGTTCAGCGGGTATTCCTACCTGATCCGAGGTCAACCTGTAAAAAATTTGGGGGTTTTACGGCAAGAGTCCCTCCGAATCCCAGTGCGAGACGTTAGTTACTACGCAAAGGAGGCTCCGGGAGGGTCCGCCACTACCTTTAAGGGCCCACGTGTGCCGTGGGGCCCCAAAACCAAGCGGTGCTTGAGGGTTGAAATGACGCTCGAACAGGCATGCTCGCCAGAATGCTGGCGAGCGCAATGTGCGTTCAAAGATTCGATGATTCAC
+
>AABBFFFFFFFGGFGGGGGGGGHHHHHHHHHHHHHHHCHHHHGGGGCHHHHHHHHHHHGHGHGGGGHFHHGHHHHHGHHGHHGHGG:GGFGEHHGGGGEGHH;HHHHHFFGGGGHHGHFBHGDGGGGGGHGHHHHG<HGGGGGGFHHGGHH:GEGGGGGFHHEFGGHGGHGGHHGGFGEGGEHGHHGFEFGGGGFFGGGFGGHGFFFEGFGGHHHHFHHHGHHEHHFGFFGFGGHGFFHHHGHHHHFFGGGFGEEHGHHGGGGGGGGGGFFGHGGEGGGGGFFGGGGGFFFFFFFBBBAA
@M02197:102:000000000-ALU3V:1:1101:11484:6979 1:N:0:1
TCCCATTCCCATTCCTCCGCTTATTGATATGCTTAAGTTCAGCGGGTATTCCTACCTGATCCGAGGTCAACCTTTGGAAAATTGGGGGTTTTACGGCAAGAGTCCCGCCGAATCCCAATGCGATACGTAAGGTTACTACGCAAGGGAGCCTCGGGGAGGGTCCGCCACTACCTTTGAGGGCCTACATCAGCTGTAGGGCCCCAACACCAAGAAGAGCTTGGGGGTTGAAATGACGCTCGAACGGGCATGCCCGCCAGAATGCTGGCGGGCGCAATGTGCGTTCAAAGATGCGATGATTCAC
+
AAAAA1DF@F1FGGFGFGGG?EEFAF3D3FAD3DG1DHFHBFHCGCE/BBGGHHFGHHBGBBEEGGEGHDGHHHHFE9B;0D61FF@29>E/G#>;/>/?$$6FGF/B0@#//BCCG0:11C3+#////<019<>F7%1;0<A#</<.#<44#C/,:.;?.,;A@A:EBBFFFE;B$:F>AB1B:1B1?1;<F?/BBA/9?@//FFBDFEB%BF9?;/BB#E>1EGFFB>/9?/492-;F>/0FFHHGGEE/1A2FFD1GFE/A/00E0EFD3FA00EFGGBFF31EEA1CBFFFFAA1AA
@M02197:102:000000000-ALU3V:1:1101:5847:7014 1:N:0:1
TCCCATTCCCATTCCTCCGCTTATTGATATGCTTAAGTTCAGCGGGTATTCCTACCTGATCCGAGGTCAACCATTAAAAATTGGGGGATTTAGCGGCCAAAGACGCTGCAACTCCAGTCAAAAGCGAGATAAAAATTTACTACGCTCAGAGGATATCGCAGATCCGCCGTTGTATTTCAGGAGCTACAGCTAGCAAAAGCAGTAGGCTCCCAACACTAAGCTAGGCTTAAGGGTTGAAATGACGCTCGAACAGGCATGCCCACTAGAATACTAATGGGCGCAATGTGCGTTCAAAGATTCGATGACTCAC
+
ABBBABFFFFDDGGGGGGFGGGGHHHHHGHHGHHHFHHHHFHHGGGGGHHHHHHHHHHHHHHHGGGGHGGHHGFHHHHHFGHHHHFGGFGHHGHCCEGECGHBBBFGGGHHHHHGHFGFHHEF;GGFCF;HHGHHHHHHBGDHDGGGHGHGFGGHHHGGGGGGHHHGGHGHHFHGFHGFBFHHHGGGHHHHHHGGGHGGHGHHHFBGGFEGFFEFFGFHHHHHFHFGHHHGHHHGHGDFCGGEGF<DHGHBGHHHGHFG2B5HHGHHHHGGBGB2EEE2CGHHEGEDFGGGGGGGGGGFFFFFFFBBAAA
@M02197:102:000000000-ALU3V:1:1101:8096:7305 1:N:0:1
TCCCATTCCCATTCCTCCGCTTATTGATATGCTTAAGTTCAGCGGGTAGTCCTACCTGATTTGAGGCCAGATGTCAAGAATTATACACACAAGTGCGTATGGGGTATAGAAAGCAGACTATTGTCAAAGTCCTGGCCACAAGCGAACTTGTGTCCTAAGCGAAATACTTATTACGCCTAGGGGAACCAGTGCAAAGACTAATCCAGCTCACATTTTTAAGGCGAGTCAACTCATCATTGACAAACGCCCACATCCAACAGCCAAGCTTGGATTAACCAAACTTGGAGTTGATGTTTTCATGACACTCAAACAGGCATACTCTTCGGAATACCAAAGAGTGCAATTTGCGTTCAAAGATTCGATGATTCAC
+
ABABAFFFFFFFGG6BGGGGG?EGFH5FEGHGHDHHHDGGHCFGGGGGGDFGHHHHFFHHHGHFGHGEHFFFFGHHHF3B3FHHHHHE3EEAEBBFEFEGHFHGEEHHHHHE3GGGHHFHBBFGHFHGF?GHF3GGGH/FF?GFGB;FFHFBHHGHHGHEC?CAEFGHHFHBGFEGGHGGGGFDDGCGGGHFFFHHHGG11<;FGCBGHHFGGGGEGGFFB9?DHG1HFHH9HHGF9F>9FBEFEF?1B1B11/GB0/B0/GFCF@1GG2F1BEGEHFFBFGF@1B0BF1D/01BGFHHFFGGHFG01B1B112GGD10A/E/FFDFABHHHHFGGA1FFHHFECE0F1GEBGFB1GGCCB31FFAAA11
@M02197:102:000000000-ALU3V:1:1101:9569:7513 1:N:0:1
TCCCATTCCCATTCCTCCGCTTATTGATATGCTTAAGTTCAGCGGGTATTCCTACCTGATCCGAGGTCAACATTCAGAAGTTGGGGGTTTAACGGCTTGGCCGCGCCGCGTACCAGTTGCGAGGTGTTATCTCCTACGCTATGGAAGCTGCAGCGTGACCGCCACTAGATTTCGGGGCCAGGCTGACTGGCAGCCCGATCCCCAACACCAAACCCGGGGGTTTGAGGGTTGAAATGACGCTCGAACAGGCATGCCCGCCAGAATACTGGCGGGCGCAATGTGCGTTCAAAGATTCGATGACTCAC
+
AAAAABFFFFFFGGBFGBCAEAFFFCGHFHFH6FFFHHHHHBHGGGEGHFHHHHFFGHFFHHGAEGGFFHHGHHGHHHHF<<HHGGGGGGHFHFG::GE;FB#<0BCC/B<0#FGH%?<F@62@/.;<GF:;*01/DE(#-4C9#./6H5G#:8C.C?AD9.CCCC:BBFGFF@CDBAADHGEFFFFEBEF<A;AFEGF@AFFFFC//D2?;?@DBE?FB6;=F#EHG9HGDFBB1FEEE??4GB3BHGF?CGGGGGBHHHHHEB2??EEEA?GFFGDE?GGHGD5FG5BGGCFFFFDBDA?@AA
@M02197:102:000000000-ALU3V:1:1101:13753:7563 1:N:0:1
TCCCATTCCCATTCCTCCGCTTATTGATATGCTTAAGTTCAGCGGGTATCCCTACCTGATCCGAGGTCAACCTTTGAAAGAGTTTAACGGCCACGACCGCCCGCACTCCAAAGCGAATATGTATTACAACGCTTAGAGACGGACAGCTCGGCCGGAGACTTCAAGGCGCGCGGGAGCCGCGACGCCCAACACCAAGCGAGGCTTGAGTGGCGAAATGACGCTCGAACAGGCATGCCCTTCGGAATACCAGAGGGCGCAATGTGCGTTCAAAGATTCGATGACTCAC
+
BBCBCFFFFFFFGGGGGGGGGGGHHHHHHGHHHHHHHFHHHHHGGGGFHHHHHHHHHHHHHH9GG/GHHHHHHHHGHHHHHHHHHHHHGGGGGGGGGGGGGGGGGGGHHHHFHHGFFGGHHGHHHHHHHHGGGGGHHHGHGGGGGGHHHGGGGHHGGGGHGHGGGGGGGGGGGGGGGGFGGGGGGFGBEFFGGFGGGHHGGHEFHHGGGGHHHHGEGGGGHHGHHHHHHGHHFGFEFFGHGHHHHHHHHHGGGGGHHHHEEGGHGGGGGGFGGGFFFFFFFCCCCC
@M02197:102:000000000-ALU3V:1:1101:19613:7433 1:N:0:1
TCCCATTCCCATTCCTCCGCTTATTGATATGCTTAAGTTCAGCGGGTATTCCTACCTGATCCGAGGTCAACCTTTGGAAAATTGGGGGGTTTTACGGCAAGAGTCCCTCCGGATCCCAGTGCGAGACGCAAAGTTACTCAGCAGAGGAGGCTCGGGGAGGGGCCGCCGCTACCTTTGAGGGCCTACATCAGCTGTAGGGCCCCAACACCAAGCAGAGCTTGAGGGTGGAAATGACGCTCGAACAGGCATGCCCGCCAGAATGCTGGCGGGCGCAATGTGCGTTCAAAGATTCGATGACTCAC
+
3>>>ADFFBDFFGGGGGGGGGGGGHHHHHHGHHHHHHHHHHHHGGGGGGHHFGHHHHGHHFEGEEEGHGGHHHGGFHHF6.G)HGE@ECC-A5GHEG5DCEFH7FHG:/:C:..?F6F:-BB/.+9A6#9;959-0FF##;0/#B9.#;-D#.-A.@B=B;#:#@?<#<1FFF1>0/;.FAC?E6919B1FGBF#/<//AAAECFFFEFE?F1/G8B93DFAEFFB%FGFC/A?BDDAD5BF1HG;HFEE//EF1EHHHFF/EE/EEGCEEGBBHGFAEGF13FDEF1GBCFFFFFFAAAA@
@M02197:102:000000000-ALU3V:1:1101:22777:7751 1:N:0:1
TCCCATTCCCATTCCTCCGCTTATTGATATGCTTAAGTTCAGCGGGTATTCCTACCTGATCCGAGGTCAACCACAAAAAATTGGGGGTTTAGCGGCTGGGAGTTATAGCACCTAACAAAAGCGAGAAAAAAATTACTACGCTCAGAGGATACTACAAATCCGCCGTTGTATTTCAGGAACTACAACTATAAAGAAGTAGATTCCCAACACTAAGCTAGGCTTAAGGGTTGAAATGACGCTCGAACAGGCATGCCCACTAGAATACTAATGGGCGCAATGTGCGTTCAAAGATTCGATGATTCAC
+
CCC@BFFFFFFFGGGGGGGGGGGHHHHHHHHHHHHHHHHHHHHGGGGGGHFHHHHHHHHGHHHGGGGHHHHHGGHHHGHEFHHHGGGGGGFHHGGGGGGGHFCCHHHGHHHH7HEGHGHHGGGDFGGHHHGGH9HGHHHDCGGGFFHGHHHHHHGHHGHHHGGGHHHHHHGFGGHHHHFGGHGGGGHFGHHHHHHHHFHHFFFHHFFGGHGGHGHHHHHFGGHHGHGFAGHHHGGFFGHHGHFHHGHGHG2E2HFHHHHGHG5EGHHHGGE?GHHHHGGGEAFGFFFFFCGFFFFFBFFABBAB
@M02197:102:000000000-ALU3V:1:1101:5727:7771 1:N:0:1
TCCCATTCCCATTCCTCCGCTTATTGATATGCTTAAGTTCAGCGGGTATTCCTACCTGATCCGAGGTCAAAATGCACTGTTTACTGAACAGGTAAAACAGGTTTCTTCTAAGTTTTAAAGCTTATGACAAACATCTTTGCGTTACTATCGAAAAGTTCTACAACGATAGCTCAAGCCGCAAAGTACTTTGACTGTAGCTTGTTACATTTCAGCAAAGTTAGACTTGATAAAAAGCCAACAATTGCCATGATCCAATCCCAGACTACCAAAAGAGTTAACTTTTAGTGGGGTTGAGAAGTTTGCGACACTCAAACAAGCATGCTCTTAGGAATAACCAGAGAGCGCAAGGTGCGTTCAAAGATTCGATGACTCAC
+
>ABB@DFBB4D5GG6GFGGGGFGC5ADBFGHBBGHHHEGGGHHGECGGHBHHHGHHHHHHEGFACE1FGHGHEGFHHHFHHHHEHHGGHHGHE@4FFFFE1BGGGHFHHHFH4FFBFGH4D3BDDEBGHGEHHFFB4FGH/?/CGHFDG/FGGG4<@224GG;HCE.GGBFGGH1FEF@BCCG6CFHG<1=11<?100?C2DGFGC11BGBCDFGFCCGBG2FBFGFCFDF09B98B2FFCFB#1;FGF1100010F0D2F11EEE1GF1FF2@@2F1HHGGHHEGGGFCBHFGHFHHE/EGEFD11FDG0B0GDGCBFBEA1BHHFHDEGF1HFGB1AEE0CFDB0EA0ECF133GDGEFFFCBF@1B1>1>>
@M02197:102:000000000-ALU3V:1:1101:6366:7877 1:N:0:1
TCCCATTCCCATTCCTCCGCTTATTGATATGCTTAAGTTCAGCGGGTATTCCTACCTGATCCGAGGTCAACCTTGTGAAAGATTTAACGGCCGCGGCCACCCGACCTCCGAAGCGAATAGTTGCCACAACGCTTAGAGACGGACAGCTCAGCCGGAAGACTTTAAGGCGCGCGGAGCCGCGACGCCCAATACCAAGCCAGGCTTGAGTGGTGAAATGACGCTCGAACAGGCATGCCCCCCGGAATACCAGAGGGCGCAATGTGCGTTCAAAGATTCGATGACTCAC
+
B@AAA5@FBBDFGGGGDEE?EGEHGFGHHGHGHHHHFAFBGHH??EE2BF55AFGFFBFFGGFFG8GHHHHFEFGHHHFHHGHHHHEG;CF?/@EAEGGGHGGGGFGHHGGDC/FDGCGHH6FFFGCGEGCCAGDBGHHBFFFFBGHFHCCGBCGFBAFB0;BFFB@F?@B?CA9@@@GGGCDDFFGFEBFG9GCB<FBGGDFHGF<9BEFFHFGBCC@CBHC@CF?CGBCBCGEGGGGHFHFGGFGF0F0EEEECFHCGGGEAGF3A3G3EGGFCDB1D@1AAAA
@M02197:102:000000000-ALU3V:1:1101:6235:7925 1:N:0:1
TCCCATTCCCATTCCTCCGTTATTGATATGCTTAAGTTCAGCGGGTATTCCTACCTGATCCGAGGTCAACCTAGAAAAAATAAAGGTGTCGACCGACCCGACGAGACCTTGCAACTCCCCGCGTGCCTCGAAAGACTCGTTGCGAAGAGGGTCCCACGGACGCCGTCATTGTCTTTGAGACCAGTTGCGGACGAGACCACAACTCGATCCAACGCCCCGACCAAAGGTTGGGAGAGAGGATAATGACGCTCGAACAGGCATGCCCACCGGAATACCAGTGGGCGCAATGTGCGTTCAAAGATTCGATGATTCAC
+
AAAAAFFFBFFFGGDGG1E1G?GFGHHHHH3GFFHCGEDFGHGGGGEHH2GHHFFHBBF1FAEECGHHFBGFGHHHEGFGFBDFEH1F4G/F@?EEGGGCGGGGGGAFHH9G;@909;GC9C@4-EEFHF?F?9CGFHGHGGGFGFEFECCFHEHFGGGGC-?.?0ADFDBD03F=0DBHHEF-GCCF@CF@DFGCCEFFFDFFFFFHF/@>BA/>@@B?@%1FGE;GBG0@FHGGFBB22BFCEEEEAB/GFGF1E1FACFEAA/EFGHGDHG0A0FB0AA0HFFFAEEAAEFFBB33EEAF@33B33>1>>1
@M02197:102:000000000-ALU3V:1:1101:8575:7928 1:N:0:1
TCCCATTCCCATTCCTCCGCTTATTGATATGCTTAAGTTCAGCGGGTAGTCCTACCTGATTTGAGGTCAGAGTCAAAAGGTTTTCTGCCAGAAGGCAAGAAGGGTTCTGAGCGGGCTTGACGCGGAGCAAGGGACAAGACGAAACTTATTACGTCTGTCACGGATGCAAGCGATCCCACTAAGTCATTTGAGGCGAGCCGTGTAACCGGCAGACGCCCATGTCCAAGTCCACGCCAGGTCATAAACCAGACGGGATTGAGATTTCATGACACTCAAACAGGCATGCCTTTCGGAATACCAAAAGGCGCAAGGTGCGTTCAAAGATTCGATGATTCAC
+
BBBBBFFFFFFFGGGGGGGCEGGHHGHHHHHGHHHHHHHHHHHGGGFCFHHHHHHHGGHHHGHHGHHHHHFFGGHHHHHGHHHGHGHHHHHFHHHGHHGHHHH1BFAGHFFHGGFG:HGHHGGGGFGGFHGEFHFGHHEHGFGGGGBHHGHHGGHGEHHHHGGGGGHGHHHGGGEDGGGGHGECFFHHHGGGFGGFCFDHHFFFGGGHHGGGGGHFHHFGGFHFHGFFFGGGHGHGFHHHGFHHFGF?EFGHHHGBHHHHHGBFG@5GEBHFFGGBFHFGHC3FHHFEEGHHHHGFEGGHHGGGC?HHGHF2ECGAFBGFGGGGGFBFFFFF3ABAA
@M02197:102:000000000-ALU3V:1:1101:14545:7913 1:N:0:1
TCCCATTCCCATTCCTCCGCTTATTGATATGCTTAAGTTCAGCGGGTATTCCTACCTGATCCGAGGTCAACATTCAGAAGTTGGGGGTTTAACGGCTTGGCCGCGCCGTGTACCCGTTGCGAGGTGTTATCTACTACGCAATGGAAGCTGCAGGGGGACCGCCACTAGATTTCGGGGCCGGGCTGACTGGCAGCCCGATCCCCAACACCAAACCCGGGGGTTTGAGGGTTGAAATGACGCTCGAACAGGCATGCCCGCCAGAATACTGGCGGGCGCAATGTGCGTTCAAAGATTCGATGATTCAC
+
CBCCCFFFFFFFGGGGGGGGGGGGHHHHHHHHHHHHHHHHHHHGGGGGHHHHHHHHHHHHHHGGGGGHHHHHHHHHHHDG<9HGGG9EG:H0;GG:;;?EBG/E/<D/#C0CF9$C/1D6@/>5<5G?9<D98G8::D6:-5HHEFC;;H<#;+2,.#?CE@DAGFEFFFF0;FCFFAFGFFFDD0CFHEGFCCADF?D;CHGDAFCFADF/GGGGGGGF/@FHFFHHGGHHGHFGEGFG??HHGBFHGGBGFCFGHGGHGHHHG?E2GGGGGGHHHHGGEGGGGGGGGGGGCFFFFFFFBAAAA
@M02197:102:000000000-ALU3V:1:1101:16207:7934 1:N:0:1
TCCCATTCCCATTCCTCCGCTTATTGATATGCTTAAGTTCAGCGGGTATTCCTACCTGATCCGAGGTCAACATTCAGAAGTTGGGGGTTTAACGGCTTGGCCGCGCCGCGTACCAGTTGCGAGGTGTTATCTACTACGCAATGGAAGCTGCAGCGTGACCGCCACTAGATTTCGGGGCCGGGCTGACTGGCAGCCCGATCCCCAACACCAAACCCGGGGGTTTGAGGGTTGAAATGACGCTCGAACAGGCATGCCCGCCAGAATACTGGCGGGCGCAATGTGCGTTCAAAGATTCGATGATTCAC
+
CCCCCFFFFFFFGGGGGGGGGGGHHHHHHHHHHHHHHHHHHHHGGGGGHHHHHHHHHHHHHGGGGGGHHHHHHHHHHGHF;HHHG8GGGGH/;GG9G.G;HHCG:CGC4GCGGFFF:;17F?CDA8GFGHH<5G,:778DC7FGC<FA5CFBCHG78FGGGGGFGGFGFGGFCGGGGGGGHHFBHHHFHGGGGGGGFFFGGHFDBF?EGDFBGGDGGGGFHGHH9GHHHHHHHHFB?GEEAGHHHHGHFEGGGGGEFGHHHGHHHGGGGGGGGGHHHGGGGGHGGGGFGGGGGFFFFFFFCCCBA
@M02197:102:000000000-ALU3V:1:1101:12465:8011 1:N:0:1
TCCCATTCCCATTCCTCCGCTTATTGATATGCTTAAGTTCAGCGGGTATTCCTACCTGATCCGAGGTCAACATTCAGAAGTTGGGGGTTTAACGGCTTGGCCGCACCGCGTCCCAGTTGCGAGGTGTTATCTACTACGCAGTGGAAGCTGCAGCGTGACCGCCACTAGATTTCGGGGCCGGGCTGACTGGCAGCCCGATCCCCAACACCAAACCCGGGGGTTTGAGGGTTGAAATGACGCTCGAACAGGCATGCCCGCCAGAATACTGGCGGGCGCAATGTGCGTTCAAAGATTCGATGATTCAC
+
CBCCCFFFFFFFGGGGGGGGGGFHFHHHGGHHHGHHHDGHHGGGGGGGHHHHHBCHHFHHGHHFGGGHHHHGHHHHHBGG;:HH:GGGFGH<HGFGG;G;E<#9+/6/B?>#<,11?8<F@*+G/CGFD9HHFE-:H86B#$;C9:68-F:8FB@4#9FFCGFFFGFFEFFFGGGGDABGFFFCAFGFGEEFFCGFF/>DFGF:FEHEDC?/GGFGGGFF'F9HHFHHFHHHHHCGGFEBCCHHFFFHFF2/GGGGGBFHGGBHHECGGGGGGFHHFF?GGGHGGGGGGGFGCFFFFFFFBBBBA
@M02197:102:000000000-ALU3V:1:1101:21752:8212 1:N:0:1
TCCCATTCCCATTCCTCCGCTTATTGATATGCTTAAGTTCAGCGGGTATTCCTACCTGATCCGAGGTCAACATTCAGAAGTTGGGGGTTTAACGGCTTGGCCGCGCCGCGTACCAGTTGCGAGGTGTTATCTACTACGCAATGGAAGCTGCAGCGTGACCGCCACTAGATTTCGGGGCCGGGCTGACTGGCAGCCCGATCCCCAACACCAAACCCGGGGGTTTGAGGGTTGAAATGACGCTCGAACAGGCATGCCCTCCGGAATACCAGAGGGCGCAATGTGCGTTCAAAGATTCGATGATTCAC
+
CCDCDFFFFFFFGGGGGGGGGGGHHHHHHHHHHHHHHHHHHHHGGFGGHHHHHHHHHHGHHHHGGGGHHHHHHHHHHHHH<<HHGG9GG.H/;GGGG;FGHH387DG56CCDGGBFF;9:@2?C/.:<DF1*8F<9H?CAC*G8;6BEGHHEH9C99,GGGHHHDBHFCFGGGGGGGGGGHHHGHHHFHGDGGGGGGGGCFHHFGF?GGGFEGGGGGGGGDBHHGGFHEHHHHHGGGGGHEFHHHHHHHHHGGGGGGGHHHGHHHHGHHGGGGGHHGHGGGGHGGGGGGGGGGFFFFFFFABAAA
@M02197:102:000000000-ALU3V:1:1101:10428:8263 1:N:0:1
TCCCATTCCCATTCCTCCGCTTATTGATATGCTTAAGTTCAGCGGGTAGTCCTACCTGATTTGAGGTCAGAGTCAAAAGGTTTTCTGCCAGAAGGCAAGAAGGGTTCTGAGCGGGCTTGACGCGGAGCAAGGGACAAGACGAAACTTATTACGTCTGTCACGGATGCAAGCGATCCCACTAAGTCATTTGAGGCGAGCCGTGTAACCGGCAGACGCCCATGTCCAAGTCCACGCCAGGTCATAAACCAGACGGGATTGAGATTTCATGACACTCAAACAGGCATGCCTTTCGGAATACCAAAAGGCGCAAGGTGCGTTCAAAGATTCGATGATTCAC
+
BCDDCFFFFFFFGGGGGGGGGGGHHHHHHHHHHHFHHHHHHGHGGGGGGHHHHHHHHHHHHHHHGHHHHHHHGHHHHHHGHHHGHHHHHHHHHHHGHHGHHHFGHHHHGHHHGGCGGHGHHGGGGGGGHHHGGHGGHHGHGFDGFGHHHHHHGHHHGHHHHGHHFGHHHHHGHGGGGGGGGHGHHGGHHGGEGGFCCCFFFGFFFFFHGFGGGFHHGGHHHHFHHHHFGFGGHGHHFHHHGHHFHFGFGHGGHHHGGFHEHFGFEHHHHHGEHHHGHHGGHHHHGHEGGGHEHHHFGGHHHGGGGGHHHHGGGGHGGGGGGGGGGFFFFFFFCCBBA
@M02197:102:000000000-ALU3V:1:1101:26302:8471 1:N:0:1
TCCCATTCCCATTCCTCCGCTTATTGATATGCTTAAGTTCAGCGGGTATTCCTACCTGATCCGAGGTCAACATTCAGAAGTTGGGGGTTTAACGGCTTGGCCGCGCCGCGTACCAGTTGCGAGGTGTTATCTACTACGCAATGGAAGCTGCAGCGTGACCGCCACTAGATTTCGGGGCCGGGCTGACTGGCAGCCCGATCCCCAACACCAAACCCGGGGGTTTGAGGGTTGAAATGACGCTCGAACAGGCATGCCCGCCAGAATACTGGCGGGCGCAATGTGCGTTCAAAGATTCGATGACTCAC
+
3ABCCFFFFFFFGGGGGGGGGGGHHHHGHHGHHHHHGHHHGHHGGGGGHHHHHHHHHHHHHHHGGGGHHGHHGGHHHHHH/<HHGG9GGGHHGGGG;;G;EF/EC@GGC?C6?FG1DF1GC634<#DD9#0<$D:6#7@/@-:GCGB;<BC<F8GAD%EGGFFGGGGGGGCGGGGGFFGGHGFHFGCFFFDCCGEDF/EFGFGFDFEGGGGEGGGGEBGH;HHHHFFHHFGHHGFGEEEFCEEHFFDF3GHFGGGGGFGHHFFGHGGGGGGGGDCGHFGGGGHGGGCGGGGFGFFFFFFFBBAAA
@M02197:102:000000000-ALU3V:1:1101:11568:8608 1:N:0:1
TCCCATTCCCATTCCTCCGCTTATTGATATGCTTAAGTTCAGCGGGTATTCCTACCTGATCCGAGGTCAACCTTGGAAAAATAGACCGAAGGTCGATTGTCCGGCGGCCGTCGCCCAGCACTCCAAAGCGAGATATTTTACTACTACGCTCGAGGCTAGGACGCCGTCGCCGAGGTCTTCAAGGCACGTCCGGCAGCGGACGTTGCCCAATACCAAGCAGAGCTTGAGGGTTGAAATGACGCTCGAACAGGCATGCCCTCCGGAATACCAGAGGGCGCAATGTGCGTTCAAAGATTCGATGATTCAC
+
AAAAAFFFBDFDGGBGGGCAEE0FAEGD3AFGFDGHHH2GGGFECEEEEHHGH2BGDFHFHHGGGGCHFEEHCGFGHHHHHHHHHFFE>A>?1B@/CGFGG?;EE@<B>B4C/AAFCCGG9BFFFA?FBCB@?EHH0FDFDFBFHHHFG.BCGCC@GGFCF@C?GCC@@3FHFGG1BC?FBG??EFFBFEE@>@C@GEHG@@FEFFE5HGFF?9BFGFGFB1:FAGFFFFB2FHHGBE/9EB//FFBHG1BB0/////E/0GGDFBFFCHCGCGEEG13DAAE?FGFBA33EEB1FCB@FD@11AA>
@M02197:102:000000000-ALU3V:1:1101:11242:8838 1:N:0:1
TCCCATTCCCATTCCTCCGCTTATTGATATGCTTAAGTTCAGCGGGTATCCCTACCTGATCCGAGGTCAAGAGTGTAAAAATGTACTTTTGGACGTCGTCGTTCTGAGTGCAAAGCGCGAGATGTACTGCGCTCCGAAATCAATACGCCGGCTGCCAATTGTTTTGAGGCGAGTCTACGCGCAGAGGCGAGACAAACACCCAACACCAAGCAAGGCTTGAAGGTACAAATGACGCTCGAACAGGCATGCCCCATGGAATACCAAGGGGCGCAATGTGCGTTCAAAGATTCGATGATTCAC
+
CCCCCFFFFFFFGGGGGGGGGGGHHHHHHHHHHHHHHHHHGHGGGGEEHHHHHHHHHHHHHHHGGGGHHHEHHFGGHHHHHHHHHHHHHHFGGHGFEGFFGGGHGHGGHHHHHFFHGGGFGFGHGHHHHHGGCGGHGDGHHHGGFGEFGHGGHHGHHHHHHDGGHGGGHGGHHGGGGGGGHHHGGFGGHHGHHFGGFFFFHFEFFGHHHHHFHGGFFHGHHGHHGHHG19GGGGHGGHFHHGHHGHGGEAGHF5FHHHGHGHHHGGGGEGHHHGGFGHGGGGGGGCGGFFFFFFFA@ABA
@M02197:102:000000000-ALU3V:1:1101:6131:9077 1:N:0:1
TCCCATTCCCATTCCTCCGCTTATTGATATGCTTAAGTTCAGCGGGTATTCCTACCTGATCCGAGGTCAACCTTTGGAAAATTGGGGGGTTTTACGGCAAGAGTCCCTCCGGATCCCAGTGCGAGACGTAAAGTTACTACGAAAAGGAGGCGCCGGGCGGGTCCGCCACTACCTTTGAGGGCCTACATCAGCTGTAGGGCCCCAACACCAAGCAGAGCTTGAGGGTTGAAATGACGCTCGAACAGGCATGCCCGCCAGAATGCTGGCGGGCGCAATGTGCGTTCAAAGATTCGATGTTTCAC
+
AAA3AFF5BDFFGFFGGFGGGGGDFGHHGHGHHFHHHHHHFHHGGGGEHHGHHHHHEGHHHHCGGGGHHFE1?GGG:HD@G<<DGFG+GDGG-<HFGCCD;<;<H:GH/CE-;8BGG:GFGE@;4;GG-F?A*FG;;G:9;$D;/:,*EA-.;9:@;#==6:@A=BFB?BFFFGEBEEEF?ADABF1FGB?FFBFFB<:F?EGDFFF?DF>AAF1B?BFG/AFCGD>1B(HFGFBEFFFBHGF@1EC0>///A11BGF21F/EA/AEA0CGHHDHEEE0F1CFGGGGGGCC>1DCB3?A1A>
@M02197:102:000000000-ALU3V:1:1101:20691:9013 1:N:0:1
TCCCATTCCCATTCCTCCGCTTATTGATATGCTTAAGTTCAGCGGGTATTCCTACCTGATCCGAGGTCAACATTCAGAAGTTGGGGGTTTAACGGCTTGGCCGCGCCGCGTACCAGTTGCGAGGTTTTATCTACTACGCATGGGAAGCTGCAGCGTGACCGCCACTAGATTTCGGGGCCGGGCTGACTGGCAGCCCGATCCCCAACACCAAGCCCGGGGGTTTGAGGGTTGAAATGACGCTCGAACAGGCATGCCCGCCAGAATACTGGCGGGCGCAATGTGCGTTCAAAGATTCGATGATTCAC
+
BBABAFFFFFFFGGGGGGGGGGGHHHHHHHHHHHF5DGHHFGHGGGGGHHHHHHHGHHGHHHHGGGGHHHHHHHHGHGFH<<HHGGGGG;<<<GGG:GEGFH;E#9>0C/#0AF9GD;G.C2%F#-/ACB0D#D6/H?29##CB5G:;#(9#;49.-#=F.FB0CB;C99FFBCGD??FDFFC0HCCFAE?CAAADAA/GGGFBFF9FD?>#CCDCGGFFHFHDAGHHFFFHGE?GGFEFDDABHGBF3AHGGGGGHBHHGGHHHGGGEAFEEEHHFHCEGGFGGGGGFGGGGBFFFFFFBAAA?
@M02197:102:000000000-ALU3V:1:1101:6840:9157 1:N:0:1
TCCCATTCCCATTCCTCCGCTTATTGATATGCTTAAGTTCAGCGGGTATTCCTACCTGATCCGAGGTCAACATTCAGAAGTTGGGGGTTTAACGGCTTGGCCGCGCCGCGTACAAGTTGCGAGGGTTTTATTACTACGCAATGGAAGCTGCCGCGAGCCCGCCACTAGATTTCGGGGCCGGCTTGCCGCAAGGGCTCGCCGATCCCCAACACCAAACCCGAGGGCTTGAGGGTTGAAATGACGCTCGAACAGGCATGCCCGCCAGAATACTGGCGGGCGCAATGTGCGTTCAAAGATTCGATGACTCAC
+
AAAB@FDFFFFFGGGGFFGGGGGFHHHHFHFHHHFFGHFHGHGGGEEGHGHHHHHHGHHHGHAA?FGGGDG33EGHBH5B5DFHGG:GG-<8GG6G/EG8;G/#<>B/@52>/#1$121$C#A5/#@;)9#,#9//-3*?)2/9/.#.9BF#--.9-#;A>=A/999F9;;;?39ACGGEGEDCCGFC9GC<<5EFFGCFF7#GGGF8F/FAA?FCGD;GBF??9GCEAFE9:HFGFFBEE/AB?1@333F@31GE>>0?BGEHHFGGBGGFA2GEAGFFFHCCFGHGCCGGGGEGGBFFFFFFA@AAA
@M02197:102:000000000-ALU3V:1:1101:21876:9232 1:N:0:1
TCCCATTCCCATTCCTCCGCTTATTGATATGCTTAAGTTCAGCGGGTATCCCTACCTGATCCGAGGTCAACCTTTGAAAGAGTTTAACGGCCACGACCGCCCGCACTCCAAAGCGAATATGTATCACAACGCTTAGAGACGGACAGCTCGGCCGGAGACTTCAAGGCGCGCGGGAGCCGCGACGCCCAACACCAAGCGAGGCTTGAGTGGCGAAATGACGCTCGAACAGGCATGCCCTTCAGAATACCAAAGGGCGCAATGTGCGTTCAAAGATTCGATGATTCAC
+
BBBBBFFFFFFFGFGGGGGGGGFH55FGGHCHHHHGHGHHHCHFEGGGHHHHGHHHHGFHHHHGGGEHHGHHHHHEHFFFFGFHHEFH?FGGGGGGGGGGGGGGGGGFHHGHFHGGFGGGH2FGHHGHHGFG8GGGHGAFGFGCGGHFGFGGGGHGG=CFFGGGGFG@BCGFDCCBAEFFEDFGEFFGGDBFGGECEGHFHFFFHHGFCEFHHD>:GGFGHFFHFGFFFFFGCACBFFFGHHHGDGBHHHEEGECFBGHEEAFACFGG3DFECF1BBFFBFAA1AA
@M02197:102:000000000-ALU3V:1:1101:23555:9435 1:N:0:1
TCCCATTCCCATTCCTCCGCTTATTGATATGCTTAAGTTCAGCGGGTATTCCTACCTGATCCGAGGTCAACATTCAGAAGTTGGGGGTTTAACGGCTTGGCCGCGCCGCGTACCAGTTGCGGGGGTTTTACTACTACGCAATGGAAGCTGCAGCGAGACCGCCACTAGATTTCGGGGCCGGCTTGCCGCAAGGGCTCGCCGATCCCCAACACCAAACCCGAGGGCTTGAGGGTTGAAATGACGCTCGAACAGGCATGCCCGCCAGAATACTGGCGGGCGCAATGTGCGTTCAAAGATTCGATGACTCAC
+
CCCCCFFFFFFFGGGGGGGGGGGHHHHBHHHHHHHHHHHHHHHGGGGGHHHHGHHHHGHHHHHGGGGGHHHHHHHGHEBGHHHHGG9GGGH<;G:GG;GGEG@/CCG;CCD8DG9H9=G6C-CD99CF:5D88D$;HGCAD9HHG9F:$0C*CFG-A-DG?AADGFFGEFFFFGFFFAFEFC;@=DFCCHGECDEAECBCADEGFFE:GF:EDFF?CFG;FHFBFHHGHGHGGABFGBBEF0DG?FGG3B4GHGCEECGGHFHGHHHGHGGGGEGGGFBBHHGGGGHFFCGFFGGGGFCDFBFFB@BBB
@M02197:102:000000000-ALU3V:1:1101:9846:9389 1:N:0:1
TCCCATTCCCATTCCTCCGCTTATTGATATGCTTAAGTTCAGCGGGTATTCCTACCTGATCCGAGGTCAACCTTTGGAAAATTGGGGGGTTTTACGGCAAGAGTCCCTCCGGATCCCAGTGCGAGACGTAAAGTTACTACGCAAAGGAGGCTCCGGGAGGGTCCGCCACTACCTTTGAGGGCCTACATCAGCTGTAGGGCCCCAACACCAAGCAGAGCTTGAGGGTTGAAATGACGCTCGAACAGGCATGCCCGCCAGAATGCTGGCGGGCGCAATGTGCGTTCAAAGATTCGATGATTCAC
+
CDCDDFFFFFFFGGGGGGGGGGGHHHHHHHHHHHHHGHFHHHHGGGFGGHHHHHHHHHHGHHHGGGGHHHHHHHHGHHHHH<<HHHGGGCCG9HHGG9GGGHE<HHH<GGGGGGGGGGGGGGGGGGGGGGGGGGGGGGGGG7FF9FFFEFF:FFFFFFFFAAGGFFHHFHGGFFHGHHGHHFGHHHGFFFHHHHGFFFFFFFFFFFFFEEHHHGFGEFFFFGGGBHHFHGAGGGGCGHGHHHFGHGB2CGGGFHHGHHGHGGFGGGFGGGGHHHHGGGGHGGGGGGGGGGCFFFFFFBBBBB
@M02197:102:000000000-ALU3V:1:1101:16519:9606 1:N:0:1
TCCCATTCCCATTCCTCCGCTTATAGATATGCTTAAGTTCAGCGGGTATCCCTACCTGATCCGAGGTCAAGTCATGAAATTGCTTGCTGGACGCTGATCCGCCGGGGCTCCAAGAAGCGCAAATGTGCTGCGCGAGAAGCCGACGAGACCGCTGCCAATGACTTTGAGGCGAGTCCGCGCACGGAGGCGGGACAGACGCCCAACACCAAGCAGAGCTTGAGGGTGTAAATGACGCTCGAACAGGCATGCCCCACGGAATACCGAGGGGCGCAATGTGCGTTCAAAGATTCGATGATTCA
+
BCCBBFFFFFFFGGGGGGGGGGGGHHHHHHHHHFHGHHHHGGHGGGGGHHHHHHHHHHHHHHHGGGGHHHGHGHHHHHHHHHHHHHHHHHHHGGGGGHGHHGGGGGGGGHGHHHGHHHGGGGFHHHHHHHHGGGFGGGDFHGGGHGGGGGGGHGGGHHHHGGGGHGGGGGHGGGGFFFGFGGHGGGGGHHHHGGGGGHGHGFHFFGHHHHGHGHHFFHHGGHHHHHHHFGGGGGHHGHHFHHFEFHGGFFCGHHHHHGGGDGGHGGGEGHHHFEFFGFGGGCGGFGGFFFFFFFBBBBB
@M02197:102:000000000-ALU3V:1:1101:17966:9692 1:N:0:1
TCCCATTCCCATTCCTCCGCTTATTGATATGCTTAAGTTCAGCGGGTATCCCTACCTGATCCGAGGTCAACCTTTGAAAGAGTTTAACGGCCACGACCGCCCGCACTCCAAAGCGAATATGTATCACAACGCTTAGAGACGGACAGCTCGGCCGGAGACTTCAAGGCGCGCGGGAGCCGCGACGCCCAACACCAAGCGAGGCTTGAGTGGCGAAATGACGCTCGAACAGGCATGCCCTTCGGAATACCAAAGGGCGCAATGTGCGTTCAAAGATTCGATGACTCAC
+
A3AABFFFFFFFG66FFGCEGGEFGFFFHHHGFHHHFGFGFEGA2EGEFFFGHFFHFHGHHFHDGG923FB5CGGBGDEB3GGGGHHDF>EEEE?EEGCGGGEEBFDGHFCFCGFFBFFFHHGHGGGFHGFC?FGGHGGGFFGFCEG@GGGGD@CCD0HHHFGGFGGCBGCCECCCGCCCEGEEEGGA:F>GGGF>AHHGHFHHEHFBFF0BF@>EFFEEFC/DB%A@1FFFFGEEFEEF2FHGF/BHFGEGGCCGFFHAAE0F1D3FBEGEGGFFFFFFFA@AA?
@M02197:102:000000000-ALU3V:1:1101:25392:9765 1:N:0:1
TCCCATTCCCATTCCTCCGCTTATTGATATGCTTAAGTTCAGCGGGTATTCCTACCTGATCCGAGGTCAACATTCAGAAGTTGGGGGTTTAACGGCTTGGCCGCGCCGCGTACCAGTTGCGGGGTGTTATCTACTACGCAATGGAAGCTGCAGCGTGACCGCCACTAGATTTCGGGGCCGGGCTGACTGGCAGCCCGATCCCCAACACCAAACCCGGGGGTTTGAGGGTTGAAATGACGCTCGAACAGGCATGCCCGCCAGAATACTGGCGGGCGCAATGTGCGTTCAAAGATTCGATGATTCAC
+
CDCCCFFFFFFFGGGGGGGGGGGHHHHHHHHHHHHHHHGHHHHGGGGGHHHHHHHHHHHHHHHGGGGHHHHHHHHHGHHH;/HHGGGEEGHFHGGGG/EAGG/E@CF@38C7GG)BF:1%9.<C<-DD0;G<FB;5G?2<58B96GF9<GB:GF@:C%GGFFDBFFGGGGGGBDDFCGGGGHHHFCFFHE?FFDFGGGGGFHF:HFDGDGFADEFGGGGGF@DHGFFFGHHHHFGGGGGFGEHGFGBGBCBGGGGGHHHHHHHGHGCGGGGGGGHHHHGGGGHGGGGGGGGGGFFFFFFFBCBCC
@M02197:102:000000000-ALU3V:1:1101:19020:9852 1:N:0:1
TCCCATTCCCATTCCTCCGCTTATTGATATGCTTAAGTTCAGCGGGTATTCCTACCTGATCCGAGGTCAACATTCAGAAGTTGGGGGTTTAACGGCTTGGCCGCGCCCCGTACCAGTTGCGAGGTGTTATCTACTACACAATGGAAGCTGCAGCGTGACCGCCACTAGATTCCGGGGCCGGGCTGACTGGCAGCCCGATCCCCAACACCAAACCCGGGGGTTTGAGGGTTGAAATGACGCTCGAACAGGCATGCCCGCCAGAATACTGGCGGGCGCAATGTGCGTTCAAAGATTCGATGACTCAC
+
AA?A3DFFFFBFFGGGFFGGGGGHFBHFFEGFGFHFFF5AGBGGGGGGHHHHHGGHHG35DFHGGGGFHEFHGHHGBGHF;<FFCE9GE-HEHDE/;;E;F<09/>*#4C5@@F%9?;1#A/@D.##A6HH0<E89G#@/51G.$0;..$;##:9;#.=9..@@DGGFFGFFGA@B;C?CCB?BAHFGC.99D.A.B;.CAGHGGCECDEACAEB@A<CFBFAHGGFGFB>2FF?GFFDF6EHGF9GF1HBEE/EEF1DFFHHCHGGGEEE0??HGBFEGECFFDFCGGDE11CFD3FFFA1AA1
@M02197:102:000000000-ALU3V:1:1101:10782:10084 1:N:0:1
TCCCATTCCCATTCCTCCGCTTATTGATATGCTTAAGTTCAGCGGGTATTCCTACCTGATCCGAGGTCAACATTCAGAAGTTGGGGGTTTAACGGCTTGGCCGCGCCGCGTACCAGTTGCGAGGTGTTATCTACTACGCAATGGAAGCTGCAGCGTGACCGCCACTAGATTTCGGGGCCGGGCTGACTGGCAGCCCGATCCCCAACACCAAACCCGGGGGTTTGAGGGTTGAAATGACGCTCGAACAGGCATGCCCGCCAGAATACTGGCGGGCGCAATGTGCGTTCAAAGATTCGATGATTCAC
+
AABCCFFFFFFFGGGGGGGGGGGHHHHHHHGHHHHHHHFGHGHGGGGGHHHHHHHHHHHGHHHGGGGHGHGHHHGHHHGH;<HHGC7B@9H0HG:GG;?EFGECDF:352/6?+$?DDB692AC:$D6GGDD8$;#D/.//5G405GEE0-:F8CA#'9FC?D?BFB9090C?GCGGGBGHGBDD?BFHGGFC9A?.AECCFFA?B3GDEFFDEFGFBFF3CF/9:CG:?9FFFE?FF>1?1D3DBF3F1?/0ECGHGGHHFFHHE2EE2GGGFHGCHEEGGHGBGGGCGGGGFBFD5D5AA?AA
@M02197:102:000000000-ALU3V:1:1101:13591:10064 1:N:0:1
TCCCATTCCCATTCCTCCGCTTATTGATATGCTTAAGTTCAGCGGGTAATCCTACCTGATTTGAGATCTAATCTAAAAGTAGACTAAGCTAGATTAGGAGCTTCCTAGTTCAAACCCGGCTCTAACCGAAGTTAGATTCCTCAGCGAATAGTCTATTACGCCAAGTCAATCCGAAAGTTCGAATATGGATGCTAATGTATTACGAATGAGCTCGGGTAAGGAGCAACACTCAGAATCCAAGCTCCTCTCTAATCACTAAGAAAAGAGAGGGTTGAAGAATTCATGACACTCAAACAGGCATACTCCTCGGAATACCAAGGAGTGCAAGATGCGTTCAAAGATTCGATGACTCAC
+
ABBBCFFFFFFFGGGGGGGGGGGHHHHHHHHHFHHHHHHFHHHGGGGGGHHHHHHHHHCGHHHHGHHHHHHHHGHHHGHHGHFHHGHHHHHEHHHHHHHHHHHHHHHFHHHHHGHGGFGGGGHHBHHGGGHFHHHHHHHHGHHFHHHHGHFHHHHGHBGGGHHGHGHGGHHHGHHHHHHHHHFGHHHHHGHHHHHHHFGHHHHHHHGHFCFGFHHHHHHFHHFEHHHHEGHHHHHGGHHHHFHGGFHDGHHG4HGBFHHHHHHHHHHHGHHHHHHHHGHGFHFFGFHHFHCHHHHHGHFHHHGGGGGHGHHHHHHHHHHHHHHHHGHGGCGHGGGGGGGCGGFFFFFFFCCBBB
@M02197:102:000000000-ALU3V:1:1101:16090:10205 1:N:0:1
TCCCATTCCCATTCCTCCGCTTATTGATATGCTTAAGTTCAGCGGGTATTCCTACCTGATCCGAGGTCAACCTGAAAAAAATTAGGGGTTGGACCGACCCGGAAGGACCTTGCAACTCGATACGTGCTCCCGAAAGAACTCGTTGTATCGAGGGTCCCACGGACGCCGTCATTACTTTTGAGAACCAGTTGGTCCGAAAACCGACTGCGTTCCAATGCCACCCACGGGGGGTGAGGAAGGATAATGACGCTCGAACAGGTATGCCCTTCGGAATACCAAAGGGCGCATTGTGCGTTCAAAGATTCGATGACTCAC
+
BCCCCFFFFFFFGGGGGGGGGGGHHHHHHHHHGFHHHHHHHHHGGGGGHHHHHHHHHHHHHHHGGGGHBGHHHHHFHHHGGHHHEFAFFFGGHHH:FGGGGGGGGGHHHHHFHHFHHHGHHFGGHHHGHGGGGFFGGHHFHGHGFGFHHGHGGGGHHHHHGCGGCAFGGGGGGGGGGGHHHFHFGHFGFGFGDFFFFGFFGGGGFFGFFHHHHHHFHFGFGGGFGGGGHHHHHGHHHHHHHGHHGGGGGHEGGHHHHHHHHFFA?FCGHHHHHHGC5FFGGGGGHFFGGGGGGGGGGFGGGGGFFFFFFFCCBAA
@M02197:102:000000000-ALU3V:1:1101:18624:10357 1:N:0:1
TCCCATTCCCATTCCTCCGCTTATTGATATGCTTAAGTTCAGCGGGTATTCCTACCTGATCCGAGGTCAACATTCAGAAGTTGGGGGTTTAACGGCTTGGCCGCGCCGCGTACCAGTTGCGAGGTGTTATCTACTACGCAATGGAAGCTGCAGCGTGACCGCCACTAGATTTCGGGGCCGGGCTGACTGGCAGCCCGATCCCCAACACCAAACCCGGGGGTTTGAGGGTTGAAATGACGCTCGAACAGGCATGCCCGCCAGAATACTGGCGGGCGCAATGTGCGTTCAAAGATTCGATGACTCAC
+
CCCCCFFFFFFFGGGGGGGGGGFHHHHHFHHHHGHGHHHHGHHGGGGGHGHGGGHHHGHHHHHGGGGHGHHHHHHGHHHH<+HHGGGGG:G<HG;G;;GGFF@D<CFF?9//AE1G<&19D@CC<.BC9HFFGHH<HC9FC70CCFFCGF9/G0G?A;GFEAGFBGGGF?FGFGGGDCFGHHGBGCCFHEFGCDEFF?EGGGE7FFFGD7FAGGGGEGFFFEHGHGHF;;FDHHFGGEEFEEBGHHHHFHHGGCGGHHFGHHHHHFGGGGGGGDGHHHGGGGHGGFGCGGGGBFFFFFFFA@BBB
@M02197:102:000000000-ALU3V:1:1101:12132:10376 1:N:0:1
TCCCATTCCCATTCCTCCGCTTATTGATATGCTTAAGTTCAGCGGGTATCCCTACCTGATCCGAGGTCAACCTTGGAAAAATAGACCGAAGGTCGATTGTCCGGCGGCCGTCGCCCAGCACTCCAAAGCGAGATATTTTACTACTACGCTCGAGGCTAGGACGCCGTCGCCGAGGTCTTCAAGGCCCGTCCGGCAGCGGACGTTGCCCAATACCAAGCAGAGCTTGAGGGTTGAAATGACGCTCGAACAGGCATGCCCTCCGGAATACCAGAGGGCGCAATGTGCGTTCAAAGATTCGATGATTCAC
+
BCCCCFFFFFFFGGFGGGGGGGGHHHCHCHHGHGHGHHHHHGHGGGGGHHHHHHHGHHHHHHHGGGGGHFHHHHHHHHHHH:HHHGHGGGGGGHGGGHGHHHEEEEDCGFGGFGGGGHFHHHHHHHEHHGGGGGFHHHHHHHHHHHGGGGGGGGGGGGGGGGGGGGCGGGGHGHHFFHFHHGFFFFGGGGGHGGGGGGHHGHGHGFHGFHGFGGHHHHHHHHGFGHHGHHHHHHHHGGGGFFGEHHHHGHHHHGGGGCGFHHHHHFFGHHHGGGGGHGHHGGGGHGGGCGCGGGFFBFFFFFBBBAB
@M02197:102:000000000-ALU3V:1:1101:25612:10497 1:N:0:1
TCCCATTCCCATTCCTCCGCTTATTGATATGCTTAAGTTCAGCGGGTATTCCTACCTGATCCGAGGTCAACATTCAGAAGTTGGGGGTTTAACGGCTTGGCCGCGCCGCGTACCAGTTGCGGGGGTTTTACTACTACGCAATGGAAGCTGCAGCGAGACCGCCACTAGATTTCGGGGCCGGCTTGCCGCAAGGGCTCGCCGATCCCCAACACCAAACCCGAGGGCTTGAGGGTTGAAAGGACGCTCGAACAGGCATGCCCGCCAGAATACTGGCGGGCGCAATGTGCGTTCAAAGATTCGATGATTCAC
+
AAAB?FFFFFFFGGGGGGGGGGGFHHHHFFHHHHHHHGGHHHHGFCEGHFHHHHHHHHHHHGHCGGGHHBGHFHHHHHHHGHHHGG9EE9HH<EF/G)993G?E#95(D@@C@9DF3;G%@#@D//<EED6<8G879D3:38;CC5GEF09#:#A4-6DGG?B?DF99B?FFFB@BCD@BE::6BEFFEHFEE.<<:@GGEDCGGGGD?FFADC?AGFGH:HGHGF0FGEEFF/B:F?#?1?AF19FE@FHHCB2/ECGEHFFHHHHCHGGGGGEE2EBGHHGGGFAFFBF5GGFFF4FFFDFFBAABB
@M02197:102:000000000-ALU3V:1:1101:9917:10514 1:N:0:1
TCCCATTCCCATTCCTCCGCTTATTGATATGCTTAAGTTCAGCGGGTAATCCTGCCTGATTTGAGGTCTAATCTAAAGGTAGACTAAGCTAGATTAGTAGCTTCCTAGTTCAAACACGGCTCTAACCGAAGTTAGATTCCTCAGCGAATAGTCTATTACGCCAAGTCAATCCGAAATTCGAATATGGATGCTAATGTATTACGAATGAGCTCGTATTAGGAGCAACACTCAGAATCCAAACTCCTCTCAATTCACTAAGAAAAGGGAGGGTTGAAGAATTCATGACACTCAAACAGACATACTCTTCGGAATACCAAAGAGTGCAAGATGCGTTCAAAGATTCGATGACTCAC
+
BBBBBFFFFFFFGGGGGG?EFGGHHHHHHHHGHHHFHGCGHHHGGGGGHHHHHHHHHHHHHGHHGHHHHHHHHHHHFGFHHHHHHHHHHHHHHHHGGHHHHHHHHHHHHEHHHGHHHGGGGGHHGHFGFGGGHGBGFHHHHHEGHGHHHGGGHFHHHHHFFGGHHHHGHHHHGFDCHHHGHFHHHHHHGGFHGHHHHHHHHHHHHHHGHGHHHHHHGGHHHGEHGGHHGBFHHGFFGHHHECFGGFFBHHFFHHGHHHHHGHHGGHHGHHHHHHHHGF5FHHFHGDFGGHHGHHHHFHGD5FGGGGHHHHHGHHGHHHHHGHHHHHGGGDHFGGGGGGGGGBFFFFFFAAAA?
@M02197:102:000000000-ALU3V:1:1101:10620:10558 1:N:0:1
TCCCATTCCCATTCCTCCGCTTATTGATATGCTTAAGTTCAGCGGGTATTCCTACCTGATCCGAGGTCAACATTCAGAAGTTGGGGGTTTAACGGCTTGGCCGCGCCGCGTACCAGTTGCGAGGTGTTATCTACTACGCAATGGAAGCTGCAGCGTGACCGCCACTAGATTTCGGGGCCGGGCTGACTGGCAGCCCGATCCCCAACACCAAACCCAGGGGTTTGAGGGTTGAAATGACGCTCAAACAGGCATGCCCTCTGGAATACCAGAGGGCGCAATGTGCGTTCAAAGATTCGATGACTCAC
+
ACCCBFFFFFFFGGGGGGGGGGGHHGHHHHGGHHHGEGHHHHHGGGGFHHHHGFHHHHHHHHHGGGGHHHHHHHHHGHHHHHHHGG-GG:F;;GG:G;CGCH?E0CF/<C@6CF11?8;9G:<3>..C700=DDF;E88;@2G;F<:GHFFGFHGAEDGGFAHGFHHHHGGGGGGGGDFDEHHHHGFHGEGGGFFFFGGGGFG?HFHGGGFFGHF%GGGH;HHGHFHH<HHHHHGCGGHGHHHHGHHHHHHGGGGFHFFGHHHHHHFFHGGGGGHHHHEEECHGGGGGFGGGCFFFFFFFBBBBB
@M02197:102:000000000-ALU3V:1:1101:9901:10528 1:N:0:1
TCCCATTCCCATTCCTCCGCTTATTGATATGCTTAAGTTCAGCGGGTAATCCTGCCTGATTTGAGGTCTAATCTAAAGGTAGACTAAGCTAGATTAGTAGCTTCCTAGTTCAAACACGGCTCTAACCGAAGTTAGATTCCTCAGCGAATAGTCTATTACGCCAAGTCAATCCGAAATTCGAATATGGATGCTAATGTATTACGAATGAGCTCGTATTAGGAGCAACACTCAGAATCCAAACTCCTCTCAATTCACTAAGAAAAGGGAGGGTTGAAGAATTCATGACACTCAAACAGACATACTCTTCGGAATACCAAAGAGTGCAAGATGCGTTCAAAGATTCGATGACTCAC
+
BCCCCFFFFFFFGGGGGGGGGGGHHHHHBGHHHHHHHHHHCFHGGGGGHHHHHHHHHHHHHHGHGHHGHHHHHHHHHFEDGFHHHHHHHHHHHHHHHHHHHGHHHEFGGHHHHHHHHFGGGGHFHHHFHGGGHHFHHHHHHHHHHHGDFGFFFHFHHHGGGCGHHHFFGHHHFGDGHFHHGEHHHHHFHHFHHHHHHHGHHHHHHHHGGHGFH;HEHHHGHHHHH8B?CBFFHHFEGEHHEHGHGFGBHGFHGDDHHHHHHHHGGHFGFHHHHGHHHFGEHHHHHHFGHGHHHHHHHHHGDHGGGGHHHHHHHGHGHFHGHHGHHHGFGGGGGGFGGGGFGBFFFFFFBBAAB
@M02197:102:000000000-ALU3V:1:1101:12009:10667 1:N:0:1
TCCCATTCCCATTCCTCCGCTTATTGATATGCTTAAGTTCAGCGGGTATCCCTACCTGATCCGAGGTCAACCTTAGAAATGGGGTTGTTTTACGGCGTAGCCTCCCGAACACCCTTTAGCGAATAGTTTCCACAACGCTTAGGGGACAGAAGACCCAGCCGGTCGATTTGAGGCACGCGGCGGACCGCGTTGCCCAATACCAAGCGAGGCTTGAGTGGTGAAATGACGCTCGAACAGGCATGCCCCCCGGAATACCAGGGGGCGCAATGTGCGTTCAAAGATTCGATGACTCAC
+
ABBBBFFFFFFFGGGGGGGGGGGHGB5GBGHHH5FGFHHGFHFGGCAABGHFHGHFDDGHHHGGGGGFHFHGHHFFHHFAGHHGGCEGHHFHHGDFFFFFFFDFHFFGGG/GGFHHHBGFFGFGGFHHHHGHGHGFFFGGFHHGGFFFGHFFHHHGHHHFFGFDFFGGFFFGFFEFFFGGGGGFGGFGFFGGGHHHHHGGGGGFE?FGHHHHHHHHHH;HHHHGGDCFFHGHHH:HGHHGGGGGGGGGHHHHHHHGGGGGGGGHHHHGGFGHGGGGGGGGGGFFFFFFFCCBCC
@M02197:102:000000000-ALU3V:1:1101:4839:10853 1:N:0:1
TCCCATTCCCATTCCTCCGCTTATTGATATGCTTAAGTTCAGCGGGTAGTCCTACCTGATTTGAGGTCAGAGTCAAAAGGTTTTCTGCCAGAAGGCAAGAAGGGTTCTGAGCGGGCTTGACGCGGAGCAAGGGACAAGACGAAACTTATTACGTCTGTCACGGATGCAAGCGATCCCACTAAGTCATTTGAGGCGAGCCGTGTAACCGGCAGACGCCCATGTCCAAGTCCACGCCAGGTCATAAACCAGACGGGATTGAGATTTCATGACACTCAAACAGGCATGCCTTTCGGAATACCAAAAGGCGCAAGGTGCGTTCAAAGATTCGATGACTCAC
+
ABBBBFFFFBFFGGFFGBECGGGHHHHHHHHGHHHGHGHHHHHGGGAAFFGGHHHHFHFHHHHHGHHHFHHHFHHHHGHGGHHGHEHHHHHHHHEHHFFGGHGGHHHHHHHEFGGGFGGHHGCGBBFFHHHEDHGGHHHFGGFGGHHHHGHGFHHHGHGFCGD?DC/CHGEGG?EG0HHFFHGGGBFGHECE@ED@?GGHHHFGFGFFHGGGFEBHHHHHHFFEHGFFFE?GGDHHHGFHGFHGFHFAEGGFHEGFHEHFHHGHHFFFGGGFFHHDFGFGF1B1HGA0AEFFHHHFFGHHHGGGF?GBFCGGGGFFGFFGGGFGFCFFF5FFBBAAA
@M02197:102:000000000-ALU3V:1:1101:7955:10884 1:N:0:1
TCCCATTCCCATTCCTCCGCTTATTGATATGCTTAAGTTCAGCGGGTAGTCCTACCTGATTTGAGGTCAGAGTCAAAAGGTTTTCTGCCAGAAGGCAAGAAGGGTTCTGAGCGGGCTTGACGCGGAGCAAGGGACAAGACGAAACTTATTACGTCTGTCACGGATGCAAGCGATCCCACTAAGTCATTTGAGGCGAGCCGTGTAACCGGCAGACGCCCATGTCCAAGTCCACGCCAGGTCATAAACCAGACGGGATTGAGATTTCATGACACTCAAACAGGCATGCCTTTCGGAATACCAAAAGGCGCAAGGTGCGTTCAAAGATTCGATGATTCAC
+
BAAB3FFF5FFFGGGGGGGGGGGHHGHHHHHGHHHHGGHHHCHGFGGGGHHHHHHHHGHHHHHHGHHHGFGFGGHHHHHGGHHGHHHGFHHGHHHHGFFBHHHG1FGHHFFFFFG5GHGHHGGGGGFFHHC0DHGFHGGFDFDGGHGHGFHHGCGHE0EGGGGGCCBEGF.CFEAHGBFHGGGFFFGFHFFEGEACDFGHFHGGGFGHHGGFFEG?;BGGF3HB:HHEE>?BGGGHGHHFFEHGFGF1FGGHBHHFBHHHHHHFHHHHGD5FFHHHHHHHGGHEHHEFGGHHHHGHGGFG3GGGEAHHFGGGGGHGGFFGGGCGGFFFFFFFBBABB
@M02197:102:000000000-ALU3V:1:1101:21842:10846 1:N:0:1
TCCCATTCCCATTCCTCCGCTTATTGATATGCTTAAGTTCAGCGGGTATTCCTACCTGATCCGAGGTCAACCTTTGGAAAATTGGGGGGTTTTACGGCAAGAGTCCCTCCGGATCCCAGTGCGAGACGTAAAGTTACTACGCAAAGGAGGCTCCGGGAGGGTCCGCCACTACCTTTGAGGGCCTACATCAGCTGTAGGGCCCCAACACCAAGCAGAGCTTGAGGGTTGAAATGACGCTCGAACAGGAATGCCCGCCAGAATGCTGGCGGGCGCAATGTGCGTTCAAAGATTCGATGACTCAC
+
CCCDCFFFFFFFGGGGGGGGGGGHHHHHHHHHHHHHHHHGHHHGGGGGHHHHHHHHHHHHHHHGGGGHHHHHHHHG:GHHHHHHHHGGGDCGGHHGGGGGGGH<GHH<HGGGGGCGG;GFGGGGGGG99GGGGGGGGG;GG8FF:FF9FFFFFFFFF9FFFBFFGGFFFGFHHHHFHHGGHFHHHHHFFHGHHHHFGGGGGHFGHGHGHGHGHGHHHHHFGHGHFHHHHHHGGGGGFHGGHHGHHHHHGGGGGHHHHGHHHGGGGGGGGGDHHGHGGGGHGGGGGFGGGGFFFFFFFCBBAC
@M02197:102:000000000-ALU3V:1:1101:14417:11079 1:N:0:1
TCCCATTCCCATTCCTCCGCTTATTGATATGCTTAAGTTCAGCGGGTAGTCCTACCTGATCTGAGGTCTATCACAAGAGCCCGCTCGCAGAGCGAGGGCGGTTTCAAGGAAGCCTGCCGTCCCAAGGTCGAGCGATACATATCACGCAGGACAAAGGGCCGCAAGGCCACCGATGCATTTGAGGCGAGCCCGGCAAGGGGCAACACCCAAGTCCGACCCCCCCGTGCAGGACACGAGGGGACGAAAGCTGACGTGACACTCAGACAGGCATTCCCTCCGGAATACCAGAGGGTGCAAGGTGCGTTCAAAGATTCGATGATTCAC
+
111>ADFFD1D1FFGGGGGGGGGHHHHHHHHHHHHHHHHHHHGGGGGGFHHBGHHHHHHH1GFHHGGHDAG2F21BA>C00//>>/>/>>EF0>E@?/1@CC/EB;22FC<F@=FC0@9?//.G09<9;>#<3:C@E/:C0GA0@;B9/;/FF99/>@.@//F9?FA9B9:3FBB/9;;///--A-=;@@;=@-9@-EFB-A:;;-BBB;-#/9;--;/>/>;@9F1B10:9F/?$/E?AF/B%1HF/B/B>122BB1A1FDBHFGFGA00/?A//E0FGEF1B1F00GGGAD1BFG0EA0111GEFGFACEC@331331>AAA
@M02197:102:000000000-ALU3V:1:1101:21724:11104 1:N:0:1
TCCCATTCCCATTCCTCCGCTTATTGATATGCTTAAGTTCAGCGGGTATTCCTACCTGATCCGAGGTCAACATTCAGAAGTTGGGGGTTTAACGGCTTGGCCGCGCCGCGGACCAGTTGCGTGGTGTTATCTACTACGAATTGGAAGCTGCAGCGTGACCGCCACTAGATTTCGGGGCCGGGCTGACTGGCAGCCCGATCCCCAACACCAAACCCGGGGGTTTGAGGGTTGAAATGACGCTCGAACAGGCATGCCCGCCAGAATACTGGCGGGCGCAATGTGCGTTCAAAGATTCGATGATTCAC
+
CCCBCFFFFFFFGGGGGGGGGGGHHHGHHHGHHHHHHHHHHHHGGGGGHHHHHHHHHHHHHHHGGGGHGHHHHGGHHHHHH<HGG-G>8/H/;GG6G(E:FGE9BG6@6-#./81CFG1G@#A555;78FD89:#D47#<##:GF;/::0C6BGF/3-AC9?CGG0B0EFFFFCFFA<>GHGEHFCCFFA.@9AED@//FFF?#;?/GD<?A<</GGGGH<GBHGGHHE?>FEGEA1B1GFAFBB3@BEGGE?E?GGG5FF5CFEEEECGGGECHHHHCEECHGGGGGGBE4GFFFFFFFBBAAB
@M02197:102:000000000-ALU3V:1:1101:20787:11192 1:N:0:1
TCCCATTCCCATTCCTCCGCTTATTGATATGCTTAAGTTCAGCGGGTATTCCTACCTGATCCGAGGTCAACATTCAGAAGTTGGGGGTTTAACGGCTTGGCCGCGCCGCGTACCAGTTGCGAGGTGTTATCTACTACACAATGGAAGCTGCAGCGTGACCGCCACTAGATTTCGGGGCCGGGCTGACTGGCAGCCCGATCCCCAACACCAAACCCGGGGGTTTGAGGGTTGAAATGACGCTCGAACAGGCATGCCCGCCAGAATACTGGCGGGCGCAATGTGCGTTCAAAGATTCGATGATTCAC
+
BBCBCFFFFFFFGGGGGGGGGGGHHGHHGHHHHHHHHHHHHGHGGGFGHHHHHHHHHHHHHGHGGGGHGHHHGHHHHHHHH<HGGG9GG:H<HGGG;;FD9G?FC/DD9G//C:9GG;B:C3@+./<49.BH5G/00#2?@7FFB-HE;HGFH97EDGGFCGGGFGFGFBGFCDGGGGFGHHGHGGFGHGGGCGGFEA<GGHHGGGHGFDFECEGGGGGGHFGHHGHGHFHHHGGGGFGHHDHGFEHHHHHGGGGGEHGHFHHHHGGGGGGGGGHHHHGGFGHGGGGGGFGGGFFFFFFBBBBB@
@M02197:102:000000000-ALU3V:1:1101:22491:11198 1:N:0:1
TCCCATTCCCATTCCTCCGCTTATTGATATGCTTAAGTTCAGCGGGTATTCCTACCTGATCCGAGGTCAACATTCAGAAGTTGGGGGTTTAACGGCTTGGCCGCGCCGCGTACCAGTTGCGAGGTGTTATCTACTACGCAATGGAAGCTGCAGCGTGACCGCCACTAGATTTCGGGGCCGGGCTGACTGGCAGCCCGATCCCCAACACCAAACCCGGGGGTTTGAGGGTTGAAATGACGCTCGAACAGGCATGCCCGCCAGAATACTGGCGGGCGCAATGTGCGTTCAAAGATTCGATGATTCAC
+
BBBBCFFFFFFFGGGGGGGGGGGHHHHHHHHHHHHHHHHHHHHGGGGGHHHGHHHHHHHHHHHGGGGHHHHHHHHHHHHH<<HHGG9G:GH<HG;;G;E8HHGG/<D?C6#3CG11=?DF?+.(;=0<DGF<<H8:B85F96H:F<B#7CC#GC-#;-GF?FDADFFBFFGGGDCDACBGGCBHGHHHHFGGFGFF=?GFDFF:FF/D?C?7DEFGGGGF:GGEEGGG<HHHHFBE?FGFAGHF33FBFFG@GGGGHHFGHFGHHGGGGGGGGGFHHHGGEGHGGGGGGGGGGFFFFFFFCCCBA
@M02197:102:000000000-ALU3V:1:1101:17595:11152 1:N:0:1
TCCCATTCCCATTCCTCCGCTTATTGATATGCTTAAGTTCAGCGGGTATCCCTACCTGATCCGAGGTCAACCTTAGAAATGGGGTTGTTTTACGGCGTAGCCTCCCGAACACCCTTTAGCGAATAGTTTCCACAACGCTTAGGGGACAGAAGACCCAGCCGGTCGATTTGAGGCACGCGGCGGACCGCGTTGCCCAATACCAAGCGAGGCTTGAGTGGTGAAATGACGCTCGAACAGGCATGCCCCCCGGAATACCAGGGGGCGCAATGTGCGTTCAAAGATTCGATGACTCAC
+
CCCCCFFFFFFFGGGGGGGGGGGHHGFFHHHHHHHHHHHHHHHGGGGGHHHHHHHHHHHHHHHGGGGHHHHHHHGHHHHHHHHGFGGFHHHHHGGGGGGGGHHHHGGGGGGHGGHHHHHHGGGGGHHHHHHHHGHGGGGGFHHHGFGGGFHHHHHHHGHGGGGGGFGGGGGGGGGGGGGGGGGGGGGGGGGGGHHGHHGGGHGGGHHGHHHHHHHGHHHGHHHGGGGGHHGHHFHHHHGHFGGGGGGHHHHHHHHGGGGGGGGHHFHGGGGHGGGGGGGFGGFFFFFFFBA@B?
@M02197:102:000000000-ALU3V:1:1101:16092:11459 1:N:0:1
TCCCATTCCCATTCCTCCGCTTATTGATATGCTTAAGTTCAGCGGGTATTCCTACCTGATCCGAGGTCAACATTCAGAAGTTGGGGGTTTAACGGCTTGGCCGCGCCGCGAACCAGTTGCGAGGTTTTATCTACTACGCAATGGAAGCTGCAGCGTGACCGCCACTAGATTTCGGGGCCGGGCTGACTGGCAGCCCGATCCCCAACACCAAACCCGGGGGTTTGAGGGTTGAAATGACGCTCGAACAGGCATGCCCGCCAGAATACTGGCGGGCGCAATGTGCGTTCAAAGATTCGATGATTCAC
+
BAA@BFFFFFFFGGGGGGGGGGGGHHHHHHHGHHHGHHHHHHHGGGGGHHHHHHHHHHHHHHHGGGGHHHHHHHHHHHGHG*HHG9GEE;H<HGG::GG;GH7G&DCBB1-#;89,?/1/@/C,0#DDB:9H<EH;GC9GG9:HF<HH<HH;FHG.9DEGGGGCG0BFFFFFBGCFFFGDGF00GCFBGFE.ADFF;AEGGGFBDFF?D>E7GCFGGFGFHCEF8GHF<HFHFFFF1FFBEE>HFHHGFGB/CE?CHHGGHGHGCECGGGGGGGHGFGEEEGGCGCGGGGGGGFFFFFFFAAAAA
@M02197:102:000000000-ALU3V:1:1101:22146:11554 1:N:0:1
TCCCATTCCCATTCCTCCGCTTATTGATATGCTTAAGTTCAGCGGGTATTCCTACCTGATCCGAGGTCAACATTCAGAAGTTGGGGGTTTAACGGCTTGGCCGCGCCGCGGACCAGGTGCGAGGTGTTATCTACTACGCAATGGAAGCTGCAGCGTGCCCGCCACTAGATTTCGGGGCCGGGCTGACTGGCAGCCCGATCCCCAACACCAAACCCGGGGGTTTGAGGGTTGAAATGACGCTCGAACAGGCATGCCCGCCAGAATACTGGCGGGCGCAATGTGCGTTCAAAGATTCGATGATTCAC
+
AAABCFFFFFFFGGGGGGGGGGGHHHHHGHHHHGHHHHHHHHHGGGGGHFHHHHHHHHHHHHHGGGGHGHGGHHGHGHHH<0HHGGGF;G:;;GGGGG@9G</E/<C@7@#0/91F/3>B;1@C#/<@:FG9$0:.CDG?D3G:$:.C.:0#;F?9##BFE;:CDBGCCBDFCD@DFACFGG11AHFFHFGFAD?4F?ECCGF2<#/GDDFE6?DCCDEF:B/=0AF?8BD4HHGFE0;BDDDGBFHG3GB?@EEEGEFBHHHGF22CGGE2CGBHHHGGEDHGGGCGGGGGGFFD5FFD>33BA
@M02197:102:000000000-ALU3V:1:1101:6727:11594 1:N:0:1
TCCCATTCCCATTCCTCCGCTTATTGATATGCTTAAGTTCAGCGGGTATTCCTACCTGATCCGAGGTCAACATTCAGAAGTTGGGGGTTTAACGGCTTGGCCGCGCCGCGTACCAGTTGCGAGGTGTTATCTACTACGCAATGGAAGCTGCAGCGTGACCGCCACTAGATTTCGGGGCCGGGCTGACTGGCAGCCCGATCCCCAACACCAAACCCGGGGGTTTGAGGGTTGAAATGACGCTCGAACAGGCATGCCCGCCAGAATACTGGCGGGCGCAATGTGCGTTCAAAGATTCGATGATTCAC
+
AABAAFFFFFFFGGGGGGGGGFGHHHGHGHGFHHHGGHHHHHFFGGGGGHHHHHHHHHGGFGFGGGGHHHHGHHHGBHHHH)HGG9GG::H<HGGGG;C9FH#9BC7#CC6DG71F@/F<C6GC9CDF4GG:9;F8FAF<69HF0.C;.#C6CGG?ADGBEGFBFFGFE;FGFGGCDDFFFHHHHGFFFEEFA@ADEDECDFFFDFEGFFFFGDDED@FF:B??0EGGGG9FGF9GEFGFGE4FFHGHFHFGGGGCEGHHHHHHHGGGGGGECGFGFHGFFGHGGGGGGGFGGFFFFFFFA?3AA
@M02197:102:000000000-ALU3V:1:1101:28291:11637 1:N:0:1
TCCCATTCCCATTCCTCCGCTTATTGATATGCTTAAGTTCAGCGGGTATCCCTACCTGATCCGAGGTCAACCTTTGAAAGAGTTTAACGGCCACGACCGCCCGCACTCCAAAGCGAATATGTATCACAACGCTTAGAGACGGACAGCTCGGCCGGAGACTTCAAGGCGCGCGGGAGCCGCGACGCCCAACACCAAGCGAGGCTTGAGTGGCGAAATGACGCTCGAACAGGCATGCCCTTCGGAATACCAAAGGGCGCAATGTGCGTTCAAAGATTCGATGATTCAC
+
ABBBBFFFFFFFGGGGGGGGGGGHGHHHHHHFHGHHHHHHHHHGCGEGHFHHHHHHHHGFHHHGGGGHFHHHGHHHFFHEGHHHHHGGGCFGGGGCGGGGGGGGGGGFFHHDHHGGGGGGFHEHGHHHHGFCFFFHHEHHFFFGGGHHHGGGGHHGGGHHHHGGGGGGGGGGGGGGGG?CFE?AEHHGGEHGGHFFFHHGHFHHGHGGFGHG5FHDGGGEHAEGGEFHHGHHGEBFCGGHFHHHHGFHGHGGGEEHHGHGEGGHGGGGGGGGGGFBFFFFFA@BBA
@M02197:102:000000000-ALU3V:1:1101:25502:11682 1:N:0:1
TCCCATTCCCATTCCTCCGCTTATTGATATGCTTAAGTTCAGCGGGTATTCCTACCTGATCCGAGGTCAACATTCAGAAGTTGGGGGTTTAACGGCTTGGCCGCGCCGCGTACCAGGTGCGTGGGGTTATCTACTACGCAAGGGAAGCTGCAGCGTGACCGCCACTAGATTTCGGGGCCGGGCTGACTGGCAGCCCGATCCCCAACACCAAACCCGGGGGTTTGAGGGTTGAAATGACGCTCGAACAGGCATGCCCGCCAGAATGCTGGCGGGCGCAATGTGCGTTCAAAGATTCGATGATTCAC
+
CCDCCFFFFFFFGGGGGGGGGGGHHHHHHHHHHHHHHHHHHHHGGGGGHHHHHHHHHHHHHHHGGGGHHHHHHHHHHHHHH0HHGGGEEG<<<GGG;;?9FHECBC6@@@@FFF%?/31$9#<A#.0<$8G;;H$8GD89@#;CC6:C$CG;FFG.<ADB?GGFFFGGGFGGGGGFFCGGHHDDG<FBHGGCDDGGFDEGGGGDFF/EGDFEGGGGGGFFFGHH:GHHHHGHHHGGFGFBHGHGHHEHHHH@GGGGHHGHHHGHGGGGGGGGGGHHHHGGEGHGGGGGGGGGGFFFFFFFCCCBC
@M02197:102:000000000-ALU3V:1:1101:18450:11757 1:N:0:1
TCCCATTCCCATTCCTCCGCTTATTGATATGCTTAAGTTCAGCGGGTATCCCTACCTGATCCGAGGTCAACCTTTGAAAGAGTTTAACGGCCACGACCGCCCGCACTCCAAAGCGAATATGTATCACAACGCTTAGAGACGGACAGCTCGGCCGGAGACTTCAGGGCGCGCGGGAGCCGCTACGCCCAACACCAAGCGAGGCTTGAGTGGCGAAATGACGCTCGAACAGGCATGCCCTTCGGAATACCAAAGGGCGCAATGTGCGTTCAAAGATTCGATGATTCAC
+
BBBBAFFF5DDFGGDFGFGGGGGHHHHHFHHHHHHGHHGHHGHGGGGGGHHHHHHHHHEHHHHGGGGHHHHHHHHHHHHFHFGGFHHHGGDEGGGGFGGGGGGGGGGHHHHGGHGGGGGHHHHHHHHHHGGGGGGHHHHHGGHHGGHFHGGGGHGHHHHGGGGFGGFGGGGGGGFFGGFGFFGHFEEGHFFGGGGGGHHGHHHHHGGGGGEGGHHGGGEGFA1HGHHHHHFHGGGGFGGGHHHHHHGHHG?GGEGGHHHGGFGHGGCGGGGGGGFFFFFFFBABBA
@M02197:102:000000000-ALU3V:1:1101:8194:11753 1:N:0:1
TCCCATTCCCATTCCTCCGCTTATTGATATGCTTAAGTTCAGCGGGTATTCCTACCTGATCCGAGGTCAACATTCAGAAGTTGGGGGTTTAACGGCTTGGCCGCGCCGCGTACCAGTTGCGAGGTGTTATCTACTACGCAGTGGAAGCTGCAGCGGGACCGCCACTAGATTTCGGGGCCGGGCTGACTGGCAGCCCGATCCCCATCACCAAACCCGGGGGTTTGAGGGTTGAAATGACGCTCGAAAAGGCATACCCGCCAGCATACTGGCGGGCGCAATGTGCGTTCAAAGATTCGATGACTAAC
+
BBB@AFFFFFBFBAGGGGGGCEFHGHFHBFFHHFBGHHHFH5FEEE2EFGHHHGFFHFCHFHHGEGEFHFHFHHHGHFFF-HH7E7EEE-<H.FE-E9/93E/##>#:B'A#9<%31<8/C7CC<5G9FH*FB9HBDA7.##0/;7#C.0:C99.,;-;C.@0CCGF:6BFG;C<.@.1<<@?DF<GGBF<>>/A5B/>/A9A2$A9FAE<E?>A/B/BGFFHGGEB1DF99B:+//B/B#1;$@$@B@@1>//A//AB222B11A//A0AA0A11GHE0A011FBE3GGEA1CB333DB>11A>
@M02197:102:000000000-ALU3V:1:1101:7829:11853 1:N:0:1
TCCCATTCCCATTCCTCCGCTTATTGATATGCTTAAGTTCAGCGGGTAGTCCTACCTGATTTGAGGTCAGAGTCAAAAGGTTTTCTGCCAGAAGGCAAGAAGGGTTCTGAGCGGGCTTGACGCGGAGCAAGGGACAAGACGAAACTTATTACGTCTGTCACGGATGCAAGCGATCCCACTAAGTCATTTGAGGCGAGCCGTGTAACCGGCAGACGCCCATGTCCAAGTCCACGCCAGGTCATAAACCAGACGGGATTGAGATTTCATGACACTCAAACAGGCATGCCTTTCGGAATACCAAAAGGCGCAAGGTGCGTTCAAAGATTCGATGACTCAC
+
BBBBBFFFFFFFGGGGGGGGGGGHHCFHHHHGHHHHHHHHGHGGGGGGFFHHHHGHHHHHHHHHGGHHHHHHGFGEHGHGGHHGHHFHHHGHFHFEHHGHHHHGFGHHGHHGGGGGGHGHGGGGGBFGGHHGGGGGHGHGGGCDGGHHHHHHGHHHGHHHHFHEHHHHHGHGGGHGGGGGHGGFFGFFGGGGGGGGGGGHHHGFFGFGHFGGGGFEHHHGFFFHHHGGFFFFFGHHHHHHHGHHHGGHGHGGHHGHGHGGHGHHFHHHHDGF5HHHGHFFHGF1EEGCGGGFHHHHGGHHCGGGGGHHHHGGGGHGGGGGFGGGFFFFFFFFBBBAB
@M02197:102:000000000-ALU3V:1:1101:20756:11866 1:N:0:1
TCCCATTCCCATTCCTCCGTTTATTGATATGCTTAAGTTCAGCGGGTATCCCTACCTGATCCGAGGTCAACCTTGGAAAAATAGACCGAAGGTCGATTGTCCGGCGGCCGTCGCCCAGCACTCCAAAGCGAGATATTTTACTACTACGCTCGAGGCTAGGACGCCGTCGCCGAGGTCTTCAAGGCACGTCCGGCAGCGGACGTTGCCCAATACCAAGCAGAGCTTGAGGGTTGAAATGACGCTCGAACAGGCATGCCCTCCGGAATACCAGAGGGCGCAATGTGCGTTCAAAGATTCGATGACTCAC
+
CCCCBFFFFFFFGGGGGGGGGGHHHHHHHHHHHHHHHHHHHHHGGGGGHHHHHHHHHHHHHHHGGGGHHHHHHHHHHHHHHHHHHHHGGGGGHHGGGHGHHHGGGGGGGFFGGGGGGHHHHHHHGHHGHGGGGGHHHHHHHHHHHHHGGGGGGGGGGGGGGGGGGGGGGGGHHHHHHHHHHHHHFFGGGGGHGGGGGGHHGHFHHGHHHHHGGGHHHHHHHHHHHHHGHHHHHHHHGGGGGHHGHHFHHHHHHGGGGGGGHHHHHHHHHHHGGGGGHHHHGGGGHGGGGGGGGGGFFFFFFFBCCCC
@M02197:102:000000000-ALU3V:1:1101:24416:11865 1:N:0:1
TCCCATTCCCATTCCTCGCTTATTGATATGCTTAAGTTCAGCGGGTATCCCTACCTGATCCGAGGTCAACCTTTGAAAGAGTTTAACGGCCACGACCGCCCGCACTCCAAAGCGAATATGTATCACAACGCTTAGAGACGGACAGCTCGGCCGGAGACTTCAAGGCGCGCGGGAGCCGCGACGCCCAACACCAAGCGAGGCTTGAGTGGCGAAATGACGCTCGAACAGGCATGCCCTTCGGAATACCAAAGGGCGCAATGTGCGTTCAAAGATTCGATGACTCAC
+
AABACFFFFFFFGGGGGGGGGGHHHHHHHHGHHHHGFHHHHHGGGGGHHBHHHGHHHHHHHHGGGGHGHHHHHHHHHGGHHG;HHHHGEGGGGGFGGGGGGGGGGGHHFHHHHGGGGGHHFHFHHHHHGGGGGGHHHGHGGGGGGHHHGGGGHHHGGFHHHGGGGGGGGGGGGGGGFGGFFGHFGFFHFGGFHGFGHGGFFHHHHGGGGHHFFHFFFGGHHGHHHHHHHHHGGGGGGGFHHHHGHFHHHGEFGGHFFHEFE2HGGGGFGGGGFFBFFFFFBCCCC
@M02197:102:000000000-ALU3V:1:1101:21485:12040 1:N:0:1
TCCCATTCCCATTCCTCCGCTTATTGATATGCTTAAGTTCAGCGGGTATTCCTACCTGATCCGAGGTCAACCTTTGGAAAATTGGGGGGTTTTACGGCAAGAGTCCCTCCGGATCCCAGTGCGAGACGTAAAGTTACTACGCAAAGGAGGCTCCGGGAGGGTCCGCCACTACCTTTGAGGGCCTACATCAGCTGTAGGGCCCCAACACCAAGCAGAGCTTGAGGGTTGAAATGACGCTCGAACAGGCATGCCCGCCAGAATGCTGGCGGGCGCAATGTGCGTTCAAAGATTCGATGATTCAC
+
BCCCCFFFFFFFGGGGGGGGGGGHHHFHHHHHHHHHHHHHHHHGGGGGHHHHHGHHHHHHHHHGGGGHHHHHHHHH:FHHH<<HHHGG9GGG;HHGGGGGGHH<HHG<HGGGG;GGGGG;GGG:GGGGGGG:GGG;GG;GGFFFFFFFF:FFFFFFFFFFFFFFFFFFFFFHHFFGHFFFFFGFGHHGHGHFHFHHGFFGGFFFFFFFHGGFFHFFHHHFGHFFGGEFGFFFFFFFHEDHFFFFFHHGEGFGGHHGHGGHHGGGGGGGGGGHHHHGGGGGGGGGGGFGGGFFFFFFFCCCCC
@M02197:102:000000000-ALU3V:1:1101:21475:12054 1:N:0:1
TCCCATTCCCATTCCTCCGCTTATTGATATGCTTAAGTTCAGCGGGTATTCCTACCTGATCCGAGGTCAACCTTTGGAAAATTGGGGGGTTTTACGGCAAGAGCCCCTCCGGATCCCAGTGCGAGACGTAAAGTTACTACGCAAAGGAGGCTCCGGGAGGGTCCGCCACTACCTTTGAGGGCCTACATCAGCTGTAGGGCCCCAACACCAAGCAGGGCTTGAGGGTTGAAATGACGCTCGAACAGGCATGCCCGCCAGAATGCTGGCGGGCGCAATGTGCGTTCAAAGATTCGATGATTCAC
+
BBAA?FBBFBFFGGGGGGGGGGGHHHGHHHGHHHHHHHHHGHHGGGGGHHHHHHHHHHHHHHHGCGGHHHHHHHHH3FGF&G<HHGGGGGGGC::C3D?@7;@#C0C;FFGCD:GB8FGGGG?99-;A/C;AFBB-F.00+2DBBFF.AF.9F:FBB5BB6FFFCGFDDFBFB7F5//.<1F1;FFFFBFBFGABHCC/BGHCFEFBCFHHGBFF#EE8EFFEGFFHGGGA/EB//;ADDHHBGFHABEE?CEEFDFEHGA/E/E0?GGCEF1FGE0E0GFFGGGGFGFCFC3FBFD1AA?A
@M02197:102:000000000-ALU3V:1:1101:10939:12072 1:N:0:1
TCCCATTCCCATTCCTCCGCTTATTGATATGCTTAAGTTCAGCGGGTAGTCCTACCTGATTTGAGGTCAGAGTCAAAAGGTTTTCTGCCAGAAGGCAAGAAGGGTTCTGAGCGGGCTTGACGCGGAGCAAGGGACAAGACGAAACTTATTACGTCTGTCACGGATGCAAGTGATCCCACTAAGTCATTTGAGGCGAGCCGTGTAACCGGCATACGCCCATGTCCAAGTCCACGCCAGGTCATAAACCAGACGGGATTGAGATTTCATGACACTCAAACAGGCATGCCTTTCGGAATACCAAAAGGCGCAAGGTGCATGCAAAGATTCGATGATTCAC
+
BABBBFFFFFFFGGGGFGGGGGGFFHHHHHCBBGCHDGHHHHFGCEF?FGDFFHGHGGHHHGHHGHHG3GBEDAGBGHH?3FGFGFGGFFFHFGHEFHGFHGHG1G1FEFG://EF/HGHHGGCGCDDC:GGGHEGHHHF7CCDGH9FHGFHE<GHGHHHHGDGGGHB9HGHH;HHFFGGGGFB1FBFGFGF8A9B?DCBDAFFBFBBGF?#9AB;EFFFFFB>FFFFBFFFD4F?=FB219FGFF/B>//101D2FD21FHFDB222A11FFA1GF1F1F0BA/0//BA0A2D2100FGF0A0001B1HFA113331E33FA111133B33AA1>>
@M02197:102:000000000-ALU3V:1:1101:12941:12117 1:N:0:1
TCCCATTCCCATTCCTCCGCTTATTGATATGCTTAAGTTCAGCGGGTATCCCTACCTGATCCGAGGTCAACCTTAGAAATGGGGTTGTTTTACGGCGTAGCCTCCCGAACACCCTTTAGCGAATAGTTTCCACAACGCTTAGGGGACAGAAGACCCAGCCGGTCGATTTGAGGCACGCGGCGGACCGCGTTGCCCAATACCAAGCGAGGCTTGAGTGGTGAAATGACGCTCGAACAGGCATGCCCCCCGGAATACCAGGGGGCGCAATGTGCGTTCAAAGATTCGATGATTCAC
+
BBBBBFFFBFFFGGGGGGGGGGGHHHHHHHHHHHGHHHHHGHHGGGGGHHHHHHHHHHHHHHHGGGGHHHHHHHGHHHHHFFHGEFBEEHHHHGGGGGGGGFHHHGFGCEGHGGGHHHFFGGGGFFFFGHHHHGHGGGGGGHHHGGGGFGFHGHGHHHEFGGGGGGGGGGFFFFGGGGGGGGGGGGGGGGGGFGHHHHGGGGGGFFFFFFHGHHHHHHHHHHHGGGGGHEGHHHHHGGHHGGGGGFEHFFHGHHHGGGGEFGGHHHFGGGGFGFGGGGGEEGFFFFFBF3@AAA
@M02197:102:000000000-ALU3V:1:1101:10542:12154 1:N:0:1
TCCCATTCCCATTCCTCCGCTTATTGATTTGCTTAAGTTCAGCGGGTATCCCTACCTGATCCGAGGTCAACCTTGGAAAAATAGACCGAAGGTCGATTGTCCGGCGGCCGTCGCCCAGCACTCCAAAGCGAGATATTTTACTACTACGCTCGAGGCTAGGACGCCGTCGCCGAGGTCTTCAAGGCACGTCCGGCAGCGGACGTTGCCCAATACCAAGCAGAGCTTGAGGGTTGAAATGACGCTCGAACAGGCATGCCCTCCGGAATACCATAGGGCGCAATGTGCGTTCAAAGATTCGATGATTCAC
+
AABCBFFFFFFFGGGGGGGGGGGGHHHHHHHHHHHHHHHHHHHGGGGGHGHHHHHHHHHHHHHGGGGHHHHHHHHHHHHHHHHHHHHGGGGGFGGGGHGHHHGGGGGGGGCFGFGGGHHHHHGHHHGHGDFGGGHHHHGHHGHHFHHDFEGGGGGGGGGGGGGGGF?GGGGHHHHFEFHHGFHHFEFDFEEFFGGFGGGHGHGGHHHHGHFGGHHHHHHHGGHGHHHGHHGFHHHHGGGGGHHGHHHHHGHHHGGGGGGGHGHFHGFHGHFGGGGGHFHHGGGGHGGGGGGGGGGFFFFFFFCCCCC
@M02197:102:000000000-ALU3V:1:1101:22230:12124 1:N:0:1
TCCCATTCCCATTCCTCCGCTTATTGATATGCTTAAGTTCAGCGGGTATCCCTACCTGATCCGAGGTCAAGAGTGTAAAAATGTACTTTTGGACGTCGTCGTTATGAGTGCAAAGCGCGAGATGTACTGCGCTCCGAAATCAATACGCCGGCTGCCAATTGTTTTAAGGCGAGTCTACACGCGGAGGCGAGACAAAACACCCAACACCAAGCAGAGCTTGAAGGTACAAATGACGCTCGAACAGGCATGCCCCATGGAATACCAAGGGGCGCAATGTGCGTTCAAAGATTCGATGACTCAC
+
AABBBFFFFFFFGGGGGGGGGGGHHHGHHHHHHHHHHHHHHHHGGGGGGGHHHHHHHHHHHHHGGGGHHGHHHFGHHHHHHHHHHHGHHHHGHHGGGGGGGGGHHHHHHFHHHHHHGGGGGGGHHHHHHHGGGGHHGHHHHHHHHHHGGGGGHHHHHHHHHHHHHHHHHGHHHHGHGGGGGGHGGGGHGHHHHHHGFFFGHHGHGHGHHHHHHHGHHHHHHHHHHHHHGHGGGGGHHGHHHHHHHHHGGEGHHHHGHHHHHHHCHGGGGGHHHHGGGGHGGGGGGGGGGFFFFFFFBBAAB
@M02197:102:000000000-ALU3V:1:1101:15577:12240 1:N:0:1
TCCCATTCCCATTCCTCCGCTTATTGATATGCTTAAGTTCAGCGGGTATCCCTACCTGATCCGAGGTCAACCTTGTTGGGGCGGCCGTGAGGCCTGTTTTAACGGCTCGAGGCGAGTCGTCGGACGTGAGAGGGACCGGGGTCCGACTTTCTGCTACGCCCGGCGGGTCTCGTGACTCTGCCGACTGTTTCGGGGCGCGCCGCGGCACGGAGGCCGCGGCGTCGCCCCTCGCCAAGCTGGGCTTGATGGTTGTAATGACGCTCGAACAGGCATGCCCCCCGGAATGCCGAGGGGCGCAATGTGCGTTCAAAGATTCGATGACTCAC
+
BBABAFFFFFFFGGGGGGGGGGGHHHFFGHFFHHFHHHHHCGHGGGGGHHEHFEGF3FCGHHHCGGGFHHHHHHHHHHHGCGGGGFEGGF?GGGHGHHHHHGHGGGGGA//;A<9A-/-D.EA;;9/B:B;/>A..EDADF-.C/#/;/;A;//9.B.-@B@=-ABF89>.884B9/;9BB?BBF:01@;/9;.B1@9#9#*39?5'BFF';B6B4-6@/-#;F5A;#3CHCH/H;H9<GG6H<::GDFFHFHFHD?DCCHHCHHGFFFGAHCGGGGGGHFFFEE2DEGHGEECEBFFGGGEEEF5GGGFFCGGFFFFFFFA>3>A
@M02197:102:000000000-ALU3V:1:1101:21648:12059 1:N:0:1
TCCCATTCCCATTCCTCCGCTTATTGATATGCTTAAGTTCAGCGGGTATTCCTACCTGATCCGAGGTCAACATTCAGAAGTTGGGGGTTTAACGGCTTGGCCGCGCCGCGTACACGTTGCGGGGTTTTATTCACTACGCAATGGAAGCTGCGGCTTGACCGCCACTAGATTTCGGGGCCGGGCTGACTGGCAGCCCGATCCCCAACACCAAACCCGGGGGTTTGAGGGTTGAAATGACGCTCGAACAGGCATGCCCGCCAGAATACTGGCGGGCGCAATGTGCGTTCAAAGATTCGATGATTCA
+
A3AABFFFFFFFGGGGGGGGGGGHHHGHHHHHGGGHHHHHHGHGGGGGHHHBHHHFHBGHGHHGGGGHFHEHGEGDGH;HD)FECG7/>EEH<?EE9-/?BGE?C384BDC5C+#3#FA,?->9##/B/9##B:8:8?5?8.FEBFF.6/F#0;$..AAFDFC;D;BFEA;:/?CADFCDFC=0<0G9FFAF@<AD</C@CFFFD??ADEAF?>DCFGFDF;HFFGHHGDBGDBF/A?EB/AFFB1BCBFE>/CGGGHHHHDGBEA/GGGEGGGHFFF0AAE1GGDDFGGGFF1FFFDF?AAAA
@M02197:102:000000000-ALU3V:1:1101:24967:12316 1:N:0:1
TCCCATTCCCATTCCTCCGCTTATTGATATGCTTAAGTTCAGCGGGTATCCCTACCTGATCCGAGGTCAAGTCATGAAATTGCTTGCTGGACGCTGATCCGCCGGGGCTCCGAGAAGCGCAAATGTGCTGCGCGAGAAGCCGACGAGACCGCTGCCAATGACTTTGAGGCGAGTCCGCGCACGGAGGCGGGACAGACGCCCAACACCAAGCAGAGCTTGAGGGTGTAAATGACGCTCGAACAGGCATGCCCCACGGAATACCAAGGGGCGCAATGTGCGTTCAAAGATTCGATGACTCAC
+
BBBACFFFFFFFGGGGGGGGGGGHHGHHHHHHHHGHHHHHH5GGGGGGHHHHHHHHHHHHHHHGGGGHHHHGHH:HHHHHHHHHHGHHHGHHEGEF;<HHHGGGGGGGGHGGGGGGFHGGGGGHF;HHGHHGGGGGGGEGHGGGCCGGGGGGGGGGGFGHGGGGHFFGGGGCCFFFFFFGHGHGGGFFGHHGFFEEEFGEEFGG;GHHGBFFCGHHHHHHGHH9HGBGCBEABGHEGHHHH<HHHGEEGGGGHHHHHGHHFFFHGFGGGHHGHEAFGGGGGGGGGGGGFFFFBFFBBABB
@M02197:102:000000000-ALU3V:1:1101:27521:12796 1:N:0:1
TCCCATTCCCATTCCTCCGCTTATTGATATGCTTAAGTTCAGCGGGTATCCCTACCTGATCCGAGGTCAACCTTTGAAAGAGTTTAACGGCCACGACCGCCCGCACTCCAAAGCGAATATGTATCACAACGCTTAGAGACGGACAGCTCGGCCGGAGACTTCAAGGCGCGCGGGAGCCGCGACGCCCAACACCAAGCGAGGCTTGAGTGGCGAAATGACGCTCGAACAGGCATGCCCTTCGGAATACCAAAGGGCGCAATGTGCGTTCAAAGATTCGATGATTCAC
+
BCCCBFFFFFFFGGGGGGGGGGGHHHHHFGFHHHHHHHHHHHHGGGGGHHHHHHHHHHHHHHHGGGGHHHHGHHHHHHHHHHHHHHHHGFEFGGCEGCCGGGGGGGGHHHGHHHGCGGGHHFGHHHHHHGGGGGGGHFHHGGGGGGHHGGGGGHHGHGGGGGGGGCEGFGGGGFFFGFGFFFGHGHFGHGHGGHGGGHHGHHFHHHGGFFHHHHHGGGGGFHFHFGFHHGHHGGGFEFFHHH:HHHHHHGGGGGEFGBG?GGGHGCGGCGGFFFFFFFFFFBBBBB
@M02197:102:000000000-ALU3V:1:1101:19290:12920 1:N:0:1
TCCCATTCCCATTCCTCCGCTTATTGATATGCTTAAGTTCAGCGGGTATCCCTACCTGATCCGAGGTCAACCTTGGAAAAATAGACCGAAGGTCGATTGTCCGGCGGCCGTCGCCCAGCACTCCAAAGCGAGATATTTTACTACTACGCTCGAGGCTAGGACGCCGTCGCCGAGGTCTTCAAGGCACGTCCGGCAGCGGACGTTGCCCAATACCAAGCAGAGCTTGAGGGTTGAAATGACGCTCGAACAGGCATGCCCTCCGGAATACCAGAGGGCGCAATGTGCGTTCAAAGATTCGATGACTCAC
+
DCCDDFFFFFFFGGGGGGGGGGGHHHHHHHHHHHHHHHHHHHHGGGGGHHHHHHHHHHHGHHHGGGGHHGHHGHHGHGHHHHHHHHHGGGGGHGGGGHGHHHFGGGGGGGGGGGGGGEHHHHHHHHHHGGGGGGHHHHHHHHHHHHHGGGGGGGGFFGGGGGGGGGGGGGGHHHHHHFHHHHFGFFGGFGFHGGGGGGHHGEEHHHGHGHFFGGHHHHHHHGHHHHHGHHHHGFFHGGGGGGHGHHHHHHHHHGGGGGGGHHHHHHCHHHHGGGGGHHHHGEGGFGGGGGGGGGGFFFFFFFCCBBA
@M02197:102:000000000-ALU3V:1:1101:7227:12873 1:N:0:1
TCCCATTCCCATTCCTCCGCTTATTGATATGCTTAAGTTCAGCGGGTAATCTTACCTGATTTGAGGCCAGAAAGGAATACATAAAGAATTATGTATGTGTGTGTTTGTTTGGTAGCAGATGACAAAAGCACAAGATTTTTATGGGTTTGCCTTAACAAAAATCTATGGCTGACACTCATCCACTCATACTTTTAAGGCAAGGTGATACAAAGAGGCTAATCTCATCACCAAGCCCAAGGACCCGTTAAAAGAATTTTTCATAAAAAAAAACCCTTTTAATGGAGATATTCACGACACTCAAACAGGCATGCTCCGAGGAATACCAAGGAGCGCAAGATGCGTTCAAAGATTCGATGATTCAC
+
BBBBBFFFDFFFFGGGGGGGEFGHFFFHFHHHHHHCHDGHFHGGGGGGHHHHHHHGGHHHHHGFEFAFGEFGHGHHHFHHHHGGGHFHGBFHHHHHGHHHHHHGFFFGHHGA?GHHHHFHGHHHFHHFHHHHHHGHHHHGHHHHHHGGFHHHFFHFFGGHHHHHHHGGEFGGFFHHHHFHFHHHGHGBFHHHHHHHGFHHHHFHHFFHHHHHHGHHHGDGHECGGFHHGFGF<CEHHHC?FE/GHHHHGHFHFEHHHFFHHGEEEFCEHGE?FBFBHHHHHHHGHFHFGE?EFHHGGHHHHHGHHGHHHGGGGFHGBHHHHGHHGFGGEECCHBHEEEGHGGGFGGDEGF4FBFFFFABAAA
@M02197:102:000000000-ALU3V:1:1101:11979:13046 1:N:0:1
TCCCATTCCCATTCCTCCGCTTATTGATATGCTTAAGTTCAGCGGGTATTCCTACCTGATCCGAGGTCAACCTTTGGAAAATTGGGGGGTTTTACGGCAAGAGTCCCTCCGGATCCCAGTGCGAGACGTAAAGTTACTACGCAAAGGAGGCTCCGGGAGGGTCCGCCACTACCTTTGAGGGCCTACATCAGCTGTAGGGCCCCAACACCAAGCAGAGCTTGAGGGTTGAAATGACGCTCGAACAGGCATGCCCGCCAGAATGCTGGCGGGCGCAATGTGCGTTCAAAGATTCGATGACTCAC
+
CCCCCFFFFFFFGGGGGGGGGGGHHHHHHHHHHFHHFHHHHHHGGGGGHHHHHHHHHGHHHHHFEGGHHHHHHHHHHGFHHH<HHHGG9GGG:H:GGGGGGHHHGHHHHGGGGGGGGGG/GGGGGGGG/GGGGF:GG/GGG7FCFFFBFDDAFFFFGFFFF?FGGHFFHGFFFFFFGFEFHFHGFGFFFFFGFHGBFFFGGFFFFFFFHHGHFHGFGFGFFHGHFGFFHHGGGGFGGFFFGFGHHFCHGGGGGHHHHDGHHGEGGGGGGGGCFHHGGFGHGGGGGFFGFGBFFFFFFAAAAB
@M02197:102:000000000-ALU3V:1:1101:20429:13349 1:N:0:1
TCCCATTCCCATTCCTCCGCTTATTGATATGCTTAAGTTCAGCGGGTATTCCTACCTGATCCGAGGTCAACATTCAGAAGTTGGGGGTTTAACGGCTTGGCCGCGCCGCGTACCAGTTGCGAGGGTTTTACTACTACGCAATGGAAGCTGCAGCGTGACCGCCACTAGATTTCGGGGCCGGGCTGACTGGCAGCCCGATCCCCAACACCAAACCCGGGGGTTTGAGGGTTGAAATGACGCTCGAACAGGCATGCCCGCCAGAATACTGGCGGGCGCAATGTGCGTTCAAAGATTCGATGACTCAC
+
CCCCDFFFFFFFGGGGGGGGGGGHHHHHGHHHHHHHHHHHHHHGGGGGHHHHHHGHHHHHHHHGGGGHHHHHHHHHHHHHH<HGG8GEFGH<HGGGG;GGG</ECC835C<CD8FFD;F9G6FG8<CEG0GHFH9H8G8GGGEHB;FA.CB:FFC:#8GGFFFFGFFEFFFGGGGGFFFGHHGGHHHGHFFFFGECFDFGCGFBDFCFFFEEGGGGGGGHHHFHHGHH<BGHHGBEFFFFFEEHHHDHHHFCGGGGHFHHHHHHHGGGGGGGGGHHHGGGGGHGGGGGGFGGGFFFFFFFCCBAB
@M02197:102:000000000-ALU3V:1:1101:15959:13358 1:N:0:1
TCCCATTCCCATTCCTCCGCTTATTGATATGCTTAAGTTCAGCGGGTATTCCTACCTGATCCGAGGTCAACATTCAGAAGTTGGGGGTTTAACGGCTTGGCCGCGCCGCGTACCAGTTGCGAGGTGTTATCTACTACGCAATGGAAGCTGCAGCGTGACCGCCACTAGATTTCGGGGCCGGGCTGACTGGCAGCCCGATCCCCAACACCAAACCCGGGGGTTTGAGGGTTGAAATGACGCTCGAACAGGCATGCCCGCCAGAATACTGGCGGGCGCAATGTGCGTTCAAAGATTCGATGACTCAC
+
CCCCCFFFFFFFGGGGGGGGGGGHHGHHGHGHGHHHHHHHHHHGGGEGHHHHHHFGHHHHHHHGGGGHHHHHHHHHHHHH<0HHGGGEE9HFHGG;;;?EH<;:CCF56C76:G(GH;;.?@D/.CDFFGDFGF;<0A?AC:FFF07.:FFCGH?CADEGACGGGFFBGGGFFCGGGGCGHFFFGGGB<EAGGDFFFGFGFFFDFFAGDAE8GGD?EGFBE?AFHGHHHGGHHHEEAGGHEGHHHHHHFFBEGGGEBGFHHHGBFFFGGECGGGCGHHGGGGHGGFFFGGGGGFFFFFFFBAABA
@M02197:102:000000000-ALU3V:1:1101:11832:13421 1:N:0:1
TCCCATTCCCATTCCTCCGCTTATTGATATGCTTAAGTTCAGCGGGTATTCCTACCTGATCCGAGGTCAACATTCAGAAGTTGGGGGTTTAACGGCTTGGCCGCGCCGCGTACCAGTTGCGAGGTGTTATCTACTACGAAATGGGAGCTGCAGCGAGACCGCCACTAGATTTCGGGGCCGGGCTGACTGGCAGCCCGATCCCCAACACCAAACCCGGGGGTTTGAGGGTTGAAATGACGCTCGAACAGGCATGCCCTTCGGAATACCAAAGGGCGCAATGTGCGTTCAAAGATTCGATGATTCAC
+
BBBBAFFFFFFFGGGGGGGGGGGHGB5GFGHCHFGHHFGGHHHGGGEGHHHHHHHFHGHHGHHEFGGGHHHGGHHHHGHHH)HHGG/E8FFHHFE8E9EDB9<E@@D#BCB#>+:ED7GD?01F:#0AG9GFGH97C0$0AC;4#;4,#FB//;<2DDGGEC<AHHGGAGCFCDCDGFFDHFHFGFHEFGGGCBEGGGEDAHGEFFAGFEEEGGCGGGGF:GHGHGHHHHGHHHCGFEGHGGHHHGFFGGFAFA?GDEHHHHHHHHFG3EEGFEGHFHGEE?FCGGFG5GGGGFFFFFFFAABAA
@M02197:102:000000000-ALU3V:1:1101:21275:13481 1:N:0:1
TCCCATTCCCATTCCTCCGCTTATTGATATGCTTAAGTTCAGCGGGTATTCCTACCTGATCCGAGGTCAACATTCAGAAGTTGGGGGTTTAACGGCTTGGCCGCGCCGCGTACCAGTTGCGGGGTGTTATCTACTACGCAATGGAAGCTGCAGCGTGACCGCCACTAGATTTCGGGGCCGGGCTGACTGGCAGCCCGATCCCCAACACCAAACCCGGGGGTTTGAGGGTTGAAATGACGCTCGAACAGGCATGCCCGCCAGAATACTGGCGGGCGCAATGTGCGTTCAAAGATTCGATGATTCAC
+
B@BCCFFFFFFFGGGGGGGGGGGHHHHHHHHHHHHHHHHHHHHGGGGGHHHHHHHHHHGHHGHGGGGHGHHHHHHHHHHHH<FHGGGFG9HHHG.G;;CFHHCG;GGCCG37CG9H?GDFG#CCC:DD<9HH;G;HHGFG9GHH0GFA/FB:GHF#EFGFACACGGFFGFGGBGFGFFCGHGDDHEEGGE?FCDEGFE;CFHHFFFEGDBE8GFFGGGEFHFFHHGHHG<FHHFEBEFFFFAHHFHHGBAHECFFGGGHGGHGHHGGGGGGGGGHFFHGGECGEBGGFGGGGGFFFFFFFCBBAB
@M02197:102:000000000-ALU3V:1:1101:26460:13490 1:N:0:1
TCCCATTCCCATTCCTCCGCTTATTGATATGCTTAAGTTCAGCGGGTATTCCTACCTGATCCGAGGTCAACATTCAGAAGTTGGGGGTTTAACGGCTTGGCCGCGCCGCGTACCAGTTGCGAGGTGTTATCTACTACGCAATGGAAGCTGCAGCGTGACCGCCACTAGATTTCGGGGCCTGGCTGACTGGCAGCCCGATCCCCAACACCAAACCCGGGGGTTTGAGGGTTGAAATGACGCTCGAACAGGCATGCCCGCCAGAATACTGGCGGGCGCAATGTGCGTTCAAAGATTCGATGACTCAC
+
ABCCCFFFFFFFGGGGGGGGGGGHHHGHHHHHHGHHGHHHHHHGGGGGHHHHHHHHHHGGHHHGGGGHHHHHHHHHHHHHH<HGGGG>EGH<HGGG;;EFCFF???FFGGDGGF;F3FGDC2D9/9<CGFFDHFHFFG9G/G:906C3:HFGHGG5#5BFFGFHHFHGEFFGBCGGHEFFHEHHGCBBCGE?CGGDA<CCGGG?AA/CDGFEGGGGGGGF.HDF0FEDFFHHHGDDDE?HEGGHGF4HEHHGCGEFHEGFGHHHFGGGGGGDGGHHHHGGGGHGGGGGFFGGFFFFFFFFBBBAA
@M02197:102:000000000-ALU3V:1:1101:9885:13554 1:N:0:1
TCCCATTCCCATTCCTCCGCTTATTGATATGCTTAAGTTCAGCGGGTATCCCTACCTGATCCGAGGTCAACCTTTGAAAGAGTTTAACGGCCACGACCGCCCGCACTCCAAAGTGAATATGTATCACAACGCTTAGAGACGGACAGCTCGGCCGGAGACTTCAAGGCGCGCGGGAGCCGCGACGCCCAACACCAAGCGAGGCTTGAGTGGCGAAATGACGCTCGAACAGGCATGCCCTTCGGAATACCAAAGGGCGCAATGTGCGTTCAAAGATTCGATGACTCAC
+
A@BBBFFFFFBFGGGGGGGGGGGHHHHHHHHHHHHHHHHHHHHGGGGGHHHHHHHHHHHGHHHGGGGHGHHHHHHHHHHHHHHHHHHHGGGGGGGGGGGGGGGGGGGHHHHHFGGHHHHHHGHHHHHHHGGGGGGHGHHHGGFGGGHHGGGGGGGHHHGGHHHHGGGGGGGGGGGGGGGGGGGHGGHFHFGGGHGGGHHGHGFHHHGGGFGHHHHGGFGFHHGHGFHHHHHHGGGGGGGHHHGHFHHHHHGGG?FCHHHGEEGHGCGGGGGGFGFFFFFFFBBBBB
@M02197:102:000000000-ALU3V:1:1101:10207:13564 1:N:0:1
TCCCATTCCCATTCCTCCGCTTATTGATATGCTTAAGTTCAGCGGGTATCCCTACCTGATCCGAGGTCAACCTTTGAAAGAGTTTAACGGCCACGACCGCCCGCACTCCAAAGCGAATATGTATCACAACGCTTAGAGACGGACAGCTCGGCCGGAGACTTCAAGGCGCGCGGGAGCCGCGACGCCCAACACCAAGCGAGGCTTGAGTGGCGAAATGACGCTCGAACAGGCATGCCCTTCGGAATACCAAAGGGCGCAATGTGCGTTCAAAGATTCGATGATTCAC
+
CCCCCFFFFFFFGGGGGGGGGGGHHGHHHHHHHHHHHHHHHHHGGGGGHGHHHHHHHHGHHHHGGGGHHHHHHHHGGHHHHHHHHHHHGGGGGGGGGGGGGGGGGGGHHHHHHHGGGGGHHGFHHGHHHGGGGGGHHHHHGGGGGGGHHGGGGHHHGGFGGHGGGGGGGGGGGGGGGGGGGFGHGGHFCFFGGHGGGHGGGHHHHHGGGGGHHHHFFFFGHHGHHHHHHHGHGFFGGGGHHHHEHHHHHGGEGGGHFFHGEEGHGGGGGGGGGGFFFFFFFCCBAA
@M02197:102:000000000-ALU3V:1:1101:20119:13627 1:N:0:1
TCCCATTCCCATTCCTCCGCTTATTGATATGCTTAAGTTCAGCGGGTATTCCTACCTGATCCGAGGTCAACATTCAGAAGTTGGGGGTTTAACGGCTTGGCCGCGCCGCGTACCAGTTGCGAGGTGTTATCTACTACGCAATGGAAGCTGCAGCGTGACCGCCACTAGATTTCGGGGCCGGGCTGACTGGCAGCCCGATCCCCAACACCAAACCCGGGGGTTTGAGGGTTGAAATGACGCTCGAACAGGCATGCCCGCCAGAATACTGGCGGGCGCAATGTGCGTTTAAAGATTCGATGACTCAC
+
DDDCCFFFFFFFGGGGGGGGGGGHHHHHHHHHHHHHGHHHCHHGGGGGHHHHHHHHHHHHHHHGGGGHHHHHHHHHHHHHH#HHGG8G::H<HGGGGGGDHH/E?CDB3@A*GG5HF:F9@CDGDHHGGGGHHH<;HG8DGCFHFHFGFCF9HGFGG.GFCAGFGGGGGFGGGCGGGFFFGFFAGFGFGEEFGFFGGGGGGHGGGFAGFDFFFFFGGGGFGHHFFGHFHBHHHGFFBBADADHGFEHHHHGCGGCGHHHHHHHHHGGGGGGGGGHHHHGGFGGGGGGGGGGGGFFFFFFFCCCCB
@M02197:102:000000000-ALU3V:1:1101:8621:13624 1:N:0:1
TCCCATTCCCATTCCTCCGCTTATTGATATGCTTAAGTTCAGCGGGTATCCCTACCTGATCCGAGGTCAAGAGTGTAAAAATGTACTTTTTGGACGTCGTCGTTGTGAGTGCAAAGCGCGAGATGTACTGCGCTCCGAAATCAATACGCCGGCTGCCAATCGTTTTGAGGCGAGTCTGCGCGCAGAGGCGAGACAAACACCCAACACCAAGCAGAGCTTGAAGGTACAAATGACGCTCGAACAGGCATGCCCCATGGAATACCAAGGGGCGCAATGTGCGTTCAAAGATTCGATGATTCAC
+
1AA>AFFD3DF@1FGDGFE?EEEAG33DE3GDBFFHG22FD2BE?EEEFGFH1GHHBGB11FGC?EGFHBGHE1BDFGFGHGHDGHGG9FFEEG;@?EEGGG/EG?AFHFEGFFFHFGGGGF;?GFFHFFHGCCGEEGGCHFHBAFHHCCCGCF0EFGHH/CDGFGGGGGGGAGGGCFFGGHHHGCEGGFHGEBFBFEFF?>/AFFEFHGHEGFBBGEDF:HG2@DFHFHCEC7CF9GHGB?D1FHHEEEG012BHGFFHGGEB/0EE0GHFCHGEEE1113FGGGGFGCFFB@FBAAAAA
@M02197:102:000000000-ALU3V:1:1101:18141:13753 1:N:0:1
TCCCATTCCCATTCCTCCGCTTATTGATATGCTTAAGTTCAGCGGGTATTCCTACCTGATCCGAGGTCAACCTTTGGAAAATTGGGGGTTTTACGGCAAGAGTCCCTCCGGATCCCAGTGCGAGACGTAAAGTTACTACGCAAAGGAGGCTCCGGGAGGGTCCGCCACTACCTTTGAGGGCCTACATCAGCTGTAGGGCCCCAACACCAAGCAGAGCTTGAGGGTTGAAATGACGCTCGAACAGGCATGCCCGCCAGAATGCTGGCGGGCGCAATGTGCGTTCAAAGATTCGATGACTCAC
+
CCCCCFFFFFFFGGGGGGGGGGGHHHHHHHHHHHHHHHHHHHHGGGGGHHHHHHHHHHHHHHHGGGGHHHHHHHHH9GHH;H0HHHGGEGGG<HGG8GGGHH<HHHHHGGGGGGHHHHHH9GGGGGG7HHHHH9HGH<GFGGGGHH:H;G<HGGGGGGGG8HHGHGGHHGHHHGGHHGHHGHHHGHGHGHGHHHFGGGGGHFFFFFGHHHHFFFHFFFFHGFHGDFGHGHGGFFFFFFHHGHHHHHHGGGGGFFFHHHHHGGGGGGGGGGHHHHGGGGHGGGGGGGGGGFFFFFFFAACBA
@M02197:102:000000000-ALU3V:1:1101:17720:13760 1:N:0:1
TCCCATTCCCATTCCTCCGCTTATTGATATGCTTAAGTTCAGCGGGTATTCCTACCTGATCCGAGGTCAACATTCAGAAGTTGGGGGTTTAACGGCTTGGCCGCGCCGCGTACCAGTTGCGAGGTGTTATCTACTACGCAATGGAAGCTGCAGCGTGACCGCCACTAGATTTCGGGGCCGGGCTGACTGGCAGCCCGATCCCCAACACCAAACCCGGGGGTTTGAGGGTTGAAATGACGCTCGAACAGGCATGCCCGCCAGAATACTGGCGGGCGCAATGTGCGTTCAAAGATTCGATGACTCAC
+
CCCCCFFFFFFFGGGGGGGGGGGHHGHHHHHGHHGHHHHHHHHGGGGGHHHHHHHHHHHHHHHGGGGHHHHHHHHHHHHHH%HHGG8GG:H<HGG:G.GGFHFG<@G@CG#CCG;FG:B:C7GG:4<DF;FH9F:D0.@/4+CG0:CEFHBFH9EAD,GGGGFFGGGGGGGFGGGGGFFGHFHHHCF0HGGGCCGGGGGGFFFGFF?GCGFEGGGGGGGF<FHHHGGHHEHHHHCGGGDHGDHHHHGHGHG?GGGGHHHHHHHHHGGGGGGGGGHHHGEAFGHGGGGGGGGGGFFFFFFFBBBCC
@M02197:102:000000000-ALU3V:1:1101:25308:13964 1:N:0:1
TCCCATTCCCATTCCTCCGCTTATTGATATGCTTAAGTTCAGCGGGTATTCCTACCTGATCCGAGGTCAACCATTAAAAATTGGGGGATTTAGCGGCCAAAGACGCTGCAACTCCAGTCAAAAGCGAGATAAAAATTTACTACGCTCAGAGGATATCGCAGATCCGCCGTTGTATTTCAGGAGCTACAGCTAGCAAAAGCAGTAGGCTCCCAACACTAAGCTAGGCTTAAGGGTTGAAATGACGCTCGAACAGGAATGCCCACTAGAATACTAATGGGCGCAATGTGCGTTCAAAGATTCGATGATTCAC
+
A3ABBFFFBFFFGGGGGGGG?EGCDFHHHGDGCFHHHFFHFHGDEEAEHHHHHHHHHHGHBHGGGGEFFGFHGFHHHFHGHHGFHG/@GH<HGHGE/EEFGHHGD87GGF:FFH91GGBHHBGHHDE@CGHHGHHFFFG;HHHGG8GGF1FEHHH<HGGGFG'CGBCAGFDGEFHBCHGGFFEGGHGGGHHGGEGGGGGD1FBFFFCFFEHHGFA1;9GFFHHFFEHHHGBFHBHHFHCGFFFFBEEBGFF2D21HHGGEGBBFHFFGDA12GCE?ECCFBHFEEE?FGCGGGBG1F1FC3DFFFAAA>A
@M02197:102:000000000-ALU3V:1:1101:2007:14041 1:N:0:1
TCCCATTCCCATTCCTCCGCTTATTGATATGCTTAAGTTCAGCGGGTAGTCCTACCTGATTTGAGGTCGAATTTGAAATAAGAACTGAAGTTTTTTGCCAATGAGTGGTTAGACCTATCCATTGATTATACTTCTCTGTCTTTCAAGCAAACCCGGCGTATTGCTCAACACCAAACCCAAAGGTTTGAGGGAGAAATGACGCTCAAACAGGCATGCCCTCTGGAATACCAGAGGGCGCAATGTGCGTTCAAAGATTCGATGACTCAC
+
ABABBFFFFFFFFFGGGFFCAEGG5FGFHHHHHHGGGFHFCHCFGCGGGHHHHGEHHHHHHHHHGHFGGEEGEHHHGFHGHHFHHHHFFECFHHGGGHHHEHHGGFGGHFHFBGHFGHGHHHHGBGHHFHGGHHHGGHHHHBGGHGHGFHHHCECGEFF@?GDHHHFHGHGGHHHGHBF;FAHHGCFGGHFFEFHG>EFEFFFCFBGBHFEFFFAGEHHHHHFEBDCGHGHGGFCCGHGFEEFGHGBGDGGFA1FC@3FDBB>>1>>
@M02197:102:000000000-ALU3V:1:1101:3518:14069 1:N:0:1
TCCCATTCCCATTCCTCCGCTTATTGATATGTTTAAGTTCAGCGGGTATTCCTACCTGATCCGAGGTCAACCATTAAAAATTGGTGGATTTAGCGGCCAAAGACGCTGCAACTCCAGTCAAAAGCGAGATAAAAATTACTACGCTCAGAGGATATCCCAGATCCGCCGTTGTATTTCAGGAGCTACAGCTAGCAAAAGCAGTAGGCTCCCAACACTAAGCTGGGCTTAAGGGTTGAAATGACGCTCGAACAGGCATGCCCACTAGAATACTAATGGGCGCAATGTGCGTTCAAAGATTCGATGACTCAC
+
1>AAAFFFB1D1GGGGGGCFGFGHHGDGHHH3FGHCGGHHHHHGCGGCHHHHGFHHHHHGHHHGGGGGHHHH/B1FGHHGFF1:#/BEA::;2B/>EE;<9#$B:6E0CC7:#B<C;>3F9D1D0C93CFHFGHF:;;F5GB<AC7GH:HGGG#DG$<1CCDGHCECF@G4BC2CHGFFBB3;B;/BCF4B9FGBFG&9?F99?/19EAGFFFFE33GBB4%@@4@9FB>B5;55EHHGGGEG;FCHHHHGHGHHGGHFGHGGDHHHHHHGHBGGGGGHHHHEEEGGGGGGGGGGGGFFFFFBFBBBA3
@M02197:102:000000000-ALU3V:1:1101:3500:14073 1:N:0:1
TCCCATTCCCATTCCTCCGCTTATTGATATGTTTAAGTTCAGCGGGTATTCCTACCTGATCCGAGGTCAACCATTAAAAATTGGGGGATTTAGCGGCCAAAGACGCTGCAACTCCAGTCAAAAGCGAGATAAAAATTACTACGCTCAGAGGATATCGCAGATCCGCCGTTGTATTTCAGGAGCTACAGCTAGCAAAAGCAGTAGGCTCCCAACACTAAGCTAGGCTTAAGGGTTGAAATGACGCTCGAACAGGCATGCCCACTAGAATACTAATGGGCGAAATGTGCGTGCAAAGATTCGATGACTAAC
+
>A33ADFFFFBFGGGGGGGGGGGHHHHHHHGHHHFHHHHHHHHGGGGGGHHHHHHHHHHHHGHEGGGHGHHHGHHGHGHDGHHGHECEGHHGHHGGGGGGHHHHFGBA6FGHHH9HHGHGFGFHHG?CCFHFGHG8*H1F1DA?7GGHGHAF<<HBE1<DGBFFH<CDBAEGHCGFCGC;FE?FGGFGGGF1G>F1>HGCFCFGGCGE/FBBB9FBBFFF8F1@;BGFBEFFFGBGBGFFF/AAF/DB11AB10GBF/01DA2HGGB2AF2G00AE0GD3AEAAEE1FF133DGEB1FFBFFFD>111>
@M02197:102:000000000-ALU3V:1:1101:6652:14310 1:N:0:1
TCCCATTCCCATTCCTCCGCTTATTGATATGCTTAAGTTCAGCGGGTATTCCTACCTGATCCGAGGTCAACATTCAGAAGTTGGGGGTTTAACGGCTTGGCCGCGCCGCGTACCAGTTGCGAGGTGTTATCTACTACGCAATGGAAGCTGCAGCGTGACCGCCACTAGATTTCGGGGCCGGGCTGACTGGCAGCCCGATCCCCAACACCAAACCCGGGGGTTTGAGGGTTGAAATGACGCTCGAACAGGCATGCCCGCCAGAATACTGGCGGGCGCAATGTGCGTTCAAAGATTCGATGACTCA
+
AABBAFFFFFFFGGGGGGCGGGGHHHGHCHHGHHHHHHHHGHHGGGGEHHHHFHHHHHHHHHHGGGGHHHHHHGBHFE:GD;GBEGGGG:H;HG9:G;C;H<EC#<DCC/#<<C1<1?DGC9<@;<<ADGG68088G?DD?,FE;$CE;<G9EG:#-/EFAFG6;CCBEFGFFCCD:;GFFFAGDAFFGFEDAGFGFAF>CBE/9EG?;D9AFEDGGGGFGGCEFGHHHFHFHFFGEFFGA9@FBDFF31HCCGGGHHGGCHHHHCGGGGGGGEBGGDAEEDGGGFGGGGGGFFFFFFFA33BA
@M02197:102:000000000-ALU3V:1:1101:13999:14355 1:N:0:1
TCCCATTCCCATTCCTCCGCTTATTGATATGCTTAAGTTCAGCGGGTATTCCTACCTGATCCGAGGTCAACATTCAGAAGTTGGGGGTTTAACGGCTTGGCCGCGCCGCGTACCAGTTGCGAGGTGTTATCTACTACGCAATGGAAGCTGCAGCGTGACCGCCACTAGATTTCGGGGCCGGGCTGACTGGCAGCCCGATCCCCAACACCAAACCCGGGGGTTTGAGGGTTGAAATGACGCTCGAACAGGCATGCCCGCCAGAATACTGGCGGGCGCAATGTGCGTTCAAAGATTCGATGATTCAC
+
BCCCCFFFFFFFGGGGGGGGGGGHHHGHHHHHGHHHHHHGHHHGGGGGHHHGHHHHGHHHHHHGGGGHGHHHHHHHHHHH<*HHG5GGGGH<;GGGG9EGGHFFGGG#B2>8@G5G1?1:@7@F#.CD+HHFFHGHEE5;4DGH5;HHHFF*B.*#A+?FEGGFFBBCFFFFFFFFFFFGHGF=HGFHGEAFB?EFFAECFHHDDF?ADEFAGGFGGGGH<HAGEFEDFAGHHHGEEGEF1EHFF3HHEHG?GGGEHHHHEHHHHGGGGGGGGGHHHHFFGGGGGGCGGGGGGFFFFFFFCCCCC
@M02197:102:000000000-ALU3V:1:1101:22740:14366 1:N:0:1
TCCCATTCCCATCCTCCGCTTATTGATATGCTTAAGTTCAGCGGGTAGTCCTACCTGATTTGAGGTCAGAGTCAAAAGGTTTTCTGCCGGGAGGCAAGAAAGGTGGAGAGCGGTCTTGACGAGGAGCAAGGGACAAGACGAAACTTATTACGTCTGTCACGGATGCAAGCGATCCCACTAAGTCATTTGAGGCGAGCCGTGTAACCGGCAGACGCCCATGTCCAAGTCCACGCCAGGTCATAAACCAGACGGGATTGAGATTTCATGACACTCAAACAGGCATGCCTTTCGGAATACCAAAGGGCGCAAGGTGCGTTCAAAGATTCGATGATTCAC
+
AAAABFFFFFFFGAGGGGGGGGHHHGGFHHGHHGGDHHHHHGGGGGGGHHHHHGHGHHHHHBGCFGHHGHHHHHHGGFE@@GFGHGHH/>/>>>EGH12333BB3//?B?2/:./A3?30:/FF>?F+B><0GFGHHFHGGFEFHGHGFHHGGHGAGEHHHFEHCGFGHFGDEFGGGHGGGGGGGGFGFF3FGGGGGGHHFGFFFGHGFFFFFGGFGFBG:HFGHGA?FEGHGFFFHHHFEHGFFFCDHGFFFF5HHHG55HGEHGEB3AGFFFHHHHFFFEGCFEA?GHHHGHGHHHHHGGGGGHHHHGGEGHGGGB5FGGFCFFFBF5FAAA>3
@M02197:102:000000000-ALU3V:1:1101:18733:14056 1:N:0:1
TCCCATTCCCATTCCTCCGCTTATTGATATGCTTAAGTTCAGCGGGTATCCCTACCTGATCCGAGGTCAACCTTTGAAAGAGTTTAACGGCCACGACCGCCCGCACTCCAAAGCGAATATGTATCACAACGCTTAGAGACGGACAGCTCGGCCGGAGACTTCAAGGCGCGCGGGAGCCGCGACGCCCAACACCAAGCGAGGCTTGAGTGGCGAAATGACGCTCGAACAGGCATGCCCTTCGGAATACCAAAGGGCGCAATGTGCGTTCAAAGATTCGATGATTCAC
+
CCCCCFFFFFFFGGGGGGGGGGGGGHHHHHHHHHHHHHHHHHHGGGGGHHHHHHHHHHHHHHGGG8GHHHHHHHHHHHHHHHHHHHHHGGGGGGGGGGGGGGGGGGGHHHHHHHGGGGGHHHHHHHHHHGGGGGGHGHHHGGGGGGGFHGGGGGHHHHHGHGGGGGGGGGGGEGDGGGGFFFFHGHHGGFFGGHGGGHGFFHHFHHGGGFGHHHFGGGGGHHGHHHGHHHHHGGGGGGFHHHHHHHHHHHGGGGGGHHHGGEGHGGGGGGGGGGFFFFFFFCCBBC
@M02197:102:000000000-ALU3V:1:1101:4589:14464 1:N:0:1
TCCCATTCCCATTCCTCCGCTTATTGATATGCTTAAGTTCAGCGGGTATCCCTACCTGATCCGAGGTCAACCTTGTAAAAGTAATAAAGGAGACCGGGCTGGAGGAACCTTTAACTCAAGTGCGTGCTGGTTAAAGCTCATTGCACCGAGGGTCCAACAGACGCCGTCATTGTCTTTGGGACCGAGACCGCCGCCAGGGGAGGGCTCTGATCCAACACCAAGCCAGGCTTGAGGGTTGATAATGACGCTCGAACAGGCATGCCCACCGGAATACCAGTTGGTGCAATGTGCGTTCAAAGATTCGATGACTCAC
+
BAAABFFFFFFBGFGGGGGGGGFGGHHHHGGFBGFGEFGHHHHGGFEEGBGHHHGHHDFHHFFECEEGBFHHHGFHHHHHF@5BGHGFFGHHHG:GCGG:FEBFE;90FGEBDGHHFHHF::EGC?2FHHBDHHGHFFEFF7;HFD;@@@CC09<GFHGHBG-CCD0:EHFGFGFGFFCDEGGG3?#BFCDCGFFFF7FFG?@BDFEFFFF3FFFF4FFCFFFFFFEGEB@:BGGEFBHFFGE9BAABB155FGEGHHGA102A2EG5HFGEBFEB2E2FB5DF5HGGEGFGBGGGGGEEFC4DBFFBBA@BA
@M02197:102:000000000-ALU3V:1:1101:19704:14506 1:N:0:1
TCCCATTCCCATTCCTCCGCTTATTGATATGCTTAAGTTCAGCGGGTATCCCTACCTGATCCGAGGTCAACCTTTGAAAGAGTTTAACGGCCACGACCGCCCGCACTCCAAAGCGAATATGTATCACAACGCTTAGAGACGGACAGCTCGGCCGGAGACTTCAAGGCGCGCGGGAGCCGCGACGCCCAACACCAAGCGAGGCTTGAGTGGCGAAATGACGCTCGAACAGGCATGCCCTTCGGAATACCAAAGGGCGCAATGTGCGTTCAAAGATTCGATGATTCAC
+
DDDDDFFFFFFFGGGGGGGGGGGHHHHHHHHHHHHHHHHHGHHGGGGGHHHHHHHHHHGHHHHGGGGHHHHHGHHHHHHHGHHHHHHHGGGGGGGGGGGGGGGGFGGHHHHHHHGGGGGHHHHHHHHHGGGGGGGGGHHHGGGGGGHGHGGGGGFGGHHGGHGGGGGGGGGGFFFGGGGGGGGHGFHGHGGGGHGGGHHGHHHHHHGGGGHHHHHFGDGGGEEHHHHHHHHHGGGGGGGHHHHHHHHGHHGGGGGHHHHFEEGCGGGGGGGGGGFFFFFFFCCCCC
@M02197:102:000000000-ALU3V:1:1101:7579:14652 1:N:0:1
TCCCATTCCCATTCCTCCGCTTATTGATATGCTTAAGTTCAGCGGGTATTCCTACCTGATCCGAGGTCAACATTCAGAAGTTGGGGGTTTAACGGCTTGGCCGCGCCGCGTACCAGTTGCGGGGTGTTATCTACTACGCAATGGAAGCTGCAGCGTGACCGCCACTAGATTTCGGGGCCGGGCTGACTGGCAGCCCGATCCCCAACACCAAACCCGGGGGTTTGAGGGTTGAAATGACGCTCGAACAGGCATGCCCGCCAGAATACTGGCGGGCGCAATGTGCGTTCAAAGATTCGATGACTCAC
+
CCCCCFFFFFFFGGGGGGGGGGGHHHHHHHHHHHHHHHHHHHHGGGGGHHHHHHHGHHHHHHHGGGGGHGHHHHHGHHHH<<HHGG99G.H<HGGGG/EGGHFEFGF?D9.DC9;;G<F:C#CGA9HGFHFHFF:BDD8D99H:GHGHHH<<FGG#EDEFBCF0FCFFGCFFFGGFGCBGHFFADGFFHFGGGFFDAFGGFGFGGFAFAGGEGGDGGGFFEB9HFEGF?A9HHGFGGGGFADFHHGEHFFGCGGGGHHHHHHHHHGGGEGGGGGHHHHGGGGHGGGGGGGGGGFFFFFFFBBABA
@M02197:102:000000000-ALU3V:1:1101:25210:14652 1:N:0:1
TCCCATTCCCATTCCTCCGCTTATTGATATGCTTAAGTTCAGCGGGTATTCCTACCTGATCCGAGGTCAACATTCAGAAGTGGGGGGTTTAACGGCTTGGCCGCGCCGCGAACCAGTTGCGAGGGGTTATCCACTACGCAGTGGAAGCTGCAGCGTGACCGCCACTAGATTTCGGGGCCGGGCTGACTGGCAGCCCGATCCCCAACACCAAACCCGGGGGTTTGAGGGTTGAAATGACGCTCGAACAGGCATGCCCGCCAGAATACTGGCGGGCGCAATGTGCGTTCAAAGATTCGATGATTCAC
+
BAAABFFFFFFDGGGGGGGGGGGHHHHHHHHHHHHHGFHHHHHGGGGGHHHHHHHHHHHHFDGGGGGHHHHGHHGHHHHF5#DF87GGGGH<HDE'-;@5C3/9<95@77+7G6/11%1$>C;5#/D9;,D,1D:;0//A#,:-0+9:#0.:/6F-#-EFADABGGFBFABBFGGGCCDGFGHBHGHFGFD.<.?CAEBDCGEGEFFECC/EAGDE?GGFGCFA0FHHHHHFFG7DAEAFGADHGB4F3EHGGGCEBBGHHHHFGGGGGGGGGGGGHG?EGGHGGGGGGGGGGFFFFFFFBBAA3
@M02197:102:000000000-ALU3V:1:1101:17633:14706 1:N:0:1
TCCCATTCCCATTCCTCCGCTTATTGATATGCTTAAGTTCAGCGGGTATTCCTACCTGATCCGAGGTCAACATTCAGAAGTTGGGGGTTTAACGGCTTGGCCGCGCCGCGTACCAGTTGCGAGGTGTTATCTACTACGCAATGGAAGCTGCAGCGTGACCGCCACTAGATTTCGGGGCCGGGCTGACTGGCAGCCCGATCCCCAACACCAAACCCGGGGGTTTGAGGGTTGAAATGACGCTCGAACAGGCATGCCCGCCAGAATACTGGCGGGCGCAATGTGCGTTCAAAGATTCGATGACTCAC
+
DDDDDFFFFFFFGGGGGGGGGGGHHHGHHHHGHHHHHHHHHHHGGGGGHHHHHHHHHHHHHHHGGGGGHHHHHHHHHHHH<<HGGGGEFGH<HGGG;;EGHH/E4CC<CF#7C:$G1'F;@*FG;C<CD;F7GH:HE7G9G:HEF0FH<FH<H<G5A8EFFFBFFF;FGGGGGGCGFAFGHGGHDFFFHGDFFGGFEGFCFHGFFFEFFFFFGFFGGGGHHHHHHGHGHGGHHHGFFGFFG?GHGGBGF1GCGGGGHHHGHHHHHGGGGGGGGGHHHHGGEGHGGGGGGGGGGFFFFFFFCCCCC
@M02197:102:000000000-ALU3V:1:1101:28500:14748 1:N:0:1
TCCCATTCCCATTCCTCCGCTTATTGATATGCTTAAGTTCAGCGGGTATCCCTACCTGATCCGAGGTCAACCTTGGAAAAATAGACCGAAGGTCGATTGTCCGGCGGCCGTCGCCCAGCACTCCAAAGCGAGATATTTTACTACTACGCTCGAGGCTAGGACGCCGTCGCCGAGGTCTTCAAGGCACGTCCGGCAGCGGACGTTGCCCAATACCAAGCAGAGCTTGAGGGTTGAAATGACGCTCGAACAGGCATGCCCTCCGGAATACCAGAGGGCGCAATGTGCGTTCAAAGATTCGATGACTCAC
+
BCCCCFFFFFFFGGGGGGGGGGGHGHHGHHGHHHHHHHHHHHHGGGGGHHHHHHGHHHHHHHHGGGGHHHHHGHHHHHHHHHHHHHHGGFGGFAEGGHGHHHFFGFCFGCFGCGGGGHHHGHHHHHHHGGGGGGHHHHHHHGGHGHHGGGGGGGGGGGGGGGGGGGDGGFGHHFHFFFHGHHGHGFGGGGGFGGGGGGHHGHGHFFGFFHHHGHHFFFHHHGFFHHGFFFHHHHHHGGDFGHGFGFFHHGFFHGGGGEECHHHFG5GHHFCGGGGGHHHHGGGGHGGCGGGGGGGFBFFFFDABBAA
@M02197:102:000000000-ALU3V:1:1101:23564:14761 1:N:0:1
TCCCATTCCCATTCCTCCGCTTATTGATATGCTTAAGTTCAGCGGGTATTCCTACCTGATCCGAGGTCAACATTCAGAAGTTGGGGGTTTAACGGCTTGGCCGCGCCGCGTACCAGTTGCGAGGTGTTATCTACTACGCAATGGAAGCTGCAGCGTGACCGCCACTAGATTTCGGGGCCGGGCTGACTGGCAGCCCGATCCCCAACACCAAACCCGGGGGTTTGAGGGTTGAAATGACGCTCGAACAGGCATGCCCGCCAGAATACTGGCGGGCGCAATGTGCGTTCAAAGATTCGATGACTCAC
+
BBBBBFFFBFFFGGGGGGGGGGGHHFDHHGHHHHGHHHFHGHHDGGGGHHHGHGFFGFHHHHHGGGGHHHHHHHGHHHHH:<HFGG/E8:<FHGGG;;EEFEEE6@D?D:#,C.9FF;F%C6.C9<9C<GHH9GH.HGGF?7GHH6;.+HB:B0199AEGFEGFFEGFFBCFCGGFD@<@HFFEHBHEHEDGCCEDGFEFDFF?DFFGFGFEFFFEEGGHECAHFGHE4FHGBEFGFFDGHGEGBGEEGFG?GGGGHHHGHHHHFE2?GGGGGGHHHHGGGGHFGGGGGGGGGFFFFFFDB@ABB
@M02197:102:000000000-ALU3V:1:1101:13080:15056 1:N:0:1
TCCCATTCCCATTCCTCCGCTTATTGATATGCTTAAGTTCAGCGGGTAGTCCTACCTGATTTGAGGTCAGAGTCAAAAGGTTTTCTGCCAGAAGGCAAGAAGGGTTCTGAGCGGGCTTTACGCGGAGCAAGGGACAAGACGAAACTTATTACGTCTGTCACGGATGCAAGCGATCCCACTAAGTCATTTGAGGCGAGCCGTGTAACCGGCAGACGCCCATGTCCAAGTCCACGCCAGGTCATAAACCAGACGGGATTGAGATTTCATGACACTCAAACAGGCATGCCTTTCGGAATACCAAAAGGCGCAAGGTGCGTTCAAAGATTCGATGATTCAC
+
BBBBBFFFFFFFGGGGGGGGGGGHHHHHHHHHHHHHHHHCHHHGGGGGGHHHHHGHHGHHHHHHGHHHGHHHEGGHHHHGHHHGHHHHHHHHHGHHHHGCGHHGGHHHHHHHGGCEEHHHHGGGGGFGHHGGGGFGHGHHGGGGGHHHHH;HGGFHGFHHHHHHGGFHGHHGGHGHGGGFGFGGGGGGGGGGGGGDGFGFFFGGGGGHGGGFEFAFHFHFGFFEHHGFFFFGHHHHGHHGHHFGFHGGGEGHHHHHHHHHHHHHEGHFHGHGHHHFFHHHHHHHEHE0GGHHHGHHG?GHHGGGGGHHHCGGGGGGGGGFGGEFGFFFFFFFBBBBB
@M02197:102:000000000-ALU3V:1:1101:11447:15062 1:N:0:1
TCCCATTCCCATTCCTCCGCTTATTGATATGCTTAAGTTCAGCGGGTATTCCTACCTGATCCGAGGTCAACCTTTGGAAAATTGGGGGGTTTTACGGCAAGAGTCCCTCCGGATCCCAGTGCGAGACGTAAAGTTACTACGCAAAGGAGGCTCCGGGAGGGTCCGCCACTACCTTTGAGGGCCTACATCAGCTGTAGGGCCCCAACACCAAGCAGAGCTTGAGGGTTGAAATGACGCTCGAACAGGCATGCCCGCCAGAATGCTGGCGGGCGCAATGTGCGTTCAAAGATTCGATGACTCAC
+
CCCCCFFFFFFFGGGGGGGGGGGHHHHHGHHHFHHHHHGGFFHGGGGGHHHHHHHHHFHHHHFEAFFHBDHHHHHHGHHHH9HHEEEG6ACDGHHGGGGGFHHHHEHHHGGGGGAGFB0BFGGGG:9GGGGGGFGGGGGGDFFF=FFFFDAE:FFCCBCAAAFFGCDDHGFFFFFFGGEFFGHHGFGFFFFGHFFFFFEBBBFF8FFGGHFGFFGGFGGHHHDFHHHFGGFFFFFFFFGGHHHGGF?2E?EEEA3FFFHHHGGGGGGGGFAFGFGGGGGHGF5FGFFGGB4FBFDFFBBABB
@M02197:102:000000000-ALU3V:1:1101:9692:15281 1:N:0:1
TCCCATTCCCATTCCTCCGCTTATTGATATGCTTAAGTTCAGCGGGTATTCCTACCTGATCCGAGGTCAACATTCAGAAGTTGGGGGTTTAACGGCTTGGCCGCGCCGCGTACCAGTTGCGAGGTGTTATCTACTACGCAATGGAAGCCGCAGCGTGACCGCCACTAGATTTCGGGGCCGGGCTGACTGGCAGCCCGATCCCCAACACCAAACCCGGGGGTTTGAGGGTTGAAATGACGCTCGAACAGGCATGCCCGCCAGAATACTGGCGGGCGCAATGTGCGTTCAAAGATTCGATGATTCAC
+
BBBBCFFFFFFFGGGGGGGGGGGHHHHHHHGHGGHHHHHHHHHGGGAEHGHHHHHHHFHHHHHFGGGHHHHHHHHHHHHH<<HHGGGGG;H<HGGG;;C;H<3?@@C@DC4#FE(5<;H6C5FC<.GA66DBB87<HG9;--9C:7/;,GH;C3@CDACFCGA?DFFGFC@FF/CDFCCDCFGBHFGCFEF/DCCDFCFFFFFCACAGDDFFCGGGEEAE6@GAFFGFHHFGHFBEEEAHEE@FBF43FHFCGCGGEFEHEHF5FGGGGGGGGFHFFGEGEGHGGGGGGGGGGFFFFFFFBBAA?
@M02197:102:000000000-ALU3V:1:1101:12097:15290 1:N:0:1
TCCCATTCCCATTCCTCCGCTTATTGATATGCTTAAGTTCAGCGGGTATTCCTACCTGATCCGAGGTCAACATTCAGAAGTTGGGGGTTTAACGGCTTGGCCGCGCCGCGTACCAGTTGCGAGGTGTTATCTACTACGCAATGGAAGCTGCAGCGTGACCGCCACTAGATTTCGGGGCCGGACTGACTAGCAATCCGATCCCCAACACCAAACCCGGGGGTTTGAGGGTTGAAATGACGCTCGAACAGGCATGCCCGCCAGAATACTGGCGGGCGCAATGTGCGTTCAAAGATTCGATGATTCAC
+
CCCCCFFFFFFFGGGGGGGGGGGHHHGHHHHHHHHHHHHHHHHGGGGGHHHHHHHHHHHHHHHGGGGHHHHHGHHHHHHH<<HHGGGGG;H<HGG:G;GGGHGG7G9FC9FGGGGFG;BFC@CGC3DDH:6,$D:<HACDC.CGB)CCHH;9934:CBGGEFGCBFGHHGCFF8FFFGFHFHGBFGFBGFFGDFGFFB/GGHFFD?EADCEFGGGGGFFF6FFEHGHG<HFHHGEBF@DGHGHHHHGBHEGCCGGEBG5FHHHHHGGGGGGGGFCGGGGFGGHGFFGGFGGGGFBFFFFFCCBCB
@M02197:102:000000000-ALU3V:1:1101:11492:15420 1:N:0:1
TCCCATTCCCATTCCTCCGCTTATTGATATGCTTAAGTTCAGCGGGTATTCCTACCTGATCCGAGGTCAACCATTAAAAATTGGGGGGTTTAGCGGCTAAAGACGCTGCAACTCCAGTAAAAAGCGAGATAAAAATTACTACGCTCAGAGGATATCGCAGATCCGCCGTTGTATTTCAGGAGCTACCGCTAGCAAAAGCAGTAGGCTCCCAACACTAAGCTAGGCTTAAGGGTTGAAATGACGCTCGAACAGGCATGCCCACTAGAATACTAATGGGCGCAATGTGCGTTCAAAGATTCGATGACTCAC
+
AABBAFFFFFFFGGGGGFGGGEGFHFF6FHHHHHGGFHFHHHCGEGGFHH5FHFFHFFHFHHHD?0EEHFFHGGEHHHHHHBFFEECCGGGFEEGGGGGHHEFHD8DD,HH047BFGG#FFBCFGA00DEGGHHGHGGGF:CA;EFDFFFFFFFFCEBHDCFGFF/?F@DHFGFGFHHGDBF?GFGGHHFHHFHHHHHGFFHGFBEEFHGFGHGFFHHFG3HHGHGHHHFGH:HGFBFGFFCGFHDGHHG5FHHG2F2GD55GFHHFGFBGGHFEEE?GFHGGFECGGGFGGFGEFFFFBFF5FAAABB
@M02197:102:000000000-ALU3V:1:1101:6256:15468 1:N:0:1
TCCCATTCCCATTCCTCCGCTTATTGATATGCTTAAGTTCAGCGGGTATTCCTACCTGATCCGAGGTCAACATTCAGAAGTTGGGGGTTTAACGGCTTGGCCGCGCCGCGTACCAGTGGCGAGGTGTTATCTACTACGCAATGGAAGCTGCAGCGTGACCGCCACTAGATTTCGGGGCCGGGCTGACTGGCAGCCCGATCCCCAACACCAAACCCGGGGGTTTGAGGGTTGAAATGACGCTCGAACAGGCATGCCCGCCAGAATACTGGCGGGCGCAATGTGCGTTCAAAGATTCGATGATTCAC
+
BBBBBFFFFFFFGGGGGGGGGGGHHHHHFHHHHHHGHHHHHHFGGGGGGHHGHHHHHHFHFHHGGGGHGHHGHHHHHHHH;FHHG/F:>9G<HGFG3:99E729?@CC5C<<@81G<#D8FG9C>.9..6G;9F9/H99/23CF;:GE:::;::G8;B.FDFFBCB;FCFF:B@BG?ACCED<3DCFEHFD@?GEFF/ED?GADF?EEFGFFCCDGFGFGFF0AFCHFFAGFFFFGFFDGEEBB9FFBFFGE@GEEBEGHHHFGGEEAGGGGEEFFHH?CFEGGGGCGGGGFFFFBFFFFACCCB
@M02197:102:000000000-ALU3V:1:1101:24224:15499 1:N:0:1
TCCCATTCCCATTCCTCCGCTTATTGATATGCTTAAGTTCAGCGGGTATTCCTACCTGATCCGAGTTCAACCTTGTAAAAATTGGGTTATGGACCGTGCCGGGGGACCTTTCAACTCGTTGCGTGCTTAGAAAAGCTCGTTGCACCGAGAGTCCCACGGACGCCGTCATTACTTTTGGGACCGGTCGGGGGTGAACCCGGACCTGGAGTCCAACAACAAGCCAGGCTTGAGAGGTGATAATGACGCTCGAACAGGCATGCCCTTCGGAATACCAAAGGGCGCAATGTGCGTTCAAAGATTCGATGACTCAC
+
BCCCCFFFFFFFGGGGGGGGGGGHHHHHHHHHHHHGHHHGHGHGGGGGHHHHHHHHHGHHHGHGGGGHFHHHHHHHHHHHHHHGFHFGHHFFGHHGGHGHGCGFGGGGHHHHHHHGHGHGGGGGGGG9HHHHHHHHHHGGGHGHHHGGGGGHHFHHHGGGGGDGGGGGGGGFGGHGHGGGGGGGGGFFHHHFHGGGFFEGHGHHFHHHFFHHFGHHGHGHHHHGHHHHHHHHHHHHHHHHFFGGGFHCHHGHHHHHGGGGGGGGHGHHHHHHHHHGGGGGHHHFGGF?CGGGFGGGGGGFFFFFFFBBBBA
@M02197:102:000000000-ALU3V:1:1101:22046:15466 1:N:0:1
TCCCATTCCCATTCCTCCGCTTATTGATATGCTTAAGTTCAGCGGGTAGTCCTACCTGATTTGAGGCCAGATGTCAAGAATTATACACACAAGTGCGTATGGGGTATAGAAAGCAGACTATTGTCAAAGTCCTGGCCACAAGCGAACTTGTGTCCTAAGCGAAATACTTATTACGCCTAGGGGAACCAGTGCAAAGACTAATCCAGCTCACATTTTTAAGGCGAGTCAACTCATCATTGACAAACGCCCACCTCCAACATCCAAGCTTGGATTAACCAAACTTGGAGTTGAGGTTTTCATGACACTCAAACAGGCATACTCTTCGGAATACCAAAGAGTGCAATTTGCGTTCAAAGATTCGATGATTCAC
+
BBBABFFFFFFFFGGGGGGGE?FHHGCHHHHHCFHHGGHFBHHGFGGGGFFHHHHHGHH5HHEHEHGEHHFHGHHHFGHFFHHHHHHHHGG1F@4FEFGGHHHGEEGHHHHHHHHHGHHHHHFHHHFHGHGHGFHHGFFHGHGGGGGHHHHGGHGBGHHECEFGGHFHGGHHHHEFGHGGFEGGGGGHFGCFCHCGCGHHGHHGCGHHHEFFGFGGGGGDBB?DA9DDFH8FGEGEHHHHEEBFEC///E?3HFGEGFB3GFHGGGFDEHHFHGGEBHHHHFFB35FEGCFEGDA5HHHHFHG5EDCFFA3F35E5BHHGGGGFFBFHCG3G555HFFHFHGBGGGGHGGFFFCGGGGFFFFFDFA>3AA
@M02197:102:000000000-ALU3V:1:1101:11081:15644 1:N:0:1
TCCCATTCCCATTCCTCCGCTTATTGATATGCTTAAGTTCAGCGGGTAGTCCTACCTGATTTGAGGTCAGAGTCAAAAGGTTTTCTGCCAGAAGGCAAGAAGGGTTCTGAGCGGGCTTGACGCGGAGCAAGGGACAAGACGAAACTTATTACGTCTGTCACGGATGCAAGCGATCCCACTAAGTCATTTGAGGCGAGCCGTGTAACCGGCAGACGCCCATGTCCAAGTCCACGCCAGGTCATAAACCAGACGGGATTGAGATTTCATGACACTCAAACAGGCATGCCTTTCGGAATACCAAAAGGCGCAAGGTGCGTTCAAAGATTCGATGACTCAC
+
AAAAAFFFFFFFFGGGGFFGGGEHHHHHHHFFHHHHHHBGFBGGGGEEGFHHHFHHHHGFHGHFGHFHAFFGEGHFHHGFGFGFHGFHHHHFFFHHHHGHHHGGHHHHHFHGGAEEGHCFHFGGCDGFHHFFCGCFHEGHGGCDFGHHHHFHGFHHGHHGFGGGCCFHFCCCGGGGGGGGGG1;BDFFGDGGFEGFFFGHGHGDFFGHGFFGGFG;?FGHFHFFHGFFF??GHHHHFHFHHFGGBFFCA1FFHHHFDFGHFHHHEHGF5G5FBHHFHEGHHAHGFGECFDHHHHFHG?HHBFFGGGHHHHGGGGGGGGFGGGGGGFFFFFFFAABBA
@M02197:102:000000000-ALU3V:1:1101:29079:15683 1:N:0:1
TCCCATTCCCATTCCTCCGCTTATTGATATGCTTAAGTTCAGCGGGTATCCCTACCTGATCCGAGGTCAACATTCAGAAGTTGGGGGTTTAACGGCTTGGCCGCGCCGCTTACCAGTTGCGAGGTGTTATCTACTACGCAATGGAAGCTGCAGTGTGACCGCCACTAGATTTCGGGGCCGGGCTGACTGGCAGCCCGATCCCCAACACCAAACCCGGGGGTTTGAGGGTTGAAATGACGCTCGAACAGGCATGCCCGCCAGAATACTGGCGGGCGCAATGTGCGTTCAAAGATTCGATGATTCAC
+
BBBBBFFFFFFFGGGGGGGGFEGFGGHHHBEFHHHFEGHHFHGGGGGGHHHHHHHHHHGDFGHGGGGGEBGHHHHHHHH3DFFHECGFC;;;:G::#E@EB;FE///###;4@FF/9HF8C/6F/50A:D9HHH#0D611-DC95:F#$0:#/#@:A-GGFFBC?FGGGBCF?GDCA-:CHG0GD0BFBEEGDCCDFGGGGHGFEEAEFBE1EEDGGEFD3G0FEEFA(GEDG#6E1EECCEFEBFGF3FF>0ECE3BHHEHHCGE2CE?EEEDGD5HEEEGGGGGGBGGEBFFFFFFFD33>33
@M02197:102:000000000-ALU3V:1:1101:7402:15732 1:N:0:1
TCCCATTCCCATTCCTCCGCTTATTGATATGCTTAAGTTCAGCGGGTATCCCTACCTGATCCGAGGTCAACCTTGGAAAAATAGACCGAAGGTCGATTGTCCGGCGGCCGTCGCCCAGCACTCCAAAGCGAGATATTTTACTACTACGCTCGAGGCTAGGACGCCGTCGCCGAGGTCTTCAAGGCACGTCCGGCAGCGGACGTTGCCCAATACCAAGCAGAGCTTGAGGGTTGAAATGACGCTCGAACAGGCATGCCCTTTGGAATACCAAAGGGCGCAATGTGCGTTCAAAGATTCGATGACTCAC
+
AAB?>@FFFFFFGGDGFEEEEGGFFDFGFGHHHGGFHFDGH5EEEEGGHGFHHGFFH3GHFHHGGCEHFFHHHHHE3@FCHHHHHGHGFGECFGGEFGEGH3E?@/BC@DACGGGG?GHFHHHFHFEGFGG?@EFFHFHEGFGHHGGGEGDHFGCBGGGGGGG@BC@GECGHHHHFHGHGGGFC?CFFFFGHGEE/AB<BEGFGGFFGF?FFFFHFGEG;CBF1FEGGHHHFGFBGFFEA/CHGHGE1HHEEFFF/00BGBHHHHGFFFHFE0EA0A13GEEEEB1F3FAEFFGGFFDD1D1?A1AA
@M02197:102:000000000-ALU3V:1:1101:22611:15772 1:N:0:1
TCCCATTCCCATTCCTCCGCTTATTGATATGCCTAAGTTCAGCGGGTATTCCTACCTGATCCGAGGTCAACCTTTGGAGAATTGGGGGTTTTACGGCAAGAGTCCCTCCGGATCCCAGTGCGAGACGTAAAGTTACTACGCAAAGGAGGCTCCGGGAGGGTCCGCCACTACCTTTGAGGGCCTACATCGGCTGTAGGGCCCCAACACCAAGCAGAGCTTGAGGGTTGAAATGACGCTCGAACAGGCATGCCCGCCAGAATGCTGGCGGGCGCAATGTGCGTTCAAAGATTCGATGATTCAC
+
CCCCCFFFFFFFGGGGGGGGGGGHHHHHHGHHHHHHHHHHHGHGGGGGHHHHHHHHHHHGHHHGGGGHHFHHHHHHH9:H:HHHHHG:FGGG<HGGGG;G<H<HHH<HGGG::GHHH;;H9GGGGGG8HH:HHHHHH<HG9GGGHG<HGG/H;GGG6CCGGHGGGGGGGGGGGGGHHGHGGGGGGGGGHFFFFHEGGGFGHHFFFFGHHFGHHGBHEHFFGFHGHHGFGFFFFFDDGGHH<HGHGHGGGGGGHHFGHHHHGE2GGGGGGGHHHHGGGGHGF55FBGGGGFFFFFFFBBAAA
@M02197:102:000000000-ALU3V:1:1101:10419:15800 1:N:0:1
TCCCATTCCCATTCCTCCGCTTATTGATATGCTTAAGTTCAGCGGGTAGTCCTACCTGATTTGAGGTCAGAGTCAAAAGGTTTTCTGCCAGAAGGCAAGAAGGGTTCTGAGCGGGCTTGACGCGGAGCAAGGGACAAGACGAAACTTATTACGTCTGTCACGGATGCAAGCGATCCCACTAAGTCATTTGAGGCGAGCCGTGTAACCGGCAGACGCCCATGTCCAAGTCCACGCCAGGTCATAAACCAGACGGGATTGAGATTTCATGACACTCAAACAGGCATGCCTTTCGGAATACCAAAAGGCGCAAGGTGCGTTCAAAGATTCGATGATTCAC
+
CCCCCFFFFFFFCGGGGGGGGGGHHHGHHHGHHHHGHHHHGFHGGGGGGHHHHHHHHHGHHHHHGGHHHFGHGGHHHHHGFGHGHHHHHGHHGGGHHHGHHHGFGGHHFFHGFGGGGHGHHGGGGFFGHHHGGHFGGHGGGGFGFGHGHGHGHGHHGGHHHHHHFGHHHHHGGGHGFFFFHFFHEHHGGGGGGGGGFFFHFHGFGGGHHGGGGFFFEHHHHHHHGGHGGGGGHGHHHHHFFHHHHHGHGFGHHGHHHHHHHHHHHGHHHHHGHHHHFHFHGHGHHHGGGFHEHHHHHGHHHGGGGGGGHHGGGGFGGGGCGGGGGFFFFDFF@CCCB
@M02197:102:000000000-ALU3V:1:1101:12088:15814 1:N:0:1
TCCCATTCCCATTCCTCCGCTTATTGATATGCTTAAGTTCAGCGGGTAGTCCTACCTGATTTGAGGTCGAATTTGAAATAAGAACTGAAGTTTTTTGCCAATGAGTGGTTAGACCTATCCATTGATTATACTTCTCTGTCTTTCAAGCAAACCCGGCGTATTGCTCAACACCAAACCCAAAGGTTTGAGGGAGAAATGACGCTCAAACAGGCATGCCCTCTGGAATACCAGAGGGCGCAATGTGCGTTCAAAGATTCGATGATTCAC
+
CCCCCFFFFFFFGGGGGGGGGGGHGHHHGGHHHHGHHHHHHHHGGGGGGHHGHFFHHHGHHHHEGHCHGGGHHHHHHHHHHHHHGHHHHGFHHHGGGHHHHHHFHHGGGGHHGGHFHHHHHHHHHHHHHHHHHGHHGHHHGHHHHGHHHHHHGGGGGHHHGHHHHHHGHHGGHHHHGHHHHGHHHHHFGHHHHHHHHHHGHGHHHGHHHGHHFGGGGHHHGHHHHHGGGHHGGGFGFHHHGFFGHGGGGGGGGGGFFFFFFFABAAA
@M02197:102:000000000-ALU3V:1:1101:25180:15842 1:N:0:1
TCCCATTCCCATTCCTCCGCTTATTGATATGCTTAAGTTCAGCGGGTAGTCCTACCTGATTTGAGGTCAGAGTCAAAAGGTTTTCTGCCAGAAGGCAAGAAGGGTTCTGAGCGGGCTTGACGCGGAGCAAGGGACAAGACGAAACTTATTACGTCTGTCACGGATGCAAGCGATCCCACTAAGTCATTTGAGGCGAGCCGTGTAACCGGCAGACGCCCATGTCCAAGTCCACGCCAGGTCATAAACCAGACGGGATTGAGATTTCATGACACTCAAACAGGCATGCCTTTCGGAATACCAAAAGGCGCAAGGTGCGTTCAAAGATTCGATGACTCAC
+
B@BBCFFFFFFFGGGGGGEGGGGGHFHHHHGHHHHHHHHHHHHGGGGFGHHHHHHHHHGHHHGHFHFGHHHHDFHHHHFGGHHGHGFHHHHHGHHHHHGGHHHGHHHHHHHHGGGFGHGHHFGGGGGGHHHGCHEGHHHHGGGGGBGHHHHHHHHHGGGGHGGGGGFHHHGGCGGGGGHGGHHHFHHGGGGDFGGGCACFFFFFFGGHHGFFFFHFHGFFFFFGHHHFGFGGFFHGHHHHFGFFGHEHGHGHHHGBHHHHHHHHHFHHGFDGHHHGHHGHHGFEHFGGGGHHHHGHHGGHHGGGGGHHCHCGGGHGGGGGGGGGCFFFFFFDAB@BB
@M02197:102:000000000-ALU3V:1:1101:9868:15943 1:N:0:1
TCCCATTCCCATTCCTCCGCTTATTGATATGCTTAAGTTCAGCGGGTATTCCTACCTGATCCGAGGTCAACCTTTGGAAAATTGGGGGGTTTTACGGCAAGAGTCCCTCCGGATCCCAGTGCGGGACGTAAAGTTACTACGCAAAGGAGGCTCCGGGGGGGTCCGCCACTTCCTTTGAGGGCCGACATCAGCTGTAGGGCCCCAACACCAAGCAGAGCTTGAGGGTTGAAATGACGCTCGAACAGGCACGCCCGCCAGAATGCTGGCGGGCGCAATGTGCGTTCAAAGATTCGATGATTCAC
+
3ABAAFBFFFFFGGGGGGGGGGGHHHHHHHHGHHHHCFGHHHHGGGGGFHHHGHHHHHHFHGHEGGGHHFFFHHFHHBFFCF;FEHGG9<A78H0CD1DC::<7HHH0HDFCC:?GFGGG;FG#9B169BF7G9.FG;996;F=8FB6ADF.F:FF;#;B5DFEEDFFGF#GFFFFHFEDAD/$BFFGGFFFFCFCFCAD@BFFFBEEBFFF?BGFHGEB/0DGG?;BB49FF>GDG9AGF<GEF1/>//00EGB5B5GHHFE2GFGFEGGHHHHAEGGHGGFGGGGFFG4FFFFBF@BBBB
@M02197:102:000000000-ALU3V:1:1101:16370:15979 1:N:0:1
TCCCATTCCCATTCCTCCGCTTATTGATATGCTTAAGTTCAGCGGGTATCCCTACCTGATCCGAGGTCAACCTTAGAAATGGGTTTGTTTTACGGCGTAGCCTCCCGAGCACCCTTTAGCGAATAGTTTCCACAACGCTTAGGGGACAGAAGACCCAGCCGGTCGATTTCAGGCACGCGGCGGACCGCGTTGCCCAATACCAAGCGAGGCTTGAGTGGTGAAATGACGCTCGAACAGGCATGCCCCCCGGAATACCAGGGGGCGCAATGTGCGTTCAAAGATTCGATGATTCAC
+
BCCCAFFFFFFFGGGGGGGGGGGHHHHHHHHGHHHHGHHHHHGGGGGGHGHHHHHHHHHHHHGDEFGHGHHHHHHHHHHHGGHGFGFFGHHHHGGGGGFCGGHHEFGGGGGHHGHHHHHHGGGGGHHH;HHGGHHGGGGGGHHHFGGGGHHHFHHHFHHGGGFGGGGHGGHHGFFFFGGGGGGGGGGGGGGGGFFHGFGGGHFGGHHGEHEHHGGHGHHHHHHGGGGGFHGHEHHGHHHHGGGGGGGHGHHHHHHGGGGGGGGHHHHGGGGHGGBGGFGGGGFFFFFFBCCCCC
@M02197:102:000000000-ALU3V:1:1101:13407:16203 1:N:0:1
TCCCATTCCCATTCCTCCGCTTATTGATATGCTTAAGTTCAGCGGGTATTCCTACCTGATCCGAGGTCAACCATTAAAAATTGGGGGATTTAGCGGCCAAAGACGCTGCAACTCCAGTCAAAAGCGAGATAAAAATTTACTACGCTCAGAGGATATCGCAGATCCGCCGTTGTATTTCAGGAGCTACAGCTAGCAAAAGCAGTAGGCTCCCAACACTAAGCTAGGCTTAAGGGTTGAAATGACGCTCGAACAGGCATGCCCACTAGAATACTAATGGCCGCAATGTGCGTTCAAAGATTCGATGACTCAC
+
BCCCCFFFFFFFGGGGGGGGGGGHHHHHHGGHHHHHHHHHHFHGGGGEHHHHHHHHHHGHHHHGGGGHGHHHGGHHHHHHHHHHHGGGGHHHHHGGGGGHHHHHGGGGGHGHHHHHHHHHHHHHHHGGGHHHHGHHHHHHHFHGGGFHHHHGGHHGGHGHGGHHHHGGGHGHHHHHHHHHHHHHGHHHHHHHHHHHHHHHHHHHGGGGGHHHHGHHHGGHHGHHHHGHHHGHHHHHHHHGGGGGFHEFHHHHHHGFHGGHHHHHHHHFHFHHHHGGGGGGHHHFGGGHGGGGGGGGGGFFFFFFFBBAAA
@M02197:102:000000000-ALU3V:1:1101:13393:16216 1:N:0:1
TCCCATTCCCATTCCTCCGCTTATTGATATGCTTAAGTTCAGCGGGTATTCCTACCTGATCCGAGGTCAACCATTAAAAATTGGGGGATTTAGCGGCCAAAGACTCTGCAACTCCAGTCAAAAGCGAGATAAAAATTTACTACGCTCAGAGGATATCGCAGATCCGCCGTTGTATTTCAGGAGCTACAGCTAGCAAAAGCAGTAGGCTCCCAACACTAAGCTAGGCTTAAGGGTTGAAATGACGCTCGAACAGGCATGCCCACTAGAATACTAATGGCCGCAATGTGCGTTCAAAGATTCGATGACTCAC
+
BBBBBFFFFFFFGGGGG4EEFGGHHCHGFFFHGFHHHHH5GCHGGGGEGGGHHFHAGGFFGHEGECGGHHHGGHEGHHGHGHHB3EFCFHHHEGGBEEGHHC;F%BFEBGDHHH9GC21DDD:BCDGDGGHHHHBFHGGFFHGDC00<FFBFHFFGFCEGGCDFCHECHEGDFFHHGHGFGHHFFFFFGE2FGCGFGHFHGFGFFF0AE/FFFGHHHGFHEEGHGGHGF8GGH:F@2DFGEECGG:/DD1FBFGAEHFAAGF22DHFGFFFG1ACGGEGFCFHGGGE1BCGED3BGFGFFD3FD1A?AAA
@M02197:102:000000000-ALU3V:1:1101:21227:16250 1:N:0:1
TCCCATTCCCATTCCTCCGCTTATTGATATGCTTAAGTTCAGCGGGTAGTCCTACCTGATTTGAGGTCAGAGTCAAAAGGTTTTCTGCCAGAAGGCAAGAAGGGTTCTGAGCGGGCTTGACGCGGAGCAAGGGACAAGACGAAACTTATTACGTCTGTCACGGATGCAAGCGATCCCACTAAGTCATTTGAGGCGAGCCGTGTAACCGGCAGACGCCCATGTCCAAGTCCACGCCAGGTCATAAACCAGACGGGATTGAGATTTCATGACACTCAAACAGGCATGCCTTTCGGAATACCAAAAGGCGCAAGGTGCGTTCAAAGATTCGATGATTCAC
+
CCCCCFFFFFFFGGGGGGGGGGGHHHHHHHGHHHHHHHHHHGHGGGGGGHHHHHHHHHGHHHHHGHHHHHHHHHHHHHHGEGHGHHHHHHHHHHHGHHGHHGHGHGHHHHHHGGGGGHGHHGGGGGGGHHHGGHGGHHGGGGGGGHHGHHHGGHHHGHHHHHHGHHHHHHGGGGFHGGHEHHHGHGHGGFGGGGGGGGGHHEGGFGGFFGGGFGHFFHHHHGGHHHHGGGGGHGHHHHHGHHHGFHGHGFGGHHHHHG5FHGHHHHHHHHFFBGHHHHHHHHEHHHECGGHHHHHGAGHHHGGGGGHHHHGGGGHGGGGGGGGGGFFFFFFFCBAAA
@M02197:102:000000000-ALU3V:1:1101:11643:16250 1:N:0:1
TCCCATTCCCATTCCTCCGCTTATTGATATGCTTAAGTTCAGCGGGTATCCCTACCTGATCCGAGGTCAACCTTAGAAATGGGGTTGTTTTACGGCGTAGCCTCCCGAACACCCTTTAGCGAATAGTTTCCACAACGCTTAGGGGACAGAAGACCCAGCCGGTCTATTTGAGGCACGCGGCGGACCGCGTTGCCCAATACCAAGCGAGGCTTGAGTGGTGAAATGACGCTCGAACAGGCATGCCCCCCGGAATACCAGGGTGCGCAATGTGCGTTCAAAGATTCGATGACTCCC
+
AAA>ABDF31BDFE3GFAE1E1BFGHFDG3FBHFDD1D2B22DAEEGEHH2AGGFA1GFB1GCEEGGF1BF0FDFDGFHBGFAAEA>EEGHD1?//>E/;/91B/<<EE;7FFFFCFHFHC2CCCB.?3AAF9<F<<?<F?F90F;<EGECFHC/<C;CECG//F9CCFG9./...9A99?;.9@9@3GFF?FF9BEF7FBGFF.C:@@0CB//C;;9DD:BF#/6BBA>.1@1/99A/+/@FBFF/0GD2ED1/CB/000E0D13F0EA0A1B3FFAB111113D@B>1A>11
@M02197:102:000000000-ALU3V:1:1101:6674:16244 1:N:0:1
TCCCATTCCCATTCCTCCGCTTATTGATATGCTTAAGTTCAGCGGGTATTCCTACCTGATCCGAGGTCAACATTCAGAAGTTGGGGGTTTAACGGCTTGGCCGCGCCGCGTACCAGTTGCGAGGTGTTATCTACTACGCAATGGAAGCTGCAGCGTGACCGCCACTAGATTTCGGGGCCGGGCTGACTGGCAGCCCGATCCCCAACACCAAACCCGGGGGTTTGAGGGTTGAAATGACGCTCGAACAGGCATGCCCGCCAGAATACTGGCGGGCGCAATGTGCGTTCAAAGATTCGATGATTCAC
+
AABCCFFFFFFFGGGGGGGGGGGHHHHHHHHHHHHHHHHHHHHGGGGGHFHHHHHHHHHHHHHGGGGHHHHHHHGHHHHH<<HGGG9G:GH;HFGGG:G8F</93D;#3.#1@/0F9:HE@A6DA9G6H;8F1<#DF89CG:HHBGF;0H#6GB@7:;GGGFB0FFFFFFFGGGGGCGFEFFCFFFF9HFFFFFGFFCADFFFB?<FFFD??:?GGGGGFEGHHGGGE4HF<GBBEFFE?EFHHFHGB31BGGGGGHBFFHHGFBGGE?GGGGGHHHGAE2EC4BGGGGGGGE4BFFFFFBBBA3
@M02197:102:000000000-ALU3V:1:1101:12114:16284 1:N:0:1
TCCCATTCCCATTCCTCCGCTTATTGATATGCTTAAGTTCAGCGGGTATCCCTACCTGATCCGAGGTCAACCTTAGAAATGGGGTTGTTTTACGGCGTAGCCTCCCGAACACCCTTTAGCGAATAGTTTCCACAACGCTTAGGGGACAGAAGACCCAGCCGGTCGATTTGAGGCACGCGGCGGACCGCGTTGCCCAATACCAAGCGAGGCTTGAGTGGTGAAATGACGCTCGAACAGGCATGCCCTCCGGAATACCAGAGGGCGCAATGTGCGTTCAAAGATTCGATGATTCAC
+
CCDDDFFFFFFFGGGGGGGGGGGHHHHHHHGHHGHCHGGHHHHGGGGGHHEHHHHHHHHHHHHGGGGGHHHH:HHHHHGHHHHGGGGGHHHHHGGGGFGFGHHHHGGEFGGHGGHHHHGHGGGGGGHHHHHHHGHGFGGGGHHHHHGHHGHGHHHHHHHGGGFFHHGGGHHHGGGGGGGGGGGGGGGGHGHHHHHFHGFGFGGGGGHGHGHHHHHHHHHHFGHGGGGGGHDFFHGHGFHFFGGGFGCHEHHHFFGHHHGGECGGHHHGFGGHGGGGGGGGGGBFFFFFFCCCCC
@M02197:102:000000000-ALU3V:1:1101:14290:16288 1:N:0:1
TCCCATTCCCATTCCTCCGCTTATTGATATGCTTAAGTTCAGCGGGTAGTCCTACCTGATTTGAGGTCAGAGTCAAAAGGTTTTCTGCCAGAAGGCAAGAAGGGTTCTGAGCGGGCTTGACGCGGAGCAAGGGACAAGACGAAACTTATTACGTCTGTCACGGATGCAAGCGATCCCACTAAGTCATTTGAGGCGAGCCGTGTAACCGGCAGACGCCCATGTCCAAGTCCACGCCAGGTCATAAACCAGACGGGATTGAGATTTCATGACACTCAAACAGGCATGCCTTTCGGAATACCAAAAGGCGCAAGGTGCGTTCAAAGATTCGATGACTCAC
+
ACBBCFFFFFFFGGGGGGGGGGGHHHHHHHHHHHHHHHHHHGHGGGGGGHHHHHHHHHEHHHHHGHHHHHFHHHHHHHHGBGGGHHHHHHHGHHHFHGGGHHHGHHGHHHHHGGFGGHGHHGGGGGGGHGFGCHGGHGHHGGGGGGGHHEHHGFHHEHHGHHHGDGHHHGHGFGGHHDFGGGGHGGGGHGFCB/GFGGFHHHGGGGGHGFFFFFHHHHHHHHHHHGFFFFFGHHHHGBEHHHFHGHGHGHGHHEHHGHGHHHEG5GHHFFFGHHHHGEHHHGHHHFGEGGGHHHHHHGHHGGGGGGHHHHGGGGGGGGGGGGGGGBFFFFFFCABBB
@M02197:102:000000000-ALU3V:1:1101:18589:16426 1:N:0:1
TCCCATTCCCATTCCTCCGCTTATTGATATGCTTAAGTTCAGCGGGTATCCCTACCTGATCCGAGGTCAACCTTTGAAAGAGTTTAACGGCCACGACCGCCCGCACTCCAAAGCGAATATGTATCACAACGCTTAGAGACGGACAGCTCGGCCGGAGACTTCAAGGCGCGCGGGAGCCGCGACGCCCAACACCAAGCGAGGCTTGAGTGGCGAAATGACGCTCGAACAGGCATGCCCTTCGGAATACCAAAGGGCGCAATGTGCGTTCAAAGATTCGATGATTCAC
+
CCCCCFFFFFFFGGGGGGGGGGGHHHHHHHGHHHHHHHHHHHHGGGGGHHHHHHHHHHHGHHHGGGGHHHHHHHHHGHHGHFHHHHHHFFGGGGGGGGGGGGGGGGGHHHHHHHGGGGGGHGHHHHHHHGGGGGGHHHHHGGGGGGHHHGGGGHHHHHHGGGGGGGGGGGFGGGGGGGGGFFFGGHHGHGFGGGFGGHHGHHHGHHGGGGHHHHHGGGGGGHGHHHGHHGFHGGGGGGGHHHHHHHHHHHGGGGGHHHGFEEGHGGGFFGFE4GFFFFFFFCCCBB
@M02197:102:000000000-ALU3V:1:1101:27358:16416 1:N:0:1
TCCCATTCCCATTCCTCCGCTTATTGATATGCTTAAGTTCAGCGGGTATTCCTACCTGATCCGAGGTCAACATTCAGAAGTTGGGGGTTTAACGGCTTGGCCGCGCCGCGTACCGGTTGCGAGGTGTTATCTACTACGCAATGGAAGCTGCAGCGTGACCGCCACTAGATTTCGGGGCCGGGCTGACTGGCAGCCCGATCCCCAACACCAAACCCGGGGGTTTGAGGGTTGAAATGACGCTCGAACAGGCATGCCCGCCAGAATACTGGCGGGCGCAATGTGCGTTCAAAGATTCGATGATTCAC
+
CDDCCFFFFFFFGGGGGGGGGGGHHHHHHHHHGHHHHHHHHHHGGGGGHHHHHHHHHHHHHHGGGGGHHHHHHHHHHHHH<<HFGG;G;G<<HG7G;;;GFH?E<@C@5/#2A-)6F<1$C36G/90CDF=DDDF;FD6.680C9.CE<CG#G,G#5-FBEGG0GGGGGDCF0GFDGFFGGFFHGHFGFFGGGGGGFGGGGHHDAEFEDBAECEFGFFFF:HHHGGFFHHGHHHGGEGGHGGHGGHHHGHHGGGGGHFGHHHHHHGGGGGGGGGHHHHGGFGHGGFGGGGGGGFBFFFFFBBBBB
@M02197:102:000000000-ALU3V:1:1101:6089:16587 1:N:0:1
TCCCATTCCCATTCCTCCGCTTATTGATATGCTTAAGTTCAGCGGGTAATCCTGCCTGATTTGAGGTCTAATCTAAAGGTAGACTAAGCTAGATTAGTAGCTTCCTAGTTCAAACACGGCTCTAACCGAAGTTAGATTCCTCAGCGAATAGTCTATTACGCCAAGTCAATCCGAAATTCGAATATGGATGCTAATGTATTACGAATGAGCTCGTATTAGGAGCAACACTCAGAATCCAAACTCCTCTCAATTCACTAAGAAAAGGTAGGGTTGAAGAATTCATGACACTCAAACAGACATACTCTTCGGAATACCAAAGAGTGCAAGATGCGTTCAAAGATTCGATGACTCAC
+
ABAB?FFFFFFFGGGGGGGGGGGHHHGHFHHHHHHHHHGHHGHGGGGCGHHHHHHHHHHHHHGHGHHHHGGEFDFGFEGFHFFDFHHFHHHFEFHHHHHBFHFFHFHFFHHHHGHHH1ECGGHHGHH0CCCFGHGHHHHEDHHDFHGHGFFFGFHHHHHGDGGGFGGHHHGHHGGCEDGFFFHGFFFGDFFFFBHHDGHBHGHGHFHFEGGEGHHHFHHHFHEHHHHG4HHGHFFGFFGFEFGE1HHHGGGFEGEDHHGGHFFG?B1?HF5HHFHHHHFGHHHHGHHGHHHHHGHHFFGFDFGEEEHHHHHHGCHHHHFGFCFGGHEEEB4GGCGGGFGGFFFFFBDD3AAA3
@M02197:102:000000000-ALU3V:1:1101:14964:16658 1:N:0:1
TCCCATTCCCATTCCTCCGCTTATTGATATGCTTAAGTTCAGCGGGTATCCCTACCTGATCCGAGGTCAACCTTTGAAAGAGTTTAACGGCCACGACCGCCCGCACTCCAAAGCGAATATGTATCACAACGCTTAGAGACGGACAGCTCGGCCGGAGACTTCAAGGCGCGCGGGAGCCGCGACGCCCAACACCAAGCGAGGCTTGAGTGGCGAAATGACGCTCGAACAGGCATGCCCTTCGGAATACCAAAGGGCGCAATGTGCGTTCAAAGATTCGATGACTCAC
+
ABCBCFFFFFFFGGGGGGGGGGGHHHHHHHHHHHHHHHHHHHHGGGGGHHHHHHHHHHHHHHHGGGGHHHHHHHHHHHHHGHFGHHHHGGGGGGGGGGGGGGGGGCGHHHGHHHGGGGGHHFGHHGHHHGGGGGGHHHFHGGGGGGGHGGGGGHHHHHGGHGGGGFGGGGFGGGGGFGGGGGGGGHHGGFEGGGGGGHGGHFFHHHGGGFFHHGHGGGGGGHGHHHHHHHHHGGFFGGGHHHHHGHHHHFGGDCGFHFHGGGGHGGGGGFGGGGBFFBFFFABBAB
@M02197:102:000000000-ALU3V:1:1101:24286:16621 1:N:0:1
TCCCATTCCCATTCCTCCGCTTATTGATATGCTTAAGTTCAGCGGGTATCCCTACCTGATCCGAGGTCAACCTTAGAAATGGGGTTGTTTTACGGCGTAGCCTCCCGAACACCCTTTAGCGAATAGTTTCCACAACGCTTAGGGGACAGAAGACCCAGCCGGTCGATTTGAGGCACGCGGCGGACCGCGTTGCCCAATACCAAGCGAGGCTTGAGTGGTGAAATGACGCTCGAACAGGCATGCCCCCCGGAATACCAGGGGGCGCAATGTGCGTTCAAAGATTCGATGACTCAC
+
BABBBFFBFFFFGGGCGFGGGCFGHFHHHHHHHFHHGFGGHFGAEFGGEGHHHHGHHHHFGFHFEEEGCGHFHHHHGFHHEHGGDEFFGHHHHFDFFFFDCEGHHGFEGGFHGGGHFHHGGGGFFHGHFHGBBFGECGGEFHHGFGGGGGHHHGGHHFFECCGFGGFFFFFFFBEFDGGGGGGGFGGGGGFFEFHHHFHFFHGGGHGGFHHHHFHHHHHHHHFGGFFGHEDGGFGFGBFGGGGFGGEFFFHGDFGCGGGGGGFFFDGGGEEFGDFDE5GA4F4FFFFFFAABAA
@M02197:102:000000000-ALU3V:1:1101:22976:16717 1:N:0:1
TCCCATTCCCATTCCTCCGCTTATTGATATGCTTAAGTTCAGCGGGTATCCCTACCTGATCCGAGGTCAACCTTTGAAAGAGTTTAACGGCCACGACCGCCCGCACTCCAAAGCGAATATGTATCACAACGCTTAGAGACGGACAGCTCGGCCGGAGACTTCAAGGCGCGCGGGAGCCGCGACGCCCAACACCAAGCGAGGCTTGAGTGGCGAAATGACGCTCGAACAGGCATGCCCTTCGGAATACCAAAGGGCGCAATGTGCGTTCAAAGATTCGATGATTCAC
+
CCCCCFFFFFFFGGGGGGGGGGGHHHGHHHGHHHHHHHHHHHHGGGGGHHHHHHHHHHHHHHGGGGGHGHHHH:HHHHHHHHHHHGHHGGGGGGGGGGGGGGGGGGGHHHHGHHGFGGGHHHHHHHHHHGGGGGGGHHHHGGGGGGHHGGGGGHGGGGHGHGGGGGGGGGGGGFCCFFGGGGGHGHHFFGGGGHGGGHHGHHHGHHGGGGHHHHHGGGGGHGGHFHHHHHGHGGGGGGGGHGHHHHHHHHGGGGGHHHHFEFCFGGGGGGGGGGFFFFFFFBBBB@
@M02197:102:000000000-ALU3V:1:1101:9948:16720 1:N:0:1
TCCCATTCCCATTCCTCCGCTTATTGATATGCTTAAGTTCAGCGGGTATTCCTACCTGATTCGAGGTCAAACTCAGAGAGTCGGGGGTTTTACGGCGTGGCCGCGCTGCGCTCCTGTGCGAGGTGTGCTACTACGCAAGGGAGGCTGCAGCGAGGCCGCCACTGAATTTCGGGGGCGGCGGGTGATCGCCGGTCCCCAACCCCGCTGCCCCTAGGGGCTGCGAGGGTTGAAATGACGCTCGAACAGGCATGCCCGCCAGAATGCTGGCGGGCGCAATGTGCGTTCAAAGATTCGATGACTCAC
+
AABBBFFFFFFFGGFFGGGGGGGHFHGHHHHHHHHHHHHHGHHGGGGGGHHHHHHHHHHHHHGHHFGHGHHHHHHHGF<GH;GC?CC>>EGHFF?C?6@G9B//;/9//<-.>4#A<-->#C@B;0/#0/;C;H;-/-AED/;>A=A9AB;;-@-9A;@D-//;;/@;B/<@@@B-?B?GGF9C;9...9CC5@C@B4>9#@////CCEEG75GGFCE/E<C;AF9;BHHFCE/1>/0??GGGBBFG0HE?CGEEABFHHHGGEAECEEEGEFF3HGEE01A1GGFFGEBCF1DD@B1A>>1>
@M02197:102:000000000-ALU3V:1:1101:24483:16816 1:N:0:1
TCCCATTCCCATTCCTCCGCTTATTGATATGCTTAAGTTCAGCGGGTATCCCTACCTGATCCGAGGTCAACCTTAGAAATGGGGTTGTTTTACGGCGTAGCCTCCCGAACACCCTTTAGCGAATAGTTTCCACAACGCTTAGGGGACAGAAGACCCAGCCGGTCGATTTGAGGCACGCGGCGGACCGCGTTGCCCAATACCAAGCGAGGCTTGAGTGGTGAAATGACGCTCGAACAGGCATGCCCCCCGGAATACCAGGGGGCGCAATGTGCGTTCAAAGATTCGATGACTCAC
+
BCBABFFFFFFFGGGGGGGGGGGHHHHHHHHHHHHHHFHHHHHGGGGGHHHHHHHHHHHHHGFGGGE2FFHHG:HGHGH<GHHGGGGGHHHEHGGGGGGEGEHEHGGGCGGHFGHHHHGEFGG9GHFGFHFHHHHG@C9GFFFHGBDGGHHGCDCHHHGGGC?DFGGBFFCAFGGGFGGGBFFFFFFGGFFFFFFGBGHGGHFFEHHEFGFGC;FHBFEHFFC/GFCDBEDFHFEGHGEEFFFF?GCFFFF5FFDFFA2GDGEGFGDGFGEFGGGGGGGFGGFFFFFFF?A3>3
@M02197:102:000000000-ALU3V:1:1101:7251:16781 1:N:0:1
TCCCATTCCCATTCCTCCGCTTATTGATATGCTTAAGTTCAGCGGGTATCCCTACCTGATCCGAGGTCAACCTTTGAAAGAGTTTAACGGCCACGACCGCCCGCACTCCAAAGCGAATATGTATCACAACGCTTAGAGACGGACAGCTCGGCCGGAGACTTCAAGGCGCGCGGGAGCCGCGACGCCCAACACCAAGCGAGGCTTGAGTGGCGAAATGACGCTCGAACAGGCATGCCCTTCGGAATACCAAAGGGCGCAATGTGCGTTCAAAGATTCGATGATTCAC
+
BAABAFFFFFFFGGGGGGGGGGGHHFGHHHHHHHHHHHHHHHHGFGGGHHHHHGHHHHHHHHHGG?EFHHGH:HHEGHFFH9GGHGGH1AEEEGE;GGGGGGGGGGGHGFHFFHGFCGGHHGHGHFHGHGFCFGGHFHGFGGGGGEHGHDGGGCHGGDGGGGGGCCCDBBAAF?DCDDAFFFAG;FEFFFGFFGFFFFHFGFFFHHGGD?FHDFHFGEFGFHEFFFFFFHGHGGGFFFFFEEHFHHFFHHCGECFG5HHECGFGGFGGGB5GCGFFFFFFB?A?AA
@M02197:102:000000000-ALU3V:1:1101:6615:16905 1:N:0:1
TCCCATTCCCATTCCTCCGCTTATTGATATGCTTAAGTTCAGCGGGTATCCCTACCTGATCCGAGGTCAACCTTTGAAAGAGTTTAACGGCCACGACCGCCCGCACTCCAAAGCGAATATGTATCACAACGCTTAGAGACGGACAGCTCGGCCGGAGACTTCAAGGCGCGCGGGAGCCGCGACGCCCAACACCAAGCGAGGCTTGAGTGGCGAAATGACGCTCGAACAGGCATGCCCTTCGGAATACCAAAGGGCGCAATGTGCATTCAAAGATTCGATGACTCAC
+
BBBBBFFFFFFFFGGGGGGGGGGHHGFHHHGCHGHHGHHFCHGGCFGG3GHFHHFGHHHGHHHGGGEHHGHFFH:HGHHHGHHGFHHHGEGGEFGGGCECEGFGFGGHHGHHGGDA@DGHGHHHF;HHHGGGGGGGHHHGFFGDGEHHFGCFFGGDDFEGGGCGCFG?CFCGGFFAD?GGGGE>;CHFGCB/CAEGEDGFFGHHFFF/BHEBD2GFGGGEFF/FGFFFFBHFEEFFGFEB2FHHFABFB0A000A1FEG11B133BDFF3G1FB113FD@@?AAAA
@M02197:102:000000000-ALU3V:1:1101:28562:16817 1:N:0:1
TCCCATTCCCATTCCTCCGCTTATTGATATGCTTAAGTTCAGCGGGTATCCCTACCTGATCCGAGGTCAACCTTTGAAAGAGTTTAACGGCCACGACCGCCCGCACTCCAAAGCGAATATGTATCACAACGCTTAGAGACGGACAGCTCGGCCGGAGACTTCAAGGCGCGCGGGAGCCGCGACGCCCAACACCAAGCGAGGCTTGAGTGGCGAAATGACGCTCGAACAGGCATGCCCTTCGGAATACCAAAGGGCGCAATGTGCGTTCAAAGATTCGATGACTCAC
+
BBBBBFFFFFFFGGGGGGGGGGGCHHGHHHHHHHHHHHHHGHHGGGGGHFHGHHHHHHHHGHHGGGGGH;HHHHHGGHFBG0F:HDGHG?EECFEEGGFGGGGGF@/FGFEFFFFDFFFFGGHEHHEDDFCCCAEFGH1GGFDBEC?GFDCEAC?DG0FCFFCGGGGDCD/FCDC@<?CA//;0;G?9EDGEFEEGEGEGHE399AF#GGHHGFHE?FGFFHEHFGFHGHHHGGF:GE4FHHHHHHCHHHCGGGGGHHHCGGGFGFGGGGCFGCFFFFFFFAABBB
@M02197:102:000000000-ALU3V:1:1101:28497:17031 1:N:0:1
TCCCATTCCCATTCCTCCGCTTATTGATATGCTTAAGTTCAGCGGGTATTCCTACCTGATCCGAGGTCAACATTCAGAAGTTGGGGGTTTAACGGCTTGGCCGCGCCACGTACCAGTTGCGAGGGGTTATCTACTACGCAATGGAAGCTGCAGCGTGACCGCCACTAGATTTCGGGGCCGGGCTGACTGGCAGCCCGATCCCCAACACCAAACCCGGGGGTTTGAGGGTTGAAATGACGCTCGAACAGGCATGCCCGCCAGAATACTGGCGGGCGCAATGTGCATTCAAAGATTCGATGATTCAC
+
CCCCCFFFFFFFGGGGGGGGGGGHHGHHHHHGHHHHHHHHHHHGGGGGHGHHHHHHHHHGHHGGGGGGHHHHHHHHHHHH<;HHGG9:::H<.G;GG;C;FH9?#@,+<B</+?$:G/1BA(@5#&<D07DF$DD8:E?<CGGH0#:./;6#0;E.9#?@EFF?DFGFEGGGDDDGF=CFHHFGFCHHHFDFFCEDFAFGGGHFFFFFFDFEGCGGEEFFFHGF;FFDHHG<FFFEDEDBHGFGFHFHHHHEC?GGFHHHHHHHHGGGGGGGGGHFHHGFGHGGGGGGGGGGGFFFFFFFBBAAA
@M02197:102:000000000-ALU3V:1:1101:7054:17040 1:N:0:1
TCCCATTCCCATTCCTCCGCTTATTGATATGCTTAAGTTCAGCGGGTATTCCTACCTGATCCGAGGTCAACCATTAAAAATTGGGGGGTTTAGCGGCTAAAGACGCTGCAACTCCAGTCAAAAGCGAGATAAAAATTACTACGCTCAGAGGATATCGCAGATCCGCCGTTGTATTTCAGGAGCTACCGCTAGCAAAAGCAGTAGGCTCCCAACACTAAGCTAGGCTTAAGGGTTGAAATGACGCTCGAACAGGCATGCCCACTAGAATACTAATGGGCGCAATGTGCGTTCAAAGATTCGATGATTCAC
+
BBAAAFBFFFFFGGGGGGGGGGGGGHHGHHHGHHHHHHHHFHHGGGEGHHHHHHHGHGHHHHHGGCEGHHHHEHGDGHHGFFFHHGGCDGF;9HGGCGGHEFHHGGGGGHHHHGGFG7GGGGGGGGGFCFGFGEFGGGGGGFDFFDFFFEFF#FFFFFFB<FFGDEFHHHFHFHHHGGHHFBEFFFFFFHHFGHHHFHFGHHHGGGHFEHFHHGGFFHFFHFGFFHHHHGHHHHHHHHGGGGGFHEEHHHGHHHHHGGHHG5HHHHGHHHHHHFGGGGFGBEEAFGHGGDG5GBGFGFFFFFFBAA>3A
@M02197:102:000000000-ALU3V:1:1101:18212:17206 1:N:0:1
TCCCATTCCCATTCCTCCGCTTATTGATATGCTTAAGTTCAGCGGGTATTCCTACCTGATCCGAGGTCAACCTTTGGAAAATTGGGGGGTTTTACGGCAGGAGTCCCTCCGGATCCCAGTGCGAGGTGGTATGTTACTACGCAAAGGAGGCTCCGGGAGGGTCCGCCACTGTATTTCGGGGCCTACGGAAGCCGTAGGGCCCCAACGCCAAGCGGTGCTTGAGGGTTGAAATGACGCTCGAACAGGCATGCCCGCCAGAATGCTGGCGGGCGCAATGTGCGTTCAAAGATTCGATGACTCAC
+
BBBBBFFFFFFFGGGGGGGGGGGGHHHHGHHHHHHHHHHHHHHGGGFEHHHHHHHHHHHHHHHGGGGHHHHGHHHHHHHH;;HHHHGG/>AGGHHGGFGGG:GFHHH:GDDC8GGGG;FFFFB.BG#FB=DBBBFFFFFFA4DF9FFFEFFAF9GGEBGGFAGFGHG;FHHFFGFFGGGHHDGHHFHHFEGFFHHHGGFCGHGGDFHFFFAGGHHHHHHHHHGHF<HHHHFFGGGGHHGHHHHHHHHHGGECFHHGHHHHHGGGGGGGGGGHGCHGGGGHGGGGGGGGGGFFFFFFFA?AAA
@M02197:102:000000000-ALU3V:1:1101:22934:17197 1:N:0:1
TCCCATTCCCATTCCTCCGCTTATTGATATGCTTAAGTTCAGCGGGTATCCCTACCTGATCCGAGGTCAACATTCAGAAGTTGGGGGTTTAACGGCTTGGCCGCGCCGCGTACCAGTTGCGAGGTGTTATCTACTACGCAATGGAAGCTGCAGCGTGACCGCCACTAGATTTCGGGGCCGGGCTGACTGGCAGCCCGATCCCCAACACCAAACCCGGGGGTTTGAGGGTTGAAATGACGCTCGAACAGGCATGCCCGCCAGAATACTGGCGGGCGCAATGTGCGTTCAAAGATTCGATGATTCAC
+
CCDDDFFFFFFFGGGGGGGGGGGHHHHHHHHHHHHHHHHHHGHGGGGGGHHHHHHHHHHHHHHGGGGHHHHHHHHHHHHH<0HHGGGGE:H<HGGGG-;GFH/E7GF/2+ADDG5F3FBH@&CG<5DD1GFHHH<GHGGDDGFHGG9.:GG,GCBADGGGGGGGFFGGGCFFGGGFFAFGHFG0DCFFHFEFFFFDEDFGGGF7GFFFFGEFGCGGGGGFGGHHHGHHHEEHHHGGFEFEGGHHFGBHGHHGGGGGHHGHHHHHHFCGGGGGGGHHHHGGFGFGGGGGGGGGGFFFFFFFCBA?B
@M02197:102:000000000-ALU3V:1:1101:17304:17153 1:N:0:1
TCCCATTCCCATTCCTCCGCTTATTGATATGCTTAAGTTCAGCGGGTATTCCTACCTGATCCGAGGTCAACATTCAGAAGTTGGGGGTTTAACGGCTTGGCCGCGCCGCGTACCAGTTGCGGGGTTTTATCTACTACGCAGTGGAAGCTGCAGCGTGACCGCCACTAGATTTCGGGGCCGGGCTGACTGGCAGCCCGATCCCCAACCCCAAACCCGGGGGTTTGAGGGTTGAAATGACGCTCGAACAGGCATGCCCGCCAGAATACTGGCGGGCGCAATGTGCGTTCAAAGATTCGATGATTCAC
+
BBBBBFFFBFFFGGGGGGGGCGGGFHGHHHCHHHHHGHHHHHHG?CEGHFFHHHHHGGEGHHHGGGEHHHHHGHHHHFHF:;HGGG9EF;H<HGCE:GEDGH@E//@/;<//@C1FG;1>.-@7//<@+G5,HF95FG1?#9C/00/CG0/BBFD.#;EFA??DDB0FFFBFFCB???:EC0.0FFFFHGFCACFAAAFCDFEAA<#CFFF8FCCGDGFF<HHF0GGDEHHGFAGDG9E:F?HHDFHFCFFGGGGGFGGHHHHFFGFCGGGGGGHHHHFEEGGGGGGGGGGGGFFFFFFFAAAA3
@M02197:102:000000000-ALU3V:1:1101:12531:17431 1:N:0:1
TCCCATTCCCATTCCTCCGCTTATTGATATGCTTAAGTTCAGCGGGTATTCCTACCTGATCCGAGGTCAACCTTTGGAAAATTGGGGGGTTTTACGGCAAGAGTCCCTCCGGATCCCAGTGCGAGACGTAAAGTTACTACGCAAAGGAGGCTCCGGGAGGGTCCGCCACTACCTTTGAGGGCCTACATCAGCTGTAGGGCCCCAACACCAAGCAGAGCTTGAGGGTTGAAATGACGCTCGAACAGGCATGCCCGCCAGAATGCTGGCGGGCGCAATGTGCGTTCAAAGATTCGATGACTCAC
+
CCCCCFFFFFFFGGGGGGGGGGGHHHHHGHHHHHHHHHHHHGHGGGEGHHHHHHHHHHHHHHHGGGGHHHGHHHHHHHHHGHHGHHGGGFGGGHHGGGGGGHHHHHG;HGGGGGGGGGG;GGGGGGGGGGGG:FGGG;GGGFFFFFFFFFFFFFFFFFFFAFGGGGHFHFFHFFGGHHGHHGFFHFGFFHFFFFHHGGGGFGFFFGFGGHGHHHHHFHHGHHGGGHHHHHGFFFFDFHFHFFHHHHFHGCCGGHHHHHHHHF?FGGGGGGGHFHGGGGGHGGGGGGGGGGFFFFFFFCCCCB
@M02197:102:000000000-ALU3V:1:1101:26511:17573 1:N:0:1
TCCCATTCCCATTCCTCCGCTTATTGATATGCTTAAGTTCAGCGGGTATTCCTACCTGATCCGAGGTCAACATTCAGAAGTTGGGGGTTTAACGGCTTGGCCGCGCCGCGTACCAGTTGCGAGGTGTTATCTACTACGCAATGGAAGCTGCAGCGTGACCGCCACTAGATTTCGGGGCCGGGCTGACTGGCAGCCCGATCCCCAACACCAAACCCGGGGGTTTGAGGGTTGAAATGACGCTCGAACAGGCATGCCCGCCAGAATACTGGCGGGCGCAATGTGCGTTCAAAGATTCGATGATTCAC
+
ABBBBFFFFFFBGFGGGGGGGGGHHHHHHHHHHHHHGHGHGHHGGGGGHHHHGHHHHHHHHHHCGGGHHHHHHHHGHHHH:HHEGFGFGG<:HGCGD(G?9:/@9<C?3C<0@C$F?;1$<3.A<CGG5DGH:FH;HGF;:4HHG9/900:7:6@8%3GGGGGFD9FC:0C?4GGGG;GGHHHHHFHFC<ABCDFFF?F?CHEDHFFGGDFFDBDEEBAF<HHGFFGD4;FGDFCFFGFGAEFGF3HHHFHGGGGECFEFHGHHHGGGGCGGEE5FFCEE?FCGGGGGGGGGG4FFFFFFBBBBB
@M02197:102:000000000-ALU3V:1:1101:20657:18076 1:N:0:1
TCCCATTCCCATTCCTCCGCTTATTGATATGCTTAAGTTCAGCGGGTATCCCTACCTGATCCGAGGTCAACCTTTAATGAAAATGGTTTTGTTTAACGGCGTGACCGAACGCGAACCCTTTAGCGAATAGTTTCCACAACGCTGAGGGACGATTCAGACCCAGCCGAGAGATTTGAGGCGCGCGGCGTACCGCGTCGCCCAATACCAAGCGAGGCTTGAGTGGTGTAATGACGCTCGAACAGGCATGCCCCGCAGAATACCACGGGGCGCAGTGTGCGTTCAAAGATTCGATGATTCAC
+
CDDDCFFFFFFFGGGGGGGGGGGHHGHHHHHGHHHHHHHHHHHGGGGGHHHHHHHHHHHHHHHGGGGHHHHHHHHHHHHHHHGHHHFHHGHHHHGHHEGGGGAEGHEFGGGGGGGGGGHHHFFFFFFGGHFHHHHHHHHGGGGGGHGGEGFFFHHGHHGGHGFGGGGGGGGGHGGGGGGGGGGGGGGGDGGGGGGGHGHHGHFGGGHGGGHHGHEHHHGH:HH<HHHHFGGFGHHGHGHHHGHHGGGGGGGHHGHHHHFGEEGGGGGGCGF4GGGGHGGGGGGGGGGFFFFFFFCCCCB
@M02197:102:000000000-ALU3V:1:1101:3498:18195 1:N:0:1
TCCCATTCCCATTCCTCCGCTTATTGATATGCTTAAGTTCAGCGGGTAGTCCTACCTGATTTGAGGTCAGAGTCAAAAGGTTTTCTGCCAGAAGGCAAGAAGGGTTCTGAGCGGGCTTGACGCGGAGCAAGGGACAAGACGAAACTTATTACGTCTGTCACGGATGCAAGCGATCCCACTAAGTCATTTGAGGCGAGCCGTGTAACCGGCAGACGCCCATGTCCAAGTCCACGCCAGGTCATAAACCAGACGGGATTGAGATTTCATGACACTCAAACAGGCATGCCTTTCGGAATACCAAAAGGCGCAAGGTGCGTTCAAAGATTCGATGATTCAC
+
A3>AAFFBFFFFGFGGGGCEGGGHFHHEHHGHHGHCGGFHFHHGGGGEGHHHHHHFHH3GHHHHGGH2GG5FGFHHHHF?FGHGGGHFGHHHHHHHHGGBFHFGGHGFFF4FFGGFEDEHH?BFDCDGHHFFDGGGHHHHGGFDFFHH9HGHGHFHEDFGFGDEHHEHHHHDFHHHGGHGGGHHFEGGHGBA@>/<@@?BDFFFEFFFHFDCEFGEDGFFHGHHHHFEFFEGHFGFGHHHHHGFFFFB1AFFHHHF55BFGHHG55FGEB51FBGF3FFHHHHFAFE?DAGF5FGF2GHCGGGGGGGCFHGGEA44FFGGGGGGFBBFFBFFBAAAA
@M02197:102:000000000-ALU3V:1:1101:3513:18203 1:N:0:1
TCCCATTCCCATTCCTCCGCTTATTGATATGCTTAAGTTCAGCGGGTAGTCCTACCTTATTTGAGGTCAGAGTCAAAAGGTTTTCTGCCAGAAGGCAAGAAGGGTTCTGAGCGGGCTTGACTCGGAGCAAGGGACAAGACGAAACTTATTACGTCTGTCACGGATGCAAGCGATCCCACTAAGTCATTTGAGGCGAGCCGTGTAACCGGCAGACGCCCATGTCCAAGTCCACGCCAGGTCATAAACCAGACGGGATTGAGACTTCATGACACTCAAACAGGCATGCCTTTCGGAATACCAAAAGGCGCAAGGTGCGTTCAAAGATTCGATTATACAC
+
>11>AF1BB11FD3B3B1111E0A3333D3333D3DGAFGHFDAA/EEEBGBHGGFF1BGBB2F/BGF1GHG1BGH11F/1FFFFBGF1GFBGHAFAFFFF0B/>00GH2E:EE?C@H4;1%1?9C.B/<FF?;FCFAFHA@CA0GBGF111>G0<>9FB1/0A0CCGFDG./C;.:C0:CGHH00$@GF$</A<--;/9C@;FFFFBBFAB>/0?@FB1CFBFFCF/7/-EFB)GGF:HGF;B40/B//?10FD2@1212112GFD2FFA/10A1B11HHGBF/CEE/?F22FFD/AB1B0EE00GHFGEEA0111333331B1B13B333>1AA1
@M02197:102:000000000-ALU3V:1:1101:11944:18414 1:N:0:1
TCCCATTCCCATTCCTCCGCTTATTGATATGCTTAAGTTCATCGGGTATTCCTACCTGATCCGAGGTCAACATTCAGAAGTTGGGGGTTTAACGGCTTGGCCGCGCCGCGTACCAGTTGCGAGGTGTTATCTACTACAAAATGGAAGCTGCAGCGTGCCCGCCACTAGATTTCGGGGCCGGGCTGACTGGCAGCCCGATCCCCAACACCAAACCCGGGGGTTTGAGGGTTGAAATGACGCTCGAACAGGCATGCCCGCCAGAATACTGGCGGGCGCAATGTGCGTTCAAAGATTCGATGATTCAC
+
AAAAAFFFD1DDFFFG1GFCE?EFFHFFFFFHDGFDGGGHBAGEAEAAF2D2GDGHHF0FDDCEEAEGHHHGFHH2A21B@:GEEGCGE2G&EE?@E992;://<EC//B9/9?,G?.1#9/<2#.>36B9$#0<#:##99.GFC0/.+0/::::..#9;C@?FGGFF00C9CGGFFC@DFFFGDGHHHGE-CC<AF<@?FFF#>F<EG;F<CFBGGGGH<G@?0DHF6FGHFCDFEBAF1E8G3FFB3?2/@GGGHGHFGHBFHGGGGGGGEGGHHGGFGGGA5GGFGGGGFFFFFD5F?AA>A
@M02197:102:000000000-ALU3V:1:1101:14339:18382 1:N:0:1
TCCCATTCCCATTCCTCCGCTTATTGATATGCTTAAGTTCAGCGGGTAGTCCTACCTGATTTGAGGTCAGAGTCAAAAGGTTTTCTGCCAGAAGGCAAGAAGGGTTCTGAGCGGGCTTGACGCGGAGCAAGGGACAAGACGAAACTTATTACGTCTGTCACGGATGCAAGCGATCCCACTAAGTCATTTGAGGCGAGCCGTGTAACCGGCAGACGCCCATGTCCAAGTCCACGCCAGGTCATAAACCAGACGGGATTGAGATTTCATGACACTCAAACAGGCATGCCTTTCGGAATACCAAAAGGCGCAAGGTGCGTTCAAAGATTCGATGACTCAC
+
CCCCCFFFFFFFGGGGGGGGGGGHHHHHHHHHHHGHHHHHHGHGGGGGGHHHHHHHHHHHHHHHGHHHHHGHGHHHHHHGGHHGHHHHHHHHHHHHHHGHHHHGGHHHHHHHGGGGGHGHHGGGGGGGHGHGGHGGHHHHGGGGGHHHHHHHGGHHGHHGHGHGGHHHHHHGHHHHHHGHHHHHGGGGHGGGGGGGGGGHHHGGGGGHFGGF@GHHGHHHHHHHGHHGGGGGHHHHHGHHGHHHHHGHGHGHHHHHHHHHHHHHHGHHHHFGHHHHGHHHGHHHHHGGGEGGHHHHHGHHHGGGGGHCHHGGGGGGGGFGGGGGGFBFFFFFA@BBB
@M02197:102:000000000-ALU3V:1:1101:20262:18643 1:N:0:1
TCCCATTCCCATTCCTCCGCTTATTGATATGCTTAAGTTCAGCGGGTATCCCTACCTGATCCGAGGTCAAGAGTGTAAAAATGTACTTTTGGACGTCGTCGTTCTGAGTGCAAAGCGCGAGATGTACTGCGCTCCGAAATCAATACGCCGGCTGCCAATTGTTTTGAGGCGAGTCTACGCGCAGAGGCGAGACAAACACCCAACACCAAGCAAGGCTTGAAGGTACAAATGACGCTCGAACAGGCATGCCCCATGGAATACCAAGGGGCGCAATGTGCGTTCAAAGATTCGATGATTCAC
+
CCCCCFFFFFFFGGGGGGGGGGGHHHHHHHHHHHGHHHHHHHHGGGGGHHHHHHHHHGHHHHHGGGGHHHHHHHHHHHHHHHHHHHHHHHHGHHGGGGGGGGGHGGHHHHHHHHGGGGGGGGGGGHHHHHGGGGGHHHHHHHHHHHHGGHGGHHGHHHHHHHHHHHGGGGHHHGGGGGGGGGHGGGGHGHHHHHGGGGGGHGHFFGHHHHHHHGHHHHHHHHHHHHHHHGGGGGHEGHHHFGHHHGGGGHHHHHHHHHHHHHHHGGGGGHHHHGGEGHGGGGGGGGGGFFFFFFFCCBB@
@M02197:102:000000000-ALU3V:1:1101:4367:18608 1:N:0:1
TCCCATTCCCATTCCTCCGCTTATTGATATGCTTAAGTTCAGCGGGTATCCCTACCTGATCCGAGGTCAACCTTGAGAAAAGTTCAGAAGGTTCGTCCGGCGGGCGACGCCCTGCGCTCCGAAGCGAGATGTATGTTCTACTACGCTTGAGGCAAGACGCCACCGCCGAGGTCTTTGAGGCGCGCCCGCAAAGGACGGTGCCCAATACCAAGCAGAGCTTGAGGGTTGTAATGACGCTCGAACAGGCATGCCCTTCGGAATACCAAAGGGCGCAATGTGCGTTCAAAGATTCGATGATTCAC
+
BBBBBFFFFFFFGGGGGGEEGGGHHHHHCHGHGHHHHHHHHCHDCGGGHHHHHHHHHGHHHHHGGGGHHFFGGHHHEEHHHGH:GHHH;HHHFGEGCGEEEGGGGGCCAFF:GFHGGGGGGGGGGGGGGG9CGCHGGGGGGGGGGGG8BFGGGEFEFFDFADGGGGFFFAHFFFHHGFCGGFFDCFFHFHHDFFFFFFFHFFGGGFFGFHHHHHHHFBHHGHGGHHGHHGGGGGEGGEGHG9HHHHGFEGGGEGGHHHFHHHGHHHGGGGFFHFFEEE?HGGGGGGGEGGFFFFFFF3?AAA
@M02197:102:000000000-ALU3V:1:1101:21845:18679 1:N:0:1
TCCCATTCCCATTCCTCCGCTTATTGATATGCTTAAGTTCAGCGGGTAATCCTACCTGATTTGAGATCTAATCTAAAAGTAGACTAAGCTAGATTAGGAGCTTCCTAGTTCAAACCCGGCTCTAACCGAAGTTAGATTCCTCAGCGAATAGTCTATTACGCCAAGTCAATCCGAAAGTTCGAATATGGATGCTAATGTATTACGAATGAGCTCGGGTAAGGAGCAACACTCAGAATCCAAGCTCCTCTCTAATCACTAAGAAAAGAGAGGGTTGAAGAATTCATGACACTCAAACAGGCATACTCCTCGGAATACCAAGGAGTGCAAGATGCGTTCAAAGATTCGATGATTCAC
+
BBABBFFFBFFFGGGGGGGGGGGHGGHHCHHGHHHHHHHHGHHGGGGGHHHHHHHFHGGHHGHHEHHBGGHHHFGHHHHHHHHHHHHHHHHHHHHHHHHHHFHHHHHFFHHHFHHEEGGGGGHHHHGEGEFGHHGHHHHHHGHHHHHGGGFGHHGGHHFFGFGCHHGHHHFHCEGEDDDHGFFGGHHHHHHHHHFGHGGHFHHHGHHGHHHHHEAHHFGGFFFEHHGGGFHHHGGGGGFFFEC1CFGGFHHEGHHHHHFFHHHFGHGHGHFFHHHHGHHHHFGHFEHHGGGHHHHHHHFGE2FGGGGGHHHHHHHFGCHHGHGHHHHGFGGHGGGGGGGGGCFFFFFFDAAAAA
@M02197:102:000000000-ALU3V:1:1101:23478:18661 1:N:0:1
TCCCATTCCCATTCCTCCGCTTATTGATATGCTTAAGTTCAGCGGGTATTCCTACCTGATCCGAGGTCAACATTCAGAAGTTGGGGGTTTAACGGCTTGGCCGCGCCGCGTACCAGTTGCGAGGTGTTATCTACTACGCAATGGAAGCTGCAGCGTGACCGCCACTAGATTTCGGGGCCGGGCTGACTGGCAGCCCGATCCCCAACACCAAACCCGGGGGTTTGAGGGTTGAAATGACGCTCGAACAGGCATGCCCGCCAGAATACTGGCGGGCGCAATGTGCGTTCAAAGATTCGATGACTCAC
+
CCCCCFFFFFFFGGGGGGGGGGGHHHHHHHHHHHHHHHHHHHHGGGGGHHHHHHHHGHHHHHHGGGGHHHHHHHHHHHHHHHHHGGGGGG:<HGG:G.FGFHGEDGGC3C/4@G7CDG;9ACGG<6FD/GGB$F+GHG9DG9HG:7;E-F;<B7C.95GGGFBFGBGGEFGFFGGGGGGGHFFGD0FBGFFFGFFGFDE?GHHGHFEFFFFFGFGGGGGGHHHHGGHGHHHHFHDGFEGHF;GGF3HHGFBGGGGGHHGHHHHHFGGGGGGGGGHFHGGGFGHGGGGGGGGGGFFFBFFFBBCBA
@M02197:102:000000000-ALU3V:1:1101:19073:18839 1:N:0:1
TCCCATTCCCATTCCTCCGCTTATTGATATGCTTAAGTTCAGCGGGTATTCCTACCTGATCCGAGGTCAACCTTTGGAAAATTGGGGGGTTTTACGGCAAGAGTCCCTCCGGATCCCAGTGCGAGACGTAAAGTTACTACGCAAAGGAGGCTCCGGGAGGGTCCGCCACTACCTTTGAGGGCCTACATCAGCTGTAGGGCCCCAACACCAAACCCGGGGGTTTGAGGGTTGAAATGACGCTCGAACAGGCATGCCCGCCAGAATACTGGCGGGCGCAATGTGCGTTCAAAGATTCGATGACTCAC
+
ABCCCFFFFFFFGGGGGGGGGGGGHHCGHHHHHHHGHHHHHHHGGGGGGHHHHHHHHHHHHHHGGGGHHHHHHHHHHHHHHHHHHHGGGADGG<HGG9GGF<H:H0G:::GCG;GG:GG;GGG:G9G8GFGGGG;;G;;GGFFF9FFFFFFFF:FFF:FF:8FFFFFFFF5FFFGFEFDFEGEGFFFFFFFFHHGHGFEGGHHDDFFFBFFEFCDEFGGGHHEHFGGFFHHHGHGGGEFFFFFFHHBHGEHCGGGGHHGHHHHHHGGGGGGGGGHHHHGGFGHGGGGFGGGGGFFFFFFFBBAAA
@M02197:102:000000000-ALU3V:1:1101:17267:18759 1:N:0:1
TCCCATTCCCATTCCTCCGCTTATTGATTTGCTTAAGTTCAGCGGGTAGTCCTACCTGATCTGAGGTCTATCACAAGAGTCCGCTCGCAGAGCGAGGGCGGTTTCAAGGAAGCCTGCCGTCCCAAGGTCGAGCGATACATATCACGCAGGACAAAGGGCCGCAAGGCCACCGATGCATTTGAGGCGAGCCCGGCAAGGGGCAACACCCAAGTCCGACCCCCCCGTGCAGGACACGAGGGGACGAAAGCTGACGTGACACTCAGACAGGCATGCCCTCCGGAATACCAGAGGGTGCAAGGTGCGTTCAAAGATTCGATGACTCAC
+
BBBBBFFFFFDFGGGGGGGGGGGHHHHHHGHHHHGBHHHHHGHGGGGFGFGHHHHHHHGHGHHFHGHGGHEHHHHHHHHHHHGGGGGGGGGHHGCGGGGGGFGGHHHHFFHHHH6GHHGEGGGHGHGGGGGGGGGGGGHHFHGHGDHFGGGHHEFHFGFGGGGGGGGFEEGGGGFFFFFFFFBBBF;B@BEFFFFFEFFFFF@E?FFFFFFFFBADFFFGF;EHHHHHHFFHFGGGHGFGHEG>F5GGFF1GHHGHHHHHFHHHHBHG1FA1E?E2GHHGHHHFHGGHHGHHHHHGHGGEECGFGGGGGGFFCFFFDB5BBABA
@M02197:102:000000000-ALU3V:1:1101:4712:18766 1:N:0:1
TCCCATTCCCATTCCTCCGCTTATTGATATTCTTAAGTTCAGCGGGTATCCCTACCTGATCCGAGGTCAAGTCATGAAATTGCTTGCTGGACGCTGATCCGCCGGGGCTCCGAGAAGCGCAAATGTGCTGCGCGAGAAGCCGACGAGACCGCTGCCAATGACTTTGAGGCGAGTCCGCGCACGGAGGCGGGACAGACGCCCAACACCAAGCAGAGCTTGAGGGTGTAAATGACGCTCGAACAGGCATGCCCCACGGAATACCGAGGGGCGCAATGTGCGTTCAAAGATTCGATGATTCAC
+
A>3AAFFFB4@DDFGGCFEEGFCGGHGBHG66FGHFFDEFGFHD?CAECFFHFHHHHEFGHF1AEGGHGHGGHFFFGHGGGHGGGF;GFFGAEEFEAF949=9EEE/E?GF/@CCD:2B/;><99FDF<GHGCGC3CFHBF@GBCA@?ACCGGAGGGFFFGGFFFFCGFGGFCDF@;<9@FC@E;CDB=CGHFE/#/;?E9EAFEEHGEF3FFBHFBFFFFFH9HHGHGBEBF?GA7FH:HEHHHFGGEEEEGCEDGDHGDCGGA2FGGHHHHE2E?AGGGGBGG2CGFFBFFFBAA3A3
@M02197:102:000000000-ALU3V:1:1101:25351:18897 1:N:0:1
TCCCATTCCCATTCCTCCGCTTATTGATATGCTTAAGTTCAGCGGGTAGTCCTACCTGATTTGAGGTCGAATTTGAAATAAGAACTGAAGTTTTTTGCCAATGAGTGGTTAGACCTATCCATTGATTATACTTCTCTGTCTTTCAAGCAAACCCGGCGTATTGCTCAACACCAAACCCAAAGGTTTGAGGGAGAAATGACGCTCAAACAGGCATGCCCTCTGGAATACCAGAGGGCGCAATGTGCGTTCAAAGATTCGATGACTCAC
+
BBBBBFFFFFFF5FEGGBFG?AEHFHF6FDGHGGGHCHCHD;G6EGFFF9GHHFGGHGHHHHHHGEGHGEGGGHHHCGBFGHHFFFHHHF@FGFHGFHHHFGHHGHHDDFGHHFHFFGHFGHHGHHDGGFHHHHFHGHHGHHHHHHHHHHGGGGGGGGDHHHHHFHFHGHAEGGHHHGHHHFHDFGFHGBHHHGHHHHGHFCGDHHHGHGEGHGCCFHHGHFFGG1HGFCAGEGGGFFGGAEA0CGCGGGFGEG11FFFDFDA1AAA
@M02197:102:000000000-ALU3V:1:1101:28501:18875 1:N:0:1
TCCCATTCCCATTCCTCCGCTTATTGATATGCTTAAGTTCAGCGGGTATTCCTACCTGATCCGAGGTCAACATTCAGAAGTTGGGGGTTTAACGGCTTGGCCGCGCCGCGTACCAGTTGCGGGGTGTTATCTACTACGCAAGGGAAGTTGCAGCGTGACCGCCACTAGATTTCGGGGCCGGGCTGACTGGCAGCCCGATCCCCAACCCCAAACCCGGGGGTTTGAGGGGTGAAATGACGCTCGAACAGGCATGCCCGCCAGAATACTGGCGGGCGCAATGTGCGTTCAAAGATTCGATGATTCAC
+
BBBBBFFFFFFBGGGGGGGGGGGHHHHHHHGHGHHHFHHHHGGGGGGEHHFFHHHHHHHHHHHGGGGHHHGHHHFHBFFHF<FGCE9EE7H9;EE-G;?#3B/>2C2##/##//1F%31:C#/C9.<<DD:D0DGDBE9/-,59BG9#.97<::?E.D?C?DFBFFBGB0;B04DAA-@?<<<09<</9CE.@CAD<..99FFC9<#ADEFFEFDB9?CGDFCE?E?B4;HFHGE?1@?DGEBHHFFFFF2@0E0GGGFGHHFFHEEE?CGGGGHGHDCGFGHGGGGGGGEGGFFFFFFFBBBBA
@M02197:102:000000000-ALU3V:1:1101:26807:19065 1:N:0:1
TCCCATTCCCATTCCTCCGCTTATTGATATGCTTAAGTTCAGCGGGTATCCCTACCTGATCCGAGGTCAACCTTGTGAAAGATTTAACGGCCGCGGCCACCCGACCTCCGAAGCGAATAGTTGCCACAACGCTTAGAGACGGACAGCTCAGCCGGAAGACTTTAAGGCGCGCTGAGCCGCGACGCCCAATACCAAGCCAGGCTTGAGTGGTGAAATGACGCTCGAACAGGCATGCCCCCCGGAATACCAGAGGGCGCAATGTGCGTTCAAAGATTCGTTGACTCAC
+
11>A?BFFFDFDDB3BGGGG11EEAFG3FDFGB3F1ADBFF2AA0EAECFBGHD00110F1BFFFEEFFFEAGHF11BGG15D6FG;DEGG?/9E/9<0/F5C91CEHF#<E<ACBBFFFGGHHHGHHHAGCGGGH;0DG9AA@FBCGH>CC/;BB@B9;FBBA9B@CAB@@A@B@@B@;@-;.9C=CAF::CAC?CAG<A?FG@HGBHFH<D1<9/A@9ABB@1BF@F?HFCB/EBEA99D29AB1B0AGEE0?F1DEAAEA01GGBFGFAF1A>B3DD1A111A
@M02197:102:000000000-ALU3V:1:1101:28526:19306 1:N:0:1
TCCCATTCCCATTCCTCCGCTTATTGATATGCTTAAGTTCAGCGGGTATCCCTACCTGATCCGAGGTCAACCTTGGAAAAATAGACCGAAGGTCGATTGTCCGGCGGCCGTCGCCCAGCACTCCAAAGCGAGATATTTTACTACTACGCTCGAGGCTAGGACGCCGTCGCCGAGGTCTTCAAGGCACGTCCGGCAGCGGACGTTGCCCAATACCAAGCAGAGCTTGAGGGTTGAAATGACGCTCGAACAGGCATGCCCTCCGGAATACCAGAGGGTGCAATGTGCGTTCAAAGATTCGATGACTCAC
+
BBBBBFFFFFFFGGGGGGGGGCGHHHGFGFFCFHHHH5FHHBGGGGGGEFHBHHHEHHHHGFHEEGEEGGHHFB5GHHHHH7ADEGFEFCFEBFGGGHGGGFGGGECCCDCCCFGGFHHFHHHFHFHHFEDCGFDGBG;0GHHHHHHDECFCCGGGEGE.F@@<-@9GDDDDF/HGFGF92FGFEFFGGGFFEEFFDFGFFE?FFDHFHHGFEFFBBFGECE9;FC1EG4HHGGFFGGGFFBG9;FGFGG3E2FGECCGEBHHHHFHGGHHHGFGFGHHHGGGGHGGGGGGGGGGFFF5BFB3A3A3
@M02197:102:000000000-ALU3V:1:1101:15739:19415 1:N:0:1
TCCCATTCCCATTCCTCCGCTTATTGATATGCTTAAGTTCAGCGGGTATTCCTACCTGATCCGAGGTCAACATTCAGAAGTTGGGGGGTTAACGGCCACGACCGCCCGCACTCCAAAGCGAATATGTATCACAACGCTTAGAGACGGACAGCTCGGCCGGAGACTTCAAGGCGCGCGGGAGCCGCGACGCCCAACACCAAGCGAGGCTTGAGTGGCGAAATGACGCTCGAACAGGCATGCCCTTCGGAATACCAAAGGGCTCACTGTGCGTACAAATATTCGATGATTCAC
+
AABB@DFF54B@AGEGBGGGGGGHGFHHDFHGHH5FGGHFBGHGGGAA3FGHEEHHHEGHHGHGGGGHHHGFGHBGFGGB@FHHGGG#EEE@G9/>E+>9//@<?C@<C@FC;GFCF0F0>@@A<GBFB=GADBA9;04DBBA0<AADHGEGCCAGGGFD=B?GEFFFF@??</@=EFCGC?B?CEE/9EEGD>AF?A?/99?HFB@90HFEEEEBF@H.GE9EEFA;AB1DFBG:EA;GE?E8CDDFGFFHGG00FFAB11F0EECE1B33GA3B1GB1FB3D@3?A1AA
@M02197:102:000000000-ALU3V:1:1101:20281:19478 1:N:0:1
TCCCATTCCCATTCCTCCGCTTATTGATATGCTTAAGTTCAGCGGGTATCCCTACCTGATCCGAGGTCAACCTTTGAAAGAGTTTAACGGCCACGACCGCCCGCACTCCAAAGCGAATATGTATCACAACGCTTAGAGACGGACAGCTCGGCCGGAGACTTCAAGGCGCGCGGGAGCCGCGACGCCCAACACCAAGCGAGGCTTGAGTGGCGAAATGACGCTCGAACAGGCATGCCCTTCGGAATACCAAAGGGCGCAATGTGCGTTCAAAGATTCGATGATTCAC
+
CDDDDFFFFFFFGGGGGGGGGGGHHHHHHHHHHHHHHHHHGGHGGGGGHHHHHHHHHHHHHHHGGGGHHHHHHHHHHHHHHHHHHHHHGGGGGGGGGGGGGGGGGGGHHHHHGHGGGGGHHHHHHHHHHGGGGGGHGHHHGGGGGGGHHGGGGHGGGHGGGGGGFFGGGGGGGGGGGGFGFFGGFAGGEGHGGHGGGHHGHHHFHHGGGGHGHHGGGGGGHHGHHHHHGFHFGGGGGGGGHHHHHGHHGHGGGGGHHGFEGEGHGGFGGGGGGGFFFFFFFCCCCC
@M02197:102:000000000-ALU3V:1:1101:27243:19458 1:N:0:1
TCCCATTCCCATTCCTCCGCTTATTGATATGCTTAAGTTCAGCGGGTATTCCTACCTGATCCGAGGTCAACCTTGAAGAAGTTTGTAGGTTGGGACCGTGCCACGGGGCCTTTCAACTCGTTGCGTGCCTTTGTAAAAAAGCTCGTTGCACCGAGAGTCCACGCGACGCCGTCATTACTTTTGGGACCGGCCGGGGGCGAAGCCCGGGCCTAAGGGGGTCCAACACCAAGCCGAGCTTGAGAGGTGATAATGACGCTCGAACAGGCATGCCCTTCGGAATGCCAAAGGGCGCAATGTGCGTTCAAAGATTCGATGACTCAC
+
CCCCCFFFFFFFGGGGGGCGGGGHHHHHHHHHHHHHGGHHHHHGGFGGGHHHHHHHHHHHHHHGGGGHHHHHHHHFGHGHFGGHHHHHHHHHCEEHGGGHGH;HGGGGGGGHHHH<H<HGHGHGGGGGHGHHHHHHHHGGGHHFGGGBGHHHGG9GGFHHGHGGGGGGGGGCGGGGGGGGHHGGGGFGGCFFCCGFDFFFFFFEABHFFFGFFFFFGHGHFGFFFGGFFGGGGFBHHHHFHHFHHHHHFHGGGGECFDHEFHHFGCFFAEFGGGHHHHHHCHCHHGGGGGCGHCGGFGHGGGGFFGGGGBFFFFFFBBBAA
@M02197:102:000000000-ALU3V:1:1101:19727:19459 1:N:0:1
TCCCATTCCCATTCCTCCGCTTATTGATATGCTTAAGTTCAGCGGGTATTCCTACCTGATCCGAGGTCAACCTTTGGAAAATTGGGGGTTTTACGGCAAGAGTCCCTCCGGATCCCAGTGCGAGACGTAAAGTTACTACTCAAAGGAGGCTCCGGGAGGGTCCGCCACTACCTTTGAGGGCCTACATCAACTTTAGGGCCCCAACACCAAGCAGAGCTTGAGGGTTGAAATGACGCTCGAACAGGCATGCCCGCCAGAATGCTGGCGGGCGCAATGTGCGTTCAAAGATTCGATGATTCAC
+
AAABBFFFFFFFGGGGGGGGGGGGHHHHHHHHHHHHHHHHHHGGGGGGFHHHHHHHHHHHHHHGGGGHHHHHHHHHHHHHHH<HHHGGGGGG<HGGGGGGHH<HHH<H:GGG:GG:GH:H:GGGGG9GHH::HH<HG<H::HH9HFFFGG<H)FGG;GCG;HHGGGGGGGGGGGGHHGGFGGHFHGGGGHGGGGGGGGGFFFFFFFFFHFHFHHFHGFFHHEFFFGHGFFFFFFFGFFGHHGFGEFFCEGFCFFFFGHGFG?GGGFFEGGGHHHGGGGFGFFGGGGGGFBFFFFFFBBBAA
@M02197:102:000000000-ALU3V:1:1101:17205:19523 1:N:0:1
TCCCATTCCCATTCCTCCGCTTATTGATATGCTTAAGTTCAGCGGGTATTCCTACCTGATCCGAGGTCAACCTTTGGAAAATTGGGGGGTTTTACGGCAAGAGTCCCTCCGGATCCCAGTGCGAGACGTAAAGTTACTACGCAAAGGAGGCTCCGGGAGGGTCCGCCACTACCTTTGAGGGCCTACATCAGCTGTAGGGCCCCAACACCAAGCAGAGCTTGAGGGTTGAAATGACGCTCGAACAGGCATGCCCGCCAGAATGCTGGCGGGCGCAATGTGCGTTCAAAGATTCGATGACTCAC
+
CCCCCFFFFFFFGGGGFFGGGGGGHHHHHHHHHHHHHFHHHHHGGGGGHHHHHHGHBHHHHHHGGGGHFHHHHHHHHGFHHH0HHHG;5<CDGHHGGGGGGHG<HHH;HGG:G:GG9GGGFGGD:GGGGGEGGGG;GG;GGFFFFFFFFFFFEFFFF9FF:FGFFFFGGFFHHHFFHFFFFHGHFGHFFFFFGFFFFFFFGFHDFFFFHHFGHGHHGFFHHHGFFHHGHHHFEGGGFGGFHHFGHFFH@GGFEHGGHGHGHDEGGGGGGGGHHHGGGGGHGGGGGGGGGGFFFFFFFA>3BA
@M02197:102:000000000-ALU3V:1:1101:20647:19595 1:N:0:1
TCCCATTCCCATTCCTCCGCTTATTGATATGCTTAAGTTCAGCGGGTATCCCTACCTGATCCGAGGTCAACCTTGAGAAAAGTTCAGAAGGTTCGTCCGGCGGGCGACGCCCTGCGCTCCGAAGCGAGATGTATGTTCTACTACGCTTGAGGCAAGACGCCACCGCCGAGGTCTTTGAGGCGCGCCCGCAAAGGACGGTGCCCAATACCAAGCAGAGCTTGAGGGTTGTAATGACGCTCGAACAGGCATGCCCTTCGGAATACCAAAGGGCGCAATGTGCGTTCAAAGATTCGATGACTCAC
+
BBBBBFFFFFFFGGGGGGGGGGGHHHHHHHHHHHHHHHHHHHHGGGFEHHHHHHHHHHHHHHHGGGGHHHHGHHHHHHHGHHH:HHHHHHGGHGCEGGGGGGGGGGGGGGGGGHHGGGGGGGAEFGDGGGEFHHHGGGGGGGGGGGG:GGBFGGFEBFDGFAFFECGGHHHHHFFFFGGGGGGGGGGFHGFGFGHGGGHHHHHFHHFGHHFHHHHHHHFHHHGGHHHHHHHGFGGGHHGGGHHHHHHHGGGGGGGHHHHHHHHHGFFGGGGHGHHGGFGHGGGGGGGGGFFFFFFFDBBBBB
@M02197:102:000000000-ALU3V:1:1101:12022:19804 1:N:0:1
TCCCATTCCCATTCCTCCGCTTATTGATATGCTTAAGTTCAGCGGGTAGTCCTACCTGATTTGAGATCTAATCTTAAAATGTAGACATTCTGATTAGAAGCTTCCTTTAATCCAACCCGGCTCTAGTCCGAAGACTAGAATTCCTCAGCGAATAGTCTATTACGCCAAGTCAATCCGAAAGTTCGATTGCGGATGCTAATGCATTACGAACGAGCTAAGACCAATAAAGGCCAGCAGCGCTCAGAATCCAAACACCTCTTCAATCATTAAGAAAGAGGAGGGTTGAAGTATTCATGACACTCAAACAGGCATGCTCCACGGAATACCATGGAGCGCAAGGTGCGTTCAAAGATTCGATGATTCAC
+
CCCCCFFFFFFFGGGGGGGGGGGHHHHHHHGHHHGHHHHHHHHGGGGGGHHHGHHHHHHHHHHHGHGHHHGHHHHHHHHFHHHEHHHHHHHHHHHHHHHHGHHHHHGHHHHHHHHHGGGGGGGHHHHHGG<AEGHHHHHHH;HFHHHFHGGGGFHFHHGGFFGHGFFGHHHHFHHHHHHGGHHGHHHHGEEHGGCHHHHGHHHHHHHHGGDGDHGGGGGGHFHGHGHHGGGHHDCGGGHGFHGHGEBGHGFFGCFFBEF3HHGGHGDBHHHHHHHHGHHGHGHHHHHFEHGHHGGHHFFFGHG53HHHHHHHHGEFGHHGHHGHHHHCGGGGGGHFHHECGCHGGGGGFGGGFFFFFFFFAABBB
@M02197:102:000000000-ALU3V:1:1101:22187:19897 1:N:0:1
TCCCATTCCCATTCCTCCGCTTATTGATATGCTTAAGTTCAGCGGGTAGTCCTACCTGATTTGAGGTCAGAGTCAAAAGGTTTTCTGCCAGAAGGCAAGAAGGGTTCTGAGCGGGCTTGACGCGGAGCAAGGGACAAGACGAAACTTATTACGTCTGTCACGGATGCAAGCGATCCCACTAAGTCATTTGAGGCGAGCCGTGTAACCGGCAGACGCCCATGTCCAAGTCCACGCCAGGTCATAAACCAGACGGGATTGAGATTTCATGACACTCAAACAGGCATGCCTTTCGGAATACCAAAAGGCGCAAGGTGCGTTCAAAGATTCGATGATTCAC
+
BCCBBFFFFFFFGGGGGGGGGGGHHHHHHHHHHHHHHHHHHHHGGGGGGHHHHHHHHHHHHHHHGHHGHHHHHHHHHHHGFGHGHHHHHHHHHHHHHHGHHHHGHHHHHHHHGGGGGHGHHGGGGGGGHHHGGHGGHHHHGGGGGHHHHHHGECHHGHHHHHGHHHHHHHHGGHGHGGHHHHGGHGGHHGGGGGGFGGGFHFFGFHGGGGGGGGFEHHFHFFHHHHHGGGFGHHHFHHHHFHGGHEGHFFGEHHHHHHHHHEGHHG5HHHGEEHHHHHHHHGGHHFECGGHHGHHHHGHHHFGGGGFFHHGGFCHGGCGFGGGGGFFFDBFFABBA3
@M02197:102:000000000-ALU3V:1:1101:25580:19889 1:N:0:1
TCCCATTCCCATTCCTCCGCTTATTGATATGCTTAAGTTCAGCGGGTATCCCTACCTGATCCGAGGTCAACCTTGAGAAAAGTTCAGAAGGTTCGTCCGGCGGGCGACGCCCTGCGCTCCGAAGCGAGATGTATGTTCTACTACGCTTGAGGCAAGACGCCACCGCCGAGGTCTTTGAGGCGCGCCCGCAAAGGACGGTGCCCAATACCAAGCAGAGCTTGAGGGTTGTAATGACGCTCGAACAGGCATGCCCTTCGGAATACCAAAGGGCGCAATGTGCGTTCAAAGATTCGATGACTCAC
+
BBBBBFFFFFFFGGGGGGG?EGGHHHFHGHGFHHHHGHHHHHHGGGGGHHHHHHHHGHHHHHHGGCGHHHHHHHFHHHHGHFH-F:H<HHHH<H/;GGGGGEGG;CCFGGGGGHFFGGGGCDGGGFDFFGHHHHHGGGGGGGGG89G:E0BBE.AFGGGGGFFFFFFFEHHEGFGFFFFFFFFFFFFFGFFEFGGFEGGHGGHHGFHGHHFHHFHHFHHHEGGGHHGHHFGFFFEFHEGHFFHHHFGHGGGGGGGFGEHHFGFHHGECEEEHFGHGEECHGGGGGGGGFFC1DB1FFAAAAA
@M02197:102:000000000-ALU3V:1:1101:14551:19946 1:N:0:1
TCCCATTCCCATTCCTCCGCTTATTGATATGCTTAAGTTCAGCGGGTATTCCTACCTGATCCGAGGTCAACCTTTGGAAAATTGGGGGGTTTTACGGCAAGAGTCCCTCCGGATCCCAGTGCGAGACGTAAAGTTACTACGCAAAGGAGGCTCCGGGAGGGTCCGCCACTACCTTTGAGGGCCTACATCAGCTGTAGGGCCCCAACACCAAGCAGAGCTTGAGGGTTGAAATGACGCTCGAACAGGCATGCCCGCCAGAATGCTGGCGGGCACAATGTGCGTTCAAAGATTCGATGACTCA
+
DCCDCFFFFFFFGGGGGGGGGGGHHHHHHHHHHHHHHHHHHHHGGGGGHHHHHHHHHGGHHHHGGGGHHHHHHHHHHFHHGHHHFHGGGFDGGHHGGGGGGHG<HHH<HGGGGGGGG;GGGGGGGFGG8GGGGGGGGGGGGFFFFFFFFFFFFFFFFFFFFFGGGHHFGFFHHHFHFHGHGHHHHHHFFGFFFHFHGFFGGHHGHFFGHHHFFHHHGFHHHHGHHHHHHHHGFFFGGGGGGFFHGEFGGGGGGHHHHHHHFGGFGGGHHHGHGHHGGGDGFFGGGGGGGFFFFFFFCCCCB
@M02197:102:000000000-ALU3V:1:1101:11992:20026 1:N:0:1
TCCCATTCCCATTCCTCCGCTTATTGATATGCTTAAGTTCAGCGGGTATCCCTACCTGATCCGAGGTCAACCTTGAGAAAAGTTCAGAAGGTTCGTCCGGCGGGCGACGCCCTGCGCTCCGAAGCGAGATGTATGTTCTACTACGCTTGAGGCAAGACGCCACCGCCGAGGTCTTTGAGGCGCGCCCGCAAAGGACGGTGCCCAATACCAAGCAGAGCTTGAGGGTTGTAATGACGCTCGAACAGGCATGCCCTTCGGAATACCAAAGGGCGCAATGTGCGTTCAAAGATTCGATTATTCAC
+
BCCCBFFFFFFFGGGGGGGGGGGHHHHHHHHHHHHGHHHHHHHGGGGGHHHHHHHHHHHHHHHGGGGHHHHHHHHH:HHHHHHHHHHHHHGHHHGGGGGGGGGFGGGGGGGGGHHGG:GGGGGFGGDGCGHH:HHGGGGGGGGGGGGGGFFGGGGGGGGGGFGGGFFGFFHGFFHGGGGGGGDFFGGHFHHGGGHFGFHFHHHHHGFGHHHGHHGHHHHHHHGFHHHHGHHGGGFEFHGHHHHHHHHHGGGGGGGHHHHGHGFGHFGGGGGHHFHGGGGGGGGGGGGGCGFAFFFFFBBBAB
@M02197:102:000000000-ALU3V:1:1101:9161:20235 1:N:0:1
TCCCATTCCCATTCCTCCGCTTATTGATATGCTTAAGTTCAGCGGGTATTCCTACCTGATCCGAGGTCAACCACAAAAAGTTGGGGGTTTAGCGGCTGGGAGTTATAGCACCTAACAAAAGCGAGAAAAAAATTACTACGCTCAGAGGATACTACAAATCCGCCGTTGTATTTCAGGAACTACAACTCCTAAGAGAAGTAGATTCCCAACACTAAGCTAGGCTTAAGGGTTGAAATGACGCTCGAACAGGCATGCCCACTAGAATACTAATGGGCGCAATGTGCGTTCAAAGATTCGATGATTCAC
+
BBBBBFFFFFFFGGGGGGGGGGGHHHHGGHHHHHHHHHHHHHHGGGEGHHHHHHHHHHGHHHHGCGGHHHHHGGGHHHHGFGHHGGGFGGHHHGGGGGGGHGGFHHHHGHGHHHHHHGHHHHGGGGGHGHGGHHGHHHGHGFGGHHGHHHHHHHHHHH@DGGGGGFGHHHHHGHHHHGHGHHHGGGGGHHGHHGHHHHHHHHHHGHHHHHHFHFHHHHHHHFFHHHGHFHFHHHHGEDFFH5EHHHHGHHHHHGHGFHHEHHHHGDD5HFGGGGGFFFHGEGGHGGGGGGGGGGFFFFFFFBBCBC
@M02197:102:000000000-ALU3V:1:1101:9147:20223 1:N:0:1
TCCCATTCCCATTCCTCCGCTTATTGATATGCTTAAGTTCAGCGGGTATTCCTACCTGATCCGAGGTCAACCACAAAAAGTTGGGGGTTTAGCGGCTGGGAGTTATAGCACCTAACAAAAGCGAGAAAAAAATTACTACGCTCAGAGGATACTACAAATCCGCCGTTGTATTTCAGGAACTACAACTCCTAAGAGAAGTAGATTCCCAACACTAAGCTAGGCTTAAGGGTTGAAATGACGCTCGAACAGGCATGCCCACTAGAATACTAATGGGCGCAATGTGCGTTCAAAGATTCGATGATTCAC
+
11>1>DFFFBDDGGGFGGCGGGGHHHHGHHFBGFHHGHHHGHHG?CEGHHHHHHHHGHHHHHGGGGBGHHHHE/?/BGGE@BGCEGCE@EGFG?9>E<0;<9?FF7GH1DF?0<1@1DFF0GGG6GGGFGGCFF<11<F<-.<8GFF111?<DFHBGG#D@<,EHGDAB9??BGF4?;?GGGFGFFB3;BFFGFGE4HHFGFB1CGHG6':GDHG9F3@;B9HHBHGHHHHGHGHGGGGGGHFHHGEHHHHHHFF2FBD5BHHHGFGFB3EEDCGGHHHEEEE4GGGGGGGFFGFFFFFFFAAA3>
@M02197:102:000000000-ALU3V:1:1101:14617:20417 1:N:0:1
TCCCATTCCCATTCCTCGCTTATTGATATGCTTAAGTTCAGCGGGTATCCCTACCTGATCCGAGGTCAACCTTTGAAAGAGTTTAACGGCCACGACCGCCCGCACTCCAAAGCGAATATGTATCACAACGCTTAGAGACGGACAGCTCGGCCGGAGACTTCAAGGCGCGCGGGAGCCGCGACGCCCAACACCAAGCGAGGCTTGAGTGGCGAAATGACGCTCGAACAGGCATGCCCTTCGGAATACCAAAGGGCGCAATGTGCGTTCAAAGATTCGATGATTCAC
+
CCCCCFFFFFFFGGGGGGGGGGHHHGHHHHHHHHGGHHHGBGDGGGGHHGHHHHHHFHHHHHGGGGFGHHHHHHHGHHHHHHGHHGHGGGGGGGGGGGGGGGGGGGHHHHFFHGGGGGHHHHHHHHFHGGGGGGHHHHHGGGGGGHHHGGGGGGGGHHGHHGGGGGGGGGGGGFGGGGGGGGFFGHFHGGGGHGGGHHGHHHHHGFFGGGHHHHGGGGEEHGHHHHHHHGHGGGGGGGHHHCHHHHHGHGGGGGHGHHEEEGHGGGGGGGGGGFFFFFFFCCCCC
@M02197:102:000000000-ALU3V:1:1101:24377:20680 1:N:0:1
TCCCATTCCCATTCCTCCGCTTATTGATATGCTTAAGTTCAGCGGGTATTCCTACCTGATCCGAGGTCAACCTAGAAAAAATAAAGGTGTCGACCGACCCGACGAGACCTTGCAACCCCCCGCGTGCCTCGAAAGACTCGTTGCGAAGAGCGTCCCACGTACGCCGGCATTGTCTTTGAGACCAGTTGCGGACGGACCACAACTCGATCCAACGCCCCGACCGGAGGTTGGGAGGGAGGATAATGACGCTCGAACAGGCATGCCCCCCGGAATACCAAGGGGCGCAATGTGCGTTCAAAGATTCGATGATTCAC
+
A3A?AFBFFFFFGGGFGGGGGGGHHHGHHHHHHFHGHHHHFHHGGGGCH5GFHFHHHHGHHHHGGEEHHH3F333@D5GHCHF33@G3@FG1?#E#9//E9#2/#/#</91<?;9@$<?<9AD9--.;0<//./</9C0;,BB,FF;:/;#9-;-:.9;#9;-;-/#;/.9/;:///////B;/9;///DA;;-/;B.;9AF.99;EBA.999;??A-;=-:#:/D<#/<9GC<#<$,GDHH//FGGGHHFHGHHGHGHHGGFEEGGHHHFHGAGHHHFEB22HHHHGGFGHGGGGGGGCGGFFFFFFFBAAAB
@M02197:102:000000000-ALU3V:1:1101:9599:20676 1:N:0:1
TCCCATTCCCATTCCTCCGCTTATTGATATGCTTAAGTTCAGCGGGTATCCCTACCTGATCCGAGGTCAACCTTTGAAAGAGTTTAACGGCCACGACCGCCCGCACTCCAAAGCGAATATGTATCACAACGCTTAGAGACGGACAGCTTGGCCGGAGACTTCAAGGCGCGCGGGAGCCGCGACGCCCAACACCAAGCGAGGCTTGAGTGGCGAAATGACGCTCGAACAGGCATGCCCTTCGGAATACCAAAGGGCGCAATGTGCGTTCAAAGATTCGATGATTCAC
+
AABCAFFFFFFFGGGGGGGGGGGHGHHHHHGHHHHHHHHHHGHGGGGGHHHHHHHHHHHHHHH:GGGHHHHHHHHHGHHHHGHHHH<HGFGGGGGGGGGGGGGGGGGHHHHHHHGFGGGHHGHHGHHHHGGGGFDHHHHHGHHGHGHHHHGHHGGDGGHHEHGGHGGGGGGGGGCCFGFFGGGHFFHFFFFGGGGGGGHGHHHHHGGGGGHHHHHGGFFFFEFHHHHHHHHHGGGGGGGHHHHHFHHHHHGGGGGHHCHGGGGHGGGGGGGGGGFFFFFFFAAABA
@M02197:102:000000000-ALU3V:1:1101:13772:20733 1:N:0:1
TCCCATTCCCATTCCTCCGCTTATTGATATGCTTAAGTTCAGCGGGTATCCCTACCTGATCCGAGGTCAACCTGTAATAAAGATTTAACGGCCGCGACAGACCTGTCATCCCTAGCGAATATGTATCACAACGCTCGGAGACAGACTGCTCAGCCGGAGACTTTAAGGCGCGCGACCAAAGTCGCGGCGCCCAATACCAAGCTAGGCTTGAGTGGTGAAATGACGCTCGAACAGGCATGCCCCGCGGAATACCACGGGGCGCAATGTGCGTTCAAAGATTCGATGATTCAC
+
ABBBAFFFFFFFGGGGGBEGGEEGHHHGFHHCHHGGBGA5D5GGFEGGHHBGHHFHFBBFGHFAFBEEB@GF4G8EFFFHGFB:E9HHEAEGG7GEGGGGHFEFFDFH7HHAFEHFFCF<C9DGGFGFHGHGCCAD9CGEGGHHHFCCCFFF?FGGCC?CEFFFHH@:CDACCEDA3AE?B/@ABF#DCC5AFFBBFFFFFFFFEBFBBFHHFFBBFBBBBFFB/#/E9FFHGBBEE/?F/9EABCGADDF/CEEA000B113100A?1CFFG3FGA1F1BF313D111>1
@M02197:102:000000000-ALU3V:1:1101:14405:20920 1:N:0:1
TCCCATTCCCATTCCTCCGCTTATTGATATGCTTAAGTTCAGCGGGTATTCCTACCTGATCCGAGGTCAACATTCAGAAGTTGGGGGTTTAACGGCTTGGCCGCGCCGCGTACCAGTTGCGAGGTGTTATCTACTACGCAATGGAAGCTGCAGCGTGACCGCCACTAGATTTCGGGGCCGGGCTGACTGGCAGCCCGATCCCCAACACCAAACCCGGGGGTTTGAGGGTTGAAATGACGCTCGAACAGGCATGCCCGCCAGAATACTGGCGGGCGCAATGTGCGTTCAAAGATTCGATGACTCAC
+
CCCCDFFFFFFFGGGGGGGGGGGHHHHHHHHHHGHHHHHHHHHGGGGGHHHHHHHHHHHHHHHGGGGHGHHHHHHHHHHHF,HHGG9G:GH<HG:GG-F;GH/90?D?@C#4CG;HD;DGC*DGD:0EFHD:,H:BHG5CD.FFF4/GFH9;GF8GGGFFGFG0CFBGGCFGGGCDFCFGHGEHFGGFHGGGCFGFFDFGGHFGGC<GGDFFGGFGGGGGGGGH8GGFGBGGE?FD8GEGF?HHFFHHHHHFGGGGHGHHHHHHHGGGGGGGGGHHHHGGEGGGGGGGGGGGGFFFFBFFCCCBC
@M02197:102:000000000-ALU3V:1:1101:5771:21052 1:N:0:1
TCCCATTCCCATTCCTCCGCTTATTGATATGCTTAAGTTCAGCGGGTATCCCTACCTGATCCGAGGTCAACCTAAAAAAAGAGGTTGGACGGCACACTCCGACCGCCCACCGACGCGAGACAGATGCCACAACGCGAGGGGACGGACGGCGTGGCCGGCGACATTGGGGCGGGCGGCCAGAAGCCGCGACGCCCAACACCCAGCGGGGCTGGATTGGTGACAATGACGCTCGAACAGGCATGCCCCCCGGAATACCAGAGGGCGCAATGTGCGTTCAAAGATTCGATGACTCAC
+
BBBBAFFFFFFFGGGGGGGGGGGHHFEGFEEFHHHHGHHGHHHGACFEHFHHHHHEHHHHHHHGC0AFGGGFFEGHHHGEFEHH:GHCCBFGGEGGA:FHGGGCGGGGFEGFCCADGGGCGBCC9GHHHHH9A-CDGECGFGFGFGGEADFFFCCFDBFFFFFFDFFFFFB@=9FEFBFFCAFFFD@CB@9-;@?A;5.@FCA@CFEHHHHG+GAD;BGDF;HGGGFDC/<HHGEHBHFE6CGGGGGFHHHHHHHGE2CGGEFHHHE?GGEHFGGGGFGGGGFFFBFBFBA?AA
@M02197:102:000000000-ALU3V:1:1101:18589:21314 1:N:0:1
TCCCATTCCCATTCCTCCGCTTATTGATATGCTTAAGTTCAGCGGGTATCCCTACCTGATCCGAGGTCAACCTTAGAAATGGGTTTGTTTTACGGCGTAGCCTCCCGAGCACCCTTTAGCGAATAGTTTCCACAACGCTTAGGGGACAGAAGACCCAGCCGGTCGATTTGAGGCACGCGGCGGACCGCGTTGCCCAATACCAAGCGAGGCTTGAGTGGTGAAATGACGCTCGAACAGGCATGCCCCCCGGAATACCAGGGGGCGCAATGTGCGTTCAAAGATTCGATGATTCA
+
3AABAFFFFFFFGGGGGGGGGGGFHHFHHFFHHHHHHHHHHHGGGGGGHGEGHHHHGHGHHGHGGGGHHHHH:HHH:FBFGHHGFGGHHHHHHGDGCFGGGGHHHGGGGG;GHGHGHHHHGCCDGHHHHHHHHHEDGGGFFHHGGFGGGHHHHHGGHHHGGGGGGGFGFFFEGGGFGGGGGFFFFBCFFFF9FGFFCBFFFFFFFFFFFFEFFFFHHHGGFFFFE/GDFD?DBF<9BE7C@;/F0EEEFHGHGFHFEE?EEGFFFDGA2A?4FFFFFGGGGFCBFFFF>3?AA
@M02197:102:000000000-ALU3V:1:1101:13405:21411 1:N:0:1
TCCCATTCCCATTCCTCCGCTTATTGATATGCTTAAGTTCAGCGGGTATCCCTACCTGATCCGAGGTCAACCTTAGAAATGGGGTTGTTTTACGGCGTAGCCTCCCGAACACCCTTTAGCGAATAGTTTCCACAACGCTTAGGGGACAGAAGACCCAGCCGGTCGATTTGAGGCACGCGGCGGACCGCGATGCCCAATACCAAGCGAGGCTTGAGTGGTGAAATGACGCTCGAACAGGCATGCCCGCCAGAATACTGGCGGGCGCAATGTGCGTTCAAAGATTCGATGATTCAC
+
BCCDCFFFFFFFGGGGGGGGGGGHHHHHHHHHHHHHHHHHHHHGGGGGHHHHHHHHHHHHGHHGGGGHHHHHHHHHHHHHHFHGGGGGHHHHHGGGGGGGGHHHHGGGGGGHGGHHHHHHGGGGGHHHHHHHHGHGGGGGGHHHGDGGGHHHHHHHHHHGGGGGGGHHHGGGGGGGGGGGGGGFFFFFHFBHHGHHHFFFFFFGGHGFBFGFFFGHHFGHHGHGGGFGHHGHHHHHGEGGGCFGGGHHHHHHGHGGGGGGGGGHHHHGGGGHGGGGGGGGGGFFFFFFFCCCCC
@M02197:102:000000000-ALU3V:1:1101:16155:21623 1:N:0:1
TCCCATTCCCATTCCTCCGCTTATTGATATGCTTAAGTTCAGCGGGTATCCCTACCTGATCCGAGGTCAACCTTTGAAAGAGTTTAACGGCCACGACCGCCCGCACTCCAAAGCGAATATGTATCACAACGCTTAGAGACGGACAGCTCGGCCGGAGACTTCAAGGCGCGCGGGAGCCGCGACGCCCAACACCAAGCGAGGCTTGAGTGGCGAAATGACGCTCGAACAGGCATGCCCTTCGGAATACCAAAGGGCGCAATGTGCGTTCAAAGATTCGATGACTCAC
+
BCBCBFFFFFFFGGGGGGGGGGGHHHHHHHHHHHHHFHHHHHHGGGGGHHGHHHHHBDFHHGHGGGGHGHHHHHHHHHHHHHHHHHHHGGGGGGGFGFGGGGGGGGGHGHHHHHGGGGGHHGHGHHHHHGFGGGGHHHHHGGGGGGGFGGGGGHHHGHGFHGGGGGGGGGGGGFGGGGGFFEFHGEFGHFEGFFFAFHHGHGEEHHGGGGGHHHFGGGGGHHGHHHHHHHHHGGGB9GGHHHHHHGGHHHGGGGFFHHFGGGGHGGGGGFGFFA4FFFFF5AABAA
@M02197:102:000000000-ALU3V:1:1101:21854:21647 1:N:0:1
TCCCATTCCCATTCCTCCGCTTATTGATATGCTTAAGTTCAGCGGGTATTCCTACCTGATTTGAGGTCGAATTTGAAATAAGAACTGAAGTTTTTTGCCAATGAGTGGTTAGACCTATCCATTGATTATACTTCTCTGTCTTTCAAGCAAACCCGGCGTATTGCTCAACACCAAACCCAAAGGTTTGAGGGAGAAATGACGCTCAAACAGGCATGCCCTCTGGAATACCAGAGGGCGCAATGTGCGTTCAAAGATTCGATGATTCAC
+
CCCCCFFFFFFFGGGGGGGGGGGHHHGHHHHHHHHHHHHHHHHGGGGGHHHHHHHHHHHHHHHHGHHHHHHHHHHHHHHHHHHHHHHHHHHHHHHHHHHHHHHHHHHHHHHHHHHHHHHHHHHHHHHHHHHHHHHHHHHHHHHHHHHHHGGHGGGGHHGHHHHHHHHHHGGGHHHHHHHHHGHHHHHHHHHGHHHHHHHHHGHHHHHHHGFHHGGGGHHHEHHHHGHHHHHGGGGGHHHHFFEGHGGGGGGGGGGFFFFFFFCCBAC
@M02197:102:000000000-ALU3V:1:1101:19786:21648 1:N:0:1
TCCCATTCCCATTCCTCCGCTTATTGATATGCTTAAGTTCAGCGGGTATTCCTACCTGATCCGAGGTCAACATTCAGAAGTTGGGGGTTTAACGGCTTGGCCGCGCCGCGTACCAGTTGCGAGGTGTTATCTACTACGCAATGGAAGCTGCAGCGTGACCGCCACTAGATTTCGGGGCCGGGCTGACTGGCAGCCCGATCCCCAACACCAAACCCGGGGGTTTGAGGGTTGAAATGACGCTCGAACAGGCATGCCCGCCAGAATACTGGCGGGCGCAATGTGCGTTCAAAGATTCGATGATTCAC
+
CCCCCFFFFFFFGGGGGGGGGGGHHHHHGHHHHHHHHHHHHHHGGGGGHHHGHHHHHGHHHHH?GGGHHHHHHHHHHHHH<<HHGGGGGGH<:9GGG;GGEH9ECGG3D@06GG$F1F=;C6GG04BADGFD;F:#DA5C9-E98FBEFCGFF6--A8EGGGGBGGGGGFGGGGGGF@GGGHFHHFGFHGAFGGGGGFFCGGFFGFEGFDFFFFFGGGFC<GHHHGHFGFFHGFGGFCGHEEHFGFHHHGHGFFGGHEHHHHHHHGGGGGGGGGHGHFGGGGHGGGGGGGGGGFFFFFFFABCCB
@M02197:102:000000000-ALU3V:1:1101:24958:21783 1:N:0:1
TCCCATTCCCATTCCTCCGCTTATTGATATGCTTAAGTTCAGCGGGTATTCCTACCTGATCCGAGGTCAACATTCAGAAGTTGGGGGTTTAACGGCTTGGCCGCGCCGCGTACCAGTTGCGAGGTGTTATCTACTACGCAATGGAAGCTGCAGCGTGACCGCCACTAGATTTCGGGGCCGGGCTGACTGGCAGCCCGATCCCCAACACCAAACCCGGGGGTTTGAGGGTTGAAATGACGCTCGAACAGGCATGCCCGCCAGAATACTGGCGGGCGCAATGTGCGTTCAAAGATTCGATGATTCAC
+
CCCCCFFFFFFFGGGGGGGGGGGHHHHGHHHHHHHHHHHHHHHGGGGGHHHHHHHHHHHHGHHGGGGHHHHHHHHHHHHH:<HHGGGEEGH<<GG:G;E;F<#E#/C25C/A3F7G9:;G;<C9<*0CFFF0<H<:GG9?,5B:;7CE;7G/::G3A8FGEFGAGGFFEBFGCDCGGFFFGF<0HFHFHFECDDFGGDGCGGF?AGFGFDFFGGDGGGGF;FFHGGHHHGHHFF0DEEEA9GGHHHGHGGHEGGGGHGHHHHHHFGGGGGGGGGHFFGGFEGHGGGGGGGGGGFFFFFFFCBABA
@M02197:102:000000000-ALU3V:1:1101:6027:21840 1:N:0:1
TCCCATTCCCATTCCTCCGCTTATTGATATGCTTAAGTTCAGCGGGTATCCTCACCTGATCCGAGGTCAAGTCATAAAAGGTAGCTTGCTGGATGCCGATCCGCCGGGCCTCCGAGAAGCGCAAATGTGCTGCGCGAGGAGCCGGCACGACCGCCGCCAATGACTTTGAGGCGAGTCCGCGCAACGAGTGCGGGACAGACGCCCAACACCAAGCTAGGCTTGAGGGTGTAAATGACGCTCGAACAGGCGTGCTCCCCGGAATGCCGGGGAGCGCAATGTGCGTTCAAAGATTCGATGATTCAC
+
BBBBBFFFBFDFGGGGGGGG?EGHHHGHCEDDHFGHC5BDGFHGGGGGFHHHGHHHFBGHHHHFGGGHHHHHHHHGHH<HDHHH<H<HHHHHGHBGCEFEGEHGGGECFGGHHG9GG?GHGFGC/8BFFHGHHGGGGGGGDEGGGGCFCFGGGGAFGGGAFFGEFFFFFEFEHFA>FFFFFAFBGHGGDFFAFFF;EF/@BBFFAEDBEDFHFHGFFFFCGEFFFH;GFFFGGFEE9B/GGDFA0GE@AFEEACCECB2BE/GEA0FEE0E0BBGBCGGFHFFF3GFEABEB133B3F11AA1
@M02197:102:000000000-ALU3V:1:1101:9042:21750 1:N:0:1
TCCCATTCCCATTCCTCCGCTTATTGATATGCTTAAGTTCAGCGGGTAGTCCTACCTGATTTGAGGTCGAATTTGAAATAAGAACTGAAGTTTTTTGCCAATGAGTGGTTAGACCTATCCATTGATTATACTTCTCTGTCTTTCAAGCAAACCCGGCGTATTGCTCAACACCAAACCCAAAGGTTTGAGGGAGAAATGACGCTCAAACAGGCATGCCCTCTGGAATACCAGAGGGCGCAATGTGCGTTCAAAGATTCGATGATTCAC
+
ABCBCFFFFBFFGGGGGGGGGGGHHHHHGHHHHHHHGHHHHGHGGGFGGHHHHHHHHHHHGGHHGHHGHHHHHHHHHGFHHHHHHHHHHHHGHHGGGHHHHHHHHHHFHGHHHHHHHHGEHHHHHHHHGFHHHHHHGGHHHHHHHHHGGHHHGGGGHGHHHHHHHHHHFHGGGFGHGGHHHHHHHHHHHHHHHHHHGHGHHGHEHHHHHHGHGGGGGHHGHHHHHHGHHHHGGGGGHHHHGEGGHGGGGGGGGGGFFFFFFFBCCBA
@M02197:102:000000000-ALU3V:1:1101:19452:22184 1:N:0:1
TCCCATTCCCATTCCTCCGCTTATTGATATGCTTAAGTTCAGCGGGTATCCCTACCTGATCCGAGGTCAACCTGTAATAAAGATTTAACGGCCGCGACAGACCTGTCATCCCTAGCGAATATGTATCACAACGCTCGGAGACAGACTGCTCAGCCGGAGACTTTAAGGCGCGCGACCAAAGTCGCGACGCCCAATACCAAGCGAGGCTTGAGTGGTGAAATGACGCTCGAACAGGCATGCCCCGCGGAATACCACGGGGCGCAATGTGCGTTCAAAGATTCGATGATTCAC
+
BBBBBFFFFFFFGGGGGGGGFFGFHHFHHHHHHHHGEFGHHHHGGGGGHHHHHHHFHHGHHHGGGGFFGHFGHGHFFHHFHHGGHHH<HGGGGGFGGGCFFHGHGHHHHHHHHHHHGFFFGHGGHHGHHHFGGGGGGGGGGGHGHHHHHHHEHHHGGFCFFGHHHHHGHAGGGGGGHFFEBBCDDFGGHFFGDHGFFGHGGGGFGFGEFFHEFHHHHHFEGGFFE2FEFGGFEHHEGEEGGGGEHHHHG5HGGEGGGGFGFFHFGGGGGGGG5ECGGGGFFFBFBFAA??A
@M02197:102:000000000-ALU3V:1:1101:16437:22393 1:N:0:1
TCCCATTCCCATTCCTCCGCTTATTGATATGCTTAAGTTCAGCGGGTAGTCCTACCAATCTGAGGCCGATGAATTGAAAAAATCCCTTTCTCTGCCGATGAACGGCAGAGCCATGGGCGGGGTTAGAAGCACTCCAACCAGCAAAACGTTGCGTCCAGCTCACACCCACCTCATTCCTCCTCCGAAGTCCTGATATTATCAAAACCCGGCAGGGAGGAAACTAGGGAGCAAAAGATTGAGCTTTCGTCAGACTTGAGTATAAAATGGATGCGTTAATGTTTTGCGGGGGAGCCAATGTAAATAGGAAAACCCTCGATACAGATCAGGCCGCTTTCAAATTAAAAATAGCGGGAGTTCAAAACATTTCGCGGCACTAAACCACGCATGCTACCCAGATTAGATCTGCCGGGAGCGCAAGGAGCGTTCAAAGATTCGATGATTCAC
+
BBBBBFFFFFFFDDGGFGGGFGGFHHBFFHFGDGHFHGHHHGGGCGGFGHFGHHHFHHHGHHHGGEGG?FEHHHHFFFGFFGFHHHHHGBGGHFFB/@@FGBDG//EEFEFEFBCFEHDGGGGGEF000</CGGGGHBDGGFHFHHFGCGC.9ACAD/9CBF09/EAE.9AFFFBFBBFEFBFAFF-;;///;B/9B:/;BFFF..A-D--@--.9@.9BF#/+;/9//.;B//;/B9/#;9-//0;00000/000000;0;090/;.--.00000../-:--:..CCC</000000D1GG>111..0<-/<</111@1111<//B//AFHF>22222GAHGB2?/</?/FB1FHFB0GB>B///>/>/11111@0/B/B//11FA1/BB012AB2D12A1AEE/A/0AAA0A1B11AA0011A33A33A111B331DD>11>1
@M02197:102:000000000-ALU3V:1:1101:27417:22346 1:N:0:1
TCCCATTCCCATTCCTCCGCTTATTGATATGCTTAAGTTCAGCGGGTATCCCTACCTGATCCGAGGTCAACCTTTGAAAGAGTTTAACGGCCACGACCGCCCGCACTCCAAAGCGAATATGTATCACAACGCTTAGAGACGGACAGCTCGGCCGGAGACTTCAAGGCGCGCGGGAGCCGCGACGCCCAACACCAAGCGAGGCTTGAGTGGCGAAATGACGCTCGAACAGGCATGCCCTTCGGAATACCAAAGGGCGCAATGTGCGTTCAAAGATTCGATGACTCAC
+
AAABAFFFFFFFGGGGGGGGFGGGHHFHCHHHHHHHHHHHHHGCFGGGHHHHGHHHHHHHHHHG9GGHHFHHHHHGHHHHHHHFHHGHGGGGGGGFGGGGGGGGGGFHHFFHGHGGGGGHHGHGHHGGHGGGGGGHFGDGGGGGGGHHHGGGGHHGHGHHHHGGGEGGGGGFFFFGGFGGGGGHGFFGEGHGGHFFFHHGHHHEGHGGCGFGHHFFFEFFHHGGHHFHHHGHGGGGGGGHHHGFDAGBHGGFEEEGGGHEFFGHGGGGGGGGGGBFBFFFBAAA3A
@M02197:102:000000000-ALU3V:1:1101:7356:22354 1:N:0:1
TCCCATTCCCATTCCTCCGCTTATTGATATGCTTAAGTTCAGCGGGTATCCCTACCTGATCCGAGGTCAACCTTTGAAAGAGTTTAACGGCCACGACCGCCCGCACTCCAAAGCGAATATGTATCACAACGCTTAGAGACGGACAGCTCGGCCGGAGACTTCAAGGCGCGCGGGAGCCGCGACGCCCAACACCAAGCGAGGCTTGAGTGGCGAAATGACGCTCGAACAGGCATGCCCTTCGGAATACCAAAGGGCGCAATGTGCGTTCAAAGATTCGATGATTCAC
+
A3AAAFFFBFFFGGGGGGGGGGGCHHBHHHGFHHGFHHHGHHHGCGFGEHHHHHHHFFHHGHHGGGGHHGHHHHHGHHFFB8BGGFGHGFFDEGFGCECGCGBEGGGHFHHGFFGGGGEFF2FFFGHHGFCC6FFFHHGDDCFG??.CCDFGDGFDDCGFGHEGCF.?@AAFB;?GFCGGG9GFCCEEAD7GGGEEFGGAHGFFHF?GGEFDHGF?GEGGGAGHGHHGHGAHE9GECGEHBFFFGGBGCFA2EEEEFD5CEGGGFDFBBGFGGGFFFFFFFABAAA
@M02197:102:000000000-ALU3V:1:1101:7942:22360 1:N:0:1
TCCCATTCCCATTCCTCCGCTTATTGATATGCTTAAGTTCAGCGGGTATTCCTACCTGATTCGAGGTCAAACTCAGAGAGTCGGGGGTTTTACGGCGTGGCCGCGCTGCGCTCCGGTGCGGGGTGTGCTACTACGCAAGGGAGGCTGCAGCGGGGCCGCCACTGAATTTCGGGGGCGGCGGGTGATCGCCGGTCCCCAACACCGCTGCCCCTAGGGGCTGCGAGGGTTGAAATGACGCTCGAACAGGCATGCCCGCCAGAATGCTGGCGGGCGCAATGTGCGTTCAAAGATTCGATGACTCAC
+
CCCCCFFFFFFFGGGGGGGGGGGHGHHHHHHHHHHHH5FGGHHGGGGGHFEHFHHHHHHGHHEHHGGHHHHHHHFHFH;GH<GGGG:>EEG:&FAE6G<?9?<@9<4///--<DDG;<-<#A@:CG?C0;CGFH/@E.A;..CD?..9A;-9#9D-A?FB/:FFFA/;FFFAAFDGGFCHGC#C?GCDCGGG.@>GB8<A/ADFDGC?HGE?FGFGFEGFGGBFHG94EHFHDEAGGGHGHHHBHHFEHCGGGGHHHEHGHHGGGGGGGGGCHFHHEGGGHGGFFFGGGGGBFFFFFFBBBBB
@M02197:102:000000000-ALU3V:1:1101:5290:22569 1:N:0:1
TCCCATTCCCATTCCTCCGCTTATTGATATGCTTAAGTTCAGCGGGTATCCCTACCTGATCCGAGGTCAACCTTAGAAATGGGGTTGTTTTACGGCGTAGCCTCCCGAACACCCTTTAGCGAATAGTTTCCACAACGCTTAGGGGACAGAAGACCCAGCCGGTCGATTTGAGGCACGCGGCGGACCGCGATGCCCAATACCAAGCGAGGCTTGAGTGGTGAAATGACGCTCGAACAGGCATGCCCCCCGGAATACCAGGGGGCGCAATGTGCGTTCAAAGATTCGATGATTCAC
+
3>AAAFFF54@FGFGGGGGCGGGHHB5DFHHHHGHGHHHHHFGDECAEHBGGCFGFHHHFHHHGGGGHH;HHGHHHHHHHEBHGEEEEGFHFHA@EE>E?/GGHGGGGCG6BF8FDFGHBDGCFGHDG:DA:FAGGFBAGGHHGGFFEABCG9/ACCGF@CG?DFBCFFFB;DEFFFGGFBBAAGGGGFGGGGEHGHHHGFHGFEA/GGGHHHHGHGB9<0HHGGGGGGHGHFHGGCG;HGGCFCE0GHGHHHHHGGGEGGGDFFBHGGGGHGFGGGGGGGGFFFFFFFBAAAA
@M02197:102:000000000-ALU3V:1:1101:14762:22788 1:N:0:1
TCCCATTCCCATTCCTCCGCTTATTGATATGCTTAAGTTCAGCGGGTATTCCTACCTGATCCGAGGTCAACCTTTGAAAGAGTTTAACGGCCACGACCGCCCGCACTCCAAAGCGAATATGTATCACAACGCTTAGAGACGGACAGCTCGGCCGGAGACTTCAAGGCGCGCGGGTGCCGCGACGCCCAACACCAAGCGAGGCTTGAGTGGCGAAATGACGCTCGAACAGGCATGCCCTTCGGAATACCAAAGGGCGCAATGTGCGGTCAAAGATTAGATGATTCAC
+
A1A1AFFFFF1DBF331BA1AE013DGFBDDGGHFC12DFFBF?0/AAFGB2F2G01BCG;AE79/A0BB@F#B1BFB66FFBFB2212@EECE;E/>9/<>EG44CFGEGB/:0F<@0D2GH9H9>FFFGGGGCH$1C<CG;<C<GCC<-..1F1D>CF1F0CA>9/+>9</B$9A7/E>/E0>?;AEABB0FBA7BEFB@FFF1/EB9BHHE7E7B>//9A2(FFB##B0/#?/99BF22281B0DEA00EA01DGAEAA011133B3DGFBD33313DAA1>1
@M02197:102:000000000-ALU3V:1:1101:14765:22806 1:N:0:1
TCCCATTCCCATTCCTCCGCTTATTGATATGCTTAAGTTCAGCGGGTATTCCTACCTGATCCGAGGTCAACCTTTGAAAGAGTTTAACGGCCACGACCGCCCGCACTCCAAAGCGAATATGTATCACAACGCTTAGAGACGGACAGCTCGGCCGGAGACTTCAAGGCGCGCGGGAGCCGCGACGCCCAACACCAAGCGAGGCTTGAGTGGCGAAATGACGCTCGAACAGGCATGCCCTTCGGAATACCAAAGGGCGCAATGTGCGTTCAAAGATTCGATGATTCAC
+
BABAAFFFFFFFGGGGGGGGGGGHHHHHHGHHHHHHHHHHHHHGGGGGHHHHHHHHHHHHHHHGGG/HHHHHHH9HHHHGHHHHHHHGFCEGGGGGGGGGGGGGGGGHGHFHFHGGFFGHGGHFFGHHHFGGGGGHHHHHGFGGGGHHHGGGGHHGD@FHHHGFFCEGGGGGGGGFFFGGGCGGGHHFFFFFFHEFFFFFGHFHHGGEDEGHHHHGGGGGGFDHHGHHHHHHGGGGGFDHHGHGFFHGHGGGGGGHHHG?GGGHFGGGGGGEBGFFFFFFFBBBBB
@M02197:102:000000000-ALU3V:1:1101:13603:22830 1:N:0:1
TCCCATTCCCATTCCTCCGCTTATTGATATGCTTAAGTTCAGCGGGTAATCCTGCCTGATTTGAGGTCTAAAGTTCAAGTGTTTCACCAAGGTGAAGCGTGTTATAAGCGCCGTCTAACGATAAGACTGCAATCAACTTGACGAGAATAAGTATTATTACGCCGAGTGAAGCCTTCTATAGTATCGAAATACAAGCTGCTCGTACATTTCAGCTGAGCTGACCCTAAGGCAGGGCCTGCAAAACAGCGAGAATCCAAGCCCAGAGGCCTGCCTCATTACAAAACAGGGGGGTTGAGGGCTTCACGACACTCAAACAGGCATACTCTTCGGAATACCAAAGAGTGCAAGGTGCGTTCAAAGATTCGATGACTCAC
+
CCCCCFFFFFFFGGGGGGGGGGGGFHFHHHHHHHHHHGGHHHHGGGEFHHHHHGHHHHHHHHFFFHHHHHF53A5D5FGFG@5?BB5GG1?F3BG3G3E1BEGEBDFHB/>E/>/GG4BEF/AFDGFHHFFD?2F2B33?DF/FCCF29$<1F<99/@GHGDEBB@<<GB0CG9GEBDHFH4=DGHFCEECC;CCC/:/0G.:.>82<9F<FBBFC1FD1F?6%;1$?/AF?F?GF2@/>)F?2,/?3FHBFBE//2?E3FBB3//>/E/B34BB44?AHHHHGEGFEEF2BB1G1B351BBA?GHHHGGCD5GE5FHHHHFH?EE2GGHFFHHHHFFFFBHHHHHHGEECHGGGFGGGGGGFFFFFFF?BBA3
@M02197:102:000000000-ALU3V:1:1101:4691:22868 1:N:0:1
TCCCATTCCCATTCCTCCGCTTATTGATATGCTTAAGTTCAGCGGGTATCCCTACCTGATCCGAGGTCAAAGACGGTAATGTTTTCTTGTTGGACGCGGGCCGGAGCCCCTCGAGAAGCGCAATGTGCTGCGCGAGAGGAGGCAAGGACCGCTGCCAATGGATTTGGGTCGAGTCCGCGCGCTGAGGCGGGACAGACGCCCAACACCAAGCAGAGCTTGAGGGTGTAGATGACGCTCGAACAGGCATGCCCCCCGGAATACCAAGGGGCGCAATGTGCGTTCAAAGATGCGATGATTCTC
+
BAB?BFFFF4F5FAFGGFGE?EEGBGHHCFGEFHHHHHHHHHHCGGEGGHHHHHHHHDGG5EGGG?EFCGHHCGFGFGGBDGBBGHHHGB4:9FHE@??E?BCGGGGEFGHDGGGEAHHG9CDDHHH1FFGAFFFBCDFFFFFFGFEG@ABBFG?FFFFGGB0EFBFD#AFB?BFFFBB?BFFB.AFF;FBBF6-;@@-AGDE4HGHGGHHGGG9/;HFGFFG6FHGD/GGC@GH:>1HGBGF#GCGC@CGGCHG2GED1GFGGEEEA0HBFHGEAEA11GGGGFE1A11331@FA>>1>
@M02197:102:000000000-ALU3V:1:1101:10203:22955 1:N:0:1
TCCCATTCCCATTCCTCCGCTTATTGATATGCTTAAGTTCAGCGGGTATTCCTACCTGATTCGAGGTTAAACTCAGAGAGTCGGGGGTTTTACGGCGTGGCCGCGCTGCGCTCCGGTGCGAGGTGTGCTACTACGCAAGGGAGGCTGCAGCGAGGCCGCCACTGAATTTCGGGGGCGGCGGGTGATCGCCGATCCCCAACACCAAACCCGAGGGCTTGAGGGTTGAAATGACGCTCGAACAGGCATGCCCGCCAGAATACTGGCGGGCGCAATGTGCGTTCAAAGATTCGATGATTCAC
+
CCCCCFFFFFFFGGGGGGGGGGGHHHHHHHHHHHHHHHHHHHHGGGGGHHHHHHHGHHHHHHGHHGGHHHHHHHHHHH<G<GGGGG9GGGGHHGGGGDCC@F/<>/0@?9==@6FA6@.@CGB/C:.9<00/09C1?D?EG#9@//DFA@0.A@@GGGGGGFFBGECFFCFFGFC?DC<HHF0E?FGG:GE8GGGHH9EGHGGFF?:DCG9HFF;FFH<GHH:GDFEHGG6GDG1CHGF3GHFCFGGGGCHHHHHHHHGGGGGGGGGGHHHHGEGGHGGGGGGGGGGFFFFFFFBBAAA
@M02197:102:000000000-ALU3V:1:1101:22431:22915 1:N:0:1
TCCCATTCCCATTCCTCCGCTTATTGATATGCTTAAGTTCAGCGGGTATTCCTACCTGATCCGAGGTCAACATTCAGAAGTTGGGGGTTTAACGGCTTGGCCCCGCCGCGTACCAGTTGCGAGGGTTTATCTACTACGCAATGGAAGCTGCAGCGTGACCGCCACTAGATTTCGGGGCCGGGCTGACTGGCAGCCCGATCCCCAACACCAAACCCGGGGGTTTGAGGGTTGAAATGACGCTCGAACAGGCATGCCCGCCAGAATACTGGCGGGCGCAATGTGCGTTCAAAGATTCGATGATTCAC
+
ABCCCFFFFFFFGGGGGGGGGGGHHHHHHHHHHHHHHHHHHHHGGGGGHHHHHHHHHHHHHHHGGGGGHGHHHHHHHHHHH<HHGGGGGG;0;GE:;9EEH;+2@DF/BD94;2/GG:F*?.AG.#A(:GHH;H-:5DCA?3C9;C/.6F:-38?.5AGFCCAFGGBGGBCFBC@DCDFAGBDDDAG/BGDF@CFFEDBCDFFFGF9FACE?GGC:GFFFFG:GCGGHGABGBBEEE>AFHEBFBFHHHGHGGGCGHEHHHHHHHGGGGGGGFCFBGHEFEGHGGGFGEGGGFFFFFFBFABAAA
@M02197:102:000000000-ALU3V:1:1101:15842:23035 1:N:0:1
TCCCATTCCCATTCCTCCGCTTATTGATATGCTTAAGTTCAGCGGGTAGTCCTACCTGATTTGAGGTCAGAGTCAAAAGGTTTTCTGCCAGAAGGCAAGAAGGGTTCTGAGCGGGCTTGACGCGGAGCAAGGGACAAGACGAAACTTATTACGTCTGTCACGGATGCAAGCGATCCCACTAAGTCATTTGAGGCGAGCCGTGTAACCGGCAGACGCCCATGTCCAAGTCCACGCCAGGTCATAAACCAGACGGGATTGAGATTTCATGACACTCAAACAGGCATGCCTTTCGGAATACCAAAAGGCGCAAGGTGCGTTCAAAGATTCGATGACTCAC
+
CCCCCFFFFFFFGGGGGGGGGGGHHHHHHHHHHGHHHHHHHHHGGGFFGHHHHHHHGHHHHHHHGHHHHHHHFGHHHHHGGGHGHHHHHHHHHHGHHHGHFHHGHHHHHHHHGGGGGHGHHGGGGGGGHHHGGHGGHFHHGGFGGHHHHHGHHHHHGGHHHGGGHHHHHHHGGHHHHHHHGGHFHHHHHGGGGEGGGGGHHFGGFGGHHGGGFFFFHHHHGHHHHHHGGGGGGHHHHHFHGEHHHHGHGHGHHHGHHHHHHHHHHHHHHHHGHHHHHHHGHHHHHHGGGFHHHHHHHGHHGGGGGGGHHHGGGGHGGGGGGGGGGFFFFFFFCAA>A
@M02197:102:000000000-ALU3V:1:1101:25354:23060 1:N:0:1
TCCCATTCCCATTCCTCCGCTTATTGATATGCTTAAGTTCAGCGGGTATTCCTACCTGATCCGAGGTCAACATTCAGAAGTTGGGGGTTTAACGGCTTGGCCGCGCCGCGTACCAGTTGCGTGGGTTTTACTACTACGCAATGGAAGCTGCAGCAAGACCGCCACTAGATTTCGGGGCCCGCTTGCCGCAAGGGCTCGCCGATCCCCAACACCAAACCCGAGGGCTTGAGGGTTGAAATGACGCTCGAACAGGCATGCCCGCCAGAATACTGGCGGGCGCAATGTGCGTTCAAAGATTCGATGATTCAC
+
ACCCAFFFFFFFGGGGGGCGGGGHHHHHHGHHHHHGGHHHHHHGGGGGHHGHHHHHHHHHHHGGGGGGHFHHHHHHHHHHHHHHGG9GG9HH;GGGG(C9HHCGGFC1&3@6G:8:G.F9C#@G9BCDGHF;:HH;GG9D8DCHHHHG9HFHG8#@BCGGGGGGGGGGGGFFFGGGCCFFA.CD@AFC=GBEEFEGGGGGGGGGGHFFG?AGFGGHFGGGGGGHGHGHGGHHHHHGFG?GEEGFGGHHFHHFC?2GCEGEHEHHHHGHGGGGGGGGGFHGHHGGGGHGGGGGGFGGGFFFFFFFBBBBB
@M02197:102:000000000-ALU3V:1:1101:6336:23220 1:N:0:1
TCCCATTCCCATTCCTCCGCTTATTGATATGCTTAAGTTCAGCGGGTATTCCTACCTGATCCGAGGTCAACCTGAAAAAAATTAGGGGTTGGACCGACCCGGAAGGACCTTGCAACTCGATACGTGCCCCCGAAAGAACTCGTGGTATCGAGGGTCCCACGGACTCCGTCATTACTTTTGAGGACCAGTTGGTCCGAGAACCGACTGCGTTCCAAGGCCACCCACGGGGGGTGAGGAAGGATAATGACGCTCGAACAGGTATGCCCTTCGGAATACCAAAGGGCGCAATGTGCGTTCAAAGATGCGATGACTCAC
+
BBBBBBFFBBDF5GFFGGGGGGGHGBBFFFBEHHBHFGHHH5FEEFGGHHHHHGHGFHFHF5BAA0EGCGH1BFECGBB@EF33B3?1E/E/6E9/>EEF9G?/FFB?C$G222FFC2//;FC/1@;#?C#0CFHBC<;DFFH#C.#=<<GE?GACGGHA@001#9*<:;FG=<;DFC1D<A$FHFF.</>B/F619#;CFDBCFFFACFD1BFB#BB/#;/E@EE99GG?@GDAE3:F2EFHHFEB/A0B/2F11GFG1GFA//?GEGBFHFBA0HGFAAAA0GBFHCEE?FGB333GGEAA113DB1@1A?AA
@M02197:102:000000000-ALU3V:1:1101:14705:23367 1:N:0:1
TCCCATTCCCATTCCTCCGCTTATTGATATGCTTAAGTTCAGCGGGTATCCCTACCTGATCCGAGGTCAACCTTGGAAAAATAGACCGAAGGTCGATTGTCCGGCGGCCGTCGCCCAGCACTCCAAAGCGAGATATTTTACTACTACGCTCGAGGCTAGGACGCCGTCGCCGAGGTCTTCAAGGCACGTCCGGCAGCGGACGTTGCCCAATACCAAGCAGAGCTTGAGGGTTGAAATGACGCTCGAACAGGCATGCCCTCCGGAATACCAGAGGGCGCAATGTGCGTTCAAAGATTCGATGATTCAC
+
ABBCCFFFFFFFGGGGGGGGGGGHHHHHHHHHHFHGHGHHHHHGCEFGHHHHHHHHHEHHHHHGGGEHHHHHGHHFHHGHHHGHFHHGGGGGGHG:GHGHFHFFGFGGFGGGGGGGGHHHHHHHHHHGHGGGGGGHHHHHHHHHHGHGGGGGGGGGGGGGFGGGGG7FGGGGGHHGFFFGHGHFEFGFFFGHGGFFFFFFGGGHHEHGHHGDFFBHHHFHEEHGHGHGHHHHHHHHGGGGFHGGHHFHHHHGHGEC??GGHHHHHHGHHHCGGGGDGDFHGFEGHGGBGGGGGCFBFFFFFFBAAAA
@M02197:102:000000000-ALU3V:1:1101:26769:23462 1:N:0:1
TCCCATTCCCATTCCTCCGCTTATTGATATGCTTAAGTTCAGCGGGTATTCCTACCTGATCCGAGGTCAACCTTGAAGAAGTTTGTAGGTTGGGACCGTGCCACGGGGCCTTTCAACTCGTTGCGTGCCTTTGTAAAAAAGCTCGTTGCACCGAGAGTCCACGCGACGCCGTCATTACTTTTGGGACCGGCCGGGGGCGAAGCCCGGGCCTAAGGGGGTCCAACACCAAGCCGAGCTTGAGAGGTGATAATGACGCTCGAACAGGCATGCCCTTCGGAATGCCAAAAGGCGCAATGTGCGTTCAAAGATTCGATGATTCAC
+
BBABBFFFFFDDFDGGFGGGGCGHHHHHFFEBGHFHHHHFHHH2AEFGHHHHHHHHHFHHFAFE?EFHHHFFHEEF3BBFFDFHFGGHHHHHGGFHG59HGHGFGGG#@7FFG:HHFHHGFFFDADGGHB9GFEGFBDFFGHHH99FHFFHHGGGCG/<D;EADFGGGAAAGDGGBFGGHGGG?DGFGCFFAFCFFFC=C>/>FECHFFBGFFBEGFBGHHFFF?EGEFFFFFB@FB;B1FAFFGF22EHE?EE/CAEBDGHHGFB0EEE//E/F221F11/GF10EEA0BE3GA0AAEAA3FBFGFA1BFD@D3B>1111
@M02197:102:000000000-ALU3V:1:1101:10499:23482 1:N:0:1
TCCCATTCCCATTCCTCCGCTTATTGATATGCTTAAGTTCAGCGGGTATCCCTACCTGATCCGAGGTCAAGAGTGTAAAAATGTACTTTTGGACGTCGTCGTTCTGAGTGCAAAGCGCGAGATGTACTGCGCTCCGAAATCAATACGCCGGCTGCCAATTGTTTTGAGGCGAGTCTACGCGCAGAGGCGAGACAAACACCCAACACCAAGCAAGGCTTGAAGGTACAAATGACGCTCGAACAGGCATGCCCCATGGAATACCAAGGGGCGCAATGTGCGTTCAAAGATTCGATGACTCAC
+
AAAAAF1DFBFFFGGGBCEGGGFD3DGHF3FDGHFFGBDGHGHC0EAE1GHGHHHHHGHHGHAE?EGHFHGDHHFFHFHGH0FBFHGFHDEEHHGGGFDGCEFHGFFBBFFHFFEGGFBCGGGHH2DDGHFCCAFHCGCHHGFHFGGGCF?GHHHHGDCHGGDCGGCGHGFHFFFGGGGGGHHGGFFAFGHHHHEEFGGHEEAFGGHHHFHGHGHHHGHHHHHGGGHFFGGGE?G5EGHGFGHH<BEEFGFHHBHHFHFGFHGACGFGEF5GGGGGGHFGGGFGGACCB4FFF@BBAA3?
@M02197:102:000000000-ALU3V:1:1101:11058:23497 1:N:0:1
TCCCATTCCCATTCCTCCGCTTATTGATATGCTTAAGTTCAGCGGGTATCCCTACCTGATCCGAGGTCAACCTTTGAATAAAGATTTAACGGCCGCGGCCACCCGCACTCCGAAGCGAATTGAAAAATCCACAACGCTTAGAGACGGACAGCTCAGCCGGAAGACTTTAAGGCGCGCGGAAAACCGCGACGCCCAATACCAAGCCAGGCTTGAGTGGTGAAATGACGCTCGAACAGGCATGCCCTTCGGAATACCAAAGGGCGCAATGTGCGTTCAAAGATTCGATGACTCAC
+
BBBBBFFFFFFFFGGGGGGGGGGHHFHHHGHFGHHHFHHHHHHGGGGCGFGHGHHHHGHHHHFGGGGHFFHHHHHHFHHHHHHHHHHHGHGGGGFFFGFGGFFDGGGGGHHGCGGGGGGGHHGHHHFHHHHHHHGHGFHHHHHHHGFGGHHFHHHGHGFHGHHHGGGFGGGGGGGGFFGGGGFGGGGGFFHHFHHFGFGGHHGHHHGFHHHFHGBHHHHHHHGGGGGHGGHHHHHHHHHGGGGGGGGHHHGGHHHHHGGGGGGGHFGGGGFGGGGGGGGGGFFFFFFFBBBBB
@M02197:102:000000000-ALU3V:1:1101:23112:23584 1:N:0:1
TCCCATTCCCATTCCTCCGCTTATTGATATGCTTAAGTTCAGCGGGTATTCCTACCTGATCCGAGGTCAACATTCAGAAGTGGGGGGTTTAACGGCTTGGCCGCGCCGCGTACCAGTTGCGAGGTTTTATCTACTACGAAAGGGAAGCGGCAGCGTGACCGCCACTAGATTTCGGGGCCGGGCTGACTGGCAGCCCGATCCCCAACACCAAACCCGGGGGTTTGAGGGTTGAAATGACGCTCGAACAGGCATGCCCGCCAGAATGCTGGCGGGCGCAATGTGCGTTCAAAGATTCGATGACTCAC
+
CCCBBFFFFFFFGGFFGGGGGGGHHHHHHHHHHHHHHHGHFFHGGGGGHHHGHHFHHHGHHGHGCGGHHGHHHHHHHHGHF#FHGG9@E9;HHG:::GGGFF/E'/63@C./D:9HG.GHF&@C#-<<7F;DDDF:HG#:@$HF0GF.,0CFB/@:5.GFEACFFGGFFGGBGC@AGFD.FGD@DFHFGFGDCCGGFAFCGHHDFDEGDEFFGGFFDDGGFG9G9EHFFFFHHFGFFFDDHGHGGFBHGHFCCCCGGFHHFHHHGECGGGGCGGHCHHGGGGHGGGGCGGEC44FFFFFFABAAA
@M02197:102:000000000-ALU3V:1:1101:15777:23654 1:N:0:1
TCCCATTCCCATTCCTCCGCTTATTGATATGCTTAAGTTCAGCGGGTATTCCTACCTGATCCGAGGTCAACCTTTGGAAAATTGGGGGGTTTTACGGCAAGAGTCCCTCCGGATCCCAGTGCGAGACGTAAAGTTACTACGCAAAGGAGGCTCCGGGAGGGTCCGCCACTACCTTTGAGGGCCTACATCAGCTGTAGGGCCCCAACACCAAGCAGAGCTTGAGGGTTGAAATGACGCTCGAACAGGCATGCCCGCCAGAATGCTGGCGGGCGCAATGTGCGTTCAAAGATTCGATGATTCAC
+
CCCCCFFFFFFFGGGGGGGGGGGGHHHHHHHHHHHHHHHHHHHGGGEGHHHHHHHHHHHHHHHGGGGHHHHHHHGHHGHHHHHFHHGGGGGGGH:GGGGGGGEHHHH<HGGGGGGGGGGGGGGGGGGGGGGGFF7:FGGGG7FFFFFFFFFFFFGGGDFFFFFGFHGFFFFHFFFHGFGHGFFHFHFGHFHHFFGBGGGGGHGFFFFGHHGFEHGFHFGFHHGFGGFGHHHGGFFFE;GHHHGHHHHFGGGGCHHHFHHHGGGGGGGGGGGHHHHGGGGHGGGGGGGGGGFFFFFFFBABA?
@M02197:102:000000000-ALU3V:1:1101:10913:23933 1:N:0:1
TCCCATTCCCATTCCTCCGCTTATTGATATGCTTAAGTTCAGCGGGTATCCCTACCTGATCCGAGGTCAACCTTAGAAATGGGTTTGTTTTACGGCGTAGTCTCCCGAGCACCCCTTTAGCGAATAGTTTCCACAACGCTTAGGGGACAGAAGACCCAGCCGGTCGATTTGAGGCACGCGGCGGACCGCGTTGCCCAATACCAAGCGAGGCTTGAGTGGTGAAATGACGCTCGAACAGGCATGCCCCCCGGAATACCAGGGGGCGCAATGTGCGTTCAAAGATTCGATGACTCAC
+
AAA1>FBD@BDDGGGGGGGGGGGHHHGHHHHHHHHHHHHHGHHGGGGGHHHHHHHHGFHHGHGGGGGHHHHHHGFHHHHEDFEA?B?0B0FGGFFFCEG#9GHFHHFFE</G/EGAGFHBGFGGCGFFGDF<GHHGFFB/FBA<09<@FEG/BF?GFHHAEFGFCCCGFFFFEF=EA;CGGCAGDAB@FEE?FEFHFFGBGGHGGGHFEHHHHHHF;HGHHHHHGGDGGHHGHFHHFHGHHGCFCCGGHHHFHHHHGGGGGEEGHGHHFGGGHGFGFGGGGFGFFFFFDFBBBBA
@M02197:102:000000000-ALU3V:1:1101:13920:23937 1:N:0:1
TCCCATTCCCATTCCTCCGCTTATTGATATGCTTAAGTTCAGCGGGTATTCCTACCTGATCCGAGGTCAACATTCAGAAGTTGGGGGTTTAACGGCTTGGCCGCGCCGCGTACCAGTTGCGAGGTGTTATCTACTACGCAATGGAAGCTGCAGCGTGACCGCCACTAGATTTCGGGGCCGGGCTGACTGGCAGCCCGATCCCCAACACCAAACCCGGGGGTTTGAGGGTTGAAATGACGCTCGAACAGGCATGCCCGCCAGAATACTGGCGGGCGCAATGTGCGTTCAAAGATTCGATGACTCAC
+
CCCCCFFFFFFFGGGGGGGGGGGHGHHHHHHHFHHHGHHHHHHGGGGGHHHHHHHHHHHHGHHGCGGGHHHHHHHGHGHHH;HHG999GGG:GGGGE;C;H:090C:?2337G-9*38B(@2CCB<DD0G#%<D989GCG::CH6HFG<BF:F:G/D6EFEGGCGGFFGGGGGGGGCFFGFFFFGFHFGEDGGGGGGEEGFFHFDGHGGGFFFFFFEFFF3FDEFGHGG9FGBFFGGGFF?GGHFF4GCAGCCGGGHHGHGHHGHGGGGGGDGGHHFHEGGGHGFCFGGGGGFFCFFFFFBABBB
@M02197:102:000000000-ALU3V:1:1101:20784:23971 1:N:0:1
TCCCATTCCCATTCCTCCGCTTATTGATATGCTTAAGTTCAGCGGGTATTCCTACCTGATCCGAGGTCAACATTCAGAAGTTGGGGGTTTAACGGCTTGGCCGCGCCGCGTACCAGTTGCGTGGTGTTATCTACTACGCAATGGAAGCTGCAGCGTGACCGCCACTAGATTTCGGGGCCGGGCTGACTGGCAGCCCGATCCCCAACACCAAACCCGGGGGTTTGAGGGTTGAAATGACGCTCGAACAGGCATGCCCGCCAGAATACTGGCGGGCGCAATGTGCGTTCAAAGATTCGATGATTCAC
+
BBBABFFFFFFFGGGGGGGFGGGHHHHHHHHGHHHHHFGHHHGGGGGGGHHGHFGHHHHHHHHGGGGHFHHHHHHHHGGG;<HHGG9GG9HH;G8:G;G;FFFE<BG3/&/$/'1GG<H5C#C7<7DA5;#.GEHD0.#;C*GHC:B/CB#GF7@(5DGFEDG0FF9BCCBF0/@DC?@DGC;0HGBFEGABDCGFGGCDFGFFGDAED?AEGECFEECFHHCAADHGF4FHFFFEEEEC1CHG:EFHGHHE?GGGHHGHHHHHHFAEAEEE?GFFCHEEEAABGGGGGGGGGFFFFFFFBAAAA
@M02197:102:000000000-ALU3V:1:1101:16396:24122 1:N:0:1
TCCCATTCCCATTCCTCCGCTTATTGATATGCTTAAGTTCAGCGGGTAGTCCTACCTGATTTGAGGTCAGAGTCAAAAGGTTTTCTGCCAGAAGGCAAGAAGGGTTCTGAGCGGGCTTGACGCGGAGCAAGGGACAAGACGAAACTTATTACGTCTGTCACGGATGCAAGCGATCCCACTAAGTCATTTGAGGCGAGCCGTGTAACCGGCAGACGCCCATGTCCAAGTCCACGCCAGGTCATAAACCAGACGGGATTGAGATTTCATGACACTCGAACAGGCATGCCTTTCGGAATACCAAAAGGCGCAAGGTGCGTTCAAAGATTCGATGATTCAC
+
CCCCCFFFFFFFGGGGGGGGGGGHHHGHHHHHGHHHHHHHGHHGGGGGGFHHHHHHGHHHHHHHGHHHHHHHHHHHHHHGFGGGGHGHHHHHHHHHHHGHHHHGHHHHHHHHGGGGGHCHHGGGGGGGHHHGGHGGGHHHGBBFGHHHHGHHGHHHGFHHHGHGGGFGHHHGGHGHHHHGHGHGGGGGGGGGFGGGGFFGGGFFFFGFGGGGGGHHHHHGFFHHFFGBFFFGHHGBFGHHHHHGGHFHFFGHEHEGGHHGHHHHHHHFHHHHHDHHHHGHFGHGHHGGECFHHHHHHEHHFGGGGGHHHFEE?GFGGGGGFGGGGFFFFFFFBBBBB
@M02197:102:000000000-ALU3V:1:1101:8238:24140 1:N:0:1
TCCCATTCCCATTCCTCCGCTTATTGATATGCTTAAGTTCAGCGGGTAGTCCTACCTGATTTGAGGTCAGAGTCAAAAGGTTTTCTGCCAGAAGGCAAGAAGGGTTCTGAGCGGGCTTGACGCGGAGCAAGGGACAAGACGAAACTTATTACGTCTGTCACGGATGCAAGCTATCCCACTAAGTCATTTGAGGCGAGCCGTGTAACCGGCAGACGCCCATGTCCAAGTCCACGCCAGGTCATAAACCAGACGGGATTGAGATTTCATGACACTCAAACAGGCATGCCTTTCGGAATACCAAAAGGCGCAAGGTGCGTTCAAAGATTCGATGACTCAC
+
CBCBCFFFFFFFGGGGGGGGGGGHGHHHHGHHHHHGHHHHHGHGG?EGFHHHFHHHGHHHHHGGEHHHHGGHHFHHGHHGDGHGHHHHHHHHGHHHHHAH3BCFGHHHHGEGGCCEFEEFHDFFFFDGHHHEGHGGHHHFGG;CGHGH;FHGGHHHEGFFGGFHFGHHHHGHHHHGEFFFFGB:FGFHHGGGEDGGGGDFFHEFFFGGGGGGGFGAFHGHHBFGFFEAGEEEAGHG@GHHHHHHHFAGGHFGBHHHHHGHHHHFGHHHHHHF5HG53EHHHFF1HHGGFGHHHHFHEGHCHGGGGGHGHHGGGEFFGFFGCGGGGFFFFFFFA@AA3
@M02197:102:000000000-ALU3V:1:1101:11350:24271 1:N:0:1
TCCCATTCCCATTCCTCCGCTTATTGATATGCTTAAGTTCAGCGGGTAGCCCTACCTGATTTCAGGTCAAAGTCAAAAGGTGCGCGATGGCAGGTTTTGAGCAGTCATCACCACAAGGAGAGACGAAACTTATTACGACTAACACTGATGTGGGATGTTCCACTAAGTCATTTGAGGTGAGCGATTGCTGGCAGAAACCCAAGTCCAAGCCTAACATGTTCAGAAAACATATTAGATTGAGATTTCATGACACTGAAACAGGCATGCCTTTCGGAATACCAAAAGGCGCAAGGTGCGTTCAAAGATTCGATGACTCAC
+
BAAAAD5BF4DFGGGGGGGGGEEGHHGHHGHGHHHHHHHHGHHGGGGGEHHHFEHHHHHFHEBFHHHHFHG5DGHBDGF133B0>EGGG?GC9:B3FFCFFFF3BGD4?FBC89E=BCAHEC/GDCC31FFFCGF<=#BFG><1GDF?.FGHGHHG@F<FHHGBGFF1FF8GFF1C70GF<C%CHGFHBF3BG$E#>;FB3C:CCGHHHHBFGFBFFBHGBHGB4GFG4@9HFHGHHHFEHGG6B5EBGFFFHHBHHFG5FEGHHGCE0EGGFFHHHHGHGEGGGEEA5FF2GEDG4GE5GFDGFGFFFFFFFBBAAA
@M02197:102:000000000-ALU3V:1:1101:23611:24303 1:N:0:1
TCCCATTCCCATTCCTCCGCTTATTGATATGCTTAAGTTCAGCGGGTATCCCTACCTGATCCGAGGTCAACCTTGGAAAAATAGACCGAAGGTCGATTGTCCGGCGGCCGTCGCCCAGCACTCCAAAGCGAGATATTTTACTACTACGCTCGAGGCTAGGACGCCGTCGCCGAGGTCTTCAAGGCCCGTCCGGCAGCGGACGTTGCCCAATACCAAGCAGAGCTTGAGGGTTGAAATGACGCTCGAACAGGCATGCCCTCCGGAATACCAGAGGGCGCAATGTGCGTTCAAAGATTCGATGACTCAC
+
BBCCCFFFFFFFGGGGGGGGGGGHGHHHHHHHHGGHHHHHFGBE2EGGFHHFHFHHHHHHHHHAFGGHHHGHHHHHHGGHHHHHGHHGGGCGFGGEGHFGFHGEGFFFGCFFCFGDFFH;GHHHGHHHGFGGGGHHGGHFFHHFH;HGGGGGGGGFFGGFGGDFGGGGGGGHHGFHFGGHFGGGGGGGGGGGGGGGFFHHFHGHHHHHHHGHGHHHHHGHHHHHGHHGHGHHHHHHGGGGGHHGFFGEHHHHHGFCGEEEHHHFHHHHHHHGGGFGHCHHGCEGHGGGGGGGGGGFFFFFD5BBBBB
@M02197:102:000000000-ALU3V:1:1101:23887:24370 1:N:0:1
TCCCATTCCCATTCCTCCGCTTATTGATATGCTTAAGTTCAGCGGGTATTCCTACCTGATCCGAGGTCAACCTTTGGAAAATTGGGGGTTTTACGGCAAGAGTCCCTCCGGATCCCAGTGCGAGACGTAAAGTTACTACGCAAAGGAGGCTCCGGGAGGGTCCGCCACTACCTTTGAGGGCCTACGTCAGCCGTATGGCCCCAACACCAAGCAGAGCTTGAGGGTTGAAATGACGCTCGAACAGGCATGCCCGCCAGAATGCTGGCGGGCGCAATGTGCGTTCAAAGATTCGATGATTCAC
+
BBBBBFFFFFDFGGGGGGGGGGGHFHHHHHHHHHHHHHHHFHHGGGEGHHHHHHHHHHHGHGHGGGEGHHHHHHHHHHHE<<<GHEGGFGGGHHFG9GC89HHHHH9HEEG;;GHH<H;HHGD3CDGFEFE:HGHBFGBEGGG.GFFHG;<HGGGG6GG-#;CCGGGGG:GGGGGFFEGGGHGFFDAAEDFFFADFGFFFEF?DDEDHFEHHFFHGFFFFFFHGF4;HFCFGGGEFGE9G3GDBHFFGEGGGHFHHHGBGAGGGFGGGGGHHHHGCGGHGGGGFGCGGGBFFDFFFBBBBA
@M02197:102:000000000-ALU3V:1:1101:8718:24409 1:N:0:1
TCCCATTCCCATTCCTCCGCTTATTGATATGCTTAAGTTCAGCGGGTATCCCTACCTGATCCGAGGTCAACCTTTGAAAGAGTTTAACGGCCACGACCGCCCGCACTCCAAAGCGAATATGTATCACAACGCTTAGAGACGGACAGCTCGGCCGGAGACTTCAAGGCGCGCGGGAGCCGCGACGCCCAACACCAAGCGAGGCTTGAGTGGCGAAATGACGCTCGAACAGGCATGCCCTTCGGAATACCAAAGGGCGCAATGTGCGTTCAAAGATTCGATGACTCAC
+
CCCCCFFFBFFFFGGGG4EEEGFHHHHGHCFGHFHHFGHGHHHGGGEGHGHEHHHHGHHHGGFFGGAGHHHHGHHHFHHHHHGHHHGHGEGFEFFGGGDGFFFFGFFHHGFFHFEFGEFHHGHHHGBFGDFFDFGFHHHGGGGGGGH@@CGGGHHFGGGGGHGGGGGGGGFEGGGGGFCFFFFGGEEFGFFGGHGGGFDFFHFFHFFGFEEHFGFEEBEGGEEFBFGFFEHBEGGGGGGFHHHHHGFHHHGGFEGCHGGAAEGEFFFGGGGEAFFFFFFFFAAAAA
@M02197:102:000000000-ALU3V:1:1101:24211:24624 1:N:0:1
TCCCATTCCCATTCCTCCGCTTATTGATATGCTTAAGTTCAGCGGGTATTCCTACCTGATCCGAGGTCAACATTCAGAAGTTGGGGGTTTAACGGCTTGGCCGCGCCGCATACCAGTTGCAGGGTGTTATCTACTACGCAATGGAAGCTGAAGCGTGACCGCCACTAGATTTCGGGGCGGGGCTGACTGGCAGCCCGATCCCCAACCCCAAACCCGGGGGTTTGAGGGTTGAAATGACGCTCGAACAGGCATGCCCGCCAGAATACTGGCGGGCGCAATGTGCGTTCAAAGATTCGATGATTCAC
+
BBCBCFFFFFFFGGGGGFGGGGGHHHGGHGGHHFHGHHFFGFFG?C?EHHHHHHHHGHFHFHHCGGGHGHHHHGHHHHHH<;HHG998E:H<;GG::GGFE63E///<.+>3DEBFFGG8##<2/50<00<D,7/=D+CFG9F;0.#.+6*#0CEAD#AFEFDF?B0BFDCFGGFD:;#GGC<6D9HFHE.F@:AA9AEFGFF@?<#EDCEAC?FCFGGGHHHF.DHGB;>HGFEDE>?HHEBBFF4FGHG/CGGGHGGHHHHHHECC?EEDEABBFHGGEGHGGFGGGGGGGFFFDDBFBA?BB
@M02197:102:000000000-ALU3V:1:1101:19883:24598 1:N:0:1
TCCCATTCCCATTCCTCCGCTTATTGATATGCTTAAGTTCAGCGGGTAGTCCTACCTGATTTGAGGTCAGAGTCAAAAGGTTTTCTGCCAGAAGGCAAGAAGGGTTCTGAGCGGGCTTGACGCGGAGCAAGGGACAAGACGAAACTTATTACGTCTGTCACGGATGCAAGCGATCCCACTAAGTCATTTGAGGCGAGCCGTGTAACCGGCAGACGCCCATGTCCAAGTCCACGCCAGGTCATAAACCAGACGGGATTGAGATTTCATGACACTCAAACAGGCATGCCTTTCGGAATACCAAAAGGCGCAAGGTGCGTTCAAAGATTCGATGATTCAC
+
AABCCFFFFFFFGGGGGGGGGGGGHHCHHHGHHHHGHHHHHHHGFGEEGHHHHHHHHHHHHGHHGHHHGHFGGHHHHHGGBBGFFHHHHHHHEHGHHCEHHHFGHHHBHFHHGGGGCHGHHGFGGGGGGGHFDGGGHEFFDCCDGHHGHHHHGFHHGHHGHGF0FGHHHFGCD:GCBFFFFGGBGG>FCFFGGGDG@CCDFHFFFGGFHFFAFGHHFFGFHFHHHFHFFBBFFHHGHGHHHHGFFG1EE1FGHHHHHHFDFFE5EHFGFB5AFEHHFEHHHFHHFHGGGGHHHHHHDGHHGCDGGFFCHHCGGGHGGGGFGGGGGFFFFFFFBBAAA
@M02197:102:000000000-ALU3V:1:1101:20125:24575 1:N:0:1
TCCCATTCCCATTCCTCCGCTTATTGATATGCTTAAGTTCAGCGGGTATCCCTACCTGATCCGAGGTCAAAGACGGTAAATGTGCTTGTTGGACGCGAGCCGTAGCCCCTCGAGAAGCGCAATGTGCTGCGCGAGAGGAGGCAAGGACCGCTGCCAATGAATTTGGGGCGAGTCCACGCGCGGAGGCGGGACAGACGCCCAACACCAAGCAGAGCTTGAGGGTGTAGATGACGCTCGAACAGGCATGCCCCACGGAATACCGAGGGGCGCAATGTGCGTTCAAAGATTCGATGACTCAC
+
BBBBBFBFFFFFGGGGGGGGCGGHHHHHHHHHHHHHHHHHHHHGGGGGHHHHHHHGHGHHHHHGGGGHHHHHHHGGGHGHHHHHHHHHHHHHHHGGGGGGGGGGGGHHGHGGGGHGHHGGGFGHHHHGHGGGG?FGGGHGGGGHGGHFGGGHHGHGHHHHHHGGGGGGGGHGFFFFFFFFGGGGGGGHHGGGGGGGGGGHGFGHGHHHHGHHHGHGHHHGHHHHHFFHGGGGGHHGHHHHHHHHGCGGGGGHHGHHGHGGGGHGGGGGHHHHGGGFAGGGGGGGGGGFFFFFFFCCCCC
@M02197:102:000000000-ALU3V:1:1101:8225:24790 1:N:0:1
TCCCATTCCCATTCCTACGCTTATTGATATGCTTAAGTTCAGCGGGTATCCCTACCTGATCCGAGGTCAATCATAAAAAAGTTTGGGGTTCTGGCAGGACACCACCGGGACTCTGTCGCAAGGAGTATTACTACGCGTAGAGCCAGGAGGCACCGCCACTGCTTTTAAGGGCTGCCCTGTGACGGGCAGGCCCCAACACCAAGCTGAGCTTGAGGGGTGATAATGACGCTCGAACAGGCATGCCCCCCGGAATACCAAGGGGCGCTATGTGCGTTCAAAGATTCGATGATTCAC
+
AAAAAFFB3DFFBFGG3F1AFFGFHFBFEFCHFFFHBGFHGHHGGGGGG1FHHHHHDHBGBG0EGCFHFDG:808F;E%97FGHF93?EE:GHGFB/#FA0<9GHGGCGC79FHG<;F<#0BCG910?F;<:;:C1CC59/$D7#CE-E9GGG.:CC5?CFBFFBFEFBFGG.9A.EGGBB??A@@AE?>?ABHFGEEEFEBGCFCFHHFFFFCFFHFHFDGFFFFCG<EGGHGFDFEF0CABEBEGHFGFFF1HHGE?AA0A111HFEA01BEFGB3FA1BFBFFBFBAAAAA
@M02197:102:000000000-ALU3V:1:1101:12502:24796 1:N:0:1
TCCCATTCCCATTCCTCCGCTTATTGATATGCTTAAGTTCAGCGGGTATCCCTACCTGATCCGAGGTCAACCTTTGAAAGAGTTTAACGGCCACGACCGCCCGCACTCCAAAGCGAATATGTATCACAACGCTCAGAGACGGACAGCTCGGCCGGAGACTTCAAGGCGCGCGGGAGCCGCGACGCCCAACACCAAGCGAGGCTTGAGTGGCGAAATGACGCTCGAACAGGCATGCCCTTCGGAATGCCAAAGGGCGCAATGTGCGTTCAAAGATTCGATGATTCA
+
A3AABFBFFFFFGGGGGGGFGGGGHDHHHGBDHHFFHHFGFGB2?AEAFGGHHHHHGHHHFH9AEE;HH39G8GHHGFFFHHHHFBDHGCEGEEEGCGEEE/<FFC?FGHFHHHGGGCGFHGF9HHHEFABCG#FFFGBGDDDBC@CGF?DGGGGGGCGFGGFGGE./9ACF?C@C/CCBE?B?B?BFFDFFFGF?/BF/FFAFF9??>@GHHGEEEBBEHE?BHGF11GEFBFBB/B/FB4FGB1CGFFAEAEA1BGB0AA1A1F33AF3FG>1@33BFAAAAA
@M02197:102:000000000-ALU3V:1:1101:21003:24795 1:N:0:1
TCCCATTCCCATTCCTCCGCTTATTGATATGCTTAAGTTCAGCGGGTATTCCTACCTGATCCGAGGTCAACCTTTGGAAAATTGGGGGGTTTTACGGCAAGAGTCCCTCCGGATCCCAGTGCGAGACGTAAAGTTACTACGCAAAGGAGGCTCCGGGAGGGTCCGCCACTACCTTTGAGGGCCTACATCAGCTGTAGGGCCCCAACACCAAGCAGAGCTTGAGGGTTGAAATGACGCTCGAACAGGCATGCCCGCCAGAATGCTGGCGGGCGCAATGTGTGTTCAAAGATTCGATAATTCAC
+
BCCCCFFFFFFFGGGGGGGGGGEHHHHHHHHHHHHHHHHHHHGGGGGGHHHHHHHHHGHHHHHGGGGHHHHHHGHH:HGH;;HHHHGGG<@D-<HGG99GGHHHGHG:H7FC;8GG9GGGG:GGG:GGGGFEFCF;GF;GDDFFAF/:FFB9F8FFFFFF<@FFEHGHHGFFFFFFFFFBDDDHFFGFFFFFHFFHGGFCCFGDADFGFF?FBFFFFFHGF?FGDDFHHHHGFFCDBDFHGFFBHHAG?ECGGGBHFHFHHGGGCGGGGE?GGHHGGHFFGGGGGGGGGGBBFFFFFA?A>A
@M02197:102:000000000-ALU3V:1:1101:16389:24953 1:N:0:1
TCCCATTCCCATTCCTCCGCTTATTGATATGCTTAAGTTCAGCGGGTATTCCTACCTGATCCGAGGTCAACATTCAGAAGTTGGGGGTTTAACGGCTTGGCCGCGCCGCGTACCAGTTGCGAGGTGTTATCTACTACGAAATGGAAGCTGCAGCGTGACCGCCACTAGATTTCGGGGCCGGGCTGACTGGCAGCCCGATCCCCAACACCAAACCCGGGGGTTTGAGGGTTGAAATGACGCTCGAACAGGCATGCCCGCCAGAATACTGGCGGGCGCAATGTGCGTTCAAAGATTCGATGACTCAC
+
CCCCCFFFFFFFGGGGGGGGGGGHHGFHHHHHHHHHHHHHHHHGGGGFGHHHHGHHHHHGHHHGGGGHHHHHHHHHHHHF,:HG/GGGG7;<;G:GG;G;:HFGCC8CC6*6GA11=?F7C%BF-</.+GG<HF::0/-/@7H9B:F::.:GE9CGG;GEAFC9FGFGGFFFGGGGFGFDFFD;GCBFFE>BFDADFAAGGGHGFF<EGGFEGGDFGEFF'GFG0EBDBHH;EBFEAGGGHGHFHGBHFHEGGCGGHHFGHHFFFGGGGGGGGGHGHGECFGHGGGGGGGGGGFFFFFFFBBAAA
@M02197:102:000000000-ALU3V:1:1101:7999:25104 1:N:0:1
TCCCATTCCCATTCCTCCGCTTATTGATATGCTTAAGTTCAGCGGGTATTCCTACCTGATCCGAGGTCAACATTCAGAAGTTGGGGGTTTAACGGCTTGGCCGCGCCGCGTGCCAGTTGCATGGTGTTATCTACTACGCAATGGAAGCTGCAGCGTAACCGCCACTAGATTTCGGGGCCGGGCTGACTGGCAGCCCGATCCCCAACACCAAACCCGGGGGTTTGAGGGTTGAAATGACGCTCGAACAGGCATGCCCGCCAGAATACTGGCGGGCGCAATGTGCGTTCAAAGATTCGATGATTCAC
+
ABBBBFFFFFFFGGFGGCE?GGCFFFHHHHGCHGHBGAFFHHHGGGGGHHHGHHHGGHBFHHHGCAEHEHHHHGGHFFHG:(HG:E9GG:H<::GGG;ECH;EE1DC5C5D#5C1511#D##?CB$DA<DBFDGHHBDC/27B6C$CC0./#/9.1#-9BE.B0GF9FC/CEBFGGFCCDBHGHG/09GE?CDA.9F<C;AFE6;>3FDA?EE/?FGFAF<HFGG>;4:FGDBFFE?/;AE?HFFEHHFF2>0E0GHBHHHHFGHGGGGGEE?GHGFGAFFEFBFGFFGGGGFC4FFFFBBBBBB
@M02197:102:000000000-ALU3V:1:1101:14584:25141 1:N:0:1
TCCCATTCCCATTCCTCCGCTTATTGATATGCTTAAGTTCAGCGGGTATCCCTACCTGATCCGAGGTCAACCTTGAGAAAAGTTCAGAAGGTTCGTCCGGCGGGCGACGCCCTGCGCTCCGAAGCGAGATGTATGTTCTACTACGCTTGAGGCAAGACGCCACCGCCGAGGTCTTTGAGGCGCGCCCGCAAAGGACGGTGCCCAATACCAAGCAGAGCTTGAGGGTTGTAATGACGCTCGAACAGGCATGCCCTTCGGAATACCAAAGGGCGCAATGTGCGTTCAAAGATTCGATGATTCAC
+
CCCCCFFFFFFFGFGGGGGGGGGHHHHHHHHGHHHHHHHHHHHGGGGGHHHGHHHHHHHHHHGGGGGHHHHHHHHHHHHHHGHHHHHHHHHHHHGGGGGGFGGGGGGGGGFGGHGGGGGGGGGGGGGCDGHGGHHGFFFGGGGGGGG:FGGEEGGFFGGGGFGGGGGHHGG?GHHHGGGGEGFFFFGHHFHGGGHGGGGGGHHGFGFGHFFHHGGHHHHHGHGGHHHHHHFGGGGFHGAFFGFHHHGHGEGGGGGHHHHHHHGHHHGGGCEGGHHGGEFGBGGGGGGGGFFFFFFFFBBBBB
@M02197:102:000000000-ALU3V:1:1101:25116:25208 1:N:0:1
TCCCATTCCCATTCCTCCGCTTATTGATATGCTTAAGTTCAGCGGGTATTCCTACCTGATCCGAGGTCAACCTTGTAAAAATGGGTTATAGGACCGTGCCGGGGGACCTTTCGACTCCGTGCGTGCTTGAAAAGCTCGGTGCACCGAGAGTCCCATGGACGCCGTCATTACTTTTGGGACCGGTCGGGGGTGAACCCGGACCTGGGTCCAACAACAAGCCAGGCTTGAGAGGTGATAATGACGCTCGAACAGGCATGCCCGGCGGAATACCAAAGGGCGCAATGTGCGTTCAAAGATTCGATGACTCAC
+
ABB@AFFFBFFFBGGGGFEEE2EHHHBGB6FGFFD5BAFGFHHEGGGEGHHGF5FADFHHBGFEE?GF3FGHHH5FGHGHHHFE93BEGF4;GG1E9E>EFFA9@CDGBGB>CFECE1;?FDCGD?FFGFFHF;>FC9$);4FHHFBFCC04HHBBGEFHGC??2B?FG<CFGGGG@><FDCCABC@FBGFAFBFFFFCHFEHEBFGEEFFFEBAFFFFE:F@12BH:GHFHFGGFBBBE/E?;A;E111FB1B0E//////GADBF1F01HCEEEA0D13FEA?AF1FFGBGDA1A1B3BFFB1A1AA
@M02197:102:000000000-ALU3V:1:1101:7295:25271 1:N:0:1
TCCCATTCCCATTCCTCCGCTTATTGATATGCTTAAGTTCAGCGGGTATCCCTACCTGATCCGAGGTCAACCTTTGAAAGAGTTTAACGGCCACGACCGCCCGCACTCCAAAGCGAATATGTATCACAACGCTTAGAGACGGACAGCTCGGCCGGAGACTTCAAGGCGCGCGGGAGCCGCGACGCCCAACACCAAGCGAGGCTTGAGTGGCGAAATGACGCTCGAACAGGCATGCCCTTCGGAATACCAAAGGGCGCAATGTGCGTTCAAAGATTCGATGACTCAC
+
AAA?AFFFFFFFGGGGBGFG?EEHHGHFFHHCGHHFHHHGHHFEGGFEFBHHGHHGHHBGHHGEEGBGG;HHHGHHGHBGHFFHHHGHG@EEFGGG?ECGGGGGGGGHHHHFHHGBDFGFFG2BCGBFHGGGGFDFFFEEDFFGGGEGHGGEAFDD:GFFHFGGGGEDGGGGGFFCGGCDFFFFGGCEFFFGGHGEEFFEHHGHGHGEGEFHGHHFFEFGFHEAFG?GFFHFF1AAAE2AHHGHFFHCHHGGE2GHFDFE2EGGBGB5GGGGGFFFFFFBFA3AAA
@M02197:102:000000000-ALU3V:1:1101:16986:25897 1:N:0:1
TCCCATTCCCATTCCTCCGCTTATTGATATGCTTAAGTTCAGCGGGTAGTCCTACCTGATTTGAGGTCGAATTTGAAATAAGAACTGAAGTTTTTTGCCAATGAGTGGTTAGACCTATCCATTGATTATACTTCTCTGTCTTTCAAGCAAACCCGGCGTATTGCTCAACACCAAACCCAAAGGTTTGAGGGAGAAATGACGCTCAAACAGGCATGCCCTCTGGAATACCAGAGGGCGCAATGTGCGTTCAAAGATTCGATGACTCAC
+
CCCCCFFFFFFFGGGGGGGGGGGHHGHHHHHHHHFHHHHHGHGGGGGFGHHHHGHHHHHHHHHHGHGHFEGHHHHGHHHHHHHHHGGHEHGFHHHGGHHHHHHHHHHHFGFDGGFGHHGHGGHGHGHGGFFHHHHHHHFHHHHGHHHFGHHHGGGGEHHGGHHHHHFCGFFGHGHHGGHHHGHHHHHGHHHHHFHHGHHGHEGFDHHFHHGHHGFGEGGHGHHHHFFGGFG?GDEAHGGBEEEGGGGFGGG5EGFFFFFFFFBBBBB
@M02197:102:000000000-ALU3V:1:1101:19746:25927 1:N:0:1
TCCCATTCCCATTCCTCCGCTTTTGATATGCTTAAGTTCAGCGGGTATCCCTACCTGATCCGAGGTCAAAGACGGTAAATGTGCTTGTTGGACGCGAGCCGTAGCCCCTCGAGAAGCGCAATGTGCTGCGCGAGAGGAGGCAAGGACCGCTGCCAATGAATTTGGGGCGAGTCCACGCGCGGAGGCGGGACAGACGCCCAACACCAAGCAGAGCTTGAGGGTGTAGATGACGCTCGAACAGGCATGCCCCACGGAATACCGAGGGGCGCAATGTGCGTTCAAAGATTCGATGATTCAC
+
BBBBBFFFFFFF5FGGGGGGGGGGHGCFHHHHHHHHHHFGBFEGGAEEGFHHHHHHFGHHHFGGGEGHHHHHHGGGHGHHF5GHHHHFHHHHHGGG7GFGFEGGGGHGHGGGGHDCGDGGGGHFFHHGHGGG<CDGCGDGFGGGG.GGGGGEGHHHGFGGGGGGGGADHHHGFFEFFDDAGFEFCDFGGDFGEFFFGHGFGFFFGHHHGHHFHGHGFHGHHEHGGHHGGFGGHHGHGF?;FGHFGGGGGGHGGHHGHGCGGHGGEEEFBCHEGGGHBFGFFGGCGBFCFFFBFBABBB
@M02197:102:000000000-ALU3V:1:1101:19714:26022 1:N:0:1
TCCCATTCCCATTCCTCCGCTTATTGATATGCTTAAGTTCAGCGGGTATCCCTACCTGATCCGAGGTCAAGAGTGTAAAAATGTACTTTTTGGACGTCGTCGTTATGAGTGCAAAGCGCGAGATGTACTGCGCTCCGAAATCAATACGCCGGCTGCCAATTGTTTTGAGGCGAGTCTACACGCAAAGGCGAGACAAACACCCAACACCAAGCAGAGCTTGAAGGTACAAATGACGTTCGAACAGGCATGCCCCATGGAATACCAAGGGGCGCAATGTGCGTTCAAAGATTCGATGATTCAC
+
BABBCFFFFFFFGGGGGGGGGGGHHHFHHHHHGHHGHHHHHGHGGGGGHFHHHHHHHHHHFHHGGGGHGHFHH@FGHHHHHHHGHFH<HHHGF<FEGGEEGGGGHHHGHFHHHHHGGGGGGGGGHFHHHHDDC;GGHHGGHGGHFHGEGGGGGGGGHHHHHGFGFFFFGFGGGGDFFFGGFGCHEFECECGFHFGFFFGGGFFFFGGHFFHGHGCGGFHHFGFFBFFFGF/CCFGGEFHHHHGFBGA//AGBF22G2D2DFHFGF?EAACFGHHEA001E1FGGFGAFGBFFFFFD>>11A
@M02197:102:000000000-ALU3V:1:1101:19772:26515 1:N:0:1
TCCCATTCCCATTCCTCCGCTTATTGATATGCTTAAGTTCAGCGGGTATCCCTACCTGATCCGAGGTCAACCTTGGAAAAATAGACCGAAGGTCGATTGTCCGGCGGCCGTCGCCCAGCACTCCAAAGCGAGATATTTTACTACTACGCTCGAGGCTAGGACGCCGTCGCCGAGGTCTTCAAGGCACGTCCGGCAGCGGACGTTGCCCAATACCAAGCAGAGCTTGAGGGTTGAAATGACGCTCGAACAGGCATGCCCTCCGGAATACCAGAGGGCGCAATGTGCGTTCAAAGATTCGATGATTCAC
+
>AAAAFFFFFFFGGGGGGCAEEGBB5AFBFFHFHHHBGHHHCHGCGGGHHHHHHHHFFGFFHHGGEEHEGFFHGGFGHHHHHHAFGHGGGGGFGFFFHGBFG?CEEDDDFFCGGFFFCHHHHHGFGHFGFFGGGHGGDGGHHGHHHHFGGGGGFFGGGFFFGGGGGGGGFGFFG0FGFFFHHGHCGGGGGGHGDFDFFGCCHEFHHGHHFFFFFFGHGHHHHHEHHGGGGGHHHFFBBFFEFHEGBGFHHGAHFFGFFGCBHGHFHHHHFHGGGE2F5GD?FEE4FA5FGGGGGGFFD55D5ABBAA
@M02197:102:000000000-ALU3V:1:1101:21379:26575 1:N:0:1
TCCCATTCCCATTCCTCCGCTTATTGATATGCTTAAGTTCAGCGGGTATTCCTACCTGATCCGAGGTCAACATTCAGAAGTTGGGGGTTTAACGGCTTGGCCGCGCCGCTGACCAGTTGCGATGGGTTATCTACTACGCAATGGAAGCGGCAGGGTGACCGCCACTAGATTTCGGGGCCGGGCTGACTGGCAGCCCGATCCCCAACACCAAACCCGGGGGTTTGAGGGTTGAAATGACGCTCGAACAGGCATGCCCGCCAGAATACTGGCGGGCGCAATGTGCGTTCAAAGATTCGATGAT
+
AAAA?FFFB4FFGGGGGGGGGGGHHHHHHHGGHHHHHGHHHHHGGGGGHHHHHHHHHGGHHHHGGGGHHHHHGH5:B/.F<;FHGGG/A58H,<8%-7GFFF@C4@1?--#;A#$90;;;@8#2#;FDBB/;4/B;/)-.4,:99-/A299.B#/;ADEF3;10FBC;9@ABGGGC--@A;B0GFCFBCAEFCC<;...CABE/A?//B>93/ADE?>/>1>0F>EF129>2B-:?/#EC#>2F@GF1G0GGCEEAB1AA2DDBGEEGGGEA?EF1GFAEA1CBA33GGFAC1FFB?AAA1
@M02197:102:000000000-ALU3V:1:1101:8054:26729 1:N:0:1
TCCCATTCCCATTCCTCCGCTTATTGATATGCTTAAGTTCAGCGGGTATCCCTACCTGATCCGAGGTCAACCTTTGAAAGAGTTTAACGGCCACGACCGCCCGCACTCCAAAGCGAATATGTATCACAACGCTTAGAGACGGACAGCTCGGCCGGAGACTTCAAGGCGCGCGGGAGCCGCGGCGCCCAACACCAAGCGAGTCTTGAGTGGCGAAATGACGCTCGACCAGGCATGCCCTTCAGAATACCAAAGGTCGCAATGTGCGGTCATAGATTCGATGACTCAC
+
3>>AAFFFD4B5BAFFGAAE2EEHHHBFBGG56FFB55D555FE2EAEEGHHHHH1GDGH9DCEAEE5F<HHFGHDFFGFHH::G9(B1EE>>F?9>E>EGEGGCB5GHHGFBB./0BFBBG0DBDDG9/><0GFGFG;BCFEG?C.$;<:?CD=0:A009CFE@<<????9?/9/9>@BB#/F/9@E48GECEAFED1B6@EGGGE/;/F9@2F?9GGE8AEB9/FFFGFAFA:1FBBF%FFFE8EFB1A0A0AFFA10EA0A1133B3F11BCB33FDB1>1>1
@M02197:102:000000000-ALU3V:1:1101:19073:26947 1:N:0:1
TCCCATTCCCATTCCTCCGCTTATTGATATGCTTAAGTTCAGCGGGTAGCCCTACCTGATTTCAGGTCAAAGTCAAAAGGTGCGCGATGGCAGGTTTTGAGCAGTCATCACCACAAGGAGAGACGAAACTTATTACGTCTAACACTGATGTGGGATGTTCCACTAAGTCATTTGAGGTGAGCCATTGCTGGCAGACACCCAAGTCCAAGCCTAACATGTTCAGAAAACATATTAGATTGAGATTTCATGACACTGAAACAGGCATGCCTTTCGGAATACCAAAAGGCGCAAGGTGCGTTCAAAGATTCGATGATTCAC
+
B@ABBFFFFFFFGGGGGGGGGGGHCHHHHHGHGHHHHHHHHHHGGGGGGHHHHHHHHHHHHHHGHHHHHHHHHHHHHFHGFGHGGGGGGGHHGFGHHGHGFHHFHHHHHHHHHGHHHHFEGFGHGGGGHHHHHHGHGHGHHHHGGHGHHHHGHGHHHGHHHHHGGHGHHHHHGHHFHFGBGGBGGHHHHEHGGGEHGHGGEHGEGGHHHGHHHHHHHHHHHHGEEFGGFGFGGFGHHHFHHGHHGBF2GHHHFFGFHFHFFEGHHHHGGGGFHHHBHGEGHHEEAEEFB1HEE?GGBFGGGFFEBF113FFFFA1AAA
@M02197:102:000000000-ALU3V:1:1101:10871:26897 1:N:0:1
TCCCATTCCCATTCCTCCGCTTATTGTTATGCTTAAGTTCAGCGGGTATTCCTACCTGATCCGAGGTCAACATTCAGAAGTTGGGGGTTTAACGGCTTGGCCGCGCCGCGTACCAGTGGCGAGGTGTTTTCTACTACGTAATGGAATTTGCAGCGTGCCCGCCACTAGATTTCGGGGCTGGGCTGACTGGCAGCCCGATCCCCAACACCAAACCCGGGGGTTTGAGGGTTGAAATGACGCTCGAACAGGCATGCCCGCCAGAATACTGGCGGGCGCAATGTGCGTTCAAAGATTCGATGACTCAC
+
AAAAAFFFFFFFBGGGFGGC1EFH3FFFHHGHGHFDHGHHFHHGC?/E1FFHFGFGHHGGHHH?EGGFFHFHHHHGHHFHF;HHGG-7E9H;H?99)+EAC:/E@C5B<</0/1GH1)<0<6@C#;<@///<.G844A#:2:GE;-###;:B9/9..,;0.ACCCCCFBFF/95<+FEFGHGDGDC;CC.9--@EB<>@@BEE/AE?9ABEEAFBEEAEGGFFCBEFF<HHHG;B?9/E+C1@BGFFGG1F/EE0EB35HF5BCHGGEE2EGEE5BHFGGEE4GD5GG5GEFCFFFFFFFAABBA
@M02197:102:000000000-ALU3V:1:1101:10587:26757 1:N:0:1
TCCCATTCCCATTCCTCCGCTTATTGATTTGCTTAAGTTCAGCGGGTATCCCTACCTGATCCGAGGTCAACCTTGAGAAAAGTTCAGAAGGTTCGTCCGGCGGGCGACGCCCTGCGCTCCGAAGCGAGATGTATGTTCTACTACGCTTGAGGCAAGACGCCACCGCCGAGGTCTTTGAGGCGCGCCCGCAAAGGACGGTGCCCAATACCAAGCAGAGCTTGAGGGTTGTAATGACGCTCGAACAGGCATGCCCTTCGGAATACCAAAGGGCGCAATGTGCGTTCAAAGATTCGATGATTCAC
+
CCCCBFFFFFFFGGGGGGGGCGGGHBGHHGCHBGHHHHHGHHHGFGEEFFHHHHHHHGGHHHHGGGGHHHHHHHHHGHHHHFGHHHBHFCF@GHGGGGEEEEEGG?FD6GGGGHHGGCGDGGGGGGGGGGGH:HEFFFGGGGGGBC:G0FGGGGGGGGECFFFFFFFFGHHHHGFFGFC?CCCFFFFFFEDFFFFGFEFFFFGFFFFF3FHFFHFE@DGHHGGEBHFHHHHFFFFF2GEHGGFFEHHHGGDCE?E3HHHHFG3DHFE?EE2BGGFGEEE4G5B5BDGAFGFFFBFFFAA>3>
@M02197:102:000000000-ALU3V:1:1101:21289:27074 1:N:0:1
TCCCATTCCCATTTCTCCGCTTATTGATATGCTTAAGTTCAGCGGGTATCCCTACCTGATCCGAGGTCAACCTTGGAAAAATAGACCGAAGGTCGATTGTCCGGCGGCCGTCGCCCAGCACTCCAAAGCGAGATATTTTACTACTACGCTCGAGGCTAGGACGCCGTCGCCGAGGTCTTCAAGGCACGTCCGGCAGCGGACGTTGCCCAATACCAAGCAGAGCTTGAGGGTTGAAATGACGCTCGAACAGGCATGCCCTCCGGAATACCAGAGGGCGCAATGTGCGTTCAAAGATTCGATGATTCAC
+
BBBBBFFFFFFFGGGGGGCGGGGHHGH6GHGHHGFH5FGGHHHGFFGGHHHHHHHHHHGBHFGGGGGHHGHGFHHFFHHHHEGDGGFBEEGG;HGGGHGHHHB>EF=@DD;GFGDGGGFHHHHHHHHFEFGGGGGHHGHHHGHHHHHGG5DFFFGGGGGDFFAGGCGGFDFHFHFGGFFHGFFFFFGFFGGHFFAEFFFEFFFEC?DFGHGBGHHHGDFHFHHGGFHDGFAHHHHHECGFFFDAHEHGHHHHHFE?GFEGHHFHGHHFCGHGFE22HGHHGFCGHCGF5GGFEGCFFFFFFBAAAAA
@M02197:102:000000000-ALU3V:1:1101:10234:27071 1:N:0:1
TCCCATTCCCATTCCTCCGCTTATTGATATGCTTAAGTTCAGCGGGTATCCCTACCTGATCCGAGGTCAAGAGTGTAAAAATGTACTTTTGGACGTCGTCGTTCTGAGTGCAAAGCGCGAGATGTACTGCGCTCCGAAATCAATACGCCGGCTGCCAATTGTTTTGAGGCGAGTCTACGCGCAGAGGCGAGACAAACACCCAACGCCAAGCAAGGCTTGAAGGTTCAAATGACGCTCGAACAGGCATGCCCCATGGAATACCAAGGGGCGCAATGTGCGTTCAAAGATTCGATGACTC
+
AAAAAFDF3BFFFDGGGGEFG101D3DG3FGDF3GH1FBGHFB?A/AAGGAGAGCE1A0B1DFA/EEB1FB1FGF9G:BG18EBF2FF#FHEH@EEGGGGEEF>EGBG>11>:BF0?EE0C@0<2>F2DGGCECEFGFGGHHGF:GACCFCGG?CGHFGCF111?/C</:HFG9<9CFGCFFHGEAEF@GB;FFBF/>EBAEF>$EFHEFFBBBEEF1FF;GF8$ABFFEBFFF0GCFGFGFFA$0/EA/01A2FDDA11FGBA00E001F3100EEAG1A3FDFFFBFFD3FAA11A
@M02197:102:000000000-ALU3V:1:1101:14072:27084 1:N:0:1
TCCCATTCCCATTCCTCCGCTTATTGCTATGCTTAAGTTCAGCGGGTATCCCTACCTGATCCGAGGTCAAAGACGTTAATGTTTTCTTGTTGGACGCGGGCCGGAGCCCCTCGAGAAGCGCAATGTGCTGCGCGAGAGGAGGCAAGGACCGCTGCCAATGGATTTGGGGCGAGTCCGCGCGCTGAGGCGGGACAGACGCCCAACACCAAGCAGAGCTTGAGGGTGTAGATGACGCTCGAACAGGCATGCCCCCCGGAATACCAAGGGGCGCAATGTGCGTTCAAAGATTCGATGATTCAC
+
AAAA?DFFFFFFGGGGGGCGFEGHHH5FBDHFHHHC5GFFHHHGGGAEGHFHGGHFEFHHHFFFCGGHHHHGFFE1FFFFH9FGB@GFFB;FEF3ECGG//:</<B#9CDHGGG;7EFGG?/@DFFB1FGBC<C9A@-C9BE/EHGFGG?6-///CF0;9BFF0?@F@@EF@;=>@AF?AFA;B9FEE;0B0AA.B.;.-@.;EG;0;0:;:;#0<$FFHCC<$B0=1FC<<<9F5CG?1BDGF0C<</EEA/0GDHHFGBBG/E0AE0BGFGEEA0CG13CFGGE1B11FFFF@A1A>1
@M02197:102:000000000-ALU3V:1:1101:10570:27214 1:N:0:1
TCCCATTCCCATTCCTCCGCTTATTGATATGCTTAAGTTCAGCGGGTATCCCTACCTGATCCGAGGTCAAAGACGGTAATGTTGCTTCGTGGACGCGGGCCACGCCCCCCCGCAGACGCAATTGTGCTGCGCGAGAGGAGGCAAGGACCGCTGCCAATGAATTTGGGGCGAGTCCGCGCGCAGAGGCGGGACAGACACCCAACACCAAGCAGAGCTTGAGGGTGTAGATGACGCTCGAACAGGCATGCCCCATGGAATACCAAGGGGCGCAATGTGCGTTCAAAGATTCGATGATTCAC
+
AABB@FFFFFFFGBGGBGFGGGEFHB5FDGGCHDFHHGBGGFGEEGEFFDGHCGHHHDEGE5ABEEAF3BEHGH1B>FEG<&HFE39BE2?1E3>9;EEE?DGF/F@=CCCDCC-<.AB<B/DBGG@;0<C@@0;@.EFGGGGF2EFGGG?B@0D=BFBB/9/-><ADF@CC@?;DBA@9CHCC/E<@BF%191>?#EF@?G9;GGGBB$191FFBGF/E0B9989BFE/?@GFF42(9#;#C47E///012HGBA2E1100F0EA0E1A3D0AA01FBF333GEB11CFFF3D>1@AA
@M02197:102:000000000-ALU3V:1:1101:12199:27510 1:N:0:1
TCCCATTCCCATTCCTCCGCTTATTGATATGCTTAAGTTCAGCGGGTATTCCTACCTGATCCGAGGTCAACCACAAAAAATTGGGGGTTTAGCGGCTGGGAGTTATAGCACCTAACAAAAGCGAGAAAAAAATTACTACGCTCAGAGGATACTACAAATCCGCCGTTGTATTTCAGGAACTACAACTCCTAAGAGAAGTAGATTCCCAACACTAAGCTAGGCTTAAGGGTTGAAATGACGCTCGAACAGGCATGCCCACTAGAATCCTAATGGGCGCAATTTGCGTTAAAAATTTCGATGATTCA
+
A@AA3FF5D4@@GGGGGGGGGGGHHBFGHHHGGHHFGFHHHHHGGGGEHHHHHHHHHGHHHFHGGGGHHHFHGAEGHGHGFHHG;7E>2EGGB@?7?EBFFFDGFFF2F7FHFFCGHGGHF9?C@@DHHHCGF:GFF10DCE?A1<<=1::CF<#DGH/:/>/CC@BFFFHFF1>2BBFFGHHGFGB#FEFFFFDBFFB21;F>FF/HGFBEFFBFB@1HHHHFGCEGF2F12B4EBFBE09B%B11DF1A0B/FB1DB221A111G2GG?EE0011GA00A01AFA3FB111C>1FDB31AAA1
@M02197:102:000000000-ALU3V:1:1101:16057:27512 1:N:0:1
TCCCATTCCCATTCCTCCGCTTATTGATATGCTTAAGTTCAGCGGGTAGTCCTACCTGATTTGAGGTCGAATTTGAAATAAGAACTGAAGTTTTTTGCCAATGAGTGGTTAGACCTATCCATTGATTATACTTCTCTGTCTTTCAAGCAAACCCGGCGTATTGCTCAACACCAAACCCAAAGGTTTGAGGGAGAAATGACGCTCAAACAGGCATGCCCTCTGGAATACCAGAGGGCGCAATGTGCGTTCAAAGATTCGATGACTCAC
+
BBCCCFFFFFFFGGGGGGGGGGGGHHHHHHHHHHHHGHHHHFFGGGGGBGHHHHHHHGHHHHHHGHBGCHFHHHHHHGHHHHHHHGHHHHHGHHGGGGHHHHHHHHHHHHHHHHGFFHHHHGHHHHHHDGHHHHHHHHGHHHHHHHHGGGFFGGGGHGHHHHHHHHHHHHFEHFEDHHHHGGHHGHHHHHHHHHHHGGHHHGHFHHHGHHHGHGGFGHHHHHHHHHGHHHHGGGGGHGHHGGGGGGGGGGGGGGGFFFFFFFABAA?
@M02197:102:000000000-ALU3V:1:1101:9519:27574 1:N:0:1
TCCCATTCCCATTCCTCCGCTTATTGATATGCTTAAGTTCAGCGGGTATCCCTACCTGATCCGAGGTCAAGAGTGTAAAAATGTACTTTTTGGACGTCGTCGTTATGAGTGCAAAGCGCGAGATGTACTGCGCTCCGAAATCAATACGCCGGCTGCCAATTGTTTTGAGGCGAGTCTACACGCAAAGGCGAGACAAACACCCAACACCAAGCAGAGCTTGAAGGTACAAATGACGCTCGAACAGGCATGCCCCATGGAATACCAAGGGGCGCAATGTGCGTTCAAAGATTCGATGATTCAC
+
AAAAAFFFFBFFGGGFGGEEEGEGHHHGHGHFGGGHFEGFHHCEGGGGHHGGHGGFFHHBFGADEFGEFEFFHEGFHHHHHHBFHHHHHHHGGFHCAEEAEEFGHFHHFHFFHHGH2EECHHHGH;FGHGBGCDD<EDGGHGG=FHF5@CGGCFFFHHHHHHHDGHFFEFGCHGGFEGGGGFGFC?GFF=HFFHFEFEFFC1EFFFGFHGFEGEBEFFGHFGFGFHHFFFFEBF9HF9FB;HGB3HHGGGHHFGBBFHGF3BEGGGGGEEEDGAE2EAEBGGGCGGGGFC4BBBFFAA3AA
@M02197:102:000000000-ALU3V:1:1101:21015:28220 1:N:0:1
TCCCATTCCCATTCCTCCGCTTATTGATATGCTTAAGTTCAGCGGGTATTCCTACCTGATCCGAGGTCAACATTCAGAAGTTGGGGGTTTAACGGCTTGGCCGCGCCGCGCACCAGTTGCGAGTTGTTATCTACTACGCAATGGAAGCGGCAGCTTGACCGCCACTAGATTTCGGGGCCGGGCTGACTGGCAGCCCGATCCCCAACACCAAACCCGGGGGTTTGAGGGTTGAAATGACGCTCGAACAGGCATGCCCGCCAGAATACTGGCGGGCGCAATGTGCGTTCAAAGATTCGATGATTCAC
+
BB@BBFFF5DFFGGGGFGCGGGGHGFGHHHFGHHHFFFHHHGCACF2AGGGBHHCGHHHHBBFEFCEHHHFHHHHGFHFFD.HH9F9/EGH<9;;GG;G;EH#E3/C3C/+<<5.:D:1#<<A#F#<E0#.=9F.48A<E?/:70##;,0:#CF#.#9G@GFF?FBFBACFF?@CEFA-9@0DD00C<:<.<.@>AAA9GCCACD93EFCC<CCCEE@DB<<B/GGGF6>@&:9?;9?E:;?DFBF1C@E0GGGGGHHGAFHHCHGEAEA0FEEHFFHCEECGGF3B33B1GFBFFFFFFAAAA1
@M02197:102:000000000-ALU3V:1:1102:14623:1753 1:N:0:1
TCCCATTCCCATTCCTCCGCTTATTGATATGCTTAAGTTCAGCGGGTATTCCTACCTGATCCGAGGTCAACATTCAGAAGTTGGGGGTTTAACGGCTTGGCCGCGCCGCGTACCAGTTGCGAGGGGTTATCTACTACGGAATGGAAGCTGCAGCGTGACCGCCACTAGATTTCGGGGCCGGGCTGACTGGCAGCCCGATCCCCAACACCAAACCCGGGGGTTTGAGGGTTGAAATGACGCTCGAACAGGCATGCCCGCCAGAATACTGGCGGGCGCAATGTGCATTCAAAGATTCGATGACTCAC
+
BBBBBFFBFFBFGGGGGGFGGGGHHGHHGHGFHHHHHHHHHHHGGGGGHHHHHGHGHHHHHHHGEAEHHGHHHHHHHHFHHHHHGG99E;H<;GG;G@//F;9?#7/B57>0@;3FFG1<F/<2#.<A0#0<$;HFHD#A56F:F./..C#-///C99@C.CBCFGGCG:B:B/@C;CB<<FHGAFFG0.AFAFFDEFECFCF?D??CAEFEGGFAFFAFHHFD>EFFHBFFG>EFFEED;EFB;1FB1F0/>EGFF1AFHDBGB/GCCGEFCGGBFGF1D1D31GFGGGGGGFFFBFFFA>AA1
@M02197:102:000000000-ALU3V:1:1102:15175:1998 1:N:0:1
TCCCATTCCCATTCCTCCGCTTATTGATATGCTTAAGTTCAGCGGGTATTCCTACCTGATCCGAGGTCAACATTCAGAAGTTGGGGGTTTAACGGCTTGGCCGCGCCACGTACCAGTTGCGAGGTTTTATCTACTACGCAATGGAACCTGCAGCGGGACCGCCACTAGATTTCGGGGCCGGGCTGACTGGCAGCCCGATCCCCAACACCAATCCCGGGGGTTTGAGGGTTGAAATGACGCTCGAACAGGCATGCCCGCCAGAATACTGGCGGGCGCAATGTGCGTTCAAAGATTCGATGATTCAC
+
BBBBBFFFFFFFGGGGGGGGGGGHHHHGGHGHHHHHHGHHHHHGFGGGHHHHHHHHHHHHGHHGGGGHHHHHGHHHHHHH<<HHGG99GG;;;GG:G;E8H<?8BB8+//<3F99:9;G5@3C9##<C/DDF007;HCC:59HFHH#5F:GEBFG,-.AB??GBCBC=0FFBFA@.@C@BFC>DDFF0>AADABEAAA>BDFF?FA1?AEA#EBDGGEEB3FFFGDGD44GF4FFFE?:1F14GFHGGF12G?GEAFBGFFGFFHEGGGEE22GFHHGEAE2F4BGGFFGEFGFFDFDFFA>A>>
@M02197:102:000000000-ALU3V:1:1102:19808:2175 1:N:0:1
TCCCATTCCCATTCCTCCGCTTATTGATATGCTTAAGTTCAGCGGGTATCCCTACCTGATCCGAGGTCAACCTTTGAAAGAGTTTAACGGCCACGACCGCCCGCACTCCAAAGCGAATATGTATCACAACGCTTAGAGACGGACAGCTCGGCCGGAGACTTCAAGGCGCGCGGGAGCCGCGACGCCCAACACCAAGCGAGGCTTGAGTGGCGAAATGACGCTCGAACAGGCATGCCCTTCGGAATACCAAAGGGCGCAATGTGCGTTCAAAGATTCGATGATTCAC
+
BBBBBFFFFFFFGGGGGGGGGCGHHHGHFHHGHHHGHHHHHHHGGGGGHHHHHHGHHHHHHHHGGGGHHHHHHGHHHHHHHHGGHHHHGFGGGGGGGGFGGGGGGGGHHGHGHHGGGGGHHHHHEHHHHGGGCGDHHHEGGGGGGEHGHGGEDFGGGDHHFHGGFFGGGFGGGFGGGFFGGFGGFFGGHGGGFFFGFFHFFHHHHFFE>EBHFFGGGGCFHDFFFGHHFFGEGGGFCDFFEFGGEBFGFG?GGGGHHHFE?EDC45GGGGFEFGFFDFFBF?AA3A
@M02197:102:000000000-ALU3V:1:1102:12581:2332 1:N:0:1
TCCCATTCCCATTCCTCCGCTTATTGATATGCTTAAGTTCAGCGGGTATTCCTACCTGATCCGAGGTCAACATTCAGAAGTTGGGGGTTTAACGGCTTGGCCGCGCCGCGTACCAGTTGCGAGGGTTTATCTACTACGCAATGGAACTTGCAGCGTGACCGCCACTAGATTTCGGGGCCGGGCTGACTGGCAGCCCGATCCCCAACACCAAACCCGGGGGTTTGAGGGTTGAAATGACGCTCGAACAGGCATGCCCGCCAGAATACTGGCGGGCGCAATGTGCGTTCAAAGATTCGATGATTCAC
+
CCBCBFFFFFFFGGGGGGGGGGGHHHHHHHHHHHHHHHHHHHCGGGGGHHGHHHHHHGHHHGHGGGGHHHHHHHHHHHGH:9HGG95EEGH<HGCGG-G:FF<E??D93C<3?FH.19102DCC##0/DDGFG:HG875G:4C66)##:59.C:G.A5@;ADCAFFFFGBFB0@CCF-=EFG<;FAF;BEDB?AEFFD:@@DF?AEGFA<?AD>A>EFGG;FHHHEFDBHGHFFEBBEED9?GFEGB33FHEEGGEBHFFHGHHFEGCGGGGGGHFGFAAAEG4FFCFFGEGGFFDBBFD@AA>3
@M02197:102:000000000-ALU3V:1:1102:19524:2367 1:N:0:1
TCCCATTCCCATTCCTCCGCTTATTGATATGCTTAAGTTCAGCGGGTATCCCTACCTGATCCGAGGTCAACCTTAGAAATGGGGTTGTTTTACGGCGTAGCCTCCCGAACACCCTTTAGCGAATAGTTTCCACAACGCTTAGGGGACAGAAGACCCAGCCGGTCGATTTGAGGCACGCGGCGGACCGCGATGCCCAATACCAAGCGAGGCTTGAGTGGTGAAATGACGCTCGAACAGGCATGCCCCCCGGAATACCAGGGGGCGCAATGTGCGTTCAAAGATTCGATGACTCAC
+
AABBBFFFFFFFGGCGGGGGGGGFHHHHGFGCGHFHHHH5DGGECFGEFGFFHHFGFGFHHHFEEG1BGHFHHGHHHBEDFGHGGFGGHGHFHFEEFBEEFHFFHGGGGGGHGGHEFFGHGGFEGHHHGHHHHFHGCDDFDHEFFGGGGGBCFFGHHFHEFD@FFFFGGFFFFFGFFFECDBAFGGFFFFGFFFHFEFFFFGFGGHGEDFHHFFGHHHHHGFFDGGFDFF?GFBC?2EEHCD@C9EEGHHHHF3GGE?EEA?ED5ABGEFEAF5GGFGGEE4CFFFFFFBA3AA
@M02197:102:000000000-ALU3V:1:1102:14447:2397 1:N:0:1
TCCCATTCCCATTCCTCCGCTTATTGATATGCTTAAGTTCAGCGGGTAGTCCTACCTGATTTGAGGTCAGAGTCAAAAGGTTTTCTGCCAGAAGGCAAGAAGGGTTCTGAGCGGGCTTGACGCGGAGCAAGGGACAAGACGAAACTTATTACGTCTGTCACGGATGCAAGCGATCCCACTAAGTCATTTGAGGCGAGCCGTGTAACCGGCAGACGCCCATGTCCAAGTCCACGCCAGGTCATAAACCAGACGGGATTGAGATTTCATGACACTCAAACAGGCATGCCTTTCGGAATACCAAAAGGCGCAAGGTGCGTTCAAAGATTCGATGACTCAC
+
BBBBBDFFFFFBGFFGGGGEEGFHHHGGHHHFHHHHHHHHFFFF?EGGGBFHHGHHHBFHHHGGGEHHHGHHDFFFFGFG3GFFHHEFFHHHGHFGHHGHHEG1BFHFHHEHFCE8CHEHHGDBCFCCHFGFFEGFH9<0DDCDGHHHEHHEG#GGGHHHHGG8G.GHE<A.EEADFGGGFFF>;FFFFFFGFGEBFDFFF@9BFFEDBBGGGEFFFDF6HHGFF>B,EE?;GEHGGGBEHHHGEFAGE>/GHGHHGDGFFGF2F2DHHHHGFF1GGBFGHGHGAC/EE?G2DFHF/GHGFEAA0EB1FGEEE0CBFDGGFF11B1FBB11FAAAAA
@M02197:102:000000000-ALU3V:1:1102:16865:2411 1:N:0:1
TCCCATTCCCATTCCTCCGCTTATTGATATGCTTAAGTTCAGCGGGTATTCCTACCTGATCCGAGGTCAACATTCAGAAGTTGGGGGTTTAACGGCTTGGCCGCGCCGCGTACCAGTTGCGAGGTGTTATCTACTACGCAATGGAAGCTGCAGCGAGACCGCCACTAGATTTCGGGGCCGGCTTGCCGCAAGGGCTCGCCGATCCCCAACACCAAACCCGAGGGCTTGAGGGTTGAAATGACGCTCGAACAGGCATGCCCGCCAGAATACTGGCGGGCGCAATGTGCGTTCAAAGATTCGATGATTCAC
+
BBBBBFFFFFFFGGGGGGGGGGGHGHHHHHHHHHHHHHHGHHHEGGGGHHHGHHHHHHGHHHHFGGGGGHHHHHHFHHHHGHHG9G9FG9HHHEC:G/G;FHE9#/CC9C/4DG5B<FF;;4@./#GGBGB60D/<D<@A7:BGCG/.76C7B/:?9ADFGAGBFFFGFB;CFA:AA-GEGEC::@B<;<<@A.AFAFFDCFFGGEEFDDCFDACAC/A?GGFB?FGF:E?F8E4HE?AE>BE?GDFE@3FCCHHGECEEFEFHHHHHHGGEA2GGGGHHHHCECGHGGGGGFFCGGFFFFF@FAABA3
@M02197:102:000000000-ALU3V:1:1102:12031:2686 1:N:0:1
TCCCATTCCCATTCCTCCGCTTATTGATATGCTTAAGTTCAGCGGGTATCCCTACCTGATCCGAGGTCAACCTTTGAAAGAGTTTAACGGCCACGACCGCCCGCACTCCAAAGCGAATATGTATCACAACGCTTAGAGACGGACAGCTCGGCCGGAGACTTCAAGGCGCGCGGGAGCCGCGACGCCCAACACCAAGCGAGGCTTGAGTGGCGAAATGACGCTCGAACAGGCATGCCCTTCGGAATACCAAAGGGCGCAATGTGCGTTCAAAGATTCGATGATTCAC
+
BAABCFFFFFFBGGGGGGGGGGGHHGHHHHHHHHHHGHHHHHHGGGGGHFHHHHHHHHHHHHHGGGGFHHHHHGGHHHFHHHHHHHHHGGGGGGGGGGGGGGGGGGGHHHHHGHGGCGGHHHHHHHHHHGGGGGGHHHHGGGGGGGGHFGGGGHHGHHGGGGGGGGGGGGGGGFAFGGGFEFGGFFHFFFGFFHEGGHHEGHGHHHGGGGHHHHGGEGFGHHGHGFFFHFHHGGGGGEABFGHHHFHGHHGGGGGHHHGEAFGHGGFGCGGGGGFBFFFFFCCCCC
@M02197:102:000000000-ALU3V:1:1102:10160:3027 1:N:0:1
TCCCATTCCCATTCCTCCGCTTATTGATATGCTTAAGTTCAGCGGGTATCCCTACCTGATCCGAGGTCAACCTTAGAAATGGGGTTGTTTTACGGCGTAGCCTCCCGAACACCCTTTAGCGAATAGTTTCCACAACGCTTAGGGGACAGAAGACCCAGCCGGTCGATTTGAGGCACGCGGCGGACCGCGTTGCCCAATACCAAGCGAGGCTTGAGTGGTGAAATGACGCTCGAACAGGCATGCCCCCCGGAATACCAGGGGGCGCAATGTGCGTTCAAAGATTCGATGATTCAC
+
BBBBBFFBFFFFGGGGGGGGGGGHGHHHHGHHHHHHHHHHHFHGGGEGGHHHHGHHHHHHHHHGGGAGHGHHHHHGHHGHFHGDGEFF;HFHHEEGGGGGGHHHHGGG:GGGGGHHHHGHGGGGAGHHHHGHGHHGGGGGGHHHGGGGGGHFC/<CEHEFGGGGGGGGGGGGGGGGGGGGGFFFFCDFFFBADGHFFFEFFHGFEFFFFFBFGFHFFHGFFDBFFD/FG.DFDGFGFBCFC@C9EGGHGA5GDBHFEEAE2A2GAFGEAE2HFGDEBGGFCF4@F@B5BAA>33
@M02197:102:000000000-ALU3V:1:1102:18422:3167 1:N:0:1
TCCCATTCCCATTCCTCCGCTTATTGATATGCTTAAGTTCAGCGGGTATCCCTACCTGATCCGAGGTCAACCTTTGAAAGAGTTTAACGGCCACGACCGCCCGCACTCCAAAGCGAATATGTATCACAACGCTTAGAGACGGACAGCTCGGCCGGAGACTTCAAGGCGCGCGGGAGCCGCGACGCCCAACACCAAGCGAGGCTTGAGTGGCGAAATGACGCTCGAACAGGCATGCCCTTCGGAATACCAAAGGGCGCAATGTGCGTTCAAAGATTCGATGACTCAC
+
ABCCCFFFFFFFGGGGGGGGGGGHHHHHHHHGGHHHHHHGHHHGGGFGHHHHHHHHHHHHHHGGGGGHHHHHHHHHHHHHFHGHHHHHGGGGGGFGGGGGGGGGGGGHHFHHHHFFFGGHHFHHHHHHHGGGGGGHHHGHGGGGGGGHHGGGGGGGGHHHHGGGGGFGGGGGGGGGGGGGFFGHFFGFFFFGGGEGGHGFFFGHHEGGGGHHHHHFGGFGHCFFHGHFGHHHGFGGFGFHHHHHHHHHHHGGGGDHFHHEEEGHGFGGCGGECGFFDFFFFBBBAA
@M02197:102:000000000-ALU3V:1:1102:22682:3314 1:N:0:1
TCCCATTCCCATTCCTCCGCTTATTGATATGCTTAAGTTCAGCGGGTATTCCTACCTGATTCGAGGTCAAACTCAGAGAGTCCGGGGTTTTACGGCGTGGCCGCGCTGCGCTCCGGGGGAGGGTGTGATACTACGCAAGGGAGGCTGCAGCGAGGCCGCCACTGAATTTCGGGGGCGGAGGGTGATCGCCGGTCCCCAACACCGCTGCCCCTAGGGGCTGCGAGGGTTGAAATGACGCTCGTACAGGCATGCCCGCCAGAATGCTGGCGGGCGCAATGTGCGTTCAAAGAATCGATGATTCAC
+
BBBBBFFFFB4FGGGGGCCAGGGHHGHHHHFFHHGFHHHHHGHFGGGEFHHEBHHEGFBGHHGHFGGHHHFFEGHHEF6:HF,1;ECGCEFFHFE7GG#ECG/<$?///09/?7/>/-###<-#;,/#0$@;$9.9.3/95#9@./A./BFBB-9-;.;9BAFBBF/B:FA;:.@=BB$@=3:.9-/.CCA>#9@;G7?99C>/AC@GGFE<9?:E?/@A//9?91HHF7B:B#/>////B&911110EE/GGEF1FFFEF0A/A/00EG?EBHFBFAA11B13GGFBBB1FC33BFFA>>AA
@M02197:102:000000000-ALU3V:1:1102:18825:3993 1:N:0:1
TCCCATTCCCATTCCTCCGCTTATTGATATGCTTAAGTTCAGCGGGTAATCCTGCCTGATTTGAGGTCTAATCTAAAGGTAGACTAAGCTAGATTAGTAGCTTCCTAGTTCAAACACGGCTCTAACCGAAGTTAGATTCCTCAGCGAATAGTCTATTACGCCAAGTCAATCCGAAATTCGAATATGGATGCTAATGTATTACGAATGAGCTCGTATTAGGAGCAACACTCAGAATCCAAACTCCTCTCAATTCACTAAGAAAAGGGAGGGTTGAAGAATTCATGACACTCAAACAGACATACTCTTCGGAATACCAAAGAGTGCAAGATGCGTTCAAAGATTCGATGACTCAC
+
BBABBFFFFFFFGGGGGGGGGGGHHHHHHHHGHHHHHHHHHHGGGGGGHHHHHHGHGHHFGHHHGHHHHHHHHHHHEHHHHHHHHHHHHHHHFHHHHHGHHHHHHHGFHHHHHHHHHGFGGGFHHHHGGG8GHHHHHHHHHHFHHGGHGGHHHHGHHHFFGGGHHHHHD:HFHHGFHHHGHHFGHGFGHHHGHGFGGGHHHFHFHHFHFHFGDGGGGHGHHGEHHGHGFHGBHFEEFGFHGGCGGHGHEHFGHGFFFFGHHHHF1EHGHFHHFHFHHHHFFFFHFGBFF3HHDFHHFHFF5HGEE2HFHHFFHGHHHHHHGFHGGHGGGGHGGGGGGGGGCFFFFFFFCCCCB
@M02197:102:000000000-ALU3V:1:1102:18873:3753 1:N:0:1
TCCCATTCCCATTCCTCCGCTTATTGATATGCTTAAGTTCAGCGGGTATTCCTACCTGATCCGAGGTCAACATTCAGAAGTTGGGGGTTTAACGGCTTGGCCGCGCCGGGCACCGGTTGCGAGGGTTTTACTACTACGCATTGGAAGCTGCAGCAAGCCCGCCACTAGATTTCGGGGCCGGCTTGCCGCAAGGGCTCGCCGATCCCCAACACCAAACCCGAGGGCTTGAGGGTTGAAATGACGCTCGAACAGGCATGCCCGCCAGAATACTGGCGGGCGCAATGTGCGTTCAAAGATTCGATGATTCAC
+
CCCBCFFFFFFFGGGGBGGGGGGHHGHHGHGHHHHHHHHHHHHGGGGGHHGHHHFHHFHFHHF??EEFBGHFFHFFHHHH@FGH9G/>E9G<:EG6E:/9FG//#95##)#/<.#<;F91//<A6B<E90:.-0#00:/;#40C0;::5FB9/##--.@:GFF0F99;/BBF/GBA94:CB.@9:<B//<;CEF?..GFDG;EGGFGCAFGFCGFCGDFCFGFBFG0F0?FHFDFHHHGGGC7F2EEHGFHFGFB?GGGGG3HFFFHFFGGGFEEE2DHGGHEGGFHGGGGFGGGGGFFFFFFFBBBBB
@M02197:102:000000000-ALU3V:1:1102:15519:4675 1:N:0:1
TCCCATTCCCATTCCTCCGCTTATTGATATGCTTAAGTTCAGCGGGTATTCCTACCTGATCCGAGGTCAACATTCAGAAGTTGGGGGTTTAACGGCTTGGCCGCGCCGCGTACCAGTTGCGAGGTGTTATCTACTACGCAATGGAAGCTGCAGCGTGACCGCCACTAGATTTCGGGGCCGGGCTGACTGGCAGCCCGATCCCCAACACCAAACCCGGGGGTTTGAGGGTTGAAATGACGCTCGAACAGGCATGCCCGCCAGAATACTGGCGGGCGCAATGTGCGTTCAAAGATTCGATGACTCAC
+
CCCCCFFFFFFFGGGGGGGGGGGHHHHHHHGHHHGHHHGHHHHGGGGGHHHGHGHHHHHHHHHGGGGHHHHHHHHHGHHH<<FHGG:GGG<<<GGG;;C8E</E/BC3@C4?C::C%.17?2<@//0C1D8D98;HG.4?68FH0#C;<:G;H/@..<EBEEGFEEFFFFFGBGFFFFFGHFFGFGFGFEAGDGEFF/FGDFF?F?9EFEFFGFGGGGFFHHGHHGHHFHHHHHEGGFFF5EFHFB4HFGH@GGGFGEEHHHFFHGGGGGGFCEHFCHGGGGHGGCGGGGCGGFFFFFFFBBBBB
@M02197:102:000000000-ALU3V:1:1102:17134:4718 1:N:0:1
TCCCATTCCCATTCCTCCGCTTATTGATATGCTTAAGTTCAGCGGGTATCCCTACCTGATCCGAGGTCAACCTTTGAAAGAGTTTAACGGCCACGACCGCCCGCACTCCAAAGCGAATATGTATCACAACGCTTAGAGACGGACAGCTCGGCCGGAGACTTCAAGGCGCGCGGGAGCCGCGACGCCCAACACCAAGCGAGGCTTGAGTGGCGAAATGACGCTCGAACAGGCATGCCCTTCGGAATACCAAAGGGCGCAATGTGCGTTCAAAGATTCGATGATTCAC
+
BABBBFFFDFFFGGGGGFGGGGGHGGGHHHHGHHGHHHHHFFFGE?EEHHHHHHHHHGHHHHAFGCGHHHHHGHHGFHHFHHGHHHGHGGGGGGE?EGGGGGGGGGGHGHHHGHGFBFFHHHHHHHHFFGGGGGDHGH9CFFFGGGHHHGGGGGGHGGGGGGBFGFGGGG9GGF/BAEFFE;CFBFFEEFGFFEGEGHHGHGHGGFEEEE?GDFHGGFFEFFDHGGEHHG0B9FEAACFFHHHFDAFFB00FCEGHHGFGEEE1FBBGGCGE1FFFFFFFBAA>11
@M02197:102:000000000-ALU3V:1:1102:14115:4937 1:N:0:1
TCCCATTCCCATTCCTCCGCTTATTGATATGCTTAAGTTCAGCGGGTATTCCTACCTGATCCGAGGTCAACATTCAGAAGTTGGGGGTTTAACGGCTTGGCCGCGCCGCGTACCAGTTGCGGGGTGTTATCTACTACGCAATGGAAGCTGCAGCGTGACCGCCACTAGATTTCGGGGCCGGGCTGACTGGCAGCCCGATCCCCAACACCAAACCCGGGGGTTTGAGGGTTGAAATGACGCTCGAACAGGCATGCCCGCCAGAATACTGGCGGGCGCAATGTGCGTTCAAAGATTCGATGATTCAC
+
CCCCCFFFFFFFGGGGGGGGGGGGHHHHHFHHHHGHHHHHHHHGGGGGHHHHGHHHHHHHHHHGGGGHHHHHHHHEHFHHH<HHGG&EG;H<HGGG;;EFF<#0#BD@6C</A:5B3GFFD#<<<60C#0D8,H#7GF5A5DBGCFBG-0CCFG-#9.GFEFGFC9C9FBFFBC?GFCGDGFFEGHCFFECBDDEFEDFGGGFFCDGGFGADGGFFFFFF3?AG0GHHFBHHFHGFE?EB?ABB@FFFFFG@CG?GHHHHHHFFGGGGFEE2CGGHHFGEEECGGGGGGGCGCFFFFFFFBBBBB
@M02197:102:000000000-ALU3V:1:1102:19118:4986 1:N:0:1
TCCCATTCCCATTCCTCCGCTTATTGATATGCTTAAGTTCAGCGGGTATTCCTACCTGATTCGAGGTCAAACTCAGAGAGTCGGGGGTTTTACGGCGTGGCCGCGCTGCGCTCCGGTGCGAGGTGGGCTACTACGCAAGGGAGGCTGCAGCGAGGCCGCCACTGAATTTCGGGGGCGGCGGGGGATCGCCGGTCCCCAACACCGCTGCCCCTAGGGGCTGCGAGGGTTGAAAAGACGCTCGAACAGGCATGCCCGCCAGAATGCTGGCGGGCGCAATGTGCGTTCAAAGATTCGATGATTCAC
+
BCCCCFFFFFFFGGGGGGGGGGDHHHHHHHHHGHHHHHHHHHHGGGGFHHHHHGHHHHHHHHGHHGGHHHHHHHHHHH<G<HGGGGGEGGGHHGGG;8B>/CB><<#9/9D<@ABC-B<@.DA-;#/FB:F;$0/.;:;.C#9@9/;./09;@-B-999FFB90FA0BBCFCACD-GD@HGC0B-.EDDC6:#GFCDGDC/FCFGCDDHFF#GCADF//E/?$/GB8HH;FB#GGEE;%?FEHHFHEFHFCEGCG3D5FHGCGGCGGGGGFEFGHGGGGGHGGFGGGGGGGFFFFFFFAAA@B
@M02197:102:000000000-ALU3V:1:1102:16245:5107 1:N:0:1
TCCCATTCCCATTCCTCCGCTTATTGATATGCTTAAGTTCAGCGGGTATTCCTACCTGATCCGAGGTCAACATTCAGAAGTTGGGGGTTTAACGGCTTGGCCGCGCCGCGTACCAGTTGCGAGGGTTTTACTACTACGCAGTGGAAGCTGCCGCGAGACCGCCACTAGATTTCGGGGCCGGCTTGCCGCAAGGGCTCGCCGATCCCCAACACCAAACCCGAGGGCTTGAGGGTTGAAATGACGCTAGAACAGGCATGCCCGCCAGAATACTGGCGGGCGCAATGTGCGTTCAAAGATTCGATGACTCAC
+
CCCCCFFFFFFFGGGGGGGGGGGHHHHGHHBGHHHHHHHHHGHGGGGGHHHHHHHHHHHHHHHFFGEHHHHHHHHHHHHHHHHHGGGG/9;;;G::C/@EE;CFCC6?74#2C:9G;HF9G3CG:<GFG59;#=.D9A6D#-:GB;C.;H$+C8F:?BFFBGF0DF;BFBF:FBADF;CCF;>C?EB9=G:FFCA<:/@DF?;9DBFC?F/AD7?;CDGHFGFDGAEGA?GD(AFH8E;?E@FD4'GDB343G?FGCGFGFBHGFD5BGA?CECGGGGHHFFEEGFGGGGGGFGECFCFFFFD5@B@AB
@M02197:102:000000000-ALU3V:1:1102:9977:5158 1:N:0:1
TCCCATTCCCATTCCTCCGCTTATTGATATGCTTAAGTTCAGCGGGTAGTCCTACCTGATTTGAGGTCAGAGTCAAAAGGTTTTCTGCCAGAAGGCAAGAAGGGTTCTGAGCGGGCTTGACGCGGAGCAAGGGACAAGACGAAACTTATTACGTCTGTCACGGATGCAAGCGATCCCACTAAGTCATTTGAGGCGAGCCGTGTAACCGGCAGACGCCCATGTCCAAGTCCACGCCAGGTCATAAACCAGACGGGATTGAGATTTCATGACACTCAAACAGGCATGCCTTTCGGAATACCAAAAGGCGCAAGGTGCGTTCAAAGATTCGATGACTCAC
+
BBB@ADFFFFFFGGFGF4EEGGGHHHGFHGHHGGGHHEFHDFHGGGEEFHHFHHHGHGHHHHHGGHGFFHBFGFFFHG31BB5FHHBGGGFHEHHHHGFFHHEE?FGHHHBGCCEEEHGHGDF4?DGCEHFFAGFEAGHHGCG?B<DGHBDHGFFGCDBGDHBGDC/GH<.C<EADB)>6FGHEHGFHHCCEACFGCCBBHHCFC@BF>DD=B2>B<C<<F1B9;FF/FEAEGFAEFAF2GCGFB0/0?HGHHHGF2DBDFHHHFHBHEFFFBGHHHFEHFGGHEFE?GGGHHHHGEGHHHFACGAFGHHEEGFHGE33GGGFGGFFFFFFFAAAA?
@M02197:102:000000000-ALU3V:1:1102:7573:5254 1:N:0:1
TCCCATTCCCATTCCTCCGCTTATTGATATGCTTAAGTTCAGCGGGTATCCCTACCTGATCCGAGGTCAACCTTTGAAAGAGTTTAACGGCCACGACCGCCCGCACTCCAAAGCGAATATGAATCACAACGCTTAGAGACGGACAGCTCGGCCGGTGTATTCAAGGCGCGCGGGAGCCGCGACGCCCAACACCAAGCGAGGCTTGAGTGTCGAAATGACGCTCGAACAGGCATGCCCTTCGGAATACCAAGGGGCGCAATGTGCGTTCAAAGATTCGATGAATCAC
+
>>?A3FF5BBDFGGGGGFEGFGGHHFGHGHHHHHHHHHHHHHGGCCEAFHHHHHHHHHFHHH:9G/GEHGF19HFBDF;E%FFEB94BB>EE7FE)F9/@@3#<8E7FCF170B-F<9F2@#92FBGFFFACF8G:11:><-DCDCH16ACED@G$<##<FCF:0#.A/A@B0-/<91/;/@BE//?/?>EGFGAFE1D/1@950G>/F'>2FD0#/E/EFEAFB1FD11BE44;EA#/:GF;::8F0B000000AEAAA0EEF1EFGBGGA1A1@3@@3311>11
@M02197:102:000000000-ALU3V:1:1102:16528:5330 1:N:0:1
TCCCATTCCCATTCCTCCGCTTATTGATATGCTTAAGTTCAGCGGGTATTCCTACCTGATCCGAGGTCAACATTCAGAAGTTGGGGGTTTAACGGCTTGGCCGCGCCGCGTACCAGTTGCGAGGTGTTATCTACTACGCAATGGAAGCTGCAGCGTGACCGCCCCTAGATTTCGGGGCCGGGCTGACTGGCAGCCCGATCCCCAACACCAAACCCGGGGGTTTGAGGGTTGAAATGACGCTCGAACAGGCATGCCCGCCAGAATACTGGCGGGCGCAATGTGCGTTCAAAGATTCGATGATTCAC
+
CCCCCFFFFFFFGGGGGGGGGGDHHHHHHHFHHHHHHHHHHHGGFGGGHHHHHHHHHGHHHHHGGGGHHHHHHHHHHHHHH+HHGG9GE:H<;GG:;;EGFH/E4@;?DDC8?95FB;F:C2CC<.<EGHFG;HH<GCG?/5GFGHFH-H;,GG@5E,CFDCA$EGGGGFGGGGGGD@DGHHHDHFHHHGFD?DFFCAFCFFHEFFCFD/FAGFFGGGGFGBHHGGHHHEHGHFFGGGFG1?HHGEHHGHF/GGGGHFFHHHHHHGGGGGGEE?GGDFFEGGHGGGGGGFECFFFFFFFFCBBBC
@M02197:102:000000000-ALU3V:1:1102:19597:5375 1:N:0:1
TCCCATTCCCATTCCTCCGCTTATTGATATGCTTAAGTTCAGCGGGTATCCCTACCTGATCCGAGGTCAAGTCATGAAATTGCTTGCTGGACGCTGATCCGCCGGGGCTCCGAGAAGCGCAAATGTGCTGCGCGAGAAGCCGACGAGACCGCTGCCAATGACTTTGAGGCGAGTCCGCGCACGGAGGCGGGACAGACGCCCAACACCAAGCAGAGCTTGAGGGTGTAAATGACGCTCGAACAGGCATGCCCCACGGAATACCGAGGGGCGCAATGTGCGTTCAAAGATTCGATGATTCAC
+
BCCCBFFFFFFFGGGGGGGGGGFHHHHGGHHHHHHHHGHHHHHGGGEEHHHHHHHHHHHHHHHGGGGHFHHHHFHHGHFHHHHHHHHHHHHHGGGGGHHHEGGGGGGGGHGGGGGFFHGGGGCHHGHHHHHGGGFGGGHHHGGGGDGAEEDDGHHGHGHGGGGGHGGGGGHGGFFFGFGFFFHGDGCGHHFHGFFFGGFFHFFFBGHHHHHHHHFHFFHHGHHHHHHHHGFGGGGHGGHHHHHHGHGGGFGFAFHFHGGGGGGHGFDE?GGHHGGGGHGGGCGGGGGGBFFFFFFBBBBB
@M02197:102:000000000-ALU3V:1:1102:10814:5326 1:N:0:1
TCCCATTCCCATTCCTCCGCTTATTGATATGCTTAAGTTCAGCGGGTATCCCTACCTGATCCGAGGTCAACCTTGGAAAAATAGACCGAAGGTCGATTGTCCGGCGGCCGTCGCCCAGCACTCCAAAGCGAGATATTTTACTACTACGCTCGAGGCTAGGACGCCGTCGCCGAGGTCTTCAAGGCACGTCCGGCAGCGGACGTTGCCCAATACCAAGCAGAGCTTGAGGGTTGAAATGACGCTCGAACAGGCATGCCCGCCGGAATACCAGAGGGCGCAATGTGCGTTCAAAGATTCGATGATTCA
+
BBBBBFFFFFFFGGGGGGEEGGDHFH5GHHFHHHGGHGHHGHHGGGGGHHHHHHHHFHGHHGHGEGEHHHHHHHHHEFHGFHHHHHHGGFGGFHGGGHGHGHDEGGCCGC@DFGGGFHHHHHHHHBGEGEFFFGFFGHHHHHFHHHHGGGDGGGGGGFGGGGFGGG?DGAFFBFFDBFFFFGFFFFGFFFFFAGGCFFFGFFCGFFHHGGBFGHHFGHGFCGHHGFFFFFDGF>;HGFEFFFHGHHFGBF1HHEEECE/EHGG2B1HBHGHGEEEEF1HG?AEEB1BGACGGECCFFFFDFA11?A
@M02197:102:000000000-ALU3V:1:1102:17094:5155 1:N:0:1
TCCCATTCCCATTCCTCCGCTTATTGATATGCTTAAGTTCAGCGGGTATTCCTACCTGATCCGAGGTCAACATTCAGAAGTTGGGGGTTTAACGGCTTGGCCGCGCCGCGTACCAGTTGCGGGGTGTTATCTACTACGCAATGGAAGCTGCAGCGTGACCGCCACTAGATTTCGGGGCCGGGCTGACTGGCAGCCCGATCCCCAACACCAAACCCGGGGGTTTGAGGGTTGAAATGACGCTCGAACAGGCATGCCCGCCAGAATACTGGCGGGCGCAATGTGCGTTCAAAGATTCGATGACTCAC
+
CCCCCFFFFFFFGGGGGGGGGGGHHHHHHGHHGHHHHHHHHGHGGGGGHHHHHHHHHHHHHHHGGGGHHHHHHHHHHGFGG/HHGG.EG:H<HFE:/;FGEHEE@DG9<C;<@:8F%3=2-#>C<C<E#7G;5F8;FG6;36HH0C69:BC-B:E#E8GCEFD;DFFGGFFFCGFDFFFGGFCHHGGGFEFDCDEDF?FGCHHGGF/EADF?GCDGGGGH;FHHHGFF:HHHHGEEECECE?HHFHHHHHGEE@CGHHHGHGHHHGCGGGGGE?HHGBGGGGHF5GCGGGGFGFFFFFFFAAAAA
@M02197:102:000000000-ALU3V:1:1102:15226:5430 1:N:0:1
TCCCATTCCCATTCCTCCGCTTATTGATATGCTTAAGTTCAGCGGGTAGTCCTACCTGATTTGAGGTCGAATTTGAAATAAGAACTGAAGTTTTTTGCCAATGAGTGGTTAGACCTATCCATTGATCATACTTCTCTGTCTTTCAAGCAAACCCGGCGTATTGCTCAACACCAAACCCAAAGGTTTGAGGGAGAAATGACGCTCAAACAGGCATGCCCTCTGGAATACCAGAGGGCGCAATGTGCGTTCAAAGATTCGATGATTCAC
+
ABAB@FFFFFFFGGGGGGGGGGDHHH5GBGBHGHCDHHGGBFHGGGGGG3FGHFHHGHFHHFFGGHHHGG1GCGHCGC@5CGGHHHHHCFFGHHGGEHHG3FHFFDFGHGFFHH?GHHEHFHHHGHHFHFHHGHHHGHGFHFCF?HBGFC$CGGGEFG1BC3FDGFGHHFG/GHECGGFGHGGEDGEHHFFEHHGGFHGGHGHGHFHGHGHHHGEFGFB?HHHGHHGFGG2EE9EBDGCGDEEECA1CFGGGEGGBFFF1FD1A>1>
@M02197:102:000000000-ALU3V:1:1102:19884:5472 1:N:0:1
TCCCATTCCCATTCCTCCGCTTATTGATATGCTTAAGTTCAGCGGGTATTCCTACCTGATCCGAGGTCAACATTCAGAAGTTGGGGGTTTAACGGCTTGGCCGCGCCGCGTACCAGTTGCGAGGTGTTATCTACTACGCAATGGAAGTTGCAGCGTGACCGCCACTAGATTTCGGGGCCGGGCTGACTGGCAGCCCGATCCCCAACACCAAACCCGGGGGTTTGAGGGTTGAAATGACGCTCGAACAGGCATGCCCGCCAGAATACTGGCGGGCGCAATGTGCGTTCAAAGATTCGATGATTCAC
+
BABBCFFFFFFFGGGGGGGGGGGHHGHHHHFHHHGHHHHHHHHGGGGGHHHHHHHHHHGHHHHGGGGHGHFHHHHHGHFF:HHH9G-GG:G<HGC;-;E:GH097F6?G3#/4G$FF:D#C/A6/<DA:1GG:H*D:C5B?8BF;C/#/HH):875DDFGGFD?FGGFEBFF0GGGCAADHGD0GAFBHGGGFDFFFCCFFFFDEFA<ADFD3A/GGGGHHBE?CFGHHHGGGFEEEE>2?>FFBGGB31G/CECE3BFHHGBHHE?GGGGGGGHFHHGGGGHGGG5DFGGGGFFFFBFFBBBBB
@M02197:102:000000000-ALU3V:1:1102:23757:5576 1:N:0:1
TCCCATTCCCATTCCTCCGCTTATTGATATGCTTAAGTTCAGCGGGTATTCCTACCTGATCCGAGGTCAACCTTGAAGAAGTTTGTAGGTTGGGACCGTGCCACGGGGCCTTTCAACTCGTTGCGTGCCTTTGTAAAAAAGCTCGTTGCACCGAGAGTCCACGCGACGCCGTCATTACTTTTGGGACCGGCCGGGGGCGAAGCCCGGGCCTAAGGGGGTCCAACACCAAGCCGAGCTTGAGAGGTGATAATGACGCTCGAACAGGCATGCCCTTCGGAATGCCAAAGGGCGCAATGTGCGTTCAAAGATTCGATGATTCAC
+
BCCCCFFFFFFFGGGGGGGGGGGHHHHGHHHHHHHHGHHHHHHGGGGGHGHHHGHHHHHHHHHGGGGGHHHHGHHHHHHHGHHHHHHHHHHHGGGHGGGHGHHHGGGGGGGHHHHHHHHGHGGGGGGGHHHHHHHHHHHGGHHGGGGHGHHHGGGGGGHHHHGGGGGGGGGHFHGGGGHGGHHFGGGGFGGGGGGFFFHHGFFFFFGHHGGHGGGGHGHHGGHFFGGFFFFGHHDFGFHFHHHHHHG5HHGGGGGFHEHHHHHHHHHGGGGGGGHHHHHHHHHHHGGGGGHHHGGGFEHGGGGGGGGGGFFFFFFFBBBBB
@M02197:102:000000000-ALU3V:1:1102:10192:5587 1:N:0:1
TCCCATTCCCATTCCTCCGCTTATTGATATGCTTAAGTTCAGCGGGTATCCCTACCTGATCCGAGGTCAACCTTTGAAAGAGTTTAACGGCCACGACCGCCCGCACTCCAAAGCGAATATGTATCACAACGCTTAGAGACGGACAGCTCGGCCGGAGACTTCAAGGCGCGCGGGAGCCGCGACGCCCAACACCAAGCGAGGCTTGAGTGGCGAAATGACGCTCGAACAGGCATGCCCCCCGGAATACCAGGGGGCGCAATGTGCGTTCAAAGATTCGATGATTCAC
+
BBBBBFFFFFFFGGGGGGGGGGGHHHHHHHHGHHHGGHHHGGHGGGGEHHHHHHHHHGHHHHHGGCEHHHHHHHHGHHHHFHHHHGFHGEFGEGGGGGCGFGGGGGGHGHHFHHGGGGFHHHHHHHHHHGGGGGGHFFGHGGGGGGHCCFGGGGGGGGGGGGGGGFBDGFAGGFDFFFGGGGFGDBFDEFHGGFGGFFFFHFFHGGFGGGFHHHHFFFFGFGDFGFHGGHFGDFGGGGGHFHHHFGHGGGGGGFFFFGHGEAEFGGCGBFGGGGFC5F@FFBBAAA
@M02197:102:000000000-ALU3V:1:1102:22644:5642 1:N:0:1
TCCCATTCCCATTCCTCCGCTTATTGATATGCTTAAGTTCAGCGGGTATCCCTACCTGATCCGAGGTCAACCTTAGAAATGGGGTTGTTTTACGGCGTAGCCTCCCGAACACCCTTTAGCGAATAGTTTCCACAACGCTTAGGGGACAGAAGACCCAGCCGGTCGATTTGAGGCACGCGGCGGACCGCGTTGCCCAATACCAAGCGAGGCTTGAGTGGTGAAATGACGCTCGAACAGGCATGCCCCCCGGAATACCAGGGGGCGCAATGTGCGTTCAAAGATTCGATGATTCAC
+
ABCCCFFFFFFFGGGGGGGGGGGHHHHHHHHGHHFHHHHHHHHGGGGGHHHHHHHHHHHHHHHGGGGHHHHHHHHHHGHHHGHGGGGGHHHHHGGGGGGGGHHHHGGGGGGHGGHHHGHHGGGGGHGHHHGHHHHGGGGGGHHHGFGGGFGHHHGHHGHGGGGGGFFFGGGGGGGGFGGGGGGGGGGGGFFFFFFHHHFGGGFFGHHGHFFFHHHHHHHHHHHGGGGGGHFGHHHHHGEHCGGGGGGHHHFGGHFGGGGGGGGFCHHF?EECGGGGGGGGGBFBFFFFFBCBAB
@M02197:102:000000000-ALU3V:1:1102:10703:5824 1:N:0:1
TCCCATTCCCATTCCTCCGCTTATTGATATGCTTAAGTTCAGCGGGTATTCCTACCTGATCCGAGGTCAACATTCAGAAGTTGGGGGTTTAACGGCTTGGCCGCGCCGCGTACCAGTTGCGAGGTGTTATCTACTACGCAATGGCAGCTGCAGCGTGACCGCCACTAGATTTCGGGGCCGGGCTGACTGGCAGCCCGATCCCCAACACCAAACCCGGGGGTTTGAGGGTTGAAATGACGCTCGAACAGGCATGCCCGCCAGAATACTGGCGGGCGCAATGTGCGTTCAAAGATTCGATGATTCAC
+
AA?3AFFBFFFFGGGGGGGGGG?GHHFFHHHHFHFBHGHGGHHGGGG?HHGHGEGHBGGHFBFEFGFEH3GHGHHHGFEH;;HGGFFGE:G<:EG:?-/E3'#</?39<@&22F$F<FD1<(DG?$DA0==<;$D$0/:<,3C:#:.;//#7HC?;9-EBEFBGFFCGC0FFCDDD<#CACD1<11FGAEEBAAFA7D9#GG<B/F/;D6?9B;DCGFFG:BADCGGDFBG54FEGFE?19AE<FGHGF1GECGEE3E5FHHHHHEE?E2E2?GGBDHGGEDGGE5DDFGGGBFFDFFD5BA?AB
@M02197:102:000000000-ALU3V:1:1102:13159:5813 1:N:0:1
TCCCATTCCCATTCCTCCGCTTATTGATATGCTTAAGTTCAGCGGGTATTCCTACCTGATCCGAGGTCAACCTTTGGAAAATTGGGGGGTTTTACGGCAAGAGTCCCTCCGGATCCCAGTGCGAGACGTAAAGTTACTACGCAAAGGAGGCTCCGGGAGGGTCCGCCACTACCTTTGAGGGCCTACATCAGCTGTAGGGCCCCAACACCAAGCAGAGCTTGAGGGTTGAAATGACGCTCGAACAGGCATGCCCGCCAGAATGCTGGCGGGCGCAATGTGCGTTCAAAGAGTCGATGACTCA
+
BCABBFFFFFFFGGGGGGGGGGGHHHGGHHGHHHGHHHHHHGHGGGEGHHGHHHGHHHGGHHHGGGAGHHHHHGEFHGHFG:<HFECGGFGGGH<GG9G1EGHCHGGGH;GCFFGG;GG;G;G3G?DE:B;/CBFFGGGGG8FF:F::FFB5FE?DFFAF;:FFFFG<DFFFFEFFFFCG1FAABFFGFFFFFGFFFF/:CEHCCC0AD5HHGFGEEFFBFFGFGF2FFGGF/EBFGHGHHF:@G10HE//EA11D2GFBCG??GEEEAAE1EF1A0CGGA1D3BGGEA11FFFFFAAAAA
@M02197:102:000000000-ALU3V:1:1102:25403:6016 1:N:0:1
TCCCATTCCCATTCCTCCGCTTATTGATATGCTTAAGTTCAGCGGGTATTCCTACCTGATCCGAGGTCAACATTCAGAAGTTGGGGGTTTAACGGCTTGGCCGCGCCGCGTACCAGTTGCGAGGTGTTATCTACTACGCAATGGAAGCTGCAGCGAGACCGCCACTAGATTTCGGGGCCGGGCTGACTGGCAGCCCGATCCCCAACACCAAACCCGGGGGTTTGAGGGTTGAAATGACGCTCGAACAGGCATGCCCGCCAGAATACTGGCGGGCGCAATGTGCGTTCAAAGATTCGATGACTCAC
+
AAA?AFFFFFFFGGGGGGGGGGGHHHHHHHHHGHGHHHHHHFDFGGGGHHHHHHHHHHHHHHHGGGGHHHHHEHHHHHHHH/HGGG:G;;<<HG::G-E9BF@977GC(,06@FDC?:GFCA@6;5<A6GGFFF906*DE6DFHF5::79B7:0:,/#A;.EGGGFFFB@;FBCDC=;BGHEHD<CFFGE.<CGEFACAGFGF?9E?CDC>7FGCGEEAH;HGGFEFFFHHHGF?FDGGFDFFHHGHGBFHGGGGGGHHEHGHHGEGGGEGGGGGHCHGGGGHGGFGCGGGGGFFFFFFFCCCCC
@M02197:102:000000000-ALU3V:1:1102:10011:6039 1:N:0:1
TCCCATTCCCATTCCTCCGCTTATTGATATGCTTAAGTTCAGCGGGTATCCCTACCTGATCCGAGGTCAACCTTTGAAAGAGTTTAACGGCCACGACCGCCCGCACTCCAAAGCGAATGTGTATCACAACGCTTAGAGACGGACAGCTCGGCCGGAGACTTCAAGGCGGCCGGGAGCCGCGCCGCCCAACACCCAGCGAGGCTAGTGTGGTGAAATGACGCTCGAACAGGCAAGCCCTTCGGAATACCAAAAGGCGAAATGTGCGTCAAAGATTCTATGATTCAC
+
>>1>1DF3D1B1GGGGGGFGGGGHFHFEGHDFHHHHFHHB2F10ECEA11AFGHAGFF0%AF0FB//0BF9FHF.FBGGDBFBE;;4@E/>/>//2/EEEC/E<CCCFBFB1B@C<<@#>DG2<<FG;:ECG/CCHDG1000BGGCGC<E?E<0FC:00CFF;:0:CA##AFF<--9E@<@#/0;B9>>>+/>#?AABB*@@?#;$/2B9*GD2BBF?/AA/;21%B;1AEE$A:////B29B&D00BA1A0A0033D1000E11GGD3AGGEBB3FFB@11>>1
@M02197:102:000000000-ALU3V:1:1102:24404:6075 1:N:0:1
TCCCATTCCCATTCCTCCGCTTATTGATATGCTTAAGTTCAGCGGGTATCCCTACCTGATCCGAGGTCAACCTTGTGAAAGATTTAACGGCCGCGGCCACCCGACCTCCGAAGCGAATAGTTGCCACAACGCTTAGAGACGGACAGCTCAGCCGGAAGACTTTAAGGCGCGCGGAGCCGCGACGCCCAATACCAAGCCAGGCTTGAGTGGTGAAATGACGCTCGAACAGGCATGCCCCCCGGAATACCAGAGGGCGCAATGTGCGTTCAAAGATTCGATGATTCAC
+
BBBBBFFFFFFFGGGGGGGGGGAGHHFHHGFHFHHFGGHHFGFFCFGGHHHHHHGEGHHHEHHGGGGHH:HGHHHHHHHGHHHFFFGGGGFGGGFFCCFGHGGGGGGHHGEGGGGGCCFHGHGHFHGHDDGCAFGHFHGHGGGGBEHFGHFGFFGBFGGGFGGGGGFFGGGGFFFFFGGFFFGGFHFFHFFFFFFFEHGFEEHFFFFHHFHDHGGGGDFGHGA@AB1;B?GHGGGFFEAFFFHHGHFGEAEE2AFHGHFGEFECFEDGFCGGGGFFFFFFFAAA>3
@M02197:102:000000000-ALU3V:1:1102:18745:6146 1:N:0:1
TCCCATTCCCATTCCTCCGCTTATTGATATGCTTAAGTTCAGCGGGTATCCCTACCTGATCCGAGGTCAAGAGTGTAAAAATGTACTTTTGGACGTCGTCGTTGTGAGTGCAAAGCGCGAGATGTACTGCGCTCCGAAATCAATACGCCGGCTGCCAATTGTTTTAAGGCGAGTCTACACGCAGAGGCGAGACAAAACACCCAACACCAAGCAGAGCTTGAAGGTACAAATGACGCTCGAACAGGCATGCCCCATGGAATACCAGGGGGCGCAATGTGCGTTCAAAGATTCGATGATTCAC
+
CBCCCFFFFFFBGGGGGGGGG?GHHHHHGHHHGHHHHDGHHHHGGGF?GHHHHHHGHHHGHHHGGGEFFFHGHGHHHHGHHHHHHHHHHHHGGHGGGGEGGGFHGGHGHHHHHGHHGGGGGFGHHFH<FHGGFGGGFECGHHDGFHHGGHGGGFFGHF:GDFHHHHFHGHCGGFFFGGFGGGGGGGGHFHHGFFGFAFGGGDEFFGFHHFGHHFBABFFHHEFGFFHHFGFFFFFF;1DBGFDFGEBEE1EFHGFBGEG5CHF2E?GECGGBHHEEEE4GFGGGGGEFFFFDFD5FA>>>3
@M02197:102:000000000-ALU3V:1:1102:18637:6241 1:N:0:1
TCCCATTCCCATTCCTCCGCTTATTGATATGCTTAAGTTCAGCGGGTATCCCTACCTGATCCGAGGTCAACCTTGGAAAAATAGACCGAAGGTCGATTGTCCGGCGGCCGTCGCCCAGCACTCCAAAGCGAGATATTTTACTACTACGCTCGAGGCTAGGACGCCGTCGCCGAGGTCTTCAAGGCACGTCCGGCAGCGGACGTTGCCCAATACCAAGCAGAGCTTGAGGGTTGAAATGACGCTCGAACAGGCATGCCCTCCGGAATACCAGAGGGCGCAATGTGCGTTCAAAGATTCGATGATTCAC
+
?BBCBFFFFFFFGGGGGGGGGGGHHGHHHHHHHHHHHHGFHHHGGGGGHHHHHHHHHHHHHHHGGGGHHGHHHHHHHHHHHHHHHHHGFGGGHHGGGHGHHHCFFGGGGGGGGGGGDHHHHHHHHHHHHGGGGGHHHHGGHHHHHHHGGGGGGGGGGGGFEFGFGFCGGFGHHHHHGFFHGGHHGFGGGGGHFGGEFFHHGGGHFGHHHHHFGGHHHHHGHGHHFHHGHGHHHHHGGGGGGHHFGHHHHHHGHGG?GGGFGHHHHHHHHHHGGFGGHHHHGGGGFGGGGGGGGGGFFFFFFFBAAAB
@M02197:102:000000000-ALU3V:1:1102:6303:6259 1:N:0:1
TCCCATTCCCATTCCTCCGCTTATTGATATGCTTAAGTTCAGCGGGTATTCCTACCTGATCCGAGGTCAACCTTTGGAAAATTGGGGGGTTTTACGGCAAGAGTCCCTCCGGATCCCAGTGCGAGACGTAAAGTTACTACGCAAAGGAGGCTCCGGGAGGGTCCGCCACTACCTTTGAGGGCCTACATCAGCTGTAGGGCCCCAACACCAAGCAGAGCTTGAGGGTTGAAATGACGCTCGAACAGGCATGCCCGCCAGAATGCTGGCGGGCGCAATGTGCGTTCAAAGATTCGATAATTCAC
+
ABBACFFBFFFFGGGGGGGGGGDHHHFHGHHGHHFHHHHHHHHGGGEGHHHHHHHHFGHHHFGEGGGHHHHHHGHH8E9;<<GHHHCC9<@F:HGF-GGGGHHHHHHHGFGG8;GGGGFFGG/G;/GG9EF9GGGGGG;G9FFF:FB:EFF:F8FF8FFFAFFFFFFFFF7GFGBFFFFFD?AF1F?EHHFF6FFFFFEFFGFDFDEEFFFFFEFFFFFFHFGHHHFEGF>/B/EEDFFGBBFFF1HHEGGE/FGBGFB1HEEE?CEEA0E113DEAE0CGA3FFGGEBFA@FBD@3A1A>1
@M02197:102:000000000-ALU3V:1:1102:10138:6284 1:N:0:1
TCCCATTCCCATTCCTCCGCTTATTGATATGCTTAAGTTCAGCGGGTATTCCTACCTGATCCGAGGTCAACATTCAGAAGTTGGGGGTTTAACGGCTTGGCCGCGCCGCGTACCAGTTGCGAGGTGTTATCTACTACGCAATGGAAGCTGCAGCGGGACCGCCACTAGATTTCGGGGCCGGGCTGACTGGCAGCCCGATCCCCAACACCAAACCCGGGGGTTTGAGGGTTGAAATGACGCTCGAACAGGCATGCCCGCCAGAATACTGGCGGACGCAATGTGCGTTCAAAGATTCGATGATTCAC
+
BCCCCFFFFFFFGGGGGGGEEGGHHHGHHHHGHHHHFHHHGHGGGGGGHHHHHHHHHHHHHHHGGGGGHHHHHHHGHDGG8,HHG/9FG90H:9G9GG<EFH3@#>C/.C/.3FBG1;F:-4CG:C8DF<H:F<<6FD5/76;,07/770C:BF@#/AEFBC?DFF0CFFFG@:A.@-@ECF1@11<9C<.9?DFFF/FCAFECDCAEF?AAAAGEEFBA91A/0EEAG9F:B:B0:,/9F:@@F@@B10F>>/CEFGGF2BA1AEEE?CEE0CGD3FEAA?GF1GGGFCGGG>@3DD3DAA>AA
@M02197:102:000000000-ALU3V:1:1102:6386:6106 1:N:0:1
TCCCATTCCCATTCCTCCGCTTATTGATATGCTTAAGTTCAGCGGGTATCCCTACCTGATCCGAGGTCAACCTTAGAAATGGGGTTGTTTTACGGCGTAGCCTCCCGAACACCCTTTAGCGAATAGTTTCCACAACGCTTAGGGGACAGAAGACCCAGCCGGTCGATTTGAGGCACGCGGCGGACCGCGTTGCCCAATACCAAGCGAGGCTTGAGTGGTGAAATGACGCTCGAACAGGCATGCCCCCCGGAATACCAGGGGGCGCAATGTGCGTTCAAAGATTCGATGACTCAC
+
AAB?ADFFFBFFGBBFFGFFGGFGHFBFDGFEGGFHHDHBFD5EEFEEHFHBGFHCGFHGHHHAEGAGFDHHHFHHHFH;GHG:9GGGFHGHHGGGGGGGG=FGHGG@EG;HFGHHHHHHGG/CFGFGGHGHHEGFFGGFGHFHC?FEFFFHHHGHHHHGGGGGCGGGGFFE;CGG=BCGGGBFFA9@EGGGGHFHFFFGGFGFFGGCBDFFFCEDDEHGFFHGGDCDFEAB1FFGFHHHFFEFGFGFFF5GBACCECECE2A5BHHGGEAHFGEFBAGECFBCDFFFDA?AAA
@M02197:102:000000000-ALU3V:1:1102:23871:6335 1:N:0:1
TCCCATTCCCATTCCTCCGCTTATTGATATGCTTAAGTTCAGCGGGTATCCCTACCCGATCCGAGGTCAGACTTTGATGGGTTTTAACGGCGCGTCCGGCGGTCCTCCCTAGCGAATTGATTCACAACGCTGAGATTCTAACCGAACAGCCGACAGAATGGAGGCGCGGGCGGTGAGCCCGACGCCCAATACCAAGCCAGGCTTGATGGGTCTTATTGACGCTCGAACGGGCATGCCCTTCGGAATGCCAAAGGGCGCAATGTGCGTTCAAAGATTCGATGATTCAC
+
CCCCCFFFFFFFGGGGGGGGGGGHHHGHHHGHHHHGHHHHGHHGGGGGHHHHHHHHHGGGGGHGGGFHHHHHHHHHHHHGH9GGGHHHGGGGGGAEEEGGFEFGGBGGGGGHGGFFFGGFFGDEGHHGHFFCGHGHHHGEGHHGHHGGGFFGDFFFHHHHFFGGDGGGGCBGF2HGGGFFFGGFAHHHFHHGGHHHGHHGHFGHGHGHHH;HGHHGGGGGGHEDFFFGFHGGHGGGGGGGHHHH:GHHCGHGGGEGHHHHGGGGHGGCCGFGGGGFFFFFFFBCCCC
@M02197:102:000000000-ALU3V:1:1102:12757:6335 1:N:0:1
TCCCATTCCCATTCCTCCGCTTATTGATATGCTTAAGTTCAGCGGGTATCCCTACCTGATCCGAGGTCAAGAGTGTAAAAATGTACTTTTTGGACGTCGTCGTTATGAGTGCAAAGCGCGAGATGTACTGCGCTCCGAAATCAATACGCCGGCTGCCAATTGTTTTGAGGCGAGTCTACACGCAAAGGCGAGACAAACACCCAACACCAAGCAGAGCTTGAAGGTACAAATGACGCTCGAACAGGCATGCCCCATGGAATACCAAGGGGCGCAATGTGCGTTCAAAGATTCGATGATTCAC
+
ABBBAFFFFFFFCGGGGGGGCGGGHHGHGHHHHHHHHHGHHFFGGGGGHHEHHHGHHHHHHHHGEGGHBGHFF5F:GHHGGF8B4DFHHFFGGGHFEGGGGGGGHHHHHHFHFFHHGCGGCFCG3GHGHHHGGGG8GGGGHHHFH<GADGGGGBHEFGFFHFGHHHGD0<3F?GCFFGGGGGGG9G?EFGFFHHFFFFFFFFFAFFGHGEFFF3B94FFFHFHGDBFHHFECFEGHHCEGFFHG3F20F?EHGGF5FDFGDFHHHGEEEEF5GFAA2AABGFAF5GGGGFCDD5@B3AAAA
@M02197:102:000000000-ALU3V:1:1102:12999:6151 1:N:0:1
TCCCATTCCCATTCCTCCGCTTATTGATATGCTTAAGTTCAGCGGGTATCCCTACCTGATCCGAGGTCAACCTTGTGAAAGATTTAACGGCCGCGGCCGCCCGCACCCCGAAGCGATTAATGAAATCACAACGCTTGGAGACGGACAGCTCAGCCGGAGACTTTGAGGCGCGCGGAACACCGCGGCGCCCAATACCAAGCTAGGCTTGAGTGGCGAAATGACGCTCGAACAGGCATGCCCTTCGGAATACCAAAGGGCGCAATGTGCGTTCAAAGATTCGATGATTCAC
+
CCCCCFFFFFFFGGGGGGEGGGFHHHHHGHFHHHHGHHHHFHHGGGGGHHHHHHGHHHHHGHHEFGGHFHHHHHGHGFFFFFHHHHFHGFGGGGDEEGGGGGGGGGGGGGEGGGGGHHFFGHFHFHHHHHHGGHGHGFEHBEGGGGGFGGGBFCGHHGHGGGGGGFFFGGGGFHHDDFFFFGGFFEFAFGGGFFGHGFFFGFFBFF;GHEEFAEGGFFGGGFFGFDBFFFG3CEHGEGGEFGHFGBHHHHHGFGGDEA5G5FACEDGEGDGDGCGFGFFFFFFFBBBBB
@M02197:102:000000000-ALU3V:1:1102:12108:6383 1:N:0:1
TCCCATTCCCATTCCTCCGCTTATTGATATGCTTAAGTTCAGCGGGTATTCCTACCTGATCCGAGGTCAACCATTAAAAATTGGGGGGTTTAGCGGCTAAAGACGCTGCAACTCCAGTCAAAAGCGAGATAAAAATTACTACGCTCAGAGGATATCGCAGATCCGCCGTTGTATTTCAGGAGCTACCGCTAGCAAAAGCAGTAGGCTCCCAACACTAAGCTAGGCTTAAGGGTTGAAATGACGCTCGAACAGGCATGCCCACTAGAATACTAATGGGCGCAATGTGCGTTCAAAGATTCGATGATTCAC
+
ABBBAFFFFFBFGGGGGGCGEGGGHHDHHHHHHHHGHGHHHHHGGGGGGHHHHHHHHHFHHGHGGGGHHHHHGHHGGHHFHFHHGCEGGGGEHHGGGGGHHGFHGGEDDB:GFBFCFFGGGGGG:G8GGGGGGGGGGFGGGGDF7FFFFFEFFFFFED?DFFFFFFFFFFHGFFF4HHFGFFADEFFHHGEFGGHHHHGFF:GFBFFFFFFFFFFFHHGEFFG@BFFB1AF5FHHF9C?EEBDGDAD53GFBFGHHFEHDG5FHHGD55CHGHGEACGHHHGECGEFFGGGFFFEGB44FFFD533AA3
@M02197:102:000000000-ALU3V:1:1102:24893:6358 1:N:0:1
TCCCATTCCCATTCCTCCGCTTATTGATATGCTTAAGTTCAGCGGGTATTCCTACCTGATCCGAGGTCAACATTCAGAAGTTGGGGGTTTAACGGCTTGGCCGCGCCGCGTACCAGTTGCGAGGTGTTATCTACTACGCAATGGAAGCTGCAGCGTGACCGCCACTAGATTTCGGGGCCGGGCTGACTGGCAGCCCGATCCCCAACACCAAACCCGGGGGTTTGAGGGTTGAAATGACGCTCGAACAGGCATGCCCGCCAGAATACTGGCGGGCGCAATGTGCGTTCAAAGATTCGATGACTCAC
+
CCCCCFFFFFFFGGGGGGGGGGGHGHHHHHHHHHHHHHHHHHHGGGGGHHHHHHHHHGGHHHHGGGGHGHHHHGHHHHHHH;H:G99GGGH<;GEGG-?FHGEEBCFGG3$/<F96F:D5+3@*/<;4:9D:;FHBD..E67CG:GC;:FF<HGG'DAAFEEFFFFFFFBFGGGGGFGCGHGHFG0CFGAEFDCADDDECGHGDDF/GG:FDGDFGGEFGHGAGAEHFFGFHHEGEEEAC7DHHHHFFHAHCE?GGHGHHGGHFHGGGGGGGGGHHHGFEGGHG5GCGGGGGGFFFFFFFBBAA3
@M02197:102:000000000-ALU3V:1:1102:23442:6532 1:N:0:1
TCCCATTCCCATTCCTCCGCTTATTGATATGCTTAAGTTCAGCGGGTATTCCTACCTGATCCGAGGTCAACCTTGAAGAAGTTTGTAGGTTGGGACCGTGCCACGGGGCCTTTCAACTCGTTGCGTGCCTTTGTAAAAAAGCTCGTTGCACCGAGAGTCCACGCGACGCCGTCATTACTTTTGGGACCGGCCGGGGGCGAAGCCCGGGCCTAAGGCGGTCCAACACCAAGCCGAGCTTGAGAGGTGATAATGACGCTCGAACAGGCATGCCCTTCGGAATGCCAAAGGGCGCAATGTGCGTTCAAAGATTCGATGACTCAC
+
BBBBBFFFFFFBGGGFGGGGGGGHHHFHCHHHHHHHHHFHGHGGGGEEGHGHHHHHGHHHHHHGGGGHEFHHHHHHHHHHHHEFHHHHHGGEGCEHGGGGGH<FGGGGGGGHHHHHHHHGHGHGGGGGHHHHHHHGHHHGGFFHGGGHGHHHGGGGCFHH0GGGGGGGCGGHGGGHGGGHGGHCEGFFCGFFGGGGGFGAFFFFFCGFBGGFFFFFGAGAFFFFFFFEGFEFGBGFHHFGHHFHBFF@20EE>GFBFFGGF1F11AHGGGCEEFHGHHHHHGHHHEGFGGHGHGECEE1FGDFABFGGFFFFBFF@AAA>1
@M02197:102:000000000-ALU3V:1:1102:11117:6580 1:N:0:1
TCCCATTCCCATTCCTCCGCTTATTGATATGCTTAAGTTCAGCGGGTATCCCTACCTGATCCGAGGTCAACCTTTGAAAGAGTTTAACGGCCACGACCGCCCGCACTCCAAAGCGAATATGTATCACAACGCTTAGAGACGGACAGCTCGGCCGGAGACTTCAAGGCGCGCGGGAGCCGCGACGCCCAACACCAAGCGAGGCTTGAGTGGCGAAATGACGCTCGAACAGGCATGCCCTTCGGAATACCAAAGGGCGCAATGTGCGTTCAAAGATTCGATGACTCAC
+
BBBBBFFFFFFFGFGGGGFGGGGHHHHHGBF5EFGHHHHHHHHGGGEEFHGHHEGHHHHHHHHGGGEHFHHHHHHHHHHFFGFFGFHHGGGGGGE4GGGEGGGGGGGHGHHGHFFFGFGHHHFHHHHEGDGGGEGFHHGGFGFCGGGGGGGGGGFHCGHHGGGGF?GGFGAFEFAFFGDGGEGGFFFD/EGGGGGFGHGFEHFBGFFGGGFHGEGEFBFGGHAHGFHHBGHHGGCGGGFHHHDFAFCFFHGFDCGGGHHGCEGFGFGGGGGGGGBFFFFFD>>A>3
@M02197:102:000000000-ALU3V:1:1102:13822:6694 1:N:0:1
TCCCATTCCCATTCCTCCGCTTATTGATATGCTTAAGTTCAGCGGGTATTCCTACCTGATCCGAGGTCAACATTCAGAAGTTGGGGGTTTAACGGCTTGGCCGCGCCGCGTACCAGTTGCGGGGTGTTATCTACTACGCAATGGAAGCTGCAGCGTGACCGCCACTAGATTTCGGGGCCGGGCTGACTGGCAGCCCGATCCCCAACACCAAACCCGGGGGTTTGAGGGTTGAAATGACGCTCGAACAGGCATGCCCTTCGGAATACCAAAGGGCGCAATGTGCGTTCAAAGATTCGATGACTCAC
+
CCCCCFFFFFFFGGGGGGGGGGGHHHHHHHHHHHHHHHHHHHHGGGGGHHHHHHHHHHHHHHHGGGFHHHHHHHHFHHHHHHG;G9GF8G9H<;FG;;E8;:E@CFD/BC/AC8BC1311:#/@#<9<6DF80D+C0A1;:-CG;;CC/GB99FG:A;GFEEHHHGHHHGFFGGGGGGGGHHG:HGFHHECGGGGGGGECGHHE?A8GF3FEGGFGGFGGFHHHHGHF:HHGHGGGGFGHHFHHGHHGBHHGGGGGGGHHHFFHHHFGHGGGGGGHHHGGGGHGGGGGFGGGGFFFFFFFBA?A?
@M02197:102:000000000-ALU3V:1:1102:21759:6734 1:N:0:1
TCCCATTCCCATTCCTCCGCTTATTGATATGCTTAAGTTCAGCGGGTATTCCTACCTGATCCGAGGTCAACATTCAGAAGTTGGGGGTTTAACGGCTTGGCCGCGCCGCGTACCAGTTGCGAGGTGTTATCTACTACGCAATGGAAGCTGCAGCGTGACCGCCACTAGATTTCGGGGCCGGGCTGACTGGCAGCCCGATCCCCAACACCAAACCCGGGGGTTTGAGGGTTGAAATGACGCTCGAACAGGCATGCCCGCCAGAATACTGGCGGGCGCAATGTGCGTTCAAAGATTCGATGATTCAC
+
CCCCCFFFFFFFGGGGGGGGGGGHHHHHGHHHHHHHHHHHGHHGGGFFFHHHHHHHHHHHHHHGGGGHHGHHHHGHHHBGH+HHGGGGGGHHHGGG;;?FHF<ECCCFGG@DF91F1:=8@.AD>5DEHHHFDG,:FD8/C9FGGFB.CCH6HHGGG8GFCCA;CGGGGGGGFGGGGFFFCFFFFFGFFFGGGFFF;AAFFFFAAD?GGGFAGGFCGFCF3;9HGFGFFFFHFHEGGFEA6DHHHHGHGGG?FGGGGDFFGHHFHEEGGCEGGGGHFHGFEFHGGGGGGGFGGFFFFFFFBBBA3
@M02197:102:000000000-ALU3V:1:1102:23263:6741 1:N:0:1
TCCCATTCCCATTCCTCCGCTTATTGATATGCTTAAGTTCAGCGGGTATTCCTACCTGATCCGAGGTCAACCTTGTAAAAATGGGTTATAGGACCGTGCCGGGGGACCTTTCGACTCCGTGCGTGCTTGAAAAGCTCGTTGCACCGAGAGTCCCACGGACGCCGTCATTACTTTTGGGACCGGTCGGGGGTGAACCCGGACCTGGGTCCAACAACAAGCCAGGCTTGAGAGGTGATAATGACGCTCGAACAGGCATGCCCTTCGGAATACCAAAGGGCGCAATGTGCGTTCAAAGATTCGATGACTCAC
+
CCCCCFFFFFFFGGGGGGGGGFGHHHGHHHHHHHHHHHHHHHHGGGGGHHHHHHHHHHHHHHHGGGGHHHHHHHHGHHHHHHHHHHGHHHFBGGHGGHGHGGGGGGGGG<HHGGGGGHGGGGGGGGGHHHGHHHHGHGGGHGHHHGGGGHHHHHHHGGGGCGGHFHGGGGHHGGHHGGGGGFFAFGGHHHGFEFFGFGFFGHFGHFHHHHHHHHGHHHHHHFFFFGHHHHHHFHHHHHGGGFGHGFHGHFEHGHGGGGGGEEGHHHHHHHHHHGEGEFHHHHFCGGHGGGGFGGEFGFBFFFFFBBBBB
@M02197:102:000000000-ALU3V:1:1102:17961:6913 1:N:0:1
TCCCATTCCCATTCCTCCGCTTATTGATATGCTTAAGTTAAGCGGGTATTCCTACCTGATCCGAGGTCAACATTCAGAAGTTGGGGGTTTAACGGCTTGGCCGCGCCGCGAGCCGGGTGCGAGGTGGTATCTACTACGCAATGGTAGGTGCAGCTTGACCGCCACTAGATTTCGGGGCCGGACTGACTAGCAATCCGATCCCCAACCCCAAACCCGGGGGTTTGAGGGTTGAAATGACGCTCGAACAGGCATGCCCGCCAGAATACTGGCGGTCGCAATGTGCGTTCAAAGATTCGATGATTCAC
+
3AA3AFFFFFFFFBGFCGGGEEGHHHGHBGFHHFHGHHH55GHCCFGCFGH5FFHHGGFF5FHFC0BEFGHHHHHHHHBG5EHH7GC>>EH7:/#&+99E;H/EBCC/BC##05#2.>@>;#0<BG,C0D##0C09:E2E@60#$;$#FB:///-9;A3;9AG00BFBC;;C4GCC9A=<@0HHB9<=<<C</BCF..FC?CCB<##ECCE?CG@@CC8HHFG90FCD28BDGB#>?/?0//EGGFB1100EEE?E11FHGFGBGGEGEE0A0E1DGA0EEEHF13EFAB1GGFFBFD3BAA1AA
@M02197:102:000000000-ALU3V:1:1102:17979:6920 1:N:0:1
TCCCATTCCCATTCCTCCGCTTATTGATATGCTTAAGTTCAGCGGGTATTCCTACCTGATCCGAGGTCAACATTCAGAAGTTGGGGGTTTAACGGCTTGGCCGCGCCGCGTACCAGTTGCGAGGTGTTATCTCCTACGCAATGGAAGCTGCAGCGTGACCGCCACTAGATTTCGGGGCCGGACTGACTAGCAATCCGATCCCCAACACCAAACCCGGGGGTTTGAGGGTTGAAATGACGCTCGAACAGGCATGCCCGCCAGAATACTGGCGGGCGCAATGTGCGTTCAAAGATTCGATGATTCAC
+
CCCCCFFFFFFFGGGGGGGGGGGHHHHHHHHHHHHHHHHHGHHGGGGEHHHHHHHHHHHHHHHEFGFHHHHHHHHHEBHH<0HHGGGGG/<;<GGG;;E;E<4ED@8CDCGGGG19G;D;F+GGAC<CGHF/*F:6FG9/C7HGCCF.-GGFF;C#59ACEGHCEFHGHGGGGGFFFGGHHHGBHGF1FGFGGGDFEGGGGGHGHEEGFDFAGGGGGGFFHFFHHGHHEHHHHGCGGCGF0GHHHFFHGHHGGGGGHGHHHHHGHGGGGGGGGGHFGHGGGGHGGGGFGGGGFFFFFFFFABAAA
@M02197:102:000000000-ALU3V:1:1102:9057:7019 1:N:0:1
TCCCATTCCCATTCCTCCGCTTATTGATATGCTTAAGTTCAGCGGGTATTCCTACCTGATCCGAGGTCAACATTCAGAAGTTGGGGGTTTAACGGCTTGGCCGCGCCGCGTACCAGTTGCGAGGTGTTATCTACTACGCAATGGAAGTTGCAGCGTGACCGCCACTAGATTTCGGGGCCGGGCTGACTGGCAGCCCGATCCCCAACACCAAACCCGGGGGTTTGAGGGTTGAAATGACGCTCGAACAGGCATGCCCGCCAGAATACTGGCGGGCGCAATGTGCGTTCAAAGATTCGATGACTCAC
+
CCCCCFFFFFBFGGFGGGGGGGGHHHGHHHHHHHHHHHHHHHHGGCEGFGGHHHGHHGHHHHHGGGGHHHHHHHHHEGHHH<HHGG/GG:;;:G8::G/EG<9E@BC/1D/@C8$1?919A3CC<CGG5HFF:H.0HG5DGGHH::/#/;G;F9;;CDGGGGGGGFFGF?FFBCGGGGFCHCDDHGFGFFFFFFGGGGAFGFFF1DEEFEEF?CAFFAFFFHHGFDHHFGABDF/FDEAB:;:GBF4HGAHE?GGGHGFGHG55HGEAA2FEA2FHHG2CEGGFGFDCGGGGGFFFFFFFBABBB
@M02197:102:000000000-ALU3V:1:1102:16499:7061 1:N:0:1
TCCCATTCCCATTCCTCCGCTTATTGATATGCTTAAGTTCAGCGGGTATCCCTACCTGATCCGAGGTCAACCTTTGAAAGAGTTTAACGGCCACGACCGCCCGCACTCCAAAGCGAATATGTATCACAACGCTTAGAGACGGACAGCTCGGCCGGAGACTTCAAGGCGCGCGGGAGCCGCGACGCCCAACACCAAGCGAGGCTTGAGTGGCGAAATGACGCTCGAACAGGCATGCCCTTCGGAATACCAAAGGGCGCAATGTGCGTTCAAAGATTCGATGATTCAC
+
BBBBAFFFFFBFGBGGGGGGGG2GHHHHGHHHHHHHHHHGFHHGGGGGHHHHHHHHHHHHHGHGGGGHHGHHHHHHHHGFH9FG:FHHGGGGCF:?EGFEGGFGGGFFHBFGGHGGGFFHHGHHHGGHGGGGDEDFGHEGGGGCDGHHHFGGGGDBDGEGGGGEGCEDBGGGGFC?CECFF<FFFFFGGDFGGHGGFHHFFF3FHHGGGEEHFHGGGGEEBDEHF9GHHGA?FGBBEEEFHHHHH:HHGHEGGFGHHHHEGGFAGGFGGGGGFGBFFFFFFBBBBB
@M02197:102:000000000-ALU3V:1:1102:4638:7143 1:N:0:1
TCCCATTCCCATTCCTCCGCTTATTGATATGCTTAAGTTCAGCGGGTATTCCTACCTGATCCGAGGTCAACATTCAGAAGTTGGGGGTTTAACGGCTTGGCCCCGGCGCGAACCAGTTGCGGGGGTTTTACTACTACGCAATGGAATCTGCAGCAAGCCCGCCACTAGATTTCGGGGCCGGCTTGCCGCAAGGGATCGCCGATCCCCAACACCAACCCCGAGGGCTTGAGGGTTGAAATGACGCTCGAACAGGCATGCCCGCCAGAATACTGGCGGGCGCAATGTGCGTTTAAAGATTCGATGATTCAC
+
A>111B1DDFFFFFFGGFEEGECGHCFFFHHHHHHHHBFHHHG??EEEHGHHHHCFGG0FGFHEECEHHHHFHHGGFGFG1FG1E?EEE9H.HGC?/22EEF#<2#@79###:0$.$:F;7#<(7.CEE8<*$01;BC-??39,::,:0B99;/#49#A@A?@?3FFFFG@F/BAC9:@:CC->CC;FCDFFAA#@-;@.///9AF9/<AFFB/A#</E?CC?9:CCFCAHHHHF>GHFFEEE>9>B1BHFGF00@>///BFB2GFGG1A/ACCEE00GGHGEE?CE1GFBGGFEFA1BFFFFFA?A>A
@M02197:102:000000000-ALU3V:1:1102:10424:7381 1:N:0:1
TCCCATTCCCATTCCTCCGTTATTGATATGCTTAAGTTCAGCGGGTAGTCCTACCTGATTTGAGGTCAGAGTCAAAAGGTTTTCTGCCAGAAGGCAAGAAGGGTTCTGAGCGGGCTTGACGCGGAGCAAGGGACAAGACGAAACTTATTACGTCTGTCACGGATGCAAGCGATCCCACTAAGTCATTTGAGGCGAGCCGTGTAACCGGCAGACGCCCATGTCCAAGTCCACGCCAGGTCATAAACCAGACGGGATTGAGATTTCATGACGCTCAAACAGGCATGCCTTTCGGAATACCAAAAGGCGCAAGGTGCGTTCAAAGATTCGATGATTCAC
+
BBBBAFFFFFFFGGGGGGGFGGHHHGHEFHHHHGGHHHGHHHGGGGFEHHHHGHHGHEHHHHHGGHHHFHHGGHHHHHGFGHGHHHGHHHGHHHHHHGFFHHFFHHGHHHHGGGGGHGGHGGGGFFGHGFFGHGGHGHHGGGFGHHGHGGHEHHFGHFHHHGGGGHHHHHGGHGGGGGGGGGFHFGHHGGGFGGGGDFHFFGGFFFFAFDCDADAFFBFFBFFFGC?GGFCF:ADFFF;GF1FBF?F1?1E2FHGBHFHEDGBFEGFFE3GHHHHHHHHHHGFGCAEEEGFHHHDCGHHHGGGCGHFCHA?EGHGGCGGGGGGGFFFFFFFBBAAA
@M02197:102:000000000-ALU3V:1:1102:13314:7442 1:N:0:1
TCCCATTCCCATTCCTCCGCTTATTGATATGCTTAAGTTCAGCGGGTATCCCTACCTGATCCGAGGTCAACCTTTGAAAGAGTTTAACGGCCGCGGCCACCCGACCTCCGAAGCGAATAGTTGCCACAACGCTTAGAGACGGACAGCTCAGCCGGAAGACTTTAAGGCGCGCGGAGCCGCGACGCCCAATACCAAGCCAGGCTTGAGTGGTGAAATGACGCTCGAACAGGCATGCCCCCCGGAATACCAGAGGGCGCAATGTGCGTTCAAAGATTCGATGATTCAC
+
BBBBBFFFFFFFGGGCGFEEGGGHHHHHHHHHHHHHHHHFHHFGGGGGGHDGHHFGHBHHHGEEGGGHH;HHHHHHHFFHEGHFFHFGGGGGGFEGGGCFHGGGGGGHHGCDGGGGGGGHHHFHHHHFGGGGDGFEFHHHGGFFFGFHFHHHHGGFBEABFFGGFB;FGABDAFFCFEBF5CCCFFFFCFFFFFFFFEHED?/FHFGHDGDEGHFCFFCCCC?FFFFDB?AEFGCFFGEFFGDGBHFHHHGEE0AF1GHC?E0GF1CGG3GGGG1FFB1FF1AAAA
@M02197:102:000000000-ALU3V:1:1102:17601:7817 1:N:0:1
TCCCATTCCCATTCCTCCGCTTATTGATATGCTTAAGTTCAGCGGGTATCCCTACCTGATCCGAGGTCAACCTTGTGAAAGATTTAACGGCCGCGGCCACCCGACCTCCGAAGCGAATAGTTGCCACAACGCTTAGAGACGGACAGCTCAGCCGGAAGACTTTAAGGCGCGCGGAGCCGCGACGCCCAATACCAAGCCAGGCTTGAGTGGTGAAATGACGCTCGAACAGGCATGCCCCCCGGAATACCAGGGGGCGCAATGTGCGTTCAAAGATTCGATGATTCAC
+
DDDDDFFFFFFFGGGGGGGGGGGHHHHHGHHHHHHHGHHHHHHGGGGEHHHHHHHHHHHHHHHGGGGHGFHHHHHHHHHHHHHHHHHHDGGGGGFGGGGGHGGFGGGHHGFGGGGGGGGHHHHHHHHHHGGGGGGHHGHHGGFGGGGHHHHHHGGFFFGFGGGGGGGGGGGGECDFFGGGFFFHFHGHHFFGGFHGFHHFGFFHHFGHHHGHHHHGGGGGHHGHHHFGHHGHGGGGGGFHFHHHHHHGGGGGECGHHGHGGEGHGGGGGGGGGGFFFFFFFCBBBA
@M02197:102:000000000-ALU3V:1:1102:5611:7821 1:N:0:1
TCCCATTCCCATTCCTCCGCTTATTGATATGCTTAAGTTCAGCGGGTATCCCTACCTGATCCGAGGTCAACCTTAGAAATGGGGTTGTTTTACGGCGTAGCCTCCCGAACACCCTTTAGCGAATAGTTTCCACAACGCTTAGGGGACAGAAGACCCAGCCGGTCGATTTGAGGCACGCGGCGGACCGCGTTGCCCGATACCAAGCGAGGCTTGAGTGGTGAAATGACGCTCGAACAGGCATGCCCCCCGGAATACCAGGGGGCGCAATGTGCGTTCAAAGATTCGATGACTCAC
+
AAAAADFFF4DDFGFGGGGGGGGHHHHGHHFHGGGHHHHHHHHGGGGCHHHHHHFHHHHHGFHGGGGHFFHH/HHHEHHGHHFEGGGFHGHGHCEGGGGCGGGHFGGGFGGHGGGHHG2GDG9GGFFHHBGFFGHGGGGGGFEHGACEFGHBFHEHHA@EDGFFFFFGGGGGFEGGFG?D@B@GGGAAEFFFDFFDCFCDGFFF?CC>BF7FCFFFFHGG0HHGGGFFHHFHHFFHHHAGGGGEF//G2HHHGCCCGG?GGECHHHCGCCECGB3D3GGGGGFFFFFFFAAAAA
@M02197:102:000000000-ALU3V:1:1102:18099:8014 1:N:0:1
TCCCATTCCCATTCCTCCGCTTATTGATATGCTTAAGTTCAGCGGGTAGCCCTACCTGATTTCAGGTCAAAGTCAAAAGGTGCGCGATGGCAGGTTTTGAGCAGTCATCACCACAAGGAGAGACGAAACTTATTACGTCTAACACTGATGTGGGATGTTCCACTAAGTCATTTGAGGTGAGCCATTGCTGGCAGACACCCAAGTCCAAGCCTAACATGTTCAGAAAACATATTAGATTGAGATTTCATGACACTGAAACAGGCATGCCTTTCGGAATACCAAAAGGCGCAAGGTGCGTTCAAAGATTCGATGATTCAC
+
ABBABBFFFFFFGGGGGGGGGGGHHGHHHHHHHHFHHHHBHFHGGGGGEHHHHHHHHHHHHFFHGHHHHHFFGG5GHHHGBBFEGGGGDFHFEGBFGGGEFHFFHHHHDGHGFGACCCAC/FGGFGFFGHGFHHGHGFHHHFGHGFHF?FGFFHFFGGGHBGGHHFEFHD<GHGHHHHGDHHGFFGHHHHHGFHEG8EFFHHHHFG:HF2HFHHHGHF4FHGGFFHGFEGGGFGGGGFBBHHGEBHHHHHFFGHHHHHHHHHHGHHHFEA?HGHHHHHGHHG2GGGGHHGHGGGGHGGGGGGFCGGFFFFFFFCCCBB
@M02197:102:000000000-ALU3V:1:1102:22911:8122 1:N:0:1
TCCCATTCCCATTCCTCCGCTTATTGATATGCTTAAGTTCAGCGGGTATTCCTACCTGATCCGAGGTCAACATTCAGAAGTTGGGGGTTTAACGGCTTGGCCGCGCCGCGTACCAGTTGCGAGGTGTTATCTACTACGCAATGGAAGCTGCAGCGTGACCGCCACTAGATTTCGGGGCCGGGCTGACTGGCAGCCCGATCCCCAACACCAAACCCGGGGGTTTGAGGGTTGAAATGACGCTCGAACAGGCATGCCCGCCAGAATACTGGCGGGCGCAATGTGCGTTCAAAGATTCGATGATTCAC
+
BABBBFFFFFFFGGGGGGGGGGGHHHHHHHGHHHFHGHHHHGHGGFEAHHHHHHHHHHHHHHHGGGGHHGHHHHHEFHHH<;GHG9-9GGH<HG;G;;FCCG/>@D;CCDFFG:5GG;B:CCCD./DF5:HH<HF$GFG/)DHH0GCA;BF7C<G)88GGGGF?FGEFFFGGGGGGGFFGGFFFFFFFFGFFFFFFFFAADFHFFFFFF6AADCFGFFFGDGACAGGFDHHHFGGGGFFFGDFHGBDHCFFC?CGGG3HHHFHCHGGE?AFFGEHHHCGGGFHBGFGGGGGGGFFFFFFFBABBB
@M02197:102:000000000-ALU3V:1:1102:19121:8393 1:N:0:1
TCCCATTCCCATTCCTCCGCTTATTGATATGCTTAAGTTCAGCGGGTATCCCTACCTGATCCGAGGTCAACCTTAGAAATGGGTTTGTTTTACGGCGTAGCCTCCCGAGCACCCTTTAGCGAATAGTTTCCACAACGCTTAGGGGACAGAAGACCCAGCCGGTCGATTTGAGGCACGCGGCGGACCGCGTTGCCCAATACCAAGCGAGGCTTGAGTGGTGAAATGACGCTCGAACAGGCATGCCCCCCGGAATACCAGGGGGCGCAATGTGCGTTCAAAGATTCGATGACTCAC
+
CDDDCFFFFFFFGGGGGGGGGGGHHH5GHHHHHHHHHHHHGHHGGGEFHHHHHHHHHHFHHHHFGGGHHHHHHHHHHHHHHHHHGGGHHHHHHGGGGGGGGHHHHGGGGGGHHGHHHFHHGGGGGHHHGHHHHGHGGGGFGHHHGFGGGHGHHHHHHHHGGGFFGGGHGHHGGGFGGGGGGGGGGGGGGFGGGGHHGFGGGFGGGHHGHHHHHHHFHHGHHHGFGGFFGFGGHHHHHHHHGGFFGFGHGHHHHHHGGGFEGGGHGFHGGEGHGGGGGGGGGGFFFFBFFBBBBB
@M02197:102:000000000-ALU3V:1:1102:13113:8413 1:N:0:1
TCCCATTCCCATTCCTCCGCTTATTGATATGCTTAAGTTCAGCGGGTATCCCTACCTGATCCGAGGTCAACCTTAGAAATGGGGTTGTTTTACGGCGTAGCCTCCCGAACACCCTTTAGCGAATAGTTTCCACAACGCTTAGGGGACAGAAGACCCAGCCGGTCGATTTGAGGCACGCGGCGGACCGCGTTGCCCAATACCAAGCGAGGCTTGAGTGGTGAAATGACGCTCGAACAGGCATGCCCCCCGGAATACCAGGGGGCGCAATGTGCGTTCAAAGATTCGATGACTCAC
+
CDDDCFFFFFFFGGGGGGGGGGGHHHHHGHHHHHHHHHHHHGHGGGGGHHGHHHHHHGHHHHHGGGEHHHHHHHHHHFHHHGHGGGGGHHHFHFFGGGGGGHHHHGGGGGGHGGHHHHFHGGGGGHHHHHHHHFEFGFGGGHHGGGGGGFHFHHHHGHHGGGGGGFGGGGGGGGGGGGGGGGGGGGGGGFGGGFHHHFHGGHGGGHGFGFFFHHHGHHFHHHHGGGGGGECHHHGGHHGHGGGGGFEGHHHGFFHGGGGGGGCHHHHGGGFCFFGCGGGGGFFFFFFFFB@BBB
@M02197:102:000000000-ALU3V:1:1102:16202:8496 1:N:0:1
TCCCATTCCCATTCCTCCGCTTATTGATATGCTTAAGTTCAGCGGGTATCCCTACCTGATCCGAGGTCAACCTTTGAAAGAGTTTAACGGCCACGACCGCCCGCACTCCAAAGCGAATATGTATCACAACGCTTAGAGACGGACAGCTCGGCCGGAGACTTCAAGGCGCGCGGGAGCCGCGACGCCCAACACCAAGCGAGGCTTGAGTGGCGAAATGACGCTCGAACAGGCATGCCCTTCGGAATACCAAAGGGCGCAATGTGCGTTCAAAGATTCGATGATTCAC
+
CCCCCFFFFFFFGGGGGGGGGGGGHHHHHHGHHHFHHHHHHHHGGCEEHHHHHFHHBFFHHHHGGGGHHFHHHHHHHGFHFHHHHHFHGGGGGEGFGGGGGGGGFGGHHGHHHHGGFGGHHHGHHGHE<GGGGGGGGGGHGGGGGGHHHGGGGGGFDFGGGFGGFGFGGFGGGFGFFGGFFFFGFFFFGFFFFFFFEFFFFFGHHFFGFFFHHHHFFFGGFFFGGFHGCCFEA1?EFGGHFFFE?GCHHHEECGGHHHHEGFEF4FGGGEGGFGFFFFFFFABBAB
@M02197:102:000000000-ALU3V:1:1102:18150:8374 1:N:0:1
TCCCATTCCCATTCCTCCGCTTATTGATATGCTTAAGTTCAGCGGGTATCCCTACCTGATCCGAGGTCAACCTTGGAAAAATAGACCGAAGGTCGATTGTCCGGCGGCCGTCGCCCAGCACTCCAAAGCGAGATATTTTACTACTACGCTCGAGGCTAGGACGCCGTCGCCGAGGTCTTCAAGGCACGTCCGGCAGCGGACGTTGCCCAATACCAAGCAGAGCTTGAGGGTTGAAATGACGCTCGAACAGGCATGCCCTCCGGAATACCAGAGGGCGCAATGTGCGTTCAAAGATTCGATGATTCAC
+
CCCCCFFFFFFFGGGGGGGGGGGHHHHHHHHHHHFHHGHFFHGGGGGGHHHHHHHHHHHHHHGGGGGHGHHGHHHHGHHHHHHHDGHGGGGGHHGGFHGHHGFFFFFGGGGGFGGGGFHHHHGHHHHHHGGGGGGHHHHHGHFHHHHGGGGGGGGGGGFGGGGGGGGGGFFHFHHGFHFHGFHGFFFFFFGHDFFGEFFGFHGGGHHHGEFFFHHHGHHHHGGHFFHFGDEGHHHHFFFCFHGFFHHHHGBFHGDE00FGHHGGHGGFHHHEEE2GHGHHGGEGGBF5GFGGGGFFFFFFFFBA@BB
@M02197:102:000000000-ALU3V:1:1102:27115:8605 1:N:0:1
TCCCATTCCCATTCCTCCGCTTATTGATATGCTTAAGTTCAGCGGGTATTCCTACCTGATCCGAGGTCAACATTCAGAAGTTGGGGGTTTAACGGCTTGGCCGCGCCGCGTACCAGTTGCGGGGTGTTATCTACTACGCAATGGAAGCTGCAGCGTGACCGCCACTAGATTTCGTGGCCGGGCTGACTGGCAGCCCGATCCCCAACACCAAACCCGGGGGTTTGAGGGTTGAAATGACGCTCGAACAGGCATGCCCGCCAGAATACTGGCGGGCGCAATGTGCGTTCAAAGATTCGATGATTCAC
+
CCCCCFFFFFFFGGGGGGGGGGGHGGHHFHFHHHHHHHHHHHHGGGEGHHHHGHHHHHHHFHHGGGGHHHHHHHHHHGHG;<HHGG9FG:H<HG;G;G9FEG@94DG?D2#<CF561??:@.?.>6<9$=07:B//.D6<67BC;#9;CF9BG/@#9.CG??C999FF0BCFF:.9D@A=CA;CD0G9FCFDCCFGGGFCGFEGHGHFDDFE?EFEFEF=*FGHFGFFHHGFDFGDGGEF?DFFEHHHFGCEECE?HEHHHFHGHGGGECGGFGHCHFEEEGHGGFFFGCGGGCBFFFFFAAAAA
@M02197:102:000000000-ALU3V:1:1102:5332:8696 1:N:0:1
TCCCATTCCCATTCCTCAGCTTATTGATATGCTTAAGTTCAGCGGGTATTCCTACCTGATCCGAGGTCAACCATTAAAAATTGGGGGGTTTAGCAGCCAAAGACGCGGCAACTCCAGTCAAAATCGAGATAAAAATTTACTACACTCAGAGGATATCGCAGATCCGCCGTTGTATTTCAGGAGCTACAGGTAGCAAAAGCAGTAGGCTCCCAACACTAAGATAGGCTTAAGGTTTGAAATGACGCTCGAACAAGCATGCCAACTAGAATACTGGCGGGCGCAATGTGCGTTCTAAGATTCGATGATTCAC
+
A1A?AFFBDFFBBFFA11B1AADDF333D33EGDDH1DFF331AE0AAFGHFFHHFGH0BG10/A/B0FBGH/11DF1F1CF1F;>>-/?1@9B#97EEHHFCG?C#//FB<01FG87FFDF$$1;97HEGGFBFCGE9F9F##?GC:F#7>0GHBD<<0<5GFH/CGGB;;;B1FB1HGEC3;CHBB##>BB9>B1B3119;90B20A/ABB9CEFGB2%FBB1B#B;0/B&8D222>?/9//0AB1AF1D1EHHBCBD2B22222HHGA/A/0E0AE11FEEEA0EBA133ABAF11C@@@33>11>1
@M02197:102:000000000-ALU3V:1:1102:16587:8737 1:N:0:1
TCCCATTCCCATTCCTCCGCTTATTGATATGCTTAAGTTCAGCGGGTATCCCTACCTGATCCGAGGTCAACCTTTGAAAGAGTTTAACGGCCACGACCGCCCGCACTCCAAAGCGAATATGTATCACAACGCTTAGAGACGGACAGCTCGGCCGGAGACTTCAAGGCGCGCGGGAGCCGCGACGCCCAACACCAAGCGAGGCTTGAGTGGCGAAATGACGCTCGAACAGGCATGCCCTTCGGAATACCAAAGGGCGCAATGTGCGTTCAAAGATTCGATGATTCAC
+
CCCCCFFFFFFFGGGGGGGGGEEFBF5F6E55GFFFBG55555EEAEA3GFFH3FE33F5FDGFECA2FGHAGHEBFG9E3BFGFHFGGCGGGFE;FFFEFEFFBBBF2FFDDFFBBGGGFBFBDGC??GGEGEGF?FEBGGFFEA::<CCEADG0D<GGFGGFGC?FGC?EGGC@AGGGGGGGEFFF?/ECFEGGGHHFBHHHHFFGFCFFHFADG9FGH;1HHHGHHHGH:GGGGGEBEHHHG:HHHGGFE??FBGGCEEGHGFCGGGGGGGFFFFFFFABAA3
@M02197:102:000000000-ALU3V:1:1102:11365:8779 1:N:0:1
TCCCATTCCCATTCCTCCGCTTATTGATATGCTTAAGTTCAGCGGGTATTCCTACCTGATCCGAGGTCAACATTCAGAAGTTGGGGGTTTAACGGCTTGGCCGCGCCGCGTACCAGTTGCGAGGTGTTATCTACTACGCAAGGGAAGCTCCAGCGTAACCGCCACTAGATTTCGGGGCCGGGCTGACTGGCAGCCCGATCCCCAACACCAAACCCGGGGGTTTGAGGGTTGAAATGACGCTCGAACAGGCATGCCCGCCAGAATACTGGCGGGCGCAATGTGCGTTCAAAGATTCGATGATTCAC
+
BABBBFFFFFBFGFGGFGGGFGGHHHHGHHHHHHHHHHHHHCGDGGGGHHHFHHHHHHGHHHHGGCGHHHHGHHHFH5GH0*HFGG9GE6F0;DCEG;E;F;#9+D;C#/&6?87F1#1$.1AC/<<DBGGF<H.EFG+/,#BH;C:CG*/+GE/9.#CFEFG?G0GGGCFGF?C@;@DEGGFDD0</0.9GFFFF<?9BDFF??A9EFEEFFFFCEFFF3HHF;GFGD9GDHH?EEF7???FFHDG@31B/000AF3FBGGBCHGGFE2E??CHFFFECFEFBGFGGGGGBGFFBFFFFBAAA@
@M02197:102:000000000-ALU3V:1:1102:8611:8800 1:N:0:1
TCCCATTCCCATTCCTCCGCTTATTGATATGCTTAAGTTCAGCGGGTATCCCTACCTGATCCGAGGTCAACCTTTGAATAAAGATTTAACGGCCGCGGCCACCCGCACTCCGAAGCGAATTAGAAAATCCACAACGCTTAGAGACGAATGGCTCAGCCGGAGACTTTAAGGCGCGCGGAGCCGCGACGCCCAATACCAAGCCAGGCTTGAGTGGTGAAATGACGCTCGAACAGGCATGCCCTTCGGAATACCAAAGAGCGCAATGTGCGTTCAAAGATTCGATGATTCAC
+
AABBBFFFBFDFGGGGGGGGGG?GHHGHHHHHHHGHHHHHHHCDGGGGHHFHHHHHHHHHFGHG9GFHHHEH:HGFFFGGFHGHGFHHHHDGGFE@ECGGGGGGGGCFGHHGGG@G@DCD9GHHHHB9HHFHFAECGG6GHHHFHD@D,HHFGFFCGF1FBD?EBFFGGGBEAFD?DF;@CFEEAA90F@DFBF3FEFEFBFFF?EFBBHGBBGGAEF0E/BFDF/?9DBE81100F/9EBB/FD.2D1F0GFFEE0AA1A3G?EE0BB13F3CGEBCBCBFFFB>>>1>
@M02197:102:000000000-ALU3V:1:1102:13442:8812 1:N:0:1
TCCCATTCCCATTCCTCCGCTTATTGATATGCTTAAGTTCAGCGGGTATTCCTACCTGATCCGAGGTCAACATTCAGAAGTTGGGGGTTTAACGGCTTGGCCGCGCCGCGTACCAGTTGCGAGGTGTTATCTACTACGCAGTGGAAGCTGCAGCGTGACCGCCACTAGATTTCGGGGCCGGGCTGACTGGCAGCCCGATCCCCAACACCAAACCCGGGGGTTTGAGGGTTGAAATGACGCTCGAACAGGCATGCCCGCCAGAATACTGGCGGGCGCAATGTGCGTTCAAAGATTCGATGATTCAC
+
BBCAAFFFFFFFGGGGGGGGGGGHHHHHHHHHHHHHHHHHHHHGGGGGGHHHHHHHHFHHGHHGGGFHHHHHHHHGGHHHHHFHG9/G9:G;;GG9G;E#?B#E/BD/#BA&2F$?*%1<C/<3DEDGHHFFHG9BHGGA#-0C9C7G6CG;BC0.#;9F.AB0AFFFACGGCD?GFDFEBC0=DFFF<?AD<AAA;FGAAF?D:AG/AGGCGGFGGGFBGBDAGGGFGFFGGF0EEE1BFE4G@34FF1E@E0EE33HEHHHHGAGFE2EGGEGBHFFEEGFGFCGGGGGGGFFFFFFFBBAA?
@M02197:102:000000000-ALU3V:1:1102:22542:8879 1:N:0:1
TCCCATTCCCATTCCTCCGCTTATTGATATGCTTAAGTTCAGCGGGTATCCCTACCTGATCCGAGGTCAACCTTGGAAAAATAGACCGAAGGTCGATTGTCCGGCGGCCGTCGCCCAGCACTCCAAAGCGAGATATTTTACTACTACGCTCGAGGCTAGGACGCCGTCGCCGAGGTCTTCAAGGCACGTCCGGCAGCGGACGTTGCCCAATACCAAGCAGAGCTTGAGGGTTGAAATGACGCTCGAACAGGCATGCCCTCCGGAATACCAGAGGGCGCAATGTGCGTTCAAAGATTCGATGATTCAC
+
BBCCBFFFFFFFGGGGGGGGGGGHHGHHHHGHHHHHHHHHHHHGGGGGHHGHHHHHHHCGHHGEGGGHGHHHHHHHGHHFHHHGHHHGGGGGGGGCGHGGFHFGGECDGGGGGGGGGHHHHHHHHHFHHGGGGGEHHHHGHHGHHHHGGGGGGGFFFGGGGGGGGGFGGGGHGFHGHHHFHHHHGGGGGFGHGGGGGGHCFFDFFFGFFHGGGGHHHHHHGFHHHGHGHFHGHHHHGGGGGHHGFHHHHFGHHGGFGGGGHHHHGHHHHHHGGGGGGHHHGGGGHGGGGGGGGGGBFFFFFFCCBAB
@M02197:102:000000000-ALU3V:1:1102:22921:8946 1:N:0:1
TCCCATTCCCATTCCTCCGCTTATTGATATGCTTAAGTTCAGCGGGTAGTCCTACCTGATTTGAGGTCAGAGTCAAAAGGTTTTCTGCCAGAAGGCAAGAAGGGTTCTGAGCGGGCTTGACGCGGAGCAAGGGACAAGACGAAACTTATTACGTCTGTCACGGATGCAAGCGATCCCACTAAGTCATTTGAGGCGAGCCGTGTAACCGGCAGACGCCCATGTCCAAGTCCACGCCAGGTCATAAACCAGACGGGATTGAGATTTCATGACACTCAAACAGGCATGCCTTTCGGAATACCAAAAGGCGCAAGGTGCGTTCAAAGATTCGATGATTCAC
+
BCCDBFFFFFFFGGGGGGGGGGGHHHHHHHHHHHHHFHFHHHHGFGGEGHHHHHHHHHHHHHHHGHHHHHHHFHHHHHHGFGHGHHHHHHHHHHHHHHGHHHHGHGHHHFHHGGGGGHGGHGGGGGGGHHHGGHGGHHHHGGFFGHHGHHHHHHHHGHEGHGGEHFHGHFEEGGGGGGGGGGGGHHGHHGGGGGDCFFAFHFFFFGFGFFDFFFFBEHHCC:BHHGFFGFFFHHHHHHGFFFHGFGGHGGA@?B55FHHHHFGHGHEGFHHEFBGFB3BGFHGGHHDFEE35EHHGGEHHD2EA2CFHFFEE?AE4FA5FBGGGFFFFFFFFBBAA@
@M02197:102:000000000-ALU3V:1:1102:21430:9094 1:N:0:1
TCCCATTCCCATTCCTCCGCTTATTGATATGCTTAAGTTCAGCGGGTATTCCTACCTGATCCGAGGTCAACATTCAGAAGTTGGGGGTTTAACGGCTTGGCCGCGCCGCGTACCAGTTGCGAGGTTTTATCAACTACGCAATGGAAGCTGCAGCGTGACCGCCACTAGATTTCGGGGCCGGGCTGACTGGCAGCCCGATCCCCAACACCAAACCCGGGGGTTTGAGGGTTGAAATGACGCTCGAACAGGCATGCCCGCCAGAATACTGGCGGGCGCAATGTGCGTTCAAAGATTCGATGATTCAC
+
BBBBAFFFFFFFGGGGGFFGGF2EHBGHHGHHFHHHGHGHDFHGGGGGHHHHHHHHHGGHHHGGFGFHFHHHHHHHHHBGF*GFGGGGG-H9EGGG:G<EFGE9(@8;D/2#>FDCG9B:C/<C-#<</GG,0D::.D7G97FF#0:#.09#657#-#EG9:BBFGFB9BBBBFGGGCFGHHHFGHGCHAGGGDEFF<;<?GE2G?9FDEGEFCGGEEAC339;:EF@F@F4GEFFEC?FADGF@@4FB1BCGEC?GBFFHGGBHEE?ECGGGFGGHHGGEEF4BFGGGGGGGBFFFFFFAAAAB
@M02197:102:000000000-ALU3V:1:1102:8190:9163 1:N:0:1
TCCCATTCCCATTCCTCCGCTTATTGATATGCTTAAGTTCAGCGGGTAGTCCTACCTGATTTGAGGTCAGAGTCAAAAGGTTTTCTGCCAGAAGGCAAGAAGGGTTCTGAGCGGGCTTGACGCGGAGCAAGGGACAAGACGAAACTTATTACGTCTGTCACGGATGCAAGCGATCCCACTAAGTCATTTGAGGCGAGCCGTGTAACCGGCAGACGCCCATGTCCAAGTCCACGCCAGGTCATAAACCAGACGGGATTGAGATTTCATGACACTCAAACAGGCATGCCTTTCGGAATACCAAAAGGCGCAAGGTGCGTTCAAAGATTCGATGATTCAC
+
BBCBBFFFFFFFGGGGGGGGGGGHHHGHHHGHHHHGHHHHHHHGGGGGCHHHHHHHHHBGHHHHGHHFHGFHGGHHHGHG3FGGHHHHHGHEHFGFGGGGHFGFGFHHHGFGGCEEFGFGHGGGGGFFHFHEGHGGHHGGGGGGGHHHHHGHEFHHGHGHHHHHGGHHHHHFHGGGEGGGHGGFFGGGGDDEFGGCDACFBFFFFFFHGFFFFFGFFFFFFFF3FGFFFGGGFFHFHEGFDFG3DHFGEGGGHHGGDHFFFEGHHHHHHGGGHHHHHGHHHHHHHFEEEBHHHHHHHGGHHGFEECHHGHGGGGFFGGGGGGGGGFFFFFFFBCCBA
@M02197:102:000000000-ALU3V:1:1102:23126:9277 1:N:0:1
TCCCATTCCCATTCCTCCGCTTATTGATATGCTTAAGTTCAGCGGGTAATCCTGCCTGATTTGAGGTCTAATCTAAAGGTAGACTAAGCTAGATTAGTAGCTTCCTAGTTCAAACACGGCTCTAACCGAAGTTAGATTCCTCAGCGAATAGTCTATTACGCCAAGTCAATCCGAAATTCGAATATGGATGCTAATGTATTACGAATGAGCTCGTATTAGGAGCAACACTCAGAATCCAAACTCCTCTCAATTCACTAAGAAAAGGGAGGGTTGAAGAATTCATGACACTCAAACAGACATACTCTTCGGAATACCAAAGAGTGCAAGATGCGTTCAAAGATTCGATGACTCAC
+
ABCBCFFFFFFFGGGGGGGGGGGHHHHHHHHGFHFHHHHHHHHGGGEEGHHHHHHHHHHHHHHHGGHHHHHHHHHHGHHHHGGHHHHHHGFHHHHHHHHHHHHHHHHHFHHHHHHHHGGGGGHHGHHGGGGGHHHHHHHHHHGGHGBFGFHHHHHHHHHGGGGGHGHHHHHGGHGGHFFGGHHGHGHHGHHHHHHGFHHHHHHHFB:GHHHHGFDFGHHHGGEGGBGFFFFFHHFGHHGHGFF1FHBFFGB2BBEHFHHGHHHGGHHEGHHHHHHHHHHGBGFGHHHFBFGGEFHGHHGGHHGGGGHFHHFFHFFFFFFBGHHHGHEFEAA11GGGGGFGBFFFFFBFAAAAA
@M02197:102:000000000-ALU3V:1:1102:21478:9376 1:N:0:1
TCCCATTCCCATTCCTCCGCTTATTGATATGCTTAAGTTCAGCGGGTATTCCTACCTGATTCGAGGTCAAACTCAGAGAGTCGGGGGTTTTACGGCGTGGCCGCGCTGCGCGCCGGTGCGAGGGGTGCTACGACGCAAGGGAGGCGGCAGCGAGGCCGCCACTGAATTTCGGGGGCGGCGGGTGATCGCCGGTCCCCAACACCGCTGCCCCTAGGGGCTGCGAGGGTTGAAATGACGCTCGAACAGGCATGCCCGCCAGAATGCTGGCGGGCGCAATGTGCGTTCAAAGATTCGATGACTCAC
+
ABCBCFFFFFFFGGGGGGGGGCFHHHHHGHHHHHHHHHHHCGHGGGGGHHHHHHHHHHHHHHGHHGGHHHHHHHFHHHGGH<GGGGG>EGG<<EGGCG<C/B/1/>/</C@#AED@;A-..<@.;/AE;09,00/:;9;;A#:@.#;./C9A;>D9;==BFFBFFFB:F?GGGGFAF@-HFF#B.-CG??D;EGFFG#AC?A/A?#GGHHG?AGGGF/EE/G7FHF4HH<HHEGD61C4GHGFF6GHHGCFGGGHFGHHGHHGGFGGFFGGEHFG5CCFGHGGFGFGGGGGFFFFFFFB@AAB
@M02197:102:000000000-ALU3V:1:1102:23996:9435 1:N:0:1
TCCCATTCCCATTCCTCCGCTTATTGATATGCTTAAGTTCAGCGGGTATTCCTACCTGATCCGAGGTCAACATTCAGAAGTTGGGGGTTTAACGGCTTGGCCGCGCCGCGTACCAGTTGCGGGGTGTTATCTACTACGCGATGGAAGCTGCAGCGAGACCGCCACTAGATTTCGGGGCCGGGCTGACTGGCAGCCCGATCCCCAACAACAAACCCGGGGGTTTGAGGGTTGAAATGACGCTCGAACAGGCATGCCCGCCAGAATACTGGCGGGCGCAATGTGCGTTCAAAGATTCGATGACTCAC
+
DDDDDFFFFFFFGGGGGGGGGGGHHHHHHHHHHHHHHHHHHHHGGGGGHHHHHHHHHHHHHHGGGGGHHHHHHHHHHHGH/GHHG9GGGGH;;G/GG;49FG#>0B@B<9>6/FD69:FGC#A@/#0<0<=DDGB:DD9#C5B9BG#6CC9CF:C#<0DC?C00FFFFGGC<@GDGDCBDGF<9GFHCFBAFCGGFGGFDAFFGFC2$DDFFFE/GGGGG6HHH9GHFHGHHHHFFFGGGAFFHHHGB3?B/?GGEBFFHHFHHCGGGGGGGECHGHHGEGFFFFFBGGGGGGFFBFFFFB@BBB
@M02197:102:000000000-ALU3V:1:1102:18493:9689 1:N:0:1
TCCCATTCCCATTCCTCCGCTTATTGATATGCTTAAGTTCAGCGGGTATTCCTACCTGATCCGAGGTCAACCACAAAAAATTGGGGGTTTAGCGGCTGGGAGTTATAGCACCTAACAAAAGCGAGAAAAAAATTACTACGCTCAGAGGATACTACAAATCCGCCGTTGTATTTCAGGAACTACAACTCCTAAGAGAAGTAGATTCCCAACACTAAGCTAGGCTTAAGGGTTGAAATGACGCTCGAACAGGCATGCCCACTAGAATACTAATGGGCGCAATGTGCGTTCAAAGATTCGATGATTCAC
+
CDDCCFFFFFFFGGGGGGGGGGGHHHGHHHFHHHHHHHHHHGHGGGGGHHHHHHHGHHHHHHHGGGGHFHHHGGHHHHHGHHHGHGGFGGHHHGGGGGGGHGGHHHGHHGHHHHHHHGHHHEGGGGGHHHGGHHHHHHHGGGGGGHGGHHHHHGGGGGGGGGGGHGGHHHHGGHHHHHHGGGHHHHGGHGGHHHHHHHHGHHHGEFGHHHGFHHHHHFHGHHFGHHGHHHHHHHHGGGGGHHDHHGGHHHHEHGHGF5BHHFFHBGFHHHEFGCDGHHHGEEFFGGGGGGGGGGFFFFFFFCBBBA
@M02197:102:000000000-ALU3V:1:1102:13561:9822 1:N:0:1
TCCCATTCCCATTCCTCCGCTTATTGATATGCTTAAGTTCAGCGGGTATTCCTACCTGATCCGAGGTCAACATTCAGAAGTTGGGGGTTTAACGGCTTGGCCGCGCCGCGTACCAGTTGCGGGGTGTTATCTACTACGCAGTGGAAGCTGCAGCGTGACCGCCACTAGATTTCGGGGCCGGGCTGACTGGCAGCCCGATCCCCAACACCAAACCCGGGGGTTTGAGGGTTGAAATGACGCTCGAACAGGCATGCCCGCCAGAATACTGGCGGGCGCAATGTGCGTTCAAAGATTCGATGATTCC
+
BBBBBFFFFFFFGGGGGGGGGGFHHHHHHHGHHHHGHHHHHHHG?GGGHHHHHHHHHHHHHHHGGGGHHHHGHHHHGGHHH<HHGG9G.-H/HGG:+;//;:/9/>5/B1>?DG11?:1%.8BC/506F;0D6G:5DD5F#:CH0C:659///C9..-BCC@D-;EFFF@CFFGDDCC@DBGGBHGBFGF?CCDFFF/;CDFF/CCCFD7F?CGGGGEFH<HE;HFFG9BGEHFBGEGDGEDHFHHHHFFGEECEGHFGHGFHGHCGGGGGGGGHHHHEEEE4EDFCGGGGGFFFFFFFAB@AA
@M02197:102:000000000-ALU3V:1:1102:10116:9896 1:N:0:1
TCCCATTCCCATTCCTTCGCTTATTGATATGCTTAAGTTCAGCGGGTATTCCTACCTGATCCGAGGTCAACATTCAGAAGTTGGGGGTTTAACGGCTTGGCCGCGCCGCGTACCAGTTGCGTGGTGTTATCTACTATGCAATGGAAGCTGCAGCGGGACCGCCACTAGATTTCGGGGCCGGGCTGACTGGCAGCCCGATCCCCAACACCAAACCCGGGGGTTTGAGGGTTGAAATGACGCTCGAACAGGCATGCCCGCCAGAATACTGGCGGGCGCAATGTGCGTTCAAAGATTCGATGATTCAC
+
BCBBCFFFFFFFGGGGGGGGGGGHHGHHBHHHHHHHHHHFFFHGGGGGHHHHHFBHGHHHHHHGFGGGHHHHHHHHEHHHH'HHG997E9HFHFG:G;GGHF//039/6C/CF9BFG.D9?#@/.)<EGBD#79GH:9-9D'HHG:C<;7B6F9G#/A?CEDG?EFGF:9FFFCA.?C@GHFBEG<;BGEGFA?EFEDF@@<//<F/FFAF/B<A@FEFGBGEGFEGDGBFFFFGEECEEGFHHFB4GB12CGGGGHHFFHGHHFEAA?EEGEGHFGG?EEEHG5CGGGGGGGCFBFFFFAAA3A
@M02197:102:000000000-ALU3V:1:1102:21550:9876 1:N:0:1
TCCCATTCCCATTCCTCCGCTTATTGATATGCTTAAGTTCAGCGGGTATTCCTACCTGATCCGAGGTCAACATTCAGAAGTTGGGGGTTTAACGGCTTGGCCGCGCCGCGTACCAGTTGCGGGGTGTTATCTACTACGCAATGGAAGCTGCAGCGTGACCGCCACTAGATTTCGGGGCCGGGCTGACTGGCAGCCCGATCCCCAACACCAAACCCGGGGGTTTGAGGGTTGAAATGACGCTCGAACAGGCATGCCCGCCAGAATACTGGCGGGCGCAATGTGCGTTCAAAGATTCGATGATTCAC
+
CCDCCFFFFFFFGGGGGGGGGGGHHHHHHHHHHHHHHHHHHHHGGGGGHHHHHHHHHHHHHHHGGGGHHHHHHHHHHHHHH)HHGG9GGGH<HFGG;;E;HH9E/D;/7D@6G:%F3.97@#@6<9D70HF.;F<6F?6/:)GHB:GC;:F6G9C(GGGGGGGGGGGGFGGGCGGCFFFGHHHHGBHHHGFGFGEGGGGGGFFCAFEEFDCAEFFGGGGHHFHHHGGH<FFHHGGGEGDF?EHHHHHGGGHGGGGGHHEHHHHHHGGGGGGGGGHGHFFGFGHGGGGGGGGGGFFFFFFFBBBB@
@M02197:102:000000000-ALU3V:1:1102:28515:10124 1:N:0:1
TCCCATTCCCATTCCTCCGCTTATTGATATGCTTAAGTTCAGCGGGTATCCCTACCTGATCCGAGGTCAACCTTGTGAAAGATTTAACGGCCGCGGCCACCCGACCTCCGAAGCGAATAGTTGCCACAACGCTTAGAGACGGACAGCTCAGCCGGAAGACTTTAAGGCGCGCGGAGCCGCGACGCCCAATACCAAGCCAGGCTTGAGTGGTGAAATGACGCTCGAACAGGCATGCCCCCCGGAATACCAGAGGGCGCAATGTGCGTTCAAAGATTCGATGATTCAC
+
ABCCBFFFFFFFGGGGGGGGGGGHHHHHHHHCFHHHHHGFHFHGGGGGHHHHFHHHHGHHHHGGFGGHHHHHGHHHHHHHHHHGHHHHGGGGGGGGGGEGHGGFGGGHHGGGGGGGGCFGGFAFFHFHGGGGGGGDGDDGBEFFGGGFFHGFHGGGFGFGGGFFFB0FGGGGFAFFF@@GBBDFFFFF<BFFFEFFEEFAEFFFFFGFFFFF1BFFFFGFDFDFFFFFFFEEF?CFFFFFDB;AD5HHFHEEE?EGFGGE2A2HGBDGGBGGGFBFFFFF5A3A3>
@M02197:102:000000000-ALU3V:1:1102:20007:10243 1:N:0:1
TCCCATTCCCATTCCTCCGCTTATTGATATGCTTAAGTTCAGCGGGTATTCCTACCTGATCCGAGGTCAACCTTTGGAAAATTGGGGGGTTTTACGGCAAGAGTCCCTCCGGATCCCAGTGCGAGACGTAAAGTTACTACGCAAAGGAGGCTCCGGGAGGGTCCGCCACTACCTTTGAGGGCCTACATCAGCTGTAGGGCCCCAACACCAAGCAGAGCTTGAGGGTTGAAATGACGCTCGAACAGGCATGCCCGCCAGAATGCTGGCGGGCGCAATGTGCGTTCAAAGATTCGATGACTCAC
+
BBBBBFFFFFFBGGGGGGEGGGGHHHHHHGFHHHHGHGFHHHGGGGGGFHHHHHHHHHGFHHHGG0EGHHHGHHHHGGHH;;HHFHGGGB@DG;HGG9GGGHH<GG:<H:E@,:G9GGGFFGG:9ADGGGFGGGGBGGGGG8FFAFFFEFD:FFFFFFFFF:FFFFFFFGFFFFFFFFEBFFFFFFFFFFGFFFFGFFFFDFFF?DEEFGHHEHGBEFFFFAGHHHHFGFF8GFFFFHFFEGFFFGCF/GGGFCFFHHGHFFCGGGGGEEAHFHHEEEEFGFBGGGGGFGFFFFFDBBBBAB
@M02197:102:000000000-ALU3V:1:1102:5924:10413 1:N:0:1
TCCCATTCCCATTCCTCCGCTTATTGATATGCTTAAGTTCAGCGGGTATTCCTACCTGATCCGAGGTCAACATTCAGAAGTTGGGGGTTTAACGGCTTGGCCGCGCCGCGTACCAGTTGCGAGGGGTTATCTACTACGCAATGGAAGCGGCAGCGTGACCGCCACTAGATTTCGGGGCCGGGCTGACTGGCAGCCCGATCCCCAACACCAAACCCGGGGGTTTGAGGGTTGAAATGACGCTCGAACAGGCATGCCCGCCAGAATACTGGCGGGCGCAATGTGCGTTCAAAGATTCGATGATTCAC
+
AAABBFFFFFFFGGGGGGGGGGGHGHFHHHHGHHFHHHHHCGFGGGGGHHHHHHHHHGGHHGGGGGGHHHHHHHGHHFGHHHHHGC9G:GH<<EEE-G</BG??BB@#B4D/GE$?F0E936C6#$DD4GF:GHGG:C@/47CG0::6*G;#C8C;?AAF.FF?FGFFFGGE@CCA;<DGGADCD<0<<;DBFFFFCFFFFFF/DF/A???AGCGEFGFGGED?AEFFFHF9FFEBEEE??;FFB34FFFHEE0EEF3HHFHGFFGGGEEA22DFAEDFAEEAFFBGFFGEGFFFBBFFF?BBBA
@M02197:102:000000000-ALU3V:1:1102:16969:10494 1:N:0:1
TCCCATTCCCATTCCTCCGCTTATTGATATGCTTAAGTTCAGCGGGTATTCCTACCTGATCCGAGGTCAACCTTTGGAAAATTGGGGGGTTTTACGGCAAGAGTCCCTCCGGATCCCAGTGCGAGACGTAAAGTTACTACGCAAAGGAGGCTCCGGGAGGGTCCGCCACTACCTTTGAGGGCCTACATCAGCTGTAGGGCCCCAACACCAAGCAGAGCTTGAGGGTTGAAATGACGCTCGAACAGGCATGTCCGCCAGAACGCTGGCGGGAGCAATGTGCGTACTAAGATTCGATGACTCAG
+
BCCCBFFFFFFFGGGGGGGGGGDFHHHHHHGHHHHHHHCBHHHGGGGGHHHHGHHHHHHGHHHGGFEGCGHHHHHGHGHH<H;HFHGG9D;G/HHGGGGG:.ECGH;0H9G5FG9G8G::GGG52A58:6GGFFF79G:G577F4F-:C?DEFFDCF;DFFDFEFFFFF6FFGEFFGGAB?ABE6FFFFBFF7FFFFF1B356FFD6FFFFF6GFFEFF8F/BFFA5DFBFBFEB92/A=B@:@@11FA//EA1BHF/E///EAAEE0FA3CHFDEFB01B33A3F3?FACB331111AAA1
@M02197:102:000000000-ALU3V:1:1102:7806:10396 1:N:0:1
TCCCATTCCCATTCCTCCGCTTATTGATATGCTTAAGTTCAGCGGGTATTCCTACCTGATCCGAGGTCAACATTCAGAAGTTGGGGGTTTAACGGCTTGGCCGCGCCGCGTACCAGTTGCGAGGGTTTTACTACTACGCAATGGAAGCTGCAGCGAGACCGCCACTAGATTTCGGGGCCGGCTTGCCGCAAGGGCTCGCCGATCCCCAACACCAAACCCGAGGGCTTGAGGGTTGAAATGACGCTCGAACAGGCATGCCCGCCAGAATACTGGCGGGCGCAATGTGCGTTCAAAGATTCGATGATTCAC
+
CCCCCFFFFFFFGGGGGGGGGGGHHHHHHHGHHHHHHHFHHHHGGGGGHFHHHHHHHHHGHHHGGGGHHHHHHHHHGHHHHHFH9GGGG9HH<GFG9/GGFF?E@?D;C@.A<95G12<9@CGCG;<EG9D9GBG8G69GC9B9F.FEC0C#CFG.@9EEE?FBAF;BFBFFFFBD?CBGHEGGCEFGEHFEEDGCEA?@GGGDFGFFDD?FDDF/GGG;FGFD3?GGAGHHFBFHDHC6EEE?EEGFF3@3GGC/>0EEBBFHHFGDGGGEE2EGGGHGFFEECDG4GFGDGFEF4BFFFFFF?BAAA
@M02197:102:000000000-ALU3V:1:1102:13376:10620 1:N:0:1
TCCCATTCCCATTCCTCCGCTTATTGATATGCTTAAGTTCAGCGGGTATTCCTACCTGATCCGAGGTCAACCTTTGGAAAATTGGGGGTTTTACGGCAAGAGTCCCTCCGGATCCCAGTGCGAGACGTAAAGTTACTACGCAAAGGAGGCTCCGGGAGGGTCCGCCACTACCTTTGAGGGCCTACATCAGCTGTAGGGCCCCAACACCAAGCAGAGCTTTAGGGTTGAAATGACGCTCGAACAGGCATGCCCGCCAGAATGCTGGCGGGCGCAATGTTCGTTCAAAGATTCGATGGCTCAC
+
ABBBAFFFFFFFFGGGGGGGGGGHGHHHHHHHHHHHHHHHHHGFGGGGHHHHHHHHHHHHHHHEGGGHHHHHHHHHHHHGHH<HGHG:GGGG0:GG:G;G0G<HHHHHGGFG;GHH;HHHHG:GGGGFHHFHHHHHH<HGGGGGEHHHGGCGFGGGGGGGGHGGGHGGGGGHHHHFHGHGFDEFGGGGGGGGFHHFFFFDFFFFFFFFHFFHGHFGFGFHFFFHFHHFHGEFGGFFFFHHHFFGEFHCGCGGHHGFFCHHGGGGGGGEEEGBHFGGFECGGCGDFGGGGFBFFFF4BBBBB
@M02197:102:000000000-ALU3V:1:1102:6163:10672 1:N:0:1
TCCCATTCCCATTCCTCCGCTTATTGATATGCTTAAGTTCAGCGGGTATCCCTACCTGATCCGAGGTCAACATTCAGAAGTTGGGGGTTTAACGGCTTGGCCGCGCCGCGTAACAGTTGCTAGGTTTTTACTACTACGCAATGGAAGCTGCAGCGAGACCGCCACTAGATTTCGGGGCCGGCTTGCCGCAAGGGCTCGCCGATCCCCAACACCAAACCCGAGGGCTTGAGGGTTGAAATTACGCTCGAACAGGCATGCCCGCCAGAATACTGGCGGGCGCAATGTGCGTTCAAAGATTCGATGACTCTC
+
BBBBBFF@5FFFGGDGGFA?EGGFHHHFHHHHBGHGHFDGFHGGCGE?GDFHHHHHHHFEGHHEGGGHHGEDFFHHGHHHFHHHGG9>E9H<FG;GE(98FB#>@@@D97/##?-D1<11#0AF$B/9C#0DGHG;H95D9GH:9CG.CF;9BE66;@9A?B?BGGEB9BFFE9B.B@BCBC;=-.B//9@B.D<>AB?BFA;GCFFBADE/AFF8CE<?0@FBDFHGHFB3HGDFB>F#BBAE//2B1DFF1B0//E/CGGGF2HFEBEE//AEB0A11GDE0E?FGEAA3EGE1F1FBFFF1AA>1>
@M02197:102:000000000-ALU3V:1:1102:15534:10646 1:N:0:1
TCCCATTCCCATTCCTCCGCTTATTGATATGCTTAAGTTCAGCGGGTATCCCTACCTGATCCGAGGTCAACCTTTGAAAGAGTTTAACGGCCACGACCGCCCGCACTCCAAAGCGAATATGTATCACAACGCTTAGAGACGGACAGCTCGGCCGGAGACTTCAAGGCGAGCGGGAGCCGCGAAGCCAAACAACAAGCGAGGCTTGAGTGGCGAAATGACGCTCGAACAGGCATGCCCTTCGGAATACCAAAGAGTGCAATGTGCGTTCAAAGATTCGATGACTCAC
+
>111ADDDBFB1FGGGGG?FGEFHHCGHGHDFGHHCAGHGHDGCCGGGB1FFHF0FHHHH91FEGGGH;F19>1GBGFFB0>@BG2E#;#/>E?9>E?////E?/<CCB1:B0@;0<<;@B2919/1;?/CC4C5C>.#GGBGC<@<0<CF>,1>1:1F<#1EC9/#/#CE<9/69<B<E>2+3;B&B3*/%FGF>1F3FF39FBB1111B);;HEEDEEBFE)HHHF7HHF3$A:EA&9BFA:HFHFGBFB3B5B5BD2EEEAGGGGGGGGCGFFFFFFF@B?AA
@M02197:102:000000000-ALU3V:1:1102:15538:10664 1:N:0:1
TCCCATTCCCATTCCTCCGCTTATTGATATGCTTAAGTTCAGCGGGTATCCCTACCTGATCCGAGGTCAACCTTTGAAAGAGTTTAACGGCCACGACCGCCCGCACTCCAAAGCGAATATGTATCACAACGCTTAGAGACGGACAGCTCGGCCGGAGACTTCAAGGCGCGCGGGAGCCGCGACGCCCAACACCAAGCGAGGCTTGAGTGGCGAAATGACGCTCGAACAGGCATGCCCTTCGGAATACCAAAGGGCGCAATGTGCGTTCAAAGATTCGATGACTCAC
+
CCCCCFFFFFFFGGGGGGGGGGGHHHHHHHHHHHHHHHHHHHHGGGGGHHHHHGHHGGHHHGHGGGGHHHHHHHHHHHHHHHHHHHHHGGGGGGGFGGGGGGGGGGGHHHHHHHGGGGGHGHHHHHHHHGFGGGGGHHHHGFGGGGHHHGGGGHHHHHGHGGGGGGGGGGGGGFFGFFGGFFFGFFHFFFFGGHFGGHHGHHHHHHGGGGHHFHGGGGGGHHGHHFHHHHFHGGGGGGFFGHGHFGFHHHGFGECFGHGGGGGHGGGGGGGGGGFFFFFFFCCCCC
@M02197:102:000000000-ALU3V:1:1102:24928:10729 1:N:0:1
TCCCATTCCCATTCCTCCGCTTATTGATATGCTTAAGTTCAGCGGGTATCCCTACCTGATCCGAGGTCAAAGACGGTAAATTTTCTTGTTGGACGCGAGCCGTAGCCCCTCGAGAAGCGCAATGTGCTGCGCGAGAGGAGGCAAGGACCGCTGCCAATGAATTTGGGGCGAGTCCACGCGCGGAGGCGGGACAGACGCCCAACACCAAGCAGAGCTTGAGGGTGTAGATGACGCTCGAACAGGCATGCCCCACGGAATACCGAGGGGCGCAATGTGCGTTCAAAGATTCGATGATTCAC
+
CCCDDFFFFFFFGGGGGGGGGGGHHHGHHGGHHHHGHHHHHGHGGGGGHHHHHHHHHHHHHHHGGGGHHHHHHHGGGHGHHHHGHHHHFHHHHHGGGGGGGGGGGGHHGHGGGGHGHHGGGGGHHHHHHHGGGDGGGGGGGGGHGGHHHGGGHHHHHHHGGHGGGGGGGGHHFGFFGGFFFHGDGGGGHHHGGGGGHGHHGHGHFGFHHHFHHHGHHHGGHHGHGBHHGGGGGHHFHFFGHHHHGGGGGGGFHGHGGHGGGGHGGGGFHHHHGEFGGGGGGGGGGGGFFFFBFFBBBBB
@M02197:102:000000000-ALU3V:1:1102:21439:10863 1:N:0:1
TCCCATTCCCATTCCTCCGCTTATTGATATGCTTAAGTTCAGCGGGTATTCCTACCTGATCCGAGGTCAACATTCAGAAGTTGGGGTTTAACGGCTTGGCCGCGCCGCGTACCAGTTGCGAGGGGTTATCTACTACGCAATGGAAGCTGCAGCGTGACCGCCACTAGATTTCGGGGCCGGGCTGACTGGCAGCCCGATCCCCAACACCAAACCCGGGGGTTTGAGGGTTGAAATGACGCTCGAACAGGCATGCCCGCCAGAATACTGGCGGGCGCAATGTGCGTTCAAAGATTCGATGATTCAC
+
BCCCBFFFFFFFGGGGGGGGGGGHGHHHHHHHHGHHHHHHHHHGGGGGHHHHHHHHHHHHHHGGGGGHHHHHGHHHHHH0D:GHG99G:H<HGGGG;C9FH?888FC7#<7C975=F90/C<D#<9C9DFH;<9F889G-9H9G;FG;HF;-:C:55GHGGGGGFFBFGGGBCGGGGGGHHGHHGHFFGGFDCGGFAFFGHHDGEFFFFFFCCCFEGGFHFGF;GHHHGGFEHGF?FAFFEFHGGEHFGFEGGGGHFHHHFHFHGCGGGGGCGGHHHGGGGFGGGGGGGGGGFFFFFFFAA3AA
@M02197:102:000000000-ALU3V:1:1102:18818:10881 1:N:0:1
TCCCATTCCCATTCCTCCGCTTATTGATATGCTTAAGTTCAGCGGGTAGTCCTACCTGATTTGAGGTCGAATTTGAAATAAGAACTGAAGTTTTTTGCCAATGAGTGGTTAGACCTATCCATTGATTATACTTCTCTGTCTTTCAAGCAAACCCGGCGTATTGCTCAACACCAAACCCAAAGGTTTGAGGGAGAAATGACGCTCAAACAGGCATGCCCTCTGGAATACCAGAGGGCGCAATGTGCGTTCAAAGATTCGATGACTCAC
+
CCCCCFFFFFFFGGGGGGGGGGGHHHHHHHHHHHHHHFGHHGHGGGGGGHGHHHHHHHHHHHHHGHHHEHFHHHHHHHHHHHHHHHHHHHGHHHHHGHHHHHHHHHHGHHHHHHHHHHHGHHHHHHHHHHHHHHHHHHHHHHHHHHHHHHHHGGGGHHHHHHHHGHHHHHGGHHHHHHHHHGHHHHHHGHHHHHHHHHGHHGGGGHHHHGHGGGGGGHHHHFGHHHHHHGHGGGFGHGHGGFFGHGFFGGGGGGGFFFFFFFBAA3A
@M02197:102:000000000-ALU3V:1:1102:24844:11017 1:N:0:1
TCCCATTCCCATTCCTCCGCTTATTGATATGCTTAAGTTCAGCGGGTATTCCTACCTGATCCGAGGTCAACATTCAGAAGTTGGGGGTTTAACGGCTTGGCCGCGCCGCGGACCGGTTGCGAGGGTTTTACTACTACGCAATGGAAGCTGCAGCAAGCCCGCCACTAGATTTCGGGGCCGGCTTGCCGCAAGGGCTCGCCGATCCCCAACACCAAACCCGAGGGCTTGAGGGTTGAAATGACGCTCGAACAGGCATGCCCGCCAGAATACTGGCGGGCGCAATGTGCGTTCACAGATTCGATGATTCAC
+
AAA?AFBFFFFFGCGGGF?CGEEGHFFFGBFGFHGFHH5FD5FGCGGGHHHHHHHHHGBFHHFECGEGHFHG3GFHHHHFEGHFEG->9AG(EA@E99E#G;;E/BD@2###>>,011F2B:<@8/:/68#50.0#-:1AF?9#B:/A*FB#/-#-9#999.;90B;0//:BB9=:-9-CC.@9;.BG<<99CF?FACGE?/#//A//HC?<D#A9CBA<0@F11B9?0FGFG2DF9FB9/B>09/GFBB1110F///EEHEHFGBGBF/E/00E00ADD3GEGEE1B3BA3331A1BFF3FFFA?AAA
@M02197:102:000000000-ALU3V:1:1102:12505:11111 1:N:0:1
TCCCATTCCCATTCCTCCGCTTATTGATATGCTTAAGTTCAGCGGGTATTCCTACCTGATCCGAGGTCAACATTCAGAAGTTGGGGTTTAACGGCAGGGCACCGCCAGGCCTTCAAAGCGAGATGTGTTACTACGCTCGGAGTCCTGGCGAGCTCGCCACTGAATTTCAGGGCCTGCTTTTTGACAAAAGCAGTGCCCCAACACCAAGCCAGGCTTGAGGGTTGAAATGACGCTCGAACAGGCATGCCCTCCGGAATACCAGAGGGCGCAATGTGCGTTCAAAGATTCGATGATTCAC
+
ABABADDF5FD5FGGGGGGGGGGHHHGHHHHHHHHHHHHHHHHGGGEEHHHHHHHHHHGHDDGGGGEHHEFHHHFHEHHHDDFGGFB>1BFFGGGGCEGDGGEFECFCEHGGHHHH7EFCDGFEF?DBFCB=%F/@FDHGA@<<DDDGCCCC-ACFFDEGGGGGGFGGFGEGFBEHDCDFFGFGGHHHHHFFDEBFFFFAGFEFFFFHGHGGHGFFHHFFHHHHGBGGGFGEHHGHHFHHHGHHGGGGGGCHHGHHHGHHHHGGDGGFGHHGGFGGGGGGGGGGGGFFFFFFFBBBBB
@M02197:102:000000000-ALU3V:1:1102:26062:11234 1:N:0:1
TCCCATTCCCATTCCTCCGCTTATTGATATGCTTAAGTTCAGCGGGTATTCCTACCTGATCCGAGGTCAACCTTGGAAAAATAGACCGAAGGTCGATTGTCCGGCGGCCGTCGCCCAGCACTCCAAAGCGAGATATTTTACTACTACGCTCGAGGCTAGGACGCCGTCGCCGAGGTCTTCAAGGCCCGTCCGGCAGCGGACGTTGCCCAATACCAAGCAGAGCTTGAGGGTTGAAATGACGCTCGAACAGGCATGCCCTCCGGAATACCAGAGGGCGCAATGTGCGTTCAAAGATTCGATGACTCAC
+
BABBBFFFFFFFGGGGGGGFAGGHGHGHFHHGHHHHHHGHHHHGGG2EEFHHHBGHHHHGHHHGGGGHGHHFHHHHHHGHHHHFDGG9GGGGHGGCGFF<HFGGGGFCCGCDGGGFGHHHHHHHGHHHFFFDCEFHHHHHG.HHHGHGGFGGGFCGFG?@BFGDGFDGDFFGFFGHFFFFHFABEFFFADFFFFGGFFHE@EEFGBFFFGFFFFFFFFFB3HEGF1F?FBGGDFGHFFFFFGC1B5DBHFEHGF???CE2BGGD5FBBFHHEE22EFD552ACFGFDFGA55E44FBFFFFDA>AAA
@M02197:102:000000000-ALU3V:1:1102:20318:11495 1:N:0:1
TCCCATTCCCATTCCTCCGCTTATTGATATGCTTAAGTTCAGCGGGTATTCCTACCTGATCCGAGGTCAACCTTTGGAAAATTGGGGGGTTTTACGGCAAGAGTCCCTCCGGATCCCAGTGCGAGACGTAAAGTTACTACGCAAAGGAGGCTCCGGGAGGGTCCGCCACTACCTTTGAGGGCCTACATCAGCTGTAGGGCCCCAACACCAAGCAGAGCTTGAGGGTTGAAATGACGCTCGAACAGGCATGCCCGCCAGAATGCTGGCGGGCGCAATGTGCGTTCAAAGATTCGATGACTCAC
+
BABCCFFFFFFFGGGGGGGGGGGHHGHHHHHHHHHHHHHHHHGGGGGGHHHGHEHHHHHHHHGEFGGHHHHHHHGH:EHH;G<GHGGG9GCGGHGGD9FGEHA<HHHHHGG6G;GG9GGGGGGGFGGGGGEG8GFGGGGG8FFFFBFFFFFFFEFFFFFF/FGEFGFFGFFHFHHFHFGHHFHHFHFGHFGFFFBHGGEFGHHFFDEEHHHHHHGEEFFHFFFHHHHHHHHGFGGCFHEDHFHGHFGF/GGGEBHFHHHGHGGGGGGGGGGHHHHGGGGHGGGFGGGGGGFFFFFFFCCBBB
@M02197:102:000000000-ALU3V:1:1102:4513:11516 1:N:0:1
TCCCATTCCCATTCCTCCGCTTATTGATATGCTTAAGTTCAGCGGGTATCCCTACCTGATCCGAGGTCAACCTTTGAAAGAGTTTAACGGCCACGACCGCCCGCACTCCAAAGCGAATATGTATCACAACGCTTAGAGACGGACAGCTCGGCCGGAGACTTCAAGGCGCGCGGGAGCCGCGACGCCCAACACCAAGCGAGGCTTGAGTGGCGAAATGACGCTCGAACAGGCATGCCCTTCGGAATATCAAAGGGCGCAATGTGCGTTCAAAGATTCGATGACTCAC
+
AAAAAFFFFFFFFGGGGGGGGA0BGHHHHHFCGDFFFHHHHHGCECEEGFFGFHGHHFBGFFH/FEGHHGEFGFHFFFFFFHHHHHHHGEEEGGGGGEEEGEFFGGGHHGGGFH8GGGGHHHG9HHHHDC8CGGFFHFHEFGBFGGACFGCEGFHGGGHGGHGGFFCCGG@FCCCGGFGGGE9@@F@BFF1FEGFFFBF@?EGFCEF?EEHDD?AFFBGGGCGHH;DDBGA9AFBFE/ECFFED2F2HE00EA0EFFDDEA0A11DEFEABA1CB@3FD1DAAA?A
@M02197:102:000000000-ALU3V:1:1102:8416:11537 1:N:0:1
TCCCATTCCCATTCCTCCGCTTATTGATATGCTTAAGTTCAGCGGGTATTCCTACCTGATCCGAGGTCAACCTTGTAAAAATTGGGTTATGGACCGTGCCGGGAGACCTTTCAACTCGTTGCGTGCTTAGAAAAGCTCGTTGCACCGAGAGTCCCACGGACGCCGTCATTACTTTTGGGACCGGTCGGGGGTGAACCCGGACCTGGAGTCCAACAACAAGCCAGGCTTGAGAGGTGATAATGACGCTCGAACAGGCATGCCCTTCGGAATACCAAAGGGCGCAATGTGCGTTCAAAGATTCGATGATTCAC
+
CCCCCFFFFFFFGGGGGGGGGGGHHHHHHHGGGHHHHHHHHGFGGGEGHHHHHGHHHHHHGHFFGGGHHHHHHGHFHHHGHHHHHHGGGHFGHHHGFHGHGGGGGGGGHHHGHGGHEFGGBDGGGGGHHFHHHHHHHHCCGHGHHHCC?DGHHGHHHDADGCCGFFHHHGGGGGGGGGDEGGGGGGDBGEHHHFFFGGFFFEHHFHGGFFFFHHHHGGFFGEGFFFFFHHHHHGBGGFHGGGGFDBGEGF3HHGGHFFFADAEGFHHHCHHFGHGFF2CDHHHHGGEFHGD5GFBCGFGFFFFFFFA?BAA
@M02197:102:000000000-ALU3V:1:1102:13933:11561 1:N:0:1
TCCCATTCCCATTCCTCCGCTTATTGATATGCTTAAGTTCAGCGGGTATCCCTACCTGATCCGAGGTCAACCTTGTTGGGGCGGCCGTGAGGCCTGTTTTAACGGCTCGAGGCGAGTCGTCGGACGTGAGAGGGACCGGGGTCCGACTTTCTGCTACGCCCGGCGGGTCTCGTGACTCTGCCGACTGTTTCGGGGCGCGCCGCGGCACGGAGGCCGCGGCGTCGCCCATCGCCAAGCTGGGCTTGATGGTTGTAATGACGCTCGAACAGGCATGCCCCCCGGAATGCCGAGGGGCGCAATGTGCGTTCAAAGATTCGATGACTCAC
+
CCDDDFFFFFFFGGGGGGGGGGGHHHHHHHHHHHHHHHHHHHHGGGGGHGHHHHHHGHHHHHHGGGGHHHHHHHHHHHHGGGGGGGGGGGGHGGHGHHHGHHHGGGGGD?AC.>@D-C-<EFFFEB0;/FBFDAAFFFFFG6@@F9FBBFBF000CFFF@FFFFFFD8;A.:0F#E?CFFFFF:FFAA@B-FFFF5F::F::FEF,9F::6FF7C:FG@3A/;G;GG;-G<GH'<<H<<EH:;G;<GGHHHHHHFGFFGGHHFHHHHHHGHFGGGGGGGHHHHCGGGGGHGGGGGHHGHGGGGHGGGGGGGCGGFFFFFFFBBAAB
@M02197:102:000000000-ALU3V:1:1102:28369:11647 1:N:0:1
TCCCATTCCCATTCCTCCGCTTATTGATATGCTTAAGTTCAGCGGGTATTCCTACCTGATCCGAGGTCAACCTTTGGAAAATTGGGGGGTTTTACGGCAAGAGTCCCTCCGGATCCCAGTGCGAGACGTAAAGTTACTACGCAAAGGAGGCTCCGGGAGGGTCCGCCACTACCTTTGAGGGCCTACATCAGCTGTAGGGCCCCAACACCAAGCAGAGCTTGAGGGTTGAAATGACGCTCGAACAGGCATGCCCGCCAGAATGCTGGCGGGCGCAATGTGCGTTCAAAGATTCGATGATTC
+
BBBBBFFBDFFFGGGGGGGGGGGHHHHHHHHGHHHHHHHHHHHGGGGGHHHHHHHHHHHGHHHGGGGHHHHHHH9HGFHH;H9FHEFG9DFG:GHGGGCGG<;<GHHHHGGGG;GGGGGGGGGGFGG98GGGGFG9FGGG9FFCFFF9FFFFF:FCC:FA:5FAEFGGFFFGFFFFFFGFFFFFFGDFFHHGFFFFFFFFFHGFFF1ED?EFFFFFFFFEF7GHHHHHHHGEFFFFBDFBHHDEGFFCE?EEAFFHHFHHHFE2CACEEGEA5FFEGEGFFGFFGGFGFFFFFD533AAA
@M02197:102:000000000-ALU3V:1:1102:15531:11674 1:N:0:1
TCCCATTCCCATTCCTCCGCTTATTGATATGCTTAAGTTCAGCGGGTAGCCCTACCTGATTTCAGGTCAAAGTCAAAAGGTGCGCGATGGCAGGTTTTGAGCAGTCATCACCACAAGGAGAGACGAAACTTATTACGTCTAACACTGATGTGGGATGTTCCACTAAGTCATTTGAGGTGAGCCATTGCTGGCAGACACCCAAGTCCAAGCCTAACATGTTCAGAAAACATATTAGATTGAGATTTCATGACACTGAAACAGGCATGCCTTTCGGAATACCAAAAGGCGCAAGGTGCGTTCAAAGATTCGATGATTCAC
+
CCCCCFFFFFFFGGGGGGGGGGGHHHHHHHHHHHHHHHGHHHHGGGGGGHHHHHHHHHHHHHHHHHHHHHHHHHHHHGHGHHHGGGGGGGHHGGCGHHHGGGHHHHHHHHHHHHHHHHHHHGHHGGHHGHHHHHHHHHHHHHHHHHHHHHHHHHHGHHHHHHHHHHHHHHHHHHHHHHBHHHHHHHGHHHHHHGGHHHGGHHHGHGHGGHHHHGHHHGHHHHGHHHHHHGHGGHHGHHGHHHHHHHHHGHHHGHGHFGHFHHHHAHGGGEGHFGHHFHGHHHCGGGGHFHHGGGGHGGGGGGGGFFFFFFFFFBBBBA
@M02197:102:000000000-ALU3V:1:1102:17083:11697 1:N:0:1
TCCCATTCCCATTCCTCCGCTTATTGATATGCTTAAGTTCAGCGGGTATTCCTACCTGATCCGAGGTCAACATTCAGAAGTTGGGGGTTTAACGGCTTGGCCGCGCCGCGTACCAGTTGCGGGGTGTTATCTACTACGCAATGGAAGCTGCAGCGTGACCGCCACTAGATTTCGGGGCCGGGCTGACTGGCAGCCCGATCCCCAACACCAAACCCGGGGGTTTGAGGGTTGAAATGACGCTCGAACAGGCATGCCCGCCAGAATACTGGCGGGCGCAATGTGCGTTCAAAGATTCGATGATTCAC
+
CCCCCFFFFFFFGGGGGGGGGGGHGHHHHHHHHHHHHHHGHGGGFGEFFHHHHHHGHGHHHHHGGGGHHHHHHHGHHGFH:GGHGG9E;;H<HGGGG/G/H:@94DGG;;/8F:FF:;H:C-CF9$<3DGFG646F<G:;;8F40=CGCBC;FHG#;5AFEFF?DFFFFGGB?ECCD<7;D:<.A1<:FFFF7AEF?/:;GGFBA?AFF/AEGFFEE/CAGGE>0/B?6>BFGBEFEE/BC;2HGBDBFGBE?EEAB1BD2GE1CGEEAA00?E1DFFE0A0A11FGF3GEAB1FF3FFFAAAAA
@M02197:102:000000000-ALU3V:1:1102:12954:11738 1:N:0:1
TCCCATTCCCATTCCTCCGCTTATTGATATGCTTAAGTTCAGCGGGTATTCCTACCTGATCCGAGGTCAACCATTAAAAATTGGGGGGTTTAGCGGCTAAAGACGCTGCAACTCCAGTCAAAAGCGAGATAAAAATTACTACGCTCAGAGGATATCGCAGATCCGCCGTTGTATTTCAGGAGCTACCGCTAGCAAAAGCAGTAGGCTCCCAACACTAAGCTAGGCTTAAGGGTTGAAATGACGCTCGAACAGGCATGCCCACTAGAATACTAATGGGCGCAATGTGCGTTCAAAGATTCGATGATTCAC
+
CCCCCFFFFFFFGGGGGGGGGGGHHHHHHHHHHHHHHGHHGHHGGGGGHHHHHHHHHHHHHHHGGGGHHHHHGHHHHHHHHHHHHGGGGGGHHHGGGGGHHHGHGGGGGHHGHGGGGGGGGGGGGGGGGGHHHGGGGGGGGGGF7FFFFFFFFFFFFFFFFFGGGGGHFHHGHFFFFFHHHGFFGGGHFHHFFHHHHFGHHGHGFGFFFFHHHHHHHHHGHHHHHHHHHGHHHHHHHHGGGFFGHGHHHHHGHEHHGHGHHHHHHHHHHHCHHGGGGGHHHHGGGGHGGGGGGGCGGFFFFFFFCCCCC
@M02197:102:000000000-ALU3V:1:1102:27349:11852 1:N:0:1
TCCCATTCCCATTCCTCCGCTTATTGATATGCTTAAGTTCAGCGGGTATTCCTACCTGATCCGAGGTCAACATTCAGAAGTTGGGGGTTTAACGGCTTGGCCGCGCCGCGAACCAGTTGCGAGGTGTTATCTACTACGCGATGGAAGCTGCAGCGTGACCGCCACTAGATTTCGGGGCCGGGCTGACTGGCAGCCCGATCCCCAACACCAAACCCGGGGGTTTGAGGGTTGAAATGACGCTCGAACAGGCATGCCCGCCAGAATACTGGCGGGCGCAATGTGCGTTCAAAGATTCGATGACTCAC
+
CDCCDFFFFFFFGGGGGGGGGGGHHHHHHHHHHHHHHHHHHHHGGGFGHHHHFHHHHHHHHHHGGGGHHHHHHHHHHHGG;HHHGG8EG:H<HGGGG:EGHH/EBDCCC4#3C:;GF:G5@3C;<9GD999;E0:;HG/#@6:GCHC/,;9:H0G#79GGEFGGGBBFGFGGGFCDFFFGFHFGBFGFGFFFGGFFEA@DGHGFFFFGFDFFGEFFGGFFHHHFHGHH<GGGHFCGGEEDFEGHHHHHHHHGFFGGHFHHHHHGHGGGGGGGGGHHHFEGEGHGGGGGGGGGFFFFFFFFCCCCB
@M02197:102:000000000-ALU3V:1:1102:19834:11872 1:N:0:1
TCCCATTCCCATTCCTCCGCTTATTGATATGCTTAAGTTCAGCGGGTAGTCCTACCTGATTTGAGGTCAGAGTCAAAAGGTTTTCTGCCAGAAGGCAAGAAGGGTTCTGAGCGGGCTTGACGCGGAGCAAGGGACAAGACGAAACTTATTACGTCTGTCACGGATGCAAGCGATCCCACTAAGTCATTTGAGGCGAGCCGTGTAACCGGCAGACGCCCATGTCCAAGTCCACGCCAGGTCATAAACCAGACGGGATTGAGATTTCATGACACTCAAACAGGCATGCCTTTCGGAATACCAAAAGGCGCAAGGTGCGTTCAAAGATTCGATGACTCAC
+
CCCCCFFFFFFFGGGGGGGGGGGHGHHHGHHHHHHHHHHHHHHGGGGGGHHHHHGHFHHHHHHHGHHHHHGHHHHHHHHGHHHGHHHGHHHHHGHHHHGHHHHGGGHHHGHHGGGGGHGHHGGGGGGFHHHGGHGGHHHHGGGGGHHHHHHHGHHHGHHHHHGHHGHHFHHGGGHGHGGHHHGFGGHHHGGGGGGGGGGGGHGGGGGHGGGGGFGGGGHHHFFFFGFBGGGGFHHGHGHHHHGHHHGHGHGGCHHFGHHHHHHGHHHGHGHEBHHHHHHHHHGGE1EAE2HHHHHHHGHHHGGGGGHHHHGGGGGGGGGGGGGGGFFFFFFFBBBBB
@M02197:102:000000000-ALU3V:1:1102:17269:11922 1:N:0:1
TCCCATTCCCATTCCTCCGCTTATTGATATGCTTAAGTTCAGCGGGTAGTCCTACCTGATTTGAGGTCGAATTTGAAATAAGAACTGAAGTTTTTTGCCAATGAGTGGTTAGACCTATCCATTGATTATACTTCTCTGTCTTTCAAGCAAACCCGGCGTATTGCTCAACACCAAACCCAAAGGTTTGAGGGAGAAATGACGCTCAAACAGGCATGCCCTCTGGAATACCAGAGGGCGCAATGTGCGTTCAAAGATTCGATGATTCAC
+
CCCCCFFFFFFFGGGGGGGGGGGHHHHHHHHHHHHHHHHHHHHGGGGGGHHHHHHHHHHHHHHHGHHHCGGHHHHHHHHHHHHHHHHHHHHHHHHGGHHHHHHHHHHHHHHHHHHHHHHHHHHHHHHHHHHHHHHHHHHHHHHHHHHHHHHHGGGGHHHHHHHHHHHHHHGGHHHHGHHHHGHHHHHHHHHHHHHHGHGHHGHGHHHHHHGHHGGGGHGHFGGHHHHHGHHGGGGGHHHHGEFFHGGGGFGGGGGFFFFFFFCCBBB
@M02197:102:000000000-ALU3V:1:1102:18777:11937 1:N:0:1
TCCCATTCCCATTCCTCCGCTTATTGATATGCTTAAGTTCAGCGGGTATCCCTACCTGATCCGAGGTCAAAGACGGTAATGTTTTCTTGTTGGACGCGGGCCGGAGCCCCTCGAGAAGCGCAATGTGCTGCGCGAGAGGAGGCAAGGACCGCTGCCAATGGATTTGGGGCGAGTCCGCGCGCTGAGGCGGGACAGACGCCCAACACCAAGCAGAGCTTGAGGGTGTAGATGACGCTCGAACAGGCATGCCCCCCGGAATACCAAGGGGCGCAATGTGCGTTCAAAGATTCGATGATTCAC
+
BBCDCFFFFFFFGGGGGGGGGGGHHHHHHHHHHHHHHHHHHHHGGGGGHHHHHHHHHHHHHHHGGGGHHHHHFHGGGHGHHHHHHHHHHGHHHHHGGGGGGGGGGGGGGGHGGGGHGHHGGGGGHHHHHHHGGGFGGGGHGGGGHGGGGGGGGGGGGGGGGFFGGGGGFFFFFFFFFFGGGGGGGGGGGGGGGGGDFHGEGDGFFGHHHHHHHFHGHHGHGHH<HHGHHGGGGGHHGGHHHHHHHHGGGGGFGHHHGHHHHHHHGGGGGHHHGGGGGHGGGGGGGGGGFFFFFFFBBBBB
@M02197:102:000000000-ALU3V:1:1102:16613:11955 1:N:0:1
TCCCATTCCCATTCCTCCGCTTATTGATATGCTTAAGTTCAGCGGGTATTCCTACCTGATCCGAGGTCAACCTTTAGAAAATTGGGGGTTTAACGGCAAGAGTCCCTCCGGATCCCAGTGCGAGACGTAAAGTTACTACGCAAAGGAGGACTGCTGCCACTCCGCCAATGTCTTTGAGGAACTACGAGACCGTAGATTCCCAACAATAAGCTGTGCTTAGGGGTTGAAATGACGCTCGAACAGGCATGCCCACTAGAATACTAATGGGCGCAATGTGCGTTCAAAGATTCGATGATTCAC
+
CCCCCFFFFFFFGGGGGGGGGGGHHHHHHHHHHHHHHHHHHHHGGGGGHHHHHHHHHHHHHHHGGGGHHHHGHHHHHHGHHHHHGHGGGGGHHHGGGGGGHHHHHHHHGGGGGGHHGHHHHGGHGGGGHHHHHHHHHHHGGGGGHHHHGGHHHHHHHHHHHHHGGGHHHGHHHHHGHHGGGGGGHHGGGGGHHHHHHGGHHHHHHHHHHHHGFFGHHGGGGHHHHHHHHGGGGFHGGHHGHHHGHHHGHGGGG5HHHHHHGGHHGGEEGHFHHGGGGHGCGGGGGGGGFFFFFFFCCBBC
@M02197:102:000000000-ALU3V:1:1102:19525:11934 1:N:0:1
TCCCATTCCCATTCCTCCGCTTATTGATATGCTTAAGTTCAGCGGGTATTCCTACCTGATCCGAGGTCAACATTCAGAAGTTGGGGGTTTAACGGCTTGGCCGCGCCGCGTACCAGTTGCGAGGTGTTATCTACTACGCAATGGAAGCTGCAGCGTGACCGCCACTAGATTTCGGGGCCGGGCTGACTGGCAGCCCGATCCCCAACACCAAACCCGGGGGTTTGAGGGTTGAAATGACGCTCGAACAGGCATGCCCGCCAGAATACTGGCGGGCGCAATGTGCGTTCAAAGATTCGATGATTCAC
+
DDDDDFFFFFFFGGGGGGGGGGGHHHHHHHHHHHHHHHHHHHHGGGFGHHHHHHHHHHHHHHHGGGGHHHHHHHHHHHHHH(HGGGGGG:H<;GGGG;F;EH/94/DFC0<.C7$F::==-#CC.<0C/D0;:H:6DD@9A+CHFHF8;<F#;CC59AEGECF0EFFFBBFGFFCGGCFGHHGDF<CBGGDFDGGFEGGGGHGC:CFFDDFFGFFGGGGF<HGEAEHDGHFHGFGGFFGHHFHHHHHHFFHEGGGGHHHGHHHHHGGFGGGGGGHFHHGGFGHGGGGGGGGGGFFFFFFFCBBBC
@M02197:102:000000000-ALU3V:1:1102:12805:12163 1:N:0:1
TCCCATTCCCATTCCTCCGCTTATTGATATGCTTAAGTTCAGCGGGTAGTCCTACCTGATTTGAGGTCAGAGTCAAAAGGTTTTCTGCCAGAAGGCAAGAAGGGTTCTGAGCGGGCTTGACGCGGAGCAAGGGACAAGACGAAACTTATTACGTCTGTCACGGATGCAAGCGATCCCACTAAGTCATTTGAGGCGAGCCGTGTAACCGGCAGACGCCCATGTCCAAGTCCACGCCAGGTCATAAACCAGACGGGATTGAGATTTCATGACACTCAAACAGGCATGCCTTTCGGAATACCAAAAGGCGCAAGGTGCGTTCAAAGATTCGATGATTCAC
+
CCDCCFFFFFFFGGGGGGGGGGGHHHHHHHHHHHHHHHHHGGHGGGGGGHHHHHHHHHGHHFHHGGHHHHHHHHHHHHHGFGHGHHHHHHHHHHHGHHGGHHGGHHHHHHHHGGGGGHGHGGGGGGGGHHGGGHGGHHGHGGGGGHHHHHHHGHHHGHHHHHHHHGHGHHHGFGGGHHGGHGGGHHGGHGGGGGGGFFFGHHGFFGGFHFFFFFHFGGHHFFHFHHFBGGFFGGGHHFGEHHGHFFGHGHGHHHFFHHHHGBGHFGHHHHHGHHGHGHHHHHHGHEGGGGGHHHHHHGHHGGGGGGHHHHGGGDHGGGGGGGGGGFFBFFFFCCBAC
@M02197:102:000000000-ALU3V:1:1102:20198:12123 1:N:0:1
TCCCATTCCCATTCCTCCGCTTATTGATATGCTTAAGTTCAGCGGGTATCCCTACCTGATCCGAGGTCAACCTTTGAATAAAGATTTAACGGCCGCGGCCACCCGCACTCCGAAGCGAATTAGAAAATCCACAACGCTTAGAGACGAATGGCTCAGCCGGAGACTTTAAGGCGCGCGGAGCCGCGACGCCCAATACCAAGCCAGGCTTGAGTGGTGAAATGACGCTCGAACAGGCATGCCCTTCGGAATACCAAAGGGCGCAATGTGCGTTCAAAGATTCGATGATTCAC
+
BBABBFFBFFBFGGGGGGGGGGGHHHHHHHHHHHHHHHHHHHHGGGGGHHHHHHHHHHHHHHGGGGGHG;HHHHFBHH:HHHFGGDGHDEFGGGGF9AE@EGCFFFEGGFH9CG?CCFCCHFGGHBBGHDFHHHDG?EGGFEGH9GGGGEHHEHGGGFHFFGFDFGEFGFBBDCGGFGGFFGFFFFEGFFF?FFHGFFHG1HGFEGFFGHFFFHFFHHGGGGGGGHGHHHGHHHHHGGFFEFGGHHHHHHHHHG2GGGGHGFHGGEGHGGGGGGGGGGFFFFFFFABAAA
@M02197:102:000000000-ALU3V:1:1102:18120:12249 1:N:0:1
TCCCATTCCCATTCCTCCGCTTATTGATATGCTTAAGTTCAGCGGGTATCCCTACCTGATCCGAGGTCAACCTTTGAAAGAGTTTAACGGCCACGACCGCCCGCACTCCAAAGCGAATATGTATCACAACGCTTAGAGACGGACAGCTCGGCCGGAGACTTCAAGGCGCGCGGGAGCCGCGACGCCCAACACCAAGCGAGGCTTGAGTGGCGAAATGACGCTCGAACAGGCATGCCCTTCGGAATACCAAAGGGCGCAATGTGCGTTCAAAGATTCGATGACTCAC
+
BBCCBFFFFFFFGGGGGGGGGGGHHHHHHHHHHHHHHHHHHHHGGGGGHHHHHHHHHHHHHHHGGGGHHHHHHHHHHGHHHHHHHHHHGFGGGGGGGGGGGGGGGGGHHHHHFHGFGGGHHHHHGHHHHFGGGGGHGHHHGGGGGGHHHGGGGGGGGGGGGHGGGGGGGGGGGGGGGGFFGGGGGHHGHGFGGHGGGGHGFFHHHHGGEGHHGHHGGGGFFGGHHHHHHHHHGGGGFDGHHHHGHHHHHHGGGFEGEHGGEEGHGGGGGGGGGGFFFFFFFCCCCC
@M02197:102:000000000-ALU3V:1:1102:7993:12306 1:N:0:1
TCCCATTCCCATTCCTCCGCTTATTGATATGCTTAAGTTCAGCGGGTATCCCTACCTGATCCGAGGTCAACCTTGGAAAAATAGACCGAAGGTCGATTGTCCGGCGGCCGTCGCCCAGCACTCCAAAGCGAGATATTTTACTACTACGCTCGAGGCTAGGACGCCGTCGCCGAGGTCTTCAAGGCACGTCCGGCAGCGGACGTTGCCCAATACCAAGCAGAGCTTGAGGGTTGAAATGACGCTCGAACAGGCATGCCCGCCAGAATACTGGCGGGCGCAATGTGCGTTCAAAGATTCGATGACTCAC
+
CCCCCFFFFFFFGGGGGGGGGGGHGHHHFHHGHHHHFFHHHGHGGGEEHHGHHGHHHHBGFHHEFGGGHHHHHHHHGHHHG:HHHHGGGG9EFGGCGHGHHGBBEBCGGC<CCGGGGHHHGGHHHHGHHGGGGGFHHHHHHHGHHGFGGEGFFGCFGGGFFGGGGGCGGGFHFCFFFFFFFFFHEFFFFFFFGFFFFFECFFFEFFFFGFB1GFHGGGHGGEBGHHHGFFFDGHFHFF1EEDHGHGGF4GBCG@0E??FHEGGHFGFGGGGEE2?FFFFBGEGGHGGCGGBFGCGFFFFFDBAAAAA
@M02197:102:000000000-ALU3V:1:1102:27605:12510 1:N:0:1
TCCCATTCCCATTCCTCCGCTTATTGATATGCTTAAGTTCAGCGGGTATCCCTACCTGATCCGAGGTCAATCTGAGAAGATTGGGGGTCGAGGCAAGCCCCGGCCGGGCCCATAGAGCGGGTGACAGAGCCCCATACGCTCGAGGACCGGACGGTGCCGCCGTTTCTCTCGAGGCCCGCCCCCGGGGGGGCGCGGCCCAACACCCAGCGGGGCTGGAGGGGAGAAATGACGCTCGGACAGGCATGCCCCCCGGAATACCAGGGGGCGCAATGTGCGTTCAAAGATTCGATGATTCAC
+
A1>1>11DBDDDGGGGGGGGGGGHHGHHHHHHHHHHHHHHHCHGGGGGGHGHHHHHHHHHHHHGGCGHHH2GGFHHG9GFHHHCE/E#E?EE/E/>C?F:</;/@B/<BCGG:GF1GFCCFAC7CFHHBC:.<#C/:.;E?A.C;4E.@A?G@@;9-C@@2<FF:BBB/DA/--FFD=9@=4CAFFFFB;D?-EFAFEDAA;#FBFCA:C;HHFBFG<;DG0G8HHDDAC-DDDF;HHFHHHF7GGGEE0HHHFHHHHDE2GGGGGGHFHGGGGHGGGFCGGGGGFFFFFFFAAAAA
@M02197:102:000000000-ALU3V:1:1102:17182:12561 1:N:0:1
TCCCATTCCCATTCCTCCGCTTATTGATATGCTTAAGTTCAGCGGGTATTCCTACCTGATTCGAGGTCAAACTCAGAGAGTCGGGGGTTTTACGGCGTGGCCGCGCTGCGCCCCGGTGCGGGGTGTGCTACTACGCAAGGGAGGCTGCAGCGAGGCCGCCACTGAATTTCGGGGGCGGCGGGTGATCGCCGGTCCCCAACACCGCTGCCCCTAGGGGCTGCGAGGGTTGAAATGACGCTCGAACAGGCATGCCCGCCAGAATGCTGGCGGGCGCAATGTGCGTTCAAAGATTCGATGATTCAC
+
CCCCCFFFFFFFGGGGGGGGGGGHHHHHHHHHHHHHHHHHHHHGGGFGHHHHHHHHHHHHHHGGHGGHHHHHHHHHHH<G<HGGGGGFFGGH<GGGGGCGCG/>/:@CD;<#<CFD4<-:#.;#A:?A9BB-00/./AEED.?@/9../;0:.9>9;ABB/BEFFE@;BAGGGGGFGF?HGH8E@.@.<C:G;GGHH8D67:G:GGGGHFF:EGDHFE@G8H:GHG<FH<HGEAEEE&FCGHH;HHHHHCGEGGHHHHHGHHGGGGGGFGGGHHHH?EEGHGGGGGGGGGGFFFFFFFABBBB
@M02197:102:000000000-ALU3V:1:1102:7549:12618 1:N:0:1
TCCCATTCCCATTCCTCCGCTTATTGATATGCTTAAGTTCAGCGGGTATTCCTACCTGATCCGAGGTCAACATTCAGAAGTTGGGGGTTTAACGGCTTGGCCGCGCCGCGTACCAGTTGCGAGGTGTTATCTACTACGCAATGGAAGCTGCAGCGGGACCGCCACTAGATTTCGGGGCCGGGCTGACTGGCAGCCCGATCCCCAACACCAAACCCGGGGGTTTGAGGGTTGAAATGACGCTCGAACAGGCATGCCCGCCAGAATACTGGCGGGCGCAATGTGCGTTCAAAGATTCGATGATTCAC
+
BBBBBFFFFFFFGGGGGGGGGGGGHHHHHHHGHHFFFHHHHGHGGGGGHHEFFHHHHHHHHHHGECGHHHHHHHGFFHFH0;HHGG-GGE<HHG;GG,ECHH3EGGGCGG4(FFFFFHF:F7GF<GDGD;B;6;88FD7;)9FH0:C960;/C:G,#.A0EFFGFFFFFBFGCCDGFCDDHGDBGFFFGFEFD.EAA?FCAF?BA?AFFEFFCADEEFGF:F0HHGGDEHHGGGEBE7?0/?HF111GCAF/?GEE1FFFDD2FGEECGGGGGEG1GDEAA0ABDBGGGGE1F1FFFFFFAAAAA
@M02197:102:000000000-ALU3V:1:1102:27421:12654 1:N:0:1
TCCCATTCCCATTCCTCCGCTTATTGATATGCTTAAGTTCAGCGGGTATTCCTACCTGATCCGAGGTCAACATTCAGAAGTTGGGGGTTTAACGGCTTGGCCGCGCCGCGTACCAGTTTCGAGGTGTTATCTACTACGCAATGGAAGCTGCAGCGTGACCGCCACTAGATTTTGGGGCCGGGCTGACTGGCAGCCCGATCCCCAACACCAAACCCGGGGGTTTGAGGGTTGAAATGACGCTCGAACAGGCATGCCCGCCAGAATACTGGCGGGCGCAATGTGCGTTCAAAGATTCGATGATTCAC
+
BBBBBFBFFFFBGGGGGGGGGGGHGHHHHHHHHHHHHHHHHHHGGGEGHHHHHHHHHHHHGHHGGGGHHHHHFHGHHHHH<<FEEG)GGGHHHGG6G;G#FGCECG9@C2/C:98;2+$3A<FD;FDCFGH<;F;:H7G/..D9GF;AFF/:9BA;..FDAFGAGCCEHHHFGGCC-DFGGCAFFFFGHEGF?CFFFDEGGFFDEFAFGGFAGGCGGGGFHG?9CGGFFFHGEFEEE/EF11HHHEGHGHG>C@CGGFFHFHGHHGGGECGGGGHHHGGGGGHGGGGGGGGGFFFFFFFFABAAA
@M02197:102:000000000-ALU3V:1:1102:11026:12679 1:N:0:1
TCCCATTCCCATTCCTCCGCTTATTGATATGCTTAAGTTCAGCGGGTATCCCTACCTGATCCGAGGTCAAAGACGGTAATGTTGCTTCGTGGATGCGGGCCACGCCCCCTCGCAGACGCAATTGTGCTGCGCGAGAGGAGGCAAAGACCGCTGCCAATGAATTTGGGGCGAGTCCGCGCGCAGAGGCGGGACAGACGCCCAACACCAAGCAGAGCTTGAGGGTGTAGATGACGCTCGAACAGGCATGCCCCACGGAATACCGAGGGGCGCAATGTGCGTTCAAAGATTCGATGATTCAC
+
BBCCCFFFFFFFGGGGGGGGGGGHHHHHHHHHHHHHHHHHHHHGGGGGHHHHHHHHHHHGHHHGGGGHHHHHHHGGFHGHHHHHHHHHGHGCFHFGFGGGGGGGGGGGGGGGGGGGHGGGGGHHFFHHGHGGGGGGEGHFGGGHHHHHGGGHHHGGGGHHHHGGGGFCFFFGGGGGGGGHHGGDFFFGHHHGGFFFFACFEFFBGHHHHHHFHFGCHHHGHGBFHHHHGGGCGHF?;GBBGHHGHGGGE0EGGGHHGHDGGGHGGFGGHHHHGGFGGBGFGGFGGGGFFFFFFFBAAAA
@M02197:102:000000000-ALU3V:1:1102:5210:12702 1:N:0:1
TCCCATTCCCATTCCTCCGCTTATTGATATGCTTAAGTTCAGCGGGTATTCCTACCTGATCCGAGGTCAACATTCAGAAGTTGGGGGTTTAACGGCTTGGCCGCGCCGCGTACCAGTTGCGGGTTGTTATCTCCTACGCAATGGAAGCTGCAGCGTGACCGCCACTAGATTTCGGGGCCGGGCTGACTGGCAGCCCGATCCCCAACACCAAACCCGGGGGTTTGAGGGTTGAAATGACGCTCGAACAGGCATGCCCGCCAGAATACTGGCGGGCGCAATGTGCGTTCAAAGATTCGATGATTCAC
+
BBCC@FFFBFFFGGGGGGGGGGGHHHHHHGHHHHHHHHHHHHHGGGFGHHHHHHHHHHHGHHHGGGGHGHHHHHBFHGDGH<HHGG9GG:<<HGGG;;GGBG/E/DGFG;/2@F:E<7<#<#3#<C8EHH;;*G:9D+CAD:HHH<GH;BH46;9#./;F?CGBDFB90BFGEB@DF;CEGFGDFFFFFFGFDFFFFFFCDFECA?/FDAFAEEFGGGFE3;A??EFDB:=HGGFFBCGGAEGB3HHFHEG@?@A03DHFHGHHGGGE??GEGGGHGHE2EAFGGGFFFFEGGFFFFF5FBBA?B
@M02197:102:000000000-ALU3V:1:1102:25769:12745 1:N:0:1
TCCCATTCCCATTCCTCCGCTTATTGATATGCTTAAGTTCAGCGGGTATTCCTACCTGATCCGAGGTCAACATTCAGAAGTTGGGGGTTTAACGGCTTGGCCGCGCCGCGTACCAGTTGCGAGGTGTTATCTACTACGCAATGGAAGCTGCAGCGTGACCGCCACTAGATTTCGGGGCCGGGCTGACTGGCAGCCCGATCCCCAACACCAAACCCGGGGGTTTGAGGGTTGAAATGACGCGCGAACAGGCATGCCCGCCAGAATACTGGCGGGCGCAATGTGCGTTCAAAGATTCGATGACTCAC
+
ABBBBFFFFFFFGGFGCGGGGGGHHGHHHHCHHHHHHHHHHH5EGGGCHHHHHHHGHHHHHHHGGGGEHHHHHHHHHHHH;HH;GG:GEG<0<GGG//G39G/3#<BC?/24CF79<GHBC6G:/ACD9GB:HF:GFGCG:6HHBFGEGGG9F8+7'AEFDAGFGGFFGGFFBFDDD@DFBFHGFGFFFFECCDEGE@E@DFFAAEGFFFFEFFFFFDFF:G;AFABFHFBHFGFEEGE>#EEEB3GHCB?CCGGGHHHDGBHHHGEEEGGEFEFFGGEAEEAGFFGGGGGFGFFFFFFFBBBBA
@M02197:102:000000000-ALU3V:1:1102:19676:12652 1:N:0:1
TCCCATTCCCATTCCTCCGCTTATTGATATGCTTAAGTTCAGCGGGTATTCCTACCTGATCCGAGGTCAACATTCAGAAGTTGGGGGTTTAACGGCTTGGCCGCGCCGCGTACCAGTTGCGAGGTTTTATCTACTACGCAATGGAAGCTGCAGCGTGACCGCCACTAGATTTCGGGGCCGGGCTGACTGGCAGCCCGATCCCCAACACCAAACCCGGGGGTTTGAGGGTTGAAATGACGCTCGAACAGGCATGCCCGCCAGAATACTGGCGGGCGCAATGTGCGTTCAAAGATTCGATGACTCAC
+
CCCCCFFFFFFFGGGGGGGGGGGHHHHGHHHGHHHHHHHGHGGGGGGGHHHHHGHHHGGHHHGGGGGHHHHHHHHHHHHG<<HGGGGGG/H<HGE:G-FGFH/<#@D4?B35D99;GF;8A(CG<#<EDGG:;F77FF6G99HH9CBG5H80G9C);8FG?BF0FFGGGDFFCGGGFCCEDFGDGC:9FFD/CCEFF3FCDGFDF//GDAEFGCDGGGGGHHGH:FFF:FHHGGGGG8ECHGHHFGGFFAHGGFFGHHHHHHHHGACFGGGDGEHHGFGEEGHGGGGGGGFGGFFFFFFFAAAA3
@M02197:102:000000000-ALU3V:1:1102:19968:12776 1:N:0:1
TCCCATTCCCATTCCTCCGCTTATTGATATGCTTAAGTTCAGCGGGTATTCCTACCTGATCCGAGGTCAACATTCAGAAGTTGGGGGTTTAACGGCTTGGCCGCGCCGCGTACCAGTTGCGAGGTGTTATCTACTACGCAATGGAAGCTGCAGCGTGACCGCCACTAGATTTCGGGGCCGGGCTGACTGGCAGCCCGATCCCCAACACCAAACCCGGGGGTTTGAGGGTTGAAATGACGCTCGAACAGGCATGCCCGCCAGAATACTGGCGGGCGCAATGTGCGTTCAAAGATTCGATGATTCAC
+
CCBBCFFFFFFFGGGGGGGGGGGHHHHHHHHHHHHHHHHHHHHGGGGGHHHHHGHHHHHHHHHGGGGHHHHHHHHHHHHHH;HGG:/GGG<<HGG:G;G-GG4E@CF@F*0-C21G3FGFC:GGE;GD9FDG9HFHG8GGG7HG;;FE.G;+F9GFFGGGEGGBFGFFFFFFFGGGCCGGHFGHGEHEHFGGDGFFFAEFGHGFDGGEDEFFEEFECGGH<HHHHGFEGDHHHHGGGGGHHFHHHHHHHGHGGGGFHHHHHHHGHGGGGGGGGGHGHHGFFGHGGGGGGGGGGFFFFFFFCBCBA
@M02197:102:000000000-ALU3V:1:1102:15894:12726 1:N:0:1
TCCCATTCCCATTCCTCCGCTTATTGATATGCTTAAGTTCAGCGGGTATTCCTACCTGATCCGAGGTCAACCTTTGGAAAATTGGGGGGTTTTACGGCAAGAGTCCCTCCGGATCCCAGTGCGAGACGTAAAGTTACTACGCAAAGGAGGCTCCGGGAGGGTCCGCCACTACCTTTGAGGGCCTACATCAGCTGTAGGGCCCCAACACCAAGCAGAGCTTGAGGGTTGAAATGACGCTCGAACAGGCATGCCCGCCAGAATGCTGGCGGGCGCAATGTGCGTTCAAAGATTCGATGACTCAC
+
BBBBBFFFFFFFGGGGGGGGGGGHHHHHHHHHHHHGHHHHHHHGGGGGHGGHHHHHHHHHHHHGGGGHHHHHHHHHGEGHHHHHHHGGGBCGG<GGGGGGGHH<HHH<HGGGGGGGGGGGGGGGGGGG9GGGGGGGGG;GGFFFFFFFFFFFF:FFF9FFFFFFFFFFFFFHFHHFHGGGFHFHHFHGGFHGBGGHGFFFFFHFDFFFFHFFHHHHHHGHHFGHHHFEHHGFEBGFGGFDFFHHG@ABGCGGGHHEHHGHHECGCGGGE?GGHHGGGFGHGGGGFFGGGGFFFFFFFCCCBA
@M02197:102:000000000-ALU3V:1:1102:16332:12823 1:N:0:1
TCCCATTCCCATTCCTCCGCTTATTGATATGCTTAAGTTCAGCGGGTATTCCTACCTGATCCGAGGTCAACATTCAGAAGTTGGGGGTTTAACGGCTTGGCCGCGCCGCGTACCAGTTGCGAGGTGTTATCTACTACGCAATGGAAGCTGCAGCGTGACCGCCACTAGATTTCGGGGCCGGGCTGACTGGCAGCCCGATCCCCAACACCAAACCCGGGGGTTTGAGGGTTGAAATGACGCTCGAACAGGCATGCCCGCCAGAATACTGGCGGGCGCAATGTGCGTTCAAAGATTCGATGACTCAC
+
CCCCCFFFFFFFGGGGGGGGGGGHHHHHHHHHHHHHHHHCHHHGGGFGHHHHHHHHHHHHHGGGGGGHHHHGHHHHHHHHG;HHGG8GG:H0;G:GG;E;FH#@6<C04C22D:;H=);0@(<BF#DD<0DD:F;8GG99G:HF0-C#GFG<EFF9-#GFEFFBEFGGGGGGGGGGFCCAGFGBFFHHHFGFFCGGGEEGGGFFFFFGFDFEGCFFGDFF<HE;HGHH;GEGHHFFBG8GEFGDFHHHHFGGGGGGHGHFHHFHHGGGGGGGGFFHGHGGGGGGGGGGFGGGGFFFFFFFCCBBA
@M02197:102:000000000-ALU3V:1:1102:27990:12842 1:N:0:1
TCCCATTCCCATTCCTCCGCTTATTGATATGCTTAAGTTCAGCGGGTATTCCTACCTGATTCGAGGTCAAACTCAGAGAGTCGGGGGTTTTACGGCGTGGCCGCGCTGCGCGCCGGGGGGGGGTGTGCTACTACGCAAGGGGGGCTGCAGCGAGGCCGCCACTGAATTTCGGGGGCGGCGGGTGATCGCCGGTCCCCAACACCGCTGCCCCTAGGGGCTGCGAGGGTTGAAAAGACGCTCGAACAGGCATGCCCGCCAGAATGCTGGCGGGCGCAATGTGCGTTCAAAGATTCGATGACTCAC
+
CCCCCFFFFFFFGGGGGGGGGGGHGHHHHHHHHHHHHHHHHHHGGGEEHHHHHHHHHHHHHHGHHGGHHHGHHHHHHHHG<HGGGGG@EG;HFGGGGGCG?H/</0/99<@#CA;@-<#-5AD:F:?/;990$0:.;@9EF.E@-#;-/=9;.@-@;EFFFFBFFA9;FAGGFFF-GD.HHF#=#-7CGC8G;;GHH;D@/7?DD+CCCGF:EGGHDFGG:;;GHG64H<GF#FEFCH<GH;HFEGHHHE/GGFEGHHFHHHGGGGGGGGCFHGHHGGGGGGGGGGGGGGFFFFFFFFBBABB
@M02197:102:000000000-ALU3V:1:1102:25047:12909 1:N:0:1
TCCCATTCCCATTCCTCCGCTTATTGATATGCTTAAGTTCAGCGGGTATTCCTACCTGATCCGAGGTCAACATTCAGAAGTTGGGGGTTTAACGGCTTGGCCGCGCCGCGTACCAGTTGCGAGGTGTTATCTACTACGCATTGGAAGCTGCAGGGTGACCGCCACTAGATTTCGGGGCCGGGCTGACTGGCAGCCCGATCCCCAACACCAAACCCGGGGGTTTGAGGGTTGAAATGACGCTCGAACAGGCATGCCCGCCAGAATACTGGCGGGCGCAATGTGCGTTCAAAGATTCGATGACTCAC
+
AAA11FDF311BGGGGGGGGGGGHHHHHHHHHHHHHHHHHHGHGGGGGFHHHHHHHHHHHHFHGGGGHHFFFHFFDHHFHG#GB8?7>-5G<HG@;499AF9//#<<;>/##<19B?3+@.9/@#.C/C90=<G#00/,.#)0:.:;..:/;/,1/#9EBEAFFF;0FGCBF$GDB=-AEC?=D<<</FFC?CC?GFAACBFGFBFF/AFF/#D;GDEF?/F$?FEGF6;DBBBFGGGCHHG<HGFHHGGBGGGEEFAFFHGGFFGFGE?GECGHGHHGGGGHGGGGGGGFGGFFFFFFFBAABA
@M02197:102:000000000-ALU3V:1:1102:10666:12984 1:N:0:1
TCCCATTCCCATTCCTCCGCTTATTGATATGCTTAAGTTCAGCGGGTATTCCTACCTGATCCGAGGTCAACATTCAGAAGTTGGGGGTTTAACGGCTTGGCCGCGCCGCGTACCAGTTGCGTGGTGTTATCTACTACGCAATGGAAGCTGCAGCGTGACCGCCACTAGATTTCGGGGCCGGGCTGACTGGCAGCCCGATCCCCAACACCAAACCCGGGGGTTTGAGGGTTGAAATGACGCTCGAACAGGCATGCCCGCCAGAATACTGGCGGGCGCAATGTGCGTTCAAAGATTCGATGATTCAC
+
CCCCCFFFFFFFGGGGGGGGGGGHHGHHHHHHHHHHHHHHHHHGGGGGHHHHHHHHHHHHHHHGGGGHHHHHHHHHHHHH::HHGGGGG:H<HGGGG/GGEHEE@DG@@@DGG/B6?)F:G#@D<6<A:HFH<HF<FDGA6$HG059C;FF<EHG:D6EGGGGGGGFFF0@FFGGFFFCGHCDDDFFFHGGGGGGGFGFFFFFF/<9ADFFFGGDGGFFFGGDHHGHHGHHHFFGGGGCHHEEEGBHHFFGFCGGGEHFHHHHHFGGGGGGGGGHHHHGEEGHGGGF5GGGGGFFFFFFFACBAB
@M02197:102:000000000-ALU3V:1:1102:25574:13031 1:N:0:1
TCCCATTCCCATTCCTCCGCGTTATTGATATGCTTAAGTTCAGCGGGTATCCCTACCTGATCCGAGGTCAACCTTAGAAATGGGGTTGTTTTACGGCGTAGCCTCCCGAACACCCTTTAGCGAATAGTTTCCACAACGCTTAGGGGACAGAAGACCCAGCCGGTCGATTTGAGGCACGCGGCGGACCGCGTTGCCCAATACCAAGCGAGGCTTGAGTGGTGAAATGACGCTCGAACAGGCATGCCCCCCGGAATACCAGGGGGCGCAATGTGCGTTCAAAGATTCGATGATTCAC
+
CCCCCFFFFFFFGGGGGGGGGFGGHGHHHHHHGHGHHHFHHHHGGG?EEHHHHHFFHHGEGHGHGGGGGHHHGHHHGHHHGHHHGGGGGHHHHHGGGGFFFGHHHHGGGGGGHGGHHHHHHGGFGGHHGFHHHHFHGGGGGFHHGGFGGGHHHHHHHHFHGGGGGGAEGFEFFGFGGGGGGGGGGGGGGFDGFGGFFFFFGGGGGGHHGHHHHHFHFFFFHGHEGDGGGHF;DHHFGGHHGGCFFFE0FFGHHHHHGGFEEE2GHHHHGGGGHGGF5GGGGGFFFFFFFFAAAAA
@M02197:102:000000000-ALU3V:1:1102:10593:12962 1:N:0:1
TCCCATTCCCATTCCTCCGCTTATTGATATGCTTAAGTTCAGCGGGTATCCCTACCTGATCCGAGGTCAACCTTAGAAATGGGTTTGTTTTACGGCGTAGCCTCCCGAGCACCCTTTAGCGAATAGTTTCCACAACGCTTAGGGGACAGAAGACCCAGCCGGTCGATTTGAGGCACGCGGCGGACCGCGTTGCCCAATACCAAGCGAGGCTTGAGTGGTGAAATGACGCTCGAACAGGCATGCCCCCCGGAATACCAGGGGGCGCAATGTGCGTTCAAAGATTCGATGACTCAC
+
CCBCCFFFFFFFGGGGGGGGGGGHHHHHHHHHHHHHHHHHHHHGGGEEHGHHHHHHHGHHHHGGGGGHHHHHHHHGHHGHGHHFGGGHHHHGHGFGGGGGGHHHHGGGGGGHHGHHHHHHGGGGGHHHGHHHHHHGGGGGGHHHGGGGGHHHHHHHFHHGGGGGGGGHGGHGGGGGGGGGGGGGGGGGGGGGGFGHFFGGGHGGGHHGHHHHHFGGHHHHHHFGGGGGHHGHHHGHHHHHGGGGGGGHHGHHFBHGGGGGGGGHHHHGGEGHGGGGCGGGGFBFFFFFFBBBA?
@M02197:102:000000000-ALU3V:1:1102:12898:13186 1:N:0:1
TCCCATTCCCATTCCTCCGCTTATTGATATGCTTAAGTTCAGCGGGTAGTCCTACCTGATTTGAGGTCAACATTCAGAAGTTGGGGGTTTAACGGCTTGGCCGCGCCGCGTACCAGTTGCGGGGTGTTATCTACTACGCAATGGAAGCTGCAGCGTGACCGCCACTAGATTTCGGGGCCGGGCTGACTGGCAGCCCGATCCCCAACCCCAAACCCGGGGGTTTGAGGGTTGAAATGACGCTCGAACAGGCATGCCCGCCAGAATACTGGCGGGCGCAATGTGCGTTCAAAGATTCGATGACTCAC
+
ABBCBFFFFFFFGGGGGGGGGGGHHHHHHGHHHHHHHHHHGHHGGGGGGHHHHHHHHHHHHHHHGHHHHHHHHHHHHHFHG-HHGG;GGG;;;GGGG-FFBG39:CDC9G#C@FFHGHFFC#@D..<A$GBF:H8/:G2/6<DG:7BG:;HFE5E.A8BCEFF?FGGFE9FG?GGGGFFGHGGDFGFHHGGGGGGGGGEFDFF/AA#AGGECGGGGGGFGEHHEFEBD;GHHHHFFE?GGFGHHGHGGC?CGEFGGHFGHHHGBHGGGGGGGGGHFHHGEEGGGGGGGGGGFGBFFFFFFBBBBB
@M02197:102:000000000-ALU3V:1:1102:15282:13337 1:N:0:1
TCCCATTCCCATTCCTCCGCTTATTGATATGCTTAAGTTCAGCGGGTATCCCTACCTGATCCGAGGTCAACCTTGAGAAAAGTTCAGAAGGTTCGTCCGGCGGGCGACGCCCTGCGCTCCGAAGCGAGATGTATGTTCTACTACGCTTGAGGCAAGACGCCACCGCCGAGGTCTTTGAGGCGCGCCCGCAAAGGACGGTGCCCAATACCAAGCAGAGCTTGAGGGTTGTAATGACGCTCGAACAGGCATGCCCTTCGGAATACCAAAGGGCGCAATGTGCGTTCAAAGATTCGATGACTCAC
+
BBBCCFFFFFFFGGGGGGGGGGGHHHHHHHHHHHHHHHHHHHHGGGGGHHHHHHGHGGHHHHEFGGGHHHHHHHGH9HHGFHB7FHHHHHHHHGGGE9?EFGGCGCGG?FGG?GHCFGGGGGGGCCEF?C7HHHHGFFGGG:GGGGGGEFGGGGFEFF.?@DDGGFFGHFHFFHFHFEEFGGGGCDBGHFGFEEEGGGHHHFHHHGFGHHHHGFFFHHHHHGFFF3GHHHHGGGGGHGGFHHFHGHGHEGGGCEDFEHHHHHHGHHGGGGGHHHHGGGGHGGGGGGGGGGFFFFFFFDCCCC
@M02197:102:000000000-ALU3V:1:1102:17587:13256 1:N:0:1
TCCCATTCCCATTCCTCCGCTTATTGATATGCTTAAGTTCAGCGGGTATCCCTACCTGATCCGAGGTCAAAGACGGTAATGTTTTCTTGTTGGACGCGGGCCGTAGCCCCTCGAGAAGCGCAATGTGCTGCGCGAGAGGAGGCAAGGACCGCTGCCAATGGATTTGGGGCGAGTCCGCGCGCTGAGGCGGGACAGACGCCCAACACCAAGCAGAGCTTGAGGGTGTAGATGACGCTCGAACAGGCATGCCCCCCGGAATACCAAGGGGCGCAATGTGCGTTCAAAGATTCGATGACTCAC
+
DDDCCFFFFFFFGGGGGGGGGGGHHHHHHHHHHHHHHHHHHHHGGGGGHHHHHHHHHHHHHHHGGGGHHHHHHHGGFHGHHHHHHHHHHHHHHHHFGGGGGGGGGGGHHGHGGGGHGHHGGGGGHHHHHHHGGGFGGGGHGGGGHGGHHHGGGGGGGGGGGGGGGGGGGGFFFFFFFFGFFFGFFFFFFGGGGGFFGHDCHGHGHGHEGGHEHHHHHHHHGHHHHGHHHGGDCGHHDGGHHHGHH:GGFGGFGHFHHHFHHGHHGGGGGGFHGGGGGHGGGGGFGGGGFFFFFFFBAAA?
@M02197:102:000000000-ALU3V:1:1102:28304:13474 1:N:0:1
TCCCATTCCCATTCCTCCGCTTATTGATATGCTTAAGTTCAGCGGGTATTCCTACCTGATCCGAGGTCAACATTCAGAAGTTGGGGGTTTAACGGCTTGGCCGCGCCGCGTACCAGTTGCGTGGTGTTATCTACTACACAATGGAAGCTGCAGCGTGACCGCCACTAGATTTCGGGGCCGGGCTGACTGGCAGCCCGATCCCCAACACCAAACCCGGGGGTTTGAGGGTTGAAATGACGCTCGAACAGGCATGCCCGCCAGAATACTGGCGGGCGCAATGTGCGTTCAAAGATTCGATGACTCA
+
BBCBCFFFFFFFGGGGGFEGGGGHHHGHHHHHGHFHHHHHHHHGGGGGHHHHHHGHFHHHHHHGGGGHHHHHHHHHHHHH:<HFGG9GG9HHHGGG:GCFHHCE7D9#5;1#@9;FD/109#C?9/<A#7;/##00=#4.349G07;H<HF7FFF#.#BC?FBGGGFGGGGGGGGGGGCDGF=0HHHGHGFC9DFFG:FCAEFD<F/EDCEECDCEFEDFHG;HHGHG;GH<GCEAE;EB:EFGFBFHEAGFCGGGHGHHHFHFHGGGGGGGGGHCHHEEEGGGGGGFGGECFFFFFFFBA@AA
@M02197:102:000000000-ALU3V:1:1102:2727:13488 1:N:0:1
TCCCATTCCCATTCCTCCGCTTATTGATTTGCTTAAGTTCAGCGGGTATCCCTACCTGATCCGAGGTCAACCTTTGATGGGGTGTTTAACGGCCACGCCGCGCCTCCTCTCCGCGAATAGTTTCCACAACGCTTAGAGACGACGCCGCTCAGCCGGTGAGACTTTGAGGCGCGCGGGTCAGACCCGCGACGCCCAATACCAAGCCAGGCTTGATTGGTGTAATGACGCTCGGACAGGCATGCCCCCCGGAATACCAGGGGGCGCAATGTGCGTTCAAAGATTCGATGATTCAC
+
ABBBAFFFFFFFGGGGGGGGGGDHHHHHHFBFDFFFHGHHHHGGGGGGGHGHEHHHHFGHHHG?EGGHHHHHFHFFB;:HHG1>EEGHHHFGEGGGEGF9EEGGGGHHHHHGFGFGFGGHHGHHHHHHGGFGGEDHHHHHGCG-:DFDGGDFGGGGD?FGFGGFFFFE=EAAFFFCFFFFBFFGGGADF@GGFCFFF7EFFFGCEFFEHFGGBEFGF:HHHFC/CCAA.AC;G;G1EHHCCCGGEDFHHGGFGCFE/GEEF0B1AFE00?CF13D3FGAF111FFBFF1AA11
@M02197:102:000000000-ALU3V:1:1102:15957:13647 1:N:0:1
TCCCATTCCCATTCCTCCGCTTATTGATATGCTTAAGTTCAGCGGGTATCCCTACCTGATCCGAGGTCAACCTTTGAAAGAGTTTAACGGCCACGACCGCCCGCACTCCAAAGCGAATATGTATCACAACGCTTAGAGACGGACAGCTCGGCCGGAGACTTCAAGGCGCGCGGGAGCCGCGACGCCCATCACCAAGCGAGGCTTGAGTGGCGAAATGACGCTCGAACAGGCATGCCCTTCGGAATACCAAAGGGCGCAATGTGCGTTCAAAGATTCGATGACTCAC
+
AA1>AFF3DFFFFGGGGGGGFGFBHFH3GFBFGFHGGGHHHFHGGEGGHFFHGGFG1DGFHHHGGGGBGG9AFHGFGHGHHHFBGE@BEE?E?FGG/@EEGGGG#CCBBGHFFHGGGGGHHHHGGFFHC?@0CFGHHFBAFCFCGGHHEGCCCCGGD?FG0GBF<CCCC@GAEEB@FACGGE@HFFFF%/>AAFF?ACG?1F9FBAF9CEC@2F991;@/0#EDAADEFBG09/CEE/BB$EFF9AEB10?E000DDGCEEEAHGEGFGGFFEF11FFF@DAA>11
@M02197:102:000000000-ALU3V:1:1102:21798:13840 1:N:0:1
TCCCATTCCCATCCTCCGCTTATTGATATGCTTAAGTTCAGCGGGTATTCCTACCTGATCCGAGGTCAACATTCAGAAGTTGGGGGTTTAACGGCTTGGCCGCGCCGCGTACCAGTTGCGAGGTGTTATCTACTACGCAATGGAAGCTGCAGCGTGACCGCCACTAGATTTCGGGGCCGGGCTGACTGGCAGCCCGATCCCCAACACCAAACCCGGGGGTTTGAGGGTTGAAATGACGCTCGAACAGGCATGCCCGCCAGAATACTGGCGGGCGCAATGTGCGTTCAAAGATTCGATGATTCAC
+
CCCCCFFFFFFFGGGGCGGGGGHHHHHDGHHHHHFGHHHHGHGGGEGHHHFHHHHHHHHHHHGGGGHHFFHHHHHHFHH@FHHGGGG:GH;GGGG;-FDFG99/CC?@?@DGG:9HHE:@'<D#/;A6FHG;B#:HD5A5:FHBHFH:BF9BF99E.EGACGFABBGFGFFDCFDFCFDFFHFGHGBFFGGGGGGGGGGFGFDAFAEACE?EFDCFEBFGHDGBGHFG4FGBHFEFFD21:HHHFFGBHHGC?GGGFDHBHHHGGEFGGGEGGHHHHGEGGHGGGCGGGGGGFFFFFFDABBAA
@M02197:102:000000000-ALU3V:1:1102:17990:13906 1:N:0:1
TCCCATTCCCATTCCTCCGCTTATTGATATGCTTAAGTTCAGCGGGTATCCCTACCTGATCCGAGGTCAATCATAAAAAAGTTTGGGGTTCTGGCAGGACACCACCGGGACTCTGTCGCGAGGAGTATTACTACGCGTAGAGCCAGGAGGCACCGCCACTGCTTTTAAGGGCTGCCCTGTGACGGGCAGGCCCCAACACCAAGCTGAGCTTGAGGGGTGATAATGACGCTCGAACAGGCATGCCCCCCGGAATACCAAGGGGCGCAATGTGCGTTCAAAGATTCGATGACTCAC
+
CCCCCFFFFFFFGGGGGGGGGGGHHHGHHHHHHHHHHHHHHFHGGGEGHHHHHHHHHHGHHHHGGGGHHHH<H<HHHHH::GH;HGG;GGH;HH:;GCGH0HG<H;GGG:GHGHG<;GHGGGGGGHHG<<H<;HG9GGGGGHH;;HHHGGGGHGGGGGFGGGGGGGGGGGGGGGGGGGGGFGGGGGGGGGGGGHGHFEGHHHHHHHFGGGHGGGHHHHGHHHGGGGGGFFDGHHGGHFHHGGGFGGGHHHHHHHHHGHGGGCGHHHHGGGGGGGGGGGGGGGFFFFF5FBBABB
@M02197:102:000000000-ALU3V:1:1102:2759:13996 1:N:0:1
TCCCATTCCCATTCCTCCGCTTATTGATATGCTTAAGTTCAGCGGGTAGTCCTACCTGATTTGAGGTCAGAGTCAAAAGGTTTTCTGCCAGAAGGCAAGAAGGGTTCTGAGCGGGCTTGACGCGGAGCAAGGGACAAGACGAAACTTATTACGTCAGTCACGGATGCAAGAGATCCCACTAAGTCATTTGAGGCGATCCGTGTAACCGGCAGACGCCCATTTCCAAGTCCACGCCATGTCATAAACCAGGCGGGATTGAGATTTCATGACACGCAAGCAGGCATGCCTTTCGGAATACCAATAGGCGCAATGTGCGTTCAAAGATTCGATGATTCAC
+
AA1AA11DFBFFGEG3FBE1EF?GHBG3FGGDAFFHCFHFHFFGG?ECEGHHHHGHHFGFH2FHFGHHHF1BD1BFHHGFFEFEEDHG@CGCC1>FGFA0FC0/FEHEGB16E;/EEG90<BB1/</@<0#?;F/3F#<F45>CE'BGHB;BEFF-<0=<CC:;,1:;C:#./8F?0=FFCG0<90FD<#BAF?<9#@/F9G??/9>1@=/</9<;;1B6%%BABE/9E>-/1@(2#E28B;>1B#///>/101D22@@121D21GD0B/AE/11B01BA1BAF/AB//FFF2A211FFFA0EE00D1AD0AE0111BE3FEE111B331DB1>111
@M02197:102:000000000-ALU3V:1:1102:3088:14051 1:N:0:1
TCCCATTCCCATTCCTCCGCTTATTGATATGCTTAAGTTCAGCGGGTATCCCTACCTGATCCGAGGTCAACCTTGTGAAAGATTTAACGGCCGCGGCCACCCGACCTCCGAAGCGAATAGTTGCCACAACGCTTAGAGACGGACAGCTCAGCCGGAAGACTTTAAGGCGCGCGGAGCCGCGACGCCCAATACCAAGCCAGGCTTGAGTGGTGAAATGACGCTCGAACAGGCATGCCCCCCGGAATACCAGAGGGCGCAATGTGCGTTCAAAGATTCGATGACTCAC
+
AAABBFFFFFFFGGG55CE?FGGGFHBDGHFCFFHHDEGHHHGGGGC?3FFGHFGHFFHBGHHGGGEHFEGHHFGGHHHHHFGHHBGHEGGGGGFFEFGGCABC?CDHHGGGDFGGGGGGBF:FGHGHHGFFFGGFFGHGGFFGGGAGHHFCFCFFFAFGGGGFFFACABFFFD?GGFCBAB?G?GHHHG;CFFF?HEFFEEGBFBHD<HHHHFHGGGGFHCDG?FFHGC00CGGGGFFFHGHFGBHFHCGGE?GGFHCEEEEF4GCFGGFGGGFFDBFFFAAA3?
@M02197:102:000000000-ALU3V:1:1102:6308:14199 1:N:0:1
TCCCATTCCCATTCCTCCGCTTATTGATATGCTTAAGTTCAGCGGGTATCCCTACCTGATCCGAGGTCAACCTTTGAAAGAGTTTAACGGCCACGACCGCCCGCACTCCAAAGCGAATATGTATCACAACGCTTAGAGACGGACAGCTCGGCCGGAGACTTCAAGGCGCGCGGGAGCCGCGACGCCCAACACCAAGCGAGGCTTGAGTGGTGAAATGACGCTCGAACAGGCATGCCCTTCGGAATACCAAAGGGCGCAATGTGCGTTCAAAGATTCGATGATTCAC
+
B?ABCFFFFFFFGGGGGGGFGGGHHFHHHHHHHHHCHHHHHHHGGGGGGHGHHHHHHHHHHHFEFG/HGHGHHHHHGHH:GHHHHHHHGGGFGGGGGGFGGGGGCGGHGHFGHHGGGGGHEBCGFHFHHGGGGGGHGHHGGDGFGGHHHGCCGHGFHHHGGGGGGCCGGDCGGGGFGGGGFFFGFHHGGDEEFHFFFFHGHFHHHGHHGF5HHHHFGGGDGHEHHHHHHEHGGFECGGGHHHHHGEFHFGGEDGGHHHFECEGHGG5FGGGCGGFFFFFFFAABBB
@M02197:102:000000000-ALU3V:1:1102:17608:14177 1:N:0:1
TCCCATTCCCATTCCTCCGCTTATGATATGCTTAAGTTCAGCGGGTATCCCTACCTGATCCGAGGTCAACCTTGTTGGGGCGGCCGTGGGGCCTGTTTTAACGGCTCGAGGCGAGTCGTCGGACGTGAGAGGGACCGGGTTCCGACTTTCTGCTACTCCCGGCGGGTCTCGTGACTCTGCCGACTGTTTCGGGGCGCGCCGCGGCACCGAGGCCGCGGCGTCGCCCATCGCCAAGCTGGGCTTGATGGTTGTAATGACGCTCGAACAGGCATGCCCCATGGAATACCAAGGGGCGCAATGTGCGTTCAAAGATTCGATGACTCAC
+
CDDEDFFFFFFFGGGGGGGGGGGHHHHHHHHHHFHHHHHHBGGGGEGHHHHHHHHHHHHHHHEGGGHHHHHHHHHHHHGGGGGGGGGGGGGGGGGHHHHHHGGGGCGGDDGCC;<:<C.<EA.ABEFFFFFDG?EFFEAA<AFDDC=FFBBBB1FB:CFFFFAEEAA-9DFB:,E<:6FFFF:EGGB<BGGGGGCGCFC@7F<CA#D?<)C?;G;GG;GG;GHFD?/;E<GG0H;8;;:H::HH;;GGGHHHGHGGEEGHGGHHHHHHHFGGFGGHGHHHHHHHHGHHHGGGGGHGHHFEECCGBGGGGGGGGFFFFFFFBBBBB
@M02197:102:000000000-ALU3V:1:1102:25329:14256 1:N:0:1
TCCCATTCCCATTCCTCCGCTTATTGATATGCTTAAGTTCAGCGGGTATTCCTACCTGATCCGAGGTCAACATTCAGAAGTTGGGGGTTTAACGGCTTGGCCGCGCCGCGTACCAGTTGCGAGGTGTTATCTACTACGCAATGGAAGCTGCAGCGTGACCGCCACTAGATTTCGGGGCCGGGCTGACTGGCAGCCCGATCCCCAACACCAAACCCGGGGGTTTGAGGGTTGAAATGACGCTCGAACAGGCATGCCCGCCAGAATACTGGCGGGCGCAATGTGCGTTCAAAGATTCGATGATTCAC
+
BCBBBFFFFFFFGGGGGGGGGGGHHGGGHFHHHFHHHHHHHHHGGGFCHHHHHHHHHHHEGHHGGGGGHHHHHHHHHEHH;;HHGG-G:GH<HG;/G.E:HH?9F?5C/6@DGG9H1:F<G6GG/6<C5:H:<H;;GF8FG.H0B:CC7FG.EFG..?EGGGGGGGGGGEFGGGGGFADGHFBFHHHHHAA;@ADDGGGGDFFFCF<EDD</CCDGGGGHHFEGHGHF<FFFBF0GGFCFHFHGGHHHHHFCFFFCGEGHHHHHFGGGGECGE?HHHHGGGGHGGGGGGGGCGFFFFFFFBBBBB
@M02197:102:000000000-ALU3V:1:1102:19298:14287 1:N:0:1
TCCCATTCCCATTCCTCCGCTTATTGATATGCTTAAGTTCAGCGGGTATTCCTACCTGATCCGAGGTCAACCATTAAAAATTGGGGGATTTAGCGGCCAAAGACGCTGCAACTCCAGTCAAAAGCGAGATAAAAATTTACTACGCTCAGAGGATATCGCAGATCCGCCGTTGTATTTCAGGGGCTACAGCTAGCAAAAGCAGTAGGCTCCCAACACTAAGCTAGGCTTAAGGGTTGAAATGACGCTGGAACAGGCATGCCCGCAAGAATGCTGGCGGGAGCAATGTGCGTTCAAAGATTCGATGATTCAC
+
CCCCCFFFFFFFGGGGGGGGGGGHHHHHHHHHHHHHGHHHHGHGGGFFFHHHHHHHHHHHHHHGGGGHHHHHGHHH5GHHGHFHHGGF?GHD929E?9>F?6GF?E?/7B;F.2FGB3BFFH2<4<<<BFGHFH:HHH;:F6D0<70AG5FAFG<GGE2E.<0<DG<:11:1CF8CC0G?F#B2F1FBFGF2FFBEB:<CFBCF?CFFFGGFFFFFGGBBF1@BFB11FAEFF9BG@FABEFFFB22B@@1A110HG?EEA112GFADGFA00A001A3D1HGE?FCEFDBFE3BEGGFFFBFD3A1>1A
@M02197:102:000000000-ALU3V:1:1102:18180:14549 1:N:0:1
TCCCATTCCCATTCCTCCCCTTATTGATATGCTTAAGTTCAGCGGGTATTCCTACCTGATCCGAGGTCAACCTTTGGAAAATTGGGGGTTTTACGGCAAGAGTCCCTCCGGATCCCAGTGCGAGACGTAAAGTTACTACGCAAAGGAGGCTCCGGGAGGGTCCGCCACTACCTTTGAGGGCCTACATCAGCTGTAGGGCCCCAACACCAAGCAGAGCTTGAGGGTTGAAATGACGCTCGAACAGGCATACCCGCCAGAATGCTGGCGGGCGCAATGTGCGTTCAAAGATTCGATGATTCAC
+
DCDCCFFFFFFFGGGGGGGGGGHHHHGHHHHHHHGHHFGHHGHGGGEFHHHHHHHHHGHHHHHGGGGHHHHHHHHH:HHHGH.HHHG:GGGG;;GGGG9GHHHHHH<HGGGG;GHHHH<HHGGG;GG9HHH:HHHHH<HG8GG;HH;HGG<H:GGGGGGGGGHGGGGGGGGHHGGGHGHEFGGGGGGGGGGGGGHGGGFGGFGFFFFFGFFFFGBEFGFGFGHFHHFFFFFFFGEFFEGFFFFHGFGE0?GGHHFFGHHHGEGGGGGGGGHHHHGGGGFGGGGGGGGGGFFFFFFFCAAAA
@M02197:102:000000000-ALU3V:1:1102:23705:14609 1:N:0:1
TCCCATTCCCATTCCTCCGCTTATTGATATGCTTAAGTTCAGCGGGTATCCCTACCTGATCCGAGGTCAACCTTTGAAAGAGTTTAACGGCCACGACCGCCCGCACTCCAAAGCGAATATGTATCACAACGCTTAGAGACGGACAGCTCGGCCGGAGACTTCAAGGCGCGCGGGAGCCGCGACGCCCAACACCAAGCGAGGCTTGAGTGGCGAAATGACGCTCGAACAGGCATGCCCTTCGGAATACCAAAGGGCGCAATGTGCGTTCAAAGATTCGATGACTCAC
+
BCBCCFFFFFFFGGGGGGGGGGGHHHHHHHHHGHHHFHHGHHHGGGGGHHHHHHHHHHHHHHHGGG;HHHHHHHHHHHHHGHHHHHGHGGGGGGGGGGGGGGGGGGGHHHHHGHFGGGGHHHHHGHHGHGGGGGFHHHHHCDGGGGHHHGGGGFHGHGHGHGGGGGGGGGGGGGGFGGGGGGGFGEGEFFFGGHGFGHHGHGHHHFGGGGHGHHGFFFGFGHFHFFHGHHHHGGGGFGFGGHHFHDHHHHGGGGGHHHHGGGGHGGGGGGGGGGFFFFFFFBA@A3
@M02197:102:000000000-ALU3V:1:1102:25241:14657 1:N:0:1
TCCCATTCCCATTCCTCCGCTTATTGATATGCTTAAGTTCAGCGGGTATCCCTACCTGATCCGAGGTCAACCTTTGAAAGAGTTTAACGGCCACGACCGCCCGCACTCCAAAGCGAATATGTATCACAACGCTTAGAGACGGACAGCTCGGCCGGAGACTTCAAGGCGCGCGGGAGCCGCGACGCCCAACACCAAGCGAGGCTTGAGTGGCGAAATGACGCTCGAACAGGCATGCCCTTCGGAATACCAAAGGGCGCAATGTGCGTTCAAAGATTCGATGATTCAC
+
CDDCDFFFFFFFGGGGGGGGGGGHHHHHHHCHHHHHHHHGHGGGGGGGHHHGHHHGHHHHHHHGGGGHHGHHHHHHHHHFHHHHHHGHGEGGGGGGGGGGGGGGGGGHHHHHHGGGGGGHHHHHHGHHHGGGGGGHHHHHGGGGGGGFHGGGGGHGGHGGGHGGGGGGGGGGGGCGGGGGGGGHGGHGHFFGGHGGGHHGFGHHGHGGGGHHGHHGGGGGGHGGGHHHHHHHGGGGGGGHHHHHHHHGHHGGGGGHHHHGGGGHGGGGGGGGGGFFFFFFFCCCCC
@M02197:102:000000000-ALU3V:1:1102:15673:14761 1:N:0:1
TCCCATTCCCATTCCTCCGCTTATTGATTTGCTTAAGTTCAGCGGGTAGTCCTACCTGATTTGAGGTCGAATTTGAAATAAGAACTGAAGTTTTTTGCCAATGAGTGGTTAGACCTATCCATTGATTATACTTCTCTGTCTTTCAAGCAAACCCGGCGTATTGCTCAACACCAAACCCAAAGGTTTGAGGGAGAAATGACGCTCAAACAGGCATGCCCTCTGGAATACCAGAGGGCGCAATGTGCGTTCAAAGATTCGATGATTCAC
+
ABBAAFFFFFFFGGGGGGGGGGGHHHHGHHFHHGHGHHHHHHGGGGGGGEFHHHHHHHGHGGHEFFBFFGGHHHGEHHHHHHFFHHFHHFDHFHGGGHHGHHHGHGHGGFBHFHGGGHHHHHHHHHHGHFHHHGHFGHHFHHBGHHHHHFFFGGGDHHEHFHFHGEGHGFGGHHEGHHHFHGHFHHHHFHHGGHHGGFGHHGGGGGGGHHHFHFGGGGHFFFGBFFGGFHGGGGDGHHGHGEEFFDDFGGFGGGGFFFFFFFABAAA
@M02197:102:000000000-ALU3V:1:1102:10133:14769 1:N:0:1
TCCCATTCCCATTCCTCCGCTTATTGATATGCTTAAGTTCAGCGGGTATCCCTACCTGATCCGAGGTCAACCTTTGAATAAAGATTTAACGGCCGCGGCCACCCGCACTCCGAAGCGAATTAGAAAATCCACAACGCTTAGAGACGAATGGCTCAGCCGGAGACTTTAAGGCGCGCGGAGCCGCGACGCCCAATACCAAGCCAGGCTTGAGTGGTGAAATGACGCTCGAACAGGCATGCCCTTCGGAATACCAAAGGGCGCAATGTGCGTTCAAAGATTCGATGATTCAC
+
BCCCCFFFFFFFGGGGGGGGGGGHHHHHHHHGHHHHHHHGHHHGGGGGHHGGHHHHHHGHHHHGEGGHHHHH:HHHHHHHHHHHHHHHHHGGGGGGGGGFGGHGGGGGGHHGGGGEGGGGHHHHHFHHHHHHHGFGGGGGHGGHHGGGHGFHFGHFHHGGDF?GFGGGG?FGFDDGFFCFFFGFFFGGGFDFFGGFFFFHHHHFEFGHHGHHGFFHHFFFFFEFGFDGFFHHFCFBEGGGGGEGF5FGB2CHG32AA2?CFFHFEECHFGDGGGGGGGFFFFFFFA?AAA
@M02197:102:000000000-ALU3V:1:1102:24850:14775 1:N:0:1
TCCCATTCCCATTCCTCCGCTTATTGATATGCTTAAGTTCAGCGGGTATCCCTACCTGATCCGAGGTCAACCTTAGAAATGGGTTTGTTTTACGGCGTAGCCTCCCGAGCACCCTTTAGCGAATAGTTTCCACAACGCTTAGGGGACAGAAGACCCAGCCGGTCGATTTGAGGCACGCGGCGGACCGCGTTGCCCAATACCAAGCGAGGCTTGAGTGGTGAAATGACGCTCGAACAGGCATGCCCCCCGGAATACCAGGGGGCGCAATGTGCGTTCAAAGATTCGATGATTCAC
+
CCCCCFFFFFFFGGGGGGGGGGGHHHGFHHHHHHHHHHHHHHGGGGGGHHHHHHHHHHHHHHHGGGGHHHHHHHHHHHHHHHHGGGGHHHHHHGGGGGGGGHHHHGGGGGGHHGHHHHHHGGGGGHHHHHHHHFHGGGGGEFHHGGGGGHHHHHHHHGGGGGFGGGGHGHHGGGGGGGGGGGGFFGGGFFGFGHHHHGFGGHFGGGHGGHHHGHHHGHHFGHHGGGGGGHGHGFGGHHHGGGGGGFFHHHHHGHGGGGGGGGGHFHHFGGGGGGGGGGGGGGFFFFFFFBBBBA
@M02197:102:000000000-ALU3V:1:1102:22528:14593 1:N:0:1
TCCCATTCCCATTCCTCCGCTTATTGATATGCTTAAGTTCAGCGGGTATTCCTACCTGATTCGAGGTCAAACTCAGAGAGTCGGGGGTTTTACGGCGTGGCCCCGCTGCGCTCCGGGGCGAGGTGTGCTACTACGCAAGGGAGGCTGCAGCGAGGCCGCCACTGAATTTCGGGGGCGGCGGGTGATCGCCGGTCCCCAACACCGCTGCCCCTAGGGGCTGCGAGGGTTGAAATGACGCTCGAACAGGCATGCCCGCCAGAATGCTGGCGGGCGCAATGTGCGTTCAAAGATTCGATGACTCAC
+
EEEEEFFFFFFFGGGGGGGGGGGHHHHHHHHHHHHHHHHHHHHGGGGGHHHHHHHHHHHHHHGHHGGHHHHHHHHHHHGGH<GGGGGEEGGH<EG;G;GG:F#>/>/</@:#?E:A#><@/<@9<<A1<1C#;<A393ECD/EB09<9/;09.<?9<EFFFFFFFFD?F1GGGFF-DB-HGH;ED?GGDCGG:CGFF8D6?GG9GFGGEGH:EGGHD3CFCH:GGE8GHHHH7DGGEF;GHHDHHGBHHGGGGGHHHHHHHCGGGGGGGGGGHHHHGGGGHGGGGGGGGGGFFFFFFFB@CCC
@M02197:102:000000000-ALU3V:1:1102:6224:14793 1:N:0:1
TCCCATTCCCATTCCTCCGCTTATTGATATGCTTAAGTTCAGCGGGTAGTCCTACCTGATTTGAGGTCAGAGTCAAAAGGTTTTCTGCCAGAAGGCAAGAAGGGTTCTGAGCGGGCTTGACGCGGAGCAAGGGACAAGACGAAACTTATTACGTCTGTCACGGATGCAAGCGATCCCACTAAGTCATTTGAGGCGAGCCGTGTAACCGGCAGACGCCCATGTCCAAGTCCACGCCAGGTCATAAACCAGACGGGATTGAGATTTCATGACACTCAAACAGGCATGCCTTTCGGAATACCAAAAGGCGCAAGGTGCGTTCAAAGATTCGATGATTCAC
+
BABBAFFFF4BFGGGGGCGGGG2DFHHHGBGHGFDFFFGBFH5AAEAEFGGHHGFGHGFFHHHGGGHGHHEGDAFFGHGG@FGGHHHGGHHHGFAEHHEBGHEEGGHHFHEGECEE/GEFFCGGGGGGHHHGGHGGHGHG8GGGGFGE7HFFGGGGGHHHHGGGDDCCFGHGGGEDGFFFFGGFFFFF;0GCGFC</?;GFGACCCGHFECC@BAABFFFFBFFGFHEGEEE:/A2;FFGH:GBFHGG?B/1F1@22HHHHHGF1G2FG11/GFFF1HFGFHGFE0/EE/EGHGGA/EDFA0EEEA1BHHEA0B1113FDB31BGFFFBFFFAAA>A
@M02197:102:000000000-ALU3V:1:1102:13896:14858 1:N:0:1
TCCCATTCCCATTCCTCTGCTTATTGATATGCTTAAGTTCAGCGGGTATTCCTACCTGATCCGAGGTCAACATTCAGAAGTTGGGGGTTTAACGGCTTGGCCGCGCCGCGTACCAGTTGCGTGGTGTTATCTACTACGCAATGGAAGCTGCAGCGTGACCGCCACTAGATTTCGGGGCCGGGCTGACTGGCAGCCCGATCCCCAACACCAAACCCTGGGGTTTGAGGGTTGAAATGACGCTCGAAAAGGCATGCCCGCCAGAATACTTGCGGACGCAATGTGCGTTCAAAGAATCGATGACTCAC
+
1>AAAFFFBDFFFGFGBG11FGHFHHHGHHHGHHGHHHCHBDFGEAAEGHHHGFHHFFGGHHHGGGGGH1GDGHHFFEEF:6E8G9?EC::&9FE9+;/EFH/9?C/?C5>C3;:G%;DF9#;</.156H:F*D8F0/#EGCDGGHB.+$/-GB/77;GGC@CGCC;9;;FFFGGCA@@<><1@BFFF<A/B1<E2ECFC@9EA?AF/CC<AE/BFE?B0FBB/;E91FG>GB:BF///0/99@;%F@100/>///1122BA22A/A/000A001D3DE0A111B3F33G3B1FFDFFFD11111
@M02197:102:000000000-ALU3V:1:1102:17333:14894 1:N:0:1
TCCCATTCCCATTCCTCCGCTTATTGATATGCTTAAGTTCAGCGGGTATTCCTACCTGATCCGAGGTCAACCTTGAAGAAGTTTGTAGGTTGGGACCGTGCCACGGGGCCTTTCAACTCGTTGCGTGCCTTTGTAAAAAAGCTCGTTGCACCGAGAGTCCACGCGACGCCGTCATTACTTTTGGGACCGGCCGGGGGCGAAGCCCGGGCCTAAGGGGGTCCAACACCAAGCCGAGCTTGAGAGGTGATAATGACGCTCGAACAGGCATGCCCTTCGGAATACCAAAGGGCGCAATGTGCGTTCAAAGATTCGATGACTCAC
+
BBBABFFFFFFFGGFGGGGGFGGHGFHCHHHHGHHHFGHHHHHGGGGGHHHHHHHGHGFHHHAEGGGHHHHHGHHBHHHHG5GHFHHHHFHHGGHHGGGHGHHHGGGGGGGHHGGHHHHGHGHGFGGGGHHHGEGHHHHGGGHGGGGHDHHHGFFGGFHFFCEGGGGGDDFGCGGGGHHFGGHGGGGGGFFGGGGGGFGCC>D?AGHFFGG0GFGGFHFFEFGFFGGGGFFEFGHFDHHHHHGHFHHFFFEGEGEBHGGGB3BHFE2GGGGGE?FHFHGHHGGBHGGGGGHGHFGGGGGGDGGGGFFFFFFFFFFFBABBB
@M02197:102:000000000-ALU3V:1:1102:11040:14909 1:N:0:1
TCCCATTCCCATTCCTCCGCTTATTGATATGCTTAAGTTCAGCGGGTATCCCTACCTGATCCGAGGTCAACCTTTGAAAGAGTTTAACGGCCACGACCGCCCGCACTCCAAAGCGAATATGTATCACAACGCTTAGAGACGGACAGCTCGGCCGGAGACTTCAAGGCGCGCGGGAGCCGCGACGCCCAACACCAAGCGAGGCTTGAGTGGCGAAATGACGCTCGAACAGGCATGCCCTTCGGAATACCAAAGGGCGCAATGTGCGTTCAAAGATTCGATGATTCAC
+
BBBCCFFFFFFFGGGGGGGGGGGHHHHHHHHHHHHHGHHHHHHGGGGGHHHHHHHHHHHHHHHGGGGHHHHHHHHHHHHHHHHHHHHHGGGGGGGGGGGGGGGGGGGHHHHHHHGGGGGHHGHHHHHHHGGGGGGHHHHHGGGGGGGHHGGGGGGGHGHGHHGGGGGGGGGGGGGGGGGGFGGHFFHFGFFGGHGGFHHGFHHHHHFGGGHHHHHGGGGGHHFHHHHGHFHFFAFFGFGGGHHGHGHHHHGGGGGHHHHGGGGGGGGGGGGGGGFFFFFFFCCBCB
@M02197:102:000000000-ALU3V:1:1102:7443:14951 1:N:0:1
TCCCATTCCCATTCCTCCGCTTATTGATATGCTTAAGTTCAGCGGGTATTCCTACCTGATCCGAGGTCAACATTCAGAAGTTGGGGGTTTAACGGCTTGGCCGCGCCGCTTACCAGTTGCGGGGTGTTATCTACTACGCAATGGAAGCTGCAGCGTGACCGCCACTAGATTTCGGGGCCGGGCTGACTGGCAGCCCGATCCCCAACACCAAACCCGGGGGTTTGAGGGTTGAAATGACGCTCGAACAGGCATGCCCGCCAGAATACTGGCGGGCGCAATGTGCGTTCAAAGATTCGATGATTCAC
+
CCCCCFFFFFFFGGGBGGGGGGGHHHHHHHHHHHHHHHHHHHHGGGGGHHHHHHHGHHHHHHHGGGEHGHHHHHHHHGHH;#HHGG9EG.H;<GG:;G:;BG#E#7GC/#.@99$F?8FBC#@D;CDD8G77;FD9G85D99CHFB:.5G;BFFC#.#;B.9AAFGFGEGFFFGGGAAFEFG;GFCCBHEE/ADFGEDCFFFF/DEGFFCEFGGGGGFFGHGAH:GHFHDHHHGEE1E>;;AEEF3GBFGF>0?A0F3FHEHHHHGGGCGEDE?HFHHGGGGFGFGCFGFEGGFFFFFBFA?BBB
@M02197:102:000000000-ALU3V:1:1102:24584:15197 1:N:0:1
TCCCATTCCCATTCCTCCGCTTATTGATATGCTTAAGTTCAGCGGGTATCCCTACCTGATCCGAGGTCAACCTTGGAAAAATAGACCGAAGGTCGATTGTCCGGCGGCCGTCGCCCAGCACTCCAAAGCGAGATATTTTACTACTACGCTCGAGGCTAGGACGCCGTCGCCGAGGTCTTCAAGGCCCGTCCGGCAGCGGACGTTGCCCAATACCAAGCAGAGCTTGAGGGTTGAAATGACGCTCGAACAGGCATGCCCTTCGGAATACCAAAGGGCGCAATGTGCGTTCAAAGATTCGATGACTCAC
+
BBBAAFFFFFFFGFGGGGGGGGGHHHHHHHGHHHHHHHHHHHHGGGGGHHHHHHHFHHGHHHHGGGFHHHHHHHHHHHHHHHHGHHHGGGGGFGFEFHGHHHDCGGGGGGFDGGGGGHFFHHHGFFFGHGGGFFHHHHHHHHHHHHHGGFGGGGFFGGGFGGGGGGGGGGGHFHFHFGGHHGGFFGGGGFFFGFFGGFHHGGFHHGFFHGHGFGHHHGHHHHGFHHGGHHHHHHFGGGGGGHHDGFGHHHHHHGGGGCGFFHHHHHFCHHHGGECGHHG5GEFEFEGFGGGGEGECFFFFFFBBBAA
@M02197:102:000000000-ALU3V:1:1102:11427:15212 1:N:0:1
TCCCATTCCCATTCCTCCGCTTATTGATATGCTTAAGTTCAGCGGGTAGTCCTACCTGATTTGAGGTCAGAGTCAAAAGGTTTTCTGCCAGAAGGCAAGAAGGGTTCTGAGCGGGCTTGACGCGGAGCAAGGGACAAGACGAAACTTATTACGTCTGTCACGGATGCAAGCGATCCCACTAAGTCATTTGAGGCGAGCCGTGTAACCGGCAGACGCCCATGTCCAAGTCCACGCCAGGTCATAAACCAGACGGGATTGAGATTTCATGACACTCAAACAGGCATGCCTTTCGGAATACCAAAAGGCGCAAGGTGCGTTCAAAGATTCGATGATTCAC
+
CDDCDFFFFFFFGGGGGGGGGGGHHGHHHHHHHHHHHHHHGHHGGGGGGHHHHHFHHHHHHHHHGHHHGHHHFGHHHHHGFGHGHHGHHGHHGHGHHHGHHHHGHHHHHHF;GGGGGGGHHGGGGGGGHHHGGHGGGHGGGGGGGGHHHHHHHGHHGHHHHGGGGGHGGHHGGGGGGGGGGHGHGGHHHGGGGGFCFGGHGGGGGFGHGGGGEGHGGHHGFFHHFGFFEFBEEFGHHFHFHHHHHHGHGGGHHHHHHHFGHHHHGHFHHHHGHHHHHHHHFHHHHGGGGEGHGHHGHGHHHGGGGCHHHGGECGHGGCGGGGGGGCFFFFFF?A?BB
@M02197:102:000000000-ALU3V:1:1102:3537:15283 1:N:0:1
TCCCATTCCCATTCCTCCGCTTATTGATATGCTTAAGTTCAGCGGGTATCCCTACCTGATCCGAGGTCAAAGACGGTAATGTTTTCTTGTTGGACGCGGGCCGGAGCCCCTCAAGAAGCGCAATGTGCTGCGCGAGAGGAGGCAAGGACCGCTGCCAATGGATTTGGGGCGAGTCCGCGCGCTGAGGCGGGACAGACGCCCAACACCAAGCAGAGCTTGAGGGTGTAGATGACGCTCGAACAGGCATGCCCCCCGGAATACCAAGGGGCGCAATGTGCGTTCAAAGATTCGATGACTCAC
+
AAABBFFDDFDDGG6GFFEEEGGGGFEHFGFHHHGHCF5FGH5AAE2AGHAGGDFFBHGHHHFDC?GFHHFHHHGGGHGFFFHHHFGHHGGGGHHGGGCGGGGCGCCFGGHGHHGFBGHGGGGGGHHHFHFGGGGGGGGFGGGGHGGCFEGGGGGGGGGFFGGGBFFF@EFBB-@BDBBCFFFBFFEFBC;@EEEFFG;BB.;GHGFHHHHHGC00CG/C/CEFGHFHHCC<CDEGFFFHEHFHH.GCCGCGCEHGFHHFGEB/E0EE0BACHGGGGGF13BGG31BC>@3311@11111
@M02197:102:000000000-ALU3V:1:1102:10808:15334 1:N:0:1
TCCCATTCCCATTCCTCCGCTTATTGATATGCTTAAGTTCAGCGGGTATTCCTACCTGATCCGAGGTCAACATTCAGAAGTTGGGGGTTTAACGGCTTGGCCGTGCCGCGTACCAGTTGCGAGGTGTTATCTACTACTCAATGGAAGCTGCAGCGTGACCGCCACTAGATTTCGGGGCCGGGCTGACTGGCAGCCCGATCCCCAACACCAAACCCGGGGGTTTGAGGGTTGAAATGACGCTCGAACAGGCATGCCCTTCGGAATACCAAAGGGCGCAATGTGCGTTCAAAGATTCGATGACTCAC
+
CCCCBFFFFFFFGGGGGGGGGGGHHHHHHHHHHHHHHHHHHHHGGGGGHHHHHHHHHHHHHHHGGGGHHHHHHHHHHHHHH<HHGGGGG;<.;GGGG;G/H<;2EEH/@@54?:%DF&@F@3@A0><8BGG-G<7BB#1;CAGF00<7;GG;HHCED#GGFHHHHGHHHGFGGGGGGGGGHHGHHGHGHGGGGGGGGGGGGHHGHGHGGEEFGCGGGGFGBHHHHGHH<HH<HHGGGGGH;GHHHHHGGHHGGGGGGGHHHHHHHHHGHGFE?EFECHGEEGGGGGGGGGGGGFFFFFFFCCCCC
@M02197:102:000000000-ALU3V:1:1102:27086:15375 1:N:0:1
TCCCATTCCCATTCCTCCGCTTATTGATATGCTTAAGTTCAGCGGGTATTCCTACCTGATCCGAGGTCAACCATTAAAAATTGGGGGGTTTAGCGGCTAAAGACGCTGCAACTCCAGTCAAAAGCGAGATAAAAATTACTACGCTCAGAGGATATCGCAGATCCGCCGTTGTATTTCAGGAGCTACCGCTAGCAAAAGCAGTAGGCTCCCAACACTAAGCTAGGCTTAAGGGTTGAAATGACGCTCGAACAGGCATGCCCACTAGAATACTAATGGGCGCAATGTGCGTTCAAAGATTCGATGATTCAC
+
CBBBCFFFFFFFGGGGGGGGGGGHHGHHHHHFHHHHHHGHHHHGGGGGHHHHHHHHHEHHGHHGGGGHHHFHGHHHGHHHHHHEGGG@ADGH9HGGGGFHHHGEDGD?GHHHGGGGGG8GGGGGGGGGGFGGGGGGGGBFGBABEFFFFFEF9CF0ADEFFEBFFGGHHHHHHFFHHHHHHHGGGGGHHGEHFFGHGHHGHHGGGGGGHHHGFFFGHHHFHFFHHHGHHGGHGHGHFGFFBGFHHGHFHFGHHHHHGHHGDHFDHHGHHHHHHGEEGGHHHGEE?EACGFEGFEAFFCFFFFFFBAAAA
@M02197:102:000000000-ALU3V:1:1102:7353:15403 1:N:0:1
TCCCATTCCCATTCCTCCGCTTATTGATATGCTTAAGTTCAGCGGGTATTCCTACCTGATCCGAGGTCAACATTCAGAAGTTGGGGGTTTAACGGCTTGGCCGCGCCGCGTACCAGTTGCGAGGTGTTATCTACTACGCAATGGAAGCTGCAGCGTGACCGCCACTAGATTTCGGGGCCGGGCTGACTGGCAGCCCGATCCCCAACACCAAACCCGGGGGTTTGAGGGTTGAAATGACGCTCGAACAGGCATGCCCGCCAGAATACTGGCGGGCGCAATGTGCGTTCAAAGATTCGATGATTCAC
+
DDDCCFFFFFFFGGGGGGGGGGGHHHHHHHHGHHHHFHHHHHHGGGGCHHHHHHHHHHHHHHHGGGEHFGHHHHHHEBGH<<HHGG9GG:H.;FG/G;G;C;>E:GG3@8#7CE71?GF9D/.//.DDDF6GHGF;HG9G::F:7;C3CGFHHHG.C9GGAFGGFFFFFGFGFGGD@FBGGC<BDC;EHFEFCCGFEDFGDFFFDFCFDE?<FGGGGGFGHCAHHGFGE4HHHG?FFCGHHGFF:GDE@12EE?CEFFHFHHHHHGGGGGGE?FHFHHEAEGHFGFDCGGGGGFFFFFFFBBBBA
@M02197:102:000000000-ALU3V:1:1102:21517:15507 1:N:0:1
TCCCATTCCCATTCCTCCGCTTATTGATATGCTTAAGTTCAGCGGGTATTCCTACCTGATCCGAGGTCAACCATTAAAAATTGGGGGATTTAGCGGCCAAAGACGCTGCAACTCCAGTCAAAAGCGAGATAAAAATTTACTACGCTCAGAGGATATCGCAGATCCGCCGTTGTATTTCAGGAGCTACAGCTAGCAAAAGCAGTAGGCTCCCAACACTAAGCTAGGCTTAAGGGTTGAAATGACGCTCGAACAGGCATGCCCACTAGAATACTAATGGGCGCAATGTGCGTTCGAAGATTCGATGACTCAC
+
BCCCBFFFFFFFGGGGGGGGGGGHHHHHHHHHHHHHHHHHHHHGGGGGHHHHHHHHHHHHHHHGGGGHGHHHGHGHHHHHHHHGHGGGGHHHHHGGGGGHHFBGDGFGGHHHHHHBCBGHHGHGFGGGGGGGFHFHH9HHHGHGG8GGFHGFHHEFHGGGGGHHHGGGHHHHGHHFEHHHGFGGFGGHHHGGHGGGGGHGGG9GEFFEGHHGEFGGFHHGFFHHHHHFFHFFG5FHHFHGGGGGHEFHHHHHHHGHHGHEFD5BEHHHGBG5HHGGGGFHHHHGGGGGFFGF5GGGGGFFFFFFFBBBBB
@M02197:102:000000000-ALU3V:1:1102:8447:15684 1:N:0:1
TCCCATTCCCATTCCTCCGCTTATTGATATGCTTAAGTTCAGCGGGTATTCCTACCTGATCCGAGGTCAACATTCAGAGAGTCGGGGGTTTTACGGCGTGGCCGCGCTGCGCTCCGGTGCGAGGTGGGCTACTACGCAAGGGAGGCTGCAGAGAGGCCGCCACTGAATTTCGGGGGCGGCGGGTAATCGCCGGTCCCCAACGCCGCAGCCCCTAGGGGGTGCGAGGGTTGAAATGACGCTCGAACAGGCATGCCCGCCAGAATGCTGGCGGGCGCAATGTGCGTTCAAAGATTCGATGACTCAC
+
>AA@1DD3D11DGGGGGGGGGGGHHHHHHHHHHGHHHHHCFFHGGGGEHFHHHHHHGHHHHHGGGGGHFHHHGHFEEHEHG;9EEGDEEEGGHHGG;G#;>=CB9>@0@9-<0..;<-<A599.9//9-;9;#$9..;.9.B;;>;9:3//#;.9=-@-/9/B;;/9;BBB=DB@@--?C/@F.#B@@CCDA@#@=@=&@0#C<#?#?GGB9?#/?C=/9</H<DFF4?EH:GEE3E#F%8GDF'HGHAGECFCEAAA5GF5GCGGGFCCDCCGGHH?GEGHGFGGGGGGGGFFFFFFD3BBAA
@M02197:102:000000000-ALU3V:1:1102:13098:15709 1:N:0:1
TCCCATTCCCATTCCTCCGCTTATTGATATGCTTAAGTTCAGCGGGTATCCCTACCTGATCCGAGGTCAACCTTTGAAAGAGTTTAACGGCCACGACCGCCCGCACTCCAAAGCGAATATGTATCACAACGCTTAGAGACGGACAGCTCGGCCGGAGACTTCAAGGCGCGCGGGAGCCGCGACGCCCAACACCAAGCGAGGCTTGAGTGGCGAAATGACGCTCGAACAGGCATGCCCTTCGGAATACCAAAGGGCGCAATGTGCGTTCAAAGATTCGATGATTCAC
+
CCCCCFFFFFFFGGGGGGGGGGGHHHHHHHGHHHHHHHHHGFHGGGGGHHHHHHHHHHHHHHHGGGGHHHHHHHHHHHGHHHHHHHHHGGG>EFFGGGGGGGGGGGGHHHGHGHGGGGGHHHHHHHHHGGGGGGGHGGHHGGGGGGEHHGGGGHHHHHHHHGGGGGGGFGGGGGFGGGGFGEGFGFHFFFFGGGGGGHHGGHHHHHGGGFFHHHHGGGFGHHEHHHHHHFHHGGFFFGGHHHHHHHHHHHGGGGFHHGHFFEGGGGGGGGGGGGFFFFFFFAAAAA
@M02197:102:000000000-ALU3V:1:1102:13836:15812 1:N:0:1
TCCCATTCCCATTCCTCCGCTTATTGATATGCTTAAGTTCAGCGGGTATTCCTACCTGATCCGAGGTCAACATTCAGAAGTTGGGGGTTTAACGGCTTGGCCGCGCCGCGTACCAGTTGCGAGGTGTTATCTACTACGCAATGGAAGCTGCAGCGTGACCGCCACTAGATTTCGGGGCCGGGCTGACTGGCAGCCCGATCCCCAACACCAAACCCGGGGGTTTGAGGGTTGAAATGACGCTCGAACAGGCATGCCCGCCAGAATACTGGCGGGCGCAATGTGCGTTCAAAGATTCGATGATTCAC
+
BBBCCFFFFFFFGGGGGGGGGGGHHHHHHHHGHHGHHHHHHHHGGGGGHHHHHGFHHHHHHGHGGGGHHHHFHHHHGHHHH;HFGC9EGG<HHGGGFGGGFHGGGGGGFG@4@F;HGFH0G:G:<9DG8FHHHH8FGGGC67HGF0BEHGH;H;G;D;GGCFGGGGGGFGEFFFGGGGFGGFCFHHHFGFEFDFFFFDBCDFFGGFFFFFFEGGGGGGFFGBGFAAFHHGHHHFGEAFEFFF;DHFBHHHGGGGE?HHHHFHHHHGGGGFFGGFFGHHGEEDFGGGGGCGGGGFFFFFBFBBBBB
@M02197:102:000000000-ALU3V:1:1102:20088:15813 1:N:0:1
TCCCATTCCCATTCCTCCGCTTATTGATATGCTTAAGTTCAGCGGGTATTCCTACCTGATCCGAGGTCAACATTCAGAAGTTGGGGGTTTAACGGCTTGGCCGCGCCGCGTACCAGTTGCAAGGTGTTATCTACTACGCAATGGAAGCTGCAGCGTGACCGCCCCTAGATTTCGGGGCCGGGCTGACTGGCAGCCCGATCCCCAACACCAAACCCGGGGGTTTGAGGGTTGAAATGACGCTCGAACAGGCATGCCCGCCAGAATACTGGCGGGCGCAATGTGCGTTCAAAGATTCGATGATTCA
+
B?AAAFFFFFFFGGGFDCEEGGGHHHHHGGFFDHFFHHHHHHHG?EGGHHHHHHHGHGHHHGHGGFGHHHHHHHHHHH<G::GHGG:@E9;<.GG;7;CGFF9/BD6327#49F99:G;##/<@</0C7G0/8GD;D<A#.6BB::*EHHF<CFF;.#BCDGG$9FFGGGGG0@?DCFFFC=<,D0FFFFA<.<:A</9@DFF?9?9FAA/9GFF@A?FDF?9/#ECFHBDEEHEE;@?GAGGFGBDCF1GEECEE3HHHGA5FFGCGGGCGGEFHCHGFEDGGDFBGEFFGCC45@D5A@BAB
@M02197:102:000000000-ALU3V:1:1102:26815:15858 1:N:0:1
TCCCATTCCCATTCCTCCGCTTATTGATATGCTTAAGTTCAGCGGGTATCCCTACCTGATCCGAGGTCAACCTTTGAAAGAGTTTAACGGCCACGACCGCCCGCACTCCAAAGCGAATATGTATCACAACGCTTAGAGACGGACAGCTCGGCCGGAGACTTCAAGGCGCGCGGGAGCCGCGACGCCCAACACCAAGCGAGGCTTGAGTGGCGAAATGACGCTCGAACAGGCATGCCCTTCGGAATACCAAAGGGCGCAATGTGCGTTCAAAGATTCGATGACTCAC
+
ABBAAFFFFFFFGGGGDGE2EEG5FGBF6GFGHHHHG5FFHHHGFGEEGHHHHHHHHHHGHHFBFFBFGHHGEGFGHGFFFFBFGGHEF/E?FFFFGGEFGGGGGGGGHHGEFHGGGGGHGHHHHHHHHGGGGGGGHGGGGGGGGGCFGEC<DGDFGGGGFGGGGGGGGCFEEGCFDEGFGEEFDEEFGFFFGHEGGHHGHFGFHHGGGGHHFHFGGGGEG1GHHHHHFH;H8EGGFEEHHHFH<GHHFGGF?GECHHHGFEGFFGGFFGGGGGFFFFFDFBABAA
@M02197:102:000000000-ALU3V:1:1102:8841:15857 1:N:0:1
TCCCATTCCCATTCCTCCGCTTATTGATATGCTTAAGTTCAGCGGGTATTCCTACCTGATCCGAGGTCAACCTAGAAAAAATAAAGGTGTCGACCGACCCGACGAGACCTTGCAACTCCCCGCGTGCCTCGAAAGACTCGTTGCGAAGAGGGTCCCACGGACGCCGTCATTGTCTTTGAGACCAGTTGCGGACGGACCACAACTCGATCCAACGCCCCGACCAGAGGTTGGGAGAGAGGATAATGACGCTCGAACAGGCATGCCCACCGGAATACCAGTGGGCGCAATGTGCGTTCAAAGATTCGATGACTCAC
+
AABBBFFFFBFFGGGGFGGFGGGFHHHHHHGHHGHFHGGHGFBEAEFEHGGFHFFAGHFGF5EEGFEHHHHHGGFGEHFHGHHHFFBBF@FECEEEGG>EGGGFFCGGEHHFFFFFGGHAD@FFFGGHHHGGGDDHHGHGHG9GGGFEGHEFEHGGEFCCCGCFGGFFGFHFFGFGFGFFFF0FCABFFFF?CAFBAAEEF?EFFD?GHGGBCEF/BFCB1F1B9FF9;F2H5HFGF9HFGFGBF>>E0E/HHHHGCBFHGA/AA//0HFBGFFHGB0A0000FF3DA000C1BAGFFGE11FFBDBBDAAA11
@M02197:102:000000000-ALU3V:1:1102:19464:15926 1:N:0:1
TCCCATTCCCATTCCTCCGCTTATTGATATGCTTAAGTTCAGCGGGTATTCCTACCTGATCCGAGGTCAACATTCAGAAGTTGGGGGTTTAACGGCTTGGCCGCGCCGCGCACCAGTTGCGAGGTGTTATCTACTACGCAATGGAAGCTGCAGCGTGACCGCCACTAGATTTCGGGGCCGGGCTGACTGGCAGCCCGATCCCCAACACCAAACCCGGGGGTTTGAGGGTTGAAATGACGCTCGAACAGGCATGCCCGCCAGAATACTGGCGGGCGCAATGTGCGTTCAAAGATTCGATGATTCAC
+
CCCCCFFFFFFFGGGGGGGGGGGHHHHHHHHHHHHHHHHHHHHGGGGGHHHHHHHHHHHHHHHGGGGHHHHHHHHHHHHHG<HHGG9GG:H<HGEG;;EGHHE96DGFGG+5F9BFG;1:C9GG:5<5:GFG:HGHHGGFF4GHF:FH;BFGF6CADDEGCDGFGGGGGGGGFGGGGGGGHHHGDFHFHGGGGGFFEDEGGHFDCCFGDDF?FADFEDFFGGDHEGGHGHGHHGGGGGFEHGHHHHGHGHHGGGGFHGFHHHHHFECGGGGGGGHHHHGGGGGGGGGGGGGGGFFFFFFFBB@CC
@M02197:102:000000000-ALU3V:1:1102:6218:15993 1:N:0:1
TCCCATTCCCATTCCTCCGCTTATTGATATGCTTAAGTTCAGCGGGTATCCCTACCTGATCCGAGGTCAACCTTTGAAAGAGTTTAACGGCCACGACCGCCCGCACTCCAAAGCGAATATGTATCACAACGCTTAGAGACGGACAGCTCGGCCGGAGACTTCAAGGCGCGCGGGAGCCGCGACGCCCAACACCAAGCGAGGCTTGAGTGGCGAAATGACGCTCGAACAGGCATGCCCTTCGGAAGACCAAAGGGCGCATTGTGCTTTCAAAGATTCGATGACTCAC
+
ABBB3FFFDFFFGGGGFFGGGGGHHFGHGHHHHHHCGHHHHGFGGFEGH5AGHFCGDFFGHB9)7EFGHHHHHH<HHHGFHH:FGHFGFGGGGGGFGGF?E@EGGGGHHB?FC2DE9BFFGGDGFGDDH?CFGG0<<F9FGGGCCGEFFDCEFCGDBDDFFFFFF@ABABAC?B/=D?@/@DFFFFFFE?1ECG/;E1&9-D9FBBE9>9FHFBF/E//GEHGFDBAF11HF/F/AA//AEEB210C1HHEE0?GHGB0ABA111DAB3ABAA111DFFFFA11A1
@M02197:102:000000000-ALU3V:1:1102:6237:15992 1:N:0:1
TCCCATTCCCATTCCTCCGCTTATTGATATGCTTAAGTTCAGCGGGTATCCCTACCTGATCCGAGGTCAACCTTTGAAAGAGTTTAACGGCCACGACCGCCCGCACTCCAAAGCGAATATGTATCACAACGCTTAGAGACGGACAGCTCGGCCGGAGACTTCAAGGCGCGCGGGAGCCGCGACGCCCAACACCAAGCGAGGCTTGAGTGGCGAAATGACGCTCGAACAGGCATGCCCTTCGGAATACCAAAGGGCGCAATGTGCGTTCAAAGATTCGATGACTCAC
+
CCCCCFFFBFFFGGGGGGGGGGGDHHFHGHHHFHHHHHHHHHHGCGGGHGHHHHHGHFHHHHEFGCEHEHHHHHHGFHHHHHHHHHHHGFGGCEEFGGFGGGFGGGGHHHHHGGGDGGGHGHHHHGHHGGCGGGGGFHHHFGGGGGHHHGGGGHGGGCGGHHGGGGGGGGGGGGGCFFFFAEGGFEFFFFFGGHGEAHHGHHFHHGGGFFFHGHHGGGGGHEGHHHGG3BHEGGGGGGGHHHGFHHHHHFCGDEAFAHGAEAGHGGFFBGBEFFBFFFFFF?BAAA
@M02197:102:000000000-ALU3V:1:1102:21679:16059 1:N:0:1
TCCCATTCCCATTCCTCCGCTTATTGATATGCTTAAGTTCAGCGGGTAGTCCTACCTGATTTGAGGTCAGAGTCAAAAGGTTTTCTGCCAGAAGGCAAGAAGGGTTCTGAGCGGGCTTGACGCGGAGCAAGGGACAAGACGAAACTTATTACGTCTGTCACGGATGCAAGCGATCCAACTAAGTCATTTGAGGCGAGCCGTGTAACCGGCAGACGCCCATGTCCAAGTCCACGCCAGGTCATAAACCAGACGGGATTGAGATTTCATGACACTCAAACAGGCATGCCTTTCGGAATACCAAAAGGCGCAAGGTGCGTTCAAAGATTCGATGATTCAC
+
BBCCCFFFFFFFGGGGGGGGGGGHHHHHHHHHHHHHHHHGHHHGGGGGGHHHHHHHFHHHHHHEGHHHHHFGGHHHHHHGHHHGHHGHHHHHHHGHHHGGGHHGHHGHHHHHGEFGGHGHHGGGGGGGHHHFGHGGHHGGGGGGGHHHHHHHHHHHGGHHGDHHHHGGHHGGGGGGGGHGGGHHHGGHHGGGGGGGGGGGHHFGGFFFHGGGGGHFGHHHHHFHHGFGGFFGFFGFHHFHHFHHGGGFGEGHGGHEHGGHHHHHGHGHHHHGHHHFHHGFHHHHHHGGGGHHEFHGHGHGHGGGGCHHHGGGGGHGGGGGGBGGGFFFFBFFBBBBB
@M02197:102:000000000-ALU3V:1:1102:11325:16106 1:N:0:1
TCCCATTCCCATTCCTCCGCTTATTGATATGCTTAAGTTCAGCGGGTATCCCTACCTGATCCGAGGTCAACCTTGGAAAAATAGACCGAAGGTCGATTGTCCGGCGGCCGTCGCCCAGCACTCCAAAGCGAGATATTTTACTACTACGCTCGAGGCTAGGACGCCGTCGCCGAGGTCTTCAAGGCACGTCCGGCAGCGGACGTTGCCCAATACCAAGCAGAGCTTGAGGGTTGAAATGACGCTCGAACAGGCATGCCCTCCGGAATACCAGAGGGCGCAATGTGCGTTCAAAGATTCGATGATT
+
CCDBCFFFFFFFGGGGGGGGGGGHHHHHHHHHHHHHHHHHHHHGGGGGFHHHGHHHHHGHHHHGGGGHHHGHHHHHHHHHHHHHHHHGGGGGGHGGGHGHHHGGGFGGGGGGGGGGGHHHHGHHHHFHGGGGGGGHHHHHHHHHHHHGGGGGGGGGHGGGGGGGGGGGGFFHGHGHGHGHFHHHGGGGGGGHGGGGGGHGGHGHFHGFHHGGGFFFHHHHHHFHHHGGHHGHHHHHGGGGGHHGGHHHHFHGHGEGGGDEHGHHFDGFHHHGGGGGHHHGGFCGGGGGGGGGCFFFFFFBCBBA
@M02197:102:000000000-ALU3V:1:1102:20354:16211 1:N:0:1
TCCCATTCCCATTCCTCCGCTTATTGATATGCTTAAGTTCAGCGGGTATTCCTACCTGATCCGAGGTCAACATTCAGAAGTTGGGGGTTTAACGGCTTGGCCGCGCCGCTTACCAGTTGCGAGGTGTTATCTACTACGCAATGGAAGCTGCAGCGTGACCGCCACTAGATTTCGGGGCCGGACTGACTAGCAATCCGATCCCCAACACCAAACCCGGGGGTTTGAGGGTTGAAATGACGCTCGAACAGGCATGCCCGCCAGAATACTGGCGGGCGCAATGTGCGTTCAAAGATTCGATGATTCAC
+
CABCCFFFFFFFGGGGGGGGGGGHHHHHHHHHHHHHHHHHHGHGGGEGHHHHHHHHHHHHHHHGGGGHHHHHHHHHHHHHG:HHG99GG:H0;G;:G;G;EG@E@CG+3+..#9=C1:17D+F9AGDD0G7;:HF:#A@EC&5GB<7C#7F:GHF#E#AFGFEGFHHFF@CG0GDGDCDHFFD1GFDBFBBEF?EBF/FGGFFDFFFFFDFEAGGGGGGG6E:EGGHHGG9BFHEFGE?GFFBGDBHHFHG@GEGEGDEHHHHFHFGGE2GGGEHHCGGFEGGGFGFGBGFGGFFFFFFFAAAAA
@M02197:102:000000000-ALU3V:1:1102:16429:16240 1:N:0:1
TCCCATTCCCATTCCTCCGCTTATTGATATGCTTAAGTTCAGCGGGTATCCCTACCTGATCCGAGGTCAAACGTAAAAATGTAGTCTTGATGGATTGCCGTCCTTTTTGCTGATTGCAAGCGCAAAAATGTGCTGCGCTGCGAAACCAGTAGGCCGGCTGCCAATCGTTTTAAGGCGAGTCTTTGGGCGAGGCCAAAGACAAAAAGACGCCCAACACCAAGCAAAGCTTGAAGGTACAAATGACGCTCGAACAGGCATGCCCTTTGGAATACCAAAGGGCGCAATGTGCGTTCAAAGATTCGATGACTCAC
+
CCCCCFFFFFFFGGGGGGGGGGGHHHHHHHHHHHHHHHHHHHHGGGGGHHHHGHHHHHHHHGHGGGGHHHHHGFGHHHHHHGHHHHHHHHHGHHHHHHHGGGCGHHHHGHHHHHHHGHHHHGGGGGHHHHHGHHHHGGGGGHHGGGHHHGHHHHHHGGFGHHHHHHHHHEGHHHGHHHHHGHGGGGGFGHGGHGGGHHHFHHHFGGGGHGHHGGFFGHHFHHHHHHHHHHHHHHHFHHHHGFFFFGHGFHHHHHHFHGGGHGFHHHHHHHHHHHHGGGGGHHHHFFEGHGFGGGGGGGGFFFFFFFCBAAB
@M02197:102:000000000-ALU3V:1:1102:17993:16364 1:N:0:1
TCCCATTCCCATTCCTCCGCTTATTGATATGCTTAAGTTCAGCGGGTATTCCTACCTGATCCGAGGTCAACCATTAAAAATTGGGGGATTTAGCGGCCAAAGACGCTGCAACTCCAGTCAAAAGCGAGATAAAAATTTACTACGCTCAGAGGATATCGCAGATCCGCCGTTGTATTTCAGGAGCTACAGCTAGCAAAAGCAGTAGGCTCCCAACACTAAGCTAGGCTTAAGGGTTGAAATGACGCTCGAACAGGCATGCCCACTAGAATACTAATGGGCGCAATGTGCGTTCAAAGATTCGATGACTCAC
+
BCBCBFFFFFFFGGGGGGGGGGGHHHHHHHHHHHGHFHHHHGHGGGGGHHHHHHHHHHHHHHHGGGGHGHGHGHHHHHGHHHHHHGGGFGFHHHGGGGGHHHHHGGGGGHHHGHHHHHHHHHHGHGCCFEHHHHFHHHHHHHGGGGGGHFHGFHHHGGFGFGHHGHG@HGHFGHHHHHHGFHGHGFHHFHGHHGGHGHHHHGHHGGGHFHHHHHFHHHHHHGGHHHHFFHGHHGFFHFFGGGGGGHGHHGHGHHEGHGGGHHHHHFFFFEHFFHGGGGGHGFDGFFGHGFGF5F5GGGFFFFFFFAAA>A
@M02197:102:000000000-ALU3V:1:1102:21973:16387 1:N:0:1
TCCCATTCCCATTCCTCCGCTTATTGATATGCTTAAGTTCAGCGGGTATTCCTACCTGATCCGAGGTCAACCATTAAAAATTGGGGGATTTAGCGGCCAAAGACGCTGCAACTCCAGTCAAAAGCGAGATAAAAATTTACTACGCTCAGAGGATATCGCAGATCCGCCGTTGTATTTCAGGAGCTACAGCTAGCAAAAGCAGTAGGCTCCCAACACTAAGCTAGGCTTAAGGGTTGAAATGACGCTCGAACAGGCATGCCCACTAGAATACTAATGGGCGCAATGTGCGTTCAAAGATTCGATGACTCAC
+
CCDDCFFFFFFFGGGGGGGGGGGHHHCHHHHHHHHHHFGHHHGGGGGGHHHHHHHHHHHHHHHGGGGHHHHHGHHHHHHHHHHHHGGGGHHHHHGGGGGHHGHHGGGGGHHHHHHHHHHHHHHHGGGGHGHHHHBGHHHHHHHHHGGGHHHGHHHHHHGGDGHHHGGGHHHHHHHHHHHHHHHGGHGHGHGHGGHHHHHHHHGHGGGHGGHHGGFFHHHHHHHHHHGHHHGHHHHHHGHGGGGGHHGHGHHHHHHHHGHHGFFHHHHHFHFGHHGGGGGHHHHGGGGGGGGGGFGGGGFFFFFFFCCBBA
@M02197:102:000000000-ALU3V:1:1102:5003:16309 1:N:0:1
TCCCATTCCCATTCCTCCGCTTATTGATATGCTTAAGTTCAGCGGGTAGTCCTACCTGATTTGAGGTCAGAGTCAAAAGGTTTTCTGCCAGAAGGCAAGAAGGGTTCTGAGCGGGCTTGACGCGGAGCAAGGGACAAGACGAAACTTATTACGTCTGTCACGGATGCAAGCGATCCCACTAAGTCATTTGAGGCGAGCCGTGTAACCGGCAGACGCCCATGTCCAAGTCCACGCCAGGTCATAAACCAGACGGGATTAAGATTTAATGACACTCAAACAGGCATGCCTTTCGGAATACCAAAAGGCGCAAGGTGCGTTCAAAGATTCGATGATTCAC
+
BABBBBFFFFFFGGGGGGGGFGFHHFFHFHHHGHHCGHHHGHHGEGGGGHHHHHHHFHCGHHGHFFHHHHFCFGFFFHHDFFGFGHHHGF3GHHEEHFFHGHGGHHGHHFD9:GCG-GGHHGGGCCGGHHFG?HFFHHHHG8G8C/HHHBDFG:FHGFGHHGGCD:HH:FEDCFG/FGGGF1B;3FBBGFGFBE8GFFFHFFFFFB9?>HGD75FFF=A?3;FFFF3-BBFFEFFBFEBBBBFBF3??E?13GEDD55DBHHE@5HFHHFHFF3FDHGHGHHFGEGE0FGGHG5FFGGHGG2AACEGF4GGGECGGGFGFFFGGGFBFFFDF3A?BA
@M02197:102:000000000-ALU3V:1:1102:20678:16537 1:N:0:1
TCCCATTCCCATTCCTCCGCTTATTGATATGCTTAAGTTCAGCGGGTATCCCTACCTGATCCGAGGTCAACCTTGAGAAAAGTTCAGAAGGTTCGTCCGGCGGGCGACGCCCTGCGCTCCGAAGCGAGATGTATGTTCTACTACCCTTGAGGCAAGACGCCACCGCCGAGGTCTTTGAGGCGCGCCCGCAAAGGACGGTGCCCAATACCAAGCAGAGCTTGAGGGTTGTAATGACGCTCGAACAGGCATGCCCTTCGGAATCCCAAAGGGCGCAATGTGCGTTCAAAGATTCGATGATTCAC
+
ABBA3FDDFFFFGGGGGGC?EEGHHHFA6FDGFHHGGGCFHDEEAEGGHHHHHGFFHEFHHHHGCGEFHFFGFFHF9EHHHFHF:9@G;F7H;:7GGGGCEEC%CC;CD?DC;<ACCGDE8@<C@CGG7EF950#--BFFFB6F#65-9.-BA9.E:5.?-5DF.?FGCBG;D1FG/A</ACB>;BBBB2;@?/B:@?0;/FBBAB:E999AFGB1@BF0BB>BA@B9A@BGEE@CGAEA%B1B16G0F/?EAEECDF0A//CGB0?0E0EDGG1?EEE1AB3B33GEG1BF3FBFDAA>11
@M02197:102:000000000-ALU3V:1:1102:6003:16595 1:N:0:1
TCCCATTCCCATTCCTCCGCTTATTGATATGCTTAAGTTCAGCGGGTATCCCTACCTGATCCGAGGTCAACCTTGGAAAAATAGACCGAAGGTCGATTGTCCGGCGGCCGTCGCCCAGCACTCCAAAGCGAGATATTTTACTACTACGCTCGAGGCTAGGACGCCGTCGCCGAGGTCTTCAAGGCACGTCCGGCAGCGGACGTTGCCCAATACCAAGCAGAGCTTGAGGGTTGAAATGACGCTCGAACAGGCATGCCCTCCGGAATACCAGAGGGCGCAATGTGCGTTCAAAGATTCGATGATTCAC
+
CCCCBFFFFFFFGGGGGGGGGGGHHHGHHGGHHHHGHHHHHHHGGFEEHHHHHHHHHH3GHHHGGGGHHHHHHHHHHHHHH:FGHHHGGGGGFHFGGHGHHHFEE@DCGGCDFGGGFGHHHHHHHHGHHGGGGGHHHHHHHHHHHBGDGGGGGGFGGGFGGGFCGCFGFFDEFHHGHFFFGHGFE?BDFFGGDCFEFEHHGHGFHFFFGFFFFFFHGFGFF?HHGHHGHHHHFFEHGGGGFFHGFG3FHHFHGGGGGCGGHHHFHHHHHHHGGGEEDBHHGGEGHGGGGGFGGGGFBFFFFFAAAAA
@M02197:102:000000000-ALU3V:1:1102:10627:16559 1:N:0:1
TCCCATTCCCATTCCTCCGCTTATTGATATGCTTAAGTTCAGCGGGTATTCCTACCTGATCCGAGGTCAACATTCAGAAGTTGGGGGTTTAACGGCTTGGCCGCGCCGCGTACCAGTTGCGAGGTTTTATCTACTACGCAATGGAAGCTGCAGCGTGACCGCCACTAGATTTCGGGGCCGGGCTGACTGGCAGCCCGATCCCCAACACCAAACCCGGGGGTTTGAGGGTTGAAATGACGCTCGAACAGGCATGCCCGCCAGAATACTGGCGGGCGCAATGTGCGTTCAAAGATTCGATGATTCAC
+
BBBBBFFFFFFFGGGGGGGGGGFHHHGHHHHHHHHHHHHHHHHGGGGFHHHHHGHHHHHHHHHGGGGHGHHHHHHHGHFHH<HHGG9GGGH:;F98G;EEH<3#/DD@55)9GGF11<F7@C@D..DD8H0G::<$DA'BC&H9F99CH06:BHGGGGGGEGFBGGGGEGGGCGGGFGCGHHGG<CGEEGDCGGGGGDGGGFHDGACGFCFEGGGGGGGH<FEEGFHG;HHHFFFF>7E2HAHHHHEHHGCGGGGGHHHHHHHFHE?EAGGGGGHFHHGGFGHGGGGFGGGGGCBFFFFFA@BAB
@M02197:102:000000000-ALU3V:1:1102:27102:16776 1:N:0:1
TCCCATTCCCATTCCTCCGCTTATTGATATGCTTAAGTTTAGCGGGTATTCCTACCTGATCCGAGGTCAACATTCAGAAGTTGGGGGTTTAACGGCTTGGCCGCGCCGCGTACCAGTTGCGGGGTGTTATCTACTACGCAATGGAAGCTGCAGCGTGACCGCCACTAGATTTCGGGGCCGGGCTGACTGGCAGCCCGATCCCCAACACCAAACCCGGGGGTTTGAGGGTTGAAATGACGCTCGAACAGGCATGCCCGCCAGAATGCTGGCGGGCGCAATGTGCGTTCAAAGATTCGATGATTCAC
+
BABBBFFFFFFFGGGGGGGEFGGGHHCHHHHHHHGHHHHHGHHGGGGGFHHHHHHHHHHGDFHGGGGHHGHHHHGHGHHHE:GFF'?EE8HGH;GG;;3EB:/</B<;B$>4@9:H-31$9-/C<#0CBDDG$D::0<3932;G0+BC0</6CFAED8GFDD9@A7FFGGAB0GGFCCCDC<G;9FHGA<.BD@AA//AFGFF?AC?GDGFD9GDCFGGG<HHGAEHFG4B6GG?EEGCB<DEHHHFHHFHFECGFFDGHHHHHEE2F?EE2EDGFFHCGGGHGGGFBGGFGFFFFFFFFBAAAB
@M02197:102:000000000-ALU3V:1:1102:29175:16940 1:N:0:1
TCCCATTCCCATTCTTCCGCTTATTGATATGCTTAAGTTCAGCGGGTATTCCTACCTGATCCGAGGTCAACATTCAGAAGTTGGGGGTTTAACGGCTTGGCCGCGCCGCGTACCAGTTGCGAGGTGTTATCTACTACGCAATGGAAGCTGCAGCGTGACCGCCACTAGATTTCGGGGCCGGGCTGACTGGCAGCCCGATCCCCAACACCAAACCCGGGGGTTTGAGGGTTGAAATGACGCTCGAACAGGCATGCCCGCCAGAATACTGGCGGGCGCAATGTGCGTTCAAAGATTCGATGATTCAC
+
CCCCCFFFFFFFGGGGGFGGGGGHHHHHHHHHHHHGFHHHGFHGGGGGHGGHHEGHHHGGFHHGGGGHHGHHHHGHHGHCEFHHC9GGGGH<:GFFG:EEBF438CGC6C/(?9%=?;9;?3AF6$CC4F<G7G:H465AD7:GB:F5/FG:GGG.A3BBGFFGFFBFFGGGGGCD@CDDHBBHGFFHFFDFDCEFFGGGGHEFFFFFGGGEFEAEEGF;BHFHHGHFHHHHHFEE1EEFFDHHGD4FFFHGFGGFFHHHGHHHHGGEGEGGGGHHHHEEGGHBGFFGGFFGFFFFFFFF?AABA
@M02197:102:000000000-ALU3V:1:1102:25219:16994 1:N:0:1
TCCCATTCCCATTCCTCCGCTTATTGATATGCTTAAGTTCAGCGGGTATTCCTACCTGATCCGAGGTCAACATTCAGAAGTTGGGGGTTTAACGGCTTGGCCGCGCCGCGTACCAGTTGCGGGGGTTTTACTACTACGCAATGGAAGCTGCAGCGAGACCGCCACTAGATTTCGGGGCCGGCTTGCCGCAAGGGCTCGCCGATCCCCAACGCCAAACCCGAGGGCTTGAGGGTTGAAATGACGCTCGAACAGGCATGCCCGCCAGAATACTGGCGGGCGCAATGTGCGTTCAAAGATTCGATGACTCAC
+
CCCCDFFFFFFFGGGGGGGGGGGHHHGHHHHHHGGHHGHHHFHGGGGGHHHHHHHHHHGHHHHGGGGHHHGHHHHHHHHHHHHG:G/9GFH<HGGF;;E;E:E@@@B<?CC29F1:D;DD.#>C9<GD90GG;9:9H12DG:0C5GHAGHE:94.--4EEA@DCGFFB69BFBBA:==DEDB-DB.F<0<DD<5EFF>=DF/F?DGFF?D$EDDFAGGGGGHFGFHFEFFGDHGF9:?B11E69AA@3GHGB@12/?CEEGBEHEHHDHEEECECE2?FHHGAGGEF4GBGGGGEBGFFFFDD5AA3?A
@M02197:102:000000000-ALU3V:1:1102:7933:17150 1:N:0:1
TCCCATTCCCATTCCTCCGCTTATTGATATGCTTAAGTTCAGCGGGTATTCCTACCTGATCCGAGGTCAACATTCAGAAGTTGGGGGTTTAACGGCTTGGCCGCGCCGCGTACCAGTTGCGAGGTGTTATCTACTACGCAATGGAAGCTGCAGCGTGACCGCCACTAGATTTCGGGGCCGGGCTGACTGGCAGCCCGATCCCCAACCCCAAACCCGGGGGTTTGAGGGTTGAAATGACGCTCGAACAGGCATGCCCGCCAGAATACTGGCGGGCGCAATGTGCGTTCAAAGATTCGATGATTCAC
+
CDCCCFFFFFFFGGGGGGGGGGFHGHHHHHHHGFHHHHHGFFHGGGGGHHHHHHGHGHGHHHHGGGGHHHHHHHFHHGHG<<HHGGGGG;H<HGF:;.4EG<@EDC:C:C>6CF9HGHHH:3GGD5DEGFBGHH;::G&6F8GHHHHHHGHHGGC7D.EF?DGGGGGFFGGGEFGGGFFGGHHHGGFFFEGFCDFFFGFCDFFB<A#FDDFCFCDGGFFFDGFAAGHH:GFGHFFF9FDGFAAFHGBHEHHFCGGEE3GHHHHHHGGGGGEECGHHHHGGEGHGGFGGFGGGGFFFFFFFBBAAA
@M02197:102:000000000-ALU3V:1:1102:16630:17573 1:N:0:1
TCCCATTCCCATTCCTCCGCTTATTGATATGCTTAAGTTCAGCGGGTATTCCTACCTGATCCGAGGTCAACATTCAGAAGTTGGGGGTTTAACGGCTTGGCCGCGCCGCGTACCAGTTGCGAGGGTTTTACTACTACCCAATGGAAGCTGCAGCGAGACCGCCACTAGATTTCGGGGCCGGCTTGCCGCAAGGGCTCGCCGATCCCCAACACCAAACCCGAGGGCTTGAGGGTTGAAATGACGCTCGAACAGGCATGCCCGCCAGAATACTGGCGAGCGCAATGTGCGTTCAAAGATTCGATGATTCAC
+
BBB?AFFFFFFFGGGGGGGEGEEHFHHFFHFHCHHHHHHGHGH?EGAEFHHHHHHGFHFHHHHGG?ECFHHFFHFHHHHHHHGGGG9;/EG<HG7:E99?FF</<BDC?@/0<9$/1%?$A2D5#BCD87D86:1#6#2AC-09:77#.:;<H;F7--AEACG0BFFFEGGFGGFA;-;:@C@:-9BC@DFEEFD@ECGDFAEGGHGFD/GEDFCEGGECCGE39:AHFGFBBHHHGBEE1E1BF1D33GFFHFHEFGEEGB5EHFHHHGGFCGEGFEHHFGEGGGHGGGGFFGGGGFFFFFFFBA?BB
@M02197:102:000000000-ALU3V:1:1102:14028:17672 1:N:0:1
TCCCATTCCCATTCCTCCGCTTATTGATATGCTTAAGTTCAGCGGGTATCCCTACCTGATCCGAGGTCAACCTTAGAAATGGGTTTGTTTTACGGCGTAGCCTCCCGAGCACCCTTTAGCGAATAGTTTCCACAACGCTTAGGGGACAGAAGACCCAGCCGGTCGATTTGAGGCACGCGGCGGACCGCGTTGCCCAATACCAAGCGAGGCTTGAGTGGTGAAATGACGCTCGAACAGGCATGCCCCCCGGAATACCAGGGGGCGCAATGTGCGTTCAAAGATTCGATGACTCAC
+
CCDCCFFFFFFFGGGGGGGGGGGHHHHHHHHHHHHHHHHHHGHGGGGGHHHHHHHHHHHHHHHGGGGHHHHHHHHHHHHHHHHGGGGHHHHGHGGGGGGGGHHHHGGGGGGHHGHHHHHHGGGGGHHHHHGHHHHGGGGGGHHGGGGGGHFHHHHHHHHGGGGGGGGHGHHGGGGGGGGGGGGGGGGGGGGGFFFGGHGGGFGGGHHGHHFHHHHHFFHHFHHGFDCDFEDFHFHHHHFGGGGGGGCHHHHHGHHGGGGGGGEHGAHGGGGHGGGGGGGGGGFFFFFFFCBBBA
@M02197:102:000000000-ALU3V:1:1102:21104:17735 1:N:0:1
TCCCATTCCCATTCCTCCGCTTATTGTTATGCTTAAGTTCAGCGGGTATCCCTACCTGATCCGAGGTCAACCTTTGAAAGAGTTTAACGGCCACGACCGCCCGCACTCCAAAGCGAATATGTATCACAACGCTTAGAGACGGACAGCTCGGCCGGAGACTTCAAGGCGCGCGGGATCCGCGACGCCCAACACCAAGCGAGGCTTGAGTGGCGAAATGACGCTCGAACAGGCATGCCCTTCGGAATACCAAAGGGCGCAATGTGCGTTCAAAGATTCGATGACTCAC
+
BBBBAFFFFFFFGGGGGGCGGGGGHGHGFHHHGHGHFGGHHFHGFGFGHHHHHHHHHGHHHHHGFGGHH;GHHHHHHGHHHHHFHHHHDGFDGGFGGGGGGEEFFDFFHHFFHFGGFGGGHFFFHHHHGGGGGFGHHHGGGGFGGGGHGGGEGHHHGGHGFGGGGGGFGGGHHGFFFFFFF/GHGGHGHFFFGHGGGHHGGDHHHHGGGGHHFHEGGFCGFHEHHFHHHGHHGGGGGGGHHHHGDAHHGHGGGGGFHHHGGFGHGBGGGGGGGGFFFBFFFBBBBB
@M02197:102:000000000-ALU3V:1:1102:12394:17805 1:N:0:1
TCCCATTCCCATTCCTCCGCTTATTGATATGCTTAAGTTCAGCGGGTATCCCTACCTGATCCGAGGTCAACCTTTGAAAGAGTTTAACGGCCACGACCGCCCGCACTCCAAAGCGAATATGTATCACAACGCTTAGAGACGGACAGCTCGGCCGGAGACTTCAAGGCGCGCGGGAGCCGCGACGCCCAACACCAAGCGAGGCTTGAGTGGCGAAATGACGCTCGAACAGGCATGCCCTTCGGAATACCAGAGGGCGCAATGTGCGTTCAAAGATTCGATGACTCAC
+
DDDDCFFFFFFFGGGGGGGGGGGHHHHHHHHHHHHHHHHHHGHGGGGGHHHHHHHHHHHHHHHGGGGHHHHHHHHHFHHHCFFHHHHHGGGGGGGGGGGFGGGGGGGHHHHHHHGGGGGHHHHHHHHHHGGGGGGHHHHHGGGGGGHGHGGGGGGHHHHGGHGGGGGGGGGGGFFGGGGGGGFGGGHFFFFGGHGGGHFFFBHHGHGDGGGHFHHGGGGGHGGGHHHHHHHHGGGGGGGHHGHHFHGHHHGGGGGHHHHGGGGHGGGGGGGGGGFFFFFFFCCCCB
@M02197:102:000000000-ALU3V:1:1102:22597:17953 1:N:0:1
TCCCATTCCCATTCCTCCGCTTATTGATATGCTTAAGTTCAGCGGGTATCCCTACCTGATCCGAGGTCAAAGACGGTAATGTTTTCTTGTTGGACGCGGGCCGGAGCCCCTCGAGAAGCGCAATGTGCTGCGCGAGAGGAGGCAAGGACCGCTGCCAATGGATTTGGGGCGAGTCCGCGCGCTGAGGCGGGACAGACGCCCAACACCAAGCAGAGCTTGAGGGTGTAGATGACGCTCGAACAGGCATGCCCCCCGGAATACCAAGGGGCGCAATGTGCGTTCAAAGATTCGATGACTCA
+
BCCCCFFFFFFFGGGGGGGGGGGHHHHHHHHGHHHHHHHHHHHGGGGGHGHGHHHHHHGHHHHGGGGHHHHGH:GGFHGHHGHHHHH<HHHHHGHGGGGG;GGGGGGFGGHGGGGHGHHGGGGGHFHHHHHGGGFGGGGHGGGGHGGGGGGGGGGGGGGGGGGGGGFF?DCAFFFFFFFFFFGFFGGGGGGFFFEF?CCDGAEFFFGBGFFFFBFFHHHHFHHDFEHHFCFFFDHHFHFGFGGHFHC?B?EAEGHHGFHGF0CFEE0CFGFHHCEA1GF1FG3GFGFBFF3FD1>>1AA
@M02197:102:000000000-ALU3V:1:1102:29146:18005 1:N:0:1
TCCCATTCCCATTCCTCCGCTTATTGATATGCTTAAGTTCAGCGGGTATTCCTACCTGATCCGAGGTCAACCTGTAAAAAATTTGGGGGTTTTACGGCAAGAGTCCCTCCGAATCCCAGTGCGAGACGTTAGTTACTACGCAAAGGAGGCTCCGGGAGGGTCCGCCACTACCTTTAAGGACCCACGTGTGCCGTGGGGCCCCAAAACCAAGCGGTGCTTGAGGGTTGAAATGACGCTCGAACAGGCATGCTCGCCAGAATGCTGGCGAGCGCAATGTGCGTTCAAAGATTCGATGACTCAC
+
AAAA?FFBFDBFGDFBGF2AECGHHHFFHCDGBGGFGHHHHCGGCGGGHGHHHHHHGHHHBFGEECGGHHFFHCFHFHFGEHHHHE3FGEGGF:HFGGFF?F0;AFE?G8DF:ADHHC;9@2<ADDGGCEHGGHHHHGHGCA-7CF:CEDGF:GGFGGG;CCHFGDGGGFGGDGBHGG?#ECAAECEF9CBFGGGC@F?BGFFGFHCF?EFFHFFFDEGFFGHFFEHHEHG9EEFGEDFGFFHHGBFE?EA/1HGDBE1FAE/EE0GEAAG1HHCGGGHGGGF3BGEE1C1DB@BB11>11
@M02197:102:000000000-ALU3V:1:1102:22059:17966 1:N:0:1
TCCCATTCCCATTCCTCCGCTTATTGATATGCTTAAGTTCAGCGGGTATTCCTACCTGATCCGAGGTCAACATTCAGAAGTTGGGGGTTTAACGGCTTGGCCGCGCCGCGTACCAGTTGCGAGGTGTTATCTACTACGCAATGGAAGCTGCAGCGTGACCGCCACTAGATTTCGGGGCCGGGCTGACTGGCAGCCCGATCCCCAACACCAAACCCGGGGGTTTGAGGGTTGAAATGACGCTCGAACAGGCATGCCCGCCAGAATACTGGCGGGCGCAATGTGCGTTCAAAGATTCGATGATTCA
+
BBBBBFFFFFFFGGGGGGGGGGGHHHGHHHHHHHHHHHHHHHHGGGGGHHHHHGHHHHHHHHHGGGGHHHHHHHHHHF9HG;HHGG9EEGHHHGGGG;EFFGCE@@D/)7CGGG9B;F;%@6CG9.D79FFH;HHHH7.B'7BGF:CCCG:7C5@:#5GGEGGGFFCFGFFFFGGDCCFGHFFHFFHGHGFGD@AFGGGGFHHBDFGGFDFEGFGGGGGHHHGH;GGGHGHGGHFEEEE;FGFG3BDG3HHGGGGGHHHHHHGBHGGGGGGFE?GHHGFEFGGGGGGGGGGGFFFFFFFCCBCC
@M02197:102:000000000-ALU3V:1:1102:24181:18090 1:N:0:1
TCCCATTCCCATTCCTCCGCTTATTGATATGCTTAAGTTCAGCGGGTATTCCTACCTGATTCGAGGTCAAACTCAGAGAGTCGGGGGTTTTACGGCGTGGCCGCGCTGCGCTCCGGTGCGAGGTGTGCTACTACGCAAGGGAGGCTGCAGCGAGGCCCCCACTGAATTTCGGGGGCGGCGGGTGATCGCCGGTCCCCAAACCCGCTGCCCCTAGGGGCTGCGAGGGTTGAAATGACGCTCGAACAGGCATGCCCGCCAGAATGCTGGCGGGCGCAATGTGCGTTCAAAGATTCGATGATTCAC
+
CCCCCFFFFFFFGGGGGGGGGGGHHHFHHHHHHHHHHHHHHHHGGGGGHHHHHHHHHHEHHHGGFFGHHHHHHGHHHHGGGHCGGGGBEGGHHGDFGGCBBFBBB<BB<?B@?ABB-<.FB?E:FFFFFFBD?FFFB@EFE.E@;/DD89AF;@--.ADF:@/B9;0;B9B-BDF6B;-GFF#=.;.CC?D?9CCDD0-#/D>#?;CDABF3/GGGC39E@G9E:F<E<;F::EGE8G:D<:H<HHHHFECGGEG35HFHHGFEGGE?GGGGFFGHCGGGGGCGBGBGGFE4FF5FFFBBBBB
@M02197:102:000000000-ALU3V:1:1102:16492:18159 1:N:0:1
TCCCATTCCCATTCCTCCGCTTATTGATATGCTTAAGTTCAGCGGGTATCCCTACCTGATCCGAGGTCAACCTTTGGAAAATTGGGGGGTTTTACGGCAAGAGTCCCTCCGGATCCCAGTGCGAGACGTAAAGTTACTACGCAAAGGAGGCTCCGGGAGGGTCCGCCACTACCTTTGAGGGCCTACATCAGCTGTAGGGCCCCAACACCAAGCAGAGCTTGATGGTTGAAATGACGCTCGAACAGGCATGCCCGCCAGAATGCTGGCGGGCGCAATGTGCGTTCAAAGATTCGATGATTCAC
+
BBCCBFFFFFFFGGGGGGGGGGGHHHHHHHHHHHHHHHHHHHHGGGGGHHHHHHHHHHGHHHGGGGGHHHHHHHHHHHHH;H<HHGGG9FGGGHHGG:G;G<H<HHG<HGGGGGGG::GGG9GGGGGG9GGGGFG:GFGGFDFFFFF9FFFFF:FFF9FF:FGGFFFFGGFFFFGGFGGHGGFHGHHHGHGHHHHGGGGGGHHGGFFFGHHHHHGHHHHHHHGHHGFHHHGFFFGFFEGHHHGHHHHHGGGFGHHGHHHHHGGGGGGGFGEHFFHGGGGHGGGGGGGECGFFFFFFFBCBCB
@M02197:102:000000000-ALU3V:1:1102:10230:18176 1:N:0:1
TCCCATTCCCATTCCTCCGCTTATTGATATGCTTAAGTTCAGCGGGTATCCCTACCTGATCCGAGGTCAACCTTGGAAAAATAGACCGAAGGTCGATTGTCCGGCGGCCGTCGCCCAGCACTCCAAAGCGAGATATTTTACTACTACGCTCGAGGCTAGGACGCCGTCGCCGAGGTCTTCAAGGCACGTCCGGCAGCGGACGTTGCCCAATACCAAGCAGAGCTTGAGGGGTGAAATGACGCTCGAACAGGCATGCCCGCCAGAATACTGGCGGGCGCAATGTGCGTTCAAAGATTCGATGATTCAC
+
AABBAFFFFFFFCFGGGGGGGGGHHHHGHHHHHHHGHHHHHHHGGGGGHFHHHHHHHHHHFFGGGGGHHHHHHHGEHHFHH8HHGGHGFGGDFEFEGEAGGHE9E?C?@CFGGGGGCHH;HHHHFCH0GFD/CGGHGHBGHH:HHGEGGFCD?FCGGFGBFGGGGGGGGFGFFFHGGFFFGF/B<#ADFEFF?@FFFFAFBAEFGDDFFFFFBHGBBDBGBADHHFFEB3'HFH9CEEFFEBF1@HGFFHF12E0@?FGBBEFHBDAE2EA2GECGFHGFEEGGHGBFGFFGGGGFFFFFFFBBABB
@M02197:102:000000000-ALU3V:1:1102:27049:18203 1:N:0:1
TCCCATTCCCATTCCTCCGCTTATTGATATGCTTAAGTTCAGCGGGTAATCCTACCTGATTTGAGATCTAATCTAAAAGTAGACTAAGCTAGATTAGGAGCTTCCTAGTTCAAACCCGGCTCTAACCGAAGTTAGATTCCTCAGCGAATAGTCTATTACGCCAAGTCAATCCGAAAGTTCGAATATGGATGCTAATGTATTACGAATGAGCTCGGGTAAGGAGCAACACTCAGAATCCAAGCTCCTCTCTAATCACTAAGAAAAGAGAGGGTTGAAGAATTCATGACACTCAAACAGGCATACTCCTCGGAATACCAAGGAGTGCAAGATTCGTTCAAAGATTCGATGATTC
+
11>1AFFFF1FFGGGFGGGGCEEF3GDFHHHCBDHHH2FGHHBECGE/GGD2BFFGFGHFHBG2AFGFGGEHHHHG11E@2@G1DHEHHEEGHEHHFFHHA>1GFFGF@22FGHHG/@C@EEHHBFGGGHGFDGHGFHHGFHHGHGGGGGHGHFEDFHCFF?GGHHGCFGHBFHGGFDDDECCHGHGH9FGFGH9DCGGHHHEHHHHHFCFGGGBBBGGHFFFAHFGFHHHHHHFF?GGGCAGEFGB@HHEFFDFHGHFHGHFGF>/HGFHFGFFHHGHHHGE2HHFD/1HFHGBF1DD1GF?EF?EF2HHHGA1BFFGHGBFFGCGAFA1CFGGGGF3EC1FFFFFA?AAA
@M02197:102:000000000-ALU3V:1:1102:10244:18188 1:N:0:1
TCCCATTCCCATTCCTCCGCTTATTGATATGCTTAAGTTCAGCGGGTATCCCTACCTGATCCGAGGTCAACCTTGGAAAAATAGACCGAAGGTCGATTGTCCGGCGGCCGTCGCCCAGCACTCCAAAGCGAGATATTTTACTACTACGCTCGAGGCTAGGACGCCGTCGCCGAGGTCTTCAAGGCACGTCCGGCAGCGGACGTTGCCCAATACCAAGCAGAGCTTGAGGGTTGAAATGACGCTCGAACAGGCATGCCCGCCAGAATACTGGCGGGCGCAATGTGCGTTCAAAGATTCGATGATTCAC
+
CCCCCFFFFFFFGGGGGGGGGGGHHHGHHHHHHHHHFHHHHGHGGGGGHHHHHHHHHHFHHHGEGGGHGHGHGHHHHHHHH:HHHHHGFFCGGHGGGHGFHHEGFFGGGGFFFFFGGHHHHHHHHHHHHFGCGGGFHHFHHHHHF;DBEGGGGGGGGGGGGGFAGG;GGFFHFHFGFHFFHGEHFGFFFFGHGFDFDAGGDEGHGFFHHFFDGGFGFFFEB99FGHHFGFFHHHGGFGGFE2EEDHFFGHFFGECEFCG35GHGG5CGCEGGGGGGHGGHGFFEGGGGGGFGGFG4FFF5FBBBABA
@M02197:102:000000000-ALU3V:1:1102:27997:18299 1:N:0:1
TCCCATTCCCATTCCTCCGCTTATTGATATGCTTAAGTTCAGCGGGTATTCCTACCTGATTCGAGGTCAAACTCAGAGAGTCGGGGGTTTTACGGCGTGGCCGCGCTGCGCTCCGGGGCGAGGGGTGCTACTACGCAAGGGAGGTGGCAGCGAGGCCGCCACTGAATTTCGGGGGCGGGGGGTGATCGCCGGTCCCCAACACCGCTGCCCCTAGGGGCTGCGAGGGTTGAAATGACGCTCGAACAGGCATGCCCGCCAGAATGCTGGCGGGCGCAATGTGCGTTCAAAGATTCGATGACTCAC
+
CCCBCFFFFFFFGGGGGGGGGGFHHHGHHHHHHHHHHHHHHHHGGGGGHHHHHHHHGHHHHHGHHGGHHHHHHHHHGH<GHHGGGGG@EGGHFEGGFCBD/F:/B9//>:<-A;F@#--<.;A.9.A?A.:9$0;,/CFED.CF##;.99/-.@-B@./FBFFFB9:;BAGGGFF9AB#HGF(GGFGFGC7E<GFB55:6DGG:D#@DHFH:AGGHC5GE@H9GGF.EH<HEDEE7EB$>F'GFGHGHGGEEGGHFGHGGHHGGGGGGGGGGHHHHFEGGHGFGGGGGGGGFBFFFFFBBBBB
@M02197:102:000000000-ALU3V:1:1102:12628:18360 1:N:0:1
TCCCATTCCCATTCCTCCGCTTATTGATATGCTTAAGTTCAGCGGGTATTCCTACCTGATCCGAGGTCAACATTCAGAAGTTGGGGGTTTAACGGCTTGGCCGCGCCGCGTACCAGTTGCGAGGTGTTATCTACTACGCAATGGAAGCTGCAGCGTGACCGCCGCTAGATTTCGGGGCCGGGCTGACTGGCAGCCCGATCCCCAACACCAAACCCGGGGGTTTGAGGGTTGAAATGACGCTCGAACAGGCATGCCCGCCAGAATACTGGCGGGCGCAATGTGCGTTCAAAGATTCGATGACTCAC
+
B@BBBFBBFFFFGGBGGGGGGGGHHHHHHHHGHHHHHGHHGHHGGGGGHHGHHHHHHHHHHHHGGGGHGHHHGHHHGGHH6.HHGG9G.GHHFDGGG;CDEHGC'@7C882C/87C<GB-93CC./<A4HB6GEFF;%/E:-H;07/C7:76G#C.E3?FA?B$DFBF9FBBACC.CCFEFC00AFEGHEAF?@AAB/;CDFA?CC<FAFFF@CDEEECD:FEGFDHG<GF9B09E0;EFA;HGEFFFEFGE@E?EFFFEHHFHHCGG?CGEA255HHGGEEGE5BGGGBGGGFFFFFD@@BBBA
@M02197:102:000000000-ALU3V:1:1102:21345:18396 1:N:0:1
TCCCATTCCCATTCCTCCGCTTATTGATATGCTTAAGTTCAGCGGGTATTCCTACCTGATTCGAGGTCAAACTCAGAGAGTCGGGGGTTTTACGGCGTGGCCGCGCTGCGCTCCGGTGGGAGGGGTGCTACTACGCAGGGGAGGCGGCAGCGAGGCCGCCACTGAATTTCGGGGGCGGCGGGTGATCGCCGGTCCCCAACACCGCTGCCCCTAGGGGCTGCGTGGGTTGAAAAGACGCTCGAACAGGCATGCCCGCCAGAATGCTGGCGGGTGCAATGTGCGTTCAAAGATTCGATGATTCAC
+
AABBBFFFFFFFGGGGGGGGGGGHHHHHHHHHHHHHHHHGHHHGGGGGHHGHHHHHHHHHHHGGHGGHHHHHHHHHGG7EFGGGG:GEEG;FHGGGGG@C9F/9<//A/>@-<8.>:<#<9@D.A../0#0;0.9..'AAE.:--#;.=CB9.-;99@FB:AB0+:?;BGBDDDF3@;-.BG)B.9.@<:#@.@<CAFA3B<;///;/;9E3F/DGE9<AEG+:AG;B:9B;+6EEAB:EEB;343HFGE??CEBFHHGBF2AECGGFGGGFFB5GAEEEACFEGDFGEABFFDD@BD?BBBA
@M02197:102:000000000-ALU3V:1:1102:20628:18665 1:N:0:1
TCCCATTCCCATTCCTCCGCTTATTGATATGCTTAAGTTCAGCGGGTATTCCTACCTGATCCGAGGTCAACATTCAGAAGTTGGGGGTTTAACGGCTTGGCCGCGCCGCGTACCAGTTGCGAGGTGTTATCTACTACGCAATGGAAGCTGCAGCGTGACCGCCACTAGATTTCGGGGCCGGGCTGACTGGCAGCCCGATCCCCAACACCAAACCCGGGGGTTTGAGGGTTGAAATGACGCTCGAACAGGCATGCCCGCCAGAATACTGGCGGGCGCAATGTGCGTTCAAAGATTCGATGATTCAC
+
BBBBBFFFFFFFGGGGGGGGGGGHHHHHHHHHGHHHGHHH5DGGGGGGHHHGHHHHHHGHFDHGGGGHGHHFHGHHGHBGEGH<GGGCG;<:H99-7EE9BF/E4?(G1'0C@E<F3:11-0@?#$.55F=D$6/:B65;C8F<6;:::GF#/F?#C;CFAFCDAFBFGBFFFFCAD@=C<0.AC.:#FFEFCCEDGCEBAFF/AFEFFEFFCCFFFAFAGFFD>EFDBF>9>GFBFFDDA/9GB1@BCG0E/EEACBFBD2HFBEEE??EGGCFHFGA0EAB1GFGFGGGGG1FFFFFFAAAAA
@M02197:102:000000000-ALU3V:1:1102:22488:18763 1:N:0:1
TCCCATTCCCATTCCTCCGCTTATTGATATGCTTAAGTTCAGCGGGTATCCCTACCTGATCCGAGGTCAAGAGTGTAAAACTGTACTTTTGGACGTCGTCGTTCTGAGTGCAAAGCGCGAGATGTACTGCGCTCCGAAATCAATACGCCGGCTGCCAATTGTTTTGAGGCGAGTCTACGCGCAGAGGCGAGACAAACACCCAACACCAAGCAAGGCTTGAAGGTACAAATGACGCTCGAACAGGCATGCCCCATGGAATACCAAGGGGCGCAATGTGCGTTCAAAGATTCGATGATTCAC
+
BBBBAFFFFFFFDGGGGGGGGGGHHHHGHHHHHHHHHGHHHHHGGGGGHFHHHHHHHHHHGHHGGGGGHHHHHFBFGGFBGHHHHHHHFFH?HHGEEFEEFFGHGFFFFFHHGHHGGGFGGFFHBGGH9GGGGGGGHGGEFHHFGGFCAGCGGCGHGHGHHHFHHHECCFFBGGGGGFFGHGBFEFGGHHFGDCFFEGF?EFGFFEGHHGFHHGHGHHHHGGGFBFHHHGGFEE:/GGHFFGHHHG?E?HGDFGFEHGGHHHHFE00ECBBHG?AA0FCFFFGGGGGCFBFFFFD1AAAA
@M02197:102:000000000-ALU3V:1:1102:9803:18937 1:N:0:1
TCCCATTCCCATTCCTCCGCTTATTGATATGCTTAAGTTCAGCGGGTATTCCTACCTGATCCGAGGTCAACATTCAGAAGTTGGGGGTTTAACGGCTTGGCCGCGCCGCGTACCAGTTGCGAGGGGTTATCTACTACGCAATGGAAGCTGCAGCGTGACCGCCACTAGATTTCGGGGCCGGGCTGACTGGCAGCCCGATCCCCAACACCAAACCCGGGGGTTTGAGGGTTGAAATGACGCTCGAACAGGCATGCCCGCCAGAATACTGGCGGGCGCAATGTGCGTTCAAAGATTCGATGATTCAC
+
CCCBCFFFFFFFGGGGGGGGGGGHHHGHHHHHHHHHHHHHHFHGGGGGHHHHHHHHHHHHHHHGGGGHHHHHHHHHHHHH:GHHGG9FF:H<;GGGG;E;EH?E4@;79F//999F;HB6.3@5#.<DF9DD+:9HBDCA7,H:;0:.7FF:9CE33#GFGGGFGFFGFAFFCGDCFAFGHHDAF<95HEECGDEFFGEFGHF7<//FAFFFGGFGGGGHHHFCFGHGGHHHHGGDGGFFGEGFB3GHHGHGGGGGHGHHHHGHHGCGGGGGGFHHHHF2FGHGGGGGGGGGGFFFFFFFBB@AA
@M02197:102:000000000-ALU3V:1:1102:12767:19016 1:N:0:1
TCCCATTCCCATTCCTCCGCTTATTGATATGCTTAAGTTCAGCGGGTAGTCCTACCTGATTTGAGGTCAGAGTCAAAAGGTTTTCTGCCAGAAGGCAAGAAGGGTTCTGAGCGGGCTTGACGCGGAGCAAGGGACAAGACGAAACTTATTACGTCTGTCACGGATGCAAGCGATCCCACTAAGTCATTTGAGGCGAGCCGTGTAACCGGCAGACGCCCATGTCCAAGTCCACGCCAGGTCATAAACCAGACGGGATTGAGATTTCATGACACTCAAACAGGCATGCCTTTCGGAATACCAAAAGGCGCAAGGTGCGTTCAAAGATTCGATGACTCAC
+
CCCCCFFFFFFFGGGGGGGGGGGHHHHGHHHHHHHHHHHHGHHGGGGGGHHHHHHHHHHHHHHGGHHHHHFGGHHHHHHGGHHGHHHHHHHHHHHHHHGHHHHGHGHHHHHHGGGGGHGHHGGGGGGGHHHGGGGGHHHHGGGGFHHHHGFHHHHHGHHGHHGHGGHHHHGGHGFFGFHHHHFFHHHHHGGGGEGGGFFHFHGFFFGHFGGGGGHHFHHFFHGHHGHFFGFGHHHFFHHHHHHHHHGHGHGHHGHHFFHHHHG5GHGHFHHGEGHHHHHHHGHHHHGCGGHHHHHHHFHHHGGGGGHHHHGGGGHGGGGGGGGGGFFFFFFFAAAA?
@M02197:102:000000000-ALU3V:1:1102:25271:19076 1:N:0:1
TCCCATTCCCATTCCTCCGCTTATTGATATGCTTAAGTTCAGCGGGTATCCCTACCTGATCCGAGGTCAACCTTTGAAAGAGTTTAACGGCCACGACCGCCCGCACTCCAAAGCGAATATGTATCACAACGCTTAGAGACGGACAGCTCGGCCGGAGACTTCAAGGCGCGCGGGAGCCGCGACGCCCAACACCAAGCGAGGCTTGAGTGGCGAAATGACGCTCGAACAGGCATGCCCTTCGGAATACCAAAGGGCGCAATGTGCGTTCAAAGATTCGATGATTCAC
+
AAAABFFFBFFFFFGFGGGGGG2GGFEF6A5BAGFFHGFHGFH2EGEEFFHFFFCGGGHBEDEAEEFHFHHGFFFHFGEFHHDGFHHHG0EFG/@EGGCC@FCGGFGHHFHHHFFDF?FHH2FHHHHFHDCC?FFGHFHGGGGFECGGG?C<CD0ADGEGGFGEBFGGA?BDEE/C?EC<@@CHGEGEFBAGGGGEEBHGHFHFFHGGGGGF9GHFGGGFFFEFHHGGFGEHFFEFGF/EFGHHHHHHFHCGGGGGBFGAGGEFFF33BGGGGCFBFFFFFAA@AA
@M02197:102:000000000-ALU3V:1:1102:24993:19240 1:N:0:1
TCCCATTCCCATTCCTCCGCTTATTGATATGCTTAAGTTCAGCGGGTATTCCTACCTGATCCGAGGTCAACCTTTGGAAAATTGGGGGTTTTGACGGCAAGAGTCCCGCGGGAACCCAGTGCGAGACATAGAGTTACTACAAAAAGGAGGCTCCGGGAGGGTCCGCCGCTACCTTTGAGGGCCTACATCAGCTGTAGGGCCCCAACACCAAGCAGAGCTTGAGGGTTGAAATGACGCTCGAACAGGCATGCCCGCCAGAATGCTGGCGGGCGCAATGTGCGTTCAAAGATTCGATGATTCAC
+
A1>A1D13DFFFFGGGGGGGGGGHHHGHHHHHHHHHHHHHHHHGGGGGHFGHHHHHHGHHHHHGGGGHHH1>0F11>GHHHH9B@9//6B;.#=7</3@@F9;:,#-*##//.#9C#-F6F#///3E#99,/;#99;;;0.#A;@/BB?'-9:-A--/994F/<-<9%A<F99FBF9>E1FB%1?1?*1BFBF?9B<</;CECABFEGHHG<HHHFFHGFHGAGEB;BHHHGGGE?CFAGGHHHHHFHG@?AA335BHFHGFE2EAAEEFGHFGHGGGDHGGGGGGGGGGFFFFFFB@AAAA
@M02197:102:000000000-ALU3V:1:1102:17040:19498 1:N:0:1
TCCCATTCCCATTCCTCCGCTTATTGATATGCTTAAGTTCAGCGGGTATTCCTACCTGATCCGAGGTCAACATTCAGAAGTTGGGGGTTTAACGGCTTGGCCGCGCCGCGTACCAGTTGCGAGGTGTTATCTACTACGCAATGGAAGCTGCAGCGTGACCGCCACTAGATTTCGGGGCCGGGCTGACTGGCAGCCCGATCCCCAACACCAAACCCGGGGGTTTGAGGGTTGAAATGACGCTCGAACAGGCATGCCCGCCAGAATACTGGCGGGCGCAATGTGCGTTCAAAGATTCGATGATTCAC
+
CCCCCFFFFFFFGGGGGGGGGGGHHHHHHHHHHHHHHHHHHHHGGGGGHHHHHHHHHGHHHHHGGGGHHHHHHHGHHHHHH<HHGG8GGGHHHGG:G/EGFHCG7G;?DC@7C:9HG<1/@7GG<4BCGGG0GH;;HG91C8CHCHE8HG<:H9GAE8FFGGGGGGGGGGGGEFGGFFCFHFHHGFHGHGGGGFGGGGGGGHHGGFCGDEFFGFGGGGGFHHHHHGHHHHHHHFGFEGFFEGHHHHFHHEGGGGGGHHHHHHHHHCGGGGGGCCHGHG?EEGHGGGGGGGGGFFFFFFFF?CBBA
@M02197:102:000000000-ALU3V:1:1102:12691:19516 1:N:0:1
TCCCATTCCCATTCCTCCGCTTATTGATATGCTTAAGTTCAGCGGGTATTCCTACCTGATCCGAGGTCAACATTCAGAAGTTGGGGGTTTAACGGCTTGGCCGCGCCGCGTACCAGTTGCGGGGTGTTATCTACTACGCAATGGAAGCTGCAGCGTGACCGCCACTAGATTTCGGGGCCGGGCTGACTGGCAGCCCGATCCCCAACACCAAACCCGGGGGTTTGAGGGTTGAAATGACGCTCGAACAGGCATGCCCGCCAGAATACTGGCGGGCGCAATGTGCGTTCAAAGATTCGATGATTCAC
+
CDDCCFFFFFFFGGGGGGGGGGGHHHHHHHHHHHHHHHHHHHHGGGGGHHHHHHHHHHHHHHHGGGGHHHHHHHHHHHHH<%HHG88GG:H<;9GGG-EDFG99CFG@CC#CCG9H1,1$@-CG./<E9F08;GH:FDC?',C;CFCA;FF#CG0<99GGGGGGFFGGGFGGGGGGGGFGHHHGHHFFHGGGFCFFGFGGGGGGGFAGGEGFGGGGGGGFEGHHHGHF<HHHHFFGAGFHHGHHGHFHHHH?GGGGGFGHHHGHHGGGGGGGGGHHHHGGGGHGGGGGGGGGGFFFFFFFCCCCC
@M02197:102:000000000-ALU3V:1:1102:18102:19653 1:N:0:1
TCCCATTCCCATTCCTCCGCTTATTGATATGCTTAAGTTCAGCGGGTATTCCTACCTGATCCGAGGTCAACATTCAGAAGTTGGGGGTTTAACGGCTTGGCCGCGCCGCGTACCAGTTGCGGGGTGTTATCTACTACGCAATGGAAGCTGCAGCGTGACCGCCACTAGATTTCGGGGCCGGGCTGACTGGCAGCCCGATCCCCAACACCAAACCCGGGGGTTTGAGGGTTGAAATGACGCTCGAACAGGCATGCCCGCCAGAATACTGGCGGGCGCAATGTGCGTTCAAAGATTCGATGATTCAC
+
CCDDCFFFFFFFGGGGGGGGGGGGHHHHHHHHHHHHHHHHHHHGGGFGHHGHHHHHHHHHHGHGGGGHHHHHHHHGHGHH;;HHGGGE69HHHGGG;;G;EH#E8DGCCG24F/HGFBHH@#<@-CDEFHF<:G;HGG4DC.HHB7GC:CG;HGG.9(GGGFDBFFFGGFGGDGGDCDFFGHEHGACFFE?CGGGFGGGGGHFGG?AGFEEFGGGGGGFFHHHHAGHFGHHHHHGFFFDEHFHGHHFHFHHGGGGGHGHHHHHHHGGGGGGGGGHHHHGGEGHGGGGGGGGGGFFFFFFFBCCCC
@M02197:102:000000000-ALU3V:1:1102:17860:19683 1:N:0:1
TCCCATTCCCATTCCTCCGCTTATTGATATGCTTAAGTTCAGCGGGTAGTCCTACCTGATTTGAGGTCAGAGTCAAAAGGCTTTCTGCCAGAAGGCAAGAAGGGTTCTGAGCGGGCTTGACGCGGAGCAAGGGACAAGACGAAACTTATTACGTCTGTCACGGATGCAAGCGATCCCACTAAGTCATTTGAGGCGAGCCGTGTAACCGGCAGACGCCCATGTCCAAGTCCACGCCAGGTCATAAACCAGACGGGATTGAGATTTCATGACACTCAAACAGGCATGCCTTTCGGAATACCAAAAGGCGCAAGGTGCGTTCAAAGATTCGATGACTCAC
+
A?AABFFFFBFFGGGFGGGFEEGHHHGGHG5FHHHHHHHHHGHGGG2EFHBHFHHHHHHHHHHGGHGFHHEE5BGFGGHG1BCGHHBHHFHFHHAGHFFHEHAGFHHHGHBFCECFFHCAGGGG?FCCGEFEGHGGGHHHFCGFCDHFGHGHGCHGEGGFHGCCGCHHHGHE/.<E<BFGGGFFHFBFGFGGGFGACCGFGGFFFCGFGFAFEFGABFFGFFFGFDCFGGGGHHHHHHGHGGHHHFCG>?ACHGHHHHGGHFEFHHHFEHFFGEHHFDHGCFHHEEB02EBDHHFFHGHHBEEE2GHHFHC?GGFGFFG5FGGGCFCBFFBFAAAAA
@M02197:102:000000000-ALU3V:1:1102:7253:19873 1:N:0:1
TCCCATTCCCATTCCTCCGCTTATTGATATGCTTAAGTTCAGCGGGTATCCCTACCTGATCCGAGGTCAACCTTGGAAAAATAGACCGAAGGTCGATTGTCCGGCGGCCGTCGCCCAGCACTCCAAAGCGAGATATTTTACTACTACGCTCGAGTCTAGGACGCCGTCGCCGAGGTCTTCAAGGCCCGTGCGGCAGCGGACGTTGCCCAATACCAAGCAGAGCTTGACGGTTGAAATGACGCTCGATCAGGCATGCCCGCCAGAATACTGGCGGGCGCAATGTGCGTTCAAAGATTCGATGATTCAC
+
AAAAAF@FFFBFD333F11?E101333B3FFGGFHF1DBGD2A0FCA/GAAGB1EAGGH1110E?EAFF1GGBBG1FEEGG,G1AEGEE#EEGH@E;2FGHFFCGC?@@A0@C5GGF/AGH.HHHF=98E;@BBGGGHH:HH0C000A?9C@C;$9CFA9:F@-;-;A@;3FEHG<9FFBFBCB??F-@#/?<<@GBC>@/AFF09FFGFBFFFGEA92BFB1/?CEEC;DEHHGFBE?BBF?FBB01@110FE/E//CFAFD2G1GAE/AAAA0AFBD1CGGECGGGFBGB1B1B1F3FFD1AA1A
@M02197:102:000000000-ALU3V:1:1102:19553:20093 1:N:0:1
TCCCATTCCCATTCCTCCGCTTATTGATATGCTTAAGTTCAGCGGGTATCCCTACCTGATCCGAGGTCAACCTTGGAAAAATAGACCGAAGGTCGATTGTCCGGCGGCCGTCGCCCAGCACTCCAAAGCGAGATATTTTACTACTACGCTCGAGGCTAGGACGCCGTCGCCGAGGTCTTCAAGGCACGTCCGGCAGCGGACGTTGCCCAATACCAAGCAGAGCTTGAGGGTTGAAATGACGCTCGAACAGGCATGCCCTCCGGAATACCAGAGGGCGCAATGTGCGTTCAAAGATTCGATGACTCAC
+
AA3AAFFFBFFFGGCGGGGGGGGHHHFHGHFFGHHGHFHGGHHGGGFEGFBEFHHHHEHHHGHDCGGHHGHHHEHHHGFHHGGHFHHFFGFGFABFFFEGFGFFFFCBB@BFGGFFGFAGGHFHFFGHFFGGFEGFGHFFFHHHHHFGGGDFFGGFGFFCGFGGGGGGGGGFCGF<9FGFHFG<AFFFCGGHGGEGGGHFCHGHFGHHGHF?FHHHHHFHHHHHHHHGHH;HHHHHGGGGGHGGHHHHGHHGHGGGGGGGHHHHHHGGHHHGGGFGHHHFEEEGHGGGFGGGGGGFFFFFFFBBBBB
@M02197:102:000000000-ALU3V:1:1102:2851:20013 1:N:0:1
TCCCATTCCCATTCCTCCGCTTATTGATATGCTTAAGTTCAGCGGGTATCCCTACCTGATCCGAGGTCAATCTGAGAAGATTGGGGGTCGAGGCAAGCCCCGGCCGGGCCCATAGAGCGGGTGACAGAGCCCCATACGCTCGAGGACCGGACGGTGTCGCCGTTTCTCCCGAGGCCCGCCCCCGAGGGGGCGCGGCCCAACAACCAGCGGGGCTGGGGGGGAGGACTGACGCTCGGACAGGCATGCCCCCCGGAATACCAGGGGTCGCAATGTGCGTTCAAAGATTCGATGATTCAC
+
AAAAAFF331D1GGGAGGGCGG0AFF3GFB3FHHHGHGFHHFGCCCAEGHHGHGHEHDHFHFFCGGEHGH2G:HBGHF0%9DGF5ECE9//9>>/:FHEFEC/?CC#?@CCEH0F?DGCCC<2CCDF/ACEA.?C:F:CCEC:CCCFAA99AA@>9#B@@?/9;FFFB+:AB-==F/-9?BF@:#;@@@@??-AF@A@.;9A/@AA-@C?;9C.9;#CEC<00$;#C?C@C?C/<11BGF1?9#/9/A/A0A2DHGGCF/AEAA0EBAFGEEEE1B13FFG3EA111B3DFFAA>>1
@M02197:102:000000000-ALU3V:1:1102:4822:20168 1:N:0:1
TCCCATTCCCATTTCTCCGCTTATTGATATGCTTAAGTTCAGCGGGTATCCCTACCTGATCCGAGGTCAACCTTAGAAATGGGGTTGTTTTACGGCGTAGCCTCCCGAACACCCTTTAGCGAATAGTTTCCACAACGCTTAGGGGACAGAAGACCCAGCCGGTCGATTTGAGGCACGCGGCGGACCGCGTTGCCCAATACCAAGCGAGGCTTGAGTGGTGAAATGACGCTCGAACAGGCATGCCCCCCGGAATACCAGGGGGCGCAATGTGCGTTCAAAGATTCGATGATTCAC
+
A>33>DFFFF4FGDGGGGGGGGGHHFHHHGCHHHHHHHGHHHHGGGGGHHHHHHHHHHEHHHHGGGGHHHHHHHBHHHH<HGGGGCE1FHHFHFEFG@EEEGBGFGFEGGCHGGHHHHF1@DFFFF1FG1FHHBCEG/EEDBHFDGGBFCCG;CHHEHHG@@AABFFFGFFGGEGGFDCDA-??BCABBEBA?0B0AGGDFHFCCADFHDEHGFEFGHHGHHHGDDFDB<GHHHHHHHHHCA;CF003FGGFHHHDGGGGEGGFGHFE?GDHGBGBEDCGGGFFFFFD@3AA>3
@M02197:102:000000000-ALU3V:1:1102:17596:20275 1:N:0:1
TCCCATTCCCATTCCTCCGCTTATTGATATGCTTAAGTTCAGCGGGTATCCCTACCTGATCCGAGGTCAACCTTAGAAATGGGGTTGTTTTACGGCGTAGCCTCCCGAACACCCTTTAGCGAATAGTTTCCACAACGCTTAGGGGACAGAAGACCCAGCCGGTCGATTTGAGGCACGCGGCGGACCGCGTTGCCCAATACCAAGCGAGGCTTGAGTGGTGAAATGACGCTCGAACAGGCATGCCCCCCGGAATACCAGGGGGCGCAATGTGCGTTCAAAGATTCGATGATTCAC
+
CBCCCFFFFFFFGGGGGGGGGGGHHHHHHHHHHHHHHHHHGHHGGGGGHHHHHHHHHGHHHHHGGGGHHHHHHHHHHHHHHGHGGGGGHHHHHGGGGGGFGHHHHGGGGGGHGGHHHHHHGGBFGFHHGHHHHHHGGGGGGHGFGFGGGGHHGHHHHHHGGGGGGGGGGFFGGGGGGGGGGGGGGGGGGFGGGFGHHHFGGHGGGHHFGHHHHHGHHHHHHHHGGGGGHGGHHHHHGHHGGGGEGGFHHHHHHGHFGGGGGGGHGHHGGGGGGGGGGGGGGGFFFFFFFBCCBC
@M02197:102:000000000-ALU3V:1:1102:27505:20346 1:N:0:1
TCCCATTCCCATTCCTCCGCTTATTGATATGCTTAAGTTCAGCGGGTATCCCTACCTGATCCGAGGTCAACCTTGGAAAAATAGACCGAAGGTCGATTGTCCGGCGGCCGTCGCCCAGCACTCCAAAGCGAGATATTTTACTACTACGCTCGAGGCTAGGACGCCGTCGCCGAGGTCTTCAAGGCCCGTCCGGCAGCGGACGTTGCCCAATACCAAGCAGAGCTTGAGGGTTGAAATGACGCTCGAACAGGCATGCCCTCCGGAATACCAGAGGGCGCAATGTGCGTTCAAAGATTCGATGACTCAC
+
A?BABBFFDFFFGGFGGGGGGGGHHHHHHGGHHHHHFHHHHHFEGGAFHGGHHHHHHHHHHGHGGCGHHHHHGHHHHHHHHGHHGHHGFEFGGGFGGHGGHHGGGGGGGGDGCCGGDHGHGHHHHHGHHGGGGGHHGHEGFGHHHHGFGGGGGGGGGGGGG@CFGGCDDFFHGFFHGFHFFGGGGGGFCDDAGGGGGGHDGGGHFFHHGHGFFFHHHHHHHHFHHHHGHHHFHHGADFGFGFFEFFFFGHGHGGGGGGGGFFHFHGBHBHHGEAGEHHHGGCGGGGGGGFGGGGGFFFFFFFAAAAA
@M02197:102:000000000-ALU3V:1:1102:19668:20407 1:N:0:1
TCCCATTCCCATTCCTCCGCTTATTGATATGCTTAAGTTCAGCGGGTATTCCTACCTGATCCGAGGTCAACATTCAGAAGTTGGGGGTTTAACGGCTTGGCCGCGCCGCGTACCAGTTGCGAGGGGTTATCTACTACGCAATGGAAGCTGCAGCGTGACCGCCACTAGATTTCGGGGCCGGGCTGACTGGCAGCCCGATCCCCAACACCAAACCCGGGGGTTTGAGGGTTGAAATGACGCTCGAACAGGCATGCCCGCCAGAATGCTGGCGGGCGCAATGTGCGTTCAAAGATTCGATGACTCAC
+
BBBBBFFF5DDFGGGGGFFGGGGHHHHHHHHGGHBGHHHHHHHGGGFGHFHGHHHHGHHHHHGGCFFHHEHHHHHHEGHHG;HGG/GEG.;G<GG/E.7G3GEG:G#<#</0A:;;:;H;G@?&#<;C69FHFF4F0C3GF7FHBHHG9H/8HB88*8EG?.D?FF;0C9FFFGCDC;CDGFD<;AF/HF?<ADEDF/CAFFFFFDEEFFFFFFFFFEFFHHC/0AHD8BFEB?/?;>11;EDFHGFCBF?>/0A0B35AABGHGGGEAA2A2EA5DD2222A45FFEFFE4CBFFF@D5A33>A
@M02197:102:000000000-ALU3V:1:1102:4122:20478 1:N:0:1
TCCCATTCCCATTCCTCCGCTTATTGATATGCTTAAGTTCAGCGGGTAATCCTACCTGATTTGAGATCTAATCTAAAAGTAGACTAAGCTAGATTAGGAGCTTCCTAGTTCAAACACGGCTCTAACCGAAGTTAGATTCCTCAGCGAATAGTCTATTACGCCAAGTCAATCCGAAAATTCGATTGCGGATGCTATGGCATTACGAACGAGCTAAGACCAATAAAGGTCAGCAGCGCTCAGAATCCAAACACCTCGTCAATGATGAAGAAAGACGAGGGTTGAAGTGTTCGTGACACTCAAACAGGCATACGCCTCGGAATACCATGGAGCGAAATGAGCGTGCAAAGATTCTATGATTCAC
+
>>>1>DFFFB1FF3DFGGE11EAH3AAGHFHG3F3AGHGFHFGGGEEECH2FG2FGGB0GGGAF//1GGFFHB22111DFEDFHFHHHEFBG1BG@EGGH/FHFFBFB@B2B2FBC0//>/>>FFF0E/<<F1GBFH422BGB;HC/0//;2>@AFDG2:?0?CG<GH;6GCBE<.#<6/C:;D.<ACD@C<CB##;040<<;0;<-.9>?10F#.1F?#BG1<-0)1<//?/9#;&DB<<1;/;0/1<?/>//11B2>>22221D@2//////0/B1121B1B>/B//12FFBGA10B1E1FF20/A//////022222B01D1000A0333D00A111B1B33BB3113BD1B311111
@M02197:102:000000000-ALU3V:1:1102:28473:20532 1:N:0:1
TCCCATTCCCATTCCTCCGCTTATTGATATGCTTAAGTTCAGCGGGTAATCCTGCCTGATTTGAGGTCTAATCTAAAGGTAGACTAAGCTAGATTAGTAGCTTCCTAGTTCAAACACGGCTCTAACCGAAGTTAGATTCCTCAGCGAATAGTCTATTACGCCAAGTCAATCCGAAATTCGAATATGGATGCTAATGTATTACGAACGAGCTCGTATTAGGAGCAACACTCAGAATCCAAACTCCTCTCAATTCACTAAGAAAAGGGAGGGTTGAAGAATTCATGACACTCAAACAGACATACTCTTCGGAATACCAAAGAGTGCAAGATGCGTTCAAAGATTCGATGATTCAC
+
BBAABFFFFFFFG6FGGGGGGGGHHHHHFHHHHHHHHHHHHHHGGGGGHHGHHHHHHHHHHHHHGHHHHHHHGGHFHGGGHHHHHHHHGFGHBGHHHHHHHHHGHHHEHHFFHHHHFGCEGGGHHHHGGCHGHHHHHHGHHGHHHGGFFHHBGHGHHGHGFGHGHHGHHHHHGGGFGHHGHHHGHHHHHHHHHHHHHHHHHEECHGGGDEFFGHHGHHHHGEHHHHGHGFGHHHHGEHGHFFFFFGFBG4B4BHGHHGBHHHHGGHHFG5HHHFHHHHHHHGHHHGFFGHHHHHHHGGGFFHGE?AGGGFHGHGHHHHHCHHHHHGGGGGHGGFFGGGGGGFFFFFFFBABBA
@M02197:102:000000000-ALU3V:1:1102:28570:20706 1:N:0:1
TCCCATTCCCATTCCTCCGCTTATTGATATGCTTAAGTTCAGCGGGTATCCCTACCTGATCCGAGGTCAACCTTGGAAAAATAGACCGAAGGTCGATTGTCCGGCGGCCGTCGCCCAGCACTCCAAAGCGAGATATTTTACTACTACGCTCGAGGCTAGGACGCCGTCGCCGAGGTCTTCAAGGCCCGTCCGGCAGCGGACGTTGCCCAATACCAAGCAGAGCTTGAGGGTTGAAATGACGCTCGAACAGGCATGCCCTCCGGAATACCAGAGGGCGCAATGTGCGTTCAAAGATTCGATGATTCAC
+
CCCCCFFFFFFFGGGGGGGGGGGHHF5GHHHHHGHHHHHGHHHGGGGGHHHHHGHHHGHHHHHGGGGHHHHHGHHHHHHHHGHHDFHGGGGGGHGGGHFHFFFGGGGDFGCGGGGGGFHFHGHGHHHHGGGGGGGHHHHHHHGHHHHGG9DGGGFBGFFGGFGGGGGGGFFFF7FFHHGGFFFFFFFFFFFHGGFFGGHHGGFEHHEFHFFFGHHHHHHFBHFHHHGGHHHGFFGFGFFFGGEGGFHFHHEHHGGGGGDFFHFHHGHFHHHGGEEGHHGFEEAAGG5GFCGGGGGFFFFFBBBBBBB
@M02197:102:000000000-ALU3V:1:1102:27978:20709 1:N:0:1
TCCCATTCCCATTCCTCCGCTTATTGATATGCTTAAGTTCAGCGGGTATCCCTACCTGATCCGAGGTCAACCTTTGAAAGAGTTTAACGGCCACGACCGCCCGCACTCCAAAGCGAATATGTATCACAACGCTTAGAGACGGACAGCTCGGCCGGAGACTTCAAGGCGCGCGGGAGCCGCGACGCCCAACACCAAGCGAGGCTTGAGTGGCGAAATGACGCTCGAACAGGCATGCCCTTCGGAATACCAAAGGGCGCAATGTGCGTTCAAAGATTCGATGATTCAC
+
BBBBAFFFFFFFGGGGGGGGGGGHHHHHHHHHHHGHHHHHHHHGGCGGHHHHHHHHHGHHHHHGGGGHHHHHHHHHFHHGHHGGHHHGGGGFGGGGGGGGGGGGGGGHHHFHFFFGGGFGFGHHHGGHHGGGGGGHGHGGGFGGGGHHHGGGGHHHHGGBGFGGGGGGGGGGGFFFGGGGGGGHGHFGHFAGGHFFFFHGHHHHHHGGGGHHHHHGGFGGHHGHHHHHHHGGGGDFGFGHHHHHCHHHHG?GGGGHHHHAFEGHGBGFGGGGGGFFFFFFFABBBB
@M02197:102:000000000-ALU3V:1:1102:19747:20799 1:N:0:1
TCCCATTCCCATTCCTCCGCTTATTGATATGCTTAAGTTCAGCGGGTATTCCTACCTGATCCGAGGTCAACATTCAGAAGTTGGGGGTTTAACGGCTTGGCCGCGCCGCGTACCAGTTGCGAGGTGTTATCTACTACGCAAGGGAAGCTGCAGCGTGACCGCCACTAGATTTCGGGGCCGGGCTGACTGGCAGCCCGATCCCCAACACCAAACCCGGGGGTTTGAGGGTTGAAATGACGCTCGAACAGGCATGCCCGCCAGAATACTGGCGGGCGCAATGTGCGTTCAAAGATTCGATGATTCAC
+
DDDDDFFFFFFFGGGGGGGGGGGHHHHHHHHHHHHHHHHHGGHGGGEFHHGHHHHHHHHHHHHGGGGHHHHHHHHGHHHH:<HHG/G?8G<HHGGGG;;ECG9<<<7768C5G8FH=?DFD/@66@<C5:DD8GH;F6CDG#;#BGCCH4BCB.C979@F?GGGGFBFFGFGC?CFGCGEHHDGEHCBFFEFFDDDEDCCCHFBAFGGGDFDGGCGGGFD;GEFBDGGEHHGHFDGGE1BHFFFFBFCHHHECEEEFBEHHHFGEEEECGEE22HGBGA2E?HGGGGGGGEGFCC5FFFFBBBBB
@M02197:102:000000000-ALU3V:1:1102:7210:20834 1:N:0:1
TCCCATTCCCATTCCTCCGCTTATTGATATGCTTAAGTTCAGCGGGTATTCCTACCTGATCCGAGGTCAACATTCAGAAGTTGGGGGTTTAACGGCTTGGCCGCGCCGCGTACCAGTTGCGAGGGTTTTACGACTACGAAATGGAAGCGGCAGCGAGGCCGCCACTAGATTTCGGGGCCGGCTTGCCGCAAGGGCTCGCCGATCCCCAACACCAAACCCGAGGGCTTGAGGGTTGAAATGACGCTCGAACAGGCATGCCCGCCAGAATGCTGGCGTGCGCAATGTGCGTTCAAAGATTCGATGACTCAC
+
AAAA?1DFFFBFGGFGGGCEC?EGDGF3DGFHFGHHFHHFFG1EGGEEHBGFGHHHBBCFHBFEGGGFHHHEHFGHHHBGDFHFCG/9;G<9HG:GC+/A0E#E/C5?5#0@5A12+?/B@8;79FA<CDG*;0/DD<#:@?:C0$9.*:/GCC-4?#.A9;9AEF0BF-/;BB@A-;@@=::>>-B<///EA-@<;@/@GA/9<;FBGF9A/5/F?9A?2HFF3'F?0FHG8;HFFGA?9BAF9EBGDHHHHFHGGGGEE3BBHGHGAGFE?CF?GDFFHHCGFGHGGGGGGGCGFFFFFFFFBABBA
@M02197:102:000000000-ALU3V:1:1102:18294:20863 1:N:0:1
TCCCATTCCCATTCCTCCGCTTATTGATATGCTTAAGTTCAGCGGGTATCCCTACCTGATCCGAGGTCAACCTGGTAAAATAAAAGTGGTTGAGACCAGCTCGAAGGGGACAGCCCACAGCGCGTGCTCCGAAGAAGCTCGTTGCACCGGGGGTCCCAACGGACGCCGTCATTGTCTTTGGGGCCAGGGGAGCCCGAGAAGCTCCCCGTGGGGCCCAACACCAAACGCGAGGTTTGAGGGAGGATAATGACGCTCGAACAGGCATGCCCATCGGAATACCAATGGGCGCAATGTGCGTTCAAAGATTCGATGATTCAC
+
BBCBBFFFFFFFGGGGGGGGGGGHGHHHHHHHHHHHHHHHHHHGGGGGHGHHHHHHHHHHHHHGGGGHHHHHHHHHGHHHHHHHGHFHGHGGHHGHGHHHFFGGFGDAEGGGFHHGHGFHHGGGG@EGGGGGFFGHHG7BFCFFDHBFGCFD@A?AFEFGGA;A@CCCDFG<FCFHGBGFHGCDGFGGFD/@AEFF=FHGFFBFFEGGGGGEGDE@AEFGEEAA/@EEHHFF';FGGEGHF?D5;HGGGEEEAAGGGHGGHHGFHHCGFEAF5FFHGFHHGBDGGGFGHHHEGGEACFBFGGGEGGFBFFFFFBBBBB
@M02197:102:000000000-ALU3V:1:1102:5578:20939 1:N:0:1
TCCCATTCCCATTCCTCCGCTTATTGATATGCTTAAGTTCAGCGGGTATTCCTACCTGATCCGAGGTCAACATTCAGAAGTTGGGGGTTTAACGGCTTGGCCGCGCCGCGTACCAGTTGCGAGGTGTTATCTACTACGAAATGGAAGCTGCAGCGTGACCGCCACTAGATTTCGGGGCCGGGCTGACTGGCAGCCCGATCCCCAACACCAAACCCGGGGGTTTGAGGGTTGAAATGACGCTCGAACAGGCATGCCCGCCAGAATACTGGCGGGCGCAATGTGCGTTCAAAGATTCGATGACTCAC
+
?AA?ABFFFFFFGGGGGGGGGGGHHHHHHHHHHHHHHHFHHHHGGGGGHHHHHHHHHHHHHEHGGGGHHHFFGHFHGH@FD,FGEG9EE;<<;G;;G99?3BE@DGGFCC/4/F#GG8G:C/3F/<;A9664FF(F8+#9-40:97GEFF/,9*?C8GE0.C0?FBFFE?BB:;::B;FFG<;<D9FFFE.;<AADFA=GCHF?9<9GDGCCGGGGGEGGGDDG9FBGDGGHEGEFBEDHEE@FFBHHHHHGGCE0F3FHFHHFHGCG?GEDFGFHHGCEE?HGGGFGFGGGFFFFFFFFBAAA@
@M02197:102:000000000-ALU3V:1:1102:17295:21163 1:N:0:1
TCCCATTCCCATTCCTCCGCTTATTGATATGCTTAAGTTCAGCGGGTATCCCTACCTGATCCGAGGTCAAGAGTGTAAAAATGTACTTTTGGACGTCGTCGTTATGAGTGCAAAGCGCGAGATGTACTGCGCTCCGAAATCAATACGCCGGCTGCCAATTGTTTTAAGGCGAGTCTACACGCAGAGGCGAGACAAAACACCCAACACCAAGCAGAGCTTGAAGGTACAAATGACGCTCGAACAGGCATGCCCCATGGAATACCAAGGGGCGCAATGTGCGTTCAAAGATTCGATGACTCAC
+
ABCCBFFFFFFFGGGGGGGGGGGHHHHGHHHHHHHHHHHHGHHGGGGGHHHHHHHHHHHHHHHGGGGHHHHHHGFHHHHHGHHFHHHHHHHGHHGGGGFGGGGGHHHHHHHHHGHHGGGGGGGHHHHGHHGGGGGHGGGHHHHHHGHGGGGGGGGHHHHHHHHHHFHHHHGHHHGHGGGGGHHGGGGHHHHHFHHGFGFGGHFHFGGHHGHHHHFFFGGHHHGHHHHHGGGGGGGGHGHHHHHGHHHGGGFHGHHHHHHGHHHHCGGGGGHGHGCGGGHGGGGFGGGGGFFFFFFFBCCCB
@M02197:102:000000000-ALU3V:1:1102:20118:21165 1:N:0:1
TCCCATTCCCATTCCTCCGCTTATTGATATGCTTAAGTTCAGCGGGTATCCCTACCTGATCCGAGGTCAAGAGTGTAAAAATGTACTTTTTGGACGTCGTCGTTATGAGTGCAAAGCGCGAGATGTACTGCGCTCCGAAATCAATACGCCGGCTGCCAATTGTTTTGAGGCGAGTCTACACGCAAAGGCGAGACAAACACCCAACACCAAGCAGAGCTTGAAGGTACAAATGACGCTCGAACAGGCATGCCCCATGGAATACCAAGGGGCGCAATGTGCGTTCAAAGATTCGATGACTCAC
+
BBBBBBFFFFFFDGFGGGGGGGGHGGFHCHFFGFFHGEGFHGFGFGGGFGFHB3GHFFGFAGGGGCEBGFBGH5F@FGHFHFEDGHHEF6HFAFFF?EEEGCGFEFGFGFGHGB;?CF?GFC<?C9FFFEGEGGGHGHHFHFGCFHHHGDHEFGFCHHHGFF:;CCGGGFEGHHGGFGEFFEFHGFEFBHGGDHFFGGGFGFGHCGEFHHHHFHHFFFHHHFGHHFGDE;>9FGEHGEGGDFGFBAECGGHFGF5FHHFGE3F2HEGGE2GEA5EAE?FCFGBGDFEEGFFFBFFFABBAA
@M02197:102:000000000-ALU3V:1:1102:25064:21200 1:N:0:1
TCCCATTCCCATTCCTCCGCTTATTGATATGCTTAAGTTCAGCGGGTATCCCTACCTGATCCGAGGTCAACCTTTGAAAGAGTTTAACGGCCACGACCGCCCGCACTCCAAAGCGAATATGTATCACAACGCTTAGAGACGGACAGCTCGGCCGGAGACTTCAAGGCGCGCGGGAGCCGCGACGCCCAACACCAAGCGAGGCTTGAGTGGCGAAATGACGCTCGAACAGGCATGCCCTTCGGAATACCAAAGGGCGCAATGTGCGTTCAAAGATTCGATGACTCAC
+
BCCCCFFFFFBFGGGGGGGGFGGHHHFHHHHHHHHHHHHHHHHGGGGGHHHHHHHHHHHHHHHGGGGHHHHHHGHHHHHHGGHHHHHHGGGGGGGGGGGGGGGGGGGHHHHHHHGGGGGHGFHHHHHHHGGGGGGHHHHEGGGGGGGGEGGGGHHHHHGHHGGGGGGGGGGGGFFGFFFFFEGHGHHGGFFGGHGFFFHFFGFGFHGGEFHHHHHGFGGFFEGFHGHFGHHHGGGGFFFGHGHHHHHHHHFEEGGHGHHEEFGGGGGGGGGGGGBFFFFFFBA3AB
@M02197:102:000000000-ALU3V:1:1102:23985:21232 1:N:0:1
TCCCATTCCCATTCCTCCGCTTATTGATATGCTTAAGTTCAGCGGGTAATCTTACCTGATTTGAGGCCAGAAAGGAATACATAAAGAATTATGTATGTGTGTGTTTGTTTGGTAGCAGATGACAAAAGCACAAGATTTTTATGGGTTTGCCTTAACAAAAATCTATGGCTGACACTCATCCACTCATACTTTTAAGGCAAGGTGATACAAAGAGGCTAATCTCATCACCAAGCCCAAGGACCCGTTAAAAGAATTTTTCATAAAAAAAAAACCCTTTTAATGGAGATATTCACGACACTCAAACAGGCATGCTCCGAGGAATACCAAGGAGCGCAAGATGCGTTCAAAGATTCGATGATTCAC
+
ABCABFFFFFFFGGGGGGGGGGGHHHHHHHHHHHHHHHHHGHHGFCGGHHHHHHHHHHHHHHHFGHGGGHFHHHHHFHHHHHHHHHHHHHHHHHHHHHHHHHHGFFHHHHHGHHHHGHHHGHHHGHHHFEFHHHHHHHHGHHHFHFGGGHHHHGHHHHHHHHHGHHGHHHGGH;G;GHHHGHGGGHHHHHHHGHHHFFFHG61DGFH8HHHFHHFFHHFHHH5FGHHGHHGFEEGHHFFGGGGFFDF3F?3FCCHHGD4F/GGGGGGFDHFFGHHFHGHHHHHHHHGHFFDFEB5HHGHHHHHHHHGFHHGGGGGHHHHHHHHGCGHGGGGGHCHHFFCGHGGGGGGGGGGFFFFFFF@BBBB
@M02197:102:000000000-ALU3V:1:1102:13449:21212 1:N:0:1
TCCCATTCCCATTCCTCCGCTTATTGATATGCTTAAGTTCAGCGGGTATCCCTACCTGATCCGAGGTCAACCTTTGAAAGAGTTTAACGGCCACGACCGCCCGCACTCCAAAGCGAATATGTATCACAACGCTTAGAGACGGACAGCTCGGCCGGAGACTTCAAGGCGCGCGGGAGCCGCGACGCCCAACACCAAGCGAGGCTTGAGTGGCGAAATGACGCTCGAACAGGCATGCCCTTCGGAATACCAAAGGGCGCAATGTGCGTTCAAAGATTCGATGACTCAC
+
DDCCDFFFFFFFGGGGGGGGGGGHHHHHHHHHHHHHHHHHGHHGGGGGHHHHHHHHHHHHHHHGGGGGHHHHHHHHHHHHHHHHHHHHGGGGGGGGGGGGGGGGGGGHHHHHHHGGGGGHHHHHHHHHHGFGGGGHHHGHGGGGGGHGHGGGGHHGGGGGGHGGGGGGGGGGGGFGGGFGGFGHGHHGGFGGGGGGGHHGHHHHHHGGGGHGHHHFFFGFFADGHHHHHHGHGGGGGGGHHHHHFHGHHHGGGGGHHHHGGGGHGCFGGGGGGGFFFFFFFBBAAA
@M02197:102:000000000-ALU3V:1:1102:10573:21297 1:N:0:1
TCCCATTCCCATTCCTCCGCTTATTGATATGCTTAAGTTCAGCGGGTATCCCTACCTGATCCGAGGTCAACCTTTGAAAGAGTTTAACGGCCACGACCGCCCGCACTCCAAAGCGAATATGTATCACAACGCTTAGAGACGGACAGCTCGGCCGGAGACTTCAAGGCGCGCGGGAGCCGCGACGCCCAACACCAAGCGAGGCTTGAGTGGCGAAATGACGCTCGAACAGGCATGCCCTTCGGAATACCAAAGGGCGCAATGTGCGTTCAAAGATTCGATGACTCAC
+
CCCCCFFFFFFFGGGGGGGGGGGHHHHHGHHHHHHHGHHHHGHGGGGGHHHHHHHGHHHHHHHGGGGHHHHHHHHHHHHHGHHHHHHHFFGFFGGGGGGGGGGGGGGHHHHHHHGGGGGHHHHHHHGHHGGGGGGHHHHHGGGGGGHFHGGGGFGGGGGGGHFGGGGGGDFGGFFFFGGFFFGGGFHFFFFGFHGGGHGFFDHHHHGGGFEFHGHFFFGFHDEFHHFGGHGHGGGGGGGGFGHGEAFHHG2GGFEBEHHFAEFFGGFGGGGGGGFFFFFFFAABAA
@M02197:102:000000000-ALU3V:1:1102:24172:21431 1:N:0:1
TCCCATTCCCATTCCTCCGCTTATTGATATGCTTAAGTTCAGCGGGTATCCCTACCTGATCCGAGGTCAAAGACGGTAATGTTGCTTCGTGGACGCGGGCCACGCCCCCCCGCAAACGCAATTGTGCTGCGCGAGAGGAGGCAAAGACCGCTGCCAATGAATTTGGGGCGAGTCCGCGCGCAGAGGCGGGACAGACGCCCAACACCAAGAAAAGCTTGAGGGTGTAGAGGACGCTCGAACAGGCGTGCCCTTCGGAGTTGCAATGAGCGCAATGTTCGATCAAAGATGCAATCATTACC
+
BBBBBFFFFFFFCGGGGGGF?FGFFHFHHH5GFHHGBGFFHHHGGGFGEHHHHFHHHEFHHHGGGGGHGFHHGHGGCHFGF;4BGHHH?FFDCGFGEFGFC;GGGGCDG6GFG?93F??-DGHFHFBGFHCGGGGGGGGGGGGGGBFGGGCFFFFEFBFFFBFFFFDFF;CF>F9D;3>FDFFAE@EEEF1@A;%F91A111B@BAA4E1@#911GF1B90B9B991/5EB;AA&*A%B#0///#B/////A/1A011112A10A00A11AA0011A13A3331B331133333>1>1>
@M02197:102:000000000-ALU3V:1:1102:24313:21470 1:N:0:1
TCCCATTCCCATTCCTCCGCTTATTGATATGCTTAAGTTCAGCGGGTATCCCTACCTGATCCGAGGTCAACCTTGAGAAAAGTTCAGAAGGTTCGTCCGGCGGGCGACGCCCTGCGCTCCGAAGCGAGATGTATGTTCTACTACGCTTGAGGCAAGACGCCACCGCCGAGGTCTTTGAGGCGCGCCCGCAAAGGACGGTGCCCAATACCAAGCAGAGCTTGAGGGTTGTAATGACGCTCGAACAGGCATGCCCTTCGGAATACCAAAGGGCGCAATGTGCGTTCAAAGATTCGATGACTCAC
+
ABCBCFFFFFFFGGGGGGGGGGGHHGHGHHHGHHHHHHHHHHHGGGGGGHHHHHHHHHHHHHHGGGGHHHFGHHHGHFHHHGGHHGHHHHGFHHGGGGGGGGGGGDGGGGGGGHHGGGGGGGGGGGGGGEHHGHHGG8GGGGGGGGG:GGGEFGGGEGDCGDGGGFGHFHFHHFHFGGGGEGGFFFFGHFHGGGHGGGHHFHHGHHGGHFHGHHHHHFHHHGGGH;HHHHHFGGGFFGEGHHHHFHFHFEGGGGEEFHHGHHHHHGGGGGGGGF5FEEGHGGGGGGGGGGFFFFFFFABABA
@M02197:102:000000000-ALU3V:1:1102:14941:21520 1:N:0:1
TCCCATTCCCATTCCTCCGCTTATTGATATGCTTAAGTTCAGCGGGTATTCCTACCTGATCCGAGGTCAAATTTTCAGAAGTTGGGGGTTTAACAGCAGGGCACCGCCAGGGCCTTCCAGAGCGAGGGTTTAACTACTGCGCTCGGGGTCCTGGCGAGCTCGCCACTGAATTTCAGGGCCTGCTCTTTGGGTAAAGAGCAGTGCCCCATCACCAAGCCAGGCTTGAGGGTTGAAATGACGCTCGAACAGGCATGCCCGCCAGAATACTGGCGGGCGCAATGTGCGTTCAAAGATTCGATGATTCAC
+
CDCCCFFFFFFFGGGGGGGGGGGHHHHHHHHHHHHHHHHHHHHGGGEFHHHHHGHHHHHHHHHGGGGHHHHHHHHHHHGHHFHHHGGGGGGHHHHHHGHHGGGGGGGGGGFGGGGHHHHHHHHGGGGGGHGHHHHHH;HHGGGGGGGGHGHHHHHGGGGGGGHGGGGGGHGHGHGGGGGGGGGGGGFFGFFFHFGFFHGFFCGDFHHGFFFFFGFGHFHGFFGFFFGGHHFGHHGEFFGGFGFFFDHHGGHH@GGGGHHHHHHHHHGGGGGGGGGHHHHGGGGHGFGGGGGGGGFFFFFFFCCCBB
@M02197:102:000000000-ALU3V:1:1102:8557:21521 1:N:0:1
TCCCATTCCCATTCCTCCGCTTATTGATATGCTTAAGTTCAGCGGGTAGTCCTACCTGATTTGAGGTCAGAGTCAAAAGGTTTTCTGCCAGAAGGCAAGAAGGGTTCTGAGCGGGCTTGACGCGGAGCAAGGGACAAGACGAAACTTATTACGTCTGTCACGGATGCAAGCGATCCCACTAAGTCATTTGAGGCGAGCCGTGTAACCGGCAGACGCCCATGTCCAAGTCCACGCCAGGTCATAAACCAGACGGGATTGAGATTTCATGACACTCAAACAGGCATGCCTTTCGGAATACCAAAAGGCGCAAGGTGCGTTCAAAGATTCGATGATTCAC
+
BBBAAFFFFFFFGGGGGGGGGGGHHHHHHHHGGHHHHHHHHGFFEGGGGHHHHHHHHFGHHHFHGHGHHHEGFHHHHGHGFHHGHHHGHHHHHFHHHGGHHGGEFGHHHHHGGGGGGHGHHGGGGGGGHFFCDGGGGHHHGGGGGHFHHHHHGHHFEFHHGGGGGGHHHGHCGGGGGGGGGFGFGGGHGGEEGGGGFCFGHFFFFFFHHGGFFGGFFFFFHFEHFHGBBFFFACF4EEHGGGHGFGFEB1E3F5HGFGHFHHHF5GGBHHHFEHHHHFBGF13HHHGGCGHGHHFFBEFFHGEA2EE5CHFEE2AA5BGGBGGGBFFDFFBFAAA>A
@M02197:102:000000000-ALU3V:1:1102:12921:21564 1:N:0:1
TCCCATTCCCATTCCTCCGCTTATTGATATGCTTAAGTTCAGCGGGTATTCCTACCTGATCCGAGGTCAACATTCAGAAGTTGGGGGTTTAACGGCTTGGCCGCGCCGCGTACCAGTTGCGGGGTGTTATCTACTACGCAATGGAAGCTGCAGTGTGACCGCCACTAGATTTCGGGGCCGGGCTGACTGGCAGCCCGATCCCCAACACCAAACCCGGGGGTTTGAGGGTTGAAATGACGCTCGAACAGGCATGCCCGCCAGAATACTGGCGGGCGCAATGTGCGTTCAAAGATTCGATGATTCAC
+
CCBBBFFFFFFFGGGGGGGGGGGHHHHHHHGHHHHHHHHHHHHGGGEFHHHHHHEHHGHHHGHGGGGHHHHHHHHHHHHHG<HHGG9GG:H;HGGGG/>EEG#9DDC?DGC8?F9GD;DG?#D9.CDD5HFH;H<<FG#;D);C977E,HHFC#179DFGAAGCFGEBGGFGBG@C?CCGHHG0HFHEHGCFGFFGGDGGFHFFF?CFFEFFFEDGGEFF<HHHFGHDHFFHHHEEB>1GAFGFGFDFBEGECEGGHFFHHHGHHGGGGGGEEDHFGHGEEDFGGCGGGGGGGFFFBFFF@BBBB
@M02197:102:000000000-ALU3V:1:1102:28199:21587 1:N:0:1
TCCCATTCCCATTCCTCCGCTTATTGATATGCTTAAGTTCAGCGGGTAGTCCTACCTGATTTGAGGTCAGAGTCAAAAGGTTTTCTGCCAGAAGGCAAGAAGGGTTCTGAGCGGGCTTGACGCGGAGCAAGGGACAAGACGAAACTTATTACGTCTGTCACGGATGCAAGCGATCCCACTAAGTCATTTGAGGCGAGCCGTGTAACCGGCAGACGCCCATGTCCAAGGCCGCGCCAGGTCATAAACCAGACGGGATTGAGATTTCATGACACTCAAACAGGCATGCCTTTCGGAATACCAAAAGGCGCAAGGTGCGTGCAAAGATTCGATGACTCAC
+
AAAA@FFFFF4FEFFG5FEEGE?FFCHFGHFHGHHBFHHHFF5E2EEEGHHHHHFHHFHHHHFHGHFBGF5GFFHHB3?>BGGGHE5@3GFA?GHHACC1FGCEB1BFFHHHEAAE9/ECHGFCGFB?FC0?<FFEH:B95;/><8D00DDB/-40EDFDFDG0ADHH9CG?DEG:CFGG:G90C7BC;A<.BF.;-@/91CAB<F>B1/;//A0/01BFF1;FB?B$B>#>AA0:BE2B26B1@B/0/>/101F2GF21B11@122B11GCB0D1AGDB1FGFA0/A//BHFFD1/A1BB0E00AB11FAAA0A131B3DDA111CFFFFD11>>1
@M02197:102:000000000-ALU3V:1:1102:14678:21671 1:N:0:1
TCCCATTCCCATTCCTCCGCTTATTGATATGCTTAAGTTCAGCGGGTAGTCCTACCTGATTTGAGGTCGAATTTGAAATAAGAACTGAAGTTTTTTGCCAATGAGTGGTTAGACCTATCCATTGATTATACTTCTCTGTCTTTCAAGCAAACCCGGCGTATTGCTCAACACCAAACCCAAAGGTTTGAGGGAGAAATGACGCTCAAACAGGCATGCCCTCTGGAATACCAGAGGGCGCAATGTGCGTTCAAAGATTCGATGATTCAC
+
CDDDDFFFFFFFGGGGGGGGGGGHHHHHHHHHHHHHHHHHGHHGGGGGGHHHHHHHHHHHHHHHGHHHGHHHHHHHHHHHHHHHHHHHHHHHHHHHHHHHHHHHHHHGHGHHGHHHHHHHHHHHHHHHHHHHHHHHHHGHHHHHHHHHHHHHGGGGHGHHHHHHHHHHHHGGHHHGHHHHHHHHHHHHHHHHHHHHHHHHGGHGHHHHHHHHHGGGGHHHHHHHHHHGHHHGGGGGHGFFGFEGHGGGGGGGGGFFFFFFFFCCBBA
@M02197:102:000000000-ALU3V:1:1102:15892:21749 1:N:0:1
TCCCATTCCCATTCCTCCGCTTATTGATATGCTTAAGTTCAGCGGGTATCCCTACCTGATCCGAGGTCAACCTTGGAAAAATAGACCGAAGGTCGATTGTCCGGCGGCCGTCGCCCAGCACTCCAAAGCGAGATATTTTACTACTACGCTCGAGGCTAGGACGCCGTCGCCGAGGTCTTCAAGGCACGTCCGGCAGCGGACGTTGCCCAATACCAAGCAGAGCTTGAGGGTTGAAATGACGCTCGAACAGGCATGCCCTCCGGAATACCAAAGGGCGCAATGTGCGTTCAAAGATTCGATGATTCA
+
A?ABAFFFDFFFGGGFF4ECAEEBGDBDHHHCHHHHFHHFDHCECEEEFHFFGHGHGHGHFGHEEEGHHHHFGFFFHFGGHGFFGHHGGCEFEGEFGHGHHH>EEECCGGCFGGGGGFHHHHHHHHHFGDFFDFHHHHHFHHFHHGB?DGDGGGGGHGGGGGGGAG>BFCDFFGFDFFFFFFHGAFFCF@FFFFFFFFGFEADFEHGFFFFFFFFFFFHFGEBGF/0EFEGBFGFGGEEGEFHEBGGEG1GFEFAAC?E/F22FF1/FGCFEA0EB11D10EEE111DA3FF1G11FFFFBAAAAA
@M02197:102:000000000-ALU3V:1:1102:26709:21813 1:N:0:1
TCCCATTCCCATTCCTCCGCTTATTGATATGCTTAAGTTCAGCGGGTATTCCCGCCTGATCCGAGGTCAACCTTCGAAAATGACTTGCGTCGGGTTTCACGGCCAGCACCCGCGGCAGCCCCTAGACGACAGTGTTACTACGTCCGGGTATGCGCGAGCCCGCCACTGATTTTCAGGGCCTACGTCTCCGTAGATCCCCAACACCCAGCGGAGCTGGAGGGTTGAAATGACGCTCGAACAGGCATGCCCTCCGGAATACCAGAGGGCGCGATGTGCGTTCAAAGATTCGATGATTCAC
+
BB?AAFFFFFFFGGGGGGGGGGGGHHHGGGCHFHHHHGHFHHGGGG2EGHHHHGGGGHGGGHGGGCGE3GHGH.H:CGFG<;<H<<<<;8:GG;G:EG9GG8EGF0G<HHFCGCCG;GGHGGHGG<HGG26CD8DD9DF;H;<G8CC8;CF<GGGA.GGGGGFGDFFFFFFFFC?BFFFDFEFF?DBFFHDFFFFFFFFFFFG?ADDEFFFFFFHEB1AAGBFHFGFEFFFDDDDDC3HHGGGEADCCEEEFDGFFG5BCBHGEE2A2A4HE?E2GGGGBGFFCGEBC@DFFFABBBA
@M02197:102:000000000-ALU3V:1:1102:17932:21941 1:N:0:1
TCCCATTCCCATTCCTCCGCTTATTGATATGCTTAAGTTCAGCGGGTATTCCTACCTGATCCGAGGTCAACATTCAGAAGTTGGGGGTTTTACGGCGTGGCCCCGCCGCTCTCCGGTCGCGAGGTGTTAGCTACTACGCGGGGGAAGCTGCGGGGTGACCGCCACTGTATTTGGGGGACGGCGTGTGCCCACGGGGGGGCTCCGCCGATCCCCAACGCCAGGCCCGGGGGCCTGAGGGTTGTAATGACGCTCGAACAGGCATGCCCGCCAGAATACTGGCGGGCGCAATGTGCGTTCAAAGATTCGATGATTCAC
+
CCCCCFFFFFFFGGGGGGGGGGGGHHHHHHHHHHHHHHGHHHHGGGGGHHHHHHHHHHHHHHHGGGGHHHGHHHHGHHHHHHHHGGGGGG;<<GG;G;EG@;+6#BF#<<C#1G)%%1/#@/CC<5<ED/B86F::6A335#:CB:/.-0-;A#::A8CFEBB;:0FB;99BDA?AF9@DC-9B:.:@BFBEBDGGFFF-9AE@AA0<;FCFFA<CFHFFCC@CBGEFGHG:AG4GEG-GB4BBGEDEAB1DFHFHGHEGHGEGGGHFFHFGDGCCCGGGGGGGFGHHGGGGHGFAFGGGGGFFFFFFFFBBBAA
@M02197:102:000000000-ALU3V:1:1102:8177:22057 1:N:0:1
TCCCATTCCCATTCCTCCGCTTATTGATATGCTTAAGTTCAGCGGGTAGTCCTACCTGATTTGAGGTCGAATTTGAAATAAGAACTGAAGTTTTTTGCCAATGAGTGGTTAGACCTATCCATTGATTATACTTCTCTGTCTTTCAAGCAAACCCGGCGTATTGCTCAACACCAAACCCAAAGGTTTGAGGGAGAAATGACGCTCAAACAGGCATGCCCTCTGGAATACCAGAGGGCGCAATGTGCGTTCAAAGATTCGATGACTCAC
+
CCCCCFFFFFFFGGGGGGGGGGGHGFGHHHHCHHHHHHHHFBFEGGCEGGHHHHHHHGFHHHHHFFHHHGFHHHGHHGHHHHHHHHHHFHHHHHGGGGHHHHGHFFHGHHHHHHHHHHHHHHHHHHHHGGGHHHHHHHHHHHGHHHGHHEHGFGGGHHHFGHHHGGHHHHGGHHEHGHHHHEGHHHHGHHHHHHHHHGHHHEGDHGHHHHHGHFDGGGGGHHHHFHGCHHHGEECEGF5FGGEGHGGFBG5GGG4FFFFFFFBAABB
@M02197:102:000000000-ALU3V:1:1102:25765:22134 1:N:0:1
TCCCATTCCCATTCCTCCGCTTATTGATATGCTTAAGTTCAGCGGGTATTCCTACCTGATCCGAGGTCAACATTCAGAAGTTGGGGGTTTAACGGCTTGGCCGCGCCGCGTACCGGTTGCGAGGGTTTTACTACTACGCAGGGGAAGCCGCGGCGATACCGCCACTAGATTTCGGGGCCGGCTTGCCGCAAGGGCTCGCCGATCCCCACCACCAAACCCGAGGGCTTGAGGGTTGAAATGACGCCCGAACAGGCATGCCCGCCAGAATACTGGCGGGCGCAATGTGCGTTCAAAGATTCGATGATTCAC
+
BBBBBFFFFFFFGFGGGFEGGGGHHFHHGHHFFHHH5FFGHHHGGGGGHHGHHGHHGEGFHHHGFGGHHHFHHHHGFBHF5DFG7G99E8F;<F?49FE:G<:#$6;//#$5/F+;<1F%</2AD#:.C/0=D0#:$;-:#-::$:/.#;9#9-9-#-9.9-9;;F9/9@@B;;AA=-;EAACA=ABDGFFA.9#..;.DFA;?;FFE#AFFACAEF?DF$C?11FFB0EF1FB22FFF>4>/?/;2GFBFB10B>////E1GFBFFDAEAA00A00011FGAEAABB1BG3BGECGFCBD13@11A>>
@M02197:102:000000000-ALU3V:1:1102:16748:22234 1:N:0:1
TCCCATTCCCATTCCTCCGCTTATTGATATGCTTAAGTTCAGCGGGTATCCCTACCTGATCCGAGGTCAACCTTTGAAAGAGTTTAACGGCCACGACCGCCCGCACTCCAAAGCGAATATGTATCACAACGCTTAGAGACGGACAGCTCGGCCGGAGACTTCAAGGCGCGCGGGAGCCGCGACGCCCAACACCAAGCGAGGCTTGAGTGGCGAAATGACGCTCGAACAGGCATGCCCTTCGGAATACCAAAGGGCGCAATGTGCGTTCAAAGATTCGATGACTCAC
+
BBBABFFFFFFFGGGGGGGGGGGHHHHHFHHHHHHHHHHHGGGGGGGGHHHHHHHHHGGHHHHGGGGHHHHHHHHHHHHHHGHHHHHGGGGGGGGGGGGGGGGGGGGGHHHHFHGGGGGHHHHH9GHHHGGGGGGHHHGHGGGGGGHHHGGGGGHGGGHGGHGGGF.@FGGGGFGCDGFFFFDFFFFFFFFFFFFFFFFGHHGGGFFBFF2BHHGFGEFFHHGEHHHGHHGFFFBGGFFFAHHHFGCHFHGFECFGBBHGEEGHFGGGGGGGFGCB5FFFFA3A>A
@M02197:102:000000000-ALU3V:1:1102:23152:22225 1:N:0:1
TCCCATTCCCATTCCTCCGCTTATTGATATGCTTAAGTTCAGCGGGTATTCCTACCTGATCCGAGGTCAACATTCAGAAGTTGGGGGTTTAACGGCTTGGCCGCGCCGCGTACCAGTTGCTAGGTGTTATCTACTACGCAATGGAAGCTGCAGCGTGACCGCCACTAGATTTCGGGGCCGGGCTGACTGGCAGCCCGATCCCCACCACCAAACCCGGGGGTTTGAGGGTTGAAATGACGCTCGAACAGGCATGCCCGCCAGAATACTGGCGGGCGCAATGTGCGTTCAAAGATTCGATGATTCAC
+
BBABAFFFFFFFGGGGGGGGEGGGGHHHF6GHGFHHCFHHHHFGGGEFGHFHHHHGHGFFEDBEFEEFFHHHHHHHHHFH)8GH?EGEF99:9G89;GG?CG;00B73@@/5<F1:G.B0#AC?/.<CG0=11D:0D.<9(#CC$7C59$;:9G;5-#@;;DDG?BFBFGG/G@-?=CFF:F@-A#.#GCAGCAADD?AFDFF/#?1<;?/-@AGGGEFDEBFF9FEDGGB2HFBFFF?E9E@DD1FHFG0EE/E?E12FF22BHE/A0EECGEFGHGGGEGHGGFGGGGEGGFCFFDD3A>A>1
@M02197:102:000000000-ALU3V:1:1102:21504:22246 1:N:0:1
TCCCATTCCCATTCCTCCGCTTATTGATATGCTTAAGTTCAGCGGGTATTCCTACCTGATCCGAGGTCAACCTGAAAAAAATTAGGGGTTGGACCGACCCGGAAGGACCTTGCAACTCGATACGTGCTCCCGAAAGAACTCGTTGTATCGAGGGTCCCACGGACGCCGTCATTACTTTTGAGAACCAGTTGGTCCGAAAACCGACTGCGTTCCAATGCCACCCACGGGGGGTGAGGAAGGATAATGACGCTCGAACAGGTATGCCCTTCGGAATACCAAAGGGCGCAATGTGCGTTCAAAGATTCGATGATGCAC
+
A?AAAFFFFFFFGGFGGGGGGGGGBGFHBEFHHHHHHHHFHGHC?EG?GHGHHHHHHHGHHHHG?EEHHHHHEHHFHGAFCGHHHHGG1EEGHGG/GGGGGG;GDF5AFF:HGFHHHGDAH<GEH<HFHHGG?CC/GF0EHGGEFG:HHGEE.AAGHFCGGGGA<9B0BGEGBBFFGGGFFFFFF?FFFFFFFFFGFFFFFFAFFA?/;9DAGE1BB;FFFFFEGGEEF0GF9BFFFGFDFFBFFB>/CGHGFFHGBE1G0/A/E/?EBDFHFHHGFB00A00AD13BA?EFFA1DFB3GEEA1F@FFFD>11>1
@M02197:102:000000000-ALU3V:1:1102:23269:22306 1:N:0:1
TCCCATTCCCATTCCTCCGCTTATTGATATGCTTAAGTTCAGCGGGTATTCCTACCTGATCCGAGGTCAACATTCAGAAGTTGGGGGTTTAACGGCTTGGCCGCGCCGCGTACCAGTTGCGAGGGTTTATCTACTACGCAATGGAAGCTGCAGCGTGACCGCCACTAGATTTCGGGGCCGGGCTGACTGGCAGCCCGATCCCCAACACCAAACCCGGGGGTTTGAGGGTTGAAATGACGCTCGAACAGGCATGCCCGCCAGAATACTGGCGGGCGCAATGTGCGTTCAAAGATTCGATGACTCAC
+
CCCBBFFFFFFFGGGGGGGGGGGHHHHHHHHHGHHHHHHHGHHGGGGGHHHHHGHHHGHHHHGGGGGHHHHHHHHHHGHF0<HHG9GEE9HH<GG:G;GCEH:GCDFCC@@7/C7:3:86D:FC#$DE8HFHFH9HH:GD66F;0FCH<BF<H:C.;#9CEFF?EFCBFDFGGGGGD=DDHGFDGCCBAFAGGGEFF/?@FGF?ADAEDGGDGFGGEEFGDEFHFGHHEGEHFGF>1?GHGEBHGHGGHFFEGGGGGHHHHGGHHGGGECGGGEHHHHGFEGHGGGGFFGGGGFFFFFFFAABBB
@M02197:102:000000000-ALU3V:1:1102:16225:22444 1:N:0:1
TCCCATTCCCATTCCTCCGCTTATTGATATGCTTAAGTTCAGCGGGTATCCCTACCTGATCCGAGGTCAACCTTGGAAAAATAGACCGAAGGTCGATTGTCCGGCGGCCGTCGCCCAGCACTCCAAAGCGAGATATTTTACTACTACGCTCGAGGCTAGGACGCCGTCGCCGAGGTCTTCAAGGCCCGTCCGGCAGCGGACGTTGCCCAATACCAAGCAGAGCTTGAGGGTTGAAATGACGCTCGAACAGGCATGCCCTCCGGAATACCAGAGGGCGCAATGTGCGTTCAAAGATTCGATGACTCAC
+
A3AAAFFFFFFFGGGGGGGGGGGHHHHHHHHHHHHHHHGHGGHGGGGGHHHHGHHHHHHHHHHDGGGHHHHHHHHHHHHHHHHFFHHGGGCGHHGGGGFHGHGCF?CCFGBBEDGGGGFGHBGFHHGGHD?FGGFHFHHHHHHHHHHDGGGGGFFCGGBABFGGFGGCFGGHGGGFFFFHFGFGFEGCDDFGFFFGFFEHGHFHHHFFFFHGGHHGHGHHGDBFHHHGHG<GHFGFGEBGGHGEC53HFGHFHF?GGEEAAFBFHHHHHBEEE2?E5HFFGGGFAFEDD5GFGGGFFFFFDBABAAB
@M02197:102:000000000-ALU3V:1:1102:5985:22551 1:N:0:1
TCCCATTCCCATTCCTCCGCTTATTGATATGCTTAAGTTCAGCGGGTATTCCTACCTGATCCGAGGTCAACATTCAGAAGTTGGGGGTTTAACGGCTTGGCCGCGCCGCGTACCAGTTGCGAGGTGTTATCTACTAAGCAATGGAAGCTGCAGCGTGACCGCCACTAGATTTCGGGGCCGGGCTGACTGGCAGCCCGATCCCCAACACCAAACCCGGGGGTTTGAGGGTTGAAATGACGCTCGAACAGGCATGCCCGCCAGAATACTGGCGGGCGCAATGTGCGTGCAAAGATTCGATGATTCAC
+
BBBBAFFFFFFFGFGGGGGGCGGHCHHHHHHGHHHHGHHHFGFCGGFCHHHHHHGHHHHHHHHGGGGHHHHHHHHHHHHHH0GHG/9EEGH<<:GGG;;;EH/EBFCG9G</@.9+#?D#.@F#9.0.#GH;FG7:#.<GHHE4;:#CC-##/-..+-EGGFGAFFC;:CBFFFCDG@GGHG==?BHGF<C:CFDDEGGGDFHFD6#GGDFFCEF?6DFBDGHFFGHE<HH<GG>?1>9219HGGHGGBFCECGGGHF5FHHGF3CFGGGGEGFGFHHGGGEFEG5GGGGGGGFFFFFFFBBAAA
@M02197:102:000000000-ALU3V:1:1102:21330:22579 1:N:0:1
TCCCATTCCCATTCCTCCGCTTATTGATATGCTTAAGTTCAGCGGGTATCCCTACCTGATCCGAGGTCAACCTTGGAAAAATAGACCGAAGGTCGATTGTCCGGCGGCCGTCGCCCAGCACTCCAAAGCGAGATATTTTACTACTACGCTCGAGGCTAGGACGCCGTCGCCGAGGTCTTCAAGGCACGTCCGGCAGCGGACGTTGCCCAATACCAAGCAGAGCTTGAGGGTTGAAATGACGCTCGAACAGGCATGCCCGCCAGAATACTGGCGGGCGCAATGTGCGTTCAAAGATTCGATGACTCAC
+
CCBCCFFFFFFFGGGGGGGGGGGHHHHHHHHHHHHGHHHHHHHGGGGGHHGHHHHHHHHHHHHGGGGHHHHHGHHHHHHHH9HHHHHGGGGGFGGGGHGHHHGGGGGGGGGGGGGGGHHHHHHHHHFHHGGGGGHHHHHHHHFHHHHGGGGGGGGGGGGGGGGGGGFGGGFHGGFFFHGGFHGFFFFGFGFHGFGGGGHFGHGEHHGFGFFFFHFFFFFGFFHHFHFGHGGHHHHHGGGGFGHFGGDHHHFEHGGGGGHFHHHHHHHGGGGGGGGGGFHHGGGGGGGGGGGGGGGFFFFFFFCCCCC
@M02197:102:000000000-ALU3V:1:1102:7347:22619 1:N:0:1
TCCCATTCCCATTCCTCCGCTTATTGATATGCTTAAGTTCAGCGGGTATCCCTACCTGATCCGAGGTCAACCTTTGAAAGAGTTTAACGGCCACGACCGCCCGCACTCCAAAGCGAATATGTATCACAACGCTTAGAGACGGACAGCTCGGCCGGAGACTTCAAGGCGCGCGGGAGCCGCGACGCCCAACACCAAGCGAGGCTTGAGTGGCGAAATGACGCTCGAACAGGCATGCCCTTCGGAATACCAAAGGGCGCAATGTGCGTTCAAAGATTCGATGATTCAC
+
BBBBBFFBFFFFGGGGGGGG?EGHHHHHFHHHHHHHHHHHHHHGGGGFHGHGHHFFHHHHEHHGGGGFHHHHHHHHHHFFEGGGHHHHGGCCGGGFFEGGGGG?CCGFHHHG:FFDGFGHHHGFFGHHG@<CDCDHHGHHGGGGGGHFHGFGFGGGC@HHFFBFBCCCGGGGCDFCAB>FFGEG@DGFF?1CFFFGFHHFEHFHGFFEEABHGHHFFFFFGFEEGFFBHHFFFFGGGGFEHHHFHHFHGFEAA?GHGHHEEFEFGBGGGGGECBFFFFFFFAAAAA
@M02197:102:000000000-ALU3V:1:1102:17361:22817 1:N:0:1
TCCCATTCCCATTCCTCCGCTTATTGATATGCTTAAGTTCAGCGGGTAGTCCTACCTGATTTGAGGTCAGAGTCAAAAGGTTTTCTGCCAGAAGGCAAGAAGGGTTCTGAGCGGGCTTGACGCGGAGCAAGGGACAAGACGAAACTTATTACGTCTGTCACGGATGCAAGCGATCCCACTAAGTCATTTGAGGCGAGCCGTGTAACCGGCAGACGCCCATGTCCAAGTCCACGCCAGGTCATAAACCAGACGGGATTGAGATTTCATGACACTCAAACAGGCATGCCTTTCGGAATACCAAAAGGCGCAAGGTGCGTTCAAAGATTCGATGACTCAC
+
BAABBFFFFFFBGGGGGGGGGGGHFHHGHHHCGFHHHHHHHHHGGGGGGHHHHGHGHGHFHHEHGEHBFBFHGHHHHHHGFHHGHHFFFEFHGHFEGGEHFFGGFGHB4GG9ECCGGHEFHG9GFBBBGGFCDFFGHGFGGGGDCHHHHG<HE<HGGFGFDFC;AEGHGGDEC9C.FFGDDCF<1;FFC0CA/:ACCCGGFCEC<GCHHGFD@<0FHHHGFFFHHFFGCE:EEAGFFHFHGHFGBHGGDHGGHHHGHHG5GFFEHGFHHHHEHGHF3BEHGAHGCEGGEEHGACHGFCHGGGGGEEFGBGEEEEFGFBGBBGFGFBFFBD5F?3BBA
@M02197:102:000000000-ALU3V:1:1102:13348:22851 1:N:0:1
TCCCATTCCCATTCCTCCGCTTATTGATATGCTTAAGTTCAGCGGGTATCCCTACCTGATCCGAGGTCAACCTTTGAAAGAGTTTAACGGCCACGACCGCCCGCACTCCAAAGCGAATATGTATCACAACGCTTAGAGACGGACAGCTCGGCCGGAGACTTCAAGGCGCGCGGGAGCCGCGACGCCCAACACCAAGCGAGGCTTGAGTGGCGAAATGACGCTCGAACAGGCATGCCCTTCGGAATACCAAAGGGCGCAATGTGCGTTCAAAGATTCGATGATTCAC
+
BBCCCFFFFFFFGGGGGGGGGGGHGHHHHHGHGGFHHHGHHGHGGGGGHHHHHHHGGHHHH5GGGGGHGGHGHHHHHHHGFHFHHGHHGGGGFG?FGGGGGGGGGGGHHHHGHHGGGGGHFHHHHHHHHGGGGGGHGHHHGGGGGGHHHGCGGGGGHGGGGGGGGDFGGGGGGFAGFFFGFFGHGHFGGFFFCEGGGHGGHFFHHFGFFFBHGHHEFFGGFHEHHFHHGHGHGGFGFBEGHHHGHDHGHGGGGGGHHHHFFGGHGGGFFFFGGGFFFFFFF@BABA
@M02197:102:000000000-ALU3V:1:1102:8879:22920 1:N:0:1
TCCCATTCCCATTCCTCCGCTTATTGATATGCTTAAGTTCAGCGGGTAGCCCTACCTGATTTCAGGTCAAAGTCAAAAGGTGCGCGATGGCAGGTTTTGAGCAGTCATCACCACAAGGAGAGACGAAACTTATTACGTCTAACACTGATGTGGGATGTTCCACTAAGTCATTTGAGGTGAGCCATTGCTGGCAGACACCCAAGTCCAAGCCTAACATGTTCAGAAAACATATTAGATTGAGATTTCATGACACTGAAACAGGCATGCCTTTCGGAATACCAAAAGGCGCAAGGTGCGTTCAAAGATTCGATGACTCAC
+
CCCCBFFFFFFFGGGGGGGGGGFFHHHHGGHHHHHHHHHHHHHGGGGGGHHHHHHHHGHHHHHHHHHHHHHGHHHHHHHGGHHGGGGGGGHHGGHHHGHGGFFFGHH;HHHHHHHH9HGHHGGHGGHHGHHHHHHHGGHHHHHHHHGGHHFGFGHHFHHHHHHHHHHFHGHHHFHGGHGGFGCGHHGHHHHGHGGHHHEHGEG:CEGHGGGFGFFGGGHHHGFGGFFGEHHHGBB1CBFGGHFHHHFGHHFDHDDFHHGFGBGHFHGGGGGHEFFFFCGHHHEGECCGHHHGGGGHFB3FGFFGGCBC3FFBFAAAA?
@M02197:102:000000000-ALU3V:1:1102:5780:22922 1:N:0:1
TCCCATTCCCATTCCTCCGCTTATTGATATGCTTAAGTTCAGCGGGTATTCCTACCTGATCCGAGGTCAACATTCAGAAGTTGGGGGTTTAACGGCTTGGCCGCGCCGCGTACCAGTTGCGAGGTGTTATCTACTACGTAAGGGAGGCTGCAGCGGGACCGCCACTAGATTTCGGGGCCGGGCTGACTGGCAGCCCGATCCCCAACACCAAACCCGGGGGTTTGAGGGTTGAAATGACGCTCGAACAGGCATGCCCGCCAGAATACTGGCGGGCGCAATGTGCGTTCAAAGATTCGATGATTCAC
+
A?3>AFFFDFFFGGGGFEEGGGDGHHGBFH55FFHHHDGFHHFFGGEEHHFFFH3GHHBGFFHGEGGHHHFGHHFFHDGF;HGHGG)EE8H<FG;G;EG;FGE@//C/B2#2>8B:8;GEC0;>C.DEF<$1$G846.#./,:::*/#17::9H4#5AAB.FCFEFFFBBGGBBCDBC<;?=<*A<0#0;<>9<.A?/CCDFFBFDF?FFF8@CBCEE?B1GDFB,GDHFHFF9//AGCFEE2BBB@1100>//EA1AHBFHHGGGCEE00A?GFGHHEEA0FFFDB3FFE11C@3FFDFAA?AA
@M02197:102:000000000-ALU3V:1:1102:14567:23050 1:N:0:1
TCCCATTCCCATTCCTCCGCTTATTGATATGCTTAAGTTCAGCGGGTATCCCTACCTGATCCGAGGTCAACCTTTGAAAGAGTTTAACGGCCACGACCGCCCGCACTCCAAAGCGAATATGTATCACAACGCTTAGAGACGGACAGCTCGGCCGGAGACTTCAAGGCGCGCGGGAGCCGCGACGCCCAACACCAAGCGAGGCTTGAGTGGCGAAATGACGCTCGAACAGGCATGCCCTTCGGAATACCAAAGGGCGCAATGTGCGTTCAAAGATTCGATGACTCAC
+
DDDDDFFFFFFFGGGGGGGGGGFHHHHHHGHHHHHHHHHHHHGGGGGGHHHHHHHHHHHHHHHGGGGHHHHHHHHHHGGHHHHH<H<HGGGGGGGGGGGGGGGGGGGHHHHHHHGGG8GHHHGHHHHHHGGGGGGGGHHHGGGGGFHHHGGGGGHGG4HGGHGGGGGGGGGGGGFGGGFGGGGFGGFEEFFGGHGFFHHGHGFHHFFGGGHHHHFGGGGGFHFHHHHGGHHHGGGGGFFFFHGGHHFHHHGEFCDG5HGGGGGHGGGGGGGGGGFFBFFFDAAABA
@M02197:102:000000000-ALU3V:1:1102:9346:23146 1:N:0:1
TCCCATTCCCATTCCTCCGCTTATTTATATGCTTAAGTTCAGCGGGTATTCCTACCTGATCCGAGGTCAACCTGAAAAAAATTAGGGGTTGGACCGACCCGGAAGGACCTTGCAACTCGATACGTGCTCCCGAAAGAACTCGTTGTATCGAGGGTCCCACGGACGCCGTCATTACTTTTGAGCACCAGTTGGTCCGAAAACCGACTGCGTTCCAATGACACCCACGGGGGGTGAGGAAGGATAATGACGCTCGAACAGGTATGCCCTTCGGAATACCAAAGGGCGCAATGTGCGTTCAAAGATTCGATGACTCAC
+
>AAA1FFBDDFFGFDGE1E?EGGDEFGH33DGHGGHBE2F2FGEEEG?CGFHHEHHH1FGHHHG?EEFCGHGHGGHGHH?EF1B110/ECE/1FFFBE;E2FGFCAFGE8F1FGHGGBFA:F/AA?FFFHGGGGGCGABFDFGGGGFGF.<C..9;GHHFCCA@A?@G<<1C>9FBFF1FEA$FFEF?:9BF?/B9BEC<CCGCGCFCEGF9FBBB<#GGGE??/@E9B0H8FB0GBGFG9;GGE/GGGFEEGEGB1GFHHGFGGAEAF2F22BEFHFBEE0E0FDFBCEEEE113A33BEFGFC331FFAA?A?
@M02197:102:000000000-ALU3V:1:1102:17284:23467 1:N:0:1
TCCCATTCCCATTCCTCCGCTTATTGATATGCTTAAGTTCAGCGGGTATCCCTACCTGATCCGAGGTCAAAGACGGTAATGTTTTCTTGTTGGACGCGGGCCGGAGCCCCTCGAGAAGCGCAATGTGCTGCGCGAGAGGAGGCAAGGACCGCTGCCAATGGATTTGGGGCGAGTCCGCGCGCTGAGGCGGGACAGACGCCCAACACCAAGCAGAGCTTGAGGGTGTAGATGACGCTCGAACAGGCATGCCCCATGGAATACCAAGGGGCGCAATGTGCGTTCAAAGATTCGATGATTCAC
+
BBBBBFFB5DFBGGGGGGGGGGGHHHGHHHHHHHHHHHHHHHHGGGGGHEHHHHHHHHHHHHHGGGGHHH5FHHGDBGFHHHGHHHFGHHHFHHGGGGGGEGG?C@@FCDGDCFDGACGC5FFEHHFHF0GCFF;:@DFHGGGEHGGEGFDBGADFFFFFFEC9FFA.>AFACFFFFA=BFFF+DAEAGGB@=A@@/GGHEGHGFFHFGFBB3BHGHHGHGHGD59BFFFE3CGF:GHHGH<:HFEEECHGBBHGHHHHGFCHG2GGGGHHHHGGGGHGGGGGGGGGF4FFFFFFBBBBB
@M02197:102:000000000-ALU3V:1:1102:19947:23611 1:N:0:1
TCCCATTCCCATTCCTCCGCTTATTGATATGCTTAAGTTCAGCGGGTATCCCTACCTGATCCGAGGTCAACCTTGTGAAAGATTTAACGGCCGCGGCCACCCGACCTCCGAAGCGAATAGTTGCCACAACGCTTAGAGACGGACAGCTCAGCCGGAAGACTTTAAGGCGCGCGGAGCCGCGACGCCCAATACCAAGCCAGGCTTGAGTGGTGAAATGACGCTCGAACAGGCATGCCCCCCGGAATACCAGGGGGCGCAATGTGCGTTCAAAGATTCGATGACTCAC
+
CCCCCFFFFFFFGGGGGGGGGGDHHHHHHHHHHHHHHHHGHHHGGGFEHHHHHHHHHHHHHHHGGGGHHHHHHHHHHGGHHGHHHHGHGGGGGGGGGGGGHGGFGGGHHGGGGGGGGGGGHHHHFGHHHGGGGGGHHHFHGGFGGFHHHGGGHGGGFGGGGGGGGGFGGGGGFFFGFFGGGGGFAHFGFFFFGHHHHEHFHFGHHFHGHHHHHHHFFGGFFGDHHHHFHHHGGGGGGGGHHHHHHHGGGGGGGGGHGHFGGGGHGGGGGGGGGGFFFFFFFBBBBB
@M02197:102:000000000-ALU3V:1:1102:22735:23635 1:N:0:1
TCCCATTCCCATTCCTCCGCTTATTGATATGCTTAAGTTCAGCGGGTATTCCTACCTGATCCGAGGTCAACATTCAGAAGTTGGGGGTTTAACGGCTTGGCCGCGCCGCGTACCAGTTGCTAGGTGTTATCTACTACGCAATGGAAGCTGCAGCGGGACCGCCACTAGATTTCGGGGCCGGGCTGACTGGAAGCCCGATCCCCAACACCAAACCCGGGGGTTTGAGGGTTGAAATGACGCTCGAACAGGCATGCCCGCCAGAATACTGGCGGGCGCAATGTGCGTTCAAAGATTCGATGATTCAC
+
BB@AAFFFDFFBAEGGGGGCGGCHCFHHHHGFHHHHHHCGCHHDGGGGHEHHGHBGBFFDHHHGGCGGHGHHHHHGHFHHFGEHGG/EE-0HHD;:G:/?'F@EC@DFG4/1<FD9F,D6#/<A.+GG40D8-6;EG6)D670;0G:66C8BCB+##BCGE.@??BFBEBCFBC?AB;FEAC@<0DFFGG#@GCDFCD/>;FF?//F9DCAADCDEEFFG8CF5EEBA4HG39BE?1E?11;@FFB@331EE?EA?FBGBG5FDFEEE2222EEF5FG?AEECGGGGGGGGGGBFFF5FF3>3AA
@M02197:102:000000000-ALU3V:1:1102:25809:23663 1:N:0:1
TCCCATTCCCATTCCTCCGCTTATTGATATGCTTAAGTTCAGCGGGTATTCCTACCTGATCCGAGGTCAACATTCAGAAGTTGGGGGTTTAACGGCTTGGCCGCGCCGCGTACCAGTTGCGAGGTGTTATCTACTACGCAATGGAAGCTGCAGCGTGACCGCCACTAGATTTCGGGGCCGGGCTGACTGGCATCCCGATCCCCAACACCAAACCCGGGGGTTTGAGGGTTGAAATGACGCTCGAACAGGCATGCCCGCCAGAATACTGGCGGGCGCAATGTGCGTTCAAAGATTCGATGATTCAC
+
ABCBCFFFFFFFGGGGGGEGGGGHHGHHHHGHHHHHHHHHHHHGGGGGHHHHHGHHHHHHHHHGGGGHGHHHHGHGHHHHG;HGGG9G::H<<FEG-;?GFH/E$@7CG2#5C;8B13;1<4?6A9DBDDGGFFH:F19C@ACG#6/C90:#:G@.#:CF@FG;BFFFFFGGCDCCDAFGHFGFFFFFF;A##A@FFGGGCGE2@?FGD4FEDGGFFFFFFDFGGEFHHGFFGBGGEFECFFHGF3B@3??/>0?0GE55HHGHHGEECFFGGGFHFGFEEGHFBGGGGGGGGFFFFFFFBBBAB
@M02197:102:000000000-ALU3V:1:1102:23065:23778 1:N:0:1
TCCCATTCCCATTCCTCCGCTTATTGATATGCTTAAGTTCAGCGGGTATTCCTACCTGATCCGAGGTCAACATTCAGAAGTTGGGGGTTTAACGGCTTGGCCGCGCCGCGTACCAGTTGGGGGGGTTTATCTACTACGCAATGGAAGTTGCAGCGTGACCCCCACTAGATTTCGGGGCCGGGCTGACTGGCAGCCCGATCCCCAACACCAAGCCCGGGGGTTTGAGGGTTGAAATGACGCCCGAACAGGCATGCCCGCCAGAATACTGGCGGGCGCAATGTGCGTTCAAAGATTCGATGACTCAC
+
BBBBBFFFFFFFGGGGGGGGGGGHHGHHHHHCFHHHGEGHHGFGGGGGHHFHHHGHHHHHHHHGGGEHHHGGHHHBGGFG/9H:G998G/H<HAFFG-//9?/E/7C/<C#0#<%G3:B0@-<.##<7#GBGFFF8H9GG:.:/#;:#5#::96--##?F#:A;90;:FFGF0?C;@;@<CA;F<<99<<<.9995>79GGEEFFF?AA</#@A//ACC)':?/0EFFBFCGFFFFB/9?#?4@BBGEB12E>0CEFBBFFFHFFA2CGECEAE5BHHEEEDFFBGGFGGFGGFFFD5FDAAAAA
@M02197:102:000000000-ALU3V:1:1102:11802:23886 1:N:0:1
TCCCATTCCCATTCCTCCGCTTATTGATATGCTTAAGTTCAGCGGGTATCCCTACCTGATCCGAGGTCAACCTTTGAAAGAGTTTAACGGCCACGACCGCCCGCACTCCAAAGCGAATATGTATCACAACGCTTAGAGACGGACAGCTCGGCCGGAGACTTCAAGGCGCGCGGGAGCCGCGACGCCCAACACCAAGCGAGGCTTGAGTGGCGAAATGACGCTCGAACAGGCATGCCCTTCGGAATACCAAAGGGCGCAATGTGCGTTCAAAGATTCGATGATTCAC
+
AA1>AFFFFBFFGGGGBBEEFEEHFDFG3DFCHF3EBDGFDGHA??AAGBGGHHHFHGBFFFFFGGC;FHHHGFFDFGBGFFGEEHHHG@EC/F9>EGEGEGFCGGGHHGHHFHGCC@FFH;FFH;HDHC?CECAGHGGHGGGGGGGFHGGAFCCDC?GGGGFFGFEGG1FFGCCCGF@C@EE;?FGF?CEEBEEEAFF>@9@>0FBCFEFDDB@EFBFB0AA@E1HEHHFFE/CGGGGFBHGCGCHFGA0EA0?GDABCGEEB1B33AD3CGGC1FFFD3@A?AA
@M02197:102:000000000-ALU3V:1:1102:21213:23898 1:N:0:1
TCCCATTCCCATTCCTCCGCTTATTGATATGCTTAAGTTCAGCGGGTATCCCTACCTGATCCGAGGTCAAGAGTGTAAAACTGTACTTTTGGACGTCGTCGTTCTGAGTGCAAAGCGCGAGATGTACTGCGCTCCGAAATCAATACGCCGGCTGCCAATTGTTTTGAGGCGAGTCTACGCGCAGAGGCGAGACAAACACCCAACACCAAGCAAGGCTTGAAGGTACAAATGACGCTCGAACAGGCATGCCCCATGGAATACCAAGGGGCGCAATGTGCGTTCAAAGATTCGATGATTC
+
BBBBBFFFDFFFGCGGFFEFGGGHHHGHHHCHFHHHHHHBGBFGEEEGHHHHHGGHHHGHHHHGGGEFHHHHHHHGHHHHHHHHHHHHHHHGHHGGGFGGGGGHGHHHHHHGHHHHFGGFCGFHHHHHHGGGGGDGGGHHHGCDHHGGGGGFHGHHHHFHHHGHHHGGHGGGGCFFGGFGGHGGEFGGFHGFFFFFFFFHFEHGGFFGHHFFGGHFHHGGDBGFGGDGFFFFFGGFDD5HGHFGHHGGFGHHGBHHFA5GFF2DGGGGGBBGDAAEGGGGFFFGGCFFFFFFDAAA@A
@M02197:102:000000000-ALU3V:1:1102:17591:23931 1:N:0:1
TCCCATTCCCATTCCTCCGCTTATTGATATGCTTAAGTTCAGCGGGTATCCCCGCCTGATCCGAGGTCAACCTTGCAAAAAAAGTTGCGTGTCATTTGTGCGGCAGGCCGCCGGGGCGGACTCCAAGGCGATTCGCTTTTGCTACGCCCGGAGCCGTCCTGGGACCGCCGAGTTCTTCGAGGCGCGTCCGCCGCCCGAGGGCAGGCGGGCGGTCGCCCAATACCAAGCAGAGCTTGAGGGTTGTAATGACGCTCGGACAGGCGTGCCCTCCGGAATACCGGAGGGCGCAATGTGCGTTCAAAGATTCGATGACTCAC
+
CCDDCFFFFFFFGGGGGGGGGGGHHHHHHHHHHHHHHHHGHHHGGGGFHHHHGGGGGHHHHHHGGGGHHHHHHHHHHHHHHGGGHHHHGGGGHHHHHHHHHGGG;GGGGGGGGGGGGGGGGGHHHHGGGGGGGGGGGGGGGGG;GGGGFFFFFFFFFFFFFFFFFFFFFFFFFFFFFFFFFFFFAGGGGGGFFFFFHFFGFHGGGGGGFGGGGGGFEHHHGFGHHHHFHHGHHHGHHGGGHHHHGGGGGGGGGGHHHEHEGGCGGGGGGGHHHHGGGGGGHGGGGGHHHHGGGGHGGGGGFGGGGFFFFFFFCCCCC
@M02197:102:000000000-ALU3V:1:1102:24031:24199 1:N:0:1
TCCCATTCCCATTCCTCCGCTTATTGATATGCTTAAGTTCAGCGGGTATTCCTACCTGATCCGAGGTCAACCTTTGGAAAATTGGGGGGTTTTACGGCAGGAGTCCCTCCGGATCCCAGTGCGAGACGTAAAGTTACTGCGCAAAGGAGGCTCCGGGAGGGTCCGCCACTACCTTTGAGGGCCTACATCAGCTGTAGGGCCCCAACACCAAGCAGAGCTTGAGGGTTGAAATGACGCTCGAACGGGCTTGCCCGCCAGAATGCTGGCAGGCGCAATGTTCGTTCAAAGATTCGATGATTCC
+
33AAAFFFBFFFCGGGGFFGGGGHHHHHGHHHHHHHFHHHHHHGGGEEFHHHHHHHHHHG5AGFC?FHEHF13FGFFF:6H:;FFAE&?>@F;;0CD9C#EFH;CGG<H6D7F#;#F6F/9B35B042AFAE9099BB#B5BD?)7FFFD89FFFB2/B<BFF@<;BGCF9BGFFB>BCBDFDEBFFF1BF1?BBFFFEFFG9FFA9CDEFFF0B(EEF0B0?BDEB/BBBBF/B/:/?;FFF#B////>///B1222GDBFBAAB00E0A11A1000111A3FFGBA11B133FFA>1A1
@M02197:102:000000000-ALU3V:1:1102:12829:24127 1:N:0:1
TCCCATTCCCATTTCTCCGCTTATTGATATGCTTAAGTTCAGCGGGTATTCCTACCTGATCCGAGGTCAACATTCAGAAGTTGGGGGTTTAACGGCTTGGCCGCGCCGCGTACCAGTTGCGAGGGGTTATCTACTACGAAATGGAAGCTGCAGCGTGCCCGCCACTAGATTTCGGGGCCGGGCTGACTGGCAGCCCGATCCCCAACACCAAACCCGGGGGTTTGAGGGTTGAAATGACGCTCGAACAGGCATGCCCGCCAGAATACTGGCGGGCGCAATGTGCGTTCAAAGATTCGATGATTCAC
+
BB3AAFFFFFFFGGGGGDFGGGGHHHHHHFFGHHFHHHHFFHHGGGGCHHFHHHHHGEEFHHHGCEGHHHHHHHEHHHHHB(GGGG;G;G<.<GC/@EEGB?/E#@8//</.#?%%%'D;@1D2#.#<66<D8;$=09#<5#GH$C/C$9/79CC9#,GCCFABGGGFA?@C@@AD?B??B?<BB<B5F?.BDDEDC>/@DFE/3E?/?/;A/AD/EEBBHGBABEBA;BG>BFFFAEAB>DHFBBDFBB>@?ECGFGHFHHGHHEECCEEFCAGBGGEEEEFBF3F33GFGCFFFDBFFAAAAA
@M02197:102:000000000-ALU3V:1:1102:25196:24348 1:N:0:1
TCCCATTCCCATTCCTCCGCTTATTGATATGCTTAAGTTCAGCGGGTATTCCTACCTGATCCGAGGTCAACCTGAAAAAAAATTAGGGGTTGGACCGACCCGGAAGGACCTTGCAACTCGATACGTGCTCCCGAAAGAACTCGTTGTATCGAGGGTCCCACGGACGCCGTCATTACTTTTGAGAACCAGTTGGCCCGAAAACCGACTGCGTTCCAATGCCACCCACGGGGGGTGAGGAAGGATAATGACGCTCGAACAGGTATGCCCTTCGGAATACCAAAGGGCGCAATGTGCGTTCAAAGATTCGATGACTCAC
+
BBBBAFFFFFBFGGGGGGGGGGGHHGGHHHCHHHHHHHHHHHHGGGGGHHHHHDHHHEHHHHGGGGGHCGHHHGHCHHG?C?GHHGHGGGGGGGHGGGGGGGGC:D/FGHGFFHFHHHEGEFHFGHEHGHHGGGGGGHFHHGGHGHGGHHDGGCCDHHHGHGACGADGGDGGFFFHFHHHHHHHHHFHGGFGFFFFGFFFFFFGFDBFDFDFFGFFGFFFFGEEEGGGGFHFHHHHHHGFFGHHGGGGEDFG?GHGGHGGHHGGGCGGEFGHHHHGHCHCGGGEGGHGGGGGCHGFF5GGGGGGFFFFFFFBABAA
@M02197:102:000000000-ALU3V:1:1102:5568:24374 1:N:0:1
TCCCATTCCCATTCCTCCGCTTATTGATATGCTTAAGTTCAGCGGGTATCCCTACCTGATCCGAGGTCAACCTTTGAAAGAGTTTAACGGCCACGACCGCCCGCACTCCAAAGCGAATATGTATCACAACGCTTAGAGACGGACAGCGCAGCCGGAGACTTCAAGGCGCGCGGGGGCCGCGACGCCCAACACCAAGCGAGGCTTGAGTGGCGAAATGACGCTCGAACAGGCATGCCCTTCGGAATAGCAAAGGGCGCAATCTGCGTTCAAAGATTCGATGACTCAC
+
AAAAADFFFFF1BBGGFG1EEGGHFE33AFDDGGBFBFGF2AF0E//AGHHHFHFGB1GHHEFC7EAGG8B0EF#1BGBB0#:B12@G>//>>F-+;>/>9E/EEG@0GBGH7F0E@CCGG2;22:2@@ACCF89?2<GE:0.>@..2B(CA00==:;:GCG0<</.9@AA?//#C</#//@EAF>@B1?1E/?EA/F;31;B>017FEEA2D2FE>>/EA9A21FHGFCE-F/B/EB#$2E(2$D11GC0E0E01B3BA0E01A1G3A3A1111133DFD11A>1
@M02197:102:000000000-ALU3V:1:1102:20620:24408 1:N:0:1
TCCCATTCCCATTCCTCCGCTTATTGATATGCTTAAGTTCAGCGGGTAGTCCTACCTGATTTGAGGTCAGAGTCAAAAGGTTTTCTGCCAGAAGGCAAGAAGGGTTCTGAGCGGGCTTGACGCGGAGCAAGGGACAAGGCGAAACTTATTACGTCTGTCACGGATGCAAGCGATCCCACTAAGTCATTTGAGGCGAGCCGTGTAACCGGCAGACGCCCATGTCCAAGTCCACGCCAGGTCATAAACCAGACGGGATTGAGATTTCATGACACTCAAACAGGCATGCCTTTCGGAATACCAAAAGGCGCAAGGTGCGTTCAAAGATTCGATGATTCAC
+
CCCCCFFFFFFFGGGGGGGGGGGHHHHHHHHHHHGHHHHGHHHGGGGGGHHHHHHHHHHHHHHHGHHHHHHHGGHHHHHGFHHGHGFHHHGHHGHHHHGHGEHGHHHHHHHHGGGGGHFHHGGGFFGGHHHGGHGGGGDGGGFGGHHHGHGHHHHHGHHGHGHHGGGHHGHGGGGGGGHFHGHGHHGGGFGGEGDFGFFHHGFGGGGHHGGGGGHHHHFHGFGFHHGFGGGFHFFHHFHGGFGGFHGHGHGHHHHHGHHGHGHHHGHHHHHGHHHHHHHHHHHHHGGGFEGHHHHCFGHHHGGGGGHGGHGGGGHGGGGGGGGGGFFFFFFFCCCCC
@M02197:102:000000000-ALU3V:1:1102:9726:24436 1:N:0:1
TCCCATTCCCATTCCTCCGCTTATTGATATGCTTAAGTTCAGCGGGTAGTCCTACCTGATTTGAGGTCAGAGTCATAAATTGTGTTTCCACAGTGTTATGAGCGGTTGAATCAACGTGACCGAGAGAAACTTATTACTCCCGACTACAGTCGATCGTTCCACTGAGTCATTTAAGGCGAGCCATGTGGCATGGCAGACGCCCAAGTCCAATCTTCCCGGAAACCCGGGGGATTGAGGCTACATGACACTCAAACAGGCATGCCCTCCGGAATACCAGAGGGCGCAAGTTGCGTTCAAAGATTCGATGACTCAC
+
CCCCCFFFBFFFGGGGGGGGGGGHHHFHGHHHHHHHFHHHHHGGGGGGGHFHHHHGHHHHHHHHGEGHHHHHHHHHHHHHHHHHHHHHGHHHHHHHHHGHHHHGGFFFGHHHHHGGHEFGGGGGGGGHHHHHHHHHHHHHEGGGGGHGHHFGFFGGHGHHHHHGHHDHHHHHHHGGHHHHHHHHHHHHHHHGHHHGCGFGGHGGHGGHGGHGGGGGGHGFFFGGFGFHHFHHFFHHEFHGHFHHHHHGHHGHGHHHGHHGGGGGGGHGHFGEAGHHEGEEEFCHHGGGGGCFGGGGFCEGBFFDBBFDBAAAA
@M02197:102:000000000-ALU3V:1:1102:19709:24403 1:N:0:1
TCCCATTCCCATTCCTCCGCTTATTGATATGCTTAAGTTCAGCGGGTATTCCTACCTGATCCGAGGTCAACCTAGAAAAAATAAAGGTGTCGACCGACCCGACGAGACCTTGCAACTCCCCGCGTGCCTCGAAAGACTCGTTGCGAAGAGGGTCCCACGGACGCCGTCATTGTCTTTGAGACCAGTTGCGGACGGACCACAACTCGATCCAACGCCCCGACCAGAGGTTGGGAGAGAGGATAATGACGCTCGAACAGGCATGCCCACCGGAATACCAGTGGGCGCAATGTGCGTTCAAAGATTCGATGACTCAC
+
BBBBBFFBFFFFGGGGGGGGGGGHGHHHFHFHHHHHHHHHHHHGGGGGHFGHHHHHHHHHHHHGGGGHHHHHHHHGHHHHGEHHHHHHHHHC9GGEFGGGGGFDGGGGGHFHHHHGHHGFGGGGGGGHHHGGFGGFHHHGGGHGGGGFGHEGGGGGGGGGGCBGFGGFHFHFFFFFHHFGHHGFGFFEFFFAFFGFFFGFE?DFFGFGFGGGGFDFFDFFHHHGHGGHHHGFEHHGHHHHHFHFEEEFFGBEHFFABGFHGGGGGEGHHHFHFGBHHGDGCFEF55FEECEFF5FGGBE?CGFFFFFFD?BAAA
@M02197:102:000000000-ALU3V:1:1102:20438:24507 1:N:0:1
TCCCATTCCCATTCCTCCGCTTATTGATATGCTTAAGTTCAGCGGGTATTCCTACCTGATCCGAGGTCAACATTCAGAAGTTGGGGGTTTAACGGCTTGGCCGCGCCGCGTACCAGTTGCGAGGTGTTATCTACTACCCAATGGAAGTTGAAGCGTGACCGCCACTAGATTTCGGGGCCGGGCTGACTGGCAGCCCGATCCCCAACACCAAACCCGGGGGTTTGAGGGTTGAAATGACGCTCGAACAGGCATGCCCGCCAGAATACTGGCGGGCGCAATGTGCGTTCAAAGATTCGATGACTCAC
+
AA3AADFFFFFFGGGGGGCGGGGHHHGHHHHHGHHHDGHFHHHGGGEGEHHFHGHHHHHGHHHGEGFHHHHHHFBHHFHG8:GB?C.E@8G<9GC78E/9?FEE#B##?</2?69H:?F5C<A.;/;<0D00$8B56#*;-4GBC6/#7G#6:#8#ED?F?AA0B0FFEF@F@FGGB<BGFGB=GAC/FECBB@AGFDB=CFFB9FCFDCA/C/DEFEFF:@C>BGGFF4E'?;BDECCBGEFDHGHGBAE?GGGGGHGHFFGGCE?GFGGGGGHCHFE?EGGGGGGGGGGGGFFFFFFFABBAB
@M02197:102:000000000-ALU3V:1:1102:10721:24552 1:N:0:1
TCCCATTCCCATTCCTCCGCTTATTGATATGCTTAAGTTCAGCGGGTATTCCTACCTGATCCGAGGTCAACATTCAGAAGTTGGGGGTTTAACGGCTTGGCCGCGCCGCGGACCAGTGGCGGGGTGTTATCTACTACGCAATGGAAGGTGCAGGGTGACCGCCACTAGATTTCGGGGCCGGGCTGACTGGCAGCCCGATCCCCAACACCAAACCCGGGGGTTTGAGGGTTGAAATGACGCTCGAACAGGCATGCCCGCCAGAATACTGGCGGGCGCAATGTGCGTTCAAAGATTCGATGATTCAC
+
ABBBBFFBFFFFGGGGGGGGGGDHHHHHHGGGHHHHGHHHHHHGGGGGHHHHHHHHHHHHHHGGGGGGHHHGHHHFHHHH5*@FG?1>E9<<HG/E9):FBE/E8G:/###1.<FA0)<$.#//#.<GH07;;H0:#/A?CFHHC7##9C59/#,.;D@B?.@0FFEFBFEFFCCDC?CDGC<:0<G<<<.>9.DD/<9CFHG?DF/GDC?ADADCEEFFG3A#FE0F4BD?GGB9GCEE1ABHHHHHGHG@E?EEFDFBGHHHGEA22AEA2GGHCHEEEGHGF5GGFFGGFFFFBFFFABBBA
@M02197:102:000000000-ALU3V:1:1102:7442:24738 1:N:0:1
TCCCATTCCCATTCCTCCGCTTATTGATATGCTTAAGTTCAGCGGGTATTCCTACCTGATCCGAGGTCAACATTCAGAAGTTGGGGGCTTAACGGCTTGGCCGCGCCGCGTACCAGTTGCGGGGGTTTTACTACTACGCAATGGAAGCTGCAGCGAGACCGCCACTAGATTTCGGGGCCGGCTTGCCGCAAGGGCTCGCCGAGCCCCAACCCCAAACCCGAGGGCTTGAGGGTTGAAATGACGCTCGAACAGGCATGCCCGCCAGAATACTGGCGGGCGCAATGTGCGTTCAAAGATTCGATGACTCAC
+
AA?AAFFFFFFFGGGGGF2EGEGGFBGHGHHCHHHHHHHHHHFCGGGGCEEGHHHHHEEFGHFEEGDGHHGHHHFHEFFFGHHE9G/#>%;<FGC7#9EEF8>E#</@F;<4@58%?%?<-5@7&B<AE9D0GFH6G?2,;1C8H:C#G6##//D#--9;EFDBFEBFFFB:B9;A;-?;;.@B@::#,#CECAD@CF@@9/#;CBE/??#AD/?A?EAFF??91<CE:EB>,GD2HHE>E@E0#EGD1GBC@00ECECGFBE2FGFFHE?EA0EE0EBFBHGEEEAGFA333FE1GFFDBFFFAAAA1
@M02197:102:000000000-ALU3V:1:1102:17531:24734 1:N:0:1
TCCCATTCCCATTCCTCCGCTTATTGATATGCTTAAGTTCAGCGGGTAGCCCTACCTGATTTCAGGTCAAAGTCAAAAGGTGCGCGATGGCAGGTTTTGAGCAGTCATCACCACAAGGAGAGACGAAACTTATTACGTCTAACACTGATGTGGGATGTTCCACTAAGTCATTTGAGGTGAGCCATTGCTGGCAGACACCCAAGTCCAAGCCTAACATGTTCAGAAAACATATTAGATTGAGATTTCATGACACTGAAACAGGCATGCCTTTCGGAATACCAAAAGGCGCAAGGTGCGTTCAAAGATTCGATGACTCAC
+
BBBBBFFFFFFFGGGGGGGGEGEHFHGHHHHGHHFHHHHHHHHGGGEGGGHGHGHHHHHHHHHHHGGHHHGHGHDGHHHGDGGGGGGGEAGHGGHGHGGGFHHHHHHHHHHHHHGHHHGHHGG8CGGDGHGGFGFFGGFHHHG8HGFFGHGFHGHFFCDGHFGHHHHHHHHHGGHGF$<<CGGHHBGHHGHGHHGAFFHHGGEFGFGFFG9FGGGFFFFGFFFFHHGFF:FFFFFFBFFHHGHFFHFGHHFHG2HHHGFHHGAEHG0EEEAFAGGHFHCHHHGFE0GHGGG?GCFGBFGGGGGEGF113BFBFAA1>1
@M02197:102:000000000-ALU3V:1:1102:17968:24876 1:N:0:1
TCCCATTCCCATTCCTCCGCTTATTGATATGCTTAAGTTCAGCGGGTATCCCTACCTGATCCGAGGTCAATCTGGGGTGGTTTGCTTACTGGTAAGCCCCTTTCTTCGGTGCGTCCCGCAAATTTGCTGCGTTCAGTGCCGATAAGGGAGCTGCCAACTACTTTTGAGGCGAGTCCGCGCGCGGAGGCGGGACAGACGCCCATCACCAAGCTGATCTTGCATTTTGAAATGACGCTCGAACAGGCACGCGCTTAGGAGTAGCAAAGGGCGCAATGTGTGTTCAAAGATTGGAAGATTCAC
+
BABBBFFFFFFFGGGGGGGGGG?FFHHHFFFFHHHHGH5FGHFGEEEGHEFHHHEHGBGFH5GEGGGEGFHHHG;:CE?@EGGDFHHHHH99-BHF9H:GH:<HH0HG;:3EG:EC8FGCDGH9HH8HF9GGG9GHHGGFG5CCGEFHAD4H;EHGFEFFG8GH8HG9GFG8ADF8D8AGGGGADFAF=FBB7FFFFF6F5221?BFF7??FFB$B1FB$GFFFFBAFBB/B9ABAAABFF;A/AA///0011B11112111100A0A0A1FFEA111A13B3BBBA311333D3>11>1
@M02197:102:000000000-ALU3V:1:1102:18374:25000 1:N:0:1
TCCCATTCCCATTCCTTCGCTTATTGATATGCTTAAGTTCAGCGGGTATCCCTACCTGATCCGAGGTCAACCTTTGAAAGAGTTTAACGGCCACGACCGCCCGCACTCCAAAGCGAATATGTATCACAACGCTTAGAGATGGACAGCTCGGCCGGAGACTTCAAGGCGCGCGGGAGCCGCGACGCCCAACACCAAGCGAGGCTTGAGTGGCGAAATGACGCTCGAACAGGCATGCCCTTCGGAATACCAAAGGGCGCAATGTGCGTTCAAAGATTCGATGACTCAC
+
ABBBBFFFFFFFGGGGGGGGGGGHHHHGHHHHHGHHHHHHGHHGCGEGHHHHHHHHHHHHHHHGGGGHHHHHHHHGFGGGHFGHHHHHGGGGGGGGGGGGGGGGGGGHHHFFHHGDGGGHGBGHHHHHGGGGGGFFHHFFHHHHHGHHHGGGGHHHHGGHHHHHHHGGGACGFGCGFGGGEGGFGHGFFGGGGHGGFFHFFHHFGGGFEGGHHHHGGFFFFGCGHHHHHGHHGGGFFCFFGFDFGGGHFHGEEEFHHHHE?ECFGEBB33GF1G1FFFFFFAAAA@
@M02197:102:000000000-ALU3V:1:1102:20766:24996 1:N:0:1
TCCCATTCCCATTCCTCCGCTTATTGATATGCTTAAGTTCAGCGGGTATTCCTACCTGATCCGAGGTCAACCATTAAAAATTGGGGGATTTAGCGGCTAAAGACGCTGCAACTCCAGTCAAAAGCGAGATAAAAATTACTACGCTCAGAGGATATCGCAGATCCGCCGTTGTATTTCAGGAGCTACCGCTAGCAAAAGCAGTAGGCTCCCAACACTAAGCTAGGCTTAAGGGTTGAAATGACGCTCGAACAGGCATGCCCACTAGAAGACTAATGGGCGCAATGTGCGTTCAAAGATTCGATGACTCA
+
BBBABFFFFFFFGGGGGGGGGGGHHHHHGHHHHHHGHHHHHHHGGGGGHHHHHHHGHHHHHHHGGGGHHHHHGHHHHHHHHHHGCE?FGHHH;GGGGGCGHHEFEGGG8HHHHHFGCHHGHFHHHGGCGGHGHHHGHHDHHHGGGGGHHHGHHHFBCEGGGFHHHGDFHHHHHGHGHHHGGGGGGG/GDGGDGHHHHGFHHFGFEBBFFHHFHHHHHHHF9B3EFHHFHFFHHHHFGBBFFEE:AEFGFFFHFHGEGGHFFHGGBFD5BHHFFFEACEFBGG?AGGGGFF5GGGECFC4BFFF?AAAA
@M02197:102:000000000-ALU3V:1:1102:17096:25072 1:N:0:1
TCCCATTCCCATTCCTCCGCTTATTGATATGCTTAAGTTCAGCGGGTATCCCTACCTGATCCGAGGTCAACCTTGTGAAAGATTTAACGGCCGCGGCCACCCGACCTCCGAAGCGAATAGTTGCCACAACGCTTAGAGACGGACAGCTCAGCCGGAAGACTTTAAGGCGCGCGGAGCCGCGACGCCCAATACCAAGCCAGGCTTGAGTGGTGAAATGACGCTCGAACAGGCATGCCCCCCGGAATACCAGAGGGCGCAATGTGCGTTCAAAGATTCGATGATTCAC
+
CCDDDFFFFFFFGGGGGGGGGGGHHHHGHHHGHHHHHHHHHHHGGGGGHHHHHHHHGHGHHHHGGGGHHHHHHHHHHHHHHHHHHHHHGGGGGGGGGGGGHGGGGGGHHGGGGGGGGGGHHHHGHHHHHGGGGGGHHHHHGGFGGGHGHHFFHGGFFGGGGGGGGGGGGGGGFF@GGGGGGFGGGHGHFFFFGGHGGHHGGGFFHHHHHHGHHHHFGFGGHGGHHHHHHHHHGGGGGGGHHHFHHHGHHHGGGGGGHHFGEGGHGGFGGGGGGGFF@FFFFBBBA?
@M02197:102:000000000-ALU3V:1:1102:8093:25089 1:N:0:1
TCCCATTCCCATTCCTCCGCTTATTGATATGCTTAAGTTCAGCGGGTAGTCCTACCTGATTTGAGGTCGAATTTGAAATAAGAACTGAAGTTTTTTGCCAATGAGTGGTTAGACCTATCCATTGATTATACTTCTCTGTCTTTCAAGCAAACCCGGCGTATTGCTCAACACCAAACCCAAAGGTTTGAGGGAGAAATGACGCTCAAACAGGCATGCCCTCTGGAATACCAGAGGGCGCAATGTGCGTTCAAAGATTCGATGATTCAC
+
BBBBAFFFFFFFGGGGFGGGEGGFG5AGFHGGHHHHHHHHHHHGGGEEGHHHGHHGHHGHHHHHEHFGHHHHHHHHHHHHGHHHHFHHHFGEHGGGGHHHHHGHGGHGHHHGHFGHHHHHGHHHGHHGGHGGHGHHHGHHHHHHHHFHHHHHGGEABFFGGHGHHGGFHHGGHHHGHHGGHBFGFHHGFGFHHGHFHGE?GCHFFHGHHFHHHGFGGGHEHHHGHGGHGHGCEEDGGCFEEFEEC;GGGGBGEFFFFFFFFFBBBBB
@M02197:102:000000000-ALU3V:1:1102:23054:25010 1:N:0:1
TCCCATTCCCATTCCTCCGCTTATTGATATGCTTAAGTTCAGCGGGTATTCCTACCTGATCCGAGGTCAACCTTTGGAAAATTGGGGGGTTTTACGGCAAGAGTCCCTCCGGATCCCAGTGCGAGACGTAAAGTTACTACGCAAAGGAGGCTCCGGGAGGGTCCGCCACTACCTTTGAGGGCCTACATCAGCTGTAGGGCCCCAACACCAAGCAGAGCTTGAGGGTTGAAATGACGCTCGAACAGGCATGCCCGCCAGAATGCTGGCGGGCGCAATGTGCGTTCAAAGATTCGATGACTCAC
+
BBBBAFFFFFFFFFGGGGGGGGEHFHHHHHHHGHHGHHHHHHHFGGAEFHHGHHHHHHFHFGHGGGGHHHHHHGHHHGFFEG<GFEGG-6GDGFHG66GGGHF.GHH<GGGG;;GG.;FFG;9GG.F9/EF0C;F:FG;GG%FFFFFBEDFEFFFFFFFF-<;CFFFFFFFFGGFFFFFB?D/AFFGFFFFGFFFGFBCFGCCFFFFFFFFGFEGFEEGFBFFHDDFFFFBBFF@ADFFFFFF@BAF0CC?AEEFHHHHFBFAEAA0E?CFHHHFECE?FCGFGGFGGFFFF3DB11>1AA>
@M02197:102:000000000-ALU3V:1:1102:16282:25335 1:N:0:1
TCCCATTCCCATTCCTCCGCTTATTGATATGCTTAAGTTCAGCGGGTATCCCTACCTGATCCGAGGTCAACCTTTGAAAGAGTTTAACGGCCACGACCGCCCGCACTCCAAAGCGAATATGTATCACAACGCTTAGAGACGGACAGCTCGGCCGGAGACTTCAAGGCGCGCGGGAGCCGCGACGCCCAACACCAAGCGAGGCTTGAGTGGCGAAATGACGCTCGAACAGGCATGCCCTTCGGAATACCAAAGGGCGCAATGTGCGTTCAAAGATTCGATGACTCAC
+
CCCCCFFFFFFFGGGGGGGFGGGHHHHHHHHHHHHHHHHHHHHGGGEGHHHHHHHHHHHHHHHGGGGHHHHHHHHHHHHHHHHHHHHHGGGGGGGGGGGGGGGGGGGHHHHHHHGGGGGHHHHHHHHHHGGGGGGGHHGGGGGGGGFHHGGGGHHHHGHGGGGGGGGGGGGGGGGFFGGGGGGHGHFFFEHGFHGGGGHGHHHHHHGGGGHHHHHGGGGGHHGHHHHHHHHGGGGGGGGHHHGHHHHHHHGGGGGHCHFCGGGHGGGGGGGGGGFFFFFFFBBBBA
@M02197:102:000000000-ALU3V:1:1102:17891:25392 1:N:0:1
TCCCATTCCCATTCCTCCGCTTATTGATATGCTTAAGTTCAGCGGGTATTCCTACCTGATCCGAGGTCAACCTTAGAAATGGGGTTGTTTTACGGCGTAGCCTCCCGAACACCCTTTAGCGAATAGTTTCCACAACGCTTAGGGGACAGAAGACCCAGCCGGTCGATTTGAGGCACGCGGCGGACCGCGTTGCCCAATACCAAGCGAGGCTTGAGTGGTGAAATGACGCTCGAACAGGCATGCCCCCCGGAATACCATGGGGCGCAATGTGCGTTCAAAGATTCGATGACTCAC
+
AB3A?FFFFFFFGGGGGGGGGGGHHHHHHHHGHHHHHHHHHHHGGGGGHFGHHHHHHHHHGHHGGCGHGHHHHHHGGHFGHHHGEFE>EFFGHGFGEECCFGHHHAEGG?8HGGHHFBGGGC9BFG61FFGFDG;E@DFEGFFHGBGGGGHGHHGHHCCEFGGGGG5FAFFGGGGGGGGCG@@CFFADCFHHFHFFGB0BFGFFFGCC><AHFBHGBBGD0=9FFFFDF/DFDFF9BEEGBCFFFFEB222BGBCBB/0EB0AABGDE00CGFB3333BEEGBBB31D@?AAAA
@M02197:102:000000000-ALU3V:1:1102:13818:25793 1:N:0:1
TCCCATTCCCATTCCTCCGCTTATTGATATGCTTAAGTTCAGCGGGTATCCCTACCTGATCCGAGGTCAAAGACGGTAATGTTTTCTTGTTGGACGCGGGCCGGAGCCCCTCGAGAAGCGCAATGTGCTGCGCGAGAGGAGGCAAGGACCGCTGCCAATGGATTTGGGGCGAGTCCGCGCGCTGAGGCGGGACAGACGCCCAACACCAAGCAGAGCTTGAGGGTGTAGATGACGCTCGAACAGGCATGCCCCCCGGAATACCAAGGGGCGCAATGTGCGTTCAAAGATTCGATGACTCAC
+
AAAAA5FFBDDFGGGFGGE2AEEAFG5FEA55AGFHHBF5DFD?EEEEGFDFHGFFHFEGHFFDEE1GHEHHFFGGEHGHHGFHHHHHHGBGAGBEEFE?EG?EDGFFFDHDGGGGGHFFC@DGH:HGFHHG.BFCFCGHGCCFHFGEGGADGGGGFFBCGFFBDFBFAFFBC9DBDDFFFBDFFF.9BAC0EE9?GC@EGDAEHGHHFEGFHHFFHHHHGHHGADGFH?GGF?H9DHHH;GF1GHCDCEA0GHHHHHHHHHHHEEAA?HHGHGGEEFBGGGFFFGFCFFFFFFFAAAA?
@M02197:102:000000000-ALU3V:1:1102:10768:25663 1:N:0:1
TCCCATTCCCATTCCTCCGCTTATTGATATGCTTAAGTTCAGCGGGTATCCCTACCTGATCCGAGGTCAACCTTTGAAAGAGTTTAACGGCCACGACCGCCCGCACTCCAAAGCGAATATGTATCACAACGCTTAGAGACGGACAGCTCGGCCGGAGACTTCAAGGCGCGCGGGAGCCGCGACGCCCAACACCAAGCGAGGCTTGAGTGGCGAAATGACGCTCGAACAGGCATGCCCTTCGGAATACCAAAGGGCGCAATGTGCGTTCAAAGATTCGATGACTCAC
+
BBABBFFBFFFFGGGGGGGGGGGHHGHHHHHHHHHHHHHHGHCGGGGEHHHHHHHHHDHHFHFGGGEHH9HHHHF:HHGHFHGGGHHHGFGGFGFGCGGGGGGGGGGHHHHFHHGGGGGGGHHHGHHHHGGGGGGHHBFFECFGGGGHHGGECDHGGGFFFGAE@CACDGGGGC@CFGCFFF<;EFFFFFEFDHFAFC1FHFHFHFFE9FHHFFAEFFEDHHCHGHHHEHGGAFEGGFAB2ADFGHCHHHGGFGEDBGFFAAGHGDFGGGGGGGC1FFFD1AAAA1
@M02197:102:000000000-ALU3V:1:1102:24497:25788 1:N:0:1
TCCCATTCCCATTCCTCCGCTTATTGATATGCTTAAGTTCAGCGGGTAGTCCTACCTGATTTGAGGTCAGAGTCAAAAGGTTTTCTGCCAGAAGGCAAGAAGGGTTCTGAGCGGGCTTGACGCGGAGCAAGGGACAAGACGAAACTTATTACGTCTGTCACGGATGCAAGCGATCCCACTAAGTCATTTGAGGCGAGCCGTGTAACCGGCAGACGCCCATGTCCAAGTCCACGCCAGGTCATAAACCAGACGGGATTGATATTTCATGACACTCAAACAGGCATGCCTTTCGGAATACCAAAAGGCGCAAGGTGCGTTCAAAGATTCGATGATTCAC
+
AAABAF5DFFFDGDGGGFGGCCDFGHFFHH5DGFFHHHHHHHF?ECGFGFHHH5FGHEFHHH5FCFGHBEFH5FGHHHHC3FGGHGFGHGGHHEAHFHGHHGHDHHFG44FGEE9EEHGFHGGGGGG?FB0FEFFGHECGGGD5GGH077DHEHH7:;HDFGFCGGEHEBEG?A.<B+GGGHFFGFGF1#AA@//@DCCHFGFFFFFFBBF///9?==FGEFGFFFFBFB//C0>9@;%21BFFBG?0/?/FFFB222D1E1@21FFD1FFEABGHGHGC101GGHEEE/GEEFD1FCDF1EEA00B1EGAA0AB1A3FE3FEF1CCF@13DAAAA>
@M02197:102:000000000-ALU3V:1:1102:7832:25892 1:N:0:1
TCCCATTCCCATTCCTCCGCTTATTGATATGCTTAAGTTCAGCGGGTATCCCTACCTGATCCGAGGTCAACCTTAGAAATGGGGTTGTTTTACGGCGTAGCCTCCCGAACACCCTTTAGCGAATAGTTTCCACAACGCTTAGGGGACAGAAGACCCAGCCGGTCGATTTGAGGCACGCGGCGGACCGCGTTGCCCAATACCAAGCGAGGCTTGAGTGGTGAAATGACGCTCGAACAGGCATGCCCCCCGGAATACCAGGGGGCGCAAGGTGCGTTCAAAGATTCGATGATTCAC
+
1111AFFF3DFF1FFGB1AAECGFBFDGGHFFHGFHCGHFHFCEEG/EHB2EGHFHHABGFAGEEEGF1FDFFGHHGG9F@EC#>AEEGBFHHGEGGEEC/EF9F/#9EC4CCEHH8GGF9C+>?GHHFD@F11B//<BF;;1G);BE359<9C/CH<G@@@ACC;EFFFBAF@EFBA.@9;-EA@/:+;C@FFFCC;BBBCF@<A<.D99;%;C<9@1GBF==*G92HF3FFF?9HGFB/>;////FDD22D1////A0A001FA000E01113GDGAAB1CFDFBFF>AAAA
@M02197:102:000000000-ALU3V:1:1102:7845:25879 1:N:0:1
TCCCATTCCCATTCCTCCGCTTATTGATATGCTTAAGTTCAGCGGGTATCCCTACCTGATCCGAGGTCAACCTTAGAAATGGGGTTGTTTTACGGCGTAGCCTCCCGAACACCCTTTAGCGAATAGTTTCCACAACGCTTAGGGGACAGAAGACCCAGCCGGTCGATTTGAGGCACGCGGCGGACCGCGTTGCCCAATACCAAGCGAGGCTTGAGTGGTGAAATGACGCTCGAACAGGCATGCCCCCCGGAATACCAGGGGGCGCAATGTGCGTTCAAAGATTCGATGATTCAC
+
BBBBBFFFFFFFFGGGGGCCGGCHHFBGGH5FBGBGHHHFHCHGGGGGHHHHGEFGHFHHHHEGGFDHBFFGHHHFDGHHHEHGGGGGHHBFHAEEGEGBFFHHHGGG2<CHFFFEBHGHGGFFGFHHFFFGHFFADC:7>F1FDFFFGFFBFCGHHHA@CCFA@C/FFFFEGEF@@@A@;@GEE@AABEBFEFFHFFGFFFFF?DGFFD?HGHHHHFHFG0</C/GGHHCFHBHHHFAGC?;??EEFD2D21CCFGGCA0?EFFD10A0GHF133F3B1CA1FFFBFFA1>>1
@M02197:102:000000000-ALU3V:1:1102:7205:26017 1:N:0:1
TCCCATTCCCATTCCTCCGCTTATTGATATGCTTAAGTTCAGCGGGTATTCCTACCTGATCCGAGGTCAACATTCAGAAGTTGGGGGTTTAACGGCTTGGGCGCGCCGCGTACCAGTTGCAAGGTGTTATCTAATACGCAATGGAAGCTGCAGCGAGGCCGCCACTGAATTTCGGGGGCGGCGGGGGATCGCCGGTCCCCAACACCGCTGCCCGTAGGGGCTGGGAGGTTTGAAATGACGCTCGAACAGGCATGCCCGCCAGAATGCTGGCGGTCGCAATGTACGTTCAAAGATTCGATGACTCAC
+
A3A3ADBFFFFDGGGGDAEEGCDFBGBFFHFFHGHF5F5AFFEE?EEEFGHHFD3BADABFFHDEGEA3FGFFGGGGHDFF;EGGGE>E-F:GG@>ECEG#F/E@/@&D+9C?E111?B1##AF99:A;G0<0$$/:9:3@FEAC6;9$BC//99A3?;@:/;0:09FF9B//.-A@6-;9-;;/#9./9A..>,<CCAF/A1?#A//<90/?#10GB2911;*+#AB:;B2&>0E1>#>#GEF91B1F1F>>///A11A2FFBE/A//EA0A00A133?FB1A1133GBFE1A113DD@B>11>>
@M02197:102:000000000-ALU3V:1:1102:12522:26205 1:N:0:1
TCCCATTCCCATTCCTCCGCTTATTGATATGCTTAAGTTCAGCGGGTATCCCTACCTGATCCGAGGTCAACCTTAGAAATGGGGTTGTTTTACGGCGTAGCCTCCCGAACACCCTTTAGCGAATAGTTTCCACAACGCTTAGGGGACAGAAGACCCAGCCGGTCGATTTGAGGCACGCGGCGGACCGCGTTGCCCAATACCAAGCGAGGCTTGAGTGGTGAAATGACGCTCGAACAGGCATGCCCCCCGGAATACCAGGGGGCGCAATGTGCGTTCAAAGATTCGATGACTCAC
+
BBBCCFFFBF@DGGGGGGGGGGGHHHFHHHH5FGHHHHGHHHHGGGEGHFHFHHGHHEFHHGHGGGGHGHHHHHGHGHHHHHHGGGGGHHHHHGGGGGGGGHHHHGGGGGGHGGHHHHHFGGGEGHFFHHHHHHHGFGGGGHHHGFFFFGHFHHHGCFFFGG@FGGGGGF0AFEEFFFDFGFGDFGGGGGFGGHFFGGFGGFFGGGDEFHHGHGHHFFFBFHEGFFGGFEDHGFHGHGHHGFGFGGGHHHHHGHHFGFGGFE?DFBE?GCFGBGFGGF5?GGFFFFFFFBBBBB
@M02197:102:000000000-ALU3V:1:1102:21168:26315 1:N:0:1
TCCCATTCCCATTCCTCCGCTTATTGATATGCTTAAGTTCAGCGGGTATTCCTACCTGATCCGAGGTCAACATTCAGAAGTTGGGGGTTTAACGGCTTGGCCGCGCCGCGTACCAGTTGCGAGGTGTTATCTACTACGCAATGGAAGCTGCAGGGTGCCCGCCACTAGATTTCGGGGCCGGGCTGACTGGCAGCCCGATCCCCAACACCAAACCCGGGGGTTTGAGGGTTGAAATGACGCTCAAACAGGCATGCCCGCCAGAATACTGGCGGGCGCAATGTGCGTTCAAAGATTCGATGATTCAC
+
A>AAAFFF5DBFGGGGGGGGGGGHHHHHHHHHHHHHHHGHGGGGCGGGGHFHHHHHHHHH5FGGGCGHHHFHHHFFGHGGD:HHGE9EF:H,:8ECFGE#3?<E7@DC##9/99711:91F9;./.</#<D:0D;7,3?A@6FH:C/;:95.F+:#9#FD@:BC?0GC/:;B:;;A@<<9GBDG<F1>9..<ADDDF?EF@GFFD?0FDDF<6CABDFDFG?0/C:GFGD4:;1EEFEB1;F(GB3BB@F?/@GCE3EFEHGHGFEA2EAE2?GHHGA2EEGHGGGGGGGEFGFFFFFFFCCBCC
@M02197:102:000000000-ALU3V:1:1102:7197:26299 1:N:0:1
TCCCATTCCCATTCCTCCGCTTATTGATATGCTTAAGTTCAGCGGGTATCCCTACCTGATCCGAGGTCAACCTTGGAAAAATAGACCGAAGGTCGATTGTCCGGCGGCCGTCGCCCAGCACTCCAAAGCGAGATATTTTACTACTACGCTCGAGGCTAGGACGCCTTCGCCGAGGTCTTCAAGTCCCGTCCGGCAGCGGACGTTGCCCAATACCAAGCAGGCCTTGAGGGTTGAAATGACGCTCGCGCAGGCATGCCCTCCGGCATGCCAGAGGACTCAATGTACATTCGAAGATTCTATGATTCAC
+
>1>>ABFFF1FFFFGGG11EAE?D3DGFFF33ADGH1FBDFF1BE/AECF2EGGFFBA0F1HHCE?EGGFH0F1FFHEBCG9GBGAFEC9E/:;@?FBFGHFA?E?BCC/@@CGGFCHAGCF0><CGFHC0@0BF=GHBD;0/:CC;.:6.;:4G<CBFFGG:G#$@A<.E@;@;>D<BBFBB#0#C?GCBF@@ACC@F@ECCFEEGEB;99BFFBFFEB#%FAAA?9B@9F@BFB1?#>>/;9;/0BA110BB//A/A0A11010111D131111113DD333A11A1333A311B3BF3FAA>>A
@M02197:102:000000000-ALU3V:1:1102:13061:26416 1:N:0:1
TCCCATTCCCATTCCTCCGCTTATTGATATGCTTAAGTTCAGCGGGTATCCCTACCTGATCCGAGGTCAACCTTTGAAAGAGTTTAACGGCCACGACCGCCCGCACTCCAAAGCGAATATGTATCACAACGCTTAGAGACGGACAGCTCGGCCGGAGACTTCAAGGCGCGCGGGAGCCGCGACGCCCAACACCAAGCGAGGCTTGAGTGGCGAAATGACGCTCGAACAGGCATGCCCTTCGGAATCCCAAAGGGCGCAATGTGCGTTCAAAGCTTCGATGACTAAC
+
AAB?AFFBFFBFGGGGGGGGGGGGHHHHHHGHHHHHGHGHHFGDEEAEFHHHHHHHHHHGEHHGGGGHFFHHEBGHHHFBBBFFGHGHE/EE?EEE@GEGEGFECCDHHHHEFBDB??FHHFGHH:<HHG@DDFGBDGHGDC<BCEHFHGCGGGGG@CEHG0FG6C@?BB?BGBCCCECBBBBBBFBFGEEFF?FFEFBF>BFFFAFEFFFFFB?B8BBB0A/FB;AAB9AHF;EFEFEEFGABA/HFA00CEAEB1HHE0AE1G13A31B11BFB33D3@>1111
@M02197:102:000000000-ALU3V:1:1102:13151:26445 1:N:0:1
TCCCATTCCCATTCCTCCGCTTATTGATATGCTTAAGTTCAGCGGGTATCCCTACCTGATCCGAGGTCAACCTTAGAAATGGGGTTGTTTTACGGCGTAGCCTCCCGAACACCCTTTAGCGAATAGTTTCCACAACGCTTAGGGGACAGAAGACCCAGCCGGTCGATTTGAGGCACGCGGCGGACCGCGTTGCCCAATACCAAGCGAGGCTTGAGTGGTGAAATGACGCTCGAACAGGCATGCCCCCCGGAATACCAGGGGGCGCAATGTGCGTTCAAAGATTCGATGACTCAC
+
ABBBBFFFBFFFGGGGFGGGGGGHHCHFHGHHGHFHHHHHHHHGGGGGFGFHHHHHHFHHHHHDGGEHHGFHFHFGHFHHHGHEGGGEHHHHHGEGGGEDFHHHHGGGGGGHGGHHHGDGCCGGGHGHHHHFFHGGGGDGGHFHGGGGGFGHCDCCGEAC@FDGFFFGFFFEFGGG?DGGGFAA@DDFEGGGEGGCEHFFFFECEFFCBEFFHHGHHHGBD;GGGFGFHFDF<FFBHFC?CDFEAAGFFED5FFGF2CGCGGGHG5DF??GHGFFGBGFGGGFFDFFDFAA3?A
@M02197:102:000000000-ALU3V:1:1102:17291:26498 1:N:0:1
TCCCATTCCCATTCCTCCGCTTATTGATATGCTTAAGTTCAGCGGGTATTCCTACCTGATTCGAGGTCAAACTCAGAGAGTCGGGGGTTTTACGGCGTGGCCCCGCTGCGCTCCGGTGCGAGGTGTGCTATTACGCAAGGGAGGCTGCAGCGAGGCCGCCACGGAATTTCGGGGGCGGCGGGTGAACGCCGGTCCCCAACACCGCTGCCCCTAGGGGCTGCGAGGGGTGAAATGACGCTCGAACAGGCATGCCCGCCAGAATGCTGGCGGGCGCAATGTGCGTTCAAAGATTCGATGATTCAC
+
ABBAAFFFFFFFGGGGGGGGGGDHHHHGHHGHHHHHHHHHHHHGGGEEFHHHHGHHGHHHGHGHHGGHHHHHGHGHFF&EGHGGGG9>EEFGFAE232;B;B#>///9/:<9/7AA0<>:/;/#.#:/9,#-;#.:.,A9A.:@?..:-/9.#49@;-999A#FFEA@F/DBBCF?C@-:;D/::#@.A-#?7CGEG#A/7D@?/#/;=BF#EGGGC##//?6EFF+@G99BGGE0#B$><HH;9HHHHGCCCEA3HHBGGHD?EEGCFE2FGBGBGCGGHFFGBBGCGGFFFFFFFFABAA>
@M02197:102:000000000-ALU3V:1:1102:21495:26651 1:N:0:1
TCCCATTCCCATTCCTCCGCTTATTGATATGCTTAAGTTCAGCGGGTATTCCTACCTGATCCGAGGTCAACATTCAGAAGTTGGGGGTTTAACGGCTTGGCCGCGCCGCGTCCCAGTTGCGAGGTGTTTACTACTACGAAAGGGAATCTGCAGCGAGACCGCCACTAGATTTCGGGGCCGGGCTGACTGGCAGCCCGATCCCCAACACCAAACCCGGGGGTTTGAGGGTTGAAATGACGCTCAAACAGGCATGCCCTCTGGAATACCAGAGGGCGCAATGTGCGTTCAAAGATTCGATGATTCAC
+
BBBBBFFFFFFFGGGGGGGCCGGHGFGHHFHHHHHHGHHHHHHGCGFFHHHHHHHHHHHHHHHGGGGHHHHGHHHHHHHGF)FFFG5FG;H9HG9E;G?:F<<E/>@9@D.#BCBGG0FBC/EC$#CAE5GG<HF900$;:#;++G#,00CFBF-:-;6CEHHFGFGGFFGGDFDGGGGGHGFFFG<20EGGGGFGGFGFFAGEADFGFE?EGCDGGEED:GGAGGGH<FGBEHF1GFHFFHFHGGDEHFFGGEF2GEFFHCFHHHHHHGGFFCFHHCE2GGHGGGGGFFGFEBFFFBFFBBAAA
@M02197:102:000000000-ALU3V:1:1102:12550:27316 1:N:0:1
TCCCATTCCCATTCCTCCGCTTATTGATATGCTTAAGTTCAGCGGGTATTCCTACCTGATCCGAGGTCAACATTCAGAAGTTGGGGGTTTAACGGCTTGGCCGCGCCGCGTACCAGTTGCGAGGTGTTATCTACTCCGCAAAGGAAGCTGCAGCGTAACCGCCACTAGATTTCGGGGCCGGGCTGACTGGCAGCCCGATCCCCAACACCAATCCCGGGGGTTTGAGGGTTGAAATGACGCTCGAACAGGCATGCCCGCCAGAATACTGGCGGGCGCAATGTGCGTTCAAAGATTCGATGACTCAC
+
AAB@AFFFFFFFGGGGGGGGFFGHGHGHHHH5GHG5GFHHFHFGGGGGHHHHHHGHHFGHHHHEGGGHHGHHHHFHGHGG:;HHF9/EE-:GF7FGG;EG@F/<</<<C;//92$A?.FBC6C99#<EG:0#$9=*0C5D2#CGFBF.7<H<//@.#.CFEA0C9C09;;C:B@@AD?@<;D;0,<;/>EGGD??D=CFCCGA/G?:HGF<#CGCEEBFF<GCFAGFH;4B<GCEEE>D1:EB3FGF3FHFE@@EE33BHHHFFHEGGGGGFCGGFGHE?ECHGG5GGGBGGFFFD5FB5BBBAB
@M02197:102:000000000-ALU3V:1:1102:17209:27314 1:N:0:1
TCCCATTCCCATTCCTCCGCTTATTGATATGCTTAAGTTCAGCGGGTATTCCTACCTGATCCGAGGTCAACATTCAGAAGTTGGGGGTTTAACGGCTTGGCCGCGCCGCGTACCAGTTGCGAGGTGTTATCTACTACGCAATGGAAGCTGCAGCGTGACCGCCACTAGATTTCGGGGCCGGGCTGACTGGCAGCCCGATCCCCAACACCAAACCCGGGGGTTTGAGGGTTGAAATGACGCTCGAACAGGCATGCCCGCCAGAATACTGGCGGGCGCAATGTGCGTTCAAAGATTCGATGATTCAC
+
ABBCCFFFFFFFGGGGGGGGGGGHHHHHHHHHHHGHHHHHHHHGGGEEHHFHHHHGHHHHHHHGGGGHHHHHHHHHGGGHH'HHGGG>E9H<HFGGG-EGH<9EDCFCC1.CG999F;9-C3<5<CDAD:D0#<DFF/29C4GHF;7G<9/#CHC.EDEFAFFCDGGBA?;FFCDGFAFGGCADDFFGFFGCCDEFGAFBGHFDGF/EGDE?DBFFEFFFEHHHHGHH<GH:BGFGFFFGCGG>FFGFFCC/GGFEFBGHHHHHHGGGGGGGGGHFGFEEEGHGGGGGGFGGFFFFFBFFBBAAB
@M02197:102:000000000-ALU3V:1:1102:21943:27495 1:N:0:1
TCCCATTCCCATTCCTCCGCTTATTGATATGCTTAAGTTCAGCGGGTATCCCTACCTGATCCGAGGTCAACCTTTGAAAGAGTTTAACGGCCACGACCGCCCGCACTCCAAAGCGAATATGTATCACAACGCTTAGATACGGACAGCTCGGCCGGAGACTTCAAGGCGCGCGGGAGCCGCGACGCCCAACACCAAGCGAGGCTTGAGTGGCGAAATGACGCTCGAACAGGCATGCCCTTCGGAATACCAAAGGGCGCAATGTGCGTTCAAAGATTCGATGATTCAC
+
BBBBBFFFFBFFGGEGGGGGGGGHGHFHHHHGHHHHHHHHFHHGGGGFF5FCGGAHHHHHGFHEGE8GHFGHFFHFHHF:HF4F9HFEE?/EEGGCGGGGE/EE:CGHFHHHFFGEG/FG;@B1BAFF<GCFGGGHHGFFGFFCGG.$GCDGDD0DF=0<CFABBB.D9@??BD/BA/;>>C@;F?9AEDF9FGEEGH;?B3BB9BF1EA2;@=HGGFE?FB;5BGGBGHHHFEGGEBBHHGF;HEFFGFEGEE2GBFF?GE?HGGGGGGGCBGFBFFFFD3AAAA
@M02197:102:000000000-ALU3V:1:1102:21234:27790 1:N:0:1
TCCCATTCCCATTCCTCCGCTTATTGATATGCTTAAGTTCAGCGGGTATTCCTACCTGATCCGAGGTCAACATTCAGAAGTTGGGGGTTTAACGGCTTGGCCGCGCCGCGTACCAGTTGCGAGGTTTTATCTACTACGCAATGGAAGCTGCAGCTTGACCGCCACTAGATTTCGGGGCCGGGCTGACTGGCAGCCCGATCCCCAACACCAAACCCGGGGGTTTGAGGGTTGAAATGACGCTCGAACAGGCATGCCCGCCAGAATACTGGCGGGCGCAATGTGCGTTCAAAGATTCGATGATTCAC
+
AAAABFFFFFFFGGGGGGGCGGGHHGHHHFHGHHGGHHHHHCHFEGGGHHHHHHHHHFHFHGHFGFGFHHFHHHHHFFGHD:DG::GGGGH;FECF;GC9C;;C;/>//</>91G71F9FCC@@##/<5B9:EFB$CA?EC4CGG593#B/C/,#,/$GBAFBAB9FB0;;0;CDDCDCFGFDBGFFCBEGFDCAA?BB@A9CDFFCFADFECGEEEEC4B;GF0GFGB4=?4BB19B>11E@BFFFCBF2/E?CECFDGB5GFCE2?GEEGGFFHHGGGGGGGGGFFGBGGGBFFFD@B?BBA?
@M02197:102:000000000-ALU3V:1:1102:21220:27775 1:N:0:1
TCCCATTCCCATTCCTCCGCTTATTGATATGCTTAAGTTCAGCGGGTATTCCTACCTGATCCGAGGTCAACATTCAGAAGTTGGGGGTTTAACGGCTTGGCCGCGCCGCGTACCAGTTGCGAGGGGTTTTCTACTACGCAATGGAAGCTGCAGCGTGACCGCCACTAGATTTCGGGGCCGGGCTGACTGGCAGCCCGATCCCCAACACCAAACCCGGGGGTTTGAGGGTTGAAATGACGCTCGAACAGGCATGCCCGCCAGAATACTGGCGGGCGCAATGTGCGTTCAAAGATTCGATGATTCAC
+
BBBBBFFFFFFFGGGGGGGGGGGHHGGHFHHHGHHHGFFHHGHGGGGGHHHHHGHHGGHHHEHDFGGCGHHHGHEFHHHE8;GGGC9CG8<<:D/8C-EEBG>E>?D?6C3@D993139><32C.<<C#<DH$0;$9:,:6G9/00#:.9BF;B?DGD?099D$0BFFACA9/@C@@<B<9G=BA000>,AB>.;ECAA9CGADFAEFFFFFFFF@EAAFHFGEEDHHHHHFD0GEDCFB;EFB>EHGBCCE0FGGHFBHHFHFGA2CEACGCGGDFBA2EGGGGGGGGGEBG44BBBD5A?AAA
@M02197:102:000000000-ALU3V:1:1102:10775:28237 1:N:0:1
TCCCATTCCCATTCCTCCGCTTATTGATATGCTTAAGTTCAGCGGGTATTCCTACCTGATCCGAGGTCAACATTCAGAAGTTGGGGGTTTAACGGCTTGGCCGCGCCGCGTACCAGTTGCGGGGTGTTATCTACTACGCAATGGAAGCTGCAGGTTGACCGCCACTAGATTTCGGGGCCGGGCTGACTGGCAGCCCGATCCCCAACACCAAACCCGGGGGTTTGAGGGTTGAAATGACGCTCGAACAGGCATGCCCGCCAGAATGCTGGCGGGCGCAATGTGCGTTCAAAGATTCGATGACTCAC
+
BABBBFFFB4BFBGADFGGCGFGHHCGHHHFHHGHHHHHHGHHGGG?E3GFFHHGHHHHH5EGGGGEFGHFGFD@FGFGF4:GGE99EE8H<GG39E?<9FB<E/;</6C#0@2#A:>10@#@73/0<;8$1$9-G983A8#0:$C#70$/#/#-#-94@CD??FFCFFFFF@CGDC?CC>FD<A<./<;<:.;AF?CA@AFGFG/?<;EF9CC<<>?=?HGGDCECDFGFF2AEGEE?E?92EGF1GFAG@@??CHHGHGGFCGGGEGGGEEAFBFDEAAEA1EDFECGGFGCF3D1@F@AAA1
@M02197:102:000000000-ALU3V:1:1102:18565:28139 1:N:0:1
TCCCATTCCCATTCCTCCGCTTATTGATATGCTTAAGTTCAGCGGGTATCCCTACCTGATCCGAGGTCAACCTTAGAAATGGGTTTGTTTTACGGCGTAGCCTCCCGAGCACCCTTTAGCGAATAGTTTCCACAACGCTTAGGGGACAGAAGACCCAGCCGGTCGATTTGAGGCACGCGGCGGACCGCGTTGCCCAATACCAAGCGAGGCTTGAGTGGTGAAATGACGCTCGAACAGGCATGCCCCCCGGAATACCAGGGGGCGCAATGTGCGTTCAAAGATTCTATGATTCAC
+
BAAABFFB5FFFGFGFGGGGE2E5DHCGGFFBFHHHHFBG5552EFEGGGBCGFHGFHHHB5FEFGAGF<HH:EGFHHEHFHGGFFGHHHHHFE1EFE;EFHFHEGGGEEGFEDHHGG3345?GGGHD&D@>FGADBCFFDGHF?DFFFF<FCBGEHHCEGG-ADGFHGHHGBGEF55-A-@AB@CB;EE:@DB0FE09F:FFFFFC;0;AFAFFDBA<9D0/</;<C.:A10BDBEEFF@AF9/E/BGFF21FAAA00A00EDAFHEEA111A3A3BGFBBB@3@@331111>
@M02197:102:000000000-ALU3V:1:1102:11996:28759 1:N:0:1
TCCCATTCCCATTCCTCCGCTTATTGATATGCTTAAGTTCAGCGGGTATTCCTACCTGATCCGAGGTCAACCTTTGGAAAATTGGGGGTTTTACGGAAAGAGTCCCTCCGGATCCCAGTGCGAGACGTAAAGTTACTACGGAAAGGAGGCTCCGGGAGTGTCCGCCACTACCTTTGAGGGCCTACATCAGCTGTAGGACCCCAACACCAAGCAGAGCTTTAGGGTTGAAATGACGCTCGAACAGGCATGCCCGCCAGAATGCTGGCGGGCGCAATGTGCGTTCAAAGATTCGATGACTCAC
+
1>A?AFDB@DFD1FGDGFCECEGCD3G3GHFHHHGHHHFHFFHGGCEAHGGHHFFFHHFHGHFGGGGEFHGHHGHD4#B@7G,HHHG9;EEEGD;E#EEFHGHFDBGHGE#C9#B#BFDHE#ECC?78GEH<H;0G7HH'#<EGF2C.2.C./4C?)1#7.;C@.9AEB#EDDFFGFFB?11=<1BFFGG?1C19BB#9CCBB?A3CB<<F<-B9FBFF#B90G2EHG;AEA??EGECHG1:G41HFGCCEA1FEE2GACCAE/EEA0EE1FFCEEE01EEB3F33ABABBBFDDB11>1A
[truncated: 10,306,288 more chars]
