# Supplementary material for: Shifts in community composition and co-occurrence patterns of phyllosphere fungi inhabiting Mussaenda shikokiana along an elevation gradient
Source: PeerJ. 2018 Oct 12;6:e5767. doi: 10.7717/peerj.5767 (PMC6187995; doi:10.7717/peerj.5767)
Supplement: Supplemental Information 1 [file peerj-06-5767-s001.zip › 838m/838d.fastq]

@M02197:102:000000000-ALU3V:1:1101:16687:2092 1:N:0:1
TGGCGTCATTCGTCCTCCGCTTATTGATATGCTTAAGTTCAGCGGGTAGTCCTACCTGATTTGAGGTCAGAGTCAAAAAAGTGTTGCACAGAGGCAAGCGGGGTTCTGAGCAGGCTTGACGCACGCAAGGGACAAGACGAAACTTATTACGTCTGTCACGGATGCTAGCGATCCCACTAAGTCATTTGAGGCGAGCCGTGTGACCGGCAGACGCCCACGTCCAAGTCCGACACCTGATCATAAACCAGATGGGATTGAGATTTCATGACACTCAAACAGGCATGCCTTTCGGAATACCAAAAGGCGCAAGGTGCGTTCAAAGATTCGATGACTCAC
+
BBBAAABBFFFFGGAEFGFCFGEHGHCHHFHFHHHHHHHFFFHGGGGGGH5FGGGHHHBFGHFGEGHHGFFHEHHHHHHGEFGBFGFHBHBFCFFGHGGGCFFGGHHHHE9FC9DH.?GHGGB@CGCACE?FFGHH9HCDFFFGGGFFG;EGGHFHHHCE?@0BFFFF9DGGGGGF?FGGGG;BFFGGGEEECA>F<;91</CCCDFFFGGFFFAD/EEGEFFE>BBFHGFGFGGGFFFGF0BFFEFG@GGB1FHGFFDGGFGHGDAFGDEFFFDGBGC1HGF/0/EEAFFHHFFFGFGHE?GECGBB00A00A1FFGGGFE1GFF3FD111>1>1
@M02197:102:000000000-ALU3V:1:1101:17014:1947 1:N:0:1
TGGCGTCATTCGTCCTCCGCTTATTGATATGCTTAAGTTCAGCGGGTATCCCTACCTGATCCGAGGTCAAAATGCAAAATGTAATAGGCTTAATGGACGCCAACATTCAAGGCAAGAGGCGCAAAATGTGCTGCGCTCCAAGGCCAAATATGCCGGCTGCCAATCGCTTTAAGGCGAGTCCACGCGACAACGCGGGACAAGACGCCCAACACCAAGCAAAGCTTGAGGGTACAAATGACGCTCGAACAGGCATGCCCCATGGAATACCAAGGGGCGCAATGTGCGTTCAAAGATTCGATGATTCAC
+
AAA3AADBFFFFFGGGGGG2EGGHGHFGGHHGHHGHHHHBGHFGEGGCHGHFHHHHHHHHFFCEGGFHHHHGHFBGHBGGH9FHH;F3FHHHFHHBHH9GEG?EFBGHHFFFFGHGHFGGGGGG0GHHHFHH?A@FCFGGGHGEHHHHHHHHGHGCA0CCGBGFFHHHHHHHHCFEHHGCFGFBDHGGGCGGEFBB<BFFE@FHCGFFGABG:FDHHGFHHHHHEFGFGGGFBFF9E???G;EFFHHHGCGGE1FFFGHHFGHHHG3FHDEEA22D5FHEEECHGGFFGFGEE4CBBFDFFAAA33
@M02197:102:000000000-ALU3V:1:1101:16688:2111 1:N:0:1
TGGCGTCATTCGTCCTCCGCTTATTGATATGCTTAAGTTCAGCGGGTAGTCCTACCTGATTTGAGGTCAGAGTCAAAAAAGTGTTGCACAGAGGCAAGCGGGGTTCTGAGCAGGCTTGACGCACGCAAGGGACAAGACGAAACTTATTACGTCTGTCACGGATGCTAGCGATCCCACTAAGTCATTTGAGGCGAGCCGTGTGACCGGCAGACGCCCACGTCCAAGTCCGACACCTGATCATAAACCAGATGGGATTGAGATTTCATGACACTCAAACAGGCATGCCTTTCGGAATACCAAAAGGCGCAAGGTGCGTTCAAAGATTCGATGACTCAC
+
AABBAABBFFFFGEGGGFGGGGGHHHHHHCFFFHHHGHHGGHHGGGGGGHGHHHHHHFFBGHHGGEFHHCGHBGHHHGHCGEGB4GHHHE2GFGGGHEHGGFGF@GFHHFFGHHFHEGHHG:GG/?CGCF5H7GHGGH;CF?CGGFGBGH:/;GEECHFFFGHCFGGGGG?EGGGGFGFFHHGFDFHDGCGGFA@AAGDFGCFF/GBFFDGAFEEEFEBCHFFGGEE?HHGHHHGFFHFHHGBF3HHHGGHHHHHGFGDGBBHGBEGG3FB53GHGFHFHFFHEAEEGDFFFGFFCCGFHGGGGGHFHHGE?EFCGDBCFGECFFFFFD5@3>>3>
@M02197:102:000000000-ALU3V:1:1101:20252:2192 1:N:0:1
TGGCGTCATTCGTCCTCCGCTTATTGATATGCTTAAGTTCAGCGGGTAGTCCTACCTGATTTGAGGTCAGAGTCAAAAAAGTGTTGCACAGAGGCAAGCGGGGTTCTGAGCAGGCTTGACGCACGCAAGGGACAAGACGAAACTTATTACGTCTGTCACGGATGCTAGCGATCCCACTAAGTCATTTGAGGCGAGCCGTGTGACCGGCAGACGCCCACGTCCAAGTCCGACACCTGATCATAAACCAGATGGGATTGAGATTTCATGACACTCAAACAGGCATGCCTTTCGGAATACCAAAAGGCGCAAGGTGCGTTCAAAGATTCGATGACTCAC
+
ABBBBBBBFFFBGGGGGGGCGEGHBHHHFHHFHHHGHHHHHGHGGGGGGHHFFHGHHH3GB5FDFHGCFGFHFFGFFGGGE3BGGHHHHHFHGE?EFAG??EGCCHHHEHHHHGGHEGHGGGGGFFFGDGCGGGHFFGFCG?@HHFHGHFCHHHFHGFFGCDDGFFFGGGFHGHGGGGGD0=;BBFGGEEGFFFADFAHHFFFFFFHEFCCFEGGEDGHFEGFE>BEEFBBFFGFBHHHHHGFFHFGFGF1HGDDHFHFFHFBHGGFDEDGFHGHHHHGBFHHHHCGF?GHHGDFFEHFBCA?CEFFHHE??FFGGCGFFGEGB113DDB1A??AA
@M02197:102:000000000-ALU3V:1:1101:15802:2224 1:N:0:1
TGGCGTCATTCGTCCTCCGCTTATTGATATGCTTAAGTTCAGCGGGTATTCCTACCTGATCCGAGGTCAACCTTTGGAAAATTGGGGGGTTTTACGGCAAGAGTCCCTCCGGATCCCAGTGCGAGACGTAAAGTTACTACGCAAAGGAGGCTCCGGGAGGGTCCGCCACTACCTTTGAGGGCCTACATCAGCTGTAGGGCCCCAACACCAAGCAGAGCTTGAGGGTTGAAATGACGCTCGAACAGGCATGCCCGCCAGAATGCTGGCGGGCGCAATGTGCGTTCAAAGATTCGATGATTCAC
+
AAAABADAFFFFGGGGGGGGGGGHHHHHHHGHHHHHHFHHHHHGGGGGHHHHHHHHHHHHHHHGGGEGHHHHHHHHHEHH;H0HH:FG6<CGG9:GGGGGEHH<HHH0HGGG9DFG9GGG:GG:/:GDGGGG9FFFFFFFF8FFFFFFF5DFF9FFFFGFD8GFFGBFFF9FFFFHGHEGFFHFGGHGHFHHHHFHCGEGGEHFBFFGHHHHHGHHHFGHFFFHDDFFFHHEE;FEFFAFHGHHFHFF@GGGGHGFHFHHHGGGFECCGEGFF5FFGFGHFGGGGGFGGGFFFFFFFAAAAA
@M02197:102:000000000-ALU3V:1:1101:20137:2379 1:N:0:1
TGGCGTCATTCGTCCTCCGCTTATTGATATGCTTAAGTTCAGCGGGTATCCCTACCTGATCCGAGGTCAAGAGTGTAAAAATGTACTTTTGGACGTCGTCGTTCTGAGTGCAAAGCGCGAGATGTACTGCGCTCCGAAATCAATACGCCGGCTGCCAATTGTTTTGAGGCGAGTCTACGCGCAGAGGCGAGACAAACACCCAACACCAAGCAAGGCTTGAAGGTACAAATGACGCTCGAACAGGCATGCCCGCCAGAATACTGGCGGGCGCAATGTCCGTTCAAAGATTCGATGACTCAC
+
>AAAAABBFFFFGGGGGGGGGGGGHGHFHHHHHHHHHHHHGGHGGGGGHHHGHHHHHHHHHHHGGGGHHHGHHHHHHHHHGEHF;HGHHHHGHHGGGGFFGGGHGHHHGGFFHGFHGGGGGBFHHHHHFEF?DFGGFGGHHEHHHHFGCDGGGGFFGHHFHHFHHHGGEGGGGCGFGFG@EGCFEFFFFDCAFFFFDFDG?EFD&DFGFFFDCFADHGFHFGHGDGHHFFFF2DHFEGGGGGBFEHFGGGGHHHHHHHFHGGGGGGGGEGCHHFGGEFGGGGCGGGGGFFFFFFFBBBA@
@M02197:102:000000000-ALU3V:1:1101:13625:2523 1:N:0:1
TGGCGTCATTCGTCCTCCGCTTATTGATATGCTTAAGTTCAGCGGGTATTCCTACCTGATCCGAGGTCAACCTTTGGAAAATTGGGGGGTTTTACGGCAAGAGTCCCTCCGGTTCCCAGTGCGAGACGTAAAGTTACTACGCAAAGGAGGCTCGGGGAGGGTCCGCCACTACCTTTGAGGGCCTACATCAGCTGTAGGGCCCCAACACCAAGCAGAGCTTGAGGGTTGAAATGAAGCTCGAACAGGCATGCCCGCCAGAATGCTGGCGGGCGCAATGTGCGTTCAAAGATTCGATGATTCTC
+
BAAABBB@FBFFFGGGGGFFGGGHHHFHGHGGHHHHHHHHHHHGCEGEHHHHHHHHHHGHGHGEGEFHHHGFHHHHHHGGBG9HG;G/DGDGE:FG9:G9EFAGGFGBHGG1#DDG./BFGG99GG9GGGG/B8FFBBBFF/DF8B,B?7DEF.B;D4AB-.BFCFF5FE5<<1GFBF/F91A<1BFF1HHHFFFG:BE??EADGCF:9H;F?8?9GB;F9:EC4&:H<H;28E$$6H78HHH.9HFHGGGAABF5EHHHFCFAACCGGEEG5FF?E2GHGFGFGEFFF4FBFFFBB>>33>
@M02197:102:000000000-ALU3V:1:1101:16929:2840 1:N:0:1
TGGCGTCATTCGTCCTCCGCTTATTGATATGCTTAAGTTCAGCGGGTATCCCTACCTGATCCGAGGTCAACCTTTTGAGAAAAGATTCTCCCCGAGGGGAGGCCGACCGGGGCTCGTGCACCCGTGTGTCCGATACGTGTCCCGTGAAGAACTCAGTGTACCGGGGGTCCAACGAGGCCGCCGTCATTGTCTTTGGGACGGGCGAGAGCCCCCCCGAGAGGGGGCCTCCGCCAAACCGTCCAACACCAAGCCGGGGGGCTTGAGGGGTGATAATGACGCTCGAACAGGCATGCCCTTTGGAATACCAAAAGGCGCAAGGTGCGTTCAAAGATTCGATGACTCAC
+
CCCCCDCCFFFFGGGGGGGGGGGHHHHHHHHFHHHGGHHHHHGGGGGGHHHHHHHHHGHHGHHGGGGHHHHHHHHHGGGHEHHHGHHHHHHHGGCGG?FGGFGGGGGGGCC?CGHGGHGGGHGGGGH:FGHGGGGGFHHHHHHCGDEEFGGG9GGGGG;GGFDABGFFFFFFFFFFFFFADFFFFFFFFFFFFFFFFEFFAFFFFFFFFFFFFFFHHGGGGEADGCAAGHFDGGGGGHFFFFF0?GGCGGEGGGGHFHGGFGEGHGHHFHGHHEE?0EFHEHHHHHHFHHGGDEHEHHGGHHFHGHHBGGGGFHHFG2GGGHGGFGBGGEGFFFFFFFFA3ABB
@M02197:102:000000000-ALU3V:1:1101:12515:3081 1:N:0:1
TGGCGTCATTCGTCCTCCGCTTATTGATATGCTTAAGTTCAGCGGGTAGTCCTACCTGATTTGATGTCAGAGTCAAAAAAGTGTTGCACAGAGGCAAGCGGGGTTCTGAGCAGGCTTGACGCACGCAAGGGACAAGACGAAACTTATTACGTCTGTCGCGGATGCTAGCGATCCCACTAAGTCATTTGAGGCGAGCCGTGTGACCGGCAGACGCCCACGTCCAAGTCCGTCACCTGATCATAAACCAGATGGGATTGAGATTTCATGACACTCAAACAGGCATGCCTTTCGGAATACCAAAAGGCGCAAGGTGCGTTCAAAGATTCGATGACTCAC
+
>A?AAADAF5DDGCEGFFGGCFGHHFBHHFHFGGFFFHHGEFGGGGCCGHGFFHGH3E3GHHFHHHGGGGFF@D5FHFHEG@4@GHHHHHFGFGGGGGHGGGGGDHHHFHFGBEGEHGHGGGGGGDEFB9BCFFHGHHGFFAADGGHHGHE;CGA;F.:@CBBBGGEGGGBEG?BBFF<FFGBFGFB/DE.9D?@CCGHGGGCBFHGAFCGGECA@EFGFEEFEFFFBD&3@BHGFF4FHGFGBFGECGEBFGFHGHHGE5FFFG5HGHHFEFGF3HHHHHHHGA?ED?HHHGHGFGHGBGEDECFCHGGGGEABEBF5FGGFFFFDDDBF3?AAA
@M02197:102:000000000-ALU3V:1:1101:12771:3344 1:N:0:1
TGGCGTCATTCGTCCTCCGCTTATTGATATGCTTAAGTTCAGCGGGTAGTCCTACCTGATTTGAGGTCAGAGTCAAAAAAGTGTTGCACAGAGGCAAGCGGGGTTCTGAGCAGGCTTGACGCACGCAAGGGACAAGACGAAACTTATTACGTCTGTCACGGATGCTAGCGATCCCACTAAGTCATTTGAGGCGAGCCGTGTGACCGGCAGACGCCCACGTCCAAGTCCGACACCTGATCATAAACCAGATGGGATTGAGATTTCATGACACTCAAACAGGCATGCCTTTCGGAATACCAAAAGGCTCAAGGTGCGTTCAAAGATTCGATGACTCAC
+
BBBBBBDAFFFFGGGGGGGGGGGHHHHHHHHHHHHHHHHCHHHGGGGGGHGGHFGEHHHHHHHHGFHHHGHHHHHHGHEGDGFGHGFHHFHHHGGGHGHGGGGDDHHHHHHHHFDHHGHGGGGCCGGGFFFGGGFHHHGGGGGGHHHHHHGHGHFHEHHDDHHGGGGGGGGHEGGFFHFGFEFHFFHGGGGEGGGFFHHHGGFBFFFEGGEFGGGGFGHHEHFFECFFFHGCFFFFHFFGFHHFHHHHFHGHHHHHHHHFHHFEEHFHHFEHFHHGFGFHHHHFEGGF?HHGHGHHEGCHHHHCHHHHGGGGGFFGDGGGGGGGFBFFFFFBBBB@
@M02197:102:000000000-ALU3V:1:1101:10476:3467 1:N:0:1
TGGCGTCATTCGTCCTCCGCTTATTGATATGCTTAAGTTCAGCGGGTAGTCCTACCTGATTTGAGGTCAGAGTCAAAAAGTGTTGCACAGAGGCAAGCGGGGTTCTGTGCAGGCTTGACGCACGCAAGGGACATGCCGAAACTTATTACGTCTGTCACGGATGCTAGCGATCCCACTAAGTCATTTGAGGCGAGCCGTGTGCCCGGCAGACGCCCACGTCCAAGTCCGACACCTGATCATAAACCAGATGGGATTGAGATTTCATGACACTCAAACAGGGATGCCTTTCGGAGTACCAAAAGGCGCAAGGTGCGTTCAAAGATTCGATGATTCAC
+
AAA?AAAACBFFCAAEF1E0AAFEBGFBGFF2FF2F1DBG2D1//AEEGHFH2F1G1F01FG1FCF00@BEEGFFHGFEAH1GBGHFHD01BF?CGFC?/@E<EBDF>BB240C3G3G@AF%/<@/#/9/;..%<%<>6/9/<<9=0ADE(GHEC9.AEB9::FC9;C@:9.9C3AGBG<=BC9C4<;<A@@@?@C?$F>9+4/A@//B////F9<E=A?B;1CE>>B+@GEA2B&;B2)FF1#9HGG11>1FGF1BBF11@@2221FFFEFFBB1A/001B/0//?EAA1A2BA/1B1AA00A11AB0000AB13FA3GA11C13@1331>11>
@M02197:102:000000000-ALU3V:1:1101:10156:3488 1:N:0:1
TGGCGTCATTCGTCCTCCGCTTATTGATATGCTTAAGTTCAGCGGGTATCCCTACCTGATCCGAGGTCAAGTCATAAAATAGCTTACTGGACGCTGATCCACCAAACTTCAAGAAACGCAAATGTGCTGCGCGAGAAGCTGGCACGACCGCTGCCAATGACTTTGGGGCGAGTCCGCGCATAAAACGGGACAGACGCCCAACACCAAGCAGAGCTTGAGGGTGTAAATGACGCTCGAACAGGCATGCCCCACGGAATACCGAGGGGCGCAATGTGCGTTCAAAGATTCGATGACTCAC
+
ABAAAA3AFFFFGGGGGGGGGGGHHHHHHGHHHHHHHHHHHHHGGGGGHGHHHFHHHHGHHGHGGGEGFFB@5FDFHHHHGH:FDGFFF3GH/E?E?EGHHEHEHAGHHFGHG?CGFFFFCDHHDGFHHGGCGGGBB0GHHGEBCFGGDGDG/FDEGGB4CBFDCDGCFGCCGFFCCFGFGAFCGFDGBGFEEFFAE=HCGFEDHFFHHHGFBBCACCGGBBHHHHHFFGGGGHGHH;HHHHHHGGGECFFHHHHGHEGGGHEGGGGHHHHGGGGHGG5BGGGGGGFFFFFFFBBBBB
@M02197:102:000000000-ALU3V:1:1101:11339:3353 1:N:0:1
TGGCGTCATTCGTCCTCCGCTTATTGATATGCTTAAGTTCAGCGGGTAGTCCTACCTGATTTGAGGTCAGAGTCAAAAAAGTGTTGCACAGAGGCAAGCGGGGTTCTGAGCAGGCTTGACGCACGCAAGGGACAAGACGAAACTTATTACGTCTGTCACGGATGCTAGCGATCCCACTAAGTCATTTGAGGCGAGCCGTGTGACCGACAGACGCCCACGTCCAAGTCCGACACCTGATCATAAACCAGATGGGATTGAGATTTCATGACACTCAAACAGGCATGCCTTTCGGAATACCAAAAGGCGCAAGGTGCGTTCAAAGATTCGATGACTCAC
+
B@@B?>AAFFFFGCEEG42AEEAA55FHDDD5FGHHHHHBGGFECCEEEHFAFFFF3A3BGFFFFEGFBGHF5BFGFHE/E3BFGEGHGB1331EFCFFGGCGCCFFFFFH;;GDFHGHBFGC@4DCG?CEECFHCG<CDFDC9=ADGHGGBBGCGHGHGGBGAFFBFF@C9EHGDFGGHFFDFGGEFGFGGCA;/;F<@/AFFFB%FBCCFA?>EEGGFFGFFFE@EFB9GF12GF;@1BBFFFBFF@11E1HDBFD1@112GDFFB1GAF0FB1FD11AGHEHE/B/0HG2HHHFBGFECGEGGFB000EE1B1BFBBB1GF1FFDBFB1>>1>
@M02197:102:000000000-ALU3V:1:1101:19191:3510 1:N:0:1
TGGCGTCATTCGTCCTCCGCTTATTGATATGCTTAAGTTCAGCGGGTATCCCTACCTGATCCGAGGTCAATCATAAAAAAGTTTGGGGTTCTGGCAGGACACCACCGGGACTCTGTCGCGAGGAGTATTACTACGCGTAGAGCCAGGAGGCACCGCCACTGCTTTTAAGGGCTGCCCTGTGACGGGCAGGCCCCAACACCAAGCTGAGCTTGAGGGGTGATAATGACGCTCGAACAGGCATGCCCCCCGGAATACCAAGGGGCGCAATGTGCGTTCAAAGATTCGATGATT
+
BAAAABBBFFBFGEGGGAEEEFEBGD5GBE55DGB5AFHHHG5AA2AEFHDCFGFAFGHHEH11A172C:<0B6BD4@(EAG4;@11EE/F8&G39/2:?$B#33:/9/;/6:%FFGG'5/<A<<9>G<H<::HGC@5@CFDD;;//C;5##@E-C?;:FFBFB;90FBCAA.99AEBFFFFFF?BB=D.9CEGAGDEFCG0FC;99AFFFGGCCD00=1<GC<C>FDB<DGG8HHGFA0BGCECCGHGFHGDHGHFHGGE0AA1GHEEE1BA1CFGEGA@11C3B1>>1>
@M02197:102:000000000-ALU3V:1:1101:19185:3528 1:N:0:1
TGGCGTCATTCGTCCTCCGCTTATTGATATGCTTAAGTTCAGCGGGTATCCCTACCTGATCCGAGGTCAATCATAAAAAAGTTTGGGGTTCTGGCAGGACACCACCGGGACTCTGTCGCGAGGAGTATTACTACGCGTAGAGCCAGGAGGCACCGCCACTGCTTTTAAGGGCTGCCCTGTGACGGGCAGGCCCCAACACCAAGCTGAGCTTGAGGGGTGATAATGACGCTCGAACAGGCATGCCCCCCGGAATACCAAGGGGCGCAATGTGAGTTAAAAGATTCGATGATT
+
>1>A1ADAFFF3FEFGGGGGFGGHHGHHGHGGFGHFFDGGHHFCAAEEFFHGHHFHFHGGGHHGC;;:H<:;F<GGBGH##6GHHFA757:.%169EE:H:<F<:8G7?7C9FFH6GAA5;@;AAFG9FH<F8G.5C/.<6/9//.C4EF/;HG@CAAGGBGGGFHGGC999A<CFGHCC<<BF$0;9/?AEA?B?AGFBFHF?FG9FFGCEFGHHFGEGE20?EFEGGFEFBFF@19FFFFFF/3/GCHGGDABA00A0AA0A1331BB1311B1DFF1FF1FFFA@AAA
@M02197:102:000000000-ALU3V:1:1101:19747:3564 1:N:0:1
TGGCGTCATTCGTCCTCCGCTTATTGATATGCTTAAGTTCAGCGGGTATCCCTACCTGATCCGAGGTCAATCATAAAAAAGTTTGGGGTTCTGGCAGGACACCACCGGGACTCTGTCGCGAGGAGTATTACTACGCGTAGAGCCAGGAGGCACCGCCACTGCTTTTAAGGGCTGCCCTGTGACGGGCAGGCCCCAACACCAAGCTGAGCTTGAGGGGTGATAATGACGCTCGAACAGGCATGCCCCCCGGAATACCAAGGGGCGCAATGTGCGTTCAAAGATTCGATGATTCAC
+
AABBCCCCFFFFGGGGGGGGGGGGHGHGHHHHHHHFHHHHHGHGGGGGHHGHHHHHHHGHGHHGGGGHHH<,H<HHHHH:GFH<HGGG:G;0E.H<GG/H<HG<H:GGG:G;<HH<HG;99GGG/CGGH<H0<HGGG86C8HH;;H;9GGG;HGGGGGGGGGGGGGGGGGGGFDGGGGGGGGGGGGGGFFDEHFFHFFGFHFFHHHHFFGFFCDGGHGHHFHHFFGGGHHFFHHGHHHHHGGGGGGGHHHHHGHHFHHCGGGGHHGHGGGGHFFGGGGGFFGFFFFFFFAAAA3
@M02197:102:000000000-ALU3V:1:1101:18902:3610 1:N:0:1
TGGCGTCATTCGTCCTCCGCTTATTGATATGCTTAAGTTCAGCGGGTATCCCTACCTGATCCGAGGTCAAAATGCAAAATGTAATAGGCTTAATGGACGCCAACATTCAAGGCAAGAGGCGCAAAATGTGCTGCGCTCCAAGGCCAAATATGCCGGCTGCCAATCGCTTTAAGGCGAGTCCACGCGACAACGCGGGACAAGACGCCCAACACCAAGCAAAGCTTGAGGGTACAAATGACGCTCGAACAGGCATGCCCCATGGAATACCAAGGGGCGCAATGTGCGTTCAAAGATTCGATGATTCAC
+
AABBAADBFFFFFEFEF4AEECADBGFHHGFHHGFFFHHFHHHGGGGGHGHHHFAFHBG5EHHGGGGFHHHHGHHHGHHHFFGFHHHHHHGHBFBFFG@EEGGGGHFHGFGGHHHGH?GGGFCGGHGGHGHHFHGGGEGHHHGEGCFFFHHGHGHGGHFGEFG?GFGFHGGFHCGEHGDFFFGHGGGCGD?GFFHGGDGGFECHFGHGHGHFBGHHHGGHGHFHGHGHF.HHHFHEGECGHHGHFHHHGGHHFGGGFGG5BHHHFFHHFHGGGGGGHHGEAEECGGDGGGGGGGFFFFFFFBBABA
@M02197:102:000000000-ALU3V:1:1101:11685:3800 1:N:0:1
TGGCGTCATTCGTCCTCCGCTTATTGATATGCTTAAGTTCAGCGGGTATCCCTACCTGATCCGAGGTCAACCTGAAAAAAGAGGTTGGACGGCACACTCCGACCGGCCACCGACGCGAGACAGATGCCACAACGCGAGGGGACGGACGGCGTGGCCGGCGACATTGGGGCGGGCGGCCAGAAGCCGCGGCGCCCAACACCCAGCCGGGCTGGATTGGTGACAATGACGCTCGAACAGGCATGCCCCCCGGAATACCAGAGGGCGCAATGTGCGTTCAAAGATTCGATGACTCAC
+
BBBBCCCDFFFFGGGGGGGGGGGHHHHHHHHGGHHHGHHHGFGGGGGGHGHHHHGHHFGHHHHGGGGEFHHGHHHHGHHGG:HHHHHGHHGGFGGHHHHHGGGGGGGGGGHG7@GGGGGFEHHHHHGHHHHEGGGDFGGGGBFGGGGFFFFFBFFFFFFFFFFDFFFFFFFFDFFFFFEFFFFFFGGGFGGGFGFFDFGGGGGGFDGHFHFFEHFHFGHGHHHCGF?FG5AEHGHHHHHHGGGFE??HHHHHGHHGHGGGGGGFHGBECCDHGGF5GGGGGGFFFFFFFAAAA>
@M02197:102:000000000-ALU3V:1:1101:21001:3764 1:N:0:1
TGGCGTCATTCGTCCTCCGCTTATTGATATGCTTAAGTTCAGCGGGTATCCCTACCTGATCCGAGGTCAAAATGCAAAATGTAATAGGCTTAATGGACGCCAACATTCAAGGCAAGAGGCGCAAAATGTGCTGCGCTCCAAGGCCAAATATGCCGGCTGCCAATCGCTTTAAGGCGAGTCCACGCGACAACGCGGGACAAGACGCCCAACACCAAGCAAAGCTTGAGGGTACAAATGACGCTCGAACAGGCATGCCCCATGGAATACCAAGGGGCGCAATGTGCGTTCAAAGATTCGATGACTCAC
+
AABABCCCFFFFGGGFGGFGGGGHHHHHHHGHFGHHHHHHGFHGGGGGGHFHHHHGHHHHHHHFGFEHHHHGGHHHGHHHGFFHHHHHFHHHHHHGGHGGGGGGGHHHHHHGGFFFGHHGGGGGGGHHGGHHHHGGGGGHHHHHHHHHHHEHHFGGGGHGHHFGHHHHHHGHGGGHHHGGGGGHGH;GGGGGGFGAHHFFGGGGGHHFFFEGHHHHGHHHFHHFHHHHH;HHHGAFGEGFHEGHFHHHHGFF/GGHHHF2GHHHHHHHFCGGGGCFFHHEEEGG1F3FFGGGGFFFFFFFFAA1AA
@M02197:102:000000000-ALU3V:1:1101:21162:3929 1:N:0:1
TGGCGTCATTCGTCCTCCGCTTATTGATATGCTTAAGTTCAGCGGGTATTCCTACCTGATCCGAGGTCAATCTTTGGAAAATTGGGGGGTTTTACGGCAAGAGTCCCTCCGGATCCCAGTGCGAGACGTAAAGTTACTACGCAAAGGAGGCTCCGGGAGGGTCCGCCACTACCTTTGAGGGCCTACATCAGCTGTAGGGCCCCAACACCAAGCAGAGCTTGAGGGTTGAAATGACGCTCGAACAGGCATGCCCGCCAGAATGCTGGCGGGCGCAATGTGCGTTCAAAGATTCGATGATTCAC
+
AABC@ABBFFFFGGGGGGGFGGGHHGFGHHHHHHHHHHHCHHHGEGEFHHHHHHHHHHHHHHHGGGGHHG5FGHHHHGHHHH<HHHGG:ACFG<HGGGGGGFECGHHHHGG9FGGG9;FFFGGG::GGGGGGGGGFFFFFF8FAFFFFFFF:F9DAF5FFF8FFFFF6DFFFGFGB<FE<<DDGFGFFFFGFFFFGGFFGFFFFFBEEGHGEEFFBFFGFHFFFDFFDGFGFE>ED2?DFHFDGCBEHEEEAAB3D5GDFAECGGGGFFA?CHFGGEAE4FFGGGGGGGGFFFFFFBA?A?A
@M02197:102:000000000-ALU3V:1:1101:16380:3930 1:N:0:1
TGGCGTCATTCGTCCTCCGCTTATTGATATGCTTAAGTTCAGCGGGTATCCCTACCTGATCCGAGGTCAACCTTTTGAGAAAAGATTCTCCCCGAGGGGAGGCCGACCGGGGCTCGTGCACCCGTGTGTCCGATACGTGTCCCGTGAAGAACTCAGTGTACCGGGGGTCCAACGAGGCCGCCGTCATTGTCTTTGGGACGGGCGAGAGCCCCCCCGAGAGGGGGCCTCCGCCAAACCGTCCAACACCAAGCCGGGGGGCTTGAGGGGTGATAATGACGCTCGAACAGGCATGCCCTTTGGAATACCAAAGGGCGCAATGTGCGTTCAAAGATTCGATGACTCAC
+
BBBBBBBBFFFFGGGGGGGGGGGHHGHHHHGGHHHFHHHHHHHGGGGGHHHHHHHHHHHHHHGGGGGHHHHGHHHHHFGHHGHHGHHHHHHHGGFGGGFGGGGGGGGGGGGGGGFGGHGHHHG9GGHEHHHG?DCFG6CGHFHGHGGGGG:FFGGGGFGGGGGGGFFFFFFFEDEFFFFFFDFBCFFFFFFFFBFFDFFF;.:BAACCFFEFCFFFFFGGGGGGGGEGGHGGGFBGEGFEEFFF?GEEECGGGGGHGGDHGGGGHHHFHEGHHFGGGGFHEHHHGHHGHHGFEHHGFGHHGHHHHHHHGGGGDHHHHGGFAHGGGGGFGGGGFFFFFFFAABAA
@M02197:102:000000000-ALU3V:1:1101:17289:3877 1:N:0:1
TGGCGTCATTCGTCCTCCGCTTATTGATATGCTTAAGTTCAGCGGGTATTCCTACCTGATCCGAGGTCAACCAGTAAAAAAAAATATAGGGGGTTTTACGGCAAGACCTAGGCCGGCTGCAGAAGCGAGAGTGTGGTTACTACGCTTAGAGCACGACCTAGCTCCGCCACTATATTTGAGGAATTACGTCTCCGTAAACTCCCAACGTCAAGCAAATAGGGCTTGGGGGTTGAAATGACGCTCGAACAGGCATGCCTGACAGAATACTATCAGGCGCAATGTGCGTTCAAAGATGCGATGACTCAC
+
BACBBCCBFFFFGFGEGGGEGGGHHHHHHGFGGHHGHGHHHHHGGGGGFHHHGHHHHHFGHFHGGGGHEHHHGHGHGHHGGCEG:H:<HHH/GE7;GEFEC@CDE:GHHHHHEFCGGGGGG;;:FHCEG::HHGHGBC9FHGHGGGGGHHBB:FF?DD7FBFFGGGGGFGGGFFFGGFFHHGFFFFGFBGFGGGHHHGFECFFBFDGFHHHHFEFBCEHFFBFEGEGGHHGFGDFFEE?CHEED;GFAFF01GBGDG222GHGD2DA2G0GCCGGFFDHG?EECB1DFDAFEA11FBFB@1AAA>A
@M02197:102:000000000-ALU3V:1:1101:23245:4260 1:N:0:1
TGGCGTCATTCGTCCTCCGCTTATTGATATGCTTAAGTTCAGCGGGTATCCCTACCTGATCCGAGGTCAAAATGCAAAATGTAATAGGCTTAATGGACGCCAACATTCAAGGCAAGAGGCGCAAAATGTGCTGCGCTCCAAGGCCAAATATGCCGGCTGCCAATCGCTTTAAGGCGAGTCCACGCGACAACGCGGGACAAGACGCCCAACACCAAGCAAAGCTTGAGGGTACAAATGACGCTCGAACAGGCATGCCCCATGGAATACCAAGGGGCGCAATGTGCGTTCAAAGATTCGATGATTCAC
+
A@BBCBCCFFFFGGGGGGGGGFGHHHHHHHHHHHHHHHHGHHGGGGGGHHHHHHHHHHGHHHHGGGGHHHHHHHHHHHHH:GFHHHHGHHHGHHHHGHGGGGGGGHHGHFFGHHHFHHGGGGGGGHHGFHGHHGGGGGGHHHFGGHHHGGHGGHGCGFGFHHHEFGGHHGGHHHHGGHGGGFGGGGGGGGGGCHHGDGFGEE/FGHHGGFGFGHHHHHHHFFFGHHGFGHHHFFHDGGGGHHEGGFGBHHHHGGGEHHHGHHHHHFGHHHECGGGHGHHGGGGHGGGGGGGGG4FFFFFFFABAAA
@M02197:102:000000000-ALU3V:1:1101:12931:4265 1:N:0:1
TGGCGTCATTCGTCCTCCGCTTATTGATATGCTTAAGTTCAGCGGGTATCCCTACCTGATCCGAGGTCAAAATGCAAAATGTAATAGGCTTAATGGACGCCAACATTCAAGGCAAGAGGCGCAAAATGTGCTGCGCTCCAAGGCCAAATATGCCGGCTGCCAATCGCTTTAAGGCGAGTCCACGCGACAACGCGGGACAAGACGCCCAACACCAAGCAAAGCTTGAGGGTACAAATGACGCTCGAACAGGCATGCCCCATGGAATACCAAGGGGCGCAATGTGCGTTCAAAGATTCGATGACTCAC
+
BABBAADAFFFFGGGGGGEACFEHHHHHHGHHHH5FGHHH5DGGCEGC3GFGFHEG3F3AGFF1EEEHHHFHFBGHHFFBH@DFHHBGHHHHFFGFGGGGGFEFFGFGFHHHHHGGFFHDCFFGFHFHF2GDGHGGGGGHGCFGEHHEHHHHHHHCGGGGHGGGGGGGHGFFCGEGGFCBGGGHGGCBDCCGEFFGBDEGGGGHEAGEEFBGGHFGFHHHFFHHHHGGHHFHHGCEE>BFGFEBFBGHHFF0/GF/GFDGFGFGD1EFCHEAE0GHFFF0CCEF1EFGDFGEA1CFBFFFFA1>11
@M02197:102:000000000-ALU3V:1:1101:22352:4177 1:N:0:1
TGGCGTCATTCGTCCTCCGCTTATTGATATGCTTAAGTTCAGCGGGTATCCCTACCTGATCCGAGGTCAACCTTTTGAGAAAAGATTCTCCCCGAGGGGAGGCCGACCGGGGCTCGTGCACCCGTGTTTCCAATACGTGTCCCGTGAAGAACTCAGTGTACCGGGGGTCCAACGAGGCCGCCGTCATTGTCTTTGGTACGGGCGAGAGCCCCCCCGAGAGGGAGCCTCCGCCAAACCGTCCAACACCAAGCCGGGGGGATTGAGGGGTGATAATGACGCTCGAACAGGCATGGGCTTTGGAATACCAAATGGCGCAATGTACGTGCAAAGGAGCGAGGATGCAC
+
AAA1AADAFFF31AEEGFCE0001ADFFD2AFAFD11F222AB//AEFG121FHEEF10B1B0EEEE0B1B>>@BB1B//@BGC/B1FH210/>/>>/</>//?<><B?C/C/CGCCHAG1$<<<C9#</G#.//-C,@/G9//:9;/;054B99C-BF9B6@9;9-:-;9::F:F?@?@@@@;@/AF33//;FB/#999>..9.@=@E:EB@<@<F@$//?$9#;B8F<;?//?A/1B9?099%9///E/>/B>1B@110?//002F2F2G0EAB/EB//2GF1D110A//00A1D2A2A21/12F100000113AB0000A3AB31FA1111@B1@B111>1
@M02197:102:000000000-ALU3V:1:1101:19566:4457 1:N:0:1
TGGCGTCATTCGTCCTCCGCTTATTGATATGCTTAAGTTCAGCGGGTATCCCTACCTGATCCGAGGTCAAAATGCAAAATGTAATAGGCTTAATGGACGCCAACATTCAAGGCAAGAGGCGCAAAATGTGCTGCGCTCCAAGGCCAAATATGCCGGCTGCCAATCGCTTTAAGGCGAGTCCACGCGACAACGCGGGACAAGACGCCCAACACCAAGCAAAGCTTGAGGGTACAAATGACGCTCGAACAGGCATGCCCCATGGAATACCAAGGGGCGCAATGTGCGTTCAAAGATTCGATGATTCAC
+
BCBCCBCBFFFFGGGGGGGGGGGHHHHHHHHHHHHHHHHHHHHGGGGGHHHHHHHHHHHHHHHGGGGHFHFFHHHHGEFHHHHHHHHGHHHHHHHGHHFGGGGGGHH4GHHGHHHGHHGGGGGGGHHHHHHGHGGGGGHHHHGHHHFHHHHHGHHDEGGGHHGHHGGHHHHHGCGHFHGFGFGHGHGGGGFGFHHFGHGGGGGGGHHGHFDGHGHHHHHGHHHGHGHHHHHHHHHFGGGGHHGHHHHHHHFHGGGGFEEHHHHHGHGHHHGGGGGGHHHCGEECGGGCGGGGGGFFFFFFFBBBA?
@M02197:102:000000000-ALU3V:1:1101:12118:4515 1:N:0:1
TGGCGTCATTCGTCCTCCGCTTATTGATATGCTTAAGTTCAGCGGGTATCCCTACCTGATCCGAGGTCAACCTTTTGAGAAAAGATTCTCCCCGAGGGGAGGCCGACCGGGGCTCGTGCACCCGTGTGTCCGATACGTGTCCCGTGAAGAACTCAGTGTACCGGGGGTCCAACGAGGCCGCCGTCATTGTCTTTGGGACGGGCGAGAGCCCCCCCGAGAGGGGGCCTCCGCCAAACCGTCCAACACCAAGCCGGGGGGCTTGAGGGGTGATAATGACGCTCGAACAGGCATGCCCTTTGGAATACCAAAGGGCGCAATGTGCGTTCAAAGATTCGATGATTCAC
+
ABABB>DBFFFBGFEGGGGGGGGHHHFHGHHCHHGFFHHHHCHGCGGGGHHEGHHHEDEFFHFFFEGFGFHHHHFHHFEGFHHHGGHHGHGHGG/@GFGEFGGGGGGGGF@?A@CA>CFHHFGG8DHCGFHGGGGG97B;CCCCHFGEFFFBFGGGFB;7BFDG-AABAEFFB.AADFF@@CADFFFFFFFFFFF9#:FCFAAFFFF-;AEDDCDHHGCFFBFF<=<AEFFFEFFFEGFFGGHGHGGGGE/GGCCHFGD1HFFEFB22GF2G>AEBEAAA/AFF1HCCAG/GEF0B2BHGHGFA0HGHGGGE?DFDGEEAE1GGBBBBGEBFCBB31DD?A>1A
@M02197:102:000000000-ALU3V:1:1101:16980:4508 1:N:0:1
TGGCGTCATTCGTCCTCCGCTTATTGATATGCTTAAGTTCAGCGGGTATCCCTACCTGATCCGAGGTCAACCTTTTGAGAAAAGATTCTCCCCGAGGGGAGGCCGACCGGGGCTCGTGCACCCGTGTGTCCGATACGTGTCCCGTGAAGAACTCAGTGTACCGGGGGTCCAACGAGGCCGCCGTCATTGTCTTTGGGACGGGCGAGAGCCCCCCCGAGAGGGGGCCTCCGCCAAACCGTCCAACACCAAGCCGGGGGGCTTGAGGGGTGATAATGACGCTCGAACAGGCATGCCCTTTGGAATACCAAAGGGCGCAATGTGCGTTCAAAGATTCGATGACTCAC
+
BCCBBCCCFFFFGGGGGGGGGGGHHHHHHHHHGHHHHHHHHHHGGGGGHHHHHHHHHFHHHHHGEFGGHHHHHHHHHGGHGHHHGHHHHHHHGG?CEGGGGGGGGGGGGGFGDGHGGHGHG0CFGGHHGHHGFBCGGHHHHHHGHGGGGGGGGGFFFGFFFFFFFGFBFFEFFFEFFDFFFFFFFFFFFFFFFFFFFFFFFFDFFFAFFFFGFGGHFGGGGGGFFBEFEGGGGGGGGHHHHFHFEGGGCGEGGGGHGHHHHGGGHHHHHHHHHEGGGGFGFHHHGHGGHHEFABHHHDFHHHHHHHHHGGGGGGHGHFGGGHGGGGFGGGGGFFFFFFFCCCBC
@M02197:102:000000000-ALU3V:1:1101:21031:4905 1:N:0:1
TGGCGTCATTCGTCCTCCGCTTATTGATTTGCTTAAGTTCAGCGGGTATCCCTACCTGATCCGAGGTCAACCTTTTGAGAAAAGATTCTCCCCGAGGGGAGGCCGACCGGGGCTCGTGCACCCGTGTGTCCGATACGTGTCCCGTGAAGAACTCAGTGTACCGGGGGTCCAACGAGGCCGCCGTCATTGTCTTTGGGACGGGCGAGAGCCCCCCCGAGAGGGGGCCTCCGCCAAACCGTCCAACACCAAGCCGGGGGGCTTGAGGGGTGATAATGACGCTCGAACAGGCATGCCCTTTGGAATACCAAAGGGCGCAATGTGCGTTCAAAGATTCGATGACTCAC
+
ABBBBBBBFFFFGGGGGGGGGGCHHHHHHHHHHHHHHHHHHHHGGGGGHHGHHHHHHGHHHHHGGGGHHHGHHHHHHGGEHEHHFHHHHHHHGGGGGGGGGGGFGGGGG@DGDGHGGHG<HHGG:FHHHHHGGGGGGHHHHHHGHGGGFGGGGGGGFGGFGGGGGGFFDFFFFFDAAFFFFFFFFFFFFFFFFFFFFFFFFFFFFEFFFEFFFFFHHGGGFFFFFFFFGFFGGGEFEGFFFFCGFGGGGGGGGGGHEFFBGGGGHHHHHHHHHGEEACHGEHHFHHHHHHGFGGEGHHHHGHGECHHHGGGGGHHHHGGGGGGGGGGGGGGGFFFFFFFBBA3A
@M02197:102:000000000-ALU3V:1:1101:21043:4890 1:N:0:1
TGGCGTCATTCGTCCTCCGCTTATTGATTTGCTTAAGTTCAGCGGGTATCCCTACCTGATCCGAGGTCAACCTTTTGAGAAAAGATTCTCCCCGAGGGGAGGCCGACCGGGGCTCGTGCACCCGTGTGTCCGATACGTGTCCCGTGAAGAACTCAGTGTACCGGGGGTCCAACGAGGCCGCCGTCATTGTCTTTGGGACGGGCGAGAGCCCCCCCGAGAGGGGGCCTCCGCCAAACCGTCCAACACCAAGCCGGGGGGCTTGAGGGGTGATAATGACGCTCGAACAGGCATGCCCTTTGGAATACCAAAGGGCGCAATGTGCGTTCAAAGATTCGATGACTCAC
+
BBBBBBBBFFFFGGGGGG2EGGGHGHHGHHGHHHHHHHHHHHHGGGGGHHHHHGHHHHHHGHEEGGGHFHHHGHHHHGGHHHHHGHHHGHGHGGGGGGG//EGGGGGF?CDG?@GG>GGHHHGG<.CGHHFDDDCGGHHHGHHGFGFEGGGGGGFGFFFFFGFGGG:9FFBFFFFFFAFFFDFFFFFFFFFFFFFFFFFFFFDFFFFFFFFBFFGHHGGGGGGGFFGGGGGGGGGGFFDFEDHGHGGCGGFGGGGHGHHHHGGGHGHHHHEHH?GGGEBG1GHHGHGEGHGGGGHHGBHHGHGHHHHHGGGGGHFCHFAEGGCFDDGGGGGGFFFFFFFBBBBB
@M02197:102:000000000-ALU3V:1:1101:14751:4837 1:N:0:1
TGGCGTCATTCGTCCTCCGCTTATTGATATGCTTAAGTTCAGCGGGTATCCCTACCTGATCCGAGGTCAACCTGAGAAGGAGAGGTTGAGCGGCGCACTCCGAGCGGCCACCGACGCGAGACAAGATACCACAACGCGAGGGGACGGACGGCGTGGCCGGCGACATTGAGGCGGGCGGCGAGGAGCCGCGGCGCCCAACACCCAGCCGGGCTGGATTGGTGACAATGACGCTCGAACAGGCATGCCCCCCGGAATACCAGAGGGCGCAATGTGCGTTCAAAGATTCGATGACTCAC
+
BCCBBCCCFFFFGGGGGGGGGGGHHHHHHHHGHHHHHHHGHHHGGGGGHHHHHHHHHGHHHHGGGGEHHHHHHHGHHHHHGHHGGHHHHFHGGGGGGGGHHGGGGGGGGGGHGGGGGGFGGGGHHHHHHHGFHFFCFGFFFFGGGGFDFFFFFFFFFFFFFFFFFFFFFFFFFFF;FD#EFFFFDAFGGAGCFFGE8FDGGGG/GFCGGFG;HH<GGHH<H<GH:G.FGFF:DHHHGHHGFHCGGEE0?HHHHHGHHHHGCGGGGGHHGGGGGHGGGGGGGGGGFFFFBFFAAAAA
@M02197:102:000000000-ALU3V:1:1101:10084:5121 1:N:0:1
TGGCGTCATTCGTCCTCCGCTTATTGATATGCTTAAGTTCAGCGGGTGATCCTACCTGATTTGAGACCAGAAGTGAAATTGGGCTGTGCCACAGAGGCAAGTTCGAAGCACACGCAGACACAACCAAACATTCCTCCTTTAGGCGACATAGCAAATGACGTATCATGCCATGCCAGGAGAAAAACACTGCTTGGCCGCCTCCTCCCAAACAAAGAGGCGGATGCAAAGTGTCTCAAGGCGCTCATGCATTTCGGTCGAACTTTTGCTAGGTAACGCAGGCAGAGGCACCCATCCAGACCCCATCCGCCAAGCCGTTTCATTTAAAAACCGCTTGGGGTGGGAGATTTCATGGCACTCAAACAGGCATGCTCTACGGATTGCCATAGAGCGCAAGGTGCGTTCAAAGATTCGATGACTCAC
+
>111>ADA13BDGGGGGGGGGGGHGHHGHHHHHHHGGHHHHHHGGCGEHGHFG2G0GHHHFBHHEHCFGF0>1GFD@GGDEFE0>?EF1FFEGFFCAEGHEHHFC/0F?BF0<E//<@00BFG?/?GEFFFGB2FDGHHBGF11ACC?E>DC111<=BFCG.D<0=0000=B/<0<.<CHHHHFF.C:00GHHF99AA.AC.6B9EBF//C#B;/.;*/;0$;AC99B90/;09/9//-9$7999;0E@:--::.<00<//<0D/0=0G<.<.-011><11110//?CEGF<<2@//D?//<B//3CGEE//EBGG3BHHEFEGDE>E1??11>>E?CFF@GFD55DBGFFFAEC5FGHHFHFGBGHGBFEFAGHHHGHHFGFFG2GE?HHGBFECEGGGBGGGGCGGFC@B5FFAAAA3
@M02197:102:000000000-ALU3V:1:1101:18884:5104 1:N:0:1
TGGCGTCATTCGTCCTCCGCTTATTGATATGCTTAAGTTCAGCGGGTAGTCCTACCTGATTTGAGGTCAGAGTCAAAAAAGTGTTGCACAGAGGCAAGCGGGGTTCTGAGCAGGCTTGACGCACGCAAGGGACAAGACGAAACTTATTACGTCTGTCACGGATGCTAGCGATCCCACTAAGTCATTTGAGGCGAGCCGTGTGACCGGCAGACGCCCACGTCCAAGTCCGACACCTGATCATAAACCAGATGGGATTGAGATTTCATGACACTCAAACAGGCATGCCTTTCGGAATACCAAAAGGCGCAAGGTGCGTTCAAAGATTCGATGATTCAC
+
BBBBBAAAFFFFGGGGGGGGGGGHHHGFHHHGCDHHHHHHHHHGGGGGGHHHHGHHHHGHHHHHGHFHGHHHHHGHHGFEFBFGHHHHHHHFHGGGHGHGC?EDDFHHHHHHHEGAGBCFGDGGGGG@GCAGGGFHHHGGCDFFHHHFHHGHGHECFFHGGG??FGEFFEHGGGGFGGGFECFGGBBB0AF/;CCD/@9C<AFCFFDGDCGGEDGGGEE3FHHFEBFFGB3F@EFFFFFFGFF:FG3HFHFHHGBHHHGDF5DD@HGDBFGHHHHGF5ACA311FEGGEGBA5BF2EFDHG?GCFGGHHCECCFGGGGF5GGGFFC5FFFFA?BBB
@M02197:102:000000000-ALU3V:1:1101:19171:5329 1:N:0:1
TGGCGTCATTCGTCCTCCGTTATTGATATGCTTAAGTTCAGCGGGTATCCCTACCTGATCCGAGGTCAACCTTTGAATAAAGATTTAACGGCCGCGGCCATCCGCACTCCGAAGCGAATTGAAAAATCCACAACGCTTAGAGACGGACAGCTCAGCCGGAAGACTTTAAGGCGCTCGGAAAACCGCGACGCCCAATACCAAGCCAGGCTTGAGTGGTGAAATGACGCTCGAACAGGCATGCCCTTCGGAATACCAAAGGGCGCAATGTGCGTTCAAAGATTCGATGATTCAC
+
C@ABCBBCFFFFGGGGGGGCGCHHHGHHHHHHFHHHHHHCHHGG?AEGHHHHHHHHHHHHGEGGGGHHHHHHHHGHH<HGH9HHHHHHHGGGGEGGFFGGHHHGGGGGHHGGEFGGGGCHHGHGCCHHGHHHCFGGGGHDFFHGGGFHFHHGHHFFFGHGHHGHGGGGGGGGGGGGHHGGFGGGGGGGGHCFFFGFFGGHGHGFGGGFFHHHHHHHHHHHHGGGGFHGFFHGHHHHHHGGGFFFFGHHHHHGHHHHGGGGGHHHHGGGGGGGGGGGGGGGFFFFFFFB@CAA
@M02197:102:000000000-ALU3V:1:1101:12395:5245 1:N:0:1
TGGCGTCATTCGTCCTCCGCTTATTGATATGCTTAAGTTCAGCGGGTATCCCTACCTGATCCGAGGTCAACCTGAAAAAAGAGGTTGGACGGCACACTCCGACCGGCCACCGACGCGAGACAGATGCCACAACGCGAGGGGACGGACGGCGTGGCCGGCGACATTGGGGCGGGCGGCCAGAAGCCGCGGCGCCCAACACCCAGCCGGGCTGGATTGGTGACAATGACGCTCGAACAGGCATGCCCCCCGGAATACCAGAGGGCGCAATGTGCGTTCAAAGATTCGATGATTCA
+
A?AAABBAFFFFGGGGGGGGGFGHFHHGHHHGHGFHHHGHHGHDGGGGHFGHHHHHHGFHHHGDGGGHHHHH:HEFGHHCGFHHHHHEHHGGGCFEGHHHGGGGGFGGGGHGCGGGG<FGDGGHHHHGHHHGGGGFFFGGGGFAC9BFDFFDBDDFFEBFFDFFFFFEFFC?D?F/BFEFFFBBGGB?B=FD;DABFHGDGGCGGGGGD@HHGEHGG9GFH;FGDCF/F7;HHHFF1EHHCDGEBEGFFGDGG5HHHHGGGGGHHGBEGGGGGDGBFFGGGFFFFFFFAA3BA
@M02197:102:000000000-ALU3V:1:1101:16570:5352 1:N:0:1
TGGCGTCATTCGTCCTCCGCTTATTGATATGCTTAAGTTCAGCGGGTAGTCCTACCTGATTTGAGGTCAGAGTCAAAAAAGTGTTGCACAGAGGCAAGCGGGGTTCTGAGCAGGCTTGACGCACGCAAGGGACAAGACGAAACTTATTACGTCTGTCACGGATGCTAGCGATCCCACTAAGTCATTTGAGGCGAGCCGTGTGACCGGCAGACGCCCACGTCCAAGTCCGACACCTGATCATAAACCAGATGGGATTGAGATTTCATGACACTCAAACAGGCATGCCTTTCGGAATACCAAAAGGCGCAAGGTGCGTTCAAAGATTCGATGACTCAC
+
BCBB@ADBFFFFGGGGGGGGGGGHGHHHGHCHFHHHHHHFGHHGGGFGGHHHHHHHFFBGHHGHGHHHGFHHFGGGFHHGDB4GGHHHHGFFHGGGGGHGGGGFGHHHHGHHGHGHGCHHDGCFFGGFGGGHGGGHHHGGGFFFHHFHHHFHHHGHGGHHHGEGGFFGGGGEEFGHGHHHHFGBFGGGGGGGFFFFFHGFDDCCCDHFFFEFFFGEE/HHHGHGFGCGHHHGFEEGG9FHFHG7FHHHGBHGGHGHHHGBF5HGHHHHGHFFHGHHHHHFFHGGH?GFGHHHHGHGGHHGGGFEGFCHFGGGGHGE5FFGGGGBFFFFFFF@BBBA
@M02197:102:000000000-ALU3V:1:1101:16552:5356 1:N:0:1
TGGCGTCATTCGTCCTCCGCTTATTGATATGCTTAAGTTCAGCGGGTAGTCCTACCTGATTTGAGGTCAGAGTCAAAAAAGTGTTGCACAGAGGCAAGCGGGGTTCTGAGCAGGCTTGACGCACGCAAGGGACAAGACGAAACTTATTACGTCTGTCACGGATGCTAGCGATCCCACTAAGTCATTTGAGGCGAGCCGTGTGACCGGCAGACGCCCACGTCCAAGTCCGACACCTGATCATAAACCTGATGGGATTGAGATTTCAGGACACTCAAACAGGCATGCCTTTCGGAATACCAAAAGGCGCAAGGTGCGGTCAAAGATTCGATGACTCAC
+
AABBBBBBFFFBGFGGGGFCAEGGBFDHGHHGFHHBDFFGG5GFGC0E1AFGFB3FHFBGGFHEEFCFBGHHGFGDGGFGGGH@BFFHHEFE31EF1FCAEGG/CGGFGGHHFFGHHGGHGGCG/GG??FGGGGEFFGF@C?CHH0<GHHGB00EACFHC:009FFHFFGB:CEGGG?<BDB0FBFBFFGFF?=BBB1BGFCCBFHFFE<@?C=B?/CGAAE5>B9EBDEEE>BHFGFGEBFGBBB10FFFFFF22FB12FF@B21G1BFA10DBB1A1101F/FECGEFFD221//11BAAA001A1F0CEA1B1FFEBGEAGFB@3BB@1AA>1
@M02197:102:000000000-ALU3V:1:1101:22335:5509 1:N:0:1
TGGCGTCATTCGTCCTCCGCTTATTGATATGCTTAAGTTCAGCGGGTATTCCTACCTGATCCGAGGTCAACCTTGAGAAGATAAAAGGTTTGGGACCGTGCCACGGGACCTTTCAACTCGCTGCGTGCCTTTGTAAAAAAGCTCGTTGCACCGAGAGTCCACGCGACGCCGTCATTACTTTTGGGACCGGCCAGGGGCAAAGCCCCGGCCCAAAGAGTCCAACACCAAGCCAGGCTTGAGAGGTGATAATGACGCTCGAACAGGCATGCCCTTCGGAATGCCAAAGGGCGCAATGTGCGTTCAAAGATTCGATGACTCAC
+
BBBBBCCBFFFFCFFGGGGGGGCHHHHHHHGHHGHHHHHHHGHGGGEEHHGHGHHHHHHHHHHFGGGGEHHGHHHHGHHHHHHGHHHGHHHGGGHGGEFCFH<H;GG;GGHHHHHHHHHG;GGGFFDGHHHHHHHHHHHGFHFFBFFHFHGH9:CFG:FHFHGGGGGGGGHHGGGGGGGEFHHGDEGGHCFFFGFGFFFEFFFFFFFFEFFFEEHFFFEBFEFFFFFFFFEFFEFGFFGF:CHGBBEHEE/?>A0HGHHFFGE1CFFAA//E/FHHHFHCHHFGEEA0AA1G1EAA01BGGGGGGEGC>1FFD@@?A>11
@M02197:102:000000000-ALU3V:1:1101:24926:5698 1:N:0:1
TGGCGTCATTCGTCCTCCGCTTATTGATATGCTTAAGTTCAGCGGGTATCCCTACCTGATCCGAGGTCAAAATGCAAAATGTAATAGGCTTAATGGACGCCAACATTCAAGGCAAGAGGCGCAAAATGTGCTGCGCTCCAAGGCCAAATATGCCGGCTGCCAATCGCTTTAAGGCGAGTCCACGCGACAACGCGGGACAAGACGCCCAACACCAAGCAAAGCTTGAGGGTACAAATGACGCTCGAACAGGCATGCCCCATGGAATACCAAGGGGCGCAATGTGCGTTCAAAGATGCGATGATTCAC
+
ABBBBBBBFFFFGGGCGFEGGGAG5FHGFHHG5FEGFEHHHFHGGGGGHHGHHHHHBGHHHEHGGGAGHHHHHGHHBFHHHFHHHHHFHGFFFGHGHHGGGFGGGHGHHHGHHHHFEGGFFGGGFHHHHHHHHHGGGGGHHHGHHHGHHHHHHHGGDHFEHHGHHFGHFGGGHHHGFCBGFGGGGGGGG@GGGHHHHHFGGFGHCEGEFFGGGFHHFFHFFBFGHFHHFDGFGFGGGGEEDHAGDGFHHHGHGE?HGHHGGFGHHHHGHHGGFEEGHDF0GGCFGF3GGFGEEA1BFF1FFAAA>1
@M02197:102:000000000-ALU3V:1:1101:22495:5792 1:N:0:1
TGGCGTCATTCGTCCTCCGCTTATTGATATGCTTAAGTTCAGCGGGTATCCCTACCTGATCCGAGGTCAACCTTTTGAGAAAAGATTCTCCCCGAGGGGAGGCCGACCGGGGCTCGTGCACCCGTGTGTCCGATACGTGTCCCGTGAAGAACTCAGTGTACCGGGGGTCCAACGAGGCCGCCGTCATTGTCTTTGGGACGGGCGAGAGCCCCCCCGAGAGGGGGCCTCCGCCAAACCGTCCAACACCAAGCCGGGGGGCTTGAGGGGTGATAATGACGCTCGAACAGGCATGCCCTTTGGAATACCAAAGGGCGCAATGTGCGTTCAAAGATTCGATGACTCAC
+
BBBABCCCFFFFGEGGGGGGGGGHHGGHHHHHHHHHHHHHHHHGGGGGHHHHHHHHHHGHHHHGGGGHHHHHHHHHBFGHHGHHGHGHHHHHGGGGGGGC?EFGGGGGG/BCDGHGGHG<HHGGFGFHHHHGGGGGGHHHHHHFHFGGFFGGFFEG9FGGGGGGFGFFFFFBFFFFFAABFFFFEFFFFBFFFFFFFEFFFFFFFFFFFFFFFGFHHFCGGGFD?C@FFFDAECFFFFFAGEFGFF@GGGCGGGGGGFDGAGEGGHGHHHDHGCGF?EGEEHFFHHGHGHGFGGHHGBHHHHHHHHHCGGGGGGHHHGGECHGGGGGFGGGGFFFFFFFBBBA?
@M02197:102:000000000-ALU3V:1:1101:8465:5938 1:N:0:1
TGGCGTCATTCGTCCTCCGCTTTTGATATGCTTAAGTTCAGCGGGTATCCCTACCTGATCCGAGGTCAAAATGCAAAATGTAATAGGCTTAATGGACGCCAACATTCAAGGCAAGAGGCGCAAAATGTGCTGCGCTCCAAGGCCAAATATGCCGGCTGCCAATCGCTTTAAGGCGAGTCCACGCGACAACGCGGGACAAGACGCCCAACACCAAGCAAAGCTTGAGGGTACAAATGACGCTCGAACAGGCATGCCCCATGGAATACCAAGGGGCGCAATGTGCGTTCAAAGATTCGATGATTCA
+
AAA>A3DAFFFFGGGGGGGGGGGHHGHHHHHHHHHHHHGHFHGGGGGHGHHGHHHHHHFHHHGGGGHHHHHHGHHEFHHHFHGHHDGHHHHHBGFFHGGCEGGGHHHGHGFHFFFHHGCGGGGGHGFGGHHFHGGGGGHHEFFHHGHHGHHFHGCGCGHHHC;GFGGHFHHHHFHGFFGFGGGGHGFCGGGGHGHHGF?GGFGFEHEHGHFHGHFEHHHFGBHHFF5FEHFHHFFBBGGGCAHBHGD3GGGE1?HGBGHGGHHGHFHGHGFDGFEB5FEEEEBFBGGGGCEGF4BFFFFBAAAA
@M02197:102:000000000-ALU3V:1:1101:9837:6114 1:N:0:1
TGGCGTCATTCGTCCTCCGCTTATTGATATGCTTAAGTTCAGCGGGTGATCCTACCTGATTTGAGACCAGAAGTGAAATTGGGATGTGCCACAGAGGCAAGTTCGAAGCACACGCAGACACAACCAAACATTCCTCCTTTAGGCGACATAGCAAATGACGTATCATGCCATGCCAGGAGAAAAACACTGCTTGGCCGCCTCCTCCCAAACAGAGAGTCGGGTGCAAAGTGTCCCAAGGCGCACCGGCAATTCGGGCGAGCCTGTGCTAGGTAGCGCAGGCAGAGGCCCCCATCCAGACCCCATCCGCCAAGCCGTTTCATTTAAAAACCGCTTGGGGTGGAAGATTACATGGCACTCAAACAGGCATGCTCTACGGATTGCCATAGAGCGCAAGGTGCGTTCAAAGATTCGATGACTCAC
+
A@AAAADAFFFF1AEEFAEF?EAGFFHHGHGCGFBGHHHHGGFFGCEGGHHGHHFEFGFBFGFGFEHEFHHFHHGH2FEDD1??GEGFHGECGFGFE/FEFFGGF/B/>1B0GGGEEGFC<0FACCGE?<GGHHB1FFFFFHFHGGCCC1FGHGB1FFGAAGHCFHHFHEDFBHHHAEEHAGHGC..:CGFHHCHB?@G#A9CFGEG5;/99/A;A#-A;#/BFF94/#/;A#+;/;/--.#-.#*0;.9--A@@A...C:/C:/<=0/-<---<11>1<<0.-></C/<F@0FF/</CF@BC/E0//E>>/CB111B21GGF/E>//>//FEEE0B11222FD@D2F1F1HFHFG0HBGGFB11E111/AFFA0FFFFF1GD1C?EEE1FAF000EA1BGGBGGGFFC13@B1B111A>
@M02197:102:000000000-ALU3V:1:1101:17690:6156 1:N:0:1
TGGCGTCATTCGTCCTCCGCTTATTGATATGCTTAAGTTCAGCGGGTAGTCCTACCTGATTCGAGGTCAACCACAAGAGTTCCCGGAGGGGGGTTTGAAGCCCCTGAGGGAGTTTTACGGCGTGGCCAGGCGGCTTGTCCAGTGCTAAGTGGGTTACTCCGCACAGGAGGCTGCAGCGAGACCGCCGATGATTTTGAGGGACGGCGCGACTCCCAGTGGAGCCGTTCTGCCGATCCCCAACACCAAGCAGAGCTTGAGGGTTGAAATGACGCTCGAACAGGCATGCCCGCCAGAATACTGACGGGCGCAATGTGCGTTCAAAGATTCGATGACTCAC
+
BBAB@ADBFFFFGGGGGGGGGGGHHGGHHHHHHGHHGHHHGHHGGGGGGHHHHHGHHHHHHHGGHGGHGHHHGGHEHFHHHHHGGGGGGGGGGGGGG0GHGHFGHG/BEGADDFGGFGGGGGDFFFF#AEEEF;BC:,/BBB/F48FFFBF/9;;#B/,BDAFF/BEFED:/.9/B/:@A-AE?D;F6;FFFFFFCBGGGCECC@@CG<CAEGABBGFBF?FEHEFF?GGGE8GGGHEGHDGGE5GHGHGGG330HHGHHGBHHHGGFGGFFEAHHFGFFHFHGGGGGHGHHHHHGHGGGGGGGGGHGHHGGGGCFFGGGGFGGGBFFFFFFBCBBB
@M02197:102:000000000-ALU3V:1:1101:8613:6287 1:N:0:1
TGGCGTCATTCGTCCTCCGCTTATTGATATGCTTAAGTTCAGCGGGTATTCCTACCTGATCCGAGGTCAACCTGAAAAAATAGATTTAGAGGTGGCCGGGCCCACAAGACCTTGCAACTCGACGCGTGCTCCGGAAAGCTCAGTGCGAAGAGGGTCCCATGGACGCCCGTCATTGTCTTTGAGACCAGTTGGCCGCGAGCGGTCCAACGCGGTCCAACACCCGAAACGCCCGCGGTAAAGCAGGGTTTTGGAGGGAGGATAATGACGCTCGAACAGGCATGCCCTTCGGAATGCCAAAGGGCGCAATGTGCGTTCAAAGATTCGATGACTCAC
+
AAABCBBBFFFFGGGGGGGGGGGHHHHHHHHHHHHGHFGGBGHGGGGGFFHHHHHHHGGGHHHGFGGHHHHHHHGHHHHGEHHGHHHHHHHHFGGHHGGCGGGGGGHFHHHHHHEHHHHHDEFFGGGGGGHHGGGFGHFHHHHFFHGGGFGHED:GHGHHGGHHGGGGGGDGGGFGFGGFFFGGGGGGGGGFFGFDDGGGHHGFFGFGGGHHHGHGFFFGGGHCDF;EFGGGGHFHHHHHHHFFEHHGHEBHGGFEHGHFBHGFEGGFEEFFFHHHGCGGGGGGGGHHFBCHHGHHHGGGGGHHHHGGGFGBGGGGFGGGGFFFBFFFBBCCA
@M02197:102:000000000-ALU3V:1:1101:11527:6379 1:N:0:1
TGGCGTCATTCGTCCTCCGCTTATTGATATGCTTAAGTTCAGCGGGTATCCCTACCTGATCCGAGGTCAACCTTTTGAGAAAAGATTCTCCCCGAGGGGAGGCCGACCGGGGCTCGTGCACCCGTGTGTCCGATACGTGTCCCGTGAAGAACTCAGTGTACCGGGGGTCCAACGAGGCCGCCGTCATTGTCTTTGGGACGGGCGAGAGCCCCCCCGAGAGGGGGCCTCCGCCAAACCGTCCAACACCAAGCCGGGGGGCTTGAGGGGTGATAATGACGCTCGAACAGGCATGCCCTTTGGAATACCAAAGGGCGCAATGTGCGTTCAAAGATTCGATGACTCAC
+
AABB@ABBFFFBGGGGGGGGGGGHHFHGGHHHHHHHHHHHHHHGGGGGHHHHHHHGHHHFHHHGGGGHHHHHHHHGGGGGHEHHGHHHHHHHGGC?EGGGGCGGGGGGCFDGCGEFGHFEFHGGGGGHHHHGGG;GGHHHHHHGHGG?BBFFGGB;9B:FBBFADBFDFFFFFFEFFFEAFFFFFDFFFFFFFFFFDEFDFE@B/BCFEFFFFFFHGGCDGGGFFA9AEGFGFF/AFFFHFEFEGE@GGGFGFGECGGGCAGGGHHG5HG5HGGEEAGEAEHHHHHHHHFGGGGHHHGHGHGGHHGHHGGGGEFHHHGGEFCGF5GFFGGGGFFFFBF@BB@BA
@M02197:102:000000000-ALU3V:1:1101:11511:6368 1:N:0:1
TGGCGTCATTCGTCCTCCGCTTATTGATATGCTTAAGTTCAGCGGGTATCCCTACCTGATCCGAGGTCAACCTTTTGAGAAAAGATTCTCCCCGAGGGGAGGCCGACCGGGGCTCGTGCACCCGTGTGTCCGATACGTGTCCCGTGAAGAACTCAGTGTACCGGGGGTCCAACGAGGCCGCCGTCATTGTCTTTGGGACGGGCGAGAGCCCCCCCGAGAGGGGGCCTCCGCCAAACCGTCCAACACCAAGCCGGGGGGCTTGAGGGGTGATAATGACGCTCGAACAGGCATGCCCTTTGGAATACCAAAGGGCGCAATGTGCGTTCAAAGATTCGATGACTCAC
+
3ABBBBBAFFFFFFGGGGGGGGGCFGHGGHHHHHBFHHHFHFFFGGGGHFHHGFHHHHHHGHCFCGGHHHHHHHHHHGGEDG2GGHHHHGHHGGGGGCGGGGGGGFGGFCD?ADHFGEG<HHCGAEHGHHHG2FGGFGHHEHHGEGFEGGEFFGFFFGGGGGG?FGFFFEFFFF?D@FFAFABBFFFFFFFFFFFEA@BFBE;B/FBBE9ADAFFBGGCGDDFFDFEEEHGDFF/CGFHHEGEGFGGGGGGGGGGEGGBHEGEGHHHFHHHGHGGECGFGDFHHFHFHHHGGGHHFHHHGFHHGHFGFCGGCDFFGD2GGDFGBBF5GGEGGCBFFFFFBBBBB
@M02197:102:000000000-ALU3V:1:1101:14518:6453 1:N:0:1
TGGCGTCATTCGTCCTCCGCTTATTGATATGCTTAAGTTCAGCGGGTAGTCCTACCTGATTTGAGGTCAGAGTCAAAAAAGTGTTGCACAGAGGCAAGCGGGGTTCTGAGCAGGCTTGACGCACGCAAGGGACAAGACGAAACTTATTACGTCTGTCACGGATGCTAGCGATCCCACTAAGTCATTTGAGGCGAGCCGTGTGACCGGCAGACGCCCACGTCCAAGTCCGACACCTGATCATAAACCAGATGGGATTGAGATTTCATGACACTCAAACAGGCATGCCTTTCGGAATACCAAAAGGCGCAAGGTGCGTTCAAAGATTCGATGACTCAC
+
CBCCCCBCFFFFGGGGGGGGGGGHHHHHFHHHHHHHHHHHHHGGGGGGGHHHHHHHHHHHHHHGGGHHGHHHHHHHHHHGGHHHHHGHHHHHHGGGHGHGGGG/BHHHHHHHGHGHHGFHGDGGGGGFFFDHGGHHHHGGGGGHHGGHHHGHHHGHHFHHHHHHGGHGGGHHGHGGFGGGHGHGGHGGFGGGFGGFGHGHGGGGGHHGGGGGGGGGGGHHHGHGGFFFGHHHGHHHHHHHGHHGHHHHHGHGHHHHHHHHHHGHHGHHHHGFHHHHHHHGHHHFGGGGGHHHHGCHGHHHGGGGGHHHGGGGGHGGGGGGGEFGFFFFFFFBBBBB
@M02197:102:000000000-ALU3V:1:1101:23513:6470 1:N:0:1
TGGCGTCATTCGTCCTCCGCTTATTGATATGCTTAAGTTCAGCGGGTATCCCTACCTGATCCGAGGTCAACCTTTGAAAGAGTTTAACGGCCACGACCGCCCGCACTCCAAAGCGAATATGTATCACAACGCTTAGAGACGGACAGCTCGGCCGGAGACTTCAAGGCGCGCGGGAGCCGCGACGCCCAACACCAAGCGAGGCTTGAGTGGCGAAATGACGCTCGAACAGGCATGCCCTTCGGAATACCAAAGGGCGCAATGTGCGTTCAAAGATTCGATGACTCAC
+
ABBCCABAFFFFGGGGGGGGGGGHHHGHGHGHHHHHHHHHHHHGGGGGHHHHHHHHHHGHHHHGGGGHHHHHHHHHHHHGHHHHHGHHGGGGGGGGGGEGGGGGGGGHHHHGHHDFGGGHHHHHHHHHGGGGGGGGGHFEEGFGGGEFHGGGGHHGGHHHHHGGGFEGGGGFFFFFFFGGGFFGFHHGGGGGGHGGGHHGGHHGHHGGGGFHHHHGGGGGHHGHHHHHGHHHFFFFFFEHHHHHHHGHHHGGGGGHGGHGGGGHFGGGGGFEGGFFFFFFFCBAA3
@M02197:102:000000000-ALU3V:1:1101:18435:6618 1:N:0:1
TGGCGTCATTCGTCCTCCGCTTATTGATATGCTTAAGTTCAGCGGGTAGTCCTACCTGATTTGAGGTCAGAGTCAAAAAAGTGTTGCACAGAGGCAAGCGGGGTTCTGAGCAGGCTTGACGCACGCAAGGGACAAGACGAAACTTATTACGTCTGTCACGGATGCTAGCGATCCCACTAAGTCATTTGAGGCGAGCCGTGTGACCGGCAGACGCCCACGTCCAAGTCCGACACCTGATCATAAACCAGATGGGATTGAGATTTCATGACACTCAAACAGGCATGCCTTTCGGAATACCAAAAGGCGCAAGGTGCGTTCAAAGATTCGATGATTCA
+
BBBBBBBBFFFBGGGGGGGGGGGHHGGHFHHHHGHHHHHHGGHGGGGGGHHHHHHHGHHHHHHHGHHHHHHHHHGHHHHGGGGFHGHHHHHHHGGGHGHGGGGGGHHHHGGHHHGHHGHHGGGGGGGFGGGHGGHHHHGGGFFHHHHHGHFGHHGGHHHHHHGHGGGGGGGGGHHFHHGHHGFGGHHGGGGGGGGGGGHHGGFGGHHGFGGGFFFFFFB3EHDFFFFFFHGFGFFHGFHHHHFFFHHGFHHHFHHHHHHHHHFHHGHHHHGFHHHHHGHE1HFHFGGFGHHHHGFFEGHGGGCGGHHGHGGEGGGGGGGGGFGFFFFFFFB@AAA
@M02197:102:000000000-ALU3V:1:1101:10746:6655 1:N:0:1
TGGCGTCATTCGTCCTCCGCTTATTGATATGCTTAAGTTCAGCGGGTATCCCTACCTGATCCGAGGTCAAAATGCAAAATGTAATAGGCTTAATGGACGCCAACATTCAAGGCAAGAGGCGCAAAATGTGCTGCGCTCCAAGGCCAAATATGCCGGCTGCCAATCGCTTTAAGGCGAGTCCACGCGACAACGCGGGACAAGACGCCCAACACCAAGCAAAGCTTGAGGGTACAAATGACGCTCGAACAGGCATGCCCCATGGAATACCAAGGGGCGCAATGTGCGTTCAAAGATTCGATGACTCAC
+
A?ABBAAAFFFBGEGGGFGGGGGFHHFGGHHGHGFHHHHGHHHGGFGFHHHHHHHHHHFHHHHGGGGGFHHHHHHHHFGGHGHHHFHGHHGFEHFHF:CGGGGGGHGHGGFFHHHDGFEGCCGGGFHGGFHHHGGFGGGHHHGH9HHGHHHHFGHGGHHHHHGHGGGHGEGCCFGGHHDFFGFAEDACGFEEGFHDDFFFEBFGCFFFEFEEDHHFEFHHGDFHG9FHFHGHGHHDDEEDFADBFHHFC3GFEEA1HHHED5FEFDBFHGGGGGGHGAD22EGHGBGGG5GEB44FFDFFFBAAAA
@M02197:102:000000000-ALU3V:1:1101:20222:6824 1:N:0:1
TGGCGTCATTCGTCCTCCGCTTATTGATATGCTTAAGTTCAGCGGGTAGTCCTACCTGATTTGAGGTCAGAGTCAAAAAAGTGTTGCACAGAGGCAAGCGGGGTTCTGAGCAGGCTTGACGCACGCAAGGGACAAGACGAAACTTATTACGTCTGTCACGGATGCTAGCGATCCCACTAAGTCATTTGAGGCGAGCCGTGTAACCGGCAGACGCCCATGTCCAAGTCCGACACCTGATCATAAACCAGATGGGATTGAGATTTCATGACACTCAAACAGGCATGCCTTTCGGAATACCAAAAGGCGCAAGGTGCGTTCAAAGATTCGATGACTCAC
+
BABBBADBFFFFGGGGGGGGGGGHHHHHGHGHHHHHHHHGHHHGGGGGGHHHHHHHHGHHHHGGGFFHGFFGHHHHHHHGGHHHHFGFHHGHHGGFFEFGGGGF?HFHHHGEHHGGFFGHGGFGGGFGGFGGGGGHGHGGFGFHGHHHHHHGGHGHFFFGGDHHGGGGGGFFHHGFFFHHHHGFGGGGGGGGGDGFGHHFGEGFGGHGGCFFFHFGGFFHHHHGFFGGGFFFFEHGHFHHFFHFHHHHHHHGHFFFHGHHGGHGHHHHHHGGHGHHHHGHHHHHFGEEEGGHHHHFGHHHDGGGGHHGGCGGGHGGCGGGGEGGFFFFFFFBAA>A
@M02197:102:000000000-ALU3V:1:1101:22265:6823 1:N:0:1
TGGCGTCATTCGTCCTCCGCTTATTGATATGCTTAAGTTCAGCGGGTAGTCCTACCAATCTGAGGCCGATGAATTGAAATAAATCCCTTTCTATAACAGAAAGGGCGGGGTTCAGAAGCACTCCAACCAGCAAAAGTCGTTGCGTCCAGCTCTAACCCTTTCTCCGCCTCCGAAGTCCTGATACTATCAAAACCCGGCAGGGAAGAGAGGGCGAAAATCGAGCTTTCGTCCGTCTTTCGCCTATCAGATTGATGCGCTAATGCATTTCGAGGGGGCCACGGTAAATGGCAAAGACCCTCAATACCGATCCGCCAGCTCTTACTGAAAAAAGCTGTCGTTCGAAACAATTCGCGGCCCTCAAACAGGCATGCTCCCCAGATTAGATCTGCCGGGAGCGCAAGGTGCGTTCAAAGATTCGATGACTCAC
+
BBAABBBBFFFFGGGGGGGGGGGHHHHHHHGHHHHHHHGHFHHGGGGGGGGHHHHHHHHHHHFHGGGGFCFHFHFFHHHHHHHHHHGHHGHHHHHGHHHGEFFHGFFFFGGGHHGHHHHGHFHHHHHGGHHGCCFGGGGCFEG?EDCGFFGGHGFHHHGGGGGGFGGGGGGGGGGGGGBFBGFFFFFFF/B/FDDFCDFFFAFFB?AFF?DDFFFFFFFFFBDDFFF?#DA=;A.AFFDFDABBBB/99/@.9--/0B0FBB;.9/?@.9B;..-:...BC:BHFFGBHGFCCEFHGDGDC.CC<<-<-/AFGDFFFFGF2D2ECGDF2HFGDCEEGFEGHFHFHGE>/GFGGGEBFD3DG3GFHGBF1F?FCHFHHHHFFBHFAE?E?CFEGGE?BHGHGGECHGCGGGGFFGGFFFFFFFAAABB
@M02197:102:000000000-ALU3V:1:1101:24737:6788 1:N:0:1
TGGCGTCATTCGTCCTCCGCTTATTGATATGCTTAAGTTCAGCGGGTATTCCTACCTGATCCGAGGTCAACATTCAGAAGTTGGGGTTTAACGGCGTGGCCGCGACGATTACCAGTAACGAGGTGTATGATTACTACGCTATGGAAGCTCGACGTGACCGCCAATCGATTTGGGGAACGCGGGTTACCGCGAGTCCCAACACCAAGCTGAGCTTGAGGGTTGAAATGACGCTCGAACAGGCATGCCCGCCAGAATACTGGCGGGCGCAATGTGCGTTCAAAGATTCGATGACTCC
+
CBCCCCCCFFFFGGGGGGGGGGGHHHHHHHHHHHHHHHHHHHHGGGGGHHHHHHHHHHHHHHHGGGGHHHHHHHHFHHHHHHHHGGGGGHHHGGGG:EG@E@9>9@/9?8<=G119HFHF/CC-<BBCBBFDDFH0DD7EEDBB;7BA:GAECB::ACCGGGHC<FHBGGHHHHGCFGCFHHH;GDFFCEHHHGGHFA;F9DGHFECBGFHHHHHHGHG(FFHGFGGACGHGEHFHFHHEHHGGGGGHHHHHHHFHFCGGGGGGGHGHGEEEGGGGGGGGGGGFFFFFFFBA?CB
@M02197:102:000000000-ALU3V:1:1101:16131:6930 1:N:0:1
TGGCGTCATTCGTCCTCCGCTTATTGATATGCTTAAGTTCAGCGGGTATCCCTACCTGATCCGAGGTCAACCTTTTGAGAAAAGATTCTCCCCGAGGGGAGGCCGACCGGGGCTCGTGCACCCGTGTGTCCGATACGTGTCCCGTGAAGAACTCAGTGTACCGGGGGTCCAACGAGGCCGCCGTCATTGTCTTTGGGACGGGCGAGAGCCCCCCCGAGAGGGGGCCTCCGCCAAACCGTCCAACACCAAGCCGGGGGGCTTGAGGGGTGATAATGACGCTCGAACAGGCATGCCCTTTGGAATACCAAAGGGCGCAATGTGCGTTCAAAGATTCGATGACTCAC
+
BBBBBBBBFFFFGGGGGGGGGGGHHHGHHHHHHHHHHHHGHHHGGGGGHHHHHHHHHHHHHHHGGGGHHHHHHHHHHGGHHHHHGHHHHHHHGGCGGGGFGGGGGGGGGGGCFGHGGHG<HHDFGCGHHHHGAGGGG;GHHHHGHGGGGGGGGGGGGGFGGGGGGGFFFFFEFFFFFFFFFFFFFFFFFFFFFBFFFEFFFFFFAAAFFFFFFFFHGGGGGGGGFCFGGFGGGGFCGGFHHGHEGGGGGGGGGGGHGHHHGGFEHHHHHGHHHGGGGFFFEHHHHHGHGHGGEGF55HGHGHHHHGHHGGGGGFGFHGGGGHGGGGGFGEGBBFFFFFFABBBA
@M02197:102:000000000-ALU3V:1:1101:26029:6973 1:N:0:1
TGGCGTCATTCGTCCTCCGCTTATTGATATGCTTAAGTTCAGCGGGTAGTCCTACCTGATTTGCGGTCAGAGTCAAAAAAGTGTTGCACAGAGGCAAGCGGGGTTCTGAGCAGGCTTGACGCACGCAAGGGACAAGACGAAACTTATTACGTCTGTCACGGATGCTAGCGATCCCACTAAGTCATTTGAGGCGAGCCGTGTGACCGGCAGACGCCCACGTCCAAGTCCGACACCTGATCATAAACCAGATGGGATTGAGATTTCATGACACTCAAACAGGCATGCCTTTCGGAATACCAAAAGGCGCAAGGTGCGTTCAAAGATTCGATGACTCAC
+
AABBBBBBFFFFCEGGGGGFGGGHHHHHHGHHHHHHHHHHHFHGGGCEEHHHHGHHGHHHHHHHGGGGGHHHFFHHHHHGGGHHHHHHHHHHHGGGFEGGGGGGGHHHHHHHHEGHHGHGGGGGGGGGGBGFGGHGGHGGGGGHFFHFFFFGFGGHHHHHGGHGGGGGGGHGHGGGGHGGGFHHFHHGGFFFGGDDFHGHFFFFGHGFGGFEFFFEFFFFBHFCGGGGFHFGGHHHHHGHHHFHGHHFGHGHHHHHHHHHFF5GHHHHFHGFHHHHHHHHGGHGHGGEDHHHHHHHGHHHGGGGGHGHHGGGGHGGGGGGGGGGFFBFFFFBCCCC
@M02197:102:000000000-ALU3V:1:1101:18662:7043 1:N:0:1
TGGCGTCATTCGTCCTCCGCTTATTGATATGCTTAAGTTCAGCGGGTATCCCTACCTGATCCGAGGTCAATCATAAAAAAGTTTGGGGTTCTGGCAGGACACCACCGGGACTCTGTCGCGAGGAGTATTACTACGCGTAGAGCCAGGAGGCACCGCCACTGCTTTTAAGGGCTGCCCTGTGACGGGCAGGCCCCAACACCAAGCTGAGCTTGAGGGGTGATAATGACGCTCGAACAGGCATGCCCCCCGGAATACCAAGGGGCGCAATGTGCGTTCAAAGATTCGATGACTCAC
+
BABCCBBBFFFFGGGGGGGGGGGHHGHHHHGHHHHHHHHHCHHGGGGGHFHGHHHHHHFHHHHGGGEHHHH<H.HHFFH6GHH0HGGGG/H<HHH<GG9H;HG;H;GGG::HHHH<<G;G6GGCGFGFH9F<<GG:G::G:;H<<HH7GG;GGGGGAGFGGGGGFGGGFFFGGGGGGGGGGFGGGFGGDDFFHGGGFHFGBFHGFGGGGFGGFFFHHGHHHHHFGGFGHADHFHGBGGHH@AFGGECFGHHHHGHHHGGGGGDHHGHEEFEG4A5EFBGEBCFFFFFBF@AAAA
@M02197:102:000000000-ALU3V:1:1101:17423:6993 1:N:0:1
TGGCGTCATTCGTCCTCCGCTTATTGATATGCTTAAGTTCAGCGGGTAGTCCTACCTGATTTGAGGTCAGAGTCAAAAAAGTGTTGCACAGAGGCAAGCGGGGTTCTGAGCAGGCTTGACGCACGCAAGGGACAAGACGAAACTTATTACGTCTGTCACGGATGCTAGCGATCCCACTAAGTCATTTGAGGCGAGCCGTGTGACCGGCAGACGCCCACGTCCAAGTCCGACACCTGATCATAAACCAGATGGGATTGAGATTTCATGACACTCAAACAGGCATGCCTTTCGGAATACCAAAAGGCGCAAGGTGCGTTCAAAGATTCGATGACTCAC
+
ABCCCCBCFFFFGGGGGGGGGGGHHHHHHHHHHHHHHHHHGGHGGFGGGHHHHHHHHHHHHHHFGHHHHGHHHHHFGHHGGFGHFHHHHHHEGGGGGGGGGGGGGHHHGHHHFHGHHGHHGGGGGGGGGGGHGGHHHHGFFGGHHEHHHHGHHHGHHHHGHHGGGGHGGGFHGGHHGHFGGGGFHGGGGGGGDCFFFHHHGGGFGHHGGGGGEFGGGGHGHHHGGGGGHHHHGHGHHHHHHHHHHHHHHHHHHHGHHHHGGBHHHHHHHHGGHHHHGHHHHHGHHECGCHHHHGHHGHHHGGGGGHHHHGGGGHGGGGGGGGGGFFFFFFFCBCCB
@M02197:102:000000000-ALU3V:1:1101:10686:7120 1:N:0:1
TGGCGTCATTCGTCCTCCGCTTATTGATATGCTTAAGTTCAGCGGGTATTCCTACCTGATCCGAGGTCAACCTTTGGAAAATTGGGGGGTTTTACGGCAAGAGTCCCTCCGGATCCCAGTGCGAGACGTAAAGTTACTACGCAAAGGAGGCTCCGGGAGGGTCCGCCACTACCTTTGAGGGCCTACATCAGCTGTAGGGCCCCAACACCAAGCAGAGCTTGAGGGTTGAAATGACGCTCGAACAGGCATGCCCGCCAGAATGCTGGCGGGCGCAATGTGCGTTCAAAGATTCGATGATTCAC
+
ABBAAADA4DDDFFEGGGGGGGGGGGFG5FFFHGHHHBGGGFHGCFGGGHHHGHHHHEHHHHHGGGGGHHHHFHHH:HHFCG<HHEGG1.A<769GG9FGCFE<FHH;;F/;ADGGG-G/GGCGD05D;CFEFFF77FFF(2F0@FFCADFFEEECBAFFF.FFECDFFFFFGFFFGHGGEFGFFFFFFHFGHHFEFFGCFFF?3?DAHGBFFFFBEFFFGFFFFFGHHGHCGGGGHEEFHGBGHHGHEEGGGHHHHHGHHGFCGGGGGGGHGHHEGGGHGGGGGGGGGGFFFFFFF?CBAA
@M02197:102:000000000-ALU3V:1:1101:24890:7197 1:N:0:1
TGGCGTCATTCGTCCTCCGCTTATTGATATGCTTAAGTTCAGCGGGTAGTCCTACCTGATTTGAGGTCAGAGTCAAAAAAGTGTTGCACAGAGGCAAGCGGGGTTCTGAGCAGGCTTGACGCACGCAAGGGACAAGACGAAACTTATTACGTCTGTCACGGATGCTAGCGATCCCACTAAGTCATTTGAGGCGAGCCGTGTGACCGGCAGACGCCCACGTCCAAGTCCGACACCTGATCATAAACCAGATGGGATTGAGATTTCATGACACTCAAACAGGCATGCCTTTCGGAATACCAAAAGGCGCAAGGTGCGTTCAAAGATTCGATGATTCAC
+
AAAABADBFFFFGGGGGGGGCFGHHGHHFHFGHHGHHFHGHHHGGGGGGHHHHHHGHHHHHHGD1GHHHHHGGFFFGFFGEGHHGFHHHHHGHA11GFEGGGGGCHHGGGEDFHDHHCEHD/CGCGGFBFFHGCGHHHCCDGGHHHHHHHEB;GE0CFGGGCDGGG:FGEGFEFGGGFGFBEHFFFGGECCFFAAFFHHFGEBFGGGFEC?EF<@DGGHGFFFGEECFFGFGEGGFFBBHFBFBBBFBHGFGGFFG@5DGBDBFBEHHHHGFHHHGHFFHHHHGFAEEDEHHG5HGEAGBAEAGGHDFCGGGEAGFFBGGGECBCC55FFFBAABB
@M02197:102:000000000-ALU3V:1:1101:26016:7477 1:N:0:1
TGGCGTCATTCGTCCTCCGCTTATTGATATGCTTAAGTTCAGCGGGTATCCCTACCTGATCCGAGGTCAACCTTTTGAGAAAAGATTCTCCCCGAGGGGAGGCCGACCGGGGCTCGTGCACCCGTGTGTCCGATACGTGTCCCGTGAAGAACTCAGTGTACCGGGGGTCCAACGAGGCCGCCGTCATTGTCTTTGGGACGGGCGAGAGCCCCCCCGAGAGGGGGCCTCCGCCAAACCGTCCAACACCAAGCCGGGGGGCTTGAGGGGTGATAATGACGCTCGAACAGGCATGCCCTTTGGAATACCAAAGGGCGCAATGTGCGTTCAAAGATTCGATGACTCAC
+
BBBB@ABBFFFFGGGGGFGGGGGHHHHHHHHGHHHFHHHHHHHGGGGGHHHHHEHHHHHHHHHGGGGHHHGHHHHHFFGHGHHHGHHHHHHGGGGGGGGGGGAF?DFGG/@/AFHFGEFCFFDG:GHHFGGAEGGFG;HHHHHGHGG/FFFGGGGG8FGGGGGDDGF@DFFFFFFFFFFFF;FFFFBBFFFFFFFFBEFFFEFFFD;FFFCFFFFCGFDCGDFGFFFFFFGGGGGGGHGHEGGF?F?E@EFFGGGHFEBHFGGGHHHHHG5GG1GGE?FF1EHGE5FHHHAFEGHHFHHHHHFEFHGHGFACGGHHCGGGGHGGGGGGGGGGFFFFFFFBA>3A
@M02197:102:000000000-ALU3V:1:1101:7698:7523 1:N:0:1
TGGCGTCATTCGTCCTCCGCTTATTGATATGCTTAAGTTTAGCGGGTATCCCTACCTGATCCGAGTTCAACCTTTTGAGAAAAGATTCTCCCCGAGTGGAGGCCGACCGGGGCTCGTGCACCCTTATGTCCGATACGTGTCCCGTGAAGAGCTCAGTGTACCGGGGGTCCAACGAGGCCGACGTCATTGTCTTTGGTACGGGCGAGAGCCACCCCGAGAGGGGGCCTACGCCAAACCGTCCAACACCAAGCCGGGGGGCTTGAGGGGTGATAATGACGCTCGAACAGGCATGCCCTTTGGAATACCAAAAGGCGCAATGTGCGTTCAAAGATTCGATGACTCAC
+
AA?AAAD1FD33BAE?GB0A?0BGDGDGGG2FEGG11BA2DDF//AEEHBHF1A001BGFB1AA//B1@@EAFB@1B/F/GHEHFG12@FF0E/EE//?>///?EEGGC//<C@ACGA//10?#)*9.9>B'9<-<<A/9<DF/CCEE#;+/;CG0;9;90@.9;/3@F?9//.:A->A;#90+0;AFB#B;BFFB#::#;9@>BC..<<#-<..<0.//9CF1/#2/;9?/</</9<B///?/1:?EE>/E/>?/B111>>//0B2F@22D>/ABA/0AE2GB111100///CB1D222FG1FAB11A0A0A1A3AECEECCB3GGDB11B1C@31B1?A>>1
@M02197:102:000000000-ALU3V:1:1101:7840:7534 1:N:0:1
TGGCGTCATTCGTCCTCCGCTTATTGATATGCTTAAGTTCAGCGGGTAGTCCTACCTGATTTGAGGTCAGAGTCAAAAAAGTGTTGCACAGAGGCAAGCGGGGTTCTGAGCAGGCTTGACGCACGCAAGGGACAAGACGAAACTTATTACGTCTGTCACGGATGCTAGCGATCCCACTAAGGCATTTGAGGCGAGCCGGGTGACCGGCAGACGCCCACGGCCAAGTCCGACACCTGGTCATAAACCAGATGGGATTGAGATTTCAGGACACGCAAACAGGCAGGCCTTTCGGAATACCAAAAGGCGCAAGGTGCGTTCAAAGATTCGATGACTCAC
+
>A3AAA@ACFFFGEEAGFEG?EEFHG5FHFH5DEG5F5DFGGGE2AAA1BGGDH3AFGEBDGFGFBGH3BDCFF55FGE@13@4BGDEGHF33FEFFAEEG/E</F11B?%30G#0F?;H91D2DG/@AB;.FFFFF;B;<EG9F0D0CG;.C9CHHF;FB$/=A96CB?@EEGFB94FGG#;FB00CF@CA>@>/BG#G#@<;B@B3CCA9?/9>;AB#;DB/>:FFDFB@;EFB#2B1901B;11B11GEB122F2F21111@1F///A1B1BA11GG/F/F0///A0HGFD1EEF11A0EE01GEFEE0?FA133FGFFFF1CBFD@D111A1
@M02197:102:000000000-ALU3V:1:1101:4428:7451 1:N:0:1
TGGCGTCATTCGTCCTCCGCTTATTGATATGCTTAAGTTCAGCGGGTATCCCTACCTGATCCGAGGTCAACCTTAGAAATGGGGTTGTTTTACGGCGTAGCCTCCCGAACACCCTTTAGCGAATAGTTTCCACAACGCTTAGGGGACAGAAGACCCAGCCGGTCGATTTGAGGCACGCGGCGGACCGCGTTGCCCAATACCAAGCGAGGCTTGAGTGGTGAAATGACGCTCGAACAGGCATGCCCCCCGGAATACCAGGGGGCGCAATGTGCGTTCAAAGATTCGATGACTCAC
+
A3AAA>DB4D@DGEFGGGGGGGFHHHHHHHFBGHHHHHHHHHHGEGEEHDFHHHHHHHFGGGHECGEGHHHHH:BEG@GFDAAEEEBEHHHHHEGCEEGFBFFCGDBE@C:HGDHH;HHGGC/CEFBFGGGFHCHBC/CFFHFGFGBBB<FFFA;AGGAECCFFFBEFFFFFDAEBEGG@BB?;BB?BCBBC?GFHGGFGFGFFFD/9GGHFHHGHHHHG9EHGGGGGHHDHGFFFGHGHGGGEGECHHHHHFF2F2CGGFA?HHGGGGGEAFGCGGGAGGFFCBFFFFAAAA@
@M02197:102:000000000-ALU3V:1:1101:7711:7538 1:N:0:1
TGGCGTCATTCGTCCTCCGCTTATTGATATGCTTAAGTTCAGCGGGTATCCCTACCTGATCCGAGGTCAACCTTTTGAGAAAAGATTCTCCCCGAGGGGAGGCCGACCGGGGCTCGTGCACCCGTGTGTCCGATACGTGTCCCGTGAAGAACTCAGTGTACCGGGGGTCCAACGAGGCCGCCGTCATTGTCTTTGGGACGGGCGAGAGCCCCCCCGAGAGGGGGCCTCCGCCAAACCGTCCAACACCAAGCCGGGGGGCTTGAGGGGTGATAATGACGCTCGAACAGGCATGCCCTTTGGAATACCAAAGGGCGCAATGTGCGTTCAAAGATTCGATGACTCAC
+
3AAABADBFFFFGGGGGGGG?EGHHHFHFHFHHGFFHHFHHHHGGGAFFHHHHGHHFGHHHGHGGGGHFFFHHHHHFFGHHHHHGEHHGHHEGGCE?@EDGGGFDCGCCD@DGGEC@HG;;HFGFFGH:HFGGGGGGHBCGHHCEC?EFGGGGFGGBB>CFGFGFGFBAFFFBAADD=FFBB>/@FFFFFFFFFFFD@ADF;?FFFFFFFGDGFCHGDDGGEFA@BA/GFD/FEFE?FGHGGHGHFCGGECEECGHGFEHHGEEEHHHHFHGAEEEA12C?HFHGBFHGBCEGGFB5FFFFFGGHFHHGCE?A5D5F2EAFGGBFFGFBGGGBFFFBDB3AA>>
@M02197:102:000000000-ALU3V:1:1101:10951:7513 1:N:0:1
TGGCGTCATTCGTCCTCCGCTTATTGATATGCTTAAGTTCAGCGGGTAGTCCTACCTGATTTGAGGTCAGAGTCAAAAAAGTGTTGCACAGAGGCAAGCGGGGTTCTGAGCAGGCTTGACGCACGCAAGGGACAAGACGAAACTTATTACGTCTGTCACGGATGCTAGCGATCCCACTAAGTCATTTGAGGCGAGCCGTGTGACCGGCAGACGCCCACGTCCAGGTCCGACACCTGATCATAAACCAGATGGGATTGAGATTTCATGACACTCAAACAGGCATGCCTTTCGGAATACCAAAAGGCGCAAGGTGCGTTCAAAGATTCGATGACTCAC
+
>>>>3>DAFF55GEEGGG?FGGGHHHFHFHHHHHHHHHHHGHHGGGGGGHHHHHHHHEFHHAFFGHFHHF5EGGB553E/EFGF4FFHFDGFB11?GFAEE??<B?GHFHEBF/B0FBCG??C@B@0FBFBBFEGHHHDFGGC0DGFHHHGGFFFECGHHGBC/99ADBBBAHEHGFDF0<<;CFGGB0:FF?/CC?GG=DFCCBDEEE?CCCE>DFFHHFHFFCE/;FGFBBB3B4FG@B;B3FG@FB3F2BB5BG5GB@5B5GGHHHFGGGDAHGFHHHGHHHECGEHHGGFGFGFFHFDGEABHFHFFCGHGGGGGGGGGFFFFFFFFAAAA>
@M02197:102:000000000-ALU3V:1:1101:26522:7605 1:N:0:1
TGGCGTCATTCGTCCTCCGCTTATTGATATGCTTAAGTTCAGCGGGTATCCCTACCTGATCCGAGGTCAAAAGTGAGAAAATGGCTTGATGGATGCTGCTGTTAAGGGACCAAGACGCAAAATGTGCTGCGCTTACTACCAAAACACTGGCTGCCAATGACTTTGAGGTGAGTCTTAACAAAAAGACAAGCACCCAACACCAAGCAAAGCTTGAAGGTACAAATGACGCTCGAACAGGCATGCCCCATGGAATACCAAGGGGCGCAATGTGCGTTCAAAGATTCGATGATTCAC
+
AABBAABBFFFFGGEGGGGGGGGHHHBGFHFFHHHHHHHHHGHGGE0EHHHHHGHHHHGHHHFAEFBEFHCGHGGFGGHHFFEGBGFFFFFHGGHHHHEHHHHEFHGFHGFEEHGHHGHGDGCHBGFGHGGFFGGHHHHHHGHHHHH1HDCHHHGHHHGHEHGHHHHGFGGB=FGHHHHHHHHHHHHHHFHHHEHEF?9GHHHGHGFGEHHHHHHGHHGEHHGEEFGGHHAEFBEEE34FGGFHEFG5FBGHHHHHHHFGGGGHHFF2FGGHFGCGCGGGGGFFFF5FFABBA?
@M02197:102:000000000-ALU3V:1:1101:7858:7545 1:N:0:1
TGGCGTCATTCGTCCTCCGCTTATTGATATGCTTAAGTTCAGCGGGTAGTCCTACCTGATTTGAGGTCAGAGTCAAAAAAGAGTTGCACATAGGCAAGCGGGGTTCTGAGCAGGCTTGACGAACGCAAGGGACAAGACGAAGCTTATTACGTCTGTCACGTATGCTATCGATCCCTCTAAGTCATTTGAGGCGAGCCGTGTGACCGGCAGACGCTCACGGCCAAGTCCGACACCTGATCATAAACCAGAGGGGATGGAGAGTTCATGACACTCAAACAGGCATGCCTTTCGGAATACCAAAAGGCGCAAGGTGCGTTCAAAGATTCGATGAATCAC
+
>1>AA11>FFF3BEEGGGE0EE?DFFBGHF2FDGHHF2F2DEHCEEEECGGFFFHEBBEFGFD2F0FCB0DFEDB2@B/>>/0BGB1@FG1111FBE////><BCFBGB1;80B?CGCG:B/A//:;<$;0><GCF::>-0#<0=0.D0#<9::.0;,40#:0#::;#<=0<+<9#F000<#1FF.F;<.@/E@2/91;%C#</?B11C9</B/#;;91$)GFF#/B?1;BD@1BHF22GB9B4190EB/EGF1FBGGG11GDDHFGDF1EA0A1DGFEG0FF/0B//A0HHFED/A1B10EEEE11HHEA0?FFB33A33EEEBBFFD3D1A@AA
@M02197:102:000000000-ALU3V:1:1101:26515:7586 1:N:0:1
TGGCGTCATTCGTCCTCCGCTTATTGATATGCTTAAGTTCAGCGGGTATCCCTACCTGATCCGAGGTCAAAAGTGAGAAAATGGCTTGATGGATGCTGCTGTTAAGGGACCAAGACGCAAAATGTGCTGCGCTTACTACCAAAACACTGGCTGCCAATGACTTTGAGGTGAGTCTTAACAAAAAGACAAGCACCCAACACCAAGCAAAGCTTGAAGGTACAAATGACGCTCGAACAGGCATGCCCCATGGAATACCAAGGGGCGCAATGTGCGTTCAAAGATTCGATGATTCAC
+
AAAAB>DAFFFFGGGEGGCGGCDBGHHHHHHHGHHHHDGHHHHGGCEGHHHHHHHHHGHEHHHGGGFHGHHHHFGGHHHHHHEHHFHGHHFHHHFH9GHHHHHHHHHGHHGHHHHHGGGGHHHHGHHFHFHHGHGHHHHHHHHHHHHGHHHGGGHHHGHHHHHHHHHHHHHHHHHGGHGHHHHGBHHHHEHHHGGGHFEGGHHHGGHHHFHGGHHHHHFGHGGGGGGFFEGGGBHHHHHFEGFFHGHHHHGHHGBHHHCGFFGHGGHGGGGHGGGFBGF?GFFFDFBFFA?@BB
@M02197:102:000000000-ALU3V:1:1101:26857:7795 1:N:0:1
TGGCGTCATTCGTCCTCCGCTTATTGATATGCTTAAGTTCAGCGGGTATCCCTACCTGATCCGAGGTCAATCATAAAAAAGTTTGGGGTTCTGGCAGGACACCACCGGGACTCTGTCGCGAGGAGTATTACTACGCGTAGAGCCAGGAGGCACCGCCACTGCTTTTAAGGGCTGCCCTGTGACTGGCAGGCCCCAACACCAAGCTGAGCTTGAGGGGTGATAATGACGCTCGAACAGGCATGCCCGCCAGAATGCTGGCGGGCGCAATGTGCGTTCAAAGATTCGATGACTCAC
+
BBBCCABBFFFFGGGGGGGGGGGGHHHHHHHHHHHHHHHHHHHGGGGGHHHHHEHHFFHGHHHGGGGHH::;H<HHHHG-:GG;HEG-E-H<FHH<F;GH/HG<HGGG9GGHGHH.HG9G5F9GGH:H;<<H<;G.G::G9HH0GHG<GGD;HGGGGGGHGGGGGGHGGGGGGGGFHGGGHGGGHHGFGEFEFFFDFFGGHFHHFHHHFHHGGGHHHHHHFGHFFFFFFFFFHEHHGHGHFFGGF;EHHHHHHGGGGGGGGGGFFHHGGGGGGGGGGGFEGGBFFFFFFBAABB
@M02197:102:000000000-ALU3V:1:1101:19765:7883 1:N:0:1
TGGCGTCATTCGTCCTCCGCTTATTGATATGCTTAAGTTCAGCGGGTATCCCTACCTGATCCGAGGTCAACCTTTTGAGACCAGATTCTCCCCGAGGGGAGGCCGACCGGTGCTCGTGCACCCGTGTGTCCGATACGTGTCCCGTGAAGAACTCCGTGTACCGGGGGTCCAACGAGGCCGCCGTCATTGTCTTTGGGACGGGCGAGAGCCCCCCCGAGAGGGGGCCTCCGCCAAACCGTCCAACACCAAGCCGGGGGGCTTGAGGGGTGATAAGGACGCTCGAACAGGCATGCCCTTTGGAATACCAAAGGGCGCAATGTGCGTTCAAAGATTCGAGGACTCAC
+
BBBBBBBAFFFFGGGGGGGGGGGHHHHHHHGHHHHHBHHHH5GDG2EEHHHHHGHHH3FHHHFA00BG33FGHHHH31?131B1BGGHHHHHG///////E/?F//>C////>FGAD/F#FGG<CF@=GGGA/<#BFG@GGHHGHFFFFFB;GH#F:BC/CG@FFFFFFFA/BFF@@<E@@BFFFF@FBBF:FFFFFA@F@FBFFF@@A;ADFFFH<G;GGGFE>=EFFHFFGEFFFF1HDG9AHECGGE/?GEGHFEB1CGGGHHHFHF2G?/EGFEA/AGHHGEHHHFAGGFFB2BHHHHGFBHHHGGGGEHFDD0E0E0B1A3GGGFF11ADD1FF11AAA
@M02197:102:000000000-ALU3V:1:1101:12263:7892 1:N:0:1
TGGCGTCATTCGTCCTCCGCTTATTGATATGCTTAAGTTCAGCGGGTATCCCTACCTGATCCGAGGTCAAAATGCAAAATGTAATAGGCTTAATGGACGCCAACATTCAAGGCAAGAGGCGCAAAATGTGCTGCGCTCCAAGGCCAAATATGCCGGCTGCCAATCGCTTTAAGGCGAGTCCACGCGACAACGCGGGACAAGACGCCCAACACCAAGCAAAGCTTGAGGGGTGATAATGACGCTCGAACAGGCATGCCCCCCGGAATACCAAGGGGCGCAATGTGCGTTCAAAGATTCGATGATTCAC
+
BBABBCCCFFFFGGGGGGGGGGGHHHHHHCHHGFHHGHGGHHHGGGGGHHHHHHHHHHHHHHHGGGGHHHHHHHGHHHHHHFGFHEEGHHHHHHHGEHFEGGEGGHHHGFGGHHGGBGGGGGGFFHHHGFH:HHGGGGGHFFFHHHHGHGGHHFEGGGGGHFHGFGGHHGHHGHGFFFFFGGGFGGFFDBAGGGGGGFFFFGGGGHHGGFFFHGHHHFGFHGGFGGGFHGDGFHHHGGGFFFHDHHFHGHGHHGFFE?FFFHEHHFGHGHHGGGGFFHHHEGGGHGGGGGBGGGFFFFFBFFABCBA
@M02197:102:000000000-ALU3V:1:1101:20271:7960 1:N:0:1
TGGCGTCATTCGTCCTCCGCTTATTGATATGCTTAAGTTCAGCGGGTATTCCTACCTGATCCGAGGTCAACATTCAGAAGTTGGGGGTTTAACGGCTTGGCCGCGCCGCGTACCAGTTGCGTGGGTTTTACTACAACGCAATGGAAGCTGCAGCGAGACCGCCACTAGATTTCGGGGCCGGCTTGCCGCAAGGGCTCGCCGATCCCCAACACCAAACCCGAGGGCTTGAGGGTTGAAATGACGCTCGAACAGGCATGCCCGCCAGAAGACTGGCGGGCGCAATGTGCGTTCAAAGATTCGATGATTCAC
+
BBBBBABCFFFFGGGGGGGGGGGHHGGHHHHHHHHHHHHHGHHGGGGGHHHHHHHHHHHHHHFEGGGHGHHHHHHGHHGHHHHHGG/FE:G<;GG-G;CGFH@C?BDB@C:4CF:GD/F9G#<6DBCDG8G:9C,G;:9?/6CH9GFE;$:69499DFGFEFG=BBFGEFFFGGGGGGAGHFCDA<F=AGAEEAEFFCCAA@GGGHHDDF?EBACFGGGGHHGFFGHFAGGFBA4GBFFGGFED%AGFB3GFGCEGCCGGHHHHGHHHHGGGGFGGGGGHHHGGGFCF5GFGFFGGGFFFFFFFBBBBB
@M02197:102:000000000-ALU3V:1:1101:12882:8154 1:N:0:1
TGGCGTCATTCGTCCTCCGCTTATTGATATGCTTAAGTTCAGCGGGTAGTCCTACCTGATTTGAGGTCAGAGTCAAAAAAGTGTTGCACAGAGGCAAGCGGGGTTCTGAGCAGGCTTGACGCACGCAAGGGACAAGACGAAACTTATTACGTCTGTCACGGATGCTAGCGATCCCACTAAGTCATTTGAGGCGAGCCGTGTGACCGGCAGACGCCCACGTCCAAGTCCGACACTTGATCATAAACCAGATGGGATTGAGATTTCATGACACTCAAACAGGCATGCCTTTCGGAATACCAAAAGGCGCAAGGTGCGTTCAAAGATTCGATGATTCAC
+
A?AAAADAFFFFGGCGGGG?EEGGHHBF5FD5GHHHHHHHHGFEGGCEGHHHHHHHFHHHHFHHGHHFFFFHHHHHHGEEGGGFGCFBGFHHGA1FFEHGC/EBDFHHHHHGEEBGHCFFFGGCC/FCFFFHGFCHBGFD@DC;=GHF<HE;:FGHG<EFGHGBGGHFF@/9EDGFHHGHHEGFBCBCGGFEABCBGGFGC?FFBBHFEBFF?@BA9EBHEHG?EE1EBGFBBFFF:FHFHHGDGHGHHFHGHHHFHHHHHFEEHHFGFFF5BHGGHHFGHHHF11EEA3FHFGHHEGGHGGGGGHHGGA2CEAEGEDGFGGFGBFFFFFFAA3AB
@M02197:102:000000000-ALU3V:1:1101:25998:8096 1:N:0:1
TGGCGTCATTCGTCCTCCGCTTATTGATATGCTTAAGTTCAGCGGGTATTCCTACCTGATCCGAGGTCAACATTCAGAAGTTGGGGTTTTACGGCGTGGCCGCGACGATTACCAGTAAAGAGGGGTATGATTACTACGCTATGGAAGCTCGACGGAACCGCCAATCGATTTGGGGAACGCGGGTTACCGCGAGTCCCAACACCAAGCTGAGCTTGAGGGTTGAAATGACGCTCGAACAGGCATGCCCGCCAGAATACTGGCGGGCGCAATGTGCGTTCAAAGATTCGATGATTCAC
+
AABAAABBFFFFGGGGGGGFGGGGHHDFFDGHHHGHHHHHGHBEEAGEFHHGHEHHHHGHHHHGAFGHHH:FF0FBDG<<HHHHG;EGGG;<GGGGG?/E;@CC/;4<<F#1?<:1FG%9DF-.A9>.1>;D8:;BBE/C0.,=0CCGCCECF/##;@:C9C=>/CD0HAGCDC;.CA.?HHFFEAGFBBHAF9CFF2GEFGHHF1AHFFBB9HEGEE>2D79FGEE/EEAF/2BD7D1B;F#?@EGHHGFFFHHHGEGEA0E00B1BHEA0AF1FGGA33A1BFFDDFFD?@AAA
@M02197:102:000000000-ALU3V:1:1101:14375:8164 1:N:0:1
TGGCGTCATTCGTCCTCCGCTTATTGATATGCTTAAGTTCAGCGGGTATCCCTACCTGATCCGAGGTCAAAGACGGTAATGTTTTCTTGTTGGACGCGGGCCGGAGCCCCTCGAGAAGCGCAATGTGCTGCGCGAGAGGGGGCAAGGACCGCTGCCAATGGATTTGGGGCGAGTCCGCGCGCTGAGGCGGGACAGCCGCCCAACACCAAGCAGAGCTTGAGGGTGTAGATGACGCTCGAACAGGCATGCCCCCCCGGAATACCAAGGGGCGCAAGGTGCGTTCAGAGATTCGATGACTCTC
+
A?3AB?DBFFFDAFGGGGGGGGDFFHBGHH5BG55AF5EGCHHGGCGGFDDEFBGHFFFHFBBEEFGHHHHHGHGGEECDFH(GH;G:FDGGGGGGFFGE?CDCC/CE/?F957#CEBGGF99<8GFFGFG@DC:C@DG#AADEGGG?/39?/:ABBBFFFB9BBFBD>DF==@FFDACFFFDADFFE;>DF@A;#./#;4?9EFFBB;#;9/BB59F?4./F:B/BBAB;/9;..?F0GFFFB;/9?://A//0FBGF1B100/A0EAA1A10?EE0B131EB3B1111@3D11B>1>1>
@M02197:102:000000000-ALU3V:1:1101:3883:8151 1:N:0:1
TGGCGTCATTCGTCCTCCGCTTATTGATATGCTTAAGTTCAGCGGGTAGCCCTACCTGATTTGAGGTCAGAGTCAAAAAAGTGTTGCACAGAGGCAAGCGGGGTTCTGAGCAGGCTTGACGCACGCAAGGGACAAGACGAAACTTATTACGTCTGTCACTGGTGCTAGCGATCCCACTAAATCATTTGAGGCGAGCCGTGTTACCGGCAGACGCCCGAGACCAAGTCCGACACCTGATCATAAACCAGATAGGATTGAGATTTCATGACACGCAAGCAGGCATGCCTTTCGGAATACCAAAAGGCGCAAGGAGCGTTCAAAGATTCGATGACTCAC
+
33A3A3>>4FFFFEGGGGGGGGFHBFFHHHH5DG5555DE5AFE?EGGE3FGFHHGGHCFGBGB1GFGBFHHFB55@GC/1@F4BA433BE3BCEAG/F?@//</0FF?1G;HCD09/@@/?A99/9CC/.GF;>/5G1/$<A0FC9;.C:#:4BB90:#;$BG:A;?AC;:.GFG09FF#*=090C<<..;;=/=;BD?<#B/9@1//</>/;>0$%B$9;B>;;/#1@10EGB$)@BHFBFB1FBB2@10F1B21B121HFD2GB//A//FGB0HFHFHHHHCEA/A02BF2D/E1110000E1GFBEA0EFAB3GFDGEBE>B3BDBB111>1
@M02197:102:000000000-ALU3V:1:1101:12887:8173 1:N:0:1
TGGCGTCATTCGTCCTCCGCTTATTGATATGCTTAAGTTCAGCGGGTAGTCCTACCTGATTTGAGGTCAGAGTCAAAAAAGTGTTGCACAGAGGCAAGCGGGGTTCTGAGCAGGCTTGACGCACGCAAGGGACAAGACGAAACTTATTACGTCTGTCACGGATGCTAGCGATCCCACTAAGTCATTTGAGGCGAGCCGTGTGACCGGCAGACGCCCACGTCCAAGTCCGACACTTGATCATAAACCAGATGGGATTGAGATTTCATGACACTCAAACAGGCATGCCTTTCGGAATACCAAAAGGCGCAAGGTGCGTTCAAAGATTCGATGATTCAC
+
BACBCADCFFFFGGGGGGGGGGFHHHHHHHHHHHHHHHHHHHHGGGGGGHHHHGHHHHGHHHHHGGHHHHHHHGFHHHHGGGHHHHHHHHHHGGGGHGHGGGGGFHHHHHHHHHGHHGGHGGGGGGGGGGGHGGHHGHGGGGGHHBHHHHGHHHEHHHHGHGGGGGGGGGFEFHGGHHHHGGGGGGGGGGGGFFGGGGFHGGGGGHHGGGGGGGGGGGHHHHHGFFFGHGGFHGFHHHHHGHHHHHHHHGGEGHFHGHHHGHFHGBHHHHGHEHHHHGHHHGHHHEGGFHHHGHHHGHHHGGGGGHHCHGGGGGGGFGGGGGGGFFFFFFFBBBBB
@M02197:102:000000000-ALU3V:1:1101:17221:8309 1:N:0:1
TGGCGTCATTCGTCCTCCGCTTATTGATATGCTTAAGTTCAGCGGGTATCCCTACCTGATCCGAGGTCAACCTTTGAAAGAGTTTAACGGCCACGACCGCCCGCACTCCAAAGCGAATATGTATCACAACGCTTAGAGACGGACAGCTCGGCCGGAGACTTCAAGGCGCGCGGGAGCCGCGACGCCCAACACCAAGCGAGGCTTGAGTGGCGAAATGACGCTCGAACAGGCATGCCCTTCGGAATACCAAAGGGCGCAATGTGCGTTCAAAGATTCGATGACTCAC
+
AAAAA>DBFDFFGCFGGGGGGFGHHHHHCHFGHHHHHHHHHBHGGCEEFFHHHHEHHHHHG<GFGGEGHHHHHHHBGHGHHHHHHHHHG>@FGGFGGCGGGGGCGG9GHHHFFGGGGCFHHGHFEFHHGGFGGGGHFHGHGGCGGFGGHGFGGGGFHHGGFGGGFFGCGGGFGGCGGGFFEAE0GHHGHFFGGHGGGHHGGFFHFGGGGGHHHFG?GGFFFE?FFEGDFHFFFGFFEFBG2H'BGGCHHHEE?F0BBEFCEGEF1DF3GDDGCGFFFFFFF>11A1
@M02197:102:000000000-ALU3V:1:1101:20741:8300 1:N:0:1
TGGCGTCATTCGTCCTCCGCTTATTGATATGCTTAAGTTCAGCGGGTATCCCTACCTGATCCGAGGTCAAAATGCAAAATGTAATAGGCTTAATGGACGCCAACATTCAAGGCAAGAGGCGCAAAATGTGCTGCGCTCCAAGGCCAAATATGCCGGCTGCCAATCGCTTTAAGGCGAGTCCACGCGACAACGCGGGACAAGACGCCCAACACCAAGCAAAGCTTGAGGGTACAAATGACGCTCGAACAGGCATGCCCCATGGAATACCAAGGGGCGCAATGTGCGTTCAAAGATTCGATGACTCAC
+
A?@AABBBFFFBGGGGGGGGGG?GHFFHHFGHHFDGHHFHFDGEFGGGHHHHHHGHHGHBF5FEE?1?GHHGHHHEGHHHHFGGEBFGHEFGFHFFEFEGGGGGGFFHHGHB8HHC?C96GGGGCHFFF2FGH9<EFGGGGC/GGCFFHHHG1D.CDBFCEGGGHGGHHHGDCD<BHGAFGFF/EFFGDBA@@FGFFBGFFBEGAFEGHFHGHHHGFGHHGHGFHHEGHHHGFHHGGGGGH<GHHGHGGHHHFFCFHFHEHHHHGHHHHHGGGGGHHFGGFCGGGFCGGGGGGFFBFF5FFABABA
@M02197:102:000000000-ALU3V:1:1101:26282:8378 1:N:0:1
TGGCGTCATTCGTCCTCCGCTTATTGATATGCTTAAGTTCAGCGCGTAGTCCTACCTGATCTGAGGTCAATAGTTGAAGTGGGAAAGCGACAAACAGAGATCGCATCCCGGGCTTTAGGTGCCGCCGTCCGCCATAGACTTTGATGAGAGTTTTCGTGAGAAGACCTAATACATCGCTGCCCGTGCAGGCAGGGGCCGCACCACTTCATTTCATGTCAGCCCTCCGAGAAATCAGAGGACACGACACAACGCCGACGGTCAGCCAATAAAGTCTGGCCGGCGAGGGGGTCAATGACACTCAAACAGGCACGCCCTCCGGAATACCAGAGGGCGCAATGTGCGTTCAAAGATTCGATGATTCAC
+
33A??ABBFFFFGEEGGCGGCGGHHHHHGHBFGGHBDFGFFFFEGGG?EFHHHFHHHGGGHHBDFGHHFHGHGDGFHH5FG311BFGFGGFGG2GC2B?2?FGAF>EEGD?E/BC23B23FCHC?/B/AD?DD/F1F;F8FGFF1<GHFHHH98A@/CCGGH<FGF:CCGFHF0C:AG?#<EFFBA?F*;.AAF@@B9;0@BFFFBF;;CGGC,9.A9C;B<.:A=9;BA3DFFBBFA/?A.1GA<</<>//CC//00EAG0GGDF2DEB/0HE//>///EGE>B011122BGHFHHFG0HFGGD/EEA/EA///?GAB2B1AFFG00???ABF3DA0A0FE1BFGA3EF1CBFBFDD1AA>1
@M02197:102:000000000-ALU3V:1:1101:22342:8628 1:N:0:1
TGGCGTCATTCGTCCTCCGCTTATTGATATGCTTAAGTTCAGCGGGTATTCCTACCTGATCCGAGGTCAACCATTAAAAATTGGGGGATTTAGCGGCTAAAGACGCTGCAACTCCAGTCAAAAGCGAGATAAAAATTACTACGCTCAGAGGATATCGCAGATCCGCCGTTGTATTTCAGGAGCTACAGCTAGTAAAAGCAGTAGGCTCCCAACACTAAGCTAGGCTTAAGGGTTGAAATGACGCTCGAACAGGCATGCCCACTAGAATACTAATGGGCGCAATGTGCGTTCAAAGATTCGATGACTCA
+
BABBBABBFFFFGGGGGGGGGGGHHGHHFHHHHHHHHHHHHHHGGGGGHHHHHHHHHHHHHHHGGGGHHHHHGHHGHHGHGHHHFGGGGHHHHHGGGGGFBGGHGGGG8HGHGHHFFH9HHHGGHGGFGGHHHHHHHHHHHHCGGGGHFHEFGFHHGHGCAFHEGGGHGGHGGGGHFHGGFGHGGGHGFFHHHHHHHHHHHHHGGGHGHGHHGBFHHHHHFHFHFFHHHGHHHFHHFFGFGFGGHGHHHHHHHEHHGGHHGHGDBHFHHHGHHFCFGGHGHHEFEGGGGGGGGGGGFFFFFFFAA>3A
@M02197:102:000000000-ALU3V:1:1101:21881:8637 1:N:0:1
TGGCGTCATTCGTCCTCCGCTTATTGATATGCTTAAGTTCAGCGGGTATCCCTACCTGATCCGAGGTCAACCTTTGAAAGAGTTTAACGGCCACGACCGCCCGCACTCCAAAGCGAATATGTATCACAACGCTTAGAGACGGACAGCTCGGCCGGAGACTTCAAGGCGCGCGGGAGCCGCGACGCCCAACACCAAGCGAGGCTTGAGTGGCGAAATGACGCTCGAACAGGCATGCCCTTCGGAATACCAAAGGGCGCAATGTGCGTTCAAAGATTCGATGACTCAC
+
CCCCCCCCFFFFGGGGGGGGGGGHHGFHHHGHHHHHHHHHHHHGGGGGGHHHHHHHGHHHGHHGGGGHHHHHHHHHHHHHGHFHHHHHGGGGGGGCGGFGGGGGGGGHHFGHHHGCFGGHHHHGHHHHHGGGGGGHHHFHGGGGGGHHHGGGGHHFGHFGGGGGGGGGGGGGFFDGGGGGGGGHGFHGHGFGGHGGFHEGFGBGHHGCGGHGHHHCGFFGHEEFHHHHHHHHGGFFGFGGHHHHFHHHHHGGGGGHHHHGGGGGGGGGFGGGGGFFFFFFFBABAA
@M02197:102:000000000-ALU3V:1:1101:17158:8615 1:N:0:1
TGGCGTCATTCGTCCTCCGCTTATTGATATGCTTAAGTTCAGCGGGTATCCCTACCTGATCCGAGGTCAAAATGCAAAATGTAATAGGCTTAATGGACGCCAACATTCAAGGCAAGAGGCGCAAAATGTGCTGCGCTCCAAGGCCAAATATGCCGGCTGCCAATCGCTTTAAGGCGAGTCCACGCGACAACGCGGGACAAGACGCCCAACACCAAGCAAAGCTTGAGGGTACAAATGACGCTCGAACAGGCATGCCCCATGGAATACCAAGGGGCGCAATGTGCGTTCAAAGATTCGATGACTCAC
+
BBCBBCBBFFFFGGGGGGGGGGGHHHHHHHHHHGHHHHHHHHHGGGGGHHHHHHHHHHHHHHHGGGGHHHHEHHHHHHHGHFHHHHHHHHHGHHHHHHGGGGEGGHHHHGHFHHHGEDEFGGGGGFFHHHHHHHGGGGHHHHHHHHHHHGHHHHGGGGGGHEGCHHHHHGEGHGGGHHGGFGGGGHGGGGGGFFGHFHGGFGGHGGHFGFFGHHHHFHHHHHHHHHHHGBHGHFHGGGFGHGGHHDHHGHHHGGGHHDBFHHHHHHGHHHGGGGGHHHHGGGGGGGGGGGGGCGFFFFFFFBBAAA
@M02197:102:000000000-ALU3V:1:1101:12337:8692 1:N:0:1
TGGCGTCATTCGTCCTCCGCTTATTGATATGCTTAAGTTCAGCGGGTAGTCCTACCTGATTTGAGGTCAGAGTCAAAAAAGTGTTGCACAGAGGCAAGCGGGGTTCTGAGCAGGCTTGACGCACGCAAGGGACAAGACGAAACTTATTACGTCTGTCACGGATGCTAGCGATCCCACTAAGTCATTTGAGGCGAGCCGTGTAACCGGCAGACGCCCATGTCCAAGTCCGACACCTGATCATAAACCAGATGGGATTGAGATTTCATGACACTCAAACAGGCATGCCTTTCGGAATACCAAAAGGCGCAAGGTGCGTTCAAAGATTCGATGACTCAC
+
CBCBCBBBFFFFGGGGGGGGGG?HHHHHHHHHHHHCHHHHHHGGGGGGEGHHHHHHHHFHHHHHGHGGGHHHHHHHGHHGGGHGHHGHHGHHHGGGHGGGGGGGGHHHFHHGHHGHHGGGG:GGGGFDFFCHFGHHHHGG?EFHHEHGHHGGHHGHHHH8GGDGGGGFGGGGGGGDFFGHGGGGGFHAFF/CDGDFFFFHGFFFFFFFFFFFFFFGGGGFFGFEFBBGHGFGFEFFBFFFFHGGHHHHGBHHHHHHGHGHHGBGBGHHHHGHHGHFGHHHHHEHGEEA2HGHGHFHGHHGDGECGHHHHGGGEHGGGGGGGGGGB45@FB5@BBAA
@M02197:102:000000000-ALU3V:1:1101:24600:8830 1:N:0:1
TGGCGTCATTCGTCCTCCGCTTATTGATATGCTTAAGTTCAGCGGGTATCCCTACCTGATCCGAGGTCAAAATGCAAAATGTAATAGGCTTAATGGACGCCAACATTCAAGGCAAGAGGCGCAAAATGTGCTGCGCTCCAAGGCCAAATATGCCGGCTGCCAATCGCTTTAAGGCGAGTCCACGCGACAACGCGGGACAAGACGCCCAACACCAAGCAAAGCTTGAGGGTACAAATGACGCTCGAACAGGCATGCCCCATGGAATACCAAGGGGCGCAATGTGCGTTCAAAGATTCGATGATTCAC
+
BABBBABCFFFFGGEGGGGFGGGHHHHHHGHHHHHHGHHHHFFGGGGGHHHHGHHHHHHHHHEGFGGHHHHHHHHHHHFHFHHHHHBGHHHHHHHFHFGGGGGGGHHHHHHHHGH?GGEFGGGGGHHHGFHHHHGGGHGHHHGHHHHHGHGEGFGDGGCGHGGHGHHHFGGHHCEHGHDFGGGHGGGGGFFEFFDFAHGGFFFFCHGFHFFFHGHFHFGHGGFHHGBFFFFHGHFFFFGGHEFHHHHHHGF2E?AAHGHGHHHFFFFHHHGGGA?GCHHGGGECGGGGGGGECGFFFFFFFBBBBB
@M02197:102:000000000-ALU3V:1:1101:26567:8873 1:N:0:1
TGGCGTCATTCGTCCTCCGCTTATTGATATGCTTAAGTTCAGCGGGTATTCCTACCTGATCCGAGGTCAACCTTAGAAATGGGGTTGTTTTACGGCGTAGCCTCCCGAACACCCTTTAGCGAATAGTTTCCACAACGCTTAGGGGACAGAAGACCCAGCCGGTCGATTTGAGGCACGCGGCGGACCGCGTTGCCCAATACCAAGCGAGGCTTGAGTGGTGAAATGACGCTCGAACAGGCATGCCCCCCGGAATACCAGGGGGCGCAATGTGCGTTCAAAGATTCGATGATTCAC
+
BAABBBB3FFFFGGGGGGGGGGGHHHHGHHHHCHHHGHHHHHHGGGGGGHHHHHHHHGHHHGHEEGGHHHGHGHH7HHGBGHHCFCGGHHHHHGGGGGEEFHHHHGFGGGGHGGGHHHHHGGGGGHHHGFHHGHHDFCGGDFFHGGGGGHHHHHGHHEFGGFCCFFFBGFFEFEGFDG.D;BCFFDGAA@BFFFHGFFFBFFBAADBFF7HHGFFD0FHFGD<BFBFGGGCHGDBGFAEGFFFFFF/HFDHFFEGGGE?E?E0A1GGAAAFFGFCGGGGGGFB13DFFBAAA1A
@M02197:102:000000000-ALU3V:1:1101:19092:8926 1:N:0:1
TGGCGTCATTCGTCCTCCGCTTATTGATATGCTTAAGTTCAGCGGGTATCCCTACCTGATCCGAGGTCAAAATGCAAAATGTAATAGGCTTAATGGACGCCAACATTCAAGGCAAGAGGCGCAAAATGTGCTGCGCTCCAAGGCCAAATATGCCGGCTGCCAATCGCTTTAAGGCGAGTCCACGCGACAACGCGGGACAAGACGCCCAACACCAAGCAAAGCTTGAGGGTACAAATGACGCTCGAACAGGCATGCCCCATGGAATACCAAGGGGCGCAATGTGCGTTCAAAGATTCGATGATTCAC
+
AAABCBCCFFFFGCEGFGGGGGGHHGCHHHHHHHHHHHHHHCHGGGGGHGGGHHHHHHHHGHHGGGEGHHHHHGHHGHEEGGHHHHHHHHHGHHHHGHGGGGGGGHHHHFFHHHHGHHHGGGGGFHHHFHHHHHGCGGGHGHFHHHGHHHGHHGGFEGHGHHGHHHGHHGHGHGHHHFGGGGGGGHGFGDFFFHHGHFFFGFFGFHHFFFFFFHHGHHHGHGFFGHHGHHHHFG8EGGGEFCFHGHHFHG1GGGGGHHGHFFHHGGGBFHECGCEHFHHGGGGHFGFGGGG?GGFFFFFFFABBBA
@M02197:102:000000000-ALU3V:1:1101:20170:8975 1:N:0:1
TGGCGTCATTCGTCCTCCGCTTATTGATATGCTTAAGTTCAGCGGGTAGTCCTACCTGATTTGAGGTCAGAGTCAAAAAAGTGTTGCACAGAGGCAAGCGGGGTTCTGAGCAGGCTTGACGCACGCAAGGGACAAGACGAAACTTATTACGTCTGTCACGGATGCTAGCGATCCCACTAAGTCATTTGAGGCGAGCCGTGTGACCGGCAGACGCCCACGTCCAAGTCCGACACCTGATCATAAACCAGATGGGATTGAGATTTCATGACACTCAAACAGGCATGCCTTTCGGAATACCAAAGGCGCAAGGTGCGTTCAAAGATTCGATGACTCAC
+
BBBBBBBBFFFFGFGGGGCEGGGGHGHHGHHHHGHHHHHHGGHGGCGEG3EGHEHHH3CGHHHFGHHGHHEH5@GHHHHGGFHDFGFDHHFCCFGGHEGGCGCGGGFGHHG2EFFBFC9CD/DFCDFFD0FGFGGEGAE;CBGFBFEGHFFGGGGHHHGGGGGGCAAECBC?EABFG?FF<BHGFHHE;C@;CCCGFHHHGGCGGHGGGGEE?BCGFFFF;FHFGGGFFDBGBEBHGDFHHFHHEHHFHGHHHHHGGGHHHFHGHGFHFFFFFHHGHFFGFCF/HGE?GHGHHGFACHHGGGCEBF1FGCGGG1GGGGGF1CGFFFFFDB>1A>1
@M02197:102:000000000-ALU3V:1:1101:7086:9008 1:N:0:1
TGGCGTCATTCGTCCTCCGCTTATTGATATGCTTAAGTTCAGCGGGTAGGCCTACCTGATTTGAGGTCAGAGTCAAAAAAGTGTTGCACAGAGGCAAGCGGGGTTCTGAGCAGGCTTGACGCACGCAAGGGACAAGACGAAACTTATTACGTCTGTCACGGATGCTAGCGATCCCACTAAGTCATTTGAGGCGAGCCGTGTGACCGGCAGACGCCCACGTCCAAGTCCGACACCTGATCATAAACCAGATGGGATTGAGATTTCATGACACTCAAACAGGCATGCCTTTCGGAATACCAAAAGGCGCATGGTGCGTTCAAAGATTCGATGACTCAC
+
A33A>ADACFFFGGGGGGGGEFAGHGHFFDHHCFHFFHBGHHFEGCFGG1FCCFHHHHFHFHH5FGBFHBFFDFGHHBGEEBBGGH4DGGHHFGGFCFHF?EGGCHH1BGBBA;AGHGHHGC4DCCG48A?90FFGHFD?D;-DDGG07:E:;CEGH:4A:+:;BCGGFGGGGGGGGGGEG;BFGFFBF?<9</B/CHGBCCGC?GDFCBEFC<EBFE;GBDBECEE?BD11@FHFFFFHHHGGFFDF111E@1G2FGEF1GD1FFF1GD/1GFE1AGF1HF0/A//CGCD222BFA1110GGGEBFB0EA00FFEF33FFCGB1CB3FDB11111
@M02197:102:000000000-ALU3V:1:1101:20168:8993 1:N:0:1
TGGCGTCATTCGTCCTCCGCTTATTGATATGCTTAAGTTCAGCGGGTAGTCCTACCTGATTTGAGGTCAGAGTCAAAAAAGTGTTGCACAGAGGCAAGCGGGGTTCTGAGCAGGCTTGACGCACGCAAGGGACAAGACGAAACTTATTACGTCTGTCACGGATGCTAGCGATCCCACTAAGTCATTTGAGGCGAGCCGTGTGACCGGCAGACGCCCACGTCCAAGTCCGACACCTGATCATAAACCAGATGGGATTGAGATTTCATGACACTCAAACAGGCATGCCTTTCGGAATACCAAAGGCGCAAGGTGCGTTCAAAGATTCGATGACTCAC
+
BCCCBBBCFFFFGGGGGGGGGGDHHHHHHHHHHHHGHHHHHHHGGGGGGHHHHGHHHHHHHHHHGHHHHEHHHHHHHHHGGBGHHHHHHHGGHGGGHGHGGGGGGHHHGHGHHHGHHGHHGGGGGGGGGFGHGGHHHHGGGDGHHEFHHHGGHHGHHHHHGHGHGGGGGGGGGHGHHHHGGHHGHHHGGGGGGFCGGHGHGGGGGHHGFFFFGGGGFGHHGGHGGFFGHGCBHFHHHHGHGHHHHHHHGBHHHFGFHHHHHGFFHFHHHFFGHFHHGHHHHHFHHGF2AGHHHF52HHHGGGGGHHHHGGGGHGGGGGGGGGGFFFFFFFCCCCC
@M02197:102:000000000-ALU3V:1:1101:21619:8894 1:N:0:1
TGGCGTCATTCGTTCTCCGCTTATTGATATGCTTAAGTTCAGCGGGTATCCCTACCTGATCCGAGGTCAAAATGCAAAATGTAATAGGCTTAATGGACGCCAACATTCAAGGCAAGAGGCGCAAAATGTGCTGCGCTCCAGGGCCAAATATGCCGGCTGCCAATCGCTTTAAGGCGAGTCCACGCGACAACGCGGGACAAGACGCCCAACACCAAGCAAAGCTTGAGGGTACAAATGACGCTCGAACAGGCATGCCCCATGGAATACCAAGGGGCGCAATGTGCGTTCAAAGATTCGATGATTCAC
+
BBCCCABCFFFFGGGGGGGGGGGHHHCHHHHHHHHGHHHHHHHGFGGGHHHHHHHHGHHHHHHGGGGHHHHHHHHHHFGHHFHHHHGFHHHHHGHGHHGGGGGGGHHHHHHHHFFGFGGGGGGGFBFFHFHHHHGGGGGHHFGGGGHFHGHGHHGGGGGGHFCHHHGHHEHGGFGHGGGGGGGGGGGGGGGFFHHG?GFGGGGHGHHFGFBGFHHDFHHHFFFFFHHGFGFHHHG?EFFDHHFHEGFGBFHGGGGHHHGHHGE5CGCHHHGGGGGHFFHFGGGGGGGGGFG2FGBFFFD5F3A?BB
@M02197:102:000000000-ALU3V:1:1101:14132:9050 1:N:0:1
TGGCGTCATTCGTCCTCCGCTTATTGATATGCTTAAGTTCAGCGGGTATCCCTACCTGATCCGAGGTCAAAATGCAAAATGTAATAGGCTTAATGGACGCCAACATTCAAGGCAAGAGGCGCAAAATGTGCTGCGCTCCAAGGCCAAATATGCCGGCTGCCAATCGCTTTAAGGCGAGTCCACGCGACAACGCGGGACAAGACGCCCAACACCAAGCAAAGCTTGAGGGTACAAATGACGCTCGAACAGGCATGCCCCATGGAATACCAAGGGGCGCAATGTGCGTTCAAAGATTCGATGATTCAC
+
AAAABBBBFFFBFEECGGGGGGGHGH5GHHHGHHFHHGFHHGHGGGGGHHHGHHHHHGHGHHHGGGGGHFHHHHHHFHFGHHHFHHHGHHHHHGHHHHGGCFCGGHHHHHHGGHHGGGGDGGGGGFFFDFHGHHGGGGGGHHFHHGFHHGHGGHHGGGGEHEGAGHFHHHHGGEHHHGGGGGGGGHGGGFFCGHHHHHGGGGGHFGFEEEAGHHHHGHHGHBHHHGHHHHFHHG11EFGGFG?BHGHHHFEHCF?EBHHHGHHHHHFGHGGGFEDHGFHEEEEAGGFFGGGGGGFBFFFFFAAAAB
@M02197:102:000000000-ALU3V:1:1101:21961:9116 1:N:0:1
TGGCGTCATTCGTCCTCCGCTTATTGATATGCTTAAGTTCAGCGGGTAGTCCTACCTGATTTGAGGTCAGAGTCAAAAAAGTGTTGCACAGAGGCAAGCGGGGTTCTGAGCAGGCTTGACGCACGCAAGGGACAAGACGAAACTTATTACGTCTGTCACGGATGCTCGCGATCCCACTAAGTCATTTGAGGCGAGCCGTGTGACCGGCAGACGCCCACGGCCAAATCCGACACCTGATCATAAACCAGATGGGATTGAGATTTCATGACACTCAAACAGGCATGCCTTTAGGAATACAAAAAGGCGCAAGGTGCATTCAAAGATTCGATGATTCAC
+
A?AA3ADAFFF5F?FGGFEGGA?DGGFHHHBFGFEB5GHHHGFFEGECEEDAFGGF33GHHHGHGHFGHB53D3FGE3?EEFG@@GGB3B23311?1?/?E/@<<FG33BCF;//F99F290#;@0<@D4;0<<FFGFA0<0<D#<;0CFGC:G.<CCBCC0D?FG#CAF?FEGBF1ABFF1;F<<;//<9<?;<B><1FACBFFFGE9>@=#;A/@>B$AF5/#//EGG1G112@F;2FCF1211GFBFFFFFFG12FDF1GBGE2BGGF1BGFAGDB1A1F/B1BAB2FGDEBBA1BB0000A11CF0B1AAA13AA3BEBGFB3@133A11AA
@M02197:102:000000000-ALU3V:1:1101:12223:9120 1:N:0:1
TGGCGTCATTCGTCCTCCGCTTATTGATATGCTTAAGTTCAGCGGGTAGTCCTACCTGATTTGAGGTCAGAGTCAAAAAAGTGTTGCACAGAGGCAAGTTCGAAGCACACGCAGACACAACCAAACATTCCTCCTTTAGGCGACATAGCAAATGACGTATCATGCCATGCCAGGAGAAAAACACTGCTTGGCCGCCTCCTCCCAAACAGAGAGGCGGATGCAAAGTGTCTCAAGGCGCTCATGCATTTCGGGCGAGCCTGTGCTAGGTAGCGCAGGCAGAGGCACCCATCCAGACCCCATCCGCCAAGCCGTTTCATTTAAAAACCGCTTGGGGTGGGAGATTTCATGGCACTCAAACAGGCATGCTCTACGGATTGCCATAGAGCGCAAGGTGCGTTCAAAGATTCGATGATTCAC
+
ABCBBABBFFFFGGGGGGGGGGGGHHHHGHHGHHHHHHHHHHHGGGGGGFGHHHHHHHHHHHHHGHHHHHHHGHHHFHHGG3BGFEHHHHHHHEFEGFHHHGHHGGHFHHEEGGFGFHHFDGGFHHHHHHHFHHHHHHHEBCCGGGHHHHHFHFEGGGFHCDHGGHGHGFCGCCGFHHEFHGHFFFFFHHGF0.CGGGGBFFEFFFEGGGGGGDFBBB=CB0F99#09;;BB09;;:C$;AFB9BF@-CGGGGFHEC//HFCGGFHC@@>-HHFFF1GFFF?/<GABGFBBEGGFAAC?CGGHGGGGFGEHHHHEHHHHGEEE?GGEGFCGGGHFHHHHHHHFFGE5FGFGAHHGGGHHHGHEHHFGGHGGHHHHHHGHGBHEGGEHHHHFAGEFGGGGGCGGGFFFFFFFFBBAAB
@M02197:102:000000000-ALU3V:1:1101:8405:9074 1:N:0:1
TGGCGTCATTCGTCCTCCGCTTATTGATATGCTTAAGTTCAGCGGGTATTCCTACCTGATCCGAGGTCAACCTTTGGAAAATTGGGGGGTTTTACGGCAAGAGTCCCTCCGGATCCCAGTGCGAGACGTAAAGTTACTACGCAAAGGAGGCTCCGGGAGGGTCCGCCACTACCTTTGAGGGCCTACATCAGCTGTAGGGCCCCAACACCAAGCAGAGCTTGAGGGTTGAAATGACGCTCGAACAGGCATGCCCGCCAGAATGCTGGCGGGCGCAATGTGCGTTCAAAGATTCGATGATTCAC
+
BABBCABAFFFFFGGGGGGGGGGHHHGHHHHHHHHHHHHHHHHGGGEEHHHHHHHGHHHGHHHGGGGHHHHHHHHH:FFHH:<HGHGGGDGGG<HG:5CGGHHHGHHHHGGCGGGGEGG;GGGG?AGGGGFGFFFFFFFFFFFF:FF:FFF:F9FFF:@FACFFGHGFFFFFFHHHHGFHHHFFGFFFFFFGFGHFGFGGFHHGHF?GHHGFFFGBFFHGHGGHFGHHHHGF>1CGFEEFGHFFFF1CCCGGCFHBHHGGGF2FCGGGGGGHHHHE?GGHGGGGGGGGGCCFFFFF5AABBA
@M02197:102:000000000-ALU3V:1:1101:7027:9204 1:N:0:1
TGGCGTCATTCGTCCTCCGCTTATTGATATGCTTAAGTTCAGCGGGTATCCCTACCTGATCCGAGGTCAATCATAAAAAAGTTTGGGGTTCTGGCAGGACACCACCAGGACTCTGTCGCGAGGAGTATTACTACGCGTAGAGCCAGGAGGCACCGCCACTGCTTTTAAGGGCTGCCCTGTGACGGGCAGGCCCCAACACCAAGCTGAGCTTGAGGGGTGATAATGACGCTCGAACAGGCATGCCCCCCGGAATACCAAGGGGCGCAATGTGCGTTCAAAGATTCGATGATTCAC
+
BBB@AADBFFFF4EEFFG??AFFH5GFHFGHHGHHGFD5FEA5AAEAAGHFGHHFHGDGDGHHGGG1BFFFFG9GHGFFE:<H<BCEGECE<FG79EEFEGF9<HA#E/<BFFE6;HE7215?D:<9:H9DGGE8;G-(@#<D:HAGEGGGGF=ACBGGGGGGGFFGFFFFGGE9CFGGFGABC;.EBFA9A9HDCCAADEAACBFGEBBFFECHFG7D<D;BFFC<:FF9FGFFDGGHHGCCEE?/BFFFGFGCCG/EEE0GHFFFCEEAGCAFAB33EBGFFFD1FD?A?A1
@M02197:102:000000000-ALU3V:1:1101:23411:9187 1:N:0:1
TGGCGTCATTCGTCCTCCGCTTATTGATATGCTTAAGTTCAGCGGGTAGTCCTACCTGATTTGAGGTCAGAGTCAAAAAAGTGTTGCACAGAGGCAAGCGGGGTTCTGAGCAGGCTTGACGCACGCAAGGGACAAGACGAAACTTATTACGTCTGTCACGGATGCTAGCGATCCCACTAAGTCATTTGAGGCGAGCCGTGTGACCGGCAGACGCCCACGTCCAAGTCCGACACCTGATCATAAACCAGATGGGATTGAGATTTCATGACACTCAAACAGGCATGCCTTTCGGAATACCAAAAGGCGCAAGGTGCGTTCAAAGATTCGATGATTCAC
+
A?AAAABBFFFFGFFGGGGGGG?HHHHHHFGFHFFHHHHHFHHGGGGGGHHHHHHHGGGHHHGGGFHFHFGHHHHHGHH@FGGGFHGHHFGHHGGGHGGGGGGFGHHHHGFFHHGHHGGHGGGGGGGCG0FHGGHHHHGFCGGHHG;HHGGGHHGGHFFGGCDGF?FGGGCGGFGGGHGGGGGGFFGFFGGGFFAAGFGFDEFFFGHFFFB/AEAEEABGFFGFFFFGHFFFFFGHHFGHGFFFHHFHFBHFHHGDFGEHHBGBFFFHHHGHHHHHHEHHF3HHFEEEGHHHHFHEGGHHFGE?EE5FFGGEEFFBFGF5GEF4CBFBFDFBBBAB
@M02197:102:000000000-ALU3V:1:1101:8410:9436 1:N:0:1
TGGCGTCATTCGTCCTCCGCTTATTGATATGCTTAAGTTCAGCGGGTATCCCTACCTGATCCGAGGTCAAAGACGGTAATGTTTTCTTGTTGGACGCGGGCCGGAGCCCCTCGAGAAGCGCAATGTGCTGCGCGAGAGGAGGCAAGGACCGCTGCCAATGGATTTGGGGCGAGTCCGCGCGCTGAGGCGGGACAGACGCCCAACACCAAGCAGAGCTTGAGGGTGTAGATGACGCTCGAACAGGCATGCCCCCCGGAATACCAAGGGGCGCAATGTGCGTTCAAAGATTCGATGATTCAC
+
C@BBB>DBFFFFFFGGGGGGEGGHHGHHGHCHHHHHHHHHGHHGGGGGGHHHHGHHHHHHGHGGGGGGHHFGHHGGFHGHHFGHHHGHHH;HGHHGGGGGGGCFGFCGGGHGFFDFFHHCGGFGHHFH<HHGGGGGGGGFFGGGFGGEGGFGAGGFFFFFFGFFFFFCCEFCADFFFCGBFFGFFGGFFGFGFGG?GG@CFDGCCGFEHGGHGHEHHFHHGHHHHHHHHGGGFDB/??@H;HHHHHGDGGGGGFHHHHHHHHHHGGGGGHHHHGEEECGGGGGGGGGGFFFFFFFABAAA
@M02197:102:000000000-ALU3V:1:1101:22318:9533 1:N:0:1
TGGCGTCATTCGTCCTCCGCTTATTGATATGCTTAAGTTCAGCGGGTATCCCTACCTGATCCGAGGTCAACCTTTTGAGAAAAGATTCTCCCCGAGGGGAGGCCGACCGGGGCTCGTGCACCCGTGTGTCCGATACGTGTCCCGTGAAGAACTCAGTGTACCGGGGGTCCAACGAGGCCGCCGTCATTGTCTTTGGGACGGGCGAGAGCCCCCCCGAGAGGGGGCCTCCGCCAAACCGTCCAACACCAAGCCGGGGGGCTTGAGGGGTGATAATGACGCTCGAACAGGCATGCCCTTTGGAATACCAAAGGGCGCAATGTGCGTTCAAAGATTCGATGACTCAC
+
B@BBBABCFFFFGGGGGGGGGGGHHGHHHHHGHGGHHHHHGHHGGGGGHHHHGHHHHGHHHHGGGGGHHHHGHHHHGGGEHHHHGHHHHHHHGGGGCGGGCGFGGGGCC?@CCGHGGHG0HF:GDCGHHFHG:DFGGFHHFHHCHGEGGGFGGGFFFGFFGGGGGGFBFFFFFFEFFFEFDFFFFFFFFFFFFFFFFFFFFFFFFFFCEFFFFFFCFGCGDFEGFFAFGFEFFFBGFF:HHEEBHGGGFGGGGGGHFBBHFGGGHHHHFGHHHDEAFEAFEHHHHHHHHHFGGGHHGHHHGHHHGFFHGGGGGFFGFGGEFCFBGGGGGGGGFFFFFFFBBBBB
@M02197:102:000000000-ALU3V:1:1101:25366:9533 1:N:0:1
TGGCGTCATTCGTCCTCCGCTTATTGATATGCTTAAGTTCAGCGGGTATCCCTACCTGATCCGAGGTCAACCTTTTGAGAAAAGATTCTCCCCGAGGCGAGGCCGACCGGGGCTCGTGCACCCGTGTGTCCGATACGTGTCCCGTGAAGAACTCAGTGTACCGGGGGTCCAACGAGGCCGCCGTCATTGTCTTTGGGACGGGCGAGAGCCCCCCCGAGAGGGGGCCTCCGCCAAACCGTCCAACACCAAGCCGGGGGGCTTGAGGGGTGATAATGACGCTCGAACAGGCATGCCCTTTGGAATACCAAAGGGCGCAATGTGCGTTCAAAGATTCGATGACTCAC
+
CCCCCCBCFFFFGGGGGGGGGGGGGGHHHHHHHFHHHHHHHHHGGGGGHHHGHHHGHGHHHHHGGGGHHHHHHHFHFGGGHHHHGHHHHHHGGGGGGGGGFGGGCGGGCCF?CCHGGHGHHFGGGGFHCGHGDGCFGGFHGGGGFGGGGGGGGGFFFDFFGGGFFFFFFFFFFFFFFFFFFFFFFFFFFFFFFFFFFFFFFFFFFFFFFFGFGGGHFGGGGGGGGGGFGFGGGGGGGHGGHFGFEGGGGGGGGGGHEHHHHGGGHHHHHFFGHGGGGFFHGHHHHHHHHHGGGHHHFHHHGHHHHHHHGGGGGFFFGFGGGGGGGGGGGGGGFFFFFFFBBBAB
@M02197:102:000000000-ALU3V:1:1101:15590:9546 1:N:0:1
TGGCGTCATTCGTCCTCCGCTTATTGATATGCTTAAGTTCAGCGGGTAGTCCTACCTGATTTGAGGTCAGAGTCAAAAAAGTGTTGCACAGAGGCAAGCGGGGTTCTGAGCAGGCTTGACGCACGCAAGGGACAAGACGAAACTTATTACGTCTGTCACGGATGCTAGCGATCCCACTAAGTCATTTGAGGCGAGCCGTGTGACCGGCAGACGCCCACGTCCAAGTCCGACACCTGATCATAAACCAGATGGGATTGAGATTTCATGACACTCAAACAGGCATGCCTTTCGGAATACCAAAAGGCGCAAGGTGCTTTCAAAGATTCGATGACTCAC
+
CCBBCCBBFFFFGGGGGGGGGGGHGHHCFHHGFHHGHFHHFFHGGGGGAFGHHHEHHFBFGHHHGEFFGBDGFEEDFHHGDHHGFHHHGGHFH1AFFFHFGFF@/GGFDFGBF;BFFCFFCD9DGGGF@0CBFGGFBGGG$0<CGHFHBCFFHFEGHGHDD??GBGFGGGGAEFFHBGHHGGFGBGGFFGFEHG?B-FHG5B;CDADF;DEFGGFEDFFFH:G/EE/FGF@9FHFHHHGGFFGFFFFEHFHFHDF2G2HFDDGFEHHGGF/FHDFAG1HFFGFGFGGGGFEHHGBGA1ADAB0ECHFFHECFB11GFFFGGEFBFFFDDBDA1?AA
@M02197:102:000000000-ALU3V:1:1101:28510:9715 1:N:0:1
TGGCGTCATTCGTCCTCCGCTTATTGATATGCTTAAGTTCAGCGGGTAGTCCTACCAATCTGAGGCCGATGAATTGAAATAAATCCCTTTCTATAACAGAAAGGGCGGGGTTCAGAAGCACTCCAACCAGCAAAAGTCGTTGCGTCCAGCTCTAACCCTTTCTCCGCCTCCGAAGTCCTGATACTATCAAAACCCGGCAGGGAAGAGAGGGCGAAAATCGAGCTTTCGTCCGTCTTTCGCCTATCAAATGGATGCGCTAATGCATTTCGAGGGGGCCACGGTAAATGGCAAAGACCCTCAATACCGATCCGCCAGCTCTTACTGAAAAAAGCTGTCGTTCGAAACAATTCGCGGCCCTCAAACAGGCATGCTCCCCAGATTAGATCTGCCGGGAGCGCAAGGTGCGTTCAAAGATTCGATGACTCA
+
AAAAAADBFFFFGGGA5AEECEDHHGHHHFBGHHGHBGHDHHHGC2E0F3GHGFHHGGFGGFHHFGGGGGGHHGHHGHHFFFFHGFHGHHFFHHGHGEHHGHHHGG?EGGGGGHHHHHHGBGHGFGGGGACGGHHE0DDEGGG?ACCFGFFFFFHB.CFFGGG0;ED?9EE?@.?EFBB;9CFFF/F/BFFFFDF<<B==BFFFBAFFFFFFBBABBBFF9FB9/B/9AD9-99;@?;;AFDFFB;//FB-.9-;/;;0;000.?FG@B@?A:.@-::.0CC0FHHHHFHHG<<GHFHHGC.<CE@-CCC?FCFHHFFFGHF2F<B1GHHHCC/??FGGEEHGDG/EEEEE/AA/0GGHHGGBGHGDECEAA/EHHHDHHHHFHGGEGGGGGEEFA1AHFAECE1B1BBFGGGFBFFFFFF>>1AA
@M02197:102:000000000-ALU3V:1:1101:10413:9716 1:N:0:1
TGGCGTCATTCGTCCTCCGCTTATTGATATGCTTAAGTTCAGCGGGTATTCCTACCTGATCCGAGGTCAACCTTTGGAAAATTGGGGGGTTTTACGGCAAGAGTCCCTCCGGATCCCAGTGCGAGACGTAAAGTTACTACGCAAAGGAGGCTCCGGGAGGGTCCGCCACTACCTTTGAGGGCCTACATCAGCTGTAGGGCCCCAACACCAAGCAGAGCTTGAGGGTTGAAATGACGCTCGAACAGGCGTGCCCGCCAGAATGCTGGCGGGCGCAATGTGCGTTCAAAGATTCGATGACTCAC
+
BBBBBBBBFFFFG?EGFFCEGCEHFHGHGHCFGH55AFHHCHFFCFEFGFHHHEGGHHGHHHHGGGGHHGHFHHHF8FBF;F0HHHFE/<AG9H:3D5G8;:CGGF7FHGG;;;?BF;E:GGG/7;G99EF9FFFF:FFB94DF;FF9C*DEFFFFAAAA;#BAEFA>FB5F<FFFFFFEF?<>BBFEFFFF7FGFFBEFDDBF?/<CFBB1<;BF;BGAH/CFDBBEFEFFF?/9E/>BFF8>/9//E///E1A2FHDDFA//ECEE00011FHE?E?B11B33FGEB1>C33F1DA>1>1
@M02197:102:000000000-ALU3V:1:1101:16065:9756 1:N:0:1
TGGCGTCATTCGTCCTCCGCTTATTGATATGCTTAAGTTCAGCGGGTATTCCTACCTGATTCGAGGTCAACCTTTTGGTACTAAGTGGTTTGTTTTACGGCAGGGAGGCCGGCCCCGGCTGCAGGCGAGAAGGGATAATCTACTACGCCAAGAGCACGAGGCCGGCTCCGCCACTGGATTTGAGGAGCGACGGCAGGACGCCGTAGGCTCCCAACACTAAGCGACGGGGGCTTAAGGGGTTGAAATGACGCTCGAACAGGCATGCCCGCCAGAATACTGGCGGGCGCAATGTGCGTTCAAAGATTCGATGATTCAC
+
BCCCCABCFFFFGGGGGGGGGGGHGHHHHHHHHHHHHHHHHGHGGGGGHFHHHHHHHHHHHHGHHGGHHHHHHHHHHGHHHHHHHBGHHG:GHHH;0<GG;;GCG;GGGF@CDGGG;@C9@FFHHGC@C@:HHGBGHEHHH;GF:GDCG#EGCGFFH?EGFFEBGG?FGEGGFFGHHGFFFHHGHFFFAAFHHHFGFEFFFFHHHGDBHFFFDGFAHFHDCCGDDGEHHHHHGFGGGHFHHHFGFBGFGEBHEHHHHHHGHHGGGGGGHHHHHHHHGGGGGGGGGHHHHGEGGHGGGGGGFGGGFFFFFFFBCCCB
@M02197:102:000000000-ALU3V:1:1101:11922:9803 1:N:0:1
TGGCGTCATTCGTCCTCCGCTTATTGATATGCTTAAGTTCAGCGGGTATTCCTACCTGATCCGAGGTCAAATTTTCAAGAGTTGGGGGTTTAACGGCAGGGCACCGCCAGGGCCTTCCAGAGCGAGGGTTTAACTACTGCGCTCGGGGTCCTGGCGAGCTCGCCACTATATTTCAGGGCCTGCCTTTGGGTAAAAGCAGTGCCCCATCACCAAGCCAGGCTTGAGGGTTGAAATGACGCTCGAACAGGCATGCCCTCCGGAATACCAGAGGGCGCAATGTGCGTTCAAAGATTCGATGATTCAC
+
CBBBCCCCFFFFGGGGGGGGGGGHHHHHHHHHGHHHHHHHHGHGGGGGHHHHHFHHHHHHHHHGGGGHFHHHHHHHGGHHHHHHHGGGGGGHHHGGGGGFGGEDGFEFFDGGGGEHFGHGGGFCFFFGGGGGFHHHHHFHGGCFGEGGGFHGGFGF?GGGGGGHHHGFFHGFHHHGGGDDEFFFHHGHHHFGHHHHHFGECGHHGDFFHGGGHHFHHFFFHFHGGHHHGHHHGGGGFGGHFGFHHHHHGHGGGGGGGHHHHFHHGFCHGGGGGGHHHGGGGHGGGGGGG?GGFFFFFFFCCCCC
@M02197:102:000000000-ALU3V:1:1101:25498:9786 1:N:0:1
TGGCGTCATTCGTCCTCCGCTTATTGATATGCTTAAGTTCAGCGGGTATTCCTACCTGATCCGAGGTCAACATTCAGAAGTTGGGGGTTTAACGGCTTGGCCGCGCCGCGTACCAGTTGCGAGGGTTTTACTACTACGCAATGGAAGCTGCGGCACACCCGCCACTAGATTTCGGGGCCGGCTTGCCGCAAGGGCTCGCCGATCCCCAACACCAAACCCGAGGGCTTGAGGGTTGAAATGACGCTCGAACAGGCATGCCCGCCAGAATACCAGAGGGCGCAATGTGCGTTCAAAGATTCGATGACTCAC
+
B?ABBB3AFFFFGFGGGGGGGGGHHHBGHHHHHHHHHGFHHGHGGGEGHHHHHHHHGHHHHGHGGGGHHHHGHHHHHHHHHHHGG9GEEG0<;?E8;7#EGF9//<7/5/##;17GG919G.<CG6<@EB9599#:;/@/7);FB:;?.6/#B4####AE9AB@D*FFBA/;B9BA...;9;-@C?BCCBHF@A@@>//D9?GFGGE/GCAGDDFEGGE#GHFEF?0EFGHHFEFHEGEEEFDD:EHHHFGFCHBEE?CGGHFHHGHHHFGHHGGGFGGHGHGGGEHGDFGGGGFGGFFFFFFFAAA3A
@M02197:102:000000000-ALU3V:1:1101:12715:9814 1:N:0:1
TGGCGTCATTCGTCCTCCGCTTATTGATATGCTTAAGTTCAGCGGGTGATCCTACCTGATTTGAGACCAGAAGTGAAATTGGGATGTGCCACAGAGGCAAGTTCGAAGCACACGCAGACACAACCAAACATTCCTCCTTTAGGCGACATAGCAAATGACGTATCATGCCATGCCAGGAGAAAAAACACTGCTTGGCCGCCTCCTCCCAAGCAGAGAGGCGGATGCAAAGGGTCTCAAGGCGCACAGGCATTTCGGGCGCGCCTGTGCTAGGTAGCGCAGGCAGAGGCACCCATCCAGCCCCCATCCGCCAAGCCGTTTCATTTAAAAACCGCTTGGGGTGGGAGATTTCATGGCACTCAAACAGGCATGCTCTACGGATTGCCATAGAGCGCAAGGTGCGTTCAAAGATTCGATGACTCA
+
A3AAAABAFFFFGGGGGG?FCEAGHGGHHHHHHFFHHFHHHHHGGGGGHHGHHHHHHHFHHHHGGEBFBGGEHG3GHHHHHGHGBFFBBGFFEAGFFDAHF3BEGHHGGHHFHEEGGCG2BGEFDFEHHFHBHHFFFGDFD<B1DCF//1>CDGFHBFFA..=G0D00GHGFFHB0<C.C./::?DA.GBG0F0.BF-@8FDG8FB1/B#;CA/;B.9AC9/#;9BFFB#/99/:B//?A0;$B;#B0.--?:-@----EG//C0C000G?@@<-G1DGGF<11CA<0AF1FHC/@</?/////CEB/<<>/?EHGFFEHECFAEEEECFEE//CGGGHHHFFGDFB111DDGGEED0HFHHHG1G1FGG//CFGHFGG0GCGDF0GEEA1FBGE0AFG1FFFBGE1FFCFFFFD111>1
@M02197:102:000000000-ALU3V:1:1101:12698:9827 1:N:0:1
TGGCGTCATTCGTCCTCCGCTTATTGATATGCTTAAGTTCAGCGGGTGATCCTACCTGATTTGAGACCAGAAGTGAAATTGGGATGTGCCACAGAGGCAAGTTCGAAGCACACGCAGACACAACCAAACATTCCTCCTTTAGGCGACATAGCAAATGACGTATCATGCCATGCCAGGAGAACAAACACTGCTTGGCCGCCTCCTCCCAAACAGAGAGGCGGATGAAAAGAGTCTCAAGGCGCTCATGCATTTCGGGCGAGCCTTTGCGAGGTAGCGCAGGCAGAGGACCCCATCCAGACCCCATCCGCCAAGCCGTTTCATTTAAAAACCGCTTGGGGTGGGAGATGTCATGGAACTCAAACAGGCATGCTCTACGGATTGCCATAGAGCGCAAGGTGCGTTCAAAGATTCGATGACTCA
+
A3>>AADBFFFBGAEEFFFCCEGHHFBHHBFHHHBDGHFFGF5EE?EEGHFHHHHAGFFHHHHHGGHGHGFFH5FDGBGFF3?F3FGFHB@CGHHHGEEHADGEEHBEEHHGHCGGGGHGHHGGGGHGEAFHDGHEHBGDED1?//@CGHHHFHEHG1<DFAFFHGGHHHFFHFHCCEEAG/;C.CCHHGB0GHDEBBBBG??.FBE9:9EFB:BFD.-B?9#B/9B9;#B##0999@/A0;0900B;.9---.C:?C/G:/-.--.00<---<-01<1D1G?1</////1BD00@/?////////GAE/@CGF1BFFEGEFAGF/>>/>B//CCGFAHFG1F1FG1ADD2212FEBFHHHDHF1B11DD//FGCHG1CGA122F0CCEEB1BF0EA11GGFE3B3ECC1BFF11>>>1>
@M02197:102:000000000-ALU3V:1:1101:16930:9952 1:N:0:1
TGGCGTCATTCGTCCTCCGCTTATTGATATGCTTAAGTTCAGCGGGTATCCCTACCTGATCCGAGGTCAAAGACGGTAATGTTTTCTTGTTGGACGCGGGCCGGAGCCCCTCGAGAAGCGCAATGTGCTGCGCGAGAGGAGGCAAGGACCGCTGCCAATGGATTTGGGGCGAGTCCGCGCCCTGAGGCGGGACAGACGCCCAACACCAAGCAGAGCTTGAGGGTGTAGATGACGCTCGAACAGGCATGCCCCCCGGAATACCAAGGGGCGCAATGTGCGTTCAAAGATTCGATGACTCAC
+
BCCCCABCFFFFGGGGGGGGGGGHGHHHHHHHHHHHHHHHHHHGGGGGHHHHHHHHHHHHHHHGGGGHHGHGHHGGGHGHHGHHHHHHHGHHHHHGGGGGGGGGGGGGGGHGGGGHGHHGGGGGHGHHHHHGGGFFGGGHGGGGGGGGGGGGGGGGGFGGGFFFFFFFFFFFFFFFFFGFFFGGGGGGGGGFGGGGGGGGGGHGGGHHHHGHHHHHGFGHGHH:H<HHHGGDGGHFGHHHHHHFHHGGGGGGFHHHHHHHGFHHGGGGGFGGHGGGGGGGGGGGGGGGFFFFFFFBCCCC
@M02197:102:000000000-ALU3V:1:1101:6601:9991 1:N:0:1
TGGCGTCATTCGTCCTCCGCTTATTGATATGCTTAAGTTCAGCGGGTATCCCTACCTGATCCGAGGTCAACCTGAAAAAAGAGGTTGGACGGCACACTCCGACCGGCCACCGACGCGAGACAGATGCCACAACGCGAGGGGACGGACGGCGTGGCCGGCGACATTGGGGCGGGCGGCCAGAAGCCGCGGCGCCCAACGCCCAGCCGGGCTGGATTGGTGACAATGACGCTCGAACAGGCATGCCCCCCGGAATACCAGAGGGCGCAATGTGCGTTCAAAGATTCGATGATTCAC
+
A3>>AADACDD5GEGGFGGGGGGHHFGHHHBGHGHGGHHHGHGGGGGGHDGHHHHGBDE5F51AE0EGG9GFFA@@GFH;BFDFFDG?F9/199>3F'GH/FFAA/BC@/CG-9<@FFC9ACF9B=0DDCF;.0:...AA.9@;/;D9#9A9BB@F??AB;BBDAFFFFA=DAFF999-;-=DAD???B-F-9@A9.#7GGCGGCDAGDBHG6/GGFGHGBHHDGD@<0//FBGBF:F0C2?/0A;2ABGFA553CEF2GE?GGBFFCGGDAFCGGGFGFFGFFFFFFFA3AAA
@M02197:102:000000000-ALU3V:1:1101:22295:10094 1:N:0:1
TGGCGTCATTCGTCCTCCGCTTATTGATATGCTTAAGTTCAGCGGGTAGTCCTACCTGATTTGAGGTCAGAGTCAAAAAAGTGTTGCACAGAGGCAAGCGGGGTTCTGAGCAGGCTTGACGCACGCAAGGGACAAGACGAAACTTATTACGTCTGTCACGGATGCTAGCGATCCCACTAAGTCATTTGAGGCGAGCCGTGTGACCGGCAGACGCCCACGTCCAAGTCCGACACCTGATCATAAACCAGATGGGATTGAGATTTCATGACACTCAAACAGGCATGCCTTTCGGAATACCAAAAGGCGCAAGGTGCGTTCAAAGATTCGATGACTCAC
+
BABBBAB@FFFFFFGGGGGGGGGHHHHHGHGHGHHHHHHHHHHGGGGGGHHHHHHHHHGHHHHGFHHHHHEFGHHHHHHGGGGFGFGHHHHHHGGGHGHGFGGCDHHHHHHHGHGHHGGHG:GGGGGGFECHGEHFHHFGFGGHHHHFHHGHHHFHHHHGGHHHGGHGFGGHHGGGGGHHHHHHGGGGFGGGFFFFFFFFFEFFFGHGFCCFGFGGGGHHHHHEBBFFFGHFGHHHFFFHHHGGHHHFG3HHHHHGGHHHGFHHFHHHGHGHEGGFEHHGGHGHAEECGFHGHHGHGFFGGGGGGHHCFGFGEFBGGFGFGGGGFFFFFFFABBBB
@M02197:102:000000000-ALU3V:1:1101:10997:10166 1:N:0:1
TGGCGTCATTCGTCCTCCGCTTATTGATATGCTTAAGTTCAGCGGGTATCCCTACCTGATCCGAGGTCAACCTTTGAAAGAGTTTAACGGCCACGACCGCCCGCACTCCAAAGCGAATATGTATCACAACGCTTAGAGACGGACAGCTCGGCCGGAGACTTCAAGGCGCGCGGGAGCCGCGACGCCCAACACCAAGCGAGGCTTGAGTGGCGAAATGACGCTCGAACAGGCATGCCCTTCGGAATACCAAAGGGCGCAATGTGCGTTCAAAGATTCGATGACTCAC
+
CCBCCDDDFFFFGGGGGGGGGGGHHHHHGHHHHHHHHHHHHHHGGGGGHHHHHHHHHHHHHHHGGGGHHHHHHHHHHHHHHGHHHHFHGFGGGGGGGGGGGGGGGGGHHFHGHHGGGGGHHHHHHHHHGGGGGGGHHHHHGGGGGGHGHGCGGHGGGGGGGGGGGGGGGGGGGGGGGGGGGGGHFFHEFGHGGHGGGHHGHHHGHHGDGGFHHHGGGGGGHEGHHGHHHHHHGGGGGGGHHHHHFHHHGHGGGGGHGHHGGGGHGGGBGCGGGGFFFFFFFBBBBB
@M02197:102:000000000-ALU3V:1:1101:27325:10234 1:N:0:1
TGGCGTCATTCGTCCTCCGCTTATTGATATGCTTAAGTTCAGCGGGTATCCCTACCTGATCCGAGGTCAAAATGCAAAATGTAATAGGCTTAATGGACGCCAACATTCAAGGCAAGAGGCGCAAAATGTGCTGCGCTCCAAGGCCAAATATGCCGGCTGCCAATCGCTTTAAGGCGAGTCCACGCGACAACGCGGGACAAGACGCCCAACACCAAGCAAAGCTTGAGGGTACAAATGACGCTCGAACAGGCATGCCCCATGGAATACCAAGGGGCGCAATGTGCGTTCAAAGATTCGATGATTCAC
+
BABBBBCCFFFFGGGGGGGGGGFHHHHHHHHHHHHHHHGHHHHGGGGGHHHHHHHHHHHHHHHGGGGHGHHHHHHHHHHHHHHHHHHHHGHHFHHHHHGGGGGGGHHHHHHHGHHGHGHGGGGGGGHHHHHHHHGGGGGHHHHHHHHHHFHHGGGGGHHGHBHHGHHHGHHHHHHHHGGGGGGGGHGGGGGGEHHHHHGGGFGHGHGFFFFGHHHHHFEHHHHHHGHHHHGHHHHGGFFGFGFHHDHHHHHHGGGGGGHHHHHHCHHHHHGGGGGHHHHGGGGHGGGGGGGEGFFFFFFFFABAA?
@M02197:102:000000000-ALU3V:1:1101:12666:10347 1:N:0:1
TGGCGTCATTCGTCCTCCGCTTATTGATATGCTTAAGTTCAGCGGGTATCCCTACCTGATCCGAGGTCAAAGACGGTAATGTTTTCTTGTTGGACGCGGGCCGGAGCCCCTCGAGAAGCGCAATGTGCTGCGCGAGAGGAGGCAAGGACCGCTGCCAATGGATTTGGGGCGAGTCCGCGCGCTGAGGCGGGACAGACGCCCAACACCAAGCAGAGCTTGAGGGTGTAGATGACGCTCGAACAGGCATGCCCCCCGGAATACCAAGGGGCGCAATGTGCGTTCAAAGATTCGATGACTCAC
+
ABCBCCBCFFFFGGGGGGGGGGGHHGHHHHHHHHHHGHHHGHHGGGGGHHHHHHGHHHHHHHHGGGGHHHHGHHGGGHGH<GHHHHHHHGFGGHHGCGGGGGGEGGGGGGHGGGEHGHHGGGGGHHHHHHHGGGFGGGGFGGGGGGGGGFGGGGGGGGGGGFFFFFFFFFFFFFFFFFGGFFFGGGGGGGGGGGGGGGGHHDHFFGFHFHG;H;HFGGHHGHHHF<HHHGGCGGHHCHHGHGHFEGGGGGGGGHGHHHCHHHHHGGGGGHFGHGGEE1GGGDFGGGGGBFFFFFFAA1AA
@M02197:102:000000000-ALU3V:1:1101:15423:10404 1:N:0:1
TGGCGTCATTCGTCCTCCGCTTATTGATATGCTTAAGTTCAGCGGGTATCCCTACCTGATCCGAGGTCAACCTTTGAAAGAGTTTAACGGCCACGACCGCCCGCACTCCAAAGCGAATATGTATCACAACGCTTAGAGACGGACAGCTCGGCCGGAGACTTCAAGGCGCGCGGGAGCCGCGACGCCCAACACCAAGCGAGGCTTGAGTGGCGAAATGACGCTCGAACAGGCATGCCCTTCGGAATACCAAAGGGCGCAATGTGCGTTCAAAGATTCGATGATTCAC
+
A3AAA?DAFFFBGGGEGGGGGGGHHHGHHHHGHHGHHHGHHGHGGGGGHHGHHHHHHHHHHHHGEGGGFHFGHGHFFHHHHGHH:GHHCEEEEEEEGGGGGGCGGCGHHGFDGEGFFFGHHGHHHHHFGECFGAFHGHHFGGFGCGAHGGDGGHHFGDEFEGGGGGGGGGGFCDDFFFGGGE@EFFF?EFHGGGGGDGHGHHHHHGFGFFEEB@GFGGGGHHFHHHFHHEFFGEGGFBGHFHHHE9HHHHGGGGGHHHHGGGGFGFFGDGGGGCFFFFFFFBAAAA
@M02197:102:000000000-ALU3V:1:1101:10916:10359 1:N:0:1
TGGCGTCATTCGTCCTCCGCTCATTGATATGCTTAAGTTCAGCGGGTATCCCTACCTGATCCGAGGTCAACCTTTTGAGAAAAGATTCTCCCCGAGGGGAGGCCGACCGGGGCTCGTGCACCCGTGTGTCCGATACGTGTCCCGTGAAGAACTCAGTGTACCGGGGGTCCAACGAGGCCGCCGTCATTGTCTTTGGGACGGGCGAGAGCCCCCCCGAGAGGGGGCCTCCGCCAAACCGTCCAACACCAAGCCGGGGGGCTTGAGGGGTGATAATGACGCTCGAACAGGCATGCCCTTTGGAATACCAAAGGGCGCAATGTGCGTTCAAAGATTCGATGACTCAC
+
ABBABBCCFFFFGGGGGGGGG2EHHHGHHHHHHHHGHHHHHGHGGGGFHHHHHHHHHHHHHHHGGGEHHHHHHHHHHGGEHHHFFHHHHHHHGGGGCGGGGGGGGGGGGCC?ACHGGHGHHHDGGGGGFHHGGGADGHHHHHHG:GGGGGGGGGGGFBF9FFGGGGFFFFFFFFFFFFFBBFFFFFFFFFFFFFFFFFFDFA=FFFDBBBCGCFFHHGGCGGFEFCFFEHEEGFDGGFHFHFFFEGGGGGGGGGEGFFFG1GGGHGHHHGGHG1EECGHE?HHHHFHGHHEGGHHGHHHHHHHHGHHHGGGGFFBHHGEEE4GEBFGGGGGGFFFFFFFBAA3>
@M02197:102:000000000-ALU3V:1:1101:27393:10484 1:N:0:1
TGGCGTCATTCGTCCTCCGCTTATTGATATGCTTAAGTTCAGCGGGTAGTCCTACCTGATTTGAGGTCAGAGTCAAAAAAGTGTTGCACAGAGGCAAGCGGGGTTCTGAGCAGGCTTGACGCACGCAAGGGACAAGACGAAACTTATTACGTCTGTCACGGATGCTAGCGATCCCACTAAGTCATTTGAGGCGAGCCGTGTGACCGGCAGACGCCCACGTCCAAGTCCGACACCTGATCATAAACCAGATGGGATTGAGATTTCATGACACTCAAACAGGCATGCCTTTCGGAATACCAAAAGGCGCAAGGTGCGTTCAAAGATTCGATGATTCAC
+
AAABBCCCFFFFGGGGGGGGGGGHHFHHHHGHHHHHHGHGHHHGGFGGGHHHHHHHHHCHHHHHGHHHHFDGGHHHGHHGGFGBGHHHHHHGHGGGHGHGGGGGGHHHHGHHHHGHHGHHGGGCGGGGGGCHGGHHHHGGGGGHHHHHGHGHGHGHFHHGGEGGGGGFACCGGGHGGFGGHHHGGHGGGGGGGFCFFHHGGGGGGHGGFFGFFFGGGGHHFHHFFBFFGBBFFFHHHFHHFHHHHHHHHHFG@HFGGEHHHHHHHGHHFGEGBFFBGGHHHHFGHEACGHFGGHGEGHHHGGGCGHHHHGGGGHGGGGGGGGGGFFFFFFFB?AA3
@M02197:102:000000000-ALU3V:1:1101:8108:10610 1:N:0:1
TGGCGTCATTCGTCCTCCGCTTATTGATATGCTTAAGTTCAGCGGGTAGTCCTACCTGATTTGAGGTCAGAGTCAAAAAAGTGTTGCACAGAGGCAAGCGGGGTTCTGAGCAGGCTTGACGCACGCAAGGGACAAGACGAAACTTATTACGTCTGTCACGGATGCTAGCGATCCCACTAAGTCATTTGAGGCGAGCCGTGTAACCGGCAGACGCCCATGTCCAAGTCCGACACCTGATCATAAACCAGATGGGATTGAGATTTCATGACACTCAAACAGGCATGCCTTTCGGAATACCAAAAGGCGCAAGGTGCGTTCAAAGATTCGATGATTCAC
+
>A>ABABBFFFFGGGGGGGGGGGHGHFHHHHHGHHHHHHHGHHGGGGGFHGHHHHHHHHHHHGFGHGGHHHHGHHHHHGGGBFHHHHHHHHHHGGGFGGGGFGFGHHHHFHHEHGHGGHHCGGGGFGGGGFGFGHHHHGGGD@FGHHHHHGHFHGHHEHHGGGDGGGGECHECEFHGHHHHGGHGHFGGCFE<@FFFGGHGGFGGFHGGGGGHEHGHGHHHHGFGFFGHFGDHHHHGHHHHGHHHHHHHHFFHG5HHHHHHHHHHHHHHHGHFFHBGHHHFHEHHEGEFHHHHHGHGHHHDGGGGHGHHGE?E4GGGGFGGGGGBFFFFFFBBBA@
@M02197:102:000000000-ALU3V:1:1101:19730:10659 1:N:0:1
TGGCGTCATTCGTCCTCCGCTTATTGATATGCTTAAGTTCAGCGGGTAGTCCTACCTGATTTGAGGTCAGAGTCAAAAAAGTGTTGCACAGAGGCAAGCGGGGTTCTGAGCAGGCTTGACGCACGCAAGGGACAAGACGAAACTTATTACGTCTGTCACGGATGCTAGCGATCCCACTAAGTCATTTGAGGCGAGCCGTGTGACCGGCAGACGCCCACGTCCAAGTCCGACACCTGATCATAAACCAGATGGGATTGAGATTTCATGACACTCAAACAGGCATGCCTTTCGGAATACCAAAAGGCGCAAGGTGCGTTCAAAGATTCGATGACTCAC
+
CCCCCBDCFFFFGGGGGGGGGGGHGHHHHHHHHHHHHHHHHHHGGGEGGHHHHHHHHHHGHHHHGHHHGH5GGGGHFHHCG3FBGGFFFFBGHFGEAEHGGGGG@0FHGGFHHGGFGCGHGGFGCFFGBFB<CCGGFHFDFG?GH9GGHHGCGFGFF;GHFFCBFFCBBCC?ECFGGGGGHGEHFHHFGGEGFGFCGHGGB@BFCGBGGGGFGDAGGGHGHHHGFGFGHFHG3HHHHHHHGFBHHGHHGFHHGBHBHHFDG55GHGHHGHGGCEHHFGHFHHHGHGCGGHGHHGHEGFHFFCGGCFHGHGGCCHFGGFCFGGGGFFFFFBFAA3>3
@M02197:102:000000000-ALU3V:1:1101:10055:10670 1:N:0:1
TGGCGTCATTCGTCCTCCGCTTATTGATATGCTTAAGTTCAGCGGGTATCCCTACCTGATCCGAGGTCAACCTTTTGAGAAAAGATTCTCCCCGAGGGGAGGCCGACCGGGGCTCGTGCACCCGTGTGTCCGATACGTGTCCCGTGAAGAACTCAGTGTACCGGGGGTCCAACGAGGCCGCCGTCATTGTCTTTGGGACGGGCGAGAGCCCCCCCGAGAGGGGGCCTCCGCCAAACCGTCCAACACCAAGCCGGGGGGCTTGAGGGGTGATAATGACGCTCGAACAGGCATGCCCTTTGGAATACCAAAGGGCGCAATGTGCGTTCAAAGATTCGATGACTCAC
+
BCCABBCCFFFFGGGGGGGGGGGHHHHHHHHHHHHHHHHHHHHGGGGGHHHHHHHHHGHHHHHGGGGHHHHHHHHHHGGHHHHHGHHHHHHHGCGGGGGGGGGGGGGGGG@CFGHGGHG;HGGGGGHHHHHGGGGGG;H<HGHGHGGGGGGGGGGGGGGFGFGGGGFFFFFFFFFFFFFFFFFFFFFFFFFFFFFFFFFFFEFFEFAFFFFFGFFFHGGGGFFFFGEF?HECGGFGFHHHHGGF3GGGGGGGGGGGGHHHHGGGHFGHHHGHHGGGGGHHGHHHHHHHHHGGGEGHHFHHHHCHHGHHGCGGFHHFHGGEGHGGFGFGGGGGBFFFFFFBBBBB
@M02197:102:000000000-ALU3V:1:1101:12216:10644 1:N:0:1
TGGCGTCATTCGTCCTCCGCTTATTGATATGCTTAAGTTCAGCGGGTAGTCCTACCTGATTTGAGGTCAGAGTCAAAAAAGTGTTGCACAGAGGCAAGCGGGGTTCTGAGCAGGCTTGACGCACGCAAGGGACAAGACGAAACTTATTACGTCTGTCACGGATGCTAGCGATCCCACTAAGTCATTTGAGGCGAGCCGTGTGACCGGCAGACGCCCACGTCCAAGTCCGACACCTGATCATAAACCAGATGGGATTGAGATTTCATGACACTCAAACAGGCATGCCTTTCGGAATACCAAAAGGCGCAAGGTGCGTTCAAAGATTCGATGATTCAC
+
A3ABBB@ACFFBEEGGGGFGFGGHHHHHHGHGHFBFHGGHHHCECFGGGHHHHHHHGHHHGHHHGEHHHHHGHHFHHBHGGBBBFGHHHHHHHGGGHGHGECG/BGHHHF;<HHGGFGHHGGGGFGGGGFFHGGGGFDFCFDFHHGHHFHGGHHG0CCFGGCHHGGG?FCDEGGGFHHFHGDFEGGGACEF?DFFCGHHHFGGGGGBGGGGCFD;FFEHGGGHGGGGFGGFCHEHHHHHHCHGHHHHFFEHGHG5HGHFG5GFHHHHHHHGHHHHHHHFFGHGHHGGGGHHHHHHGGHHGGGGGGGHHHGGGGHGGGGGGGGGGFFFFFFFCBBAA
@M02197:102:000000000-ALU3V:1:1101:24035:10714 1:N:0:1
TGGCGTCATTCGTCCTCCGCTTATTGATATGCTTAAGTTCAGCGGGTATCCCTACCTGATCCGAGGTCAATCATAAAAAAGTTTGGGGTTCTGGCAGGACACCACCGGGACTCTGTCGCGAGGAGTATTACTACGCGTAGAGCCAGGAGGCACCGCCACTGCTTTTAAGGGCTGCCCTGTGACGGGCAGGCCCCAACACCAAGCTGAGCTTGAGGGGTGATAATGACGCTCGAACAGGCATGCCCCCCGGAATACCAAGGGGCGCAATGTGCGTTCAAAGATTCGATGACTCAT
+
A>1>1A1AFFFFGCGGGGGGGGGHHGGCHHHHGFHHHHHHHCFFGCGGHEDFHHHHFFFHHHHGGGFHHHH9GGHHFHHGGF7FHAE9F589HE:HC:;GHGG:E:C?7:5HG;HG:G;G:GGGAFFHH;HHHHGGC3CC#/H;:A6EG:GGGEEEGDGGFG9GBFGGGGEG9EEFEFFBGGFB@?A@B@FFFGB.EEFG0HFFFHGHFFFFEFEGBHHHHHFFFBCFFHFF@FGDGHFHCFFCCGEFHHBFGHHHFFGGGE?FFFG?GE?FFGGGCGBGGFFFFFFDBBBAA>
@M02197:102:000000000-ALU3V:1:1101:12231:10629 1:N:0:1
TGGCGTCATTCGTCCTCCGCTTATTGATATGCTTAAGTTCAGCGGGTAGTCCTACCTGATTTGAGGTCAGAGTCAAAAAAGTGTTGCACAGAGGCAAGCGGGGTTCTGAGCAGGCTTGACGCACGCAAGGGACAAGACGAAACTTATTACGTCTGTCACGGATGCTAGCGATCCCACTAAGTCATTTGAGGCGAGCCGTGTGACCGGCAGACGCCCACGTCCAAGTCCGACACCTGATCATAAACCAGATGGGATTGAGATTTCATGACACTCAAACAGGCATGCCTTTCGGAATACCAAAAGGCGCAAGGTGCGTTCAAAGATTCGATGATTCAC
+
AA3AABBAFBF5GEEGGGGGGGGGHFFHHHHGHHGCHGHHFHGGGGGGGHHHHGHGHFBGHHHHFHHHHBFHHHHHHHHGG3GHBGHHHHHHHEGGHFGGGGGCCHFHHHHHFHF;HGHHCGGGGGGGCFGGGGHHHHDG;ECBCGHHHHEFFFGHHFGHGGGGGGGFFGHEGHHHGHHHHHHHFHGGGGGEGGGGGHFHF?GGFHHGFFGFGF=FEFFFFGFFEFF1EGC4FFFFFGDEFFGFFFGHHGBGHHGBFFFFF5HFFGEHGGAGBGFFHHHHFHHHACGGGHHGGHHDGHHHGGGECBFHHCGEECBFGDFFGCGC4FFFFFFABBBB
@M02197:102:000000000-ALU3V:1:1101:15134:10753 1:N:0:1
TGGCGTCATTCGTCCTCCGCTTATTGATATGCTTAAGTTCAGCGGGTAGTCCTACCTGATTTGAGGTCAGAGTCAAAAAAGTGTTGCACAGAGGCAAGCGGGGTTCTGAGCAGGCTTGACGCACGCAAGGGACAAGACGAAACTTATTACGTCTGTCACGGATGCTAGCGATCCCACTAAGTCATTTGAGGCGAGCCGTGTGACCGGCAGACGCCCACGTCCAAGTCCGACACCTGATCATAAACCAGATGGGATTGAGATTTCATGACACTCAAACAGGCATGCCTTTCGGAATACCAAAAGGCGCAAGGTGCGTTCAAAGATTCGATGATTCAC
+
BCCCCADBFFFFGGGGGGGGGGGHGHHHHHHHHHHHHHHHHHHGGGGGGHHHHHHHHHHHHHHHGHHHGHHHGHHHHHGGGBGGHHHHHHHHHGGGHGHGGGGGGHHHHHHGHHGGHGHHGGGGGGGGGGGGGGHHHHGGGGGHHHHHHHGHHHGHHHHGGGGGGGHGGGGHHGGGHHGGHHHHHHHGGGGGGFFFFGHHFGGGGHHGGGGGGGGFFFHBFHHGGFFFGFFFFGHHHHGHHHHFHHHHHHHHHHHHHHHHHGHHFHGHGFFHGHHHHHHHHHHHHFGGGHHHHHGGGFHHGGGE?HGHHGEGGHGGGGGB5GGGFFFFFFFBBBBB
@M02197:102:000000000-ALU3V:1:1101:13948:10746 1:N:0:1
TGGCGTCATTCGTCCTCCGCTTATTGATATGCTTAAGTTCAGCGGGTAGTCCTACCTGATTTGAGGTCAGAGTCAAAAAAGTGTTGCACAGAGGCAAGCGGGGTTCTGAGCAGGCTTGACGCACGCAAGGGACAAGACGAAACTTATTACGTCTGTCACGGATGCTAGCGATCCCACTAAGTCATTTGAGGCGAGCCGTGTGACCGGCAGACGCCCACGTCCAAGTCCGACACCTGATCATAAACCAGATGGGATTGAGATTTCATGACACTCAAACAGGCATGCCTTTCGGAATACCAAAAGGCGCAAGGTGCGTTCAAAGATTCGATGACTCAC
+
CBBBCABCFFFFGGGGGGGGGGGHGHHGHHHHHGHHHHHHHHHGGGGGGHHHHHHHHHHHHGHHGHHHHGGHGHHHHHHGGFFFGHHHHHHHHGGGHGHGGGGGGHHHHHGFHGFHHGHGGGCFGGGGCGGHGGHHHHGGGGGHHHH;HHGFFHGHHHGGDHGGGGGGGGGGHGGGGGGGGBDHGHHGGGGFGGFFFGHHGEBFFGHGGGGGFFFFFFGHGFFFFFFFHHHHHFHHHHHHGHHHHHHHHHHG5HGBHHHHFHFGHHHHHHGGHHG3GHHGHHHHHGGGGHHHHHHHGGHFGGGGGHCHHGGGGHGGGGGGGEBGFFFFFFFA@BA?
@M02197:102:000000000-ALU3V:1:1101:26297:10986 1:N:0:1
TGGCGTCATTCGTCCTCCGCTTATTGATATGCTTAAGTTCAGCGGGTATCCCTACCTGATCCGAGGTCAACCTTGGAAAAATAGACCGAAGGTCGATTGTCCGGCGGCCGTCGCCCAGCACTCCAAAGCGAGATATTTTACTACTACGCTCGAGGCTAGGACGCCGTCGCCGAGGTCTTCAAGGCACGTCCGGCAGCGGACGTTGCCCAATACCAAGCAGAGCTTGAGGGTTGAAATGACGCTCGAACAGGCATGCCCTCCGGAATACCAGAGGGCGCAATGTGCGTTCAAAGATTCGATGATTCAC
+
ABBBABCCFFFFGGGGGGGGGGGHHGHHHHHHHHHHHHGHHFHGGGGGHGHHHHHHHHHHHHHGGFGHHHHGHHHEHHHHHHHHFFHGGFEFGGFGGEFFFGFFFGGGGGGGGGGGGHHHHHHGHHHHGGGGCGHHHHHFFHHHHHHGGGGGGGGGGGGGFFDDFGBGFCFFACHHFBFHGGFFFFFGGGFHGFGGGGHHGHGHHFHGFGFFGFHFGEFHHGHHHHGFHFFFHHHFFFG7EBG?FHGFFHHGCGECCEACGBHHHFHHFFHGEGECCHHFEGFGHGGGGFFGFGGFFFFFFFBABBB
@M02197:102:000000000-ALU3V:1:1101:25772:11049 1:N:0:1
TGGCGTCATTCGTCCTCCGCTTATTGATATGCTTAAGTTCAGCGGGTATCCCTACCTGATCCGAGGTCAATCATAAAAAAGTTTGGGGTTCTGGCAGGACACCACCGGGACTCTGTCGCGAGGAGTATTACTACGCGTAGAGCCAGGAGGCACCGCCACTGCTTTTAAGGGCTGCCCTGTGACGGGCAGGCCCCAACACCAAGCTGAGCTTGAGGGGTGATAATGACGCTCGAACAGGCATGCCCGCCAGAATACTGGCGGGCGCAATGTGCGTTCAAAGATTCGATGATTCAC
+
ABBCCABCFFFFGGGGGGGGGGGHHGHHHHHHHHHHHGHHHFHGGGGGHHHHHHHHHHGHHHHGGGGHHH::HHHGHHH:GF:GGGG9G9;;H:H:G:GHHHG<HGGGG;GGH<G;:G;::GG9-:EH:<H;HHG:G:GC;<:HHHEHG;G;HEGGGGGGGGGGGGGGGGGGGGGGGGGFGEFFGFFGGFFFFAGGFFGFEGGFGFFFFFFEFGHFGGHHGFFFFFGFFFFFHGFFHFHHCCGGG;HHHGHFHEGGGGGGGGGHHFHEEEGCGGFCGGGGGGFFFFFFFAAAAA
@M02197:102:000000000-ALU3V:1:1101:9064:11044 1:N:0:1
TGGCGTCATTCGTCCTCCGCTTATTGATATGCTTAAGTTCAGCGGGTATTCCTACCTGATCCGAGGTCAACCTTTGGAAAATTGGGGGGTTTTACGGCAAGAGTCCCTCCGGATCCCAGTGCGAGACGTAAAGTTACTACGCAAAGGAGGCTCCGGGAGGGTCCGCCACTACCTTTGAGGGCCTACATCAGCTGTAGGGCCCCAACACCAAGCAGAGCTTGAGGGTTGAAATGACGCTCGAACAGGCATGCCCGCCAGAATGCTGGCGGGCGCAATGTGCGTTCAAAGATTCGATGACTCAC
+
CCCCCCCCFFFBGGGGGGGGGGGHHHGGHHHHHHHHHHHGHHHGGGFGHHHHHGHHHGHHHHGGGGGHHHGHHHHH:HHHBG<HHHGG:GGGG<HGGGGGGGH<HGH<HGGGGGGGGGGGGGGGGGG8EGGG/FFFFFFFFFFFFFFFF:FFFFFFFFFFFFFFFHGGFFFFHFFFGFFFFHGFFGFFFHHFHHHHGGFFFGFGGFGGFHFHGHFHFFGGHHGHGHHHHHHGGFGFFFFHHFHHHHHFGGGGGHGHHHHHHGGGGGGGGGGHHHGGGGGFGGFGBGGGGGFFFFFBFBAAAB
@M02197:102:000000000-ALU3V:1:1101:8465:11099 1:N:0:1
TGGCGTCATTCGTCCTCCGCTTATTGATATGCTTAAGTTCAGCGGGTATTCCTACCTGATCCGAGGTCAAATTTTCAAGAGTTGGGGGTTTAACGGCAGGGCACCGCCAGGTCCTTCCCGCGCGAGGGTTTAACTACTGCGCTCGGGGCACTGGCGGGCTCGCCACTATATTTCAGGGCCTGCCTTTGGGTACAAGCAGTGCCCCATCACCAAGCCAGACTTGAGGTTTGCAATGACGCTTGAACAGGCATGCCCCCCGGAATTCCACGTGACGCAATGAGCGTTCAAAGATTCGATTACTCAT
+
A3AAAABBF5DFAEECF4EEEAEDHFGFFDGHGHHFFH5FA5F2A2AAGBGGFHFFHEA5BFG10EEBGDGHB5GGFHH3G*HHHCC?EE:<9<;>/#<E@AFDF;>/#/3%1FBG1F$9#9/-<AC?/5?<G#0$:0;:##.@A:A?#-./#9.;#;99?A;;9:9//*0BB?;BF.;DFFFFFFFFCDEF+BBC.;/#CCGC;00;0/9AC<<<;0$96/FGF>$:1>$F#>/9/9?%%1F39?<100A/@A///0B1111//0B00000013AFEA001BFFF3BFA111133@3B>1>11
@M02197:102:000000000-ALU3V:1:1101:18856:11131 1:N:0:1
TGGCGTCATTCGTCCTCCGCTTATTGATATGCTTAAGTTCAGCGGGTATTCCTACCTGATCCGAGGTCAACCTTTGGAAAATTGGGGGGTTTTACGGCAAGAGTCCCTCCGGATCCCAGTGCGAGACGTAAAGTTACTACGCAAAGGAGGCTCCGGGAGGGTCCGCCACTACCTTTGAGGGCCTACATCAGCTGTAGGGCCCCAACACCAAGCAGAGCTTGAGGGTTGAAATGACGCTCGAACAGGCATGCCCGCCAGAATGCTGGCGGGCGCAATGTGCGTTCAAAGATTCGATGACTCAC
+
AA@3AADBFFFFGGGGGGGGGGGHHHHHHHGGHHHHHHGHHHHGGGGGGHHHHHHHHHHHFHHGGGGHHFFFGGHG:FHFHF.GFHGG9GGGGF6CD9GGEG;:HHF<FEF?D;FBF;G:G8ADG?EF4EF8G;.FFF9F7FDF9FFFEAA;;9DFAFFFFDFGFEHFBHHFFFGFBFEFFFFEFFFFF1BFFGHHFFE/AF9FCFFGFGF3AEGGBGHHHHEFHFGFB4FFEBF?BD1@B3AFFE1GCCGGGHHFFFHGF2EEEEAF?GEGHHHGCGGHGGGGGGGGGGFFFFFFFCCCBB
@M02197:102:000000000-ALU3V:1:1101:5964:11181 1:N:0:1
TGGCGTCATTCGTCCTCCGCTTATTGATATGCTTAAGTTCAGCGGGTGATCCTACCTGATTTGAGACCAGAAGTGAAATTGGGATGTGCCACAGAGGCAAGTTCGAAGCACACGCAGACACAACCAAACATTCCTCCTTTAGGCGACATAGCAAATGACGTATCATGCCATGCCAGGAGAAAAACACTGCTTGGCCGCCTCCTCCCAAACAGAGAGGCGGAGTCAAAGTGTCTCAAGGCGCTCATGCATTTCGGGCGAGCCTGTGCTAGGTAGCGCAGGCAGAGGCACCCATCCAGCCCCCATCCGCCAAGCCGTTTCATTTAAAAACCGCTTGGGGTGGGAGATTTCATGGCACTCAAACAGGCATGCTCTACGGATTGCCATAGAGCGCAAGGTGCGTTCAAAGATTCGATGATTCAC
+
@@BBBBDAFFFFGGGGGGGGGG2FFHGGFHFBGHFHFGHHHGHF?CEGEHHHHHHHHGGGGHHHGGHGFHHHHFGF5@FFGFHHHGGHFHGHHHEHEGGGGHHHGHHGGHHHH/@EEGFGHHGAGGFG/FHGHGHHHHHHHEBGGGGGGFHFHHHFGGHDFFHHHHHHGH00FBGHHHGHHHHFD..CB0C:GGHFGGC8FEFFB/FGGGFGGGG/9D5F--#/FB/#BB9;4FFF/B.00000090.A--@9-C::EGEG/00C0EHGC-CGGHFBF<BFFFF..0G/GD?/A>//GAFB<>?ECCEEC?FFFEHFHHHHFFFEEEGEEF?GGE/FHGB@F12E1DCFHGHHHGHGGHHHHHHFGEEHFGHF?HHFHHHFBGHHE00EFGHGE0?FHFBGFGFG?GCFC3FFBFAA111
@M02197:102:000000000-ALU3V:1:1101:2796:11136 1:N:0:1
TGGCGTCATTCGTCCTCCGCTTATTGATATGCTTAAGTTCAGCGGGTGATCCTACCTGATTTGAGACCAGAAGTGAAATTGGGATGTGCCACAGAGGCAAGTTCGAAGCACACGCAGACACAACCAAACATTCCTCCTTTAGGCGACATAGCAAATGACGTATCATGCCATGCCAGGAGAAAAAACACTGCTTGGCCGCCTCCTCCCAAACAGAGAGGCGGATGCAAAGTGTCGCAAGGCGCTCAGGCATTACGGGCGATCCTGTGCTAGGTAGCGCAGGCAGAGGCACCCATCCAGACCCCATCCGCCAAGCCGTTTCATTTAAAAACCGCTTGGGGTGTGAGATTTCATGGCACTCAAACAGGCATGCTCTACGGATTGCCATAGAGCGCAAGGTGCGTTCAAAGATTCGATGATTCAC
+
AA?ABABACF5FGEEGGF222EEFGHBGBF5GGHHHHFHHHHCE?EEAGHHHHHHHHHFFGHFDFAGFHGF?BD3EDDEHFHHHHGHHHEFGHFEGGGGHGHH4AGF/EFC?FFCE/ECHHHEGCFGHHHFDFGH2FGFDF<1FD?DDFGHGGHHHFHGD<FFAFGFHCB=0CFFB..<.CHH.@:GHC:GFFGDEFAB.9EEF9CA/;,F99AA;A9.@=;;BBBBF9/99;#/;;99;/;/09,:0.C-:-DA::<0<./CFD/GG0<-<--A0<<1G11GF0/EC/F<F@0B<B/A/F/@@GEBGGECGFGHHHBHHFFGFF>E?@FFE>1GGGHGF5GHHHHFBHHFEHHGFFBF53HHHHHEHHGAAHFEBGF3HHFGBDG2EE2HGGHGGGGHGFGGGGGFFCBCDF5FFBBAAA
@M02197:102:000000000-ALU3V:1:1101:3315:11189 1:N:0:1
TGGCGTCATTCGTCCTCCGCTTATTGATATGCTTAAGTTCAGCGGGTAGTCCTACCTGATTTGAGGTCAGAGTCAAAAAAGTGTTGCACAGAGGCAAGCGGGGTTCTGAGCAGGCTTGACGCACGCAAGGGACAAGACGAAACTTATTACGTCTGTCACGGATGCTAGCGATCCCACTAAGTCATTTGAGGCGAGCCGTGTGACCGGCAGACGCCCACGTCCAAGTCCGACACCTGATCATAAACCAGATGGGATTGAGATTTCAGGACACTCAAACAGGCATGCCTTTCGGAATACCAAAAGGCGCAAGGTTCGTTCAAAGATTCGATGATTCAC
+
BBBBBADBCFFFEAEGFFEGEGGGGGFHHHHHHGHHHHHBDGFEFGGGEHHHGHHHHFFGFHFFGGEF3BBGGHHHG3G?EHHHHGHHHHHFFGGGHFHGGGG@CFGHHHGFHHDHH@GG<CCFCGFCBFFHFFHHGF9GFFFB;DHHHHFGHHGHH7G/:C+BFGGGFG/AEG0FFGFFGGHGFCFF?EF.BDAF@DD=..CB<9>?=/AF<>//+ADEEEFFFFFFGB/)@FHFB@2GBFB9F@B0F@10BHFFHGHFGFGB21A1BHFEGGFEFBFBCCF/0B/?EAFE2HGECHHHEFE0GGE1HEAA011DF3BCFAB1C1331BB1A1AA
@M02197:102:000000000-ALU3V:1:1101:13812:11217 1:N:0:1
TGGCGTCATTCGTCCTCCGCTTATTGATATGCTTAAGTTCAGCGGGTAGTCCTACCTGATTTGAGGTCAGAGTCAAAAAAGTGTTGCACAGAGGCAAGCGGGGTTCTGAGCAGGCTTGACGCACGCAAGGGACAAGACGAAACTTATTACGTCTGTCACGGATGCTAGCGATCCCACTAAGTCATTTGAGGCGAGCCGTGTGACCGGCAGACGCCCACGTCCAAGTCCGACACCTGATCATAAACCAGATGGGATTGAGATTTCATGACACTCAAACAGGCATGCCTTTCGGAATACCAAAAGGCGCAAGGTGCGTTCAAAGATTCGATGATTCAC
+
BCCCBCCCFFFFGGGGGGGGGGGHHHHHHHHHHHHGHHHHGHHGGGGGGHHHHHHHHHHHHHHHGGHHHHHHHHHHHHHGGGHHHHHHHGHHHGGGHGHGGGGGGHGHHGHHHHGGHGHGGGGGGGGGCGGGGGHHHHGGGGGHHHHHHHGHHHGHHHHHHGGGGGGGGGHHGHHHGHHHHGHGHGHGGGGGGFGGGHHHGGGGGHGGGGGGGGGGGGHHGHHGGGFFHFHHFHFHHGHHHHGHHGHFHEHHHHGHHHHHHHGDGHHHHGGHGHHHHHHFHHHHHGGGGFHHHHHHGFHHGDGGGHHHHGGGGHGGCGGGGGGGFFFFFFFBBAAA
@M02197:102:000000000-ALU3V:1:1101:20215:11285 1:N:0:1
TGGCGTCATTCGTCCTCCGCTTATTGATATGCTTAAGTTCAGCGGGTAGTCCTACCTGATTTGAGGTCAGAGTCAAAAAAGTGTTGCACAGAGGCAAGCGGGGTTCTGAGCAGGCTTGACGCACGCAAGGGACAAGACGAAACTTATTACGTCTGTCACGGATGCTAGCGATCCCACTAAGTCATTTGAGGCGAGCCGTGTGACCGGCAGACGCCCACGTCCAAGTCCGACACCTGATCATAAACCAGATGGGATTGAGATTTCATGACACTCAAACAGGCATGCCTTTCGGAATACCAAAAGGCGCAAGGTGCGTTCAAAGATTCGATGACTCAC
+
CCBCCCCCFFFFGGGGGGGGGGGHGHHHHHHHHHHHHHHHHHHGGGGGGHHHHHHHHHGHHHHHGHHHHHHHEGFHHHHGGBFHHHHHHHGHHGGGHGGGGGGGGHHHHHGHGHGHHGHGGGGGGGGGGGGHGGHHHHGGGGGHHHHGHHGHHHGHGHHGHHGHGGHGGGFGHHHHHGHGFFDGFGHGGGGGGGGGGHHFGGGFGGHGGGFGGGFFEGHHHHHGGGGDHHFFHHHHHGHHGGFBHHHHHHHHHHHHHGHGBDHHHHHHHFGHHHHHHHFHHHHHGGCGGHHHHGHHGHHHGGGGGHHHHGGGGHGGGGGGGGGGFFFFBFFBBBBB
@M02197:102:000000000-ALU3V:1:1101:12478:11329 1:N:0:1
TGGCGTCATTCGTCCTCCGCTTATTGATATGCTTAAGTTCAGCGGGTATCCCTACCTGATCCGAGGTCAACCTTTTGAGAAAAGATTCTCCCCGAGGGGAGGCCGACCGGGGCTCGTGCACCCGTGTGTCCGATACGTGTCCCGTGAAGAACTCAGTGTACCGGGGGTCCAACGAGGCCGCCGTCATTGTCTTTGGGACGGGCGAGAGCCCCCCCGAGAGGAGGCCTCCGCCAAACCGTCCAACACCAAGCCGGGGGGCTTGAGGGGTGATAATGACGCTCGAACAGGCATGCCCTTTGGAATACCAAAGGGCGCAATGTGCGTTCAAAGATTCGATGACTCAC
+
CCCCCCCCFFFFFGGGGGGGGGGHHHHGHHHHGHHHGHHHHHHGGGGGHG5EGHHHHHHHGHHGGGGHHHHHHHHHHGGHHHHHGHHHHHHHGGGGGCFGGGGGGGGGGFGGGGGGGGGHHHG:GGHHHHHGGGGGGHH<EHHGGGFFGGFGGGGGGGGGGGDFGFFFFFFFFFFFFFFFDABFFFFFFFFFFFFFFFFFFFFFFFFFFFFFGGGHHHGHHHFFGFFFGHGGGGDGGGCHHFHFEFGGGECGCGGHGHGHHGGGHHFGHHHGHGGGFFFEDHHHHHHGGGGGGHHHGHHHHGFHCHHHGGGGGHHHGGGGGHFDCGGGGGGFFFFFFFFBBABA
@M02197:102:000000000-ALU3V:1:1101:29139:11440 1:N:0:1
TGGCGTCATTCGTCCTCCGCTTATTGATATGCTTAAGTTCAGCGGGTATTCCTACCTGATCTGAGGTCAACCTTGGAAAGTTGGGGGTTTAACGGCAGGGGCTCGTCGCTCTCCGATGCGGAATATCACTACTTCCCAGGGGAGGCCACGAGGGGTCCGCCACTAGATTTAGGGGCCGGTCGTCCCTCGCGGGCTTTGGCCGATCCCCAACACCACGCCCTAGGGGCATGAGGGTTGAAATGACGCTCAGACAGGCATGCCCGCCAGAATACTGGCGGGCGCAATGTGCGTTCAAAGATTCGATGATTCAC
+
BBBBAABAFFFFGGGGGGGGGGGHHHHGHHHHHHHHGHGGHHHGGGEEGHGHFGHHHGHHHFFHHGHHHHGHHHHHHHHFGFHFGF9EEGHHHGG:GG?AE?@:39;/</<3FG//C9C2FBC91F;FFF;B%8D%</99CFDCC.C7EC4#.@?--BAACCFFC;00CFB:BFF94D9;DCACCA3@@-GF@<><BCBDB<9FGDAGBCC/C></2EBCCAGHGDG?CFFEBA64F3;FAE98EFEFGBG@GB3GHFEGGGFHGHFBCGF2FCGGFEEFHHHFEECGFFFD5GFGGGGFFFFFFFBB@BA
@M02197:102:000000000-ALU3V:1:1101:21947:11401 1:N:0:1
TGGCGTCATTCGTCCTCCGCTTATTGATATGCTTAAGTTCAGCGGGTGATCCTACCTGATTTGAGACCAGAAATGAAAGGGCGTGTAGTAGCGCACACACACTCTCGGGTCGCTGGGCTGCCACACAGCAAATGACGTATCATGCCATGCGCAGATGCCAGCTCCGCCGCCTTCCCTCGAGACGGTGCGAGTGCTAAGCGCTCATGCATTTCGGGCGAGCCTGGGCCAAAGCCCAGGCAGCGGCACCCAACCACCCCCGCCGCCCGGCGGCGCCTTGCGGCAACCGCTAGGGGTGGGAGATTTCGCGGCACTCAAACAGGCATGCTCCACGGAATGCCATGGAGCGCAAGGTGCGTTCAAAGATTCGATGATTCAC
+
ABCBCCCCFFFFFGGGGGGGGGGHHHHHGHHHHHHHGHHHHHHGGGGGFGHHHHHHHHHHHHHHGHHGHHGHHHHHHGHGCGEFGGHHHGHHGGGGGHGGGGHHHHGEEHDGG?FCGHHFGHHHHGGHHHHHHHHHGEFHHFHGHHHGHHFGCGGHHG:HHGFFHGGGFGGGGGEGFGGGFFCDGEEGFFF/EFFFFFFFFEDFFFFFFFFFFFFFFFFFFFFFFEFFEFFFFFFFFFFFFFFFFFD.::-@;-FGFGGGGGGCGGGGF?GGF//CGGEGGGGGEHFGGGGGGHHGHDEHGGCGFGHFHGAHHHHGHFGHHHHHEFGGHGHHHHHHHHHBGGGGGHFHGGGGGGGGGGGGGEFGFFFFFFFBBBBB
@M02197:102:000000000-ALU3V:1:1101:16988:11437 1:N:0:1
TGGCGTCATTCGTCCTCCGCTTATTGATATGCTTAAGTTCAGCGGGTGATCCTACCTGATTTGAGACCAGAAGTGAAATTGGGATGTGCCACAGAGGCAAGTTCGAAGCACACGCAGACACAACCAAACATTCCTCCTTTAGGCGACATAGCAAATGACGTATCATGCCATGCCAGGAGAAAAACACTGCTTGGCCGCCTCCTCCCAAACAGAGAGGCGGATGCAAAGTGTCCCAAGGCGCTCATGCATTCCGGGCGAGCCTGTGCTAGGTAGCGCAGGCAGAGGCACCCATCCAGACCCCATCCGCCAAGCCGTTTCATTTAAAAACCGCTTGGGGTGGGAGATTTCATGGCACTCAAACAGGCATGCTCTACGGATTGCCATAGAGCGCAAGGTGCGTTCAAAGATTCGATGATTCAC
+
AA?ABBBBFFFBFEGGGGGGGGFHHHFHHHHGHHHGHHHHFHHGEGGGGHHHHHHHHHHHHHHHGHHGHHHFHFHGHHHHEFH1GGHBFHHGHGHHEGGHGHGHGEFFCHEHHGFCFGHHGHGGFGFHHHEHEFGHGHHHHFHHGGGGGEBGHHFGBHHGGGHGHGFH00DCHBGHGHGGGGCGDE.CGFFCBAFBDGGGGGGGGGFFAEAFGEFD9ACF=/;+FFF99F#9#:;B,A;$9$FFBB9.9--@.--::.EHHCD<CG0G/GGGC@0GF1F<FFB</FFHFGFFFHG/GGGGD@BDE3GGGGCEEGHHHHHHBFFAEE?GFGHGECGGHGGHHHHHHGBGBEHHFGFFFHHHHGHGEHFHHFFGFGHGHHFHFHFFHGEGGHHGFEGEFCBGGGGGGGGGFFFFBDD33AA3
@M02197:102:000000000-ALU3V:1:1101:15558:11687 1:N:0:1
TGGCGTCATTCGTCCTCCGCTTATTGATATGCTTAAGTTCAGCGGGTAGTCCTACCTGATTTGAGGTCAGAGTCAAAAAAGTGTTGCACAGAGGCAAGCGGGGTTCTGAGCAGGCTTGACGCACGCAAGGGACAAGACGAAACTTATTACGTCTGTCACGGATGCTAGCGATCCCACTAAGTCATTTGAGGCGAGCCGTGTAACCGGCAGCGCCCATGTCCAAGTCCCAACTGATCATAAACCAGATGGGATTGAGATTTCATGACACTCAAACAGGCATGCCTTTCGGAATACCAAAAGGCGCAAGGTGCGTTCAAAGATTCGATGACTCAC
+
BBAAAABBFFFFB2EGGFGGGGGHHHHGHCFFFHGBGHHHCFFGGGEEGHGHHGHHBGHFHHHHGHHHGHGHGFHHHHHGDGHHHHHHFGGGFFGFFFHGG?@DCHHHHHGHHGGHHGHHGGGGBCCFF0CGFEHHFHGGGFFHHCHHHGGHHHGGGHHGHGGGGGHGGGHFHGHGGGEHHGHHFHHGGGGCCGGGABFHGGGFFGGCGGGHHGFFFFFFGH:HHEHHHGGFFFFHGHHHHHGHFDBGF5HFGHFFFHHHHFFHGDHGHHGGFGHHHHGHHFEA?AGHHHHHFCHHHGGGGGFFFFEECGHGGGFGGGGGFFFFFDFDAABBB
@M02197:102:000000000-ALU3V:1:1101:13121:11724 1:N:0:1
TGGCGTCATTCGTCCTCCGCTTATTGATATGCTTAAGTTCAGCGGGTATTCCTACCTGATCCGAGGTCAACCTTTTGAGAAAAGATTCTCCCCGAGGGGAGTCCGACCGGGGCTCGTGCACCCATTAGGCCGATACGTGTCCCGTGAAGAACTCAGTTTACCGGGGGTCCAACGAGGCCGGCGTCATTGACTTTGGGACGGGCGAGGGCCCCACAGCGAGGGGGACTACTCCAAACCGTCCAACACCAAGCCGGGGGACTTGAGGGGTGATAATGACTCTCGGACCAGAATGCCCTTTGGAATACCAAAGGGCGCAATGTGCGTTCAAAGAGTAGATGACTCAC
+
>A33>>AAC5DDGFEEGF?A22AEG5A5EGBBGBGHCG5EGFBE?2AE3GGBGGGFEFCE5B1AE0AEGFFGGFEBFE1GG@FHGHH44@FHD@EC?//EE/GB/BC//@//<//>-<>:;8A#A##<#/G)#<D?D##;CCF::;5FHBCC8F90;$99B0@9??B;DEF69;#9-1--#CCFGF6;<,/.A<B<.#;=--#<99#A?<A0#?0/#//?91>B&10$01//9?//?1%>,/A/$//?@?EE>/F112110/?/002D2222F1F1/////111122A10AAEF01A2FFD2DA0BB00000A113D00AE11DGFB13131333B@1D>11>1
@M02197:102:000000000-ALU3V:1:1101:15841:11763 1:N:0:1
TGGCGTCATTCGTCCTCCGCTTATTGATATGCTTAAGTTCAGCGGGTATTCCTACCTGATCCGAGGTCAACCTTTGGAAAATTGGGGGGTTTTACGGCAAGAGTCCCTCCGGATCCCAGTGCGAGACGTAAAGTTACTACGCAAAGGAGGCTCCGGGAGGGTCCGCCACTACCTTTGAGGGCCTACATCAGCTGTAGGGCCCCAACACCAAGCAGAGCTTGAGGGTTGAAATGACGCTCGAACAGGCATGCCCGCCAGAATGCTGGCGGGCGCAATGTGCGTTCAAAGATTCGATGACTCAC
+
BCCCCBBCFFFFGGGGGGGGGGGHHHFHHHHHHHGHHHHHGHGGGGEGGHHHHHHGHHHHHHHGGGGHHHHHEHHHHHHHHH<HHHGG8GEGGHHGGGGGGHH<HHH/HDGAD;GGGGG;GGGGGGFG8GFFGFFFFF:FADFF9EFFFFFFFFFFFFFFF.GGGGFFGFFFHHFFFHGHGGHHHHHGHHHFGGHHGFGGGGGFFFFGHHEFFFHFHHGHHFGHFHGHHHFBFFGFHHEFHHHHHGHHGGGGCGGHHHHHHGGEFGGGGGGHBHHEEEGHGCGGGFGGGGFFFFFFFCCBAB
@M02197:102:000000000-ALU3V:1:1101:8570:11874 1:N:0:1
TGGCGTCATTCGTCCTCCGCTTATTGATATGCTTAAGTTCAGCGGGTATCCCTACCTGATCCGAGGTCAAGTCGTAGAAGTGCTTGCTGGACGCGGGCCCGCCGGGAGCTCCGAGAAGCGCAAATGTGCTGCGCGAGGAGCCGGCGAGGCCGCTGCCAATGACTTTGAGGCGAGTCCGCGCGCGAAGGCGGGACAGACGCCCAACACCAAGCAGAGCTTGAGGGTGTAAATGACACTCAAACAGGCATGCTCCTCGGAATACCAAGGAGCGCAAGGTGCGTTCAAAGATTCGATGATTCAC
+
A?AAAAD11BDDGEEFG1EEF?A13AEAF22A2A2DADAFGFHGEGEAGDF1FGAE11BGFFGAEG/01B1B@?FGG;:@%BF.88:.F;:A>/E>?CB@C//EC/CCG7GHG@CCFF<<?/<@GGDGHHHHCCG*G@5.;A?4:G@A@4EGCD?BFHGFFDBBFBGGCGGGCCCBGGC?B@;B@CE@@<FHGEEAEEAE/??/?A/HHGGBHEFGHGHHHGHF:H<HG62F8GEB19DBB1AGE1AF//EGGEF2EDA1B11FGAB00GHHHHEA001FB3GFDGEF1CFBFFFF1A>>>
@M02197:102:000000000-ALU3V:1:1101:17164:11895 1:N:0:1
TGGCGTCATTCGTCCTCCGCTTATTGATATGCTTAAGTTCAGCGGGTATCCCTACCTGATCCGAGGTCAATCATAAAAAAGTTTGGGGTTCTGGCAGGACACCACCGGGACTCTGTCGCGAGGAGTATTACTACGCGTAGAGCCAGGAGGCACCGCCACTGCTTTTAAGGGCTGCCCTGTGACGGGCAGGCCCCAACACCAAGCTGAGCTTGAGGGGTGATAATGACGCTCGAACAGGCATGCCCCCCGGAATACCAAGGGGCGCAATGTGCGTTCAAAGATTCGATGATTCA
+
BCCCDBCCFFFFGGGGGGGGGGGHHHHHHHHHHHHHHHHHHHHGGGGGHHHHHHHHHHHHGHHGGGG:HH0HH<HHHHHG:GGHHGGGGGH:G:HHG;GH0HG9H:GGGGGHH.HH<G:G,GGG9H;HHHH;HFGGG5FGGHH<<HH:GGGGHGGGFFGGGGGGGGGGGFGGGGGGGGGGGGGGGGGGGGGGGHGHFEGHHHHHHHGGGHHGGGHHHHHHHHGGGGGGGHGHHHHHHHHGGFGGGGGHHHHHHHHHGHGGFGGGHHGGGGGGGGGGGGGGGFFFFFFFAA3BA
@M02197:102:000000000-ALU3V:1:1101:12737:11952 1:N:0:1
TGGCGTCATTCGTCCTCCGCTTATTGATATGCTTAAGTTCAGCGGGTATCCCTACCTGATCCGAGGTCAATCATAAAAAAGTTTGGGGTTCTGGCAGGACACCACCGGGACTCTGTCGCGAGGAGTATTACTACGCGTAGAGCCAGGAGGCACCGCCACTGCTTTTAAGGGCTGCCCTGTGACGGGCAGGCCCCAACACCAAGCTGAGCTTGAGGGGTGATAATGACGCTCGAACAGGCATGCCCCCCGGAATACCAAGGGGCGCAATGTGCGTTCAAAGATTCGATGATTCAC
+
ABBBBBBBFFFFFGGGGGGGGGGHGHFHHHHHHGHHHHHHHHHGGGGGHHGHHHGHHHHHHHHGGGGHHH.<G<HFHHGG:GHHHGGCE;H/HH9HGGGHG;G<GGGGG;G<H;H.:G:GGGGGGHHH9;HHHHGGG8FGG<HH;HHGGGG;HGGGGGGFGGGGGGGGFFGGGGGGGGGGGGGGGGGGGGGGHHGHGHGHHHHHGHHFGFHGFGGHHHHGHGHGGGGGHHFGGHHGFHHHGGGGGGGHHFHGHHHHHGGGGGGHHGHGGGGHGGGGGGGGGGFFFFFFFCBCCC
@M02197:102:000000000-ALU3V:1:1101:12279:11925 1:N:0:1
TGGCGTCATTCGTCCTCCGCTTATTGATATGCTTAAGTTCAGCGGGTATTCCTACCTGATCCGAGGTCAACCTGTAAAAAAATTTGGGGGTTTTACGGCAAGAGTCCCTCCGAATCCCAGTGCGAGACGTTAGTTACTACGCAAAGGAGGCTCCGGGAGGGTCCGCCACTACCTTTAAGGGCCCACGTGTGCCGTGGGGCCCCAAAACCAAGCGGTGCTTGAGGGTTGAAATGACGCTCGAACAGGCATGCTCGCCAGAATGCTGGCGAGCGCAATGTGCGTTCAAAGATTCGATGACTCAC
+
CCCCCADBFFFFGGGGGGGGGGGHHHHHHHHHHHHHHHHGHHHGGGGGHHHHHHHHHHHHHHHGGGGHHHHGHHHHHHHHGGHH;HHG99GGG9GHGG9GGGHH<GHHHHGGGG9GHHGHHHGGGGCDGF8FGHH;HHHHGGGFGHGHHGGHH:GGGGGGGGGGGGGGGGGGGGHHHGGHGGFGFGHHGFGGFGGGGGGGGGHGHHHGGEGGGHHEHFGHHHGHHHGGFGFFGGGGGHGHHHHFHEHHGGGGGG3HHHHHHGGGGGGGGGFHGFHGGEGHGGGGFGGGGGBFFFFFFBAA>A
@M02197:102:000000000-ALU3V:1:1101:25888:12046 1:N:0:1
TGGCGTCATTCGTCCTCCGCTTATTGATATGCTTAAGTTCAGCGGGTGATCCTACCTGATTTGAGACCAGAAGTGAAATTGGGATGTGCCACAGAGGCAAGTTCGAAGCACACGCAGACACAACCAAACATTCCTCCTTTAGGCGACATAGCAAATGACGTATCATGCCATGCCAGGAGAAAAAACACTGCTTGGCCGCCTCCTCCCAAACGGAGAGGCGGATGCAAAGTGTCCCAAGGCGCCCATGCATTTCGGGCGAGCCTGTGCTAGGTAGCGCAGGCAGAGGCACCCATCCAGACCCCATCCGCCAAGCCGTTTCATTTAAAAACCGCTTGGGGTGGGAGATTTCATGGCACTCAAACAGGCATGCTCTACGGATTGCCATAGAGCGCAAGGTGCGTTCAAAGATTCGATGACTCAC
+
BCCCBBBBFFFFGGGGGGGGGGGHHHHHHHHHHHHHHHHHGHHGGGGGHHHHHHHHHHHGHHGHGHHFHFHGHHHHHHHHHHHGEGHHHHGHHHHHCFGHGFGHGHHGGHHHGFGGGGHGHHGGGGHHHHGGHHHFG2DFHHHHGGGGGGHHHHHHFHGGFHGHHHGHHHFFGHHHHACGFGH.?..:GFFFFFGGGA>?7;C:FEGFGAA#F5BF9.,==/9@/:/B9/:-/#;B9/:..:#C;;00.-:;-:@-@;.C</C<0/0=</-?A-->111DBGBDGC<0/FF1?2<2/??EEB</??BGGE@?/EHFHGHHGGHGGGGGGGGHECGGGHGHFFHHHHFFGHGHHFGGHGHHHHHHGHHHHHEGFGGHHHHGHHHG52FEGGHHGHEGGGHFGGGGGGGFFFFFFFFFAAAA>
@M02197:102:000000000-ALU3V:1:1101:23311:12145 1:N:0:1
TGGCGTCATTCGTCCTCCGCTTATTGATATGCTTAAGTTCAGCGGGTATTCCTACCTGATCCGAGGTCAAATTTTCAAGAGTTGGGGGTTTAACGGCAGGGCACCGCCAGGGCCTTCCAGAGCGAGGGTTTAACTACTGCGCTCGGGGTCCTGGCGAGCTCGCCACTATATTTCAGGGCCTGCCTTTGGGTAAAAGCAGTGCCCCATCACCAAGCCAGGCTTGAGGGTTGAAATGACGCTCGAACAGGCATGCCCTCCGGAATACCAGAGGGCGCAATGTGCGTTCAAAGATTCGATGACTCA
+
CCCCCCCCFFFFGGGGGGGGGGGHHHGFHHHHHHHHHHHHHHHGGGGFHHHEHHHHGHGHHGHGGGGHHHHHHHHHHHHHGEGHHFGGGGGHHHGGGGGEGDCFGCGGFDHGCAFHFHBFDGHG6CGGAGDB8HHGHHHH:GGGGGGGCEFHHGGGAFCGFGCC/GHGGGHHFHHGFFDFAHFGGFHHHHHHHHHFGHGGGGGBHGGFFFGGHHHGHFEFFFHHGHHFEHHGHFGGGGHGGHHHHHHGGHEDFGGGGGHFGDFBHHHG?E2GDFFCHGFFFGGGGGFFFEBFFFFFFFAAAA?
@M02197:102:000000000-ALU3V:1:1101:22134:12171 1:N:0:1
TGGCGTCATTCGTCCTCCGCTTATTGATATGCTTAAGTTCAGCGGGTATCCCTACCTGATCCGAGGTCAAAGACGGTAATGTTTTCTTGTTGGACGCGGGCCGGAGCCCCTCGAGAAGCGCAATGTGCTGCGCGAGAGGAGGCAAGGACCGCTGCCAATGGATTTGGGGCGAGTCCGCGCGCCGAGGCGGGACAGACGCCCAACACCAAGCAGAGCTTGAGGGTGTAGATGACGCTCGAACAGGCATGCCCCCCGGAATACCAAGGGGCGCAATGTGCGTTCAAAGATTCGATGATTCAC
+
A??ACCCCFFFFGGGGGGGGGGGHHHCHHHHHHHHHHHHFFHHEGGECHHHHHHHHHHHGHHHGEGFGHHHHHGGGEHGHHHHHHHHHGFGFHHHGGGGGGGGGGGGGGGHGGGGFGHHGGGGGHHHHHHHGGGFFCEFFDFFFGGGGGGGGGGGGBCFFGGFFFFFFFFFFFFCFFFFFFFFGFFFFFGFBEFFGGHFGFDGFFGHHHHHHHFFGHFFHGHF1:FFHGDDFF?0HGGHGFFHHHHGGGGGGGHHGHHGBGHHHGGGCFGHHHGGGFEGFGGGGGGGGFFFFFFFABAAA
@M02197:102:000000000-ALU3V:1:1101:22392:12260 1:N:0:1
TGGCGTCATTCGTCCTCCGCTTATTGATATGCTTAAGTTCAGCGGGTGATCCTACCTGATTTGAGACCAGAAGTGAAATTGGGATGTGCCACAGAGGCAAGTTCGAAGCACACGCAGACACAACCAAACATTCCTCCTTTAGGCGACATAGCAAATGACGTATCATGCCATGCCAGGAGAAAAACACTGCTTGGCCGCCTCCTCCCAAACAGAGAGGCGGATGCAAAGTGTCTCAAGGCGCGCATGCATTTCGGGCGAGCCTGGGCCAGGTAGCGCAGGCAGAGGCACCCATCCAGACCCCATCCGCCAAGCCGTTTCATGTAAAAACCGCTTGGGGTGGGAGATTTCATGGCACTCAAACAGGCATGCTCTACGGATTGCCATAGAGCGCAAGGTGCGTTCAAAGATTCGATGATTCAC
+
A@BCCABCFFFFGGGCGGGGGGGHGGFHHGHGHGHGHGHFDGHGGGGGEHHHHGHGHHHHHHHHGGHGHGHHGDGHHHHFHHHHHGFHHHHHHHHHGGGHGFGHGHHGGHHHHFGGGGHHHHGGGGHHHHGHHHHHHHHHHHHGGGGGGHHHHHFHHHHFFGFGGGGHGHHHGHHGHHGHHHHGDCHHFCGHFDF:AGG;DF:GFFGEFGFB969E?#;6BB/FFBBF:;//;B9BF#A=@$CD0B0;;---CCD@G:.<<...<.00/-@-A-01<D<11<HCA<</F1?10GGCDFGF//CGGHEC@EEDEG?BGHHGGHGFE>1E>EHGFE1DHFGHHFHFGHGEHHHHHHGGGHFGE53FFBF5HFA2EFHGEHGHGBBG2EAEE4FHBEEE2FBGFGGGGGGE4FFFFFFAAAA3
@M02197:102:000000000-ALU3V:1:1101:22143:12156 1:N:0:1
TGGCGTCATTCGTCCTCCGCTTATTGATATGCTTAAGTTCAGCGGGTATCCCTACCTGATCCGAGGTCAAAGACGGTAATGTTTTCTTGTTGGACGCGGGCCGGAGCCCCTCGAGAAGCGCAATGTGCTGCGCGAGAGGAGGCAAGGACCGCTGCCAATGGATTTGGGGCGAGTCCGCGCGCCGAGGCGGGACAGACGCCCAACACCAAGCAGAGCTTGAGGGTGTAGATGACGCTCGAACAGGCATGCCCCCCGGAATACCAAGGGGCGCAATGTGCGTTCAAAGATTCGATGATTCAC
+
BCCCCBCCFFFFGGGGGGGGGGGGHHHHHHHCHHFFHHHHHHHGGGGGHGHHHHHHHHHHHHHGGGGHHHHHHHGGFHGGHGFHHFHHHGHHEHHEGGGGGCFGGGGGGGHG9FGHGHEGGGGGHFHHHHHFCC6GGGGHGGGGFGGGGGGGGGGGGGGGGFFFFFFFFFFFFFFFFFFFFFDGGGGGGGFBEGGGGGGGHGHFHGHEEBGBHEHGBHHHGHH:G<0FFDDFCACC:HG1FHHCAGGD?GGECFAHHGF3GHHHGGGGGHFHHGGGGHGGGGGGGGGCFFFFFFFABBA?
@M02197:102:000000000-ALU3V:1:1101:6988:12311 1:N:0:1
TGGCGTCATTCGTCCTCCGCTTATTGATATGCTTAAGTTCAGCGGGTATTCCTACCTGATCCGAGGTCAACCTTTGGAAAATTGGGGGGTTTTACGGCAAGAGTCCCTCCGGATCCCAGTGCGAGACGTAAAGTTACTACGCAAAGGAGGCTCCGGGGGGGTCCGCCACTACCTTTGAGGGCCTACATCAGTTGTAGGGCCCCAACACCAAGCAGAGCTTGAGGGTTGAAATGACGCTCGAACAGGCATGCCCGCCAGAATGCTGGCGGGCGCAATGTGCGTTCAAAGATTCGATGACTCAC
+
CCCBAABCFFFFGGGGGGGGGGGHHHHHHHHHHHHHHHHHGHHGGGGGHHHHHHHHHHGHHHHGGGEHHHHHHHHGHHGHHH0HGHGGGGCGG<HGGGGGG;:<HHGHHGGG;GGGG/G5F9GDGGGG9GGEF;B:FFFFFDFC:FE:FFF:F:FFF#DFF+FFFFFAHGFGFFFFFEEFHHHFGFFFHHHGGFFFGGFEFGFFFFFGHHGHHHGFFGGAGFGHFFHHHFGGGGGGGHDFHHHHHFCFCGGGGGHHHGHHFGGGFGFFEGGHHGHGGGGGGGGGGGGGGGFFFFFFFBB@AA
@M02197:102:000000000-ALU3V:1:1101:9683:12329 1:N:0:1
TGGCGTCATTCGTCCTCCGCTTATTGATATGCTTAAGTTCAGCGGGTAGTCCTACCTGATTTGAGGTCAGAGTCAAAAAAGTGTTGCACAGAGGCAAGCGGGGTTCTGAGCAGGCTTGACGCACGCAAGGGACAAGACGAAACTTATTACGTCTGTCACGGATGCTAGCGATCCCACTAAGTCATTTGAGGCGAGCCGTGTGACCGGCAGACGCCCACGTCCAAGTCCGACACCTGATCATAAACCAGATGGGATTGAGATTTCATGCCACTCAAACAGGCATGCCTTTCGGAATACCAAAAGGCGCAAGGTGCGTTCAAAGATTCGATGATTCAC
+
AABBBBBBFFFFGGGGGGG?EGGHHCHGFHHFHHFHGHGGGHHGGAGFGH5FFGHHHHHHHHHHGHHGGGHFGGHHDGAFGDFHHGFHHHHHHGFFHGEECEGCGHHGHFHHFHGEHGHHGGGFGGG?D00;F;CF9GGGBEFHHFHGHHGHHGGFBGCGCCDAFGGFBGGGGBGEGGGFGGGFGHGGGEGCFFC?CFFFCCFF?1F@BA/FGGFCAEGFEGF/@/@9E@GCEGFHHFFBBFFFFFFBGB1>112BF2HGGBFF1FB/1GF1HHGB11BFB1F/A//AAB22F2AACHFFGGCCEG1HHCEE0B1D3F3GGA11>13FDFBAAAA@
@M02197:102:000000000-ALU3V:1:1101:22349:12329 1:N:0:1
TGGCGTCATTCGTCCTCCGCTTATTGATATGCTTAAGTTCAGCGGGTATTCCTACCTGATCCGAGGTCAACATTCAGAAGTTGGGTGTTTAACGGCATGGCCGCGCCGCGTTCCAGTTGCGAGGGGTTAGCTACTACGCAAGGGGGGCTGCAGCGAGACCGCCACTAGATTTCGGAGACGGATTGACTAGTCAATCCGATCCCCAACACCAAACCCGAGGGTTTGAGGGTTGAAATGACGCTCGAACAGGCATGCCCGCCAGAATACTGGCGGGCGCAATGTGCGTTCAAAGATTCGATGATTCAC
+
BBCCCCCCFFFFGGGFGGGGGGGHHHHHGHHHHHHHHHHHHHHGGGGGHHHHHHHHHHHHHHHGGGGHHHHHHHHHHHHHG:;H9B8FG:H;<G;9G:HG:H:GGGG698G9F81GD<G:G7GG##FD8FF6DGHHBDC<D(FG,:C3CCEGF3@EC-GFCCDDFGB9GCBF0HFGGCDHGFFFGFFFFG?BGFFFFFDGFFFF?DD/GGFFFGFFGAGGGHGDDBGHHHFHGFHFGDFFBEFHG3FHHFGCE?GGCHHHHHHHGHGFGGGGGGGHHHHGGGGHGGGGGGGGGGFFFFFFFBBABB
@M02197:102:000000000-ALU3V:1:1101:8862:12475 1:N:0:1
TGGCGTCATTCGTCCTCCGCTTATTGATATGCTTAAGTTCAGCGGGTATCCCTACCTGATCCGAGGTCAATCATAAAAAAGTTTGGGGTTCTGGCAGGACACCACCGGGACTCTGTCGCGAGGAGTATTACTACGCGTAGAGCCAGGAGGCACCGCCACTGCTTTTAAGGGCTGCCCTGTGACGGGCAGGCCCCAACACCAAGCTGAGCTTGAGGGGTGATAATGACGCTCGAACAGGCATGCCCCCCGGAATACCAAGGGGCGCAATGTGCGTTCAAAGATTCGATGACTCAC
+
BBBBBBBBFBFFGGGGGGFCEGGFFFHHHHHHHHHHHHHHHGGGGGGGHHHHHHHHHGHHHHHGGGGGHH<<H<GHHHG/6B;<GEFGGG:HHH<<G/;GHHG0H'GG-99HHHH;HG:GGGGG9FFHH;HF<<GGG7:C98H<<HH9GGDEHGFGGFGGGGGGGGGGGFGGGGGGGGGGGFGGGGGGGGGGFEDGFGGGHFGGHHHHHHFGGCFFFFEHGHGFGDCDFFDGFFGHHGHHGGGGGGEGFDFGFBFHHGEE2GGFHHHGGGDFFGFFGGGGGGFFFFFFFBBBBB
@M02197:102:000000000-ALU3V:1:1101:23101:12505 1:N:0:1
TGGCGTCATTCGTCCTCCGCTTATTGATATGCTTAAGTTCAGCGGGTAGTCCTACCTGATTTGAGGTCAGAGTCAAAAAAGTGTTGCACAGAGGCAAGCGGGGTTCTGAGCAGGCTTGACGCACGCAAGGGACAAGACGAAACTTATTACGTCTGTCACGGATGCTAGCGATCCCACTAAGTCATTTGAGGCGAGCCGTGTGACCGGCAGACGCCCACGTCCAAGTCCCAACTGATCATAAACCAGATGGGATTGAGATTTCATGACACTCAAACAGGCATGCCTTTCGGAATACCAAAAGGCGCAAGGTGCGTTCAAAGATTCGATGACTCAC
+
AABCCCCCFFFFGGGGGGGGGGGGHHHHHHGHHHHHHHHHHHHGGGEGGHHGHHHHHHHHHHHHGHHHHHHHHHHGHHHGGHGEGHHHHHGHHGGGHGHGG?F>CHHB;HHGGHFHHGHHGGGGGGGGFGFHGGHHHHGGGGGHGHHHGGHHGHEGGFHGFGGGGGHGGGHGGHHGGHHGHFHGGGGGGEGGFFFFGGHFGFFGGHGGCGGGGGGGGFHHHHHHHFEFHGFFFHHGFFFHHHHHGFEHHGHGBHHHHHHHHGHHHHHGGFHHHHGHHHHHGHHGGGGHHHHHHHGHHHGGGGGHHHHGGGEGGGGGGGGGGGFFFFBFFBBAAA
@M02197:102:000000000-ALU3V:1:1101:15455:12548 1:N:0:1
TGGCGTCATTCGTCCTCCGCTTATTGATATGCTTAAGTTCAGCGGGTATCCCTACCTGATCCGAGGTCAACCTTTTGAGAAAAGATTCTCCCCGAGGGGAGGCCGACCGGGGCTCGTGCACCCGTGTGTCCGATACGTGTCCCGTGAAGAACTCAGTGTACCGGGGGTCCAACGAGGCCGCCGTCATTGTCTTTGGGACGGGCGAGAGCCCCCCCGAGAGGGGGCCTCCGCCAAACCGTCCAACACCAAGCCGGGGGGCTTGAGGGGTGATAATGACGCTCGAACAGGCATGCCCTTTGGAATACCAAAGGGCGCAATGTGCGTTCAAAGATTCGATGACTCAC
+
ACCCCBCCFFFFGEGFGGGGGGGHHHGHHHHHHHHHGHGHHGHGGGGGHHHHGHHHHHHHHHHGGGGHHHHHHHHHHGGHHHHHGHHHHHHHGGGGGGGGGGGGGGGGGDGDGGHGGHGHHHGG:GHHHHHGFDGGGGHHHHHGHGGGGGGGGGGGGGGGGGGGGGFFFEFFFFFFFFF?CDFFBFFFFFFFFFFFDFFFFFFFFFBCFFEFGFGHFFGGGFEFGGGGEFGGGFFGCHBFDEGFAECGGGGGGGGHGHHHHGFEHFFGHHHHHGGGCFG1EHHGHHFHGHGGGHHFGEHGHHHFHGHHGGGGGHGCHEEEFHGGGGGGGGGF4FFFFFFBBBBB
@M02197:102:000000000-ALU3V:1:1101:11703:12571 1:N:0:1
TGGCGTCATTCGTCCTCCGCTTATTGATATGCTTAAGTTCAGCGGGTAGTCCTACCTGATTTGAGGTCAGAGTCAAAAAAGTGTTGCACAGAGGCAAGCGGGGTTCTGAGCAGGCTTGACGCACGCAAGGGACAAGACGAAACTTATTACGTCTGTCACGGATGCTAGCGATCCCACTAAGTCATTTGAGGCGAGCCGTGTGACCGGCAGACGCCCACGTCCAAGTCCGACACCTGATCATAAACCAGATGGGATTGAGATTTCATGACACTCAAACAGGCATGCCTTTCGGAATACCAAAAGGCGCAAGGTGCGTTCAAAGATTCGATGATTCAC
+
BCCCCBCCFFFFGGGGGGGGGGGHHHHGHHHHHHHHHHHHHHHGGGGGGHHHHHHHHHHHHHHFGHHHHHHHHHHHHHHGGGGHHHHHHHHHHGGGHGGGGGGGGHHHHHHHHHGHHGFHGGGGGGGGGGGHGGHHHHGGFDGHHHHHHGGFHHGHHHHHHHHHGGGGGGGGGHHGHGGGGGHHGGHGGGGGGGGGGHHGGGGGGHHGGGGGFFFFFGHHHHHGGGGGHHHHHHHHGGFGHHHGHHHHHGGHHHHHHHHGHHHHHHHHGGGFGHGHGHHHHHHHHGGGGGGHHHHHGHHHGGGGGHHGGGGGGHGGGGGGGGGGFFFFFFFBCCCC
@M02197:102:000000000-ALU3V:1:1101:16113:12554 1:N:0:1
TGGCGTCATTCGTCCTCCGCTTATTGATATGCTTAAGTTCAGCGGGTATCCCTACCTGATCCGAGGTCAATCATAAAAAAGTTTGGGGTTCTGGCAGGACACCACCGGGACTCTGTCGCGAGGAGTATTACTACGCGTAGAGCCAGGAGGCACCGCCACTGCTTTTAAGGGCTGCCCTGTGACGGGCAGGCCCCAACACCAAGCTGAGCTTGAGGGGTGATAATGACGCTCGAACAGGCATGCCCCCCGGAATACCAAGGGGCGCAATGTGCGTTCAAAGATTCGATGACTCAC
+
BBBBBBBAFFFFGGGGGGGGGGGHHHGHHHHHHHHHHHHHHGHGGGGGHHHHHHHHHHHHHHHGGGGHHHH)H.HHDHH:G@G;GF;EG:H0GG:HGF-;0H9H;:GGG/;HH<H:<;;G:CGGGHHG;0H:HHG:/*;G:HH;;GHGGG;GHGGGGAFGGGGGGGGGGFGGGGGGGGGGGGGFGGFFGGGFFFFFFFFFGHHHHHHGHHHGGGHFHGHHHHHGGGGGGHGHHHHHHHHHGGGGGGGGHFHGFBCGHHGGGGGHHHHGCE?EGGGGFGGEFGFFFFFFFBBBBB
@M02197:102:000000000-ALU3V:1:1101:28897:12585 1:N:0:1
TGGCGTCATTCGTCCTCCGCTTATTGATATGCTTAAGTTCAGCGGGTATTCCTACCTGATCCGAGGTCAACATTCAGAAGTTGGGGTTTAACGGCGTGGCCGCGACGATTACCAGTAACGATGTGTAAATTACTACGCTATGGAAGCTCGAGGTGACCGCCAATCAATTTGGGGAGTGTCTGTGGCAGACAGCTCCCAACACCAAGCTGAGCTTGAGGGTTGAAATGACGCTCGAACAGGCATGCCCGCCAGAATACTGGCGGGCGCAATGTGCGTTCAAAGATTCGATGACTCAC
+
BABBAADBFFFFCFGCGGGGGGGHHBGHHHHHHHHFHHHHHFFGCGEEHGHHFHHHHFHFHHFGGGGHEH:FH:HH0H<<G:FHGGAEGH<;DG;GGG//9ECCBC1@FE#1G1<C9?D2ACFH17GFHGGA1F:FD9E64FH;0/<6#A0$-<:<.CEHFGCFFBFHFG0AF@?9<?$FGF9FG:BFFGFBAF/GFCEGHCBHHFEFCFFHGB.0EGBF92F;F>E>0A0C/FBB1>@1#08E?CE1F2GDF2FHGGGEAEGCEGDFHGEEE1B13GFDGFFB11D@D1B1@AAA
@M02197:102:000000000-ALU3V:1:1101:18995:12630 1:N:0:1
TGGCGTCATTCGTCCTCCGCTTATTGATATGCTTAAGTTCAGCGGGTAGTCCTACCTGATTTGAGGTCAGAGTCAAAAAAGTGTTGCACAGAGGCAAGCGGGGTTCTGAGCAGGCTTGACGCACGCAAGGGACAAGACGAAACTTATTACGTCTGTCACGGATGCTAGCGATCCCACTAAGTCATTTGAGGCGAGCCGTGTGACCGGCAGACGCCCACGTCCAAGTCCGACACCTGATCATAAACCAGATGGGATTGAGATTTCATGACACTCAAACAGGCATGCCTTTCGGAATACCAAAAGGCGCAAGGTGCGTTCAAAGATTCGATGATTCAC
+
A?ACCCCCFFFFGGGGGGGGGGGHHGGHHHHHHHHGHHHHHHHGGGGGGHHHHHHHHGHHHHHHGHHHHHHHFDGGHHGGGFGGHHHHHGHHHGGGHGHGGGGGGHHHHHHHHHGGGGHHGGGGGGGGGFCFGGHGHHGGGFGHHHHHHHGGHHGHHHGGHGGGGGGGGGGHGGHHHGFFGFHHGHHGGGGGF/CDGGGHGGGFGGEGGGFFFGGGGGHHGFGFFFEGHHHHHHHFGGGHHHGGFHGHHHHGFGHHHGHHHBHHHFHHHFGGHHHHHGHHHHHHHF?GGHHHHHHHGHHHGGGGGHHHHGGGGGGGGFGGGGGGFFFFFFFCAAAA
@M02197:102:000000000-ALU3V:1:1101:20141:12602 1:N:0:1
TGGCGTCATTCGTCCTCCGCTTATTGATATGCTTAAGTTCAGCGGGTATCCCTACCTGATCCGAGGTCAACCTTTTGAGAAAAGATTCTCCCCGAGGGGAGGCCGACCGGGGCTCGTGCACCCGTGTGTCCGATACGTGTCCCGTGAAGAACTCAGTGTACCGGGGGTCCAACGAGGCCGCCGTCATTGTCTTTGGGACGGGCGAGAGCCCCCCCGAGAGGGGGCCTCCGCCAAACCGTCCAACACCAAGCCGGGGGGCTTGAGGGGTGATAATGACGCTCGAACAGGCATGCCCTTTGGAATACCAAAGGGCGCAATGTGCGTTCAAAGATTCGATGACTCAC
+
CCCCCCCBFFFFGGGGGGGGGGGHHHHHFFHHHHHHHHHHHHHGGGGGHHHHHHHHHHHHHHHGGGGGHHHHHHHHHGGHHHHHGHHHHHHHGGGGGGGEGEGGGGGGGGCCDGHGGFGHGHGG7DCGHHHFDDGGGHHGHHHGHGFEGGGFFGGGGGGGGGGFDGFFFFFBFFFFFFFFFFFFFFFFFFFFFFFFFEFFFFCFFFFFFFFF;DCGCE@GGGGGGGGFEHEFFFFFFGHHEFFFBGCGE?CGGGGHGHGGAGGEFFHHHHHHFGGGGGFGEHFFGGHGHHGGGHHGGHHFHFGHHFFHEGGGGHHHGAGGFFGGGGGGGGGGFFFFFFFBBBBB
@M02197:102:000000000-ALU3V:1:1101:17002:12650 1:N:0:1
TGGCGTCATTCGTCCTCCGCTTATTGATATGCTTAAGTTCAGCGGGTATCCCTACCTGATCCGAGGTCAAAATGCAAAATGTAATAGGCTTAATGGACGCCAACATTCAAGGCAAGAGGCGCAAAATGTGCTGCGCTCCAAGGCCAAATATGCCGGCTGCCAATCGCTTTAAGGCGAGTCCACGCGACAACGCGGGACAAGACGCCCAACACCAAGCAAAGCTTGAGGGTACAAATGACGCTCGAACAGGCATGCCCCATGGAATACCAAGGGGCGCAATGTGCGTTCAAAGATTCGATGACTCAC
+
CBBBCCCCFFFFFCGGGGGGGGGHHGHHHHHHHHHHHHHHHGHGGGGGHHHHHHHHHFHHGHHGGGGHHHHHHGHHHHHHHGHHHHFHHHHHHHHHHHGGGFEGGHHGHHHHHHGGHHGGGGGGGHHHHHHHFHGGGHGHHGGHHHHHHGHHHHGGGGGGHHHHHHHHHFHHHHHHHFGFGGGGGGGGGGGF?EGGHHGGGGGHGHHGHGGGHHHHHHHHHGHGHHHHHHHHHHHGGFGGHHGHHHHHGHHHGGGHFHFHFFGFFGCHHHGGGGGHHFHGEEGFGGGGGGGGGGFFFFFFFCBBBB
@M02197:102:000000000-ALU3V:1:1101:16090:12695 1:N:0:1
TGGCGTCATTCGTCCTCCGCTTATTGATATGCTTAAGTTCAGCGGGTAGTCCTACCTGATTTGAGGTCAGAGTCAAAAAAGTGTTGCACAGAGGCAAGCGGGGTTCTGAGCAGGCTTGACGCACGCAAGGGACAAGACGAAACTTATTACGTCTGTCACGGATGCTAGCGATCCCACTAAGTCATTTGAGGCGAGCCGTGTGACCGGCAGACGCCCACGTCCAAGTCCGACACCTGATCATAAACCAGATGGGATTGAGATTTCATGACACTCAAACAGGCATGCCTTTCGGAATACCAAAAGGCGCAAGGTGCGTTCAAAGATTCGATGATTCAC
+
BB@BBBDBFFFBGCGGGGGGGGGHGHHHGHHHHHHHHHHHHFHGGGGGGHHHHHHHHHHHHHGGGHHHHHHHGHHHHGHCEFGGHHHHHHFHHGGFHFFECGG@?GFGGHHHHEGGHGHBDGGCGGCGGCDHEFCGHHGGGGGHHHHGHFGHHEGHHHHGHGGGGGHGFCAEEGFHHHGGG=FGDBFA;AB/BCGCCHFFGEBGGHHFGGGGGGFFFGFGEGHGCFGGGHHGFEBGFFFBFFHHHHHHHHHGDGB5GEHHFGBEHFGHHGGHHGHHHHHHHHHHHGEEEGGHHHHHGHHFE?GGGHHGHGGGGHGGFGGGGGGGFFFFFFFA@BAB
@M02197:102:000000000-ALU3V:1:1101:23334:12767 1:N:0:1
TGGCGTCATTCGTCCTCCGCTTATTGATATGCTTAAGTTCAGCGGGTATCCCTACCTGATCCGAGGTCAACCTTTTGAGAAAAGATTCTCCCCGAGGGGAGGCCGACCGGGGCTCGTGCACCCGTGTGTCCGATACGTGTCCCGTGAAGAACTCAGTGTACCGGGGGTCCAACGAGGCCGCCGTCATTGTCTTTGGGACGGGCGAGAGCCCCCCCGAGAGGGGGCCTCCGCCAAACCGTCCAACACCAAGCCGGGGGGCTTGAGGGGTGATAATGACGCTCGAACAGGCATGCCCTTTGGAATACCAAAGGGCGCAATGTGCGTTCAAAGATTCGATGACTCAC
+
BBCCCCCCFFFFGGGGGGGGGGGGHFHHHHHGGHHHHHHHHHHGGGGGHHHHHHHHHHHHHHGGGGGHHHHHHHHHHGGGHHHHGHHHHHHHGGGGGGGDEGGGGGGGG?CFGGHGGHGHHHGGGGHGHHHGGGGGGHGHHHHGHGGGFGGGGGFGFGGGGGGGGGFFFFFFFF?DFFFFFFFFFFFFFFFFFFFFFFFFFFFFFFFFFFGGFFGHFGGGGGGGGGGGGHGGGFFFGHHHHGHFFGGGGGGGGGGHGHHGHGGGHHHHGHHGHGGECGHHGHFHGHHHEGGGGHGHHHGHHHHGGHHHGGGGGHGHHGGGGGGGGGGGGGGGFFFFFFFCCCCB
@M02197:102:000000000-ALU3V:1:1101:6774:12749 1:N:0:1
TGGCGTCATTCGTCCTCCGCTTATTGATATGCTTAAGTTCAGCGGGTATTCCTACCTGATCCGAGGTCAACCTTTGGAAAATTGGGGGGTTTTACGGCAAGAGTCCCTCCGGATCCCAGTGCGAGACGTAAAGTTACTACGCAAAGGAGGCTCCGGGAGGGTCCGCCACTACCTTTGAGGGCCTACATCAGCTGTAGGGCCCCAACACCAAGCAGAGCTTGAGGGTTGAAATGACGCTCGAACAGGCATGCCCGCCAGAATGCTGGCGGGCGCAATGTGCGTTCAAAGAGTCGATGATTCAC
+
>3>A?>DAFFBFFEAEGGFGGGDHHHGFFHDFGFHHCHFGFEHEEGAEFFHHEEH1GBGHFGH?C01BGFHHGHFHFBD3B4.DCGEGGD7FE;HED5GGAGHHHHHHHGDBFDGFFGG/GGGG@B6GEFFEFFFFFFFFF4FB/FF:E?D9F.FBBBB>B:FFBBFBFF1GHHEHHGAGFHHHHHHGGFFFFFGCCFGGFGADADACCFFFFFGFHGFFFAFHGFFFGFAFFB?EFDFDFFFFGB0B/ECGGGFHHHHHFGGGGGECGGGHFHHEEACCG13GFFGE11BFFFFFFAAAAA
@M02197:102:000000000-ALU3V:1:1101:13359:12821 1:N:0:1
TGGCGTCATTCGTCCTCCGCTTATTGATATGCTTAAGTTCAGCGGGTATCCCTACCTGATCCGAGGTCAACCTTTTGAGAAAAGATTCTCCCCGAGGGGAGGCCGACCGGGGCTCGTGCACCCGTGTGTCCGATACGTGTCCCGTGAAGAACTCAGTGTACCGGGGGTCCAACGAGGCCGCCGTCATTGTCTTTGGGACGGGCGAGAGCCCCCCCGAGAGGGGGCCTCCGCCAAACCGTCCAACACCAAGCCGGGGGGCTTGAGGGGTGATAATGACGCTCGAACAGGCATGCCCTTTGGAATACCAAAGGGCGCAATGTGCGTTCAAAGATTCGATGACTCAC
+
CCBCCBDCFFFFGGGGGGGGGGGHHHHHGHHHHHFHHHHHHHHGGGGGHHHHHHHHHHHHHHFFGGGHHHHHHHHHHGGHHHHHGHHHHHHHGGGGGGGGGGGGFGGGGCD@DFHGGHGHHHGGGGHHHHHGGGGGGHGHHHHGHGGGGGGGGGGGGGGGGGGGGGFFEFFFFFFFFFFBFFFFFFFFFFFFFFFFFFFFFFFFFFFFFFFD;EEHFGFFGGFFFFEFFFFFFFFGGGGGHGHGGGECGGGGGGGGFHHHHFFEHGHHHFFGHGGEGGFFEHHHHHHHHHGGCHEFHHFGHGHHGHGBGGGGGHHHHFEEGHGGGGGGGGGGFFFFFFFAAAA?
@M02197:102:000000000-ALU3V:1:1101:6151:12868 1:N:0:1
TGGCGTCATTCGTCCTCCGCTTATTGATATGCTTAAGTTCAGCGGGTAGTCCTACCTGATTTGAGGTCAGAGTCAAAAAAGTGTTGCACAGAGGCAAGCGGGGTTCTGAGCAGGCTTGACGCACGCAAGGAACAAGACGAAACTTATTACGTCTGTCACGGATGCTAGAGATCCCACTAAGTCATTTGAGGCGAGCCGTGTGACCGGCAGACGCCTACGTCCAAGTCCGTCCCCTTATCATAAACCAGATGGGATTGAGATTTCATGACGCTCAAACATGCATGCCTTTCGGAATACCAAAAGGCGCAAGGTGCGTTCAAAGATTCGATGACTCAC
+
BBBBA??AFFFFGFGGGGGGCEDHHHGHCHG55DGGGFGFHFFEEGFGFGFGHFGGHHBFGHFHE2FHFHFHDEDBFF1>E3BBGADFFHEHFGGGHG/>@CGGCGGGBBCGHEACGC52EDG?FFGGGGAFFFHFF7FDCDGHHHD<GH8:CFE0;BC+C:C?BFGF#9CA.C0D0CFHGGG0DFGCB./-;56ECCFGAEFF4FE??DECFEFG?EF9FB9EBFF/>#@$BAB$B2FB1B1;@DFGF@1B1@2BEFB211BF0>/>A1GFHFHGFD1F01A/FEAE/AF2GDG/CHGFAA0A01GB00CE0FAB3FFBGCGCCC3FDBFAAAAA
@M02197:102:000000000-ALU3V:1:1101:14241:12932 1:N:0:1
TGGCGTCATTCGTCCTCCGCTTATTGATATGCTTAAGTTCAGCGGGTATCCCTACCTGATCCGAGGTCAAAATGCAAAATGTAATAGGCTTAATGGACGCCAACATTCAAGGCAAGAGGCGCAAAATGTGCTGCGCTCCAAGGCCAAATATGCCGGCTGCCAATCGCTTTAAGGCGAGTCCACGCGACAACGCGGGACAAGACGCCCAACACCAAGCAAAGCTTGAGGGTACAAATGACGCTCGAACAGGCATGCCCCATGGAATACCAAGGGGCGCAATGTGCGTTCAAAGATTCGATGATTCAC
+
AA?ABABBFFFFGGGGGFGGGGGHHHHHHHHGHHHHHHHHHHHGGGGGHHHHHHHGHHHHHHHGGGEFGHHHGEHHHHHGHGHHHHFHHGGHHHHFHHGGGFGGGHHFFHHHHGFFHHGGGGGGGHHHHHGHHHGGGGGHHGGHHHHHHHGGGHHGGHHGHHHHGGGGHGGGGHHHHHGGGGGHGHGGGGGFFHEHHHGGGGGHFGHGHFFGHHHHHHHHHHHHHGHGHEHHGHFFGGGGHGGGGHHHHHHHGGEEBHHGHHHHHHHHHHGGGGGHGGHGEE2GGGGFGGGCGGFFFFFFFBB@BB
@M02197:102:000000000-ALU3V:1:1101:13681:12990 1:N:0:1
TGGCGTCATTCGTCCTCCGCTTATTGATATGCTTAAGTTCAGCGGGTATTCCTACCTGATCCGAGGTCAAATTTTCAGAAGTTGGGGGTTTAACGGCAGGGCACCGCCAGGGCCTTCCAGAGCGAGGGTTTAACTACTGCGCTCGGGGTCCTGGCGAGCTCGCCACTGAATTTCAGGGCCTGCTTCTCGGGTAAGAAGCAGTGCCCCATCACCAAGCCAGGCTTGAGGGTTGAAATGACGCTCGAACAGGCATGCCCTCCGGAATACCAGAGGGCGCAATGTGCGTTCAAAGATTCGATGACTCAC
+
BCCCCCCCFFFFGGGGGGGGGGGHHHGHHHHHHHHHHHHHHGHGGGGGHHHHHHHHHHHHHHHGGGGHHHHHHHHHEHHHHHHHHGGGGGGH<HGGGGGGGGADFFFGEDGFGFFHFHFEGGGGGGGGGGFGHBGGGHDFDCDCCGGG<CGCGGFG.CGGGGHHGHHHHHHFHHBFFFFFHHGFFFFFHGFHHHHGGHGHGGGGHHHHGFGGGHHGEHHGHFHHHHGHGHHHHHHGFGGGFHDHHHHHHFFGGGGGGGGGHHFHGHGHHHGGGGGHHHHGGGGFGGGGGGGGGGFFFFFFF?@BBA
@M02197:102:000000000-ALU3V:1:1101:14241:12952 1:N:0:1
TGGCGTCATTCGTCCTCCGCTTATTGATATGCTTAAGTTCAGCGGGTATCCCTACCTGATCCGAGGTCAAAATGCAAAATGTAATAGGCTTAATGGACGCCAACATTCAAGGCAAGAGGCGCAAAATGTGCTGCGCTCCAAGGCCAAATATGCCGGCTGCCAATCGCTTTAAGGCGAGTCCACGCGACAACGCGGGACAAGACGCCCAACACCAAGCAAAGCTTGAGGGTACAAATGACGCTCGAACAGGCATGCCCCATGGAATACCAAGGGGCGCAATGTGCGTTCAAAGATTCGATGATTCAC
+
BBBBBBB3CFFFGGG?FGGGGGGHHHGHFHHHHHHHHHHHGHHGGGGGHHHHHHHHHHEHHHHFGGGGHEHHHHHHHGGHHFHHHHHFFGGHFHHHEHGGGGFFG:HHHHFFHGGFGGFGGFFGGHHFFGHHHGFEGHHHGGGHHHHHHGHHGHGGGGGGHHGDDCGGHHHHHGHHHGGGGGGHGGGGGGGGGHHHHGG:E;FHGHHGHGHGHHHHHHHFFFHHHHHHHHGHHHHFFFGGGHGFGHHHHGHHGGFG3HHHHGCHCHHHGHGGGGGHCHHECGGHGGGGGGGGGGFFFFFFFCCCCB
@M02197:102:000000000-ALU3V:1:1101:14220:12944 1:N:0:1
TGGCGTCATTCGTCCTCCGCTTATTGATATGCTTAAGTTCAGCGGGTATCCCTACCTGATCCGAGGTCAAAATGCAAAATGTAATAGGCTTAATGGACGCCAACATTCAAGGCAAGAGGCGCAAAATGTGCTGCGCTCCAAGGCCAAATATGCCGGCTGCCAATCGCTTTAAGGCGAGACCACGCGACAACGCGGGACAAGACGCCCAACACCAAGCAAAGCTTGAGGGTACAAATGACGCTCGAACAGGCATGCCCCATGGAATACCAAGGGGCGCAATGTGCGTTCAAAGATTCGATGATTCAC
+
A1AAAADAFFF3FEGGGBFGGCEHHCHHHHHHHHHHHHHGFHH?EGGGGFHFHHHHGFFFGFFGGGGHHFHHHDGHHHHHHFFHFBF1GBF:HH:EEHGEGEFEGBHFHDFHH9HE0E</GFFC0F<;FFFDGH.G??/1CFEGHHGFHCF<DG?.<@CEFGBCFGE8H1ACC<<?11#;FFCGGG@GCCF>@B>BFBEFEFFB@/CEFBEAFBEA/GHGBHHF9DFFFGFGFFEB>B>?CGEBHGHF110FA/A/0A222D2A1B1FG/AA000GDDGEA00GB1BB3AGE11FC3@BFFAA1AA
@M02197:102:000000000-ALU3V:1:1101:13272:13047 1:N:0:1
TGGCGTCATTCGTCCTCCGCTTATTGATATGCTTAAGTTCAGCGGGTAGTCCTACCTGATTTGAGGTCAGAGTCAAAAAAGGGTTGCACAGAGGCAAGCGGGGTTCTGAGCAGGCTTGACGCACGCAAGGGACAAGACGAAACTTATTACGTCTGTCACGGATGCTAGCGATCCCACTAAGTCATTTGAGGCGAGCCGTGTGACCGGCAGACGCCCACGTCCAAGTCCGACACCTGATCATAAACCAGATGGGATTGAGATTTCATGACACTCAAACAGGCATGCCTTTCGGAATACCAAAAGGCGCAAGGTGCGTTCAAAGATTCGATGATTCAC
+
CCCCCADAFFFFGGGGGGGGGGGHHHHGHHHHHGHHHHHHGHHGGGGGGHHHHHHGHHGHHHHHGHHHHHGHFGHHHFH/11BFGE133F23GF?F0?/?@ED@D?2?3?2FFFBG2B;@//AB<FC@CF?FFEG?A?GFFCFFFEGEEF?FC::AEFFGHHHHE0C0C./GAFFDHGGHHHGHGFHGGDB:GGGGGH<HGGGGGHHGGGDGFGGDE@FGHBF@E>EE9HHGG:FGG8EHHHHHEHHCHGCHHHFDHHFFEHGHHFG5DHFHGHGHHHHGHHGGHGGGGHHHHHHHGHFGGGGGGHGGHGGGCGGGGCGGGGGGFBFFDBFBBAA?
@M02197:102:000000000-ALU3V:1:1101:24680:13065 1:N:0:1
TGGCGTCATTCGTCCTCCGCTTATTGATATGCTTAAGTTCAGCGGGTATTCCTACCTGATCCGAGGTCAACCTTTGGAAAATTGGGGGGTTTTACGGCAAGAGTCCCTCCGGATCCCAGTGCGAGACGTAAAGTTACTACGCAAAGGAGGCTCCGGGAGGGTCCGCCACTACCTTTGAGGGCCTACATCAGCTGTAGGGCCCCAACACCAAGCAGAGCTTGAGGGTTGAAATGACGCTCGAACAGGCATGCCCGCCAGAATGCTGGCGGGCGCAATGTGCGTTCAAAGATTCGATGATTCAC
+
CCCCCBBCFFFFGGGGGGGGGGGHHHHHHHGHHHHHHHHHHHHGGGGGHHHHHHHHHHGHHHHGGGGHHHHHHGHGHEHHHGHHHHGGG@CDGHHGG8G:GHH<HHH<HGGGG;GGGGGGGGGGGGGGGEGGGFFFF9:FFFFF9FFFFFF:FFFFF&FFFAFFFFHGGEFHHFHHFHGGHGHFHGFFFFFFFFHHGGEFFFFFFFHGFGFFFFFFFHGFGEGFGHFHHHHGGFFFFHEEHFGHHHHHGGGGGHEGHHHHHGGGGGGGGGGHFGHGGGGHGGGGGGGGGGFFFFFFFBCBAA
@M02197:102:000000000-ALU3V:1:1101:27725:13077 1:N:0:1
TGGCGTCATTCGTCCTCCGCTTATTGATATGCTTAAGTTCAGCGGGTATCCCTACCTGATCCGAGGTCAATCATAAAAAAGTTTGGGGTTCTGGCAGGACACCACCGGGACTCTGTCGCGAGGAGTATTACTACGCGTAGAGCCAGGAGGCACCGCCACTGCTTTTAAGGGCTGCCCTGTGACGGGCAGGCCCCAACACCAAGCTGAGCTTGAGGGGTGATAATGACGCTCGAACAGGCATGCCCCCCGGAATACCAAGGGGCGCAATGTGCGTTCAAAGATTCGATGATTCAC
+
CCDCCCCCFFFFGGGGGGGGGGGHHHHHHHGHHHHHHHHHHHHGGGFGHHHHHHHHHHHHHHHGGGGHHH<<G<HHHHH:GHH<HGGGGGHHH;;HGG;H<HG<HGGFGGGH<HHHHG:GGGGGGHHHH.HHHHG99GGGGHGH;FGHGGGGHGGGGGGGGGGGGGGGGGGGGGGGGGGGGGGGGGFFGGFGHHGHGFGHHHHHHHGHHHHGGGHHHHHHGHHGGGGGHHGHHHHHHHGHGGGGGGGHHHHGHHGGHHGGGGGHHHGGGGGHGGGGGGGGGGFFFFFFFBCBCC
@M02197:102:000000000-ALU3V:1:1101:13264:13030 1:N:0:1
TGGCGTCATTCGTCCTCCGCTTATTGATATGCTTAAGTTCAGCGGGTAGTCCTACCTGATTTGAGGTCAGAGTCAAAAAAGTGTTGCACAGAGGCAAGCGGGGTTCTGAGCAGGCTTGACGCACGCAAGGGACAAGACGAAACTTATTACGTCTGTCACGGATGCTAGCGATCCCACTAAGTCATTTGAGGCGAGCCGTGTGACCGGCAGACGCCCACGTCCAAGTCCGACACCTGATCATAAACCAGATGGGATTGAGATTTCATGACACTCAAACAGGCATGCCTTTCGGAATACCAAAAGGCGCAAGGTGCGTTCAAAGATTCGATGATTCAC
+
CCBBCCCCFFFFGFGGGGGGGGGHHHHHHHHHHHHHGHHHHHHGFGGGGDGHHHHHHGHHHHHHGGHGHHHHHHEHHHHGGGGHHHHHHHHHGGGGHGHGGGGCCFHFGHHHHHGHGGHHGGGGGGGGGGGHGGHHHGGGGGGHHHHHHHGHHGGHHHHGGHHHGGGGGGGHGGGGGHHHHFFGGHGGGGGGGGGFFHHHGGGGGHHGGGGFFFFFFGHHHHHGGGGGHHHHHHHHHHHHHHHHHGHHHGHHHHGGHHHBBHFGHHHHHFFGFFGFHHHHHHHHHGGDGGHHHHHHGHHHGGGGGHHHHGGGGHGGGGGGGGGGFFFFFFFABBBA
@M02197:102:000000000-ALU3V:1:1101:18736:13155 1:N:0:1
TGGCGTCATTCGTCCTCCGCTTATTGATATGCTTAAGTTCAGCGGGTATCCCTACCTGATTTGAGGTCAGAGTCAAAAAAGTGTTGCACAGAGGCAAGCGGGGTTCTGAGCAGGCTTGACGCACGCAAGGGACAAGACGAAACTTATTACGTCTGTCACGGATGCTAGCGATCCCACTAAGTCATTTGAGGCGAGCCGTGTGACCGGCAGACGCCCACGTCCAAGTCCGACACCTGATCATAAACCAGATGGGATTGAGATTTCATGACACTCAAACAGGCATGCCTTTCGGAATACCAAAAGGCGCAAGGTGCGTTCAAAGATTCGATGATTCAC
+
CCCCCBDBFFFFGGGGGGGGGGGHHHHHHHHHHHHHGGGHHGHGGGGGGHHHHHHHHHHGHHHHGHHHHHHHFGFHGHGGGHHHHHHHHHHHHGGGHGHGGGGGGGHHGHHHHHGHFGHHGGGGGGGGGGGHGGHHHHGGGGGHHGHHHHGHHHGHHHHHGGHGGGHGGGHGHHHGHHHHHHHHHHHGGGGGGGGFFFHHGGGGGGGFFFFFCFFGGGGHGHHGGGGGHGGFHFHHHGHHHHHGHHHHHHHHHHHHHHHHGHHHHHHHHHGGGHHHHHHHHFGHGGGGGHGHGHHHGHHHGGGGGHHHHFGECGGFGGGFGFCGCFFFFF@3AAAA
@M02197:102:000000000-ALU3V:1:1101:7296:13222 1:N:0:1
TGGCGTCATTCGTCCTCCGCTTATTGATATGCTTAAGTTCAGCGGGTATCCCTACCTGATCCGAGGTCAACCTTTTGAGAAAAGATTCTCCCCGAGGGGAGGCCGACCGGGGCTCGTGCACCCGTGTGTCCGATACGTGTCCCGTGAAGAACTCAGTGTACCGGGGGTCCAACGAGGCCGCCGTCATTGTCTTTGGGACGGGCGAGAGCCCCCCCGAGAGGGGGCCTCCGCCAAACCGTCCAACACCAAGCCGGGGGGCTTGAGGGGTGATAATGACGCTCGAACAGGCATGCCCTTTGGAATACCAAAGGGCGCAATGTGCGTTCAAAGATTCGATGATTCAC
+
CBCCCBCCFFFFGGGGGGGGGGGHHHHHGHGHHHHHHHHHHHHGGGGGHHHHHHHHHHHHHHHGGGGHHHHHHHHHHGGHHHHHGHHHHHHHGGGGGGGGGGGGGGGGGC@@CDHGCHG<HHGC:F.GHHHGGGCFG;HHHGHG5EGGGGFGGGGFFFFFGGGDGGFFFFFFFFFFAAFFFFFFFFFFFFFFFFFFFFFFFFFFFFFC?FFGFFGHGGGGGGGFFGEFFGFGGGGFGHHEGGGBFGGGF?CGGGGFGFFFHGGGHFFGHHGBHFDE?FGAEHHHGGHHHHGEEFFHHHHHHHFAHHHGGGE?2HFFCEGGGHGFFGFBGGGFFFBFFFFABBAA
@M02197:102:000000000-ALU3V:1:1101:2235:13217 1:N:0:1
TGGCGTCATTCGTCCTCCGCTTATTGATATGCTTAAGTTCAGCGGGTAGCCCTACCTGATTTGAGGTCAGAGTCAAAAAAGTGTTGCACAGAGGCAAGCGGGGTTCTGAGCAGGCTTGACGCACGCAAGGGACAAGACGAAACTTATTACGTCTGTCACGGATGCTAGCGATCCCACTAAGTCATTTGAGGCGAGCCGTGTGACCGACAGACGCCCACGTCCAAGTCCGACACCTGATCATAAACCAGATGGGATTGAGATTTCATGACACTCAAACAGGCATGCCTTTCGGAATACCAAAAGGCGCAATGTGCGTTCAAAGATTCGATGACTCAC
+
>>1>AAD1>BFDFEGFBGEECGGHHFFGFHFGHHFHHGHHGHHGCEAEE1BFGFA0FGFHH21FFG0CGHFGHHBHHHEEG1FDEGFGG1GHFGEFCFG/EGG?CFFGHEBG0/FFD@GFC9/?CCC900<GAFHFHHG?CABGFHHHHFECFGEHFBCC0;A/BFBF/.?.9:FGGDFFF#DBGGFB<;///>/#@AEFBEB/?B%F@@EF///9BEF3BF?FF>BFFF@;@E49GFFHHFGF9BG3B3@B5FHGHGF55GHEHGDGF5B53ABAFD33HG1FEGCGEEHHHGBHGGBBAAACGGDF52EEGHGB55GFFEAGFFFFDBBAA?AA
@M02197:102:000000000-ALU3V:1:1101:21674:13314 1:N:0:1
TGGCGTCATTCGTCCTCCGCTTATTGATATGCTTAAGTTCAGCGGGTGATCCTACCTGATTTGAGACCAGAAGCGAAATTGGGATGTGCCACAGAGGCAAGTTCGAAGCACACGCAGACACAACCAAACATTCCTCCTTTAGGCGACATAGCAAATGACGTATCATGCCATGCCAGGAGAAAAACACTGCTTGGCCGCCTCCTCCCAAACAGAGAGGCGGATGCAAAGTGTCTCAAGGCGCTCATGCATTTCGGGCGGGCCTGTGCTAGGTAGCGCAGGCAGAGGCACCCATCCAGACCCCATCCGCCAAGCCGTTTCATTTAAAAACCGCTTGGGGTGGGAGATTTCATGGCACTCAAACAGGCATGCTCTACGGATTGCCATAGAGCGCAAGGTGCGTTCAAAGATTCGATGATTCAC
+
BBBBAABBFFFFG?EGFGGGGGGHHGHHHHFHHHGHHHHHHHGGGGAEHGHGHGHHGHHHHHGFFHHGHHEHF3@AEEHGHGHHHGHHEHHHHHHGFGGHGFHHGHHGCGHGHGGGGGFFFHGGGGHHGFHHBHFHGHFHHHGGGGGGGHHGHHHHEBGCEEEHHHHHEHHGHHHHHHGHGH/GAEHHG0CBBCBFGAADFG;GGGFBFGFFB?BDDD;>4/=BFFBBB;9:09AB;/9;90AB90B.-A;@-A--;.<<//00<BDDF--@?CCF11BHCFGFA/<F/111EEHFAFF///BB?CECGGGEGHFHBHEDGCGGEEEGFEGCFGGGHFGFGGHHHGHHFFBF1HGHFHFFFF1FBHFEF/EAEGHF11FHCCGHHGGECHHGGAGGEEBGFGEDGEE11FFFFFFA1AAA
@M02197:102:000000000-ALU3V:1:1101:12550:13381 1:N:0:1
TGGCGTCATTCGTCCTCCGCTTATTGATATGCTTAAGTTCAGCGGGTAGTCCTACCTGATTTGAGGTCAGAGTCAAAAAAGTGTTGCACAGAGGCAAGCGGGGTTCTGAGCAGGCTTGACGCACGCAAGGGACAAGACGAAACTTATTACGTCTGTCACGGATGCTAGCGATCCCACTAAGTCATTTGAGGCGAGCCGTGTGACCGGCAGACGCCCACGTCCAAGTCCGACACCTGATCATAAACCAGATGGGATTGAGATTTCATGACACTCAAACAGGCATGCCTTTCGGAATACCAAAAGGCGCAAGGTGCGTTCAAAGATTCGATGATTCAC
+
CCCCBBCBFFFFGGGGGGGGGGGHHHHHHHHHHHHGHHHHCGHGGGGGGHHHHHHHHHHHHHHHGHHHHHHHHHHHHHHGGHHHGHHHHHHHHGGGHGHGGGGCCHHHHHHHHHGHHGHGGGGGGGGGGGGHGGHHHHGGGGGHHHHHHHGHGHGHGHGGHHHHGGHGGGGGGGGGGHHHHHHHFFGGGGEGGGGFGHHHGGGFGHHEGFGGGFFEGGHHGHHGGGGGHHGHGHHHHFEGHHHGFHGHHGHHHHHHHHHHHGHHHHHHHHGBGHHHHHHHHHFHHGGGGHHHHHFGGHHHGGGGGHHHHGGGGHGGGGGGGGGGFFFFFFFCBBBB
@M02197:102:000000000-ALU3V:1:1101:2900:13373 1:N:0:1
TGGCGTCATTCGTCCTCCGCTTATTGATATGCTTAAGTTCAGCGGGTATTCCTACCTGATCCGAGGTCAACCTTTGGAAAATTGGGGGTTTTACGGCAAGAGTCCCTCCGGATCCAAGTGCGAGACGTAAAGTTACTACGCAAAGGAGGCTCCGGGAGGGTCCGCCACTACCTTTGAGGGCCTACATCAGCTGTAGGGCCCCAACACCAAGCAGAGCTTGAGGGTACAAATGACGCTCGAACAGGCATGCCCCATGGAATACCAAGGGGCGCAATGTGCGTTCAAAGATTCGATGATTCAC
+
AAAAAADAFBFFEEEEGBFAEE0FGFFHFGFFBFFHFHHHHHHGGEGGHEHGGEGFHEGFHHGGG/FGHGHHHHH889HGCFHHFHGG?EEG<HE99GG9EAFGF8999/:01>C,G7/C7C9::/AFCCCGGH:F9E#E5GC6E/CC9CEFGG0C0ACC>CEFGCABFFHHGBHECAF1CDEBFFGGHEHHFFBFGGF@A@/AFFFHHHFFHG@11BFFBB5HG;HFFBFFFFEF/AGFEFHG1B0EAA/G1B2BHFFBBB0B/0E0E0BA3FE00EC1A3DA3GECA1FFBDFFAAA>A
@M02197:102:000000000-ALU3V:1:1101:10614:13501 1:N:0:1
TGGCGTCATTCGTCCTCCGCTTATTGATATGCTTAAGTTCAGCGGGTATCCCTACCTGATCCGAGGTCAAAATGCAAAATGTAATAGGCTTAATGGACGCCAACATTCAAGGCAAGAGGCGCAAAATGTGCTGCGCTCCAAGGCCAAATATGCCGGCTGCCAATCGCTTTAAGGCGAGTCCACGCGACAACGCGGGACAAGACGCCCAACACCAAGCAAAGCTTGAGGGTACAAATGACGCTCGAACAGGCATGCCCCATGGAATACCAAGGGGCGCAATGTGCGTTCAAAGATTCGATGATTCAC
+
AAAAA3AAFFFFGGGGGGGGGGGHHHHHHHHHHHHHHHHGHHHGGGGGHHHFHHHHHHHHHHHCGGGHGGHHHHHHHHGHGGHGHHHHHHHHHHFFHHGGGGCGGGHGHGGHGHHGEGGGGGGGGHFFGGGHHGGGGGGHHGGHGHHGHHHHGHHGGGGGHHGHHGGHHHHHGGHHGGGGGGGHGHFGGGGGGHFGFFFFFFGFFGHGGEBGGHHHFHGHHHHHHHEGHBEFHHHGFFFFFFGHHHGHHEHHGGFGHHDHD2GG1HHHHHGGGGCHHFBGGGCG11GGGGFGGGBFFFFFFAAAA1
@M02197:102:000000000-ALU3V:1:1101:24919:13494 1:N:0:1
TGGCGTCATTCGTCCTCCGCTTATTGATATGCTTAAGTTCAGCGGGTAGTCCTACCTGATCTGAGGTCTGTGTCTCTATCCGGGCGCGAGGCGGCGACCCGGTGGGGTGAGGCAGACGACAAAGCCGGCCGCGCGTTACATATCACACGAGACCGTCTCCGACGCCCACAGATGCATTTAAGGCGAGCCAACAAAGGCAACGCCCATATCCGACCCCGTCGGTGGACCCGACGGGACGAGGTTACGTGACACTCAGACAGGCATACCCTCCGGAATACCAGAGGGTGCAAGGTGCGTTCAAAGATTCGATGACTCAC
+
BBBBCBBCFFFFGGGGGGGGGGGHHHHHHHHHHHHHHHHHHHHGGGGGGHHHHHHHHHHHHHHHGGHHHHHHHHHHHHHGHGGGGGGGGGGGGGGGGGGGGGFGGGGFGHHHGGGGHGGGGGHGGGGGGGGGGGFFFFGGGFFGGGFFFGFFFFGFFFFGFFGGGHHFHHHFHHFFHHFGGGGGHHGHGHHFHFHGGGGGGHHGHHGDFFGGGFGGGFDFHGHHGHGGGGHGGGGHGHFHGGHGGHHHHHDFHHHHHHHHHHHGEGGGGGHHHHHHHGFHHHGGHHHHHHGGGGHGGGGGGGGGGFFFFFFFCCCCB
@M02197:102:000000000-ALU3V:1:1101:18340:13495 1:N:0:1
TGGCGTCATTCGTCCTCCGCTTATTGATATGCTTAAGTTCAGCGGGTATCCCTACCTGATCCGAGGTCAAAATGCAAAATGTAATAGGCTTAATGGACGCCAACATTCAAGGCAAGAGGCGCAAAATGTGCTGCGCTCCAAGGCCAAATATGCCGGCTGCCAATCGCTTTAAGGCGAGTCCACGCGACAACGCGGGACAAGACGCCCAACACCAAGCAAAGCTTGAGGGTACAAATGACGCTCGAACAGGCATGCCCCATGGAATACCAAGGGGCGCAATGTGCGTTCAAAGATTCGATGATTCAC
+
BBBBCCCCFFFFGGGGGGGGGGGHHHHHHHHHHHHHHHHHHGHGGGGGHHHHHHHHHHHHHHHGGGGHHHGHHHHHGHHHH8GHHHGHHGHHHGHGHHGGGGGGGHHGHFHHGHHGHGHGGGGGGHHHHHHHGHGGFGGHHHFHHHHHHGGHGGHEGHGGHHHGHHHHHHHGHGHGHHGGGGGGGHGGGFGGGHFHHHGGGGGGFFHGHFFGGHGHHGHHHHGHHHHHFHGFHHHFGFFFHHGHGBHGGHHHGGGEFHHFHGHCHHGHHGGGGGGHGHHGFGGHFFGGGGGGGGFFFFFFFCCCCC
@M02197:102:000000000-ALU3V:1:1101:24929:13548 1:N:0:1
TGGCGTCATTCGTCCTCCGCTTATTGATATGCTTAAGTTCAGCGGGTATCCCTACCTGATCCGAGGTCAACCTTTTGAGAAAAGATTCTCCCCGAGGGGAGGCCGACCGGGGCTCGTGCACCCGTGTGTCCGATACGTGTCCCGTGAAGAACTCAGTGTACCGGGGGTCCAACGAGGCCGCCGTCATTGTCTTTGGGACGGGCGAGAGCCCCCCCGAGAGGGGGCCTCCGCCAAACCGTCCAACTCCAAGCCGGGGGGCTTGAGGGGTGATAATGACGCTCGAACAGGCATGCCCTTTGGAATAGCAAAGGGCGCAATGTGCGTGCAAAGATTCGATGACTCAC
+
AAB@BBBBFFFF4AEFGFGGEFEHH55FBFEFFGHHFHGGGHFFEGFFBGHHHHHHFGHFHFHGGGGHHHHHFHHGHGGAGFHFEGHFFGFHEGEEGG?FGGGGG?DG/B/CGGHGDHE:HHGGGDGHFHHGGFG;:0@CGFHCCEGGGFGGFCFFFF;6FBDAAFCFF5B-/BED;A9==DBDFBFB999BFFBFFE@B@9=BFA>@@ACAFFFGFC9>.CB.BFEFEFDF/EBGGG1BFA1B$G@GE>/E>>EG/GFFFAGCHF2EBGF2HGGEEEF/CHHHFBE10AF/A0A1GGB2FA2D1HHGEA0A0113HEEE01FB1A33EEFEBCDDD1B1>1A>
@M02197:102:000000000-ALU3V:1:1101:20559:13668 1:N:0:1
TGGCGTCATTCGTCCTCCGCTTATTGATATGCTTAAGTTCAGCGGGTGATCCTACCTGATTTGAGACCAGAAGTGAAATTGGGATGTGCCACAGAGGCAAGTTCGAAGCACACGCAGACACAACCAAACATTCCTCCTTTAGGCGACATAGCAAATGACGTATCATGCCATGCCAGGAGAAAAACACTGCTTGGCCGCCTCCTCCCAAACAGAGAGGCGGAGGCAAAGTGTCTAAACGCCCTCATGCATTGCGGGCGAACGTGTGCCAGGTAGCGTAGGCAGAGTCGCCCCCCCAGTCCCCAACCGCCAAGCCTATTCATTTAAAAACCGCTTGGGGTGGGAGATTTCTTGGCACCCAAACAGACATGCTATACGGCTTGGCATAGAACCCAAGGTGCATGCAAAGGTGCGATTACGCAG
+
>ABBBBBBFFFFGEGGGGGGGFEHHFGFHHHHHHHEEHHG5GHFGGGGHHFFHHHHHHFFHHED1GHGHFHHFEGFHF5GFFE1@FFFFFHBFAF3CE1A1FGFG?0F/FFHFECE@/FGHHGGGGFEHGHEFDD2GHHGFGBBCCC</FFFHFCFHH1A>>GGB0DFCHFHHFHGHAEEHHHAC..GCHHHB.CB4-?#DGG8GGFFGGFF9BBEFF+CB#FBFBB/B4;/:##9#.--;//3BB/-@9-------9----/---//;;-A;--//////-;----;-/////@////</<<//</>0B11>2211FB11E/?///>///B//E?>0B1B21FGB0/1D0A/EB/CFFD12211HGD210//////A111FBF10B0011EG0A113331A11FA111>3111111>11
@M02197:102:000000000-ALU3V:1:1101:21354:13767 1:N:0:1
TGGCGTCATTCGTCCTCCGCTTATTGATATGCTTAAGTTCAGCGGGTATCCCTACCTGATCCGAGGTCAACCTTTTGAGAAAAGATTCTCCCCGAGGGGAGGCCGACCGGGGCTCGTGCACCCGTGTGTCCGATACGTGTCCCGTGAAGAACTCAGTGTACCGGGGGTCCAACGAGGCCGCCGTCATTGTCTTTGGGACGGGCGAGAGCCCCCCCGAGAGGGGGCCTCCGCCAAACCGTCCAACACCAAGCCGGGGGGCTTGAGGGGTGATAATGACGCTCGAACAGGCATGCCCTTTGGAATACCAAAGGGCGCAATGTGCGTTCAAAGATTCGATGACTCAC
+
CCCCCABCFFFFGGGGGGGGGGGGHHHHHHHHHHHHHHHHHHGGGGGGFHHHHHHHHHHGHHHGGGGHHHHHHGHHHEGHHHHHGHHHHHHHGGGGGGGGGGGGGGGGGGGCDGHGGHGHGHGGGFHHGHHGGGGCEGH.GHHGHGGGGEGG;G9GGGGGGGDADBF;DAF:FFEFFFEAFAFFBFFFFFFFFFDFA9FFFFFEFA9AEFFFFADD/<@FGGFFFCAFFGFFFFFFFGFFGDBFBEE@EE?@GGGHED@3HGFEHHHHHFFGGEEFAEBHDHHHGHHHGHGGEC3HHFGEEAEAFHHHEEE?EFFHHFAGFHGGBGGFGGGGFFFFFFF?AABA
@M02197:102:000000000-ALU3V:1:1101:27135:13810 1:N:0:1
TGGCGTCATTCGTCCTCCGCTTATTGATATGCTTAAGTTCAGCGGGTAGTCCTACCTGATTTGAGGTCAGAGTCAAAAAAGTGTTGCACAGAGGCAAGCGGGGTTCTGAGCAGGCTTGACGCACGCAAGGGACAAGACGAAACTTATTACGTCTGTCACGGATGCTAGCGATCCCACTAAGTCATTTGAGGCGAGCCGTGTGACCGGCAGACGCCCACGTCCAAGTCCGACACCTGATCATAAACCAGATGGGATTGAGATTTCATGACACTCAAACAGGCATGCCTTTCGGAATACCAAAAGGCGCAAGGTGCGTTCAAAGATTCGATGATTCAC
+
BAAA@ADBFFFFGGGGGGGGGGGHHHHHHHFHHHGHHHHHHHGGGGGGGGHHHHHHHHGHHHHGGHHHGHGHGHHGHHHGGBGHHHHHHHHHGGGGHGHDCGGCDHGHGFHHHHGHGGHHGGGGGGGGCCDGGGHGHHGGGFGHGGHHHGGHHFGHHGGHHGGGGGGFGGGHHGHHHGHGGFGGGGGGBGGGDGGGGHHFFGGGFHHFFCEGGGGGFGHGFHHGFFGFGFFFFFGHHFGHHHGFHGHHHHFHGHFHHHHHHHGHHHGFHHEHHHHHHHHHHHHGHGGGGHHHHHHHGHHHGGGGGHHHHGGGGHGGGGGGGGGGBFFFFFFBBAAB
@M02197:102:000000000-ALU3V:1:1101:19910:13896 1:N:0:1
TGGCGTCATTCGTCCTCCGCTTATTGATATGCTTAAGTTCAGCGGGTATCCCTACCTGATCCGAGGTCAAAGACGGTAATGTTTTCTTGTTGGACGCGGGCCGGAGCCCCTCGAGAAGCGCAATGTGCTGCGCGAGAGGAGGCAAGGACCGCTGCCAATGGATTTGGGGCGAGTCCGCGCGCTGAGGCGGGACAGACGCCCAACACCAAGCAGAGCTTGAGGGTGTAGATGACGCTCGAACAGGCATGCCCCCCGGAATACCAAGGGGCGCAATGTGCGTTCAAAGATTCGATGATTCAC
+
BCCCBBCCFFFFGGGGGGGGGGGHHHHHHHHHHHHHHHHHHHHGGGGGHHGHHHHHHHHHHHEGGGGHHHHHHHGGGHGHHHHHHHHHHHHHHHHGGGGGGGGGGGGGGGHGGGGHGHHGGGGGHHHHHHHGGGGGGGGHGGGGGGGGGGGGGGGGGGGGGGFFFFFFFFFFFFFFFFGGGGGGGGGGGGGGEBGGGHGHHFEFFGHHGHHHHHFHHHHHGHH<H<HHHGGGGGHHGHHHHHHGHHGGGGGGGHHEHHHHGGHHGGGGGHFHFEGGGHGGGGGFGGGGFFFFFFFAA?AA
@M02197:102:000000000-ALU3V:1:1101:20751:13923 1:N:0:1
TGGCGTCATTCGTCCTCCGTTTATGATATGCTTAAGTTCAGCGGGTGATCCTACCTGATTTGAGACCAGAAGTGAAATTGGGATGTGCCACAGAGGCAAGTTCGAAGCACACGCAGACACAACCAAACATTCCTCCTTTAGGCGACATAGCAAATGACGTATCATGCCATGCCAGGAGAAAAAACACTGCTTGGCCGCCTCCTCCCAAACAGAGAGGCGGATGCAAAGTGTCTCAAGGCGCTCATGCATTTCGGGCGCGCCTGTGCTAGGTAGCGCAGGCAGAGGCACCCATCCAGACCCCATCCGCCAAGCCGTTTCATTTAAAAACCGCTTGGGGTGGGAGATTTCATGGCACTCAAACAGGCATGCTCTACGGATTGCCATAGAGCGCAAGGTGCGTTCAAAGATTCGATGACTCAC
+
ABABBCCCFFFFGGGGGGGGGGHHHHHCHHHHH5FGFHHHHHFGGCGGGHHHHHHHHEGHGHGGAHGGHHGHDGHFFHHHGHHHGHHHHHHHHHHGGGHGHHHGHEFGHHHHGGGGGHHHHGGGGHHEHFHBHHHHHHHHHHGGGGCGHGGHHHHGHHCFHHHHHHHHHFFHHHHEEFHHFGHGGHHHBGGHHDBBDGAGGGGBCECFFEFFB;7FDDCA3/@8FF9FFGGFCB3:=/E;FBA9B90.?A--C:--;-..//00<00<C---CCGBFG11GCFG//FHGGGFB00//CGEGC<GGHGEE?GGGHHGHHHF3HGGDEEGFGHFEEEDHG3GHFHGBHFGHHHHFGGFFHHGHHHGGHHHHGAGEFFFGCHGFFGFCGGGEGHHHGGGGHFG5GCGDEGGFFFFFFFBBABA
@M02197:102:000000000-ALU3V:1:1101:18524:14024 1:N:0:1
TGGCGTCATTCGTCCTCCGCTTATTGATATGCTTAAGTTCAGCGGGTAGTCCTACCTTATTTGAGGCCAGTAGTTAATAATAATAGTGTAAAGCGGAGACCTTATACGCGGGCTAAAAATTGCCTTAGCAACCCGGCTGATCTCCAGCTCATATATTTAAGGCAAGGTTGGCGGCGGCCAACCAAGCCCAAGGACCCGCACAGTTTTTAAGAAAAACCGGTTGGAGAAGATTAACGACACTCAAAAAGGCATGCTCTTTGGAATACCAAAGAGCGCAAGCTGCGTTCAAAGATTCTATGATTCAC
+
BAAABBBBFFFFFFGGGGGGGGGHHHGHHHHHGHGHHHHHHHHGGGGGGHHHHHHHHHHHHHHHGHGGHEGHHFHHHHHGHHHHHHGHHHHHHHGGGGGGGHHFHHHGGGGGGGHHHHHHHHHHHHHHHHHHHGHGGHHGHGHHHHHHHHHHHHGHHHHHFGHHHGFDGHGHGGGHHFFFFFGHGFFGGHHGGGGFFFHHHHGGHHHHHHHGGGGFGGFHHEHGHHHHHHGHGGGHHHHGGGHHHGHGGHHHHHHFBFHHHHHHHHHHHHGGGGGHGHGGGGGGGGGGGGGGGFFFFFFFBAAAA
@M02197:102:000000000-ALU3V:1:1101:3842:14105 1:N:0:1
TGGCGTCATTCGTCCTCCGCTTATTGATATGCTTAAGTTCAGCGGGTATCCCTACCTGATCCGAGGTCAAAATGCCAAATGTAATAGGCTTAATGGACGCCAACATTCAAGGCAAGAGGCGCAAAATGTGCTGCGCTCCAAGGCCAAATATGCCGGCTGCCAATCGCTTTAAGGCGAGTCCACGCGACAACGCGGGACAAGACGCCCAACACCAAGCAAAGCTTGAGGGTACAAATGACGCTCGAACAGGCATGCCCCATGGAATACCAAGGGGCGCAATGTGCGTTCAAAGATTCGATGATTCAC
+
111AA>AAFF33BA111CAEFGCHFFGHDGFHHFFFBGHHB2FAEEEEFBFHHGHCGHHHGFHCG/EHFHGHEGD1@FGGH9BFGHGFB2E;FG@91FEGCF@FFF8FFFDB/F0FFD=?FFFFB<GBGGA2GFCGGGHBGGFECGFCGG*C?GGC.0GAGBG;E1HGFFDACBFG?1;FFG5HGHF?FC?GGHGHFBEFFFFFEAGE?1GEEAEHFGFBF8@:GFFF45DGBGHGDGGGHFFFEHHHGFFCCG?HFHDGFDCHHHGGCAEGGGEG5F5CEEEFGGGGGGFA444FBFBFFAA?BA
@M02197:102:000000000-ALU3V:1:1101:22682:14161 1:N:0:1
TGGCGTCATTCGTCCTCCGCTTATTGATATGCTTAAGTTCAGCGGGTAGTCCTACCTGATTTGAGGTCAGAGTCAAAAAAGTGTTGCACAGAGGCAAGCGGGGTTCTGAGCAGGCTTGACGCACGCAAGGGACAAGACGAAACTTATTACGTCTGTCACGGATGCTAGCGATCCCACTAAGTCATTTGAGGCGAGCCGTGTGACCGGCAGACGCCCACGTCCAAGTCCGACACCTGATCATAAACCAGATGGGATTGAGATTTCATGACACTCAAACAGGCATGCCTTTCGGAATACCAAAAGGCGCAAGGTGCGTTCAAAGATTCGATGATTCAC
+
AA@AAADAFFFFGGGGGGGGGGGHHHHHHHFHHHHHHHHHGHHGGGGGGHHHHHHHHGHGHHHHGGGFHH5FGGGHHHHGGGEGGHHHHGHHHGGGHGGGGFGCDCGGGDFDHHGHHGGFGGGGGGGGEGGGGGHHHHGGGFDHHHHHHHGHHHGHHHEDFFDCF?GFDGGEGGGGGGFGFF=>FFGBFEF?DDGGCFFFAGFFGHGFCFFFAEFFFFAGFHHFFFFFDDCFGFFFGFFFHHHHEHHHFFGFFHG5HHE5FGHFF5HHHHGHHHGHGHHHHHHHHGGGGHHHHHHHGHHHGEDGGGHGHF?GGGGGGFFFGFFGFFFFFFFBBBBB
@M02197:102:000000000-ALU3V:1:1101:26896:14361 1:N:0:1
TGGCGTCATTCGTCCTCCGCTTATTGATATGCTTAAGTTCAGCGGGTAGTCCTACCTGATTTGAGGTCAGAGTCAAAAAAGTGTTGCACAGAGGCAAGCGGGGTTCTGAGCAGGCTTGACGCACGCAAGGGACAAGACGAAACTTATTACGTCTGTCACGGATGCTAGCGATCCCACTAAGTCATTTGAGGCGAGCCGTGTGACCGGCAGACGCCCACGTCCAAGTCCGACACCTGATCATAAACCAGATGGGATTGAGATTTCATGACACTCAAACAGGCATGCCTTTCGGAATACCAAAAGGCGCAAGGTGCGTTCAAAGATTCGATGATTCAC
+
AA@ABADAFFFFGGGGGGGGGGGHHHHHHHHHGHHHGHHHHHHGGGGGGHHHHHHHHHHHHHHHGGHHHHHHGHHHHHHGGFHHHHHHHHHHHGGGHGHGGGGFGHHHHHGGHGGHHGHHGGGGGGGGGGFGFGHHHHGFFDCHHHHHHGGHHHGHGHHGGGFGGFHGGGGGGHGGGFGGGFFHGGHGGGGGGFFFFHGFGGGGGHFEDDEFGFFGFGHHGH;GGBFFFFGEEGFFFGFHFHHDHHHHHHFHFGBGDFHFHGBHGHHGGHFDGHHHHGHGGHHHHEGGGHGHFGHHGHHHFGGGGGHHHGGGGHFBGDGGGGGG4FFFFFFBB@B@
@M02197:102:000000000-ALU3V:1:1101:27870:14369 1:N:0:1
TGGCGTCATTCGTCCTCCGCTTATTGATATGCTTAAGTTCAGCGGGTATCCCTACCTGATCCGAGGTCAACCTTTGAAAGAGTTTAACGGCCACGACCGCCCGCACTCCAAAGCGAATATGTATCACAACGCTTAGAGACGGACAGCTCGGCCGGAGACTTCAAGGCGCGCGGGAGCCGCGACGCCCAACACCAAGCGAGGCTTGAGTGGCGAAATGACGCTCGAACAGGCATGCCCTTCGGAATACCAAAGGGCGCAATGTGCGTTCAAAGATTCGATGACTC
+
CBCCBCCCFFFFGGGGGGGGGGGHHHHHHHHHHHGHHHHHHHGGGGEGGHGHGHHHHHHHHHHGGGGGHHHHHHHHGHHHHFEGHGHHDEDFEGGFECGCGGGGGGGHHHHDGHGGCGFHHBGGGHHHEGGGGGGHHGHFEGGGGGHFGCEGGHHGHGGGHGGGGGEGGGGGFGGGFEFFFGEGDFFFFFFGEHF?EGCFFFEFHBGFEEFGHEHGGGGGHEFFHHFHFHFGFFEFEFFGGGDFFAHHHHEEEEFBBHGGGGGFGCGGGGFCFCFCDFFA>A3A
@M02197:102:000000000-ALU3V:1:1101:8207:14408 1:N:0:1
TGGCGTCATTCGTCCTCCGCTTATTGATATGCTTAAGTTCAGCGGGTATCCCTACCTGATCCGAGGTCAACCTTTTGAGAAAAGATTCTCCCCGAGGGGAGGCCGACCGGGGCTCGTGCACCCGTGTGTCCGATACGTGTCCCGTGAAGAACTCAGTGTACCGGGGGTCCAACGAGGCCGCCGTCATTGTCTTTGGGACGGGCGAGAGCCCCCCCGAGAGGGGGCCTCCGCCAAACCGTCCAACACCAAGCCGGGGGGCTTGAGGGGTGATAATGACGCTCGAACAGGCATGCCCTTTGGAATACCAAAGGGCGCAATGTGCGTTCAAAGATTCGATGACTCAC
+
BBBAAADBFFFBGEGGGGGGGGGHHHHHHHHHGHHHHHHHGFHGFGGGHHHHHHHHHHHHHHHGGGGHHHHHHHHHHGGHHHHHGHHHHHHHGGGGGGGGGGGGGFGGGCCDCGHGCHGHHGDGGGHHHHHGCFGGGHEHHHHGHGGGGGGGGGFGGFGGGGGGDFFCFFFFFFFFFFFDFFFFFFFFF9FFFFFFFFFFFFDFFFFFFFFFFFFHHGGGGGFGFGGGGFDGGFAFEFHHFGFEEGGGGGGGGGEGGGBHHGGGHHHHHHHHFGGGGGGGGHHHHGHFHGGGGEGFHGBHHFFHGGHHGGGGGHHGHGGGGHGGGGGGGGGF4FFBFFFBBABB
@M02197:102:000000000-ALU3V:1:1101:11442:14415 1:N:0:1
TGGCGTCATTCGTCCTCCGCTTATTGATATGCTTAAGTTCAGCGGGTAGTCCTACCTGATTTGAGGTCAGAGTCAAAAAAGTGTTGCACAGAGGCAAGCGGGGTTCTGAGCAGGCTTGACGCACGCAAGGGACAAGACGAAACTTATTACGTCTGTCACGGATGCTAGCGATCCCACTAAGTCATTTGAGGCGAGCCGTGTGACCGGCAGACGCCCACGTCCAAGTCCGACCCCTGATCATAAACCAGATGGGATTGAGATTTCATGACACTCAAACATGCATGCCTTTCGGAATACCAAAAGGCGTAAGGTGCGTTCAAAGATTCGATGACTCAC
+
BBBBBBBAFFFFAEEGG4EGGA2DGHHG5G5FHGDFFGHGFCDF2EGGEHGFHDHFFBCGHHH5F2FGFFGFFDDGFBF?EFFDDFHEFBGG3CEEGEEGGGGCCHDGE3CDGA?0FC0F:DF9G??FC;DABFC0GF<0<ACGFFGGBGGHGGFGFBC/GHHFEFEFFFFAEAGGGEBFGBFDGGGCGCCEFFFAFFDFGCC?B;BC<@CCF@ECECHHGHGFEF>FEE>$;EFGHFGF1CBBFDE>FE1FHGDEHHFGFD2AFHFD1FFGBHHGD21F0EHEFEAEAHFGAB1G?HFFCHEABA1B0A?EFGFF3GGBFE1ABFFD111?1AA?
@M02197:102:000000000-ALU3V:1:1101:15951:14393 1:N:0:1
TGGCGTCATTCGTCCTCCGCTTATTGATATGCTTAAGTTCAGCGGGTATCCCTACCTGATCCGAGGTCAAAATAAGAAAAGTAAGCTTTTGGTTAGCCGACCTGCCAAGACTGTTGAGTGCGACTGTGCTGCGCTCACGGCCGGCGGATGCGGGCTGCCACTGTTTTTAAGGTGAGTCGCCGCGCAGAGGCGGGACAAGCACCCAATACCAAGCTGAGCTTGAGGGTTTAAATGACGCTCGAACAGGCATGCCCCACGGAATACCGAGGGGCGCAATGTGCGTTCAAAGATTCGATGATTCAC
+
>AAAABDAFFFFGGGGGGGGGGGHHHHHHHHHHHHHHHHHHHHGGGGGHHGHHHHHHHHHHHGGGGGHHHGHHGHGHHHHHGGFF;HFG9HGGHHBG:G:GGGFHHHHHFHHHFF3DHBDG?DFFDHHHGHHGGCDGHGGFGGGGGGG?CEEGFGGGGGFGHF0GFGGHFGFFFDA9CFFFCFEFHFDA?ADGB3+DGEE/BHGHFHGGH:HHHFHBFB8EHFGFG<:HHHH9GGGCHHFG;HHHHHFGFEEEA1BGGHFFB2G?EHGGGGGGHHHGGFGGGGGGGGGGGGFFFFFFFCAAAA
@M02197:102:000000000-ALU3V:1:1101:14336:14488 1:N:0:1
TGGCGTCATTCGTCCTCCGCTTATTGATATGCTTAAGTTCAGCGGGTAGTCCTACCTGATTTGAGGTCAGAGTCAAAAAAGTGTTGCACAGAGGCAAGCGGGGTTCTGAGCAGGCTTGACGCACGCAAGGGACAAGACGAAACTTATTACGTCTGTCACGGATGCTAGCGATCCCACTAAGTCATTTGAGGCGAGCCGTGTGACCGGCAGACGCCCACGTCCAAGTCCGACACCTGATCATAAACCAGATGGGATTGAGATTTCATGACACTCAAACAGGCATGCCTTTCGGAATACCAAAAGGCGCAAGGTGCGTTCAAAGATTCGATGACTCAC
+
ABCAABBBFFFFGGGGGGGGGGGHGHHHHHHGHHHHHHHHGGHGEGGGGHHHHHGHFHGHHHHGGGHHHHHHHHHHGHHGGBGHHHHHHHHGBFGGHFHGGGG/CHHHHHHHFHGFFGGHGGGGGFGGFFGHGGHFHGGCFGGHGFHHHHGHHHGHHFHHGGGGGGHGGGFHGCFGGHHGGFHHGGGGGGGGGFGGFHFF?CGGFGHGGGGGGGGGGGHHGHHFGGGGGFHHHGHFHHHGFGGFHHHHHGHHGHHHHFHHHHFGGHHFHHGHHGBHGGHEHHHHFDFGCGHHHGF2FCGHGGGGGHHHHGFGGGGGGGF5FCGGCBFFFFFBAAAA
@M02197:102:000000000-ALU3V:1:1101:7409:14684 1:N:0:1
TGGCGTCATTCGTCCTCCGCTTATTGATATGCTTAAGTTCAGCGGGTATTCCTACCTGATCCGAGGTCAACCTTTGGAAAATTGGGGGGTTTTACGGCAAGAGTCCCTCCGGATCCCAGTGCGAGACGTAAAGTTACTACGCAAAGGAGGCTCCGGGAGGGTCCGCCACTACCTTTGAGGGCCTACATCAGCTGTAGGGCCCCAACACCAAGCAGAGCTTGAGGGTTGAAATGACGCTCGAACAGGCATGCCCGCCAGAATGCTGGCGGGCGCAATGTGCGTTCAAAGATTCGATGACTCAC
+
AABABBBAFFFFFEGCGFEGCCEHHHHHHHHGHGGHFHHHHHHGGGGGHHHHHHHGHHFHHHHG?FFCGHGHHHHHFFFD6::HHEC?DFCDG0HGGGGCFHHGGHH<FGGGGGGGGGGGGGGGA5AD;FFEFB4FFF6BA,0BFBFFE8DEF9FFFFFF;AFEFGFGDFBHFFFFHEEGBFFFHGFHFFFFFFGFFEEEGFFFFDFFGFHGFEFFF3BFFFEFDEFHFFHE?FFE6EEHGFF4FFBB/GE?EAB5FHHHHFECCEA2A?CHHBGEEECFGF5GGBG?GFCFFD5BFBB@BA
@M02197:102:000000000-ALU3V:1:1101:16466:14759 1:N:0:1
TGGCGTCATTCGTCCTCCGCTTATTGATATGCTTAAGTTCAGCGGGTGATCCTACCTGATTTGAGACCAGAAGTGAAATTGGGATGTGCCACAGAGGCAAGTTCGAAGCACACGCAGACACAACCAAACATTCCTCCTTTAGGCGACATAGCAAATGACGTATCATGCCATGCCAGGAGAAAAACACTGCTTGGCCGCCTCCTCCCAAACAGAGAGGCGGATGCAAAGTGTCTCAAGGCGCTAATGCATTTCGGGCGAGCCTGTGCTAGGTAGCGCAGGCAGAGGCACCCATCCAGACCTCATCCGCCAAGCCGTTTCATTTAAAAACCGCTTGGGGTGGGAGATTTCATGGCACTCAAACAGGCATGCTCTACGGATTGCCATAGAGCGCAAGGTGCGTTCAAAGATTCGATGATTCAC
+
BBBBB>@AFFFFGGGCFGFCGCEHHHHGHCHHHHGHHGHHGHHGC?EGHHHHHGHHHHHHHHHHGHHGHHHHHBGGHFFHHGFHHGHHGHFHGHGFGGGHGHHHGHHGGFHHHGEGGGHHHHGGGGHFEHHHGHHHHHHGFHGHGGGGGHHHHHHHFFBDFEHFHHBHHHHEHHHHEEEEGFHFGHHHHECFHG/F?BC8G.BFGGGBFGGEFGEFFFCFBB9FFF99#;.;BBBBBBAAF$$A9:0A@CCCAG@@FGC<</D0<<<0GC-?-@C<1G?1CG?0C<0EEFFG0<10<01FCGGGEFE?CGGGGGEBFD>EBAGFGE>GGFEEGEEEFFCGDHGHHHGHGHGGFHFBGGAAFBGG1FFBHEEGEGHFGFBGFGDGCGGGGCFGHGEECF1FCFGFD1GGFFBD1FFAAAAA
@M02197:102:000000000-ALU3V:1:1101:26394:14762 1:N:0:1
TGGCGTCATTCGTCCTCCGCTTATTGATATGCTTAAGTTCAGCGGGTATCCCTACCTGATCCGAGGTCAACCTTTGAAAGAGTTTAACGGCCACGACCGCCCGCACTCCAAAGCGAATATGTATCACAACGCTTAGAGACGGACAGCTCGGCCGGAGACTTCAAGGCGCGCGGGAGCCGCGACGCCCAACACCAAGCGAGGCTTGAGTGGCGAAATGACGCTCGAACAGGCATGCCCTTCGGAATACCAAAGGGCGCAATGTGCGTTCAAAGATTCGATGATTCAC
+
BCCBCBCCFFFFGGGGGGGGGGGHHHHHHHHHHHHHHHHHGHHGGGGGHHHHHHHHHHHHHHHGGGGHHHHHHHHHHHHHHGHHHHHHGGGGGGGGGGGGGGGGGGGHHGHHHHGFGGGHHGHHGHHHHGGGGGGGGGHGGGGGGGHHHGGGGGGHGHHGHHGGGGGGGGGGGGGGGGGGGGGGGGHGHGGGGHGGGHHGGHHGHHGGGGGHHHHGFFGGFHFHHHHHHGHHGGGGGGFGHHHHFHHHHHGGGGGHHHGAEGGHGGFFGGGGGGFFFFFFFABBAB
@M02197:102:000000000-ALU3V:1:1101:5595:14763 1:N:0:1
TGGCGTCATTCGTCCTCCGCTTATTGATATGCTTAAGTTCAGCGGGTATTCCTACCTGATCCGAGGTCAACCTGAAAAATATAGATTTAGAGGTGGCCGGGCCCACAAGACCTTGCAACTCGACGCGTGCTCCGGAAAGCTCAGTGCGAAGAGGGTCCCATGGACGCCCGTCATTGTCTTTGAGACCAGTTGGCCGCGAACGGTCCAACGCGGTCCAACACCCGAAACCCCCGCGGTAAAGCAGGGGTTTTGGAGGGAGGATAATGACGCTCGAACAGGCATGCCCTTCGGAATGCCAAAGGGCGCAATGTGCGTTCAAAGATTCGATGACTCAC
+
CCCCBADBFFFFFGGGGGGGGGFHHHHHHHFHFHGFHHHHHHHGGGFFGGHHGHHHHHHHHHHGGGGHGEHGHHFHHHHHHHHBGHHHG4@3?GGGGFGGG?FGGG/EF0HHFH3FHHEHHGHGGGC;FDFFHGGFG?CGGGFGGFGGGGA/G.DAGEGHF>@0@@ABGFF9BFFGFFFF8FG/EGGGG;F@9CGFFB.>DFA0A@FA:CBFFGBFF/<5EDAG?CCFFGCE?EFBDGGFBFFFFGG>11>FG0CBFHHF2GGHEE?/EBEAGBGFGB10CAFE/GGEGBHGHFHG1FFEEE?0F1GHGGGEC11333FGEAF1FD31FFA>A>1
@M02197:102:000000000-ALU3V:1:1101:16071:14780 1:N:0:1
TGGCGTCATTCGTCCTCCGCTTATTGATATGCTTAAGTTCAGCGGGTATTCCTACCTGATCCGAGGTCAACCTGAAAAAATAGATTTAGAGGTGGCCGGGCCCACAAGACCTTGCAACTCGACGCGTGCTCCGGAAAGCTCAGTGCGAAGAGGGTCCCATGGACGCCCGTCATTGTCTTTGAGACCAGTTGGCCGCGAGCGGTCCAACGCGGTCCAACACCCGAAACGCCCGCGGTAAAGCAGGGTTTTGGAGGGAGGATAATGACGCTCGAACAGGCATGCCCTTCGGAATGCCAAAGGGCGCAATGTGCGTTCAAAGATTCGATGACTCAC
+
BCCBBABBFFFFGGGGGGGGGGGHHHHHHHHHGHHHGGHHHGHGGGEGHHHHHHHHHHHHHHHGGGGHHHHHHHHHGHHGGHGHHFHHGHGHBEEGHGGGGGGGGGHHHGHHHFHHFHFHFHGGGGG;GGHHGGGGGHGHHHGHFFGGGGGHHGFGFGHHGHBBDBGGGGGGGGGGGGGGGFFEGGGGGGGGGGGGGGGGHHHHGGFGGGHHGHHGFFFGGGHGGGFGGGGGGHHHHHHHHHGGHGHBHGHGGGHHHHGHHGGGGCGHHEFBHHHGHHHGGGGGGDHHHFHHHHHHHGFGGGHHHGGFGGHGGGFGBGGGGFFFFFFFBBCBA
@M02197:102:000000000-ALU3V:1:1101:9278:14811 1:N:0:1
TGGCGTCATTCGTCCTCCGCTTATTGATATGCTTAAGTTCAGCGGGTAGTCCTACCTGATTTGAGGTCAGAGTCAAAAAAGTGTTGCACAGAGGCAAGCGGGGTTCTGAGCAGGCTTGACGCACGCAAGGGACAAGACGAAACTTATTACGTCTGTCACGGATGCTAGCGATCCCACTAAGTCATTTGAGGCGAGCCGTGTGACCGGCAGACGCCCACGTCCAAGTCCGACACCTGATCATAAACCAGATGGGATTGAGATTTCATGACACTCAAACAGGCATGCCTTTCGGAATACCAAAAGGCGCAAGGTGCGTTCAAAGATTCGATGATTCAC
+
BBBCBADBFFFFGGGGGGGGGGGHHHFHHHHHHHHHGHHHHHHGCGGGGHHHHHHHHHHHHHHEGHHHHHHHFGHHHHEGGHHHHEHHHGFHHGGGHGGCGCGGDHHHGHHHHH9HHGHHGGGGGGGGGGGHGGHFHHGFGGGHGHHHHGGFFFGHHHHGGCDGGGGGGGGGGGFGGGHHHHGGFGHGFCFEFFFFFHHGFFFFFFFFFFFFFCFFGGGHHFFFFEFGHGFFFFFBFBFHHGGFHHDBGCFBHHFHFHFHBFGGHHGFHHGHHGDGHFHHFCFHG1E?GHHHHHHDEFHHGE?EGFEEGGGECHGGGGGGGGFCFFFFFFFABAAA
@M02197:102:000000000-ALU3V:1:1101:29322:14744 1:N:0:1
TGGCGTCATTCGTCCTCCGCTTATTGATATGCTTAAGTTCAGCGGGTATTCCTACCTGATCCGAGGTCAACCTTTGGAAAATTGGGGGGTTTTACGGCAAGAGTCCCTCCGGATCCCAGTGCGAGACGTAAAGTTACTACGCAAAGGAGGCTCCGGGAGGGTCCGCCACTACCTTTGAGGGCCTACATCAGCTGTAGGGCCCCAACACCAAGCAGAGCTTGAGGGTTGAAATGACGCTCGAACAGGCATGCCCGCCAGAATGCTGGCGGGCGCAATGTGCGTTCAAAGATTCGATGATTCAC
+
CCCCBBCBFFFFGGGEGGGGGGGHHGHHHHGHHHHHHHGHHHHGGGGGHHHHGHHHHHHHHHHGGGGHHHHHHHHHEFGFH<<HHG6F9CGG9HGGG9G9GHHHHHFHHGGG;;GGG;:GGGGGG99G9GFEGFF9FFFFDFFFFFFFFF?EF:FFF4FFFDGEFFFFFFFHFFHHHFEFGHHHFFHFGFFFHFHFFD?CD@;DDFEFGHGFFFFBBFHHHFFFFFFFFHHFFFFFFFDHFFHGFFCEGGGGGHGHHHGFFCA?CGCGE?EHHHHGGGGHFGGGGFGGGGFC5DBFFBBBBA
@M02197:102:000000000-ALU3V:1:1101:12030:14907 1:N:0:1
TGGCGTCATTCGTCCTCCGCTTATTGATATGCTTAAGTTCAGCGGGTAGTCCTACCTGATTTGAGGTCAGAGTCAAAAAAGTGTTGCACAGAGGCAAGCGGGGTTCTGAGCAGGCTTGACGCACGCAAGGGACAAGACGAAACTTATTACGTCTGTCACGGATGCTAGCGATCCCACTAAGTCATTTGAGGCGAGCCGTGTGACCGGCAGACGCCCACGTCCAAGTCCGACACCTGATCATAAACCAGATGGGATTGAGATTTCATGACACTCAAACAGGCATGCCTTTCGGAATACCAAAAGGCGCAAGGTGCGTTCAAAGATTCGATGACTCAC
+
BCC@AABBFFFFGGGGGGGGGGGHHGFFHHHHHHHHHHHCHHGGGGGGGHHHHGHGHFHHHHHGGHHHHHHHHHHFHHFFGBFGHEHHHHHHHGGGHGGGGGGDFHHHHHFFBEGGHGFHGGGGGGGGCEDGGGGHFHGGFGGHGFGDGGGHHHGHHHHGHFHHGFHGGGHHHFGGGHFGG9FFFGHGFEGGGGFFGHHHGGGGGHHFGFFFFCGGGGHGHGEGGFFFFHGHGFGGHHHFFHHFGHHHHHHHFGBFHHHHHBDBGHFHGFEGHHGHHHHHHHFGGGGGGGHHHHCHGHGHGGF?GHHFGGGGGHGGGGGGGGGGFFFFFFFBBBBB
@M02197:102:000000000-ALU3V:1:1101:10129:14945 1:N:0:1
TGGCGTCATTCGTCCTCCGCTTATTGATATGCTTAAGTTCAGCGGGTATCCCTACCTGATCCGAGGTCAACCTGAGAAGGAGAGGTTGAGCGGCGCACTCCGAGCGGCCACCGACGCGAGACAAGATACCACAACGCGAGGGGACGGACGGCGTGGCCGGCGACATTGAGGCGGGCGGCGAGGAGCCGCGGCGCCCACCACCCAGCCGGGCTGGATTGGTGACAATGACGCTCGAACAGGCATGCCCCCCGGAATACCAGAGGGCGCAATGTGCGTTCAAAGATTCGATGATTCAC
+
BABBBB3AFBFB4EEEFGGCGGGGHHHCHHHHGHFHHGHHHGHGGGGGGHGHHEHHHHGHEHHGGEFGHFFF9FGFGHHHGHEGGFHCHFCFFGGGGGGHHGGGGCGGCFGHGGGGCGC9GGHHGGH;FG<HEHGGGGGABFGFDGDFFFB;DBADBFAABFFFFFFFFF@=;-==>@:FFEA0@4?@@?@AC-C9.#C/A.@??GCCEHB:BF7EGGHHG=1BHFF3@CGACEGHFFHHFH6CCCECEBFFGHGHHCFG0GGGEGF31ECGGHFFGDGGGGGGFFFD13D>@AAA
@M02197:102:000000000-ALU3V:1:1101:11412:14877 1:N:0:1
TGGCGTCATTCGTCCTCCGCTTATTGATATGCTTAAGTTCAGCGGGTAGTCCTACCTGATTTGAGGTCAGAGTCAAAAAAGTGTTGCACAGAGGCAAGCGGGGTTCTGAGCAGGCTTGACGCACGCAAGGGACAAGACGAAACTTATTACGTCTGTCACGGATGCTAGCGATCCCACTAAGTCATTTGAGGCGAGCCGTGTGACCGGCAGACGCCCACGTCCAAGTCCGACACCTGATCATAAACCAGATGGGATTGAGATTTCATGACACTCAAACAGGCATGCCTTTCGGAATACCAAAAGGCGCAAGGTGCGTTCAAAGATTCGATGACTCAC
+
BBBBBBBBFFFFGGGGGGGECGGHHHFHGHHGHGHHHHHCFHGGGEEEGHHFHHHGDFFHHHHHGHHHHHHGHHHFHHHGEGGHHHHHHHHFHGGGAF/E?EGCFHHHHHGHE9?GFGAGGGDCC?CCFFGHGGFHFGGF@GCHHFHFHCECFGEFFFHFGHGHFFGGGGHHGGFFGGFHHFHGFGGFGCDECDGGGFFFFCBFCFHGFFFFFGEFFFGAGHHGGGFFHHGFFFFHFHHHFHHHHHHHHHGEHHEDHGHHEHHFHHG5BFABEHGFHEGHGBAHF?CGGEHHGCHHGHFHGGGGGGHHHCGCGFGFFFGGGGGGFFFFFD5AA?AA
@M02197:102:000000000-ALU3V:1:1101:4942:14901 1:N:0:1
TGGCGTCATTCGTCCTCCGCTTATTGATATGCTTAAGTTCAGCGGGTAGTCCTACCTGATTTGAGGTCAGAGCCAAAAAAGTGTTGCACAGAGGCAAGCGGGGTTCTGAGCAGGATTGACGCACGCAATGTACAAGACGAAACTTATTACGTCGGTCACGGACGCTAGCGATCCCACTAAGTCATTTGAGGCGAGGCGTGTGACCGGCAGACGCCCACGTCCCAGTCCGACACCTGATCATAAACCAGATGGGATTGAGATTTCATGACACTCAAACAGGCATGCCTTTCGGAATACCAAAAGGCGCAAGGTGCGTTCAAAGATTCGATGATTCAC
+
A1AAA>1AF3@BGFGGGGGGGGGHGHHHHBGFHHFHH2FBHHHGGCEGGHHHGHHHHGHHHHHFGBFHHCFG0BGHHEFE/B1B2?FGEFF1>//?0>F//>CC<0<FGH8DGG#G0<CGG9GC04C0$;#>0FFCGHC@CCBD8EGFG;./:#.-A;:::@,/..<;C@F5HHDDAFBF<1BFF1<AF-/9EF9#A11FC?BCCGB/B@/A/<@E??;$//#9>//922;@94BB@2*199BB191011B0D12F@2BFG1D@FFBGBF/HEHHHHHFHHHHHHGECCHHHGHGHGHHFE?GGCHGGFGEE0HFFFGGGGGGFFFFF1FFA1AA1
@M02197:102:000000000-ALU3V:1:1101:15449:14978 1:N:0:1
TGGCGTCATTCGTCCTCCGCTTATTGATATGCTTAAGTTCAGCGGGTAGTCCTACCAATCTGAGGCCGATGAATTGAAATAAATCCCTTTCTATAACAGAAAGGGCGGGGTTCAGAAGCACTCCAACCAGCAAAAGTCGTTGCGTCCAGCTCTAACCCTTTCTCCGCCTCCGAAGTCCTGATACTATCAAAACCCGGCAGGGAAGAGAGGGCGAAAATCGAGCTTTCGTCCGTCTTTCGCCTATCAAATGGATGCGCTAATGCATTTCGAGGGAGCCACGGTAAATGGAAAAGACCCTCAATACCGATCCGCCAGCTCTTACTGAAAAAAGCTGTCGTTCGAAACAATTCGCGGCCCTCAAACAGGCATGCTCCCCAGATTAGATCTGCCGGGAGCGCAAGGTGCGTTCAAAGATTCGATGATTCAC
+
BBBBBBDBFFFFGGGGGGGC?EGHGHHHHHGFHHHHHHGCGHHGGGGFGHHFHHHHHGHFHHDGFFGGEFFHGGHHHHHHGHHHHHHHHHHHGHHGGHHHH3FE?AEGGGGGHEFHHHHFCGFGHFFGGHGHHHHGHGGGGH?@DCDGFGGHGHFHHHFGGEFGFDDDGGGGG.BEFGGG0BFGFFFFEFFFFFD;@FB;DFFEFFFFFB?A;AFFFFFFFEFF:BB;.:DFFFAAFFFFFFBBFF90BC-E-9-B0C9900FC./??9/E9;.FGFFABHHHHC<;:00DC<.GFFGFD<<.DGGD@CCCFC2GDFFHEHFHH?GFHGFG<<</EAFF?FGFBBGEECE@/EEEHGHHFHFBHF3FHE?E10CDFGGHEHHHFEEEEEFF?GGGGHHHFCGGGHGGGGGBGGGC4FFBFFF@BAAA
@M02197:102:000000000-ALU3V:1:1101:4930:14915 1:N:0:1
TGGCGTCATTCGTCCTCCGCTTATTGATATGCTTAAGTTCAGCGGGTAGTCCTACCTGATTTGAGGTCAGAGTCAAAAAAGTGTTGCACAGAGGCAAGCGGGGTTCTGAGCAGGCTTGACGCACGCAAGGTACAAGACGAAACTTATTACGTCTGTCACGGATGCTAGCGATCCCACTAAGTCATTTGAGGCGAGCCGTGTGACCGGCAGACGCCCACGTCCAAGTCCGACACCTGATCATAAACCAGATGGGATTGAGATTTCATGACACTCAAACAGGCATGCCTTTCGGAATACCAAAAGGCGCAAGGTGCGTTCAAAGATTCGATGATTCAC
+
?AAABBBBFFFFGGGGGGGGGGGHHHHHFHHGHHHGHHGHHHHGGGGGGHHGHHHEHHFHHHGHGHHHFHB3FGGHHFFFE@BBG1DHHHHFHGGEFEHGGGG?<FGGDG2&GH/G<GHGGFGCFGGFF;#CFEHFFCFFBDF00EFGHFAC:CECGHFGFGGFBGGGEFHGEGFGFHGFFBFGGFHFGGB@C/BFDCHG?GGGGHHFCGCCFE@FDFGFAAGFEEE9B3G;GHDBFF8HHHGFBB3333FFHHGHHHHHFF55EHHFDAGHHHG3FG33HHAHGGCEDEHHHHHHGGFFGGGGFHGHHGGGGGBFFFFGGGGGFFBFFFFAA@BB
@M02197:102:000000000-ALU3V:1:1101:19541:15059 1:N:0:1
TGGCGTCATTCGTCCTCCGCTTATTGATATGCTTAAGTTCAGCGGGTAGTCCTACCTGATTTGAGGTCAGAGTCAAAAAAGTGTTGCACAGAGGCAAGCGGGGTTCTGAGCAGGCTTGACGCACGCAAGGGACAAGACGAAACTTATTACGTCTGTCACGGATGCTAGCGATCCCACTAAGTCATTTGAGGCGAGCCGTGTGACCGGCAGACGCCCACGTCCAAGTCCGACACCTGATCATAAACCAGATGGGATTGAGATTTCATGACACTCAAACAGGCATGCCTTTCGGAATACCAAAAGGCGCAAGGTGCGTTCAAAGATTCGATGATTCAC
+
CCCCCCCBFFFFGGGGGGGGGGGHHHHHHHHHHHHGHHHHHHHGGGGGGHHHHHHHHHHHHHHHGHHHHHHHHHHHHHHGGHHGHHHHHHHHHGGGHGHGGGGGGHHHHHHHGGGHHGHHGGGGGGGGGFGGGGGHGHGGGGGHHHFHHHGHGHGHHHHGGGGGGGGGGGFGHHHGHGGHHGGGGHHFCGGGFFFFFHHHDFFGGHGFFFEFFFFFFFFHEBHGGGGGHFGFEGHHHHFHHGHHHHHHHHHHHHHHHHHHHHHHHHHHHFGGHHGFHHGHHHHHGE?GGHHHHHHHGHHHGGGGGHHHHGGGGHGGGGGGGGGGFFFFFFFCCCCC
@M02197:102:000000000-ALU3V:1:1101:19524:15064 1:N:0:1
TGGCGTCATTCGTCCTCCGCTTATTGATATGCTTAAGTTCAGCGGGTAGTCCTACCTGATTTGAGGTCAGAGTCAAAAAAGTGTTGCACAGAGGCAAGCGGGGTTCTGAGCAGGCTTGACGCACGCAAGGGACAAGACGAAACTTATTACGTCTGTCACGGATGCTAGCGATCCCACTAAGTCATTTGAGGCGAGCCGTGTGACCGGCAGACGCCCACGTCCAAGTCCGACACCTGATCATAAACCAGATGGGATTGAGATTTCATGACACTCAAACAGGCATGCCTTTCGGAATACCAAAAGGCGCAAGGTGCGTTCAAAGATTCGATGATTCAC
+
A?AB@ABBFFFFBECEGGGGGGGHHHHHHHHHHHHGHFHFHHFGGGEGFHHHHHHHGFBHHHHHGHHGHHHHHHHHGGHGG3FFGHEHHHGHGGGGHGHGGGG/<GHHEHHHHHFHGFHHDGGFFGFGCEDHGEHHGHGGGGGH8HEGHHGFHFEGGHHGGG0@FFGGGGGGGGGFFGGGGFFGHFHGGGFEDGGDGHHGGF@?CGDAFFFFFFFFEEHFFBGFGGCGFGGEFGHHFHHHGFFFGBHBFGGBGEFBFGFEFDHG5DGFHHGHHFBHGHGHHHHHGE0GGGGHHHHHGHFF2GGGGHFFHGGGGFGGFCGGGGFGFFFFFFFB@BA@
@M02197:102:000000000-ALU3V:1:1101:16006:14956 1:N:0:1
TGGCGTCATTCGTCCTCCGCTTATTGATATGCTTAAGTTCAGCGGGTATCCCTACCTGATCCGAGGTCAACCTGAGAAGGAGAGGTTGAGCGGCGCACTCCGAGCGGCCACCGACGCGAGACAAGATACCACAACGCGAGGGGACGGACGGCGTGGCCGGCGACATTGAGGCGGGCGGCGAGGAGCCGCGGCGCCCAACACCCAGCCGGGCTGGATTGGTGACAATGACGCTCGAACAGGCATGCCCCCCGGAATACCAGAGGGCGCAATGTGCGTTCAAAGATTCGATGATTCAC
+
ABCBCCBBFFFFGGGGGGGGGGGHHHDGFFHHHHHHHHHHHHHFGGGGGHHHHHGHHHHHHHHGGCGHHHHH9:HHHHHGHHHGGHHBGBFGGGGFGGGHHGGGGGGGGGGHGGFGGGFGFFHHHHHFHFHHHHGGGGCGGGGGGGFFFEFFFDFFFFFFFFFFFFFFFFFFFFF=DADFFFFFFFFGGFFBFGGGGGGGCGD7@CG;GHDHHH;GHHH<H:GH;GGGFD0<G<;HFHGHHHGCGFCEGEGHHFFHGGGHGGGGGHHGHGGGGGGGGGGGGGGCFBFFFFFBBBBB
@M02197:102:000000000-ALU3V:1:1101:21493:15055 1:N:0:1
TGGCGTCATTCGTCCTCCGCTTATTGATATGCTTAAGTTCAGCGGGTAGTCCTACCTGATTTGAGGTCAGAGTCAAAAAAGTGTTGCACAGAGGCAAGCGGGGTTCTGAGCAGGCTTGACGCACGCAAGGGACAAGACGAAACTTATTACGTCTGTCACGGATGCTAGCGATCCCACTAAGTCATTTGAGGCGAGCCGTGTGACCGGCAGACGCCCACGTCCAAGTCCGACACCTGATCATAAACCAGATGGGATTGAGATTTCATGACACTCAAACAGGCATGCCTTTCGGAATACCAAAAGGCGCAAGGTGCGTTCAAAGATTCGATGACTCAC
+
BBBBBADBFFFFGGGGGFFGGGEHHGHHHHHHHHHHHHHHCHHGGGGGGGHHGGHHHGHHHGFFGGHHHHHHHHHHHHHGGFFHFGHHHHHGHGGGHGHGGGGDGHHHFHHGGHGGHGFHGGGGGGGGFFCFGGGHGHGFGGGHHHHEHHGHHHGHHHHGGFFFFFHGFECEGGGGGGGGHHGGGGGGGGGGGGGGGFFHGGGGGHHGGFEGGFEFGGHHHHHFCFGGHHGFFHFHHHHFFHFHHHHHHFHHHHHFHGHHEGEHHHHHHFGHHGBHHHHGHHFHAECFGHHHHFHHGHHGGEECE4HHFEE2GHGGGGGGGGFBFFFFFFFBBBBB
@M02197:102:000000000-ALU3V:1:1101:24563:15193 1:N:0:1
TGGCGTCATTCGTCCTCCGCTTATTGATATGCTTAAGTTCAGCGGGTAGTCCTACCTGATTTGAGGTCAGAGTCAAAAAAGTGTTGCACAGAGGCAAGCGGGGTTCTGAGCAGGCTTGACGCACGCAAGGGACAAGACGAAACTTATTACGTCTGTCACGGATGCTAGCGATCCCACTAAGTCATTTGAGGCGAGCCGTGTGACCGGCAGACGCCCACGTCCAAGTCCGACACCTGATCATAAACCAGATGGGATTGAGATTTCATGACACTCAAACAGGCATGCCTTTCGGAATACCAAAAGGCGCAAGGTGCGTTCAAAGATTCGATGATTCAC
+
BCCCCBCCFFFFGGGGGGGGGGGHHHHHHHHHHHFHHHHHGHHGGGGGGHHHHHHHHHHHHHHHGHHHHHHHHHHHHHHEGFHFGHHHHHHFHGGGHGGGGGGFCGHHHGHHHHGHHGHHGGGGGGGGGGGHGGHGHHGGGCDHHHHHHHGHHHGGHHHFGGGGGGGGGGHHHGHGHHHGHHHHHHFGGGGGGGGGGHHHFGGGFHHFFFFFFFFGGGHHHHHGGGFGFHGFFFFFHHGHFHGEHHGHHHHEHHHGHHHHHHHHHHHHHHGHHHHGHHHHHHHGFGGGGHHHHHGHGHHGGGGGGHGHHGGGGHGGGGGGGGGGFFFFFFFCCCDC
@M02197:102:000000000-ALU3V:1:1101:27166:15220 1:N:0:1
TGGCGTCATTCGTCCTCCGCTTATTGATATGCTTAAGTTCAGCGGGTAGTCCTACCTGATTTGAGGTCAGAGTCAAAAAAGTGTTGCACAGAGGCAAGCGGGGTTCTGAGCAGGCTTGACGCACGCAAGGGACAAGACGAAACTTATTACGTCTGTCACGGATGCTAGCGATCCCACTAAGTCATTTGAGGCGAGCCGTGTGACCGGCAGACGCCCACGTCCAAGTCCGACACCTGATCATAAACCAGATGGGATTGAGATTTCATGACACTCAAACAGGCATGCCTTTCGGAATACCAAAAGGCGCAAGGTGCGTTCAAAGATTCGATGATTCAC
+
CCCCCBBCFFFFGGGGGGGGGGGHHHHH5GHHFHHHHHHHHGHGGGGGGHHHGHHGFFHHHHHHGHHHHHHHHHHHEFGGGHHFHHHHHHHHHGGGHGHGGGGBGHHHHHHHHGGHHGHHGGGGGGGGFFGHGGGHBGGGGGGHFHHFHGFCGHGFHHHHHHHGFGGGGGFGHHHHHGGHHHHGGGGFGEGGGGFFFGHHGGGGFFGDCGGGGGGFDGFHHFFFGGGGGHHGEHHHHHHFFFFFGHEHHHFFFGEHGHHHGGEHHGGGEBGHGHHHHGHHGFHGFEEDGHHHEHFFGFHHEGEGFFHFFGGGGHGGFGGFF?GF4FFFFFFBAA33
@M02197:102:000000000-ALU3V:1:1101:25898:15234 1:N:0:1
TGGCGTCATTCGTCCTCCGCTTATTGATATGCTTAAGTTCAGCGGGTATCCCTACCTGATCCGAGGTCAAAATGCAAAATGTAATAGGCTTAATGGACGCCAACATTCAAGGCAAGAGGCGCAAAATGTGCTGCGCTCCAAGGCCAAATATGCCGGCTGCCAATCGCTTTAAGGCGAGTCCACGCGACAACGCGGGACAAGACGCCCAACACCAAGCAAAGCGTGAGGGTACAAATGACGCTCGAACAGGCATGCCCCATGGAATACCAAGGGGCGCAATGTGCGTTCAAAGATTCGATGATTCAC
+
1>A1>A11BDFFGGGGGGEGGCFHFFHFHHCHGGGHHGFFGFGGG?EAC12BCGFFEFBF1BFEEEEGG11BG1FDG1F1;@2;B291B@>GH2;;FG+/>EE/FH#1>>2E;FFEEFCE00B0<C$@;&2;119;0//19<:><FGF1F11CC..<3C<CGFHBE.*$>1FG?<+G<?CFG<C/1FGCCA/91>1>19E@>>;/@/EAA19FDF1FFF/0?#BGGCBD@@2D;G/?1EEC/#6GBFD110GA//C0122GDBCHGFFB/00EA0GF3F0E00F11BFGGECFGFC3D1DB11>1>
@M02197:102:000000000-ALU3V:1:1101:16937:15284 1:N:0:1
TGGCGTCATTCGTCCTCCGCTTATTGATATGCTTAAGTTCAGCGGGTAGTCCTACCTGATTTGAGGTCAGAGTCAAAAAAGTGTTGCACAGAGGCAAGCGGGGTTCTGAGCAGGCTTGACGCACGCAAGGGACAAGACGAAACTTATTACGTCTGTCACGGATGCTAGCGATCCCACTAAGTCATTTGAGGCGAGCCGTGTGACCGGTAGACGCCCACGTCCAAGTCCGACACCTGATCATAAACCAGATGGGATTGAGATTTCATGACACTCAAACAGGCATGCCTTTCGGAATACCAAAAGGCGCAAGGTGCGTTCAAAGATTCGATGACTCAC
+
BBBAAADBFFFFGGCFGGGGGGGHHHHHHHHHHHHHHHHHHHHGGGGCGHHHHHGHHHHHHHHHGHHHHHHHHHHHHHHGGFGHHHHGHHHHFGGGHGHGGGGGGHHHHHHHHGGHHGHHGGCGGGGGGGGHGGHGHHGGCGGHHGHHHGGHHHGHGGHGGGGGGGHGGGHHGHHGGFGHHGGGGHHGGGGGGFGFGHHHGGFFGFD#GGGGGGGGGGGHHHHGGGGGHHHHHHEHGHHHGGGHHGHHHBHHHHHHHHHHHHHHFHGHHHGHHFHGBGGHGHHHGGGGGHHHHHHHGHHHGEEGGHFHHGGGGHGGGGGGGGGGFFFFFFFBBBBA
@M02197:102:000000000-ALU3V:1:1101:19676:15379 1:N:0:1
TGGCGTCATTCGTCCTCCGCTTATTGATATGCTTAAGTTCAGCGGGTATCCCTACCTGATCCGAGGTCAACCTTTTGAGAAAAGATTCTCCCCGAGGGGAGGCCGACCGGGGCTCGTGCACCCGTGTGTCCGATACGTGTCCCGTGAAGAACTCAGTGTACCGGGGGTCCAACGAGGCCGCCGTCATTGTCTTTGGGACGGGCGAGAGCCCCCCCGAGAGGGGGCCTCCGCCAAACCGTCCAACACCAAGCCGGGGGGCTTGAGGGGTGATAATGACGCTCGAACAGGCATGCCCTTTGGAATACCAAAGGGCGCAATGTGCGTTCAAAGATTCGATGATTCAC
+
CCCCCADBFFFFGGGGGGGGGGGHGHHHHHHGHHHHHHHHHHHGGGGGHHHHHHHHHHHHHHGGGGGHHHHHHHHHHEGHHHHHGHHHHHHHGCGGGGGGGGFGGGGGGGGFDGHGGHGHHHGGGGGHHHHGGG;GGGHHHHHGHGGGGGGGGGGGFGGGGGGGGGFFFFFFFFFFFFFFFFFFFFFFFFFFFFFFFAFFFFFFFFDFFFEDFFGHGGGGGGGGGGGGGFGFGGGGGG:HEGHFGFGGGGGGGGGHGHGHHEGGHHHHHFHHGGGGFEHHEHHHHHHHFHGGGGGHHHGHHHGCHHHHGGGGGHGHHFCGGHGGGGGGGGGGFFFFFFFCCBCB
@M02197:102:000000000-ALU3V:1:1101:26733:15417 1:N:0:1
TGGCGTCATTCGTCCTCCGCTTATTGATATGCTTAAGTTCAGCGGGTATCCCTACCTGATCCGAGGTCAACCTGAGAAGGAGAGGTTGAGCGGCGCACTCCGAGCGGCCACCGACGCGAGACAAGATACCACAACGCGAGGGGACGGACGGCGTGGCCGGCGACATTGAGGCGGGCGGCGAGGAGCCGCGGCGCCCAACACCCAGCCGGGCTGGATTGGTGACAATGACGCTCGAACAGGCATGCCCCCCGGAATACCAGAGGGCGCAATGTGCGTTCAAAGATTCGATGATTCAC
+
AAAABCCCFFFFGGGGGGGGGGGHHHHHHHHHHHHHHHHHHGHGGGGGHHHHHHHHGHGHHHHGGGGHHHFHHHHHGFHHHHHGGHHFHGGGCGGGGGGHHGGGGGGGGGGHGGGGGGGGGGHHHHHHHHHHHGGGGGGGGGGGGGFFFFFFFFFFFFFFFFFFFFFFFFFFFFFFFF?FFFFFFFCADBA??FFE8GDCDCD:CGG:GFFFHG5HHHH<HGFHGGGGFDB:DG<HEGHHHGGGGGGGGFHHHHHGHFGHGGGGGHHHGGGGGFGBGDGGGCGFFFFFFFFBBBAB
@M02197:102:000000000-ALU3V:1:1101:23208:15473 1:N:0:1
TGGCGTCATTCGTCCTCCGCTTATTATATGCTTAAGTTCAGCGGGTATTCCTACCTGATCCGAGGTCAACCTGAAAAAATAGATTTAGAGGTGGCCGGGCCCACAAGACCTTGCAACTCGACGCGTGCTCCGGAAAGCTCAGTGCGAAGAGGGTCCCATGGACGCCCGTCATTGTCTTTGAGACCAGTTGGCCGCGAGCGGTCCAACGCGGTCCAACTCCCGAAACGCCCGCGGTAAAGCAGGGTTTTGGAGGGAGGATAATGACGCTCGAACAGGCATGCCCTTCGGAATGCCAAAGGGCGCAATGTGCGTGCAAAGATACGATGACTCAC
+
BCCCCCCCFFFFGGEEGGGGGGGGHHFGGHHHHDGFHHFHHCEFGEEFFHHHGHGHGEHFHFFGGE2BFHHHHHHGGF/BBEGDHHFDB3BGHGEF@EGGGEEF?GH;HHHHHFBFHFGDECBCFGGGGDH9FFBCFHGFFFAGHFGCG9AG?DHBFBGHHCC.93A@DDDFFFBFGGG80EGGGEAFFFFFBCC@<@BCGF0<:BFDCDF:;DDAD#C/<99BB@E3FGE?1@>BFGFFBE/AGF1FGHF>0@21B22D0>/E/E0A/2GB1GBB00//B///A0A2B111A1B0EE0A0FG3HE0EA1A31GF3GFAA11@3BFF>11A>
@M02197:102:000000000-ALU3V:1:1101:27418:15482 1:N:0:1
TGGCGTCATTCGTCCTCCGCTTATTGATATGCTTAAGTTCAGCGGGTAGTCCTACCTGATTTGAGGTCAGAGTCAAAAAAGTGTTGCACAGAGGCAAGCGGGGTTCTGAGCAGGCTTGACGCACGCAAGGGACAAGACGAAACTTATTACGTCTGTCACGGATGCTAGCGATCCCACTAAGTCATTTGAGGCGAGCCGTGTGACCGGCAGACGCCCACGTCCAAGTCCGACACCTGATCATAAACCAGATGGGATTGAGATTTCATGACACTCAAACAGGCATGCCTTTCGGAATACCAAAAGGCGCAAGGTGCGTTCAAAGATTCGATGACTCAC
+
BABBCABBFFFFGGGGGGGGGGGHFHHHHHHGHHGHHFFHGHHGGGGGGHHHHHHHHHFHHGHHGGFGHHGHHHHDHHHGGEGFHHHHHHHHGGGGGGGGGGGCGHHHHHFHHHGHHGHHGGGGGGGGGFGHGGHHGHGBFFGFGFHHHGGFBFEHHHHGGGGHDFHGGGGHHHGGGGHHHHHHHGGGGGGFGFGGGHFHGFGGGHFGGGFFFGGFFFFFHHHFGCGFFHHFHFFHGHGHFFFFFHGHHGHHHHGHHHHHHHGBHHGHHHGGGHHHHHHHHHHGHGGGGHHHHHHHGHHHGGGGGHGHFGGGGHGGGGGGGGGGFFFFFFFCBBAA
@M02197:102:000000000-ALU3V:1:1101:12651:15489 1:N:0:1
TGGCGTCATTCGTCCTCCGCTTATTGATATGCTTAAGTTCAGCGGGTAGTCCTACCTGATTTGAGGTCAGAGTCAAAAAAGTGTTGCACAGAGGCAAGCGGGGTTCTGAGCAGGCTTGACGCACGCAAGGGACAAGACGAAACTTATTACGTCTGTCACGGATGCTAGCGATCCCACTAAGTCATTTGAGGCGAGCCGTGTGACCGGCAGACGCCCACGTCCAAGTCCGACACCTGATCATAAACCAGATGGGATTGAGATTTCATGACACTCAAACAGGCATGCCTTTCGGAATACCAAAAGGCGCAAGGTGCGTTCAAAGATTCGATGATTCAC
+
BCCBCCCCFFFFGGGGGGGGGGGHHHHHHHHHHHHHHHHHGHHGGGGGGHHHHHHHHGHHHHHHGHHHHHHHGHHHGHHGFGHHHHHHHHHHHGGGHGHGGGGDFHHHHHHHHHGGHGHHGGGGGGGGGGGHGGGHHHGGGGGHHHHHHHGHHHGHHHHGGHHHGGGGGGHGGHHGHHHHFDFGGGFGGGGGGGGFGHHHGGGGGHHGFGGGGGGGGGGGHHHGGGGGGHHHFFGBFHGHFHFHHHHHGHHHHHGHHFHHHHGHHHHHHHGHHHHHGGHHHHHHHGGGGHHHHFBHGHHHGGGGGHHHHGE2GHGGGGGGCGGGFFFFFFFBA?BB
@M02197:102:000000000-ALU3V:1:1101:12669:15482 1:N:0:1
TGGCGTCATTCGTCCTCCGCTTATTGATATGCTTAAGTTCAGCGGGTAGTCCTACCTGATTTGAGGTCAGAGTCAAAAAAGTGTTGCACAGAGGCAAGCGGGGTTCTGAGCAGGCTTGACGCACGCAAGGGACAAGACGAAACTTATTACGTCTGTCACGGATGCTAGCGATCCCACTAAGTCATTTGAGGCGAGCCGTGTGACCGGCAGACGCCCACGTCCAAGTCCGACACCTGATCATAAACCAGATGGGATTGAGATTTCATGACACTCAAACAGGCATGCCTTTCGGAATACCAAAAGGCGCAAGGTGCGTTCAAAGATTCGATGATTCAC
+
AAAABADAFFFFGGGGGGGGGGGHHHHGHGHHHHGGHHHHHGGGGGGGGGHHHHHHHHHHHHHHGHHHHHFHGHHHHHHGGFGGGHHHHGHHHGGGHGHGGGGBCHHHHHHHGHGHHGHFGGGCGGGGGFFHGGHHHGGCFGGHHGHHHHEGHFFFFHHGGGHHGDHFGGHHGHGGHHHHGGGGGHHGGGGGGGGGBHHHGGFFGHFFDFFFFGGEBEGHGHGGGGGGHHHGFHHHHHHHHGFFHHGHFHHHFFFHGGHFF5BHHHHHHHGHHHHHHFHGGFFFFGGGFHHGCFHHGGHHGGGGGGHHHGGGGHGGGFGGGGGGFFFFFFFBA?BA
@M02197:102:000000000-ALU3V:1:1101:15847:15529 1:N:0:1
TGGCGTCATTCGTCCTCCGCTTATTGATATGCTTAAGTTCAGCGGGTAGTCCTACCTGATTTGAGGTCTAATCATGATGTATAGATGGGTTTTGCTGTGAGCATTCCGGCCCAGAGCGTGGTCACCCGCCGGTAAAGGCTAAAGTGTCCTTGAAGGAAATTTGATACTATCACTTCAAGTCAAACCGACGCCAAGTGCGGGATTGCTAATGCATTTCGGACGAGCCGACTCGAAAGCCGGCAGACGGCCAGGATCCAAGCCCAGCACAAGGTCTCATTACAAAACCCGTGGGGTTGAGAGTTGCATGACACTCAAACAGGCATGCCCTCCGGAATACCAGAGGGCGCAATGTGCGTTCAAAGATTCGATGATTCAC
+
B?AABADAFFFFGEFGGGGGGGGHHGHHHHHHHHHHHHHHCHHFFGGGGHHHHHHHHHHHHHGHGGHHFHGFHHDFEGHEGHHHGFF3GHA1EGGHHHHHHFHGGHGFF/EEGHHFFE?EEEFGFHEGGGGGGCGHFGGHHGHHGFDGHHGGHF8HFCFBGAFGF6HGGHHGFHHGHHH0GHFHFG?@CCCGFGE;991#2DBF00;BCF;0CBFBFFC0<<B-CA@<>FFHFFDC;GG@@F</F<0G1FCBG<?</BFECHEGBB<11/F1B222>20G>///@GEE/EE0HEHGF10GB@1GBHFHFHFFGEGFFBFGHFFA/EEA/FD22FA111CAE0GEA11G1AEEEAGGBF3DFEB1C@BFBF3A>11A
@M02197:102:000000000-ALU3V:1:1101:3699:15559 1:N:0:1
TGGCGTCATTCGTCCTCCGCTTATTGATATGCTTAAGTTCAGCGGGTAGCCCTACCTGATTTCAGGTCAAAGTCAAAAGGTGCGCGATGGCAGGTTTTGAGCAGTCATCACCGCAAGGAGAGACGAAACTTATTACGTCTAACACTGATGTGGGATGTTCCACTAAGTCATTTGAGGTGAGCCATTGCTGGCAGACACCCAAGTCCAAGCCTAACATGTTCAGAAAACATATTAGATTGAGATTTCATGACACTGAAACAGGCATGCCTTTCGGAATACCAAAAGGCGCAAGGTGCGTTCAAAGATTCGATGATTCAC
+
AA@AAA111BFDGGGFGGGGGGGHGBFFBD2DFEFBHH22D2GEEEEGEHH0FABB1GGBDG2GHHEAGFFHHHGHHHFCF1F/FE?EEFFFE/0BGFHCF1G0;FBGHHH0#<E08GFCCAC0FBFCC5EGGGH=,FG<GDGHG?<GHHFGGCHHGFFFBB<FFGHF22D2FDB4FFGHHHFHCHEFFCC?FC@7EFCF3AAFFBFFFGG/GFCF;GC;FGB8BFFFGGGFFFFB5FFFFFGFHHHGHGF5HFHFEHHFFHGFHHFEEE2FG5FD5F2FB32FGGGFBHHF?GFFGGGGGFFECGFFFFFFDBBAAA
@M02197:102:000000000-ALU3V:1:1101:2770:15459 1:N:0:1
TGGCGTCATTCGTCCTCCGCTTATTGATATGCTTAAGTTCAGCGGGTATCCCTACCTGATCCGAGGTCAACCTTAGACATGGGGCTGTTTTACGGCGTAGCCTCCCGAACACCCTTTAGCGAATAGTTTCCACAACGCTTAGGGGACAGAAGACCCAGCCGGTCGATTTGAGGCACGCGGCGGACCGCGATTCCCAATACCAACCGAGGCTTGAGTGGTGAAATGACGCTCGAACAGGCGTGCCCCCCGGAATACCAGGTGGGGCTATCTACGTGCGGAGATTCGATGATTGAC
+
1AA11ADAFF33A1AE11E00A01D33F2FAF2F2F1FGB2A1A//AEHHGGCG0F110111BE?EG0191>9BG8H#169#/:#?FB;;FB=EE9EE9E91BFGGC9C9;B/A/<@>GF5//<FHB11191<<;>@?C<FF1#BA9-</;B9/::;C.>>?A?/A/-EB;#/9@9;A;9.=@94-.9>#B#.;0;0FC@;9B#?/0,?2BC<#G<ABFFF0<<</CC<>B?GFF0///#AA/;/EABD2F2110B0/000011B2FA0A000011133A1BFFFD1D3111>>
@M02197:102:000000000-ALU3V:1:1101:15280:15641 1:N:0:1
TGGCGTCATTCGTCCTCCGCTTATTGATATGCTTAAGTTCAGCGGGTATTCCTACCTGATCCGAGGTCAACATTCAGAAGTTGGGGTTTAACGGCGTGGCCGCGACGATTACCAGTAACGATGTGTAAATTACTACGCTATGGAAGCTCGACGTGACCGCCAATCAATTTGGGGAGTGTCTGTGACAGACAGCTCCCAACACCAAGCTGAGCTTGAGGGTTGAAATGACGCTCGAACAGGCATGCCCGCCAGAATACTGGCGGGCGCAATGTGCGTTCAAAGATTCGATGATTCAC
+
CCCCBCCCFFFFGGGGGGGGGGGHHHHHHHHHHHHHHHHHHHHGGGGGHHHHHHHHHHHHHHHGGGGHGHHHHHHH9HHHF;HHGGGG9HHHGGGGGGGCHC@D?CF0FG?DG92?F:;<<FFHHFFHHCH;GHHGDCEDGDH0D99<C?CDCA?5GCGHFHHFFHHHDFGHGFGHHGHHFHGHHHFGBGHGGHGFHGGFFGFHHHHHHHHHGHHHGHF<EHHHHGGGFGGADFGFHHHFFF@GGEEEHHHHHHHHGGGGGGGGFHHHHGGGGHGGGGGGGGGGFFFFFFFCBCCC
@M02197:102:000000000-ALU3V:1:1101:19278:15670 1:N:0:1
TGGCGTCATTCGTCCTCCGCTTATTGATATGCTTAAGTTCAGCGGGTATTCCTACCTGATCCGAGGTCAACCTGAAAAAAATTCGTTTAGAGGCCGGGCCCATGACACCTTGAAACTCGACGCGTGCTCCGGAAAGCTCAGTGCGAAGAGGGTCCCACGGACGCCGTCATTGTCTTTGAGACCCGTGGTGCCCCGAAGGGCTCCACGCGGTCCAACACCAAACCCGGAGGTTTGAGAGAGGATAATGACGCTCGAACAGGCATGCCCTTCGGAATGCCAAAGGGCGCAATGTGCGTTCAAAGATTCGATGACTCAC
+
AAAABBBBFFFFGGGGGGGGGGGHHHHGHHHHHHHGHHHHHHHGGGGGHHHHHHHHHHGHHHHGGGGHHGHHHHHHHHHGGHHGFHHGHFHHHGGGGGGGGGHHHHHHGHHGHGHFFHFFFFFFGGGEFHGGGGGHGFHHHHGHFFG?GGEGCGHHHHGGGGEGGGEHGGHGFFGFGFFFFFFFHHGGFGGGGHHHFFGHHGFFFGFFGFFFFFFFFGGGFFGGGHHHGGFEHHGHHFFHHHHHHGGGGGHHDHHFHGGHHHGGGGGGGHHHHHHHHHHHGGGGGHHHHGGGGHGGGGGGGGGGFFFFFFFBCBAA
@M02197:102:000000000-ALU3V:1:1101:23544:15698 1:N:0:1
TGGCGTCATTCGTCCTCCGCTTATTGATATGCTTAAGTTCAGCGGGTATCCCTACCTGATCCGAGGTCAACCTTTTGAGAAAAGATTCTCCCCGAGGGGAGGCCGACCGGGGCTCGTGCACCCGTGTGTCCGATACGTGTCCCGTGAAGAACTCAGTGTACCGGGGGTCCAACGAGGCCGCCGTCATTGTCTTTGGGACGGGCGAGAGCCCCCCCGAGAGGGGGCCTCCGCCAAACCGTCCAACACCAAGCCGGGGGGCTTGAGGGGTGATAATGACGCTCGAACAGGCATGCCCTTTGGAATACCAAAGGGCGCAATGTGCGTTCAAAGATTCGATGACTCAC
+
CCDDC>DBFFFFGGGGGGGGGGGHHHHHHHGGHHHHHHHHHHHGGGGGHGHHHHHHHHHHHHHGGGFHHHHHHHHHHGGHHHHHGHHHHHHHGGGGGGGEFGGGGGGGGGGGGGGGGHG<HHGGGGHHHHHGDGGGGGGHHFHGGFGEFGGGGGGGFGGGGGGFFFFDDFFFFFFFFFFFFFFFFFFFFFFFFFFFFFFFFFFFFFFFFFGGFFFHGGGGGGGGGGGGGHFFGGGGGHHHGDGF3GGGFGGGGGGGGHGHHGGGHHGHHGHHHGGGGGHHDHHHHHHHFHGGGHHGABHHHHHHHHHFGGGGGHHFHGGGGGGGGGGGGGGGFFFFFFFBCBBB
@M02197:102:000000000-ALU3V:1:1101:10656:15614 1:N:0:1
TGGCGTCATTCGTCCTCCGCTTATTGATATGCTTAAGTTCAGCGGGTATCCCTACCTGATCCGAGGTCAAAATGCAAAATGTAATAGGCTTAATGGACGCCAACATTCAAGGCAAGAGGCGCAAAATGTGCTGCGCTCCAAGGCCAAATATGCCGGCTGCCAATCGCTTTAAGGCGAGTCCACGCGACAACGCGGGACAAGACGCCCAACACCAAGCAAAGCTTGAGGGTACAAATGACGCTCGAACAGGCATGCCCCATGGAATACCAAGGGGCGCAATGTGCGTTCAAAGATTCGATGATTCAC
+
BABABBCCFFFFGGGGGGGGGGGHHHGHHHHHHHHHHHHHHHGGGGGGHHGHHHGHHHHGHHHGGGGHHHHHHHHHHHHHHGHHHHHGHHHHHHHHHHGGGGGGGHHHHGHHHHHGHHGGGGGGGHHHHHGHHHGGGGGHHHHHHHHHHHGHHHHGGHHGHGHHHGGHGGHHGGHHHHGGGGGHGGGCGGGGFHHHHFFGGGEFFHHFFGHGHHHFFFGHHGGHHHHHHHFFFFGFFEGGHGGHHFEHHHHHGGGHGHHHGHHHFHHHHHGFEEEFGHHGGGGGGGGGFGGGGFFFFBFFFBBAAA
@M02197:102:000000000-ALU3V:1:1101:11922:15760 1:N:0:1
TGGCGTCATTCGTCCTCCGCTTATTGATATGCTTAAGTTCAGCGGGTATCCCTACCTGATCCGAGGTCAAAGACGGTAATGTTTTCTTGTTGGACGCGGGCCGGAGCCCCTCGAGAAGCGCACTGTGCTGCGCGAGAGGAGGCAAGGACCGCCGCCAATGGATTTGGGGCGAGTCCGCGCGGTGAGGCGGGACAGACGCCCAACACCAAGCAGAGCATGAGGGTGTAGATGACGCTCGAACAGGCATGCCCCCCGGAATACCAAGGGGCGCAATGTGCGTTCAAAGATGCGATGATTCAC
+
A1>A1ADAFBFFFAECFFAECEEH3DFHB2DFF2FFBGFHGFB//EGAFHHHHH0FGFFEBBF/E/?CEEFB0BE5EGGHHH:H9G:FH:FFF:1/2E?EC55#C//C:C9G93#G#0>9C-#5B$0DD0DC9FF@9ACFC;5B9A?.AA;5#/9/9B/9;9FF/@A-9BB@;96FB-@.9$@@F?18B<@@C.9/@999=5;;AB;,00*;;:0,#</#.CGBF;DDFCGCCCGEC1?11?1<00></////0D2B2111AB//0E0CHHGF0EAA0A13F3BFE1111@BFFD1>1>>
@M02197:102:000000000-ALU3V:1:1101:20706:15832 1:N:0:1
TGGCGTCATTCGTCCTCCGCTTATTGATATGCTTAAGTTCAGCGGGTATCCCTACCTGATCCGAGGTCAACCTTTTGAGAAAAGATTCTCCCCGAGGGAGGCCGACCGGGGCTCGTGCACCCGTGTGTCCGATACGTGTCCCGTGAAGAACTCAGTGTACCGGGGGTCCAACGAGGCCGCCGTCATTGTCTTTGGGACGGGCGAGAGCCCCCCCGAGAGGGGGCCTCCGCCAAACCGTCCAACACCAAGCCGGGGGGCTTAGGGGTGATAATGACGCTCGAACAGGCATGCCCTTTGGAATACCAAAGGGCGCAATGTGCGTTCAAAGATTCGATGACTCAC
+
ABCAABBCFFFFGGGGGGGGGGGHHHHHHHHHHHHGHHHHHGGGGGGGHHHHHHHHGHHHHHHGGGGHHHHHHGHHHGGHHHHHGHHHHHGHGGGGGGGFGGGGGGG@BFCCDHGGGGHFHGGGGHHHHHGGGGGGHHHHHGGHFGGHHHGGGGBFGBFGGGGGGFBFFFFFFFFFFFBBFFFFFFFFFFFFFFFFFFFFF?FFFFFFFGGGFGHHGDGFFFFFFEFEGFFFGGGGGHHHGFFFGGGGGFCFGGHGHFGFCCHHHHHHGHHGGEEFBHDHHHGHHHGHFGGHFHHHGHHHHHHHGHGGF?EFBHHFEE?CGGGGGGGGGGFFFFFFFCBAAB
@M02197:102:000000000-ALU3V:1:1101:11902:15758 1:N:0:1
TGGCGTCATTCGTCCTCCGCTTATTGATATGCTTAAGTTCAGCGGGTATCCCTACCTGATCCGAGGTCAAAGACGGTAATGTTTTCTTGTTGGACGCGGGCCGGAGCCCCTCGAGAAGCGCAATGTGCTGCGCGAGAGGAGGCAAGGACCGCTGCCAATGGATTTGGGGCGAGTCCGCGCGCTGAGGCGGGACAGACGCCCAACACCAAGCAGAGCTTGAGGGTGTAGATGACGCTCGAACAGGCATGCCCCCCGGAATACCAAGGGGCGCAATGTGCGTTCAAAGATTCGATGATTCAC
+
CCCCCCCCFFFFGGGGGGGGGGCHHGHHHGCFHHHHHHHHHHHGGGGGHHHGHHHHHHHHHHHGGGGHHHGHHHGGGHGFHGHHHHHHHHHHHHHGGGGGGGGFGGGGGGGGGGGFGHHGGGGGHHHHHHHGGGGGGGGGGGGGGGGGGGGGGGGGGGGGGGFFFFFFFFFFFFFFFFFFFFGGDGGGGGGGEEEFFGGGFDEEGGFHHHHHHHHFHHHHGHGFGGFHH?DGGGHGGHHGHHHHGF?GGFGGGHGGHHGHHFHGCGGGGHHHHGGGGHFCGGGGGGGGFFFFFFF@BBAA
@M02197:102:000000000-ALU3V:1:1101:12034:15876 1:N:0:1
TGGCGTCATTCGTCCTCCGCTTATTGATATGCTTAAGTTCAGCGGGTATCCCTACCTGATCCGAGGTCAACCTTAGAAATGGGGTTGTTTTACGGCGTAGCCTCCCGAACACCCTTTAGCGAATAGTTTCCACAACGCTTAGGGGACAGAAGACCCAGCCGGTCGATTTGAGGCACGCGGCGGACCGCGTTGCCCAATACCAAGCGAGGCTTGAGTGGTGAAATGACGCTCGAACAGGCATGCCCCCCGGAATACCAGGGGGCGCAATGTGCGTTCAAAGATTCGATGATTCAC
+
CCCCCCCDFFFFGGGGGGGGGGGHHHHHHHHHHHHHHHHHGHHGGGGGHHHHHHHHHGHHHHHGGGGHHHHHHHHHHHHHGHHGGGGGHHHHHGGGGGGGGHGHHGGGGGGHGGHHHHHGGGGGGHHHHHHHGHHGGGGGGHHFGGGGGHHHHHGHHGHGGFFFFGGGGGFEFGGGGGGGGGGGGGGGGGFGFFHHHHHGGHGGFHHGHHHHHHHHHHHHHHHFGGGGHHDHHHHHHHHHGGGGGGGHHHHHHHGGGGGGGGGHHHHGGGGHGGGGGFGGGGFFFFFFFCCCCC
@M02197:102:000000000-ALU3V:1:1101:19144:15938 1:N:0:1
TGGCGTCATTCGTCCTCCGCTTATTGATATGCTTAAGTTCAGCGGGTAGTCCTACCTGATTTGAGGTCAGAGTCAAAAAAGTGTTGCACAGAGGCAAGCGGGGTTCTGAGCAGGCTTGACGCACGCAAGGGACAAGACGAAACTTATTACGTCTGTCACGGATGCTAGCGATCCCACTAAGTCATTTGAGGCGAGCCGTGTGACCGGCAGACGCCCACGTCCAAGTCCGACACCTGATCATAAACCAGATGGGATTGAGATTTCATGACACTCAAACAGGCATGCCGTTCGGAATACCAAAAGGCGCAAGGTGCGTTCAAAGATTCGATGATTCAC
+
>AAAA>DAFFFFGEGGGGGGGGGHHBHHF55FGHHF5FDEEBGFGGEGEAFFEDFFGBGGBGHFEFAFGGHFHHEHHHHGG3FGFG4GHHB@FAE1FFHGGGCB<02DGHHGHHGHHGHB?/<FFBFFBBACFFHFHBFCG8CHGHHHBFC:CCGCFHFD::EFGGGFDE@EEGG=FHFHGDGDFFFGGGFCCFCGGHF@GCGGGHHFFGGGGGGGGFGAEHFEE@GBHHGF@FFFFBBHFHGGHDHFFHFEHHGHFHDDBHBHHHGDFG15EFFGDFHGFEGFE00EFEGGHHF2?HFFEGGGGHHHHFGGGHGGGGGGGGGGFFFFFFFBBBBA
@M02197:102:000000000-ALU3V:1:1101:25994:15963 1:N:0:1
TGGCGTCATTCGTCCTCCGCTTATTGATATGCTTAAGTTCAGCGGGTATTCCTACCTGATCCGAGGTCAACATTCAGAAGTTGGGGTTTTACGGCGTGGCCGCGACGATTACCAGTAACGAGGTGTATGATTACTACGCTATGGAAGCTCGACGTGACCGCCAATCGATTTGGGGAACGCGGGTTACCGCGAGTCCCAACACCAAGCTGAGCTTGAGGGTTGAAATGACGCTCGAACAGGCATGCCCGCCAGAATACTGGCGGGCGCAATGTGCGTTCAAAGATTCGATGATTCAC
+
BCCCCCCCFFFFGGGGGGGGGGGHHHHHHHHHHHHGHHHHHHHGGGGGHHHHHHHHHHHHHHHGGGGHHHHHHH9HHHGFGHHHGGEGGGHHGGGG;GGCH?0C@C4GEG?F89==FF1A/CCFBB1FGFGG70DGGGGCD6G0CDCC0::;:@FCGGGGHEHGADDGGGHHHGGGDGGGHHGGGFGGCFFFHGGHEDF?2?FFAFHHHFHHHGGHGGDFEHHHHGFGEEBEGHFF3FHHHHGGGGGHGHHHHHHHGGGGGGGGGGHHHGEGGGFGGGGGGGGGFFFFFFFBCCCB
@M02197:102:000000000-ALU3V:1:1101:22256:15951 1:N:0:1
TGGCGTCATTCGTCCTCCGCTTATTGATATGCTTAAGTTCAGCGGGTGATCCTACCTGATTTGAGACCAGAAGTGAAATTGGGATGTGCCACAGAGGCAAGTTCGAAGCACACGCAGACACAACCAAACATTCCTCCTTTAGGCGACATAGCAAATGACGTATCATGCCATGCCAGGAGAAAAACACTGCTTGGCCGCCTCCTCCCAAACAGAGAGGCGGATGCAAAGTGTCTCAAGGCGCTCATGCATTTCGGGCGAGCCTGTGCTAGGTAGCGCAGGCAGAGGCACCCATCCAGGCCCCATCCGCCAAGCCGTTTCATTTAAAAACCGCTTGGGGTGGGAGATTTCATGGCACTCAAACAGGCATGCTCTACGGATTGCCATAGAGCGCAAGGTGCGTTCAAAGATTCGATGATTCAC
+
BCBBB3AAFFFFGGGGGGGGGGFHHHHHGFHHHHHHHHHGHHHGGGGEHHHHHHHGHGGHHHHHGHHFHEHHGHHHHHGHHGHHHGGHHHHGFGHHF1FGFHHHGHHGCHHHGGCFGGHHHHGGGGHHGGHHGHHHGHHHHGFHGGGGGHHGFHHHHFFFCGHGHG0DGHGGGFHGHHGECFFFGHHGHGH0G?FGCGGGGG:GGGGBFEGF5DF:AAB9#9BFFBB9;BB:+BFFFFE;0$00:0B.B:--:-;-....FGDD/D00/GC@--HF1FHHHHFFFE?AF11FC?///DG<CC/CCHFFECCECFHHFHHFGEGGGGEGGFGGGGGFG2EHHHF@BG3HGEGHFHGFFGBHHHHHHGHHHGE22GGFGHHHCHHHHGGGGHGHHGGGFFGGGGGGGGGGFFFFFFFBB@BB
@M02197:102:000000000-ALU3V:1:1101:5457:16073 1:N:0:1
TGGCGTCATTCGTCCTCCGCTTATTGATATGCTTAAGTTCAGCGGGTATTCCTACCTGATCCGAGGTCAACATTCAGAAGTTGGGGGTTTAACGGCTTGGCCGCGCCGCGTACCAGTTGCGTGGGTTTTACTACTACGCAAGGGAAGCTGAAGCGAGACCGCCACTAGATTTCGGGGCCGGCTTGCCGCAAGGGCCCGCCGATCCCCAACCCCAAACCCGAGGGCTTGAGGGTTGAAATGACGCTCGAACAGGCATGCCCGCCAGAATACTGGCGGGCGCAATGTGCGTTCAAAGATTCGATGATTCAC
+
BABBBBDBFFFFFEGGGGGGEEFHHHHHHHH5FGBHFGHHHCHGGGEGFHBFHHHHHHHHHBF?EFGHHHHHHHHHEGGGGGGFGG9G;GG:GD8ECG@8'?/<2/C1C2<@<F10%$1=@#/.5-<2FFF:FB5GH/G-,5CB0B/9;B#9##.;@5AF@@GE?(BCBB;F#B?A;-@E..;@A@//96GFAD.#A<<0EDF>DBFFD<#EDEE2/C9GF@EFDF0EGE?:B44DBC7E18?:+FBHGFGFG1BE?GEEA3DFHHHGGE2E2GGGGEGFBHGGGGGGGCGGGGEFB4FFFBFF?AAAB
@M02197:102:000000000-ALU3V:1:1101:27600:16101 1:N:0:1
TGGCGTCATTCGTCCTCCGCTTATTGATATGCTTAAGTTCAGCGCGTAGTCCTACCTGATCTGAGGTCAATAGTTGAAGTGGGAAAGCGACAAACAGAGATCGCATCCCGTGCTTTAGGTGCCGCCGTCCGCCATAGACTTTGATGAGAGTTTTCGTGAGAAGACCTAATACATCGCTGTCCGTGCAGGCAGGGGCCGCACCACTTCATTTCATGTCAGCCCTCCGAGAAATCAGAGGACACGACACAACGCCGACGGTCAGCCAATAAAGTCTGGCCGTCGAGGGGGTCAATGACACTCAAACAGGCATGCCCTCCGGAATACCAGAGGGCGCAATGTGCGTTCAAAGATTCGATGATTCAC
+
AAAABADBFFFFGGGGGGGGGGGHHHHHHHHHGHGEFGFFGHHGGGGGGGFHHHHHHFHHHHHHGGGHHFFHFHHHGHEDGEEFHFFHGGGGGHHHHHHHHHHEGGGGHGFFGGHHH3FBFHFF?CCBBDFGGGGHHGHEGFGHFH:HHGGH<HFGFFF<F0<;CGGFHFHHHGHGGCA:G?FGC?AF:CCB@B@GGBFGFFFFFF0:;FGFHFHGGGF@FFFGGHHHHHGFHHFFF??9FGFFF?/B/CC//B?EB2?/HFF4EFHHHG/?/FE/FE>1/FEEEBGFDGFHHGDD5EGCHHFFHHHHCFAA0GDEEFHHFHGHGGFGGGGGGHGHGGGGHGGGGGGGGFGFFFFFFF?BBBB
@M02197:102:000000000-ALU3V:1:1101:7262:16154 1:N:0:1
TGGCGTCATTCGTCCTCCGCTTATTGATATGCTTAAGTTCAGCGGGTATCCCTACCTGATCCGAGGTCAACCTTTTGAGAAAAGATTCTCCCCGAGGGGAGGCCGACCGGGGCTCGTGCACCCGTGTGTCCGATACGTGTCCCGTGAAGAACTCAGTGTACCGGGGGTCCAACGAGGCCGCCGTCATTGTCTTTGGGACGGGCGAGAGCCCCCCCGAGAGGGGGCCTCCGCCAAACCGTCCAACACCAAGCCGGGGGGCTTGAGGGGTGATAATGACGCTCGAACAGGCATGCCCTTTGGAATACCAAAGGGCGCAATGTGCGTTCAAAGATTCGATGACTCAC
+
BBBBBBBBFFFFGGFGGGGGGE?GHHHHHHHHHHGFHGHHHHHFCFGGHGHHHHHHHHHHHGHGFGGGHGHHHHHHHGGHGGGHGHHHGHFHGGGGGFGFGGGGGGGGGGGGGGHGGHFGHHDC7GHGGHHDDGGGGGHGHHHGHGGGGGGGGGGGGBFBFGGGCAA/AEFFFBEFFFFCFFFFBDFFFBFFFFFFDFFFFEDABFFAFFFFADGGBG@CGFC@GGGGGFFDFFEEEGDFFG:FFCGGF??GEGDHFFBHFEFGG2DEHFFHGGEB0ABGEFBFGGHEHHEGDHHFDBHHHHGHGHHHGGGGEHFGHGFAEAGF55FBGGGGFFFFFFFBA3AA
@M02197:102:000000000-ALU3V:1:1101:6761:16172 1:N:0:1
TGGCGTCATTCGTCCTCCGCTTATTGATATGCTTAAGTTCAGCGGGTATTCCTACCTGATCCGAGGTCAAATTTTCAAGAGTTGGGGGTTTAACGGCAGGGCACCGCCAGGGCCTTCCAGAGCGAGGGTTTAACTACTGCGCTCGGGGTCCTGGCGAGCTCGCCACTATATTTCAGGGCCTGCCTTTGGGTAAAAGCAGTGCCCCATCACCAAGCCAGGCTTGAGGGTTGAAATGACGCTCGAACAGGCATGCCCTCCGGAATACCAGAGGGCGCAATGTGCGTTCAAAGATTCGATGACTCAC
+
AABBBB@BFFFBFGGGGGCGGGGGFHFFHHHHHHHCHGH5FFHGC?FEHHHHHHHEHHHHGHFFGGGH3F5FGHHHGH<:HF:HHFCGFG;GGGGGGFB>EGGDGGGGGGECED/GGEHD9GHC@CFG;>CGHH:HHGHH@?DG@CFD.;CG@FEFGGFCGGGGGGF1BFFFFFFFFFFFFEGFHHHFGGFHFHFHFGE?AGHFFBFF6BFFHHHHFGEF1HHCFHHHGHHEGE/EECHGFFFGBBGGHHECGGEE/HD22HHHHGHG?GEGGHFGFEEEGG1FFGGGGGGBC1FFDB1AAAAA
@M02197:102:000000000-ALU3V:1:1101:4853:16244 1:N:0:1
TGGCGTCATTCGTCCTCCGCTTATTGATATGCTTAAGTTCAGCGGGTATTCCTACCTGATCCGAGGTCAACCATTAAAAATTGGGGGATTTAGCGGCCAAAGACGCTACAACTCCAGTCAAAAGCGAGATAAAAATTTACTACGCTCAGAGGATATCGCAGATCCGCCGTTGTATTTCAGGAGCTACAGCTAGCAAAAGCAGTAGGCTCCCAACACTAAGCTAGGCTTAAGGGTTGAAATGACGCTCGAACAGGCATGCCCTCTAGAATACTAATGGGCGCAATGTGCGTTCAAAGATTCGATGATTCAC
+
AAAAAADAF5BF4AEA5BAEEGGAD5BFEGGDG5DHHFHFFFHGGCGGFFGBEFFHHHHHGF1E0>1BBFHHFHG4BEG3GEHHE5?>FHHFHHGC/.EEBG:HC?B#C:G1FFGHF.HHH1FGGGFCC;HHHGDFGFHHF<HGGGGCHH7GHH)FGE1CACFGHFGEGHFFHFDCBCFF1G92ABBFGGFGHGD>1GDDFG1FF/>>?AFF2FGGHHGCGFHHHBHGFHEGHG@DFFFGFB;E0G?EBFBHHHFFFGEB122HGF2AGF1D10FECEABF3F00EB111CGGFGEBFFCB3FFF@AAAA
@M02197:102:000000000-ALU3V:1:1101:11923:16307 1:N:0:1
TGGCGTCATTCGTCCTCCGCTTATTGATATGCTTAAGTTCAGCGGGTATCCCTACCTGATCCGAGGTCAAAAGTGAGAAAATGGCTTGATGGATGCCGCTGTTGAGGGACCAAGACGCAAAATGTGCTGCGCTTACTACCAAAACACTGGCTGCCAATGACTTTGAGGTGAGTCTTAACAAAAAGACAAGCACCCAACACCAAGCAAAGCTTGAAGGTACAAATGACGCTCGAACAGGCATGCCCCATGGAATACCAAGGGGCGCAATGTGCGTTCAAAGATTCGATGATTCAC
+
AAAAAABBFFFFGGFCGGGGGGGHHHGHHHGHHHHHGHHHHHHGGGGGHHHHEHHHHGHGHHEGGGG2FHHHHGHHGHHHHHHHHHGGHHHGHHHHHGGGHGHHHHHGHHGHHHHHGHGFGHHHHHHHHHFGGGGHGGHHHHHHHHHHGGHHHHHHHHGFHHHHHHHGGHHHGHHHHHGHHHHHHHHHHHGGGHHGGGFFHHFFHHHHGHFHHHHHHGHGHHHGGGFDFHEFGFFHHHFHGGGGHGGHHHHGHHHHHHGGGGGGHHHGEE?HGGGGGGGGGGFFFFFFFBBCBA
@M02197:102:000000000-ALU3V:1:1101:9896:16417 1:N:0:1
TGGCGTCATTCGTTCTCCGCTTATTGATATGCTTAAGTTCAGCGGGTATCCCTACCTGATCCGAGGTCAAGAGTGTAAAAATGTACTTTTTGGACGTCGTCGTTATGAGTGCAAAGCGCGAGATGTACTGCGCTCCGAAATCAATACGCCGGCTGCCAATTGTTTTGAGGCGAGTCTACACGCAAAGGCGAGACAAACACCCAACACCAAGCAGAGCTTGAAGGTACAAATGACGCTCGAACAGGCATGCCCCATGGAATACCAAGGGGCGCAATGTGCGTTCAAAGATTCGATGACTCAC
+
AAA1>>DAFFFFGFGFGFFGC0ECHFHG3GHHHHGCFHGHHCCGGGCCCEEGGHFFBFHHGDHEGGEHHFGFHFHGFGHHDGFG9G;DGHGGGHHGGEGGGGGGHHEHGFGHEGHHHGGG?CGGFHGHFFFC?CCGHGCDGFHGHHHE?C?2CGCFGHGFHHGHFHHGGEFFHGBHGGFFGFEF@EFFFEBB0FGFEEEFHHGHFGEB:FHHHGBAG9BFFEFF;GEFFFEDEBEBCBFEHG@3BHFEGGFFFGBHGGD5B3HHHEEFAED55HGEEEB4CGFFFGEF4FFFFFFD3?BA?
@M02197:102:000000000-ALU3V:1:1101:7729:16432 1:N:0:1
TGGCGTCATTCGTCCTCCGCTTATTGATATGCTTAAGTTCAGCGGGTATTCCTACCTGATCCGAGGTCAACCTTTGGAAAATTGGGGGGTTTTACGGCAAGAGTCCCTCCGGATCCCAGTGCGAGACGTAAAGTTACTACGCAAAGGAGGCTCCGGGAGGGTCCGCCACTACCTTTGAGGGCCTACATCAGCTGTAGGGCCCCAACACCAAGCAGAGCTTGAGGGTTGAAATGACGCTCGAACAGGCATGCCCGCCAGAATGCTGGCGGGCGCAATGTGCGTTCAAAGATTCGATGACTCAC
+
ABBBBABCFFFFGGGGGGGGGGGHHHHHHHHHHHHHHGHHGHHGGGGGHHHHHHHHHHHHHHHGGGGHHHHHHHHHHHHHHH<HHGGG:@CGG<HG99G9GGHHHHH<H:GG9GGGGGGGG9GGGGG99GGE8FFFFFFFF8FFFFF9FFFFF:FFF4FFFAFEFFFFFGFHFFFFHHGHHFBGFFHGGHHFFHGHGFGGFFFFFF8GFHHGGHHHFHHGHHGHHGHHHHHFGGFFFHFHHFFFHG1F/EEFGGFHHFHHFGCGGGGGGGEGHHHGGGGHGGGGGGGGGGFFFFFDFAA?BA
@M02197:102:000000000-ALU3V:1:1101:17621:16393 1:N:0:1
TGGCGTCATTCGTCCTCCGCTTATTGATATGCTTAAGTTCAGCGGGTATTCCTACCTGATCCGAGGTCAACATTCAGAAGTTGGGGGTTTAACGGCTTGGCCGCGCCGCGTACCAGTTGCGAGGTTTTATCTACTACGCAATGGAAGCTGCAGCGTGACCGCCACTAGATTTCGGGGCCGGACGGACTAGCAATCCGATCCCCAACACCAAACCCGGGGGTTTGAGGGTTGAAATGACGCTCGAACAGGCATGCCCGCCAGAATACTGGCGGGCGCAATGTGCGTTCAAAGATTCGATGATTCAC
+
BBBBBBBBFFFFGGGGGGGGGGGHHGHHHHHHHHGHHGHHHGHGGGGGHHHHHHHHGHHHHHGGEGGHHHHHHHHHHHHHH,HHG9GF9GH<HGG-;;CGFF@B/7D/BC/A@FDG8HFHG9C:/'DD5FFH9HDGCA5?F:HEG:FHG0;BB8?5D7AFGFFFGGFGGGGGCGGGD@DGHC@%BDDFHGBCBCGFF;FGDFF6@DDFD9F/GFGGGGGH0FFEHGHHGHHHHFBBFFEFHCHHHHGFFFFGGGGGFEHHHHCFHGGGGGGEAEGFFHGFEGHGGGGGGGGGGFFFFFFFABAAA
@M02197:102:000000000-ALU3V:1:1101:16885:16527 1:N:0:1
TGGCGTCATTCGTCCTCCGCTTATTGATATGCTTAAGTTCAGCGGGTAGTCCTACCTGATTTGAGGTCAGAGTCAAAAAAGTGTTGCACAGAGGCAAGCGGGGTTCTGAGCAGGCTTGACGCACGCAAGGGACAAGACGAAACTTATTACGTCTGTCACGGATGCTAGCGATCCCACTAAGTCATTTGAGGCGAGCCGTGTGACCGGCAGACGCCCACGTCCAAGTCCGACACCTGATCATAAACCAGATGGGATTGAGATTTCATGACACTCAAACAGGCATGCCTTTCGGAATACCAAAAGGCGCAAGGTGCGTTCAAAGATTCGATGACTCAC
+
AABBBCCCFFFFGEGGGGGGGGGHHGGHHHHHHHHHHHHHHHHGGGGGGHHHGHHHHHHHHHHHGHHHHHHHHHHHHHHGGFGGHHHHHHHHHGGGHGHGGGGCGHHHHBHHHFGGHGHHGGGGGGGGGFGHGGFFGHGGGGGFFHHHHHGCGHGHHHGGGHFGGGHGGC@EGGGGGGGGGFHGGGHFGEFGFFCFFHHFGFFFGFHGGGGGGGFFFGHFFFDFFFGFFFFFFHHGHGHHHHFGHHHHHFHHHGFHHHHEHHHHHGDHHHGHHHHHHFEHFFHHF?EGGHHHHGD2GHGHDGGGGHHHHGGGGGGGGGGFGGGGFFFFFFFBBBBA
@M02197:102:000000000-ALU3V:1:1101:22657:16534 1:N:0:1
TGGCGTCATTCGTCCTCCGCTTATTGATATGCTTAAGTTCAGCGGGTATTCCTACCTGATCCGAGGTCAACATTCAGAAGTTGGGGGTTTAACGGCTTGGCCGCGCCGCGTCCCAGTTGCGAGGGTTTTACTACTAAGCAATGGAAGCTGCAGCGAGCCCGCCACTAGATTTCGGGGCCGGCTTGCCGCAAGGGCTCGCCGATCCCCAACACCAAACCCGAGGGCTTGAGGGTTGAAATGACGCTCGAACAGGCATGCCCGCCAGAATACTGGCGGGCGCAATGTGCGTTCAAAGATTCGATGATTCAC
+
AAAABBBCFFFFGGGGGGGGGGGHGHFHHHGHHHHHHHHHHHHGGGGGHHHHHHHHHHHHHHHGGGGHHHHHHHHHHHHHGGHHGGGE799H;:::F;EFHH77CD;CD?/#CF$/>FF9.%CC99CEG5C;;GH;#:5066BG0;<H6GB.B5B?-#FEEFC@G;CFFFFFBCBFF;DCFEGGFEFFAA<C<C?@<CFF/EFFDFFBDD99?BEFECE?2HFFFHHHGFAD6;HHGFBEE>E2EEGHHHHHHFG@GGGGEEFDBGFB3E2GGGGGFGHHGGGGGDFGFFGGGGGGGBF5FFFFAAABB
@M02197:102:000000000-ALU3V:1:1101:14632:16619 1:N:0:1
TGGCGTCATTCGTCCTCCGCTTATTGATATGCTTAAGTTCAGCGGGTGATCCTACCTGATTTGAGACCAGAAATGAAAGGGCGTGTAGTAGCGCACACACACTCTCGGGTCGCTGGGCTGCCACACAGCAAATGACGTATCATGCCATGCGCAGATGCCAGCTCCGCCGCCTTCCCTCGAGACGGTGCGAGTGCTAAGCGCTCATGCATTTCGGGCGAGCCTGGGCCAAAGCCCAGGCAGCGGCACCCAACCAACCCCGCCGCCCGGCGGCGCCTTGCGGCAACCGCTAGGGGTGGGAGATTTCGCGGCACTCAAACAGGCATGCTCCACGGAATGCCATGGAGCGCAAGGTGCGTTCAAAGATTCGATGACTCAC
+
AABBBABCFFFFGGGGGGGGGGGHHGHHGHHHHHBGHHHHHHHGGGGGHHHHHHHHHHHHHHHHGGHGHGHHFHHGHHHHGGGEGGHHHGHHGGGGGHGGEGHHHHGEGEBDGCF?DHHGGHHHHGGHHHHHGGGGG.FFHEH1=C1GFFGFGEGHGHGFFGFGHGGGGFGAGFGG9FGAEEFGD;;B:AB9ABBFFBFCFFFFFFFFFFFFFC;-A=AFFFABEFFFFFFF9E?AAE.AFFDA=FAAA;-@;9-ACCC@-GD@@@CCGGGEGGGEECFFGGECGHFFFGGFGHHHGFHHGGGGE?FEF5FGHHHGFBFBBFHHEGFF3FHHHHGCGHHFGGGGGHHHHE??GGGGGFCGGGGGFFFFFFFAAA3A
@M02197:102:000000000-ALU3V:1:1101:4621:16659 1:N:0:1
TGGCGTCATTCGTCCTCCGCTTATTGATATGCTTAAGTTCAGCGGGTAGTCCTACCTGATTTGAGGTCAGAGTCAAAAAAGTGTTGCACAGAGGCAAGCGGGGTTCTGAGCAGGCTTGACGCACGCAAGGGACAAGACGAAACTTATTACGTCTGTCACGGATGCTAGCGATCCCACTAAGTCATTTGAGGCGAGCCGTGTGACCGGCAGACGCCCACGTCCAAGTCCGACACCTGATCATAAACCAGATGGGATTGAGATTTCATGACACTCAAACAGGCATGCCTTTCGGAATACCAAAAGGCGCAAGGTGCGTTCAAAGATTCGATGATTCAC
+
AAABB3AAFFFFGGGGGGGGGGGHHHHHGHFHHHHHHHHHHHHGEGGGGDGHGHGHHEHHHHHHEFHHHGHFDGFGHHHGGBGFFAGHGHHHHGGECFHEGCGFCHHHGFGHCHGHHGGGD?CGGGGGGCDHGGHHGGCC@EDHEHGEFGGHGHGHGHHGFHGGGGGGGADGGGHGHHG0D9FHHHGGGGGGGGFF@BHFFEGCDFFEGGGGGEFEFFGEEFF/BFFFHHFHHFHGEFGHHHGHHFHHHGHHHHGBFGGHGE5HHHFGHHGHHFGEFFHHAHHHGFGGGHHHHHGEGF3HGGGGGHHHHGGGGGGGFGGFGGGGFFFBFFFA@BBA
@M02197:102:000000000-ALU3V:1:1101:17763:16711 1:N:0:1
TGGCGTCATTCGTCCTCCGCTTATTGATATGCTTAAGTTCAGCGGGTATCCCTACCTGATCCGAGGTCAACCTTGTAAAAGTAATAAAGGAGACCGGGCTGGAGGAACCTTTAACTCAAGTGCGTGCTGGTTAAAGCTCATTGCACCGAGGGTCCAACAGACGCCGTCATTGTCTTTGGGACCGAGCCCGCCGCCAGGGGAGGGCTCTGATCCAACACCAAGCCAGGCTTGAGGGTTGATAATGACGCTCGAACAGGCATGCCCACCGGAATACCAGTGGGCGCAATGTGCGTTCAAAGATTCGATGACTCAC
+
BCCBCCBCFFFFGGGGGGGGGGGHHHHGHHHHHHHHHGHHHHHGGGGGHHHHHHHHHHHHHHHGGGGHHHHHHHHHHHHHHGGHHHHHHFHHHGGGGGGGGGHHGGHHGHHHHHHHHHHGGFHGGGGGHHHFHHHHHHHHHGHHHHHGCGGGGHHHHHGHHHGGGGGGGHGGGGHHHHHGGGGHGGGGGGGGHFFHGGGHHGHHHHHHHHHFHFFFFGGHHHHHHGHFHGHHGHHHHHHHHHGFF??HHCHHHHHHFAHHGEGGGGHHHHHHHGFFGGGGGGHHHHGGGGHGGGEGGGGGGFFFFFFFBCCCC
@M02197:102:000000000-ALU3V:1:1101:29078:16692 1:N:0:1
TGGCGTCATTCGTCCTCCGCTTATTGATATGCTTAAGTTCAGCGGGTATCCCTACCTGATCCGAGGTCAAAGACGGTAATGTTTTCTTGTTGGACGCGGGCCGGAGCCCCTCGAGAAGCGCAATGTGCTGCGCGAGAGGAGGCAAGGACCGCTGCCAATGGATTTGGGGCGAGTCCGCGCGCTGAGGCGGGACAGACGCCCAACACCAAGCAGAGCTTGAGGGTGTAGATGACGCTCGAACAGGCATGCCCCCCGGAATACCAAGGGGCGCAATGTGCGTTCAAAGATTCGATGATTCAC
+
BB@AA>@AFFFFGGGGGF2EFFEHHCGHHHHGHFHHHHGGHHHGFGGGHHGHHHHHHHHHBFCEEEGHHGDFBEEGGEGHHFGHHHHHHGHHHHHEGGGGCCCFGGGGGGHGGGGFDHEGGGGGHFHHEHHGGGFFFFFCFGGGGFEFGGFGGG?FGFFGGGFFFFFFFFFFFFFFFDCFFFFCDFFFFFGGGGEBAH?EHDGFCCFCBHFGGBFGCHHECBH9GFGFFDGDCDFFFGGHHHHHH;GD?GEAECEHGHHHGHHHE2EE?GHHHGFGECFGGFGGGGCGFFFFF5FBBAAA
@M02197:102:000000000-ALU3V:1:1101:28842:16779 1:N:0:1
TGGCGTCATTCGTCCTCCGCTTATTGATATGCTTAAGTTCAGCGGGTATCCCTACCTGATCCGAGGTCAAAATGCAAAATGTAATAGGCTTAATGGACGCCAACATTCAAGGCAAGAGGCGCAAAATGTGCTGCGCTCCAAGGCCAAATATGCCGGCTGCCAATCGCTTTAAGGCGAGTCCACGCGACAACGCGGGACAAGACGCCCAACACCAAGCAAAGCTTGAGGGTACAAATGACGCTCGAACAGGCATGCCCCATGGAATACCAAGGGGCGCAATGTGCGTTCAAAGATTCGATGATTCAC
+
ABBBBAAAFFFFFGGGGGGGGGGGDHFHDFDGHHHHHHHHHHHGGGFEHEGHHHHHHHHHFGHGGGGHHHD@GGHHHHHFDBE;GGFFHFFFHGGHHHGGGGGGFGHHHHHHEHHEFFGGFGGGGHGHG@GHHHCFFDDCGHGHCGHGHFCGCDHDGCGHHHHGHGHGHFGGHCGHHF?CCGCEGHEGCFEFFHFHFHFFFGGHG:EFHFGGHHFFEHFFFEFCEHHFHGBHHHGBEFEAFHGFBG1BEHGHGGGGHHFHHFGHGABCHHEGFE?HCHHGGEEAGE3GGGGGGGF1BFD3FAAAAA
@M02197:102:000000000-ALU3V:1:1101:7777:16826 1:N:0:1
TGGCGTCATTCGTCCTCCGCTTATTGATATGCTTAAGTTCAGCGGGTAGTCCTACCTGATTTGAGGTCAGAGTCAAAAAAGTGTTGCACAGAGGCAAGCGGGGTTCTGAGCAGGCTTGACGCACGCAAGGGACAAGACGAAACTTATTACGTCTGTCACGGATGCTAGCGATCCCACTAAGTCATTTGAGGCGAGCCGTGTGACCGGCAGACGCCCACGTCCAAGTCCGACACCTGATCATAAACCAGATGGGATTGAGATTTCATGACACTCAAACAGGCATGCCTTTCGGAATACCAAAAGGCGCAAGGTGCGTTCAAAGATTCGATGATTCAC
+
A1AA?ADAFFF31AEEG100EAAGHGBA2GHGHFHHGHGFGCHFEEG?EGFGHEHHHBGHFF1FFBFBG01BDFFGHFHCEFGHHHHFFH0FFFEGEEA?/EGCCHHDDGHFHHGHGGFHGGGGGGFGGFBEFGHGFFGGC?EHHHHHGHG6GFEGHHHGGGGHGGGGGGFEHBHGHFGHGFGG1FGGGGGEC@?CGHGCFFFFCF;@A>BGGEFEFFBAEFFFFFFEGGGBBGFFEFEHFHFHHFHGHGHHFGHHHHHHHG2FGFHHGECEFFHGEFB10BFFF??ECEHFHFFB/FFGFGEE0EGHHE?AECEFEDFE31GGFFFDBFFAAAAA
@M02197:102:000000000-ALU3V:1:1101:11217:16872 1:N:0:1
TGGCGTCATTCGTCCTCCGCTTATTGATATGCTTAAGTTCAGCGGGTAGTCCTACCTGATTTGAGGTCAGAGTCAAAAAAGTGTTGCACAGAGGCAAGCGGGGTTCTGAGCAGGCTTGACGCACGCAAGGGACAAGACGAAACTTATTACGTCTGTCACGGATGCTAGCGATCCCACTAAGTCATTTGAGGCGAGCCGTGTGACCGGCAGACGCCCACGTCCAAGTCCGACACCTGATCATAAACCAGATGGGATTGAGATTTCATGACACTCAAACAGGCATGCCTTTCGGAATACCAAAAGGCGCAAGGTGCGTTCAAAGATTCGATGACTCA
+
DCDDCDCCFFFFGGGGGGGGGGGHHHHHHHGHFHHHGHHHHHHGGGGGGHHHHHHHHHHHHHHHGHHHHHHHGHHHHHHGGHHHHHHHHHHHHGGGHGGGGCGGGHHHHHHHHHGHHGHHGGGGGGGGGGGFGGHHHHGGGGGGGHHHHGGFHEGHHHHGHGGHGGGGGGBEHHGGGGGGGGFGHHGGGGGGFFFGGHGHGGGGGHHGGFFFFFGGGGHGGHHGGGGGHFHFFHHHHFGHGGHHHHHHHHHHHHHHHHGHHHFHHGHHHHFFGHHGFHHGHHHHHGGEEFHHHHHFGGGHGGGGCHFHHGGGEFFDFGGGGGGFFFFFFFBA?BB
@M02197:102:000000000-ALU3V:1:1101:15519:16904 1:N:0:1
TGGCGTCATTCGTCCTCCGCTTATTGATATGCTTAAGTTCAGCGGGTAGTCCTACCTGATTTGAGGTCAGAGTCAAAAAAGTGTTGCACAGAGGCAAGCGGGGTTCTGAGCAGGCTTGACGCACGCAAGGGACAAGACGAAACTTATTACGTCTGTCACGGATGCTAGCGATCCCACTAAGTCATTTGAGGCGAGCCGTGTAACCGGCAGACGCCCATGTCCAAGTCCGACACCTGATCATAAACCAGATGGGATTGAGATTTCATGACACTCAAACAGGCATGCCTTTCGGAATACCAAAAGGCGCAAGGTGCGTTCAAAGATTCGATGATTCAC
+
CCCCCBDBFFFFGGGGGGGGGGGHHHHHHHGHHHHHHHHHHHHGGGGGGHGHHHHHHHHHHHHHGHHHHHHHHHHHHHHGGHGGHGHHHHGHHGGGHGHGGGGFGHHHHHHHHHGHHGHHGGGGGGGGFFGFGGHGGHGGCEGHHHHHHHHHHHGHHHHGGGGGGGHGGGGGGGGGHHGHHHHGGHHGGGGEFCGFFHHHGGGGFFFGGGFFFGHHHHHHHHHFFGGGHHGHHHGGBHFFHHHHHHHHHHHHHHGGHHHHHHHHHGHHHHGHHHHGHGHHHFHHHGCGGGHHHHGHGHHHGGGGGGFHHEE2GGGFGFGFGGGGFCFFFFFABBBB
@M02197:102:000000000-ALU3V:1:1101:14861:16938 1:N:0:1
TGGCGTCATTCGTCCTCCGCTTATTGATATGCTTAAGTTCAGCGGGTAGTCCTACCTGATTTGAGGTCAGAGTCAAAAAAGTGTTGCACAGAGGCAAGCGGGGTTCTGAGCAGGCTTGACGCACGCAAGGGACAAGACGAAACTTATTACGTCTGTCACGGATGCTAGCGATCCCACTAAGTCATTTGAGGCGAGCCGTGTGACCGGCAGACGCCCACGTCCAAGTCCGACACCTGATCATAAACCAGATGGGATTGAGATTTCATGACACTCAAACAGGCATGCCTTTCGGAATACCAAAAGGCGCAAGGTGCGTTCAAAGATTCGATGATTCAC
+
AABBABBBFFFBGGGGGGGGGGGHHHFHHHHHHHHHHHHHHHHGGGGGGHHHHHHHHHHHHHHHEHHHHHHHFHHGFHGFEBBGHFHHHGHEHGGFHGHGGGGFCGFHHHHGF<DGHGHHGGGGGGGGGGFFGGHFHHGGGGGHHHHFHGGHHHGHGHHHHGGGGGBFFGHHGCFFHGGHGBFGFFHGGEGGFF?DDGHFGGFFGHHFFGGGGGGFDFCFEFDFFFBGHHHGEEHHGHFDFFFFGBHEGGGHHGBGGHHGHFHHEGBGFDFFFHHHGGHHAHHAEGE2DG5HGF5GCGCGGGGGFHHFGGGGECGGGFGGFGFGFFFFFFF?AAAA
@M02197:102:000000000-ALU3V:1:1101:20696:17120 1:N:0:1
TGGCGTCATTCGTCCTCCGCTTATTGATATGCTTAAGTTCAGCGGGTATTCCTACCTGATCCGAGGTCAACCTTTGGAAAATTGGGGGGTTTTACGGCAAGAGTCCCTCCGGATCCCAGTGCGAGACGTAAAGTTACTACGCAAAGGAGGCTCCGGGAGGGTCCGCCACTACCTTTGAGGGCCTACATCAGCTGTAGGGCCCCAACACCAAGCAGAGCTTGAGGGTTGAAATGACGCTCGAACAGGCATGCCCGCCAGAATGCTGGCGGGCGCAATGTGCGTTCAAAGATTCGATGATTCAC
+
ABB@AABBFFFFGGGGGGGGGGGHHHHHGHHHHHHHGHHHHHHGGGGGHHHHHHHHHFHHHHHGGGEHHHHHHHHH9GHGFG0HHGGG9CCGGFHGGGF-GHH;HHF<GGGGBGGG:FF9G9GGGCGGGGG1F8FFFF9FF7FF4CFFEFF5FFDEFAFBF.:EFFDBDF9FFFFFB:DGAA9GFFFGFEFFFFFFFBAFDGFFFFFFFFFFFFFBEFGBFAFFDBFFGFBFFFFFFHEFFFFB:GAFE@C?0A3FHHGDHGGGEE?EFE2B55HEEGGFF5GGGGGGGFFBBFFF5@AAA3
@M02197:102:000000000-ALU3V:1:1101:2800:17254 1:N:0:1
TGGCGTCATTCGTCCTCCGCTTATTGATATGCTTAAGTTCAGCGGGTAGTCCTACCTGATTTGAGGTCAGAGTCAAAAAAGTGTTGCACAGAGGCAAGCGGGGTTCTGAGCAGGCTTGACGCACGCAAGGGACAAGACGAAACTTATTACGTCTGTCACGGATGCTAGCGATCCCACTAAGTCATTTGAGGCGAGCCGTGTGACCGGCAGCCGCCCACGTCCAAGTCCGACACCTGATCATAAACCAGATGGGATTGAGATTTCATGACACTCAAACAGGCATGCCTTTCGGAATACCAAAAGGCGCAAGGTGCGTTCAAAGATTCGATGACTCAC
+
>11>A>DAFFFFGGGGGGGGGGGHGHFHHHHHHHHHFGHHHFHFEEGG/GFHHHGHHHEHHHHHEFHHGHHFEGBFGDCEEGH2GGE11B0@CECGGGFGCCC@?GF1B>GHF//A0@;@/DD?/>B/9<B;/FA<ADFB<C@<DGD9FHG/0CFECCAFBCC0FFG#?C#9AC09FCFBGBFFBHFGDFGE.--@>1%G9?@F622EE4#A/ECA<?F33HF9EFE1FFFHFHFHFGEBB5@FE43FFFF2GGFDHHGFFBGDGHGEFHEBGG5FEG33FFG1HEEA2GGBHHHFGHGDB2GGGGBFGACGGHGGGGGGGGGGCC5BFFD>>3>3
@M02197:102:000000000-ALU3V:1:1101:25373:17265 1:N:0:1
TGGCGTCATTCGTCCTCCGCTTATTGATATGCTTAAGTTCAGCGGGTATTCCTACCTGATCCGAGGTCAACATTCAGAAGTTGGGGTTTTACGGCGTGGCCGCGACGATTACCAGTAACGAGGTGTATGATTACTACGCTATGGAAGCTCGACGTGACCGCCAATCGATTTGGGGAACGCGGGTTACCGCGAGTCCCAACACCAAGCTGAGCTTGAGGGTTGAAATGACGCTCGAACAGGCATGCCCGCCAGAATACTGGCGGGCGCAATGTGCGTTCAAAGATTCGATGACTCAC
+
CCCCCBBCFFFFGGGGGGGGGGGHHHHHHHGGHHHHHHHHHGGGGGGGHHHHHHHHHHGHHHGGGGGHHHHHHH:HHHGHHHHHGGGGGGH<GG;G9EC/B/B/#/<>?F4BF1F;?D1</><-</<000FD0:D0DDCEG/;:;:C.9::::D#-#GGHGCBC0CABHGHHGFDCC:GGHHHGEDCFCEGGEHGEFDGFFGHFFEFFFGD3FEHFGHH<GGHHGGEEE?HHAFGBGBHEFCCGGFFHHGGHHGHHGGGGGGGGGGGHHGGGGCGGGGGGGGGGFFFFFFFCCCCC
@M02197:102:000000000-ALU3V:1:1101:7224:17317 1:N:0:1
TGGCGTCATTCGTCCTCCGCTTATTGATATGCTTAAGTTCAGCGGGTATCCCTACCCGATCCGAGGTCAACCTTGAGAAGGTGGGTTTAACGGCATGAGAGGCCCGTCGCCGCCAGCGAACACGGTAGTGCCACAACGCTGGGCTCGGGACGCTCCCGCCGGAGACATGGGGGCCCGGGTCACCCCCGGGGCCCAATACCAAGCGAGGCTTGATGGGTGTAATGACGCTCGAACGGGCATGCCCCCCGGAATGCCAGGGGGCGCAATGTGCGTTCAAAGATTCGATGATTCAC
+
BBCCBABBFFFFGGGGGGGGGGGHHGBGFHHGHHHHHHHHHHHGGGGGHGHHHHHHHGGGFFFEFGGHH;HHHGHEFF4GH5FGGGFFHFHGGG9GGFHHCE9FDC@E?CFD@C/FAC@?@DHGGFHGEGBGBGG.FF?:9AAEGHGAFA?.9ADAGDBDFFEFFFFFCFEFFAFFFFFFF@FFFGFGGEFFGGFFFBDEHFFDHFGHCEEHHGGHHGHHHG;DDFA0EAHHCFFHHHFFGGGGGDFHHCHFHGGGGGGGGFGHHHGFGEHGGGGFGGEFCBFFFFFFABBBB
@M02197:102:000000000-ALU3V:1:1101:3872:17321 1:N:0:1
TGGCGTCATTCGTCCTCCGCTTATTGATATGCTTAAGTTCAGCGGGTATCCCTACCTGATCCGAGGTCAATCATAAAAAAGTTTGGGGTTCTGGCAGGACACCACCGGGACTCTGTCGCGAGGAGTATTACTACGCGTAGAGCCAGGAGGCACCGCCACTGCTTTTAAGGGCTGCCCTGTGACGGTCAGGCCCCAACACCAAGCTGAGCTTGAGGGGTGATAATGACGCTCGAACAGGCATGCCCCCCGGAATACCAAGGGGCGCAATGTGCGTTCAAAGATTCGATGACTCAC
+
BA@BBB?AFFF5BEEGGGGGGGGFHHHHHHGHHHHHGHGGHHHGGGEFHFHHHHGFGFEHGGHGGCGHHHH#H%HFHHH/9FGHEEGGE9H-HGHHFG;H<F9;H3E?C8GEH<HFFG:GCGGG9:HHH;GHHHGG#-GG:FFFBFA9EGGGHGGGGGGF0FFFGFGGGFFE?.EEGFFFGGGFFDGFFFF.HHGHFFEFHHFHHHHFGGHFGGHGGHFFHHHGGGGFHHDHHHHHGBFHGDCGFGGHHFCGHHHHGHGGFEDBHHHGGGGHGFGGGFCFGGFFFFFFFBBAAA
@M02197:102:000000000-ALU3V:1:1101:18398:17336 1:N:0:1
TGGCGTCATTCGTCCTCCGCTTATTGATATGCTTAAGTTCAGCGGGTGATCCTACCTGATTTGAGACCAGAAGTGAAATTGGGATGTGCCACAGAGGCAAGTTCGAAGCACACGCAGACACAACCAAACATTCCTCCTTTAGGCGACATAGCAAATGACGTATCATGCCATGCCAGGAGAAAAACACTGCTTGGCCGCCTCCTCCCAAACAGAGAGGCGGATGCAAAGTGTCTCAAGGCGCTCATGCTTTTCGGGCGAGCCTGTGCTAGGTAGCGCAGGCAGAGGCACCCATCCAGACCCCATCCGCCAAGCCGTTTCATTTAAAAACCGCTTGGGGTGGGAGATTTCATGGCACTCAAACAGGCATGCTCTACGGATTGCCATAGAGCGCAAGGTGCGTTCAAAGATTCGATGATTCAC
+
CCCCCCCCFFFFGGGGGGGGGGGHHHHHHHHHHHHHHHHHHHHGGGGGHHHHHHHHHHHHHHHHGEHGHHHHHGHHHHHHHHGGHGHGHHHHHHHHGGGGGHHHGHHGGHHHHGGGGGHHHHGGGGHHGHHHHFHHHHHHHHHGGGGGGHHHHHHHGHHGFGFHHHHHGHGHHHHHHHGHHHHHGHHHFHHHHGHGFGGFGGGGGGGFGGGGGGGGFFFF2FFFFFFGGF:C0FDFGF?B@BDFFF/-GGGFFE??GFGGC/D0C<0FHE<-FCFFFFBGC=EHDA=HGHHFHGC?/GEC</GGGEGGGGGEGGHHHHHHGGGGGEEGGGHGGGGGHHGHHHHHHHGHHHHHHHGHGHHFEHHHFGHHHGGHGGFGHGHHGHHGHGGGGGHHHGGGGHGGGGGGGGGGFFFFFFFBBAAB
@M02197:102:000000000-ALU3V:1:1101:15713:17338 1:N:0:1
TGGCGTCATTCGTCCTCCGCTTATTGATATGCTTAAGTTCAGCGGGTAGTCCTACCTGATCTGAGGTCTGTGTCTCTATCCGGGCGCGAGGCGGCGACCCGGTGGGGTGAGGCAGACGACAAAGCCGGCCGCGCGTTACATATCACACGAGACCGTCTCCGACGCCCACAGATGCATTTAAGGCGAGCCAACAAAGGCAACGCCCATATCCGACCCCGTCGGTGGACCCGACGGGACGAGGTTACGTGACACTCAGACAGGCATACCCTCCGGAATACCAGAGGGTGCAAGGTGCGTTCAAAGATTCGATGATTCAC
+
AAAAAADBFFFBFEEEGFGGCEEADE5FHFFHHHHHHGHGHHHG?AEEFHGHHGFFEGFGHHBHHGBFGBFF@FFHGHFGHGGCEGGGEGGGC@@@7F/?DFGDDGC<DGGHEGGGHGGFDFHFFFAC?FBGFFFFFFFFFBFF9FFFFF9?GGGDFFGGFFFFFFFFGFFFFGFGFFFGFFFFGGGFCFGFFEGFFAFFFAFBEHFF/CBDFFGFFF?FGHGHFEGECGHGF?E?FFDGE1FBGHFEGA55FHHHFFGHFGFA1EGGGEHGHFHF5GHHHHGHFHHHHHFGGGFGFGGF5GGGFFFFFFFFBBBBB
@M02197:102:000000000-ALU3V:1:1101:6713:17365 1:N:0:1
TGGCGTCATTCGTCCTCCGCTTATTGATATGCTTAAGTTCAGCGGGTATCCCTACCTGATCCGAGGTCAATCATAAAAAAGTTTGGGGTTCTGGCAGGACACCACCGGGACTCTGTCGCGGGGAGTATTACTACGCGTAGAGCCAGGAGGCACCGCCACTGCTTTTAAGGGCTGCCCTGTGACGGGCAGGCCCCAACACCAAGCTGAGCTTGAGGGGTGATAATGACGCTCGAACAGGCATGCCCTCCGGAATACCAGAGGGCGCAATGTGCGTTCAAAGATTCGATGATTCAC
+
BABBBBBBFFFDF2EFGFGFAECH5FFHH5D5GHHHHHFHFHH?CEGCGDBFHGCFGF35DGFGCGEFGG<<C:FHHH:9FF<HHG?/?E;<;BG:GCFF<EF<EFEG?5FHHHH.HG;G#@AC879H9H7HH8D8GADG:;5;9HH269FGHGGHG?DFFFBB1CFF<0FE<EEFEG?BB<CGFFFFFBD3DAF//FEEEDBFBGFBBFFFFE9DCF9EFBFBBEBEAD?DAGB1B199FFFA/B/0222D1BFFF00EE0EEEFGE0A011B33A3GEEB1FFDDB31111>
@M02197:102:000000000-ALU3V:1:1101:19569:17368 1:N:0:1
TGGCGTCATTCGTCCTCCGCTTATTGATATGCTTAAGTTCAGCGGGTATTCCTACCTGATCCGAGGTCAACCTTTGGAAAATTGGGGGGTTTTACGGCAAGAGTCCCTCCGGATCCCAGTGCGAGACGTAAAGTTACTACGCAAAGGAGGCTCCGGGAGGGTCCGCCACTACCTTTGAGGGCCTACATCAGCTGTAGGGCCCCAACACCAAGCAGAGCTTGAGGGTTGAAATGACGCTCGAACAGGCATGCCCGCCAGAATGCTGGCGGGCGCAATGTGCGTTCAAAGATTCGATGACTCA
+
BBCBCBCCFFFBGGGGGGGGGGGHHGHHHHFHHGHFHHHHHHHGGGGGHHHHHHHHHGHHHHHGGGGHHHHHHHHHHGHHHH(HHHGGGBCG;<HGG8G9GG<.HHH<HGGGG;GGG;G;GGGGG:8GGGGGGFF9FFFFF.FF:FF:FFF:F:FFF9GFFAGFFFFHHHFHHHGFGFFHFHHGFFFFGGHFHHHGGFFFFGFFFGFGHHHFEHHHGHHFHFGHHGDDFGFFEFFFDEEBG;FGHFHHEECGFGHHHHHHHGGGGGGGGGGHGHHGGGGGGGGGGGGGGFFFFFFFCCCBC
@M02197:102:000000000-ALU3V:1:1101:22979:17382 1:N:0:1
TGGCGTCATTCGTCCTCCGCTTATTGATATGCTTAAGTTCAGCGGGTATTCCTACCTGATCCGAGGTCAACCAGAAAAAATTGGGGGTTTTACGGCCGGGGAGGCAGCACCTAACAAAAGCGAGATAAAGAATTACTACGCTCAGAGGACTACTGCCACTCCGCCAATGTCTTTGAGGAACTACTAGGGCGTAGATTCCCAACAATAAGCTGTGCTTAGGGGTTGAAATGACGCTCGAACAGGCATGCCCACTAGAATACTAATGGGCGCAATGTGCGTTCAAAGATTCGATGACTCAC
+
BBCBBCBCFFFFGGGGGGGGGGGHHHHHHHHHHHHHHHHHGHHGGGGGHHHGHHHHHGHHHHHGGGGHHHHHG<HHHHHGHHHHGGG7EEGHHGCGGGGGG:;GG;GGHHHHHF0HGHAGHGGBD0DG=BHFGHECECD>1:<1GBGFGG8<?GFBFDA/GGHFFFHGHHHGHHHHHHHHHHFHHGEGGGFHHHHHHFHHHH;HHHHGHHGHHHGHGGGGHHHHFFHGGGG9GHHGHHGHHFFFFHGEFDGHHHGGHBFD5GHGGGGFHHFHGGGGHFGGFFDGE4FFFFFFFFBBAAA
@M02197:102:000000000-ALU3V:1:1101:16384:17448 1:N:0:1
TGGCGTCATTCGTCCTCCGCTTATTGATATGCTTAAGTTCAGCGGGTATCCCTACCTGATCCGAGGTCAAAATGCAAAATGTAATAGGCTTAATGGACGCCAACATTCAAGGCAAGAGGCGCAAAATGTGCTGCGCTCCAAGGCCAAATATGCCGGCTGCCAATCGCTTTAAGGCGAGTCCACGCGACAACGCGGGACAAGACGCCCAACACCAAGCAAAGCTTGAGGGTACAAATGACGCTCGAACAGGCATGCCCCATGGAATACCAAGGGGCGCAATGTGCGTTCAAAGATTCGATGATTCAC
+
AABBBABBFFFFGGGGGGGGGGGHHHHHGHHHHHHHHHHHHHHGGGFEGHHHHHHHHHHHGGHGGFFHHHHHGGHHHHHHHBGHHHHHHHHHHHHHHHGGGGFGGHHFHHGHHHHGFFHGGGGGGHHHGHHHHFGGGGGHHHHHHHHHHHHHFHHGGHHHHHHHGGGHHHHHHHHHHGFGGGGHGGGGCFGGGHGHGGGFEGCHCHHFFFFGHHHHHHHHGBGHHHHGHHFBHHGDEEGEBEEGFHGFHHHHGGFAHHGFHHHHHHHHHHGGGGEFHHHGEEGHGGGGGFGGGGFFFBFFFBBBBB
@M02197:102:000000000-ALU3V:1:1101:8374:17451 1:N:0:1
TGGCGTCATTCGTCCTCCGCTTATTGATATGCTTAAGTTCAGCGGGTAGTCCTACCTGATTTGAGGTCAGAGTCAAAAAAGTGTTGCACAGAGGCAAGCGGGGTTCTGAGCAGGCTTGACGCACGCAAGGGACAAGACGAAACTTATTACGTCTGTCACGGATGCTAGCGATCCCACTAAGTCATTTGAGGCGAGCCGTGTGACCGGCAGACGCCCACGTCCAAGTCCGACACCTGATCATAAACCAGATGGGATTGAGATTTCATGACACTCAAACAGGCATGCCTTTCGGAATACCAAAAGGCGCAAGGTGCGTTCAAAGATTCGATGATTCAC
+
AAABBBBBFFFBEAEFFGGFGGGHHGHHGDHHHHHHHHHHHHGGGGGGGFFHHHHGHHGHHHGFFHHHFHHFHHFHBHHGGHHHHHHGHHHHHGGGHGGGGEEGGHGHDFHGFABCCCGGEEGGGGGGBFFGGFHHHGGGGGGBGFFGF@FCGHGBGHFCCCC@FAB09CAAFEHFFFFHGFCHHHGGGGGCECCCGHFFFEFFFFHEFGFFBECBFE?FFFFE;EBFBDCBBGFHFFF1FHFGHHFCBFF0DFHBDEFFFF@1HFGD1GFBFA1BGFBEEFGGE//EE02D2GFA/BHGEEE0?G1FC0E?CCCF3GEBDEA1>1BFFFD1AAAA
@M02197:102:000000000-ALU3V:1:1101:16531:17443 1:N:0:1
TGGCGTCATTCGTCCTCCGCTTATTGATATGCTTAAGTTCAGCGGGTATCCCTACCTGATCCGAGGTCAATCATAAAAAAGTTTGGGGTTCTGGCAGGACACCACCGGGACTCTGTCGCGAGGAGTATTACTAGGCGTAGAGCCAGGAGGCACCGCCACTGCTTTTAAGGGCTGCCCTGTGACGGGCAGGCCCCAACACCAAGCTGAGCTTGAGGGTTGAAATGACGCTCGAACAGGCATGCCCGCCAGAATGCTGGCGGGCGCAATGTGCGTTCAAAGATTCGATGATTCAC
+
B3AABADAFBFBGEGGFGGGEFGHFHHHHGHGFHFFH5DFHFFGGGGGHHHHGHHHGFHHHHGGGGG;FH:0FHHHH9:6GDG(FFE*GG;;FB95E?FH:HGHH9G8/1DH<GG;;E:G2C48GHHG7:9DD)A'C0<A9$GH;E6,EDDCGGECBDGGHGGBFFFFBHDGFGEHGHFCECBFCCAECECGHCADFAEAFFFEFFHD9HEFFEFGFGHEHGEFFFEFDD;BHFHHFFEFF0B0&9FGHFHHGGGGE?GECEFGFHGGEGHGGGBGDGEGECB5FFFFBAA>A
@M02197:102:000000000-ALU3V:1:1101:22987:17501 1:N:0:1
TGGCGTCATTCGTCCTCCGCTTATTGATATGCTTAAGTTCAGCGGGTATCCCTACCTGATCCGAGGTCAACCTTTTGAGAAAAGATTCTCCCCGAGGGGAGGCCGACCGGGGCTCGTGCACCCGTGTGTCCGATACGTGTCCCGTGAAGAACTCAGTGTACCGGGGGTCCAACGAGGCCGCCGTCATTGTCTTTGGGACGGGCGAGAGCCCCCCCGAGAGGGGGCCTCCGCCAAACCGTCCAACACCAAGCCGGGGGGCTTGAGGGGTGATAATGACGCTCGAACAGGCATGCCCTTTGGAATACCAAAGGGCGCAATGTGCGTTCAAAGATTCGATGACTCAC
+
CCCCDCCCFFFFGGGGGGGGGGGHHHHHHHHHHHHHHHHHHHHGGGGGHHGHGHGHDGGHHHHGCGGHHHHHHHHHHGGHHHHHGHHHHHHHGGGGGGGGGGGGGGGGGGCGFGHGCHG<HHGGGGGHHGHGGGGGGGHHHHHGFFFGGGGGGGGFGGBBGFFGGFFFFFFFFFFFFFFFBFFFFFFFFFFFFFFFFFFFFEFFFFFF@FEDAFDHGGFGGGGFFFEGFEGGGGFGFFDGHGGFEGGGFCGGGGGHGGHHHGGGGGHHHHHHGGGGGGHHEHGHHHHHGHGGGHHHHHHHHHGFBHHFEGGGGHFHHGEEGGGGGGGFCGGGFFFFFFFBBBBB
@M02197:102:000000000-ALU3V:1:1101:14557:17477 1:N:0:1
TGGCGTCATTCGTCCTCCGCTTATTGATATGCTTAAGTTCAGCGGGTATCCCTACCTGATCCGAGGTCAACCTTTTGAGAAAAGATTCTCCCCGAGGGGAGGCCGACCGGGGCTCGTGCACCCGTGTGTCCGATACGTGTCCCGTGAAGAACTCAGTGTACCGGGGGTCCAACGAGGCCGCCGTCATTGTCTTTGGGACGGGCGAGAGCCCCCCCGAGAGGGGGCCTCCGCCAAACCGTCCAACACCAAGCCGGGGGGCTTGAGGGGTGATAATGACGCTCGAACAGGCATGCCCTTTGGAATACCAAAGGGCGCAATGTGCGTTCAAAGATTCGATGACTCAC
+
BCCBCCCC@FFFGGGGGGGGGGGHHHHHHHHHHGHGHHHGHHHGGGGGHHHHHHHHHHGHHHHGGGGHHHHGHHGHHEFHHHHHGHHHHHHHGGGGGGGGGGGGGGGGGCDGGFHGCHGHEHGGGFFEHHHGGGGGGFFHHHHGFFFFFGFGGGGGBFGGGGGGFGFFFFFFFFFFF-;@DFFFFFFFFFFFFFFFF.FDA?DFFFFBEFAFFFFHFGGGGGGGGDGFFFDFFFFFFFBCADFF1GGGGGGGGGGHGHHBHFAFHGBHHGHHHFEE0FFGEHHHHGEEHHGGGGHGFFHFHGHFFFHHGEGGDDBHHEEEE4GFGFBGGGGGFFFFFFFAAAA3
@M02197:102:000000000-ALU3V:1:1101:13178:17499 1:N:0:1
TGGCGTCATTCGTCCTCCGCTTATTGATATGCTTAAGTTCAGCGGGTATTCCTACCTGATCCGAGGTCAAATTTTCAAAAGTTGGGGGTTTAACGGCAGGGCACCGCCAGGGCCTTCCAGAGCGAGGGTTTAACTACTGCGCTCGGGGTCCTGGCGAGCTCGCCACTATATTTCAGGGCCTGCCCTTTTACAGGCAGTGCCCCATCACCAAGCCAGGCTTGAGGGTTGAAATGACGCTCGAACAGGCATGCCCTCCGGAATACCAGAGGGCGCAATGTGCGTTCAAAGATTCGATGATTCAC
+
ABCBCCCDFFFFGGGGGGGGGGGHHHHHHHHHHHHHHHHHHHHGGGGGHHHHHHHHHHHHHHHGGGGHHHHHHHHHHHH;HGHHHGGGFGFHHHGGGGGEFGGGGGGGGDHGFDGHHHHHHHHGGGGGGGGHHHH<HHGHGGGGGGHHHHHHHGGHGGGGGGGHHGGGHHGFFHHGFFFGFGFFFFHHHGHHHHGGFFGEFHGHFGHGGHHHHHHGHGFHHHGHHHHHHHHGGGGGHHGHGGHDGHFFGGGGGGGHHHHHGHHGHHGGGGGHHHHGGGGHGGGGGGGGGGFFFFFFFCCBBB
@M02197:102:000000000-ALU3V:1:1101:5390:17670 1:N:0:1
TGGCGTCATTCGTCCTCCGCTTATTGATATGCTTAAGTTCAGCGGGTAGTCCTACCTGATTTGAGGTCAGAGTCAAAAAAGTGTTGCACAGAGGCAAGCGGGGTTCTGAGCAGGCTTGACGCACGCAAGGGACAAGACGAAACTTATTACGTCTGTCACGGATGCTAGTGATCCCACTAAGTCATTTGAGGCGAGCCGTGTGACCGGCAGACGCCCACGTCCAAGTCCGACACCTGATCATAAACCAGATGGGATTGAGATTTCATGACACTCAAACAGGCATGCCTTTCGGAATACCAAAAGGCGCAAGGTGCGTTCAAAGATTCGATGACTCAC
+
BABBBABCFFFFGGGGGGGGGGGHGHHHHHHHHHHHHHHHHGHGGGGGGHHHHHHHHHHHHHHHGHHHHHGHGHFFHHHGFFGHHGHHHHHHHGGGHGHGGGGGGHHGHHHGHHGHGG<HGG;GCGGGGGGHGGHHHHGGGGGHHHHHHHHHHHGHHHHHHHGBGGGGGFGGGGHGGHGGGFHHHHHGGGGGGFFFFGGHGDBBFFFEDFFFCFFFFCFFEHFFFGCGHHCF:AHFFGHHFFGGHFHHHHHHHGBHGGHGB5GHFGHHHHGHGHHHHHHHHG1AFE0GGHHFFHHFGHHHGGGGGFHHHGGGGHGGGFGGGGGGFFFFFFB?BAAA
@M02197:102:000000000-ALU3V:1:1101:20409:17685 1:N:0:1
TGGCGTCATTCGTCCTCCGCTTATTGATATGCTTAAGTTCAGCGGGTAGTCCTACCTGATTTGAGGTCAGAGTCAAAAAAGTGTTGCACAGAGGCAAGCGGGGTTCTGAGCAGGCTTGACGCACGCAAGGGACAAGACGAAACTTATTACGTCTGTCACGGATGCTAGCGATCCCACTAAGTCATTTGAGGCGAGCCGTGTAACCGGCAGACGCCCATGTCCAAGTCCGACACCTGATCATAAACCAGATGGGATTGAGATTTCATGACACTCAAACAGGCATGCCTTTCGGAATACCAAAAGGCGCAAGGTGCGTTCAAAGATTCGATGATTCAC
+
BBBBBADAFFFFFFEGGGGGGGGGHHHHHHGFHHHHHHHFHGHGGGGCFGHHHHHHHHGHHHHGGHGHHHHGFGGHFHHGGBFGHHHHHHGHHGGGGGHGGGGBCAGGDGHHHHGGHFFHGFGGGGGFF0FGFGGFHHGGGGGHFHHHHGEGHGEHFHHHHGGGGGGGEEDGGHHHHHHHHHHFHFGGGGGEFCFFFFHHFFFGGHHGGE@FFFFFHFHHHHHFGEFFFAFFFGFFFFFFHHHGFFHFEHHFHGDEGHHBGDHHHHGHHHFHHEHHFEFHEGHHHGCGEFFBGFHEGHHHCFEECG5FG?GCAHGFGF5FGCFGFFFFFFBBAAAA
@M02197:102:000000000-ALU3V:1:1101:9792:17698 1:N:0:1
TGGCGTCATTCGTCCTCCGCTTATTGATATGCTTAAGTTCAGCGGGTATCCCTACCTGATCCGAGGTCAATCATAAAAAAGTTTGGGGTTCTGGCAGGACACCACCGGGACTCTGTCGCGAGGAGTATTACTACGCGTAGAGCCAGGAGGCACCGCCACTGCTTTTAAGGGCTGCCCTGTGACGGGCAGGCCCCAACACCAAGCTGAGCTTGAGGGGTGATAATGACGCTCGAACAGGCATGCCCCCCGGAATACCAAGGGGCGCAATGTGCGTTCAAAGATTCGATGACTCAC
+
BBCBBCCCFFFFGGGGGGGGGGGHHHGHHHHHHHHHHHHHHHHGGGGGHHHHHHHHHHHHHHHGGGGHHH<<H<HHHHH:GGG;GED;F;H;HHEHC9FH<HG<HGGGG9GHHGHHHG:GGGGG9HGHH<H<<HG:GDCG;<HH<HH<G;G;HGGGGGGGGGGGGGGGGGGGGGGGGGGGGGGGGGFGGGGGHHFGGGFGHGHGHHHHFFGGGGHHHHHHHHHGGGGGHHGHGHHHHGHHGGGGGGGHGHHHHHHHHHGGGGGHHGHGGGGHGGGGGFGGGGFFFFFFFBBBBB
@M02197:102:000000000-ALU3V:1:1101:12686:17690 1:N:0:1
TGGCGTCATTCGTCCTCCGCTTATTGATATGCTTAAGTTCAGCGGGTATCCCTACCTGATCCGAGGTCAATCATAAAAAAGTTTGGGGTTCTGGCAGGACACCACCGGGACTCTGTCGCGAGGAGTATTACTACGCGTAGAGCCAGGAGGCACCGCCACTGCTTTTAAGGGCTGCCCTGTGACGGGCAGGCCCCAACACCAAGCTGAGCTTGAGGGGTGATAATGACGCTCGAACAGGCATGCCCCCCGGAATACCAAGGGGCGCAATGTGCGTTCAAAGATTCGATGATTCAC
+
AAAB?ADBFFFFGGGGGGFGF?FHGHFHGGHGHHHHHHHGHHHGGGGGHHHEFHHHHHGFHHHGGGGHHHH;H<HHHFH:G@.;HGG/9GH;HGH;G;;G<HG<H9GG9GG<;HHH<GHG?C8FDG9G8HBG;;GG;7:C8G5G:FH;GGG;HEFGGGFFFFGGEGFFFFFFGFGFGGGGFGGFGEGGGFDFFEC.GGEHHHFGGHHHGHHFFFFHHHHHGGFDBFBDCGDGHHFHGHGADFB0AEGHBHHHGFBHHGGEGFEHGFFA2GGHGGEGF5GCGGBFFFFFFABBAB
@M02197:102:000000000-ALU3V:1:1101:12680:17672 1:N:0:1
TGGCGTCATTCGTCCTCCGCTTATTGATATGCTTAAGTTCAGCGGGTATCCCTACCTGATCCGAGGTCAATCATAAAAAAGTTTGGGGTTCTGGCAGGACACCACCGGGACTCTGTCGCGAGGAGTATTACTACGCGTAGAGCCAGGAGGCACCGCCACTGCTTTTAAGGGCTGCCCTGTGACGGGCAGGCCCCAACACCAAGCTGAGCTTGAGGGGTGATAATGACGCTCGAACAGGCATGCCCCCCGGAATACCAAGGGGCGCAATGTGCGTTCAAAGATTCGATGATTCAC
+
C@BCCABBFFFFGGGGGGGGGGGHHHHHHHHGHHHHHHHFFGHGGGGGHHHHHHHHHGHHHHHGGGGGHHH<H<HHHHH:GF:HGGGGGGG'HHG;GGGH<HG<::FEGGGHH<HHHG:F9GG99G8H<<<0<HG:GCFG;<H;;H9:9GGGHGGGGGGGGGFGGGGGGFFGGGFGGGGGGGGGFFFFFFFEHEFADFGGGFGFFHFGGFGGGGHGHHHGDHHGFFFGFHDGFHFFFHHHGCCGGGEFHGHHHHHHHCGEECFHHHHGGE?FFCGGGGFEFFF4FFFFBBBABA
@M02197:102:000000000-ALU3V:1:1101:23753:17741 1:N:0:1
TGGCGTCATTCGTCCTCCGCTTATTGATATGCTTAAGTTCAGCGGGTGATCCTACCTGATTTGAGACCAGAAGTGAAATTGGGATGTGCCACAGAGGCAAGTTCGAAGCACACGCAGACACAACCAAACATTCCTCCTTTAGGCGACATAGCAAATGACGTATCATGCCATGCCAGGAGAAAAACACTGCTTGGCCCCCTCCTCCCAAACAGAGAGGCGGAGGCAAAGTGTCTCAAGGCGCTCATGCATTTCGGGCGGCCCTGTGCTAGGTAGCGCAGGCAGAGGCGCCCATCCAGACCCCATCCGCCAAGCCGTTTCATTTAAAAACCGCTTGGGGTGGGAGATTTCATGGCACTCAAACAGGCATGCTCTACGGATTGCCATAGAGCGCAAGGTGCGTTCAAAGATTCGATGACTCAC
+
AABBBA@AFFFFGGGCDGEGGCGHGHHHHHHGHHCHGHFHHHHGEGGGHHHHHHGFHGHHGHHFECBFFFHGGDFFHHHHHECFFGGHFFGHHH@3?>CECHFFFEHEFHFFHGCEEGHEGHEGGE/F<GDDFDGDBGFFGHC1C//AAHD1GFHF1FGA<.<.GFBGHHFEBB00EHGEGCGH.GFHGEGHBDHG#@?9DEGFFEF/FG?FFG;?DFAB9#//FBFBF;;/:9BF/B@B;0;:BF0.-9--9:--:.../:0</000C-?CCA011<111..-@<0CF<1<0C@/?/<///BB/0?////EF1FB1FE11GFAACE@/FAAEEE/>B0@12HFGD1BD1BEHGAGHGB1GBFHFFHDHFB0BA0CFFBF1F21EEA0A1GFCGGGEB11FGGGB1BFFBFFFFFA??AA
@M02197:102:000000000-ALU3V:1:1101:16102:17747 1:N:0:1
TGGCGTCATTCGTCCTCCGCTTATTGATATGCTTAAGTTCAGCGGGTATTCCTACCTGATCCGAGGTCAACCTGTAAAAAAATTTGGGGGTTTTACGGCAAGAGTCCCTCCGAATCCCAGTGCGAGACGTTAGTTACTACGCAAAGGAGGCTCCGGGAGGGTCCGCCACTACCTTTAAGGGCCCACGTGTGCCGTGGGGCCCCAAAACCAAGCGGTGCTTGAGGGTTGAAATGACGCTCGAACAGGCATGCTCGCCAGAATGCTGGCGAGCGCAATGTGCGTTCAAAGATTCGATGA
+
CCCCCCBBFFFFGGGGGGGGFGGHHHHHHHHHHHHHHHHHHHHGGGGGHHHHHHHHHHHHHHHGGGGHHHHHHHHHHHGHGGHHHHHGG9EGGGHHGGGG9GHHHHHHHHGGGGGGHHHHHHHGGGGFGGGHGHHHHHHHGGGGGHHHHGGHHGGGGGGGGGGGGGHGHHHHHHHHHHGGEFFHHGHHGFGGGGGGGGGGGGHGHHHGGGGGFGHHHHHHHHGHHHHHHFHFFGGEFHGHHHHHHGHHGGGGGHFHHHHHHGGGGGGGEEEGBE5EGEGGGGGGGFFAFCFFBBBAA
@M02197:102:000000000-ALU3V:1:1101:17433:17758 1:N:0:1
TGGCGTCATTCGTCCTCCGCTTATGATATGCTTAAGTTCAGCGGGTATTCCTACCTGATCCGAGGTCAACCTGTAAAAAAATTTGGGGGTTTTACGGCAAGAGTCCCTCCGAATCCCAGTGCGAGACGTTAGTTACTACGCAAAGGAGGCTCCGGGAGGGTCCGCCACTACCTTTAAGGGCCCACGTGTGCCGTGGGGCCCCAAAACCAAGCGGTGCTTGAGGGTTGAAATGACGCTCGAACAGGCATGCTCGCCAGAATGCTGGCGAGCGCAATGTGCGTTCAAAGATTCGATGATTCAC
+
AABBCCCCFFFFGGGGGGGGGGGHGHHCHHHHHHHHHGHHHHGGGEEHHHHHHHHGHHHHHHGFGEHHHHHHHHHHHHHGGHHHHHG:GGG:GHHGGGGGGHH;HHH<HGGGGGGHFHHHHHGGGGGGGGHGHHHHHHEGGGGGHGHHGGHHGGGGGGGGGGGGGGAHHGHHHHHHGGHGGGGHFFFGFEFFGGGGGGGGGGFHGFFFEGGGHHFGHGHHHGHHHHHHHFFEFFECHEHFHFFHFHHFE0GCHFHHHHHHGGGGGGGGGFGHHGGGGGHGGGGGFGGGGFFFFBFFBBA3?
@M02197:102:000000000-ALU3V:1:1101:23637:17746 1:N:0:1
TGGCGTCATTCGTCCTCCGCTTATTGATATGCTTAAGTTCAGCGGGTATCCCTACCTGATCCGAGGTCAACCTTTTGAGAAAAGATTCTCCCCGAGGGGAGGCCGACCGGGGCTCGTGCACCCGTGTGTCCGATACGTGTCCCGTGAAGAACTCAGTGTACCGGGGGTCCAACGAGGCCGCCGTCATTGTCTTTGGGACGGGCGAGAGCCCCCCCGAGAGGGGGCCTCCGCCAAACCGTCCAACACCAAGCCGGGGGGCTTGAGGGGTGATAATGACGCTCGAACAGGCATGCCCTTTGGAATACCAAAGGGCGCAATGTGCGTTCAAAGATTCGATGACTCAC
+
CCCBBBBCFFFFGGGGGGGGGGGHHHHHHHGHHHHHHHHHHHHGGGGGGHHHHHHHHHHHHHGGGGGHHHHHHHHHGFGGHHCHGHHHHHHHGGGGGGGGGGGGGGGGGGGGGCHGCHGHHHGGGGHHHHHGGGGGGHHHFHHGHGGGGGGGGGGGGGFGGGGGGGFFFFFFFFFDFFFFFFFFFFFFFFFFFFFFFDFFFFFFFFFFFFFFGFGGHGGGGGFGGFEFGHFDFGFFFHHGHFFFHGGGGGGGGGGGGHHHHEFGFHHEHHHFGFGGGGHHGHHHGHHHHGGGGFHHHEHHHHFHHHHHCGE?GGHHHEEEFFBGGGGGGFGBFFFFFFFBBBBA
@M02197:102:000000000-ALU3V:1:1101:14527:17747 1:N:0:1
TGGCGTCATTCGTCCTCCGCTTATTGATATGCTTAAGTTCAGCGGGTATCCCTACCTGATCCGAGGTCAATCATAAAAAAGTTTGGGGTTCTGGCAGGACACCACCGGGACTCTGTCGCGAGGAGTATTACTACGCGTAGAGCCAGGAGGCACCGCCACTGCTTTTAAGGGCTGCCCTGTGACGGGCAGGCCCCAACACCAAGCTGAGCTTGAGGGGTGATAATGACGCTCGAACAGGCATGCCCTTTGGAATACCAAAGGGCGCAATGTGCGTTCAAAGATTCGATGACTCAC
+
BBBBBBBBFFFFGGGGGGGGGGGHGGHHHHGHHHHHGGFHHFHGGGGGEHHHHHHHHHHHHHHGGGGFHG:0;<HGHGH-G:FHHGG;FGH<HFH0GGGH0HG<H:GGGGGHG.H:;F+G4DG984.H9HH:<<G:G96DGHG9GH89GGGEHGGGGGGGGGGGGGGHGGFEAAEGGHGCFGGHHHFECGGFEGFHGHGGHHGAHHHHGFHGGGHHHHHHHHGFGFFFFHGHHHHGHEHHGFBHHFG5HHHHHDGHGHGEF2GGHHGGGGGGGGGGGGGGGFBFFFFF@AA3AA
@M02197:102:000000000-ALU3V:1:1101:24901:17825 1:N:0:1
TGGCGTCATTCGTCCTCCGCTTATTGATATGCTTAAGTTCAGCGGGTAGTCCTACCTGATTTGAGGTCAGAGTCAAAAAAGTGTTGCACAGAGGCAAGCGGGGTTCTGAGCAGGCTTGACGCACGCAAGGGACAAGACGAAACTTATTACGTCTGTCACGGATGCTAGCGATCCCACTAAGTCATTTGAGGCGAGCCGTGTGACCGGCAGACGCCCACGTCCAAGTCCGACACCTGATCATAAACCAGATGGGATTGAGATTTCATGACACTCAAACAGGCATGCCTTTCGGAATACCAAAAGGCGCAAGGTGCGTTCAAAGATTCGATGACTCAC
+
ABABBBBBFDFBGGGGGGGGGGGHHHHHHHHFHHHHHGHHHHHGGAEGGHHHHHGHHFHHHHGEEGFHHHHF5GHHHHGGGFFHHGHHHGHGGGGGGEHGGGGFGHHHGHGHGHGHHGHGDGGGGGGGGGFHGGHGGGGGFFGEGFGHHGFGHHGHGEGGGGCGGGGGGGHHFGHGGGHHHHGHHGHGGGGEFFFGFFFHFGFGGHHGFCGGEGFGFGHGHEFFGGGGHG=GFHFGHHGHFHFGHHHFFHGBHHHHHHHHHHFHHHHGFFFHHGFHHHHHGHHHHGG?GGHHHHHHGHHHGGGGCHCHHGFEDHGGGGGGGGGGFBFFFFBBBBB@
@M02197:102:000000000-ALU3V:1:1101:23721:17956 1:N:0:1
TGGCGTCATTCGTCCTCCGCTTATTGATATGCTTAAGTTCAGCGGGTATCCCTACCTGATCCGAGGTCAACCTTTGAAAGAGTTTAACGGCCACGACCGCCCGCACTCCAAAGCGAATATGTATCACAACGCTTAGAGACGGACAGCTCGGCCGGAGACTTCAAGGCGCGCGGGAGCCGCGACGCCCAACACCAAGCGAGGCTTGAGTGGCGAAATGACGCTCGAACAGGCATGCCCTTCGGAATACCAAAGGGCGCAATGTGCGTTCAAAGATTCGATGACTCAC
+
BBCBBABBFFFFGGGGGGGGGGGHHHGHHHHHGHHHHHHHHHHGGGGGHHHGHHHHHHHHGFHGGGGFHHHHHHHHHHHHHHGHHHHHGGGGGGGGGGGGGGGFGGGHHHHHHHGGGGGHHGHHHHHHHGGGGGGHHHHHGGGGGGHHHGGGGHHHHHGHHGGGGCGGGGGGGGGGGGGGGFGGGHGGHGGGGHGGGHHGFHHHHHGGGGHHHHFEFGGGFHGHGHHGHGHGGGGFEEBHHGHHHHHHHHGGGFGHGCHGFGGHGGGGGGGGGGFFFFFFFBCCCC
@M02197:102:000000000-ALU3V:1:1101:22025:17970 1:N:0:1
TGGCGTCATTCGTCCTCCGCTTATTGATATGCTTAAGTTCAGCGGGTAGTCCTACCTGATTTGAGGTCAGAGTCAAAAAAGTGTTGCACAGAGGCAAGCGGGGTTCTGAGCAGGCTTGACGCACGCAAGGGACAAGACGAAACTTATTACGTCTGTAACGGATGCTAGCGATCCCACTAAGTCATTTGAGGCGAGCCGTGTGACCGGCAGACGCCCACTTCCAAGTCCGACACCTGATCATAAACCAGATGGGATTGAGATTTCATGTCACTCAAACAGGCATGCCTTTGGTAATACCAAACGGCGCAAGGTGCGTTCACAGATTCGATGATTCAC
+
AAABBBBBFFDD4AEFFAECAEDEAFHHFB5FD55A5F5A5AFE?2AE1AD55GBAAFEDHHFECGF2@BGGHH5FGD1/B34@B1FGG3133FEFHAEGGGC//FFF2FFBCGG0BD<HGG?D@C@?;0AGGEGA0CC0@;0-D0=D:<C4GGE:#C:AE0<BF0G;<?BA.F>BF.>#HFHGF1BAGC<>;;B9/19@<B<-FBBBF<E9+?1GAF%5)BFGE>;B11@1F1D@2;G@9B1;;DG0GF1F@12F@2G@F1F12FA111A101111DFAFA0B00A111D2D21//AB/A0B00F1B0A001113B333B111>1331@@111A1
@M02197:102:000000000-ALU3V:1:1101:25133:18106 1:N:0:1
TGGCGTCATTCGTCCTCCGCTTATTGATATGCTTAAGTTCAGCGGGTATCCCTACCTGATCCGAGGTCAACCTTTTGAGAAAAGATTCTCCCCGAGGGGAGGCCGACCGGGGCTCGTGCACCCGTGTGTCCGATACGTGTCCCGTGAAGAACTCAGTGTACCGGGGGTCCAACGAGGCCGCCGTCATTGTCTTTGGGACGGGCGAGAGCCCCCCCGAGAGGGGGCCTCCGCCAAACCGTCCAACACCAAGCCGGGGGGCTTGAGGGGTGATAATGACGCTCGAACAGGCATGCCCTTTGGAATACCAAAGGGCGCAATGTGCGTTCAAAGATTCGATGACTCAC
+
A>AABADA?FFDGAAEGGCEEGGGHFDGEDGGHFFGBEDGGFGAEGEFHAGF3GH1B3FGGGHG?0EFG3GHFHHEFGFHGHHEFGFGHHBGGGGF/EEEGGGCFGGFC/B/D@ECGHG0HHGCD:#G<GFDGDCGGHGHBGGCCFFF9;FGGF9GFBFBFFGGA?FBDFFFF:E@=>A@@BFBFFFFBBF/B:BBDFFFACBFFEAB?FF<6FFF9F?CC.F>CAAFEGFFFFFFEFFGFG<0<2EEE//EEEEG/B1HEGGEF0FD2EDGHFFEAEBB/DFBFF1B0B///A0G2GF2GBA/0FGFA0E0A1DFB0EEEACGFAAGFAE1B1D31DFAAAA1
@M02197:102:000000000-ALU3V:1:1101:4280:17930 1:N:0:1
TGGCGTCATTCGTCCTCCGCTTATTGATATGCTTAAGTTCAGCGGGTATCCCTACCTGATCCGAGGTCAACCTTTTGAGAAAAGATTCTCCCCGAGGGGAGGCCGACCGGGGCTCGTGCACCCGTGTGTCCGATACGTGTCCCGTGAAGAACTCAGTGTACCGGGGGTCCAACGAGGCCGCCGTCATTGTCTTTGGGGCGGGCGAGAGCCCCCCCGAGAGGGGGCCTCCGCCAAACCGTCCAACACCAAGCCGGGGGGCTTGAGGGGTGATAATGACGCTCGAACAGGCATGCCCTTTGGAATACCAAAGGGCGCAATGTGCGTTCAAAGATTCGATGACTCAC
+
AAAAAADAFFFFBEAEGAEACEGHHGHHHG2DFGHHHHHCBGHGGC?EHEFFGHEGFF0EGHA/EEEHH1FFGGFHHFF>1CFHGGHFH2GHGG/@>EEGG?AFC/@/@BC?/>F@@GG;BF>@ACHH<HH;7F;CECHHH:HCG;/EBB9BFG:B0FFB=@AA@9=@BEB:69EA@@9--9@@=BFFFF9F#BFFB#-?@@?@;@?@FFE6-@A@0HFAFB2C?CCCCFB%;+BABB1GGEFCBAEE//@/E/?CEHHFE>F/C0DEBFGBGEEAA/BAEFB11F11GF/F/0B12HHFFGDA0GFHE0E0A1DBHEEEEEBGA3BBBA1B11B3FFF>111>
@M02197:102:000000000-ALU3V:1:1101:5759:18131 1:N:0:1
TGGCGTCATTCGTCCTCCGCTTATTGATATGCTTAAGTTCAGCGGGTAGTCCTACCTGATTTGAGGTCAGAGTCAAAAAAGTGTTGCACAGAGGCACGCGGGGTTCTGAGCAGGCTTGACGCACGCAAGGGACAAGACGAAACTTATTACGTCTGTCACGGATGCTAGCGATCCCACTAAGTCATTTGAGGCGAGCCGTGTGACCGGCAGACGCCCACGTCCAAGTCCGACACCTGATCATAAACCAGATGGGATTGAGATTTCATGACACTCAAACAGGCATGCCTTTCGGAATACCAAAAGGCGCAAGGTGCGTTCAAAGATTCGATGATTCAC
+
B@BBBB?ACFFFGGGGGF2EGGAGGF55BGHHHFHHHDGDGFGGGGGGGHHBG5ACGFHHFHFFFHHBHHGHHFHH5BGEF@EEF14GHGHFHG1F11/EEEC?<FGHHHGHGHCFCFEFD//@FG9C@EGGF9FHHGFGFFFFC<GHFHGFCGEFGGFFHFHGBEFFGFFGEAB<DGHFGDF<FFFDFFFA?AFFCF1@99FFFFFAD@EFFGGGGGHHFGD@EBFEDFDBGFFHGF8EGFB3GHGHHHHHEHGFBHGFBFGHHEFHFGEGGF53FBFFFG1AAE0E2FHHHFF2EBFGEGEE2CFFB2?EE4GGGGBGCGGGFFD@DD5AAAAA
@M02197:102:000000000-ALU3V:1:1101:18771:18133 1:N:0:1
TGGCGTCATTCGTCCTCCGCTTATTGATATGCTTAAGTTCAGCGGGTAGTCCTACCTGATTTGAGGTCAGAGTCAAAAAAGTGTTGCACAGAGGCAAGCGGGGTTCTGAGCAGGCTTGACGCACGCAAGGGACAAGACGAAACTTATTACGTCTGTCACGGATGCTAGCGATCCCACTAAGTCATTTGAGGCGAGCCGTGTAACCGGCAGACGCCCATGTCCAAGTCCGACACCTGATCATAAACCAGATGGGATTGAGATTTCATGACACTCAAACAGGCATGCCTTTCGGAATACCAAAAGGCGCAAGGTGCGTTCAAAGATTCGATGATTCAC
+
CCCCCCCCFFFFGGGGGGGGGGGHHHHHHHHHHHHHHHHHHHHGGGGGGHHHHHHHHHHHHHGGGHHHHHHHHHHHHGHGGGHHHHHHHHHHHGGGHGHGGGG<CHHHHHHHHHGHHGHHGGGGGGGGGGGHGGHHHHGGGGGHHHHHHHGHHHGHGHHHHGHHGGGGGGHGGHHHHHHHGHGHHGHGGGGGGGGGGHHHGGGFGHGGGGGFHHGHHFHHFGHGGGGGHGGFGHHGHHHHHHHHGHHHHFHFHHEHHHHHHHHFGHHHHHGHHHHHHHHHHHGHGGGGGHHHHHHFGHHHGGGGGGHHHGGGGHGGGGGGGGGGFFFFFFFCCCCC
@M02197:102:000000000-ALU3V:1:1101:23115:18189 1:N:0:1
TGGCGTCATTCGTCCTCCGCTTATTGATATGCTTAAGTTCAGCGGGTATCCCTACCTGATCCGAGGTCAATCATAAAAAAGTTTGGGGTTCTGGCAGGACACCACCGGGACTCTGTCGCGAGGAGTATTACTACGCGTAGAGCCAGGAGGCACCGCCACTGCTTTTAAGGGCTGCCCTGTGACGGGCAGGCCCCAACACCAAGCTGAGCTTGAGGGGTGATAATGACGCTCGAACAGGCATGCCCCCCGGAATACCAAGGGGCGCAATGTGCGTTCAAAGATTCGATGATTCAC
+
AABBCCCCFFFFGGGGGGGGGGGGHHHHHHHHHFHHHHHHHGHGGGGGHHHHHHHHHGHHHHHGGGGHHH<<H<HHHHH:GF;<HGGGGGH;HHHHGG;H<GF<HGGGGGG;HHHH<G;G9GGG9HGHH;HH;H:GG:;G;HHH<HH7GGGGHGGGGGGGGGGGGGGGFFFEGGGGGGGGGGGGFFFGDFFEGGFFFFGHGGGHGHHGGHFGFFHHHFHHFFFFGGGGHGGHHHGGHHHHFGFGGGGHHHHFGHGHHHGGGGGHHHHGGGGHFGG5GCGGGGFFFFFFFAABA3
@M02197:102:000000000-ALU3V:1:1101:20935:18195 1:N:0:1
TGGCGTCATTCGTCCTCCGCTTATTGATATGCTTAAGTTCAGCGGGTAGTCCTACCTGATTTGAGGTCAGAGTCAAAAAAGTGTTGCACAGAGGCAAGCGGGGTTCTGAGCAGGCTTGACGCACGCAAGGGACAAGACGAAACTTATTACGTCTGTCACGGATGCTAGCGATCCCACTAAGTCATTTGAGGCGAGCCGTGTGACCGGCAGACGCCCACGTCCAAGTCCGACACCTGATCATAAACCAGATGGGATTGAGATTTCATGACACTCAAACAGGCATGCCTTTCGGAATACCAAAAGGCGCAAGGTGCGTTCAAAGATTCGATGACTCAC
+
BCCCCCCBFFFFGGGGGGGGFGGHHHHHHHHHHHHHHHHHHGHGGGGGGHHHHHHHHHHHHHHHGHHHHHHHGHHHHHHGGFGGHHHHHHHHHGGGHGGGGGGDGHGHHHHHHHGHHGGHGDGGGGGGGGGGGGHHHHGGGGGHHHHHHHGGHHGFFGHHHGGHGGGGGGHGHGGGHHGGGCFGGHHGGGGGGGGGFHGHFGGGGHHGGFFGGGGGGGHHHHHEGGGGHHHGHHHHGGHGHHHGHHFHHEHFHHHGHFGGHHHHHHGHHHGHFEHGHHHHHHHHFE?GGHHHGHHHGHHHGGGGGHHHHGGGGHGGGGGGGGGGFFFFFFFBBBA3
@M02197:102:000000000-ALU3V:1:1101:18110:18231 1:N:0:1
TGGCGTCATTCGTCCTCCGCTTATTGATATGCTTAAGTTCAGCGGGTAGTCCTACCTGATTTGAGGTCAGAGTCAAAAAAGTGTTGCACAGAGGCAAGCGGGGTTCTGAGCAGGCTTGACGCACGCAAGGGACAAGACGAAACTTATTACGTCTGTCACGGATGCTAGCGATCCCACTAAGTCATTTGAGGCGAGCCGTGTAACCGGCAGACGCCCATGTCCAAGTCCGACACCTGATCATAAACCAGATGGGATTGAGATTTCATGACACTCAAACAGGCATGCCTTTCGGAATACCAAAAGGCGCAAGGTGCGTTCAAAGATTCGATGATTCAC
+
B@B@?ABAFFBDGGGGGGGGGGGGHGFHHHHHHHHHHHGHHHFGGGEEFHHHGHHHHHHHHHHHGHFFHHGGGGHHHHHGGGHHHGHHHGHHHGGGEFHGGGCBCHHHFHHFFGFHFGHHGGGGGGGGGFCGGGHHGCGGFDGHFFFHGHGHHHGHHHHGGHHHGGHFGGHGFHHFGFGHGGFFFHHGFFGGGGGGGGFFGGGGFFHGGEEFEGBFGHHHHHHGGGGGHHGHGFFHHHHHHHHHHHGHHGHHHHHHHHHHHHHHHHHHHHGHGHHHHEHHHHHHHGGGGHHHHHHHGHHHGGGGGHHHHGGGGHGGGGGGGGGGFFFFFFFBBBBB
@M02197:102:000000000-ALU3V:1:1101:15898:18135 1:N:0:1
TGGCGTCATTCGTCCTCCGCTTATTGATATGCTTAAGTTCAGCGGGTATTCCTACCTGATCCGAGGTCAACCTGAGAAATAAAAGGTTAGACCGACCCGACGAGACCTTGCAACTCCCCGCGTGCCTCGAAAGACTCGTTGCGAAGAGGGTCCCACGGACGCCGTCATTGTCTTTGAGACCAGTTGCGTTGCCACAACTCGGTCCAACACCCAAACCGAGGTTTGGAGAGAGGATAATGACGCTCGAACAGGCATGCCCATCGGAATACCAATGGGCGCAATGTGCGTTCAAAGATTCGATGACTCAC
+
BABAAABBFFFBGGGFGGGGGFGHGGHHFH5EDHHHHHHFHHGGGGACGFGFFBBGFHHFFFHGGGGGEFHGHHHHGHHHHHHHHG:HH1BGHGEGGGECCFGGG?GGHHGBFFHHHHGCGFCCGHGGGFFGFGHHHGGFFEGHGGHFFHGGGGHFGG@GCBFGHDGFFCGFHGHHHHGHHHFFFFFHFHHCFGFGFGGGHHGHH?EEEGGFEF?GGHGGHHHHGFFHHHHFHHHHHGGFGDFHGHFHEHHGAFG1EFGCGHGHHHHHHGBHDGGGGHGHHEEE2CGGGGGGGGGCFFBFFDF3A?BA
@M02197:102:000000000-ALU3V:1:1101:6082:18367 1:N:0:1
TGGCGTCATTCGTCCTCCGCTTATTGATATGCTTAAGTTCAGCGGGTATTCCTACCTGATCCGAGGTCAACCTGTAAAAAAATTTGGGGGTTTTACGGCAAGAGTCCCTCCGAATCCCAGTGCGAGACGTTAGTTACTACGCAAAGGAGGCTCCGGGAGGGTCCGCCACTACCTTTAAGGGCCCACGTGTGCCGTGGGGCCCCAAAACCAAGCGGTGCTTGAGGGTTGAAATGACGCTCGAACAGGCATGCTCGCCAGAATGCTGGCGAGCGCAATGTGCGTTCAAAGATTCGATGACTCAC
+
ABAAAADBFFFFGGGGGGGGEFCHHHFGFHHGFFFHBHHHF5FFCFGGHHHHHHGHHGHHGHHDAFEHHHGHHHHHGFHHGGGH;HGFGFGGGGHHG?7G9GHHHEFFHHGCGGGGH;<HHEHCDG2DGG8BFG4DGHHHCFGGGB/;EG?GF:GC@DCG@CGGGHGGDBGGGGGGGGFFFFFDGEFFFFBBF?G@C/DDCGGFFAFGGDECEHG1GEGHGFEFHHGFBFFB6GFFHFAEFGFDGHFGCCGGGGGHFFHHHF2GGCGGECGGHHHCGGGGGGGGFBGCGGFFFD5DFABABA
@M02197:102:000000000-ALU3V:1:1101:28765:18414 1:N:0:1
TGGCGTCATTCGTCCTCCGCTTATTGATATGCTTAAGTTCAGCGGGTAGTCCTACCTGATTTGAGGTCAGAGTCAAAAAAGTGTTGCACAGAGGCAAGCGGGGTTCTGAGCAGGCTTGACGCACGCAAGGGACAAGACGAAACTTATTACGTCTGTCACGGATGCTAGCGATCCCACTAAGTCATTTGAGGCGAGCCGTGTGACCGGCAGACGCCCACGTCCAAGTCCGACACCTGATCATAAACCAGATGGGATTGAGATTTCATGACACTCAAACAGGCATGCCTTTCGGAATACCAAAAGGCGCAAGGTGCGTTCAAAGATTCGATTATTCAC
+
>AAAA1>>1DDFGE1EGGE0E0FF3GHHGFFHFBGBDBGGHHGFGGAECAA2FDGHHFFHFFGFABHHHGHFGHFHHHAEF1B@FHHBFEBHBFGGHFAECCC/@GHHGGHH:F90FCFFACGGC?GG0BBBFFEABAEGG8CDGDGHCCCGGHGCGGACA0A/BA00AFFHG;DFGGEBF9<1+GG0FGGGGGGC@@<;AAB?BFGAA>E?F/BBBF0BFGFCE?CCFB/)@ADGBBBBGGB@91BGHFGGEFBGF2FFHGD1EHBF1HFBBD1ABA11A1B/GGGEACGF2DA/E11GEE00AG1EEE0E?GFGDFGGGGGF1AFBD@31@AAA
@M02197:102:000000000-ALU3V:1:1101:23299:18481 1:N:0:1
TGGCGTCATTCGTCCTCCGCTTATTGATATGCTTAAGTTCAGCGGGTATCCCTACCTGATCCGAGGTCAATCATAAAAAAGTTTGGGGTTCTTGCAGGACACCACCGGGACTCTGTCGCGAGGAGTATTACTACGCGTAGAGCCAGGAGGCACCGCCACTGCTTTTAAGGGCTGCCCTGTGACGGGCAGGCCCCAACACCAAGCTGAGCTTGAGGGGTGATAATGACGCTCGAACAGGCATGCCCCCCGGAATACCAAGGGGCGCAATGTGCGTTCAAAGATTCGATGACTCAC
+
AAAABCBCFFFFFGGGGGGGGGGGHHHHHGHHHHHHHHHHGHHGGGGGHHHHHHHHHHHHHHHFGGGHHH:<G(HHGFHFEHH;HGG2E9;HHGH:F;GG:HG<H;GGG#>;;<H<HF4D6DGGGHHH:GHHHHGGGDGCGHHH:GGHGGGGGGFGGGGGGGGGGGGGFFFGGGGGGGGGGGGGGGGGFFFGHHDEFFGHHHHHHHHGFHGGGGGHGHGHHHGGGGGFHHDHGHHHGHHGGGGFGGGGHHGGHHCHGHGGGGGHGHHGGGGFGGGGGGGFFGFFFFFFFA?BBA
@M02197:102:000000000-ALU3V:1:1101:25042:18491 1:N:0:1
TGGCGTCATTCGTCCTCCGCTTATTGATATGCTTAAGTTCAGCGGGTATCCCTACCTGATCCGAGGTCAACCTTTTGAGAAAAGATTCTCCCCGAGGGGAGGCCGACCGGGGCTCGTGCACCCGTGTGTCCGATACGTGTCCCGTGAAGAACTCAGTGTACCGGGGGTCCAACGAGGCCGCCGTCATTGTCTTTGGGACGGGCGAGAGCCCCCCCGAGAGGGGGCCTCCGCCAAACCGTCCAACACCAAGCCGGGGGGCTTGAGGGGTGATAATGACGCTCGAACAGGCATGCCCTTTGGAATACCAAAGGGCGCAATGTGCGTTCAAAGATTCGATGACTCAC
+
BBBBBADBFFFFGGGGGGGGGGGHHHHHHHHGHHHHHHHHHHHGGGGGHHHGFGHHHHHHHHHFGGGGHHHHHHHHHGGGHHHHGGHHHHHHGCCEGEGGGGGGGGGGF?CCGGHGGEG<HHGGGG;8AGHGGGGGGHHHHGGFHGGGGGGGGGGGGGGGGGGGGBBADFFFFFFFFFFFFFFAFFFFFFFFF9FEDEFDAFFFBFA;EFFFFFGHFFDGGGGGGGGFGHFFFGGGGHHHAAGFEE@/ECEE/@?EGHFHHGGGGHGHFGHHG?GFAAEHGFFHFGHHGBGEABHHFFDFHHHHFHHHECECED5GHE?EEFCGBCGGFGGFBFFFF55?AABB
@M02197:102:000000000-ALU3V:1:1101:24044:18495 1:N:0:1
TGGCGTCATTCGTCCTCCGCTTATTGATATGCTTAAGTTCAGCGGGTAGTCCTACCTGATTTGAGGTCAGAGTCAAAAAAGTGTTGCACAGAGGCAAGCGGGGTTCTGAGCAGGCTTGACGCACGCAAGGGACAAGACGAAACTTATTACGTCTGTCACGGATGCTAGCGATCCCACTAAGTCATTTGAGGCGAGCCGTGTGACCGGCAGACGCCCACGTCCAAGTCCGACACCTGATCATAAACCAGATGGGATTGAGATTTCATGACACTCAAACAGGCATGCCTTTCGGAATACCAAAAGGCGCAAGGTGCGTTCAAAGATTCGATGATTCAC
+
BCCCABCCFFFFGGGGGGGGGGGHHHHHFHHHHHFFHHHHHHHGGGFGGHHHHHHHHHHHHHHHGHHGHHHG@GHHHHGGGFGGHHHHHHGHHFGGHGHGGGG@DHHHHHHHHFGHHGHHGGGGGGGGGGGHGGHHHHGGGGGGHHHHHFGHGHGGHEHHGBGHGGGGGGHHHFEFHHGHHGGGGHHGGGGGGGGFDHFGGGFGGHFFGGGFFGGGGEHGHHHGGGGFGHHHHGHFGGFHHFHGFHHHHHHFHHEHHHEHGHHHHHFHHHGGHHHHHHHGHHHGGGGGGHGHHHHGFFHGGGEEFHHGHGGGGGGGFFFGCGGGFFFFFFFBBBBA
@M02197:102:000000000-ALU3V:1:1101:27708:18482 1:N:0:1
TGGCGTCATTCGTCCTCCGCTATTGATATGCTTAAGTTCAGCGGGTAGTCCTACCTGATTTGAGGTCAGAGTCAAAAAAGTGTTGCACAGAGGCAAGCGGGGTTCTGAGCAGGCTTGACGCACGCAGGGGACAAGACGAAACTTATTACGTCTGTCACGGATGCTAGCGATCCCACTAAGTCATTTGAGGCGAGCCGTGTGACCGGCAGACGCCCACGTCCAAGTCCGACACCTGATCATAAACCAGATGGGATTGAGATTTCATGACACTCAAACAGGCATGCCTTTCGGAATACCAAAAGGCGCAAGGTGCGTTCAAAGATTCGATGATTCAC
+
AAAAA>1ACFFF1AE1DG?EFEEH1EFH2AFFFHFGGH2DF1E?E/AFGGH2GFHFHHEGF1BF0BFCFDHDBGHFFF?E1B2@/1BF@0FCE/FF//>/EE/><FHFBCGFHCHEFHCDEGGCCG#AE9C#GGFFHBC0CC=DF0DGHGHFFECGHHGGGGC:CCGGE?EEG0D8GBDFGDBHGHDG@CCC@@C@GFF/DBFCHFFBBCE?</FEEF9BDBFBFCEG@GEBGGFHFBHGHHDHF<GFGEHHHFBGHHHHDHHHHHHFGGBFA5HHHHHFFFCHDGE2GEEHHGF2FFG?EFFGHHFF2GGGHFGGGGGGGGGFFFBFFFAABAA
@M02197:102:000000000-ALU3V:1:1101:28730:18653 1:N:0:1
TGGCGTCATTCGTCCTCCGCTTATTGATATGCTTAAGTTCAGCGGGTGATCCTACCTGATTTGAGACCAGAAGTGAAATTGGGATGTGCCACAGAGGCAAGTTCGAAGCACACGCAGACACAACCAAACATTCCTCCTTTAGGCGACATAGCAAATGACGTATCATGCCATGCCAGGAGAAAAACACTGCTTGGCCGCCTCCTCCCAAACAGAGAGGCGGATGCAAAGTGTCTCACGGCGCTCATGCATTTCGGGCGAGCCTGTGCTAGGTAGCGCAGGCAGAGGCACCCATCCAGACCCCATCCGCCAAGCCGTTTCATTTAAAAACCGCTTGGGGTGGGAGATTTCATGGCACTCAAACAGGCATGCTCTACGGATTGCCATAGAGCGCAAGGTGCGTTCAAAGATTCGATGACTCAC
+
ABBABABCFFFBGGGGGGGGGGGHGFGHHHGHCHHHHFGGHBHGGGGGHHHHHGHHHHHHHHHHGHHFHHHHHHHHHHHHHHHGHGHHHHHHHHGHGGGHGHHHGHHGGHHFHFGEGGAGGHGGGGHHHHGHEHGHHGHHGHHHDGGGGFHHHH1FHFHG.FGCF0GFHHGHFGGFHA..;GHFGFAGFCGHHGHG.FDAE.CFFEFF1/CB9B/DFF;D>FA9FFFB#:AF049#A:-C90;A:0BEF?:-D@-FGC..//0D/FHGG@CA<-011D<1FGFF?/0CEGD1222?/GHGC?GGCFDEGGGGGHGHHGFGHHGGGCEGFGGGGGGGHHHHHHHHFHFHHGFHHHFHCGBGFHGHFHFHG1GGGECGBG3HFHFGHGECGHFHGGGGCGGGGFF5BGGGFFFFFDFABAAA
@M02197:102:000000000-ALU3V:1:1101:4492:18666 1:N:0:1
TGGCGTCATTCGTCCTCCGCTTATTGATATGCTTAAGTTCAGCGGGTAGTCCTACCTGATTTGAGGTCAGAGTCAAAAAAGTGTTGCACAGAGGCAAGCGGGGTTCTGAGCAGGCTTGACGCACGCAAGGGACAAGACGAAACTTATTACGTCTGTCACGGATGCTAGCGATCCCACTAAGTCATTTGAGGCGAGCCGTGTGACCGGCAGACGCCCACGTCCAAGTCCGACACCTGATCATAAACCAGATGGGATTGAGATTTCATGACACTCAAACAGGCATGCCTTTCGGAATACCAAAAGGCGCAAGGTGCGTTCAAAGATTCGATGATTCAC
+
ABB@BABBFFBFBFGGFFGGGGGHHHFHHHGFHHHHBFGHHHGGGGFGGHHHHGHHHGHHHHHHGHHHHHHHGFHHHFEGFBBFGGHFGGFGFGCGHGHGGGGGGHHHEFGHHHGHGGHGGDCDCFGFFEDFGGHHHC5CCD@CDGHCCGFGHHGHHHHGHCHHFFHG/GCGEGHGFGHHHHHGGGGGGGGEFGGFCBDGGGGGGHHGGCGFFCFFGECEAFGFFFFGGGFHHGHHFFHHHGGFHGHHHHGBDFDFFFDD5FHHFFFHGHGGHHHHGBFGGHECCE0CGFFGFEBDGGHHGEFECCHGFECGGFGFFBFGGEGGFFFFFFFA>>>A
@M02197:102:000000000-ALU3V:1:1101:26977:18637 1:N:0:1
TGGCGTCATTCGTCCTCCGCTTATTGATATGCTTAAGTTCAGCGGGTATTCCTACCTGATCCGAGGTCAAATTTTCAAGAGTTGGGGGTTTAACGGCAGGGCACCGCCAGGGCCTTCCAGAGCGAGGGTTTAACTACTGCGCTCGGGGTCCTGGCGAGCTCGCCACTATATTTCAGGGCCTGCCTTTGGGTAAAAGCAGTGCCCCATCACCAAGCCAGGCTTGAGGGTTGAAATGACGCTCGAACAGGCATGCCCTCCGGAATACCAGAGGGCGCAATGTGCGTTCAAAGATTCGATGATTCAC
+
ABBBBCCBFFFFGGGGGGGGGGGGHHHCHHHHHGGHGHHHHGHGFEGFHHHFHHHHEGHHGHGFCGGHHHHHHHHHHGHHHGGHHCGGGGEHHGGGGGFEEGFFFFFGC@GFGDGHHGFDGEHGCDGGDFGC9GHFHGFHCF?DCGEEEEHGGDFFAGDCGGGF<DFDFFFGFFECF?DFGFBFHHHHHGHFHHHHHHEEFBHFHHHFFGGHFGHGHEEBHHHHDHGHHHHHHGGGGDFEEHHG-EHHGHGGGCGGGHGHHHGHGHGHGGGGGHHHHGGEGHG5GFGGGFGGFFFFBFFAAAAA
@M02197:102:000000000-ALU3V:1:1101:14213:18629 1:N:0:1
TGGCGTCATTCGTCCTCCGCTTATTGATATGCTTAAGTTCAGCGGGTATCCCTACCCGATCCGAGGTCAACCTGGTGAGAAGGCTTAACGGCCGTCGCGGCGCGTCACCCAAAGCGAAACAGTTGTGCCACAACGCTCGGGGACGGACCACACGGCCGGGGACTTTGAGGCGCGCGGTAGACGCGACGCCCAACACCGAGCGGGGCTCGAGTGGTGAAATGACGCTCGGACGGGCATGCCCTTCGAAATGCCAAAGGGCGCAATGTGCGTTCAAAGATTCGATGACTCAC
+
CCCCBCCCFFFFGGGGGGGGGGGHHHHHHHHHHHHHHHHHHHHGGGGGHHHHHHHHHGGGGGHGGGGHHHHHHHHFGHGHHHHHHHHHHGGGGGGGGGGGGGGGGGGGHHGGHHHFGGFGHHHHHHGHHHHHGGGGGGGGGGGGGGGGGGGFGGGFFHGHHHHHFHGGGGFGGGFHHHGFGGGGGGGHCCHFFFFGGGGGGGGGGFHEHHHHHHHHHHHGGGGGGGGGGGGGHHGHGGGGGHGHHHHGCGHHHGGGGGGHHHHGGGGHGGGGGGGGGGFFBFFFFCCCCC
@M02197:102:000000000-ALU3V:1:1101:3634:18715 1:N:0:1
TGGCGTCATTCGTCCTCCGCTTATTGATATGCTTAAGTTCAGCGGGTAGTCCTACCTGATTTGAGGTCAGAGTCAAAAAGTGTTGAACAAAGGCAAGCGGTGTTCTGAGCAGGCTTGACGCACACAAGGGACAATACGAAACTTATTACGTCTGTCACGGATGCTAGCGATCCCACTAAGTCATTTGAGGCGAGCCGTGTAACCGGCAGCGCCCATGTCCAAGTCCCAACTGATCATAAACCAGATGGGGTTGAGATTTCATGACACTCAAACAGGCATGCCTTTCGGAATACCAAAAGGCGCAAGGTGCGTTCAAAGATTCGATGATTCAC
+
ABABBA@AFFFFBAEGFFE2A2AFFDHG5F55AAGFFFGFFDAECAEAGFAFGE3BB3AGHGFFFFFG3?GHGFDHFGHGFG@BF4FGH2F3F1FEFHGE>EA/?BGFB9BFH/5FE0GE-/>B0FFGEDCCEG,G;'@DBEFFGFGHFFCG:FF<F=<A=0AF0DFC<<<:F<:DFFGGG7F1FFFCCC@ECB<CHF<GAFC@FA?GGGFHFFE1FFGFFFC/ECGFFGFFFFFFGFB9FGFBFCEEHFFEGBBGFF2EGGBGGGGHFB11B1BBFBHEGE/EAGHHHGDF/FEHGEAAGFHFB0EA0FFE3GGAFE111FFDD3BAAAAA
@M02197:102:000000000-ALU3V:1:1101:12150:18698 1:N:0:1
TGGCGTCATTCGTCCTCCGCTTATTGATATGCTTAAGTTCAGCGGGTAGTCCTACCTGATTTGAGGTCGGAGTCAAAAAAGTGTTGCACAGAGGCAAGCGGGGTTCTGAGCAGGCTTGACGCACGCAAGGGACAAGACGAAACTTATTACGTCTGTCACGGATGCTAGCGATCCCACTAAGTCATTTGAGGCGAGCCGTGTGACCGGCAGACGCCCACGTCCAAGTCCGACACCGGATCATAAACCAGATGGGATTGAGATTTCATGACACTCAAACAGGCATGCCTTTCGGAATACCAAAAGGCGCAAGGTGCGTTCAAAGATTCGATGACTCAC
+
33AAAABBFFFFGGGGGGGGGGGHGHGHHHHGHHHHHHHHHHHGGGGGGHHHHHHHHHHHGHHGGHHHGEFG?GF4FGHCG3F@4FHHGHG33FEFHGGFG/C/><DDFDC2AE:0GCCGADDCCCCC?9C90GEGFHGFGGGFF:GC9;:/GGCCCCG:GBFFBCFEFEGC9EFGFDGFFFDFFFHFFEFEAFFFFFDED@<BFFFFHF/A3EDAFEBGFFCE>9;B31@EEB&FBFHGBHG9FF3FGBF25@55F5DF5HHFHGHHGAGHHHHFHHFHGHHHGB0223HHHFCHGHHFE?GGGHHHHGGGGHGGGGGGGGFGFFFFFFF@CCBB
@M02197:102:000000000-ALU3V:1:1101:7007:18886 1:N:0:1
TGGCGTCATTCGTCCTCCGCTTATTGATATGCTTAAGTTCAGCGGGTAGTCCTACCTGATTTGAGGTCAGAGTCAAAAAAGTGTTGCACAGAGGCAAGCGGGGTTCTGAGCAGGCTTGACGCACGCAAGGGACAAGACGAAACTTATTACGTCTGTCACGGATGCTAGCGATCCCACTAAGTCATTTGAGGCGAGCCGTGTGACCGGCAGACGCCCACGTCCAAGTCCGACACCTGATCATAAACCAGATGGGATTGAGATTTCATGACACTCAAACAGGCATGCCTTTCGGAATACCAAAAGGCGCAAGGTGCGTTCAGAGATTCGATGACTCAC
+
AAAABBDBFFFFB2EE5GC2EEEFFFHF5FGDAAF5FAA55FDAECEEC3D5ABGGHBBGGGHFFBGAGGHFHHFD5G1>?FFFFHB3BDGC31EEGGEEGC/>>GHGBGAFFEDGHCGGGGG?DGFFFEFEFF90FCCCCDFDF<:AG9;G9/A7G#0:0::G:0B:F@?EE<FHFDBDF0HHGBG?C@?A<90<91$@<9AEB=BC?CEFBEF;AE>9EBCBF/;?BAB9FFEGFBE1CB@FFDDF11GFFD22BGDFFFHFF2DA1FAEFBF1HGA10A0HGA//E022BD1A?HHHEECEAB1BA0A00AA31AB3A111F13B1FD111>A
@M02197:102:000000000-ALU3V:1:1101:23948:18959 1:N:0:1
TGGCGTCATTCGTCCTCCGCTTATTGATATGCTTAAGTTCAGCGGGTAGTCCTACCTGATTTGAGGTCAGAGTCAAAAAAGTGTTGCACAGAGGCAAGCGGGGTTCTGAGCAGGCTTGACGCACGCAAGGGACAAGACGAAACTTATTACGTCTGTCACGGATGCTAGCGATCCCACTAAGTCATTTGAGGCGAGCCGTGTGACCGGCAGACGCCCACGTCCAAGTCCGACACCTGATCATAAACCAGATGGGATTGAGATTTCATGACACTCAAACAGGCATGCCTTTCGGAATACCAAAAGGCGCAAGGTGCGTTCAAAGATTCGATGATTCAC
+
BBCBBBBCFFFFGGGGGGGGGGGHHHHHGHHHHHHHHHHHGHHGGGGGGHHHHHHHHHHHHHHGGHHGHHHHHHHHHHHGGFGHHHHHHHHHHGGGHGHGGGGDGGGHHHHHGHBGHGGHGGGGGGGGGGGHFGHHHHGGGGGHHHHHHGGGHHGHGHHHHGHHGGHGGGHHHHGGHGHGHGGGGGEGGGGEGGGGFHHFFFGGGHHGGGFGGFFFFGHFFFGGGGFGHFGFEHHHHHGHHHHHHHHHHHHHHHHHHHHHFHHHGHHFHHGHFHHHFHHHGGHHHGGGGGHHHHHCGHHFG?E2GHHHHGGGGGGGGFGGGGGGFFFFFFFBBAAB
@M02197:102:000000000-ALU3V:1:1101:6625:18967 1:N:0:1
TGGCGTCATTCGTCCTCCGCTTATTGATATGCTTAAGTTCAGCGGGTATCCCTACCTGATCCGAGGTCAACCTTTTGAGAAAAGATTCTCCCCGAGGGGAGGCCGACCGGGGCTCGTGCACCCGTGTGTCCGATACGTGTCCCGTGAAGAACTCAGTGTACCGGGGGTCCAACGAGGCCGCCGTCATTGTCTTTGGGACGGGCGAGAGCCCCCCCGAGAGGGGGCCTCCGCCAAACCGTCCAACACCAAGCCGGGGGGCTTGAGGGGTGATAATGACGCTCGAACAGGCATGCCCTTTGGAATACCAAAGGGCGCAATGTGCGTTCAAAGATTCGATGACTCAC
+
ABCBBCCCFFFFGGGGGGGGGGGHHHHGGHHHHHHHHFGHGCCFGGGGHHHHHHHHHHHHHHFGGGGHHHHHHHHHHGGHHFFFGHHHHHHHGGGGGGGGGGGGGGGGFGGGGGGGCHG<HHGGGGHHHHHGGGGGGHGHHHGG/EFEGFFGGFFGGGGGFGGDAGFCFFFFFFFFFFFAADFBDFBBFBFFEBDFFEFADFFFFAFFFFEFFFGHGFCGGFFGCGCGGFEDFEFFGHHHHFGEBAGFCGGCFE?FGG3FHFGGHHGHGHFHHEEGFEBHGHHHFFGBGFGGFEFFFEHHGHGG3GFHECGGGHHGHGEGEAGFGGGGGGGCFFFF5FFBBBBB
@M02197:102:000000000-ALU3V:1:1101:23287:18910 1:N:0:1
TGGCGTCATTCGTCCTCCGCTTATTGATATGCTTAAGTTCAGCGGGTATTCCTACCTGATCCGAGGTCAACCTTTGGAAAATTGGGGGGTTTTACGGCAAGAGTCCCTCCGGATCCCAGTGCGAGACGTAAAGTTACTACGCAAAGGAGGCTCCGGGAGGGTCCGCCACTACCTTTGAGGGCCTACATCAGCTGTAGGGCCCCAACACCAAGCAGAGCTTGAGGGTTGAAATGACGCTCGAACAGGCATGCCCGCCAGAATGCTGGCGGGCGCAATGTGCGTTCAAAGATTCGATGATTCAC
+
BBCCCBCCFFFFGGGGGGGGGGGHHHHHHHGHHHHHHHHHHGGGGGGGHHHHGFHHHHHGHHHGGGGHGHHHHHHH:FFHHH<HHGGG9CCGGHHGGGGGGHG<HHHHHGGAGGGG9GGGG9GDGG9-9GFGGFFFFFFFFFFF;FFFFFFFF9FFFFCFFAGGFFFFFF5FFFGFFFDFHGHGFFFFHFGGFFFFGFFGGFGFDEFGGHHHHGHHEFFFGHGHHHHHHHHGGGFEBHGGHGEFHG1FGGGGGHHHHHHFHF?GGGGGGGGHFHHGGGGHGDGADF5GGGFFFFFFFBBBBB
@M02197:102:000000000-ALU3V:1:1101:24024:19030 1:N:0:1
TGGCGTCATTCGTCCTCCGCTTATTGATATGCTTAAGTTCAGCGGGTAGTCCTACCTGATTTGAGGTCAGAGTCAAAAAAGTGTTGCACAGAGGCAAGCGGGGTTCTGAGCAGGCTTGACGCACGCAAGGGACAAGACGAAACTTATTACGTCTGTCACGGATGCTAGCGATCCCACTAAGGCATTTGAGGCGAGCCGTGTGACCGGCAGCGCCCATGTCCAAGTCCCAACTGATCATAAACCAGATGGGATTGAGATTTCATGACACTCAAACAGGCATGCCTTTCGGAATACCAAAAGGCGCAAGGTGCGTTCAAAGATTCGATGACTCAC
+
AABBAADBFFFFGGGGGGGGGGGHHHHHHHHHHHHHHHHHHHGGGGGGGHHHHHHHHHHHHHEHGHHHHGHF5BFGHHHGGFFF4GEHHGFHHGGEFGEFGGFGCHEHFFFHGGDCGGHHGGGGCFGGF0FCFGHHHHGCFG?H9HGHHHEFGHGHHHGGGBD?CCGGFGGGGGFFFGGGF#FFF9GCCCGCBFAFFGDFA<FFFFDFFFFFCFFFGF1BEB09F>BFGHFFBFF2GFCBBFFBFDHGG11GD1FFFFGFGFFHGGHGHGA1FA1FFF10/CEE/FF2FDG1GGHGGE0EE0GGBGE0A0C1GGCGGGAGGFCBFFDB1?>1A
@M02197:102:000000000-ALU3V:1:1101:13744:19046 1:N:0:1
TGGCGTCATTCGTCCTCCGCTTATTGATATGCTTAAGTTCAGCGGGTATTCCTACCTGATCCGAGGTCAACCTTTGGAAAATTGGGGGGTTTTACGGCAAGAGTCCCTCCGGATCCCAGTGCGAGACGTAAAGTTACTACGCAAAGGAGGCTCCGGGGGGGTCCGCCACTACCTTTGAGGGCCTACATCAGCTGTAGGGCCCCAACACCAAGCAGAGCTTGAGGGTTGAAATGACGCTCGAACAGGCATGCCCGCCAGAATGCTGGCGGGCGCAATGTGCGTTCAAAGATTCGATGATTCAC
+
BAAAB@DAFFFFGGGGGGGGGGGHGHHHHHHHHHHHHHHHGFHGGGGGHHHHHHHHHHGHGFHGGGGHGHHGHHHH:GFH%G;HHHFGGGGGGHHF6GGGGGF<HHHHHGGA59CFGGGGGGGG4CGGEEGGFFF89FFFFFFF:FF:FB?5F,B=D#DAF:FFFGFFFB9HGFFFFGFCDDFFFFFFFFFF6HGFGFDBAFGFFFGFFGG3GFCFHFHFHFFFFFFFGBG:FFGEBFFAFFGBFC1F/?@?EEBBHHHFHFCGGEEGGEGHFHHGGGGFGGGGGGFGGGFFFFFFBABBAA
@M02197:102:000000000-ALU3V:1:1101:25543:19041 1:N:0:1
TGGCGTCATTCGTCCTCCGCTTATTGATATGCTTAAGTTCAGCGGGTGATCCTACCTGATTTGAGACCAGAAGTGAAATTGGGATGTGCCACAGAGGCAAGTTCGAAGCACACGCAGACACAACCAAACATTCCTCCTTTAGGCGACATAGCAAATGACGTATCATGCCATGCCAGGAGAAAAACACTGCTTGGCCGCCTCCTCCCAAACAGAGAGGCGGATGCAAAGTGTCTCAAGGCGCTCATGCATTTCGGGCGAGCCTGTGCTAGGTAGCGCAGGCAGAGGCACCCATCCAGACCCCATCCGCCAAGCCGTTTCATTTAAAAACCGCTTGGGGTGGGAGATTTCATGGCACTCAAACAGGCATGCTCTACGGATTGCCATAGAGCGCAAGGTGCGTTCAAAGATTCGATGACTCAC
+
B@BBCBCCFFFFGGGGGFGGGGGHHHGHHHHHHHHHHHHFHHHGGGGGFHHHHHHGHHHHHGHHGHHGFHHHGHHGHHHHHHGHHGHHHHHHHFBGGGFHGHHHGEHGGGHHH/EGEEHFFHEDDGGEHHHHGHGFHHHHHHHHGGGGGHHHHHHHFHHG<GGHGGDBHHHBGHHHFHGFACGHGHHFBGHFF.:CFGG;DEFGGGGGGGGFFFBC?AFFB=D/9;BB#0.9CAA;99900$009BGAC@-CGDCCCCFG</HFC00FHGFCCGC1<<1FFCGFDACHGGF1FHGC//C/FC<CEBFGEGGEGHGHGHHEHFGGGFFGGFG?1GGFC2HHHFHHGFHHHHHGFGEFHHFHGHFEGHHHHGGHGGHHHCHCCHHHHGGGFFHHHGGGGGGGGGGCGEBGFFFFFFFA@AAA
@M02197:102:000000000-ALU3V:1:1101:14229:19019 1:N:0:1
TGGCGTCATTCGTCCTCCGCTTATTGATATGCTTAAGTTCAGCGGGTAGTCCTACCTGATTTGAGGTCAGAGTCAAAAAAGTGTTGCACAGAGGCAAGCGGGGTTCTGAGCAGGCTTGACGCACGCAAGGGACAAGACGAAACTTATTACGTCTGTCACGGATGCTAGCGATCCCACTAAGTCATTTGAGGCGAGCCGTGTGACCGGCAGACGCCCACGTCCAAGTCCGACACCTGATCATAAACCAGATGGGATTGAGATTTCATGACACTCAAACAGGCATGCCTTTCGGAATACCAAAAGGCGCAAGGTGCGTTCAAAGATTCGATGACTCAC
+
CCCCCCBCFFFFGGGGGGGGGGGGHHFGHHHHHHHHHFGHHHHGGGGGGHHHHHHHHHHHHHHHGHHHHHHHGHFHHHHGG3GFHHHHHHHGHGGGHGGGGGG@DHHGHGFHHHFGHGHHGGGCFGGGGGGHGFHHHHGGGGGHHHHHHEGGHHGHHHHHHHGGFGHGGGHHHHHGHGEHHHGHGHHGGGGGGGGGGHEHGGFFFEGGGGGGGGGGFGHHGHHGGGGGHHHHHHHGHHHHHFHFGHHFHHHHHG5GHHHHGHHHHHHHHHGHHHHHHGHHHHHHFFCGGHHHHHHHGHHHGGCGGHHHHGGGGGGGGGGGGGCGFFFFFFFBBBCC
@M02197:102:000000000-ALU3V:1:1101:23227:18842 1:N:0:1
TGGCGTCATTCGTCCTCCGCTTATTGATATGCTTAAGTTCAGCGGGTGATCCTACCTGATTTGAGACCAGAAGTGAAATTGGGATGTGCCACAGAGGCAAGTTCGAAGCACACGCAGACACAACCAAACATTCCTCCTTTAGGCGACATAGCAAATGACGTATCATGCCATGCCAGGAGAAAAAACACTGCTTGGCCGCCTCCTCCCAAACAGAGAGGCGGATGCAAAGTGTCTCAAGGCGCTCATGCATTTCGGGCGAGCCTGTGCTAGGTAGCGCAGGCAGAGGCACCCATCCAGACCCCATCCGCCAAGCCGTTTCATTTAAAAACCGCTTGGGGTGGGAGATTTCATGGCACTCAAACAGGCATGCTCTACGGATTGCCATAGAGCGCAAGGTGCGTTCAAAGATTCGATGATTCAC
+
CBCCCABCFFFFGFGCGGGGGGGHHGHHGHHHHHHHHHHHHGHGGGEFHHHHGHHHHHGHHHHHGHHGHHGHHDGHHHHHGHHEHGGHHHHHHHHHGGGHGHHHGHHGGHHHHGGGGGHHHHGGFGHCGFHHHHGHHHHHHHEHGGGGGHGHHHHHGHHGFHHGHHGGHHHHHHHHHAGGHGHHGFHHGHHGGGBFGGGGGGFGGGGGFGGGG9FFFE9BFB/FFFFFF;BBFFFEDGBEEEFFBBEGEGD?CGDCD:.EGGCDBGDG0G?DD@-GBHGGCFCFEDDBEF1D1CC2FAGHF?FCGGGGGGGGGGHHGHHHGHHGGGFCGGGHGGGGGGHHHHHHGGHHHHHHGHHGGHHHHHHHHHHHHHGDGGGHHHHHHHHHHHGGGGHHHHGGGEAGGGGGGGGGFFFFFFFBA@BBB
@M02197:102:000000000-ALU3V:1:1101:17353:19262 1:N:0:1
TGGCGTCATTCGTCCTCCGCTTATTGATATGCTTAAGTTCAGCGGGTATTCCTACCTGATCCGAGGTCAACCTTTGGAAAATTGGGGGGTTTTACGGCAAGAGTCCCTCCGGATCCCAGTGCGAGACGTAAAGTTACTACGCAAAGGAGGCTCCGGGAGGGTCCGCCACTACCTTTGAGGGCCTACATCAGCTGTAGGGCCCCAACACCAAGCAGAGCTTGAGGGTTGAAATGACGCTCGAACAGGCATGCCCGCCAGAATGCTGGCGGGCGCAATGTGCGTTCAAAGATTCGATGATTCAC
+
BBCCCCCCFFFFGGGGGGGGGGGHHHGHHHGHHHHHHHHHHHHGGGGGHHHHHHHHHHHHHHHGGGGHHHHHHHHH:HHHH<<GHHGG:GGGG<HGG9GGGHH<HGHHHGG:G:GG9GG;GGGGGGGG9GG9GFFFFFFFF7FF9FFFFFF:FFFFFFFFFFFFFFFFGFFFFHHFHHGBDFBF6HHFHFFGFG2FGFFGFFHGGFGGHHFHGFHHGHHGHHGHHFGFGFGFFFFFHFGGHFHHHFHF?GGGGHHHHHHHHGGGGGGGGGGHHHHEEE?AGGGGGGGGGGFFFFFFFBBBBB
@M02197:102:000000000-ALU3V:1:1101:23795:19316 1:N:0:1
TGGCGTCATTCGTCCTCCGCTTATTGATATGCTTAAGTTCAGCGGGTGATCCTACCTGATTTGAGACCAGAAGTGAAATTGGGATGTGCCACAGAGGCAAGTTCGAAGCACACGCAGACACAACCAAACATTCCTCCTTTAGGCGACATAGCAAATGACGTATCATGCCATGCCAGGAGAAAAAACACTGCTTGGCCGCCTCCTCCCAAACAGAGAGGCGGATGCAAAGTGCCTCAAGGCGCTCATGCATTGCGGGCGAGCCTGGGCTAGGGAGCGCAGGCAGAGGCACCCATCCAGACCCCATCCGCCAAGCCGTTTCATTTAAAAACCGCTTGGGGTGGGAGATTTCATGGCACTCAAACAGGCATGCTCTACGGATTGCCATAGAGCGCAAGGTGCGTTCAAAGATTCGATGATTCAC
+
B@BBABBBFFFFGGEGGGGFG?EGGHFHHGFHHHHHGHHHGHHEGGGGHHHHHHHHGHHHHHBGFHH1GFFHE@BDGHHHHHEGHGHGFHHHHHGHGGFCFEHHGFFGGHFHHGGEE/BGHHGGFFHHHEFFHGFFHHHHHEHECFCGGHEFFHEHGHHF<FGHHEDDCGFGFHBGEEEHHGHHG?GHFCFFB0DGB.9ADGGFGG9FF//ABFBFAAA;B/9/;/B#AC;#;9;EC29;;=AAD9/0.9;9?AA--;.C..C</GHGGC<.<?-GGF<1CCF1FDA0GABGFBFG?/AFF///B<3?@GFEAEFDG3BGF@EGGEEEGGGGE1E1EAHHHFHEHHHFFG55GGHGGGHHHHFBG3HHGFEE2FAGEB3GHGBGDHEE?CHHHGFGFEGBFFGGCGGGGFFFFFFD3BBAA
@M02197:102:000000000-ALU3V:1:1101:5827:19306 1:N:0:1
TGGCGTCATTCGTCCTCCGCTTATTGATATGCTTAAGTTCAGCGGGTATCCCTACCTGATCCGAGGTCAACCTTGGAAAAATAGACCGAAGGTCGATTGTCCGGCGGCCGTCGCCCAGCACTCCAAAGCGAGATATTTTACTACTACGCTCGAGGCTAGGACGCCGTCGCCGAGGTCTTCAAGGCACGTCCGGCAGCGGACGTTGCCCAATACCAAGCAGAGCTTGAGGGTTGAAATGACGCTCGAACAGGCATGCCCTCCGGAATACCAGAGGGCGCAATGTGCGTTCAAAGATTCGATGACTCAC
+
>>3>AA3AFFFF4EEGGGGGGGGHGHHHHHGGHHHHFHHHHHHGGGEFGFHHHEHGHHHHHHHGEGAGHHFHBGB3GHHHGAG5EFHGGA8DFG?EFHAFGFE?EB?DDCCDCGD/ACFH<50FECECBD?0ACCFHCGB7FGCCCGGG.FG@GB@FGCCCBDBAB;GFDEFFHFEHHFGFGGCDDF@F?AB/CECFEG??FCGFFFGBGBGFGFEHGBF9B3;FFFEBEF4GFHHGGGGGHGEFHGFHHHHF1EGCGEABEFHHCHHFGAEEFGGHHHHGGGEFCGGGG5GEGC4FFFFFFB?BBA
@M02197:102:000000000-ALU3V:1:1101:28014:19389 1:N:0:1
TGGCGTCATTCGTCCTCCGCTTATTGATATGCTTAAGTTCAGCGGGTAGTCCTACCTGATTTGAGGTCAGAGTCAAAAAAGTGTTGCACAGAGGCAAGCGGGGTTCTGAGCAGGCTTGACGCACGCAAGGGACAAGACGAAACTTATTACGTCTGTCACGGATGCTAGCGATCCCACTAAGTCATTTGAGGCGAGCCGTGTGACCGGCAGACGCCCACGTCCAAGTCCGACACCTGATCATAAACCAGATGGGATTGAGATTTCATGACACTCAAACAGGCATGCCTTTCGGAATACCAAAAGGCGCAAGGTGCGTTCAAAGATTCGATGATTCAC
+
BBBABABAFFFBGEEEGGGGGGGHHHHFHGFHHGHHHHHHFHGGGGEEGHHHHHHHHHHHHHHHGHHHHGEGGHHHHHHGGGHEGHHGHHHHFGGFHGGFGCECGHHGHHHHHHGHHGGHGGGGGGCGFCGHGGHGFDGFECDHHG;HHHGHHHGHHHFHGGHHGGHGGGHHHGHGGGGGHGHHHGGGGGCFFCFFGFHHFFGGFHHAGGCGGECFEGHHGEBFFBFFGFFGGHHHGGEFHGGBFHHHHGHGHHFHHHBHGHHGHHHFFHGGF5HDFF3HEGHGHGGGGHHHGHHGEGFFGDGCEFBFHGGFGGGGGGGGGGGFCBFFFFFBBBBB
@M02197:102:000000000-ALU3V:1:1101:19695:19442 1:N:0:1
TGGCGTCATTCGTCCTCCGCTTATTGATATGCTTAAGTTCAGCGGGTATTCCTACCTGATCCGAGGTCAACCTTTGGAAAATTGGGGGGTTTTACGGCAAGAGTCCCTCCGGATCCCAGTGCGAGACGTAAAGTTACTACGCAAAGGAGGCTCCGGGAGGGTCCGCCACTACCTTTGAGGGCCTACATCAGCTGTAGGGCCCCAACACCAAGCAGAGCTTGAGGGTTGAAATGACGCTCGAACAGGCATGCCCGCCAGAATGCTGGCGGGCGCAATGTGCGTTCAAAGATTCGATGACTCAC
+
BCCCCCCCFFFFGFGGGGGGGGGHHHHHHHHHGHHGHHHHCGHGGGGGGHHGHHHGHHGHHHGGGGGHHHHHHHHHGFHHHH<HGHGGCGGGG;GG;GG;G<G<HHHGGGGFA6G4GGF9FFGGG3G9EFF9.FFFFF8F8FFF;FFFE:F9F?FFF4DFCA?E>B95AFFGFFF0<FFHDADFFFFFFEFHHCGFFEFF?GFF2AFEFFFGGFBBHFGBFCFHGHHFHGHFFEGGHHGGGHHHHHHHGGGGGGHHGHHFGGFEGGCGGGGHHHHGGGGHGGGGGGGGFFFFFFFFFCCCBA
@M02197:102:000000000-ALU3V:1:1101:20837:19343 1:N:0:1
TGGCGTCATTCGTCCTCCGCTTATTGATATGCTTAAGTTCAGCGGGTAGTCCTACCTGATTTGAGGTCAGAGTCAAAAAAGTGTTGCACAGAGGCAAGCGGGGTTCTGAGCAGGCTTGACGCACGCAAGGGACAAGACGAAACTTATTACGTCTGTCACGGATGCTAGCGATCCCACTAAGTCATTTGAGGCGAGCCGTGTGACCGGCAGACGCCCACGTCCAAGTCCGACACCTGATCATAAACCAGATGGGATTGAGATTTCATGACACTCAAACAGGCATGCCTTTCGGAATACCAAAAGGCGCAAGGTGCGTTCAAAGATTCGATGATTCAC
+
CCCCCADBFFFFGGGGGGGGGGGHHHHHHHGGHHHHHHHGHHHGGGGGGHHHHHHHHGHHHHHHGHHHGFHHGHHGHHHEFGFHHHHHHHHHHGGGHGHDGGGDGHHHHHHHFGGHHGHHCCFGGGGGGGGHGGGHGHGGGGFHHHHHGHGHHHGHHHHGHGHHGGGGGGHGFGGGGGGHHHFHGGHEFGGGGGGGGHFGGFGGGHHGFFGGEGGFFGHHGHHFGGGGHHCEGHGGHGHHHHHHHHGFGHHHHHGHHHHHFFHHHHGHHHGHHFHHHFHHHHGHHGFGGHHHHHHFGHHHGGGGGHHGHEGGGGGGGFGGGGGGFFFFFFFBAAA>
@M02197:102:000000000-ALU3V:1:1101:27690:19555 1:N:0:1
TGGCGTCATTCGTCCTCCGCTTATTGATATGCTTAAGTTCAGCGGGTAGTCCTACCTGATTTGAGGTCAGAGTCAAAAAAGTGTTGCACAGAGGCAAGCGGGGTTCTGAGCAGGCTTGACGCACGCAAGGGACAAGACGAAACTTATTACGTCTGTCACGGATGCTAGCGATCCCACTAAGTCATTTGAGGCGAGCCGTGTGACCGGCAGACGCCCACGTCCAAGTCCGACACCTGATCATAAACCAGATGGGATTGAGATTTCATGACACTCAAACAGGCATGCCTTTCGGAATACCAAAAGGCGCAAGGTGCGTTCAAAGATTCGATGATTCAC
+
DDDDDCCCFFFFGGGGGGGGGGGHHHHHHHGHHHHHHHHGHHHGGGGGGHGGHHHGHHFHHGHHGHHHHHHHFFFFHHHGGGHHHHGHHHHHHGGGHGHGGCGGCHHHHHHHHHGGHGHHGFGGGGGGGGDGGGHHHHGGGGGHHHHHHHGHHHGHGHHHHGGGGGHGGGHFFGGGGHHHHGHGGFHGGGGGFFGGGHGFGEFFFFHEGGGCF@CEFGHHGBEGGGGFFHFFHHHHHHHHHHHGHHHHHHHHHHHGGFFHHHHHHHFGGGGHHHHHHHHHGHHHHGGEGGFFHHHHGFHHGGGGGGGHHGGGGHGFGGGGGGGGFFFFFFFCCCBC
@M02197:102:000000000-ALU3V:1:1101:9190:19574 1:N:0:1
TGGCGTCATTCGTCCTCCGCTTATTGATATGCTTAAGTTCAGCGGGTGATCCTACCTGATTTGAGACCAGAAGTGAAATTGGGATGTGCCACAGAGGCAAGTTCGAAGCACACGCAGACACAACCAAACATTCCTCCTTTAGGCGACATAGCAAATGACGTATCATGCCATGCCAGGAGAAAAACACTGCTTGGCCGTCTCCTCCCAAACAGAGAGGCGGATGCAAAGTGTCTCAAGGCGCTCATGCGTTTCGGGCGAGCCGTTGCTAGGTAGCACAGGCAGAGGCACCCATCCAGCCCCCATCCGCCAAGCCGTTTCATTTAAAAACCGCTTGGGGTGGGAGATTTCATGGCACTCAAACAGGCATGCTCTACGGATTGCCATAGAGCGCAAGGTGCGTTCAAAGATTCGATGACTCAC
+
BBBBAADAFFFFGGGGGGEEGC?GHGGFF5B5FFGEGGHB5FH2EGGGGHHHHHFHFFBGGGHFFEFFHHHGH5BGHGHBGGC13FGFGHHGFF3GGCFHGFGHGGHFFFHHCE/EGEGHHFEFDFAHHHHHHGHHHH2F>FHB@CFFG11>GFFHGFHGFHGHHDGH0GHHHHFF.GA:CCGH.CGGHFGHHGHBD;B./FFFGEF9/://9CBBAAB=9FBFFFFBB://9;/BBE@990C4A/;-A9--C?C:.-?@<.00FDGHC0<=0<0>111111=0A>0GEF1EGE<//B/A@</</FE/GEE/FBG1HHFHFHFF/?>CEFGFEE?GGFHGGFDHF@BGF1F1BFA1011HGGF1BDHEDEEC/GGEF1CGFFGD0EA001FHG0AA0A1GGGBFGEAA11FFFFB1?AA>
@M02197:102:000000000-ALU3V:1:1101:16946:19664 1:N:0:1
TGGCGTCATTCGTCCTCCGCTTATTGATATGCTTAAGTTCAGCGGGTAGTCCTACCTGATTTGAGGTCAGAGTCAAAAAAGTGTTGCACAGAGGCAAGCGGGGTTCTGAGCAGGCTTGACGCACGCAAGGGACAAGACGAAACTTATTACGTCTGTCACGGATGCTAGCGATCCCACTAAGTCATTTGAGGCGAGCCGTGTGACCGGCAGACGCCCACGTCCAAGTCCGACACCTGATCATAAACCAGATGGGATTGAGATTTCATGACACTCAAACAGGCATGCCTTTCGGAATACCAAAAGGCGCAAGGTGCGTTCAAAGATTCGATGATTCAC
+
CCCCCCCDFFFFGGGGGGGGGGGHHHHHHHHHHHHHHHHHHHHGGGGGGHHHHHHHHHHHHHHHGHHHHHHHHHHHHHHGGGGHHHHHHHGHHGGGHGHGGGGBDHHHHHHHHHGHHGHHGGGGGGGGGGGHGGHHHGGGGGGHHHHHHHGFHHFHHHHGHFHHGGHGGGGGHHGHHHHGHGHHHGHGGGGGGFGGGHHHGGGGGHHGGGGGGGGFEGFHGGGGGGGGHHGFEEHHHHHHHHGHGHHHHGHHHHHHHHHHHHHHF5HHHHGHHHHHHHHHHHHHHGGGGHHHHFFHGHHHGGGGGHHHHGGGGHGGGGGGGGGGFFFFFFFBCCCB
@M02197:102:000000000-ALU3V:1:1101:12644:19756 1:N:0:1
TGGCGTCATTCGTCCTCCGCTTATTGATATGCTTAAGTTCAGCGGGTATTCCTACCTGATCCGAGGTCAAATTTTCAAGAGTTGGGGGTTTAACGGCAGGGCACCGCCAGGGCCTTCCAGAGCGAGGGTTTAACTACTGCGCTCGGGGTCCTGGCGAGCTCGCCACTATATTTCAGGGCCTGCCTTTGGGTAAAAGCAGTGCCCCATCACCAAGCCAGGCTTGAGGGTTGAAATGACGCTCGAACAGGCATGCCCTCCGGAATACCAGAGGGCGCAATGTGCGTTCAAAGATTCGATGATTCAC
+
BBBBBBBBFFFFGCEGGGGGGFGHHGHGHHHFGHCHCGHHCHHEE?EEHFHGHHGHGDBHHHHGGGGGHHGHHHHHHHH&GB;FGGGGG:GHGHGGGGGGGCEFGFDGCD;E?DGGEGFGEEGE?CGF0FGGHGHHHHFFC:<EGGGC<<GHFFADAGGGFDGGFBFGGGGFHHFDFFFDFHFFGFFHGHHGGHHHFHEFGGFFGFHGHGGGHHHFHGHHEGHGGHDHFHHFGGGGGGHHGGHH;HHGGHGGGGFEFHHHHHHHGHGHGFAAEBF5HGFECHGGFGGGGGGGFFFFFBFBAA>A
@M02197:102:000000000-ALU3V:1:1101:14998:19864 1:N:0:1
TGGCGTCATTCGTCCTCCGCTTATTGATATGCTTAAGTTCAGCGGGTAGTCCTACCTGATCTGAGGTCTGTGTCTCTATCCGGGCGCGAGGCGGCGACCCGGTGGGGTGAGGCAGACGACAAAGCCGGCCGCGCGTTACATATCACACGAGACCGTCTCCGACGCCCACAGATGCATTTAAGGCGAGCCAACAAAGGCAACGCCCATATCCGACCCCGTCGGTGGACCCGACGGGACGAGGTTACGTGACACTCAGACAGGCATACCCTCCGGAATACCAGAGGGTGCAAGGTGCGTTCAAAGATTCGATGATTCAC
+
DEEEEECCFFFFGG2EGGGGGGGHHGHGHHHHHHHHHHHHHHHGGGGGGHHHHHHHHHHHHHHHHGHHHHHHHHHHHHHHHGGGGGGGGGGGGGGGGGGGGGFGGGGGGHHHGGGGHGGGGGHHGGGGGGGGGG7FFFGGFFFGGGFGGGGFFFFFFFFGGDCFFGHGHHGFFHHHFHFGGGGFGHGHHHHHHHHHGGFFFFHGHHGGFGGGGGFFGGGFGHGEEEGGGFFGGGGHGHHHGFHHGHFHHHHHFHHHHHHHHFHGAGGFDGHHHHHHHHGHHHEHHHHHHHGGGFFFGGGGGCGGGFFFFFFFCBBA@
@M02197:102:000000000-ALU3V:1:1101:4800:19916 1:N:0:1
TGGCGTCATTCGTCCTCCGCTTATTGATATGCTTAAGTTCAGCGGGTATTCCTACCTGATCCGAGGTCAACATTCAGAAGTTGGGGTTTTACGGCGTGGCCGCGACGATTACCAGTAACGAGGTGTATGATTACTACGCTATGGAAGCTCGACGTGACCGCCAATCGATTTGGGGAACGCGGGTTACCGCGAGTCCCAACACCAAGCTGAGCTTGAGGGTTGAAATGACGCTCGAACAGGCATGCCCGCCAGAATACTGGCGGGCGCAATGTGCGTTCAAAGATTCGATGATTCAC
+
CBCCBBBBFFFFGGGGGGGGGGGHHHGHFHHGHHHHHHHHHHHGGGGGHHHHHHGHHHHHHGHGGGGHHGH:HH:HGHHHHHHGGGEGGG<HGGGG9@EEH?CC@FCC9C7FHHHGHHHGCBGBF91FBFGD8DH<EA@C?DFBDGF.CC?CCDCFEGC?AEGGGGHHHGHHHFGCCGGGHHHCAFFGCCHFHGFFFEFAEFFHHHFFFFFFFFGCGFFHFHHEGGFFEEADEHHHFHHGHHEE?CGHFFFHHHGB2EFGGGGGGHFHHCCFEFGDGGGGGGFBFFFFFFFA3ABA
@M02197:102:000000000-ALU3V:1:1101:28025:19951 1:N:0:1
TGGCGTCATTCGTCCTCCGCTTATTGATATGCTTAAGTTCAGCGGGTAGTCCTACCTGATCTGAGGTCTGTGTCTCTATCCGGGCGCGAGGCGGCGACCCGGTGGGGTGAGGCAGACGACAAAGCCGGCCGCGCGTTACATATCACACGAGACCGTCTCCGACGCCCACAGATGCATTTAAGGCGAGCCAACAAAGGCAACGCCCATATCCGACCCCGTCGGTGGACCCGACGGGACGAGGTTACGTGACACTCAGACAGGCATACCCTCCGGAATACCAGAGGGTGCAAGGTGCGTTCAAAGATTCGATGACTCAC
+
AABBBBBBFFFFGGGGGGGGGGGHHHHHGHHFHHFHFGHGHHHGGGGGGHHHHHHHHHHHHHGHHGHHHGBFBGHHHHHHHGGGFGGGGCGGGGFDFCCGGGDC9GGCCFFHGGGCHGGGGGHGFGGGGGGDFGFFFDFFFFFFFFFBFGFDFFEBDFFFF:CGGHHHHHHHGFHFD0FGFFFFF<BGGHHHHGFGFEEFFFHGFHBFFCFDDGGGEE>ACGFHGGGBEFFFGFEHGHHFFFHHGHHGHGDHHHHFHHHFHFF3AGCGGEHHHHHHHFFFHG?GCHGHHHCGGGFGGGGGGGGGGBFFFFFFBBABB
@M02197:102:000000000-ALU3V:1:1101:24802:20018 1:N:0:1
TGGCGTCATTCGTCCTCCGCTTATTGATATGCTTAAGTTCAGCGGGTAGTCCTACCTGATTTGAGGTCAGAGTCAAAAAAGTGTTGCACAGAGGCAAGCGGGGTTCTGAGCAGGCTTGACGCACGCAAGGGACAAGACGAAACTTATTACGTCTGTCACGGATGCTAGCGATCCCACTAAGTCATTTGAGGCGAGCCGTGTGACCGGCAGACGCCCACGTCCAAGTCCGACACCTGATCATAAACCAGATGGGATTGAGATTTCATGACACTCAAACAGGCATGCCTTTCGGAATACCAAAAGGCGCAAGGTGCGTTCAAAGATTCGATGATTCAC
+
1A1>AAD1CFF3FEGGGGGGGGGHHHHHHHHHHHHHHHHHHHHGGGGGEHHHHHHHGHHHGFHHGHHHHF1FHFD21BGGCHD2@?1@BF010/E>0/?/E/ECCHFB2><FECEGG;0FCGA;@EFGGGGFB?ED</<0@FGGB?A<6@FGGHGEC;:CG?HGBDF?DGGCEHFGFFGGGGDGBHHGGGGEFCGCCFBHDCCFBBFEGCB/FEGGGGHGFGFGECEFFGF@HGEFGBGHHHFGEBGBEFHGBGDDFFHFDFHGHHHHHHFFHFGBFGHHHGHHHEEGEGDHHGFGCGHGEGGGCHFHHGGGGHGFGGGGGGGGFFFFFFF?BBBA
@M02197:102:000000000-ALU3V:1:1101:9118:20193 1:N:0:1
TGGCGTCATTCGTCCTCCGCTTATTGATATGCTTAAGTTCAGCGGGTATCCCTACCTGATCCGAGGTCAACCTTAGAAATGGGGTTGTTTTACGGCGTAGCCTCCCGAACACCCTTTAGCGAATAGTTTCCACAACGCTTAGGGGACAGAAGACCCAGCCGGTCGATTTGAGGCACGCGGCGGACCGCGTTGCCCAATACCAAGCGAGGCTTGAGTGGTGAAATGACGCTCGAACAGGCATGCCCGCCAGAATGCTGGCGGGCGCAATGTGCGTTCAAAGATTCGATGATTCAC
+
>>AAB>@AFFFFGGGGGGGGGGGHHHHGHHHHHHGHGHHHHHHGGGGGGFHHHHHHHGHHFHFGGGGHE:HHHHFFFFHHHGFGGFGGHHGFFGFEFEEGEHHHHGGGGGGHGGHHHGBGGCFCFHGHHGGHHFHDGFFFFGFGGGGGFFHFHHEGGGGGGGFDCBHHHHGEFGEGGGGCCFDDDFFFFGHHGFHHGFFFGHGFEFHFEFFHHHHHGH;HHHFFG9GGHEDHGFGHHBFG:GGCE.3HHFHHHDE2GGGGGGGHHHHGGGGGGGGFGCGGGGFFFFFFFBBBBB
@M02197:102:000000000-ALU3V:1:1101:27389:20390 1:N:0:1
TGGCGTCATTCGTCCTCCGCTTATTGATATGCTTAAGTTCAGCGGGTATTCCTACCTGATCCGAGGTCAACCTTTGGAAAATTGGGGGGTTTTACGGCAAGAGTCCCTCCGGATCCCAGTGCGAGACGTAAAGTTACTACGCAAAGGAGGCTCCGGGAGGGTCCGCCACTACCTTTGAGGGCCTACATCAGCTGTAGGGCCCCAACACCAAGCAGAGCTTGAGGGTTGAAATGACGCTCGAACAGGCATGCCCGCCAGAATGCTGGCGGGCGCAATGTGCGTTCAAAGATTCGATGACTCAC
+
B@BBBCCCFFFFFFGGGGGGGGGGHHBGHHHHHHHHHHHHHHHGGGGGHHHHHHHHHHHHHHHGGGGHHHHHHHHH:HHHHG<HGHGGGGGGGHHGG9GGGHH<HHH<HGGCGGGGGGF:GGG8G9G99GGGGFFFFB:FF8DFFFFFFDF:F:FCC9FFFFGFFG<CFFGHFHFHHGGHHEGGFFFGFFGFFFHHGGGGGGFFFF8GGHHHHHHGHHHHHHGHFHHFGFFFFFFFFHFBHHFFHGG2?GGGGGHGGHHHHEGGGGGGGGGGHHHGGEGGGGGGGGGGCGFFFFFFFCCBAA
@M02197:102:000000000-ALU3V:1:1101:10929:20513 1:N:0:1
TGGCGTCATTCGTCCTCCGCTTATTGATATGCTTAAGTTCAGCGGGTATCCCTACCTGATCCGAGGTCAAAATGCAAAATGTAATAGGCTTAATGGACGCCAACATTCAAGGCAAGAGGCGCAAAATGTGCTGCGCTCCAAGGCCAAATATGCCGGCTGCCAATCGCTTTAAGGCGAGTCCACGCGACAACGCGGGACAAGACGCCCAACACCAAGCAAAGCTTGAGGGTACAAATGACGCTCGAACAGGCATGCCCCATGGAATACCAAGGGGCGCAATGTGCGTTCAAAGATTCGATGACTCAC
+
BCBCCCCCFFFFGGGGGGGGGGGHGHHGHGHHHHHHHHHHHHHGGGGGHEHHGHHHHHFHHHHGGGGHBHHHHHHHHHHHHFHHHHHHHHHHHHHFF=EF?EGGFHHHHGFHHHHGHHHGGGGFGHHHHHHHHACFFGFHGHHHGHHHHHFGGGHGGDCGHHHFHHGHGHHHHGGHGGGGGGGHGHGGGFGGGHFGEBGGGGGHGGFFEGGGGHHHGFHHGHHHHHHHH;HHHHGGGGGGHHGHHHGHHHHHGGDHGHGHHGHHFGGGHHGCGGDFFFHAFFGFGBGFCFGAGGBFFFFFFBABBB
@M02197:102:000000000-ALU3V:1:1101:13752:20580 1:N:0:1
TGGCGTCATTCGTCCTCCGCTTATTGATATGCTTAAGTTCAGCGGGTAGTCCTACCTGATCTGAGGTCTGTGTCTCTATCCGGGCGCGAGGCGGCGACCCGGTGGGGTGAGGCAGACGACAAAGCCGGCCGCGCGTTACATATCACACGAGACCGTCTCCGACGCCCACAGATGCATTTAAGGCGAGCCAACAAAGGCAACGCCCATATCCGACCCCGTCGGTGGACCCGACGGGACGAGGTTACGTGACACTCAGACAGGCATACCCTCCGGAATACCAGAGGGTGCAAGGTGCGTTCAAAGATTCGATGATTCAC
+
>AAAABBBFFDFGEEEGGGGGGGHHHHHHHGFGGFGFGFDHFHFGGGFFHHEGHHHHHHHHHHHDFHGGFEHGGFHHHHFGGGGGGGGGFGCFDGGGC@CGGCFFFCFFHHHFEDFFGFFGGHGGGGGFFCBD?FF;DGGFFFFBBBFFEADFFFADFGFFFGEFFBDFCFHGHHHHHGFFFCBHHGEGFGFGGHHEFFFGHHGHHGGFGGFFGGGGGGGFGHG>1FCGGGGEGFHGHHFGFHHGGHHHFB5GHGBHFHHBGGBGGGGECFHHGFHGHFHCHGHHGHHHFEGEFFGGDGFGCGGFFFFFFFFBABAA
@M02197:102:000000000-ALU3V:1:1101:17409:20675 1:N:0:1
TGGCGTCATTCGTCCTCCGCTTATTGATATGCTTAAGTTCAGCGGGTGATCCTACCTGATTTGAGACCAGAAGTGAAATTGGGATGTGCCACAGAGGCAAGTTCGAAGCACACGCAGACACAACCAAACATTCCTCCTTTAGGCGACACAGCAAATGACGTATCATGCCATGCCAGGAGAAAAACACTGCTTGGCCGCCTCCTCCCAAACAGAGAGGCGGATGCAAAGTGTCTCAAGGCGCTCATGCATTTCGGGCGAGCCTGTGCTAGGTAGCGCAGGCAGAGGCACCCATCCAGACCCCATCCGCCAAGCCGTTTCATTTAAAAACCGCTTGGGGTGGGAGATTTCATGGCACTCAAACAGGCATGCTCTACGGATTGCCATAGAGCGCAAGGTGCGTTCAAAGATTCGATGACTCAC
+
CC?ABBBCFFFFGGGGGGGGGGGHHGHHHHHHHHHHHHFHFHHGGGGGGHHHHHHHHGHHHHHHGHHGGHHHHHHHHFHHHHHGHGGHHHHHHHHHGGGHGHHHGGHGGHHHHGGGGGFHHHGGGFHHHHHHGHHHHHHHHB=GCGGGGHGHHHFHFHHGGHHHHHEBGHGHHHHHGAEEHHHHGFFFHHGHHGGGAGGGGGFFFGGGF/FGFGF?DFFF;@//FCBB9B0C:;BF?B9B9;CC0FC.B::?EA-:C..EGGHHG<EHHGFGCFHHHHFEGFFCGGGHECBDGGF?/E/F@</GGGE?GGGGGHHFEHHHHEGGGE?GGGHE?GGGHHHHHHHHHHHHHHHHHHGGHGFGHHHHHHHGG1DHFGFGHGFFGHHHHGGCGGGHHCCGGHGGFGGGGGGGFFFFFFFA?A>3
@M02197:102:000000000-ALU3V:1:1101:13731:20743 1:N:0:1
TGGCGTCATTCGTCCTCCGCTTATTGATATGCTTAAGTTCAGCGGGTAGTCCTACCTTATTTGAGGCCAGTAGTTAATAATAATAGTGTAAAGCGGAGACCTTATACGCGGGCTAAAAATTGCCTTAGCAACCCGGCTGATCTCCAGCTCATATATTTAAGGCAAGGTTGGCGGCGGCCAACCAAGCCCAAGGACCCGCACAGTTTTTAAGAAAAACCGGTTGGAGAAGATTAACGACACTCAAAAAGGCATGCTCTTTGGAATACCAAAGAGCGCAAGCTGCGTTCAAAGATTCGATGATTCAC
+
CCCCC?DBFFFFFGGGGGGGGGGHHHHHHHHHHHHHGHHHHHHGGGEFGHHHHHHHHGHHHHHHGHGGHHHHHHHHHHHHHHHHHHHHHHHHHHGGGGGGGHHHHGHHGGGGGGHHGGHHHHHHHHHHHHHHHGHHGGHHHHHHHHHHHHHHHHHHHHHHHHHHHGGGHGCHGGGHHGGHHGGHHGHFHHGHGGGGGGHHHHGGHHGHHHHGGGFGGGGHHHHHGHHHHHGHGFGHHGHGFGHHGHHFEFHHHHHHHHHHHHHHGHGHHHFCGGHHHHGGGGHGGGGGGGGGGFFFFFFFBBAAA
@M02197:102:000000000-ALU3V:1:1101:18955:20745 1:N:0:1
TGGCGTCATTCGTCCTCCGCTTATTGATATGCTTAAGTTCAGCGGGTAGTCCTACCTGATTTGAGGTCAGAGTCAAAAAAGTGTTGCACAGAGGCAAGCGGGGTTCTGAGCAGGCTTGACGCACGCAAGGGACAAGACGAAACTTATTACGTCTGTCACGGATGCTAGCGATCCCACTAAGTCATTTGAGGCGAGCCGTGTGACCGGCAGACGCCCACGTCCAAGTCCGACACCTGATCATAAACCAGATGGGATTGAGATTTCATGACACTCAAACAGGCATGCCTTTCGGAATACCAAAAGGCGCAAGGTGCGTTCAAAGATTCGATGATTCAC
+
BABAABCCFFFFGGGGGGGGGGGHHHHHGHHHHHHGHHHHGHHGGGGGGHHHHHHHHHHHHHHHGHHHHHHHGHHHHHHGGGHHHHHHHHHHGGGGHGHGGGGGGHHHHHHGHGGHGGHHGGGGGGGGGGFHGEHHGGFCFECFGGHHHHGHHHGGGFFFFGGGGGGGGGGGGHHGGGHHGGHGHGGGGGGGGFFFGHHHGEFGGHHGGGGGGFFFDFHHHFHGFFFGHHGFHHGHHGFFFHGFHHHHHFHFFHGHGHHHGHHGHHGHHHGHGHHHHHGHGHHHHE?EFGHGHHBEGGHGGGGFGHGHHGGGGFFGGGGGGCGGFFFFFFF?BBBA
@M02197:102:000000000-ALU3V:1:1101:21356:20755 1:N:0:1
TGGCGTCATTCGTCCTCCGCTTATTGATATGCTTAAGTTCAGCGGGTAGTCCTACCTGATTTGAGGTCAGAGTCAAAAAAGTGTTGCACAGAGGCAAGCGGGGTTCTGAGCAGGCTTGACGCACGCAAGGGACAAGACGAAACTTATTACGTCTGTCACGGATGCTAGCGATCCCACTAAGTCATTTGAGGCGAGCCGTGTGACCGGCAGACGCCCACGTCCAAGTCCGACACCTGATCATAAACCAGATGGGATTGAGATTTCATGACACTCAAACAGGCATGCCTTTCGGAATACCAAAAGGCGCAAGGTGCGTTCAAAGATTCGATGACTCAC
+
BCCCCCCCFFFFGGGGGGGGGGGHHHHHHHHHHHHHHHHHHHHGGGGGGHHHHHHHHHHHHHHGGHHHHGFHHHHHHHHGGFGGHHHHHHHHHGGGHGHGGGGGGHHHHHHHHHGGHGFFGGGGGGGGGGGHGGHHHHGGFFGHHHHHHHGHHHGHGHHHGGDGEFHGGGGHHGGGGGGHGEFGGGHGGGGGGGGGGHGGFFGGGHGFGFFFFFGFGFFHFGGBFGFEHFFFGHHHHHF4<GGFHFHHHHHHFGHHHHFFFHHHGHGHEHFGFFHFGGGHHHHHGE0GGHGHGHHHGGHHGGGGGHHHHGGGGHGGFGGGGGGGFBFFFFFCCCCC
@M02197:102:000000000-ALU3V:1:1101:10312:20823 1:N:0:1
TGGCGTCATTCGTCCTCCGCTTATTGATATGCTTAAGTTCAGCGGGTATCCCTACCTGATCCGAGGTCAACCTGAGAAGGAGAGGTTGAGCGGCGCACTCCGAGCGGCCACCGACGCGAGACAAGATACCACAACGCGAGGGGACGGACGGCGTGGCCGGCGACATTGAGGCGGGCGGCGAGGAGCCGCGGCGCCCAACACCCAGCCGGGCTGGATTGGTGACAATGACGCTCGAACAGGCATGCCCCCCGGAATACCAGAGGGCGCAATGTGCGTTCAAAGATTCGATGATTCAC
+
BBBB?ABB?FFFGGGGGGGGGGGHHHHHHHHHHHHHHHHHHHHGGGGGHGHFHHHHHHHHFHHGGCEFHHHH:HHHGHHHHHHFBFFCGFCEFGGGGGGHGFCFC@CC2CGHGGCCCF?DCDFHFHHHFFHGHHDC?DBEC?.DBDFFFFFFF@-@;F::.B@DFFFFFF>A@-AD@AFFFEFD=.=-DFAFF??EGG9:2??F2@D#C<00/C:0HHH<GHHFH79G9GFEFGHHHHHH;;-:GCGGEEGHHHHGGHGA?EGGGHHHHGGGGHGGFFGGGGFGFFFFFFFCCCBB
@M02197:102:000000000-ALU3V:1:1101:21382:20771 1:N:0:1
TGGCGTCATTCGTCCTCCGCTTATTGATATGCTTAAGTTCAGCGGGTATCCCTACCTGATCCGAGGTCAAAATGCAAAATGTAATAGGCTTAATGGACGCCAACATTCAAGGCAAGAGGCGCAAAATGTGCTGCGCTCCAAGGCCAAATATGCCGGCTGCCAATCGCTTTAAGGCGAGTCCACGCGACAACGCGGGACAAGACGCCCAACACCAAGCAAAGCTTGAGGGTACAAATGACGCTCGAACAGGCATGCCCCATGGAATACCAAGGGGCGCAATGTGCGTTCAAAGATTCGATGATTCAC
+
BBCCCABCFFFFGGGGGGGGGGGGHHHHHHHHHHHHGHHHHHHGGGGGHHHHHHHHHHHHHHGGGGGGHHHHHHHHHHHHGFHHHHHHHHHHHHHEHHGGGGGGGHHGGHHGHHHGFHGGGGGGGHGHHGHHHHGGGHHHHHGHHHHHHHHGGFHGGHHHGHHHHGGHHGGFHHHHGHGGGFGHGHGGGGGGGHHFFHGGFFFHGHHGHFFGFFHFGBHFHHGHHGHHHHHFHHHFFFFGGHGHHGHHHFHHGGGGHHGGHHGHHHHFFHFGGGGGHHHEEEGHGGGGGGGGFGFFFFFBBBBBAA
@M02197:102:000000000-ALU3V:1:1101:19329:20781 1:N:0:1
TGGCGTCATTCGTCCTCCGCTTATTGATATGCTTAAGTTCAGCGGGTAGTCCTACCTGATTTGAGGTCAGAGTCAAAAAAGTGTTGCACAGAGGCAAGCGGGGTTCTGAGCAGGCTTGACGCACGCAAGGGACAAGACGAAACTTATTACGTCTGTCACGGATGCTAGCGATCCCACTAAGTCATTTGAGGCGAGCCGTGTGACCGGCAGACGCCCACGTCCAAGTCCGACACCTGATCATAAACCAGATGGGATTGAGATTTCATGACACTCAAACAGGCATGCCTTTCGGAATACCAAAAGGCGCAAGGTGCGTTCAAAGATTCGATGACTCAC
+
BABBBABBFFFFGEGGGGGGGGGHHHHGGBFFHCHHHHHHHGHGGGGGGHHHHHHHHHHHHHHHGHHHGGHHHHHGHHHGG@FGFHHHGFHHHGGGHGHGGGC?DHGHFHGHHGGHGFEHGGFGGGGGGFDFEGHHHHFFBFGHGGHHHHGGHHGHHGHFHGGGFFHGGGBEGHHGHHGHGDGBFFFFF@FGGFGGFFFFCFFFGGEGGGFGGFFCDFFGHHFGFGFFHFFFDEGHGHHHHGFFFHHHHHHHHHGFGHHHHHHHGHHHHHGHGHHHHHGGHHHGHGGGGHFFHHGACHGHGCGGE4GHH?GGGHGGGGGGFCGGBFFFFFFBBBCC
@M02197:102:000000000-ALU3V:1:1101:14400:20839 1:N:0:1
TGGCGTCATTCGTCCTCCGCTTATTGATATGCTTAAGTTCAGCGGGTATCCCTACCTGATCCGAGGTCAAAGACGGTAATGTTTTCTTGTTGGACGCGGGCCGGAGCCCCTCGAGAAGCGCAATGTGCTGCGCGAGAGGAGGCAAGGACCGCTGCCAATGGATTTGGGGCGAGTCCGCGCGCTGAGGCGGGACAGACGCCCAACACCAAGCAGAGCTTGAGGGTGTAGATGACGCTCGAACAGGCATGCCCCCCGGAATACCAAAGGGCGCAATGTGCGTTCAAAGATTCGATGACTCAC
+
CCCCCCBBFFFFGGGGGGGGGGGHHHHHHFGHHHGHHHHHHHHGGGGGHHGHHGHHHHHHHHHFGGDHHHHGHHGGGHGHHHGHHHHHHHHHHHHGGGGGGGGGGGGFGGHGGGFHGHHGGGGGHHHHGHGGGGGGGGGHGGGGGGGGGGGGGGGGGFGGFGFFFFFFFFFFFFFFFFGGGFGGGGGGGGGGGGDFGHGHHGHFFFHHGHHHHHHHHHHHGHHHGHHHFGGGGGHHGHHHGHHHHHGGFGGGGHHHHGGHHHHHGGGGGHHHHGGGGHGCGGGGGGGGFFFFFFFBBBCB
@M02197:102:000000000-ALU3V:1:1101:9687:20868 1:N:0:1
TGGCGTCATTCGTCCTCCGCTTATTGATATGCTTAAGTTCAGCGGGTAGTCCTACCTGATTTGAGGTCAGAGTCAAAAAAGTGTTGCACAGAGGCAAGCGGGGTTCTGAGCAGGCTTGACGCACGCAAGGGACAAGACGAAACTTATTACGTCTGTCACGGATGCTAGCGATCCCACTAAGTCATTTGAGGCGAGCCGTGTGACCGGCAGACGCCCACGTCCAAGTCCGACACCTGATCATAAACCAGATGGGATTGAGATTTCATGACACTCAAACAGGCATGCCTTTCGGAATACCAAAAGGCGCAAGGTGCGTTCAAAGATTCGATGATTCAC
+
BCCBAACBFFFFGGGFGGGGGGGHHHHFGHHHHHHHHHHHBGFGEEFGGHHHHHHGHHHFHHHEFHHHHGHHHHHHGGEGG@BGHHHHHHHHHGGGHGFGGGGBCHHHGHHHHHGHHGHHGGGGGGGGGGGGGGGHHHD@9<CHHGHHHHEGGHGGGHHGHHGGEGHGFC?HHFFGBBHHHHHGFGHFFGGGGGGGCFHHGGGGGHHEDB@GGCGFFGGHFHFGGGGFEGGHFHHHFHFGBHGFGFFHHHFGHGFHHGDFHGHGGHHHGGEHGHHHFHEHFHHHGEA?GHHHHGGFCHHGGGGGGHHHHGEE?GCGGGGGG?GGFFFFFFFBBABB
@M02197:102:000000000-ALU3V:1:1101:15426:20952 1:N:0:1
TGGCGTCATTCGTCCTCCGCTTATTGATATGCTTAAGTTCAGCGGGTATTCCTACCTGATCCGAGGTCAACATTCAGAAGTTGGGGGTTTAACGGCTTGGCCGCGCCGCGTACCAGTTGCGGGGGTTTTACTACTACGCAATGGAAGCTGCAGCGAGACCGCCACTAGATTTCGGGGCCGGCTTGCCGCAAGGGCTCGCCGATCCCCAACACCAAACCCGAGGGCTTGAGGGTTGAAATGACGCTCGAACAGGCATGCCCGCCAGAATACTGGCGGGCGCAATGTGCGTTTAAAGATTCGATGATTCAC
+
CBCCCCCDFFFFGGGGGGGGGGGHHHHHHHHHHHHHHHHHHHHGGGGGHHHHHHHHHGGHHHHGGGGHHHHHHHHHHHGHHHHHG8GEEGH<HG;G;;G;FHCC7C;;7C05C:<H%8D;G#CG8FBEGDFFF0C:F0?;A6F;G+BA:FB#BFA?38GE?AB=?BBB?GFFFGGFFACFCDBFCEFGCCFGGCD@:CGFFEFGDFHFFAEGFDE?GDFGBHGHHFHGHEGFHHHHGGDGGEDBDEHHGHHHGHHGGGGGHGHHHHHGHGGGGGGGGGGHHHGGGGGGGGGGGGGGGFFFFFFFCBAAA
@M02197:102:000000000-ALU3V:1:1101:15717:21036 1:N:0:1
TGGCGTCATTCGTCCTCCGCTTATTGATATGCTTAAGTTCAGCGGGTATTCCTACCTGATCCGAGGTCAACCTTGAGAAGATAAAAGGTTTGGGACCGTGCCACGGGACCTTTCAACTCGCTGCGTGCCTTTGTAAAAAAGCTCGTTGCACCGAGAGTCCACGCGACGCCGTCATTACTTTTGGGACCGGCCAGGGGCAAAGCCCCGGCCCAAAGAGTCCAACACCAAGCCAGGCTCGAGAGGTGATAATGACGCTCGAACAGGCATGCCCTTCGGAATGCCAAAGGGCGCAATGTGCGTTCAAAGATTCGATGACTCAC
+
CCCCCCCCFFFFGGGGGGGGGGGHHHHHHHHHHHHHHHHGHHHGGGGGHHHHHHHHHHHHHHHGGGGHHGHHHHHHHHHHHHHHHHHGHHGGGGHHGGGHGHHHGGGGGGHHGHHHHHHGGGGGGGGGHHHHHHHHHHHGGGHHGGGGGGHFGGGGFHHHHHGGGGGGGGGGHHGHHHHGGHHGFFGGHHHGHGHHHHHHGGGGFGGHGFHHHHHHHHGHGHGGGGHGHGHHFFF?#HHGHHHHHFGGHGGGGGHHGHHHHHHHHHGGGGGGGGHHHHHHHHHHGGFGGHHHHGGGGHGGGGGFGCGGFFFFFFFBBABB
@M02197:102:000000000-ALU3V:1:1101:25156:21153 1:N:0:1
TGGCGTCATTCGTCCTCCGCTTATTGATATGCTTAAGTTCAGCGGGTGATCCTACCTGATTTGAGACCAGAAGTGAAATTGGGATGTGCCACAGAGGCAAGTTCGAAGCACACGCAGACACAACCAAACATTCCTCCTTTAGGCGACATAGCAAATGACGTATCATGCCATGCCAGGAGAAAAACACTGCTTGGCCGCCTCCTCCCAAACAGAGAGGCGGATGCAAAGTGTCTCAAGGCGCTCATGCATTTCGGGCGAGCCTGTGCTAGGTAGCGCAGGCAGAGGCACCCATCCAGACCCCATCCGCCAAGCCGTTTCATTTAAAAACCGCTTGGGGTGGGAGATTTCATGGCACTCAAACAGGCATGCTCTACGGATTGCCATAGAGCGCAAGGTGCGTTCAAAGATTCGATGATTCAC
+
CCCCCADBFFFFGGGGGGGGGGGHHHHHHHHHHHHHHHHHHHHGGGEFHHGHGGHHHHHHHHHGGHHGHGGHH@G5D@DGHGHHHGFHHHHHGGHHGGGGGHHEFEHGGHGHHGGGGGHHHHGGGGHHHHHHHHHGHGHFFHGH?@@@AGHHBD1FHHHGFHHHGFHFHFFF0GHB<.CGFHGHGGFGHEHFHCB>?@F8FFGGGBBBAEGGEFGGFDFFF;;BBB:9#BCBBFFBBF?#0:;A0B0AA-CDA;--:.EC</00C<0<C@>-<-AGBFFFF1DF/<0EEFFBHHHE/FHF@?C?GFEGCGGCGHGBHFHFGG1FE>?/GGGECEFGGHHHFHFHGBHGFHGHFDEEHHHHHHHHHGGGHE?FGGGBHFCGHHFHGGECGGHHHGGGGHFCGGGGGGGGFFBFFFFAABAA
@M02197:102:000000000-ALU3V:1:1101:17436:21173 1:N:0:1
TGGCGTCATTCGTCCTCCGCTTATTGATATGCTTAAGTTCAGCGGGTAGTCCTACCTGATTTGAGGTCAGAGTCAAAAAAGTGTTGCACAGAGGCAAGCGGGGTTCTGAGCAGGCTTGACGCACGCAAGGGACAAGACGAAACTTATTACGTCTGTCACGGATGCTAGCGATCCCACTAAGTCATTTGAGGCGAGCCGTGTGACCGGCAGACGCCCACGTCCAAGTCCGACACCTGATCATAAACCAGATGGGATTGAGATTTCATGACACTCAAACAGGCATGCCTTTCGGAATACCAAAAGGCGCAAGGTGCGTTCAAAGATTCGATGATTCAC
+
BBCCBADBFFFFGGGGGGGGGGGHHHHHHHHHHGHHHHHHHHHGGGGGGHHHHHHHGHHHHHGHGHHHHHHHGHHHHHHGGGHHHGHHHHHHHGGGHGHGGGGDGHHHHHHHHHGHHGHHGGGGGGGGGGGHGGHHHHGGGGGHHHHHHHGHHHGHHGHHHHGFGGHGGGAFGDGGGHGHHGHHHGHGGGGGEDFFFHHGGGFFFFGGGGGGFFFFEFFEFFGFFGFGHGGFGFHHHHHHHGFFGHHHFGGGHHHHHGFHFHEEHHHHHHGHHFFGHHFHHFHGHFEEGHGHHGHEGGBHGGEGGHGHHGGGGGGD5GGGGGFG4FFFFFFBAAA@
@M02197:102:000000000-ALU3V:1:1101:6218:21164 1:N:0:1
TGGCGTCATTCGTCCTCCGCTTATTGATATGCTTAAGTTCAGCGGGTAGTCCTACCTGATTTGAGGTCAGAGTCAAAAAAGTGTTGCACAGAGGCAAGCGGGGTTCTGAGCAGGCTTGACGCACGCAAGGGACAAGACGAAACTTATTACGTCTGTCACGGATGCTAGCGATCCCACTAAGTCATTTGAGGCGAGCCGTGTGACCGGCAGACGCCCACGTCCAAGTCCGACACCTGATCATAAACCAGATGGGATTGAGATTTCATGACACTCAAACAGGCATGCCTTTCGGAATACCAAAAGGCGCAAGGTGCGTTCAAAGATTCGATGATTCAC
+
BCCBBBDAFFFFGGGGGGGGGGGHHHHGHHHHFHCHHHHHHHHGGGGGFGHHGHG13B3BGFHGGHFFBBFFBFFHHHHGFBBFFEGHHGHFHG1FFGHGGGGCDFHHFFFFFHFHADHFGGGGGGGFGFCHGGGHHHGGFGGHHHHFHFGFGFECFHHGG;HCFGHGGCCAHHHHHHGGFFFFGEGGGGGGGDFFGGHHGGGGDFHFECDFEECFEEHHFGEEE?EEFDF@FHHEHEHHHHHFGHHHHG@BFFFGGGHHG5BGG55HGHGGHHFHHHHGGHHHGGE2FG5GGF5HGHGHGF?GGHFHHGCEEF4CGGGGGEGGFFFFFFFBBBBB
@M02197:102:000000000-ALU3V:1:1101:6722:21213 1:N:0:1
TGGCGTCATTCGTCCTCCGCTTATTGATATGCTTAAGTTCAGCGGGTATCCCTACCTGATCCGAGGTCAACCTTTTGAGAAAAGATTCTCCCCGAGGGGAGGCCGACCGGGGCTCGTGCACCCGTGTGTCCGATACGTGTCCCGTGAAGAACTCAGTGTACCGGGGGTCCAACGAGGCCGCCGTCATTGTCTTTGGGACGGGCGAGAGCCCCCCCGAGAGGGGGCCTCCGCCAAACCGTCCAACACCAAGCCGGGGGGCTTGAGGGGTGATAATGACGCTCGAACAGGCATGCCCTTTGGAATACCAAAGGGCGCAATGTGCGTTCAAAGATTCGATGACTCAC
+
BBAABBBBFFFFGGEGGGGGGGGHHHGHGHHFHHHHGHFHHHHGGGGGHHHHHHHHHHHHHHHGGGGGHHHHHHFHHGGHFHHBFHHHHHHHGGGGE@FGCEGGGGGGC?D?F@GCGHGHHHGGGGHHGGHGDGGGGHHEHHFCFFFGGGGGGGGG9GGGFGGGGGF=FFFF9D9FAFEFFFFBDDFFFFFFFFFFFFFFFEDFFECBF=;ACGFHFGFGGGGGGGFFFGFDFFFFGFFFGFGFAGGGGGCCGGGHFE3CFGEGHHFHGHHHHEE10AFA1HHHFHHHHHFEECFFHHHGHGGFFFHHEADGGHHFHEEEFGGGGGGGGGGGCCBFBFFAAAAA
@M02197:102:000000000-ALU3V:1:1101:9014:21193 1:N:0:1
TGGCGTCATTCGTCCTCCGCTTATTGATATGCTTAAGTTCAGCGGGTAGTCCTACCTGATTTGAGGTCAGAGTCAAAAAAGTGTTGCACAGAGGCAAGCGGGGTTCTGAGCAGGCTTGACGCACGCAAGGGACAAGACGAAACTTATTACGTCTGTCACGGATGCTAGCGATCCCACTAAGTCATTTGAGGCGAGCCGTGTGACCGGCAGACGCCCACGTCCAAGTCCGACACCTGATCATAAACCAGATGGGATTGAGATTTCATGACACTCAAACAGGCATGCCTTTCGGAATACCAAAAGGCGCAAGGTGCGTTCAAAGATTCGATGATTCAC
+
AAB@AADAFBDFGGFEFGFGGFGHHHHHGHHFHHHHHHHHGHGGCEGGGGHHHHGHHHHHHHHHGHHHHHGHGGHHHHHGG@GGGFGHEHF@GFCGHGGGGGGCDGHGGHHHHH?GBCFGGGGCGCGGCGFHGGHHGHGCGFGHHHHHHHGFHHGHHHHHGCDBGGGGBEHEHGHGGGHHGDBFHFGGGGEFC/GGGHHGFGFGGHHGFG@CGGGGGGGHHHFFGGGGHHHHEHHHGHHHHGFFHHFGDFHHHHGHEHHHHGHHHHHFGGGHFFHHHHHHHHHFEEEAGGHGFHHHGHHHGGGGGHHHHGGGGHGGFGGGGGGGFFFFFFFAABAA
@M02197:102:000000000-ALU3V:1:1101:22442:21205 1:N:0:1
TGGCGTCATTCGTCCTCCGCTTATTGATATGCTTAAGTTCAGCGGGTATCCCTACCTGATCCGAGGTCAAAGACGGTAATGTTTTCTTGTTGGACGCGGGCCGGAGCCCCTCGAGAAGCGCAATGTGCTGCGCGAGAGGAGGCAAGGACCGCTGCCAATGGATTTGGGGCGAGTCCGCGCGCTGAGGCGGGACAGACGCCCAACACCAAGCAGAGCTTGAGGGTGTAGATGACGCTCGAACAGGCATGCCCCCCGGAATACCAAGGGGCGCAATGTGCGTTCAAAGATTCGATGACTCAC
+
1>AAAADAFFFFBAAEGBECGG0DBA3GE2A2AFAA1D222BFA/E/E1GAGHHHHHGHHFHHGE?EH111FGHGCEEFEF2B69GFHHHFFEFC;EEECC@GAB@CG;BFFGB<FA0F@CBCFFG;=DGFCAABCCEFHGGGGFEFCF?;;FBFGGFFFFFFFB@B;@EF@?@;@@@@CB//GBA@ABFC?#.?4GGGFECCA0CF/FFFFHFGFGGA)AGC9=0EHHCFG@C./<01*B;:HEGGGCGCGGFFHFBA1GF0F?EE0EA1FHGGGGHGGFFB3GEF1BFFFD1BAA>>1
@M02197:102:000000000-ALU3V:1:1101:18091:21267 1:N:0:1
TGGCGTCATTCGTCCTCCGCTTATTGATATGCTTAAGTTCAGCGGGTGATCCTACCTGATTTGAGACCAGAAGTGAAATTGGGATGTGCCACAGAGGCAAGTTCGAAGCACACGCAGACACAACCAAACATTCCTCCTTTAGGCGACATAGCAAATGACGTATCATGCCATGCCAGGAGAAAAACACTGCTTGGCCGCCTCCTCCCAAACAGAGAGGCGGATGCAAAGTGTCTCAAGGCGCTCATGCATTTCGGGCGAGCCTGTGCTAGGTAGCGCAGGCAGAGGCACCCATCCAGACCCCATCCGCCAAGCCGTTTCATTTAAAAACCGCTTGGGGTGGGAGATTTCATGGCACTCAAACAGGCATGCTCTACGGATTGCCATAGAGCGCAAGGTGCGTTCAAAGATTCGATGACTCAC
+
BCCCBADBFFFFGGGGGGGGGGGHHHHGHHHHHHHHHHHHHHHGGGGGHGHHHHHHHHHHHHHHGHHGGFGHHHHHHHHHHEFGHGHHHHHGHHHHGGGHGHHHGHEGGHHHHGGGGGHHHHGGGGHHHHHHHGHHGHGFGHEHCFGGGHHHHHHHBDGGFHFGHHHHGHHHHHHGHHGHHHHHGHHHHHHHHGFFGGGGGGGGGGGFGGGGFGGDA:FCCBDFFEFF5A9BBFFD@;?BC000990.-;-:E?GGG.AG</0DCBFFHGGGGGHGGF1EHFDCFDBHFBGFFHFGGGGCCCCGGHGGF?GGGHHHHHHHGHGFE>1FGGFEEEGGHGHHHHHHHHEHHFGDB5GGHHHFHHHHHGHHHGGHFGGHHFGAFHHHDGGGGHHHHGGGGHGFFGGGFCFGFFFFFFFBAAAA
@M02197:102:000000000-ALU3V:1:1101:16107:21330 1:N:0:1
TGGCGTCATTCGTCCTCCGCTTATTGATATGCTTAAGTTCAGCGGGTATCCCTACCTGATCCGAGGTCAATCATAAAAAAGTTTGGGGTTCTGGCAGGACACCACCGGGACTCTGTCGCGAGGAGTATTACTACGCGTAGAGCCAGGAGGCACCGCCACTGCTTTTAAGGGCTGCCCTGTGACGGGCAGGCCCCAACACCAAGCTGAGCTTGAGGGGTGATAATGACGCTCGAACAGGCATGCCCCCCGGAATACCAAGGGGCGCAATGTGCGTTCAAAGATTCGATGATTCAC
+
CCCCCCCCFFFFGGGGGGGGGGGHHHHHGHGHHHGHHHHGGHHGGGGGHHHHHHHHHHHHHHHGGGGHHG<<H.HHHHH/GG0HHGG;G;H.HHH;GG:HHHGHH;GGG;GHH<H;<GHGGGGGGHHHG;HHHHGGG9GGGHHH;HHHGGG;HGGGGGGGGGGGGGGGFFGGGGGGGGGGGGGGGGGGGGGFFHFGFFGHFHHHHHFHGHHGGGHHHHHFHHHGGGGGGHGHHHHHHHHHGGGGGGGGHHHHHHGHHHGGGGGHGHHGGGGHGFGGGGGGGGFFFFFFF@BBAA
@M02197:102:000000000-ALU3V:1:1101:22425:21195 1:N:0:1
TGGCGTCATTCGTCCTCCGCTTATTGATATGCTTAAGTTCAGCGGGTATCCCTACCTGATCCGAGGTCAAAGACGGTAATGTTTTCTTGTTGGACGCGGGCCGGAGCCCCTCGAGAAGCGCAATGTGCTGCGCGAGAGGAGGCAAGGACCGCTGCCAATGGATTTGGGGCGAGTCCGCGCGCTGAGGCGGGACAGACGCCCAACACCAAGCAGAGCTTGAGGGTGTAGATGACGCTCGAACAGGCATGCCCCCCGGAATACCAAGGGGCGCAATGTGCGTTCAAAGATTCGATGACTCAC
+
BBBBBABBFFFFFGGGGGGGGGGHHHHHHHGGHHHHHHHHHHHGGGGFHHHHHGHHHHHHHHHGGGGHHHHHHHGCBGFHHHHHHHHHHHHHHHHGGGGGGGGGGGGGGGHGGFFHDHHGGGGGHHHHHHHGGGFGEGGHGGGFGFGGGGGGGGGGGGGGGGFFFFFFFFFFFFFFFFGGGGFGGGGGFGGGGDAGGHFCFDEGHGHHHGGGHHHFGHHHGHHHHHGHHGGGGDHHGHHHHGHHHHGGCFECCHHHHHHHFHHHGGGGGHGHHGGGGHGGGGGGGGGGFFFFFFFCCCCB
@M02197:102:000000000-ALU3V:1:1101:11031:21357 1:N:0:1
TGGCGTCATTCGTCCTCCGCTTATTGATATGCTTAAGTTCAGCGGGTGATCCTACCTGATTTGAGACCAGAAGTGAAATTGGGATGTGCCACAGAGGCAAGTTCGAAGCACACGCAGACACAACCAAACATTCCTCCTTTAGGCGACATAGCAAATGACGTATCATGCCATGCCAGGAGAAAAACACTGCTTGGCCGCCTCCTCCCAAACAGAGAGGCGGATGCAAAGTGTCTCAAGGCGCTCATGCATTTCGGGCGAGCCTGTGCTAGGTAGCGCAGGCAGAGGCACCCATCCAGACCCCATCCGCCAAGCCGTTTCATTTAAAAACCGCTTGGGGTGGGAGATTTCATGGCACTCAAACAGGCATGCTCTACGGATTGCCATAGAGCGCAAGGTGCGTTCAAAGATTCGATGACTCAC
+
CCCBCABBFFFFGGEGGGGGGGGHHGHHHHHHHHHHGHHHHHHGGGGFHHHHHGHHHHHHHHHHGHHEHHHHHFGBHHHHHGHHGGHHGHHHHEHHGGGGFHGHGHHGGHHHH??EFGHHHHGGGGHHHHHHHHHHHHHHHHFFGGGGGHBFHHHHFFHF<>BGBFBGCGHHHGHHHHGHHHHHGEHFFHHGHFCFAGGGGAFGGFFFGGFGFGFDA?=B/;@FFBFGGFE:BF?AB9AFFGFC0BGE???CFCDC:<EHFG0FHEGD/CD?GD0FFDBHGC1BA<0CEFHDGBGDDGEGGF?FCBA@ECGGGGHHHHFGHHGGGGDGGGHGGGDGHHFBFFHFHBEFGDHHBHGHHGHHFFHEGHHHFGCHGGFHFHHHHHHGHGGGGGHGGGCCFGGFCGGGGGGGFFFFFFBBAAAA
@M02197:102:000000000-ALU3V:1:1101:10713:21406 1:N:0:1
TGGCGTCATTCGTCCTCCGCTTATTGATATGCTTAAGTTCAGCGGGTATCCCTACCTGATCCGAGGTCAACCTTTTGAGAAAAGATTCTCCCCGAGGGGAGGCCGACCGGGGCTCGTGCACCCGTGTGTCCGATACGTGTCCCGTGAAGAACTCAGTGTACCGGGGGTCCAACGAGGCCGCCGTCATTGTCTTTGGGACGGGCGAGAGCCCCCCCGAGAGGGGGCCTCCGCCAAACCGTCCAACACCAAGCCGGGGGGCTTGAGGGGTGATAATGACGCTCGAACAGGCATGCCCTTTGGAATACCAAAGGGCGCAATGTGCGTTCAAAGATTCGATGACTCAC
+
A3AABBBBFFFFGGGGGGG?CFGHHGHHHHHHHGHHHHHHHHGGGGFGHHHHHHHHHHHHGHGGGGGHHFHHHGHHHGGAGHHHGGHGHHGHFCFGGGGGGGGGGGGFC/C?DCFGDGFHHHGGGGH;HHHGGDCAFHHDGHHGEDFFGGGGGBFGGGFFFGDDCGCFFFFFFFFB-AFFDCFFFFFFFFFFFFFDFFFFFFFFFFFCEFFFFFFGBCGGFFFFF/AFDGC;GGGGGFFHHEGFHGGGFGCGGGGHFFGHFEGEAEHHHGGHHGFEGGHHEHHHGHHHHHGGFHGGBHGGHHGCCHHHGGGGGHFFFGFEGHGGFGGGGGGGFBFFD553?A>>
@M02197:102:000000000-ALU3V:1:1101:16510:21454 1:N:0:1
TGGCGTCATTCGTCCTCCGCTTATTGATATGCTTAAGTTCAGCGGGTGATCCTACCTGATTTGAGACCAGAAGTGAAATTGGGATGTGCCACAGAGGCAAGTTCGAAGCACACGCAGACACAACCAAACATTCCTCCTTTAGGCGACATAGCAAATGACGTATCATGCCATGCCAGGAGAAAAAACACTGCTTGGCCCCCTCCTCCCAAACGGAGAGGCGGAAGCAAAGGGTCTCAAGGCGCACATGCATTTGGGGCGAGCCTGTGCTAGGTAGCGCAGGCAGAGGCCCCCATCCAGACCCCATCCGCCAAGCCGTTTCATTTAAAAACCGCTTGGGGTGGGAGATTTCATGGCACTCAAACAGGCATGCTCTACGGATTGCCATAGAGCGCAAGGTGCGTTCAAAGATTCGATGAT
+
3A?3>ADBFFFFGFGGGGGGGGGGHCFFHHGHHHHHCGGHHHHGGGCGEHHFFHHHHGHHHGHF1FFEHGEFH53FFFHHGHGHHGFFFBDFFGH3AEEE?FDGGGHGGFHGHGGEC?GG2FGGGEH/GHHHE2DDFHHB2@CGFCDCGEBCBFGHFB1..FGFEHDHFHHFCCDC.GE.:GHF?EHH000;09.90#9A5.98G/#;CAA#9;9;A;./99##;//99#0A09;99/9.00$000;FF9.9-.@:-..:.:/BC<0<0CA<-<<0111<1<0FCC@//F1G1F<@//A?////B/0?//E>/EEBGBG2GEHFFAEEEEF/EE>//HHCFEHGHG1GHFEGGA1/FEFF1FG1FEBB1F//BBGG1GGF01HFDCFGEA111BAA1EGCDFGFGFACCFFF>1AA>
@M02197:102:000000000-ALU3V:1:1101:16487:21455 1:N:0:1
TGGCGTCATTCGTCCTCCGCTTATTGATATGCTTAAGTTCAGCGGGTGATCCTACCTGATTTGAGACCAGAAGTGAAATTGGGATGTGCCACAGAGGCAAGTTCGAAGCACACGCAGACACAACCAAACATTCCTCCTTTAGGCGACATAGCAAATGACGTATCATGCCATGCCAGGAGAAAAAACACTGCTTGGCCGCCTCCTCCCAAACAGAGAGGCGGATGCAAAGTGTCTCAAGGCGCTCATGCATGTCGGGCGAGCCTGTGCTAGGTAGCGCAGGCAGAGGCACCCATCCAGACCCCATCCGCCAAGCCGTTTCATTTAAAAACCGCTTGGGGTGGGAGATTTCATGGCACTCAAACAGGCATGCTCTACGGATTGCCATAGAGCGCAAGGTGCGTTCAAAGATTCGATGAT
+
ABCBCBCCFFFFGGGGGGGGGGGHHHHHHHHHHHHHHHHHHHHGGGGGHHHHHHHHHHHHHHHHGFHGHHHHH@GHHHHHHHHGHGHHHHHGHHHHGGGHGHHHGHHGGHHHHGGGGGHHHHGFGGHHHHHHHHHHHHHHHGEHCGGGGHHHHHHGGHHGGHBFHHHGHHHHEHHHGHGHFHHHGGHHHFFGGG?BFDAGGGGGGGBFGGGGF9BFD9DBC=//FFFFF;FFF#;CBBF;@DCFFF0B;:--?DFA-.<EHGHHHGHGHGC?FGGHFHHHGFFGG<DFEFHGGC2CB/GC/B/@?GHGGGGGGGHHHHHHHHHGGGGEGGGHGGGGFHGHHHHHHHGHHHHHHHHGHHHGHHHGBFHHGFFDFAGHGB3GCHHHGHGGGGHGHHGECGGGGGGGGFBFFFFFCBCBA
@M02197:102:000000000-ALU3V:1:1101:14493:21525 1:N:0:1
TGGCGTCATTCGTCCTCCGCTTATTGATATGCTTAAGTTCAGCGGGTAGTCCTACCTGATTTGAGGTCAGAGTCAAAAAAGTGTTGCACAGAGGCAAGCGGGGTTCTGAGCAGGCTTGACGCACGCAAGGGACAAGACGAAACTTATTACGTCTGTCACGGATGCTAGCGATCCCACTAAGTCATTTGAGGCGAGCCGTGTGACCGGCAGACGCCCACGTCCAAGTCCGACACCTGATCATAAACCAGATGGGATTGAGATTTCATGACACTCAAACAGGCATGCCTTTCGGAATACCAAAAGGCGCAAGGTGCGTTCAAAGATTCGATGACTCAC
+
BBBBCCDCFFFFGGGGGGGGGGGHHHGHHHHHHHHHHHHHHHHEGGGGGHHHHHHHFHHHHHHHGHHHHHHHGGHHHHEGGFGHHHHHHHHHGGGGGEHGCFGGDHGHHHHHHHGHHGGHGGGGGGGGGGFHGGHGGHGFGDGHHHHHGGGGGFGHGHHHHGHGGGGGGGHGGHHGHHHGD0GHHHHGGGGGGGGFGGGGFGFGGHEFGFEFFFFFFFHFFHGGGGGGGHFHGFHHHHHHFHHGFHHHGHHGHHHHHFHGBHEHHHHHFFFFHFFHHHHGHHHEFFGGCHHHHFCHGGHHGGGGFHHHHGEE?FGGFCGGGGGGFFFFFFFABBBB
@M02197:102:000000000-ALU3V:1:1101:17393:21538 1:N:0:1
TGGCGTCATTCGTCCTCCGCTTATTGATATGCTTAAGTTCAGCGGGTATCCCTACCTGATCCGAGGTCAATCATAAAAAAGTTTGGGGTTCTGGCAGGACACCACCGGGACTCTGTCGCGAGGAGTATTACTACGCGTAGAGCCAGGAGGCACCGCCACTGCTTTTAAGGGCTGCCCTGTGACGGGCAGGCCCCAACACCAAGCTGAGCTTGAGGGGTGATAATGACGCTCGAACAGGCATGCCCCCCGGAATACCAAGGGGCGCAATGTGCGTTCAAAGATTCGATGATTCAC
+
ABCABBBCFFFFGGGFGGGGGGGHHHHHHHHHGHGHHHHHHHHGGGGGHHHHHHHHHHHHHHHGGFEHH:H<H0HHHHH:GGH,HEGGF;H.H:;;G;;HHHG<H;GGG;G<HHH:HG.G/GGG:H<H<;<H<GGG9GGCGFGH;HGHGGGGHGFGGGGGGGGGGGGGGGFGGFGGGGGGGGGGGFFFGGFGGFFHGHGHHGHGGFHHGHHGGGHHHHHHHFHGGGGGGHGHHHHHHHHGGGGGGGGHHHGHHHHHHHGGGGGHHHHFGGGHGGGGGGGGGGFFFFFFFBBBBB
@M02197:102:000000000-ALU3V:1:1101:5867:21667 1:N:0:1
TGGCGTCATTCGTCCTCCGCTTATTGATATGCTTAAGTTCAACGGGTATCCCTACCTGATCCGAGGTCAAATTGCAAAATGTAATAGGCTTAATGGACGCCAACATTCAAGGCAAGAGGCGCAAAATGTGCTGCGCTCCAAGGCCAAATATGCCGGCTGCCAATCGCTTTAAGGCGAGTCCACGCGACAACGCGGGACAAGACGCCCAACACCAAGCAAAGCTTGAGGGTACAAATGACGCTCGAACAGGCATGCCCCATGGAATACCAAGGGGCGCAATGTGCGTTCAAAGGTTCGATGACTCAC
+
AAAA11>A?3@3BEEEGFE0EE01DF3B2FGBGFFB1D2F221////A1FGHHEHGDE0BDHC/AAEGEGF2@@D1FG019DD4$29)B$B2F99114FEEG?FCG1FFHFB8FC/B9?90<BFFGGFGDA9>@/@9/FBGC;?0G?GGHBGFF.C>GC.GHG<CFCGA1AACCC9?;0<0<0<EF?/AAEE/:DBACB3>;EB=;@ACEBHFGB@)%DFB@1FCE4284;FG2F//?;E0;#:BB11A10FEA/A0D22BA2F1BB0HEC?E0BDDFFEEE00GFFDB1AA1GC13D1D1AA>1?
@M02197:102:000000000-ALU3V:1:1101:5850:21673 1:N:0:1
TGGCGTCATTCGTCCTCCGCTTATTGATATGCTTAAGTTCAGCGGGTATCCCTACCTGATCCGAGGTCAAAATGCAAAATGTAATAGGCTTAATGGACGCCAACATTCAAGGCAAGAGGCGCAAAATGTGCTGCGCTCCAAGGCCAAATATGCCGGCTGCCAATCGCTTTAAGGCGAGTCCACGCGACAACGCGGGACAAGACGCCCAACACCAAGCAAAGCTTGAGGGTACAAATGACGCTCGAACAGGCATGCCCCATGGAATACCAAGGGGCGCAATGTGCGTTCAAAGATTCGATGACTCAC
+
A3?ABBBBFFFBFGGGGCEF2EGFCGFHDGFBGFHGFHHHHHHGGGEEHGHHHHHHHHEHHGHGGGEGHHHFFHFFGHHHGFHGHHHHHH:HHHHHHGGGEEGGGHHHHGHHHHHGGFEGGFFFGHFHFGHHGGFGGHHGGHAFHHHHGGHHHHGGCGFFHFGACDEHGHFHHFHFFCDCGGGHGGGGGGGFEBHGDDAFEEFGCHEFFFFGHFFGBGHHHHHHHHFHGGFFGEFFFFEEA1EGBFGBHHFHEEDCCBHHFHHHHHHGHHGCGGGGHFBGAECCGGGGGGGGFGCFFFFFFBBBBA
@M02197:102:000000000-ALU3V:1:1101:15324:21730 1:N:0:1
TGGCGTCATTCGTCCTCCGCTTATTGATATGCTTAAGTTCAGCGGGTAGTCCTACCTGATTTGAGGTCAGAGTCAAAAAAGTGTTGCACAGAGGCAAGCGGGGTTCTGAGCAGGCTTGACGCACGCAAGGGACAAGACGAAACTTATTACGTCTGTCACGGATGCTAGCGATCCCACTAAGTCATTTGAGGCGAGCCGTGTGACCGGCAGACGCCCACGTCCAAGTCCGACACCTGATCATAAACCAGATGGGATTGAGATTTCATGACACTCAAACAGGCATGCCTTTCGGAATACCAAAAGGCGCAAGGTGCGTTCAAAGATTCGATGATTCAC
+
CCCCCBCCFFFFGGGGGGGGGFGGHHHHHHHHHHHGHFHHHHHGGGGGGHHHHGGFHHGGHHHHGHHHHHHGHHHHHHHGG3GGHHHHHHGHHGGGHGHGGGGGGHHHHHHHHHGHHGHGGGGGGGGGGGGFEGHHHHGGGGGHHHGFHHGFHHGHHHHGHGGHGGGGGGFHHHGHHHGHGGFHGGHGGEGGGGGGFHHHGGGGGHHGGGGGGGFFFGHHHHHGGFCDGHHHHGGFHHHHFGFFGHHHHHHHHHHFGGHHHGHHHHHHHHGEHHHGGHHHGHHEHGGGGHHHHHGHGHHHGGGGGGHHHGGGGHGGGGGGGGFGFFFFFFF@BBBB
@M02197:102:000000000-ALU3V:1:1101:23830:21748 1:N:0:1
TGGCGTCATTCGTCCTCCGCTTATTGATATGCTTAAGTTCAGCGGGTATTCCTACCTGATCCGAGGTCAACCTTTGGAAAATTGGGGGGTTTTACGGCAAGAGTCCCTCCGGATCCCAGTGCGAGACGTAAAGTTACTACGCAAAGGAGGCTCCGGGAGGGTCCGCCACTACCTTTGAGGGCCTACATCAGCTGTAGGGCCCCAACACCAAGCAGAGCTTGAGGGTTGAAATGACGCTCGAACAGGCATGCCCGCCAGAATGCTGGCGGGCGCAATGTGCGTTCAAAGATTCGATGATTCAC
+
BBAABA@AFFFFB?E2FGGGCGGHHHHBHHCHHHBHFHHHFFCGGGGGHHGHHHHHGGGHFHHGCEGHHHHHHFHG:FFHF<<FHHGGGF;AG$GG:6C;G<F;FHF<H9G;F8GFG;GF89?/:DG&9EAAFFFFFF9FF8FF:FF:F:A9F?B@D%FFF(BEFGCDDFFGFFGFEFGHFFHGFFFF1FFFFF9FFFE/C@CDDF8F?GEFFBBFFFBBGFFEF;4@4GHFFFFF?DDGFBFAFF?2/CGGCHFDFHHG2F?GEGEEEGGHHHCGEEE4GGGGGGGGGF4FFFF5FAABBB
@M02197:102:000000000-ALU3V:1:1101:21487:21661 1:N:0:1
TGGCGTCATTCGTCCTCCGCTTATTGATATGCTTAAGTTCAGCGGGTATTCCTACCTGATCCGAGGTCAACCTTAGAAATAAAAGGGGTTAGACCGACCCGACGGGACCTTGCAACTCCCCGCGTGCCTCGTAAAAGACTCGTTGCGAAGAGGGTCCCACGGACGCCGTCATTGTCTTTGAGACCAGTTGCGGTTGCCCACAACTCGATCCAACGCCAAACCAGGAGGTTTGAGAGAGGATAATGACGCTCGAACAGGCATGCCCATCGGAATACCAATGGGCGCAATGTGCGTTCAAAGATTCGATGATTC
+
AABBBBBBFFFFGGGGGGGGGGGCHFHHHHFHHHGHHHHHGFFGGGEEHHFHHGHHHHFHGHHDGFFHHHHHHHHHHHHHHFHHHGGGEGGFGHGEGGGGGGGGGGGGGHGFHHHGGHGHGGGGGGGHHGGGGHHFFGHHHFHGHGGGGCGGGGGGGGGGGGCGFAFHHGHGHHHHHHFHGFFFGHGFGGGHHGHFEFFHHFEFFFGFG9CCFFGFFHHHGHFGHHGFHHHHGHHHHBHHFHFFGFEABGGHHHHHHHGBGGGGGGFHFHFFF5HGFCEADCFCFHFEGEEGFGEFGGFEFFFBFFF?BBBA
@M02197:102:000000000-ALU3V:1:1101:15341:21723 1:N:0:1
TGGCGTCATTCGTCCTCCGCTTATTGATATGCTTAAGTTCAGCGGGTAGTCCTACCTGATTTGAGGTCAGAGTCAAAAAAGTGTTGCACAGAGGCAAGCGGGGTTCTGAGCAGGCTTGACGCACGCAAGGGACAAGACGAAACTTATTACGTCTGTCACGGATGCTAGCGATCCCACTAAGTCATTTGAGGCGAGCCGTGTGACCGGCAGACGCCCACGTCCAAGTCCGACACCTGATCATAAACCAGATGGGATTGAGATTTCATGACACTCAAACAGGCATGCCTTTCGGAATACCAAAAGGCGCAAGGTGCGTTCACAGATTCGATGATTCAC
+
A?AAAABBFFFBGGGGGGGGGGGHHHHHHHGHHHHHHHHHHHHGGGGGGHHHGHHHHHHHHGGHGHHGHHHHHHHHHHHGG3EGGHGHHGHHHGGGHGHFGGFCFHHHHHFHHHGGHGHHGGGGGGGGGGFFFGHHHGGGFGGHHHHHHHGHHHGHHHHGGHHHGGGGGGGGGHGGHGHHGFHGGGHGGGGFFCFFGHFHGEFCFGFGGGFFFFGGGGHGHHHGGGGGGFFFFFFFGHHFHHHHHGHHHHGGHGBHHHHHHGHGHHHG3BGHEHHHHHHHHHFFHGGGGHHHHHGHGHHHGGGGGHGHHGGGGHFFGDA5GGGGFFFFFFFBBBBA
@M02197:102:000000000-ALU3V:1:1101:21307:21838 1:N:0:1
TGGCGTCATTCGTCCTCCGCTTATTGATATGCTTAAGTTCAGCGGGTATCCCTACCTGATCCGAGGTCAACCTTTGAAAGAGTTTAACGGCCACGACCGCCCGCACTCCAAAGCGAATATGTATCACAACGCTTAGAGACGGACAGCTCGGCCGGAGACTTCAAGGCGCGCGGGAGCCGCGACGCCCAACACCAAGCGAGGCTTGAGTGGCGAAATGACGCTCGAACAGGCATGCCCTTCGGAATACCAAAGGGCGCAATGTGCGTTCAAAGATTCGATGATTCAC
+
BABBBBDBFFFFGGGGGGGGGGGHHHHHGHHHHHHHFHHHHHHGGGGGHHHHHHHHHHHHHHHGGGGHHHHHHHHHFHHHHHHFHHHHGFGAEEFGGGGGGGGGGGGHHGHHHHGGGGGGHHGFHGGGHGGGGFGGHGGHGGGGGGGHFFCGGHGGHHGGGGGGGGGGGGGFGGGGFGGGGGGFEAHGGEGGGHGGGHHGFFGGHHGGGGFGGHFFGGGGHHEHEGHHFHHHGGGGFGGGHHHHHHHGGHGGGFGHHHGGGGGHGFGGGGGGGGFFFFFFFCCCCC
@M02197:102:000000000-ALU3V:1:1101:13172:21844 1:N:0:1
TGGCGTCATTCGTCCTCCGCTTATTGATATGCTTAAGTTCAGCGGGTATCCCTACCTGATCCGAGGTCAATCATAAAAAAGTTTGGGGTTCTGGCAGGACACCACGGGGACTCTGTCGCGAGGAGTATTACTACGGGTGGAGCCAGGAGGAACCGCCACTGCTTTTAAGGGCTGCCCTGTGACGGGCAGGCCCCAACGCCAAGCTGAGCTTGAGGGGTGATAATGACGCTCGAACAGGCATGCCCCCCGGAATACCAAGGGGCGCAATGTGCGTTCAAAGATTCGATGATTCAC
+
1111>A@1>@FDGFGGGGGGGGGHHHHHHHHHHHHHHHHHGHHGGGGGFBGHHHHHHHHHE1FEGGGHHH&:1&FGHHH?EFF0GF:>?88$>G9H5GEE;E?#F3;EB@6H:114F/:G1@.<C<C;F7<$=$<#<3#<.09G.A:-:..#.:CGB@GGFF0BFGGGBFFDEDEEFGFB?BGEGGE9D@FEA--.9#.BHG:9CHGDD0/GGGFG@0<0GHHGGFFGF<GGHH<HHGHHCGGFGGFHHHHGHHHHHHGGGGGHHGF2CGGHGBGFBGGGGFFFFFFBFBBBAB
@M02197:102:000000000-ALU3V:1:1101:19655:21738 1:N:0:1
TGGCGTCATTCGTCTCCGCTTATTGATATGCTTAAGTTCAGCGGGTAGTCCTACCTGATTTGAGGTCAGAGTCAAAAAAGTGTTGCACAGAGGCAAGCGGGGTTCTGAGCAGGCTTGACGCACGCAAGGGACAAGACGAAACTTATTACGTCTGTCACGGATGCTAGCGATCCCACTAAGTCATTTGAGGCGAGCCGTGTGACCGGCAGACGCCCACGTCCAAGTCCGACACCTGATCATAAACCAGATGGGATTGAGATTTCATGACACTCAAACAGGCATGCCTTTCGGAATACCAAAAGGCGCAAGGTGCGTTCAAAGATTCGATGATTCAC
+
BBCCCCCBFFFFGGGGGGGGGGHHHGGHHHHHHFHHHHHHGHGGGGGGHHHHHHHHHHHHHGHGEHHHHHHHHHHHHHGGHHHHGGHHHHHHGGGHGGGGGGGGHHHHHGHHHGHHGGHGGGGGGGGGGGHGGHGHHGGGGGHHHHHHHGHHHGCCGHHHHGFGEFGGGGGHGHGHHHHHFHFGHHGGGGGGGGGGHEHGGGGGHHGGGFFGGGGFFFHGHHGF?GGGHGHHHHFFFHHGFHGHHHHGHHHHHHHHGHHHFGHGHGHHHGGHHHFHHGHHHHGHE?GGHHHHHFHGHHHGGGEFGHHHGGGGHGGGGGGGGGGFFFFFFFCBCBC
@M02197:102:000000000-ALU3V:1:1101:7174:22010 1:N:0:1
TGGCGTCATTCGTCCTCCGCTTATTGATATGCTTAAGTTCAGCGGGTATTCCTACCTGATCCGAGGTCAACCTTTGGAAAATTGGGGGGTTTTACGGCAAGAGTCCCTCCGGATCCCAGTGCGAGACTTAAAGTTACTACGAAAAGGAGGCTCCGGGAGGGTCCGCCACTACCTTTGAGGGCCTACATCAGCTGTAGTGCCCCAACACCAAGCAGAGCTTGAGGGTTGAAATGACGCTCGAACAGGCATGCCCGCCAGAATGCTGGCGGGCGCAATGTGCGTTCAAAGATTCGATGATTCAC
+
BBABBADACFFFGGCGGGCCEGDGHHHHHFGFBGHHFGFHHHGGGGEEHHEFEFHGHHGFBGHEGGGHHHHHHHHH73B@CGHFFHG5DC9G9H4EG5GGF<H:FF<GH:D4G:9FF:G;GGGFGF3#4E?A,9B47B7F*#9BFF9:?A8#A4DFC:DF;.99.<DF?B3C1HGGHHDHGF<AF190CG0B22FFC#/9?FDFCFBBAA?9&?G3E33E909FDGFC4F0B/1EE1?9@3B3@3HGGEEE0E3BBHFDGC2GGEEA2A2A55HHGGG?CGGFFBGGACC4BD555F>3AA3
@M02197:102:000000000-ALU3V:1:1101:26267:22123 1:N:0:1
TGGCGTCATTCGTCCTCCGCTTATTGATATGCTTAAGTTCAGCGGGTAGTCCTACCTGATTTGAGGTCAGAGTCAAAAAAGTGTTGCACAGAGGCAAGCGGGGTTCTGAGCAGGCTTGACGCACGCAAGGGACAAGACGAAACTTATTACGTCTGTCACGGATGCTAGCGATCCCACTAAGTCATTTGAGGCGAGCCGTGTGACCGGCAGACGCCCACGTCCAAGTCCGACACCTGATCATAAACCAGATGGGATTGAGATTTCATGACACTCAAACAGGCATGCCTTTCGGAATACCAAAAGGCGCAAGGTGCGTTCAAAGATTCGATGACTCAC
+
BBCCCABAFFFFGGGGGGGGGGGHHHHHHHHHHHHHHHHHHHHGGGGGGHHHHHHHHHHHHHHHGHHHGHGHFGHHHHHGGBFGHHHHGHHGGGGGHEHGGGG?FHHGGHFHGHGHHGHHGGGGGGGGGGGHGGHFHFGGGGGHHHHHHHGHHHGHHHHGGGGGGGGFBDHHHGHHGGHHGHHHHGHGGGGGGGGFGHHFGGGGFGFFGGGGGGGGFGGHGHFFCGCGHBHHGHHHHGFHGHHFHHHHHG1FHHFHHHHHHHHHFGHHGHGGHHHHHHHHHHHHHGGGGGHGHHHHGHHHGGGGGHHHHE?GGHGGGGGGGGGG>C3FFFFAAAA?
@M02197:102:000000000-ALU3V:1:1101:7102:22132 1:N:0:1
TGGCGTCATTCGTCCTCCGCTTATTGATATGCTTAAGTTCAGCGGGTATCCCTACCTGATCCGAGGTCAATCATAAAAAAGTTTGGGGTTCTGGCAGGACACCACCGGGACTCTGTCGCGAGGAGTATTACTACGCGTAGAGCCAGGGGGCACCGCCACTGCTTTTAAGGGCTGCCCTGTGACGGGCAGGCCCCAACACCAAGCTGAGCTTGAGGGGTGATAATGACGCTCGAACAGGCATGCCCCCCGGAATACCAAGGGGCGCAATGTGCGTTCAAAGATTCGATGATTCAC
+
A?AABBBAFFFFGGGGGGGGGGGHHHHHHHGHHHHHCGFGFFHEGGGGHHFHHHGHB3FHHHHGGGGHGHH/:/FHEF:9DBG<BF?EE9H;HH:EA/FHHHG9H:GGC:GHHHGH:G:GCG5D90FGH;;GHHGGCG5//0D9GG.#:7EEHBDCCFFFBFFGFFGGFFFDECEFFGFDFGFEFFFFDDDEFFFFFEAGFCCEFHHEGFFG:GHHGGHHHFFFD<@DBAGHHHEHHHCFCCFFFF2FHHCHFFHGHHGGDGGHFHHGGGGHGFGBBGGGGGFFFBFFFBAAA>
@M02197:102:000000000-ALU3V:1:1101:17597:22183 1:N:0:1
TGGCGTCATTCGTCCTCCGCTTATTGATATGCTTAAGTTCAGCGGGTAGTCCTACCTGATTTGAGGTCAGAGTCAAAAAAGTGTTGCACAGAGGCAAGCGGGGTTCTGAGCAGGCTTGACGCACGCAAGGGACAAGACGAAACTTATTACGTCTGTCACGGATGCTAGCGATCCCACTAAGTCATTTGAGGCGAGCCGTGTGACCGGCAGACGCCCACGTCCAAGTCCGACACCTGATCATAAACCAGATGGGATTGAGATTTCATGACACTCAAACAGGCATGCCTTTCGGAATACCAAAAGGCGCAAGGTGCGTTCAAAGATTCGATGATTCAC
+
BBBBBABCFFFFGCGGGGGGGGGHGFHHHHHHHHHHHHHFHHHGGGGGGFHGHHHGHHEHHHHGGHHGHFHHGHHHHHGGGBFBGHHHHHHHHGGGHGHGGGGGGHHHHHHHHHGHGDHHGGGGGGGGGFFHGGHHHGGGGGGHHHHHGFGGHHGHHHFGGEHGGGGFGGHHGGHGGGHHHGFGGGGGEGGGGFAAGHGGDGGFFFHGGCGEFEFFFFHHFHHGGEGGGHGEEHFHHHHHHHG@HHHHHGEEEFHHGHHGF5BFHHHFHHGHHHHHHGHHHHHHFGCEE3BFFHG2GHFHGFDF?CHHHE?GGGGGGGGGGGGGFFFFFFFBBBBA
@M02197:102:000000000-ALU3V:1:1101:7652:22140 1:N:0:1
TGGCGTCATTCGTCCTCCGCTTATTGATATGCTTAAGTTCAGCGGGTGATCCTACCTGATTTGAGACCAGAAGTGAAATTGGGATGTGCCACAGAGGCAAGTTCGAAGCACACGCAGACACAACCAAACATTCCTCCTTTAGGCGACATAGCAAATGACGTATCATGCCATGCCAGGAGAAAAACACTGCTTGGCCGCCTCCTCCCAAACAGAGAGGCGGATGCAAAGTGTCTCAAGGCGCTCATGCATTGCGGGCGAGCCTGTTCTAGGTAGCGCAGGCAGAGGCACCCATCCAGACCCCATCCGCCAAGCCGTTTCATTTAAAAACCGCTTTGGGTGGGAGATTTCATGGCACTCAAACAGGCATGCTCTACGGATTGCCATAGAGCGCAAGGTGCGTTCAAAGATTCGAGGATTCAC
+
BBBBBABBFFFF4AEGGGFCFGDHHHHHHHHGDGAFDFGHHGHGGGGGHGHHGEHHFFHHGHBDFHHGHHGHHFHHHBGHHGHGCFHHHHHHGGHHGGGHFGHFGAGFGGFHGFGFCGHHHHGFGFHHHGFFHBGHHHHHHEFF@GGGDBG1FGGDGHH?FHHHHH0GGH00GHHHHHGFAFGAEHGBCHHHFFFFCA?DDFGBBFGFFF?B/;FDB:FAD;9//FFFFBFF;/::1/9/:9:A#BFA;---AA:-G<.C</<000BFC--?CCF<1<111<<?//0EF11B000A//?/>/??EFCE/EE/F1FGB2HHFHGFEE>CFGGF//CEGCF1BFGBGB@@1GFFFD/GGA11FGFFBGHGGGE0/CHHGB0/ADG1CGGEA11GFGGECGGGFGBGB1A1?AFB1DFAAAAA
@M02197:102:000000000-ALU3V:1:1101:16557:22229 1:N:0:1
TGGCGTCATTCGTCCTCCGCTTATTGATATGCTTAAGTTCAGCGGGTATCCCTACCTGATCCGAGGTCAAAGACGCTAATGTTTTCTTGTTGGACGCGGGCCGGAGCCCCTCGAGAAGCGCAATGTGCTGCGCGAGAGGAGGCAAGGACCGCTGCCAATGGATTTGGGGCGAGTCCGCGCGCTGAGGCGGGACAGACGCCCAACACCAAGCAGAGCTTGAGGGTGTAGATGACGCTCGAACAGGCATGCCCCCCGGAATACCAAGGGGCGCAATGTGCGTTCAAAGATTCGATGATTCAC
+
AABBBBBBFFFFGGGGGGGGGGGHHHHHHHHHHHGHHHHHHHHGGGEGHHHHHHHHHHHHHHGGGGGHHHFDBFFGFGGHHHGHGHHHHG3FH<EEFGGGGGGGGGGGGGHGFGGGGHHFFGGDHHGHHHHGGGGGGGGHGBGFFEGGGGGGFFGGFFGGGFFFFFFDCFFFF>BBDDGGFFGGFFFFGGGFEDBBFC?EGF:::GEHHHHEHFHHHHHEFGD0HHFHGADAGGHHGHHHHHEHHHGGGGEEGHHHHFHHFFGHGGGGGHHHHEEEEAGBGGGGGGGCFFFFFFFAAAAA
@M02197:102:000000000-ALU3V:1:1101:7231:22266 1:N:0:1
TGGCGTCATTCGTCCTCCGCTTATTGATATGCTTAAGTTCAGCGGGTAGTCCTACCTGATCTGAGGTCTGTGTCTCTATCCGGGCGCGAGGCGGCGACCCGGTGGGGTGAGGCAGACGACAAAGCCGGCCGCGCGTTACATATCACACGAGACCGTCTCCGACGCCCACAGATGCATTTAAGGCGAGCCAACAAAGGCAACGCCCATATCCGACCCCGTCGGTGGACCCGACGGGACGAGGTTACGTGACACTCAGACAGGCATGCCCTCCGGAATACCAGAGGGTGCAAGGTGCGTTCAAAGATTCGATGATTCAC
+
>>3A?ABBFFFFGGGGGG?EGGGHHHHHHHHHHHHHFHHHGHHGGGGGGHGHHHHHHHHHHHFHHGGHHHGHHHHHGGHFGDGGGGGFGCE8GGGGDDCGC@@DFFC<FFFGGEFEHG;FCDACFGCGGGGGBGFBDFFFF0FFFFFF7F;AGEFA?FFFFCFFAFFCEFAB<GEFFDFFFGGGHFGF=FFEHFAG?C@?DAADCFBFFFFEDGGFFFFCGHHFCHFEDE1?FEAEFG@HGHF?GGGGHED5GHGCFHHFHCGB1GGGGGFHHGHGGGCCFHGHHFHGHHGGGEFGGG5GFGECCFFFFFFFBBBAA
@M02197:102:000000000-ALU3V:1:1101:26508:22391 1:N:0:1
TGGCGTCATTCGTCCTCCGCTTATTGATATGCTTAAGTTCAGCGGGTAGTCCTACCTGATTTGAGGTCAGAGTCAAAAAAGTGTTGCACAGAGGCAAGCGGGGTTCTGAGCAGGCTTGACGCACGCAAGGGACAAGACGAAACTTATTACGTCTGTCACGGATGCTAGCGATCCCACTAAGTCATTTGAGGCGAGCCGTGTGACCGGCAGACGCCCACGTCCAAGTCCGACACCTGATCATAAACCAGATGGGATTGAGATTTCATGACACTCAAACAGGCATGCCTTTCGGAATACCAAAAGGCGCAAGGTGCGTTCAAAGATTCGATGATTCAC
+
A?AAA3AAFFFFEGGGGGGGGGDHHHHHGHHHHHHHHFHHHFHGGGEEEHHHGHHHHHGHHHGHGHGHHHHHHGHHHHHGGHHHHHHHHHHGHGGGHGHGGGGCCHHHHHHHHGGFHGHHGGGGGGGGGGGHGFHGHGGGGGGHHHHHHHGHFHFFFHHGGGHHGGGGGGFGGHHHGHGGFGFHHHHGGFFEGGGGGHFGFFFGGHHGGGGGGGGDFFHHFFFGGGGGFGFHHHHFHHHHFHGFGHHHGHHHFHHHHFHHHHHGHFFHHFGGHHHHHHHHHHHHHGGGGHGHGGHHGHHHGGGGEHG4BGGGGHGGGCGFGGGGFFFFFFFCBBBA
@M02197:102:000000000-ALU3V:1:1101:12237:22468 1:N:0:1
TGGCGTCATTCGTCCTCCGCTTATTGATATGCTTAAGTTCAGCGGGTATCCCTACCTGATCCGAGGTCAATCATAAAAAAGTTTGGGGTTCTGGCAGGACACCACCGGGACTCTGTCGCGAGGAGTATTACTACGCGTAGAGCCAGGAGGCACCGCCACTGCTTTTAAGGGCTGCCCTGTGACGGGCAGGCCCCAACACCAAGCTGAGCTTGAGGGGTGATAATGACGCTCGAACAGGCATGCCCCCCGGAATACCAAGGGGCGCAATGTGCGTTCAAAGATTCGATGATTAC
+
ABCCCCCCFFFFGGGGGGGGGGGHHHHHHHHHHHHHHHHHHHHGGGGGHHHHHHHHHHHGHHHGGGG<HH<<H<HHHHH:GH<;HGG;D9H/HH:HGGGG<HG<H;GGG:GHHG<<HG<G:GG:GH8HHHHHHFGGGGGG;HHH;HHHGGGGHGGGGGGGGGGGGGGGGFGGGGGFGGFGGGGGGGGGGGGGGFDFGGGHHHGHHHFHHHFGGGHHHHGHHHGGGGGGHGGHHHHHHHHHGGGGGGGHFHHHHHHHHHGGFCGGHHHGGGGGGGGFGGGGGFFFFFFFBAAAA
@M02197:102:000000000-ALU3V:1:1101:23905:22472 1:N:0:1
TGGCGTCATTCGTCCTCCGCTTATTGATATGCTTAAGTTCAGCGGGTAGTCCTACCTTATTTGAGGCCAGTAGTTAATAATAATAGTGTAAAGCGGAGACCTTATACGCGTGCTAAAAATTGCCTTAGCAACCCGGCTGATCTCCAGCTCATATATTTAAGGCAAGGTTGGCGGCGGCCAACCAAGCCCAAGGACCCGCACAGTTTTTAAGAAAAACCGGTTGGAGAAGATTAACGACACTCAAAAAGGCATGCTCTTTGGAATACCAAAGAGCGCAAGCTGCGTTCAAAGATTCGATGATTCAC
+
AAABCABAFFFFGGGGGGGGGGGHHHHHHHHHHHHHHHHHHHHGGGGGGHHHHHHHHHHHHHHHGHAEHHFGGHHHHHGHHHFHHHHHHGHGHGGGGGGGGHHHHFHHGGECFGHHHHHHHFHHHHGGGGHHHGGGGGGHHGHHHHHHFGGGHHHHHHFHFFHHHGGGFFGGDCGGGGFGGGFFEFFFHFFFFFGGGFHHFFF:DFGGHHHFFFFFFFGHHHGHHHHHGFEFFFFFEA2FFGHHHGHHHGHHHHGHHHGHHHGHHHHGCHGEGGHHHHE?EEHGGGGGGGGGGFFFFFFFBAA>A
@M02197:102:000000000-ALU3V:1:1101:19404:22418 1:N:0:1
TGGCGTCATTCGTCCTCCGCTTATTGATATGCTTAAACTCAGCGGGTAATCCCGCCTGACCTGGGGTCGCGGTCGAGGCTCGCATCGAGATGCAAGCAAGAAGGGTCAAGGAGCCCGAGAAACGACGAGGCCAATGAACACGACAGGAATCGAGTTGAGTCATTCAACCACCACTTGTCGTGACGTCCCCCGTCGAGGACTCGAATTTAGGCCAGCCGCGCCTTCTTGGGACGGGAGGCCAGTATCCGCCGCCCCGCAAAGGGGGGGTGGCGACGCGATGCGTGACGCCCAGGCAGGCGTGCCCTCGGCCTAATGGCTTCGGGCGCAACTTGCGTTCAAAGATTCGATGATTCAC
+
BCBBCCCDFFBFGGGGGGGGGGGHHHHHHHHGHHHHHHHHHHHGGGGFFHEHHGGGGHHHHHHHGGGGGGGGGGGGGGGHHGGGGGGGGHGHGHHGHHGGHHHHG0GHHHEAHHGGGGGGGHGGGGGGGGGGHHHHHHHHGGGGGGGGFGGGGGCEGGGFGFGGGGGFGGFGFFFFFFFFEFFEDAFFFEDFFFFFFFFFFFFFFFFFFAFEFFFFFFFFFFFFFFFFFFFFFFFEFFFFBFFFFFGGGCGGGFCHHFHGGGGDDAGGGEEE@EGDGGCHEGEGEEGA1GGHHEHGGEGGGGCGGGFHHGHHHHHGGGCGGGGGHHGHFE?GFGGFBGFGGGGFFFFFFFBBBBB
@M02197:102:000000000-ALU3V:1:1101:11625:22538 1:N:0:1
TGGCGTCATTCGTCCTCCGCTTATTGATATGCTTAAGTTCAGCGGGTATCCCTACCTGATCCGAGGTCAACCTTTTGAGAAAAGATTCTCCCCGAGGGGAGGCCGACCGGGGCTCGTGCACCCGTGTGTCCGATACGTGTCCCGTGAAGAACTCAGTGTACCGGGGGTCCAACGAGGCCGCCGTCATTGTCTTTGGGACGGGCGAGAGCCCCCCCGAGAGGGGGCCTCCGCCAAACCGTCCAACACCAAGCCGGGGGGCTTGAGGGGTGATAATGACGCTCGAACAGGCATGCCCTTTGGAATACCAAAGGGCGCAATGTGCGTTCAAAGATTCGATGACTCAC
+
CCCCCCCDFFFFGGGGGGGGGGGHHHHHHHHHHHHHFHHHHHHGGGGGHHHHHHHHHHHHGHHEEGGHHHHHHHHHHGGAHHHHGHHHHHHHGGGGGGGGGGGGGGGGGDF@GFHFGHGHHEDFEGFHGFHFEGGGGCHHHH:FCEGFGGGGGGGGGGGGGGGGGGFFFFFFFFFFFFFCFFFFFFFFFFFFFFFFDFFFFFFFFFFFEFF?GGGHHGGGGGGGGGGFGGDDGGGGGHHHGFFGGGGGGGGGGGGHFGGEHGGGHHHHHHHHHFGGGGHHEHHHHGHHHFGGGHHEHHHFHHHGHHHHGGGGGHHHHGGGEAGFGGGGGGGGFFFFFFFABBAA
@M02197:102:000000000-ALU3V:1:1101:19912:22843 1:N:0:1
TGGCGTCATTCGTCCTCCGCTTATTGATATGCTTAAGTTCAGCGGGTATCCCTACCTGATCCGAGGTCAAAATGCAAAATGTAATAGGCTTAATGGACGCCAACATTCAAGGCAAGAGGCGCAAAATGTGCTGCGCTCCAAGGCCAAATATGCCGGCTGCCAATCGCTTTAAGGCGAGTCCACGCGACAACGCGGGACAAGACGCCCAACACCAAGCAAAGCTTGAGGGTACAAATGACGCTCGAACAGGCATGCCCCATGGAATACCAAGGGGCGCAATGTGCGTTCAAAGATTCGATGATTCAC
+
?ABCBBCCFFFFGGGGGGGGGGGGHHHHHHHHHHHHHHHHHHHGGGGGHHHHHHHHHHHHHHHGGGGHHHHHHHHHHHHHHGHHHHGGHHHHHHHHHHGGGGGGGGHHHHHHHHHGHHHGGGGGGHHHHHHHHHGGGHHHHHHHHHHHHGHFGHGGGHHGHHHHHGHHHGHHHHHGGGGGGGGGGGGGGGGFGGHHHHGGFFGGGFHFGEFGHHFGFHHGHFHHHGHHHEDHHHHGGFFCGHEGHFGHHFHHGFGGGHHHGHHHHHHHHHGCECDHHHHGGGGGGGGGGGGGGGFFFFFFFBBBBB
@M02197:102:000000000-ALU3V:1:1101:11789:22901 1:N:0:1
TGGCGTCATTCGTCCTCCGCTTATTGATATGCTTAAGTTCAGCGGGTATCCCTACCTGATCCGAGGTCAATCATAAAAAAGTTTGGGGTTCTGGCAGGACACCACCGGGACTCTGTCGCGAGGAGTATTACTACGCGTAGAGCCAGGAGGCACCGCCACTGCTTTTAAGGGCTGCCCTGTGACGGGCAGGCCCCAACACCAAGCTGAGCTTGAGGGGTGATAATGACGCTCGAACAGGCATGCCCCCCGGAATACCAAGGGGCGCAATGTGCGTTCAAAGATTCGATGATTCAC
+
AAAAAADBFFFFFFFEGGGGGGGHCHHFHHHHHHHCHHHHHHHGGGGEHHHHGHHHHHHHHHHGGGGGH0<<H<HHHHH;;;8;FFD;9EH<HGH:GG;H<HG<HGGGG;G<<<H/<G<GCC;;+G:HGGEH98DFGDGGGHH:8G<HG;GGHGGGG?DFGGEFFFBEFFFGEGEFFFGFGFFEFGEFFAGFFFF.;AEHGFHHHHC<FHFGGGGHGHH9FHHCCBFAHGFFHHHHHHGHGCCFFFCGFHGFFBBGGGGGGCCHCHGEGEE1GGGGGB3EEBFFBFFFFA>1AA
@M02197:102:000000000-ALU3V:1:1101:15984:23078 1:N:0:1
TGGCGTCATTCGTCCTCCGCTTATTGATATGCTTAAGTTCAGCGGGTATCCCTACCTGATCCGAGGTCAACCTTTTGAGAAAAGATTCTCCCCGAGGGGAGGCCGACCGGGGCTCGTGCACCCGTGTGTCCGATACGAGTCCCGTGAAGAACTCAGTGTACCGGGGGTCCAACGAGGCCGCCGTCATTGTCTTTGGGACGGGCGAGAGCCCCCCCGAGAGGGGGCCTCCGCCAAACCGTCCAACACCAAGCCGGGGGGCTTGAGGGGTGATAATGACGCTCGAACAGGCATGCCCTTTGGAATACCAAAGGGCGCAATGTGCGTTCAAAGATTCGATGATTCAC
+
AAA@AADA1BDFGF1AGBEGGFEDBA3GGD2G2FAFGDAGF2D//AFEFDDGHHAFHEFHAG0EECGHGHHFG11BFFFGHGFEFFBGHFFHECC?///<<E/FCG/B//BC/@F<ACG<HB.99..<<=9##9:@E#;CGH;CFBB/FBC90B90/9;>@BEA@@@@B?BB9F??@@E9-A@.;:@;B9;FFFAFAE--99;9#:9@<9-<9E@GGCC@GCFC@//:GHFC<;B/CGFGAE<B1GEEE//EC?GHFD11AFF/B02FGB2FF/?GEEB/EFDGDGF1EHFFEFBFBFFD22AAGFFE?GGCGHFGCGEAA1GF3A3DFAFA11DBFFFAA?AA
@M02197:102:000000000-ALU3V:1:1101:17868:23057 1:N:0:1
TGGCGTCATTCGTCCTCCGCTTATTGATATGCTTAAGTTCAGCGGGTAGTCCTACCTGATTTGAGGCCAGATGTCAAGAATTTACACACAAGTGTGTAGGGTATAGCAAGCAGACTATTGTCAAGTCCTGGCCACGAGCAAACTCGTGTCCTAAGCGAAATACTTATTACGCCTAGGGGAACCAGTCAAAGACTAATCCAGCTTACATTTTTAAGGCGAGTCAACTTGGCATTGACAAACGCCCACATCCAACATCCAAGCTTGGATTGACCAAACTTGGAGTTGAGGTTTTCATGACACTCAAACAGGCATACTCTTCGGAATACCAAAGAGTGCAATTTGCGTTCAAAGATTCGATGATTCAC
+
CCCCCABBFFFFGGGGGGGGGGGHHHHGHHHHHHHHHHHHHHHGGGGGGHHHHHHHHHHHHHHHGEGGHHHHHHFHFFFHHHHHHHHHGGGHFGGGGHHHGFGGHHHHHHHHHHHHGGFGHHHHHHHHHFBGHHGGGGGGHHHHGGHEHHHHHHHHGGGGHHHHHHHHHHGGGF?GDEDGGGGHHFGDFGHFFFFFHGGFGHFHHGHGHHHGEFF<?:?GGGHFGGDHFFGHFFBBFFFFADHGHGFBHGF3FF3DGGGCBFFHFFFGGEGBGDBF@3HFGHHHHHGFEHHFFGG5FFF1EGF5HFEHFDBGGFFEEDFFHHHGFFDGFGHHGFHGFHGGGGGGGGFGFGEFGFF5FFD5??AAA
@M02197:102:000000000-ALU3V:1:1101:8335:23090 1:N:0:1
TGGCGTCATTCGTCCTCCGCTTATTGATATGCTTAAGTTCAGCGGGTATCCCTACCTGATCCGAGGTCAACCTTTTGAGAAAAGATTCTCCCCGAGGGGAGGCCGACCGGGGCTCGTGCACCCGTGTGTCCGATACGTGTCCCGTGAAGAACTCAGTGTACCGGGGGTCCAACGAGGCCGCCGTCATTGTCTTTGGGACGGGCGAGAGCCCCCCCGAGAGGGGGCCTCCGCCAAACCGTCCAACACCAAGCCGGGGGGCTTGAGGGGTGATAATGACGCTCGAACAGGCATGCCCTTTGGAATACCAAAGGGCGCAATGTGCGTTCAAAGATTCGATGACTCAC
+
BABBBABBFFFFGGGGGGGGGGDGHGHHHHGHHHHHHHHHHGGFGGGGHHHHHFFHHHHHHHHGGGGHGHHHHHHHHGGHHHHGGHHHHHHHGGGGFGGGGFGGGGGGGGCFGGHGGHGHHHGGGGHHHHHGGGGGGGHHHHHGGGGGGGGGGGGGFGGGGGGGGGFFFFFFFFFFFFFDFFFFFFFFFFFFFFFFDAFFFFDFFF>@?FFGGGFGCGGGGGGFFCFFFGFFGGDGGHGHDGHGHGGGGGGGGGEEEGFHHGGGHGHHHHGHHGGFE?FHAHHHHFGHHHGGGHHHHGHHFHHHHFGHGGGGGHHHHGGEGFGDBGFGGGGGFFFFFFFBAA3A
@M02197:102:000000000-ALU3V:1:1101:6916:23131 1:N:0:1
TGGCGTCATTCGTCCTCCGCTTATTGATATGCTTAAGTTCAGCGGGTATTCCTACCTGATCCGAGGTCAACCTTGAGAAGATAAAAGGTTTGGGACCGTGCCACGGGACCTTTCAACTCGCTGCGTGCCTTTGTAAAAAAGCTCGTTGCACCGAGAGTCCACGCGACGCCGTCATTACTTTTGGGACCGGCCAGGGGCAAAGCCCCGGCCCAAAGAGTCCAACACCAAGCCAGGCTTGAGAGGTGATAATGACGCTCGAACAGGCATGCCCTTCGGAATGCCAAAGGGCGCAATGTGCGTTCAAAGATTCGATGATTCAC
+
>3>AAABBFFFBGEEGGGGGGGGHCHHGGHCHFHFHHHHHHFHGGGGGHFHHHHHHHHHHFHHGCFEGHHHHGHGHBFFHHHHGBFHFFFG>EFHHGGGGGH<HFGBEGGFHHBF<HGG?DG:GGGDDEFHGHFHFGHF@EFHHGCFHG<GGC@GCGCGDHGCC?:D<@?HGDGGGBGGHFGHCDFFFHHGBCE2FFA@EAFFFFF;FDFGHHFFHHFFGFF13AFHGFFHHFGGFGC@FEHH;GBGEHEFGEEFEGHFGBHHGHHGFCGGFDEHHFHGFCFFHGGGGEFHGE2GEFHGG5DFFGEBCFFFFFFFBA>3>
@M02197:102:000000000-ALU3V:1:1101:11556:23185 1:N:0:1
TGGCGTCATTCGTCCTCCGCTTATTGATATGCTTAAGTTCAGCGGGTAGTCCTACCTGATTTGAGGTCAGAGTCAAAAAAGTGTTGCACAGAGGCAAGCGGGGTTCTGAGCAGGCTTGACGCACGCAAGGGACAAGACGAAACTTATTCCGTCTGTCACGGATGCTAGCGATCCCACTAAGTCATTTGAGGCGAGCCGTGTGACCGGCAGACGCCCACGTCCAAGTCCGACACCTGATCATAAACCAGATGGGATTGAGATTTCATGACACTCAAACAGGCGTGCCTTTCGGAATACCAAAAGGCGCAAGGTGCGTTCAAAGATTCGATGACTCAC
+
A3AAAAB@@FFBGGGEFFGFGEEDGGBGHHHHHCEGFHHHGBHGGGGGGHHHGFFFHHGGHHGHEFFCGGHHHHHHGHHCDBBGGHEHGHFFGG?FHGEEGGG<CHHBGFHHFHGGEG<H8D7GC<@@90>8GGFFHEDC?B;BFGGH#<;<CG.;CCG/A::@FFF0:9AEF<0DDCFGFGGGGEHCFF/9?B/9;FAHGGCGCBGBB/E9/9?B/AB9FF9EEBE?GFEDEHFFFDBGGAFHGHFGFHGBF12EFBE2BFD122B11FEGGFE1CF//B0FFF?EA/02EFHHGAFF100A00FBAB0A001BA3G3AFAF1BFD@B11>11>1
@M02197:102:000000000-ALU3V:1:1101:8383:23225 1:N:0:1
TGGCGTCATTCGTCCTCCGCTTATTGATATGCTTAAGTTCAGCGGGTAGTCCTACCTGATTTGAGGTCAGAGTCAAAAAAGTGTTGCACAGAGGCAAGCGGGGTTCTGAGCAGGCTTGACGCACGCAAGGGACAAGACGAAACTTATTACGTCTGTCACGGATGCTAGCGATCCCACTAAGTCATTTGAGGCGAGCCGTGTAACCGGCAGACGCCCATGTCCAAGTCCGACACCTGATCATAAACCAGATGGGATTGAGATTTCATGACACTCAAACAGGCATGCCTTTCGGAATACCAAAAGGCGCAAGGTGCGTTCAAAGATTCGATGATTCAC
+
ABBCCBBCFFFFGGGGGGGGGGGHHHHHHHHGHHHHHHHHHGHGGGGGEGHHHHHHHGHFGHHHGGHHHHFGFGHHHHGCGFGGHHGHHHHHHEFGHGHGGGGGCGHDGHFGGHGGFGHHGGGGFDCGFFEFGEGHHFGGFDGHHHHHGHGGHHGHHHHHHHGGGGHGGFGHGGGGGHGHGFHHFHHGGGFEEACFFG>@FFFGGHGGGGGFFFFFHHHFFHFGFBFB@:EFFHHHHHHHHFHGGHHHGB32HFHHHHHHHGHHFHGGB5GFHHFHHFGGHHHGGEEGFHHHHGHHCGBHGGGGGGHGHGGGGGGGFGGGGGGGFFFFFFFAAA?A
@M02197:102:000000000-ALU3V:1:1101:12112:23256 1:N:0:1
TGGCGTCATTCGTCCTCTGCTTATTGATATGCTTAAGTTCAGCGGGTAGTCCTACCTGATTTGAGGTCAGAGTCAAAAAAGTGTTGCACAGAGGCAAGCGGGGTTCTGAGCAGGCTTGACGCACGCAAGGGACAAGACGAAACTTATTACGTCTGTCACGGATGCTAGCGATCCCACTAAGTCATTTGAGGCGAGCCGTGTGACCGGCAGACGCCCACGTCCAAGTCCGACACCTGATCATAAACCAGATGGGATTGAGATTTCATGACACTCAAACAGGCATGCCTTTCGGAATACCAAAAGGCGCAAGGTGCGTTCAAAGATTCGATGATTCAC
+
BCABCCCCFFFFGGGGGGGGGGGHHGHHHHGHHHGHHHHFHFHGGGGGGHHHHHHHHHHHHHHHGGHHGHHHHHGHHHHGGGHHHHHHHGHHHGGGGGGGGGGEEHGHHHHHHHGHHGHHGGGGGGGGGGGHGGGGHHGGGGGHHHHHHHGGHHGHHHHGDFGGGGHHGGGGGGGGGHGHGFFHGFHGGCGGFGFFFGFCFGGFFHGCGFFGGFFFFGHHFHHGFGGGHGHGHEHHGBHHHHHHHHHHEHHGHHHHGHHHEHFHHHGFFGEHGHHHHHHHHGHHFCGFCFGHGHFHGHGG?GGGGHHHHGGGGHGGGFGGGFGFFFFFFFFBBBBB
@M02197:102:000000000-ALU3V:1:1101:18525:23386 1:N:0:1
TGGCGTCATTCGTCCTCCGCTTATTGATATGCTTAAGTTCAGCGGGTATCCCTACCTGATCCGAGGTCAAAATGCAAAATGTAATAGGCTTAATGGACGCCAACATTCAAGGCAAGAGGCGCAAAATGTGCTGCGCTCCAAGGCCAAATATGCCGGCTGCCAATCGCTTTAAGGCGAGTCCACGCGACAACGCGGGACAAGACGCCCAACACCAAGCAAAGCTTGAGGGTACAAATGACGCTCGAACAGGCATGCCCCATGGAAGACCAAGGGGCGCAATGTGCGTTCAAAGATTCGATGACGCAC
+
CCCCCCCCFFFFGGGGGGFGGGGHHGHHGHHHHGHGGHHHHHHGGGGGEGHHHHHFHHHHHHCAFGGHGHDDGHGHHHHFHHFGHHHGHBCHHGBFHHEFGGGGGHHHHGFHHHHGHHHGGGGGGHHGFGHHFEGCF5DHHFFHECHFHH<HHHCCGGCEEHGHHGEHHGFCGGHHHG@F00CHEFGCFFF?EFFFFFGFFFFDAFFFF?FFGBGFHFFEBFFFF1;F95HBGBF/?EED0F?D1FB111B0EGGGF121D2A21AFFF//EEEGHHEDE??EF1E333GGAGF>131AAA>1AA1
@M02197:102:000000000-ALU3V:1:1101:18110:23340 1:N:0:1
TGGCGTCATTCGTCCTCCGCTTATTGATATGCTTAAGTTCAGCGGGTGATCCTACCTGATTTGAGACCAGAAGTGAAATTGGGATGTGCCACAGAGGCAAGTTCGAAGCACACGCAGACACAACCAAACATTCCTCCTTTAGGCGACATAGCAAATGACGTATCATGCCATGCCAGGAGAAAAACACTGCTTGGCCGCCTCCTCCCAAACAGAGAGGCGGAGGCAAAGTGTCTCAAGGCGCTCATGCATTTCGGGCGAGCATGTGCTAGGTAGCGCAGGCAGAGGCACCCATCCAGACCCCATCCGCCAAGCCGTTTCATTTAAAAACCGCTTGGGGTGGGAGATTTCATGGCACTCAAACAGGCATGCTCTACGGATTGCCATAGAGCGCAAGGTGCGTTCAAAGATTCGATGACTCAC
+
BBBBBBDAFFFFGGGGGGCGGGGHHGHHHHHGHHGHGHHHFHHGGGGGGHHHHHHHHHHHHHHEGHGGFHHHHFFHHHHHHHHHHGCDGHHHHHHHGGGHGHHHGFHGGHHHHGGGGGHFGFEGBFHHEHGHHFHHHHHHEFCFGGGGGGHGHHHGEFHFGHFHHFHHGFGCBGFHEEEHHHGHDEEHBCGFHFHECCG:GG:GGGGBAF3FFB/A;.A;B$CBFGBB9C99BGFF/;A=DCFGFFB.@GFGGGGGGD0D0<0</D0FHGGCC@<<EFGCFFG0</0G<F1?22FD<GHFB/@CCEGE?GGGGGFDFGGHGHFEFFGGEFEGCGGGHHHFHFHFHHHFGFFHFHFHFHHGHHFHHHHGGGGHFGGHHFFGFHFHGGEGGGGCHGGCGHGGGGGGE2FGFFDFDFFBBA3@
@M02197:102:000000000-ALU3V:1:1101:19085:23529 1:N:0:1
TGGCGTCATTCGTCCTCCGCTTATTGATATGCTTAAGTTCAGCGGGTATTCCTACCTGATCCGAGGTCAACCATTAAAAATTGGGGGGTTTAGCGGCTAAAGACGCTGCAACTCCAGTCAAAAGCGAGATAAAAATTACTACGCTCAGAGGATATCGCAGATCCGCCGTTGTATTTCAGGAGCTACCGCTAGCAAAAGCAGTAGGCTCCCAACACTAAGCTAGGCTTAAGGGTTGAAATGACGCTCGAACAGGCATGCCCACTAGAATACTAATGGGCGCAATGTGCGTTCAAAGATTCGATGATTCAC
+
BCCBCABCFFFFGGGGGGGGGGGHHHHHHHHHHHHHGHHHHHHGGGGGHHHHHHHHHHHHHHHGGGGHHHHHGHGHGHHHHHHHHGGGDGGHGHGGGGGHHHHHGGGG8GGGGGGGGGGGGGGGGGGGGGHGGGGGFFFFFFFFFFGFFFGFFFFFFFFGFFGGGGGHHHHHGFFHHHHHHHGGFGGHFHHHGHHHHHHHHFHGFFHGHHHGFEHGHHHFGHHHGHHHHFHGDHHHHHGFGGGGHGHGHHHHHEHHGHHEHHGHHGHHHHHHHGGGGGHHDHGGGGHGFGGCGGCGGFFFFFFFBBBBB
@M02197:102:000000000-ALU3V:1:1101:25498:23603 1:N:0:1
TGGCGTCATTCGTCCTCCGCTTATTGATATGCTTAAGTTCAGCGGGTATTCCTACCTGATCCGAGGTCAACATTCAGAAGTTGGGGTTTAACGGCGTGGCCGCGACGATTACCAGTAACGATGTGTAAATTACTACGCTATGGAAGCTCGACGTGACCGCCAATCAATTTGGGGAGTGTCTGTGACAGACAGCTCCCAACACCAAGCTGAGCTTGAGGGTTGAAATGACGCTCGAACAGGCATGCCCGCCAGAATACTGGCGGGCGCAATGTGCGTTCAAAGATTCGATGATTCAC
+
AABBBABBFFFFGGGGGGGGGGGHHHHHHGHHHHHHHHHHHHHGGGGGHHHHHHHHHHGHHHHFGGEHHHHHHHHHHHH;GHHHG9GGGHHHGGGGGGGGHCC@//F9?FAFGF911GGACF7FFFFGFFC<<FD1<@C0<DGBG::C::@@;ADAC@GGHHGFFHGFCFDGGGBHHHHFFHFF2GD2BGHCGEGFFBF?4EBFHGHHFFGBBBHGGHHHHF<HHGGEBDAAEHHHFHHHG2?GGGGGHHGFHFHFGEGGGGFGGHHGGFFCGHGGGFGGGGGGFFFFFFFBBAAB
@M02197:102:000000000-ALU3V:1:1101:4448:23606 1:N:0:1
TGGCGTCATTCGTCTTCCGCTTATTGATATGCTTAAGTTCAGCGGGTATTCCTACCTGATCCGAGGTCAAATTTTCAGAAGTTGGGGGTTTAACGGCAGGGCACCGCCAGGGCCTTCCAGAACGAGATATAACTACTACGCTCGGGGTCCTAGCTAGCTCGCCACTAGATTTCAGGGCCTGCTTCTCTCGAAGCAGTGCCCCAACACCAAGCCAGGCTTGAGGGTTGAAATGACGCTCGAACAGGCATGCCCTCCGGAATACCAGAGGGCGCAATGTGCGTTCAAAGATTCGATGACTCAC
+
>33AA?DAFFFFGGFGGGGGGGGHGCFFGHBFHFHHBFAGFBHGFC0EBFDDGGHHHFHHFHFGGGGHHHBHHHGDHHGGBF;HFGGGGCGHGHF9G?E?EE5EF;AB#<ECEGGG1FFGFBCA?D?CFB8G:</::<FC@EGC?.42ECG.;1%.>9><90<?A9?B1FGFBC0<9/F9FF<C<;GG9ADDBCFEEE@F/A3HFEG@CCCEGFFAE1:/GEFFBHHG6FB//7GHECFEHHGBEFHGGECGCEBFFFHHFHFFCGEEEE1FE1GE?GHFGFEBBGGGGFCB31B11?AAA
@M02197:102:000000000-ALU3V:1:1101:19099:23709 1:N:0:1
TGGCGTCATTCGTCCTCCGCTTATTGATATGCTTAAGTTCAGCGGGTAGTCCTACCTGATTTGAGGTCAGAGTCAAAAAAGTGTTGCACAGAGGCAAGCGGGGTTCTGAGCAGGCTTGACGCACGCAAGGGACAAGACGAAACTTATTACGTCTGTCACGGATGCTAGCGATCCCACTAAGTCATTTGAGGCGAGCCGTGTGACCGGCAGACGCCCACGTCCAAGTCCGACACCTGATCATAAACCAGATGGGATTGAGATTTCATGACACTCAAACAGGCATGCCTTTCGGAATACCAAAAGGCGCAAGGTGCGTTCAAAGATTCGATGATTCAC
+
AA3ABBCCFFFFGGGGGGGGGGGHGHHHHGHCHHHHHHHHHGHGGGGEGHHHGGFHHHHHHHH5FHGHHHDGGHHHHHHGFGHHHHHHHHGHGGGGHGHGGGGGGHHHHE;HFGGGHGGHGGGGGGGGFGDFGGHHHGGFGDGHHHHH<HG:HHGHGHHGGGD?FG5BFGHGGGGGG?FGHGGGGHGGGGGGADFFFEHHFFFFFFFFFFFFFFFFFEBHHHHFFFCGFGF@FGEFFGHHHHH9HGHHDHG2FGBFHGHHG5FHHBHGFBEHGHHHHHHEHHHHHFGGGFHHHCHHGHGHGGGEEFFGFGGGGGGGGFFFGCGB4FFFFBF@BAA3
@M02197:102:000000000-ALU3V:1:1101:17381:23794 1:N:0:1
TGGCGTCATTCGTCCTCCGCTTATTGATATGCTTAAGTTCAGCGGGTATCCCTACCTGATCCGAGGTCAAAATGCAAAATGTAATAGGCTTAATGGACGCCAACATTCAAGGCAAGAGGCGCAAAATGTGCTGCGCTCCAAGGCCAAATATGCCGGCTGCCAATCGCTTTAAGGCGAGTCCACGCGACAACGCGGGACAAGACGCCCAACACCAAGCAAAGCTTGAGGGTACAAATGACGCTCGAACAGGCATGCCCCATGGAATACCAAGGGGCGCAATGTGCGTTCAAAGATTCGATGACTCAC
+
BBCBCBBBFFFFGGGGGGGGGGGHHHHHHHHHHHHHHHHHHHHGGGEGHHHHHHHHHHHHHHHGGGGHHHHHHHGHHHHHHHHHHHGHHHHHHHHHHHGGGGGGGHHHHHHHHHHGHHGGGGGGGHHHHHHHHHGGGHGHHHHHHHHHHHHGHFHGGGGGHHHHEGHHHHHHHHHHGGGGGGGGGHGGGGGGGHHHHHGGFFGGGHHFGEFGHHHFHHHGHHGHHHHHHHGHGHHGGGGGHHGHHHGHHFHHCGFAHHGFGHGHHHHHHHGGGGGHGHHGGEGCGGGGGGGGGGFFFFFFFACBCC
@M02197:102:000000000-ALU3V:1:1101:25635:23818 1:N:0:1
TGGCGTCATTCGTCCTCCGCTTATTGATATGCTTAAGTTCAGCGGGTATTCCTACCTGATCCGAGGTCAACCTGTAAAAAAATTTGGGGGTTTTACGGCAAGAGTCCCTCCGAATCCCAGTGCGAGACGTTAGTTACTACGCAAAGGAGGCTCCGGGAGGGTCCGCCACTACCTTTAAGGGCCCACGTGTGCCGTGGGGCCCCAAAACCAAGCGGTGCTTGAGGGTTGAAATGACGCTCGAACAGGCATGCTCGCCAGAATGCTGGCGAGCGCAATGTGCGTTCAAAGATTCGATGACTCAC
+
>A1>A>1AFFFBGG?EGECCEFGGGFDHC2BFGGFFBGHHBGHCGGEGHHGHFHHGHFHHHGHGGGEHHHHGBG@E@GGB/EGF%GGAEGEEE5;HG/E@&F<F-HDFFHGCC?;GHG<G7FHC;CCAAFCG9G8BFDFHCCCFBCFFGFG<H;GAC;G@?#BGGHGHGCFGGGGGGFGHGCF<AGGHGCGGGGC@=@/BE@AFBFAGGFGEEEFCB@1BHFCFHF@FHHHCEEEBF/E?1FHGF1GB/E/GGFHFFHGCGCEEGGCFCE0GFHFGE?FGC13GFDFAGFFC331@1AA1AA
@M02197:102:000000000-ALU3V:1:1101:20700:23841 1:N:0:1
TGGCGTCATTCGTCCTCCGCTTATTGATATGCTTAAGTTCAGCGGGTAGTCCTACCTGATTTGAGGTCAGAGTCAAAAAAGTGTTGCACAGAGGCAAGCGGGGTTCTGAGCAGGCTTGACGCACGCAAGGGACAAGACGAAACTTATTACGTCTGTCACGGATGCTAGCGATCCCACTAAGTCATTTGAGGCGAGCCGTGTGACCGGCAGACGCCCACGTCCAAGTCCGACACCTGATCATAAACCAGATGGGATTGAGATTTCATGACACTCAAACAGGCATGCCTTTCGGAATACCAAAAGGCGCAAGGTGCGTTCAAAGATTCGATGACTCAC
+
CCBBCADBFFFFGGGGGGGGGGGHHHHHHHHHHHHHGHHHFHHGGGGGGHHHHHHHHHGHHHHHGHHHHHGHGHHEHHHGGHHHHHHHHHHHHGGGGGHGGGGGGHHHHHHHHHGHHGHHGGGGGGFGGFGHGGHHGHGGGFGGHGHHHHGHHHGHHHHGGGGGGGGGGGG?EGGFHGGGGGHHHGHGFGGGGFFFFHGHGGFGGFGGGGGGGGGGFFHHGHHGGGGGHGFFFFGFEHGFHHGBFBFHHFFHHHHHHHGBFHGHHHHHHHGHGHHHHHHHGFHHFGGGGHHHHHFEGHHHGGGGGHGHGGGCGFGGGGGGGGGGFFFFFFFABCBA
@M02197:102:000000000-ALU3V:1:1101:11895:23995 1:N:0:1
TGGCGTCATTCGTCCTCCGCTTATTGATATGCTTAAGTTCAGCGGGTATTCCTACCTGATCTGAGGTCAACCTGAGAAAGTTGGGGGTTTAACGGCAGGGGCTCGTCGCTCCCCTATGCGGAATATCACTACTTCGCAGGGGAGGCCACGGCGGGTCCGCCACTAGATTTAGGGGCCGGCCGTCCCTCGCGGGCGCTGGCCGATCCCCAACCCCCCGCCCTAGGGGCGTGAGGGTTGAAATGACGCTCAGACAGGCATGCCCGCCAGAATACTGGCGGGCGCAATGTGCGTTCAAAGATTCGATGACTCAC
+
CCCCC3DBFFFFGGGGGGGGGGGHHHHGHHHHHHHHHHHHGHHGGGGGHHHHHHGHHHHHHHHHHGHGHHHHHHGHHHHHHHHHGGGGGGHH;GGGGGGGGFFC//<2<5/#F9%2&11<@<BB<1:<<1$>DGG9>4DGGG9A?@;CCC#?DAD-AE.::/90/0FFCFE@;A?D@@@@DA.FFCBAGGGGAAGEGGDAA...GGHHAAA#@>#G8HHF;H:GGH<H<G7EGHHHG<FF8EGCHFFBHGDF4GGGFGGGGGFHHHHHHHHGFGGGGGGGHHHHGEEGHGGGGGGGGGGFFFFBFFBAAAA
@M02197:102:000000000-ALU3V:1:1101:19956:24003 1:N:0:1
TGGCGTCATTCGTCCTCCGCTTATTGATATGCTTAAGTTCAGCGGGTATTCCTACCTGATCCGAGGTCAACCTTTGGAAAATTGGGGGGTTTTACGGCAAGAGTCCCTCCGGATCCCAGTGCGAGACGTAAAGTTACTACGCAAAGGAGGCTCCGGGAGGGTCCGCCACTACCTTTGAGGGCCTACATCAGCTGTAGGGCCCCAACACCAAGCAGAGCTTGAGGGTTGAAATGACGCTCGAACAGGCATGCCCGCCAGAATGCTGGCGGGCGCAATGTGCGTTCAAAGATTCGATGACTCAC
+
BCBBCCCCFFFFGGGGGGGGGGGHHHHHHHHHHHGHHHHHGHHGGGGGHHHHHHHHHHHHHHGGGGGHHHHHHHHH:HHHHH.GEHGG:CCGG;9GGGGGGHH<HGH<HGGGG:GG:/G'FGG9GG99FGGG9FFFFF:FDFFFFFFFFBD9F:FCF:FFF:FFFFFFFFFGFGGFGFFG?ADGFFHGGFFHFHBGGFEGDFGFFFEFFFFHGHFFHFHHGFGHHHHFHHHGEBGGGEFHFFHHFGHHGGGGCFGBHHHHHFEFAGCGGCGGHGHGGGGHGGGGGGGCGGFFFFFB5A@BBB
@M02197:102:000000000-ALU3V:1:1101:16876:24102 1:N:0:1
TGGCGTCATTCGTCCTCCGCTTATTGATATGCTTAAGTTCAGCGGGTATTCCTACCCGATCCGAGGTCAACCTTGAGAGGTGGGGTTTAACGGCGAACAAGCCAGCCCAATCCCGCAAGCGATTCGATTAGATCACAACGCTTCGAGACGGACGGCTCAGCCGGAGACATTGGGGCGCGCGGCGGAACCGCGGACGCCCAAGACCAAGCGAGGCTTGATTGGTGTAATGACGCTCGAACAGGCATGCCCCCCGGAATACCGAGGGGCGCAATGTGCGTTCAAAGATTCGATGATTCAC
+
ABBBBADAFFFFGGGGGGGGGGGHHHFGHHHHHHHHHHHHHHHGGGGGHHHHHHHHHGGGGGHGGGGHHHHHHHHHHGHG3GFGGGGGHHHGFGGGCGGGHHGHHGGGHHHHHGGGGGGHGGHHHFHHHGHHHHHHHFFCEGGGGEFGGGGGGGGGGGGGGGGG?FFFFFFFFEFFFFFFFFFFFGFGGGGGGGFFGFGFGHHGGHGGGHFGGHHHDFFHHHHHHHGFFFGGHHDHHHHHHHHHDC/GGGGHHGHGHGGGGHGGGGGHHHHGGGGHGGGGGGGGGGFFFFFFFAAABB
@M02197:102:000000000-ALU3V:1:1101:16889:24087 1:N:0:1
TGGCGTCATTCGTCCTCCGCTTATTGATATGCTTAAGTTCAGCGGGTATTCCTACCCGATCCGAGGTCAACCTTGAGAGGTGGGGTTTAACGGCGAACAAGCCAGCCCAATCCCGCAAGCGATTCGATTAGATCACAACGCTTCGAGACGGACGGCTCAGCCGGAGACATTGGGGCGCGCGGCGGAACCGCGGACGCCCAAGACCAAGCGAGGCTTGATTGGTGTAATGACGCTCGAACAGGCATGCCCCCCGGAATACCGAGGGGCGCAATGTGCGTTCAAAGATTCGATGATTCAC
+
AB3AAADBFFFFGECGGGGGGCFHGGDGHFHHGHFHCHHHHHHGGGGCHHFHHF3FGGGGGGHGGCGHHBGFH:HFHGEFDDFG?FEFHHHGGGFGFCGHHHFFFGGFGHHFGFFGGGGHGFGHFGBGFFFBGHG;D<=FFBFEGGFEEFDAAFFA.AFFG5FFFFFGGFGDBBCBB@BBFD;FFFCDGGGFD9BFA=GDFCFGGHGGGGFEHHGFHHEHHHHHHHHGGGGGHHFFHFGHHH;HGCC?CGGHHFFGGGGGGHGGGGGFFFGGEEE4GBGGGFGGGGFFFFFFF??AAA
@M02197:102:000000000-ALU3V:1:1101:13261:24139 1:N:0:1
TGGCGTCATTCGTCCTCCGCTATTGATATGCTTAAGTTCAGCGGGTAGTCCTACCTGATTTGAGGTCAGAGTCAAAAAAGTGTTGCACAGAGGCAAGCGGGGTTCTGAGCAGGCTTGACGCACGCAAGGGACAAGACGAAACTTATTACGTCTGTCACGGATGCTAGCGATCCCACTAAGTCATTTGAGGCGAGCCGTGTGACCGGCAGACGCCCACGTCCAAGTCCGACACCTGATCATAAACCAGATGGGATTGAGATTTCATGACACTCAAACAGGCATGCCTTTCGGAATACCAAAAGGCGCAAGGTGCGTTCAAAGATTCGATGATTCAC
+
BCBCBBBCFFFFGGGGGGGGGGGHHHHCHHHHHHHHHHHHHHGGGGFGHHHHHHHHHHHHHHHGEGHHHHHGHHHHHHGGGHHHHGHHHHHGGGGHGHGGGG<CFGHHHHGHHGHHGHHGGGGGGGGGGGHFGHHHHGFGGGHHHGHHHGHHGGHHHHGFGGGGGHGGGGGGBHFGHGGFFGHGGHFGGGGGGGGGHHHGGGGGHHGGGGGGGGGGGHGHHHGGGGGHGFFFHHHHHHHFHHHGHHHHHHHHHHGHHHHFHFHHHHHHFEFHHHHHHHHHEHHHEGGGGHHHHHGCHHGGGGGGHHHHGGCGFGFGFGGGEC4BBFFFFFABAAB
@M02197:102:000000000-ALU3V:1:1101:13544:24161 1:N:0:1
TGGCGTCATTCGTCCTCCGCTTATTGATATGCTTAAGTTCAGCGGGTATTCCTACCTGATCCGAGGTCAAATTTTCAGAAGTTGGGGGTTTAACGGCAGGGCACCGCCAGGGCCTTCCAGAGCGAGGGTTTAACTACTGCGCTCGGGGTCCTGGCGAGCTCGCCACTGAATTTCAGGGCCTGCTTTTTGGGTAAAAAGCAGTGCCCCATCACCAAGCCAGGCTTGAGGGTTGAAATGACGCTCGAACAGGCATGCCCTCCGGAATACCAGAGGGCGCAATGTGCGTTCAAAGATTCGATGATTCAC
+
AABAAA@AFFFFFGGGGGGGGCGHFCFHHHFHHBEHFGGHFGFGGGEFHHHHGHHFHHHGHHHGGGGHHHGGHFHHHHGGHGGHHGGGFGEHFH?E7GGF@C/DF@CFABEG?D:GBHFHHGFGFECGGFCBF0D;HF0DDD@?DFHGCAHCCFFFGCBDGFDF@EGHHFFFFFGFFFFDFHDHHFFGHHHHGHHGFGCGACFEBGF?FBHFGHGF?FGFGEGFFFFHHHFHHHGFDEEAGHDFHHHHHHHHGGF?GGGHHHFGFF33CHEEEEAFFFGGFEEGGBCGFGGGGGFFFFBFFABBBA
@M02197:102:000000000-ALU3V:1:1101:5915:24165 1:N:0:1
TGGCGTCATTCGTCCTCCGCTTATTGATATGCTTAAGTTCAGCGGGTAGTCCTACCTTATTTGAGGCCAGTAGTTAATAATAATAGTGTAAAGCGGAGACCTTATACGCGGGCTAAAAATTGCCTTAGCAACCCGGCTGATCTCCAGCTCATATATTTAAGGCAAGGTTGGCGGCGGCCAACCAAGCCCAAGGACCCGCACAGTTTTTAAGAAAAACCGGTTGGAGAAGATTAACGACACTCAAAAAGGCATGCTCTTTGGAATACCAAAGAGCTCAAGCTGCGTTCAAAGATTCGATGATTCAC
+
AABABABAFFBFBEGFGGGEFGGHHHHHHHHHHHHDGHGHHHHGFGAEEHHGHHHHHGHHHHGHGHEF?F3DGDFBBG5FBDFGFGF9@GDGH:E/E?7FF?DDD<GG;>@0C<GHHHHHHFGHHHDF2FDCFDGDCGG<GHG31FFBGFFFF<>GFDDGC<CCGDGGCA:/@@/DGGCHHCGHHGHGHGGFFFEGEBCFFFF34GHHHGG1FEEAEEAFGBHHHHFFFFGHEGEFGFAE9FDEHFHF3BBFBGFFGDFFD55HHHFFGHFDFB4BFCFEC?HGGD55FFGGGCCFBFFFAAAA3
@M02197:102:000000000-ALU3V:1:1101:21110:24227 1:N:0:1
TGGCGTCATTCGTCCTCCGCTTATTGATATGCTTAAGTTCAGCGGGTATTCCTACCTGATCCGAGGTCAACCTTTGGAAAATTGGGGGGTTTTACGGCAAGAGTCCCTCCGGATCCCAGTGCGGGACGTAAAGTTACTACGCAAAGGAGGCTCCGGGGGGGTCCGCCACTACCTTTGAGGGCCTACATCAGCTGTAGGGCCCCAACACCAAGCAGAGCTTGAGGGTTGAAATGACGCTCGAACAGGCATGCCCGCCAGAATGCTGGCGGGCGCAATGTGCGTTCAAAGATTCGATGACTCAC
+
BBBBBBBBFFFFEEECGFGGFGGHHHHHGHBDDGFHCHCHHHHGGGGFFFHFFHGFHHHFFDG?EGGHGGHHHHGHHFFGFF;FHEGCGAD;EFHEDDGGG;GFHHH;HGGG;;GGGFF:BFG#BB?7&GGG9FF:FFFFF8BFFFFFE:F:F:FFF#@@/8FEEGDFFFFFFEFFGFEBDGAF?1FF1BG9GF:FCFGGFHEGHF1GCFAFFFFHGFFGFFCFFGHGFB8FEF>A>/>F9BB:B10CGGECCHGBG2GGHCCEEGECCEGHHFHGEE0FCFFDGB3?CFFC@3DFD11>>1
@M02197:102:000000000-ALU3V:1:1101:9765:24319 1:N:0:1
TGGCGTCATTCGTCCTCCGTTTATTGATATGCTTAAGTTCAGCGGGTAGTCCTACCTGATTGGAGGTCAGAGACAAAAAAGTGTTGCACCGAGGCCAGCGGGGTTCTGAGCAGGCCTGACGCACGCGAGGGACAAGGCGAAACTTATTACGTCTGTCACGGAGGCTAGCGATCCCGCTAAGTTATTTGTCGCGAGCCTTGTGACCGGCAGACGCTCACGCCCATGTCCGCCACCTGTTCATAAACCAGATGGGATTGAGATTTCATGACACTCAAACAGGCATGCCTGTCGGAGTGCCAAAAGGCGCAAGGTGCGTTCAAAGATTAGATGAATCAC
+
1111>>DA@FD@AEEEGCAABGEH3E3GD3A2FG2A12AGHFF?/EEEAAAD22EFHHFHH1ADF?/BAGB10B>0GF/>E1@FDFBGH0EE/////?////B<<01121?10;/#1?3FCF9-<-#9<;<C7..<.<A/9;#;0=790;00*0=#;CFEFB,:/00;/?64CA/$0.09:0#/#9/9##<>,/@?@($C@>-;<11//?/<;9#/</0#9<B#/>9#>1;B/C@B$9B14#F1B:101B1B@1D21DB@FB2D@221EFA1B1BBGAE1FF//FA//ABA001B1/AB10000GHGBE0E01111GGB3GGF1B3333DB111>1
@M02197:102:000000000-ALU3V:1:1101:16567:24144 1:N:0:1
TGGCGTCATTCGTCCTCCGCTTATTGATATGCTTAAGTTCAGCGGGTATTCCTACCTGATCCGAGGTCAACCTTTGGAAAATTGGGGGGTTTTACGGCAAGAGTCCCTCCGGATCCCAGTGCGAGACGTAAAGTTACTACGCAAAGGAGGCTCCGGGAGGGTCCGCCACTACCTTTGAGGGCCTACATCAGCTGTAGGGCCCCAACACCAAGCAGAGCTTGAGGGTTGAAATGACGCTCGAACAGGCATGCCCGCCAGAATGCTGGCGGGCGCAATGTGCGTTCAAAGATTCGATGACTCAT
+
AACBCABCFFFFGGGGGGGGGGGHHHHHHHHHHHHHHHHHHHHGGGGGHHHHHGHHHHHHHHHGGGGHHHHHGHHH:HHH;HHHHHGGGGGGG<HGGGGGE<FHHHH<H9G:9GGGGGG:GGG:GGGG8GGG8FFFFFFFF7FFFFBBEFFFFFFFF/ADFFGGGFFFFFFFHHGFFGEGDFFGHHFGBFGFFFFFGGFFFFFFFFHFFFFHHGHHHFFFHHGGDFFHFHGFFFEEF?EFFGFHHHGHGGGGGFHGHHGHHGECGGGEGGGHHHHGGGGHGCGFGGGCGGFFFFFFFBAA>3
@M02197:102:000000000-ALU3V:1:1101:14690:24377 1:N:0:1
TGGCGTCATTCGTCCTCCGCTTATTGATATGCTTAAGTTCAGCGGGTATTCCTACCTGATCCGAGGTCAACCTGAAAAAAATTCGTTTAGAGGCCGGGCCCATGACACCTTGAAACTCGACGCGTGCTCCGGAAAGCTCAGTGCGAAGAGGGTCCCACGGACGCCGTCATTGTCTTTGAGACCCGTGGTGCCCCGAAGGGCTCCACGCGGTCCAACACCAAACCCGGAGGTTTGAGAGAGGATAATGACGCTCGAACAGGCATGCCCTTCGGAATGCCAAAGGGCGCAATGTGCGTTCAAAGATTCGATGATTCAC
+
BBCCCCCCFFFFGGGGGGGGGGGHHHHHHHHHHHHHHFHHHHHGGGGGHHHHHHHHHHHHGHHGGGGHHHHHHHHHHHHGGHHHGHHGGHHHHGGGGGGGGGHHHHHHGHHHHHHHHHGHGGGGGGGGHHGGGGGHHGHHHHHHGGGGGFGGGHGFHHGCGGGGGHHHHGHHHHFFFGFFFFFFHHFGFFFFFFHHFGGHHGFFFFGFGGGEFFFFFGGGGFGGGHHHGHHFFHHHGHHHHGHHHGGGGGHHDHHFHGHHHHEFGGGGGHHHHFHHHGHHGGGGGHHFFGEEA4GGGFGFGGGCFFFBFFFBBBA?
@M02197:102:000000000-ALU3V:1:1101:21563:24472 1:N:0:1
TGGCGTCATTCGTCCTCCGCTTATTGATATGCTTAAGTTCAGCGGGTATTCCTACCTGATCCGAGGTCAACCTTTGGAAAATTGGGGGGTTTTACGGCAAGAGTCCCTCCGGATCCCAGTGCGAGACGTAAAGTTACTACGCAAAGGAGGCTCCGGGAGGGTCCGCCACTACCTTTGAGGGCCTACATCAGCTGTAGGGCCCCAACACCAAGCAGAGCTTGAGGGTTGAAATGACGCTCGAACAGGCATGCCCGCCAGAATGCTGGCGGGCGCAATGTGCGTTCAAAGATTCGATGATTCAC
+
BABBBBBBFFFFGGGGGGGGGGGHHHHHHHHHHHGHCGHHHHHGGGGGHHHHHHHHGHHHHHHGGGGHHHHHHGHHHGHH;H'HHHGG#CCGG<HGGGG9GHFHHEH<HGGG;-?F9:96FGGGGGG47EG:9FF:FF:FFFFA9FFF:BBEF9FFA9@FF8FFFFGFFGFFFFGFFEEFFFFFGDFFFFFFFFBFFFEFGCDDFF8GFGFFFFB;HHGFF0EBDFFFHHFFEFFF4D1GGFF4FFAFGEEEABBFHHF52CGGFCFEGGGHHHHGGGGGGGGGGGGGGFBFDBFBD3A>>3
@M02197:102:000000000-ALU3V:1:1101:12088:24519 1:N:0:1
TGGCGTCATTCGTCCTCCGCTTATTGATATGCTTAAGTTCAGCGGGTATCCCTACCTGATCCGAGGTCAACCTTTTGAGAAAAGATTCTCCCCGAGGGGAGGCCGACCGGGGCTCGTGCACCCGTGTGTCCGATACGTGTCCCGTGAAGAACTCAGTGTACCGGGGGTCCAACGAGGCCGCCGTCATTGTCTTTGGGACGGGCGAGAGCCCCCCCGAGAGGGGGCCTCCGCCAAACCGTCCAACACCAAGCCGGGGGGCTTGAGGGGTGATAATGACGCTCGAACAGGCATGCCCTTTGGAATACCAAAGGGCGCAATGTGCGTTCAAAGATTCGATGACTCAC
+
ABBBBBDBFFFBGGGGGGGGGGGHHHHHGHHHHHHHHHGHHHHGGGEEHFHHHHHHHHGHHHHGGGGHHGHGHHHHHGGHHHHHGHHHHHHGGGGGGFCGGG??BFGGGC/CCFHG?CE<HHGGFG<HHHHGD:GGGF:FGHHFCFGGB:5BFFGGFGFFFGGGGFFBFFFFFFEFBAACCFFFBFFBFFFFFFFBAEFDBFFFFFDAEEFFFFGHFGGGGGFFGFGG@EDDDFGFFGDHHFFFFF/ECGFGGFGHEHHHFEEGGHGBBGHHFGGGE?GADDBGFFGHHFGGGFFGEAGHFHGHFHHHGGGGGHHGGGGGEACGFGFGGGGCFCBFFFFBAAAA
@M02197:102:000000000-ALU3V:1:1101:17358:24552 1:N:0:1
TGGCGTCATTCGTCCTCCGCTTATTGATATGCTTAAGTTCAGCGGGTAGTCCTACCTGATTTGAGGTCAGAGTCAAAAAAGTGTTGCACAGAGGCAAGCGGGGTTCTGAGCAGGCTTGACGCACGCAAGGGACAAGACGAAACTTATTACGTCTGTCACGGATGCTAGCGATCCCACTAAGTCATTTGAGGCGAGCCGTGTGACCGGCAGACGCCCACGTCCAAGTCCGACACCTGATCATAAACCAGATGGGATTGAGATTTCATGACACTCAAACAGGCATGCCTTTCGGAATACCAAAAGGCGCAAGGTGCGTTCAAAGATTCGATGACTCAC
+
BABBCBBBFFFFGGGGGGGGGGGHHHGFHHHHHHHHHHHHGHHGGGFGGHHGHHHHHHGHHHGFGHHHHHHHHHHGHHHGGBGHHHHHHHHHGGGGHGHGGGGFDHHHHHHHGGGHFGHHGGGCGGGGGFFHGFHHHHGGGGGHHHHHGHGHHHGHHHHGCFGGFGHGGGHGHHGHHHHHHHGHHHHGGGGGGFFFGHHHGGGGGHHFFFFGGFFGFGFHHHGGGGFFHGHHFFHHHFHHGFHFHHEHHHHFGHHHHHGHHHEFHHHHHHGHHHHHHHHHHHGHHGGGGHHHHHCHGHFFGGGGGGHHHGGEAHGGGGFGGGGGFFFFFFFBCCCC
@M02197:102:000000000-ALU3V:1:1101:10707:24628 1:N:0:1
TGGCGTCATTCGTCCTCCGCTTATTGATATGCTTAAGTTCAGCGGGTATTCCTACCTGATCCGAGGTCAACCTTTGAAAGAGTTTAACGGCCACGACCGCCCGCACTCCAAAGCGAATATGTATCACAACGCTTAGAGACGGACAGCTCGGCCGGAGACTTCAAGGCGCGCGGGAGCCGCGACGCCCAACACCAAGCGAGGCTTGAGTGGCGAAATGACGCTCGAACAGGCATGCTCGCCAGAATGCTGGCGAGCGCAATGTGCGTTCAAAGATTCGATGATTCAC
+
BBBBBADAFFFFFEGG5FAFCGGHBHFGGGFBGHHHHDHFHHHGGGAAGHHHHHFHHHHHFHHGGGGHGHEGFHHFHHHHHGFHHHHHGCGCGEGGEBECGGGADGGHHHHHHGGDGGGHGDDFHHGHHDFCAFGHEHHFGGGGDGAHEGCEDDFHGGGGHHFFCCCDCCAGFFFGFFFC>A@EDGHFHFFGEHFFGFFGFHGHGHGGGGHHGHHGFFGFFGDFFBHHFHEHGGFGEEHFHHHHHGGFEECEEAE5CHHEGECFGCGF5FGGGGFFBFDFFBBAAA
@M02197:102:000000000-ALU3V:1:1101:11678:24728 1:N:0:1
TGGCGTCATTCGTCCTCCGCTTATTGATATGCTTAAGTTCAGCGGGTATTCCTACCTGATCCGAGGTCAACCTGTAAAGAATTTGGGGGTTTAACGGCAAGAGTCCCTCCGGATCCCAGTGCGAGATGTTACTTACTACGCAAAGGAGGCTCCGGGAGTGTCCGCCACTACCTTTAAGGGCCCACGTCGGCCGTGGGGCCCCAAAACCAAGCGGTGCTTGAGGGTTGAATTGACGCTCGAACAGGCATGCTCGCCAGAATGCTGGCGAGCGCAATGTGCGTTCAGAGATTCGATGACTCAC
+
3>AAB>@AFFFFGGGGGGFGGGGHHDFFGHHHGHHF5GFHHHHGGGGGGFGFFHGHGGB5GHFEGGFFBFFFGGBE9HGGHFH<<69FG@FGHFGGGG?E/;G(FBGGFFB'D8?F<<F<HHGGC.#1<FC#<GHFGFD<DGC-C/#<?.7FEFGC-;#.7BED?EGG7BBFDFFGG0;AEF;DFF?E@>>AB/<;BBECC;FFFBAFEE//DD0@1FFEEE0FA@FFF#BFFFEFD?FFFAA1A1FEE?EEBA2222FAA/A//00E0?GHGHEEAE1131B33FAB1CB3311F1AAAA
@M02197:102:000000000-ALU3V:1:1101:24295:24798 1:N:0:1
TGGCGTCATTCGTCCTCCGCTTATTGATATGCTTAAGTTCAGCGGGTATCCCTACCTGATCCGAGGTCAATCATAAAAAAGTTTGGGGTTCTGGCAGGACACCACCGGGACTCTGTCGCGAGGAGTATTACTACGCGTAGAGCCAGGAGGCACCGCCACTGCTTTTAAGGGCTGCCCTGTGACGGGCAGGCCCCAACACCAAGCTGAGCTTGAGGGGTGATAATGACGCTCGAACAGGCATGCCCCCCGGAATACCAAGGGGCGCAATGTGCGTTCAAAGATTCGATGATTCAC
+
CCABCCCCFFFBFGGGGGGGGGDHHGHHHHGHHHHHHFGHHHHGGGGGHHHHHHHHHHHHHHHGGGGHHF</H<HHHHHGGFGHHGGGGGH;HHGHDG;H<H:<HGFGG:GHGHHH;G:G9GGG9HHHHHHH<HFGGGGG;HE;HHEGE9CFFFGFGGGGGFGGGGGGGGGGEGGGGGGGGGGEFFAEDFGGHHGGFFFFFGGCFFFGFFFGGGHHHHHHGHHGGDGGHHDHHHHHHHGGGGGGGGFBGHHHHHHGHHGGFGGDBGGGGE?CGGGGGGGGGFFFBFFFFBBBBB
@M02197:102:000000000-ALU3V:1:1101:23220:24946 1:N:0:1
TGGCGTCATTCGTCCTCCGCTTATTGATATGCTTAAGTTCAGCGCGTAGTCCTACCTGATCTGAGGTCAATAGTTGAAGTGGGAAGGCGACAAACAGGAGATCGCATCCCGGGCTTTAGGTGCCGCCGTCCGCCATAGACTTTGATGAGAGTTTTCGTGAGAAGACCTAATACATCGCTGTCCGTGCAGGCAGGGGCCGCACCACTTCATTTCATGTCAGCCCTCCGAGAAATCGGAGGACACGACACAACGCCGACGGTCAGCCAATAAAATCTGGCCGTCGAGGGGGTTAATGACACTAAAACAGGCATGCCCTCAGGAATACCAGAGGGCGCAATGTGCGTTCAAAGATTCGATGACTCAC
+
AA3AAADAFBFFGE?EFB?EEGEH5FFBFHFFHHHC5DFGHHH?CCE?EFGFFGGEFG3GGDF55FFGHGFHHHHFDGD5F311@1EGGE@EGHHGBAFFEHGHEEGCEG/ED?FEHBFB>FEFFGGGFGGGGDCGHHH:FH9HHHHFHHHHGFGG?H9EEF0/:CGHGHHHHGHEGGHBAB0;8FE;F/4E?-9;;DCFAF;AF69G0BFF<0*C5FF//BAC>.DFDFCFFGFDDBFDE<F>9>CCC<C?CE<??HGF/B0BB>1>1B110F//E>/E//EE>/?1BEF2DD2AD1B201B11FBAAGFA/EHGB2FBHFFG11FAEAB00113DECGEHEB33A33AB111FF1D@11>>1
@M02197:102:000000000-ALU3V:1:1101:6554:25066 1:N:0:1
TGGCGTCATTCGTCCTCCGCTTATTGATATGCTTAAGTTCAGCGGGTATCCCTACCTGATCCGAGGTCAAAGACGGTAATGTTTTCTTGTTGGACGCGGGCCGGAGCCCCTCGAGAAGCGCAATGTGCTGCGCGAGAGGAGGCAAGGACCGCTGCCAATGGATTTGGGGCGAGTCCGCGCGCTGAGGCGGGACAGACGCCCAACACCAAGCAGAGCTTGAGGGTGTAGATGACGCTCGAACAGGCATGCCCCCCGGAATACCAGAGGGCGCAATGTGCGTTCAAAGATTCGATGACTCAC
+
AABA@B?BFFFFFEFFGGCGGGGHHHHHHFCHHGGHHHHHHGFGGGGEHFGHBGGFGFHHHHCEGGEFHHFG3B>E1FFHFGFGHHGHHHFHEFGFGGGGGGGFGCGGGFHGFGGHGHHGGBFFGGFFHH0<<FFCGFFCFEGFGGG.?EDBEFFFFFBFFBBF9FF>AFFFFCFF?=CF;9/DDGGGGGF;..EFFGFF;DGCEFCCEFGFFGBFFC<.GEFDGHHHEDFGGGHGGHHFGHFCCGGFGFGGCFEGBGFGFFCHGGE2ECHFGCFCFHCBFGGGGGGGFFFFFD@3A?A>
@M02197:102:000000000-ALU3V:1:1101:25387:25090 1:N:0:1
TGGCGTCATTCGTCCTCCGCTTATTGATATGCTTAAGTTCAGCGGGTATCCCTACCTGATCCGAGGTCAAAGACGGTGAATGTTGCTTCGTGGACGCGGCCCGCCACCCTCGAGAAACGCAATGTGCTGCGCGAGAGGGGGCAAGAAGACCGCTGCCAATGAATTTGGGGCGAGTCCACGCGCGGAGGCGGGACAGACGCCCAACACCAAGCAGAGCTTGAGGGTGTAGATGACGCTCGAACAGGCATGCCCCATGGAATACCAAGGGGCGCAATGTGCGTTCAAAGATTCGATG
+
CBBCBACCFFFFGGGGGGGGGGGHHHHHGHHHHHHHHHGHGHHGGGGGHHHHHHHHFEHHGHHGGCEHHHFHH9GGEHGHHGHHFHHHHGGGGFHGGG:FGDCGGGGHGHHGDGGGFGGGFGGHHGBDHGGGGHDDADFHGHGGHGGGGGGGDGHGGGGGFHGGGGFGGGGHFFGGFFFFFGGHGGGFFHGGHGEFEGFEHFFFFFGHHHHHHHFHHEGHHFGH<HHHHHGGGGEFEGGHHHHHHFHCGGHHGHFHFHGHFHGHDFCGGGHHFGEEAGGGGGFFFFBFFBBBBAA
@M02197:102:000000000-ALU3V:1:1101:9193:25114 1:N:0:1
TGGCGTCATTCGTCCTCCGCTTATTGATATGCTTAAGTTCAGCGGGTATTCCTACCTGATCCGAGGTCAACCATTAAAAATTGGGGGATTTAGCGGCCAAAGACGCTGCAACTCCAGTCAAAAGCGAGATAAAAATTTACTACGCTCAGAGGATATCGCAGATCCGCCGTTGTATTTCAGGAGCTACAGCTAGCAAAAGCAGTAGGCTCCCAACACTAAGCTAGGCTTGAGTGGCGAAATGACGCTCGAACAGGCATGCCCTTCGGAATACCAAAGGGCGCAATGTGCGTTCAAAGATTCGATGATTCAC
+
ABBBCCCBFFFFGEGGGGGGGGGHHGHHHFHHGHFHHHHHHHHGGGGGHHFHHHHHHHGFHHGGGGGGHHHHGHHHHHHHHHHHGGGGGH;HHGGGGGGHHGFHGGGGGHHHGHGHH9HHGFHFHGFFGGGHDHGGFHHHHHFGGGBDHHHGHGHHBEGFDEHHGHGGHHHFGHHHHHHGHHHHFGHHHHHHGHGHHHHGHHHHFGGGFFHHHHHHHHFHFHHGHGFHHHGGGGHHFHEGEFGGHHGHGHHEHHHFFFCGE?EHHHHHGFGHHFECGGGHHHFGGGEHFGGGBGGGFGFFFFFFFABAAB
@M02197:102:000000000-ALU3V:1:1101:25601:25196 1:N:0:1
TGGCGTCATTCGTCCTCCGCTTATTGATATGCTTAAGTTCAGCGGGTGATCCTACCTGATTTGAGACCAGAAGTGAAATTGGGATGTGCCACAGAGGCAAGTTCGAAGCACACGCAGACACAACCAAACATTCCTCCTTTAGGCGACATAGCAAATGACGTATCATGCCATGCCAGGAGAAAAACACTGCTTGGCCGCCTCCTCCCAAACAGAGAGGCGGATGCAAAGTGTCGCAAGGCGCTCATGCATTTCGGCCGAGCCTGTGCAAGGTAGCGCAGGCAGAGGCACCCATCCAGACCCCATCCGCCAAGCCGTTTCATTTAAAAACCGCTTGGGGTGGGAGATTTCATGGCACTCAAACAGGCATGCTCTACGGATTGCCATAGAGCGCAAGGTGCGTTCAAAGATTCGATGACTCAC
+
AA1A1111CF3BFAGAGGGG?EFHHHGBGHHFHHFHGHHHFGFGGGGGHHHHHGFHHHHGHHHHGHFFGHHFC@GFHGHHGGHECE1G2F@GFFCGFFGHFB>>AEHGCGHFCE@EGEGHFBACGGGG/GGDD2FF0FGHGFHHGGGG?GHGEGFFBHHC.C1C000<GFHFCGHFEE..GCHFGGCBCGFHHAF9AA?BFEFFFAFF9//F9CFB.A@B@BFFB/BD>F/9#/B/B/?@@0909B;A-99@:.-CA..CC0<0<000/C>-->01>1<>11<0//<A/F?12F@/?/HED??GGHE</<//FEHG?DG@HGCEGEEGEGHGDEEDG?3BFF5DFD3HHHG5DFFFF5BGGFFBFHGFHGGHFDGHHHHGHHGBFEEA2FB4BE?E?FGGAGGGGFEFFFFFFF5AAAAA
@M02197:102:000000000-ALU3V:1:1101:7083:25316 1:N:0:1
TGGCGTCATTCGTCCTCCGCTTATTGATATGCTTAAGTTCAGCGGGTAGTCCTACCTGATCTGAGGTCTGTGTCTCTATCCGGGCGCGAGGCGGCGACCCGGTGGGGTGAGGCAGACGACAAAGCCGGCCGCGCGTTACATATCACACGAGACCGTCTCCGACGCCCACAGATGCATTTAAGGCGAGCCAACAAAGGCAACGCCCATATCCGACCCCGTCGGTGGACCCGACGGGACGAGGTTACGTGACACTCAGACAGGCATACCCTCCGGAATACCAGAGGGTGCAAGGTGCGTTCAAAGATTCGATGATTCAC
+
AAA3AA3AFF5FGGGGFBE22EEHHCGGFFHHFHFFFGHFGHHGCEAAFHHHGHHEHHHFFGHFHGHHGGGHGBGGHFHFFECECE?EEGGEGGGCCGG?CC5DFCG?C/FBEEF.GDCG;G//CCBGGBGG?BBBBFBBB7FFF:9BF?C?;A@999BFDBDC?EFFF0AFFG9FFDF?DB9FFF>EBHHHFGFHGGGF@?FG2D#E>/>DABE;DBD/GBEFAABBEEHGGGGGEHEGFFFHGGHDFHHGHHFHGGFD5FGFBGCEACGHGHGE5HFB2EGHGBFHHHGCCGHFG5FGFFGGGFFFBFDDAAAAA
@M02197:102:000000000-ALU3V:1:1101:24605:25349 1:N:0:1
TGGCGTCATTCGTCCTCCGCTTATTGATATGCTTAAGTTCAGCGGGTAGTCCTACCTGATTTGAGGTCAGAGTCAAAAAAGTGTTGCACAGAGGCAAGCGGGGTTCTGAGCAGGCTTGACGCACGCAAGGGACAAGACGAAACTTATTACGTCTGTCACGGATGCTAGCGATCCCACTAAGTCATTTGAGGCGAGCCGTGTAACCGGCAGACGCCCATGTCCAAGTCCGACACCTGATCATAAACCAGATGGGATTGAGATTTCATGACACTCAAACAGGCATGCCTTTCGGAATACCAAAAGGCGCAAGGTGCGTTCAAAGATTCGATGATTCAC
+
ABBBBBCBFFFFGGGGGGGGFGEHHHHHHHHHHHHHHHFHHHHGGGGCFFGGHHHHHHHHHHHHGHHHGHHHGHHHHFGGG@GGGHHHGHHHHGGGHGHGGGGCCHGHGHFHHHGFHGHGGGGGGGGFGGDHGEFHHBGGFGGHHGGHGHGGFHGFHHHGHHGGGGGGFGGGHHGHHHHHGGGGGHGGGGGGCACFFFGFGFGGGHHGGGEGHAFHHHGHHGHFE/GEFGFFFGGFFGHHGHFBHHHHHGHGHHGGHHGHHFHHGFHHHHGHHHHHGGBGFHHHGGGE2HHHGHHHGHFHGGGGGHFHHE?GGFGGGGGGGGGGFFFFFFFBAABB
@M02197:102:000000000-ALU3V:1:1101:18975:25369 1:N:0:1
TGGCGTCATTCGTCCTCCGCTTATTGATATGCTTAAGTTCAGCGGGTATTCCTACCTGATCCGAGGTCAACCTTTGGAAAATTGGGGGGTTTTACGGCAAGAGTCCCTCCGGATCCCAGTGCGAGACGTAAAGTTACTACGCAAAGGAGGCTCCGGGAGGGTCCGCCACTACCTTTGATGGCCTACATCAGCTGTAGGGCCCCAACACCAAGCAGAGCTTGAGGGTTGAAATGACGCTCGAACAGGCATGCCCGCCAGAATGCTGGCGGGCGCAATGTGCGTTCAAAGATTCGATGATTCAC
+
3ABABADBFFFFGGGGGGGGC2DHHHHHHHHHHHFFHHHHGHGGGGGGGHHHHHGHHHGHHHHGGGEF3GFHHHHF:HHHFF<HEHGG9CGG9H9GC+@DF9H<HB::HGGFGFDF9:::GFDGGGG1CF/EGFF.FF:FFFFF5FF9FFFEF-FFAFAFDDFFFFFFFFGHFFFFFHHHFHGFFFFGFE9BFFHGFFFFFGFFDFFGFHHG?FFFEGFFHAGHHFECGBGBEFFGFH?GBHHHHFGBGGGGGHHHEHHHFGGGGGGGGEDCHHDEEEEBABGGGGFCGGFFBFFDF@BAAA
@M02197:102:000000000-ALU3V:1:1101:7590:25497 1:N:0:1
TGGCGTCATTCGTCCTCCGCTTATTGATATGCTTAAGTTCAGCGGGTATCCCTACCTGATCCGAGGTCAATCATAAAAAAGTTTGGGGTTCTGGCAGGACACCACCGGGACTCTGTCGCGAGGAGTATTACTACGCGTAGAGCCAGGAGGCACCGCCACTGCTTTTAAGGGCTGCCCTGTGACGGGCAGGCCCCAACACCAAGCTGAGCTTGAGGGGTGATAATGACGCTCGAACAGGCATGCCCCCCGGAATACCAAGGGGCGCAATGTGCGTTCAAAGATTCGATGATTCC
+
B@BBBBBBFFFFGGGGBFGGFEEGGFHHGHCGFGHHGHHFHGHGGAEGG5GGFHHHHHFHFHFEEGGHF:H/HHHHHHG99FGHHGGC?EH:GH:9C1FCGHG<H9GG7DG<:0<FHGEG/3@@6<0G;9G<<HG9C689GHH0HGE.CF.7?@EFFFGGGFFFFFFFB0.CFGGGGG9BF?CAB;BE@EGFGFF?FFGGFFFEEBBFFFFFGFEDC8DFGBBFCCCGHHFFHGFGFHF9CC@CGGGHFHHGCFHGHGGEFEEBGHGEEAA1GEGFFGGGGFFB3FF1AA1?A
@M02197:102:000000000-ALU3V:1:1101:9764:25506 1:N:0:1
TGGCGTCATTCGTCCTCCGCTTATTGATATGCTTAAGTTCAGCGGGTATCCCTACCTGATCCGAGGTCAAAATGCAAAATGTAATAGGCTTAATGGACGCCAACATTCAATGCAAGAGGCGCAAAATGTGCTGCGCTCCAAGGCCAAATATGCCGGCTGCCAATCGCTTTAAGGCGAGTCCACGCGACAACGCGGGACAACACGCCCAACACCAAGCAAAGCTTAAGGGTACAAATGACGCTCGAACAGGCATGCCCCACGGAATACCAAGGGGCGCAATGTGCGTTCAAAGATTCGATGACTCAC
+
A>A1AA1>1D3DGCGGGGGGGGGHHGHGHHHGHHHHHHHHGHHGCGGGH1FGHHHHHHHHGHHGGGGHHGF1BEGGFHH1F@GE49BB;1;1:3@8FH#E9?E/>C#DGD$BFFHB00<E?9<//911F@@F11C911??<FA0FB;F9<1?DF:<@0GCG:C/:CAGDCB<00//G<./C@?HAG?9?A<<@9@FB/B3#;>@@@/3ECFEE4@3B@0B4B31%3BB4(4DDGHGGFEEHECHHFEHHHHHGGGEEA33HGHHHFHGAF2GGFDHGHHGGEGGGGGFGACGGGFFFFFFDBBBBB
@M02197:102:000000000-ALU3V:1:1101:11722:25505 1:N:0:1
TGGCGTCATTCGTCTTCCGCTTATTGATATGCTTAAGTTCAGCGGGTATTCCTACCTGATCCGAGGTCAACCATTAAAAATTGGGGGATTTAGCGGCCAAAGACGCTGCAACTCCAGTCAAAAGCGAGATAAAAATTTACTACGCTCAGAGGATATCGCAGATCCGCCGTTGTATTTCAGGAGCTACAGCTAGCAAAAGCAGTAGGCTCCCAACACTAAGCTAGGCTTAAGGGTTGAAATGACGCTCGAACAGGCATGCCCACTAGAATACTAATGGGCGCAATGTGCGTTCAAAGATTCGATGATTCAC
+
BBBBBBBBFFFFFEGGGGGGGGGGHHHHHHHGHHHHHHHHHHHGGGGGHHHHHHHHHHHHHHHEGFGHGEHHGHHHHGHHHHGHHGGGGHHHHHGGGGGHGHHGDFGGFHHFHGFGHHHHEGHHABDGGGHHHFFHHH;HHHFGGFDGGHH8HEDGHFGGGGHHFDGCFCHHGHHHGHHHHFBFHHHHHHFFFHH9HFHHHHHHGGGEGHHGHHHHFFGFHGFFFHHFHGGHHHHHFEHGGFE?HHDFHGFHCFFHGGHFGFGHHFHHHHGHGHGGGGGHFHHGCE?FCGDGGGF2GGFC@FFFFAAAAA
@M02197:102:000000000-ALU3V:1:1101:9852:25536 1:N:0:1
TGGCGTCATTCGTCCTCCGCTTATTGATATGCTTAAGTTCAGCGGGTAGTCCTACCTGATCTTAGGTCTGTGTCTCTATCCGGGCGCGAGGCGGCGACCCGGTGGGGTGAGGCAGACGACAAAGCCGGCCGCGCGTTACATATCACACGAGACCGTCTCCGACGCCCACAGATGCATTTAAGGCGAGCCAACAAAGGCACCGCCCATATCCGACCCCGTCGGTGGACCCGACGGTACGAGGTTCCGTGACGCTCAGACAGGCATACCCTCCGGAATACCAGAGGGTGCAAGGTGCGTTCAAAGATTCGATGACGCTC
+
AAA1>AAAFFF3FEEGGF00A0AF33DFHB2AEEH11FAEG21AA?ECED22B2GCGB0AGH1BA1GFHGFG2GD@FBDFHCC//EE@CEC9-<#0#<BCC/<@AC9<.C9F/?AF8CFB@2C/C#CGG;9.@@BB;//F9BFFGGBF@A-A--@B--9F99;>@@<?F;FFF9FFBBBFB//9@FB;@F0C0;;9;A9#9;.994BFFF@;74>9A0+AC9B<#9:AB//E>?#/9CE/>////?E??/1B112AAAD12A1HE///A/022BGFFFBFCACCGDB1EFAA0AA11DBDBGFFF1FD?A1>>1111
@M02197:102:000000000-ALU3V:1:1101:24091:25569 1:N:0:1
TGGCGTCATTCGTCCTCCGCTTATTGATATGCTTAAGTTCAGCGGGTATCCCTACCTGATCCGAGGTCAAAATGCAAAATGTAATAGGCTTAATGGACGCCAACATTCAAGGCAAGAGGCGCAAAATGTGCTGCGCTCCAAGGCCAAATATGCCGGCTGCCAATCGCTTTAAGGCGAGTCCACGCGACAACGCGGGACAAGACGCCCAACACCAAGCAAAGCTTGAGGGTACAAATGACGCTCGAACAGGCATGCCCCATGGAATACCAAGGGGCGCAATGTGCGTTCAAAGATTCGATGATTCAC
+
ABAABABBFFFFGGGGGGGGGGGFHHFHFHHHHGGFHGHHHHHGGFGGGHGGHBGHHFEGHHG1EEEGFGG3GFHGDFFHHDGFFFHFHHHHHHEGHHGGGGGFE:FHHFHHHAGG2FHDGCFFF;@FHHHGGHG?DGFCFFGHGFEFGCGGFFFCGGGGHEFCHGGHHGHHGCCFGC<FFFGGBGGFGGGGEFHHGHEAFEGGGHFEFA?EHHGBGBHHGBFHHFFFD@9BH9GGFGE;A/ABGFHHHFC0ECEACABGF2EABHHHFACEE0EGGEFGEE0GCFFGGGFEF11FDFBFFA1A>1
@M02197:102:000000000-ALU3V:1:1101:9361:25648 1:N:0:1
TGGCGTCATTCGTCCTCCGCTTATTGATATGCTTAAGTTCAGCGGGTAGTCCTACCTGATTTGAGGTCAGAGTCAAAAAGTGTTGCACAAAGGCAAGCGGTGTTCTGAGCAGGCTTGACGCACACAATGTACAAGACGAAACTTATTACGTCTGTCACGGATGCTAGCGATCCCACTAAGTCAATTGAGGCGAGCCGGGTAACCGGCAGCGCCCATGACCAAGTCCCAACTGATCATAAACCAGATGTGATTGAGATTTCATGACACTCAAACAGGCATGCCTTTCGGAATACCAAAAGGCGCAAGGTGCGTTCAAAGATTCGACGAATCAC
+
>ABBAADAFFFFCEEEG4EE2A2FHHH5A5BAFEHHFFFBFHBAEEEEEBD5FF3CFG35FBG5123B3BFF@3FHHGHGDFEFHHGFFBG3GA1FF1EGA@AE4FGFFAF'GEBF<GGG?#0BFAF#F#0CFFF9GG@/0/7B1F/G1FFGFGGHHH%G?CDFHHFH<<.<0=CF1DFHC<C#:<?<A<9#9>C/D)1/9/0CFCECCE@AFFA51$G7G*+AEFB2FEBB$F91@FB:;1B12111B122121BFFD12BDF@F>B0BDB11GF01FFA///E02D221A/A1GE/0AA1DBFE0E0EEB333F3?F1A>1B1@@1AAAA
@M02197:102:000000000-ALU3V:1:1101:23672:25729 1:N:0:1
TGGCGTCATTCGTCCTCCGCTTATTGATATGCTTAAGTTCAGCGGGTATCCCTACCTGATCCGAGGTCAAAATGCAAAATGTAATAGGCTTAATGGACGCCAACATTCAAGGCAAGAGGCGCAAAATGTGCTGCGCTCCAAGGCCAAATATGCCGGCTGCCAATCGCTTTAAGGCGAGTCCACGCGACAACGCGGGACAAGACGCCCAACACCAAGCAAAGCTTGAGGGTACAAATGACGCTCGAACAGGCATGCCCCATGGAATACCAAGGGGCGCAATGTGCGTTCAAAGATTCGATGATTCAC
+
AABABABBFFFFGGGGGGGGGGGHHHHHHHCGHHHGHHHHHHHGGGGGHHHEGHHHHEHHHBGFGFFFFHHHHHGHHHHHHFGGG4GFHHGGB:HBGBFEEGFEGHFFGHHGHHGGFGGGFFGGGFHHFGHHDFEGGDEHHHGHHHHHHGHHHHGCAHFGHHHHBEEFEEHHFFFGGGGGGGGGGGGGGFGEGGFDGGAFGFGHGHFFGFGEHHGAGFHHHFFGEHHGH:GDDFFFFFFFHHDHHFHHG3HHGGGHFGHHGHHF5FFGGHGGFCGGHHGAEEGHGGGGGFGCGFFBFFFFFBBBBB
@M02197:102:000000000-ALU3V:1:1101:21510:25814 1:N:0:1
TGGCGTCATTCGTCCTCCGCTTATTGATATGCTTAAGTTCAGCGGGTAGTCCTACCTGATTTGAGGTCAGAGTCAAAAAAGTGTTGCACAGAGGCAAGCGGGGTTCTGAGCAGGCTTGACGCACGCAAGGGACAAGACGAAACTTATTACGTCTGTCACGGATGCTAGCGATCCCACTAAGTCATTTGAGGCGAGCCGTGTGACCGGCAGACGCCCACGTCCAAGTCCGACACCTGATCATAAACCAGATGGGATTGAGATTTCATGACACTCAAACAGGCATGCCTTTCGGAATACCAAAAGGCGCAAGGTGCGTTCAAAGATTCGATGACTCAC
+
CCCCBABBFFFFGGGGGGGGGGGHHHFHHHHHHHHGHHHHHGHGGGGGGHHHHHHHHHHHHHHHGHHHHHHHHFGHHHHGGFGHHHHHHHHHHGGGHGHGGGGFGHHHHGGHHHGHHGGHGGGGGGGGGGGGGGHHHHGGFGGHHFHHEGGGHHGHHHHHGGGCGFGFGGHFGDFGHGGGGFHGFGGFGGGGGFFGGHHHFGGGGGFFFFFFGGFEFFHHHEHGGFFFBFDDFHHEGHFG3FHHHHHHHHHFHHHHHGFEDHHHEHHHFHGGGGGGHHHHHHGHHGFAGHHFHHHHCHHGEEGEGHHHGGGGGHGGGFGBCGGFBFFFFFFBAAAA
@M02197:102:000000000-ALU3V:1:1101:8556:25782 1:N:0:1
TGGCGTCATTCGTCCTCCGCTTATTGATATGCTTAAGTTCAGCGGGTAGTCCTACCTGATTTGAGGTCAGAGTCAAAAAAGTGTTGCACAGAGGCAAGCGGGGTTCTGAGCAGGCTTGAAGCACGCAAGGGACAAGACGAAACTTATGACGTCTGTCACGGATGCTAGCGATCCCACTAAGTCATTTGAGGCGAGCCGTGTGACCGGCAGACGCCCACGTCCAAGTCCGACACCTGATCATAAACCAGATGGGATTGAGATTTCATGACACTCAAACAGGCATGCCTTTCGGAATACCAAAAGGCGCAAGGTGCGTTCAAAGATTCGATGATTCAC
+
A11AAADAFFFDGEE1AGE0AAAHG33DGFF2FDFFDGB2BFBE/A//FHEFGHHHBGHHHGHB/AGBHBBFFGFG1F/E/BFBFGGFFHH1F/EFE>AE?//>C0BGFF1<GF4@;FF%@FGHFCFBCACGGFFFF,<FGGHHFFB2DDE/G4EDGH0EEGC::CGD<5/C.C=9C<0GF091<;F0<CC@GC@@CCDF?9FFFFBF@@EEECC?BGFE6D1BFEEFEFGBB@GEB@DEBFFFF11CG1FFDFGHFG1DBDFGBFGGHHFBHGFBFF1BCAB/AA?FEBA2GFGGCGEFEA00GGFF0EE00FGCGGDEGECF1@BFD33A??AA
@M02197:102:000000000-ALU3V:1:1101:23505:25872 1:N:0:1
TGGCGTCATTCGTCCTCCGCTTATTGATATGCTTAAGTTCAGCGGGTATTCCTACCTGATCCGAGGTCAAATTTTCAAGAGTTGGGGGTTTAACGGCAAGGCACCGCAATGGCCTTCCAGAGCGTGTGTTTAACTACTGCGCTCGGGGACCTGGGGAGCTCGACACTAAATTTCAGGGCCTGCCATTGGGTAAAAGCAGTGCCCCATCACCAAGCCAGTCGTGAAGGTTGAAATGACGCTCGAACAGGCATGCCCTCCGGAATACCAGAGGGCGCAATTTGCGTTCAAAGATTCGATGACTCAC
+
BBB@A>>3B5FBGGGGGGGGGGGHHHHHHHHHHHHHHGFHHHHGGGGGBGHHHHHHHHHH55BEEGGHHFFFEHHHG4F3E5;;3:#/E?/;99E/<E#;1D://><#/#:001$<1F19?#1<//#<0F0#F1111>0#C@0<>@@<%:1F<*$<#<:?0;%;<1@>#;29400<=///2999$/9?93;E?FFFFF?9BB'BD43;FB2GB9BFF###%:3:&1B'4@B;FCGE>9H9FBGGH;HHHHF?GGFGCHHHGHHFHGF2GGGGGHHFF22EGGGGGGGGGGGGFFFFFFD3ABAA
@M02197:102:000000000-ALU3V:1:1101:16975:26079 1:N:0:1
TGGCGTCATTCGTCCTCCGCTTATTGATATGCTTAAGTTCAGCGGGTATCCCTACCTGATCCGAGGTCAAAATGCAAAATGTAATAGGCTTAATGGACGCCAACATTCAAGGCAAGAGGCGCAAAATGTGCTGCGCTCCAAGGCCAAATATGCCGGCTGCCAATCGCTTTAAGGCGAGTCCACGCGACAACGCGGGACAAGACGCCCAACACCAAGCAAAGCTTGAGGGTACAAATGACGCTCGAACAGGCATGCCCCATGGAATACCAAGGGGCGCAATGTGCGTTCAAAGATTCGATGATTCAC
+
BAAABADBFFFFGFFGGGGFGGGHHFGHHHGHHFBHHHHHHHGGGGGGHHGHGHHHHGHHHGHGGGGHHHHHFHHHHHGHHGHHHHHHHGGHHHHHHHGGGGGGGHHHHHGHHHHGHHGGGGGGGHHGGHHHHFGGGGGHHHGHHHHHHGHGGHGFGGHHGHHGHHGFHHGGHGHHHHGFFFGHGHGGGFFGGHHFHDFFGGGHGHHGGGHGGHHHHHGHHHFHHGHHHHHHHGE7GFGGHHGFEHHGHHHHGGGGHGHFHHHHHHHGHHGGGGGHGHFGGGGCGFGGGGGGGGFFFFBFFBBBAA
@M02197:102:000000000-ALU3V:1:1101:6953:26105 1:N:0:1
TGGCGTCATTCGTCCTCCGCTTATTGATATGCTTAAGTTCAGCGGGTATCCCTACCTGATCCGAGGTCAAAGACGGTAATGTTTTCTTGTTGGACGCGGGCCGGAGCCCCTCGAGAAGCGCAATGTGCTGCGCGAGAGGAGGCAAGGACCGCTGCCAATGGATTTGGGGCGAGTCCGCGCGCTGAGGCGGGACAGACGCCCAACACCAAGCAGAGCTTGAGGGTGTAGATGACGCTCGAACAGGCATGCCCCCCGGAATACCAAGGGGCGCAATGTGCGTTCAAAGATTCGATGACTCAC
+
BABBA33AFF5DGCEC5EEEEFGHHHFHFFHFGHHHCHHHHHGGGGGGHHHGHG1FFHCHHHH?EE>GHHHHH2FFFHBFGDFFGHDHHGG;HHB/>EEEGGGGGCGFFFFEDGGH?FFCFFFDGGH0@DDDFFBAFGGHGGGGF?9CCEB?A?FGGGFFFFFDD=FFB;@B;6BFDFCDB@FCAFEEBFFBFD?:B:?EAACDEGHHHFCHGCE0FCFFFFF9<=9H8GGGF?HFGHBBHHFGGGFCCGGGGHGHHHGBFHFHCEEA?GHHCGGGDAGGCGGGGEFCFFFFFFD?BBBA
@M02197:102:000000000-ALU3V:1:1101:19764:26235 1:N:0:1
TGGCGTCATTCGTCCTCCGCTTATTGATATGCTTAAGTTCAGCGGGTGATCCTACCTGATTTGAGACCAGAAGTGAAATTGGGATGTGCCACAGAGGCAAGTTCGAAGCACACGCAGACACAACCAAACATTCCTCCTTTAGGCGACATAGCAAATGACGTATCATGCCATGCCAGGAGAAAAACACTGCTTGGCCGCCTCCTCCCAAACAGAGAGGCGGATGCAAAGTGTCTCAAGGCGCTCATGCATTTCGGGCGAGCCTGTGCTAGGTAGCGCAGGCAGAGGCACCCATCCAGCCCCCATCCGCCAAGCCGTTTCATTTAAAAACCGCTTGGGGTGGGAGATTTCATGGCACTCAAACAGGCATGCTCTACGGATTGCCATAGAGCGCAAGGTGCGTTCAAAGATTCGATGACTCAC
+
B@BBBABBFFF@BAEEGGC2AFGFHHHHGHGHFHHFFGBHFHFGGGAFHGHHGHGFHHHHHHHHEHFEGFGHHHHHHHGHHGFGFF@GHGGHFFGHGGEHGFFGGHHGGHHHGGGGGGHFBGGGGGHHGHHHFHHFHC<FHGHBFGGGGHHFFHHHF11C<GHFFB0GH<GF/GHHEHGHHHGHGHHFHCFGF?CFGABDGEFGFE/CFE,GEE#E.DC>D9/9;;+6##./-9;B//;0BBCAF0;.@;99.?-:..AEC/HGHHFDCA---CFBGF11FCFF.<0F/<1??////A//B//</FE?EEEE>BFBDDG@CFFAEE?EB/F/CCGGGGF1FEDHDHHFG11BBEGFEFHHF1FEHGHBGFCGFE01FGCA1BHGFEA00B11BAEE0A1B3FF3GEA1FFFFFFFAAAAA
@M02197:102:000000000-ALU3V:1:1101:9296:26448 1:N:0:1
TGGCGTCATTCGTCCTCCGCTTATTGATATGCTTAAGTTCAGCGGGTATCCCTACCTGATCCGAGGTCAACCTTTTGAGAAAAGATTCTCCCCGAGGGGAGGCCGACCGGGGCTCGTGCACCCGTGTGTCCGATACGTGTCCCTTGAAGAACACAGTGTACCGGGTGTCCAACGAGGCCGCCGTCATGGTCTTTGGGACGTGCGAGAGCCCCCCGGAGAGGGGGCCTCCTCCAAACCGTCCAACACCAAGCCGGGGGGCTTGAGGGGTGATAATGAGGCTTGGGAAGGCATACCCTTTGGAATACCAAAGGGCGATATGAGCAATCAAAGGTTCGAGGACTCGC
+
>1AAAADAFFF@11AFD1A00A013A3A22FAB221FG222B1/AAEEHH2AAGFF1101A10A///>@1B0FFHHGEG/FFH0F1GBG2FB>ECCEE/ECGCEGGC/<<@//AGGCAFEHGGGGC.9<=099F;C.9/CC6;0;B-FB;CB#0FBFF;-;;9-;$99.C9B9AE:.:59-;:9;B/#;99;/BCCAAF--.9DB>9>@>5/<<$<0<<@/B?F<*/AA%/A9FBEEFFBF?/FEE//>/>//>//FBB1B///0FGEDD22BB01/B/010011F1211B0A001B2D22B1/0DF000A00333FD131133CF11FA1A11B311>1111>
@M02197:102:000000000-ALU3V:1:1101:7703:26438 1:N:0:1
TGGCGTCATTCGTCCTCCGCTTATTGATATGCTTAAGTTCAGCGGGTGATCCTACCTGATTTGAGACCAGAAGTGAAATTGGGATGTGCCACAGAGGCAAGTTCGAAGCACACGCAGACACAACCAAACATTCCTCCTTTAGGCGACATAGCAAATGACGTATCATGCCATGCCAGGAGAAAAACACTGCTTGGCCGCCTCCTCCCAAACAGAGAGGCGGATGCAAAGTGTCTCAAGGCGCCCATGCTTTTCGGACAAGCCTGGGCTAGGTATCGCAGGCAGAGGCACCCATCCAGACCCCATCCGCCAAGCCGTTTCATTTAAAAACCGCTTGGGGTGGGAGATTTCATGGCACTCAAACAGGCATGCTCTACGGATTGCCATAGAGCGCAAGGTGCGTTCAAAGATTCGATGATTCAC
+
AA@AB>AAF5FFGEEFGFEFGGGEGHFDFHFDHHHGHHHFHHGGGGGGHFHHHHHEHEEGHFHGEFF1GHFGFDDGFGGHHGHEHGHHHHHHHFGCCGGHEFG4F/FFEHHHHG?GFGFFHHGGGGHGHEEHHH2DGGFFFFHHGCFCGHFHGHGGFFFDFGHHBDDDGGHFHFGHEEGHHH/:AGA0;GF:GFB9,:@?DEFFGEFFGEGFBF;?.AD9/9;BB8F##;9B./9996,.;##0;;:-:;.:;;.-/<.<.<///D=00<..-CGFF1<1F?BBDDF/F?1122F?/?G/>/</<3E/EE/AFF3FGHHF3ACFE>?CEGGE?E1B1F3GGFFFHHFFEGFFFHFHHGFGEFEGGHGGHF?AB2B3GGB2GEF5HFE22HHGE2?EFHGBBFGGGGGGFFFFFBD3?AAA
@M02197:102:000000000-ALU3V:1:1101:22176:26540 1:N:0:1
TGGCGTCATTCGTCCTCCGCTTATTGATATGCTTAAGTTCAGCGGGTAGTCCTACCTGATTTGAGGTCAGAGTCAAAAAAGTGTTGCACAGAGGCAAGCGGGGTTCTGAGCAGGCTTGACGCACGCAAGGGACAAGACGAAACTTATTACGTCTGTCACGGATGCTAGCGATCCCACTAAGTCATTTGAGGCGAGCCGTGTGACCGGCAGACGCCCACGTCCAAGTCCGACACCTGATCATAAACCAGATGGGATTGAGATTTCATGACACTCAAACAGGCATGCCTTTCGGAATCCCAAAAGGCGCAAGGTGTGTTCAAAGATTCGATGATTCAC
+
AAAAAA@1FBFDFEFGGGGGCAEFDAGHGB2BFAFHCHBFGBHEECGGEF2FGHHHEFFFHHFFFGGC@F1GFGHHHHHCG@1BFGBGHFFFCCGCGGHGGGG>CHFFGHHH6EGGGGHFGC#CCCGGG0CFFECHHFGC@ECFDFHFHFEGHFEHHHHGCC:<FFFFGC@EGCGGGGGHHGFGGBFFCAC/C@/@@1F@CGCC/@DBG<AF1@C;AEGGAEFEFFFFBF@B9AHGB29BBHHHHHFFHG1>@FE2B21FG1D1BGDF1BEA0GB1GEB1B1HGCAE/E02FBBA/0EFFGFE?0111G0EA11113FF3DA1GFCDD13DA1A>?
@M02197:102:000000000-ALU3V:1:1101:9443:26675 1:N:0:1
TGGCGTCATTCGTCCTCCGCTTATTGATATGCTTAAGTTCAGCGGGTAGTCCTACCAATCTGAGGCCGATGAATTGAAATAAATCCCTTTCTATAACAGAAAGGGCGGGGTTCAGAAGCACTCCAACCAGCAAAAGTCGTTGCGTCCAGCTCTAACCCTTTCTCCGCCTCCGAAGTCCTGATACTATCAAAACCCGCCAGGGAGGAGAGGGCGAAAATCGATCTTTCGCCCGTCTTTCGCCTATCAAATGTATGCTCTAATGCATTGCGAGGGAGCCTCGGTAAAGGGCAAAGACCCTAAATACCGATCCGCCAGCTCTTACTGAAAAAAGCTGTCGTTCGAACCAATTCGCGGACCTCAAACAGGCATGCTCCCCAGATTAGATCTGCCGGGAGCGCAAGGTGTGTTCAAAGATTCGATGATTCAC
+
A>ABAADBFFFFBAEGFGEFECA5FEDFC5DFFGH55A5EGBD2EC0A13BDGHFAGBCAG5GH1FF?0EEFB5FBBD3FF3GHFBGCG@EDGEBGEBF33F31EF/@CCG/GFHFGHHEE1FGHFC.F..0CCCG0=.<A/.?ED?D/:CGBCCFH..C0BCFFGDFGFEA-;-.00;0F0;CFFFFF//:9AD;--9@E//#;;#B?.9@=B-@BF/DF#D./;9@#;ABBDF.#9/9A9ABB00F;090BC;00;000/0.GA99//:...;--..<0<0C<0<00<0</00FD>11C<>.></</BEG1D<1DDDFFFGF@GDBBEGECE//BB/>1>B11>/>////1B0B/F0FFDGGC11GFA//A01BHHHFDDFBFEEE/0A00E0AA11GAA0B11B3FDAB111CC3FBDFA1>>>
@M02197:102:000000000-ALU3V:1:1101:10990:26727 1:N:0:1
TGGCGTCATTCGTCCTCCGCTATTGATATGCTTAAGTTCAGCGGGTATCCCTACCTGATCCGAGGTCAAAGACGGTAATGTTTTCTTGTTGGACGCGGGCCGGAGCCCCTCGAGAAGCGCAATGTGCTGCGCGAGAGGAGGCAAGGACCGCTGCCAATGGATTTGGGGCGAGTCCGCGCGCTGAGGCGGGACAGACGCCCAACACCAAGCAGAGCTTGAGGGTGTAGATGACGCTCGAACAGGCATGCCCCCCGGAATACCAAGGGGCGCAATGTGCGTTCAAAGATTCGATGATTCAC
+
??ABBA>ACFFFGGEGGGGGG2EHFGFGHGHFHHHHHHHHHHGGGA0GHHGFHHHFHHHHHH?EG>GGGGGHFEEEGGHHFHHHHHHHGHHEHHGCFFFGGGGGCGGGGHGGGGH9HHGGGGFHHHHGFHGGGGFGGGHGFDGFFEFFGGGGFGFFGFFFGGFDBF?9FFBC>FFFCBBFFGBGFFFBFFFEEFFFCB<HGHECAFFEFFFHHHFHHHHGHHFHFHHHGGGGGFHDHFHHHHHHHGFGGGCFHHHHHHHGHHFECGGCHFHHGGGGHGGFFGGFGGGFFFFFFFAAA>>
@M02197:102:000000000-ALU3V:1:1101:23093:26715 1:N:0:1
TGGCGTCATTCGTCCTCCGCTTATTGATATGCTTAAGTTCAGCGGGTATCCCTACCTGATCCGAGGTCAAAATGCAAAATGTAATAGGCTTAATGGACGCCAACATTCAAGGCAAGAGGCGCAAAATGTGCTGCGCTCCAAGGCCAAATATGCCGGCTGCCAATCGCTTTAAGGCGAGTCCACGCGACAACGCGGGACAAGACGCCCAACACCAAGCAAAGCTTGAGGGTACAAATGACGCTCGAACAGGCATGCCCCATGGAATACCAAGGGGCGCAATGTGCGTTCAAAGATTCGATGATTCAC
+
A33>AABAFFFF4EEEGGFGGGCHFFHHHGCHHGFHGHFFHHH?EG?AGFHHGHHHGHHHHHHGGGGHHGHHHHHHHHGDGBEDGHHFGBGHBGHFGGEGEGEFECGFFGBGBG0DF?FDFGGGGFH:@GH?GGBCDDGFHH/CFHGHHHFFGHHDDCDEHHGHFFGHFHFFCFEHHHCFFGGGDHF@D@DE@3HFFBEFFFGHGHEFHFB1GHGGHHFHGFFHGGGFEF9HHGCAGFCGGHFHHHHHHHFFCGGGHGFHHGBHHFHHHGGGEC?GBGFEEFGHGFGGGGGGGGCFDD5FFAAA3A
@M02197:102:000000000-ALU3V:1:1101:7737:26806 1:N:0:1
TGGCGTCATTCGTCCTCCGCTTATTGATATGCTTAAGTTCAGCGGGTATTCCTACCTGATCCGAGGTCAACCTTTGGAAAGTTGGGGGGTTTTACGGCAAGAGTCCCTCCGGATCCCAGTTCGAGACGTAAAGTTACTCCGGAAAGGAGGCTCCGGGAGGGTCCGCCACTACCTTTGAGGGCCTACATCAGCAGTAGTGCCCCAACACCAAGCAGAGCTTGAGGGTTGAAATGACGCTCGAACAGGCATGCCCGCCAGAATGCTGGCGGGCGCAATGTGCGTTCAAAGATTCGATGAGTCAC
+
1>1>AA>1>3D3AEEGFFAEAEEGHH3GEHB2DGFGFFHHHGHGGGEEHHHEGFHGBGCDHDF//E/FGH1FGGHGFC;6*B:1ECEC?<<'<G65?.CC9F#$0<7:CA.47.-FG:F9#+.,@@32E0,00;9FF7#B2$B;>B0BA?5:FE?4;3.C<;FE,0B@11B0BBFFBFAFF<B931?)FFF?#9HFB#FC9#/??BB3FGFF11EBFFF0HGE>192HG44EEF>BBBF@@FFFE9B0////CF12GBGGBCEECEE0E??G1GAA00?FFB33DFB11G11DDBFB1A>>1
@M02197:102:000000000-ALU3V:1:1101:12159:26838 1:N:0:1
TGGCGTCATTCGTCCTCCGCTTATTGATATGCTTAAGTTCAGCGGGTAGTCCTACCTTATTTGAGGCCAGTAGTTAATAATAATAGTGTAAAGCGGAGACCTTATACGCGGGCTAAAAATTGCCTTAGCAACCCGGCTGATCTCCAGCTCATATATTTAAGGCAAGGTTGGCGGCGGCCAACCAAGCCCAAGGACCCGCACAGTTTTTAAGAAAAACCGGTTGGAGAAGATTAACGACACTCAAAAAGGCATGCTCTTTGGAATACCAAAGAGCGCAAGCTGCGTTCAAAGATTCGATGACTCAC
+
AA3AAADAFFFFGGGGGGGG2EEHHFGFHFFGHHGGFGHGHBGEEGAFEAGHHGHHHFGHHEGHGGGGEF3DGHHHGHHHHHFHHHGHHFHHBGEEGGGGEHHFFFGCEGGCG?GGHHHHGFFHHFHGHHHG<AFG@GGHHHHEGHGHHHHHHHHGGBHD>><G>.EC@CCFGFGGHGFFFFDFEFEHEHFHGGFFABBBFFFBBFFHHHGGGGEEEEE1;HHGGFBHGFGHGFEGGFAEFEFEHGHGHHHHHGBGBBFFHGBGFFCHFHFEGGGHFCCCEGGFGBFBGF1GE1FFFF1DAA1>1
@M02197:102:000000000-ALU3V:1:1101:23095:26738 1:N:0:1
TGGCGTCATTCGTCCTCCGCTTATTGATATGCTTAAGTTCAGCGGGTATCCCTACCTGATCCGAGGTCAAAATGCAAAATGTAATAGGCTTAATGGACGCCAACATTCAAGGCAAGAGGCGCAAAATGTGCTGCGCTCCAAGGCCAAATATGCCGGCTTCCAATCGCTTTAAGGCGAGTCCACGCGACAACGCGGGACAAGACGCCCAACACCAAGCAAAGCTTGAGGGTACAAATGACGCTCGAACAGGCATGCCCCATGGAATACCAAGGGGCGCAATGTGCGTTCAAAGATTCGATGATTCAC
+
AAAA>>AAFF5FGGGGGFFGFEEFFHHHHHGHHHHHFGGHHHHGGGAEHHHFHHHHGHHHHHHGGGGHFHHFFFH4GFBHGAF;F44FGHHHDGFFHFCGGEGFFH4GG4BB0BC/:0?0FFBBDHFH>;HGHFG?GCDHFHGHGHC<<1@GFD@CDD;C<<CC/GHGHGFGDC/FDFGCCF?GDDAA@CDECFGFC;EEA>9E?EFDHFFGHHFFEF3BGEBHHGGGFF55GHGBFBBFF<EEHFHHHGHEGFGGCGBEHGFGHHGHHHFGECEFHFHFCEDCGGGGFGGGGGFFFFFFFBABAB
@M02197:102:000000000-ALU3V:1:1101:7871:26905 1:N:0:1
TGGCGTCATTCGTCCTCCGCTTATTGATATGCTTAAGTTCAGCGGGTAGTCCTACCTGATTTGAGGTCAGAGTCAAAAAAGTGTTGCACAGAGGCAAGCGGGGTTCTGAGCAGGCTTGACGCACGCAAGGGACAAGACGAAACTTATTACGTCTGTCACGGATGCTAGCGATCCCACTAAGTCATTTGAGGCGAGCCGTGTGACCGGCAGACGCCCACGTCCAAGTCCGACACCTGATCATAAACCAGATTGGATTGAGATTTCATGACACTCAAACAGGCATGCCTTTCGGAATACCAAAAGGCGCAAGGTGCGTTCAAAGATTCGATGATTCAC
+
>>>>AADBFFDF4EEFGGGGGGFGFGDBGHHCHHHGHHGGGHGG?EG?FGHHHEFHFHHHHGHGGEF2EGGE@FGHHGHGD3FFGGFHHGB3B?>FFF?/@/?</FFH3DBF;//F9BFGG/@DCCC00;0CFFH:>C?9</FCGBH;09CCFHC<CGFEGC;*DFGFGEGFF.5=HFGFFF==FCFGFEG</@CC;C@FAEBF4BA9?GGEF?AEEEF&F@AAE9FBHGC@HGFGFFEGBFFFGF@GBB3FGHFGHFGGBE@DFAGHEFFBFFA3FGHFEHHG1F02ACF5GHFFE5FAB2EEEFFFCGGECGEG55GGDFGFC4BFBFFA>>>3
@M02197:102:000000000-ALU3V:1:1101:19082:26792 1:N:0:1
TGGCGTCATTCGTCCTCCGTTTATTGATATGCTTAAGTTCAGCGGGTAGTCCTACCTGATTTGAGGTCAGAGTCAAAAAAGTGTTGCACAGAGGCAAGCGGGGTTCTGAGCAGGCTTGACGCACGCAAGGGACAAGACGAAACTTATTACGTCTGTCACGGATGCTAGCGATCCCACTAAGTCATTTGAGGCGAGCCGTGTGACCGGCAGACGCCCACGTCCAAGTCCGACACCTGATCATAAACCAGATGGGATTGAGATTTCATGACACTCAAACAGACATGCCTTTCGGAATACCAAAAGGCGCAAGGTGCGTTCAAAGATTCGATGACTCAC
+
AAAAA3DAFBFFGGGGGGGGGGHHHGHHHHHHHGFHHFFHGHHFGGGGGEHGHGHHHHHHHHHHGHHHHFFHHHGHFGHGGGHHEHHHHGHHHGGGHGHGCC?E@GHHHFHHHFGHHGGHGGFGAFFGGGGHGGFHHHGGFDG9FGGFHGGGHGGHHHGHHHFGGGGFEFGHEHFHGHHHHDHHFHGGGGGEDCFFFHHHGFBFFFFGFAFGFFFFFGHHGGHFFFFFFFFDGFGHFFFHHGFHGHHHHGHHHG5HHHHFGEGGHHHHHHGGCFGDGHHHHHGHGGGGGHHHHHHHGDDHGGEEGHHHGGGCGGGGFGGGGGGGFFFFFFFA3A>3
@M02197:102:000000000-ALU3V:1:1101:18799:26935 1:N:0:1
TGGCGTCATTCGTCCTCCGCTTATTGATATGCTTAAGTTCAGCGGGTAGTCCTACCTTATTTGAGGCCAGTAGTTAATAATAATAGTGTAAAGCGGAGACCTTATACGCGGGCTAAAAATTGCCTTAGCAACCCGGCTGATCTCCAGCTCATATATTTAAGGCAAGGTTGGCGGCGGCCAACCAAGCCCAAGGACCCGCACAGTTTTTAAGAAAAACCGGTTGGAGAAGATTAACGACACTCAAAAAGGCATGCTCTTTGGAATACCAAAGAGCGCAAGCTGCGTTCAAAGATTCGATGATTCAC
+
BB@ABBBB@FFFGGAFGGGGGGGHGGHHHHCHHHHGHHFHHHHGGGEGGHHHHHHHHHHHHHHBFFGFHHGHHHHHHHFHGGFHH:FHFHHHHHGGGGGFEHHHH<HGGGGGGGHHGHHEHGHHHHGFFGHHGGHGHGGHGH;HHHHHHHHHFGHHHHHHHFGHHGFCFC@FGGGGHGFEHGGHHHFBFFFHGGGCGHHHHGGHGHFHHFFGGGGGGFFCGGHHGGHHHHGGFFGGHGHFFFFHGHHHHHHGFGHHFHFFHHHFECHGHHGEGGHHHH?EC?FFFFFFGFEF1FFFFFBBAAAA1
@M02197:102:000000000-ALU3V:1:1101:10439:27088 1:N:0:1
TGGCGTCATTCGTCCTCCGCTTATTGATATGCTTAAGTTCAGCGGGTATCCCTACCTGATCCGAGGTCAAAAGTGAAAAAAGGCTTACTGGACGCTAGTGTTCTAGGCTAGAGGCGCAAAATGTGCTGCGCTCCAATACCAAAACACTGGCTGCCAATGACTTTAAGGCGAGTCCACGATAGTAGACAAACACCCAACACCAAGCAGAGCTTGAGGGTACAAATGACGCTCGAACAGGCATGCCCCATGGAATACCAAGGGGCGCAATGTGCGTTCAAAGATTCGATGATTCAC
+
BBBBBBBBFFFFGGGGGGG?EGGHGHHHHCHFHHHFFFFHHHGGGGCEHFFHHHHHHGHHFHHGGGGHHHHFFFGHHHGHGGGHFFHFHHHHHGGGGGGHHHHHGHGGHGHHHGGHGFGGHHGHGHGHGFGGGGHHHBFHGGHHGHHHHGHHHHHHHHHHHHHHHGHGGHFHF;HGCHGHHFGHHGGGGFEFGEGEFGGGGGHHGHGGFFGHCFFGHHHHHHHF?EEAAGEHHHHFHFHHGGGHGBHGGGDHGAF2HFE?GGGGGHGAEEGFGGG5GGGGGGFFFFFFFBBBBB
@M02197:102:000000000-ALU3V:1:1101:16198:27261 1:N:0:1
TGGCGTCATTCGTCCTCCGCTTATTGATATGCTTAAGTTCAGCGGGTATCCCTACCTGATCCGAGGTCAATCATAAAAAAGTTTGGGGTTCTGGCAGGACACCACCGGGACTCTGTCGCGAGGAGTATTACTACGCGTAGAGCCAGGAGGCACCGCCACTGCTTTTAAGGGCTGCCCTGTGACGGGCAGGCCCCAACACCAAGCTGAGCTTGAGGGGTGATAATGACGCTCGAACAGGCATGCCCCCCGGAATACCAAAAGGCGCAAGGTGCGTTCAAAGATTCGATGATTCAC
+
BABBBADBFFFFGGGFGGGGGGGHHHHHHHHGHHHHHHHHHHHGGGGGFHHHHHHHHHHFHFHGGGGHHHH<H<HHHFH::9G;HE9GE:;.HH:HG9FF<HG<H;GGG:GH:<H<HGHGGGGG9HFHH;GGHHG9C6GGEHHHHHCGGGFGHGGGGGGGGGFGGGGFGGGGGGEFFGGGGGGGGGGFFFFGHHFGGGGHGHGFFHHHGBGFFGGHFHGFHFGGGGGGGFDHHHHHHFHHGGGGGGCHFHHHHHGGHHGGEGGHHBHEEEGHGGGFGGGGGGFFFFBFFBBBBB
@M02197:102:000000000-ALU3V:1:1101:13355:27288 1:N:0:1
TGGCGTCATTCGTCCTCCGCTTATTGATATGCTTAAGTTCAGCGGGTATCCCTACCTGATCCGAGGTCAACCTTTTGAGAAAAGATTCTCCCCGAGGGGAGGCCGACCGGGGCTCGTGCACCCGTGTGTCCGATACGTGTCCCGTGAAGAACTCAGTGTACCGGGGGTCCAACGAGGCCGCCGTCATTGTCTTTGGGACGGGCGAGAGCCCCCCCGAGAGGGGGCCTCCGCCAAACCGTCCAACACCAAGCCGGGGGGCTTGAGGGGTGATAATGACGCTCGAACAGGCATGCCCCCCGGAATACCAGGGGGCGCAATGTGCGTTCAAAGATTCGATGACTCAC
+
@BBBABDAFFFFGEGGGGGG2EDGHHFHHFHGHHHHHDGHFHHGGGEEHFFFFFHHHGFHHHGGGGGHF3EGHHGHHEGHHHHHGHHHGFHFGGEG?EGGGGGGGCCFGC/<@FHGCEE<GHGG?FBCHFHGDD;DFCGGFGHFHGGGGGGGGGFFBB;;BFGCFCFFFFFFFFFF;@FFFAFFFFFFFFFFFFEFDEFFFAFCFE>FDF>ADF.FFEEDED4FFFFFCFEDFFFFAGFBAA7FEDGF?B?GFGFHGHHHHAC?AFGBFHHHFCGDFGGG?HGFHHGHGHGGD?CGGGHEHHHHGGECGGGGGGHHFGCGFFGGFGFGGEGGFFFFFFBBBAA3
@M02197:102:000000000-ALU3V:1:1101:12201:27486 1:N:0:1
TGGCGTCATTCGTCCTCCGCTTATTGATATGCTTAAGTTCAGCGGGTATCCCTACCCGATCTGAGGTCCACCAGATAAAAGGTTTAACGGCGGTCCACCTCCCAGTCGCCCTGAGCGGAAACAGAGTGCCACAGCGCTCGGGGACGGATGGTTGGAGCCGGATACTTCGAGGCGTGCGACGAACGCAGGCGCCCAAGACCGAGCCGGGGCTCGATTGGCAGTAATGACGCTCAGACGGGCATGCCCTTCGGAATACCAAAGGGCGCAATGTGCGTTCAAAGATTCGATGATTCAC
+
ABBB?BBBFFFFGGGGFFEGGGGHHHFDGHHHHHHHHGHHHHHGGGGGHHEHFHHHHGGGGFFHFAGGHHHGHHFHHHHGHGGDGH<HFFGFFA9EB;FF?FF;DBFD?BE/@<D2FF;A@3F;GF6./C.FGF9FA:0.DCC.;.;0GEF6;CAC@/A=0$0.F9GGEAGGGGCC@A</EAEC0EDD@CHF3DFAA2#GGCGGEE9EB1:GF:HFFFFFHGFG11>G9F;FFB9GHGH0;:F9?A2EGFHGHGFHHHHCGDGGCFHFA2EDHGGDCGFBGGGFBFFFFFAAA33
@M02197:102:000000000-ALU3V:1:1101:16860:27602 1:N:0:1
TGGCGTCATTCGTCCTCCGCTTATTGATATGCTTAAGTTCAGCGGGTATCCCTACCTGATCCGAGGTCAAAATGCAAAATGTAATAGGCTTAATGGACGCCAACATTCAAGGCAAGAGGCGCAAAATGTGCTGCGCTCCAAGGCCAAATATGCCGGCTGCCAATCGCTTTAAGGCGAGTCCACGCGACAACGCGGGACAAGACTCCCAACACCAAGCAAAGCTTGAGGGTACAAATGACGCTCGAACAGGCATGCCCCATGGAATACCAAGGGGCGCAATGTGCGTTCAAAGATTCGATGACTCAC
+
AABBBCBCFFFFGGGGGGGGGGGHHHGHHGHFHHGHHHHHHHHGGGGGHHHHHHHHHHHHHHHGGGGHHHHHHHHHHHHHHHHHGHHHHHHHHGGFGHGGGFFGGHHFGHHHHHGFHHHGGGGGGHFGFHFEHHCGGGGHHHHHHHHGHHGGHHHDGGGGHHHHGGEHHHHHHGGGHGGGGGGGD3FFGGGGFGGFHHHHEFGHFEFGGFGGHHHHFHFFHGHHHHFHHG6GHHHGGGGGHHGHHHHHHHHHGEGFGHHHHHHFCFHGHHGGGGAHHHHGFECHGGGGBBGGGGFFFFFFFAA?AA
@M02197:102:000000000-ALU3V:1:1101:20998:27592 1:N:0:1
TGGCGTCATTCGTCCTTCGCTTATTGATATGCTTAAGTTCAGCGGGTATCCCTACCTGATCCGAGGTCAAAATGCAAAATGTAATAGGCTTAATGGACGCCAACATTCAAGGCAAGAGGCGCAAAATGTGTTGCGCTCCAAGGCCAAATATGCCGGCTGCCAATCGCTTTAAGGCGAGTCCACGCGACAACGCGGGACAAGACGCCCAACACCAAGCAAAGCTTGAGGGTACAAATGACGCTCGAACAGGCATGCCCCATGGAATACCAAGGGGCGCAATGTGCGTTCAAAGATTCGATGATTCAC
+
B@@@BBBBC5FBGGGFGBFCGCEBF5FFHDFFFHHH5FGHHGFD?G?AFB5AGGHGHB3FHFFDECEB3FGBFBFHGHB@EFFGGHD3GFFFFFB;FBFEFFEFGHHFHHGFFFHFBGFGGGGGGHFE?BAGGGGGGGEHHHHHHHHGDGGGGDAGDFHGGHHCHGDGGHGFCFGCG<;FFFGGGHFGCCGCEFBFHHFFFEEHEEAD?F.GGEHFFFGFFFEGHHFGFHHHHHHDFFBDDG?EFGFHFFHHEDEG3HHGHFGD5HCCHHGGGGGHBGBE?E2CFGGGGGGEA4B@5FFFFAAAAA
@M02197:102:000000000-ALU3V:1:1101:14935:27674 1:N:0:1
TGGCGTCATTCGTCCTCCGCTTATTGATATGCTTAAGTTCAGCGGGTAGTCCTACCTTATTTGAGGCCAGTAGTTAATAATAATAGTGTAAAGCGGAGACCTTATACGCGGGCTAAAAATTGCCTTAGCAACCCGGCTGATCTCCAGCTCATATATTTAAGGCAAGGTTGTCGGCGGCCAACCAAGCCCAAGGACCCGCACAGTTTTTAAGAAAAACCGGTTGGAGAAGATTAACGACACTCAAAAAGGCATGCTCTTTGGAATACCAAAGAGCGCAAGCTGCGTTCAAAGATTCGATGACTCAC
+
3>A3AADBFFFBGEGGFGGGE2EGHEFHFHH5FGFF5D5FGHCGGCEEFFFHFHFHDDBGHHGHGFGGE?B@EDDGHHBGFHEGFD@FBBFF;FEFFBFFCF3F4GHFD:EFGGHHDFHAGFF<GHBHDE<FCCGGGGFHHHCGFHEDCFFHHGFGDGHFEGGFHDHFGB0C@DAGGFFEGGCEHFGGGGEFFFF@AEGFFFEFGFFFHGFAFAB/EE>@3B9GDFHFFG9F;AB:5E<FFEEFHHHFFDBGA2GF5FBFD5GEEFFD3AEE2AFGHGAEAAFCGFGFFGFCF>FDDFFFA>3BA
@M02197:102:000000000-ALU3V:1:1101:11584:27989 1:N:0:1
TGGCGTCATTCGTCCTCCGCTTATTGATATGCTTAAGTTCAGCGGGTATCCCTACCTGATCCGAGGTCAAAGACGGTAATGTTTTCTTGTTGGACGCGGGCCGGAGCCCCTCGAGAAGCGCAATGTGCTGCGCGAGAGGAGGCAAGGACCGCTGCCAATGGATTTGGGGCGAGTCCGCGCGCTGAGGCGGGACAGACGCCCAACACCAAGCAGAGCTTGAGGGTGTAGATGACGCTCGAACAGGCATGCCCCCCGGACTACCAAGGGGCGCAATGTGCGTTCAAAGATTCGATGACTCAC
+
AAAB3ADB?FFFGGGGGG?EGGGHHFFHHGHHHGHHHFHHHGGGCGEFHHHGHGHHFFHFFFHEFCEHHHHHBEE8?FBGHBGHFHHHH@;A?F3;E?@E=BG?DCDGGCHGFEEAAFHCGGGGHHFFHHECCGFFFEGHGGGGFGGGGGGGFGGFGGFFFFFBBBADCFFF??FFFAFDFFFCDAAFFFFFEF?;@?@BFFGF:4C9HHGHFHHFFGHECBFFFGFD9/9GFD<EA?1AFGFEG0@@>//CGEGFB1BHFGB/EAGEAF1GGEAE01FCGGGGGCGGFC3FD1@AA1>1
@M02197:102:000000000-ALU3V:1:1101:21052:28063 1:N:0:1
TGGCGTCATTCGTCCTCCGCTTATTGATATGCTTAAGTTCAGCGGGTAGTCCTACCTGATTTGAGGTCAGAGTCAAAAAAGTGTTGCACAGAGGCAAGCGGGGTTCTGAGCAGGCTTGACTCACGCAAGGTGCAAGACGGAACTTATTACGTCTGTCACGGATGCTAGCCATCCCACTAAGTCATTTGAGGCGAGCCGTGTTACCGGCAGACGCCCACGTCCAAGTCCGACACCTAATCATAAACCAGATGGGATTGAGATTTCATGACGCTCAAACAGGCATGCCTTTCGGAATACCAAAAGGCGCAATGTGCGTTCAAAGATTCGATGATTCAC
+
AAAAA1>>FFFF1AEGFGG0AAEGA3GHHGFHDFHHFHF2DAFFEGGCFAFFGFHHHGHFFHFFE0B0FFDFFHHHHHHGGFFB2/@FFHBHH/?FFA/?EGG//FDGG1680<C@G90C+?A//<CCC/##FFF06C/#<C@GGF#DFF.GHFACC;CCCG9@GFF#;#BA#00,;99;9090,9C9;9BE?@@;@;9=-#/:B11CC@<<<//<-AB11FB<9#A$F>/>>A6$)2B11F19BBGFF1101EFB12@FD121F/?/A1/G0DBBF1BFHF0GA/AAA0222GGFEGBF0EA0011FFEA0011F33DGFABB11331FD>?AA1
@M02197:102:000000000-ALU3V:1:1101:17051:28055 1:N:0:1
TGGCGTCATTCGTCCTCCGCTTATTGATATGCTTAAGTTCAGCGGGTAGTCCTACCTGATTTGAGGTCAGAGTCAAAAAAGTGTTGCACAGAGGCAAGCGGGGTTCTGAGCAGGCTTGACGCACGCAAGGGACAAGACGAAACTTATTACGTCTGTCACGGATGCTAGCGATCCCACTAAGTCATTTGAGGCGAGCCGTGTGACCGGCAGACGCCCACGTCCAAGTCCGACACCTGATCATAAACCAGATGGGATTGAGATTTCATGACACTCAAACAGGCATGCCTTTCGGAATACCAAAAGGCGCAAGGTGCGTTCAAAGATTCGATGACTCAC
+
BBB?AABBFFFFGGGGGGGGGGGHHHHGHHGCGHHHHHGHHGGGGGGGGFHFHEHFHHHHHFEGFGGFFGGHHFHGHHHEG@FFFGHFFFHGHAFFFAGEFGGGGFGHEHHHEHGCGCFGGGABGCGDFADAFFAGH/FFFF@HHHHDG0FCFHGF;CFGGG?;/FFBFAGCEEGGFFFHFGDBFFFC<:CCEAC9GFFFDCFFFDDF9FFFFBDEDF3FEHFGGGEEGEFFHEHH;FHHHHDF;GGGHHGE5HFHFGGDFGEHHHFGHHEGEHGHGHHGHGFHHGFEEGHHHFF2GFGFEDE?GGGF42CGGFGGGBFGGGGFFCB5FFFABBBB
@M02197:102:000000000-ALU3V:1:1101:16294:28182 1:N:0:1
TGGCGTCATTCGTCCTCCGCTTATTGATATGCTTAAGTTCAGCGGGTATCCCTACCTGATCCGAGGTCAAAATGCAAAATGAAATAGGCTTAATGGACGCCAACATTCAAGGCAAGAGGCACAAAATGTGCTGCTATCCAAGGAGAAATATGCCGGCTGCCAATCGCTTTAAGGCGAGTCCACGCGACAACGCGGGACAAGACGCCCAACACCAAGCAAAGCTTGAGGGTACAAATGACGCTCGAACAGGCATGCCCCATGGAATACCAATGTGCGCAATGTGCGTTCAAAGATTCGATGAATCAC
+
11AAAADA@@3@FEAEGFFGGGE13332DF22222A1FFHFBG??E//1DBG11AFG1AFFDGEEEEGFHGH1F11F1011#;B6F:FB@FHE&4@9B>/EE?>CCFDD99B9BEFHHGE#C>0B0@93822;1,#//<1C?F##FEGC<=DGDC.<<1.C0C2#3F111;<0<::A1#/99<9/F?<//>2/991B1AAFFF>E?9/?FBAA1:1FB211B8B*@@BD2DDEF0///5?F/CBFF11HHG0EEA/0122HGFGGHHF210A0A01BFG?CE?CBB33B3F1GBC1D3B3311111
@M02197:102:000000000-ALU3V:1:1101:19027:28260 1:N:0:1
TGGCGTCATTCGTCCTCCGCTTATTGATATGCTTAAGTTCAGCGGGTATTCCTACCTGATCCGAGGTCAACATTCAGAAGTTGGGTGTTTAACGGCATGGCCGCGCCGCGTTCCAGTTGCGAGGTGTTAGCTACTACGCAATGGAGGCTGCAGCGAGACCGCCACTAGATTTCGGAGACGGATTGACTAGCAATCCGATCCCCAACACCAAACCCGGGGGTTTGAGGGTTGAAATGACGCTCGAACAGGCATGCCCGCCAGAATACTGGCGGGCGCAATGTGCGTTCAAAGATTCGATGACTCAC
+
BABBBBBBFFDDGGEGGGGEFFGGFB5BGGHHHGHHGHGFHHDAACEEHHGHGHHHHHGHHGGGGGGHHHHHHBHHHGHHGGHHGEE98HHHHG3@9.;;FE@EFC8F/4B4FFFFDGH9G<@DB<1E:48FFGHHFDAEGGGG0CG9GHE8C+6?CDGCBAAFGGGFFGFF0GCFA>ACF6FFFGGBFFFBEAFFGD?AFFFFDA4EG??7EFFGGGGHHHFFHGGFFFDFGFFFGFEFFDFFHHHHHHFFCGGFFFFEFFFGHF?GECEGGE5GGHGGGFGGGGGFBGGGFFFFFFFFBBBA?
@M02197:102:000000000-ALU3V:1:1101:14434:28468 1:N:0:1
TGGCGTCATTCGTCCTCCGCTTATTGATATGCTTAAGTTCAGCGGGTATCCCTACCTGATCCGAGGTCAAAATGCAAAATGTAATAGGCTTAATGGACGCCAACATTCAAGGCAAGAGGCGCAAAATGTGCTGCGCTCCAAGGCCAAATATGCCGGCTGCCAATCGCTTTAAGGCGAGTCCACGCGACAACGCGGGACAAGACGCCCAACACCAAGCAAAGCTTGAGGGTACAAATGACGCTCGAACAGGCATGCCCCATGGAATACCAAGGGGCGCAATGTGCGTTCAAAGATTCGATGACTCAC
+
>AA?AADACBFFGGFGG4AFEEGHGFGBFHD5GHGHCAFGDFFGFFGGHHFGHHGHFHGGFFHGGGAHFHHHHFGHBBEGE4FBGHHGHBGHHHGFGFEFGGFGGHHGEFGHGHGGHHHG;BDCGHHFF@GFHGGBFFDGGFEFEGGGFHGHGGCCGFGHHHHEHFEFHFGCCCFFG?/9FGFGGGGGGFFFFFAHHFA?EFCHEEFEGFFFBFGHGFGFFFHFHFHFGHHHHHGGGGGGHEGHHHGF1GGFEGEAEHHHGHHHGHHFGFEAE00DGGHGEGGHGEF3EGFAFF11FFFDFAAAAA
@M02197:102:000000000-ALU3V:1:1101:13777:29062 1:N:0:1
TGGCGTCATTCGTCCTCCGCTTATTGATATGCTTAAGTTCAGCGGGTAGTCCTACCTTATTTGAGGCCAGTAGTTAATAATAATAGTGTAAAGCGGAGACCTTATACGCGGGCTAAAAATTGCCTTAGCAACCCGGCTGATCTCCAGCTCATATATTTAAGGCAAGGTTGGCGGCGGCCAACCAAGCCCAAGGACCCGCACAGTTTTTAAGAAAAACCGGTTGGAGAAGATTAACGACACTCAAAAAGGCATGCTCTTTGGAATACCAAAGAGCGCAAGCTGCGTTCAAAGATTCGATGATTCAC
+
AA?A3A?>FFFFGGECFG?FGGGGHHHFH5EEGGHFHHGHHHFEGGEEEABGHHHF3FHHHHHHGHG1FG@@D5FHDGHFHFFFFFFHHGHHFH9EFGFEFFFHFGGG?E@BFEFHHHFCCG2BDGGFHHGACDGGGGFFHGGHHGDGHHHGHGHHHHFGHHFCBDEFGCGCD?CDFC@GDDDFCFE?FEFGEFFEEEBFGHFGFBFGFFFGFFB;CEE>FFHEFFGHHGGHFFEGDEHGGEGFFFA33FHG2HEHGFGD5HGHEGFHGHGGGGHGB4?2GGFGGGFFGFCFG4BFFFFFBBAAA
@M02197:102:000000000-ALU3V:1:1101:16856:28673 1:N:0:1
TGGCGTCATTCGTCCTCCGCTTATTGATATGCTTAAGTTCAGCGGGTATTCCTACCTGATCCGAGGTCAACCTGTAAAGAATTTGGGGGTTTAACGGCAAGAGTCCCTCCGGATCCCAGTGCGAGACGTTAGTTACTACGCAAAGGAGGCTCCGGGAGGGTCCGCCACTACCTTTAAGGGCCCACGTCGGCCGTGAGGCCCCAAAACCAAGCGGTGCTTGAGGGTTGAAATGACGCTCGAACAGGCATGCTCGCCAGAATGCTGGCGATCTCAATGTGCGTTCAAAGATTCGATGACTCAC
+
AAB3AA?AFFDDGEGGGGEGGGDGHFFHHHGGHHFBD5FAGGFECE0EGFGFFDCCEGHH55F?ECECCG3F3GGHFFGB.FF94F?-G:>#?:E/?E<EEF-D@2BDGD6@D??@CFG23AB;4#/??5B&HGG>;G9C0>CCBC9.8?;G?<ACCCFGAF.F@FAEF:BBBBCB0BBC//?</DFEFF;G?@@#>BD/EE9BAE?2?>FBFAG3&HGBEB'ADGFDFHGGDEADADHHHHHFEFHEAA0?C3ABD55A2E2A22EA2A5HGF2AEEGEA5GBFCGGFFFFFFF@AABAA
@M02197:102:000000000-ALU3V:1:1102:16466:1439 1:N:0:1
TGGCGTCATTCGTCCTCCGCTTATTGATATGCTTAAGTTCAGCGGGTATCCCTACCTGATCCGAGGTCAAAATGCAAAATGTAATAGGCTTAATGGACGCCAACATTCAAGGCAAGAGGCGCAAAATGTGCTGCGCTCCAAGGCCAAATATGCCGGCTGCCAATCGCTTTAAGGCGAGTCCACGCGACAACGCGGGACAAGACGCCCAACACCAAGCAAAGCTTGAGGGTACAAATGACGCTCGAACAGGCATGCCCCATGGAATACCAAGGGGCGCAATGTGCGTTCAAAGATTCGATGATTCAC
+
ABCCBABCFFFFGGGGGGGGCGGHHHHGGHHGHHHGGHHHFHGFCAEFHGHHHHHFHHHHGHHGGGGHGFHHHHGHHHHHGHHHHHGHEFHHHHHHHFGGGEGGGHHHHHHHHHHGHHHGGGGGGGGHHHGHHHGGGHHHHHGHFHHGHHGHGGGGGHFGHFGGGFHHHHHGHGHGGBDFFGGHGDFDGFGFAFHFHFGFFFFFFGHFHGHGHHHFFGFFFFGHHHHHHHFHHGFGFFCFEHFHHHHHHGHHGGGGGHFHGGHHHFCHFFGGECGHGDGEAEGCGGGGGGGGGGFBFFFFFABBBA
@M02197:102:000000000-ALU3V:1:1102:18692:1912 1:N:0:1
TGGCGTCATTCGTCCTCCGCTTATTGATATGCTTAAGTTCAGCGGGTATCCCTACCTGATCCGAGGTCAAAAGTGATAATGAGGCTTCGTGGATACCAATATACAGGCTTAGATCGCAAAATGTGCTGCGCTCCAAAGGCCAATATGCCGGCTGCCAATAATTTTAAGGCGAGTCCAGTCGAAACAGGACAAACACCCATCACCAAGCAGAGCTTGAAGGTACAAATGACGCTCGAACAGGCATGCCCCATGGAATACCAAGGGGCGCAATGTGCGTTCAAAGATTCGATGATTCAC
+
ABCABCBBFFFFGGGGGGGGGGGHHHHHHHHHHHHHGHHGGHHGGGGGHHHHHHHHHHHHHHGGGGGHGHHHHGHHHHHGHHHGGHHHGFGGGGHHHHHHHHHHHHHGHHHHHHHHGGHGHHHHHHGHHGGGGGHHHGFHHHHHHGEHHGGGGGGHHHHHHHHGHGHHFHHGHGGHHHGEFFHHDGFFGHHGGGHHHGFGGGGHHFGGHHFHHHHHHHHHHHHHHHGGFGGHGGHHHFHHGGGGE;GEHHGHHHHGHHHGHGFGGFBFGGEAEGHGGGGGGCGGGFFFFFFFBBABA
@M02197:102:000000000-ALU3V:1:1101:14614:29141 1:N:0:1
TGGCGTCATTCGTCCTCCGCTTATTGATATGCTTAAGTTCAGCGGGTAGTCCTACCTGATTTGAGGTCAGAGTCAAAAAAGTGTTGCACAGAGGCAAGCGGGGTTCTGAGCAGGCTTGACGCACGCAAGGGACAAGACGAAACTTATTACGTCTGTCACGGATGCTAGCGATCCCACTAAGTCATTTGAGGCGAGCCGTGTGACCGGCAGACGCCCACGTCCAAGTCCGACACCTGATCATAAACCAGATGGGATTGAGATTTCATGACACTCAAACAGGCATGCCTTTCGGAATACCAAAAGGCGCAAGGTGCGTTCAAAGATTCGATGATTCAC
+
33AAAABB?FFFGGGEGGGGGCFFHBFHHCHHHFFFFFHHFGFEGCGEABGFGFHHHHHHFGHFGFFHFEHHHHHHHGECEE@FG1BD3FBCGGGGGEEACFCGC0?DDGFFFADEF?GFDEA@FFCGBF?GFGCCFHGEF;BFFGFHBFE*GGFGFGHC?AGCCFGGFBAGEFGFFGFFF0.FFCGDFABEF=???HFCDEEFFHFFGGDFFFACFFFHFB;EE?E>@3FGHHFEFG4EBG4;3DB33GEB55GGGGHG5GGFHHHHGFEFEHGDEHHHGC1AFE0A2GFGFGGCE5HHDEE?E4A4GAGE2HFFGF55FEGGFFFFFFFBBBB@
@M02197:102:000000000-ALU3V:1:1102:11030:2166 1:N:0:1
TGGCGTCATTCGTCCTCCGCTTATTGATATGCTTAAGTTCAGCGGGTAGTCCTACCTGATTTGAGGTCAGAGTCAAAAAAGTGTTGCACAGAGGCAAGCGGGGTTCTGAACAGGCTTGACGCACGCAAGGGACAAGACGAAACTTATTACGTCTGTCACGGATGCTAGCGATCCCACTAAGTCAATTGAGGCGAGCCGTGTAACCGGCAGACGCCCACGTCCAAATCCGACACCTGATCATAAACCAGATAGGATTAAGATTTCATGACACTCAAACAGGCATGACTTTCGGAATACCAAAAGGCGCAAGGTGCGTTCAAAGATTCGATGATTCAC
+
111>>ADACBFFGGGGBF??EFGHHHGFFBGFDHHBB2FAAGH///AAFFBGFBBGDG012FGDA00A1GEFDFDGBF//E1B2B>FGFFBCG/>>F/G?//<CGHHGH2B>.?FF7&5G/C7/<BB?@A>GAFFFCC;0CAFGHH9$<?,9;7:;:7HCC:A@HFF0<./9..0C1D>+G9D>#9,9<./</9<//1:1?#<BBB9/B>>//;;/?/BB1B1B/>@EB61@91&B24;G19BB1B@1D21222222@1FGD2122D11B/A0D1F1BGFGDE21////FFHHBFCGGEA0A00?C1CAAA0011B3333AAA1>BB31B@11?>>
@M02197:102:000000000-ALU3V:1:1102:15389:2458 1:N:0:1
TGGCGTCATTCGTCCTCCGCTTATTGATATGCTTAAGTTCAGCGGGTATCCCTACCTGATCCGAGGTCAAGAGTGTAAAAATGTACTTTTGGACGTCGTCGTTGTGAGTGCAAAGCGCGAGATGTACTGCGCTCCGAAATCAATACGCCGGCTGCCAATTGTTTTAAGGCGAGTCTACACGCAGAGGCGAGACAAAACACCCAACACCAAGCAGAGCTTGAAGGTACAAATGACGCTCGAACAGGCATGCCCCATGGAATACCGAGGGGCGCAATGTGCGTTCAAAGATTCGATGACTCAC
+
A?AABBBBFFFFFEFGGGGFFGGHHHHDGFGGGHHHH5FGHHHGGGGGH5AFBGHEGGHHHEFEFCFFGHHFEGF;HHHDHHEGHHGHHHHGHFEEGGEGDGGFGGHHHGFHHHGHGGGGGGGH8GFHGHDGGCBHGEAHHDFFDFFDGED@DFHHHHHHHGHHBGEFGGGDDBGGFGGGGGGGD?CAC=DFFHFGEAE9DFFFFFFEHGHHFFF?FFFGFGFFBFHHGFFFFEEHGAFHGDA:31201?AFHEHG5CFAGGGGHEEB2A5BGGECE?G4BGCFCGGGGBFBFFFDA>33>
@M02197:102:000000000-ALU3V:1:1102:18705:2516 1:N:0:1
TGGCGTCATTCGTCCTCCGCTTATTGATATGCTTAAGTTCAGCGGGTATCCCTACCTGATCCGAGGTCAATCATAAAAAAGTTTGGGGTTCTGGCAGGACACCACCGGGACTCTGTCGCGAGGAGTATTACTACGCGTAGAGCCAGGAGGCACCGCCACTGCTTTTAAGGGCTGCCCTGTGACGGGCAGGCCCCAACACCAAGCTGAGCTTGAGGGGTGATAATGACGCTCGAACAGGCATGCCCCCCGGAATACCAAGGAGCGCAATGTGCGTTCAAAGATTCGATGATTCAC
+
ABBBBBB3FFFBGGGEGGGGGGGHHHHHHHHHHHHHHHHHHHHGGGGGHGHHHHHHHHHHH5GGGGAHHH+HFHFGHHH:/.H:FE;CF9F7FGHHC2EHGFGGHG?81G@FGFG;GE7C85FG90C:981:H9:6FGGG;FB:HHCHEG;;HGGGGGGFFFGGGGGGFF??GFEGEG?FFEBDFFFF?FDADFFFFGFFFFFEFFFFFHG<<BFCFFFGFHHFDDCDFHFFGHHGHHFG/GGEEEEGHHHHHHHGGB2E2GGHHHHGGFGGGFGFGGGGGGFFFFFFFBAAAA
@M02197:102:000000000-ALU3V:1:1102:11944:2421 1:N:0:1
TGGCGTCATTCGTCCTCCGCTTATTGATATGCTTAAGTTCAGCGGGTAGTCCTACCTGATTTGAGGTCAGAGTCAAAAAAGTGTTGCACAGAGGCAAGCGGGGTTCTGAGCAGGCTTGACGCACGCAAGGGACAAGACGAAACTTATTACGTCTGTCACGGATGCTAGCGATCCCACTAAGTCATTTGAGGCGAGCCGTGTGACCGACAGACGCCCACGTCCAAGTCCGACACCTGATCATAAACCAAATGGGATTGAGATTTCATGACACTCAAACAGAGATACCTTTCGGAATCCCAAAAGGCGCAAGGTGCGTACAAAGATTCTATGATTCGC
+
BAA?AB?AFFFFBEGGG4EFEEFFFGFH5G5GEGFHHHGGBFFFAEAEEGDFFGEFG3FGHHFFFF3B@F5FEDGFHG1>13B@F14B3F?C3CE1GGH?GGGFDHHHH?BGFCDH:?CFED)F?FF@>AE:9GF:HHG0<5CHHECDHBE6:C/C;C:CD0ABFFCF:B:AAEF0?FF0400D9B00#CCFA;@C@FG;C?<B?>%=ACEFFDF##@B;9$1<B//9>?/+?01B)GEFCF?F2921DGBFDD2B121F112@DHFFEHF1ADA2AA221FD10A//A0210B///1GFE0A00111B00A0A333F33GFA1@333FA@11AA1
@M02197:102:000000000-ALU3V:1:1102:17852:2563 1:N:0:1
TGGCGTCATTCGTCCTCCGCTTATTGATATGCTTAAGTTCAGCGGGTAGTCCTACCTGATTTGAGGTCAGAGTCAAAAAAGTGTTGCACAGAGGCAAGCGGGGTTCTGAGCAGGCTTGACGCACGCAAGGGACAAGACGAAACTTATTACGTCTGTCACGGATGCTAGCGATCCCACTAAGTCATTTGAGGCGAGCCGTGTGACCGGCAGACGCCCACGTCCAAGTCCGACACCTGATCATAAACCAGATGGGATTGAGATTTCATGACTCTCAAACAGGCATGCCTTTCGGAATACCAAAAGGCGCAAGGTGCGTTCAAAGATTCGATGATTCAC
+
??ABB>DBFFFFGGGGCBEGGGGHHHDGGHFHHFGGDGHHGFCEFGGGGGFHHFHHHHHFHHHHGEAFGHHHFFHHGHEEGFDGHHHHGHHFHCDGHEEGGGGCDBDG3FFFFHGFHGHHFDGGGCCFFFD;FFFGGHDG?GFGGHGHHFGGGFEHHFHGGGFGGA:FG?@CEHFFGFFBHFFGBGHEFGGFF?CDBGEHGGGGCG@FC<EECE<<AAEGFHEGGEE7GBBFB1HFBFFFFCBBGFF0FECFGFG@F2FGEDDFGHFFB//GCGFBB11HHGCHFE/AEF2FFHDFE1FFEEA0GHGHHGEA0F1EDGGGGGGGFFD@@D31AAAA
@M02197:102:000000000-ALU3V:1:1102:20790:2636 1:N:0:1
TGGCGTCATTCGTCCTCCGCTTATTGATATGCTTAAGTTCAGCGGGTAGTCCTACCTGATTTGAGGTCAGAGTCAAAAAAGTGTTGCACAGAGGCAAGCGGGGTTCTGAGCAGGCTTGACGCACGCAAGGGACAAGACGAAACTTATTACGTCTGTCACGGATGCTAGCGATCCCACTAAGTCATTTGAGGCGAGCCGTGTGACCGGCAGACGCCCACGTCCAAGTCCGACACCTGATCATAAACCAGATGGGATTGAGATTTCATGACACTCAAACAGGCATGCCTTTCGGAATACCAAAAGGCGCAAGGTGCGTTCAAAGATTCGATGACTCAC
+
CCCCCABBFFFFGGGGGGGGGGGHHHHHHHHHHHHHHHGFHHHGGG?EGHHHHHHHHHHHHHHGGHFHHGGHFHFHHFEFEGHFHHFHHHHHHGGGHGHGGGGCGHHHHHHBFFFHHGHHGGGGGGGGCGFEGFHFHHGGGDCHHHGHHFGHGGEHHHGHFGGHGFGFGGGGGGGGGHGGGGGGGHGG5ABFGGGGGHFDFGGGGHFGCDEGGFAAFFCGFFGBEFFFFFCFEFHGGFFGHGGEHFHEFHHFGFGHHHGHFEGFGHHHGHGGFFGDGBGFFGAAF1EEEFDBGBGFGHHHE?E?EFB4FEECGHFGFGGGGGFGFFFFDBFBBBBA
@M02197:102:000000000-ALU3V:1:1102:10932:2309 1:N:0:1
TGGCGTCATTCGTCCTCCGATTATTGATATGCTTAAGTTCAGCGGGTATCCCTACCTGATCCGAGGTCAATCATAAAAAAGTTTGGGGTTCTGGCAGGACACCACCGGGACTCTGTCGGGAGGAGTATTACTACGCGGAGAGCCAGGAGGCACCGCCACTGCTTTTAAGGGCTGCCCTGTGACGGGCAGGCCCCAACACCAAGCTGAGCTTGAGGGGTGATCATGACGCTCGAACAGGCATACCCCCCGGAATTCCAAGGGACGAAATGTACGTTCAAAGATTCGATGACTCAC
+
AAAAAAD1FFFFFGFG110000EA3A3DGHFGGF2GBG2GFGFGGEEAGHHHGHFHHGGGFHHGAEBF1F:<H:GH:B9E;1G,EEE99GH/FGFBEG5G95<;GFG/@1<#$FF2&C#B59?C/?:GBGF<0BA.4#A97D$G85BGE.C9HACCA9ABFBF9GGGFFBFE:BAFEFC0FFG?AA9/A@B0B@BB;9./9E/E<;CFFFGF?FBBG#=@B##///?CGBB@;:111E?E?#BE/EA01FB1A1101B0EAA0D3FAE001B11333FFA1B1133B11A>>>1
@M02197:102:000000000-ALU3V:1:1102:12858:3212 1:N:0:1
TGGCGTCATTCGTCCTTCGCTTATTGATATGATTAAGTTCAGCGGGTAGTCCTACCTGATTTGAGGTCAGAGTCAAAAAAGTGTTGCACAGAGGCAAGCGGGGTTCTGAGCAGGCTTGACGCACGCAAGGGACAAGACGAAACTTATTACGTCTGTCAAGGATGCTAGCGATCTCACTAAGTCAATTGAGGCGAGCCGTGTGACCGGTAGACACCCACGTCCAAGTCCGACACCTGATCATAAACCAGATTGTATATAGATATCATGACACTCAAACAAAGATACCTTTCGGAATACCAAAAAACGCAAGGTACATGCAGAGATTCTATGATTCAC
+
AAAAAADAFFDBFEGG3AF0AFCBFGHG3D222DAFDGHFD21A//AEFHFHDB1BGFCHHHBEFHHGHFG1@BGG1FC?E@1@B/EFGFF1B///F//EEEG/BGHF2>CF:GCHHG$G/?C<@@/6CFBFFGHHFHGCC?0GGFDH0GEH:CCFBF#:G=0;GG#CCD<CE$GFD=<CFB11#CFB+C//<@;9@,1GC<:9@BB&2<9/#<@/AE@>1;1>/94BB>;0;BB@BF26G.11:B111F@@2FD22DD2222B2D211FF100GBB22212110/AAB02222AF/AA0B0000113D3331313F33FGB31133D13B1>>11
@M02197:102:000000000-ALU3V:1:1102:21649:3331 1:N:0:1
TGGCGTCATTCGTCCTCCGCTTATTGATATGCTTAAGTTCAGCGGGTATTCCTACCTGATCCGAGGTCAACCTTTGGAAAATTGGGGGGTTTTACGGCAAGAGTCCCTCCGGATCCCAGTGCGAGACGTAAAGTTACTACGCAAAGGAGGCTCCGGGAGGGTCCGCCACTACCTTTAAGGGCCCACGTGTGCCGTGGGGCCCCAAAACCAAGCGGTGCTTGAGGGTTGAAATGACGCTCGAACAGGCATGCTCGCCAGAATGCTGGCGAGCGCAATGTGCGTTCAAAGATTCGATGACTCAC
+
BCCC@3DAFFFFGGGGGGGGGGGHHHHHHHHHHHHHHHHHGHHGGGGGHGGHHHHHHHHHHHHGGGFHHHHHHHHH:HHHHH;HHHGGGGGGGHHGGGGGG<H<HHH<HGGGGGGGGGG;GGGGGGGGGGGGGFFFFFFFFFCDFFFFFFFFFFFFF9FF:FGGGHHGGFFFFFGHHHGHFFFGFGHFFFGFFFGGGGGGGFHFGGFGGFFFFGFFFHGGHHGHHGHHHHHFGGEGHHFHHGFGHHEGGGGGGFHHHFHHHGEEGGGE?GGHFHHGGGGFG5GGGFGGGGFFFFFFFA3AA3
@M02197:102:000000000-ALU3V:1:1102:19983:3557 1:N:0:1
TGGCGTCATTCGTCCTCCGCTTATTGATATGCTTAAGTTCAGCGGGTATTCCTACCTGATCCGAGGTCAAATTTTCAAAAGTTGGGGGTTTAACGGCAGGGCACCGCCAAGGCCTTCCAGAGCGAGGGTTTAACTACTGCGCTCGGGGTCCTGGCGGGCTCGCCATTAGAATTCAGGGCCTGCTTTTGGGTAAAAAAGCAGTGCCCCAACACCAAGCAGTGTTTGAGGGTTGAAATGACGCTCGACCATGCATGCCCTCCGGAATACCAGAGAACGAAATGTGCGTTCAAAGATTCGATGATTCAC
+
A?ABCBCBFFFFGGGGGGGGGGGHHFGHFHGFHHHHHHGFGHBEGCGFHGFHEHHHHHGHHHFEGGGHHBGHHHHHHHHBF3GHFGGG@EEF<(9GG;G?EBFDGCCGF-ADG?G9HH1:;EBC<<CC0>A;/FFFGHHFD?C8CG8G3AEH0CFC#/;<CDA?A$FF1##1BB?BB?D9AA0B8FFFFFFFFBFF1AFFBGEBFFE>??ABAFEF610>9);B/9EB?B2B92B/B1/AA5:2102B11G0F///AAA022A21B1FEGF00003B3D000011133B3B11A11DDB3311111
@M02197:102:000000000-ALU3V:1:1102:17922:3590 1:N:0:1
TGGCGTCATTCGTCCTCCGCTTATTGATATGCTTAAGTTCAGCGGGTATCCCTACCTGATCCGAGGTCAACCTTTTGAGAAAAGATTCTCCCCGAGGGGAGGCCGACCGGGGCTCGTGCACCCGTGTGTCCGATACGTGTCCCGTGAAGAACTCAGTGTACCGGGGGTCCAACGAGGCCGCCGTCATTGTCTTTGGGACGGGCGAGAGCCCCCCCGAGAGGGGGCCTCCGCCAAACCGTCCAACACCAAGACGGGGGGCTTGAGGGGTGATAATGACGCTCGAACAGGCATGCCCTTTGGAATACCAAAGGGCGCAATGTGCGTTCAAAGATTCGATGACTCAC
+
ABBA@A3AFFFFGGGGGGGGGGGHHHHHHHHHHHHHHHHHHHHGGGGGHHGHHHHFHHHHHHHGGGDHGHHHHHHHFGEHHHBHEHHFGHGHG?EEGGG////FC@FGGGC/C@G?AGGHFHGGGCGHHHHGGG;CEGHHHGFGHGGGGFBFFFGG9FFFGGFAGA;/9.9BBDFFFFFAFAFFCFFFB/BFFFFAAFFF=EDDFF9>.FFFFFFF<B@C@C.?@@9FDF<AB@8FFF/;?24FBD3FC>/GGE?GFB33GEEE1HHHHFFFHE1EA?211EHFDBFFG2EGFFHFEFGBFHCHFHCHCGGGGHFHHECGGHFGG5FGGE4GFC5FFFFAA3A3
@M02197:102:000000000-ALU3V:1:1102:19602:3767 1:N:0:1
TGGCGTCATTCGTCTCCGCTTCTTGATATGCTTAAGTTCAGCGGGTGATCCTACCTGATTTGAGACCAGCAGTGAAATTGGGATGTGCCACAGAGGCAAGTTCGAAGCACACGCAGACACAACCAAACATTCCTCCTTTAGGCGACATAGCAAATGACGTATCATGCCATGCCAGGAGCAAAACACTGATTGGCCGCCTCCTCCCAAGCAGGGGGGCGGATGCAAAGTGTCACAAGGCGCGCATGCATGTCGGGCGGGCCTGTGCGAGGGAGCGCAGGCAGAGGCACCCGGCCAGACCCCATCCGCCAAGCCGTTTCAGGTAAAAACCGCTTGGGGTGGGAGATTTCAGGGCACTCAAACAGGGATGCTCTTCGGATTGCCATAGAGCGCAAGGTGCATTCAAAGATTCGAGGATTCAC
+
A3?3AABBFFFFGCGB4AEGE2BEA5AGFHHG555DGHBD55E?20AGHGFB5BEFG3BFHH5BGGGEH1B?G@5F5DFFECGFFGDHHGF1FFH1E?FFGFGFFH/EEFHH/E/@?GCFC//?/FA/FGBGHFEGBB2@11C/<@/<11>BG1=G1F.<GHF0FGHHGHCCG0<..C.:/;CGHF000<0:CG$@-9C.AFGBAF;,.@@,-#;;>B</=B;F;#/:9/:#//-.---A#;A#B9.---:9---..../;:--://...<<-<1<11><11>.-.///01000?<///////<0////E/FE1CEB>11HF/>//EEAF///>/00B1FD1G@10010EA1GED01111B/B1BB00A////0111FE12D10EEE0FGFFA1113313333AA1111DB1BB1>1>1
@M02197:102:000000000-ALU3V:1:1102:20984:3812 1:N:0:1
TGGCGTCATTCGTCCTCCGCTTATTGATATGCTTAAGTTCAGCGGGTATTCCTACCTGATCCGAGGTCAAATTTTCAAAAGTTGGGGGTTTAACGGCAGGGCACCGCCAGGGCCTTCCAGAGCGAGGGTTTAACTACTGCGCTCGGGGTCCTGGCGAGCTCGCCACGAGATTTCAGGGCCTGCTTTTGGGTAAAAAAGCAGTGCCCCAACACCAAGCAGTGCTTGAGGGTTGAAATGACGCTCGAACAGGCATGCCCTCCGGAATACCAGAGGGCGCAATGTGCGTTCAAAGATTCGATGATTCAC
+
BBBB@ADBFF5FGGGGGGGGGGGHHHHHHHGHHHHHHHHHHHHGGGGGHHHHH5GHF3CFFF1EE@EFGGHHGHHGBFBGGB;HHDFG7EEHFHFGFEBFCA;/?@<@3DH?AFF??FGGA?BDAAB<<<F;F9<D:$GBGCCC@CCFGG8BGEFCA?<<C..ADG#GFF?BBHEEFFEHFHFBFFHGAD?CGFGFFDFHFEFBFFFGGFFFHEHGGCFGFHHHHFFHFEFG4BGE9ECECFAFGF3BGB1BC1E0E2AFFHGBGHFGAG2EGGGGHGBE?GFCCGGGGGGGGGFFFFFFFBBBBB
@M02197:102:000000000-ALU3V:1:1102:8633:3874 1:N:0:1
TGGCGTCATTCGTCCTCCGCTTATTGATATGCTTAAGTTCAGCGGGTAGTCCTACCTGATTTGAGGTCAGAGTCAAAAAAGTGTTGCACAGAGGCAAGCGGGGTTCTGAGCAGGCTTGACGCACGCAAGGGACAAGACGAAACTTATTACGTCTGTCACGGATGCTAGCGATCCCACTAAGTCATTTGAGGCGAGCCGTGTAACCGGCAGACGCCCATGTCCAAGTCCGACACCTGATCATAAACCAGATGGGATTGAGATTTCATGACACTCAAACAGGCATGCCTTTCGGAATACCAAAAGGCGCAAGGTGCGTTCAAAGATTCGATGATTCA
+
BBBAABDAFBFFGGGGGGG?EGGHHHHHHHHHHHHGHHFGHGHGGGGGGHHHHHGHHHGHHHFFFFBG3BFGFGHHEHGEEFDB4FBGHGHGHGEFHGHFCCC/>GHGGHHHBGF;BDFHGGGGFCAFF;FFFGFGHHF?FGGHHHHG;GFBHGGCHHGHFCCAEFGGGAACEEFGFFFGGGGF<CB0FE:G?DFFDD:FCBFGFF;FE?EA@D;3FFF9F?FFEBBFEED>EE34F;HHGGFFGD@GDCGFG55BHGGFHGF5BHFGGAEBHGBBFFBHHHFGF1EE2CD5HFBBFGFGEEA2EC5BHGEAEAGA5DBGFEEFFF5DFFBBBBB
@M02197:102:000000000-ALU3V:1:1102:23829:3982 1:N:0:1
TGGCGTCATTCGTCCTCCGCTTATTGATATGCTTAAGTTCAGCGGGTATCCCTACCTGATCCGAGGTCAAAATGCAAAATGTAATAGGCTTAATGGACGCCAACATTCAAGGCAAGAGGCGCAAAATGTGCTGCGCTCCAAGGCCAAATATGCCGGCTGCCAATCGCTTTAAGGCGAGTCCACGCGACAACGCGGGACAAGACGCCCAACACCAAGCAAAGCTTGAGGGTACAAATGACGCTCGAACAGGCATGCCCCATGGAATACCAAGGGGCGCAATGTGCGTTCAAAGATTCGATGACTCAC
+
ABBBABBAFFBFGAEGF42?EFFHHHHHFHDFHG5GFHCFF5DEGGGCHGFCGHFHHFFGFDHGGGGHHHHHHBHHF3GGDFGFGBFGHHGHHGEHHHGCGDEGGHHHHHHFGHFFCAG@DGGGGHGHGDH:HFGGGGGGFFGGFGGGHHHGCHGCGFFGHGGHFFGFCEHFGHBCGGCFGGGHDGAGCFFFFFHGFFGGEFFFFGHFAFDCGHFGFFGFF9FGFHFGDEBHHGBBFFEED/EBFGDFFFHG?CGHHFGBHBDA1FFGG/EEE0GHFFHCEE?HGFGGGGGE1FCFDFFFFAAAAA
@M02197:102:000000000-ALU3V:1:1102:11309:3990 1:N:0:1
TGGCGTCATTCGTCCTCCGCTTATTGATATGCTTAAGTTCAGCGGGTATCCCTACCTGATCCGAGGTCAACCTGAAAAAAGAGGTTGGACGGCACACTCCGACCGGCCACCGACGCGAGACAGATGCCACAACGCGAGGGGACGGACGGCGTGGCCGGCGACATTGGGGCGGGCGGCCAGAAGCCGCGGCGCCCGACACCCAGCCGGGCTGGATTGGTGACAATGACGCTCGAACAGGCATGCCCCCCGGAATACCAGAGGGCGCAATGTGCGTTCAAAGATTCGATGATTCAC
+
AA?A3ABBFBFFGGGGGG?GGGCHHHHHGHHCHHHFHGHFHHHGGGGGHHHHHFGHGHHGHHHGGGGHHHHHHHFHHHHGGGHEG<HFHHGGGGGFHHHHGGGGGGGGGFGDCGGGGGGGGHFFGGGHHHHGGGGGFECGGGGGAEGFFFFDDFBFFFFFFFFFFFFFCF@@FC;DBBBBAF@@A@?@A;BAFF#AA:.;A9.@ACAFDFEGCBHHFHHFF#<CCFC?:F;BFGFF:HEHCDFFEFCFGFHFF1CHHHEAA00GBGAEA00CFGGG3DGEEBBB3DBFFA?A>A
@M02197:102:000000000-ALU3V:1:1102:23807:3988 1:N:0:1
TGGCGTCATTCGTCCTCCGCTTATTGATATGCTTAAGTTCAGCGGGTATCCCTACCTGATCCGAGGTCAAAATGCAAAATGTAATAGGCTTAATGGACGCCAACATTCAAGGCAAGAGGCGCAAAATGTGCTGCGCTCCAAGGCCAAATATGCCGGCTGCCAATCGCTTTAAGGCGAGTCCACGGGACAACGCGGGACAAGACGCCCAACACCAAGCAAAGCTTGAGGGTACAAATGACGCTCGAACAGGCATGCCCCATGGAATACCAAGGGGCGCAATGTGCGTTCAAAGATTCGATGACTCAC
+
AAABABDBFFFFGGGGGGGGGGGHHFFFHGHHHHFHHGHHHHHGGGEFHHHHHHHHHHHHHHHEEEFHHHHHHGHHHGGGHGHHHGFGHHHHHHGFDGECGGGGGHGHHHFFFGHGHFEGGGGGGHGFCFGGHHGGGGGHHEFGHHHHHHHFFHGAAHGEHHHHHHHHHGHHC<F?BHE9FGFD%FFCBFFGEFB=1;EGGGGHDEHFGFFFGHGGGHGGFB3BHHHHH.G:BGHGDGCDHAGFHGHFHHHHGGGEEGD5GDFEFFHFHHCGGCEFDF5FEEFHGGFGDGCEFGFFFFFFF?A>>>
@M02197:102:000000000-ALU3V:1:1102:19303:4039 1:N:0:1
TGGCGTCATTCGTCCTCCGCTTATTGATATGCTTAAGTTCAGCGGGTATCCCTACCTGATCCGAGGTCAACCTGAAAAAAGAGGTTGGACGGCACACTCCGACCGGCCACCGACGCGAGACAGATGCCACAACGCGAGGGGACGGACGGCGTGGCCGGCGACATTGGGGCGGGCGGCCAGAAGCCGCGGCGCCCAACACCCAGCCGGGCTGGATTGGTGACAACGACGCTCGAACAGGCATGCCCCCCGGAATACCAGAGGGCGCAATGTGCGTTCAAAGATGCGATGACTCAC
+
BAABBABBFFFFFGGGGGGGGGGHHHHHHHHCHHHHHHHGHHHGGGCEHFHHHHHHEHHHHHGGGGGHHHHHHHFGFHHGG9FGGHHGGFEGGE5GFHHHGGGGGFCG3FHGGGGGGCGGFHHHHFGHHFFHGGFGGGGGFGGGG;GFFFFCFFFFFACFADFDFFBAAFFFD-@/9BBF.@?@A???A@;==D.AA.?FDCCCECGGDBC</AGHGGDH7HF#.>9<9</GG?1HFG4F@;>>BF/FGDE2D111G/0A00AFGBFE?E0FGBDGCGGA1A1FFBFDB>AA>A
@M02197:102:000000000-ALU3V:1:1102:15907:4117 1:N:0:1
TGGCGTCATTCGTCCTCCGCTTATTGATATGCTTAAGTTCAGCGGGTAGTCCTACCTTATTTGAGGCCAGTAGTTAATAATAATAGTGTAAAGCGGAGACCTTATACGCGGGCTAAAAATTGCCTTAGCAACCCGGCTGATCTCCAGCTCATATATTTAAGGCAAGGTTGGCGGCGGCCAACCAAGCCCAAGGACCCGCACAGTTTTTAAGAAAAACCGGTTGGAGAAGATTAACGACACTCAAAAAGGCATGCTCTTTGGAATACCAAAGAGCGCAAGCTGCGTTCAAAGATTCGATGACTCAC
+
CBBBBCCCFFFFGGGGGGGEGGGHHHCHHHHHHHHHGHHHHHHGGGGGGHHHHHHHHHHHHHHHGHGGHHFHHGHFFHHHHHHHHHHHHHHHGFFGGGGGGHHHHHHHGGGGGGHHFHHHHHHHGHGGHHHHHGHGFGGGFFHHHFHHHHFGHHFHHHHGHHHHGEGFGHCHGGGHGFDHGFFGFFHHHGHGFFF?DHHGFHGFGFFHHHHGGGGFGGGHHHHHGHHHHFGHGFFGFFHGGGHH;HHHHHHHHGFB5GEHHHGFAHHHHHE?GCHHHHGGGGHGGFGGFGGGFFFFFFFF?BBBA
@M02197:102:000000000-ALU3V:1:1102:14568:4364 1:N:0:1
TGGCGTCATTCGTCCTCCGCTTATTGATATGCTTAAGTTCAGCGGGTAGTCCTACCTGATTTGAGGTCAGAGTCAAAAAAGTGTTGCACAGAGGCAAGCGGGGTTCTGAGCAGGCTTGACGCACGCAAGGGACAAGACGAAACTTATTACGTCTGTCACGGATGCTAGCGATCCCACTAAGTCATTTGAGGCGAGCCGTGTGACCGGCAGACGCCCACGTCCAAGTCCGACACCTGATCATAAACCAGATGGGATTGAGATTTCATGACACTCAAACAGGCATGCCTTTCGGAATACCAAAAGGCGCAAGGTGCGTTCAAAGATTCGATGATTCAC
+
CCCCCCCBFFFFGGGGGGGGGGGHHHHGHHHHHHHHHHHHHGHGGGFGGHHHHHHHHHGHHHGGGHHHHHHHFGHHHHHGGHHHGHHHHHGHGGCGHGHGGGFCDHHHHHGHHHGHHGHHGGGGGGGGGGGGGGHHHHGGG?GGHHGHHHG<GHGHH<HHHHHGGGGGGGHHHHGFGEGGGGGGHGHGGGGGGGFFFHHHGGGFGGHFFGFFFFFFGEFFEHHGGGFFFHHHFFHGFFHHHHGFGHHHEFHHHF5HHHHGGDEHGHHHHHGHHHHHHEHGHHGHHGGFFHGHHHGHGHHHGGEFCHFHFGE2GHGGGGGGGGGGFFFFFFFBBAA@
@M02197:102:000000000-ALU3V:1:1102:15605:4257 1:N:0:1
TGGCGTCATTCGTCCTCCGCTTATTGATATGCTTAAGTTCAGCGGGTATCCCTACCTGATCCGAGGTCAATCATAAAAAAGTTTGGGGTTCTGGCAGGACACCACCGGGACTCTGTCGCGAGGAGTATTACTACGCGTAGAGCCAGGAGGCACCGCCACTGCTTTTAAGGGCTGCCCTGTGACGGGCAGGCCCCAACACCAAGCTGAGCTTGAGGGGTGATAATGACGCTCGAACAGGCATGCCCCCCGGAATACCAAGGGGCGCAATGTGCGTTCAAAGATTCGATGATTCAC
+
ABAAABBCFFFFGGGGGGGGGGGHHGHHHHHHGHHHHHHHGHHGGGGGHHHGHHGHHHGHHHHFGGGHHHG<H<HFGHH/:;H<HGCGF:<<HGHHGG;GHHG<H;DECGG<<0HHHG:GGG9;;H:.H.HH:GGDG;4D;HH<;.E<G;G;HGGGGGFFGGFGGGGFFGGEFFGGGGGBFFGEFFFAFFFFFFGGFFCGEHHHHHGFFFFFFGFHH;GHHH<ABFFD?EFHGFHHFHHHGGCFGGGFFHHHHGHHHGEEEAEGBHFGEE0G1GGGGBGCFGFFFFFFFA11AA
@M02197:102:000000000-ALU3V:1:1102:15572:4499 1:N:0:1
TGGCGTCATTCGTCCTCCGCTTATTGATATGCTTAAGTTCAGCGGGTAGTCCTACCTGATTTGAGGTCAGAGTCAAAAAAGTGTTGCACAGAGGCAAGCGGGGTTCTGAGCAGGCTTGACGCACGCAAGGGACAAGACGAAACTTATTACGTCTGTCACGGATGCTAGCGATCCCACTAAGTCATTTGAGGCGAGCCGTGTGACCGGCAGACGCCCACGTCCAAGTCCGACACCTGATCATAAACCAGATGGGATTGAGATTTCATGACACTCAAACAGGCATGCCTTTCGGAATACCAAAAGGCGCAAGGTGCGTTCAAAGATTCGATGATTCAC
+
CCCCCADBFFFFGGGGGGGGGGGHHHHHHHHHGHHHHHHHHHHGGGGGGHHHHHHHHHHHHGHHGHHHHHHHHHGHHHHFGGGHHHHHHHHHHGGGGGHGGGGGGHHGEHEHHFGGFFHHFGGGGFGGFGFGEGHHFFGGC?FHHGH<GHG.CGEHECDGC@EFFFFGGGBHGGGGGGEEFFGGGGGGFGGGGGFADG2GABFFGHGFDCBEAEF?AECE3BFEB#9EDHG4BGFF:BFF;HFGFGFEHHHHFHFEHGHHFEHHHHGF3HGHFHFGFFHHHHHHHFCE?FFGFHFEEBHGDGGGGFHHHGGGGHGGGGGFGFGGFFFFFFF>AAAA
@M02197:102:000000000-ALU3V:1:1102:21941:4388 1:N:0:1
TGGCGTCATTCGTCCTCCGCTTATTGATATGCTTAAGTTCAGCGGGTGATCCTACCTGATTTGAGACCAGAAGTGAAATTGGGATGTGCCACAGAGGCAAGTTCGAAGCACACGCAGACACAACCAAACATTCCTCCTTTAGGCGACATAGCAAATGACGTATCATGCCATGCCAGGAGAAAAACACTGCTTGGCCGCCTCCTCCCAAACAGAGAGGCGGATGCAAAGTGTCTCAAGGCGCTCATGCATTTCGGGCGAGCCTGTGCGAGGTAGCGCAGGCAGAGGCACCCATCCAGTCCCCATCCGCCAAGCCGTTTCATTTAAAAACCGCTTGGGGTGGGAGATTTCATGGCACTCAAACAGGCATGCTCTACGGATTGCCATAGAGCGCAAGGTGCGTTCAAAGATTCGATGACTCAC
+
ABABBCBBFFFFGCGGGGGGGGGHGHHHHHHHHHHGFHHHHHHGGGGGHHGHHHHHHHHHHHHHG1GGHHGHHHHGHHHHHHGGHGFGHHHHHHHHGGGGGGHHGHHGGHHHHGGGGGHHHHEDFGHHHHHHEHHGHEFHFGFHGGGGGHHHHHHHHHGGGHHHHFDHHGHHHHHHHHGHHHHG..C0GHGHFDHGGA7GG?BFFFFBAFFBFFEDB?FFFBBBBBBB0B:BBBAB:99009FFBBFEDBFDE@-CG.CAFCC-<<0FC<--><F1DFF1HFG0?AFFFHF0GF@>/?C/B@/GFF?CE@E?FB3BEHHHHHGGGEEGGGFEGGEFFHEGHHHHG@FFFGHFDGGHBHHGHHHHHHHHHGEFFGHHHHHHGHHFCGGFCHGGHGCGGHGGFDBBGGGGFFFFFFFBAABA
@M02197:102:000000000-ALU3V:1:1102:11620:4692 1:N:0:1
TGGCGTCATTCGTCCTCCGCTTATTGATATGCTTAAGTTCAGCGGGTAGTCCTACCTGATTTGAGGTCAGAGTCAAAAAAGTGTTGCACAGAGGCAAGCGGGGTTCTGAGCAGGCTTGACGCACGCAAGGGACAAGACGAAACTTATTACGTCTGTCACGGATGCTAGCGATCCCACTAAGTCATTTGAGGCGAGCCGTGTGACCGGCAGACGCCCACGTCCAAGTCCGACACCTGATCATAAACCAGATGGGATTGAGATTTCATGACACTCAAACAGGCATGCCTTTCGGAATACCAAAAGGCGCAAGGTGCGTTCAAAGATTCGAGGACTCAC
+
BBBBABBBFFFFGGGGBFEEFGFGGHFHHHF5FHHCHHHCFHHGGGEGGGGHHHFHGFAGHGGHGHHHGHGGGGHHEGEF?FGHFAGFHFHHGGGECFHGCGCBCHHHHHHHFHFHFCFHGGGD?CFFFGFFFGFHHGG8GGGHHFHHHGFFGHGBGFHGGG0BFFGGGGFEEGG3FFGGF<B#BFFB9GEEFAABBGF@/EFFFGFFCC/FFFA>EEFFEFGEFFFFFDACGBEBDFF@BBGFGFFEFGECFF2HHGD2112BGD21FACFCDFHHGA101G/FCGECGHHGG1F/1HG?EA0EG1BGEE00B1A3B3AGEB1>>D31BB1A@AA
@M02197:102:000000000-ALU3V:1:1102:8551:4645 1:N:0:1
TGGCGTCATTCGTCCTCCGCTTATTGATATGCTTAAGTTCAGCGGGTAGTCCTACCTTATTTGAGGCCAGTAGTTAATAATAATAGTGTAAAGCGGAGACCTTATACGCGGGCTAAAAATTGCCTTAGCAACCCGGCTGATCTCCAGCTCATATATTTAAGGCAAGGTTGGCGGCGGCCAACCAAGCCCAAGGACCCGCACAGTTTTTAAGAAAATCCGGTTGGAGAAGATTAACGACACTCAAAAAGGCATGCTCTTTGGAATACCAAAGAGCGCAAGCTGCGTTCAAAGATTCGATGATTCAC
+
BBB@BABBFFFFEGGGGGGGGGGHHGHHHHFHHHGHHGHHHHHGCEEGEHFGHHHGGHHHHHHHGGAFHHGHGGHFFHHHHHBHHHHHHHHHGFEGGGGGGH;EGHHHGGCGCFHHHGHHHHHEFFGHGHHHHGGGGGCFGGHHHHHHHHFFHHHHHFDFFGGCGFFCGFFHGFGCGFFFE/D/AFEFE'F9/<AEFC?BHFFBFFHFHFEHGF9#CEEBGDF=BGEBGGEHEFAFHFHGGGGFHHHEGBHGHHFFA5FHGGD5HGHHHHDEEGEBHBF2AGHGFBG5FFAB4CFDFBFFAAAAA
@M02197:102:000000000-ALU3V:1:1102:24797:5021 1:N:0:1
TGGCGTCATTCGTCCTCCGCTTATTGATTTGCTTAAGTTCAGCGGGTATCCCTACCTGATCCGAGTTCAAGAGTGTAAAAATGTACTTTTGGACGTCGTCGTTATGAGTGCAAAGCGCGAGATGTACTGCGCTCCGAAATCAATACGCCGGCTGCCAATTGTTTTAAGGCGAGTCTACACGCAGAGGTGAGACAAAACACCCAACACCAAGCAGAGCTTGAAGGTACAAATGACGCTCGAACAGGCATGCCCCATGGAATACCAAGGGGCGCAATGTGCGTTCAAAGATTCGTTGATTCAC
+
AAAAAAD?FFFFFEEEFG2EEEEGHBGFFGGFFHHBGHHHGHCGGG0EFFDBBDGFFE3GGHFGGEFGGHHHEFFHGFHGHHF@BGFGHHHGGHGGGG/GEEEGHHHCGHHFDGEGDFGFDGFFGDCGHEC@@EDAHHBGFHGHGCH?@DCCCGGHHFCFGHHGFHHHB/FB@GGGGEGGGGB?FGGGGGF6HFFBEFAAFDE1FFEFEE?E1B1;BFB1FF@B@9GFBB/BE5G0GBEHG9GBHABE//A012HFHHHFBB0F/E0?CGGHFE00A00GA3FF33EAA11B1B3D?>>1A
@M02197:102:000000000-ALU3V:1:1102:17222:5144 1:N:0:1
TGGCGTCATTCGTCCTCCGCTTATTGATATGCTTAAGTTCAGCGGGTGATCCTACCTGATTTGAGACCAGAAGTGAAATTGGGATGTGCCACAGAGGCAAGTTCGAAGCACACGCAGACACAACCAAACATTCCTCCTTTAGGCGACATAGCAAATGACGTATCATGCCATGCCAGGAGAAAAACACTGCTTGGCCGCCTCCTCCCAAACAGAGAGGCGGATGAAAAGTGTCTCAAGGCGCTCATGCATTGCTGGCGAGCCTGTGCTAGGTAGCGCAGGCAGAGGCACCCATCCAGACCCCATCCGCCAAGCCGGTGCATTTAAAAACCGCTTGGGGTGGGAGATTTCATGGCACTCAAACAGGCATGCTCTACGGATTGCCATAGAGCGCAAGGTGCGTTCAAAGATTCGATGATTCAC
+
BBBAAA@BFFFFGEEECGGGGGGCGFHHHFHGGHHHHFGHCHHGGGEEGHHHGHHHHGHHHGHHGHFGFGGHHDEBFGFHFHGHHEHHFGHGFF3?EF1G1GGHGHHGGHFFGCCGGGHHHGFGDGHHHGHFFHHHGHHHHFBGGGGGGHHFGH<DFHFDFGHHEFGGFGHFFGHHHA.:CG/.EHEFBGGHH?C@;-?9GG:FFAFFGG$FFFF?99BFA99#99FB5F/#;9ECA/.9>0A;;+00/;.-.;--C;.C//<0/0=DC-<<--GBHGF<11D?</?//111F0?//?GC/CCCBEEEE/</EB3?3HHHHGFFE>1GDEEDEE?EAHHHHHHF@@3HHHFFFFA5FGGGFGBFBFHGGA1F2E2B3BHHHHHCHEC?EE54CEA2DAFGBBGGDEGGFFFFBFFAA>>>
@M02197:102:000000000-ALU3V:1:1102:20460:5257 1:N:0:1
TGGCGTCATTCGTCCTCCGCTTATTGATATGCTTAAGTTCAGCGGGTAGTCCTACCTGATTTGAGGTCAGAGTCAAAAAAGTGTTGCACAGAGGCAAGCGGGGTTCTGAGCAGGCTTGACGCACGCAAGGGACAAGACGAAACTTATTACGTCTGTCACGGATGCTAGCGATCCCACTAAGTCATTTGAGGCGAGCCGTGTGACCGGCAGACGCCCACGTCCAAGTCCGACACCTGATCATAAACCAGATGGGATTGAGATTTCATGACACTCAAACAGGCATGCCTTTCGGAATACCAAAAGGCGCAAGGTGCGTTCAAAGATTCGATGACTCAC
+
BB@ABABBFFFFFGGGGGGGGGCHHHHHGHHHHHHHHHHHHHHGGGGGGHHHHHHHGHFGHHHHGHHHHHGGHGGGHHHGGHHHHGHHHHHBGGGGHGHFGGGDGHHHGHHHHHGHGGHHGGGGGGGGFGGGGGHHHHGFGGGHHGHHHHGHHHGHHHHGGGGGGGHGGFBEGGGGGHGGGGGHGHHGGGGGGCCBDHHFFEDFFFGFGFFFEFAFFFHHFFDFFFFGEGHHHFHFFGFHFFHHFHHHHHFEHHHFFHHGBHGGHHHHHGFHFGBHHGFFCE1EHGGFGHHHCGHHGGFCGFEECHFEFGGCECGGFGFBGGGGFFFFFFFBAAAB
@M02197:102:000000000-ALU3V:1:1102:22683:5320 1:N:0:1
TGGCGTCATTCGTCCTCCGCTTATTGATATGCTTAAGTTCAGCGGGTATCCCTACCTGATCCGAGGTCAAAATGCAAAATGTAATAGGCTTAATGGACGCCAACATTCAAGGCAAGAGGCGCAAAATGTGCTGCGCTCCAAGGCCAAATATGCCGGCTGCCAATCGCTTTAAGGCGAGTCCACGCGACAACGCGGGACAAGACGCCCAACACCAAGCAAAGCTTGAGGGTACAAATGACGCTCGAACAGGCATGCCCCATGGAATACCAAGGGGCGCAATGTGCGTTCAAAGATTCGATGATTCAC
+
CACCCCCCFFFFGGGGGGGGGGGHHGFFHHGHHGHHHHHGHHHGGGGGHHHHHGHHHHGHHHGCEGGHHHHHHHHHHHGHHHHHHHHGHHHHHHHHFGEFGGBFFHHHHHHGHHHGHGHGGGGGCHHHHHGHHHGGGGGGHHHHHHGHHEHFHGCDEGFGHHHFHFEHHGGHGGHHHGDFFFGHGGFGGCFGFGFHHFGGFFFGFFFAEFGGFFHGFGHHHHFHHHHHHHHGHHGGGGGGGGAGEHHHGHHGGGGHHFHFGHHHFHHHHHGEE?EGBGDEEEFGG1GGGGGGFF1FFFFFFAAAAA
@M02197:102:000000000-ALU3V:1:1102:10046:5146 1:N:0:1
TGGCGTCATTCGTCCTCCGCTTATTGATATGCTTAAGTTCAGCGGGTATTCCTACCTGATCCGAGGTCAACATTCAGAAGTTGGGGGTTTAACGGCTTGGCCGCGCCGCGTACCAGTTGCGAGGGTTTTACTACTACGCAATGGAAGCTGCAGCGAGACCGCCCCTAGATTTCGGGGCCGGCTTGCCGCAAGGGCTCGCCGATCCCCAACACCAAACCCGAGGGCTTGAGGGTTGAAATGACGCTCGAACAGGCATGCCCGCCAGAATACTGGCGGGCGCAATGTGCGTTCAAAGATTCGATGACTCAC
+
AAB?AADBFFFFGGGGGGFGCFGHHHHCHHHHHHHHHHFHHHHDGGEGHGHGHHHHHGHHHHHGGGFHHHHFHHHGHH4BGDDGCG5EGFB;7F:6E/#E7G6//<6#37+6CF791%F1<>C@DDG/5##.G0C.G/.;:6GGB-97;F/#/CFAD5FGAB@$DF;;/;BFBBBDC:09=;;/GDA//9/CEAE.ADAFF%>/AED#@FDFFD?9AE/FFFFF3FF9GDGB;?FHGB/17E?9%EFB334GFHGEEEEEB3A5HHGBFEE2E?EGEEHFHHECEEFFDDEF5GE4A4B5D5BDBBAAA
@M02197:102:000000000-ALU3V:1:1102:21497:5410 1:N:0:1
TGGCGTCATTCGTCCTCCGCTTATTGATATGCTTAAGTTCAGCGGGTAGTCCTACCTTATTTGAGGCCAGTAGTTAATAATAATAGTGTAAAGCGGAGACCTTATACGCGGGCTAAAAATTGCCTTAGCAACCCGGCTGATCTCCAGCTCATATATTTAAGGCAAGGTTGGCGGCGGCCAACCAAGCCCAAGGACCCGCACAGTTTTTAAGAAAAACCGGTTGGAGAAGATTAACGACACTCAAAAAGGCATGCTCTTTGGAATACCAAAGAGCGCAAGCTGCGTTCAAAGATTCGATGACTCAC
+
CCCCCDCDFFFFGGGGGGGGGGGHGHHHHHGHHHHHHHHHHHHGGGGGGHHHHHHHHHGHHHHHGHGGHGCGHGHHHHHHHHFHHHGFFHHGGHGGGGGGGHHHHHHHGGGFGGGHHGHHHHHGHHGHHGHHHGGFGGGGHHHHHHHHHHHHHHHHHHHHHHHHHGGHHGGHFGCFGFGGFEFFFGHHHHHGEFGGGGFHHHFBFGHHGHHGGGFGGFFFHHHHFFGHHHFHGGGHHHHGGGHHHHHHHHHGHHFGF5HHHHHHHHFCFGGGGGHHHHGEEGFGG5GGGGFCFFFFFFFDBBBBB
@M02197:102:000000000-ALU3V:1:1102:13270:5511 1:N:0:1
TGGCGTCATTCGTCCTCCGCTATTGATATGCTTAAGTTCAGCGGGTATCCCTACCTGATCCGAGGTCAACATTCAGAAGTTGGGGTTTTACGGCGTGGCCCCGAGTATTACCAGTAACGAGGTGTATGATTACTACGCTGTGGAAGCTCGACGGGACCGCCAATCGATTCGGGGAACGGGGGTTACCGCGAGTCGCAACCCCAAGCTGAGCATGAGGGTTGAAAAGACGCTCGAACAGGAATGCCCGCCAGAATACTGGCGGGCGCAATGTGCGTTCAGAGATTCGATGACTCAC
+
BAABABBBFFFF4EGGGFGCGCFGF5GDGHHFHFG5BGGDDFEEEE03ABAGHHHHHGHGHFAFEGHHHH.H9F6BG'F@:BFEG;>EG:9GGGEG3EFH#.>>##/9?/?9&2$(0%C;<@?/1$/FDHG6GB<;.?$#<D;0</#<0:<4;#;#.;::@0+:F<.C<;/G<A9.C1#99D/<EFF/FA?9/?#4//<#?AABFF1F199#+?#?B@B;F;BB/;/CE9?;FBB12B9$A97/EE11D22ED1B/EA/00B00D13FA0AA113EDB3EA11FCD311D>11>1
@M02197:102:000000000-ALU3V:1:1102:10097:5538 1:N:0:1
TGGCGTCATTCGTCCTCCGCTTATTGATATGCTTAAGTTCAGCGGGTATTCCTACCTGATCCGAGGTCAACCTTTGGAAAATTGGGGGGTTTTACGGCAAGAGTCCCTCCGGATCCCAGTGCGAGACGTAAAGTTACTACGCAAAGGAGGCTCCGGGAGGGTCCGCCACTACCTTTGAGGGCCTACATCAGCTGTAGGGCCCCAACACCAAGCAGAGCTTGAGGGTTGAAATGACGCTCGAACAGGCATGCCTTTCGGAATACCAAAAGGCGCAAGGTGCGTTCAAAGATTCGATGAGTCAC
+
AAAAABBBFFFBBEEGGGGGGGGHHHHHGHHHHGHGHHHHHHGGGGCGHHHHGHHHHHHHHHHCFGEGHHHHHHHH:EGHEGBGHHGG9<CGGHHGG9GGG9FHHHHGHGE?.$GGGGGGGGGGG:GGAE?EGFFFFFFFFFFFDGEFFFFFFEFFF.FF:FGFFFGHFGFGFFHGHFGHGDFFHGFFGFBFFFGGFFFFEDEFBF6GHGGGGFFBEFFGFEFHHGEHHHFGGFGGHFEF@HFHGEHFHGEB0B2BGHGGF2EF3HFEE?GHHGHEGGFHGGGGGFGGGGFFDFFFB3AAA>
@M02197:102:000000000-ALU3V:1:1102:12900:5639 1:N:0:1
TGGCGTCATTCGTCCTCCGCTTATTGATATGCTTAAGTTCAGCGGGTATCCCTACCTGATCCGAGGTCAAAAGTGAAAAAAAGGCTTCATGGATGCCACGATTCAAGGACTAAGACGCAAAATGTGCTGCGCTTACTACCAAAAACACTGGCTGCCAATGACTTTAAGGCGAGTCTAATACAAGACAAGACGCCCAACACCAAGCAAAGCTTGAGGGTACAAATGACGCTCGAACAGGCATGCCCCATGGAATACCAAGGGGCGCAATGTGCGTTCAAAGATTCGATGATTCAC
+
3A3?AADAFFFFGGCGCFGFEEGHHFHF5GHGHHBGG5FBGHCD2AAEBBDGFFFCGFBGGHGGFEAGHGFHHHBFGFFGEEFGHHHFGEHE9GHHHHHGEHEHHGFCCGHGBGFFGGGGDBFGC?FFHGGGGGDHFHHFFHCFEFFGFG?CBGGCHHHHDGFFDGFCCCBBB:CBFFGG1DBGBBGGF>7FFFE/?/;EGA?DBFFB1B1FGBEGHHFFBGB#>B9A9AAGAFEFGCAF-EGHFA222F22FBF0GAEEAAEDAAGE?EECGGFFGBGE11B13DBFF1>1>A
@M02197:102:000000000-ALU3V:1:1102:14633:5675 1:N:0:1
TGGCGTCATTCGTCCTCCGCTTATTGATATGCTTAAGTTCAGCGGGTAGTCCTACCTGATTTGAGGTCAGATCATGAAAGTGTCCCTCGCGGGACATCCCAGTGAAGGGAGATTGTCAGCGGCCAGACCGACGAAACTTATTACGTCAACGACCGCTAATGCATTTAAGGCGAGCCAAGTGAATGGCAGGCGCCCAAGTCCACCCAATCGGAAACCCGAGGGGGTGAGGTGTTCATGACACTCAAACAGGCATGCCTTCCGGAATACCAGAAGGCGCAAGGTGCGTTCAAAGATTCGATGATTCC
+
BBBBABBAFFFFGGGGGGFGGEEHHHHGHHHHHGCHHHGHHHHGGGGGGHHHHHGHHHHHHHGHGHHHHFHHHBHHFHHGHH<HHGHGGGGGGGGGHGHGHFGHFBGFFHGGHHHFFHHHGGGGGHGGHGCGHFCC:DGHHHHGFGHCCGCEGFGGGHHHGFFBBFGGGGGHHHGGFFFFFFFFFHHFFC@0EFFHGFFFFFFGFFGCGHHGGHGGGGECEFHG9BFGG9G;=FFFGGGFFEFGHHHHGGHHHECEEE?GHFGFD1BHGHE?FGEGFHCA0GGFE1GGGGFFF1FFFFFFAAA1>
@M02197:102:000000000-ALU3V:1:1102:14634:5693 1:N:0:1
TGGCGTCATTCGTCCTCCGCTTATTGATATGCTTAAGTTCAGCGGGTAGTCCTACCTGATTTGAGGTCAGATCACGAAAGTGTCCCTCGCGGGACATCCCAGTGAAGGGAGATTGTCAGCGGCCAGACCGACGAAACTTATTACGTCAACGACCGCTAATGCATTTAAGGCGAGCCAAGTGAATGGCAGGCGCCCAAGTCCACCCAATCGGAAACCCGAGGGGGTGAGGTGTTCATGACACTCAAACAGGCATGCCTTCCGGAATACCAGAAGGCGCAAGGTGCGTTCAAAGATTCGATGATTCC
+
ABAAAADBFFFFCFEGGFGGGGGHHHHHHHGHFFHHHGHHGHHGCGGGGHHGHHHHFFEHHEHGFHFG32@GHH3EEGDGFHHHHH;HGGGFEEG;GHHHGHHHFGHHGGGGHHHHHHGHDGCFGBHGHGGFHHCGGHHHH:HHECHGGHGGFCFGGGGGFGFFFFGCGGGGHHEFF2EFHFHFFFFFC<D;CFGFG?FFFFFFFFEFGHGGGFEF;GGGGHHH;EGGHEF;BABHFFB1CDFHGFBHGFAFCA/EEEAEGGFBGDCGFFE?EE01A1FAEAE1FBFG33ACGC>BFFFFA?A11
@M02197:102:000000000-ALU3V:1:1102:9102:5878 1:N:0:1
TGGCGTCATTCGTCCTCCGCTTATTGATATGCTTAAGTTCAGCGGGTAGTCCTACCTGATTTGAGGTCAGAGTCAAAAAAGTGTTGCACAGAGGCAAGCGGGGTTCTGAGCAGGCTTGACGCACGCAAGGGACAAGACGAAACTTATTACGTCTGTCACGGATGCTAGCGATCCCACTAAGTCATTTGAGGCGAGCCGTGTGACCGGCAGACGCCCACGTCCAAGTCCGACACCTGATCATAAACCAGATGGGATTGAGATTTCATGACACTCAAACAGGCATGCCTTTCGGAATACCAAAAGGCGCAAGGTGCGTTCAAAGATTCGATGATTCAC
+
BBBBBADAFFFFGGGCGFCEGGFGHBGHHHGHHBDFHHHHGHHGGG0EGHHHBGFGFHHHFGFGFFGFHHHHFFGHHFEEGFFHFHHGHHHHHFDGHGHGGGFCGHHHHHFFGHGHHGHHDGGGCGGGCGFHGGGGHHGGGGGHHCFDFGGHHHGCACBHDDC?FFGGGGGEHGBBFFFFGB=><CFGFEF?CBFFFFHF?CFFFFFFF/BGFAFFFF;>EEFEFBGGHHGHGD2DGHGFFFB,HHFHHEHHFHGF@@@21E@1FFE1HGF1FGGGDEFFEGAEHGGGGHGGDF1EEFFFFE00GHGCFEAG?GB1BGGGGGGF113B13B1AAA>
@M02197:102:000000000-ALU3V:1:1102:7427:5958 1:N:0:1
TGGCGTCATTCGTCCTCCGCTTATTGATATGCTTAAGTTCAGCGGGTAGTCCTACCTGATTTGAGGTCAGAGTCAAAAAAGTGTTGCACAGAGGCAAGCGGGGTTCTGAGCAGGCTTGACGCACGCAAGGGACAAGACGAAACTTATTACGTCTGTCACGGATGCTAGCGATCCCACTAAGTCATTTGAGGCGAGCCGTGTGACCGGCAGACGCCCACTTCCAAGTCCGACACCTGATCATAAACCAGATGGGATTGAGATTTCAGGACACTCAAACAGGCATGCCTTTCGGAATACCAAAAGTCGCAAGGTGCATTCAAAGAATCGATGATTCGC
+
AA?A1A1A1BD3GGCFFGFGGF0FFDEGBFCGFBGGHHHHHHGEEGA?/1FGDFGHGGCGHGF2FCBFG0GC@FG2FGG?E11BGF1FFGHH0F/F0FA>/ECC?GDFHHEH9CBF;-HFEFCA)GCCCE?.FF:FHHGG?CGF7<GGHEEHFHGGCGG8FHHGGFFFEF?FFBFF)CF761;CBCBFF9>///B@@F:1/:<;FFGC@@?>F;B)A0%BAAFF/B4F11B@FFFFB2BB10B@:HFF1B101@2B1@12@1A121GF11FD0AB1B111EHEACEA//CBGHHFAEEA1EAA0AB110B111D313BEFFAB11B33B1>11>11
@M02197:102:000000000-ALU3V:1:1102:25169:5777 1:N:0:1
TGGCGTCATTCGTCCTCTGCTTATTGATATGCTTAAGTTCAGCGGGTATTCCTACCTGATCCGAGGTCAACCTTTGGAAAATTGGGGGGTTTTACGGCAAGAGTCCCTCCGGATCCCAGTGCGAGACGTAAAGTTACTACACAAAGGAGGCTCCGAGGGTCCGCCACTACCTTTGAGGGCCTACATCAGCTGTAGGGCCCCAACCCCAAGCAGAGCTTGAGGGTTGAAATGACGCTCGAACAGGCATGCCCGCCAGAATGCTGGCGGGCGCAATGTGCGTTCAAAGATTCGATGATTCAC
+
AA?>AAAA4D5DGGGGGFGGGGGHHHHHHHGHGHHHHHHHHGHGGGGFHHHHGHEHHHHHFGGEEGGH3G31GHGGFHHHGHHGBGEE5B@DEHHFCGGGFHAGCGB0;CD5/ADGBCC;F3?DGAGF9FB;;FBFFFFB#0AD/BC:;D??FE99@@8FF<90FDDFFFF7GFB//119;A1BBBFF2FBB:FFF8F0B1?3>#AAGFFE4B9AFFFFF9FABAFGHHGEE@ABGA=FGHGHFHFFGEEE3GGBHHHGCAAA22GGFCHHHH?EGGHGBGGGGGFFGFFFFFFF?BBBA
@M02197:102:000000000-ALU3V:1:1102:17494:6091 1:N:0:1
TGGCGTCATTCGTCCTCCGCTTATTGATATGCTTAAGTTCAGCGGGTATCCCTACCTGATCCGAGGTCAAAATGCAAAATGTAATAGGCTTAATGGACGCCAACATTCAAGGCAAGAGGCGCAAAATGTGCTGCGCTCCAAGGCCAAATATGCCGGCTGCCAATCGCTTTAAGGCGAGTCCACGCGACAACGCGGGACAAGACGCCCAACACCAAGCAAAGCTTGAGGGTACAAATGACGCTCGAACAGGCATGCCCCATGGAATACCAAGGGGCGCAATGTGCGTTCAAAGATTCGATGATTCAC
+
BBCBCABCFFFFGGGGGGGGGGGHHHHHHHHHHHHGHHHHHHHGGGGGHHHHHHHHHHHHHGHFFGFHFHHHHHHEHHHGHHHHHGHHHHHHFHHHHHGGGGGGGHHHHHHHHHHGHHHGGGGGGGHHHHHHHHGGGGGHGHHHHHHHHHHHHHHGGHHGHGHHHHHHHGGHHHHGGHGGGGGGGHGGGGFFFHHHHGGGGFFFGHGGHFGGGBHHHGHGFFFFHHHHHHHHFHHGFFGGHHGHHFHHHFHEEGGHGHHHHHHHGHGHHHGGGGGHFHHGGGGHFGFGFGGGGFFFFFFFFCBBAB
@M02197:102:000000000-ALU3V:1:1102:23587:6155 1:N:0:1
TGGCGTCATTCGTCCTCCGCTTATTGATATGCTTAAGTTCAGCGGGTAGTCCTACCTGATTTGAGGTCAGAGTCAAAAAAGTGTTGCACAGAGGCAAGCGGGGTTCTGAGCAGGCTTGACGCACGCAAGGGACAAGACGAAACTTATTACGTCTGTCACGGATGCTAGCGATCCCACTAAGTCATTTGAGGCGAGCCGTGTGACCGGCAGACGCCCACGTCCAAGTCCGACACCTGATCATAAACCAGATGGGATTGAGATTTCATGACACTCAAACAGGCATGCCTTTCGGAATACCAAAAGGCGCAAGGTGCGTTCAAAGATTCGATGATTCAC
+
CBBCCABCFFFFGGGGGGGGGGGHHHHHHHHHHHHFHHHHFHHGGGEGEHHHHHHHHHHHHHHGFHHHHGHHHHHHHEHGGFGHGHGGHHHHHGGGHGHGGGGGGHHHHH;HHFGHFGFHGGGGGGGGGFFEBFFH;HGGCCGHHHGHHHGCGHGFGFHGHHGFGFFFFGGGE?FGGGFGGGGFFFFFEEGEFFAFFFBBAGGFFFFFFFAFEEAFGFGFGHHGGGCGFAB4CHGFFFFBFFFFFF@?DFGBG55EED5F5B5BHGBFGGC5GHFGBG33B311FFAGFBBHHHDHGHHHFGGGGHFFF222E4FGGGGGGEGGFFFFFFFBBBBB
@M02197:102:000000000-ALU3V:1:1102:10072:6235 1:N:0:1
TGGCGTCATTCGTCCTCCGCTTATTGATATGCTTAAGTTCAGCGGGTAGTCCTACCTGATTTGAGGTCAGAGTCAAAAAAGTGTTGCACAGAGGCAAGCGGGGTTCTGAGCAGGCTTGACGCACGCAAGGGACAAGACGAAACTTATTACGTCTGTCACGGATGCTAGCGATCCCACTAAGTCATTTGAGGCGAGCCGTGTGACCGGCAGACGCCCACGTCCAAGTCCGACACCTGATCATAAACCAGATGGGATTGAGATTTCATGACACTCAAACAGGCATGCCTTTCGGAATACCAAAAGGCGCAAGGTGCGTTCAAAGATTCGATGATTCAC
+
CCBBCCC@FFFFGGGGGGGGGGGHHHHGCHHHHHHHHHGHHHHGGGGGGHHHHGHHHHEHHHGFGGHHHHGHGHFHFHFCEH@FFHHHHHGHHGGGHGGGGGGDGHHHHHHHHGGHHGGHGGGBFGGGFGGFGGGHBGAFFGGHHHHHGHGHGHGHHHGFGGGHGGGGFGFGHHHHGGGHGGGGFFGGDCFEGFGFFCFCFEFFFGFFFFEFFFDDEFF3GHGFGGGGHHFCFGFGGFHHHHGBBFGFGFFHFHFHFFHFHFFEHHHHHHGHGHHHHFHHFB1HFEEF?FFHGHGFGGFGGGECGHHHFEGGCGGF5GGGGGGGBFFFFFFABAAA
@M02197:102:000000000-ALU3V:1:1102:14908:6310 1:N:0:1
TGGCGTCATTCGTCCTCCGCTTATTGATATGCTTAAGTTCAGCGGGTAACCCTACCTGATCCGAGGTCAACCTGTAATAAAGATTTAACGGCCGCGACAGACCTGTCATCCCTAGCGAATATGTATCACAACGCTCGGAGACAGACTGCTCAGCCGGAGACTTTAAGGCGCGCGACCAAAGTCGCGACGCCCAATACCAAGCGAGGCTTGAGTGGTGAAATGACGCTCGAACAGGCATGCCCCGCGGAATACCACGGGGCGCAATGTGCGTTCAAAGATTCGATGATTCAC
+
CCCCBCCCFFFFGGGGGGGGGGGHHHHHGHHHHHGHHHHHGGHGGGEFHHHHHHHHHHHGHHEGGGEHHHHHHHHHFHFFBF3FGF?@GAFEGGGGGFGGGHFFHHHF<HFFHFHGGGFC/GG:EGGHHFFFGG<DEGFFC0<GHHHHHHHFHEFGGGCDGGGGGGCCF?ABC??CGFFEB:FDAFGCGEFGHEFFFFFFFFDFF=FEG0B?1BFFDG8;EE/@CGAD@1B1@BE9FF>BB9EFHBGGHGFCEEGEAEAEFFDGEAA011EDGFFGEFCFFFFFFFAA1A?
@M02197:102:000000000-ALU3V:1:1102:21658:6245 1:N:0:1
TGGCGTCATTCGTCCTCCGCTTATTGATATGCTTAAGTTCAGCGGGTAGTCCTACCTGATTTGAGGTCAGAGTCAAAAAAGTGTTGCACAGAGGCAAGCGGGGTTCTGAGCAGGCTTGACGCACGCAAGGGACAAGACGAAACTTATTACGTCTGTCACGGATGCTAGCGATCCCACTAAGTCATTTGAGGCGAGCCGTGTAACCGGCAGACGCCCATGTCCAAGTCCGACACCTGATCATAAACCAGATGGGATTGAGATTTCATGACACTCAAACAGGCATGCCTTTCGGAATACCAAAAGGCGCAAGGTGCGTTCAAAGATTCGATGATTCAC
+
CCCCCCCCFFFFGGGGGGGGGGGHHHHHHHHHHHHHHHHGHHHGGGGGGHHHHHHHHHHHHHHHGHHHGFDGHHHHGHHGG3FGHHHHHHHGHGGGGFHFGGGCGHHHHHHHHGGHHGHHGGGGGGGGGGGHGGGGHHGGFGFGHHHHHHHHHHGHHHGGHHGGGGHGGGGEFGGHGGGGHHFGFHHGGGGFFFFFFGDFGDFFGFGFGFEFFGFGDFFGFFHF@CCEHGBGHGFHFFHHHHHFFGHHFGHHHGBFGHFGBFHGHFGFHHFDBHHHHHHHGHGGGDCGECGHFFCEGFHFGGGGGHHHFEGGCHGGGGGGGGGCFFFFFFFAA3AA
@M02197:102:000000000-ALU3V:1:1102:14141:6297 1:N:0:1
TGGCGTCATTCGTCCTCCGCTTATTGATATGCTTAAGTTCAGCGGGTAGTCCTACCTGATTTGAGGTCAGAGTCAAAAAAGTGTTGCACAGAGGCAAGCGGGGTTCTGAGCAGGCTTGACGCACGCAAGGGACAAGACGAAACTTATTACGTCTGTCACGGATGCTAGCGATCCCACTAAGTCATTTGAGGCGAGCCGTGTGACCGGCAGACGCCCACGTCCAAGTCCGACACCTGATCATAAACCAGATGGGATTGAGATTTCATGACACTCAAACAGGCATGCCTTTCGGAATACCAAAAGGCGCAAGGTGCGTTCAAAGATTCGATGATTCAC
+
B@BBBBBBFFFFGGGGGGGGGGGHHHFHFHGHHHHHGHHHFHHGGGGGGHHHHHHHFHBHHGBHGHGHHFGHHHHHHGHFGDGHHEHHHHFHHEGGHGGGGGGGGHHGHHGHHHGFHFHHGGGG/FFFBFGEFGHHEHGGGGGHGHHHHHECFFEHHHCEGFDGGGGGGGBCGGHGGGG9FHDFGGGCAE/EFA@;BHGHGGCCCCFF<@EE<>>9DEFACAFFFFBFGFBFHGGBGFFHGGBFEHHHFFBBFGGGFHDFHEGFHGHHFGF10HGGFFF10HGEHE?ECHHHFHG/GGHFEEE0GG1FGEE00E1133AE3ECFBFFFFFFAA1AA
@M02197:102:000000000-ALU3V:1:1102:11303:6358 1:N:0:1
TGGCGTCATTCGTCCTCCGCTTATTGATATGCTTAAGTTCAGCGGGTAGTCCTACCTGATTTGAGGTCAGAGTCAAAAAAGTGTTGCACAGAGGCAAGCGGGGTTCTGAGCAGGCTTGACGCACGCAAGGGACAAGACGAAACTTATTACGTCTGTCACGGATGCTAGCGATCCCACTAAGTCATTTGAGGCGAGCCGTGTGACCGGCAGACGCCCACGTCCAAGTCCGACACCTGATCATAAACCAGATGGGATTGAGATTTCATGACACTCAAACAGGCATGCCTTTCGGAATACCAAAAGGCGCAAGGTGCGTTCAAAGATTCGATGACTCAC
+
BBBBBADAFFFFGEGGGCA?EEGFGHHHHCFHGHHHHHHHHFCFGGGGGEGHHHFHFHHHHHHFFFHHHHHHFFFHDHHGGBFFGEFHHHFFHGGGHGHGGGGGGFHHFHHHHGGHHGHFGGGFGGGGGGFHGGFGHHGFCGGHHHHHHFEHEFGGHHGGHGDGGEFGGGFGHGFGGGFGGHHGFGHGFEEGFCGCGHEFFEFGGHHGGFEEBFFFFFF?EGFFF?GFHGGDGFFFFHGFBBGBHHHHFFBFGB2@1G1HHGBFFA21EHFGEHHHHG1BFFGFHGEECC2FDDEBCHGGEAE0?FGEGAEE0BB13EFAGEA11@3DD11AAAAA
@M02197:102:000000000-ALU3V:1:1102:19426:6553 1:N:0:1
TGGCGTCATTCGTCCTCCGCTTATTGATATGCTTAAGTTCAGCGGGTATCCCTACCTGATCCGAGGTCAATCATAAAAAAGTTTGGGGTTCTGGCAGGACACCACCGGGACTCTGTCGCGAGGAGTATTACTACGCGTAGAGCCAGGAGGCACCGCCACTGCTTTTAAGTGCTGCCCTGTGACGGGCAGGCCCCAACACCAAGCTGAGCTTGAGGGGTGATAATGACGCTCGAACAGGCATGCCCCCCGGAATACCAAGGGGCGCAATGTGCGTTCAAAGATTCGATGATTCAC
+
B@BCCCCCFFFFGGGGGGGGGGGHHHHHHHHHHHHHHHHHGHHGGGGGHHHHHHHHHGHHHHHGGGGHHHH<H<HHHHHGGHH<HGGGG;G$HHGHGGGH<HGGHGGGG:GH<<H<HG;G9GGGGHFHH<HH<HGGGGGG9HH;;HEEFGGGHGGGGFGGGGGGGGFGGGGGGGGGGGGGGGGGGGGGFFFGHFGGFFGGGHHHFHHGFFHGGGHHHHHHHHHFGGGGHHDHHHHHHHHHGGGGGGGHHHHHHHHGHGGGGGGHHHGGGGGHGGGGGFGFGBFFFFFFFCCCCC
@M02197:102:000000000-ALU3V:1:1102:9816:6542 1:N:0:1
TGGCGTCATTCGTCCTCCGCTTATTGATATGCTTAAGTTCAGCGGGTAGTCCTACCTGATTTGAGGTCAGAGTCAAAAAAGTGTTGCACAGAGGCAAGCGGGGTTCTGAGCAGGCTTGACGCACGCAAGGGACAAGACGAAACTTATTACGTCTGTCACGGATGCTAGCGATCCCACTAAGTCATTTGAGGCGAGCCGTGTGACCGGCAGACGCCCACGTCCAAGTCCGACACCTGATCATAAACCAGATGGGATTGAGATTTCATGACACTCAAACAGGCATGCCTTTCGGAATACCAAAAGGCGCAAGGTGCGTTCAAAGATTCGATGACTCAC
+
BBBBB3>ACBFFFCGGGGGGGGGHHHHHHHHHHHHHHHHHHHHGGGGGGHHHHHHHHHHHHFHHGHHHHHHGFHGHFHHFGGFHGHHHHFHHHGDEGGHGFGE/BCGHDFGFAA96GFFFFDGGGGGC@A0GFGGHHHFFBAFHHFHFFBFGFHGFHEHHFEFGADBGGGFEGGGHHHHGGGGGFGGDFEGEDCCCFFFHDGFFGHFGGGDGEE;FGEEGHHGEECEDHHHHHFFGGBHGFGFFFGFCBHGEDB55HHHHGGFDGDFFBFAFGBFHFFBHG3111EEDEHGHHFHFEFEHGGGGEFAF4A2ECGFGFGGGG?BGFFFFDD5BAA>3
@M02197:102:000000000-ALU3V:1:1102:16702:6734 1:N:0:1
TGGCGTCATTCGTCCTCCGCTTATTGATATGCTTAAGTTCAGCGGGTATCCCTACCTGATCCGAGGTCAACCTTTTGAGAAAAGATTCTCCCCGAGGGGAGGCCGACCGGGGCTCGTGCACCCGTGTGTCCGATACGTGTCCCGTGAAGAACTCAGTGTACCGGGGGTCCAACGAGGCCGCCGTCATTGTCTTTGGGACGGGCGAGAGCCCCCCCGAGAGGGGGCCTCCGCCAAACCGTCCAACACCAAGCCGGGGGGCTTGAGGGGTGATAATGACGCTCGAACAGGCATGCCCTTTGGAATACCAAAGGGCGCAATGTGCGTGCAAAGATTCGATGACTCAC
+
BAABABBBFFFDGGGGGGFGGGFHHGGHHGHHHHHHGHHHGHHGGGGEHHHHGHHHHGFBHHFGCFAHBFFHFHFGDFAG4@FHGHHHHHHHGEFG?E/EEE?F?@DGCGG?A?CDGHGHHHGG.A<CHGHGFDCGF<HHHFHG/;A?BFFFGGGGFF:BFGGFFFC;DFEFBFF@BB?9BBBFF?FFE/BFFFBBA.;B?EB;DFC;EF.DAFFG>GGC?CECC9AFFFDFACFFFHHHG2GFFDE//GGGGE?GAFB1AEEGHFFGD2GHGGGEA?EGCHHHFG1HGEFAEBHHFDFFHCGHHCGBEFB00113BEEEEAB31GBGBA1BC1FDFBDAAAAA
@M02197:102:000000000-ALU3V:1:1102:11761:6741 1:N:0:1
TGGCGTCATTCGTCCTCCGCTTATTGATATGCTTAAGTTCAGCGGGTAGTCCTACCTGATTTGAGGTCAGAGTCAAAAAAGTGTTGCACAGAGGCAAGCGGGGTTCTGAGCAGGCTTGACGCACGCAAGGGACAAGACGAAACTTATTACGTCTGTCACGGATGCTAGCGATCCCACTAAGTCATTTGAGGCGAGCCGTGTGACCGGCAGACGCCCACGTCCAAGTCCGACACCTGATCATAAACCAGATGGGATTGAGATTTCATGACACTCAAACAGGCATGCCTTTCGGAATACCAAAAGGCGCAAGGTGCGTTCAAAGATTCGATGACTCAC
+
BABABBBAFFFFGAEGGGGGGGGHHHHGGHHHHHCGHHFHHGBEEGGGGHHHHHHHHHHHHHGHGHHHGFHHHGHBFHGGGGGHHHHHHHEFHGGGHGHGGGGGGHHHHHGHHHG0FFHHGGACGGGGGGGHGGHHFHCDGGGHGHH;HHGHFHCCGHGHHHGHGGGCGFFEHGGGGGGGGFGFFFHGGEGGFFGFFGFDFFDFFFBBGB?F;EDGEFFBEGFBFGGGHFHGCEFH)BFGFFFBFGHFGHFGHHFEHGHGFDEHHGHFHGEHHGGFHGFEFGEGB10DEHFHHCFFGHGHEGE?EHG4FEEE?FGD5GGGGGBFFFFF5BFAA?AA
@M02197:102:000000000-ALU3V:1:1102:23171:6929 1:N:0:1
TGGCGTCATTCGTCCTCCGCTTATTGATATGCTTAAGTTCAGCGGGTAGTCCTACCTGATTTGAGGTCAGAGTCAAAAAAGTGTTGCACAGAGGCAAGCGGGGTTCTGAGCAGGCTTGACGCACGCAAGGGACAAGACGAAACTTATTACGTCTGTCACGGATGCTAGCGATCCCACTAAGTCATTTGAGGCGAGCCGTGTGACCGGCAGACGCCCACGTCCAAGTCCGACACCTGATCATAAACCAGATGGGATTGAGATTTCATGACACTCAAACAGGCATGCCTTTCGGAATACCAAAAGGCGCAAGGTGCGTTCAAAGATTCGATGACTCAC
+
CCCCCABBFFFFGGGGGGGGCEGHHHGHHHHHHGHCHHHHHHHGGGGGGHHHHHHHHGHHHHEGGGHHHHEFGHHHGHGGFGHFHHHHHHFHFGFGHGHGGGGFCHHHHHGHHHGHHGHHFG;GGGGGGGGHGGGHHHGGGCFHHHGHHHGGHHGHHHHHGCGCFGGFGGHHHGGFGGGFGGGFGFHFFGGGGFGFFHHGFFFGGHHFGGGGFFGFFFFHFHHGGEFFFHFFHEGFDGHHFGFFHHHHGGGHHHHFHHHHHHDHHHHFFGFFHFHFHHHGHHHHHAEGGHHHHHHHCHHHGGGGGHHHFGGGEF4FFBGGGGGGFFFFFFFBAABB
@M02197:102:000000000-ALU3V:1:1102:18062:6980 1:N:0:1
TGGCGTCATTCGTCCTCCGCTTATTGATATGCTTAAGTTCAGCGGGTATCCCTACCTGATCCGAGGTCAAAATGCAAAATGTAATAGGCTTAATGGACGCCAACATTCAAGGCAAGAGGCGCAAAATGTGCTGCGCTCCAAGGCCAAATATGCCGGCTGCCAATCGCTTTAAGGCGAGTCCACGCGACAACGCGGGACAAGACGCCCAACACCAAGCAAAGCTTGAGGGTACAAATGACGCTCGAACAGGCATGCCCCATGGAATACCAAGGGGCGCAATGTGCGTTCAAAGATTCGATGACTCAC
+
CBCCBCCCFFFFGGGGGGGGGGGHHHHHHHHFHHHHHHHHGHHGGGGGHHHHHHHHHHHGHHHFGGGHHHHHHHHGHHHHHHHFHHFHHHHHHHHHHHGGGFGGGHHHHHHHGHHGGGHGGGCFGHHHHHHHHHFGGGHHHFFFFGHGHHHHHGHGGGGHHHHHHHGHHGHGGGGHEHGFFGFGGHEDGGCGGHHHHGGGGGGHGGHGHFEGGHHHHHHGHHHHHFHHHHHHHHHGFGGGGHEHGHHGHHGGGGGHHEHBFFHHHGHHHGGGGGGFCHHEAEGGFGBGGGGFGGFFFFFFFABBAA
@M02197:102:000000000-ALU3V:1:1102:25194:6986 1:N:0:1
TGGCGTCATTCGTCCTCCGCTTATTGATATGCTTAAGTTCAGCGGGTATCCCTACCTGATCCGAGGTCAACCTTTGAAAGAGTTTAACGGCCACGACCGCCCGCACTCCAAAGCGAATATGTATCACAACGCTTAGAGACGGACAGCTCGGCCGGAGACTTCAAGGCGCGCGGGAGCCGCGACGCCCAACACCAAGCGAGGCTTGAGTGGCGAAATGACGCTCGAACAGGCATGCCCTTCGGAATACCAAAGGGCGCAATGTGCGTTCAAAGATTCGATGACTCAC
+
BCCCCCCCFFFFGGGGGGGGGGGHHGGHHHHHHFHHHHGHHHHGGGGGGHGHHHHHHHHHHHHGGGFHHHHHHHHHHHHGHHHHHHHHGGGGGGGGGGGGGGGGGGGHHHHHHHGGCGGHHHHHHHHHHGGGGGGHHFGHGGDCGFHHHGGGAHHGHHHHGGGGGGGGGGFGGFCCDFGFFAGGEGFEFGGGFHFFGGDGHHGFHHGGGGHHGHHFFEFEDDFHHHHGHHHEGGGGGGFFHHHGEGBHGGGGGGGG5GFGEFGHGGGGGGGGGGFFFFFFDAAAAA
@M02197:102:000000000-ALU3V:1:1102:18599:7203 1:N:0:1
TGGCGTCATTCGTCCTCCGCTTATTGATATGCTTAAGTTCAGCGGGTGATCCTACCTGATTTGAGACCAGAAGTGAAATTGGGATGTGCCACAGAGGCAAGTTCGAAGCACACGCAGACACAACCAAACATTCCTCCTTTAGGCGACATAGCAAATGACGTATCATGCCATGCCAGGAGAAAAACACTGCTTGGCCGCCTCCTCCCAAACAGAGAGGCGGATGCAAAGTGTCTCAAGGCGCTCATGCATTTCGGGCGAGCCTGTGCTAGGTAGCGCAGGCAGAGGCACCCATCCAGCCCCCATCCGCCAAGCCGTTTCATTTAAAAACCGCTTGGGGTGGGAGATTTCATGGCACTCAAACAGGCATGCTCTACGGATTGCCATAGAGCGCAAGGTGCGTTCAAAGATTCGATGACTCC
+
CCCC@ABBFFFFGGGGGGGGGGGHHHHHHHHHHHHHHGHHHGHGGGGGHHHHHHHGHHFHHHHHGHHGHHFHHHGHHGHHGHHHHGGHHHHHHHHHGGGHGHHHGHHGGHHFHGGGGGHHHHGGGGHCGGHHHHHHHHHHHHHGGGGGGGHHHHGGHGHGGHEHHFFHHFHHHHHGHGGHHHHHGHHH0CGGFGHGGGGGGEGGGGGFGGGFFGGBDFFFFCA7BBFB:FFFFFGEDAAB;BF;;EB9-;-GD?@CHHGHFHC:00GFGCGDGCHGDDF1FCHHDA<GCBFAGGD@/DCF<//GFEGGGGGGGHFFFHHHHGGGGGGGGGHGE?GGHHHHHFGHHHHHGHGGHHGHHHHGHHHHHHHEHGFGGFFHHCAE3HGHHGGGGHHHHGGGGGGGFGGGGGGFFFFFFFAAAAA
@M02197:102:000000000-ALU3V:1:1102:18872:7218 1:N:0:1
TGGCGTCATTCGTCCTCCGCTTATTGATATGCTTAAGTTCAGCGGGTATTCCTACCTGATCCGAGGTCAACATTCAGAAGTTGGGGGTTTAACGGCTTGGCCGCGCCGCGCACCAGTTGCGGGGGTTTTACTACTACGCAATGGAAGCTGCAGCGAGCCCGCCACTAGATTTCGGGGCCGGCTTGCCGCAAGGGCTCGCCGATCCCCAACACCAAACCCGAGGGCTTGAGGGTTGAAATGACGCTCGAACAGGCATGCCCGCCAGAATACTGGCGGGCGCAATGTGCGTTCAAAGATTCGATGACTCAC
+
CCBCCCCCFFFFGGGGGGGGGGGHHH5FFHHHHHHHHFHHHHHGGGGGGHHHHGHGHHGHHHHGGGGGHFHHHHHHHHHHHHHHG9GGGGH<HGGG/;GGCHBD7C7CGG#C@9,HD;B%@#DG96<@FCCC5H57HG5?C6F9F0/,#0;9;09..#@C.FFBBBBFFFFFB?BABC;EF;@@FEFBBCFGFFE>ACGGGGGGGHF7GFFEGGGGGGGGFFFGFFFHHGHHHHHHGGEFEE?F(EBGDFEHGHGEGGFEHHHHFHHHHGGGGGGEGGHGHHECGGHGGGGGGGGGGFFFFFFFBBBBB
@M02197:102:000000000-ALU3V:1:1102:11322:7240 1:N:0:1
TGGCGTCATTCGTCCTCCGCTTATTGATATGCTTAAGTTCAGCGGGTAGTCCTACCTGATTTGAGGTCAGAGTCAAAAAAGTGTTGCACAGAGGCAAGCGGGGTTCTGAGCAGGCTTGACGCACGCAAGGGACAAGACGAAACTTATTACGTCTGTCACGGATGCTAGCGATCCCACTAAGTCATTTGAGGCGAGCCGTGTAACCGGCAGACGCCCATGTCCAAGTCCGACACCTGATCATAAACCAGATGGGATTGAGATTTCATGACACTCAAACAGGCATGCCTTTCGGAATACCAAAAGGCGCAAGGTGCGTTCAAAGATTCGATGACTCAC
+
BBA@AAD?CFFFGGGGBGFGGGGHHHFHHHHHHGHHHHHHHHGGGGGGGHHHHHHHHHGHHHGHGHGHHHGGGHHHGHHGGBFGFHHHHHHFFG?FHGHGGGGDGHHFGHHHHGGHGGHHGGGGGGCFGGFFGGGHHGGGGGGHGHHGHHHHHHGHHFGGHHGDGGGGGFHEHGHGHHHHGHGGFGFGGGFGFFCCFHHHDGFFEFFFEEEFHGGCGCFFGHGFGCGGHGGDFFFBBG4HHHHGFGFBHHGHGGG@DHFGFG5HHHHHGHFHHFHEGGFGCHHGFACGGFGHGHFHGHHHGECCGGHHHGGGGHGFFGFGGGGGFFFFDFD3>3>A
@M02197:102:000000000-ALU3V:1:1102:14720:7371 1:N:0:1
TGGCGTCATTCGTCCTCCGCTTATTGATATGCTTAAGTTCAGCGGGTATTCCTACCTGATCCGAGGTCAACCTTTGGAAAATTGGGGGGTTTTACGGCAAGAGTCCCTCCGGATCCCAGTGCGAGACGTAAAGTTACTACGCAAAGGAGGCTCCGGGAGGGTCCGCCACTACCTTTGAGGGCCTACATCAGCTGTAGGGCCCCAACACCAAGCAGAGCTTGAGGGTTGAAATGACGCTCGAACAGGCATGCCCGCCAGAATGCTGGCGGGCGCAATGTGCGTTCAAAGATTCGATGATTCAC
+
CBBCCCCCFFFFGGGGGGGGGGGHHHDHGHHHHHHHHHHHHGHGGGEGHHHHHHHHHGHHHHHGGGGHGHHHHHHH9HHH<<<HHHGGGGFGGHHGGGGGGHH<HHH<HGGGGGGGGGGGGGGGGGGDEF?EGFFFF9:FFBDFFFFFFFFFF:FAD9FFFFFGFGFFFFFHGFFFHFE1GFFHGFHHFHFGFGFHGGGGFFFFFFFFFHHHHHHFFFHFHGGHHGFHHHHFFDGFFHFFFFHEHHHHCGGFFHHGHHHHHGGEG?CGGGGHFGHGGGEFGGGFCGGGGGFFFFFFFCBCCC
@M02197:102:000000000-ALU3V:1:1102:18401:7479 1:N:0:1
TGGCGTCATTCGTCCTCCGCTTATTGATATGCTTAAGTTCAGCGCGTAGTCCTACCTGATCTGAGGTCAATAAGTTTGTTAATTCTGTTGAGACAAGGCTCAGCAGGGTTGACGGGCGGCACCTGTTAGGATTTTTGTCACAGCAAGAACAGGACAGTGAGTTGGACAAACCTAGAACACTGTCAAGTCCGGACAATAGGGCCGTACGATTCAACTTAGAGCGGGCAAGTCTACTATGATGCAGAACTTGCTCCTCTCAACGTCCACTGAAACCAACACTATCTTGCACCAGGGCACGATAGAGACGGCGGGAGAGTTTAATGACACTCAAACAGGCATGCCCTCCGGAATACCAGAGGGCGCAATGTGCGTTCAAAGATTCGATGACTCAC
+
BABBBADAFFFFGGGGGGFEGGEHHHGHHHBHHHHHHHHGGFHGGGFFGGHHHHHGHHHHHHHGHGHHHHHHHHHHHGHHGHHGHHHHHHEHHHHGHHGFHGHHHHHGHGGHGGGGGGGGGGGHHHHHGGHHGHHHGHHHHHHHHGHGHHFFHGHHG<DHFHGHFHHHHHHGHGFFHHHHHGFFBFFGGGGFEGFFFGBBAFDG;ADDHHHGFFFGFFFFFFFF.BFHFFFFFHGFFHGFFF1FF1<0/GAF?2/GF/F<<2FBBF?GHGFCAGFFFDGG32GD3HHGHHFHGFFF>444EGHEECGGEHHGBGFHHGGHHHGHGBGHGHHHHHHHHHGGGGE?GHHHHHGEGHHHGGG?GHHFHCGGGGGGGCGGGEFEFFFFFFFABABA
@M02197:102:000000000-ALU3V:1:1102:22650:7355 1:N:0:1
TGGCGTCATTCGTCCTCCGCTTATTGATATGCTTAAGTTCAGCGGGTGATCCTACCTGATTTGAGACCAGAAGTGAAATTGGGATGTGCCACAGAGGCAAGTTCGAAGCACACGCAGACACAACCAAACATTCCTCCTTTAGGCGACATAGCAAATGACGTATCATGCCATGCCAGGAGAAAAACACTGCTTGGCCGCCTCCTCCCAAACAGAGAGGCGGATGCAAAGTGTCTCAAGGCGCTCATGCATTTCGGGCGAGCCTGTTCTAGGTAGCGCAGGCAGAGGCACCCATCCAGACCCCATCCGCCAAGCCGTTTCATTTAAAAACCGCTTGGGGTGGGAGATTTCATGGCACTCAAACAGGCATGCTCTACGGATTGCCATAGAGCGCAAGGTGCGTTCAAAGATTCGATGACTCAC
+
AAAABBCCFFFFGFEGGGGGGGGGHHHHBHHHHHHHHHHHGHHGGGGCHHHHHHHHHHHHHHFHGGHGHHHHHGFGHHHHHHGHHGHHHHHHGHFHGGFHGHHHGHHGGHGHHGGGGGHHHFGGGGHHHFHHHHHHHHHHHHHHG?CCGHHHHHHHFHHGFGHHHHHHHGHFHE0CAEEHFHG.EHHHHGHHHFEGGGGGGGGGGFGGGGFGFGGFEDFF=>BFGFBFBBAC;BGFG8GFC0GFB0B.BA-CGCFDC<.C</BFHHHHH@<-GGHHFGFBGGHGD?0HGF?1F2<A/GHEC</GGHFGGGGGGGD?3HHHEEGGGFGGGGHGGGGGHHHHHHHHHHBHGHHHHHGFHHHHHFGHHHHHFFEFCGHHHHHHGHGHGFGGGGDFHGFGGHGFGGGGGGGGFFFBFFFBBAAA
@M02197:102:000000000-ALU3V:1:1102:7376:7533 1:N:0:1
TGGCGTCATTCGTCCTCCGCTTATTGATATGCTTAAGTTCAGCGGGTAGTCCTACCTGATCTGAGGTCTGTGTCTCTATCCGGGCGCGAGGCGGCGACCCGGTGGGGTGAGGCAGACGACAAAGCCGGCCGCGCGTTACATATCACACGAGACCGTCTCCGACGCCCACAGATGCATTGAAGGCGAGCCAACAAAGGCAACGCCCATATCCGACCCCGTCGGTGGACCCGACGGGACGAGGTTACGTGACACTCAGACAGGCATACCCTCCGGAATAGCAGAGGGTGCAAGGTGCGTTCAAAGATTCGATGATTCAC
+
AAA@1>DAFFFFGEGFFAEFGAEGFHGHHHBFFGFABHHHHHFGGGEEGHHHHGFHE10B1GHEFGE0FE@FDGGFHHHFHE//EE/EGGGCG;GGCGCFCC@CFCCBFFFHEEEFFGCGGCHG/CA@@AG@@G@FFFFFFFFFFFFF@A@FFFAA;:9BA:;@;=CFFFFBFFHGG<#/BCBF@BBCFFFGFFFFCEFF?FC@@HFCFFFFFGGGECEEFBGAB/EFF/G/E?FG@B@1EF;BB;2GD1GBEBGAGDGGF1AFB/E/AEA2FFB1111FHE0FGEA11F0AA01A1BDACGEB1113B13B1A1>>
@M02197:102:000000000-ALU3V:1:1102:17296:7883 1:N:0:1
TGGCGTCATTCGTCCTCCGCTTATTGATATGCTTAAGTTCAGCGGGTATTCCTACCTGATCTGAGGTCTGTGTCTCTATCCGGGCGCGAGGCGGCGACCCGGTGGGGTGAGGCAGACGACAAAGCCGGCCGCGCGTTACATATCACACGAGACCGTCTCCGACGCCCACAGATGCATTTAAGGCGAGCCAACAAAGGCAACGCCCATATCCGACCCCGTCGGTGGACCCGACGGGACGAGGTTACGTGACACTCAGACAGGCATACCCTCCGGAATACCAGAGGGTGCAAGGTGCGTTCAAAGATTCGATGACTCAC
+
A??ABBBAFFFFGGGGGGGGGGGHHHHHHHHHHHHHHHHHHHHGGGGGHHHHHGFHHHFHHHHHHGHHHHHHHHHHHHHHHGGGGGGGGGGGGGGGGGGGGGADGGGDFFFHGGGGHGGGGGHGHGGGGGGGGGFFFFFFFFFFFFFGGEAFFFFFFFFGGGGGFFHFHHHGFHFFFFFGFGFGHFFHFHHHFHFFGGCFFHHGHHGGFGGFFFFFGGFFHGGGFFFGGGGFGFGHEHFHGGFFGHGHFBHFF5HHGBFFGBGEAGGC?CHHGHHHGHHGHGFFGFGHGGEGECHGGGGGGGGFFCFFFFFFBBBBB
@M02197:102:000000000-ALU3V:1:1102:8551:7902 1:N:0:1
TGGCGTCATTCGTCCTCCGCTTATTGATATGCTTAAGTTCAGCGGGTAGTCCTACCTGATTTGAGGTCAGAGTCAAAAAAGTGTTGCACAGAGGCAAGCGGGGTTCTGAGCAGGCTTGACGCACGCAAGGGACAAGACGAAACTTATTACGTCTGTCACGGATGCTAGCGATCCCACTAAGTCATTTGAGGCGAGCCGTGTCACCGGCAGACGCCCACGTCCAAGTCCGACACCTGATCATAAACCAGATGGGGTTGAGATTTCATGACACTCAAACAGGCATGCCTTTCGGAATACCAAAAGGCGCAAGGTGCGTTCAAAGATTCGATGATTCAC
+
BBAAABBBFFFBFGGGGGGGGGGHHGHHHGHHHHHGGHHHHHHGGFGGFHHHHHHHHHHHHHHHGHHHHBBBGHHGGHHGGHHHHEHHHHHFHGDAGEGEGGGGGHHHFHCHHHEDFGHHGGGGFEFGGGFHGAFGHHGBDDGFHHHHHHFGHHGFFHHFHFC/FBFFGGFGGF<FFD=BFFFFFGHFBE/ADFA/DGFFFBFFGHFE=@@FF@;BEFHFHHHCEBFGGFB4EHFFFBB9CGBFFGB32E?EF2BFHGEBHFFHGFHHHHGHGFHGHHHHGHHHFEGE?HGHHHHHGHHGGFDGGHHFGEGGGHGBGF5GGGGGFFFFFFFBA3>A
@M02197:102:000000000-ALU3V:1:1102:24963:8009 1:N:0:1
TGGCGTCATTCGTCCTCCGCTTATTGATATGCTTAAGTTCAGCGGGTATCCCTACCTGATCCGAGGTCAAAGACGGTAATGTTTTCTTGTTGGACGCGGGCCGGAGCCCCTCGAGAAGCGCAATGTGCTGCGCGAGAGGAGGCAAGGACCGCTGCCAATGGATTTGGGGCGAGTCCGCGCGCTGAGGCGGGACAGACGCCCAACACCAAGCAGAGCTTGAGGGTGTAGATGACGCTCGAACAGGCATGCCCCCCGGAATACCAAGGGGCGCAATGTGCGTTCAAAGATTCGATGACTCAC
+
DDCCCCCCFFFFGGGGGGGGGGGHHHHHHHHHHHHHHHHHGHHGGGGGGHHHHHHHHGHHHHHGGGGHHHHHHHGGGHGHHFHHHHHHHGHHHHHGGGGGGGGGGGGGGGHGGGGGFHHGGGGGHHHHHHHGGGCGFFFFGGGGGGGGGGGGFFGGGFGFFGFFFFFFFFFFFFFFFFFFFFFFFGGGGGGFEGFFGHGHHFHFFGFHGHHGC9HFGHH:GHH<GHGGHGDGGGHHDFFHFHHHGHFGGGGFGHGHFFGFGHCHGGGGEFHHHGGGGHGGGGGGGGGGFFFFFFFBBACC
@M02197:102:000000000-ALU3V:1:1102:22854:8023 1:N:0:1
TGGCGTCATTCGTCCTCCGCTTATTGATATGCTTAAGTTCAGCGGGTAGTCCTACCTGATTTGAGATCGAACGTTCAAAAAGCTGTCCTCGCTGAGGAGCGACATCTGTGAGCTCCAGCAAACCTTTGTTGCCAAAGGTTACCTGGCAGACAACCACGAGCATAGATATTTATCACACCCGTGACGCCACCAAACACTGGGAGGCTGATTCATTTGAGGGGAGCTGACCACAGGCCAGCAAATCCCCCAGAGTCCAAGCTCATCATGGCAAATCATGAGAGGTGAGGTGTTCATGATACTCAAACAGGCATGCCCCTCGGAATAGCCAAGGGGCGCAATGTGCGTTCAAAGATTCGATGACT
+
AAA3AADAFFFBFE?CGFFGGG?GH5DFF5A5GHHG55FG5FG22EAAFFHBFEHFHFBFFGHH1AFGAAF10?FF3DH3?EGGE33@FF?EFEGHAG/F/>E/AGFHHGFHHFBG2F2?FCGFCBGHGF0>FD@CFF<2F5BF1FFFB?FFFBEAFGCGG<GHE#=<=<D0=EDF;GG-;<0EC?DDDFGG<AAAFG#<0F<BFG<1;GBHFFHCG?/AFFGBFD@0@1EGH5HGFEEHHC/E9C<>10EFC?FCGBFE>B11HFHFGBG22121BDF1B/FGCEG1G@2HGF2@2DGHGF1111BCA0AE??AA/C22GFFFF100CA0EE0113D0AEA1A13DBGBAFC1C3F?AA1A
@M02197:102:000000000-ALU3V:1:1102:19286:8071 1:N:0:1
TGGCGTCATTCGTCCTCCGCTTATTGATATGCTTAAGTTCAGCGGGTATTCCTACCTGATCCGAGGTCAACATTCAGAAGTTGGGGGTTTAACGGCTTGGCCGCGCCGCGTACCAGTTGCGAGGGTTTTACTACTACGCAATGGAAGCTGCAGCGAGACCGCCACTAGATTTCGGGGCCGGCTTGCCGCAAGGGCTCGCCGATCCCCAACACCAAACCCGAGGGCTTGAGGGTTGAAATGACGCTCGAACAGGCATGCCCGCCAGAATACTGGCGGGCGCAATGTGCGTTCAAAGATTCGATGATTCAC
+
CCCBBCBCFFFFGGGGGGGGGGGHHHHHGHHHHHHGHHHHGHHGGGGGHHHHHHHHHHHHHHHCGGGHHHHHHHHHHHGHGHHHGGGG9GH;;G::G-EEFHCGGDGCF94DG:$FF;F:C9GG9FGGGGHHHHH9HG9D68F;C;B9:FF5F:G;53FFEFGCFFBFFFGGGGGFFFFFFEAFCEFCFHHGEDFFFFFFC?GGGFFGHFFFDFFAGGGHFHFGBCHH9GHGF9FFHFFEAE1HEGHHDGHHHFHGGGGGFGHHHHHHHGGCG?FDFEDFHHGGGGHGGGGGFGGGGFFFFFFFA@BA?
@M02197:102:000000000-ALU3V:1:1102:14693:8120 1:N:0:1
TGGCGTCATTCGTCCTCCGCTTATTGATATGCTTAAGTTCAGCGGGTAGTCCTACCTGATCTGAGGTCTGTGTCTCTATCCGGGCGCGAGGCGGCGACCCGGTGGGGTGAGGCAGACGACAAAGCCGGCCGCGCGTTACATATCACACGAGACCGTCTCCGACGCCCACAGATGCATTTAAGGCGAGCCAACAAAGGCAACGCCCATATCCGACCCCGTCGGTGGACCCGACGGGACGAGGTTACGTGACACTCAGACAGGCATACCCTCCGGAATACCAGAGGGTGCAAGGTGCGTTCAAAGATTCGATGATTCAC
+
CCCCCBCCFFFFGGGGGGFGGGGHHHGHGHHHHHHHHHHHGHHGGGGCGHHHHHHHHHEHHHHHHGHHHGHHHHHHHHHHHGGGGGGGGGGGGGGGGGGGGGGGGGGGGHHHGGGGHGGGGGHHGGGGGGGGGGFFFFGFFFFFFGFFFFFGFGFGGGFGGFGGFFFFFFFFFGFFFFHGFFFFFAFCDHHHHFGHFGFFGHHFHGGGGGGGFFFGFFDFHHHHEFFFFGHGGGGGEHHHEFGFGHHHHHHHFGGFFEHHHGHGGGEE2CHFHHHHHHHGHHGHGHHFHHGGGGHGFGGGGGGFGFFFFFFFBBBBB
@M02197:102:000000000-ALU3V:1:1102:22955:8187 1:N:0:1
TGGCGTCATTCGTCCTCCGCTTATTGATATGCTTAAGTTCAGCGGGTAGTCCTACCTGATTTGAGGTCAGAGTCAAAAAAGTGTTGCACAGAGGCAAGCGCGGTTCTGAGCAGGCTTGACGCACGCAAGGGACAAGACGAAACTTATTACGTCTGTCACGGATGCTAGCGATCCCACTAAGTCATTTGAGGCGAGCCGTGTGACCGGCAGACGCCCACGTCCAAGTCCGACACCTGATCATAAACCAGATGGGATTGAGATTTCATGACACTCAAACAGGCATGCCTTTCGGAATACCAAAAGGCGCAAGGTGCGTTCAAAGATTCGATGATTCAC
+
BABBAABAFFFFGGGGGGGGGGGHHCFFHGHHFHHHHGHHHHGGFGFFGHHHHHHHGGGHHHHHEFHHHGEGFGHHHHHGGFHHGHHHHHHEHGGGHGHGGGGEGGHHGHHHHFGHHCHCDGGGFD@F;F?GFGFGHHGGGGGHHHHHHHGHFHGHHHHFFHHGFGHHGGFGGGGGGGGFFFGGGGHGGGGGGGF?CGGBFGGFFFHEGFDGGFFFGGHGEHHGGGFGHHGGEHFFFFGFFHHFHHHHFGFHGFFGHFHHGHFHHHHFHGEFEHGEFHHGFGHGHGGGGCFBHHFACHHG?FFCGHHHHGGGCHGGF5BGGEB4BFFFFFFBBBAB
@M02197:102:000000000-ALU3V:1:1102:16646:8088 1:N:0:1
TGGCGTCATTCGTCCTCCGCTTATTGATATGCTTAAGTTCAGCGGGTAGTCCTACCTGATTTGAGGTCAGAGTCAAAAAAGTGTTGCACAGAGGCAAGCGGGGTTCTGAGCAGGCTTGACGCACGCAAGGGACAAGACGAAACTTATTACGTCTGTCACGGATGCTAGCGATCCCACTAAGTCATTTGAGGCGAGCCGTGTGACCGGCAGACGCCCACGTCCAAGTCCGACACCTGATCATAAACCAGATGGGATTGAGATTTCATGACACTCAAACAGGCATGCCTTTCGGAATACCAAAAGGCGCAAGGTGCGTTCAAAGATTCGATGACTCAC
+
BBBBBABBFFFFGGGGGGGGGGGHHHHHHHGGHHHHHHHHGFHGGGGGGHHHHHFFHFFFHHGEFFHHHH5FFDFHHFH?FDHHGFHHHHHHEFGEHGGGGGGGGHHHGHHHHGGHHGHHGGGGCFFBBFBGGFFHHHGGGGGHHGHHHHA;GHGHFGHGGGGGGFHDGECEEGGFGHGHGDFGGHHGGGGGFFGGGGFHEEFFFFHGGFGGGFFFFFGGGFGEGGGGHGHGBBBB4HFHFHGFFGFGHHHHGBFFHHFGHFFHHHHHHFGHFHHHHFBFFBHEFAE?EFFHHHGHGHHFGGGGGHFGGEEACFGGGFGGGA4GFFFFFFFBAAAA
@M02197:102:000000000-ALU3V:1:1102:16728:8322 1:N:0:1
TGGCGTCATTCGTCCTCCGCTTATTGATATGCTTAAGTTCAGCGGGTAGTCCTACCTGATTTGAGGTCAGAGTCAAAAAAGTGTTGCACAGAGGCAAGCGGGGTTCTGAGCAGGCTTGACGCACGCAAGGGACAAGACGAAACTTATTACGTCTGTCACTGATGCTAGCGATCCCACTAAGTCATTTGAGGCGAGCCGTGTGACCGGCAGACGCCCACGTCCAAGTCCGACACCTGATCATAAACCAGATGGGATTGAGATTTCATGACACTCAAACAGGCATGCCTTTCGGAATACCAAAAGGCGCAAGGTGCGTTCAAAGATTCGATGACTCAC
+
BBBBABBBFF55BEFGGGGGCFGHFHHHHHHHHHHGHHHBGHFGGGG?FHHEHHHHFHFHHHFBFHHFBFHFBFGFFHHCF3F4FGBGHBFHHGG1GEHGGGC>/GGHFFHGHHGHGGFHDGGGCG?9<C<GFEFGGGFFCDFHFGGHHHGHHHHHFHGFBB:CGFFHGCCEGDE=GHGFC;<FF:HEC@BEDCBBBGFEFECBGGHGGCGFBBBBFFBAEHHFFEBFFHGFFBFGB4;F3GFGGGGHHFHGHHFFFFHHG5FFFFGEFHGHGF5B3HGHHGFGGGGGDFHFHGFACFGHGECE?HGBH?GGEFGFFFGGG?CGFCD5FF5BAAAB
@M02197:102:000000000-ALU3V:1:1102:25403:8396 1:N:0:1
TGGCGTCATTCGTCCTCCGCTTATTGCTATGCTTAAGTTCAGCGGGTAGTCCTACCTGATTTGAGGTCAGAGTCAAACAAGTGTTGCACAGAGGCAAGCGGGGTTCTGAGCAGGCTTGACGCACGCAAGGGACAAGACGAAGCTTATTACGTCTGTCACGGATGCTAGCGATCCCACTAAGTCATTTGAGGCGAGCCGTGTGACCGGCAGACGCCGACTTCCAAGTCCGACACCTGATCATAAACCAGATGGGATTGAGATTTCATGACACTCAAACAGGCATGCCTTTCGGAATACCAAAAAGCGCAAGGTGCGTTCAAAGATTCGATGATTTAC
+
AAAAAADAF3DDFEGGGCFGFAADEB3DFHH1FFB1DFADGAAE/EEEGBD2FHAFFGGFGH12FGFFFHGF@FGHH10/011BB>111@0@0F/>BC/?>>/<<CDB2>B;FG/$0>9<CA//<@CCFFBFBAAGGBEGG#0;00D0DD.GC;;;0;::0=0AHHHGG??<90BBFGFDBF;BGHHCC<<C?91?<+91;<B<;<>#?C><//0&BB&%)DG?EE>E@1BG7FHFGEBFFEB9FEGCG1GB1GD2121HG1GHHE2GA1AFEFHFA11101GC0A/CEEFFGEAA/EF1000EE11BBA00A1113F33GEA111B3FFFA1A>A
@M02197:102:000000000-ALU3V:1:1102:14016:8497 1:N:0:1
TGGCGTCATTCGTCCTCCGCTTATTGATATGCTTAAGTTCAGCGGGTATTCCTACCTGATCCGAGGTCAACCTTTGGAAAATTGGGGGGTTTTACGGCAAGAGTCCCTCCGGATCCCAGTGCGAGACGTAAAGTTACTACGCAAAGGAGGCTCCGGGAGGGTCCGCCACTACCTTTGAGGGCCTACATCAGCTGTAGGGCCCCAACACCAAGCAGAGCTTGAGGGTTGAAATGACGCTCGAACAGGCATGCCCGCCAGAATGCTGGCGGGCGCAATGTGCGTTCAAAGATTCGATGATTCAC
+
CCCBCCDCFFFFGGGGGGGGGGGHHHHHHHHHHHHHHHHHHHHGGGGGHHHHHHHHHHHGHHHGGGGHHHHHHHHHHFHGF<.GHGGGGFGGG9:GGGGGGFFHHHHHHGGGGGGG9GGFFGGGGGGGGGGGGFFFFF:FFFF;FFFFFFF:F9FFFFFFFFFFAHFFFFFFGFFFHFGHHHFFFFFFFFFFFFFFGFFFFFFF?FEFGFBHHHHFHFFFHHGHGFFFFGFFFFEFFFFGBGHGFGHF/??CEGDEGGHHGGGGGAEGGGGHCHHGGGEFGF3GGGGGGGFFFFFFFAA1AA
@M02197:102:000000000-ALU3V:1:1102:25363:8500 1:N:0:1
TGGCGTCATTCGTCCTCCGCTTATTGATATGCTTAAGTTCAGCGGGTAGTCCTACCTGATTTGAGGTCAGAGTCAAAAAAGTGTTGCACAGAGGCAAGCGGGGTTCTGAGCAGGCTTGACGCACGCAAGGGACAAGACGAAACTTATTACGTCTGTCACGGATGCTAGCGATCCCACTAAGTCATTTGAGGCGAGCCGTGTGACCGGCAGACGCCCACGTCCAAGTCCGACACCTGATCATAAACCAGATGGGATTGAGATTTCATGACACTCAAACAGGCATGCCTTTCGGAATACCAAAAGGCGCAAGGTGCGTTCAAAGATTCGATGACTCAC
+
ABAABCCBFFFFGFGGGGGGCGGHHHHHHHHHHHHHGHGHHHHGGGGGGHHHHHHGHFHHFHHHGGHHHGHHHHHHFFHGFHHGHHHHHHGGHGGGHGFFFGGFGHHHFFHHHFGHHGHGGGGGGGGGGFGHGGHHHHGGGGGEFHGGHHGHGHGGGHFEHFHHEGHFFECFGFGFHHHHGDFGHGGGFGFFGGDFFHFHGGFFGGHGGGBGGEFFDFHFFHHGGFGFGFGHGHGHHHHHGHGBHGHHHHGHHHHHHHHHHHHHGBGGEFGGHHGFHHHEHHHHFEFGGHHGFHFGGHHCGGGGGHHHHGGGGHGGGGGGGGGGFFFFFFFCCCCC
@M02197:102:000000000-ALU3V:1:1102:13994:8514 1:N:0:1
TGGCGTCATTCGTCCTCCGCTTATTGATATGCTTAAGTTCAGCGGGTAGTCCTACCTGATTTGAGGTCAGAGTCAAAAAAGTGTTGCACAGAGGCAAGCGGGGTTCTGAGCAGGCTTGACGCACGCAAGGGACAAGACGAAACTTATTACGTCTGTCACGGATGCTAGCGATCCCACTAAGTCATTTGAGGCGAGCCGTGTAACCGGCAGACGCCCATGTCCAAGTCCGACACCTGATCATAAACCAGATGGGATTGAGATTTCATGACACTCAAACAGGCATGCCTTTCGGAATACCAAAAGGCGCAAGGTGCGTTCAAAGATTCGATGATTCAC
+
BBAAABBCFFFFGGGGGGCGGGGHHHCFHHFGHHHHHHHHFBHGGGGGGHHHHHHHHGHHHHHHGHHHGHHHHHHHGHHGGGFHHHHHHHHHHGGGHGHGGGGGGHHHHHHHHHGGHGHHGG;GGGGGFGFHGGHHHHGGGGGHHHHHHHHGHHFHHHHGHGGHGGGFGFBHHGGFGHHHGFHHGGGGFGGGGGFFFFHHGGGGGHEFFGGGHHHFGHGFGHGEEFFDHHHGBFHHHFHFHFHHHHHFHHHFHGG5HHEF5GBGHEHGBGFBFGEHFHFGFHGAAGGGEHHHHGFH?GBFFEE?GGHHHGEEEFGGFFGFFE4FFFFFFFFA@BBB
@M02197:102:000000000-ALU3V:1:1102:8791:8538 1:N:0:1
TGGCGTCATTCGTCCTCCGCTTATTGATATGCTTAAGTTCAGCGGGTAGTCCTACCTGATCTGAGGTCTGTGTCTCTATCCGGGCGCGAGGCGGCGACCCGGTGGGGTGAGGCAGACGACAAAGCCGGCCGCGCGTTACATATCACACGAGACCGTCTCCGACGCCCACAGATGCATTTAAGGCGAGCCAACAAAGGCAACGCCCATATCCGACCCCGTCGGTGGACCCGACGGGACGAGGTTACGTGACACTCAGACAGGCATACCCTCCGGAATACCAGAGGGTGCAAGGTGCGTTCAAAGATTCGATGATTCAC
+
CBCCCBDBFFFBGGEGGGGGGGGHHHHHHHHGHHHHHHHFHHHGGGGGGHHHHHHHHHHHHEHHHGHHHHHHHHHHHHHHHGGGGGGGGGGGGGGGGGGGGGDFGGGGGHGFGGGEHGGGGGHHGGGGCGGGGGFFFFGFFBBCFFFFFGFFFFFFFFFGFFFFFGFFFFHGFGFFFFFFFFFFFFFHFGHHHGFHGE?DGHHGFGGFFFFFFFCEFFFGHFFHEEFFFFGEGGGHGHGFGHHHGHHHGBGHHFGEGHGHGHHGEGGGGGHHGHHDHHHHHGGHHHGHHHGGCEAGGEGBGGFGGFFFFFFFBBAA@
@M02197:102:000000000-ALU3V:1:1102:10825:8676 1:N:0:1
TGGCGTCATTCGTCCTCCGCTTATTGATATGCTTAAGTTCAGCGGGTAGTCCTACCTGATTTGAGGTCAGAGTCAAAAAAGTGTTGCACAGAGGCAAGCGGGGTTCTGAGCAGGCTTGACGCACGCAAGGGACAAGACGAAACTTATTACGTCTGTCACGGATGCTAGCGATCCCACTAAGTCATTTGAGGCGAGCCGTGTGACCGGCAGACGCCCACGTCCAAGTCCGACACCTGATCATAAACCAGATGGGATTGAGATTTCATGACACTCAAACAGGCATGCCTTTCGGAATACCAAAAGGCGCAAGGTGCGTTCAAAGATTCGATGATTCAC
+
CCCCCCCCFFFFGGGGGGGGGGGHHHHHCHHGHHFHHHHHHHHGGGGGGHHHHBHHHHHHGHHHGHHHHHHHHHHHHHFGGFHFHHHHHHHHHGGGHGHGGGG?@GHGHHHHGGC<HGHGGGGGGGGGGFDFGGHHHHGGFGGHHHHHHGGHHHGHHHFGGCGGGGGGGG4GGGFGGHHBFFFFGGGFG<BEGGCCFFFGFFFFFAHGFFFFFFFCEEFFGFHFFFFFHGHGCABFFFFGHHHFFGDHGBHFHGHFHHHHHHHGGFHHHHFFBGHGDBFFAHHGGGEFCGGHHHGGCHDFGGECAF1HHEEGECGF3FBGFFGE1FFFFFFAAA>A
@M02197:102:000000000-ALU3V:1:1102:23110:8623 1:N:0:1
TGGCGTCATTCGTCCTCCGCTTATTGATATGCTTAAGTTCAGCGGGTAGTCCTACCTGATTTGAGGTCAGAGTCAAAAAAGTGTTGCACAGAGGCAAGCGGGGTTCTGAGCAGGCTTGACGCACGCAAGGGACAAGACGAAACTTATTACGTCTGTCACGGATGCTAGCGATCCCACTAAGTCATTTGAGGCGAGCCGTGTAACCGGCAGACGCCCATGTCCAAGTCCGACACCTGATCATAAACCAGATGGGATTGAGATTTCATGACACTCAAACAGGCATGCCTTTCGGAATACCAAAAGGCGCAAGTTGCGTTCAAAGATTCGATGACTCAC
+
AB@BBBCCFFFFGGGGGGGGGGGHHHHHHHHHHHHHHHHHCHGGGGGGGHGHHHHHHHFHHHHHGHHHHHHHFHHHGHHGGHHHHHHHHHHHHGGGGGGFGGGGGHHGHHHGHHGHHGHFGGGGGGGGGGGHGGHHHHGFFFGHHHHHGHGHHHGHHHHHGGDHGGGFGGGGEGF6GGFHGHGGGGHGGGFFFGFFFFFFFFGGGGGGDFF@GGFCFFFFFFGFBECGGFCBFFFEFHFHGHGFGGGHGFBHGHHHGBEHHHHHHFHFDEA5FBFGDGHHFFHG1GGGFFBGGHFACDGDEE?GFCHGCECE?HFGGGGGGCGFFFFFFFFBBA?B
@M02197:102:000000000-ALU3V:1:1102:13009:8725 1:N:0:1
TGGCGTCATTCGTCCTCCGCTTATTGATATGCTTAAGTTCAGCGGGTATCCCTACCTGATCCGAGGTCAAAATGCAAAATGTAATAGGCTTAATGGACGGCAACATTCAAGGCAAGAGGCGCAAAATGTGCTGCGCTCCAAGACCAAATATGCCGGCAGCCAATCGCGTTAAGGCGAGTCCACGCGACACCGCGGGACAAGACGCCCATCACCAAGCGAAGATTGAGGGAACAATTGACGCTCGGTCAGGCATGCACCAGGGAATAACAAGGGGCGCAATGTACGTTCAAAAAAACGATGATTCAC
+
A1A1AADAFFF3AAFGGGGGGGEFD3GFF2EF2F2DDGFHCG1E/A/ECDGH1FBA1F0DG1CECE?FC1F1FD1EGE0F1GDGFGFB:BF1@;HHHB@#>EE8EH#1>FBFGFHGABGCG99/<G<1>@F:1F/<44GFHF#G6HAG;.FF;F;.C$</C#<#:74#=;;G7C701AAF00;A@?3<=#<<9BB1191A0?*B@@20$?0?4?/99&2%1%B0$F1EF&DB4B#;>?F/>:AB$011A1EEAB01/GB1D2D22FB0B/A/B/0D1F2B00001BA001A11111331@3111>1
@M02197:102:000000000-ALU3V:1:1102:11756:9067 1:N:0:1
TGGCGTCATTCGTCCTCCGCTTATTGATATGCTTAAGTTCAGCGGGTATCCCTACCTGATCCGAGGTCAACCTGAGAAGGAGAGGTTGAGCGGCGCACTCCGAGCGGCCACCGACGCGAGACAAGATACCACAACGCGAGGGGACGGACGGCGTGGCCGGCGACATTGAGGCGGGCGGCGAGGGGCCGCGGCGCCCAACACCCTGCCGGGATGGATTTGTGACAATGACGCTCGCACAGGCATGACCCCCGGAAGACCAGAGGGCGCAATGTGCGTACAAAGAGTCGAGGACTCAC
+
BBBBBBBBFFFFGGGGGFGGGGGFHHHHGHHGGBFHCHFHHHCEC?EEGFHFGHGFDDCGFDFGGGGHHEGF:HFFHFGFHHHGGFBFCEGCFGECGGGHHGCDGGGGGGGHGCGGGGGFFFB9:9CCHHFHH<GGGG?ACGADCGFD6F@=B:FACA.;@CF7FFFFFFBA@D.-.9-:#-;#?A99C@@4F/?;#BAFADD##9/#@B&BF<BE>1G4B2;2F??/9>//2@$;2*111@0/#;///A1AD21A11B//0000G1G1A00003A3331111111@B1BB1>1>1
@M02197:102:000000000-ALU3V:1:1102:16422:9119 1:N:0:1
TGGCGTCATTCGTCCTCCGCTTATTGATATGCTTAAGTTCAGCGGGTATTCCTACCTGATCCGAGGTCAACCTTTGGAAAATTGGGGGGTTTTACGGCAAGAGTCCCTCCGGATCCCAGTGCGAGACGTAAAGTTACTACGCAAAGGAGGCTCCGGGAGGGTCCGCCACTACCTTTGAGGGCCTACATCAGCTGTAGGGCCCCAACACCAAGCAGAGCTTGAGGGTTGAAATGACGCTCGAACAGGCATGCCCGCCAGAATGCTGGCGGGCGCAATGTGCGTTCAAAGATTCGATGACTCAC
+
CBBBCCCCFFFFGGGGGGGGGGGHHGHHHHHHHHHHHHHHGFGGGGGGHHHHHHHHGHHHHHHGGGFHHHHHHHHH9HGHHH<HHGGGGDGG;;9GGGGGGHG<HHHHHGGGG;GGGGGGGGGDGGGG8GGGGFF:FF:FFFFFAFFFFFDFF:FFF4FFADFFFHFGFFFGFFHFHGFGHHGFFFFGFFHHGHFHGGFFFFFFFFFGGHHHFFGFHHHGHHGHHGFFHGHGGGGGHEEHHHHFGEHHGGGGGHHHHHHHHGGGGGGGGGEHHGHGGGGHGGGGGGFGGGFFFFFFFCBAAA
@M02197:102:000000000-ALU3V:1:1102:18185:8977 1:N:0:1
TGGCGTCATTCGTCCTCCGCTTATTGATATGCTTAAGTTCAGCGGGTAGTCCTACCAATCTGAGGCCGATGAATTGAAATAAATCCCTTTCTCTGACAGAAAGGGCGGGGTTCAGAAGCACTCCAACCAGCAAAAGTCGTTGCGTCCAGCTCTAACCCTTTCTCCGCCTCCGAAGTCCTGATATTATCAAAACCCGGCAGGGAAGAGAGGGCGAAAATCGAGCTTTCGTCCGTCTTTCGCCTATCAAATGGATGCGCTAATGCATTTCGAGGGAGCCACGGTAAATGGCAAAGACCCTCAACACCGATCCGCCAGCTCTTACTGAAAAAAGCTGTCGTTCGAAACAATTCGCGGCCCTCAAACAGGCATGCTCCCCAGATTAGATCTGCCGGGAGCGCAAGGTGCGTTCAAAGATTCGATGACTCAC
+
A3ABBABBFFFFGGGGGGGGGGGHFHFHHHHFHGHHFHHHGHGEEGGGGHHHHHHHFHGGFFHGGGFEEECHHHHGHFFHHHHHHHFHHHHHHHHGHBCHFCFFFGGGGG@AGFDEGHFHHHHHHGEDGGHHFFFFHFGGGHGFEGGGGHHHHGCHHGGGGGFGGGGGDE.E-AFGGGGGGGGGFFFFFFBFFFF=CFFAFCFFFFEFFDDDFFFBBFFFFFDFFFFFFFFFFFFFFFFFFFFFFFFFFF>.AB-GGFFGGGGFFFAFFGGEC.FCEEC0CFHHHGHHGGHFCCDGC0ECGFDFGD?CGGGGHHHHHHHFF?2FCFFFHGHGDCE@?0GGHHHGFGEGGGGEEEE2GHHGFGGEFBBHGB0FEEHHGGGBGGGGAGGGGGGGGGCEGHHGGGGGHFGGGGGGEBFBFFFFFFBBAA?
@M02197:102:000000000-ALU3V:1:1102:5529:9179 1:N:0:1
TGGCGTCATTCGTCCTCCGCTTATTGATATGCTTAAGTTCAGCGGGTAGTCCTACCTGATTTGAGGTCAGAGTCAAAAAAGTGTTGCACAGAGGCAAGCGGGGTTCTGAGCAGGCTTGACGCACGCAAGGGACAAGACGAAACTTATTACGTCTGTCACGGATGCTAGCGATCCCACTAAGTCATTTGAGGCGAGCCGTGTGACCGGCAGACGCCCACGTCCAAGTCCGACACCTGATCATAAACCAGATAGGATTGAGATTTCATGACACTCAAACAGGCATGCCTTTCGGAATACCAAAAGGCGCAAGGTGCGTTCAAAGATTCGATGATTCAC
+
A??AAADAFFFFGGGGB42EEGGFGGHCHHBB5BEGHHHGFDFEE?ECGHHHHHHHHGHGFFH5EEHHHGHHDF5FGHHEG@FGHHHHHFFC3FGFHGHGGGGGCFHFGFHHHEGHFGFHGGGCG?BFFGGGGGEGHHFFFGGHHGHHHGGHHHECFGGGCGD@FGGFFA/:<AFGGGGGGGF1CFGFDC@ABBBCCFDCDGCFFG<FDDEFB??B9EFB?EGBEBFBFGBBFGBD3EGBEHGFFHG@G@5HHHFB@FHHDHGHHHHFFG1BHHGEGFA3FGAEAECE2BFEHFFF2FFFEFEE2CHGHCGGGHGGGGGGGGGFB4DFBFFA3?AA
@M02197:102:000000000-ALU3V:1:1102:7628:9171 1:N:0:1
TGGCGTCATTCGTCCTCCGCTTATTGATATGCTTAAGTTCAGCGGGTATCCCTACCTGATCCGAGGTCAACCTTTTGAGAAAAGATTCTCCCCGAGGGGAGGCCGACCGGGGCTCGTGCACCCGTGTGTCCGATACGTGTCCCGTGAAGAACTCAGTGTACCGGGGGTCCAACGAGGCCGCCGTCATTGTCTTTGGGACGGGCGAGAGCCCCCCCGAGAGGGGGCCTCCGCCAAGCCGTCCAACACCAAGCCGGGGGGCTTGAGGGGTGATAATGACGCTCGAACAGGCATGCCCTTTGGAATACCGAAGGGCGCAATGTGCGTTCAAAGATTCGATGACTCAC
+
3AAAA>DB@DB5FEEEGGGCGGGHGGH5BDD5GFHHFHFGHCF?E?F?FHHFHHHHHEFGHFAAEGAGGHHHHFFFHAFEFHHHGEHHHHGHG>/EGEGEGGGGG/BCCCG?CGHGCHG<HFA<EDCGCGAA9D-FFCFGHGFFCE;:FBBF9BFFCB01FFDGGGBBFFB6BAAA;@?=BBB;@AF:BFFFFFFFBAFF@EBFB;-9AFEDBBB</.?GC@AC@=#<@HCDA<#ACG6;</<<3?//E>/EGEFHFFB@0>/EAFHFHF2FHGGEGGFHED1B1DCEHGFC/AB12HEGFAAEEB0FEEE??CFFFEEECFFF3GBGGGGGFFFFDFD1A>>1
@M02197:102:000000000-ALU3V:1:1102:3207:9349 1:N:0:1
TGGCGTCATTCGTCCTCCGCTTATTGATATGCTTAAGTTCAGCGGGTAGTCCTACCAATCTGAGGCCGATGAATTGAAATTAGATCCCTTTCTCTGACAGAAAGGGCGGGGTTCAGAAGCACTCCAACCAGCAAAAGTCGTTGCGTCCAGCTCTAACCCTTTCTCCGCCTCCGAAGTCCTGATATTATCAAAACCCGGCAGGGAAGAGAGGGCGAAAAATCAAGCTTTCGTCCGTATTTCGCCTATCAAATGGATGCGCTAATGCATTTCGAGGGAGCCACGGTAAATGGCAAAAAGACCCTCAATACCGATCCGCCAGCTCTTACTGAAAAAAGCTGTCGTTCGAAACAATTCGCGAACCTCAAACAGGCGTGCGCCCCAGATTAGATCTGCCGGGAGCGCAGGGTGCGTTCAAAGATTCGATGACTCAC
+
A@?AA3>AFFFFGGGGGFGGCFFFHHHHB5GCHGFFH5FFHGFFGGGGGFDGDDBGHFFHFHHHGGGE0EGBGH5FGGHHFHHHHHGCHEFHFFGHB@33BCCC0EC/<@CGGGE1DFHEHEC0GCBCAFHHHHGHHH0CECHGGC@@.CGFHFFFHHEGGFGGGGGGB...9-.BFGGBB9BFFBFFFFF/9A?.BFAFFFA../99.A?DDFFC;=:.;;9FA;;BBABBBF6#;@@=BFF9B9EFFF99--@@9////9090A./C@C/A;0.?99.BFBFBBFC90::0;0/G:FHC00HE;<<<--CC?CB<FFGDD1DFFGG@??1<1/CB</CHF//2C22FGEEE/>/100B/@G@1B>0F///>>//E0A221FDHEFG/EE/EEFAEAA00A00A0A011B3A3BGECFCB3FFD@A>>1>
@M02197:102:000000000-ALU3V:1:1102:3786:9464 1:N:0:1
TGGCGTCATTCGTCCTCCGCTTATTGATATGCTTAAGTTCAGCGGGTAGTCCTACCTGATTTGAGGTCAGAGTCAAAAAAGTGTTGCACAGAGGCAAGCGGGGTTCTGAGCAGGCTTGACGCACGCAAGGGACAAGACGAAACTTATTACGTCTGTCACGGATGCTAGCGATCCCTCTAAGTCATTTGAGGCGAGCCGTGTGACCGGCAGACGCCCACGTCCAAGTCCGACACCTGATCATAATCCAGATGGGATTGAGATTTCATGACACTCAAACAGGCATGCCTTTCGGAATACCAAAAGGCGCAAGGTGCGTTCAAAGATTCGATGATTCAC
+
AAA1>>>ACFFFGFG?GCA00EEFGFF22A222GBHHFHFHFGGG//AAE2FGEBGFHHHHHGGGHHEHH1@@BGBGGE/EBBFGHGHHHHBGA?FGFAFGGECCFHBDB1D9<CGF?EBEGGGGGG?BBBFFGHGFG?C4GFFHHHHACCGHHGHHHFCE@;BFFBF?C@EEC>#FFGG1;FFFFFFF?F?C?9-CBBCFFFCFFG@@<<EF;EE/E9EHD9BB9BFF6%9;BEBBGF21GB#GGB0B110@F22FGBFGFBGE22D1GFB0D1B1D110BA/0//A/AGBG2HECGF1CE00A111FEE00CA1AB333A111@3FFB3>11A>
@M02197:102:000000000-ALU3V:1:1102:22144:9478 1:N:0:1
TGGCGTCATTCGTCCTCCGCTTATTGATATGCTTAAGTTCAGCGGGTATTCCTACCTGATCCGAGGTCAACCTTTGGAAAATTGGGGGGTTTTACGGCAAGAGCCCCTCCGGATCCCAGTGCGAGACGTAAAGTTACTACGCAAAGGAGGCTCCGGGGGGGTCCGCCACTACCTTTGAGGGCCTACATCAGCTGTAGGGCCCCAACACCAAGCAGAGCTGGAGGGTTGAAATGACGCTCGAACAGGCATGCCCGCCAGAATGCTGGCGGGCGCAATGTGCGTTCAAAGATTCGATGATTCAC
+
3AAABABBFBBFGGGGGGGGGGGHHGFHDGGGHGHHHHHHGHHGGGGGHHHGHHHHHGHHHHHGGGGHHFHHHHHFFGG3.EFGHA@E:.AAC:FC.3@CEFG,0@:7GG;BG;GFG;BBBFGDG2EGA9AAB9BBF:BFDBF;//BF;8AAFFDBB#.9$DFF.CDBD0BGFF1BECCFD9D6FFF111BFFF9/BBEFABBDDFEEFFEFBGGFEFB#?9GGB.FGBHHEGDGE?GCHGFHHFG1GFCECEBDFGHHHGAFAE2EEEE?GHHHGGGCCGCGGGGFEBFBFFFFFF@B@AB
@M02197:102:000000000-ALU3V:1:1102:5550:9527 1:N:0:1
TGGCGTCATTCGTCCTCCGCTTATTGATATGCTTAAGGTCAGCGGGTATCCCTACCTGATCCGAGGTCAACCTTTTGAGAAAAGATTCTCCCCGAGGGAAGGCCGACCGGAGCTCGTTCACCCGTGTGTCCGATGCGTGTCCCGTGAAGAACTCAGTGTACCGGGGTTCCAACGAAGCCGCCGTCATTGTCTTTGGGACGGGCGAGAGCCCCCCCGAGAGGGGGCCGACGCCAAACCGTCCAACACCAAGCCGGGGGGATTGAGGGGTGATGATGACGCTCGAACAGGCATGACCTTTGGAATAACAAAGGGCGCAATGTGCGTTCAAAGATTCGATGAATCAC
+
A?AA?>11BDF3EEFEGF0FECCBG3GG2FBEFFGB11DA1AFE??FGHFHHHHGFEHFFHFBE//?B1FGGHHHHBEAF11G0?GHFHFFH/>EE/>/B//?F/<BCC/>//GCCC/1?G+F3#/0<F*G@E.#<.DCG<GFAGA//+;-CH:H0;;7C7GA9;;#;--9B;-?#9@E9@A/B/FBBF;9FE#B:A;:-;99B:9;/99:-A;;$F?@A@A3//C24B4?/5??F/BF/A/9BFA//E//?GECB01110?/@0CBD2222F////B0/FHHFHHFA12BA10012GA2FA2B21FFGEE00DFHGEEE1BBB333B3EECB133DDB1>111
@M02197:102:000000000-ALU3V:1:1102:17703:9684 1:N:0:1
TGGCGTCATTCGTCCTCCGCTTATTGATATGCTTAAGTTCAGCGGGTATCCCTACCTGATCCGAGGTCAACCTTTGAAAGAGTTTAACGGCCACGACCGCCCGCACTCCAAAGCGAATATGTATCACAACGCTTAGAGACGGACAGCTCGGCCGGAGACTTCAAGGCGCGCGGAACCGCGACGCCCAATACCAAGCCAGGCTTGAGTGGTGAAATGACGCTCGAACAGGCATGCCCTGCGGAATACCACAGGGCGCAATGTGCGTTCAAAGATTCGATGATTCAC
+
CBCCCCCCFFFFGGGGGGGGGGGHHHHHHHHHHHHHHHHHHGHGGGGGHHHHHHHHHHHHHHHGGGGHHGHHHHHHHHHGHHHHHHHHGGGGGGGGGGGGGGGGGGGHHHGHHGGGGGGHHHHHHHHHFGHHHHHHHHHHHGGFGFHHHGGGGHHHGGGGGHGGGGGGGGGHGGGGGGGFGGGFHGHHHHGGHGHHHHGHFHHHHHFGHHHHHHGGGGGHHGGFFFGHHHHGGGGGGGHHHHHFHGHHHGGGFGGGHHGEEGHGFGGGGGGGGFFFFFFFCCCBB
@M02197:102:000000000-ALU3V:1:1102:16967:9724 1:N:0:1
TGGCGTCATTCGTCCTCCGCTTATTGATATGCTTAAGTTCAGCGGGTATCCCTACCTGATCCGAGGTCAACCTTTGAAAGAGATTAACGACCTCGACCGCCCGCACTCCAAAGCGAATATGTATCACAACGCGTAGAGACGGACGGCTCGGCCGGAGACTTCAAGGCGCGCGGGAGCCGCGACGCCCAACACCAAGCGAGGCTTGAGTGGCGAAATGACGCTCGAACAGGCATGCCCTTCGGAATACCAAAGGGCGCAATGTGCGTTCAAAGATTCGATGATTCAC
+
AA@A1>11>@33BE1EGG?EAEEFFHHFCHFF2FAGFBD2DGHCGEGGHGHHEFGHGFFFHHHEEG%FFFE8HHBEFFE1>B#B111B/#>E#B?/>@>E;@/B<B2GH1EA?F?/<FB1)11F1@1?2?A.$>FFD;1>:>A<#<C$D?A:.C<:/*09;FGF@<9//9=FF//2:/CCEE@0@>?//:3EFCA>1F;F:;ECG9-1E%$HHFFAA#EFHG9HFGDHHHHGE8E?E9EHE<HHHHHGGFGGGGGGEDG2AEFHGGFGGGGEGGF4FF5FFBAAA?
@M02197:102:000000000-ALU3V:1:1102:10826:9731 1:N:0:1
TGGCGTCATTCGTCCTCCGCTTATTGATATGCTTAAGTTCAGCGGGTATCCCTACCTGATCCGAGGTCAAAGACGGTAATGTTTTCTTGTTGGACGCGGGCCGGAGCCCCTCGAGAAGCGCAATGTGCTGCGCGAGAGGAGGCAAGGACCGCTGCCAATGGATTTGGGGCGAGTCCGCGCGCTGAGGCGGGACAGACGCCCAACACCAAGCAGAGCTTGAGGGTGTAGATGACGCTCGAACAGGCATGCCCCCGGAATACCAAGGGGCGCAATGTGCGTTCAAAGATTCGATGATTCAC
+
AAAABBCCFFFFGGGGGGGGGGGHHHHHHHHHHGHHHHHHCGHGGGGGHHHHHHFHHGGHHHHGGGFGFHHHHHGGGHEHHHHHHHHHHHHHHHHGGGGGGGGGGGGGGGHGGGGHGHHGGGGGHHGHGHHGGGFFFFGGGGGGGGGGGGGGGGGGGGGGGGGFGGGGGGHGGGGGGGGGHFGGGGGGHHHHGGGGFFDFHCHFGGHHGHHHGFHFBHH;GHHHHHHHHGFGGGHGGHHFHHGHFHGGGGECGHGHHHHHHHHGGGGGHFHHCEGGHGG5GGGGGGFFFFFFFFBBBBA
@M02197:102:000000000-ALU3V:1:1102:15539:9738 1:N:0:1
TGGCGTCATTCGTCCTCCGCTTATTGATATGCTTAAGTTCAGCGGGTATCCCTACCTGATCCGAGGTCAACCTTTTGAGAAAAGATTCTCCCCGAGGGGAGGCCGACCGGGGCTCGTGCACCCGTGTGTCCGATACGTGTCCCGTGAAGAACTCAGTGTACCGGGGGTCCAACGAGGCCGCCGTCATTGTCTTTGGGACGGGCGAGAGCCCCCCCGAGAGGGGGCCTCCGCCAAACCGTCCAACACCAAGCCGGGGGGCTTGAGGGGTGATAATGACGCTCGAACAGGCATGCCCTTTGGAATACCAAAGGGCGCAATGTGCGTTCAAAGATTCGATGACTCAC
+
CCCCBADBFFFFGGGGGGGGGGGHHHGHGHHHHHHHHHHHHHHGGGGGHHHHHFHHHHHHHHHGGGGHGHHHHHHHHGGHHGHHGHHGHHHHGGGGGGGGGGCGGGGGGG@CCGHGDHGHHHGGGG<HHHHGGGGGGHHHHHHGHGGGGGGGGGGGGECFGGDGDGFFFFFFFFFFFAFBFFFFFFFFFFFFFFFEDFFFBFDFFFFFFFFFFFFGFGCGGGFFFFFGFGFFFFFGGGHGHECFHGGGGECGGGGHFF3FGGGGHHHFGFDGF1GFGFBG1FHHGHHHHGGGGGHGDDHHHHHHHHHGGGGGGHHHHCFGEGGBFGGGGFGG4FFFFFFBBBBB
@M02197:102:000000000-ALU3V:1:1102:16388:9840 1:N:0:1
TGGCGTCATTCGTCCTCCGCTTATTGATATGCTTAAGTTCAGCGGGTATCCCTACCTGATCCGAGGTCAACCTTTTGAGAAAAGATTCTCCCCGAGGGGAGGCCGACCGGGGCTCGTGCACCCGTGTGTCCGATACGTGTCCCGTGAAGAACTCAGTGTACCGGGGGTCCAACGAGGCCGCCGTCATTGTCTTTGGGACGGGCGAGAGCCCCCCCGAGAGGGGGCCTCCGCCAAACCGTCCAACACCAAGCCGGGGGGCTTGAGGGGTGATAATGACGCTCGAACAGGCATGCCCTTTGGAATACCAAAGGGCGCAATGTGCGTTCAAAGATTCGATGATTCAC
+
AABBAADBFFFFGGGGGGGGGGGHHHFHHHFCHGHHHFGFBGHGGGGGHHEHHHHGHGHHHHHGGGGGHHHHHHHGHGGHHHGHFGHHHHHHGGEGFFFGCGGGGGGGGCCGDGHGGHG;HHGG:GHHHHHGGGGGGHHHHHHGHFGGGGGGGFEG0CGGGGGGFFFFFEFFFFFFFFF@-FB/9FFFBBFFFFFFFFFFFEFFFFFFEFFFFFFHGFGGGGGFFGFFEGEFDFFFGGFHG?GFBEFGEE/CGGGHFF3GGEAGGHHHHHHHHGEEEA2AAFGGEHGFHHGECGBB5BHEFHFCHGHCGGGGGHCFHGGEDAGBGGGBGE4GBFFFFFFBBBBB
@M02197:102:000000000-ALU3V:1:1102:21651:9634 1:N:0:1
TGGCGTCATTCGTCCTCCGCTTATTGATATGCTTAAGTTCAGCGGGTAGTCCTACCTGATTTGAGGTCAGAGTCAAAAAAGTGTTGCACAGAGGCAAGCGGGGTTCTGAGCAGGCTTGACGCACGCAAGGGACAAGACGAAACTTATTACGTCTGTCACGGATGCTAGCGATCCCACTAAGTCATTTGAGGCGAGCCGTGTGACCGGCAGACGCCCACGTCCAAGTCCGACACCTGATCATAAACCAGATGGGATTGAGATTTCATGACACTCAAACAGGCATGCCTTTCGGAATACCAAAAGGCGCAAGGTGCGTTCAAAGATTCGATGATTCAC
+
[truncated: 14,859,479 more chars]
