# Supplementary material for: Shifts in community composition and co-occurrence patterns of phyllosphere fungi inhabiting Mussaenda shikokiana along an elevation gradient
Source: PeerJ. 2018 Oct 12;6:e5767. doi: 10.7717/peerj.5767 (PMC6187995; doi:10.7717/peerj.5767)
Supplement: Supplemental Information 1 [file peerj-06-5767-s001.zip › 838m/838e.fastq]

@M02197:102:000000000-ALU3V:1:1101:19135:1760 1:N:0:1
GACCCTAGACCTTCTTCCGCTTATTGATATGCTTAAGTTCAGCGGGTATCCCTACCTGATCCGAGGTCAACCTTAGAAATGGGGTTGTTTTACGGCGTAGCCTCCCGAACACCCTTTAGCGAATAGTTTCCACAACGCTTAGGGGACAGAAGACCCAGCCGGTCGATTTGAGGCACGCGGCGGACCGCGTTGCCCAATACCAAGCGAGGCTTGAGTGGTGAAATGACGCTCGAACAGGCATGCCCTTCGGAATACCAAAGGGCGCAATGTGCGTTCAAAGATTCGATGACTCAC
+
AAAAAFFBFFFFGGGGGGGG2EEHHFHHGHHHHHGGFHHH55GGGGEGHEFHHEFHFF3DGHHE?EAGHHHHHHGHHHFFHHHGGG9GHHHHHGGCCGEGEHFHHGGGGG;HGGHHHGHGGGGGGGHHHHHHBGGFGFGGHGHHFHFEE<FHFGHHGGHGGGHGGFEHHHGHFFEGGGGGGGGFGGGFFGHGDFHFHFGGGHFFAGHEHDEGHHHHGHHH8FFDGGGGHGDHHHHHHGHHGGGGGFGGHHHGBGFGHFGGGGEHHHHEEEFFGGGFGCGGGGFFFFFFDA3BAA
@M02197:102:000000000-ALU3V:1:1101:17062:1556 1:N:0:1
GACCCTAGACCTTCCTCCGCTTATTGATATGCTTAAGTTCAGCGGGTATCCCTACCTGATCCGAGGTCAACCTTAGAAATGGGTTTGTTTTACGGCGTAGCCTCCCGAGCACCCTTTAGCGAATAGTTTCCACAACGCTTAGGGGACAGAAGACCCAGCCGGTCGATTTGAGGCACGCGGCGGACCGCGTTGCCCAATACCAAGCGAGGCTTGAGTGGTGAAATGACGCTCGAACAGGCATGCCCTTCGGAATACCAAAGGGCGCAATGTGCGTTCAAAGATTCGATGACTCAC
+
>>AAAFFFFFFBGGGGGGGGGGGGHHHHHHGHHHHHHHHHHHHGGGEEHGHHHHHHHHHHHHGGGGGHHHHHHGHB5;GFFFGBFGGHHBEFHFEGCEGGGHHHGGDG/CFHHGEFHHHHGGFCCHHHHFHHEHHDGCGFGHHHHDCFGHHHGHGEEHHGGG@DG?EGG1EEFGGGGGDCDFAACE<@AFFHGHHHFBHGGHFCE9CDHHHHHHH:GHHHGFHGGGGGHGGHHHHHHHHHGGGEEF2HFFHHHHHHHFGGGGGHHHHGGEGHGGGGGGGGGGFFFFFFFABABA
@M02197:102:000000000-ALU3V:1:1101:17573:1522 1:N:0:1
GACCCTAGACCTTCCTCCGCTTATTGATATGCTTAAGTTCAGCGGGTATTCCTACCTGATCCGAGGTCAACCTGTAAAAAATTTGGGGGTTTTACGGCAAGAGTCCCTCCGATTCCCAGTGCGAGACGTTTGTTACTACGAAAAGGAGGCTCCGGGAGGGTCCGCCACTACCTTTAAGGGCCCACGTGTGCCGTGGGGCCCCAAAACCCAGCGGTGCTTGAGGGTTGAAATGACGCTCGAACAGGCATGCTCGCCGGAATGCTGGCGAACGCAATGTGCGTTCAAAGATTCGATGATTCAC
+
AAAAAF11D1B@GGGGGGGGGGGHHGHGHHHGFHGHHHGHHGGCGG?EGAGGGHFHHHHHGHHGGGGHHH1EFGDGF:H:E5HHH:GGGEC;G&GE?<9C9906FGB<B<##+?#<F:B8H:+99?/2/<#;?11F991>$0;1C58C1/..6?C@/:-;;C5C<<F0<5FFFFBBBF>0#/;HCC9?/?3E@3/@/9;A<;?#/0?A#9;/?;AB@F>/0EGEA@22DFEE>;AFB9GFG@:@1B1>///AA/02AEBB/A/0A0A00A11HHGEEA1BFFA3AGE1B11B31331111>
@M02197:102:000000000-ALU3V:1:1101:14633:1656 1:N:0:1
GACCCTAGACCTTCCTCCGCTTATTGATATGCTTAAGTTCAGCGGGTAGTCCTACCAATCTGAGGCCGATGAATTGAAATTAAATCCCTTCCTCTCTTCCAAAGAAGCGAGGAATGGGCGGGGTTCAGAAGCACTCCAACCAGCAAAACGTCGCGTCCAGCTCCTCGACCCTGCGCCTCTCCTCTCCGAAGTCCTGATATTATCAAAACCCGCCAGGGAAAGACGTGGGCGAAATAACGAGCTTTCGTCCGTCTTGCCTATCGAAAGGATGCGCTAATGCATGTCGAGGGAACCACCGTGGAAGATGGCAAGACCCTCAATCCCGATCCGCCAGCACTTACGGAAAAAAGCTGTCGTTCGAAACAATTCGCGGCCCTCAAACAGGCATGCTCCCCAGATTAGATCTGCCGTGAGCGCAAGGTGCGTTCAAAGATTCGATGATTCAC
+
A?AAAFFFFFFFG11BF1ECEGC1DDF3ADA33AFFBFGHHB1E/A/ACFFHGFGAGEHGFB2DFFGGGEE11DBBEHHFGFHGHHFHFHHGGHHFHHBGHFH000FECECE/<FCG0F?@?-->GDHFDBFBGGFFGHHG.CHH/:CFCGC@@@AA9AFGFGGBFBB??9FF.@@BFFFFFFFEFFF@--AFFFBFF/:B/9BFFFFFBB@-;@@FFEFEAFFF#@?@;@/B-:/99AA99A@/1@BB?9;--99/--/9-/;///9-;9-/90FFFC0A9-E-GFC;0;.9..-.:=0:FCC;0:0CC:/..<<0/<.--EE-@C?CC1?BD>2G?0F?1GB1F1FFA@@/GE0G//2FFFFGE>/CE>/A?CAFC@E@FFHGDBF/A/A01D21211GFDA/EE/GB00EE0B1100AA0111B333BCGGFFFFFBFAA1A?
@M02197:102:000000000-ALU3V:1:1101:15923:1697 1:N:0:1
GACCCTAGACCTTCCTCCGCTTATTGATATGCTTAAGTTCAGCGGGTATCCCTACCTGATCCGAGGTCAACCTTAGAAATGGGGTTGTTTTACGGCGTAGCCTCCCGAACACCCTTTAGCGAATAGTTTCCACAACGCTTAGGGGACAGAAGACCCAGCCGGTCGATTTGAGGCACGCGGCGGACCGCGTTGCCCAATACCAAGCGAGGCTTGAGTGGTGAAATGACGCTCGAACAGGCATGCCCTCCGGAATACCAGAGGGCGCAATGTGCGTTCAAAGATTCGATGATTCAC
+
BBBBBFFFF5FFGGGGGGGEGGGHHFHHHHHGHHHHGHHHHGHGGGGGHGHGGHHFHHHHHHHGCGGHHHHHHHHHHHHH;GGGFEGGHHFGHGGGGFFGFFHGHGGGGGGGFGHHHHHGGGFFGHHHHHHHHHGGFFGGGFHGGHHEHHHHHHGGGHHGGGHFGGGGGGHGGGGGGGGGFFFBGFGGGFHHFFHFFFFFBFFGFFHGFFFFFHHHHH:HHEHFFEFDFHGFGFEFFFHHFFEEFEGHFGHFHHHGEEAAE2FHHGHEEEDHGB55GBGGGGFC5FFDDABAAA
@M02197:102:000000000-ALU3V:1:1101:11490:2421 1:N:0:1
GACCCTAGACCTTCCTCCGCTTATTGATATGCTTAAGTTCAGCGGGTATCCCTACCTGATCCGAGGTCAAAATTCTGGTGTGGGGGTGCTCATGGTGCGCCGACCCGCAGCCACTTCAGCGCTTGCTCTGCTGCGCTCGTGGCCTGCTGGGAACCGGCAGCCAATGCTTTTGAGGCGAGTCCAGGCGCGCGGAGGCGGGACAGACGCCCAACACCAAGCTAGGCTTGCGGGTTGAAATGACGCTCGAACAGGCATGCCCTTCGGAATACCAAAGGACGCAATGTGCGTTCATAGATTCGATGACGCAC
+
3>3>AFFBDFFFFGGFGGGC2EGFDDEHBGF56GDGHH5DGFC?GCGEF5FGGHHFHGHFDGHGGCEHCDGHHHHHGHFG??EEC/#/B6F:FF:FF9BB64BBB/B/B-BFFFFFEFFFFBFFF8BFFFFF8FB;B.@BEDB9FF?FFBFFFFEB2B#BBB>DFFFFGCBBEFB<>;@>F<?>/A>BC;FGGC?CFB?;B/EBFF/9FEE/>/CFFE?FFFFFFF>#GF1GGF2BF?>9/;8A/D1GAFA100//////A0D22FB/01D2E00A0E1D100000F33333GAAA1@3FADA>11>1
@M02197:102:000000000-ALU3V:1:1101:18966:2475 1:N:0:1
GACCCTAGACCTTCCTCCGCTTATTGATATGCTTAAGTTCAGCGGGTATCCCTACCTGATCCGAGGTCAACCTTTGAAAGAGTTTAACGGCCACGACCGCCCGCACTCCAAAGCGAATATGTATCACAACGCTTAGAGACGGACAGCTCGGCCGGAGACTTCAAGGCGCGCGGGAGCCGCGACGCCCAACACCAAGCGAGGCTTGAGTGGCGAAATGACGCTCGAACAGGCATGCCTTTCGGAATACCAAAGGGCGCAATGTGCGTTCAAAGATTCGATGATTCAC
+
>>AABFFFFFFBGGGGGBGGGGGHHHGHHGHHHHHHHHHHHHHGGGGGHEFHHHGHHHHHGHHGGGGGHGHHHHGHHGHHHHHHHHHHGGGGEFFEGCCGGFGGGGGHHFFGEFFFGFFFHHHFDGGHHGGGGBBFFFGHFFFGGGA@CDCGGHGGCAEFGGGGBAEGGGGGEGGGGGGGGEEA;HHDHFEGFHF?GFHGHHHGGGFEEEC5FHHGGGFGGHFDAGFBGFFFFFGGGGFFGHHHHHGHGGE?GFE5HFGFEGGHCGGGEBGGGGFFBFBFFBBBBB
@M02197:102:000000000-ALU3V:1:1101:16070:2509 1:N:0:1
GACCCTAGACCTTCCTCCGCTTATTGATATGCTTAAGTTCAGCGGGTAGTCCTACCTTATTTGAGGCCAGTAGTTAATAATAATAGTGTAAAGCGGAGACCTTATACGCGGGCTAAAAATTGCCTTAGCAACCCGGCTGATCTCCAGCTCATATATTTAAGGCAAGGTTGGCGGCGGCCAACCAAGCCCAAGGACCCGCCCAGTTTTGAAGAAAAACCGGTTGGAGAAGATTAACGACACTCAAAAAGGCATGCTCTTTGGAATACCAAAGAGCGCAAGCTGCGTTCAAAGATTCGATGACTCAC
+
BBBBBFFFFFFFGGGFGGGGGCGHHHFHHHHHHHHHHFHHHHHGGGGGGHFHHGGHHHHHHHHHGHGGGAGEGGHHHHHHHHHHHHHHHHFF@GFCG@FGGHGHHHHEGGGGGGHHGHHHHHFFGGHFFHHHHGGGCGGFGHHHGGGHHGHHHGHCDGHHHHHGGGEHGHGHGGCGHGGGGFDFGG/HFHHGFFGECGAFFHHHGFHGHHHGFGFFGGGHHHFHHHHHGHGHGGGGHHHGGGFFHHHHHHGG2HHGHFEHHHHHGFHFFHGGGGHHGHEGECFGGCGGGG2BGCFFFFD5@BBBA
@M02197:102:000000000-ALU3V:1:1101:20394:2650 1:N:0:1
GACCCTAGACCTTCCTCCGCTTATTGATATGCTTAAGTTCAGCGGGTATCCCTACCTGATCCGAGGTCAACCTTTGAAAGAGTTTAACGGCCACGACCGCCCGCACTCCAAAGCGAATATGTATCACAACGCTTAGAGACGGACAGCTCGGCCGGAGACTTCAAGGCGCGCGGGAGCCGCGACGCCCAACACCAAGCGAGGCTTGAGTGGCGAAATGACGCTCGAACAGGCATGCCCTTCGGAATACCAAAGGGCGCAATGTGCGTTCAAAGATTCGATGACTCAC
+
BBBBBFFFFFFFGGGGGGGGGGGHGGHHHHHHGHGHHHHHHHHGGGGGHGHHEHFHHHHHGH<EEGGHGBHHHHHHHEHHHHHHHGHHFGGGCGGGGFGGGGGGGG@CGFHHHGGCCGFHHFBGGDHHHDFGGGGHHHFHGGGGGGGCHDGEDFGGGGEFGFGGFBGGGGEGGGC@DFFGGEEFEFAAFDFFFF/EGFHGHGEGGHGFGEEGGD=EFFFGFGGGHGGFFGFFFEGFFF/BGF6GBGFHGFAA0ECHHFDECGGFGCGBGFGEGE1FFFD1@>>1>>
@M02197:102:000000000-ALU3V:1:1101:11446:2737 1:N:0:1
GACCCTAGACCTTCCTCCGCTTATTGATATGCTTAAGTTCAGCGGGTATCCCTACCTGATCCGAGGTCAACCTGAGAAGGAGAGGTTGAGCGGCGCACTCCGAGCGGCCACCGACGCGAGACAAGATGCCACAACGCGAGGGGACGGACGGCGTGGCCGGCGACATTGAGGCGGGCGGCGAGGAGCCGCGGCGCCCAACACCCAGCCGGGCTGGATTGGTGACAATGACGCTCGAACAGGCATGCCCCCCGGAATACCAGAGGGCGCAATGTGCGTTCAAAGATTCGATGATTCAC
+
B?ABBFFFFFFFGGGGGGGG?EFHGHHHGGHHHHHGHFHHGHHGGGGFHGHHGGHHBGHHGHHGGGGHHGHHHFH8HHGH<HHGGHGFHGH;GCGGCGGHHG;GGGGGG;GHDDGGCFGGGGH:HHHGGHHHHGGGG;GGGGGGGGGFFFFFC;@?DFFFFFCFF6FFFFFFFA@@@?FFFA-#@@9-@A>-F@.@CA;/??A.?CC?FC$HHHHEHGHHHHG<F?CAC.9:;HGHHHFE8;GCGEEGGHFGFFGDCFHEECE?FGGHHGGE?HGFFGGDFFFFC13FFFFAA>1A
@M02197:102:000000000-ALU3V:1:1101:10945:2843 1:N:0:1
GACCCTAGACCTTCCTCCGCTTATTGATATGCTTAAGTTCAGCGGGTATCCCTACCTGATCCGAGGTCAACCTTTGAAAGAGTTTAACGGCCACGACCGCCCGCACTCCAAAGCGAATATGTATCACAACGCTTAGAGACGGACAGCTCGGCCGGAGACTTCTAGGCGCGCGGGAGCCGCGACGCCCAACACCAAGCGAGGCTTGAGTGGCGAAATGACGCTCGAACAGGCATGCCCTTCGGAATACCAAAGGGCGCAATGTGCGTTCAAAGATTCGATGACTCAC
+
3>AAAFFFFFFFGGGGGCFCCCEHHHHFDGBFGHCGGHGBGDDE22EE355FGHHHEFHHG:#E?EG8FHGGGFHBF8F5BB@@@D94E9?>9C29E@EE?EFFGG?GHBFDGEGGG8GGFHFG1G9GDGFBCFGDFDFH:<ACG9<GFG@EGGGGF<0D0;E9<0CC/B/F??@?<AC?EE<B/@/A9?1;FEEFFG1F1F9B@FEBAA>FGG0AEEBA?5/BEHGF1#0FCAEEABEEDAFDA/01GGAEA0B11BBEAEEA1FCGFFGE1GFBDBBDFAA>>1
@M02197:102:000000000-ALU3V:1:1101:16991:2864 1:N:0:1
GACCCTAGACCTTCCTCCGCTTATTGATATGCTTAAGTTCAGCGGGTATCCCTACCTGATCCGAGGTCAAGAGTGTAAAAATGTACTTTTGGATGTCGTCGTTATGAGTGCAAAGCGCGAGATGTACTGCGCTCCGAAATCAATACGCCGGCTGCCAATTGTTTTGAGGCGAGTCTACAGGAGACAAACACCCAACACCAAGCAGAGCTTGAAGGTACAAATGACGCTCGAACAGGCATGCCCCATGGAATACCAAGGGGCGCAATGTGCGTTCAAAGATTCGATGACTCAC
+
B@AACFFFFFFFGGGGGGFGGGGHHHHHHHHHHHHHHHGHHHHGGGEGHHGHHHFFHHHGGHHFGGGHHHHFGHHHHHHHHFHGHHHHHHHFHHFFHHGGGGGHHHGHHHHHHGHHGGGGHFHHHHGHGGGGGGHHHHGGHHGDGHHGGGGGGHGHHHEHHHHHHHFGGAFGHHFGHHHHHFHHGHGFFGGFHFGFFGHHHGHGHHHHHGHHHFHHHHHHFGGGGFHHGHHGFHFHGHGF?EBHEHHHHCHHHGHHGGGCGHHHHEAEGGGGGFGGGGGGBFFFFFFBAAAA
@M02197:102:000000000-ALU3V:1:1101:12780:3007 1:N:0:1
GACCCTAGACCTTCCTCCGCTTATTGATATGCTTAAGTTCAGCGGGTAGTCCTACCAATCTGAGGCCGATGAATTGAAATTAAATCCCTTCCTCTCTTCCAAAGAAGCGAGGCATGGGCGGGGTTCAGAAGCACTCCAACCAGCAAAACGTCGCGTCCAGCTCCTCGACCCTGCGCCTCTCCTCTCCGAAGTCCTGATATTATCAAAACCCGGCAGGGAAAGACGTGGGCGAAATAACGAGCTTTCGGCCGTCGTGCCTATCGAATGGATGCTCTAATGCATTTCGAGGGAGCCACCGTAGAAGATGGCAAGACCCTCAATACCGATCCGCCAGCTTTCTCAACTAAATAAGAAAGCTGTCGTTCGAAACAATTCGCGGCCCTCAAACAGGCATGCTCCCCAGATTAGATCTGCCGGGAGCGCAAGGTGCGTTCAAAGATTCGATGATTCAC
+
AAAABFFFFFFFGGGGGGEGGGGGHHHHHHHHHHHCHHHHHDGGCGGGGHHHHHGHHHEHHFHHFEAEEFGHHHHFHHFFGHHGHHHFHDGHHHHHHHH4BEFFHFHH/FGEFGHGEEFGGCFDCFHHHHGHHHHGHHGBFFEAFHFCCCCHGGA?D-.BFGGGFGGBGCGGGF=F.AFFF/BFFFFD=AAAFFEFFFFFFFFFBBF/F.A@-BFA-:9AE./B:.9DA9FBFA9A;;/A:;AFFF9-9--9..;//..00FGFFFC;0/0B0000FC0;.9FBGFF;.FGGE:/ACC:0FFHFFFGHGDFCAGG0GDG<<..A-D@@//BGGFEFDEF2DFFHGBFGBFD2BBHEDB//<B0FEGGGDFE>//>E>1FGHFFFGF@HGBBHFFECFEED5HHFHHHFFF?EACDGDGE2GHHFHGEEE4BGFGGFCGGGFFFFFBFAAA>>
@M02197:102:000000000-ALU3V:1:1101:16298:3064 1:N:0:1
GACCCTAGACCTTCCTCCGCTTATTGATATGCTTAAGTTCAGCGGGTATCCCTACCTGATCCGAGGTCAACCTTTGAAAGAGTTTAACGGCCACGACCGCCCGCACTCCAAAGCGAATATGTATCACAACGCTTAGAGACGGACAGCTCGGCCGGAGACTTCAAGGCGCGCGGGAGCCGCGACGCCCAACACCAAGCGAGGCTTGAGTGGCGAAATGACGCTCGAACAGGCATGCCCTTCGGAATACCAAAGGGCGCAATGTGCGTTCAAAGATTCGATGATTCAC
+
ABBBBFFFBFFFGGGGGGGGGGGGGHHHHHHGHHHHHHHHGGHGGGECHHHHGHFGHHHGHHGGGGGHGGHGHHHHH5FGHHGH:HHBFCEFGEGGGGG@EGGGGGFCFHFHFHFFF@FGHGFFHHGHGGGGFGGBHHCGDFGGGEHHHGGEGHHGGGFFGGGGCCAGGGGGFFA0DCCBEDFF@@?AAF1EFFGFFGFFGFHHHHGEBAEHFHFAFFGEAF?HHDHHHHFGGGGFFFGFGDDFD/FHHG0EA0A11BGEAEE1GCGFGCGECB113FFBFA>11A
@M02197:102:000000000-ALU3V:1:1101:21184:3067 1:N:0:1
GACCCTAGACCTTCCTCCGCTTATTGATATGCTTAAGTTCAGCGGGTAGTCCTACCTGATTTGAGGCCAGATGTCAAGAAGTTACACACAAGTGTGTAGGATATAGAAAGCAGACTATTGTCAAGTCCTGGCCACGAGCGAACTCGTGTCCTAAGCGAAATACTTATTACGCCTAGGGGAACCAGTCAAAGACTAATCCAGCTTACATTTTTAAGGCGAGTCAACTTGGCATTGACAAACACCCACATCCAACATCCAAGCTCGGATTAACCAAACTTGGAGTTGAGGTTTTCATGACACTCAAACAGGCATACTCTTCGGAATACCAAAGAGTGCAATTTGCGTTCAAAGATTCGATGACTCAC
+
BBAABFFBFFFFGGGGGGGGGGGHHHHHHHHHHHHHHHHHHHHGGGGGGHHHHHHGHHHGHHGFGHGGEEGB@FGEHFHHFHHEHHHFEGE1GGF31FGGFHHHGHEHHHHHFHHHBGFEFGHHFFHBDF3?FBC?<<CGGGG?@EGGGGHDHDAGCFHGGCFFGCGFDFFGGFCGFEHHGEFHFFHFH9HFBFFGHFFDCGFF1HGFBGF9EDGCGHH<:HGDCFHG9EHFHFHHFFGGGGHHFHGBEHGF3FB1FHGGE1GGHHHHFFGHGF@BHHHHHHHHHFE3FHHHGF5FFFFFFHFG3EHFGHHGGHFEFGFGHHHGFBHHHHHHHGHHGHECGGFGGGGGGGGFGFFFFFFFAAAAA
@M02197:102:000000000-ALU3V:1:1101:20949:3116 1:N:0:1
GACCCTAGACCTTCCTCCGCTTATTGATATGCTTAAGTTCAGCGGGTATCCCTACCTGATCCGAGGTCAACCTTTGAAAGAGTTTAACGGCCACGACCGCCCGCACTCCAAAGCGAATATGTATCACAACGCTTAGAGACGGACAGCTCGGCCGGAGACTTCAAGGCGCGCGGGAGCCGCGACGCCCAACACCAAGCGAGGCTTGAGTGGCGAAATGACGCTCGAACAGGCATGCCCTTCGGAATGCCAAAGGGCGCAATGTGCGTTCAAAGATTCGATGACTCAC
+
BBBBBFFFFFFFG4GGGGGGGFCHFFHHFHHHGHHFFHHGFHHGCEEGHGHHHHHHHFFBGH:DEG5BGDGHHH9B9G88G::H:G4GGGGG?FG7GGEGFGGGGGGHHHHHHFGDFB<GHGFHFHFHHD8GFFFHHFGHGCDGGGHBHD@GGGGDCFGGGGGFFEFCBCEFFF=CFGFFFE>@CFFE/FEE?FE/AAB@;BFFFHFBEEFFEFA7FFEEB5AB9FF%;EAHGGFGGFE0F2HF1101GBA0000DBHHEA001GF3FFGGFEFFBD3DB1AAAAA
@M02197:102:000000000-ALU3V:1:1101:20632:3373 1:N:0:1
GACCCTAGACCTTCCTCCGCTTATTGATATGCTTAAGTTCAGCGGGTATCCCTACCTGATCCGAGGTCAACCTTAGAAATGGGGTTGTTTTACGGCGTAGCCTCCCGAACACCCTTTAGCGAATAGTTTCCACAACGCTTAGGGGACAGAAGACCCAGCCGGTCGATTTGAGGCACGCGGCGGACCGCGTTGCCCAATACCAAGCGAGGCTTGAGTGGTGAAATGACGCTCGAACAGGCATGCCCCCCGGAATACCAGGGGGCGCAATGTGCGTTCAAAGATTCGATGACTCAC
+
AA@BAFFFFFFFGGGBGGEAEEFH5FGFHFBGGHGCFGFGHHFGGCGGHHHGEGHHFGHFHGHGGCFHHGGHGHFFFBFHGGFFGFGGHHFGHGFFFFEGGFHHHGGDDGCHGFFHHHEHFGGCB1BFFFDGHCHGCGGGFGHHGCGFE/BGHHGCGFHGCGFCGGGGGFGGDEFFFBDGGGGGGFFGGGGFDBHGHGFFGGGGGHHGGHFHHFGHHHHGFHHEFFGGHHDHHHFHGACHFFFGGGEHHHHGFFGEEFGEB2?HFEHGGGGGGGGGGDGGGGFFFFFFDAAAAA
@M02197:102:000000000-ALU3V:1:1101:15561:3425 1:N:0:1
GACCCTAGACCTTCCTCCGCTTATTGATATGCTTAAGTTCAGCGGGTATCCCTACCTGATCCGAGGTCAACCTTTGAAAGAGTTTAACGGCCACGACCGCCCGCACTCCAAAGCGAATATGTATCACAACGCTTAGAGACGGACAGCTCGGCCGGAGACTTCTAGGCGCGCGTGAGCCGCGACGCCCAACACCAAGCGAGGCTTGAGTGGCGAAATGACGCTCGAACAGGCATGCCCTTCGGAATACCAAAGGGCGCAATGTGCGTTCAAAGATTCGATGATTCAC
+
>AABCFFFFFFFGGGGGGGGGGGHHHGHFHFHHHHHGHHHHGHGGGGGHHGHGHHHHHHHHHHGGGGHHGHHHHHHGHHHHHHH:HHHGEGEEEGCGGGGGGGGGGGHGGGHFHGGGGGHHFGHHHHHGGGGFGGGHHGHGGGGGGHFHGGGGHHHHGGGGGGGGGGGGFGGFDCGFFFFFAFEFFFFGDFFFHGFGHGGFFHHGFGGGGFHGHFGEBGGHHGHHHGHHHHHGGGGGFFGHHHHHGHGGFGGGGFCHHHGGEECCGGGGGGCBGCBFFDFFBBBBA
@M02197:102:000000000-ALU3V:1:1101:13582:3550 1:N:0:1
GACCCTAGACCTTCCTCCGCTTATTGATATGCTTAAGTTCAGCGGGTAGTCCTACCTGATTTGAGGTCAGAGATAAAAGGTATTAGAGTGGAGGGAGCGAAAACTTATTACGCATTCCACTTAGACATTTAAGACGAGCCAGAATCGGCAGACGTCCAAAGCACCTAGATCAGAAAAATCTGATTAGATGAGTCTATATGACACTCAAACAGGCATGCCCTTCGGAATACCAAAGGGCGCAATGTGCGTTCAAAGATTCGATGACTCAC
+
AA?ABBFBFFFFGGGGGGGGGGGHHH5GFHHGHHHBHHHHHHHGGG:GG9HHHFHHHHGHHGFGGHHHHFHHHHHHHHHGGHGGHGDFGFGGHFHGEEG@DEFGFFGHHHGFHFFGHHFHFHHHBFGBFGFBCBFEHGBHHHFECFHFEHDGHHFFFHFGEFGGHFGGHFHHHFFGGGCBGGGBHHHHGFHGFFGHHHHHHHHGHHHHHHHHHHHFEGGGFCHFHHHHGHHHHFGGGGHGHFFEFGHGGGGGGGGGGFFFFFBFBABBB
@M02197:102:000000000-ALU3V:1:1101:16410:3687 1:N:0:1
GACCCTAGACCTTCCTCCGCTTATTGATATGCTTAAGTTCAGCGGGTATCCCTACCTGATCCGAGGTCAACCTTTGAAAGAGTTTAACGGCCACGACCGCCCGCACTCCAAAGCGAATATGTATCACAACGCTTAGAGACGGACAGCTCGGCCGGAGACTTCAAGGCGCGCGGGAGCCGCGACGCCCAACACCAAGCGAGGCTTGAGTGGCGAAATGACGCTCGAACAGGCATGCCCTTCGGAATACCAAAGGGCGCAATGTGCGTTCAAAGATTCGATGATTCAC
+
A?ABBFFFFDFFGGGGGGGGGGGHHHHHHHHHHHHHHHGHHHHGGGEFFHHHHHHGHHHHHHHGGGAGHHHHEFHGHHHGFHFHFBFHGCEEGGGGGGGGGGGGGGGGHHHHEHFBBFFHHHFHHHHHBDCDFFGHHHHHGGGGGGHGHGGGGGHGGGGBGFGGFCGCFCCFFFFGGGGGGFGHGGFFFFFGGHGFEDHFDFFHFFGGGGFGGHHGGGGFFGCGHHFHHFEGGGGGCA9FHHHHGAFF3HGFEEFCHHGGEEFCGGGGGCGFFFFFFFFFFAA>>3
@M02197:102:000000000-ALU3V:1:1101:11910:3759 1:N:0:1
GACCCTAGACCTTCCTCCGCTTATTGATATGCTTAAGTTCAGCGGGTAGTCCTACCAATCTGAGGCCGATGAATTGAAATTAAATCCCTTCCTCTCTTCCAAAGAAGCGAGGCATGGGCGGGGTTCAGAAGCACTCCAACCAGCAAAACGTCGCGTCCAGCTCCTCGACCCTGCGCCTCTCCTCTCCGAAGTCCTGATATTATCAAAACCCGGCAGGGAAAGACGTGGGCGAAATAACGAGCTTTCGTCCGTCTGGCCTATCGAAGTGATGCGCTAATGCATTTCGAGGGAGCCACCGTGGAAGATGACAAGACCCTCAATACCGATCCGCCAGCTTTCTCAACTAAATAAGAAAGCTGTCGTTCGAAACAATTCGCGGCCCTCAAACAGGCATGCTCCCCAGATTAGATCGGCCGGGAGCGCAAGGTGCGTTCAAAGATTCGATGATTCAC
+
A@ABBFFFFFFFGGCGBGCGGGDGHCFGFHHCHHBGFFBGFFHEGFFGGHHHHHGHFGHFHFHHGGGGGGGHHHHGHFGFBBGHGGHHHHGH3FFCFHBEGFHGHHHGGGF?@FGHGFH@CCFCGHHHFHHHGHFHHHHHGGHGFFHHG-CECCGAB?EBFG/9BFDGGGAFFF@DF.:/FFFFBFB.;AAFFFFFFFB/BBF/FBFEF?AABFFCA;.AE.FFF.:.;E;//9AAFA/;9@F://9DA;....///..B.AB/9//CD9-?F;BFC0;0?DFC-FFGEC;9;.9CFFHG:GC000:0GC/;..CD=0=..<A<<-D@/?CB1HFGFHFHHHHF2?2DFBGHHHFG?////G0AFHFF4?F/C?GGGGFDFC3GBFFGHGGFFG1E1?HEHHFG5BF00A022CGGEAGFE4DBEFFEACFCGFFGFGGG4FFFFFFBBBBB
@M02197:102:000000000-ALU3V:1:1101:8798:3932 1:N:0:1
GACCCTAGACCTTCCTCCGCTTATTGATATGCTTAAGTTCAGCGGGTATTCCTACCTGATCCGAGGTCAACCTGAAAAAAGTTTTTAGAGGCGACCGGGTCCCTGGGCCCTTGAAACTCTACGCGTGCTCCGGAAAGCTCAGTGCGAAGAGGGTCCCTGGGACGACGTCATTGTCTTTGAGACCAGTTGGGCCTTGCGGCCAACGCGGTCCAACACCAAACCCGGGGGTTTGAGAGAGGATAATGACGCTCGAACAGGCATGCCCCTCGGAATGCCAAAGGGCGCAATGTGCGTTCAAAGATTCGATGACTCAC
+
AABBBFFFBFFFGGGGGGGEGGFCHHGHHHHHHHFBDGHHHFHGG?2AFHFFGHHGHFHHFHHGGGGBGEGHHHFGHFAGGHGHFGHG:HGGGGGC-FFEGFFHG/?GHCHH;2DFF:CGGHECCGGG;HHGGDFGHCFHHHHFHGA@EGFHGDHGGH:CFF.;#BBDAGHGHGHGGEBBE,FFFCGFGGFFFFFF@1ECCGEFFFFFHGFFGF?FE?EFFF@?GGGFF9HHGFFHGGAGBHHEE00B21?FHFGGG3HHAEAE02?FDGG3FF3GABGGGEE5BGDEE22FAEFFGFF2BFFCFFFFFAA>>3
@M02197:102:000000000-ALU3V:1:1101:19332:3888 1:N:0:1
GACCCTAGACCTTCCTCCGCTTATTGATATGCTTAAGTTCAGCGGGTATCCCTACCTGATCCGAGGTCAACCTTAGAAATGGGTTTGTTTTACGGCGTAGCCTCCCGAGCACCCTTTAGCGAATAGTTTCCACAACGCTTAGGGGACAGAAGACCCAGCCGGTCGATTTGAGGCACGCGGCGGACCGCGTTGCCCAATACCAAGCGAGGCTTGAGTGGTGAAATGACGCTCGAACAGGCATGCCCCACGGAATACCGAGGGGCGCAATGTGCGTTCAAAGATTCGATGACTCAC
+
AABCCFFFFFFFGGGGGGGGGGGHHGHHHHHHHHHHHHHHGGGGGGGGHHHHHHHHHHHHHHHGGGGHGHHHHHHHHGHHHHGHGGGGGHHHHGGGGGGGGHHHHGGGGGGHHGHHHHHHGGGGGHHHHHHHHHHGGGGGGHHHGHHGGHHHHHGFHHHGGGHGHHHHGHHGGGGGGGGDGGGGFGGGHGGHGGGHHHGGGHGGGHHGHHHHHHHHHHHHHHHGGGGGHHGHHGHHHHHGGGGGFFFHHHFGHGGGGHGGGGGGBHHGFEGHGGGGGGGGGFFFFBFFDBB?A>
@M02197:102:000000000-ALU3V:1:1101:12146:4279 1:N:0:1
GACCCTAGACCTTGCTCCGCTTATTGATATGCTTAAGTTCAGCGGGTATCCCTACCTGATCCGAGGTCAAAAGTGAAAAAAGGCTTCATGGATGCCACGATTCAAGGACTAAGACGCAAAATGTGCTGCGCTTACTACCAAAAACACTGGCTGCCAAATGACTTTAAGGCGAGTCTAATACAAGACAAGACGCCCAACACCAAGCAAAGCTTGAGGGTACAAATGACGCTCGAACAGGCATGCCCCATGGAATACCAAGGGGCGCAATGTGCGTTCAAAGATTCGATGATTCAC
+
CCCCCFFFFFFFGFGGGGGGGGGGHHHHHHHHHHHHHHHHHHHGGGGGHHHHHHHHHGHHFHGEFAEGHFFBGBGGHHHFCFEHHHFFHFGFGFGFHHGGHHHHHHFGHHFHGHHGGGFDFGGFFHFHHGGGG?FHEGHGFHHHGFFDFGGFFFGFHHGDHGGGFHEHFHFF?@HGGDGHHHHHHHEGGGHG?BEDG1AEGEGFHHGGGBBHHHHHHBHHHHHEGGEDGAGHGHFGHHHEGGFAFHHHFHHHGFGCFGGFGGGHFHF2GGGHGGGGGGGGCGFFFFFFBBBBBA
@M02197:102:000000000-ALU3V:1:1101:18098:4334 1:N:0:1
GACCCTAGACCTTCCTTCGCTTATTGATATGCTTAAGTTCAGCGGGTAGTCCTACCTGATTTGAGGCCAGATGTCAAGAAGTTACACACAAGTGTGTAGGGTATAGAAAGCAGACTATTGTCAAGTCCTGGCCACAAGCGAGCTCGTGTCCTAAGCGAAATACTTATTACGCCTAGGGGAACCAGTCAAAGACTAATCCAGCTTACATTTTTAAGGCGAGTCAACTTGGCATTGACAAACGCCCACATCCAACATCCAAGCGCGGATTAACCAAACTTGGAGTTGAGGTTTTCATGACACTCAAACAGGCATACTCTTCGGAATACCAAAGAGTGCAATTTGCGTTCAAAGATTCGATGATTCAC
+
AABBBFFBDFFFGGGGGGGGGGGHHGGHFHHGHHHHHHHHHHHGGGGCGHHHHHHHHEEHHHFHGGGGEGHHDFHHHHFEGHHFHHHEGGGHHHHFHGGHGHHHHHGHHHHHHHHHGHHHGFFHEHHHHHBGFGF0FGFDGGGGHGGGHHHHHGHHGGGGHHHHHGGHHHGGGHGHHGHDGGGHHGHHH9FCDGGEHHGCGHGGHGFGG7GGGGGEGD@B@FGGFHFHFGHHGHHGGFFGEFHGCFGBGGGGBHCGGFE?E1ED4D3HGGGHHGDFG3G3HHHGFBGFDFHDFD55D3F1FGHGFGHHHHHEGHCEEEFHHHHHHGGFHHGFFHGGGHGGGGHFGGGFGFABGFBFFFDFBBBBB
@M02197:102:000000000-ALU3V:1:1101:13990:4474 1:N:0:1
GACCCTAGACCTTCCTCCGCTTATTGATATGCTTAAGTTCAGCGGGTATTCCTACCTGATCCGAGGTCAACCATTAAAAATTGGGGGATTTAGCGGCCAAAGACGCTGCAACTCCAGTCAAAAGCGAGATAAAAATTTACTACGCTCAGAGGATATCGCAGATCCGCCGTTGTATTTCAGGAGCTACAGCTAGCAAAAGCAGTAGGCTCCCAACACTAAGCTAGGCTTAAGGGTTGAAATGACGCTCGAACAGGCATGCCCACTAGAATACTAATGGGCGCAATGTGCGTTCAAAGATTCGATGACTCAC
+
A?ABCFFBFFFFGGGGGGGGGGGHHHHHHHHHHHHHHHHHHHHGGGEFHHHHHFHHHHHFHHHGGGGHBHHHGHHHFHHHHHHHHGGGGHHHHHCGGGGHGFFHGGFGGHHHHGFHHHFHHHHHGHGHHHHHHHFFHHFHEHHGGGGGHFFGHHGHHFGGGCD?GGGGGHFGEBGFHHHHHGHFGGGHHGHHHHHHHHGHGFHHFDFHFFHHGFFFFFFGFFHHGFFHHHGHGFGGBGHGGGFFHGGHHFHHHHGBGFAEHGBBFHHFHGFGCGAGGGGHHGHFFE?GGGGGGGFFFGFFFFFFDAAAA3
@M02197:102:000000000-ALU3V:1:1101:22517:4528 1:N:0:1
GACCCTAGACCTTCCTCCGCTTATTGATATGCTTAAGTTCAGCGGGTATCCCTACCTGATCCGAGGTCAAGAGTGTAAAAATGTACTTTTTGGACGTCATCGTTATGAGTGCAAAGCGCGAGATGTACTGCGCTCCGAAATCAATACGCCGGCTGCCAATTGTTTTGAGGCGAGTCTACACGCAAAGGCGAGACAAACACCCAACACCAAGCAGAGCTTGAAGGTACAAAGGACGCTCGAACAGGCATGCCCTTCGGAAGACCAAAGGGCGCAATGTGCGTTCGAAGATTCGATGATTCA
+
>A>AACF>D11CGEG1GFFCG0013F33BBBD3FDGBGBGGFFA//EE1FFCBF0BBAG1GBGEE/EBFGFHHFB1$BE9FGD4FF2FHHHGGA1//?#090E/B?FDG3FE2A<BGFABCCGEHDDGBB2FD2FGGCC:0G7C?<0AC-<<@?GE1GFCFGCGGBH?;<EGG9@5FFF0FGDFGGFF9E@BFB92F//+/EE?AEFFFDD49FBEGB*@@@B2B92FBB#B//E0FB2;BB%110F/E?EA///B21D1/01B0/A00EAFGB0EAB0GB1A3CGEFC11BB1FA>11A
@M02197:102:000000000-ALU3V:1:1101:18035:4546 1:N:0:1
GACCCTAGACCTTCCTCCGCTTATTGATATGCTTAAGTTCAGCGGGTATCCCTACCTGATCCGAGGTCAACCTTTGAAAGAGTTTAACGGCCACGACCGCCCGCACTCCAAAGCGAATATGTATCACAACGCTTAGAGACGGACAGCTCGGCCGGAGACTTCAAGGCGCGCGGGAGCCGCGACGCCCAACACCAAGCGAGGCTTGAGTGGCGAAATGACGCTCGAACAGGCATGCCCTTCGGAATACCAAAGGGCGCAATGTGCGTTCAAAGATTCGATGACTCAC
+
BCCCCFFFFFFFGGGGGGGGGGGGHGHHHHHHHHHHHHHHGHHGGGGGHHHHHHHHHHHHHHHGGGGHHHHH:HHHHHHHHHHHHHHHEGGGGGGGGGGGGGGGGGGHHHHGFHGDCFGHHHHHHHHGHGGGGGGHHHGHBFGGGGHHHGCGGGFGGGHGGGGGGFGDGGGGGFDGFFGGGGGFGFHGHGGGGEGGGHFGGHHHHHFGEFEFGFGFFFFEBHDHHHFHFHHGGGGGFGFFFGHHGHHGHGGGGGGGGHHGGGGHCGGGFGGFGGFFFFFFFAAAA3
@M02197:102:000000000-ALU3V:1:1101:23459:4521 1:N:0:1
GACCCTAGACCTTCCTCCGCTTATTGATATGCTTAAGTTCAGCGGGTAGTCCTACCTGATTTGAGGCCAGATGTCAAGAAGTTACACACAAGTGTGTAGGATATAGAAAGCAGACTATTGTCAAGTCCTGGCCACGAGCGAACTCGTGTCCTAAGCGAAATACTTATTACGCCTAGGGGAACCAGTCAAAGACTAATCCAGCTTACATTTTTAAGGCGAGTCAACTTGGCAGTGACAAACACCCACATCCAACATCCAAGCTCGGATTAACCAAACTTGGAGTTGAGGTTTTCATGACACTCAAACAGGCATACTCTTCGGAATACCAAAGAGTGCAATTTGCGTTCAAAGATTCGATGACTCAC
+
BBBBBFFFFFFBBGGGGGGGGGGGHGFHHHHCHBGFCHGHGHHGCEGGGHGHHGFEHHHHHHGGGBGFHHGFHHFFHHHHHHHHHHHHGGGH3BBDBGFHHHHHHHGHGHGGEHFHHHHHFFGHHHGHHHHHFGGGGCGCGGGEFFHHHFGHHFEFGHHHHHHGHHHHGHGD@FHHFHGBGCGHGCFCF1F1FHHHHHHGGHHCFGGGGFGG#DGCFHFFHGGGFFFGFBF%GFHFFFFFEDGG?GEFEFFF3BCEC3?//DEF4F3GEEGFGF5FGFHHHHHHHHEBGHFEHHGHHGHGHHHHHHEFHGBHHGA2E?FGHHHGCBFHHHHHHGFBHHGGGFFGBFGFGGCGCFFFFFD@3?AA3
@M02197:102:000000000-ALU3V:1:1101:20942:4616 1:N:0:1
GACCCTAGACCTTCCTCCGCTTATTGATATGCTTAAGTTCAGCGGGTATCCCTACCTGATCCGAGGTCAACCTTTGAAATGGGTTTGTTTTACGGCGTAGCCTCCCGAGCACCCTTTAGCGAATAGTTTCCACAACGCTTAGGGGACAGAAGACCCAGCCGGTCGATTTGAGGCACGCGGCGGACCGCGTTACCCAATACCAAGCGAGGCTTGAGTGGTGAAATGACGCTCGAACAGGCATGCCCCCCGGAATACCAGGGGGCGCAATGTGCGTTCAAAGATTCGATGACTCAT
+
>3>>AFBFFFFFGGGGGGGC2AED55FGBGHFFDHHHHFFFHGGCEEE35FFGHAEFHBBFGHGCAAB9FGGHH9HHHH:HG:HEEE.G:GHGE?EGEEEEFHHHF/EEC8H/CHHFHD1CC59/FGHHF<FHGEC?4:G3<GFCBCGABCFHFG<;EEGC@D@?C?GA;-.CE.A;@G@G@@EBABBBBB#DE0<GBHFFFFFAA/@HEFF<//0<90DDDFCFCCCFA91F9A<11F0G@//99?FDBBDD1/FE/CEEA0113GGEE01113A3BFAA1113D1DB111>1
@M02197:102:000000000-ALU3V:1:1101:21101:4706 1:N:0:1
GACCCTAGACCTTCCTCCGCTTATTGATATGCTTAAGTTCAGCGGGTATCCCTACCTGATCCGAGGTCAACCTTAGAAATGGGGTTGTTTTACGGCGTAGCCTCCCGAACACCCTTTAGCGAATAGTTTCCACAACGCTTAGGGGACAGAAGACCCAGCCGGTCGATTTGAGGCACGCGGCGGACCGCGTTGCCCAATACCAAGCGAGGCTTGAGTGGTGAAATGACGCTCGAACAGGCATGCCCCCCGGAATACCAGGGGGCGCAATGTGCGTTCAAAGATTCGATGACTCAC
+
ABCCCFFFFFFFGGGGGGGGGGGHGFHHHHGGHHHGHHHHHHHGGGGGHHEHGHHHHHHHHHHGGGGHHHHHHHHHHHHHHGGGGGGGGHHGHGGGGGGGGHHHHGGGGGGHGGHHHHHHGGGGGGHHHHHHHGHGGGGGGHGGGFFGGGFFHHHHHHHGGGGGGGFFGGFEFGGGGGGGGGGGGGGGGGGGGHGHFFHGGHGGGHHGFGFHHHHHHHHHFHHGGGGDHFCHGHHGHHGHFGGGGGGHHHHHHGCGGGFGGGGHHHHGGGGCGGGCFGGFGCBFFFFFFAABA?
@M02197:102:000000000-ALU3V:1:1101:7798:4798 1:N:0:1
GACCCTAGACCTTCCTCCGCTTATTGATATGCTTAAGTTCAGCGGGTATCCCTACCTGATCCGAGGTCAACCTTTGAAAGAGTTTAACGGCCACGACCGCCCGCACTCCAAAGCGAATATGTATCACAACGCTTAGAGACGGACAGCTCGGCCGGAGACTTCAAGGCGCGCGGGAGCCGCGACGCCCAACACCAAGCGAGGCTTGAGTGGCGAAATGACGCTCGAACAGGCATGCCCTTCGGAATACCAAAGGGCGCAATGTGCGTACAAAGATTCGATGACTCAC
+
AABBBFFFFFFFGGFGFB?EC2EB5DGHHHHHGFHFHHHGHHGGGGEGHEHHHHEFHFGFHH<7E7EBGBG?GH:HHBHHFH8GFGFHGCG/-GEEGG;EG@EGGGEFHHBFHBFDDFCFHHFHHGGGFFGGGE8GHFCBFBFGGGE0?CCE.FGHGGGFFGGGFCCBGGGGFGCCFFCBBBEFBEEEFF7EFF>FFDGBBGHHFGA8C?GGBD;EF3EEGEEBBHFF19FFFABE?EBFAAFFGFFFCBEEE0CHHGFEEA0AFA3GDDGEF1B13FDB11AA>>
@M02197:102:000000000-ALU3V:1:1101:15775:4763 1:N:0:1
GACCCTAGACCTTCCTCCGCTTATTGATATGCTTAAGTTCAGCGGGTATCCCTACCTGATCCGAGGTCAACCTTAGAAATGGGGTTGTTTTACGGCGTAGCCTCCCGAACACCCTTTAGCGAATAGTTTCCACAACGCTTAGGGGACAGAAGACCCAGCCGGTCGATTTGAGGCACGCGGCGGACCGCGTTGCCCAATACCAAGCGAGGCTTGAGTGGTGAAATGACGCTCGAACAGGCATGCCCCCCGGAATACCAGGGGGCGCAATGTGCGTTCAAAGATTCGATGACTCAC
+
BABBBFFFFFFFGGGGGGGGGGCHCHHHHHHHHGHGCGHHHGHGGG?EHHEEGFHEHGHHHHH?E0EGCGGHHHHHHGHHHGFDGGGGHHHFHFGFG#GGGHHHGGGGCGGHG5HHHFFHCDGGGGH:FHGHHF;E;5GGGEBCBFFFCGFHFHHGGCHGGGGGFGGGGFF:BAEED@G@BCAA?BFFEFFAEFF;GCHGGGGGGHCEGGBGF9HFGA0E:=//CC/9BECF??FDC1HHFCF9BEE0AD22FGGA?CEE?EE113HCCEEF1FGGDGGGGBFFFD11D1?AAA
@M02197:102:000000000-ALU3V:1:1101:22160:4673 1:N:0:1
GACCCTAGACCTTCCTCCGCTTATTGATATGCTTAAGTTCAGCGGGTATTCCTACCTGATCCGAGGTCAACCTGAGAAATAAAAGGTTAGACCGGCCCGACGAGACCTTGCAACTCCCCGCGTGCCTCGAAAGACTCGTTGCGAAGAGGGTCCCACGGACGCCGTCATTGTCTTTGAGACCAGTTGCGGACGAACCACAACGCGGCCCAACACCCAGCCCGAAGGTTGGAGAGAGGATAATGACGCTCGAACAGGCATGCCCACCGGAATACCAGTGGGCGCAATGTGCGTTCAAAGATTCGATGACTCAC
+
CCCCCFFFFFFFGGGGGGGGGGGHHHHGHHHHHHHHHHHHHHHGGGGGHHHHHHHHHGHHHHFCGGGHHHHHHHFHFHFGGHDFHGHHHHHHHBEFGGFGGGGGGGGHHGHHHE<HHHGGGGGGGHGHFDCFFHHHHGGGFGGG@EGGHFGHHHGHGGGGGGGGGGGGGFFGGHFGFFFFHHEFGGGGGGGHGGDGFFFGCCGHFGGHFGGFGFGGGGGHG3HDGFHHHFHFFGHHHFFHGGFGGHEDGHHHHEHGHHGGGGGGHHHFHGFHGHGGGGCGHHHGGGGGHGGGBGGGGGGFFFF5FFBBBBB
@M02197:102:000000000-ALU3V:1:1101:7007:4888 1:N:0:1
GACCCTAGACCTTCCTCCGCTTATTGATATGCTTAAGTTCAGCGGGTATTCCTACCTGATCCGAGGTCAACCTTTGGAAAATTGGGGGTTTTACGGCAAGAGTCCCTCCGGATCCCAGTGCGAGACGTAAAGTTACTACGCAAAGGAGGCTCCGAGAGGGTCCGCCACTACCTTTGAGGGCCTACATCAGCTGTAGGGCCCCAACACCAAGCAGAGCTTGAGGGTTGAAATGACGCTCGAACAGGCATGCCCGCCAGAATGCTGGCGGGCGCAATGTGCGTTCAAAGATTCGATGACTCAC
+
>AAABFFFFFFFGFFGGGCEFGGHHHH6GHHGHHHHHHDGHGHGGGCGHHGDFHGHGHHGFHGAFCEEGGHHH3G:BGFFHF:GHG99E99F<HG79G//GHHHHH<HCDCG;GFH98FG77?GC8G0GC051FHHHGHGGGGGHHHHFGHH84D?CGGGD@<@DDAFFFGGGGF0;91<1AAFFFFGFEFBAFBFFEFGGFFDDFFFGFFEFFBFB1BGFFFFBFHGGFFBF?EGEDD@FFFFGB0/CEAA1GD2D2FHCE/A0CCE0E1EFHECGGGGG3EFEA1FGCF3FFFFAAAAA
@M02197:102:000000000-ALU3V:1:1101:13913:4813 1:N:0:1
GACCCTAGACCTTCCTCCGCTTATTGATATGCTTAAGTTCAGCGGGTATCCCTACCTGATCCGAGGTCAACCTGAGAAGGAGAGATTGAGCGGCGCACTCCGAGCGGCCACCGACGCGAGACAAGATGCCACAACGCGAGGGGACGGACGGCGTGGCCGGCGACATTGAGGCGGGCGGCGAGGAGCCGCGGCGCCCAACACCCAGCCGGGCTGGATTGGTGACAATGACGCTCGAACAGGCATGCCCACCGGAATACCAGAGGGCGCAATGTGCGTTCAAAGATTCGATGACTCAC
+
@ABBBFFBFFFFGGGGGGGGGGCHHHFGCHGHHCGHHHHHHHGGGGGGHHHFFFHEHHHHHHHGGGGHHFHGGHFH5FB3FHFG;EGFFBGECFGGGG/HHG:DGGGFC:FF8@CFGG?FGGHGCFFFGGHGFHGCGFFBGGA-9-B/BBFFC-;@@FFFFF;;D0BBFGFFAC@>@A.C1FCACCCCB/C@G>;@/>>09GECGE8EFBB:DF39B#HHHHH4H8E;9FFCE%$B;71196:3ABA//0FFGDHF1AFB00E0EDF3D00EE1FB3B33GEFEBBFFDDBAA>11
@M02197:102:000000000-ALU3V:1:1101:15932:4976 1:N:0:1
GACCCTAGACCTTCCTCCGCTTATTGATATGCTTAAGTTCAGCGGGTAGTCCTACCTGATTTGAGGCCAGATGTCAAGAAGTTACACACAAGTGTGTAGGATATAGAAAGCAGACTATTGTCAAGTCCTGGCCACGAGCGAACTCGTGTCCTAAGCGAAATACTTATTACGCCTAGGGGAACCAGTCAAAGACTAATCCAGCTTACATTTTTAAGGCGAGTCAACTTGGCATTGACAAACACCCACAGCCAACATCCAAGCTCGGATTAACCAAACTTGGAGTTGAGGTTTTCATGACACTCAAACAGGCATACTCTTCGGAATACCAAAGAGTGCAATTTGCGTTCAAAGATTCGATGATTCAC
+
>3ABBFFFFFFFGGGGGGGGGGGHHGDGHGHHHHHHHHHHHHHGGGGEFGHHHHCHHHGHHHHHEHEGHHFEGHHFHHHBFHHHHHHFGDFGHHB3GGGEGHEHHHHHEGHHHFFHGHHGHHHHGHHFHG3AGHGEGGG2?DG;H?@FHFHH;GGE?H9GC>HHHHHGA1<DCG3CDHFGD6EHHFGHGHHGCGHFFCGGFHGFFDCBFFFGEBCBF3GFCFHHFFBHGFHHFHGFGFFEAFDFFF33F4?@33CDFEE>>1AFDHFFG1GHHFG3GECHGFHGHFECGFGD5GDEF3GA53GHGADBFDGF5FEE2CHGHHHHFHFGBHHGHHHHFHGCGGHGGGGFGBFGGFBFFFFFAABAA
@M02197:102:000000000-ALU3V:1:1101:14506:5013 1:N:0:1
GACCCTAGACCTTCCTCCGCTTATTGATATGCTTAAGTTCAGCGGGTAGTCCTACCTGATCTGAGGTCAAATCAAGAGTGTGTATATTAGAGTGAAAGATCAAGCAACTTGGATCGATAATTCACTAAGACATTTAAGGGGAGCCGGGTAAGACAGGCAGACCCCCAAAGCTCTCTTGTCCGAAACGGATGGGAGAGATGGTCTAATGACACTCAGACAGGCATACCCTTCGGAATACCAAAGGGTGCAAGGTGCGTTCAAAGATTCGATGACGCAC
+
A@BBBFCCFFFFBGGGGGGGGGGHHHHFFHFHHHHGFGFHCGHGCGEGFFHHHHBG9HH9HHHGHGHHHGHHHHHFHG5BDDFGHEHHHHHHHGHHHHEGFFHFHHF17GGHBGGFEHHAGGHFGHHGFHG?GFBGHE3GGG@EFGHGGGFFGFHHGGFAFEHH?CGEHHB8HHFHGHHFFDDDECGGFCCCFGGGEEGBCCF22BBBFGGHBGGAFFFFHGFFGFFGFFGDFGDG8B1BFEGGEF111FEE00AGGBBGGG?FF1BFC?DAA1A>1
@M02197:102:000000000-ALU3V:1:1101:20532:5073 1:N:0:1
GACCCTAGACCTTCCTCCGCTTATTGATATGCTTAAGTTCAGCGGGTATCCCTACCTGATCCGAGGTCAACCTTTGAAAGAGTTTAACGGCCACGACCGCCCGCACTCCAAAGCGAATATGTATCACAACGCTTAGAGACGGACAGCTCGGCCGGAGACTTCTAGGCGCGCGGGAGCCGCGACGCCCAACACCAAGCGAGGCTTGAGTGGCGAAATGACGCTCGAACAGGCATGCCCTTCGGAATACCAAAGGGCGCAATGTGCGTTCAAAGATTCGATGATTCAC
+
>AACAFFFFFFFGGGGGGGGGGGHHHHHFHHHHHGHHHHHHHHGGGGGHHHHHHHHHHGHHHHGGGG:HHHHHHHHHHFHGHHHHHHHGGGGGGGGGGFGGGGGGGGHHHGHHHGGGGGHHHHHHEHHHGGGGGGHGHEGFGGGGGGFHGDGGHGGGDGGHFGGFFGGGGGGGGGGGGGGGGGHFEHGHGGGGHGGGHHGHFHHHHGGGGGHHHCEGFFFGGGHHHHHHGFHGGGFGCEGFFH<HHHFFFGCGGGGBHHEFEGHGGGFGGGGGGFFFFFFD>BBBB
@M02197:102:000000000-ALU3V:1:1101:21082:4936 1:N:0:1
GACCCTAGACCTTCCTCCGCTTATTGATATGCTTAAGTTCAGCGGGTATCCCTACCTGATCCGAGGTCAACCTTTGAAAGAGTTTAACGGCCACGACCGCCCGCACTCCAAAGCGAATATGTATCACAACGCTTAGAGACGGACAGCTCGGCCGGAGACTTCAAGGCGCGCGGGAGCCGCGACGCCCAACACCAAGCGAGGCTTGAGTGGCGAAATGACGCTCGAACAGGCATGCCCTTCGGAATACCAAAGGGCGCAATGTGCGTTCAAAGATTCGATGATTCAC
+
BBBCCFFFFFFFGGGGGGGGGGGHHHHHHHHHHHHGHHHHHHHGGGGGHGHHHHHHHHGHHHHGGGGHHHHHHHHHHHGHGHHHHHHGGGGGGGEGGGGGGGGGGGGHHHFFGHGGBDGFHHGHHEHHFGGGGGGHGHFHGGGGGGH<GGCGFGGGGFGGHGGGGFGGACGGFFFGFEGGGGGHEFHFFAEGGHGGGFHGHHHHHFGGGGGHFHHGGFGGHHGHHHHHEHHGGFGGFGGGFHHCHGHHHHGGGCFGHFFECEGHGGGGGGGFGFCFFFFFFABABA
@M02197:102:000000000-ALU3V:1:1101:22412:5081 1:N:0:1
GACCCTAGACCTTCCTCCGCTTATTGATATGCTTAAGTTCAGCGGGTAGCCCTACCTGATTTGAGGTCAAAGTCAAAAGTGCGCGATGGCAGATTATGAGCAGTCATCACCACAAGGAGAGACGAAACTTATTACGTCTAACACTGATGTGGGATGTTCCACTAAGTCATTTAAGGCGAGCCATTGCTGGCAGACGCCCATGTCCAAGTCCAACCAGGTCAAAAACCTAGGAGGATTGAGATTTCATGACACTCAAACAGGCATGCCTTTCGGAATACCAAAAGGCGCAAGGTGCGTTCAAAGATTCGATGATTCAC
+
AACCCFFFFFFFGGGGGGGGGGGHHFHHHGHGHHHHHHHHHGHGGGGGFHHHHHHHHHFHHHHHGGHHHHGFGGHGHGHHGEGGGGEFDFFFGGGFGHHBGHGFHFFHHHHGHGFGHHGHGGGGGGC<8HHHGHHGFHHHFH2GDGHHHHGFDEHEHHHFHHGHFBFB?GFGHGCGGGCHHGCHHFCHHFGHGGHGG@FGFFGGGHHGBGEFBEHGFF4FGFHGFFHGHHFGGF@FFHHGEGHGFFFHHFFGG3HHHHGHHGHHEFDE2DHFFHGG2GHHHFGGGGHHHHGEAAHGGGGFGGCGGFFFFFFD>3BAA
@M02197:102:000000000-ALU3V:1:1101:19347:5132 1:N:0:1
GACCCTAGACCTTCCTCCGCTTATTGATATGCTTAAGTTCAGCGGGTATCCCTACCTGATCCGAGGTCAACCTTTGAAAGAGTTTAACGGCCACGACCGCCCGCACTCCAAAGCGAATATGTATCACAACGCTTAGAGACGGACAGCTCGGCCGGAGACTTCTAGGCGCGCGGGAGCCGCGACGCCCAACACCAAGCGAGGCTTGAGTGGCGAAATGACGCTCGAACAGGCATGCCCTTCGGAATACCAAAGGGCGCAATGTGCGTTCAAAGATTCGATGATTCAC
+
ABBBBFFFFFFFGGGGGGGGGGGHHHHHHHHHHHHHHHHHHHHGGGGGHHHHHHHHHHHHHHGGGGEHHHHGHHHHFHBGHFHHHHHHGGGGGGGGGGGGGGGGGGGHHHHGHHGFBFGHHHHHHHHHHGGGGGGHEHGGFGFGGGHHHGGGGGHGFFF8GGGGFFFGFGGGGGGGGGGFFAGFFHFGHFGGFHGGGFHGHHFHHHGGGFHHHGHEFGGGGGGHGHGHHHHHGGGGGGGGGHHHH:HHHHGGGGGHHHHCGGGHGFGGGGGGGBFFFFFFFABBBA
@M02197:102:000000000-ALU3V:1:1101:18703:4980 1:N:0:1
GACCCTAGACCTTCCTCGCTTATTGATATGCTTAAGTTCAGCGGGTAGTCCTACCAATCTGAGGCCGATGAATTGAAATAAATCCCTTTCTCTGACAGAAAGGGCGTGGTTCAGAAGCACTCCAACCAGCAAAAGTCGTTGCGTCCAGCTCTAACCCTTTCTCCGCCTCCGAAGTCCTGATATTATCAAAACCCGGCAGGGAAGAGAGGGCGAAAATCGAGCTTTCGTCCGTCTTTCGCCTATCAAATGGATGCGCTAATGCATTTCGAGGGAGCCACGGTGAATGGCAAAGACCCTCAATACCGATCCGCCAGCTCTTACTGAAAAAAGCTGTCGTTCGAAACAATTCGCGGCCCTCAAACAGGCATGCTCCCCAGATTAGATCTGCCGGGAGCGCAAGGTGCGTTCAAAGATTCGATGACTCAC
+
BBCBAFFFFFFFGFGFGGGGGGHGHHHHHHHHHHHHFFHHGHGGGEFGHHHHHHHFHHHHHEFFGGGFGGHHHGHGHHHGHHGHHHHHHGHHHHHHHHHHGEEEGCEGFHEHGGFFHHHHHHHHHGGGEHHGHHHHFGGGHFCDGGGHHFHFGHHGHHHHHHHH?GGGGHGGGGAGHHHFHGFHGFFFCGFGDGGGGGGGG/F/FFBA?DGFF;C5FBDAEFFFFFD;ADB9AFFFFDFBFFFBBBBBB-FBB?FFFFBBBBA9/A99/A9<.C:::.FHHCFHGC;FBHHHDGFDFGBC.FGFFFCGCDFFFFBGG?2G>2HGHHHFG?//D?GGFEGHGGFGG/E?E@CGF12CDBHG3HHEGBHHEEACFFEHHFHFFGHGFE??FCF?FEAC5GGAAGGHGGFGGGFEGGFFFFFFFAA@AA
@M02197:102:000000000-ALU3V:1:1101:24295:5201 1:N:0:1
GACCCTAGACCTTCCTCCGCTTATTGATATGCTTAAGTTCAGCGGGTATCCCTACCTGATCCGAGGTCAACCTTAGAAATGGGGTTGTTTTACGGCGTAGCCTCCCGAACACCCTTTAGCGAATAGTTTCCACAACGCTTAGGGGACAGAAGACCCAGCCGGTCGATTTGAGGAACGCGGCGGACCGCGTTGCCCAATACCAAGCGAGGCTTGAGTGGTGAAATGACGCTCGAACAGGCATGCCCCCCGTAATACCAGGGGGCGCAATGTGCGTTCAAAGATTCGATGATTCAC
+
>>AAACBC@BCCG1B1BGGGC0E1F3D33FGHGHHHFGFHHHHAEG/ABGHHEHHFH1BFFDGEC/A0@FF0FFHFFF@GFHDA/FEGHC<HFGCGEG3EG:EFHFGE@CBGBFHF1FGFCCC@FGFFHGHHBGA;@@CB<F#FBF?/FC<GFG<CA;CCBBA.A@ABABBEA$/9;9999=?@@BB;../GGBHFHH9DECEC.HFED:C/C;C;FF$<0=<./DGFFFGGFFHFFHHGC4/00:EAF555DBAF2GGGEE2AF55GEEFFB5A5G5EECGFFFFFFFA?3>3
@M02197:102:000000000-ALU3V:1:1101:6900:5218 1:N:0:1
GACCCTAGACCTTCCTCCGCTTATTGATATGCTTAAGTTCAGCGGGTATCCCTACCTGATCCGAGGTCAACCTTAGAAATGGGGTTGTTTTACGGCGTAGCCTCCCGAGCACCCTTTAGCGAATCGTTTCCACAACGGTTAGGCGACAGAAGACCCAGCCGATCGATTTGAGGCACGCGGCGGACCGCGTTGCCCAATACCAAGCGAGGCTTGGGGGGTGAAAGGACGCTCGAACAGGCATGGCCCCGGGAATACCAGGAGTCGCAATGTGCGATCAGAGATGCGATTACTCA
+
>1>11F1>BFFBFCGGFFCGGGGFGFHHGHFDGFGHBGHHFBFE?AE?11BFGHHFH10B11BECE/EGF%>4G9B721BB;6/EE/7999(99//9/>/<1<:EE/?99BF/A7CBFA;BCG/#<#<0?;1FG9G.#<#<;<#BCCG4BC:<//.CHFE.#.CD0;//;#9/</@?A/<@<#+>/////B;BB2BB>#C?/+EE;>??/>/>#/#B$B;2B1141+?$/#G;1BBB%A9//#AAA/1A2D211FF1B0000011F10A0A113DBF11AA>113@1311>1A
@M02197:102:000000000-ALU3V:1:1101:20478:5274 1:N:0:1
GACCCTAGACCTTCCTCCGCTTATTGATATGCTTAAGTTCAGCGGGTAGTCCTACCTGATTTGAGGCCAGATGTCAAGAAGTTACACACAAGTGTGTAGGATATAGAAAGCAGACTATTGTCAAGTCCTGGCCACGAGCGAACTCGTGTCCTAAGCGAAATACTTATTACGCCTAGGGGAACCAGTCAAAGACTAATCCAGCTTACATTTTTAAGGCGAGTCAACTTGGCATTGACAAACACCCACATCCAACATCCAAGCTCGGATTAACCAAACTTGGAGTTGAGGTTTTCATGACACTCAAACAGGCATACTCTTCGGAATACCAAAGAGTGCAATTTGCGTTCAAAGATTCGATGACTCAC
+
BCCCCFFFBFFFGGGGGGGGGGGHHGHHHHHGHHHHHHHHHHHGGGGGGHHHHHHHGHHHGFFHGGGGCF1BFHHHHHGHHFHHHGHHGGGHHGEFGBGHGFGHBFHHHHHHHHHHGHHFGHHHHHHGHHEFGHEFCGGCEDGHHCGCGHHHHHGHGHHHHHHHHHGHHHGHGHFHHGHHGGGGHHFBD?11GCFGEHHHHHHHGGGGGFHHGGGGGHHHHEHHHFCHGGGFFFGHGFE?/EBFEHFEHHFFFHFGEHDEECGHHHGHHHFFFGDFGHGHHFEEFFEEFGFHHHFHHGEGHHHHHHHHHEHFGGEEDGHHGHHHEHGHHFGCHHHHHHGGGGHGGGGGGGGGGFFFFFFFAABBA
@M02197:102:000000000-ALU3V:1:1101:20289:5307 1:N:0:1
GACCCTAGACCTTCCTCCGCTTATTGATATGCTTAAGTTCAGCGGGTATCCCTACCTGATCCGAGGTCAAGAGTGTAAAAATGTACTTTTTGGACGTCGTCGTTATGAGTGCAAAGCGCGAGATGTACTGCGCTCCGAAATCAATACGCCGGCTGCCAATTGTTTTGAGGCGAGTCTACACGCAAAGGCGAGACAAACACCCAACACCAAGCAGAGCTTGAAGGTACAAATGACGCTCGAACAGGCATGCCCCATGGAATACCAAGGGGCGCAATGTGCGTTCAAAGATTCGATGATTCAC
+
CCCCCFFFFFFFGGGGGGGGGGGHHFHHHHHHHHHHBGHHHHHGGGGGHHHHHHHHHHHHHHGGGGGHGBFGHFHHHHHHH/HHHHHFHHHGGHGGGFGGGGGGHHHHHHHFGGGHHGGGGGCGHHHHGGGGGGGHHGGGHHHEHHHHGGHDGGGHHGHHHHHHHGHGGGGGHGGHGGGGGGGBDA9GHGHFHGFFFFFFGEEHFBGGGHHHFGFGFFBHGFHFGGBFHG?EEEEF1AHHGHHHHHGEFFFFGDDFGHHBHHHGFGGFGDFHHGEGGGHGGF5GFGGFGBFFFFDF@BBAA
@M02197:102:000000000-ALU3V:1:1101:11951:5424 1:N:0:1
GACCCTAGACCTTCCTCCGCTTATTGATATGCTTAAGTTCAGCGGGTATCCCTACCTGATCCGAGGTCAACCTTTGAAAGAGTTTAACGGCCACGACCGCCCGCACTCCAAAGCGAATATGTATCACAACGCTTAGAGACGGACAGCTCGGCCGGAGACTTCTAGGCGCGCGGGAGCCGCGACGCCCAACACCAAGCGAGGCTTGAGTGGCGAAATGACGCTCGAACAGGCATGCCCTTCGGAATACCAAAGGGCGCAATGTGCGTTCAAAGATTCGATGACTCAC
+
BCCCCFFFFFFFGGGGGGGGGGGHGFHHHHHHHHHHHHHHGDFEGGEEHHGHHHHGHHHHHHHGGGGHHHHHHHHGHHHHHGFGGHGHGEGGGGGGGGGGGGGGGGGHHGHHGGGDGGGHHHGHHHHHHGGGGGGGGHHHGGGGGEHHHGGGGHHGGGGGGGGGGFFGGGGGGGGGFFGGFECGFFGGGFFFFFFEGHGCBDFHFFGGFGHGHFHGFEFGHGDHFDHHFHFHFF1EFFFBHHDGFHFGHHGGGGGHGEHEGGGGGFGFFGFGFFFFFFFFF??BBB
@M02197:102:000000000-ALU3V:1:1101:7417:5535 1:N:0:1
GACCCTAGACCTTCCTCCGCTTATTGATATGCTTAAGTTCAGCGGGTATCCCTACCTGATCCGAGGTCAACCTGAGAAGGAGAGGTTGAGCGGCGCACTCCGAGCGGCCACCGACGCGAGACAAGATGCCACAACGCGAGGGGACGGACGGCGTGGCCGGCGACATTGAGGCGGGCGGCGAGGAGCCGCGGCGCCCAACACCCAGCCGGGCTGGATTGGTGACAATGACGCTCGAACAGGCATGCCCCCCGGAATACCAGAGGGCGCAATGTGCGTTCAAAGATTCGATGATTCAC
+
3>AAAFFFFFFFGGFGGGGGGGFHHH5FEHG5GHHHHHHHHFGDGGGGHHHHHHHFHGHDFHHGFGGHEHHFFHHHFBFFGGGGFH:FFCGEC9EEFGGHHGFC@FFFGGGHGGGGGGGGGGHH8HHHHHHHEHGGGGGGGGFFGGAF;FAFFFC;;FA?EFFFBFFFEBBBB=B;;=9FFFFBB>;-B@99=-A>AEDEAA.CD?CDGGGHHFFHFGDHFFEHHDDFCGH9?GHHFHFEHH:5DEEA2FGGD5BGCCCAGGECECHHCGGE2GAADBGGGCGFBFFBFD5A@ABA
@M02197:102:000000000-ALU3V:1:1101:17422:5573 1:N:0:1
GACCCTAGACCTTCCTCCGCTTATTGATATGCTTAAGTTCAGCGGGTATCCCTACCTGATCCGAGGTCAAGAGTGTAAAAATGTACTTTTTGGACGTCGTCGTTATGAGTGCAAAGCGCGAGATGTACTGCGCTCCGAAATCAATACGCCGGCTGCCAATTGTTTTGAGGCGAGTCTACACGCAAAGGCGAGACAAACACCCAACACCAAGCAGAGCTTGAAGGTACAAATGACGCTCGAACAGGCATGCCCCATGGAATACCAAGGGGCGCAATGTGCGTTCAAAGATTCGATGACTCAC
+
AABCBFFFFFFFGGGGGGGGGGGHHHHHGHGHHHHHGHHHHHHGGGGGHHHHHHHHHGFHHHHGGGGHHGHHHFH:HHHHHHHHHHHGGHHGGGHGGGGGGGGGHHHHHHHHHGGHHGGGGGGGGHHHGHHGGGGGGGHHHHHHHBGGGGHGGHHGHHHHHHHHHHHGGHGHHHHGHGGGGHGHFGFGGHHHHHHEFGFGHHGHFFGGHHHHHHHHFHFHGHHHHHHHHHGGGGGGDGHHHGHHHGGGGGHHHHFHHHHCHGHHHGGGGGHHHHGGGGHGGGFGGGGGGFFFFFFFABABB
@M02197:102:000000000-ALU3V:1:1101:15815:5619 1:N:0:1
GACCCTAGACCTTCCTCCGCTTATTGATATGCTTAAGTTCAGCGGGTATCCCTACCTGATCCGAGGTCAACCTTTGAAAGAGTTTAACGGCCACGACCGCCCGCACTCCAAAGCGAATATGTATCACAACGCTTAGAGACGGACAGCTCGGCCGGAGACTTCTAGGCGCGCGGGAGCCGCGACGCCCAACACCAAGCGAGGCTTGAGTGGCGAAATGACGCTCGAACAGGCATGCCCTTCGGAATACCAAAGGGCGCAATGTGCGTTCAAAGATTCGATGATTCAC
+
AABBBFFFFFFFGFFGFGGGFGGHHFHHFHHHHHHHHHHFHHHGGGGCHHHHH3GAHHHHHHGDGGGHHFGHHHFFHHHHFHGHHHHHGEEGGGC9GGGGGGGGGGGHHHCHGFDGFGEHHDFHHE@GGGGGGGDDGGGGFEDGC?G:CAFGGGGG@?EFGFBCFBFGGCAFFFAF?CCCAFFFCFFD?CBEFGGEGHGGHHHHGF>9>B0FFHHGGGFEFGFHFHHHHFHHGGGGGG:GBHFFFFGBHHGGGEAGBFFGGCGFGGCFF3GEGCC1BF@FFAAA?A
@M02197:102:000000000-ALU3V:1:1101:10588:5633 1:N:0:1
GACCCTAGACCTTCCTCCGCTTATTGATATGCTTAAGTTCAGCGGGTATCCCTACCTGATCCGAGGTCAACCTTAGAAATGGGGTTGTTTTACGGCGTAGCCTCCCGAACACCCTTTAGCGAATAGTTTCCACAACGCTTAGGGGACAGAAGACCCAGCCGGTCGATTTGAGGCACGCGGCGGACCGCGTTGCCCAATACCAAGCGAGGCTTGAGTGGTGAAATGACGCTCGAACAGGCATGCCCCCCGGAATACCAGGGGGCGCAATGTGCGTTCAAAGATTCGATGATTCAC
+
AABBCFFFFFFFGGGGGGGGGGGGHHHHFHHHHHHHGHHHHHHGGGEFHHHHHHHHHGHHHHHFGGGHHGHHHEH:HHHGHGEGGGGGHHHHHGGGGGFFGHHHHGGG?FGGGGHHHGHHGGFGGHHHHHHHHFHGGGGGGGGGGFGGGHGHFHFGHGHGGGGGGBEGGFFGGGGGGGGGGGGGFFGGGGGFGGFGHHHGGHGGGGHGHGHHHHHHFHHHHHGFGGGGHHDHHHFHHHFGCFGGGFCHHHHGDGHFCGGGGGGHFGGGGEGHGGGGGGGGFF4BFFFFFBAAA3
@M02197:102:000000000-ALU3V:1:1101:17213:5639 1:N:0:1
GACCCTAGACCTTCCTCCGCTTATTGATATGCTTAAGTTCAGCGGGTATCCCTACCTGATCCGAGGTCAACCTTTGAAAGAGTTTAACGGCCACGACCGCCCGCACTCCTAAGCGAATATGTATCACAACGCTTAGAGACGGACAGCTCGGCCGGAGACTTCAAGGCGCGCGGGAGCCGCGACGCCCAACACCAAGCGAGGCTTGAGTGGCGAAATGACGCTCGAACAGGCATGCCCTTCGGAATACCAAAGGGCGCAATGTGCGTTCAAAGATTCGATGATTCAC
+
ABCCCFFFFFFFGGGGGGGGGGGHHHHHGHHHHHHHGHHHFHHGGGGFHHHHGFHHHHHHHHHGGGGHHHHHHHHHHHHHHHHHHHHHGGGGGGEEGGGGGGGGGGGHHHFFBHGGGGGHHGHHHHHHHGGGGGGHHHEHGGGFGGHHHGGGGHGGGGGGGGGGGGGGGGGGFF;GD?FCGECFGGGFFGHGGHGGGHHGHFFHGHGGGGHGHFHGFGGGHGGHGGHHHHHHFGGGFFCHHFHHHHGHHFGGGGGHFHHGFECHGCGGGGGGGGBFFFFFFAABAA
@M02197:102:000000000-ALU3V:1:1101:25827:5735 1:N:0:1
GACCCTAGACCTTCCTCCGCTTATTGATATGCTTAAGTTCAGCGGGTATCCCTACCTGATCCGAGGTCAACCTTTGAAAGAGTTTAACGGCCACGACCGCCCGCACTCCAAAGCGAATATGTATCACAACGCTTAGAGACGGACAGCTCGGCCGGAGACTTCTAGGCGCGCGGGAGCCGCGACGCCCAACACCAAGCGAGGCTTGAGTGGCGAAACGACGCTCGAACAGGCATGCCCTTCGGAATACCAAAGGGCGCAATGTGCGTTCAAAGATTCGATGACTCAC
+
CCCCCFFCDFFFGGGGGGGGGGGHHHHHHHHHHGHHHDGHHHHGGGGGHHHGHHHHGHHHHHHGGCGHGHHHG:HHHHEHHHHHHHHHG>EGGGGGGGGGGGGGGGGHHHHFHHDFBCGHHHHHHHHHHGGGGGGHHHGHGEGGGGGGHFEGGGGGGGGHGHGGGGGGGGGFGFAGGGGGGBFFFGGGHFFFFHGGGGHGGGHFHHGGGF?GF>@GFFFGFGEHFGGBHHFGFEFBFFFHHFFHFEFFCGECEE2FBFFA2EGHGGCGGGGGGGFFFFFFDBBBBA
@M02197:102:000000000-ALU3V:1:1101:7648:5705 1:N:0:1
GACCCTAGACCTTCCTCCGCTTATTGATATGCTTAAGTTCAGCGGGTATTCCTACCTGATCCGAGGTCAACCTTTGAAAGAGTTTAACGGCCACGACCGCCCGCACTCCAAAGCGAATATGTATCACAACGCTTAGAGACGGACAGCTCGGCCGGAGACTTCAAGGCGCGCGGGAGCCGCGACGCCCAACACCAAGCGAGGCTTGAGTGGCGAAATGACGCTCGAACAGGCATGCCCTTCGGAATACCAAAGGGCGCAATGTGCGTTCAAAGATTCGATGACTCAC
+
BBBBBFFFFFFFGGCGGGGGFGGGHHHHHHHHHHHHHHHFHGGGGGGFFGHHHHGHHHHHHHHGGGGHHFGHHHHH;@FGHHHHEHHHFEFCFGGGGGGGGGGGGGGHHEGHEFGGGGFHHHHHHHHHHGGGGFFHHHBGFG?FGACGCGGEGGHGGHGHHHCC0GGGDGGGGFFFFC=GFGGGFHFFGFEGGEFEAEGFFFFHHHGGGGGHHFECGGGEFEGFFGHFFBHGFFE?GGFGEEHFGHFGFHEAEE01FHGCEE0HGGCGGBE1FGC1FD1FD>>?AA
@M02197:102:000000000-ALU3V:1:1101:24881:5791 1:N:0:1
GACCCTAGACCTTCCTCCGCTTATTGATATGCTTAAGTTCAGCGGGTATCCCTACCTGATCCGAGGTCAACCTTTGAAAGAGTTTAACGGCCACGACCGCCCGCACTCCAAAGCGAATATGTATCACAACGCTTAGAGACGGACAGCTCGGCCGGAGACTTCTAGGCGCGCGGGAGCCGCGACGCCCAACACCAAGCGAGGCTTGAGTGGCGAAATGACGCTCGAACAGGCATGCCCTTCGGAATACCAAAGGGCGCAATGTGCGTTCAAAGATTCGATGACTCAC
+
3>ABAFFBBDFFGGGGGGGGGGGHHHHHHHGHHHHHGGHHFHHEGG?EHHHHHHHHH3GGGECFEAEEGHHH:HF8HHHHHHGFFHHFGGEF;EEGGG@EGEGGGGGHHHHHGGGFGGGHHHFHHHHHHGGGGFDFGFGHFGGGCEGGGGCGAHGGC=EFFBFBGCCGCGGGEFFFFEDFFAGGFAFDFFEEDEEFEGAGGBGB9BFE;EFF@FFEEFB?BEEGEFFHHGEE4CE?GE?GFD2FEHFHHHGEE00FFGF0EAFAFA333FFE1FFFB3D@1>11A1
@M02197:102:000000000-ALU3V:1:1101:8457:5811 1:N:0:1
GACCCTAGACCTTCCTCCGCTTCTTGATATGCTTAAGTTCAGCGGGTATCCCTACCTGATCCGAGGTCAACCTTTGAAAGAGTTTAACGGCCACGACCGCCCGCACTCAAAAGCGAATATGTATCACAACGCTTAGAGACGGACAGCTAGGCCGGAGACTTCTAGGCGCGCTGGAGACGCGACGCCCAACACCAAGCGAGGCTTTAGTGGCGAAATGACGCTCGAAAAGGCATGCCCTTCGGAATACCAAAGGGCTCAATTTGCGTTCAAAGATTCTATGATTCAC
+
1>1A>F11@BFFGGBF1BEE0E0FGHBGBHBGHHHGFGFFHFHGGGGAG1FFGBCGGHHHD%A/EEEHGHFFHHHFFFH@0FFGFDB0BDA5GGCCEEEE/9>9F@CF#FBHF990B<FFFGFFHGFGFA/C0FGHH:<<<A=><.<<$C?C?GCGF?C13HFB00/</0;%F9#9/9/B9/@B/9@B1B:;EGB:AFGB=@A7$G4/EG9GA80//AEABFB-FB%FCF0$//;B/GGFGE&F190F1FB00A11131A0EA1GGGFDF3FED1@3@13B111A>
@M02197:102:000000000-ALU3V:1:1101:8478:5821 1:N:0:1
GACCCTAGACCTTCCTCCGCTTATTGATATGCTTAAGTTCAGCGGGTATCCCTACCTGATCCGAGGTCAACCTTTGAAAGAGTTTAACGGCCACGACCGCCCGCACTCCAAAGCGAATATGTATCACAACGCTTAGAGACGGACAGCTCGGCCGGAGACTTCTAGGCGCGCGGGAGCCGCGACGCCCAACACCAAGCGAGGCTTGAGTGGCGAAATGACGCTCGAACAGGCATGCCCTTCGGAATACCAAAGGGCGCAATGTGCGTTCAAAGATTCGATGATTCAC
+
ABBBBFFFFFFFGFGGGGGGFGFHFGHHHGHHHFHHHHHHGHHGCCEFHHHHHGHHHGFFHFC8GGGHHHHFHHHFGFGF3$@FGFDDFEEECEE9F?:CE@E5@5FHFFHHG2ED/0CG9FG9;FGEHGGG?FDB?GEGDGGFFEHEGAFGGGFFHHGG<;CCCC@AB/AGFCCB;BCBEEEF;?AD/DFEGHFAEFAFF;?F>BGE/>A2FGFFFBFGF;;BB111FFFAA/A;9FFF2A2AAAAFFCE0AEEF1BA00A0C1B3D3FGE1GB1D3@B3111>1
@M02197:102:000000000-ALU3V:1:1101:16955:5905 1:N:0:1
GACCCTAGACCTTCCTCCGCTTATTGTTATGCTTAAGTTCAGCGGGTATCCCTACCTGATCCGAGGTCAACCTTAGAAATGGGTTTGTTTTACGGCGTAGCCTCCCGAGCACCCTTTAGCGAATAGTTTCCACAACGCTTAGGGGACAGAAGACCCAGCCGGTCGATTTGAGGCACGCGGCGGACCGCGTTGCCCAATACCAAGCGAGGCTTGAGTGGTGAAATGACGCTCGAACAGGCATGCCCCCCGGAATACCAGGGGGCGCAATGTGCGTTCAAAGATTCGATGACTCAC
+
CBCCCFFFFFFFGGGGGGGFGGGHGHHHHHHHHHHGHHHHHHHGGGGGHGHHHHGHHHHHHHHGGGGHH<HHGHGHGHHHHHHFEGGGHHHFHGGGGGGGGHHHHGGGGG;HHGHH<HGHGGGGGHHHHHFHHHHGGGGGFEHFGGGGGFFHHFHHHHHGGGGGGGGHGGGGEEGGGGGGGGGFFFGFFABGGFGFGBGGFFEFFFHFFGFHFGFGHHHFGD:FGFFA>ACBGGGFCGCBGFFFFFCG2FGBFGFFGCGGAAAGFBHEGGGGCFGGFEGEAFFFFBFFD>1AA>
@M02197:102:000000000-ALU3V:1:1101:17779:5951 1:N:0:1
GACCCTAGACCTTCCTCCGCTTATTGATATGCTTAAGTTCAGCGGGTATCCCTACCTGATCCGAGGTCAAGAGTGTAAAAATGTACTTTTGGATGTCGTCGTTATGAGTGCAAAGCGCGAGATGTACTGCGCTCCGAAATCAATACGCCGGCTGCCAATTGTTTTGAGGCGAGTCTACACGCAAAGGCGAGACAAACACCCAACACCAAGCAGAGCTTGAAGGTACAAATGACGCTCGAACAGGCATGCCCCATGGAATACCAAGGGGCGCAATGTGCGTTCAAAGATTCGATGACTCAC
+
ABBBBFFFFFFFGCGGGGGGGGGHHGCGBGFHHHHHHHHHCGHGGGFGHHHHHHGHHGHHHHHEEGGHGHBGGHHHFHHGHHHFHHHHHHHGHHHHHHGGGGGHHHHGHHHHHHHHGGGGGCGHHGFHHHGGGGHG0HDHHH=GHHHGGGGCGGGHHHHHHHHHHGGGHGGGGGGGGGEGFGHGFCGGFHHHFFFFEAFFE?E>1GGFHFGBB3FFGFFFHFHG@FBFFFGFFFDEGHHHGFFHF2A?GHGHDF5FHFEGE2HHGGGECFHFHGGGGHGGGDG5GGGCFFBFFFFBAAA?
@M02197:102:000000000-ALU3V:1:1101:20494:5995 1:N:0:1
GACCCTAGACCTTCCTCCGCTTATTGATATGCTTAAGTTCAGCGGGTATCCCTACCTGATCCGAGGTCAACCTTTGAAAGAGTTTAACGGCCACGACCGCCCGCACTCCAAAGCGAATATGTATCACAACGCTTAGAGACGGACAGCTCGGCCGGAGACTTCAAGGCGCGCGGGAGCCGCGACGCCCAACACCAAGCGAGGCTTGAGTGGCGAAATGACGCTCGAACAGGCATGCCCTTCGGAATACCAAAGGGCGCAATGTGCGTTCAAAGATTCGATGACTCAC
+
BB@BBFFFFFFFGGGGGGGGGGGHHHGHHHHHHHHHHHHHHHHGGGGGHDHHHHHHHHHHHHHGGG)GHHHHHHHHHHHFHFHHHDGHFGGGGGGG@FGG?FGGGGFHHHEGFHGBFFGHHFC1GFFF;<FCAFGHGHGGGFEFGGGHHGCFDHGFDHHFGHGDGGCGFFCCFE<BFGGFFAEFGFFGHFGCGHGGGGEF;GFFG3EAECFHHHGAEFGGFFFFHHH<HHHHGGE?E29HGH<GDCHFGG2GGGGHHHHCFGGHGGGFGGFGG4FFFFFFFABAAA
@M02197:102:000000000-ALU3V:1:1101:18358:6006 1:N:0:1
GACCCTAGACCTTCCTCCGCTTATTGATATGCTTAAGTTCAGCGGGTATCCCTACCTGATCCGAGGTCAACCTTTGAAAGAGTTTAACGGCCACGACCGCCCGCACTCCAAAGCGAATATGTATCACAACGCTTAGAGACGGACAGCTCGGCCGGAGACTTCTAGGCGCGCGGGAGCCGCGACGCCCAACACCAAGCGAGGCTTGAGTGGCGAAATGACGCTCGAACAGGCATGCCCTTCGGAATACCAAAGGGCGCAATGTGCGTTCAAAGATTCGATGATTCAC
+
BCCCCFFFFFFFGGGGGGGGGGDHHHFHHHHHHGHHHHHHHHHGGGGGHHHHHEHHHHHHHHHGGGFHHHHHHHHHHGHHFHHHHFHHGGGGGGGCGGGGGGGGGGGHHFHFHHGFFFGHHFDHHHHHEGGGGGGGGHGGGGDGGGHHGGGGGHHHHGEGFHGGGGGDGGGGGGGGGFGGGGGHGHHFGFBEFGGGGGHGHGHFHHGFFGFGFHHGFEGGGHGHHHHHHHGHGGGGGGDHFHGHGHHHHHFEGGGHHGHGGGGFGGGGGFFGGGFFFFFFFBBABB
@M02197:102:000000000-ALU3V:1:1101:15445:6026 1:N:0:1
GACCCTAGACCTTCCTCCGCTTATTGATATGCTTAAGTTCAGCGGGTATTCCTACCTGATCCGAGGTCAACCTTGTAAAAATTGGGTTATGGACCGTGCCGGGGGACCTTTCAACTCGTTGCGTGCTTAGAAAAGCTCGTTGCACCGAGAGTCCCACGGACGCCGTCATTACTTTTGGGACCGGTCGGGGGTGAACCCGGACCTGGAGTCCAACAACAAGCCAGGCTTGAGAGGTGATAATGACGCTCGAACAGGCATGCCCTTCGGAATACCAAAGGGCGCAATGTGCGTTCAAAGATTCGATGATTCAC
+
BBBBBFFFFFFFGGGGGGGGGGFHHHHHHHHHHHHHHHHHGGHGGGGGHHHHHHHHHHHHHHHGGGGHGHHHHHGHHHHHGHHGEGFEFHFG9GHCEGGHGGGGGGGGHHHHHDDGHDHGHGFDFGGGHFGDFFGEGHGCFHGGHHGGFFCCGGHHHFCCFF@BGFGGGGFHGGGGGCDEFFGFFF@BAHHFHFFFFGGHFHHFGHGGFGHHHFFHGFHGCHGFFEFHGHFFGG5HFEGHGGGGGHGGHHHHHHHHFGGGGGEGHGHHHHHHHHHGEFGCHHFGGGGGHGGGGGGGGGGFFFBFFF@BBBB
@M02197:102:000000000-ALU3V:1:1101:14216:6274 1:N:0:1
GACCCTAGACCTTCCTCCGCTTATTGATATGCTTAAGTTCAGCGGGTAGCCCTACCTGATTTCAGGTCAAAGTCAAAAGGTGCGCGATGGCAGGTTTTGAGCAGTCATCACCACAAGGAGAGACGAAACTTATTACGTCTAACACTGATGTGGGATGTTCCACTAAGTCATTTGAGGTGAGCCATTGCTGGCAGACACCCAAGTCCAAGCCTAACATGTTCAGAAAACATATTAGATTGAGATTTCATGACACTGAAACAGGCATGCCTTTCGGAATACCAAAAGGCGCAAGGTGCGTTCAAAGATTCGATGATTCAC
+
CBCCCFFFFFFFGGGGGGGGGGGHHH5GGHHHHGHGGHHGHHHGGFGCGHHFHHHHHHHHHHHHHHHGHHHHHHHHHGHGGFHGGGGGGGHHGGGHHHHGGHHGHHGHGHHHHHHHFHHGFDFHGGGGGGHH7HHFGHHHHHHHFHHGGHHGHGHHGGHFGHHHHHHHHHHHHHHGHGHGHGHHHHGHHHHHHGGHHHHHHHGHGGHHFGGGHHGFGHHGHHHHHFGGHHGGHHHHHGHHHHHFHHHHHHHHHHHGHHGHHFEGHGHEGGFHHHFFCHGHHHGGGGGHCHHFCFDCGGGFFGGCGBFFFFFFFABBA?
@M02197:102:000000000-ALU3V:1:1101:12655:6468 1:N:0:1
GACCCTAGACCTTCCTACGCTTATTGATATGCTTAAGTTCAGCGGGTATCCCTACCTGAACCGAGGTCAACCTTTGAAAGAGTTTAACGGCCACGACCGCCCGCACTCCAAAGCGAATATGTATCACAACGCTTAGAGCCGGACAGCTCGGCCGGAGACTTCTAGGCGCGCGGGAGCCGCGGCGCCCAACACCAAGCGAGGCTTGAGTGGCGAAATGACGCTCGAACAGGCATGCCCTTCGGAATACCAAAGGGCGCAATGTGCGTGCAGAGATTCGATGATGCAC
+
A>A1AFFBFFFBF11F31111AEBDG33FFFF3EGHHHBGFGF?0?EEGDGGBHAFF1F1BGBC?;EGH1EC089BFFBGFH#969&FEEEGGGGGC/E?E?9/?</G0A?GFFB?C@FGFBG1FFG1?@<@EGEDA:$BB;<<CCH7GG-CCCBCGCEFBFFACFF<-CCEFE/C@B;<@#/F/@GE?FBEEA#9/>HCF@EHEHE?A?EFG&>+BE>9BBB9@A/+9BF0FAEA9AB9222BFGGHGAA00001A31EA0011A13B3B11A113FFD@>1>11
@M02197:102:000000000-ALU3V:1:1101:22000:6479 1:N:0:1
GACCCTAGACCTTCCTCCGCTTATTGATATGCTTAAGTTCAGCGGGTAGTCCTACCTGATTTGAGGTCTAAACTAAAGAGTATTAGAGTGGAGGGAGCGAAAACTTATTACGCATTCCACTTAGACATTTAAGACGAGCCACAGAATGGCAGCGTCCAAAGCTCATACATAGAAAACTAGGTATAAGAGTCTATATGACACTCAAACAGGCATGCCTTTCGGAATACCAAAAGGCGCAATGTGCGTTCAAAGATTCGATGATTCAC
+
BAABBFFFFFFFGF4FEGCCA?2FGFDBGD5BDGBGGHHHF<HC;AE#A6DFGHFHHFFDHH9G6DGG8HHEH9GHEFFHHEFGHFFH5G6HF?EED>1F?>5CGH3?8&FA?11E@GFHGH4EGHFGH7FGG<?ACCCGGHHHHHHHEF?CGHHFGFFHGHHFGHGFFFGBGHGHFGEDFFGBHHGHGHHGF2HHFFHHGHHHFGEGHCGFC/B0FFG9HFHHHGGG:HEEFEGHHGF0AGGFDB3FBEFECGFFFFFFFAA1A>
@M02197:102:000000000-ALU3V:1:1101:11324:6322 1:N:0:1
GACCCTAGACCTTCCTCCGCTTATTGATATGCTTAAGTTCAGCGGGTAGTCCTACCAATCTGAGGCCGATGAATTGAAATTAAATCCCTTCCTCTCTTCCAAAGAAGCGAGGCATGGGCGGGGTTCAGAAGCACTCCAACCAGCAAAACGTCGCGTCCAGCTCCTCGACCCTGCGCCTCTCCTCTCCGAAGTCCTGATATTATCAAAACCCGGCAGGGAAAGACGTGGGCGAAATAACGAGCTTTCGTCCGTCTTGCCTAGCGAATGGATGCGCTAATGCATTTCGAGGGAGCCACCGTGGAAGATGGCAAGACCCTCAATACCGATCCGCCAGCTTTCTCAACTAAATAAGAAAGCTGTCGTTCGAAACAATTCGCGGCCCTCAAACAGGCATGCTCCCCAGATTAGATCTGCCGGGAGCGCAAGGTGCGTTCAAAGATTCGATGACTCAC
+
A?AABFFFFFFFGCCGGGGGGGGFFFFGFHGHHHHHGHHFHHHGGGFGEHHHHHHFEGHHHHHHFEGCEGGFFHHEGHHGHHHHHHHHHGGHHHHHGHHEHFFGBGHHGEGGEGGHHHHGG/C@CHHHBHHHHHFGHHHFGGHHHHHHH-CGFCA9BGGFGBFGGGGGDGGFFEFFFDDFFFBFFFFFAD-9BBFFB/BBFFFFFFFF??DDACAFAAFFFFFBDADFFECEFFFFFFFED.9FBBB.DDB.EFBB:.A;.9;//;B;E?B9B0C009BF9;/9DBBE.;.FDFGGGGCHHGC/0C/C0HFC<./000<<..DDDC-CCCHHHEHGHHHGF?222FFHHFFHHHFA?GGFGGFEDHGF4EF@E>@CEDCGHFBFGGHFHHGBHFEEAGGHHHFEHBHHGFE2E?GGGGGE?BDBHGCEE4GDGBGGGGGGFFFFFFFBA3AA
@M02197:102:000000000-ALU3V:1:1101:9718:6509 1:N:0:1
GACCCTAGACCTTCCTCCGCTTATTGATATGCTTAAGTTCAGCGGGTAGCCCTACCTGATTTGAGGCCAGATCATGAGATATGTGGGGTTGTAAGCCACCCAAGAGGATGAAACGTATTACATCCAAGGCGCTTATGCTTTTGAGGCGAGCCGGTAAAGGCAACACCCAATCCACCGCCATCCGGGCAAAAAACCCAGGTGGGGTGAGGTTTCATGACACTCAAACAGGCATGCCCTTCGGAATACCAAAGGGCGAAATGTGCGTTCAAAGATTCGATGATTCAC
+
AAABBFFCFFFFGGGGGGGGGGGHHHFBGHHHHHCHGGHHHGFGGGGGF3FGHHHHHFHFH:BHEH7FH/HHHGHFHHG:HHHFDFG/?>EAHFHFH<GHGGH9FFHHFGHGE9FHHHHGHFHHHHHHGHGCGGGBG79FF:EFFHGC&FGG?@1<HGEFFFCG/HG?FF:GGFHCEGGGGGGHFGGGGFCA?D?EBAE1:00F1@EF@;FFBGHFGFGFGFFFBBFAEA1AF?FBBFFFDBFFBB1C0EE00A333A000EAE1GB33BA11>1FD1B3111>1
@M02197:102:000000000-ALU3V:1:1101:7883:6494 1:N:0:1
GACCCTAGACCTTCCTCCGCTTATTGATATGCTTAAGTTCAGCGGGTATCCCTACCTGATCCGAGGTCAACCTTAGAAATGGGGTTGTTTTACGGCGTAGCCTCCCGAACACCCTTTAGCGAATAGTTTCCACAACGCTTAGGGGACAGAAGACCCAGCCGGTCGATTTGAGGCACGCGGCGGACCGCGTTGCCCAATACCAAGCGAGGCTTGAGTGGTGAAATGACGCTCGAACAGGCATGCCCCCCGGAATACCAGGGGGCGCAATGTGCGTTCAAAGATTCGATGATTCAC
+
AABAAFFFFFFFGGGGGGFGEFGHGHHHHHHHHHHHHHHHHHGGGFGGHGHHHHFHHGHGHHHGGGGHE9:HHHHHGHFFGHHGGEFEGGGGH8D=E>1EEFGCGAEEFDDF?FHGFFHGGGGGGFHHHG6FHHHGGGGGFFFCFGFFFGHHEHHEEEHG9-FDFB9CEBFFD>BAEGE9@9B@CGGGFAAFFFHFFGFDFFFFGHGEG=ACGFFDBA;DFF5BDDCAFFDHHG8<BFFHFFEFFF03FHFHGFG2EAAGEGDHFGBECEEFBG5FEDGEFCBFFFFDF3A?BB
@M02197:102:000000000-ALU3V:1:1101:19117:6572 1:N:0:1
GACCCTAGACCTTCCTCCGCTTATTGATATGCTTAAGTTCAGCGGGTATCCCTACCTGATCCGAGGTCAACCTTTGAAAGAGTTTAACGGCCACGACCGCCCGCACTCCAAAGCGAATATGTATCACAACGCTTAGAGACGGACAGCTCGGCCGGAGACTTCAAGGCGCGCGGGAGCCGCGACGCCCAACACCAAGCGAGGCTTGAGTGGCGAAATGACGCTCGAACAGGCATGCCCTTCGGAATACCAAAGGGCGCAATGTGCGTTCAAAGATTCGATGACTCAC
+
ACCCCFFFFFFFGGGGGGGGGGGHHHHHHHHHHHHHHHHHGHHGGGGGHHHHHGHHHHGHHHHGGGGHHHHHHHHHHHHHHHHHHHHHGFGGGGGGGGGGGGGGGGGHHHHHGHGFGGGHHHGHHHHGHGGGGGGHHHHHGGGGGGHGHGGGGHHHHHHGFGGGGGGGGGGGGGFGFGGFGEFHGGHGHGHGFHGGFHGGHHHHHHGGGGHHHHHGFGFGF<GHHHHGHHGHGGGFFFGHHHHHFFHHHHGGGGGFHGF2GFGFBGGGGGGCGGFFFFFFFBBBBA
@M02197:102:000000000-ALU3V:1:1101:16257:6507 1:N:0:1
GACCCTAGACCTTCCTCCGCTTATTGATATTCTTAAGTTCAGCGGGTAGTCCTACCTGATTTGAGGCCAGATGTCAAGAAGTTACACACAAGTGTGTAGGATATAGAAAGCAGACTATTGTCAAGTCCTGGCCACGAGCGAACTCGTGTCCTAAGCGAAATACTTATTACGCCTAGGGGAACCAGTCAAAGACTAATCCAGCTTACATTTTTAAGGCGAGTCAACTTGGCATTGACAAACACCCACATCCAACATCCAAGCTCGGATTAACCAAACTTGGAGTTGAGGTTTTCATGACACTCAAACAGGCATACTCTTCGGAATACCAAAGAGTGCAATTTGCGTTCAAAGATTCGATGATTCA
+
BBBABFFBFFFFFFC5GG?EG2EHHHD6DHGGHGCGFHHFHGHDCFGGGHHGGHHHHHHHHHG51AFFHEGHHHG5GHFBGGGGFGHGGGEFHH@F?FFFDFFHHGGH4FGFHEHGHHHBFHGHHHGBGGBGHGGG/<CC1@CGHDHEGFGGBDBGCCD?CDGHFH:H9HG8FHHFHHGGHHGCE;GHHFGHHHGGEGFEFFCGHHGHHFGGFDCGFGGG;GGFFHHGGHGFHHHHFEEAEEDF3GBHHHHGF33GGHEEE?GFFEHHGFFFGFFHHHHHFGHHHHGF5F5BFHBGE3B1BHHHGBGHG5G5EF2EDDHHGFHBHCHFGHHGHG5HHFCGEFFFGGFGGGEBFBBFFFBA3333
@M02197:102:000000000-ALU3V:1:1101:16244:6521 1:N:0:1
GACCCTAGACCTTCCTCCGCTTATTGATATTCTTAAGTTCAGCGGGTAGTCCTACCTGATTTGAGGCCAGATGTCAAGAAGTTACACACAAGTGTGTAGGATATAGAAAGCAGACTATTGTCAAGTCCTGGCCACGAGCGAACTCGTGTCCTAAGCGAAATACTTATTACGCCTAGGGGAACCAGTCAAAGACTAATCCAGCTTACATTTTTAAGGCGAGTCAACTTGGCATTGACAAACACCCACATCCAACATCCAAGCTCGGATTAACCAAACTTGGAGTTGAGGTTTTCATGACACTCAAACAGGCATACTCTTCGGAATACCAAAGAGTGCAATTTGCGTTCAAAGATTCGATGATTCA
+
BBCCBFFFFFFFGGGGGFGGGGGHHHHHHHHHHHHHHHHHHHHGGGGGGHHHHHHHHHHHHHHHGHGEEFHHHHHGFHHHGHHHHHHHGGGHGHGHHHHHHHGHHHHHHHHHHHGHHHHHGHHHGFHHHHHHHEGGCCCFCGGHHHHEGHHHHHHHGGGGHHHHHHGHDHGGCHGHGHHHGHFHFDGHHGHHHHHHHGHHHGGHEF0CFGGGGGGGEHHHHHGHHGHGGGGFHGHHGGGEEGHHHGF3AHHGHGFEHHGGEFGHHHHHHHGHHGHGCHHHHGGHGHGHHHHGHHHHHHHGHHHHHHHHGHHHFHGGFEGHHHGCHHHHHHHHHCHHFFCEGGFGFBGGGGGGFFFFFFFAA?AA
@M02197:102:000000000-ALU3V:1:1101:8110:6579 1:N:0:1
GACCCTAGACCTTCCTCCGCTTATTGATATGCTTAAGTTCAGCGGGTATCCCTACCTGATCCGAGGTCAACCTTTGAAAGAGTTTAACGGCCACGACCGCCCGCACTCTAAAGCGAATATGTATCACAACGCTTAGAGACGGACAGCTCGGCCGGAGACTTCAAGGCGCGCGGGAGCCGCGACGCCCAACACCAAGCGAGGCTTGAGTGGCGAAATGACGCTCGAACAGGCATGCCCTTCGGAATACCAAAGGGCGCAATGTGCGTTCAAAGATTCGATGATTCAC
+
AA>AAFBFFFF4GGGGGGCGGGGHHHFHGHHHGHHCGHHHFHGGGGGGGHGHHHHFHHHHFHHGGCGHGHFHHFFFFFFFFFHHHHBFF@BA9F9EEGE>?ECC?DGC#?FF9GFACCFGGHHHFFHHFFDGFFGFHHGHGGFFGGH;HDCGGHGDGGEFGHCCC<C?B/CFF;C>DF@;/EEFEEGE?DGFFFF/ACHFF9BFEFFFFE>9B<HGG9GGHGFGFHFG1;FGFFFGCGGHF?HFG8FBFGE0A0?1GBGGEEGGGABFF3EGG1BFFFFFFA1AAA
@M02197:102:000000000-ALU3V:1:1101:23975:6627 1:N:0:1
GACCCTAGACCTTCCTCCGCTTATTGATATGCTTAAGTTCAGCGGGTATCCCTACCTGATCCGAGGTCAACCTGAGAAGGAGAGGTTGAGCGGCGCACTCCGAGCGGCCACCGACGCGAGACAAGATGCCACAACGCGAGGGGACGGACGGCGTGGCCGGCGACATTGAGGCGGGCGGCGAGGAGCCGCGGCGCCCAACACCCAGCCGGGCTGGATTGGTGACAATGACGCTCGAACAGGCATGCCCCCCGGAATACCAGAGGGCGCAATGTGCGTTCAAAGATTCGATGATTCAC
+
CDECDFFFFFFFGGGGGGGGGGGHHHHHHHHHHHHHHHHHHHHGGGGGHHHHHHHGHHHHHHHGGGGHHHHHHH:GGHHHHHHGGHHHHGHGGGGGGGGHHGFGGGGGGGGHGGGGGGGGGGHHHHHHHHHHHHGGGGGGGGGGGGGFFFFFFFFFFFFFFFFFFFFFFFFFFFAAFCDFEFFFFFFGGGGGGGGGGFDHGGGGGGGGGGGGHHHHHHH9H<H<HGGDGG<9DHHHH;HHGHGGGGGGGHHHHHHHHFHGGGGGGGHHHGGGGHGGGDGGGGGGFFFFFFFBAAAA
@M02197:102:000000000-ALU3V:1:1101:21757:6652 1:N:0:1
GACCCTAGACCTTCCTCCGCTTATTGATATGCTTAAGTTCAGCGGGTATCCCTACCTGATCCGAGGTCAACCTTTGAAAGAGTTTAACGGCCACGACCGCCCGCACTCCAAAGCGAATATGTATCACACCGCTTAGAGACGGACAGCTCGGCCGGAGACTTCTAGGCGCGCGGGAGCCGCGACGCCCAACACCAAGCGAGGCTTGAGTGGCGAAATGACGCTCGAACAGGCATGCCCTTCGGAATACCAAAGGGCGCAATGTGCGTTCAAAGATTCGATGATTCAC
+
AABBBFFFFBFFGGGGGGGGGGGHHHHGHHHHHHHGHHHHHHHGGGGGHHHHHFHHHHGHHHHGGGGHHGFHH:HHHHGHFHFHHG?@F@EE@FF?EGFECFFFFGDHF2FFFFFGFFCGB@FFBGHF$?<C0DBG1<1ACFFFCEECGACFGGGDD0EGFFCCC@/A@?4GGGCGGGGGEEGFEEEEAD>GGHGGGHHFBHHGHHEGGEEHHEGGGGEFFFCHFHFHGHHGFGGGCECFAH<HHFFHGHGE??GHGCHEEEGHCGGDBGGEF1FFFFFD3111>>
@M02197:102:000000000-ALU3V:1:1101:7113:6708 1:N:0:1
GACCCTAGACCTTCCTCCGCTTATTGATATGCTTAAGTTCAGCGGGTATCCCTACCTGATCCGAGGTCAATCATAAAAAAGTTTGGGGTTCTGGCAGGACACCACGTGGACTCTGTCGCGAGGAGAATTACTACGCGTAGAGCCAGGAGGCACCGCCACTGCTTTTAAGGGCTGCCCTGTGACGGGCAGGCCCCAACACCAAGCTGAGCTTGAGGGGTGATAATGACGCTCGAACAGGCATGCCCCCCGGAATACCAAGGGGCGCAATGTGCGTGCAAAGATTCGATGATTCAC
+
AAAAAFFC11B1FGGGGGGGGFGHHHHHFGHHHHHHHHHHGFHGCGGGHGHHFHHHGHHHHFGGGCGF9F78B9HH:79>A3F*FE??E#:$4E%:E7//90F#G##/>@@;H;F52./?5C+17*FGG:<:<6/@22/<<<G99HHF;CCE;C-@B(CB9BF80FB90;9C99AFFBFFBFDAFF@.BDFBC9GEEFGHGHFFG0HHDCAA<@<BFHHGDGHD//.DCGGHHFFFCBHCCC@:GF23BHHHGHGHGAGEEAEBFBHE?E?F4A5FGGGFGFBFDDFFF?@BA3
@M02197:102:000000000-ALU3V:1:1101:24755:6869 1:N:0:1
GACCCTAGACCTTCCTCCGCTTATTGATATGCTTAAGTTCAGCGGGTATCCCTACCTGATCCGAGGTCAACCTTTGAAAGAGTTTAACGGCCACGACCGCCCGCACTCCAAAGCGAATATGTATCACAACGCTTAGAGACGGACAGCTCGGCCGGAGACTTCTAGGCGCGCGGGAGCCGCGACGCCCAACACCAAGCGAGGCTTGAGTGGCGAAATGACGCTCGAACAGGCATGCCCTTCGGAATACCAAAGGGCGCAATGTGCGTTCAAAGATTCGATGATTCAC
+
BBBBBFFFFFFFGGGFGGGGGGGHCHHGHFHHHHFHHHHGFFHGGGEEHGHHHHHHHHGHHGEFGGFGFHFCHHHHHGHGGHGHGGHHFBEEEFGGFGGGAEGGFFFHHHHHHHGFC@GGG?FGBGHHGGGGGGGHHGHHFFGFGGHHFGGGGGGGGDGHGGGGFGGGAGDCCD;FFEFCFAECAFC?GF9CGHFEFFFFFFAHFHFDFEFBHCGAEEEE2AECFFHHHHFHGGGECEFGG:GD52GHHHGGGGGHHHHEGEGHGGGGFGGGGGFFFFFFFA?AAA
@M02197:102:000000000-ALU3V:1:1101:18590:6889 1:N:0:1
GACCCTAGACCTTCCTCCGCTTATTGATATGCTTAAGTTCAGCGGGTATCCCTACCTGATCCGAGGTCAACCTTAGAAATGGGGTTGTTTTACGGCGTAGCCTCCCGAACACCCTTTAGCGAATAGTTTCCACAACGCTTAGGGGACAGAAGACCCAGCCGGTCGATTTGAGGCACGCGGCGGACCGCGTTGCCCAATACCAAGCGAGGCTTGAGTGGTGAAATGACGCTCGAACAGGCATGCCCCCCGGAATACCAGGGGGCGCAATGTGCGTTCAAAGATTCGATGACTCAC
+
ABCCBFFFFFFFGGGGGGGGGGGHHHHHHHHHHHHHHHHHHHHGGGGGHHHHHHHHHHHHHGFGGGEHFHGFHHHFFGHHHHHCEGFEGGHHHEGGGGGGGHHHHGGGCGCFGGHHHHEHGFFCGFGHHHHHHHHGGGGGGHHHGFFGGFFFHHHHFFFFFFFFFFEGGFFGFFFGGGAGGGGGGGGFACFGGHGHGFHGGHGGGHHGHBFFGHFHHHHGHFHGGGGGHHGGHHGHHGHHGGGGGGGHHHHHGFDGGFGGFGCHGHHGGGGHGGGGGFGGGFFFFFFFFA@BBA
@M02197:102:000000000-ALU3V:1:1101:21971:6929 1:N:0:1
GACCCTAGACCTTCCTCCGCTTATTGATATGCTTAAGTTCAGCGGGTAGTCCTACCGATCTGAGGCCGATGAATTGAAATTAAATCCCTTCCTCTCTTCCAAAGAAGCGAGGCATGGGCGGGGTTCAGAAGCACTCCAACCAGCAAAACGTCGCGTCCAGCTCCTCGACCCTGCGCCTCTCCTCTCCGAAGTCCTGATATTATCAAAACCCGGCAGGGAAAGACGTGGGCGAAATAACGAGCTTTCGTCCGTCTTGCCTATCGAATGGATGCGCTAATGCATTTCGAGGGAGCCACCGTGGAAGATGGCAAGACCCTCAATACCGATCCGCCAGCTTTCTCAACTAAATAAGAAAGCTGTCGTTCGAAACAATTCGCGGCCCTCAAACAGGCATGCTCCCCAGATTAGATCTGCCGGGAGCGCAAGGTGCGTTCAAAGATTCGATGACTCAC
+
AAABBFFFFFFFGGGGGGGGGGGHHHHHHHHHHHHGHHHFGFGEGGGGGHFHHHHHGDEFAEFGEFGGGGGFFFHFHFHHHGHHHHHHHHHHGH4FHHHHFFFGFFCGFG?FGGHFEAFGGGGGFHHHG0CFEGFHHFHHGGAH/CF/GFHHGGAGFGBGFGGGGGBDGFFBBFFFFFFFFFFFFFFF>?C.FFFFBF/BFB9BB9/9AFFFFFACFA....;BD.F9;3;#F?AAFF;;,-A#<@?BB--FA;//99-BBBB:9/99C-A-/FBBBGGF99/.A;/EEGGGGHGC?FHFGCGC;0FBBGC<.</<00FEC.CCCC?CGGGF1GF1F?F2FGGDBD2FHGB1DBBHGGGG?GHGEGGB2BF>/E@E>FE?E/@BDFGHHFHFHFEEFE012FDGHFGBEFEAE?FF0ECGGHFFG?E0CHFBFFFGG?GFFFFFFFFA?AAA
@M02197:102:000000000-ALU3V:1:1101:26369:6951 1:N:0:1
GACCCTAGACCTTCCTCCGCTTATTGATATGCTTAAGTTCAGCGGGTAGTCCTACCTTATTTGAGGCCAGTAGTTAATAATAATAGTGTAAAGCGGAGACCTTATACGCGGGCTAAAAATTGCCTTAGCAACCCGGCTGATCTCCAGCTCATATATTTAAGGCAAGGTTGGCGGCGGCCAACCAAGCCCAAGGACCCGCCCAGTTTTGAAGAAAAACCGGTTGGAGAAGATTAACGACACTCAAAAAGGCATGCTCTTTGGAATACCAAAGAGCGCAAGCTGCGTTCAAAGATTCGATGATTCAC
+
>>AABFBCFFF44FFGGGFAEEGHHHHHGHHHHHHHHHHFFHFGEGA01AD5BGHHHHHHHFHDFFGGHHHHHGHDFFHF:FFHGHFHHGFFGDGGGG@GGHHHHHHC@E@EBCHFFHHFFHGGHGHEFHHH@CC?BFFGHGGHFHHHHGFFHCFGHHHHFFBCGGGGCGGGCCCHFCGFFFFECFEGHGFHFFFEEFEFGB9G@BFHFHHGGGGFDEEB1DGH;EHF9HGGCF7HGEFFFGHFEHFHFEHHHGCCHFHGDBGFCHFHGGGEAA0FGGEAA?HFGGGDFGGGGBC3DBFF1AA>>
@M02197:102:000000000-ALU3V:1:1101:5905:7011 1:N:0:1
GACCCTAGACCTTCCTCCGCTTATTGATATGCTTAAGTTCAGCGGGTATCCCTACCTGATCCGAGGTCAAGAGTGTAAAAATGTACTTTTTGGACGTCGTCGTTATGAGTGCAAAGCGCGAGATGTACTGCGCTCCGAAATCAATACGCTGGCTGCCAATTGTTTTGAGGCGAGTCTACACGCAAAGGCGAGACAAACACCCAACACCAAGCAGAGCTTGAAGGTACAAATGACGCTCGAACAGGCATGCCCCATGGAATACCAAGGGGCGCAAGGTGCGTTCAAAGATTCGATGACTCAC
+
>AAAAFFF11BFGGGFGGEC0FEGHC3DD33FAEBDADFGHBFECGGCBG2GHE0GFBFFHBEEECECGGHHGFGFHFHHHE8B@DD7BGGGGHGGEFGGFEE7HHHHHH3FGHFHGGGGFGGC<2FD>GGE?@DECFFGFGFHHHGCA#FCFFGEHHFFGFF1CGAFB/EGGG@FGGDDCHGHF99AHEHFFBFFGFGGHHFHFFEFHHG9BFFHBHHHFFFB;GFDBG1GGCGHHFFHGFFEHHHCGFAHFBBHHHHHHGHHGGGFEE4FFB2EEGFGGBGGGGEGBFFFFFFDBBAA@
@M02197:102:000000000-ALU3V:1:1101:23074:7060 1:N:0:1
GACCCTAGACCTTCCTCCGCTTATTGATATGCTTAAGTTCAGCGGGTATTCCTACCTGATCCGAGGTCAACCTTTGGAAAATTGGGGGTTTTACGGCAAGAGTCCCTCCTGCTCCCAGTGCGAGACGTAAAGTTACTACGCAAAGGAGGCTCCGGGAGGGTCCGCCACTACCTTTGAGGGCCTACATCAGCTGTAGGGCCCCAACACCAAGCAGAGCTTGAGGGTTGAAATGACGCTCGAACAGGCATGCCCGCCAGAATGCTGGCGGGCGCAATGTGCGTTCAAAGATTCGATGATTCAC
+
BABBAFFFFFFFGGGGGGGFGGGHHHHHHDHHHHC5GHHGHHFGGGGGHHHHHGHHHHHHHHHECEEHHGHHHHHH:BGHFG<HHHG:GEGG;HGG9F:GGH<HHHHH:#@#EC:GHGHFHCFG3DG9HHHGGHHHHHHGGGGFF99;C8<H;GGC6FGGAGHGGGGGGGGGFHGHHEFGFFGGFFFF?GFBGFCFFEFFFF?EGFGGFDHGHFFFBHHHGEGFDAHHFEEEBB1F?AG:HGDFE9F>/EE0FGFHHHGEAACGCEEA?EECHHGGEDHGFBBFFGGGGFFFFFFFAAAAA
@M02197:102:000000000-ALU3V:1:1101:13012:7076 1:N:0:1
GACCCTAGACCTTCCTCCGCTTATTGATATGCTTAAGTTCAGCGGGTATCCCTACCTGATCCGAGGTCAACCTTTGAAAGAGTTTAACGGCCACGACCGCCCGCACTCCAAAGCGAATATGTATCACAACGCTTAGAGACGGACAGCTCGGCCGGAGACTTCAAGGCGCGCGGGAGCCGCGACGCCCAACACCAAGCGAGGCTTGAGTGGCGAAATGACGCTCGAACAGGCATGCCCTTCGGAATACCAAAGGGCGCAATGTGCGTTCAAAGATTCGATGATTCAC
+
ABCCCFFFFFFFGGGGGGGGGGGGHHBGFHHGHHHHHHHHHHGGGGGGHHHHHHHHHHHHHHHGGGGHHHHHHHHFHHHGFFHHHHHGGGGGGGGGGGGGGGGGGGGHHHGHGHGGGGGHHHHHHHHHGGGGGGGHHHGHGGGGGGFHHGGGGHHHHHHHGGGGGGGGGGGGGGGGGFGGFCGGGGHGHFFFFHGGGHHGGHHFHHGGGGHHHHHGGGGGHHGHFHHHHHGHGGGGGGGHHHHHFHHHHHGGGFGHHHHGFEFGGGFGFGFGGGFFFFFFFAABBB
@M02197:102:000000000-ALU3V:1:1101:8755:7080 1:N:0:1
GACCCTAGACCTTTCTCCGCTTATTGATATGCTTAAGTTCAGCGGGTATCCCTACCTGATCCGAGGTCAACCTTTGAAAGAGTTTAACGGCCACGACCGCCCGCACTCCAAAGCGAATATGTATCACAACGCTTAGAGACGGACAGCTCGGCCGGAGACTTCTAGGCGCGCGGGAGCCGCGACGCCCAACACCAAGCGAGGCTTGAGTGGCGAAATGACGCTCGAACAGGCATGCCCTTCGGAATACCAAAGGGCGCAATGTGCGTTCAAAGATTCGATGATTCAC
+
?ABBCFFFFFFFGGGGGGGGGGGHHHHHHHGDHHHHHHHHHHGGGGGFHHHHHHHHHHGHGFCECGEHHGHHGH:HHGGHHHGHHHHEEDGGGGGGGGFGGGGGCFGFHHHHHGGGGGGHGCGGBFAGGGFGCGGGHGHEBGGFDCEHHGGAEGDCF8GFFGGGBFGGGGGGGFGCDGFFEC;HFFFFFFFFFGFGGHFFFFAEHFGDGFFGFDGEEGEAHFADFGFGCBEHGEFA?EGHHFFF8AHHHFE2AEEBHHFEAEECFDGGFGGGGG4FFFFFF>@BA?
@M02197:102:000000000-ALU3V:1:1101:8807:7119 1:N:0:1
GACCCTAGACCTTCCTCCGCTTATTGATATGCTTAAGTTCAGCGGGTAGCCCTACCTGATTTGAGGTCTAACTAAAAGTTATTAGAGTGGAGGGAGCGAAATCTTATTACGCATTCCACTTAGACATCTAAGACGAGCCACAAGATGGCAGACGTCCAAAGCTCATACATAGAAAACTAGGTATGAGAGGTCTTATGACACTCAAACAGGCATGCCTTTCGGAATACCAAAAGGCGCAATGTGCGTTCAAAGATTCGATGACTCAC
+
AAAA?FCFFFFF4GB5GFEE2EGHHHHFBFDFGHFBDB55DGHD?AE79FFHEBE#F$GGHHGB7BFE8FHHGF<FD5D5FHHB6G3BE11G1EE#@.>E1#FF?3GFHD155?&9D6BD64B2BB?#F<F#11B<//CG2FFGB1?F?B>?0>$B<1BFC12D$B2BHGDE2FGGFFDGGBGGFB1CCDD:2DFA2A:FA$BFFEGFAB9:8/0;AFEF9BAGEFGHEGAE9A#D$9:GEEEG;BGDGGGEB1FCBFD1F>1>1>
@M02197:102:000000000-ALU3V:1:1101:5766:7085 1:N:0:1
GACCCTAGACCTTCCTCCGCTTATTGATATGCTTAAGTTCAGCGGGTATCCCTACCTGATCCGAGGTCAACCTTTGAAAGAGTTTAACGGCCACGACCGCCCGCACTCCAAAGCGAATATGTATCACAACGCTTAGAGACGGACAGCTCGGCCGGAGACTTCAAGGCACGCGGCGGACCGCGTTGCCCAATACCAAGCGAGGCTTGAGTGGTGAAATGACGCTCGAACAGGCATGCCCCCCGGAATACCAGGGGGCGCAATGTGCGTTCAAAGATTCGATGATTCAG
+
@AAAA1C1BDFFGGFFGF1E?EEHHCFFFHF3GGGHH2GGH2DECCEEFHGHHFH0F1GH1DBEEG?GFHBFHGGHHGHH0>9HDG;@E@9?/CEG?@EEG?E/9FBGHHFH<GG9GCCDF:HFGDFB%C@CCE/D1GF<FBCC-;<<C.9.:9/;;;EB+FF;09CF?A3C@G@?C?-;@;@@@BFF0C:B/9HFAEFC;0BCFHHHGF?<0B0<BFF.<:;FA@F1@FFEGB@2?B/90H<HHGCEE//AE00011A1AGEFCBFE3A3AEF1B@33BFF>1111
@M02197:102:000000000-ALU3V:1:1101:20524:7195 1:N:0:1
GACCCTAGACCTTCCTCCGCTTATTGATATGCTTAAGTTCAGCGGGTAGTCCTACCAATCTGAGGCCGATGAATTGAAATTAAATCCCTTCCTCTCTTCCAAAGAAGCGAGGCATGGGCGGGGTTCAGAAGCACTCCAACCAGCAAAACGTCGCGTCCAGCTCCTCGACCCTGCGCCTCTCCTCTCCGAAGTCCTGATATTATCAAAACCCGGCAGGGAAAGACGTGGGCGAAATAACGAGCTTTCGTCCGTCTTGCCTATCGAATGGATGCGCTAATGCATTTCGAGGGAGCCACCGTGGAAGATGGCAAGACCCTCAATACCGATCCGCCAGCTTTCTCAACTAAATAAGAAAGCTGTCGTTCGAAACAATTCGCGGCCCTCAAACAGGCATGCTCCCCAGATTAGATCTGCCGGGAGCGCAAGGTGCGTTCAAAGATTCGATGATTCAC
+
CCCCCFFFFFFFGGGGGGGGGGGHHHHHHHHHHHGGHHHHHHHGGGGGGHHHHHHHFHHHHGGHGGGGGGGGHHHEFHHHHHHHHHHHHHHHHHHHHHHH3FDHFHHHGGGGGGHHGHHGGGGGDHGHHHFHHHHHHHFHGGHHHHHHHGHHGGGFGGGGGGGGFGFGGGGGGFFFFFFFFFFFFFFF:?@EFFFFFFFFFFFFFFFFFFFFAFFAFFFFFFFFAADEDFFFFE?FFF???=A6F09.A9..AAFFBA.B/FFFFFBFFAGB/0GFFFGGEAFEAGFEGFA?GFGCDBHHHHHFHFHFHHHHEDFFGDFC<.?GGCCGGGHHGFG2EEHGHGHHGHDDBHHGHGGHC?CEGGFEEGHHHHHE?CGGGGGGHFECGGGHHHGHHHGGGEGHHHHGHHHHFF?FCGGGGGGGGHHHHGGGGHGGGGGGGGGEC4FFFFFBBBBB
@M02197:102:000000000-ALU3V:1:1101:20362:7204 1:N:0:1
GACCCTAGACCTTCCTCCGCTTATTGATATGCTTAAGTTCAGCGGGTATCCCTACCTGATCCGAGGTCAACCTTAGAAATGGGGTTGTTTTACGGCGTAGCCTCCCGAACACCCTTTAGCGAATAGTTTCCACAACGCTTAGGGGACAGAAGACCCAGCCGGTCGATTTGAGGCACGCGGCGGACCGCGTTGCCCAATACCAAGCGAGGCTTGAGTGGTGAAATGACGCTCGAACAGGCATGCCCCCCGGAATACCAGGGGGCGCAATGTGCGTTCAAAGATTCGATGATTCAC
+
BBBBBFBFBFCCGGGGGGGGGGGHHHHHHHGHHHHHHHHGHHHGGGGGGHHHGHHHHGGHGHGGGGGHHHFGHHHHHFHFGHFGGG?7FFHCFFFDFEEGEHGGEFGGGCCGDFGGHHGHGGGGGHHHGFHHHHEDFGGGGHFFFFFEGHGHBHHHHHGGGFFFGFFFFFFFFBAFFFGGGGGGGGCBEBBGGHGFGGFFGGGGGHHGFHFHFGFFHHHHHHHFGGGFHHGHGHHHHGHHGGGFGGGHHHHHHHHGGGGGGGGGHHHEGGGHGGGGGGGGGFFFFFFFFBBCCC
@M02197:102:000000000-ALU3V:1:1101:20471:7272 1:N:0:1
GACCCTAGACCTTCCTCCGCTTATTGATATGCTTAAGTTCAGCGGGTAGTCCTACCAATCTGAGGCCGATGAATTGAAATTAAATCCCTTCCTCTCTTCCAAAGAAGCGAGGCATGGGCGGCGTTCAGAAGCACTCCAACCAGCAAACCGTCGCGTCCCGCTCCGCGACCCTTCGCCTCTCCTCTCCGAAGTCCTGCTATTATCAAAACCCGGCAGGGAAATACGAGGTCGACATAACGAGCTTTCCGCGGGCTTGCCGGCCGAGTGGATGCGCGAAGGCACTGCGAGGGAGCCCCCGGGGAAGAGGGCCAGACCCGCAATAGCGAACCGCCAGCTTTCTCAGCTAAAAAAGATATGTGTCGTGCGAAACAATTCGCGGCCGTCAAACAGGCATGCTGCCGAGATTAGATCTGCCGGGAACGCAAGGTGCGTTCAAAGATTCGATGATTCAC
+
1>AAAFFFF1FFFGFG1GECEFGGCG3F33FDFGHFHHGGD21EEGEEEGHHHHHG1BGFFBB1////>EA1EGGDGHG2BGHFBDGBFFHFHHHHGFFHF2FF0B0EE/E/</1B</BEC/></??11>1GBGCGGFEHACAGH/C..<CC-@@-;-.-AA-...;9A9=//;AB---9B//9B/BB---;/F9B//9/9/://B/9FBB@-;>-;--:A///--;9#-;;/-A//9A/:-9/BF-------?@9--9--9////B9------//////--------9--------C9;00/.9..0//F@;--.0:0.<.--E@<@-.FG1HG?110?1?10/<112@2?>110/////<///HF>B1//EEE/>/>//1D01F@B1AA1GB/////B12GD1E21G/E/E/A10A000A11F0E001B13B333A1111@31B31>111
@M02197:102:000000000-ALU3V:1:1101:10658:7314 1:N:0:1
GACCCTAGACCTTCCTCCGCTTATTGATATGCTTAAGTTCAGCGGGTAGTCCTACCTGATTTGAGGCCAGATGTCAAGAAGTTACACACATGTGTGTCGGGTATAGATAGCAGACTATTGTCAAGACCTGACCACAAGCGAGCTCGTGTCCTAAGCGAAATACTTATTACGCCTAGGGGAACCAGTCAAAGACTAATCCAGCTTACAATTTTAAGGCGAGTCAACTTGGCATTTACAAACGCCGACATCCAACATCCAAGCTCGGATTAACCAAACTTGGAGTTGAGGTTTTCATGACACTCAAACAGGCATACTCTTCGGAATACCAAAGAGTGCAATTTGCGTTCAAAGATTCGATGATTCAC
+
>>>>1F>11B1CGGGGGGGAEGGHHH3GGHBHHHHHHGGHFBGGCGGGEHHHGHHHHHHHGHHFFH/FG/0B1G2D211>EBGDBG11B?11B22B>2/>E/>FFBH2BBBE10FF1D21>B2GH1B0<00B01/?/0<0<///A9//.??FGFF:0C@00:-GG:AC:<<<1F/<<<=0HEDGDHFHGF;1CFFGBCB#;991+1?#<B7G2?B0<:BG;DHHGFFCGFB22(B?B#E?E>?(B333FB433E3E33E>>1E@4HHFG1F5GFB3B3BGGBF3FCEB5GA55BGHGBBAFBFHHGHHHHHGBG2A22FFFFHGA3GBG5GEB5GFFF22AFFG5B5GGGFFCBFFFFFF?AAAA
@M02197:102:000000000-ALU3V:1:1101:18190:7326 1:N:0:1
GACCCTAGACCTTCCTCCGCTTATTGATATGCTTAAGTTCAGCGGGTATCCCTACCTGATCCGAGGTCAACCTTTGAAAGAGTTTAACGGCCACGACCGCCCGCACTCCAAAGCGAATATGTATCACAACGCTTAGAGACGGACAGCTCGGCCGGAGACTTCAAGGCGCGCGGGAGCCGCGACGCCCAACACCAAGCGAGGCTTGAGTGGCGAAATGACGCTCGAACAGGCATGCCCTTCGGAATACCAAAGGGCGCAATGTGCGTTCAAAGATTCGATGACTCAC
+
CCCCCFFFFFFFGGGGGGGGGGGHHHHHGHGHHHHCHHHHHHHGGGGGHHHHHHHHHHGHHHHGGGGHHHHHHHHHHHHGHHHHGHFHGEEGGGGGGGGGGGGGGGGHHGGFHGFFFFFHHHHHHFHHFGGGGGGHHHHHGGGGCGHHHGGGGHHFFGHGGGGEGGGGGGGGGFFFFFGFFGGHGGHFEGGGGHGGGHHGHHHHHHGGGGHGHHHGGGGGHHGHHHFHHFFGGGGGGFGGHHHFE2HHGHGGGGFHHGHCGEGHGFGGGGGGGGFFFFFFFBCCCC
@M02197:102:000000000-ALU3V:1:1101:26416:7498 1:N:0:1
GACCCTAGACCTTCCTCCGCTTATTGATATGCTTAAGTTCAGCGGCTATCCCTACCTGATCCGAGGTCAACCTTTGAAAGAGTTTAACGGCCACGACCGCCCGCACTCCAAAGCGAATATGTATCACAACGCTTAGAGACGGACAGCTCGGCCGGAGACTTCTAGGCGCGCGGGAGCCGCGACGCCCAACACCAAGCGAGGCTTGAGTGGCGAAATGACGCTCGAACAGGCATGCCCTTCGGAATACCAAAGGGCGCAATGTGCGTTCAAAGATTCGATGATTCAC
+
CCDDCFFFFFFFGGGGGGGGGGGHHHHHHHHHHFHHHGHHGHHGGGGGHHHHHGHHHHHHHHGGGGGHHHHHHHHHHHHHHGFHGHHHGGGGGGGGGGGGGGGGGGGHHHHGHHGGGGGHHHHHHFHHHGGGGGGGGHHHGGFGGGGHHGGGGGHGGGGGGGGGGFGGGGGGGGGGGGGGGECFFGHGHGGGGHGFFGHGHHHHHHGGGGHGHHFGGGGGHHGHHHHHFHHHGGGGGGFHHHHFFHGHHHGGGEGHGHGGGGGHGFGGGGGEGGFFBFFFFBBBBB
@M02197:102:000000000-ALU3V:1:1101:8027:7561 1:N:0:1
GACCCTAGACCTTCCTCCGCTTATTGATATGCTTAAGTTCAGCGGGTAGTCCTACCAATCTGAGGCCGATGAATTGAAATTAAATCCCTTCCTCTCTTCCAAAGAAGCGAGGCATGGGCGGGGTTCAGAAGCACTCCAACCAGCAAAACGTCGCGTCCAGCTCCTAGACCCTGCGCCTCTCCTCTCCGAAGTCCTGATATTATCCAAACCCGGCAGGGAAAGACGTGGGCGAAATAACGAGCTTTCGTCCGTCTTGCCTATCGAATGGATGCGCTAATGCATTTCGAGGGAGCCACCGTGGAAGATGGCAAGACCCTCAATACCGATCCGCCAGCTTTCTCAACTAAATAAGAAAGCTGTCGTTCGAAACAATTCGCGGCCCTCAAACAGGCATGCTCCCCAGATTAGATCTGCCGGGAGCGCAAGGTGCGTTCAAAGATTCGATGATTCAC
+
AA?33CCFFFFCGGGGFGCA2A?F5D5B6DD5FGGCBDF555DE2EE?1FGFGF3EFHGCHFAF1AF??0EFBFGBF@5@4GFHBGHFHDGBBFHFHHH4@4BFFEB3EEECCABAEAF///<<@HHBGFFH/<GFFHE/<C..CFFHACC.:?B-A9.C/B/FB090CBEFFFG@FADFBB9FFFFD?DBEFFBBBB/BBFFFB9/B..9-999@=?9AEFB..9A.;E>BBB99FF1AD=DB/9-A--;--9;//A-////FEFF@B;--/BBFC00FGBGB@FF.A;.FA:.@.000::0/CBFGG=//.</<=0DCC..GCC@/C?01<<1F1HHGD?FB?F2?21FGBEHEGGGGGG0C?FCDHF/EEEE/@AE?>/10FHFFFHFBB/FE//012HGGBHFEBCECGEGFEEA0EBD1CE0A01AGF3BAGGGFBFBFBFDAA1AA
@M02197:102:000000000-ALU3V:1:1101:10896:7561 1:N:0:1
GACCCTAGACCTTCCTCCGCTTATTGATATGCTTAAGTTCAGCGGGTATCCCTACCTGATCCGAGGTCAACCTGAAAAAAGAGGTTGGACGGCACACTCCGACCGGCCACCGACGCGAGACAGATGCCACAACGCGAGGGGACGGACGGCGTGGCCGGCGACATTGGGGCGGGCGGCTAGAAGCCGCGGCGCCCAACACCCAGCCGGGCTGGATTGGTGACAATGACGCTCGAACAGGCATGCCCCCCGGAATACCAGAGGGCGCAATGTGCGTTCAAAGATTCGATGACTCAC
+
>>AAAFFCFFFFGGGGGGGGGGGHHHHHHGHHHHGHHHHGFHHGGGGGHHHHHDHHHHHHHHHGGGGHHHGH8HGHGHHGCFFHHHGGHHFCEGGHHBFHGGGGGGGG;GGGGFFBGFGCFEGBDGHHHGFHCACFGFFFFFGGA@:EAFEDCBBFDEBCFFF?/BFEDFFACCFFF6:F:FACAAACDBC-AB.A./.?A.9--.ACF0#C98EHH:FFDHHCGFFGGF?FHHHGHFHGGGGGGGGHFHHHHHHHHHEEGCGHHHH?GGGHGGGCGGGEFFFFFFFFFBBBAA
@M02197:102:000000000-ALU3V:1:1101:18756:7618 1:N:0:1
GACCCTAGACCTTCCTCCGCTTATTGATATGCTTAAGTTCAGCGGGTATCCCTACCTGATCCGAGGTCAACCTTAGAAATGGGTTTGTTTTACGGCGTAGCCTCCCGAGCACCCTTTAGCGAATAGTTTCCACAACGCTTAGGGGACAGAAGACCCAGCCGGTCGATTTGAGGCACGCGGCGGACCGCGTTGCCCAATACCAAGCGAGGCTTGAGTGGTGAAATGACGCTCGAACAGGCATGCCCCCCGGAATACCAGGGGGCGCAATGTGCGTTCAAAGATTCGATGATTCAC
+
CCCCCFFFFFFFGGGGGGGGGGGHHHHHHGGGHHHHGHHHHHHGGGGGGHHHHHEHHHHHHHHDGGGHHGHHGHHHFFFGHHHCFGGHHHHFFFFGGGFEFHHHHGGGGGGHHGHHHHGHGGGGFHGHHHAFGHGGGGGGGHFFFFFGGHHHHHHHFGHGGGGGGGGHGFGGFFFGGGGGCGGGGGGGGGGGGFGHHFHGGHGGGHHGHHHHHHHHHHHHFHGGGGGGFHGHHHGHHHHHGGGGGGGHGHHGHGGGGGGGGGGHHHHGGGGHGGGGGGG?GGFFFFFFFCCCBC
@M02197:102:000000000-ALU3V:1:1101:22727:7619 1:N:0:1
GACCCTAGACCTTCCTCCGCTTATTGATATGCTTAAGTTCAGCGGGTATCCCTACCTGATCCGAGGTCAACCTTAGAAATGGGTTTGTTTTACGGCGTAGCCTCCCGAGCACCCTTTAGCGAATAGTTTCCACAACGCTTAGGGGACAGAAGACCCAGCCGGTCGATTTGAGGCACGCGGCGGACCGCGTTGCCCAATACCAAGCGAGGCTTGAGTGGTGAAATGACGCTCGAACAGGCATGCCCCCCGGAATACCAGGGGGCGCAATGTGCGTTCAAAGATTCGATGATTCAC
+
ABCCBFFFFFFFGGGGGGGGGGGHHGHHHHHHHHHHHHHHHHHGGGGGHHHHHGHHHHHHHHHGGGGHHHHHHHHGHHHHHHHGFGGHHHHHHGGGGGGGGHHHHGGFGGGHHGHHHHHHGGGGGHHHHFHGHHHGGGGGGHHHGFFFGHGHHHHHGHHGGGGGGGGHGGFFFGGGGGGGGGGFGGGGGGGGGHGGHFFGGGGGGHHGHHHHHHHFHHHHHHHGGGGGHGGHHHHHHHHHGGGGGGGHGHGHFGGGGGGGGGGHHGHGGGGHGGGGGGFGGGFFFFFFFCCBBC
@M02197:102:000000000-ALU3V:1:1101:4580:7594 1:N:0:1
GACCCTAGACCTTCCTCCGCTTATTGATATGCTTAAGTTCAGCGGGTATCCCTACCTGATCCGAGGTCAACCTTTGAAAGAGTTTAACGGCCACGACCGCCCGCACTCCAAAGCGAATATGTATCACAACGCTTAGAGACGGACAGCTCGGCCGGAGACTTCTAGGCGCGCGGGAGCCGCGACGCCCAACACCAAGCGAGGCATGAGTGGCGAAATGACGCTCGAACAGGCATGCCCTTCGGAATACCAAAGGGCGCAATGTGCGTTCAAAGATTCGATGATTCA
+
BBBBBFFFB5FFFGGGFFAF?EGFHHHGHHHGFG5BFGHHHFHFGGCFHFGHHGHHHGE<GFH79GGBGFG1?FGFBFHH3FBGHDGH?@9E9E9/EFGGGFCCGGG2FEBBFGGGGGGHHBFGFGHHBABCACAGBFGGAFGFCEGHEDCEDC0GDDD0HGBCCCC@A/?FADB/CECEE99E;CFE>AAFFFFAEE?11B%GBHEEFFB=@DGEFFE9FG92HHGFG9EC#EA?E?EBA9GDCHGHHE0EA0A11D1A00A1GFF3FFDGFC>B331D1AAAA
@M02197:102:000000000-ALU3V:1:1101:16460:7694 1:N:0:1
GACCCTAGACCTTCCTCCGCTTATTGATATGCTTAAGTTCAGCGGGTATCCCTACCTGATCCGAGGTCAACCTTTGAAAGAGTTTAACGGCCACGACCGCCCGCACTCCAAAGCGAATATGTATCACAACGCTTAGAGACGGACAGCTCGGCCGGAGACTTCAAGGCGCGCGGGAGCCGCGACGCCCAACACCAAGCGAGGCTTGAGTGGCGAAATGACGCTCGAACAGGCATGCCCTTCGGAATACCAAAGGGCGCAATGTGCGTTCAAAGATTCGATGATTCAC
+
BBCCCFFFFFFFGGGGGGGGGCEFHHHHHHGHHHHHGGHHHGG2EFGGHFFHHGFHHHHHHHGGGGEGHHHHHHGHHFHH3GGGHHGGGGGGGGGGGEGGGGGGGGGGHHHHHHGGGGGFHFFHHFHGDGGGGGDHGBHHGFGGGGHHHGGGGCDCDGGGGGGGDCCCG<AGFF>CFEDFF;EGCHGFCDFFFGGGGHHFDF3HHGFFFEHEDGGGGGGGFHGFDGFBFAFHFEEFFFFFHEHGDFGFFFGGF?DGHGG??EE4GGGGFDGAGGFFFFDBB3AA3A
@M02197:102:000000000-ALU3V:1:1101:9584:7595 1:N:0:1
GACCCTAGACCTTCCTCCGCTTATTGATATGCTTAAGTTCAGCGGGTATCCCTACCTGATCCGAGGTCAACCTTTGAAAGAGTTTAACGGCCACGACCGCCCGCACTCCAAAGCGAATATGTATCACAACGCTTAGAGACGGACAGCTCGGCCGGAGACTTCAAGGCGCGCGGGAGCCGCGACGCCCAACACCAAGCGAGGCTTGAGTGGCGAAATGACGCTCGAACAGGCATGCCCTTCGGAATACCAAAGGGCGCAATGTGCGTTCAAAGATTCGATGATTCAC
+
BBBBBFFBDFFFGGGGGGCGGGGHHHHHHHHHHHHHFEGHGFHGGGGGGHHHHHHHHHHHHHHDGGGHH3GHHHHHHHFGHHGHHHFHGGEE;FGGGGEGGGGGGGGHFHHHHHGG?FCGF?GHHHHHFDGFGGGFGFFHGGGGGGHHGFGGFFGD??FFFFGDGGEFGFAFFDB=DFC=EFCFFEHGHFFGGGFFEFFFAHFGHGGGGGGFFGCFFFEAFFFFHHFFFFFGEGGFCE2FHGHGAFCHGBAEEGGHGFHE2EGHGGGGGGGGGGCFFFFFFAABAA
@M02197:102:000000000-ALU3V:1:1101:26851:7771 1:N:0:1
GACCCTAGACCTTCCTCCGCTTATTGATATGCTTAAGTTCAGCGGGTATCCCTACCTGATCCGAGGTCAAGAGTGTAAAAATGTACTTTTGGACGTCGTCGTTATGAGTGCAAAGCGCGAGATGTACTGCGCTCCGAAATCAATACGCCGGCTACCAATTGTTTTAAGGCGAGTCTACACGCGGAGGCGAGACAAAACACCCAACACCAAGCAGAGCTTGAAGGTACAAATGACGCTCGAACAGGCATGCCCCATGGAATACCAAGGGGCGCAATGTGCGTTCAAAGATTCGATGACTCAC
+
AABCCFFFFFFFGGGGGGGGGGGHHHHHHHFHHHHHHHHHHHGGGGEEHHHHGHHHHHGHHHHGGGGHHHHGFGFHHHHGHHHFHHHHHHHGHGGGGGGGGGGHHHHHGHHHHGHHGGGGGFGFHHHHHHGGGGGHHHHHHHFHHHHGCGFGGGHHHHHHHHHHHGGHGHHHHGHHFGGGGGGGGFGHHGHHFHHGEEFGGHGHGHGHHHHHHHHHHHHHHHGHGGHHHHGGGGGHHGHHHHHHFHHGGGHGHHHGHHHHHHHHHGGGGGFGHHFEFGHGGGGGGGGGFFFFFFFFBBAAA
@M02197:102:000000000-ALU3V:1:1101:21927:7872 1:N:0:1
GACCCTAGACCTTCCTCCGCTTATTGATATGCTTAAGTTCAGCGGGTATCCCTACCTGATCCGAGGTCAACCTTTGAAAGAGTTTAACGGCCACGACCGCCCGCACTCCAAAGCGAATATGTATCACAACGCTTAGAGACGGACAGCTCGGCCGGAGACTTCAAGGCGCGCGGGAGCCGCGACGCCCAACACCAAGCGAGGCTTGAGTGGCGAAATGACGCTCGAACAGGCATGCCCTTCGGAATACCAAAGGGCGCAATGTGCGTTCAAAGATTCGATGATTCAC
+
CCCCCFFFFFFFGGGGGGGGGGGHHHGHHHHGHHHGHHHHHHHGFGGFGHGHHHHHHHHHHHHGGGGHGHHHHHHGHHHHHHHHHGHHGGGGGGGGGGGGGGGGGGGHHHGHHHGFGGGHGHHHHGHHFGGGGGGHGGHHGGGGGGGFGGGEGHHHGGGHGGGGGGGGGGGGFGFGGGGGFFFHFFHGHGHGGHGGGFEGHFFFHHGGGGHHHFHEGGGGHHGHHHHHHHFHFGGFGGGHHHHHFGCHHHGGGGGHHHHGGGGHGGGGGGGGGFCFFFFFFABABA
@M02197:102:000000000-ALU3V:1:1101:9783:7873 1:N:0:1
GACCCTAGACCTTCCTCCGCTTATTGATATGCTTAAGTTCAGCGGGTAGTCCTACCAATCTGAGGCCGATGAATTGAAATTAAATCCATTCCTCTCTTCCAAAGAAGCGAGGCATGGGCGGGGTTCAGAAGCACTCCAACCAGCAAAACGTCGCGTCCAGCTCCTCGACCCTGCGCCTCTCCTCTCCGAAGTCCTGATATTATCAAAACCCGGAAGGGAAAGACGTGGGCGAAATAACGAGCTTTCCTCCGTCATGCATATCGAATGGATGCGCTAATGCATTTCGAGGGAGCCACCGTAGAAGATGGCAAGACCCTCAATACCGATCAGCCTGCTTTCTCAACAAAATAAGAAAGCTGTCGTTCGAAACAATTCGCGGCCCTCAAACAGGCATGCTCCCCAGATTAGATCTGCCGGGAGCGCAAGGTGCGTTCAAAGATTCGATGACTCAC
+
A?AAAFCFB5B4AAGGBGEEGGGCBG5D6D5F6DG5FFGGFHGGCGG?F3DGGFHEHFFGGFBBCGFGEEGFHFDDFGFGH3FFHBC3BFGGH3EBEGFHD4DGHHEBEEGCCFHHAG0E/?CGGFHHHGEBH/GCF/GHGGCCFFBFF-:C-:-@B?DFGB9/9/.;9@BG/.;=.AFBFFFFB99D-99.;FFF//B/9/9BF/B/9.DBB-9A..E.A.9F.9A;;9/>6-E:BB/B/-9;F9-A-;/C90;;0-90000000/-.---900B;000../.;//..<...:/.C=00FFD/0</D00><..>1111..C./<<000</?1?11@/1BCF0?2F2HGB2111B/@///EBB//20GF1>>//>//?E?F/BF1EFF1FHFDB////0GGD1GGEFF1AECGEE000EA0111B000011DAFFFGE1A1BD3FD111A>1
@M02197:102:000000000-ALU3V:1:1101:18602:7954 1:N:0:1
GACCCTAGACCTTCCTCCGCTTATTGATATGCTTAAGTTCAGCGGGTATCCCTACCTGATCCGAGGTCAACCTTTGAAAGAGTTTAACGGCCACGACCGCCCGCACTCCAAAGCGAATATGTATCACAACGCTTAGAGACGGACAGCTCGGCCGGAGACTTCTAGGCGCGCGGGAGCCGCGACGCCCAACACCAAGCGAGGCTTGAGTGGCGAAATGACGCTCGAACAGGCATGCCCCCCGGAATACCAGGGGGCGCAATGTGCGTTCAAAGATTCGATGACTCAC
+
>AAABFFFBFFFGGBFGBF?E?EHGF5FFHHGGFGHHGHBFGHEEFGFHGHHF3GG3GFHHEFGGGGHHHHHFHHFFGHGHHHHHFFFFGFGGGGEGGEGGGGGCFFFHHHHHGGGGGFFFGHGGGHFFGCCGGGHGFHHFGFFDCEGFGGGGGGGGBFFGGDFFGFFGGGGGFFFFGFFCAFACGGGEFEFGFGFFHHGHGCEHHGDGGGHHFHDFFCGFHGFHHHHGHGHGGGGFEFFGG5CFHFEEFGGFCGHGHHEFGGHGGGGGBGEE4FFFFFFFABBBB
@M02197:102:000000000-ALU3V:1:1101:22600:7973 1:N:0:1
GACCCTAGACCTTCCTCCGCTTATTGATATGCTTAAGTTCAGCGGGTAGCCCTACCTGATTTGAGGCCAGATCATGAGATATGTGGGGTTATCAGCCACCCAGAAGGATGAAACGTATTACATCCAAGGCGCTTATGCTTTTCAGGCGAGCCAGTAAATCGGCAACACCCAATCCACCAACCACTCGGGCAAAAACCCAAGTGGGGTGAGGTTTCATGACACTCAAACAGGCATGCCCTTCGGAATACCAAAGGGCGCAAGGTGCGTTCAAAGATTCGATGATTCAC
+
CCCCCFFFFFFFGGGGGGGGGGGHHHHHHHHHHGHHHHHGGHHGGGEEFHHHHHHHHHHHHHHHGHGGH:GHHHHHHHHHHHHGHHGGGGGHHHHHHHHHGEHHGHHGHHHHHHGFGHHHHBFGHHHFGHGGGGGHHHHHHHHHHFHGGFCEHGHHHHHHHHHGGHHHGGGHHHHHHHHHGGFFHHHHHGGGFF?HFFHHGDGHHHHHHHHGBGHHHGHGHGHHHHHHHHHHHGGGGFFFHHHHHFEHGHHGGGGGHGHHGGGGHGFCGGGGGGGFFFFFFFBBABB
@M02197:102:000000000-ALU3V:1:1101:10237:7879 1:N:0:1
GACCCTAGACCTTCCTCCGCTTATTGATATGCTTAAGTTCAGCGGGTATTCCTACCTGATCCGAGGTCAACCTTGTAAAAAATGGGTTATAGGACCGTGCCGGGGGACCTTTCAACTCCGTGCGTGCTTGAAAAAGCTCGTTGCACCGAGAGTCCCACGGACGCCGTCATTACTTTTGGGACCGGTCGGGGGTGAACCCGGACCTGGATCCAACAACAAGCCAGGCTTGAGAGGTGATAATGACGCTCGAACAGGCATGCCCTTCGGAATACCAAAGGGCGCAATGTGCGTTCAAAGATTCGATGATTCAC
+
BBBBBFFFFFFFGFFGCGGGGGADGHHGDHHGFHHHHHHHHGFGGGGEFHHHHHGHHEGHHHHGGGGHHBHHHFHHHHHHHGHHHHFFHHHDFGHHEEEGHGGGGG:GGHHHHHHHHHHGGFBDGGGGHGHHDG:EH;FGGFGGHGHCGFFFHFHHHHGCBGCDBHGFGGGGFFHFHHGGCGCDCFFDFFFGF;EFFGGGGHHHGFFHFEGHGFHGEHHEEFHFFGFEFHFGBFEHGFHHBGF@?HGGHHHHHHEFGAECGGGFHBHHGBHHDFHGGGGGHHHHGEEAHGFGGGGGGGGFFFFFFFBABBB
@M02197:102:000000000-ALU3V:1:1101:11245:8032 1:N:0:1
GACCCTAGACCTTCCTCCGCTTATTGATATGCTTAAGTTCAGCGGGTATCCCTACCTGATCCGAGGTCAACCTTTGAAAGAGTTTAACGGCCACGACCGCCCGCACTCCAAAGCGAATATGTATCACAACGCTTAGAGACGGACAGCTCGGCCGGAGACTTCTAGGCGCGCGGGAGCCGCGACGCCCAACACCAAGCGAGGCTTGAGTGGCGAAATGACGCTCGAACAGGCATGCCCTTCGGAATACCAAAGGGCGCAATGTGCGTTCAAAGATTCGATGACTCAC
+
CCCCAFFFFFFFGGGGGGGGGGGHHHHHHHHHHHGGHHHHHGHGGGCGHGHHHHHHHHHHHHHGGG:HHGHHHHHHHHHFHHHH;HHHGGGGGGGGCEGGGGGGGGGHHHEGHHGGGGBGHGHGDGHHGDGGCGDFFHHHGGGCDEHHHGGGGHEFFGGGHGFGGDFGGGGGGGGGFGGFFFGHGHGDGDEFGHGGGHHGGHHHHHGGGFFHHHHGFGGGGFEHHHHHHGEHFFFFGEDFEHCHCHGHHG?GGGGHFGHGGGDGF5GGGGGGGGFFFBFFFBBAAA
@M02197:102:000000000-ALU3V:1:1101:12891:8106 1:N:0:1
GACCCTAGACCTTCCTCCGCTTATTGATATGCTTAAGTTCAGCGGGTATCCCTACCTGATCCGAGGTCAACCTTAGAAATGGGTTTGTTTTACGGCGTAGCCTCCCGAGCACCCTTTAGCGAATAGTTTCCACAACGCTTAGGGGACAGAAGACCCAGCCGGTCGATTTGAGGCACGCGGCGGACCGCGTTGCCCAATACCAAGCGAGGCTTGAGTGGTGAAATGACGCTCGAACAGGCATGCCCCCCGGAATACCAGGGGGCGCAATGTGCGTTCAAAGATTCGATGATTCAC
+
BBCBCFFFFFFFGGGGGGGGGGGGHHGHGHHHHHHHHHHHHHHGGGGGHHHHHHHHHHHHHHHGGGGHHHHHHHHHHHHHHHHGGGGHHHHHHGGGGGGGGHHHHGGGGGGHHGHHHHGHGGFFGGHHHHHHHHHGGGGGGGHGGFGGGFHHGHHHHFHGGGGGGGGHGGEGGGGGGGGGGGGGGGGGGFGGGHHFFGHGGHGGGHHGHHHHHHHHHHHHHHHGGGGGHGGHHHHGHHHHGGGGGGGHGHHHHHHGGGGGGGGGFGHGGGGHGGGGGGGGGGFFFFFFFCCCCC
@M02197:102:000000000-ALU3V:1:1101:12719:8016 1:N:0:1
GACCCTAGACCTTCCTCCGCTTATTGATATGCTTAAGTTCAGCGGGTATCCCTACCTGATCCGAGGTCAACCTTTGAAAGAGTTTAACGGCCACGACCGCCCGCACTCCAAAGCGAATATGTATCACAACGCTTAGAGACGGACAGCTCGGCCGGAGACTTCAAGGCGCGCGGGAGCCGCGACGCCCAACACCAAGCGAGGCTTGAGTGGCGAAATGACGCTCGAACAGGCATGCCCTTCGGAATACCAAAGGGCGCAAGGTGCGTTCAAAGATTCGATGATTCAC
+
AABACFFF4DFFGGGGGGGGGGGHHHGHHGHHHHHHHHHHHGHGGGGGGHHHHHHHHHHHHHHGGGGHHGHHHHHHGHGFFFGF9FHHF?EECFG@EGEGGGGGCGGHHFHFFGFFFFFFHBFGEGHHHGBFGGGHGHGGFFAGEEHGHGCEGGGCDAEFFGGGGDEGGGGGGFCGCEGGFCGHGHFE?AHDGHGGFHHGHHHGHHGDGEFHEHHGGGGFFHGHGHHHHHHEGF?GGEEHHH<HG7HHHHGGGGGHHHCGGGGGGBCGGGGGGGFFFFBFFBA?AB
@M02197:102:000000000-ALU3V:1:1101:18976:8125 1:N:0:1
GACCCTAGACCTTCCTCCGCTTATTGATATGCTTAAGTTCAGCGGGTATCCCTACCTGATCCGAGGTCAACCTGAGAAGGAGAGGTTGAGCGGCGCACTCCGAGCGGCCACCGACGCGAGACAAGATGCCACAACGCGAGGGGACGGACGGCGTGGCCGGCGACATTGAGGCGGGCGGCGAGGAGCCGCGGCGCCCACCACCCAGCCGGGCTGGATTGGTGACAATGACGCTCGAACAGGCATGCCCCCCGGAATACCAGAGGGCGCAATGTGCGTTCAAAGATTCGATGACTCAC
+
ABBBBFBCFFFFGGGGGGGGGGGHHHGHHHHHHHHHHGHFHHHGGGGGHHHHHHHHHHHHHHHGGGGHHHHHHHHHGHHHHHHGGHHHHHHGEGGGGGGHHGGGGGGGGGGHGGGGGGBCFGEHHFHGHHHHHHGGGGDGGFGDFGFFFFFFFFFFFFDECFFFFFFFFFFFFCD@BB#F:EADF:FGGDBAFGGGD#?HGGG8CFGGGGBHHH:/HD=$HHHGHGDGGDF;/FHHFGHGHC?F:G?GEFFHHGCFHGGHGGGGGHHHHGGEECCGCGGGGGG4FBFFFFFBBBBB
@M02197:102:000000000-ALU3V:1:1101:11694:7997 1:N:0:1
GACCCTAGACCTTCCTCCGCTTATTGATATGCTTAAGTTCAGCGGGTATCCCTACCTGATCCGAGGTCAACCTTTGAAAGAGTTTAACGGCCACGACCGCCCGCACTCCAAAGCGAATATGTATCACAACGCTTAGAGACGGACAGCTCGGCCGGAGACTTCAAGGCGCGCGGGAGCCGCGACGCCCAACACCAAGCGAGGCTTGAGTGGCGAAATGACGCTCGAACAGGCATGCCCTTCGGAATACCAAAGGGCGCAATGTGCGTTCAAAGATTCGATGATTCAC
+
BBBBBFFFFFFFGGGGGGFFGGGHHGGHHGFHGHHGHHHHHHHGGGGEFHFHHHGHFHHHHGGGGGFHHH/HGGHEHHFF3BFG<HGHGEEEEFGGGCGCGGGGGGGHHHGHHHGGGGGGB?GGHHHHHGGG$EGH:FDGDGDGGGH0CDFEGGGGF5FBFF0F@BC@D@BCBF/BDEFF;@EF@AFA/DEFEGAFFFB/:@FBFHCGEE?DCFFFFFFFFAD>1F;FC1GGFFA99#EEFGHHDG01GB?E0A0FFDBEAAA1GBFGGGGGFB11D3FFBAAAAA
@M02197:102:000000000-ALU3V:1:1101:10080:8109 1:N:0:1
GACCCTAGACCTTCCTCCGCTTATTGATATGCTTAAGTTCAGCGGGTATTCCTACCTGATCCGAGGTCAACCTTGTGATAAAATAAAGGGTGTGACCGACCCGACGGGACCTTGCAACTCCCCGCGTGCCTCGTAAAAGACTCGTTGCGAAGAGGGTCCCACGGACGCCGTCATTGTCTTTGAGACCAGTTGCGGGGCGAACCCCGAACACGGTCCAACACCAAACCAGGAGGTTTGAGAGAGGATAATGACGCTCGAACAGGCATGCCCACCGGAATACCAGTGGGCGCAATGTGCGTTCAAAGATTCGATGACTCAC
+
AABBBFFFFFFFGGFGGGGGGGGHHHGHHHGHHHFHGHHHHHHGGGGEHHHHHHHHHGHHHHAGGGEFHHHHHHHHHHHGGEHHHEEFFGEFGGFHHCGGGGGGGGCC?EGHHHHGHHHHHHDFGGGGGHHGGHGHHEHGHHHGHGHGG0FGFFE.9CGHGGGGGA?GFEHHHHHFFGFHHHFGFFHGGFFFFFFGCFFGGGFC?HHHHGGHHHHHFEF?GGHEHHHGFFB9;HHHHHHFHHHHHHHHGGGGGFG1HFGGHFHGGFFGGEEGHHGGGDHGHGGFFGGGGHGG?GGGFGGFFEDFFGGFFFFFFFA?BA@
@M02197:102:000000000-ALU3V:1:1101:15967:8171 1:N:0:1
GACCCTAGACCTTCCTCCGCTTATTGATATGCTTAAGTTCAGCGGGTATTCCTACCTGATCCGAGGTCAACCTTGTAAAAAATTGGGTTATGGACCGTGCCGGGAGACCTTTCAACTCGTTGCGTGCTTAGAAAAGCTCGTTGCACCGAGAGTCCCACGGACGCCGTCATTACTTTTGGGACCGGTCGGGGGTGAACCCGGACCTGGAGTCCAACAACAAGCCAGGCTTGAGAGGTGATAATGACGCTCGAACAGGCATGCCCTTCGGAATACCAAAGGGCGCAATGTGCGTTCAAAGATTCGATGATTCAC
+
BABCCFFFFFFFGGGGGGGGGGGHGHHHHHHHHHHFHHHHHHHGGGGGHHHHHHHHHHHHHHHGGGGHGHHHHHHHHHGHHGHHHHHGGHHHHHHHGGHGHGGGGG:GGHHHHHHHHHGHGHGGGGGGGHHHGHHHHHHGGGHGHHHGGGGHHHHHHHGGGGGFDHHGHGGHHGGHHHGF@GGGGGFGGHHFBFGGGGGGFGHFGHHHHHHFHFHHHGHHGHHHGHGHHHHGFFHHGHHFGFGGGGGHGHHHGHHHHHGGGGGGGHGHHHFHHHHGGGFGGGHHHGGGGFGGGFGGGGGGFFFFFFFCCCCC
@M02197:102:000000000-ALU3V:1:1101:14397:8224 1:N:0:1
GACCCTAGACCTTCTTCCGCTTATTGATATGCTTAAGTTCAGCGGGTATCCCTACCTGATCCGAGGTCAACCTTAGAAATGGGTTTGTTTTACGGCGTAGCCTCCCGAGCACCCTTTAGCGAATAGTTTCCACAACGCTTAGGGGACAGGAGACCCAGCCGGTCGATTTGAGGCACGCGGCGGACCGCGTTGCCCAATACCAAGCGAGGCTTGAGTGGTGAAATGACGCTCGAACAGGCATGCCCCCCGGAATACCAGGGGGCGCAATGTGCGTTCAAAGATTCGATGATTCAC
+
ABCBCFFCFFFFGGCGGGGGGGGHGHBGHHHHHHHHHHHHHHHGGGGGHHGHHHHHHHHHHHHGGGGHHHHGHGHFFHGHHHHGGGGHHHHGHGGGGGGGGHHHHGGEFGGHHGHHHFHHGCCGGHHHHHHHHGHGGGGGGHHHFGCFGGFECGGHFFHGGGGGGGGHGGGGGGGGGGGGGGGGGFGGGFGGGFFFFHHGGHGGGHHGHFFHGFB9HHGHFHHFGGFFHHGHGHHGHHHFGGGGGFGHHHHHGECGGGGGGGCHHHHGFGGHGGGGGGGGFGFFFFFFFBABBB
@M02197:102:000000000-ALU3V:1:1101:13016:8235 1:N:0:1
GACCCTAGACCTTCCTCCGCTTATTGATATGCTTAAGTTCAGCGGGTAGTCCTACCAATCTGAGGCCGATGAATTGAAATTAAATCCCTTCCTCTCTTCCAAAGAAGCGAGGCATGGGCGGGGTTCAGAAGCACTCCAACCAGCAAAACGTCGCGTCCAGCTCCTCGACCCTGCGCCTCTCCTCTCCGAAGTCCTGATATTATCAAAACCCGGCAGGGAAAGACGTGGGCGAAATAACGAGCTTTCGTCCGGCTTGCCTATCGAATGGATGCGCGAATGCATTTCGAGGGAGCCACCGTGGAAGATGGCAAGACCCTCAATACCGATCCGCCAGCTTTCTCAACTAAATAAGAAAGCTGTCGTTCGAAACAATTCGCGGCCCTCAAACAGGCATGCTCCCCAGATTAGATCTGCCGGGAGCGCAAGGTGCGTTCAAAGATTCGATGATTCAC
+
BABBBFFFFFFFGGGGGGGGGGGHHHGHHHHCHFHHHHHHHHHGGGGGGHHHHGHHHHHHGHFBFGGGGGGGHHGFHHEGHFHHFHFHHHHHHHHHHHHHGEDGGAFHFGGGGGHHFHHGC?C<@GGHGGHGFFEGHHFHDFHH/CCGH-CG?FA?B?AFGGFGGFGGGGGBFFAFFFFFFFFFBFFF-A=EFFFFFFFFFFFF/9//;ADFAFFAC;9A../BD.BAABABBCFFFFDFFF?BFB9-@;---;BBBBE;/FB///F9A-?A9000FBBBC:/:-BFE;0;..CC-AGFFHHHHGHGB0D/<CGHHFFHEC<GEA-?CCCGCBGHFHHHHFFG2HHFFBGHHHHHEC?CEEHFF?HFFHHGE>/@E/EECBFD0GBGFGGF1FF///EBDFGDFBFGFBA?GGGFCGGGGGFDCGE0AEFCBGGCGGEFCFFFFFFFAA>1A
@M02197:102:000000000-ALU3V:1:1101:6138:8330 1:N:0:1
GACCCTAGACCTTCCTCCGCTTATTGATATGCTTAAGTTCAGCGGGTATCCCTACCTGATCCGAGGTCAACCTTTGAAAGAGTTTAACGGCCACGACCGCCCGCACTCCAAAGCGAATATGTATCACAACGCTTAGAGACGGACAGCTCGGCCGGAGACTTCTAGGCGCGCGGGAGCCGCGACGCCCAACACCAAGCGAGGCTTGAGTGGCGAAATGACGCTCGAACAGGCATGCCCTTCGGAATACCAAAGGGCGCAATGTGCGTTCAAAGATTCGATGATTCAC
+
BBBBABCFFB4FGGGGGCGGEEGGFHFGGEBHBGHFHHHFHHHGCGEEFBFCGHFFFBGHAGCAEC-HHHB1B9BDFHGHHH&BFGFGE?ECE9E@EE@?EEFAD;/FGHHHHFGGC<?FFB<FDGGFBAGGGEF1FFGCEGFGGAGDCCCCC@C?@GD<DCBFG0BGCGFF@B>C>AB;E9EAE@EDGFE>FA9/EDGBBBFHHFGGF12HHHHE?GGGH;A5EHGG9HHG8AEAEBFGEHFGEGFGFF?GEAGHGFGEAA?FGGFFFFFEFG>4FFFFFAA>33
@M02197:102:000000000-ALU3V:1:1101:6638:8582 1:N:0:1
GACCCTAGACCTTCCTCCGCTTATTGATATGCTTAAGTTCAGCGGGTATCCCTACCTGATCCGAGGTCAACCTTGGAAAAATAGACCGATGGTCGATTGTCCGGCGGCCGTCGCACAGCACTCCAAAGCGAGATATTTTACTACTACGCTCGAGGCTAGGACGCCGTCGCCGAGGTCTTCAAGGCCCGTCCGGCAGCGGACGTTGCCCAATACCAAGCAGAGCTTGAGGGTTGAAATGACGCTCGAACAGGCATGCCCTCAGGAATACCAGAGGGCGCAATGTGCGTTCAAAGATTCGATGATTAAC
+
33>3>CC>4DBFGGGGGGGGCGCGHFHHHGFGFHHBGHHHHFHDEGGGHBGHHGFHHHHHHHHGCGGHFFHFGHE3G@FFG:A93EBEE#E@9B>>?DFFGGE/E@@<;@AAC<#0>B<<;BCCC:DFAFFFFEGGGGG0GHG@CAGEDCAHCEBFGCF<BF<??3@9/9F9FFFF1BFFF0B>>+B<9?EFAEE;/F?/;EF0EFFFGEF9?BHHGF1FFFFFHF0EHFHHHGHHCEE?GHEGGFFFFGCCGEGEEGFB2DFF2FBE10C0GE00GD3G?E0FGFDF3GGCGFGC1FFFFD>11>1
@M02197:102:000000000-ALU3V:1:1101:13218:8685 1:N:0:1
GACCCTAGACCTTCCTCCGCTTATTGATATGCTTAAGTTCAGCGGGTATCCCTACCTGATCCGAGGTCAACCTTAGAAATGGGGTTGTTTTACGGCGTAGCCTCCCGAACACCCTTTAGCGAATAGTTTCCACAACGCTTAGGGGACAGAAGACCCAGCCGGTCGATTTGAGGCACGCGGCGGACCGCGTTGCCCAATACCAAGCGAGGCTTGAGTGGTGAAATGACGCTCGAACAGGCATGCCCCCCGGAATACCAGGGGGCGCAATGTGCGTTCAAAGATTCGATGATTCAC
+
BCCCCFFFFFFFGGGGGGGGGFGHHHGHHHHHGHHGHHHHHHHGGGGGHHHHHHHHHHHHHHHGGGGHHHHHHHHHHHHHHGGGGGGGHHHHHGGGGGGGGHHHHGGGGGGHGGHHHHHHGGFGGHHHHHHHHHAGGGGGGGHHGFFGGHHGHHGHHHHGGGGGGGGGGGGGFGGGGGGGGGGFGGGGGEDFGHHHHHHGGHFGGHHGHGHHHHHHHGHHGHHFFGFFHHGHHHFFHHFHCGFGFFCHEHHHFFHGGGGGGGGGGHHGGFEHGGGGGGGGGCFFFFFFB3BAA>
@M02197:102:000000000-ALU3V:1:1101:13403:8690 1:N:0:1
GACCCTAGACCTTCCTCCGCTTATTGATATGCTTAAGTTCAGCGGGTATCCCTACCTGATCCGAGGTCAACCTTTGAAAGAGTTTAACGGCCACGACCGCCCGCACTCCAAAGCGAATATGTATCACAACGCTTAGAGACGGACAGCTCGGCCGGAGACTTCTAGGCGCGCGGGAGCCGCGACGCCCAACACCAAGCGAGGCTTGAGTGGCGAAATGACGCTCGAACAGGCATGCCCTTCGGAATACCAAAGGGCGCAATGTGCGTTCAAAGATTCGATGATTCAC
+
A@BBCFFFFFFFGGGGGGGGGGGGHHGHGFHHHHHHHHHHHGHGGGGCHFHHHHHHHHGHGHHGGGGHHHHHHHHHGGHBHHHFHHHHGEGFGGGGGGGGGGGGGGGHHHHFHFGGGGFHHGH9HHHHHGGGGGGHFHGFGGGGGGHGFGGGGGHHHGGFGGGGGFEGGGGGGGGGGGGGGGFFGFFGHFFGGFFGGFFFFHFHHHGGGGHHGHHGGGGGHHGHHFHHHHHEGEGGGGGHFHHHHHGHHHGEDEFHHHHF?EECGGGGGGGFGGFFFFFFFCCAAB
@M02197:102:000000000-ALU3V:1:1101:19398:8695 1:N:0:1
GACCCTAGACCTTCCTCCGCTTATTGATATGCTTAAGTTCAGCGGGTATCCCTACCTGATCCGAGGTCAAGAGTGTAAAAATGTACTTTTTGGACGTCGTCGTTATGAGTGCAAAGCGCGAGATGTACTGCGCTCCGAAATCAATACGCCGGCTGCCAATTGTTTTGAGGCGAGTCTACACGCAAAGGCGAGACAAACACCCAACACCAAGCAGAGCTTGAAGGTACAAATGACGCTCGAACAGGCATGCCCCATGGAATACCAAGGGGCGCAATGTGCGTTCAAAGATTCGATGACTCAC
+
BCCCCFFFFFFFGGFGGGGGGGGHHHHHHHGHHHHHFHHHHHHGGGGGHHHHHHHGHHFHFHHGGGFHHGHHHGHHHHGHHHHG;HHHHHHGGHHGGGGEGGGGHHHFGGHHHGHHHGGGGGFGHHHHHHHGGGGHHHGGGHHGHHHHGGHGGGHGHGHHHHHHHHHGGGGHHGGGHFGGGGHHGGGGFHHHHGHGFFFFFGGHGGGHHHHHHHFGHFFHHHHHHHGFFHGGGGGHHFHHGFFHHHFEEFEEFFFGHHHHHGHHHGGGGGGF5HGGGGHGGGGGGGGFGFFFFFFDAAAAA
@M02197:102:000000000-ALU3V:1:1101:6289:8700 1:N:0:1
GACCCTAGACCTTCCTCCGCTTATTGATATGCTTAAGTTCAGCGGGTATCCCTACCTGATCCGAGGTCAACCTTAGAAATGGGTTTGTTTTACGGCGTAGCCTCCCGAGCACCCTTTAGCGAATAGTTTCCACAACGCTTAGGGGACAGAAGACCCAGCCGGTCGATTTGAGGCACGCGGCGGACCGCGTTGCCCAATACCAAGCGAGGCTTGAGTGGTGAAATGACGCTCGAACAGGCATGCCCCCCGGAATACCAGGGGGCGCAATGTGCGTTCAAAGATTCGATGACTCAC
+
ABAABFFFFFBFGGCF5FAEFGGHHFGGHHGHHHHHHHHBEGHDCGEGHGHHHHHHGHHHHHGGCEGFHHHH:HHHHBGGHHFCGG9GFHHFHFFGGEFF@FHHEFGGECCHFFHHFG9HGGFDEHHFHH1FGFHCGGGGGFFFBBBBFFFHHFHEEEGGGGFFFFGFGGFGFGEFFA?FAGGGDBGGGEGFFHHGFFGGGHGGGHGBGDFHGBHFHHHHHFHDDDGDG;FHFHHHFGGB:GGGGGGHFFGGFFHFEACEEEDFHHGGFGGHGGBGGGGEFFFFBFBFBABAAA
@M02197:102:000000000-ALU3V:1:1101:6656:8575 1:N:0:1
GACCCTAGACCTTCCTCCGCTTATTGATATGCTTAAGTTCAGCGGGTATCCCTACCTGATCCGAGGTCAACCTTGGAAAAATAGACCGAAGGTCGATTGTCCGGCGGCCGTCGCCCAGCACTCCAAAGCGAGATATTTTACTACTACGCTCGAGGCTAGGACGCCGTCGCCGAGGTCTTCAAGGCCCGTCCGGCAGCGGACGTTGCCCAATACCAAGCAGAGCTTGAGGGTTGAAATGACGCTCGAACAGGCATGCCCTCCGGAATACCAGAGGGCGCAATGTGCGTTCAAAGATTCGATGATTCAC
+
AABBCFFFFFFFGGGGGFGGGGGHHHGHHHHHHHHHHHHHHGGGGGGGHHHHHHGHHHHHHGHGGGGHHHFHHHHHHHHHFGHHHHHGGGGGHGGGGHGFHHFGGGGGGFDGGGGGGGGHHHGHHGHHGFFGGGGHHHHGHFFHHFHGGEGFFGGGGEFGFFDDGGGFEGGHHHGFHHHHGGG8@9CGGGGHGGGGGGHHFFFEHGHHHF4BGHGHHHHFHGEFHHHGHHHHGHHHGGGGFFGGHHGGGHHHHGGFGCECHHFGFGFCGHGGGGGGHFHGEFEEEFGGFFGGGGFFFFFFFFBBBA?
@M02197:102:000000000-ALU3V:1:1101:16464:8295 1:N:0:1
GACCCTAGACCTTCCTCCGCTTATTGATATGCTTAAGTTCAGCGGGTATCCCTACCTGATCCGAGGTCAACCTTTGAAAGAGTTTAACGGCCACGACCGCCCGCACTCCAAAGCGAATATGTATCACAACGCTTAGAGACGGACAGCTCGGCCGGAGACTTCTAGGCGCGCGGGAGCCGCGACGCCCAACACCAAGCGAGGCTTGAGTGGCGAAATGACGCTCGAACAGGCATGCCCTTCGGAATACCAAAGGGCGCAATGTGCGTTCAAAGATTCGATGATTCAC
+
BBCCCFFBFFFFGGGGGGGGGGGHHHHGHHHGHHHHHGHGHHHGGGGGHGHHHGHHHHHHHHHGGGGHHHHHHHGFFHHHHHHHHHHHGGGGGGGCGGGGGGGGCGGHHHFHGHGGGGGGHFGHHHHEHGGGGGGGHHGHGGGGGGHHHGGGGHHGGGGGGGGGGGGGGGGGGGCGGGGGGGGFCFHFGE?FFFFGGFHGHFHFHGGGGGHHGHHFGFFDFGFFHHGHHFFHFGGGGGGGHHGFBGFHHHGGGGGHFGCE?GGFGGGBGGGGGGFFFFFFFBBAAB
@M02197:102:000000000-ALU3V:1:1101:16619:8765 1:N:0:1
GACCCTAGACCTTCCTCCGCTTATTGATATGCTTAAGTTCAGCGGGTATCCCTACCTGATCCGAGGTCAAGAGTGTAAAAATGTACTTTTGGACGTCGTCGTTATGAGTGCAAAGCGCGAGATGTACTGCGCTCCGAAATCAATACGCCGGCTGCCAATTGTTTTAAGGCGAGTCTACACGCAGAGGCGAGACAAAACACCCAACACCAAGCAGAGCTTGAAGGTACAAATGACGCTCGAACAGGCATGCCCCATGGAATACCAAGGGGCGCAATGTGCGTTCAAAGATTCGATGACTCAC
+
AABCCFFFFFFFGGGGGGGGGGGHHHGHHHHHHHHHHHHHHHHGGGGGHHHHHHHHHHHHHHHGGGEGHHHHHFHHHHHHHHHHHHGHHHHGHHGGGGCGGGGHHHHHHHGHHHHHGGGGGGGHGHHHGGGGGGHGHGGHHHHHHHHGGHGGGHGHHHHHHGHHHHHHHGHGGGHHGGGGHHHGGGGHHHHHFHHFFFFGHHGHGGGHHHHGHHFHHHFGHHHHEHHHHHFGFGFHFGHGHHGHHHHGGGGGHGHHGFHHHGHHHGGGGGHFHHGGGGHGGGGFGGFCGFFFFFFFBBBBB
@M02197:102:000000000-ALU3V:1:1101:21978:8792 1:N:0:1
GACCCTAGACCTTCCTCCGCTTATTGATATGCTTAAGTTCAGCGGGTATTCCTACCTGATCCGAGGTCAACCTTTGGAAAATTGGGGGGGTTTACGGCAAGAGTCCCTCCGGATCCCAGTGCGAGACGAAATGTTACTCCGCAAAGGAGGCTCCGGGAGGGTCCGCCACTACCTTTGAGGGCCTACATCAGCTGTAGGGCCCCAACACCAAGCAGAGCTTGAGGGTTGAAATGACGCTCGAACAGGCATGCCCGCCAGAATGCTGGCGGGCGCAATGTGCGTTCAAAGATTCGATGACTCAC
+
A3AAAFFFFFFBFGGGGGGGGGGHHH5FHHHHHHHHHHHHHHHGGGGGHGHHHHHHHHHHHHHGGGGHFHHA3GBG.FHHHG'F39@/2#<4E0DEDC6?CC;;FF<;95F8DGGF-FF;05ADF/)D#9/#9#;F;00B;9BF.;.-A4F9F96::0.9:5FCEDCDFFE/;1-F>9??99<1:B9;BF?1BF.?<A/ADGHDGCAGEHGGHHHHHHGFHHFFEB;FHHG/EFFFADEFBGFFF;GG@CEE0335BGBFA22E2E2FDGDGHHHGEGGGGFCCGGFFGGFFFFFFF@ABAA
@M02197:102:000000000-ALU3V:1:1101:18541:8853 1:N:0:1
GACCCTAGACCTTCCTCCGCTTATTGATATGCTTAAGTTCAGCGGGTATCCCTACCTGATCCGAGGTCAACCTTTGAAAGAGTTTAACGGCCACGACCGCCCGCACTCCAAAGCGAATATGTATCACAACGCTTAGAGACGGACAGCTCGGCCGGAGACTTCTAGGCGCGCGGGAGCCGCGACGCCCAACACCAAGCGAGGCTTGAGTGGCGAAATGACGCTCGAACAGGCATGCCCTTCGGAATACCAAAGGGCGCAATGTGCGTTCAAAGATTCGATGACTCAC
+
CCCCCFFFFFFFGGCGGGGGGGGHHGGHHHGHHHHGHHHHHHHGGGGGHHHHHHHHGHHHHHHGGGGHHHHHHHHHHHHHHHHGHHHHGFGGGGGGGGGGGGGGGGGHHHHHHHGFGGGHHHHHGGHHEGGGGGGHHHGGGFCGGGHHHGGGGHHHHHGGGGGGGGGGGGGEGFFFDGGGGFGHGHHGHFFGGHFGGHHGHHHHHGGGGGHHGHHGGGGGGHFHFFHHHHHHGGGGGFBHFHHHHGHCHHGGGGGHGHHGGFGHGCGGGGGGGGFFFFFFFBBBBB
@M02197:102:000000000-ALU3V:1:1101:17383:8715 1:N:0:1
GACCCTAGACCTTCCTCCGCTTATTGATATGCTTAAGTTCAGCGGGTAGCCCTACCTGATTTGAGGCCAGATCATGAGATATGTGGGGTTGTAAGCCACCCAAGAGGATGAAACGTATTACATCCAAGGCCCTTATGCTTTTGAGGCGAGCCGGTAAAGGCAACACCCAATCCACCGCCATCCGGGCAAAAAGCCCAGGTGGGGTGAGGTTTCATGACACTCAAACAGGCATGCCCTTCGGAATACCAAAGAGCGATAGGTGCGTTCAAAGGTTCAATGACACAC
+
BBBBAFB4DFFFBFGGBGFCEGGHGGFHHCBDGGHFHFHF5FGGCCGGGHHHGGHGEGHFD9GHGE79<EHHH:HEFFFHH9FGFGC18CGGFHHHE/:F8GHGE7EAGFFGF3FCGHE<H9FHGC<GEC#@D9?;HHFFDF2?F09/ACCFC1GCE?#F<G//CEDB2GFFF0CGDFG?#F7DB?D?1FFG#//9EEA,B00/@9#;1A9:FBBA1*FB9B1B1B91A//BAF688EFEDD21A01D10A0001A1B0000111AA11BA11133B33B1111>
@M02197:102:000000000-ALU3V:1:1101:15206:9019 1:N:0:1
GACCCTAGACCTTCCTCCGCTTATTGATATGCTTAAGTTCAGCGGGTATCCCTACCTGATCCGAGGTCAACCTTTGAAAGAGTTTAACGGCCACGACCGCCCGCACTCCAAAGCGAATATGTATCACAACGCTTAGAGACGGACAGCTCGGCCGGAGACTTCAAGGCGCGCGGGAGCCGCGACGCCCAACACCAAGCGAGGCTTGAGTGGCGAAATGACGCTCGAACAGGCATGCCCTTCGGAATACCAAAGGGCGCAATGTGCGTTCAAAGATTCGATGACTCAC
+
BBCCCFFFFFFFGGGGGGGGGGGHHHGHHHHHHHGHHHHHHHHGGGGGHHHHHHHHHHHHHHHGGGGHHHHHHHHHHHHHGHHHHFHHGGGGGGGGGGGGGGGGGGGHHHGHHHGGGGGHHGHHHHHHGGGGGGGGGHHHGGGGGGHGHGGGGHHHGGGGGHGGGGGGGGGGFGGFFGFFGGGHGGHGGFEGGHGGGHHGHGEFHHGGGGGHGHGGGGFFFHGHHHHHHGHHFGGGGGFGHHHHH9HHHGGGGGGHHHHGGGGHGGGGGGGGGGFFFFFFFBABBB
@M02197:102:000000000-ALU3V:1:1101:27777:9050 1:N:0:1
GACCCTAGACCTTCCTCCGCTTATTGATATGCTTAAGTTCAGCGGGTATCCCTACCTGATCCGAGGTCAACCTTTGAAAGAGTTTAACGGCCACGACCGCCCGCACTCCAAAGCGAATATGTATCACAACGCTTAGAGACGGACAGCTCGGCCGGAGACTTCAAGGCGCGCGGGAGCCGCGACGCCCAACACCAAGCGAGGCTTGAGTGGCGAAATGACGCTCGAACAGGCATGCCCTTCGGAATACCAAAGGGCGCAATGTGCGTTCAAAGATTCGATGATTCAC
+
AAAABFBFFFFFFGGBGGGGGCGHGHCBGHCCGFHHHHFGHGGGGGGGHFGHHHHHHHHHHBFEGGEFHFGHHGHHGHHHHHHGHGFHECGEGG?EFGCFGG@<9FFGFHFHFHDFDGGGGHFGFHGHGDFBDCGF9<FFGGDFCGEHCCCEDGGGGGGGFGGGBEGCFGGFFC<BD?CCGEGHGHGFFFGEGHG?DGBFFHHFGHGDFEBHFHEAGEEEF5?HHGHHHGHHGGGGGGGHHFF;GGHGHHGGGGFHHHH?GE?FGGGGGGGGGGFFFFFFFABAA3
@M02197:102:000000000-ALU3V:1:1101:19178:9101 1:N:0:1
GACCCTAGACCTTCCTCCGCTTATTGATATGCTTAAGTTCAGCGGGTATCCCTACCTGATCCGAGGTCAAAAGTGAGAAAGTACGCTTTATGGGTACCAGTATAACGGCTTAGATCGCAAAATGTGCTGCGCTCCAAAGGCCAATATGCCGACTGCCAATAATTTTAAGGCGAGTCCAGCCGCAGAGGGCAGGACAAACACCCATCACCAAGCAAAGCTTGAAGGTACAAATGACGCTCGAACAGGCATGCCCCATGGAATACCAAGGGGCGCAATGTGCGTTCAAAGATTCGATGATTCAC
+
BBBCCFFFFFFFGGGGGGGGGGGHHHHHGHHHHHHHHHHHHHHGGGGGHHHHHHHHHHHHHHHGGGGHGHHHHGHHHHHHHGGGGGGGGHHHHHHHHHHGHGHHHHGGGGGHHHHHHGHHGHHHHHHHHHGGGGHHHHHHHHHHHHHHGHGHGHGHHGGHHHHHHHHHHHHHHHHGHGHHGHHGGHHHHHGHHGHHGGGGHGHGGGGGHHHHHHHHHHHHHHHHHGHHHHHGGGGGHHGHHHHHHHHHGGFGHHHFGHHHHHGHHHGGGGGGHHHGGGGHGGFGGGGGFGBFFFFFFCBBCB
@M02197:102:000000000-ALU3V:1:1101:16194:9122 1:N:0:1
GACCCTAGACCTTCCTCCGCTTATTGATATGCTTAAGTTCAGCGGGTAGTCCTACCTGATTTGAGGTCTAAACTAAAGAGTATTAGAGTGGAGGGAGCGAAAACTTATTACGCATTCCACTTAGACATTTAAGACGAGCCACAGAATGGCAGCGTCCAAAGCTCATACATAGAAAACTAGGTATGAGAGGTCTTATGACACTCAAACAGGCATGCCTTTCGGAATACCAAAAGGCGCAATGTGCGTTCAAAGATTCGATGACTCAC
+
A3AABFFBFFFFGGCGGGGGGGGHHHHHGHFHHHHHHGHH<HHGGGGGGHGHHFHH:HHHHHHGGGBGFGHHHGGHFHEFDDGFHFHHBHGHHGGCE?EGFECFHFFHHFGEDGGE4E43GFFBF3FGBGHHGD@HHHEHHCHHGGGHGHHGGHEHFGHHHHFGHHHHG4HHFHGGHFHHGGHGHHHHHHGCGFHHHHHGFHHHHHHGHGGGHHHFEEAGHHHGHHGGHHGGGGGHHGHGE7CFGGGGGCGFGFFFFFFFFBBABA
@M02197:102:000000000-ALU3V:1:1101:15899:9151 1:N:0:1
GACCCTAGACCTTCCTCCGCTTATTGATATGCTTAAGTTCAGCGGGTATCCCTACCTGATCCGAGGTCAACCTTAGAAATGGGTTTGTTTTACGGCGTAGCCTCCCGAGCACCCTTTAGCGAATAGTTTCCACAACGCTTAGGGGACAGAAGACCCAGCCGGTCGATTTGAGGCACGCGGCGGACCGCGTTGCCCAATACCAAGCGAGGCTTGAGTGGTGAAATGACGCTCGAACAGGCATGCCCCCCGGAATACCAGGGGGCGCAATGTGCGTTCAAAGATTCGATGATTCAC
+
ABCCCFFFFFFFGGGGGGGGGGGHGHHHHHHHHHHHHHHHGHHGGGGGHHHHHHHHHHHHHHHGGGGHFHHHHHHHHHFHHHHHGGGHHHGFHGGGGGGGGHHHHGGGGGGHHGHHHEFHGFGGGGFHHHHHHHHGGGGGFGHFFFGGGFHGHHHHHGFFGGGGGGGGGGGGGGGGGGGGGGGGGGGGFGGGGHHHHFGGGHFGGFHFFFEHHGHFHHHHFFFFGDBFFFDHHHGGHHHHGGGGGFGHHHHHHGCGGGGGGGGHHHHGGGGGGFGFGGFGFGFFFFFFFBBBBA
@M02197:102:000000000-ALU3V:1:1101:27384:9154 1:N:0:1
GACCCTAGACCTTCCTCCGCTTATTGATATGCTTAAGTTCAGCGGGTATCCCTACCTGATCCGAGGTCAACCTTTGAAAGAGTTTAACGGCCACGACCGCCCGCACTCCAAAGCGAATATGTATCACAACGCTTAGAGACGGACAGCTCGGCCGGAGACTTCAAGGCGCGCGGGAGCCGCGACGCCCAACACCAAGCGAGGCTTGAGTGGCGAAATGACGCTCGAACAGGCATGCCCCCCGGAATACCAGGGGGCGCAATGTGCGTTCAAAGATTCGATGATTCAC
+
ABBBBFFFFFFFGGGGGGGGGGGHHHHHHHHHHHHHHHGHHHHGGGGGHHHHHHHHHHHHGHH9GG-HHHHHHGHFHHHHHHHHGHHHGEGGGGG?EGEGGGCGGGGHHHFHGHGGFFGFHFGFHHHBDGCGGGGFHHHHGGGGGGH.GGGGGGGGGGGGGGGFBCDAGGGGFFFFFECFFFFFGFGGGFGFGGGCEDFEHHHGHGGFBCFFDHHGGGGGHHGHHHHHHHGFBGGGE?FGHHHHFGHGGGGGGFFHHHHGEGGCGGGGGGGGGGBFFFFFF?CCCB
@M02197:102:000000000-ALU3V:1:1101:11402:9165 1:N:0:1
GACCCTAGACCTTCCTCCGCTTATTGATATGCTTAAGTTCAGCGGGTATCCCTACCTGATCCGAGGTCAACCTTTGAAAGAGTTTAACGGCCACGACCGCCCGCACTCCAAAGCGAATATGTATCACAACGCTTAGAGACGGACAGCTCGGCCGGAGACTTCAAGCCGCGCGGGAGCCGCGACGCCCAACACCAAGCGAGGCTTGAGTGGCGAAATGACGCTCGAACAGGCATGCCCTTCGGAATACCAAAGGGCGCAATGTGCGTTCAAAGATTCGATGACTCAC
+
3333>CC>45CFGGGGGGGGGGGHHHGHHHHHHHHHHHHHHHHGGGGGH5GHHHHHHHHHHGHGGGFFFHHF:HFDGH:HCBGH9G44E@E6;?E?EE/<EE?EC@D:GFG6CF;</>/2FBB?FGG<G.90><CFAADC<C9<A9C<HCGFGGGDDBFFFG?DC$@?<A@??/9<AE@BE0EF?AEAF9BEFAEE12;993FG;6E1E12GBFHEFGGGHHGHHHEHHHGHGGGDECGFGHH;G2GHHHEGGGGHFHHCGGGFGGGGGGGGGGBFFFFFFBBBBB
@M02197:102:000000000-ALU3V:1:1101:20072:9181 1:N:0:1
GACCCTAGACCTTCCTCCGCTTATTGATATGCTTAAGTTCAGCGGGTATCCCTACCTGATCCGAGGTCAACCTTGGAAAAATAGACCGAAGGTCGATTGTCCGGCGGCCGTCGCCCAGCACTCCAAAGCGAGATATTTTACTACTACGCTCGAGGCTAGGACGCCGTCGCCGAGGTCTTCAAGGCCCGTCCGGCAGCGGACGTTGCCCAATACCAAGCAGAGCTTGAGGGTTGAAATGACGCTCGAACAGGCATGCCCTCCGGAATACCAGAGGGCGCAATGTGCGTTCAAAGATTCGATGATTCAC
+
ABCCBFFFFFFFGGGGGGGGGGGHHHHHHHHHHHHHHHHGHHHGCCGGHHHHHHHHHHHHHHHGGGGHGHHHHHHGHHHHHHHHHHHGGGGGFGGGGHGHHHFEG?DFF@@DEGGGG;HHHHHHHHHGHGGGFFHHHHHGHHHHHHHDFGGGGGGGGGGGBGGGGGGGEDFHHHHFGHGGHFGGGGGDDDFFGFGGGGHHGGEGHHHHFFGBGFFHHHHHHHFGFHHGHGBFHHHHCGGCGHHGFHGHHHHFFEEC?GGCFHHDFFGHHHHCGGGFHGHHEGGGFFFGGGGGGGBBFFFFFFBBBBB
@M02197:102:000000000-ALU3V:1:1101:9642:9243 1:N:0:1
GACCCTAGACCTTCCTCCGCTTATTGATATGCTTAAGTTCAGTGGGTATTCCTACCTGATCCGAGGTCAACCTTTGGAAAATTGGGGGTTTTACGGCAAGAGTCCCTCCGGATCCCAGTGCGAGACGTAAAGTTACTACGCAAAGGAGGCTCCGAGAGGGTCCGCCACTACCTTTGAGGGCCTACATCAGCTGTAGGGCCCCAACACCAAGCAGAGCTTGAGGGTTGAAATGACGCTCGAACAGGCATGCCCGCCAGAATGCTGGCGGGCGCAATGTGCGTTCAAAGATTCGATGATTCAC
+
CBCCCFFFFFFFGGGGGGGGGGGGHHHHGHHHGHHHGGHGHHHHHHGHHHHHHHHHHHHGHHHGGGGHHHHHHHHGHHHHHH.HHGGGGEF:FHGGGGGGGFFHHH<HGGCGGGHHEHHHGGGCGG8GHHHHHHHHHFHGGGFGHFBHGGHHGGGGGFGGGHGGHGGGHHHHHHHHFGHFEGHGGGHHHHGGHGGEGGGGGGGFFFGHHHGGHFFFFHFHHGHHGFHHHHGGGGEGFGHGHHHHHHHGGGEECHFHHGHGGGGGF?GGGGHFHHGGEGFGDFFFGGGGGFBFFFFFBBBA3
@M02197:102:000000000-ALU3V:1:1101:13767:9276 1:N:0:1
GACCCTAGACCTTCCTCCGCTTATTGATATGCTTAAGTTCAGCGGGTATCCCTACCTGATCCGAGGTCAAGAGTGTAAAAATGTACTTTTGGACGTCGTCGTTCTGAGTGCAAAGCGCGAGATGTACTGCGCTCCGAAATCAATACGCCGGCTGCCAATTGTTTTGAGGCGAGTCTACGCGCAGAGGCGAGACAAACACCCAACACCAAGCAAGGCTTGAAGGTACAAATGACGCTCGAACAGGCATGCCCCATGGAATACCAAGGGGCGCAATGTGCGTTCAAAGATTCGATGATTCAC
+
CCCCCFFFFFFFGGGGGGGGGGGHHHGHHHHHHHHFHHHHHHHGGGGGHHHHHHHHGGHHHHHGGGGHHHGHHHGHHHFHFGF8GHHHHHHGHHGGGGGGGGGHGHHHHHHHHHHHGGGGGGGHHHHHHHGGGGGHGHHGHHHHGHHGGHGGHGGHHHHHHHGHHHGGGGGGGGGGGGGGHGHGGGGGHHGHFHGEFFGGFGHFFGHGHGHHHGHHHHHGHGHFHHHHHGGGGGHGGHHHHGHHHHGGGHHGHHHHHFHFHFGHGGGGGHHHHGGGGGGGCGGGGGGGFFFFFFFAABAA
@M02197:102:000000000-ALU3V:1:1101:14193:9290 1:N:0:1
GACCCTAGACCTTCCTCCGCTTATTGATATGCTTAAGTTCAGCGGGTATCCCTACCTGATCCGAGGTCAACCTTAGAAATGGGGTTGTTTTACGGCGTAGCCTCCCGAACACCCTTTAGCGAATAGTTTCCACAACGCTTAGGGGACAGAAGACCCAGCCGGTCGATTTGAGGCACGCGGCGGACCGCGTTGCCCAATACCAAGCGAGGCTTGAGTGGTGAAATGACGCTCGAACAGGCATGCCCCCCGGAATACCAGGGGGCGCAATGTGCGTTCAAAGATTCGATGACTCAC
+
AABBBFFFFFFFGGCFGFE?EGDGHH5FGHHHHCFHFGHHBDGDCCGGHHFHHHHHFHFHGHHDC?ECGHHHHHFBEHFF3EDEGCFFEGFHFFGGGGEFGHFFFGGADGGHGGHHHFGGGCFGGFHFHFFFHHHGFCFFFHHGBEFEFHHHHHGHHHHGCFFFFGFGGGFGFFFGFFDGFFAFAFGFFFGFEFGHGFBFGHGGGHHGGGFFFHFHHHFHHFGFFGGGHFGGFFFFHFFFDFGGGE0FFGHHGCGGGGFGGGGHHCHCGGGHGGGGGGGGGGFFFFFFFCCCCC
@M02197:102:000000000-ALU3V:1:1101:18384:9357 1:N:0:1
GACCCTAGACCTTCCTCCGCTTATTGATATGCTTAAGTTCAGCGGGTATCCCTACCTGATCCGAGGTCAACCTTAGAAATGGGGTTGTTTTACGGCGTAGCCTCCCGAACACCCTTTAGCGAATAGTTTCCACAACGCTTAGGGGACAGAAGACCCAGCCGGTCGATTTGAGGCACGCGGCGGACCGCGACGCCCAACACCAAGCGAGGCTTGAGTGGCGAAATGACGCTCGAACAGGCATGCCCTTCGGAATACCAAAGGGCGCAATGTGCGTTCAAAGATTCGATGATTCGC
+
AA1AA>C>DFFFFFG1BAE1AAAGGBHFE3B3BF2FFEGG2210AAECCB2BCGGGEECBEBF///EFGHHHF11F;GHFHGFFFEB??GF9<C@AEEGGFHEBGF<@;C3FCCHFHD@G/F@:FFFFFCGHBCCCCCF</<FCAFBCCFB<<GGHECFGCAHCGD:FHHGHGGCGE@CC?CCGCCCGEEGFEAEEFA1?EEF9EGBFFGBHFFGGGGHHHFGAFF@GHEGGBGFFH7HFGFGGGGFF2HGF1GEBHHCEE?GFFFFEGEAF1EFG3FFE111C3FF?DA111>
@M02197:102:000000000-ALU3V:1:1101:8122:9337 1:N:0:1
GACCCTAGACCTTCCTCCGCTTATTGATATGCTTAAGTTCAGCGGGTATCCCTACCTGATCCGAGGTCAAGAGTGTAAAAATGTACTTTTGGACGTCGTCGTTCTGAGTGCAAAGCGCGAGATGTACTGCGCTCCGAAATCAATACGCCGGCTGCCAATTGTTTTGAGGCGAGTCTACGCGCAGAGGCGAGACAAACACCCAACACCAAGCAAGGCTTGAAGGTACAAATGACGCTCGAACAGGCATGCCCCATGGAATACCAAGGGGCGCAATGTGCGTTCAAAGATTCGATGATTCAC
+
BCCCCFFFFFFFGGGGGGGGGGGHHFHHBGHHFGGHHHHGGHHGGGGGHHHHHHHGHHGHHHHGGGFHHHGHHHGFGHHHHHHHHHHHHAGDBFEGGGGFGG9HFHHHHHHHGHFHGFGGGGGHGHHGHHCGGGHHHGGEHHHHHHHGGGGDDFCFFFHHGHGHHHGGFFGFGGGEGGGGFGHFGGFFHHHHHHGGGGGHGGGFGGHHHHHHGFFEHFGFFHHGFHHHHGGGGGGGGHHHHHHHGHGEGG3EGEHHCHGFBGHFGGGGGHHHGFGGGHGFFGFGGGGGFFFFFFFABBBA
@M02197:102:000000000-ALU3V:1:1101:20950:9395 1:N:0:1
GACCCTAGACCTTCCTCCGCTTATTGATATGCTTAAGTTCAGCGGGTAGTCCTACCTGATTTGAGGCCAGATGTCAAGAAGTTACACACAAGTGTGTAGGATATAGAAAGCAGACTATTGTCAAGTCCTGGCCAGGAGCGAACTCGTGTCCTAAGCGAAATACTTATTACGCCTAGGGGAACCAGTCAAAGACTAATCCAGCTTACATTTTTAAGGCGAGTCAACTTGGCATTGACAAACACCCACATCCAACATCCAAGCTCGGATTAACCAAACTTGGAGTTGAGGTTTTCATGACACTCAAACAGGCATACTCTTCGGAATACCAAAGAGTGCAATTTGCGTTCAAAGATTCGATGACTCAC
+
BBBABFFCFFFFG4GGGGGCGGGFHFHGGFHBHHHHHHFGHGGGGGGGGHHGHHGGFHGFHHGHGGEFFHEHHHGHGFFFHHHFFDGH11AG3FGGFHHHHEBFDGHGHBGEHFFFHBEBFFHHFHHHHHGHH3GFGGECGDCCDAGHHHHHHFFGC0CCGCFHHFHHEHFGGCDHFBDFDGHGHHHHFGHGHFHFCC1GGGGF1:<GHHGHGFGFGHGHFFHGFFEHHFFFGEHGGBEEFFFDCF33AFFHCD3DHG?E>1AFHHEGHHFGHGBB33HFHF3BGBFHBHGHHGGEG35FHFGGHHFBFEHHHHEAEAFFHGGBHFHHCHGB3FGHHFCCEEHFACFGGFGFGFFFFFF5AAA>3
@M02197:102:000000000-ALU3V:1:1101:26037:9439 1:N:0:1
GACCCTAGACCTTCCTCCGCTTATTGATATGCTTAAGTTCAGCGGGTATTCCTACCTGATCCGAGGTCAACCTTTGGAAAATTGGGGGGTTTTACGGCAAGAGTCCCTCCGGATCCCAGTGCGAGACGTAAAGTTACTACGCAAAGGAGGCTCCGGGAGGGTCCGCCACTACCTTTGAGGGCCTACATCAGCTGTAGGGCCCCAACACCAAGCAGAGCTTGAGGGTTGAAATGACGCTCGAACAGGCATGCCCGCCAGAATGCTGGCGGGCGCAATGTGCGTTCAAAGATTCGATGACTCAC
+
BBBBBFFFBFFFGGGGGGGGGGGHHHHHHHHCGHHHHHGHGFHGGGGGHHGHGFHFHFGHHHHGGGGHBGHHGHFHFGH0HHHHHHGGGCGG;HH.99GGGHHHHHH<HGG7GFGG;GG;GGG;G99D9CFGFG9FFGGF68FFFFFFFFFFFFFFF9;A7DFFFF?CF99FFFFFG<C?1AF?FFGFHFFFFFF4FFFBDDFF6DEEGEEFHFGFEFE8FGGGFGFFHHHGGFFDGFFFFFFGFFGC>/??GHFEGFHFG/?GGECGGGGHHFFEAE0AGFFFFGFEB1FFFFDD11111>
@M02197:102:000000000-ALU3V:1:1101:14427:9481 1:N:0:1
GACCCTAGACCTTCCTCCGCTTATTGATATGCTTAAGTTCAGCGGGTATCCCTACCTGATCCGAGGTCAACCTTTGGAAAATTGGGGGGTTTTACGGCAAGAGTCCCTCCGGATCCCAGTGCGAGACGTAAAGTTACTACGCAAAGGAGGCTCCGGGAGGGTCCGCCACTACCTTTGAGGGCCTACATCAGCTGTAGGGCCCCAACACCAAGCAGAGCTTGAGGGTTGAAATGACGCTCGAACAGGCATGCCCGCCAGAATGCTGGCGGGCGCAATGTGCGTTCAAAGATTCGATGACTCAC
+
A3ABBFFFFFFFGGGGGGGGGCAGHHHHHHHHHHHHGHHHHHHGGGGGHHHHGHHHHHHHHHHGGGGHHHHHHHHH9HHHHH<HHHGG8DEGGHHGGGGGG<;<HHH<HGGGGGGG8GGGGGGGGGG77GGGGGGBGGFFFFFCFFFFFFFFFFFFF9FFFFGEFHFHHHGFGFFFFHGHFFFHHFGFFHFHGHHHFCEFFFFDGFFFHHGFFFFFEFFFHHGHHGFHHGGFFGGEDFFFHHHFHFHGECGGGGFHHHHHHGGGGGGGGGGHHHHGGEGHGBGGGGGGGGFFFFFFFB@CCB
@M02197:102:000000000-ALU3V:1:1101:11059:9480 1:N:0:1
GACCCTAGACCTTCCTCCGCTTATTGATATGCTTAAGTTCAGCGGGTATCCCTACCTGATCCGAGGTCAACCTTTGAAAGAGTTTAACGGCCACGACCGCCCGCACTCCAAAGCGAATATGTATCACAACGCTTAGAGACGGACAGCTCGGCCGGAGACTTCAAGGCGCGCGGGAGCCGCGACGCCCAACACCAAGCGAGGCTTGAGTGGCGAAATGACGCTCGAACAGGCATGCCCTTCGGAATACCAAAGGGCGCAATGTGCGTTCAAAGATTCGATGACTCAC
+
ABBBBFBFFFFFGGGGCGCCEGGHHHGHHHHGHHGHHHHGHHHGGGG?GGGHGHHHHHHGHHFEGGGHHHHGHHHHHFHGHHHHHHHHGGGGFGFGGGCGFFGGCGGHHHFHHHGGGGGHHHHHHHFFHGCGGGFHFHGHGGGGGGHHHGGEGHGHHHGFGGGGGDAD?CFGFFFFFFCGGGGHEEEEEFEGGFGGEFHGFHGHEGFGFGHFHHGEFFFGHHGGFHGEFHEGFGEFGFDEHHHHHGHHHHGGGGFGHFHEEA?FGGGFBFGGGGFFFFFB5BA?BA
@M02197:102:000000000-ALU3V:1:1101:10850:9550 1:N:0:1
GACCCTAGACCTTCCTCCGCTTATTGATATGCTTAAGTTCAGCGGGTATCCCTACCTGATCCGAGGTCAACCTTTGAAAGAGTTTAACGGCCACGACCGCCCGCACTCCAAAGCGAATATGTATCACAACGCTTAGAGACGGACAGCTCGGCCGGAGACTTCAAGGCGCGCGGGAGCCGCGACGCCCAACACCAAGCGAGGCTTGAGTGGCGAAATGACGCTCGAACAGGCATGCCCTTCGGAATACCAAAGGGCGCAATGTGCGTTCAAAGATTCGATGACTCAC
+
AAABBFFFFFFFGFGGFGGGFGCHHDHHHHHHHHGGFGGBFBD2E?ECHFBFGHHHHFHHGFHGEG:GCFGGFHG8HHHHFGHHHHAFF@EE?FE#EFFEFGGG/FFGFGHD2FFGFGGGFGFFGGGGDCFGCFGHGG?GGGBFG6@<GEGEGGGGDFEGDGFE@??CA@DGGFFCDCCFEEGGGFEEGEFFFEFCABGDGF@FHHGEEEFFHGF9F7GGG5DHGFBGHGH;GFEBF2BHFHGHHGHHHHGE?EECG5HGEECGGGGGGGG?FGFFFFFFFABBBA
@M02197:102:000000000-ALU3V:1:1101:18724:9672 1:N:0:1
GACCCTAGACCTTCCTCCGCTTATTGATATGCTTAAGTTCAGCGGGTATCCCTACCTGATCCGAGGTCAACCTTTGAAAGAATTTAACGGCCACGACCGCCCGCACTCCAAAGCGAATATGTATCACAACGCTTAGAGACGGACAGCTCGGCCGGAGACTTCAAGGCGCGCGGGAGCCGCGACGCCCAACACCAAGCGAGGCTTGAGTGGCGAAATGACGCTCGAACAGGCATGCCCTTCGGAATACCAAAGGGCGCAATGTGCGTTCAAAGATTCGATGATTCAC
+
BBCCCFFFFFFFGGGGGGGGGGGHHHHHHGHHHHHHHHHHHHHGGGGGHHHHHGHHHHHHHHHGGGGHH;HHHHHHHHHHHHHHHGHHGGGGGGGGGGGGGGGGGGGHGHHFHHGFGGGHHGHHGHHHHGGGGGGHHGHGGGGGGGHHHGGGGHHGHHHGGHGGGGGGGFGGGGGGGGGGGGGHGHFFHFFFFHGGGGHGHHHHHHGGGGFHHHHGGGFFFEGHHHHHHHHHFGGGGGGHHHHGFFHHHHGGGGGHHHHEGEGHFGFBGGGGGGFFFFFFFBBBBB
@M02197:102:000000000-ALU3V:1:1101:16254:9836 1:N:0:1
GACCCTAGACCTTCCTCCGCTTATTGATATGCTTAAGTTCAGCGGGTAGCCCTACCTGATTTCAGGTCAAAGTCAAAAGATGCGCGATGGCAGGTTCTGAGCAGTCATCACCACAAGGAGAGACGAAACTTATTACGTCTAACACTGATGTGGGATGTTCCACTAAGTCATTTGAGGCGAGCCATCACTGGCAGACGCCCAAGTCCAAGCCTAACATGTTCAGAAAACATATTAGATTGAGATTTCATGACACTGAAACAGGCATGCCTTTCGGAATACCAAAAGGCGCAAGGTGCGTTCAAAGATTCGATGATTCAC
+
BBCCCFFFFFFFGGGGGGGGGGGHHHGHGHHHHHHHHHHHHHHGGGGGGHHHHHHHHHHHHHHHHHHHHHHHHHHGHHHGHHHGGGGGGGHGGGHHHHHHHHHHHHGHHHHHHHHHHHHHEGHHGHHGGHHHHHGHHGHHHHHHHHHHHHGHHHGGGHGHHHHHHHHHHHHHHHGGGEHHGGHHHHHHHHHHHGGGGHGHHHHGGGHHGHHHGHHHHHHHHHHHHHHHHHHFHHHHHHHHHHHHHGHFHHHGHHHHHHHHHHHHHHHGGGFGHHHHFHGHHHGGGGGHHGHGGGGHGGGGGGGGGGFFFFFFFBCCCC
@M02197:102:000000000-ALU3V:1:1101:10327:9838 1:N:0:1
GACCCTAGACCTTCCTCCGCTTATTGATATGCTTAAGTTCAGCGGGTATCCCTACCTGATCCGAGGTCAACCTTAGAAATGGGTTTGTTTTACGGCGTAGCCTCCCGAGCACCCTTTAGCGAATAGTTTCCACAACGCTTAGGGGACAGAAGACCCAGCCGGTCGATTTGAGGCACGCGGCGGACCGCGTTGCCCAATACCAAGCGAGGCTTGAGTGGTGAAATGACGCTCGAACAGGCATGCCTCCCGGAATACCAGGGGGCGCAATGTGCGTTCAAAGATTCGATGATTCAC
+
BBBBBFFFFFFFGGGGGGGGCGGHHHHGFHHFHHHHHHHHGHHGCGFGHGHHHHHHHHHHHHHFCGEHGHHHGHHGGFFBGGHGFGGFGHFHHEFFFGGGGHEHHGFGGGGHHGHHHHHHGGGGGHGHHHHHHEHFGGGGGFGGGGFGHHGHHHHGHHHGGGHDGFGHHGHFFEGGGGGGGFFFFGEAFFGHHHHHFGFGGGGGGHHFGDFGGFGFFHFHHHHGFFFFHFGGHGHGHHGGGGGGCGGHGGHGGHGGGGGGGGGHGHHGGGGHGGGGGGGFFFBFFFFFFBABBB
@M02197:102:000000000-ALU3V:1:1101:21054:9976 1:N:0:1
GACCCTAGACCTTCCTCCGCTTATTGATATGCTTAAGTTCAGCGGGTATCCCTACCTGATCCGAGGTCAACCTTAGAAATGGGGTTGTTTTACGGCGTAGCCTCCCGAACACCCTTTAGCGAATAGTTTCCACAACGCTTAGGGGACAGAAGACCCAGCCGGTCGATTTGAGGCACGCGGCGGACCGCGTTGCCCAAGACCAAGCGAGGCTTGAGTGGTGAAATGACGCTCGAACAGGCATGCCCCCCGGAATACCAGGGGGCGCAATGTGCGTTCAAAGATTCGATGACTCAC
+
BBBBBF4F4FFFGGGGGGGGGGGHHHHHHHHHHHHHHHHHHHHGGGGFHHHHHHHHHHFHHHHGGGGHHHHGHHBDHHB9FHHGEECGHGHHHGGG@#EEFG3F/F9E;CDFGFFGHBGBCC;5FHHH:EFFFEFAFGECAEFB9<A/FFBFBCBC<CFGFFFDB?BFBFFFFDAFFFFGGGGCAGGDC.FFDC9C;#9DC/GGGHFGHHHHHFHGHD0HGHHGGGGGHFGHGFFEHHFHFFGFFE0E5HHHHHGGGGGGGGDHHHHGGEGHGGGGGEBGGFFFFFBFFBBBBA
@M02197:102:000000000-ALU3V:1:1101:26430:10022 1:N:0:1
GACCCTAGACCTTCCTCCGCTTATTGATATGCTTAAGTTCAGCGGGTATCCCTACCTGATCCGAGGTCAACCTTTGAAAGAGTTTAACGGCCACGACCGCCCGCACTCCAAAGCGAATATGTATCACAACGCTTAGAGACGGACAGCTCGGCCGGAGACTTCTAGGCGCGCGGGAGCCGCGACGCCCAACACCAAGCGAGGCTTGAGTGGAGAAATGACGCTCGAACAGGCATGCCCTTCGGAATACCAAAGGGCGCAATGTGCGTTCAAAGATTCGATGATTCAC
+
BCCABFFFFFFFGGGGGGGGGGGHHHHGHHHHHHHHHHHHHHHGGGGGHHHHHHHHHHHHHHHGGGGFHHHHHHHHHHHHHGHHHHGHGFGGGGGGGGGGGGGGGGGHHHGHHHGGGGGHGHHGHHHHHGGGGGGHHHHHGGHGGGGHHGGGGGGGGGGGHHGGGFFGGGGGFGGGGGGGGGGHGHHFFFFFGHFGGHHGHHHHHHHHHHHHFGHFGGGGHHGHHHHGHHHHGGFEFGGHHHHHHHHHHGGGGGGHGHHEGFEGFGGGGGGGGGFFFFFFFCBBCA
@M02197:102:000000000-ALU3V:1:1101:21571:9972 1:N:0:1
GACCCTAGACCTTCCTCCGCTTATTGATATGCTTAAGTTCAGCGGGTATCCCTACCTGATCCGAGGTCAACCTAGAAAAATAAAGGTTTCAATCGGCAGAGTTCCTCTCCTTTGACAGACGTTCGAATAAATTCTACTACGCCTAAAGCCGGTGAGGCCTCGCCGAGGTCTTTAAGGCGCGCCCAACTAAGGACGGCACCCAATACCAAGCATAGCTTGAGTGGTGTAATGACGCTCGAACAGGCATGCCCCTCGGAATACCAAGGGGCGCAATGTGCGTTCAAAGATTCGATGATTCAC
+
CBCCCFFFFFFFGGGGGGGGGGGHHHHHHHHHHHHHHHHHGGHGCGGGHHHHHHHHHHGHHHHGGGGHGHHHHHHGHHGH:HHHHHHHHHHFHHGGGGGGHHHHHHHHHHHHHHHHHGHHGGGHGHHHGHFHGHHHHHHHGGGHGGFGHHGGGGHGHGGGHGGGHHHGFGHHHHHGHGGGHGGHGHGHHGGGGGHGGGHHHHHGGGFHHHHHHHHHHGHHHHHHGHHHHGFGGFHHFHHHGHHHHHGGGGGGFGHHHHFHHHHHGGGGGHFHHCGGGHFFGGGGGGGGFFFFFFFBBBAA
@M02197:102:000000000-ALU3V:1:1101:9507:10070 1:N:0:1
GACCCTAGACCTTCCTCCGCTTATTGATATGCTTAAGTTCAGCGGGTATCCCTACCTGATCCGAGGTCAACCTTAGAAATGGGTTTGTTTTACGGCGTAGCCTCCCGAGCACCCTTTAGCGAATAGTTTCCACAACGCTTAGGGGACAGAAGACCCAGCCGGTCGATTTGAGGCACGCGGCGGACCGCGTTGCCCAATACCAAGCGAGGCTTGAGTGGTGAAATGACGCTCGAACAGGCATGCCCCCCGGAATACCAGGGGGCGCAATGTGCGTTCAAAGATTCGATGACTCAC
+
BBBCCFFFFFFFGGGGGGGGGGGHHHGHHHHHHHHHHHHHHHHGGGGGHHHHHHHHHHGHHHHGGGGHGFHHHHGHHHGHHHHFGGGHHHHHHGGGGGGGGHHHHGGGGGGHHGHHHGHHGGGGGHFHHHHHHGGGFGGGGGHHGGGGGHHHHGHHHHGGGGFFGFGGGGGEGGGGGGGGGGGGFGGGGGGGGHHHHGFGGGGGGHHGHHFHHHHHHHHHHHHGFFFGHHGHHGFHGGHFFFFGGGGGHHGHFHGGGGGGGGGFHHHGGGGCGGFFCGGFBFFFFFFBFBAAAA
@M02197:102:000000000-ALU3V:1:1101:21817:10179 1:N:0:1
GACCCTAGACCTTCCTCCGCTTATTGATATGCTTAAGTTCAGCGGGTATTCCTACCTGATCCGAGGTCAACCTTTGGAAAATTGGGGGGTTTTACGGCAAGAGTCCCTCCGGATCCCAGTGCGAGACGTAAAGTTACTACGCAAAGGAGGCTCCGGGAGGGTCCGCCACTACCTTTGAGGGCCTACATCAGCTGTAGGGCCCCAACACCAAGCAGAGCTTGAGGGTTGAAATGACGCTCGAACAGGCATGCCCGCCAGAATGCTGGCGGGCGCAATGTGCGTTCAAAGATTCGATGATTCAC
+
ABBCCFFFFFFFGGGGGGGGGGGHHHHGFHHHHHGGHHHHHHHGGGGGHHHHHHHHHHHHHHHGGGGHHGFHHHHHHEGHCG*HHGGGGDDG:<HGGGFGGHH<HHH<HGF;;;GGGGGFFGG:GF9BEEGFGG9GGG;FF7FF;FBFFFFEFFFGG#GA;BFFFHFFFFFFFFFFGFEFFFFFHFFFGFFFFFGFFFFFDFFA?DAGHHFFFFHHGFFFHHFFF;BHHFFFFFFDFFFHHHHFHFFHECGCGFGGBHHGBGEE2ECEFE2FHHGGGGGHGGGGGBGEA4FFFFFDBBBBBB
@M02197:102:000000000-ALU3V:1:1101:12571:10369 1:N:0:1
GACCCTAGACCTTCCTCCGCTTATTGATATGCTTAAGTTCAGCGGGTATCCCTACCTGATCCGAGGTCAACCTTTGAAAGAGTTTAACGGCCACGACCGCCCGCACTCCAAAGCGAATATGTATCACAACGCTTAGAGACGGACAGCTCGGCCGGAGACTTCAAGGCGCGCGGGAGCCGCGACGCCCAACACCAAGCGAGGCTTGAGTGGCGAAATGACGCTCGAACAGGCATGCCCTTCGGAATACCAAAGGGCGCAATGTGCGTTCAAAGATTCGATGATTCAC
+
AACBBFFFFFFFGGGGGGGGGGGHHHHHHHHHHHHHHHGHHHHGGGGGHHHHHHHHHHFHHHHGGGGHHHHHHHHHHHHHGGHHHGFHGGGGGGGGGGGGGGGGGGGHHHHHHHGGGGGHHGFHHHHHHGGGGGGHGGHHGGGGGGHGHGGGGHHHGGGHHGGGFGGGFFGGGGGGGGGGGGGHGGHGHGHGGHGGGHHGHHHGHHGGGGHHHHHFGGGGHEGHHHHHHHHHGGGGGGGHHHHHHHGHHHGGGGDHHHHGGEGHGGGGGGGGGGFFFFFFFCBBAA
@M02197:102:000000000-ALU3V:1:1101:6781:10496 1:N:0:1
GACCCTAGACCTTCCTCCGCTTATTGATATGCTTAAGTTCAGCGGGTATCCCTACCTGATCCGAGGTCAACCTTAGAAATGGGTTTGTTTTACGGCGTAGCCTCCCGAGCACCCTTTAGCGAATAGTTTCCACAACGCTTAGGGGACAGAAGACCCAGCCGGTCGATTTGAGGCACGCGGCGGACCGCGTTGCCCAATACCAAGCGAGGCTTGAGTGGTGAAATGACGCTCGAACAGGCATGCCCCCCGGAATACCAGGGGGCGCAATGTGCGTTCAAAGATTCGATGATTCAC
+
ABBBBFFFFFFFGGFGGGFGCCEGGCHHCGHHHHHGFFHHGHHGGGEGHGHHHHGHHGHDHHHGGGGFHHHGH:DGGBEGFHGGFEEGHGHHHGGGGEFEGH<GHGGGGGGHHGHHHHHHGGGG:HDGHHFHHFHGGGFGFGFHGGGFFHHFHHHHHHHGG-FGGFGHGGFFGGGGGGGGGGGGGGFFGGGFFFFHGFFFFFGGFHFFHHFHFFGFFFHGDFGGFFFFGHGHHGFHHGFFGFFFFFFHGGHHFHHGGFGFEEDGBHHFGEGHGGFGBGGGGGFFFFFFFBBAA3
@M02197:102:000000000-ALU3V:1:1101:21645:10526 1:N:0:1
GACCCTAGACCTTCCTCTGCTTATTGATATGCTTAAGTTCAGCGGGTATCCCTACCTGATCCGAGGTCAACCTAGAAAAATAAAAGGTTTCAATCGGCAGAGTTCCTCTCCTTTGACAGACGTTCGAATAAATTCTACTACGCCTAAAGCCGGAGTGGCCTCGCCGAGGTCTTTAAGGCGCGCCCAACTAAGGACGACACCCAATACCAAGCATAGCTTGAGTGGTGTAATGACGCTCGAACAGGCATGCCCCTCGGAATACCAAGGGGCGCAATGTGCGTTCAAAGATTCGATGATTCAC
+
B@BBBFFFFFFFGFGGCGBGFGGHHHHHHGFHHHHHHHHHGHGGGGGGHHHHHHHHHHHHHHHGGGDHHHHHHHGHHHHGHHHHHHGGHHHHHHHGGGGGFHHHGHHGHGHHHHGGHFHFHGGGHGHHHGFHHHHHHHHHHGGHHHGHHHHGHHGHHGFHHHGGGHGHHEHHHHHHHFHGGHGGGGGGGGGGGGGHEEGGHGHFHGGHHHHHHHGHHHHH;HCGG9HGHHGGGFGHGDHHHGGHHHGGGF?GGGGHHHHHHGGHGGCGGGHHFFCGGGHGGGGGGGGFCFFFFFFFBBBBB
@M02197:102:000000000-ALU3V:1:1101:15569:10650 1:N:0:1
GACCCTAGACCTTCCTCCGCTTATTGATATGCTTAAGTTCAGCGGGTATCCCTACCTGATCCGAGGTCAACCTTTGAAAGAGTTTAACGGCCACGACCGCCCGCACTCCAAAGCGAATATGTATCACAACGCTTAGAGACGGACAGCTCGGCCGGAGACTTCTAGGCGCGCGGGAGCCGCGACGCCCAACACCAAGCGAGGCTTGAGTGGCGAAATGACGCTCGAACAGGCATGCCCTTCGGAATACCAAAGGGCGCAATGTGCGTTCAAAGATTCGATGATTCAC
+
BCCCCFFFFFFFGGGGGGGGGGGHGHHHHHHGHHHHHGHHHHHGGGGGHHHHHHHHHGHHHHHGGGGHHHHHHHHHHHHHHHHHHHHHGGGGGGGGGGGGGGGGGGGHHHGHGFFGGGGHHHHHHHHHHGGGGGGHHHHGGGGGGGHGGGGGGGGGHHHHHHGGGGGGGGGGGGGGGGGGGGFHCHHGHFFFGHGGGFFGHHHGHHGGGGHHHHHEFGGGHHGHHHHHHGHGGFGFGGGHHHHHFHHHHHGGGGGGHHGFEEGHGGFGGGGGGGFFFFFFFBAA>A
@M02197:102:000000000-ALU3V:1:1101:6997:10558 1:N:0:1
GACCCTAGACCTTCCTCCGCTTATTGATATGCTTAAGTTCAGCGGGTAGTCCTACCTGATTTGAGGCCAGATGTCAAGAAGTTACACACAAGTGTGTAGGATATAGAAAGCAGACTATTGTCAAGTCCTGGCCACGAGCGAACTCGTGTCCTAAGCGAAATACTTATTACGCCTAGGGGAACCAGTCAAAGACTAATCCAGCTTACATTTTTAAGGCGAGTCAACTTGGCATTGACAAACACCCACATCCAACATCCAAGCTCGGATTAACCAAACTTGGAGTTGAGGTTTTCATGACACTCAAACAGGCATACTCTTCGGAATACCAAAGAGTGCAATTTGCGTTCAAAGATTCGATGACTCA
+
AABABFFFFFFFGGGGFGGGGGFHHHHHHHHGHHHHGHHHHHHGGGGGGGHHHHHGHGHHHHHHGHGGGEGHHHHHGHHFHFGHHHHHGGGHGHGECHHHHHHHHFHHHFHHBHHHBGHHHHHHGHFFHBBGHHGFFGGGGCFHHGHFFHHH;HHHGHHFEHHGHFHHGDFFGHGGHGFFGEHHFHFFHHHGGH1GHEFHFGHGDFGHGFFGHGFB21HHG9GFHFFHHGGGGH:HGEEEFFFA?FFCEGFBGF3EGEE/>1EEHHFHHHGHHEHHHHHFFHHHFBAFHDBHFFFHFHGFGGBGBBHGFFGFFH?CGGHEGHFGEFHGHHHHHGFBFF2EEFAGGA55FGEEBFFFFFD>AA>3
@M02197:102:000000000-ALU3V:1:1101:23123:10783 1:N:0:1
GACCCTAGACCTTCCTCCGCTTATTGATATGCTTAAGTTCAGCGGGTATCCCTACCTGATCCGAGGTCAAGAGTGTAAAAATGTACTTTTGGACGTCGTCGTTATGAGTGCAAAGCGCGAGATGTACTGCGCTCCGAAATCAATACGCCGGCTGCCAATTGTTTTAAGGCGAGTCTACACGCAGAGGCGAGACAAAACACCCAACACCAAGCAGAGCTTGAAGGTACAAATGACGCTCGAACAGGCATGCCCCATGGAATACCAAGGGGCGCAATGTGCGTTCAAAGATTCGATGATTCAC
+
BCCCCFFFFFFFGGGGGGGGGGGHHHGHHHHHHHGHHHHHCFFFGGGGHHHHHHHGHHHHGHGGGCGHHHGHHFHHHHHHHHHDGGHHHHHGHHGGGGGGGGGHHHHHHHGHHHGBEGGGGGGHHHGHHFGGGGGGGGGGHHHHHHHGGGGGGHGHHHHHHHHHHHHHGHFHFBGGGGGGGHGGGGGHHHGGHHFFFFFFFEFFAFEGFGFFFHFHGFHHHHHHFGHGHG?GFGGHHGGGHHGHHHGCCGGHHFHHHHHFGHHFHCGEGEFDGHGGEGHGGFFFCGEGGFFFFFFFABABA
@M02197:102:000000000-ALU3V:1:1101:28555:10772 1:N:0:1
GACCCTAGACCTTCCTCCCTTATTGATATGCTTAAGTTCAGCGGGTATCCCTACCTGATCCGAGGTCAACCTTAGAAATGGGGTTGTTTTACGGCGTAGCCTCCCGAACACCCTTTAGCGAATAGTTTCCACAACGCTTAGGGGACAGAAGACCCAGCCGGTCGATTTGAGGCACGCGGCGGACCGCGTTGCCCAATACCAAGCGAGGCTTGAGTGGTGAAATGACGCTCGAACAGGCATGCCCCCCGGAATACCAGGGGGCGCAATGTGCGTTCAAAGATTCGATGATTCAC
+
BCCCCFFFFFFFGGGGGGGGGGHHHHHHHHHHHHHHHHHHGHGGGFGHHHHGHHHHHHHHHGGGGGHHGHFHHHHHHHHHHGGGGGGHHHHHGGGGGGGGHHHHGGGGG;HGGHHHHHHGGGGGHHHHHHHHHHGGGGGGHHHGFGGGHHHHHHHGHHGGGGGGGGHGGGGFGGGGGGGGGGGGGGGGGGGGHHHFHHGGHGGFHHGHHGGHHHHHFHHHHGGGGFFGHGGHHHHFHHHGGFCGEFGHHHHHHHGGFGGGGGHHHHGGGGGGGGGGGGGGGFFFFFFFACCBA
@M02197:102:000000000-ALU3V:1:1101:2596:10989 1:N:0:1
GACCCTAGACCTTCCTCCGCTTATTGATATGCTTAAGTTCAGCGGGTATCCCTACCTGATCCGAGGTCAACCTTTGAAAGAGTTTAACGGCCACGACCGCCCGCACTCCAAAGCGAATATGTATCACAACGCTTAGAGACGGACAGCTCGGCCGGAGACTTCAAGGCGCGCGGGAGCCGCGACGCCCAACACCAAGCGAGGCTTGAGTGGCGAAATGACGCTCGAACAGGCATGCCCTTCGGAATACCAAAGGGCGCAATGTGCGTTCAAAGATTCGATGATTCAC
+
AAABBFFBFFFFGFGGGGGGGGGGBG5FFGFFGHHFGFGHGHFGGGGGFHHHHHGCGFHFHHHE0EGHF<HGHHGGHGHGFEGGHHHHF?FGFGGG@E@E@GCCGGCFHFHFFHGGGGGHH<GHHHGHHGGGGGGHGHFHGGGFGGHBGGFECHFFGEE3HFFGGBEDADC/FCGGGGD/CEGHFFGFHFF?FFEFEGGFDCGGH;G7E@HHFGHGGFEFBFFGHFHHHHHHFEEBGEEFFFEBFHGE1C0EE?EGHGBCEEE1GGDGBGGGGFCB33FDB1A>>1
@M02197:102:000000000-ALU3V:1:1101:11205:11079 1:N:0:1
GACCCTAGACCTTCCTCCGCTTATTGATATGCTTAAGTTCAGCGGGTATCCCTACCTGATCCGAGGTCAACCTTAGAAATGGGGTTGTTTTACGGCGTAGCCTCCCGAACACCCTTTAGCGAATAGTTTCCACAACGCTTAGGGGACAGAAGACCCAGCCGGTCGATTTGAGGCACGCGGCGGACCGCGTTGCCCAATACCAAGCGAGGCTTGAGTGGTGAAATGACGCTCGAACAGGCATGCCCCCCGGAATACCAGGGGGCGCAATGTGCGTTCAAAGATTCGATGATTCAC
+
DDDDCFFFFFFFGGGGGGGGGGGHHHHHHHHHHHHHHHHHHHGGGGGGHHHHHHHHHHHHHHGGGGGGHHHHHHHHHHHHHHHGGGGGHHHHHGGGGFGGGHHHHGGGGGGHGGHHHHHHGGGGGHHHHHHHHHHGGGGGGHHHGFGGFHHHHHHHHHHGGGGGGGGGGGGFGGGGGGGGGGGGGGGGGGGGGFFGHFGFGHGGGHFGHHHHGFGHHHHHHHHGGGGGGHGFHGHGHHHHFGGGGGGHHHGHHFHGGGGGGGGHHHHGGGGHGGGGGGGGFCFFFFFFFCCCB@
@M02197:102:000000000-ALU3V:1:1101:28516:11082 1:N:0:1
GACCCTAGACCTTCCTCCGCTTATTGATATGCTTAAGTTCAGCGGGTATCCCTACCTGATCCGAGGTCAACCTTTGAAAGAGTTTAACGGCCACGACCGCCCGCACTCCAAAGCGAATATGTATCACAACGCTTAGAGACGGACAGCTCGGCCGGAGACTTCAAGGCGCGCGGGAGCCGCGACGCCCAACACCAAGCGAGGCTTGAGTGGCGAAATGACGCTCGAACAGGCATGCCCTTCGGAATACCAAAGGGCGCAATGTGCGTTCAAAGATTCGATGATTCAC
+
CCCCBFFFFFFFGGGGGGEGGGEHHGHHHHHHHHGHHHHGHGHDGGGGHHHHHHHGHHHHGFHGGGGHH;HHHHHHFGHHFHGHHHHHGEGGGGGFGGGGGGGGGGGHHHGHHHGGCFGHGGHHEHGGGGGGGGGHGHHHGGGGGGHHHFGGGGGGGAFGHGGGGGGCBGDGGGGGGFFFF=GGGHHFHGGGGFFFFHHGG>HGHHFFFEFHHHFGGFGDHHDHHFFFFGHGEGGGGFGFHHHFG2FGGHGEGGGFFHHGFEEGGGGGGFGFGGFFFFFFFAA3BB
@M02197:102:000000000-ALU3V:1:1101:4270:11071 1:N:0:1
GACCCTAGACCTTCCTCCGCTTATTGATATGCTTAAGTTCAGCGGGTAGTCCTACCAATCTGAGGCCGATGAATTGAAATTAAATCCCTTCCTCTCTTCCAAAGAAGCGAGGCATGGTCGGGGTTCAGAAGCACTCCAACCAGCAAAACGTCGCGTCCAGCTCCTCGACCCTGCGCCTCTCCTCTCCGAAGTCCTGATATTATCCAAACCCTGCTGGGAAAGACGCGGGCGAAATAACGAGCTTTCGTCCGTCGTGCCGATCGAATGGATGCGCTAATGCAGTTCTAGGGAGCCACCGTGGAAGATGGCAAGACCCTCAATCCCGATCCGCCAGCTTTCTCAACTAAATAAGAAAGCTGTAGTTCGAAACAAGTCGCGGCCCTAAAACAGGCATGCTCACCAGATTAGATCTGCCGGGAGCGAAAGGTGCGTTCAAAGATTCGATGATTCAC
+
BBBBBFF4DFBFGFGGGGCGGEEDHFFHFGF5FFGHGHHHHDG2?E2EA3EGFHHHHGHFH5DGEFGEGC?HHGHEHF5FFHH4BFEGHH2GGBEGHFFHFHFGHACH??>/EE3GH3B</></>FGF2GFGFHFFGHHGDG//GGHHGGG.-@CGGGCHGHF/GF.AFG-:;C--CA9FFFGBBBFEGGAEFBBF09CFFFEB/99BEED.;?/9B?.;.A/.;--9;;9+/959BFFEDCDFF/--;@;--9-;.-;00F;;00/;.-9-/0000::0;0C0C0C.C:....C?.0<<00=/00<00=0<<.01F0GC-<CC<///<?B1101<1AHG>BB2G2FDEB2F1DBF11B1/0F//201DGE>/>E>/E0010D0EFF11FGEGAC0DA112BG2112BA/EGEE0EAGB00A1B0EA0011DGGEFFA1111D3@FDA>1>1
@M02197:102:000000000-ALU3V:1:1101:17096:11011 1:N:0:1
GACCCTAGACCTTCCTCCGCTTATTGATATGCTTAAGTTCAGCGGGTAGTCCTACCTGATTTGAGGCCAGATGTCAAGAAGTTACACACAAGTGTGTAGGATATAGAAAGCAGACTATTGTCAAGTCCTGGCCACGAGCGAACTCGTGTCCTAAGCGAAATACTTATTACGCCTAGGGGAACCAGTCAAAGACTAATCCAGCTTACATTTTTAAGGCGAGTCAACTTGGCATTGACAAACACCCACATCCAACATCCAAGCTCGGATTAACCAAACTTGGAGTTGAGGTTTTCATGACACTCAAACAGGCATACTCTTCGGAATACCAAAGAGTGCAATTTGCGTTCAAAGATTCGATGATTCAC
+
B@BABFFFBFFFGGGGGGGGGGGHHHHHHHGHHHHGHHHHHHHGGGEEGHHHHHHHGGHHHHHHGHGGHHHHHHHHHHHHFHHHHHGHGGGHFHGGHHHHHGHHHHHGGFEHHHHGHHHHHHHHF?GGHHHHGGGGGGGGGGGHHGHHHHHHGGHHGGHGHGFGHHHHHHHHHHGHGFGFAFEHHHFHHGHHHHHGFGHGHB1?CHGBHHGHGGGGGHHHHGGHHHFFGHHGHHHHGFFFFFFHFFHHFHHHHHHGHHEGGGGHHHGGHCGHHGGHGHHHHHGHHGEBHGHHGGHHHHHGFBGHFHHHGGFHHHGGGGHHHHHHHHHHHHHFHFGHFHGGGGHCGGGGGGGFGFFFFFFFBAAAA
@M02197:102:000000000-ALU3V:1:1101:28500:11073 1:N:0:1
GACCCTAGACCTTCCTCCGCTTATTGATATGCTTAAGTTCAGCGGGTATCCCTACCTGATCCGAGGTCAACCTTTGAAAGAGTTTAACGGCCACGACCGCCCGCACTCCAAAGCGAATATGTATCACAACGCTTAGAGACGGACAGCTCGGCCGGAGACTTCAAGGCGCGCGGGAGCCGCGACGCCCAACACCAAGCGAGGCTTGAGTGGCGAAATGACGCTCGAACAGGCATGCCCTTCGGAATACCAAAGGGCGCAATGTGCGTTCAAAGATTCGATGATTCAC
+
BBBBBFFFFFFFGGGGECFGGGGHGFGFE6FBGHHHHHHGHFGDGFFGHHHHGHEFHGCGHHAEGFGGHHHGHGHGGHHHGHFHFGHFF?EAEGGGGGGGGGGGGGGHHGFFHEEA@4FHHHHGFHGHGGFBBGGHHGHFFFFGGGHHHGG@C@HFGGEHGGFF?CEGGGGGF>9GGEGDEFCCACF/HEHGFGEFEDFA3BAFFGF6E;GGGHGEFEFFHFFGFEFDFFEHGGGFGDGGFFHGHHFEEG?EA?FCHHGEEEDFGFGGGFGCFFCCDFDDB?AAAA
@M02197:102:000000000-ALU3V:1:1101:27717:11258 1:N:0:1
GACCCTAGACCTTCCTCCGCTTATTGATATGCTTAAGTTCAGCGGGTATCCCTACCTGATCCGAGGTCAAGTCATGAAATTGCTTGCTGGACGCTGATCCGCCGGGGCTCCGAGAAGCGCAAATGTGCTGCGCGAGAAGCCGACGAGACCGCTGCCAATGACTTTGAGGCGAGTCCGCGCACGGAGGCGGGACAGACGCCCAACACCAAGCATAGCTTGAGGGTGTAAATGACGCTCGAACAGGCATGCCCCACGGAATACCGAGGGGCGCAATGTGCGTTCAAAGATTCGATGACTCAC
+
CCCCCFFFFFFFGGFGFFGGGGGHHHHHHHHHHHHHGHGHGHHGGGGGHHHHHFHHHFHHHHHGGGGHHHHHGFGHHGHHHHHHHGHGHHHHGGGGGHHHHGGGGFGGGHGGBFDFGHGGGGGHGHHHHHHGGGGGGGHHHGGGFCGGGGGGGHGHGHFHHHHGHGGGGGGFFFFFFFDFFFHDGGGFGFFCFEFBFFECEGGFFGHHHFF;GG@BFFG4GHHGHHHHHFGFGGHG?HEHGGHHFCEAE0013EHFCGHECEECGGEEAHHHHEEEGHGGFGGFBEGGFFFFFFF?AA>A
@M02197:102:000000000-ALU3V:1:1101:12449:11348 1:N:0:1
GACCCTAGACCTTCCTCCGCTTATTGATATGCTTAAGTTCAGCGGGTATCCCTACCTGATCCGAGGTCAACCTTTGAAAGAGTTTAACGGCCACGACCGCCCGCACTCCAAAGCGAATATGTATCACAACGCTTAGAGACGGACAGCTCGGCCGGAGACTTCTAGGCGCGCGGGAGCCGCGACGCCCAACACCAAGCGAGGCTTGAGTGGCGAAATGACGCTCGAACAGGCATGCCCTTCGGAATACCAAAGGGCGCAATGTGCGTTCAAAGATTCGATGATTCA
+
CCCCDFFFFFFFGGGGGGGGGGGHHHHHHHHHHHHHGHHHHHHGGGGGHHHHHHHHHHHHHHHGGGGHHHHHHHHHHHHHHHFHHHHHGGFGGGGGGGGGGGGGGGGHHHHHHHGGGGGHHHHHHHHHGGGGGGGHHHHHGGGGGGHHHGGGGHHHGGGGGHGGGGGGGGGGGGGGGGGGGGGFGHHGHGHCGHGGGGHGHHHHHHGGGGHHGHHGGFGGHHGHHHHHGHHFGGGGGFFHGFHHHHGHHHGGGGGGHHFFGEGGGGGGGGGGGFFBFFFFAA?AB
@M02197:102:000000000-ALU3V:1:1101:23083:11360 1:N:0:1
GACCCTAGACCTTCCTCCGCTTATTGATATGCTTAAGTTCAGCGGGTATTCCTACCTGATCCGAGGTCAACCTGAGAAATAAAAGGTTAGACCGGCCCGACGAGACCTTGCAACTCCCCGCGTGCCTCGAAAGACTCGTTGCGAAGAGGGTCCCACGGACGCCGTCATTGTCTTTGAGACCAGTTGCGGACGAACCACAACGCGGCCCAACACCCAGCCCGAAGGTTGGAGAGAGGATAATGACGCTCGAACAGGCATGCCCACCGGAATACCAGTGGGCGCAATGTGCGTTCAAAGATTCGATGATTCAC
+
CCCBBFFFFFFFGGGGGGGGGGGGHHHHHHHHHHHHHHHHHHHGGGGGHHHHHHHHHHHHHHHGGGGHHHHHHHHHHHHHHHHHHGDGGFHHGCEGCGGGGGGFGGGHHHGHHHHHFHGGGGGGGH;HGGHGGHHHGGHFHGGFCGGGAFGHHHHHGGGGGGGHHHGGFGGGGFGFFFEGHGFGFFFFGGGHFFFFFFFFFFADFFFGGGFFEDFFE9EDHHFEHFFHHGBHFGFFF@6B19BFA:GFHGHHHG3GEG101EE?GBDG5HHHHGDEEGEADBHF2E?GFGGDGDFGEEC4BFFBDBAA>3A
@M02197:102:000000000-ALU3V:1:1101:16955:11591 1:N:0:1
GACCCTAGACCTCCTCCGCTTATTGATATGCTTAAGTTCAGCGGGTATCCCTACCTGATCCGAGGTCAACCTTTGAAAGAGTTTAACGGCCACGACCGCCCGCACTCCAAAGCGAATATGTATCACAACGCTTAGAGACGGACAGCTCGGCCGGAGACTTCTAGGCGCGCGGGAGCCGCGACGCCCAACACCAAGCGAGGCTTGAGTGGCGAAATGACGCTCGAACAGGCATGCCCTTCGGAATACCAAAGGGCGCAATGTGCGTTCAAAGATTCGATGACTCAC
+
ABBBCFFFFFFFGGGGGGGGGGHHHFFHHHHHHGHHHHHHFHGCCEEHHHHGHHHHHHHHHHGGGEHGHHHHHHHHHHHHHGHHFHHGGGGGGGGFGGGGGGGGGGHHHHHHHGGGGGHHGHHHHHHHGGGGGGHHHGGGGGFGGGHHGGGGHGHGHHHHHGGGGGGGGGGGGFFFGGGFGFFGHHGHFFGGHGGGHFGHFFHHHGGGGGHHHHGGGGGHFGHHHHHHHHHGGGGGGGGHHGHHHHHHHGGGGGHHHHGEEGHGGGGGFGGGGFFFFFFDBBBBB
@M02197:102:000000000-ALU3V:1:1101:9415:11618 1:N:0:1
GACCCTAGACCTTCCTCCGCTTATTGATATGCTTAAGTTCAGCGGGTATCCCTACCTGATCCGAGGTCAACCTTAGAAATGGGTTTGTTTTACGGCGTAGCCTCCCGAGCACCCTTTAGCGAATAGTTTCCACAACGCTTAGGGGACAGAAGACCCAGCCGGTCGATTTGAGGCACGCGGCGGACCGCGTTGCCCAATACCAAGCGAGGCTTGAGTGGTGAAATGACGCTCGAACAGGCATGCCCCCCGGAATACCAGGGGGCGCAATGTGCGTTCAAAGATTCGATGATTCAC
+
CCCCCFFFFFFFGGGGGGGGFGGHHHHHGFHHHHHHHHHHGHHGCGFGGHHGHHHGHGHHGHHGFFGHHHHFHGHHHHHHGFHGEFG9GHF<FGGGGGGGGHHHGGG?EC)FEGFFFDDF?FFCGH2HBGHHECHDC?EAAFFBC?FFFG/F/BACH@G.@AFA?CGHGGG?DCAACFFGBFD?DB9;@A/F;00FCBCFEAECFCFC=CEFGCHHFHGDBFC;BD@AD::DGFG6FHEGGGGGFF?F55B5GHGGECEE2F?FGHHFCEGHGGEBGFGE4FFFFFF5FBA>AA
@M02197:102:000000000-ALU3V:1:1101:9396:11621 1:N:0:1
GACCCTAGACCTTCCTCCGCTTATTGATATGCTTAAGTTCAGCGGGTATCCCTACCTGATCCGAGGTCAACCTTAGAAATGGGTTTGTTTTACGGCGTAGCCTCCCGAGCACCCTTTAGCGAATAGTTTCCACAACGCTTAGGGGACAGAAGACCCAGCCGGTCGATTTGAGGCACGCGGCGGACCGCGTTGCCCAATACCAAGCGAGGCTTGAGTGGTGAAATGACGCTCGAACAGGCATGCCCCCCGGAATACCAGGGGGCGCAATGTGCGTTCAAAGATTCGATGATTCAC
+
AABBAFFFBBFFFGGGGGGGGGGHGHHHGHHGHHHHHHHHHHHGGGGGGHHHHHHHHHGHHGHGGGGHFHHHFHHHFHHHHHHAFFGHHFHHHGGGGGGGGGH;HGGGGGGHHGHGBAGFDCGCGHHFFHBHGHHFCGFGGFHHGEDGEHHHHHHHEFFGGGFGGGGHFFFFFEEFGGFGDDGDGAFGGGFCFFHHHGFGGFEFDGBEAHHHHHFHHHHHGGHGGDGGHHGHHHGHGGHHGCCGCGGGHHHHGHHGGGGGGGGHFHG2GGGHFFGGGGFGGFFFFFFFFBBBBB
@M02197:102:000000000-ALU3V:1:1101:27983:11723 1:N:0:1
GACCCTAGACCTTCTTCCGCTTATTGATATGCTTAAGTTCAGCGGGTAGTCCTACCAATCTGAGGCCGATGAATTGAAATTAAATCCCTTCCTCTCTTCCAAAGAAGCGAGGCATGGGCGGGGTTCAGAAGCACTCCAACCAGCAAAACGTCGCGTCCAGCTCCTCGACCCTGCGCCTCTCCTCTCCGAAGTCCTGATATTATCAAAACCCGGCAGGGAAAGACGTGGGCGAAATAACGAGCTTTTGTCCGTCTTGCCTAGCGAATGGATGCGCTAATGCATTTCGAGGGAGCCACCGTGGAAGATGGCAAGACCCTCAATACCGATCCGCCAGCTTTCTCAACTAAATAAGAAAGCTGTCGTTCGAAACAATTCGCGGCCCTCAAACAGGCATGCTCCCCAGATTAGATCTGCCGGGAGCGCAAGGTGCGTTCAAAGATTCGATGACTC
+
BABBBFFFBFFFGGFBAGEFEGCHGB5GFGHHFHHHHFHHHHHGGG?EGHHHHGFGHHHHHGFHGGGGAEGHHHHEBGHHHHHHHFHHHGFFHHGHGHHHHFFHHHHHGGGGGGHGCFGEG/CD?GFFDB1BGGHGHFFHGGFHFHHHHGHHGGG@@BDFGGGGEGGG?BGGFF???FDBFFFFFFFFB.@ABFFEBFFEFFFBFF/:AD.@;BB??;.AE./BEDDD.AFFF=EFBF9/:9.;9#-.DDBB;.FF9.;..B/B/9/GG@@B90FC0B0B.DB:-9/.9FGC...?.0BBFHGC0CGD0D/<.E/000=.<>DC<-</GGHC@0FGGC12HHHF2F22FFGFFGBHCCEDGHHEDGG4EFF?@CGECE1EBAGCB5F3GGC3FECEECGGHGBGGDF3B1EAEEDGFE2A2FABFCGGGGFF5GGFGE4FFFFFFAABAA
@M02197:102:000000000-ALU3V:1:1101:23746:11610 1:N:0:1
GACCCTAGACCTTCCTCCGCTTATTGATATGCTTAAGTTCAGCGGGTATCCCTACCTGATCCGAGGTCAACCTTTGAAAGAGTTTAACGGCCACGACCGCCCGCACTCCAAAGCGAATATGTATCACAACGCTTAGAGACGGACAGCTCGGCCGGAGACTTCTAGGCGCGCGGGAGCCGCGACGCCCAACACCAAGCGAGGCTTGAGTGGCGAAATGACGCTCGAACAGGCATGCCCGCCAGAATACTGGCGGGCGCAATGTGCGTTCAAAGATTCGATGATTCAC
+
CCBCCFFFFFFFGGGGGGGGGGGHHHHHHHHHHHHGHHHHFHHGGGGGHHHHHHHHHHHHGHHGFCGGFHHHHH/HHHH:H8FHHHHHGCFGGGGGGGGGGGGGGGGHHHHHHGGGGGG:HGHHHHHEHFFFGGFH1FHHDCGGGEHHHGGGGGGGGGGGGGFFCFFG;GGGGFFFFFAAF;FFFGFFFBEFFHFFFFGGHFFFFFF0EEF@?>/EF8>9FEEDFBHHGEEHGE?GGH<FFHGHHGEGGGCEGGGFHGHGEEGFBGGGFGGEFF4FFBFFFBBBBB
@M02197:102:000000000-ALU3V:1:1101:20682:11784 1:N:0:1
GACCCTAGACCTTCCTCCGCTTATTGATATGCTTAAGTTCAGCGGGTATCCCTACCTGATCCGAGGTCAACCTTTGAAAGAGTTTAACGGCCACGACCGCCCGCACTCCAAAGCGAATATGTATCACAACGCTTAGAGACGGACAGCTCGGCCGGAGACTTCAAGGCGCGCGGGAGCCGCGACGCCCAACACCAAGCGAGGCTTGAGTGGCGAAATGACGCTCGAACAGGCATGCCCTTCGGAATACCAAAGGGCGCAATGTGCGTTCAAAGATTCGATGATTCAC
+
BCCCCFFFFFFFGFGGGGGGGGGHHHHHHHHHHHHHHHHHHHHGGGGGHHHHHHHHHHHHHHHGGGGHHHHHH:HHGHGHHHHHHH<HGGGGGGGGGGGGGGGGGGGHHHHHHHGGGGGHHHHHHHHHHGGGGGGHGHHHGGGGGGHHHGGGGHGHHGHHHHGGFGGGGGGGGGGGGEFFFFFHGHGGHFFGGHGGGHHGGHHHHHGGGGHGHHHGGEGGHHGHGHHHGHHGGGGGGGFGHHHHHHHHHHGGGGGHHHHCEGGFGGGGGGGGGGFFFFFFFCBBCC
@M02197:102:000000000-ALU3V:1:1101:22490:11796 1:N:0:1
GACCCTAGACCTTCCTCCGCTTATTGATATGCTTAAGTTCAGCGGGTATCCCTACCTGATCCGAGGTCAACCTTAGAAATGGGGTTGTTTTACGGCGTAGCCTCCCGAACACCCTTTAGCGAATAGTTTCCACAACGCTTAGGGGACAGAAGACCCAGCCGGTCGATTTGAGGCACGCGGCGGACCGCGTTGCCCAATACCAAGCGAGGCTTGAGTGGTGAAATGACGCTCGAACAGGCATGCCCCCCGGAATACCAGGGGGCGCAATGTGCGTTCAAAGATTCGATGATTCAC
+
CBCCCFFFFFFFGGGGGGGGGGGHHHHHHHHHHGHHHHHHHHHGGGGGHHHHHHHHHHHHHHHGGGGHHHHHHHHHHHHHHHHGGGGGHHHHHGGGGGGGGHHHHGGGGGGHGGHHHHHHGGGGGHHHHHHHHHHGGGGGGHHHGGGGGHGHHHHHHHHGGGGGGGGGGGGGGGGGGGGGGGGGGGGGGGGGGGHHHHHGGHGGGHHGHHHHHHHHHHHHHGHGGGGGHHGHHFHHHHHHGGGGGGGHHHHHHHHGGGGGGGGHHHHGGGGHGGGGGGGGGGFFFFFFFCCBBA
@M02197:102:000000000-ALU3V:1:1101:22207:11942 1:N:0:1
GACCCTAGACCTTCCTCCGCTTATTGATATGCTTAAGTTCAGCGGGTATCCCTACCTGATCCTAGGTCAACCTTTGAAAGAGTTTAACGGCCACGACCGCCCGCACTCCAAAGCGAATATGTATCACAACGCTTAGAGACGGACAGCTCGGCCGGAGACTTCAAGGCGCGCGGGAGCCGCGACGCCCAATACCAAGCGAGGCTTGAGTGGCGAAATGACGCTCGAACAGGCATGCCCTTCGGAATACCAAAGGGCGCAATGTGCGTTCAAAGATTCGATGATTCAC
+
BCCCDFFFFFFFGGGGGGGGGGGHHHHHHHFHGHHHHHHHHHHGGGGGHGHHHHHHHHHHHHHHHHHHHHHHHHHGHHHHGHHHHHHHGGGGGGGGGGCGGGGGGGGHHHHGHHGGGGGHHHHFHHHHHGGGGGGHHHHHGGHHGGHGHGGGGGHHHGHHHHGHGGGGGGGGGFFGGFFGGGFFHHHHHGFGGFGGGHHGHHFHFHGFGGFHHHHGFGGGHHGHHHGHHHGHGGGFGGGHHHHHHHHHHHGGECGHHHHGGGGHGGGGGGGGGGCFFFFFF>AABA
@M02197:102:000000000-ALU3V:1:1101:20764:11968 1:N:0:1
GACCCTAGACCTTCCTCCGCTTATTGATATGCTTAAGTTCAGCGGGTATCCCTACCTGATCCGAGGTCAACCTTTGAAAGAGTTTAACGGCCACGACCGCCCGCACTCCAAAGCGAATATGTATCACAACGCTTAGAGACGGACAGCTCGGCCGGAGACTTCAAGGCGCGCGGGAGCCGCGACGCCCAACACCAAGCGAGGCTTGAGTGGCGAAATGACGCTCGAACAGGCATGCCCTTCGGAATACCAAAGGGCGCAATGTGCGTTCAAAGATTCGATGACTCAC
+
BCCCBFFFFFFFGGGGGGGGGGGHHHHHHHHHHHHHHHHHHHHGGGGGHHHHHHHHHHHHHHHGGGGHHHHHHHHHGHHHGHHHFHHHGEEEGGGGGGGGGGGGGGGHHHHHFHGGDGGHGFGHHHHGHGGGGGGHHGHHGGGGGGHHHGGGGHHGGDFGHHGFGGGGGGGGGGGGGEFFFGGHGGHGHGGGGGGFFHHGHGHHGHFDGFFHHHHGEFGGHHGHHGHHGHGHGGFFFGFGHHHHGAHHHHGGGGGFCGHGGGGGGGGGGGGGGGFFFFFFFBBAAA
@M02197:102:000000000-ALU3V:1:1101:11149:12014 1:N:0:1
GACCCTAGACCTTCCTCCGCTTATTGATATGCTTAAGTTCAGCGGGTATTCCTACCTGATCCGAGGTCAACCTTGTAAAAAATTGGGTTATGGACCGTGCCGGGAGACCTTTCAACTCGTTGCGTGCTTAGAAAAGCTCGTTGCACCGAGAGTCCCACGGACGCCGTCATTACTTTTGGGACCGGTCGGGGGTGAACCCGGACCTGGAGTCCAACAACAAGCCAGGCTTGAGAGGTGATAATGACGCTCGAACAGGCATGCCCTTCGGAATACCAAAGGGCGCAATGTGCGTTCAAAGATTCGATGATTCAC
+
CCCCCFFFFFFFGGGGGGGGGGGHFHGHHHHGHHHHGHGHHHGGGGGGHHHHHHHHHHHHHHHGGGGHHGHGHHFHHHHHHGHHHHGBFGHG;GGHGFHGGGGGGFFGFHHHHFHHHHCGGGFGGGFGHHHGFFHGGHHGGGHGHHFGFC?D/GHHHHGGGGCFGHGBGGGGHGHGHGGBEGGGGDGGFHGFFGFFFEFF;CGHHGFGFFFFHGCFHGGHGHHHGH9HBHHHHHFFHHGEHGGGGDGEDGHHHHHHHHGGGGGEE3GHGGHHHHHHGGGGGHHHGGGFGCGGFFFGGCF4FFFFFFFABBBB
@M02197:102:000000000-ALU3V:1:1101:18476:12101 1:N:0:1
GACCCTAGACCTTCCTCCGCTTATTGATATGCTTAAGTTCAGCGGGTAGTCCTACCTGATTTGAGGCCAGATGTCAAGAAGTTACACACAAGTGTGTAGGGTATAGAAAGCAGACTATTGTCAAGTCCTGGCCACAAGCGAGCTCGTGTCCTAAGCGAAATACTTATTACGCCTAGGGGAACCAGTCAAAGACTAATCCAGCTTACATTTTTAAGGCGAGTCAACTTGGCATTGACACACGCCCACATCCAACATCCAAGCTCGGATTAACCAAACTTGGAGTTGAGGTTTTCATGACACTCAAACAGGCATACTCTTCGGAATACCAAAGAGTGCAATTTGCGTTCAAAGATTCGATGACTCAC
+
AAA3AFFBFFFFGGGGGG?E?EEGFFCG6FFHHHHHHH5F55DEEGGGGHHHHGHGHFGHEGF5EG11FGBFGDGF5EHHGDGGEHHHGGGFHHHH1FFFF3GFFFDGF3FHFG0FGHHHBGFHHHGHHGGHAFCGF0GDGCC/DFFGFFGHHEGHC5CCHF1GGGGHBDEGGHGFFAF>><GGF=<>G<=CGHBGCGH1CBCF11CGBGGFECGCFHGBBFFHHFHFCFB9CFGFE+EEE?BFGFB3EGHGCGB?FE?/FE144EEGHEEEHF5HFFFFFFGCFFGHEHFFD5FHHFHFGGHHHFHFHGHGFGEEE?FFFBB5GCFGCHGHHGGHFGA2??GGGGGGGBEGFFFFFFFDA@BBA
@M02197:102:000000000-ALU3V:1:1101:18463:12089 1:N:0:1
GACCCTAGACCTTCCTCCGCTTATTGATATGCTTAAGTTCAGCGGGTAGTCCTACCTGATTTGAGGCCAGATGTCAAGAAGTTACACACAAGTGTGTAGGGTATAGAAAGCAGACTATTGTCAAGTCCTGGCCACAAGCGAGCTCGTGTCCTAAGCGAAATACTTATTACGCCTAGGGGAACCAGTCAAAGACTAATCCAGCTTACATTTTTAAGGCGAGTCAACTTGGCATTGACAAACGCCCACATCCAACATCCAAGCTCGGATTAACCAAACTTGGAGTTGAGGTTTTCATGACACTCAAACAGGCATACTCTTCGGAATACCAAAGAGTGCAATTTGCGTTCAAAGATTCGATGACTCAC
+
CCCCBFFFFFFFGGGGGGGGGGGHHHHHGHHHHHHHHFHHHHHGGGGGGHHHHHHHHHHHHHHHGFGGHHHHHHHHGHEHHHHHHHHHGGGHHHGGFHHHGGGHHHHHHHHHGHGHGHGHHHHGFHHHHHGGHHGHHHHGGGGGHGGHHHHHHHHHG?CCHHHGHHHHHHGGHFFHFGEHHHHHHGGHHHHHGHGFFGGHHGHHHHHHHHHHGGGGGGHHHHHGGFFFFHFGHHGECGFGGFHGHHHHHHHHGFFGHHGGGECHHGHHHHGEHFHFGBHHHGHHHHEFHHHHHHHHHHHGGHHHFHBHHHHHGHEEGGHHHHHHHHHHGBHHHHHGGHGGGGHGGGGGGGGGGFFFFFFFBBCBB
@M02197:102:000000000-ALU3V:1:1101:4330:12263 1:N:0:1
GACCCTAGACCTTCCTCCGCTTATTGATATGCTTAAGTTCAGCGGGTATCCCTACCTGATCCGAGGTCAACCTTTGAAAGAGTTTAACGGCCACGACCGCCCGCACTCCAAAGCGAATATGTATCACAACGCTTAGAGACGGACAGCTCGGACGGAGACTTCTAGGCGCGCGGGAGCCGCGACGCCCAACACCAAGCGAGGCTTGAGTGGCGAAATGACGCTCGAACAGGCATGCCCTTCGGAATACCAAAGGGCGCAATGTGCGTTCAAAGATTCGATGATTCAC
+
1AAAAFF11DFFGCGGGGGGFGCBGHGHGFFCFHHHH2FFHHFFECEEHHHHHHHHHHHFGFHCEGEFGFGHFHHEGFHDFH1BD@9F91>9>FEGGGCGCEE<FCGHHGGFFHF0CCGHHFGF1GBFABB;>7CBC;1-0GCCCEGCG<.#CD@0DAGF0C<C@F@>/9?@AC@@BEB@>/CHE9EEEEG?HF9?A+1@??FGGFB9EFAHGGHEGEG8CEEHHHFFGBF9FFGGCDAFHHHHGHHHGA?GFGEEFGF?GEFFGGGGGFGEEBFBFFFFBA33A3
@M02197:102:000000000-ALU3V:1:1101:5715:12294 1:N:0:1
GACCCTAGACCTTCCTCCGCTTATTGATATGCTTAAGTTCAGCGGGTATCCCTACCTGATCCGAGGTCAACCTTTGAAAGAGTTTAACGGCCACGACCGCCCGCACTCCAAAGCGAATATGTATCACAACGCTTAGAGACGGACAGCTCGGCCGGAGACTTCAAGGCGCGCGGGAGCCGCGACGCCCAACACCAAGCGAGGCTTGAGTGGCGAAATGACGCTCGAACAGGCATGCCCTTCGGAATACCAAAGGGCGCAATGTGCGTTCAAAGATTCGATGACTCAC
+
@BBBBFFFFFFFGGGGGGGGGGGHHFHHGGHHHHHHGFFHHHHGGGGGHHGHHHHHHHHHGHHGGGGHHHFHHHHHFHHHHHHGHHHHGFFDFGGGGGGGGGGGGGGHHHHHHHGGGGFFFGHHHHHHHGGGGGGHHHHHGGGGGGGFGDEGGHHHGGGGGGGGGGGGGGGGGGGGFGGGGGGHGHGFGFGGGHGGGGHFGCFFHHGGGFFGHHGEFFFFGAEDFGHHHHGHGGGFEGEHFHHHHHHGHHFEFGEHHHHEEEEAGFGGGGGCGGFFFFFFFA>>AA
@M02197:102:000000000-ALU3V:1:1101:18268:12302 1:N:0:1
GACCCTAGACCTTCCTCCGCTTATTGTATGCTTAAGTTCAGCGGGTAATCTTACCTGATTTGAGGCCAGAAAGGAATACATAAAGAATTATGCATATGTGTGTGTTTGTTTGGTAGCAGATGACAAAAGCACAAGATTTTTATGGGTTTGCCTTAACAAAAATCTATGGCTGACACTCATCCACTCATACTTTTAAGGCAAGGTGATACAAAGAGGCTAATCTCATCACCAAGCCCAAGGACCCGTTAAAAGAAAAAATCTTTTAATGGAGATATTCACGACACTCAAACAGGCATGCTCCGAGGAATACCAAGGAGCGCAAGATGCGTTCAAAGATTCGATGACTCAC
+
CCDCCFFFFFFFGGGGGGGGGGGHHHHHHHHHHHHHHHGHHHGGGGGHHHHHHHHHHGHHHHHGHGGHHHHHHHHHHHHHHHHHHHGHHHHGHHHHHHGHHHHHHHHHHHHHGHHGGHHHHHHHHHHHHGGHHGHHGHGHHHHHGHHHHHHHHHHHHHHHHHHGHHGHHHHHHHHHGFCGFHHHHHHHHHHHGHHHHHHHHGHGGHHHHHHHHHHHHHHHHHGHHHFHGGHHFGGHGHHGGGGGHHHHHHHHGHHHHHFHGGFGHHHHHHHHHHGHGFGHHHHGHHHHHHGHHHHHGGGGGHHGHHHHHHGHHGGGGGHHHHGGCGHGGGGGGGGGGFFFFFFFCCCCC
@M02197:102:000000000-ALU3V:1:1101:5728:12308 1:N:0:1
GACCCTAGACCTTCCTCCGCTTATTGATATGCTTAAGTTCAGCGGGTATCCCTACCTGATCCGAGGTCAACCTTTGAAAGAGTTTAACGGCCACGACCGCCCGCACTCCAAAGCGAATATGTATCACAACGCTTAGAGACGGACAGCTCGGCCGGAGACTTCAAGGCGCGCGGGAGCCGCGACGCCCAACACCAAGCGAGGCTTGAGTGGCGAAATGACGCTCGAACAGGCATGCCCTTCGGAATACCAAAGGGCGCAATGTGCGTTCAAAGATTCGATGACTCAC
+
A3AAAFFFFFFFFGFFGG?EGGGHFFGHHHHFHHHGGGGBBGH?AF2AGGHHGHHEHHHHHHGGGG1?GFHHGHEFFHGHBF:HEDDFFFDAEFE?EEEGG@/B7FGFHFGHFGDBCFGH;@?B9FGGGDFCDFFFFFFFGF$FD?@ACA@EGGD;GDBFG9CBBG@CCA/EF?<>/9@<><E@EEGF??3A/EGGFHGGHFEGD3G8E12GEDHGEE?FF7AFB<HHH9HFAGGFGGGGGGHGHGBHGFCGDGGGBFGFEEGHFD5BGGGEGFCFFFDFFAA>A3
@M02197:102:000000000-ALU3V:1:1101:21546:12390 1:N:0:1
GACCCTAGACCTTCCTCCGCTTATTGATATGCTTAAGTTCAGCGGGTATCCCTACCTGATCCGAGGTCAACCTTTGAAAGAGTTTAACGGCCACGACCGCCCGCACTCCAAAGCGAATATGTATCACAACGCTTAGAGACGGACAGCTCGGCCGGAGACTTCAAGGCGCGCGGGAGCCGCGACGCCCAACACCAAGCGAGGCTTGAGTGGCGAAATGACGCTCGAACAGGCATGCCCTTCGGAATACCAAAGGGCGCAATGTGCGTTCAAAGATTCGATGAGTCAC
+
CCCCCFFFFFFFGGGGGGGGGG?HHHHHHHFFHHFHGHHHHHGGGGGGHGHHHHHHHHHHHHGGGGGHH:HHHHHHHH5GGHHFHHDHGEGGGGGGGGGGGGGGGG8HHFFHHGGGGGGHHD;GHHHHBGGGGGFHHHHGGGGFGFHHHGCGGHGGGGGFGGFGGGGGGGGGGFFCBGGCEAFFFFGFFFEFFFEGFFGEHHGHHFGGGEFFHGFAFFFEGDDBD1AFHFGBEFFFBEFFFBA2D/A1F0AE00E11AHEEA0A1B3G3GGA1GC1FF11B11>1>
@M02197:102:000000000-ALU3V:1:1101:14972:12450 1:N:0:1
GACCCTAGACCTTCCTCCGCTTATTGATATGCTTAAGTTCAGCGGGTATCCCTACCTGATCCGAGGTCAACCTTTGAAAGAGTTTAACGGCCACGACCGCCCGCACTCCAAAGCGAATATGTATCACAACGCTTAGAGACGGACAGCTCGGCCGGAGACTTCTAGGCGCGCGGGAGCCGCGACGCCCAACACCAAGCGAGGCTTGAGTGGCGAAATGACGCTCGAACAGGCATGCCCTTCGGAATACCAAAGGGCGCAATGTGCGTTCAAAGATTCGATGATTCAC
+
ABBBBFFFFFFFGGGGGGGGGGCHHGGHGHHGHHHHCHHHHHHGGGFGHHGGHHHHGHHHHHGGGGGHHHHHHHHHHHHHHHFHHHHGGEEFGGGCGGFGGGGGGGGHHHGHHHGGGGGHHHHHHHHGGGGF<FGGGGGHFGFFFCGHHGGGGGHGEHHGFGGGBGGGFCGGGGGDFFFFGFGFGGHGGFGGGHGGGGFGGGHHGGGGGGHFGFHDGGFFDGGHHHHHHHHHGFGGEFFHHFFHHGCHGHFFCGGGHHHECGGHGGGGGGGGGGFFFFFFF@BBBB
@M02197:102:000000000-ALU3V:1:1101:23520:12444 1:N:0:1
GACCCTAGACCTTCCTCCGCTTATTGATATGCTTAAGTTCAGCGGGTATCCCTACCTGATCCGAGGTCAAAAGTGAGAAAGAGGCTTTATGGATGCCGCTGTTTGAAGACGAAGACGCAAAATGTGCTGCGCTTACTACCAAAAACACTGGCTGCCAATTACTTTGAGGCGAGTCTACTTCCGAAGAAAAAGACAAAACGCCCAACACCAAGCAAAGCTTGAAGGTACAAATGACGCTCGAACAGGCATGCCCCATGGAATACCAAGGGGCGCAATGTGCGTTCAAAGATTCGATGATTCAC
+
ABCCCFFFFFFFGGGGGGGGEGGHHHHHHHHGHHHHHHHHHHHGGGGGGHHHHHHHHHHHHHHGGGGHHHHHHFGF9HHHHHHHGHHHHHGHHHHHHGGGGEHHHHHHGHGGGFGHGGGGGHHHHGHHHHHHGHGHHHHHHHHHHHHHHGGHHGGHHHHHHHHGHGGCGGGGGHHHHHGHHHHHHGHHHHGGHHGGGGEEGGHGHGHFFHGHHHFHHGFHFHGFHGFHHHHFGFGGHGEFGFFFHGACGEEAEHHHHHGHHFHHGCCGGGEHHHHEEGFFGFCGGGGEFFBFFDBFF?BAAA
@M02197:102:000000000-ALU3V:1:1101:17974:12474 1:N:0:1
GACCCTAGACCTTCCTCCGCTTATTGATATGCTTAAGTTCAGCGGGTAATCTTACCTGATTTGAGGCCAGAAAGGAATACATAAAGAATTATGCATATGTGTGTGTTTGTTTGGTAGCAGATGACAAAAGCACAAGATTTTTATGGGTTTGCCTTAACAAAAATCTATGGCTGACACTCATCCACTCATACTTTTAAGGCAAGGTGATACAAAGAGGCTAATCTCATCACCAAGCCCAAGGACCCGTTAAAAGAAAAAATCTTTTAATGGAGATATTCACGACACTCAAACAGGCATGCTCCGAGGAATACCAAAGAGTGCAATTTGCGTTCAAAGATTCGATGATTCAC
+
BAABBFFFFFFFGGGDGGGGGGGHGHGHHHGHHHHHHHHHHHHGGFECHHHHHHHHHHHHGHHHGHGGHHHHGHHHHHHHHHHHHHGHHGDHHGHHHHHHHHHGHHGHHHHHHGHFGHHHGHGG9HHGHHHHGHGEFHHHHHHGFEFHGGGGHHHHHHHHHHHHHHHHHFHHHHHHHHHHHHHFFGHHHHHHHHHHHFHGHHHFHHGHHHGHHHHHCFHHHHHHHHHGHGGHHHEFHHGHEFGGGHHHGHHGFGHHHFGFHGDDFFHFGHGHHGHFCGFGHGHHEGFFHGHGHHGHHGFECGGHHHGHHHHHHHHHHGHHHGHGGGGFGGGGGGGGGGBFFFFFD?BBBA
@M02197:102:000000000-ALU3V:1:1101:17965:12458 1:N:0:1
GACCCTAGACCTTCCTCCGCTTATTGATATGCTTAAGTTCAGCGGGTAATCTTACCTGATTTGAGGCCAGAAAGGAATACATAAAGAATTATGCATATGTGTGTGTTTGTTTGGTAGCAGATGACAAAAGCACAAGATTTTTATGGGTTTGCCTTAACAAAAATCTATGGCTGACACTCATCCACTCATACTTTTAAGGCAAGGTGATACAAAGAGGCTAATCTCATCACCAAGCCCAAGGACCCGTTAAAAGAAAAAATCTTTTAATGGAGATATTCACGACACTCAAACAGGCATGCTCCGAGGAATACCAAAGAGTGCAATTTGCGTTCAAAGATTCGATGATTCAC
+
CCCCCFFFFFFFGGGGGGGGGGGHHHHHHHHHHHHHHHGHGFHGGGGGHHHHHGHHHHHHHHHHGGGGHGGHHHHGHHHHHHHGGGHHHHGHHGHHHHHDGFFGGHHHHHHHHGHHHGGGGGHHHHHHHHHHHHHHFHHHHGHHHGHHGHHHHHHHFGHHHHGGHHHHFGHHGHHGHHFGHHHHHHHHHFHHHHHHHFHHHHHHHHHHHGHFHHHHHFHHHHHGFHHFGGGHHHEGGFHFGGGGGHFGGHHHHGHHHFG1HHHFHHHGHHHGHHBFHEGGHGHHGHGHHHGHHHGHHGGGGGGHHGHHHHHFHHHHHHHHHHHGGGGHGGGGGFGGGGFFFFFFFBBBBA
@M02197:102:000000000-ALU3V:1:1101:10412:12578 1:N:0:1
GACCCTAGACCTTCCTCCGCTTATTGATATGCTTAAGTTAGCGGGTATCCCTACCTGATCCGAGGTCAAGAGTGTAAAAATGTACTTTTGGACGTCGTCGTTCTGAGTGCAAAGCGCGAGATGTACTGCGCTCCGAAATCAATACGCCGGCTGCCAATTGTTTTGAGGCGAGTCTACGCGCAGAGGCGAGAGAAACACCCAACACCAAGCAACGCTTGAAGGTCCAAATGACGCTCGAACATGCGTGCCAGGTAGGGATCCCCGCTGAGCTATGGCCTTTCAATGATTCGAGGAGTCAC
+
BBBBBFFFFFFFGGGFFGGGGFEHFHHHHFHFHHHHHHHHBFEGGFFFHDFHHHHHGEGHFGGGCEGHHHGHFGHHH9HH<H:<HBG:BGGFEG%GGGEG7GFFHFHHHGHE<EEGGG9GG9HHBHHHHGG4G8GG8GHHGH;<G<GCGGG8CGGHHHH;98F8AEA6C?1AAC@BFFADGFF;FFFF;A;$FF8F0//>A/?3EDEB;E>F#>EF47FF8B1#B*FFFFF2DF1)19+/9#>?$000B100B1B0////A00A01D31B100000111GGAB11B111C11BB1111A
@M02197:102:000000000-ALU3V:1:1101:15363:12610 1:N:0:1
GACCCTAGACCTTCCTCCGCTTATTGATATGCTTAAGTTCAGCGGGTATCCCTACCTGATCCGAGGTCAACCTGTAAAAAATTTGGGGGTTTTACGGCAAGAGTCCCTCCGAATCCCAGTGCGAGACGTTAGTTACTACGCAAAGGAGGCTCCGGGAGGGTCCGCCACTACCTTTAAGGGCCCACGTGTGCCGTGGGGCCCCAAAACCAAGCGGTGCTTGAGGGTTGAAATGACGCTCGAACAGGCATGCTCGCCAGAATGCTGGCGAGCGCAATGTGCGTTCAAAGATTCGATGACTCAC
+
BBBBBFFFFFFFGGGGGGGGGGGHHHHHHHHGHHHHHHHHHHHGGGGGHHHHHHHHHHHHHHHGEGGHHHGHHHHHHHHHGHH0FHGGGEGGG;9GG4FGGHHHHHH<HGGG;GGHH:HHHH:GGGGGGGHGBGHHH<HC5GFFHFHHGG<H:GGGFF-CEGGEHFDGGGGGGGFFHGHGGGGGGHFGGGFGGGFCGGEGGFGHGFGGFEGGHHHHFGHGHGHHBHGDBHGGFGGHHDFGGHHHHGHGGGGCHHHHHHGHGEGGGGGGGGHHFHGGGGHGGGGGGGGGGFFFFFFFCCCBB
@M02197:102:000000000-ALU3V:1:1101:21562:12665 1:N:0:1
GACCCTAGACCTTCCTCCGCTTATTGATATGCTTAAGTTCAGCGGGTAGTCCTACCAATCTGAGGCCGATGAATTGAAATTAAATCCCTTCCTCTCTTCCAAAGAAGCGAGGCATGGGCGGGGTTCAGAAGCACTCCAACCAGCAAAACGTCGCGTCCAGCTCCTCGACCCTGCGCCTCTCCTCTCCGAAGTCCTGATATTATCAAAACCCGGCAGGGAAAGACGTGGGCGAAATAACGAGCTTTCGTCCGTCTTGCCTATCGAATGGATGCGCTAATGCATTTCGAGGGAGCCACCGTGGAAGATGGCAAGACCCTCAATACCGATCCGCCAGCTTTCTCAACTAAATAAGAAAGCTGTCGTTCGAAACAATTCGCGGCCCTCAAACAGGCATGCTCCCCAGATTAGATCCGCCGGGAGCGCAAGGTGCGTTCAAAGATTCGATGACTCAC
+
AABCCFFFFFFFGGGGGGGGGGGHHHHHHHGHHHHHHHHHHHCGGGGGGHHHHHHHHHHHFGHGGGGGGGGHHHHHHHGGHHHHHHHHHHHHHHHHHHHHHHHHHHFFGGGGGGGHHHHGGGGGGHHGGHHGFHHHHHHGGGGHHHHGHGHHGGG?DGGGGGGGFGDGGGGBFF;CFFFFFFFFFFFF;?@9BFFF/BFFFBFFFFFFFFDDCF;DCFEFFF/B?.AEFFDDBAEFFF;/AFFFF@;.FFFF.;/9/..//BBBFEFFFFFBF99/B/BFFFFDFGGGGF.F?AAAFFFFGGGF90BFFCC;.?CFC0CECAGEA--?GFG1HEGGEHHFGF11FHHHGGHHHGHFDCGGGHFFGGFF2FG<//GGGGGGFAGFGF3FHGGHFEE/GGFHGHHHHHHEAGGGFCCGGGGGGHHHHGCEEAGGGGBGGGGGFFFFFFFBBAA?
@M02197:102:000000000-ALU3V:1:1101:21545:12675 1:N:0:1
GACCCTAGACCTTCCTCCGCTTATTGATATGCTTAAGTTCAGCGGGTAGTCCTACCAATCTGAGGCCGATGAATTGAAATTAAATCCCTTCCTCTCTTCCAAAGAAGCGAGGCATGGGCGGGGTTCAGAAGCACTCCAACCAGCAAAACGTCGCGTCCAGCTCCTCGACCCTGCGCCTCTCCTCTCCGAAGTCCTGATATTATCCAAACCCGGCCGGGAAAGACGTGGGCGAAATAACGAGCTTTCGTCGGTCTGGCGTAGGGAATGGATGCGCTAAGGCATTTCGAGGGTGCCACCGTGGAAGATGGCAAGACCCTCAATCCCGACCCGCCAGCTTTCTCAACTAAATAAGAAAGCTGTCGTTCGAAACAATGCGCGGCCCTCAAACAGGCATGCTCCCCAGATTAGATCCGCCGGGAGCGCAAGGTGCGTTCAAAGATTCGATGACTCAC
+
11AAAFFFFB11GGGGGGGG0EADDE3G3GAFHGCFHGGGHHGG?EEGGHHH22FGHHHHHHHHGGGG??EFHFHFG1BFGHF1GFHHHHFGHBG0GHHHHHBGHFHF???/EE1GHAG///--AFDD1=GF//GHFHCHGGHGHCCGGC:C@?A;@@BCFFFFFF..@AGGF--=ABFF///;BFFF;-;-9FEFB/9FBFFF/B/9--;-@@-@;---;-;;9-99;-99B-9B/;;9#9;F#/9-9-;----99-/;///;/;F@9---/F/B9///----9-9-;/-;----.0090;0/0C/FBC99../0099;--?C-:---.0>10111/??111<11D<1D1HHFF////?/0F?/DB2>1/<///E>/E?B/101B111GB@1/?/C>0D2@@21D1EA?EEA/?FEB0GGGGHHEE0FHGGFGGGFAFB11FFBFFA1?A1
@M02197:102:000000000-ALU3V:1:1101:5723:12695 1:N:0:1
GACCCTAGACCTTCCTCCGCTTATTGATATGCTTAAGTTCAGCGGGTAGCCCTACCTGATTTGAGGTCAATGTTGAAAGATGTGGGTGGTTGTGAGCGGGCCTCGAGACCGGCCGAGACGAAACTTATCACGTCAGGCGTAGGTCAAGAAGTTCCCACTAAGTCATTTGAGGCGAGCCTTGGGAGGCAGACGCCCAGTTCCAAGTCCACCGACGGTTCAGAAAACCATCGGGGATTGAGGTTTCAAGACACTCAAACAGGCATGCCTCTCGGAATACCAAGAGGCGCAAGGTGCGTTCAAAGATTCGATGATTCAC
+
3>A?AFCFBFCFGGGGGB?AEGCGFHHHFHHFHH5GHDHGCGHDE?EEFEGHHHCFHFBFFGHFGFGBFGDFGHHBBGFHHEFGFF?EEEF?>EDHHGGGGGFHGCEGGGG?DCGGC?E?DC9BGHGHHHGGHHGGFFGEGC?CGFG7H<:CGHH99<CHEHGF11;FFFGB/GHGF9BFFEFAG;?EFFFHG=F9FF3FFFFFFFFBBE>/BBBFGE9EB9@@EEAFB/@;B11FFFBBFB2GD2211GF1BFFFGEFA0BF//A/EFA2F2F1B11GBB000A111HF?CE1EF3GF3GE11FB3D1FBAAAA1
@M02197:102:000000000-ALU3V:1:1101:20962:12684 1:N:0:1
GACCCTAGACCTTCCTCCGCTTATTGATATGCTTAAGTTCAGCGGGTAATCTTACCTGATTTGAGGCCAGAAAGGAATACATAAAGAATTATGTATGTGTGTGTTTGTTTGGTAGCAGATGACAAAAGCACAAGATTTTTATGGGTTTGCCTTAACAAAAATCTATGGCTGACACTCATCCACTCATACTTTTAAGGCAAGGTGATACAAAGAGGCTAATCTCATCACCAAGCCCAAGGACCCGTTAAAAGAATTTTTCATAAAAAAAAACCTTTTAATGGAGATATTCACGACACTCAAACAGGCATGCTCCGAGGAATACCAAGGAGCGCAAGATGCGTTCAAAGATTCGATGATTCAC
+
CCCCCFFFFFFFGGGGGGGGGGGGGHHHHHHHHHHHHHHHHHFGGGGGHHHHHGHHHHHHHHHGGHGGEHHHHHHGHHHHHHHHHFHHHGHHGHHHHHHHHHHHHHHHHHHGHHHHHHHHGHHHHHHGHHGHHHHHGHHHHHGHFHGGGHHHHHHHHHHHHHFHHHHHHHGHHGHHHHHHHHHHHHHHHHHHHHHHHHHHHHFDHGHFHHHFHHHHHHHHGFHHGHHHGHHGHFHHHGGGGFCHDGHHGHFHHHHFEHHHHGGGGGGHGFGHHHHFHHHHGHHHHHGGGGGHHHHGHHHHHHGGHHHFGGGGGHGHHHHHHGHHHGGGGGHHHHGDCGHGGGGGGGGGGFFFFFFFDDDDD
@M02197:102:000000000-ALU3V:1:1101:3326:12710 1:N:0:1
GACCCTAGACCTTCCTCCGCTTATTGATATGCTTAAGTTCAGCGGGTATCCCTACCTGATCCGAGGTCAACCTTTGAAAGAGTTTAACGGCCACGACCGCCCGCACTCCAAAGCGAATATGTATCACAACGCTTAGAGACGGACAGCTCGGCCGGAGACTTCAAGGCGCGCGGGAGCCGCGACGCCCAACACCAAGCGAGGCTTGAGTGGCGAAATGACGCTCGAACAGGCATGCCCTTCGGAATACCAAAGGGCGCAATGTGCGTTCAAAGATTCGATGACTCAC
+
BCCCBFFFFFFFGGGGGGCFGGGHHHDHGHHHGFGBGGHHGFFDGGGGHGHFHHHHHHEHHHHDCEGHHEFGHHHHHHHHGHBFGHHHGGCEEGGG/EEE@EFADDC2BAF2?FAAFGGHGGHFHHFFH?/BAFFFFBABFFFFCAGCGCCCADGD@?GGFGFFBCEGDG??BFC@BABDE@EFEGFFGFFGGEFA?AADABHFHFGEFCHG9EF>BBFE0HCGHHHHHHGEGFE/#CEEFEDFFFHHFC00A0GFF3GEEE0AGGGGF3FEF1FFF3B1FA>>>1
@M02197:102:000000000-ALU3V:1:1101:9649:12747 1:N:0:1
GACCCTAGACCTTCCTCCGCTTATTGATATGCTTAAGTTCAGCGGGTATCCCTACCTGATCCGAGGTCAACCTTTGAAAGAGTTTAACGGCCACGACCGCCCGCACTCCAAAGCGAATATGTATCACAACGCTTAGAGACGGACAGCTCGGCCGGAGACTTCTAGGCGCGCGGGAGCCGCGACGCCCAACACCAAGCGAGGCTTGAGTGGCGAAATGACGCTCGAACAGGCATGCCCTTCGGAATACCAAAGGGCGCAATGTGCGTTCAAAGATTCGATGACTCAC
+
ABCBBFFFFFFFGGGGGGGGGGGHHHHHHHHHHHHHHHHHHHHGGGGGHHHHHHHHGGHHHHHGGGGHGHHHHH0HHHHFHHFHHHHHGEGGGFGGGGGGGGGFGGGHHGHHHHGGCCFHHGHFHHHHHGGGGGGHHHHHGGGGGFHHHGGGGHGHHGHGHHGGFGGGFAGGGF@GDAGGFGGHGHFFGFFFFFGGGHGFFGFFFFGGGGHHHHFFGGFGHFGHHHHHFGHHGGGEGFFHHHHHHHHBHHGEDGGHFHHE2GGGFGGGGGGGGFFF55FFFAAAAB
@M02197:102:000000000-ALU3V:1:1101:4545:12752 1:N:0:1
GACCCTAGACCTTCCTCCGCTTATTGATATGCTTAAGTTCAGCGGGTATTCCTACCTGATCCGAGGTCAACCTTGTAAAAATTGGGTTATGGACCGTGCCGGGAGACCTTTCAACTCGTTGCGTGCTTAGAAAAGCTCGTTGCACCGAGAGTCCCACGGACGCCGTCATTACTTTTGGGACCGGTCGGGGGTGAACCCGGACCTGGAGTCCAACAACAAGCCAGGCTTGAGAGGTGATAATGACGCTCGAACAGGCATGCCCTTCGGAATACCAAAGGGCGCAATGTGCGTTCAAAGATTCGATGACTCAC
+
ABBBBFFFFFFFGGGGGGGFGGFHHHHHFHFFHHFHHHBHFHGGGGGCFHGHHHHHHHHBGHHEGEGHFHHAGHHHEFFHGHHEFFEFH;HFHHHFFFGHGGEEFGGGHHFHFHHHHGGFFGGGGGGFHGGHGGGGHHCGGFDHHFGGGGGGHHFGHGGGGD?DGGHFGFFFHGHHHGGGGD?GGCGGGGHFHGFGFGGFFHFFHHHGGBFHGHGGGHBEHHGGHHHHGHHHFGBFBDHHGFFGGFF1FBAGHHFGHGGGGEGGEHGHHFGGHFHGGE?GFFGFAEEGCGGFGGGGGGFFBFFFFFBBBA?
@M02197:102:000000000-ALU3V:1:1101:23602:12813 1:N:0:1
GACCCTAGACCTTCCTCCGCTTATTGATATGCTTAAGTTCAGCGGGTATCCCTACCTGATCCGAGGTCAAGAGTGTAAAAATGTACTTTTTGGACGTCGTCGTTATGAGTGCAAAGCGCGAGATGTACTGCGCTCCGAAATCAATACGCCGGCTGCCAATTGTTTTGAGGCGAGTCTACACGCAAAGGCGAGACAAACACCCAACACCAAGCAGAGCTTGAAGGTACAAATGACGCTCGAACAGGCATGCCCCATGGAATACCAAGGGGCGCAATGTGCGTTCAAAGATTCGATGATTCAC
+
AABBBFFFFFFFCGGGGGGGGGGHHGHHGHHHHHHHHHGFHHHGGGGGHEGHHHHHHGGHHHHGGGGHHGHFHDGHHHHHHHHGHHHGHHHGGHHCGGGEFGGFHHHHFGHHHHHGHGGGGGGGFBFDGGHGGA@DGFGGEGHHHGHDDCG//ADGFHGHHGBDFFGGGGFGHGHGHGGGGHGHGGGGHGHHHFHGFFFGHHEGGHFHHHHHHGHHFFHHGGFG;FFFFFGGGGGGEGHHGHHHHFGFCGHHG5HGBFCHHHHHHGGGFA5BHGGGFGHGCGGGGGGCGFFFFFFFBBAAB
@M02197:102:000000000-ALU3V:1:1101:24126:12818 1:N:0:1
GACCCTAGACCTTCCTCCGCTTATTGATATGCTTAAGTTCAGCGGGTATCCCTACCTGATCCGAGGTCAAGAGTGTAAAAATGTACTTTTTGGACGTCGTCGTTATGAGTGCAAAGCGCGAGATGTACTGCGCTCCGAAATCAATACGCCGGCTGCCAATTGTTTTGAGGCGAGTCTACACGCAAAGGCGAGACAAACACCCAACACCAAGCAGAGCTTGAAGGTACAAATGACGCTCGAACAGGCATGCCCCATGGAATACCAAGGGGCGCAATGTGCGTTCAAAGATTCGATGATTCAC
+
ABCCCFFFFFFFGGGGGGGGGGGHHHHHHHHHHHHHHHHHHHHGGGEGHHHHHHHHHGHHHHHGGGGHHHHHHHHGHHGHGHHHHH;HHHHGGHHGGGGGGGGGHHHHHHHHHHHHHGGGGGGGHHHHHHHGGGGGHHHHHHHHHFHGGGGGGHHGHHHHHHHHHHHGGHGHHHHHGGGGGGHHGGGGHHHHHHHFFFFGHHGHGFGHHHHHHHHGHFHHHGHHHHGHHHGGGGGHHGHHHHHHHGHGEGHHHHHHHHHFHHHHGGGGGGHHHHGEEGHGGGGGGGGGGFFFFFFFCBAAA
@M02197:102:000000000-ALU3V:1:1101:12815:12799 1:N:0:1
GACCCTAGACCTTCCTCCGCTTATTGATATGCTTAAGTTCAGCGGGTATCCCTACCTGATCCGAGGTCAACCTTAGAAATGGGTTTGTTTTACGGCGTAGCCTCCCGAGCACCCTTTAGCGAATAGTTTCCACAACGCTTAGGGGACAGAAGACCCAGCCGGTCGATTTGAGGCACGCGGCGGACCGCGTTGCCCAATACCAAGCGAGGCTTGAGTGGTGAAATGACGCTCGAACAGGCATGCCCCCCGGAATACCAGGGGGCGCAATGTGCGTTCAAAGATTCGATGATTCAC
+
CBCCCFFFFFFFGGGGGGGGGGGFHHHHHHHGHHHCGHHHHHHGGGGGHGHHHHHHHHHHHHHGGGGHHHHHHHHHHHHHHHHGGGGHHHHFHGGGGFGGGHHHGGGGGGGHHGHHHHHHGGGGGHHHHHHGHHHGGGGGGHHHGGGGGGHHGGFHHHGGGGGGGGGHGGGGGGGGGGGGGGGGGFGGFGGGGGHHHHFGGHGGGHHGHHHGHHHHHHHHHHHGGFFFGHGHHHHHHHFHGGGGGFGHHHHHHGCGGFGGGFEBHGHGGGGHGGGGGGGECGFFFFFFFBBBBA
@M02197:102:000000000-ALU3V:1:1101:25547:12949 1:N:0:1
GACCCTAGACCTTCCTCCGCTTATTGATATGCTTAAGTTCAGCGGGTAGTCCTACCAATCTGAGGCCGATGAATTGAAATTAAATCCCTTCCTCTCTTCCAAAGAAGCGAGGCATGGGCGGGGTTCAGAAGCACTCCAACCAGCAAAACGTCGCGTCCAGCTCCTCGACCCTGCGCCTCTCCTCTCCGAAGTCCTGATATTATCAAAACCCGGCAGGGAAAGACGTGGGCGAAATAACGAGCTTTCGTCCGTCTTGCCTATCGAATGGATGCGCTAATGCATTTCGAGGGAGCCACCGTGGAAGATGGCAAGACCCTCAATACCGATCCGCCAGCTTTCTCAACTAAATAAGAAAGCTGTCGTTCGAAACAATTCGCGGCCCTCAAACAGGCATGCTCCCCAGATTAGATCTGCCGGGAGCGCAAGGTGCGTTCAAAGATTCGATGATTCAC
+
BCCBCFFFFFFFGGGGGGGGGGGHHHHHHHHGHHHHHHHHHHHGGGGGGFHHHHHHGHHHHHHHGGGGGGGHEHHHHHHHHHHHHHHHHHHHHHHHHHHHHHHHHHHGG?ECGGHHHGHGGGGGGHHFHHHGHHHHGHHHGGHHHHHHHGHHGGGGGGGGGGGGGGGGGGGGGEFFFFFFFFFFFFFFFFFEFFFFBFFFFFFFFFFFFDFFFFFFFAEFEFFFFAFFDFFFFFFFFFBFFFDFFB;.BDFEAAFFFFEFFBFFBFFB.-GCFFGGGGGGGEB.GGGGGFFFECEGGG0HHHHHEHGBGDHHED/HD0EGC<GFGC@CCGHHHHFHHHGBFFHFHHHFHHHHHHHHFC@EGHHFCHGGHGFE@@EE/GGEHFE3HHHHHGHFHHDEAGHHHGFGHHHHGAEEEGFGGGGGGHHHHFGGGHGGGGGGGEGGFFFFFFFBBBBB
@M02197:102:000000000-ALU3V:1:1101:9459:12842 1:N:0:1
GACCCTAGACCTTCCTCCGCTTATTGATATGCTTAAGTTCAGCGGGTAGCCCTACCTGATTTCAGGTCAAAGTCAAAAGGTGCGCGATGGCAGGTTTTGAGCAGTCATCACCACAAGGAGAGACGAAACTTATTACGTCTAACACTGATGTGGGATGTTCCACTAAGTCATTTGAGGTGAGCCATTGCTGGCAGACACCCAAGTCCAAGCCTAACATGTTCAGAAAACATATTAGATTGAGATTTCATGACACTGAAACAGGCATGCCTTTCGGAATACCAAAAGGCGCAAGGTGCGTTCAAAGATTCGATGATTCAC
+
ABCBBFFFFFFFGGGGGGGGGGGHHHHGHHHHHHHHHHHHHHHGFGGGGHHHHHGHHHGHHHGHHHHHHHHHHHGHHHGGHHGGGGGGGGFHGGGHHGHGGEGHHHHHGHHGGHHGHHHHGGHHFHGGHHGHHHHHGHHHHHHHHHGHGHGGHFHHHHHHHHHFGGDHGHFHFGHFGGFGHHFHHHHGFHGGFHGHGHGFHHGFCGGGGHHHFGGGGGHHGHHHGHGGHHHHFGGHHFFFFGFFHFGFHHHHHHHHHFFBGFEFHEHE02DFHBHHFHGFGHGGD?GCFHHCGGEFFG5GGGD?GG4BFFFFFAAA3A
@M02197:102:000000000-ALU3V:1:1101:22139:13039 1:N:0:1
GACCCTAGACCTTCCTCCGCTTATTGATATGCTTAAGTTCAGCGGGTATCCCTACCTGATCCGAGGTCAACCTTTGAAAGAGTTTAACGGCCACGACCGCCCGCACTCCAAAGCGAATATGTATCACAACGCTTAGAGACGGACAGCTCGGCCGGAGACTTCTAGGCGCGCGGGAGCCGCGACGCCCAACACCAAGCGAGGCTTGAGTGGCGAAATGACGCTCGAACAGGCATGCCCTTCGGAATACCAAAGGGCGCAATGTGCGTTCAAAGATTCGATGACTCAC
+
CCCCCFFFFFFFGGGGGGGGGGGHHHHHHHHHGBGHHHHHHGHGGGCEHHHHHHHHHHHHHHHGGGGHHHHHHHHHHHHHHHHFHHHHGGGGGGGGGGGGGGGFCGGHHHHGHHGGCDGHHGFHHHHHHGGFGGGHGHGHGGGGGGHHHGGGGGHFHHGGHHGGGFFGGGGGGGGGFGGGFFGGFGGFCGHGGHGGGGGGHGHHHGGGGGHHHHGGGGFDFGCFHHHGHHHHGGGGGFGHEDHHHHHHHHGGGGGFHHHEAEGGGGGGGGGGGGFFFFFFFCBBA?
@M02197:102:000000000-ALU3V:1:1101:18460:13036 1:N:0:1
GACCCTAGACCTTCCTCCGCTTATTGATATGCTTAAGTTCAGCGGGTATTCCTACCTGATCCGAGGTCAACCTTTGGAAAATTGGGGGGTTTTACGGCAAGAGTCCCTCCGGATCCCAGTGCGAGACGTAAAGTTACTACGCAAAGGAGGCTCCGGGAGGGTCCGCCACTACCTTTGAGGGCCTACATCAGCTGTAGGGCCCCAACACCAAGCAGAGCTTGAGGGTTGAAATGACGCTCGAACAGGCATGCCCGCCAGAATGCTGGCGGGCGCAATGTGCGTTCAAAGATTCGATGACTCAC
+
BBBBBFFFFFFFGGGBGGGGGGGFHHHHHHFFHHFHHHHGHGHEGGEEHHHGHHHHHHGGGGHGGGGHHHHHHHHH:HHF;H<GHHGG9GGGGGHGGGG;G<G<HGH<HGGCG:GG9GG;GGG9GGGG9GGG9GG:GGGFF7FFFFF:FFF:F9FFFFFFFFGFFGFGHFFGHGFHHHGHFGFFFFHHHHHGFHHHGFEGGGFFFFFFHHFHHHHFGHHFHHGHEHFGHHFGGGFFGGGGGHGFHGHHGGECEGGHHHHFFEGGGGGGGGGHHGHGGGGHGGGGGGGGGGFFFFBFFAAAAA
@M02197:102:000000000-ALU3V:1:1101:27441:13046 1:N:0:1
GACCCTAGACCTTCCTCCGCTTATTGATATGCTTAAGTTCAGCGGGTATCCCTACCTGATCCGAGGTCAACCTTTGAATAAGTTTAACGGCCGCGGCCACCCGCGCTCCGAAGCGAATATGTATCACAACGCTTAGAGACGGACAGCTCAGCCGGAGACTTTAAGGCGCGCGGACACCGCGACGCCCAATACCAAGCCAGGCTTGAGTGGTGAAATGACGCTCGAACAGGCATGCCCTTCGGAATACCAAAGGGCGCAATGTGCGTTCAAAGATTCGATGACTCAC
+
BCCCCFFFFFFFGGGGGGGGGCGHHHHHHHHHHHHHFGHHHHHGGGGGHHHHHHHHHHHHHGFFEGGHHGHHHHHHGHHHHHHHHHHHG@FGGGGGFGGGGGGGGGGGGEGAGGGGGGGHGHFHHHHHGGHGHHHHHHHGFHHHGHFHGHHHHGGHGGGGHHGGGGGGFGFGGFAFFGFFFFFFFGHGGGFGGHHGFGCFFFGGHHGFFHHGFHHGFGGGFGGHHHHHHHHHGFGGFGGFHGHGHGHHHHGGGGFGHGHGGGGHGGGGGGGGGGFFFFFFFBCBCC
@M02197:102:000000000-ALU3V:1:1101:15551:13121 1:N:0:1
GACCCTAGACCTTCCTCCGCTTATTGATATGCTTAAGTTCAGCGGGTATCCCTACCTGATCCGAGGTCAACCTTTGAAAGAGTTTAACGGCCACGACCGCCCGCACTCCAAAGCGAATATGTATCACAACGCTTAGAGACGGACAGCTCGGCCGGAGACTTCTAGGCGCGCGGGAGCCGCGACGCCCAACACCAAGCGAGGCTTGAGTGGCGAAATGACGCTCGAACAGGCATGCCCTTCGGAATACCAAAGGGCGCAATGTGCGTTCAAAGATTCGATGATTCAC
+
CBCCCFFFFFFFGGGGGGGGGGGHHHHHHHHHHHHHHHHHHHHGGGGGGHHHHHFHHHFHHHHGGGGHGHHGHH:HFHHHHHHHHHHHGGGGGGGGGGGGGGGGGGGHFHHHHHGGGGGHHHHFGHHHHGGGGGGHGFFHGGGGGGGHGGGGGGGGGHGGGGGGGGGGGGGGGFGFFCBCEFGGGFHGGFFFFHFFGHHFCFGHHHGGFGHHHHFGGGGGHGEFGHGHHHGFGGGGFFGHHFGGGHHHHHFEA?GGHGHGGGGGB5GGGGGGGFCFFFFFFBABBA
@M02197:102:000000000-ALU3V:1:1101:3109:13114 1:N:0:1
GACCCTAGACCTTCCTCCGCTTATTGATATGCTTAAGTTCAGCGGGTAGTCCTACCTGATTTGAGGCCAGATGTCAAGAAGTTACACACACGTGTGTAGGGTATAGAAAGCAGACTATTGTCAAGTCCTGGCCACAAGCGAGCTCGTGTCCTAAGCGAAATACTTATTACGCCTAGGGGAACCAGTCAAAGACTAATCCAGCTTACATTTTTAAGGCGAGGCAACTTGGCATTGACAAACGCCCGCATCCAACATCCAAGCTCGGATTAACCAAACTTGGAGTTGAGGTTTTCATGACACTCAAACAAACATACTCTTCGGAATGCCAAAGAGTGCAATTTGCGTTCAAAGATTCGATGTCTCA
+
A1AA11BCFFBFFG1FGCE?EGCF3F3ABG33D2AF1BBAGBG?AEA/AFDDA2B0FBCFE2GGE0CF/B0FG2B221BB0GFEBGHHEG/>G/B/02BF/0BGGDGFFBEHHB0FHFG1>FEDEEFDD<0B01?FGEFGBC?/A<CCG+@2<CFF0E9@0<FGBF;GEFCC@F?HFCCCFADGHHFGB<<+CCD#C<:FC=C3#;<HFFGGEF0?CFF1%BFDF91CB@9GF@@/<BFFB/@>$111/BDFGB1/01?/EA/DFE@1GCEE@211@CB12BCFB0E0BB12F2GD11D/1HHGF0D222ED10/A/EFHGGFB1FABFGFHHHFFEB000EFA1BFFAB1BC1AF1BB11AA>
@M02197:102:000000000-ALU3V:1:1101:12435:13138 1:N:0:1
GACCCTAGACCTTCCTCCGCTTATTGATATGCTTAAGTTCAGCGGGTATTCCTACCTGATCCGAGGTCAACCAGAAAAAATTGGGGGTTTTACGGCCGGGGGGGCAGCACCTAACAAAAGCGAGATAAAGAATTACTACGCTCAGAGGACTACTGCCGCTCCGCCAATGTCTTTGAGGCACTACAGACGTAGACGCCCAACAATAAGCTGTGCTTAGGGGTTGAAATGACGCTCGAACAGGCATGCCCACTAGAATACTAATGGGCGCAATGTGCGTTCAAAGATTCGATGATTCA
+
BBCBCFFFFFFFGGGGGGGGGGGHHGHHGHHHHHHGHHHHHHHGGGGGGHHHHHHHHHHHHHHGGGFHGHHHGGGHGHHGHGHHGGCEEGGHGEEEECCFCCGADCFDFFFFFFFHGGFFFFFFFFFFFHHGHGFFFFFFFEFFFFFFGFFFFFFFGGGFGFDGFHHHHFGHGGHGHHHHHHHGHHHFGHGEGCGGHHHGHHHHHHHHGHHHFFGGGGHHFHFHFFGGGGGHFEGBHFGFEHHGFG2FHHHHFHHFHHHHFEECGGHHGFECEECGGG5GBFGGFFBFFBFAAAAA
@M02197:102:000000000-ALU3V:1:1101:7193:13115 1:N:0:1
GACCCTAGACCTTCCTCCGCTTATTGATATGCTTAAGTTCAGCGGGTATCCCTACCTGATCCGAGGTCAATCATAAAAAAGTTTGGGGTTCTGGCAAGACACCACCGGAACTCTGTCGCGAGGAGTATTACTACGCGTAGAGCCAGGAGGCACCGCCACTGCTTTTAAGGGCTGCCCTGTGACGGGCAGGCCCCAACACCAAGCTGAGCTTGAGGGGTGATAATGACGCTCGAACAGGCATGCCCCCCGGAATACCAAGGGGCGAAATGTGCGTTCAAAGATTCGATGATTCAC
+
B@ABAFFFFFFFGGGGDF?E2E?GGHFHBF5DFGFH5GFGHF5E?CEGCGBCGHGEHHFHFFGFGEEG3F768G8HBH6&EF8:HEE9F>8HH4:H#>EGGHGGFFA.-78:E;6&F/,D@C$7GH<H-6G;%G-CC(7C7GF:HEH9G8DGHGEFFAGEBF#FGBFFFEFE#9-.@EFFF@BE?F?.D9AEDB2DD;EG09CC<BBF9BC<.BBFGFDF1D;<>/CC?9/1??HGB1EC@A@AF//B2A221A10F0EA00033FGE0E0CB1FGFF3A11C1DBDB31A>>1
@M02197:102:000000000-ALU3V:1:1101:16681:13147 1:N:0:1
GACCCTAGACCTTCCTCCGCTTATTGATATGCTTAAGTTCAGCGGGTATCCCTACCTGATCCGAGGTCAAGAGTGTAAAAATGTACTTTTGGACGTCGTCGTTCTGAGTGCAAAGCGCGAGATGTACTGCGCTCCGAAATCAATACGCCGGCTGCCAATTGTTTTGAGGCGAGTCTACGCGCAGAGGCGAGACAAACACCCAACACCAAGCAAGGCTTGAAGGTACAAATGACGCTCGAACAGGCATGCCCCATGGAATACCAAGGGGCGCAATGTGCGTTCAAAGATTCGATGACTCAC
+
AACCCFFFFFFFGGGGGGGGFGGHHHHGHHHHHHGHHHHHHHHGGGGGHHHHHHHHHHGHHHHGGGGHGHHGHHHHFHHHHGGGHHHHHGGGHHFGGGGGGEDGGHGHHHHHHHHGGGCFCGGFGFBHHGCFCDGGGGGEHGHHGBCDGGGGGGGHGFHHGGHHHHGGGGHGGGFFGF?AGHFFFGEGEFGGFFFFEEGGFGHFFGHGHGFFHGHHHHHEHHHHHFFHGEEF0ABE?HFGHFFHFGEE11GHHHHHHGFHFGHGAEEEDBHHHEECEFGGGGCGFGGGFBFFFFBAAA>A
@M02197:102:000000000-ALU3V:1:1101:5629:13151 1:N:0:1
GACCCTAGACCTTCCTCCGCTTATTGATATGCTTAAGTTCAGCGGGTATTCCTACCTGATCCGAGGTCAACCTTTGGAAAATTGGGGGGTTTTACGGCAAGAGTCCCTCCGGATCCCAGTGCGAGACGTAAAGTTACTACGCAAAGGAGGCTCCGGGAGGGTCCGCCACTACCTTTGAGGGCCTCCATCAGCTGTAGGGCCCCAACACCAAGCAGAGCTTGAGGGTTGAAATGACGCTCGAACAGGCATGCCCGCCAGAATGCTGGCGGGCGCAATGTGCGTTCAAAGATTCGATGACTCAC
+
AAABBFF4FFFFGGGGGBEGGGGHHHFHHHHHHGHHHHHHGHHGGGEGHHEFHHHGHHFHHHH1EEGHFFHFHHGH8H5F9G<HHHGGG/AC,HHG5GGGG;F<HHHHHCG?F8GF8GG9G;9GG2D-EFFF;FB:F9GFB3FB?FFEFDAEFFFBB?B6;DFE?CDBFFFFFBFFFFFBDD0E#FFFF1BFFFGFCFFEFBBFFFF/GFBFEBFGHBFGFGGFDAFBFFBEFFFFFEF?FFFFGE0B/E?E/F1EFHHHHCECGGGGEAABGHDEEA?GCBE3FGGGGFFFDFFFD>11>>
@M02197:102:000000000-ALU3V:1:1101:15339:13176 1:N:0:1
GACCCTAGACCTTCCTCCGCTTATTGATATGCTTAAGTTCAGCGGGTATTCCTACCTGATCCGAGGTCAACCTGAAAAAAGTTTTAGAGGCGACCGGGTCCCTGGGTCCTTGAAACTCGACGCGTGCTCCGGAGAACTCAGTGCGAAGAGGGTCCCTGGGACGCCGTCATTGTCTTTGAGACCAGTTGGCCATGGAGGCGGTCCAACGCGGTCCAACACCAAACACGGGGTTTGAGAGAGGATAATGACGCTCGAACAGGCATGCCCTTCGGAATGCCAAAGGGCGCAATGTGCGTTCAAAGATTCGATGACTCAC
+
BBBBBFFFFFFFGGGGGGGGGGGCHHGHHHHHHHHHHHHHHHHGCGGEHHHHHHHHH3GHHHFGGGGHHFEHHGHHHHHGGFHHHHHHGHGGGGGGFGGDGHHGHFFGFHHHHHHHHHCHFCGGGGGGHGGGGFGHHGFHHGHHGGGFHHHGGHFHEFGEEGGGGHHGDGHGGHHFHHHFFHHHGHHFHFHFGGDFFGGHFFHGGGGGGHHGHFFFFEGHHGHFFGGFFF3FDFHHHHHGFF'HGGGE@E2FGHHHHHHFEGGGGGCGGFHHHHHHFGFG?FGGGHHHHEEECFGFGGGGGGGGFFFFFFFAA>>>
@M02197:102:000000000-ALU3V:1:1101:13102:13202 1:N:0:1
GACCCTAGACCTTCCTCCGCTTATTGATATGCTTAAGTTCAGCGGGTATTCCTACCTGATCCGAGGTCAACCTTTGGAAAATTGGGGGGTTTTACGGCAAGAGTCCCTCCGGATCCCAGTGCGAGACGAAATGTTACTACGCAAAGGAGGCTCCGGGAGGGTCCGCCACTACCTTTGAGGGCCTACGTCGACCGTAGAGCCCCAACACCAAGCAGAGCTTGAGGGTTGAAATGACGCTCGAACAGGCATGCCCGCCAGAATGCTGGCGGGCGCAATGTGCGTTCAAAGATTCGATGATTCAC
+
AABCCFFFFFFFGGGGGGGGGGGGHGGHHHHHHHHHHHHHHHHGGGEGHHHHHHHHHHGHGHFEGGGHHHHHGHHG9HFHFHHHHGGGGCGGGHHG9GGGGHG<FFHHHGFDGGAGGGG99GGB9GGGGGBEGFG:FFFFFFFF:FF5EFFFFFFEFFFF::FFFFF9FEFFFFFFFFFFHDFEGGFFFFFFFGDHHFFFFFGFFFHGFFHGFGFFEFFFGFGFGDFHHGFFGFFEBEFHGBGFHFE2GGGCGHBFHHHHHGGGGGGGGGGHHHHGGGGHGGGGGFGCGGBFFFFFFBBAAA
@M02197:102:000000000-ALU3V:1:1101:10552:13231 1:N:0:1
GACCCTAGACCTTCCTCCGCTTATTGATATGCTTAAGTTCAGCGGGTATTCCTACCTGATCCGAGGTCAACCTTTGGAAAATTGGGGGGTTTTACGGCAAGAGTCCCTCCGGATCCCAGTGCGAGACGTAAAGTTACTACGCAAAGGAGGCTCCGGGAGGGTCCGCCACTACCTTTGAGGGCCTACATCAGCTGTAGGGCCCCAACACCAAGCAGAGCTTGAGGGTTGAAATGACGCTCGAACAGGCATGCCCGCCAGAATGCTGGCGGGCGCAATGTGCGTTCAAAGATTCGATGACTCAC
+
BCCCCFFFFFFFGGGGGGGGGGGHHGGHHHFFHHHHHHHHHHHGGGGGHHHHHHHGHHFHHHHEGGGHHGHHHHFH:GHHH<<HHHGG9CADGHHGGGGG:HH0BG<<HGGFGGGGGGGFFGGGGGGG6GGGGGGGGGF7D2FAAFFFF:FEFEFFFFFFFFFFGHHFFFGHGHFFGHGHHHEHFHFGHHHHGFFHGGFFFFFFGGHGGGGHFHHFGFHFHFGHHHFHFGHGGGFFFGFFFFFGBFFGGFGFGHFGEGHHHGGCGGGFFE?FGHHGGGGGGGGGGGGGGGFFFFFFD3AAA3
@M02197:102:000000000-ALU3V:1:1101:16684:13325 1:N:0:1
GACCCTAGACCTTCCTCCGCTTATTGATATGCTTAAGTTCAGCGGGTATCCCTACCTGATCCGAGGTCAACCTTAGAAATGGGGTTGTTTTACGGCGTAGCCTCCCGAACACCCTTTAGCGAATAGTTTCCACAACGCTTAGGGGACAGAAGACCCAGCCGGTCGATTTGAGGCACGCGGCGGACCGCGTTGCCCAATACCAAGCGAGGCTTGAGTGGTGAAATGACGCTCGAACAGGCATGCCCTTCGGAATACCAGGGGGCGCAATGTGCGTTCAAAGATTCGATGACTCAC
+
CCCCCFFFFFFFGGGGGGGGGGGHHHHHHHHHHHHHHHHFHHHGGGGGHHHHHHHHHHHHHHHGGGGHHHHHHHHHHHHHHHHGGGGGHHHHHGGGGGGGGHHHHGGGGG;HGGHHHHGHGGGGGHHHHHHHHHHGGGGGHHHHHHHHHGHHHHHHHHHGGGHGHGHHGHHHGGGGGGGGGGGGGGGGHGHHHGHHHHHGGHGGGHHGHHGHHHFHHHHHGHHGGGGGGHGHHHHHHHHHGGGGGFFHHHHHHHHGGGGGGGGHHHGGGGGGGGGGGGGFGGFFFFFFFCCCCC
@M02197:102:000000000-ALU3V:1:1101:10835:13304 1:N:0:1
GACCCTAGACCTTCCTCCGCTTATTGATATGCTTAAGTTCAGCGGGTATTCCTACCTGATCCGAGGTCAACCTTTGGAAAATTGGGGGGTTTTACGGCAAGAGTCCCTCCGGATCCCAGTGCGAGACGTAAAGTTACTACGCAAAGGAGGCTCCGGGAGGGTCCGCCACTACCTTTGAGGGCCTACATCAGCTGTAGGGCCCCAACACCAAGCAGAGCTTGAGGGTTGAAATGACGCTCGAACAGGCATGCCCGCCAGAATGCTGGCGGGCGCAATGTGCGTTCAAAGATTCGATGATTCAC
+
ABB3AFFFFFFFGGGGGGGGGGGHHHHHHHHGHHGFHFHFGGHGGGGGHFHHHHHHHHHGHHFFGGGHGHHHHHHE8FHHG<<HHHGGGGG?EHHE1CCGGHH<HHH<HDGGFD@FF;:G;GG:G.CEEGFFGBFFFFFFDCFFBFFF??DAF:FFF6FFFDFFFFFADFFFHFFFGBEFDD?EGFFFHGFHFFFFFBEGCGCBDFFGHFFEFFHFGBGBH8GHFGEHHGFFFFEEFFFGB3AGG3G2GGFAEGBEGGHGCEGGGCFGGGGFCFHCEADGCF5GFGGGGGFFFDBFFBBBBB
@M02197:102:000000000-ALU3V:1:1101:20285:13357 1:N:0:1
GACCCTAGACCTTCCTCCGCTTATTGATATGCTTAAGTTCAGCGGGTATTCCTACCTGATCCGAGGTCAACCATTAAAAATTGGGGGTTTAGCGGCTGGGAGCTGCAGCACCTGACAAAAGCGAGATAAAAATTTACTACGCTCAGAGGATACCACAGATCCGCCGTTGGATTTGAGGAACTACAATACAGTAGACTCCCAATACTAAGCTAGGCTTAAGGGTTGAAATGACGCTCGAACAGGCATGCCCACTAGAATACTAATGGGCGCAATGTGCGTTCAAAGATTCGATGATTCAC
+
CCCCCFFFFFFFGGGGGGGGGGGGHHHHHHHHHHHHHHHHHHHGGGGGHHHHHHHHHHGHHHHGGGGHHHHHGH<HHHHHHHHHGG8EEGHHHGGGGGGGHGGHHHHGG;HHGHHHHHHHGHGGGGGHHHHHHHHHHHHGGGGGGHGHGFHHHHHHHHHHHGHGGHGGHHHGHHHGGHHHGHHHGHHHFHHHGHGGFEHHHHHHHHHHHHHHHHHHHHHGHFHHHHHGGGGGGHHGFHHHHHHHGHGHFHFHGHHHHHHHGHHGGGGGHGHHGGGGHGGGFGGGGGGFFFFFFFACBA?
@M02197:102:000000000-ALU3V:1:1101:16195:13435 1:N:0:1
GACCCTAGACCTTCCTCCGCTTATTGATATGCTTAAGTTCAGCGGGTATCCCTACCGGATCCGAGGTCAACCTTAGAAATGGGTTTGTTTTACGGCGTAGCCTCCCGAGCACCCTTTAGCGAATAGTTTCCACAACGCTTAGGGGACAGAAGACCCAGCCGGTCGATTTGAGGCACGCGGCGGACCGCGTTGCCCAATACCAAGCGAGGCTTGAGTGGTGAAATGACGCTCGAACAGGCATGCCCCCCGGAATACCAGGGGGCGCAATGTGCGTTCAAAGATTCGATGATTCAC
+
AAAB?FBFFFFFGGBFGCAEGEGGFFBB6A55DBFDFGFBE5EFGGAAGHHFGEFF0A0AFGAAEE1FGFHAFE:GHHHFHFGHFEEHEHHHHEGCGEGAFD9BEF?5@<6DA<CGCGFHGGCCEBHGGFGGDG9ECGBEFHBGBFFEGFC9/GHE.GFA@AFFFBFFGFBEA?;?A?G@BBBDBGB;EA/>AGFFFHGF-99C:D#EHFGBGC;BHHG<FHHFGGGGHHGHHHHHHFHFCCCEBA0GHGHHFFHGEE?GGGGHHHHGGGGHGGGGGFFGGGBFFFFFD?ABAA
@M02197:102:000000000-ALU3V:1:1101:19719:13441 1:N:0:1
GACCCTAGACCTTCCTCCGCTTATTGATATGCTTAAGTTCAGCGGGTATCCCTACCTGATCCGAGGTCAACCTTTGAAAGAGTTTAACGGCCACGACCGCCCGCACTCCAAAGCGAATATGTATCACAACGCTTAGAGACGGACAGCTCGGCCGGAGACTTCAAGGCGCGCGGGAGCCGCGACGCCCAACACCAAGCGAGGCTTGAGTGGCGAAATGACGCTCGAACAGGCATGCCCTTCGGAATACCAAAGGGCGCAATGTGCGTTCAAAGATTCGATGATTCAC
+
BBBBBFFFFFFFGGGGGGGGGGGFGHHHHGGHGHHHFHGGGFGGCCGEFHHHHHGHHEGHDHH?ECEHGHHHHH:HGHHBBGHGHHHHGGGG;GGEGFGGGEECBCGFFHHGHGFFGGGHGHFF<FGFHGGGGGGHHFFHCGDGGGEGHGGGGCD:AAGCFHGFFCC@>@GFEFCDFGDFFFGHGGHGFGGEGHGGEFGGHHGFHHGGGGGHGHGFGGGGGHGHHHHHGHHGBGFCGFGG?EHH:HGGHHGGEEDGFFCGGGEFGGGGGGFGFF4FFFFFFAA3BA
@M02197:102:000000000-ALU3V:1:1101:6094:13525 1:N:0:1
GACCCTAGACCTTCCTCCGCTTATTGATATGCTTAAGTTCAGCGGGTATCCCTACCTGATCCGAGGTCAACCTTTGAAAGAGTTTAACGGCCACGACCGCCCGCACTCCAAAGCGAATATGTATCACAACGCTTAGAGACGGACAGCTCGGCCGGAGACTTCTAGGCGCGCGGGAGCCGCGACGCCCAACACCAAGCGAGGCTTGAGTGGCGAAATGACGCTCGAACAGGCATGCCCTTCGGAATACCAAAGGGCGCAATGTGCGTTCAAAGATTCGATGATTCAC
+
AABBBFFFFBFFGGGGGGGGGGGHHHHHHHHHHHHHHHHHHHHGGGGGHGHHHHHHHHHHHFHEGFGGHHHHHHHHHHHGHFFGHFHHGBFGGGGGGGGGEGFFGFGHHHHHFFGGGGGHHHHGHHHHGGGGGGGHHHEGFFFCGGGHHGCEGHFFHGGFGFGGGGFDF?BGGGGGFGGCGEEBFEHGHGHGGHFGGHHGHHFHHHGGGGHHFHHEEBCGEHEDFGFGBEGHGGGEFGDHHHHGFDHHHHGGGGGGFHHFGEEAGFFCGGGGGGFFFFFFFBBBBB
@M02197:102:000000000-ALU3V:1:1101:18489:13603 1:N:0:1
GACCCTAGACCTTCCTCCGCTTATTGATATGCTTAAGTTCAGCGGGTATCCCTACCTGATCCGAGGTCAACCTTTGAAAGAGTTTAACGGCCACGACCGCCCGCACTCCAAAGCGAATATGTATCACAACGCTTAGAGACGGACAGCTCGGCCGGAGACTTCAAGGCGCGCGGGAGCCGCGACGCCCAACACCAAGCGAGGCTTGAGTGGCGAAATGACGCTCGAACAGGCATGCCCTTCGGAATACCAAAGGGCGCAATGTGCGTTCAAAGATTCGATGATTCAC
+
CCCCCFFFFFFFGGGGFGGGGGGHHHHHHHHHHHGHHHHHHHHGGGGGHHHHHHHHHHHHHHHGGGGHHHHHHHHHGHHHHGGHHHFHGEGGGGGGGGGGGGGGGGGHHHHHHHGGGGGHHGHHHHHHHGGGGGGHHHHGGGGGGGHHHGCGGGHGGGGGGHGGGGGGGGGGGDFFFGFGFCGHGHHFFFFFFHGGGHGGHHHFHHGGGGHHHHHEFEGGEHGHHHHHHHHHGGGEFGGHGHHHHHHHHHGGGGFHHHHFEGGHGGGFGGGGGGFFFFFFFA3>>A
@M02197:102:000000000-ALU3V:1:1101:15547:13664 1:N:0:1
GACCCTAGACCTTCCTCCGCTTATTGATATGCTTAAGTTCAGCGGGTAGCCCTACCTGATTTCAGGTCAAAGTCAAAAGGTGCGCGATGGCAGGTTTTGAGCAGTCATCACCACAAGGAGAGACGAAACTTATTACGTCTAACACTGATGTGGGATGTTCCACTAAGTCATTTGAGGTGAGCCATTGCTGGCAGACACCCAAGTCCAAGCCTAACATGTTCAGAAAACATATTAGATTGAGATTTCATGACACTGAAACAGGCATGCCTTTCGGAATACCAAAAGGCGCAAGGTGCGTTCAAAGATTCGATGACTCAC
+
AABCCFFFFFFFGGGGGGGGGGGHHHHHGHHHHHHHGHGHHHHGGGGGGHHGHHHGGFHHHHHHHHHHGGHHHHHHHFHGGHHGGGGGGFHHGGHHHGHGGHHHHHHHFHHHHHHHHHHHHGGHHGFDCGHHHHGHG8HHHHGHFHHDGHHBHHHHHGHHFHGHGHHHGDFHHFHHFFG2GFGHGHGHFGFDHFFHBHHGHHHHFGHHGGEHGHGGHGHHHFHHHFBHHHGGHHHGGGFGFHHGFFF5GFFGGHGHFGHHHHEHHGHEGGGGHHHFHHCFHHGGGGGHHGHGGGEFFGGGGFGGGGFFFFFFFA3ABA
@M02197:102:000000000-ALU3V:1:1101:26829:13581 1:N:0:1
GACCCTAGACCTTCCTCCGCTTATTGATATGCTTAAGTTCAGCGGGTATCCCTACCTGATCCGAGGTCAACCTTTGAAAGAGTTTAACGGCCACGACCGCCCGCACTCCAAAGCGAATATGTATCACAACGCTTAGAGACGGACAGCTCGGCCGGAGACTTCTAGGCGCGCGGGAGCCGCGACGCCCAACACCAAGCGAGGCTTGAGTGGCGAAATGACGCTCGAACAGGCATGCCCTTCGGAATACCAAAGGGCGCAATGTGCGTTCAAAGATTCGATGACTCAC
+
CCCCCFFFFFFFGGGGGGGGGGGHHHHHHHHHGGHHFGHHHHGGGGGGHHHHHHHHHFHHHHHGGGGHHHHHHH:HHHHHHHHHHHHHGGGGGGGGGGGGGGGGFDFHHHHHHHGGGGGHHHHHHHHHGGGGGGGHGHHHGGGGGGHHHGGGGHHHHHHHGGGGGGGGGGGGGGGGGGGGFFFHGHHFFFFGGHGFFHHFHHHHHHGGGFEHGHHGFFFGHHGHHGGGHHHGFGDGGFGHHHHHHGHHHHGGGGEGGFFGEECHGGCGGGGGGGFFFFFFFBBBAA
@M02197:102:000000000-ALU3V:1:1101:26307:13785 1:N:0:1
GACCCTAGACCTTCCTCCGCTTATTGATATGCTTAAGTTCAGCGGGTAATCTTACCTGATTTGAGGCCAGAAAGGAATACATAAAGAATTATGCATATGTGTGTGTTTGTTTGGTAGCAGATGACAAAAGCACAAGATTTTTATGGGTTTGCCTTAACAAAAATCTATGGCTGACACTCATCCACTCATACTTTTAAGGCAAGGTGATACAAAGAGGCTAATCTCATCACCAAGCCCAAGGACCCGTTAAAAGAAAAAATCTTTTAATGGAGATATTCACGACACTCAAACAGGCATGCTCCGAGGAATACCAAGGAGCGCAAGATGCGTTCAAAGATTCGATGATTCAC
+
AABBAFFFFFFFGGGGGGGGGGGHHHHHHHHHHHHHHHHHHGHGGGGGHHHHHHHHHHHHHHHHGHGGHHHHHHGHHHHHHHHHHHGHHHHHGHHHFHHHHGHGHGHHHHHFHG/BGHHHHHGH9HHGHGHHBHHCGHHHHHHHHHGHGGGFHHHHHHHHHHGHHHHHGGHHFFFFFFHHHHHHGHHHHHHHHGDHGGBFGGFE2FHGHFGFHGGGCBEHHGFGHHHGGGGFGHGGGG?GGGGCGGHHHHHFFGGHHGGAGGDFHGHHFHHHHGHGF?ECFHGHGHHHHHHHHHHHHGGGGEBGGEHHHHHGHHGGGGGHHHGGDGGHGGGGGGGGGGFFFFFFFCCCCC
@M02197:102:000000000-ALU3V:1:1101:11427:13792 1:N:0:1
GACCCTAGACCTTCCTCCGCTTATTGATATGCTTAAGTTCAGCGGGTAGCCCTACCTGATTTCAGGTCAAAGTCAAAAGATGCGCGATGGCAGGTTCTGAGCAGTCATCACCACAAGGAGAGACGAAACTTATTACGTCTAACACTGATGTGGGATGTTCCACTAAGTCATTTGAGGCGAGCCATCACTGGCAGACGCCCAAGTCCAAGCCTAACATGTTCAGAAAACATATTAGATTGAGATTTCATGACACTGAAACAGGCATGCCTTTCGGAATACCAAAAGGCGCAAGGTGCGTTCAAAGATTCGATGATTCAC
+
CCCCCFFFFFFFGGGGGGGGGGGHGFBHHHHHHHHHHHHHHHHGGGGGGHHHHHHHHHHHHHHHHHHHHHHHHHHHHHHGHHHGGGGGGGHGGGHHHHHHHHHHHHHHHHHHHHHHHHHHGGGHGGGGHHHHHHHFGHGHHFHHHHHHHHHHHGHGGHHHHHHGHHHEFHHHHGHGHGHHHHHGHHHHHHHGHGGFFHGHHHHHGGHHGHGHHHGHGHHGHHHHHHHHHGHGHHHHHHHHHGHGHHHHHHHHHHHHHHHHHHHHHHHGGGGHHHHHHHGHHHGGGGGHHHHGGGGHGGGBGGGGGGFFFFFFFBAACB
@M02197:102:000000000-ALU3V:1:1101:21785:13870 1:N:0:1
GACCCTAGACCTTCCTCCGCTTATTGATATGCTTAAGTTCAGCGGGTAGTCCTACCAATCTGAGGCCGATGAATTGAAATTAAATCCCTTCCTCTCTTCCAAAGAAGCGAGGCATGGGCGGGGTTCAGAAGCACTCCAACCAGCAAAACGTCGCGTCCAGCTCCTCGACCCTGCGCCTCTCCTCTCCGAAGTCCTGATATTATCAAAACCCGGCAGGGAAAGACGTGGGCGAAATAACGAGCTTTCGTCCGTCTTGCCTATCGAATGGATGCGCTAATGCATTTCGAGGGAGCCACCGTGGAAGATGGCAAGACCCTCAATACCGATCCGCCAGCTTTCTCAACTAAATAAGAAAGCTGTCGTTCGAAACAATTCGCGGCCCTCAAACAGGCATGCTCCCCAGTTTAGATCTGCCGGGAGCGCAAGGTGCGTTCAAAGATTCGATGACTCAC
+
CCCCCFFFFFFFGFGGGGGGGGGHHHHHHHHHHHHHHHHHGHHGGGGGGHHGHHHHHHHHHFFHGGGGGGGHHHHHHHHDGHHFGHHHHHHHHHHGHHGHHHHHHAFBEGCECFFFHHHECCGFFHHHHHFFHHFCGHHH?FGHGHHEGCFGGGGGGCGFGGGGBFDGGGGGBE;DFFFFFFFBBBFF-AF:BFFFFFFBBFF9B0BFFF.@-@>B>DF?EFBF?EF9@EBDFAFFF9A3F@ABFB@9-AB9;-BBB;-B9BBFF9B-.-@?BB;000C;..9B@GFC9099..C-.GCCCCFCCCCGCBG<.A<<00DCEACC->--@CHFEFFFBEGEHFFB??2GBDBGF1HH?GCE/GAFEFFF21G/>E/ECCE>0/BBBGFHFBFBHFE/FA/CBFBFDDHEB/?E?E?F0?AGEFGFFEEAA111F3FGGEGGFFFFFFFAAAAA
@M02197:102:000000000-ALU3V:1:1101:22975:13939 1:N:0:1
GACCCTAGACCTTCCTCCGCTTATTGATATGCTTAAGTTCAGCGGGTAGTCCTACCTGATTTGAGGCCAGATGTCAAGAAGTTACACACAAGTGTGTAGGATATAGAAAGCAGACTATTGTCAAGTCCTGGCCACGAGCGAACTCGTGTCCTAAGCGAAATACTTATTACGCCTAGGGGAACCAGTCAAAGACTAATCCAGCTTACATTTTTAAGGCGAGTCAACTTGGCATTGACAAACACCCACATCCAACATCCAAGCTCGGATTAACCAAACTTGGAGTTGAGGTTTTCATGACACTCAAACAGGCATACTCTTCGGAATACCAAAGAGTGCAATTTGCGTTCAAAGATTCGATGACTCAC
+
BABB?FFFFFFFGGGGGGGGGGGHHHHHGHGHHHHHHHHHHHHGEGGGGHHGHHHHHGHHHHHHGHGGHHHGHHHFFHGHHHDHHEGHGFFHHHE@GHFHGHGHHGHGG3GHHHGGH4FGFGGHH?GFFHBF0GGEDGCFGFGGH6FCFGGHHHHEFHHCGHHEHGHHGGHGFHFFHHHGHGGGGHGHGHHHGH;GHFGGD1GHGGGGGGGGGGGFG33GFGFBFFGCFHHGHGFBHFFFFGHFHHHFEGFHGFEDHFEE/EGHHHGHGF15GHFGFHFGF2FEHHGHHHHHHHHGHHFGHHGHHHHHHGHGDF2E?DHHHHHHGHHHHHGHGHHHHHGFCCHGGGGGGGGGGFFFFFFFBBABB
@M02197:102:000000000-ALU3V:1:1101:10974:13940 1:N:0:1
GACCCTAGACCTTCCTCCGCTTATTGATATGCTTAAGTTCAGCGGGTATCCCTACCTGATCCGAGGTCAACCTTAGAAATGGGTTTGTTTTACGGCGTAGCCTCCCGAGCACCCTTTAGCGAATAGTTTCCACAACGCTTAGGGGACAGAAGACCCAGCCGGTCGATTTGAGGCACGCGGCGGACCGCGTTGCCCAATACCAAGCGAGGCTTGAGTGGTGAAATGACGCTCGAACAGGCATGCCCCCCGGAATACCAGGGGGCGCAATGTGCGTTCAAAGATTCGATGATTCAC
+
BCCCCFFFFFFFGGGGGGGGGGGHHHHHHHHHHHHHHHHHHHHGGGGGHHHHHHHHHHHHHHHGGGGGHHHHGHHHHHHHHHHHGGGHHHFHHGGGGGGGGHHHHGGGGGGHHGHHHHHHGGGGGHHHHHHHHGHGGGGGGHGHGGGGGGHHHFHHHHHGGGGGGGGGGGGGGFGGGGGGGFGFGGGGGGGGGHHHHHGFFFGGGHHGHHFHFGHHHHHHHGHGGGCFHHGHHHHGHHHHGGGFGGCGGHHHHHFFGGGGGGGHGHHGGGGHGGGGGGGGGGFFFFFFFCCCCC
@M02197:102:000000000-ALU3V:1:1101:23298:14016 1:N:0:1
GACCCTAGACCTTCCTCCGCTTATTGATATGCTTAAGTTCAGCGGGTATCCCTACCTGATCCGAGGTCAACCTTTGAAAGAGTTTAACGGCCACGACCGCCCGCACTCCAAAGCGAATATGTATCACAACGCTTAGAGACGGACAGCTCGGCCGGAGACTTCTAGGCGCGCGGGAGCCGCGACGCCCAACACCAAGCGAGGCTTGAGTGGCGAAATGACGCTCGAACAGGCATGCCCTTCGGAATACCAAAGGGCGCAATGTGCGTTCAAAGATTCGATGATTCAC
+
DDDDDFFFFFFFGGGGGGGGGGGHHHHHHHHGHHHHGGHHHHHGGGGGHHHHHHHHHHHHHHHGGGGHHHHHHHHHHHHHHHHHFHHHGGGGGGGGGGGGGGGGGGGHHHHHHHGGGGGHHHHHHHHHGGGGGGGHHHHHGGGGGGGHHGGGGHHHHHHHHGGGGGGFGGGGGGGGGGGGGGGHGHHFGFFGGHGGGGHGHHFHGHGGGGHHHFHGFFFGGHGHHHHGHHHHGGGGGGGHHHHHG2GHHHGGGGGHHHHFGGGGGFGGGGGGGGFFFFFFFCBBBB
@M02197:102:000000000-ALU3V:1:1101:9755:14054 1:N:0:1
GACCCTAGACCTTCCTCCGCTTATTGATATGCTTAAGTTCAGCGGGTATCCCTACCTGATCCGAGGTCAATCATAAAAAAGTTTGGGGTTCTGGCAGGACACCACCGGGACTCTGTCGCGAGGAGTATTACTACGCGTAGAGCCAGGATGCACCGCCACTGCTTTTAAGGGCTGCCCTGTGACGGGCAGGCCCCAACACCAAGCTGAGCTTGAGGGGTGATAATGACGCTCGAACAGGCAGGCCCCCTGGCATACCAAGGGACGCAATGTGCTATCAAAGATTCGCTAGCTCCC
+
BBA@AFFBDFFFFGFGBFCGFGGGFGHHHHHHHHHF5FHHFHBECEEGHHHHHGHHHFGHHHGGGGGGGH8::;GHGFG;F:GHHGGFE:A;HHHHGG9HGAF<HGGGG;;<6FH;HG9/@D89G<G8HFG9FF56G8D889G998E<FFF:H@@DC10:CFBBGFGFGFC?/CFFGFF0CFGGGGAFF<DFB*E:DFFFFEHFFFFFFFFE?9B:@2FB;9#EB>FFB/BB;1A@B>//#/9/B311121BA110DB00A00EFD10111333333331111>1111111111
@M02197:102:000000000-ALU3V:1:1101:3729:14037 1:N:0:1
GACCCTAGACCTTCCTCCGCTTATTGATATGCTTAAGTTCAGCGGGTATCCCTACCTGATCCGAGGTCAACCTTTGAAAGAGTTTAACGGCCACGACCGCCCGCACTCCAAAGCGAATATGTATCACAACGCTTAGAGACGGACAGCTCGGCCGGAGACTTCTAGGCGCGCGGGAGCCGCGACGCCCAACACCAAGCGAGGCTTGAGTGGCGAAATGACGCTCGAACAGGCATGCCCTTCGGAATACCAAAGGGCGCAATGTGCGTTCAAAGATTCGATGATTCAC
+
?AAABFFFFFFFGGFGGGGGGGGHHFDGFDGGHHHHHFHHHCHGEFGGGGHHHHHHHHGFHF0GGGGHHGHHGHHHHH9F32FHHHHGF;@E9E@CEE@EGGBC<DFHHHBHCGGFFCFFGBFGCDFDHGFFGGFCGFFHFFGGGEHHHGGGGGFFFDEF9F0GGGGGCCCFGGCGC<GCE@EHEAHE?DFGGHFFFBFEHFEFHHGGGGEHHGFGGEGEF:EGFGFHGHHHGFEB/9GHHH.FFA01HCGGECGHFDHEAA0FGGGGGGGGGGFFFFFFFAA1A1
@M02197:102:000000000-ALU3V:1:1101:26736:14050 1:N:0:1
GACCCTAGACCTTCCTCCGCTTATTGATATGCTTAAGTTCAGCGGGTATCCCTACCTGATCCGAGGTCAAAAGTGAGAAAATGGCTTGATGGATGCTGCTGTTAAGGGACCAAGACGCAAAATGTGCTGCGCTTACTACCAAAACACTGGCTGCCAATGACTTTGAGGTGAGTCTTAACAAAAAGACAAGCACCCAACACCAAGCAAAGCTTGAAGGTACAAATGACGCTCGAACAGGCATGCCCCATGGAATACCAAGGGGCGCAATGTGCGTTCAAAGATTCGATGACTCAC
+
BBBBBFFFFFFFGGGGGGGGGGGHGHHHHHHHHHHHHHHHHHHGGGGGHHHHHHHHHHHHHHHGGGGHHHHHHGHHHHHHHHHGHHHGHHHHHHHGFHHHHHHHGHHHHGHHGHHHHHHHHHHHHHGGHGGGGGGHFHHHHGHGHHHHHGHHGHFHHHHHHHHHHHGHHHHHHGHHHHHHHHHHHGHHHHHHHHHGEFFGHHHHHHHHHGGGHHHHHHFHHHHGGGGGHHGHHHGHHHHHGGGHHHHDGHHHFHGHHFGGGGGHGHHGFEGGGGGGGGGGGGFFFFFFFBBAA?
@M02197:102:000000000-ALU3V:1:1101:22877:14151 1:N:0:1
GACCCTAGACCTTCCTCCGCTTATTGATATGCCTAAGTTCAGCGGGTAATCTTACCTGATTTGAGGCCAGAAAGGAATACATAAAGAATTATGTATGTGTGTGTTTGTTTGGTAGCAGATGACAAAAGCACAAGATTTTTATGGGTTTGCCTTAACAAAAATCTATGGCTGACACTCATCCACTCATACTTTTAAGGCAAGGTGATACAAAGAGGCTAATCTCATCACCAAGCCCAAGGACCCGTTAAAAGAATTTTTCATAAAAAAAAACCTTTTAATGGAGATATTCACGACACTCAAACAGGCATGCTCCGAGGAATACCAAGGAGCGCAAGATGCGTTCAAAGATTCGATGATTCAC
+
ABBBBFFFFFFFFGBGFGGGGGGHHHHHHHHGHHHHHHHHGGHGGGGGGHHHHHGHHHGHFHHHGHGGGHHHHHHHHHHGHFHHHFHHHHHHHFBGHGF4FGHHHHHHHHHG/FGHHHHHGHHFFFFGCGGH2GGHHHFGHFHGFFFGFGGHHGHHHHHHHHHGCFGC0<CFHHHHHHHHGHHHEHHGHHHHHHHGHBGFFGDGGHHHHHHHHHHHGFF1EHFHHEHHGHHGGBHHHHGCGGFCHHHFHHHHHHHHHHHGAGGGGGGGFBAB4F4FHHHHGHHHHHGGAAGGFHHGHFHF3G5HEHGHGGECGGHHHHHFHHHGGGDGECGHHHGFEA4FGGFGF5EGGFFFFFFFBBBBB
@M02197:102:000000000-ALU3V:1:1101:7390:14223 1:N:0:1
GACCCTAGACCTTCCTCCGCTTATTGATATGCTTAAGTTCAGCGGGTATTCCTACCTGATCCGAGGTCAACCTTGTAAAAAATGGGTTATGGGACCGTGCCGGGGGACCTTTCGACTCCGTGCGTGCTTGAAAAAGCTCGTTGCACCGAGAGTCCCACGGACGCCGTCATTACTTTTGGGACCGGTCGGGGGTGAACCCGGACCTGGATCCAACAACAAGCCAGGCTTGAGAGGTGATAATGACGCTCGAACAGGCATGCCCTTCGGAATACCAAAGGGCGCAATGTGCGTTCAAAGATTCGATGACTCAC
+
AABABFFFFFFFGGGGBGGGGGGHHHHHHHHHHHGHDFGBFHHGGGGGHFHFHHHHHGHHHHHGGCAGFHHGHHHHFFHHHGHHGEFFHHHFGFHFGGHGHG?EEF:GGHGHHGEFGGHG9FCFCE?FHHFHHGHGHHHGGFHGHFHGFFGGCCGEHGGG--CDFFEFAFFFFFHFFFCFFGGCB=FBB@HFFFGGFGFFF;EFFFFGFFFF;FHFEFFFEEFFHFFFFE:GHFHFHDBFFFFFGHHEF5FBFHHGHEGGEAFCGHGGGHHHFHHFFAEDHG5GGECACE5GGF55GGGFFFFFDDBAABA
@M02197:102:000000000-ALU3V:1:1101:4146:14431 1:N:0:1
GACCCTAGACCTTCCTCCGCTTATTGATATGCTTAAGTTCAGCGGGTATCCCTACCTGATCCGAGGTCAACCTGAGAAGGAGAGGTTGAGCGGCGCACTCCGAGCGGCCACCGACGCGAGACAAGATGCCACAACGCGAGGGGACGGACGGCGTGGCCGGCGACATTGAGGCGGGCGGCGAGGAGCCGCGGCGCCCAACACCCAGCCGGGGTGGGTTGGTGGCAATGACGCTCGAACAGGCATGCCCCCCGGAATACCAGAGGGCGCAATGTGCGTTCAAAGATTCGATGATTCAC
+
BB?AAFFFF5FFGGGGGGGGGGGHHGBHFFHHGHHHHHGFHHGFGG?EHHHHHHHHGFHHHHGGEEGHHG:H:HFGFEGHHHEFGG:;3B@EEGC?@E@3GA@CG?DGCCGH?@?CGCF@DEHBFB0A0ACGHHGGGG.A;DFFA?>B@B?B?@9BBF.EABF;@D4BF#FFDBAD@;?FFFD>B;9---?-;-EEA;./#AD?..?2C@##<...EFF801GGG?9DCD0FA;HHHHHGE997CE?EA3GHHHFBHCBA2GGGGHBGGGCEFGGGGGGGGGGGFBFFFFFAAAA>
@M02197:102:000000000-ALU3V:1:1101:25525:14383 1:N:0:1
GACCCTAGACCTTCCTCCGCTTATTGATATGCTTAAGTTCAGCGGGTATCCCTACCTGATCCGAGGTCAACCTTTGAAAGAGTTTAACGGCCACGACCGCCCGCACTCCAAAGCGAATATGTATCACAACGCTTAGAGACGGACAGCTCGGCCGGAGACTTCAAGGCGCGCGGGAGCCGCGACGCCCAACACCAAGCGAGGCTTGAGTGGCGAAATGACGCTCGAACAGGCATGCCCTTCGGAATACCAAAGGGCGCAATGTGCGTTCAAAGATTCGATGACTCAC
+
BCCCCFFFFFFFGGGGGGGGGGGHHHHHHHGHHHHHGHHHGHHGGGFGHHHHHHHHHHGHHFHGGG:HF;EGHHHHGHH:GHFGHHHHDEFG?FGGFGGGGGGGGGGHHHHGHFGGGGGHHHHHGHHHHGGGFGGHHHGGGGGGGGGHHGGGGFFGDDGGHHGGGFEFAGGGGGGGGEFFGGGFEGGEFFFGGHGGGEHGHGHEFGGGGGFHFHHGGFFFGGGHHFHHHGHHGGGGGGGHHHHHHEGGHFFGFGGHHHH?GGGHGGFGGCGGGGFFBFFFDAAAAA
@M02197:102:000000000-ALU3V:1:1101:3672:14631 1:N:0:1
GACCCTAGACCTTCCTCCGCTTATTGATATGCTTAAGTTCAGCGGGTATCCCTACCTGATCCGAGGTCAACCTTTGAAAGAGTTTAACGGCCACGACCGCCCGCACTCCAAAGCGAATATGTATCACAACGCTTAGAGACGGACAGCTCGGCCGGAGACTTCAAGGCGCGCGGGAGCCGCGACGCCCAACACCAAGCGAGGCTTGAGTGGCGAAATGACGCTCGAACAGGCATGCCCTTCGGAATACCAAAGGGCGCAATGTGCGTTCAAAGATTCGATGATTCAC
+
A3>AAF4CFDCFGGGGGGGFG2EHHHFFHHHHHHHHFHFF5GHGGGGGHHHGHHHHHHGHH;GFGG$FGFHAFHHHHHHHGFGFHHHBA>EEGGECGEEGGGGGGCCFHHHGGFGGGG07GHHHFHHGHDCGGFDGHHHHGCFFGGHFFGGGGHHGGGGGFHGGE/DAB??GGEB?DE?GE@ECEBAEGCGGFEFFFHHCB@BFHHGGDFBHHFHFGGGGFFFGDF3@FGHGGECDCGFHHGDGFHHHF3GGEF2EB55EEEDFGF55GGGEGGFFBFFFFBBBBB
@M02197:102:000000000-ALU3V:1:1101:21699:14698 1:N:0:1
GACCCTAGACCTTCCTCCGCTTATTGATATGCTTAAGTTCAGCGGGTATCCCTACCTGATCCGAGGTCAACCTTAGAAATGGGTTTGTTTTACGGCGTAGCCTCCCGAGCACCCTTTAGCGAATAGTTTCCACAACGCTTAGGGGACAGAAGACCCAGCCGGTCGATTTGAGGCACGCGGCGGACCGCGTTGCCCAATACCAAGCGAGGCTTGAGTGGTGAAATGACGCTCGAACAGGCATGCCCCCCGGAATACCAGGGGGCGCAATGTGCGTTCAAAGATTCGATGATTCAC
+
CCCBCFFFFFFFGGGGGGGGGGGHHHHHHHHHHHHHHHHHGHHGGGGGHHHHHHHHHHHHHHHGGGGHHHHHHHHHHGGHHHHGGGGHHHHHHGGGGGGFGHHHHGGGGGGHHGHHHHHHGGGGGHHHHHHHHHHGGGGGGHGGGGGGGHHHHHHHHHHGGGGGGGGHGFGFGGGGGGGGGGGGGFGGGGGGGHHHHGFGGHGGGHHGFGFHHFHHHHHHHHHGGGFGHHGHHHHHGHHHGFFGFGGHHHHHHHHGGGGGGGGHGHHGGGGHGGGGGGGGGGFFFFFFFCCCBC
@M02197:102:000000000-ALU3V:1:1101:18322:14701 1:N:0:1
GACCCTAGACCTTCCTCCTCTTATTGATATGCTTAAGTTCAGCGGGTAATCTTACCTGATTTGAGGCCAGAAAGGAATACATAAAGAATTATGCATATGTGTGTGTTTGTTTGGTAGCAGATGACAAAAGCACAAGATTTTTATGGGTTTGCCTTAACAAAAATCTATGGCTGACACTCATCCACTCATACTTTTAAGGCAAGGTGATACAAAGAGGCTAATCTCATCACCAAGCCCAAGGACCCGTTAAAAGAAAAAATCTTTTAATGGAGATATTCACGACACTCAAACAGGCATGCTCCGAGGAATACCAAGGAGCGCAAGATGCGTTCAAAGATTCGATGATTCAC
+
ABBCCFFFFFFFGGGGGGGGGGHHHHHHHHHHGHHHHHHHHHHGGGGGHHHHHHHHHHHHHHHHGHGGHHGHHHHHHHGHHHHHHHHHHHHHHHHHHHHHFFHHHGHHGHHHHGAGHGHHHHHHHHHHHGHHHHHHGHHHHHHGHHHHGGGGHHHHHHHHHHHHHHHHHHHHGHHHHGHHHGHHGHHHHHHHHHHHHGHHHHGHHHHHHHHHHGHHHHHGGHHEHHHGHGHHHGHHHHGHGGGGGHGGHHHHHGHHHHHGHGHHHHHFGHGHHHHEFGGGHGHHGHHHHGHHHHHHGGGGFGHHHHHHHHHHHHGGGGGHHHHGGFGHFGGGGGGGGGFFFFFFFCBAAA
@M02197:102:000000000-ALU3V:1:1101:24172:14816 1:N:0:1
GACCCTAGACCTTCCTCCGCTTATTGATATGCTTAAGTTCAGCGGGTAATCTTACCTGATTTGAGGCCAGAAAGGAATACATAAAGAATTATGCATATGTGTGTGTTTGTTTGGTAGCAGATGACAAAAGCACAAGATTTTTATGGGTTTGCCTTAACAAAAATCTATGGCTGACACTCATCCACTCATACTTTTAAGGCAAGGTGATACAAAGAGGCTAATCTCATCACCAAGCCCAAGGACCCGTTAAAAGAAAAAATCTTTTAATGGAGATATTCACGACACTCAAACAGGCATGCTCCGAGGAATACCAAGGAGCGCAAGATGCGTTCAAAGATTCGATGACTCAC
+
ABBBBFFFFFFFGGGGGGGGGGGHHGDGEHFHHGHHHHHHFHHGGCG0GGHHHGHHHGHGHHGHGHGGHHGHHHHHHHGHGHHHHGECGFHHGHHHHHHGHFHFGGHHHFHHEFFGHGHHFHHEHHHHHGHHGGGHHHHHHHHHHHGHHHGHHFFHHGHGHHHFHHHHHGEHHGHHHHHGFFGFGHHGHGHHHHHHHGHHHHHHEHHGHFHHHHHFHHHHHHGHHGHFGFGHHHHHHGGHGGGGGGFHHGHHHGHHGHHFHHFFDHHHHHFHHGHFGGGEF5HHGHHHHHHHHHHHGGG?GFHHHHGGGDHHHHGGGGGGHHGGFEGHGGFFGGGGGGFFFFFF5B@BAA
@M02197:102:000000000-ALU3V:1:1101:24335:14829 1:N:0:1
GACCCTAGACCTTCCTCCGCTTATTGATATGCTTAAGTTCAGCGGGTAGCCCTACCTGATTTCAGGTCAAAGTCAAAAGATGCGCGATGGCAGGTTCTGAGCAGTCATCACCACAAGGAGAGACGAAACTTATTACGTCTAACACTGATGTGGGATGTTCCACTAAGTCATTTGAGGCGAGCCATCACTGGCAGACGCCCAAGTCCAAGCCTAACATGTTCAGAAAACATATTAGATTGAGATTTCATGACACTGAAACAGGCATGCCTTTCGGAATACCAAAAGGCGCAATGTGCGTTCAAAGATTCGATGATTCAC
+
BBCCCFFFFFFFGGGGGGGGGGGHHHHGFHGHHHHHHHHHHHHGGGGGGHHHHHHHHHHHHHHHHHHHHHHHFHHHHHHGHHHGGGGGGGHHGGGHHHHHHHGHHHHHHHHHHHHHHHHHGGHHHHHGGGHHHHHHGFHGHHHHHHHHHGHHHGHGHHHHHHHHHHHHHHHHHGHGHGHGGHHHHHHHHHGHHGGGGHHGHHHHGGGGGHHHHHGHHHHHHHHHHHHHHHHHHHHHHHHHHHHGHHHGHHHHHHHHHHHHHHHHHHHGGGGGHHHHHHGHHHGGGGGHHHHGGGGHGGGGGGGGGGFFFFFFFBCCCB
@M02197:102:000000000-ALU3V:1:1101:29100:14853 1:N:0:1
GACCCTAGACCTTCCTCCGCTTATTGATATGCTTAAGTTCAGCGGGTCTCCCTACCTGATCCGAGGTCAAGAGTGTAAAAATGTACTTTTGGATGTCGTCGTTATGAGTGCAAAGCGCGAGATGTACTGCGCTCCGAAATCAATACGCCGGCTGCCAATTGTTTTAAGGCGAGTCTACAGGAGACAAACACCCAACACCAAGCAGAGCTTGAAGGTACAAATGACGCTCGAACAGGCATGCCCCATGGAATACCAAGAGGCGCAATGTGCGTTCAAAGATTCGATGACTCAC
+
1AAAAFBBB1CFGGGFGG?E?AEDGFFBFF3FD2DGFHHGC21EEGG/ABFGFGHHFF0FHFE?ACEHHGFHGFFGGFFFFFB2FBGH9FF>1B1FFG>BEEEEGHHB2BGFFGHFGFHFG;0BHFHGGCABCGBHHHG?1FFFGGHCA/FE@0C11F<C61FEGGFGFFGFF?2GFCEHFDEB0CE/EFECGEGGEE#BFHFFF;BG6FFGD2FDFF&F0/B/#B0)?FGAFFB4A:339GB12DFHFHFHFBF1B0EAE11G1CEAE1G1A33BBEB1FB@B111?A1>1
@M02197:102:000000000-ALU3V:1:1101:29107:14869 1:N:0:1
GACCCTAGACCTTCCTCCGCTTATTGATATGCTTAAGTTCAGCGGGTATCCCTACCTGATCCGAGGTCAAGAGTGTAAAAATGTACTTTTGGATGTCGTCGTTATGAGTGCAAAGCGCGAGATGTACTGCGCTCCGAAATCAATACGCCGGCTGCCAATTGTTTTAAGGCGAGTCTACAGGAGACAAACACCCAACACCAAGCAGAGCTTGAAGGTACAAATGACGCTCGAACAGGCATGCCCCATGGAATACCAAGGGGCGCAATGTGCGTTCAAAGATTCGATGACTCAC
+
BCCCCFFFFFFFGFGGGGGGGGGHHHHHGHHFGCGHHHHGHHFGGGFGHHHHHHHHGDHGHGCEEGEHHHGHHGFGHHGHHHHFHFHHHGGGHHGHHHGGGGGHHHHHHGHHHHHGGCGGGHHHHHHGHEGGGGGGHFFHHHHHHHGGCCDDGHHHHHHHHHHFHHFHGFHHHHHHHGHGFHGEGHGGGGGHGFFGGGFFGHHHGCHFFFFHFHEBGFHFHFGGGGHHGGHHHHHHHHAGGHHHHGHGHHFGHHGC?GGGGGHHHEEEGHFGCGGGGGGGFFFFFFFCBACC
@M02197:102:000000000-ALU3V:1:1101:25493:14952 1:N:0:1
GACCCTAGACCTTCCTCCGCTTATTGATATGCTTAAGTTCAGCGGGTATTCCTACCTGATCCGAGGTCAACCTTTGGAAAATTGGGGGGTTTTACGGCAAGAGTCCCTCCGGATCCCAGTGCGAGACGTAAAGTTACTACGCAAAGGAGGCTCCGGGAGGGTCCGCCACTACCTTTTAGGGCCTACATCAGCTGTAGGGCCCCAACACCAAGCAGAGCTTGAGGGTTGAAATGACGCTCGAACAGGCATGCCCGCCAGAATGCTGGCGGGCGCAATGTGCGTTCAAAGATTCGATGATTCAC
+
BCCCCFFFFFFFGGGGGGGGGGGHHHHGHHHGHHHFHHHHHHCGGGGAHFHHGHHGHHHGGHGGFGGHHHHHHHHH:8F8HH0GGHGG.-AD/<:G95CGEE9;FHF.<GGGF8F:G;GG/9GFA89G9GG9GG.;GG;F8FFFFFF9.5DFF9FFF9FF5DFFFFFGDBFFFFFF#F?FFFFEFFFFFFF67EF/BFEF?DF<ADFFDFF0/FFCBBFFF99B>2*@F2BFFBFDBADFHHFGF?0>/CGCEB12HGHEFA/A/EE00ECGDBFGEEGFG133B3AEG1FC3B133>1>>1
@M02197:102:000000000-ALU3V:1:1101:23087:14950 1:N:0:1
GACCCTAGACCTTCCTCCGCTTATTGATATGCTTAAGTTTAGCGGGTATCCCTACCTGATCCGAGGTCAACCTTTGAAAGAGTTTAACGGCCACGACCGCCCGCACTCCAAAGCGAATATGTATCACAACGCTTAGAGACGGACAGCTCGGCCGGAGACTTCTAGGCGCGCGGGAGCCGCGACGCCCAACACCAAGCGAGGCTTGAGTGGCGAAATGACGCTCGAACAGGCATGCCCTTCGGAATACCAAAGGGCGCAATGTGCGTTCAAAGATTCGATGATTCAC
+
ABCCCFFFFFFFGGGGGGGGGGGHHHHHHHHHHHHHHHHHHHHGGGGGHHHFHHHHHHHHHHHGGGGHHHHHHHHHHHHHHHHHHHHHGGGGGGGGGGGGGGGGGGGHHHHGHGGFGGGHHGHHHHGHGGGGGGGGGHHHGGGGGGGHHGGGGHHHHHGGGGGGGGGGGGGGGGGGGGGGGGGHGHHGHGHGGHGGGHHGHGHHHHGGGGGHHHHGGGGGHHGHHHGHHHHFGGGGGGGHGHHHHHGHHHGGGGGGFHHGFGGHGFFGGGGGGGFFFFFFFBBBBB
@M02197:102:000000000-ALU3V:1:1101:11693:14988 1:N:0:1
GACCCTAGACCTTCCTCCGCTTATTGATATGCTTAAGTTCAGCGGGTATCCCTACCTGATCCGAGGTCAACCTTTGAAAGAGTTTAACGGCCACGACCGCCCGCACTCCAAAGCGAATATGTATCACAACGCTTAGAGACGGACAGCTCGGCCGGAGACTTCTAGGCGCGCGGGAGCCGCGACGCCCAACACCAAGCGAGGCTTGAGTGGCGAAATGACGCTCGAACAGGCATGCCCTTCGGAATACCAAAGGGCGCAATGTGCGTTCAAAGATTCGATGACTCAC
+
CBCCCFFFFFFFGGGGGGGGGGGHHHHHHHHHHGHHHHHHHHHGGGGGHHHHHHHHHHGHHHHGGGGHHHHHHHHHGHHHHHHHHHHHGFGGGGGGGGGGGGGGGGGHHHHHHHGGGGGHHHHHHHHHHGGGGGGHHHGGGGGGGGGHHGGGGHHHHHHGHGGGGGGGGGGGGGGGGGGGGGGGGGHGHGHGGHGFFGHGHHHHHGGGGGHHHHGGFGGFHGGHHHHHGHHHGGGGGGFHHHHHHHGHHHGGGGGFGGHGGGGHGGGGGGGGGGFFFFFFFBCCCC
@M02197:102:000000000-ALU3V:1:1101:23764:15007 1:N:0:1
GACCCTAGACCTTCCTCCGCTTATTGATATGCTTAAGTTCAGCGGGTAGTCCTACCTGATTTGAGGCCAGATGTCAAGAAGTTACACACAAGTGTGTAGGATATAGAAAGCAGACTATTGTCAAGTCCTGGCCACGAGCGAACTCGTGTCCTAAGCGAAATACTTATTACGCCTAGGGGAACCAGTCAAAGACTAATCCAGCTTACATTTTTAAGGCGAGTCAACTTGGCATTGACAAACACCCACATCCAACATCCAAGCTCGGATTAACCAAACTTGGAGTTGAGGTTTTCATGACACTCAAACAGGCATACTCTTCGGAATACCAAAGAGTGCAATTTGCGTTCAAAGATTCGATGACTCAC
+
AABBBFFFFFFFGGGGGGGGGGEHHGHHGHHHHHHHHHHHHHGGGGGGGHHHHHHHHHHHHHHHGHGGHHHHGHHHHGHFGGHHHHGHGGGHGGFFGHHHHHHHHHHHHHGGHHGHHHHHHHHHHGHHHGFHHHGGFCGC?DG<HFGEHHFHEHHGGGHHHHHHHHHHHHGGGHGHHHHGGGFHGHHHHHHHHGDCHHHHFHHHHHGFFGFHGGGGGHHHHFHFHGGHHHGHFFHGHGGGFFGFGHHFHFFGHGBEFHGGGEGHHHHHHHGHGFBHEHHGGHHHHHGHHHHHHEHGAFFGHHHHHHHHHHGHFHEEDGGHFCHHEFHHFHHHHGHHHHGGGGHGGGGFEGGFFFFFFBFFBBBBB
@M02197:102:000000000-ALU3V:1:1101:4437:15044 1:N:0:1
GACCCTAGACCTTCCTCCGCTTATTGATATGCTTAAGTTCAGCGGGTATCCCTACCTGATCCGAGGTCAACCTAGAAAAATAAAAGGTTTCAATCGGCAGAGTTCCTCTCCTTTGACAGACGTTCGAATAAATTCTACTACGCCTAAAGTCGGAGTTACCTCGCCGAGGTCTTTAAGGCGCGCCCAACTAAGGACGACACCCACTACCAAGCATAGCTTCAGTGGTGTAATGACGCGCCAACAGGCATGCCCCTCGGAATACCAAGTGACGCAATGTACGTTCAAAGATTCGATGACTCAC
+
B@AAACFB@@C4BFGGGGGGG?EHHC5GHFDHFGHGHHCHHHGG2EFGHHEHGFHEFBFGFFBEEEEHBG3B?EEG9GH;GGDBF.C338DGFF3F3/7CA/319BF???F0E3B;?4?GH8CF=?7A78D12B?GDF21@#:C8G:FA%?C=@0=##<<>CACG7G<GD;111=CCGB?@+@C1BFB99E>9#//9>5A1B;(BBBGF$B*2AEFB1B#CAE;B$@G;E?//9D#%#%;BB1B100?AA/E/B0A2ED1111A20000A1AA3A0A1111BB33F111113D11@1111>
@M02197:102:000000000-ALU3V:1:1101:19707:15087 1:N:0:1
GACCCTAGACCTTCCTCCGCTTATTGATATGCTTAAGTTCAGCGGGTATCCCTACCTGATCCGAGGTCAACCTTTGAAAGAGTTTAACGGCCACGACCGCCCGCACTCCAAAGCGAATATGTATCACAACGCTTAGAGACGGACAGCTCGGCCGGAGACTTCAAGGCGCGCGGGAGCCGCGACGCCCAACACCAAGCGAGGCTTGAGTGGCGAAATGACGCTCGAACAGGCATGCCCTTCGGAATACCAAAGGGCGCAATGTGCGTTCAAAGATTCGATGACTCAC
+
AABABFFFFFFFGGGGGGGGGGGHHHHHHHHHHHHHGFGHFFFGGGAEGHHHHHHHHHHHHHHGGG:HHHHHHFHHFHHHHHHH:HHHGCEGGGGGGGGGGGGGGGGHHHHHGHGGGGGHEGHHHHHGHGGGGGGHHGHHGGGGGGHHHGGGGHHHHGHHHGGG@GGGGGGGFDCGGFDGF/GHFGFCHGHGGGGGGHHFGHFGHHGGGGHHFHHGFGGGHEGHHHHHHHHGGGGGGGGHHHHHHGFFHHGGGGGHHHHEEEFFGGGGGGGGGGFFFFFFFBBAAA
@M02197:102:000000000-ALU3V:1:1101:11704:15222 1:N:0:1
GACCCTAGACCTTCCTCCGCTTATTGATATGCTTAAGTTCAGCGGGTATCCCTACCTGATCCGAGGTCAACCTTTGAAAGAGTTTAACGGCCACGACCGCCCGCACTCCAAAGCGAATATGTATCACAACGCTTAGAGACGGACAGCTCGGCCGGAGACTTCAAGGCGCGCGGGAGCCGCGACGCCCAACACCAAGCGAGGCTTGAGTGGCGAAATGACGCTCGAACAGGCATGCCCTTCGGAATACCAAAGGGCGCAATGTGCGTTCAAAGATTCGATGACTCAC
+
CCCCCFFFFFFFGGGGGGGGGGFHHHHHGHHHHHGHHHHHHGHGFGFGHHHHHHHHHHGHGHHGGGGHHHHHHHHHHHHHHHHHHGHHGGGGGGGGGGGGGGGGGGGHHHHHHHGGGGGHGHGHHHHGGFGGGGGHHHHHGGGGGGGHHGGGGGHHHGGGHHGGGGGGGGGGGFFFGGGGGGGFGHFDFFFGEHGGGHHGFFHHGHGGGGHHHHFGGGGGHFFHGHHHHHGGGGGGGGGHHHHHHHHFHGGGGGGHHFHGGEGFFGGGFGGGGGFFFFFFDBBAAA
@M02197:102:000000000-ALU3V:1:1101:26290:15233 1:N:0:1
GACCCTAGACCTTCCTCCGCTTATTGATATGCTTAAGTTCAGCGGGTATCCCTACCTGATCCGAGGTCAACCTTTGAAAGAGTTTAACGGCCACGACCGCCCGCACTCCAAAGCGAATATGTATCACAACGCTTAGAGACGGACAGCTCGGCCGGAGACTTCAAGGCGCGCGGGAGCCGCGACGCCCAACACCAAGCGAGGCTTGAGTGGCGAAATGACGCTCGAACAGGCATGCCCCATGGAATACCAAGGGGCGCAATGTGCGTTCAAAGATTCGATGATTCAC
+
CBBAAFFFFFFFGGGGGGGGGGGHHHFHGGGHHHGGGHHGHDFEGGGGHHHHHHHHHHHEFHHGGGGHHHHHH:HHHHHGFHHFHFHHGCGGGGGGGFGGGGGGGGGHHHBHHHGFCGGHGHHHHFHHHGFGGGGHHGHHGGGGGGEHHGGGGHGGGAFGHHEGGGGGGGGGFFAFFEGEF?GDFGHFFFFFGGFFGHHFGFFFFHGFFEEHFFGFFFFGHGFGGBHCHGGHGEFHHGHHHGFF5HGBHGGGGGGHGHHGEGGFCB3FG3GGGGFFFFFFFAAAAA
@M02197:102:000000000-ALU3V:1:1101:15761:15290 1:N:0:1
GACCCTAGACCTTCCTCCGCTTATTGATATGCTTAAGTTCAGCGGGTATTCCTACCTGATCCGAGGTCAACCTTTAGAAAATTGGGGGTTTAACGGCTAGAATCCCTCCGAATCCCAGTGCGAGACAAAAGTTACTACGCAAAGGAGGCTCCGAGAGGGTCCGCCACTAGTTTTGGGGGCCTACGTCAACCGTAGAGCCCCAACACCAAGCAGTGCTTGAGGGTTGAAATGACGCTCGAACAGGCATGCCCGCCAGAATGCTGGCGGGCGCAATGTGCGTTCAAAGATTCGATGACTCAC
+
BBBBBFFBFFFFGGGGGGGGGGGHGGFHHHHHHHHHGFHHGHHGGGGCGHHHHHHHHGHHHGFGGGEHHHHHHH:HHGHHHH<GGHGCEGGGHHGGGGGGH<;HHH:HGGGG:GH;:G4C24?CG9FHHHHDG<HH:FACGGGBHFED89HFGCDGCD?.C?EEFFGHHGBFGFF?FCAAAEFGFAFGGBFG?;?AFFFEFF/DEEFFFFEBFGFFFGFAFFFFFH9BBFFFFFE?9HEGFF39AFE?GCEFEHFGHHHEACGCGCFAFHFGEE?E?AGF5FFGGFGGFFBFFFDBABAA
@M02197:102:000000000-ALU3V:1:1101:29208:15323 1:N:0:1
GACCCTAGACCTTCCTCCGCTTATTGATATGCTTAAGTTCAGCGGGTAGTCCTACCTGATTTGAGGTCTAAACTAAAGAGTATTAGAGTGGAGGGAGCAAAAACTTATTACGCATTCCACTTAGACATTTAAGACGAGCCACAGAATGGCAGCGTCCAAAGCTCATACATAGAAAACTAGGTATAAGAGTCTATATGACACTCAAACAGGCATGCCTTTCGGAATACCAAAAGGCGCAATGTGCGTTCAAAGATTCGATGACTCAC
+
AAAAABFFF1FFGGGGGG?1EE0FHFHHGGGFFDBFGFHFHH9GCEG.GDG8GEFEH7DGHHGDEFFGFFGGH8HHBGEDFFFHFFFCFGEFGGG?EE#GFGEDFF@B6DD6G<ECDGFHHH2>DGFFGHFHFGHHGHFFGGFAHHHHGFB/EHGHHHHGHFDGGFFF4DGBHFGGF5HGHFHHHHHHGHHHHGF5G:HHFCHHGH8HHGHGEEFEA;9FHFHE<HGHHHGFFGFHGD@BBGGHGBCGG5BCGC>FFFFBD>3AA3
@M02197:102:000000000-ALU3V:1:1101:14776:15430 1:N:0:1
GACCCTAGACCTTCCTCCGCTTATTGATATGCTTAAGTTCAGCGGGTATCCCTACCTGATCCGAGGTCAACCTTTGAAAGAGTTTAACGGCCACGACCGCCCGCACTCCAAAGCGAATATGTATCACAACGCTTAGAGACGGACAGCTCGGCCGAAGACTTCAAGGCGCGCGGGAGCCGCGACGCCCAACACCAAGCGAGGCTTGAGTGGCGAAATGACGCTCGAACAGGCATGCCCTTCGGAATACCAAAGGGCGCAATGTGCGTTCAAAGATTCGATGACTCAC
+
BBBBBFFFFFFFGGGGGGGGGGGHHHHHHHHGHHHHHHHHHHHGGGGGGHEHHHHHHHHHHHG;GGGHHHHGHHHHHHGHHHHHGH<HGGGGGGGGGGGGGGGGGGGHHHGHHHGFCFGHHGGHHHHHEFGGGGGFFHHHGGGGGGGFHGGGGG$:@AEFGGGGFFEGGGGFFFACCEFFF;CHGEGFFFEGGHFEEGGFGFHFHHGGGFFHFHGEGFGEA/?FEHHGBFGFGGFFFFGGHHHHFFHGHHGGGGFHHHHGGEEHGGGGGGGE1F>1FFFFFAAAA>
@M02197:102:000000000-ALU3V:1:1101:6542:15468 1:N:0:1
GACCCTAGACCTTCCTCCGCTTATTGATATGCTTAAGTTCAGCGGGTATTCCTACCTGATCCGAGGTCAACCTTTGGAAAATTGGGGGGTTTTACGGCAAGAGTCCCTCCGGATCCCAGTGCGAGACGTAAAGTTACTACGCAAAGGAGGCTCCGGGAGGGTCCGCCACTACCTTTGAGGGCCTACATCAGCTGTAGGGCCCCAACACCAAGCAGAGCTTGAGGGTTGAAATGACGCTCGAACAGGCATGCCCGCCAGAATGCTGGCGGGCGCAATGTGCGTTCAAAGATTCGATGATTCAC
+
A?ABBFFFFFFFGGGGGGGGGGGHHHHHHHHHHHHHGHHHHHHGGGGGHGHGHHHHHHHHHHHGGGGHHHHHHHHG:HHHHH.FEAEG9GGG;HHGGGGCEFH<HH<;HGG;G;GGG;G:GGG?DAGGFFF?FGG9GGGF?B?ABFEFEFFEFFFFFFAACABEFGGFGFFGFFFFGCFGFFFEGFGF1BGFGHGHGGGGFHFGFFFGFGHHHFFFBBFFFHGFFAHHGHHFFFFAHGEHBGFHGFFEGFGCCGF5FHGG2GGGEGGGGGGHGHHFGGGHGGGFFGFCGFBFFFFFFBBAAA
@M02197:102:000000000-ALU3V:1:1101:12289:15490 1:N:0:1
GACCCTAGACCTTCCTCCGCTTATTGATATGCTTAAGTTCAGCGGGTATCCCTACCTGATCCGAGGTCAACCTTTGAAAGAGTTTAACGGCCACGACCGCCCGCACTCCAAAGCGAATATGTATCACAACGCTTAGAGACGGACAGCTCGGCCGGAGACTTCTAGGCGCGCGGGAGCCGCGACGCCCAACACCAAGCGAGGCTTGAGTGGCGAAATGACGCTCGAACAGGCATGCCCTTCGGAATACCAAAGGGCGCAATGTGCGTTCAAAGATTCGATGATTCAC
+
BAAABFFBFFFFGGGGGGGGGGGHHHHHHHHHHHHHHHHHHHHGGGGGGHHHHEHHHHHHE5CEE98GHHHHHFFHHFFEFHBFGFHFFAAECFF@EFFGGFFGCGFHHHBF?BCAFGGBGFGHHGHEHGCCAFFGFHFFEGGGDEAFCCFFGFG0FFGGFHGDGGGDCC@EGDCGD?CFFGGHFHHEGFFEDFAGGHHGHHHHHFBGGGHHBHGFGEEGHEGHHHGGHHGFGFFFGGGHHHHHHHHHHCGGEGGFGHFGGGGGGGGGGGGGFGFBFFFFF@CBAA
@M02197:102:000000000-ALU3V:1:1101:19763:15483 1:N:0:1
GACCCTAGACCTTCCTCCGCTTATTGATATGCTTAAGTTCAGCGGGTAGTCCTACCAATCTGAGGCCGATGAATTGAAATTAAATCCCTTCCTCTCTTCCAAAGAAGCGAGGCATGGGCGGGGTTCAGAAGCACTCCAACCAGCAAAACGTCGCGTCCAGCTCCTCGACCCTGCGCCTCTCCTCTCCGAAGTCCTGATATTATCAAAACCCGGCAGGGAAAGACGTGGGCGAAATAACGAGCTTTCGTCCGTCTTGCCTATCGAATGGATGCGCTAATGCATTTCGAGGGAGCCACCGTGGAAGATGGCAAGACCCTCAATACCGATCCGCCAGCTTTCTCAACTAAATAAGAAAGCTGTCGTTCGAAACAATTCGCGGCCCTCAAACAGGCATGCTCCCCAGATTAGATCTGCCGGGAGCGCAAGGTGCGTTCAAAGATTCGATGATTCAC
+
BCCBCFFFFFFFGGGGGGGGGGGHHHHHHHHHHHHHGHHHHHHGGGGGGGHHHHHHHHHHHHHHFGGGGGGHHHHHGHHHGHHHHHHHHHHHHHHHHGHHHHHHHHHGGGGGGGHHHHHGGGG@CHHHHHHHHHHHHHHGGGHHHHHGHGCGCGGGGGGGGGGGGGGGGGGGGFFFFFFFFFFFFFFFFFFAFFFFFEFFEFFFFFBFFFFFFFAACFFFFFFFFBFFFFFFDFFFFFFFFFFFFFDABFFFFFFFED?FF/FFB//FGGGGGFGFGGGGEDFGGGGEGFC.C..D?FGG0EHG;0BCGDC<<DC0GBHEHGGGGGCGGGHGGEGFGHGHHHGHDGFHGHFGBHGACGFGFFFGEEHFHGFGGGGGGGFEFFGHHFDHHHFFGAGEAFHHFGGHHHHHGACFGGGGGGGFGHGHGGFGGHGGGCGGCGGGFFFFFFFBBBBB
@M02197:102:000000000-ALU3V:1:1101:7633:15536 1:N:0:1
GACCCTAGACCTTCCTCCGCTTATTGATATGCTTAAGTTCAGCGGGTATCCCTACCTGATCCGAGGTCAAGAGTGTAAAAATGTACTTTTGGATGTCGTCGTTATGAGTGCAAAGCGCGAGATGTACTGCGCTCCGAAATCAATACGCCGGCTGCCAATTGTTTTGAGGCGAGTCTACAGGAGACAAACACCCAACACCAAGCAGAGCTTGAAGGTACAAATGACGCTCGAACAGGCATGCCCCATGGAATACCAAGGGGCGCAATGTGCGTTCAAAGATTCGATGACTCAC
+
CCCCBFFFFFFFGGGGGGGGGGCGHHHHHHHHHHHHHHHGHHHGGGGGHFHHHHHHHHHHHHHGGFGHGHGGGHGGHHHHHHH4GHHHHHHFHHHHHHGGBEFEGHHHHHHHEHHHGHHFGDGGGHEHHGGGGGGGGF?EHFFFFFHGGHGGHFGHHHHGGDGGFFGGHGGFGGGGGHFHGGGHGCGEEGGGHGGFFGFGFFGHFGBHFFFHFGF555HHHFGGGEFFGHHHFHHHGFEFGFFHGBGHHHGHGHHHE?EEDHFHHCGECFGFGFDFGEGFFFFDDFF???AA
@M02197:102:000000000-ALU3V:1:1101:26442:15479 1:N:0:1
GACCCTAGACCTTCCTCCGCTTATTGATATGCTTAAGTTCAGCGGGTAGCCCTACCTGATTTCAGGTCAAAGTCAAAAGATGCGCGATGGCAGGTTCTGAGCAGTCATCACCACAAGGAGAGACGAAACTTATTACGTCTAACACTGATGTGGGATGTTCCACTAAGTCATTTGAGGCGAGCCATCACTGGCAGACGCCCAAGTCCAAGCCTAACATGTTCAGAAAACATATTAGATTGAGATTTCATGACACTGAAACAGGCATGCCTTTCGGAATACCAAAAGGCGCAAGGTGCGTTCAAAGATTCGATGACTCAC
+
BCCCCFFFFFFFGGGGGGGGGGGHHHHHHHHHHHHHHHHHHHHGGGGGGFHHGHHHHHHHHHHHHHHHGHHHHHHHHHGGHHHGGGGGGGHHGGHHHHHHHHHHHHGHHHHHHHHHHHHHHGGGHHHGGHHGHHHHGHHHHHGHHHHHHHHHHGHHGHHHHHHHHHHHHHHHHHHGHGGGGGHHHHHHHHEGHGFFGGHHHHHHGGHHHGHHHHHHHGHHHHHHHHHHHHHHHHHHGHHHHHHFHHHHGHHHHHHHHHHHHHHHHGHGGGGHHGFFFHGHHHGGGGGHHCHGGGGHGGGGGGGGGGFFFFFFFBCBCC
@M02197:102:000000000-ALU3V:1:1101:23200:15556 1:N:0:1
GACCCTAGACCTTCCTCCGCTTATTGATATGCTTAAGTTCAGCGGGTATCCCTACCTGATCCGAGGTCAACCTTAGAAATGGGGTTGTTTTACGGCGTAGCCTCCCGAACACCCTTTAGCGAATAGTTTCCACAACGCTTAGGGGACAGAAGACCCAGCCGGTCGATTTGAGGCACGCGGCGGACCGCGTTGCCCAATACCAAGCGAGGCTTGAGTGGTGAAATGACGCTCGAACAGGCATGCCCCCCGGAATACCAGGGGGCGCAATGTGCGTTCAAAGATTCGATGACTCAC
+
ABBCBFFFFFFFGGGGGGGGGGGHHHHHHHGHHHHHHHHHGHHGGGGGHHHHHHHHHHHHHHHGGGGGHHHHHHHFHHHGGHGGGGGGHHHHHGGGGGGGGHHHHGGGGGGHGGHHHHHHGGGGGHHHHHHHHHHGGGGGGGGHGBFFFFFHHHHHHHHGGGGGGGGGGGGGGGGGGGGGGGGGFGGGGGFFFFHGHGHGGHGGGHHGHHHHHHHGHHHHHHHGGGGGGHFHHHHFGGGHFFFFGGGHHHHHHCHGGGGGGGGHHHHGGGGGGGGGGGGGGGFFFFFFFCCCCC
@M02197:102:000000000-ALU3V:1:1101:3535:15640 1:N:0:1
GACCCTAGACCTTCCTCCGCTTATTGATATGCTTAAGTTCAGCGGGTATCCCTACCTGATCCGAGGTCAACCTTTGAAAGAGTTTAACGGCCACGACCGCCCGCACTCCAAAGCGAATATGTATCACAACGCTTAGAGACGGACAGCTCGGCCGGAGACTTCTAGGCGCGCGGGAGCCGCGACGCCCAACACCAAGCGAGGCTTGAGTGGCGAAATGACGCTCGAACAGGCATGCCCTTCGGAATACCAAAGGGCGCAATGTGCGTTCAAAGATTCGATGATTCAC
+
AAABBFCFFFFFGGGGGGGGGGAFHHHHHHFFHHHHGFGHHGHGGGGGHGHHHHHHHHHHHHHGGGEGH;HHHHHHHHHHHHHGHGHGEFC/EGGGGGGGGGGGGGGHHHHHHHGFCGGHHHHHGFGHHGGCGFFHGHHGGGCDGGEHGGCGGGFDFGHFFGGFCGGGGGGGGFFFF?FFF<EGGHHFFFFGGFFFFFHGHHBHFHFAEFGHFGG1AEE1HHDHFFHDFEAFGGEFB92HHGCHDFBFBHCGECGHDHHEEEEABGGGGGGCGEBFFFFFFA3AAA
@M02197:102:000000000-ALU3V:1:1101:18135:15679 1:N:0:1
GACCCTAGACCTTCCTCCGCTTATTGATATGCTTAAGTTCAGCGGGTATCCCTACCTGATCCGAGGTCAACCTTTGAAAGAGTTTAACGGCCACGACCGCCCGCACTCCAAAGCGAATATGTATCACAACGCTTAGAGACGGACAGCTCGGCCGGAGACTTCAAGGCGCGCGGGAGCCGCGACGCCCAACACCAAGCGAGGCTTGAGTGGCGAAATGACGCTCGAACAGGCATGCCCTTCGGAATACCAAAGGGCGCAATGTGCGTTCAAAGATTCGATGACTCAC
+
BBCCCFFFFFFFGGGGGGGGGGGHHHHHHHHGHHHHHHHGHHHGGGGGHHHHHHHHHHHHGHHGGGGHHHHHHHHHHHHHHHHHGHHHGGGGGGGGGGGGGGGGGGGHHHHGHHGDGGGHGHHHGHHHGDBCF8GHHHHGGGGGGCEBGGGGGHGFHGGGGGGGGGGGGGGFEDCFGGFFFFGHCFHGHGHGFHGGFFHGHFFHHHGGGDFFHGHGGGGGFHGHHHHHHGEHEGDFBGGFHHHGHHHHHHGGGGFCGHHGGGGHGGGBGGGGGGBFFFFFFAAA>A
@M02197:102:000000000-ALU3V:1:1101:15101:15611 1:N:0:1
GACCCTAGACCTTCCTCCGCTTATTGATATGCTTAAGTTCAGCGGGTATCCCTACCTGATCCGAGGTCAACCTTGGAAAAATAGACCGAAGGTCGATTGTCCGGCGGCCGTCGCCCAGCACTCCAAAGCGAGATATTTTACTACTACGCTCGAGGCTAGGACGCCGTCGCCGAGGTCTTCAAGGCCCGTCCGGCAGCGGACGTTGCCCAATACCAAGCAGAGCTTGAGGGTTGAAATGACGCTCGAACAGGCATGCCCTCCGGAATACCAGAGGGCGCAATGTGCGTTCAAAGATTCGATGATTCAC
+
CCCCCFFFFFFFGGGGGGGGGGGHHHHHHHHHHHHHHHHGHGHGGGGGHHHHHHHHGHHHHHHGGGGHHHHHHGHHHHHHH9HHHHHGGGGGFFEGGHGHHHGGGGCCGGGGGGGGGHHHHHHHGHHHHGGGGGHHGHHHHHHHHHHGGGGGGGGGGGGGGGGGGGGGGGGHHHHEGHGGHGGGGFFGFGGFFFGFEEEHGHGHGGHHHHHHGGHHHHHHHHHGHHHGHHGHHHHHGGGGGHGGHHHHHHHHHGGGGGGGHHHGHHHHHHGGGGGGHHHHGGGGGGGGGGGGGGGFFFFFFFCCBBB
@M02197:102:000000000-ALU3V:1:1101:24599:15630 1:N:0:1
GACCCTAGACCTTCCTCCGCTTATTGATATGCTTAAGTTCAGCGGGTAATCTTACCTGATTTGAGGCCAGAAAGGAATACATAAAGAATTATGCATATGTGTGTGTTTGTTTGGTAGCAGATGACAAAAGCACAAGATTTTTATGGGTTTGCCTTAACAAAAATCTATGGCTGACACTCATCCACTCATACTTTTAAGGCAAGGTGATACAAAGAGGCTAATCTCATCACCAAGCCCAAGGACCCGTTAAAAGAAAAAATCTTTTAATGGAGATATTCACGACACTCAAACAGGCATGCTCCGAGGAATACCAAGGAGCGCAAGATGCGTTCAAAGATTCGATGACTCAC
+
BCDCCFFFFFFFGGGGGGGGGGGHHHHHGHHHHFHHHHHHHHHGGGGGHHHHHHHHHHHHHHHHFHGGHHHGHHHHHHHHHHHHHHGHHHHHHHHHHHHGHFGGHHHFHHHHHGHHGHHHHGGHHHHHHHHHHHHHHGHHHHHGFHHHGHHHHEHHHHHHHHHHHHHHHHEFHFHHHGHHHHHHHHHHHHHGHEHHHFFHHGGGDGHHHHHHHFHHHFHHHHHHHHHHHCGHHHHHGHHHGFGG?BHHHHHHHGHHHHHFGDBBEHHHHHHHHHHGGGGGHHHHGHFHHHHHHHHHHGGFGGGHHHHHFBGGHHGGGGGHHHGGGGGGGGGGGGGGGGFFFFFFFABBBB
@M02197:102:000000000-ALU3V:1:1101:7480:15729 1:N:0:1
GACCCTAGACCTTCCTCCGCTTATTGATATGCTTAAGTTCAGCGGGTATCCCTACCTGATCCGAGGTCAACCTTTGAAAGAGTTTAACGGCCACGACCGCCCGCACTCCAAAGCGAATATGTATCACAACGCTTAGAGACGGACAGCTCGGCCGGAGACTTCTAGGCGCGCGGGAGCCGCGACGCCCAACACCAAGCGAGGCTTGAGTGGCGAAATGACGCTCGAACAGGCATGCCCTTCGGAATACCAAAGGGCGCAATGTGCGTTCAAAGATTCGATGACTCAC
+
AA?AAFFBFFFBBGFGB42E?EFFHH5GFEGGGH5GF5DGHFGCE2AAAFFBGG1GHHHH55BEECGECGFH:GHGGFD8BGHF:FGFG/?EEFGGGCECGGEC/@CHBG?A?BEFGGGGF?GFHHGHHGGGGGGGHE9CDG0/BACAGGCCADG@@?GFGHFFCFCC??/EEC<@AECBBGEEBEFAEAAEGHF?AFFBD@EBFFFAEEC@HG0EEFF/BADABBABFF0F/F;ECEBB2A&B>GHGFFA0A0AHFGGEA0A11G3GGFFEFC1CFDFBFA?AAA
@M02197:102:000000000-ALU3V:1:1101:5579:15629 1:N:0:1
GACCCTAGACCTTCCTCCGCTTATTGATATGCTTAAGTTCAGCGGGTATCCCTACCTGATCCGAGGTCAACCTTTGAAAGAGTTTAACGGCCACGACCGCCCGCACTCCAAAGCGAATATGTATCACAACGCTTAGAGACGGACAGCTCGGCCGGAGACTTCTAGGCGCGCGGGAGCCGCGACGCCCAACACCAAGCGAGGCTTGAGTGGCGAAATGACGCTCGAACAGGCATGCCCTGCGGAATACCAAAGGGCGCAATGTGCGTTCAAAGATTCGATGATTCAC
+
BBBBBFFFFFFFGFGGGGGGGGGFHH5G6FHDGEGFFHHGGDGGCCFGHHHHHHHHHF3GEGHFFGGFHBGHFHH:HHBGGFFFEHBFE/EEGGC?E@EGF@FCFFFHFGHGHHFB9BGFHHFHHGFHHGFGDGFGGHGGGFDGCFHHHGCADFFEHGGGGGFG@CFCCAFGGAB/CCC@EEEFFGGDG>>GGHFEEFDFBHFFHFECE9FHFDFEFFFFB?A;BHBE1EFHF/9AFA#BAFA9EFEFHBEEE0ABGGDEEEEF1G3FBGGEB11FFFFFFAA@AA
@M02197:102:000000000-ALU3V:1:1101:9410:15733 1:N:0:1
GACCCTAGACCTTCCTCCGCTTATTGATATGCTTAAGTTCAGCGGGTATCCCTACCTGATCCGAGGTCAACCTTAGAAATGGGTTTGTTTTACGGCGTAGCCTCCCGAGCACCCTTTAGCGAATAGTTTCCACAACGCTTAGGGGACAGAAGACCCAGCCGGTCGATTTGAGGCACGCGGCGGACCGCGTTGCCCAATACCAAGCGAGGCTTGAGTGGTGAAATGACGCTCGAACAGGCATGCCCCCCGGAATACCAGGGGGCGCAATGTGCGTTCAAAGATTCGATGATTCAC
+
CCCCCBFFFFFFGGGGCGGGGGGHHHCHHHFCGHHHGHHHHHGGGGEEHFGHHHFHHHGHEHHGGGGHH;HHHHFHHHHGHHHFE:FHHHGHHGGGGGGGGHHHHGGBCGGGFGHHHHHGGGFFFHHHHHHHHHGGGGGGGHFHFFGGFFHHFHGHHCGGGGGGGGGHGGGGGCAFFB@GBGGGGGFGGGFFEFHFHGCCGGGGGHGGHHHGHGGHGFHHHHGCFGC?GEGGHHGGHHGHGGGGFFGFHFHHGFHGFE?GEA?BCFHFEAGHGGGGGGGFCGFFFFDFF>3AAA
@M02197:102:000000000-ALU3V:1:1101:17142:15799 1:N:0:1
GACCCTAGACCTTCCTCCGCTTATTGATATGCTTAAGTTCAGCGGGTATCCCTACCTGATCCGAGGTCAACCTTTGAAAGAGTTTAACGGCCACGACCGCCCGCACTCCAAAGCGAATATGTATCACAACGCTTAGAGACGGACAGCTCGGCCGGAGACTTCAAGGCGCGCGGGAGCCGCGACGCCCAACACCAAGCGAGGCTTGAGTGGCGAAATGACGCTCGAACAGGCATGCCCTTCGGAATACCAAAGGGCGCAATGTGCGTTCAAAGATTCGATGACTCAC
+
ABCCBFFFFFFFGGGGGGGGGGGHHHHHHHGHHHHHHHHHHHHGGGGGHHHHHHHHHHHHHHHGGGGHHHHHHHHHHGHHFHHHHHHHGGFFFGGGGGGGGGGGGGGHHHGHHHGFGGGHHHHHHHHHHGGGFGGHHHHHGFGGGGHHHGGGGHHHGGGHHGGGGGGGGGGGGGGGGGGGGGGGGHHGHGHGGHGGGHHGHHHHHHGGGGHHHHHGGGGGHHGHHGGHHHGHGGGGGGGHHHHHHHHGHHGGGGGHHHHGGGGHGGGGGGFGGGFFFFFFFBCAAA
@M02197:102:000000000-ALU3V:1:1101:6709:15835 1:N:0:1
GACCCTAGACCTTCCTCCGCTTATTGATATGCTTAAGTTCAGCGGGTAGTCCTACCTGATTTGAGGCCAGATGTCAAGAAGTTACACACAAGTGTGTAGGGTATAGAAAGCAGACTATTGTCAAGTCCTGGCCACAAGCGAGCTCGTGTCCTAAGCGAAATACTTATTACGCCTAGGGGAACCAGTCAAAGACTAATCCAGCTTACATTTTTAAGGCGAGTCAACTTGGCATTGACAAACGCCCACATCCAACATCCAAGCTCGGATTAACCAAACTTGGAGTTGAGGTTTTCATGACACTCAAACAGGCATACTCTTCGGAATACCAAAGAGTGCAATTTGCGTTCAAAGATTCGATGACTCAC
+
AABBBFFFFBFFGGGGGBECCGADGHHHHGFHHFFFHHHHCHHGGGFGGBFGGHHAFGEHHFHHGEEFHEADFGHFFGGBGHHHHFHFGGGH3FGHHHGFE?FEGHBGFGHF3FGHHHHG?D?GHHHDGFGFHHGGEGHFF?@AG/#F<<GGHFBGCGGGGEHH9FHHHHGGGFGFFEFHGFFHEHHFG<CDHHFGHH<CCHHCGHHHHHHGFGBFEEHEHFFHEEFFFGFFFG2EBGGCFFEGHHHGHFHFGB3CFGE//EDFHHFHHHGGFHHHHHHHFFFGBGCHGF5HHHHHHHGF5FHDDHFGEGHFFF?E2EAFFHGBHHGHFFHHGHHHHBGFEGHFGGGGGGGGGFFFFFFFBBBBB
@M02197:102:000000000-ALU3V:1:1101:12826:15890 1:N:0:1
GACCCTAGACCTTCCTCCGCTTATTGATATGCTTAAGTTCAGCGGGTATCCCTACCTGATCCGAGGTCAACCTTTGAAAGAGTTTAACGGCCACGACCGCCCGCACTCCAAAGCGAATATGTATCACAACGCTTAGAGACGGACAGCTCGGCCGGAGACTTCTAGGCGCGCGGGAGCCGCGACGCCCAACCCCAAGCGAGGCTTGAGTGGCGAAATGACGCTCGAACAGGCATGCCCTTCGGAATACCAAAGGGCGCAATGTGCGTTCAAAGATTCGATGACTCAC
+
CCCCCFFFFFFFGGGGGGGGGGGHHHHHHHGHHHGHHHHHHHHGGGGGHHHHHHHHHGGHHHHGGGGHG<HHGHHHFHHHFHHH<HFGGGGG;GFGGGGGGGGGGGGHHHHFHFGDCDFHFGHHHHHHFGFFGEGGFGEHFFCFGFEGHGCEGGHGGGHHGHGGFFGGCAAFGC@CFFFCF>EHEGFFFD#GFEFFFFFFFFFGBGCGEEFEHHGEFEGGHHGHGHFGHGFHGGFFFGGHGHHGGA0DF0EGE?CHG3HEAEEHGGGGFFGE1C1BFFBDD1AAA>
@M02197:102:000000000-ALU3V:1:1101:17365:16004 1:N:0:1
GACCCTAGACCTTCCTCCGCTTATTGATATGCTTAAGTTCAGCGGGTATTCCTACCTGATCCGAGGTCAACCTTGTAAAAAATGGGTTATAGGACCGTGCCGGGGGACCTTTCAACTCCGTGCGTGCTTGAAAAAGCTCGTTGCACCGAGAGTCCCACGGACGCCGTCATTACTTTTGGGACCGGTCGGGGGTGAACCCGGACCTGGATCCAACAACAAGCCAGGCTTGAGAGGTGATAATGACGCTCGAACAGGCATGCCCTTCGGAATACCAAAGGGCGCAATGTGCGTTCAAAGATTCGATGATTCAC
+
ABCCCFFFFFFFGGGGGGFGCFGHHHHHHHFHGHHHH5EGHHGGGGEEHHHHHHHHHHGHHHGCEGEFGHHHFHFFHHHGHEHHHEGFHHHF3'GHGGEGHFGGGFGGGHHFFFHGHHFGHGGGEEDFEHCHHFHDHHHDCEHGHHGGFGGGHHHHHGGCGG<?AFGGGGE:GGGFGFFFFFFFACFFBGFF@FFFFFFE=GDHHFHGHGCHGHGFGFHFHHHFGHFFGHHHFDHHGGHHEFGGGFGE55HHFECGFAFEE0AA3FGFEGEFHHFA2A2ABCFHFGEGGGGGGFGGEF4FFFFFFFAAA>A
@M02197:102:000000000-ALU3V:1:1101:2412:16003 1:N:0:1
GACCCTAGACCTTCCTCCGCTTATTGATATGCTTAAGTTCAGCGGTTAGCCCTACCTGATTTCAGGTCAAAGTCAAAAGATGCGCGATGGCCGGTTCTGAGCAGTCATCACCACAAGGAGAGACAAAACTTATTACGTCTAACACTGATGTGGGATGTTCCACTAAGTCATTTGAGGCGAGCCATCACTGGCAGACGCCCAAGTCCAAGCCTAACATGTTCAGACAACATATTAGATTGAGATTTCATGACACTGAAACAGGCATGCCTTTCGGAATACCAAAAGGCGCAAGGTGCGTTCAAAGATTCGATGTCTCAC
+
A?111CCCDFFFFEGGB1AEEGGGFBDGBFG3D2AFGGHFHGG0/BEAFECFGHFGHDCGHGHEGFGHE1FGEDAFHHBCDFHGG?/>EFF0C>EE9FG2FCGEEFF2FFGGGCG00CFC<EF<#=BBCHFHGHHC<1<=FFDCGEH11?<?F??FFGGHBGGFFHE<DFDH1<GA0<B<C?2B;<:1FB:;/CE>:>1GBEG1AE0F@E1FBDFFFFGFGFDG(HHHFG2FFGFDFFFGFEFFBFFFD22FD22F1DG1FGF1F/F///GG222GDHCFFF0EA00CBA0000AA1GFFFGGFGFF?F1113AAAAA
@M02197:102:000000000-ALU3V:1:1101:12749:16032 1:N:0:1
GACCCTAGACCTTCCTCCGCTTATTGATATGCTTAAGTTCAGCGGGTATCCCTACCTGATCCGAGGTCAACCTTTGAAAGAGTTTAACGGCCACGACCGCCCGCACTCCAAAGCGAATATGTATCACAACGCTTAGAGACGGACAGCTCGGCCGGAGACTTCAAGGCGCGCGGGAGCCGCGACGCCCAACACCAAGCGAGGCTTGAGTGGCGAAATGACGCTCGAACAGGCATGCCCTTCGGAATACCAAAGGGCGCAATGTGCGTTCAAAGATTCGATGATTCAC
+
CDDDCFFFFFFFGGGGGGGGGGGHHHHHHGHGHHHHHGHHHHHGGGGGHHHHHHHHHHHHHHHGGGDHHHHHHHHHHHHHHHHHHHHHGEFGGGGGGGGGGGGGGGGHHGHHHHGGGGGHHHHHHHGHHGGGFGGGGFFHGGGGGGHHHGGGGHHHHHHHGGGGGGGGGGGGGGGGGFFGFEGHGHHFFCEGGHGGGHHGHGHHHHGGGGHHHHHGGGGGHHGHHHGHHHHGGFGGGDGGHHHHHHGHGHGGGGEGBFGGGGGHGGGGGGGGGGFBFFFFFB@AAA
@M02197:102:000000000-ALU3V:1:1101:8039:16055 1:N:0:1
GACCCTAGACCTTCCTCCGCTTATTGATATGCTTAAGTTCAGCGGGTATCCCTACCTGATCCGAGGTCAACCTTAGAAATGGGTTTGTTTTACGGCGTAGCCTCCCGAACACCCTTTAGCGAATAGTTTCCACAACGCTTAGGGGACAGAAGACCCAGCCGGTCGATTTGAGGCACGCGGCGGACCGCGTTGCCCAATACCAAGCGAGGCTTGAGTGGTGAAATGACGCTCGAACAGGCATGCCCCCCGGAATACCAGGGGGCGCAATGTGCGTGCAAAGATTCGATGACTCAC
+
BBBBBFFBFFFFGGGGGGGGCFGHHHHHGHHHGGHFHHHHGHG?CCEACFHGFFFHHHFGFGCEGCEHFHHFFHHFGHHHHHHFFGGFHHHGHAECC9GGGHHHHGGCGGGHGDHHHGHFGCFCCHHHHFGFHFHDCCDFBGHHGFGFFFGHHH/GGECECG@FF@FGFFFECEFGGABFGCDCCFBBC=FAFFFFFFFBGGEFEFGEFGFFGFHHFD9BGDHGFABDFDFHHGFHGFFEGCCGFF/HFD2GFHHCGEEE0?E1FFHCEEE11FFF33GEBEC1@B1B11A1>>
@M02197:102:000000000-ALU3V:1:1101:15919:16114 1:N:0:1
GACCCTAGACCTTCCTCCGCTTATTGATATGCTTAAGTTCAGCGGGTAGTCCTACCAATCTGAGGCCGATGAATTGAAATTAAATCCCTTCCTCTCTTCCAAAGAAGCGAGGCATGGGCGGGGTTCAGAAGCACTCCAACCAGCAAAACGTCGCGTCCAGCTCCTCGACCCTGCGCCTCTCCTCTCCGAAGTCCTGATATTATCAAAACCCGGCAGGGAAAGACGTGGGCGAAATAACGAGCTTTCGACCGTCTTGCCTATCGAATGGATGCGCTAATGCATTTCGAGGGAGCCACCGTGGAAGATGGCAAGACCCTCAATACCGATCCGCCAGCTTTCTCAACTAAATAAGAAAGCTGTCGTTCGAAACAATTCGCGGCCCTCAAACAGGCATGCTCCCCAGATTAGATCTGCCGGGAGCGCAAGGTGCGTTCAAAGATTCGATGACTCAC
+
BBCBCFFFBFFFGGGGGGGGGGGHHHGHHHGGGHHHHFFFBGHGFGGGGHGHHHHHHHHHHGHHGGGGGGGEFHHFDHGHHHFHHHHHHHHHHFFHHEHHHHHFHHHHGGGGGGEFGHHGGGGGGHHHGHGHGHHHEHHHGEHHHHHHH@CHGGGGGGGGGGGGGGGGG?FGGFBAF?AFFFFFFFFDDAAFFFFFFFFFFFFFFFFBFFD=-D;==;??AFFFD9DADEFEFAEFFE?FD-;/-B9...FB9.//FFEBBFBB9//BD--9/00C00BBEA/.GFFFEFAF;;.-DCC0CCCC00C0GGC/DE/<<BGECC<D@<<-</BHHGCFG/G2DBGBHFFG2FGGBGEG/C@?E0AGGHCBHHG?E>/ECGECCAGG@B3G@C3BHHEFAA2BFBFDHGBHFGCEGEGGDE2??HHHFEEEE4GFFG5FGA44FFFFFFFA@AAA
@M02197:102:000000000-ALU3V:1:1101:15529:16134 1:N:0:1
GACCCTAGACCTTCCTCCGCTTATTGATATGCTTAAGTTCAGCGGGTATCCCTACCTGATCCGAGGTCAACCTGAAAAAAGAGGTTGGACGGCACACTCCGACCGGCCACCGACGCGAGACAGATGCCACAACGCGAGGGGACGGACGGCGTGGCCGGCGACATTGGGGCGGGTGGCTAGAAGCCGCGGCGCCCAACACCCAGCCGGGCTGGATTGGTGACAATGACGCTCGAACAGGCATGCCCTTCGGAATACCAAAGGGCGCAATGTGCGTTCAAAGATTCGATGACTCAC
+
CDCCCFFFFFFFGGGGGGGGGGGHHHHHHHHHHHHGHHHHHHHGGGGGHHHHHHHHHHHHHHHGGGGHHHHHHHHHHHHGGGHHH;HGHHGGGGGHHHHHGGGGGGGGGGHGGGGGGGGGGHHHHHHHHHHHGGGGGGGGGGGGGGGGGGFBGFFFFGGFFHHFFGGGGGGHGDHFGGHHFFGGGGGGGGHGHHGEEBGGGGFAGGGHHFGH;HHHHHHHHHGGGGGEGG<HHHHHHHHHGGFGGGGEHGHHHHHHHHGGGGGHHHHGGGGFGFGBGGGGGGFFFFFFFBBBBB
@M02197:102:000000000-ALU3V:1:1101:21103:16223 1:N:0:1
GACCCTAGACCTTCCTCCGCTTATTGATATGCTTAAGTTCAGCGGGTATCCCTACCTGATCCGAGGTCAACCTTTGAAAGAGTTTAACGGCCACGACCGCCCGCACTCCAAAGCGAATATGTATCACAACGCTTAGAGACGGACAGCTCGGCCGGAGACTTCTAGGCGCGCGGGAGCCGCGACGCCCAACACCAAGCGAGGCTTGAGTGGCGAAATGACGCTCGAACAGGCATGCCCTTCGGAATACCAAAGGGCGCAATGTGCGTTCAAAGATTCGATGATTCAC
+
BBBBBFFFFFFFGGGGGGG2EEEFGHHHHHHGHHHHHHFEHHGGFGGGHGHHHHHGHGHHHHH?FGEGFFHFHGHFHHHHHHHHFHHGGGGGGGGGGGGGGGCGGG:HGHFFGHFGGGGGGHHHHHHHHGCFEEGFACFHDDFCGEFHHGGGGCDGC:GGGHGFFGGGGGGGGCCFFEFAF/EGFFFFFFFFGHFGGHGEFFFFFFFE9AEFF;BGCEFGHHGGDFFFCF0GAFFFFFCHGAFGGF0EFBEACEEB1DD0AAB11FDGFEFAAB11FFFFDAAA>1
@M02197:102:000000000-ALU3V:1:1101:16347:16306 1:N:0:1
GACCCTAGACCTTCCTCCGCTTTTGATATGCTTAAGTTCAGCGGGTATCCCTACCTGATCCGAGGTCAACCTTTGAAAGAGTTTAACGGCCACGACCGCCCGCACTCCAAAGCGAATATGTATCACAACGCTTAGAGACGGACAGCTCGGCCGGAGACTTCAAGGCGCGCGGGAGCCGCGACGCCCAACACCAAGCGAGGCTTGAGTGGCGAAATGACGCTCGAACAGGCATGCCCTTCGGAATACCAAAGGGCGCAATGTGCGTTCAAAGATTCGATGATTCAC
+
CCDCCFFFFFFFGGGGGGGGGGGHHGGCHHHHHGGHHHHB5DEEFFGHHHHHHHHHFHHHHHGGGGHHHHHHHHHHHHHHHHHHH<HGGGGGGGGGGGGGGGGGGGHHHHHHHGGGGGHHHHHHHHHHGGGGGGFHHHHGGGGGGGFGGGGGGHGGGHHGGGGGGFGGGGGGFFFFFGGGGGGGHHGGFFGGHGFGHHGHFGHHHGGGGGHHGHGGGGGGHGHHHGHHGHHGGGGGGGFHH<HGFGHHHGGGGGHHGHFFEGHGGGGGFGCGGFFFFFFFCCBAB
@M02197:102:000000000-ALU3V:1:1101:18590:16355 1:N:0:1
GACCCTAGACCTTCCTCCGCTTATTGATATGCTTAAGTTCAGCGGGTATTCCTACCTGATCCGAGGTCAACCTGAGAAATAAAAGGTTAGACCGGCCCGACGAGACCTTGCAACTCCCCGCGTGCCTCGAAAGACTCGTTGCGAAGAGGGTCCCACGGACGCCGTCATTGTCTTTGAGACCAGTTGCGGACGAACCACAACGCGGCCCAACACCCAGCCCGAAGGTTGGAGAGAGGATAATGACGCTCGAACAGGCATGCCCACCGGAATACCAGTGGGCGCAATGTGCGTTCAAAGATTCGATGACTCAC
+
CCCCCFFFFFFFGGGGGGGGGGGHHHHHHHHHHHHHHHHGHGHGGGEGHHHHHHHHHHHHHHHGGGGGHHHHHHHHHGHHHHGHHGFGHHHHHEGGGGGGGGFFGGGHHFHHHGHHHHGGGGGFFGHGGGHGGHHGHGHGHGGGGGGGFFEGHHHHGGGGDFGHGHGHHGHGHHHGFGFHHGGGFFFGGFFHGHGGGGGFGGGGFFFFFEFFGFFFGGGHHHHGHHHHGHHHGHHHGHHHGGGGFGAGHHHGHGHHFHGGGCEEHHGHHGDGHHGGGGGGGGHGCEEFEGGGGGGGGGGFFFFFFDAA3AA
@M02197:102:000000000-ALU3V:1:1101:14269:16395 1:N:0:1
GACCCTAGACCTTCCTCCGCTTATTATATGCTTAAGTTCAGCGGGTAATCTTACCTGATTTGAGGCCAGAAAGGAATACATAAAGAATTATGCATATGTGTGTGTTTGTTTGGTAGCAGATGACAAAAGCACAAGATTTTTATGGGTTTGCCTTAACAAAAATCTATGGCTGACACTCATCCACTCATACTTTTAAGGCAAGGTGATACAAAGAGGCTAATCTCATCACCAAGCCCAAGGACCCGTTAAAAGAAAAAATCTTTTAATGGAGATATTCACGACACTCAAACAGGCATGCTCCGAGGAATACCAAGGAGCGCAAGATGCGTTCAAAGATTCGATGATTCAC
+
BBBBBFFFFFFFGGGGGGGGGGCHHHHGHHHFHHDAFHHD5FEGGGGHGHHHGHHHHHHGGBGGHGGE1GHHHHHHHHHHHHHHHGHHHHHHHHHHHHFHDGHHHHHGHHHGGEGHHHGHHFH9HHHHHHHHHGEHHHHHHHHHGHHGHFHHHHGHHHHHHHGHHHHFFHHGHHHHHGHGHHGHHGHHHHHHHHHHGHHHHHHGFFEHHHHHHHHGGGHGHHHHHFFFGGHGFGHHHHHGGGGGGHHHHHHHCHHHGFAHHFFFHHHHHHHHHHGHGEGHFGGGFFHHHGHHHFGHFFGGGHHHHGHHHHHHHGGGGGHGHHGGGFHGGGGGGGGGGFFFFFFFCCCCC
@M02197:102:000000000-ALU3V:1:1101:11553:16580 1:N:0:1
GACCCTAGACCTTCCTCCGCTTATTGATATGCTTAAGTTCAGCGGGTATCCCTACCTGATCCGAGGTCAACCTTTGAAAGAGTTTAACGGCCACGACCGCCCGCACTCCAAAGCGAATATGTATCACAACGCTTAGAGACGGACAGCTCGGCCGGAGACTTCAAGGCGCGCGGGAGCCGCGACGCCCAACACCAAGCGAGGCTTGAGTGGCGAAATGACGCTCGAACAGGCATGCCCTTCGGAATACCAAAGGGCGCAATGTGCGTTCAAAGATTCGATGATTCAC
+
ABBBBFFFFFFFGGGCFGCCFCFFFHHHGHHHGDH5GHCHFFGGEGEEHHGHFHFHFFFHHGHGGGEGHFFFGG7HFHFFBGDGFGHFGGCFGGCCF>AFEGFGGGGHHEFDDFFFBGGHFB<GDGBCGGGGFGGFFHAGC?0B@GGHHGFD?CGFGCGGGGFGGCGFFGGGGFGCDCDDBFFFFFGEHGGEFGEFEHEFD;GHHEGFGGGHHHHGEGE1E9GGAFDHHFFHGGGGGEAFFHEBHHFFFBGGGGGHGEGGGFEFFFFCGFGGCGFFFFFDD3AA>>
@M02197:102:000000000-ALU3V:1:1101:15142:16592 1:N:0:1
GACCCTAGACCTTCCTCCGCTTATTGATATGCTTAAGTTCAGCGGGTATCCCTACCTGATCCGAGGTCAAGAGTGTAAAAATGTACTTTTGGACGTCGTCGTTATGAGTGCAAAGCGCGAGATGTACTGCGCTCCGAAATCAATACGCCGGCTGCCAATTGTTTTAAGGCGAGTCTACACGCAGAGGCGAGACAAAACACCCAACACCAAGCAGAGCTTGAAGGTACAAATGACGCTCGAACAGGCATGCCCCATGGAATACCAAGGGGCGCAATGTGCGTTCAAAGATTCGATGACTCAC
+
BCBBCFFFFFFFGGGGGGGGGGGHHHHGHHHHGHHHHGHHHHHGGGGGHHHHHHHHHHHHHHHGGGGHHHGHHGHHHHHHHHHHHHHHHHHGHHGGGGGGGGGHHHHGHHHHHHHGGGGGGGGHHHHGHHGGGGHHHHHHHHHHHHHGGHGGHHGHHHHHHHHHHHHHGHHHHHGHGGGGHGHGGGGHHHHHHHHGFFFGHHGHGGGHHHHEHHHHHGHHHHGHGFHHHHGGEGGHHGHHGHHHHHHGGGHHHFFHHHHHHGHHHGGGGGHFCHGGGFHGFGGGGGGGGFFFFFFFCCBAB
@M02197:102:000000000-ALU3V:1:1101:6476:16764 1:N:0:1
GACCCTAGACCTTCCTCCGCTTATTGATATGCTTAAGTTCAGCGGGTATCCCTACCTGATCCGAGGTCAACCTTTGAAAGAGTTTAACGGCCACGACCGCCCGCACTCCAAAGCGAATATGTATCACAACGCTTAGAGACGGACAGCTCGGCCGGAGACTTCAAGGCGCGCGGGAGCCGCGACGCCCAACACCAAGCGAGGCTTGAGTGGCGAAATGACGCTCGAACAGGCATGCCCTTCGGAATACCAAAGGGCGCAATGTGCGTTCAAAGATTCGATGATTCAC
+
BBBBBFFFBFFFFGGGGGGGGGGHFHGHHHGGHHHHHHFHFHBGGGGGFHHHHGHFGHGHGBGEEGFHHGHGHHGHGHFFFBFGHHHEG/EGFG;@FFFEEFECGGGHFHFHHHGFGGEGHHHHDGGGFGFEGGFGGGFHGGGFGEEBCADGGHHHGHHFFFFGGCGGFGGGCFCFGGDFAEEGFAGGG?AGGHFGFEFFFGGHHGGGGEEFBD1EEB0;HGFGFFHHHEHHGGGGFEFBFFBBHEHHCHFGEGGGFHFE2EEHGGCGGGGGGGFFFFFFFBBBBB
@M02197:102:000000000-ALU3V:1:1101:19458:16802 1:N:0:1
GACCCTAGACCTTCCTCCGCTTATTGATATGCTTAAGTTCAGCGGGTAGTCCTACCAATCTGAGGCCGATGAATTGAAATTAAATCCCTTCCTCTCTTCCAAAGAAGCGAGGCATGGGCGGGGTTCAGAAGCACTCCAACCAGCAAAACGTCGCGTCCAGCTCCTCGACCCTGCGCCTCTCCTCTCCGAAGTCCTGATATTATCAAAACCCGGCAGGGAAAGACGCGGGTGAAATAACGAGATTTCGTCCGTCTTGCCTAGCGAATGGATGCGCTAATGCATTTCGAGGGAGCCGCCGTGGGAGATGGCAAGACCCTCAATACCGATCCGCCAGCTTTCTCAACTAAATAAGAAAGCTGTCGTTCGAAACAATTCGCGGCCCTCAAACATGCATGCTCCCCAGATTAGATCTGCCGGGAGCGCAAGGTGCGTTCAAAGATTCGATGACTCAC
+
AAA@BFF4FFFFGFFFGBEECF2DFDGFG6FEHHGFFGHHBEGGGGGGGGHHHH3EGFHFHEHHEEFG?EGGHHHF55BFGBGHHHHHEHFHGGHHGFFBHHFBGFHBEGGCGGGGHECECC?DGGHFFDBGHHHHHFHHGEHHHFHH.AAGCC@GGGBF/;/CFGBA?B?//AB;DF?F/;FF9BF.@D9:/9;/99/;BBBFF/B/AFF;=--99-.FF./B.-:;##B9FEBF:B./9#9-/;---FFBA-//--BA-/B//FF??@@;/9//9/B/-A-:--BEEA?A;--:-.:/00CC:0/<0</<A.C00FHEC<CCA>-/?EBHGHHHFHHGHHHG2FHFHFGFHEGEC???EGCF?FF22FF?@/ECCE?E>/EHGFGF21F1BE?AA/0EHHF2HFFEGAEGE?CGF?EGGHGCHCGGE1FBGFGBFECFB13FD1FAA1A>
@M02197:102:000000000-ALU3V:1:1101:19475:16811 1:N:0:1
GACCCTAGACCTTCCTCCGCTTATTGATATGCTTAAGTTCAGCGGGTAGTCCTACCAATCTGAGGCCGATGAATTGAAATTAAATCCCTTCCTCTCTTCCAAAGAAGCGAGGCATGGGCGGGGTTCAGAAGCACTCCAACCAGCAAAACGTCGCGTCCAGCTCCTCGACCCTGCGCCTCTCCTCTCCGAAGTCCTGATATTATCAAAACCCGGCAGGGAAAGACGTGGGCGAAATAACGAGCTTTCGTCCGTCTTGCCTATCGAATGGATGCGCTAATGCATTTCGAGGGAGCCACCGTGGAAGATGGCAAGACCCTCAATACCGATCCGCCAGCTTTCTCAACTAAATAAGAAAGCTGTCGTTCGAAACAATTCGCGGCCCTCAAACAGGCATGCTCCCCAGATTAGATCTGCCGGGAGCGCAAGGTGCGTTCAAAGATTCGATGACTCAC
+
ABBBAFFFFFFFGGGGGGGGGGEHHHHCGHFHHHHHGHHHHHCFCGGGGHHHHHHHHGHHFGHGFGGGEEEFFHHHBGHFGHHGHHHGHHHHHHHHHHHHFHHHHHHHGCFEFGHHGEFGG?CFGHEHDGCGHHHGHHHHGGHHHHHHHGHHCDGDFGGFGGGGGFDGGGABC?;CFFFFFFFFFFFB-.D.BFFFFBFFFF/BFFFFFFFA-CDAFFE.EFFFBADE;EAFB@EFFF8FBFDBFFDAAA9..F/B/FFFFFFFBBFFGGAAFFBFFB90EDC.BB/.;0.C...CGHHHGC0/FGGGHHHFA<BGBGDEGCDFGGCGGDEHHHFGBHGG2HHHGHHHHHFHFFEEGGGDFEFAFHHGDHG?GCGGGDGGG?BGFFFEHHHEHHEAECEGGHHHHGHHHGCGEEGGGGGGGHCHHGGGGFGGF5GGGGGGFFFFFFFBBAA?
@M02197:102:000000000-ALU3V:1:1101:25384:16972 1:N:0:1
GACCCTAGACCTTCCTCCGCTTATTGATATGCTTAAGTTCAGCGGGTATCCCTACCTGATCCGAGGTCAAGAGTGTAAAAATGTACTTTTTGGACGTCGTCGTTATGAGTGCAAAGCGCGAGATGTACTGCGCTCCGAAATCAATACGCCGGCTGCCAATTGTTTTGAGGCGAGTCTACACGCAAAGGCGAGACAAACACCCAACACCAAGCAGAGCTTGAAGGTACAAATGACGCTCGAACAGGCATGCCCCATGGAATACCAAGGGGCGCAATGTGCGTTCAAAGATTCGATGATTCAC
+
CCCCBFFFFFFFGGGGGGGGGGGHHHHHHHHHHHHHHHHHHFHGGGGGHHHHHHHGHGHHHHHGGGGHHHHGHHHHGHHHGHHHHHHHHHHGGHHGGGGGGGGGHHHHHHHHHHHHHGGGGGGGHHHHGHHGGGGGGGGGHHHHHGHHGGGGGGHHHHHHHHHHHGGGGGGHHHHHHGGGGGGHGGGGHHHHHHHFFGGGHHGHGHGHGGHHHHHFFFFGHGGHHHGGHGGGFGGHHGFHHGHHHHHGGGHGHHHHHHHHHHGHGGGGGGGHHHEEFGHCFGGGGGGGGFFFFFFFBBBCC
@M02197:102:000000000-ALU3V:1:1101:19708:16990 1:N:0:1
GACCCTAGACCTTCCTCCGCTTATTGATATGCTTAAGTTCAGCGGGTATCCCTACCTGATCCGAGGTCAACCTTTGGAAAATTGGGGGGTTTTACGGCAAGAGTCCCTCCGGATCCCAGTGCGAGACGTAAAGTTACTACGCAAAGGAGGCTCCGGGAGGGTCCGCCACTACCTTTGAGGGCCTACATCAGCTGTAGGGCCCCAACACCAAGCAGAGCTTGAGGGTTGAAATGACGCTCGAACAGGCATGCCCGCCAGAATGCTGGCGGGCGCAATGTGCGTTCAAAGATTCGATGATTCAC
+
CCDCCFFFFFFFGGGGGGGGGGGHHHGHHGHHHHHHHHHHHHHGGGGGHHHHHGHHGHHHHHHGGGGHHHGHHHHHHFG:HH<HHHGGGDCGG;HGG8GGFHH<HHHHHGGGG;GGG;G:GGG99GGGGGGGGGGGGG:FF7FFFFFFFDF:FFFFF9FFFAGGGGFFGFFGFHHHFHGGFFFGEHGFFHFHHHGFFGGGGHHGGDFFGHGFFHFFFGGFHHGFFHHGHFFFFFFGGHFGHHHHHHHEGGFGGHFHHHHHHGGGGGEFGGFHFHGGGGGHGGGGGGGGGGFFFFFFFCCCCC
@M02197:102:000000000-ALU3V:1:1101:25897:16964 1:N:0:1
GACCCTAGACCTTCCTCCGCTTATTGATATGCTTAAGTTCAGCGGGTATTCCTACCTGATCCGAGGTCAACCTGAAAAAAGTTTTAGAGGCGACCGGGTCCCTGGGCCCTTGAAACTCTACGCGTGCTCCGGAAAGCTCAGTGCGAAGAGGGTCCCTGGGACGCCGTCATTGTCTTTGAGACCAGTTGGTCTTGCGACCAACGCGGTCCAACACCAAACCCGGGGGTTTGAGAGAGGATAATGACGCTCGAACAGGCATGCCCCATGGAATACCAAGGGGCGCAATGTGCGTTCAAAGATTCGATGATTCAC
+
CCDCCFFFFFFFGGGGGGGGGGGHHHHHHHHGHHHHHHHHHHHGGGGGHHGHHHHGGHHHGGHGGGGGHHGHHHHHGHHGGHHHHHHHHGGGGGGCFFGFHHHHHGHGGHFHHGHHHHHHGGGGGGGGHHGGGGGGHFHHHHHHGGGGGHHFGGGHHHEGGGDAGHHGGHHHGHGGGHHHFHHFGHHHHHFGGGGHFHFGFGGGHHHGHGHFFGGGGGGGGGGGGHHGGHHHHGHHHHHHFGGFFEBHGHHHGHHFHHGGGGHHGBHHHGHHHHHHEEEEGGHHGGFGGHGGGGGGGGFGFFFFFFFBBBBA
@M02197:102:000000000-ALU3V:1:1101:6740:17006 1:N:0:1
GACCCTAGACCTTCCTCCGCTTATTGATATGCTTAAGTTCAGCGGGTATCCCTACCTGATCCGAGGTCAACCTTAGAAATGGGGTTGTTTTACGGCGTAGCCTCCCGAACACCCTTTAGCGAATAGTTTCCACAACGCTTAGGGGACAGAAGACCCAGCCGGTCGATTTGAGGCACGCGGCGGACCGCGTTGCCCAATACCAAGCGAGGCTTGAGTGGTGAAATGACGCTCGAACAGGCATGCCCCCCGGAATACCAGGGGGCGCAATGTGCGTTCAAAGATTCGATGACTCAC
+
BABABFFFFFFFGGGGGGCGGGGHHHGHGHHGHHHHHHHHHHHGGGGGHHHFHHHHHHHHFFHGGGEFHGFFHHHGHHHHGBGEE@CAGHG4GGGGGGGBGEEGFF?GCC7FGDC@FFGFGFGGFDDGHFEGBGGA?DGFDFDF?-<<;/FGFGFCHHHC@C?BFFGGFBBFFAAFD@9@?@?9@9@?ECCFFFEFCF;BFHFGFHFFFFFGFGFFFFHFHGFFGGCAHHDBFHG<GHHFGGGCGGGHGHHHHHHGGEGGCGGGFFHGGE0FGFBCFG3GFGFFFFFFFAAAA?
@M02197:102:000000000-ALU3V:1:1101:17450:17241 1:N:0:1
GACCCTAGACCTTCCTCCGCTTATTGATATGCTTAAGTTCAGCGGGTATCCCTACCTGATCCGAGGTCAACCTTAGAAATGGGGTTGTTTTACGGCGTAGCCTCCCGAACACCCTTTAGCGAATAGTTTCCACAACGCTTAGGGGACAGAAGACCCAGCCGGTCGATTTGAGGCACGCGGCGGACCGCGTTGCCCAATACCAAGCGAGGCTTGAGTGGTGAAATGACGCTCGAACAGGCATGCCCCCCGGAATACCAGGGGGCGCAATGTGCGTTCAAAGATTCGATGACTCAC
+
CBCCCFFFFFFFGGGGGGGGGGGHHHHHHHHHHHHHHFHHHHHGGGGGGHHGHHHHGHHHHHHGGGGHHHHHHHHHHHHHHHHGGGGFHHHHHGGGGGGGGGHHHGGEFGGHGGHHHHGHGGGGGHHHHFHHHHHGGGGGGGHHGGGGGGHFHHHHHHGEFGGGGGGGGFFFGGGGFGGGFGGGGFFGGGGFFFHHHGFFFFGGGHGGHHGGHHHFFHGHHHHGGGGGGHFHHHGHGGHHGCGGGGGGHHHHGBHGGGGGGGGHHHGFGGGHGGGGGGGGGGFFFFFFF@ABBA
@M02197:102:000000000-ALU3V:1:1101:23494:17203 1:N:0:1
GACCCTAGACCTTCCTCCGCTTATTGATATGCTTAAGTTCAGCGGGTATTCCTACCTGATCCGAGGTCAACCTTTGGAAAATTGGGGGGTTTTACGGCAAGAGTCCCTCCGGATCCCAGTGCGAGACGTAAAGTTACTACGCAAAGGAGGCTCCGGGAGGGTCCGCCACTACCTTTGAGGGCCTACATCAGCTGTAGGGCCCCAACACCAAGCAGAGCTTGAGGGTTGAAATGACGCTCGAACAGGCATGCCCGCCAGAATGCTGGCGGGCGCAATGTGCGTTCAAAGATTCGATGATTCAC
+
ABCCCFFFFFFFGGGGGGGGGGGHHHHHHHHHHHHHHHHHHHGGGGEGHHHHGHGHHHHHHHHGGGGHHHGHFHHHHHHHGH<HHHGG:CGG;<HGGGGGGH;<GHHHH:GCFGGGGGGGGGGDCA?64EGG8BFGGG:F7FFF6FBFEFFFFFGFFFFFFFFFFFGFFFFGFFFFHFGGADFFFFHFFGFFFHHHFFEBDFFFFFFFFFFFFGGFFFFHGHGGGHFGHFFFFFFFDDFFFHHFFHGHGFGCGHEFHHGHHGGFCE?EGGGHHHGGGFDCGGGGGGGGGGFFFDFFD?AAAA
@M02197:102:000000000-ALU3V:1:1101:12279:17266 1:N:0:1
GACCCTAGACCTTCCTCCGCTTATTGATATGCTTAAGTTCAGCGGGTATTCCTACCTGATCCGAGGTCAACCTTTGGAAAATTGGGGGGTTTTACGGCAAGAGTCCCTCCGGATCCCAGTGCGAGACGTAAAGTTACTACGCAAAGGAGGCTCCGGGAGGGTCCGCCACTACCTTTGAGGGCCTACATCAGCTGTAGGGCCCCAACACCAAGCAGAGCTTGAGGGTTGAAATGACGCTCGAACAGGCATGCCCGCCAGAATGCTGGCGGGCGCAATGTGCGTTCAAAGATTCGATGACTCAC
+
BCCCCFFFFFFFGGGGGGGGGGGHHHHHHHFHHHHHHHCHHHHCGGGGHHHGHHHHGFHHHHHGGGGHHGHHHHHH9HHHGHHGHHGGGFGGG<HGGGGGG/HHHHHHGGGGDGGGGGG;GGGGGGGGGGGGGGG:GGGFF8FF6FFFEDFFFFFFF#FFCAFFCCFFFFFGFFFFFHGHBGDFFFFFFHGFFHHHFGGFFFHDGGFGHHFFEFHHHFFHHGEFHHHHFHHFEBEA?HDFGFEFFGCBEGGGGFEHGHHCHGEGGFGGGGGGFFHGGGGHGGGGGGGGGGFFFDBFBABBAA
@M02197:102:000000000-ALU3V:1:1101:23820:17444 1:N:0:1
GACCCTAGACCTTCCTCCGCTTTTTATATGCTTAAGTTCAGCGGGTAGCCCTACCTGATTTGAGGTCTAACTAAAAGTTATTAGAGTGGAGGGAGCGAAAACTTATTACGCATTCCACTTAGACATTTAAGACGAGCCAAAACATGGCAGACGTCCAAAGCTCATACATAGAAAACTAGGTATGAGAGGTCTTATGACACTCAAACAGGCATGCCTTTCGGAATACCAAAAGGCGCAATGTGCGTTCAAAGATTCGATGACTCAC
+
CCCCCFFFFFBFGGGGGGGGGGGHGHHHHHHHHHFGHHHCDG2EFGGHHHGHHHHHHHHHHHHHHHHGGHHHHHHHHHGHHHHHHHHHGGHFGDE@EFGGBGHGFGHGFGGGGGHHFBGHDHGFHGH6GHEFGFGGGGHGHFHHHGHHHGGGFGHHGHHHHHHHHGHHHHGHGFHGGGHHFFHHHHHFH;HGHHHHHHHHHHGHGFHGGFEHHFFFGGGBGGGGFGFFGGEE2AFFFGEBEGHGFGGGGGGGGFFFFFFFAB@BB
@M02197:102:000000000-ALU3V:1:1101:26811:17449 1:N:0:1
GACCCTAGACCTTCCTCCGCTTATTGATATGCTTAAGTTCAGCGGGTATCCCTACCTGATCCGAGGTCAACCTTTGAAAGAGTTTAACGGCCACGACCGCCCGCACTCCAAAGCGAATATGTATCACAACGCTTAGAGACGGACAGCTCGGCCGGAGACTTCAAGGCGCGCGGGAGCCGCGACGCCCAACACCAAGCGAGGCTTGAGTGGCGAAATGACGCTCGAACAGGCATGCCCTTCGGAATACCAAAGGGCGCAATGTGCGTTCAAAGATTCGATGATTCAC
+
?ABBBFFFFFFFGGGGGGGGGGGFHHHHHHHHHHHCFGFHGFHGGFGGHHHHHHHHGHHHGHH:GCGHH;HGH0HHHHBHFFHHHHHHG@EGGGECGGGGGGFGGGGHHHHHFFGEGGGHHDGHHHHHHGGGGGGHHHGHFFCGGEHHHGGGGGDGHGFGGGFGGGEGGFGFGFFFFGFFFFFFGGHGHFFFGHGEGGHGHGFHHFFFFEFHHGFFFFGFFG?HHHHHFFFBGGGGGGGFHGGHGCGHHHGGEEDCHHG2GEGHGGDBGBGGGGFCFFFDFA@BAA
@M02197:102:000000000-ALU3V:1:1101:28202:17507 1:N:0:1
GACCCTAGACCTTCCTCCGCTTATTGATATGCTTAAGTTCAGCGGGTAGTCCTACCTTATTTGAGGCCAGTAGTTAATAATAATAGTGTAAAGCGGAGACCTTATACGCGGGCTAAAAATTGCCTTAGCAACCCGGCTGATCTCCAGCTCATATATTTAAGGCAAGGTTGGCGGCGGCCAACCAAGCCCAAGGACCCGCCCAGTTTTGAAGAAAAACCGGTTGGAGAAGATTAACGACACTCAAAAAGGCATGCTCTTTGGAATACCAAAGAGCGCAAGCTGCGTTCAAAGATTCGATGACTCA
+
CCCCBFFFFFFFGGGGGGGGGGGHHHHHHHHHHHHHHHHHHHGGGGGGGHHHFHHHHHHHHHHHGEGGGGGGHHGFFHHHHHHHHHHHHHHHHHGFGGGGGHHHHHHFGGEFGGHHHFHHHFFFHFFGFHFHGGGGGGGFHGHHHHHHHHHHHHHHHHHHHHHHHGGGGHGFGGGGHGFFFFGHFHEGGHHHGGGGGHGFHHFHHHHHHHHGGGFGGGGHHFHFHFHGHHGHGGFHHGAGGGHHHHHFHHFFHGHHFHHHHGFBCHHFHHGGGFHGHGGGGGGGGGGGGFGGFFFFFFFCB@BA
@M02197:102:000000000-ALU3V:1:1101:5750:17513 1:N:0:1
GACCCTAGACCTTCCTCCGCTTTGATATGCTTAAGTTCAGCGGGTATTCCTACCTGATCCGAGGTCAACCTGAGAAATAAAAGGTTAGACCGGCCCGACGAGACCTTGCAACTCCCCGCGTGCCTCGAAAGACTCGTTGCGAAGAGGGTCCCACGGACGCCGTCATTGTCTTTGAGACCAGTTGCGGACGAACCACAACGCGGCCCAACGCCCAGCCCGAAGGTTGGAGAGAGGATAATGACGCTCGAACAGGCATGCCCACCGGAATACCAGTGGGCGCAATGTGCGTTCAAAGATTCGATGATTCAC
+
AAABBFFFFBCFFGGGFGCGG?FHHHHH55GHHEGHHFGHHGCEFGGDGDGHHGFFFHGFADGGGFFBEFGFFHHEHHGGFGEEHHHEFB@>9EEGG:GFC9/?FGFFHFDGHFHHGFC?@8DHEHFGFFGB<<GFGGEEGBF9D.9CAFGHEG@@FAADDGDFHGGEFGHHGFGDEFHHF@BFBAEAFGC@GGFGGGFGGFHFF?DEADEFE?EFE?G;GGGFFGEGHHHGGFFBFHE?FFF2EGHHGFHFHAGCB01AA23AAFD5FB3HGGFE?EGBHHGGGEFGGGBFFDECGFFFFDBDA3A>3
@M02197:102:000000000-ALU3V:1:1101:5769:17522 1:N:0:1
GACCCTAGACCTTCCTCCGCTTTGATATGCTTAAGTTCAGCGGGTATTCCTACCTGATCCGAGGTCAACCTGAGAAATAAAAGGTTAGACCGGCCCGACGAGACCTTGCAACTCCCCGCGTGCCTCGAAAGACTCGTTGCGAAGAGGGTCCCACGGACGCCGTCATTGTCTTTGAGACCAGTTGCGGACGAACCACAACGCGGCCCAACGCCCAGCCCGAAGGTTGGAGAGAGGATAATGACGCTCGAACAGGCATGCCCACCGGAATACCAGTGGGCGCAATGTGCGTTCAAAGATTCGATGATTCAC
+
BBBBBFFFFFFFCGGGGGGGGCGFFGHG5FFGFFDFGFG5GEEFFCHHFHHHHFEGHHHHHGEFAFBGHCGFHGHHHHHHHBHGHGHFFFFB/EEGGGFGCEFFEHHGHHHHGHHADDGGGGCEFHGGFG?C?FGGHGHAACCCD.9:GGGGHGGGGGGGDHGDFFHHFDGGGFF0FHGGGCFFGFGGFGEFD?FFFFFFCDA;=AFFEFE/FGEFAGHHHFHEHHHHHGHHHG4F@1EFFF?FF?HGGFHGFAFGECAA2GGGBDHGHF3C2DGECABFFGE?EEAGGGF5BGGGGFFDB55FA?A3A
@M02197:102:000000000-ALU3V:1:1101:6084:17594 1:N:0:1
GACCCTAGACCTTCCTCCGCTTATTGATATGCTTAAGTTCAGCGGGTATCCCTACCTGATCCGAGGTCAAGAGTGTAAAAATGTACTTTTGGATGTCGTCGTTATGAGTGCAAAGCGCGAGATGTACTGCGCTCCGAAATCAATACGCCGGCTGCCAATTGTTTTGAGGCGAGTCTACAGGAGACAAACACCCAACACCAAGCAGAGCTTGAAGGTACAAATGACGCTCGAACAGGCATGCCCCATGGAATACCAAGGGGCGCAATGTGCGTTCAAAGATTCGATGACTCAC
+
BCCCBFFFFFFFGGGGGGGGGGGHHHHHHHHHHHHHHHHGHHHGGGGGHHHHHHHHHFHHHHHGGGGHHHHHHHHHGHHHHGHHGHHHHGHGHHGHHGGGGGGHHHHHHFHHHHHHGGHGGGHHHHHHHHGGGGHHHHHHHHHHHFHGGGGGHHGHHHHHHHHHHHGGHGHGGGGHHHHHHHHHGHGGGGGGHGGGHGHGHHGHHHFFGHHHHHHHGHGHHGGGGGGEGHFHGHHHHHGGGGGHHHHGHHHHGGHHGGGGGHHHGGGEGHGGGGGFFGGGFFFFFFFBBBBB
@M02197:102:000000000-ALU3V:1:1101:21513:17602 1:N:0:1
GACCCTAGACCTTCCTCCGCTTATTGATATGCTTAAGTTCAGCGGGTATCCCTACCTGATCCGAGGTCAACCTTTGAAAGAGTTTAACGGCCACGACCGCCCGCACTCCAAAGCGAATATGTATCACAACGCTTAGAGACGGACAGCTCGGCCGGAGACTTCTAGGCGCGCGGGAGCCGCGACGCCCAACACCAAGCGAGGCTTGAGTGGCGAAATGACGCTCGAACAGGCATGCCCTTCGGAATACCAAAGGGCGCAATGTGCGTTCAAAGATTCGATGACTCAC
+
CCDDCFFFFFFFGGGGGGGGGGGHHHHHHHHGHHHHHHHHHHHGGGGGHHHHHHHHHHHHHHHGGGGHHHHHHHHHHHHHHHHHHGHHGGGGGGGGGGGGGGGGGGGHHGHHHHGGGGGHHFHHHHHHHGGGGGGHHHHHGGGGGGHHHGGGGHHHHGGGHHGGGGGGGGGGGGGGGGGGFEGHGHGFGFGGGHGGGHHGHGHHGHGGGGHHGHHGGGGGHGGHHHGHHHHFGGGGGGGHHHHHGHHGHHGGGGGHHHHGFGGHGGGGGGGGGGFFFFFFFABCBA
@M02197:102:000000000-ALU3V:1:1101:5119:17603 1:N:0:1
GACCCTAGACCTTCCTCCGCTTATTGATATGCTTAAGTTCAGCGGGTATCCCTACCTGATCCGAGGTCAACCTGAGAAGGAGAGATTGAGCGGCGCACTCCGAGCGGCCACCGACGCGAGACAAGATGCCACAACGCGTGGGGCCGGACGGCGTGGCCGGCGACATTGAGTCGGGCGGCGAGGAGCCGCGGCGCCCAACACCCAGCCGGGCTGGATTGGTGACAATGACGCCCGACAAGGCGTGCCCCCCGGAATACAAGAGGGCGCAATGAGCGTTCAAAGATTCGATGACTCAC
+
BAABBFFFFFFFFGGGD4E2E?EFHHGH6F5FDGHHGHFFHBED?EAAHFBC3GHFFBFBGHEEEG1FFFFHHAF9FFHH<AHD1FGE:B;>9/993E99FAC#2/6DCGGHD#@7CGCDG?FB<<D00CGHGEDCCBBA@9;,A?-9;-----99;F>6FB;@=AFF/@#;;9@-9-#9#A999.@;@@@,C99;#:;/AAA/--;.9/.0///EG96/0000GC./.1.#/1<)+<A?E#?@#A///0BB221DB1B0000001A3EEE001FFEB333A1F>@B3@1@1>1>1
@M02197:102:000000000-ALU3V:1:1101:23305:17635 1:N:0:1
GACCCTAGACCTTCCTCCGCTTATTGATATGCTTAAGTTCAGCGGGTATCCCTACCTGATCCGAGGTCAACCTTTGAAAGAGTTTAACGGCCACGACCGCCCGCACTCCAAAGCGAATATGTATCACAACGCTTAGAGACGGACAGCTCGGCCGGAGACTTCTAGGCACGCGGCGGACCGCGTTGCCCAATACCAAGCGAGGCTTGAGTGGTGAAATGACGCTCGAACAGGCATGCCCCCCGGAATACCAGGGGGCGCAATGTGCGTTCAAAGATTCGATGATTCAC
+
ABCCCFFFFFFFGGGGGGGGGGGHHHHHHHHHHHHFHHGHHHHGGGGGHHHHHHHHHGHHHHHGGGGHHHHHHHHHHHHHHHGHHHHHGGGGGGGGGGGGGGGGGGGHHHHHHHGGGGGHHFFHHHHHHGGGGGGHHHHHGGGGGGHHHGFGGGGGGGGGGGGGGGFGGGGGGGGGGGGGGGGGFFHHHHFFGGHFGGHHGHHHHHHHHHHHHHHHGFGGFHFGHGHHHHHHGGGGGGGGGHHGHHFHGGGGGGGGGHHHGFGGHGGGGGGGGGGFFFFFFFCBCCA
@M02197:102:000000000-ALU3V:1:1101:19943:17702 1:N:0:1
GACCCTAGACCTACCTCCGCTTATTGATATGCTTAAGTTCAGCGGGTATCCCTACCTGATCCGAGGTCAACCTTAGAAATGGGGTTGTTTTACGGCGTAGCCTCCCGAACACCCTTTAGCGAATAGTTTCCACAACGCTTAGGGGACAGAAGACCCAGCCGGTCGATTTGAGGCACGCGGCGGACCGCGTTGCCCAATACCAAGCGAGGCTTGAGTGGTGAAATGACGCTCGAACAGGCATGCCCCCCGGAATACCAGGGGGCGCAATGTGCGTTCAAAGATTCGATGATTCAC
+
DDDDDFFFFFFFGGGGGGGGGGGHHHHHGHHHHHHHGHHHHHHGGGGGHHHHHHHHGGHHGHHGGGGHHHHHHHHHFHGHHGHGEEGGHHHHHGGGGGGGGEHHHGGGGGGHGGHGHHHHGGGGGHHHHHHHHHGGGGGGGHHHGFGFGGFHHHHHHHHGGGGGGGGGGGGGGGGGGGGGGGGGGGGGGGGGFFHHFGFGGHGFGFGGHGHHHGHHHHHHHHHGGGGGGHGHHHHHHHGGGCGGGGGHHHHHHHHGGGGGGGGHHHGGGGGHGGGGGGGGGGFFFFFFFCBCCC
@M02197:102:000000000-ALU3V:1:1101:19513:17754 1:N:0:1
GACCCTAGACCTTCCTCCGCTTATTGATATGCTTAAGTTCAGCGGGTAATCTTACCTGATTTGAGGCCAGAAAGGAATACATAAAGAATTATGCATATGTGTGTGTTTGTTTGGTAGCAGATGACAAAAGCACAAGATTTTTATGGGTTTGCCTTAACAAAAATCTATGGCTGACACTCATCCACTCATACTTTTAAGGCAAGGTGATACAAAGAGGCTAATCTCATCACCAAGCCCAAGGACCCGTTAAAAGAAAAAATCTTTGAATGGAGATATTCACGACTCTCAAACATGCATGCTCCGAGTAATACCAAGGAGCGCAAGATGCGATCAAAGATTCGATGACTCAC
+
BBBBBFFFFFBFGGFGFGEEA2AFG5FGHEFGHBBGHHBFHHGGC?AEFH5DFFGG5GBFFGBEFEAEGHFHGHHFHEGHGHFHHHE13BFGFFHFFGFFD@CEGHHHH11GHGFGDGHHHHHHHGHHFCHEGHHH0FC:DGHHHHAF:CEDHHHBGDG1FHHGF9FFF1<6=FFDHHFBFBDFGGH@DGHDGHHHFFCFGHGGGGFFDCCHB3GHBADC1BGFHFFFFBFFFFCGE>CEE8GEE@12111F0>@B211012@@2FB112GGFGGFB>//1FA/A1BA2DA211B1A///AA1D22221111GE?CE?AGG3D000EB13BB33B1B1>1@31FF>11>1
@M02197:102:000000000-ALU3V:1:1101:7820:17882 1:N:0:1
GACCCTAGACCTTCCTCCGCTTATTGATATGCTTAAGTTCAGCGGGTATCCCTACCTGATCCGAGGTCAACCTTGATAGATTTGGGGTTGCTGGCAAGCCACCTCTAGGTCCCCAGAGCGAGAATGAATTACTACGCTTAGAGCCGAGAGGCGCCGCCACTGCCTTTGAGGAGCACCGCTGGGGTGGCTCCCAACACCAAGCTGGGCTTGAGGGTTGTAATGACGCTCGAACAGGCATGCCCCCCGGAATACCAGGGGGCGCAATGTGCGTTCAAAGAGTCGATGACTCAC
+
BAAABFFFFFFFGGGGGGGGGGGHHHHHHHHGHHHHHHHHHHHGGGGGGBGHHHHHHHHHGHHGGC8HH;GGFBDGGHHG;HHFBACF99#BDG1C:1FFHFHH?FGGG<HHEHFG9GGF:B?AGHGFFB2>>8BDDF:GG;BFH;//>DCDGGFGGCGG9FFHHHHFGFF::BE@BB??DAABGEDC;@.EFFEGADFHGACHGGEFFGHGFGHGGHGHGFGGFHEDHFHGGHGGAFFFEBGGGGHHHCHHFGEEE2E?BF5GEE?GHFBGGFGFEA2FFDDBDD33>A>
@M02197:102:000000000-ALU3V:1:1101:17051:17849 1:N:0:1
GACCCTAGACCTTCCTCCGCTTATTGATATGCTTAAGTTCAGCGGGTATCCCTACCTGATCCGAGGTCAACCTTTGAAAGAGTTTAACGGCCACGACCGCCCGCACTCCAAAGCGAATATGTATCACAACGCTTAGAGACGGACAGCTCGGCCGGAGACTTCTAGGCGCGCGGGAGCCGCGACGCCCAACACCAAGCGAGGCTTGAGTGGCGAAATGACGCTCGAACAGGCATGCCCTTCGGAATACCAAAGGGCGCAATGTGCGTTCAAAGATTCGATGATTCAC
+
BCCCCFFFFFFFGGGGGGGGGGGHHHFHHHHHHHHHH5FHHGHFGGGEHHHHGHHHHHGHHGHGGGGHHHHHHFHHHHHHGHHGHHHHGFEGGGGGGGGGGGGGGGGHHGHGHHFDGGGHHHHGHGGGHGGGGGGGHHHHGGFGGGGHHGGGGGHFFGHGHHGGGGGGFGGGGD?GGGGGGGGHGFHGHFFGGHGGGHHGHHHHHHGGFFEHHHHGGGGGHGDHFHGHHHFHGGGGGDGHHHHGHHGHHHGGGGGFFHHFFECGGGGGFGGEGFFFFFFFFBBAAA
@M02197:102:000000000-ALU3V:1:1101:28201:17945 1:N:0:1
GACCCTAGACCTTCCTCCGCTTATTGATATGCTTAAGTTCAGCGGGTATTCCTACCTGATCCGAGGTCAACCTTTGAAAGAGTTTAACGGCCACGACCGCCCGCACTCCAAAGCGAATATGTATCACAACGCTTAGAGACGGACAGCTCGGCCGGAGACTTCTAGGCGCGCGGGAGCCGCGACGCCCAACACCAAGCGAGGCTTGAGTGGCGAAATGACGCTCGAACAGGCATGCCCTTCGGAATACCAAAGGGCGCAATGTGCGTTCAAAGATTCGATGATTCAC
+
BBBAAFFFFFFFGGGGGGCGGGGHHHHHHHGHHHHGHGCGHHHGGGEGGFHHHHHHHHHHGHH?EGGGEHGEHG:HHHGHHGGHGHHHGCGGGGGGGGGGGGGGCFGHHHHHGHGGGGGHG;GFFHFFHGGGGGGFHHHHGGFGGEFFF@FGGGGGGFEFHGGBDGGC?BGGGFAF?GFFCGFFFFGBFFFFGHGFFFFEDGCBHFFFFFHHHGFFFFFFHHGGHFHHFHGBFAGFGGFGBHFGD23FGBECDCFHHHGCEAEE4GGFGGBGGGBFFFDBFA?BAB
@M02197:102:000000000-ALU3V:1:1101:28267:18157 1:N:0:1
GACCCTAGACCTTCCTCCGCTTATTGATATGCTTAAGTTCAGCGGGTAGTCCTACCTGATTTGAGGCCAGATGTCAAGAAGTTACACACAAGTGTGTAGGGTATAGAAAGCAGACTATTGTCAAGTCCTGGCCACAAGCGAGCTCGTGTCCTAAGCGAAATACTTATTACGCCTAGGGGAACCAGTCAAAGACTAATCCAGCTTACATTTTTAAGGCGAGTCAACTTGGCATTGACAAACGCCCACATCCAACATCCAAGCTCGGATTAACCAAACTTGGAGTTGAGGTTTTCATGACACTCAAACAGGCATACTCTTCGGAATACCAAAGAGTGCAATTTGCGTTCAAAGATTCGATGAT
+
BCCCCFFFFFFFGGGGGGGGGGGGHGHHHHGCFHHHGHHHHHHGGGGGGHHHHGHHHHGHHHEHGHGGHHHGHHHHHHBGFHHHHHHGGGGGGBGHHHHGGFGHHHHHGHHHHGGHHGGEFDHGHHHHHHHHHHGGHHGGGGGGGGGEGCGHHGHHGHGHHGFGHGHGHHGHGGGHGHHDFGGHHHHHHGGFHFHHHHHHFHGGHFHGFGFHGGGGGHFDFGFGGHFGGGHGHHHGGFGEGFEHGGEHFHGFHFBE3BGGCEDGFHHHHHGHGF@DHGHHHGHHHFEHHHHHHHHHFF5EHGHGHHHHHGHFHFCGGDGHHHHGGCHHHHGGHHGHGHECGGGFFE5GGFBFFFFBBBBBB
@M02197:102:000000000-ALU3V:1:1101:19393:18197 1:N:0:1
GACCCTAGACCTTCCTCCGCTTATTGATATGCTTAAGTTCAGCGGGTAGTCCTACCTGATTTGAGGCCAGATGTCAAGAAGTTACACACAAGTGTGTAGGGTATAGAAAGCAGACTATTGTCAAGTCCTGGCCACAAGCGAGCTCGTGTCCTAAGCGAAATACTTATTACGCCTAGGGGAACCAGTCAAAGACTAATCCAGCTTACATTTTTAAGGCGAGTCAACTTGGCATTGACAAACGCCCACATCCAACATCCAAGCTCGGATTAACCAAACTTGGAGTTGAGGTTTTCATGACACTCAAACAGGCATACTCTTCGGAATACCAAAGAGTGCAATTTGCGTTCAAAGATTCGATGACTCAC
+
AAAAAFFFFFFFGGGGB1EFEE0GHHFFGHCHHHHHFGHHFDGEG?ECEFHHHFHHHHGHHHFGGHEGHHHHHBFFFEDHFFGHHHHHGGGHGGHGGGHHG0FGHHGHHHHHEHHHHHGGGFHHEHHHFFGHFHGHHHHCCEC6HGCGGHHHHHHFCGGG:?HGHGHHHHGGHHCFHAEHGGEHGDGFFFGHFGFGFHHGGHGG?GGGHGGGGGGBBFFGFFGHGGFFEHHGFFGGGFGGEEGGFBGEEHGEB11GF1E@CEEFBE1GFFAHGHHBHBHGGGCFHHGFHHGFBHHHGFGFFF1FFDE1ED121GGEEB0G2BGGFHHCHHGEGA1EFGE0E01FGGFFFGCF1BFFFDD@A>1A>
@M02197:102:000000000-ALU3V:1:1101:23647:18383 1:N:0:1
GACCCTAGACCTTCCTCCGCTTATTGATATGCTTAAGTTCAGCGGGTAGCCCTACCTGATTTCAGGTCAAAGTCAAAAGATGCGCGATGGCAGGTTCTGAGCAGTCATCACCACAAGGAGAGACGAAACTTATTACGTCTAACACTGATGTGGGATGTTCCACTAAGTCATTTGAGGCGAGCCATCACTGGCAGACGCCCAAGTCCAAGCCTAACATGTTCAGAAAACATATTAGATTGAGATTTCATGACACTGAAACAGGCATGCCTTTCGGAATACCAAAAGGCGCAAGGTGCGTTCAAAGATTCGATGACTCAC
+
CBCCCFFFFFFFGGGGGGGGGGGHHHHHHHHHHHHHHGHHHHGGGGGGGHHHHHHHHGGHHHHHGHHBHHHHGHHHHHHGHGHGGGGGGGHHFGHHHHHGHHHHGHHHHHHHHHHHHHFHHGEHGGFDGHHEHHHHGHHHHHHHHHHGHHHFHGHHFHFHHHHHHHHFGHHHHHGGCEHGGGFGGFHHGHHGGEEFGGGHHHHGGGHGGHHHGGGFGHGGEGGFHHHHGGHFFHHHHHGHHHFFHHHFGBEGBHHHHHGGGHHHHHGGCGGHHGHHGGGFGGGGGCGHHHHGGCEAGGGGGGGGGGFFFFFFFA3AA>
@M02197:102:000000000-ALU3V:1:1101:22741:18355 1:N:0:1
GACCCTAGACCTTCCTCCGCTTATTGATATGCTTAAGTTCAGCGGGTATCCCTACCTGATCCGAGGTCAACCTTAGAAATGGGTTTGTTTTACGGCGTAGCCTCCCGAGCACCCTTTAGCGAATAGTTTCCACAACGCTTAGGGGACAGAAGACCCAGCCGGTCGATTTGAGGCACGCGGCGGACCGCGTTGCCCAATACCAAGCGAGGCTTGAGTGGTGAAATGACGCTCGAACAGGCATGCCCCCCGGAATACCAGGGGGCGCAATGTGCGTTCAAAGATTCGATGACTCAC
+
CBBCCFFFFFFFGGGGGGGGGGGHHHHHHHHHHHHHHHHHFHHGGGFEHHHHHHHHHHHHHHHGGGGHHHHHHHHHHHHHHHHGFGGHHHHHHGGGFGGGGHHHHGGEGG;HHGHGHFHHGGGGGHHHHHHHHHHGGGGGGHHGGFGGGGHHHHHHHHHGGGFFGGFHGGGGGGGGGGGGGGC?GGGGGGGFGGGGHHGFGHGGGGGGHGHHGBHHHFGHHHHGGFGDGHGHHHHHHHHHGGGGGGGHHHHHFHHGGGGGGGGGHHHGGGGCGGGGGGGGGGFFFFFFBBBA>3
@M02197:102:000000000-ALU3V:1:1101:17026:18427 1:N:0:1
GACCCTAGACCTTCCTCCGCTTATTGATATGCTTAAGTTCAGCGGGTAATCTTACCTGATTTGAGGCCAGAAAGGAATACATAAAGAATTATGCATATGTGTGTGTTTGTTTGGTAGCAGATGACAAAAGCACAAGATTTTTATGGGTTTGCCTTAACAAAAATCTATGGCTGACACTCATCCACTCATACTTTTAAGGCAAGGTGATACAAAGAGGCTAATCTCATCACCAAGCCCAAGGACCCGTTAAAAGAAAAAATCTTTTAATGGAGATATTCACGACACTCAAACAGGCATGCTCCGAGGAATACCAAGGAGCGCAAGATGCGTTCAAAGATTCGATGACTCAC
+
BBCCCFFFFFFFGGGGGGGGGGGHHHFHHHGHHHHHGHHHHHGGGGGGHHHHHHHHHHFHHHHHGHGGGGHHHHHHHHHHHHHGHHHHHHHFHHGHBGHGBGG1FGHHHGHHHGGHHHHHHHHEHGGHHHFHHHHHHHHHHHHGHHHGFGGHHHHHHHHHHHHHHHGHFHHHGGHHHHHHHHGHHHHGHHHGHHHHHHHHHHGGHHHHHHHHHHHHHGHHHHHHHHHHGGFHGGHHFFFHGGGGGGHHHHHHGGHHHG31HHFHGHHHHHHHHHHGGGFEEGHDGHHHHHGHHHHHHGGGGEGHHHHHCHHHHHGFEGFHHHHGGGGHGGGGGGGGGGFFFFFFFCBCCB
@M02197:102:000000000-ALU3V:1:1101:25431:18565 1:N:0:1
GACCCTAGACCTTCCTCCGCTTATTGATATGCTTAAGTTCAGCGGGTATCCCTACCTGATCCGAGGTCAACCTTAGAAATGGGTTTGTTTTACGGCGTAGCCTCCCGAGCACCCTTTAGCGAATAGTTTCCACAACGCTTAGGGGACAGAAGACCCAGCCGGTCGATTTGAGGCACGCGGCGGACCGCGTTGCCCAATACCAAGCGAGGCTTGAGTGGTGAAATGACGCTCGAACAGGCATGCCCCCCGGAATACCAGGGGGCGCAATGTGCGTTCAAAGATTCGATGATTCAC
+
ABBBAFFFFFFFFGGGGGGGGGGHHGHHGHGHGBGHHHHHHGHGGGEFHHHEHHHHHHGHHHHGGGEHHHHHGHHHHGHHHHHHFEDFGHHHHGGGGGGGGHHHHGGGGG/HHGHHGFHHGGFFFHHHHHHHHHHGGGGGGEHHFGGGFFGEHHHGEGHFDFFCGGEFGFGAFEGGGGDCFFFGGGGGGGGGFFFCGC:GGHGGGHHGHFGFGFHHHHHHEHGBDFFGHGFGFGGHHHGEFGGGGGGGHHHHHGCGGGGGGGGHGHHGCGGHGGGGGGFGGGFFFBFFFBAA>3
@M02197:102:000000000-ALU3V:1:1101:13458:18605 1:N:0:1
GACCCTAGACCTTCCTCCGCTTATTGATATGCTTAAGTTCAGCGGGTATTCCTACCTGATCCGAGGTCAACCTTGTAAAAAATGGGTTATGGGACCGTGCCGGGGGACCTTTCGACTCCGTGCGTGCTTGAAAAAGCTCGTTGCACCGAGAGTCCCACGGACGCCGTCATTACTTTTGGGACCGGTCGGGGGTGAACCCGGACCTGGATCCAACAACAAGCCAGGCTTGAGAGGTGATAATGACGCTCGAACAGGCATGCCCTTCGGAATACCAAAGGGCGCAATGTGCGTTCAAAGATTCGATGACTCAC
+
BBCCCFFFFFFFGGGGGGGGGGGHHHGHHHHHHHHHHHHHHHGGGGGGHHHHHHHHGHHHHHGGGGGHHHHHHHHHHHHHHGHHHHHGHHHFHHHGGGHGHGGGGGGGGHHHEFGG;GHGGGGGGGGGHHFFHHHFHHHGFGFGFHHGGGFGHHHHFGGGGGCDDGGGHFGFHGFFGHCAFFFGFDCGCFHHEGGGGGGHGHFHFFFFFHHHGFGHEFFFFFHFFFFHGHHGFHHHHHGHGGGFFGHGHHHHHHHFFFGGGGECFHHGHHHHHHHGGGGGHHGHECGGHGGGGGGGGGGFFFFBFFBBBBB
@M02197:102:000000000-ALU3V:1:1101:20643:18640 1:N:0:1
GACCCTAGACCTTCCTCCGCTTATTGATATGCTTAAGTTCAGCGGGTATCCCTACCTGATCCGAGGTCAAGAGTGTAAAAATGTACTTTTTGGACGTCGTCGTTATGAGTGCAAAGCGCGAGATGTACTGCGCTCCGAAATCAATACGCCGGCTGCCAATTGTTTTGAGGCGAGTCTACACGCAAAGGCGAGACAAACACCCAACACCAAGCAGAGCTTGAAGGTACAAATGACGCTCGAACAGGCATGCCCCATGGAATACCAAGGGGCGCAATGTGCGTTCAAAGATTCGATGACTCAC
+
AAACBFFFFFFFGGGGGGGGGGGHHHHHHHHHHHHGHHHGHHHGGGGGHHHHHHHHHHHHHHHGGGGHHHHHHFGHHHHHHHHHHHHHHHHGGHHGGGGGGGEGHHHHHHHHHHHHGGGGCFGGHHHHGHGGGGGGGHDG9HHHHHHGGGGGGHGGHHGHHHHHHHHGGGGGGHGGHGGGGGGHGDFFHGHHGFHGGFFGHHGGFFGHHHHHHHHGGFFHHGFGEDHHHGFGGF?GEGFFHHFFEHHGGGGHHGFFHFG5FFFFGA2EGGHGHHECEEFABGGGFGEFGFBFFFFFBAAA?
@M02197:102:000000000-ALU3V:1:1101:20349:18675 1:N:0:1
GACCCTAGACCTTCCTCCGCTTATTGATATGCTTAAGTTCAGCGGGTATCCCTACCTGATCCGAGGTCAACCTTTGAAAGAGTTTAACGGCCACGACCGCCCGCACTCCAAAGCGAATATGTATCACAACGCTTAGAGACGGACAGCTCGGCCGGAGACTTCAAGGCGCGCGGGAGCCGCGACGCCCAACACCAAGCGAGGCTTGAGTGGCGAAATGACGCTCGAACAGGCATGCCCTTCGGAATACCAAAGGGCGCAATGTGCGTTCAAAGATTCGATGATTCAC
+
CCCCCFFFFFFFGGGGGGGGGGGHHHHHHHHHHHHHHHHHHFHGGGGGHHHHHHHHHHHHHHHGGGGHHHHHHHHHHHGHHHHHHHHHGGGGGGGGGGGGGGGGGGGHHHHHHHGGGGGHGGHHHHHHHGGGGGGHHHHHGGGGGGHHHGGGGHHHHHHHHHGGGGGGGGGGGGGGGGGGGGGHGFHGHGHGGHGGGGHGHGGHHHGGGGHHHHHGGGGGHHGHHHHHFGGHGGGGGGGHHHHHHHHHHHGGGGGHHGHGGGGHGGGGGGGGGGFFFFFFFDDCCC
@M02197:102:000000000-ALU3V:1:1101:2287:18635 1:N:0:1
GACCCTAGACCTTCCTCCGCTTATTGATATGCTTAAGTTCAGCGGGTAGTCCTACCAATCTGAGGCCGATGAATTGAAATTAAATCCCTTCCTCTCTTCCAAAGAAGCGAGGCATGGGCGGGGTTCAGAAGCACTCCAACCAGCAAAACGTCGCGTCCAGCTCCTCGACCCTGCGCCTCTCCTCTCCGAAGTCCTGATATTATCAAAACCCGGCAGGGAAAGACGTGGGCGAAATAACGAGCTTTCTTCCGTCTTGCCTATCGAATGGATGCGCGAATGCATTTCGAGGTATCCACCGTGTAAGATGGCAAGACCCTCAATACCGATCCGCCAGCTTTCTCAACTAAATAAGAAAGCTTTCGTTCGAAACAATTCGCGGCCCTCAAACAGGCATGCTCCCCAGATTAGATCTGCCGGGAGCGCAAGGTGCGTTCAAAGATTCGATGATTCAC
+
BBBAABFFFD44GGGGGGGGGGFHGHHHHGHHBFHHFFFHHHCD2EF?FHHHHHGHGGGHHHHEGEGGGGGHEHHHHHBDGHFB@4EGFFHGFHFHHBGHEHHFEFGHGDFC/FHHFHFE//->@0FGHHHHF/GCFHHF..CEHHGHHGFHGCA?DC.9/BF/BFGGDC-9/A--;9DFE//;FFFFF.@AFFBFEFFFFFFFFEFF9DFFFFFC--9.A./B.;9;-73FFA.A@;A//99;99---A9:--;//-9////B;//;.---;009000FAAC..FF9000.?.C-CCC00GBCC=/<0=//.<<0<00AG..<<-?C/<0G@<1GF/HDGF?HHHGF2HHHHGBF/<///FGA?HGBFGHGEE@@?GGEGE10FB11HGHHFG?EEAEG2HG2FHHHF//CEGGGEFE?EGBFG0E?E1FB3BG3GAF1CBF@1@B>1?AA
@M02197:102:000000000-ALU3V:1:1101:22277:18730 1:N:0:1
GACCCTAGACCTTCCTCCGCTTATTGATATGCTTAAGTTCAGCGGGTATCCCTACCTGATCCGAGGTCAACCTTGGAAAAATAGACCGAAGGTCGATTGTCCGGCGGCCGTCGCCCAGCACTCCAAAGCGAGATATTTTACTACTACGCTCGAGGCTAGGACGCCGTCGCCGAGGTCTTCAAGGCCCGTCCGGCAGCGGACGTTGCCCAATACCAAGCAGAGCTTGAGGGTTGAAATGACGCTCGAACAGGCATGCCCTCCGGAATACCAGAGGGCGCAATGTGCGTTCAAAGATTCGATGATTCAC
+
CCCCCFFFFFFFGGGGGGGGGGGHHHHHHHHHHHHHHHHHHHHGFCGGHHHHHHHHHHHHHHHGGGGHHHHHGHHHHHHGH:HH<HFGGGGGBGGGFHGHHHGFGGGFGGGGGGGGGHHGHGHHHHHHHGGFGGHHHHHGHHHGHHHGGFGGGGGGGGGGGGGGGGGGFFGHGFFHHHFHHGGGGGGGGGGHGGGGFFGHFG/2FGHHGHGDGHHHHHHFHHFHGGHGHHHHHHHHGGGGGHGGHHHHHHGHHEGGCCCEHEHHCHHGHHHGGGGFFFHCFCEGHGGGGGGGFFGFFFFFFFAAAAA
@M02197:102:000000000-ALU3V:1:1101:17578:18804 1:N:0:1
GACCCTAGACCTTCCTCCGCTTATTGATATGCTTAAGTTCAGCGGGTATCCCTACCTGATCCGAGGTCAACCTTTGAAAGAGTTTAACGGCCACGACCGCCCGCACTCCAAAGCGAATATGTATCACAACGCTTAGAGACGGACAGCTCGGCCGGAGACTTCTAGGCGCGCGGGTCGAGACCCGCGACGCCCAATACCGAGCCAGGCTCGATTGGTGTAATGACGCTCGGACAGGCATGCCCCCCGGAATACCAGGGGGCGCAATGTGCGTTCAAAGATTCGATGATTCAC
+
ABCCCFFFFFFFGGGGGGGGGGGHHHHHHHHHHHHHGHHHHHHGGGGGHGHHGHHHHGHHHHHGGGGHHHHHHHHHHHHHHHHHHHHHGGGGFGGGGGGGGGGGGGGHHHHHHHGGGGGHGGHHHHHHGGGGGGGHFGFDFFGGGGHFFGFGGGGGGGGGGGGGFFFBCGGGGFFFFFFFDFFFGGGGGGGGGGGGGGHHHGFGGGGGGHGGHHHHGGGHGFFGGGGGEHHGHHFCEGGGGGGGGGHHHHHHGGGGGGGGHFGHGGGGGGGGGGGGGGGFFFFFFFBBBBB
@M02197:102:000000000-ALU3V:1:1101:3701:18722 1:N:0:1
GACCCTAGACCTTCCTCCGCTTATTGATATGCTTAAGTTCAGCGGGTATTCCTACCTGATCCAAGGTCAACCTTTGGAAAATTGGGGGGTTTTACGGCAAGAGTCCCTCCGGATCCCAGTGCGAGACGTAAAGTTACTACGCAAAGGAGGCTCCGGGAGGGTCCGCCACTACCTTTGAGGGCCTACATCAGCTGTAGGGCCCCAACACCAAGCAGAGCTTGAGGGTTGAAATGACGCTCGAACAGGCATGCCCGCCAGAATGCTGGCGGGCGCAATGTGCGTTCAAAGATTCGATGATTCAC
+
ABAAAFFFFFFFFFGGEFFGGEEFFHHHGHHHGHGHHFHGHGAEECAEGHFHHHHFHFGGGH33BEBFHBGGHHHH:CFHHH<HHGGGG@DAFHDEDCFCGHHHHFHGFGGGGGG:G;G.BFGFG.E;AEAE8;B9G:;GFFGFCFFFF:F.99AAF;DCC;FEFCDCGFFFFFFFGFEGFFHFFFFFBFHGFF0CFFEFDHGFFFFDFEGFFFF2?BEGFCFFFFHFDFBFFFFEF8FHFGFFBCGF/FGFECADG5D52CGGGGFEACGHHGBFFA2B4F5GBGFEGGFFFFFFFA3ABA
@M02197:102:000000000-ALU3V:1:1101:28087:18830 1:N:0:1
GACCCTAGACCTTCCTCCGCTTATTGATATGCTTAAGTTCAGCGGGTAGTCCTACCAATCTGAGGCCGATGAATTGAAATTAAATCCCTTCCTCTCTTCCAAAGAAGCGAGGCATGGGCGGGGTTCAGAAGCACTCCAACCAGCAAAACGTCGCGTCCAGCTCTAACCCTTTCTCCGCCTCCGAAGTCCTGATATTATCAAAACCCGGCAGGGAAGAGAGGGCGAAAATCGAGCTTTCGTCCGTCTTTCGCCTAGCAAATGGATGCGCTAATGCATTTCGAGGGAGCCACGGTGAATGGCAAAGGCCCTCAATACCGATCCGCCAGCTCTTACTGAAAAAAGCTTTCGTTCGAAACAATTCGCGGCCCTCAAACAGGCATGCTCCCCAGATTAGATCTGCCGGGAGCGCAAGGTGCGTTCAAAGATTCGATGATTCAC
+
AAAABFFFFFFFGGGGGGCFGGGHHHHHBHGHHHFHCGHHHHGGGGGGGFHHGHHHHHHHHHHHEFGGCEGGHHHHHHHHHHHHHHHHHGGHHHHGHHHHHHFHFHHGGG?FGGHHHGFGGFFADHHFBFCHHFFGGHHGGGHEHHGHHGHHGGGFGGGGGGGGGG0.?FGFGGGGGGFFFFFF?=ABFFFEFFFFFFFFFBFFFFFFCBF;FFF;4FFFBADFA5;@FF?8A.ABFFAFDDFBFF;-9/.//9/BFBB0/?FBBA/GFBF009../.;//9C0:-?G:;0CBGHGGFD0GC.<.?FD0DDEC>..---@?DB@<?11F2BFFDFGGHHFB0///A@HHFEB0GB3////?GEDEEGAFFGHHFFFBFFGGGGCEHFFFHHHHFHFEAECGDGFEAEFFGHGGGFGGGGFFGGGGGCBFFDFFBA>>3
@M02197:102:000000000-ALU3V:1:1101:12161:18792 1:N:0:1
GACCCTAGACCTTCCTCCGCTTATTGATATGCTTAAGTTCAGCGGGTATCCCTACCTGATCCGAGGTCAACCTTTGAAAGAGTTTAACGGCCACGACCGCCCGCACTCCAAAGCGAATATGTATCACAACGCTTAGAGACGGACAGCTCGGCCGGAGACTTCAAGGCGCGCGGGAGCCGCGACGCCCAACACCAAGCGAGGCTTGAGTGGCGAAATGACGCTCGAACAGGCATGCCCTTCGGAATACCAAAGGGCGCAATGTGCGTTCAAAGATTCGATGACTCAC
+
ABBBAFFFFFFFGFFGGGGGGGEHHHHHCHGGHHHHFFEGFGHGGGGGFFHHFHGGEDGHHHHGCC9GF<HH.HHHHHHHHF::HFFBGECGGGCC;CE@E@EGGGGHHHFHHHGECG9HFHDHFGHHFFFFGFDHFFGFGDD?9.?CGGGEG@GA<@E88FF<GCCCBC?CFA/@DF>DA<9AEC@>?A1A///EAC1?>BFBFFEF/AAF2EEAEFFDB:;;1DHGGG9FFFBBF/AFBG821EBFFFEE?GEBHHG?GF?EGB333AAAECFCBF@BB1AA>1
@M02197:102:000000000-ALU3V:1:1101:2732:18923 1:N:0:1
GACCCTAGACCTTCCTCCGCTTATTGATATGCTTAAGTTCAGCGGGTAGTCCTACCTTACTTGAGGCCAGTAGTTAATAATAATAGTGTAAAGCGGAGACCTTATACGCGGGCTAAAAATTGCCTTAGCAACCCTGCTGATCTACAGCTCATATATTTAAGGCAAGGTTGGCGGCGGCCGACCAAGCCCAAGGACCGGCCCAGTTTTGAAGAAATACCGGTTGGAGAAGATTAACGACACTCAAAAAGGCATGCTCTTTGGAATACCAAAGAGCGCAAGCTGCGTTCAAAGATTCGATGATTCAC
+
AA1AAFFFF1BC11F1FFE10EEG33GHG3FFFF21122BBBDEEC/E/122DFE0FF11D2B1A0E///BGH2DFFFHGHF9FDDBD9E;FDBE;EEGBEBBA@690//<ECCFH1+;1;F#CFGHF91G:F<#00GC;>D:#=FC1C11/GGHFH8FH<GDG<<<000C//</9A@@%93?<?4A/3EFE1>/;#/9B3BFB4BDEAFFFFB#AEE;;@@5BGFBFB9FB11E5G;FF173GHGFCBHGHHHHGHFBHEHCF23BF322CGGHGFBA2?FFGGD5GFGGGGFFDDFF5?>BAA
@M02197:102:000000000-ALU3V:1:1101:12142:19217 1:N:0:1
GACCCTAGACCTTCCTCCGCTTATTGATATGCTTAAGTTCAGCGGGTATTCCTACCTGATCCGAGGTCAACCTTTGGAAAATTGGGGGGTTTTACGGCAAGAGTCCCTCCGGATCCCAGTGCGAGACGTAAGGTTACTACGCAAAGGAGGCTCCGGGAGGGTCCGCCACTACCTTTGAGGGCCTACATCAGCTGTAGGGCCCCAACACCAAGCAGAGCTTGAGGGTTGAAATGACGCTCGAACAGGCATGCCCGCCAGAATGCTGGCGGGCGCAATGTGCGTTCAAAGATTCGATGACTCAC
+
ABBBBFFFFFFFGGGGGGGGGGGHGFGHHGHGHHHHGGHGHHHGGGGGCHHFHHHHHHHGHFHEGGGGGFHFHHHGHGDG6G'HGEEGG<5D:HGGDGG9GHHHHH<HHGGGGGGG;;GGFGGE;3??5A;#;;76F.;F?D?7FFFB9AA-F?AFF:GFA5CEACFFFB5F9FF:FFEFDFFF6BBB1BFFFGFFFGEFGFABGCHGGEDAEF<1ABBFF8FFDDFFFFFBB4BABD/@BBADFCF0///?E1FDDFHHFGEE/AA0E001DF1GEE?GBGEGFFFCFB1CBFB1B>>>1>
@M02197:102:000000000-ALU3V:1:1101:20479:19299 1:N:0:1
GACCCTAGACCTTCCTCCGCTTATTGATATGCTTAAGTTCAGCGGGTATCCCTACCTGATCCGAGGTCAACCTTAGAAATGGGGTTGTTTTACGGCGTAGCCTCCCGAACACCCTTTAGCGAATAGTTTCCACAACGCTTAGGGGACAGAAGACCCAGCCGGTCGATTTGAGGCACGCGGCGGACCGCGTTGCCCAATACCAAGCGAGGCTTGAGTGGTGAAATGACGCTCGAACAGGCATGCCCCCCGGAATACCAGGGGGCGCAATGTGCGTTCAAAGATTCGATGATTCAC
+
CCCDDFFFFFFFGGGGGGGGGGGHHHGHHHHHHHHHHHHGHHHGGGGGGHHHHHHHGHHHHHHGGGGHHHHHGHHHHHH<HGGGGGGGHHHHHGGGGGGGGHHHHGGGGGGHGGGHHHHHGGFGGHGHHHHHHEHGGGGGGHHGGFGGGHHGHHGGHGHGGGGGGGGGGGGGGGGGGGGGGGGGGGGGGGGGGHHHHGFGGHGGGHHFHGHGHHGGHHHHHHHGGGGGHHGHHHHHHHGHGGGGGGGHGHHHHHHGGGGGGGGHHHHGGGGHGGGGGGGGGGBFFFFFFCB@CC
@M02197:102:000000000-ALU3V:1:1101:11278:19303 1:N:0:1
GACCCTAGACCTTCCTCCGCTTATTGATATGCTTAAGTTCAGCGGGTATCCCTACCTGATCCGAGGTCAACCTTGGAAAAATAGACCGAAGGTCGATTGTCCGGCGGCCGTCGCCCAGCACTCCAAAGCGAGATATTTTACTACTACGCTCGAGGCTAGGACGCCGTCGCCGAGGTCTTCAAGGCCCGTCCGGCAGCGGACGTTGCCCAATACCAAGCAGAGCTTGAGGGTTGAAATGACGCTCGAACAGGCATGCCCTCCGGAATACCAGAGGGCGCAATGTGCGTTCAAAGATTCGATGATTCAC
+
ABBBAFFFFFFFGGGGFFA2EEDFHGGGGHBFHHGFHFGHHCHGGGFEHFGHGGEFDFCGFGFGGGEFHHHHHGHFHHHHFCFGHFFGGCEFFGCFAG9DGHE<EECGGGGFCFGGGEAGFHHHFFGHHFDFFFHFGGHFGHHHHHHD?7EFCGGGGGGAFGGGCGCGGGGHHHBFHGFHFFFFEEDFGCB@CFEGECBA?GACA?BHFGGFGHEHHGHGHEFEGHGEBHGHHHGFGFGGGHHEFHHHHHFFFEGCGECEEHHHFFFHHGHEEE?GGHHHEGGGHFGF5BGFECGFC5FDFF3BAAA
@M02197:102:000000000-ALU3V:1:1101:13478:19237 1:N:0:1
GACCCTAGACCTTCCTCCGCTTATTGATATGCTTAAGTTCAGCGGGTATCCCTACCTGATCCGAGGTCAACCTTTGAAAGAGTTTAACGGCCACGACCGCCCGCACTCCAAAGCGAATATGTATCACAACGCTTAGAGACGGACAGCTCGGCCGGAGACTTCAAGGCGCGCGGGAGCCGCGACGCCCAACACCAAGCGAGGCTTGAGTGGCGAAATGACGCTCGAACAGGCATGCCCTTCGGAATACCAAAGGGCGCAATGTGCGTTCAAAGATTCGATGATTCAC
+
CCCCCFFFFFFFGGGGGGGGGGGHHHHHHHHHHHHHHFHHHHHGGGGGHHHHHHHHHHHHHHHGGGGHHHHHHHHHHHGHHGHHHHHHGGGGGGGGGGGGGGGGGGGHHHHHHGGFGGGFGGHHHHGHHGGGGGGHHHHHGGGGGGHGHGGGGGHGHGGGGGGGGGGGGGGGFFFFGGGGGGGGGHHGHGHGGHFGGHHGHHHGHHGGGGHGHHHGFFGGHGGGHHHHHHHHGFGGGFGHHHHFHHHHHHGGFEGHHHHGGGGFGGGGGGGGGGFFFFFFFBAABB
@M02197:102:000000000-ALU3V:1:1101:8486:19314 1:N:0:1
GACCCTAGACCTTCTCCGCTTATTGATATGCTTAAGTTCAGCGGGTATCCCTACCTGATCCGAGGTCAACCTTAGAAATGGGTTTGTTTTACGGCGTAGCCTCCCGAGCACCCTTTAGCGAATAGTTTCCACAACGCTTAGGGGACAGAAGACCCAGCCGGTCGATTTGAGGCACGCGGCGGACCGCGTTGCCCAATACCAAGCGAGGCTTGAGTGGTGAAATGACGCTCGAACAGGCATGCCCCCCGGAATACCAGGGGGCGCAATGTGCGTTCAAAGATTCGATGATTCAC
+
ABCCBFFFFFFFGGGGGGGGGGHHHHHHHGGHFHHGHHHHAGFEEEEGHHHHHHHGHFHHEHGGFGHH:GHEGHHHHHH9HHGGGGHHHHHHGCGEGFEGFHHHGGGGGGHHGGHHHHHGGGGGHHHHHHFHGGD<CDFGGGFD:@FGHFFHHHHHGHGGGDCGGGHGHEGDEGGGGGAGFFF:FFF;@GFFFFFFFFFC/CAED?DFGEHC;BBFGD0FHGCFFFFFC?FFGFBGGFE@FFEBECHHEHHGFGGFGGEEAECHHGGGGGCFGE5GGGGGGFFFFFFFBAAAB
@M02197:102:000000000-ALU3V:1:1101:5350:19235 1:N:0:1
GACCCTAGACCTTCCTCCGCTTATTGATATGCTTAAGTTCAGCGGGTATCCCTACCTGATCCGAGGTCAACCTTTGAAAGAGTTTAACGGCCACGACCGCCCGCACTCCAAAGCGAATATGTATCACAACGCTTAGAGACGGACAGCTCGGCCGGAGACTTCAAGGCGCGCGGGAGCCGCGACGCCCAACACCAAGCGAGGCTTGAGTGGCGAAATGACGCTCGAACAGGCATGCCCTTCGGAATACCAAAGGGCGCAATGTGCGTTCAAAGATTCGATGACTCAC
+
BCCCCFFFFFFFGGGGGGGGGGGHHGBHFHHCDGHGHGFHHHHGGGGGHHHHHHHHHHHHHGHGGGGFHHHHHHHHHHHHEFHHGHHHGFGGGGGGGGGGGGGGGGGHGGHHHFGGGGGHHFHHFGGHFGGG8GFHGHGHGGGGGGHHGCFGGHHHGGGGGGGFFFEGFFCEGEC@DGGFGEECEFEGGEGGGHGGGHHGHGGGB@A5E@CHFEHEFGGEF;GHFHGHHHFHEFFDGEEGHFHFFHCHHHFEFGEBFHHFGGDFGFCGGGGGGCFFFFFFFBBBBA
@M02197:102:000000000-ALU3V:1:1101:12487:19346 1:N:0:1
GACCCTAGACCTTCCTCCGCTTATTGATATGCTTAAGTTCAGCGGGTATCCCTACCTGATCCGAGGTCAACCTTAGAAATGGGGTTGTTTTACGGCGTAGCCTCCCGAGCACCCTTTAGCGAATAGTTTCCACAACGCTTAGGGGACAGAAGACCCAGCCGGTCGATTTGAGGCACGCGGCGGACCGCGTTGCCCAATACCAAGCGAGGCTTGAGTGGTGAAATGACGCTCGAACAGGCATGCCCCCCGGAATACCAGGGGGCGCAATGTGCGTTCAAAGATTCGATGATTCAC
+
CCCCCFCFFFFFGGGGGGGGGGGHHHHHHHHHHHHHHHHHHHHGGGGGHHHHGHHHHHHHGFHGGGGHGHHHHHGGHHHHHHHGGGGFHHHHHGGGGGGGGHHHHGGGGGGHHGHHHGHHGGGGGFGHHHHHHHHGGGGGGHHHFFEFFHGHHHFHHFHGGGGGFGGGGGGGFGGGGGGGGFBGGGGGGGGGGGHHHHGGGHGGGHGGHFHHHHHGHGHHHHHGGFFFHHGHHHHFHHHHGGGGGGGHHHHHFHHGGGGGGGGGHGHGGGGHGGGGGGGGGGFFFFFFFBCBBA
@M02197:102:000000000-ALU3V:1:1101:11761:19415 1:N:0:1
GACCCTAGACCTTCCTCCGCTTATTGATATGCTTAAGTTCAGCGGGTATTCCTACCTGATCCGAGGTCAACCTTTGGAAAATTGGGGGGTTTTACGGCAAGAGTCCCTCCGGATCCCAGTGCGAGACGTAAAGTTACTACGCAAAGGAGGCTCCGGGAGGGTCCGCCACTACCTTTGAGGGCCTACATCAGCTGTAGGGCCCCAACACCAAGCAGAGCTTGAGGGTTGAAATGACGCTCGAACAGGCATGCCCGCCAGAATGCTGGCGGGCGCAATGTGCGTTCAAAGATTCGATGATTCAC
+
AABCCFFFFFFFGGGGGGGGGGGHHGHHGHHHHGHGHHHHGHHGGGGGHHHHHHHHHHHHHHHFGGGHHHHGHGHG:HHGHHHHHHGGGCDGG<HGGGGGGHHHHHHHHGGCGGGGGEGGGGGGGGGGGGGGGGFGGGGFFFFFFFFFFF:EFFFFFCFFFFFGGFGFHFFFGFFHHGFHHGFHHHHGHFFHFHFFFGFFFGHGGFHGHHGFHHFHGFGFGFGGF:EHHGGFGGGFFHFFFFHGFFGB@@ECEF3FHHHHHGGGGGGGGGGHHHHGGGGGGGGGGGGGGGFBFFFFFABCCB
@M02197:102:000000000-ALU3V:1:1101:3295:19458 1:N:0:1
GACCCTAGACCTTCCTCCGCTTATTGATATGCTTAAGTTCAGCGGGTATCCCTACCTGATCCGAGGTCAACCTTTGAAAGAGTTTAACGGCCACGACCGCCCGCACTCCAAAGCGAATATGTATCACAACGCTTAGAGACGGACAGCTCGGCCGGAGACTTCTAGGCGCGCGGGAGCCGCGACGCCCAACACCAAGCGAGGCTTGAGTGGCGAAATGACGCTCGAACAGGCATGCCCTTCGGAATTCCAAAGGACGCAATGTGCGTTCAAAGATTCGATGACTCAC
+
AAAABFFFFFF@BEGGCFGGFEGFFGFHGHGBFFDGFHHFHHHFCFEEFHGHAGEHHGCHFHHGGGGGBFHGHFHFFFF59F4FEFGF1>EEE1EEG?CE/E4C6CFHFGHFGGDD@CFBFFFG9EGGFAC@DEEFBFGHFFF@DGHHCDCCGHFDGDAFGGG0B6FFA/A@DFFFDFGEFEDHECGDFDEFFFAFEFB?9@EGFFGDFEGBGFFAFEEAFFGHFGGD33A2EADD77EFEDB';33BGF2A22A5FCHGGEAAF555A5GECGBFBFFD@33AA3
@M02197:102:000000000-ALU3V:1:1101:21603:19512 1:N:0:1
GACCCTAGACCTTCCTCCGCTTATTATATGCTTAAGTTCAGCGGGTATTCCTACCTGATCCGAGGTCAACCATTAAAAATTGGGGGATTTAGCGGCCAAAGACGCTGCAACTCCAGTCAAAAGCGAGATAAAAATTTACTACGCTCAGAGGATATCGCAGATCCGCCGTTGTATTTCAGGAGCTACAGCTAGCAAAAGCAGTAGGCTCCCAACACTAAGCTAGGCTTAAGGGTTGAAATGACGCTCGAACAGGCATGCCCACTAGAATACTAATGGGCGCAATGTGCGTTCAAAGATTCGATGATTCAC
+
CCCCCFFFFFFFGGGGGGGGGGGHHHHHHHHHHHHHHHG55DEGGGGHHHHHHHHHHGHHHFGGGGHGHHHGHHHFHHHHHHHGGGGGHHHHHGGGGGHHHHHGGGGGHHGHHHHHHHHGHHHHHHGHGHHHHHHHHHHHHGHGGFGHHHGHHGHHHGHGGGHHHGGHHHHHHHHHGHHHHHHHHHHHHHHHHHHHGHHHHHFGEFHGHHHHHGFHHHHGHHFHHHHGHGHHHGGHHHGGGGGHHGHHHGHHHEHHGHHHGGHHHHHFHHFHHGGGGGFFHHGGGGHGGGGGGGGGGFFFFFFFCCCBB
@M02197:102:000000000-ALU3V:1:1101:25556:19578 1:N:0:1
GACCCTAGACCTTCCTCCGCTTATTGATATGCTTAAGTTCAGCGGGTATCCCTACCTGATCCGAGGTCAAGAGTGTAAAAGTGTACTTTTGGACGTCGTCGTTCTGAGTGCAAAGCGCGAGATGTACTGCGCTCCGAAATCAATACGCCGGCTGCCAATTGTTTTGAGGCGAGTCTACGCGCAGAGGCGAGACAAACACCCACAACCACGCAAGGCTTGAAGGTACAACTGACGCTCGAAAAGGCATGCGCCAACGAATACCAAGGGGCCCAATGTGCGAGCAGAGATTCGATGGTTCAC
+
AABAAFFFFFFFGGGGGGGG?EGHFBGHHHHHHF5FBGFHGHHGGGCAGFHHGHHHHHHHFEHEEFGFGHHHFHDDGH8F'9GF<H<H;;GGF<GEFG%FGG;:GHBGGHFGF<3G?EGG9GGHFHHHGHGGG6DGCGC;9HH8H9H;GGCD7FEAGHFHH8HFHFG7F7GGGABFFFCB9?>DCFFFFFFBFFFFE1FDF?##AADE#FFFEFEF2FCBFF1F1F2F#D91;*ADFAFD%;B1/EA/A10B0002221110B/00000112BA0000131A33GAA11>111111>1>1
@M02197:102:000000000-ALU3V:1:1101:15612:19603 1:N:0:1
GACCCTAGACCTTCCTCCGCTTATTGATATGCTTAAGTTCAGCGGGTATCCCTACCTGATCCGAGGTCAAGAGTGTAAAAATGTACTTTTTGGACGTCGTCGTTATGAGTGCAAAGCGCGAGATGTACTGCGCTCCGAAATCAATACGCCGGCTGCCAATTGTTTTGAGGCGAGTCTACACGCAAAGGCGAGACAAACACCCAACACCAAGCAGAGCTTGAAGGTACAAATGACGCTCGAACAGGCATGCCCCATGGAATACCAAGGGGCGCAATGTGCGTTCAAAGATTCGAAGATTCAC
+
CBCCCFFFFFFFGGGGGGGGGGGHHHHHHHGHHHHHHHHHHHHGGGGGHHHHHHHHHHGHHHHGGGGHHHHHHGHHHHHHGHHHFHHHHHHGGHHGGGGGGGGGHHHHHHHHHHHHHGGGGGGGHHHHHHHGGGGGHHHHHHHHHHHHGGHGGHGHHHHHHHHHHHHGGGGHHHHHHGGGGGHHGGGGHHHHHHHGFGGGHHGGFFGFHGHHHFFHHHHHGHHHHHHHHHGGGGGFFGHHHHHGHGHGGGGHHHHGGHHHHHHGHGGGGGHHHHGGEGHGGGGGGGGGGBBFF5FFBBBBB
@M02197:102:000000000-ALU3V:1:1101:17599:19620 1:N:0:1
GACCCTAGACCTTCCTCCGCTTATTGATATGCTTAAGTTCAGCGGGTATTCCTACCTGATCCGAGGTCAACCTTTGGAAAATTGGGGGGTTTTACGGCAAGAGTCCCTCCGGATCCCAGTGCGAGACGTAAAGTTACTACGCAAAGGAGGCTCCGGGAGGGTCCGCCACTACCTTTGAGGGCCTACATCAGCTGTAGGGCCCCAACACCAAGCAGAGCTTGAAGGTACAAATGACGCTCGAACAGGCATGCCCCATGGAATACCAAGGGGCGCAATGTGCGTTCAAAGATTCGATGACTCAC
+
BBBBBFFFFFFFGGGGFGGFCFEHHFHHHHFGGGHHHHGHHHHGGGGGFGFFGFHHHGEHHHG?ACEHBHHHHHHHG3E@9GFHHHGGGDGGG<HGGGGGEHECFHGFH?FGGGGGGGFFGGGDG:GGAEFG8GGGGG;FFFFFFFFFEFF:FFFFF=DFF?GGGHFFFBFGHHFHHHGFGHHHHHHHGFFFHGHHFGGFCHCFGFEGHGHHHHHHHHHHGHGHGBHGHHHGGGGGGFGHHHGGHHHHGGGGGHHHFHHHHHGHHFGGGGFHHHHCFGGHGGGGGCGGGGFFFFFFFBBBB@
@M02197:102:000000000-ALU3V:1:1101:3235:19574 1:N:0:1
GACCCTAGACCTTCCTCCGCTTATTGATATGCTTAAGTTCAGCGGGTATTCCTACCTGATCCGAGGTCAACCATTAAAAATTGGGGGATTTAGCGGCCAAAGACGCTGCAACTCCAGTCAAAAGCGAGATAAAAATTTACTACGCTCAGAGGATATCGCAGATCCGCCGTTGTATTTCAGGAGCTACAGCTAGCAAAAGCAGTAGGCTCCCAACACTAAGCTAGGCTTAAGGGTTGAAATGACGCTCGAACAGGCATGCCCACTAGAATACTAATGGGCGCAATGTGCGTTCAAAGATTCGATGATTCAC
+
BBBBAFFFFFFFGGGGGGEGCGGGHGBGGGBGHHHHHHHHHHFGGG2EFHHHHHHGHHFFHHGGGGAFHHHCFGHGHHFFGFHHHGEEEGGFFFG8FGGHHGHHGFGGGHHHEGHHHG9HHHHFFHGGG9GHHFGHHEHHH<HCGGGGH=GAGA<<=C1C7G7HHHGGHGGEHHGCFFGHHHGGHHGHFHGGGGHHHHGHGFBGF9EGFAHFFFFFEFFB8FHGBFFFFF?FEHHHFHGFFFGFCHCHFEBHGF122EGAF5GHHFGG5FD55BEAGFEGBHD?EGGHGGFGGGGEGGFFFBF@B?BBBA
@M02197:102:000000000-ALU3V:1:1101:20239:19746 1:N:0:1
GACCCTAGACCTTCCTCCGCTTATTATATGCTTAAGTTCAGCGGGTATCCCTACCTGATCCGAGGTCAATCATAAAAAAGTTTGGGGTTCTGGCAGGACACCACCGGGACTCTGTCGCGAGGAGTATTACTACGCGTAGAGCCAGGAGGCACCGCCACTGCTTTTAAGGGCTGCCCTGTGACGGGCAGGCCCCAACACCAAGCTGAGCTTGAGGGGTGATAATGACGCTCGAACAGGCATGCCCCCCGGAATACCAGGGGGCGCAATGTGCGTTCAAAGATTCGATGACTCAC
+
DDDDDFFFFFFFGGGGGGGGGGGHHHGHHHHHHHHHHHHHFGGGGGGHHHHHHHHHHHGHHHGGGGGHHH<H<HHHHHGGHH'HGG9G:HHHHHHGGGHHHG<H;GGG.G;</H<HG:GGGGGGHGHH<HH<GGGG8GGGHHHHHGGG:GGHGGGGGGGGGGGGGGGGGGGGGGGGGGGGGGGGGGGGGGFGHGHGGGHHGHHHHHHHHHGGGHHHHGHHHHGGFGGHHGHHHHHHHHHGGGGGGGHHHHHHHGGGGGGGGGHHHHGGGGGGGGGGGGGGGFFFFFFFBBACB
@M02197:102:000000000-ALU3V:1:1101:21345:19734 1:N:0:1
GACCCTAGACCTTCCTCCGCTTATTGATATGCTTAAGTTCAGCGGGTATCCCTACCTGATCCGAGGTCAAGAGTGTAAAAATGTACTTTTGGATGTCGTCGTTATGAGTGCAAAGCGCGAGATGTACTGCGCTCCGAAATCAATACGCCGGCTGCCAATTGTTTTGAGGCGAGTCTACACGCAAAGGCGAGACAAACACCCAACACCAAGCAGAGCTTGAAGGTACAAATGACGCTCGAACAGGCATGCCCCATGGAATACCAAGGGGCGCAATGTGCGTTCAAAGATTCGATGACTCAC
+
BBBBBFFFFFFFGGGGGGFGGGEHHF5DGGFHHHHHGHHHHHHCFGGGHHHGHHHHHFGHEFGGGGGHHGHHHGGHHHHHHHG9:GGHH:FGHHFBHHGGGGGGHGGGHHFHHHHGGGGCGGGHHHHHFHGGFGGGGGGHHHHHHHGGFGGGGGGHHGHHHHHHHGGGGGFHHFDFGFGGHHHGGGGGHGGHHHCFEFFDFFEFGGGGHHGHHGHHHGHHHHGFGHFHHGGDGGHGE:HHFHHHHHACFHGHDFHHFFHFHHHHGGACGG5BGAEEEGFB5GGGGGFGFFFFFFFBBABB
@M02197:102:000000000-ALU3V:1:1101:20502:19770 1:N:0:1
GACCCTAGACCTTCCTCCGCTTATTGATATGCTTAAGTTCAGCGGGTATTCCTACCTGATCCGAGGTCAACCTTGTAAAAAATTGGGTTATGGACCGTGCCGGGAGACCTTTCAACTCGGTGCGTGCTTAGAAAAGCTCGTTGCACCGAGAGTCCCACGGACGCCGTCATTACTTTTGGGACCGGTCGGGGGTGAACCCGGCCCTGGAGTCCAACAACAAGCCAGGCTTGAGAGGTGATAATGACGCTCGAACAGGCATGCCCTTCGGAATACCAAAGGGCGCAATGTGCGTTCAAAGATTCGATGATTCAC
+
>1>1A1>>DD1BFGGGGGGGGGGHHHHHHHHHHHHHHHHHHHGGGGGGG2FGHHHHHHGHBFHGGGGHHB1BGF11FGHFFEHHFHB?1>GG;B1;E?EEG;@@<9/F<9<FH9B9:BA#2A/</<C9EF;1FGH0AF1<@00<;F9C99<.<?BC<F@;@@CC?A009=DB900*00A>-C/@A#/D<BF6&$/<>//?;#GF9CFHG??BFFHHHGHHHHGFFBA(DG91CGH;FB)@HGGGECHEE5GHHHHHHFEGGGEE2GHHHHHHGFE3EEEE?HGGF2EGGHGGGGGGG?GGBFFFFFFBBBBB
@M02197:102:000000000-ALU3V:1:1101:9883:19875 1:N:0:1
GACCCTAGACCTTCCTCCGCTTATTGATATGCTTAAGTTCAGCGGGTATCCCTACCTGATCCGAGGTCAACCTTTGAAAGAGTTTAACGGCCACGACCGCCCGCACTCCAAAGCGAATATGTATCACAACGCTTAGAGACGGACAGCTCGGCCGGAGACTTCAAGGCGCGCGGGAGCCGCGACGCCCAACACCAAGCGAGGCTTGAGTGGCGAAATGACGCTCGAACAGGCATGCCCTTCGGAATACCAAAGGGCGCAATGTGCGTTCAAAGATTCGATGATTCACT
+
BCCCCFFFFFFFGGGGGGGGGGGHHHHHHHHHHGHHGHHHHHHGGGGGHHHHHHHHHHGHHHHGGGG9HHHHHHHHHHHHHHHHHHHHGGGGGGGGGGGGGGGGGGGHHHHHHGGGGGGHGHHHHHHHHGGGGGGHHHHHGGGGGGHHHGGGGHHHHHGHGHGGGGGGGGGGGFGGFGGGGGGGGHHGHGGGGHGGGHHGHHFFHHGGGGHHHHHGGGGGHHGHHHHHHHHHGGGFGGGHHHHHHFBHHHGGGGGGHHFEFGGHHGGGGGGGGGGFFFFFFFBCCCC
@M02197:102:000000000-ALU3V:1:1101:9825:19920 1:N:0:1
GACCCTAGACCTTCCTCCGCTTATTGATATGCTTAAGTTCAGCGGGTATTCCTACCTGATCCGAGGTCAACCTTTGGAAAATTGGGGGTTTTACGGCAAGAGTCCCTCCGGATCCCAGTGCGAGACGTAAAGTTACTACGCAAAGGAGGCTCCGAGAGGGTCCGCCACTACCTTTGAGGGCCTACATCAGCTGTAGGGCCCCAACACCAAGCAGAGCTTGAGGGTTGAAATGACGCTCGAACAGGCATGCCCGCCAGAATGCTGGCGGGCGCAATGTGCGTTCAAAGATTCGATGACTCAC
+
BBBBBFBFFFFFGGGGGGGGGGGHHGHHHHHHHHHHHHHHHHHGGGGGHHGHHHHHHHHHHHHGGGGGHHHHHHH:GHFG;HHHHHGGGGGGHH-GGFGGHHHGHB;HEF@?DG:HHGHH:GFGGGF6HF69F8HFG9FFGGGGFC9HGGHHGGFGGGC8GHHGGGGGGGHHGGGFGGGDGDGGGGGHFGFGEFFFFFFFHEDDFGFBFFGFFFFABBFGEFFFFFHHGFFFFFEAAFEHGFCGA1F/CFEAFHHHEHHHFA2?2E2E2GHDGHGE?FGBFGGG5GGGFFFFFFFFA?AAA
@M02197:102:000000000-ALU3V:1:1101:4723:19972 1:N:0:1
GACCCTAGACCTTCCTCCGCTTATTGATATGCTTAAGTTCAGCGGGTATCCCTACCTGATCCGAGGTCAACCTTTGAAAGAGTTTAACGGCCACGACCGCACACACTCCAAAGCGAATATGTATCACAACGCTTAGAGACGGACAGCTCGGCCGGAGACTGCAAGACGCGCGGGAGCCGCGACGCCCAACACCAAGCGAGGCTTGAGGGGCGAAATGACGCTCGAACAGGCATGCCCTTCGGAATACCAAAGGGCGCAATGTGCGTTCAAAGATTCGATGATTCAC
+
33?AABCC4FFFFGGGFGGG?EFHHBFGFHCFHG5GGGHHC55A22AEFFHHHGFHGFHHGHHGCE%FHH8FBD''5EFBC42@;HHHG/>/EF/>ECBE+E#/5CCHGHHHH7/BB<F##.?GFHHGFD01FFFFFAFGD?A1?..<<<:;A0FHA<C86GCB<$9@<<;FFE<>9:5@@/E69/DAEBBED/CEE#;?1;FAEEE7BB0BD@FFEEEAB/A9B1EAF1#5///;AEABHGE:D4011FE?EE0GDFFEAA01FB3A3E3EGF1B331@3>11A>
@M02197:102:000000000-ALU3V:1:1101:4714:19988 1:N:0:1
GACCCTAGACCTTCCTCCGCTTATTGATATGCTTAAGTTCAGCGGGTATCCCTACCTGATCCGAGGTCAACCTTTGAAAGAGTTTAACGGCCACGACCGCCCGCACTCCAAAGCGAATATGTATCACAACGCTTAGAGACGGACAGCTCGGCCGGAGACTTCAAGGCGCGCGGGAGCCGCGACGCCCAACACCAAGCGAGGCTTGAGTGGCGAAATGACGCTCGAACAGGCATGCCCTTCGGAATACCAAAGGGCGCAATGTGCGTTCAAAGATTCGATGATTCAC
+
CCCCCFFFFFFFGGGGGGGGGGGHGHHGHHGHBGHGHHHHHHHGGGEGHGHGHBGHHHHHHHHGGGGHHHHHHHHHHHHHHGHHHGHHGAFFGGGGGGGGGGGGGGGGHHHGHHGFGGGHHFHGGHHHHGGGGGGGHHHHGGGGGGHHHGCCEEHHGDGGGFEFGGEGFGGGGGGGGFCACEGFGHHGHGGFFFGGGHHGGHHHHFGGGEBHHGHGGGGGHGGHHHFHHHGHGGFFFGGHFGHHHHHHHHGGGGGGGHHGGGEHFGFGBCGGGGFFFFBFFBBBA3
@M02197:102:000000000-ALU3V:1:1101:9059:20014 1:N:0:1
GACCCTAGACCTTCCTCCGCTTATTGATATGCTTAAGTTCAGCGGGTATTCCTACCTGATCCGAGGTCAACCTGAGAAATAAAAGGTTAGACCGGCCCGACGAGACCTTGCAACTCCCCGCGTGCCTCGAAAGACTCGTTGCGAAGAGGGTCCCACGGACGCCGTCATTGTCTTTGAGACCAGTTGCGGACGAACCACAACGCGGCCCAACACCCAGCCCGAAGGTTGGAGAGAGGATAATGACGCTCGAACAGGCATGCCCACCGGAATACCAGTGGGCGCAATGTGCGTTCAAAGATTCGATGACTCAC
+
CCCCCFFFFFFFGGGGGGGGGGGHHHHHHHHHHHHHHHHHHHHGGGGGHHHHHHHHHHHHHHHGGGGHHHHHHHHHHHHGHHHHHG:HHHHHHGGGGGGGGGGGGEGHHHHHHHHHGHGGGGFFGGHHGGHGFFDEFCFGGGGGGGGHHGGHHHHHGGFGGGFGGHHHHHHHHHHHHHFGHHGFGGGGGGGHFGGFFGGGGGGHHGGHGGFFGGGGGGGHHHGGHGHHHHHHHHHHHHHHGGGGGHHGHHHHEHHHGHGGGFEGHHHHHHHHHHGGGGGGHHGHGGGGHGGGGGGGGGGFFFFFFFABCCB
@M02197:102:000000000-ALU3V:1:1101:12918:20053 1:N:0:1
GACCCTAGACCTTCCTCCGCTTATTGATATGCTTAAGTTCAGCGGGTATTCCTACCTGATCCGAGGTCAACCTTTGGAAAATTGGGGGGTTTTACGGCAAGAGTCCCTCCGGATCCCAGTGCGAGACGTAAAGTTACTACGCAAAGGAGGCTCCGGGAGGGTCCGCCACTACCTTTGAGGGCCTACATCAGCTGTAGGGCCCCAACACCAAGCAGAGCTTGAGGGTTGAAATGACGCTCGAACAGGCATGCCCGCCAGAATGCTGGCGGGCGCAATGTGCGTTCAAAGATTCGATGACTCAC
+
BBBBBFFFFFFFFGGGGGGEGGGHHHHHHHGGGHHHHHHHHHHGGFGGFHHHHHHHHHHHHHHGGGGHHHHHHHHHHHHHFH<HHHGG98GGGHHGG-GG4HH<HHH<HGGGG;GGG;FFGGGDFGGGGGGGG;CBFGGF38FAFF9:FFF:FFFFA5FFF8FFFGFFFFBHFFFFHHGFFFFGFFHFHHHHFFFGGFFFFFFFFFFGHFHGFFFCEGFHFAGHHHFFHHHGFFFEEEEDFFHGHBHFGGGGGHGFEHHFGFE?CGGGECECHHFECGGHFFDFGGGFGGFFFFBFF3?BBB
@M02197:102:000000000-ALU3V:1:1101:18484:20152 1:N:0:1
GACCCTAGACCTTCCTCCGCTTATTGATATGCTTAAGTTCAGCGGGTATTCCTACCTGATCCGAGGTCAACCTGGTAAAATAAAAGTGGTTGAGACCAGCTCGAAGGGGACAGCCCACAGCGCGTGCTCCGAAGAAGCTCGTTGCACCGGGGGTCCCAACGGACGCCGTCATTGTCTTTGGGGCCAGGGGAGCCCGAGAAGCTCCCCGTGGGGCCCAACACCAAACGCGAGGTTTGAGGGAGGATAATGACGCTCGAACAGGCATGCCCATCGGAATACCAATGGGCGCAATGTGCGTTCAAAGATTCGATGACTCAC
+
BCBABFFFFFFFGGGGGGGGGGEHHHHHHHHHHHHHHCHHHHGGGGGGHHHHHHHGHGHHHHHGGGGHGHHHHHHCHGHHHHHHHHHHHGFGHHHGGHHHHHGGHGGGGGGGGHHGHGGHGCGGGGGGHHGGDGGHHHHGGGGHGHHGGFGGGEGGGGGGGGGGFGGHFFFGHGGFFFFFGFHHFGGGGGC@FFGFGFFFGFFEGGGGGGGHFGFG?HGHFFGEEFFFFHGHHHFFHGHEEHFFGHFFGGGFGHFHFGFFGEHHHHHGEE23GHHFHHHHHGGGGGGHGHHGGGGFGGGFCGFEFGFFFFFFFBAABB
@M02197:102:000000000-ALU3V:1:1101:14810:20292 1:N:0:1
GACCCTAGACCTTCCTCCGCTTATTGATATGCTTAAGTTCAGCGGGTATCCCTACCTGATCCGAGGTCAACCTTAGAAATGGGGTTGTTTTATGGCGTAGCCTCCCGAACACCCTTTAGCGAATAGTTTCCACAACGCTTAGGGGACAGAAGACCCAGCCGGTCGATTTGAGGCACGCGGCGGACCGCGTTGCCCAATACCAAGCGAGGCTTGAGTGGTGAAATGACGCTCGAACAGGCATGCCCCCCGGAATACCAGGGGGCGCAATGTGCGTTCAAAGATTCGATGATTCAC
+
ABCBBFFFFFFFGGGGGGGGGGGHHHHHHHHHHHGHHHHHHHHGGGEEHHHHHHHHHHHHHHHFGGGHHHHHHHHHHHHHGHHGGGGGHHHHHHGHGFGGGGHHHGGGCG;HGGHHHHFHGGGGGHHHHHHHHHFGGGGGGHHHGGGGGHHHHHHHHHGGGGGGGGGGGGHGFGGGGGGGGGGGGGGGGGFFFFHHFFFFGHGGGHHGGHHHHHHHHHHHHHGGGFFGHHGGHHGHHHHGGGGEGGFGHHHHHHHGGGGGGGGGHHHGGGGHFFFBGGGCGGFFFFFFFAAAAA
@M02197:102:000000000-ALU3V:1:1101:21611:20348 1:N:0:1
GACCCTAGACCTTCCTCCGCTTATTGATATGCTTAAGTTCAGCGGGTAGTCCTACCAATCTGAGGCCGATGAATTGAAATTAAATCCCTTCCTCTCTTCCAAAGAAGCGAGGCATGGGCGGGGTTCAGAAGCACTCCAACCAGCAAAACGTCGCGTCCAGCTCCTCGACCCTGCGCCTCTCCTCTCCGAAGTCCTGATATTATCAAAACCCGGCAGGGAAAGACGTGGGCGAAATAACGAGCTTTCGTCCGTCTTGCCTATCGAATGGATGCGATAATGCATTTCGAGGGAGCCACCGTGGAAGATGGCAAGACCCTCAATACCGATCCGCCAGCTTTCTCAACTAAATAAGAAAGCTGTCGTTCGAAACAATTCGCGGCCCTCAAACAGGCATGCTCCCCAGATTAGATCTGCCGGGAGCGCAAGGTGCGTTCAAAGATTCGATGACTCAC
+
BBBCCFFFFFFFGGGGGGGGGGGHGHHHCGHHGFHGGFGHGHGGGGGGGHHHHHHHHHHHHHGFFEGGCGFHHHHHGHHHHHHHHHHGHGHGFFHHFHHFHGHHGHHHGGGE?FHHGGFEDCGCGCGFHHHHHHFHHHHHDEC.GHHHFGHHCCGGGGFGGFGGEFGGGGGGFF;CDFFEF/:FFFFFFBF.FFFFFFFFFFFFF0;FFFFFFFFFFF??EFFFD.A?FFFFFF?FFFFBDFDFFE;.D?FB.A/BFD:9;/B/F9/BE.DA90FBFFFFEDC.-B/EEFA..:.?.CF0HGGFFEHHDD<<../DBG=...DDCCGGGGFHBF1BFAHFEHHFFFFFBHGHHHGA@CCFEFG/GHHFGBGCEE??GGGGHGGHGHFGFFHGFAFEF025FHHGFHHHCCGEEGGGGGGGGHGBB2ECEHGGGCGFGE4BF4FFFFBBBBAB
@M02197:102:000000000-ALU3V:1:1101:16112:20457 1:N:0:1
GACCCTAGACCTTCCTCCGCTTATTGATATGCTTAAGTTCAGCGGGTATTCCTACCTGATCCGAGGTCAACCATTAAAAATTGGGGGATTTAGCGGCCAAAGACGCTGCAACTCCAGTCAAAAGCGAGATAAAAATTTACTACGCTCAGAGGATATCGCAGATCCGCCGTTGTATTTCAGGAGCTACAGCTAGCAAAAGCAGTAGGCTCCCAACACTAAGCTAGGCTTAAGGGTTGAAATGACGCTCGAACAGGCATGCCCACTAGAATACTAATGGGCGCAATGTGCGTTCAAAGATTCGATGATTCAC
+
BBBBBFFFFFFFGGGGGFEGGGGHHHHGGHHGHFHHHHHHHHHGGGFGHGHHHHHGHHHHHGHGGGEGHHHHGHHFHHHHHGHHGGGG9HHGGHGGGGGHHHGHGGGGGGGFHHHHHDFHHGHHFGGGHGGHHHGFHGFHFFFDGGGGFHHGHGHHEE1<AF8HHHGGGGHGFHHGHHGHGHGHGDHGHGBFHHHHHHFGHHGGFGFFGHGFFGEFHHGGHFGBBEBFGBFHHHGFFFHGGEEA?91FHGHFHGFHFFC2HGGBGF5GFHG5FFEAA2ECHGBEEA24GGGGBDA2GBBFFFFFFBBBBB
@M02197:102:000000000-ALU3V:1:1101:9617:20458 1:N:0:1
GACCCTAGACCTTCCTCCGCTTATTGATATGCTTAAGTTCAGCGGGTATTCCTACCTGATCCGAGGTCAAATTTTCAAAAGTTGGGGGTTTAACGGCAGGGCACCGCCAGGGCCTTCCAAAGCGAGGGTTTAACTACTACGCTCGGGGTCCTGGCGAGCTCGCCACTAGATTTCAGGGCCTGCTTCGTTAAAAGCAGTGCCCCAACACCAAGCAATGCTTGAGGGTTGAAATGACGCTCGAACAGGCATGCCCTCCGGAATACCAGAGGGCGCAATGTGCGTTCAAAGATTCGATGATTCAC
+
BBCCCFFFFFFFGGGGGGGFGGGHHHHHHHHGGHHHHHHHHGHGGGGEFFFGHHHHHHHHHHHGGGGHGHHHHHFFHHHHHHFHHGGGEFFHHHGGGGGFGFGDGGFGGGHGCFFHFGGHFHFG?GGGFCEHGHHHHGFFDCEDGGHGHHHHHGGGDFFFGFHGFGHHHHGHGHHGGGHHHGFFGGHHHGHHHHHHGGGGFFHGHGGEHFHHHGHGGGHHHHGHGHHFHHHGGGGGGHGHHHHHHHHGGGGGGGGGHHHHHHHGHHGGGGGHHHGGGFGHGGGCGGGGGGFFFFFFFABABA
@M02197:102:000000000-ALU3V:1:1101:4470:20523 1:N:0:1
GACCCTAGACCTTCCTCTGCTTATTGATATGCTTAAGTTCAGCGGGTAGCCCTACCTGATTTGAGGCCAGATCATGAGATATGTGGGGTTGTAAGCCACCCAAGAGGATGAAACGTATTACATCCAAGGCGCTTATGCTTTTGAGGCGAGCCGGTAAAGGCAACACCCAATCCACCGCCATCCGGGCAAAAAACCCAGGTGGGGTGAGGTTTCATGACACTCAAACAGGCATGCCCTTCGGAATACCAAAGGGCGCAAGGTGCGTTCAAAGATTCGATGATTCAC
+
ABBBAFF4FFFFGEFGG54BFGDDFHBB6F5GCDGFEFGHFFGGCGGGGEGHGBH1BBGHH9HHE8EGFF18G:GFHFFFHFH<FFGGEEGFGFDFHHFFEGHH;HHACFCBDGEFHHHGHFHHFHGFAG3@FCAFCGDDCGB/FFGC?GD@CHHGFD=HFGGECGCHG<FCFHHGFAEEEFGGEEEEF1E?BFAHGE?7E1GHE?3FHHFGGFHFEAD9BBFFHGHGB9FFFFFCFFFGHH9HHHHHHEAEE2FFCFCGEEAFFFGGFGEB4FFFFF5D3BAAA
@M02197:102:000000000-ALU3V:1:1101:14359:20554 1:N:0:1
GACCCTAGACCTTCCTCCGCTTATTGATATGCTTAAGTTCAGCGGGTATCCCTACCTGATCCGAGGTCAACCTTTGAAAGAGTTTAACGGCCACGACCGCCCGCACTCCAAAGCGAATATGTATCACAACGCTTAGAGACGGACAGCTCGGCCGGAGACTTCAAGGCGCGCGGGAGCCGCGACGCCCAACACCAAGCGAGGCTTGAGTGGCGAAATGACGCTCGAACAGGCATGCCCTTCGGAATACCAAAGGGCGCAATGTGCGTTCAAAGATTCGATGATTCAC
+
ACBCCFFFFFFFGGGGGGGGGGGHHHGGHHHHHHHHHHHHHHHGGGGGHHHHHFFHGHHHHHHG9GGHHHHHHHHHFHHHFHHHHHHGGGGGGGGGGGGFGGGGGGGGHHFHHGGGGGGHHFGHHHHHGGGGGGGHGGGGGGGGGFHEGGGGGGHGGHHHHHGGGGGGGGGGGGDFFGGGFFGHGGHGHGGGGHGGGGHGGHHGHHGGGGFHHFHGGGFFFGGHHHHHHHHHGGGGGGGHHHHHHHHHHHGGGGGHFHFGGGGHGGGGGGGGGGFFFFFFFBBBBB
@M02197:102:000000000-ALU3V:1:1101:16904:20698 1:N:0:1
GACCCTAGACCTTCCTCCGCTTATTGATATGCTTAAGTTCAGCGGGTATCACTACCTGATCCGAGGTCAACCTTAGAAATGGGTTTGTTTTACGGCGTAGCCTCCCGAGCACCCTTTAGCGAATAGTTTCCACAACGCTTAGGGGACAGAAGACCCAGCCGGTCGATTTGAGGCACGCGGCGGACCGCGTTGCCCAATACCAAGCGAGGCTTGAGTGGTGAAATGACGCTCGAACAGGCATGCCCCCCGGAATACCAGGGGGCGCAATGTGCGTTCAAAGATTCGATGATGCAC
+
AAAAAFC1FFFBDCGGGCEEGCFFDDAGFHDFD2G1AFAG2AE??EGGFB2AB2BBE1FFE1GEGCGGHF1C#FGHHBGH:FHAFEG4FCE:@#A/>>EG5G<F<E/9EEC:GGEHFFHGGCBFEEHB8HHGHFGFCG#.AGFFCF?F9<9B/CGHEA@@;C:@CGGEEGFGGGFGB9AA?GA.A@?=@@@?FBB0EFFGEFB:C/C:D</;<AC09FBFBHGCFCCC:<;F@F?@F1<9BF99BA/B2A22A1/FEAA0000EA3AA000F1FBGF3GEAAC13FFDB111>>
@M02197:102:000000000-ALU3V:1:1101:9779:20674 1:N:0:1
GACCCTAGACCTTCCTCCGCTTATTGATATGCTTAAGTTCAGCGGGTATTCCTACCTGATCCGAGGTCAACCTTTGGAAAATTGGGGGTTTTACGGCAAGGGTCCCCCCGAATCCCAGTGCGAGACGTAAAGTTACTACGCAGAGAAGGCTCCGGGGGGGTCCGCCACTACCTTTGAGGGCCTCCATCAGCTGTAGGGCCCCAACACCAAGCAGGGCTTGAGGGTTGAAATGACGCTCGAACAGGCATGCCCGCCAGAATGCTGGCGGGCGCAATGTGCGTTCAAAGATTCGATGACTCAC
+
A>AA3BB>FFC@GGGGGGGGGGGHHHHHHHHHHHHHGHHHHHGGGGEECGHHHHHHGHHG55FEEGGHHHFGHFGF83';14FGB#87EE2CB:F/7?78,,?;B3'BE/#?*D8B1G651CDCC/1F/G98?2<F:FFFC9#<G*09.)#C7.<:#;--::GB?7GD#)FFBF9FF010?30#?11<BBC<0B/9BE/;9?<?/BC2GF;02?#B3CGFF/EHGB>GBHGGEFCHFDFHFHHHHHHFE?EE3355HHGF2A2222GGGGGHFFEGEEGFGBGGFCGGGFFFFFFFAAA3A
@M02197:102:000000000-ALU3V:1:1101:22934:20697 1:N:0:1
GACCCTAGACCTTCCTCCGCTTATTGATATGCTTAAGTTCAGCGGGTATTCCTACCTGATCCGAGGTCAACCTTTGGAAAATTGGGGGGTTTTACGGCAAGAGTCCCTCCGGATCCCAGTGCGAGACGTAAAGTTACTACGCAAAGGAGGCTCCGGGAGGGTCCGCCACTACCTTTGAGGGCCTACATCAGCTGTAGGGCCCCAACACCAAGCAGAGCTTGAGGGTTGAAATGACGCTCGAACAGGCATGCCCGCCAGAATGCTGGCGGGCGCAATGTGCGTTCAAAGATTCGATGATTCAC
+
CCDDDFFFFFFFGGGGGGGGGGGHHHGHHHHHHHHHHHHHHHHGGGGGHHHHHHHHHHHHHHHGGGGHHGHHHHHH:HH:HH<HHHGGGCDGGHHG9GGGGHH<HGH<HGGGG;GGGGGGGGGDBDGG9GGGGGFGGGGFFFFFAFF9FFFFFFFFF:FFF:GGFFFFFGFHHFHHHGGHHFFFFGGEHHHHFHGHGGFFFGFFFGHGHGFGFFFFHHHFHFGHFGHFHHHFGGGFFFEHGFHHHGHHGGGGGHEGHHHHFGCCGGGGGGGHFHHGGGGHGGGGGGGGGGFFFFFFFBBAAA
@M02197:102:000000000-ALU3V:1:1101:19214:20757 1:N:0:1
GACCCTAGACCTTCCTCCGCTTATTGATATGCTTAAGTTCAGCGGGTATCCCTACCTGATCCGAGGTCAACCTTTGAAAGAGTTTAACGGCCACGACCGCCCGCACTCCAAAGCGAATATGTATCACAACGCTTAGAGACGGACAGCTCGGCCGGAGACTTCAAGGCGCGCGGGAGCCGCGACGCCCAACACCAAGCGAGGCTTGAGTGGCGAAATGACGCTCGAACAGGCATGCCCTTCGGAATACCAAAGGGCGCAATGTGCGTTCAAAGATTCGATGACTCAC
+
?AAA?FFBFBFFGFGGGGGG?E01BGBGGH3FFDGF1GDGE21A?AEEFGFFGHHHGHEBFHHEGC?FGHBF0F:BBFGHHHFD:BFECECCEGG@9E//EEGGCCCHHHH1G0FFCCG:FFFGFEHCGACCFGGHHFHHCCCC;GEFGGGGCGFDDGGEGGGGGGFCCCDECE@CFFGGGGEF9FAEFB?DGHEGGHFFGFFHHGFFFFFF8GF9AEFEFHEBGFFHFFHF9C?EECGHGDGAF2BFFFEGG?GHGHFAEAGFFDE5GFGEGBFBFFFFFAA3AA
@M02197:102:000000000-ALU3V:1:1101:20596:20827 1:N:0:1
GACCCTAGACCTTCCTCCGCTTATTGATATGCTTAAGTTCAGCGGGTATCCCTACCTGATCCGAGGTCAAAAGTGAGAAAGTACGCTTTATGGGTACCAGTATAACGGCTTAGATCGCAAAATGTACTGCGCTCCAAAGGCCAATATGCCGGCTGCCAATAATTTTAAGGCGAGTCCAGCCGCAGAGGGCAGGACAAACACCCATCACCAAGCAAAGCTTGAAGGTACAAATGACGCTCGAACAGGCATGCCCCATGGAATACCAAGGGGCGCAATGTGCGTTCAAAGATTCGATGACTCAC
+
CCCCCFFFFFFFGGGCGGGGGGGHHGHHHHHHHHHHGHHHHHHGGGEGHHHHHGHHHHHHHHHGGGGHHHHHHHHH9HHHHGGHGGGGGHHHHHCGHHHHHHHHHHGGGGGHHGHHHGGGGHHHHFHHHHGGGHHGHHHHHHGGHHHHGHHGGGHGHHHHHHHHHHHHHHHGGGGHHHHHGHHGHHHHHHHGHHHHGGGHHHHHFGFGHHGHHHHHHGHHHHHGHFHHHHHGGGGGGHGHHHHGHHHHGGGGGHHHHHHHHHHHHHGGGGGHHHFGFGGHGGGGGGGFGGFFFFFFFCCBCB
@M02197:102:000000000-ALU3V:1:1101:20719:20837 1:N:0:1
GACCCTAGACCTTCCTCCGCTTATTGATATGCTTAAGTTCAGCGGGTAGTCCTACCAATCTGAGGCCGATGAATTGAAATAAATCCCTTTCTCTGACAGAAAGGGCGGGGTTCAGAAGCACTCCAACCAGCAAAAGTCGTTGCGTCCAGCTCTAACCCTTTCTCCGCCTCCGAAGTCCTGATATTATCAAAACCCGGCAGGGAAGAGAGGGCGAAAATCGAGCTTTCGTCCGTCTTTCGCCTATCAAATGGATGCGCTAATGCATTTCGAGGGAGCCACGGTGAATGGCAAAGACCCTCAATACCGATCCGCCAGCTCTTACTGAAAAAAGCTGTCGTTCGAAACAATTCGCGGCCCTCAAACAGGCATGCTCCCCAGATTAGATCTGCCGGGAGCGCAAGGTGCGTTCAAAGATTCGATGACTCAC
+
BBBBBFFFFFFFGGGGGGGGGGGGHCGFHGHGHHHH5FGHHHHGGCGGGGHHHEHHHHGHHGHH1FGGCGDHFHHFFGHHHHHHHHHEHHHHHGHFHGHGBGHF?FGECGCCFHFHFBHHGHHHGHHGGHHHHHHHFHGFGHGGACCGFFFHHGHHGHHHHHGGGFGGGGGGGGG?CFF0BFBFGFGGGG//FFFFFACFFFFFD.ABFADDFFFF:FFFFF.9FFFF:FFFEFFFFF99DFDBFBFFF/-G@A?FBF900FB9;/9A/:..:.-:...C0HGFBBCGHFFFCCA<00D=..<AE@--CC?FG@0HHHHFHHGHCGB11FF?CGGGHHGEGHHGGCE/CGGGGF?BFFBFHGGHGFBFA//FA0GHHE2HGD1FGAEC?ECGFEA0GEA0EE?EAFDGFGGFFGG>1FDD1D?AAA?
@M02197:102:000000000-ALU3V:1:1101:18051:20880 1:N:0:1
GACCCTAGACCTTCCTCCGCTTATTGATATGCTTAAGTTCAGCGGGTATCCCTACCTGATCCGAGGTCAAGAGTGTAAAAATGTACTTTTGGATGTCGTCGTTATGAGTGCAAAGCGCGAGATGTACTGCGCTCCGAAATCAATACGCCGGCTGCCAATTGTTTTGAGGCGAGTCTACAGGAGACAAACACCCAACACCAAGCAGAGCTTGAAGGTACAAATGACGCTCGAACAGGCATGCCCCATGGAATACCAAGGGGCGCAATGTGCGTTCAAAGATTCGATGATTCAC
+
CCCCCFFFFFFFGGGGGGGGGGGHGHHHHHHHHHHHHHHGHHHGGGGGHHHHHHHHHHHGHHHEGGGHHHHHHGHHHHHHGHHHHHHHHHHGHHHHHGGGGGGHHHHHHHHHGHHHGHGHHGGHHHHHHHGGGGHHHHHHHHHHHHGGGGGGHHGHHHGHHHHHHHGGHGHHGHHHHHHHHHHHHHGGGGGHHGGFGGHHGHGHHHHHGHHHHHHHHHHHHGGGGGHHGHHHHHHHHHGGGHHHHHHHHHHHHHHHGGGGGHFHHCGGGHGGGGGGGGGGFFFFFFFAABA?
@M02197:102:000000000-ALU3V:1:1101:22193:20881 1:N:0:1
GACCCTAGACCTTCCTCCGCTTATTGATATGCTTAAGTTCAGCGGGTAGTCCTACCAATCTGAGGCCGATGAATTGAAATTAAATCCCTTCCTCTCTTCCAAAGAAGCGAGGCATGGGCGGGGTTCAGAAGCACTCCAACCAGCAAAACGTCGCGTCCAGCTCCTCGACCCTGCGCCTCTCCTCTCCGAAGTCCTGATATTATCAAAACCCGGCAGGGAAAGACGTGGGCGAAATAACGAGCTTTCGTCCGTCTTGCCTATCGAATGGATGCGCTAATGCATTTCGAGGGAGCCACCGTGGAAGATGGCAAGACCCTCAATACCGATCCGCCAGCTTTCTCAACTAAATAAGAAAGCTGTCGTTCGAAACAATTCGCGGCCCTCAAACAGGCATGCTCCCCAGATTAGATCTGCCGGGAGCGCAAGGTGCGTTCAAAGATTCGATGACTCAC
+
ABCCCFFFFFFFGGGGGGGGGGGHHHHHHHHHHHHHHHHHHHGGGGGGGHHHHHHHHHHHHHHGGGGGGGGHHHHHHHHHHHHHHHHHHHHHHHHHHHHHHHHHHHHGGGGGGGGFHHHGGGGGFHHHHGHGHHHHHFHHGGHHHHHHHGHHGGGGGGDFBFEFGGGGGGGGGFDFFFFFFFFFFFFFFFFAFFFFFFFFFFFFFFFFFFFFFF-DAB?..A9BF.9A;ADA/;FFFDBFEDDBF/-.DDBFEA///9.BFBF/9/EFE?GGFCBFGFBB.A/.GFFEA99..ACCDHHGGC;CCFHEHHC<<DBGHHHEEAGCA@-GCDBHHHGHHHHHGHGEFHHGHHGHFFFHFGCFEHHFGHFHHGHGEEGGGGEE2FBFHHGHHGHHGHGGFCHHHHHHG5HHHGGGGE?GGGGGGHHHHGFFGHGGGGGGGGGGFFFFFFDBA?BA
@M02197:102:000000000-ALU3V:1:1101:22239:20974 1:N:0:1
GACCCTAGACCTTCCTCCGCTTATTGATATGCTTAAGTTCAGCGGGTATCCCTACCTGATCCGAGGTCAAAAGTGAGAAAATGGCTTGATGGATGCCGCTGTTGAGGGACCAAGACGCAAAATGTGCTGCGCTTACTACCAAAACACTGGCTGCCAATGACTTTGAGGTGAGTCTTAACAAAAAGACAAGCACCCAACACCAAGCAAAGCTTGAAGGTACAAATGACGCTCGAACAGGCATGCCCCATGGAATACCAAGGGGCGCAATGTGCGTTCAAAGATTCGATGATTCAC
+
CCCDDFFFFFFFGGGGGGGGGGGHHHHHHHHHHHHHHHHHHGHGGGGGHHHHHHHHHHHHHHHGGGGHHHHHHGHHHHHHHHHHHHHGHHHHHHHHHGHHHGHHHHHGGGHHGGHHHGHGGHHHHHHHHHGGGHHHHHHHHHHHHHHHHGGHHHHHHHGHHHHHHHHHHHHHHHHHHHHHHHHHHHHHHFGHHHHGGGHGHHHHHHHHHHHHHHHHHHGHHHHGGGGGHHGHHHHHHHGHGGGHHHHHHHHHGHGHHHGGGGGHHHHGGGGHGGCGGGGGGGFFFFFFFCCCCC
@M02197:102:000000000-ALU3V:1:1101:26353:20843 1:N:0:1
GACCCTAGACCTTCCTCCGCTTATTGATATGCTTAAGTTCAGCGGGTAGTCCTACCAATCTGAGGCCGATGAATTGAAATTAAATCCCTTCCTCTCTTCCAAAGAAGCGAGGCATGGGCGGGGTTCAGAAGCACTCCAACCAGCAAAACGTCGCGTCCAGCTCCTCGACCCTGCGCCTCTCCTCTCCGAAGTCCTGATATTATCAAAACCCGGCAGGGAAAGACGTGGGCGAAATAACGAGCTCTCGTCCGTCTTGCCTATCGAATGGATGCGCTAATGCATTTCGAGGGAGCCACCGTGGAAGATGGCAAGACCCTCAATACCGATCCGCCAGCTTTCTCAACTAAATAAGAAAGCTGTCGTTCGAAACAATTCGCGGCCCTCAAACAGGCATGCTCCCCAGATTAGATCTGCCGGGAGCGCAAGGTGCGTTCAAAGATTCGATGACTCAC
+
BBBBBFFBFFFFGGGGCGGGGGGHHHHHFGBFFFHHGFHHHHHG?EEEFHFHHHHHHHHHHHGFGGGGEEEFHGFHFGHHHHHHHGFGFHHHHHHHHGHHHHHHHHEHGEEFGGHGHHHGGGGC-GFFHGHGHHHHHHGH?<CEFG/GFD;GCGGGACGGGGGFGGGGGGGGGFFCFFFFFFFFFEF.@ADEFFFFFFFFFBFFFFFF.A.BCFFFFF.AEFFF?9AE6?/F@.9FFFABAB;;;B-.A9;..FBFED.:///FB/F@E-AABC0BB9C0C.B9?FFACEF??CC-.G0CGHHC0FC0FGCG?D<<0DD.<<?A<---??GEGGHHGEF2F@>>22FHHHHGHHHEC?DECHHEEFHG?3EFE/FGEE11FAHGHHFFF3CHFEEEC0HFDDGDFBHGFGEE2GGFEA2?GGEBBGGE?FGGGGGFG?F4CBFFDBFA??BA
@M02197:102:000000000-ALU3V:1:1101:25449:20933 1:N:0:1
GACCCTAGACCTTCCTCCGCTTATTGATATGCTTAAGTTCAGCGGGTATCCCTACCTGATCCGAGGTCAACCTTTGAAAGAGTTTAACGGCCACGACCGCCCGCACTCCAAAGCGAATATGTATCACAACGCTTAGAGACGGACAGCTCGGCCGGAGACTTCAAGGCGCGCGGGAGCCGCGACGCCCAACACCAAGCGAGGCTTGAGTGGCGAAATGACGCTCGAACAGGCATGCCCTTCGGAATACCAAAGGGCGCAATGTGCGTTCAAAGATTCGATGACTCA
+
CCCCCFFFFFFFGGGGGGGGGGGGHHGHHHHHHHHHHHHHHHHGGGGGHHHHHHHHHHHHHHHGGGGHHHHHHHHHHHHGHHHHHHGHGGFGGGGGGGGGGGGGGGGHHHHHHGGGGGGHHHHHGHHHHGGGGGGGFFHHGGFGGGHGGGGGGHHHHGGGHGGGGGGGGCFGGGGGGGGGGGFHGHFFFFFGGHGGGGFGHHHHHHGGGGHHGHHGGFFGHHDHHGHHHHHHFFBGGGGHHGFFHGHHFHGGGGGHHHHEEEGGGGGGGG5CGFFCFFFFBBBBA
@M02197:102:000000000-ALU3V:1:1101:20541:21027 1:N:0:1
GACCCTAGACCTTCCTCCGCTTATTGATATGCTTAAGTTCAGCGGGTATTCCTACCTGATCCGAGGTCAACCTTTAGAAAATTGGGGGTTTAACGGCTAGAATCCCTCCGAATCCCAGTGCGAGACAAAAGTTACTACGCAAAGGAGGCTCCGAGAGGGTCCGCCACTAGTTTTGGGGGCCTACGTCAACCGTAGAGCCCCAACACCAAGCAGTGCTTGAGGGTTGAAATGACGCTCGAACAGGCATGCCCGCCAGAATGCTGGCGGGCGCAATGTGCGTTCAAAGATTCGATGACTCAC
+
BCCCCFFFFFFFGGGGGGGGGGGHHHHHHHHHHHHHHHHHHHHGGGGGHHHHHHHHHHHHHHHGGGGHHHHHHH9HHHHGHGHHHHGGGGGHHHGGGGGHHH<HHHHHGGGGGGHHHHHHHGGGGGHGHHHHHHHHHHGGGGGHGHHGGGHGGGGGGGGEHHGHGGHHHHFHGGGGGHHGGGGGHHGGFGGGGHHGGGGFHFFFFFGHHGHHHFHHHHHHGHHHGHGHFGFFGGHHGHHHGHHFFG/GGGGHEHHHHHHGGGGGGGGGCHFGHGGFGGGGGGGGGGGGFFFFFFFCCBBB
@M02197:102:000000000-ALU3V:1:1101:4436:21048 1:N:0:1
GACCCTAGACCTTCCTCCGCTTATTGATATGCTTAAGTTCAGCGGGTAATCTTACCTGATTTGAGGCCAGAAAGGAATACATAAAGAATTATGCATATGTGTGTGTTTGTTTGGTAGCAGATGACAAAAGCACAAGATTTTTATGGGTTTGCCTTAACAAAAATCTATGGCTGACACTCATCCACTCATACTTTTAAGGCAAGGTGATACAAAGAGGCTAATCTCATCACCAAGCCCAAGGACCCGTTAAAAGAAAAAATCTTTTAATGGAGATATTCACGACACTCAAACAGGCATGCTCCGAGGAATACCAAGGAGCGCAAGATGCGTTCAAAGATTCGATGATTCAC
+
BCCCCFFFFFFFGGGGGGGGGGGHFGHHHHFHHHHGHHHHGGHGGG?EHGHHHHHFHHHHHHGFGHGGHGFFCGGFHHHHHHHGHHHHHGHHHHHHHHGGFGHFGGGHHHHHHGHHHGHHHHHFHHFHGGGHHHHHHGHGGHFHEHHHGGGGHHHHHGGGHHHFBGFHHHH2CHHGHFGHFHHHHHHGGHHHGHHGFHGFGHHHHHHFHHHHHHEHHGHHGDGGHHHHGGGHHHHFHGGHFGGGGHHHGHEHHGHHHHEFGFHFFHHHHEHHGDGGHE1GHGHGGHFGHHFGFHFFHCFCGGHHEHHFD3HCFHGEE2CHGHHGGEEHGGGGGGFEFFFFFFFFFAAA>>
@M02197:102:000000000-ALU3V:1:1101:22550:21225 1:N:0:1
GACCCTAGACCTTCCTCCGCTTATTGATATGCTTAAGTTCAGCGGGTAGTCCTACCTGATTTGAGGTCAGAGTCTAAAAGTGCGCGATGGCAGGTTATGAGCAGACTCATTAGCAAGGGACAAGACGAAACTTATTACGTCTGTCACGGATGCAGAGAGATCCACTTAGTCATTTGAGGCGAGCCGTGTGACCGGCAGACGCCCAAGTCCAAGTCCCGACCCAGATCATAAACCCGAGGGGATTGAGATTTCATGACACTCAAACAGGCATGCCTTTCGGAATACCAAAAGGCGCAAGGTGCGTTCAAAGATTCGATGACTCAC
+
>AABBFFFFFFFGGGGGCGGGFGHHHHHHHHHHHGGHHHHFHGGGGGGGHHHHGCHHGEHHHHHGGHHHGGGFGHGHHHHBGHGGGGGGGHHGGFGHHHHHGHHHHHHHHHGGHHHHGFHGGHHHHGFGGGHHGFHHHGHGHGHCGGGGCHHHHHHHHGGHFHHHHHHGHHGDHHHHGGGGGGGGGHFDEGGGFFGDGGEGGHFFFHHHHHHGFFGGHGHFGHHGFHGGFFFFGGGHGHCFG:HHGFDFEHHGDFBGHGHGFFHHFHHHHHEHCGE2HHHHGHFEGHHGGGGGHGHHGGFGHGFGBCGGGGGFFFFBFDA3@BA
@M02197:102:000000000-ALU3V:1:1101:20647:21182 1:N:0:1
GACCCTAGACCTTCCTCCGCTTATTGATATGCTTAAGTTCAGCGGGTATCCCTACCTGATCCGAGGTCAAGAGTGTAAAAATGTACTTTTGGATGTCGTCGTTATGAGTGCAAAGCGCGAGATGTACTGCGCTCCGAAATCAATACGCCGGCTGCCAATTGTTTTAAGGCGAGTCTACAGGAGACAAACACCCAACACCAAGCAGAGCTTGAAGGTACAAATGACGCTCGAACAGGCATGCCCCCCGGAATACCAGGGGGCGCAATGTGCGTTCAAAGATTCGATGATTCAC
+
BBCCBFFFFFFFGGGGGGGGCGGHHFHHHHHHHHHHGEGFHGHGGCGGHGHHHHHHHHHGHHHGGGEFHHHGHGHGGHHHHHFHHHHHHHHGHHHHHHGGGGFHHHGHHGHHHHGGFGGGGGGHHFHHHGGGGGGGGFGHHHHFGHAEGGGGGGGHHFHHHFGHHFGGGHGGFGFGGGGGGGGGGGGFGGGHHEGGGGHHGHHHHGHHHHHHHGFGHFGFFDGGGGGHGFHFFGFBHHGGFFGCGHHFHHHHHGGGGGGGCGHGHGEGGFGGFGGFFFFGFFFFFFFBBBBA
@M02197:102:000000000-ALU3V:1:1101:21935:21241 1:N:0:1
GACCCTAGACCTTCCTCCGCTTATTGATATGCTTAAGTTCAGCGGGTAGCCCTACCTGATTTCAGGTCAAAGTCAAAAGATGCGCGATGGCAGGTTCTGAGCAGTCATCACCACAAGGAGAGACGAAACTTATTACGTCTAACACTGATGTGGGATGTTCCACTAAGTCATTTGAGGCGAGCCATCACTGGCAGACGCCCAAGTCCAAGCCTAACATGTTCAGAAAACATATTAGATTGAGATTTCATGACACTGAAACAGGCATGCCTTTCGGAATACCAAAAGGCGCAAGGTGCGTTCAAAGATTCGATGATTCAC
+
ABAABFFFFFFFGGGGGGGGGGGHHHHHHHHHHHHHBGGGGCFDFGGGGGHHHHHHFGFGHHHGHHH3GHHHHGHHHHHGHHHGFCGEGFHFGFFGGHHHHGGHHHHHHHFHHHHCGFHHHGGGGGG8GHHHHHHHG8FHHHHHHHHHHHHHHGG:GFHHHHEGHHHHHGFFFGFGEGGGFHFFHHHHHFHHGGGFGGFCGGGHFFGHGFHFHGFHHHHGFEFGFFFHFHHGHFGFFFFHHHHGGFD5GEEGFG5FFGHGHGGBHGHGGGGGF5G5F2?HHHEE2?EFEBHEEEA4GBGGGGGEECFFFFFFFAA3>3
@M02197:102:000000000-ALU3V:1:1101:25511:21275 1:N:0:1
GACCCTAGACCTTCCTCCGCTTATTGATATGCTTAAGTTCAGCGGGTATCCCTACCTGATCCGAGGTCAACCTTAGAAATGGGGTTGTTTTACGGCGTAGCCTCCCGAACACCCTTTAGCGAATAGTTTCCACAACGCTTAGGGGACAGAAGACCCAGCCGGTCGATTTGAGGCACGCGGCGGACCGCGTTGCCCAATACCAAGCGAGGCTTGAGTGGTGAAATGACGCTCGAACAGGCATGCCCCCCGGAATACCAGGGGGCGCAATGTGCGTTCAAAGATTCGATGACTCAC
+
ABBCCFFFFFFFGGGGGGGGGGGHHHHHHHHHHHHHHHHHHHHGGGGGFHHHHHHHHHHHHHHGGGGHHHHHHHHHHHHHHHHGGGGGHHHHHGGGGGGGGHHHHGGGGGGHGGHHHHHHGGGGGHHHHHHHHHHGGGGGGHHGGGGGGHHHGHHHGHHFGGGGGGGGGGGGFGGGGGGGGGGGGGGFGGGGGHHHHGGFGHGGGHHGHHHGHHHHHHHHHHHGGGGGHEGHHHHEHHHHGGGGGGGHGHHHHHHGGGGGGGCHHHG2GGGGGGGGGGGGGGFFFFFFFCBAAA
@M02197:102:000000000-ALU3V:1:1101:15644:21357 1:N:0:1
GACCCTAGACCTTCCTCCGCTTATTGATATGCTTAAGTTCAGCGGGTATCCCTACCTGATCCGAGGTCAAGAGTGTAAAAATGTACTTTTTGGACGTCGTCGTTATGAGTGCAAAGCGCGAGATGTACTGCGCTCCGAAATCAATACGCCGGCTGCCAATTGTTTTGAGGCGAGTCTACACGCAAAGGCGAGACAAACACCCAACACCAAGCAGAGCTTGAAGGTACAAATGACGCTCGAACAGGCATGCCCCATGGAATACCAAGGGGCGCAATGTGCGTTCAAAGATTCGATGATTCAC
+
AAABBFFFFFFFGGGGGGGGGGGHHHHHHHHGHGFHHHHHHHHGGGGGHHHHHHHHHHHHHHHGGGGHHHFHGBGHHHHHHHHH;HHHHHHGGFHCGFCEFGGGHHGFFDGHHHBGGFGFGGGGFFGHDGHGGGGGGGGGGHHHHHHHGGHGGGCGHHHGGHGCHFCFAGFGFGGEGFFDGHHHGGGGHGDFGFGFFE/AFHFEFFFHHFGGHHHFFHHHHFHHF;EHGEEGGGGHHGHHHHHBGHHGGGGHHFBDHHHGHHHHGGGGGDHHHFGGGGHGGGGGGGGGGFBBFFFFABBBA
@M02197:102:000000000-ALU3V:1:1101:23127:21316 1:N:0:1
GACCCTAGACCTTCCTCCGCTTATTGATATGCTTAAGTTCAGCGGGTATCCCTACCTGATCCGAGGTCAACCTTTGAAAGAGTTTAACGGCCACGACCGCCCGCACTCCAAAGCGAATATGTATCACAACGCTTAGAGACGGACAGCTCGGCCGGAGACTTCAAGGCGCGCGGGAGCCGCGACGCCCAACACCAAGCGAGGCTTGAGTGGCGAAATGACGCTCGAACAGGCATGCCCTTCGGAATACCAAAGGGCGCAATGTGCGTTCAAAGATTCGATGACTCAC
+
ABCCCFFFFFFFGGGGGGGGGGGHHHHHHHHHHHHHGHHHHHHEGGGGHHHHHHHHHHHHHHHGGGGHHHHHHH:HGHHHHHGFHFHHGEGGGGGGGGGGGGGGGGGHHHHHHHGGGGGHHFHHHHHHHGGGFGGHHHHHGGGGGGHHHGGGGHHGGGGGGGGGGGFGGGGEGGGGGGGGGGFFFFGGGGFGGHGGGHHGHHGHHHGGGGHHHHHGGGFFBCFHHHHHHHHHGGGGGGGHHHHGHHFGHHGGGGGHGHHGGGGHFFFGGGGCGGFBFFFFFBBBBB
@M02197:102:000000000-ALU3V:1:1101:14089:21362 1:N:0:1
GACCCTAGACCTTCCTCCGCTTATTGATATGCTTAAGTTCAGCGGGTATTCCTACCTGATCCGAGGTCAACCTTTGGAAAATTGGGGGGTTTTACGGCAAGAGTCCCTCCGAATCCCAGTGCGAGACGTTAGTTACTACGCAAAGGAGGCTCCGGGAGGGTCCGCCACTACCTTTAAGGGCCCACGTGTGCCGTGGGGCCCCAAAACCAAGCGGTGCTTGAGGGTTGAAATGACGCTCGAACAGGCATGCTCGCCAGAATGCTGGCGAGCGCAATGTGCGTTCAAAGATTCGATGATTCAC
+
BCCDDFFFFFFFGGGGGGGGGGGHHHHHHHHHHHHHHHHHGHHGGGGGHHHHHHHHHHHHHHHGGGGGHHHHHHHHHHHHHHHHHHGG9DGGGHHGGGGGGGGHHHHHHGGCGGGGG;GGGGGGGGGGGGGGGGGGGGGGFFFFFFFFFFFFFGFGFFF:DFFFGFFGFFFFHHHHGGHGGFHHGHHGGGGGGFGFFFFGGHGHHGGGGGGGHHHHHHHGHGHHHHHHHHGGGGGHFFGHHHHHHHHGGGGGEHFHHHHHGGGGGFEEGGGGHGGGGGHFGGGGGGGGGFFFFFFFCCCCC
@M02197:102:000000000-ALU3V:1:1101:11865:21374 1:N:0:1
GACCCTAGACCTTCCTCCGCTTATAGATATGCTTAAGTTCAGCGGGTAATCTTACCTGATTTGAGGCCAGAAAGGAATACATAAAGAATTATGTATGTGTGTGTTTGTTTGGTAGCAGATGACAAAAGCACAAGATTTTTATGGGTTTGCCTTAACAAAAATCTATGGCTGACGCTCATCCACTCATACTTTTAAGGCAAGGTGATACAAAGAGGCTAATCTCATCACCAAGCCCAAGGACCCGTTAAAAGAATTTTTCATAAAAAAAAACCTTTTAATGGAGATATTCACGACACTCAAACAGGCATGCTCCGAGGAATACCAAGGAGCGCAAGATGCGTTCAAAGATTCGATGATTCAC
+
BBBBBFFFFFFFGGGGGFFGGGGGGHHHHHGHFHHHHHHHHHHGGCGFHHHHHHHHHHHHHHHFAHGGEGFFHHHHHHHHHHHHHHHFHHHHFFDGEDHFGHFBGHGGHGFG/DFHHHHHHHHHHHHFHF2GGHHGHFHFGHHFFHGFGHFFGHHHHHHHHAGHHHHHGHGGHFHGHGEHFHHHHHGHGHHFGHHHHHFHGF>EHGFHHHHHHHHFGGHFHFEFGFGGFHGCEGFGHEEGFGGGGE4GHFHFGEFFHGHHEGGGGGGHFHGGBHHHHHFHFBFFHBFCEFEGHHFFAFHHHGHHHF3EGGFCGHHHHHHCHHGHHGGEGGGFHHGGGGGGGGGGGGGGGFBFFFFFAA>A3
@M02197:102:000000000-ALU3V:1:1101:22207:21408 1:N:0:1
GACCCTAGACCTTCCTCCGCTTATTGATATGCTTAAGTTCAGCGGGTATCCCTACCTGATCCGAGGTCAACCTTTGAAAGAGTTTAACGGCCACGACCGCCCGCACTCCAAAGCGAATATGTATCACAACGCTTAGAGACGGACAGCTCGGCCGGAGACTTCTAGGCGCGCGGGAGCCGCGACGCCCAACACCAAGCGAGGCTTGAGTGGCGAAATGACGCTCGAACAGGCATGCCCTTCGGAATACCAGAGGGCGCAATGTGCGTTCAAAGATTCGATGATTCAC
+
AAABBFFFFFFFGGGGGGGGGGGGGHHHHHHHHHHHHHHHHHHGGGGGHHHHHHHHHGHHHHHGGGGGHHHHGHHHHHHHHHHHHHHGGDGEEFFGGGGGGGGGGGGHHHHDCFFGGGGHGHHHHHHHHFCFDFGGHHHHGGGGGGHGHGGGGGCHHGHHGHGGGGGGGGGGGCAGGGGGFFGGGFHDGFFGGHGGGHHGHHHGHHGGGGGHHHHGGGGGHHGHHFHHHHHHGEDGGGGHHHHHHFHHHHCGGGGHHBGGGGGHGGGGGGGGGGFFFFFFFABAA3
@M02197:102:000000000-ALU3V:1:1101:21755:21422 1:N:0:1
GACCCTAGACCTTCCTCCGCTTATTGATATGCTTAAGTTCAGCGGGTATCCCTACCTGATCCGAGGTCAAGAGTGTAAAAATGTACTTTTTGGACGTCGTCGTTATGAGTGCAAAGCGCGAGATGTACTGCGCTCCGAAATCAATACGCCGGCTGCCAATTGTTTTGAGGCGAGTCTACACGCAAAGGCGAGACAAACACCCAACACCAAGCAGAGCTTGAAGGTACAAATGACGCTCGAACAGGCATGCCCCATGGAATACCAAGGGGCGCAATGTGCGTTCAAAGATTCGATGATTCAC
+
BBCCCFFFFFFFGGGGGGGGGGGHHHHHHHHHHHHHHHHHHHHGGGGGHHHHHHHHHHHHHHHGGGGHHHGHHHHHHHHHHHHHHHHHHHHGGHHGGGGGGGGGHHHHHHHHHHHHHGGGGGGGHHHHHGGGGGGHGHGGHHHHGGHHGGGGGHHHHHHHHHHHHHHGGGGHHHHGHGGGGHGGGGGGFGFHHHHFFFFGHHGHGHGHHHHFHHFHHFHHHHHHHHHHGHGGFGGHGGHHHHHHHHHGGGHHHHFHHHGHHGHHHGGGGGHHHHGGGGHGCGGGGGGGGFFFFFFFABABA
@M02197:102:000000000-ALU3V:1:1101:16763:21366 1:N:0:1
GACCCTAGACCTTCCTCCGTTATTGATATGCTTAAGTTCAGCGGGTATTCCTACCTGATCCGAGGTCAACCTTTGGAAAATTGGGGGGTTTTACGGCAAGAGTCCCTCCGGATCCCAGTGCGAGACGTAAGGTTACTACGCAAAGGAGGCTCCGGGAGGGTCCGCCACTACCTTTGAGGGCCTACATCAGCTGTAGGGCCCCAACACCAAGCAGAGCTTGAGGGTTGAAATGACGCTCGAACAGGCATGCCCGCCAGAATGCTGGCGGGCGCAATGTGCGTTCAAAGATTCGATGATTCAC
+
BBBB@FFFF5CCGGCGGFEGBEHHHCHGFEFDGFGBBG5EFAAEAEEHHHHGEHFHHFHHFHGGGEHHHFHHHHHGFHBEF:HFE7G5<A?7GFEGGGC;:FCGBH:HGC?DD?CF;GG;G@F2@F6EAF,FFFFFG;GGBFBBFFE;?DFFFABB2:-@AGEFHHFHFHHHHHFFFEBFFDFFFFFFGHHHFGFFFFFF/C?AFFFDAFDEF:FAFF0HGEFFBFGFB9EB>//;FFEGFEHF;0B>/CE/EFHHFFGBF/CGEEEFGE1FGDCGEA11FF33F31BF1CFD13DA>>1A
@M02197:102:000000000-ALU3V:1:1101:25066:21393 1:N:0:1
GACCCTAGACCTTCCTCCGCTTATTGATATGCTTAAGTTCAGCGGGTATTCCTACCTGATCCGAGGTCAACCTTTGGAAAATTGGGGGTTTTACGGCAAGAGTCCCTCCGGATCCCAGTGCGAGACGTAAAGTTACTACGCAAAGGAGGCTCCGGGAGGGTCCGCCACTACCTTTGAGGGCCTACATCAGCTGTAGGGCCCCAACACCAAGCAGAGCTTGAGGGTTGAAATGACGCTCGAACAGGCATGCCCGCCAGAATGCTGGCGGGCGCAATGTGCGTTCAAAGATTCGATGACTCAC
+
BCCCBFFFFFFFGGGGGGGGGGGGHHHHGHHHGHHHFHHHHHHGGGGGHHHHHHHHHHHHHHHGCGGHHHHHHHHHHHHGHHHHHHG/GGE:HHGG9GGGHH<HH;<HGGDG/GHH<HHHGGGGGG9FHHGHHHHHG<HF9GGGEFHFFCECEDGG:GGGGHEGCFGGGHHHHGGHGGGGHGGGGGGGGFFFGFFFFFGFFFFADEGHGFGFFFGEFHFHGGHHHFFHHFFFFCEDGGFGFFFFEGBF?GGGHHHGHHHHGGGCGGGGGGCFHGEEECHGGGGGGGGGGFFFFFFFCCBBA
@M02197:102:000000000-ALU3V:1:1101:13170:21465 1:N:0:1
GACCCTAGACCTCCTCCGCTTATTGATATGCTTAAGTTCAGCGGGTATCCCTACCTGATCCGAGGTCAACCTTTGAAAGAGTTTAACGGCCACGACCGCCCGCACTCCAAAGCGAATATGTATCACAACGCTTAGAGACGGACAGCTCGGCCGGAGACTTCAAGGCGCGCGGGAGCCGCGACGCCCAACACCAAGCGAGGCTTGAGTGGCGAAATGACGCTCGAACAGGCATGCCCTTCGGAATACCAAAGGGCGCAATGTGCGTTCAAAGATTCGATGATTCAC
+
ABBCCFFFFFFFGGGGGGGGGGGHHGHGHHHHHFHHHHHHFFEFGGEHHHGHHHHHHHHHGHDGGGHHHHHHHHHHHHHFGHHFHHHGGGCGFCGGGGGGGFCGGGGGHHHHGGFGGGHHHHHHHHGHGGGGGGGGGHHGGGGGGHHHCFGGGHGGAGGGHGGGGGGGGGGGFFFFFGGGGGHGHHFFFEGGHGGGHHGHHHGGHFGGGHHHHHGGGGGGDGHHGFHHHFGGGGGFGFFGHFGFAFHHHGGGGGGFGHGGGGHGGGGGGGGGFFFFFFFFBAA>A
@M02197:102:000000000-ALU3V:1:1101:11207:21468 1:N:0:1
GACCCTAGACCTTCCTCCGCTTATTGATATGCTTAAGTTCAGCGGGTATCCCTACCTGATCCGAGGTCAACCTTGTAAAAGATTTAACGGCCGCGACCGCCCGCGCTCCGAAGCGATTAATGAAATCACAACGCTTAGAGACGGACAGCTCAGCCGGAGACTTTGAGGCGCGCGGAACCCCGCGGCGCCCAATACCAAGCGAGGCTTGAGTGGTGAAATGACGCTCGAACAGGCATGCCCCTCGGAATACCAAGGGGCGCAATGTGCGTTCAAAGATTCGATTACTCAC
+
AB@AAFFBFFFFGGGGGGGGGGGHHHHHHHHGHHHHGHHHHHHGGCEGGHHHGFHFHFHHHFH;GGGHHHHGHHEHHGHHHFHHHHHHGCFGCE?/EGCDGGGG?CCDDGGGCFGGFFFGFHHHGGFGHHHGCC?CFFFGCHGGFGGGGGGGGGGGG?FAG8GGCGGCC@@CE1H@AA#FGCEF/EDFAFFFFF6FGFB/AAFGFGBGHHHGH;HGFEF?BFFFAGGHGFHFHGGFABBBFEDFB2A11BBFFA0AAAFAFFEAA01GGBGGGGEGCC1D3131?A>11
@M02197:102:000000000-ALU3V:1:1101:5921:21466 1:N:0:1
GACCCTAGACCTTCCTCCGCTTATTGATATGCTTAAGTTCAGCGGGTAATCTTACCTGATTTGAGGCCAGAAAGGAATACATAAAGAATTATGCATATGTGTGTGTTTGTTTGGTAGCAGATGACAAAAGCACAAGATTTTTATGGGTTTGCCTTAACAAAAATCTATGGCTGACACTCATCCACTCATACTTTTAAGGCAAGGTGATACAAAGAGGCTAATCTCATCACCAAGCCCAAGGACCCGTTAAAAGAAAAAATCGTTTAATGGAGATATTCACGACACTCAAACAGGCATGCTCCGAGGAATACCAAGGAGCGCAAGATGCGTTCAAAGATTCGATGATTCAC
+
A3AAAFFCFFFFGGFGGFGGGGGGFHHHGHHHHHHHHHHHHEDAGGEEFHHHHHFFHHFHFEHGFHGGHCHB33?GGHHHGEHHFG3FHHH44B4BEBGB44B1BFF1GEGG3F?D3FDF3FGFFHHHCGAFHHFCG9HG1GGFH1GG:CE1<1@FBDHGD@?<FFGFHE1F=?FBFHEFDFHGHGGBHHHBGF1DFGBGCCE82F<DFHHGFF:1B1GHGGGFGHCC6FE<CAEAF2B9E>//EF121GHFGEGFGHGA?1HFDGFGG2GFF2GEFEF/GF1F/GBFGGBGG1BHHGEB/EGFHHFEF1GGFE0EEEEGEED00GGHFGA3GGGGGBFBFFFFF111A>
@M02197:102:000000000-ALU3V:1:1101:15635:21372 1:N:0:1
GACCCTAGACCTTCCTCCGCTTATTGATATGCTTAAGTTCAGCGGGTATCCCTACCTGATCCGAGGTCAAGAGTGTAAAAATGTACTTTTTGGACGTCGTCGTTATGAGTGCAAAGCGCGAGATGTACTGCGCTCCGAAATCAATACGCCGGCTGCCAATTGTTTTGAGGCGAGTCTACACGCAAAGGCGAGACAAACACCCAACACCAAGCAGAGCTTGAAGGTACAAATGACGCTCGAACAGGCATGCCCCATGGAATACCAAGGGGCGCAATGTGCGTTCAAAGATTCGATGATTCAC
+
AABBBFFFFFFFGGGGGGGGGGDBGFHHHGHHHFHHHDFGHCFGGGGGHHHGHHHHHGHHGFHGGGDHHHHGHFHHHHHHHHHG;HHHHHGGGHHCEGGGGEFGHHHHHHHHHHHGHGGGGGGGHHHGGHGGGGGGFGHHHHHHHHHHGGHGDGGGHHHHHHHHHHHFEGFFFGBFFGFGGHGHGGGFFFG@HHGFFEFFFEGGFGGGHHFHHFGHFFFHHHHGHHHHFHFGFFFFAGHFFHGHEC2CGGGBGGHHFHHHHHFFDGGGGGHGHFEEEGHGGGGGGGCGGBFFFFFFAABA3
@M02197:102:000000000-ALU3V:1:1101:18359:21532 1:N:0:1
GACCCTAGACCTTCCTCCGCTTATTGATATGCTTAAGTTCAGCGGGTATCCCTACCTGATCCGAGGTCAACCTTTGAAAGAGTTTAACGGCCACGACCGCCCGCACTCCAAAGCGAATATGTATCACAACGCTTAGAGACGGACAGCTCGGCCGGAGACTTCAAGGCGCGCGGGAGCCGCGACGCCCAACACCAAGCGAGGCTTGAGTGGCGAAATGACGCTCGAACAGGCATGCCCCCCGGAATACCAGGGGGCGCAATGTGCGTTCAAAGATTCGATGACTCAC
+
ABBBBFFFFFFFGGFGFGGGFGGFHHHHHHGHHHHHGHHHHGFECEGGHHHHHHHHGGHHHHHGGG:HHHHHGGHHHHHHHHGFHHHHGGGGGGGFCGGGFGGGGGGHHHHHGHGGGDGHHFHHHHHHGGFCGGGFHHGHGGGCGGHHHGGGGGGGCFGGGGGGFFFGFFGGFFFFFGGGGGGFFFGFEDFEEHEFFHHEHGHHHHGGGGHHHHEGGGGGHHGHHHGHGHHHGGGGGGGFGHHHHHHGGGGGGGGGGHFGGFGHGGGGGFBFGGFFFFFFFBBBBA
@M02197:102:000000000-ALU3V:1:1101:26485:21530 1:N:0:1
GACCCTAGACCTTCCTCCGCTTATTGATATGCTTAAGTTCAGCGGGTATCCCTACCTGATCCGAGGTCAACCTTAGAAATGGGGTTGTTTTACGGCGTAGCCTCCCGAACACCCTTTAGCGAATAGTTTCCACAACGCTTAGGGGACAGAAGACCCAGCCGGTCGATTTGAGGCACGCGGCGGACCGCGTTGCCCAATACCAAGCGAGGCTTGAGTGGTGAAATGACGCTCGAACAGGCATGCCCCCCGGAATACCAGGGGGCGCAATGTGCGTTCAAAGATTCGATGATTCAC
+
ABBBBFFFFFFFGGGGGGGGGGGHHHHHHFHHHHGHGHHHHHHGGGGGHGHHHHHHHGHGHHHGGGGHHHGHHHHHFHHHFHGGGG:GHHH;FFEFGGGFGHHHGGGGGGGHGGFHHHHHCGGGGHGHHGHHFHHGFGGGEHHHGGGGGGGFHFHFHGHGGGGGGGGGGGGGGGGGGGGGFFFDCFFBDEFFFHHGHHGGGFFFDBGGHGGGHHGHHHHGHHHGGFFFCHGHEHFHHGHHCGGGGGGHHFHGB3HGFE2GGGEGBFHGGEEAFGGGGGGGGGFFFB5DBBBAAA
@M02197:102:000000000-ALU3V:1:1101:23268:21625 1:N:0:1
GACCCTAGACCTTCCTCCGCTTATTGATATGCTTAAGTTCAGCGGGTATCCCTACCTGATCCGAGGTCAACCTTTGAAAGAGTTTAACGGCCACGACCGCCCGCACTCCAAAGCGAATATGTATCACAACGCTTAGAGACGGACAGCTCGGCCGGAGACTTCTAGGCGCGCGGGAGCCGCGACGCCCAACACCAAGCGAGGCTTGAGTGGCGAAATGACGCTCGAACAGGCATGCCCTTCGTAATACCAAAGGGCGCAATGTGCGTTCAAAGATTCGATGATTCAC
+
ABAAAFFFFFFF44CDGFEGCGGCHHBFHHHHHGHHGFGHHCFDGGEEH5DGFFEGHE3FGGHGG?92FGD8HFH:HFHFFHHEHH<HGGGGGGEEGGGGGGGGGG-HGHHHFHGGGGFBFGFHHHHFGDGFGGGFGFGFFFCACEE;HGCCEGGGG?EB;GGGGCCA/CGEFC@CFF@EEEECBB?D?DBF/EFGEGFFFEHGGFGGGEFBGEFEFFFFGEDFGFFGHFHHFFFGEB/FE%A:GB01FHCCE?CHFHHEAAB11F3DGFGEB1>1BB@@3>A1AA
@M02197:102:000000000-ALU3V:1:1101:14422:21688 1:N:0:1
GACCCTAGACCTTCCTCCGCTTATTGATATGCTTAAGTTCAGCGGGTATCCCTACCTGATCCGAGGTCAACCTTTGAAAGAGTTTAACGGCCACGACCGCCCGCACTCCAAAGCGAATATGTATCACAACGCTTAGAGACGGACAGCTCGGCCGGAGACTTCTAGGCGCGCGGGAGCCGCGACGCCCAACACCAAGCGAGGCTTGAGTGGCGAAATGACGCTCGAACAGGCATGCCCTTCGGAATACCAAAGGGCGCAATGTGCGTTCAAAGATTCGATGACTCAC
+
BCDCCFFFFFFFGGGGGGGGGGGHHHHHHHHHHHHHHHHHHHHGGGGGHHHHHHHHGHHHHHHGGGGHHHHHHHHHHHHHHHHHHHHHGGFGGGGGGGGGGGGGGGGHHHHHHHGGGGGHHGHHHHHHHGGGGGGHHHHHGGGGGGHHHGGGGHHGHHGHHHGGGGFGGGGGGFFGGGGGGFGHGHHFEFGGGHGGFFHGHHHHHHGGGFHHHHHGGGGCGEGHHFHHHHHHGGGGGGGHHHHHGHHHHHGGGCGHHHHGEFGHGGGGGGGGGGFFFFFFFCBAAA
@M02197:102:000000000-ALU3V:1:1101:11994:21772 1:N:0:1
GACCCTAGACCTTCCTCCGCTTATTGATATGCTTAAGTTCAGCGGGTATCCCTACCTGATCCGAGGTCAACCTTTGAAAGAGTTTAACGGCCACGACCGCCCGCACTCCAAAGCGAATATGTATCACAACGCTTAGAGACGGACAGCTCGGCCGGAGACTTCTAGGCGCGCGGGAGCCGCGACGCCCAACACCAAGCGAGGCTTGAGTGGCGAAATGACGCTCGAACAGGCATGCCCTTCGGAATACCAAAGGGCGCAATGTGCGTTCAAAGATTCGATGACTCAC
+
CCBCCFFFFFFFGGGGGGGGGGCFHHHHHGHHHHHHHHHHHHHGGGGGHHHHHHHHHHHHHHHGGGGHHHHHHHHHHHHHHHHHHHEHGFFGGGGGGGGGGGGGGGGHHHHHHHGGGGGHHHHHHHHHHGGGGGGHGHHGGGGGGGHFGGGGGGHHHHHGGHGGGGGGGGGGGGGGGGGGGGFGGFHFHFFGGHGGGHGGHHHHFHGGGGGHHGHGGGGGGHGHHHGHHHHGGGGGGGGHHHHFHHGHHHGGGGGHGHHGGGGHGGGGGGGGGGFFFFFFFBAAAA
@M02197:102:000000000-ALU3V:1:1101:20432:21733 1:N:0:1
GACCCTAGACCTTCCTCCGCTTATTGATATGCTTAAGTTCAGCGGGTATCCCTACCTGATCCGAGGTCAACCTTTGAAAGAGTTTAACGGCCACGACCGCCCGCACTCCAAAGCGAATATGTATCACAACGCTTAGAGACGGACAGCTCGGCCGGAGACTTCTAGGCGCGCGGGAGCCGCGACGCCCAACACCAAGCGAGGCTTGAGTGGCGAAATGACGCTCGAACAGGCATGCCCTTCGGAATACCAAAGGGCGCAATGTGCGTTCAAAGATTCGATGACTCAC
+
CCCCCFFFFFFFGGGGGGGGGGGHHHHHHHHHHHHHHHGHHHHGGGGGHHHHHHGHHHHHHHHGGGGHHHHHHHHFHHHHHHHFHHHHGGGGGGGGGGGGGGGGGGGHHHGHGHGGGGGHHFGHHHHHHGGGGGGGHHHHGGGGGFHHHGGGGHHHHHHGGHGGGFFGGGGGGGGGGGGGGFGGGHHGGFFGGHGGGHFGGGGHHHGGGGHGHHHEFGGGGGGHHHHHHHHHGGGGGGGHHHHGHHHHHHFGECGHHFGCGGGHGGGGGGGFCGFFFFFFFB@CBA
@M02197:102:000000000-ALU3V:1:1101:13147:21818 1:N:0:1
GACCCTAGACCTTCCTCCGCTTATTGATATGCTTAAGTTCAGCGGGTATCCCTACCTGATCCGAGGTCAACCTAGAAAAATAAAAGGTTTCAATCGGCAGAGTTCCTCTCCTTTGACAGACGTTCGAATAAATTCTACTACGCCTAAAGCCGGAGTGGCCTCGCCGAGGTCTTTAAGGCGCGCCCAACTAAGGACGACACCCAATACCAAGCATAGCTTGAGTGGTGTAATGACGCTCGAACAGGCATGCCCCTCGGAATACCGAGGGGCGCAATGTGCGTTCAAAGATTCGATGACTCA
+
ABCCBFFFFFFFGGGGGGGGGGGHHHHHHHHHHGHHHHHHGGHGGGGGHHHHHHHHHHHHHHHGGGGHHHHAHHHHHHHHHHHHHGGHHHFHHHHGGGGGGGFFHFFHHHHGHHFHHFFHHGGGHGHHHGHGHFFHHHHHHFGGHGHHGGDFGHGHFGGHFHGGGHHHHHHHHHGHGGHGFGGGHHHHHHGGGGGHGGGFHHFFHGGHGFFHHFGFFHHFFHGHHHHFFHFFFBFGFEFHFGFHFHHGGCGCGGHHHHGFGGGGHCEEEGHHHFGGEGGGGGGGGGEBFFFFFFFAAA3A
@M02197:102:000000000-ALU3V:1:1101:23741:21864 1:N:0:1
GACCCTAGACCTTCCTCCGCTTATTGATATGCTTAAGTTCAGCGGGTAGTCCTACCTGATTTGAGGCCAGATGTCAAGAAGTTACACACAAGTGTGTAGGGTATAGAAAGCAGACTATTGTCAAGTCCTGGCCACAAGCGAGCTCGTGTCCTAAGCGAAATACTTATTACGCCTAGGGGAACCAGTCAAAGACTAATCCAGCTTACATTTTTAAGGCGAGTCAACTTGGCATTGACAAACGCCCACATCCAACATCCAAGCTCGGATTAACCAAACTTGGAGTTGAGGTTTTCATGACACTCAAACAGGCATACTCTTCGGAATACCAAAGAGTGCAATTTGCGTTCAAAGATTCGATGATTCAC
+
BBBBBFFFFFFFFGCEGGGGGGGHHHBGFHHHHHHHHHHHHDFEGGGGG3F5GHHGFHHGHFFDFBGFEGHHHHHHHBBGFGGFHFHFGGFF3FGGFHHHG3GHFGGHHGHGGHHFHHHHHHHGFHHHHHEFFHGHHGHGGCGGHGG/8HHFHHHHCDDGHGHFHHHH1=FEGCDHFFGF?AGGFDGGHHHHHHHFBGHGHHFFGHG<1CFGGGGCFBFGGFGBBFBC;FHEHDB9EEF//AFGGB1FG2FF111GEGCEE/AFDHHFF?/BFEF11GHHGB1GBGGHFHFDBFFFHE1FHFFB1DGBHGFB1AE?FGGFHHGHHGD1FBHHGGGFBBEEGGHGGB3FGBA1GBFFFFFFAA11A
@M02197:102:000000000-ALU3V:1:1101:24394:21845 1:N:0:1
GACCCTAGACCTTCCTCCGCTTATTGATATGCTTAAGTTCAGCGGGTAGTCCTACCAATCTGAGGCCGATGAATTGAAATTAAATCCCTTCCTCTCTTCCAAAGAAGCGAGGCATGGGCGGGGTTCAGAAGCACTCCAACCAGCAAAACGTCGCGTCCAGCTCCTCGACCCTGCGCCTCTCCTCTCCGAAGTCCTGATATTATCAAAACCCGGCAGGGAAAGACGTGGGCGAAATAACGAGCTTTCGTCCGTCTTGCCTAGCGAATGGATGCGCTAAGGCATTTCGAGGGAGCCACCGTGGAAGATGGCAAGACCCTCAATACCGATCCGCCAGCTTTCTCAACTAAATAAGAAATCTGTCGTTCGAAACAATTCGCGGCCCTCAAACAGGCATGCTCCCCAGATTAGATCTGCCGTGAGCGCAAGGTGCGTTCAAAGATTCGATGACTCAC
+
BBBBBFFBFFFFGFGGGGGFFGGHBFHHHCFHFFHCHGGHGGHGGGGGEGBGHHHGHHGHGHFFEFFGECGHHHHHGHHGFHHHHHHGHHHHHHHHHHHHHHHHHHFGGGGGGGCFAEFFCC?-<GHH1F/CGHHFHHHH.EGFGGHHHGHHGCADFFGGGGFFFFFGAFGEFF;FFFDFFFFFFFFFFFF.;FFFFFFFB/BBFFFB.AFF@@9>D-AAE?FF.9AADE9B9@496FA9B9A9B;9.99....B/FDA;.B9//FF-99--00BC90;0AC/9-GGFA::....-FEHHHFEHHHHFGD//<.EFD0<<.CA.GC@DC/FC@G2FHFHGFFGF?HGFB2GBGDB2CB</EFHFDFEFFFGE/GGFGFGGHGGHBFGHGBHEFGEAEEB55FEGHHHHGFEFC?GF2GGEEFCHHGGGGGGGFBGGGFGFFFFFFFFA??BA
@M02197:102:000000000-ALU3V:1:1101:14931:21996 1:N:0:1
GACCCTAGACCTTCCTCCGCTTATTGATATGCTTAAGTTCAGCGGGTATCCCTACCTGATCCGAGGTCAACCTTAGAAATGGGGTTGTTTTACGGCGTAGCCTCCCGAACACCCTTTAGCGAATAGTTTCCACAACGCTTAGGGGACAGAAGACCCAGCCGGTCGATTTGAGGTACGCGGCGGACCGCGTTGCCCAATACCAAGCGAGGCTTGAGTGGTGAAATGACGCTCGAACAGGCATGCCCCCCGGAATACCAGGGGGCGCAATGTGCGTTCAAAGATTCGATGATTCAC
+
CCCDDFFFFFFFGGGGGGGGGGGHHHHHHHHHHHHHHHHHHHHGGGEGHHHHHHHHHHHHHHHGGGGHHHHHHHHHHHHHHHHGGFGGHHHHHGGGGFGGGHHHHGGGFGGHGGHHGHGHGGGGGHHGHHHHHHHGGGGGGHHHGGGGGGGHHHHHHHHGGGFDGBGGGGFFGGGGGGGGGDGGGGGGGGGGFFHFHHHGGHGGGHHGHHHHHHHHHHGHFHFGGGGGHHFFHHHHHGHFGGGFGGCHHHHHHHHGGGGGGGFHHHHGGGGGGCGGGGGGGGFFFFFFFCCBAA
@M02197:102:000000000-ALU3V:1:1101:3966:21756 1:N:0:1
GACCCTAGACCTTCCTCCGCTTATTGATATGCTTAAGTTCAGCGGGTATCCCTACCTGATCCGAGGTCAAGAGTGTAAAAATGTACTTTTGGACGTCGTCGTTCTGAGTGCAAAGCTGGAGATGTACTGCGCTCCGAAATCAATACGCCGGCTGCCAATTGTTTTGAGGCGAGTCTACGCGCAGAGGCGAGACAAACACCCAACACCAAGCAAGGCTTGAAGTTACAAATGACGCTCGAACAGGCATGCCCCATGGAATACCAAGGGGCGAAATGTGCGTTCAAAGATTCGATGATACAC
+
>AA1ACC1BDFF1BFGGBEAEE?E3AGHHG33AFHBHDFH2BBEC//AF12ACGHFHHFBHEAEEGEGE1FDEGFHHH2EGFGFGHHHHF9E%BEF?EAAEE;FGB1GGBGHFHF9##(@CCC9DDGBBGGGCFGFCC49GHF=<CCC-GECGC<CCFGHFFHHHHEEHGG11AB;CC/@@G@GCFFFGB2FAFEFEFFEEECFAE9A1FFGF9BEFF;D22$<GBFGF?FEFGFACFDEFB3BFBEAB/0D222F221110B0E000A33B1E0E1CGDFGFBFAA1>13B3@311AAA
@M02197:102:000000000-ALU3V:1:1101:23981:22066 1:N:0:1
GACCCTAGACCTTCCTCCGCTTATTGATATGCTTAAGTTCAGCGGGTATCCCTACCTGATCCGAGGTCAACCTTAGAAATGGGGTTGTTTTACGGCGTAGCCTCCCGAACACCCTTTAGCGAATAGTTTCCACAACGCTTAGGGGACAGAAGACCCAGCCGGTCGATTTGAGGCACGCGGCGGACCGCGTTGCCCAATACCAAGCGAGGCTTGAGTGGTGAAATGACGCTCGAACAGGCATGCCCCATGGAATACCAAGGGGCGCAATGTGCGTTCAAAGATTCGATGATTCAC
+
ABBCCFFFFFFFGGGGGGGGGGGHHHHHHHHHHHHHHHHHGHHGGGGGGHHHHHHHHHHHHHHGGGGHHHHHHHHGHHHFHHHGGGGGHHHGHGGGFEGGGHHGFFGEGGGHGGGHHHHHGGGGGGGH;HH;GFGGGEHGHHHGGFGHHHGHHHHGGGFEGGGGHHGHHGHGGGGGGGGGGFFGGGGGHGFHFFGHHHHGGHGGFHHFGHGFHHEHHHGHGHHFFGGGHGGHHHHHHHHHGGFFFEHHG5HFGHHHHHFEGGGGFHHEGEGHGGGGGGGGGCFFFFFFFABABA
@M02197:102:000000000-ALU3V:1:1101:11348:22181 1:N:0:1
GACCCTAGACCTTCCTCCGCTTATTGATATGCTTAAGTTCAGCGGGTATTCCTACCTGATCCGAGGTCAACCTTTGGAAAATTGGGGGGTTTTACGGCAAGAGTCCCTCCGGATCCCAGTGCGAGACGTAAAGTTACTACGCAAAGGAGGCTCCGGGAGGGTCCGCCACTACCTTTGAGGGCCTACATCAGCTGTAGGGCCCCAACACCAAGCAGAGCTTGAGGGTTGAAATGACGCTCGAACAGGCATGCCCGCCAGAATGCTGGCGGGCGCAATGTGCGTTCAAAGATTCGATGATTCAC
+
BBAABFFBFFFFGEGGFFE?FGGFHHHHHGFHHHGHHHHGFHHGGGGGGHHHGHFHGHHHHHHDEGEHGHHHGHHHGFHHC:HHBHGFGBAD9::FG8GGGGF9HHHFHGD/A6B9G9FFB#@ACGGGE:99F90BFFGFF8FFFFFF;3DFFE?@=,A>AAFFCFFFFFFFHGFFHFEFFFFFBHHFGFFFFHHFGGFFB>@DFCFFFGFFEFE3AFFHGEFEDDHFGBBFFFFDDFABBB?4CFE2E?GGGG3FEGFFGGGGGGGGFEA55HFE2E?HGGGGGGGFGGFFBFFFFBAABA
@M02197:102:000000000-ALU3V:1:1101:15527:22216 1:N:0:1
GACCCTAGACCTTCCTCCGCTTATTGATATGCTTAAGTTCAGCGGGTAGTCCTACCAATCTGAGGCCGATGAATTGAAATAAATCCCTTTCTCTGACAGAAAGGGCGGGGTTCAGAAGCACTCCAACCAGCAAAAGTCGTTGCGTCCAGCTCTAACCCTTTCTCCGCCTCCGAAGTCCTGATATTATCAAAACCCGGCAGGGAAGAGAGGGCGAAAATCGAGCTTTCGTCCGTCTTTCGCCTATCAAATGGATTCGCTAATGCATTTCGAGGGAGCCACAGGGAATGGCAAAAACCCAAAATACCGATCCGCCAGCTCGTTCCGAAAAAAGCTGTCGTTCGAAACAATTCGCGGCCCTCGAACAAGCATGCTCCCCAGATTAGATCTGCCGGGAGCGCAAGGTGCGTGCAAAGATTCGATGACTCAC
+
?AAAAFFBDFFFGGGGGGCEAEGHHBGHHFFHHBGF55BFGHHGGCEGAEGFHHFE3FEGHGG5FCFGGE1GDHGHFHHHEHHFHHHHHHGGHHGFGHHHGHGFCFEE@FGDHHHHHFFHBG0FGFGDGEHGHFFFBBA<<C.@EGFGF/C:0GFHHEFFGCFFFDGGGGGGGGGEFGGFGGFFBFGGGBFFFF?AFFFFA/BFFFAFD//38A>;56FAF9;DFFF9.;.;BFF@@B/;D?AFF/;/99999-;99/FBF;0..9.9//.;0.9909009000FF90-..:.::;0000;.;..---<>.F1<-//?/////0@DG?1<//<//CGHFE2022GE>/>///>//>0//1FFBG1EGF////AB12GB211EEHCEE/A//0GGCEB1100A001131DFB3A1A1FFD1FD1>>1A
@M02197:102:000000000-ALU3V:1:1101:17316:22314 1:N:0:1
GACCCTAGACCTTCCTCCGCTTATTGATATGCTTAAGTTCAGCGGGTATCCCTACCTGATCCGAGGTCAACCTTAGAAATGGGGTTGTTTTACGGCGTAGCCTCCCGAACACCCTTTAGCGAATAGTTTCCACAACGCTTAGGGGACAGAAGACCCAGCCGGTCGATTTGAGGCACGCGGCGGACCGCGTTGCCCAATACCAAGCGAGGCTTGAGTGGTGAAATGACGCTCGAACAGGCATGCCCCCCGGAATACCAGGGGGCGCAATGTGCGTTCAAAGATTCGATGATTC
+
ABCCCFFFFFFFGGGGGGFGGGGHHHHHHHHHHGHHHHHHHGHGGGGGHHHHHHHHHGHHHHHGGFGHFHHHHHHHHHHHHGGGGGGGHHHHHGGGGCGGGHHHHGGGGGGHFGHHHHHGGGFGGFHHHHHHHHHFFCGGGHHHGGGGGHHGHHGHGHGGGGEFGGGGGGGGBFGFBFFBFFGFF?GGFFFFFFFHFHHGGHGGEHHFHHHGHHHHHHHBGFHFGGGGFEDGHHHHHGHHGGGGGFCFBG55GCGGGF?CGGEDBBCGGGGFGGGGGGGGFFFFFFFCCBBA
@M02197:102:000000000-ALU3V:1:1101:17324:22333 1:N:0:1
GACCCTAGACCTTCCTCCGCTTATTGATATGCTTAAGTTCAGCGGGTATCCCTACCTGATCCGAGGTCAACCTTAGAAATGGGGTTGTTTTACGGCGTAGCCTCCCGAACACCCTTTAGCGAATAGTTTCCACAACGCTTAGGGGACAGAAGACCCAGCCGGTCGATTTGAGGCACGCGGCGGACCGCGTTGCCCAATACCAAGCGAGGCTTGAGTGGTGAAATGACGCTCGAACAGGCATGCCCCCCGGAATACCAGGGGGCGCAATGTGCGTTCAAAGATTCGATGATTC
+
BBBBBFFFFFFFGGGGGGGCGGGGFDFHHHHHHHHGHFGHGFHGGGCE3FGHHHCHHGHHGGFGGGEHHHHHHHFGFFFHFHFGGGGGGHGHEFBEBFFGGFFHGGGGCE:GDGHGGHHFGGGGGGHHHHFGHHHGGGFFGEHHFFDGFHFFBFFHHEHEFCFFFFFFFFFFF;B;B@DGGGGGGGGGGGGGDBGBHGFGFFGFDCGCGFHGHHEHHHHHHGHFGDCDCDD>GDHHGFFHGGGFBGGHFHHHFGCGGGGGEGGHGFHEFECGGFGGGGGCFFBFFF53A33A
@M02197:102:000000000-ALU3V:1:1101:10061:22338 1:N:0:1
GACCCTAGACCTTCCTCCGCTTATTGATATGCTTAAGTTCAGCGGGTAGTCCTACCAATCTGAGGCCGATGAATTGAAATTAAATCCCTTCCTCTCTTCCAAAGAAGCGAGGCATGGGCGGGGTTCAGAAGCACTCCAACCAGCAAAACGTCGCGTCCAGCTCCTCGACCCTGCGCCTCTCCTCTCCGAAGTCCTGATATTATCAAAACCCGGCAGGGAAAGACGTGGGCGAAATAACGAGCTTTCGTCCGTCTTGCCTATCGAATGGATGCGCTAATGCATTTCGAGGGAGCCACCGTGGAAGATGGCAAGACCCTCAATACCGATCCGCCAGCTTTCTCAACTAAATAAGAAAGCTGTCGTTCGAAACAATTCGCGGCCCTCAAACAGGCATGCTCCCCAGATTAGATCTGCCGGGAGCGCAAGGTGCGTTCAAAGATTCGATGATTCAC
+
BCCCCFFFFFFFGGFGGGGGGGGHHHHHHHHHHHHHHHHHHHHGGGGGGHHHHHHHHHHHFFHGGGGGGGGHHHHHFHFHHHHHHHHHHHGHHHHHHHHHHHHHHGHHGGGGGGHHGHHGGGGCGHHHHHGHHHFHGHHHGGGEHHHHHFHHGGADDFGFFFGGFGGGGGGGFFA-AFFFFFFFFFFFCA;AFFFFFFFFFFFFFBFBFFFADFFF;BEFEFFFBAD9@EFFFFFEFFFFFFBFFFAFDBFBEFFFBD;//FB/BFFFGGGAFEGFFB00A9GEFGGGFFFFDGCFGFHHFFGEHHHGD0/EFCHHHD<ECCD<C@<@CFGFFHEGHHBGDBGHHHHHHHHHHHGHFD?CEFFGGHGHHEHEEEC?CGEABF5HFFFFHHHGHHGGF?GGEHFHFHFGGEECECDGGGGGGHHHGGGCDFGGGFGFGGFBFFFFFFF@BBAB
@M02197:102:000000000-ALU3V:1:1101:5743:22329 1:N:0:1
GACCCTAGACCTTCCTCCGCTTATTGATATGCTTAAGTTCAGCGGGGATCCCTACCTGATCCGAGGTCAACCTTTGAAAGAGTTTAACGGCCACGACCGCCCGCACTCCAAAGCGAATATGTATCACAACGCTTAGAGACGGACAGATCGGCCGGAGACTTCAAGGGGCACGGGATCCGCTGCGCCCAACACCAAAAGAGGATTGCGTGGCGAAATGACGCTCGAACAGGCATGCCCTTCGGCATACCAAAGGGCGCAATGTACGTTCAAAGATTCGCTGATGCAA
+
AAA@@FFFFFF1FFFGBGGC?E0AA3GFH333AEFBFH2DGBFEEG////AABGA0B1>11A09>/E>F;1G8:8D;8DG9BB@12&@AE9?EFGC/@@B///<7G?GHF9<BBFC@0<7HD;GH<6G%AC?CEFFHF0/<A0@C.#0/@A<A1%:G=>BFB-.<0#?;&/9?/2#3//9#099%09@E<./>B?%%1901#//?#/7@//1HG@(??9EB//=@A1A1100A/99BBBA#2#29/0AB000000113GEAA00113B3BGA11>>11B3B11111
@M02197:102:000000000-ALU3V:1:1101:15510:22226 1:N:0:1
GACCCTAGACCTTCCTCCGCTTATTGATATGCTTAAGTTCAGCGGGTAGTCCTACCAATCTGAGGCCGATGAATTGAAATAAATCCCTTTCTCTGACAGAAAGGGCGGGGTTCAGAAGCACTCCAACCAGCAAAAGACGTTGCGTCCAGCTCTAACCCTTTCTCCGCCTCCGAAGTCCTGATATTATCAAAACCCGGCAGGGAAGAGAGGGCGAAAATAGAACTTTCGTCCGTCTTTCGCCTATCAAAGAGATGCGCTAATGCATTTCGAGGGAGCCACGGTGAATGGCAAAGACCCTCAATACCGATCCGCCAGCTCTTACTGAAAAAAGCTGTCGTTCGAAACAATTCGCGGCCCTCAAACAGGCATGCTCCCCAGATTAGATCTGCCGGGAGCGCAAGGTGCGTTCAAAGATTCGATGACTCAC
+
BBBBBFFFFFFFGGGG5F?EEEAGHHFAGHCHGHHHHDFGHHHFGGFEFGGHHG3AGGH3GB551FGGG?GHHHEFBFGHHGGBDGFHEGG@GB@G3FEGFGHA1F>EC@/CAFHFGF110GFBG11.FCEHGHHG./<CAC?C:@@EHBGGHHHE.GHCFFFGBEDEDDEG?DA.0;BF0;FBBF000:BFF..-;-99@FEA;AA.:.99/A:@;6#;/#@/B#;AFADA/;=.B@//FFBBB9B:0099-?@90F0BB0FAA;D?9/AEBGGCG:FCCFFCBCBG;0BC<.</00=0C.<..A@-</FFFF0F>G?>2GHHCFHGB1ED>/E/0HGDGHHHHGE>//??EE121@35EG3GFBEDF1EC0HHHGE5DFHHHFEEAAAF2F?E?4FFGAEGEGBFFFB5F2FGBFBFBFFAA3>A
@M02197:102:000000000-ALU3V:1:1101:19485:22497 1:N:0:1
GACCCTAGACCTTCCTCCGCTTATTGATATGCTTAAGTTCAGCGGGTATCCCTACCTGATCCGAGGTCAACCTTTGAAAGAGTTTAACGGCCACGACCGCCCGCACTCCAAAGCGAATATGTATCACAACGCTTAGAGACGGACAGCTCGGCCGGAGACTTCTAGGCGCGCGGGAGCCGCGACGCCCAACACCAAGCGAGGCTTGAGTGGCGAAATGACGCTCGAACAGGCATGCACTTCGGAATACCAAAGGGCGCAATGTGCGTTCAAAGATTCGATGATTCAC
+
A?AAAFBFFFF11BGGDBCE0EEDGHDGGHHFCFFG1FGE2AFAE?A/FFFF1GHHHFBFFFFGGGEH18FHFGHBGDG:FHFGGDDEE?;EEFGCGGGGCEGGG?CFCCF9FECFC?FHF<BFHHHHHGGFCFGHHHFHCCA<.<CCGDAAECG=GDBFFFGGCCF</C?<F@;FGF?EE@EEEFBA/ADA:AEGGFGCFFHHH;?:59BHFGHEFFFF?1AGF;GEE3BG:D;%E2EBGG)DFGAGF3FE2EEGBHFFEGGGFFB5GGFGGGFFFFFFFBAAAA
@M02197:102:000000000-ALU3V:1:1101:17740:22640 1:N:0:1
GACCCTAGACCTTCCTCCGCTTATTGATATGCTTAAGTTCAGCGGGTAGTCCTACCTTATTTGAGGCCAGTAGTTAATAATAATAGTGTAAAGCGGAGACCTTATACGCGGGCTAAAAATTGCCTTAGCAACCCGGCTGATCTCCAGCTCATATATTTAAGGCAAGGTTGGCGGCGGCCAACCAAGTCCAAGGACCCGCCCAGTTTTGAAGAAAAACCGGTTGGAGAAGATTAACGACACTCAAAAAGGCATGCTCTTTGGAATACCAAAGAGCGCAAGCTGCGTTCAAAGATTCGATGACTCAC
+
ABCCCFFFFFFFGGGGGGGGGGGHHHHHHHHHHHGHHHHHHHHGGGFGGFHGHHHGHHHHHHHHGHGGHHGHHHHHFHHGHHHFGHGHHHHHGHGGGGGGGHHHHHHHGGCGGGHHFHHHHHHHHHHHHHHHGGGGGGGHHHHHHHHHHHHHGHHHHHHHGHHHHGGHHHGHGGGHGGFFFHHFGGHHHHHGFFFFGGFHFHHGHGHHHHHGGGGGGGGHHFHHGHHHHHGGGFGHHGFGGGHHHHHHHHHGHGHHHFHHHHGHHHHHHHGGFCGHHHGE2GHCGGGGGGGGGFFFFFFFABBAB
@M02197:102:000000000-ALU3V:1:1101:25107:22711 1:N:0:1
GACCCTAGACCTTCCTCCGCTTATTGATATGCTTAAGTTCAGCGGGTAGCCCTACCTGATTTCAGGTCAAAGTCAAAAGATGCGCGATGGCAGGTTCTGAGCAGTCATCACCACAAGGAGAGACGAATTTTATTACGTCTAACACTGAGGTGGGATGTTCCACGAAGTCATTTGAGGCGAGCCATCACTGGAAGACGGCCAAGTCCAAGCCTAACATGTTAAGAAAACCTATTATATAGAGATGTCATTACACTGAAACAGGCATGCCTCTCGGCATACCAAAAGGCGCAAGGTGCGTTCAAAGATTCTACGACTCAC
+
BABBBCFCFFFFGGGGGGGGGGEHHGHHHHHHHGGHGDHFFHGGCEEG1FFHHHFGGBFHGHHGHBDGHHHFDF@GBGBED5BEECE/11G3?/GBFHHHFHH$46?GH;99DGE?2CGE6FA7DCC###@@7GD828<1D@G<?1/1/11?D1?FF<FHHG56CFF<1@=<GDFAC6F<B@CG1*21$>>00C/9@$@BGEEG8BFFE0;BBFFFF1BB#F209B11$222*$$4@%1;B2B#DFDD2EBFFDB1GB11110B//////A/121F1//GF10000A111BA0000BFFFF3DB33111>111AA>1A
@M02197:102:000000000-ALU3V:1:1101:14407:22768 1:N:0:1
GACCCTAGACCTTCCTCCGCTTATTGATATGCTTAAGTTCAGCGGGTATCCCTACCTGATCCGAGGTCAACCTTAGAAATGGGGTTGTTTTACGGCGTAGCCTCCCGAACACCCTTTAGCGAATAGTTTCCACAACGCTTAGGGGACAGAAGACCCAGCCGGTCGATTTGAGGCACGCGGCGGACCGCGTTGCCCAATACCAAGCGAGGCTTGAGTGGTGAAATGACGCTCGAACGGGCATGCCCCCCGGAATACCAGGGGGCGCAATGTGCGTTCAAAGATTCGATGATTCAC
+
BBCCCFFFFFFFGGGGGGGGGGGHHHHHHHCHHHHHGHHHHHHGGGGGHHGHHHHGGHHHHHHGGGFHGHHHHHHHHHHHHHHGGGGGHHHHHGGGGFGGGHHHHGGGGGGHGGHHHGHHGGGGGHGHHHHHHHHGFCDEGHGHFFFEFHHHHHHHHHHGGGGGGFFFGFGEFGGGGGGGGFFFFGGFFFGGGFFFGFFGGHGGFHHGHHHHFHHHHGGHHHFFGFGGGHGHGFF0HHHFFFCFFFGHHGGGBHHFGGGGGGGFFCHGGFGHGGFBGGGGGGFFBFFFFBAABA
@M02197:102:000000000-ALU3V:1:1101:9310:22666 1:N:0:1
GACCCTAGACCTTCCTCCGCTTATTGATATGCTTAAGTTCAGCGGGTATCCCTACCTGATCCGAGGTCAACCTTTGAAAGAGTTTAACGGCCACGACCGCCCGCACTCCAAAGCGAATATGTATCACAACGCTTAGAGACGGACAGCTCGGCCGGAGACTTCAAGGCGCGCGGGAGCCGCGACGCCCAACACCAAGCGAGGCTTGAGTGGCGAAATGACGCTCGAACAGGCATGCCCTTCGGAATACCAAAGGGCGCAATGTGCGTTCAAAGATTCGATGATTCAC
+
CCCCCFFFFFFFGGGGGGGGGGGGHHHGHHHHHHHHFHHHHHHGGGFEHHHHHHHHHHHHHHHGGGGHHHHHHHHHHHHHHHHHHHHHGFGGGGGGGGGGGGGGGGGHHHHHHHGGGGGHHGHHHHHHHGGGGGGGHHHHGGGGGGHHGFGGGHHHHGHHHHGGGGGGGGGGFFFGGGGGGFGHGHHFHFFGGHGFFFHGHGHHHHGGFGHHHGHGGGGGHGGGHHFFHHHEGGGGGGGHHHGHHHHHHHGGGGDHHHFGGGGHGGGGFGGGFGFFBFFFFABBBA
@M02197:102:000000000-ALU3V:1:1101:25234:22736 1:N:0:1
GACCCTAGACCTTCCTCCGCTTATTGATATGCTTAAGTTCAGCGGGTATCCCTACCTGATCCGAGGTCAACCTTAGAAATGGGGTTGTTTTACGGCGTAGCCTCCCGAACACCCTTTAGCGAATAGTTTCCACAACGCTTAGGGGACAGAAGACCCAGCCGGTCGATTTGAGGCACGCGGCGGACCGCGTTGCCCAATACCAAGCGAGGCTTGAGTGGTGAAATGACGCTCGAACAGGCATGCCCCCCGGAATACCAGGGGGCGCAATGTGCGTTCAAAGATTCGATGATTCAC
+
AAA?AFCFF1C1FFGGGGGFGGGHHHHHHHHHHHGHHHGHHHHGGCGGFHHHFHHHHGHHFHGGGGEGFBGGFGFFHDGHEGEEB@E?GGCF1DEEFEAD@1<0=/EF0BCGAE0G:FA>FGFFFHFFBFDGF1GAFCFGAAF0ECGBFFF/<<CDA>.CC9:;0;0CFFFEBFFFEAA-?@AGGGAA.9C.AFFFEBFE7C.?AC:C;0ECHGHFGHHDBBHGGFD?HHGHGHHHHHGHDCCEFF0FHFHHGHFFCAFGGGCHHHGAGGGHGGGFGGGGGGFFFFFFFCDDDD
@M02197:102:000000000-ALU3V:1:1101:9933:22814 1:N:0:1
GACCCTAGACCTTCCTCCGCTTATTGATATGCTTAAGTTCAGCGGGTATCCCTACCTGATCCGAGGTCAACCTTAGAAATGGGGTTGTTTTACGGCGTAGCCTCCCGAACACCCTTTAGCGAATAGTTTCCACAACGCTTAGGGGACAGAAGACCCAGCCGGTCGATTTGAGGCACGCGGCGGACCGCGTTGCCCAATACCAAGCGAGGCTTGAGTGGTGAAATGACGCTCGAACAGGCATGCCCCCCGGAATACCAGGGGGCGCAATGTGCGTTCAAAGATTCGATGACTCAC
+
BBBBBFFBFFFBGGGGGFAEECGFHHHHFHGFHFGHHHHGHHHGGGGGHGHFHHHHHGGHHHHEFGEGGHGFHGHHGHH;HHHGFG7EHHHHBFEEFGGG>GFHHGGGGGGHGGHCHHHHGGC;/F8GHHHHFHHGGGGFGHFHGGCFGGFCBCCGHACEGCCC8GGFEF0AF..FEGGGFFFFFFFGFGGGEBGGFFFFBEFCDFFFFGFFFFFGFF<;FFFFGGCAFADFFBFDFFGEC/BCCEGGHFHHFHHGGEGFGCGHHHHE2EFGCGGGGFGGGGFFFDBDB3>3>A
@M02197:102:000000000-ALU3V:1:1101:14546:23036 1:N:0:1
GACCCTAGACCTTCCTCCGCTTATTGATATGCTTAAGTTCAGCGGGTATCCCTACCTGATCCGAGGTCAACCTTAGAAATGGGGTTGTTTTACGGCGTAGCCTCCCGAACACCCTTTAGCGAATAGTTTCCACAACGCTTAGGGGACAGAAGACCCAGCCGGTCGATTTGAGGCACGCGGCGGACCGCGTTGCCCAATACCAAGCGAGGCTTGAGTGGTGAAATGACGCTCGAACAGGCATGCCCCCCGGAATACCAAAGGGCGCAATGTGCGTTCAAAGATTCGATGACTCAC
+
BBBBBFFBFFFFBEGFGBEEEGEGHHHGHCHGBFHHGDGGFHHGGGGGHFHHHHHFHGHHHHHGGGFHFHHHHGFFGHHHHGHGGGGGHHHHHEFGFFFFFHHHHGFG/D;HCGHHHHHGGCFGGHHHHHFHHHEFFCFGFHGEGFGFGHHHHHFEHEGGGCFFGGGGGFFEFFGBCGGBBG@8GGGBBGHHGFHFHHHGGHGGFGGCGFHHGFFHEHHHHHHGDD@ADAGHHHHGHHHHCGGGGGGHHFGHGHGHHHGGGGGHHGHCGGGHGGGE5GAEGGFFFFFDDBBAAA
@M02197:102:000000000-ALU3V:1:1101:5918:23080 1:N:0:1
GACCCTAGACCTTCCTCCGCTTATTGATATGCTTAAGTTCAGCGGGTAATCTTACCTGATTTGAGGCCAGAAAGGAATACATAAAGAATTATGCATATGTGTGTGTTTGTTTGGTAGCAGATGACAAAAGCACAAGATTTTTATGGGTTTGCCTTAACAAAAATCTATGGCTGACACTCATCCACTCATACTTTTAAGGCAAGGTGATACAAAGAGGCTAATCTCATCACCAAGCCCAAGGACCCGTTAAAAGAAAAAATCTTTTAATGGAGATATTCACGACACTCAAACAGGCATGCTCCGAGGAATACCAAGGAGCGCAAGATGCGTTCAAAGATTCGATGATTCAC
+
3>AAAFFFFBFFFFAFFF22EEEHCFHGF65BGFDFH5A5D5AEA?EE3FGHBGHFGFFEBG5EEBFFHHFCBFAGGGGHFEFGHHHGHHF4GHHHEHHEFHAB1BFGFFCFBF/BF3B3EF3D6HHHH37GGHGHHEHEHHHBGGGHCAEFFDFHHFGGGH8>?GF<?GBGF?CGFGHHGH<GHFBBDFGGGHF9H4GDHGDBFGGDFFD1CGHC?1HGBFHHHHHFFHEHGAFFAGEE/>A:AEBFGBHGFEG4HGG1FFHFD5FG@@@5BHHEHFFEGHFHFHHHFHBHBFHHEGECFEFFHGBHGFEGFGEAAEGHGHHEEEECGGBBGGGEFGFFBFFFFA3A>3
@M02197:102:000000000-ALU3V:1:1101:5902:23095 1:N:0:1
GACCCTAGACCTTCCTCCGCTTATTGATATGCTTAAGTTCAGCGGGTAATCTTACCTGACTTGAGGCCAGAAAGGAATACATAAAGAATTATGCATATGTGTGTGTTTGTTTGGTAGCAGATGACAAAAGCACAAGATTTTTATGGGTTTGCCTTAACAAAAATCTATGGCTGACACTCATCCACTCATACTTTTAAGGCAAGGTGATACAAAGAGGCTAATCTCATCACCAAGCCCAAGGACCCGTTAAAAGAAAAAAGCTTTTAATGGAGATATTCACGACGCTCAAACAGGCATGCTCCGAGGAATACCAAGGAGCGCAAGATGCGTTCAAAGATTCGATGATTCAC
+
AAAAABFFFFFF1AB1EG11EFCHHGHHBBFAGFFB1FEDBDGGCAEAABGHFEFCG1F0BGEEF0EEF/AFGGFHFGHHHHHHGBFFFBDGHH2FB@F@FGHGGEBCG0FFHEEGE1GFFFFFHHGFEGHHHHGHHHHBGHHFHHEC/CA:DHGHHGHGFFHHGGHHFGHEHGF1F1CCDFGF<GGC1GFGDGGFF=GFGBF2BGDGFHFFHCGC2HHGCGG?CCB72DB0CF/;EFF/#;GEE4GFFBFG3GHHFGB1HGF@4HFFF@44DGFCFEEEEEA3FGGDHFHFFHGFFGGDGEGHHGHHGHHG5HEEAGGGDGD2A?GHGFFBGGGCGGFFFFFFFAA?BB
@M02197:102:000000000-ALU3V:1:1101:22592:23084 1:N:0:1
GACCCTAGACCTTCCTCTATTGATATGCTTAAGTTCAGCGGGTATCCCTACCTGATCCGAGGTCAACCTTAGAAAAATTAAAGGCTTCTGTCGGCAGAAGTCCTCCCCTTTTAAAGACGTTCGAAAGAATTCTACTACGCCTAAAGCCGGTGAGGCCTCGCCGAGGTCTTTGAGGCGCGCCCCCCGCGGAGGGGGACGGGGCCCAATACCAAGCAGTGCTTGAGTGGTGTAATGACGCTCGAACAGGCATGCCCCTCGGAATACCAAGGGGCGCAATGTGCGTTCAAAGATTCGATGACTCA
+
BBCCCFFFFFFFGGGGGGGGGGHHHHGHHHHHFHHHHHHGGGGEHHHHHHHHHHHHHHHGGGGHHHGHHHHHHHHHHHHHHHHHHGHHHHHHGGGGGGHHHHHHHGGGGHHHHHHHHHGGGHGHHGGHHHHHHHEH<HGGGHGHHFHHGGFFFGHGGHHGGGGFGGFHHFHHHGHGGGGGGGGGGFGGFFGFFFFFFGGHHHGHHHFFGHHHHHHHHHFFHHHFGHHHHHHHGGGGGHHGHHHHHHHHHEGEF?GGHHHHHHHHHHCGGGGGCGHBGGGGGGGFGGGGGFFBFFFFFBBBBB
@M02197:102:000000000-ALU3V:1:1101:21158:23164 1:N:0:1
GACCCTAGACCTTCCTCCGCTTATTGATATGCTTAAGTTCAGCGGGTATCCCTACCTGATCCGAGGTCAACCTTAGAAATGGGGTTGTTTTACGGCGTAGCCTCCCGAACACCCTTTAGCGAATAGTTTCCACAACGCTTAGGGGACAGAAGACCCAGCCGGTCGATTTGAGGCACGCGGCGGACCGCGTTGCCCAATACCAAGCGAGGCTTGAGTGGTGAAATGACGCTCGAACAGGCATGCCCCGCGGAATACCAGGGGGCGCAATGTGCGTTCAAAGATTCGATGACTCAC
+
>ABBBFFFFFFFGGGGGGGGGGGHHHHHHHHHHHHGHHHHHHHGGGEFHHHHHHHHHHHHHHHGGGGHGHHHHHHGHHGHHHGGGGGGHHHHHGGGGGFGGHHHHGGGGGGHGFHHHHHHGGGGGHGFHHHHGHHGGGGGGHHHGGGGGHHGHHHGHAGEGGGGHHHGHGHHGGGGGGGGGGCDGFGFFGHHGHHHHHHFGFFFFHFFBGHHHFHGHHFHGFHGGGGGHAAHEGHGHHHGGGFGFGFHHHFA5HFGGCGGGGCHGHHGGGGHGGGBDBGFGGFFFBFFBBBBBB
@M02197:102:000000000-ALU3V:1:1101:8818:23224 1:N:0:1
GACCCTAGACCTTCCTCCGCTTATTGATATGCTTAAGTTCAGCGGGTAGTCCTACCTGATTTGAGGCCAGATGTCAAGAAGTTACACACAAGTGTGTAGGGTATAGAAAGCAGACTATTGTCAAGTCCTGGCCACAAGCGAGCTCGTGTCCTAAGCGAAATACTTATTACGCCTAGGGGAACCAGTCAAAGACTAATCCAGCTTACATTTTTAAGGCGAGTCAACTTGGCATTGACAAACGCCCACATCCAACATCCAAGCTCGGATTAACCAAACTTGGAGTTGAGGTTTTCATGACACTCAAACAGGCATACTCTTCGGAATACCAAAGAGTGCAATTTGCGTTCAAAGATTCGATGATTCC
+
AAA?AFB11B@BFAGFF1AFEEGFGHGFFHHHHHGHFAFDGCHGGG/AF1FGGHGHFHFHHDFEFHEGACHFH2FFGHFHFFGHHHHGGGGAFG2GFFGGE0>FGHHGFB0>GGHHHHH1BGHGF2FFGHFHHHGFGGHGC?C/GGHHHEHHHEHHGGHFCHHFHFHDGHHHFFHGFGFFCEBFFGFFHEFBDGHECHHGGFHFBGGFGHBFFDF@CBFFGG;FAHFCB?9FFHHGEGFFFE9BAHFGGHHFFFGFBHGGGGGEHHGEGE1GF@@3BGF3HFHHGBFFGGHHHHGHGAAGHGGFGF53BGHDFG2E?EHGBBG5EFCCHFHHFGBGDDA?E2AGGGGGGGGGFBFFFFFBBAAA
@M02197:102:000000000-ALU3V:1:1101:12595:23338 1:N:0:1
GACCCTAGACCTTCCTCCGCTTATTGATATGCTTAAGTTCAGCGGGTATCCCTACCTGATCCGAGGTCAACTTTTGAAAGAGTTTAACGGCCACGACCGCCCGCACTCCAAAGCGAATATGTATCACAACGCTTAGAGACGGACAGCTCGGCCGGAGACTTCTAGGCGCGCGGGAGCCGCGACGCCCAACACCAAGCGAGGCTTGAGTGGCGAAATGACGCTCGAACAGGCATGCCCACCGGAATACCAGTGGGCGCAATGTGCGTTCAAAGATTCGATGACTCAC
+
ACCCDFFFFFFFGGGGGGGGGGGHHHHHHHHHHHHHHHHHHHHGGGGGHHHHHHHHHGHHHHHGGGGHHHHHHHHHGHHHHHHHHHHHGFEGGGGGGGGGGGGGGGGHHHHHHHGGGGGHHGHHHHHHHGGGGGGGHHHHGGGGGGHHHGGGGHHGGGGGGHGGGGGGGGGGGGFFFGGGGGGHGHHGHGHGGFFFGHHGHHHHHHGGGGHHHHHGGGGGGHFHHHHGHHHHHGGFEAGHHHHHFHHHHGGGGGGHHHHGGGGHGGGGGGGGGGFFFFFFFCCCCC
@M02197:102:000000000-ALU3V:1:1101:5179:23301 1:N:0:1
GACCCTAGACCTTCCTCCGCTTATTGATATGCTTAAGTTCCGCGGGTAGTCCTACCAATCTGAGGCCGATGAATTGAAATAAATCCCTTTCTCTGACAGAAAGGGCGGGGTTCAGAAGCACTCCAACCAGCAAAAGTCGTTGCGTCCAGCTCTAACCCTTTCTCCGCCTCCGAAGTCCTGATATTATCAAAACCCGGCAGGGAAGAGAGGGCGAAAATCGAGCTTTCGTCCGTCTTTCGCCTATCAAATGGATGCGCTAATGCATTTCGAGGGAGCCACGGCGAATGGCAAAGACCCTCAATACCGATCCGCCAGCTCTTACTGAAAAAAGCTGTCGTTCGAACCAATTCGCGGCCCTCAAACAGGCATGCTCCCCAGATTAGATCTGCCGGGAGCGCAAGGTGCGTTCAAAGATTCGATGATTCAC
+
3AAA@BFFF5CFGGFGGFEGEGEHFHHBHHHFGFFHFGFH52BECGEEGHGHFBGHGHEHHHHF1CFGCEEGHHHHFHHHHHHHG3GGHHHGBGBFGFBBGBGF?FFCCFGCGFHHGFHFHGGHHHGCGH.CGHHFGFFGGG.AA-;.GF:CFGGEG?GGGGGBFGGGGGGGA.@9BFFFFFFFFFFFFFFF..:@=DFFFAFFFFFFFF6DBFE@FFF/9+.9B;BDFDD;;F.A>;AF/DB/;//FB9-;-@?:;00;0;0..9.GFFA.0F----;..00GCC:000;<<..GD=BD<..A>--<CC?FGDCHDBFGF2FFC1GHHGACGCFEGFFEB/>1DAE?E/?EGGFHFFFDG1FFF1BG/E/BA01D21F1FFG1A///ECGGFECGFEB0AGGFGG1GGFGGE1FFFD313FA>>1>
@M02197:102:000000000-ALU3V:1:1101:15172:23429 1:N:0:1
GACCCTAGACCTTCCTCCGCTTATTGATATGCTTAAGTTCAGCGGGTATCCCTACCTGATCCGAGGTCAACCTTGGAAAAATAGACCGAAGGTCGATTGTCCGGCGGCCGTCGCCCAGCACTCCAAAGCGAGATATTTTACTACTACGCTCGAGGCTAGGACGCCGTCGCCGAGGTCTTCAAGGCCCGTCCGGCAGCGGACGTTGCCCAATACCAAGCAGAGCTTGAGGGTTGAAATGACGCTCGAACAGGCATGCCCTCCGGAATACCAGAGGGCGCAATGTGCGTTCAAAGATTCGATGACTCAC
+
CCCCCFFFFFFFGGGGGGGGGGGHHHHHHHHHHHHHHHHHHGHGGGGGHHHHHHHHHHHHHHHGGGGHHHHHHHHHGHHHHHHHHHHGGGGFFFFGGHGHHHFCGGCDGGGGGGGGGHHHHHHHHHHHHGGGGGHHHHGHHHGHHHHGGFG/GGGGGGGGGGGGGGDGGGGHGHFFHHFHHGGGGFGGCGFFGFGGGGGHGHGHGGHFHGBHGHHHHHHHHHHHHHHGHHHFHHHHGGGGGHHGHHHHHHHHHGGGGGGGGHGHHHHHHHHGGGGGHHHHGGGGHGFGGGGGGGGFFFFFFFBBAA3
@M02197:102:000000000-ALU3V:1:1101:7169:23422 1:N:0:1
GACCCTAGACCTTCCTCCGCTTATTGATATGCTTAAGTTCAGCGGGTATCCCTACCTGATCCGAGGTCAACCTTTGAAAGAGTTTAACGGCCACGACCGCCCGCACTCCAAAGCGAATATGTATCACAACGCTTAGAGACGGACAGCTCGGCCGGAGACTTCTAGGCGCGCGGGAGCCGCGACGCCCAACACCAAGCGAGGCTTGAGTGGCGAAATGACGCTCGAACAGGCATGCCCTTCGGAATACCAAAGGGCGCAATGTGCGTTCAAAGATTCGATGACTCAC
+
BBBBBFFFFFFFGGGGGGGGGGGHHHHHHGHGHHHGHHHGHHHE2AEEGHGHGHHGHGHHHHHGGG1EHFHHHHHHHGHHFGHHHGFHEFFEGEEEEGEGGGGG?GFHHHHHFHGGGGGHHHHHHGGHGGGGGGGHGHHHGGGGGGHHGGCGFGGGGGGGGGGGFCFCFGGGGFFFFGCGGEBGFFFEFFFFFFFFFGBGFFGHGHGGGDHHEGF1BGGFBEGHHHFHHHFHGGFFFGGHHHHFGABHGHGFEAFFCHHGEEEFFFFCGG5GGGFFFFFFFAAA>A
@M02197:102:000000000-ALU3V:1:1101:16638:23530 1:N:0:1
GACCCTAGACCTTCCTCCGCTTATTGATATGCTTAATTTCAGCGGGTATCCCTACCTGATCCGAGGTCAACCTTTGAAAGAGTTTAACGGCCACGACCGCCCGCACTCCAAAGCGAATATGTATCACAACGCTTGTAGACGGACAGCTCGGCCGGAGACTTCAAGGCGCGCAGGCGCCGCGACGCCCAACACCAAGCGAGGAATGAGTGGCGAAATGACGCTCGAACAGGCATGCCCTTCGGAATACAAAAGGGCGCAATGTGCATTCAAAGATTCGATGATTCAC
+
AAAA?FFFBBCFFGGGG1EA0A01FFCHGFB33DEB2F22EGFGAE/ABAF1FGABDD0G1E##/AEGFD;>8F@DBF:B:F1E:F:D//F;>#;;/;//>>E99<9B0;B<?00?@?01D;<$:1?DDA@?AC#1>:1#;00<<<CBFACF??D=G1FEF>0<0//</0/#99#@8E<;<>/9/F>/AB6EAA3:?;?FB0#>B1C1#D(D2GGEBEAAF;9BD41AA#3;#/#?E#9F9F&28011F0??EA011BGGB11D3133A3B11AB1331@3>>1>1
@M02197:102:000000000-ALU3V:1:1101:15903:23460 1:N:0:1
GACCCTAGACCTTCCTCCGCTTATTGATATGCTTAAGTTCAGCGGGTATCCCTACCTGATCCGAGGTCAACCTTTGAAAGAGTTTAACGGCCACGACCGCCCGCACTCCAAAGCGAATATGTATCACAACGCTTAGAGACGGACAGCTCGGCCGGAGACTTCAAGGCGCGCGGGAGCCGCGACGCCCAACACCAAGCGAGGCTTGAGTGGCGAAATGACGCTCGAACAGGCATGCCCTTCGGAATACCAAAGGGCGCAATGTGCGTTCAAAGATTCGATGATTCAC
+
ABBBBFFFFFFFGGGGGGGGGGGHGHHHHHHGHHHHHHGHHHHGGGGGHHHGFHHGHHHHHHHGGG8GHHHHHHHGHHGHHHHHHHHGGGGGGGC;GCGGGGGGGGGGHHHBGHGGGGGHHGHHGHHHHGGGGGGGGFHHFFGGGGEHGGGGGGGGGGGGGFFF@FGGGGGGFGFGFGGGEFGFAGGFEFEGEGFGFHGFFFGHFBGEEFHHHHHFFGGGGHEEHGFD3FAFFF?GGGGFEHFG5GHHGGGFGGGHFBHEEE2HFFGDBGGFGGFCFFBFFAAAAA
@M02197:102:000000000-ALU3V:1:1101:16303:23550 1:N:0:1
GACCCTAGACCTTCCTCCGCTTATTGATATGCTTAAGTTCAGCGGGTATCCCTACCTGATCCGAGGTCAACCTTAGAAATGGGGTTGTTTTACGGCGTAGCCTCCCGAACACCCTTTAGCGAATAGTTTCCACAACGCTTAGGGGACAGAAGACCCAGCCGGTCGATTTGAGGCACGCGGCGGACCGCGTTGCCCAATACCAAGCGAGGCTTGAGTGGTGAAATGACGCTCGAACAGGCATGCCCCCCGGAATACCAGGGGGCGCAATGTGCGTTCAAAGATTCGATGATTCAC
+
BCCCCFFFFFFFGGGGGGGGGGGHHHGHHHHHHHHHHHHHHHHGGGGGHHGHHHHHHHHHHHHGGGGHHHHHHHHHHHHHHHHGGGGGHHHHHGGGGGGFGHHHHGGGGGGHGGHHHHHGGGGGGHHHHHHHHHHGGGGGGGHHGGGGGHHHHHFHGHGGGGGGGGGGGGGFGGGGGGGGGGGGGGGGGGGGGHHGGHFGGHGGGHHGHHHHHHGHHHHHHHHFGGGGHHFHHFHHHHHHGGGGGGCHHHHHGHGGGGGGGCGHGHHGGGGHGFGGGGGGGGFFFFFFFBBABA
@M02197:102:000000000-ALU3V:1:1101:23316:23605 1:N:0:1
GACCCTAGACCTTCCTCCGCTTATTGATATGCTTAAGTTCAGCGGGTATTCCTACCTGATCCGAGGTCAACCTTTGGAAAATTGGGGGGTTTTACGGCAAGAGTCCCTCCGGATCCCAGTGCGAGACGTAAAGTTACTACGCAAAGGAGGCTCCGGGAGGGTCCGCCACTACCTTTGAGGGCCTACATCGGCTGTAGGGCCCCAACACCAAGCAGAGCTTGAGGGGTGAAATGACGCTCGAACAGGCATGCCCGCCAGAATGCTGGCGGGCGCAATGTGCGTTCAAAGATTCGATGATTCAC
+
BBBABFBFFFFFGGGGGGGGGGGHHHGHHHHHHHHHGHHGHHHGGCFEHHGHHHHHHHHHHHHGGGGHHHHGHHHB9H:H-:'HHHG;9GGG;HHEG99GGEHHHHFHGGFGDGGGGGGGGF@DFADF/EEE99FGGGFFF7FFFFFFFFFFF8FFFFFFF/CEGGHFFF9FFFFFFFFGFFHFGFFFFHHFFCFFFFFFDFCFDF?GHHGEHFGFGFFFGFFFF%FGBHFFFFFFGFFFFBEHHF00/@?CEBF2FFGHHGGGGGEEGEFFGFHEE0E1GGG3GGGGFB1FFFFFFAAAA@
@M02197:102:000000000-ALU3V:1:1101:16333:23592 1:N:0:1
GACCCTAGACCTTCCTCCGCTTATTGATATGCTTAAGTTCAGCGGGTATCCCTACCTGATCCGAGGTCAACCTTAGAAATGGGGTTGTTTTACGGCGTAGCCTCCCGAACACCCTTTAGCGAATAGTTTCCACAACGCTTAGGGGACAGAAGACCCAGCCGGTCGATTTGAGGCACGCGGCGGACCGCGTTGCCCAATACCAAGCGAGGCTTGAGTGGTGAAATGACGCTCGAACAGGCATGCCCCCCGGAATACCAGGGGGCGCAATGTGCGTTCAAAGATTCGATGATTCAC
+
ABBCCFFFFFFFGFGGGGGGGGGHHHHHHHHHHHHHHHHGHHHGGGGGHHHHHHHFGHGHHHGGGGGHFHHHHHHHHHHHHHHGGGGGHHHHHGGGGGGGGGHHHGGGGGGHGGHHHHHHGGGGGGHHHHHHGHHGGGGGGHHFGFGFFHHHHHHHHFFGFGFFFBFGGFFFFEEGGGGGGGGGGGGGGEGGGGHHHFGFFFFFFHFGHHHHHHHFFHHHHHGGGGGGFHGHHGFDGGHGBGGGGGGFFGHHHGHGGGGGGCGFHHHEEGGHG5FGGGGGGGFFFBFFFBBBBB
@M02197:102:000000000-ALU3V:1:1101:10603:23558 1:N:0:1
GACCCTAGACCTTCCTCCGCTTATTGATATGCTTAAGTTCAGCGGGTAGCCCTACCTGATTTCAGGTCAAAGTCAAAAGATGCGCGATGGCAGGTTCTGAGCAGTCATCACCACAAGGAGAGACGAAACTTATTACGTCTAACACTGATGTGGGATGTTCCACTAAGTCATTTGAGGCGAGCCATCACTGGCAGACGCCCAAGTCCAAGCCTAACATGTTCAGAAAACATATTAGATTGAGATTTCATGACACTGAAACAGGCATGCCTTTCGGAATACCAAAAGGCGCAAGGTGCGTTCAAAGATTCGATGACTCAC
+
?ABBBFFFFFFFGGGGGGEEGGGHFFHGHGHHHHHHHHHHHHHGCGGEFHHGHHCHHHHHHHHHHHGHHHHGHHHGHHHGHHHGGGGGGGHGEGGGHHHHHHHHHHHHHHGHHHHHHHHHHGGHCGCFHHHHHHHGGGHHHHHHHHGGHHGGGDFHGHGHHGHGHHHHHHHHHGGGHGHGECHHHHHHFGEHHGGGFGGGHGGGGGGGHHGGGHHHFGHGHGFGHHFHHHHHGFFHGGGHHFFFFFFDFHGHGHHGHHHHHHGHFFG?CGCHBHGHHHGHHHCGEGGHBFFGGGGHGG3GGBGFGCFFBFFFFAAA>1
@M02197:102:000000000-ALU3V:1:1101:21777:23630 1:N:0:1
GACCCTAGACCTTCCTCCGCTTATTGATATGCTTAAGTTCAGCGGGTAGTCCTACCTGATTTGAGGCCAGATGTCAAGAAGTTACACACAAGTGTGTAGGGTATAGAAAGCAGACTATTGTCAAGTCCTGGCCACAAGCGAGCTCGTGGCCTAAGCGAAATACTTATTACGCCTAGGGGAACCAGTCAAAGACTAATCCAGCTTACATTTTTAAGGCGAGTCAACTTGGCATTGACAAACGCCCACATCCAACATCCAAGCTCGGTGTAACCAAACTTGGAGTTGAGGTTTTCATGACACTCAAACAGGCATACTCTTCGGAATACCAAAGAGTGCAATTTGCGTTCAAAGATTCGATGACTCAC
+
>>A1AC1C1@1CGGGGGGGGFCGHFFFFGHHGHHHHHHGHHHHGGGGCGHHHHEHHGB0GHHHHGGAF/A0FB2DGFGFGF1DDGHFGFGGH@1@1BFFGECB@FDHGHBCGBFFH1DD12B2B1>EBDB0GFBFAHCE9C<C/FC9F#@D2:GF0CC@ACGH1GBGDGEAADGGF040<FGFC>DGE<>17BCGFC#HGC1::CGC<:;FFEBC0/@><9CCBFF;F1GF?22FFFFFGFABHGF3?/44FFBF1EB1>E>/3B43GF?1HHGB33FF352B@3BEA5D5DFFFHGF5GG3FGEEHHHHGF5FEEA2FFDGGFGBEDGFF3HE5FF5EE?GHGGGGGGGGGGFFFFFFB3BBBA
@M02197:102:000000000-ALU3V:1:1101:25738:23638 1:N:0:1
GACCCTAGACCTTCCTCCGCTTATTGATATGCTTAAGTTCAGCGGGTATCCCTACCTGATCCGAGGTCAACCTTTGAAAGAGTTTAACGGCCACGACCGCCCGCACTCCAAAGCGAATATGTATCACAACGCTTAGAGACGGACAGCTCGGCCGGAGACTTCAAGGCGCGCGGGAGCCGCGACGCCCAACACCAAGCGAGGCTTGAGTGGCGAAATGACGCTCGAACAGGCATGCCCTTCGGAATACCAAAGGGCGCAATGTGCGTTCAAAGATTCGATGACTCAC
+
BCCCCFFBFFFFFGGGGGGGGGGHGHHHHHGGHHHHHHHHHHHGGGGFCDFHHHHGHHHHHHGDGGGHHHHHH:HHGBHGBGHHHHDHGGGGGGGGGGGGGFGGGGGHHHHHHGGFFFGHHHHHEHHHHGFGBFEHFFHFGGGGGCA;CGGGGHHHGGHGGHGGGGCGDDECGGD@DEGGFFFGEFFFFFFFFGEGGHHFFFGHHGFGGEFHFHFEEBFFDC?HFFHGHEHHGEFBF?E3GHHHHHHHGCA?GGGHHHHEEEEG4BF5GFGGGCFBFFFDFAAABB
@M02197:102:000000000-ALU3V:1:1101:20977:23693 1:N:0:1
GACCCTAGACCTTCCTCCGCTTATTGATATGCTTAAGTTCAGCGGGTATCCCTACCTGATCCGAGGTCAAGAGTGTAAAAATGTACTTTTTGGACGTCGTCGTTATGAGTGCAAAGCGCGAGATGTACTGCGCTCCGAAATCAATACGCCGGCTGCCAATTGTTTTGAGGCGAGTCTACACGCAAAGGCGAGACAAACACCCAACACCAAGCAGAGCTTGAAGGTACAAATGACGCTCGAACAGGCATGCCCCATGGAATACCAAGGGGCGCAATGTGCGTTCAAAGATTCGATGACTCAC
+
AABBBFFFFFFFGGGGGGGGGG?BGHFHHHGHHHHHHGHGHHHGGGFGHHHHHHHHHHHHHHHGGGGHHHHHHHHHFGHHHHHG;HHHHHFFGFHEGGGGGGGGHHHHGFFHHHHHHGGGGGGGGHHHHGHGGGGGHHGHHHHHFHHHGGGFGHHGHHHHHHHHGHHGGHGHHHFHHGGCBFGHGGGGHHFGGBFGFFFFGHGHGGFFFHHHHGFFFHHGHHHHHHHGHHGGGGGHHGHHFGHHFGHGGGFHFFFBHHHFHFHFGCGGGGGHCHGGGGHGBFGGGGGGGCBFFFFFBBAAB
@M02197:102:000000000-ALU3V:1:1101:11762:23678 1:N:0:1
GACCCTAGACCTTCCTCCGCTTATTGATATGCTTAAGTTCAGCGGGTAGTCCTACCAATCTGAGGCCGATGAATTGAAATAAATCCCTTTCTCTGACAGAAAGGGCGGGGTTCAGAAGCACTCCAACCAGCAAAAGTCGTTGCGTCCAGCTCTAACCCTTTCTCCGCCTCCGAAGTCCTGATATTATCAAAACCCGGCAGGGAAGAGGGGGCGAAAATCGAGCTTTCGTCCGTCTTTCGCCTATCAAATGTATGCGCTAATGCATTTCGAGGGAGCCACGGTAAATGGCAAAGACCCTCAATACCGATCCGCCAGCTCTTACTGAAAAAAGCTGTCGTTCGAAGCAATTCGCGGCCCGCAAACAGGCATGCTCCCCAGATTAGATCTGCCGGGAGCGCAAGGTGCGTTCAAAGATTCGATGACTCAC
+
AAAAABFBFBFFG1F1AGE1E0EFHDGGFFA3DG2DGGHFFFHGECGGGGFHHHHGGHGGHFFBFGCECEGHHHEHFHFHHHHHH1FFHGHHHGFHHFHHHHFH?FE/<C@CFGHFF11FGFFFFHBGGH.GGFGF<DEF.BE?A-:ACFFFF0G:GE.BGHFFF?CA9E.C-;-9FFFGGGGGGF00F0BFFBB=;=@@?@FF;9-#A-9A;9;;//;AFEFBFFF-:AB=FFFF#:/(FB?9BB/;/:--;9-/00BBC00;.9.A;/.:0.-@?CB0B;00;00CC:FC/../;0CBC;<.<-CA-A.BF1011?11?110GGF>1HECCGC@GF/<1B21HCE><E?EE@/EE1FFDFEHHFHHHEEB/01DD1D1FFHFAA//?FAEEA0EG1FC?EE?F1A333GFA1A11D@@@1AA1A1
@M02197:102:000000000-ALU3V:1:1101:21644:23765 1:N:0:1
GACCCTAGACCTTCCTCCGCTTATTGATATGCTTAAGTTCAGCGGGTAGTCCTACCAATCTGAGGCCGATGAATTGAAATTAAATCCCTTCCTCTCTTCCAAAGAAGCGAGGCATGGGCGGGGTTCAGAAGCACTCCAACCAGCAAAACGTCGCGTCCAGCTCCTCGACCCTGCGCCTCTCCTCTCCGAAGTCCTGATATTATCAAAACCCGGCAGGGAAAGACGTGGGCGAAATAACGAGCTTTCGTCCGTCTTGCCTATCGAATGGATGCGCTAATGCATTTCGAGGGAGCCACCGTGGAAGATGGCAAGACCCTCAATACCGATCCGCCAGCTTTCTCAACTAAATAAGAAAGCTGTCGTTCGAAACAATTCGCGGCCCTCAAACAGGCATGCTCCCCAGATTAGATCTGCCGGGAGCGCAAGGTGCGTTCAAAGATTCGATGACTCAC
+
BBBBBFFFFFFFGGGGGGGGGGGHHHHHHFHGHHHHGDGHHHHGGGGGGHGHHHHHHHHHHHHHGGGGFEFFHHHHHHHHGHHHHHHHGHGHHGHHHHHHHHHHHHHGCGGFGGHGHHHGFGGGFGHHHHHHHHHGFHHHGGHHHHHHHGGHCGGGGGGFGFFGGGGGCGAGBA-9D?DFFFFFFFFDFFFF/BFFFFFFFFFFEFFFFBFACFFBCFFFEFF.A:DA.:FEFFFFFFFBFA.BFBFDDDBBA./FBDEFBBFFFFFFGGGGFEGGFBGF?FFFGGGFEFF..AECDFFGCFHGGGGFEGFCDCGBHHHEAGGGGCCGFGHFFGBHHHFHFFGFHHHHHHHHHHFEGGGGGHHGGHGD4HGGCEGGGGGGGGHFGFEHHFBHHGGGGGHGHHFHHEHHHFGGGGGGGGGGGHHHFGGGGFGGGGGGGGGGFFFFFFBBAAAA
@M02197:102:000000000-ALU3V:1:1101:25851:23816 1:N:0:1
GACCCTAGACCTTCCTCCGCTTATTGATATGCTTAAGTTCAGCGGGTAGTCCTACCTGATTTGAGGCCAGATGTCAAGAAGTTACACACAAGTGTGTAGGGTATAGAAAGCAGACTATTGTCAAGTCCTGGCCACAAGCGAGCTCGTGTCCTAAGCGAAATACTTATTACGCCTAGGGGAACCAGTCAAAGACTAATCCAGCTTACATTTTTAAGGCGAGTCAACTTGGCATTGACAAACGCCCACATCCAACATCCAAGCTCGGATTAACCAAACTTGGAGTTGAGGTTTTCATGACACTCAAACAGGCATACTCTTCGGAATACCAAAGAGTGCAATTTGCGTTCAAAGATTCGATGATTCAC
+
BBBABFFBFFFFGGGGGGGGGGEHHHFHHHGHHHHHHHHHGHHGGGGGGHHHHHHHHGHHGHHHGGGEEHCFHHHHHFGGHBDFDDDGEGGGDG@GGGHHGFFHHHHHHFHHGH0GHHHHHHHHHHFHFF?EHHGHAC/CF6FFFGGH8CFDHGFGGDFCHFGHGHHHHBGGGGGHHGGGDAGGHGFGHHHGGHHHBBGC1GHHGHFHFFFFGFF?FGB2FFFFFGB2EGBGDGGEFFF?F/FBDEFF/4BBCD3E3FGEE?AB4BFHHAFGF@5HFBHHHHHFFBCGFHHHGHHHGAFEGEEFHHHHHHGFAG?EA2G5G5DFHHDHHGBFFCHHFHEGEFCCGGDGGCGGFFFFFFDFA3A3A
@M02197:102:000000000-ALU3V:1:1101:8344:23843 1:N:0:1
GACCCTAGACCTTCCTCCGCTTATTGATATGCTTAAGTTCAGCGGGTATCCCTACCTGATCCGAGGTCAACCTTAGAAATGGGGTTGTTTTACGGCGTAGCCTCCCGAACACCCTTTAGCGAATAGTTTCCACAACGCTTAGGGGACAGAAGACCCAGCCGGTCGATTTGAGGCACGCGGCGGACCGCGTTGCCCAATACCAAGCGAGGCTTGAGTGGTGAAATGACGCTCGAACAGGCATGCCCCCCGGAATACCAGGGGGCGCAATGTGCGTTCAAAGATTCGATGATTCA
+
ABBBAFFFFFFFGGGGGGGCGFGHHHHHGHHHHHFFHHHHHHHGFGGGHHHHHGFHGFHHHHHGGGGHFFHHG:GHHHHHGHHGGGGGHHHHHFEFGGGGGHHHGGGGGG;HGGHHFFHGGGDGGHHHHHGHHGFFFGFGFGFHGFGFBHHFFGFHHHGGGGFGFFFGGFGGDEEGFFGGGGGGGGGFFFGGGHGFHHGGGHGGFGFFHHGFFGFEGHHHGHHFFFGGHGGGGGBFHHGHGGGGGGGHFFHGBCGEEE?E2CEGDHGE2AGGFGGFFGFECFFBBFDFAABAA
@M02197:102:000000000-ALU3V:1:1101:7166:23892 1:N:0:1
GACCCTAGACCTTCCTCCGCTTATTGATATGCTTAAGTTCAGCGGGTATCCCTACCTGATCCGAGGTCAAGAGTGTAAAAATGTACTTTTGGATGTCGTCGTTATGAGTGCAAAGCGCGAGATGTACTGCGCTCCGAAATCAATACGCCGGCTGCCAATTGTTTTGAGGCGAGTCTACAGGAGACAAACACCCAACACCAAGCAGAGCTTGAAGGTACAAATGACGCTCGAACAGGCATGCCCCATGGAATACCAAGGGGCGCAATGTGCGTTCAAAGATTCGATGACTCAC
+
BABBBFFFBFFFGGGGDGF2EEEHHHFHCHHHHHHHCGHHHFHGGGAEGGHHHHFHHHHHGHHGGGEFC@FEFBBFFFHHFHFGFHHGHHHGFGFHEG;BEFFEGFFGGGGHHFFGEGGC@:&FDGGBFFDGGGFDHGFF1>?GHEEGGEGGFGEAGFGHFHHGHE/EFEB@?BBGBGFFGFEFEGBFAEFGGA/A1AHHFFF;BFFFFHGGFFGHG8G@F;GGEEBDED1GHHHFFFEEA/FD2F2GGFBAF0GCEEA0GHBB1AAEA1BFGFAFGEB1C1DFBB@1AA>1
@M02197:102:000000000-ALU3V:1:1101:9071:23970 1:N:0:1
GACCCTAGACCTTCCTCCGCTTATTGATATGCTTAAGTTCAGCGGGTATCCCTACCTGATCCGAGGTCAACCTGAGAAGGAGAGGTTGAGCGGCGCACTCCGAGCGGCCACCGACGCGAGACAAGATGCCACAACGCGAGGGGACGGACGGCGTGGCCGGCGACATTGAGGCGGGCGGCGAGGAGCCGCGGCGCCCAACACCCAGCCGGGCTGGATTGGTGACAATGACGCTCGAACAGGCATGCCCCCCGGAATACCAGAGGGCGCAATGTGCGTTCAAAGATTCGATGATTCAC
+
BCCCCFFFFFFFGGGGGGGEGGGHHGHHHHHBGHHHHGFGHHHGGGGGHHBFHHHHHHHHHHGGGGGBHHHH:HHHHHGHGHGGGFGGHCHGGEGGGG:HHGGGGGGGGDFFFGGGGGGGGGHHFHGHEBGGHEGGGGGGGFGGGGFFFFFFF>BAFFDEFFFFFFFFFFFFFB@-FADFFAD>A>;AGGGCA-EA;9C:FDD.D@@?C@BFGHH;HHHHFHHHFDFFGGHG<FHHHHFHHH:GGFCGEFDG5HGBHGHFGGGGEGHGF2ECGGAGCGGGGGGGFFFFFFFBBBBB
@M02197:102:000000000-ALU3V:1:1101:14245:24070 1:N:0:1
GACCCTAGACCTTCCTCCGCTTATTGATATGCTTAAGTTCAGCGGGTATTCCTACCTGATCCGAGGTCAACCTTTGGAAAATTGGGGGGTTTTACGGCAAGAGTCCCTCCGGATCCCAGTGCGAGACGTAAAGTTACTACGCAAAGGAGGCTCCGGGAGGGTCCGCCACTACCTTTGAGGGCCTACATCAGCTGTAGGGCCCCAACACCAAGCAGAGCTTGAGGGTTGAAATGACGCTCGAACAGGCATGCCCGCCAGAATGCTGGCGGGCGCAATGTGCGTTCAAAGATTCGATGATTCAC
+
BBBBBFFFFFFFGFGGGGG2EFFHHHHFHHHHGFHGFHHHHHHGGGGCHHHHHHHHHHHFFFGGGGGHHHHHHHHHGHHHHHHHHHG:GFDFG<HGGGGGGHG<FH;<GGG8FGGG9GGGGGGGGGGGEGF9GF9GGGGFFFFC9FFFFFFFFFDAF9AFFFFFFFFDGFFFFFFHHHGHHHHHGFFFGFEFFF2BFFEF/?BFFFFGHFFFGFGFFFFHFFGFFEFFFFFBFFFGGEDHHGDFFHGFE/GGGHGGHHHHHGGGGGGGEEADFBGA2GGHGGGCGGGE4FB4FFBFFABBBB
@M02197:102:000000000-ALU3V:1:1101:12293:24082 1:N:0:1
GACCCTAGACCTTCCTCCGCTTATTGATATGCTTAAGTTCAGCGGGTAGTCCTACCAATCTGAGGCCGATGAATTGAAATAAATCCCTTTCTCTGACAGAAAGGGCGGGGTTCAGAAGCACTCCAACCAGCAAAAGTCGTTGCGTCCAGCTCTAACCCTTTCTCCGCCTCCGAAGTCCTGATATTATCAAAACCCGGCAGGGAAGAGAGGGCGAAAATCGAGCTTTCGTCCGTCTTTCGCCTAACAAAGAGATGCGCTAATGCACTTCGAGGTAGCCACGGTGAAAGCCAAAGACCCTCAGTACCGATCCGGCAGCTCTTACGGAAAAAAGCTGTCGTTCGAAACAAATCGCGGCCTTCAAACAGGCATGCTCCCCAGATTAGATCTGCCGGGAGCGCAAGGTGCGTTCAAAGATTCGATGACTCAC
+
A?AABFFFBFFFGGGGGGGGGGGHHHHHHGHGGFHHHHGHHHGGGGFGGHGHGHHFFHHHGFHHGGFGGFEHHHHGHHHHHHHHHFHHHHHHHHHHHHHGFHFHGGCC??<AFFHHHHEHHHH0FHHGEHGHEEH/<=A<EHGGGGCGEFBGHF0GAEHHB0BF;.DDFDFGGD?.0B;FEFFGGFFFFGFFFDA9@CABA//;/AF.9.;ABBDFC:FFF.9.B-BDFFFFFF#AFFFDD?/#;00000-9---90000BB;;.:;.00C:0.@:.<.00<0<</</<<0/<...1>1>.G><//<//>011@01>0/<<?10GFGFFE/@</E/BB>/FEBF1>///E//?B11110BGFE11FBFAA/FE01FA12G12A1/EEA//00AAA0A1HG0EA01113GGGGFGFC133@111>>11
@M02197:102:000000000-ALU3V:1:1101:19307:24134 1:N:0:1
GACCCTAGACCTTCCTCCGCTTATTGATATGCTTAAGTTCAGCGGGTATCCCTACCTGATCCGAGGTCAACCTTAGAAATGGGTTTGTTTTACGGCGTAGCCTCCCGAGCACCCTTTAGCGAATAGTTTCCACAACGCTTAGGGGACAGAAGACCCAGCCGGTCGATTTGAGGCACGCGGCGGACCGCGTTGCCCAATACCAAGCGAGGCTTGAGTGGTGAAATGACGCTCGAACAGGCATGCCCTTCGGAATACCAAAGGGCGCAATGTGCGTTCAAAGATTCGATGACTCAC
+
ABCACFFFFFFFGGGGGGGGGGGHHHHHHHHFHHHHGGGHHHHGGGGEGHGHHHHHHHGHHHHGGGGHHHHHHHFHFHHHHHHFEFGHHHHHHGGGGGGGGHHHHGGGGGGHHGHHHHHHGGGGGHHFHHHHHHHGGGGGHHHHGGGHHHHHGHHHHGHGGGHGHHHHHHHHGGGGGGGGGGGGGGGGHGHHGHHHGHFGGHGGGFGGHFGHHHHFHHGFFHGFGGGFHFGHGHHHHHHHFFGGEEGHHHHHGHGGHHGEE?GHGGHGGGGHGBFGGGGCFGFFFFFFFBBABA
@M02197:102:000000000-ALU3V:1:1101:21882:24324 1:N:0:1
GACCCTAGACCTTCCTCCGCTTATTGATATGCTTAAGTTCAGCGGGTAGTCCTACCAATCTGAGGCCGATGAATTGAAATTAAATCCCTTCCTCTCTTCCAAAGAAGCGAGGCATGGGCGGGGTTCAGAAGCACTCCAACCAGCAAAACGTCGCGTCCAGCTCCTCGACCCTGCGCCTCTCCTCTCCGAAGTCCTGATATTATCAAAACCCGGCAGGGAAAGACGAGGGCGAAATAACGAGCTTTCGTCCGTCTTGCCTATCGAATGGATACGCTAATGCATTTCGAGGGAGCCACCGTGGAAGATGGCAAGACCCTCAATACCGATCCGCCAGCTTTCTCAACTAAATAAGAAAGCTGTCGTTCGAAACAATTCGCGGCCCTCAAACAGGCATGCTCCCCAGATTAGATCTGCCGGGAGCGCAAGGTGCGTTCAAAGATTCGATGATTCAC
+
AABBBFFFFFFFGGGGGGGGGGEFHHBFHHHHHHFHHGHHHGHGGGGGGHHHHHHHHHGFHHHHGGGGGGGHHHHGHHGHHHHGHHHHHGHHHHHFHHHHHHGHFHEHGGGGGGGHHHHGGGGGGFHHHHHHGHHHHHHHGGHGHHHHHG:GGGGGGAFGGGGGGGGADAGFFFF;FD?FFFFFFFFFFFFAFFFFFFFBFFFFFFFEF?DFCB-BC@EFFFFFF-?DABFFBCFFFFFFFDD;FB-DFFFBA.FF9.EFFFFFGFBA9..AFFB;00BBAAB.@FGGGFFFDAE@DGC:GEFHHGBFHGFGEABFDDD.C<?AC<-FDAFFHFHEHGFDFHGGHHHHHHFGGHFGGGGGGHHFE4FGFGGE?GGGGGGGHEHEFG3HGHGFHHCEE?GFEFHG5GHHGAGGFCGGGEE2GHFE4EECFFEGGGGFGGGGFFFFFFFA@BA?
@M02197:102:000000000-ALU3V:1:1101:16867:24319 1:N:0:1
GACCCTAGACCTTCCTCCGCTTATTGATATGCTTAAGTTCAGCGGGTATTCCTACCTGATCCGAGGTCAACCTTTGGAAAATTGGGGGGTTTTACGGCAAGAGTCCCTCCGGATCCCAGTGCGAGACGTAAAGTTACTACGCAAAGGAGGCTCCGGGAGGGTCCGCCACTACCTTTGAGGGCCTACATCAGCTGTAGGGCCCCAACACCAAGCAGAGCTTGAGGGTTGAAATGACGCTCGAACAGGCATGCCCGCCAGAATGCTGGCGGGCGCAATGTGCGTTCAAAGATTCGATGACTCAC
+
CCCCCFFFFFFFGGGGGGGGGGGHHGHHHHHHHHHGHGHHHHHGGGGGHHHHHHHHHHHHHHGGGGGHHHHHGHHHGHGHHH<HHHGG9FFGGHHGGGGGGGGHHHHHHGGGG;GGGGGFGGGGGAFFFGGG8GGGFGGFF7FFFFFFF:F:FFFFFFFFFFGFGHHGGGFHFHHFHHGHGFHHGFHHGGHHFHGHGGGGGHHGFFFGHHHHHFFGGHHGHFGHHHHHHFHFGFFFHFGHHHHHHHHHGGGGGHHFBHHHHGGGGGGGGGGHHHGGGGGHGGGGGGGGGGFFFFFFFBBBBB
@M02197:102:000000000-ALU3V:1:1101:15380:24332 1:N:0:1
GACCCTAGACCTTCCTCCGCTTATTGATATGCTTAAGTTCAGCGGGTAATCTTACCTGATTTGAGGCCAGAAAGGAATACATAAAGAATTATGTATGTGTGTGTTTGTTTGGTAGCAGATGACAAAAGCACAAGATTTTTATGGGTTTGCCTTAACAAAAATCTATGGCTGACACTCATCCACTCATACTTTTAAGGCAAGGTGATACAAAGAGGCTAATCTCATCACCAAGCCCAAGGACCCGTTAAAAGAATTTTTCATAAAAAAAAACCTTTTAATGGAGATATTCACGACACTCAAACAGGCATGCTCCGAGGAATACCAAGGAGCGCAAGATGCGTTCAAAGATTCGATGACTCAC
+
CCCDCFFFFFFFGGGGGGGGCGGHHHHHHHHHGHGHHHHHGHHGGGGGHHHHHHHHHHHHHHHFGHGGHHHHGHHHHHHHHGHHHGHHHHHHGHEHHHHHHBGHGHGBHHHGHHHHHHHHHGGHHGHHHHHHHHFHHHHHHGFEA:GGGHGHHGHHHHFHHHHGHHHFHFGGHHGHFHHHHHHHFHHGHHHHHHFHFHHHHGHHHHHHHHHFHFEDHHHGFGGHHHHDFGFAAGFHHHGGGEGHGHHHHFHHHFEHHHFGHGGGGGGHHGCHHHHGFFFHHHHGHHGFCGGHHHHGHEHGHHHGHHHHGGECGHHHHFHHHHHHHGGGGGHHCHGGGGHGGGGGGCGGGFFFFFFFABABA
@M02197:102:000000000-ALU3V:1:1101:18544:24293 1:N:0:1
GACCCTAGACCTTCCTCCGCTTATTGATATGCTTAAGTTCAGCGGGTATCCCTACCTGATCCGAGGTCAAAATTCTGGTGTGGGGGGGCTCATGGTGCGCCGACCCGCAGCCACTTCAGCGCTTGCTCTGCTGCGCTCGTGGCCTGCTGGGAACCGGCCGCCAATGCTTTTGAGGCGAGTCCAGGCGCGCGGAGGCGGGACAGACGCCCAACACCAAGCTAGGCTTGAGGGTTGAAATGACGCTCGAACAAGCATGCCCTAAGGAATACCAAAGGGCGCAATGTGCGTTCAAAGATTCGATGACTCAC
+
BA?ABFFFFFFFGGGGGGGGGGGHHHHHHHHHHHHHHHHHHHHGGGGGHFHHHHHHHHHHHHHGGGGHHHFFHFHHHHHHHGGGGGGFFFFBFFFFFB@FFAFFFFFF:FFFFFF:FFFFF:FDF:FFFFFFFFFF9FFDFFFFFFFFFF?AFGEFFFFFCDBFFFFFFFFBAEFFFFFHGFFFFFFFFFAFAFFF;FFBAFFFFFAGDFFFFFF?HFHGHGHHHFEGFFFGD2@2;>BFBAGCDB1AFD1FFGA0F1HFGFEFG2FCFDF0EEE0?FE3F00A0HFA33BB3E1B113D111?AA1A
@M02197:102:000000000-ALU3V:1:1101:23185:24346 1:N:0:1
GACCCTAGACCTTCCTCCGCTTATTGATATGCTTAAGTTCAGCGGGTATCCCTACCTGATCCGAGGTCAACCTTAGAAATGGGGTTGTTTTACGGCGTAGCCTCCCGAACACCCTTTAGCGAATAGTTTCCACAACGCTTAGGGGACAGAAGACCCAGCCGTTCGATTTGAGGCACGCGGCGGACCGCGATGCACAATACCAAGCGCGGATTGAGTGGTGAAATGGCGCTCGAACAGGCATGCCCCCCGGAATACCAGGGGGCGCAATGTGCGTTCAAAGATTCGATGATTCAC
+
A1AA?1CCF11CGGGCGGGGGGGHHGCHHHHHHFHHHHHHHHHGGGEE1BDEGFHHHHFHHHHEGGAFB@BEGBBGHFH69109>1BE/FBE=@@>FF9D/FECGCE9C/:F?AABCFFGBFBBFB6?FB<11:<?<2.<F?FF:<A//9//;<CHE:+EG##:/9CGAB9E9.9AD=:?---C@>?900BC;#0B99BFFF/;;.#C@$GEFFEGBD:GDBB9/#9>0<.F@BFGF9AA<</E?AEFFHHHFEAFAEEGGGGHHGHFGGGHGGGGGFGGGGFFFFFFFAAAAA
@M02197:102:000000000-ALU3V:1:1101:5622:24492 1:N:0:1
GACCCTAGACCTTCCTCCGCTTATTGATATGCTTAAGTTCAGCGGGTAGTCCTACCTGATTTGAGGCCAGATGTCAAGAAGTTACACACAAGTGTGTAGGGTATAGAAAGCAGACTATTGTCAAGTCCTGGCCACAAGCGAGCTCGTGTCCTAAGCGAAATACTTATTACGCCTAGGGGAACCAGTCAAAGACTAATCCAGCTTACATTTTTAAGGCGAGTCAACTTGGCATTGACAAACGCCCACATCCAACATCCAAGCTCGGATTAACCAAACTTGGAGTTGAGGTTTTCATGACACTCAAACAGGCATACTCTTCGGAATACCAAAGAGTGCAATTTGCGTTCAAAGATTCGATGATTCAC
+
3>AA3FF4DD4FGGGCGG?2?FGFGF56BBFHHHFDHHFFHFHG?EEEGAFFBGFHHHHHGHDGE2AFCGHBGHHHB3@BCGBGDDGGDFFF3F4BFGHHGHGG4BGFH3FFFGHCDFFGHGHE34FGG330BG?0F0?9?BC/CDCGHGDGHGFHCGHHFGFDGFHHGFF/AGDHHGHFFAFF<<BFFCBFC<CC0C0:CGC1GCGCFCFGEBF4EHGFBFF30GDFBFFFFF0B9B///EBEB11FCGEEB11CFC//?EE2EFEF///FFBB1GFGF@0GFFCAF11HFHFHDFFD/BFFHGG1FD2F2FAEAEEBHHHGDBFDAA1B1FFBFGBECCEFGGF3G3GCGGFFFFD3@>>?>>
@M02197:102:000000000-ALU3V:1:1101:6963:24496 1:N:0:1
GACCCTAGACCTTCCTCCGCTTATTGATATGCTTAAGTTCAGCGGGTATCCCTACCTGATCCGAGGTCAACCTTTGAAAGAGTTTAACGGCCACGACCGCCCGCACTCCAAAGCGAATATGTATCACAACGCTTAGAGACGGACAGCTCGGCCGGAGACTTCAAGGCGCGCGGGAGCCGCGACGCCCAACACCAAGCGAGGCTTGAGTGGCGAAATGACGCTCGAACAGGCATGCCCTTCGGAATACCAAAGGGCGCAATGTGCGTTCAAAGATTCGATGATTCAC
+
AAA11CC>1DFFFGGGGGGGGGGHHHHHHHHHHHHHGHGHHHHGGG?FH1G1FHFHHHEHF1EFGGE8HBGGHH:89FG90B1@@2FGG;:>EF//FFFDE@>/BBC;<1E?0<CCC0F7G<;#1F1?F9>CC6FFGFE<09;/<=.0A:-<;<00;<090CAC<2.97;AF</FC>?GGEE@0/;FE?/EFGGE?%2B93BHFB9B2B19:FF1BEAG9HHEBFH;FG:CH:F11GE?HHHFCHHHGHG2E?GGHHHF2EEEAGGFCGGGCGGCFDFFFD>>AA3
@M02197:102:000000000-ALU3V:1:1101:17000:24632 1:N:0:1
GACCCTAGACCTTCCTCCGCTTATTGATATGCTTAAGTTCAGCGGGTATCCCTACCTGATCCGAGGTCAACCTTTGAAAGAGTTTAACGGCCACGACCGCCCGCACTCCAAAGCGAATATGTATCACAACGCTTAGAGACGGACAGCTCGGCCGGAGACTTCTAGGCGCGCGGGAGCCGCGACGCCCAACACCAAGCGAGGCTTGAGTGGCGAAATGACGCTCGAACAGGCATGCCCTTCGGAATACCAAAGGGCGCAATGTGCGTTCAAAGATTCGATGATTCAC
+
CCCCCFFFFFFFGGGGFGGGGGGHHHHHHHHHHHHHHHHHHHHGGGGGHHHHHHHHGHHHHHHGGGGHHHHHHHHHHHHHHHHHHHHHGDGGGGGGGGGGGGGGGGGFHHHHGHGFGGGHHHHHHHHHHGGGGGGHHHDHGGGGGGHFFFGGGHGHGGHGGHGGGGGGGGGEGFDFGGFGFFFHGGHFHFGGGHGGGGFFHFHHHHGGGGGHHHGGGFGFEGGHHFHHHHHHGGGGGGGHHHGGHHHGHHGGGGGHHHFGGGGHGBGGGGGGFBFFBFFFFBBBBB
@M02197:102:000000000-ALU3V:1:1101:20019:24771 1:N:0:1
GACCCTAGACCTTCCTCCGCTTATTGATATGCTTAAGTTCAGCGGGTATTCCTACCTGATCCGAGGTCAACCTGTAAAAAATTTGGGGGTTTTACGGCAAGAGTCCCTCCGAATCCCAGTGCGAGACGTTAGTTACTACGCAAAGGAGGCTCCGGGAGGGTCCGCCACTACCTTTAAGGGCCCACGTGTGCCGTGGGGCCCCAAAACCAAGCGGTGCTTGAGGGTTGAAATGACGCTCGAACAGGCATGCTCGCCAGAATGCTGGCGAGCGCAATGTGCGTTCAAAGATTCGATGATTCAC
+
BCCCCFFFFFFFGGGGGGGGGGGHHHHHHHHHHHHHGGGHFFHGGGGCGHHHHHHHHHHHHHHGGGGHHHHHHHHHFHHHGHH<HHGG:EEGG<HGG9GGGGGHHHHHH9GG:;GHGHHHHH9GGGG8GGHGHHHHHHHGGGGCHFHHGGHHGGGGCGCCFHGGGGGGGGGGFGHHGGHGGC@DGHHEGGGGFGGFGGGGFHGFG3GGFGFFDHGHGHGHGGHHHGHHHHGFFFFFBDHGFFHHHHHGGGGGHHHHHHGHGGGGGGFGEGHGHGCGGGHGGGGGGGFGG>BFFFFFBAAAA
@M02197:102:000000000-ALU3V:1:1101:24836:24780 1:N:0:1
GACCCTAGACCTTCCTCCGCTTATTGATATGCTTAAGTTCAGCGGGTATCCCTACCTGATCCGAGGTCAAGAGTGTAAAAATGGACTTTTGGACGTCGTCGTTATGTGTGCAAAGCGCGAGATGTACTGCGATCCGAAAACAATACGCCGACTGCCAATTGTTTTAAGGCGAGTCTACACGCAAAGTCGAGACAAAACGCCCAACACCAAGCAGAGCTTGAAGTTAAAAATGACGCTCGAACAGTCATGCCACATGAAATACCAAGGGTCGCAATGTACGATCAAAGATTCGATGATTCAC
+
11>1A1CB1BCFEBBFFFAEAEEF3D3GGFDB32BDD22BDE1BE//AAFHGE1FGG1BGHBA/EAACGFHFFF1#6F&$G#G#B@F1EFF@GG?E6/C/;>?#?B#F>FFGFGBF-G/C:;7BFGB2@1//2<<D</=/1<<<><C//C$/@01?1@+?@;;GFC10@*?/>;94F0FFBB?#A00/#*9>0/>9/>$?19A)/191%9@;1161&%2BFGF$B2(;F9EE4#;B#/22A9215010/B2222AD2BFA1B0000000011B300B11A3FB333A11B133@33A>11A
@M02197:102:000000000-ALU3V:1:1101:22955:24942 1:N:0:1
GACCCTAGACCTTCCTCCGCTTATTGATATGCTTAAGTTCAGCGGGTATCCCTACCTGATCCGAGGTCAACCTTAGAAATGGGGTTGTTTTACGGCGTAGCCTCCCGAACACCCTTTAGCGATTAGTTTCCACAACGCTTAGGGGACAGAAGACCCAGCCGGTCGATTTGAGGCACGCGGCGGACCGCGTTGCCCAATACCAAGCGAGGCTTGAGTGGTGAAATGACGCTCGAACAGGCATGCCCCCCGGAATACCAAAGGGCGCAATGTGCGTTCAAAGATTCGATGATTCAC
+
AAB@AFFFFBFFGGGGFG??FGFHCFFHHHHHHHGHHGHHFGFEEGGGHHHGHHHHHHHHHHGG?EEFHHGHFGH8HHHGH3FFAGGGHHHHHGGGGEGCEGHHGGGG;GGHGGGHHF1BDGHHGHF1FGHGHHHA@CFGGHHFDDDFFFHHFHHHHGGG?=FBFGFFGFGFFGGGGGGGGB@BBBGBEEB?DFFHGFFFFFGGGHHFHFHHCFFFHHHHF9FCBFFFHEDDGFFFHFHH@FCAFE/FGHFGDACFBFE0E00DFFFECECHFDGGFFGGGGFFD3D@31>1>1
@M02197:102:000000000-ALU3V:1:1101:18487:24952 1:N:0:1
GACCCTAGACCTTCCTCCGCTTATTGATATGCTTAAGTTCAGCGGGTATCCCTACCTGATCCGAGGTCAACCTTAGAAATGGGGTTGTTTTACGGCGTAGCCTCCCGAACACCCTTTAGCGAATAGTTTCCACAACGCTTAGGGGACAGAAGACCCAGCCGGTCGATTTGAGGCACGCGGCGGACCGCGTTGCCCAATACCAAGCGAGGCTTGAGTGGTGAAATGACGCTCGAACAGGCATGCCCCCCGGAATACCAGGGGGCGCAATGTGCGTTCAAAGATTCGATGATTC
+
BCCCCFFFFFFFGGGGGGGGGGGHHHHHHHHHHHHHHHHHHHHGGGGGHHGHHHHHHHHHHHHGGGGHHHHHHHHHHHH<HHHGGGGGHHHHHGGGGGGGGHHHHGGGGGGHGGHHHHHHGGFGGHGHHHFHHGHGGGGGFHHHGFFGGFHHHHHHGHGGGGFGGGGGFFGGGGGGGGGGGGGGGFGGGGGHHHHHHHGGFHFGGHHGHHHHHHHHHFFFFHHGGGGGHHGFHHHHHHHHGGGFFGGHHHGGHFHGGGGGGGGHHHHEGGGGGGGFGGGGBFFFFFFBBAAA
@M02197:102:000000000-ALU3V:1:1101:10621:25103 1:N:0:1
GACCCTAGACCTTCCTCCGCTTATTGATATGCTTAAGTTCAGCGGGTATCCCTACCTGATCCGAGGTCAACCTTGTAAAAGATTTAACGGCCGCGACCGCCCGCGCTCCGAAGCGATTAATGAAATCACAACGCTTAGAGACGGACAGCTCGGCCGGAGACTTCAAGGCGCGCGGGAGCCGCGACGCCCAACACCAAGCGAGGCTTGAGTGGCGAAATGACGCTCGAACAGGCATGCCCTTCGGAATACCAAAGGGCGCAATGTGCGTTCAAAGATTCGATGACTCAC
+
BBBBBFFFFFFFGGGGGGGGGGE5GHHHHHC5GH5GHHGGHHHGGGFEHFGHHHGHHHFHHHHGGGGHH;HHHGHBEFFEEFDGHHHHECEEGGGGGGGGGF?GGGGGGGGGCCBBHFGHHGFFDGFDFHHGGFDGGGHHHHGGGGGGGGGGGGGHGGGGGGFECFBFFCCGFFFFFGFEFCEGEHGFGBHFBEAGFFGHFFFHFBHHFEBE0DFBB;BEGGHHFHFHFGC1AHGGGGEEGFHHHFHHFFG0GGEGEHGHGEAEGGFDBBA3GFEBCB3FFFFAA1A1
@M02197:102:000000000-ALU3V:1:1101:24475:25143 1:N:0:1
GACCCTAGACCTTCCTCCGCTTATTGATATGCTTAAGTTCAGCGGGTAGTCCTACCAATCTGAGGCCGATGAATTGAAATTAAATCCCTTCCTCTCTTCCAAAGAAGCGAGGCATGGGCGGGGTTCAGAAGCACTCCAACCAGCAAAACGTCGCGTCCAGCTCCTCGACCCTGCGCCTCTCCTCTCCGAAGTCCTGATATTATCAAAACCCGGCAGGGAAAGACGTGGGCGAAATAACGAGCTTTCGTCCGTCTTGCCGATCGAATGGATGCGCTAATGCATTTCGAGGGAGCCACCGTGGAAGATGGCAAGACCCTCAAGACCGATCCGCCAGCTTTCTCAACTAAATAAGAAAGCTGTCGTTCGAAACAATTCGCGGCCCTCAAACAGGCATGCTCCCCAGATTAGATCTGCCGGGAGCGCAAGGTGCGTTCAAAGATTCGATGATTCAC
+
BBABBFFFFBCFGGGGGGGCGGFHHHHBGHFCFGGHH5G5EFBEGGEGEGGHH5FHGHHHHGHFGGGGGGGHFFGHFHHHHHHHFFBGHHHHHHHHFHHHFFHH3GCHGGFGGGFHH/CE/@DCFHHHEHHFH/<CGHHHGGHGHHGHGGCEG-B?FGGFGFGGGG?EGGGFF?9-;ADEBF/BFFFFADCAFFFFFFFFFFFFFFFFFFF-9@D;@=EFEAFF...;@EFF:BFFFE/;EDFFF@9..A9..->-9-.////B//B9A-?GFF9B00FF9.9.@FBEABFC.::-.0000HC;00HGHGCCA<<0<<0...?A-CCCGEC11@1CDFGDBDDDHFFDGGDGHHGF</<FEF0FE40GF?/>//CE/DEEC?53FB335B33B1E010BFED3B5GA33GGE2CECGGCEECFFAGGCDHCGGDBGFAFGFFBFFDD3BAA?
@M02197:102:000000000-ALU3V:1:1101:22735:25164 1:N:0:1
GACCCTAGACCTTCCTCCGCTTATTGATATGCTTAAGTTCAGCGGGTAGCCCTACCTGATTTGAGGTCTAACTAAAAGTTATTAGAGTGGAGGGAGCGAAAACTTATTACGCATTCCACTTAGACATTTAAGACGAGCCACAAGATGGCAGACGTCCAAAGCTCATACATAGAAAACTAGGTATGAGAGGTCTTATGACACTCAAACAGGCATGCCTTTCGGAATACCAAAAGGCGCAATGTGCGTTCAAAGATTCGATGACTCAC
+
BBBABFFFFFFFGGGGGGGGGGGGHHHHHHHHHHFGHHHHHHGGGGGGGFHHHHHHHHGHHHFHGHG9HHHHHHEHHFBGHHHGGHHGGFHHGG7GC7FGG7GHHFHGGFGFEGGHHBFGHED3BGFFFFHHE2GBEGHHHGGGHHHHGGEFFHHHHHHGGGDHFFHHHHHHFGGEHEHGGFHFHHHGHHGHHHHHFEHHGGGGHGDHHGGHHHHCGGGFHGFHGGGGHHGEGEGHHHHGGGGHGGGGGGGGGGFFFFFFFBAAAA
@M02197:102:000000000-ALU3V:1:1101:18761:25312 1:N:0:1
GACCCTAGACCTTCCTCCGCTTATTGATATGCTTAAGTTCAGCGGGTATCCCTACCTGATCCGAGGTCAACCTTTGAAAGAGTTTAACGGCCACGACCGCCCGCACTCCAAAGCGAATATGTATCACAACGCTTAGAGACGGACAGCTCGGCCGGAGACTTCTAGGCGCGCGGGAGCCGCGACGCCCAACACCAAGCGAGGCTTGAGTGGCGAAATGACGCTCGAACAGGCATGCCCTTCGGAATACCAAAGGGCGCAATGTGCGTTCAAAGATTCGATGATTCAC
+
AB@AAFF4DFFFBGFGFGGGGGEFHFFBDGHHHHHHGFFGBFGGCGGGFHGHHHHHHHEHHHHGGGGGH33?BGH5FGFGFHGGGHHFEE/?@FE@?EEGG?EFCDFHGHHFFG?<BFGHEGFHFHEEFCGDGGGGHHHHGBGF<AC0:.CEFGHGGGGFGFFBCGGGCGGGFFCFDFC<@GGGGHHGGFFFGHFAGFHFFGHHGHGCFGGG9HHFFFGEEHFGEFA;GHHHGEF99E?HFGFHHHFHBHCEFGGHDGA00EACFDD3GGGEF1CFBFBBFA11A1
@M02197:102:000000000-ALU3V:1:1101:14484:25321 1:N:0:1
GACCCTAGACCTTCCTCCGCTTATTGATATGCTTAAGTTCAGCGGGTAGTCCTACCAATCTGAGGCCGATGAATTGAAATAAATCCCTTTCTCTGACAGAAAGGGCGGGGTTCAGAAGCACTCCAACCAGCAAAAGTCGTTGCGTCCAGCTCTAACCCTTTCTCCGCCTCCGAAGTCCTGATATTATCAAAACCCGGCAGGGAAGAGAGGGCGAAAATCGAGCTTTCTTCCGTCTTTCGCCTATCAAATGGATGCGCTAATGCATTTCGAGGGAGCCGCGGTGAATGGCAAAGACCCTCAATACCGATCCGCCAGCTCTTACTGAAAAAAGCTGTCGTTCGAAACAATTCGCGGCCCTCAAACAGGCATGCTCCCCAGATTAGATCTGCCGGGAGCGCAAGGTGCGTTCAAAGATTCGATGATTCA
+
BBBBAFFFFFBFGGGGGCCGGG?DHFHHHFHGHHGHHFGHFFHGGGGGGBFDHHFHHHHHHHHHGGGF?EGGHHHHGHGHHHHHBFHFGHHGHHHFHGHHHFFFDEC@CCGGFHHGFHFHHHFFGHHDGHHHHHHE0<CCGCDGDCCGEHGHHHHHHHHHB0CFGGGGGGGD?EDEBFGF0CBFFFGGGFFFFFFFFFFCADFFFFEFFF9FFF;BFFEFFEADEFF.-DDCEDA.B9B?A;#9B;/FFB=:---FFF;CB0EFC9.?GFFA:9-9:-.FGG0GCGCEHD0C<.GGHGHHFGCAC<--GGGHHHGHHGBHGBHFGBHHGFEDCEGEAHGEBHDDFGE//E@/AE1FGHFHFEGFFBG3HEEFEBEFGHGGHGFGA?GE2?GGGGCGGHHE2GGFCGGGGGGGEGFFFFFFFAA>33
@M02197:102:000000000-ALU3V:1:1101:14500:25314 1:N:0:1
GACCCTAGACCTTCCTCCGCTTATTGATATGCTTAAGTTCAGCGGGTAGTCCTACCAATCTGAGGCCGATGAATTGAAATAAATCCCTTTCTCTGACAGAAAGGGCGGGGTTCAGAAGCACTCCAACCAGCAAAAGTCGTTGCGTCCAGCTCTAACCCTTTCTCCGCCTCCGAAGTCCTGATATTATCAAAACCCGGCAGGGAAGAGAGGGCGAAAATCGAGCTTTCGTCCGGCTTTCGCCTATCAAATGGATGCGCTAATGCATTTCGAGGGAGCCACGGTGAATGGCAAAGACCCTCAATACCGATCCGCCAGCTCTTACTGAAAAAAGCTGTCGTTCGAAACAATTCGCGGCCCTCAAACAGGCATGCTCCCCAGATTAGATCTGCCGGGAGCGCAAGGTGCGTTCAAAGATTCGATGATTCA
+
AAABCFFFFFFFGGGGGGGGGGGHGHBGGHHHHHHHHHHHHHHGGGGCEHHHHGHHHHGHHHHFGGGGGGGHFFHHHHHHHHGHHHHHHHHHHGGHGGGHFHHGGGGGCFFCHHHHHFGHHHHHHGHCGHHGHGHGHGGGCHGC?FGGGGHHHGHHHGHHHHGGFDGGGGGGGGGGGGGGEFGGGGGGGGFBFFFFDF;>B>EFFBAFFFBDAFAFFFFBFEFFFFFFF?D;#AA=BFDFFFFBBFFGFFFA???FBFFC0FFC.B?FFFFGHHFGHHDGBHGCC0HEGHFG<.CFFGHFECCEACC>?@GGG2C2FGBHHGHHCFDBGBEB<//@FGEDFHHF3E>/@GEFE?CGEGHHFHFHEFHHHGGEEFFBEHHHGHHHGCGGEEEGE?GEGFHFGGE?GGGFCGGGEGFFBFFFFAA>??
@M02197:102:000000000-ALU3V:1:1101:14477:25500 1:N:0:1
GACCCTAGACCTTCCTCCGCTTATTGATATGCTTAAGTTCAGCGGGTATCCCTACCTGATCCGAGGTCAACCTTTGAAAGAGTTTAACGGCCACGACCGCCCGCACTCCAAAGCGAATATGTATCACAACGCTTAGAGACGGACAGCTCGGCCGGAGACTTCAAGGCGCGCGGGAGCCGCGACGCCCAACACCAAGCGAGGCTTGAGTGGCGAAATGACGCTCGAACAGGCATGCCCTTCGGAATACCAAAGGGCGCAATGTGCGTTCAAAGAGTCGATGATTCAC
+
AAAABFFFFFBFGGGGGGCGGGGHHHHHGGHFCHHGHHHHHHHGGGGGHHHHHHHHHHHHHHGGGG9HHGH90H:HGHFHHEGHHGFHG?EGGGGGGGGGGGGGCCGFHFGHEFFGGGFHH#<GFGHHFGCGGFGHFHHFGGGGGFHHHGGEGHHGGGHGGGGECDGDCGDFFFFFFFFFFFFF/BHFGGHGFGAGEFHGHG?HHGGFFFEGF@1;GEEEHFEFFGFA3GAFGGDDGDEFHFFFFHGHFHGEDGCGHHHEE?EBBG55GGGE22FCD5FFBA?BB@
@M02197:102:000000000-ALU3V:1:1101:17619:25608 1:N:0:1
GACCCTAGACCTTCCTCCGCTTATTGATATGCTTAAGTTCAGCGGGTATCCCTACCTGATCCGAGGTCAAAAGTGAGAAAGTACGCTTTATGGGTACCAGTATAACGGCTTAGATCGCAAAATGTGCTGCGCTCCAAAGGCCAATATGCCGGCTGCCAATTGTTTTGAGGCGAGTCTACAGGAGACAAACACCCAACACCAAGCAGAGCTTGAAGGTACAAATGACGCTCGAACAGGCATGCCCCATGGAATACCAAGGGGCGCAATGTGCGTTCAAAGATTCGATGATTCAC
+
CCCCCFFFFFFFGGGGGGGGGGGHHHHGHHHHHHHHHHHHHHGGGGGGHHHHHHHHHGGHHHHEGFGHGHHHHGHHHHHHHHGH7GGGFHHHGGFHHHHHHHHHGHGFGGGHFHHEHHGGFHHHHHHHHHGGGGGHHFHHHHHHGCHFHGGGGGGGHHHHHHHEHHFFEHGHHHGGGFHHHHGFHGHGGGGGGGFGGGGGHGHHHHGBHHHFHFFHEFGHFHGGFFGHFFHHHHHGHHHGGGHHHHGFFHHFHCHHHGEEEEAF5HCEEFHFFGGGGGGGF4FDFBFF?BBBB
@M02197:102:000000000-ALU3V:1:1101:11301:25639 1:N:0:1
GACCCTAGACCTTCCTCCGCTTATTGATATGCTTAAGTTCAGCGGGTATCCCTACCTGATCCGAGGTCAACCTTTGAAAGAGTTTAACGGCCACGACCGCCCGCACTCCAAAGCGAATATGTATCACAACGCTTAGAGACGGACAGCTCGGCCGGAGACTTCTAGGCGCGCGGGAGCCGCGACGCCCAACACCAAGCGAGGCTTGAGTGGCGAAATGACGCTCGAACAGGCATGCCCTTCGGAATACCAAAGGGCGCAATGTGCGTTCAAAGATTCGATGACTCAC
+
AABABFFBFFFFGGGGGGCGGGGHHHFHHHHHHHHHHHHGHGHGGGGGHHHFHHHGGGHHHHHGGGFHH;HFHHHGGGHHGHHGHHGHGEE/EFEGCEEEGGGGGFFHHHHHFHDGGGGHHFGHGHHHE?BCGGGHHHHHGGGFFCECGCCFGGHHFGHGGGGFCDC@CFDEFAAFCGGGGGEABHGEFFGGEGFFFFGF9FCGGFGEGEFHGDFEGFGFGADHHGGFFHHHGGGGGEEGHHGHHHHHHG?GGECHGCHGCGGHGBEDCGGGGFFFFFFFD@BBBB
@M02197:102:000000000-ALU3V:1:1101:25360:25472 1:N:0:1
GACCCTAGACCTTCCTCCGCTTATTGATATGCTTAAGTTCAGCGGGTAGTCCTACCAATCTGAGGCCGATGAATTGAAATTAAATCCCTTCCTCTCTTCCAAAGAAGCGAGGCATGGGCGGGGTTCAGAAGCACTCCAACCAGCAAAACGTCGCGTCCAGCTCCTCGACCCTGCGCCTCTCCTCTCCGAAGTCCTGATATTATCAAAACCCGGCAGGGAAAGAAGTGGGCGAAATAACGAGCTTTCGTCCGTCTTGCCTATCGAATGGATGCGCTAATGCATTTCGAGGGAGCCACCGTGGAAGATGGCAAGACCCGCAATACCGATCCGCCAGCTTTCTCAACTAAATAAGAAAGCTGTCGTTCGAAACAATTCGCGGCCCGCAAACAGGCATGCTCCCCAGATTAGATCTGCCGGGAGCGCAGGGTGCGTTCAAAGATTCGATGATTCA
+
AAA3AFBFFFFFGGGGGGGGGGDHHHHFFHBGHHGHCHCGHHGGCEGEFBGBGEGFFFGHH5FHAAEC@>EFHHHHH5GHGHHHHGHHGFH3EGHGEFGHHHEHFAFH/ECGCG3?0GH?BCCC?HFGFHFFFHHHC/CGAE<GHHFHHGFA@CGGGGDFFGGGBFDD@-BFFF;BFDFFF/BFFFBD-.@EFFBBB9FBF9/FFFFEFFFBB<;B;-.9;.;.9/;;EE;B;9AB/;FFB;AFF/BDA.;.../FFD?FFBF;//B-A@BBEEFFB99/A.FDB.;..;...9.-AFBCB;0BBBBC0FF@B@;.00C:.C.<-<<-CD<11011?<111@GHFGF1D<?1G?1C@C<//GCEDFGD????GECEGEE>/>53G53DG@FB3AAEAEBFFBFEFGHGHFAGEEEAAA2?GGFA2EAEDFGBGGGGGGGFFFFFFF3AA>>
@M02197:102:000000000-ALU3V:1:1101:7858:26004 1:N:0:1
GACCCTAGACCTTCCTCCGCTTATTGATATGCTTAAGTTCAGCGGGTAGTCCTACCAATCTGAGGCCGATGAATTGAAATAAATCCCTTTCTCTGACAGAAAGGGCGGGGTTCAGAAGCACTCCAACCAGCAAAAGTCGTTGCGTCCAGCTCTAACCCTTTCTCCGCCTCCGAAGTCCTGATATTATCTAAACCCGGCAGGGAAGAGAGGGCGAAAATCTAGCTTTCGTCCGTCTTTCGCCTATCAAATGGATGCGCTAATGCATTTCGAGGGTGCAACGGTTAATGGCAAAGACCCTCAATACCGATCCGCCAGCTCTTACTGAAAAAAGCTGTCGTTCGAAACAATTCGCGGCCCTCAAACAGGCATGCTCCCCAGATTAGATCTGCCGGGAGCGCAAGGTGCGTTCAAAGATTCGATGATTCAC
+
AABBBFBCF54CGGGGGGFGGCGGHCHHGHFFFGHGHFHHHGGGG?EC1BGHHHGGHHEGHFG5EFGEEGGHB5DG5FGGHHFHHG3FFFFFHGFBG33FHGF11F/</C/AGH1GFFBFF1F0FGFDGGFF01GB0=<EGHGCADG.C/0/CHGF.G.CGHGBF.CC9A.9BD-;FGGG0C;CFFGF0;0//;A--;--=;EB/.9B9FAAFFFBB9B#AAAA:B;A?DA9A/5EEB/9;;DEF/FBB9-9-GBBBBGF0BFEDB.9..A9:0D;..CG;;0;00HGHDD/<..BGGDFEGAEC>---<A0?1HHGF?2GG2F<11BDF?</<A<0F//FGF43G@/@ECEE?1B1F3FB33G3BBGE1AA02BF53555FFHGEEA222E2A2EBAB4A22ECGA5FGCGGGGFF@5FBFA?A3A
@M02197:102:000000000-ALU3V:1:1101:17444:25976 1:N:0:1
GACCCTAGACCTTCCTCCGCTTATTGATATGCTTAAGTTCAGCGGGTATCCCTACCTGATCCGAGGTCAACCTTTGAAAGAGTTTAACGGCCACGACCGCCCGCACTCCAAAGCGAATATGTATCACAACGCTTAGAGACGGACAGCTCGGCCGGAGACTTCTAGGCGCGCGGGAGCCGCGACGCCCAACACCAAGCGAGGCTTGAGTGGCGAAATGACGCTCGAACAGGCATGCCCTTCGGAATACCAAAGGGCGCAATGTGCGTTCAAAGATTCGATGATTCAC
+
BBBBBFFBFFFFCGGGGGCF2AEHHGFHFBGGHFHFFHHFHHGFGGECFHHHHECFFFFHHHECGEFHF<HGHHHHHHFHFFE:HHHFE/E/EFGCCECGGGACCF9HHHHHHHGGFFFHHDGFHHHHHG9?DEGHBFGFBBFFCCCCF<CGGGCHGDFDBFCBCBFFGGGFGA6/@DFFFAFF=EAAFDFGGH8EDGFE9@:HFB//>:FBD2B/GGGE9EEG1A1BGFAACFEFA/AB6DFAFEGHHF?E0A0BDA1E?ECHFGFFGB31CGB@DDBFFAAAAA
@M02197:102:000000000-ALU3V:1:1101:10539:26361 1:N:0:1
GACCCTAGACCTTCCTCCGCTTATTGATATGCTTAAGTTCAGCGGGTATCCCTACCTGATCCGAGGTCAACCTTTGAAAGAGTTTAACGGCCACGACCGCCCGCACTCCAAAGCGAATATGTATCACAACGCTTAGAGACGGACAGCTCGGCCGGAGACTTCTAGGCGCGCGGGAGCCGCGACGCCCAACACCAAGCGAGGCTTGAGTGGCGAAATGACGCTCGAACAGGCATGCCCTTCGGAATACCAAAGGGCGCAATGTTCGTTCAAAGATTCGATGATTCAC
+
3AAAAFFFFFCFGGGCFGG?EEGHHH5EHHHFHHHHCGFGHHHAEGGEFHFHGHHGHFHBAFFAEE8HH:HFHH:HHGHHFHGGHH4GF?/>>F/BE/EEBE@DCDGFFGEGGGFGFCFFFB9;@FF;HGFGDFDHHHFHGFCDGEA7CDFCE8GDD0BGGGAA<GDCGGDGGD@@6GGC>E>G;#??B?A9?E?A>9A+;F3393AB;A;@5;9AFFFABAEBF3AF3AHEFF6EEBBF5-DA;AHG3F2EB2GFHGF2AA2BA5BF5GGAGCFFFFFFFABAAA
@M02197:102:000000000-ALU3V:1:1101:11262:26433 1:N:0:1
GACCCTAGACCTTCCTCCGCTTATTGATATGCTTAAGTTCAGCGGGTATTCCTACCTGATCCGAGGTCAACCTGTAAAAAATTTGGGGGTTTTACGGCAAGAGTCCCTCCGAATCCCAGTGCGAGACGTTAGTTACTACGCAAAGGAGGCTCCGGGAGGGTCCGCCACTACCTTTAAGGGCCCACGTGTGCCGTGGGGCCCCAAAACCAAGCGGTGCTTGAGGGTTGAAATGACGCTCGAACAGGCATGCTCGCCAGAATGCTGGCGAGCGCAATGTGCGTTCAAAGATTCGATGATTCAC
+
AAA??FCFFDFFFFGGGGGGGGFHHHFHDGHCHHHHCHHFGHHGGGGGGHGHFHCGBGFHHGFGEEEFHHHHHHHHBGHE9HG.4GFGGFGG:;HGGGGGEHF8BDG:HGDGC/AG2;GFHHCEG9G9GGH$HGHGF<HG?CFAHG:G?D.:CE?GCC:-<CEBG0;@FFGBFBHHHGGFEFHFGFHGFCGGGE?GGDAGGHFFFGFEFFFEECGDBHHHHGHHHGGEFGEFGFFEHEFDHGHFFHG?GEEEHBGG5CHGEEEAEA2E?EFEGGAGEFG4GFFGGGGGACFBFFB5BB@AA
@M02197:102:000000000-ALU3V:1:1101:13479:26450 1:N:0:1
GACCCTAGACCTTCCTCCGCTTATTGATATGCTTAAGTTCAGCGGGTATCCCTACCTGATCCGAGGTCAACCTTAGAAATGGGGTTGTTTTACGGCGTAGCCTCCCGAACACCCTTTAGCGAATAGTTTCCACAACGCTTAGGGGACAGAAGACCCAGCCGGTCGATTTGAGGCACGCGGCGGACCGCGTTGCCCAATACCAAGCGAGGCTTGAGTGGTGAAATGACGCTCGAACAGGCATGCCCCCCGGAATACCAGGGGGCGCAATGTGCGTTCAAAGATTCGATGATTCAC
+
AABCBFFFFFFFGGGGGGGGGGGHHHHHHHHGHHHHHHGHHHGGGGGGGHHHHGHHHHHHHGHGGGGHHHHHHHHHHHHHFFHGEFGGHHHHHGFGGFFFFHHHHGGGGGGHGGHHHHHHGGGFFHFGFHGHHHHGGGGGGHGGGDFGGFHFHHHHHHHGGFFFFGGGFFFGFFGFGFGGGGGGGGGGEGGGFFFGHHFGGFGGGHFGHFHGHHHHHHHFHHHGGGGGGHGHHHHHHHHHGGFGGGGGHHHHHHHGGCFGGGGFFHHGGGGGGGGGGGGEGFFFFFFFFABCCA
@M02197:102:000000000-ALU3V:1:1101:19933:26479 1:N:0:1
GACCCTAGACCTTCCTCCGCTTATTGATATGCTTAAGTTCAGCGGGTATCCCTACCTGATCCGAGGTCAACCTTTGAAAGAGTTTAACGGCCACGACCGCCCGCACTCCAAAGCGAATATGTATCACAACGCTTAGAGACGGACAGCTCGGCCGGAGACTTCAAGGCGCGCGGGAGCCGCGACGCCCAACACCAAGCGAGGCTTGAGTGGCGAAATGACGCTCGCACAGGCATGCCCTTCGGAATACCAAAGGGCGCAATGTGCGTTCAAAGATTCGATGATTCAC
+
BBBA?CFC@DCBGGCGGC?EEEG5EBGFHCHHBGHHH5GFHGCFGG20BGHGHBHHHFGFF<H?E?1BCGG:9HFFBFGFGFBE;FHHD>/>EFEGGGGGGCGGGGFFGGHHFHGGCCCHGBFHGHGFHFGG5GFHHHHHGFDGC?CGH?C:CC<@62FF0CFBB@EA?ABG?<9BFEBB<@EHEBBFFFEFFF?/E;B;@1F9FBE/BEB2B2@A?;/EEEEF%BFG159BAFF/BBBFE2BGF/E1A00GGEFHHG1A0?A1FF33DDFA1B1FBFFFDA1>1>
@M02197:102:000000000-ALU3V:1:1101:12423:26510 1:N:0:1
GACCCTAGACCTTCCTCCGCTTATTGATATGCTTAAGTTCAGCGGGTATCCCTACCTGATCCGAGGTCAACCTTTGAAAGAGTTTAACGGCCACGACCGCCCGCACTCCAAAGCGAATATGTATCACAACGCTTAGAGACGGACAGCTCGGCCGGAGACTTCAAGGCGCGCGGGAGCCGCGACGCCCAACACCAAGCGAGGCTTGAGTGGCGAAATGACGCTCGAACAGGCATGCCCTTCGGAATACCAAAGGGCGCAATGTGCGTTCAAAGATTCGATGACTCAC
+
ABBBBFFFFDFFGGGGGGGGGGGHHGHHHHHHFHHHHHHHHHHGGGEEHHHHHHHHHHHHEHHGGGEHHHHHHHHHFHHGGHHF;HHHG@?EGGFGGGFGGGGG:GGHFHHHFHGFGGFGFHHH;GGHHGFBFFGFBAFGGFGGDGEHHGGGGHHFDGGHGHGGGGGGGGFGFFFFFFFBEAGHGHFFHFFGGHGGGFHGFFHFGFG:GGGFHHGGGGGGFHGGGFHHGHGHGGGGGFGHHHHFHHGFHGFGGFGGHHHEGFGGGGGFF5GFGCFFFFFFFAAA>>
@M02197:102:000000000-ALU3V:1:1101:23988:26568 1:N:0:1
GACCCTAGACCTTCCTCCGCTTATTGATATGCTTAAGTTCAGCGGGTATCCCTACCTGATCCGAGGTCAACCTTAGAAATGGGGTGGTTTTACGGTGTAGCCTCCCTAACACCCTTTAGCGAATAGTTTCCACAACGCTTAGGGGACAGAAGACCCAGCCGGTCGATTTGAGGCACGCGGCGGACCGTGTTGCCCAATACCAAGCGAGGCTTGAGTGGTGAAATGACGCTCGAACAGGCATGACCCCAGGAATACCAGGGGGCGTAATGTGCGTTCAAAGATCCGAGGATTCAC
+
>>?AA1C1D1@11GGDF11AE0AAA3DDDF3GFFGHCGBH22DE//E?1DGE1BFHH1BF1FF//AEC1FDHFFHFHF1DF:0?>+/#?7EGHA/#E@EEE%9<EF#FBC7$?A4F1GB7B;00?1@D1FGHHFH?@@CCF<1<=>AF=CC<<<C<..6FF%:0CC?;BF</9/<9>/?/#<?</;/$/CB9?;BB2>F/#;?//>1CB1CFFFEGDFBGFG0/>E>B0#/DFGDA1A9BBA#:/AB2222DB1/EEEA0EB0D1BFEEA00BB3F3FAAA111131F3>11>1
@M02197:102:000000000-ALU3V:1:1101:15559:26570 1:N:0:1
GACCCTAGACCTTCCTCCGCTTATTGATATGCTTAAGTTCAGCGGGTATTCCTACCTGATCCGAGGTCAACCATTAAAAATTGGGGGATTTAGCGGCCAAAGACGCTGCAACTCCAGTCAAAAGCGAGATAAAAATTTACTACGCTCAGAGGATATCGCAGATCCGCCGTTGTATTTCAGGAGCTACAGCTAGCAAAAGCAGTAGGCTCCCAACACTAAGCTAGGCTTAAGGGTTGAAATGACGCTCGAACAGGCATGCCCACTAGAATACTAATGGGCGCAATGTGCGTTCAAAGATTCGATGATTCAC
+
BABBBFFFFDFFGGGGGFGGGEEGHGHHHHHCGGHHHHHHHHHG?GG?GHGHFGGGHHGHHGFCGGGHHHHHGHHHBEGDGHGFECFGGHH<GH?@?E?HHFHHGGG8GHFHFFHFHHHHHHG6GD0BDAGHHGHHHHHFHFHGFFGDGHDFHHHHHCAEDGHHHCEDGHFHHHFGEHHFFHEGHHHHGFFHBHHHGGGGGF?HGGGEFHFHHHHFFHHGHHHHFEHHHFGGHHHHHEHGGFGGHHEGBHHHHHFFHEEFGFFAG5HGHHGDHHGGCGGHHHHFEGGGGGGGGGGGGGFFFFFFFCCCBA
@M02197:102:000000000-ALU3V:1:1101:23989:26587 1:N:0:1
GACCCTAGACCTTCCTCCGCTTATTGATATGCTTAAGTTCAGCGGGTATCCCTACCTGATCCGAGGTCAACCTTAGAAATGGGGTTGTTTTACGGCGTAGCCTCCCGAACACCCTTTAGCGAATAGTTTCCACAACGCTTAGGGGACAGAAGACCCAGCCGGTCGATTTGAGGCACGCGGCGGACCGCGTTGCCCAATACCAAGCGAGGCTTGAGTGGTGAAATGACGCTCGAACAGGCAGGCCCCCCGGAATACCAGGGGGCGCAATGTGCGTTCAAAGATTCGATGATTCAC
+
BBBAAFFFFFFBBFCGGC2EAEFHHFCHFHFHFHCFFHHHHHCGGGAABFHGHHHHHHHHHHHGGGECFGHA:9FFGHHHHHGE?EGGHHHHBEFCBFEFFFHEHFFGGG:HGGHHHHHEGCGGGGFHEHG0FFHFFGDFDGEHGFFEFEB9HHHGHHHGFFFFGGGFGGFFBEG@@@?AAFF;-GGGFGFFEFGGGFBCB/GGGHHEHBFGHHHHHHHGEFHFFDCDFECHHHHHHHFF#CFGFECGGHHGEGHGGGEEE2EEFBFEEEGG4GGGGGGFGBFFBFFFFBAAA?
@M02197:102:000000000-ALU3V:1:1101:9672:26773 1:N:0:1
GACCCTAGACCTTCCTCCGCTTATTGATATGCTTAAGTTCAGCGGGTATTCCTACCTGATCCGAGGTCAACCTTTGGAAAATTGGGGGGTTTTACGGCAAGAGTCCCTCCGGATCCCAGTGCGAGACTTAAAGTTACTACGCAAAGGAGGCTCCGGGAGGGTCCGCCACTACCTTTGAGGGCCTACATCAGCTGTAGGGCCCCAACACCAAGCAGAGCTTGAGGGTTGAAATGACGCTCGAACAGGCATGCCCGCCAGAATGCTGGCGGGCGCAATGTGCGTTCAAAGATTCGATGATTCAC
+
BAABBFFFFFFFGFGGGGGGGGGHHHHHHHHHHHHGGHHHHHHGGGEEHHHHHHHFFGHHEHHGGGGHHHGHHHHEHBBGHHHHHGFGGCCAC/6CDFGGC<<:HHE<HADGD?DFBFG-FGGG9GG#+CFE9GGGGGGFF8FFFFF9FDF.:5B?A(FFC;CA>00@DFFGFFGFFFEFFFFFFFFF1B1FFFGCDCBFFFFFF?EGGHHHFFFB;?FHHGGHGHHHFFFEFFFFFHEGGGFHHHGEECCE03FHFGFFB2GGE?GFE?GCHHGGGGFAGGAAFFGGGGFF5FFDD?@BBA
@M02197:102:000000000-ALU3V:1:1101:13394:26791 1:N:0:1
GACCCTAGACCTTCCTCCGCTTATTGATATGCTTAAGTTCAGCGGGTATCCCTACCTGATCCGAGGTCAACCTTTGAAAGAGTTTAACGGCCACGACCGCCCGCACTCCAAAGCGAATATGTATCACAACGCTTAGAGACGGACAGCTCGGCCGGAGACTTCAAGGCGCGCGGGAGCCGCGACGCCCAACACCAAGCGAGGCTTGAGTGGCGAAATGACGCTCGAACAGGCATGCCCTTCGGAATACCAAAGGGCGCAATGTGCGTTCAAAGATTCGATGATTCAC
+
BBBBBFFFFFFFGGGGGGGEGGGGHHHHHHHCHHGHHHHHHHHGGGGGHHHHHHFHGFFFFHGGGGFGFHHHHHHHHGHFHFGHFHFHGGGGGG:@?FEGCGG?CGGHHHFFAFFFGCFGFFFFHGGH:GGFDGBGGHFHGGGGGGGGFGFGGD?DCGGGHGFEFFGCGGGGFGFCFFFGGFGGCEHEFFFEFHECGFHFHFGFGHGGFCHHGFFE1FGGEHGGHHHHGGHHFGGGGGGFHEHFGGFHHHGGDEGHHGF22EGFGEBGFGGGGBFFDBFDF?@?AA
@M02197:102:000000000-ALU3V:1:1101:13754:26728 1:N:0:1
GACCCTAGACCTTCCTCCGCTTATTGATATGCTTAAGTTCAGCGGGTATTCCTACCTGATCCGAGGTCAACCTGAAAAAAGAGGTTGGACGGCACACTCCGACCGGCCACCGACGCGAGACAGATGCCACAACGCGAGGGGACGGACGGCGTGGCCGGCGACATTGGGGCGGGCGGCTAGAAGCCGCGGCGCCCAACACCCAGCCGGGCTGGATTGGTGACAATGACGCTCGAACAGGCATGCCCCCCGGAATACCAGAGGGCGCAATGTGCGTTTAAAGATTCGATGATTCAC
+
CCCCCFFFFFFFGGGGGGGGGGGHHHHFHCHHHHHHHHHGHHHGGGGGH5GHHHGHHHHHHHGGGGGHHHHHHHHHHHFGGGHGGFHGHGGGGGG;HHHHGGGGGGGGGGHGDGGGGGGGGHHHHHHHGHHHGGDFFGGGGGGFCABFFAFBDFFFFFFFFFFFFFBEFDB?CBFFB/FFBB?BFGGGBBFBGED?GHGGGGGGCGGFDBHG:;HFH:GFFGHFFDGDD;;HHGHHGHHHGGGGEECFGHHGHHHHHHGGGGGGHHGGCGGGGGFF5BGGGFFFFFFFD3AA>3
@M02197:102:000000000-ALU3V:1:1101:16357:26920 1:N:0:1
GACCCTAGACCTTCCTCCGCTTATTGATATGCTTAAGTTCAGCGGGTATCCCTACCTGATCCGAGGTCAACCTTTGAAAGAGTTTAACGGCCACGACCGCCCGCACTCCAAAGCGAATATGTATCACAACGCTTAGAGACGGACAGCTCGGCCGGAGACTTCTAGGCGCGCGGGAGCCGCGACGCCCAACACCAAGCGAGGCTTGAGTGGCGAAATGACGCTCGAACAGGCATGCCCTTCGGAATACCAAAGGGCGCAATGTGCGTTCAAAGATTCGATGATTCAC
+
BAB?AFFBFFFFGGGGGFGGGGDFHHHHHHHGFHHGHHGHHHFGGGGGFHHFHHHFHHH5GFHGGGFHHHBGHHHHHFBG3FFG:HHHGGGGEGGCEGG9EEGCFGCHHHGGEGFGGGGHGGHHHHHHHGGGFGFGFGHFGBGGGGFHGCGGGHHHHGHGHHGGCFFDGGGFCAFFFFAGGEEGGGFFFFFFFGEGGFFF4HHHFHEDFEBDFDCFEFEECAAGEFFDB3AGFEEEE?GFFF9AF2BHFCAAE2AE5HFGGEDGGFCCGGGFFGFC5BFBFA@BAA
@M02197:102:000000000-ALU3V:1:1101:9683:26963 1:N:0:1
GACCCTAGACCTTCCTCCGCTTATTGATATGCTTAAGTTCAGCGGGTATCCCTACCTGATCCGAGGTCAACCTTTGAAAGAGTTTAACGGCCACGACCGCCCGCACTCCAAAGCGAATATGTATCACAACGCTTAGAGACGGACAGCTCGGCCGGAGACTTCAAGGCGCGCGGGAGCCGCGACGCCCAACACCAAGCGAGGCTTGAGTGGCGAAATGACGCTCGAACAGGCATGCCCTTCGGAATACCAGGGGGCGCAATGTGCGTTCAAAGATTCGATGACTCAC
+
BBBBBFFFFBFFGGFG5FEEEEFFHAFHHGFGGBGGFEDDDDGGEGEEHGFGHFHHFHHGGFHG9EEHHHHHHFHHHFBGH5BAGFDGEE9>EFGGGGGCFEG?@CGHFFHHHEGGGGFHFFHHGH;FFBFCCFFF:G1CBDFCGGHHFGDGGGDGGHGHHGFF<B<>/@/9DABDFFBFFFEFFFGE99B9DGEBB2FFAFHHFGFGFEFA@HFDEB@DHGEFFFFFFFFGFFFGFEDGGHHHHHFFEE22B2?EGD5GGFDFGGFFGFGGFBFBDFFFFA?AAA
@M02197:102:000000000-ALU3V:1:1101:21646:26987 1:N:0:1
GACCCTAGACCTTCCTCCGCTTATTGATATGCTTAAGTTCAGCGGGTAGTCCTACCTGATTTGAGGCCAGATGTCAAGAAGTTACACACAAGTGTGTAGGATATAGAAAGCAGACTATTGTCAAGTCCTGGCCACGAGCGAACTCGTGTCCTAAGCGAAATACTTATTACGCCTAGGGGAACCAGTCAAAGACTAATCCAGCTTACATGTTTAAGGCGAGTCAACTTGGCATTGACAAACACCCACATCCAACATCCAAGCTCGGATTAACCAAACTTGGAGTTGAGGTTTTCATGACACTCAAACAGGCATACTCTTCGGAATACCAAAGAGTGCAATTTGCGTTCAAAGATTCGATGACTCAC
+
BAAAAFFFFFFFGFGGGGGGGGGHBGHHHHHHHH5AGBGFFHHGGGGGGF5GHHHHHFFHHHGHFHGGGFHHGDGHGHHHGGFHHHHHGGG1FGHHFHHHHHFHHHHEHHHHHHHHGHEHHHHHEHHBFGGHGGEECF?0CGF<@CGEHFGDGHHHGGCFHE1<DGHHHGEGGHGFDGDGDFGHHHHHHGFGHHHFHFGGFBFHF7FF-HHGGGGF/?GBHG;FGFGFF4FGGBFGCE>EFGFGBBFFCB4FHGFAHEAEEEEFHF@BFC1FD55GFF3F52CB331GDFGFBDGFGFDEGFHHGHHHHFFFHHGEEGHHHGFFAHHHG5AGDFHHHGGGEEAFGCGGGGGFFFCBFFFFAA>>>
@M02197:102:000000000-ALU3V:1:1101:12358:26994 1:N:0:1
GACCCTAGACCTTCCTCCGCTTATTGATATGCTTAAGTTCAGCGGGTAGTCCTACCAATCTGAGGCCGATGAATTGAAATAAATCCCTTTCTCTGACAGAAGGGGCGGGGTTCAGAAGCACTCCAACCAGCAAAAGTCGTTGCGTCCAGCTCTAACCCTTTCTCCGCCTCCGAAGTCCTGATATTATCAAAAACCGGCAGGGAAGAGAGGGCGAAAATCGAGCTTTCGTCCGTCTTTCGCCTATCAAATGGATGCGCTAATGCATTTCGAGGGAGCCACGGTGAATGGCAAAGACCCTCAATACCGATCCGCCAGCTCTTACTGAAAAAAGCTGTCGTTCGAAACAATTCGCGGCCCTCAAACAGGCATGCTCCCCAGATTAGATCTGCCGGGAGCGCAAGGTGCGTTCAAAGATTCGATGATTCAC
+
BBBBBFFFFBFFGGGGGFCGFGGHGCBHDDFHHGCFGGFFEEHGCEGGGHHGGFHHHHHHFFFG1FEG?EGDGHGHFHFDHFG4GFGGHHHGFHFHHHHGGBCEGGGG?<@DHFFFFBGFCGHHFHFDGC.</<GFHGGGGGC@DCF?:/FBB0CFFEAFGGFFGDB?ADEDGGG.///B/BFFFEFFFFB:.9;@>B-@-BFFF9A;AD.AFFBD//?BFFA?@9/D.DAD;A#99/BDFFFF/BFB9/9A??@/B90FBF0.GGGGFBEA0:?CAGDHGGBGHGC00FGG<.A/DGBD..FGGCFFCCGGBGGHFHHHGHHG@HDGF2F/CGEEBB/AGGGFHEG@EECFCE1BEHGDFGHGFBBGFA01?BDDBBFFHHFBEEAA2?GEEAGGHHF4ECEEHGFFBG55GGGFFFFFFFAA3>>
@M02197:102:000000000-ALU3V:1:1101:20158:27117 1:N:0:1
GACCCTAGACCTTCCTCCGCTTATTGATATGCTTAAGTTCAGCGGGTATCCCTACCTGATCCGAGGTCAACCTTAGAAATGGGTTTGTTTTACGGCGTAGCCTCCCGAGCACCCTTTAGCGAATAGTTTCCACAACGCTTAGGGGACAGAAGACCCAGCCGGTCGATTTGAGGCACGCGGCGGACCGCGTTGCCCAATACCAAGCGAGGCTTGAGTGGTGAAATGACGCTCGAACAGGCATGCCCCCCGGAATACCAGGGGGCGCAATGTGCGTTCAAAGATTCGATGATTCA
+
CCCBCFFFFFFFGGGGGGGGGGGHCFHHHHHHHHHHHHHHHHHGEGEFHHHHHHHHHGHHHHHGGGFHHHHHHHHHHHGHHHHGFGGHHHHHHGGGGGGGGHHHHGGGGGGHFGHHHGHHGFFFGHHHHGHHGHHGGFEGGHHHGGFGGHHHFGHHHGHGGGGGGGGFGGGGGGGGFGGGGFFFFFFFEGGFFFFFGFGGGHFFFFHEGHHHHGHHHHHHGHHGGGGGHFDFHGFHFGHHFGGGGGGGFHGHHFHGGGGGGE?GGDGAAEGGGFGGGGGGGFFFFFFFCCCCA
@M02197:102:000000000-ALU3V:1:1101:14334:27156 1:N:0:1
GACCCTAGACCTTCCTCCGCTTATTGATATGCTTAAGTTCAGCGGGTAGCCCTACCTGATTTCAGGTCAAAGTCAAAAGATGCGCGATGGCAGGTTCTGAGCAGTCATCACCACAAGGAGAGACGAAACTTATTACGTCTAACACTGATGTGGGATGTTCCACTAAGTCATTTGAGGCGAGCCATCACTGGCAGACGCCCAAGTCCAAGCCTAACATGTTCAGAAAACATATTAGATTGAGATTTCATGACACTGAAACAGGCATGCCTTTCGGAATACCAAAAGGCGCAAGGTGCGTTCAAAGATTCGATGATTCAC
+
ABBBAFFFFFFFGGGGGGGGGGGHCHCHGHGHHHHHHFHHHGHCGGEEEHHHHBFHHEHHHGGHHEDGFGHHGHHBHHHGHHHGDGGGFGHHGGHHFHGHHHHHHHHGHHHHHHHHHGHHGGGFGGGG?BDGFHGHGHHHHBFFD?FBHHBGDFGGFGFHHHHGHHHFG>GGHHHCGGHHHGCHHGGHHHHFEGGEEHCHFFGBGFGFFFHHHHHGGHHGHHGHHHHHGHHHHHHHHHHGBHHF5HHHGFHGHHHHHGGHHHHHHHGGGGGHHHHHHHGHHHGGGGGGFHHGGGECGGGGGGGGGGFFFBFFFBBAAA
@M02197:102:000000000-ALU3V:1:1101:22228:27274 1:N:0:1
GACCCTAGACCTTCCTCCGCTTATTGATATGCTTAAGTTCAGCGGGTATCCCTACCTGATCCGAGGTCAAAAGTGAGAAAGTACGCTTTATGGGTACCAGTATAACGGCTTAGATCGCAAAATGTGCTGCGCTCCAAAGGCCAATATGCCGGCTGCCAATAATTTTAAGGCGAGTCCAGCCGCAGAGGGCAGGACAAACACCCATCACCAAGCAAAGCTTGAAGGTACAAATGACGCTCGAACAGGCATGCCCCATGGAATACCAAGGGGCGCAATGTGCGTTCAAAGATTCGATGACTCAC
+
AAB3ACFFFFFFGGGGGFGCEGGGHHHHGHCGFHHHHHHHHHGGGGGGFHHHHHHHHGHHHHHGGGFHHGDFH@GHHHHHHFGHGGGGGHHGHH;FGHHHGHGHHHGGG@EFEGGGEGGGGHHGFFFGFFEFFHGHHHHFGCGHCGHGHFGGGFHGHHHHHHGHDGHG<CGCGFEFGCGFGHGHGBHHGEHFEHHFFGEGEHHHHGGFHGHGHHHHHGGHHFEGHHHHHHGEFFGEDEEGHGFHFFGGEGGHGHHHHHFHHHHGHHGGFCDGHGFEEEGHGGGGGGGGGG4FFFFFFBAA3>
@M02197:102:000000000-ALU3V:1:1101:18173:27332 1:N:0:1
GACCCTAGACCTTCCTCCGCTTATTGATATGCTTAAGTTCAGCGGGTATTCCTACCTTATTTGAGGCCAGTAGTTAATAATAATAGTGTAAAGCGGAGACCTTATACGCGGGCTAAAAATTGCCTTAGCAACCCGGCTGATCTCCAGCTCATATATTGAAGGCAAGGTTGGCGGCGGCCAACCAAGCCCAAGGACCCGCCCAGTTTTGAAGAAAAACCGGTTGGAGAAGATTAACGACACTCAAAAAGGCATGCTCTTTGGAATACCAAAGAGCGCAAGCTGCGTTCAAAGATTCGATGATTCAC
+
1AAAAFF1D1BFGGGGGGFGGECGFGHHBHDGFHFCH2FHHHHGCGGG1DAFHFHHHHGEFBFHEBFGHFFFHHGFHHFHHFH8HH2F;DFG2FE/>EEF7GFFFFHFEE/B<CFFB1GGFB@FGFH;DGFGG@C0ABB<9FD1GF:G48EHFG;/G+00DF;<CEGDHF@A:<@1F>?/DEBEAFFEF2@</9A@>?@=1ACGFFBBABFFFFFFBEE1FGGDGF;9FBFFEFEFDA=GFABHHGHHFFGHBGBCAFFHHHFGCHFHHCGEEEGBHFA?GE1GB3FFBFEFF1F3FFDB>1A>1
@M02197:102:000000000-ALU3V:1:1101:19450:27464 1:N:0:1
GACCCTAGACCTTCCTCCGCTTATTGATATGCTTAAGTTCAGCGGGTATCCCTACCTGATCCGAGGTCAACCTTAGAAATGGGGTTGTTTTACGGCGTAGCCTCCCGAACACCCTTTAGCGAATAGTTTCCACAACGCTTAGGGGACAGAAGACCCAGCCGGTCGATTTGAGGCACGCGGCGGACCGCGTTGCCCAATACCAAGCGAGGCTTGAGTGGTGAAATGACGCTCGAACAGGCATGCCCCCCGGAATACCAGGGGGCGCAATGTGCGTTCAAAGATTCGATGACTCAC
+
A1AAAF1CBD11BBCGDFECGGGHGHBFFHC3BFGEEFFHHF10EGGGHBGGBGHHB1AGHGF?EGEG119FH6GBHGFEGHG/8ECGHHBGFAE/EEE/CFGFA:EEC?/ABAFDFDGFC<BCGB?D1FFBGFHACBFFBFFFCBCEEHCFH9<<G.?CCCC.9;BFFFF?F?BBA?AA--=E?@B?BC@F:7EFBGBFFF7DACFCBFFG@9<<0D<9==99BDC:F.;G@9GBG/F</GCE:EEGFHCFHGG22E2GEE25EGEGEE2CGGGFBDFEGGFBF@FFFBBAA3
@M02197:102:000000000-ALU3V:1:1101:9959:27154 1:N:0:1
GACCCTAGACCTTCCTCCGCTTATTGATATGCTTAAGTTCAGCGGGTATCCCTACCTGATCCGAGGTCAACCTTAGAAATGGGTTTGTTTTACGGCGTAGCCTCCCGAGCACCCTTTAGCGAATAGTTTCCACAACGCTTAGGGGACAGAAGACCCAGCCGGTCGATTTGAGGCACGCGGCGGACCGCGTTGCCCAATACCAAGCGAGGCTTGAGTGGTGAAATGACGCTCGAACAGGCATGCCCCCCGGAATACCAGGGGGCGCAATGTGCGTTCAAAGATTCGATGACTCAC
+
AA?ABFFFFFFFGGGGGGGGGGGHHHGHHHHHHHBGHFGHFHHGGGCFHHFGHHHHHHHGHHHGGGGHHHHHHHH9HHH:GFFFFFFFHGHHHEGGFEGGGHHFHGGGA?CGHGHHGFHFCFFFFFGHHFDA;GH?FGFGGHHFFFFFFFFHGHHHHFFGGGFGGFFGFFFEFEFGGGAGGBDGAFFFFEBFFFHHHHGFGHGGGHGGHHFHHHEFHHHGFGFFFFCAGGFFCFHFHHHHGGGGGGECFDGDF3GECGGGECGGDCHEEEE4GGGGGGGEFF445BFDDA>3AA
@M02197:102:000000000-ALU3V:1:1101:16762:27662 1:N:0:1
GACCCTAGACCTTCCTCCGCTTATTGATATGCTTAAGTTCAGCGGGTATCCCTACCTGATCCGAGGTCAAAAGTGAGAAAGAGGCTTTATGGATGCCGCTTTTTGAAGACGAAGACGCAAAATGTGCTGCGCTTACTACCAAAAACACTGGCTGCCAATTACTTTGAGGCGAGTCTGCTTCCGAAGAAAAAGACAAAACGCCCAACACCAAGCAAAGCTTGAAGGTACAAATGACGCTCGAACAGGCATGCCCCATGGAATACCAAGGGGCGCAATGTGCGTTCAAAGATTCGATGATTCAC
+
BCCCBFFFFFFFGGGGGGGGGGGHGHGHHHHGHHHHHHHGHHHGGGEGHHHHHHHHHHHHHHHGGGGHHHHHGGGHHHHHHFHHGHHHHHHFHDFHHGGGGGHGGGGHHHGGGGGEGGHHGHHGGHHHHHGGGGGHHFGHHHHHHHHHFGHGHHHHHHGHHFHHHHGGGGGHHHHHHHHHGHHHHHHHHHHHGGGGGGGHGHHFFGFGHHHHHFGHHHHHHFBHFHGHGHGFGFFGFHGHHHHFHFHGGGGEHGFFHHHHHHHHHHGGGFGHHHHE2FFHFCGGFGGGFFFFFBFFFAAA3A
@M02197:102:000000000-ALU3V:1:1101:11738:27816 1:N:0:1
GACCCTAGACCTTCCTCCGCTTATTGATATGCTTAAGTTCAGCGGGTAGTCCTACCTGATTTGAGGCCAGATGTCAAGAAGTTACACACAAGTGCGTAGGGAATAGAAAGCAGACTATTGTCAAGTTCTGGCCACAAGCAAGCTCGTGTCCTAAGCTAAATACTTATTACGCCTAGGGGAACCAGTCAAAGACTAATCCAGCTTACATTTTTAAGGCGAGTCAACTTGGCATTGACAAACGCCCACATCCAACATCCAAGCTCGGATTAACCAAACTTGGAGTTGAGGTTTTCATGACACTCAAACAGGCATACTCTTCGGAATACCAAAGAGTGCAATTTGCGTTCAAAGATTCGATGATTCAC
+
1AA11>B1@1BFGGGGGGGGGGGHHCH3GHHCHHHHGGGGFHFGGGGC/ADGHHGHHHHHHAEGFGFFAGC@1G2FBFB>GFGB2@11/?FGBF1/?E//F0>FBEGHFBG10F01BF2EB2FG1222BF1GCFGG/F/#E:/CCC<CBCFFG?;0#<<<FGH1FDG9H<F8D<<1,1ECF<1>3CHHF1:CF61:F7HG18@;1FGFF1FFAB#CC@BB;$CHF1B1:2>DBGBB/B@@EE1HFFG1EGF1@11>B1////EB2GBGC>EBBBGF11B@20BA0AE0F11HFHHFFF1GHFEGHFGBEGFA1FEE/?HHHHHHG0GD110GG3FHGDE0A0AGGFFGGGEGGFCBFFFFAAAA1
@M02197:102:000000000-ALU3V:1:1101:11746:27795 1:N:0:1
GACCCTAGACCTTCCTCCGCTTATTGATATGCTTAAGTTCAGCGGGTATCCCTACCTGATCCGAGGTCAACCTTAGAAATGGGGTTGTTTTACGGCGTAGCCTTACGAACACCCTTTAGCGAATAGTTTCCACAACGCTTAGGGGACAGAAGACCCAGCCGGTCGATTTGAGCCACGCGGAGGACCGCGTTGCCCAATACCAAGCGAGGCTTGAGTGGTGAAATGACGCTCGAACAGGCATGCCCCCCGGAATACCAGGGGGCGCAATTTGCGTTCAAAGATTCGATGATTCAC
+
BBBBBFFFFDFFGGGGGGFGGGGHHGGHHHHHHHHGHHHGHHGGGGGGHFFHHHHHHGEH55FFGF1FGBF13G'4F5G'F9#AA>:B9A9B3?AE9?@FB;3&'3;?F/<A?#;B&;B(@@G2B222FF:$FG#/.>F:CG1BB:BB9<1<FCCG.AB9;/B/,AEH/;990;;:/.A----CAAA#A9;/B##:00CFC:BA.;:FD0GFBFF:<0D=D0HDFA5?G86FFHGHHFH:><DF7BCHEHHHHCGFA2AE2GGGHHGE2GGGGGGGGGGGGGFFFFFFFBBAA?
@M02197:102:000000000-ALU3V:1:1101:19809:27884 1:N:0:1
GACCCTAGACCTTCCTCCGCTTATTGATATGCTTAAGTTCAGCGGGTATCCCTACCTGATCCGAGGTCAACCTTTGAAAGAGTTTAACGGCCACGACCGCCCGCACTCCAAAGCGAATATGTATCACAACGCTTAGAGACGGACAGCTCGGCCGGAGACTTCTAGGCGCGCGGGAGCCGCGACGCCCAACACCAAGCGAGGCTTGAGTGGCGAAATGACGCTCGAACAGGCATGCCCTTCGGAATACCAAAGGGCGCAATGTGCGTTCAAAGATTCGATGACTCAC
+
AAABBFFFFFFFGGGGE4EEGGGHHHHGHHHHHHHHHFHHHHHGAAEEFHHHHHHHGHHHHHHGGGGHHHHHHHHHHHHHHHFHHHHHGEGGGGGGGGGGGGGGGGGHHHHHHHGGGGGHGGHFHHHHHGGGGGGGHHGHGGGGGGHHHGGGGHGHGGGGGGGFCGFCFDGGGFFGGGGGFGGHGHFFGFEFFEGEEHHGFFGFHHGGGEHHGHHGGGGFH9DFGHFFFFFGEFGEFB?GHHHHGCGHHGGGGGEG5GGGFEGHGGGGGGGGGGFFFFFDDB@ABB
@M02197:102:000000000-ALU3V:1:1101:19462:28574 1:N:0:1
GACCCTAGACCTTCCTCCGCTTATTGATATGCTTAAGTTCAGCGGGTATCCCTACCTGATCCGAGGTCAACCTTTGAAAGAGTTTAACGGCCACGACCGCCCGCACTTCAAAGCGAATATGTATCACAACGCTTAGAGACGGACAGCTCGGCCGGAGACTTCTAGGCGCGCGGGAGCCGCGACGCCCAACACCAAGCGAGGCTTGAGTGGCGAAATGACGCTCGAACAGGCATGCCCTTCGGAATACCAAAGGGCGCAATGTGCGTTCAAAGATTCGATGATTCAC
+
BBBBBFFFFBFFGGGGGGGFGGGFHHHGHHHHHHFHDGHGHHHFGGEEHHHGHHHGHHHHG:9EGCEHFHBGHHHHHHF:HHGH5GHEFGGGFEG@@DEEEE7CDGG2FFFFFFDFB9F8HGFFDFDCFCDGDFGHGFGHFGFDEADCC?C?AEHGD?HDFHDDGCC@>?DFAFCGGC=DEGEG7FFDFEGEEGGGGHFFBGBCFGGFGGHGF5EGEEGGGHGFHGHFHFHHFGGFFEFHHHHHFGHHGHCEEEA55EFEEEE4AGCFGGGGGGFFBFFFFBBBBA
@M02197:102:000000000-ALU3V:1:1101:15924:28378 1:N:0:1
GACCCTAGACCTTCCTCCGCTTATTGATATGCTTAAGTTCAGCGGGTATCCCTACCTGATCCGAGGTCAAGAGTGTAAAAATGTACTTTTGGACGTCGTCGTTCTGAGTGCAAAGCGCGAGATGTACTGCGCTCCGAAATCAATACGCCGGCTGCCAATTGTTTTGAGGCGAGTCTACGCGCAGAGGCGAGACAAACACCCAACACCAAGCAAGGCTTGAAGGTACAAATGACGCTCGAACAGGCATGCCCCATGGAATACCAAGGGGCGCAATGTGCGTTCAAAGATTCGATGACTCAC
+
AAAA3CCCFDFFGGGFGGGCAEEGB5GHHBECGHGGHHFHHFHGGGAEHHHHFFHHEFG5GGFFGG1BGBFDFFHAGFFGHFHHFGEFGF:GGBE1EGEACEFHFFFHHFFEGFHGEE@CEGGGFGGBGHGGGGHGCHGHHHHHHCF?DGGDGGGGBFGGHGHHHHGGHGGGHFFGGGGGGGHGGGGFHHDFFFFGFFGHHFFFFGHHHHGFHGHHGHHGFDHGGGHHGGGGGGHHEHHHHHHHHHGGGGFGHFHGHHHHHHHHGGGGGHGHHCEGGHGGGGGGGGGGFFFFFFFACBBB
@M02197:102:000000000-ALU3V:1:1101:17263:28686 1:N:0:1
GACCCTAGACCTTCCTCCGCTTATTGATATGCTTAAGTTCAGCGGGTAGTCCTGACTGATTTGAGGTCTAAAGCTTAAAAGTGTACCATAGTACGAATTAGAAGCACCAACTATCTTGAAAAGTTAGCGTCCTCAACGAATATTTATTACGTCGAGTCAAGCCGCTGATTATTCAAACTGGGTTGCTCATGTATTTCAGTCGAGCTGGTTCTACTTAAAGAGCCTGCAACAACCACATCCAAGCCCTAACTCCTATCTCATTACAAAATAGGGGGGTTGAGAATTTCATGACACTCAAACAGACATACTCTTCGGAATACCAAAGAGTGCAAGGTGCGTTCAAAGATTCGATGATTCAC
+
BBBBBFFFF5CFGGGGGG2ECGCHHBGHHCHHHHHHHHHHHHHGGGFGGHHHHHHHHFHHFHHHGGHHDHFHHHGHHHHGGBG5GBGHGGHGGHGGGHHGGHHDGHHHGHGFFFFHGHHHFHHFDFGFEE/EEGHEGGCCHFHGHHHHFFEFF4GCFCFFBD4G<AFGHHHH:HHGFGDG0>FGHHGHHHHGF11=D?=CGEGGHHGGHBCGFHHHFF209;FFFFAFFGGGFFFGGFGGHGHEFHHG2FBFDBE3GF4FEHHHFHGHGGE@?GHFHG5HFBGF5HFGHHHHHGGHHHDHHD5HHHHHEGGEHHFDFFDHHGHHHHHHHHHHGGGGHGGGCGGGGGGFFFFFFFBCCCC
@M02197:102:000000000-ALU3V:1:1101:17324:28688 1:N:0:1
GACCCTAGACCTTCCTCCGCTTATTGATATGCTTAAGTTCAGCGGGTATCCCTACCTGATCCGAGGTCAACCTTTGAAAGAGTTTAACGGCCACGACCGCCCGCACTCCAAAGCGAATATGTATCACAACGCTTAGAGACGGACAGCTCGGCCGGAGACTTCAAGGCGCGCGGGAGCCGCGACGCCCAACACCAAGCGAGGCTTGAGTGGCGAAATGACGCTCGAACAGGCATGCCCTTCGGAATACCAAAGGGCGCAATGTGCGTTCAAAGATTCGATGACTCAC
+
BBBBBFFFFBFFFFGGD4EEEEFHHHHGGHCHHHHHHHF5GHHGGEGGHHHHHHGHHHFGHHHGGG8EBGH:HHHHDFGGGFBGBHHGG@EFEGGGGE@@CGEGGGGGHHFGHHGFCCGHHFFHFBHGGGGFAFDFGFFF?DFGGGH:HGGGGHGHHGHHFHGGFCGGGCCEGGCBFFGGEGEACGBFGFFGGHEGEFHG/FGGF9FEFCHHFFHEFB>AB;;FB51FC1FEFECCGGGHFEH<GA01GGA00CEFFFHEE0A1F1B3FBGCGGBB3FFDD>11>>
@M02197:102:000000000-ALU3V:1:1101:14468:29156 1:N:0:1
GACCCTAGACCTTCCTCCGCTTATTGATATGCTTAAGTTCAGCGGGTAGTCCTACCTGATTTGAGGTCTAACATAAAAGGTTATTAGAGTGGAGGGAGCGAAATCTTATTAAGTATTCCACTTAAACATTTAAGACGAGCCACTGATGGCAACATCCAAAGCTCATACATAGAAAACTAGGTATGAGAGGTCTTATGACACTCAAACAGGCATGCCTTTCGGAATACCAAAAGGCGCAAGGTGCGTTCAAAGATTCGATGACTCAC
+
1AAAAFBB1F11GGGGGGGGGGGFHHHHHGHHHGHHHFHHHGFGGG7E67GHFHHF5GH:GFGHFFHHGHHFF7BGF2D?FGFF@GB8F1?2FFC5CFA3GFE$BF2FFH8(G#BBB>B>GGBG#3GFBDGGHFEG3<A3B4$@BBFFBF?G3BEEHFGHGF4F4EF$FFD4GFBBFFB2(FGFGF7<2GFBGHFHFF8FGBCFFHHBGHGFHHHB0DFHHGGE;A.GHFE9F?EC5HG2G9;CGGFBGGBCGGFFDFFFFBBAA3
@M02197:102:000000000-ALU3V:1:1102:14277:1446 1:N:0:1
GACCCTAGACCTTCCTCCGCTTATTGATATGCTTAAGTTCAGCGGGTATCCCTACCTGATCCGAGGTCAACCTTAGAAATGGGGTTGTTTTACGGCGTAGCCTCCCGAACACCCTTTAGCGAATAGTTTCCACAACGCTTAGGGGACAGAAGACCCAGCCGGTCGATTTGAGGCACGCGGCGGACCGCGTTGCCCAATACCAAGCGAGGCTTGAGTGGTGAAATGACGCTCGAACAGGCATGCCCCCCGGAATACCAGGGGGCGCAATGTGCGTTCGAAGATTCGATGATTCA
+
A>A1AFFFFFBCGFGGBGF1AE?G33DGBGB3DEFH1GHHHBGEEC/AEF21BGBGH1EGDHHAAEEHHF9CGHEBGGBFFFBEEGCGHHHFBFFCEGGGGHFHHGCC@?CHCFFFGGHHC/92/GFDFGBGH;FCGGBFGFHGGFCEGFHHHHHGEEEECC-CCG9CBFFC;EFFG@@@@?-9;;;9@AC.ABFFEFFFFG:-;BFC=C:F@:EHHHGDGDBFBFBCFECDDDDD1?;A09<;@A/B222A11ACEA/0?AA1A3BE00AEA11A3GGEG1FFFFFBA?AAA
@M02197:102:000000000-ALU3V:1:1101:19467:28555 1:N:0:1
GACCCTAGACCTTCCTCCGCTTATTGATATGCTTAAGTTCAGCGGGTATCCCTACCTGATCCGAGGTCAACCTTTGAAAGAGTTTAACGGCCACGACCGCCCGCACTCCAAAGCGAATATGTATCACAACGCTTAGAGACGGACAGCTCGGCCGGAGACTTCTAGGCGCGCGGGAGCCGCGACGCCCAACACCAAGCGAGGCTTGAGTGGCGAAATGACGCTCGAACAGGCATGCCCTTCGGAATACCAAAGGGCGCAATGTGCGTTCAAAGATTCGATGATTCAC
+
ABABBFF4FBF@G4GDFG22EA2BDA5FBF5AAFFBG5GHDFE?2EEGEB5EGGFGEFHHGFAF?EGHHGF3GBDBFEGHFEHGEHGBF@/E@E@EE@E?ECECCCCHFGFH999?BDG#FGGGGGEGGDCGGGGBDDGFGFEDCEHHHGCEECGG@?AFFCFCCBF-C@?/FCBBFF/@/B@FBHCFEA?FFEE?F>D?BBEFFFCGFFFHFGHGFFEEF5EFGAGE9FFHGGCE/GFF2HHG9FCHFBGEGEEF1FBE?E01FGFGGGGEF11FFDD3FAA1>1
@M02197:102:000000000-ALU3V:1:1101:16682:29064 1:N:0:1
GACCCTAGACCTTCCTCCGCTTATTGATATGCTTAAGTTCAGCGGGTATCCCTACCTGATCCGAGGTCAACCTTAGAAATGGGTTTGTTTTACGGCGTAGCCTCCCGAGCACCCTTTAGCGAATAGTTTCCACAACGCTTAGGGGACAGAAGACCCAGCTGGTCGATTTGAGGCACGCGGCGGACCGCGTTGCCCAATACCAAGCGAGGCTTGAGTGGTGAAATGACGCTCGAACAGGCATGCCCCCCGGAATACCAGGGGGCGCAATGTGCGTTCAAAGATTCGATGACTCAC
+
AAA3AFFFFFFFFFGFFFGGFGGHHFHHHCDGGHFHHHHHHFHG?EEGGFBGHGHHHHHHHHFGCFGGHHHHGHHGHHHHHGHFFA7BFGHFGGBGGFFGGHHHHGFFEGGHFDHHHHHFFFFGGHHHHHHEHGHFGFFFGHHHFFFFGGHGHHHGHHGHGGFHGGFHGHFGFBCFGGD@GGGGGG@CGFFFFFGFGCGFFHFGDFFFFFHGGFHHGFGHGHHFFFGGHHGHFFFGFFFAF@F0EEEGDFG5FCHGGGEGGCGGHFHE?EDHGBGGGGGEBGFFFFFFFA>3AA
@M02197:102:000000000-ALU3V:1:1102:13084:2294 1:N:0:1
GACCCTAGACCTTCCTCCGCTTATTGATATGCTTAAGTTCAGCGGGTAGCCCTACCTGATTTCAGGTCAAAGTCAAAAGATGCGCGATGGCAGGTTCTGAGCAGTCATCACCACAAGGAGAGACGAAACTTATTACGTCTAACACTGATGTGGGATGTTCCACTAAGTCATTTGAGACGAGCCATCACTGGCAGACGCCCAAGTCCAAGCCTAACATGTTCAGAAAACATATTAGATTGAGATTTCATGACACTGAAACAGGCATGCCTTTCGGAATACCAAAAGGCGCAAGGTGCGTTCAAAGATTCGATGACTCAC
+
ABBB?C44DBCFDGGGGGGGGGFHHCFGGHFHHHHHHHHBHHHGCEGEEHHFGBCFFHHHHHHHHHHHHGHHGHFF5GFGFDFCFG?EGFHHCCEGGHBF&FGHHGFH4FCFFFC=0?0CGEFGGFDD@GGFHHHHGCFFHHGHBG<FG<?<F?GCFG?BFHHHHFB<FGFHF1G?#CGGC1BGFHHF:1;F?;>F0G9BG@12BBFFFGDCFDGFFFFGFFFEFB9EFDDFFFFGGBH6FHHEHHGF22D2F2BFF1HGBGEE0/0/EAAB22D2F//1GB0000011AB0000111FBGFG11GC1B3B1F?>1A1
@M02197:102:000000000-ALU3V:1:1102:18077:2714 1:N:0:1
GACCCTAGACCTTCCTCCGCTTATTGATATGCTTAAGTTCAGCGGGTATTCCTACCTGATCCGAGGTCAACCATTAAAAATTGGGGGATTTAGCGGCCAAAGACGCTGCAACTCCAGTCAAAAGCGAGATAAAAATTTACTACGCTCAGAGGATATCGCAGATCCGCCGTTGTATTTCAGGAGCTACAGCTAGCAAAAGCAGTAGGTTCCCAACACTAAGCTAGGCTTAAGGGTTGAAATGACGCTCGAACAGGCATGCCCACTAGAATACTAATGGGCGCAATGTGCGTTCAAAGATTCGATGACTCAC
+
AAABBFFFF5CCGGGGGGGGGGGHHHFHHHHHHHHHHHHCHFD2AEGGHHGGHHHHHHHGGH1?EEFHHHHGGGFEFFHHHHHHFG99-H9HF3EFGGGE;GGH7GGC8HHH:HHGHHHHGEBGHGD4DFGHHC;CGDFG838DCFFGHE9EFHHHHGFEDCHGGHEGGGGFGHHGGHHGFFFFFFFFFFB6GGHFFFBHGFGHGG#0;BFFB?AEBF@F0HGFGBGCF>9FA:ABBF9E9AA/;HCHGF1D1BAFFAEF12B2FD22DHGBHGEAA00A1B1E0A011GGGGGFCGGFFFFD11A?AA1
@M02197:102:000000000-ALU3V:1:1102:10695:2700 1:N:0:1
GACCCTAGACCTTCCTCCGCTTATTGATATGCTTAAGTTCAGCGGGTATCCCTACCTGATCCGAGGTCAACCTTTGAAAGAGTTTAACGGCCACGACCGCCCGCACTCCAAAGCGAATATGTATCACAACGCTTAGAGACGGACAGCTCGGCCGGAGACTTCTAGGCGCGCGGGAGCCGCGACGCCCAACACCAAGCGAGGCTTGAGTGGCGAAATGACGCTCGAACAGGCATGCCCTTCGGAATACCAAAGGGCGCAATGTGCGTTCAAAGATTCGATGATTCAC
+
>3>>ACCFFFBFGGGG5GFGFCDFGBHGHFFHDF5FGHHHFHHG?2EGHGGHGHGHHHGHHHGDF9EHHHBAGGHEHHGEGG:@FHBGFGEEGGE?EEGGC?EGGGGHHHEEGFDCCCE9H1F8HG1FFFG?FFGH1DBGGGGH@CAHB8@EGCFGFDFGFFFBF0:??DFCCB?CDA>=EEEAAAEFGFFGFG:GGFHF;FFB0@BEA:GBH;EAFEGFFFEBFDFBBF6GF:EEFBEF9BD9EA0DGA000A0B1HFE0A01BDBGFDFA111CDFD@311>1>
@M02197:102:000000000-ALU3V:1:1102:11253:2701 1:N:0:1
GACCCTAGACCTTCCTCCGCTTATTGATATGCTTAAGTTCAGCGGGTATCCCTACCTGATCCGAGGTCAACCATTAAAAATTGGGGGATTTAGCGGCCAAAGACGCTGCAACTCCAGTCAAAAGCGAGATAAAAATTTACTACGCTCAGAGGATATCGCAGATCCGCCGTTGTATTTCAGGAGCTACAGCTAGCAAAAGCAGTAGGCTCCCAACACTAAGCTAGGCTTAAGGGTTGAAATGACGCTCGAACAGGCATGCCCACTAGAATACTAATGGGCGCAATGTGCGTTCAAAGATTCGATGACTCAC
+
AB@AAFFFFFBFGFGFDGGGGGFHHHHGHGFHGHHHFHHHHHHGGGCFHHFHHHHHHHHHGFHGGGAGHHHHGHHHHGHHHEHGHGGGGHHHHG?EGGGGHFEHECAGGHHHHHHHHHHHGHFGAFFCGGHHGHGHHH;HB;<CFGDDH:EEHHHHGD=<A-DFDDCCHGFGGFGGGHHHHHGGBFFGEHGHHGGGHHHHFHHGFEFGFFGFFFGGEFHGHCGFFFFFGGEHHHGD55FFDFBGHHFFFBFFG3CFAFAHG5HHHFFHG5HDHGEA2E2GBHGECFEFFFBFBGGGGCCB5FFFFAA?AA
@M02197:102:000000000-ALU3V:1:1102:15633:2717 1:N:0:1
GACCCTAGACCTTCCTCCGCTTATTGATATGCTTAAGTTCAGCGGGTATTCCTACCTGATCCGAGGTCAACCTGAGAAAATAAAAGGTTAGACCGACCCGAAGAGGCCTTGCAACTCCCCGCGTGTCTCGAAAGACTCGTTGCGAAGAGGGCCCAACAGACGCCGTCATTGTCTTTAAGACCAGTTGCAGACGAACCGCCACTCGGACCAACGACCGCCCCAAGAGGGTAGAGCGAGGATAATTACACTCGAACAGGCATACCCATCGGAATACCAATTGGCGCAATGTGCGTTCAAAGATGCGATCATTAAC
+
>AA11B1>@BCCFFFGFGECCGCHGFHHGG333F21DFFFHB1AAEEE1GFFGFFGHGHGH10A/EGE1@1B0GH0FGH0FFE1D1/4F@#F11#E>E/E/#;?B/?/48#GG0F0F1?E?@BB/?0<<;1;0AAE?@F;F9E00A.<.....A$C:#:ACGGG@0999BF6046F#;=1+A0;9B11%9?)//<@/$:@9,?#19#91B<-E#@/#A2A?%E?D01EGFGB0+B2@@F2GFA$8/A0A/2EA1AA21110/A///FABD21A11BGEA0001EBGE0AEB11BGBFGA111AD3333A>1>1
@M02197:102:000000000-ALU3V:1:1102:9514:2784 1:N:0:1
GACCCTAGACCTTCCTCCGCTTATTGATATGCTTAAGTTCAGCGGGTAGCCCTACCTGATTTCAGGTCAAAGTCAAAAGATGCGCGATGGCAGGTTCTGAGCAGTCATCACCACAAGGAGAGACGAAACTTATTACGTCTAACACTGATGTGGGATGTTCCACTAAGTCATTTGAGGCGAGCCATCACTGGCAGACGCCCAAGTCCAAGCCTAACATGTTCAGAAAACATATTAGATTGAGATTTCATGACACTGAAACAGGCATGCCTTTCGGAATACCAAAAGGCGCAAGGTGCGTTCAAAGATTCGATGATTCAC
+
AAA1AB>C1D1FFGFGDGGCEFGGHGFGDFGHDGHHHHFFHCFC?EGGGFHFGHHHHG0BGFHHHGFFGFHFH2FGG1FFHFHGGG///EGHGGHHHHHFHGHHHGEGG;FFGGEHHHHGGEGGGDGGCGH<FGFFGFCHDGHFHHFFHF?4FFGGGHHGFFFHFHHHG>FFFFCFCEHFB@BCGGGFGFHEGEEE?AAFGGGFFFFFFEGFBGBFBGFBFH9GFFFFGFD;2G1@BFFFFDG9B9GEA2FHFGG11BBGE1FFGB0EEAE0HFFDBB/HFBEE0CEF110A0001F13GF3GABA1FFFF3DAAA>1
@M02197:102:000000000-ALU3V:1:1102:9531:2799 1:N:0:1
GACCCTAGACCTTCCTCCGCTTATTGATATGCTTAAGTTCAGCGGGTAGCCCTACCTGATTTCAGGTCAAAGTCAAAAGATGCGCGATGGCAGGTTCTGAGCAGTCATCACCACAAGGAGAGACGAAACTTATTACGTCTAACACTGATGTGGGATGTTCCACTAAGTCATTTGAGGCGAGCCATCACTGGCAGTCGCCCAAGTCCAAGCCTAACATGTTCAGAAAACATATTAGATTGAGATTTCATGACACTGAAACAGGCATGCCTTTCGGAATACCAAAAAGCGCAAGGTGCGTTCAAAGATTCGATGATTCAC
+
1AA?AFFFFFFFGG1FGGGGGGFHHHHFHHD3EGCDGHHHHGH?EEEEFGGHHHGHHHHHFHGGHHHHBHEF122FGHF/F1FEG?EFGGBCE?>FG9F4#FGHDGFFHHGHGHHHHAGHE2CH)?CCGHHH<GFHGH9FH;BFH7FBHG11GGAFG8G&H8FGFH<1F2DD@8GF/C@FCGGGHFCGF<0:/A#C@@GGGF1CFGGEF?EBCFFB@3F2@BF#;FFF2BFF@@B@2HBED:FFBGFHGBFAFD21BFFAFF0B0HFEABAGDBFHGEEE11FB0?E1FFHEEAA1G133ADFCEBFFFBFDFAA?AA
@M02197:102:000000000-ALU3V:1:1102:12242:2945 1:N:0:1
GACCCTAGACCTTCCTCCGCTTATTGATATGCTTAAGTTCAGCGGGTAGTCCTACCTGATTTGAGGTCTAACATAAAAGTTATTAGAGTGGAGGGAGCGAAAACTTATTACGCATTCCACTTAGACATTTAAGACGAGCCACAGAATGGCAGCGTCCAAAGCTCATACATAGAAAACTAGGTATAAGAGTCTATATGACACTCAAACAGGCATGCCTTACGGAATAACAAAAGGCGCAATGTGCGTTCAAAGATTCGATGATTCAC
+
AAAAAC11DFFFBFGGG11EA00B333DG3A3FGH1BFGF:GHA;F6EGGF2F;1G8BBGF8F2B8A8GHHGHHHDGBGGFHEGGHHGHHGB>E7CC/GFFE1B1>GHHG3CE00?<B7F>BBBBFFF2GGF1EGGGFBFHFGFBGGBCEGGGGGGCFBGBFBDCF2BDGG2DGGG@@DD72BGF1111:FFDGFFGFAD:;8FAGAC1:EHGFFEEA#F2A2CE0#GEG?CF?GHFHGAAA,5FF3F3GGGGC>13FBFFAAA>?
@M02197:102:000000000-ALU3V:1:1102:11260:2719 1:N:0:1
GACCCTAGACCTTCCTCCGCTTATTGATATGCTTAAGTTCAGCGGGTATCCCTACCTGATCCGAGGTCAACCATTAAAAATTGGGGGATTTAGCGGCCAAAGACGCTGCAACTCCAGTCAAAAGCGAGATAAAAATTTACTACGCTCAGAGGATATCGCAGATCCGCCGTTGTATTTCAGGAGCTACAGCTAGCAAAAGCAGTAGGCTCCCAACACTAAGCTAGGCTTAAGGGTTGAAATGACGCTCGAACAGGCATGCCCACTAGAATACTAATGGGCGCAATGTGCGTTCAAAGATTCGATGACTCAC
+
>AABCFFFFFFFGGFFGGGGGGGHHGFFHFFHHHHHFHHHHHHGGG2EHHHGHHHHHHHHHHFGGGAFGGGHGGFHGHHFFGFHHGGGGH;FFHE>EEGHHHHFF8GAFGHHCFFHFH9FHGFFFCE<@CGHHHBAG=FFF<GGGGGDH97GGGHHHHGFFGFGGGEFHFDFHGFFHHHGHB44FGGGEGHHHGFHFFGBFBGFFE2FGEEBFDAFBFFGGFFEEGEGFHGHH;GD9HFEE1EGHEFBE3FFHGAFFGHGBHHHHHHFGHHDHB2EA?EDFCHFEEAB4B555BDFFGFCD@F5DA33BA
@M02197:102:000000000-ALU3V:1:1102:10702:2720 1:N:0:1
GACCCTAGACCTTCCTCCGCTTATTGATATGCTTAAGTTCAGCGGGTATCCCTACCTGATCCGAGGTCAACCTTTGAAAGAGTTTAACGGCCACGACCGCCCGCACTCCAAAGCGAATATGTATCACAACGCTTAGAGACGGACAGCTCGGCCGGAGACTTCTAGTCGCTCGGGAGCCGCGACGCCCAACACCAAGCGAGGCTTGAGTGGCGAAATGACGCTCGAACAGGCATACCCTTCGGAATGCCAAAGGGCGCAATGTACGTTCAAAGATTCGATGATTCAC
+
AAA1A1>1DFFBA1F1FG?1AEAGHHGFF3DFHDFBHDFGH2D0EEAAAG2FCHGHA10BF4F??EAHF;8FCFB2FGD1BFG:BF6FF:9@EE/>>;>/EEFBBCCE:GG:0@0<0BEHFGHG89FGDA;0<>FGGFEA<AE/..<0G.-<;C;1A11GB0A<0$A/;#;C??;99/<@9@=?>/@B?B#/:??>/9F?11F>9AE/?B9FFF0ABEB:BAB11,AFB2GF6$F:?EB;9A9AA1A1FA00EAFFA3GE0A1FF1GF33FA1B1FBF@FF>>111
@M02197:102:000000000-ALU3V:1:1102:16197:3125 1:N:0:1
GACCCTAGACCTTCCTCCGCTTATTGATATGCTTAAGTTCAGCGGGTAGTCCTACCTGATCTGAGGTCAAATCAAGAGTGCATTGACTGCGGTTTAGAGTGCGGACGGAGACAACTGATGTTTCGTCACACTAAGGCATTTAAGGAAGGCCAGAGGCGATCCCAAAGCTCAATGACGGTCAAGAAACCGCCAGAGAGAAGGTCTAATGACACTCAGACAGGCATACCCTTCGGAATACCAAAGGGTGCAAGGTGCGTTCAAAGATTCGATGACTCAC
+
BBB@AFFFFFFFGFGGGGGGGGGHFFHHGHGHFHGHGHHHHHGAEE2EEHFFF:CFHHFHHHFHFE3BGFHHFHFFH7GGFHHHHFHHHHGGFHGHHHHHHHGGGGGGGGEGGGFHHDGHHFDFDFFE@2GGHFFHEHHFHHGHHFHEFGEFF<FEDGGGGGHHGHG3FGHFCEFHFG:EHGEFEFBFFDFDGGEDFAEFHGFEFDG5GEGHFFGEA3GFFECFFBBBBFFHGHDGFFHFFF?CC<FHGFA2AEAB5EG5BFGFFFFFFFD5AAAAA
@M02197:102:000000000-ALU3V:1:1102:19883:3163 1:N:0:1
GACCCTAGACCTTCCTCCGCTTATTGATATGCTTAAGTTCAGCGGGTATCCCTACCTGATCCGAGGTCAACCTTTGAAAGAGTTTAACGGCCACGACCGCCCGCACTCCAAAGCGAATATGTATCACAACGCTTAGAGACGGACAGCTCGGCCGGAGACTTCTAGGCGCGCGGGAGCCGCGACGCCCAACACCAAGCGAGGCTTGAGTGGCGAAATGACGCTCGAACAGGCATGCCCTTCGGAATACCAAAGGGCGCAATGTGCGTTCAAAGATTCGATGATTCAC
+
AABBBFFFFFFFGGGGGGGGGGGHHHFHHHHGHHHHHHHHHHHGGGGGHHHHHHHHHGHHHHHGGGGHHHHHHHHHHHHFFGHHHGHHGGEGCGGGGGGGGGGGCGGHHGHFHHGGGGGFFFHHGHHGHGGGGGGHFGFHGGGGGGGHGGGGGGGGHHGGGGGGGGGGGGAGFFFFGGFFFAFHFGFEFFFGGHGGGFHEGGGECHFFGGHHFHHGFEGGFHGHGFGFCHFHGGGGGFFFHGBG;CFHHFCGEGGHFHHGGEGHGGGGGGGGGGFFFFFFFBBCBB
@M02197:102:000000000-ALU3V:1:1102:20397:3345 1:N:0:1
GACCCTAGACCTTCCTCCGCTTATTGATATGCTTAAGTTCAGCGGGTATCCCTACCTGATCCGAGGTCAACCTTTGAAAGAGTTTAGCGGCCACGACCGCCCGCACTCCAAAGCGAATATGTATCACAACGCTTAGAGACGGACAGCTCGGCCGGAGACTTCTAGGCGCGCGGGAGCCGCGACGCCCAACACCAAGCGAGGCTTGAGTGGCGAAATGACGCTCGAACAGGCATGCCCTTCGGAATACCAAAGGGCGCAATGTGCGTTCAAAGATTCGATGATTCAC
+
ABBABFFFFFFFGGGGGGFGGGDHHHHHHHFFFHGHHHGHHHHGGG2A3FHHHHHHHHHHHH:GGGGHGGHHHHHHHHHFCGHHHHGGFGGGGEGGGGGGGGGGGGGHHHHHGHGGGGGGHHEHHHHFHFGGGGGGHHHHGFFFCGHHHGGGGGGGGGGGGGGFGCFGGGGGFFBCDFFGGEGFFHGFFBFGGHGGGHGGGHGHHFEEGGGHHHFEFFEAFEEFHGFFEHFHGFFFFFFCFGFHCHFHHFEEEEEFGHHCGFECGGGFFGGGGF1CBFFFD11AAA
@M02197:102:000000000-ALU3V:1:1102:16214:3399 1:N:0:1
GACCCTAGACCTTCCTCCGCTTATTGATATGCTTAAGTTCAGCGGGTAGTCCTACCAATCTGAGGCCGATGAATTGAAATTAAATCCCTTCCTCTCTTCCAAAGAAGCGAGGCATGGGCGGGGTTCAGAAGCACTCCAACCAGCAAAACGTCGCGTCCAGCTCCTCGACCCTGCGCCTCTCCTCTCCGAAGTCCTGATATTATCAAACCCCGGCAGGGAAAGACGTGGGCGAAATAACTAGCTTTCGACCGTCGTGCCTATCGAATGGATGCGCTAATGCAATTCGAGAGAGCCACCGTGGGAGATGGCAAGTCCCGCAAGACCAAGCCGCGCGCTTTCTCAACTAAATAAGAAAGCTGTCGTTCGAAACACTTCGCGGCCCTAAAACAGGCATGCTCCCCAGATTAGATCTGCCGGGCGCGCAAGGTGCGTTCAAAGATTCGATGATTCAC
+
A3AABFFFFFFFGGGDGBAEEGEFGFF6GHHGGHHHHGHFGHCGCEECFEGHHHFFHHFHHHHHGGGGEEGFGGHEFHHHHHHHHHHFGHEFHHGHGHGHGH3FHHFH@EEEEFHHHHFEC/D-AGGHGHHHHHGGHHHHGGHHEFFFHGCECGBGG@BGBFGGEF?D@B@FGFBBFFFFBFFF///D-.@./BFFEF/BBFFFF/F/AD.=-;-99-99EAFFF.#.;A?/@B/FBB#;9-DB/;---;-:--/;/--://BB;/B--;--//:/B//;-/-/-BB990.9.9;--9//90;/00B0009-----00;;0<.--<--<<<//?1?1/@2?212F2>22??1>FCC>////B0//B02BB///E>/EB0AC0B01FB11B11F/E>//01D21A1B2FB//////A/AA0GGHHHECE0111FGFCGEF1>BFFFD3A1>>1
@M02197:102:000000000-ALU3V:1:1102:14910:3348 1:N:0:1
GACCCTAGACCTTCCTCCGCTTATTGATATGCTTAAGTTCAGCGGGTATCCCTACCTGATCCGAGGTCAACCTTTGAAAGAGTTTAACGGCCACGACCGCCCGCACTCCAAAGCGAATATGTATCACAACGCTTAGAGACGGACAGCTCGGCCGGAGACTTCAAGGCGCGCGGGAGCCGCGACGCCCAACACCAAGCGAGGCTTGAGTGGCGAAATGACGCTCGAACAGGCATGCCCTTCGGAATACCAAAGGGCGCAATGTGCGTTCAAAGATTCGATGACTCA
+
A?AABFFFFFFFGGGGGGGGGGGHFHHHHHHHCHFBFHGHHGHGGGGGHHHGHHHHHHHHHHHGGGGHH<HHHHHHGHHHFHGHHHFHGFGGGGGCGGFGGGECGGGGHHHHHGGG@DFHHFF9HGHHBCFGGAFHHHEFGGGGCGHFGDCGGHGHGGGGGHGGGGGDAFGGFFCDFECGFCACFFA//CFFFGFF?HHFGHHFHHFBGGHHGBHGGGEEDACGHHH<GHHHGGGGEE/F9BFFGAGGFFEEE0EGADFEEEGFGBF3FCGEGC11B3DB111A>
@M02197:102:000000000-ALU3V:1:1102:19551:3442 1:N:0:1
GACCCTAGACCTTCCTCCGCTTATTGATATGCTTAAGTTCAGCGGGTATCCCTACCTGATCCGAGGTCAACCTTTGAAAGAGTTTAACGGCCACGACCGCCCGCACTCCAAAGCGAATATGTATCACAACGCTTAGAGACGGACAGCTCGGCCGGAGACTTCAAGGCGCGCGGGAGCCGCGACGCCCAACACCAAGCGAGGCTTGAGTGGCGAAATGACGCTCGAACAGGCATGCCCCCCGGAATACCAGGGGGCGCAATGTGCGTTCAAAGATTCGATGATTCAC
+
BBBCCFFFFFFFGGGGGGGGGGGHHHHHHGHHHHHHHHHHHHHGGGGGHHHHHHHHHHHHHHHGGGEGHHHHHHHHGHEGHHFGGHHHGFFGGGGGGGGGGGGGGGGHHHHFGHGGGGFFHHHHHHHHHGGGFGGFGHFHGGGGGFHHHGGGGGGFFGGGGGFGFFGGGGGGFFFFFGGGGGGFGGFFFFGGGHGGGHHGGHHHGHGGGGFHHHHGGGFDFFGHHHHHHEHHGGGGGGGHHHHHHHHGGGGGGGGHHHHFGFGHGGGFGGCGGGFFFFFFFBAAAB
@M02197:102:000000000-ALU3V:1:1102:16822:3376 1:N:0:1
GACCCTAGACCTTCCTCCGCTTATTGATATGCTTAAGTTCAGCGGGTAATCTTACCTGATTTGAGGCCAGAAAGGAATACATAAAGAATTATGTATGTGTGTGTTTGTTTGGTAGCAGATGACAAAAGCACAAGATTTTTATGGGTTTGCCTTAACAAAAATCTATGGCTGACACTCATCCACTCATACTTTTAAGGCAAGGTGATACAAAGAGGCTAATCTCATCACCAAGCCCAAGGACCCGTTAAAAGAATTTTTCATAAAAAAAAACCTTTTAATGGAGATATTCACGACACTCAAACAGGCATGCTCCGAGGAATACCAAGGAGCGCAAGATGCGTTCAAAGATTCGATGA
+
ABAABFFFFFFFGGGGGGGGGGGHHGHHHHHHHHHHHHHHHHHGGGGGHHHHHHHHHHFHFHHHGHFGHFHFHHGHHHHHHHHGFHHHHHHHHHHHHHHHHHHHHHHGHHHGHHGFHHGHHHHHFHHHHHHGHHGH7HHHFGGHGCGGFHHHGHGHGHGHHHFFHHHGHHEHHHHHHHHHHHFFGHHHHHHHHHFFGGHHGGFFGGFHHHFHHHGHHHHHHGHGHHFGGGFHEHGHHHCDDGFBGGHGHHFFAG?EFFGGAGGGCFEDFB>F@555GGFHHHHHGF13EFGHGGHFDFGGEHHBFHHHGGEEECHGHHHFFF5BFGGGEGHGEBGCFEFFGGGGFFBFFCFBABAA
@M02197:102:000000000-ALU3V:1:1102:14048:3509 1:N:0:1
GACCCTAGACCTTCCTCCGCTTATTGATATGCTTAAGTTCAGCGGGTATCCCTACCTGATCCGAGGTCAACCTTTGAAAGAGTTTAACGGCCACGACCGCCCGCACTCCAAAGCGAATATGTATCACAACGCTTAGAGACGGACAGCTCGGCCGGAGACTTCTAGGCGCGCGGGAGCCGCGACGCCCAACACCAAGCGAGGCTTGAGTGGCGAAATGGCGCTCGAACAGGCAAGCCCTACGGGATGCCATAGAGCGCAATGTGAGGTCAAAGATTTGATGACTCA
+
ABBBBFFFFFFFGGGGFGGGGGGHHHHHGHHHGHHHGGHHFGFGGGGGHHGGHHHHGHH<HHGGGEE;H<HHHHHHEH9GHFFFHHHHGGGGGGCGGGCEEEFGGGGHHHGHHGF6GGFFB<D9G<HHGGFGGGGH9H1FDD.@?EE;F.@EDGGGGGGEFGFFBFFAAFGGGFGC?CCFFADDFFFF1/+?EE9B011>1=BB01,EFEFF1BAE8#BCHFE>;BA1BBE9#59/EE#EBA#1B0AA21000EB11F31111111333F3GFB13B3B111A11
@M02197:102:000000000-ALU3V:1:1102:16232:3405 1:N:0:1
GACCCTAGACCTTCCTCCGCTTATTGATATGCTTAAGTTCAGCGGGTAGTCCTACCAATCTGAGGCCGATGAATTGAAATTAAATCCCTTCCTCTCTTCCAAAGAAGCGAGGCATGGGCGGGGTTCAGAAGCACTCCAACCAGCAAAACGTCGCGTCCAGCTCCTCGACCCTGCGCCTCTCCTCTCCGAAGTCCTGATATTATCAAAACCCGGCAGGGAAAGACGTGGGCGACATAACGAGCTTTCGGCGGTCTGGCCGAGCGAATGGATGCGCTAATGCTGTTCTAGGGAGCCGCCGTGGAAGATGGCAAGACCCTCAATACCGATCCGCCAGCTTTCACAACTAAATAAGAAAGCTGTCGTTCGAAACAATTCGCGGCCCTCAAACAGGCATGCTCTGCAGATTAGATCTGCCGGGAGCGCAAGGTGCGTTCAAAGATTCGATGATTCAC
+
3>3AAFBFFFBFGFGGGGGAEE2FHHF6EFFFFHHBGFF55FBE2EEEEGBDGHFFHFGGHHBFEFGG?EDHGF5EGG5FGFHHHFGGFHHHGHHEHGFEBGBFHFBF/EEGGEG0FAFEG?-AAFFHD1<CBGEGCGFHDEEHFC/:.CHHGCB-ABGGGGFFGGGGB@@FBEBBFFFBFFFFFFF?-.-ABF9BBBBBFFFBBBBB99A=;B-9-9.A../9.;:##B;;-=:;//;93B:B//--;---A9-------/99/BF999--///BF9-9/000/9/;.:-9---@CG;0==0/D0/0==CGAC/<1=1F.C.CCCCC@<01<0FFB>?1F2DF2GFGD>2HF1C//E>//0B//F0B2B?////E?EE?C/10BHGFFBFE1B0A1A21FDFFAA2B1///E//FA00?EGEBHEE0EB11DE3BGEF11B33@3D1AA>1
@M02197:102:000000000-ALU3V:1:1102:20799:3515 1:N:0:1
GACCCTAGACCTTCCTCCGCTTATTGATATGCTTAAGTTCAGCGGGTAGTCCTACCTGATTTGAGGCCAGATGTCAAGAAGTTACACACAAGTGTGTAGGGTATAGAAAGCAGACTATTGTCAAGTCCTGGCCACAAGCGAGCTCGTGTCCTAAGCGAAATACTTATTACGCCTAGGGGAACCAGTCAAAGACTAATCCAGCTTACATTTTTAAGGCGAGTCAACTTGGCATTGACAAACGCCCACATCCAACATCCAAGCTCGGATTAACCAAACTTGGAGTTGAGGTTTTCATGACACTCAAACAGGCATACTCTGCGGAATACCAAAGAGTGCAATTTGCGTTCAAAGATTCGATGATTCAC
+
ABCCCFFFFFFFGGGGGGGGGGGHHHGHHHHHHHHHHHHHHHGGGGGEGHHHHHHHHHHHHHHFGHGGGHEFHHHGHHHHFGHHHHHHGGFHFGFGGHHHGHFHHGHHHHGGHFHHFHHGFHHHGHHHHFGGFHGHHGFGGGGGHDCEGHHHHHHHGGGHHHHHGHHHHGFGHGHHHHGGGGHGHHHHHGHHHHHGGGGHGDBCHHHHHHHHGGFGGHHGHFGHHFHGHHGHFHHGGGGGFF?4B33HEGHHFHGEFFDEE1E4EHHFHHEHGFEGBHHHGFHHHGEFGHHHHHHHHHFGGHHHFHHHHGFGDHEEA2GEFHGHGGHGDCHFGE5FDFE2E?FGFGGFGGE4GFFFFFFFBBBBB
@M02197:102:000000000-ALU3V:1:1102:12746:3530 1:N:0:1
GACCCTAGACCTTCCTCCGCTTATTATATGCTTAAGTTCAGCGGGTATCCCTACCTGATCCGAGGTCAAGAGTGTAAAAATGTACTTTTGGACGTCGTCGTTCTGAGTGCAAAGCGCGAGATGTACTGCGCTCCGAAATCAATACGCCGGCTGCCAATTGTTTTGAGGCGAGTCTACGCGCAGAGGCGAGACAAACACCCAACACCAAGCAAGGCTTGAAGGTACAAATGACGCTCGAACAGGCATGCCCACCGGAATACCAGTGGGCGCAATGTGCGTTCAAAGATTCGATGACTCAC
+
AAAABFFFFFF4FGGGGGGGGCEFHHHGBGCFH5FFGFGGBGEGGEFHHHFGHHHH3C5GHHGGGGGHGFHHDFHFGFGHHF4EDGEBBFDHHCEFGEFGGGHEEHBBFGHHHHHGGCDFFEHHFFHHFDFFD?GCGCH9HBFFHHDGEGGGGGHF<CCCGHHHC:GCGGGHF?CBCEGGGCFDFFFA9DF?BF8EAGEFGGGGGHHFFFE3FB4FFB94FDB949;ECFE@E11FFB1FF&3HGBGE1ECEFHFGG5FGGHFGGGEEG5HGE2A?4BFFGGFFEGF4FBFD5F?A>3A
@M02197:102:000000000-ALU3V:1:1102:20269:3549 1:N:0:1
GACCCTAGACCTTCCTCCGCTTATTGATATGCTTAAGTTCAGCGGGTAGCCCTACCTGATTTCAGGTCAAAGTCAAAAGGTGCGCGATGGCAGGTTTTAAGCAGTCATCACCACAAGGAGAGACGATACTTATTACGTCTAACACTGATGTGGGATGTTCCACTAAGTCATTTGAGGTGAGCCATTGCTGGCAGACGCCAAAGTCCAAGCCTAACATGTTCAGAAAACATATTAGATTGAGATTTCATGACACTGAAACAGGCATGCCTTTCGGAATACCAAAAGGCGCAAGGTGCGTTCAAAGATTCGATGATTCAC
+
33A?AFF4DFFFGGGGGFGGGGGHHHBFGHHHHHHHHHHHGGGGGGEECHHHHHHHGHFGFGGEGH5FEFHGGHHHHHGD3FFGCCCEAE1BEGHFFF#FCGFFG9HHHHFHHGHHHGDGFFGEGF#GFH1DGHEDF3GHHD7HFFCHHFCEGD1<<<>GFHFFFGG<FGFGH=BEFCB<<BGFD0BDFF1/EDEA#>E$HFE1B0B119BBBGGBC2B29FGGDCFBF%;1;DGD;GFE12:1;1FHGGFGG2A11ADFB1E1A/E?A?EEHFGEA/GGHF?EE?EB1HFEAA0B11BBGGF111BCBFFD3A>1>1
@M02197:102:000000000-ALU3V:1:1102:14682:3785 1:N:0:1
GACCCTAGACCTTCCTCCGCTTATTGATATGCTTAAGTTCAGCGGGTATCCCTACCTGATCCGAGGTCAACCTTAGAAATGGGTTTGTTTTACGGCGTAGCCTCCCGAGCACCCTTTAGCGAATAGTTTCCACAACGCTTAGGGGACAGAAGACCCAGCCGGTCGATTTGAGGCACGCGGCGGACCGCGTTGCCCAATACCAAGCGAGGCTTGAGTGGTGAAATGACGCTCGAACAGGCATGCCCCCCGGAATACCAGGGGACGCAATGTGCGTTCAAAGATTCGATGACTCAG
+
AAA?AFF111@@FAF1BGGC0EEGDGFHC33GGHHHHHBAGGBEC?AAGHGCEF00FEBFGHBEE/ECFGHFHHGBGFEGFFH0FGGHHFHHD>/EBE?EGFHGHEEEG?CGHFHHHFFFC//CFHFFFB1FDGCGGGGGGHGH??C:/4C/<GHEE@@<ACFBFCGHGGFEGGE.9-.?A?@E?@@AA@G@?FFFFF#;BCFA.GGFGFGF@?GHHHHHHFGCFC;9?//FDFF?1FFFCFCB9EE0GBFGEF/GFHFEA0011GG?EAE1GGBGBBGE11BFFD@B1>1>11
@M02197:102:000000000-ALU3V:1:1102:9899:3776 1:N:0:1
GACCCTAGACCTTCCTCCGCTTATTGATATGCTTAAGTTCAGCGGGTAGTCCTACCAATCTGAGGCCGATGAATTGAAATTAAATCCCTTCCTCTCTTCCAAAGAAGCGAGGCATGGGCGGGGTTCAGAAGCACTCCAACCAGCAAAACGTCGCGTCCAGCTCCTCGACCCTGCGCCTCTCCTCTCCGAAGTCCTGATATTATCAAAACCCGGCAGGGAAAGACGTGGGCGAAATAACGAGCTTTCGTCCATCGTGCCTATCGAATGGATGCGCTAATGCATTTCGAGGGAGCCACCGTGGAAGATAGCAAGACCCTCAATACCGATCCGCCAGCTTCTCAACTAAATAAGAAAGCTGTCGTTCGAAACAATTCGCGGCCCTCAAACAGGCATGCTCCCCAGATTAGATCTGCCGGGAGCGCAAGGTGCGTTCAAAGATTCGATGACTCAC
+
ABAABFFFFFFBDGGGGGFGGGGCHBFFHHHGHHGFGGFGHHHGGGGCFHHEHHFHHHFHHFFFAFGGGGGGHHHHGFBHFHHHGFGHFHFHHHHHGFHHH4FHHHHGFGGCFGHHGHHECCDFCFHHGHHFEGHHGHHHGGEAGCGHGGFGCDGGB?DGGGGGEFDFGGGGGFAFFFFFFFFBBFFFFBDAFF//BBFFFFFFFFFFFF;@@;;B>FFFAFFFF.A.-.FBFE9FF;AE/BF@?@/;------FF/:E///BB:/B-A@-;/0CBGFFGGFBE@GFEABA:...GGFGFCC</0<0D0FGFFC/0<<=..CC<<<-><<CF1BG1C12FGHGF2222BF11HHHGCCE<00F?FFHGDG>//CE@GFEGF1B1FBHHFBG1AFGE?GFFHF2BHFA1/ECGEFGGGEEE11FGEEEEFGBD3GGFEGBFFBFF@1A?AAA
@M02197:102:000000000-ALU3V:1:1102:14689:3808 1:N:0:1
GACCCTAGACCTTCCTCCGCTTATTGATATGCTTAAGGTCAGCGGGTATCCCTACCTGATCCGAGGTCAACCTTAGAAATGGGTTTGTTTTACGGCGTAGCCTCCCGAGCACCCTTTAGCGCATAGTTTCCACAACGGTGAGGGGACAGGAGACCCAGCCGGTCGATTTGAGGCACGGGGCGGACCGCGTTGCCCAATACTAAGAGAGGCTTGAGTGGTGTAATGACGCTCGAACAGGCATGCCCCCCGGAATACCAGGGGGCGCAATGTGCGTTCAAAGATACGTTTTCTCAG
+
A?A1AF1C1FFFBFGGGGGEEGGFDBHHFHAGFHHHF1DACEGECC/AGFFFFHFHFHHHHHAE?EBB%FFF;F9;%&@;BC0&E:;B0>B;BFCGFFAEC1GGGFC;EC7::CCHFFGB<#BC9FGD$0?$11</>#A#CF#>00/-<#C/<:/.0CFG.--A>;1>00;<?5/9A#/<</<?9@/@?@E<?);29B12#B#9%B1999109<EB1@+B)B48FF4/>/991*9A13;;0BB//3/0A22A1B/CE//000A11FGA0A011D3FA3FA11B111131A>111
@M02197:102:000000000-ALU3V:1:1102:14586:3868 1:N:0:1
GACCCTAGACCTTCTCCGCTTATTGATATGCTTAAGTTCAGCGGGTATCCCTACCTGATCCGAGGTCAACCTTAGAAATGGGTTTGTTTTACGGCGTAGCCTCCCGAGCACCCTTTAGCGAATAGTTTCCACAACGCTTAGGGGACAGAAGACCCAGCCGGTCGATTTGAGGCACGCGGCGGACCGCGTTGCCCAATACCAAGCGAGGCTTGAGTGGTGAAATGACGCTCGAACAGGCATGCCCCCCGGAATACCAGGGGGCGCAATGTGCGTTCAAAGATTCGATGACTCAC
+
ABBBCFFFFFFFGGGGGGGGGGHHHHHCHHHHHGHHGGHGFHGGGEGHHHHHGHFHHHHHHHFGGGGHHFHHHHHHHHHHHHGEGGFHHHHHGGGGGGGGHHHHGGFGGGHHGHHGHHHGGGGGHFHHHFFHHFGGGGGGGGHGFGGGHBGHHHHGGEFGGFGGGGGGHGFGGFFFGGGGFFFGGGBFGGFGHHHFFFFGHECGGBFGFFHHHHHFHFHHGHGGGGGHGGHHHGHHHHHCD@EBGGGHGFFBHGGGGGGGGGHHHHFEEDG4GGGFGGGGGFFFFFFBABBBB
@M02197:102:000000000-ALU3V:1:1102:19959:3900 1:N:0:1
GACCCTAGACCTTCCTCCGCTTATTGATATGCTTAAGTTCAGCGGGTATCCCTACCTGATCCGAGGTCAATCATAAAAAAGTTTGGGGTTCTGGCAGGACACCACCGGGACTCTGTCGCGAGGAGTATTACTACGCGTAGAGCCAGGAGGCACCGCCACTGCTTTTAAGGGCTGCCCTGTGACGGGCAGGCCCCAACACCAAGCTGAGCTTGAGGGGTGATAATGACGCTCGAACAGGCATGCCCCCCGGAATACCAAGGGGCGCAATGTGCGTTCAAAGATTCGATGATTCAC
+
BBBBBFFFFFFFGGGGGGGGECEFHBFGHFFF6FAGHDGHEGHGGGCGGHHHHHHHGHFHHFCEGGGHHGH<H<HHHFFGG35GHGGGE+H;DFHGG:8GFGG0<EFGE)GHHHH;;GEC5DGG8FFG.:HHH:G9G9GCGHH;8HHEAAE:HGGGGFFGGGFFFGGGGGGGGGGGGFGBGGFEFGEGGGGGHHFCC0DGFGGGBHCDGFHGFGFHDBHHFGFBFBGFGDGGF3DFFGEGGD?GGEEGBE5D53FHGHGGDCGHFFF2FEECBGFGBCGEGGBFFFFFF?BBAA
@M02197:102:000000000-ALU3V:1:1102:15702:3748 1:N:0:1
GACCCTAGACCTTCTTCCGCTTATTGATATGCTTAAGTTCAGCGGGTATCCCTACCTGATCCGAGGTCAACCTTTGAAAGAGTTTAACGGCCACGACCGCCCGCACTCCAAAGCGAATATGTATCACAACGCTTAGAGACGGACAGCTCGGCCGGAGACTTCAAGGCGCGCGGGAGCCGCGACGCCCAACACCAAGCGAGGCTTGAGTGGCGAAATGACGCTCGAACAGGCATGCCCTTCGGAATACCAAAGGGCGCAATGTGCGTTCAAAGATTCGATGATTCA
+
CCCCCFFFFFFFGGGGGGGGGGGHHHHHHHHHHHCHHHHHHHHGGGGGHHHHHHHHHHH;HHHGGGFHHHHHHHHHHHHHGHHHHHHHGGGGGGGCGGGGGGGGGGGHHHHHHHGGFGGHHFHHHHHHDGFGGGGHHHGHGGGGDEH<HGGGGGGGGGGGFGGFGGGGGGGGGFFFFFFFFFGHFHGGHEFGFFFFFFGEHHGBFGBEGGHHHFHFFGGGHHEFGHHHFHFHEFBFB8CHHHHHFGHHCHGGEGFFFHGGGEGGGFGGGGGGGFFFFFFFBAAA>
@M02197:102:000000000-ALU3V:1:1102:21709:3935 1:N:0:1
GACCCTAGACCTTCCTCCGCTTATTGATATGCTTAAGTTCAGCGGGTATCCCTACCTGATCCGAGGTCAACCTTTGAAAGAGTTTAACGGCCACGACCGCCCGCACTCCAAAGCGAATATGTATCACAACGCTTAGAGACGGACAGCTCGGCCGGAGACTTCAAGGCGCGCGGGAGCCGCGACGCCCAACACCAAGCGAGGCTTGAGTGGCGAAATGACGCTCGAACAGGCATGCCCTTCGGAATACCAAAGGGCGCAATGTGCGTTCAAAGATTCGATGATTCAC
+
AABBCFFFFFFFGGGGGGGGGGGHHHGGHHHGHHHHHHHHHHHGGGEEGGHHHHGHHHHGHHHGGGG:HHGHHHHGHHHFHHGGHHHHGFGGGGFFGGGGGGGGGGGHHHHGFGGGGGGHHHHHHHHHFCGFGGGHHHHHGGDFGFHFGGDGGHHGFDHGGHGGGCEFGGGGGFFFFGFFFEDHFFHGHFGGGHEFFFGFBHGGHHGGGGFHGHGFFFFFD1GHHHHHHGEHFFGDG9AB=HHHFHHHHHGGGFGHGEHCEEDCAD5D5CGGGGFBFFFFFBBBBB
@M02197:102:000000000-ALU3V:1:1102:19118:4100 1:N:0:1
GACCCTAGACCTTCCTCCGCTTATTGATATGCTTAAGTTCAGCGGGTATCCCTACCTGATCCGAGGTCAACCTGAGAAGGAGAGGTTGAGCGGCGCACTCCGAGCGGCCACCGACGCGAGACAAGATGCCACAACGCGAGGGGACGGACGGCGTGGCCGGCGACATTGAGGCGGGCGGCGAGGAGCCGCGGCGCCCAACACCCAGCCGGGCTGGATTGGTGACAATGACGCTCGAACAGGCATGCCCCCCGGAATACCAGAGGGCGCAATGTGCGTTCAAAGATTCGATGATTCAC
+
CCDCDFFFFFFFGGGGGGGGGGGGHHHHFHHHHHHGHHHHHHHGGGGGHHHHHGHHHFHHHHHGGGGHHHHHHHGHFHFHGHFFGHHGHGFGGGCGGGGHHGGGGGGGGGGHGGGGGGGGGGHHGHFEGFHHHHGGGGFGGDFGGGGFFFA;FFFFFFDEFFAFFFFFFFFFFB@:9=.B/FFFFFFF@GB9F?EEAA:/GGGFGFCFEC0HHHFHHHH;H<HHHGFGGFFGAGFGB:G1H<GDCGCEEBFGG5BBHHHGCGGGGHHHCGEACCGGGGGGFFFGFFBFFFFA@BAA
@M02197:102:000000000-ALU3V:1:1102:9212:4094 1:N:0:1
GACCCTAGACCTTCCTCCGCTTATTGATATGCTTAAGTTCAGCGGGTAGTCCTACCTGATTTGAGGCCAGATGTCAAGAAGTTACACACAAGTGTGTAGGGTATAGAAAGCAGACTATTGTCAAGTCCTGGCCACAAGCGAGCTCGTGTCCTAAGCGAAATACTTATTACGCCTAGGGGAACCAGTCAAAGACTAATCCAGCTTACATTTTTAAGGCGAGTCAACTTGGCATTGACAAACGCCCACATCCAACATCCAAGCTCGGATTACCCAAACTTGGAGTTGAGGTTTTCATGACACTCAAACAGGCATACTCTTCGGAATACCAAAGAGTGCAATTTGCGTTCAAAGATTCGATGACTCAC
+
A?ABACCFFFFFFGGGD4EEGGGHCHGGHHHFHHHCHDGHHCF?EEAEGHFHGHHHHHFHHHHHGHGAGECHGGHBHHFFHFGHHHHGGGEAFGGHFHHHFGHHHHEHFEFF3EHHBH?GHHFHHHHHFGGCCGGECFGD29FDGGGCHGD:>FFHGCCCFFHGDGHFHHFA@HHHGHGGGGAHFHHHGHFCFDGD?FHHH?:CGH?3;CFGAFCGFFGHGGGFFFHHFBF2:GCEFFF@?/;BHGF1FEE1F1F/01E//B/EHGFF>/GHGG1GBHGGFFHFGG?BF11GBFF2B1GCBFHFFB112A12HFE/EEBFHGBECCHHGHGF1GG1FHEEA011FFGGBFA111@3D@1B11>11
@M02197:102:000000000-ALU3V:1:1102:12301:4224 1:N:0:1
GACCCTAGACCTTCCTCCGCTTATTGATATGCTTAAGTTCAGCGGGTAGTCCTACCAATCTGAGGCCGATGAATTGAAATTAGATCCCTTTCTCTGACAGAAAGGGCGGGGTTCAGAAGCACTCCAACCAGCAAAAGTCGTTGCGTCCAGCTCTAACCCTTTCTCCGCCTCCGAAGTCCTGATATTATCAAAACCCGGCAGGGAAGAGAGGGCGAAAAATCAAGCTTTCGTCCGTCTTTCGCCTATCAAATAGATGCGCTAATGCATGTCGAGGGAGCCACGGTAAATGGCAAAAAGACCCTCAATACCGAGCCGCCAGCTCTTACTGAAAAAAGGTGTCGTTCGAAACAATTCGCGGCCCTCAAACAGGCATGCTCCCCAGATTAGATCTGCCGGGAGGGCAAGGTGCGTTCAAAGATTCGATGATTCAC
+
@BBBBFFFBFFFGGGGGGGGEECFGHHHHHHHFHHHCHFHHHHGGGGGGHHHHHHHHFHHHHHFAFGE@EDHHHGHHFHHHBCHFFHHHHGHHGHHHHEHHFCGHGGGGGGGGGHHBHHHHHHGHHHGGEGGH01CF<DDGGGFCDGGF/CGHHHEFHHFHGGEFGDDDDDGG-ADEFFFBBFFBF0CFF//FFFD-@>DFA;.F?FFBDD8DCBB/@9FEFFF/6FFFD:DFBAFEEFFFDFDA4//B;//@9--:/0FC;0C9..-;-B/EC9.A-C:;000:00000@:CBGC/<./<0DD...<>.<-/</FCGF1D>2GDBDG<1F110?/////0F/?FFFFF/E>/>///?B0/GG@FFAD1B1B/////B12D1GDD2A1/EE/0ECE0BA11DG0EA0AB1AAB33BA11113BDFFAA@A>
@M02197:102:000000000-ALU3V:1:1102:20244:4305 1:N:0:1
GACCCTAGACCTTCCTCCGCTTATTGATATGCTTAAGTTCAGCGGGTATCCCTACCTGATCCGAGGTCAACCTTTGAAAGAGTTTAACGGCCACGACCGCCCGCACTCCAAAGCGAATATGTATCACAACGCTTAGAGACGGACAGCTCGGCCGGAGACTTCAAGGCGCGCGGGAGCCGCGACGCCCAACCCCAAGCGAGGCTTGAGTGGCGAAATGACGCTCGAACAGGCATGCCCTTCGGAATACCAAAGGGCGCAATGTGCGTTCAAAGATTCGATGACTCAC
+
BBBBBFFFFFFFGGGGGGGGGGGHGHHHHHHHHHFHFHGFHHHGGGGFHHHHHHHHGHHHHGFGGGEGFGHHHHHHHHHHHHHHHHBGEGGECGGGGGGGGGGG;GGHHHHFHHGG9GGHHHH:HHHHFGGG5GDHFHHGGFDDGEAGHGCGGGGGGGGGGGGGCCEGGFGGFDCDFFFFF;EFA>@FED#EFE?FFF4EEDFFFGFBGE4FFF@3F/EGGDFFFBFFFFFFBAABBF?BEDFFB/BAF0E0A0AFF3HEAA0AA1DF3BGGFGCB3BBB@111A1
@M02197:102:000000000-ALU3V:1:1102:24158:4328 1:N:0:1
GACCCTAGACCTTCCTCCGCTTATTGATATGCTTAAGTTCAGCGGGTAGTCCTACCAATCTGAGGCCGATGAATTGAAATAAATCCCTTTCTCTGACAGAAAGGGCGGGGTTCAGAAGCACTCCAACCAGCAAAAGTCGTTGCGTCCAGCTCTAACCCTTTCTCCGCCTCCGAAGTCCTGATATTATCAAAACCCGGCAGGGAAGAGAGGGCGGAAATCGAGCTTTCGTCCGGCTTTCGCCTATCAAATGTATGCGCTAATGCAGTTCGAGGGGGCCACGGTGAATGGCAAAGGCCCTCAATACCGATCCGCCAGCTCTTACTGAAAAAAGCTGTCGTTCGAAACAATTCGCGGCCCTCAAACTGGCATGCTCCCCAGATTAGAGCTGCCGGGAGCGCAAGGTGCGTTCAAAGATTCGATGATTCAC
+
3>AAAFFFBFFFG4GCFFEGFGEEHHHGHAGFBGFHHBGBGFHFEEFGGHGFFHFHGGHGHDGEFEGGCG1EFGHGHHHFHF34GHHHHHGHFFFHHHHHHH3FGGGCGCCCHG1FGHFHHHEHHHHGGFHHHGHEGHGCEHGGGG@?GFHHHHFHHGFHHHGGGGGGGGEGBDGEGGGGBFFFBCFFEFFFFA?CAC-B;;A:F3ABDBDB5#-99BF?FBDDFFFFFFF;#F?EFF/FBD9/////;/--@--90BBFC99..9.;.--99.::...00:00FGFC:0/<...<BGGB<.<.<---<//BF101DBHHFFGFB1BB1CACCB?/GHF?FGBB1/EEEEE/EB/B/D12F@11@111A///AA12FFGA1DA0/CGGCCEEAEA01GGGEA001113BA3GFFCFFBFFFF1AAAA
@M02197:102:000000000-ALU3V:1:1102:12895:4448 1:N:0:1
GACCCTAGACCTTCCTCCGCTTATTGATATGCTTAAGTTCAGCGGGTAGCCCTACCTGATTTCAGGTCAAAGTCAAAAGATGCGCGATGGCAGGTTCTGAGCAGTCATCACCACAAGGAGAGACGAAACTTATTACGTCTAACACTGATGTGGGATGTTCCACTAAGTCATTTGAGGCGAGCCATCACTGGCAGACGCCCAAGTCCAAGCCTAACATGTTCAGAAAACATATTAGATTGAGATTTCATGACACTGAAACAGGCATGCCTTTCGGAATACCAAAAGGCGCAAGGTGCGTTCAAAGATTCGATGACTCAC
+
CBCCDFFFFFFFGGGGGGGGGGGHHHDGHHHHHHHHHHHHHHHGGGEEGHHHHFHHHHGHHHHHHHHHGHHHHHFFHHHGHHHGGGGGGGHHGGFGHHHHGHHHHHHHHHHHHHHHHHHHHGGHHHHHGHGHGHHFGHHHHHHHHGHBHHFHHGGFGHGHHGHHHHHFHHHHHHGGGFCEGGHHGHHHHFHHHGGGGFGHGGHFEFFGGGHHHGFEGGFBHHHEHHHHHHHGGHHHGHFBGFFBFG5FFGDGGHHHHFGGHHHHHFGGGGGHFHHHFHCHFHFGGGGGHHHGGGDHFFGFGGGFCG4FFFFFFA?BBA
@M02197:102:000000000-ALU3V:1:1102:8279:4419 1:N:0:1
GACCCTAGACCTTCCTCCGCTTATTGATATGCTTAAGTTCAGCGGGTATCCCTACCAATCTGAGGCCGATGAATTGAAATAAATCCCTTTCTCTGACAGAAAGGGCGGGGTTCAGAAGCACTCCAACCAGCAGAAGTCGTTGCGTCCAGCTCTAACCCTTTCTCCGCCTCCGAAGTCCTGATATTATCAAAACCCGGCAGGGAAGAGAGGGCGTAAATCGAGCTTTCGTCCGTCTTTCGCCTATCAAATGGATGCGCTAATGCATTTCGAGGGAGCCACAGTGAATGGCAAAGACCCTCAATACCGATCCGCCAGCTCTTACTGAAAAAAGCTGTCGTTCGAAACAATTCGCGGCCCTCAAACAGGCATGCTCCCCAGATTAGATCTGCCGGGAGCGCAAGGGGCGTTCAAAGATTCGATGACTCGC
+
AAAB34B4DDFFGGGCFF2EFGFFHD5F6BBGHHBFHAGGHHFFCC2AGGBFFHHHHFFGFE5AFEFEEE?EFGHBHF5FGH3F4CCED@G44EDBFHGFFHHFDGGC?/<@0?GHHHEFFGFFBHH?FECG0>BGGBACAC?-ACGGHFH/::00C..CFGFB0DDGFGED@?@EGFFFFFFFGE0;09/BAFA?;B;--@EFFF:9DDFFB#@B=/B?//A9;B;A9DA9AFFFFFFF/;AF/;//;/-.??9909;0;;0../.;//9.9.:/:0;0G;::;:0;0C0/:;./0BGFEC<..-<-A</01FHHEHGHFD2GCD?1G1FCCGCCB0//2FBB1/>//>/E>//BFDB1B11FF111///AEAB2DB2FGABB//A/AAAAA0A0100AAA00GFGGFFA31B111B3D>>>1111
@M02197:102:000000000-ALU3V:1:1102:16646:4370 1:N:0:1
GACCCTAGACCTTCCTCCGCTTATTGATATGCTTAAGTTCAGCGGGTATCCCTACCTGATCCGAGGTCAACCTTTGAAAGAGTTTAACGGCCACGACCGCCCGCACTCCAAAGCGAATATGTATCACAACGCTTAGAGACGGACAGCTCGGCCGGAGACTGCTAGGCGCGCGGGAGCCGCGACGCCCAACGCCAAGCGAGAATTGCGTGGCGAAATGACGCTCGAACAGGCATGCCCTTCGGAATACCAAAGGACGAAATGTGCGTGCAAAGGTGCGATGACTCAC
+
A1>11>1CFFFFGGGGGGGGCGGHHHHHGGFHHCFFHHHHFFGGGEEEFHHHHGEHGHHHGHEGGGE<H<HH:H0HHH199B9FGH<E?EEE9GE@EGGGE9EGG9CGFF1BCG399@FFDH99HH;D1?CAAFAHGGHHCG0@..<@6C<6:D<9A>.3#B0C9F7G@03FC<99AE/@?0@=;@EE/A.ABE/3EBB@4#002#/79?EHF@0//BEEB#/AAA1111;;59:://EAD29A1BAAD200000D22GE0E001B1B11FA1111FFD1@AA>1A
@M02197:102:000000000-ALU3V:1:1102:11439:4484 1:N:0:1
GACCCTAGACCTTCCTCCGCTTATTGATATGCTTAAGTTCAGCGGGTATTCCTACCTGATCCGAGGTCAACCTAAAAAAAATAAAGGTGTCGACCGACCCGCCTAGACCTTGCAACTCCCCGCGTGCCTCGAAAGACTCGTAGCGGAGAGTGTCCCACGAACGCCGTCATTGTCTTTGAGACCAGATGCGGACGGGACCACAACTCGATCCAACGCCCCGACCAAAGGATGGGAGAGAGTATAATTACGCACGATCAGTGATGCCCTGCGTAATGCCAGTGGGAGGAATGTTCGTACATCGATACGTTGATTCAG
+
?AA?AFFFFFFFGFGDFBEEGG2FGGH6ABFGHHHFF5FBFHFEEEG0GHBGHHHHHHBFG5FGC?EHGBFA3333BFE/>G3FGF3G3639/#>#0</C/#5#/<///?1GH19F<9GFA@BD9;..0<,0<09<<0..##:./$0//+#;,0;0:,A#-A<-:/9<0*B.09B19FFA?661;#-////;@0%@0:12@?3D/B1%9C//#;AB>%?1?0>B2B91$#+E@%92@D?%%F2$;//>/00/D2BA1110CA//A////11A1000B00F0EA2D3A10A00ABBA311111B1>111@@>1111
@M02197:102:000000000-ALU3V:1:1102:16203:4694 1:N:0:1
GACCCTAGACCTTCCTCCGCTTATTGATATGCTTAAGTTCAGCGGGTATCCCTACCTGATCCGAGGTCAACCTTAGAAATGGGGTTGTTTTACGGCGTAGCCTCCCGAACACCCTTTAGCGAATAGTTTCCACAACGCTTAGGGGACAGAAGACCCAGCCGGTCGATTTGAGGCACGCGGCGGACCGCGTTGCCCAATACCAAGCGAGGCTTGAGTGGTGAAATGACGCTCGAACAGGCATGCCCCCCGGAATACCAGGGGGCGCAATGTGCGTTCAAAGATTCGATGATTCAC
+
B@ABBFFFFFFFGGGGFGGCEEGFHD5GEFEFHHHFHH5FE55EEGEFHF5GCGFEDGGHGHAEG?EGHHHHHHHHHDGHHHEEFFCGHHHHGFGFFBEEAGHGHG?EGFFGGGHHFFGHGGGGEHHHHHFGHFHDGGDGGFHFGFFFEHHGHHFEHHHGCGFCGBFFFFBEFEAFGGGGGCBD?FFCADFFFEFFEF0GGFFGGFGEDFFHGHFHFFFHFHHDFGFFGEDF9DGFHHHFC@@?GCGGHBGHBG2GEGE?GEA5BF5EEAGGGCGBBBGGGGFFFFFD53A3>3
@M02197:102:000000000-ALU3V:1:1102:7832:4911 1:N:0:1
GACCCTAGACCTTCCTCCGCTTATTGATATGCTTAAGTTCAGCGGGTATCCCTACCTGATCCGAGGTCAACCTTCGAAATGGGGTTGTTTTACGGCGTAGCCTCCCGAACACCCTTTAGCGAATAGTTTCCACAACGCGTAGGGGACAGAAGACCCAGCCGGTCGATTTGAGGCACGCGGCGGACCGCGTTGCCCAATACCAAGCGAGGCTTGGGTGGTGAAATGACGCTCGAACAGGCATGCCCCATGGAATACCAAGGGGCGCAATGTACGTGCAAAGATTCGATGACTCAC
+
BBBBBFFCFB4@FGGGGFGGGGCFHF5GDHFBGFBGGHGHHCHGGECEF5DGGHFFDGHHHGFEEEFHFFH:H:%B:F?GHEA??>E1?GHFFG9EEE?EGHHHHFDDCGCC?CGHFGHHDC029119FFF1DG<F9<#C:CCFDD;;<-<GCHCHGACGGC0A?BGHHHDHCCCCBBB@/@/=;EB;EBB9AF>2A1BBFBBE>A@F9//BB#94GF;;AFBE7FEEFAAHHDGDB10CF/B4FD22FAD21A10AA0EB00BGHFEBA1FFA1G33GEA111DFDB@1A1A1
@M02197:102:000000000-ALU3V:1:1102:13355:5038 1:N:0:1
GACCCTAGACCTTCCTCCGCTTATTGATATGCTTAAGTTCAGCGGGTATCCCTACCTGATCCGAGGTCAACCTTTGAAAGAGTTTAACGGCCACGACCGCCCGCACTCCAAAGCGAATATGTATCACAACGCTTAGAGACGGACAGCTCGGCCGGAGACTTCTAGGCGCGCGGGAGCCGCGACGCCCAACACCAAGCGAGGCTTGAGTGGCGAAATGACGCTCGAACAGGCATGCCCTTCGGAATACCAAAGGGCGCAATGTGCGTTCAAAGATTCGATGATTCAC
+
BBBBBFFBFFFFGGGGGGGGGGGFHHHGHHHHHHHFHFFHHHGGGGGGFHHHHHGHHHHHHHHGEGGFHFGHHF:FHFGHFGGGHHHHECGGGGE3GEEGEGGGGGCHFFHHEHFFGGFHHFHHHGHHHGGDDFEFFFHHGG?ADEHHGGGCFFDFGDFGGGGGGFGCC@?GGFCFFEFFEEEFFFGDHFFFGF9FEADFF;HFGBGEEEEHGB:EEEFEFGEGGFFFFHFGGEEB/FFF9EHGBF0HHFGEE0GHFFHE0E?FGDFDE3GEF1F13FFFFA?A>1
@M02197:102:000000000-ALU3V:1:1102:14704:5052 1:N:0:1
GACCCTAGACCTTCCTCCGCTTATTGATATGCTTAAGTTCAGCGGGTAGTCCTACCAATCTGAGGCCGATGAATTGAAATTAAATCCCTTCCTCTCTTCCAAAGAAGCGAGGCATGGGCGGGGTTCAGAAGCACTCCAACCAGCAAAACGTCGCGTCCAGCTCCTCGACCCTGCGCCTCTCCTCTCCGAAGTCCTGATATTATCAAAACCCGGCAGGGAAAGACGTGGGCGAAATAACGATCTTTCGTCCGTCTTGCATATCGAATGGATGCGCTAATGCATTTCGAGGGGGCCCCCGTGGAAGATGGCAAGACCCTCAATACCGATCCGCCAGCTTTCTCAACTAAATAAGAAAGCTGTCGTTCGACACAATTCGCGGCCCTCAAACAGGCATGCTCCCCAGATTAGATCTGCCGGGAGCGCAAGGTGTGTTCAAAGATTCGATGACTCAC
+
BBBBBFFFFFFFGGGGGGGGGGGGHHHHHHFFGHGHHHHHGHHFGGAAEGHHGGHHHHHHHHHHGGGGGGGHHHHHHGHHHHHHHHHHHHHHEGHGHHG43GBGHHHHGCGGGGHGHHEFCGGGCHDHFHHHGHHH/<GHGA.CCHHFGC:GGG?DCGGFFFFGGGGGGFGGBE-BDDFFFFFFFFFFAFFFFFFFFFBFFFFFFF/:FAD-DFFFF;.;E?FFDF.B@FF:B;5;9B;/#:AFFB@--;--B/;99-A//FBB9/B9-=-@9///;///--9--BAA----9---.0:FFFHCGD<000</../00FGC<<<.-A-/CABF<0FG@/@212?22DF22GEHGGF/?CE/@C/G?B022GC>/E/EE>B/0>D0DGF11FGBFCAA/AFHEHHBD1AA1///?EEFGEE00B110CEAB11B3GGFFEFB1FFFFFD111A1
@M02197:102:000000000-ALU3V:1:1102:14018:5020 1:N:0:1
GACCCTAGACCTTCCTCCGCTTATTGATATGCTTAAGTTCAGCGGGTAGTCCTACCAATCTGAGGCCGATGAATTGAAATAAATCCCTTTCTCTGACAGAAAGGGCGGGGTTCAGAAGCACTCCAACCAGCAAAAGTCGTTGCGTCCAGCTCTAACCCTTTCTCCGCCTCCGAAGTCCTGATATTATCAAAACCCGGCAGGAAAGAGAGGGCGAAAATCGAGCTTTCGTCCGTCTTTCGCCTATCAGAAGGATCCGATAGTGCATGTCAAAGGAGCCACGGTGAAAGGCAAAGAACCTCAATAGCGTTCCGCCGGCTCTTACTGAAAAAAGAAGTCGTTCGAAACAATTCGCGGCGCTCAAACAGGCATCCGCCACAGATTAGATCTGCCGGGAACGCCAGGTGCGTTCATAGAATCTAAGATTCAC
+
3>?AAFC4DDFFGGGGGGEGGGGGHFHHGHHGGHFHHHFHF55EECEAABDFHGFFHHHEFB5ECCGGGEEH5G5@FGBHHFHHHHHCFGGHBGFB3GHHCCGFFF/EC</<0<<1DCGF0GFHBH1.FGGHHFGHFBECD/A?AC:A/CCCFCFHH.CCGHFBFDDG.E.ABDGEFBFEFBBFBFFF00;BF?A?B==B-#;/9...A;.9;-@EA6:;/;/.B;6.A99:+.;AFF/D//9+99///-9---9///000000;00900/A;.--.9.0;00C000FBBF<://;000:::...----<-<<0?11111?220/1GFF>?///</C<//2FFF1//<>>/////1FB0FF1GHGF/>////A2A22B211F11A///AA1B0A00000A0A111133A333FA3FD333DB111>1
@M02197:102:000000000-ALU3V:1:1102:18645:5083 1:N:0:1
GACCCTAGACCTTCCTACGCTTATTGATATGCTTAAGTTCAGCGGGTAGTCCTACCAATCTGAGGCCGATGAATTGAAATTAAATCCCTTCCTCTCTTCCAAAGAAGCGAGGCATGGGCGGGGTTCAGAAGCACTCCAACCAGCAAAACGTCGCGTCCAGCTCCTCGACCCTGCGCCTCTCCTCTCCGAAATCCTGATATTATCAAAACCCGGCAGGGAAAGACGTGGGCGAAATAACGGGATTTCGTCCGTCTTGCCGATCGAAGCGATGCGCTACAGAATTACAAGGGAGGCCACGTGGAAGAAGGAAAGAAACTCAATCCCCAATCGCACCCATACTCAACTAAATAAGAAAGCTGTCGTGCGAAACAATTCCCGGACATCAAACAGGCATGGTCCCCAGATTCGGTCTGCAGGGAGAGCAAGGTGCGTTCAAAGAATCGTTGATTCAC
+
>AAA1F111FFFDF1F3AEEFGGFFFGBG333DDAG1BAFGHFFEEEGGHFGFEHAB1FHHBFHEAFGGE/FFHHB1EDEGH@DFFFGGHCFFD1GHHFGHDHEGEFG?/EECFHAGEHG/A-C-CGFFDGF/G0BCHE/CACGB/;CCCGE-?-;AAB/CBC/9F.A??AGBE>@FBF/B/9:;FF-@;--/;F//;/9/B/;BBF9FBB@-@@@----9-/-9-/;/;-/B9:9;/-#9#///9-...//9--;.-.0.@A:;..-.---0D=0000<0<00/0C..<10-<..<11=1BF<1<11<1?111111?0////0/</////000212>1GBFB2>B22>12111B//>//>///>B>2B1B0/////2@D22B0EB1A111A1/////01F2/AA//A01A00100B1111CA1B000011133B333A1111113D>1A>1
@M02197:102:000000000-ALU3V:1:1102:10354:5103 1:N:0:1
GACCCTAGACCTTCCTCCGCTTATTGATATGCTTAAGTTCAGCGGGTATCCCTACCTGATCCGAGGTCAAGAGTGTAAAAATGTACTTTTTGGACGTCGTCGTTATGAGTGCAAAGCGCGAGATGTACTGCGCTCCGAAATCAATACGCCGGCTTCCAATTGTTTTGAGGCGAGTCTACACGCAAAGGCGAGACAAACACCCAACACCAAGCAGAGCTTGAAGGTACAAATGACGCTCGAACAGGCATGCCCCATGGAATACCAAGGGGCGCAATGTGCGTTCAAAGATTCGATGACTCAC
+
ABBBBFFFFFFFGGGGGGGGGAEHHHHHHHHFHHGHFFHGFHCGGFEGHHHHHHHGHHFHFGHGGGFHHHHHHHHHHFGHHHHH9HHHHHHGGGGGGGGGGGFEHHHGHHHFHGGEFGGGGGCGHHHHGGGEGGGGG0EDHHHFHHHCGGGGGHGGHHHHHHHHHHHGGGGGHGBFGEFGGGGGGGFFEHFGFHGFEAFFHHGHFFFFFGHFHHFFGGHHGHFGF5;GGHFEEFFFGEHG5GHHHHHGFDEFFHGHBBGGHHHGAEGF?FFGDBEE2244GBGGFGGGG>C5FFDBA3AAA
@M02197:102:000000000-ALU3V:1:1102:13763:5148 1:N:0:1
GACCCTAGACCTTCCTCCGCTTATTGATATGCTTAAGTTCAGCGGGTAATCTTACCTGATTTGAGGCCAGAAAGGAATACATAAAGAATTATGCATATGTGTGTGTTTGTTTGGTAGCAGATGACAAAAGCACAAGATTTTTATGGGTTTGCCTTAACAAAAATCTATGGCTGACACTCATCCACTCATACTTTTAAGGCAAGGTGATACAAAGAGGCTAATCTCATCACCAAGCCCAAGGACCCGTTAAAAGAAAAAATCTTTGAATGGAGATATTCACGACACTCAAACAGGCATGCTCCGAGGAATACCAAGGAGCGCAAGATGCGTTCAAAGATTCGATGACTCAC
+
AABCCFFFFFFFGGGGGGGGGCGHHHGHGHCHHHHHHGHHGHHGGGGGHHHHHHHHGHHHHHHHGHGGHHGHHHGHHHHHHHHHHHHEGHEHHGHHHGHFHHHHHHHHHHHHHGHHGHHGHHHHHHHHHFHHFHHHHGHHHHGFHHGHGGGHH9HHHHHHHHHHHHGFHHHGGHHHFGGFHGHHHHHHHHGHHHHHGFGHFHHHFHHHHHHHHGHFGDEBHGEHFGGEFGGGFHHHHHGGEEACDGBHHEHHFGHHHHG?GB@B4HFHGGHHFHGF3GGGHGFGCHHHHHGHHHGGHGGGGGGHGHHGHHHHHHEGFGGHGHHGEGGHGFFFGGGGGGFFFFFFBBAAAA
@M02197:102:000000000-ALU3V:1:1102:15639:5194 1:N:0:1
GACCCTAGACCTTCCTCCGCTTATTGATATGCTTAAGTTCAGCGGGTATCCCTACCTGATCCGAGGTCAACCTTAGAAATGGGGTTGTTTTACGGCGTAGCCTCCCGAACACCCTTTAGCGAATAGTTTCCACAACGCTTAGGGGACAGAAGACCCAGCCGGTCGATTTGAGGCACGCGGCGGACCGCGTTGCCCAATACCAAGCGAGGCTTGAGTGGTGAAATGACGCTCGAACAGGCATGCCCCCCGGAATACCAGGGGGCGCAATGTGCGTTCAAAGATTCGATGATTCAC
+
CACCCFFFFFFFGGGGGGGGGGGHHHGHGHHHGGHHHHHHHHHGGGGGHHHHHHHHHHHHHHHGGGGHHHHHHHFHHHHHHGHGGGGGHHHHHGGGGGFGFHHHHGGGGGGHGGHHHHHGGGGGGHHHHHHGHHGGGGGGGHGHGGGFGFFFHHHHGFHGGGFGGGGGGGGGGGGGGGGGGGFD@GGFFFFFFFGHHHFGGHGGFHFGGFHHGGHHHHHHHHHGGGGFGHGHHHHHHFHGGGGGGGFHGGHHHHHGGGFEE2DHFHHGEEGGG5FGGFGGFGFBFFFFFA@BAA
@M02197:102:000000000-ALU3V:1:1102:24903:5235 1:N:0:1
GACCCTAGACCTTCCTCCGCTTATTGATATGCTTAAGTTCAGCGGGTAGTCCTACCAATCTGAGGCCGATGAATTGAAATTAAATCCCTTCCTCTCTTCCAAAGAAGCGAGGCATGGGCGGGGTTCAGAAGCACTCCAACCAGCCAAACGTCGCGTCCAGCTCCTCGACCCTGCGCCTCTCCTCTCCGAAGGCCTGATATTATCAAAACCCGGCAGGGTAAGACGTGGGTGAAAGAACGAGCTTTCGGCCGTGTTGCCGATCGAATGGATGCGGTAGTGCATTTCGGAGGAGCCACCTTGGAAGATGGCAAGACCCTCAATACCGATCCGCCAGCTGTCTCAACGAAATAAGAAAGCTGTCGTTCGAAACAAGTCGCGGCCCTCCAACAGAAATGCGCCCCAGATTAGAGCTGCCGGGAGCGCAAGGAGCGTTCAAAGATTCGAGGATTCAC
+
AAAA@F4CFFBFFBGGFGGE2AEFHHHHHHBGGHFBGGGHFHHGGC2EABFFFFAFC3B3DFHHGFAEEEFF5GHH5BFGFFDGH4GHFHHGBFGFGG3F343BF1?GEAEE/FHHHHAC?/<ACA1DGHF//GHHFBGFCE.C.:CCH?F;@--B--./;FFGGGA9-:@FEE-BF.:B/B/B/9/A-.-.;EFF./9FF/B/BBB/FF.@----9-:;/9BFD9AAB#=99B,FF/:/96D;99----:--------/9:/9//;-9-;--/////B99-.-.;//.;.../0.000FFFBF0B9900/;:./00:0...:.:--<-CCCCG<0<<>/00?0111111@1111//<>/<B0//B0B11/>/E/E>////01>12BB2B2/B>>///01BGFGF111A/E/E//A00E??FB1GAA0E0A1BDBGGFBGAA1313D1>1>1
@M02197:102:000000000-ALU3V:1:1102:19367:5252 1:N:0:1
GACCCTAGACCTTCCTCCGCTTATTGATATGCTTAAGTTCAGCGGGTATCCCTACCTGATCCGAGGTCAACCTTAGAAATGGGGTTGTTTTACGGCGTGGCCTCCCGAACACCCTTTAGCGAATAGTTTCCACAACGCTTAGGGGACAGAAGACCCAGCCGGTCGATTTGAGGCACGCGGCGGACCGCGATGCCCAATACCAAGCGAGGCTTGAGTGGTGAAATGACGCTCGAACAGGCATGCCCCCCGGAATACCAGGGGGCGCAATGTGCGTTCAAAGATTCGATGATTCAC
+
AAAAAFFFFFFFGGFGGGGGGGGHHHHHHHHHHHHCHHHGHGHGGGGGHHHHHHHHHHHHHHHGGGGHGHHHHHFFHFGGHGFGGGGGHHGFGGGGGGGGGHGFHGFFGGFFGFEHHHDGFFFGFHFHHHHHFHHGGG.FDEFGBB<FFFFFFFGEAFCFFFFDFFFFFF0ED@.=AFGFGDCC;AGGFFCA9CFCA7BFGHGGFHHGHG?HHHHHHGHHHHHCGGGFH<G<HHHFHHFGBDGFEECHFHGFF3FGGGEE2EGGCFHGCGEFGFFFGGGCGBFFFFFFFABBBB
@M02197:102:000000000-ALU3V:1:1102:13220:5282 1:N:0:1
GACCCTAGACCTTCCTCCGCTTATTGATATGCTTAAGTTCAGCGGGTAATCTTACCTGATTTGAGGCCAGAAAGGAATACATAAAGAATTATGCATATGTGTGTGTTTGTTTGGTAGCAGATGACAAAAGCACAAGATTTTTATGGGTTTGCCTTAACAAAAATCTATGGCTGACACTCATCCACTCATACTTTTAAGGCAAGGTGATACAAAGAGGCTAGTCTCATCACCAAGCCCAAGGACCCGTAAAAAGAAAAAATCTTTAAATGGAGATATTCACGACACTCAAAATGGCATGCTCCGAGGAATACCAAGGAGCGCAAGATGCGTTCAAAGATGCGATGCTTCAC
+
AA@>?C44DFFBGFGGGGGGGGGHHHFHGHFHHHHHHHGHFH5EGGEEGFHHHHHHHHHHHHEBFHGGHHHHGHAGHHGHBFHHGFFEFHFHFFFHHHHHHHHHHHHHHFFCGEHHGHHHHHFF3GH3FBHHHHBAB9G9HHAGHECCFDD9FGGGGHHHHHHHHFFGGE11FFBGFGFHGHHFHHHFEFDGFHHGFDCGFG<HFCDBGHEH>:B>)A1C#>GHFH:GFGB<CF61<9E>>>FE>1>1G1BBB/FGB11111222F1B122@B@2/E/B/D11FA/AD2B11111DGAA?//12222A1DBHF1EAA0012DAA000GB1BGF3FA11111B1C1>1>AA
@M02197:102:000000000-ALU3V:1:1102:23773:5269 1:N:0:1
GACCCTAGACCTTCCTCCGCTTATTGATATGCTTAAGTTCAGCGGGTATCCCTACCTGATCCGAGGTCAACCTTTGAAAGAGTTTAACGGCCACGACCGCCCGCACTCCAAAGCGAATATGTATCACAACGCTTAGAGACGGACAGCTCGGCCGGAGACTTCTAGGCGCGCGGGAGCCGCGACGCCCAACACCAAGCGAGGCTTGAGTGGCGAAATGACGCTCGAACAGGCATGCCCTTCGGAATACCAAAGGGCGCAATGTGCGTTCAAAGATTCGATGATTCAC
+
BCCCCFFFFFFFGGGGGGGGGGGHHHHHHHHHHHHHGGHHHHHGGGGGGHHHHHHHHHHHHHHGGGGHHHHHHGHGFHFHGHHHHHGHGGGGGGGGGGGGGGFGGGGHHHHHHHGGGGGHHHHHHHHHHGGGGGGHHHHGGGGGGGHFHGGGGGGGGGHGGGGGCFGGGGGGHFFF8FCF<9E@DDFFFFEFFHEFFHGFAHFHHHFGFEE;BFHGFFFDHG/GHGDFGFEFGFEBFBEFHFHHCGEGHFE?EA0HGFHGCECFGDGFGGGE1C1FFFFFFAA>11
@M02197:102:000000000-ALU3V:1:1102:9672:5270 1:N:0:1
GACCCTAGACCTTCCTCCGCTTATTGATATGCTTAAGTTCAGCGGGTAATCTTACCTGATTTGCGGCCAGCAAGGAATACATAAAGAATTATGCATATGTGTGTGTTTGTTTGGTAGCAGATGACAAAAGCACAAGATTTTTATGGGTTTGCCTTAACAAAAATCTATGGCTGACACTCATCCACTCATACTTTTAAGGCAAGGTGATACAAAGAGGCTAATCTCATCACCAAGCCCAAGGACCCGTTAAAAGAAAAAAACTTGGAATGGAGATATTCACGACACTCAAACAGGCATGCTCCGAGGAATACCAGGGAGCGCAAGATGCGTTCAAAGATACGATGACTCAC
+
111>AFF1BFF1FBGGFCEEFAGFD33FB3FGGGBGBGHH22FECEEAGGFF2GBGH10BHFG2AEEE@G/BF0/0>FB1GFGFHF@GBH122B2BBGHEB2AFGFEGFB>FGA/BFGGF0B1BFHFHH0FFGH;CB1D;BGF;HF;CFGA;1<GDGGGD?0<GHFDG<1GCFFHHFFH<EFGGCHFF<FD11D<FG#FD<<?FFG1CGHHGHGG<@1CFFFG7FFFFFGBF;CCBBC9</;EE>$12FG1F0//FF2F1GBB222@1FHHGF2D/B/F/2FB1FBHGHHHHGB1GCE///GHFADFGHHABB0000CEA3HFEEEA1113GBBGF1B1CFDFD11AAA1
@M02197:102:000000000-ALU3V:1:1102:9683:5290 1:N:0:1
GACCCTAGACCTTCCTCCGCTTATTGATATGCTTAAGTTCAGCGGGTAATCTTACCTGATTTGAGGCCAGAAAGGAATACATAAAGCATTATGCATATGTGTGTGTTTGTTTGGTAGCAGATGACAAAAGCACAAGATTTTTATGGGTTTGCCTTAACAAAAATCTATGGCTGACACTCATCCACTCATACTTTTAAGGCAAGGTGATACAAAGAGGCTAATCTCATCACCAAGCCCAAGGACCCGTTAAAAGAAAAAATCTTTTAATGGAGATATTCACGACACTCAAACAGGCATGCTCCGAGGAATACCAAGGAGCGCAAGATGCGTTCAAAGATTCGATGACTCAC
+
>AABBFF>BDFFGGGGGGGGFGGFG5FHHDBGGFHGFBGHBFB2?EEGHHFHH5GGHB3FHHGFG2FFEEA3FGF2GHGGGGHGHG3@GGHHBGDDBG4F4GFGGFGFBGGHEF??BGHHHHDG9FHH0CGHHHEGCF9HHHHGEF<FFD<5GFHHFFHHHGHGFFDFF1GFFFG1GHHFFHGFHGHEFF1DBFDHHF1FGGHG><FGFCFHGFFCCF1?BF?GHHEAE09GF#:BHG:G>/?A94C444FHHEFGEHFFB4444GHDF5FFBFFF3>11DD3DF5BFBBGGF33DEE0CGEBHGGFD5FBGABGGGEE5DHFE22EHGDD5GFD?GGFC5FBFD3AAAA
@M02197:102:000000000-ALU3V:1:1102:20963:5387 1:N:0:1
GACCCTAGACCTTCCTCCGCTTATTGATATGCTTAAGTTCAGCGGGTATTCCTACCTGATCCGAGGTCAACCTTTGGAAAATTGGGGGGTTTTACGTCAAGAGTCCCTCCGGATCCCAGTGCGAGACGTAAAGTTACTACGCAAAGGAGGCTCCGGGAGGGTCCGCCACTACCTTTGAGGGCCTACATCAGCTGTAGGGCCCCAACACCAAGCAGAGCTTGAGGGTTGAAATGACGCACGAACAGGCATGCCCGCCAGAATGCGGGCGGGCGCAATGTGCGTTCAAAGAGTCGATGACTCAC
+
BBBBAFFFBFFFFF45F42AEGEFDG5DF65F6FED5DF5AGHF?EEAGHGFHFEAEH3DGHHGGCEHHHHACGHG3E;326;FFHBEGGGFGFHG#5G99:<HHHGFCEFGG8GFFGF9G9?EB4GBGEFEGB8:F6FFFBFB/9FFEDF.:4DBBBB<;8FEC.9BF99FFFGFFFE<19>*FHFBGGBFFGFGGGCFBBBFFFFEFBADA1BFGBB4FFFFHFDG,F0:>?/?>#;DB9+@F100>>@EEB122FC?EAE/E??CGEE11GFCEE0GB1AA31AAA1FC331@11>111
@M02197:102:000000000-ALU3V:1:1102:17037:5382 1:N:0:1
GACCCTAGACCTTCCTCCGCTTATTGATATGCTTAAGTTCAGCGGGTATCCCTACCTGATCCGAGGTCAACCTTTGAAAGAGTTTAACGGCCACGACCGCCCGCACTCCAAAGCGAATATGTATCACAACGCTTAGAGACGGACAGCTCGGCCGGAGACTTCTAGGCGCGCGGGAGCCGCGACGCCCAACACCAAGCGAGGCTTGAGTGGCGAAATGACGCTCGAACAGGCATGCCCTTCGGAATACCAAAGGGCGCAATGTGCGTTCAAAGATTCGATGATTCAC
+
BCCDDFFFFFFFGGGGGGGGGGGHHHHHHHHHHHHHHHHGHHGGGGGGHHHHHHHHHHFHHHHGGGGHHHHHHH9:HHHHGGHHHHHHGGGGGGFGFGFGGGGGGGGHHHHEHHGGCDGHHGHHHFHHHGGGGGGFGGGHGGGGGGGHHGGGDHHHGGGGGGGGCFFGGGGGGGGGFGGFFEFFFHGFHGHGGHGGGHHFGFEHHHGGGEGHFGHGGEFGHDFFHHHHHHGHGGEFBFFFFHHFHHHHHHGGE2EFGHH?GGGGGGGGGGGGGCFFFFFFFBAAAA
@M02197:102:000000000-ALU3V:1:1102:8789:5431 1:N:0:1
GACCCTAGACCTTCCTCCGCTTATTGATATGCTTAAGTTCAGCGGGTATCCCTACCTGATCCGAGGTCAACCTTTGAAAGAGTTTAACGGCCACGACCGCCCGCACTCCAAAGCGAATATGTATCACAACGCTTAGAGACGGACAGCTCGGCCGGAGACTTCAAGGCGCGCGGGAGCCGCGACGCCCAACACCAAGCGAGGCTTGAGTGGCGAAGTGACGCTCGAACAGACATGCCCTTCGGAATACCAAAGGGCGCAATGTGCGTGCAGAGATTCGATGATTCAC
+
BBAAAFF44FFFGGGGGGGGFEEFG5GHFHBGFHGHCHHHHDBAEEEEHFFCHFA1AGFHHHH1BEE6H:8GFHGHH:<D3GH9FF9HEEGCEGC7CFEEGFEGGGGHHHFHH:GGB@FHGFFH67HHFE@FGGGGHD:FF?09C<G0<E-EFFGGGGGBFFBF0<.-9A@CC@/9DF@EA8DF>>E>>A?ED?A/E0AAGAFB>;>E?EAFD2#9EFBAD2(B891D;$90B//9A9/#BA22D/0GB0A000011EFE0A01B31B33FAA111@31D31>1>1
@M02197:102:000000000-ALU3V:1:1102:14616:5480 1:N:0:1
GACCCTAGACCTTCCTCCGCTTATTGATATGCTTAAGTTCAGCGGGTATCCCTACCTGATCCGGGGTCAACCTTTGAAAGAGTTTAACGGCCACGACCGCCCGCACTCCAAAGCGAATATGTATCACAACGCTTAGAGACGGACAGCTCGGCCGGAGACTTCTAGGCGCGCGGGAGCCGCGACGCCCAACACCAAGCGAGGCTTGAGTGGCGAAATGACGCTCGAACAGGCATGCCCTTCGGAATACCAAAGGGCGCAATGTGCGTTCAAAGATTCGATGATTCAC
+
>AAABFFFFFFFGGGGGGGGGGGHHHHHHHHHHHGHHHHHHGHGGGGEHHHHHHHHHHGHHHHAFFFGFHHHHHHHHHHHHHHHHGHHGGGGGGGGGGGGGGGGGGGHHHGHHHGGGGGHHHGHGHHHFDFGGGGGHHGHGGGGGGHHHGGGGHHHDDFFHGGGGGGGGGGGGGGFFGGGGGGHGFFGHGHGFGFGFHFGHHHGHHGGGGHHHHHGFGGGHHGHHHFHHHHFFFFEFAFFEHHHHGHGHG?GGGFGFHHGEEFFGFBGGGGCGGFFFFFFFA3BBA
@M02197:102:000000000-ALU3V:1:1102:14395:5552 1:N:0:1
GACCCTAGACCTTCCTCCGCTTATTGATATGCTTAAGTTCAGCGGGTAGCCCTACCTGATTTGAGGCCAGATCATGAGATATGTGGGGTTGTAAGCCACCCAAGAGGATGAAACGTATTACATCCAAGGCGCTTATGCTTTTGAGGCGAGCCGGTAAAGGCAACACCCAATCCACCGCCATCCGGGCAAAAAACCCAGGTGGGGTGAGGTTTCATGACACTCAAACAGGCATGCCCTTCGGAATACCAAAGGGCGCAAGGTGCGTTCAAAGATTCGATGATTCAC
+
AABCCFFFFFFFGGGGGGGGGGGHHH5FHHHHHHHHHHHHHGHGGGGFGHGHHGHHHHHHHHFFFHGGGHHHHHHHHHHHHHGGHFGGEGCGGHHHHHHHGGHHEHHGHGHHHHGHHHBEHHFHHFFHGHGGGGD:HHHHHHHFGGGGGGGGHGHHHHHHHHFHHGGGBGHHHHHHGGGGGGGHHHGGFGFFBEFEFFGGGHHHFGHHFHGGHFFHGHHFFFHHHFFHHEHEGFGGFGHHHGGFHHHHHFGGGCGFGCAFCGGGFCGGFGGFBBFFFFFFBBBBA
@M02197:102:000000000-ALU3V:1:1102:7623:5586 1:N:0:1
GACCCTAGACCTTCCTCCGCTTATTGATATGCTTAAGTTCAGCGGGTATCCCTACCTGATCCGAGGTCAACCTTTGAAAGAGTTTAACGGCCACGACCGCCCGCACTCCAAAGCGAATATGTATCACAACGCTTAGAGACGGACAGCTCGGCCGGAGACTTCAAGGCGCGCGGGAGCCGCGACGCCCAACACCAAGCGGGGCTTGAGTGGCGAAATGACGCTCGAACAGGCATGCCCCATGGAATACCAAGGGGCGCAATGTGCGTTCAAAGATTCGATGATTCAC
+
>ABAAFFFFFFFGGGGGGCGGGGHHGHGHFGFHHHHHHGHHHHGGGGGHHFHHGGHHHHHHHHGGG8GFGHHHHHHHHHHGHFGHHHFGEGGGGFGGGBEFGGGGGGHHHHEDGDFGGGGHHHFGHHHFG?DGGGHHH6GGFGGGGEFGDGGGGHHGGGGFGGGGFFGFAGFFFFCGGGGFFFF?EHGHGHFGFEAEA$EFFEFHGGGGGGHEFFFFFFE2A1FGFFHHGHGE;GHFHHHGEFGDDHHFGGGGEGHHHGEAEEGBGBF5GGGGFBF@5BFFBBBB@
@M02197:102:000000000-ALU3V:1:1102:13812:5560 1:N:0:1
GACCCTAGACCTTCCTCCGCTTATTGATATGCTTAAGTTCAGCGGGTATCCCTACCTGATCCGAGGTCAACCTTTGAAAGAGTTTAACGGCCACGACCGCCCGCACTCCAAAGCGAATATGTATCACAACGCTTAGAGACGGACAGCTCGGCCGGAGACTTCTAGGCGCGAGGGAGCCGTGACGCCCAACACCAAGCGAGGCTTGAGTGGCGAAATGACGCTCGAACAGGCAGGACCTGCGGAATACCAAAGGGCGCAATGTGGGGTCAAAGATTCGAGGGCTCAC
+
11AAABF1BBC1AFGGBCAEEG?G3BDGFDFHGHBGGGGH22F0/EA/1FEGFGH0BBFGBGG7/A/BB1FCEFFD2FDB0BB9@9@GF-BA>G2>?F/@E>@EEE/FGH9FC0B;0BF9F@@F2FBBDF,0<?<CC+1-0;;>.A0C><ACGHDF1;C3FCGFCHH/<;$91?0@0E.>B+EFF1/#/FBE>A//?FB?99:9>%GEE?F2940/7E>>A,E2GFAB0392$D#A3/#99DD91/0D10EAA00F1D10AA0011F3G3D1GFA>>11111>111
@M02197:102:000000000-ALU3V:1:1102:14923:5555 1:N:0:1
GACCCTAGACCTTCCTCCGCTTATTGATATGCTTAAGTTCAGCGGGTAGTCCTACCAATCTGAGGCCGATGAATTGAAATTAAATCCCTTCCTCTCTTCCAAAGAAGCGAGGCATGGGCGGGGTTCAGAAGCACTCCAACCAGCAAAACGTCGCGTCCCGCTCCTCGACCCTGCGCCTCTCCTCTCCGAAGTCCTGATATTATCAAAACCCGGCAGGGAAAGACGTGGACGAAATAACGAGCTTTCGTCCGTCGTGCAGATCGAATGGATACGCTAAAGCAGTGCGAGGGAGCCACCGTAGAAGATGGCAAGACACGCAATAGCGATCCGACAGCTTTCTCAACAAAAAAAGAAAGCGGACGTTCGAGGCAAGGCGGGTCCCTCCAACAGGCATGCTCCCCAGATTAGATCGGCCGGGAGAGCAAGGTGCGTTCAAAGATGCGATGACTCAC
+
A@AACFFFFFFFGGGGGGGGGGGHHHGHHHHHHHHGGFGH5FHGGGGFEGFHHBGH3E33FAF5FA10>0?5BFGBGFHHFHHFHF3B3BBEB3@GGDHGB4BFCG33>EF?EFFF0/F/</--@GFB1FCBCC</C<<CD.CECB:::-:;@----A.99@?EFCA.:CFF/A-@DDD0:FF/09B.-.9.:0B0:0:0B0BFF000AD.;-99@@A.A?./B..:.#.B:;:A990?AB;500:--@9;-AB/;9--:/F0F;09.:..;0000000C-9--;/::.:...:/C;0:0BGC/=0/00=0/<...1<1<<0..C>/</?111?11</<20FG>/B<111B1/E/?E/?//B0//1111B/?//>//B//BB1/1GGF1B11@//A//01FEBEFDBAA////000ADBA111BE0E?GFF133331GEF1FB3D@B111>>
@M02197:102:000000000-ALU3V:1:1102:20803:5644 1:N:0:1
GACCCTAGACCTTCCTCCGCTTATTGATATGCTTAAGTTCAGCGGGTATCCCTACCTGATCCGAGGTCAACCTTTGAAAGAGTTTAACGGCCACGACCGCCCGCACTCCAAAGCGAATATGTATCACAACGCTTAGAGACGGACAGCTCGGCCGGAGACTTCTAGGCGCGCGGGAGCCGCGACGCCCAACACCAAGCGAGGCTTGAGTGGCGAAATGACGCTCGAACAGGCATGCCCTTCGGAATACCAAAGGGCGCAATGTGCGTTCAAAGATTCGATGATTCAC
+
AACCBFFFFFFFGGGGGGGGGG?GHHHHHHFHHHHHHHHHBHHGGGGGHHHHHHHHGGHHHGHGGGGHHHHHHHHHHHHHHHHHHHFHGGFEEGGCGGGGGGGGGGGHHGFGHHGGGGGHHHHHHHHGGGCGGGGHHHHHGGGGFGHHFGGGGHGAD?HGHGGGGGGGGGGGGFADGGGGFFFFFFFEGFFGGHGGGHHGGHHHHHGGGGHHFFGGFEFFFFEGHGHGHHEFFGGFFBFFHGHHHEBHFBGGGGECFHHGGGGFGFGGGGGGEGBFFFFFFABAAA
@M02197:102:000000000-ALU3V:1:1102:20355:5761 1:N:0:1
GACCCTAGACCTTCCTCCGCTTATTGATATGCTTAAGTTCAGCGGGTAGTCCTACCAATCTGAGGCCGATGAATTGAAATAAATCCCTTTCTCTGACAGAAAGGGCGGGGTTCAGAAGCACTCCAACCAGCAAAAGTCGTTGCGTCCAGCTCTAACCCTTTCTCCGCCTCCGAAGTCCTGATATTATCAAAACCCGGCAGGGGAGAGAGGGCGAAAATCGAGCTTTCGTCCGTCTTTCGCCTATCAAATGAATGCGCTAATGCAGTTCGAGGGAGCCACGGTGAATGGCAAAGACCCTCAATACCGATACGCCAGCTCTTACTGAAAAAAGCTGTCGTTCGAAACAAGTCGCGGCCCTCAAACAGGCATGCTCCCCAGATTAGATCTGCCGGGAGCGCAAGGTGCGTTCAAAGATTCGATGATTCAC
+
BBBBBFFFFFFFGGGGGFGGE?EFHHGHGFGGHCHHHGDFGGHGGGEEEFGHHHHGHHHGEHHHGGGGGGGHHHFEHFHHHGHEFGGHHHEGHGGGHGHHFHBHFGGGFGG@FGBBGHHHHHHEHBFCFFAGHHHG0=.<AGCGG-AEHHHHGG0CFHCC;GBFFGDEGGEG?F-9FGGGGFFB;CFFFFFFFFFF@FF--;#BAFF;D8DF=CCAA/B?AEDDF:FBF?A;;:A.BFFF0F003;000;..A99/00;;0009.9:-C/E;0F@:;;.0<===D00<00=/<<.>111D.FCCC0?//CC0G1CHD?>?222FCFG>11////EEAAF?B0E1BEEEEE//?//0/10FB1F1B11FBA///0EGFB21BFHFCGGE/BA0EE0EB1AF00EAAGCGGGDFA1111FFDDB111>1
@M02197:102:000000000-ALU3V:1:1102:7414:5637 1:N:0:1
GACCCTAGACCTTCCTCCGCTTATTGATATGCTTAAGTTCAGCGGGTATCCCTACCTGATCCGAGGTCAACCTTAGAAATGGGTTTGTTTTACGGCGTAGCCTCCCGAGCACCCTTTAGCGAATAGTTTCCACAACGCTTAGGGGACAGAAGACCCAGCCGGTCGATTTGAGGCACGCGGCGGACCGCGTTGCCCAATACCAAGCGAGGCTTGAGTGGTGAAATGACGCTCGAACAGGCATGCCCCCCGGAATACCAGGGGGCGCAATGTGCGTTCAAAGATTCGATGATTCAC
+
AAAABFFFFFFFGGCGGGGGCGGHHHHHHHCFHHHHGHHHHFHGGGGAHHHHHHHHHFHHHHHGGGGHHHHHHHH:HEHHHHHGGGGHHHHHHEGGGGGGGHHHHGGFGCGHHGHHHHHHFFDGGHHFHHHHHHHGGG;GGHGFGGGGGHHGFHHHHGEGGGFFFCGHGFBEGFGGDGFGGGAFFFGAGGFFFFGFFFFFFFF@.GDEDDFGFHGFFFFFGFHGGGCCFFDFD<F<BHGFCFFGEEEFHGEGHHGEC?GEEAE1F31EEEGHGGF3AFCGFGFFFFFFD11AAA
@M02197:102:000000000-ALU3V:1:1102:15007:5731 1:N:0:1
GACCCTAGACCTTCCTCCGCTTATTGATATGCTTAAGTTCAGCGGGTATCCCTACCTGATCCGAGGTCAACCTTAGAAATGGGGTTGTTTTACGGCGTAGCCTCCCGAACACCCTTTAGCGAATAGTTTCCACAACGCTTAGGGGACAGAAGACCCAGCCGGTCGATTTGAGGCACGCGGCGGACCGCGATGCCCAATACCAAGCGAGGCTTGAGTGGTGAAATGACGCTCGAACAGGCATGCCCCCCGGAATACCAGGGGGCGCAATGTGCGTTCAAAGATTCGATGACTCAC
+
BCCCCFFFFFFFGGGGGGGGGGGHHHHHHHHHHHHHHHHHHHHGGGGGHHHHHHHHHHGHHHHGGGGHHHHHHHHGFHHHFFFFGGGGHHHHHGGGGGGGGHHHHGGGGGGHGGHHHHHHGGGGGHHHHHHHHHHGGGGGFHHHGDGGGGHHHHHHHHHGGGEEGGEFFFFFFFFGFGGGAGFBFAGGGGFFGFHHHGFGGGGGGHHGFGFHHGHGHHGHHHHGGGGGHHGHGHHHHHHHGFBEGFCHHHHHBHFFEGGGGGGFFGDGGFGHGGGGGGGGGGFFFFFFFBBABB
@M02197:102:000000000-ALU3V:1:1102:8043:5802 1:N:0:1
GACCCTAGACCTTCCTCCGCTTATTGATATGCTTAAGTTAAGCGGGTATCCCTACCTGATCCGAGGTCAACCTTTGAAAGAGTTTAACGGCCACGACCGCCCGCACTCCACAGCGAATATGTATCACAACGCTTAGAGACGGACAGCTCGGCCGTAGACTTCAAGGCGCGCGGGAGCCGCGACGCCCAACACCAAGCGAGGCTTGAGTGGCGAAATGACGCTCGAACAGGCATGCCCTTCGGAATACCAAAGGGCGCAATGTGCGTTCAAAGATTCGATGACTCAC
+
?AAAAFB>BFFBDG11EE11AA0DGE333F33FFHG1GD2A1BEE?EE1GH111FABF01D1BEEGE8HBFFHD9FGH1F;FGHHH8FEE@E/F#2EBCGGGBC9B@FFH#A;<B/</:<D111CFF;1?4A<F4HFHFCEGBAE;90C;A;CC$CC0GCFCC0C@.C<>9@<>/@GCCD@/#G?GHGHEHGFFFEEA6FG;BGC@A3EE;FHGAGEEEEFGEHG6HGHHGHFGDGGE?HHHG<FEGF332GECGHHFHGGGGHFGFBFGBEF4>BBFF5F?A3AA
@M02197:102:000000000-ALU3V:1:1102:17957:5805 1:N:0:1
GACCCTAGACCTTCCTCCGCTTATTGATATGCTTAAGTTCAGCGGGTATCCCTACCTGATCCGAGGTCAATCATAAAAAAGTTTGGGGTTCTGGCAGGACACCACCGGGACTCTGTCGCGAGGAGTATTACTACGCGTAGAGCCAGGAGGCCCCGCCACTGCTTTTAAGGGCTGCCCTGTGACGGGCAGGCCCCAACACCAAGCTGAGCTTGAGGGGTGATAATGACGCTCGAACAGGCATGCCCCCCGGAATACCAAGGGGCGCAATGTGCGTTCAAAGATTCGATGATTCAC
+
BBBBAFFBFBFFGGBGGBEEGGGHHHHHHHHHHHHHFHD5F5EGGGGGBFGEHFHHHHFGHHFCEG1FGFF.H:HHFH58AF:8HED#99H:GH::/;GH<FG6G:GCE7CF8F1.F8:GCCC?EG6:D9FFF:DGG5GGED007GG<GG?.CC@DG;EFFGGFFFFFGGEAFDEFEFFADGFGFGFECAD?DCD;ECEHBG?EFECFFFHGEGHHG$G0HHHFFBFGFGCHHHHHHHHHGFGGFA2HHGDF5GGHHHGGGEAFFHHGGGGHGGGGGGCGGGFFFFFFF@BBBA
@M02197:102:000000000-ALU3V:1:1102:8122:5910 1:N:0:1
GACCCTAGACCTTCCTCCGCTTATTGATATGCTTAAGTTCAGCGGGTATCCCTACCTGATCCGAGGTCAACCTTAGAAATGGGGTTGTTTTACGGCGTAGCCTCCCGAACACCCTTTAGCGAATAGTTTCCACAACGCTTAGGGGACAGAAGACCCAGCCGGTCGATTTGAGGCACGCGGCGGACCGCGTTGCCCAATACCAAGCGAGGCTTGAGTGGTGAAATGACGCTCGAACAGGCATGCCCCCCGGAATACCAGGGGGCGCAATGTTCGTGCAAAGATTCGATGATTCAC
+
AABBAFFFFFCFGGGGBBAG?FGHFBFGFE5GFG5G5GHHHBFECEG?FAFGGHFCGFFHGFAEEEGH3FGFHE49GHHBEGB1B0FEHFHHHGDEG/EGGHFFEFD?B/@FF8FFFEADC@9>/1@FGFGFH%?CDGDF<GFF//FFGHFCGF9.>@<9@CGFFFFGFFFCFEGG.-0BA1>=BA-;.>BFFBB:0;BFGGBFCDD;?<0</9C09F:GGG9AF<@AF.CHHGF?1B0?/>9;#CEHFGDB1GA/EAA0B0ECGGD0AA01FB1333BE1111B31D3A>11A
@M02197:102:000000000-ALU3V:1:1102:16912:6018 1:N:0:1
GACCCTAGACCTTCCTCCGCTTATTGATATGCTTAAGTTCAGCGGGTATCCCTACCTGATCCGAGGTCAACCTTAGAAATGGGGTTGTTTTACGGCGTAGCCTCCCGAACACCCTTTAGCTAATAGTTTCCACAACGCTTAGGGGACAGAAGACCCAGCCGGTCGATTTGAGGCACGCGGCGGACCGCGTTGCCCAATACCAAGCGAGGCTTGAGTGGTGAAATGACGCTCGAACAGGCATGCCCCCCGGAATACCAGGGGGCGCAATGTGCGTTCAAAGATTCGATGACTCAC
+
BABBBFFFFFFFGGGBGFGGGGGHHFHHHHHHHHFHHHHHHHHGGGGGHHHHHHHGHHHFHHHGGGGGEFHHHHHHHHHHHHHGGGGGHHHHHGGGGGGGGHHHHGGGGGGHGGHHHFHGGHFHHHHHHHHHGHHGGGGGGHHHGDGGGGHHHHHHHHHGGGGFGGGHGHHFEEFFFGGGGGGDDFGGGGFFBFHHEFFFFF9GFFDFHHGHHHHGHHHHFGHGGGFGHHDHHHEHHGHFGFF?FG?HFHGHHHFGGGGGE?GHD5HFGEDFBFFGFGGGCGFFFF@FD@BBBB
@M02197:102:000000000-ALU3V:1:1102:20713:6059 1:N:0:1
GACCCTAGACCTTCCTCCGCTTATTGATATGCTTAAGTTCAGCGGGTATCCCTACCTGATCCGAGGTCAACCTTTGAAAGAGTTTAACGGCCACGACCGCCCGCACTCCAAAGCGAATATGTATCACAACGCTTAGAGACGGACAGCTCGGCCGGAGACTTCTAGGCGCGCGGGAGCCGCGACGCCCAACACCAAGCGAGGCTTGAGTGGCGAAATGACGCTCGAACAGGCATGCCCTTCGGAATACCAAAGGGCGCAATGTGCGTTCAAAGATTCGATGACTCAC
+
BBBBBFFFFFBBGGGGGGGGGGGHHHHHHHHHHHHHHHHHHHHGEGGGHHHHHHHHFHHFHGHGGGEFGHGG:HGHHFHFFG4BGHHHDECG/EEEEFGGCEFCGCGHHFHHBGGFGGGHHFHHHHHHGGGGDG?GGHFHGGGGGGGHHGCGDFGGFDFF,GBCCGCCCGFGAFCCBEFFFEDGGGGF/FDCFEFEAFBCCGEGFGB#ECFEFG0AFEBEEFABBFFFFFFGCAEFFEBHEFFEF/CFG00E00CFBGF0EEAAB13DF3FEAA113FFFFAAA>1
@M02197:102:000000000-ALU3V:1:1102:19229:6136 1:N:0:1
GACCCTAGACCTTCCTCCGCTTATTGATATGCTTAAGTTCAGCGGGTATCCCTACCTGATCCGAGGTCAACCTTAGAAATGGGGTTGTTTTACGGCGTAGCCTCCCGAACACCCTTTAGCGAATAGTTTCCACAACGCTTAGGGGACAGAAGACCCAGCCGGTCGATTTGAGGCACGCGGCGGACCGCGTTGCCCAATACCAAGCGAGGCTTGAGTGGTGAAATGACGCTCGAACAGGCATGCCCCCCGGAATACCAGGGGGCGCAATGTGCGTTCAAAGATTCGATGATTCAC
+
CCCCCFFFFFFFGGGGGGGGGGGHHHHHHHHHHHHHHHHHHHHGGGGGHGHHHHHHHHGHHHHGGGGGHHHHGHHHGHHHHGHGGGGGHHHHHGGGGGGGGHHHHGGGGGGHGGGHHFHHGGGGGHHHHHHHHGHGGGGGGHGHGFBFGFFHFHHHGHGFGGGGGGGGGGGGGGGGGGGGGFFEFFGFGGGGGHHGHGFFFFGFGFCDFFFGHHHHHHHHGHHGGGGGGFGHHHHHHFHHGGGGFFCHFHHHHHHGGGGGEFGHHHHEEEGGGEFDBBGGGFFFFFFFDAA?AA
@M02197:102:000000000-ALU3V:1:1102:6149:6158 1:N:0:1
GACCCTAGACCTTCCTCCGCTTATTGATATGCTTAAGTTCAGCGGGTATCCCTACCTGATCCGAGGTCAAGAGTGTAAAAATGTACTTTTTGAACGTCGTCGTTATGAGTGCAAAGCGCAAGATGTACTGCGCTCCGAAATCAATACGCCAGCTGCCAATTGTTTTGAGGCGAGTCTACACGCAAAGGCGAGACAAACACCCAACACCAAGAAGACGTTGAAGTTACAAATGACACTCGAACAGGCATGCCCCATGGAATACCAAGGAGCGCAATTTGCGTTCAAAGATTCGATGATTCGC
+
>>AA1>FFFF1C1GGGGBA1AAEFGAGHGGFFGGFFGFFHDDDA?/EEBDF11B0F1B0B11B?/EE0BGDF0@1#21;FGH9B522BEBF;-@F@/E///G>6EEB;17E1>F1<00E#00B#=1>@921<-A-CD@CCH1GFF1><1<%C1/>)1+GCFC1-CBCBCFA@062*0#09/1FDE?F5F>;9>AB/9EAF3//FBAEFF2B-B>>#%EF29DD$9B;:2BBBAA%F9/DFFFG6:FFEABAF122FBG2BB1GFABA0CED1DFAAE?F1BFFDDAAB1FF3FD11A>11>
@M02197:102:000000000-ALU3V:1:1102:14986:6144 1:N:0:1
GACCCTAGACCTTCCTCCGCTTATTGATATGCTTAAGTTCAGCGGGTATCCCTACCTGATCCGAGGTCAACCTTAGAAATGGGTTTGTTTTACGGCGTAGCCTCCCGAGCACCCTTTAGCGAATAGTTTCCACAACGCTTAGGGGACAGAAGACCCAGCCGGTCGATTTGAGGCACGCGGCGGACCGCGTTGCCCAATACCAAGCGAGGCTTGAGTGGTGAAATGACGCTCGAACAGGCATGCCCCCCGGAATGCCAGGGGGCGCAATGTGCGTTCAAAGATTCGATGATTCAC
+
BBBBBFFBFFFFGGGDGGGGGGGHHHGHFHHHHHHHHHHHCGHGGGGGHHHHHHHHHHHHHHHGGGGHHHHHH:GHHHFGHHGFFGG9HH<FHGGGGGGGGHHHHGFGGGGHHGHHHHHGGGGGGHHHHHHEGHFGGGGEGHFGFFCFGGHHGHGHHHHGGGDDGFGHGG0EFEFFFGGGGFCADFGFFFFGGFGGGFFGGFGCADDFGHGFHFGFHHHFGHHDFFGGHHGFHFGHHHHHGGFFFFGHGHHGB2GDGGGGGGGHGHHGGGGHGBFFGGGGCGFFFFFFFBBBBB
@M02197:102:000000000-ALU3V:1:1102:20776:6227 1:N:0:1
GACCCTAGACCTTCCTCCGCTTATTGATATGCTTAAGTTCAGCGGGTATCCCTACCTGATCCGAGGTCAAGAGTGTAAAAATGTACTTTTGGACGTCGTCGTTCTGAGTGCAAAGCGCGAGATGTACTGCGCTCCGAAATCAATACGCCGGCTGCCAATTGTTTTGAGGCGAGTCTACGCGCAGAGGCGAGACAAACACCCAACACCAAGCAAGGCTTGAAGGTACAAATGACGCTCGAACAGGCATGCCCCATGGAATACCAAGGGGCGCAATGTGCGTTCAAAGATTCGATGACTCAC
+
BBBCCFFFFFFFGGGGGGGGGGGHHHGHHHHHHHHHGHHHGHHGGGGGHHHHHHHHGHHHHHHGGGGHHHH3FFHFHHGEHHHGHHHGHHHAHGFGFGGGGGGHGFHHHGHGHGHHGGGGGGGHHFHHHHGGGGGGG0GHHHFGHCGFCHD@FHHHHGFGHFHHHHFGHGGGFEFFGGFGHHGGGGFGDGGFHGFGGFFFFEHFFGHHHHGFFGHHHHHHFGEDDFFHHGGGGGHGGHHFHHHEHHEECHG555BFFHHHGHHHGGGGGHHCHGGGEHGGGGGGGFFGFFFFFFFA3A>>
@M02197:102:000000000-ALU3V:1:1102:11282:6251 1:N:0:1
GACCCTAGACCTTCCTCCGCTTATTGATATGCTTAAGTTCAGCGGGTATCCCTACCTGATCCGAGGTCAACCTTTGAAAGAGTTTAACGGCCACGACCGCCCGCACTCCAAAGCGAATATGTATCACAACGCTTAGAGACGGACAGCTCGGCCGGAGACTTCAAGGCGCGCGGGAGCCGCGACGCCCAACACCAAGCGAGGCTTGAGTGGCGAAATGACGCTCGAACAGGCATGCCCTTCGGAATACCAAAGGGCGCAATGTGCGTTCAAAGATTCGATGATTCAC
+
BABCCFFFFFFFGGGGGGGGGGGHHHHFHHHHHHHGHHHHHHHGGGGGHHHHHGHHHHHHGHFGGGAGHFHHHGHHHHHHHGFFHHFHGGGGGGGGGGGGGGGGGGGHGHHHHHGGGGGHHHHHHHGHBGFFDGGGGHGHFGGGGGHHHGGGGGGGHGHFFGFGFGGGGDGGGFAFDEFGFFGHGHFEEF?GFHEFGGBFEHHHHFEEGGHHHHFFGFGGHGGHGEHHHHHHGGGGGGGHHGHGHHGHHFGGGGGHHCHFEAFGGGGGFGBGGGFFFFFFFAAAAA
@M02197:102:000000000-ALU3V:1:1102:17435:6346 1:N:0:1
GACCCTAGACCTTCCTCCGCTTATTGATATGCTTAAGTTCAGCGGGTATCCCTACCTGATCCGAGGTCAACCTTTGAAAGAGTTTAACGGCCACGACCGCCCGCACTCCAAAGCGAATATGTATCACAACGCTTAGAGACGGACAGCTCGGCCGGAGACTTCTAGGCGCGCGGGAGCCGCGACGCCCAACACCAAGCGAGGCTTGAGTGGCGAAATGACGCTCGAACAGGCATGCCCTTCGGAATACCAAAGGGCGCAATGTGCGTTCAAAGATTCGATGATTCAC
+
BBBBBFFBFFFFGGGGGGGGGGGHHHGHHHHFHHHHHHHHGHHGGGGFHHHHHGHHHGHHHHHGGGGHHHHHHGHHHHHHFCGHHHHFE@EEEFEFFGGGGGGGGGGFHCEAGGAFGGEFHGHFFHHFDECFGGGFGHEGFGEGGGEHHGGEDCDGC?GFFG#FA0<DCGA?F;B@DDB;FFF;@D;DE?HFF?9>AD3F3F@3@BF1;EAFFGFEGGGGHHGHHHGHHHFGGFGGGGGHHHHHG2HHHGGGGCFGCHHGGFCHGGBGGGGFGGFFFFFFFCBCCC
@M02197:102:000000000-ALU3V:1:1102:18396:6428 1:N:0:1
GACCCTAGACCTTCCTCCGCTTATTGATATGCTTAAGTTCAGCGGGTATTCCTACCTGATCCGAGGTCAACCATTAAAAATTGGGGGATTTAGCGGCCAAAGACGCTGCAACTCCAGTCAAAAGCGAGATAAAAATTTACTACGCTCAGAGGATATCGCAGATCCGCCGTTGTATTTCAGGAGCTACAGCTAGCAAAAGCAGTAGGCTCCCAACACTAAGCTAGGCTTAAGGGTTGAAATGACGCTCGAACAGGCATGCCCACTAGAATACTAATGGGCGCAATGTGCGTTCAAAGATTCGATGATTCAC
+
BBBBBFFFFFFFGGGGGGGGGGGHHH5GHHHHHHGHHHHHCHHGGGGGGHHHHHHHHHHHHHHGGGEHHHHHGHHHHHHGHHHHHGGG9HHHHHGGGGGHHHGHGGGGGHGHHHHHHHHHFGFHHGGFGGHHHHGHHHGHHHHGGGGGHHGGHFHHFEGGGFHGHHGGGGHHGHHGGHHHHHGHHHFHHGHHGG3HHHHHHHFHGGGHGHHHHHHHHGHHHHHHGGFHH:GHHHHHHHHGGGFGGHDGHHHHHHGFFFEAGGFHHHHHHHGHHGEFEGGHGFHGEGGHGFGGGGGFGBFFFFFFFABAAA
@M02197:102:000000000-ALU3V:1:1102:24637:6453 1:N:0:1
GACCCTAGACCTTCCTCCGCTTATTGATATGCTTAAGTTCAGCGGGTATTCCTACCTGATCCGAGGTCAACCTTTGGAAAATTGGGGGGTTTTACGGCAAGAGTCCCTCCGGATCCCAGTGCGAGACGTAAAGTTACTACGCAAAGGAGGCTCCGGGAGGGTCCGCCACTACCTTTGAGGGCCTACATCAGCTGTAGGGCCCCAACACCAAGCAGAGCTTGAGGGTTGAAATGACGCTCGAACAGGCATGCCCGCCAGAATGCTGGCGGGCGCAATGTGCATTCAAAGATTCGATGACTCAC
+
AABAAFFFFFFFGGGGGFGGGGFGGHHFFHHHGHFHHHFFHHHCGGGGHHHHHHHHHHHHGHHGGGEHHHHEHHFFEHFG0H<FFEGGGAF9GH:G;GGGG<H<HHH<GDG?9?A96FF;GGGGG;GG9?G9-GG/G;GFD8FF:FFFFAF:F(FFF:FFF:FFFFFFFFFFFFGFGFGHFFFGFFFFFFFGFFCFFFFFFFFF<EFECFBBDGFFFHGFF0CFGFEBFEGCEEFFGFDGFB99B1B0E/AA/B1BF2FBB//EAA0A000D1BGGB1A3313F3BGA1FFFFFFFBAAAA1
@M02197:102:000000000-ALU3V:1:1102:13586:6450 1:N:0:1
GACCCTAGACCTTCCTCCGCTTATTGATATGCTTAAGTTCAGCGGGTATTCCTACCTGATCCGAGGTCAACCTGAGAAATAAAAGGTTAGACCGGCCCGACGAGACCTTGCAACTCCCCGCGTGCCTCGAAAGACTCGTTGCGAAGAGGGTCCCACGGACGCCGTCATTGTCTTTGAGACCAGTTGCGGACGAACCACAACGCGGCCCAACACCCAGCCCGAAGGTTGGAGAGAGGATAATGACGCTCGAACAGGCATGCCCACCGGAATACCAGTGGGCGCAATGTGCGTTTAAAGATTCGATGACTCAC
+
AABCBFFFFFFFGGGGGGGGGGGHHHHHHHFHHHHGHHHHHGHGGGGGHHHHHFHHGGFHHHFGGGGHHHHHHHHHHHHHHHGFGGHHHHHHHE@EFGGGGGGGGGGHHHHHHH<GHHGGGGEGGHGHGGFFGHHHGGFEFGGGGGGHDF?GHHHHGC?D@FGGFGGFHHGGFFFHFFFGFHFFFFFFFDCHGHGGGGGFGGGHGFFFGFFFFFGECFFHHHHFF:FHHHHGHHHHHHHHGGGFFF1GHGHGHHHHGEEGCCEEHFHGBHFHHHGCGGCFHGHGGGGGCGGGGGGGFBFFFFFFFFBBBBB
@M02197:102:000000000-ALU3V:1:1102:19360:6476 1:N:0:1
GACCCTAGACCTTCCTCCGCTTATTGATATGCTTAAGTTCAGCGGGTATCCCTACCTGATCCGAGGTCAACCTTTGAAAGAGTTTAACGGCCACGACCGCCCGCACTCCAAAGCGAATATGTATCACAACGCTTAGAGACGGACAGCTCGGCCGGAGACTTCCAGGCGCGCGGGAGCCGCGACGCCCAACACCAAGCGAGGCTTGAGTGGCGAAATGACGCTCGAACAGGCATGCCCTTCGGAATACCAAAGGGCGAAATGTGCTTTCAAAGATTCGATGACTCAC
+
>>AABFFFFFFFGGGGGGG?EEGFGHGHHCHFFB5G5BGHGGHFECEGGHHFHHFFHEHFHBFAECEGFHHGGHHHFHGHEF@4GFGGFE/E?F/#/EEGGGEG?DGFHHHFCHGFDDGHE??GFHHHHGGGGEGHHGGGDFFGECG0GG@ADHFDGGEGGG#A;CE/;<BEDE<>AEAFGEEGEAEGGDECGHGEGHCFBFFFC6GGFEBEFHFFGFFGHEE;FGHGFFFG:FFEEBFFFG6HHFGBCFEEE0FD33F0F1B1113A33G?G1FFFFFFF1AAAA
@M02197:102:000000000-ALU3V:1:1102:19076:6515 1:N:0:1
GACCCTAGACCTTCCTCCGCTTATTGATATGCTTAAGTTCAGCGGGTATCCCTACCTGATCCGAGGTCAACCTTAGAAATGGGGTTGTTTTACGGCGTAGCCTCCCGAACACCCTTTAGCGAATAGTTTCCACAACGCTTAGGGGACAGAAGACCCAGCCGGTCGATTTGAGGCACGCGGCGGACCGCGTTGCCCAATACCAAGCGAGGCTTGAGTGGTGAAATGACGCTCGAACAGGCATGCCCCCCGGAATACCAGGGGGCGCAATGTGCGTTCAAAGATTCGATGACTCAC
+
BBBBBBFCFFBBGGGGGGGGGEEHHGHHHHGHHHCFHHHCGFHGFGCEEGHHHHHHHHHHHHHGGGGHHHGHGHHHHHHHHHHEEFFFGHHHHGGGGGGDEHEFGFGGGGCHGFHHHHGHGG<BFHHEFHHHFFEDGGGGFHFAFFFFFHFHFFFGFEHGGGFGFFFFGGFGGGGGGFGGFGFEFFAAAFBFFFFFEFFGGHGFEGG:=DFHHFHEHHFHHHHGGGFGGADHHG9FEHGHGFDEGGGHGHHFF3HGEECFE2GHHHHFGEA4F55GCGFEFFFFFFFBFBBBBB
@M02197:102:000000000-ALU3V:1:1102:11694:6583 1:N:0:1
GACCCTAGACCTTCCTCCGCTTATTGATATGCTTAAGTTCAGCGGGTAGTCCTACCTTATTTGAGGCCAGTAGTTAATAATAATAGTGTAAAGCGGAGACCTTATACGCGGGCTAAAAATTGCCTTAGCAACCCGGCTGATCTCCAGCTCATATATTTAAGGCAAGGTTGGCGGCGGCCAACCAAGCCCAAGGACCCGCCCAGTTTTGAAGAAAAACCGGTTGGAGAAGATTAACGACACTCAAAAAGGCATGCTCTTTGGAATACCAAAGAGCGCAAGCTGCGTTCAAAGATTCGATGACTCAC
+
ABCBCFFFFFFFGGGGGGGGGGGHHHGHHHHHHHGHHHHHHHHGGGGGGHGHHHHHHHHHHHGHGGGGHHHGHHHHHHHFHHGHFHHHHHHHGHGGGGGGGHGHGHHHGGFFGGHHGHHHHHHHHHHHHHHHHGGGGGGHHHGHGHHGHHHHHHHHHHHHFHHHHGGDGCDHGGGHHGGGHFFFGFFFHHGHFFGGGGHGHHGHFHFFHHGGEFGFGGFHHDHGHHGGHHFGFFGHHGHEGGHHHFGHHHHHHHHHFBHGHHHHHHHGHGECGGGHHHGGGGGFGGGGCFEF4FFFFFFF?A?BA
@M02197:102:000000000-ALU3V:1:1102:25114:6593 1:N:0:1
GACCCTAGACCTTCCTCCGCTTATTGATATGCTTAAGTTCAGCGGGTATCCCTACCTGATCCGAGGTCAACCTTTGAAAGAGTTTAACGGCCACGACCGCCCTCACTCCAAAGCGAATATGTATCACAACGCTTAGAGACGGACAGCTCGGCCGGAGACTTCAAGGCGCGAGGGAGCCGCGACGCCCAACACCAAGCGAGGCTTGAGTGGCGAAATGACGCTCGAACAGGCATGCCCACCGGAATACCAGGGGGCGCAATGTGCGTTCAAAGATTCGATGACTCAC
+
AAAA111CDFF1FGGGFGGGGGGHGCHHHHHGHHHC1FHHHFGE?EGEHHHHHHHHHEHHH::GGGGGHGEG0;BBGGH1G##BGHBD//>#9@B@;>@@E>#?8CDGHH1DDFFFFGG%B@GB>GDGFG?;/00C?DDB?CACCA;<CD@<<D0=@CEHF1CC@A9;A?$F@;//9E<</EE0GHGGHFHGGEFEE2;CG=EGFB2%F4-FFHEGFGFE2HGHFHFHHEHHHFGEBFEBHHHGE3HFA22GGGCHFHGGEEGFFGFFGGCGGGC@DFFFFBBAAA
@M02197:102:000000000-ALU3V:1:1102:25054:6608 1:N:0:1
GACCCTAGACCTTCTCCGCTTATTGATATGCTTAAGTTCAGCGGGTATCCCTACCTGATCCGAGGTCAATCATAAAAAAGTTTGGGGTTCCGGCAGGACACCACCGGGACTCTGTCGCGAGGAGTATTACTAGGCGTAGAGCCAGGAGGCACCGCCACTGCTTTTAAGGGCTGCCCTGTGACGGGCAGGCCCCAACACCAAGCTGAGCTTGAGTGGTGAAATGACGCTCGAACAGGCATGCCCCCCGGAATACCAGGGGGCGCAATGTGCGTTCAAAGATTCGATGACTCAC
+
>AAABFFFFFFFGGGGGGGGGGHHHHHHHHHHHHHHHHHHFHGGGEGHHHHHHHHHHHHHHHGGGG:GHH<H.HHHHH:GDG(FEG;9EF0G9GCG;GF<HGGE;DGG7G9::9;;G:GGGG?DFHHH<EG:)A??<5DE=C;69G9EGGGHGFFGG?FFGFFGGGGGFAA.DEFGGGFDFGGGGFBDFFFFFFFGFGFFHHHHGFFFGBHHHHHH;GBHHGFFFFHHGHHHHHGHFGFC:GFFGGHFDGBHFGFGFGGGGHGBFCEEGHGGGGGGGGGGBFFFFFFBBAAA
@M02197:102:000000000-ALU3V:1:1102:7719:6624 1:N:0:1
GACCCTAGACCTTCCTCCGCTTATTGATATGCTTAAGTTCAGCGGGTATTCCTACCTGATCCGAGGTCAACCTTTGGAAAATTGGGGGGTTTTACGGCAAGAGTCCCTCCGGATCCCAGTGCGAGACGTAAAGTTACTACGCAAAGGAGTCTCCGGGAGGGTCCGCCACTACCTTTGAGGGCCTACATCAGCTGTAGGGCCCCAACACCAAGCAGAGCTTGAGGGTTGAAATGACGCTCGAACAGGCATGCCCTTCGGAATACCAAAGGGCGCAATGTGCGTTCAAAGATTCGATGACTCAC
+
AAA>ABCBFFFFGGGGGGGGGGGHHFFHGHHHHHGHHHHHHHGGGGEEGHHGHHHHGHHHHHHGGGGHHHGHHHHFE:E:293EBHGC?9ADFHFFGGCDEHH<HHHEHGDC?A?FF;GFFGG?DGGGEGFGGGBGGFFF/@DF4GFFF/A>A65FFACF8AFEBCFFGFFFFF9HGGFCBB2B;BFFFFFFFFCF<?AE?@BEDFEEF3BBAFFFGB2HHGFB,HHFBHHGDGEDEGGGFFHHGHGFEFGCEE2HGBHHFFFG33GCEEA5HHHECGE4FGBFGF5EGABFFFF5FAAAA?
@M02197:102:000000000-ALU3V:1:1102:21606:6736 1:N:0:1
GACCCTAGACCTTCCTCCGCTTATTGATATGCTTAAGTTCAGCGGGTATCCCTACCTGATCCGAGGTCAACCTTTGAAAGAGTTTAACGGCCACGACCGCCCGCACTCCAAAGCGAATATGTATCACAACGCTTAGAGACGGACAGCTCGGCCGGAGACTTCTAGGCGCGCGGGAGCCGCGACGCCCAACACCAAGCGAGGCTTGAGTGGCGAAATGACGCTCGAACAGGCATGCCCTTCGGAATACCAAAGGGCGAAATGTGCAGGCAAAGATTCGATGATTCAC
+
CCCCBFFFFFFFCGGGGGGGGGGHHHGHHHHHHHHGCHHFHHGGEGGGHHHHHHHHHGBGHHHGGGGHGHHH:HHHEHFHHHDFGHHEGFGGCGEFEGCCGGGGGGGHHHFHHGDACFGHHFFHHGHHGFGGGGGHGHEFFGDGGFE:GD<EFGCGDGFHGGGB?GGCGAFGGF/BDFFFF>DFFGA/AFFEGGEFEGFFFFEFF1FFFFFFFCGEFFF?F?CHHHFFFC0FGFFEBFFFDFBFF7HFGF0B00033HHGB0BB1B1B333EGCFFFFDFBAA111
@M02197:102:000000000-ALU3V:1:1102:25339:6764 1:N:0:1
GACCCTAGACCTTCCTCCGCTTATTGATATGCTTAAGTTCAGCGGGTAGTCCTGACTGATTTGAGGTCTAAAGCTTAAGGTGCTTTAATTAAAAAGCGCATTAGAAGCACAACTGACTTTTGAAGAAAACGTCCTCAGCGAAATAATTCTTACGCCGAGTCAAACCGTCTATTTCAAATGGGTTGCTCGTGTATTTCAGCTGAGACGGCAATGACGCCGACAAACAGCCATAATCCAAGCCCACGCCCGTTTCATTACAAAACATGGGGGTTGAGAGTTTCATGACACTCAAACAGACATACTCTTCGGAATACCAAAGAGTGCAAGGTGCGTTCAAAGATTCGATGACTCAC
+
ABAAAFFFBFFFGGGGGFGGGGGHHHHHHHHHHHH5GHHHHFHGGGGGGHHHHH5FFHFHHHHFGHGHHGEHFGGBGHDFBGGGHGFF4GFEEFBAC?EEDFHEBFGGBG22/BF3??GFHBFG33?FB;.FE9?:HDGFGFGHFDG#%EFGFADEDFFF9D>1$<C5DFHGF0=0=;=:#<<C@GGH<AG0D0CCFH:CHHFF$9???FG<0<C/AC?G@FB#F;GBFGB333?EE?AFA@AE;AF?@3@4GD4FHHFG4B?B0EE1FEFFHGHFFHG5HGHHFHHFHFFGDHHGBE5F5HEEEEGHGFHHHGFFGBGFBGGHFHFEGGHGGGGGGGGGFBFFFFBF@BBA?
@M02197:102:000000000-ALU3V:1:1102:23542:6775 1:N:0:1
GACCCTAGACCTTCCTCCGCTTATTGATATGCTTAAGTTCAGCGGGTATCCCTACCTGATCCGAGGTCAACCTTTGAAAGAGTTTAACGGCCACGACCGCCCGCACTCCAAAGCGAATATGTATCACAACGCTTAGAGACGGACAGCTCGGCCGGAGACTTCAAGGCGCGCGGGAGCCGCGACGCCCAACACCAAGCGAGGCTTGAGTGGCGAAATGACGCTCGAACAGGCATGCCCTTCGGAATACCAAAGGGCGCAATGTGCGTTCAAAGATTCGATGACTCAC
+
CBCCCFFFFFFFGGGGGGGGGGGHGHHHHHHHHHHHHHHHHHFGGGGGHHHHHHHHHHHHHHHGGGGHGFHHHHHHHHHHHHHHHHGHGGGGGFGGGGFGGGGGGGGHHHHHGHGGGGGHHHHHHHHHGGGGGGGHGHHHGGGGGGHHHGGGGHGHHHHHHHGGGGGGGGGGGFDGGGGGGFGHGHHFHGHGGHGGGHHGHHHHHGGGGGHHHHHGGGGGFGFGHHGGHFHHGGGGGGGHGHHHHHHHGFGGGGGHHHFGGGGHGGGGGGGGGGFFFFFFFBBAA?
@M02197:102:000000000-ALU3V:1:1102:13460:6806 1:N:0:1
GACCCTAGACCTTCCTCCGCTTATTGATATGCTTAAGTTCAGCGGGTATCCCTACCTGATCCGAGGTCAAGAGTGTAAAAATGTACTTTTGGATGTCGTCGTTATGAGTGCAAAGCGCGAGATGTACTGCGCTCCGAAATCAATACGCCGGCTGCCAATTGTTTTGAGGCGAGTCTACAGGAGACAAACACCCAACACCAAGCAGAGCTTGAAGGTACAAATGACGCTCGAACAGGCATGCCCCATGGAATACCAAGGGGCGCAATGTGCGTTCAAAGATTCGATGACTCAC
+
>AAAAB4CFFFFGGGGGBEGEGGFHDFGFFHGHHHFHFGFGBFDGCFEBGFFHFFFHHHGHFHGEFGGFGFDGF5@FDFFFHGFHBFFHHF?FFFFFH;EEGGHGHFGFGFEGD@EFGE0B#CBDAB;D@ADCDD?<FGBFFFGF1FAC?DCGFEGFFGEFHHHFGGGCEFGEB2;FFFE2FFAGFCGFGGGAEE?FEEHHG1HGFAFFFFB9FBGGFGEEE/E>;9GDD9GG%CB90AACGCGGHFFFG1FBFHFEE0E?HFG1EAAEFBDCGDFB11E1FBD1FD11AAA
@M02197:102:000000000-ALU3V:1:1102:17272:6784 1:N:0:1
GACCCTAGACCTTCCTCCGCTTATTGATATGCTTAAGTTCAGCGGGTAGTCCTACCTGATTTGAGGTCTAACATAAAAGTTATTAGCGTGAAGGGAGCGAAAACTTATTACGCATTACGCTTAGACATTTAAGACGAGCAACGGATGGCAGCGTCCAAAGCTCATACATAGAAATCTAGGTATGAGAGGTCTTATAACACTCAAACAGGCATGCCTTTCGGAATGCCAAAAGGCGCAATGTGCGTTCAAAGATTCGATGATTCAC
+
[truncated: 17,046,406 more chars]
