# Supplementary material for: Shifts in community composition and co-occurrence patterns of phyllosphere fungi inhabiting Mussaenda shikokiana along an elevation gradient
Source: PeerJ. 2018 Oct 12;6:e5767. doi: 10.7717/peerj.5767 (PMC6187995; doi:10.7717/peerj.5767)
Supplement: Supplemental Information 2 [file peerj-06-5767-s002.zip]

Archive with 6 entries (5 files):
- 934m/
- 934m/934a.fastq
- 934m/934b.fastq
- 934m/934c.fastq
- 934m/934d.fastq
- 934m/934e.fastq
