# Supplementary material for: Shifts in community composition and co-occurrence patterns of phyllosphere fungi inhabiting Mussaenda shikokiana along an elevation gradient
Source: PeerJ. 2018 Oct 12;6:e5767. doi: 10.7717/peerj.5767 (PMC6187995; doi:10.7717/peerj.5767)
Supplement: Supplemental Information 2 [file peerj-06-5767-s002.zip › 934m/934a.fastq]

@M02197:102:000000000-ALU3V:1:1101:16830:1723 1:N:0:1
AGCCTGGTACCTTCCTCCGCTTATTGATATGCTTAAGTTCAGCGGGTAGTCCTACCAATCTGAGGCCGATGAATTGAAATTAAATCCCTTCCTCTCTTCCAAAGAAGCGAGGCATGGGCGGGGTTCAGAAGCACTCCAACCAGCAAAACGTCGCGTCCAGCTCCTCGACCCTGCGCCTCTCCTCTCCGAAGTCCTGATATTATCAAAACCCGGCAGGGAAAGACGTGGGCGAAATAACGAGCTTTCGTCCGTCTTGCCTATCGAATGGATGCGCTAATGCATTTCGAGGGAGCCACCGTGGAAGATGGCAAGACCCTCAATACCGATCCGCCAGCTTTCTCAACTAAATAAGAAAGCTGTCGTTCGAACCAATTCGCGGCCCTCAAACAGGCATGCTCCCCAGATTAGATCTGCCGGGAGCGCAAGGTGCGTTCAAAGATTCGATGATTCAC
+
BCCCCFBFFFFFGGGGGGFGGGGHGHHCHHHHHHHGHHHGHHGGEGGGGHHHHHGHGHHFHEHGGGGGGGGHHGHGDFFHHHHHHHGHFHHHHGFHHHHHGHFFGHHHCGGGGGBAGGHGDGC@DFGFFHHGFGGGHEHHDEHFHHHHHCGHGGGGGGGFFFFFFE.D?-;CB?>FFFFFFFEFFFFFCDAFEFFFBB/FFFFFFBFFFADF;--:-:AFF?BF?.ABFFFBFFEBBFBB9BFB/;@-FBB-A-;//?FF/FFFFFF@F@@A/FFCFGFB9AFGGFGEEGFF.EECCCBCHHFGCCHGHG//<.FHFFFEG..A@--C@?BHG0C1G/BFFHGFFHGGFDHHFGHHGGGGEHHFGGFB1FHCGEEEEGGFGGFEFFGFFFHGFA/A//B12DFBHGBGD/GGGGGGEEE0?GFFBEE0AB11E3FFBF1FFFFFFBFA?A?A
@M02197:102:000000000-ALU3V:1:1101:15346:1742 1:N:0:1
AGCCTGGTACCTTCCTCCGCTTATTGATATGCTTAAGTTCAGCGGGTATCCCTACCTGATCCGAGGTAAACCTTAGAAACGGGGTTGTTTTACGGCGTAGCCTCCCGAACACCCGTTAGCGAATAGTTTCCACAACGCTTAGGGGACAGAAGACCCAGCCGGGCGATTTGAGGTACGCGGCGGACCGCGTTGCCCAATACCAAGCGAGGCTTGAGTGGTGAAATGACGCTCGAACAGGCATGCCCCCCGGAATACCAGAGGGCGCAATGTTCGGTCAAAGATTCGAAGATTCAC
+
A1A>?111B3@3DGG11E1AAEEHHFFFFHHHHGHGCDBG221B/EEAGD2GHHAFHBGBGG0AAEE1B1B0BFD1BGF0FEA/>E9//6G&@;9EE/E;<BG0?/9<B</0?9#011#1.;/><;?1FFH199#A./FD11FF9<<</C<90/<@<C.E@5#:///;.00/;#$0;.-?99-;--;;9;/=AF:0*<0./C/?ACG/;@7;F;C<00:GD<<#9BCC><.?19<@F<0?#CC?E//02F2D1A110B//GEA11BF00A0A113333B11GA>333B31>1>1
@M02197:102:000000000-ALU3V:1:1101:12450:1764 1:N:0:1
AGCCTGGTACCTTCCTCCGCTTATTGATATGCTTAAGTTCAGCGGGTATCCCTACCTGATCCGAGGTCAACCTTAGAAATGGGGTTGTTTTACGGCGTAGCCTCCCGAACACCCTTTAGCGAATAGTTTCCACAACGCTTAGGGGACAGAAGACCCAGCCGGTCGATTTGAGGCACGCGGCGGACCGCGTTGCCCAATACCAAGCGAGGCTTGAGTGGTGAAATGACGCTCGAACAGGCATGCCCCCCGGAATACCAGGGGGCGCAATGTGCGTTCAAAGATTCGATGATTCAG
+
?AAAAFBFFFFFGGGGGFAEGGGCDG5GFHHFHHFH5G5GGHGGCCAEG5BGGGGFF3EDHEHGCCAE9FHGFHHHHHHFHGEEEG?FHHE<HCEGGFEE/EGHGEGGGG;HGGHHHH;F4D8CGFGHGHHFFH><@<#FFHFFFGGGEHHH<HHHEHHGFDDDFBABFFFGFGGGDCGGGFA=DFFGFEF9DFFF?CBFFFF.GGDCFA?FGCBGFHGHGBG<:;5CBCFA11<GGFFFCC@BAA/ADG2FDFF//E?E0EAF1BBA0A0111GB33EA1AB13DD@3>1111
@M02197:102:000000000-ALU3V:1:1101:16519:2429 1:N:0:1
AGCCTGGTACCTTCCTCCGCTTATTGATATGCTTAAGTTCAGCGGGTAGTCCTACCTGATTTGAGGTCAGAGTCAAAAGGTTTTCTGCCACAAGGCAAGAAGGGTTCTGAGCGGGCTTGACGCGGAGCAAGGGACAAGACGAAACTTATTACGTCTGTCACGGATGCAAGCGATCCCACTAAGTCATTTGAGGCGAGCCGTGTAACCGGCAGGACGCCCATGTCCAAGTCCACGCCAGGTCATAAACCAGACGGGATTGAGATTTCATGACACTCAAACAGGCATGCCTTTCGGAATACCAAAAGGCGCAAGGTGCGTTCAAAGATTCGATGATTCAC
+
BBBB?FBFFFFFGGGGGGGGGGGHHHHHHHHHHHHHHGFHHHGGFGEGEFGHHHHHHHFFHHHHGHHHHHHHHHHHHHHGFGFGHHHHHHFHHFHGHHGHHHHGFHHFHHHHGCEGGHGFFDDGGGGGHFHGGHGGHHFGGCG?<DD9GHHHGHGHEGGGGHFGFEFHGHEGHGHGGHHHGGEHFHGHGGGGGGGGGGGHHGGFDFGHHFDFCGGHHD;FGHHFHHHFFCGGGFHHGHH;HHHFHFGGGFHEHFGHHEFHGHHHHHGHGGBFGHGHGHHFHHGHGHGGECGHHHHHHHGHFHGGGGGHHHHGGGGHGGFGGGGFGGFFFFFFFAAAAA
@M02197:102:000000000-ALU3V:1:1101:14340:2519 1:N:0:1
AGCCTGGTACCTTCCTCCGCTTATTGATATGCTTAAGTTCAGCGGGTATCCCTACCTGATCCGAGGTCAACCTTAGAAATGGGGTTGTTTTACGGCGTAGCCTCCCGAACACCCTTTAGCGAATAGTTTCCACAACGCTTAGGGGACAGAAGACCCAGCCGGTCGATTTGAGGCACGCGGCGGACCGCGTTGCCCAATACCAAGCGAGGCTTGAGTGGTGAAATGACGCTCGAACAGGCATGCCCCCCGGAATACCAGGGGGCGCAATGTGCGTTCAAAGATTCGATGATTCAC
+
BB@AB@BFFDFFGFGGGG2EEGGHGHDGHFFHHHFGG5FFHFHGCF?EGHGHHGGHHHHEHHFDE01FFFH:H:H35G5GGFHFGGGGHHHHHAEEE/9>F<HHHGGFGG7FGFHGGF;F@CFGFHF1GBDGGHHGCGGG991FCFFC/FBC<GFHHFFECCDCFDGBEFGEAAEF@@F@-AA9@GBA.CBAAFF0BEGFFFCAEHDEDGFG#CCGGD9D<DHFFFFFD.AFFHEHG4G95CBEA@E0F2FF1HHCE/EEB00G1CHCGEEAGA3BDDF1FFC1BFBBDAA>1A
@M02197:102:000000000-ALU3V:1:1101:14329:2505 1:N:0:1
AGCCTGGTACCTTCCTCCGCTTATTGATATGCTTAAGTTCAGCGGGTATCCCTACCTGATCCGAGGTCAACCTTAGAAATGGGGTTGTTTTACGGCGTAGCCTCCCGAACACCCTTTAGCGAATAGTTTCCACAACGCTTAGGGGACAGAAGACCCAGCCGGTCGATTTGAGGCACGCGGCGGACCGCGTTGCCCAATACCAAGCGAGGCTTGAGTGGTGAAATGACGCTCGAACAGGCATGCCCCCCGGAATACCAGGGGGCGCAATGTGCGTTCAAAGATTCGATGATTCAC
+
CCCDDFDFFFFFGGGGGGGGGGEFHHHHHHHHHHHHHHHHHHHGGGGGHHHHHHHHHHHHHHHGGGGHHHHHHHHHHHHHHHGGGGGFHHH<HGGGGGGGGHHHHGGGGGGHGGHHHGHGGGGGGHHHHHHGHGHGFGGGGGHHGGGGGHHGHHHHHGHGGGEEGGGGGGGGFGGGGGGGGFGDGGGGGGFFFGEFHFHGGFFFGHGFHHHHHHHFHHHHGHGGGGGGHHDFFHHFHHHHGGGGGGGHFHHFGHHGGGFGGGE5HHFGEFGHGGFGGGGGGGFFFFFFFCCCCB
@M02197:102:000000000-ALU3V:1:1101:20731:2617 1:N:0:1
AGCCTGGTACCTTCCTCCGCTTATTGATATGCTTAAGTTCAGCGGGTAGTCCTACCTGATTTGAGGTCAGAGTCAAAAGGTTTTCTGCCACAAGGCAAGAAGGGTTCTGAGCGGGCTTGACGCGGAGCAAGGGACAAGACGAAACTTATTACGTCTGTCACGGATGCAAGCGATCCCACTAAGTCATTTGAGGCGAGCCGTGTAACCGGCAGGACGCCCATGTCCAAGTCCACGCCAGGTCATAAACCAGACGGGATTGAGATTTCATGACACTCAAACAGGCATGCCTTTCGGAATACCAAAAGGCGCAAGGTGCGTTCAAAGATTCGATGATTCAC
+
CCCCBFCFDFFFGGGGGGGGGGGHHGHHHHHGHHHHHHHHHGHGGGGGGHHHHGHHHGHHHHGHGHHHHHHHGGHGDFHFFGFGHHHHHHHHHHGHFFGHHHHGFHHHHHHGGGGGGHGHHGGGGGGGHHF0EHGGHHHHGGFGFHHHHHHHGHHHGHGHHGGGGHGHHGGGHEGFFHHHGGGFHHHGGGGGGGGGGGGHHGGFFGGHHHFGGFGFHHHFHGHHGFFHGFFFGHGHHHHHHHFHFBFAFGHGHHHFHHHHHHG5HHHHGFGDFGHFHGHHHHHHHHHGFGEHHHHHHHGHHHGGGGGHHHHGGGGGGGGGGFG?GFFFFFFFFBBBBB
@M02197:102:000000000-ALU3V:1:1101:12678:2937 1:N:0:1
AGCCTGGTACCTTCCTCCGCTTATTGATATGCTTAAGTTCAGCGGGTATCCCTACCTGATCCGAGGTCAACCTTTGAAAGAGTTTAACGGCCACGACCGCCCGCACTCCAAAGCGAATATGTATCACAACGCTTAGAGACGGACAGCTCGGCCGGAGACTTCAAGGCGCGCGGGAGCCGCGACGCCCAACACCAAGCGAGGCTTGAGTGGCGAAATGACGCTCGAACAGGCATGCCCTTCGGAATACCAAAGGGCGCAATGTGCGTTCAAAGATTCGATGATTCAC
+
AAABCFCFFFFFGGGGGGGGGGGHHHHHGHHHHHHHHGHHHHHGGGGGHHHHHHHGHHHFHHHGCFGHHHHHHGHHHHHHGHHHGHHHGFGE9FGGGGFGGGFGGGGHHGHHHHGGGGGHHHGHHHHHHGGGGGGGGHHHGFGGGGHHHGGGGGGGGGGGGHGGGGGGGGGGGFFCFEGGGFGHGHFFFFFFFGFFFHHGHFFGHHGGGGFHHHHGGGGGFACHHGGGGHHHGFGFGGGHHHHHHGFFFHGGGEGGFHHGGGGHGGF5FFGGGGFFFFFFFBBBAB
@M02197:102:000000000-ALU3V:1:1101:13402:3043 1:N:0:1
AGCCTGGTACCTTCCTCCGCTTATTGATATGCTTAAGTTCAGCGGGTAGTCCTACCTGATTTGAGGTCAGAGTCAAAAGGTTTTCTGCCACAAGGCAAGAAGGGTTCTGAGCGGGCTCGACGCGGAGCAAGGGACAAGACGAAACTTATTACGTCTGTCACGGATGCAAGCGATCCCACTAAGTCATTTGAGGCGAGCCGTGTAACCGGCAGGACGCCCATGTCCAAGTCCACGCCAGGTCATAAACCAGACGGGATTGAGATTTCATGACACTCAAGCAGGCATGCCTATCGGAATACCAAAAGGCGCAAGGTGCGTTCAAAGATTCAATGACTCAC
+
AAA?A44B@FDFGCGGDG?CE2EAGFHHDFHHGHFFHHHDFFFA2AEGEDE5AFCCBFHHHGFHFH3BEBGHHHBGGBF?3BBFGFFHHGHFHAGEGFGGHFHGEFGGHEHFGGEG3C##BCGCCGGGGHFF?4FEFA9CEGGGGGFDGCCCE:CCCGHHFGGG00EB0...,GEA0FGFHF<;9FBFBB0.CECCGC@HHFFFFFFCBB<<BEFBBBCDFB1>BF$BA3/;BDHGAEB)9F1FB@0FB/GEE>EGGHHG12D121AB2D1HHFG1A0F11B01FA0A///AF22FGACHGGEAA0A111CA0A1B1A3B33GGFFDB33D1D1?AA1
@M02197:102:000000000-ALU3V:1:1101:12125:3007 1:N:0:1
AGCCTGGTACCTTCCTCCGCTTATTGATATGCTTAAGTTCAGCGGGTAGTCCTACCTGATTTGAGGTCAGAGTCAAAAGGTTTTCTGCCACAAGGCAAGAAGGGTTCTGAGCGGGCTTGACGCGGAGCAAGGGACAAGACGAAACTTATTACGTCTGTCACGGATGCAAGCGATCCCACTAAGTCATTTGAGGCGAGCCGTGTAACCGGCAGGACGCCCATGTCCAAGTCCACGCCAGGTCATAAACCAGACGGGATTGAGATTTCATGACACTCAAACAGGCATGCCTTTCGGAATACCAAAAGGCGCAAGGTGCGTTCAAAGATTCGATGACTCAC
+
ABAAACAFDDFFFBAF5FEEGG2FDF56AFGHHFCFHHCHHHGEEGGCFHDGHHBFGH3GHF5DEFGHB2AGFGBFDDCEDDGGHBDHHFFFGFHHGHGHC3G?1BFHGH4BEFEEC9B9F?9<CCCCGB0BBGCEC<9>/FCD@0B<DG:HACCGFHF:FAACGGF9HEA??EEHGDFDG=0;1>;1;4CA9B/;@?GHHGFF>//;@B?/CB<0/FHFFCBFFFFFF////>9BDFBF4G@9GB0F0EGEHHFHHHGFGHGFHGFB2FBDFBGEAB1BFGEFGB0E?E?GAFA2HF?F1GEEA001F1HGCGEF1B3GDFGA1B113DB1B>111>
@M02197:102:000000000-ALU3V:1:1101:22855:3346 1:N:0:1
AGCCTGGTACCTTCCTCCGCTTATTGATATGCTTAAGTTCAGCGGGTAGTCCTACCTGATTTGAGGTCAGAGTCAAAAGGTTTTCTGCCACAAGGCAAGAAGGGTTCTGAGCGGGCTTGACGCGGAGCAAGGGACAAGACGAAACTTATTACGTCTGTCACGGATGCAAGCGATCCCACTAAGTCATTTGAGGCGAGCCGTGTAACCGGCAGGACGCCCATGTCCAAGTCCACGCCAGGTCATAAACCAGACGGGATTGAGATTTCATGACACTCAAACAGGCATGCCTTTCGGAATACCAAAAGGCGCAAGGTGCGTTCAAAGATTCGATGATTCAC
+
BBBBB?AFFFFFFGGGGGGGGGEHHHGHGHFHFFFHHHHHHHHGGFGGGHHHHHGGHFHHHHHHGHHHHHGHGFHHHHHCBGGGHHHHHHHGHHHHGHGHHHEGHGHHHGHEGGGGCG:HHGGGGGGGFHFFDHGGGHHHGGGDGHHHFGFBFCGHGGFHHGHGHHHFEGGFBHHGHHGGGGG9HFGGGFGFGGFFD?FFGF/EFCFFHGGGGEFGHHHHGHHFHGGFFFEFFHFHFGHGFHGGHGFEG?HGHHHHHGHGHGBHHHHGHHGFGGHHHFHHHHGHFGEGGGGHGGGCGHGGHHGGGGGHHGHGGECGGGGGGBFEBFFFFFFF5A>>3>
@M02197:102:000000000-ALU3V:1:1101:20346:3723 1:N:0:1
AGCCTGGTACCTTCCTCCGCTTATTGATATGCTTAAGTTCAGCGGGTAGTCCTACCAATCTGAGGCCGATGAATTGAAATTAAATCCCTTCCTCTCTTCCAAAGAAGCGAGGCATGGGCGGGGTTCAGAAGCACTCCAACCAGCAAAACGTCGCGTCCAGCTCCTCGACCCTGCGCCTCTCCTCTCCGACGTCCTGATATTATCAAAACCCGGCAGGGAAAGACGTGGGCGAAATAACGAGCTTTCGTCCGTGGTGCCTATCGAAAGGATGCGCTAATGCAGTACGAGGGAGCCACCGTGGAAGATGGCAAGACCCTAAATACCGATCCGCCAGCTTGCTCAACTAAATAAGAAAGGTGTCGTTCGAATCAATTCGCGGCCGTCAAACAGGCATGCTCCCCAGATTAGATGTGCCGGGAGCGCAAGGTGCGTTCAAAGATTCGATGATTCAC
+
A>AAAF?CDFDDGFGGGGGGGGGHHGHHHHHHHHHHHHHHFHCGGGEEEGHHHHHCGBEGHFFDFEGCEEG55FGFHHHDGHHFFHFHHFHHHEFGFBGHEF3BBFFH@/E?EGF00?FEC/A<@CGFGGHHFHH<CGF/CE.CHFHFFCC.@DGGGGD//999/CE?9@BFBE;?FFFFFBBF/B9A@---;ADFF/BBFFBFB/BBFFF?-@BB<-.9..BFD.AA;A=BBB7/F8/-#.:6//;--.99..//;.9:..//;/:;.-9-/0FC00;09...A/:..:...:;-.HG00BGC0;:00;<//.0000D<.=..>--<>/01F<<222@2DDF2>2FHFG22FBB///>//BB4/B??33?////>/>/0B55F55G@FHGB31A01025FFGDD55FGB0AGFDGGGCGGHG4HGGGGGGGGGGGGCGFBFFFFFFBBABB
@M02197:102:000000000-ALU3V:1:1101:16864:3752 1:N:0:1
AGCCTGGTACCTTCCTCCGCTTATTGATATGCTTAAGTTCAGCGGGTAGCCCTACCAATCTGAGGCCGATGAATTGAAATTAAATCCCTTCCTCTCTTCCAAAGAAGCGAGGCATGGGCGGGGTTCAGAAGCACTCCAACCAGCAAAACGTCGCGTCCAGCTCCTCGACCCTGCGCCTCTCCTCTCCGAAGCCCTGATATTATCAAAATCCGGCAGGGAAAGACGTGGGCGAAATAACGAGCTTTCGTCCGCTTTGCGTTGCGAAGGGATGCGCTAATGCATTTCGAGGGAGCCCCCTTGGAAGAGGGCTAGACCGTCAATACCGAGCCGGCAGCTGTCTCAACTAAATAAGAAAGCTGTCGTTCGGAACAAGTCGCGGCCCTCAAACAGGCATGCTCCCCAGATTAGATCTGCCGGGAGCGCAAGGTGCGTTCAAAGATTCGATGATTCAC
+
3AAA?C4B5BDBGGGGGGGGGGFHGHFHGHGHHHGHGHHHHHHGGGEG13BGHHHHHHFHB5DGFG1AEG>55FHHHHHBGE@G4F3@E3FHFF4FGFGG3BB33BFCEE?EEAGEGEGCC/@<@01FBBCGHG0GHB</EEHHGBCGHC.G-@--;BFB/0;FFFDD?-;/;A-B.DDBBF/BFFBD-9@-;A.9./;BFFFFFF9B/9/:@>;>-@EF../;..999.9/99FFFF/B/::/;B@--.9/----9-;;.../9.B=.B@-//B/B;00..;.-FC9.9-;--..:0HHHC/C;//C<0...A<00<=.ED@<.<-//?1GC?0?2/2222>?222G?GBGDFC?//C<<<///B4G??/>/?E>/?1DE?535B335F@331E0A?25FD355F5GFAE2?GGGEE2GEHEF4FEA?HGGGFGGGGGGFFFFFFFBA?BB
@M02197:102:000000000-ALU3V:1:1101:14082:4043 1:N:0:1
AGCCTGGTACCTTCCTCCGCTTATTGATATGCTTAAGTTCAGCGGGTAGTCCTACCTGATTTGAGGTCAGAGTCAAAAGGTTTTCTGCCACAAGGCAAGAAGGGTTCTGAGCGGGCTTGACGCGGAGCAAGGGACAAGACGAAACTTATTACGTCTGTCACGGATGCAAGCGATCCCACTAAGTCATTTGAGGCGAGCCGTGTAACCGGCAGGACGCCCATGTCCAAGTCCACGCCAGGTCATAAACCAGACGGGATTGAGATTTCATGACACTCAAACAGGCATGCCTTTCGGAATACCAAAAGGCGCAAGGTGCGTTCAAAGATTCGATGATTCAC
+
BBCCCFBFFFFFGGGGFGGGGGGHHFHHGHGHHHHHHHHHGHHGGGGGFHHHHHHHHHGHHHHHGHHHHHHHHHHHGHHGHHHGHHHHHHHGHHHHHHGHGHHGHGHHHHHHGGGGGHGGEGGGFFGGFHHGCHFEGHHHGGFGGHHHHHGHGHHHGHH;HHHGGGHHGHHGGGHHGGGGGDGDFGGGHGGGFGGGGFFFHHCFFGFFGHGGGGGHHHFFFFEHHHHHFFFFGHHHHHHHHHGHHGGGGFFDHHHHFEHFFGFHHHHHHHGEEHGHHHHGHHHHHHHGGEEHEHHHGHGHHHGGGGGFHHGCGGFAGGFGGGGGGGFFFBFFFBBAAA
@M02197:102:000000000-ALU3V:1:1101:8058:4104 1:N:0:1
AGCCTGGTACCTTCCTCCGCTTATTGCTATGCTTAAGTTCAGCGGGTAGTCCTACCTGATTTGAGGTCAGAGTCAAAAGGTTTTCTGCCACAAGGCAAGAAGGGTTCTGAGCGGGCTTGACGCGGAGCAAGGGACAAGACGAGACTTATTACGTCTGTCACGGATGCAAGCGATCCCACTAAGTCATTTGAGGCGAGCCGTGTAACCGGCAGGACGCCCGTGTCCAAGTCCACGCCAGGTCATAAACCAGACGGTATTGAGATTTCATGACACTCAAACAGGCATGCCTTTCGGAATACCAAAAGGCGCAAGGTGCGTTCAAAGGTTCGATGATTCAC
+
>1A1AC11131BGGGGG1EEGFEFF33D3DBBE2AGHHGHHGF?EEEEFFGH2FFGGFFGHHDBFHGBAAFFHG1GFB0?F1D>GHEEGGHGGAEEAG/CEGFCHGHHFBG1>/@99A@0FECC/#/>//;/./C.CG/CE?$<@4G<+;/@A:0C;CBCCA099AFE0CF.C:;.:;AAF99,0=<0C<A@GHGF<*@@FFA>;BBF1<;<@A?/;/?$FGCC<1FFBF<//EBE2BG:;FFBBF0B>//E@B212D1B1D1FF1GFGBADA10HHHGF1B0GAAC/EEECD2D2A//FFDEAA00BHGFA0ECFE13GGDFA1111D3@3B11>1>
@M02197:102:000000000-ALU3V:1:1101:7853:4468 1:N:0:1
AGCCTGGTACCTTCCTCCGCTTATTGATATGCTTAAGTTCAGCGGGTATCCCTACCTGATCCGAGGTCAACCTTAGAAATGGGTTTGTTTTACGGCGTAGCCTCCCGAGCACCCTTTAGCGAATAGTTTCCACAACGCTTAGGGGACAGAAGACCCAGCCGGTCGATTTGAGGCACGCGGCGGACCGCGTTGCCCAATACCAAGCGAGGCTTGAGTGGTGAAATGACGCTCGAACAGGCATGCCCCCCGGAATACCAGGGGGCGCAATGTGCGTTCAAAGATTCGATGACTCAC
+
BAAB@F?C5BDBGGGGGGGGGGGFHHGHGHFHHHHHGHHHCHHGGGEGHEHEFGHHHHHFEFHEEEEHHGFHEHHHHGHFF0HFEE?GHFFGHGGFFFFEFGH;HGGGGGDHEGHHGHHHFCFGGHFGHHHHHHFGGGGGFHFGBDFFFBGGHHGHCFBC?CCFBDFHGGFEFEGFDAB?CAFFGGACEEFFFFFFFFFF9FFFFBHEEGHHCFGGEFD?BBHFGEDD<;DGGGFC1BGFGGGFEEE3GF5GGGCFGE2FFEEDE5DEEEF4FF5FGBFCGFFFFFFDD@BBAA
@M02197:102:000000000-ALU3V:1:1101:7368:4628 1:N:0:1
AGCCTGGTACCTTCCTCCGCTTATTGATATGCTTAAGTTCAGCGGGTATCCCTACCTGATCCGAGGCCAACCTTTGAAAGAGTTTAACGGCCACGACCGCCCGCACTCCAAAGCGAATATGTATCACAACGCTTAGAGACGGACAGCTCGGCCGGAGACTTCAAGGCGCGCGGGAGCCGCGACGCCCAACACCAAGCGAGGCTTGAGTGGCGAAATGACGCTCGAACAGGCATGCCCTTCGGAATACCAAAGGGCGCAATGTGCGTTCAAAGATTCGATGATTCA
+
33AAAF4FFFFFGGGGGBA2AE?FGHHHHH556AFGHHHHHBFGE?AEFGBFAGHABFEGHGCEBE#BFGFDFHHGFHHEFBFAGHBHGCGEAAE3EGGGGGGACGCGHF110@DD9CFFFFH??7BGGGGCDGFHHFHHGFGFCEE@CDCGGD@CDBGG0<0EC@<9/GCFBFB?FFGCEECF@BBDADEFFH9ECHHGFHHGBFB/>:BHHFEGEE7E0EEG;B1FABB0GFFFE?FFFFGDGAHCHGEAA0FFFFHEEEEEGBFDGGFAB1113FD3AAA?A
@M02197:102:000000000-ALU3V:1:1101:20305:4384 1:N:0:1
AGCCTGGTACCTTCCTCCGCTTATTGATATGCTTAAGTTCAGCGGGTAGTCCTACCTGATTTGAGGTCAGAGTCAAAAGGTTTTCTGCCACAAGGCAAGAAGGGTTCTGAGCGGGCTTGACGCGGAGCAAGGGACAAGACGAAACTTATTACGTCTGTCACGGATGCAAGCGATCCCACTAAGTCATTTGAGGCGAGCCGTGTAACCGGCAGGACGCCCATGTCCAAGTCCACGCCAGGTCATAAACCAGACGGGATTGAGATTTCATGACACTCAAACAGGCATGCCTTTCGGAATACCAAAAGGCGCAAGGTGCGTTCAAAGATTCGATGATTCAC
+
ABCCCFCFFFFFGGGGGGGGGGEHHHFHGHFHHHGGHHHHEHHGGGGGGHHHHHHHHHHH5DGHGHHHHHHHHHHHGHHGGHHGHHHHHHHHHHHHHHGHHFHGHHHHHHHHGGGGGHFHHGGGGFCGHHGGGHGGGHHHGGGGGHHFHHHHGHGHGHHHHGGGGGHHGHHGCGGHHHHHGFHFGGFFFFDGGGDGGGGHHHGGDFFGFFGGGGFFAFFGHHHFGGHHGFFGGHGGHHHHFHHGHHEGHFEGHHGB5GHHHHHGHHHHFHHGGHHHGHHHHGFHHHGGFDGHGHHGFHGHHHGGGGGFEFG?GGGHGDFFFGGGGGFFFFFFFBBBBA
@M02197:102:000000000-ALU3V:1:1101:10349:4666 1:N:0:1
AGCCTGGTACCTTCCTCCGCTTATTGATATGCTTAAGTTCAGCGGGTATCCCTACCTGATCCGAGGTCAACCTTTGAAAGAGTTTAACGGCCACGACCGCCCGCACTCCAAAGCGAATATGTATCACAACGCTTAGAGACGGACAGCTCGGCCGGAGACTTCAAGGCGCGCGGGAGCCGCGACGCCCAACACCAAGCGAGGCTTGAGTGGCGAAATGACGCTCGAACAGGCATGCCCTTCGGAATACCAAAGGGCGCAATGTGCGTTCAAAGATTCGATGACTCAC
+
CCCCCFCFFFFFGGGGGGGGGGGGHHHHHHHGHHHHHHHHHGHGFGGGHFHHHHHHHHGHHHGGGGGGHFHHHHHHGHGHHHHHHHHHGGGGGGGGGGGGGGFFGGGHHHGHHGGGGGGGHHHHHGHHHGGGGGGHGFGHGGGGGGHHHFGGGGGGGHHGHHGGGGGGGGGGGGFFFFFAECGGGHHFHFHGGHGGGHHGFFHHHHGGGGFHGCGGGGGGHGEHFGEHHHHHGGFFGGGHHHHHFHGHHHGEGGGHHHFGGEGFGFCGGGGGGCFFFFFFFBAAAA
@M02197:102:000000000-ALU3V:1:1101:10365:4674 1:N:0:1
AGCCTGGTACCTTCCTCCGCTTATTGATATGCTTAAGTTCAGCGGGTATCCCTACCTGATCCGAGGTCAACCTTTGAAAGAGTTTAACGGCCACGACCGCCCGCACTCCAAAGCGAATATGTATCACAACGCTTAGAGACGGACAGCTCGGCCGGAGACTTCAAGGCGCGCGGGAGCCGCGACGCCCAACACCAAGCGAGGCTTGAGTGACGAAATGACGCTCGAACAGGCATGCCCTTCGGAATACCAAAGGGCGCAATGTGCGTTCAAAGATTCGATGACTCAC
+
A3AA3CAFDDDFGGGGGGGCGGGGGFFGFHG5GFHHB5FGGFGCGGCFHHHGHEHHGBGBFHHGGG;GEHGHHFHHHGG::HFD;FHHGEEEFFFEGGEGGG<B2?<FGABBHHCCGGGBDB1<FBGH:DC@9CA:;FHE<GCFCC:<CGGAEF?D=1FFDFFDCCACCFAGGCA@6<//>/@:/GGEG:GEFG53/FAFG@BB39FF?$9F;FH87AGF9:GGFB3BBH;FCFGEE2AHGBGFBA3FGHFGEGEDBFFCFGEGGBGCGGGGGFFFFFF@FAA?A3
@M02197:102:000000000-ALU3V:1:1101:8603:4729 1:N:0:1
AGCCTGGTACCTTCCTCCGCTTATTGATATGCTTAAGTTCAGCGGGTATCCCTACCTGATCCGAGGTCAACCTTAGAAATGGGGTTGTTTTACGGCGTAGCCTCCCGAACACCCTTTAGCGAATAGTTTCCACAACGCTTAGGGGACAGAAGACCCAGCCGGTCGATTTGAGGCACGCGGCGGACCGCGTTGCCCAATACCAAGCGAGGCTTGAGTGGTGAAATGACGCTCGAACAGGCATGCCCCCCGGAATACCAGGGGGCGCAATGTGCGTTCAAAGATTCGATGACTCAC
+
BBBBCFBFFFFFGGGGGGGGGGGFFFBGHGHCHHHGHHFHHHFGCFEEFHDGGHGGFGHFHHHCAEEGHFB?GHFHHHHGGHGGFE9GGGFHFFGGGG:GFFDHHGGGGG;HGGHGHDDGFFFBFGHHHGHFGFHGGGGGGGH:GDCEGFHHFHFEHHEGGGGCFGGGGFGGFCFFGAFG?DDCCGFFFEFFFFFFFFFFFGFFFHHEF@FFHHEHHHGGGF.BFD?GHHDGFFGBGCEEGGCGGGEGFFHHHFHGFECEA2GGFGHEEEEFBFGFDDBFCFFFFFFFFBBBBB
@M02197:102:000000000-ALU3V:1:1101:17312:4793 1:N:0:1
AGCCTGGTACCTTCCTCCGCTTATTGATATGCTTAAGTTCAGCGGGTAGTCCTACCTGATTTGAGGTCAGAGTCAAAAGGTTTTCTGCCACAAGGCAAGAAGGGTTCTGAGCGGGCTTGACGCGGAGCAAGGGACAAGACGAAACTTATTACGTCTGTCACGGATGCAAGCGATCCCACTAAGTCATTTGAGGCGAGCCGTGTAACCGGCAGGACGCCCATGTCCAAGTCCACGCCAGGTCATAAACCAGACGGGATTGAGATTTCATGACACTCAAACAGGCATGCCTTTCGGAATACCAAAAGGCGCAAGGTGCGTTCAAAGATTCGATGATTCAC
+
CCCCCFBFFFFFGGGGGGGGGGGHHGGHHGGHCHHHHHHHHHHGGGGGGHGHHHHHHHGHHHHHGHHHHGHHHHH5DHHGHHHGHHHGHHHGHHHHHHGGHHHEGHHHHHHHGGGGGHGHHGGGGGGGHHHGGHGGHHFHGFCFGGHHGHHHGHHHGHHHGHGGGGHHHGHGHHGGGGGGHGGGGGGGGGGGGGGGAFGHFGFFFFFGCFGFFGFFHFFGHHHHHHGHGFFGFGHGHHHHHHHHFHGGHEGGHHFHFHHHGDEHHHHHHHFHFHCGHHGHGBAHHGGGGGEHHHHFCHGHGHGGGGGHHGHGGGGHCGGGGGGGGGFFFFFFFAAAA>
@M02197:102:000000000-ALU3V:1:1101:20534:5046 1:N:0:1
AGCCTGGTACCTTCCTCCGCTTATTGATATGCTTAAGTTCAGCGGGTATCCCTACCTGATCCGAGGTCAACCTTTGAAAGAGTTTAACGGCCACGACCGCCCGCACTCCAAAGCGAATATGTATCACAACGCTTAGAGACGGACAGCTCGGCCGGAGACTTCAAGGCGCGCGGGAGCCGCGACGCCCAACACCAAGCGAGGCTTGAGTGGCGAAATGACGCTCGAACAGGCATGCCCTTCGGAATACCAAAGGGCGCAATGTGCGTTCAAAGATTCGATGACTCAC
+
CBCDCFCFFFFFGGGGGGGGGGGHHHHHGHGHHHHHHHHHHHHGGGGGHHHHHHHHHGGHHHHGGGFHHHHHHHHHHHHHHHHHHHHHGGGGGGGGGGGGGGGGGGGGHHEHHHGGFDGHHGHHHHHHHGGGGGGFGGFGGGFB@EFHHGGGGGHHGGGFFGGCBGFGGGGGFFFGFGGFGGGFFHHGHF?GGHGGGHHGHGFHHHFGGGGFBFFFGFFFHHDFHFFHHHHGGGFFGEGGHGGG5GCFHCGGGGEHHGHGGGGHGGGGGGGGGGFFBFFFBCCCCB
@M02197:102:000000000-ALU3V:1:1101:21925:5070 1:N:0:1
AGCCTGGTACCTTCCTCCGCTTATTGATATGCTTAAGTTCAGCGGGTATCCCTACCTGATCCGAGGTCAACCTTAGAAATGGGGTTGTTTTACGGCGTAGCCTCCCGAACACCCTTTAGCGAATAGTTTCCACAACGCTTAGGGGACAGAAGACCCAGCCGGTCGATTTGAGGCACGCGGCGGACCGCGTTGCCCAATACCAAGCGAGGCTTGAGTGGTGAAATGACGCTCGAACAGGCATGCCCCCCGGAATACCAGGGGGCGCAATGTGCGTTCAAAGATTCGATGATTCAC
+
AAABBFAFDFFFFGGGGGGGGGGHGFFHHHFHHHHHHHHHHHHGGGEFFHGHHGHHHHHGHHHGGGEHBGHHHHGGHFGGFGFFGGGGHHHGHGGGGGGGGHHHHGGG;GCHGGHHFFFHGGFGGGBFGHHFHHGCFCDGFGHHFF@BEFFFHHEEEHHGGGFFFFFGGGGGGGGGGGBGGGGG@GGBFFFFFFFGHGFGGHGGGGEGHHHHHHHHHHHHHFGGCGGGEEDHGGHGEGHHGGFFGF?HHHHHFHAGGGGGFGGHGFHGGFA1GBGGGGGEGGFFFFFFFAAAAA
@M02197:102:000000000-ALU3V:1:1101:19361:5188 1:N:0:1
AGCCTGGTACCTTCCTCCGCTTATTGATATGCTTAAGTTCAGCGGGTATCCCTACCTGATCCGAGGTCAACCTTAGAAATGGGGTTGTTTTACGGCGTAGCCTCCCGAACACCCTTTAGCGAATAGTTTCCACAACGCTTAGGGGACAGAAGACCCAGCCGGTCGATTTGATGCACGCGGCGGACCGCGTTGCCCAATACCAAGCGAGGCTTGAGTGGTGAAATGACGCTCGAACAGGCATGCCCCCCGGAATACCAGGGGGCGCAATGTGCGTTCAAAGATTCGATGATTCAC
+
BABCCFCFFFFFGGGGGGGGGGGHHHHHHHHHHHHHHHHHHHHGCGGGHFHHHHHHHHHHHHHGGGGHHHHHHHGHHHHHHGHGGGGGHHHHHGGGGGGDFHHHHGGGGGGHGGHHHFHHGGGGGHHHHHHHHEHGGG:GFHFHGGGGFGFHHHHHHHHGGGGGGFGGGGFFGGFFGGGGGGFEFGGGGFGGGHHHHHFFFHGGGHHEEDGFHFHHHHFHGHHGGGGGHGGHHFHHHHGGFGGGGGEEHHHHFHGGGEGGGGFHHHHGGGGHGGGGFGGGGGFFFFFFFBAAAA
@M02197:102:000000000-ALU3V:1:1101:14243:5479 1:N:0:1
AGCCTGGTACCTTCCTCCGCTTATTGATATGCTTAAGTTCAGCGGGTATCCCTACCTGATCCGAGGTCAACCTTAGAAATGGGGTTGTTTTACGGCGTAGCCTCCCGAACACCCTTTAGCGAATAGTTTCCACAACGCTTAGGGGACAGAAGACCCAGCCGGTCGATTTGAGGCACGCGGCGGACCGCGATGCCCAATACCAAGCGAGGCTTGAGTGGTGAAATGACGCTCGAACAGGCATGCCCCCCGGAATACCAGGGGGCGCAATGTGCGTTCAAAGATTCGATGATTCAC
+
AAABCFCFFFFFGGGGGGGGGGFHHHHHHGHHHHGHHDFHHHGGFGGGHHHHHGHGHHGFHHHFGGGHHHHHHHBHFHHHHHHGGGGDEHHHFEGGGGGGGHHHHGGF@FFHGGHHHFHGGGGGGHBFGHHHHHHGGGGGGGHFFFFGGGHFFHHHHEHGGCFFFFGGGGGGGGGFGGGGGGGFFAFFFFFFFGGHG::CGHFFCGHGFEGBHFHEHHFHFHHFDC9DCEDHHHG1FFGCCDCEFF03HGCGCGHEGCGGFEFGBFG?ECGHGGDFGGGEFG4FFFFFFA?AA3
@M02197:102:000000000-ALU3V:1:1101:19786:5392 1:N:0:1
AGCCTGGTACCTTCCTCCGCTTATTGATATGCTTAAGTTCAGCGGGTAGTCCTACCTGATTTGAGGTCAGAGTCAAAAGGTTTTCTGCCACAAGGCAAGAAGGGTTCTGAGCGGGCTTGACGCGGAGCAAGGGACAAGACGAAACTTATTACGTCTGTCACGGATGCAAGCGATCCCACTAAGTCATTTGAGGCGAGCCGTGTAACCGGCAGGACGCCCATGTCCAAGTCCACGCCAGGTCATAAACCAGACGGGATTGAGATTTCATGACACTCAAACAGGCATGCCTTTCGGAATACCAAAAGGCGCAAGGTGCGTTCAAAGATTCGATGACTCAC
+
BAACCFCFFFFFGGGGGGGGGGGHHHHHHHGHHHGHHHHHHHHGGGGFGFHHHGHHHHEHHGHHGHHHHGGFEFGHHHHGGHHGHHHHHHHHHFHHHHGHHHGGFFHHGHHHG:GGGHGHHGGGGGGGHHFGGHGGHHFHGBFFCHGHHHHHGHHFEGGHHHGHGHHGHFDGFEGGGHGGGGG7FHGGGFFGGGGGCCDHHHFFFGGFGHDFGEGHFFHHHFFGHHHHFGFFGGFFGFFHFGBGGBEFHGHGHHGHGHHHHGF5FEGHHHG5GHFHHHHGHHHHHHHGGFCHHHHHHHGHHHGGGGGGHGHGGGGHGGGFCGGAGGFFBFFFFA3AAA
@M02197:102:000000000-ALU3V:1:1101:8263:5735 1:N:0:1
AGCCTGGTACCTTCCTCCGCTTATTGATATGCTTAAGTTCAGCGGGTATCCCTACCTGATCCGAGGTCAACCTTAGAAATGGGGTTGTTTTACGGCGTAGCCTCCCGAACACCCTTTAGCGAATAGTTTCCACAACGCTTAGGGGACAGAAGACCCAGCCGGACGATTTGAGGCACGCGGCGGACCGCGTTGCCCAATACCAAGCGAGGCTTGAGTGGTGAAATGACGCTCGAACAGGCATGCCCCCCGGAATACCAGGGGGCTCAATGTGCGTTCAAAGATTCGATGATTCAC
+
>AAA3C?BBD@DEGGGCGGGEAEGHHHFHFHFHFGHFHHHHFFEEGGGGFHHFHFHHGHHBFF?ECEHHHFFCGH3;EGEGB19E7EFEFG:B@BA/EE;GH;GAFDFGC;F?DFB;BBF?/B/FFB;%A@D1FC@;ADFD119/;<<CG;GFH/GH9;:@-#,FFFFC9FEF@@@@AF@@A:;-@??:.;@?B0#0;FFEBGFAGDB3?C9BGHHGD9118<A?BCCDAGGDGGF11F;B//AEAEAF2GFGF0GGE0FB1A1D3D000011GGFAAF1CB11D@1FDA111A
@M02197:102:000000000-ALU3V:1:1101:11544:5780 1:N:0:1
AGCCTGGTACCTTCCTCCGCTTATTGATATGCTTAAGTTCAGCGGGTAGTCCTACCTGATTTGAGGTCAGAGTCAAAAGGTTTTCTGCCACAAGGCAAGAAGGGTTCTGAGCGGGCTTGACGCGGAGCAAGGGACAAGACGAAACTTATTACGTCTGTCACGGATGCAAGCGATCCCACTAAGTCATTTGAGGCGAGCCGTGTAACCGGCAGGACGCCCATGTCCAAGTCCACGCCAGGTCATAAACCAGACGGGATTGAGATTTCATGACACTCAAACAGGCATGCCTTTCGGAATACCAAAAGGCGCAAGGTGCGTTCAAAGATTCGATGACTCAC
+
CBCCCFBFFFBFGGGGGGGGGGGHHHHHHHGHHHHHHHFHGFHGGGFCFFHHHHHHGHHHHGHHGHHHHHHHHHFHFFGGGHHGHHHHHGHFHGGGAHEHHGFGFGHHHGHGGGGCCHGHHGGGGGFGHFFGGGGGHHGHGCG;BGHHHHHHGHHHGHHFHHHGFHHHGGHFFHFGGFGGGGGHGHGGHGGGGEGGFFFFFH?FGGGHHHGFGFFGHGFBFHGHHGFHFFBGGHGHFHHGDGFGFBGGGEEGHG5HGHHHHFGGBFFGF5FBFFHHHHHHHFFFHHGGGEFHHHHHHGGHHFGGGGCFFHHEEAGHGFBGFDGGGGFFFFFFFAAAAA
@M02197:102:000000000-ALU3V:1:1101:22073:5789 1:N:0:1
AGCCTGGTACCTTCCTCCGCTTATTGATATGCTTAAGTTCAGCGGGTAGTCCTACCAATCTGAGGCCGATGAATTGAAATTAAATCCCTTCCTCTCTTCCAAAGAAGCGAGGCATGGGCGGGGTTCAGAAGCACTCCAACCAGCAAAACGTCGCGTCCAGCTCCTCGACCCTGCGCCTCTCCTCTCCGAAGTCCTGATATTATCAAAACCCGGCAGGGAAAGACGTGGGCGAAATAACGAGCTTTCGTGCGTCATGCCTGTCGAATGGATGCGCTAATGCATATCGAGGGAGCCCCCGTGGAAGATGGCAAGACCCTCAATCCCGAACCGCCAGATTTCTCAACTAAATAAGAAAGTTGTCGTTCGAAACAATACGCGGCCCTCAATCAGGCATGCTCCCCAGATTAGATCTGCCGGGAGCGCAAGGTGCGTTCAAAGATTCGAAGACTCAC
+
A?AAAFACD@FFFC1AGGCEAC0DAEG3DGHHFHHHG2222FGE/AE//1DDGHFCCCB0F2FF/AAAEGCHFDGGHHFFGHFGFHFHHHHHFGHHGHGHHGHHEHBCEE/ECEG0</<<CCC-AFB<F>CBCH0GGG//CAGECGHHH?GH:C@?9@F/F0FB/;..9A@C/A9=9--BFFFFFBFA-A-;;9/BFFFFFF9BFF/9A-A--;@;@@E---/9-9?A;-9@B;;/BF;AB--;6/9---9/-/E;--:-/F9;9/F@A;-9/BB/://B;-/A999...-??--?CGC0BGFFGHG=0=<<<./0</GC<.@@.>/CC@G@211F1/BFHGFFGDFFB>2DFF1///<//B0>/202FGC/>/?CGEEE>111FB0E1B1@1/?GGEBED212B12F1/GCE?GGGEEE?GB1FEEA011FF3F3G11B113B1111>>>>
@M02197:102:000000000-ALU3V:1:1101:22139:5711 1:N:0:1
AGCCTGGTACCTTCCTCCGCTTATTGATATGCTTAAGTTCAGCGGGTATCCCTACCTGATCCGAGGTCAACCTTAGAAATGGGGTTGTTTTACGGCGTAGCCTCCCGAACACCCTTTAGCGAATAGTTTCCACAACGCTTAGGGGACAGAAGACCCAGCCGGTCGATTTGAGGCACGCGGCGGACCGCGTTGCCCAATACCAAGCGAGGCTTGAGTGGTGAAATGACGCTCGAACAGGCATGCCCCCCGGAATACCAGGGGGCGCAATGTGCGTTCAAAGATTCGATGACTCAC
+
A3AABFBFBDFFGGFGGGGGGGFHHHFHGHFHHHHHHHHHHHGGGGGGHHHHHHHHHHHHHHHGGGGHHHHHHHHHHHH<HHGG9EGEEHHFHFEGFGCFFHHHHGGA<CCGGGHHHHHHG/BBFHHHFHFFGHEGFGGGFHHHGFFFBFFFHHFHFGHGFFGGGGGFGFFFFGGFFFGGGGGGFGGAGFGFFFHHFFFFFFGGGHHEGAFGHHHFGHHHGGHGGFGGHFFGHHHHGHGHGGGGGGGHHHHHCHHGGGGGGGGGGHHGGCGHGGGGGGGGFGCFFFFFFBBAAB
@M02197:102:000000000-ALU3V:1:1101:25505:5983 1:N:0:1
AGCCTGGTACCTTCCTCCGCTTATTGATATGCTTAAGTTCAGCGGGTATCCCTACCTGATCCGAGGTCAACCTTAGAAATGGGGTTGTTTTACGGCGTAGCCTCCCGAGCACCCTTTAGCGAATAGTTTCCACAACGCTTAGGGGACAGAAGACCCAGCCGGTCGATTTGAGGCACGCGGCGGACCGCGTTGCCCAATACCAAGCGAGGCTTGAGTGGTGAAATGACGCTCGAACAGGCATGCCCCCCGGAATACCAGGGGGCGCAATGTGCGTTCAAAGATTCGATGACTCAC
+
BBBCCFCFFFFFGGGGGGGGGGGGHHHHHHHGHHCGBHHHHHGGGGGGHHHHHHHHHHFHHHHGGGGHH:HGHHHHHHHHHHHGEEGEHHGHHGGGGGGGGGHHHGFGGGGHHGHHHGHGFGFFGHHHHGHHHHHGGBDGGHHHGFGGGHGHHFHHHHHGGGGGGGGGGGGFFFGGFGGFGFFFFGFGFFFGGGHHFHFGGHFFFGGFFFHHHGHHHHGFHHHGGGGFDHDCFHGFGFHHFFGGGFGGHBGFGHGA2FEEEA?FDDGGFGGGGGGGCGGGGFFFFFFFFBABAA
@M02197:102:000000000-ALU3V:1:1101:13068:6044 1:N:0:1
AGCCTGGTACCTTCCTCCGCTTATTGATATGCTTAAGTTCAGCGGGTATCCCTACCTGATCCGAGGTCAACCTTAGAAATGGGTTTGTTTTACGGCGTAGCCTCCCGAGCACCCTTTAGCGAATAGTTTCCACAACGCTTAGGGGACAGAAGACCCAGCCGGTCGATTTGAGGCACGCGGCGGACCGCGTTGCCCAATACCAAGCGAGGCTTGAGTGGTGAAATGACGCTCGAACAGGCATGCCCCCCGGAATACCAGGGGGCGCAATGTGCGTTCAAAGATTCGATGATTCAC
+
AABBBFBFFFFFGGGGGGGGCFEHHHHHHHHHHHHDHHHHHHHGGGGGHHHHHHHGHHHHGHHGGGGHHHHHHHHHHFHHHFHFFGGHHHHHHGGGGGGGGHHHHGGGGG:HHGHHHHHHGGGGGHHHHHHHHHHGGGGGGHHHGFGGGHHHHHHGHHHGGGGGGFGHFGGGGGGGGGGGGFFFGGFFFFGFGHHHHFHGFGFFGHHGHHGHHHHHHGBHHHHGGGGGHHGHHHHHHHHHGGGGFGGHHHGHHHHGGGGGGGDGFHHGGGGGGGGFGGBGGGBFFFFFFBAA?A
@M02197:102:000000000-ALU3V:1:1101:19180:6050 1:N:0:1
AGCCTGGTACCTTCCTCCGCTTATTGATATGCTTAAGTTCAGCGGGTATCCCTACCTGATCCGAGGTCAACCTTTGAAAGAGTTTAACGGCCACGACCGCCCGCACTCCAAAGCGAATATGTATCACAACGCTTAGAGACGGACAGCTCGGCCGGAGACTTCAAGGCGCGCGGGAGCCGCGACGCCCAACACCAAGCGAGGCTTGAGTGGCGAAATGACGCTCGAACAGGCATGCCCTTCGGAATACCAAAGGGTGCAATGTGCGTTCAAAGATGCGATGATTCA
+
BBBBBF@FFFFFGGGGGGGCGGGHHF5GHHGHGGHGFHHHGHHGGGCEHGGGHHGHHGH0HFAEECGHHFHHH:HHFGHFFHGHHHHHGCEGECG?FECGGGGCGGGHHFHHFFDBBCFFHDGHGFGFEGGG8GGHGFFGGGGFGGC@CDGGGGFGGDFGHHFFD4C>?@BFEGCGGFFEFAFHGHHE??BDFHGE?HHGGBHFBFEEEE;FFHFEDEEEFEEGHHHHHFFGCGGGGGGGGFHGFFCHHHHECHHGDFF2EGGGCGDGGGGGE>3BFFDFBA?AA
@M02197:102:000000000-ALU3V:1:1101:13388:6356 1:N:0:1
AGCCTGGTACCTTCCTCCGCTTATTGATATGCTTAAGTTCAGCGGGTAGTCCTACCTGATCTGAGGTCAAGGTGTCAATTGAATTTTCTCAAGGAGAAGCTTTGTGAGCGGGCCGAACGGTTTCTGCAGCCGAGCGAAACGTGAGCACGCAAGGCCGTCCACCGACGGGACCGCTAAGGTATTTGAGGCGAGCCGGACGGCAACACCCAAGTCCACTTCCAGCCCGGGCAGGACCCGGGCGGTGTGAGGTTTTCAAGACACTCAGACAGGCATACCCTCCGGAATACCAGAGGGTGCAAGGTGCGTTCAAAGATTCGATGATTCAC
+
BACBCFBFFFFFGGGGGGGGGGGHFHGHHHGFHHHFHHHHHHHGGGGGGGGHHHHHFHHHHGHBHGHHHHHGHFGFHGHHHFHHHHHHGHHFHHHHHHHHHHHHHHBFGGGGGGGEGCFGDFFHHFHFHFHGFFGGFCGGGHGHGHFGFGGFGEHHGDGGDFHGEGFFAEGGHGGHFFGD=BFFGFFFEFGGGGGGGGGHHADDAEHFHFGFFB2FBFGGGGGGFFHFFFHEEGGGGGGGGHFH8HHGHHHHHHHHFHFFHHGHHHHHHHFFF1GGFGGFFHHHGDGHFHHGHHFHGHHGGGGFGFFCGGGGGBFFFFFFFABAAA
@M02197:102:000000000-ALU3V:1:1101:12975:6392 1:N:0:1
AGCCTGGTACCTTCCTCCGCTTATTGATATGCTTAAGTTCAGCGGGTATCCCTACCTGATCCGAGGTCAACCTTAGAAATGGGGTTGTTTTACGGCGTAGCCTCCCGAACACCCTTTAGCGAATAGTTTCCACAACGCTTAGGGGACAGAAGACCCAGCCGGTCGATTTGAGGCACGCGGCGGACCGCGTTGCCCAATACCAAGCGAGGCTTGAGTGGTGAAATGACGCTCGAACAGGCATGCCCCCCGGAATACCAGGGGGCGCAATGTGCGTTCAAAGATTCGATGATTCAC
+
>3AA@FACD@DFFFGFGFEFCGGHFHHHHHHHGHBFHFFFFHHGGGGGHFGHHHAFGHH55GGGGFAFFHHHHHHHHGHFHHFEGCFGHHHDGGECECCGGG9HHGFFDDGCEGHHGBDHGFGGGHH:HFHHHHEDCFEGDFFHFFBGGHEFGHHHHGGEGGGGGGGFFFFEBEEFD?GDABACBFADAEC99BBHFG;BEEGGGFHEDDAFHHHHGABFGDFFCC@CDCDHHHGFGHGFBGGGEFEGEGBF1FHGGCCCGGGFBDG0EGECGFF3GFFEFGF1FFDDFAAAAA
@M02197:102:000000000-ALU3V:1:1101:21206:6809 1:N:0:1
AGCCTGGTACCTTCCTCCGCTTATTGATATGCTTAAGTTCAGCGGGTAGTCCTACCTGATTTGAGGTCAGAGTCTAAAAGTGCGCGATGGCAGGTTATGAGCAGACTCATTAGCAAGGGACAAGACGAAACTTATTACGTCTGTCACGGATGCAGAGAGATCCACTTAGTCATTTGAGGCGAGCCGTGTGACCGGCAGACGCCCAAGTCCAAGTCCCGACCCAGATCATAAACCCGAGGGGATTGAGATTTCATGACACTCAAACAGGCATGCCTTTCGGAATACCAAAAGGCGCAAGGTGCGTTCAAAGATTCGATGATTCAC
+
AABBBF@FFFFFGGGGGGGGGGGHHHHHHHHHHHHHHGGHHGHGGGGGGHHHHHHHHHHHHHHHGHHHHHHHHHGHHHHHGHHGGGGGGGHGGGHHHHHHHHHHHHHHHHHGHHHHFGGHGGHGHHGGGGGHHHHHHHGHHHGHHHHGGGHHHHHHHGHHHHGHHHHHHHHHHGHHGGFGGGGGGGHHGGGGGGHGGGGEHHGGHHHFHHFGGFFFFHHHFHHHHHHGFGGGGFGGHGHGHHHHFGHHFEHHHHHHFHGGHGHHHHHHHHHHEECEGHHHHGGDGHHHGGGEGGHGHGGGGGGGBGGGCFGGFFFFFFF?BBBA
@M02197:102:000000000-ALU3V:1:1101:22544:6738 1:N:0:1
AGCCTGGTACCTTCCTCCGCTTATTGATATGCTTAAGTTCAGCGGGTATCCCTACCTGATCCGAGGTCAACCTTAGAAATGGGGTTGTTTTACGGCGTAGCCTCCCGAACACCCTTTAGCGAATAGTTTCCACAACGCTTAGGGGACAGAAGACCCAGCCGGTCGATTTGAGGCACGCGGCGGACCGCGTTGCCCAATACCAAGCGAGGCTTGAGTGGTGAAATGACGCTCGAACAGGCATGCCCCCCGGAATACCAGGGGGCGCAATGTGCGTGCAAAGATTCGATGATTCAC
+
AAAABF@CFFFFGGGFGFEGFGGHFGDHGHHHGHHHFFGHHGHGEGGGHHHHHHHHHGFHDGHFGGGG4FGGH:FHFHG:GH9GFEFFHHHEDE?EEGGFGH;HEGEG@E@GDDHFHBFGCG?C/1FGHHHBFHHGGGGGDEBGD?DEGFFFFHHGEAFGGGGFG/FFFBGEFEAAFGBCCFAAFFGFAFCDFFFGGFGFGGE@CDHEFEFHHHHFDFFEFF/BBFFFFDAFFFF<F19?A/BFBGCFBHGEDB/CE/ECEA01AGHEAA?AAB1B33FE1A113B1D3A1A>1
@M02197:102:000000000-ALU3V:1:1101:23791:6863 1:N:0:1
AGCCTGGTACCTTCCTCCGCTTATTGATATGCTTAAGTTCAGCGGGTAGTCCTACCTGATTTGAGGTCAGAGTCAAAAGGTTTTCTGCCACAAGGCAAGAAGGGTTCTGAGCGGGCTTGACGCGGAGCAAGGGACAAGACGAAACTTATTACGTCTGTCACGGATGCAAGCGATCCCACTAAGTCATTTGAGGCGAGCCGTGTAACCGGCAGGACGCCCATGTCCAAGTCCACGCCAGGTCATAAACCAGACGGGATTGAGATTTCATGACACTCAAACAGGCATGCCTTTCGGAATACCAAAAGGCGCAAGGTGCGTTCAAAGATTCGATGATTCAC
+
BBCCCF@FFFFFGGGGGGGGGGGHHHHHHHHHHHHHHHHHGGHFGGGGGHHHHFGHHHHHHHHHFHHHHHHHDHHHHHHGGHHGHGHHHHHHHHHHHHGEHHHGHHHHHHHHGGFGGGGHHGGGGGGGHHHGGHGGHHCEFGFGGHHHHHHHGHHHGHHGHHHHHHHHHHHGHGGGGHHHHHHFGG8GHGGGGGG?GGGHHHGGGFFGHEGGFGGHGFGDHHFHHFFHGFFFGHHHFHFHFHHGGBHGHGEGFFHHGHHHHHGHHHHHHHHHGHHHHHHHHGHHHGGGGGGHGHHHCHGHHHGGGGGHHHHFFCGHGGGGGGGGGGFFFFFFFCCBA@
@M02197:102:000000000-ALU3V:1:1101:23801:6878 1:N:0:1
AGCCTGGTACCTTCCTCCGCTTATTGATATGCTTAAGTTCAGCGGGTAGTCCTACCTGATTTGAGGTCAGAGTCAAAAGGTTTTCTGCCACAAGGCAAGAAGGGTTCTGAGCGGGCTTGACGCGGAGCAAGGGACAAGACGAAACTTATTACGTCTGTCACGGATGCACGCGATCCCACTAAGTCATTTGAGGCGAGCCGTGTAACCGGCAGGACGCCCATGTCCAAGTCCACGCCAGGTCATAAACCAGACGGGATTGAGATTTCATGACACTCAAACAGGCATGCCTTTCGGAATACCAAAAGGCGCAAGGTGCGTTCAAAGATTCGATGATTCAC
+
A33>AFABDFF5DFE5GBECC?2GHHHHHGHAFFHFFHHHGH5AEEEG1BA5FFFAGFHFAG5GFEH23FDF5FGF5FG?FGFFHHFG3GBFFF1?AGFB331>1GHHHFBGC?EE;HGACD50@CG;?CC;CGCFFHCCD9<A?FGG;00=94GCC0;C0BC0:@/C#<.ABGE.0BBDD9FDBFGEGBFACA/@?CEFDHCB/CGGFHFC@>EFF09AFHHFDGBG>GE9>0AFDBA9@2;FF1EB0///10DBDHGFFD1GFDFBGB11/D0FG1GFFEGEHEE?F??GD2GE1AA1FDA000?FFG0E00EF1GFDBGG?F11CFFFFFAA1A?
@M02197:102:000000000-ALU3V:1:1101:16569:6916 1:N:0:1
AGCCTGGTACCTTCCTCCGCTTATTGATATGCTTAAGTTCAGCGGGTAGTCCTACCTGATCCGAGGTCAACCTTTGAAAGAGTTTAACGGCCACGACCGCCCGCACTCCAAAGCGAATATGTATCACAACGCTTAGAGACGGACAGCTCGGCCGGAGACTTCAAGGCGCGCGGGAGCCGCGACGCCCAACACCAAGCGAGGCTTGAGTGGCGAAATGACGCTCGAACAGGCATGCCCTTCGGAATACCAAAGGGCGCAATGTGCGTTCAAAGATTCGATGATTCAC
+
ABBCCFCFDFFFGGGGGGGGGGGHHHGHHHHHHFHHHHHHCHHGGGGGGHHHHHHGHHHHHHHGGGGHHHHHHHGHHFHHGGFHHHHHGCGGGGGGGGGGGGEFFCGHHFHHHHGFGGGHHFGHHHGHGEGGGGGGGFFGGGGGGGHEFGGFGHGCDGGGGFFDCAEGGGGGGGGGGGGGGEGHGFHFHEFEGFGGGGFFFFFFHGE1EDEHHHHGGGGGGHGHHHHHGHGGGGGGGGFGHHHHGHHHHHGGGGGHHHG?CGGHGGGGGGGGGCFFFFFFFBBABB
@M02197:102:000000000-ALU3V:1:1101:11148:7187 1:N:0:1
AGCCTGGTACCTTCCTCCGCTTATTGATATGCTTAAGTTCAGCGGGTATCCCTACCTGATCCGAGGTCAACCTTAGAAATGGGGTTGTTTTACGGCGTAGCCTCCCGAACACCCTTTAGCGAATAGTTTCCACAACGCTTAGGGGACAGAAGACCCAGCCGGTCGATTTGAGGCACGCGGCGGACCGCGATGCCCAATACCAAGCGAGGCTTGAGTGGTGAAATGACGCTCGAACAGGCATGCCCCCCGGAATACCAGGGGGCGCAATGTGCGTTCAAAGATTCGATGATTCAC
+
AABBBFBFFBFFGGGGBGGGGGCHHHGHHHHHHCHHHHHHGHHGGGGGHGHHHHHHHHHGHHHGGGGHFHHHHHHHGHHDGHHGFGGGHHHGHGGGGCGGGGFHHGGGGGGHCGHHHGHGGGGGGHHGHHHHHHHGGGGGCFFGGFGGGFHGFHHHHHFGGGGGGGGFFFFFDEGGFGDCFGGFCAFFGFFGFHGFHHHGGHGGGHHFFFAGGGHHHHGHHHGGG9GGHHFGHHHFGHHGFAFFFGGGHHHHFHHGGGGGGGGHHHG?GGGHGGGFGGGGFGFCFB55BBBBB@
@M02197:102:000000000-ALU3V:1:1101:17836:7182 1:N:0:1
AGCCTGGTACCTTCCTCCGCTTATTGATATGCTTAAGTTCAGCGGGTAGTCCTACCTGATTTGAGGTCAGAGTCAAAAGGTTTTCTGCCACAAGGCAAGAAGGGTTCTGAGCGGGCTTGACGCGGAGCAAGGGACAAGACGAAACTTATTACGTCTGTCACGGATGCAAGCGATCCCACTAAGTCATTTGAGGCGAGCCGTGTAACCGGCAGGACGCCCATGTCCAAGTCCACGCCAGGTCATAAACCAGACGGGATTGAGATTTCATGACACTCAAACAGGCATGCCTTTCGGAATACCAAAAGGCGCAAGGTGCGTTCAAAGATTCGATGATTCAC
+
@AA@AF1@@DDFFGGGGGGGGGGHHGHHHBGHHHGHHHHGHHHGEGGGGHGHHHHHHEGGHHHHEHFHHHHB1FGHFBGG@FFFBFHFHHHFEGEFEFGB0CGFFGGDFGEHG@??8HCFF?ECGGGGHECF?FC;AGFGFF;00FGBD:0DC/GHGFHHHGCGACHFG?ECGFACFDBCD9B;B1FFGDF<;@?2>@BD@HBEBFFG??E@/B>;@HGFBFBGBFFB/CEFFGHFHHEGHFFHHHFAG1HEFGF55FGF5B55DB5D5EHF1DFGBAHHGHFHFHFECGGGHGHHHCA5F3AB2A2G5GF?EAAFC5FGFACGFGFFFFFF@>3>>>
@M02197:102:000000000-ALU3V:1:1101:13188:7190 1:N:0:1
AGCCTGGTACCTTCCTCCGCTTATTGATATGCTTAAGTTCAGCGGGTATCCCTACCTGATCCGAGGTCAACCTTAGAAATGGGGTTGTTTTACGGCGTAGCCTCCCGAACACCCTTTAGCGAATAGTTTCCACAACGCTTAGGGGACAGAAGACCCAGCCGGTCGATTTGAGGCACGCGGCGGACCGCGTTGCCCAATACCAAGCGAGGCTTGAGTGGTGAAATGACGCTCGAACAGGCATGCCCCCCGGAATACCAGGGGGCGCAATGTGCGTTCAAAGATTCGATGATTCAC
+
BBCCCFCFFFFFGGGGGGGGGGGHHHHHGHHHHHHHHHHHHHHGGGGGHHHHHHHHHGHHHHHGGGGHHHHHHHHHHGHHHHHGGGGGHHHGHGGGGGGGGHHHHGGGGGGHGGHHHHHH@FGGFGHHHHHHHHHGGGGGGHHHGGGGGGFHGHHHHHHGGGGFGGGGGGGGGGGGGGGGGGGGGGGGGGGGGHHHHHHGGHFGGHHGHHFHHHHHHHFHHHHGGEFDGHGHHHHHHHFHFGGGGGGHHHHHGHGGGGGGECEBFGBGGFGHFGGGGGGGGGFFFFFFFBCCCB
@M02197:102:000000000-ALU3V:1:1101:14692:7260 1:N:0:1
AGCCTGGTACCTTCCTCCGCTTATTGATATGCTTAAGTTCAGCGGGTATCCCTACCTGATCCGAGGTCAACCTTAGAAATGGGGTTGTTTTACGGCGTAGCCTCCCGAACACCCTTTAGCGAATAGTTTCCACAACGCTTAGGGGACAGAAGACCCAGCCGGTCGATTTGAGGCACGCGGCGGACCGCGTTGCCCAATACCAAGCGAGGCTTGAGTGGTGAAATGACGCTCGAACAGGCATGCCCCCCGGAATACCAGGGGGCGCAATGTGCGTTCAAAGATTCGATGACTCAC
+
BABCCFCFFFFFGGGGGGGGGGGHHHGHGHHHHHHHHGHGHHHGGGGGHHHHHHHHHGHHHHHGGGGHHHHHHHHHHGFHHHHGGGGGHHHHHGGGGGGGGHHHHGGGGGGHGGHHHHHHGGGGGHHFHGHHHFHGGGGGFHFHGFFFFFGHHHHHHHHGGGGGGGGGGGFGGGGGGGGGGGGGGGGGGFFGGGGHHFHGGHGGGHHGHGGHHHHGHHHHGHGGGFD?HGGHHHHHHGHHGGGGFGGFFHHGHHHGGGGGGGGGHHHGGEGHGFGGGGGGGGFFFFFFFAABBB
@M02197:102:000000000-ALU3V:1:1101:26475:7278 1:N:0:1
AGCCTGGTACCTTCCTCCGCTTATTGATATGCTTAAGTTCAGCGGGTAATCCTACCTGATCCGAGGTCAACCTTAGAAAAAGAACTCCGAAGAGTAATTCAGGCCGGGCCCAAACGACCGCCTCAGTGTATGCTGTGAAAGCTCGCTGCACCTGGGGTCTAATTTGGACACCACCATTATCTTTCGGGCCAATCGCGCAGTACGCGATTGAGAGACCCAATAACAAGCCGGGCTTGATGGTTGATAATGACGCTCGAACAGGCATGCCCTTCGGAATACCAAGGGGCGCAATAGGCGTTCAAAGATTCGATGACTCAC
+
ABCCCFCFFFFFGGGGGGGGGGGHHHHHHHHHHHHHHBFHFFFGGGGGHHGHHHGGHBHHHHHFGGGHHHHHHHHGHHHHHGGHHHHHGCDG9HGHHHHHHHFHGGG7CGGGHGHGGGGFGGGGHFHFHHGHHHHHGGFD>GFFDGFGGFHCGHHGG<DHHHGHGFFHHFFGEHGHHHHHGGGGGHGGHGGGGGBAGGFFDFFDFHGGHHHHHHGFHHHGHHGGFGGFEEFGFDHHHGHHHHHFHGAEGEEDHGEHBHHHGHGGGGF?CDGGDHHGF3F2EAEEE?GCGHHEA2DFGGFGFFGGGGFFFFFFFAAA>A
@M02197:102:000000000-ALU3V:1:1101:13352:7227 1:N:0:1
AGCCTGGTACCTTCCTCCGCTTATTGATATGCTTAAGTTCAGCGGGTATCCCTACCTGATCCGAGGTCAACCTTTGAAAGAGTTTAACGGCCACGACCGCCCGCACTCCAAAGCGAATATGTATCACAACGCTTAGAGACGGACAGCTCGGCCGGAGACTTCAAGGCGCGCGGGAGCCGCGACGCCCAACACCAAGCGAGGCTTGAGTGGCGAAATGACGCTCGAACAGGCATGCCCTTCGGAATACCAAAGGGCGCAATGTGCGTTCAAAGATTCGATGATTCAC
+
AABBCFCFDFFFGGGGGGGGGGGHHHHHHHHGHHHHHHHHHHHGGGGGHHHHHGHHHGHGHHHGGGGHHHHHHHHHHGGHHHHHHGHHGFEGGGGGGGGGGGGGGGGHHHHFFHGGGGEHHHHGHHHGHGGGGGGHGGFHGGGGDGHHHGGGGHHHHHGHGHGGGGEDGGGGGFFGGGGGGGGFGHHGHGHGGHGGFFHGHGHHHHGGGEEHFFHFGGGGHHGHFFHHHHHHGGGGGFFHFHFEEHHHHHFEGGGHHHHGGFGHGGGGGGGGGGFCFFFFFBBBBB
@M02197:102:000000000-ALU3V:1:1101:22184:7295 1:N:0:1
AGCCTGGTACCTTCCTCCGCTTATTGATATGCTTAAGTTCAGCGGGTAGTCCTACCAATCTGAGGCCGATGAATTGAAATTAAATCCCTTCCTCTCTTCCAAAGAAGCGAGGCATGGGCGGGGTTCAGAAGCACTCCAACCAGCAAAACGTCGCGTCCAGCTCCTCGACCCTGCGCCTCTCCTCTCCGAAGTCCTGATATTATCAAAACCCGGCAGGGAAAGACGTGGGCGAAATAACGAGCTTTCGTCCGTCTTGCCTATCGAATGGATGCGCTAATGCATTTCGAGGGAGCCACCGTGGAAGATGGCAAGACCCTCAATACCGATCCGCCAGCTTTCTCAACTAAATAAGAAAGCTGTCGTTCGAAACAATTCGCGGCCCTCAAACAGGCATGCTCCCCAGATTAGATCTGCCGGGAGCGCAAGGTGCGTTCAAAGATTCGATGACTCAC
+
BBCCCFCFFFFFGGGGGGGGGGGHHHHHHHGHHHHHFGHHHHHGGGGGGHHHHHHHHHHHHHHHEEE?FFFHHHHHFFHHHHGHHHHHHHHHHHHHHHHHHFHGHHHHGGGCGGHGHFHFGGGGGHHHHHGHHHHHHHHHGGHGHHHCHGHHGGFBFFFGGGGGGGGGGGGGGF>DFFFFFFFFFFFFADCFFFFFFFFFFBFFFFFFFFFF;DAFF-.<EE/<.BDEFFFFBA99BFAEDCDFFF-..?FB.9///?EFFBFFF/BFDFAFC0BFFFFGFDC.AFFE.EFFA::-AC0FCHGBHHGFBD/<..HHGBGEFEA<-GFCGEFHEGFFG<G2HHHHBHHHHHGGFGHHGCC?EE?/GFGFHHHEE@GGGGGEF1GHFFHHGFHFHGEAF02GEFBDBBHHCFAGEGGGGGGGCHGFBGGGECFGGGCGGEB4FCBFFFDBAAAA
@M02197:102:000000000-ALU3V:1:1101:14188:7409 1:N:0:1
AGCCTGGTACCTTCCTCCGCTTATTGATATGCTTAAGTTCAGCGGGTATCCCTACCTGATCCGAGGTCAACCTTTGAGAAAAGATTCTCCCCAAGGGTAGGTCGACCGGGGCTCGTGCACCCGTGTGTCCGATACGTGTCCCGTGAAGAAACTCAGTGTACCGGGGGTCCAACGAGGCCGCCGTCATTGTCTTTGGGACGGGCGAGAGCCCCCCCCGAGAGGGGGCCTCCGCCAAACCGTCCAACACCAAGCCGAGGGCTTGAGGGGTGATAATGACGCTCGAACAGGCATGCCCTTTGGAATACCAAAGGGCGCAATGTGCGTTCAAAGATGCGATGACTCAC
+
BBABAFBFFFFFGGGGGGGGGGAGGHHGHHBFHFFFHBGFHFHGGGGGHGHFHHHEHBHFBFF1EFGHGHHHHHHFHG1GGFHGHHHHHHGGFEHEGFHGGHHGFGGG/</>@GG?GGEFHGC:DHFHFHGDDGGG;EHHHHGGFEEHHHFH:HGHHHHHHGGGDAFFAFFFGFDFFFFF>;BFFDFFFFFFFFDB9AFFFEAB@BAFFFFFFGFFF0E?GGGFFFFFGEFCDBDFFFFDBEEBF&/E/GFEEECEAGFHFGGGHHHHHHFHEGDEGGHHEGFGDHHGB2FC123AB5DGFBFHBHHHCGEGEGHHG?GEEFCDGCFGFEAA2FFFFFFBBABA
@M02197:102:000000000-ALU3V:1:1101:10440:7482 1:N:0:1
AGCCTGGTACCTTCCTCCGCTTATTGATATGCTTAAGTTCAGCGGGTATCCCTACCTGATCCGAGGTCAACCTTAGAAATGGGTTTGTTTTACGGCGTAGCCTCCCGAGCACCCTTTAGCGAATAGTTTCCACAACGCTTAGGGGACAGAAGACCCAGCCGGTCGATTTGAGGCACGCGGCGGACCGCGTTGCCCAATACCAAGCGAGGCTTGAGTGGTGAAATGACGCTCGAACAGGCATGCCCCCCGGAATACCAGGGGGCGCAATGTGCGTTCAAAGATTCGATGACTCAC
+
ABCBBFCFFFFFGGGGGGGGGGGHHHHHHHHHHHHHHHGHHHHGGGGGHHHHHGGHHHHHHHHGGGGHHHHHHHHHHHHGHHHGFGFGHHHHHGGGGGGGEHHHHGGGGGGHGGHHHHGGGFGGGHFHHHHHHHGGGGGGGGHFGFGGGHHHGHHHGHGGGGFGGGGHGGGGGGGGGGGGGFGFFGGGFGGFGFFHHHHGGHFGGFFGHHHHHHHGHHHHHFHGGGFDDGGHHHHGHGGHGGGFGGGEHHHGHGAGGGGGGGFCHHHGGFFFGGGGGGGGGGFFFFFFFBBBBB
@M02197:102:000000000-ALU3V:1:1101:15612:7423 1:N:0:1
AGCCTGGTACCTTCCTCCGCTTATTGATATGCTTAAGTTCAGCGGGTATCCCTACCTGATCCGAGGTCAACCTTAGAAATGGGGTTGTTTTACGGCGTAGCCTCCCGAACACCCTTTAGCGAATAGTTTCCACAACGCTTAGGGGACAGAAGACCCAGCCGGTCGATTTGAGGCACGCGGCGGACCGCGATGCCCAATACCAAGCGAGGCTTGAGTGGTGAAATGACGCTCGAACAGGCATGCCCCCCGGAATACCAGGGGGCGCAATGTGCGTTCAAAGATTCGATGATTCAC
+
A3ABAFAFFFFFGGGGGGGGGGGHHHHHGHHHHHCHHGHHHHHGGGEFHHHHHGHHHGHGHHHGGGEHHHHHGGHGHGH<GFGGGGGGHHHHHGGGGGECGHHHHGGGGGGHGGHHHHGHGGGGGHHHHHHHHHGFGGFGFGHGGGGEGFFHGHHHGHHGGFGFGFGGGGGGFEGGGGGGGGGGGGFFFFFGGFFHGF:GGHGGGHGGHHHHHHGFHHHHFFHGGGGGFHGHHHHHHGHHGGGFGGGHHGHHHHGGCGGGGGGHHHHGGGGHGGGGGFGGGFFFFFFFFCCCCB
@M02197:102:000000000-ALU3V:1:1101:6337:7841 1:N:0:1
AGCCTGGTACCTTCCTCCGCTTATTGATATGCTTAAGTTCAGCGGGTAGCCCTACCAATCTGAGGCCGATGAATTGAAATTAAATCCCTTCCTCTCTTCCAAAGAAGCGAGGCATGGGCGGGGTTCAGAAGCACTCCAACCAGCAAAACGTCGCGTCCAGCTCCTCGACCCTGCGCCTCTCCTCTCCGAAGTCCTGATATTATCAAAACCCGGCAGGGAAAAACGTGGGCGAAATAACGAGCTTTCGTCCGTCTTGCCTATCGAATGGATGCGCTAATGCATTTCGAGGGAGCCACCGTGGAAGATGGCAAGACCCTCAATACCGATCCGCCAGCTTTCTCAACTAAATAAGAAAGCTGTCGTTCGAAACAATTCGCGGCCCTCAAACAGGCATGCTCCCCAGATTAGATCTGCCGGGAGCGCAAGGTGCGTTCAAAGATTCGATGACTCAC
+
BAAABFBFFFFFGGGGGGGGCGGHGHGGHGFHFHGHCFGHFHHDGGGGG3BCFHHHHGFHHGHFGFFGGGDHHHFDFGGHHEGBFHHHHHBGHGFHHGHFHFGHFHBHC?@EGGHAGECFCGCFCEHFHH/<CCGFHHHHGGEEHFGHF?CGGGG999.//0/B/CA?-99CF?-;A.?/;F/9/B/.@F;;BFF/BFBFEBFFEBBFFBF-9@DF-;EF;..;@;A9FFB:;;./B9999;:;?B-D.DB;..;9/?EFB9/FFFBBFGGBFBFC90CB9;/99//.99.FA::;::0C:GCG0BGBBHGC<.<0HGGEEEEACCCGCE0<@HHFGEGBFBF22FHDBFGFF1FG/@C/?CFF/DHHGF/>>/EECEE?2EBBHGHGBHF3HHE?C?FEHFFGDFGGF102E?EFEE2?GHGFGEGGGFGG5FF5GE4F4FFF@FFBBBBB
@M02197:102:000000000-ALU3V:1:1101:14814:7887 1:N:0:1
AGCCTGGTACCTTCCTCCGCTTATTGATATGCTTAAGTTCAGCGGGTATCCCTACCTGATCCGAGGTCAACCTTAGAAATGGGGTTGTTTTACGGCGTAGCCTCCCGAACACCCTTTAGCGAATAGTTTCCACAACGCTTAGGGGACAGAAGACCCAGCCGGTCGATTTGAGGCACGCGGCGGACCGCGTTGCCCAATACCAAGCGAGGCTTGAGTGGTGAAATGACGCTCGAACAGGCATGCCCCCCGGAATACCAGGGGGCGCAATGTGGGTTCAAAGATTCGATGACTCAC
+
AABBCFCFFFFFGGGCGGGGGGGHHHGHHHHGHHHHHHHHHHHGGGGGHHHHHHHHHHHHHHHGGGGHHHHHHHHFFHHHHGHEGGGEGHHHHFFFGFCDGHHHHGGGCFGHGGHHHHFFGFGGGHFHGHHHHHGGGFEFFFHHGFFFFH<GCGHHGHHGGGFGGFGGGFFFFFFGGGGGGFGGGGGGGEGHHFHEHFGGGHGGGGHGHGHHHHHHHHFHHHGFGDGGHGFHHFHHHFGGFGGFGFGHHHFHGHHGGGGGGGGHFHHGGFEDGGGFGGGGGCFFFFFFB3ABBA
@M02197:102:000000000-ALU3V:1:1101:10100:7854 1:N:0:1
AGCCTGGTACCTTCCTCCGCTTATTGATATGCTTAAGTTCAGCGGGTATCCCTACCTGATCCGAGGTCAACCTTAGAAATGGGGTTGTTTTACGGCGTAGCCTCCCGAACACCCTTTAGCGAATAGTTTCCACAACGCTTAGGGGTCAGAAGACCCAGCCGGTCGATTTGAGGCACGCGGCGGACCGCGTTGCCCAATACCAAGCGAGGCTTGAGTGGTGAAATGACGCTCGAACAGGCATGCCCCCCGGAATACCAGGGGACGCAATGTGCGGTCAAAGATTCGATGATTCAC
+
A1AAAFAFFFFFB1FF1B1AA0A1DEGHDGFFAGEGHHFF221A/E/AF1AGGH0F1DGFHHGFCGGGFFFHHGHHEEHGHGHCEEEE0HHHFGCEEEGGGGFFEEEEGGC:CFEHH98FCC/2FH1FHGHEDC:ACCGFABGG5#/<CHHHHBFCE../CG@@@AG0-FBECEGG;A??A?A.A-?@CA@?FFFFFFFBFGE@EBFE<<AFC:HHGEF==B9FFCFFFA/DGFF?FEEE<A/9?E/B22AA1A//BGB0000B13GA000A113F3DGA11113DB3BA11A>
@M02197:102:000000000-ALU3V:1:1101:17432:8209 1:N:0:1
AGCCTGGTACCTTCCTCCGCTTATTGATATGCTTAAGTTCAGCGGGTAGTCCTACCTGATTTGAGGTCAGAGTCAAAAGGTTTTCTGCCACAAGGCAAGAAGGGTTCTGAGCGGGCTTGACGCGGAGCAAGGGACAAGACGAAACTTATTACGTCTGTCACGGATGCAAGCGATCCCACTAAGTCATTTGAGGCGAGCCGTGTAACCGGCAGGACGCCCATGTCCAAGGCCACGCCAGGTCATAAACCAGACGGGATTGAGATTTCATGACACTCAAACAGGCATACCTTTCGGAATACCAAAAGGCGCAAGGTACGTGCAAAGATTCGTTGGGTCAC
+
AABBBFBFFFFFGGGGGGCGGGGHHHGHHHHHHHHBHFHGHHHGFGFGGHHHHHHHHHHHHHHHGHGHHEHHBGHHFHHGFFHFHHHHHHGHHHHHGHGEHHHGFGHGHHGFGFEGFHGHHGGGGGG9HHFADFFGHHBFFG@E0DGFFHHH8<CBE9GFG9GGCFHGCGHD6F:GFGGGGG0;<0CBFBFEBE?/9@DGFD3FFF9BFFFFA<B@FCCFGFGFFFF>#;>/EFFF@1ABFF4G#DCF0CGE1C@1FGG2BEF@21A22D1DA1B1FAA11212D10///A022A21/A1GA0A000113D0000B131B33GA11A111>B11A11>
@M02197:102:000000000-ALU3V:1:1101:18517:8211 1:N:0:1
AGCCTGGTACCTTCCTCCGCTTATTGATATGCTTAAGTTCAGCGGGTATCCCTACCTGATCCGAGGTCAACCTTTGAAAGAGTTTAACGGCCACGACCGCCCGCACTCCAAAGCGAATATGTATCACAACGCTTAGAGACGGACAGCTCGGCCGGAGACTTCAAGGCGCGCGCGAGCCGCGACGCCCAACACCAAGCGAGGCTTGAGTGGCGAAATGACGCTCGAACAGGCATGCCCTTCGGAATACCAAAGGGCGCAATGTGCGTTCAAAGATTCGATGATTCAC
+
BBCCBFCFFFFFGGGGGGGGGGGHHHHHGHHHHHHHHHHGHHHGGGGGHHFHHHHHHHHHHHHGGGGHGHHHHHHHHHHHHHHHHHHHGGGGGGGGGGGGGGGGFGGHHHHGHHGGCFFHHGHHHHHHHGGGGGGHHHGHGG9GGGGHHGGGGHGGGGGGGGGGCFGGGCGGGGFGFGGGGGCHDDCGHFFGGHGGGHHFFFGHGHGGGGGHHHHGGFGFHHGHHHFHHHFHGGFFGGGHHHHHFECHHHGGGG?HHHCCGGGGGGGFFGGGFGFFFFFFFBA?CB
@M02197:102:000000000-ALU3V:1:1101:15524:8292 1:N:0:1
AGCCTGGTACCTTCCTCCGCTTATTGATATGCTTAAGTTCAGCGGGTAGTCCTACCTGATTTGAGGTCAGAGTCAAAAGGTTTTCTGCCACAAGGCAAGAAGGGTTCTGAGCGGGCTTGACGCGGAGCAAGGGACAAGACGAAACTTATTACGTCTGTCACGGATGCAAGCGATCCCACTAAGTCATTTGAGGCGAGCCGTGTAACCGGCAGGACGCCCATGTCCAAGTCCACGCCAGGTCATAAACCAGACGGGATTGAGATTTCATGACACTCAAACAGGCATGCCTTTCGGAATACCAAAAGGCGCAAGGTGCGTTCAAAGATTCGATGACTCAC
+
BAABCFCFFFFFGGGGGGGGGGCHGHHGHHGHHGHGHHHHHHHGGGGGGHHHHFHHHHFFHHGHGHHHHEHHHHHHGHHGHHHGHHHHHHHHHHGHHHGEFFHGHHHHHHHHGGGGG<GHHGGGGGGGHEFGG;FFAFHHGGG;BGHHHHHHGBGHFGHFFGFGHGHHGEHGGGGGGGGGFFFFGFFGHGGGGGGGFFFHHHE/FFFHGGGGCEEHGGFFGFFFEHFGFFFGGGHFGHFFFFFHGHHGHE>?EBEHGFBGHHGDGHGFFFDAFBGHGHBHEHGHHHH?GFGGFHHGHHCHHFGCGGCFBCGE?EE11B3BGCGFEECFFFBDB1AAAA
@M02197:102:000000000-ALU3V:1:1101:18924:8371 1:N:0:1
AGCCTGGTACCTTCCTCCGCTTATTGATATGCTTAAGTTCAGCGGGTATCCCTACCTGATCCGAGGTCAACCTTTGAAAGAGTTTAACGGCCACGACCGCCCGCACTCCAAAGCGAATATGTATCACAACGCTTAGAGACGGACAGCTCGGCCGGAGACTTCAAGGCGCGCGGGAGCCGCGACGCCCAACACCAAGCGAGGCTTGAGTGGCGAAATGACGCTCGAACAGGCATGCCCTTCGGAATACCAAAGGGCGCAATGTGCGTTCAAAGATTCGATGATTCAC
+
ABCCCFCFFFFFGGGGGGGGGGGHHHFHHHHHHHHHHGHHHHHGGGGGHHHHHHHHHHGHHHGGGGGHHGHHHHHHHHGHGHHHHGHHGGGGGGGGGGGGGGGGGGGHHHHHHHGGGGGHHHHGHHHHHGGGGGGHHHGHGGGGGGHHHGGGGHHGGGGGHHGGGGGGGGGGGGGGGGGGGGGHGGFGHGFGGHGGGHHGHFHFGHGGGGGHHHHGGGGFHHFHHHGHHFFHGGGFGGGHHHHHFGHHHHGGGGGHGGHGGGGHGGFGGGGGGGFFFFFFBBBCBB
@M02197:102:000000000-ALU3V:1:1101:20241:8361 1:N:0:1
AGCCTGGTACCTTCCTCCGCTTATTGATATGCTTAAGTTCAGCGGGTAGTCCTACCTGATTTGAGGTCAGAGTCAAAAGGTTTTCTGCCACAAGGCAAGAAGGGTTCTGAGCGGGCTTGACGCGGAGCAAGGGACAAGACGAATCTTATTACGTCTGTCACGGATGCAAGCGATCCCACTAAGTCATTTGAGGCGAGCCGTGTAACCGGCAGGACGCCCATGTCCAAGTCCACGCCAGGTCATAAACCAGACGGGATTGAGATTTCATGACACTCAAACAGGCATGCCTTTCGGAATACCAAAAGGCGCAAGGTGCGTTCAAAGATTCGATGACTCAC
+
??BABF@CDBFFG4BFGFGGGGGHHHHHFHGGHHHGHGHHCHGGFFEEEDGHHHFCHHGHFGHHGHHHEFFHHHHFGEHG@3FFHFHFGFFHHHHHHFFG33FEBFGGHF4F?E/EG:F0FDCDC?CFHFCFBGGCCGEE90?#@GGH;:9GEGHHGHHH:DC:FCHHG0;<HHEGF=C?DFFBFFFGFFFFF?/;CCFAF;<B//<@CFFFFFAFFFHGHGFFGFFF?BFE9B00ABE2EHEHG@BAHEFGHGBFFHFFGFGF2ED2FGGFA10GFHHHHF0ACC0A/E/0BGFGFHGGDA0GGCEB11000CEGG1GFBGGGGGFFBBFF1?A>>1
@M02197:102:000000000-ALU3V:1:1101:27488:8467 1:N:0:1
AGCCTGGTACCTTCCTCAGCTTATTGATATGCTTAAGTTCAGCGGGTAGTCCTACCAATCTGAGGCCGATGAATTGAAATTAAATCCCTTCCTCTCTTCCAAAGAAGCGAGGCATGGGCGGGGTTCAGAAGCACTCCAACCAGCAAAACGTCGCGTCCAGCTCCTCGACCCTGCGCCTCTCCTCTCCGAAGTCCTGATATTATCAAAACCCGGCAGGGAAAGACGTGGGCGAAATAACGAGCTTTCGTCCGGCTTGCCTATCGAATGTATGCGCTAATACAGTTCGAGGGAGCCACCGTGGAAGATGGCAAGGCCGTCAATACCGATCCGCCAGCTTTCTCAACTAAATAATAAAGCTGTCGTTCGAAACAATTCGCGGCCCTCAAACAGGCATGCTCCCCAGATTAGATCTGCCGGGAGCGCAAGGTGCGTTCAAAGATGCGATGACTCAT
+
?1AAAF@BBDFFGGGFC111FGHBGFBFHH3A3D3FFGHHHCHGGGGEG1DGHH1BABFFFGGFE/FE?EFGHHHE1B1DDGHGGHBFEFGHHFGHHHHHGHBFHHHHCAEEGAGAH?GE?C/-@CGFBBB1GFH/CGGHCEEHHGFHHC.;@-CC@@A/CFFBB9.:-9AG/.-;ABFBFFFFFFFA=A@EFFFFFFBFF/////9/-;---9=@?;EA;-9-;E?A-:;9B9EB:BBEA@>9/9----EAEA/:/9-9/;/B9/;-----90009000../9-//A;0.9.;.-.00C0GG:00:C//.:-<.0000<.<.>---->?<1GF1FF/1212FBGFF22?211FB//>/?@HF/EFGBEDG//EGGCGF/F>10D11@1HHHFF///A0FBDBGBGGCB/EEC?ECEE00CFB10A0AA0CGBBA31AA11133B@3A11>1
@M02197:102:000000000-ALU3V:1:1101:27479:8449 1:N:0:1
AGCCTGGTACCTTCCTCCGCTTATTGATATGCTTAAGTTCAGCGGGTAGTCCTACCAATCTGAGGCCGATGAATTGAAATTAAATCCCTTCCTCTCTTCCAAAGAAGCGAGGCATGGGCGGGGTTCAGAAGCACTCCAACCAGCAAAACGTCGCGTCCAGCTCCTCGACCCTGCGCCTCTCCTCTCCGAAGTCCTGATATTATCAAAACCCGGCAGGGAAAGACGTGGGCGAAATAACGAGCTTTCGTCCGTCTTGCCTATCGAATGGATGCGCTAATGCATTTCGAGGGAGCCACCGTGGAAGATGGCAAGACCCTCAATACCGATCCGCCAGCTTTCTCAACTAAATAAGAAAGCTGTCGTTCGAAACAATTCGCGGCCCTCAAACAGGCATGCTCCCCAGATTAGATCTGCCGGGAGCGCAAGGTGCGTTCAAAGATTCGATGACTCAC
+
CCCCCFCFFFFFGGGGGGGGGGGHHHHHGGHHGHHHHDHGHHHGGGGGGHHHHHHHHHHHHHHHGGGGGGGHFHHHGHHHHHHHHHHHHHHHHGHHHHHHHHFGHHHGGGGGGGHGGHHCGGGFGHHGHHHHHEHGHHHHGGHHGFHGHGGHGGGGGGGEEFGGGGGGGGGGFFFF?DFFFFFFFFFFFFFFFFFFFFFFFFFFFFBFFDF;AFAFAFFFFFFFFEB9AEFFFFEFBFFFDFDBF;?FFFFFFFB/BFE9/FFFEFF?G??@GGGGGFF0EBGGGGGEABAC;.:CFFEHGHGHHFFFEGHHGGFHHGBEGGGCCGCGGFEEHHFFFHGF1HHHFHG>FHFGHEFFGGGGGFHGGGHHHHGC@?GGCECA0FGC1F1HHHGHHHGEF?FGFHHFGHHHCGGGG?EGGGEGGGHHHGGGGHGFFGB3FE11FFFFFB1A>AA1
@M02197:102:000000000-ALU3V:1:1101:20251:8542 1:N:0:1
AGCCTGGTACCTTCCTCCGCTTATTGATATGCTTAAGTTCAGCGGGTATCCCTACCTGATCCGAGGTCAACCTTAGAAATGGGGTTGTTTTACGGCGTAGCCTCCCGAACACCCTTTAGCGAATAGTTTCCACAACGCTTAGGGGACAGAAGACCCAGCCGGTCGATTTGAGGCACGCGGCGGACCGCGTTGCCCAATACCAAGCGAGGCTTGAGTGGTGAAATGACGCTCGAACAGGCATGCCCCCCGGAATACCAGGGGGCGCAATGTGCGTTCAAAGATTCGATGATTCAC
+
BABCBFBFFFFFGGGGGGGGGGGGHHHHFHHHHHHHHHHBHHHGGGGCHHHHHHGGHGEFFHHGGGGHGHHHHHHHHHHHGHHGGGGFGHHHHGGGGGGGGGHHHGGGGGGHGGGHHFHHGFFGGGFHGHHHHHHGGG:GGHHHGGGGGGHHGHEHEGHEGGGGGGGGGGGGFEGGGGGGGGGGGGGFFCFDFEFFFHGFGGGGGFHEGAFHHHHFGGGHHHHGFDCDFHFHGHHHHHHHGGGGGGCBFHHHGGHFA2EEA?GCGD5GGGGFFGGFGGGEBCBFFFFFFABBAA
@M02197:102:000000000-ALU3V:1:1101:10259:8573 1:N:0:1
AGCCTGGTACCTTCCTCCGCTTATTGATATGCTTAAGTTCAGCGGGTAGTCCTACCTGATTTGAGGTCAGAGTCAAAAGGTTTTCTGCCACAAGGCAAGAAGGGTTCTGAGCGGGCTTGACGCGGAGCAAGGGACAAGACGAAACTTATTACGTCTGTCACGGATGCAAGCGATCCCACTAAGTCATTTGAGGCGAGCCGTGTAACCGGCAGGACGCCCATGTCCAAGTCCACGCCAGGTCATAAACCAGACGGGATTGAGATTTCATGACACTCAAACAGGCATGCCTTTCGGAATACCAAAAGGCGCAAGGTGCGTTCAAAGATTCGATGACTCAC
+
AAABCFBFFFFFGGGGGGGGFGDHHHHHHHHGFHHHGHHHGGGGGGGFGHGHGHHHHGBGHHBFFFHHHHGHHGFGHEFCHHFGHHHHHHHFEGGFHHGHBGHDHHHHHHGF?FGGCHFHHCGFCCFGEFC0?GGEHHGHGFGGGGHHHFFH.<HFEG:0GFHGHHHHFEDEHEGHHGGGGHFF1FFGFFGEGGGGFFFGBFFGGGGFGHFFAEEGDFHHHGHFGHGFFFFEGHHGBFHHFHFHFGFGGB?EGBHHHHHHHHHFHFFFGBF5EGFHHFGHHFHHHHEE?GFFBHHHCHGHFHEEE2F4BFHGE?FG4GGGGFGEF4CFFBFFFBABA3
@M02197:102:000000000-ALU3V:1:1101:18415:8653 1:N:0:1
AGCCTGGTACCTTCCTCCGCTTATTGATATGCTTAAGTTCAGCGGGTAGTCCTACCTGATTTGAGGTCAGAGTCAAAAGGTTTTCTGCCACAAGGCAAGAAGGGTTCTGAGCGGGCTTGACGCGGAGCAAGGGACAAGACGAAACTTATTACGTCTGTCACGGATGCAAGCGATCCCACTAAGTCATTTGAGGCGAGCCGTGTAACCGGCAGGACGCCCATGTCCAAGTCCACGCCAGGTCATAAACCAGACGGGATTGAGATTTCATGACACTCAAACAGGCATGCCTTTCGGAATACCAAAAGGCGCAAGGTGCGTTCAAAGATTCGATGACTCAC
+
AABABF@FFFFFGGGGGGGGGGGHHHHHHHGHHHHFHDGHHHHGGGGGGHHGHHHHHHFHHHHHGGHHHGHHBGHFHHGGBFGEHHFHHHGHHHHHFEGHHFHGHFHHHGHGGFGGCHGGHGFGGFGGHHHG0GFGHFGHGBFFGFHHHGFHGHHHGHGHFDD0GHHHHHGGB?EHFFHHHHGGFFFGGGGEGGGGGFFGDHGFFFEHFFFFFFEFHGFGHGFFFGFFFGFEBHHHHHH;FHFGBFFEFEGEHGHHGFHGFD5@5HHFHHGBGHHHHHHHHHFGCHEGGGGHHHGHGFFGHHGGGGGHHHGGGGGHGGGGFGEGGGFBFFFFFBCBBA
@M02197:102:000000000-ALU3V:1:1101:18407:8671 1:N:0:1
AGCCTGGTACCTTCCTCCGCTTATTGATATGCTTAAGTTCAGCGGGTAGTCCTACCTGATTTGAGGTCAGAGTCAAAAGGTTTTCTGCCACAAGGCAAGAAGGGTTCTGAGCGGGCTTGACGCGGAGCAAGGGACAAGACGAAACTTATTACGTCTGTCACGGATGCAAGCGATCCCACTAAGTCATTTGAGGCGAGCCGTGTAACCGGCAGGACGCCCATGTCCAAGTCCACGCCAGGTCATAAACCAGACGGGATTGAGATTTCATGACACTCAAACAGGCATGCCTTTCGGAATACCAAAAGGCGCAAGGTGCGTTCAAAGATTCGATGACTCAC
+
BABBBFACFFFFGGGGGGGGGGDHHHHHGHHHHHHFHFHHHHHGGGGGGHHHHHHHHHHHHHHHGHHHGGHHHHHHHGHGHHHGHHHFHHHFHHHHFHGGHHHGBFGHHEGFCGGCGHGHHGGGGGFGHHGFGHGGHHHHGC@DGHHGHFHHEHHHGHFHHGHHGGHHHFEGGGHGGHHFHGG>FGFGGGGGGFGGFFFHHHGFGGFFHGGGGGGGHFHHGHHHHGHHFCGFGHHHHHHHFHHHHGBEHGHGFHHHFHHGHGEGHHHGHFGGGFHFHHHHHFHHHGHGEGGGHHHGHHCHHHGFGGGHHHHGGGGHGGGGGGGGCGFFFFFFFBCCBA
@M02197:102:000000000-ALU3V:1:1101:16520:8682 1:N:0:1
AGCCTGGTACCTTCCTCCGCTTATTGATATGCTTAAGTTCAGCGGGTATCCCTACCTGATCCGAGGTCAACCTTAGAAATGGGGTTGTTTTACGGCGTAGCCTCCCGAACACCCTTTAGCGAATAGTTTCCACAACGCTTAGGGGACAGAAGACCCAGCCGGTCGATTTGAGGCACGCGGCGGACCGCGATGCCCAATACCAAGCGAGGCTTGAGTGGTGAAATGACGCTCGAACAGGCATGCCCCCCGGAATACCAGGGGGCGCAATGTGCGTTCAAAGATTCGATGACTCAC
+
AACCCFCCDFFFGGGGGGGGGFGHHGFHHHHHHHHHHFHHHHHGGGGGGHHHHHHHHHHHHHGGGGGHHHHHHHGHHHFHHHHGGGGGHHHHHGGGGGGGGHHHHGGGGGGHGGHHHHHHGGGGEHHHHHHHHHHGGGGGGHHGGGGGGFHHHHHHGHHGGGGFGGGFGGGGFFFGGFGGGGGGGGGFGGFFFFHGHHGGGHGGGHHGGHGHHHHHHHHHHGHGGGGGHHGHGHHGHHHHGGGGGGGHGHFHFHCGGGGGGG?GHHHGGGGHGFGGGGGGGGFFFFFFFBA?BB
@M02197:102:000000000-ALU3V:1:1101:15991:8689 1:N:0:1
AGCCTGGTACCTTCCTCCGCTTATTGATATGCTTAAGTTCAGCGGGTAGTCCTACCTGATTTGAGGTCAGAGTCAAAAGGTTTTCTGCCACAAGGCAAGAAGGGTTCTGAGCGGGCTTGACGCGGAGCAAGGGACAAGACGAAACTTATTACGTCTGTCACGGATGCAAGCGATCCCACTAAGTCATTTGAGGCGAGCCGTGTAACCGGCAGGACGCCCATGTCCAAGTCCACGCCAGGTCATAAACCAGACGGGATTGAGATTTCATGACACTCAAACAGGCATGCCTTTCGGAATACCAAAAGGCGCAAGGTGCGTTCAAAGATTCGATGATTCAC
+
CBBCCFCFFFFFGGGGGGGGGGGHGGHHHHHHHHHHHHHHHHGGGGGGGHHHHHHHHHHHHHHHGHHHHGHHHHGHHHGGGHHGHHHHHGHHA1GEFHGGFHHGHHHHHGHHGGGGGHGHHGGGGGGGGHHFGHGGFHHHGGGDGHHHGHHHGHHGGFHHHHHGGHHHHHGGGHHHGHHHHHHHGGHGHGGGGGGGGGGHHGGFFGGHHHGGGGGGFFHHHHFHFFFHFFFFFHHHHFHEHFFHHHHGHGHGHGHHHHHHHFHHGHGHHHHHFFGHG3HHHHHGAHHGGGGHHHHHGGGHGHGCGGGGHHHGECGHGGGGFGGGGGFFFFDFFBBABB
@M02197:102:000000000-ALU3V:1:1101:3523:8724 1:N:0:1
AGCCTGGTACCTTCCTCCGCTTATTGATATGCTTAAGTTCAGCGGGTATCCCTACCTGATCCGAGGTCAACCTTTGAGAAAAGATTCTCCCCAAGGGGAGGACGACCGGGGATCGTGCACCCGTGTGTCCGATACGGGTCACGTGAAGAAACTCAGTGTACCGGGGGTCCAACGAGGCCGCCGTCATTGTCTTTGGGACGGGCGAGAGCCCCCCACGAGAGGGGGCCTCCGCCAAACCGTCCAACACCAAGCCGAGGGCTTGAGGGGTGATAATGACGCTCGAACAGGCATGCCCTTTGGAATACCAAAGGGCGCAATGTGCGTTCAAAGATTCGATGACTCAC
+
>?>3>BACD5DDGGGGGFG?F?FFHHCBGHHHFHHHGHHHHHGGG?EGEFHHHHHHHFHHD5FFAEEFGBGAFFGHHGHFH2FCDGGBFFE11??11/1EE///<<<//////CEG0/3GFBC?40B<A<EGG5-<20C9#6FB=0=6DGCH0FB;00;9;0:CC2B@FG:FFDE?9-9-;B/9B;FFF;;//B:/A9AB-@.99.?@.<;D?>.<?0DCA<9@D<;//<A?A>/EA<3;/F/FF*FGE??1/1BCEHHG?1?/HFGEFBD5FEEEEAFG?5FBFHFCAFEF?HHHHFGHHHHHGHHHCEEC2GBGF2GEFFGF5GFGGGFFFFBFFDFA3AAA
@M02197:102:000000000-ALU3V:1:1101:17763:8704 1:N:0:1
AGCCTGGTACCTTCCTCCGCTTATTGATATGCTTAAGTTCAGCGGGTATCCCTACCTGATCCGAGGTCAAAGACGGTAATGTTTTCTTGTTGGACGCGGGCCGGAGCCCCTCGAGAAGCGCAATGTGCTGCGCGAGAGGAGGCAAGGACCGCTGCCAATGGATTTGGGGCGAGTCCGCGCGCTGAGGCGGGACAGACGCCCAACACCAAGCAGAGCTTGAGGGTGTAGATGACGCTCGAACAGGCATGCCCCCCGGAATACCAAGGGGCGCAATGTGCGTTCAAAGATTCGATGATTCAC
+
BABCC@BFFFFFGGGGGGGGGGGHHHHHHHHHHHHHHHHHHHGGGGGGHHHHHHHHHHHHHHHGGGEHHHHHHHGGGHGHHFHHHHHHHHHGHHHGGGGGGGGGGGGGGGHGGGGHGHHGGGGGHHHHHHHGGGFFGEGHGGGGGGGGGGGGGGGGGFGGGGGGGGGFFFFFFFFFFFGFFFFGGGGGGGFGGGGGGHDFGDEFHGHHHHHHHHHFHHHHGGHEHGHHHGGGGGFHGHHHHHHGGHGGGGGGGHHHHHHGHHFHGGGGGGGGGGGGGGB5GFGGCGGGFBFFFFFABABA
@M02197:102:000000000-ALU3V:1:1101:20625:8806 1:N:0:1
AGCCTGGTACCTTCCTCCGCTTATTGATATGCTTAAGTTCAGCGGGTAGTCCTACCTGATTTGAGGTCAGAGTCAAAAGGTTTTCTGCCACAAGGCAAGAAGGGTTCTGAGCGGGCTTGACGCGGAGCAAGGGACAAGACGAAACTTATTACGTCTGTCACGGATGCAAGCGATCCCACTAAGTCATTTGAGGCGAGCCGTGTAACCGGCAGGACGCCCATGTCCAAGTCCACGCCAGGTCATAAACCAGACGGGATTGAGAGTTCATGACACTCAAACAGGCATGCCTTTCGGAATACCAAAAGGCGCAATGTGCGTTCAAAGATTCGATGATTCAC
+
111AAC1BBFDFGFGGGGGGGGGGHHHHHHHHHHHHHHHHGHHGGGGGEGHHHHHHHHHHGFHHGHFHHB1BGD1FDFGA1B@F@GHHFFGCFEAGH0/0B0>E0FGHE2BGCAC8G//0FCG6;@/3C<GAA96F080<490<0=D<G#D;:/<BEEEE::A:CAB0;0;E<.ACD0G0C1>+11DGFF9</><;/</2BF;DB/CCF9DB<0<CG@3?9FCGBH8?//#1E>=24FA@4D3GBFFCHE?ECFD553F5DF5HHFHHHGD5GGF5HHHHHGHHHGFE022BFHHGFBCGF32DGGFHFGF2GGGHGGGGCGGGGGFFFFFFFA>@BA
@M02197:102:000000000-ALU3V:1:1101:24533:8878 1:N:0:1
AGCCTGGTACCTTCCTCCGCTTATTGATATGCTTAAGTTCAGCGGGTAGTCCTACCTGATTTGAGGTCAGAGTCAAAAGGTTTTCTGCCACAAGGCAAGAAGGGTTCTGAGCGGGCTTGACGCGGAGCAAGGGACAAGACGAAACTTATTACGTCTGTCACGGATGCAAGCGATCCCACTAAGTCATTTGAGGCGAGCCGTGTAACCGGCAGGACGCCCATGTCCAAGTCCACGCCAGGTCATAATCCAGACGGGATTGAGATTGCATGACACCCAAACAGGCATGCCTTTCGGAATTCCAAAAGGCGCAAGGTGCGTTCAAAGATTCGATGACTCAC
+
?>AABFBFFBFFGGGGGGGGGGGHFHHHHGGHBGHHHHHGFHHGGGFGGHHHHHHHHHHDFHHFEGFHFEHHHHH55BGGHHBFFHGHHHHCHCEHAFEEHHHGG1FGBGBFECGG;AFHEFGCGFCCHFHAEC<.F0FGGG<ECHHHHHHHFCCGEHHHHGGCA?CG:CHD?CCDFFFHBBFFFFF7ECA>BEAA/DA<GCCE@BF/0+C@BAEDCCFBFFGFFFF<//BFFGFBFHFGG$@FB1HEB///GGEF22@@BD111B2F1/EEB/0ABB1111ABGGAB/A/0111B11/1B1AA000FACFA000AB133D3FEC1FFFFDDB111>1
@M02197:102:000000000-ALU3V:1:1101:10365:8939 1:N:0:1
AGCCTGGTACCTTCCTCCGCTTATTGATATGCTTAAGTTCAGCGGGTATCCCTACCTGATCCGAGGTCAACCTTAGAAATGGGTTTGTTTTACGGCGTAGCCTCCCGAGCACCCTTTAGCGAATAGTTTCCACAACGCTTAGGGGACAGAAGACCCAGCCGGTCGATTTGAGGCACGCGGCGGACCGCGTTGCCCAATACCAAGCGAGGCTTGAGTGGTGAAATGACGCTCGAACAGGCATGCCCCCCGGAATACCAGGGGGCGCAATGTGCGTTCAAAGATTCGATGATTCAC
+
BBBBBFCFFFFFGGGGGGGGGGDHHHGHBHHHHHHHHHHHHHHGCGGGHHHGHHHHHHHHHEHGGGGHGHHHHHHGHHHHHHHFFGGHHHHGHGGGGGGGGHHHHGGGGGGHGGHHHHHHGFFFFFGHHHHHHHHGGGGGGGHHGGGGGHHHHHHGHGFGGGCGGGGHGFFFFGGGGGGGGGGGFGGGFGGFFFHFHFHGGFGGGHHGHHHGEHHGHHHHGGHGGGGGHHGHHHHHFHGHGFGGFFECHHHHHHHGGGGGGEAHHGHGGGGGGGGGGGGGGGFFFFF5FBBAAA
@M02197:102:000000000-ALU3V:1:1101:13656:9041 1:N:0:1
AGCCTGGTACCTTCCTCCGCTTATTGATATGCTTAAGTTCAGCGGGTATCCCTACCTGATCCGAGGTCAACCTTAGAAATGGGGTTGTTTTACGGCGTAGCCTCCCGAACACCCTTTAGCGAATAGTTTCCACAACGCTTAGGGGACAGAAGACCCAGCCGGTCGATTTGAGGCACGCGGCGGACCGCGTTGCCCAATACCAAGCGAGGCTTGAGTGGTGAAATGACGCTCGAACAGGCATGCCCCCCGGAATACCAGGGGGCGCAATGTGCGTTCAAAGATTCGATGACTCAC
+
CBCCCFCFFFFFGGGGGGGGGGGHHHHHHHHHHHGHHHHHHHHGGGGGHHHHHHHHHHHHHHHGGGGHHGHHHHHHHFHHHFHGGGGGHHHHHGGGGGGGGHHHHGGGGGGHGGHHHHHHGGGGGHHHHHHHHHHGGGGGGHHHGFFGGFHFHHHHHHHGGFFGGFGFGGGGGFGGGGGGGGGGGGGGGGGGFGHFHGHGGHGGGHHGHHHHHHHHHHHHHHHGGGGGHFGHHHGHHGHHGGGGGGGHHHHHHHHGGGGGGGGHFHHGGGGGGGGGGGGGGFFFFFFFF@B@BB
@M02197:102:000000000-ALU3V:1:1101:25160:9201 1:N:0:1
AGCCTGGTACCTTCCTCCGCTTATTGATATGCTTAAGTTCAGCGGGTATCCCTACCTGATCCGAGGTCAACCTTAGAAATGGGTTTGTTTTACGGCGTAGCCTCCCGAGCACCCTTTAGCGAATAGTTTCCACAACGCTTAGGGGACAGAAGACCCAGCCGGTCGATTTGAGGCACGCGGCGGACCGCGTTGCCCAATACCAAGCGAGGCTTGAGTGGTGAAATGACGCTCGAACAGGCATGCCCCCCGGAATACCAGGGGGCGCAATGTGCGTTCAAAGATTCGATGATTCAC
+
AAABBFCCFFFFGGGGGGGGGGGGHGFHHHHGHHHHHHHHGHHGGGGGHHHHHHHHHHHGHHGGGGEHFHFFHHHHHHHHHHHHGGGHHHHHHGGGGEFEGHHHHGGGGGGHHGHHHHHHGGGGGHHHHHHHHHHGCGGGGHFFFGGGFHHHHHHHHEGGGGGGGGGGGGGGGGGGFFGCGFGGGGAAGFGGGFFGHGFGFHGFFFFGHDEHGHHGHGHGFHFDDDBDEFGHFHFHHHHGGCBGFGGGHGHHFFGGGGGFGEFHGHCGGGGHGGGGCGGGGGFFFFFFFBAAAA
@M02197:102:000000000-ALU3V:1:1101:8827:9170 1:N:0:1
AGCCTGGTACCTTCCTCCGCTTATTGATATGCTTAAGTTCAGCGGGTATCCCTACCTGATCCGAGGTCAACCTTAGAAATGGGGTTGTTTTACGGCGTAGCCTCCCGAACACCCTTTAGCGAATAGTTTCCACAACGCTTAGGGGACAGAAGACCCAGCCGGTCGATTTGAGGCACGCGGCGGACCGCGTTGCCCAATACCAAGCGAGGCTTGAGTGGTGAAATGACGCTCGAACAGGCATGCCCCCCGGAATACCAGGGGGCGCAATGTGCGTTCAAAGATTCGATGATTCAC
+
AAABCFBCDFFFGFFGGGGGGGGHHHGHHHGFHHHHHHHHHHHGCGGGHHHFHHHHHHHHHHHGGGGHHHGHHHHGFFHHHGHDFGGGGHHGHGGGGGCFGHHGHGGGGG:HFGHHHGHHGFGGGHHHHHHHHHGGGGGGGHHGGFFFGHHEHHGHGHGGGGGGGFGGFGGEGFFFFGGGGCDDGGGGGGGGEFFEHGFGGHGGDHHGHGEHGHHHFHEHHHHGGGFFGHGHHGFHHHHFBFFFFGEFFGFFFFHGFFGGGFGHHHHGGGGHGGFGGGGGGG4CDFFFFBBAA3
@M02197:102:000000000-ALU3V:1:1101:26659:9160 1:N:0:1
AGCCTGGTACCTTCCTCCGCTTATTGATATGCTTAAGTTCAGCGGGTATCCCTACCTGATCCGAGGTCAACCTTAGAAATGGGTTTGTTTTACGGCGTAGCCTCCCGAGCACCCTTTAGCGAATAGTTTCCACAACGCTTAGGGGACAGAAGACCCAGCCGGTCGATTTGAGGCACGCGGCGGACCGCGTTGCCCAATACCAAGCGAGGCTTGAGTGGTGAAATGACGCTCGAACAGGCATGCCCCCCGGAATACCAGGGGGCGCAATGTGCGTTCAAAGATTCGATGATTCAC
+
ABBBCFCFFFFFGGGGGGGGGGGHGHHHHHHHHHHHHHHHHHHGGGGGHHHHHGHHHHHHHHHEG?EHHHHHHHHHEHHHHHGHGGGHHGHHHGGEGGGFFH<HHGGGCFGHHGHFFBGHFGGGGHHHHHHHHHHGGGGGGHHHGGGFGGHGHFGGFFGEGCCCCDGHGGFEFE?CEGABDBDFBCFFFEFFFFFFHGFGGHGGGGHGHDFHHHHHHHFHFHHFGGGGFHGBHHHHHGHFBDFFFE03HHHHFHGGCGGGGGGGHHHGGGGHFGGGGGGCGGFFFFFB5A3>AA
@M02197:102:000000000-ALU3V:1:1101:25966:9253 1:N:0:1
AGCCTGGTACCTTCCTCCGCTTATTGATATGCTTAAGTTCAGCGGGTATCCCTACCTGATCCGAGGTCAACCTTAGAAATGGGGTTGTTTTACGGCGTAGCCTCCCGAACACCCTTTAGCGAATAGTTTCCACAACGCTTAGTGGACAGAAGACCCAGCCGGTCGATTTGAGGCACGCGGCGGACCGCGTTGCCCAATACCAAGCGAGGCTTGAGTGGTGAAATGACGCTCGAACAGGCATGCCCCCCGGAATACCAGGGGGCGCAATGTGCGTTCAAAGATTCGATGATTCAC
+
ABBBAFAFFFFFGGGGGFGGGEGHHHGHHHHGHHHHHHHHGHHFGCFEHHGHHHHHHHHHHHGGGEEGHH:HHHGHHHHFHHHGGGCEHHHHHGFFCGFDEFGBHGGCGGGGDDHHHHHHGGGDGHHHHDFHGHHGGGGFFGDGGGHHEEB/CFFGHEFEFGGGGFGHGGFABEGFDCAGG@GGGD@GGEFFEFGFFGBFGGGCFFBGHEHGHHHHHFGHDHGGGD?DGAGDFFHFHHEFC@CEBGGHHHFGFFFGECGGGAEGFGFC?GGFGGG5GGGGGGFFFFFFBAAA3@
@M02197:102:000000000-ALU3V:1:1101:23548:9298 1:N:0:1
AGCCTGGTACCTTCCTCCGCTTATTGATATGCTTAAGTTCAGCGGGTATCCCTACCTGATCCGAGGTCAACCTTAGAAATGGGGTTGTTTTACGGCGTAGCCTCCCGAACACCCTTTAGCGAATAGTTTCCACAACGCTTAGGGGACAGAAGACCCAGCCGGTCGATTTGAGGCACGCGGCGGACCGCGTTGCCCAATACCAAGCGAGGCTTGAGTGGTGAAATGACGCTCGAACAGGCATGCCCCCCGGAATACCAGGGGGCGCAATGTGCGTTCAAAGATTCGATGATTCAC
+
CBCCCFCFFFFFGGGGGGGGGGGGHHHHHHHHHHHHHHHHHHGGGGGGHHHHHHHHHHHHHHHGGGEHHHHHHHHHHHHHHHHGGGGGHHHHHGGGGGGGGGHHHGGGGGGHGGHHGHHGGGGFGHFHHHHHHHHGGG:GFHGHGFCFFGHGHHHHHHGGGGGGGGGGGGGFGGGGGGGGGGGGGGGGGGGGGHHFGFFGGHGGGHHGHHHHHHHFHHHHHHHGGGGGHHGHHHHHHHGGCGGGGGGHHHHHGHHGGGGGGGGHHGHGGGGHGGGGFFGGGGFFFFFFFCCCBB
@M02197:102:000000000-ALU3V:1:1101:14173:9340 1:N:0:1
AGCCTGGTACCTTCCTCCGCTTATTGCTATGCTTAAGTTCAGCGGGTAGTCCTACCTGATTTGAGGTCAGAGTCCAAAGGTTTTCTGCCACAAGGTAAGAAGGGTTCTGAGCGGGCTTGACGCGGAGCAAGAGACAAGACGAAACTTATTACGACTGTCACGGATGCAAGCGATCCCACTAACTCATGTGATGAGAGCCGTGTAACCGGCAGGACGCCCATGTCCAAGTCCACGCCAGGTCATAAACCAGTCGGGATTGAGAGTTCATAACACTCAAACAGGCATGCCTTTCGGAATACCAAAAGGCGCCAGGTGCGTTCAATGATACTATGACTCAC
+
A1AAA1A@D3DFGF1AAGGGCGEHHH333FE1FG2112D2A2AEAEAEFFGBF2BFH1FDG21AF00BA0BFAF111B00@BB/FHFHFE1B/0/11B@B100E0BBF12FFEE?</?C<G9/B<9A4G30#;00?FC9>FFF/00::#DGG:#4CG0;00C:@<C/0;CACE.C0:BA<>9#1<9C#91B1<#/C9A@BG@/E/CBAF>?/<9A0;2/2BF61F1#9AE/AB#;BF#68HGCF@B//>//GGB@12F1F@D12212BGHFHEF0FHGE1GF0BA/B////022FA1A/EEF00AA0A000EAA1111133A3333333FDB11111A
@M02197:102:000000000-ALU3V:1:1101:28316:9453 1:N:0:1
AGCCTGGTACCTTCCTCCGCTTATTGATATGCTTAAGTTCAGCGGGTAGTCCTACCTGATTTGAGGTCAGAGTCAAAAGGTTTTCTGCCACAAGGCAAGAAGGGTTCTGAGCGGGCTTGACGCGGAGCAAGGGACAAGACGAAACTTATTACGTCTGTCACGGATGCAAGCGATCCCACTAAGTCATTTGAGGCGAGCCGTGTAACCGGCAGGACGCCCATGTCCAAGTCCACGCCAGGTCATAAACCAGACGGGATTGAGATTTCATGACACTCAAACAGGCATGCCTTTCGGAATACCAAAAGGCGCAAGGTGCGTTCAAAGATTCGATGACTCAC
+
AAA1A1AFB3@3F1B11BE?EE0FCE33A33A3B2F1D2222AAAEECEHBGH2FFGBGGH21E/A0FCGBFGHFGFHHGFFEF2GBGHHHGFEEGHFGHHEB/>GAE12BFEEBFEHCB9AC?;0/<GBB9BFCFEEFGG?BBFBGEDBFFAGCGGHGEFHGCGCFHHFCAFGGGFGFGFFD;HDFGGGDFGGGD@FEHHHFGCCGFGFFGGGEEFF=HGHH8HFHHF?E/FGHH<HFHH:GHHFHGGGGGHHFHHHGHHFFBHGFABD3DFBHHHHHGHHHHHHFFEEEHHGGHHF?GHHGGGGGHHGHGGGGCGGGGGGGFFFFFFFFBFABBBA
@M02197:102:000000000-ALU3V:1:1101:3844:9462 1:N:0:1
AGCCTGGTACCTTCCTCCGCTTATTGATATGCTTAAGTTCAGCGGGTATTCCTACCTGATCCGAGGTCAACCTTGAAGAAGTTTGTAGGTTGGGACCGTGCCACGGGGCCTTTCAACTCGTTGCGTGCCTTTGTAAAAAAGCTCGTTGCACCGAGAGTCCACGCGACGCCGTCATTACTTTTGGGACCGGCCGGGGGCGAAGCCCGGGCCTAAGGGGGTCCAACACCAAGCCGAGCTTGAGAGGTGATAATGACGCTCGAACAGGCATGCCCTTCGGAATGCCAAAGGGCGCAATGTGCGTTCAAAGATTCGATGACTCAA
+
11AAAFA1BFFFFCGF1GE1AAEDA33EGFHCFHFHHHHHHBFE?/EGHHHFFGGHFGA1G10E/EEGHFF0>D1G11GGHB1FGCDFHHHECEEH;EE<GGF1>@9@>E8GDHHDGHHGHGGGCBEGGHFHFE<?FHD@?FHHFFGHGHHFCFB?C<DD=CA.;7GCGA@@?FFF0BFF<GC@AE<-;@@9C@AE?=FE@C@FFECB0;FF/FFFCG1>AECFDGEFFA?EG@?@BF0%;BGG2AGBHGEEF?CFFGG1FBGB1AGF///A?CCEGFBGB0D1HEAAA0DA3DEAA0C1AFGB3FECGFC@B@B1A>>11
@M02197:102:000000000-ALU3V:1:1101:18906:9483 1:N:0:1
AGCCTGGTACCTTCCTCCGCTTATTGATATGCTTAAGTTCAGCGGGTAGTCCTACCTGATCTGAGGTCAAGGTGTCAATTGAATTTTCTCAAGGAGAAGCTTTGTGAGCGGGCCGAACGGTTTCTGCAGCCGAGCGAAACGTGAGCACGCAAGGCCGTCCACCGACGGGACCGCTAAGGTATTTGAGGCGAGCCGGACGGCAACACCCAAGTCCACTTCCAGCCCGGGCAGGACCCGGGCGGTGTGAGGTTTTCAAGACACTCAGACAGGCATACCCTCCGGAATACCAGAGGGTGCAAGGTGCGTTCAAAGATTCGATGACTCAC
+
AAAABFCFFFFFGGGGGGGGGGGHGHHHCHHHHGHHHHHFGHHGGGGGGHHHHHHHHHFHHGHHGGHHGHFHFCGGGHHHHHHHHHHHHHHHHHHHEHHHHHHHHHHHHGGGGGGGFGGGGFGHHHGHHHHFGCGGGGGGGHHHGHHHGGGGGGHHGGGGGHHGGGHGGGGGHHHHGHGGFFHHGGGGFDGGGGGFFFGGGFFFFGHHHHGHFGHHHGGFGGGGGHHHHHHCGGGGGGGGGHHGHHHGHHFGHHHEHHHHGHGHHFFGHHFFF1GGGGGHGHHHHHHHHHHGHHHHGFHGGGGGGGGGBFFECGFFFFFFFAA3AA
@M02197:102:000000000-ALU3V:1:1101:15821:9545 1:N:0:1
AGCCTGGTACCTTCCTCCGCTTATTGTATGCTTAAGTTCAGCGGGTAGTCCTACCAATCTGAGGCCGATGAATTGAAATTAAATCCCTTCCTCTCTTCCAAAGAAGCGAGGCATGGGCGGGGTTCAGAAGCACTCCAACCAGCAAAACGTCGCGTCCAGCTCCTCGACCCTGCGCCTCTCCTCTCCGAAGTCCTGATATTATCAAAACCCGGCAGGGAAAGACGTGGGCGAAATAACGAGCTTTCGTCCGTCTTGCCTATCGAATGGATGCGCTAATGCATTTCGAGGGAGCCACCGTGGAAGATGGCAAGACCCTCAAGACCGATCCGCCAGCTTTCTCAACTAAATAAGAAAGCGGGCGTTCGAAACAATTCGCGGCCCTCAAACAGGCATGCTCCCCAGATTAGATCTGCCGGGAGCGCAAGGTGCGTTCAAAGATTCGATGATTCAC
+
CBBBCFCFFFFFFGGGGGGGGGGGHHHGGGHHHGF5GHHGFHEGGGGFHHFHHHHHHGHHHHHGGGGFGGHHHHHHEHFHHHHHHHHHHHHHHGHHFHHHGHHB1FGGGGGGFHHEEHGGGGCGGGFDHGHHHHHHHHHGGFHHGEFHCHHCFGGGAGGGFGFBFA?BGGGEGFFFFFFFFFFFFFF-ADAFFFF//;BFFFFFEBFF9.@-;B-;AFAEFBF.;AA-EFB:=A.FFDED=DFFF@A?A9-E?FB/A99///FB9F@B9-?90F00009..9.@FBFFFAFFE.?AC0EHHHC;0GGBC:::</BDDD<.<.<-<>-@?01<0F11/F21BF?2GHG2HGF</<<//B/GFFCAGEDBEHEECECGEGCFAB0GHHHDHHGGEF?FEGFD2EF1FE11/GEE/AEEEA00FFFG?EA0F11FGGGDFCFBFD3D3@1AAAA
@M02197:102:000000000-ALU3V:1:1101:28416:9635 1:N:0:1
AGCCTGGTACCTTCCTCCGCTTATTGATATGCTTAAGTTCAGCGGGTATCCCTACCTGATCCGAGGTCAACCTTAGAAATGGGGTTGTTTTACGGCGTAGCCTCCCGAACACCCTTTAGCGAATAGTTTCCACAACGCTTAGGGGACAGAAGACCCAGCCGGTCGATTTGAGGCACGCGGCGGACCGCGTTGCCCAATACCAAGCGAGGCTTGAGTGGTGAAATGACGCTCGAACAGGCATGCCCCCCGGAATACCAGGGGGCGCAATGTGCGTTCAAAGATTCGATGATTCAC
+
A@AB@@ACFFFFGCGF5FFGGGGHHGHHHHD5GHFHHHHHHCGGGGGGHEGHHHHGHHHFHHHGGFGHHHGHHHHHFHH<HHHGGCGGHHHHHGGGGGEGGHHHGGGFGGGHGGHHHHHHGGGGGHHH;FHHHHGGGGGGFHHGFFFFCBHFHFHEGGHGGGGGGGGGGGFEDAEFFGGGGGGDDFFFFGFGGHFGHHHGGHGGFHHFFHHFHGHHHHHGHHHGGGGGHHGHHHHHGCH;F/CE?GGFFGFHG3CGGGGGDGGHHFHCEEGHGGGGFBGGGGFFFFFFF@BBBA
@M02197:102:000000000-ALU3V:1:1101:10723:9698 1:N:0:1
AGCCTGGTACCTTCCTCCGCTTATTGATATGCTTAAGTTCAGCGGGTATCCCTACCTGATCCGAGGTCAACCTAGAAAAATAAAGGTTTCAGTCGGCAGAGTTCCTCTCCTTTGACAGACGTTCGAATAAATTCTACTACGCCTAAAGCCGGAGTGGCCTCGCCGAGGTCTTTAAGGCGCGCCCAACTAAGGACGACGCCCAATACCAAGCATAGCTTGAGTGGTGTAATGACGCTCGAACAGGCATGCCCCTCGGAATACCAAAGGGCGCAATGTGCGTTCAAAGATTCGATGACTCAC
+
BBBBAFBFDFFFGGGGGGGGGGGHHHHHGHHHHHHHHHGHHHHGGGFEHFHHHHHHHFHHHGHGGGGGHGHHGH:GHHGHHHHFHFGFHHH;<HGGGGFFHHHHHGHFHHGHHHGHHHHHGFFHGHGGGHDHHHGEGH2GFFFHGGF?FHGFHGEFAFFHHGCFHGFCHHCGHGFH@CCDFGAFGBGFHGFGGGEEBFHGDHGFHFHHHHHGFHGFGFGFHFFHFHHGFFGGGCHHFFHFFFHGHHFEEEEA?HHHHGGHGHHHGGGGGHGBH?GGGHGGCGGGGGGGFFFFBFFCCBBB
@M02197:102:000000000-ALU3V:1:1101:25891:9658 1:N:0:1
AGCCTGGTACCTTCCTCCGCTTATTGATATGCTTAAGTTCAGCGGGTATCCCTACCTGATCCGAGGTCAACCTTTGAAAGAGTTTAACGGCCACGACCGCCCGCACTCCAAAGCGAATATGTATCACAACGCTTAGAGACGGACAGCTCGGCCGGAGACTTCAAGGCGCGCGGGAGCCGCGACGCCCAACACCAAGCGAGGCTTGAGTGGCGAAATGACGCTCGAACAGGCATGCCCTTCGGAATACCAAAGGGCGCAAGGTGCGTTCAAAGATTCGATGATTCAC
+
AAABACACDFFFGGGGGGGGGGGHHHHHHHHHHHHHHHHHHHHGGGGGHHHHHGHHHGEGFFAEFCEGH;HHHHHHHHHHHHHGFFFHFFEGGGGGGGGGGGGGG?C5HFHHFFGDGFFFGHHHHFHGHGGGFGGHHFHHGGDGCGHEF?CGGHGGDCGGGHFDCCEGGGGGGGGGGGGGGEFFDGFGGDFFFFGGGHHFGHGHEHFFFFEHHGF>BBFDFHGHFFFFFHGHGFG?CFGHGHHGF2FGHGEGGGCHFFF2GGGHGGGGGGGGGGFFFFFFFBABAA
@M02197:102:000000000-ALU3V:1:1101:10452:9703 1:N:0:1
AGCCTGGTACCTTCCTCCGCTTATTGATATGCTTAAGTTCAGCGGGTAGTCCTACCTGATTTGAGGTCAGAGTCAAAAGGTTTTCTGCCACAAGGCAAGAAGGGTTCTGAGCGGGCTTGACGCGGAGCAAGGGACAAGACGAAACTTATTACGTCTGTCACGGATGCAAGCGATCCCACTAAGTCATTTGAGGCGAGCCGTGTAACCGGCAGGACGCCCATGTCCAAGTCCACGCCAGGTCATAAACCAGACGGGATTGAGATTTCATGACACTCAAACAGGCATGCCTTTCGGAATACCAAAAGGCGCAAGGTGCGTTCAAAGATTCGATGACTCAC
+
BBBCCFCFFFFFGGGGGGGGGGGHHHHHHHHHHHHHHHHHHHGGGGGGGHHHHHHHHHEHHHGHGHHHHFHHHHHHHHHGGHHGHGHHHHHGHHHHHHGHHHHGHHHHHHHHGGGGGHGHHGGGGGGGHHHGGHGGHHHHGGGGGHHHHHHHGCHHGHHHHHHHHHHHHHHGHHHHHGGHHHGGHGGHGGGCFGGCGGFGGHGGGGGHGHGGGGGHHFHGGHGHHHHHGGGGGHHHHHHFHHGFHHHGHGHGHHHHHHHHHHGGFHHHHHGHGHHHHHHHHHFGHGEGGGGHHHHHHFGGHHGDGGGHHHHGGGGHGGGGGGGGGGFFFFFFFCCCCC
@M02197:102:000000000-ALU3V:1:1101:23566:9760 1:N:0:1
AGCCTGGTACCTTCCTCCGCTTATTGATATGCTTAAGTTCAGCGGGTATCCCTACCTGATCCGAGGTCAACCTTAGAAATGGGTTTGTTTTACGGCGTAGCCTCCCGAACACCCTTTAGCGAATAGTTTCCACAACGCTTAGGGGACAGAAGACCCAGCCGGTCGATTTGAGGCACGCGGCGGACCGCGTTGCCCAATACCAAGCGAGGCTTGAGTGGTGAAATGACGCTCGAACAGGCATGCCCCCCGGAATACCAGGGGGCGCAATGTGCGTTCAAAGATTCGATGATTCAC
+
CCCCCFCFFFFFGGGGGGGGGGGGFHHHHHCHHHHHHGHHGHHGGGGGHGHHHHGHHHGHHHHGGGGHHHFHHHHHHHHHHHHGGGGHHHHHHGGGGGGGGHHHHGGGGGGHGGHHHHHHGGGGGFHHHHHGHHHGGGGGGHHHGGGGGFHFGHHHHHHGGGGGGGFHFFGFFGGGGGGGGGGGGGGGGGGGFGGHHGGFGGGGGHHGHHHHHFHHHHHHHHHGGFGDGAGHHHHHHHGGGGGGGGGHHHHHHHHGGGGGGGGHGHHCFEGHGGGGGGGGGGFFFFFFFCCBB@
@M02197:102:000000000-ALU3V:1:1101:26304:9858 1:N:0:1
AGCCTGGTACCTTCCTCCGCTTATTGATATGCTTAAGTTCAGCGGGTATCCCTACCTGATCCGAGGTCAACCTTAGAAATGGGGTTGTTTTACGGCGTAGCCTCCCGAACACCCTTTAGCGAATAGTTTCCACAACGCTTAGGGGACAGAAGACCCAGCCGGTCGATTTGAGGCACGCGGCGGACCGCGTTGCCCAATACCAAGCGAGGCTTGAGTGGTGAAATGACGCTCGAACAGGCATGCCCCCCGGAATACCAGGGGGCGCAATGTGCGTTCAAAGATTCGATGACTCAC
+
ABCCBFCFFFFFGGGGGGGGGGGHHHHHHHHHHHHHHFHHHGHGGGGGHHHHHHHHHHHHHHHGGGGHHHHHHHHHHHHEHHH:GGGGHHHHHGGGGGGGGGHHHGGGGGGHGGHHHHHHGGGGGGHHHHFHHHHGGGGGGHHHGGFFFHFFHGHHHHGGGGFGGGGGGGGGGGGGGGGGGGGFFGFFFFFFGFFFHHGGGHGGGGFFHGHFHHFHHGFHHHHGGGFFHGGHHHHHHFHHGGGGGGGHHHHGHGDGGGGGGGGHFGBGGGGHGGGGGGFCFFFFFFFFFBCCCC
@M02197:102:000000000-ALU3V:1:1101:13440:9834 1:N:0:1
AGCCTGGTACCTTCCTCCGCTTATTGATATGCTTAAGTTCAGCGGGTATCCCTACCTGATCCGAGGTCAACCTTAGAAATGGGTTTGTTTTTCGGCGTAGCCTCCCGAGCACCCTTTAGCGAATAGTTTCCACAACGCTTAGGGGACAGAAGACCCAGCCGGTCGATTTGAGGCACGCGGCGGACCGCGTTGCCCAATACCAAGCGAGGCTTGAGTGGTGAAATGACGCTCGAACAGGCATGCCCCCCGGAATACCAGGGGGCGCAATGTGCGTTCAAAGATTCGATGATTCAC
+
ABCBCFCFFFFFGGGGGGGGGGGHHHHHHHHHHHHGHHHHGHHGGGGGHHHHHGHHHHGHHHHGGGGHHHHHHHHGGHHHHHHGGGGGHHHGHGGGGGEFGHHHHGGGGGGHHGHHHGHHGGGGGHHHHHHGHHHGGGGGGHHGGFFGGHHHHHHHHHHGGGFFGGGHGGGFFGEGGGGGGGGGGGGGGGGGGGHHGFHGGHGGGHHGHGHGHHHHHHHHFHHGGGGGGGGHHHHHHHHHGGGGGGGGHHHHHHGGGGGGGGGHHHHGGGGHGGGGGGGGGGFFFFFFFBBBBB
@M02197:102:000000000-ALU3V:1:1101:19195:9926 1:N:0:1
AGCCTGGTACCTTCCTCCGCTTATTGATATGCTTAAGTTCAGCGGGTAGTCCTACCTGATTTGAGGTCAGAGTCAAAAGGTTTTCTGCCACAAGGCAAGAAGGGTTCTGAGCGGGCTTGACGCGGAGCAAGGGACAAGACGAAACTTATTACGTCTGTCACGGATGCAAGCGATCCCACTAAGTCATTTGAGGCGAGCCGTGTAACCGGCAGGACGCCCATGTCCAAGTCCACGCCAGGTCATAAACCAGACGGGATTGAGATTTCATGACACTCAAACAGGCATGCCTTTCGGAATACCAAAAGGCGCAAGGTGCGTTCAAAGATTCGATGACTCAC
+
BBCCCF@FFFFFGGGGGGGGGGGHHHHHHHHHHHHHHHGHFHHGGGGGGHHHHHHHHHHHHHHHGHHHHHHHHHHHGHHGGHHGHHHHHHHEHHHHHHGGHGHGHHHHHHHHGGGGGHGHHGGGGGGGHHHGGHGGHFHHGGGGGHHHHGHHGHHHGHHHHGGGGGHHGHHGFGGGGFGHGHGHGHGGHGGGGFDFFADHHHFGGGGHHGFGGGGHHFFGHHHHHHHHGFFGFHHEFHHHHHGHHHGGHGGGHHHHGHHHHHHHHHHHHHGHGHHGHHHGHHHHHHHGGGGGHHHHFAGHHGGGGGGHHHHGGGGHGGGGGGGGGFFFFFFFFABBA?
@M02197:102:000000000-ALU3V:1:1101:27314:9998 1:N:0:1
AGCCTGGTACCTTCCTCCGCTTATTGATATGCTTAAGTTCAGCGGGTATCCCTACCTGATCCGAGGTCAACCTTAGAAATGGGGTTGTTTTACGGCGTAGCCTCCCGAACACCCTTTAGCGAATAGTTTCCACAACGCTTAGGGGACAGAAGACCCAGCCGGTCGATTTGAGGCACGCGGCGGACCGCGTTGCCCAATACCAAGCGAGGCTTGAGTGGTGAAATGACGCTCGAACAGGCATGCCCCCCGGAATACCAGGGGGCGCAATGTGCGTTCAAAGATTCGATGATTCAC
+
CCCCCFCFFFFFGGGGGGGGGGGHHHGHHHHHHFHHHHGHHHHGGGGGHHHHHHHHHHHHHHHGGGGGHHHHHHHGHHHHHHHGGGGGHHHHHGFFGFGFGHHHHGGGGGGHGGHHHHHHGGGGGHGHHHGHHHHGGGGGFHHHGFFFGHHHHFGHHHGGGGGGGGGGGFGGGGGGGGGGGGGFFGGGGGGGFGHHHHHGGFGGGHHGGHGHHHHHHHHHGHHGGGGGHHGHHHGGHHHHGGFGGGGHHHHHHHHGGGGGGGGGHHHGEGGHGGGGGGGGGGFFFFFFFBCCCB
@M02197:102:000000000-ALU3V:1:1101:14982:10024 1:N:0:1
AGCCTGGTACCTTCCTCCGCTTATTGATATGCTTAAGTTCAGCGGGTAGTCCTACCTGATTTGAGGTCTAACATAAAAGTTATTAGAGTGGAGGGAGCGAAAACTTATTACGCATTCCACTTAGACATTTAAGACGAGCCACGGATGGCAGCGCCCAAAGCTCATACATAGAAAACTAGGTATGAGAGGTCTTATGACACTCAAACAGGCATGCCTTTCGGAATACCAAAAGGCGCAATGTGCGTTCAAAGATTCGATGATTCAC
+
AAAACFCFFFFFGGGGGGGGGGGHHHHHHHHHHHHHHHHHHHHGGGGGGHHHHHHHHHHHHHGHHHHHHHHHHHHHHHHHGHHHHHHHHHHHHGGGGGGHGC<FGHHHHHGGFFGGHHHGHHHHHHHHHHHHHHHHGGGGHHHGHHHGHGGFHGHGHHHHHHHHHHHHHHHHHHHHHGHHHGHHHGHHHHHHHHHHHHHGHGHHHHHHHHHHHHGGGGHHHHHGCGHHHGEGGEHHHHGGFGFGGFGGFGGGFFFFFFFFBA?BB
@M02197:102:000000000-ALU3V:1:1101:10115:10014 1:N:0:1
AGCCTGGTACCTTCCTCCGCTTATTGATATGCTTAAGTTCAGCGGGTAGTCCTACCAATCTGAGGCCGATGAATTGAAATTAAATCCCTTCCTCTCTTCCAAAGAAGCGAGGCATGGGCGGGGTTCAGAAGCACTCCAACCAGCAAAACGTCGCGTCCATCTCCTCGACCCTGCGCCTCTCCTCTCCGAAGTCCTGATATTATCAAAACCCGGCAGGGAAAGACGTGGGCGAAATAACGAGCTTTCGTCCGTCTTGCCTATCGAATGGATGCGCTAATGCATTTCGAGGGAGCCACCGTGGAAGATGGCAAGTCCCTCAATACCGAACCGCCAGCTTTCTCAACTAAATAAGAAAGCTGTCGTTCGAAACAATTCGCGGCCCTCAAACAGGCATGCTCCCCAGATTAGATCTGCCGGGAGCGCAAGGTGCGTTCAAAGATTCGATGATTCAC
+
CBCCCFBFFFFFGGGGGGGGGGGHHHHHHHCHGHHHHHHGCFBFGCGGGHHHGHHHHFGHHHHEFGGGGGGHHHHHHHHHHHHHHHHHGHHHHHHHHHHHFFHHFGHHCECEGGGHHGHGGGGGGHHGHFFHHHGHHGHHGGHGHHGFHECGGGGGGGGGGGGGGGBGAGGGGGFFFFFFFFFFFFFFFBFFFFFFFFFFFFFFFF0BAFFFFA-=DFF?A:BFDFFFFFFFBEEFFBBFEDFFFF@.A.BBA99BBFFFFFFFFFFCE?AA90FEGFFEGBGFGGC;.BFEGGGC.FBHFHHHHFBHFGC<.DHFFDEEGCD@<<-GGGHFHHFGFGFGF2?FHHHHHHHFBEHHF@B/CFHGGHFG4HC>/EEE/GEFFE5HHGGFGHGHFHAGGGGGHGBHFHHHHFEAGFFGGGGGGHFFHCE2FHGFCGF5CGGGFFFFFFFBA?BA
@M02197:102:000000000-ALU3V:1:1101:17284:10070 1:N:0:1
AGCCTGGTACCTTCCTCCGCTTATTGATATGCTTAAGTTCAGCGGGTAGTCCTACCTGATTTGAGGTCAGAGTCAAAAGGTTTTCTGCCACAAGGCAAGAAGGGTTCTGAGCGGGCTTGACGCGGAGCAAGGGACAAGACGAAACTTATTACGTCTGTCACGGATGCAAGCGATCCCACTAAGTCATTTGAGGCGAGCCGTGTAACCGGCAGGACGCCCATGTCCAAGTCCACGCCATGTCATAAACCAGACGGGATTGAGATTTCATGACACTCAAACAGGCATGCCTTTCGGAATACCAAAAGGCGCAAGGTGCGTTCAAAGATTCGATGATTCAC
+
BBCCCFBFFFFFGGGGGGGGGGEHGHHHHHHHHHHHHHHHHGHGGGEEFHHHHHHHGHHHHHHHGHGHHHHHHHGHHGHGHHHGGHHHGHHHHHHHGHGGGHHGHHHHHHHHGGGGGHGHHGGGFGGFHHHGFHGGHHHGGGCGGHHGH:FHGHHGFBGGHGGDGCHFHFHGHGHHGGGFGGGFGHHGHGGGB?DFCFFCDFFGFGGHHFDCGGGHEHFHHHFHFFFFBFFGGHGFFEG4FGFHHHHGHGGDGHHFHHHGF55FHHHHHHGHGGHHEAHHHGHGGCFA02?EHGGHFHCGGHGGGCCHHGHGGGGHGGFGGGGFCGFFFFFFFAA3AA
@M02197:102:000000000-ALU3V:1:1101:9218:10091 1:N:0:1
AGCCTGGTACCTTCCTCCGCTTATTGATATGCTTAAGTTCAGCGGGTATCCCTACCTGATCCGAGGTCAACCTTAGAAATGGGGTTGTTTTACGGCGTAGCCTCCCGAACACCCTTTAGCGAATAGTTTCCACAACGCTTAGGGGACAGAAGACCCAGCCGGTCGATTTGAGGCACGCGGCGGACCGCGTTGCCCAATACCAAGCGAGGCTTGAGTGGTGAAATGACGCTCGAACAGGCATGCCCCCCGGAATACCAGGGGGCGCAATGTGCGTTCAAAGATTCGATGATTCAC
+
BABCCFCFFFFFGGGGGGGGGGGHHHHHHHHHHHHHHHHHHHGGGGGGHGHHHHHHHHHHHGHGGGFHHHHHHHHHFHHHHGHGGGFGHHHHHGGGFGGGGHHHHGGGGGGHGGHGHGHHGGFGGHDGHHHHGHGGGGGGGFFGFFFGFFHHFHHHGHHGGGFFFFFGFGGGGGGGFCGBAGGECFFGFFGGFFGHHFFGGHGGGHHFHFHHHFHHHHFHHHHGGDBDHEGHHFHHHHHHGGGGGGGGHHHHHHHGGGGGGGGGGHHGGGGHFGGGGGGGGGFFFFFFFB@BBB
@M02197:102:000000000-ALU3V:1:1101:26177:10261 1:N:0:1
AGCCTGGTACCTTCCTCCGCTTATTGATATGCTTAAGTTCAGCGGGTATCCCTACCTGATCCGAGGTCAACCTTAGAAATGGGGTTGTTTTACGGCGTAGCCTCCCGAACACCCTTTAGCGAATAGTTTCCACAACGCTTAGGGGACAGAAGACCCAGCCGGTCGATTTGAGGCACGCGGCGGACCGCGTTGCCCAATACCAAGCGAGGCTTGAGTGGTGAAATGACGCTCGAACAGGCATGCCCCCCGGAATACCAGGGGGCGCAATGTGCGTTCAAAGATTCGATGATTCA
+
A>AAACA1B3@3BCAGGGE1FF0DEDGHFFEFFFAD1FEGF2GEAFAEFFFHFHHEHGFFFHH??EEGFEGE9@G;1GHFFHFFEAAF@>F;HCAEE/>EFB<GB?FE=EBGC/?0;@GHGGC?FHHHHHFHBB<A@CEFCFFCBE@FFFBB<GHHCC>E?BFAFBFFFEFFD;@9AAD@@B@=@??@A@@@BFHHGB#FEHECGF:EFD@BHG<0HHHHFHGBAACDG.BHDF;@<1F0@;CEBF?HGBGFFFHFEAEF?E2BHFA22EGGGGFGGGGECF44D@5BAAA3A
@M02197:102:000000000-ALU3V:1:1101:9631:10289 1:N:0:1
AGCCTGGTACCTTCCTCCGCTTATTGATATGCTTAAGTTCAGCGGGTAATCCTACCTGATCCGAGGTCAACCTTAGAAAAAGAACTCCGAAGAGTAATTCAGGCCGGTCCCAAACGACCGCCTCAGTGTATGCTGTGAAAGCTCGCTGCACCTGGGGTATAATTTGGACACCGCCATTATCTTTCGGGCCAATCGCGCAGTACGCGATTGAGAGACCCAATAACAAGCCGGGCTTGATGGTTGATAATGACGCTCGAACAGGCATGCCCTTCGGAATACCAAGGGGCGCAATGTGCGTCCAAAGATTCGATGACACAC
+
AAAAAFA1BDD3311B11E1FE?H333DBB3FEFH11DFFHH1BEE//BEFGHF1GEHFAA1G/EE/AGGF00FH1DGG00BF0GHFHGC/>E#1BF9:G<:HG9//#E#@.9-;CCC9/>CFEHFH;F<.%19F99;FG%0<1/1F;CHH/:FAE0<#50#0:0C:6HGHE<ACBFHFFFFFBF/?9ACECCF/?ADG/?FFB2?EGFFFGB;A<ABFABFF/F>#@EAFFB1F@FFG>BB22FGG?////>FAD1A1EHHFG/A/////BDFD21ACHCG/E000HGAFCCEEEEB1FDF3AFBCBDFB@11111>
@M02197:102:000000000-ALU3V:1:1101:10741:10220 1:N:0:1
AGCCTGGTACCTTCCTCCGCTTATTGATATGCTTAAGTTCAGCGGGTATCCCTACCTGATCCGAGGTCAACCTTTGAAAGAGTTTAACGGCCACGACCGCCCGCACTCCAAAGCGAATATGTATCACAACGCTTAGAGACGGACAGCTCGGCCGGAGACTTCAAGGCGCGCGGGAGCCGCGACGCCCAACACCAAGCGAGGCTTGAGTGGCGAAATGACGCTCGAACAGGCATGCCCTTCGGAATACCAAAGGGCGCAATGTGCGTTCAAAGATTCGATGATTCAC
+
AABBBFBFFFFFGGGGGGGGGGGHHHGHHHHHHHHHHHHHHHHGGGGGHHHHHHHHHGHHHHHGGGGHHHHHHHHHHHGFHHHHHHHHGGGGGGGGGGGGGGGGGGGHHGHHHHGGGGGHHGHHHHHHGGGGGGGHHGFGGGGGGGHHHGGGGHHHHHGHGHGGGGGGGGGGGGGFFGGFFBGHGHGGHGHGGHGGGHHGHHHHHHGGGGHHHHGGGGGGHHGHHHHHHHHHGGGGGGGHHHHHHHHHHHGGGGGGHHHGGFGHGCGGGGGGGGFFFFFFFBBCBB
@M02197:102:000000000-ALU3V:1:1101:3348:10611 1:N:0:1
AGCCTGGTACCTTCCTTCGCTTATTGATATGCTTAAGTTCAGCGGGTATCCCTACCTGATCCGAGGTCAACCTTAGAAATGGGGTTGTTTTACGGCGTAGCCTCCCGAACACCCTTTAGCGAATAGTTTCCACAACGCTTAGGGGACAGAAGACCCAGCCGGTCGATTTGAGGCACGCGGCGGACCGCGTTGCCCAATACCAAGCGAGGCTTGAGTGGTGAAATGACGCTCGAACAGACATGCCCCCCGTAATACCAGGGAGTGCAATGTGCGTTCAAAGATTCGATGATTCAC
+
AAAA1C1BBDFD3GEGGGCF1GFEDDGGGGFGHFFDFHHDHGFEGAAEFGHHFHFGG10F1AFCEE/GBG;FFGHGHHFHHFFAEFEEABHF@;EE7EECAFB:/FF/B74FEGH7GFD>@CCCAGFHD1@?;<CCFGCCFH;FC##FFBFBCBGGGEFG7CECBBGGGBFEGAFA7AA@A@@;-@@@?@C@<3DF7FBF7/C@BFB?11>0BEFDBDF:?BB61F?+HGB@2BA@F%HH7<<A9BAFB222ABCGFBA01B3113DA0?0FEFBEAB3A1G1CF3D3F>>1>1
@M02197:102:000000000-ALU3V:1:1101:5074:10630 1:N:0:1
AGCCTGGTACCTTCCTCCGCTTATTGATATGCTTAAGTTCAGCGGGTATCCCTACCTGATCCGAGGTCAACCTTAGAAATGGGTTTGTCTTACGGCGTAGCCTCCCGAACACCCTTTAGCGAATAGTTTCCACAACGCTTAGGGGACAGAAGACCCAGCCGGTCGATTTGAGGCACGCGGCGGACCGCGATGCCCAATACCAAGCGAGGCTTGAGTGGTGGAATGACGCTCGAACAGGCATGCCCCCCGGAATACCAGGGGGCGCAATGTGCGTTCAAAGATTCGATGACTCAC
+
AAAAB44@55BDGGGGGGGGGGGHHHHHFHGHHHHGGHHHHHHGGGGGEGFHHGHHHHHH55FEGGGG3FG198HBF;D)339%1FB9&A4BBF?EG3EE/E;9//B9//#CEFHHF1?G0<40F;@FGB1FFF.8GG2:>9-0;<<>9GC5FHHEH.7EC@<:0ACC1>B:/<5FF@/CAB2<?1//?9=AAFBFB4FF4HF@>?3BBBAFGEFBGBBB&4FFEGFCFHDFGHHHGHHHGE?A#+AGHHHHHFGCEA22GGGGBFHEGCGHGGGFGFGGGGFFFFFFFA3BBA
@M02197:102:000000000-ALU3V:1:1101:10489:10578 1:N:0:1
AGCCTGGTACCTTCCTCCGCTTATTGATATGCTTAAGTTCAGCGGGTATCCCTACCTGATCCGAGGTCAACCTTAGAAATGGGGTTGTTTTACGGCGTAGCCTCCCGAACACCCTTTAGCGAATAGTTTCCACAACGCTTAGGGGACAGAAGACCCAGCCGGTCGATTTGAGGCACGCGGCGGACCGCGTTGCCCAATACCAAGCGAGGCTTGAGTGGTGAAATGACGCTCGAACAGGCATGCCCCCCGGAATACCAGGGGGCGCAATGTGCGTTCAAAGATTCGATGATTCAC
+
CCCCCFBFFFFFGGGGGGGGGGGHHHHHHHHHHFHHHHHHHHHGGGGGHHHHGGHHHHHHHHHGFGGHHHHHGHHHHHHHHHHGGGGGHHHHHGFGGGGGGHHHHGGGGGGHGGHHHHGHGGGGGHHHHHGHHHHGGCGFFHHHGGGGGHHGHHHHHHHGGGFGGGGGGGGGGGGGGGGGGGGGGFFCFGFGGGFFFHFGGHFFFHHGHHFGHHHHHHGHHGFFFFFFBGGHHHHHFHFHGGCFBGGHHHHHHHHGEEEGGGGHHFHGGGGHGGGGGFGGGGFFFFFFFABAA3
@M02197:102:000000000-ALU3V:1:1101:4470:10558 1:N:0:1
AGCCTGGTACCTTCCTCCGCTTATTGATATGCTTAAGTTCAGCGGGTATCCCTACCTGATCCGAGGTCAACCTTAGAAATGGGGTTGTTTTACGGCGTAGCCTCCCGAACACCCTTTAGCGAATAGTTTCCACAACGCTTAGGGGACAGAAGACCCAGCCGGTCGATTTGAGGCACGCGGCGGACCGCGTTGCCCAATACCAAGCGAGGCTTGAGTGGTGAAATGACGCTCGAACAGGCATGCCCCCCGGAATACCAGGGGGCGCAATGTGCGTTCAAAGATTCGAGGACTCAC
+
11AAAF@FDFBF3FGGGFEE0A?A3DGHBF3FA3FFFBFBDD1EEC//FFG11AFGHHBG11FEEEGHE9HGGHHEFG11BBB?EEGEF0BEGEE@E9G/?;BFGCEGC@/AB/FCA>FGC;>3F?GBFBGFH1FEFCGGFHGFCBAFFGFFEF<=CGAE@?CGG?E;EBBEB9CFC?B@-=-6A@:-?GFA#;0GCBC/::/;.BB;0GBHFGBDFE9GBD;A/CB.FFCG=?ADBGACFABCEACF2D221FAAEE/A000D1GD0A00GEBBGFE3?FF>1131FF1>11>
@M02197:102:000000000-ALU3V:1:1101:21421:10667 1:N:0:1
AGCCTGGTACCTTCCTCCGCTTATTGATATGCTTAAGTTCAGCGGGTAGTCCTACCTGATTTGAGGTCAGAGTCAAAAGGTTTTCTGCCACAAGGCAAGAAGGGTTCTGAGCGGGCTTGACGCGGAGCAAGGGACAAGACGAAACTTATTACGTCTGTCACGGATGCAAGCGATCCCACTAAGTCATTTGAGGCGAGCCGTGTAACCGGCAGGACGCCCATGTCCAAGTCCACGCCAGGTCATAAACCAGACGGGATTGAGATTTCATGACACTCAAACAGGCATGCCTTTCGGAATACCAAAAGGCGCAAGGTGCGTTCAAAGATTCGATGATTCAC
+
BCCDEFDFFFFFGGGGGGGGGGGHHHHHHHHHHHHHHHHHFHHGGGGGGHHHHHHHHHHHHHHHGHHHHHHHHHHHHGHGFGHGHHHHHHHHHHHHHHGHHHHGHHHHHHHHGGGGGHGFHGGGGGGGHGHGGHGGHHHHGGGGGHHHHHGHGHHHGHHHHHHHHGHHHHHGHHGHGGGHHGHGHHGGHGGGGGGFGGGHHFGFFGGHHHGGGGFGGHGHHHGHHHHHGGGGGHHHGHHHHHHHHHGGHGHGHHHHHHHFGHHHHHGHHHHHGHHHHGGGHHGHHHHECGGHHHHHHHGHHHGGGGGHHHHGGGGHGGGGGGGGGGFFFFFFFBA@CB
@M02197:102:000000000-ALU3V:1:1101:18912:10671 1:N:0:1
AGCCTGGTACCTTCCTCCGCTTATTGATATGCTTAAGTTCAGCGGGTATCCCTACCTGATCCGAGGTCAACCTTAGAAATGGGGTTGTTTTACGGCGTAGCCTCCCGAACACCCTTTAGCGAATAGTTTCCACAACGCTTAGGGGACAGAGGACCCAGCCGGTCGATTTGAGGCACGCGGCGGACCGCGTTGCCCAATACCAAGCGAGGCTTGAGTGGTGAAATGACGCTCGAACAGGCATGCCCCCCGGAATACCAGGGGGCGCAATGTGCGTTCAAAGATTCGATGATTCAC
+
BBBBBFCFFFFFGGGGGGGGGGGHHHHHHHHHGHHHGGGHHHHGGGFGHHHHHHHHHHHHHHGGGGGFHHHGHHHHHHHHHGHGGGGGHHHHHGGGGGGGGHHHGGGGGGGFGGGHHHFHGGGGGHHHHHHHGHHGGGGGGGHGGGGGGHHGHHHGHGHGGFFFGGGGGGGGGGFFGGGGFGGGGGGGGGGGGHHHHHHGGHGGGHHGHHHHHHHHHGHHHGFGGGGGHFGHHHHHHHHGGGGGGGGFHHHFHHHGGGGGGGGHHHHGGGGGGGGGGGGFCGFFFFFFF?A@BA
@M02197:102:000000000-ALU3V:1:1101:18910:10653 1:N:0:1
AGCCTGGTACCTTCCTCCGCTTATTGATATGCTTAAGTTCAGCGGGTATCCCTACCTGATCCGAGGTCAACCTTAGAAATGGGGTTGTTTTACGGCGTAGCCTCCCGAACACCCTTTAGCGAATAGTTTCCACAACGCTTAGGGGACAGAGGACCCAGCCGGTCGATTTGAGGCACGCGGCGGACCGCGTTGCCCAATACCAAGCGAGGCTTGAGTGGTGAAATGACGCTCGAACAGGCATGCCCCCCGGAATACCAGGGGGCGCAATGTGCGTTCAAAGATTCGATGATTCAC
+
CABCCFCFDFFFGGGGGGGGGGGHHHHHHHHHHHHGFHHHGFHGGGCGHHHHHHHHHHHHHHGGGGGHHHHHGHHHGHHHHHHGGGGEGHHHHGGGGGEFEHHHHGGGGGGHFGFGHHHHGGGGGHHGGHFHHHHGFGGGGGHF?FFGGGHGHHHGHHHGGGGFFDFGGGGGFEGGGGGGFFGFFFFFFFFGGFHFGFHGGHFFFFGEG>HHFFGHHHGDBFFEDGGGFGDFHHHFFEHFCCGGGECHEHHGBFCGECGEFCGHGHHGEA?HFGBGGGAGEFFCFD5FBAA3A?
@M02197:102:000000000-ALU3V:1:1101:11232:10746 1:N:0:1
AGCCTGGTACCTTCCTCCGCTTATTGATATGCTTAAGTTCAGCGGGTATCCCTACCTGATCCGAGGTCAACCTTTGAAAGAGTTTAACGGCCACGACCGCCCGCACTCCAAAGCGAATATGTATCACAACGCTTAGAGACGGACAGCTCGGCCGGAGACTTCAAGGCGCGCGGGAGCCGCGACGCCCAACACCAAGCGAGGCTTGAGTGGCGAAATGACGCTCGAACAGGCATGCCCTTCGGAATACCAAAGGGCGCAATGTGCGTTCAAAGATTCGAGGATTCCC
+
AAAABFBCDFFFFCGGBGF?EAEGGFHHFFGCGAGGDGFH5GFGGG?EHHFHHHEHFHHFHG8;GGGHH<HHHHH9FFFG:FGHFHFFEG;GGG?EEECGGGGGCCCFHGHHGGGGCBEGFGFDGFHHGDGGGGGHHHHHGCFDCFHFHDCEGCGGGGFGGFGFFFEGGGGGFC@BA@/CEEGG?EB>EDEFFFEFFDDFBBFFBBFEFFFDGGHFFFE?B9EDGGEHGEFFFFFB9AEF299FFCFBCE0AAAA11BGE0A0FFB3DE3FE11A>131B1>111>
@M02197:102:000000000-ALU3V:1:1101:6218:10784 1:N:0:1
AGCCTGGTACCTTCCTCCGCTTATTGATATGCTTAAGTTCAGCGGGTAGTCCTACCAATCTGAGGCCGATGAATTGAAATTAAATCCCTTCCTCTCTTCCAAAGAAGCGAGGCATGGGCGGGGTTCAGAAGCACTCCAACCAGCAAAACGTCGCGTCCAGCTCCTCGACCCTGCGCCTCTCCTCTCCGAAGTCCTGATATTATCAACACCCGGCAGGGAAAGACGTGGGCGAAATAACGAGCTTTCGTCCGTCTTGCCTATCGAATGGATGCGCTAATGCATTGCGAGGGAGCCACCGTAGAAGATGGCAAGGACCTCAATACCTAGCCGCCAGCTTTCTCAACTAAATAAGAAAGCTGTCGTTCGAAACAATTCGCGGCCCTCAAACAGGCATGCCCTTCGGAATACCAAAGGGCGCAATGTACGTTCAAAGATTCGGTGAATCAC
+
AAAAAC>B5BDFGBGGF4EEEE?F5G5G6GDFADBEDDG5FEFGGGAEFDHFGGFFHCGHEH55CFGGEEGFHF5FEGFHHHGFHFHHHHHHFFGFFG3FDD3F3BFB/EEG?FFE0EFE//A@AFHHHHHBFGGGF/<BDFC.;:GBG?CC@C-BBBDBFF/BFFGE@?BFF?B-.DD//FBBBF/A;?@.B9/FFBFFFBB9/9/;.9;=->--B?E9..6F:;;.AEB999.?BA9/:BAFE/@9---FEC;/;..900F0C9/-.99-/00;00/0:A--A/GCC:ACEC<..000FGG/D1GF1>1100GDFDHGFG0?/>/@><01FCC1DGGBF2122FE2B121B11C/>///0B//FF221H@EE>/EB//0EA01FFAB1100F/A///A022D21/01B0A000011DEA000B11A333FA1A11B1D@B1>11>
@M02197:102:000000000-ALU3V:1:1101:17573:10789 1:N:0:1
AGCCTGGTACCTTCCTCCGCTTATTGATATGCTTAAGTTCAGCGGGTATTCCTACCTGATCCGAGGTCAACATTCAGAAGTTGGGGTTTAACGGCGTGGCCGCGACGATTACCAGTAACGAGGTGTATGATTACTACGCTATGGAAGCTCGACGTGACCGCCAATCGATTTGGGGAACGCGGGTTACCGCGAGTCCCAACACCAAGCTGAGCTTGAGGGTTGAAATGACGCTCGAACAGGCATGCCCGCCAGAATACTGGCGGGCGCAATGTGCGTTCAAAGATTCGA
+
BBBBBBBFDFFFGGGFFGGGFEEFFHFHHGHHCDFHFHHBFBGFGEFGGHHHHHHFGHHHFFF99GEGHHHHFHGEFHHGGGHHGGGGGHHGGG:FE>E/F/#9;;/<??'.F<1B<G7D#DG6>B<1C<DGEDF6:<;;<FFBC:/4;CCG.F;;9FGHGCD</GHHHGHGFCF4A??@GFA:DCCF@EFHF:9FAFECAFFFGGEFGEFFHHHGGFH::@HHFGGGGFFA1@FBHE::CHECEEFCCFHGHFHHGEA?EF2EDHGGGGCGGGFGFFFFFBFA?AA>
@M02197:102:000000000-ALU3V:1:1101:18020:10800 1:N:0:1
AGCCTGGTACCTTCCTCCGCTTATTGATATGCTTAAGTTCAGCGGGTAGTCCTACCTGATCTGAGGTCAAGGTGTCAATTGAATTTTCTCAAGGAGAAGCTTTGTGAGCGGGCCGAACGGTTTCTGCAGCCGAGCGAAACGTGAGCACGCAAGGCCGTCCACCGACGGGACCGCTAAGGTATTTGAGGCGAGCCGGACGGCAACACCCAAGTCCACTTCCAGCCCGGGCAGGACCCGGGCGGTGTGAGGTTTTCAAGACACTCAGACAGGCATACCCTCCGGAATACCAGAGGGTGCAAGGTGCGTTCAAAGATTCGATGACTCAC
+
CCBCCFDFFFFFGGGGGGGGGGGHHHGHHHHHHHHHHHHHGHHGGGGGGHHHHHHHHHHHHHHHHGHHGHHHBGGGHHHHHHHHHHHHHHHGGGHHGHHHHHHHHHHHHGGCGFGEFGGGCFGGHHHHHHHGGGGGGGGGGGHHGHHHGGGFGGHHGGGFGHHGHGHGGGGGHHHHHHHFHHGFFFGGFGFGFGGGGGHHFFFFFFFHHHGHHGFHFGFFGFGGGHGHHHHGFFFFFFGFFHHHHHHGHHHHEHHHHHHFFFHDGB3FHGGGFEGGGGGGGHHHHFGHHHHGGHHHHHHGGGGHGGGGGGGGGGFFFFFFFCBCCC
@M02197:102:000000000-ALU3V:1:1101:8216:10720 1:N:0:1
AGCCTGGTACCTTCCTCCGCTTATTGATATGCTTAAGTTCAGCGGGTATCCCTACCTGATCCGAGGTCAACCTTAGAAATGGGGTTGTTTTACGGCGTAGCCTCCCGAACACCCTTTAGCGAATAGTTTCCACAACGCTTAGGGGACAGAAGACCCAGCCGGTCGATTTGAGGCACGCGGCGGACCGCGTTGCCCAATACCAAGCGAGGCTTGAGTGGTGAAATGACGCTCGAACAGGCATGCCCCCCGGAATACCAGGGGGCGCAATGTGCGTTCAAAGATTCGATGATTCAC
+
BCCCCFCFFFFFGGGGGGGGGGGHHHHHHHHHHHHHHHHHGHHGGGGGHHGHHHHHHGHHHHHGGGGHHHHHHHHHHHHHGHGGGGGFHHHHHGGGGGGGGHHHGGGGGGGHGGHHHGHHGGGGGHFGGHHGHGHGGGGGGHHHGGFGGGGHHHHHHEHGGGFFGGGGGGGEGGGGGGGGGGGGFGGGFEFFFFFFGFFGGHGGFHHGHFGHHHHHHHGHHGHGGGGGHHGFHGHGGHFHGCCEEFCGBGHGBHHGCEEEEEA5DHHGGGEGEGGGGFGEAG44FFFFFA??BA
@M02197:102:000000000-ALU3V:1:1101:3949:10820 1:N:0:1
AGCCTGGTACCTTCCTCCGCTTATTGATATGCTTAAGTTCAGCGGGTAGTCCTACCTGATTTGAGGTCAGAGTCAAAAGGTTTTCTGCCACAAGGCAAGAAGGGTTCTGAGCGGGCTTGACGCGGAGCAAGGGACAAGACGAAACTTATTACGTCTGTCACGGATGCAAGCGATCCCACTAAGTCATTTGAGGCGAGCCGTGTAACCGGCAGGACGCCCATGTCCAAGTCCACGCCAGGTCATAAACCAGACGGGATTGAGATTTCATGACACTCAAACAGGCATGCCTTTCGGAATACCAAAAGGCGCAAGGTGCGTTCAAAGATTCGATGATTCA
+
CCCCC@AC@BFFGGGGGGGGGGEHHHCHFFGFHHHGHGHFGGHGGGGFGHHEGHHHHHHHHHHHGHHHHHHHFHGHG3F?HHHGHHHHHHHHHGHFHGGGGHHGFHHHHHHGGGGFGHGGHFGGGG8GHGGGFHGGHHHHGCFFGGHHHHHEGHHHGHHHGGGGGHGHHHEDGGGAFFFFFGGGDG;HGGGG/EFGFFFC1HCGFFEHFHEFFAACFFGHHHGHFGG?F/EBFFFGFFFFEHHFHHHEFDHGHHHHHGEFFFGBHFGFEHGGFBGEBFHGG3GHHHHCGGGFBFGGDAGFHGEEFGEHBGGGGEGGG5GGGGGGGFFFBFFFA>33A
@M02197:102:000000000-ALU3V:1:1101:24217:10875 1:N:0:1
AGCCTGGTACCTTCCTCCGCTTATTGATATGCTTAAGTTCAGCGGGTAGCCCTACCTGATTTCAGGTCAAAGTCAAAAGATGCGCGATGGCAGGTTCTGAGCAGTCATCACCACAAGGAGAGACGAAACTTATTACGTCTAACACTGATGTGGGATGTTCCACTAAGTCATTTGAGGCGAGCCATCACTGGCAGACGCCCAAGTCCAAGCCTAACATGTTCAGAAAACATATTAGATTGAGATTTCATGACACTGAAACAGGCATGCCTTTCGGAATACCAAAAGGCGCAAGGTGCGTTCAAAGATTCGATGATTCAC
+
BABBCFCFFFFFGGGGGGGGGGGHHHHGHHGHHHHHGHFHHHHGGEFFFHHHGHHHHHHHHGHHHHHHHHHHFHGHHHHGHHHGGGGCGGHHGGGGHHHHHHHHHHHHHHHHHHHHHHHHHGHHGHFGHHHHHHHHFFHHHHHHHHHHHHGHHGHHGHHHGHHHHHHHHHHHHGGGFGHGHHGHHHHHHHHHGGGGGGGHHGHHGGHHHHHHHGHHHHHHHHHHHHHHHFFHHHHHFHHHHHFHFHHHGBHHGHHHGGHHHHHHHHFCGGGGHHHHHHGHHHGGGGGHGHHGGGCGGGGGGGFGGGFFFFFFFBCBBB
@M02197:102:000000000-ALU3V:1:1101:24948:10970 1:N:0:1
AGCCTGGTACCTTCCTCCGCTTATTGATATGCTTAAGTTCATCGGGTATCCCTACCTGATCCGAGGTCAACCTTTGAGAAAAGATTCTCCCCAAGGGGAGGTCGACCGGGGCTCGTGCACCCGTGTGTCCGATACGTGTCCCGTGAAGAAACTCAGTGTACCGGGGGTCCAACGAGGCCGCCGTCATTGTCTTTGGGACGGGCGAGAGCCCCCCCCGAGAGGGGGCCTCCGCCAAACCGTCCAACACCAAGCCGAGGGCTTGAGGGGTGATAATGACGCTCGAACAGGCATGCCCTTTGGAATACCAAAGGGCGCAATGTGCGTTCAAAGATTCGATGACTCAC
+
A3ABBFCFFFFFGGGGGGGGGGGHHHHHHHHHHHHHHHHHGHHHGGHGHHHHHHFHHHHHHHHGGGGHHHHHHHHHHGHHHHHGHHHHHHHGHGHGGGGGGGHGGGGGGGGCGHGGHG<HHGGGGFHHH:GGGGGG;HHHHHGGFFGHHHHHHHHHFHHHGHGGGGFBEGGBFDFDFFFBFFFFFFFFFFFFFFFFFFFFCFFFFFFFFFFFFGFFHGGGGGGGEFBEFFHGGGFGFFFAFFGGFBEGGGGAEHHFGGFGHGGGHHHHHHGHHGFEGEFG?GF3GHFHHGFF?FHHHFGHHFGGHHFHGGGGEGHHHGEEGGGGGGGFGFGGFFFFDFFA3AA>
@M02197:102:000000000-ALU3V:1:1101:16602:10959 1:N:0:1
AGCCTGGTACCTTCCTCCGCTTATTGATATGCTTAAGTTCAGCGGGTATCCCTACCTGATCCGAGGTCAACCTTAGAAATGGGGTTGTTTTACGGCGTAGCCTCCCGAACACCCTTTAGCGAATAGTTTCCACAACGCTTAGGGGACAGAAGACCCAGCCGGTCGATTTGAGGCACGCGGCGGACCGCGTTGCCCAATACCAAGCGAGGCTTGAGTGGTGAAATGACGCTCGAACAGGCATGCCCCCCGGAATACCAGGGGGCGCAATGTGCGTTCAAAGATTCGATGACTCAC
+
CBCCCFCFFFFFGGGGGGGGGGGHHHHHHHHHHHHHHHHHHHHGGGGGGHHHHHHHHHHHHGHGGGFHHHHHHHHHHHHHHHHGGGGGHHHGHGGGGGGGGHHHHGGGGGGHGGHHHHHGGGGGGHGHHHHHHHGGGGGGGHHGGDGGGHHHHHHHGHHGGGGGGGGGGGGGGGGGGGGGGGFGGGGGGGGGGHHHGFFGGFEGGHEGGGHHHHHHHHHHHGHGGGGGEHADHHHHGHHHGGGGGGGFHHHHHHHGGGGFGGGHHHHGGGGHGGGGGBGGGGFFFFFFFABBBB
@M02197:102:000000000-ALU3V:1:1101:9000:11025 1:N:0:1
AGCCTGGTACCTTCCTCCGCTTATTGATATGCTTAAGTTCAGCGGGTATCCCTACCTGATCCGAGGTCAACCTTAGAAATGGGTTTGTTTTACGGCGTAGCCTCCCGAGCACCCTTTAGCGAATAGTTTCCACAACGCTTAGGGGACAGAAGACCCAGCCGGTCGATTTGAGGCACGCGGCGGACCGCGTTGCCCAATACCAAGCGAGGCTTGAGTGGTGAAATGACGCTCGAACAGGCATGCCCCCCGGAATACCAGGGGGCGCAATGTGCGTTCAAAGATTCGATGACTCAC
+
CABCCFCFFFFFGGGGGGGGGGGHHHHHHHHGHGGHHHHHHHHGGGGGHHHHHHFHHGHHHHHGGGGHHGGHGHHHHHHHHHHFFFDGFFGGHGCGCGGGGFGGHGGGFGGHGFHHHHHHGGCFFFHHHHHHHEEFFFGGFEHBDGFGGHGHHHHHHGFGGFFGGFGGGGFEBEEFFDEFGFFGFAFFFCBFDFFFGFFFFHGDFFDFGDEFFGGHHHGHHHHFFGGDFADEHHHHFHFHGFFGGFAHHBBFFHGFA22??FEHHHFEFE?GFFCGGGGCGGBFFFFF@A??AA
@M02197:102:000000000-ALU3V:1:1101:17896:11107 1:N:0:1
AGCCTGGTACCTTCCTCCGCTTATTGATATGCTTAAGTTCAGCGGGTATCCCTACCTGATCCGAGGTCAACCTTAGAAATGGGGTTGTTTTACGGCGTAGCCTCCCGAACACCCTTTAGCGAATAGTTTCCACAACGCTTAGGGGACAGAAGACCCAGCCGGTCGATTTGAGGCACGCGGCGGACCGCGTTGCCCAATACCAAGCGAGGCTTGAGTGGTGAAATGACGCTCGAACAGGCATGCCCCCCGGAATACCAGGGGGCGCAATGTGCGTTCAAAGATTCGATGACTCAC
+
CCDCCFCFFFFFGGGGGGGGGGGHHHHHHHGHHHHHHHHHHHHGGGGGHHHHHHHHHHGHHHHGGGGHHHHHHHHHFGHHGHHGGGGGHHHHHGGGGGGGGGGHHGGGGGGHGGHHHHHHGGGGGGGHHHHHHGFGGGGGGHHGGFGGGHHHHHHHHFHGGGGGGGGFGGGGGGGGGGGGGFFFFGGGGGGGGGHHHHFGGGGGFFHGHFFGHHFGHHHGHHHGGGGGHHGHHHHHHGHHGGGGGGFFGHHHHHHGGGGFGGGGHHHGGGGGGGGGGGGEFBFFFFFFFBBBBB
@M02197:102:000000000-ALU3V:1:1101:10901:11146 1:N:0:1
AGCCTGGTACCTTCCTCCGCTTATTGATATGCTTAAGTTCAGCGGGTAGTCCTACCAATCTGAGGCCGATGAATTGAAATTAAATCCCTTCCTCTCTTCCAAAGAAGCGAGGCATGGGCGGGGTTCAGAAGCACTCCAACCAGCAAAACGTCGCGTCCAGCTCCTCGACCCTGCGCCTCTCCTCTCCGAAGTCCTGATATTATCAAAACCCGGCAGGGAAAGACGTGGGAGAAATAACGAGCTTTCGTCCGTCTTGCCTATCGAATGGATGCGCTAATGCATTTCGAGGGAGCCACCGTGGAAGATGGCAAGACCCTCAATACCGATCCGCCAGCTTTCTCAACTAAATAAGAAAGCTGTCGTTCGAAACAATTCGCGGCCCTCAAACAGGCATGCTCCCCAGATTAGATCTGCCGGGAGCGCAAGGTGCGTTCAAAGATTCGATGACTCAC
+
A3AABFAFFFFFGGGGGFGGCGGHHHHHHHGHHHHHHHHHHHHGGGGGGHHHHHHGHHHHHHGGGGGGEFGHGHHHHHHHHHFGHHHHHHGFHHHHHHHHHHHHGEFHGGGGGGHFFGHCGGGGCHHHHHHGGHGHHHGHDEHEHHHHE-CHCCFFGGFGEFGGGGGDCGGGGFAFFFFFFFFFFFFFAFA;FFBFFFFFFFFFFFFEFF.--@BFAFE?EA/.D.BB/#;>DD.BD;/A3BF9BBFD?DB:;.///.EB/BFFFFF@AB?-GFFEGFF0A99.DFBEEFFC.G.CGFFC0;0/00G;0FGFEAHGD=FC.<AA>--C@/FHGGEGF/EHHGDHBG2HFBHGFGHFGCCGGHFGGGGGHHHGGGGGGGGGHFGBGEEHFGHHHEEAE?F5GHHDDAHFFFE?FFGGFE2?GHFHHGEEDHG5GGGFGGGGFFFFFFFBBBBB
@M02197:102:000000000-ALU3V:1:1101:11432:11129 1:N:0:1
AGCCTGGTACCTTCCTCCGCTTATTGATATGCTTAAGTTCAGCGGGTAGTCCTACCTGATTTGAGGTCAGAGTCAAAAGGTTTTCTGCCACAAGGCAAGAAGGGTTCTGAGCGGGCTTGACGCGGAGCAAGGGACAAGACGAAACTTATTACGTCTGTCACGGATGCAAGCGATCCCACTAAGTCATTTGAGGCGAGCCGTGTAACCGGCAGGACGCCCATGTCCAAGTCCACGCCAGGTCATAAACCAGACGGGATTGAGATTTCATGACACTCAAACAGGCATGCCTTTCGGAATACCAAAAGGCGCAAGGTGCGTTCAAAGATTCGATGATTCAC
+
CBCCCFBFFFFFGGGGGGGGGGGHHGHHGHHHHHHHGHHHHHFGGGGGGHHHHHHHHHHHHHHHGHHHHHHHFHHHHHHDFGHGHHHHHGHHEGHHHHGHGHHGHHGHHFHGGGGGGGGHHGGGGGGGHHFFEHGGGHFHGGGGGHHHHHHHGCHHGHHHHHGCDDFHFGFEGGHGFGGGGGGGGGGGGGGGGGEGFFFBDHDGFFGHHFFFGFGGFFFFFGFFFFGHFGGGGHHHG@HGFHHHGHHFHGGGHFHGHHHHGHFHHHHHHHFGEGHHHFHEHGHHFEHGGEE3FHHHHHCHHHDGGGCHFGFGGEGHFGGGFDGGGGFFFFFFFBBBBB
@M02197:102:000000000-ALU3V:1:1101:15112:11222 1:N:0:1
AGCCTGGTACCTTCCTCCGCTTATTGATATGCTTAAGTTCAGCGGGTATCCCTACCTGATCCGAGGTCAACCTTTGAAAGAGTTTAACGGCCACGACCGCCCGCACTCCAAAGCGAATATGTATCACAACGCTTAGAGACGGACAGCTCGGCCAGAGACTTCAAGGCGCGCGGGAGCCGCGACGCCCAACACCAAGCGAGGCTTGAGTGGCGAAATGACGCTCGAACAGGCATGCCCTTCGGAATACCAAAGGGCGCAATGTGCGTTCAAAGATTCGATGACTCAC
+
BBBBBFBFFFFFFGGGGGGGGGCHHHHHGHHGHHHHGHHHGHGGGGGGHHHHHGGHHHHHHHFGFCGHHHHHHGHHHHHHEHGGHHHHGCEGCGGGGGGGGGGGGGGHHHHEHHGGGGGHHHHHHHHHHGGGGGGHHHHHGGGGGGGHHGHFE0GHHHGHHHHHGGGGGGGGGGGFGGFFFGGGGHHFGFFGGHGGGHHFGFFHFHFFGFFHHHHEFGFGHHGHEHFFGGHGGGGGGGFFHGHGHHHFHFGGGGGHGHHEFGGHGGGGGGG2GGFFFFFFFAA>>3
@M02197:102:000000000-ALU3V:1:1101:13569:11235 1:N:0:1
AGCCTGGTACCTTCCTCCGCTTATTGATATGCTTAAGTTCAGCGGGTATCCCTACCTGATCCGAGGTCAACCTTTGAAAGAGTTTAACGGCCACGACCGCCCGCACTCCAAAGCGAATATGTATCACAACGCTTAGAGACGGACAGCTCGGCCGGAGACTTCAAGGCGCGCGGGAGCCGCGACGCCCAACACCAAGCGAGGCTTGAGTGGCGAAATGACGCTCGAACAGGCATGCCCTTCGGAATACCAAAGGGCGCAATGTGCGTTCAAAGATTCGATGATTCAC
+
BAAABFAFFFFFGBFGDGEEEEGHHHHHHHCHFHHHHHHHFHHFEEAEFEHHHHHHHHHHGEAEF8GHHHF1GF8HHHFBBB4AB:GGFCGGGGE?EFFCFGFGGGCFHHHFGHFFC@FHH7GGFFGHFDCGG8GHGHHHGCDG?EA0FCCEA@DDGGEBFFFBCF@ADC?A=/9C/DBCDGEFEFEFGFFFEHF/EHGEGFFFFEE?EA?F;HHGGGEDHHEHHHHHHHHHGGGGGGFGFHHHHHHHHHGGGGGHHHHGGGGHGGGGGGGGGGFFFFFFFBABBA
@M02197:102:000000000-ALU3V:1:1101:23772:11397 1:N:0:1
AGCCTGGTACCTTCCTCCGCTTATTGATATGCTTAAGTTCAGCGGGTAGTCCTACCTGATCTGAGGTCAAGGTGTCAATTGAATTTTCTCAAGGAGAAGCTTTGTGAGCGGGCCGAACGGTTTCTGCAGCCGAGCGAAACGTGAGCACGCAAGGCCGTCCACCGACGGGACCGCTAAGGTATTTGAGGCGAGCCGGACGGCAACACCCAAGTCCACTTCCAGCCCGGGCAGGACCCGGGCGGTGTGAGGTTTTCAAGACACTCAGACAGGCATACCCTCCGGAATACCAGAGGGTGCAAGGTGCGTTCAAAGATTCGATGACTCAC
+
BCCCCFCFFFFFGGGGFGGGGGGHHHHHHHGHGHHHHHHHHFGFFGGGGHHHHHHHHHGHHHHHHGHGHHHHEGGGHHHHGHHHHHHHHHHHHFHHHFHGHHHHHHHHHGGGGGGGGCFGDFGHHHHHHGHGGGGGGCGGGGHGGHHHGGGGGGHGGGGGGHHGGGGGGGGGGGGGDFGDBFFHFFGFFFFGGGDFGGHHFGGGFFHFFGGFFHHHHFGGGGGGGGHHHHHGFGFGFGGFFHHGHHHGEHHHHHHHHFHFHHHHFGEEHHHGB1GGGFGHGHHHHHHGHHHGHHHHHHHGGGFGGGGFGGGGCGFFFFFFFA@AAA
@M02197:102:000000000-ALU3V:1:1101:11193:11467 1:N:0:1
AGCCTGGTACCTTCCTCCGCTTATTGATATGCTTAAGTTCAGCGGGTAGTCCTACCAATCTGAGGCCGATGAATTGAAATTAAATCCCTTCCTCTCTTCCAAAGAAGCGAGGCATGGGCGGGGTTCAGAAGCACTCCAACCAGCAAAACGTCGCGTCCAGCTCCTCGACCCTGCGCCTCTCCTCTCCGAAGTCCTGATATTATCAAAACCCGGCAGGGAAAGACGTGGGCGAAATAACGAGCTTTCGTCCGTCTTGCCTATCGAATGGATGCGCTAATGCATTTCGAGGGAGCCACCGTGGAAGATGGCAAGACCCTCAATACCGATCCGCCAGCTTTCTCAACTAAATAAGAAAGCTGTCGTTCGAAACAATTCGCGGCCCTCAAACAGGCATGCTCCCCAGATTAGATCTGCCGGGAGCGCAAGGTGCGTTCAAAGATTCGATGACTCAC
+
CBCCCFCFFFFFGGGGFGGGGGGHHGHHGHHHHHHHHHHHHGHGGCGCGDGHHHHHHHHHHHHHGGGGFFGHHHHHHHHHHHHHFHHHHHHHHHHHHHHHHGHHEGHHGGGGGGHGFHHGGGGGGHHHHHHHHHHGHHHHGGHHHHHHHGHHFCCAFAGGGGGGGGGGGGGGGFACFFFBBFFEFFFD-.-AFFFFFFFFFFFBBFBFFFFF;B:@;BEFFAFFF?DA;FF;DF9FFE9;DADFF>9.A....FFFB.99///F;//FD?GGGFFGGFFCA.9.GGGEA9...G.GGHBGCCCBHGHHHGC/<DFBHGGC.<GDCC@CCDBGHHFFGHGFBHFHGHHHHHFFGHHEC??CGHHF?EHHHHHE?EECGGEDEFGFFGGHHBGHBHGEF0HFFHHGGHEHHGGGGGGGGGGGGHHHHGGCGHGGGGGGGGGGFFFFFFFBBAAA
@M02197:102:000000000-ALU3V:1:1101:7207:11471 1:N:0:1
AGCCTGGTACCTTCCTCCGCTTATTGATATGCTTAAGTTCAGCGGGTATCCCTACCTGATCCGAGGTCAACCTTAGAAATGGGGTTGTTTTACGGCGTAGCCTCCCGAACACCCTTTAGCGAATAGTTTCCACAACGCTTAGGGGACAGAAGACCCAGCCGGTCGATTTGAGGCACGCGGCGGACCGCGTTGCCCAATACCAAGCGAGGCTTGAGTGGTGAAATGACGCTCGAACAGGCATGCCCCCCGGAATACCAGGGGGCGCAATGTGCGTTCAAAGATTCGATGATTCAC
+
AABBAF@FFFFFGGGGGGGGGGGHHHHHHHHHHHHHHHHHHHGGGGGGHHHHHHHHHHHHGHHGGGGHGHBFBG5FGHHDB9BFEEFEHHHEDFDEEEGEFFHFGFGGGCFHFCBGFA:FBDGGAFFDFDGFFDFGGCDGFHFFDDDE<G9GFDACAC3;FFFAFFFFGGFFFFCF=BDBB=GFAGA?CGFFGGHFGFHGGHGGGHGFGHHHHC<0GBBFHGHGGFBGHEGHHHHHHHHHGGGGFE03BHHHHHHGFEGFGGGHHHHGGGGHGGFGGGGGGGCFFFFFFBBBBB
@M02197:102:000000000-ALU3V:1:1101:25919:11425 1:N:0:1
AGCCTGGTACCTTCCTCCGCTTATTGATATGCTTAAGTTCAGCGGGTATTCCTACCTGATCCGAGGTCAACCTGAGAAATAAAAGGTTAGACCGGCCCGACGAGACCTTGCAACTCCCCGCGTGCCTCGAAAGACTCGTTGCGAAGAGGGTCCCACGGACGCCGTCATTGTCTTTGAGACCAGTTGCGGACGAACCACAACGCGGCCCAACGCCCAGCCCGAAGGTTGGAGAGAGGATAATGACGCTCGAACAGGCATGCCCACCGGAATACCAGTGGGCGCAATGTGCGTTCAAAGATTCGATGACTCAC
+
BBCBCFCFFFFFGGGGGGGGGGCHHHFHHHHHHHHHHDGHHHHGGGAEFFHHHHHHHHHHHHHGGGGHHHHHHHHHHGHHHHGHHGHHHHHHHGGGGGGGGGGFDGGHGHHBGGHHHHGGGGACFHGHGGHGGHHHHFHGHGGGGGGHFEDHGHHHGGGCD@DCBHHHHGGGHGFHHGGHHHFFFGFGFGGHGHGGGGFFGGGHHFFGGGFHGEFFGGGGHHGGHHHHHHFHG;DHHHHHGGGGGHHGHHHGHHFFG2GGGE?GFHHHHFFGHHGGGGFFFBHHGGGGGGGGGGGGGGGFFFFFFFCCCCB
@M02197:102:000000000-ALU3V:1:1101:25190:11507 1:N:0:1
AGCCTGGTACCTTCCTCCGCTTATTGATATGCTTAAGTTCAGCGGGTATCCCTACCTGATCCGAGGTCAACCTTTGAGAAAAGATTCTCCCCAAGGGGAGGTCGACCGGGGCTCGTGCACCCGTGTGTCCGATACGTGTCCCGTGAAGAAACTCAGTGTACCGGGGGTCCAACGAGGCCGCCGTCATTGTCTTTGGGACGGGCGAGAGCCCCCCCCGAGAGGGGGCCTCCGCCAAACCGTCCAACACCAAGCCGAGGGCTTGAGGGGTGATAATGACGCTCGAACAGGCATGCCCTTTGGAATACCAAAGGGCGCAATGTGCGTTCAAAGATTCGATGACTCAC
+
BBBBBFBFFFFFGFGGGGGGGGGHHHGHGHHHHHHHHHHHHHGGGGGFHHHHHHHHHHHHHHFGGGGHHGHHHHHHHGHHGFHGHHHHHHHGCGHGGGGGGG?EFGG@DCGGCGG@AF<HHGFGD0FCFHG?GGGFBC;HHHFFFGGHGHHHFHHHGHHCGGGDGAC9:AFFFFFFCFFFBFFEFFFFFBBAFFFFFFFFFA9=BFFCFFFFFFFDFFGGGGGFDB;<CEFEE?GDGFF:F?/?F2DEGGGGGHHHGHFHFFAGHHHHHFEHHFFGFEGHFHHBHFHHHGGF?HHGHHHHGHHHHHHBGGGGCGGHHEGEGFFGGGGGGGGGFFFFFFFAAAAA
@M02197:102:000000000-ALU3V:1:1101:8940:11522 1:N:0:1
AGCCTGGTACCTTCCTCCGCTTATTGATATGCTTAAGTTCAGCGGGTAGTCCTACCTGATTTGAGGTCAGAGTCAAAAGGTTTTCTGCCACAAGGCAAGAAGGGTTCTGAGCTGGTTTGACGCGGGTCAAGGGACAAGTCGAAACTTATTACGTCTGTCACGGATGCAAGCGATCCCACTTAGACATTTGAGACGAGCCGTGTAACCGGCAGGACGCCCATGTCCAAGACCACGCCAGTACATAAACCAGACGAAAATGATATTTCATGTCACACAAAAGGAAGTTCCGTTACCAACTCAAAAAGACGCTAGGAAAGAGCGAAGATACTATGTCTCAC
+
A111AF?C131DFBGGGGGCEGGD3AGHGFC3AE2FBGGGBEFG/AAEFGGBFHGHHHHFHGHHEFG0FGFHFH1B11B?GGGEFF2@11@BFFECGACB0CF/>>0FGDFB%B0#B$>C1EC1@##<FCFE/7FGHA11/:<#/51GB1=FGF:GG:B$1CC=C<C<DDG9CCC1GFGH#11#B=C<>90;#/<-A2@FB<9B8F#B11?</<A@;01BB49B#BBB#;?BB0%*2@&$FF101B0///0/222222221AD111A1210A00112D11211/A//A12D/112B0001A20A00A113D13311111A333FBA3B111@B11>1>
@M02197:102:000000000-ALU3V:1:1101:8644:11597 1:N:0:1
AGCCTGGTACCTTCCTCCGCTTATTGATATGCTTAAGTTCAGCGGGTAGTCCTACCTGATTTGAGGTCAGAGTCAAAAGGTTTTCTGCCACAAGGCAAGAAGGGTTCTGAGCGGGCTTGACGCGGAGCAAGGGACAAGACGAAACTTATTACGTCTGTCACGGATGCAAGCGATCCCACTAAGTCATTTGAGGCGAGCCGTGTAACCGGCAGGACGCCCATGTCCAAGTCCACGCCAGGTCATAAACCAGACAGGATTGAGATTTCATGACACTCAAGCAGGCATGCCTTTCGGAATACCAGGGGGCGCAATGTGCGTTCAAAGATTCGATGATTCAC
+
ABBBBFAFFFFFGGGGGFCFGGGHGHHHHHHHHHHHHHHHFHHGGGEEFFBFHHHHHHHHHHHGGHHGHFHHHHHHFFGGBFHFFGHHHHHGHHHHFHGBHHHFHFFDGHFHFGGGG<G<HGGGGGGGHHHG-EFFHGBFDGGGGG0HHHGHGHABCGCH9G-GGGHHHBEDGG?EGFFFGGGF7HGGFFGGB?BBADBDFFFF8FFCFFF<ACABCFGFFGFFFFFFFFF8/A?01FAB9@BFB10121@B10@1B2FD1EED2DD2D1FGB011B0111FF1AEFA//E02FD2DBA/A/000A0D1DA0A0011BB3AGBAFBB133BFDAAAA1
@M02197:102:000000000-ALU3V:1:1101:8613:11633 1:N:0:1
AGCCTGGTACCTTCCTCCGCTTATTGATATGCTTAAGTTCAGCGGGTAGTCCTACCTGATTTGAGGTCAGAGTCAAAAGGTTTTCTGCCACAAGGCAAGAAGGGTTCTGAGCGGGCTTGACGCGGAGCAAGGGACAAGACGAAACTTATTACGTCTGTCACGGATGCAAGCGATCCCACTAAGTCATTTGAGGCGAGCCGTGTAACCGGCAGGACGCCCATGTCCAAGTCCACGCCAGGTCATAAACCAGACGGGATTGAGATTTCATGACACTCAAACAGGCATGCCTTTCGGAATACCAAAAGGCGCAAGGTGCGTTCAAAGATTCGATGACTCAC
+
DDDDCFDFFFFFGGGGGGGGGGGHGHHHHHHHHHHHGHHHHHHGGGGGGHHHHHHHHGGHHHHHGHHHHHHHGHHHHHHGBGHGHHHHHHHHHHHGGHGHHHHGHHHGHGHHGGGGG<GHHGGGGGGGHHHFGGGGHHHHGGGGGEGHHGHHGHHHGHHHHHHHGHGHHGHGHHGGGFGGFHGGHHHHHGGGGGGDGGFHHHGGGGGHHHGGGGFGCGGHHGHHGHHHFFEFGHGHGHHGFHHHGBHGHGGGFHHHHHGHHHHHHHHHHHGGGGGHHHHHGHHHHHHGGGGHHHFHGFGHHHGGGGGHGHHGGGGHGGGGGGGGGGFFFFFFFCBBA3
@M02197:102:000000000-ALU3V:1:1101:8624:11647 1:N:0:1
AGCCTGGTACCTTCCTCCGCTTATTGATATGCTTAAGTTCAGCGGGTAGTCCTACCTGATTTGAGGTCAGAGTCAAAAGGTTTTCTGCCACAAGGCAAGAAGGGTTCTGAGCGGGCTTGACGCGGAGCAAGGGACAAGACGAAACTTATTACGTCTGTCACGGATGCAAGCGATCCCACTAAGTCATTTGAGGCGAGCCGTGTAACCGGCAGGACGCCCATGTCCAAGTCCACGCCAGGTCATAAACCAGACGGGATTGAGATTTCATGACACTCAAACAGGCATGCCTTTCGGAATACCAAAAGGCGCAAGGTGCGTTCAAAGATTCGATGACTCAC
+
BABBBFBCD5DFGGFGCGCGGCGHCFFFFCGEGHFHHFFFHFBEG?FGGHGHGFHGGHHHFHEEFHHHGCHGDEBG5FGE3@DFGHHEGHGHGA11GHGHHHF1?BGHHGHEEEF/EG@GFDDFGGGGECGCAGFEGGFHCFDGGHHF;HHHEGFGGECCG/?FFHEC;GAFGGHEGFGGGGFFDEHFCCCA/C??=<AA19GCGGGFGF?CB/AGFDGFFF1:FGBFEEB/CHCF6HHHEHHHG1FAHEE/CCHHFGGEFHFHHHFEHGDG/HFBBFHBGHHGEFFEGGGHHGFGBCEBCHGCGGECFHFGE?GHGGBB3B3AFGFFFF1@1A?A>A
@M02197:102:000000000-ALU3V:1:1101:29100:11670 1:N:0:1
AGCCTGGTACCTTCCTCCGCTTATTGATATGCTTAAGTTCAGCGGGTATCCCTACCTGATCCGAGGTCAACCTTAGAAATGGGGTTGTTTTACGGCGTAGCCTCCCGAACACCCTTTAGCGAATAGTTTCCACAACGCTTAGGGGACAGAAGACCCAGCCGGTCGATTTGAGGCACGCGGCGGACCGCGTTGCCCAATACCAAGCGAGGCTTGAGTGGTGAAATGACGCTCGAACAGGCATGCCCCCCGGAATACCAGGGGGCGCAATGTGCGTTCAAAGATTCGATGATTCAC
+
BCCCCFCFFFFFGGGGGGGGGGGHHHHHHHHFHGHHHHHHHHHGGGGGHHGHHHHHHHHHHHHGGGGHHHHHHFHHGHHGHGHGFEGFHHHHHGGGGGGGGHGHHGGGGGGHGFHHHHHHGGGGGHGHHGHHHHHGGGGGGHHHGGGGGHHHHHHHHHGGGGFGGGGGGGGGGGGGGGGGGFFDFGGFGGFFGGHFGHHGGFGGFFHGFHHHFGHGFGGHHHHGFFGGHGGHHGFFHFHHGEGGGGEHHGHHHFCFGGEEGCGHHHHGFFGFGGGGGGGGGGBFFBFFFBABAB
@M02197:102:000000000-ALU3V:1:1101:20673:11706 1:N:0:1
AGCCTGGTACCTTCCTCCGCTTATTGATATGCTTAAGTTCAGCGGGTAGTCCTACCAATCTGAGGCCGATGAATTGAAATTAAATCCCTTCCTCTCTTCCAAAGAAGCGAGGCATGGGCGGGGTTCAGAAGCACTCCAACCAGCAAAACGTCGCGTCCAGCTCCTCGACCCTGCGCCTCTCCTCTCCGAAGTCCTGATATTATCAAAACCCGGCAGGGAAAGACGGGGGCGAAATAACGAGCTTTCGTCCGTCTCGCCTATCGAAGGGATGCGCTAATGCCTTTCGAGGGAGCCACCGTGGAAGACGGCAAGACCCTCAATACCGATCCGCCACCTTTCGCAACTAAATAAGAAAGCTGTCGTTCGAAACAATTCGCGGCCCTCAAACAGGCATGCTCCCCAGATTAGATCTGCCGGGAGCGCAAGGTGCGTTCAAAGATTCGATGATTCAC
+
AAAAA11@B3FFFGCGFBEFGGEAGDBGGFF3AB2GFABFB2FE?GEAFFGHHHHEGFEGHFBFAFGGCE?BFBGFGBEFGHHHBGGFFHBGGHGHGFFHHF1>BFFHEECE?FHHHCF?CCGCCHFHHGBCFFHHEHHHCEHHGBGGGGGHGC@9@A.FBFFFFF..-A?FFE>@FFBBF/FFFFF---9EBFFFFFFFF9FFF/;/9-;-;@???--99AFF--BA-9;9F5;EFF//9@A/;?@?-A-;9;-//-9/-A-//-B>9;@@/BFFFFA;..9.-/9..B.A.;;-.00;0AHA;-/G0FG;::CD000.....<-<-<0/1?0A>//<11D??2HFFHHFFGF1G//@/@EHECHHFGG>//@EEE?GEBCF01B1G1CE11/A///01FDFD11D1A/E?CAEAEA0?AA1B0EE0E1GFGG3GBEFBBFFFFFD?AA11
@M02197:102:000000000-ALU3V:1:1101:20687:11693 1:N:0:1
AGCCTGGTACCTTCCTCCGCTTATTGATATGCTTAAGTTCAGCGGGTAGTCCTACCAATCTGAGGCCGATGAATTGAAATTAAATCCCTTCCTCTCTTCCAAAGAAGCGAGGCATGGGCGGGGTTCAGAAGCACTCCAACCAGCAAAACGTCGCGTCCAGCTCCTCGACCCTGCGCCTCTCCTCTCCGAAGTCCTGATATTATCAAAACCCGGCAGGGAAAGACGTGGGCGAAATAACGAGCTTTCGTCCGTCTTGCCTATCGAATGGATGCGCTAATGCATGTCAAGGGAGGCACCGTAGAAGAAGGCAAGACCCTCAATACCGACCCGCCACCTTTCTCAACTAAATAAGAAAGCTGTCGTTCGAACCAATTCGCGGCCCTCAAACAGGCATGCTCCCCAGATTAGATCTGCCGGGAGCGCAAGGTGCGTTCAAAGATTCGATGATTCAC
+
BBBBBFBFDFFFGGFGGGGGFGGGBGHHHHGHHHHHHHHHHHGGGCEEFGHHHHHHHHHBGHFHFECECEEHHFH35BGG@GGBGFBGHEBFHHH3GEF4FHFFHFHE?>EFFE3BAGGGCDCCGADGFDG/G/GFGHHEAEHAGGHHHCG.@??-ABDBFFGGFFDF--ABBACC?DDF/BFB///DFFA.BFB9FFFFFBFFBFBF?ADF;>-9=;?AE.BF..;-;./>/9EFB/9;FD9//:9;--:---///--9FB;/://@F@--/////000000;/0/.;00/-./.EF=0;09990FFFG/C:.:00CC:.-?C<<--/0/11HGBDCC21D?>>2D22FD111C/C@CCEBB<E1FB1B/////?//?/0/1>1B1B11111/EAA/B1BG1GA1FGFA/E/E/CEE?GGFHHHGEEE1E1FBFF3FFF1FFFFBFAAAA1
@M02197:102:000000000-ALU3V:1:1101:9185:11711 1:N:0:1
AGCCTGGTACCTTCCTCCGCTTATTGATATGCTTAAGTTCAGCGGGTAGTCCTACCAATCTGAGGCCGATGAATTGAAATTAAATCCCTTCCTCTCTTCCAAAGAAGCGAGGCATGGGCGGGGTTCAGAAGCACTCCAACCAGCAAAACGTCGCGTCCAGCTCCTCGACCCTGCGCCTCTCCTCTCCGAAGTCCTGATATTATCAAAACCCGGCAGGGAAAGACGTGGGCGAAATAACGAGCTTTCGTCCGTCTTGCCAATCGAATGGATGCGCTAATGCATTTCGAGGGAGCCACCGTGGAAGATGGCAAGACCCTCAATACCGATCCGCCAGCTTTCTCAACTAAATAAGAAAGCTGTCGTTCGAAACAATTCGCGGCCCTCAAACAGGCATGCTCCCCAGATTAGATCTGCCGGGAGCGCAAGGTGCGTTCAAAGATTCGATGACTCA
+
BBBBBBBFFFFBGGGGGGGGGGGHHHFHFHGHHHGHHHGEEGHGGGGGGHHHHGFHHGFHHHHFGGGCGCFGGHFH5BEHFHHHHFFEHFCFFHHHHGHHHHGHHHHECGGCGGGHFFHGGGF-<GBGHHGHGHHHHHGHGGEGHHHHHCHE?-B-A?AFF0B9FB.;?BDFG.>BFFFF//999BBFA?C:9FFFFFFFFFF/:BFFF.A-;-@>-=EAF?FBDEDF=ECDD;.E@ABFFAAFF/-..A9.9//B99/BBFEFFB;-.?GGF00EF0BB9./C-/GEEFFC:..-DFGBHFFFCC/0=0C/C<<<00DCG<..CCDCCD0HGHFFHEGHHHGHFHHHGFFF11FH?DECGHHFE?B4FFE>/>/CGGDECF@GF5GEGFBHHG1EEAGFEHG5HFHEFAGGEE2EE2E?EBE44CCGGFF5FGGGGGFBFFFFFFAA3BA
@M02197:102:000000000-ALU3V:1:1101:12182:11721 1:N:0:1
AGCCTGGTACCTTCCTCCGCTTATTGATATGCTTAAGTTCAGCGGGTAGTCCTACCTGATTTGGGGTCAGAGTCAAAAGGTTTTCTGCCACAAGGCAAGAAGGGTTCTGAGCGGGCTTGACGCGGAGCAAGGGACAAGACGAAACTTATTACGTCTGTCACGGATGCAAGCGATCCCACTAAGTCATTTGAGGCGAGCCGTGTAACCGGCAGGACGCCCATGTCCAAGTCCACGCCAGGTCATAAACCAGACGGGATTGAGATTTCATGACACTCAAACAGGCATGCCTTTCGGTATACCAAAAGGCGCAAGGTGCGTTCAAAGATTCGATGATTCAC
+
CCCCCFDFFFFFGGGGGGGGGGGHHHHHHHGHHHHHHGHHFHHGGGGGGHHHHHHHHHHHHHH5EGGGHHHHHFHHHHHGFGHGHHHHHHHHHHHHHHGEHGHGGHHHHHHHGGGGGHGHHGGGGG8GHHHGGHGGFHFHGGGGGHGHHHHHGHHHGHHGHHGGHGHHHGGGGGGGGGGGFHGGHHHHHGGGGGGGFGGHFHGGFGGHGHGGGFGFHGFFHFGHHFHGFGGFFFHHHHHGGGFHHGHFCEFFFHFHGFHGHFEFGGBGFFGDGHHHGHHHHHHHGGGGGGGGHHGHHHGHHHGGGGGHHHHGGCGHGGGFFGGGGGFFFFFFFCCBBA
@M02197:102:000000000-ALU3V:1:1101:25468:11804 1:N:0:1
AGCCTGGTACCTTCCTCCGCTTATTGATATGCTTAAGTTCAGCGGGTATCCCTACCTGATCCGAGGTCAACCTTAGAAATGGGTTTGTTTTACGGCGTAGCCTCCCGAGCACCCTTTAGCGAATAGTTTCCACAACGCTTAGGGGACAGAAGACCCAGCCGGTCGATTTGAGGCACGCGGCGGACCGCGTTGCCCAATACCAAGCGAGGCTTGAGTGGTGAAATGACGCTCGAACAGGCATGCCCCCCGGAATACCAGAGGGCGCAATGTGCGTTCAAAGATTCGATGATTCAC
+
CBBCCFCFFFFFGGGGGGGGGGGHHHFHHHHHHHHHHHHHHHGGGGGGHGHHHHHHHHHHHHHGGGGHHHHHHHHHHHHHHGHHGGGHHHHHHGGGGGGDGHHHHGGGGGGHHGHHHHHHGGGGGHHHHHGHHHHGGGGGGHHHGGGGGHHFHHHHHGHGGGGFFGGHGGGGGGGGGGGGGFFFGGGGFFHHHHHHHHHGGHGGGHHGHHHGHHHHHHHGHHFGGGGGHHGHHHHGHGHHFGGGGGGHHFHHHHHHHHGGGGGHHHHGGECHFGGGGGGGGGBFFFFFF@ACCB
@M02197:102:000000000-ALU3V:1:1101:28756:11969 1:N:0:1
AGCCTGGTACCTTCCTCCGCTTATTGATATGCTTAAGTTCAGCGGATAGTCCTACCTGATTTGAGGTCAGAGTCAAAAGGTTTTCTGCCACAAGGCAAGAAGGGTTCTGAGCGGGCTTGACGCGGAGCAAGGGACAAGACGAAACTTATTACGTCTGTCACGGATGCAAGCGATCCCACTAAGTCATTTGAGGCGAGCCGTGTAACCGGCAGGACGCCCATGTCCAAGTCCACGCCAGGTCATAAACCAGACGGGATTGAGATTTCATGACACTCAAACAGGCATGCCTTTCGGAATACCAAAAGGCGCAAGGTGCGTTCAAAGATTCGATGACTCAC
+
BABBBFBFFFFFGGGGGGGCAEFFFGHGFHHGHGHFHGHHHHHGGCEEFHFEHFEHGFGFHHGHGGHHHHGHHHHH5BGEEGHGHHHHHHF1EGFFHHGHHHGDGHHHHHEHCFEGG9;HHGGGGGGGHFFAE;GGGG:HGGC5CFFFH:;HGHFGGHGFHGGGFCFEHHCDGHGC0HGDGGGHFFGFGEFGEGAA?CFGFCFFFFFAFGCC@CEGGFAFHHHHFFF1;BFFEACG1GFEFF5FGEEFF?GEFEHFFFHGGF11212D2B1FFEBE1BF1AB0BF/0E/EE0DDBFA/AG1B00EEA1B10A?E01CB3EB3FEF1C1FFFDD>>11>
@M02197:102:000000000-ALU3V:1:1101:20665:11976 1:N:0:1
AGCCTGGTACCTTCCTCCGCTTATTGATATGCTTAAGTTCAGCGGGTAGTCCTACCTGATTTGAGGTCAGAGTCAAAAGGTTTTCTGCCACAAGGCAAGAAGGGTTCTGAGCGGGCTTGACGCGGAGCAAGGGACAAGACGAAACTTATTACGTCTGTCACGGATGCAAGCGATCCCACTAAGTCATTTGAGGCGAGCCGTGTAACCGGCAGGACGCCCATGTCCAAGTCCACGCCAGGTCATAAACCAGACGGGATTGAGATTTCATGACACTCAAACAGGCATGCCTTTCGGAATACCAAAAGGCGCAAGGTGCGTTCAAAGATTCGATGACTCAC
+
CCCCCFCFFFFFGGGGGGGGGGGGGHHHFHHHHHHHHHHHHHHGGGGFGGHHHHHHGGHHHHHHGHHHHHHHGHHGHHHGFGHGHHHHHHHHHHHHHHGHHHGGHHHHHHHHGGGGGHGHHGGGGGGGHHGGGGGGGHGHGGGGGHHHHHHHGFHHGHHHHGHGGHHHHHHGGHHGHGGGGGHFGHGGHGGGFFGGGGGHHHGGFGGGHHGGGGGGHHHHHHHGHHHHFGFFGGHHGGHHHHHHFHHGHGHGHHHHHFHGHHHHHHHHHHHHGGHHHGHGHHHHHHGE0EFHHHGHHGGHHHGGGGGHHHGGGGGHGGGGGGGGGGFFFFFFFCCBBC
@M02197:102:000000000-ALU3V:1:1101:16406:12018 1:N:0:1
AGCCTGGTACCTTCCACCGCTTATTGATATGCTTAAGTTCAGCGGGTATCCCTACCTGATCCGAGGTCAACCTTAGAAATGGGTTTGTTTTACGGCGTAGCCTCCCGAGCACCCCTTTAGCGAATAGTTTCCACAACGCTTAGGGGACAGAAGACCCAGCCGGTCGATTTGAGGCACGCGGCGGACCGCGTTGCCCAATACCAAGCGAGGCTTGAGTGGTGAAATGACGCTCGAACAGGCATGCCCCCCGGAATACCAGGGGGCGCAATGTGCGTTCAAAGATTCGATGATTCACC
+
AAAAAFBCF5FFGGGGGGGGGGGHHHHHGHHHHHHHHHHHHHHGGGGGFFHHHHHHHHHHFFGGGGEHHBEGHEHFGHFHFEEBFEGHHHHHHGGGGEEEFFFFHGGGEGGHFGGG;HFGHGGBDGHHHHHHGHEHFGGGGGHGHGGCFFFBCGH?GHEBCCC:DFFC9EFFGGE?GGFBAGFFFADFFFFFBEFGFFFFFFHFGEBGCGFFFG/GFGFHGFBFFFBFFF.DDG1?;FFFFF@CGGGEEDGBFD3DFEGGGEEB5A5HAEAA4FFFFFGGAC4G@@DDF@DA>>3A
@M02197:102:000000000-ALU3V:1:1101:6305:12144 1:N:0:1
AGCCTGGTACCTTCCTCCGCTTATTGATATGCTTAAGTTCAGCGGGTATCCCTACCTGATCCGAGGTCAACCTTAGAAATGGGGTTGTTTTACGGCGTAGCCTCCCGAACACCCTTTAGCGAATAGTTTCCACAACGCTTAGGGGACAGAAGACCCAGCCGGTCGATTTGAGGCACGCGGCGGACCGCGTTGCCCAATACCAAGCGAGGCTTGAGTGGTGAAATGACGCTCGAACAGGCATGCCCCCCGGAATACCAGGGGGCGCAATGTGCGTTCAAAGATTCGATGATTCAC
+
ACCCCFCFDFFFGGGGGGGGGGGHHHHHHGHGHHHHHHHHHGHGGGGGHGHHHGHGHHHHGHHDGGGHHHHHHG:HGGHHHHHGGGG8HHHGHGGGGGGGGHHGHGGGGGGHGGHHHHHHGGCDG:BGFHFHGGEGFFGGFGHHGFFFFFFGFFHFCFHGGGEFFFEGFFFFD?FFFCFGCGGGGGGFEEGGGFHHHEGGGHGGDBHGHHHHHFHHHHFHFHHGGGGGHHGFHHHHHHHFGGFGGGGHHHHHHHGGGGGGGGDFFGBGGGGHGGGGGGGE4BFFFFFFFBBAA>
@M02197:102:000000000-ALU3V:1:1101:19632:12244 1:N:0:1
AGCCTGGTACCTTCCTCCGCTTATTGATATGCTTAAGTTCAGCGGGTAGTCCTACCAATCTGAGGCCGATGAATTGAAATTAGATCCCTTTCTCTGACAGAAAGGGCGGGGTTCAGAAGCACTCCAACCAGCAAAAGTCGTTGCGTCCAGCTCTAACCCTTTCTCCGCCTCCGAAGTCCTGATATTATCAAAACCCGGCGGGGAAGAGAGGGCGAAAAATCAAGCTTTCGTCCGTCTTTCGCCTATCAAAGGGATGCGCTAATGCATTTCGAGGGAGCCACGGTAAATGGCAAAAAGACCCTCAATACCGATCCGCCAGCTCTTACTGAAAAAAGCTGTCGTTCGAAACAATTCGCGGCCCTCAAACAGGCATGCTCCCCAGATTAGATCTGCCGGGAGCGCAAGGTGCGTTCAAAGATTCGATGATTCAC
+
CCCCCFCFFFFFGGGGGGGGGGGHHHHGHHHHHHHHHHHHHHHGGGGGGHHHHHHHHHHHHHFGEFGGEFGHHHHHHFGHHHGHHHHHHHHHHGHHGHHHHGHHHGGGCFGGGHHHGHGHHHHHHHHHGGGHGHGHHHGGGGHEGGGGDFFHHHHHHHHHHHGGGGGGGGGGGAFGFBFGFBFGGGGGGGEFFFFFFFFFFAA;DFB9FFDF=;BFCFFFFFFFBFFFFDDBFFFFFEFFB:B/FFFFBB.FDE?F?FBFGFFBFGD/.GBBFEGFGCEEGHHEHHHHHHGG;GHGG?GHFEHFFGADFCCCCGGHHGHHEHHHDFBHGHHHHGHF?GGGHFGGFFGFHEGF?GGGGFECGHHHFHHHHHHHGE?EEG5HHHHEHFFAFECECAGCGGGEHGHHGGGGHGDGBGFGGGGFFFFFFFBBBBB
@M02197:102:000000000-ALU3V:1:1101:20985:12223 1:N:0:1
AGCCTGGTACCTTCCTCCGCTTATTGATATGCTTAAGTTCAGCGGGTATCCCTACCTGATCCGAGGTCAACCTTTGAAAGAGTTTAACGGCCACGACCGCCCGCACTCCAAAGCGAATATGTATCACAACGCTTAGAGACGGACAGCTCGGCCGGAGACTTCAAGGCGCGCGGGAGCCGCGACGCCCAACACCAAGCGAGGCTTGAGTGGCGAAATGACGCTCGAACAGGCATGCCCTTCGGAATACCAAAGGGCGCAATGTGCGTTCAAAGATTCGATGATTCAC
+
BBBBBFBFFFFFGGGGGGGCGG?GHHFHHHHFHHHHHHHHHHHGGGGGHHHHGHHGHGGHHHHGGGGHHDGHH:HHHHHGHHGGHHHHGGGGGGGFCGGGGGGGCGGHHFHHGHGBFGGHHHGHHHHGHGGGGGGGHHGHGGGGGGEGHGGGDGHGGGGFGGFGGGFDAFFGGFCGGFGFFGGFEFFFFFFFFFFAEFEFAFGFBGEBFFHGFBFFGGFCHFFEHHGBFFHFFGFBFFFFGBCHFHFGHFE2FEAHHHG?EAECFFGGGGGFCGFCD5B5FBA3AA
@M02197:102:000000000-ALU3V:1:1101:14042:12416 1:N:0:1
AGCCTGGTACCTTCCTCCGCTTATTGATATGCTTAAGTTCAGCGGGTAGTCCTACCTGATTTGAGGTCAGAGTCAAAAGGTTTTCTGCCACAAGGCAAGAAGGGTTCTGAGCGGGCTTGACGCGGAGCAAGGGACAAGACGAAACTTATTACGTCTGTCACGGATGCAAGCGATCCCACTAAGTCATTTGAGGCGAGCCGTGTAACCGGCAGGACGCCCATGTCCAAGTCCACGCCAGGTCATAAACCAGACGGGATTGAGATTTCATGACACTCAAACAGGCATGCCTTTCGGAATACCAAAAGGCGCAAGGTGCGTTTAAAGATTCGATGATTCAC
+
BBBCBFCFFFFFGGGGGGGGGGGHHHHHHHHHHHHHGHHHHHHGGGGGGHHHHHHHHHHHHHGHGHHHHHHGHHHHHHGGGHGGHGHHHHHHHHHHHHGGGHGGGHHHHHHGGGGGFHGGHGGGGGGGHHHGGGGGHGHHGGGGGHHHHGHHGHHHGGGGHHHGGGHHHHHGHGFGGGHHHHHHHGGGHGGGGGGGGGGHHHGFFGGHHGGGGGGHGHHHHHHHHHGGGGGGGGHHGHHGHHHHHGGGHEHGHHFHHHHHHHHHGHHHFHHHGGHHHHGHHGHHHHGEEGGHHHHHHHGGGHGGGGGHHHHGGGGGGGGGGGGGGGFFFFFFFCCCCC
@M02197:102:000000000-ALU3V:1:1101:12947:12400 1:N:0:1
AGCCTGGTACCTTCCTCCGCTTATTGATATGCTTAAGTTCAGCGGGTAGTCCTACCAATCTGAGGCCGATGAATTGAAATTAAATCCCTTCCTCTCTTCCAAAGAAGCGAGGCATGGGCGGGGTTCAGAAGCACTCCAACCAGCAAAACGTCGCGTCCAGCTCCTCGACCCTGCGCCTCTCCTCTCCGAAGTCCTGATATTATCAAAACCCGGCAGGGAAAGACGTGGGCGAAATAACGAGCTTTCGTCCGTCTTGCCTATCGAATGGATGCGCTAATGCATTTCGAGGGAGCCACCGTGGAAGATGGCAAGACCCTCAATACCGATCCGCCAGCTTTCTCAACTAAATAAGAAAGCTGTCGTTCGAAACAATTCGCGGCCCTCAAACAGGCATGCTCCCCAGATTAGATCTGCCGGGAGCGCAAGGTGCGTTCAAAGATTCGATGACTCAC
+
ABBBCFCFFFFFGGGGGGGGGGGHHHHHHHCHFHHHHHHGHHHGGGGGGHHGHHHHHHHHHHDHEGGGFGGHGHHFHHGHHHHHHHHHHHHHHHHHHHHHHFHHHGHGGEEEEFHHHGHGGGGGGGHHHEHFHHHHHHHHGGHHHEHHHGHHGGGGGGGGGGGGGGDGGGGGGFFCFFFFFFFFFFFF=?D9;FFFEBFFFFBFFFFF?DFFADFFFFFFFFEFF.A:=ECFFEEFFFFFFFDFFB@9DA9;9FF:/A./FFFFFFFB???GGGFEFFFFE.GGGFBA?GGFAGCFDCC0HHFHHHCFHGC/..FGG0GEEEGDCD@CDDHFHFGCFHHHHFFHDBHG3GHHHHGEFCGGGHCAEFGGBHHE/?GEFF1GFFB3HFGFGHHHGGACFF2HGHGGHHHHHGGGGGGGGGEGGHHHHGGFGHGGGGGGGGGCFBFFBFFAAAAA
@M02197:102:000000000-ALU3V:1:1101:12270:12431 1:N:0:1
AGCCTGGTACCTTCCTCCGCTTATTGATATGCTTAAGTTCAGCGGGTATCCCTACCTGATCCGAGGTCAACCTTTGAGAAAAGATTCTCCCCAAGGGGAGGTCGACCGGGGCTCGTGCACCCGTGTGTCCGATACGTGTCCCGTGAAGAAACTCAGTGTACCGGGGGTCCAACGAGGCCGCCGTCATTGTCTTTGGGACGGGCGAGAGCCCCCCCCGAGAGGGGGCCTCCGCCAAACCGTCCAACACCAAGCCGAGGGCTTGAGGGGTGATAATGACGCTCGAACAGGCATGCCCTTTGGAATACCAAAGGGCGCAATGTGCGTTCAAAGATTCGATGACTCAC
+
AABBBFCFFFFFGGGGGGGGGGGHHHHHHGHHHHHHHHHHHHHGGGECFHGHHHHHHHHHHHHGGGGFHHHHHHHHHGHHHHHGHHGHHHHGGGHGGGGGGGHGCGFCCGGGGHGGHG0HGGCDDHGHFFGGGGGGHGGHHHGHGEGHGGEFHHHHGHHHHFGGFFGGFFFFFFEDFFCFFFFFFFFFFFFFFFFBDFFFFEDBFEFF;FFFFFGGHGGGGFGGGFDGGGFFDAEGEGHEGHGHG:GGFGGGEHGFF3DF1?CEFGFDFHHHFEGFE1HFGHHHHGHHHHGEEEHHGFAGHGHHHFHHEGGGGHGFFEEE2AGBGGGGGEGGFFFD5FFBAA>A
@M02197:102:000000000-ALU3V:1:1101:23004:12498 1:N:0:1
AGCCTGGTACCTTCATCGCTTATTGATATGCTTAAGTTCAGCGGGTAGTCCTACCTGATTTGAGGTCAGAGTCAAAAGGTTTTCTGCCACAAGGCAAGAAGGGTTCTGAGCGGGCTTGACGCGGAGCAAGGGACAAGACGAAACTTATTACGTCTGTCACGGATGCAAGCGATCCCACTAAGTCATTTGAGGCGAGCCGTGTAACCGGCAGGACGCCCATGTCCAAGTCCACGCCAGGTCATAAACCAGACGGGATTGAGATTTCATGACACTCAAACAGGCATGCCTTTCGGAATACCAAAAGGCGCAAGGTGCGTTCAAAGATTCGATGACTCAC
+
AABBAF?FFFFFGGFGGGGFGFBGGDBAGFHHHFGGGHFFHFCGGEEGHDFEGHFGFCGHHDDFHGGFEHFDFGHHFHGFDHGHFGFFHHHHHHHHHGFEGFGHFCGHHGHGGGGGEEAGGDCGGGCHGGC?GEGAFGEC@CDGHEHFHHBECFGEHHHHHGHFGHGGGHGGEFHFGGGGGGFGGGHG?FE@CB@C;?HHFCFFGGHHFGCBEGFEBFGEHFHGFGHFGFFGEGHFHEHBG9GFFGFF/CCHFHFHFFFBHHEFFHBFHEDFGFHGEEGHGHGAAGAEE/C2FFE1AEDBG?AGGGGHFFEEE01F1FG3DG?1EBFBFFFFAAAAA
@M02197:102:000000000-ALU3V:1:1101:24454:12672 1:N:0:1
AGCCTGGTACCTTCCTCCGCTTATTGATATGCTTAAGTTCAGCGGGTAATCCTACCTGATCCGAGGTCAACCTTAGAAAAAGAACTCCGAAGAGTAATTCAGGCCGGGCCCAAACGACCGCCTCAGTGTATGCTGTGAAAGCTCGCTGCACCTGGGGTCTAATTTGGACACCACCATTATCTTTCGGGCCAATCGCGCAGTACGCGATTGAGAGACCCAATAACAAGCCGGGCTTGATGGTTGATAATGACGCTCGAACAGGCATGCCCTTCGGAATACCAAGGGGCGCAATATGCGTTCAAAGATTCGATGACTCAC
+
DCCDDFDFFFFFGGGGGGGGGGGHHHHGHHHHHHHHGHHHHHHGGGGGHHFHHHHHGHHHHHHGGGGHHHHHHHHHHHGHGGGHHHHHGGGGGHHHHHHH<G?FFCFGGGGGAGHGGGGGGGGGHHHHHHHHGHHHHHHHEHHHGGGHHHHHHHHGHHHHHHHHHHGHGHHGGHHGHHHHGGGGGHHHGGHGGGGGHHFGGGGGGHHHGHHGHHGHHHHHFHHGFFGGGHGGFHHHHFGHFGHGHHHGGGFGHHGHGHGHHHHHGGGGGGGHHHHHHFHHHHGGGGGHHHG2GGGHGGGGGGGGGGFFFFFFFCCCCB
@M02197:102:000000000-ALU3V:1:1101:13647:12624 1:N:0:1
AGCCTGGTACCTTCCTCCGCTTATTGATATGCTTAAGTTCAGCGGGTATCCCTACCTGATCCGAGGTCAACCTTAGAAATGGGGTTGTTTTACGGCGTAGCCTCCCGAACACCCTTTAGCGAATAGTTTCCACAACGCTTAGGGGACAGAAGACCCAGCCGGTCGATTTGAGGCACGCGGCGGACCGCGTTGCCCAATACCAAGCGAGGCTTGAGTGGTGAAATGACGCTCGAACAGGCATGCCCCCCGGAATACCAGGGGGCGCAATGTGCGTTCAAAGATTCGATGATTCAC
+
ABBCCFCFFFFFGGGGGGGGGGGHHHHHHHHHHHHHHHHHHHHGGGGGHHHHHHHHHHHHHHHGGGGHHHHHHHFHHHHHHHHGGGGGHHHHHGGGGGGGGHHHHGGGGGGHGGHHHHHHGGGGGHGHHHHHHHHGGGGGGHGHGGGGGHHHHHHHHFHGGGGGGGGGGGGGGGGGGGGGGFGGGGGGGFFFGHHHHFFGGHGGGHHGHHHHHHHHHHHHHHHGGGGGFGGHHHGHHGHHGGGFFFGHHHHFGFCGGGGGGGGGHHHGGGGHGGGGGGGGGGFFFFFFFCCCCB
@M02197:102:000000000-ALU3V:1:1101:24734:12685 1:N:0:1
AGCCTGGTACCTTCCTCCGCTTATTGATATGCTTAAGTTCAGCGGGTATCCCTACCTGATCCGAGGTCAACCTTAGAAATGGGGTTGTTTTACGGCGTAGCCTCCCGAACACCCTTTAGCGAATAGTTTCCACAACGCTTAGGGGACAGAAGACCCAGCCGGTCGATTTGAGGCACGCGGCGGACCGCGTTGCCCAATACCAAGCGAGGCTTGAGTGGTGAAATGACGCTCGAACAGGCATGCCCCCCGGAATACCAGGGGGCGCAATGTGCGTTCAAAGATTCGATGACTCAC
+
BABBBF@CDDFFGGGGGGGGGGGHGHHHHHHHHHHHHHHHHHHGCCEFHHHHHGHHHGHFHGHGGGGHHGHHFHHHFHHHHHHGFGGEHHHHHGCGEGGGFGHGHGGGGGGGGGHHHHHHGF?CGHFGHGHHHHHGGGGAEHFHGFFGGFGHHHHHHHHGFFFDFFEGGGGFFFGGGGGGFFGGFGGGGGFFEGFGHFGGGHGFEFFGHFHHHHHGHHHHGGHGGGGGGHGHHHHHFHHHGGGGGGCHHEFGGHFFCGEGGCGHHHGGGE?HGGGGFFGGGGFFFFFFFAAAAB
@M02197:102:000000000-ALU3V:1:1101:17623:12731 1:N:0:1
AGCCTGGTACCTTCCTCCGCTTATTGATATGCTTAAGTTCAGCGGGTAGTCCTACCTGATCTGAGGTCAAGGTGTCAATTGAATTTTCTCAAGGAGAAGCTTTGTGAGCGGGCCGAACGGTTTCTGCAGCCGAGCGAAACGTGAGCACGCAAGGCCGTCCACCGACGGGACCGCTAAGGTATTTGAGGCGAGCCGGACGGCAACACCCAAGTCCACTTCCAGCCCGGGCAGGACCCGGGCGGTGTGAGGTTTTCAAGACACTCAGACAGGCATACCCTCCGGAATACCAGAGGGTGCAAGGTGCGTTCAAAGATTCGATGATTCAC
+
BBCABFCFFFFFGGGGGGGGGGGHHHHHGHHHHHHHHHHHHHHGGGGGGHHHHHHHHHHHHHHHHGHHHHHGBFFGHHHHHHHHHHHHHGHHHHHHHHHHHGHHHHHHHGGGGGGFFGGGEFGHHHHHHHHGGGGGGGGGGHHHGHHHGGGGGGHHGGGGGHHGHGHGGGGGGHHGHGHFFHFFGFGFFFAGGGGFCGHFGGFFFHFFHHHHGHHHFFGGGGGGGHGHHGHGGGGFGFGGFHHHGHGGHHHHHHHHHHHGHGGHHHGHHHFGHEGGGGGHHHHHHHHHHHHGHHHGHHHGGCGHGGGGGFGGGGFFFFFFFBBBBB
@M02197:102:000000000-ALU3V:1:1101:9772:12810 1:N:0:1
AGCCTGGTACCTTCCTCCGCTTATTGATATGCTTAAGTTCAGCGGGTAGCCCTACCTGATTTGAGGTCTAACTAAAAGTTATTAGAGTGGAGGGAGCGAAAACTTATTACGCATTCCACTTAGACATTTAAGACGAGCCACAAGATGGCAGACGTCCAAAGCTCATACATAGAAAACTAGGTATGAGAGGTCTTATGACACTCAAACAGGCATGCCTTTCGGAATACCAAAAGGCGCAATGTGCGTTCAAAGATTCGATGATTCA
+
CCCBCFDFFFFFGGGGGGGGGGGHHHHHHHHGHHHHHHHHHHHGGGGGGHHHHHHHHHHHHHHHGHHHHHHHHHHGHHGHHHHHHHHGHGHHGGEGGGGGGGFHHHHHHHGGGGGHHHHHHGGFGHHHHGHEHHHHHGHHHHHHHHHHGHGGGHHGHHHHHHHFHHHHHHHHHHHHHHHHHHHHHHHHHHHHHHHHHHGHGHHHHHHHHHHHGHGGGGGHGHHHHHGHHHGGGGGHGGDEGEGGGGGGGGGGGFFFFFFFBBCCB
@M02197:102:000000000-ALU3V:1:1101:6164:12893 1:N:0:1
AGCCTGGTACCTTCCTCCGCTTATTGATATGCTTAAGTTCAGCGGGTATCCCTACCTGATCCGAGGTCAACCTTTGAGAAAAGATTCTCCCCAAGGGGAGGTCGACCGGGGCTCGTGCACCCGTGTGTCCGATACGTGTCCCGTGAAGAAACTCAGTGTACCGGGGGCCCAACGAGGCCGCCGTCATTGTCTTTGGGACGGGCGAGAGCCCCCCTCGAGAGGGGGCCTCCGCCAAACCGTCCAACACCAAGCCGAGGGCTTGAGGGGTGATAATGACGCTCGAACAGGCATGCCCTTTGGAATACCAAAGGGCGCAATGTGCGTTCAAAGATTCGATGACTCAC
+
A?AAAFBFD55BFBGGBG2EGEGHHHDFFHHHHHGHCFHFD5GEE?EEFHGFEHGC3FABAFAA001BGHD1BGHFFECGHHFFGG4GF3FEGEA11>E//?0>E/<ECCCC/EG//?;FF/BE.F.0>G?D.9<.0/097AB<</<CBCC9#;GHGE07CCA9?-3#..;//;EDBB3@;.;:=3.9BFFFFB;/.A9;//;-/9-9;.<9-9%99</#/C?///;</CF///FF/EEBFFD/?1>/?CFE>>0?/DD10/AECB@@22GHFA/EAE0EE21BE1GFFHEFA001FHFGF2HHBGBBEE0?EHG3GA0EEG1FAA3FEAB111BFBFFAAAAA
@M02197:102:000000000-ALU3V:1:1101:6185:12893 1:N:0:1
AGCCTGGTACCTTCCTCCGCTTATTGATATGCTTAAGTTCAGCGGGTATCCCTACCTGATCCGAGGTCAACCTTTGAGAAAAGATTCTCCCCAAGGGGAGGTCGACCGGGGCTCGTGCACCCGTGTGTCCGATACGTGTCCCGTGAAGAAACTCAGTGTACCGGGGGTCCAACGAGGCCGCCGTCATTGTCTTTGGGACGGGCGAGAGCCCCCCCCGAGAGGGGGCCTCCGCCAAACCGTCCAACACCAAGCCGAGGGCTTGAGGGGTGATAATGACGCTCGAACAGGCATGCCCTTTGGAATACCAAAGGGCGCAATGTGCGTTCAAAGATTCGATGACTCAC
+
CBCCCFCFFFFFGGGGGGGGGGGFHFHGHHFGHHHHGGHHFFFGGGEEHHGHGFCGFHHHFHHGGGEGHHHHH3GFFFGHHHHGHHHHHHGDGFHGDGGGGFFGGGGGFGCG/=CGFA;GBDF<E;E<FGDFGGGEHFGFHFGFEGGHGHHHFHHFCGFGHC.EGGF?DEFFFFFFFFF@FDFBFDFFFBFBFBFFFFFFB@DBBFF;BAEGCGFBHFDDCCDGGGDCFCGF/FF/GFGBHGFBF3EEEAFE?HFEFGFGGEF@GBBHHGHHFFGGGGGC?GFHGBHGHFFAFGHHHHFFHHHGB5HFE?GGGGHFFCEFGHGGFGGGGGGGFFFFFFFBBBBA
@M02197:102:000000000-ALU3V:1:1101:7111:12915 1:N:0:1
AGCCTGGTACCTTCCTCCGCTTATTGATATGCTTAAGTTCAGCGGGTATCCCTACCTGATCCGAGGTCAACCTTAGAAATGGGTTTGTTTTACGGCGTAGCCTCCCGAGCACCCTTTAGCGAATAGTTTCCACAACGCTTAGGGGACAGAAGACCCAGCCGGTCGATTTGAGGCACGCGGCGGACCGCGTTGCCCAATACCAAGCGAGGCTTGAGTGGTGAAATGACGCTCGAACAGGCATGCCCCCCGGAATACCAGGGGGCGCAATGTGCGTTCAAAGATTCGATGATTCAC
+
A?A?AFBFFFFBGGGGGGGGGGGHHHHHHHHHHHHHHHHHHHHGGGGGHHHHFHHHHGHGHHHGGGEHFHHHHHHHHGH;HHHHGGGHHHHHHGGGGGGGGHHHGGGGGGGHHGHHHHHHGGFGGHHHHHHHHGEDGGGGGGHFFGGGGHHHFHFGGHHGGGFFGGGHGFGGFGGGGGGGGGFFFGGFFFFFFGFGHFGFFFGFFFFGHFHGHHGFHHHHHHHGGGGGHHGHGHHFHGHFFFGGFFGHHHHGFFHGGGGGGCGHGGHGGGFHGFCGGGGEF4FFFFFFFBBBBB
@M02197:102:000000000-ALU3V:1:1101:8377:12906 1:N:0:1
AGCCTGGTACCTTCCTCCGCTTATTGATATGCTTAAGTTCAGCGGGTATCCCTACCTGATCCGAGGTCAACCTTAGAAATGGGGTTGTTTTACGGCGTAGCCTCCCGAACACCCTTTAGCGAATAGTTTCCACAACGCTTAGGGGACAGAAGACCCAGCCGGTCGATTTGAGGCACGCGGCGGACCGCGATGCCCAATACCAAGCGAGGCTTGAGTGGTGAAATGACGCTCGAACAGGCATGCCCCCCGGAATACCAGGGGGCGCAATGTGCGTTCAAAGATTCGATGATTCAC
+
BBBBBFBFFFFFGGGGGGCGGGFHHGGHHHHHHHHHHHHHHHHGGGGGHHHHGHHHHHHHHHFGGCGHHHHH:HHHHHHGHGFCFGGGHHHHHGDFGGGDGHHHHGG9GGGHGGHHHHHGFFGGGHGHHHGHHHGGGGGGGHFHFFGGGFHGHHHEHHHGGGGFGGGGGGFEFFGGGGGGGFFFGGFGFGGFGHHGEFFFGFFEGHHGHFGHHHHHHHHFFFFGGGGGHHGHFHGHHFFEGGGGGGGEHHGGHHGGGGGGGFGHFHHGGGGGGGFGGGGGGF4FFFFFFBBBA@
@M02197:102:000000000-ALU3V:1:1101:27126:12982 1:N:0:1
AGCCTGGTACCTTCCTCCGCTTATTGATATGCTTAAGTTCAGCGGGTAGTCCTACCTGATTTGAGGTCACAGTCAAAAGGTTTTCTGCCACAAGGCAAGAAGGGTTCTGAGCGGGCTTGACGCGGAGCAAGGGACAAGACGAAACTTATTACGTCTGTCACGGATGCAAGCGATCCCACTAAGTCATTTGAGGCGAGCCGTGTAACCGGCAGGACGCCCATGTCCAAGTCCACGCCAGGTCATAAACCAGACGGGATTGAGATTTCATGACACTCAAACAGGCATGCCTTTCGGAATACCAAAAGGCGCAAGGTGCGTTCAAAGATTCGATGATTCAC
+
ABBCCFCFFFFFGGGGGGGGGGGHHHHHHHGHHHHHGHHHGHHGGGFEGHHGHHGHHHHHHGHHGHHHHHHHHHHHHGHGFGHGHHFHHHHHHHHHHHGHGHGGGHHHHHHHGGGGGHGHHGGGGGGGGFHEFHGGHHHHGGGGGHHHHHGFEHHHGHHGHGHGGHHHHHHGGHGGGGGGHHFFHGFHHGGGGGAGFFFHHHGGGGGHHHGGGFFGFHHGHHHGFEBGFFFFFHHGEGEHGFFHHGEGGGHGHEGHHGHHHHHHHFEHFHBHGHHHHGFHBHHHFHGGFGDFFHHHHHGHHHGGFGCHHHHGGGGFGFGFGFGGGBBFFFFFFABBAB
@M02197:102:000000000-ALU3V:1:1101:17265:13017 1:N:0:1
AGCCTGGTACCTTCCTCCGCTTATTGATATGCTTAAGTTCAGCGGGTATCCCTACCTGATCCGAGGTCAACCTTTGAGAAAAGATTCTCCCCAAGGGGAGGTCGACCGGGGCTCGTGCACCCGTGTGTCCGATACGTGTCCCGTGAAGAAACTCAGTGTACCGGGGGTCCAACGAGGCCGCCGTCATTGTCTTTGGGACGGGCGAGAGCCCCCCCCGAGAGGGGGCCTCCGCCAAACCGTCCAACACCAAGCCGAGGGCTTGAGGGGTGATAATGACGCTCGAACAGGCATGCCCTTTGGAATACCAAAGGGCGCAATGTGCGTTCAAAGATTCGATGACTCAC
+
BBBBCFCFFFFFGGGGGGGGGGGHHHHHHFGFHHFHFGHGHGGGGGGFHHHGFFHHHGHHFHFGEFGHFHHHHGHHHGGGHBCFHHHHGHHGHDGAEEGGGGHGGGG?DFGGGGGFHG<FHD@?EHHGHHGG:GGG7HHHHEGHD3EBG/GBGFGHHFHHH;DGGGGFFEFFFFE?BFFFDFFFFFFFFFFFFFFFA;:ADEDFFADA?FFFFFFFHFDDDGDF@2GFFFFFFGGFFFHHGFDFF3GGGGEGGHHGGHFGHEACHGHFG@FEGGGFEA2HDGGHHHHBFHF1EG3EHHGHHHHHHHHHGFGCFHGHHEEEDFFGGFGGGFCGBBFFFFFA?AAA
@M02197:102:000000000-ALU3V:1:1101:6540:13147 1:N:0:1
AGCCTGGTACCTTCCTCCGCTTATTGATATGCTTAAGTTCAGCGGGTAGTCCTACCTGATCTGAGGTCAAGGTGTCAATTGAATTTTCTCAAGGAGAAGCTTTGTGAGCGGGCCGAACGGTTTCTGCAGCCGAGCGAAACGTGAGCACGCAAGGCCGTCCACCGACGGGACCGCTAAGGTATTTGAGGCGAGCCGGACGGCAACACCCAAGTCCACTTCCAGCCCGGGCAGGACCCGGGCGGTGTGAGGTTTTCAAGACACTCAGACAGGCATTCCCTCCGGAATACCAGAGGGTGCAAGGTGCGTTCAAAGATTCGATGATTCAC
+
BBCCCFCFFFFFGGGGGGGGGGGHHHHFFHFHHHGHHGHHHHCGGGGGGHHHHHHHHHFFHGGHF1GFHHHHBCGHFHHHHHFFBGHFHFFGHHHHAHHHHHHHHHHHGCGGGC;:@DGGGGGHHHHHHHHG;GGGGGGGGCEHGHHHFCFGGEEGF/GGEHFG:GAAC?GGGGGFGBFBFFGFCFGFFABCF=<BAC=FFE@EEFGFFBABBGFFFFF0EFFFFGEGFAFFFEEDGGGGGHGDHBEGHFBGBDF2EF1ED1FGHFG1GF1B0/GGGGCHHFFGGG1GBGAEGBHFDG0EEE?ABGFFGFF11EB13F133@A?AA
@M02197:102:000000000-ALU3V:1:1101:26444:13196 1:N:0:1
AGCCTGGTACCTTCCTCCGCTTATTGATATGCTTAAGTTCAGCGGGTATCCCTACCTGATCCGAGGTCAACCTTAGAAATGGGTTTGTTTTACGGCGTAGCCTCCCGAGCACCCTTTAGCGAATAGTTTCCACAACGCTTAGGGGACAGAAGACCCAGCCGGTCGATTTGAGGCACGCGGCGGACCGCGTTGCCCAATACCAAGCGAGGCTTGAGTGGTGAAATGACGCTCGAACAGGCATGCCCCCCGGAATACCAGGGGGCGCAATGTGCGTTCAAAGATTCGATGATTCAC
+
BBBBBFBFFFFFGGGGFGGGGGGHHGHHHHHHHHGHHHHHHGHGGGGGHGHHHHHHHHHGHHHDGGGHHHHHHHHHGHHHHHHFFFGHHHHHHGGGGEGGGHHGHGGDFGGHHGHHHHHHGGGGGHGHHHHHHHHGGGGGGHHHFFFGFHHFGDGHEHHGGGGGFGGHGGGFGFGFGGDGGGGFGGGFF.GGEFGCHHHGGHGGFFHGGHHHHHHHHHFHHHHGGFGFGGGHGGFHHHHHGGGFFFGHHHHHHGFFGGGEE22HGHHGFGGHGGCGGFGGGGFFFFFFFBACBA
@M02197:102:000000000-ALU3V:1:1101:23240:13290 1:N:0:1
AGCCTGGTACCTTCCTCCGCTTATTGATATGCTTAAGTTCAGCGGGTATCCCTACCTGATCCGAGGTCAACCTTAGAAATGGGGTTGTTTTACGGCGTAGCCTCCCGAACACCCTTTAGCGAATAGTTTCCACAACGCTTAGGGGACAGAAGACCCAGCCGGTCGATTTGAGGCACGCGGCGGACCGCGTTGCCCAATACCAAGCGAGGCTTGAGTGGTGAAATGACGCTCGAACAGGCATGCCCCCCGGAATACCAGGGGGCGCAATGTGCGTTCAAAGATTCGATGACTCA
+
ABCCCFCFFFFFGGGGGGGGGGGHHHHHHHHHHHHHHHHHHHHGGGGGHHHHHHHHHHHHHHHGGGGHHHHHHHFHHHHGHHHGGGGGHHHHFFGGGGGGGHHHHGGGGGGHGGHHHHHHGGGGGGHHHHHHHHHGGGGGGHHHGFGGGGHGHHHHHHHGGFFGGGGGGGGEGGGGGGGGGGGFGGGGGGGGGFHFFGFFFGFGFHFGHHHHGHHFHGHHHHHGGFFGHHFHFHHHFHGHGGGGGGCGEHHGFGHGGGGGGGGHGFHGGEEAGGGGFGGGCFBBFFBFABAA>
@M02197:102:000000000-ALU3V:1:1101:6604:13321 1:N:0:1
AGCCTGGTACCTCCTCCGCTTATTGATATGCTTAAGTTCAGCGGGTATTCCTACCTGATCCGAGGTCAACCTTGAAGAAGTTTGTAGGTTGGGACCGTGCCACGGGGCCTTTCAACTCGTTGCGTGCCTTTGTAAAAAAGCTCGTTGCACCGAGAGTCCACGCGACGCCGTCATTACTTTTGGGACCGGCCGGGGGCGAAGCCCGGGCCTAAGGGGGTCCAACACCAAGCCGAGCTTGAGAGGTGATAATGACGCTCGAACAGGCATGCCCTTCGGAATGCCAAAGGGCGCAATGTGCGTTCAAAGATTCGATGATTCAC
+
AAAABFAFFFFFGGGGFEFGGGGHHHGHHHHHHHDDDGGHHFGGCGGFEGFHHFGHFHGHHHDGCFFHHHHHHHB@G5CGHEHGGHFHHHHGFHFEEEHGHHHGGGGGFFFHFGHF<HDGBGDCGDGH:HHGHHHHGFCDHEGFGEGGBGGG?2?C<GGHHDGACGCCGFGCFFGGGGGGGHCFEFFGFAFGDFGD@FGBCCFFAHFFBHHFFFEHFEBEFCEEFGGGEEGHGFFGBGHHHGB9DFFFFEEGCE2E?HHHHHHHGHGGDECE?HHHFFFFEHHFGGGEEHHHG?GGGHGFGGGBBGGGFFFFF55BBBAA
@M02197:102:000000000-ALU3V:1:1101:6589:13331 1:N:0:1
AGCCTGGTACCTCCTCCGCTTATTGATATGCTTAAGTTCAGCGGGTATTCCTACCTGATCCGAGGTCAACCTTGAAGAAGTTTGTAGGTTGGGACCGTGCCACGGGGCCTTTCAACTCGTTGCGTGCCTTTGTAAAAAAGCTCGTTGCACCGAGAGTCCACGCGACGCCGTCATTACTTTTGGGACCGGCCGGGGGCGAAGCCCGGGCCTAAGGGGGTCCAACACCAAGCCGAGCTTGAGAGGTGATAATGACGCTCGAACAGGCATGCCCTTCGGAATGCCAAAGGGCGCAATGTGCGTTCAAAGATTCGATGATTCAC
+
ABBBBFBFDFFDGCGBGEFGGGFHHHHCHHHHHH5GGHHHHHGGG2EHHHGHGGHHHHHGHGGGCEFHHGGHHHHHHEHHBFHHHFHHGGFGGGHCFEEGHHHGG:GGGGFHFHHHGFGHGHGGG:AGFHGH:FHHHGGGGGFDGBGDFHHGGGCGHHHHFEGGGFGC@DGGGGGFFFGGGGGFFFFF>BAFFFFBBFFCCC?EDHGFF?CCFFF;H;9FDFF?GGEFGGEGFFBGF;EHHHF;F@5HG1A?GGHFFHGFFHHBAHFA1GCGGHBFFHHGFDCG?EAE2GHHHCGGEE4FBGGGGEBGCFBFFFF?BAAA
@M02197:102:000000000-ALU3V:1:1101:17272:13314 1:N:0:1
AGCCTGGTACCTTCCTCCGCTTATTGATATGCTTAAGTTCAGCGGGTATCCCTACCTGATCCGAGGTCAACCTTAGAAATGGGTTTGTTTTACGGCGTAGCCTCCCGAGCACCCTTTAGCGAATAGTTTCCACAACGCTTAGGGGACAGAAGACCCAGCCGGTCGATTTGAGGCACGCGGCGGACCGCGTTGCCCAATACCAAGCGAGGCTTGAGTGGTGAAATGACGCTCGAACAGGCATGCCCCCCGGAATACCAGGGGGCGCAATGTGCGTTCAAAGATTCGATGATTCAC
+
CCCCCFCFFFFFGGGGGGGGGGGHHHHHHHHHHHHHHGHHHGHFGGGGHHHHHHHHHHHHHHHGGGGHHHHHHHHHHGHHHHHHGGGHHGHHHGGGGGGGGHHHGGGGGGGHHGHHHHHHGGGGGHHHHHHHHHHGGGGGGFHHGGGGGHGHHHHHHFHGGGGGGGGHGGGGGGGGGGGGGGGGGGGGFGGGGHHHHHHGGHGGGHHGHHHHHHHGHHHHHHHGGGGGGHGHHHHHHHHHGGFGGGGHHHHHHHHGGGGGDEGHHFHCGGGHGGGGGGGGGFFFFFFFFCCCCB
@M02197:102:000000000-ALU3V:1:1101:7665:13383 1:N:0:1
AGCCTGGTACCTTCCTCCGCTTATTGATATGCTTAAGTTCAGCGGGTAGTCCTACCTGATTTGAGGTCAGAGTCAAAAGGTTTTCTGCCACAAGGCAAGAAGGGTTCTGAGCGGGCTTGACGCGGAGCAAGGGACAAGACGAAACTTATTACGTCTGTCACGGATGCAAGCGATCCCACTAAGTCATTTGAGGCGAGCCGTGTAACCGGCAGGACGCCCATGTCCAAGTCCACGCCAGGTCATAAACCAGACGGGATTGAGATTTCATGACACTCAAACAGGCATGCCTTTCGGAATACCAAAAGGCGCAAGGTGCGTTCAAAGATTCGATGACTCAC
+
BBCBCFCFFFFBFGGGGGGGGGGHHHGHHHHHHHHHHHHHHGHGGGGGGHHHGHHGHHHHHGHHGHHHHGHHFHHFHHHGFHHGHHFHHHHGHGHHHHGFHHGGHHHHHHHHGGGGGHGHHGGGGGGGGHHGEGGGHGGHGGFGGHGFHHHHGHHHEHHHHGHHGHHHGHHGGGAGHHGHHGGGHHHGHGGGGGGGGGGHHGFFFGGHHHGGGGGHGHHFHGHHHFHFFFGGGHHHHHHHFFFGF@HGHGGFHHHHFGFGDFHGHHHGFGGFEHHHHHHHGHHGAHFGEDGHHHHHFAFHHHGFEGCGHHHFEEGFFGFGGGFEECBFFFFFFBB@BB
@M02197:102:000000000-ALU3V:1:1101:17673:13473 1:N:0:1
AGCCTGGTACCTTCCTCCGCTTATTGATATGCTTAAGTTCAGCGGGTATCCCTACCTGATTTGAGGTCAGAGTCAAAAGGTTTTCTGCCACAAGGCAAGAAGGGTTCTGAGCGGGCTTGACGCGGAGCAAGGGACAAGACGAAACTTATTACGTCTGTCACGGATGCAAGCGATCCCACTAAGTCATTTGAGGCGAGCCGTGTAACCGGCAGGACGCCCATGTCCAAGTCCACGCCAGGTCATAAACCAGACGGGATTGAGATTTCATGACACTCAAACAGGCATGCCTTTCGGAATACCAAAAGGCGCAAGGTGCGTTCAAAGATTCGATGATTCAC
+
BBBBBFBFFFFFGGGGGGEGGGGHHHHHHHGHHHHHHGHHHGHGGGGGHHHHHHHHHHFHHHHHGHHHHHHHHHHHHHHGFGHGHHHHHHHHHHHHHHGGHHHGCHHHHHHHGGGGGHGHHGGGGGGGHHHGGHGGGHHHGFFGGHHHHHHGFCHHGHHHHHHHHGHHGHHGGGGHHHHHHHHHFHGGHFGGGEGFCGGHFHGGGGFHHFGGGFGHHHHGHHHHHHHHFGGGGHHHHHHGHGHHFHHGHEEGGHHHHHHHGHFFEHHHHHHHGGHHHHHHHGHHHGHGEGGHHHGHHHGHHHGGGGGHHHHGFGGHGGGGGGGGGGFFFFFFFCCCBA
@M02197:102:000000000-ALU3V:1:1101:12942:13563 1:N:0:1
AGCCTGGTACCTTCCTCCGCTATTGATATGCTTAAGTTCAGCGGGTATTCCTACCTGATCCGAGGTCAACCTTGAAGAAGTTTGTAGGTTGGGACCGTGCCACGGGGCCTTTCAACTCGTTGCGTGCCTTTGTAAAAAAGCTCGTTGCACCGAGAGTCCACGCGACGCCGTCATTACTTTTGGGACCGGCCGGGGGCGAAGCCCGGGCCTAAGGGGGTCCAACACCAAGCCGAGCTTGAGAGGTGATAATGACGCTCGAACAGGCATGCCCTTCGGAATGCCAAAGGGCGCAATGTGCGTTCAAAGATTCGATGACTCAC
+
CCCCCFCFFFFFGGGGGGGGGGFHHHHFHHHHHHHHHHGHHHGGGGEHHGEHHHHHHHGHHHEEGGGHHHHFHHHHHGHHHHHHHHHHGHHFGHFFGGHGHHHGGGGGGGHHHHHHHHGGGGCFFGGHHHHHGHHHHEGCGFHFFFHGHHHGFGGGHHEHHGGGGGGDGGGGGGFFGGGGGGC@EFFGFFFFGFGFFHHFFFFFGFGHFGFCGGEHGHHHFFFGFEFFGGGHFFGFHFHHHGG;HHHHHDEEE1BFEHHHHHHHGGGGGGGGEBHHHGBHG5GCGGGGCHHHHGGGGGGGGGGGGGGGFFFFFFFB?CBB
@M02197:102:000000000-ALU3V:1:1101:12819:13570 1:N:0:1
AGCCTGGTACCTTTCTCCGCTTATTGATATGCTTAAGTTCAGCGGGTATCCCTACCTGATCCGAGGTCAACCTTAGAAATGGGGTTGTTTTACGGCGTAGCCTCCCGAACACCCTTTAGCGAATAGTTTCCACAACGCTTAGGGGACAGAAGACCCAGCCGGTCGATTTGAGGCACGCGGCGGACCGCGTTGCCCAATACCAAGCGAGGCTTGAGTGGTGAAATGACGCTCGAACAGGCATGCCCCCCGGAATACCAGGGGGCGCAATGTGCGTTCAAAGATTCGATGACTCAC
+
BBCCCFCFFFFFGGGGGGGGGGGHHGGHHHHGHGHHHHHHHHHGGGGGHGHHHHHGHEHFHHHGGGGHHGHGHHHGHHHHHHHGGGGGHHHHHGGGGGGGGHHHHGGGGGGHGGHHHHHHGGGGGGHHHHHHHHHGGGGGGHGHGFCGGHHHHHHHHGHGGGGGGGGGGGGGGGGGGGGGGFFGGGGFFFGGGFHHHHHGGGGGGGHGFHHHHHHHHHHHHFFCGGFFHHGHHHGGFHHHFCGGGGGHHHGHHHHGGGEAGGGHHHHGEEGFGGGGGGGGGGFFFFFFF@BBBB
@M02197:102:000000000-ALU3V:1:1101:6164:13734 1:N:0:1
AGCCTGGTACCTTCCTCCGCTTATTGATATGCTTAAGTTCAGCGGGTATCCCTACCTGATCCGAGGTCAACCTTAGAAATGGGTTTGTTTTACGGCGTAGCCTCCCGAGCACCCTTTAGCGAATAGTTTCCACAACGCTTAGGGGACAGAAGACCCAGCCGGTCGATTTGAGGCACGCGGCGGACCGCGTTGCCCAATACCAAGCGAGGCTTGAGTGGTGAAATGACGCTCGAACAGGCATGCCCCCCGGAATACCAGGGGGCGCAATGTGCGTTCAAAGATTCGATGATTCAC
+
ABCBBFBFDFFFGGGGGGGFFGGHHHHHGHHHHHHHHHFHHHHGFGEEFHHHHHHHHHHHHHHGGCEFHHHHHHHHHHHGHHHHGGGFHHHHHGGGGGFGGHHHHEGGGGGGHGHHHHHHGGGGGHHHHHHHHGHGGGGGGHHHGFFFGHHGHHFGGGGFGGGGGFGHGGGGGGGFGGGGGFFGGGGFGEGGGFHHHGFDFBGGGHHGHGHHHHHHHFEFHGFGFGFFHHCHHFHFFEHGFGFGGF?FDEFFGFHGGGGGGGGHGHHGFFGHGGGGFGBGGGFFFFFFFBAAA>
@M02197:102:000000000-ALU3V:1:1101:22825:13877 1:N:0:1
AGCCTGGTACCTTCCTCCGCTTATTGATATGCTTAAGTTCAGCGGGTATCCCTACCTGATTCGAGGTCAACCTTTGAAAGAGTTTAACGGCCACGACCGCCCGCACTCCAAAGCGAATATGTATCACAACGCTTAGAGACGGACAGCTCGGCCGGAGACTTCAAGGCGCGCGGGAGCCGCGACGCCCAACACCAAGCGAGGCTTGAGTGGCGAAATGACGCTCGAACAGGCATGCCCTTCGGAATACCAAAGGGCGCAATGTGCGTTCAAAGATTCGATGATTCAC
+
BBBBBFBCFFFFGGGGGGGGGGGHHHHHHHHHHHHHHHHGHHHGGGGGHHHHHHHHHHHHHHGGHGGHHHHHHHHHHHHHHHHHHHHHGGGGGGG;GGGGGGGGGGGHHHGHHHGGGGGHGHFHGGHHGGGGGGGHHHFCFGGGDGFFHGGGGHHHGGHHHHGGGGGGGGGGGFFFFGGGGFFHGFGFGFEFGHEGGHHGHHHHHHGGGGHH;HHGGGGGGEFGGHHHFGHHGGFFGGGHHHHHHHHHHGGGGGGHHHHGGGGHGGFFGGGCGGFFFF5FFBBBBB
@M02197:102:000000000-ALU3V:1:1101:13299:13902 1:N:0:1
AGCCTGGTACCTTCCTCCGCTTATTGATATGCTTAAGTTCAGCGGGTATCCCTACCTGATCCGAGGTCAACCTTAGAAATGGGGTTGTTTTACGGCGTAGCCTCCCGAACACCCTTTAGCGAATAGTTTCCACAACGCTTAGGGGACAGAAGACCCAGCCGGTCGATTTGAGGCACGCGGCGGACCGCGTTGCCCAATACCAAGCGAGGCTTGAGTGGTGAAATGACGCTCGAACAGGCATGCCCCCCGGAATACCAGGGGGCGCAATGTGCGTTCAAAGATTCGATGATTCAC
+
CBCCCFDFFFFFGGGGGGGGGGGHHHHHHHGHHHHHHHHHHHHGGGGGHHHHHHHHHHGHHHGGGGGHHHHHHGHHHHHHHHGGGGGGHHHHHGGGGGGGGHHHHGGGGGGHGGHHHGHHGGGGGHHHHHHHHHHGGGGGGHHHGGGGGHHHHHHGFHHGGGGGGGGGGGGFFFGGGGGGGFGGGGGGGGGGGGHHHHHGGHGGGHHGHHGHHFHHHHHHGHHGGGGGHHGHHHHHHHHHGGGFGGGHHHHHHHHGGGGGGGGHHGHGGGGHGGGGGGGGGGFFFFFFFBA@BA
@M02197:102:000000000-ALU3V:1:1101:27439:13891 1:N:0:1
AGCCTGGTACCTTCCTCCGCTTATTGATATGCTTAAGTTCAGCGGGTAGTCCTACCAATCTGAGGCCGATGAATTGAAATTAAATCCCTTCCTCTCTTCCAAAGAAGCGAGGCATGGGCGGGGTTCAGAAGCACTCCAACCAGCAAAACGTCGCGTCCAGCTCCTCGACCCTGCGCCTCTCCTCTCCGAAGTCCTGATATTATCAAAACCCGGCAGGGAAAGACGTGGGCGAAATAACGAGCTTTCGTCCGTCCTGCCGTTCAAAGGGAAGCGCTAATGCATTTCGGGGGTGCCTCCGAGAAAGATGGCAAGACCTGCAATTCCGATGCGCCAGCTTTCTCAACTAAATAAGAAAGCTGTCGTTCGAAACAATGCGCGGACCTCAAACAGGCATGCTCCCCCGATTAGATCTGCCGGGAGCGCAAGGTGCGTTCAAAGATTCGATGATTCAC
+
A1AAA@1BD3D3FGGGGGGGGGGHHHHHHHHHHHHHHHHHHHHGGGGGFAGHHHHHGHHHB2FAFCF/?/EHGHBGHHHHGHHHHGHHCGEGHEHHBGHFFFHFFHHHEE@ECAHFF/<E/@C-AFDDG1GHFCBGGHHH.ECEFF/CCC:GGC-9A@GGGG//CBEA?@?BFE;--ABBFF/BFBFB@---B9//9/;BBFFF/FFFFF?@?@@;;=F-;-/-B9:3/+#/9B/BFF/9/.A99B-.--..9-99..///////./...--/;//9/00.-9-;--.;...-9...0000;0/0HHC:00/..00000<<.<.-.>.@A0<1?11</1111<11F11?F?22GF/>/<?/B0//22FBB/?////E3B3213F43B3DB3B3?E//?E0A1EA5GFGHCAA?GE2FE2CGHHHG2GECFFGGGGGGEGGFFFFFFBBBBBB
@M02197:102:000000000-ALU3V:1:1101:22881:13883 1:N:0:1
AGCCTGGTACCTTCCTCCGCTTATTGATATGCTTAAGTTCAGCGGGTAGTCCTACCTGATTTGAGGTCAGAGTCAAAAGGTTTTCTGCCACAAGGCAAGAAGGGTTCTGAGCGGGCTTGACGCGGAGCAAGGGACAAGACGAAACTTATTACGTCTGTCACGGATGCAAGCGATCCCACTAAGTCATTTGAGGCGAGCCGTGTAACCGGCAGGACGCCCATGTCCAAGTCCACGCCAGGTCATAAACCAGACGGGATTGAGATTTCATGACACTCAAACAGGCATGCCTTTCGGAATACCAAAAGGCGCAAGGTGCGTTCAAAGATTCGATGACTCAC
+
CBCBCFCFDFFFGGGGGGGGGGFHHHHHHHHHHFFHHHHHHHHGGGGGGHHHHHHHHHHHHHHHGHHHHHHHHHHHHHHGFGHGHHHHHHHHHHHHGHGGGHHGHHHHHHHHGGGGGHGHHGGGGGGGHHHGGFGGGFBHGGGGGHHHHHHHGHHHGHGHHGCFGHFHHHEGHHGGGGGHHHHFHHGGGGGGGGGGGGFHGHGGGGGHHFFFCFGHHHGHHHGFFFFFFFFFFFHHHHHHHHFHHHHGGGEGHHHHFHHHHHHHGGHGHHGEFBFHHGHEHHHGHHHGGGGHHHHFHHFGHHGGGGGHHHHGGCGHGGGGGGGGGFBFFFFFFAAAA?
@M02197:102:000000000-ALU3V:1:1101:4180:14004 1:N:0:1
AGCCTGGTACCTTCCTCCGCTTATTGATATGCTTAAGTTCAGCGGGTAGTCCTACCAATCTGAGGCCGATGAATTGAAATTAAATCCCTTCCTCTCTTCCAAAGAAGCGAGGCATGGGCGGGGTTCAGAAGCACTCCAACCAGCAAAACGTCGCGTCCAGCTCCTCTACCCTGCGCCTCTCCTCTCCGAAGTCCTGATATTATCAAAACCCGGCAGGGAAAGACGTGGGCGAAATAACGAGCTTTCGTCCGTCTTACCTATCGAATGGATGCGCTAAAGCATTTCGATGGAGCCTCCGTGGAAGATGGCAAGACCCTCAATACCGATCCGCCAGCTTTCTCAACTAAATAAGAAAGCTGTAGTTCGAAACAATTCGCGGCCCTCGAACAGGCATGCTCCCCAGATTAGATCTGCCGGGAGCGCAACGTGCGTTCAAAGATTCCATGATTCAC
+
A1AA11ACBB13B1BFD1EEGG0EB3FG3EGF3EAEGE222AG0AE?AFFEDGGHHHHFHFHEH//F?/@EGFGFF1GBGFHF1GBEGFFGHHHFHFGHH12FGGFHG/AECEFGHFHH?//C<@01DFB/CFHGHHHHH...GG/GCC-C.:?9?AA?CBBFGGF0;FBAF/C-AFFFEFFFFBBFB>A-9B/B/;9/FFF/B//9/;-:-9>@-9@---9/BB-6B;//9FAAF6FB/F@B;;@@B?A999////FEB/9//F;/9A--A0;00;090A://9;0/.C..-;-A.00:0C0/EGC0=0C<<./000D.....---/A/FBFGC<@/12?2122F22GDDFHHHGCB1B/GC//F0B2</</////>A>/0>>2@GB1F1B@///AF0BDA1FDEHHGF/A/////EAE00GBA0?E11FBF3333B11B113D3D11>1>
@M02197:102:000000000-ALU3V:1:1101:3370:14002 1:N:0:1
AGCCTGGTACCTTCCTCCGCTTATTGATATGCTTAAGTTCAGCGGGTATCCCTACCTGATCCGAGGTCAACCTTAGAAATGGGGTTGTTTTACGGCGTAGCCTCCCGAACACCCTTTAGCGAATAGTTTCCACAACGCTTAGGGGACAGAAGACCCAGCCGGTCGATTTGAGGCACGCGGCGGACCGCGTTGCCCAATACCAAGCGAGGCTTGAGTGGTGAAATGACGCTCGAACAGGCATGCCCCCCGGAATACCAGGGGGCGCAATGTGAGTTCAAAGATTCGATGATTCAC
+
ABBBBFBBD5DFGGGGGGGGGCFGBGHHHGHHGGGHHFHHGHHGC?ECHHHHHGHHHHGFGHHG?GGGHFFHHGHGHEH;3GA:?/FE8GFH3CBEGEGGEFFHH9GG?DDFDGHHFHGHFG?CFFHHEHHHEGHGGCGGGEH2<<<DBFCCCGHHGG<C@-.;FFFGFFGEFCEG?BGBB9.@AFB8HFC<A7FG0HHGFHFAED/9GDEGHGFFGF7FFFHGFGGFEHDFF1FCFHGHCGFCEE2GFEGCGHGFEAECFCGGHGF4BGB5CGFG5GGGGGCFFFFB53A>3>
@M02197:102:000000000-ALU3V:1:1101:3354:14010 1:N:0:1
AGCCTGGTACCTTCCTCCGCTTATTGATATGCTTAAGTTCAGCGGGTATCCCTACCTGATCCGAGGTCAACCTTAGAAATGGGGTTGTTTTACGGCGTAGCCTCCCGAACACCCTTTAGCGAATAGTTTCCACAACGCTTAGGGGACAGAAGACCCAGCCGGTCGATTTGAGGCACGCGGCGGACCGCGTTGCCCAATACCAAGCGAGGCTTGAGTGGTGAAATGACGCTCGAACAGGCATGCCCCCCGGAATACCAGGGGGCGCAATGTGCGTTCAAAGATTCGATGATTCAC
+
A@AABF?FFFBFGGGGGGGGGGGHHHHHHHHGHHHHHHHHHGHGGCGGHHHHGHHHHHHHHHHGGGGHFH;GFGHHHHHFHHEFGGGEHHHBGG@AEEE</GFGGGGEGG9FDGGHDGFGFFF@FGFFDDDGHHHGGCBFFHFFFFFFGBBFFCFG;CG=BAFFFFFFGGFEAC.FDBFBGB<@GGGBCBF?DFGFFGFFEAFGGHGBBGEFCCGFHD0FHHHGFEFFFFFHHGHHHHHHGCFFFGGHHHHHFHGGECGGGGGGFHHGGGGHGGGFGGGGGGFFFFFFFAA3AA
@M02197:102:000000000-ALU3V:1:1101:14244:14114 1:N:0:1
AGCCTGGTACCTTCCTCCGCTTATTGATATGCTTAAGTTCAGCGGGTAGTCCTACCTGATTTGAGGTCAGAGTCTAAAAGTGCGCGATGGCAGGTTATGAGCAGACTCATTAGCAAGGGACAAGACGAAACTTATTACGTCTGTCACGGATGCAGAGAGATCCACTTAGTCATTTGAGGCGAGCCGTGTGACCGGCAGACGCCCAAGTCCAAGTCCCGACCCAGATCATAAACCCGAGGGGATTGAGATTTCATGACACTCAAACAGGCATGCCTTTCGGAATACCAAAAGGCGCAAGGTGCGTTCAAAGATTCGATGATTCAC
+
CCCCCFBFFFFFGGGGGGGGGGGHHHHHHGHHGHHHHFHHHHHGGGGGGHHHHHHHGHHHHHHHGHHHHHHHHHHHHHHGGHHGGGGGGGGHGGHHHHHHHHHHHHHEHHHHGFHHHFEHGGHGHHGFCGGGHHHHHHGHHHGGFHHHHGGGHHHHHHGGHHGHHHHHHHHHHHHHHGHGGGGGGGGHGGGGGGHGGGGGGHHHHGHHFFFHGFGGGHFHFHGHHHHHHFGHGGGGHFFHHHHHHHHHGGHHHGHHGGFHHHHHHHHHHHHHHEEGGHGHHHHHCHHHGGCGGHHHHGGGGHGGGGGGGGGGFFFFFFFCBBBB
@M02197:102:000000000-ALU3V:1:1101:19465:14121 1:N:0:1
AGCCTGGTACCTTCCTCCGCTTATTGATATGCTTAAGTTCAGCGGGTAGTCCTACCTGATTTGAGGTCAGAGTCAAAAGGTTTTCTGCCACAAGGCAAGAAGGGTTCTGAGCGGGCTTGACGCGGAGCAAGGGACAAGACGAAACTTATTACGTCTGTCACGGATGCAAGCGATCCCACTAAGTCATTTGAGGCGAGCCGTGTAACCGGCAGGACGCCCATGTCCAAGTCCACGCCAGGTCATAAACCAGACGGGATTGAGATTTCATGACACTCAAACAGGCATGCCTTTCGGAATACCAAAAGGCGCAAGGTGCGTTCAAAGATTCGATGACTCA
+
BA@ABFAFFFFFBGGGGGGGGGGHHHHHHGHHHHHHHHHHHGFGGGGGGFHHHHHHHHHHHHHFGHHHGHHHDGHHHHHGGHHGHHGHHHGHGHFHHHGGHHHGEGHHHGHHGGFFFHGHHGGGCGGCHHHFGHGGHHHHGGGGGHGHGHFDECCHGGHHFGGGGGGHHHHGGGGDGGGHHHGGGGFFHFGGFEECAFFGFDGGFFFFGFGGGGGHGGHHHHGHHFFFEEGGFGHHFHGHHHGHGHHGHGHGHEHHFHHGHHHFEHHHBHHGGGHHHFHHHFFHFFFEC?CHHHFHGEGHHHGGE?GGHGHGGGFCGGGGGGFGGFFFFFF5AB@A>
@M02197:102:000000000-ALU3V:1:1101:8401:14098 1:N:0:1
AGCCTGGTACCTTCCTCCGCTTATTGATATGCTTAAGTTCAGCGGGTATCCCTACCTGATCCGAGGTCAACCTTAGAAATGGGGTTGTTTTACGGCGTAGCCTCCCGAACACCCTTTAGCGAATAGTTTCCACAACGCTTAGGGGACAGAAGACCCAGCCGGTCGATTTGAGGCACGCGGCGGACCGCGTTGCCCAATACCAAGCGAGGCTTGAGTGGTGAAATGACGCTCGAACAGGCATGCCCCCCGGAATACCAGGGGGCGCAATGTGCGTTCAAAGATTCGATGACTCAC
+
CCCCCFBFFFFFGGGGGGGGGGGHHHGGAFBGHHHHBFGHHHHGGGGFHHHEHHHHHBHHHEGEGGGHHHHHHHHGHHHHFGHGGGGFHGHHHGGGEEED@GHHHGFGDCGHDDHHHHHFGGGGGFFGHHHHGFHDFGGGEHFHCF@FFHGFHHFGHAFFGGGGGGGGGFFFFBGGGGDA?GGGGFFGGEFFFHGFFFHGGHFFFHGGGFHHHHEDBEHFGHHGGGGGHHFHFEHHHHGGCGGGGGEHHHHHHHHFGGEEEEGHGHCGGGGHGGGGGAFGFGFBFFFFFAAA3B
@M02197:102:000000000-ALU3V:1:1101:26216:14261 1:N:0:1
AGCCTGGTACCTTCCTCCGCTTATTGATATGCTTAAGTTCAGCGGGTATCCCTACCTGATCCGAGGTCAACCTTAGAAATGGGGTTGTTTTACGGCGTAGCCTCCCGAACACCCTTTAGCGAATAGTTTCCACAACGCTTAGGGGACAGAAGACCCAGCCGGTCGATTTGAGGCACGCGGCGGACCGCGTTGCCCAATACCAAGCGAGGCTTGAGTGGTGAAATGACGCTCGAACAGGCATGCCCCCCGGAATACCAGGGGGCGCAATGTGCGTTCAAAGATTCGATGATTCAC
+
CCCCCFCFFFFFGGGGGGGGGGGHHHHHGHHGHHHHGHHGHHHGGGAEHFHHHHHHHHHHGHHGGGGGHHHHHGHHHHGHHHGGGGGGHHHHFGGGGGGGGHHHHGGGGGGHGGHHHHHFFGGGGHFHHHHHHHGGGGGGGHHHGGGGGFHHHGFHHHHGFFFGGGGGGGGGGGEFGFDCGGGFGGFFFFFFGFFFFFGGGHFGFFHGHFGFFHG:HHHHHGHFDCBGHHFGHHHGHHHHGGGGEEEBF5HHFHGGGGFCGGGGHFHEEEEFGGGGGGGCCGFFFFBFFBAAAB
@M02197:102:000000000-ALU3V:1:1101:25784:14262 1:N:0:1
AGCCTGGTACCTTCCTCCGCTTATTGATATGCTTAAGTTCAGCGGGTATCCCTACCTGATCCGAGGTCAACCTTAGAAATGGGGTTGTTTTACGGCGTAGCCTCCCGAACACCCTTTAGCGAATAGTTTCCACAACGCTTAGGGGACAGAAGACCCAGCCGGTCGATTTGAGGCACGCGGCGGTCCGCGTCGCCCAATACCAAGCGAGGCTTGAGTGGTGAAATGACGCTCGAACAGGCATGCCCCCCGGAATACCAGGGGGCGCAATGTGCGTTCAAAGATTCGATGAATCAC
+
AAAAAF1@BFBDDGGGGGGGFECDB33FF333BFBD1GFH2A1ECE/AB1BAGHHHFAGFFHHCCEECFGDHH:FFGHF;F@G/?>EEGFBGDEAEEE>EFDGFCEG9@77FCGGFFBGFC?@2<GDFGGB<GFHCCCCA.DFCCCGGGGHFHG/CGHHFCCEGG@EEBB0FFEGGBG@@G@;#@9@???@@EGF:EBFFC/B?CC/@@?EFC0<:<=:9BFF<CCF?FBF@?;GDCCF<<9/9/EA02B221A//E/0000EBA3HFAE111DGF3GGEAACFD@D331A>>>
@M02197:102:000000000-ALU3V:1:1101:15127:14434 1:N:0:1
AGCCTGGTACCTTCCTCCGCTTATTGATATGCTTAAGTTCAGCGGGTAGTCCTACCTGATTTGAGGTCAGAGTCAAAAGGTTTTCTGCCACAAGGCAAGAAGGGTTCTGAGCGGGCTTGACGCGGAGCAAGGGACAAGACGAAACTTATTACGTCTGTCACGGATGCAAGCGATCCCACTAAGTCATTTGAGGCGAGCCGTGTAACCGGCAGGACGCCCATGTCCAAGTCCACGCCAGGTCATAAACCAGACGGGATTGAGATTTCATGACACTCAAACAGGCATGCCTTTCGGAATACCAAAAGGCGCAAGGTGCGTTCAAAGATTCGATGATTCAC
+
CCCCCFCFFFFFGGGGGGGGGGGHHHHHHHHHHHHHHHHHHGHGGGGGGHGHHHHHHHHHHHHHGHHHHHHHHHHHGHHG3GHGHHHHHHHHGGHHHHGHHHHGHHHHHGHGGGGGGHGHHDGGGGGGHGHFGHGGHHHHGGGGGHHGHHHHGHHHEHHHHHGGHGHHHHHGFFHHHGHGFGHHBFHFHFGGFFGGGGGHHGGGGGGGHGGGGGGHHFFHHHHHHHHHGGGGGGGHHHHHHHHHHHGGHGHGHHHHHHHHHHHHHGHFHHGHGFHGFHHHHHHHHGHEEGGHHHHHHHGGHHGGGCGHHHHGGGGHGGGGGGGGGGFBFFFFFCBBCB
@M02197:102:000000000-ALU3V:1:1101:4805:14461 1:N:0:1
AGCCTGGTACCTTCCTCCGCTTATTGATATGCTTAAGTTCAGCGGGTAGTCCTACCAATCTGAGGCCGATGAATTGAAATTAAATCCCTTCCTCTCTTCCAAAGAAGCGAGGCATGGGCGGGGTTCAGAAGCACTCCAACCAGCAAAACGTCGCGTCCAGCTCCTTGACCCTGCGCCTCTCCTCTCCGAAGTCCTGATATTATCAAAACCCGGCAGGGAAAGACGTGGGCGAAATAACGAGCTTTCGTCCGTCTTGACTATCGAATGGATGCGCTAATGCATTTCGAGGGAGCCACCGTGGAAGATGGCAAGACCCTCAATACCGATCCGCCAGCTTTCTCAACTAAATAAGAAAGCTGTCGTTCGAAACAATTCGCGGCCCTCAAACAGGCATGCTCCCCAGATTAGATCTGCCGGGAGCGCAAGGTGCGTTCAAAGATTCGATGATTCAC
+
BCCBCF@CFFFFGGGGGGGGGGGHHHHHFHHGHHHGHHHHHHHGCGGGFGGHHHHHHHHHHHHHGGGGGGGHHHGHHHHHHHHHFHFHHHHHHHHGHHHGHHHHFHHHCGGGGGGHFGGGC/@DDHHFHHFHGHGHHGHHGGHHHFHEFGHEGGGGGGGGGGGGGGGGGGGGGGGGFFDFBFFFFFFFFDFFFFFFFFFEFFFFFFFFFFFFFFCACF?FE.FFF.AABEFFFFEFFFBEFDFBF@-A.A.BB/9//FEFFFFFBFFB?FAAFBBB00FBA9/FAC/.EBAADHECAC00FGCCFBBC0FFG?GGFGBFECA?D@@-?GGHHHHGGHHF2G>D2HEHFHGF2BHHEGCCE?FHFDHEHEHHGCFCFGGCGFGFEHHHGFHFBEEF?GGEHHHGHFHHHGGGGE?EGDDGCEF5GBGGFGFGFFGGFCGGGFFFFFFF?BBAA
@M02197:102:000000000-ALU3V:1:1101:4788:14457 1:N:0:1
AGCCTGGTACCTTCCTCCGCTTATTGATATGCTTAAGTTCAGCGGGTAGTCCTACCAATCTGAGGCCGATGAATTGAAATTAAATCCCTTCCTCTCTTCCAAAGAAGCGAGGCATGGGCGGGGTTCAGAAGCACTCCAACCAGCAAAACGTCGCGTCCAGCTCCTTGACCCTGCGCCTCTCCTCTCCGAAGTCCTGATATTATCAAAACCCGGCAGGGAACGACGTGGGCGAAATAACGAGCTTTCGGCCGTCTTGCCTATCGAATGGATGCGCTAATGCATTTCGAGGGAGCCACCGTGGAAGATGGCAAGACCCTCAATACCGATCCGCCAGCTTTCTCAACTAAATAAGAAAGCTGTCGTTCGAAACAATTCGCGGCCCTCAAACAGGCATGCTCCCCAGATTAGATCTGCCGGGAGCGCAAGGTGCGTTCAAAGATTCGATGATTCAC
+
BBAABFBCFDFFGFGFGGFGGG?HGHCHHGEGHHHHGGHCGHFGGGGGGHHHHHFHHBGHHHEHEGGGGCGHFHHHFHHFHHHHHHHHHHHGHHHHHHHGHHHHGHHHGGGGGGGHGEHGFGGGGHHHHGGFHHHHHHHHDFHHEHHHHCGHCFGGGGGBFFFGGGGGGFGG/EDGFFFFFFFFFFFFF?;ABFFBBFFFFFFFF//B.:.@AFCCFFFF..:;=9AAAADBFF?/::;;?9BFF9--FDFFAFFF/A?B/FBBFFBCDFA-C00FBBEFGDFABBB.EB9...:-A0G;0FBFGC/CDDGCA./FBGGEG<GFD@@@</FHGFHFHEHFDD?22HHGDGFHHHHECGGGGHFEGHHG4FHGEEE/>B1?EFBHHFGFFFHFGGGGF?HGGHHHFGHHHGGGGGGGEECGEFB4FGCGCGBFFFGGFCGGFCFFBFFBAAAA
@M02197:102:000000000-ALU3V:1:1101:22219:14541 1:N:0:1
AGCCTGGTACCTTCCTCCGCTTATTGATATGCTTAAGTTCAGCGGGTAGTCCTACCTGATTTGAGGTCAGAGTCAAAAGGTTTTCTGCCACAAGGCAAGAAGGGTTCTGAGCGGGCTTGACGCGGAGCAAGGGACAAGACGAAACTTATTACGTCTGTCACGGATGCAAGCGATCCCACTAAGTCATTTGAGGCGAGCCGTGTAACCGGCAGGACGCCCATGTCCAAGGCCACGCCAGGTCATAAACCAGACGGGATTGAGATTTCATGACACTCAAACAGGCATGCCTTTCGGAATACCAAAAGGCGCAAGGTGCGTTCAAAGATTCGATGATTCAC
+
AAABBFBFDFFFGGGGGG?EEGGHHHHHHHHHHHHHGFFFFFBEFGGGGHHHHHHHGHHHHHHHGGFFHHHGFGHHHHFDBFGEHHHHHHHHHFGFGHCFGHGGHHGHHGHFCCECFHGGEFGGGGFGHHGEG8FGHFGHGCCDGHGHHH<HGHAGGHHHHCGGGGFHHHHFGGGGFGGFHGGGGGGGGGGGGGFFCCGFFFCFFFFAFBEBDCEFFAADFGFHFFFF#EFFFAHEEHEHHGFHGG0FGA/GHGHHFGHGGHHHFGHE2AEBGHHDEAFD1HHFHGHEAEGFGGGFF/GGBF0E?E?HGFHGGGFFCFFGFADA11FFFFFFBAAAA?
@M02197:102:000000000-ALU3V:1:1101:25850:14619 1:N:0:1
AGCCTGGTACCTTCCTCCGCTTATTGATATGCTTAAGTTCAGCGGGTATCCCTACCTGATCCGAGGTCAACCTTAGAAATGGGGTTGTTTTACGGCGTAGCCTCCCGAACACCCTTTAGCGAATAGTTTCCACAACGCTTAGGGGACAGAAGACCCAGCCGGTCGATTTGAGGCACGCGGCGGACCGCGTTGCCCAATACCAAGCGAGGCTTGAGTGGTGAAATGACGCTCGAACAGGCATGCCCCCCGGAATACCAGGGGGCGCAATGTGCGTTCAAAGATTCGATGATTCAC
+
CCCBCFBFFFFFGGGGGGGGGGGHHHHHHHHHHHHHHHHHHGHGGGGGHHHHHHHGHHGHHHHGGGGHHHHHHHHHHHHHHHHGGGGGHHFHHGGGGGFGGHHHHGGGGGGHGGHHHHHHGGGGGHHHHHHHHHHGGFFGGHHHGGGGGHGHHHHHHHHGGGFFGGGGGGGGGGGGGGGGGGGGGGGGGGGGGGHHHHGGGHGGGHHGHHHHHHHHHHHHHGHGGGGGHHGHHHHHGGHHGGGGGGGGHHHHHGHGGGGGFGGHCHHGGGGHGGGGGGGGGGFFFFFFFAABAA
@M02197:102:000000000-ALU3V:1:1101:10043:14593 1:N:0:1
AGCCTGGTACCTTCCTCCGCTTATTGATATGCTTAAGTTCAGCGGGTATCCCTACCTGATCCGAGGTCAACCTTAGAAATGGGGTTGTTTTACGGCGTAGCCTCCCGAACACCCTTTAGCGAATAGTTTCCACAACGCTTAGGGGACAGAAGACCCAGCCGGTCGATTTGAGGCACGCGGCGGACCGCGTTGCCCAATACCAAGCGAGGCTTGAGTGGTGAAATGACGCTCGAACAGGCATGCCCCCCGGAATACCAGGGGGCGCAATGTGCGTTCAAAGATTCGATGACTCAC
+
AABB?CB4D5FFGGGGGFGGGGGHHHHHHHHHHHHHHHHHHHHGGGGGHHHHHHHGHHHHHHHGGGGHHHFHHHHFGFGHHHHGEEBEGFHHHGBFGGEBEDHHHGG;BD:HDFFHHFHHGFFFF<F1F;GFHGHDFFFF99BGBB@CGHCGFHHFHEGFF;FDCBAFFGGFFA@=DCF?BDFCAGGFGFFFEHHFFHHFEHGCGCDCFFC9HFGDDEHHDFGAFFFFF.DDCFG<GBHHGGFFFFE3BG5BGFG2A2EEEEGF5HBECCGHGGFGBD5E4FFFFBFFDA33AA
@M02197:102:000000000-ALU3V:1:1101:7773:14744 1:N:0:1
AGCCTGGTACCTTCCTCCGCATATTGATATGCTTAAGTTCAGCGGGTAGTCCTACCTGATTTGAGGTCAGAGTCAAAAGGTTTTCTGCCACAAGGCAAGAAGGGTTCTGAGCGGGCTTGACGCGGAGCAAGGGACAAGACGAAACTTATTACGTCTGTCACGGATGCAAGCGATCCCACTAAGTCATTTGAGGCGAGCCGTGTAACCGGCAGGACGCCCATGTCCAAGTCCACGCCAGGTCATAAACCAGACGGGATTGAGATTTCATGACACTCAAACAGGCATGCCTTTCGGAATACCAAAAGGCGCAAGGTGCGTTCAAAGATTCGATGACTCAC
+
ABCCCFCFFFFFGGGGGGGGFGGHHHFHHHGHHGHHHGFHHGGDEGGGGHHHGHHHHGGHHHHHGHHGGHHHHHHHHHHGHHHGHHGGHHHHGHGHGHGHHHHGHHHHHGHHGGGG:HGGHGGGGGGGHHHGGGGGHHHHGGFFGHHHHHFHGFHHGFFEHGGGGHGHFHHGHGGGGGGHHGHHGHGFFGGGGGGGGGGFFHGGFGGHHHGGGGFFFFHHHHFFHHHG>FGGGHFHFGHHHHHHHDFFAFAGHHHHHHHHHHGGGHGHHHHHGHGGGHHHHHGHHGGGGGGHHHFHFCGHHHGGECGHHGFGECGHGGFGGGFGGFFFFFFFFA3BBA
@M02197:102:000000000-ALU3V:1:1101:11312:14697 1:N:0:1
AGCCTGGTACCTTCCTCCGCTTATTGATATGCTTAAGTTCAGCGGGTAGTCCTACCAATCTGAGGCCGATGAATTGAAATTAAATCCCTTCCTCTCTTCCAAAGAAGCGAGGCATGGGCGGGGTTCAGAAGCACTCCAACCAGCAAAACGTCGCGTCCAGCTCCTCGACCCTGCGCCTCTCCTCTCCGAAGTCCTGATATTATCAAAACCCGGCAGGGAAAGACGTGGGCGAAATAACGAGCTTTCGTCCGTCTTGCCTATCGAATGGATGCGCTAATGCATTTCGAGGGAGCCACCGTGGAAGATGGCAAGACCCTCAATACCGATCCGCCAGCTTTCTCAACTAAATAAGAAAGCTGTCGTTCGAAACAATTCGCGGCCCTCAAACAGGCATGCTCCCCAGATTAGATCTGCCGGGAGCGCAAGGTGCGTTCAAAGATTCGATGATTCAC
+
BABBBFBFDFFFGGGGGGGGGGGHHHHHFFHHHHHHHHHHHHGGGGGGGHHGHHGHHHGHHHHGGGGGFGGHHHHHHHHHHHHHHHGHHHHHHHHHHHHHHGHGBGHGGGGGGGHHHHHGGGGGDHHGHHHHHHHHHHHHGGHGGHGHHGGHGGGGGGGGGGGGGGGDGGGGGFAFFFFFFFFFFFFDADFEFFFFFFFFFFFFFFFFFFFF@FFFFAEFEFFFF.AE.BFFFCEFFFFFFDDBB/-D??FFFFBFFA.BBFFFFFFFGCAFEGEFEFFB.AB9DFFGGGGFEGC?C0BHHHHHHGCHFHCCADFFFFHEHACGGC?GGGGGBHGHHCGHHFFFFFFHHHHHHGFEFCGGEGHGGHHGHGHEEEFGCDE1GFBBGBGHHFHFHEGEGFHFHGHHG5GBHFGGGGGGGGGGGHHHHGGGGHFGFGGGGGGGFFFBFFFAABAA
@M02197:102:000000000-ALU3V:1:1101:8923:14787 1:N:0:1
AGCCTGGTACCTTCCTCCGCTTATTGATATGCTTAAGTTCAGCGGGTATCCCTACCTGATCCGAGGTCAACCTTGAAGAAGTTTGTAGGTTGGGACCGTGCCACGGGGCCTTTCAACTCGTTGCGTGCCTTTGTAAAAAAAAGCTCGTTGCACCGAGAATCCACGCGACGCCGTCATTACTTTTGGGACCGGCCGGGGGCGAAGCCCGGGCCTAAGGGGGTCCAACACCAAGCCGAGCTTGAGAGGTGATAATGACGCTCGAACAGACGTGCCCTTCGGAATGCCAAAGGGCGCAATGTGCGTTCAAAGATTCGATGACTCA
+
AAA@A?1@DFFFGFGGGFGAEEGHFFHHFDGHHHHGHHHHFGFGGGAEHFFFHEEGHGHHHFHGGGGGHHHHHHEFGGF>FFD2@0BFEB@>E/?GGGEHFGHGEC?1ECFHHHHBHDFC;?GFFFGFHGFFF?GGD<GCGGFG:FG@E/<GGGGGCCA0C0AGE94A@?A:;@2FGFFGFF;FCC?CCA@GCCA>@=C>@?9//3E?B>?GFFEGEFGB9A/9BBAEEEEFF??G=EBFC1HHFFGHHGBB/>//FFCE22D/0/0/E/A//EAEBDBA11F0FF0EAA00F1HE0EEA1E133DFGGGBB13FFB11AAA
@M02197:102:000000000-ALU3V:1:1101:27742:14821 1:N:0:1
AGCCTGGTACCTTCCTCCGCTTATTGATATGCTTAAGTTCAGCGGGTAATCCTGCCTGATTTGAGATCTAATCAAAAGGTAGACTTTAAAATTAGGAGCTTCCTTAATTAAGCTGGCTCGATGTTTCCACCGAATCCTTAGCGAATAGTCTATTACGCCAAGTCAATCCAAACTTGTATTAGGGATGCTAATGTATTACGAACGAGCTAGGCCGAAGCCAGCAGCGCTCAGAATCCAAACACCAATCGATTACAAGAAAAGATTAGGTTGAAGAATTCATGACACTCAAACAGACATGCTCTCCGGAATACCAGAGAGCGCAAGATGCGTTCAAAGATTCGATGATTCAC
+
BBBBBFAFFFFFGGGGGGGGGFEHGHHHHHHHHHHHGHFGHHHGGGGGHFHHHHHHHGHHHGEEGHHHHHHHHHHHHHG@GHBGHHHGDHFHBGFBGGEHFFFHHHHHHHHHH4FGGGHGFHHHGGHHGHHGGGFGHGGGHHHHGBHHHGHGGCHHGGFGGHFGHHGHFHFHHHHHFHHHHGFGFBGFFHHHFHGHGHGGEHCGDGC5HBDFFHHHGGHGCGEGGHHHGHHHGFFEHGHGHHGHGF1G@BHFHHHHHHGHHHG3HHHHGGHHHHHFGHEHHHHHGFHHHHGHFAHFFHGGEE?CHHHHFHHHFGAGGGGHGHHGFEGHGGGGGGGGGGFFFFFFFBAAAA
@M02197:102:000000000-ALU3V:1:1101:8211:14877 1:N:0:1
AGCCTGGTACCTTCCTCCGCTTATTGATATGCTTAAGTTCAGCGGGTATCCCTACCTGATCCGAGGTCAACCTTTGAAAGAGTTTAACGGCCACGACCGCCCGCACTCCAAAGCGAATATGTATCACAACGCTTAGAGACGGACAGCTCGGCCGGAGACTTCAAGGCGCGCGGGAGCCGCGACGCCCAACACCAAGCGAGGCTTGAGTGGCGAAATGACGCTCGAACAGGCATGCCCTTCGGAATACCAAAGGGCGCAATGTGCGTTCAAAGATTCGATGACTCAC
+
BCCCCFBFFFFFGGGGGGGGGGGHHHHHHHHHHHHHHHHHGHGGGGGGHHHHHHHHHGHHHHGGGGGHHHHHHHHHFHHHHHHGHFHHFFFGGGGFGGGGGGGGGGGHHHHHGHGGGGGFHHHHHHHHHGGGGGGHHGHHGGGGGGHHHGGGGHHFGHGFGHGFGFGGGGGGGFCGGGGGGGGGGHHGGGHGGHGGGHGGGHGHHHGGGGHHHHHGGEFGHHGHHHFHHGHHGGGGGGGHHHHHHFHHHGGGEFGHGHHGGGGGGGGGFGGGGGFFFFFFFAAAA3
@M02197:102:000000000-ALU3V:1:1101:5565:14997 1:N:0:1
AGCCTGGTACCTTCCTCCGCTTATTGATATGCTTAAGTTCAGCGGGTAGTCCTACCAATCTGAGGCCGATGAATTGAAATTAAATCCCTTCCTCTCTTCCAAAGAAGCGAGGCATGGGCGGGGTTCAGAAGCACTCCAACCAGCAAAACGTCGCGTCCAGCTCCTCGACCCTGCGCCTCTCCTCTCCGAAGTCCTGATATTATCAAAACCCGGCAGGGAAAGACGTGGGCGAAATAACGAGCTTTCGTGCGGCGTGCCTATCGAATGGATGCGCTAATGCATCTCGAGGGAGCCACCGTGGAAGATGGCAAGACCCTCAATACCGATCCGCCAGCTTTCTCAACTAAATAAGAAAGCTGTCGTTCGAAACAATGCGCGGCCCTCAAACAGGCATGCTCCCCAGATTAGATCTGCCGGGAGCGCAAGGTGCGTTCAAAGATTCGATGATTCAC
+
BBAABFAFBDFFDGFGCGGGGGGFFH5GFGBG6GHHHB5FGHHGGGEGG35GFFHFHFFHHFH5CF1EEGGHHHEB5GHGHHHHHGEFHHHHHHHHHGFHEFFF?EGHGGGGGGEHEHG?@/CD-<><<FFHHHEHGHHGFGGEHHHHHGHHGGC??DDFEGFGFF.AA-ABB.-@DDF/;FFFBFF?;.-.;9FFFBFF/BBB9BFFA..-@FFFF-9.9.;F..FFFFFBF99;9/B/B;9BB/9;-;--;-;//:-//9/FFFGGGGAA909BBBC099.B@EFEEHHC..E@A0C0CG;:;0/000HC<</<00<<..?FCC@CA/FF@0FFBA1DFFGFFGDDFFHBHDG?////EF0F?2HEDB?E/>CE@E?EB/1BGGFF1F1GGFA/FEBB2FEEBFHGBAGGEEACCEEE01HHHGAE0AFGBFA33EGFBBDFBD3AAAA?
@M02197:102:000000000-ALU3V:1:1101:7480:15019 1:N:0:1
AGCCTGGTACCTTCCTCCGCTTATTGATATGCTTAAGTTCAGCGGGTAGTCCTACCTGATTTGAGGTCAGAGTCAAAAGGTTTTCTGCCACAAGGCAAGAAGGGTTCTGAGCGGGCTTGACGCGGAGCAAGGGACAAGACGAAACTTATTACGTCTGTCACGGATGCAAGCGATCCCACTAAGTCATTTGAGGCGAGCCGTGTAACCGGCAGGACGCCCATGTCCAAGTCCACGCCAGGTCATAAACCAGACGGGATTGAGATTTCATGACACTCAAACAGGCATGCCTTTCGGAATACCAAAAGGCGCAAGGTGCGTTCAAAGATTCGATGATTCAC
+
BBBBBFB4DDFFGGFGGGGGGGGHGHHHGHGHHH5GHGHHBGHFAGGGEHHHHHGGHHHHHHEHGHHHHHHHHHHHG3BF3DFFHHGHHHHHHHEHF1FFFHHGFFHHHFHHGFGGGHCHFGGGGGG8GGGGBEGGFHGGGEFGGHGGH;HFGFHHGHHGGGGGGGHHFGGGHGHGFGGGGGHGHHHHGGGGGGDADFDFFHGFFFGHHGGGGGCHGHGHFHFHHGBGFGGGGFHG?HGFFHHG3BHEGE1GFGHHHHFHHHHHHHHHGHFGGHFHHHFGHHHG1HGGGGGHHHFHFHGCHHGGGFEGFHFGFFEFGGCGGGFEGGFFFFFFFAA3BB
@M02197:102:000000000-ALU3V:1:1101:11900:15024 1:N:0:1
AGCCTGGTACCTTCCTCCGCTTATTGATATGCTTAAGTTCAGCGGGTAGTCCTACCTGATTTGAGGTCAGAGTCAAAAGGTTTTCTGCCACAAGGCAAGAAGGGTTCTGAGCGGGCTTGACGCGGAGCAAGGGACAAGACGAAACTTATTACGTCTGTCACGGATGCAAGCGATCCCACTAAGTCATTTGAGGCGAGCCGTGTAACCGGCAGGACGCCCATGTCCAAGTCCACGCCAGGTCATAAACCAGACGGGATTGAGATTTCATGACACTCAAACAGGCATGCCTTTCGGAATACCAAAAGGCGCAAGGTGCGTTCAAAGATTCGATGACTCAC
+
CCCDDFCFFFFFGGGGGGGGGGGHHHHHGHGHHHHHHHHHHHHGGGGGGHHHHHHHHHHHHHHHGHHHHHHHHHHHHHHGBFGGHHHHHHHHHHHHHHGHHHHGHHHHHGHHGGGGGHGHHGGGGGGGHHHFFHGGHHHHGGGGGHHHHHHHGHHHGHHHHHGGGGGHFHHGGHGHGHHGHHHHGGGGHGGGGGGGGGGHHHFFFGGHHHFGGGGGFHHHGHHGHHHHFFGGGHGHHHHHHHHHHGHGHGHGHHHHHHHHHHHHGHHHHHHGGHGHGHHHHHHHHHHGGGGHHHHGHHGHHHGGGGGHHHHGGGGGGGGGGGGGGGFFFFFFDCCCBB
@M02197:102:000000000-ALU3V:1:1101:9746:15094 1:N:0:1
AGCCTGGTACCTTCCTCCGCTTATTGATATGCTTAAGTTCAGCGGGTATCCCTACCTGATCCGAGGTCAACCTTAGAAATGGGTTTGTTTTACGGCGTAGCCTCCCGAGCACCCTTTAGCGAATAGTTTCCACAACGCTTAGGGGACAGAAGACCCAGCCGGTCGATTTGAGGCACGCGGCGGACCGCGTTGCCCAATACCAAGCGAGGCTTGAGTGGTGAAATGACGCTCGAACAGGCATGCCCCCCGGAATACCAGGGGGCGCAATGTGCGTTCAAAGATTCGATGACTCAC
+
BBCBCFCFFFFFGGGGGGGGGGGHHHCHHHHHHHGHHHHHHGHGGGGEFHHHHHHHGHHHHGHGGGGHGHHHHHHEGHHHHHGFFEEHHHHHHGCFGGGGGHHHFGGFGGFHHGHHHHFFGCGGGHGHHHHHHHE?FFGGGHHEFFFGGFHHHGGHEHHGGGFFFGFFFFFFGGGGGGGGGB?ECAFFFFFFFFHHGFGGGHGGGHFFFFHFGGFGHHBHHGFFFGGGDFGFHFGFFFHGCGGGGGCHHGGGGFHGGECGGGGGHGHGGE?FGGCGFGGEEA>FFFFFFBBBBA
@M02197:102:000000000-ALU3V:1:1101:28689:15176 1:N:0:1
AGCCTGGTACCTTCCTCCGCTTATTGATATGCTTAAGTTCAGCGGGTATCCCTACCTGATCCGAGGTCAACCTTAGAAATGGGGTTGTTTTACGGCGTAGCCTCCCGAACACCCTTTAGCGAATAGTTTCCACAACGCTTAGGGGACAGAAGACCCAGCCGGTCGATTTGAGGCACGCGGCGGACCGCGTTGCCCAATACCAAGCGAGGCTTGAGTGGTGAAATGACGCTCGAACAGGCATGCCCCCCGGAATACCAGGGGGCGCAATGTGCGTTCAAAGATTCGATGATTCAC
+
BBBBBFBFFFFFGGGGGGGGGGGHHGHHGHHHGHHHHHHHFHHGGGGGHHHHHHHHHHHHHHGGGGGHHHHHHHHGHHHHHHGGFFEEHHHHHGGGGGGGGFHHHGGGGGGHGGHHHHHFGFFGGHHHHHGHHHHGFCGGGHFHGGGGFFFFGHFGGEGGGFFGGGGFFFFEFFAFGGGGGGGGGGGFGEBGEFHHGFBGGGGGGHHGHHHHHGHHHHFHGGHGFFGGFGDFHGFHGFGFGCCEFFEFF5BHGACGCGE2EEDGHBHGGFGHGFFGBFGFCGFFFFFFFBBBBB
@M02197:102:000000000-ALU3V:1:1101:23222:15284 1:N:0:1
AGCCTGGTACCTTCCTCCGCTTATTGATATGCTTAAGTTCAGCGGGTATCCCTACCTGATCCGAGGTCAACCTTAGAAATGGGGTTGTTTTACGGCGTAGCCTCCCGAACACCCTTTAGCGAATAGTTTCCACAACGCTTAGGGGACAGAAGACCCAGCCGGTCGATTTGAGGCACGCGGCGGACCGCGTTGCCCAATACCAAGCGAGGCTTGAGTGGTGAAATGACGCTCGAACAGGCATGCCCCCCCGGAATACCAGGGGGCGCAATGTGCGTTCAAAGATTCGATGATTCAC
+
BABBCFCFDFFFGGGGGGGGGGGHHHHHHHHGHHHHHHHHHHHGGGGGHHHHHHHHHHHHHHHGGGGHGHHHHHHHHHHHHHHGGGGGHHHHHGGGGGGGGHHHHGGGGGGHGGHHHHHHGGGGGHHHHHHHHHHGGGGGGHHHGFGGGHHGHHHHGHGGGGGGGGGGGGGGGGGGGGGGGFFFFFFFFFFFFFFFFFFFFFFFFFFFFFFFFFFFFFFFFFFFFFFFFEFGGGGGGGGGGGGGGGGGHGHGHHHHGGGGGGGGHHGHGGGGHGGGGFCGGGGFFFFFFFCCCCB
@M02197:102:000000000-ALU3V:1:1101:20390:15337 1:N:0:1
AGCCTGGTACCTTCCTCCGCTTATTGATATGCTTAAGTTCAGCGGGTATCCCTACCTGATCCGAGGTCAACCTTAGAAATGGGGTTGTTTTACGGCGTAGCCTCCCGAACACCCTTTAGCGAATAGTTTCCACAACGCTTAGGGGACAGAAGACCCAGCCGGTCGATTTGAGGCACGCGGCGGACCGCGTTGCCCAATACCAAGCGAGGCTTGAGTGGTGAAATGACGCTCGAACAGGCATGCCCCCCGGAATACCAGGGGGCGCAATGTGCGTTCAAAGATTCGATGATTCAC
+
CCCCCFBFDFFFGGGGGGGGGGGHHHHHHHGHHHHHHHHHHHHGGGGGHHHHHHHHHHHHHHHGGGGHHHHHHHHHHHHHHHHGGGGGHHHHHGGGGGGGGHHHHGGGGGGHGGHHHHHHGGGGGHHHHHHHHHHGGGGGGHHHGGGGGHHHHHHHHHGGGGGGGGGGGGGGGGGGGGGGGGGGGGGGEFFFFFHFFFGGGGGGGHGFFFHHGHHHHHHHHHHGGGGGHGGHHHHHGHHHGFGGGGCGHHHGHHHGGGGGGGGHHGCGGFGHGGGGGGGGGGFFFFFFFBBAAA
@M02197:102:000000000-ALU3V:1:1101:7933:15330 1:N:0:1
AGCCTGGTACCTTCCTCCGCTTATTGATATGCTTAAGTTCAGCGGGTATCCCTACCTGATCCGAGGTCAACCTTTGAAAGAGTTTAACGGCCACGACCGCCCGCACTCCAAAGCGAATATGTATCACAACGCTTAGAGACGGACAGCTCGGCCGGAGACTTCTAGGCGCGCGGGAGCCGCGACGCCCAACACCAAGCGAGGCTTGAGTGGCGAAATGACGCTCGAACAGGCATGCCCTTCGGAATACCAAAGGGCGCAATGTGCGTTCAACGATTCGATGACTCAC
+
3>AABFBFFFFFGGGGGGGGGFDGFHCHHHHGHHHHHHHGHHHGE?EEC5GHHHHHHHHHHHHGGGGHHHHHHHHFGFGGBGDGHHHGG>>EEGGGGECEEEECCCCFCBCBCFDDFFFGBGGGF:HDFGGGGFGFAFGGGGGFGGHHHGGGE@HGGGGGGFFF@CBBGGCGGB?C?C?CEE;HEFGGHFEFGHGGEDCFDB;BHFEEE/FEBFF>AEB?HEGHHHFHHHGHGGGEEEF0HEHCHGCFHFGEECEDE31E0AE0B3CB1A1E1GFFFFFFDAAAA?
@M02197:102:000000000-ALU3V:1:1101:6765:15369 1:N:0:1
AGCCTGGTACCTTCCTCCGCTTATTGATATGCTTAAGTTCAGCGGGTATCCCTACCTGATCCGAGGTCAACCTTTGAGAAAAGATTCTCCCCAAGGGGAGGTCGACCGGGGCTCGTGCACCCGTGTGTCCGATACGTGTCCCGTGAAGAAACTCAGTGTACCGGGGGTCCAACGAGGCCGCCGTCATTGTCTTTGGGACGGGCGAGAGCCCCCCCCGAGAGGGGGCCTCCGCCAAACCGTCCAACACCAAGCCGAGGGCTTGAGGGGTGATAATGACGCTCGAACAGGCATGCCCTTTGGAATACCAAAGGGCGCAATGTGCGTTCAAAGATTCGATGACTCAC
+
AAAAAFBFFFFFGGGGGGGGGGGHHHHHHHHHHHGHHHHHHHGGFGGGHHHHHHEHHHHHGHHGGGGHHHHHHHHHEGHHHHHGHHHHHHHGHGGGGCGGGEHGGGGGGCCDGHGGHG;HHGGGGGEFGHGEFFFGHCGHHHGGFFACGFHHGHGEHHHHHHGGGGA@DFFFFFFFFFFFFFFFFFFFFFFFF9FFFFFFFFFFFFFFFFFDFGGGHHGGGDDF;9GGGFG:DGEGGGHHEHFEFEGGEEGGFHHHEHFHHGGGHGHHHHHFGGGFGCHEGGHHHHHGFHGGGHFHHGHHHHHHHHHHGGGCGHHHHGGGGGGGFCGGGGGGBFFFFFFBBAA3
@M02197:102:000000000-ALU3V:1:1101:6420:15451 1:N:0:1
AGCCTGGTACCTTCCTCCGCTTATTGATATGCTTAAGTTCAGCGGGTAGTCCTACCTGATTTGAGGTCAGAGTCAAAAGGTTTTCTGCCACAAGTCAAGAAGGGTTCTGAGCAGGCTTGACGCGGAGCAAGGGACCAGGCGAAACTTATTACGTCTGTCACGGATGCAAGCGATCCCACTAAGTCATTTGAGGAGAGCCGTGTAACCGGCAGGACGCCCATGTCCAAGTCCACGCCAGGTCATAAACCAGACGGGATTGAGATTTCATGACACTCAAACAGGCATGCCTTTCGGAATACCAAAAGGCGCAAGGTGCGTTCAAAGATTCGATGATTCAC
+
3>AAA>4BBFFFGGGGGGEGGG?GHFF6DDDGGHBF55BGH5A2?EEA1BDFHFHEF33BFFEDEB3GB25AG3@55BB13B@AF5FFHFHA113B@D33BGC?1B1F4EFG&3/EHD@BB<EEC;-BGBF0?FF#;-#4DC?-0<#9=;FFE:F0:0=G<C<0BEEHGCEGFEECCGGHFB0#:GD1C49/C#/@>#;GG9EF<9GFCD9C3@<#9AA33F%FF9FB?/>#/;9FHGF'4FGB4%BF1EFEBGF5HGEHFGHHFFGBF5FFFF35B3FFGGGHHFFEE2DHHFHGGCCHGGGEE?2GHHHGGCGHFBBGGGGEGGBFFFFFFBAAA?
@M02197:102:000000000-ALU3V:1:1101:24858:15405 1:N:0:1
AGCCTGGTACCTTCCTCCGCTTATTGATATGCTTAAGTTCAGCGGGTAGTCCTACCTGATTTGAGGTCAGAGTCAAAAGGTTTTCTGCCACAAGGCAAGAAGGGTTCTGAGCGGGCTTGACGCGGAGCAAGGGACAAGACGAAACTTATTACGTCTGTCACGGATGCAAGCGATCCCACTAAGTCATTTGAGGCGAGCCGTGTAACCGGCAGGACGCCCATGTCCAAGTCCACGCCAGGTCATAAACCAGACGGGATTGAGATTTCATGACACTCAAACAGGCATGCCTTTCGGAATACCAAAAGGCGCAAGGTGCGTTCAAAGATTCGATGATTCAC
+
CCCCCFCFFFFFGGGGGGGGGGGHHHGHHHHHHHHHHHHHHHHGGGGGGHHHHHHHHHHHGHHHGGHHHHHHHHHHHHHGGHHGHHHHHHHHEHGHHHGHHHHCHHHHGHHHGFGGGHGHHGGGGGGGHHHGGHGGHGHGGGGGGHHHHHHHGHHHGHHHHGHHGGHHHHHGGHGHHGGGGGGFHHG:HGGGGGGGFFGHHHGGFFFFGHGGGGEGACBD3FFFFFFHFFFBFFGHHHHFFHHHHGGAFECFHHHHHHHGHGDGHBHHHHEHGHHGHFHHHHHHHGHGGFDHHHHHHHGGHHGGGGGHHHHGFGEHGGGGGGGGGGFFBFFFFAABBA
@M02197:102:000000000-ALU3V:1:1101:6397:15458 1:N:0:1
AGCCTGGTACCTTCCTCCGCTTATTGATATGCTTAAGTTCAGCGGGTAGTCCTACCTGATTTGAGGTCAGAGTCAAAAGGTTTTCTGCCACAAGGCAAGAAGGGTTCTGAGCGGGCTTGACGCGGAGCAAGGGACAAGACGAAACTTATTACGTCTGTCACGGATGCAAGCGATCCCACTAAGTCATTTGAGGCGAGCCGTGTAACCGGCAGGACGCCCATGTCCAAGTCCACGCCAGGTCATAAACCAGACGGGATTGAGATTTCATGACACTCAAACAGGCATGCCTTTCGGAATACCAAAAGGCGCAAGGTGCGTTCAAAGATTCGATGATTCAC
+
ABBBB@ABDFBFGGGGGGGGGGGHHHHHFHHGHHHHHHGHHHHFGGGGGFHHHGHHHHGGHHHHGHHHHHHHFFHFHHHGHHHGHHHHGHHHGHHGHHGHHHGGHHHHFHHHGGGGGHGHHGGGGGGGHHHGGFFEGHGHGGGGGHHHHHHHGHHHGHHEHGDHDEHHHGHGGGG?FGFGGGGGHFFFFGEGGCACFGGFFHFGFFGCFFGGGGFG9GBGHHFFFFHHFFFFGFFGFHHHHHHHHHGGHGHGFEGG5HGHGHFGHGHGGEF5FDBGBDBHHGHHHEGGGGGHFHHFHHGHHGGEA2GFFHG?GGCHFGFGGGDEFGFFFFFFFABA>A
@M02197:102:000000000-ALU3V:1:1101:12621:15543 1:N:0:1
AGCCTGGTACCTTCCTCCGCTTATTGATATGCTTAAGTTCAGCGGGTATCCCTACCTGATCCGAGGTCAACCTTAGAAATGGGGTTGTTTTACGGCGTAGCCTCCCGAACACCCTTTAGCGAATAGTTTCCACAACGCTTAGGGGACAGAAGACCCAGCCGGTCGATTTGAGGCACGCGGCGGACCGCGTTGCCCAATACCAAGCGAGGCTTGAGTGGTGAAATGACGCTCGAACAGGCATGCCCCCAGGAATACCAGTGGGCGCAATGTGCGTTCAAAGGTTCGATGATTCAC
+
>ABBAFBFFFFFGCGGGGGGGGGHHHHHHHHGGHHHFGHHHGHGGGGGHHFHHHGHHHHHHHGGGGGFHHHHHHFHH9GHHFECEGFF;HH,HGGGG/;G;HGHHGGG;G;HGGHHHBGHGGFD;H<FGBD:FHH@@BGEGFHHGFGGGFHEFHFHHHHEFG0CGGEFGFGACEFF?CBFCACFF;>BDB@>B5FF?FFEFB8FB6DFF1F;B6AFFFFFGFFE>/;@@20FDBF@AA;EFFFEFAB22A221101B/00A0A113FA0A001B3B11FA11>BBFF3D>A1>1
@M02197:102:000000000-ALU3V:1:1101:12321:15546 1:N:0:1
AGCCTGGTACCTTCCTCCGCTTATTGATATGCTTAAGTTCAGCGGGTAGTCCTACCAATCTGAGGCCGATGAATTGAAATTAAATCCCTTCCTCTCTTCCAAAGAAGCGAGGCATGGGCGGGGTTCAGAAGCACTCCAACCAGCAAAACGTCGCGTCCAGCTCCTCGACCCTGCGCCTCTCCTCTCCGAAGTCCTGATATTATCAAAACCCGGCAGGGAAAGACGTGGGCGAAATAACGAGCTTTCGTCCGTCTTGCCTATCGAATGGATGCGCTAATGCATTTCGAGGGAGCCACCGTGGAAGATGGCAAGACCCTCAATCCCGATCCGCCAGCTTTCTCAACTAAATAAGAAAGCTGTCGTTCGAAACAATTCGCGGCCCTCAAACAGGCATGCTCCCCAGATTAGATCTGCCGGGAGCGCAAGGTGCGTTCAAAGATTCGATGACTCAC
+
BBBBBFAFDFFFGGGGGGEEGGFHHHHGHHHHHHHHHADGGHHFCGEEGGHHHHHGHHHGHGEEEAFG0EFFHFHFGHBFDHHGHHHHHFHHHFHEHFFHGHEFHHHGGGCCGGHGEAGEC@@@?FFBGG/<CGHFBGFCGGEHHEGEH?GEGGFGGGGFB0;/CFGGGAFGGF-9AD?FFFFFFFFFFFFFFFFF//;/BFFBFBB/.:A-9@FF;A.;..9;A.DAAAFFFFFBFFFFB5FFF@9.:A..FFFB/DEBEFFFFBFADGAGGFBFGFFF?DB;GFC.ABFGGECGGHFFHFFFBHGFEHHGGGGD0</C<-AA@<-FFFGHHHHGHHHHBHHGHHHGHFGHHHHHFGGGGHHEGHHHHGGGGGEE@DGGHF53GFGBFGF3GHEFEEBGBHHGD5HGHGGECGGGGGGGGHFHHGGGGHGGFGGGGGGFFFFFFFFABBAA
@M02197:102:000000000-ALU3V:1:1101:24362:15644 1:N:0:1
AGCCTGGTACCTTCCTCCGCTTATTGATATGCTTAAGTTCAGCGGGTATCCCTACCTGATCCGAGGTCAACCTTAGAAATGGGGTTGTTTTACGGCGTAGCCTCCCGAACACCCTTTAGCGAATAGTTTCCACAACGCTTAGGGGACAGAAGACCCAGCCGGTCGATTTGAGGCACGCGGCGGACCGCGTTGCCCAATACCAAGCGAGGCTTGAGTGGTGAAATGACGCTCGAACAGGCATGCCCCCCGGAATACCAGGGGGCGCAATGTGCGTTCAAAGATTCGATGACTCAC
+
AAAB@F@FFDFDGFGFFG?2EGC5FHHGFFFHHFHHHHDGCGBEE?GAAGFGHFHHFE3AEEGEGCAFGHHFGGHFHHFDGGGGE/FFFGGGFFGFGF@FGHFHFGFEG?CHFFHHFH?GDGGGFF?FFHF9DGHGFGFFFHHHFFFGFGFFGFHHHHHFFG@DFGFFFGFGGGGGGGGGGCGGGGGGGGGGGHHHHHHGGHGGGHHGHHHHHHHHFHHHHHHGGGGGHHGHHHHHHHHHGGGGGGGHGHHHGHHGGGGGGGGHHHHGGGGHGGGBGGGGGGFFFFFFFABBBA
@M02197:102:000000000-ALU3V:1:1101:27856:15828 1:N:0:1
AGCCTGGTACCTTCCTCCGCTTATTGATATGCTTAAGTTCAGCGGGTAGTCCTACCTGATTTGAGGTCAGAGTCAAAAGGTTTTCTGCCACAAGGCAAGAAGGGTTCTGAGCGGGCTTGACGCGGAGCAAGGGACAAGACGAAACTTATTACGTCTGTCACGGGTGCAAGCGATCCCACTAAGTCATTTGAGGCGAGCCGTGTAACCGGCAGGACGCCCATGTCCAAGTCCACGCCAGGTCATAAACCAGACGGGATTGAGATTTCATGACACTCAAACAGGCATGCCTTTCGGAATACCAAAAGGCGCAAGGTGCGTTCAAAGATTCGATGACTCAC
+
A?3A@FABD5@5FGGGGGGCGGGHGHHHHHCHGHHHHHHHGFHGGGGGGHHHHHHHHHHHHGHHGHHHHBEE5GG55EGFBFHEEHHHEHHHCFGHGAFHEHHC1?GGFHEHEG?EE;G<HDGGGGGGGGHFDECCFHBF?@@ECFGHHH9HGHFHGFG<HGG#CCH;CGEGG?F?FFFFB0CGGFFBCBFEGGG?BBBFDCFBFFFHGF?GCBEFFBGFFGCFFHGFFFFFFCAHHGGBFFGBFGG1CEGAGG5BE5FBFHHFGBFFFHHFGFHFGHHGHFHHFHG1022HFGDFGECHHHDGGCGFFFBGEAEGGGBF5GFGFGFFF5FFFBAAAB
@M02197:102:000000000-ALU3V:1:1101:20837:15984 1:N:0:1
AGCCTGGTACCTTCCTCCGCTTATTGATATGCTTAAGTTCAGCGGGTAGTCCTACCAATCTGAGGCCGATGAATTGAAATTAAATCCCTTCCTCTCTTCCAAAGAAGCGAGGCATGGGCGGGGTTCAGAAGCACTCCAACCAGCAAAACGTCGCGTCCAGCTCCTCGACCATGCGCCTCTCCTCTCCGCAGTCCTGATATTATCAAAACCCGGCAGGGAAAGACGTGGGCGAAATAACGAGCTTTCGTCCGTCTTGCCTATCGAATGGATGCGCTAATGCATTTCGAGGGAGCCGCCGTGGAAGATGGCAAGAACCTCAATACCGATCCGCCAGCTTTCTCAACTAAATAAGAAAGCTGTCGTTCGAAACAATTCGCGGCCGTCAAACAGGCATGCTCCACAGATTAGATCTGACGGGAGCGCAAGGTGCGTTCAAAGATTCGATGATGCAA
+
A3AAAFBFFFBFDGGDGGGGAEEHHHHFFH5GHHBHHHHGGFFAEGGGFFFGHGFGFGFFHHHHGGGGGGDHFGHHHHFHHFHGHHF3CHHFHFHHHGHHHGHFHHFHGDGCCGHFGFGGGCCCDFG1GH/<GC<GFECGDEHHFFGHFGGACCB@-ADGGGBFFG?D?--=BF?A9ADFFFFBFFBA.@;;FFFFFFFFBFB//B/BFAD;-B-B-;.AAABFF.@;4A@9>3EFBB?/FA9:B9---AB99-FB99-//B9/99F@B@-?BFF;9//BA9/C@/B?EBGGA;-:.00BBGD/<<<0DGG<<//1FF1F<..>-////?CFFB<C@/<2FBBF2>2FFGF1>1B/?ECE/>EGEF02B1?/>/E?@@>>A1GEDFFGHGC1GF0/1022221DD1AB21E/A//AEEA00111G0E0011GGEA3FE111BFFF@D>1111
@M02197:102:000000000-ALU3V:1:1101:24885:16033 1:N:0:1
AGCCTGGTACCTTCCTCCGCTTATTGATATGCTTAAGTTCAGCGGGTAGTCCTACCTGATTTGAGGTCAGAGTCAAAAGGTTTTCTGCCACAAGGCAAGAAGGGTTCTGAACGGGCTTGACGCGGAGCAAGGGACAAGACGAAACTTATTACGTCTGTCACGGATGCAAGCGATCCCACTAAGTCATTTGAGGCGAGACGTGTAACCGGCAGGACGCCCATGGCCAAGTCCACGCCAGGTCATAAACCAGACGGGATTGAGATTTCATGACACTCAAACAGGCATGCCTTTCGGAGTACCAAAAGGCGCAAGGTGCGTTCAAAGATTCGATGACTCAC
+
BAABBFAFDFFFGGGGGGGGGGGHHFHHHHHGCGHHHHCHHFHGGGGGGHHHHHHHHGHGHHHHGHHHHHHHGBGEHHHGBGGGHHHH3GHFHHGEFHGHHGHC1FCHH44BGCEG?GGHHGD5GGGCGFGFGHGGHHEHGGGFGHHHHGHHGHH9GGGHHFGD1HHHHHHGGGGGHHHGGGGFGGGGGFGECFBFF1DGF?GCFFFGFFFFFFGGEGFGFF#F1FF1FF:BF1GGDCFFFF1#GGBFB?/EF01FBHF212E12EDG@DA1FGEHHHGD1BE10/EE/EEE1DD21A/BFFE?E00BFCGGE001F1GGGGGEFA11DFF1FA>AA1
@M02197:102:000000000-ALU3V:1:1101:5711:16038 1:N:0:1
AGCCTGGTACCTTTCCGCTTATTGATATGCTTATGTTCAGCGGGTAGTCCTACCTGATCTGAGGTCAAGGTGTCAATTGAATTTTCTCAAGGAGAAGCTTTGTGAGCGGGCCGAACGGTTTCTGCAGCCGAGCGAAACGTGAGCACGCAAGGCCGTCAACCGACAGGACCGCTAAGGTATTTGAGGCGAGCCGGACGGCAACACCCAAGTCCACTTCCAACCCGGGCAGGACACGGGCGGTGTGAGGTCTTCAAGACACTCAGACAGGCATGCCCTCCGGAATACCAGAGGGCGCAAGGTGCGTTCAAAGATTCGATGATTCAC
+
111>A?1F1B1DGGGFGGG?AGH33DGH3ABGH11DBF2FHGGG//FBF2F2FAD10FFHH2FAB011111BB1DGFGD1GBFHDDGF2FG1>GFFHEFG;G2E6$@9/#E/>E0BBE/<8D4D12@%?<7/@<@<3<C00;<1<C;0CB0C86@AC#CCG:2G0:.;EE010DA<9FG<;C<09->.>@/>@>?911;9//A/;1B1;1B1?B?9/9/#///;B33(HGB9#;/>/9F939'GF2F55B55@5GHHHGFHF3HFGHFFFB1E00ECEHGHHGHHFB2EAEA2HFGF2E2EFGGA55AGGGGFFFFFFF3BAAA
@M02197:102:000000000-ALU3V:1:1101:24015:16010 1:N:0:1
AGCCTGGTACCTTCCTCCGCTTATTGATATGCTTAAGTTCAGCGGGTAGTCCTACCAATCTGAGGCCGATGAATTGAAATTAAATCCCTTCCTCTCTTCCAAAGAAGCGAGGCATGGGCGGGGTTCAGAAGCACTCCAACCAGCAAAACGTCGCGTCCAGCTCCTCGACCCTGCGCCTCTCCTCTCCGAAGTCCTGATATTATCAAAACCCGGCAGGGAAAGACGTGGGCGAAATAACGAGCTTTCGTCCGTCTTGCCTATCGAATTGATGCGCTAATGCATTTCGAGGGAGCCACCGTGGAAGATGGCAAGACCCTCAATACCGATCCGCCAGCTTTCTCAACTAAATAAGAAAGCTGTCGTTCGAAACAATTCGCGGCCCTCAAACAGGCATGCTCCCCAGATTAGATCTGCCGGGAGCGCAAGGTGCGTTCAAAGATTCGATGATTCA
+
BBBBAFBFFFFFGGGBGFGGGGGGHHHHHHHFHGHHGGHHHHHGFGGGGGHBGHHHHHHHHHHHGGGGGGGHHHHG5FHHHHHHHGHHHGHGHHHHHHGHHHHHHHHG?FGCGEHHFEFCGGGGFHHHHHHHGHHHHHGHGGEEHHHHHGCGGGAAFGGGGGGGGGG?FGGFGFFFFDFFFFFFFFFF@.-ABFFFFFFFFFFFFFFFFFBF>CA@-9;FFFBFD.DDAABBAFFFDF?AFFFFF/9.A.B9..FFB..9;./BB//GDGD:/;BBF0BF?D9.GGFEA0.C.G:?CGCFHHFFHHFHHDFC<DGDBGHCEFGGGGGGC/0C2FBFHFFGDFGDBHHHHFHGHGHHGGFE/0EGGHHFHFEE/EE?@GGFBF5HGEFGDBGHHFDCGCGGHHHHHHFFGEGECGGGGFFECHEFFFEFECBFGGGGCGGBFBFFFB@AA?@
@M02197:102:000000000-ALU3V:1:1101:23830:16301 1:N:0:1
AGCCTGGTACCTTCCTCCGCTTATTGATATGCTTAAGTTCAGCGGGTATCCCTACCTGATCCGAGGTCAACCTTTGAAAGAGTTTAACGGCCACGACCGCCCGCACTCCAAAGCGAATATGTATCACAACGCTTAGAGACGGACAGCTCGGCCGGAGACTTCAAGGCGCGCGGGAGCCGCGACGCCCAACACCAAGCGAGGCTTGAGTGGCGAAATGACGCTCGAACAGGCATGCCCTTCGGAATACCAAAGGGCGCAATGTGCGTTCAAAGATTCGATGATTCAC
+
CCCCDFDFFFFFGGGGGGGGGGGHHHHHHHHHHHHHHHHHHGHGGGGGHHHHHHHHHHHHHHHGGGGFHHHHHHHHHHFGHHHHHHHHGFGGGGGGGGGGGGGGFGGHHHHGHHGGGGGHHHHHHHHHHGGGGGGHHHHHGGGGGGHGGGGGGHHHHGGGHHGGGGGGGGGGGGFGGGGGGGGHGHHGHFFGGHGGGHHFHHHHGHGGGGHGHHGGGGGFHHGHHHHFHHHHGGGGGGGHHHHHFGHHHHGGGGGGHHHGGGGHGGGGGGGGGGFFFFFFFBBAAA
@M02197:102:000000000-ALU3V:1:1101:24543:16295 1:N:0:1
AGCCTGGTACCTTCCTCCGCTCATTGAAATGCTTAAGTTCAGCGGGTATCCCTACCTGATCCGAGGTCAACCTTAGAAATGGGTTTGTTTTACGGCGTAGCCTCCCGAGCACCCTTTAGCGAATAGTTTCCACAACGCTTAGGGGACAGAAGACCCAGCCGGTCGATTTGAGGCACGCGGCGGACCGCGTTGCCCAATACCAAGCGAGGCTTGAGTGGTGAAATGACGCTCGAACAGGCATGCCCCCCGGAATACCAGGGGGCGCAATGTGCGTTCAAAGATTCGATGACTCAC
+
CCDCDFDFFFFFGGGGGGGGGGGHHHHHHHHHHHHHHHHHHHHGGGGGHHHHHHHHHHHHHHHGGGGGHHHHHHHHHHHHHHHGFGGHHHGHHGGGGGGGGHHHHGGGGGGHHGHHHHHHGGGGGGHHHHHHHHHGGGGGGHHHGGGGGHHHHHFHHGHGGGGGGGGGGGGGGGGGGGGGGGGGGGGGGGGGGHHHHHFGGHGGGHGFHHHHHHHHHHHHHHHGGGGGHHGHGHHHHHHHGGGGGGGHHHHGHHHGGGGGGGGHFHHGGGGHGGGGGGFCGGFFFFFFFCCCCC
@M02197:102:000000000-ALU3V:1:1101:15259:16388 1:N:0:1
AGCCTGGTACCTTCCTCCGCTTATTGATATGCTTAAGTTCAGCGGGTAGTCCTACCTGATTTGAGGTCAGAGTCAAAAGGTTTTCTGCCACAAGGCAAGAAGGGTTCTGAGCGGGCTTGACGCGGAGCAAGGGACAAGACGAAACTTATTACGTCTGTCACGGATGCAAGCGATCCCACTAAGTCATTTGAGGCGAGCCGTGTAACCGGCAGGACGCCCATGTCCAAGTCCACGCCAGGTCATAAACCAGACGGGATTGAGATTTCATGACACTCAAACAGGCATGCCTTTCGGAATACCAAAAGGCGCAAGGTGCGTTCAAAGATTCGATGACTCAC
+
BABB@FAFFFFFGGGGGC?EGGGHHHHHHHHHHFHHHGHHHHHGGGEGGHHHHHHHHHGHHHHHGHHHHGHHBGHHHHFFGHHGHHGHHHHHHHHGHHGHGHHGGHHGHHHHFGCEGGGH:GGGGGGGHHHGGHGGGEHHGGGGCHFFHHHHGHHHEHHHHHHHHGGHHGEFGEGGGGGHGGGFFGGGHDGGGGGGDCGHHHACFFFGFEGGGFGHGGFFHHFGGGFHGGGGGHHFGFDHGFGGFBEFGGG?HHHHGHHHGHGGHHHHHEBD1BGHGDHHHHFHHG1E0GFGHHGGFF?HHG?GGGGFCBFGGGFCGGGGGGGGGGBFFFFFFABBAB
@M02197:102:000000000-ALU3V:1:1101:28872:16456 1:N:0:1
AGCCTGGTACCTTCCTCCGCTTATTGATATGCTTAAGTTCAGCGGGTATCCCTACCTGATCCGAGGTCAACCTTAGAAATGGGGTTGTTTTACGGCGTAGCCTCCCGAACACCCTTTAGCGAATAGTTTCCACAACGCTTAGGGGACAGAAGACCCAGCCGGTCGATTTGAGGCACGCGGCGGACCGCGTTGCCCAATACCAAGCGAGGCTTGAGTGGTGAAATGACGCTCGAACAGGCATGCCCCCCGGAATACCAGGGGGCGCAATGTGCGTTCAAAGATTCGATGATTCAC
+
ABBAAFBFFFFFGGGGGGGGGGGHGHHHGHGHHHHHGHHHHHHGCGFGHHGHHFHHHFHHFHAGGGGGHHHGGHHHGHHHHGGGAEGFHHHHGGGGGEGGGHHHHGGGGGGHGGHHHGHHGGGGGHHHHHFHHHFFGGGGGHHGCGGGGHFHHHHHHGHGGGGGDGGGGFFFFGGGGGGGGFGFFFGGFFBFFFGFHFFFGFGGGHHFFGHHHGGHHFHHFGHGGDFFFFDFFHFHGHGFGFFGGGGHHHHGGGCGGGGFEADHCGHGGGGHGFGFBFFEGGFFFFFFFBAAAA
@M02197:102:000000000-ALU3V:1:1101:21907:16488 1:N:0:1
AGCCTGGTACCTTCCTCCGCTTATTGATATGCTTAAGTTCAGCGGGTATCCCTACCTGCTTTGAGGTCAGAGTCAAAAGGTTTTCTGCCACAAGGCAAGAAGGGTTCTGAGCGGGCTTGACGCGGAGCAAGGGACAAGACGAAACTTATTACGTCTGTCACGGATGCAAGCGATCCCACTAAGTCATTTGAGGCGAGCCGTGTAACCGGCAGGACGCCCATGTCCAAGTCCACGCCAGGTCATAAACCAGACGGGATTGAGATTTCATGACACTCAAACAGGCATGCCTTTCGGAATACCAAAAGTCGCAAGGTGCGTTCAAAGATTCGAGTACTCAC
+
AAA?AFAFFFFFFGF5GFEF2EGFFFEGHFHGHGHHHHHHHH5E?AEGHFHHEGHFGH1FGHFFEHHEGHDFHEHHEFGF@GFEBGF4GHHHHHGFFHEHBEGGFFHHHBGF@?EGGHGHGAEGFGGGGGGGFGGGGHGFGGGGGFHFFFHHGHHGGGFFGGFHFGFGFHGFGEEFFBFGGGHFHGGFFFF<<CFGGGGGHHGGFFCGFHFD@CEF@DHFHFFGFFFGGGFGGFHGGBFHFHEEDDFFCB/EF0FDF2BFGFFHFGHHBGGFF10D1FGECFFHGEGE/GEFFF2HHHEHGD0FA0?FFHFEEAEEF13A333EB1>1B313B111>1
@M02197:102:000000000-ALU3V:1:1101:9922:16468 1:N:0:1
AGCCTGGTACCTTCCTCCGCTTATTGATATGCTTAAGTTCAGCGGGTAGTCCTACCTGATTTGAGATCAGAGTCAAAAGGTTTTCTGCCACAAGGCAAGAAGGGTTCTGAGCGGGCTTGACGCGGAGCAAGGGACAAGACGAAACTTATTACGTCTGTCACGGATGCAAGCGATCCCACTAAGTCATTTGAGGCGAGCCGTGTAACCGGCAGGACGCCCATGTCCAAGTCCACGCCAGGTCATAAACCAGACGGGATTGAGATTTCAGGACGCTCAAACAGGAATGCCTTTCGGAATACCAAAAGGCGCAAGGTAATTTCAAAGATTCGATGATTCCC
+
BBBB?CABDFFFGGFBGBAEEGCFHHHFFHFFFHHHHFHBFHCGGGGGGGBGHHHHFHGHHHHEGHHGHGHH5FBFHHHGBBGGHGHHHHGHHHGHGHGHFF1E1?FHHHHHGCGGGECGHGGCGG97EBFE//<FHGHG?1DDFB5F9BFFEGHHG.G:GDGGGGHHGHAD7AA<CF?AFGG;1FB;CBB./A@B;@/@>1?FBBFFB=;A;?>>/;@DGB9FBFFFFFFBFFHGBGFD;BF4;10B0?>/101DF2D2B21B11//AB/1A10D111D2A1F0/BB///02D22DA0GGB00A001GD1111131ABBB33A1A11@3B1111>1>
@M02197:102:000000000-ALU3V:1:1101:8570:16491 1:N:0:1
AGCCTGGTACCTTCCTCCGCTTATTGATATGCTTAAGTTCAGCGGGTATCCCTACCTGATCCGAGGTCAACCTTAGAAATGGGGTTGTTTTACGGCGTAGCCTCCCGAACACCCTTTAGCGAATAGTTTCCACAACGCTTAGGGGACAGAAGACCCAGCCGGTCGATTTGAGGCACGCGGCGGACCGCGTTGCCCAATACCAAGCGAGGCTTGAGTGGTGAAATGACGCTCGAACAGGCATGCCCCCCGGAATACCAGGGGGCGCAATGTGCGTTCAAAGATTCGATGATTCAC
+
A@BCCFCFFFFFGGGGGGGGGGGHHHHHHHHHHHHHGHHHHHHGGGGGHHHHHHHHHHHHGHGGGGGHHHHHHHHHHHHHHHHGGGGFHHHHHGGGGGGGGHHHHGGGGGGHGGHHHHGHGGGGGHHHHHHHHHHGGGGGGHHHGFGGGGFHHGHHHHGGFGFDDFFGGGFGGGGGGGGGGGGGGGGGGGFFFFHHHFFCGHFFFGDGHFHHHHHHHHGHHGFFGGGGHHGGHHGHHHHHGGFFFGGEGHHGGFGGGGGGGGGHHGHGGFAFGFGGGGGGGGFFDFFFFBBBBB
@M02197:102:000000000-ALU3V:1:1101:26172:16590 1:N:0:1
AGCCTGGTACCTTCCTCCGCTTATTGATATGCTTAAGTTCAGCGGGTATCCCTACCTGATCCGAGGTCAACCTTAGAAATGGGGTTGTTTTACGGCGTAGCCTCCCGAACACCCTTTAGCGAATAGTTTCCACAACGCTTAGGGGACAGAAGACTCAGCCGGTCGATTTGAGGCACGCGGCGGACCGCGTTGCCCAATACCAAGCGAGGCTTGAGTGGTGAAATGACGCTCGAACAGGCATGCCCCCCGGAATACCAGGGGGCGCAATGTGCGTTCAAAGATTCGATGATTCAC
+
CBCCCFCFFFFFGGGGGCGGGGGHHHHHHHHHHHHHHHHHHHHGGGGGHHHHHHHHHHHHHHHGGGEHHHHHHHHHHHHHHHHGGGGGHHHHHGGGGGGGGHHHHGGGGGGHGGHHHHHHGGGGGHHHHHHHHHHGGGGGGHGHGGGGGHFHHHHGHHGHGGFGGGGGGGGGGGGGGGGGGGGGGGGGGGGGGHGHHHHGGHGGGHHGHHFHHHHHHHHHHHHGGGGGHHGHHHHHGHHHGGGGFGGGHHHHHGGGGGGGGGGHHHHGGGGHGGGGGGGCGGFFFFFFFCCCCC
@M02197:102:000000000-ALU3V:1:1101:5971:16667 1:N:0:1
AGCCTGGTACCTTCCTCCGCTTATTGATATGCTTAAGTTCAGCGGGTATCCCTACCTGATCCGAGGTCAACCTTAGAAATGGGGTTGTTTTACGGCGTAGCCTCCCGGGCACCCTTTAGCGAATAGTTTCCACAACGCTTAGGGGACAGAAGACCCAGCCGGTCGATTTGAGGCACGCGGCGGACCGCGTTGCCCAATACCAAGCGAGGCTTGAGTGGTGAAATGACGCTCGAACAGGCATGCCCCCCGGAATACCAGGGGGCGCAATGTGCGTTCAAAGATTCGATGACTCAC
+
AAAAAFAFF3DFDGFGGBFGCEEHFBFGBFGH3FFFG2FGHFHCGGGEHHHFHFAAFGC11FCEGGGHBFHHFHFHFFDGHHHGGGGGHHGHECEE/FEAAGHFFEBEGGCGGGHFHFGFFGGGGHHFFFGFGHHGFGFCFHHGGGCFAGHHHHHEHHEFFGGFFBEGFFFFFGEFFFGGGAFEC?GGGFFFFFFFGBHFGHGGFCC@BGEHFFEGGHFFFBC9FFFC0GAFDFFBHEFEGGGGGE?HHGEFEAF2E?GGGFCGHHG2CFGHGE5FGGGGGFCC5FFBFABAA@
@M02197:102:000000000-ALU3V:1:1101:2593:16722 1:N:0:1
AGCCTGGTACCTTCCTCCGCTTATTGATATGCTTAAGTTCAGCGGGAAGTCCTACCTGATTTGAGGTCAGAGTCAAAAGGTTTTCTGCCACAAGGCAAGAAGGGTTCTGAGCGGGCTTGACGCGGAGCAATGGACAAGACGAAACTTATTCCGTCTGTCACGGATGCAAGCGATCCCACTAAGTCATTTGAGGCGAGCCGTGCAAACGGCAGGACGCCCATGTCCAAGTCCACGGCAGGTCATAAACCAGACGGGATTGAGATTTCATGACACTCAAACAGGCATGCCTTTCGGAATAGCAAAAGGCGCAAGGTGCGTTCAAAGATTTGATGACTCAC
+
A??AAF@FFFFB5AFGDGE?EEGHCFFHGHGGHFGFFHHHHFF?EE2AAAG55GFFFF3FFDDFFG3BGF535BG5FHFGFGHGG5F43BGFF1FAGH1FFGBE?F134D4F>E9:<:/91//B?CCCHB30;?F9:<CG?A$0<CDGFF#0C-:0;;GF8C<=5@GCC0.CDFEDG1119BFFFGG9<>B<C<9<//CFF=+0?#GFGBCE38EB/BFFB1BBBB;1/9E>>B#BGFHFGFFFF1E?0/F/B0B122B21F1GHHFF2FA1GFFDB1BGF1A1A/A//EAA2EBFDA1DDF0EB001B1FA0A1A11AA33AB3113D@@11>11>1
@M02197:102:000000000-ALU3V:1:1101:16182:16748 1:N:0:1
AGCCTGGTACCTTCCTCCGCTTATTGATATGCTTAAGTTCAGCGGGTATCCCTACCTGATCCGAGGTCAACCTTTGAAAGAGTTTAACGGCCACGACCGCCCGCACTCCAAAGCGAATATGTATCACAACGCTTAGAGACGGACAGCTCGGCCGGAGACTTCAAGGCGCGCGGGAGCCGCGACGCCCAACACCAAGCGAGGCTTGAGTGGCGAAATGACGCTCGAACAGGCATGCCCTTCGGAATACCAAAGGGCGCAATGTGCGTTCAAAGATTCGATGATTCAC
+
BABABFAFFFFFGGGGGGGGGGGHHHFHFGFHHHHHHHHHHHGEC?2EGHHEGHHHHHHDGHHGGGGHHHHHHH:GGGHFFFBGFHGHCEEGGGE3EGGGGGGGCFFHHGHHGGGGFGGHHHHHHFFHBEGGGGGHHHHGFFDGGGGHHGFEGGGCFGHHFGGGFFCFFCGGFGFFFFCFFEFF@=HEGDEGGHGGGHHGGFGHGHGGGGHGEHHFFBFFBHGHHHHHHHHHGGGGGGEFGFFHGFHHFFGGGFCHHCHGEGGHGGGGGGGGGFFFFFFFFBAAA>
@M02197:102:000000000-ALU3V:1:1101:17794:16770 1:N:0:1
AGCCTGGTACCTTCCTCCGCTTATGATATGCTTAAGTTCAGCGGGTAGTCCTACCTGATTTGAGGTCAGAGTCAAAAGGTTTTCTGCCACAAGGCAAGAAGGGTTCTGAGCAGGCTTGACGCGGAGCAAGGGACAAGACGAAACTTATTACGTCTGTCACGGATGCAAGCGATCCCACTAAGTCACTTGAGGCGAGCCGTGTAACCGGCAGGACGCCCATGTCCAAGTCCACGCCAGGTCATAAACCAGACGGGATTGAGATTTCATGACACTCAAACAGGCATGCCTTTCGGAATACCAAAAGGCGCAAGGTGCGTTCAAAGATTCGATGACTCAC
+
CCCBBFBFFFFFGGGGGGGGGGGHGHHGHHHHHHHHHHHHFHGGGEEGHHHHHHHHHHHHHHHGGHHGHHHHHHHHEHGGHHGHHHHHHHHHHHHGHGHHHHGEGHHHHHHHHHGGHGHHGGGGGGGHHGGGHGGHHGHGGFGGHHHHHHGGHHHGHHHGHHGHHHHHGHGGEGGGFHHHHHHHGHHHGGGGGGGGGGHGHGGGGGHHHGGGGGHGGHGHHHFFHHHFGGGGHGFBHHHHHHHGFHFHFCGHGGHHHHHHGHHFHHHHHHHGHHHHHHGHHHGGHGGGGGHFHHHHHGHHHGGGGGHHHHGGGGHGGFGGGGGGGFFFFFFFBAAAA
@M02197:102:000000000-ALU3V:1:1101:26989:16762 1:N:0:1
AGCCTGGTACCTTCCTCCGCTTATTGATATGCTTAAATTCAGCGGGTAGTCCTACCTGATTTGAGGTCAGAGTCAAAAGGTTTTCTGCCACAAGGCAAGAAGGGTTCTGAGCGGGCTTGAGGCGGAGCAAGGGACAAGACGAAACTTATTACGTCTGTCACGGATGCAAGCGATCCCACTAAGTCATTTGAGGCGAGCCGTGTAACCGGCAGGACGCCCATGTCCAAGTCCACGCCAGGTCATAAACCAGACGGGATTGAGATTTCATGACACTCAAACAGGCATGCCTTTCGGAATACCAAAAGGCGCAAGGTGCGTTCAAAGATTCGATGACTCAC
+
BABBAFBFFBFFGGGGGCGGGGGCHHBGHHGFHHHH5DGHHHGGGGEGE35GHHFCGFHFHHHHGHGFHEHGFGDGGHHGGHHGHHHGHFGFHGHGHHGGHGFEEGHHHHFHGGGGGHGH2FFGGGGFGB9BEHFGHFFHGFCDCFFGFGEBGHHHGEGEGGGBCEGBGHEGGHHGHHGFHDBHGFHGGDAAC<BCGF?HHGABFCFHFFGC;GGHFFFHFGCEHFFHE@BDEFDFHHHHHGGHHHEGGFGGFFHHGHHHGHHHGDHDDEB5GHEGEHGHHHG31FHGGGGHHFGCGEEDHHGGGGGGFHGEEEDHG5FGGGFGGGFBFFFFF3AA>3
@M02197:102:000000000-ALU3V:1:1101:5259:16681 1:N:0:1
AGCCTGGTACCTTCCTCCGCTTATTGATATGCTTAAGTTCAGCGGGTATCCCTACCTGATCCGAGGTCAACCTTAGAAATGGGGTTGTTTTACGGCGTAGCCTCCCGAACACCCTTTAGCGAATAGTTTCCACAACGCTTAGGGGACAGAAGACCCAGCCGGTCGATTTGAGGCACGCGGCGGACCGCGTTGCCCAATACCAAGCGAGGCTTGAGTGGTGAAATGACGCTCGAACAGGCATGCCCCCCGGAATACCAGGGGGCGCAATGTGCGTTCAAAGATTCGATGATTCAC
+
ABBBBFCFFFBFGGGGGGGGGGGHGHHGFHGHHHHCHHHHHHHGGCGGHHHHHHHHHHHGHHHGGGGHHHHHHHHHGHE<HFHEGGGGHHGHHGGGFGEGFGHFHGGGGGGHFGHFHHGHGGGGGHGFHHGHGHHGGGGGGGHFGDGGGHHHHFHHHHHGGGGGGGGGGGFEFGGGGGGGGFFFCFAGEFFBDFFFGF7DGGFFGFHGHGFHHGHHHFEHHGCBFFFDFG;GGDF;BBFHGGGGCGGHGHHHHGCGGGGGGEAHFFHGCGGFFF5CGGGGFGFFBFFFFBBBBB
@M02197:102:000000000-ALU3V:1:1101:10768:16836 1:N:0:1
AGCCTGGTACCTTCCTCCGCTTATTGATATGCTTAAGTTCAGCGGGTAGTCCTACCTGATTTGAGGTCTAACATAAAAGGTTATTAGAGTGGAGGGAGCGAAAACTTATTACGCATTCCACTTAGACATTTAAGACGAGCCACTGATGGCAACATCCAAAGCTCATACATAGAAAACTAGGTATGAGAGGTCTTATGACACTCAAACAGGCATGCCTTTCGGAATACCAAAAGGCGCAATGTGCGTTTAAAGATTCGATGACTCAC
+
CCCCCFCFFFFFGGGGGGGGGGGHHHHHHHHHHHHHGHHHHHHGGGGGGHHHHHHHHHHHHHHHGHHHHHHHHHHHHHHGGHHHHHHHHGHGHHGFCGEGHHGGHGHFHHHFEGGG9FFFHHHHBG3FFGHFHDBGHHFFHGFHHHHHHFHHGFHGHHHHFGDHFHHHHHGEHHHHHHHHHHHHGHHHHGHHHHHHHHHHGHHHHHHHHHHHHHHGGGGHHHHHFHFGHHGGGGGHHHHGGGGGGGGGGGGGGGFFFFFFF?A?BB
@M02197:102:000000000-ALU3V:1:1101:4497:17027 1:N:0:1
AGCCTGGTACCTTCCTCCGCTTATTGATATGCTTAAGTTCAGCGGGTATCCCTACCTGATCCGAGGTCAACCTTAGAAATGGGTTTGTTTTACGGCGTAGCCTCCCGAGCACCCTTTAGCGAATAGTTTCCACAACGCTTAGGGGACAGAAGTCCCAGCCGGTCGATTTGAGGCACGCGGCGGACCGCGTTGCCCAATACCAAGCGAGGCTTGAGTGGTGAAATGACGCTCGAACAGGCATGCCCCCCGGAATACCAGGGGGCGCAATGTGCGTTCAAAGATTCGATGATTCAC
+
AABB3C4@BDDFCGGGGGGGEGEHHHFFDGHGBGHHHHHHHHHGGGGEHHHHHHHHHGHHGHGGGGGHFHFFHHFHHHHHHEFEFEEGECFFD>9>9>ADFG=FFF?EECDHGBFGFHFFBFBBFGHHHFHHEHEAF<BFFGHFFC@F2F2<#FDDHACGC@;;FB;BBFFFFEE?DD?GD?B9B?CBFF/FEFG00CFGGFCAAD?ED@EFFCC0HG7;GHFG9D?9HHDG1GHFHGHF@2CFGF?HHGHFGFEFAGGEFFGFCHGGCEEAGGGGFCGGFGFBFFFFBA3>33
@M02197:102:000000000-ALU3V:1:1101:25437:17079 1:N:0:1
AGCCTGGTACCTTCCTCCGCTTATTGATATGCTTAAGTTCAGCGGGTATCCCTACCTGATCCGAGGTCAACCTTTGAAAGAGTTTAACGGCCACGACCGCCCGCACTCCAAAGCGAATATGTATCACAACGCTTAGAGACGGACAGCTCGGCCGGAGACTTCTAGGCGCGCGGGAGCCGCGACGCCCAACACCAAGCGAGGCTTGAGTGGCGAAATGACGCTCGAACAGGCATGCCCTTCGGAATACCAAAGGGCGCAATGTGCGTTCAAAGATTCGATGATTCAC
+
BBBBBFBFFDFFCGGFGGGGGEGHFH5GHFGHHHHHHHHHGBHGGGGGGHHHFGHHHFHHHGGGGGGGHHHHHGHHHHGHHHFHGFHHGGGE?FGGGGGGGGGGGGGHHHGGHFGGGGGHHFHHHHHGDDGGGGGHHFGGGGGGFEHHHFGEGHHEHGHHHFGGGGGGGGGGGFDCDGGGFECHGGGGHFDGGHFGFFHGHFGFFHF8GFFHHHFFFDGEGHCFHHGGHHGGFEGGGEBFHGFFFDHHHHGGGCGHHGHCG?GGGGGGGGGGGGFFFFFFFBBABB
@M02197:102:000000000-ALU3V:1:1101:9671:17209 1:N:0:1
AGCCTGGTACCTTCCTCCGCTTATTGATATGCTTAAGTTCAGCGGGTATCCCTACCTGATCCGAGGTCAACCTTAGAAATGGGGTTGTTTTACGGCGTAGCCTCCCGAACACCCTTTAGCGAATAGTTTCCACAACGCTTAGGGGACAGAAGACCCAGCCGGTCGATTTGAGGCACGCGGCGGACCGCGTTGCCCAATACCAAGCGAGGCTTGAGTGGTGAAATGACGCTCGAACAGGCATGCCCCCCGGAATACCAGGGGGCGCAATGTGCGTTCAAAGATTCGATGATTCA
+
BBBBBFBFFFFFGGGGGGGGGGGHHHHHHHHHHHHHHHHHHHHGGGGFHHHHHHHHHHHHHHHGGGGGFGHHHHHHHHHGHHHGGG9GHHHHHE@EGGGGGHHHHGGGGGGHGGHHHHHHGGGGGHHHHHHHHGHGGGGGGHHHGFFGGGHEGHHHGHGGGGGGGGGGFFFGGGGGGGGGGGFFGGGGFGFGHHFHHHGFGHGGGHHFFFHFHFHHHHHHHHHGGGGGFGGHHHHHHHGHGGGGGGCHGHHCHHHGGGGGGGGHFDHGFFGFGGGGGGGFGF4BFFFFBBBBB
@M02197:102:000000000-ALU3V:1:1101:23521:17207 1:N:0:1
AGCCTGGTACCTTCCTCCGCTTATTGATATGCTTAAGTTCAGCGGGTATCCCTACCTGATCCGAGGTCAACCTTAGAAATGGGGTTGTTTTACGGCGTAGCCTCCCGAACACCCTTTAGCGAATAGTTTCCACAACGCTTAGGGGACAGAAGACCCAGCCGGTCGATTTGAGGCACGCGGCGGACCGCGTTGCCCAATACCAAGCGAGGCTTGAGTGGTGAAATGACGCTCGAACAGGCATGCCCCCCGGAATACCAGGGGGCGCAATGTGCGTTCAAAGATTCGATGATTCAC
+
CBCC@FCFFFFFGGGGGGGGGGGHGHFHHHHHHHHHHHHHHGHGGGGGHHHHHGGHHHHHGGHGGGGHHHHHHHHHHHHHHHGGGGGGHFHHHGGGGGGGGHHHHGGGGGGHGGHHHHFHGFGGGHHGHHHHHGHGGGGGGHHHGFFGGHHHHHHGHGGGGGDGFFGGGFFFGEGGGGGGGFFFGGGGGGFGGFFGCHHGGHGGFFFGFFHHGFHHHFHFFFGFFFFFHHDHHHHFHFFBFGGGGGGHEGHHGAEGGGEGEFEBHGBGECA4CGGGGGBFGGCBFFFFFAAA>3
@M02197:102:000000000-ALU3V:1:1101:7479:17462 1:N:0:1
AGCCTGGTACCTTCCTCCGCTTATTGATATGCTTAAGTTCAGCGGGTATCCCTACCTGATCCGAGGTCAACCTTAGAAATGGGGTTGTTTTACGGCGTAGCCTCCCGAACACCCTTTAGCGAATAGTTTCCACAACGCTTAGGGGACAGAAGACCCAGCCGGTCGATTTGAGTCACGCGGCGGACCGCGTTGCCCAATACCAAGCGAGGCTTGAGTGGTGAAATGACGCTCGAACAGGCATGCCCCCCGGAATACCAGGGGGCGCAATGTGCGTTCAAAGATTCGATGATTCAC
+
BBCCCFCFFFFFGGGGGGGGGGGHHHHHHHGHHHHHHHHHHFHGGGGGHHHHHHHHHHHHHHHGGGGHHHHHHHHHHHHHHHHGGGGGHGHHHGGGGGGGGH<HGGGGGGGHGGHHHHGHGGGGGHHHHHHHHHHGGGGGGHHHGFGGGHHHHHGHHHHGGGGGGGGGGGGGGGGGGGGGGGGGFGGGGGGGFHGGHHGFGHGGGHGFGHHGHHHFHHHHHHHFGGGGGHFHHHHHHHHHGGGGGGCFFHHHHHHGGCEEGGGHHFHGGGGHGCGGGGGGGGFFFFFFFCCCCB
@M02197:102:000000000-ALU3V:1:1101:24758:17380 1:N:0:1
AGCCTGGTACCTTCCTCCGCTTATTGATATGCTTAAACTCAGCGGGTAATCCCGCCTGACCTGGGGTCGCGGTCGAGGCTCGCATCGAGATGCAAGCAAGAAGGGTCAAGGAGCCCGAGAAACGACGAGGCCAATGAACACGACAGGAATCGAGTTGAGTCATTCAACCACCACTTGTCGTGACGTCCCCCGTCGAGGACTCGAATTTAGGCCAGCCGCGCCTTCTTGGGACGGGAGGCCAGTATCCGCCGCCCCGCAAAGGGGGGGTGGCGACGCGATGCGTGACGCCCAGGCAGGCGTGCCCTCGGCCTAATGGCTTCGGGCGCAACTTGCGTTCAAAGATTCGATGATTCAC
+
CBCCDFDFFFFFGGGGGGGGGGGHHGHGHHHHHHGHHHHHHHGGGGGGHHHFGGGGGHHHGHGHGGGGGGGGGGGGGGGHHGGGGGGHGFGGHHHHEHHHFHHHGFHHHGGHHHGGGGGCDHHGDCFCFG?EHHHGHHHHHGFGGGGGGGGGFFBEEBFFFGGGBFFGGGGG?FFGFFFFEFFFFFFFFFFFFFFFFBAFBABEBFFFFFFFFEFFFFFFFFFFFFFFFFFFFFFFFEFFFFFFFFGFGGGGGGGBFHEGGGGGGHGGGGGFEGGGGDGHGGGFGGHFEGEGHHGGGEEACGFE?EHHHHHHHHHECGGGGGGCGFHHCCGGHGGGGGGGGGGFFFFFFFBB@CB
@M02197:102:000000000-ALU3V:1:1101:23148:17523 1:N:0:1
AGCCTGGTACCTTCCTCCGCTTATTGATATGCTTAAGTTCAGCGGGTATCCCTACCTGATCCGAGGTCAACCTTAGAAATGGGGTTGTTTTACGGCGTAGCCTCCCGAACACCCTTTAGCGAATAGTTTCCACAACGCTGAGGGGACAGAAGACCCAGCCGGTCGATTTGAGGCGCGCGGCGGACCGCGTCGCCCAATACCAAGCGAGGCTTGAGTGGTGAAATGACGCTCGAACAGGCATGCCCCCCGGAATACCAGGGGGCGCAATGTGCGTTCAAAGATTCGATGATTCC
+
33>>AFBFDFFFBFGGFGGGEAEGDGHHHFFHCGDGFHHCH5GECEEGHHHHHHHFGBBGGFCE0EEGHFFFGHFFHFHHHFFEEEGFHHHGHBEEGGCDFFGGHGGGGCCHGGHHHFGFFCCFGHGHFFHHGHHGGGGGGHGGGFFFGFHFHHFGHGHCBCEDBGGGGGGGB?B?@@DBB?BGGGGBBB@GHGDBFHGGGHF@A/HGHGCGEHGHFHFGBHHDFFFGHGGHHHHGFHFGGFGGCFCFHHFHGGCGGE2EEEEBBFFECEAGFBD5DGGFGC4FFFFFBBAAA
@M02197:102:000000000-ALU3V:1:1101:6910:17537 1:N:0:1
AGCCTGGTACCTTCCTCCGCTTATTGATATGCTTAAGTTCAGCGGGTATTCCTACCTGATCCGAGGTCAACCTTGTAGAAGTTTGTAGGTTGGGACCTTGCCACGGGGCCTTTCAACTCGTTGCGTGCCTTTGTAAAAAAGCTCGTTGCACCGAGAGTCCACGCGTCGCCGTCATTACTTTTGGGACCGGCCGGGGGCGAAGCCCGGGCCTAAGGGGGTCCAACACCAAGCCGAGCTTGAGAGGTGATAATGACGATCGAACAGGCATGCCCTTCGGAATGCCAAAGGGCGCAATGTGCGTTCAAAGATTCGATGATTCAC
+
A1>>AFAFFBFFGF1GGGGGGGGHHHHHHHHHHHHHHHHHHHHGGGGGBGHHHHHHHHHHE1FFCGEHHG1FFD11@@2FGFBGFBFG1FFEEEHC/$4BFF8@E?@7EEFHGFFHFGHGHGF?/EBBGFFFGGGFHHF</9<<C>F05H9#@CCC?GHD;0@<;#?:CAAC@<CFBGCCFEF-<#AC@>@/AC???@0C>@?/A@<FF;AF/??EGCB/>/FFBE>/>9@/E9;B*BHBHHHG2F2@@GE?>EB2CBFBADA1GB0FAA/EA/HFGGFFGHGGFEE0AAFFD1EE?GHGB3FF33FGB1FF@FBD>1A>>
@M02197:102:000000000-ALU3V:1:1101:3733:17536 1:N:0:1
AGCCTGGTACCTTCCTCCGCTTATTGATATGCTTAAGTTCAGCGGGTAGTCCTACCTGATTTGAGGTCAGAGTCAAAAGGTTTTCTGCCACAAGGCAAGAAGGGTTCTGAGCGGGCTTGACGCGGAGCAAGGGACAAGACGAAACTTATTACGTCTGTCACGGATGCAAGCGATCCCACTAAGTCATTTGAGGCGAGCCGTGTAACCGGCAGGACGCCCATGTCCAAGTCCACGCCAGGTCATAAACCAGACGGGATTGAGATTTCATGACACTCAAACAGGCATGCCTTTCGGAATACCAAAAGGCGCAAGGTGCGTTCAAAGATTCGATGACTCAC
+
BABAAFBFFFFFGGGGGGGGFGEFGFFGBGHFFFEGFGGFHFGGGGGGEE55GFFGGHFHGFEFGHCFBBBCDGHFHFFGHHHGHHGD@GFFFHHGHAFGHHHGHFHHHHGHGGFGGGCHGCDCFGGFHHHGCBFGHHHGGGG9?GFFHHHHGFFHEHFHGHFFFGGHHEAEFGFFGFFFF=F9FGBGHFFGGGGGACFHHHFFGFCHFFDCCCEF/=FGGHGHFFHHGEE9GHFGFGH9EHFHGDF??1GFHHHHG5EHFGGHFGFFFGGFF5GFGF3HGFHGFHFEAECHFFCHDF?E3BDGGGGHHHHGGGGHGGGBCGGECE4FFFFFDAAAAA
@M02197:102:000000000-ALU3V:1:1101:2695:17533 1:N:0:1
AGCCTGGTACCTTCCTCCGCTTATTGATATGCTTAAGTTCAGCGGGTATCCCTACCTGATCCGAGGTCAACCTTAGAAATGGGGTTGTTTTACGGCGTAGCCTCCCGAACACCCTTTAGCGAATAGTTTCCACAACGCTTAGGGGACAGAAGACCCAGCCGGTCGATTTGAGGCACGCGGCGGACCGCGATGCCCAATACCAAGCGAGGCTTGAGTGGTGAAATGACGCTCGAACAGGCATGCCCCCCGGAATACCAGGGGGCGCAATGTGCGTTCAAAGATTCGATGATTCAC
+
AA?ABF@@DFFFGFGGGGGGGGGEGGHHHGCHHFHFHFHGHGFGGGGGHHHHHHHHHHHHHHHGGGGHFHHGFHHBGHHHHBGEEEGGHHHFHFGFBE?FGE;HGEFGGGGHFGFHHHHGFGGGGHBFHHHHHFEDCFAFGHFEBFGGGHHFGHGEHEFED?DADGBBEBCEFGFE.?DB@GGFFFBFGFFADF:9:0CFFFFAEBFFHFFHGFHHF0EGHGHGGEFGGF<DHGGFHGGB/@CFFF0FFDBHHHHGGCECGGGFGFF22GGHGGGGBGGGGFFFFFFDDBAAA>
@M02197:102:000000000-ALU3V:1:1101:21735:17649 1:N:0:1
AGCCTGGTACCTTCCTCCGCTTATTGATATGCTTAAGTTCAGCGGGTAGTCCTACCTGATTTGAGGTCAGAGTCAAAAGGTTTTCTGCCACAAGGCAAGAAGGGTTCTGAGCGGGCTTGACGCGGAGCAAGGGACAAGACGAAACTTATTACGTCTGTCACGGATGCAAGCGATCCCACTAAGTCATTTGAGGCGAGCCGTGTAACCGGCATGACGCCCATGTCCAAGTCCACGCCAGGTCATAAACCAGACGGGATTGAGATTTCATGACACTCAAACAGGCATGCCTTTCGGAATACCAAAAGGCGCAAGGTGCGTTCAAAGATTCGATGACTCAC
+
3AABBFBFFFFFGGGGGGGGGGGGHHHHHHFHHHGFHFGHHHHGGGGGGHHHHFHHHHHHHHHGGHHHHHGHFFHGHHHGGHHGHHHHHHHHHHHHHHGHHFGGGHHHHHHGGGGGG<G<HGGGGGGCHFGGGHGGGGHHGGGGGHHHHHHHGHHGGHHGGDHGGGHHHHGDGEEGGGGGGGGGGGGFFGGGEGFCCFAGDFAGFGGHGFFFFBFFFGFFFEGFFFEFFEEFFFDGGFHHHHHBBFBFHFHFGG5HFHHHF5HHHFGGB5GHF5CHG3BHGCAGFFHA?GDGDFHHHHEGHHA?E?EF54GECCGGFGEFGBGE444F@BFBF>3A>3
@M02197:102:000000000-ALU3V:1:1101:20972:17665 1:N:0:1
AGCCTGGTACCTTCCTCCGCTTATTGATATGCTTAAGTTCAGCGGGTAATCTTACCTGATTTGAGGCCAGAAAAGAATATGCACACAAGTGTGTATATTACGCGTGTTTGTTTGGAAGCAGATGACAAAAGCACAAGATTTTTATGGGTTTGCCTTAACAAAAATCTATGGCTGACACTCATCCACTCATACATTTAAGGCAAGGTGATACAAAGAGGCTATGCCATCACCAAGCCCAAGGACCCGCAAAAAAAGTTTTTCATAACAAAAAACCAATTTTTTGGAGAAATTCACGACACTCAAACAGGCATGCTCCGAGGAATACCAAGGAGCGCAAGATGCGTTCAAAGATTCGATGATTCAC
+
CCCCCFCFFFFFGGGGGGGGGGGHHHHHHHHHHHHHHHHHHHHGGGGGHHHHHHHHHHHHHHHHGGGGHGHHHHHGGHHGHHHHHHGGHFGGGGHHHHHHFGGGEEGHHHHHHHGHEHHHHHHHHHHHHHHHHHHHHHHFHHHHHHHGGFGDGHHHGHHHHGHHHHHHHHHHHHGHHHHHHHHHHHHHHHGHHHHHHHHHGGHAHHGHFHHHHHHHHHHFGGGHGGFGGGGHHHHHGEGGGFGGFG?GGHHHFFGEHHFGGFFHHGGGGHGGHHHHEAHHEHHHHHHHGFGGGGHHGGGFHHGHHGHHHHHGGGGGHHGHHHHHHHHHGGGFGHHHHGGGGHGGGGGGGFGGFFFFFFFBBBBB
@M02197:102:000000000-ALU3V:1:1101:13550:17661 1:N:0:1
AGCCTGGTACCTTCCTCCGCTTATTGATATGCTTAAGTTCAGCGGGTAGTCCTACCTGATTTGAGGTCTAACATAAGAGTTATTAGAGTGAAGGGAGCGAAAACTTATTACGCATTCCACTTAGTCATTTAAGACGAGCCATTGCTGGCAACGTCCAAAGCTCACATATAGAAAACTACATCTGAGAGATAATATGACACTCAAACAGGCATGCCTTTCGGAATACCAAAAGGCGCAATGTGCGTTCAAAGATTCGATGACTCAC
+
CCCCCFDFFFFFGGGGGGGGGGGHHHHHHHHHHHHHHHHHHHHGGGGGGHHHHHHHHHHHHHHHHHHHHHHHHHHHHHHHHHHHHHHHHHHHHHGHGGGGGHHHHHHHHHHHGGGGHHHHHHHGHHHHHHHHHHHGHGHHHHHHHHHHHHHHHHHHHHHHHHHHHHHHHHHHHHHHHHHHHHHHHHHHHHHHHHHHHGHHHHHHHHGHHGHHHHHGHGGHHHHHHGHHHGGGGGHHHHGGGGHGGGGGCGGGCFFFFFFFCCBBB
@M02197:102:000000000-ALU3V:1:1101:17322:17738 1:N:0:1
AGCCTGGTACCTTCCTCCGCTTATTGATATGCTTAAGTTCAGCGGGTATCCCTACCTGATCCGAGGTCAACCTTAGAAATGGGGTTGTTTTACGGCGTAGCCTCCCGAACACCCTTTAGCGAATAGTTTCCACAACGCTTAGGGGACAGAAGACCCAGCCGGTCGATTTGAGGCACGCGGCGGACCGCGTTGCCCAATACCAAGCGAGGCTTGAGTGGTGAAATGACGCTCGAACAGGCATGCCCCCCGGAATACCAGGGGGCGCAATGTGCGTTCAAAGATTCGATGACTCAC
+
CCCCCFCFDFFFGGGGGGGGGGGHHHHHHHHHHHHHHHHHHHHGGGGGHHHHHHHHHHHHHHHGGGGHHHHHHHHGHHHHHHHGGGGGHHHHHGGGGGGGGHHHHGGGGGGHGGHHHHHHGGGGGHHHHHHHHHHGGGGGGHHHGGGGFHFHHHHHHHGGGGGGGGGGGGGGGGGGGGGGGGGGGGFGGGGGGHHHHHHGGHGGGHHGHFHHHHHHHHHHHHHGGGGGHGGHHHHHHHHHGGGGGGGHHHHHHHHGGGGGGGGHGHHGGGGHGGGGGGGGGGFFFFFFFBBBBA
@M02197:102:000000000-ALU3V:1:1101:4872:17725 1:N:0:1
AGCCTGGTACCTTCCTCCGCTTAGATATGCTTAAGTTCAGCGGGTAGTCCTACCTGATTTGAGGTCAGAGTCAAAAGGTTTTCTGCCACAAGGCAAGAAGGGTTCTGAGCGGGCTTGACGCGGAGCAAGGGACAAGACGAAACTTATTACGTCTGTCACGGATGCAAGCGATCCCACTAAGTCATTTGAGGCGAGCCGTGTAACCGGCAGGACGCCCATGTCCAAGTCCACGCCAGGTCATAAACCAGACGGGATTGAGATTTCATGACACTCAAACAGGCATGCCTTTCGGAAGACCAAAAGGCGCAAGGTGCGTTCAAAGATTCGATGATTCAC
+
A>AAAFACDFFFGGGGGGGGGGG4FFGH5BDHHCGHHH5EH?CFEEFHGHHHHHHFEEHGGDFHGGHHHHHFHFF33E3BGEHGHHHFHAGFHHHGGEHGHCEFAGFHFHCEBCFHCHHDG?@DCGHFHBCFFCHHHHFGCGCFGHH7BD<CFHGHHHFDHGHHEGBDGEGGGDFGGHHFHHHGGGGEFGDEFB6FCBGBDBBFGFHHFCDEEE@BFFHHFGHHFHGGGGEF?HFHHGGHGGHHHFHGHEBHHG55FHHFFGG5D5GGFHGHEHGDGHGHHGGHGGGGGGHGDD5BCFHHF?EGCGDBCGGGCFCAF5BFGGCGFFFFFFFB@BBB
@M02197:102:000000000-ALU3V:1:1101:2152:17771 1:N:0:1
AGCCTGGTACCTTCCTCCGCTTATTGATATGCTTAAGTTCAGCGGGTAGTCCTACCTGATTTGAGGTCAGAGTCAAAAGGTTTTCTGCCACAAGGCAAGAAGGGTTCTGAGCGGGCTTGACGCGGAGCAAGGGACAAGACGTAACTTATTACGTCTGTCACGTATGCAAGCGATCCCACTAAGTCATTTGAGGCGAGCCGGGTAACCGGCGGGACGCCCATGTCCAATTCCACGCCAGGTCATAAACCAGACGGTATTGAGATTTCATGACACTCAAACAGGCATGCCTTTCGGAATACCAAAAAACGCAAGGTGCGTTCAAAGATTCGATGACTCAC
+
11A1>>11B3D3FGCGFGE?EGGG3BFHF3DDGFHHFGHGH2FEC?EAFHFFHHH0BD0FHHGHGGHBAGH1BFFEG10/1B1?21BFBFEF/0/B0B/0F0B?00>FH2F1>E5EGGG91///<B5/GHBEACCAGHF9;$0<2F=DGH909#<<<DFG0:#:AG;;;0C./AE?;<:9F0;<<C8GFBFFBE?.--#0#1:/BF5@A<#9<#/A?9@B1,11B94%09E/>0GBGFB22B1FH9E/B>//B12GBG1BED1@2@@2HHFG/@BGFBAA1BGEB/0AA//AD2FHGEAAAAA000FF11GA0E0FFG3F33GE1CFFF@1FFAA>>A
@M02197:102:000000000-ALU3V:1:1101:23412:17761 1:N:0:1
AGCCTGGTACCTTCCTCCGCTTATTGATATGCTTAAGTTCAGCGGGTAGTCCTACCTGATTTGAGGTCAGAGTCAAAAGGTTTTCTGCCACAAGGCAAGAAGGGTTCTGAGCGGGCTTGACGCGGAGCAAGGGACAAGACGAAACTTATTACGTCTGTCACGGATGCAAGCGATCCCACTAAGTCATTTGAGGCGAGCCGTGTAACCGGCAGGACGCCCATGTCCAAGTCCACGCCAGGTCATAAACCAGACGGGATTGAGATTTCATGACACTCAAACAGGCATGCCTTTCGGAATACCAAAAGGCGCAAGGTGCGTTCAAAGATTCGATGATTCAC
+
CCCCCFCFFFFFGGGGGGGGGGGHHHHHHHHHHHHGHHHHHHHGGGGGGHHHHHHHHHHHHGHHGHHHHHHHHHHHFHHGEGFGHHHHHHHHHHHHGHGHHHHGHFHHHHHGFGGGGHGGHGGGFGGGHHHGGHGGGHHGGGGGGHGHHHHGFHHGGHHHHHHFFGGHHHHGGHGHHHHHHGHGHHGHHGGGGFGGGFFHHHGGGGGHHHGFFGGHGHFFHHHHGHHGFGGGGHHHGHHHGHHHHHHGHGGGGHHHBHHGEHHHHHGHHHHGEHHHGHHHHHHHHHGGGGGHHHFHHHGHHGGGGCCGHHHGGGGHGGGGGGGCGGFFFFFFFAA?CC
@M02197:102:000000000-ALU3V:1:1101:7007:17574 1:N:0:1
AGCCTGGTACCTTCCTCCGCTTATTGATATGCTTAAGTTCAGCGGGTAGTCCTACCTGATTTGAGGTCAGAGTCAAAAGGTTTTCTGCCACAAGGCAAGAAGGGTTCTGAGCGGGCTTGACGCGGAGCAAGGGACAAGACGAAACTTATTACGTCTGTCACGGATGCAAGCGATCCCACTAAGTCATTTGAGGCGAGCCGTGTAACCGGCAGGACGCCCATGTCCAAGTCCACGCCAGGTCATAAACCAGACGGGATTGAGATTTCATGACACTCAAACAGGCATGCCTTTCGGAATACCAAAAGGCGCAAGGTGCGTTCAAAGATTCGATGACTCAC
+
AAABBFBFFFFFGGGGGCFGGGGHHGGHHHFHHHHGHHHFFFHGGGEGGGGHHHFFHEFHHGEGGECGGGHHFHHHHHHGBGGGHHHGHHHHHHHHHHGHHHFFHHHHHHFFGGGGGEGHHDACDCGGHHHGDHGFHHCFFGGGGHFFGHHHG;HHGGGHHGGGHHFFG0GDGGGHGGGGGGFGFGFHHGGEFGFFFFGGHFGFFFGGFFGGG:EGGFHFGBHHFEHHD?EEFGGGHG3BFHFHHGHFGE?CHHFHFHHGHHHGEHHEHHHHGGHFGFGHFEHHHFAGGGEFHFHHGFGCHGEDGGGHHHHGE?GHGGGFGFG2GGFFFFFFFA?BBA
@M02197:102:000000000-ALU3V:1:1101:28017:17927 1:N:0:1
AGCCTGGTACCTTCCTCCGCTTATTGATATGCTTAAGTTCAGCGGGTATCCCTACCTGATCCGAGGTCAACCTTAGAAATGGGTTTGTTTTACGGCGTAGCCTCCCGAGCACCCTTTAGCGAATAGTTTCCACAACGCTTAGGGGACAGAAGACCCAGCCGGTCGATTTGAGGCACGCGGCGGACCGCGTTGCCCAATACCAAGCGAGGCTTGAGTGGTGAAATGACGCTCGAACAGGCATGCCCCCCGGAATACCAGGGGGCGCAATGTGCGTTCAAAGATTCGATGATTCAC
+
DCCDDFDFFFFFGGGGGGGGGGGHHHHHHHHHHHHHHHHHHHHGGGGGHHHHHHHHHHHHHHHGGGGHHHHHHHHHHHHHHHHFGGGGHGHHHGGGGGGGGHHHHGGGGGGHHGHHHHHHGGGGGHGHHHHHHHHFGGGGGHHHFGGGGHHHHHGHHHHGGGFGGGGHGFGGGGGGGGGGGGGGGGGGGGGGGGHHHHGGGHGGGHHGGFFGHGGHHHHHHHFFGDGGHHGHGGHGHHHHGGGGGGGHHHHFGAFGGGGGGGGHHHGGFE?GGGGGGFCGGGFFFFFFFBAAAA
@M02197:102:000000000-ALU3V:1:1101:17369:17990 1:N:0:1
AGCCTGGTACCTTCCTCCGCTTATTGATATGCTTAAGTTCAGCGGGTATCCCTACCTGATCCGAGGTCAACCTTAGAAATGGGGTTGTTTTACGGCGTAGCCTCCCGAACACCCTTTAGCGAATAGTTTCCACAACGCTTAGGGGACAGAAGACCCAGCCGGTCGATTTGAGGCACGCGGCGGACCGCGTTGCCCAATACCAAGCGAGGCTTGAGTGGTGAAATGACGCTCGAACAGGCATGCCCCCCGGAATACCAGGGGGCGCAATGTGCGTTCAAAGATTCGATGATTCAC
+
AABCAFBFFFFFGGGGGGGGGGGHHHHHHHHHHHHHHGGHHHHGGGGGHHHHHEHHHHHHHHHGGGGHHHHHHHHHHHHHHHHGGGFFHHHHHGGGGGGGGHGHHGGGGG;HFGHGGHHHGGFGGHGHHHHHHHHGGGGGFFHGGGGGGHHGHHHHHGHGGGGGGGGGGGGGBFGGGGGGGGGGGGGGGGGGGHGHHHFGGHGGFFGGHHHHGGHHHHHHHHHGGGGGHHGHHHHHHHEHGGFFGGGHHHHHGFGGGGGGGGGHHHFGGEGHGGGGGGGGGGFFFFFFFCBAAA
@M02197:102:000000000-ALU3V:1:1101:25589:17946 1:N:0:1
AGCCTGGTACCTTCCTCCGCTTATTGATATGCTTAAGTTCAGCGGGTAGTCCTACCTGATTTGAGGTCAGAGTCAAAAGGTTTTCTGCCACAAGGCAAGAAGGGTTCTGAGCGGGCTTGACGCGGAGCAAGGGACAAGACGAAACTTATTACGTCTGTCACGGATGCAAGCGATCCCACTAAGTCATTTGAGGCGAGCCGTGTAACCGGCAGGACGCCCATGTCCAAGTCCACGCCAGGTCATAAACCAGACGGGATTGAGATTTCATGACACTCAAACAGGCATGCCTTTCGGAATACCAAAAGGCGCAAGGTGCGTTCAAAGATTCGATGATTCAC
+
BBBBBFBFFFFFGGGGGGGGGGGHHHBGHHHHHHHHHHHGCGHGGGGGGHHHHHHHHHHHHHHHGHHHHHHHHHHHHHHGFGHGHHHGHGHHHHHHHHGHHHHGGHHHHBGHGGGGGGGHHGGGGGGGHHGFFGGGHHFHGCGGGHHGHHHHGHHHGHHGHGGGCHFHBGHGGGGGGGHHGHHGGGHHGGGGGGGFC?DDGHGGGFGHGHGGFEFFFGBAHGEFHHBHCFGGFFAEFHHHHHFGHFHFHFG?HHHHGHHHFHHFHEFHHGBF153FEHGHHHGHHFHFGGGGHGBHFAGFHFGEFCE4FHHEEGGGGGBGGGGGGFFFFFFFFABBBA
@M02197:102:000000000-ALU3V:1:1101:13670:18013 1:N:0:1
AGCCTGGTACCTTCCTCCGCTTATTGATATGCTTAAGTTCAGCGGGTAGTCCTACCTGATTTGAGGTCAGAGTCAAAAGGTTTTCTGCCACAAGGCAAGAAGGGTTCTGAGCGGGCTTGACGCGGAGCAAGGGACAAGACGAAACTTATTACGTCTGTCACGGATGCAAGCGATCCCACTAAGTCATTTGAGGCGAGCCGTGTAACCGGCAGGACGCCCATGTCCAAGTCCACGCCAGGTCATAAACCAGACGGGATTGAGATTTCATGACATTCAAACAGGCATGCCTTTCGGAATACCAAAAGGCGCAAGGTGCGTTCAAAGATTCGATGACTCAC
+
BBBBBFBFFFFFGGGGGGGGGGGHGHGGHHHBHHCHHHHHHHGGGCGGGHHGHGFHHHHHHHHHGHHGGCFHBGHFHHHGGHHGHHHGHHHHHHGHHGGFHHHGGFHHGGHHGGGGGHGHHFGGCGGGHHHFFFFGHHHHGGGGGHHHGGHHHHHHGACGHGGGECHHHFGGGHHGGHGGGGGGGHFHHDFEFEGGGF@GGF/DDGGHHHBDDEAEHHFFGHGHFGFHFGFFGFHHFGHHFHFGGFBFFEEGHHHHHHHHHGHHHHHHFGGHDHHFHHHEHHHGAGHGGDFBGBHHGEGHHHFDGGGHGHHGGGGHGGFGGGGGGGFFFFFFFAAABB
@M02197:102:000000000-ALU3V:1:1101:9380:17998 1:N:0:1
AGCCTGGTACCTTCCTCCGCTTATTGATATGCTTAAGTTCAGCGGGTATCCCTACCTGATCCGAGGTCAACCTTAGAAATGGGGTTGTTTTACGGCGTAGCCTCCCGGGCACCCTTTAGCGAATAGTTTCCACAACGCTGAGGGGACAGAAGACCCAGCCGGTCGATTTGAGGCGCGCGGCGGACCGCGTCGCCCAATACCAAGCGAGGCTTGAGTGGTGAAATGACGCTCGAACAGGCATGCCCCCCGGAATACCAGGGGGCGCAATGTGCGTTCAAAGATTCGATGACTCAC
+
B@BBBFBFFFFFGGGGGGGGGGGHHHHHHHHHHHHHHHHHHHGGGGGGHHHHHHHHHHHHHHHCGFGHHHHGHHHHHHHHHHGGEEGFHHHHGGGGGGGGGHHHHGFGGGGGGGHHHHGHGGGGGHHHHHHHHHHGGGGFFGGGGGGGGHHHHHHHGHHGGGFGGFGGGGGGGGGGGFFFFFFGGGGGGFGGGHGHFFHGGHGGGHHGHEHGHHHHHHHHHHHGGGGGHHGHHHHHHGHHGGGGGGGHHHHHHHHGGGGGGGGHHHHGGGGHGGGGGGGGGGFFFFFFFCBAAA
@M02197:102:000000000-ALU3V:1:1101:25149:17985 1:N:0:1
AGCCTGGTACCTTCCTCCGCTTATTGATATGCTTAAGTTCAGCGGGTAGTCCTACCTGATTTGAGGTCAGAGTCAAAAGGTTTTCTGCCACAAGGCAAGAAGGGTTCTGAGCGGGCTTGACGCGGAGCAAGGGACAAGACGAAACTTATTACGTCTGTCACGGATGCAAGCGATCCCACTAAGTCATTTGAGGCGAGCCGTGTAACCGGCAGGACGCCCATGTCCAAGTCCACGCCAGGTCATAAACCAGACGGGATTGAGATTTCATGACACTCAAACAGGCATGCCTTTCGGAATACCAAAAGGCGCAAGGTGCGTTCAAAGATTCGATGATTCAC
+
CDCDDFDFFFFFGGGGGGGGGGGHHHHHHHHHHHHHHHHHHHHGGGGGGHHHHHHHHHHHHHHHGHHHHHHHHHHHHHHGBGHGHHHHHHHHHHHHHHGHHHHGFHGHHHHHGGGGGHGHHGGGGGGGHHHGGHGGHHHHGGGGGGHHHHGHGHHHGHHHHHGHGGHHHHGGGHGGGGGHHHHFHGHHHGGGGGGGGGGHHHGFFGFHGHGFGFGFHHGHHHHHFHFFFGGFGHHHFGHHGHHGHHHGHGHGHHHHHHHHHHGGBHHFHHHGGHHHHHHHHHHHGHHGGGGHHHHHHHGHHHGGGGGHHHHGGGGGGGGGGGGFGGFFFFFFFAAAAA
@M02197:102:000000000-ALU3V:1:1101:26822:18088 1:N:0:1
AGCCTGGTACCTTCCTCCGCTTATTGATATGCTTAAGTTCAGCGGGTAGTCCTACCTGATTTGAGGTCAGAGTCAAAAGGTTTTCTGCCACAAGGCAAGAAGGGTTCTGAGCGGGCTTGACGCGGAGCAAGGGACAAGACGAAACTTATTACGTCTGTCACGGATGCAAGCGATCCCACTAAGTCATTTGAGGCGAGCCGTGTAACCGGCAGGACGCCCATGTCCAAGTCCACGCCAGGTCATAAACCAGACGGGATTGAGATTTCATGACACTCAAACAGGCATGCCTTTCGGAATACCAAAAGGCGCAAGGTGCGTTCAAAGATTCGATAACTCAC
+
AAABBFBFFFFFGGGGGFGGGGGHHHHHHHHHHHHHGHGHGHHGGGGGEHHHGHHHHHGHHHHHGHHHHHGHGHHHFHHGFHHAGGFHHHHHEFFHHHGHHHHGHFHHHHFHGGEGGHGHHGGGGGGGHHHFFHGGFHHHGGCGGHHEGHHHEHGHGFHHHGHGDHGHGGHGHHGGGGGHGGGHHGGGHGFGGGGGFGFGFFAGGGFHFFGFFEFEEFFHGHFHHHGFCFGFGHFHHHHHBHHHFHHGHGGCHHHHHHHHHHHHGHHGHHHHFBFHHHHGHHGHHGHGGGGGHGHHFHGHHHGGGGGHGHHCGGGHGGGGFGFEB4BCFFFFFCCBBB
@M02197:102:000000000-ALU3V:1:1101:17015:18126 1:N:0:1
AGCCTGGTACCTTCCTCCGCTTATTGATATGCTTAAGTTCAGCGGGTATTCCTACCTGATCCGAGGTCAACCTGGTAAAATAAAAGTGGTTGAGACCAGCCCGAAGGGGACAGCCCACAGCGCGTGCTCCGAAGAAGCTCGTTGCACCGGGTGTCCCAACGGACGCCGTCATTGTCTTTGGGGCCAGGGGAGCCCGAGAAGCTCCCCGTGGGGCCCAACACCAAACGCGAGGTTTGAGGGAGGATAATGACGCTCGAACAGGCATGCCCATCGGAATACCAATGGGCGCAATGTGCGTTCAAAGATTCGATGACTCAC
+
CBCCCFCFFFFFGGGGGGGGGGGHHHHHHHHHHHHHGHHHHHHGGGGGHHHHHHHHHHHHHHHGGGGHHHHHHHHHHHHHHHHHHHGGHGFG:HHGGHHHGGGCGEFGGGGGGHHGHGGHHGCCCFGGHHGGGGGHHHGGGGGHDHHHGGFEFEGHHHHGGGGGGGGHGHHGHHHHHGGGHHHFFFGGGHFFFFGHHHHHGGGGGGGGGGGHHGHFFGFAGGGGEGGGHFGHFEHHGGHHHHHHHHGGGGGGHGGHHHHHHHHHHHHGGGGHHHHHG5GHHHGGGGGHHFHFGGFFGBGGGGGGGGFFFFFFFABAAA
@M02197:102:000000000-ALU3V:1:1101:16454:18112 1:N:0:1
AGCCTGGTACCTTCCTCCGCTTATTGATATGCTTAAGTTCAGCGGGTATCCCTACCTGATCCGAGGTCAACCTTAGAAATGTGTTTGTTTTACGGCGTAGCCTCCCGAGCACCCTTTAGCGAATAGTTTCCACAACGCTTAGGGGACAGAAGACCCAGCCGGTCGATTTGAGGCACGCGGCGGACCGCGTTGCCCAATACCAAGCGAGGCTTGAGTGGTGAAATGACGCTCGAACAGGCATGCCCCCCGGAATACCAGGGGGCGCAATGTGCGTTCAAAGATTCGATGACTCAC
+
BBCCCFBFDFFFGGGGGGGGGGGHHHHHHHHHHHHHHHHHHHHGGGGGHHHHHHHHHHHHHHHGGGGHHHHHHHHHGHHHHHHGHHHHHHHHHGGGGFGGGHGHHGGGGG;HGGHHHHHHGGGGGHHHHHHHHHHGGGGGGGGHGFGGGHHHHHHHHHHGGGGGGGGHGGHGGGGGGGGGGGGGGGGGGFGGGGHHGHFGGHGFFHGGHHHHHHHHHHHHHHHGGGGFFGGHHHHHHHHFGGGGGGGGHHHHHHHGGGGGGGGHHHHFGAFHGGGGGGGGGGFFFFFFFBBBBC
@M02197:102:000000000-ALU3V:1:1101:11863:18301 1:N:0:1
AGCCTGGTACCTTCCTCCGCTTATTGATATGCTTAAGTTCAGCGGGTAGTCCTACCAATCTGAGGCCGATGAATTGAAATTAAATCCCTTCCTCTCTTCCAAAGAAGCGAGGCATGGGCGGGGTTCAGAAGCACTCCAACCAGCAAAACGTCGCGTCCAGCTCCTCGACCCTGCGCCTCTCCTCTCCGAAGTCCTGATATTATCAAAACCCGGCAGGGAAAGACGTGGGCGAAATAACGAGCTTTCGTCCGTCTTGCCTATCGAATGGATGCGCTAATGCATTTCGAGGGAGCCACCGTGGAAGATGGCAAGACCCTCAATACCGATCCGCCAGCTTTCTCAACTAAATAAGAAAGCTGTCGTTCGAAACAATTCGCGGCCCTCAAACAGGCATGCTCCCCAGATTAGATCTGCCGGGAGCGCAAGGTGCGTTCAAAGATTCGATGATTCAC
+
BABBCFCFFFFFGGGGFGGGGGGHHHHHHHGHHHFFHHHHHHHGGGGGGHHHHHHHHHHHHFGHGGGGFEGHGHGHGHGGFHHHHHHHHHHHHHHHHHHHGHHHHHHHGGGGGGHHHFHGGGGGGHHHGHHGHHHHHGHHGGHEHHHHHGHHGGG-A@GGGGGGGGGGGFDGGFFF?FFFFFFFFFFFF?AAFFFFFFEFFBFFFFFBADAACFFFFFEFEFFFFEFFDFFFFFFFEFFFFFDBBB-FFD9FA9FFFBFFFBFFFFFFGGGGGGGGGFC0.A/EGGFGEFFFDC:CGHHHHHGGFCHEHFHFFDHDD=D...GGGGGGFEF1FFBGHEGGFHHGHHHHHHFHHHGEF?G?GGCEEGBHHHHE>/GGFEDDGCFFFGFHGHHHHHFGECHGEHHHHHFBGFGGGFEGFEAEGFGCHEGGGHGGGFGGGGFGFFFFFFFBBBA?
@M02197:102:000000000-ALU3V:1:1101:26950:18348 1:N:0:1
AGCCTGGTACCTTCCTCCGCTTATTGATATGCTTAAGTTCAGCGGGTATCCCTACCTGATCCGAGGTCAACCTTTGAAAGAGTTTAACGGCCACGACCGCCCGCACTCCAAAGCGAATATGTATCACAACGCTTAGAGACGGACAGCTCGGCCGGAGACTTCAAGGCGCGCGGGAGCCGCGACGCCCAACACCAAGCGAGGCTTGAGTGGCGAAATGACGCTCGAACAGGCATGCCCTTCGGAATACCAAAGGGCGCAATGTGCGTTCAAAGATTCGATGACTCAC
+
BBBCCFAFFFFFGGGGGGGGGGGHHGGHFHHHHHCHHHHHHHHGGGEEHHHHGHHHHHHHHHHGGGGHHHHHHHHHHFHHFHHHFFEGAEDEGGGGGGCGGGGGGGGHHGHHGFGGGGFHGDGHGHHHHGGGGGGHHHFHGGGGGGHHHDGGGHHGGGGGGHGGGCEGGGGGGGGGFGGFECGHGHHFFEGGGFGFGHHGHFHFHGGGGGHHHGHGGFFFF1FGFGGABFFFGFGFFDFHHHHFHGCHHCGCGGGGHHHGGGGHE5GBF5E2B4CBFFFDDBBAAA
@M02197:102:000000000-ALU3V:1:1101:28412:18345 1:N:0:1
AGCCTGGTACCTTCCTCCGCTTATTGATATGCTTAAGTTCAGCGGGTATCCCTACCTGATCCGAGGTCAACCTTTGAAAGAGTTTAACGGCCACGACCGCCCGCACTCCAAAGCGAATATGTATCACAACGTTTAGAGACGGACAGCTCGGCCGGAGACTTCAAGGCGCGCGGGAGCCGCGACGCCCAACCCCAAGCGAGGCTTGAGTGGCGAACTGACGCTCGAACAGGCATGCCCTTCGGAATACCAAAGGACGCAATGTGCGTTCAAAGATTCGATGTCTCAC
+
A?A@AFAFFFFFGGGGGGEGGGDHGFDHFHFH6FFHH5AGGBGG??EEGHFBFHHHHHHEHFH;E7FHGHDGHHHHFFHHB?BG<G:HGCEGEFG;GGGGGGG?DGGFFHHHH:GDFGGGHBFGHFFF:/@F5FGHGH;EAFGCGE;7GGGGG@CC?@::FF9GGGCGGGACGFCB<@@>>2DABCE<7D#9>+//EGACFFAFC1EBFE?92D#;E?#CF9AABAB1119FFFBF/CEF2%9FD/01D20000B11AFA000A1BFG3DFA11CA1@>1311A1A
@M02197:102:000000000-ALU3V:1:1101:8117:18365 1:N:0:1
AGCCTGGTACCTTCCTCCGCTTATTGATATGCTTAAGTTCAGCGGGTATCCCTACCTGATCCGAGGTCAACCTTAGAAATGGGGTTGTTTTACGGCGTAGCCTCCCGAACACCCTTTAGCGAATAGTTTCCACAACGCTTAGGGGACAGAAGACCCAGCCGGTCGATTTGAGGCACGCGGCGGACCGCGTTGCCCAATACCAAGCGAGGCTTGAGTGGTGAAATGACGCTCGAACAGGCATGCCCCCCGGAATACCAGGGGGCGCAATGTGCGTTCAAAGATTCGATGATTCAC
+
AAAAAFBFFFFFGGGGGGGGGG?GDGHHFFFDHHCHFHHFHHHGGGCEHBHHHHHFHHBFHHFAEFGHHFDFBGHHHBFGFEF?EFFEGFHHE11>FGCFFHHGGGB?BCCHG9FHBGGGGG?CFHHHHFHEF1CABFGGGFFFB/B<FFGHHEF=<7GE@>ADFFCGCBFGEAAF99A?A@-;B=BAAF;;;BFFHGCGGGF@GG7<@C5FHFCFFFGDD<BCF8CAF@DFFFFF<9EEC@CFFFACF22D1B///A00A?EFGFHEAE0EBGFGGFGEFACCD3BDB>1A>A
@M02197:102:000000000-ALU3V:1:1101:28498:18441 1:N:0:1
AGCCTGGTACCTTCCTCCGCTTATTGATATGCTTAAGTTCAGCGGGTATCCCTACCTGATCCGAGGTCAACCTTAGAAATGGGTTTGTTTTACGGCGTAGCCTCCCGAGCACCCTTTAGCGAATAGTTTCCACAACGCTTAGGGGACAGAAGACCCAGCCGGTCGATTTGAGGCACGCGGCGGACCGCGTTGCCCAATACCAAGCGAGGCTTGAGTGGTGAAATGACGCTCGAACAGGCATGCCCCCCGGAATACCAGGGGGCGCAATGTGCGTTCAAAGAGTCGATGATTCAC
+
BABABF?@DDDFFGGCGGFGGGGHHHBDHHHD6GHHGHGBFGFGAEFGHHHHGHGHHHHFGFGEGGGHFBGGFGHHFGHFGHHFFGCHHHHHHGGC8FGGFEGFHGGGGFFFHGHGHFFGGGFGGHHHHFFDGFHFCGGGGHGHGBBFFHCCC/?CACGFGGGGGGGHFFFFG?E=CDAABFFBB?@-A=DFFFFFGFFFFGE9ACBEC;EFBG<DD=#=BDFGFCBDDFD>GHF;<A0GB?<?EEEF2GHHFB/AGEAA00EGBCGEEEE0C1BGGDBEA1>1FFBF3AAAAA
@M02197:102:000000000-ALU3V:1:1101:22746:18584 1:N:0:1
AGCCTGGTACCTTCCTCCGCTTATTGATATGCTTAAGTTCAGCGGGTAGTCCTACCTGATTTGAGGTCAGAGTCAAAAGGTTTTCTGCCACAAGGCAAGAAGGGTTCTGAGCGGGCTTGACGCGGAGCAAGGGACAAGACGAAACTTATTACGTCTGTCACGGATGCAAGCGATCCCACTAAGTCATTTGAGGCGAGCCGTGTAACCGGCAGGACGCCCATGTCCAAGTCCACGCCAGGTCATAAACCAGACGGGATTGAGATTTCATGACACTCAAACAGGCATGCCTTTCGGAATACCAAAAGGCGCAAGGTGCGTTCAAAGATTCGATGACTCAC
+
CBCBCFBFFFFFGGGGGGGGGGGHHHHGHGHHHHHHHHHHHHHGGGGGGHHHHHHHGGHHHHHHGHGHHHHHGHHHHHFGGHHGHHGHHHHHHHHHHHGGFHHGFGHHEHHHGGGGCHGHHGDFGGGGHHHGGHGGHHHHGGGGGHHGHFFHGCGBEFGHHGHCGGFHGHHGGGGGGGGGGFF;FFGHHGFGGFGGGFEDHHGFFFGHHHGFC<EFFGHHHHHGHHHHEFGGGHHGGHHFHHHHGBHGHGHGHHFFHHHHHFHGHHHHFHHHGGHHHHHHHHGHHFEGGDGHGFGHCHGHHHGGGGGHHHGGGFGHGGGGGGGEGFFFFFFFFBBAAA
@M02197:102:000000000-ALU3V:1:1101:22725:18581 1:N:0:1
AGCCTGGTACCTTCCTCCGCTTATTGATATGCTTAAGTTCAGCGGGTAGTCCTACCTGATTTGAGGTCAGAGTCAAAAGGTTTTCTGCCACAAGGCAAGAAGGGTTCTGAGCGGGCTTGACGCGGAGCAAGGGACAAGACGAAACTTATTACGTCTGTCACGGATGCAAGCGATCCCACTAAGTCATTTGAGGCGAGCCGTGTAACCGGCAGGACGCCCATGTCCAAGTCCACGCCAGGTCATAAACCAGACGGGATTGAGATTTCATGACACTCAAACAGGCATGCCTTTCGGAATACCAAAAGGCGCAAGGTGCGTTCAAAGATTCGATGACTCAC
+
BBCCCFCFFFFFGGGGGGGGGGGGHHHHHHHHHHHHHHHHHHGGGGGGGHHGHHHHHFHHHHHHGHHEHHHGHHHHHHHGFHHGHHHHHHHGHHGHHHGHHHHGGGHHHGHHGGGGGHGHHGGGGGGGGHHGGGGGHHHHGGGFGHHFHHHHGHHHGHHGHHGHHHHHHEGGGGEGGGHHHHHHHHHGGGGGGGGGGGGHHHGGFGGHHHGGGFFHHGHHHHHHHHHHGGFFGGGHHHHHHHHHHHHGHGGGHGHHHHHHHHHGHHHHHHHHGHHHHGFGHGHHHHHGCGGHHHHGHHGHHHGGGGGHHHHGGGGGGGGGGGGGGGFFFFFFFAABCB
@M02197:102:000000000-ALU3V:1:1101:17722:18642 1:N:0:1
AGCCTGGTACCTTCCTCCGCTTATTGATATGCTTAAGTTCAGCGGGTATCCCTACCTGATCCGAGGTCAACCTTAGAAATGGGGTTGTTTTACGGCGTAGCCTCCCGAACACCCTTTAGCGAATAGTTTCCACAACGCTTAGGGGACAGAAGACCCAGCCGGTCGATTTGAGGCACGCGGCGGACCGCGTTGCCCAATACCAAGCGAGGCTTGAGTGGTGAAATGACGCTCGAACAGGCATGCCCCCCGGAATACCAGGGGGCGCAATGTGCGTTCAAAGATTCGATGATTCA
+
ABBCBFCFFFFFGGGGGGGGGGGHHHHHGHHHHHHHHHHHHHHGGGGGHGHHHHHHHHHHHHHGGGGHHHHHHHGHHHHHHHHGGGGGHHHHHGGGGGGGGHHGHGGGGGGHGGHHHHGHGGGGGGHHHHHHHHHGGGGGGHHHGFGGGHHHHHGGHHHGFGFGGGGGGFGGGGGGGGGGGGGGGGGGGGGGGFGFHHHGGHFGGHHGFHHHHHHHHHGHGHHGGGGGHECHHHFHHHHHGGGFGGCHHHHHHHDFCGGGGGGHGHHGFEGGGGFGGGGFGFFFFFFFBBCCA
@M02197:102:000000000-ALU3V:1:1101:12329:18705 1:N:0:1
AGCCTGGTACCTTCCTCCGCTTATTGATATGCTTAAGTTCAGCGGGTAGTCCTACCTGATTTGAGGTCAGAGTCAAAAGGTTTTCTGCCACAAGGCAAGAAGGGTTCTGAGCGGGCTTGACGCGGAGCAAGGGACAAGACGAAACTTATTACGTCTGTCACGGATGCAAGCGATCCCACTAAGTCATTTGAGGCGAGCCGTGTAACCGGCAGGACGCCCATGTCCAAGTCCACGCCAGGTCATAAACCAGACGGGATTGAGATTTCATGACACTCAAACAGGCATGCCTTTCGGAATACCAAAAGGCGCAAGGTGCGTTCAAAGATTCGATGATTCAC
+
CCCCCFCFFFFFGGGGGGGGGGGHHHHHGHHHGHHHHHGHHHGGGGGGGHHFHHHHHHHHHHHHGHHGFHHHHHHHHHGGFGGGHHHHGHHGHGHHHHGHHHHGHHGHHHGHGGGGGHGHGFDGGGGGHHHGGHGGHHHHGGGGGHHHHEHHGHHHGHHHHHGGGHHHGFHGDGHEHHGGGFGHHHHHHGGGGGGCFGGHHGGFFGGHGHGGGFEGGBFHGHHHGFGFGGGGGHGGHHFHHHHHHGHGHGHGHHHHGHHHHHGBHHHHHFGFGHHHHHHHFEHEHHGGEGEFGHHHHHGHHHGEGEGHHHGGGGGHGGGGGGGEGFFFFFFFFCCAAA
@M02197:102:000000000-ALU3V:1:1101:9943:18807 1:N:0:1
AGCCTGGTACCTTCCTCCGCTTATTGATATGCTTAAGTTCAGCGGGTATCCCTACCTGATCCGAGGTCAACCTTAGAAATGGGGTTGTTTTACGGCGTAGCCTCCCGAACACCCTTTAGCGAATAGTTTCCACAACGCTTAGGGGACAGAAGACCCAGCCGGTCGATTTGAGGCACGCGGCGGACCGCGTTGCCCAATACCAAGCGAGGCTTGAGTGGTGAAATGACGCTCGAACAGGCATGCCCCCCGGAATACCAGGGGGCGCAATGTGCGTTCAAAGATTCGATGATTCAC
+
CCCCDFDFFFFFGGGGGGGGGGGHHHHHHHHHHHHHHHHHHGHGGGGGHHHHHHHHHHHHHHHGGGGHHHHHGHHHHHHHFHHGGGGGHHHHHGGGGGGGGHHHHGGGGGGHGGHHHHHHGGGGGFGHHHHHHHGGGGGGGHHHGGGGGHHHHHHHHHHGGGFGGGGGGGGGGGGGGGGGGGGGGGGGGGGGGHGHHFGGGGBGGGHGHHHGFHHHHHGHGGHGGGGGHHGHHHHHFHHHGGGGGGGHHHGHHHHGGGGGGGGHFGHGFEGHGGGGGGBGGGF4FFFFFBBBBB
@M02197:102:000000000-ALU3V:1:1101:22476:18810 1:N:0:1
AGCCTGGTACCTTCCTCCGCTTATTGATATGCTTAAGTTCAGCGGGTATCCCTACCTGATCCGAGGTCAACCTTTGAAAGAGTTTAACGGCCACGACCGCCCGCACTCCAAAGCGAATATGTATCACAACGCTTAGAGACGGACAGCTCGGCCGGAGACTTCAAGGCGCGCGGGAGCCGCGACGCCCAACACCAAGCGAGGCTTGAGTGGCGAAATGACGCTCGAACAGGCATGCCCTTCGGAATACCAAAGGGCGCAATGTGCGTTCAAAGATTCGATGACTCA
+
BBBCCFDFFFFFGGGGGGGGGGGHHHHHHHHHHHHHHHHHHHHGGGGGHHHHHHHHHHHHHHHGGGGHHGHHHHHHHHHHHHHHHHHHGFGGGGGGGGGGGGGGGGGHHHHGFHGGGGGHGHHHHHHHHGGGGGGHGHGHGGGGGGHGHGGGGHGHHGHGGHGGGGGGGGGGGGGGGGGGGGGHGGHGGFFGGHGGGHHGHHHHHHGGGGHHHHHGGGGGHHGGHHHHHHHHFGGGGFFHHHHHHGHGHHGFGGGHFHHFEFGGGGGCGGGGGFFFFFFFAA?BB
@M02197:102:000000000-ALU3V:1:1101:14694:18772 1:N:0:1
AGCCTGGTACCTTCCTCCGCTTATTGATATGCTTAAGTTCAGCGGGTAGTCCTACCTGATTTGAGGTCAGAGTCAAAAGGTTTTCTGCCACAAGGCAAGAAGGGTTCTGAGCGGGCTTGACGCGGAGCAAGGGACAAGACGAAACTTATTACGTCTGTCACGGATGCAAGCGATCCCACTAAGTCATTTGAGGCGAGCCGTGTAACCGGCAGGACGCCCATGTCCAAGTCCACGCCAGGTCATAAACCAGACGGGATTGAGATTTCATGACACTCAAACAGGCATGCCTTTCGGAATACCAAAAGGCGCAAGGTGCGTTCAAAGATTCGATGATTCAC
+
CCCDEFCFFFFFGGGGGGGGGGGHHHHHHHHHHHHHHHHHHHHGGGGGGHHHHHHHHHGHHHHHGHHHHHHHHHHHHHHGHHHGHHHHHGHHGHHHHHGHHHHGHHHHHHHHGGGGGHGHHGGGGGGGHHGGGHFGGGHHGGGGGHHHHHHHGHHHGHHHHHHCFGHHHHHGHGGGGGGHHGHGHHGHHGGGGGGGGGGHHFFGGFGHHHGGGGGHHHHHHGHHHHHHGGFGGHHHHHHHHHHHGGHGHGHGHHHHHHHHHHGHHHHHHHGGGGEHHHHHGGHHHGHGCGGHHHHHGHGHHHGGGGGHHGHGGGGHGGGGFGGFGCFFFFFFFCBAAA
@M02197:102:000000000-ALU3V:1:1101:13995:18898 1:N:0:1
AGCCTGGTACCTTCCTCCGCTTATTGATATGCTTAAGTTCAGCGGGTAGTCCTACCTGATCTGAGGTCAAGGTGTCAATTGAATTTTCTCAAGGAGAAGCTTTGTGAGCGGGCCGAACGGTTTCTGCAGCCGAGCGAAACGTGAGCACGCAAGGCCGTCCACCGACGGGACCGCTAAGGTATTTGAGGCGAGCCGGACGGCAACACCCAAGTCCACTTCCAGCCCGGGCAGGACCCGGGCGGTGTGAGGTTTTCAAGACACTCAGAAAGGCGTACCCACCGGAATTGCAGAGGGTGCAAGGTGCGTTCAGAGATTCGATGACTCAC
+
ABAAB@BFFFFFGGGGGGGGGGGHHHHHHHHHHHHGHHHGHFHGGFGGGHHEGHHHHGHHHGHHGGHHHGGHFFGHHHHHHHHHHHGHHEFDGGFEEHGHGH<H0H;GHGGGGGGGGGGG8;GGHHG<HFHGFGGGG;;GF<HHGC::DFG7GGH:CGFGGFGDCCCGGDAD??A;AFF9;9F9FFF.?<@FAFFFFAFFF/@E7?DFFF?<19FFFFF?:FFE//?>909>EEED=DF;;B1/:B0E0EFFF1@B2A1DDD22A1/0A//1FA////A01D121211BA00B1F11BGAA00113GFA3GA11113FFDB11111
@M02197:102:000000000-ALU3V:1:1101:6536:18908 1:N:0:1
AGCCTGGTACCTTCCTCCGCTTATTGATATGCTTAAGTTCAGCGGGTATCCCTACCTGATCCGAGGTCAACCTTAGAAATGGGGTTGTTTTACGGCGTAGCCTCCCGAACACCCTTTAGCGAATAGTTTCCACAACGCTTAGGGGACAGAAGACCCAGCCGGTCGATTTGAGGCACGCGGCGGACCGCGTTGCCCAATACCAAGCGAGGCTTGAGTGGTGAAATGACGCTCGAACAGGCATGCCCCCCGGAATACCAGGGGGCGCAATGTGCGTTCAAAGATTCGATGACTCAC
+
33>AAFBFFFFFGGGGGGGGGGGHHGHHCHHHHHHHHHCHHHHGGGGGHHHHHHHAGBFHFHGFGGGHHFFFFHGHHFHHHHGGEGGGHHHGHGFG9GGGGFHGHGGGGGGFGGHHHHHHGGGFFGFHHHHHHHHGCCGGGHHGGFDGGFHH:HFGHEHGGGFGGGFGGGGGFEBFGGGGGBBCBGGGGGGGEFHHFGFFFFGCEFFCBBGHHHGBGEFGFFGFDFFGHFGHBGHGFGGFCGGEBE0FGGBGF3FGGGGCGGEHHGHGEEFAGF55F5G2B4CFFFFFF?AA3A
@M02197:102:000000000-ALU3V:1:1101:20388:18775 1:N:0:1
AGCCTGGTACCTTCCTCCGCTTATTGATATGCTTAAGTTCAGCGGGTAGTCCTACCTGATTTGAGGTCAGAGTCAAAAGGTTTTCTGCCACAAGGCAAGAAGGGTTCTGAGCGGGCTTGACGCGGAGCAAGGGACAAGACGAAACTTATTACGTCTGTCACGGATGCAAGCGATCCCACTAAGTCATTTGAGGCGAGCCGTGTAACCGGCAGGACGCCCATGTCCAAGTCCACGCCAGGTCATAAACCAGACGGGATTGAGATTTCATGACACTCAAACAGGCATGCCTTTCGGAATACCAAAAGGCGCAAGGTGCGTTCAAAGATTCGATGACTCAC
+
AABBBFBFFFFFGGGGGFGGGGGHHHHHHHGHHHGHHHHHHHHGGGGGGHHHGHHHHHHHHHHGGHHHHGHHGHHHHHHGGHGGHHHHHHHHHGGHGHGGCGHG?FGHHHHEGFGGGGGHHGGGGGGGHGHGGHGGHHHHGGGGGHHHHHHHGCHGGGHGHGGHDGHHHHGGHGGHGHGHGHHHFFHGGGGEGFGGGFGFDFFGGGGGHFGGGBEGAFFHHGFHFHGHDGGGGHGFHFFEHHFHFGGGHE1GFFHHGGHHHHHG@HHGHHHHGHHHHHHHGHHHHGHGFGGHGFHGCHCHGHGGGGGHHHHGGGGHGGGGGGGGGGFFFFFFDACBCA
@M02197:102:000000000-ALU3V:1:1101:10790:18911 1:N:0:1
AGCCTGGTACCTTCCTCCGCTTATTGATATGCTTAAGTTCAGCGGGTAGTCCTACCTGATCTGAGGTCAAGGTGTCAATTGAATTTTCTCAAGGAGAAGCTTTGTGAGCGGGCCGAACGGTTTCTGCAGCCGAGCGAAACGTGAGCACGCAAGGCCGTCCACCGACGGGACCGCTAAGGTATTTGAGGCGAGCCGGACGGCAACACCCAAGTCCACTTCCAGCCCGGGCAGGACCCGGGCGGTGTGAGGTTTTCAAGACACTCAGACAGGCATACCCTCCGGAATACCAGAGGGTGCAAGGTGCGTTCAAAGATTCGATGACTCAC
+
CCCCCFCFFFFFGGGGGGGGGGGHHHHHHHHHHHHHHHHHHHHGGGGGGHHHHHHHHHHHHHHHHGHHHHHHGHHHHGHHHHHHHHHHHHHHGHHGHHHHHHHGHHGHHGGGGGGFGGGGGGGHHHHHHHHGGGGGGGGGGHHHGGHHGGGGGGHEFDGEAGHFCGHGGGGGHGGHHGGDFFHFGFGGGGDGGFGGDGHGHFFFFGFHHHHHGGFHHHGGGGGGGHHGGHEEAGGGGGGGGHHHHGHGGHHHHHHHHHHFHGHHHGFHHHHFF1GGGEGHHHHHHHHHGHGGHHGHHHHGGGGHGGFGGGGGGGFFFFFFF@BBA?
@M02197:102:000000000-ALU3V:1:1101:12057:19050 1:N:0:1
AGCCTGGTACCTTCCTCCGCTTATTGATATGCTTAAGTTCAGCGGGTATCCCTACCTGATCCGAGGTCAACCTTAGAAATGGGGTTGTTTTACGGCGTAGCCTCCCGAACACCCTTTAGCGAATAGTTTCCACAACGCTTAGGGGACAGAAGACCCAGCCGGTCGATTTGAGGCACGCGGCGGACCGCGTTGCCCAATACCAAGCGAGGCTTGAGTGGTGAAATGACGCTCGAACAGGCATGCCCCCCGGAATACCAGGGGGCGCAATGTGCGTTCAAAGATTCGATGATTCAC
+
CCDDCFCFFFFFGGGGGGGGGGGHHHHHHHHHHHHHHHFHHHHGGGEGGHHHHHHHHHHHHHHGGGGHGHHHHHHHHHGHHHHGGGGGHHHHHGCGGGGFGHHHHGGGGGGHGGHHHGHHGGFFGHHHHHHHHHHGGFGFFHHGGFFGGHHHHHHGHHHEGGGGGGGGGFGGGGGGGGGGGGGGGGGGGGGGGHHHFHHGGHGGGHHGHFHHHGHHHHHHHHHGGFGGHGGGHFHFHHHGGGGGFGGHFHHHHHHFAGGGFGGHGHGGGGGHGGGGGFGGGGFFFFFFFCCCBB
@M02197:102:000000000-ALU3V:1:1101:13575:19061 1:N:0:1
AGCCTGGTACCTTCCTCCGCTTATTGATATGCTTAAGTTCAGCGGGTATCCCTACCTGATCCGAGGTCAACCTTAGAAATGGGGTTGTTTTACGGCGTAGCCTCCCGAACACCCTTTAGCGAATAGTTTCCACAACGCTTAGGGGACATAAGACCCAGCCGGTCGATTTGAGGCACGCGGCGGACCGCGTTGCCCAATACCAAGCGAGGCTTGAGTGGTGAAATGACGCTCGAACAGGCATGCCCCCCGGAATACCAGGGGGCGCAATGTGCGTTCAAAGATTCGATGATTCAC
+
ABABCFCFFFFFGGGGGGGGGGGHHHHHHHHHHHHHGHGHHHHGGGGGHHHHHHHHHHHHHGHGGGGGGHHFHHHHHHHHHGHGGGGGHHHHFGGGGGFGGHHHHGGGGGGHGGHHHFFHGGGGGHDFHHHHHHFGGGGGGHHHGGFFHHHFHHHHHHHGGGGGGGGGGGGFGGGGGGGGGFFFFGGGGFFFFGFFFF8GGFFGGHHFFFHHHFHHHHHHGFFFBBFFFGGGHHHHHFFF0C:BFGGGHGHHHHHFEGGEEE255FFEEA2FGGGGDGGEACCFFBFFFA3>AA
@M02197:102:000000000-ALU3V:1:1101:19885:19025 1:N:0:1
AGCCTGGTACCTTCCTCCGCTTATTGATATGCTTAAGTTCAGCGGGTATCCCTACCTGATCCGAGGTCAACCTTTGAAAGAGTTTAACGGCCACGACCGCCCGCACTCCAAAGCGAATATGTATCACAACGCTTAGAGACGGACAGCTCGGCCGGAGACTTCAAGGCGCGCGGGAGCCGCGACGCCCAACACCAAGCGAGGCTTGAGTGGCGAAATGACGCTCGAACAGGCATGCCCTTCGGAATACCAAAGGGCGCAATGTGCGTTCAAAGATTCGATGACTCAC
+
BCCCCFCFFFFFGGGGGGGGGGGHHHHHHHHHHHHHHHHHHHHGGGGGHHHHHGHHHHHHHHHGGG:HHHHHGHGHGHHEHHHHHHHHGGGGGGGGGGGGGGGGGGGHHHHHHHGGGGGHHFHHGHHHHGGGGGGHHGHHGGGGGGFHHGGGGHHGGGGGGGGGGFEGGGGGFGFFFFFFFFFHGHFFEFFFFFGGGGHEHHFFF3DGFEFGDHFFFFFFFFFGFFHGFCEFGFFFFFFFHHHGFHHFHC?GGGGCHHHCEEAFBGEFCFFEFF4FFDDB@A>3AA
@M02197:102:000000000-ALU3V:1:1101:26368:19279 1:N:0:1
AGCCTGGTACCTTCCTCCGCTTATTGATATGCTTAAGTTCAGCGGGTATCCCTACCTGATCCGAGGTCAACCTTAGAAATGGGGTTGTTTTACGGCGTAGCCTCCCGAACACCCTTTAGCGAATAGTTTCCACAACGCTTAGGGGACGGAAGACCCAGCCGGTCGATTTGAGGCACGCGGCGGACCGCGTTGCCCAATACCAAGCGAGGCTTGAGTGGTGAAATGACGCTCGAACAGGCATGCCCCCCGGAATACCAGGGGGCGCAATGTGCGTTCAAAGATTCGATGATTCAC
+
BBBCBFBBDDDFGGGGGGGGGGGHHHHFHHHGHHHHHHHHHHHGGGAEHHGHHHGHHHHHGHHGGGGFFHFHHHHGFHHHHHHGFEFGHGFHHGCGGGGFGFGGEEGGGG;HGFHHHHHHGGFGGGGHHGHFHH;GGGGGGHGHGGGGGGGGGHHHGHGGFCFGGGFGGGFFFAFFFFGGFFFDFFGGFGGGFHFGGGBGFGGFGGHGFHHHHHHHFHFFFHHFFFFDFHGFHFHHGGCFGGGFEEGGG5GHHGHFGEECEFFFHGHGGGGGFB5DGCGGGFFFFFFFFA?ABA
@M02197:102:000000000-ALU3V:1:1101:9740:19284 1:N:0:1
AGCCTGGTACCTTCCTCCGCTTATTGATATGCTTAAGTTCAGCGGGTAGTCCTACCAATCTGAGGCCGATGAATTGAAATTAAATCCCTTCCTCTCTTCCAAAGGAGCGAGGCATGGGCGGGGTTCAGAAGCACTCCAACCAGCAAAACGTCGCGTCCAGCTCCTCGACCCTGCGCCTCTCCTCTCCGAAGTCCTGATATTATCAAAACCCGGCAGGGAAAGACGTGGGCCAAATAACGAACTTTCGTCCGTCTTGCCTACCGAATGGATGCACTAATACATTTCGAGGGAACCACCGTGGAAGATGGCAAGACCCTCAATACCGATCCGCCAGCTTTCTCAACTAAATAAGAAAGCTGTCGTTCGAAACAATTCGCGGCCCTCAAACAGGCATGCTCCCCAGATTAGATCTGCCGGGAGCGCAAGGTGCGTTCAAAGATTCGATGACTCAC
+
A??3>FAFFF55FFGGGGEFFGGHHGHHFFFHFHHHHHHHHHFFEGG?AFGGHFHHHGHHHBFDEAEEFCDGHFHHEBFHGHFHGGHHHFG3GGHHHHHGHBFH2BFGGFCE?EHHHGHGCGC<@GGHGGHHHHHHGHHHGGHHHFHHGGGG@D--=?DF/0C/9BEGGAGGBE>CF.DFFFEFFFFFF.-.9;FFFFFFBBB:/F/BFDA99-9B;=??AAF...;AA?#:;;;:B/A/#A.99/--;----ABB-;-9.000F090B00;000C000B..9.-BC9/0:.:..CA0<0BEGGGC/;D0HCC.C0G<0...FE@---@/F1D@11F/F2F2GGBHGF2HGBHFG/@@??EFGF?DBGGFF/>/EE@B/E0EFHFGHHF1@11ECCA?BDHHGGB1FGF//CEEEACEE0GCCHGGCE?GGFDB33GE1GFF3BB1B1>11A
@M02197:102:000000000-ALU3V:1:1101:12310:19293 1:N:0:1
AGCCTGGTACCTTCCTCCGCTTATTGATATGCTTAAGTTCAGCGGGTATCCCTACCTGATCCGAGGTCAACCTTAGAAATGGGGTTGTTTTACGGCGTAGCCTCCCGAACACCCTTTAGCGAATAGTTTCCACAACGCTTAGGGGACAGAAGACCCAGCCGGTCGATTTGAGGCACGCGGCGGACCGCGTTGCCCAATACCAAGCGAGGCTTGAGTGGTGAAATGACGCTCGAACAGGCATGCCCCCCGGAATACCAGGGGGCGCAATGTGCGTTCAAAGATTCGATGACTCAC
+
CCCCCFCFFFFFGGGGGGGGGGGHHHHHHHHHHHHGHHHHHGHGGGGGHHHHHHHHGHHHHHHGGGGHHHHHHHHHHHHHHGHGGGGGHHHHHGGGGGGGGGHHHGGGGGGHGGHGHHHHGGGGGGFGHHHHHGHGGGGGGHHGGGGGGGHGHHHHFGFGGGGGGGGGGGGGGGGGGGGGGGGFFGGGGGGGGHGHHHGGGHGGGHHGHHHHHHHHHHHHHHHGGGGGHHGHHHHGGHHHGGGGGGGHHHHHHHGGGGGGGGGHGHHGGGGHGGGGGGGGGGFFFFFFFCCAAB
@M02197:102:000000000-ALU3V:1:1101:26979:19280 1:N:0:1
AGCCTGGTACCTTCCTCCGCTTATTGATATGCTTAAGTTCAGCGGGTATCCCTACCTGATCCGAGGTCAACCTTAGAAATGGGGTTGTTTTACGGCGTAGCCTCCCGAGCACCCTTTAGCGAATAGTTTCCACAACGCTTAGGGGACAGAAGACCCAGCCGGTCGATTTGAGGCACGCGGCGGACCGCGTTGCCCAATACCAAGCGAGGCTTGAGTGGTGAAATGACGCTCGAACAGGCATGCCCCCCGGAATACCAGGGGGCGCAATGTGCGTTCAAAGATTCGATGATGCAC
+
BABBBFBCFFFFGGGGGGGGGGGFHHHHHGHHHHCGHGDGFHHGGCEEHFHHHHGHHGHGHGEEGGEHHHHCEFH:FHHHHEHGBEFGHHGHFFGEGFE@FHHHAFGGCGGHHCHHHHHHGGGGFHHHHGHHHHHFGFGFFHHHGGGGGHHHGGHGFGHGGFFGGFGGGGGGGGGGEGGGGGGGGGGFFGGGGFFHFFFFFGBGFGDEG<HHGBHBGHGGBFFFGGFFEHGHGHHFHGCEFGFEGGEEHHHGF3DCE?GGGGEFGHCGGEGHGGGGFGFGGGFFFFFFD>3BAA
@M02197:102:000000000-ALU3V:1:1101:12726:19425 1:N:0:1
AGCCTGGTACCTTCCTCCGCTTATTGATATGCTTAAGTTCAGCGGGTAGTCCTACCTGATTTGAGGCCAGATGTCAAGGATTATACACACAAGTGCGTATGGGGTATAGAAAGCAGACTATTGTCAAAGTCCTGGCCACAAGCGAACTTGTGTCCTAAGCGAAATACTTATTACGCCTAGGGGATCCAGTGCAAAGACTAATCCAGCTCACATTTTTAAGGCGAGTCAACTCATCATTGACAAACGCCCACATCCAACATCCAAGCTTGGATTAACCAAACTTGGAGTTGAGGTTTTCATGACACTCAAACAGGCATACTCTTCGGAATACCAAAGAGTGCAATTTGCGTTCAAAGATTCGATGATTCAC
+
>1>A111B@FFFGGGGGGGGGGGHHGHHHHHHHHGHHHHHGHHGGGGGFHHGHHHEHFGHHHBGFHGGGEHHHHHGH11BG1DD2DG1D?EE0@F1>/>>0FGEE>BGHD1B1BE0>0F1EH1B2BD11BB1210CC1/0<0FAFFFEF1C@<?FGC;0<C0C0;1GGGHH@GDCCC<ACHC<<$>CF*D11HGFDC1C:GFCGHC1<B<?01FBFFEGCFF?1@AF3FGGFCFFFFFFGE/>>E;?3B3@@3F44BGF31GB3FBCF@DB34F1GEFF@@@3FD5FGHHGGHEHHHHBHHGFB1AG5HHGHHHHHGGCCGFGHHGFGD2HHF5FFFB5BHHGAEE2FGDFDGFGEFGFFFFFFFABBAA
@M02197:102:000000000-ALU3V:1:1101:23651:19456 1:N:0:1
AGCCTGGTACCTTCCTCCGCTTATTGATATGCTTAAGTTCAGCGGGTATCCCTACCTGATCCGAGGTCAACCTTAGAAATGGGTTTGTTTTACGGCGTAGCCTCCCGAGCACCCTTTAGCGAATAGTTTCCACAACGCTTAGGGGACAGAAGACCCAGCCGGTCGATTTGAGGCACGCGGCGGACCGCGTTGCCCAATACCAAGCGAGGCTTGAGTGGTGAAATGACGCTCGAACAGGCATGCCCCCCGGAATACCAGGGGGCGCAATGTGCGTTCAAAGATTCGATGATTCAC
+
CBCCCFCFFFFFGGGGGGGGGGGHHHHHHHHHHHHHHHHHHHHGGGGGHHHHHHHHGHHHHHHGGGGHHHGHHHHHHHHHHHHGGGFHHHHHHGGGGEGGGGHHHGGGGGGHHGHHHGHHGGGGGHHHHHHHHHHGGGGGGHHHGFGGGGHHHHHHHGHGGGGGGGGHGFGFGGGGGGGGGGGFGGGGGGGGGFGHHHGGGHGGGFHGHHHFHGHHHHHHHHHGGGGGGHGHHHHHHHHHGGGGFGCHFHFCHHHGGGGGGGGHFHHGGGGHFGGGGGGGGGFFFFFFFBBBCB
@M02197:102:000000000-ALU3V:1:1101:4973:19534 1:N:0:1
AGCCTGGTACCTTCCTCCGCTTATTGATATGCTTAAGTTCAGCGGGTAGTCCTACCAATCTGAGGCCGATGAATTGAAATTAAATCCCTTCCTCTCTTCCAAAGAAGCGAGGCATGGGCGGGGTTCAGAAGCACTCCAACCAGCAAAACGTCTCGTCCAGCTCCTCGACCCTGCGCCTCTCCTCTCCGAAGTCCTGATATTATCAAAACCCGGCAGTGCAATACGTGGGCGAAATAACGAGCTTTCTTCCGTCTTGCCTATCGAATGGATGCGTTAATGCATTTCGAGGGAGACACCGTGGAAGATGGCAAGACCCTCAATACCGATCCGCCAGCTTTCTAAACTAAATAAGAAAGATGTCGTTCGAAACAATTCGAGGCCCTAAACCAGGCATGCTCCCCAGATTAGATCTGCCGGGAGCGCAAGGTGCGTTCAAAGATTCGATGACTCAC
+
AAAAAF?FFFFFFGE5EF2AFGD5DFGFCFFFGFHHFHHHHFGEECE21BFHHHHHHCHHGGGDAFFGG0>GDGF3BFHHEHGHHGHHHHHHFHHHG4FHHHE33F?G/E/>EFHG0??E/<<->>D1<FGFHHGHFFFHGGHEHFFHHCAC//::EG?/:FBCFGD.--9/99-;;ADFBFB99B;;@A=.BBB//9BFFFFF/BB/9A?9-;;-//9;B/BF.;;.-.99B9.;9B95.99+9B....=/..0//:.0000=00/@C-9:00000000G?;.-B:<<0=/..<-<0DDD<F>>1111HHGCCF1<??/?/EC////C/0C1<1B2<1>2DHGBFEBFFHG2>BB/?C?/00GGHFBBB>10//B/EF>1110BB/1GBHBEHEAA/0BBFFEGGBFBA//ECCCCEA00F1FHCEAA111CFGGF1BB1FDB1@1@AAA@
@M02197:102:000000000-ALU3V:1:1101:19973:19595 1:N:0:1
AGCCTGGTACCTTCCTCGCTTATTGATATGCTTAAGTTCAGCGGGTATCCCTACCTGATCCGAGGTCAAGAGTGTTAAAATGTACTTTTGGACGTCGTCGTTATGAGTGCAAAGCGCGAGATGTACTGCGCTCCGAAATCAATACGCCGGCTGCCAATTGTTTTAAGGCGAGTCTACACGCAAAGGCGAGACAAACACCCAACACCAAGCAATGCTTGAAGGTACAAATGACGCTCGAACAGGCATGCCCCATGGAATACCAAGGGGCGCAATGTGCGTTCAAAGATTCGATGACTCAC
+
AABBCFABBFFFGGGGGGGGGGHHHHGHHHHHHHHGHHHH5FEFFGGHHHHHHHHHHHHHHHGGGGHGHHHH5FFGHHHHHHGFHHHHHHGGHGGGGGGGGGHHHGHHHHHGHHHGGGGGGGHHHHHHHGGGGGHHHGHHHHHGHHGGGGGGHHHHHHHHHHHHHHHGHGHHGGHGGGGHHHGGGGHHHHGHHGFFFFGHFGGHGHHHGHHFHHHFHHHFHHHHGHGHGGGGGHHGHHHFHHHHHGGGHGHHHHHHHFFHHHHGCGGGHHHHGGEGHGGGGGGGGGGFFFFFFFBBCCA
@M02197:102:000000000-ALU3V:1:1101:4950:19540 1:N:0:1
AGCCTGGTACCTTCCTCCGCTTATTGATATGCTTAAGTTCAGCGGGTAGTCCTACCAATCTGAGGCCGATGAATTGAAATTAAATCCCTTCCTCTCTTCCAAAGAAGCGAGGCATGGGCGGGGTTCAGAAGCACTCCAACCAGCAAAACGTCGCGTCCAGCTCCTCGACCCTGCGCCTCTCCTCTCCGAAGTCCTGATATTATCCAAACCCGGCAGGGAAAGAAGTGGGCGAAATAACGAGCTTTCGGCCATCTTGCCTATCGAATGGATGCGCTAATGTATTTCGAGGGAGCCACCGGGGAAGATGGCAAGACCCTCAATACCGATCCGCCAGCTTTCTCAACTAAATAAGAAAGCTGTCGTTCGAAACAATTCGCGGCCCTCAAACAGGCATGCTCCCCAGATTAGATCTGCCGGGAGCGCAAGGTGCGTTCAAAGATTCGATGACTCAC
+
A3AAAFAFFFFFGGGFGFEGGGGHGFHHGFHHHHHHHHHGF5FFGGGGGHHHHHGHGHHHFGEGGGGGEFGFFGHHHHHGHHGHFBGHHFFBFGHHHHFHEHFGB1GHC/EEEGF?0?GFCCCGGHHHHFHHHHHEFGHHDGGHHGHHAGGACF9??DDGGGGGGEADGGACFF-9DADFEFFFFEFFF?AFFFFFEBFFFFE//;B9.EDAFFF-@BEFE.B.BBFB?ADAA..F/BA?DF?@*;/.///.E;/F/D99;/B9/F;9;-99/09;0000A;;.-/FAEFA9.;---:/0FG:/CFG0GB/FC./<00D.HCCE-<-CGE<1D0@1FEC2GGFFD?22F?FFHHFE@DC/EE0C?FHG??C>///EEGFEB?5HGB3BDB33GEEEFAFDF5B55HHHHCE?ACFFGGCGCHFFHEE224AGB55GGGFGBFFDDFDABA>>
@M02197:102:000000000-ALU3V:1:1101:16371:19677 1:N:0:1
AGCCTGGTACCTTCCTCCGCTTATTGATATGCTTAAGTTCAGCGGGTAGTCCTACCTGATTTGAGGTCAGAGTCAAAAGGTTTTCTGCCACAAGGCAAGAAGGGTTCTGAGCGGGCTTGACGCGGAGCAAGGGACAAGACGAAACTTATTACGTCTGTCACGGATGCAAGCGATCCCACTAAGTCATTTGAGGCGAGCCGTGTAACCGGCAGGACGCCCATGTCCAAGTCCACGCCAGGTCATAAACCAGACGGGATTGAGATTTCATGACACTCAAACAGGCATGCCTTTCGGAATACCAAAAGGCGCAAGGTGCGTTCAAAGATTCGATGACTCAC
+
CABBCFCFFFFFGGGGGGGGGGGHHHGHHGHHHHHHHHHHGHGGGGGGGHHGHHGHHHHHHHHHGHHHHHHGGHHHHHHGGHHGHHHHHHHGGGHGGFEHFHHGHHHGFFHHGGGGGHGHHGGGGGGGHGFGGHGGHHHHGFCGGHHGHHGHGGHHGHHHHHHHFHHHHHHGHGHHHGGGGEGFHGGFHGGGGGGGFFFFHHFFFFFFFFFDFGGHHHFGEHHHHHHGGGGEGHGHHFGDHHHHFGEGHGHGHHHHGHHHGHHHHHGHHHHHGGHHHFHHHHHHFAHE?GDFHHHHHDGGHHGGGGGHHHHGGGGHGGGGGGGGGGFFFFFFFCBBBB
@M02197:102:000000000-ALU3V:1:1101:17324:19706 1:N:0:1
AGCCTGGTACCTTCCTCCGCTTATTGATATGCTTAAGTTCAGCGGGTATCCCTACCTGATCCGAGGTCAACCTTAGAAATGGGGTTGTTTTACGGCGTAGCCTCCCGAACACCCTTTAGCGAATAGTTTCCACAACGCTTAGGGGACAGAAGACCCAGCCGGTCGATTTGAGGCACGCGGCGGACCGCGTTGCCCAATACCAAGCGAGGCTTGAGTGGTGAAATGACGCTCGAACAGGCATGCCCCCCGGAATACCAGGGGGCGCAATGTGCGTTCAAAGATTCGATGATTCAC
+
BBCCCFBFDFFFGGGGGGGFGGGHHHHHHGCHHHHHHHHHHHHGGGGGHHHHHHHHHHHGHHGGGGE?GGGHHHHFHHHHHGHGGCGEHHHHHGGGGGCGGHHHHGGGGGGHGGHHHGGHGGDGFGHHHHHHHHHGGGGGGHHHGFFGFHHHBHFHHFFFGGFCFGGGGGGGFFFGFFGGGFFFGGGFFFFGFFFHHHGGGGGFFHFGHHHHGHHHHHHHHHHGGGGGHHGHGHHHHHHFFCFCGFGHHHHHHHGGGCGGDGGHHHHGEEGHGGGFGBGGGGFFFFFFFCCCCC
@M02197:102:000000000-ALU3V:1:1101:16145:19679 1:N:0:1
AGCCTGGTACCTTCCTCCGCTTATTGATATGCTTAAGTTCAGCGGGTAGTCCTACCTGATTTGAGGTCAGAGTCAAAAGGTTTTCTGCCACAAGGCAAGAAGGGTTCTGAGCGGGCTTGACGCGGAGCAAGGGACAAGACGAAACTTATTACGTCTGTCACGGATGCAAGCGATCCCACTAAGTCATTTGAGGCGAGCCGTGTAACCGGCAGGACGCCCATGTCCAAGTCCACGCCAGGTCATAAACCAGACGGGATTGAGATTTCATGACACTCAAACAGGCATGCCTTTCGGAATACCAAAAGGCGCAAGGTGCGTTCAAAGATTCGATGATTCAC
+
CBBCCFBFFFFFGGGGGFGGGGGHHHHHHGHHHHHHHHHHHHHGGGGGFHGHHHHHHHGGHHHHEHGHHHGHFGFHFHHGGHHGHHHGHHHGGHHHHHGEHHHGCGHHHHGHGGGGFHGHHGGGGBCFHHHEGHGGHH9GGGGGGHHHHFHHGGHGGHHHHGFFCEHHHHGGGEEDDBCAFGFHGGFGGGFGGEACFGFFFEGGGGGFGDF;GDEDFFCEFCFHGFFFFGGFGGHHGGHFFFHGF3E1HGHAB?5F5GFFHHHHFFHGGHFGGGGHHHHGHHHFHFFE0FEHBGHHHHFHFHGGDCCGHGHFEEFCGGFGGGGGGGFFFFFFFAA@A?
@M02197:102:000000000-ALU3V:1:1101:18262:19972 1:N:0:1
AGCCTGGTACCTTCCTCCGCTTATTGATATGCTTAAGTTCAGCGGGTATCCCTACCTGATCCGAGGTCAACCTTAGAAATGGGTTTGTTTTACGGCGTAGCCTCCCGAGCACCCTTTAGCGAATAGTTTCCACAACGCTTAGGGGACAGAAGACCCAGCCGGTCGATTTGAGGCACGCGGCGGACCGCGTTGCCCAATACCAAGCGAGGCTTGAGTGGTGAAATGACGCTCGAACAGGCATGCCCCCCGGAATACCAGGGGGCGCAATGTGCGTTCAAAGATTCGATGACTCAC
+
AABAAFA4BBFFDFGGFCEECGGHHHHHFHHHHHGGFFGBGHGDGGGGHHHGHHFFHHHGGFHDGGGHHGGFHHHHHHHHHG;FEFFGHHHHFFFFFEEGGHHHFGGGGGGHHGHGHHFFFFBCGHHF9HFHHGHGFGGGGHHHGEGGGFHHGGHHHHHAFGFDGGGHGFFFFFFFFGGGGGGGGGGGGFFDFFFHFGFFGGGGFFHFDFGFFFGHGHHHGBGFFFGGHFCHHHHHHGHHB/G9EFCHHHHGHHHGGGGGGFGHHGGE2AGHGCGFCFFFFFF4FFFFFBA>>3
@M02197:102:000000000-ALU3V:1:1101:19972:19894 1:N:0:1
AGCCTGGTACCTTCCTCCGCTTATTGATATGCTTAAGTTCAGCGGGTATCCCTACCTGATCCGAGGTCAACCTTAGAAATGGGGTTGTTTTACGGCGTAGCCTCCCGAACACCCTTTAGCGAATAGTTTCCACAACGCTTAGGGGACAGAAGACCCAGCCGGTCGATTTGAGGCACGCGGCGGACCGCGTTGCCCAATACCAAGCGAGGCTTGAGTGGTGAAATGACGCTCGAACAGGCATGCCCCCCGGAATACCAGGGGGCGCAATGTGCGTTCAAAGATTCGATGACTCAC
+
BBBBBF@FDFFFGGGGBGCGEGEFHHHHFHHGFHGHHFGFFGHEGGEEFHHFHHHHHGHHHHHGGGGHGGHHHHHHHHHHHHHFGGGFHHHHHGGGFGGDFFHGHGGGGGGHGGHHHDFGG?FGGHHHHHHHGHHGGGGGGHEGGGGGFFGHHHHHHGHFFCFFFGFGFFFFFFFFFFGGGCGFGDAGFFGFFGGHHFFFGHGGGHHGGFFGHGHHHHFFHHFGFGFGHHGHHHHHHHHHFFFGFFCHHFHGFFHGGEEE?E2CHGFGCGGGGGGGGFFGGGFFFFF@BAABAA
@M02197:102:000000000-ALU3V:1:1101:14981:19912 1:N:0:1
AGCCTGGTACCTTCCTCCGCTTATTGATATGCTTAAGTTCAGCGGGTATCCCTACCTGATCCGAGGTCAACCTTTGAAAGAGTTTAACGTCCACGACCGCCCGCACTCCAAAGCGAATATGTATCACAACACTTAGAGACGGACAGCTCGGCCGGAGACTTCAAGGCGCGCGGGAGCCGCGACGCCCAACACCAAGCGAGGCTTGAGTGGCGAAATGACGCTCGAACAGGCATGCCCCCCGGAATACCAGGGGGCGCAATGTGCGTTCAAAGATTCGATGACTCAC
+
CCCCCFCFFFFFGGGGGGGGGGGHHHHHGHHHHHHHHHHHHHHGGGGGHHHHHHHHHHHHHHHGGGGHHHHHHHHGGHHHHGHHHHHGGHHGGHGGGGGGGGGGGGGHHHHHHGGGFFFHHHHHGHHHHGFGHHHHHFGHGGGGGGGHHGGGGGGFFGGHHHHHHHFGGGGGGGFFFGGFFGGGGGGGGGHGGGGGGHHGGHHHHHGGGGHHHHGGGFFFHHGHHHHEHHGHGGGGGGGHHHHHHHHGGGGGGGGGHHHEGEGHGGGGGGGGGGFFFFFD@B@BAA
@M02197:102:000000000-ALU3V:1:1101:12582:20187 1:N:0:1
AGCCTGGTACCTTCCTCCGCTTATTGATATGCTTAAGTTCAGCGGGTATCCCTACCTGATCCGAGGTCAACCTTTGAAAGAGTTTAACGGCCACGACCGCCCGCACTCCAAAGCGAATATGTATCACAACGCTTAGAGACGGACAGCTCGGCCGGAGACTTCAAGGCGCGCGGGAGCCGCGACGCCCAACACCAAGCGAGGCTTGAGTGGCGAAATGACGCTCGAACAGGCATGCCCTTCGGAATACCAAAGGGCGCAATGTGCGTTCAAAGATTCGATGACTCAC
+
A@BBCFCFFFFFGGGGGGGGGGGHHHHHHHGGHHHGGHHHHHHGGGGGHHHHHHHHHHHHHHHGGGGHHHHHHHHHHHHHHHHHHHHHGGGGGGGGGGGGGGGGGGGHHHHGHHGFGGGHHHHHHHHHHGGGGGGHGHHHGGGGGGHHHGGGGHHHHGGGHHGGGGGGGGGGGGGGGGGGFFGGGGHFGFFFGHGGGGHGGHHGHHGGGGHGHHHGGGGGHHGHGDFHHHHHGGGGGGGHHHHHHGHHHHGFGGGGHGHGFGGFGGGGGGGGGGFFFFFFFCCCCC
@M02197:102:000000000-ALU3V:1:1101:7210:20195 1:N:0:1
AGCCTGGTACCTTCCTCCGCTTATTGATATGCTTAAGTTCAGCGGGTATCCCTACCTGATCCGAGGTCAACCTTAGAAATGGGTTTGTTTTACGGCGTAGCCTCCCGAGCACCCTTTAGCGAATAGTTTCCACAACGCTTAGGGGACAGAAGACCCAGCCGGTCGATTTGAGGCACGCGGCGGACCGCGTTGCCCAATACCAAGCGAGGCTTGAGTGGTGAAATGACGCTCGAACAGGCATGCCCCCCGGAATACCAGGGGGCGCAATGTGCGTTCAAAGATTCGATGATTCAC
+
CCBCCFCFFFBFGGGGGGGGGGGHGHHHFHHHHHHHHHHGHHHGGGGGHHHHHHHHHGEHHFHGGGEHHHHHHHHHHHHHHHHHGGGGFHHGGGGGGGGGGHGHHGGGGGGHE?GHHHHHGGGGGHHHHHHHHHHGGGGGGGHHGFGGGGHHHHHGGHHGGGGGGGGHGGGGFGGGGGGGGGGGFGGFGGFFFFFFHFFGFGGGGGGCDAHHHHHGHHHGHHGFFFBDFGDFGGGDBGFHGGGGGGGHHGHHHHHGGGGGGEGFHGGEEECGFF5GGGGGGGFFFFFFFBBBBB
@M02197:102:000000000-ALU3V:1:1101:20636:20211 1:N:0:1
AGCCTGGTACCTTCCTCCGCTTATTGATATGCTTAAGTTCAGCGGGTAGTCCTACCTGATTTGAGGTCAGAGTCTAAAAGTGCGCGATGGCAGGTTATGAGCAGACTCATTAGCAAGGGACAAGACGAAACTTATTACGTCTGTCACGGATGCAGAGAGATCCACTTAGTCATTTGAGGCGAGCCGTGTGACCGGCAGACGCCCAAGTCCAAGTCCCGACCCAGATCATAAACCCGAGGGGATTGAGATTTCATGACACTCAAACAGGCATGCCTTTCGGAATACCAAAAGGCGCAAGGTGCGTTCAAAGATTCGATGATTCAC
+
BCCCBFCFFFFFGGGGGGGGGGGHHHHHHHGHHGGHHHHHHHHGGGGGGHHHHGHHHGHHHHHHGHHHHHHHGGFHHHHHHHHGGGGGGGHHGGBFGHHHHHHHHHHHHHHHHHHGHGGHGGHHFHGGGGGHHHHHHHGHGHGHHHHGCFGHHHHHFHGGFFHGHHGHHHGHHHHHGGHGFCGGGHFGGGGGGHGGGGGGHHGFFGFFHGFFFFFFGHGFHGGGGFHGHGGHGGGFHGHFFHFFFHHHHHGHHHHHHHGHHHGHHHGHGGHHHECGFHHHHHHGGHHHGGGGGHHGHGGGFHGGCGFGGEGBBFFFFFFAABBB
@M02197:102:000000000-ALU3V:1:1101:10827:20272 1:N:0:1
AGCCTGGTACCTTCCTCCGCTTATTGATATGCTTAAGTTCAGCGGGTATCCCTACCTGATCCGAGGTCAACCTTAGAAATGGGGTTGTTTTACGGCGTAGCCTCCCGAGCACCCTTTAGCGAATAGTTTCCACAACGCTTAGGGGACAGAAGACCCAGCCGGTCGATTTGAGGCACGCGGCGGACCGCGTTGCCCAATACCAAGCGAGGCTTGAGTGGTGAAATGACGCTCGAACAGGCATGCCCCCCGGAATACCAGGGGGCGCAATGTGCGTTCAAAGATTCGATGACTCAC
+
ABCCAFCFFFFFGGGGGGGGGGGHHHHHHHHHHHGHFHHHGHGGGGGGFGHHHHHHHHHHHHHGGGGHHHHHHHHHHHHGHHHGEGGGHHHHHGGGGGECGHHHHGGGGGGHHGHHHGHHGGFFGHHHHHHHHHHGGGGGGHHHGGGGGHHHGHFHHHGGGFFFFFGGGGGGGGGFFGGGGGGGFGGGGGGGFFHHHGFGGHGGGHHGHFFHHHHHHGHHGHHGFFGGHHDHHHHGHHGHGFGGGGGHHHGHHHHGFGGGGGGHHHHGGFGGGGGGGGGGGGFFFFFFFCBAAA
@M02197:102:000000000-ALU3V:1:1101:4070:20341 1:N:0:1
AGCCTGGTACCTTCCTCCGCTTATTGATATGCTTAAGTTCAGCGGGTATCCCTACCTGATCCGAGGTCAACCTTAGAAATGGGGTTGTTTTACGGCGTAGCCTCCCGAACACCCTTTAGCGAATAGTTTCCACAACGCTTAGGGGACAGAAGACCCAGCCGGTCGATTTGAGGCACGCGGCGGACCGCGTTGCCCAATACCAAGCGAGGCTTGAGTGGTGAAATGACGCTCGAACAGGCATGCCCCCCGGAATACCAGGGGGCGCAATGTGCGTTCAAAGATTCGATGATTCAC
+
ABB@AF44BFFFGGGFGG?GGGGHHHHF6FDCHFHHFHHGHHHGGGGGHHHHHFGHHHFHHHHGGCEFFG@EGHHHHHH<HGFCFE7EEHFHHGFCGGCEFHHFHFFGGGGGGGHH:HGHCGGGGHGHHHGGFHGGGGGGFFGEDDGGGHFHFFHHHHHGGB:AFFGFFFFEBEAGDBGGG?@DABFBEEFFFFGHGHFFFGFFEGFFGHGFHFCFHHHGFHHFF//GEHDG@DBFHGHGFFFBCE?FHGHHFBHFGGGGGGGHGHHGGGAGGFGFFFGGGCFFFBFD5AABAA
@M02197:102:000000000-ALU3V:1:1101:18585:20285 1:N:0:1
AGCCTGGTACCTTCCTCCGCTTATTGATATGCTTAAGTTCAGCGGGTAGTCCTACCAATCTGAGGCCGATGAATTGAAATTAAATCCCTTCCTCTCTTCCAAAGAAGCGAGGCATGGGCGGGGTTCAGAAGCACTCCAACCAGCAAAACGTCGCGTCCAGCTCCTCGACCCTGCGCCTCTCCTCTCCGAAGTCCTGATATTATCAAAACCCGGCAGGGAAAGACGTGGCCGAAATAACGAGCTTTCGGCCGTCTTGCCTATCGAATGGATGCGCTAATGCATTTCGAGGGAGCCACCGGGGAAGATGGCAAGACCCTCAATACCGATCCGCCAGCTTTCTCAACTAAATAAGAAAGCTGTCGTTCGAATCAATTCGCGGCCCTCAAACAGGCATGCTCCCCAGATTAGATCTGCCGGGAGCGCAAGGTGCGTTCAAAGATTCGATGACTCAC
+
AB@ABFBFFFFFGFGGGGGGGGGHHHGHHHHHHHHGHHHHHHGGGGGGGHHHHFFHHGHHGHHFGGGG?FEHHHHGFGHHHHHGGGHGGHHHHHHGHGHHEHHHGCGHCFCEFGHHHHFGGCG@CFHGHGHHHHHHGHGGGFHGHHHHHGGEDGA@?BGGEFF/FFCDACGGGF-@DFFFFFFFFFFFBAD9BFBBFFFFFFFFFFF/ADFF;CFFFFE.9:FFFED?#EFB/AEFFFDBBD;FB;--..9;..B;/../EFFFFFF@.--9/9;090;0..C.?/BA90.FD@:-;//GC<;/:0/=0FFHGECD00HEEEDEA-<CCEFHG2FBHEHGHGFDDFFEHGHGHFFGC?EECF0FEF4B3FF///E?E?DGGFFHGHGFGHHF3FGEE02HHGFGBEFFGAFCGGDFEE2GGFGHGGGGGHGGFGFGFGGGCFBFFFFBBBB@
@M02197:102:000000000-ALU3V:1:1101:23333:20601 1:N:0:1
AGCCTGGTACCTTCCTCCGCTTATTGATATGCTTAAGTTCAGCGGGTAATCCTACCTGATCCGAGGTCAACCTTAGAAAAAGAACTCCGAAGAGTAATTCAGCCCGGGCCCAAACGACCGCCTCAGTGTATGCTGTGAAAGCTCGCTGCACCTGGGGTCTAATTTGGACACCGCCATTATCTTTCGGGCCAATCGCGCAGTACGCGATTGAGAGACCCAATAACAAGCCGGGCTTGATGGTTGATAATGACGCTCGAACAGGCATGCCCTTCGGAATACCAAGGGGCGCAATATGCGTTCAAAGATTCGATGATTCAC
+
AABBBFBFFFFFGGGGGGGGGGGHHHHHCFHHFFCHHHCGHHHGGGGCHHHHHHHHHGHHHHGGGGGHHHHHHHHFHHHGHGGHHHHHGEGG9H&F9H<<<G)F:EECFG9GFH;;;GCGGGGG:::::HHHGH:HF9D:BG0EDGGGG<FG:HGGGADBGHHH9HHGGHHGFGGGGGFGGGGGGHHGFFGEGGGGGFFFCFFFFFFGFHHHFFGHGHFFFFFFFFGEFFFBFCHHHGHGFFHFHHGFEEGFHHGGHHGHGGHGGEGEGDGHHHHBFGFBHG2E2ACGHHHCFGGFFGFGGGGFCF4FFFFFFBBBBB
@M02197:102:000000000-ALU3V:1:1101:12238:20544 1:N:0:1
AGCCTGGTACCTTCCTCCGCTTATTGATATGCTTAAGTTCAGCGGGTATTCCTACCTGATCCGAGGTCAACCTTGAAGAAGTTTGTAGGTTGGGACCGTGCCACGGGGCCTTTCAACTCGTTGCGTGCCTTTGTAAAAAAGCTCGTTGCACCGAGAGTCCACGCGACGCCGTCATTACTTTTGGGACCGGCCGGGGGCGAAGCCCGGGCCTAAGGGGGTCCAACACCAAGCCGAGCTTGAGAGGTGATAATGACGCTCGAACAGGCATGCCCTTCGGAATGCCAAAGGGCGCAATGTGCGTTCAAAGATTCGATGACTCAC
+
BAABBFBFFFFFGCGGCGGGGCEHHHCFFHHHHHHHHHFFFFHGGGGGHHGHHHHHHHHHHHHGGGGHHGHHHGHHGHHHHGFHGBFFFGGHEGHHGGGHDHH;GGGEEGGGGGHGGHHDFGFDFFGGHHHHGHHFHGHGGHGHGGGHGHHHGGGGGHHHHHGC@CCGGFGGGGGF9HHFGFGF@EGFFAF;D/CDDCAACFFFFFFGFFFHGGEFFGFFFFHFGGFEAECGGFHGHHHDFFHG4GBDBHGGGGGGHFFFGBHHGFFEE1ECEAAFHGDFHGFFF2?GGEFFDDEEAEEBGFGFGGE44BFFFDFFAA3BA
@M02197:102:000000000-ALU3V:1:1101:11159:20697 1:N:0:1
AGCCTGGTACCTTCCTCCGCTTATTGATATGCTTAAGTTCAGCGGGTAGTCCTACCAATCTGAGGCCGATGAATTGAAATTAAATCCCTTCCTCTCTTCCAAAGAAGCGAGGCATGGGCGGGGTTCAGAAGCACTCCAACCAGCAAAACGTCGCGTCCAGCTCCTCGACCCTGCGCCTCTCCTCTCCGAAGTCCTGATATTATCAAAACCCGGCAGGGAAAGACGTGGGCGAAATAACGAGCTTTCGTCCGTCTTGCCTATCGAATGGATGCGCTAATGCATTTCGAGGGAGCCACCGTGGAAGATGGCAAGACCCTCAATACCGATCCGCCAGCTTTCTCAACTAAATAAGAAAGCTGTCGTTCGAAACAATTCGCGGCCCTCAAACAGGCATGCTCCCCAGATTAGATCTGCCGGGAGCGCAAGGTGCGTTCAAAGATTCGATGATTCAC
+
BCCBCFBFFFFFGGGGGGGGGGGHHHHHHHHHHHHHHHHHHHHGGGGGGHHHHHHHHGHHHHHGGGGGEGGHHHHHHHHHGHHHHHHHHHHHHGHHHHHHHHHHHHHHGGGGGGGHHGHGGCGGGHGGHHHHHHHHHHHHGGHHGHGHHGCGGGGGGGGGFGGFGGGG??GGGFFFFFFFFFFFFFFFF.CEFFFFFFFFFFFFFBFFFDFFA=ADAAF.9AFFF.FFFFFFDFFFFF?FD;DFF9;.?FFFFFFFFFFBEFFFFFFFDFGGGGGGGGGFEE/AC;9EGGGFDCECFFBHHBHHEHHGHFHHFCGHHHFGGCGFCCCGDA0HHFFEHEGGHFHHGHHGFGFEHGHHCGFEGHHGGHHHHHHCFCGGGGFGFGHHHHHG5FBBHHGGGGHHGHHHHHHHHGGGGGGGGGGGGGG4BCGGGHGGGGGGGGGGFFFFFFFBACCA
@M02197:102:000000000-ALU3V:1:1101:8055:20724 1:N:0:1
AGCCTGGTACCTTCCTCCGCTTATTGATATGCTTAAGTTCAGCGGGTATCCCTACCTGATCCGAGGTCAACCTTAGAAATGGGGTTGTTTTACGGCGTAGCCTCCCGAACACCCTTTAGCGAATAGTTTCCACAACGCTTAGGGGACAGAAGACCCAGCCGGTCGATTTGAGGCACGCGGCGGACCGCGTTGCCCAATACCAAGCGAGGCTTGAGTGGTGAAATGACGCTCGAACAGGCATGCCCCCCGGAATACCAGGGGGCGCAATGTGCGTTCAAAGATTCGATGATTCAC
+
CCCCCFCFFFFFGGGGGFGGGEEGHHHHHHHHHHHHHHGHFHHGGGGGHHHHHHGGHHHHHGHGGGEHFHHHHHHHHHHHHHHGGGGGHHHHHGGGGGGGGHGHHGGGGGGHGGHHHHHHGGGGGHHHHHHHGGHGFGGGGHFHGGGGGHGHHHGHHHHGGGGGGGGFGGGFFEGGGGGGAGGGGGGGGGGGGGFHHFHFGFGGGHFGGHFFGHHGGHGHHGHGGFGGHEGHHHHFHHFGGGGGGGEGDFDHFFHGGGGGFEGHHHHEEEGFG1GGGFGEF1C1BFFBFAA>AA
@M02197:102:000000000-ALU3V:1:1101:16092:20838 1:N:0:1
AGCCTGGTACCTTCCTCCGCTTATTGATATGCTTAAGTTCAGCGGGTATCCCTACCTGATCCGAGGTCAACCTTTGAAAGAGTTTAACGGCCACGACCGCCCGCACTCCAAAGCGAATATGTATCACAACGCTTAGAGACGGACAGCTCGGCCGGAGACTTCAAGGCGCGCGGGAGCCGCGACGCCCAACACCAAGCGAGGCTTGAGTGGCGAAATGACGCTCGAACAGGCATGCCCTTCGGAATACCAAAGGGCGCAATGTGCGTTCAAAGATTCGATGATTCAC
+
BCCCCFCFFFFFGGGGGGGGGGGHHHHGHHGHHHHHHHHHHHHGGGGGHHHHHHHHHHHHHHHGGGGHGHHHHHHHHHHFHHHHHHHHGGGEGGGGGGGGGGGGGGGHGHHHHHGGGGGHHHGHHHHHHGGGGGGHGHEGGGGGGGGHGGGGGHHHHHHHGHGGGGGGGGGGGFFFGFGFFFGHGHHFHFFGGHGGGHHGHGHHHHGGGGHHHHHGGGGGHEGHHFHHHHHHGGGGGGGGHHHHGHHHGHGGGGGHHHHGGGGHGGGGGGGGGGFFFFFFFBBCCC
@M02197:102:000000000-ALU3V:1:1101:6451:20974 1:N:0:1
AGCCTGGTACCTTCCTCCGCTTATTGATATGCTTAAGTTCAGCGGGTAATCCTACCTGATCCGAGGTCAACCTTAGAAAAAGAACTCCGAAGAGTAATTCAGGCCGGGCCCAAACGACCGCCTCAGTGTATGCTGTGAAAGCTCGCTGCACCTGGGGTCTAATTTGGACACCGCCATTATCTTTCGGGCCAATCGCGCAGTACGCGATTGAGAGACCCAATAACAAGCCGGGCTTGATGGTTGATAATGACGCTCGAACAGGCATGCCCTTCGGAATACCAAGGGGCGCAATATGCGTTCAAAGATTCGATGATTCAC
+
A?AAAFAFFFFFFFFGGFCFFGGGGH5ADFBHHHFHHHGHFFGE?EEEHHHFHHBGHFFHHBFEGGGFF33GFFFEGGFFFEFGHGHHGFGC-FHH<G9;<HBBFEF+GFEEGH;;DG#4/4G5HHD8GF1GG0GFFBDHFB;1<D;GD9GHHFFCD<AGFFHF9HFH<9FGGGCA1FFBBBC8FGG<0FC<<CEE2G?BCCCFFF@F10FFGGFF19;>BDF/E>9E/;91GBEFF9CBF22F:BFE/>EEA/FFFF1D1A0B/FE?E?CHFGGFEBBGCF00?0GHHE3AA?EF1A3A33FEFE>13313B11A1A
@M02197:102:000000000-ALU3V:1:1101:3380:21025 1:N:0:1
AGCCTGGTACCTTCCTCCGCTTATTGATATGCTTAAGTTCAGCGGGTATCCCTACCTGATCCGAGGTCAACCTTAGAAATGGGGTTGTTTTACGGCGTAGCCTCCCGAACACCCTTTAGCGAATAGTTTCCACAACGCTTAGGGGACAGAAGACCCAGCCGGTCGATTTGAGGCACGCGGCGGACCGCGATGCCCAATACCAAGCGAGGCTTGAGTGGTGAAATGACGCTCGAACAGGCATGCCCCCCGGAATACCAGGGGGCGCAATGTGCGTTCAAAGATTCGATGACTCAC
+
BAABBFBFFD5DGGGGGGFGGGGFHGHHGHHGGHHHHGHHCHHGGCGGHHHHHHHGHGHHHHGEEGEHFGHFHHEEHFFHHGHGGGCEGHHHHGGGG:GGGHHHHGGGGCAGFGHHGHGHGGGFFHFFHHHFHHCDGGGGGHHE<<?EEGHHFGHHGHHCFFFGFCEEF7FFDBFFGGGBDFGDGGGDEFFFFFHHEHFGGHGGFHDEHHHHFHFFFFEGG=GDGGGDBADHFFGDHGFHGGGGFGEFHGHHHHHF?CE?GGGHHHHGGEFGF5GGFBGGGGFFFFFFBBBBBB
@M02197:102:000000000-ALU3V:1:1101:9040:21195 1:N:0:1
AGCCTGGTACCTTCCTCCGCTTATTGATATGCTTAAGTTCAGCGGGTATCCCTACCTGATCCGAGGTCAACCTTAGAAATGGGGTTGTTTTACGGCGTAGCCTCCCGAACACCCTTTAGCGACTAGTTTCCACAACGCTTAGGGGACAGAAGACCCAGCCGGTCGATTTGAGGCACGCGGCGGACCGCGTTGCCCAATACCAAGCGAGGCTTGAGTGGTGAAATGACGCTCGAACAGGCATGCCCCCCGGAATACCAGGGGGCGCAATGTGCGTTCAAAGATTCGATGACTCAC
+
3AABAFBFFDFBGGGGGGGGCGGHHHHGHHHBGHFHHHGHHHGGGGGGHGGHHHHHHGHHFHHFGGGHH)HHHHGHGHHHHGHGGGGGGFGFFFDAFFFFGHHHAFEGGF?G/AGGFH;GGG#FFFDGHFFFFHFEFFDGGFFGDDCEEFF/BCGHHEHEBCDGGAFFFFGEFEEFFCB;?9GEAGGGFEFFABHFFHGFFFFFACADDFFFFFFFGEGD<GHGGGGGGGGHHHHHGHHHGGGGGEEHHGHHHHHGGGGEGGCHHHGGGGGGGBGGGGGGGGFFFFFFFAAA3?
@M02197:102:000000000-ALU3V:1:1101:10990:21331 1:N:0:1
AGCCTGGTACCTTCCTCCGCTTATTGATATGCTTAAGTTCAGCGGGTAGTCCTACCTGATCTGAGGTCAAGGTGTCAATTGAATTTTCTCAAGGAGAAGCTTTGTGAGCGGGCCGAACGGTTTCTGCAGCCGAGCGAAACGTGAGCACGCAAGGCCGTCCACCGACGGGACCGCTAAGGTATTTGAGGCGAGCCGGACGGCAACACCCAAGTCCACTTCCAGCCCGGGCAGGACCCGGGCGGTGTGAGGTTTTCAAGACACTCAGACAGGCATACCCTCCGGAATACCAGAGGGTGCAAGGTGCGTTCAAAGATTCGATGACTCAC
+
A?AB@CAFFFFFGGGGGGGGGGGGHHHHHGHHHHHHHHHHHHHGGG2FGHHHHHHHHHHHHHHFHGHHHHHGFGGHHHHHHHHHHHHGHHHHEGHEHHHHHHHHGHFDGGGGCEC8CBFFCA/FGHHHGGFGGGGGGGGGG>CGGHFAC?DC@GHGGGGGFGA?=GHGAC:.A@FFGF0FFGFBGFCGC;@GDA?DFAHHFDCEBGGDFEBFGFFFFGFFEGGCEHHHGFF9AFGEEFGGFH<HFFHEEHFHGHHFHGB5GBHHHHHHHHFHFBCGGE?HGHHHHHGFHGAEHFFHHGGEGGGGGGGGG5GE44FFFFBFDAAAAA
@M02197:102:000000000-ALU3V:1:1101:18919:21425 1:N:0:1
AGCCTGGTACCTTCCTCCGCTTATTGATATGCTTAAGTTCAGCGGGTAATCTTACCTGATTTGAGGCCAGAAAGGAATACATAAAGAATTATGTATGTGTGTGTTTGTTTGGTAGCAGATGACAAAAGCACAAGATTTTTATGGGTTTGCCTTAACAAAAGTCTATGGCTGACACTCATCTACTCATACTTTTAAGGCAAGGTGATACAAAGAGGCTAATCTCATCACCAAGCCCAAGGACCCGTTAAAAGAATTTTTCATAAAAAAAAACCTTTTAATGGAGATATTCACGACACTCAAACAGGCATGCTCCGAGGAATACCAAGGAGCGCAAGATGCGTTCAAAGATTCGATGATTCAC
+
BBCCCFCFFFFFGGGGGGGGGGGHHHHHHHHHHHHHHHHHHHHGGGGGHHHHHHHHHFHHHHHHGGGGHHHGHHHHHHHHHHHHGHHHHHHHHHHHHHHHHHHHHHHHHHHGGGHHHHHHFFHHHHHHGHHHHGFGHHHHHGGHGHGGGHHFHHHGHHGFFGHFHGHHEFHHHHHHHHGHHHGHHHHFHHHHHHHHGHHGGHFHFHHHHHHHHHHGHHHHHHHHHFGGGFGFEGHHHFEFGGGGGF4HFFHHEHHHHHGE/GGGGGGHHFGHHHHEHHGFEHFHHHEEGGGHGHHFHHHHGHHFHHHAGGGGGFGHFCHHFHHHHGGGGGHHHHGCGFFGGGGGGFCGG4FFFFFFBBABB
@M02197:102:000000000-ALU3V:1:1101:18856:21437 1:N:0:1
AGCCTGGTACCTTCCTCCGCTTATTGATATGCTTAAGTTCAGCGGGTATCCCTACCTGATCCGAGGTCAACCTTAGAAATGGGGTTGTTTTACGGCGTAGCCTCCCGAACACCCTTTAGCGAATAGTTTCCACAACGCTTAGGGGACAGAAGACCCAGCCGGTCGATTTGAGGCACGCGGCGGACCGCGTTGCCCAATACCAAGCGAGGCTTGAGTGGTGAAATGACGCTCGAACAGGCATGCCCCCCGGAATACCAGGGGGCGCAATGTGCGTTCAAAGATTCGATGATTCAC
+
BBCCCFCFFFFFGGGGGGGGGGGHHHHHGHHHHHHHHHHHHHHGGGGGHGHGHGHHHGHHEHHGGFFHH:HHGHHHHGH<HEHEFGGGHHHHHGGGGGGGGHHHHGGGGGGHGGHHHHHHGGGGGGFHHHGHHHHGGGGGGFFFGAFGGGFBFGFHHHHGGFGGGGGGGGGGGGGGGGGGGFFAFFGFGFFFFFGFFFFGGGGGGHHGHHHHHGHHHHHHGFGGFFGGHGGHHHHHHFHHGGGGGGGHHHHHHHDDGGGGGGGHGHGGGGGGGCGGGGCGGGFFFFFFFCCCCC
@M02197:102:000000000-ALU3V:1:1101:18933:21414 1:N:0:1
AGCCTGGTACCTTCCTCCGCTTATTGATATGCTTAAGTTCAGCGGGTAATCTTACCTGATTTGAGGCCAGAAAGGAATACATAAAGAATTATGTATGTGTGTGTTTGTTTGGTAGCAGATGACAACAGCACAAGATTTTTATGGGTTTGCCTTAACAAAAATCTATGGCTGACACTCATCTACTCATACTTTTAAGGCAAGGTGATAAAAAGAGGCGAATCGCATCACCAAGCCCAAGGACATGTTAACAGAATTTTTCATACAAAAAACCGTGTTAATGGAGATATTCACGCCGCTCAAACAGGCATGCTACTAGGCATACCAAGGAGCGCTAGATACTTTCAGAGAATGCATGATTCTC
+
AA@AAFA1B@@FGF1GFCEF?ECFHFBGFFFCD32DFBFGHHCEEGEGFFEEGFHFFHHEGFFEFH/BFFBFFHHGEHHFHHFFBDFGEGFEG2FBD@FFGHHHHFB0BGHEHFBFHGBGGEFFF/FG0FCHEFED961GE6GG0:://#G-HGHHHBFG4-F#CGGB4CFHHBGFHHFGGGHFF9HHHHHHHHH#11DG03G<BGF1=-D/<C/<$<;#0#:C:FEHH<A?E#<F7092B%$19FB2221B0AHFF2222B////////B111B2@B1122222G?/>>////1B101A1FDA112D122101D12121A11B100B001D33333311B1BA3DB33111FDB11>111
@M02197:102:000000000-ALU3V:1:1101:12039:21675 1:N:0:1
AGCCTGGTACCTTCCTCCGCTTATTGATATGCTTAAGTTCAGCGGGTATCCCTACCTGATCCGAGGTCAACCTTTGAAAGAGTTTAACGGCCACGACCGCCCGCACTCCAAAGCGAATATGTATCACAACGCTTAGAGACGGACAGCTCGGCCGGAGACTTCAAGGCGCGCGGGAGCCGCGACGCCCAACACCAAGCGAGGCTTGAGTGGCGAAATGACGCTCGAACAGGCATGCCCTTCGGAATACCAAAGGGCGCAATGTGCGTTCAAAGATTCGATGATTCAC
+
CBCCCFCFFFFFGGGGGGGGGGGHHGHHHHHHHHHHHHHHHHHGGGGGHHHHHHHHHHHHHHHGGGGHHHHHHHHGHGHHHHHHHHHHGGGGGGGGGGGGGGGGGGGHHHHHHGFGGGGHHGHGHGHGHGGGGGGHHGHHGGGGGGGHHGGGGGGGGGHHHHGGGGGGGGGGGGGGGGGFFEFHGGHGHGHGGHGGGHGGHHHHHHGGGGGHGHHGGGGGHEGHHHHHHHHHGGGGGGGHHHHHGHHHHHGGGFGHGHDGGGGHGGFGGGGGGGFFFFFFFCBBBC
@M02197:102:000000000-ALU3V:1:1101:23162:21672 1:N:0:1
AGCCTGGTACCTTCCTCCGCTTATTGATATGCTTAAGTTCAGCGGGTATCCCTACCTGATCCGAGGTCAACCTTAGAAATGGGGTTGTTTTACGGCGTAGCCTCCCGAACACCCTTTAGCGAATAGTTTCCACAACGCTTAGGGGACAGAAGACCCAGCCGGTCGATTTGAGGCACGCGGCGGACCGCGATGCCCAATACCAAGCGAGGCTTGAGTGGTGAAATGACGCTCGAACAGGCATGCCCCCCGGAATACCAGGGGGCGCAATGTGCGTTCAAAGATTCGATGATTCAC
+
CCCCCFCFFFFFGGGGGGGGGGGHHHHHHHGHHHHHHHHHHGHGGGGGHHHGHHGHHHHGHHGGGGGHHHHHHHHHHHHGHHHGGGGGHHHHHGGGGGGGGHHHHGGGGGGHGGHHHHHHGGGGGHHHHHHHHHHGGGGGGHHHGGGGGHHHHHHHHHHGGGGGGGGGGGFFFFGGGGGGGGGGFGGGGGGGGHHHHHHGGHGGGGHGHHHHHGHHHHHHHHHGGGGGGHGHHHHHHHHHGGGGGGGHHGHHHHHGGGGGGGGFHGHGGGGHGGGGGGGGGFFFFFDFFBBBBA
@M02197:102:000000000-ALU3V:1:1101:7234:21731 1:N:0:1
AGCCTGGTACCTTCCTCCGCTTATTGATATGCTTAAGTTCAGCGGGTATTCCTACCTGATCCGAGGTCAACCTGAGAAAATAAAAGGTTAGACCGACCCGACGAGGCCTTGCAACTCCCCGCGTGTCTCGAAAGACTCGTTGCGAAGAGGGCCCCACGGACGCCGTCATTGTCTTTGAGACCAGTCGCGGACGAACCACCACTCGGTCCAACGCCCACCCCGAGAGGGTAGAGAGAGGATAATGACGCTCGAACAGGCATGCCCATCGGAATACCAATGGGCGCAATGTGCGTTCAAAGATTCGATGACTCAC
+
CCCCCFBFFFFFGGGGGGGGGGGHHHHHGHHHHHHHHHHHHHHGGGGGHHHHGGHHHGHHHHEGGGGHHHHHHHHHHHHHHHHHHHGHHHHHHHGGGGGGGGGGGGGGHHHHFHHHHHHGGGGGGGHHHHHHGGFHHHGFGHGGGGGGHGGGGGGGGGGGGDDFGGHGFHHFFHHHGFFFHGFFFFGGFFFFHGGDFFFGFGFFFFEHGFGGGFGGGGGGGHFHHFGGDHHHHGHHHHHHGHGGGCGHHE5GGHHHGEHHFEGGGGHHHHHFGFFHHDGGGFHHFFGGEGFFGGGGGGGGGFFBFDFDBBBA@
@M02197:102:000000000-ALU3V:1:1101:24297:21808 1:N:0:1
AGCCTGGTACCTTCCTCCGCTTATTGATATGCTTAAGTTCAGCGGGTATCCCTACCTGATCCGAGGTCAACCTTTAAAGAAGGGGTTTGACGGCACGCGTCCGCCCGTCCTCCGAAGCGATGATAATCACGACGCCAGGAGACGGTCGGCGCGGCCGGCGACATTAAGGCGCGCGGCGTGAGACACCGCGGCGCCCAACACCCAGCCGGGCTGGATTGGACTTAATGACGCTCGAACAGGCATGCCCCCCGGAATACCAGAGGGCGCAATGTGCGTTCAAAGATTCGATGATTCAC
+
B?BBBFCFFFFFGFGGGGGGGGGHGF5GHHHGGHHHGHHGHGHGGGGGHHHGHHHHHHHFHHGEGGGHEHHGHHHHHGHEGHHFGFGGGHHGGGGGGGGGGGGGGGGGGGGHHGGGGGGDHGHHHHHHHHGGGFFGFGHFFGGGGGGGGGGGGFGGFFECFFFFFFFFDFDFFFFFFF@FFFFFFFGGGGGGGGFEDEFFGGGGGGGGGFGHHFEHHHHHHHFGHGGGGGHHDHGFGHHHHHGGGGGGGHBHGHHHHFHHGGECGGHHHGGGEFGFGGGGGEGGFFFFFFFABAAA
@M02197:102:000000000-ALU3V:1:1101:23461:21898 1:N:0:1
AGCCTGGTACCTTCCTCCGCTTATTGATATGCTTAAGTTCAGCGGGTATCCCTACCTGATCCGAGGTCAACCTTAGAAATGGGTTTGTTTTACGGCGTAGCCTCCCGAGCACCCTTTAGCGAATAGTTTCCACAACGCTTAGGGGACAGAAGACCCAGCCGGTCGATTTGAGGCACGCGGCGGACCGCGTTGCCCAATACCAAGCGAGGCTTGAGTGGTGAAATGACGCTCGAACAGGCATGCCCCCCGGAATACCAGGGGGCGCAATGTGCGTTCAAAGATTCGATGATTCAC
+
C@BCCFDFDDFFGGGGGGGGGGGHHHHHHHHHHHHHHHHHHHHGGGGGHHHHHHHHGGHHHHHGGGGHGHHHHHHHHHHHHHHHGGGHHHHHHGGGGGGGGHHHHGGGGGGHHGHHHHFHGGGGGHHHHHHHHHHGGGGGGHGHGGGGGHHFHHHHHHHGFGGGFGGHGGGFGGGGGGGGGGGGGGFFFGGFFFHHFFFGGHGGGHHGHHHHHHHGHH;HHHGGGGGGHHGHHHGHHHHHGGGGGGGGHHHHHFHGGGGGGGGGHHHGGGEHGFGGGGGGGGFFFFFFFCCCCC
@M02197:102:000000000-ALU3V:1:1101:10971:21927 1:N:0:1
AGCCTGGTACCTTCCTCCGCTTATTGATATGCTTAAGTTCAGCGGGTATCCCTACCTGATCCGAGGTCAACCTTAGAAATGGGTTTGTTTTACGGCGTAGCCTCCCGAGCACCCTTTAGCGAATAGTTTCCACAACGCTTAGGGGACAGAAGACCCAGCCGGTCGATTTGAGGCACGCGGCGGACCGCGTTGCCCAATACCAAGCGAGGCTTGAGTGGTGAAATGACGCTCGAACAGGTATGCCCCCCGGAATACCAGGGGGCGCAATGTGCGTTCAAAGATTCGATGATTCAC
+
ABAB@FB4DDFFGFGGGGGGFGGGHHHHHHHHHGHHHHHHHCGGGGGGHHGHHHHADAGGHHHGGCGHEFHH:HHGGFHGFGGFFFGHBGF<HGGGGGG:EHHHAFEG??6FGDHHHHHHGCCGG:FGFGFHGHHGGGGFDHFHGGGFCGFFFH/GHAGCC;FCB@/FEFFEFGG.ECAG@FFACFBAF?FBAFFFEFFAFFFFEA/CFBHFGFFHHGDBHGFGGGGFGFGGHHFHHHHHGFCBBEE3GD5FGB22E22AEA2555HGGGCHFGGGE5BGFGC@5FFDD>3A>3
@M02197:102:000000000-ALU3V:1:1101:5753:22057 1:N:0:1
AGCCTGGTACCTTCCTCCGCTTATTGATATGCTTAAGTTCAGCGGGTATCCCTACCTGATCCGAGGTCAACCTTAGAAATGGGGTTGTTTTACGGCGTAGCCTCCCGAACACCCTTTAGCGAATAGTTTCCACAACGCTTAGGGGACAGAAGACCCAGCCGGTCGATTTGAGGCACGCGGCGGACCGCGATGCCCAATACCAAGCGAGGCTTGAGTGGTGAAATGACGCTCGAACAGGCATGCCCCCCGGAATACCAGGGGGCGCAATGTGCGTTCAAAGATTCGATGATTCAC
+
BBBB@FB4DFFFFGGGGGGGGGGHFHHGHHHHHHDGHFHHHHHGGGFGHHHHHHGGHHHHHHHGGGEFHHHHHHHHHHHGHHHGGFGFHHHEAFEGGEEGEHHHHGGCGG;HGGHHHHHHGGG@EFFFHHHHHHEDGGGGGGHHGGGGGHGFHHHHHGGFGDFFGFFGFFFFFFFFGGGGGGGGGAFFBFFGFFHHHHGGGHGGGHEGHGHGGHHHHHHHHHHGGFCGHGGHGHBEHFHEFFEFCECFHHHGFHHCGGFGEGDF5FHFGGFHGGF5DGGGFGCC55FFF>33AA
@M02197:102:000000000-ALU3V:1:1101:3823:22072 1:N:0:1
AGCCTGGTACCTTCCTCCGCTTATTGATATGCTTAAGTTCAGCGGGTATCCCTACCTGATCCGAGGTCAACCTTAGAAATGGGGTTGTTTTACGGCGTAGCCTCCCGAACACCCTTTAGCGAATAGTTTCCACAACGCTTAGGGGACAGAAGACCCAGCCGGTCGATTTGAGGCACGCGGCGGACCGCGTTGCCCAATACCAAGCGAGGCTTGAGTGGTGAAATGACGCTCGAACAGGCATGCCCCCCGGAATACCAGGGGGCGCAATGTGCGTTCAAAGATTCGATGACTCAC
+
AA?1AF11DD1DFGGGGGGGGGGHHHDHHHHGGHHFHHHHGGH?EGGGHHFHHHHHHHHGHHHGGCEHHGHHEHG8H9DFEDCAEEFFHEFEDFCE5BAEFFBB/FE/B?@HBCCFDGHFCCC5BG9GH1GB1GE@ACCGGHHEGABFFHHEBGB..BCE?-FDFFFBFFFEFDAAB@GG@>-.-@A@@GFF:0B0CB:GGEFFEHGCDGGF<<;:9GHHHHHGGDGGFCC@HHHGGHEFFGFGGGGFHGBGGHHGGEA2GGAF5GCECGEFGGFDBGFGGFFFFFFFF>A3>3
@M02197:102:000000000-ALU3V:1:1101:14112:22076 1:N:0:1
AGCCTGGTACCTTCCTCCGCTTACTGATATGCTTAAGTTCAGCGGGTAGTCCTACCTGATTTGAGGTCAGAGTCAAAAGGTTTTCTGCCACAAGGCAAGAAGGGTTCTGAGCGGGCTTGACGCGGAGCAAGGGACAAGACGAAACTTATTACGTCTGTCACGGATGCAAGCGATCCCACTAAGTCATTTGAGGCGAGCCGTGTAACCGGCAGGACGCCCATGTCCAAGTCCACGCCAGGTCATAAACCAGACGGGATTGAGATTTCATGACACTCAAACAGGCATGCCTTTCGGAATACCAAAAGGCGCAAGGTGCGTTCAAAGATTCGATGACTCAC
+
BABABFCFFFFFGGGGGGGGGGGHHHHHHHHGFHHHHHHHHHHGGGGGGHHHHHHHHHHHHHGHGGHHHHHGGHHHGHHGGHHGHGHHHHHHEFHHHHGHHHHGFGHHGHFHEEGGGHGHHGFGGGGGHHHGGHGGHGFGGFDDGHHHHHHHGHHHGHHHHHHHGGHGHGHGHGHGGGGGGHHFHHHHGGGGGFGGGFGHHHGGGFGHHHGFFGCHEFFHHGHGHHGHGGGEGHHFEHHHGHFGHFHGFDGGHHHHHHHHGHHHHHHHHHHHGHHHHHHHHHHHHHHDFCDHHHHHHHGHHHGGGGGHHHHGGGGHGGGGGGGGGGFFFFFFFBBAAA
@M02197:102:000000000-ALU3V:1:1101:12082:22035 1:N:0:1
AGCCTGGTACCTTCCTCCGCTTATTGATATGCTTAAGTTCAGCGGGTATCCCTACCTGATCCGAGGTCAACCTTAGAAATGGGGTTGTTTTACGGCGTAGCCTCCCGAACACCCTTTAGCGAATAGTTTCCACAACGCTTAGGGGACAGAAGACCCAGCCGGTCGATTTGAGGCACGCGGCGGACCGCGTTGCCCAATACCAAGCGAGGCTTGAGTGGTGAAATGACGCTCGAACAGGCATGCCCCCCGGAATACCAGGGGGCGCAATGTGCGTTCAAAGATTCGATGACTCAC
+
BBBABFBCFFFFGGGGGGGGGGGGHHGHHHHHGHHHGHHHHHHGGGGGHHHHHHHHFHHHHHHGGGGGHBGHHHGHHHHHGFHGGGGGHHHGGGFGGGGGGHHHHGGFGGGHGGHHHFFHGGGGGGHHHFGGHHHGGGGGGEFHGFGGFGFFFFGHHFHGGGFFGGGFFGGGFFFFGFGGGFFFFFGGGGGGFFHHFC;GFHGGGHHGHHGHHHHHFGHHHHHFGGGGHHGHHHHGHHFHGGF>GGGFGHHGDFHGFCGGGGGG5EHEGGEGGGGGGDGGGGFFFDBBFA3A>A
@M02197:102:000000000-ALU3V:1:1101:10706:22211 1:N:0:1
AGCCTGGTACCTTCCTCCGCTTATTGATATGCTTAAGTTCAGCGGGTAGTCCTACCTGATTTGAGGTCAGAGTCAAAAGGTTTTCTGCCACAAGGCAAGAAGGGTTCTGAGCGGGCTTGACGCGGAGCAAGGGACAAGACGAAACTTATTACGTCTGTCACGGATGCAAGCGATCCCACTAAGTCATTTGAGGCGAGCCGTGTAACCGGCAGGACGCCCATGTCCAAGTCCACGCCAGGTCATAAACCAGACGGGATTGAGATTTCATGACACTCAAACAGGCATGCCTTTCGGAATACCAAAAGGCGCAAGGTGCGTTCAAAGATTCGATGACTCAC
+
CCCCCFCFFFFFGGGGGGGGGGGHHHHHHHGFHGHHHHHHHHHGGGGGGHHHHHHHHHHHHHHHGHHHHGHHGHHHGHHGHHHGHHHFHHHHHHHHHHGHHHGGHGHHHHHHGGGGGHGHHGGGGGGGHHHGGHGGHGGGGFFGGHGHHHGHGGHHGHHHHGHHHHGHHHHEDGHGGFGGFHGFHHGGHGGGGGGGGGFFDGFFGGGHHGGGGGGHHHHHFHGHHHHHGGFFGHHGHHHHHHHHHHHFFFFEGBFHHHFGHHHHHHHHHHGFFGHGHFHHHHGHHFHGGGCHHHHHGHCGHHGGGGGFHHHGGGGHGGGGGGGGFGFFFFFFFBBBAA
@M02197:102:000000000-ALU3V:1:1101:27860:22055 1:N:0:1
AGCCTGGTACCTTCCTCCGCTTATTGATATGCTTAAGTTCAGCGGGTAGTCCTACCTGATTTGAGGTCAGAGTCAAAAGGTTTTCTGCCACAAGGCAAGAAGGGTTCTGAGCGGGCTTGACGCGGAGCAAGGGACAAGACGAAACTTATTACGTCTGTCACGGATGCAAGCGATCCCACTAAGTCATTTGAGGCGAGCCGTGTAACCGGCAGGACGCCCATGTCCAAGTCCACGCCAGGTCATAAACCAGACGGGATTGAGATTTCATGACACTCAAACAGGCATGCCTTTCGGAATACCAAAAGGCGCAAGGTGCGTTCAAAGATTCGATGATTCAC
+
BBBBBFBFFFFFGGGGGFGEGGGFHHHFHGHGHHHHHHHHHHHCGGGGGHHHHHHHHHHHHGFHGHHGHGGHHHHHHGFFGHHGHHHGHGHFFHEHHFGHFHHEBFHGHHHHGFFGGH;HHGGGGGGGGHFEFHGGGFHHGGGGGHHGHFHFGGHHGEHEDEGEGGHHHHHGGGGGGGGGGGGHHGGGGEGGFGDCFFEFFGDFFGGHHGGGCDAAGHHGFHFGFHHGFFE>GEGGHHHHFHFGFHHGG>??3GHHGHFHHGHEHHGHGGF5GFHHHGGHHHHC1HFEEACHHHFGBFGGHG2EGFGGHHHGGGGHGGGGGGGGGGFFFFFFFBBBAB
@M02197:102:000000000-ALU3V:1:1101:14709:21893 1:N:0:1
AGCCTGGTACCTTCCTCCGCTTATTGATATGCTTAAGTTCAGCGGGTATCCCTACCTGATCCGAGGTCAACCTTAGAAATGGGTTTGTTTTACGGCGTAGCCTCCCGAGCACCCTTTAGCGAATAGTTTCCACAACGCTTAGGGGACAGAAGACCCAGCCGGTCGATTTGAGGCACGCGGCGGACCGCGTTGCCCAATACCAAGCGAGGCTTGAGTGGTGAAATGACGCTCGAACAGGCATGCCCCCCGGAATACCAGGGGGCGCAATGTGCGTTAAAAGATTCTATGATTCAC
+
CCCCCFBFFFFFGGGGGGGGGGGHHHHHHHHHHHHHHHHHHHHGGGGGHHHHHHHHHHHHHHHGGGGHGHHHHHHHHGHHHHHFFGGHGHHHHGGGGGGGGHHHHGGGGGGGHGHHHHHHGGGGGHHHHHGHHHHGGGGGFHHHGGGGGHHHGHFHHFFGGGGGGGGGGGGGGGGGGGGGGGGGFFGFFFFGFHHHHHHGGHGGGHHGHGHHHHHHHHHHHHEGGGGGGFGHHHHHFHHHGGGGGFGHHHHHHHHGGGGGGGGCHGHGGGGGGFF5GGFGCGFFFFFFFCCCCC
@M02197:102:000000000-ALU3V:1:1101:15979:22282 1:N:0:1
AGCCTGGTACCTTCCTCCGCTTATTGATATGCTTAAGTTCAGCGGGTATCCCTACCTGATCCGAGGTCAACCTTAGAAATGGGGTTGTTTTACGGCGTAGCCTCCCGAACACCCTTTAGCGAATAGTTTCCACAACGCTTAGGGGACAGAAGACCCAGCCGGTCGATTTGAGGCACGCGGCGGACCGCGTTGCCCAATACCAAGCGAGGCTTGAGTGGTGAAATGACGCTCGAACAGGCATGCCCCCCGGAATACCAGGGGGCGCAATGTGCGTTCAAAGATTCGATGACTCAC
+
CCCCCFDFFFFFGGGGGGGGGGGHHHHHHHHHHHHHHHHHHHHGGGGGHHHHHHHHHHHHHHHGGGGHHHHHHHHHHHHHHHGGGGGGHHHHHGGGGGGGGHHHHGGGGGGHGGHHHHHHGGGGGHHHHHHHHHHGGGGGGHHHGGGGGGHHHHHHHFFGGC.FFFGGGGFGGGGGGGGGGGGFAGGGGGGGGHGHHHFGGHGGGHHGHHGHHHHHHHHHHHHGGGGGGHGHHHHHHHHGGGGGGGGHHHHHHHGGGGGGGGGHHHHGGGGHGGGGGGGGGGFFFFFFFBBAAB
@M02197:102:000000000-ALU3V:1:1101:20375:22375 1:N:0:1
AGCCTGGTACCTTCCTCCGCTTATTGATATGCTTAAGTTCAGCGGGTATCCCTACCTGATCCGAGGTCAACCTTAGAAATGGGTTTGTTTTACGGCGTAGCCTCCCGAGCACCCTTTAGCGAATAGTTTCCACAACGCTTAGGGGACAGAAGACCCAGCCGGTCGATTTGAGGCACGCGGCGGACCGCGTTGCCCAATACCAAGCGAGGCTTGAGTGGTGAAATGACGCTCGAACAGGCATGCCCCCCGGAATACCAGGGGGCGCAATGTGCGTTCAAAGATTCGATGATTCAC
+
BBBBBFAFFFFFGGGGGGGGGCGHFHHHHHHFHHHGHHHHHGGGGGEFHHHHHHHHHFHHHFHGGGFHHHHHHHHHHHHHHFHGGGGHFGHHHFFDGGGGGHHHHGGGGGGHHGHHHHHHGGGGGEGHHHHHHHHGGGGGGEHHGFGFGHHHHGHHHHHGGGGGGGGHGFFFFGGGGGGGGGGGFGGFGGFFFFFFFHGGGFGGDHHGHFHFFGHHHFFHHHHGGGFGHHGHHHHHHHGGGGFGGFECHHHHHHGGFGGGGGGHFHGGGGGHGGGGGGGGGGFFFFFFFCBCBB
@M02197:102:000000000-ALU3V:1:1101:6900:22451 1:N:0:1
AGCCTGGTACCTTCCTCCGCTTATTGATATGCTTAAGTTCAGCGGGTATCCCTACCTGATCCGAGGTCAACCTTAGAAATGGGGTTGTTTTACGGCGTAGCCTCCCGAACACCCTTTAGCGAATAGTTTCCACAACGCTTAGGGGACAGAAGACCCAGCCGGTCGATTTGAGGCACGCGGCGGACCGCGTTGCCCAATACCAAGCGAGGCTTGAGTGGTGAAATGACGCTCGAACAGGCATGCCCCCCGGAATACCAGGGGGCGCAATGTGCGGTCAAAGATTCGATGATTCAC
+
AAABBF@F5@DFGGFGGFEEFGGHHHHHHGHGHHGHHFGGHGHGGGGGHEFGFHHHHHHHGGAEF?EHHFHH:HFHHEH<HGH?EE9GHGHHHAEE1EGEFHHFHGFEC?@HFGGHHHBGCGFFFFFGFFBFGHFECC7GGBBFBDGGGBCGBGFCHEFCFCFCGFFFGFFEDAA.FAFGACAEBFD?AGF?EGFGFFFAAHGCGGDEHHFGBFHHGD=DGFGEGDCABHGHHGFABGHHGGGGGE?HHHHGGFF2EEFEEEGGFHGGGGCEF5GGFCFGGCFFFFFFFBBBBB
@M02197:102:000000000-ALU3V:1:1101:12834:22225 1:N:0:1
AGCCTGGTACCTTCCTCCGCTTATTGATATGCTTAAGTTCAGCGGGTATCCCTACCTGATCCGAGGTCAACCTTAGAAATGGGTTTGTTTTACGGCGTAGCCTCCCGAGCACCCTTTAGCGAATAGTTTCCACAACGCTTAGGGGACAGAAGACCCAGCCGGTCGATTTGAGGCACGCGGCGGACCGCGTTGCCCAATACCAAGCGAGGCTTGAGTGGTGAAATGACGCTCGAACAGGCATGCCCCCCGGAATACCAGGGGGCGCAATGTGCGTTCAAAGATTCGATGATTCAC
+
BABBCFCFFFFFGGGGGGGGGGGHHGDGHHHGHHHHHHHHHHHGGGGGHHHHHHHHHHHHGHHGGGGHGHHHHHHHHHHHGHHHGGGHHHHHGGGGGGFFGHHHHGGGFGGHHGHHHHHHGGGGGHHHHHHHHHHGGGGGGHHHGGGGGGHHHHHGHHHGGGGGGGGHGGGGFGGGGGGGGGGGFGGGGGGFGFFFFHFGGFGGGHHFFFFHHHHHHHHEHHHGGGGGHGGHHHGHHGFHGGGGGGFEGGHFHFHGGGGGGGGHHHGGGGFHGGGGGGGFGFFFFFFFFAAAAA
@M02197:102:000000000-ALU3V:1:1101:13312:22634 1:N:0:1
AGCCTGGTACCTTCCTCCGCTTATTGATATGCTTAAGTTCAGCGGGTAGTCCTACCAATCTGAGGCCGATGAATTGAAATTAAATCCCTTCCTCTCTTCCAAAGAAGCGAGGCATGGGCGGGGTTCAGAAGCACTCCAACCAGCAAAACGTCGCGTCCAGCTCCTCGACCCTGCGCCTCTCCTCTCCGAAGTCCTGATATTATCAAAACCCGGCAGGGAAAGACGTGGGCGAAATAACGAGCTTTCGTCCGGCGTGCCTATCGCATGTATGCTCTAATGCATTTCGAGAGAGCCACCGTGGAAGATGGCAAGACCCTCAATACCGATCCGCCAGCTTTCTCAACTAAATAAGAAAGCTGTCGTTCGAAACAATTCGCGGCCCTCAAACAGGCATGCTCCCCAGAGTAGATCTGCCGGGAGCGCAAGGTGCGTTCAAAGATTCGATGATTCAC
+
BAABBFBFBBDFGGGGGGGFGGFFFFHH6GBGHHHHHHGBDHHGGGGEEGFHGHGFHHHHGHHFFGEGGCEH5GFGEFFHHHEHHHFGFBGGFHHHHHB4GGFGHHHG?/ECEGH00/F/>/>ADGFHHGFFGHF/CGCGDGGGHHHHHCFA-?DDFGGGGGGGFF?.-ABF/A;DD..;FFFFE/;D;D;EFF9BF/BFBF/BF/B/;.D--@-@-99FE./B?;D;..9@BCFEB9A8/9.FFBB;@;.9../:/...9.00C;;00/;000;09;00.DFBEC90/B...::-.0000C;/<:/0GFC<..C00HHEGAGGD@@-??011G1F>?12BDFFF22GF1GFFGF/</GE@BGF/F0F4HFE>@E?GEEA21F?5BEGHHBHHG?EGA23553F5HGB3102GEE22GECCCFG4E?CGHF5GFGBGGGFFBFFFFFAAAAA
@M02197:102:000000000-ALU3V:1:1101:8319:22758 1:N:0:1
AGCCTGGTACCTTCCTCCGCTTATTGATATGCTTAAGTTCAGCGGGTAGTCCTACCAATCTGAGGCCGATGAATTGAAATTAAATCCCTTCCTCTCTTCCAAAGAAGCGAGGCATGGGCGGGGTTCAGAAGCACTCCAACCAGCAAAACGTCGCGTCCAGCTCCTCGACCCTGCGCCTCTCCTCTCCGAAGTCCTGATATTATCAAAACCCGGCAGGGAAAGACGTGGGCGAAATAACGAGCTTTCGTCCTTCTTGCCTATCGAATGGATGCGCTAATGCATTTCGAGGGAGCCACCGTGGAAGATGGCAAGACCCTCAATACCTATCCGCCAGCTTTCTCAACTAAATAAGAAAGCTGTCGTTCGAAACAATTCGCGGCCCTCAAACAGGCATGCTCCCCAGATTAGATCTGCCGGGAGCGCAAGGTGCGTTCAAAGATTCGATGATTCAC
+
>AABAFBFFFFFGGGGBGGG?EGHHHHHHGHHFHHFFFFFBGFEGGGEGGGEFHHHHHGHHHFHEGAEEGDHFHHH@GFFFHHHHEHHFHHGFGGHGHHFFHHGHFHHGGGCGGHHHEH?CC?GG0DHHFHFFHHHHHHHGG.GGBGHG?CG-CDGGAG/CBFGGGGDGGCFFFCADFFFFFFFB/BDDFAEFFFFFFFFFFBFFFFF..A@=;CFFFEFFFFFFEDFBFFFDEFFBAAAADDB@;;9.9/.AFFB/A.9B90GBBGBAB99/0BFFB0GEGGGGF/;FFGC..:C?FCFCFFHGFGBGHHCAEB<DDG<>1<<<C<GGDHHGBGBDGHFGHHFFFHHD1FFHEHGGCCDEGEGGHHGB3FEC??GGGCCFGFFGB3BGHHFFHFEEECFGFHHHHHFHF02GCGGGEGE?FHG4?E??AGFBGBGDEF4FFFFFFFBBAA3
@M02197:102:000000000-ALU3V:1:1101:6470:22768 1:N:0:1
AGCCTGGTACCTTCCTCCGCTTATTGATATGCTTAAGTTCAGCGGGTATCCCTACCTGATCCGAGGTCAACCTTAGAAATGGGGTTGTTTTACGGCGTAGCCTCCCGAACACCCTTTAGCGAATAGTTTCCACAACGCTTAGGGGACAGAAGACCCAGCCGGTCGATTTGAGGCACGCGGCGGACCGCGTTGCCCAATACCAAGCGAGGCTTGAGTGGTGAAATGACGCTCGAACAGGCATGCCCCCCGGAATACCAGGGGGCGCAATGTGCGTTCAAAGATTCGATGACTCAC
+
>AA@AFBBBFFFFGGFGGEG2AFHGF5FAGHHFHGHHHFGHCHGCCGGHFHHFFHHHHFGHHGDGCGHHHHEHH:FHFBGHHHGEEEGHHHFHGEEGGGGGHHE/FGGGGCHAAHFHHGGC//AFHBFGFDFFFHDEFFGFEF;D/FECEHHHHHGGHHE>CFCC?CFFFGGFEEFFG?GCD?AGGC?EGGGFGFFFHGFEFF@DBHEB0EFHHHGBG9D@EFGGGDFFE?GHH;HHG<;@@CGGGEFFFFG53CFEE2EAAEHDDGGGC?HFFCGGEGEFGFFFDFFFA>33>
@M02197:102:000000000-ALU3V:1:1101:8337:22757 1:N:0:1
AGCCTGGTACCTTCCTCCGCTTATTGATATGCTTAAGTTCAGCGGGTAGTCCTACCAATCTGAGGCCGATGAATTGAAATTAAATCCCTTCCTCTCTTCCAAAGAAGCGAGGCATGGGCGGGGTTCAGAAGCACTCCAACCAGCAAAACGTCGCGTCCAGCTCCTCGACCCTGCGCCTCTCCTCTCCGAAGTCCTGATATTATCAAAACCCGGCAGGGAAAGACGTGGGCGAAATAACGAGCTTTCATCCGTCTTGCCTATCGAATGGATGCGCTAATGCATTTCGAGGGAGCCACCGTGGAAGATGGCAAGACCCTCAATACCGATCCGCCAGCTTTCTCAACTAAATAAGAAAGCTGTCGTTCGAAACAATTCGCGGCCCTCAAACAGGCATGCTCCCCAGATTAGATCTTCCGGGAGCGCAAGGTGCGTTCAAAGATTCGATGAGTCAC
+
BBCCBFCFDFFFGGFGGGFCEGGHHHHCFHGHGHHHHHHGHHHGGGGGGHFHHHHHHHHGHFGHFGGC0EEEHHHHHHHHEFBGFFHHHHGHHHHHHHHHHHHHHHHHG?EFEFHHEEGGFGC@DHHHHEFFHHHHHGHCDGHAGHHHFFGFCFGGGGGFFFGGGFGBAGGGGFAFAFFFFFFFFFFDFABAFBFFBFFFFFFF/BFFAFFFA@-B=-E.EFE/...99ADFFFEFEFFFDFDFF/-;--:--A9//--/F/FFBB9;.--?/FBBBB99EAFBGGFEA;.C;.E-.GC0;C0/C0<=0DC<../DBEHECAC.@><//C01F0F1HEHG1F1F2FGD2HHFFGHH@@//@FF</2FGB1/>///ECEFEFF1GHGHHHGHGFHEEAEBBHFBGBHHHGCE//CE0EGGEGFGA0AGEEFGG3BGF3EFGFFD@1131AA>1
@M02197:102:000000000-ALU3V:1:1101:23906:22842 1:N:0:1
AGCCTGGTACCTTCCTCCGCTTATTGATATGCTTAAGTTCAGCGGGTATCCCTACCTGATCCGAGGTCAACCTTTGAGAAAAGATTTTCCCCAAGGGGAGGTCGACCGGGGCTCGTGCACCCGTGTGTCCGATACGTGTCCCGTGAAGAAACTCAGTGTACCGGGGGTCCAACGAGGCCGCCGTCATTGTCTTTGGGACGGGCGAGAGCCCCCCCCGAGAGGGGGCCTCCGCCAAACCGTCCAACACCAAGCCGAGGGCTTGAGGGGTGATAATGACGCTCGAACAGGCATGCCCTTTGGAATACCAAAGGGCGCAATGTGCGTTCAAAGATTCGATGACTCAC
+
CCCCCFCCFDFFGGGGGGGGGGGHHCHHHGHHHHHHHGFHHHHGGGGCHDGHHHHHHGEHHHHGGGGHGHFHHHHHHGFHHHHGHH4FFHHHGGGGGGGGGGHGGGGGCF@DFHGGHG<HHGGGGHHADGGGGGGGHFBGHHG/EFFHFHHFHHHGHHHHFGGGGBFBFFFFFFFFFFFAFFFFFFFFFFFFFFFFFFFFFFCBB9<DFFEFCGFGHGFGGGGGDDCGGGHEDGFFFFHGGHEFCFGGGGFGGHHHGHEGGCGGHHHHHHHHHGGGGGHHGHHHHHHHHGGGGHHGFHFFHGHHHHHHGGGEEHHFHGFEGHGGGGGFBECGFFFFFFFBBBBB
@M02197:102:000000000-ALU3V:1:1101:24262:22906 1:N:0:1
AGCCTGGTACCTTCCTCCGCTTATTGATATGCTTAAGTTCAGCGGGTAGTCCTACCTGATTTGAGGTCAGAGTCAAAAGGTTTTCTGCCACAAGGCAAGAAGGGTTCTGAGCGGGCTTGACGCGGAGCAAGGGACAAGACGAAACTTATTACGTCTGTCACGGATGCAAGCGATCCCACTAAGTCATTTGAGGCGAGCCGTGTAACCGGCAGGACGCCCATGTCCAAGTCCACGCCAGGTCATAAACCAGACGGGATTGAGATTTCATGACACTCAAACAGGCATGCCTTTCGGAATACCAAAAGGCGCAAGGTGCGTTCAAAGATTCGATGACTCAC
+
B?ABBFACBFFFGGGGGGGGGGGHHHHHHHFFHHHHHFHHHHHGGGEGGHHGHHHHHHHHHHFGEHHFFFFFGHHGGHHGEFHGHFHHHHHHHGEHH1EEBGFDBGHHGHGHGGFGGHCHGDFGGBCGHGCFDHGGHGGH8GGDGFHHGHHHGFHHGHHHGHHGHHGHHGHGGEEGEGGGGGDFGGFGGGG?FFDGFFFHDHGFFFGHFBFDCCFHGHGDGFFGHG3FGFFFF?92FHHFGFFHF3BGHEFB3GF5BHHHHGHFHHHEFHFFEHEFHGHFCFFHHEF?GGEHG5HHBECHGBF2EEAHHHHGGEEEFGGFFE5GGGFFFBFFDA?@B@
@M02197:102:000000000-ALU3V:1:1101:22054:22932 1:N:0:1
AGCCTGGTACCTTCCTCCGCTTATTGATATGCTTAAGTTCAGCGGGTAGTCCTACCTGATTTGAGGTCAGAGTCAAAAGGTTTTCTGCCACAAGGCAAGAAGGGTTCTGAGCGGGCTTGACGCAGAGCAAGGGACAAGACGAAACTTATTACGTCTGTCACGGATGCAAGCGATCCCACTAAGTCATTTGAGGCGAGCCGTGTAACCGGCAGGACGCCCATGTCCAAGTCCACGCCAGATCATAAACCAAACGGGATTGAGATTTCATGACGCTCAAACAGGCATGCCTTTCGGAATACCAAAAGGCACAAGGTGCGTTCATAGATTCGATGTCTCAC
+
AAAAAF@@B@B@GFFF1111AAE1AGFGHFFFGHCGBHHF2210A/A?E1FGFFFA11EGGH1F/GHBF0FG1@GDDGG?1@FAGGFGHHEFAF//0>EGF0B/B>BFF2G1//BE<C7HBCC#C/.CEGC000CFEFCFCCGCC9FHHFBGG<CGGGFH;C0:ECCG:A.;B.EFGFD<=0<0;DFBB<FEFA?A;@?@119FF?F@-FC@>/A??@?BFFFFB3</>>>4FBA1AF&82GFBB/FEB0F/B011221DBHEGGFFAA//1A101FE1AB10FHGAF/A/0FFGD1G01FHGED1B111B000GGB3B333G11BB1FF1B3>111>
@M02197:102:000000000-ALU3V:1:1101:16709:23028 1:N:0:1
AGCCTGGTACCTTCCTCCGCTTATTGATATGCTTAAGTTCAGCGGGTATCCCTACCTGATCCGAGGTCAACCTTTGAGAAAAGATTCTCCCCAAGGGGAGGTCGACCGGGGCTCGTGCACCCGTGTGTCCGATACGTGTCCCGTGAAGAAACTCAGTGTACCGGGGGTCCAACGAGGCCGCCGTCATTGTCTTTGGGACGGGCGAGAGCCCCCCCCGAGAGGGGGCCTCCGCCAAACCGTCCAACACCAAGCCGAGGGCTTGAGGGGTGATAATGACGCTCGAACAGGCATGCCCTTTGGAATACCAAAGGGCGCAATGTGCGTTCAAAGATTCGATGACTCAC
+
CBCCCFCFFFFFGGGGGGGGGGGHHHHHHHHHHHHHHHHHHHHGGGGGHHHHHHHHHHGHHHHGGGGHHHHHHHHHHGHGHHGGHHHHHHHGHGHGGGGGGGHGGGGGGCDDGHGGHC<HHGGGGHHHHHGGGGGGHH<HGHGHGGGHHHHHGHHHHHHHHHCGFGGCDFFFFFFFFFFFFDFFFFFFFFFFFFFFDFFFFFFFFFFFFFFFFFFFFGGGGGGFDCGGGFHGGGGGGGFEHHEFGGGGGEGCGHHHGHFHHGEGHHHHHGHHHGGGGGHHGHGHHFHHGHGGGHHHHFHHHHGHHHHHGGGGGHHHHGGEGHGCGGGGGGGGFFFFFFFBBBBB
@M02197:102:000000000-ALU3V:1:1101:21229:23060 1:N:0:1
AGCCTGGTACCTTCCTCCGCTTATTGATATGCTTAAGTTCAGCGGGTATCCCTACCTGATCCGAGGTCAACCTTAGAAATGGGGTTGTTTTACGGCGTAGCCTCCCGAACACCCTTTAGCGAATAGTTTCCACAACGCTTAGGGGACAGAAGACCCAGCCGGTTGATTTGAGGCACGCGGCGGACCGCGTTGCCCAATACCAAGCGAGGCTTGAGTGGTGAAATGACGCTCGAACAGGCATGCCCCCCGGAGTACCAGGGGGCGCAATGTGCGTTCAAAGATTCGATGATTCAC
+
BBBBBFABDDFFGGFGGGGGGGG5GHHHDDHHBAFGDFFFHFHGGGEEHFHGHHHHHECGHHHGGGGHEHHHHH:GEHHGHFHGGGGFHHHHHGG?FGEGGHHBEGGGGCCHGGHHHHHGFCF?FFHHHHHHHGAFGGGGGFHHGFGGGHHHHHHHHHHGGGGCCBHFGFFFFEGGGGGGGGFFGGGFFGFGFGFFCBBCFGGGGHHGGHHGEFHHFHGHHHHGGFCCDGGHHHHHFGFE?CGCEEEFHGF2FHHF?GGGGGGHHFHGGCFFFF3GGGGGGCF@3FFFFAAAAA
@M02197:102:000000000-ALU3V:1:1101:19604:23110 1:N:0:1
AGCCTGGTACCTTCCTCCGCTTATTGATATGCTTAAGTTCAGCGGGTATCCCTACCTGATCCGAGGTCAACCTTAGAAATGGGGTTGTTTTACGGCGTAGCCTCCCGAACACCCTTTAGCGAATAGTTTCCACAACGCTTAGGGGACAGAAGACCCTGCCGGTCGATTTGAGGCACGCGGCGGACCGCGTTGCCCAATACCAAGCGAGGCTTGAGTGGTGAAATGACGCTCGAACAGGCATGCCCCCCGGAATACCAGGGGGCGCAATGTGCGTTCAAAGATTCGATGATTCAC
+
A3AA?FACDFFFGGGFEG?2EFGF5FGHF6A565GFFDGHHHFDE?AEGG5FE3BGFGHHHGH?E0EB@EGGGDFHFFFGFCG1FFFFGHHHHGABFFFCCGHGHGGGGGGHAFHGEHBEFFFFGHHGFHHEGFHGC@FAFFFBFFFFFBEFGHHAGCCGG?FFFGFGGBF,;FGFGBGGBBBGGGBBEGGCDFFCFHGFCFACEFDFG?G/HGBGEGGHFGFCB9GGFGDGF;F;;CCFCC??FFEGHGFGFHGGGCGEA0EFBHFCEA0EA1CGGFGE1AC1BDFFFAAAAA
@M02197:102:000000000-ALU3V:1:1101:26065:23133 1:N:0:1
AGCCTGGTACCTTCCTCCGCTTATTGATATGCTTAAGTTCAGCGGGTATCCCTACCTGATCCGAGGTCAACCTTTGAAAGAGTTTAACGGCCACGACCGCCCGCACTCCAAAGCGAATATGTATCACAACGCTTAGAGACGGACAGCTCGGCCGGAGACTTCAAGGCGCGCGGGAGCCGCGACGCCCAACACCAAGCGAGGCTTGATTGGCGAAATGACGCTCGAACAGGCATGCCCTTCGGAATACCAAAGGGCGCAATGTGCGTTCAAAGATTCGATGATTCAC
+
BC@ABFCFFFFFGGGGGGGGGGGHGHHHGHHHHGHHHHHHHHHGGGGGHHHHGHHHHHHHHHHGGGFHHHHHHHHGFHHHHHGHHHGHGFGDGEGGGGGGFGGGGGFHHHHHHHGGGGGHHGHHHHHHGGGGGGGHHHHHGGGGGGGHHGGGGGGHGGG8HGGGGFGGGGGGFDBFFFGDFEFFFHFEFFFFFGAFGHHGHGGHHHGFEEEFFHHGGGGGHFGHHHGHGHHHGGDFGGFHHHHHHHGGHHGGGGDHFF5GEGGHGGGFGFGGGGFFFFFFFBA?BA
@M02197:102:000000000-ALU3V:1:1101:15470:23369 1:N:0:1
AGCCTGGTACCTTCCTCCGCTTATTGATATGCTTAAGTTCAGCGGGTAGTCCTACCAATCTGAGGCCGATGAATTGAAATTAAATCCCTTCCTCTCTTCCAAAGAAGCGAGGCATGGGCGGGGTTCAGAAGCACTCCAACCAGCAAAACGTCGCGTCCAGCTCCTCGACCCTGCGCCTCTCCTCTCCGAAGTCCTGATATTATCAAAACCCGGCAGGGAAAGCCGTGGGCGAAATAACGAGCTTTCGTCCGTCTTCGCTTTCGAATGGATGCGATAATTCATGTCGAGGGAGCCACCGTGGAAGATGGCAAGACCCTCAATACCGATCCGCCAGCTTTCTCAACTAAATAAGAAAGCTGTCGGTCGAAACAATTCGCGGCCCGCAAACAGGCATGCTCCCCAGATTAGATCTGCCGGGAGCGCAAGGTGCGTTCAAAGATTCGATGACTCAC
+
BBBB@FBFFDDFGGGGGGGGGGGHHBGH6DGHHHHGCFHCHHHECCGEFGFF55F1BFGHF5FGEFGGGGGHHHFHHFFHBDHHHHGBGHHHHH43F4FG3FGHHF3FEGGGCGGHHEGGCFGC@FFFHHFHHHCG/GHHDFH./GF/C@HHGCADAFGFFBBCFB..9BFGF.9=AADF9BF.BFB.@?;EFFFFFFFFB99:9B/BFADC=DA=;-9.../9-9D9.;@=/@EFB999/AAB>;-A../.-9../9;./9B/B//@99.A////9///.9-AACC.GF..D..;.909900/B99;0;//.C/0FFGC:.CFC@-@F?BF1F11DCBFHHGBF1FHHGFF1GFFCCCC@/CGDFBB4HHGE@GGGGE//>5HFHHGEFHHFFAEA0EBHHGHHBHGFAGGFEDDGGGGGHG4CEGECHFGGCGGGFCCC45FDDFBBBA?
@M02197:102:000000000-ALU3V:1:1101:23123:23380 1:N:0:1
AGCCTGGTACCTTCCTCCCTTATTGATATGCTTAAGTTCAGCGGGTATCCCTACCTGATCCGAGGTCAACCTTAGAAATGGGGTTGTTTTACGGCGTAGCCTCCCGAACACCCTTTAGCGAATAGTTTCCACAACGCTTAGGGGACAGAAGACCCAGCCGGTCGATTTGAGGCACGCGGCGGACCGCGTTGCCCAATACCAAGCGAGGCTTGAGTGGTGAAATGACGCTCGAACAGGCATGCCCCCCGGAATACCAGGGGGCGCAATGTGCGTTCAAAGATTCGATGACTCAC
+
CCCCCFCFFFFFGGGGGGGGGGHHHHHGHHHHHHHHHHGHBGGGGGCHGHHHHHHHHHHHHHGGGGHHHHHHHHGHGHHHGGGGGGGHH<HFG@EFFGGGHHHHGGGGG;HGGHHHGFECGDGGHHHHGHHHHHGGGGGGHHHGGGGGHHHHFHEHHFECFGGGGFHGGGFFEFFGGGGGGGEFADFC@FCFFFFFGFFFFFFFHFFEHFHGCBBFGHHFFHFFFFFFGDBFBFHHHHFBFCFGEGHFGBHFF/FEEGGGGFHCFHEGEGGGFFD3GGGGF1FFBFD111111
@M02197:102:000000000-ALU3V:1:1101:22441:23429 1:N:0:1
AGCCTGGTACCTTCCTCCGCTTATTGATATGCTTAAGTTCAGCGGGTATCCCTACCTGATCCGAGGTCAACCTTAGAAATGGGGTTGTTTTACGGCGTAGCCTCCCGAACACCCTTTAGCGAATAGTTTCCACAACGCTTAGGGGACAGAAGACCCAGCCGGTCGATTTGAGGCACGCGGCGGACCGCGTTGCCCAATACCAAGCGAGGCTTGAGTGGTGAAATGACGCTCGAACAGGCATGCCCCCCGGAATACCAGGGGGCGCAATGTGCGTTCAAAGATTCGATGACTCAC
+
ABCBBFCFFFFFGGGGGGGGGGGHHHHHGHHHHHHHGHHHHHHGGGGGHHHHHHHHHHHHHHHGGGGHHHHHHHHHGHHHHHHGGGGGHHGHHGGGGFGGGGHHHGGGGGGHGGHHHFGHGGGGGHHHHGHHHHHGGGGGGHGGGFEGGFFHHHHHHGHGGGFGGGGGGGGEFGGGGGGGGFFFFGGCEGGGGGHHHGFGFFGGGHGFFHHHHHHHHGHHHHHGGGGGHHDGHGHHHFHHGGGGGGGHHHHHHGGGGGGGGGGGGGHGGGGCGGGGGGGCECFFFFFFFBBAAB
@M02197:102:000000000-ALU3V:1:1101:7991:23560 1:N:0:1
AGCCTGGTACCTTCCTCCGCTTATTGATATGCTTAAGTTCAGCGGGTATCCCTACCTGATCCGAGGTCAACCTTAGAAATGGGGTTGTTTTACGGCGTAGCCTCCCGAACACCCTTTAGCGAATAGTTTCCACAACGCTTAGGGGACAGAAGACCCAGCCGGTCGATTTGAGGCACGCGGCGGACCGCGTTGCCCAATACCAAGCGAGGCTTGAGTGGTGAAATGACGCTCGAACAGGCATGCCCCCCGGAATACCAGGGGGCGCAATGTGCGTTCAAAGATTCGATGATTCAC
+
BCCAAFCFFFFFGGGGGFFGGGGHHHHHHHHHHHHHGHHHHHHGGGECHFHGHHHHHFGHHHEEGGGHHHHH:HFHHHHHHGHEEE9GHHHHHGGGGFGGGGHHHGGGGFGHGFHHHHGGGGGGGHHGFHHEFGHCDFGFFHHHGGGGG/GHHBHHHEHGCGFGFFFFGGGGGEFFGGGGGFFFGGGGFFGGFHGFFGFFGHGGFFCCDGEFGHGFFHDHFDFFFFFFFFFHFFGBFHFFCFFFBGGG5GFDFCCGEE?GGCGGFFEE?ECHFCFGFBGGGGCFFBFFFAAA>A
@M02197:102:000000000-ALU3V:1:1101:21979:23686 1:N:0:1
AGCCTGGTACCTTCCTCCGCTTATTGATATGCTTAAGTTCAGCGGGTAATCCTACCTGATCCGAGGTCAACCTTAGAAAAAGAACTCCGAAGAGTAATTCAGGCCGGCCCCAAACGACCGCCTCAGTGTATGCTGTGAAAGCTCGCTGCACCTGGGGTCTAATTTGGACACCGCCATTATCTTTCGGGCCAATCGCGCAGTACGCGATTGAGAGACCCAATAACAAGCCGGGCTTGATGGTTGATAATGACGCTCGAACAGGCATGCCCTTCGGAATACCAAGGGGCGCAATATGCGTTCAAAGATTCGATGATTCAC
+
A?ABBFBCD@DDGGBGECFEGGGFFBHHHHGCHF5AGGFHDFGAEEE?GHH5FFHHHFHHHHHGGE1CGFFFFGHG5EFHFDFHHHFFDEGGFG2F8;;EHF'FFEC+EC@EF<HG;CC#CCGGEHGG6;,DHGG8HDDH8GFHGGGGD;A?GCCEC;<CBGB0CGGBGHHGBACFHHGGGGGGBE?C?@AEF@EEGBB@/<?EGFFEHFHGAHGGGHHGGFC1GEGGEE/GEGEHFGHG@2DBDHGGECGGFGE211HG1F00F/GGGGEHHFHHFFHCAGGEA?GHHHFCGGGGGGGGF3F?CC1B3FFFFA1@AA
@M02197:102:000000000-ALU3V:1:1101:13744:23683 1:N:0:1
AGCCTGGTACCTTCCTCCGCTTATTGATATGCTTAAGTTCAGCGGGTATCCCTACCTGATCCGAGGTCAACCTTAGAAATGGGGTTGTTTTACGGCGTAGCCTCCCGAACACCCTTTAGCGAATAGTTTCCACAACGCTTAGGGGACAGAAGACCCAGCCGGTCGATTTGAGGCACGCGGCGGACCGCGTTGCCCAATACCAAGCGAGGCTTGAGTGGTGAAATGACGCTCGAACAGGCATGCCCCCCGGAATACCAGGGGGCGCAATGTGCGTTTAAAGATTCGATGATTCAC
+
CCCCCFCFFFFFGGGGGGGGGGGHHHHHHHHHHHHHHHHHHHHGGGGGHHHHHHHHHHHHHGHGGGEHHHHHHHHHHHHHHHHGGGGGHHHHHGGGGGGFGHHHHGGGGG;HGGHHHHHHGGGGGHHHHHHHHHHGGGGGGHHHGGGGGHHHHHHHHGHGGGGGGGGGGGGGGGGGGGGGGGGGFGGGGGFFGHHHHHHGGHGGGHFGHHHHHHHHHHEHHHHFGGGFFHDHGFHHHGHHGGGGGGCHGHHHHHHGGGGGGFDGHHHGGGGGGGGGGGGGGGFFFFFFFCCCCC
@M02197:102:000000000-ALU3V:1:1101:11369:23688 1:N:0:1
AGCCTGGTACCTTCCTCCGCTTATTGATATGCTTAAGTTCAGCGGGTAGTCCTACCTGATTTGAGGTCTAACATAAAAGTTATTAGAGTGGAGGGAGCGAAAACTTATTACGCATTCCACTTAGACATTTAAGACGAGCCACGGATGGCAGCGTCCAAAGCTCATACATAGAAAACTAGGTATGAGAGGTCTTATGACACTCAAACAGGCATGCCTTTCGGAATACCAAAAGGCGCAATGTGCGTTCAAAGATTCGATGATTCAC
+
BBABCFCFFFFFGGGGGGGGGGGHHHHFHHHGHHHHHHHHHGHGGGGFHFHHHHHHGHHHHHGHGHHGHHHHHHHHGHHHHHHHHHGGHGFGHGGGDGFHGHGGFGGGHHFFG2HGFGHFGFGFDFHGHHGHFGCHGFGGFGFHHHHGEGGGHGGGG3FGCEHHGHHGGHHHHHHFGHFHFGGHHHHGGFHHHFHHFHHHHHHHHHGHGHHHHEBEGGHHHHHGHGHHHGGGGGGGHGGGGGGGGGGGGGGGGBFFFFFFAA>3A
@M02197:102:000000000-ALU3V:1:1101:26446:23725 1:N:0:1
AGCCTGGTACCTTCCTCCGCTTATTGATATGCTTAAGTTCAGCGGGTATCCCTACCTGATCCGAGGTCAACCTTTGAGAAAAGATTCTCCCCAAGGGGAGGTCGACCGGGGCTCGTGCACCCGTGTGTCCGATACGTGTCCCGTGAAGAAACTCAGTGTACCGGGGGTCCAACGAGGCCGACGGCATTGTCTTTGGGACGGGCGAGAGCCCCCCCCGAGAGGGGGCCTCCGCCAAACCGTCCAACACCACGCCGAGGGCTGGAGGGGTGGTAATGACGCTCGAACAGGCATGCCCTTTGGAATACCAAAGGGCGCAATGTGCGTTCAAAGATTCGATGGCTCAC
+
AAA@AF?F1@F@GGGG1GEFEAE1FD33AF3GHGGBDFG2AAGC/AEACEGHB1A0BAA11AGE/EA0CG1B0FHB@>GHEBGCGF22BGGE0?>>//>//?FE@?<E/</<<<//?C/10AG/A>9<=<ECGG1A<<<<0DC9</C0C9C9#-:B0<;$;7CA9:?/-;B/B-;B--;--;;#//-9//9BFFFF?9-;9@;99-;=E9AB?-@C..@?C>.F9/@/9//A2/B>//1)A?;F?<//>/F/EF0/F>@0/EB/EC1111220?GE/A0//FAA1FHHHHGFE0CDDDFA22AAGGA00A00011D1E00EFF1333D3A1GF?CBB11>11>>
@M02197:102:000000000-ALU3V:1:1101:5330:24068 1:N:0:1
AGCCTGGTACCTTCCTCCGCTTATTGATATGCTTAAGTTCAGCGGGTAGTCCTACCTGATCTGAGGTCAAGGTGTCAATTGAATTTTCTCAAGGAGAAGCTTTGTGAGCGGGCTTGACGCGGAGCAAGGGACAAGACGAAACTTATTACGTCTGTCACGGATGCAAGCGATCCCACTAAGTCATTTGAGGCGAGCCGTGTAACCGGCAGGACGCCCATGGCCAAGTCCACGCCAGGTCATAAACCAGACGGGATTGAGATTTCATGACACTCAAACAGGCATGCCTTTCGGAATACCAAAAGGCGCAAGGTGCGTTCAAAGATTCGATGATTCAC
+
A33>AFBBDFFFGGFAGFE?CEGHHCF6FG5AGHFFBGD5DFHFGGA?FGHHHHE1BDHH5DF5FFHFFHHHBF@BF5FGHHFGFGHGFHHEGHH1CFCHGHGHHHHGFECBEEEEHHG:G9<CDHHGGGHGGECGH0CBDCGGDGHBFEFA0C=DGGGDCAD/EGBGGHHGDFEFFHGFFBFFFHFFE?GDCFGAEFHDBFFFFBDBBCFFFEG?FFF4;FGBF9FBEEF19GF94GBFGFBFFF1GEB2HGFHEGF5555HFAA5B51G3HFGGBHBEBFEHCCGEE5AF5D2GHFGA2BGGGFGGEECECGFGCGGGGGGFFFFFFFAA3>3
@M02197:102:000000000-ALU3V:1:1101:18789:24061 1:N:0:1
AGCCTGGTACCTTCCTCCGCTTATTGATATGCTTAAGTTCAGCGGGTATCCCTACCTGATCCGAGGTCAACCTTAGAAATGGGGTTGTTTTACGGCGTAGCCTCCCGAACACCCTTTAGCGAATAGTTTCCACAACGCTTAGGGGACAGAAGACCCAGCCGGTCGATTTGAGGCACGCGGCGGACCGCGTTGCCCAATACCAAGCGAGGCTTGAGTGGTGAAATGACGCTCGAACAGGCATGCCCCCCGGAATACCAGGGGGCGCAATGTGCGTTCAAAGATTCGATGACTCAC
+
?AAABFAFFFFFGGGGGGGGGGGHHHHHHHHHHHHHHHHHHHHGGGGGHHHHHHHHHHHHHHHGGCEGHHHHGHH9HHFHHHHGFGGGHHHGHEECFEGGGHHHHGGGGGGHGFHHGGHHGGGGGHGHHHHGHHEFFGGGGGFBFFFFFGFFHHHHHHFGGGFFFBEGGGGFFDEFFFGGGFGFCGFFFFFFFFGHHHGGGHFFGHGFFGEHHEHFHGHHHHHFGGGGHHGHHHHHHHHHGGGGCCGHHHHHHHHGGGGGGGGGHHHGGGGGGGGGGGGGGGFFFFFFFBAAAA
@M02197:102:000000000-ALU3V:1:1101:15314:24152 1:N:0:1
AGCCTGGTACCTTCCTCCGCTTATTGATATGCTTAAGTTCAGCGGGTATCCTACCTGATTTGAGGTCAGAGTCAAAAGGTTTTCTGCCACAAGGCAAGAAGGGTTCTGAGCGGGCTTGACGCGGAGCAAGGGACAAGACGAAACTTATTACGTCTGTCACGGATGCAAGCGATCCCACTAAGTCATTTGAGGCGAGCCGTGTAACCGGCAGGACGCCCATGTCCAAGTCCACGCCAGGTCATAAACCAGACGGGATTGAGATTTCATGACACTCAAACAGGCATGCCTTTCGGAATACCAAAAGGCGCAAGGTGCGTTCAAAGATTCGATGATTCAC
+
ABBAAFAFDBFDGGCGFGCFEGCHHHHHCH5EDHHHHHHCH5BAEEEEGHFHHHHHGF5DGHFGHGGGGHGGHHHGHHGGGFGHHHHGGGGFAFAHHGHBGAEFFGF4F4B/;EECF4GFEFGGGG9GHGBBFBFGFHHGGFGGGFH;HHHCGC0EAEGFDGGDGHGFFHGGE<EGGGGBFFGBFFFGFFE?CBDA/GFFGFFFFFFCFC;B/:09F3E9B?BEBGFFFFF/1DEA939FHHFB;GAF1?1GB5B5F555GBBDBGDF5BEAGFDB33F3ECBFAGEE2GFGGHHFA2HHHE2EACHHFH?EEEEFFBFFGBAGGF4FD@BB>3AAA
@M02197:102:000000000-ALU3V:1:1101:12824:24224 1:N:0:1
AGCCTGGTACCTTCCTCCGCTTATTGATATGCTTAAGTTCAGCGGGTATCCCTACCTGATCCGAGGTCAACCTTAGAAATGGGGTTGTTTTACGGCGTAGCCTCCCGAACACCCTTTAGCGAATAGTTTCCACAACGCTTAGGGGACAGAAGACCCAGCCGGTCGATTTGAGGCACGCGGCGGACCGCGTTGCCCAATACCAAGCGAGGCTTGAGTGGTGAAATGACGCTCGAACAGGCATGCCCCCCGGAATACCAGGGGGCGCAATGTGCGTTCAAAGATTCGATGATTCAC
+
AAAABF@CDFFFGGGGFGGGGEEHGHFHHHHHHGFHGHGGHHHGGCEEGHHHGHHHHGHHGHGGGGGHHHHHGHHGHHHHHFHGGG;GHHH<HFGGGGGGGHHHHGGEGGGHGGHGGHGHGGCCFHGHHHHHHHFGGGGGGHEHFFFFGHHGHGGHHEFGCGGGGGGGFGGGBEEFBAADGFFFGGGFCGFFFFFFFFFEGCFEGHFEFFFHFFGFFFGFFFGF/CFFBADFHGEGFFFF@AFFFF/HED22DAC/ECEEAAE1GHFEEE011D3BB3BF11FB33D@BA?AAA
@M02197:102:000000000-ALU3V:1:1101:25084:24335 1:N:0:1
AGCCTGGTACCTTCCTCCGCTTATTGATATGCTTAAGTTCAGCGGGTAGTCCTACCAATCTGAGGCCGATGAATTGAAATTAAATCCCTTCCTCTCTTCCAAAGAAGCGAGGCATGGGCGGGGTTCAGAAGCACTCCAACCAGCAAAACGTCGCGTCCAGCTCCTCGACCCTGCGCCTCTCCTCTCCGAAGTCCTGATATTATCAAAACCCGGCAGGGAAAGACGTGGGCGAAATAACGAGCTTTCGGCCGTCTTGCCTATCGAATGGATGCGCTAATGCATTTCGAGGGAGCCACCGTGGAAGATGGCAAGACCCTCAATACCGATCCGCCAGCTGTCTCAACTAAATAAGAAAGCTGTCGTTCGAAACAATTCGCGGCCCTCAAACAGGCATGCTCCCCAGATTAGATCTGCCGGGAGCGCAAGGTGCGTTCAAAGATTCGATGATTCAC
+
AABAAFBCFFFBFGGCFFEEFGGHGHBGHHHCFFFHHDGHHHHGCFGFGFHHHHHHHFHHHGHGFGAEE?EGGHHHHHHHHHH4FFGHHHHHHGHHHGFHHHBHHHFHGEFEGGGGGHHGGCC@DHHGHHHGFHBHHHHF?EHHHGFFH?CGCFGB-ADB/F/BFFGGGG-BF?--ADFFF9BFFFFFFDFEFBB9;//;FBFFBBBB.AAC--@@-;A.EFF.99..;;B;FFFEBFFF.-9/9/;-?BF;--9//--B//FFF9/@CA?-9;090BB;999?ABCAC9;9.AAGGGC0FHGC<0/C00</<</000GECCFC-C<@CGGF?/@01<121?1>2BHFDHHGF1B//@<E>00EEFBEBFE?E@EECCFECEFHFHHFHHGBFF//EEGHFG1DHHFFHFEECGGFGGECGGHFHGGCEEAFB3GGFEAFBC3FD33>AAA1
@M02197:102:000000000-ALU3V:1:1101:25511:24360 1:N:0:1
AGCCTGGTACCTTCCTCCGCTTATTGATATGCTTAAGTTCAGCGGGTATCCCTACCTGATCCGAGGTCAACCTTAGAAATGGGGTTGTTTTACGGCGTAGCCTCCCGAACACCCTTTAGCGAATAGTTTCCACAACGCTTAGGGGACAGAAGACCCAGCCGGTCGATTTGAGGCACGCGGCGGACCGCGTTGCCCAATACCAAGCGAGGCTTGAGTGGTGAAATGACGCTCGAACAGGCATGCCCCCCGGAATACCAGGGGGCGCAATGTGCGTTCAAAGATTCGATGATTCAC
+
CBCCCFBFFFFFGGGGGGGGGGGHHHHHHHHCFFFHHFHHGHHGGCAFHHHHHFGGHHHHGHHGGGGHFHFGFEG:HHHGHHHGFGFGHHHHHFFFFGGCEHHHHGGGGGGHGGHHFFHGGGGFGFGGHHFGHHHGGGFFGGHHGFGGFFGHGFFFHFGGFGFCFBFGGGFFGBEFGGGGGGFGGGGGGGGGFFHFGFFFFGFFGGFFHFGFFFHHGHHHHGGGFFEFHHGHHHHHHHHHGFGGFFFHGHHHGFHGGGGGGEDHGHGGGGGHGGGGGGGGGGCFFFFFFBBA3A
@M02197:102:000000000-ALU3V:1:1101:6720:24440 1:N:0:1
AGCCTGGTACCTTCCTCCGCTTATTGATATGCTTAAGTTCAGCGGGTATCCCTACCTGATCCGAGGTCAACCTTTGAGAAAAGATTCTCCCCAAGGGGAGGTCGACCGGGGCTCGTGCACCCGTGTGTCCGATACGTGTCCCGTGAAGAAACTCAGTGTACCGGGGGTCCAACGAGGCCGCCGTCATTGTCTTTGGGACGGGCGAGAGCCCCCCCCGAGAGGGGGCCTCCGCCAAACCGTCCAACACCAAGCCGAGGGCTTGAGTGGTGATAATGACGCTCGAACAGGCATCCCCTTTGGAATACCAAAGGGCGCAATGTGCATTCAAAGATTCGATGACTCAC
+
A3A@?BABFFFFGGFFFC2EEEDFFBGHFHGAGF5AEHHFFFFGFEGGFFGFFHFHHGHHEFFEC0EFHHHAEHHG5114BFCAEFGDGHGGHGHF?/1>E/2>CFGGG//B?ADDGF9HHGG;CFHGHDDD/<2E0<0/<A9/</9GHGHFBCGE0;/G9;ADDAC9D?FFFFE89-A=9@;;9FFFFFFFFFFFF?FD9@@@=A:-9A.;B3BCC;?CCD?DCF/9A/FDD</?E?>9EE??>1EE/FE?>/FGCG@BFF1>1BBGE2GDF/AA//A/EGF1BEBEEB///0GHFD22D2HHGHHFE0E0A1D31AAA1331CGGF3A11FFDFD11A>>>1
@M02197:102:000000000-ALU3V:1:1101:14391:24478 1:N:0:1
AGCCTGGTACCTTCCTCCGCTTATTGATATGCTTAAGTTCAGCGGGTATCCCTACCTGATCCGAGGTCAACCTTAGAAATGGGGTTGTTTTACGGCGTAGCCTCCCGAACACCCTTTAGCGAATAGTTTCCACAACGCTTAGGGGACAGAAGACCCAGCCGGTCGATTTGAGGCACGCGGCGGACCGCGTTGCCCAATACCAAGCGAGGCTTGAGTGGTGAAATGACGCTCGAACAGGCATGCCCCCCGGAATACCAGGGGGCGCAATGTGCGTTCAAAGATTCGATGACTCAC
+
AAAAAFBFFFFFGGGGGGGGGGGHHHHHGHHHGHHHFDGFHHHGGGGGFHHHHHHHHHHHHHHGGGDHFFFHHHHHHFFGFGFEEGGFGFGHHD;@FFGGGHHHFFGGCCDHGFFHHHHHFFBB/FFFGHHHHHHGGBDFDGFFGFFFGHHGHHHFFGHGGCGGGGGFGFFFFEFGDGGAGGFFFFFFGFFFEFFGECBBGGFGGGFEGDHHHFHHHFHHFGGGFBBGGFDFDB1GHFEFFFGGGGGFHGFHHHHGGGGFGCEDFFG?ECGHGGGGGGGGGGFFFFFFFAA3AA
@M02197:102:000000000-ALU3V:1:1101:18086:24494 1:N:0:1
AGCCTGGTACCTTCATCCGCTTATTGATATGCTTAAGTTCAGCGGGTAGTCCTACCAATCTGAGGCCGATGAATTGAAATTAAATACCTTCCTCTCTTCCAAAGAAGCGAGGCATGGGCGGGGATCAGAAGCAATCCAAACAGCAAAACGTCGCGTCCAGCTCCTCGACCCTGCGCCTCTCATCTCCGCAGACCTGATATTATCAAAACCACGCAGTGAAAGACGTGGGCGAAATAACGAGCTTTTGTCCGTCTTGCCTATCGAATGGATGCGATAATGCATTTCGAGGGAGCCACCGTGGAAGATGGCAAGACCCTCAATACCGATCCGCCAGCTTTCTCAACTAAATAAGAAAGCTGTCGTTCGAAACAATTCGCGGCCCTCAAACAGGCATGCTCCCCAGATTAGATCTGCCGGGAGCGCAAGGTGCGTTCAAAGATTCGATGATTCAC
+
A111ACA1D3DFGF13AB1AEEGB3333DA33333F122F22E?E//A/FG2D2BCFEEHHBDFFA/A/>EH12D111BB11FFD21BG11F@G10B2DGGF1>000B/?>///1<F/B///--<.0>1B</</<C/GH0<.CFCCGEFCH.---9?@GFFFB///.CA--//:=-999/9//:/:/--;@---9-BFBFFEBBB/9F-----;---;/////:-;.D../:FE?A;://.-9#;-9..D9.A.9/;..;//990BGGE9:.000FC00C9.FC9//9ABGGE.C-?HGBHHGGCC/GBG//CD/<FEHGHDD.DA<FGFFHHFHHFFGDGHFGBHHEHHEHHHFC</GEEG0/GHEHHHGE>/@E/EFE21BHHFHFFFGEFFDEF0HHGHFFGEHHEF0AGFEAFGGGGHHHGEEFEFGCCGGGBGGGBFFFFFFA3AAA
@M02197:102:000000000-ALU3V:1:1101:15791:24482 1:N:0:1
AGCCTGGTACCTTCCTCCGCTTATTGATATGCTTAAGTTCAGCGGGTAGTCCTACCTGATTTGAGGTCAGAGTCAAAAGGTTTTCTGCCACAAGGCAAGAAGGGTTCTGAGCGGGCTTGACGCGGAGCAAGGGACAAGACGAAACTTATTACGTCTGTCACGGATGCAAGCGATCCCACTAAGTCATTTGAGGCGAGCCGTGTAACCGGCAGGACGCCCATGTCCAAGTCCACGCCAGGTCATAAACCAGACGGGATTGAGATTTCATGACACTCAAACAGGCATGCCTTTCGGAATACCAAAAGGCGCAATGTGCATTCAAAGAATCGATGACTCAC
+
BAAABFBFFFFFGCGGGFGGGGCHHFHHGHHCFHFHHHHBGHHGGG?EGGHHHHHHHGHHHHHEGHAFF2FCGHHGHGHGFFBFFGHHHGHHHFFEHHGFHHFGHHHHHFF3EGGG;ECHFGGGGC?CGGF;/2FEH9FG57G?CH7F0D:0CGH0;=;:GD?@0CBGFCCDDAEGG5FFGGEB1;CFFG8FFFD<9@FFFFCFFFFFFD)GEFB2B3BFG>>BB1B1/?BFF0AFBEHGD2@0B1GFB/BB1EFGDF1FGGG12B2BFFAAABEF1A11FFCCF/B///A0AD2DD00GHHGFFEA1F3D1DD133GGG3EFB311C@@DD1@AAA1
@M02197:102:000000000-ALU3V:1:1101:6440:24648 1:N:0:1
AGCCTGGTACCTTCCTCCGCTTATTGATATGCTTAAGTTCAGCGGGTATCCCTACCTGATCCGAGGTCAACCTAGAAAAATAAAGGTTTCAGTCGGCAGAGTTCCTCTCCTTTGACAGACGTTCGAATAAATTCTACTACGCCTAAAGCCGGAGTGGCCTCGCCGAGGTCTTTAAGGCGCGCCCAACTAAGGACGACGCCCAATACCAAGCATAGCTTGAGTGGTGTAATGACGCTCGAACAGGCATGCCCCTCGGAATACCAAGGGGCGCAATGTGCATTCAAAGATTCGATGACTCAC
+
AAAABFBFFFFFGGGGGGEGGGEFGHHHHGBGFFFHHHFHFDFE??E2GAFGFHHHFDAF55BBAEAFGEFFHH:HHFHFCFGG9H3%GDFGHFFGCFGGH<HHH:HHGHHGHGHDDHFF:EFFD/B7FHFHHHHGBGHFFFFG5FCFGFGGCCCCGGGFGDFDGG?CHGGFHH:CGCCC?/F=HGGBGFFFEE?EE0GFF?AFFFFFFFGHFCFFBFFCEFFHGFHDF>B>E;GEAA1A1111A0EA/?EA/A22F21B1FCA00AAA1FBFB111A313B333A111B33FD1A11>A
@M02197:102:000000000-ALU3V:1:1101:19914:24649 1:N:0:1
AGCCTGGTACCTTCCTCCGCTTATTGATATGCTTAAGTTCAGCGGGTATCCCTACCTGATCCGAGGTCAGATGTCAAGAATTATACACACAAGTGCGTATGGGGTATAGAAAGCAGACTATTGTCAAAGTCCTGGCCACAAGCGAACTTGTGTCCTAAGCGAAATACTTATTACGCCTAGGGGAACCAGTGCAAAGACTAATCCAGCTCACATTTTTAAGGCGAGTCAACTCATCATTGACAAACGCCCACATCCAACATCCAAGCTTGGATTAACCAAACGTGGAGTTGAGGTTTTCATGACACTCAAACAGGCATACTCTTCGGAATACCAAAGAGTGCAATTTGCGTTCAAAGATTCGATGATTCAC
+
BBBBBFBFFFFFGGGGGFCGGGGHBGHHHHHHGHHHHHHHHGHGFGG2GHGHHGGHHHHHHHHGGCEBGGHHHHHHHFFHGGHHHHHHHGGGHGFGCEEFHGGG/?GHGHHHHHGHHHGHFHHFHGHHFGHHFHFHHGGHHFFGGGGHHHHBHFHHHHEHFGGCHHHHHGHHHHGGGHGBHFGGGGGHGHFHHHFHFHHGHFHGGFGFGGGGHGFGGGGFCGHHHFFFGHHHFFHGFHFFFFFFFGGHFGHHFHHF@3FHGHHFEG3BHGGFGAAGGGHGE2GHHHHFGBCEB5GBFGGGFHGDFHFHHHGGHHGHGBHECE2GHFHHGHHFHGHHGFFFGFGEGECGBGGGGFBGGGFFFFFFFA?AAA
@M02197:102:000000000-ALU3V:1:1101:21862:24654 1:N:0:1
AGCCTGGTACCTTCCTCCGCTTATTGATATGCTTAAGTTCAGCGGGTATCCCTACCTGATCCGAGGTCAACCTTAGAAATGGGTTTGTTTTACGGCGTAGCCTCCCGAGCACCCTTTAGCGAATAGTTTCCACAACGCTTAGGGGACAGAAGACCCAGCCGGTCGATTTGAGGCACGCGGCGGACCGCGTTGCCCAATACCAAGCGAGGCTTGAGTGGTGAAATGACGCTCGAACAGGCATGCCCCCCGGAATACCAGGGGGCGCAATGTGCGTTCAAAGATTCGATAACTCAC
+
CCCCCFBFDFFFGGGGGGGGGGGHGGHHHGHHHHHHHHGHHHHGGGGGHHHHHHHHHGHHHHGGGGGGGHHHHHHHHHHHHHHFFGGHHHHHHGGGGGGGGHHHHGGGGGGHHGHHHHGGGFGGGHHGHHHHHHHGGGGGGHHHGGGGGHHFHHHHHHHGGGGGGGGHGGGGFFGGGGGGGFFFFGFFGGGFFFFFHHGGFHGFGFGEHHHHHHHHHHHGHHGFGDC9GHCHFGFGHGFFGGGGFFEHFFGGHHGGGGGGGGEHHHFGGGGHGGGGGGGGGGBBFFFFBA>A>3
@M02197:102:000000000-ALU3V:1:1101:19925:24664 1:N:0:1
AGCCTGGTACCTTCCTCCGCTTATTGATATGCTTAAGTTCAGCGGGTATCCCTACCTGATCCGAGGTCAGATGTCAAGAATTATACACACAAGTGCGTATGGGGTATAGAAAGCAGACTATTGTCAAAGTCCTGGCCACAAGCGAACTTGTGTCCTAAGCGAAATACTTATTACGCCTAGGGGAACCAGTGCAAAGACTAATCCAGCTCACATTTTTAAGGCGAGTCAACTCATCATTGACAAACGCCCACATCCAACATCCAAGCTTGGATTAACCAAACTTGGAGTTGAGGTTTTCATGACACTCAAACAGGCATACTCTTCGGAATACCAAAGAGTGCAATTTGCGTTCAAAGATTCGATGATTCAC
+
BCCBBFBFFFFFGGGGGGGEGGGHHHHHHHHCHHGHHGHHHHHGGGFGHHFHGFGHHHHHHHHGGGGHFHFHHHHHHHHHHHHHHHHHHGGFHEGHGGGGHFHGEEHHHHHHHHHHHGHHHHHHGHHGGFHHGFHHHHGHHHHGGGGHHGGGHHHFHHBGGHGGFGHHGHHGGGG,HGHHHHGGDFEHEHHHHHFFCC1DGHHCFGHFGHGGGGGGGGGFBEGGGGGGGFFHFFHHHHHGGFFEFEEHHGEHGHGF3GBEGHFGAFFFFHHHHHHFGGBBHHHHHHHHHGCAHHHHHHGHGDEFFHHHHFHHHHFHFFF?AFEHHHHHFHBFGHHFHHHHHF5CGFGHGGGGGGGEBFFFFFFFF3BAAA
@M02197:102:000000000-ALU3V:1:1101:21870:24671 1:N:0:1
AGCCTGGTACCTTCCTCCGCTTATTGATATGCTTAAGTTCAGCGGGTATCCCTACCTGATCCGAGGTCAACCTTAGAAATGGGTTTGTTTTACGGCGTAGCCTCCCGAGCACCCTTTAGCGAATAGTTTCCACAACGCTTAGGGGACAGAAGACCCAGCCGGTCGATTTGAGGCACGCGGCGGACCGCGTTGCCCAATACCAAGCGAGGCTTGAGTGGTGAAATGACGCTCGAACAGGCATGCCCCCCGGAATACCAGTGGGCGCTATGTGCGTTCAAAGATTCGATAACTCAC
+
AAAAAFA1BBBDGGGGF1EAAEEGFHGHHHHHGHGFHHGHHFFEGCAEGGFHHHAHFGHBGHFFGGEHG:EGGFHFBFFEGHBBFE?9EHH<HGCEE?E-CG1FHAEEEC6FCFFGGGHFCGGGGGGGHF17GB/?A<<FCGHFGBCGE9FH:A<CCB=EGG/:5C:FEFF?AA?.E-E9;--@@9--EEG@?BB0E0BF:FBAAFFEDGA<@AE6D9FHGDBA/ACD>;ABDB?<1;EG?AFF0A2A55FFDA2FF2222224A4EA22A4FG5FGBFEFF>4BB5D5A>>3>
@M02197:102:000000000-ALU3V:1:1101:24510:24604 1:N:0:1
AGCCTGGTACCTTCCTCCGCTTATTGATATGCTTAAGTTCAGCGGGTATCCCTACCTGATCCGAGGTCAACCTTAGAAATGGGGTTGTTTTACGGCGTAGCCTCCCGAACACCCTTTAGCGAATAGTTTCCACAACGCTTAGGGGACAGAAGACCCAGCCGGTCGATTTGAGGCACGCGGCGGACCGCGTTGCCCAATACCAAGCGAGGCTTGAGTGGTGAAATGACGCTCGAACAGGCATGCCCCCCGGAATACCAGGGGGCGCAATGTGCGTTCAAAGATTCGATGACTCAC
+
BBBBCFCFFFFFGGGGGGGGGGGHHHHHHHHHHHBHHFHHHHHGGGGGHHHHHHHHHHHHHHHGGGGHHHHHHHHGGHHHHHHGGGGGHHHFHGGGGFEGGHHHHGGGGGGHGGGHHHHHGGGGFHHFHHHHFHGGGGGGGHHHGGGGGFHHHHHGHFHGGGFGGFGGGGGGGGGGGGGGGGGGGGGGGGFFEGHHHHHGGHGGGHHGHHGHHHHHHHHHGHHGGDCGHHGHHFHHGHHHGGGGGGGHHHHHHHHGGGGGGGCHGHHGGGGHGGGGGGGGGFFFFFDFFCBBA?
@M02197:102:000000000-ALU3V:1:1101:21918:24977 1:N:0:1
AGCCTGGTACCTTCCTCCGCTTATTGATATGCTTAAGTTCAGCGGGTATCCCTACCTGATCCGAGGTCAACCTTAGAAATGGGTTTGTTTTACGGCGTAGCCTCCCGAGCACCCTTTAGCGAATAGTTTCCACAACGCTTAGGGGACAGAAGACCCAGCCGGTCGATTTGAGGCACGCGGCGGACCGCGTTGCCCAATACCAAGCGAGGCTTGATTGGTGAAATGACGCTCGAACAGGCATGCCCCCCGGAATACCAGGGGGCGCAATGTGCGTTCAAAGATTCGATGATTCAC
+
AABBAFBCFFFFGGFGGGGGGGGHHHGGHHHGHHHHGHFHC5FEGGGGHGFHHHHHHGHFGHHGGGGHH:HHH:HEHH5GFE899FGGH<HHHGGGCE@EAHFHGGGGGGGHHGGHHHHHGGCGGHFF9FHFHGHGGGGGGHFGDC@FEHHHHHBHHHHEGCGGFGGHGGGEBAAAECGGABFFCFFFFFFFF5FFFFFGFHFFFFGFFFFFFFHGBFFFFFFFFBFEFGGGFFADFEHHHFFEA7/022HGABCACA0?A0EBFG1E0EA11GGGGFGGGF1FD31BFA>1>1
@M02197:102:000000000-ALU3V:1:1101:10560:24951 1:N:0:1
AGCCTGGTACCTTCCTCCGCTTATTGATATGCTTAAGTTCAGCGGGTAGTCCTACCTGATTTGAGGTCAGAGTCAAAAGGTTTTCTGCCACAAGGCCAGAAGGGTTCTGAGCGGGCTTGACGCGGAGCAAGGGCCAAGACTTAACTTATTAAGTCTGTAACAGATGCAAGCGATCCCACTAAGTCATTTGAGGGGAGCCGTTTAACCGGGCAGGCGCCCATGTCAAAGTCCACTCCAGGTCATAAACCAGACGGGATTAAAATTTCATGACACTCAAACAGGCATGCCTTTCGGAATACCAAAAAGCCCAAGGTGCGTTCAAAGGTTCGGTGTTTCAC
+
1A1>1B1B1B133BGGGCEAAA01A3AGFFBBGDGD1GHF2D1BAEEGGFBGHH1CDBABFDDGGGH0A01AA1DGH1B/@BEFGDH1BF1G/BF///>001>/B>EGH2EC7/EE99/0<AC/B4CCECF-00;><0CC#$<<A;=DGE<#=<0DCC#:G#;C?.<CG<.9C.;C1;>12FF6#<;1BCF/?##/<</92%E?B/?@B$##/#:0@1;B61)B#4F>%#B;069$B@E291;B110>B///F@22GB2B1BGF21GD2F1F?1HEF1FDB101AA0///?B222BA//?FB0/00A1B1F0EA0B113F1BFA11A1>1113A11A>
@M02197:102:000000000-ALU3V:1:1101:11145:25027 1:N:0:1
AGCCTGGTACCTTCCTCCGCTTATTGATATGCTTAAGTTCAGCGGGTATCCCTACCTGATCCGAGGTCAACCTTAGAAATGGGGTTGTTTTACGGCGTAGCCTCCCGAACACCCTTTAGCGAATAGTTTCCACAACGCTTAGGGGACAGAAGACCCAGCCGGTCGATTTGAGGCACGCGGCGGACCGCGTTGCCCAATACCAAGCGAGGCTTGAGTGGTGAAATGACGCTCGAACAGGCATGCCCCCCGGAATACCAGGGGGCGCAATGTGCGTTCAAAGATTCGATGATTCAC
+
CBBBCFCFFFFFGGGGGGGGGGGHHHHFHHHHHHHHHHHHHHHGGGGGHHGHHHHHHHHHHHHGGGGHHHFGHHHHHHHHHGGGFGGFHHHHHGGGGGGGGGFHHGGGGGGHGGHHHHHGGGGGGHHHGHGGHHHGGGGGGHGFEFGGGHHHHHHFHEFGGGGGFGGGGGGGGGGGGGGFGGGGGGGGGGGFFHHHEFHGGHFFGHHGHHGGHHHHHGFFHHGGGFFCHHGFHHGHHHHHGGGGGGGHGHHHHHHGGGGGGGGHGHHGGGGHGGGGGCGGGGBFFFFFFBBBBA
@M02197:102:000000000-ALU3V:1:1101:20055:25069 1:N:0:1
AGCCTGGTACCTTCCTCCGCTTATTGATATGCTTAAGTTCAGCGGGTATCCCTACCTGATCCGAGGTCAACCTTAGAAATGGGGTTGTTTTACGGCGTAGCCTCCCGAACACCCTTTAGCGAATAGTTTCCACAACGCTTAGGGGACAGAAGACCCAGCCGGTCGATTTGAGGCACGCGGCGGACCGCGTTGCCCAATACCAAGCGAGGCTTGAGTGGTGAAATGACGCTCGAACAGGCATGCCCCCCGGAATACCAGGGGGCGCAATGTGCGTTCAAAGATTCGATGATTCAC
+
ACCCBFCFFFFFGGGGGGGGCGGHGHHHHHHHHHHHHHHHHHHGGGGGHHHHHHHHHGHHHHHGG?FHHHHGHHHHHHHHHHGGGGGFHHGHHGGGGGGGGHHHHGGGGGGHGGHHHFFFGGGGGHBGHHHHHHHGGGGGGHHHGGGGGGGHHGHHHHHGGGGGGFGGGGFGGGGGGGGGGGGGFGGGGGGGGHHGHHFFEEFCDFGEFFGEHHHHGHHGHHGFGGGGHHGHHHHFHEHHGGGGGGFHHBHHHHHGGGGGEEGGHHGGGGGGGGGGGGGGGFFFFBFFFABAAB
@M02197:102:000000000-ALU3V:1:1101:22624:25191 1:N:0:1
AGCCTGGTACCTTCCTCCGCTTATTGATATGCTTAAGTTCAGCGGGTATCCCTACCTGATCCGAGGTCAACCTTAGAAATGGGGTTGTTTTACGGCGTAGCCTCCCGAACACCCTTTAGCGAATAGTTTCCACAACGCTTAGGGGACAGAAGACCCAGCCGGTCGATTTGAGGCACGCGGCACCGCGTTGCCCAATACCAAGCGAGGCTTGAGTGGTGAAATGACGCTCGAACAGGCATGCCCCCCGGAATACCAGGGGGCTCAATGTGCGTTCAAAGATGCGATGTCTCAC
+
>A>3>>ABD5DDGGGGFFFGFGCHHAFGFHHFDGGHFGFBFDGA?EAEHFFGHHFEDGHGHHG1AEAGFG:FFFBGH5EEGHGCEFFEHFHFBFFCEEECEFDB?FFEG?CGGF?9@GHHFGC@FFFGBAFGHHHGGFFEEHHFBBCFGFHHHGH@.CCEGGFBFFFFFFGFB;CAFGGGGB@GBGGFGHCBFFHGFFFF;CGGHGGHHHGAFGFD;FFHFFFFFFFHGHHGFDBA?0//<B/9GHGBHHGHCGEEE00ED1DHFEEACACGGGFA1AEA1>1B11311AAA
@M02197:102:000000000-ALU3V:1:1101:13879:25161 1:N:0:1
AGCCTGGTACCTTCCTCCGCTTATTGATATGCTTAAGTTCAGCGGGTAGTCCTACCTGATTTGAGGTCAGAGTCAAAAGGTTTTCTGCCACAAGGCAAGAAGGGTTCTGAGCGGGCTTGACGCGGAGCAAGGGACAAGACGAAACTTATTACGTCTGTCACGGATGCAAGCGATCCCACTAAGTCATTTGAGGCGAGCCGTGTAACCGGCAGGACGCCCACGTCCATGTCCACGCCAGGACATAAACCAGACCGGAATGAGATTTCATGACGCTCAAACAGGCATGCCTTCCGGAATACCAAAAGGCGCAAGGTGCGTTCAAAGATTCGATGATTCAC
+
AABBBFBFDDFFGGGGGGGGCEGHHHGHGGHHHHHHHAGGHHHGGGGGGEGGHHHHHGHHHHGHGHBGHFFCGFFHBGFDBFGGGFDFH3GFEFHEFHGHFH1ECFGFGHBG?/EECH6;:D:;/6EFHHHA6CFEHHGFF/@DD:B.HHHBGFAFFHHGH?/@/@BGHHHD?.9AFFGEFFF7FEF7GFF.FE?D-BCBA-AF69FF,;GC>AEBFAD8#BBFFF%BFFFFFBDB4@F&'F;FGF3C?>//34444GB@5555F5HGGEA3FHGBHHHHHFHHHGBA012HHHHGHHEFB3222GGHHHG2GGGHGGFGGGGGGGFFFFBFD3BBBA
@M02197:102:000000000-ALU3V:1:1101:15679:25214 1:N:0:1
AGCCTGGTACCTTCCTCCGCTTATTGATATGCTTAAGTTCAGCGGGTAATCCTACCTGATCCGAGGTCAACCTTAGAAAAAGAACTCCGAAGAGTAATTCAGGCCGGGCCCAAACGACCGCCTCAGTGTATGCTGTGAAAGCTCGCTGCACCTGGGGTCTAATTTGGACACCACCATTATCTTTCGGGCCAATCGCGCAGTACGCGATTGAGAGACCCAATAACAAGCCGGGCTTGATGGTTGATAATGACGCTCGAACAGGCATGCCCCCCGGAATACCAGGGGGCGCAATGTGCGTTCAAAGATGCGATGATTC
+
ABBBBFAFFDFBGGGGGGGFGGGHHHHHHHHGGHHHHHHHGGHGGGGGGHHHHHHHHHHHHHHGGGGHHHHHHHHHEHHHHGGGHHHGGEFGGG8HHH;H9B'B:ECGCCG9GHH;;GGGGGG9HGHE6FDBDGHFGGFFHHHHGGGGG<FHFF9C@<CG<CHGHHFEF:HGHFGFGHFFFG9FBD?FAADAFFGFFFFFAFGEFEC0:A;BFFEEFFGGFGFFFGGAEGFFFHGHE9HHHHGHHHG?CGGCG<.1DDHHGF<FCC?EE/E0FGFG1AHACGEGCCEF1GDE?EEAFGF3GGGAA>11FFDA1AA?
@M02197:102:000000000-ALU3V:1:1101:25329:25488 1:N:0:1
AGCCTGGTACCTTCCTCCGCTTATTGATATGCTTAAGTTCAGCGGGTATCCCTACCTGATCCGAGGTCAACCTTAGAAATGGGGTTGTTTTACGGCGTAGCCTCCCGAACACCCTTTAGCGAATAGTTTCCACAACGCTTAGGGGACAGAAGACCCAGCCGGTCGATTTGAGGCACGCGGCGGACCGCGTTGCCCAATACCAAGCGAGGCTTGAGTGGTGAAATGACGCTCGAACAGGCATGCCCCCCGGAATACCAGGGGGCGCAATGTGCGTTCAAAGATTCGATGACTCAC
+
AA>AAFA@F5DDGGFFGGGGEEGGHHHGHGHFHGHHHFGFHHHFGGEFH5DHHHHFFGFFGFGEGGGGHHFHH:::9HFGHHE;ECEFHH<93FEGG@EFEF<HHGGAC?C:EGEECDADBBC6FHHH<HH<<@?EFG1F?D4FDACCEHFGHHH9CC@CF-@D@B?CFGFFGG@=E-?DGCAFFFAFAEFEEHHHGCGGGHF?GFG9EHFHHFHEFGHHHGFCCFFC?DDFBH;FG9FGGF@EEEEE2GHGF1HFEEEEEACHHHHEEEEGCDBGFGGE1GFCB3FFF>11>1
@M02197:102:000000000-ALU3V:1:1101:25336:25467 1:N:0:1
AGCCTGGTACCTTCCTCCGCTTATTGATATGCTTAAGTTCAGCGGGTATCCCTACCTGATCCGAGGTCAACCTTAGAAATGGGGTTGTTTTACGGCGTAGCCTCCCGAACACCCTTTAGCGAATAGTTTCCACAACGCTTAGGGGACAGAAGACCCAGCCGGTCGATTTGAGGCACGCGGCGGACCGCGTTGCCCAATACCAAGCGAGGCTTGAGTGGTGAAATGACGCTCGAACAGGCATGCCCCCCGGAATACCAGGGGGCGCAATGTGCGTTCAAAGATTCGATGACTCAC
+
AA?AAFABFFFDGGGGGBEFC2EHGH5FGGFHHHHHCGHHHH5EEEAEFAGFCAFFGDGBF5B1A0EGG:3CGDGBBDFF3CCDE9E?FFFFHEEEEEE9GDDF;FDGCG;FFGHGHFHDF</>FD1DGA9F?G/CFBBFDGBH?/FBFFGBGGHE.@:C@DGGGBEFFFFABCAFD?AB??@A?(@?D99@GGFFGCFFFHFFCCC;DHFBGFFDBFDBFF<;.>9CFAAG1GHGHFFE/:?CEE/G2ADDEFAFAA0GEAA1ABGA0AEF1FGF3GDECF1FFD11FA>11>
@M02197:102:000000000-ALU3V:1:1101:10939:25559 1:N:0:1
AGCCTGGTACCTTCCTCCGCTTATTGATATGCTTAAGTTCAGCGGGTATCCCTACCTGATCCGAGGTCAACCTTAGAAATGGGGTTGTTTTACGGCGTAGCCTCCCGAGCACCCTTTAGCGAATAGTTTCCACAACGCTTAGGGGACAGAAGACCCAGCCGGTCGATTTGAGGCACGCGGCGGACCGCGTTGCCCAATACCAAGCGAGGCTTGAGTGGTGAAATGACGCTCGAACAGGCATGCCCCCCGGAATACCAGGGGGCGCAATGTGCGTTCAAAGATTCGATGATTCAC
+
CCBCCFCFFFFFGGGGGGGGGGGHHHHHFHHHHHHGGHHFHHFEGGGGHHGHHHHHHGHGHHHGGGGHGHHHHHGFFHFHHFHGGEFGHHHHHGFFFBEEFHHHGGG?/BDHHGGHHHHGGGGGGHHHHHFHGGHFGGGGFFHHGGGGGHHHGEGHGHHGGGGGGFGGGFFGGGGGGGGFGFAGGGGGGGGGGFHHGFFGFFGGGHHGEHHFHHHFGGHHHHHDB?GGGHGHHGFHHHHGGGG8GGGHHGHFGHHGGGGGGGGHHHHGFGGHFGGGGGGGGGFFFFFFFAAAAA
@M02197:102:000000000-ALU3V:1:1101:15064:25489 1:N:0:1
AGCCTGGTACCTTCCTCCGCTTATTGATATGCTTAAGTTCAGCGGGTAGTCCTACCTGATTTGAGGTCAGAGTCAAAAGGTTTTCTGCCACAAGGCAAGAAGGGTTCTGAGCGGGCTTGACGCGGAGCAAGGGACAAGACGAAACTTATTACGTCTGTCACGGATGCAAGCGATCCCACTAAGTCATTTTAGGCGAGCCGTGTAACCGGCAGGACGCCCATGTCCAAGTCCACGCCAGGTCATAAACCAGACGGGATTGAGATTTCATGACACTCAAACAGGCATGCCTTTCGGAATACCAAAAGGCGCAAGGTGCGTTCAAAGATTCGATGATTCAC
+
BBBBBF@FFFFFGGGGGGGGGGFHHGHHHHHHHHHHHHHHHHHGGGGGGHHHHFFHHHHHHHHHGHHHHHGGHHHHHHHGGGHGHHHHHHHHGHHGHHFGHHHGFHHGBHHGGGGGGHGHHGGGGGGGGHHGFHGFHHEHGDFFGHHHHHGHGHGHGHHEHGGHGGHHHHHGGHHHHHHGGHGHHHHGHGGGGFFCGGFFDEGGGFGHHHFDGFGFFHHGFFFFHHHFFFFFFHGFFHHHGGGHGFFCFEFGHHHHHHHHHFHHHHHFFFHHGHHHFGHFHHHHHHHGGGGHGHFGFGGGHGGGGCGGHHHGGGFHGGGGGGGGGGFFFFFFFCCCBB
@M02197:102:000000000-ALU3V:1:1101:24318:25619 1:N:0:1
AGCCTGGTACCTTCCTCCGCTTATTGATATGCTTAAGTTCAGCGGGTATCCCTACCTGATCCGAGGTCAACCTTAGAAATGGGGTTGTTTTACGGCGTAGCCTCCCGAACACCCTTTAGCGAATAGTTTCCACAACGCTTAGGGGACAGAAGACCCAGCCGGTCGATTTGAGGCACGCGGCGGACCGCGTTACCCAATACCAAGCGAGGCTTGAGTGGTGAAATGACGCTCGAACAGGCATGCCCCCCGGAATACCAGGGGGCGCAATGTGCGTTCAAAGATTCGATGATTCAC
+
BAABAFBFFFFFGGGGGGFGFGGHHHHHHHGHHHCGFHFHCFHGGGEGHDEGHHH1FFFFGHHGGGGGHHHHHHHGFHFHHHHDGGGEHHGHFGGGGGGFGFHCGAEEGG;HFGHHEHHHFFF>FHBGHHGGGHEDFGGGDHEHGGGGFFBBFFFCGEFFCFGGFFEFGFFEFGGGDGFFGFFFFDGGFFFFEFFBCGFGFHFFGHGECFFBHFHHHGBGHFHCC<FCF.AGFHGFFAGFGGGCGFCHGGA21GAFCGGGG?EGD3GCCGFEFGGBFFGA111BBFFFBAA>>1
@M02197:102:000000000-ALU3V:1:1101:10422:25715 1:N:0:1
AGCCTGGTACCTTCCTCCGCTTATTGATATGCTTAAGTTCAGCGGGTAGTCCTACCTGATCTGAGGTCAAGGTGTCAATTGAATTTTCTCAAGGAGAAGCTTTGTGAGCGGGCCGAACGGTTTCTGCAGCCGAGCGAAACGTGAGCACGCAAGGCCGTCCACCGACGGGACCGCTAAGGTATTTGAGGCGAGCCGGACGGCAACACCCAAGTCCACTTCCAGCCCGGGCAGGACCCGGGCGGTGTGAGGTTTTCAAGACACTCAGACAGGCATACCCTCCGGAATACCAGAGGGTGCAAGGTGCGTTCAAAGATTCGATGACTCAC
+
B@BABFBFF5DFGGGFGGGGEGGHHHHHHHHHBDFHHFHHHFHGEGGGGHHHHGHEHHFHFGHEGGHHH3FGABF3F5DGGHEGHGHFHHF4EE1?1FCGHHHFF2(;G>ECCE<E@BDFFGDHHH9FF0@B/CGGCF:GGBBA9FHECGGCGGHA9;;::G@E.C;9AA<<A<BGHFHGFFF</>AB?0CF094>#DFBC<<EFGFBFA9B912?FFDA><E9AEHGDHFE$E?FCE>9EGG?&FC13FBGBF5D5BGEDFHG3HHDFGGAFAGGFGGHHFBFGBFFFAGGHGHHHHHFE?GEGGGGGCGFG4FFFFDFFAAAAA
@M02197:102:000000000-ALU3V:1:1101:17229:25721 1:N:0:1
AGCCTGGTACCTTCCTCCGCTTATTGATATGCTTAAGTTCAGCGGGTAGTCCTACCAATCTGAGGCCGATGAATTGAAATTAAATCCCTTCCTCTCTTCCAAAGAAGCGAGGCATGGGCGGGGTTCAGAAGCACTCCAACCAGCAAAACGTCGCGTCCAGCTCCTCGACCCTGCGCCTCTCCTCTCCGAAGTCCTGATATTATCAAAACCCGGCAGGGAAAGCCGTGGGCGAAATAACGAGCTTTCGTCCGTCTTTCCTATCGAATGGATGCGCTAATGCATTTCGAGGGAGCCACCGTGGAAGATGGCAAGACCCTCAATACCGAGCCGCCAGCTTTCTCAACTAAATAAGAAGGCTGTCGTTCGAAACAATTCGCGGCCCTCAAACAGGCATTCTCCCCAGATTAGATCTGCCGGGAGCGCAAGGTGCGTTCAAAGATTCGATGACTCAC
+
AAB@AFBFFFFFGGGGFGGC?AEF5GFGHFGGHHHFHHHH5GFFCFGGGFGEHHHHHHHHHG5BBFFFGGGHGHHHHHBFHHHHHHGHEHGHHHHHHHGHHHHHHFFHGGGG/FEHHFHGGGGGGHFHHHHGHHHHHGHHDCGHHHHGHGC.@CGGFGGFFGGGGGGGCF?GBEFF9.AFFFFFFFFF;DFFFFFF/BFFF/BBBBFFFFDFACF;CFA?EA/;@.9-9ABB=BE:FFFFB-9BB9-----/-////AAB//FFFFF?F@@ABB9FBB0BC./?@FF9.99...E-CCBFFHC/0:;00CC;../<00=...<-<<-A/?0<1C1GF/1BHGD2DFDFFGF<B0///B//EFGF?G>22GAE@?EE/A?CG?10BHFE1BBDA0/A//HBF2F2GFAF1/E////FF00GEG1G0E?E0HGFGFGGFEGECFFDBBD?>111
@M02197:102:000000000-ALU3V:1:1101:7006:25711 1:N:0:1
AGCCTGGTACCTTCCTCCGCTTATTGATATGCTTAAGTTCAGCGGGTAGTCCTACCTGATTTGAGGTCAGAGTCAAAAGGTTTTCTGCCACAAGGCAAGAAGGGTTCTGAGCGGGCTTGACGCGGAGCAAGGGACAAGACGAAACTTATTACGTCGGTCACGGATGCAAGCGATCCCACTAAGTCATTTGAGGCGAGCCGTGTAACCGGCAGGACGCCCATGTCCAAGTCCACGCCAGGTCATAAACCAGACGGGATTGAGATTTCATGACACTCAAACAGGCATGCCTTTCGGAATACCAAAAGGCGCAAGGTGCGTTCAAAGATTCGATGACTCAC
+
BABBBFBFFFFFFGGGACE?E2EGHB5A6GBFGGGFHB5F5DFEEGGEFHHHGFHFHHGHHHF51GHFFHHHGBHHHEHGFHHEBDFFHFHHAFHEHFFG3FEFHGFFGFFFFGAE9FGFHDA7GCGCGCGG?FAFH,6FADGGGFGDG007F?,#C<+00HF:..-;HF8C</FH79D59700FGGF1D8A9/A#$G;F2FGFDC6HG2?A@689EH8.GCG3-FGEBEE>/EFG4FH:HFFFH8GGHGHEB2FD5DFFGHHHGFF5BDGD1HHHGFGDEGHHGHHEE?GHGBHHHGCGF3FGFECHHHFEGGGGCD5FCGGE44BFFFBFFBAAAA
@M02197:102:000000000-ALU3V:1:1101:9275:25672 1:N:0:1
AGCCTGGTACCTTCCTCCGCTTATTGATATGCTTAAGTTCAGCGGGTAGTCCTACCTGATTTGAGGTCAGAGTCAAAAGGTTTTCTGCCACAAGGCAAGAAGGGTTCTGAGCGAGCTTGACGCGGAGCAAGGGACAAGACGAAACTTATTACGTCTGTCACGGATGCAAGCGATACCACTAAGTCAATTGAGGCGAGCCGTGTAACCGGCGGGACGCCCATGTCCAAGTCCACGCCAGGTCATAAACCATACGGGATTGATATTTCATGACACTCAAACAGGCATGCCTTTCGGAATACCACAAGGCGCAAGGTGCGTTCAAAGATTCGATGATTCAC
+
AAA?AC1CDDFFBFGFF1AECC0DFG33DDG33DEA1ADEB2F0/EE//B222FFH1EH1DGD2/0F0GG1A1B1F1GFG@GGGFHFBGFGHHEEAHGFGH00/>B0FBGHHC#BE/F?FCE/C9<B?FH0<CGEFFCFGCEF>BFGHH11@9CFGC0DGGGACFHGGCCACFF#EFFF=FF=%F0#EGC0</CACA@/1GCAB/BFC;?C?G;E<@E@FFFGCBBGFEE;E>0$GHFB9G11;B200B/?>101B2FDD1B11212AD11D/1GBDD1FB1AFGAAEECGHFHFGFB/BAB00A0?1BB0A000F1GGGF3FECFB133D331??A1
@M02197:102:000000000-ALU3V:1:1101:20052:25758 1:N:0:1
AGCCTGGTACCTTCCTCCGCTTATTGATATGCTTAAGTTCAGCGGGTATCCCTACCTGATCCGAGGTCAACCTTAGAAATGGGGTTGTTTTACGGCGTAGCCTCCCGAACACCCTTTAGCGAATAGTTTCCACAACGCTTAGGGGACAGAAGACCCAGCCGGTCGATTTGAGGCACGCGGCGGACCGCGTTGCCCAATACCAAGCGAGGCTTGAGTGGTGAAATGACGCTCGAACAGGCATGCCCCCCGGAATACCAGGGGGCGCAATGTGCGTTCAAAGATTCGATGATTCAC
+
BABCCFBFFFFFGGGGGGGGGGGHHHHHHHHHHHHGGHHHHHHGGGGGHHHHGHHHHHHHHHHGGGGHHHHHHHHGHHHHHFHGGGGGHHHHHGGGGGGGGHHHHGGGGGGHGGHHHHHHGGGGGHHHHHHHHHGGFGFGFHFHGGGGGGHGHHHHHHHGGGGGGGGGGGEGGGGGGGGGGGGGFGGGGGGGFFFHGFHGGHGGFHHGHBFHHHHHHHHHGHHGGDFDFFFHGHHHHHHGGGGGGGGHHGGHHGHGGGGGGGGHHHHGGGGHGGGGGGGGGGFFFFFFFABAAA
@M02197:102:000000000-ALU3V:1:1101:20061:25773 1:N:0:1
AGCCTGGTACCTTCCTCCGCTTATTGATATGCTTAAGTTCAGCGGGTATCCCTACCTGATCCGAGGTCAACCTTAGAAATGGGGTTGTTTTACGGCGTAGCCTCCCGAACACCCTTTAGCGAATAGTTTCCACAACGCTTAGGGGACAGAAGACCCAGCCGGTCGATTTGAGGCACGCGGCGGACCGCGTTGCCCAATACCAAGCGAGGCTTGAGTGGTGAAATGACGCTCGAACAGGCATGCCCCCCGGAATACCAGGGGGCGCAATGTGCGTTCAAAGATTCGATGATTCAC
+
ABBBBFBFFFFFGGGGGGGGGGGHHHGHHHHHHHHHHGGGHHHGGGGGHHHHHHHHHHHHHHHGGGGHHHHHGHHHFHHHGHHGEGGFGFHHHGGGGGGGGFHFHGGGCCFGGGHGHHHHFFFGGHHGHHHHGHHGGGGGGHHHGGGGGHHGHHHHHFGFGGGGFGGGGGGFGGGGGGGGGGGFGFGGGGGGGHGHGGFGGHGGGHHGHGHHHHGFHHHHHHHGGGGGHHGHHHHHHHHHGCGGGGGFHHGHHHHGGGGGGGGHHHHGGGGHGGFGGFGGGGFFFFFFFCBAAA
@M02197:102:000000000-ALU3V:1:1101:14458:25882 1:N:0:1
AGCCTGGTACCTTCCTCCGCTTATTGATATGCTTAAGTTCAGCGGGTATCCCTACCTGATCCGAGGTCAACCTTTGAAAGAGTTTAACGGCCACGACCGCCCGCACTCCAAAGCGAATATGTATCACAACGCTGAGAGACGGACAGCTCGGCCGGAGACTTCAAGGCGCGCGGGGGCCGCGACGCCCAACACCAAGCGAGGCTTGAGTGGCGAAATGACGCTCGAACAGGCATGCCCTTCGGAATACCAAAGGGCGCAATGTGCGTTCAAAGATTCGATGACTCAC
+
111>AC@FFFFFCGGGCF1EGAEHHGBHFGDGHFBGFFFFFHHEEEGGF12FGFACBFCFG:HC?EEBG.H5>GDB&F;HGFFBHHGH>/E>EGE/>//@EECGGGGHHHHHCGGGCCGEHHB1FHGGBE?CC#0BFGGGC9<@CEHF:??C.GCCCFGGGGFFB9AAG@G@A>#CCFGCE@<<9F@FFFGFFEEEEF??91AFF1/>?EFF2GF/;EB/AAAFFF;=FGFF/5??9EEF2EFBHG0GHHGGEEEF131E0E?B113B3GCEB11BB3FFDA>A>1
@M02197:102:000000000-ALU3V:1:1101:22550:25830 1:N:0:1
AGCCTGGTACCTTCCTCCGCTTATTGATATGCTTAAGTTCAGCGGGTAGTCCTACCTGATCTGAGGTCAAGGTGTCAATTGAATTTTCTCAAGGAGAAGCTTTGTGAGCGGGCCGAACGGTTTCTGCAGCCGAGCGAAACGTGAGCACGCAAGGCCGTCCACCGACGGGACCGCTAAGGTATTTGAGGCGAGCCGGACGGCAACACCCAAGTCCACTTCCAGCCCGGGCAGGACCCGGGCGGTGTGAGGTTTTCAAGACACTCAGACAGGCATACCCTCCGGAATACCAGAGGGTGCAAGGTGCGTTCAAAGATTCGATGACTCAC
+
BBBBBFBFFFFFGGGGFGGGGGGHHHGHHHHHHHHHHHHHFGHGGGGGGHHHHHHHHHHHHHGHGGHHHHHG3FGHHHFHGHHHHGHHHFGGHHHHEFFFFHHFFGBGGFG:GGGGBDFFB?EHFEGHHHHGGGGGGGGGGHHGDEHHGGGGGAGHFFGGGHFGGGFGFGGDDDFFGBFFF05HGFFFGFAGFFGFGCHHGF?DFGGHFHFBGHGHBGGGGFGGGHHFHGEEEFECGEGGFG6;BAHGHD5GBHG5GHFHHHHHHHHHHHHHHECGGDGGHHGHHHHHHHHGHGHHHGHGGEECGGGGGGGAG4FFFFFFFBBBBB
@M02197:102:000000000-ALU3V:1:1101:14475:25897 1:N:0:1
AGCCTGGTACCTTCCTCCGCTTATTGATATGCTTAAGTTCAGCGGGTATCCCTACCTGATCCGAGGTCAACCTTTGAAAGAGTTTAACGGCCACGACCGCCCGCACTCCAAAGCGAATATGTATCACAACGCTTAGAGACGGACAGCTCGGCCGGAGACTTCAAGGCGCGCGGGAGCCGCGACGCCCAACACCAAGCGAGGCTTGAGTGGCGAAATGACGCTCGAACAGGCATGCCCTTCGGAATACCAAAGGGCGCAATGTGCGTTCAAAGATTCGATGACTCAC
+
BBBBBFBFBFFFCFGGGGFFGGGHHHHHGHHGHHHHHHHHGGHGGGGGHHHHHHHHHHHHHHHFGGGHHHHHHHHHHHGHHHHHHHHHGGGGGGEFGGGGGGGGGGGHHHGHHHGGGGGHHGHHFHHGHGGGGGGGHHGHFFGGDEHHHGGGGHGGF8GGGGGGGGGGGGGGGDCDDGGGEEGGGFGGGFFGGHGGGHHGHBHHHHEEE?FHHGHGGGGEFEGFHHHHHHHHGFGGGGGHGHHGH:GGHHGGGGGHFGF?GGGHGGGGGGFEG44FFFFFFA3AAA
@M02197:102:000000000-ALU3V:1:1101:10223:26010 1:N:0:1
AGCCTGGTACCTTCCTCCGCTTATTGATATGCTTAAGTTCAGCGGGTAGTCCTACCTGATTTGAGGTCAGAGTCAAAAGGTTTTCTGCCACAAGGCAAGAAGGGTTCTGAGCGGGCTTGACGCGGAGCAAGGGACAAGACGAAACTTATTACGTCTGTCACGGATGCAAGCGATCCCACTAAGTCATTTGAGGCGAGCCGTGTAACCGGCAGGACGCCCATGTCCAAGTCCACGCCAGGTCATAAACCAGACGGGATTGAGATTTCATGACACTCAAACAGGCATGCCTTTCGGAATACCAAAAGGCGCAAGGTGCGTTCAAAGATTCGATGACTCAC
+
AAAABFBFFFFFFGGGGGGGGGGCHHFHHHHHHHHHHHHFHFBEGGGGFGHHHHHHHHEFFFFHGGHHHHEHAGHHHEHGFGGGGHHHHHGGHHEEHHGGGHHGFGHHHHHHGGGGGHGFFGGGGG8GHHHGGGGGFHHHGGGGGFHHHGHHGHFHGHHGGCGGBCCCGHGFGGFDFFFFGGFGGFFHHGGGGGGCGGFFFBGGFFEHHFGGGFCGHHHHHBGHFHHHDEFFGFFGHEHGHHHHGFBGHGHGHHHHHHHGHHFHHGHHHHHHAFEHFGFFHHHGHHHE?GGGHHGHFHGHFGGGGGFCHCHGGGGFGCGGGGGGGGFFFFFFFAAA>>
@M02197:102:000000000-ALU3V:1:1101:16262:26073 1:N:0:1
AGCCTGGTACCTTCCTCCGCTTATTGATATGCTTAAGTTCAGCGGGTAGTCCTACCAATCTGAGGCCGATGAATTGAAATTAAATCCCTTCCTCTCTTCCAAAGAAGCGAGGCATGGGCGGGGTTCAGAAGCACTCCAACCAGCAAAACGTCGCGTCCAGCTCCTCGACCCTGCGCCTCTCCTCTCCGAAGTCCTGATATTATCAAAACCCGGCAGGGAAAGACGTGGGCGAAATAACGAGCTTTCGTCCGTCTTGCTTATCGAATGGATGCGCTAATGCATTTCGAGGGAGCCACCGTGGAAGATGGCAAGACCCTCAATACCGATCCGCCAGCTTTCTCAACTAAATAAGAAAGCTGTCGTTCGAAACAATTCGCGGCCCTCAAACAGGCATGCTCCCCAGATTAGATCTGCCGGGAGCGCAAGGTGCGTTCAAAGATTCGATGACTCAC
+
CCCCCFCFFFFFGGGGGGGGGGGHHGGHGHCHGHGGHHHHHHHGGGGGGHHHHHHGHHHHHHHFFGGGGGGHHHHHHEGFHHHHHHHGHGGHHHHHFHHHHBFHFHFF?EEGGGHHHGHGGFGG?FHHFHHHHHEHHHHHGGHHHGHHHGGECGGGGGGGGGGGGGGGGCGFGFDFFFFFFFFFFFFFF.=9BFFFBBFFFFFFFBFFFFF=DFDFFAEFEFFFFFFEFFFF;AAFFFFADFFFF:9DA?FFF/FB/.EFBFFF;/FBGD?DC;0FFBGGFE/GGGGGGFFFFHEGEFC:FHGHHGCFFFHHEEBFFGDGG<GDCFGGGGHHHHGC@/GFFFHHHHHHHHHHFHFEGD>/GHHFABEFHGHE@E@GGGEGHEGFHGDGFGGEGHEEC0B5HHGBFEHHFFE?GGDFEECGEGHHHGGGGHGFGGGGGFCGFFFFFFFAAAA3
@M02197:102:000000000-ALU3V:1:1101:14938:26133 1:N:0:1
AGCCTGGTACCTTCCTCCGCTTATTGATATGCTTAAGTTCAGCGGGTAATCTTACCTGATTTGAGGCCAGAAAGGAATACATAAAGAATTATGTATGTGTGTGTTTGTTTGGTAGCAGATGACAAAAGCACAAGATTTTTATGGGTTTGCCTTAACAAAAATCTATGGCTGACACTCATCCACTCATACTTTTAAGGCAAGGTGATACAAAGAGGCTAATCTCATCACCAAGCCCAAGGACCCGTTAAAAGAATCTTTCATAAAAAAAAACCTTTTAATGGAGATATTCACGACACTCAAACAGGCATGCTCCGAGGAATACCAAGGAGCGCAAGATGCGTTCAAAGATTCGATGATTCAC
+
BBBBBFAFFFFFGGGGGGCGGGGHHHFHGHHCHHGHGHHHHHHEGGGGHHHHHFGFHHHFHHHHGHGGHHGHHHHCGHHHHHHHEHHHHHHHHHHHHHHGHHHGHHHGHHHGGFHHGHHHHFGFBFFFHHHHHHEHGHHHGHGH:GGFGDDGHHHHHHBGEGHGGEHHFGFHFBHHHFHFB1HDFBFDHGHHHHHHHHHHGG<HGGFBGGFCF<CGGHFBF;CHHGFGGHHGGFHHHEGGGFDGGGHHHHGHFFGHHHHGEGGGGGGHFGFFHGHGGHFGHHFGFGCCEGGFHHHGHHHHHHGHGHHGGE?GGHHHHHHCHGHHCGGEEEHHHHGFEDFBGGGGFFGGGFFFFFFFBBBBB
@M02197:102:000000000-ALU3V:1:1101:20565:26171 1:N:0:1
AGCCTGGTACCTTCCTCCGCTTATTGATATGCTTAAGTTCAGCGGGTATCCCTACCTGATCCGAGGTCAACCTTAGAAATGGGGTTGTTTTACGGCGTAGCCTCCCGAACACCCTTTAGCGAATAGTTTCCACAACGCTTAGGGGACAGAAGACCCAGCCGGTCGATTTGAGGCACGCGGCGGACCGCGTTGCCCAATACCAAGCGAGGCTTGAGTGGTGAAATGACGCTCGAACAGGCATGCCCCCCGGAATACCAGGGGGCGCAATGTGCGTTCAAAGATTCGATGATTCAC
+
BBBBBFBC@DFFGGFGGGGEGGGHHHHHFGHHHHHHHDGHHHHGGGGGHGHHHFHEHHHHHHHCGGGHH9EGHHGHHHHHHHGGGGGFHHHHHFFGGGGCGGGHHGGGGGGFDGHHFHHHGGGGGHHHGFFFFHHGGFGGGHGHFDFGGFFFGHGHHHHGGGGGGBEFFGGGGGEFFDGFGFDCFB>CFFFFFFFFEFFFGGGGEFFFFFFHHHHFHHEHHHHDGDGGGHDHFHHHHFHFGGFFGGGFHHHHHHHGGGGGGGGHHHHGEGEGGGFGGGBGGFFFFFFFFBBAA@
@M02197:102:000000000-ALU3V:1:1101:9721:26262 1:N:0:1
AGCCTGGTACCTTCCTCCGCTTATTGATATGCTTAAGTTCAGCGGGTAGTCCTACCTGATTTGAGGTCAGAGTCAAAAGGTTTTCTGCCACAAGGCAAGAAGGGTTCTGAGCGGGCTTGACGCGGAGCAAGGGACAAGACGAACCTTAATACGGCTGTCACGGATGCAAGCGATGCCTCTAAGTCATTTGAGGCTAGACGTATAACCGGCAGGACGCCCATGTCCAAGTCCACACCAGGTCATAAACCATACGGGATTGAGGTTTCGGGACACCCAAACATGCAATCCTTTCGGAATACCAAAAGGCGCAAAGTGCATTCAAAAATTCGATGAATCAC
+
3>A>ACAB55DFFGGGGCEGGEEHHFGFFHBBDFFGHFHHCHBEGGGGGH5DFEGFFGFFFFFFEHHG32D353B@FHE13@B1D@D4B3BBEFAGGC11FFFECEG3FF4GC/<>96<-9<<C0<A/FGB90AEFHCH2<0<#CG00#0=<.#00-<00<-E1DCBCCF5/EG#>B#11B@;1;;11?0?9?<%<+%0@9$;///.<D1B+<</;CF@<;FFCG>EE;7?0>5+0;>1;FDB4;20B0///@0FB11BB0//E/>11CEEA//0BHGBD110D100EEAEB222F1AAA1B0EB0AAFBA1111A31A133A1B11B33@3311111
@M02197:102:000000000-ALU3V:1:1101:17737:26403 1:N:0:1
AGCCTGGTACCTTCCTCCGCTTATTGATATGCTTAAGTTCAGCGGGTATCCCTACCTGATCCGAGGTCAACCTTAGAAATGGGGTTGTTTTACGGCGTAGCCTCCCGAACACCCTTTAGCGAATAGTTTCCACAACGCTTAGGGGACAGAAGACCCAGCCGGTCGATTTGAGGCACGCGGCGGACCGCGTTGCCCAATACCAAGCGAGGCTTGAGTGGTGAAATGACGCTCGAACAGGCATGCCCCCCGGAATACCAGGGGGCGCAATGTGCGTTCAAAGATTCGATGATTCAC
+
AAAABF@CFFFFGGGGGGGGGGGHHCFFHFHGHHHHGHFHHHHGG2EFHHHHGHHHHHHEHFGEGGGGHHHHHHHHHHHGHGHGGGGGHGHHGGGGGGGFFFFHHFCFGGGHGGHHHHHHGGGGGHFFFDGHHHHDFDGGGFHFGGGGGHHHHHHHHHGGGCDFGGFFEFGEDACF;CDGGGGGGGGGGGGFGHGFHGFGFGFFGHHEG:FFHHHFHFGHHHHGDDGGHHGHHHHHHHGHGGGGFGGGGEFHHGGGGGGFGGGHHHHGGGGHGGGGGGGGGGFFFFFFFBAAA>
@M02197:102:000000000-ALU3V:1:1101:12132:26424 1:N:0:1
AGCCTGGTACCTTCCTCCGCTTATTGATATGCTTAAGTTCAGCGGGTATCCCTACCTGATCCGAGGTCAACCTTAGAAATGGGGTTGTTTTACGGCGTAGCCTCCCGAACACCCTTTAGCGAATAGTTTCCACAACGCTTAGGGGACAGAAGACCCAGCCGGTCGATTTGAGGCACGCGGCGGACCGCGTTGCCCAATACCAAGCGAGGCTTGAGTGGTGAAATGACGCTCGAACAGGCATGCCCCCCGGAATACCAGGGGGCGCAATGTGCGTTCAAAGATTCGATGATTCAC
+
ABBAAFAFDFFFGGFGGGGGGGGHHHHHHHHHHGHGHHGHHHHGCFEEGF5BFHHHGGHHHHHGGGAGGGHHHFHGHHHGHFHGGG9AG:GHHAEGGFGGGHHHHGGGGG;HGGGHHHHHGG@DGHGFHHE;HHGGGCDFDHGFFDGGGFHHHHGHHHHFGGGGGGGGGFG;GGEGGGGAGFFFGFAGE=BFEFGFFFFFF/:ACFFE;DEFA?EDDDFDHHHCBFFGGCAGBHFGGEFG?AC1GEEFGDG2G1FGCE?GE?EBEGGA0A0ABGB33AB1AB1FDFD3BAAAA@
@M02197:102:000000000-ALU3V:1:1101:16549:26864 1:N:0:1
AGCCTGGTACCTTCCTCCGCTTATTGATATGCTTAAGTTCAGCGGGTAGTCCTACCTGATTTGAGGTCAGAGTCAAAAGGTTTTCTGCCACAAGGCAAGAAGGGTTCTGAGCGGGCTTGACGCGGAGCAAGGGACAAGACGAAACTTATTACGTCTGTCACGGATGCAAGCGATCCCACTAAGTCATTTGAGGCGAGCCGTGTAACCGGCAGGACGCCCATGTCCAAGTCCACGCCAGGTCATAAACCAGACGGGATTGAGATTTCATGACACTCAAACAGGCATGCCTTTCGGAATACCAAAAGGCGCAAGGTGCGTTCAAAGATTCGATGACTCAC
+
CCCCCFCFFFFFGGGGGGGGGGGFHHHHFGHHHHGHHGHFHHHGGGGGGHHHHHGHHHBGHHHHGHHHHHHHHHHHHGGGBBGGHHHHHHHHFGHHHHGGGHHGAHHHHHHHGGGGGHGFHDGGGGGGHHGGGHGGHHHHGGCGGHGGHHGHGGFHGHGHHHGHHHHHHHHGGGGGGFGGGGGHGHFHHDGGGECGFFGHHHFFFGGHHHGGGFFFFGFFFHHGGHHHGGGGGFGGHHHFHHHGFBHFHGHGGGHHHHHHHGHGHHHEHGFHGHGHFGHHGFHHHHGGGGEFHHHGGHGHHFEGGGGGHHHFGEGGEE5FCGGEGGFFFFFFFAAAAA
@M02197:102:000000000-ALU3V:1:1101:8243:26872 1:N:0:1
AGCCTGGTACCTTCCTCCGCTTATTGATATGCTTAAGTTCAGCGGGTATCCCTACCTGATCCGAGGTCAACCTTAGAAATGGGGTTGTTTTACGGCGTAGCCTCCCGAACACCCTTTAGCGAATAGTTTCCACAACGCTTAGGGGACAGAAGACCCAGCCGGTCGATTTGAGGCACGCGGCGGACCGCGTTGCCCAATACCAAGCGAGGCTTGAGTGGTGAAATGACGCTCGAACAGGCATGCCCCCCGGAATACCAGGGGGCGCAATGTGCGTTCAAAGATTCGATGATTCAC
+
>>>>AFA@FF5DDGFGGGGGGGEG5FAGHHDAGHHHHHHHHHHG2EEGFFDHHGAGGFGFGFHGGGEHGFGFHHH:GHFEFGA1>EE1FFGFGGGGGGGGG@;G;CBE/ABFFDFHE2FGGGFFFFHBFHFGHH9DFGGGCGHF?/A</CF/FG;<GCFEFCAFFFBBEGBA/B?BEGGGB?BFGBFGGEFFDF;B0F;?FGFEGHHGGBCG9HEGFE<<BHHFDGFDFHA?DG;GHGGHGGD?GECHFGAHHHHGEGEEFGDHEGB22GGGFG5DGGGGGGFFFFFFFA>3>3
@M02197:102:000000000-ALU3V:1:1101:12297:26894 1:N:0:1
AGCCTGGTACCTTCCTCCGCTTATTGATATGCTTAAGTTCAGCGGGTAGTCCTACCTGATTTGAGGTCAGAGTCAAAAGGTTTTCTGCCACAAGGCAAGAAGGGTTCTGAGCGGGCTTGACGCGGAGCAAGGGACAAGACGAAACTTATTACGTCTGTCACGGATGCAAGCGATCCCACTAAGTCATTTGAGGCGAGCCGTGTAACCGGCAGGACGCCCATGTCCAAGTCCACGCCAGGTCATAAACCAGACGGGATTGAGATTTCATGACACTCAAACAGGCATGCCTTTCGGAATACCAAAAGGCGCAAGGTGCGTTCAAAGATTCGATGACTCAC
+
BBBBB?B4DDFFGGGGGGGGGGGFHHHHHHBGDGFHGHHHHHCFGCEFGHHHHHHHHFHHHGHHGGHHGFHHGFHHHHGGFFHGBGBG@GHHHFHHHFEHHHHC1FHHFFHHGGGGGHGHHGGGGGFGHHFA0GGGHGHHGFDFFFHEHHHHGGFHECFHFGHEHHHHHGHEEGHGHGFGGHHGHGGHFFFEG?CCCGFFF;D?GFFGGHGGCCGHEFHHFFHHFGFFFFFFFFFHFHHEHGFHGDGGGE1EHFG5HHGG5BFHHHGFHHHHGHHHGHHHHHHHHEGA?ECHHHHHHGGHHHGGF?A4FHHGGGGHGGFGGGGGGGBFFDDFFBAAA3
@M02197:102:000000000-ALU3V:1:1101:14979:27098 1:N:0:1
AGCCTGGTACCTTCCTCGCTTATTGATATGCTTAAGTTCAGCGGGTAGTCCTACCTGATTTGAGGTCAGAGTCAAAAGGTTTTCTGCCACAAGGCAAGAAGGGTTCTGAGCGGGCTTGACGCGGAGCAAGGGACAAGACGAAACTTATTACGTCTGTCACGGATGCAAGCGATCCCACTAAGTCATTTGAGGCGAGCCGTGTAACCGGCAGGACGCCCATGTCCAAGTCCACGCCAGGTCATAAACCAGACTGGATTGAGATTTCATGACACTCAAACAGGCATGCCTTTCGGAATACCAAAAGGCGCAAGGTGCGTTCAAAGATTCGATGACTCAC
+
BABABFBFFFFFGGGGFGGGCEHFHHHFHHHHHGHFHHHF5FFGGGGGHHGGHHGFHFHHGH5FGHHGHHH5FFGHHHGFGFGHHHHFHFHFHHHGHGHGHFFFAGHHFEFFGGGGGGHHGGGGGGFGFHFFGFFHHHHGGFGGHFFFHGHGHCCEHEGHHHHHGFHHGHFCEFGFGFGGFHHFFFFHGG@FEFDGC?GGBE<CGGHGFFFEEFHHHHGFFBGFGFFF>>FFFFBGHGEFFGAF%FGDGBB3E5HGDFFFG@BFFFHFDFF15GHHF35HGHHGAB??EEHGHFGBG?FHFEEAGCHHHHEAE?HGGFGBDGGGEFFFFDBFBAAAA
@M02197:102:000000000-ALU3V:1:1101:19862:27070 1:N:0:1
AGCCTGGTACCTTCCTCCGCTTATTGATATGCTTAAGTTCAGCGGGTAGTCCTACCTGATTTGAGGTCAGAGTCAAAAGGTTTTCTGCCACAAGGCAAGAAGGGTTCTGAGCGGGCTTGACGCGGAGCAAGGGACAAGACGAAACTTATTACGTCTGTCACGGATGCAAGCGATCCCACTAAGTCATTTGAGGCGAGCCGTGTAACCGGCAGGACGCCCATGTCCAAGTCCACTCCAGGTCATAAACCAGACGGGATTGAGATTTCATGACACTCAAACAGGCATGCCTTTCGGAATACCAAAAGGCGCAAGGTGCGGTCAAAGATTCGATGACTCAC
+
A1AAA??FD3DFGGGGF11AEEGHFBD3D3FHHHHHHHBFFFHFGCEE/A2FHHBFHFGFHHFHFHHHFHGH1FBEDFH?G@EFHGHEGHHHGHEAFEFGHHC/FGHG1F1GAEB>EFCGBBFGCGGCHGGECHECCFFBCC?CGBGDGHHHGFGFFHHHHGGGFAFHHGCCC<ECBF<FGBGFFFBFFBFEACA@@<*FDC<?-@FCBDFCE9E<=BFFFFCBFFFGFEGFG0GF1HFGBGFGFGB/FAG?FGG12FHGGD11@1D2DGFFFFHF1HGGG1GEGHGGGEE0EDE2D//1GHGEFE0HGB0AAAEEB13GGGGEFBFFDFBDB1>1AA
@M02197:102:000000000-ALU3V:1:1101:20446:27529 1:N:0:1
AGCCTGGTACCTTCCTCCGCTTATTGATATGCTTAAGTTCAGCGGGTATCCCTACCTGATCCGAGGTCAACCTTAGAAATGGGGATGTTTTACGGCGTAGCCTCCCGAACACCCTTTAGCGAATAGTTTCCACAACGCTTAGGGGACAGAAGACCCAGCCGGTCGATTTGAGGCACGCGGCGGACCGCGTTGCCCAATGCCAAGCGAGGCTTGAGTGGTGAAATGACGCTCGAACAGGCATGCCCCCCGGAATACCAGGGGGCGCAATGTGCGTTCAGAGATTCTATGACTCAC
+
?BBBAFB@@F@@FFGGFFEEEEDDFFFGDB55B5FD5A5A5GEE?EFG3FAFAGFGEB3GFGF1AE1BFBB8GH5BG5F53E:E%>B94@FG3AE?EEEGEGGHHAEFCCG0BBH;HHHH@CGGGGHH<HH<GH-/<FBCAFBFB<>BBBCGHGGHGCCFGCF:C/CGB;9;FAE@A,9-?ABA@?@@EA>B.BHFHG#GCF-2D...9;-C<G<BFFHHG=///</.99<1=9A@BEE7@/BFFEAF2B2211/CA0000AEF1B1AA01EBA1B33GFBB133D@111>1A1
@M02197:102:000000000-ALU3V:1:1101:14541:27712 1:N:0:1
AGCCTGGTACCTTCCTCCGCTTATTGATATGCTTAAGTTCAGCGGGTATCCCTACCTGATCCGAGGTCAACCTTAGAAATGGGGTTGTTTTACGGCGTAGCCTCCCGAACACCCTTTAGCGAATAGTTTCCACAACGCTTAGGGGACAGAAGACCCAGCCGGTCGATTTGAGGCACGCGGCGGACCGCGTTGCCCAATACCAAGCGAGGCTTGAGTGGTGAAATGACGCTCGAACAGGCATGCCCCCCGGAATACCAGGGGGCGCAATGTGCGTTCAAAGATTCGATGATTCAC
+
CBBCBFCFFFFFGGGGGGG?EGGHHHHHHHHBHHFHBHGHHHHGGGAEGDHHHHHGHHEHFGHGGGGHFHHGHHHHGHFH;GHGEGGEGGHHHGEGGGGGGGHHHGFGFCGHGGHHHGGDGFFGGHHHHHHHHHHDFC.<FGFFFFFFCHHFFGFECEFGCFFDGFFCFGGFGGGGGGGGGFFFD?>=FGGFGGFHHFHGFGGFGHHGGFHGHHG0HHHHHHHGGGGGHGGHHHHHGFHFGGFFFCFGHHGGFAFFCF?EGEEFBHG?GGGFFEDGGGGGGGFFFFBFFBBBBA
@M02197:102:000000000-ALU3V:1:1101:21223:27935 1:N:0:1
AGCCTGGTACCTTCCTCCGCTTATTGATATGCTTAAGTTCAGCGGGTAGTCCTACCTGATTTGAGGTCAGAGTCAAAAGGTTTTCTGCCACAAGGCAAGAAGGGTTCTGAGCGGGCTTGACGCGGAGCAAGGGACAAGACGAAACTTATTACGTCTGTCACGGATGCAAGCGATCCCACTAAGTCATTTGAGGCGAGCCGTGTAACCGGCAGGACGCCCATGTCCAAGTCCACGCCAGGTCATAAACCAGACGGGATTGAGATTTCATGACACTCAAACAGGCATGCCTTTCGGAATACCAAAAGGCGCAAGGTGCGTTCAAAGATTCGATGACTCAC
+
AAA@AFAFFBDDGGGGFGE1EFEHCHHFGFFFGHHHCHFFGHHGCGEAFFGFGGHHHEGHHHGHGFFGCGFHEGHHHHGFGHHGGHHGHHHHHFHHHFGHFHHGHGFHHHBGEAFCGACGFCGGGG?4FCGFFFFGECFFCGC7GGGHHHHFAFFFAGGBHGGDGCF5FFEGGF?EGFFAFGFFFFFBCC0@C?HGC@901@ABBBF@CGA@@/CHF0F?BF39BCGFEBBFFABFGBA(:9BGFBEEGE?EFB5BGHFGFF5FFBBBHFF5EBFE5HHHGHFBEHFEEE2GGHFGF2EDG3?GGECHGHHCEEEF4GGGCGG?GG>FFFD5DBBBBA
@M02197:102:000000000-ALU3V:1:1101:18317:27789 1:N:0:1
AGCCTGGTACCTTCCTCCCTTATTGATATGCTTAAGTTCAGCGGGTATCCCTACCTGATCCGAGGTCAACCTTAGAAATGGGGTTGTTTTACGGCGTAGCCTCCCGAACACCCTTTAGCGAATAGTTTCCACAACGCTTAGGGGACAGAAGACCCAGCCGGTCGATTTGAGGCACGCGGCGGACCGCGTTGCCCAATACCAAGCGAGGCTTGAGTGGTGAAATGACGCTCGAACAGGCATGCCCCCCGGAATACCAGGGGGCGCAATGTGCGTTCAAAGATTCGATGATTCAC
+
CACCCFCFFFFFGGGGGGGGG4GHHGHHHHFBHFFHGHHHHHGGEGGHHHHFGHHHHHHHHHGEGGHHHHFHHG:HHHHHFHGGGGGHHHHGFGGGGGGGHHHHGFFGGGHGGHGHHHHGGGGGHGHHHHHGHHGGGGGFHHHGGGFGGHGHHHHGEGGGGCFFGGHGGGGGFGGGGGGGDGGFFFGGGGFFFHGHGFGFFFFFGHFGAFFHHHEHHHHGFBFFFGGHHGFHHHHHHHGGDCFGGGGHEHHFFHGGCGGGGGHGHHEGGGHGBFGGGGCGBFFFFBFFBAAA3
@M02197:102:000000000-ALU3V:1:1101:10750:28056 1:N:0:1
AGCCTGGTACCTTCCTCCGCTTATTGATATGCTTAAGTTCAGCGGGTATCCCTACCTGATCCGAGGTCAACCTTAGAAATGGGGTTGTTTTACGGCGTAGCCTCCCGAACACCCTTTAGCGAATAGTTTCCACAACGCTTAGGGGACAGAAGACCCAGCCGTTCGATTTGAGGCACGCGGCGGACCGCGTTGCCCAATACCAAGCGAGGCTTGAGTGGTGAAATGACGCTCGAACAGGCATGCCCCCCGTTATACCAGGGGGCGCAATGTGCGTACAAAGATTCGATGATTCAC
+
BBBBBF4CFFFFGGGGBBEGGGGGHHHHHFGBGFHHHHHHFF5E?CFEHG53BAGADEGHHHFGCEFF3EDFFHH:5@GDGFFD1EEEEHHHHGDEGGC@9F8FEFFGGEDF/FFCFHEFDGGGA9GBGHHEFFGACCGFCFFFGFDGFGGF<FF@GEHC?#?@FGGGG9G9/CAFDBF?@A?:@AABB@BBFFGF?FFFFCF.C</;0BEG<9F#BFGHFFGB>/CCF;CB<1?1CGFH6<<;ABEAD22FFFCEE/0A0AGDFFHE0E1AB333FFFGFGCFDB1331>11>
@M02197:102:000000000-ALU3V:1:1101:16170:28149 1:N:0:1
AGCCTGGTACCTTCCTCCGCTTATTGATATGCTTAAGTTCAGCGGGTAGTCCTACCTGATTTGAGGTCAGAGTCAAAAGGTTTTCTGCCACAAGGCAAGAAGGGTTCTGAGCGGGCTTGACGCGGAGCAAGGGACAAGACGAAACTTATTACGTCTGTCACGGATGCAAGCGATCCCACTAAGTCATTTGAGGCGAGCCGTGTAACCGGCAGGACGCCCATGTCCAAGTCCACGCCAGGTCATAAACCAGACGGGATTGAGATTTCATGACACTCAAACAGGCATGCCTTTCGGAATACCAAAAGGCGCAAGGTGCGTTCAAAGATTCGATGACTCAC
+
BBBBBFBFDBDFGGGGGGGGFFEHHFHH6EGCHHHHFHHHHGHDGGGGGFHHHHHFFFFHHHGGGBFEFFHHGHHHHHHGGHFGHHEHHHHHHGFGHHGHGHHGHGHGHH4CEECGFHGHHDGGGGGGHHGGGFGGHFGBFGFGFHHHHH<HGGFGGHHHHGGGFGHHHEGFDHHFDBFFGGF;FF@FFF;GGGGCD@EFFFFFFFFFFHHFF??/HFFFHCFFBFGGFEFFFEHGFFHHHHHH:HHGHGHDHCHHHHHEGBG@5D5AFGFFGHFHHHHHHGFFHGHGGGGHHFHGHHGHHFEA2ACHGHHGGEEGGGGGGGGGGGC4@DDDFBBAA?
@M02197:102:000000000-ALU3V:1:1101:15079:28233 1:N:0:1
AGCCTGGTACCTTCCTCCGCTTATTGATATGCTTAAGTTCAGCGGGTATCCCTACCTGATCCGAGGTCAACCTTAGAAATGGGGTTGTTTTACGGCGTAGCCTCCCGAACACCCTTTAGCGAATAGTTTCCACAACGCTTAGGGGACAGAAGACCCAGCCGGTCGATTTGAGGCACGCGGCGGACCGCGTTGCCCAATACCAAGCGAGGCTTGAGTGGTGAAATGACGCTCGAACAGGCATGCCCCCCGGAATACCAGGGGGCGCAATGTGCGTTCAAAGATTCGATGATTCAC
+
A3>ABF?BB5BDGGFFGGCFGGGHHHHHHHBFFHHGGDGHCFH?AE2EHHHHHGHHHBGFGDFEGGGF3@GHFHHF5FFGE:A>EE5ECHHHGFEEFGCE:HGHGG?FCC7HGGGHHHBGCGGG9DGHFHFHHFGECGFFFFFBB/BFFGHFHHHHE;CE?CDCDBGGFBFAD@CFFBAB?@;9B=AFGGGFGFEEHHGFGHGGGHFFHGFHHFHFHHFHHHFGFGGDFFDHHFGGBGGHFCGCEF?CGBDD5HHFAEE2E22HFHFGGEGFFGGFGFBCBCCFFBDBFAA3AA
@M02197:102:000000000-ALU3V:1:1101:15079:28251 1:N:0:1
AGCCTGGTACCTTCCTCCGCTTATTGATATGCTTAAGTTCAGCGGGTATCCCTACCTGATCCGAGGTCAACCTTAGAAATGGGGTTGTTTTACGGCGTAGCCTCCCGAACACCCTTTAGCGAATAGTTTCCACAACGCTTAGGGGACAGAAGACCCAGCCGGTCGATTTGAGGCACGCGGCGGACCGCGTTGCCCAATACCAAGCGAGGCTTGAGTGGTGAAATGACGCTCGAACAGGCATGCCCCCCGGAATACCAGGGGGCGCAATGTGCGTTCAAAGATTCGATGATTCAC
+
ABBBBFBBFFFFFGGGBGEECGGHGGHHHHHHHFHH5FHHGGDDGGFGHGHHHGEH3FGHHGFGGGEFH8GHHHFGGGHHHGHGFGGFGGCGGE?EFGGGGHGHHGGGGG@HFGHHHFDGGCCGFHFFFGHHBGHGGFGG.GHHGFFGFHFCFFBGHGGEGGFADBGGGGGGGGGGGGGGABFF?@ADFFFFFFFFHGHFFFFFFFHFFHFHGHGFFFBEGFCFFFFFB9AGGBGDGGFAFFEFBF?BEHFFFGG/EAEEAGFGFHEAEAEB11BA3F3FGEBFBFFFFAA?AA
@M02197:102:000000000-ALU3V:1:1101:11354:28469 1:N:0:1
AGCCTGGTACCTTCCTCCGCTTATTGATATGCTTAAGTTCAGCGGGTATCCCTACCTGATCCGAGGTCAACCTTAGAAATGGGGTTGTTTTACGGCGTAGCCTCCCGAACACCCTTTAGCGAATAGTTTCCACAACGCTTAGGGGACAGAAGACCCAGCCGGTCGATTTGAGGCACGCGGCGGACCGCGTTGCCCAATACCAAGCGAGGCTTGAGTGGTGAAATGACGCTCGAACAGGCATGCCCCCCGGAATACCAGGGGGCGCAATGTGCGTTCAAAGATTCGATGATTCAC
+
A3>AAFA@DDFFGFGGGGACGGGFFHHHFHHHHFHHCGFHHHHGGGEGHHHFHHFFFBFGFEAEECEB9GHEGGGHHHHGFHGGGGG?G2FHHGGGCGGECGHHCFFFGF7G9EGFHHHFFGG?GHHGHHHHGFHADFFCFHHFGEFEFFHHHBC=CBGAC=FFFFFFBFGEFBGFBADB?FDFB?;9BGGGEFHHHGCFFHFFGCDBGFHFFEHHFFHHHHFGFGCDFDFHGDHG?9?A<-CBFEGGFB5HHGDDEA22A2?HGHHE?E2FGFGGDAFFGGFFFFB5FAAAAA
@M02197:102:000000000-ALU3V:1:1101:16378:28647 1:N:0:1
AGCCTGGTACCTTCCTCCGCTTATTGATATGCTTAAGTTCAGCGGGTATCCCTACCTGATCCGAGGTCAACCTTAGCAATGGGTTTGTTTTACGGCGTAGCCTCCCGAGCACCCTTTAGCGAATAGTTTCCACAACGCTTAGGGCACAGAAGACCCCGCCGGTCGATTTGAGGCACGCGGCGGACCACGTTGCCCAATACCAAGCAAGTCTTGAGTGGTGAAATGACGCTCGAACAGGCGTGCCCCCCGGAATACCAGGTAGCGCAATGTGCGTTCAAAGATTCGATGACTCAC
+
A?AA?FABBDFFFGCGFGG10E?EF3FGDFFCG3E1DFHF2BEF?EEEHD2EFGH011FHF10/AEBGBDG:G6BE#DFDG:GFFAF9FGGBDFC#7EHBG9GFEFEEG?9HBFBF1>GFC9<C8<2G&FHFG7A/@BBCFFHH#/@/BF9GBF0G#9-<<:@-B;/FB999B@:.C-;3@;99@;#@CE=@FFGF$CFFBFFCE$:C0B;<=/BB0E0BGD<B#C@.F:?1BGEFC/A#<AB#EGAFGF22D10AA0000001A3HEEGAGGF3A3DGEF11@D@1B11A111
@M02197:102:000000000-ALU3V:1:1102:15819:1594 1:N:0:1
AGCCTGGTACCTTCCTCCGCTTATTGATATGCTTAAGTTCAGCGGGTATCCCTACCTGATCCGAGGTCAACCTAGAAAAAAATTTAAAAGGTTTCAGTCGGCAGAAGTCCTCTCCTTTGACAGACGTTCGAATAAATTCTACTACGCCTAAAGCCGGTGAGGCCTCGCCGAGGTCTTTGAGGCGCGCCCCCGTGAGGGGACGGCACCCAATACCAAGCATAGCTTGAGTGGTGTAATGACGCTCGAACAGGCATGCCCCTCGGAATACCAAGGGGCGCAATGTGCGTTCAAAGATTCGATGACTCAC
+
>AAAAFACDFFFGGGGGBACEGFHHFDFDGFGHFFDGGFHBGGGGGGGHGHHGHHHHHHHHHHEECEGHHHHGHFHHHHHGGGHHHGGHHGBFHGGHHGGGGGCFFHFBGFHHHHHHHHGGHHHHGGGHGHHFFHHHHHHHHGGFFFFH/GHHHHGGGGFHGGGHHGGGGGGGCCFGGEGGGGGGGGG@@CEFGHGFFFGGHCCGGEFGFFFGHGFHFFFFFFGFFHF?0FGHFGGFGFFECGEGF@FFGHHBEA/GGEEC2HHHHHGEFAEA00GGGFGGEEE11BG3GDGEGGFBBDD@B11>1>
@M02197:102:000000000-ALU3V:1:1102:14345:1596 1:N:0:1
AGCCTGGTACCTTCCTCCGCTTATTGATATGCTTAAGTTCAGCGGGTATCCCTACCTGATCCGAGGTCAACCTTTGAAAGAGTTTAACGGCCACGACCGCCCGCACTCCAAAGCGAATATGTATCACAACGCTTAGAGACGGACAGCTCGGCCGGAGACTTCAAGGCGCGCGGGAGCCGCGACGCCCAACACCAAGCGAGGCTTGAGTGGCGAAATGACGCTCGAACAGGCATGCCCTTCGGAATACCAAAGGGCGCAATGTGCGTTCAAAGATTCGATGACTCAC
+
BBBAAFBFFFFFFGCGFGGFGGGHHHGHHHGGHHHBHDGFGGFFGFGGHHHHGHFFFHHHHHHG9GGHHHFHHHHHFGFFGHBFGHFGGGGEEGF;GGFGGGCCGGCHHHHHHHGFGGGHH<GHFHHHHGGGGGCGGHHHGGFGGGGHGGGEDEHGGFGGFGFF0BEFFGGGFDCFDFFAFCFAFFHEFFEFFF1AEDG?@HHHHHFBFEBGD@FFFFBDDDFFEFF;GBHHEFFFFB2EABHGFHCFGHEEB2EDFFHCCCGHFGGDBGGEBGFFFFFFFAAA>>
@M02197:102:000000000-ALU3V:1:1102:12959:1996 1:N:0:1
AGCCTGGTACCTTCCTCCGCTTATTGATATGCTTAAGTTCAGCGGGTATCCCTACCTGATCCGAGGTCAACCTTTGAAAGAGTTTAACGGCCACGACCGCCCGCACTCCAAAGCGAATATGTATCACAACGCTTAGAGACGGACAGCTCGGCCGGAGACTTCAAGGCGCGCGGGAGCCGCGACGCCCAACACCAAGCGAGGCTTGAGTGGCGAAATGACGCTCGAACAGGCATGCCCTTCGGAATACCAAAGGGCGCAATGTGCGTTCAAAGATTCGATGATTCAC
+
BBBBBFBFFFFFGGFGGGGGGGGHHHFHGHHGHHHHCHHCHHHGGGGGGHHHHHHHHHHHHHHGGGGHHHHHHG:HHHHHHHHHHFHHGFFGGGGGGGGGEGFGGCGHHHFFHGGFFFFHHHHHHHHHHGGGD8GFGFFFGGDGGGHHGDGGGHGGGGGGGGGGFFGDCDFFFF;CFFGDEFFHFGGFFDFGGFFFEGDFFHGHHGGGGFFHHHHGGFGGHHFHHHHHHHGHGGGFGGGHHHHFGEFGHFEEE2FHFFDGEACHFFFGGGGGGFCC5FFFDABAAA
@M02197:102:000000000-ALU3V:1:1102:18439:2039 1:N:0:1
AGCCTGGTACCTTCCTCCGCTTATTGATATGCTTAAGTTCAGCGGGTAGTCCTACCTGATTTGAGGTCAGAGTCAAAAGGTTTTCTGCCACAAGGCAAGAAGGGTTCTGAGCGGGCTTGACGCGGAGCAAGGGACAAGACGAAACTTATTACGTCTGTCACGGATGCAAGCGATCCCACTAAGTCATTTGAGGCGAGCCGTGTAACCGGCAGGACGCCCATGTCCAAGTCCACGCCAGGTCATAAACCAGACGTGATTGAGATTTCATGACACTCAAACAGGCATGCCTTTCGGAATACCAAAAGGCGCAAGGTGCGTTCAAAGATTCGATGACTCAC
+
BBBABFBFFFFBGGGG5FEEGGGHHHGHHHHHHHHHGHGDGHHEEGEGGHFHFHHHHHHHHHHHGHHHFFHHFHHHFFGE3FGFHHHHHHGHHHFHHFFGHGHGGFFHHHGHGGGGGHG;HGFGCGGCGHHGGHGGGHGHGGGGGHGHHGHHGGFHGGGCGDFGGGFHHHAEGEGGGGGHGGDDFFGGGF>9BADC@C/DBC7ABGFGFHGGGGFFFFFFGFFGFFDBA@EGGHGE4@FDFHFFFFHFGEFE33GFDGFFHFHHFHHGHHGFFFFDGHHHHGFFGHHGGGDHHHFFGHGHHHGEEEE4HHHGEEEF4GGGGGFGGGFBFFFD5AAAA?
@M02197:102:000000000-ALU3V:1:1102:16959:2128 1:N:0:1
AGCCTGGTACCTTCCTCCGCTTATTGATATGCTTAAGTTCAGCGGGTATTCCTACCTGATCCGAGGTCAACCTTGAAGAAGTTTGTAGGTTGGGACCGTGCCACGGGGCCTTTCAACTCGTTGCGTGCCTTTGTAAAAAAGCTCGTTGCACCGAGAGTCCACTCGACGCCGTCATTACTTTTGGGACCGGCCGGGGGCGAAGCCCGGGCCTAAGGGGGTCCAACACCAAGCCGAGCTTGAGAGGTGATAATAACGCTCGAACAAGCATGCCCATCGGAATGCCAAAGGGCGCAATGGGCGTTCAAAGATTCGATGACTCAC
+
BAABCFCFFFFFGGGGGGGGGGEHFHGGHH5D6GFHHHGHHHGFGGGGHGGHFHHHHGHHHHHGGGGHFGGGGHHGHHHHFFHHHHHHHHEFCGHHGGFH6<HHFGECFGGHHGHHHHHFH9HGC8GGGHHHHHHHHHGGE:H9GGGH;:H;C9GGGHHHGHHHGHGCCGGHGGGEGGGGGGFCCEGDCGADFFFCF<FFFFFFFFACFAFBBEFEBA;AFFF?EFFEFFFFG;GFEFFHHHFGEF2@@F//F?E0//11B1211HHGF/////02B1GGF0DAA0A?A01D1GAA0AF1GGBGFF1A1>1B311F>1111
@M02197:102:000000000-ALU3V:1:1102:19023:2124 1:N:0:1
AGCCTGGTACCTTCCTCCGCTTATTGATATGCTTAAGTTCAGCGGGTATCCCTACCTGATCCGAGGTCAACCTTTGAGAAAAGATTCTCCCCAAGGGGAGGTCGACCGGGGCTCGTGCACCCGTGTGTCCGATACGTGTCCCGTGAAGAAACTCAGTGTACCGGGGGTCCAACGAGGCCGCCGTCATTGTCTTTGGGACGGGCGAGAGCCCCCCCCGAGAGGGGGCCTCCGCCAAACCGTCCAACACCAAGCCGAGGGCTTGAGGGGTGATAATGACGCTCGAACAGGCATGCCCTTTGGTATACCAAAGGGCGCAATGTGCGTTCAAAGATTCGATGACTCAC
+
BBABBFBFFFFFGGBFGBCEGGGGHHHHHHHHHHHHGHGHHHCGGGEEGGFHHHHHHHHHGHHGGFEHHEHHHHHFHGHHHHHGGHHHHDHGHFHGGGGGG?FGGCFCCCCDGHCFGF<HHGCGG<;HFGGGGGGGFHHHFHGHGGFHHHFFGHHHHHGCFGDFGFCADFFFFF.DFFFFFFFF8#BFFFFFFFFFDFF;F:AEBA5>FFFFFF7FF12=D??DGGB?FFDDBD/4EEBD1>26/BE@EFF//>>/FB11C?EGGHHHFB220//E/AB//D1111GB00/EEEA/1G2D22DACHGFECECAF1CFEEE01B1F3333E1B1FFFFFFA1>11
@M02197:102:000000000-ALU3V:1:1102:12967:2019 1:N:0:1
AGCCTGGTACCTTCCTCCGCTTATTGATATGCTTAAGTTCAGCGGGTATCCCTACCTGATCCGAGGTCAACCTTTGAAAGAGTTTAACGGCCACGACCGCCCGCACTCCAAAGCGAATATGTATCACAACGCTTAGAGACGGACAGCTCGGCCGGAGACTTCAAGGCGCGCGGGAGCCGCGACGCCCAACACCAAGCGAGGCTTGAGTGGCGAAATGACGCTCGAACAGGCATGCCCTTCGGAATACCAAAGGGCGCAATGTGCGTTCAAAGATTCAATGATTCAC
+
1>>AA111B3DFGGGGGGGGGFCHHHBGHHHHFGBDFGHHHCFECGE/GFFHFHHHFFGHHHHGG?EGHHHHH1GBGHGBGHFHHHHF:9/@EG/EEG#EEEFEFGEHHHFH9B0;<CGHHBGFHGHGAEC?CFGFHC;GFGFCG:<<GCCE?HF0CGGFGF0F@<;/@9AFGGGCBE@GE<EB@>EFGFFFBFFEEFF;DBGGBA>GEBED@GAE?FCECFBG1F1H::HGCCB/??GF8GHGB/C1BHEEAECGGBHEEE11B1GGGGBGF1FD3DD3DA11>1
@M02197:102:000000000-ALU3V:1:1102:14610:2186 1:N:0:1
AGCCTGGTACCTTCCTCCGCTTATTGATATGCTTAAGTTCAGCGGGTAGTCCTACCAATCTGAGGCCGATGAATTGAAATTAAATCCCTTCCTCTCTTCCAAAGAAGCGAGGCATGGGCGGGGTTCAGAAGCACTCCAACCAGCAAAACGTCGCGTCCAGCTCCTCGACCCTGCGCCTCTCCTCTCCGAAGTCCTGATATTATCAAAACCCGGCAGGGAAAGACGTGGGAGAAATAACGAGCTTTCGTCCGTCTTGCCTATCGAATGGATGCGCTAATGCATTACGAGGGAGCCACCGTGTAAGGTGGCAAGACCCTCAATACCGAACCGCCAGCTTTCTCAACTAAATAAGAAAGCTGTCGTTCGAAACAATTCGCGGCCCTAAAACAGGCATGCTCCCCAGATTAGAGCTGCCAGGAACGCAAGGTGCGTTCAAAGATTCGATGACTCAC
+
BBABCFBFFFFBFGGFGFEGGGGHGFFGGHGBGHGHHHHFCFHGGGGGGHGGFHHGHHHHHGHGGGGGGGGHHHGHHFFHHFGHHFHFHHHEHBGHHHGHGHHHHHHHGDGGGGHHACGEFGGFCGFFBG<GFGEEFHHFDE.CGHFHGGHHGGACD9./BF//CFDGGGGGFF-CFFB/9BFF/FFDBDCEFFFFFB/BFBFFFF/BFDDCD@;@CAA?EFFB.:/9/#@BFF./;/B9/AA999----FF;-9//9.09;00F0C;.A?9/0BBFC00.;..-BGAE0.C;:.A.HGC=<=.00/GD0<F>.0GHGF.<.@C?//A/?011<1FDC<2B2B2DHFGGB2FG<B//<///00//F0BBE>////E>/B01020FGBB11111GECGGFEGHGE11A10/ECCBA2FAA0A111B00E?B113333B11GCFBDD1FA>1>1
@M02197:102:000000000-ALU3V:1:1102:11714:2270 1:N:0:1
AGCCTGGTACCTTCCTCCGCTTATTGATATGCTTAAGTTCAGCGGGTATCCCTACCTGATCCGAGGTCAACCTTAGAAATGGGGTTGTTTTACGGCGTAGCCTCCCGAACACCCTTTAGCGAATAGTTTCCACAACGCTTAGGGGACAGAAGACCCAGCCGGTCGATTTGAGGCACGCGGCGGACCGCGTTGCCCAATACCAAGCGAGGCTTGAGTGGTGAAATGACGCTCGAACAGGCATGCCCCCCGGAATACCGGGGGGCGCAATGTGCGTTCAAAGATTCGATGATTCAC
+
11>>A1>CDFD33FGGGFGEGGGFHHHHHGHHGHFHHHGHHFGFAEEEGGHHHF0CGFHFHHHGGCAFHHHHFHF9HGHDA9FEFGGEGHFEB;9EE@ECFHHGHGGFCEBFCAA9@FFDCG/;F:G1FGGFHG/?/-2FCHGFGGGGGB;/GG<GEH@CGGGC??EF9FBEFGEF?@@B;@1A?99=@A99EBFF;;0/EFFFEBC:@@?FCFH:CB9;BHG;BCCC<ECGBGG>99GC@-:EE/A0FHHFE/AA/E0GGGFD1GDECE0GCGDGGGGGGGFFB313F?A>11
@M02197:102:000000000-ALU3V:1:1102:20710:2717 1:N:0:1
AGCCTGGTACCTTCCTCCGCTTATTGATATGCTTAAGTTCAGCGGGTAGTCCTACCTGATTTGAGGTCAGAGTCAAAAGGTTTTCTGCCACAAGGCAAGAAGGGTTCTGAGCGGGCTTGACGCGGAGCAAGGGACAAGACGAAACTTATTACGTCTGTCACGGATGCAAGCGATCCCACTAAGTCATTTGAGGCGAGCCGTGTAACCGGCAGGACGCCCATGTCCAAGTCCACGCCAGGTCATAAACCAGACGGGATTGAGATTACATGACACTCAAACAGGCATGCCTTTCGGAATACCAAAAGGCGCAAGGTGCGTTCAAAGATTCGATGATTCAC
+
A@BBAFBC@5BFGGGGGGGGGGGHHHHHHHHGHHHFHFGCFHHGGGGGGHEHHHHHHHBGHHGHGHHHHHHGHHFBGHFG@BGFGHHHFHEHEHGHGGGGHHHGBFGFFFHFE9GGGE?GHGGGGGGGHHBEDEFGGHGHDGF5FGHHHHGHC;:GGGGHGGGGCGFCFBCECAGCF=CFGBFHG1<F1FFE@CC?CAEF9HCBFFBCFBFFCEEFFFFHHGFG;FBB/E;FFEDGF@AFFFGC@GGFF>GEF?5GGD@@FF@555HGEGDFGHHHHHEG3GHHFGHGEEDHHGGBGHGFD3GGFEEF5EB2?EEGGGF5FCGGGBFFDBFFD3A3>3
@M02197:102:000000000-ALU3V:1:1102:19513:2797 1:N:0:1
AGCCTGGTACCTTCCTCCGCTTATTGATATGCTTAAGTTCAGCGGGTAATCCTACCTGATCCGAGGTCAACCTTAGAAAAAGAACTCCGAAGAGTAATTCAGGCCGGGCCCAAACGACCGCCTCAGTGTATGCTGTGAAAGCTCGCTGCACCTGGGGTCTAATTTGGACACCGCCATTATCTTTCGGGCCAATCGCGCAGTACGCGATTGAGAGACCCAATAACAAGCCGGGCTTAATGGTTGATAATGACGCTCGAACAGGCATGCCCTTCGGAATACCAAGGGGCGCAATATGCGTTCAAAGATTCGATGACTCAC
+
CCCCCF@FFFFFGGGGGGEGGGGHHHHHHHHHHHHGFHHHHHHGGGGGHHHHHHHGHHHHHHHGGGEGHHHHHHGHHHHHHGGHHHHHFGGGDFFHHG:HFHDEFG@9EG;GHHH;GGGGGGGGFFGDHFHGHHHHHGHHHH;HGG8GGFHHHHGEGADHHHHH9GEFGEGEGGGGGGGGGGGFGGGBHGHGGGGGHFGFFFFFFFCFHHGFFFFFFHFHFFGFFFFFE=FGEHHHFFGHHHHBHHGGGGGGHAGHHFHHGHHFGF?GGGEHHHHHHHHHHCEEA0FHFDA0CEEFAG3GGGGFGG1FFFFFFA>1A1
@M02197:102:000000000-ALU3V:1:1102:14213:2847 1:N:0:1
AGCCTGGTACCTTCCTCCGCTTATTGATATGCTTAAGTTCAGCGGGTATCCCTACCTGATCCGAGGTCAACCTTAGAAATGTGGTTGTTTTACGGCGTAGCCTCCCGAACACCCTTTAGCGAATAGTTTCCACAACGCTTGGGAGACAGAAGACCCAGCCGGTCGATTTGAGGCAGGCGGCGGAGCGCGTAGCCCAATACCAAGCGAGACTTGAGTGGTGTGATGACGCGCGAACAGGGATGCCCCCCGGAGTAGCAGGGGGCGCTATGTGCAAGCGGAGATTCGGTGATTCTC
+
3AAAA??@@B5DFGGG54EECG?HGHHHCFHHHHGF5FHGHHCGGEEEFBDGBGCFHHFG5BFEEGGHCFG1FG8FGBFG@'AEG9E8GHFFHFECCFGGFFF0??E/0CGGGFEGHDDGCCC/FG0HFGH8DGHG?CGG#FG'C<@EE0CB0C/0GE@EGCGCFGEG:GBAFG>#A#@?@?/>#<@;BB&<;3BBB8BB/:/909BB&@9F=1B9+ABE$)FF/BB//#9FEF0>F/#)D0+B4F/A1AB111/A////0A0111F11100000A13EA11>1111B1>1111
@M02197:102:000000000-ALU3V:1:1102:16022:2826 1:N:0:1
AGCCTGGTACCTTCCTCCGCTTATTGATATGCTTAAGTTCAGCGGGTAGTCCTACCTGATTTGAGGTCAGAGTCAAAAGGTTTTCTGCCACAAGGCAAGAAGGGTTCTGAGCGGGCTTGACGCGGAGCAAGGGACAAGACGAAACTTATTACGTCTGTCACGGATGCAAGCGATCCCACTAAGTCATTTGAGGCGAGCCGTGTAACCGGCAGGACGCCCATGTCCAAGTCCACGCCAGGTCATAAACCAGACGGGATTGAGATTTCATGACACTCAAACAGGCATGCCCCCCGGAATACCAGGGGGCGCAATGTGCGTTCAAAGATTCGATGACTCAC
+
BBCCBF@FDFFFGGGGGGGGGGGHHHHHHHHGHHHHHGFHHGHGGGGGGHHHHHHHGHBGHHHHGGGHHHHHHHGHHHHGFGHGHHHHHHHHHGHHHHGHHHHGHHHHGHHHGGGGGHGHHGGGGGGGHHHGGHGGHHHHGFGGGHHHHHHHGHHHGHHHHGGGGGH;HBGGGGEGGGGGGFFFFFGFGGFBGEGGFFFFFFFFFBGFBBFFFEGFCFFGGGGFFBFB?FBFGHGCDFHFCFGFGDCCADHFCHEHGHHHFG1GHHD1GHHHFHEFFHG?1FFGDCGGF0GHFFGGF3AGGGEAE2EG5HGEGGDFFGGFBGGEAGFFFFFFFBA?BB
@M02197:102:000000000-ALU3V:1:1102:12667:3102 1:N:0:1
AGCCTGGTACCTTCCTCCGCTTATTGATATGCTTAAGTTCAGCGGGTATCCCTACCTGATCCGAGGTCAACCTTAGAAATGGGTTTGTTTTACGGCGTAGCCTCCCGAGCACCCTTTAGCGAATAGTTTCCACAACGCTTAGGGGACAGAAGACCCAGCCGGTCGATTTGAGGCACGCGGCGGACCGCGTTGCCCAATACCAAGCGAGGCTTGAGTGGTGAAATGACGCTCGAACAGGCATGCCCCCCGGAATACCAGGGGGCGCAATGTGCGTTCAAAGATTCGATGACTCAC
+
ABBBBF?4BDFFGGGGGGGGGGDGHHHCFHHFHHHHHGHHHHHGGGEGHGGHHHHHHFHGFDGGGGGHHHHFHHFHHHHHHHHGGGFGHHFFDFGGGGGGGHHHHGGGGGGHFFFGHHGFCGFFGHFHGHHHHGFFFFFFGGEHFFGFFCGFHHH>GHFGGCADCGGHFGFE9AEG@DGGGFFFFFGFFFFFFFFFCFBDFF/AGGG@;;GFHCFHGDDD0BCBFDCDHHGFHHFBGBCFF?FGEEE3HFG55BEFGECE?CFHGHFE?GGGGFCGFFGEGC4F5FF5FA>?AA
@M02197:102:000000000-ALU3V:1:1102:16442:3325 1:N:0:1
AGCCTGGTACCTTCCTCCGCTTATTGATATGCTTAAGTTCAGCGGGTATCCCTACCTGATCCGAGGTCAACCTTAGAAATGGGGTTGTTTTACGGCGTAGCCTCCCGAACACCCTTTAGCGAATAGTTTCCACAACGCTTAGGGGACAGAAGACCCAGCCGGTCGATTTGAGGCACGCGGCGGACCGCGTTGCCCAATACCAAGCGAGGCTTGAGTGGTGAAATGACGCTCGAACAGGCATGCCCCCCGGAATACCAGGGGGCGCAATGTGCGTTCAAAGATTCGATGATTCAC
+
ABBBB@ACFFFFGGGGGGGGGGGHHHHHHGHHHHHHHGHHHHHGGGGGHHHHGHHEHHHGHHHGGGEHGHHHHHHHHHHEHHHFFFGFGHGFHGFGGGGGGHHGHGGGGGGFFGFFHHEHGGGFGHHHGHHFFHHGGGGGGHHGFFFGGGHGHHHHHHGGGGFGGGGFGGGEFFGGFGGGGFGGGFFCFFFFFFFFEFFGGHGFFD/EHFHHGAHFHF9HFHFGGGDFFHFHHHHHHGHGGGGFFEEBEHF5D3GGGGGGE?EF5G5EE?GHGGGGBGFGGGFFFFFFFA>3A>
@M02197:102:000000000-ALU3V:1:1102:12698:3334 1:N:0:1
AGCCTGGTACCTTCCTCCGCTTATTGATATGCTTAAGTTCAGCGGGTAGTCCTACCTGATCTGAGGTCAAGGTGTCAATTGAATTTTCTCAAGGAGAAGCTTCGTGAGCGGGCCGAACGGTTTCTGCAGCCGAGCGAAACGTGAGCACGCAAGGCCGTCCACCGACGGGACCGCTAAGGTATTTGAGGCGAGCCGGACGGCAACACCCAAGTCCACTTCCAGCCCGGGCAGGACCCGGGCGGTGTGAGGTTTTCAAGACACTCAGACAGGCATACCCTCCGGAATACCAGAGGGTGCAAGGTGCGTTCAAAGATTCGATGACTCAC
+
BABBBFBBDFFFGGGGGGGGGGGHHHHHHHHHHHGFGHFHHHHGGGGGGHHHHHFGHFAFHHGGHAFHHHHGBGHHHHFHFFFHHHEHHGFDDHHGEAGBGFHGGGFFHGFGCEGDBC?FDGGG<HHHEFHGFGGGGGGFFBFEDFHFGGFGGGGEGCDGDGHD;GGFFDGGG0;BGHGBBBFB;/ECGGC@AFA/DCFG<@@EFFFFF22BF2;BFC/FFFFFFFAEB3F@GGGEBGE?EF9A:HFEG55FGEHHHFFFFHFGGGHGFFHFB1GGCEEHGHHGFFHHHHHCHFDFDGGAAFE4FGGGGGGGGGFFBFFFFBBBBB
@M02197:102:000000000-ALU3V:1:1102:20664:3519 1:N:0:1
AGCCTGGTACCTTCCTCCGCTTATTGATATGCTTAAGTTCAGCGGGTATCCCTACCTGATCCGAGGTCAACCTTAGAAATGGGGTTGTTTTACGGCGTAGCCTCCCGAACACCCTTTAGCGAATAGTTTCCACAACGCTTAGGGGACAGAAGACCCAGCCGGTCGATTTGAGGCACGCGGCGGACCGCGTTGCCCAATACCAAGCGAGGCTTGAGTGGTGAAATGACGCTCGAACAGGCATGCCCCCCGGAATACCAGGGGGCGCAATGTGCGTTCAAAGATTCGATGATTCAC
+
CCCCCFBFFFFFGGGGGGGGGGGHHHHHHHHHGHGHHHHHHHHGGGGGHHHHHHHHHHHHHHHGGGGHHHHHHHHGFHHHHGHGGGGGHHHFGEGGGGGGGHHHHGGGGGGHGGHHHGHHGGGGGHGHHHGHHHHGGGGGGHHHGFFGGFHHHHHHHHFGGGFGGGGGGGFGFGFFFGGGGGGGGGDFEFFFFFFFHHHGGHFGGHHFFHHGHHHHGHHHHFHGGGGDFDFHFHHHHEHHGGFGFGGHHGHED3CFCGGGEEFGHHHGCFGGFG5GBFGGGGFFFFFFFBBBBB
@M02197:102:000000000-ALU3V:1:1102:15589:3667 1:N:0:1
AGCCTGGTACCTTCCTCCGCTTATTGATATGCTTAAGTTCAGCGGGTATCCCTACCTGATCCGAGGTCAACCTTAGAAATGGGGTTGTTTTACGGCGTAGCCTCCCGAACACCCTTTAGCGAATAGTTTCCACAACGCTTAGGGGACAGAAGACCCAGCCGGTCGATTTGAGGCACGCGGCGGACCGCGTTGCCCAATACCAAGCGAGGCTTGAGTGGTGAAATGACGCTCGAACAGGCATGCCCCCCGGAATACCAGGGGGCGCAATGTGCGTTCAAAGATTCGATGACTCAC
+
BBBCCFCBDFFFGGGFGGGGGGGGHHGHFHHHHHHHHHHHHHHGGGGGHHHHHHHHHHHHHHHGGGGHGHHHHHHHHHGHHHHGGGGGHHGHHGGGGGGGGHHHHGGGGGGHGGHHGHHHGGGGGHHHHHHHHFHGGGGGGHFHGGGGFFHHHHHHGHHGGFGGGFGGGGGGFGGGBGGGGGGFFFGGGGGFFFFHHGHGGHGGGGHGGHHHFHHHHGHHH:HGGGGGF.GGDFHHFHHHGGGGGGEEHGHGDHGGGGGGGGGHFHFGEEGHGGGGGGFCFGFFFFFFF??AA3
@M02197:102:000000000-ALU3V:1:1102:23265:3699 1:N:0:1
AGCCTGGTACCTTCCTCCGCTTATTGATATGCTTAAGTTCAGCGGGTATCCCTACCTGATCCGAGGTCAACCTTAGAAATGGGGTTGTTTTACGGCGTAGCCTCCCGAACACCCTTTAGCGAATAGTTTCCACAACGCTTAGGGGACAGAAGACCCAGCCGGTCGATTTGAGGCACGCGGCGGACCGCGTTGCCCAATACCAAGCGAGGCTTGAGTGGTGAAATGACGCTCGAACAGGCATGCCCCCCGGAATACCAGGGGGCGCAATGTGCGTTCAAAGATTCGATGATTCAC
+
BCCCCFBFFFFFGGGGGGGGGGGHHHGHHHHHHHHHHHHHHGGGGGGGFGHHHHHHHHGHHHHGGGGHHHHGHHHGHHHHHHGGGGGGHHHHHGGGFGGGGHHHHGGGGGFHGGHHGHHGGG9GGHGFHHHHHGEEGCGGGHHGGGGGFHHFFHGHHGGGGG@FGFGFGGGGGGGGGGGCCF@DFBGGEAFFFFFHHHHGFFFGGHGCDFGHHGHGFEDHFHHDDGGGHEGHHHHHFHHGBGGGGGGHHHHDFFCGGEEEA2FGGHHGGF?HGGGFGGGGGFBFFFFFFA@AAA
@M02197:102:000000000-ALU3V:1:1102:20341:4022 1:N:0:1
AGCCTGGTACCTTCCTCCGCTTATTGATATGCTTAAGTTCAGCGGGTAGTCCTACCTGATTTGAGGTCAGAGTCAAAAGGTTTTCTGCCACAAGGCAAGAAGGGTTCTGAGCGGGCTTGACGCGGAGCAAGGGACAAGACGAAACTTATTACGTCTGTCACGGATGCAAGCGATCCCACTAAATCATTTGAGGCGAGCCGTGTAACCGGCAGGACGCCCATGTCCAAGTCCACGCCAGGTCATAAACCAGTCGGGATTGAGATTTCATGACACTCAAGCAGGCATGCCTTTCGGAATACCAAAAGGCGCAAGGTGCGTTCAAAGATTCGATGATTCAC
+
A?AABFAFFFFFFGFGFGFGGGGHHHHHHGHGHHHHCD5GHHHGGGGGGHHHHHHHHHHHHHGHGHHHHHFH5GGHHGHGDFGGHH4FGHHHHGHHGEEHHHFEGHHHHHFHGGCF?FCHHG/B/B5B9<CF<G7F;<;GF?C6CFFGFBADEHHH9GGGHGGGGGHHHGF.C.EEG7DFB0#;FFGGFGEEGCFAC;FG1HCCBF/;>B?CGCCB;@CFBFFFHFF199F/GGBEEHFG@8GEGF/E>>/?1GEHGD12@F1FGDD2ADFDCGBDA01FB101GGAE/GAGBGD2GBCBACGGE?ECAEFAE0AB113BBGGFGGC13FFFD?A>1A
@M02197:102:000000000-ALU3V:1:1102:11091:4080 1:N:0:1
AGCCTGGTACCTTCCTCCGCTTATTGATATGCTTAAGTTCAGCGGGTATCCCTACCTGATCCGAGGTCAACCTTAGAAATGGGTTTGTTTTACGGCGTAGCCTCCCGAGCACCCTTTAGCGAATAGTTTCCACAACGCTTAGGGGACAGAAGACCCAGCCGGTCGATTTGAGGCACGCGGCGGACCGCGTTGCCCAATACCAAGCGAGGCTTGAGTGGTGAAATGACGCTCGAACAGGCATGCCCCCCGGAATACCAGGGGGCGCAATGTGCGTTCAAAGATTCGATGATTCAC
+
ABBBBFBFFFFFGFGGFGGGCG?DGHEDFGHHHHHHHFGHFHBFGGEEHHHHFHHHHHHHHHHGGGDGHFHHHHHHHHFGHFHHGGGFGHHFHFGGGGFEFHHHGGGGGGFHHGHHGHHGGGGGGGHHHHHHHHHGGGGGFHFHGFGGGGHHGHGHHGHGGGFFFFFHGGFFDB=AAGGAFAACF@BCGFFCFFGGCFGFGHFGFFFGG<EGFEF9FGGEHHHDC<GGGHFHF%FFF?EHGGFCEGGGHHHHFHHGGGGEE2GHFGBEGEGFG5EGGGGGGFFFFFFFFBBAA?
@M02197:102:000000000-ALU3V:1:1102:22569:4089 1:N:0:1
AGCCTGGTACCTTCCTCCGCTTATTGATATGCTTAAGTTCAGCGGGTAGTCCTACCTGATTTGAGGTCAGAGTCAAAAGGTTTTCTGCCACAAGGCAAGAAGGGTTCTGAGCGGGCTTGACGCGGAGCAAGGGACAAGACGAAACTTATTACGTCTGTCACGGATGCAAGCGATCCCACTAAGTCATTTGAGGCGAGCCGTGTAACCGGCAGGACGCCCATGTCCAAGTCCACGCCAGGTCATAAACCAGACGGGATTGAGATTTCATGACACTCAAACAGGCATGCCTTTCGGAATACCAAAAGGCGCAAGGTGCGTTCAAAGATTCGATGACTCAC
+
BBCCBFCFFFFFGGGGGGGGGGGHHFHHHHHHHHGHGHHHHHHGGGEEGFHHHFHHHHHHHHHHGHGHHHHGHHHFHHHGGHHGHHHHHHHHGHHHHHGFHHHGHHHHHFGHFFGFGHG0FGGGGGGGHHHGFGGGHGHHGGGGGHHHHHFFE:HHGHGHHHHHHGGHHFHGGGGGGGHGGGHHHHGGGGGDFGGGFFFFDGGFFFFHHHGCAEEFECGFFHHHFHHHFGGGGHGGHHGFHFFHHGHGHECGHHFFFHHHHEHHHHHHHHHGFGBHHHHGGHAHGHHF0?DHGHHHHHGHHHGGGGCHGCCCE2GHGGGGGGFGFCCFFFFFFBAAAA
@M02197:102:000000000-ALU3V:1:1102:22108:4190 1:N:0:1
AGCCTGGTACCTTCCTCCGCTTATTGATATGCTTAAGTTCAGCGGGTATCCCTACCTGATCCGAGGTCAACCTTAGAAATGGGGTTGTTTTACGGCGTAGCCTCCCGAACACCCTTTAGCGAATAGTTTCCACAACGCTTAGGGGACAGAAGACCCAGCCGGTCGATTTGAGGCACGCGGCGGACCGCGTTGCCCAATACCAAGCGAGGCTTGAGTGGTGAAATGACGCTCGAACAGGCATGCCCCCCGGAATACCAGGGGGCGCAATGTGCGTTCAAAGATTCGATGACTCAC
+
BAABCFBFFFFFGGGGGGGGGGGHHHHHHHHHHHHHGHHHHFHGGGGGHHHHHHHHHHHHHHGFGGGHHHHHHHGHHHHGHFHGGGGGHHHGHGGGGGEGGHHHHGGGGGGHGGHHHHHHGGGGFGHHHHGHHHHGGGGGGHHHGFGGFHGHGHFHHEGGGFFFFGGGFFGGGGGGGGGGGFGGGGGFFCFFDFGFFHGFFHFGFFHFFGFFHFHHHHHHHFFFFFFFGHFHHHHGFHGGGDBEFFEGHHGHHFHGFEEGGEEA5HFGFGGGGFFGGGGGGGFFFFBFFBBBBB
@M02197:102:000000000-ALU3V:1:1102:13154:4307 1:N:0:1
AGCCTGGTACCTTCCTCCGCTTATTGATATGCTTAAGTTCAGCGGGTAGTCCTACCTGATTTGAGGTCAGAGTCAAAAGGTTTTCTGCCACAAGGCAAGAAGGGTTCTGAGCGGGCTTGACGCGGAGCAAGGGACAAGACGAAACTTATTACGTCTGTCACGGATGCAAGCGATGCCACTAAGTCATTTGAGGCGAGCCGTGTAACCGGCAGGACGCCCATGTCCAAGTCCACGCCAGGTCATAAACCAGACGGGATTGAGATTTCATGACGCACAATCAGGCATGCCTTTCGGAATGCCAAAAGGCGCAAGGTGCGTTCAAAGATTCAATGACTCAC
+
>AABBFACFFFFGGFFGGGGCC2GFHFFHFFHGHFFHGGH5GHGGGGGGHFHHFCCGHBGHFHEFHGHH2GGGHHHBGCEBGHGHGBFHFHAHFHHHFGHHBHGFHGHGHHHCCECGHCHH?ADGGGGEFGEFHFGFFFGGC@DDHEBD;HGGGCFGHHEFHGGGGHGG05D?9#DGG7FGFFFFF6GGB;9BAFC?B?HHGFFGFCG1D9B/>:0@B18CF<FFFFF/:BEE0DG6EGFBB)>B10F>E/EEB1D2BHHGHGD2@0EEB/1A11D10AE1BFGGF0A//EGFF1AB1/GFEGEFEEBBHGEE01BB13B33GFB1@33FFFDA>1>1
@M02197:102:000000000-ALU3V:1:1102:22983:4448 1:N:0:1
AGCCTGGTACCTTCCTCCGCTTATTGATATGCTTAAGTTCAGCGGGTATCCCTACCTGATCCGAGGTCAACCTTTGAGAAAAGATTCTCCCCAAGGGGAGGTCGACCGGGGCTCGTGCACCCGTGTGTCCGATACGTGTCCCGTGAAGAAACTCAGTGTACCGGGGGTCCAACGAGGCCGCCGTCATTGTCTTTGGGACGGGCGAGAGCCCCCCCCGAGAGGGGGCCTCCGCCAAACCGTCCAACACCAAGCCGAGGGCTTGAGGGGTGATAATGACGCTCGAACAGGCATGCCCTTTGGAATACCAAAGGGCGCAATGTGCGTTCAAAGATTCGATGACTCAC
+
1AA1AF1@DFFFGGGGFGEEGFEFFHFFGHHHFHHHHGGHHHCGECEGHFFHHHHHHHHHEHEFGGGHFHHHHHGHHGEHHHHFHGGHGBGGGEEFGGGCEGHGGCCCG@CCGHGGHF<HHGC;GF.GHHGGGGGGHHHHFHGHGBEHHGFHHHHFCGGFFHGGGGGGBFFFFF/A@@F2@@<@B9:BFFFFFFBFB@FF@EABFA@?FFFF@@@@CCFC@BA/CC?CAAABB@@FAE@1BF?/EBCE@GE>>CFCFF11FE/@GE2FDD2HFE/EAGCGEGBFHHGBEGF/GFGHHFHHFHFGBHGBE0AGGGBFA0?EACGGGBA3FEFE1BB3FDD111>A
@M02197:102:000000000-ALU3V:1:1102:10495:4470 1:N:0:1
AGCCTGGTACCTTCCTCCGCTTATTGATATGCTTAAGTTCAGCGGGTAGTCCTACCAATCTGAGGCCGATGAATTGAAATTAAATCCCTTCCTCTCTTCCAAAGAAGCGAGGCATGGGCGGGGTTCAGAAGCACTCCAACCAGCAAAACGTCGCGTCCAGCTCCTCGACCCTGCGCCTCTCCTCTCCGAAGTCCTGATATTATCAAAACCCGGCAGGGAAAGACGTGGTCGAAATAACGAGCTTTCGTCCGTCATGCCTATCGAATGGGTGCGCTAATGCATTCCGAGGGAGCCGCCGTGGACGATGGCAAGACCCTCAATACCGATCCGCCAGGTTACTCAACTAAATAAGAAAGCTGTAGTTCGAAACAGGTCGCGGCCCTCAAACAGGCATGCTCCCCAGATTAGAACTGCCGGGAGCGCAAGGTGCGTTCAAAGATTCGATGACTCAC
+
BBBBBFBFF5BDGGGGGGGGGGDFHGHHGHFHHHHGHHHHHHHGGGGCFHHHHHHHFFBAGHFFFGGGCE?GHHHHHHHHHHGFGHHHHHHHHHHFHHHHHHGHGHHHGGGCGFHFHHH/D/-A-GFFFHHHHHFECCGFGGHHHG/GGG.GCCGCGGDFGBFFFGGGGGGGFE--.AFFFFFBBBFFDFAEFFFB/BFBB//;B9BBFF?-BF-BA;.9..BF.;.;-A=;9.,FF9.;9--//9-9-./9./B//..;//;/B.;;----/9/F9;9/....B999..-;----.0:.<<./=0HGHFC<<.0DF1DFA<..>////0C@112121121F?G2FBB2B2BGDB33B33/00//443B0///>/E@?1121B35BB@533A3110B0B5D5F55A5GF3?GEE2FAF2E?GHHGAEGEF4FDG5FGGGFFFFFFBFAA?BA
@M02197:102:000000000-ALU3V:1:1102:22785:4469 1:N:0:1
AGCCTGGTACCTTCCTCCGCTTATTGATATGCTTAAGTTCAGCGGGTATCCCTACCTGATCCGAGGTCAACCTTAGAAATGGGGTTGTTTTACGGCGTAGCCTCCCGAACACCCTTTAGCGAATAGTTTCCACAACGCTTAGGGGACAGAAGACCCAGCCGGTCGATTTGAGGCACGCGGCGGACCGCGTTGCCCCATACCAAGCGAGGCTTGAGTGGTGAAATGACGCTCGAACAGGCATGCCCCCCGGAATACCAGGGGGCGCAATGTGCGTTCAAAGATTCGATGATTCAC
+
CBBCCFCFFFFFGGFGGGGGGGGHHHHGHHHHHHHHHGFHHHCGGGGGHEHHHFHHHHHHGHHCGGGHHHHHHHHGHHHHHHHCFGGFHHHHHGGGGGGFGHHHHGG?CGGHDFHHHHHHGGGGFHHHHHHHHHFGGGCGGHHGGGGGGEHHHHFHGHHGGGFGGGEFFGFFFGGGGGGGGFFGFFFFFGFCDBFFFFFFFFFFEHGEGDEFGFGGFH:9GD<6FFBDFAGHGFGFFGHHDFFFFGFGG5FD53HFGGFEA2GGHHFA2GGCGGGFBFFGGGFFFFF5BA3>>3
@M02197:102:000000000-ALU3V:1:1102:13899:4465 1:N:0:1
AGCCTGGTACCTTCCTCCGCTTATTGATATGCTTAAGTTCAGCGGGTAGTCCTACCTGATTTGAGGTCAGAGTCAAAAGGTTTTCTGCCACAAGGCAAGAAGGGTTCTGAGCGGGCTTGACGCGGAGCAAGGGACAAGACGAAACTTATTACGTCTGTCACGGATGCAAGCGATCCCACTAAGTCATTTGAGGCGAGCCGTGTAACCGGCAGGACGCCCATGTCCAAGTCCACGCCAGGTCATAAACCAGACGGGATTGAGATTTCATGACACTCAAACAGGCATGCCCCCCGGAATACCAGGGGGCGCAATGTGCGTTCAAAGATTCGATGACTCAC
+
BBCCBFBFFFFFGGGGGGGGGGGHHHHHHHGHHGHHHHHHHHGGFGGGGHHHHGHHHHHHHHHFGHHHHHHHHHHGHHHGHHHGHHFGHHHFHHGHGHGHEBHGGGHHHGGHGEGGGHGHFDDFF?GGFFGGFHG/C90G9FGDDHHHHHHHGHHGGHGHHGGFGGHHGFE9GGEFFFFGFFFEFFBGGGGGGFGGFFFFFFFFFFGFFFF?FDEFFFGFFGGGGGFFBFFFGHGFFHHHGFFGFDFEHDGFCFHG0BHHHHBHHHHFHFHHGHFHHFHHFGHHGGGGGGGHHHHHHHHGGGGGGGGHFFFGGGGFGFCGGGGGGFFFFFFFFCCCCB
@M02197:102:000000000-ALU3V:1:1102:16956:4494 1:N:0:1
AGCCTGGTACCTTCCTCCGCTTATTGATATGCTTAAGTTCAGCGGGTATCCCTACCTGATCCGAGGTCAACCTTAGAAATGGGGTTGTTTTACGGCGTAGCCTCCCGAACACCCTTTAGCGAATAGTTTCCACAACGCTTAGGGGACAGAAGACCCAGCCGGTCGATTTGAGGCACGCGGCGGACCGCGTTGCCCAATACCAAGCGAGGCTTGAGTGGTGAAATGACGCTCGAACAGGCATGCCCCCCGGAATACCAGGGGGCGCAATGTGCGTTCAAAGATTCGATGATTCAC
+
CBCCCFCFFFFFGGGGGGGGGGGHGHHHCHHHHHHHHHHHHHGGGGGGHHHHHHHHHHHHHHHGGGGHHHHHHHHHHGHHHHHGGGGGHHHHGGGGGGGGGHHHHGGGGGGHGGHHHHHHGGGGGHHFHHHHHH;CGFGGGHHHGGGFGFGHHFHHHHHGGGFGGFGGGGGFGGGGGGGGGFFGGGFGFFGGGHHHHGFGGHEGFFFFGFFHHGHHHHHHHHHGGFFDDAGGGHHHHGHHGGGFGF?HGHHGHGHGGFEGGCGHHHGGGGGFFGGGCGCGGGFCFFFFFBBAAA
@M02197:102:000000000-ALU3V:1:1102:9245:4461 1:N:0:1
AGCCTGGTACCTTCCTCCGCTTATTGATATGCTTAAGTTCAGCGGGTATCCCTACCTGATCCGAGGTCAACCTTAGAAATGGGGTTGTTTTACGGCGTAGCCTCCCGAACACCCTTTAGCGAATAGTTTCCACAACGCTTAGGGGACAGAAGACCCAGCCGGTCGATTTGAGGCACGCGGCGGACCGCGTTGCCCAATACCAAGCGAGGCTTGAGTGGTGAAATGACGCTCGAACAGGCATGCCCCCCGGAATACCAGGGGGCGCAATGTGCGTTCAAAGATTCGATGATTCAC
+
AABAAF?BDDDFGGGGGGGGGGCHHHHHHHHFHHHHHHHHHFHGFGEEFHHHHHHGHHHGHFFFEAEGHHFGFHE;GFH;HGHGGGG9GHHGGF@EEE/EFFFGAFGGGG:HGGEHFHGGGC@FGHBF9FDFHHHGGFGGGDDAEGGGGHHCB;6EHFGECGFDFGGGEGFACEFCDB?CB4FFFFF?AGF:.BF0ACFFFGCFEDD;;AGFHHHHBF;HFFGFFDDDF<A1HFHGGHHH:GGEFA?HHHHHHGCCE22A2FEAF5FGCGGHGFFFGGGGGGFFFFFFFAB@BB
@M02197:102:000000000-ALU3V:1:1102:17560:4721 1:N:0:1
AGCCTGGTACCTTCCTCCGCTTATTGATATGCTTAAGTTCAGCGGGTATCCCTACCTGATCCGAGGTCAACCTTAGAAATGGGGTTGTTTTACGGCGTAGCCTCCCGAACACCCTTTAGCGAATAGTTTCCACAACGCTTAGGGGACAGAAGACCCAGCCGGTCGATTTGAGGCACGCGGCGGACCGCGTTGCCCAATACCAAGCGAGGCTTAGTGGTGAAATGACGCTCGAACAGGCATGCCCCCCGGAATACCAGGGGGCGCAATGTGCGTTCAAAGATTCGATGACTCAC
+
AAAB?44BD@FFGGGGCGFFGGGHHHGHHGHGHHGHHHHGHHHGCGGGFHHHGHGHEBGHHHEGEGDHBGBGHHFHHGHDBF?E?EEGEHGHHGGG?EEEEGHFHFCEGG8HGGGHHGFHGCCCEH<FFFFGHHAE?C?FFFFFFDCFGGEFHHBGHEHECG::FFFGG99.?=C@9B9-;-9.AB@@EEFFCCFFBGB?EEEAAAD>C9AFFF6FHHFHEHCA<CCFEAFBFFHHG?AB/CE?EAFHGBHHG/GEGGGGGEFADF0EE?1GGFGBFGGFGFFFDDBB1AAA1
@M02197:102:000000000-ALU3V:1:1102:24857:4728 1:N:0:1
AGCCTGGTACCTTCCTCCGCTTATTGATATGCTTAAGTTCAGCGGGTAGTCCTACCTGATTTGAGGTCTAACATAAAAGTTATTAGAGTGGAGGGAGCGAAAACTTATTACGCATTCCACTTAGACATTTAAGACGAGCCACGGATGGCAGCGTCCAAAGCTCATACATAGAAAACTAGGTATGAGAGGTCTTATGACACTCAAACAGGCATGCCTTTCGGAATACCAAAAGGCGCAATGTGCGTTCAAAGATTCGATGACTCAC
+
BBCCCFCFFFFFGGGGGGGGGGGHHHHHHHHHHHHHHHHHHHHGGGGHHHHHHHHHHHHHHHHHGHHHHHHHHHHHHHHGHGHHHHHHHHGHHGHGGGHGGHGHHHFHHFGFDHHGFHHHHHHHHHHHGHGHBGGHGGGGHHHHHGHGHHGGHGHHGFHHHHFHFFHGFFHHHHHHHHGHHHHHHGHHHHHHHHHHHHHHHGHHHHHHHFGHHHFGGGGHHHHGHGHHHGGGEDGHHHGGGGHGGGGGGGGGGFFFFFFFCB@CC
@M02197:102:000000000-ALU3V:1:1102:13997:4850 1:N:0:1
AGCCTGGTACCTTCCTCCGCTTATTGATATGCTTAAGTTCAGCGGGTAGTCCTACCTGATTTGAGGTCAGAGTCAAAAGGTTTTCTGCCACAAGGCAAGAAGGGTTCTGAGCGGGCTTGACGCGGAGCAAGGGACAAGACGAAACTTATTACGTCTGTCACGGATGCAAGCGATCCCACTAAGTCATTTGAGGCGAGCCGTGTAACCGGCAGGACGCCCATGTCCAAGTCCACGCCAGGTCATAAACCAGACGGGATTGAGATTTCAGGACACTCAAACAGGCATGCCTTTCGGAATACCAAAAGGCGCAAGGTGCGTTCAAAGATTCGATGACTCAC
+
BAABBFBBFFFFGGGGCFCEGGGHHFHHHHGFHGHBGDGHHHGFGGE2FHHHHHGHHHHHHGFEEFHGHBFH5FGGHFHEFGHGGHBEHHFHEGGHHHGGHBFCHHGHGFGFGGFF:HGFHGGGG/FFGFFFDHGEHGFHGGGFCFHHHGHHGCF0ADFGHFGGGGGHC0FGDGCDF7GGFFFGGGGGFEFCGGGG@BCDFFAAFGGHHHGGCFEF;CHHGF3HGFFGFECGFBA?ABFHFHFGF3BEGEFDEHHHHFFFHGGF5GD5GFGHGHHGG3HHHHHFHHFECDGGFHHGBHGHHFFD?CGHGGHFE2EACGEA55GGGFFFFFFFFAAAAB
@M02197:102:000000000-ALU3V:1:1102:13790:5022 1:N:0:1
AGCCTGGTACCTTCCTCCGCTTATTGATATGCTTAAGTTCAGCGGGTAGTCCTACCTGATTTGAGGTCAGAGTCAAAAGGTTTTCTGCCACAAGGCAAGAAGGGTTCTGAGCGGGCTTGACGCGGAGCAAGGGACAAGACGAAACTTATTACGTCTGTCACGGATGCAAGCGATCCCACTAAGTCATTTGAGGCGAGCCGTGTAACCGGCAGGACGCCCATGTCCAAGTCCACGCCAGGTCATAAACCAGACGGGATTGAGATTTCATGACACTCAAACAGGCATGCCTTTCGGAATACCAAAAGGCGCAAGGTGCGTTCAAAGATTCGATGACTCAC
+
BABCCFCFFFFFGGGGGGGGGGGHHHHHHHHHHHGHHHHHHHHGGGGGGHHHHHHHHHHHHHHGGHHHHHHHFHHHHHHGEGHGHHGHHHHHHHHHHHGHHGHGHHHHHHGHGGGGGHGHHGGGGGGGHHHGGHGFHHHHGGBDFHHHHHGHGGHHGHHHHGGGFCGHHHGGHGGHGFFGGFFHFFGHHGGGGGGGGFFHHHGGGGGHHHGGGGGHGHGHGFGG?BGHFGGGGGDBHHHHHHHHHHGGGGHF3GDB5GHGHGHFGHGHHGHHGHHGHHHHHGGHHHHEE2AFHHFGCHEHHHGGGGGHHGHGGGGGGGCGGGGGGCCBFFFFFBBBA?
@M02197:102:000000000-ALU3V:1:1102:21839:5019 1:N:0:1
AGCCTGGTACCTTCCTCCGCTTATTGATATGCTTAAGTTCAGCGGGTATCCCTACCTGATCCGAGGTCAACCTTTGAGAAAAGATTCTCCCCAAGGGGAGGTCGACCGGGGCTCGTGCACCCGTGTGTCCGATACGTGTCCCGTGAAGAAACTCAGTGTACCGGGGGTCCAACGAGGCCGCCGTCATTGTCTTTGGGACGGGCGAGAGCCCCCCCCGAGAGGGGGCCTCCGCCAAACCGTCCAACACCAAGCCGAGGGCTTGAGGGGTGATAATGACGCTCGAACAGGCATGCCCTTTGGAATACCAAAGGGCGCAATGTGCGTTCAAAGATTCGATGACTCAC
+
CCCCCFBFDFFFGGGGGGGGGGGHHHHHHHHHHGHHHGHHHGHGGGGGHHHHHHHHGHGHHHHGGGGHHHHHHHHHHGAHHHHGHHHHHHHGHGHGGGGGGGHGGGGG?CCGGHGGHG;HHGGGG<HHHHGGGGGGHHHHHHGHGGGHHHGHHHHHHHHFHHGGGFGBAEFFFBFFFFFFFFFFFFFFFFFFFFFFBFFFCECFFEFDEFFFFFFFGCFCFDFFFFFCGGHFFGFEEFF9HHFHGHDCGFAEEGHHGGFGAGGGHGHHHEHHFFGEGGHHEGGEHHHHHHGFGHGHFFFHHGGCHHHHGGGGGHFHGCEGGGGFE5GCGFG4FFFFFFFAAABA
@M02197:102:000000000-ALU3V:1:1102:16549:5051 1:N:0:1
AGCCTGGTACCTTCCTCCGCTTATTGATATGCTTAAGTTCAGCGGGTATCCCTACCTGATCCGAGGTCAACCTTAGAAATGGGGTTGTTTTACGGCGTAGCCTCCCGAACACCCTTTAGCGAATAGTTTCCACAACGCTTAGGGGACAGAAGACCCAGCCGGTCGATTTGAGGCACGCGGCGGACCGCGTTGCCCAATACCAAGCGAGGCTTGAGTGGTGAAATGACGCTCGAACAGGCATGCCCCCCGGAATACCAGGGGGCGCAATGTGCGTTCAAAGATTCGATGATTCAC
+
A?AABFAFFFFBFGBFGFGFAFCHHHFHHHGHHCFHFGGGHGH2EEGGHHDGHGHHHGEFBGHGCEFHGHHHHEHFFFHHFHEEEEEEHHHHHGEEGGGCGHHHHEGFCG:HGGHHGHGG?B5GGFHHHGHHHFAEFDGGGHHHDGGGGGHHHED9ADA;@FEFFBBBFFGEFEGGGGD?B?GGCGGAE;FCFFFFGFEGGHEGGGG:=FGHHHHHHGFFGHGDDDCDFFDHHGFFGHHHC@;FFGCBBHHHHFDDCGGEA22BFCHGECGFGCFGGFF?GGBFFFDD53A?AA
@M02197:102:000000000-ALU3V:1:1102:23916:4908 1:N:0:1
AGCCTGGTACCTTCCTCCGCTTATTGATATGCTTAAGTTCAGCGGGTATCCCTACCTGATCCGAGGTCAACCTTTGAAAGAGTTTAACGGCCACGACCGCCCGCACTCCAAAGCGAATATGTATCACAACGCTTAGAGACGGACAGCTCGGCCGGAGACTTCAAGGCGCGCGGGAGCCGCGACGCCCAACACCAAGCGAGGCTTGAGTGGCGAAATGACGCTCGAACAGGCATGCCCTTCGGAATACCAAAGGGCGCAATGTGCGTTCAAAGATTCGATGACTCACT
+
CCBCCFCFFFFFGGGGGGGGGGGHHHHGHHHHHHHHGEGGHHHGGGGGHHHHHHHHGHHHHHHGGGGHHHHHHHHHHHGHCGGGHHHHGGGGGGFGGGGGGGGGGGGHHHHHHHGFGGGHHHHHHHHHHGGGGGGHHHGHGGGGGGHEHGGGGHHHGGGGGHGGFFFGGGGGGGGFFGCCGGFFGHHFFFFGGFFFGHHGFFFHHHFFGGHHHGGGFFGGHEEFGHGHGFFHGGFFFFEBHHGFHGFGFFGGGE?HFGFCGFGHFG5FGGFEGCGFFFFFFBAAABB
@M02197:102:000000000-ALU3V:1:1102:16726:5279 1:N:0:1
AGCCTGGTACCTTCCTCCGCTTATTGATATGCTTAAGTTCAGCGGGTAGTCCTACCAATCTGAGGCCGATGAATTGAAATTAAATCCCTTCCTCTCTTCCAAAGAAGCGAGGCATGGGCGGGGTTCAGAAGCACTCCAACCAGCAAAACGTCGCGTCCAGCTCCTCGACCCTGCGCCTCTCCTCTCCGAAGTCCTGATATTATCAAAACCCGGCAGGGAAAGACGTGGGCGAAATAACGAGCTTTCGTCCGTCTTGCCTATCGAATGGATGCGCTAATGCATTTCGAGGGAGCCACCGTGGAAGATGGCAAGACCCTCAATACCGATCCGCCAGCTTTCTCAACTAAATAAGAAAGCTGTCGTTCGAAACAAGTCGCGGCCCTCAAACAGGCATGCTCCCCAGATTAGATCTGCCGGGAGCGCAAGGTGCGTTCAAAGATTCGATGATTCAC
+
C@BCCFC@DFFFGGGGGGGGGGGHHHHHHHHHHHHHHHHHHHHGGGG?FHHHGHHHGHHHHHHHGGGGGGGDGHHHHGHGHGHHHHHHHHHHHHHHHHHHHHFHHFHHGGGEGGHHHGFGGGGAAHHHGFHHHGHHHH/CEGHHHHHFEGHHGGGGGG?BFFFGGGGGGGGGGFFFFFFFFFFFFFFF-:@.BFFFFF/FF/BBFBFFFFFFAFACFA.FEFEFF.DEFEC9;?AABA;/FDDB@/-...B.EAB9/..B/FBFFBFBD?--/B0EF0FFA.B.GGF;.9F?DCC@.BGFFHHFGFFHHHG/.D/GFBEFCDD?CA--DDFGFGGF1AHGFHHHBHHHHFF1FFFFGGGEEFCC?EFF3HE>/@/GGGGEEF5?FFGHHHHGBGEA1AEGHHHFFBHFHAGE??FGGGGGGHHHG?GGGHGFFGGGGEC4CFFFFFFBAAB@
@M02197:102:000000000-ALU3V:1:1102:20928:5386 1:N:0:1
AGCCTGGTACCTTCCTCCGCTTATTGATATGCTTAAGTTCAGCGGGTATCCCTACCTGATCCGAGGTCAACCTTAGAAATGGGGTTGTTTTACGGCGTAGCCTCCCGAACACCCTTTAGCGAATAGTTTCCACAACGCTTAGGGGACAGAAGACCCAGCCGGTCGATTTGAGGCACGCGGCGGACCGCGTTGCCCAATACCAAGCGAGGCTTGAGTGGTGAAATGACGCTCGAACAGGCATGCCCCCCGGAATACCAGGGGGCGCAATGTGCGTTCAAAGATTCGATGATTCAC
+
AABCBFAFFFFFGGGGGGGGGGGHHHFHHHHHHHHGHHHHHHHGGGGGHHHHHHHHHGHHHHHGGGEHHHHHHHFFGHHHHHHGGGGGHHHGHGGGGGGFGHHHHGGGGGGHGGHHHFHHGGGGGHHHHHHHHHHGGGGGGHHHGFFGGHHGGGHHGHHGGGGGGGGGGGGGGGGGGGGGGGGEDGGGGGFFFFFFGHHGFFGGGHHFFFFHHHHHHHGHHHHGGGFGHHGHHHGHHHFHGGFGGGGHGHHHHGCGGGGGGGGHHCGE2FGHGFFGGGGGGFBFFFFFFBBBAA
@M02197:102:000000000-ALU3V:1:1102:23822:5153 1:N:0:1
AGCCTGGTACCTTCCTCCGCTTATTGATATGCTTAAGTTCAGCGGGTAGTCCTACCTGATTTGAGGTCTAACATAAGAGTTATTAGAGTGAAGGGAGCGAAAACTTATTACGCATTCCACTTAGTCATTTAAGACGAGCCATTGCTGGCAACGTCCAAAGCTCATATATAGAAAACTACATCTGAGAGATAATATGACACTCAAACAGGCATGCCTTTCGGAATACCAAAAGGCGCAATGTGCGTTCAAAGATTCGATGATTCAC
+
BBCCAFBFFFFFGGGGGGGGGGGHHHHHHHHHHHHHHFHHGHHGGGGGGHGHHHHGHHCHHHHHGHHHHHHHHHEHHHHGGHHHHHFHHHHHHGGGGGCGFGGFHHHHHHHGGGGDHHHHHHHHHBGHHHHGHHHGGGGGHHHHHHFHGHHGFGHHHHHHHHGHHHHHHHHHGGGHHHGHHEFHHHFHHHHHHHHHHHHGHHHHGGHHHGHHHGFHGEEEHHGGHGHHHEGGGGHHGGDGGGGGGGGGGGGGGBFFFBFDAA>3A
@M02197:102:000000000-ALU3V:1:1102:17729:5432 1:N:0:1
AGCCTGGTACCTTCCTCCGCTTATTGATATGCTTAAGTTCAGCGGGTATCCCTACCTGATCCGAGGTCAACCTTAGAAATGGGGTTGTTTTACGGCGTAGCCTCCCGAACACCCTTTAGCGAATAGTTTCCACAACGCTTAGGGGACAGAAGACCCAGCCGGTCGATTTGAGGCACGCGGCGGACCGCGTTGCCCAATACCAAGCGAGGCTTGAGTGGTGAAATGACGCTCGAACAGGCATGCCCCCCGGAATACCAGGGGGCGCAATGTGCGTTCAAAGATTCGATGACTCAC
+
AAABB@AFFFFFGGGGGGGGGGGHGHHHHHHHHHHHHHHHHHHGGGEFHHHHHHHHHHHHGHHGGGGHHHFGFHGH5GFHHHGDGGGGHHHHFFEEFFFGGGHFHGGDBDCHGGFHHHHHGGF@FDBFGGGHHHEFDG:GFGFHGGGGEGFFHFHHHFHGFGFFFGFGGFFFDEGGGGGGGFAFAFDFGECDFFFHGC9FFGFGGGFFFFFHHHHEHHHDBHEGGGGGFGFGFFFF;FGHBFGCFGGFGHFD5HHGGGFEEFDF5HHGGEDHGGGGGGGGFGFFFFFBFAAAAA
@M02197:102:000000000-ALU3V:1:1102:19925:5520 1:N:0:1
AGCCTGGTACCTTCCTCCGCTTATTGATATGCTTAAGTTCAGCGGGTAGTCCTACCAATCTGAGGCCGATGAATTGAAATTAAATCCCTTCCTCTCTTCCAAAGAAGCGAGGCATGGGCGGGGTTCAGAAGCACTCCAACCAGCAAAACGTCGCGTCCAGCTCCTCGACCCTGCGCCTCTCCTCTCCGAAGTCCTGATATTATCAAAACCCGGCAGGGAAAGACGTGGGCGAAATAACGAGCTTTCGGCCGTCTTGCCTAGCGAATGGATGCGCTAATGCATTTCGAGGGAGCCACCGTGGAAGATGGCAAGACCCTCAATACCGATCCGCCAGCTTTCTCAACTAAATAAGAAAGCTGTCGTTCGAAACAATTCGCGGCCCTCAAACAGGCATGCTCCCCAGATTAGATCTGCCGGGAGCGCAAGGTGCGTTCAAAGATTCGATGATTCAC
+
BBABBFBFFFBFGGGGGGGGGEGHHGHHGHGHHHHHHHHHHHHGGGGGGHHHHHHGHGHHHGHHGGGGEEGGHHHHHHFFHGGHHHHHHGHHBGHHHHHHHHHEGHHHGGCGFGHHHHHGCCCCFHGHHHHHHHHHHHHHGEFHHHHHHFGHGGGGGGGFGGGGGGGFGGGGFFAFFFFFFFFFFFFF-A;9:FFFFFFFFFFF/BFFFFFFAFFFFFFFFFFFF;DDAFDDFEAFFFAEBFFFFF;-A9..9.FFFDA../B/FFFBG@GBC0FFFC;0;9C.?GGEA0?A::.CDGCCCFHCCC/FD0GGE.HFHFD<..DF?A>/@<011@111/HGBHHHGBFF2FHHGB1G@CD?EGAEGHHGGHHE?>@GEFGEEGFHHGEFEFFHGHGCEECDBGHGAGHHBGGCGGGFE?GGGGGCGGECGHGGGGDFFA4BFBFFFFFAAA3A
@M02197:102:000000000-ALU3V:1:1102:22418:5547 1:N:0:1
AGCCTGGTACCTTCCTCCGCTTATTGATATGCTTAAGTTCAGCGGGTATCCCTACCTGATCCGAGGTCAACCTTAGAAATGGGGTTGTTTTACGGCGTAGCCTCCCGAACACCCTTTAGCGAATAGTTTCCACAACGCTTAGGGGACAGAAGACCCAGCCGGTCGATTTGAGGCACGCGGCGGACCGCGTTGCCCAATACCAAGCGAGGCTTGAGTGGTGAAATGACGCTCGAACAGGCATGCCCCCCGGAATACCAGGGGGCGCAATGTGCGTTCAAAGATTCGATGATTCAC
+
CBCCCFBFFFFFGGGGGGGGGGGHHHCHHHHHHHHHHHHHHHHGGGGGGFHHHGHHHHHHHHHGGGGHHHHHHHHHHHH;FHEGEFGGHHHGHGGGG:GGGGHHHGGFFGGHGGHHHHFHGGCFGHHHHHGHHHHGGGGGFFGHGFGGGCGHHHHGHHHGCFGGGGGGGGGGEEGGGGGGFGGGGGGGFGFGFFHHHHHGGFE?DHGFGGEHHHHHHHHHGHHGGGGGHHGHHHHHHHHCBFCCEECGHHHG5BHGGEE2GGGHHHHGGGGHGGGGGGGGGGFFFFFFFCBAAA
@M02197:102:000000000-ALU3V:1:1102:8501:5575 1:N:0:1
AGCCTGGTACCTTCCTCCGCTTATTGATATGCTTAAGTTCAGCGGGTATCCCTACCTGATCCGAGGTCAAGAGTGTAAAAATGTACTTTTTGGACGTCGTCGTTATGAGTGCAAAGCGCGAGATGTACTGCGCTCCGAAATCAATACGCCGGCTGCCAATTGTTTTGAGGCGAGTCTACACGCAAAGGCGAGACAAACACCCAACACCAAGCAGAGCTTGAAGGTACAAATGACGCTCGAACAGGCATGCCCCATGGAATACCAAGGGGCGCAAGGTGCGTTCAAAGATTCGATGATTCAC
+
??ABBFBFFFFFGGGGGGGGGGGHHBDDGFHHHHGHHHHHHHHGGGFFHHHGHHHHHHGHFGHGGGGHHHHHHDG5FGGFFHHBGFGEF:AEEHHBFF:GGG@EGHHFFFGBHFFHFGGCFGGE5>GHHGGGGFFDCDA0?FGFHHFHFGFGGGGGHHHFFFDGFHFEEEEGFFFFGGGGEFDDGGFFEFGB0CGBBEFFDDFGFGECHEGFFHGFFFGHFFGDFDGHFHDGE?EFHGFHHG<HGHHGGGFHFDEEGHFFHGHHG2GEGEGAEB22EFHCGFGGFBFF4FFFFFFFAA3AA
@M02197:102:000000000-ALU3V:1:1102:8519:5577 1:N:0:1
AGCCTGGTACCTTCCTCCGCTTATTGATATGCTTAAGTTCAGCGGGTATCCCTACCTGATCCGAGGTCAAGAGTGTAAAAATGTACTTTTTGGACGTCGTCGTTATGAGTGCAAAGCGCGAGATGTACTGCGCTCCGAAATCAATACGCCGGCTGCCAATTGTTTTGAGGCGAGTCTACACGCAAAGGCGAGACAAACACCCAACACCAAGCAGAGCTTGAAGGTACAAATGACGCTCGAACAGGCATGCCCCATGGAATACCAAGGGGCGCAATGTGCGTTCAAAGATTCGATGATTCAC
+
B3ABCF@FDFFFGGGGGGGGGGGHHHHHHHHHHHHHHHHHHHGGGGGGHHHHHHHHHGHHHHHDGGGHBGGGHHHDGHHHGHHFFGHHHHHGGGHEGE>EFGFBEHFHHGGEHHHEFDEDCGGGHHHHHHGGGGGGCDC:FGHHHHCGFFEGDD@EHHHHHGHGHGDEGEEGGGFCBFFFGHFFDGGGHHGAGEFFFF7FFFDFFFFGFFFGFBBEGGGF?HGF9GBFHH8E9EFG1?GEHFGHGFG0A113BBBFHCHHHBFHFECFGEGDFHGEFEGGGGGGGGGGGFFFBFFF>AA>3
@M02197:102:000000000-ALU3V:1:1102:8506:5557 1:N:0:1
AGCCTGGTACCTTCCTCCGCTTATTGATATGCTTAAGTTCAGCGGGTATCCCTACCTGATCCGAGGTCAAGAGTGTAAAAATGTACTTTTTGGACGTCGTCGTTATGAGTGCAAAGCGCGAGATGTACTGCGCTCCGAAATCAATACGCCGGCTGCCAATTGTTTTGAGGCGAGTCTACACGCAAAGGCGAGACAAACACCCAACACCAAGCAGAGCTTGAAGGTACAAATGACGCTCGAACAGGCATGCCCCATGGAATACCAAGGGGCGCAATGTGCGTTCAAAGATTCGATGATTCAC
+
AA3AAF?@55DFGGBGGFFECFGHHGBGHFHHHHHFGHGHH5DEEEFGGGFECFCHH33FEGGEGGEHGFFGAHFGHHFHFHFGGHHHGHH:C9EEEEGEGGGEBEHFFHHHFFHFHGGGGGGFGFHHHHGGFDCFFDGDFGHGGHCCGGEEC1CACFGHHFDGFHFEFFGGGGHFBFFFFFFHGEFFGFHHHHG8EEFE9EDHGGG;HFFF;3FHHHHFF:HE;A5@5FGGEEFGF19GFHHHFGHFGGHHGDGGBHHHHHHHHFFEGE5FBFCFGFCGGGGGGGGGGFFFFFFFBBBBA
@M02197:102:000000000-ALU3V:1:1102:8356:5997 1:N:0:1
AGCCTGGTACCTTCCTCCGCTTATTGATATGCTTAAGTTCAGCGGGTATCCCTACCTGATCCGAGGTCAACCTTAGAAATGGGTTTGTTTTACGGCGTAGCCTCCCGAACACCCTTTAGCGAATAGTTTCCACAACGCTTAGGGGACAGAAGACCCAGCCGGTCGATTTGAGGCACGCGGCGGACCGCGTTGCCCTATACCAAGCGAGGCTTGAGTGGTGAAATGACGCTCGAACAGGCATGCCCCCCGGAATACCAAGGGGCGCAATATGCGTTCAAAGATTCGATGATTCAC
+
AAB@BF4@B@DDGGGGBFEFGGGHHFGDFGBFHHHGFGFHHFHGFGEE3FDFGFHGBGBGBBEDCFEGHHHF9DB3BBFGBGF39B79GHHFHEGGGGGGGHGECFAEC?<GDFGHBDDH6DCGGHHBDBDDDFEDCBDCDHBBCDCE.8/BBCGHHGA?;@ABB/CF997;/;EFDGAADF.C;-=A.EC;AFB#EFFFEB;.<A/FBGHG<//<;FDBFHHFGCBA0AAFFF?11;0?B?BFFFEGAD22EF1HGFA0000A33AAEA0C1E3F33BEF1CB3D1DB1>>1>
@M02197:102:000000000-ALU3V:1:1102:5170:6206 1:N:0:1
AGCCTGGTACCTTCCTCCGCTTATTGATATGCTTAAGTTCAGCGGGTAGTCCTACCTGATTTGAGGTCAGAGTCAAAAGGTTTTCTGCCACAAGGCAAGAAGGGTTCTGAGCGGGCTTGACGCGGAGCAAGGGACAAGACGAAACTTATTACGTCTGTCACGGATGCAAGCGAGCCCACTAAGTCATTTGAGGCGAGCCGTGTAACCGGCAGGACGCCCATGTCCAAGTCCGCGCCAGGTCATAATCCATACAGCATTGGTATTTCTTGACACTCAAACAGAGATACCTTTCGGAATTCCAAAAGGCGCAATGTACGATCAAAGATGCGATGTCTCAC
+
AA1>AFA1DDFDBAGF1AE?000ABFEDBEGG3FGFFHHEHHFECCEEGB2BDHFEGD01FGEBECFGH01FFFFF1G0AGGBAGF2F1GGFFCF/BFFEG0FEGG0FGFD19EE@EGCA;ABCCFBF;CG/9FFF0?FFF#90F<BC<G;0C:HFEE;;CCGG9A:C50;./#:AFBF7FFFFF.0<09-.CC@>@/CGD?/;4BB@@19@/A/;?=BF11;F1G<>FFF#>A0EB1992FEB110221ED2@11111@11B01B22GAABA101GF122212D10///E01AEAA1/DBB00AA01D33AA000133B331A1111D@1@3A1A11
@M02197:102:000000000-ALU3V:1:1102:16277:6197 1:N:0:1
AGCCTGGTACCTTCCTCCGCTTATTGATATGCTTAAGTTCAGCGGGTATCCCTACCTGATCCGAGGTCAACCTTAGAAATGGGTTTGTTTTACGGCGTAGCCTCCCGAGCACCCTTTAGCGAATAGTTTCCACAACGCTTAGGGGACAGAAGACCCAGCCGGTCGATTTGAGGCACGCGGCGGACCGCGTTGCCCAATACCAAGCGAGGCTTGAGTGGTGAAATGACGCTCGAACAGGCATGCCCCCCGGAATACCAGTGGGCGCAATGTGCGTTCAAAGATTCGATGACTCA
+
>AAA111BDFFFGBGGGFEEEAEHHHFHFFFH3G2BGHHDGGB0ACEGEHHHHHGFBEGFHHFECEGHGEFHHHGHEGGGFFFHGGG<HHH;GG;CFFEGGHHGHGGFECGFHGHEHHGHFFFFGHHHHHFDGGHGGCGGGFFHGFCFFF/BCGFAGHHGCGFCFCGHGGEEGGEFBGB@A@;=@@@@EEEHGFFCAB;BFF:FFBC=@@FF@CB<;EFGFDGFF/FFFFF?GFF91F:G/CF9ECEEB222D1A1BA000AAD1GFEA0111B3B3GFGFBFBFD11AA111
@M02197:102:000000000-ALU3V:1:1102:18471:6215 1:N:0:1
AGCCTGGTACCTTCCTCCGCTTATTGATATGCTTAAGTTCAGCGGGTATCCCTACCTGATCCGAGGTCAACCTTAGAAATGGGGTTGTTTTACGGCGTAGCCTCCCGAACACCCTTTAGCGAATAGTTTCCACAACGCTTAGGGGACAGAAGACCCAGCCGGTCGATTTGAGGCACGCGGCGGACCGCGTTGCCCAATACCAAGCGAGGCTTGAGTGGTGAAATGACGCTCGAACAGGCATGCCCCCCGGAATACCAGGGGGCGCCATGTGCGTTCAAAGCTTCGATGATTCAC
+
AABBBFBFFFFBGGGGFGEGGGCHHHHHGFHHHHGFHHGHFHHGGGAEHFHHHHAGFFFHHGH?FGEFHHHHHGHFEFFFHFHGEGGEG<HEHGGGGG?EFHHHHGGBDGGHGG:HHFHHGGFGGEHHHHHHHH<GFGGG?GFGG;ACFHBFGHHHFHFE?@DGGBEFFFBAFEFGGGGGGAFFDFFFFFFADEFE;BFFBBFCFFHFBBFGFGC0GFFFFHGFFFFFDFDDHHH;FF=B@?FBFFA02GFEDF/AAGEAA000011E0A00GCGGDFBA1BFFFFFFD11A>1
@M02197:102:000000000-ALU3V:1:1102:12341:6301 1:N:0:1
AGCCTGGTACCTTCCTCCGCTTATTGATATGCTTAAGTTCAGCGGGTAGTCCTACCTGATTTGAGGTCAGAGTCAAAAGGTTTTCTGCCACAAGGCAAGAAGGGTTCTGAGCGGGCTTGACGCGGAGCAAGGGACAAGACGAAACTTATTACGTCTGTCACGGATGCAAGCGATCCCACTAAGTCATTTGAGGCGAGCCGTGTAACCGGCAGGACGCCCATGTCCAAGTCCACGCCAGGTCATAAACCAGACGGGATTGAGATTGCATGACACTCAAACAGGCATGCCTTTCGGAATACCAAAAGGCGCAAGGGGCGGTCAAAGATTCGATGATTCAC
+
AAAAA1AFFF1FGGGGB1A?EE?FHHGHGBBGH3DDGGAA2GHECEE/FGHGFGHFHFHHHHGFGEFHHHHHFGGFBGHE1BFFHHGGGFF0/BFAG0FHB>0/GHFHHBGHE?E?EH@FHC?@?/ABGGGFFGFEFHA:/9>CFHHGEFDDEHHHGFF#GBEHFGC:CGEC:9C9DFGFBFGFGBFGGFEFECGCC@@@HFC<BFBCFFE;CCA<CGF1BF<<B;:F/BFFFB0HGGF9;B;B11B?A>/EFFB1BFB1CGB11DDG2G1FFFFGG1B11A0GAFCA///G22FA1A/DGFGEEEE10F0AA001B13B3A31B1B1BBFFFAAAAA
@M02197:102:000000000-ALU3V:1:1102:6423:6318 1:N:0:1
AGCCTGGTACCTTCCTCCGCTTATTGATATGCTTAAGTTCAGCGGGTATCCCTACCTGATCCGAGGTCAACCTTTAAAGAAGGGGTTTGACGGCACGCGTCCGCCCGTCCTCCGAAGCGATGATAATCACGACGCCAGGAGACGGTCGGCGCGGCCGGCGACATTAAGGCGCGCGGCGTGAGACACCGCGGCGCCCAACACCCAGCCGGGCTGGATTGGACTTAATGATGCTCGAACAGGCATGCCCCCCGGAATACCAGAGGGCGCAATGTGCGTTCAAAGATTCGATGACTCAC
+
BBBBBFBFDFBDGGGGGGGGGGGGHHHHGHHCHHGHHHHHHHCEGGGGFHHHGFCHHHBGHHGGGGGHHHHH:HHHHGHHHHFFGFEEFGHGGFFGGGGGGGGGGCACFGGHHGGGGGGGHGHHGHHHHHGGGGGGGGGHGFFGGFDCCFCG??BFFFAF=BFAFFFBFFFFACFAAB@BFFFFBGGGAFFFFFFGFFDEFCAF?GECFFFFHHHFGFFFFFBBBFBGBCF99FD?AFF?EGGFGGGECFFGD2DA1CHHEE00FHFAFEA00F1A3GGCGE1CFBFFFFFAAAA@
@M02197:102:000000000-ALU3V:1:1102:25540:6438 1:N:0:1
AGCCTGGTACCTTCCTCCGCTTATTGATATGCTTAAGTTCAGCGGGTATCCCTACCTGATCCGAGGTCAACCTTAGAAATGGGGTTGTTTTACGGCGTAGCCTCCCGAACACCCTTTAGCGAATAGTTTCCACAACGCTTAGGGGACAGAAGACCCAGCCGGTCGATTTGAGGCACGCGGCGGACCGCGTTGCCCAATACCAAGCGAGGCTTGAGTGGTGAAATGACGCTCGAACAGGCATGCCCCCCGGAATACCAGGAGGCCCAATGTTCGGTCAAAGATTCGATGATTCA
+
BBBBBFBFFFFFGFGGGGGGGGGHGGFGGHHHGHHFDFHCFFGGGCEFHHHHGHHHHHHFHHFEGGGG;GFFFHFGG9:;HBHCEEGGHHHHHGGF?EEEEFHHHGGD@FCFGGHHHHHGGGFCGGHHGHFFHHHGGC;GFHHEFFFFGHEG/ACGGEGE?FFGGBAFFFFFBE@FFCA2FA;AACAFF.BBDFB9AB9FF/BFE9FAF=AFFFGGEFHFFFGBF9F.??DDF3;11FFFB/5/;B/CD2221A0F0000A001AF10A00A113B333AAB113DBDA1A>1
@M02197:102:000000000-ALU3V:1:1102:12082:6367 1:N:0:1
AGCCTGGTACCTTCCTCCGCTTATTGATATGCTTAAGTTCAGCGGGTAGTCCTACCAATCTGAGGCCGATGAATTGAAATTAAATCCCTTCCTCTCTTCCAAAGAAGCGAGGCATGGGCGGGGTTCAGAAGCACTCCAACCAGCAAAACGTCGCGTCCAGCTCCTCGACCCTGCGCCTCTCCTCTCCGAAGTCCTGATCTTATCAAAACCCGGCAGGGAAAGACGCGGGCGAAATATCGAGTTTTCGGCCGTCTTGCGTATCGTATGGATGCGCACAGGCATTGCGAGGGTGACAACGTGTAAGATAGCAAGACCCTCAATCCCGATCCGCCAGCTTTCTCAACTAAAGAAGAAGGCTGTCGTTCGAAACAATTCGCGGCCCTCAAACCGGCATGCACGCAAGATTAGATCTTCCGGGAGCGCAAGATGCGTGCAGAGGTTCGATGACTCAC
+
AA11AFAFFFFFGGGGD11EE00FFG33FGFHCGHHHHFFGDAFEEEEGDAGHHHHF1FBG2AGEF/EAE?DEGHEFH1FHGGFF2FHHHFFHHGBGHFBF2@EFF0FEC/EE/GAFEF?//@A<G11<1/</GHFCGBGAE.CBHFCG?:C@GGGG@?//CCCCFBBAAGGGF->-AAFBFFFFFFF-A-ABFFBB//;:/BFFF//-9A-9-9@-9--;-/BB-9-;;@;;-;9#:-/9#;9/#;-:9-99-----A-9-;//FB9;-9-0990;0;9.9---...;00;.....900000C000:CC:/::/00/<.--..-<-C<<0110111/<11211B?122?11<0///<<<@B</E>BBBG?//>/>//BEFF1/BB>//1AB2AA///1222FD112A10/E///C?E00?FA31A0EA0131111A1111133111>1>>A
@M02197:102:000000000-ALU3V:1:1102:22780:6417 1:N:0:1
AGCCTGGTACCTTCCTCCGCTTATTGATATGCTTAAGTTCAGCGGGTAGTCCTACCTGATTTGAGGTCAGAGTCAAAAGGTTTTCTGCCACAAGGCAAGAAGGGTTCTGAGCGGGCTTGACGCGGAGCAAGGGACAAGACGAAACTTATTACGTCTGTCACGGATGCAAGCGATCCCACTAAGTCATTTGAGGCGAGCCGTGTAACCGGCAGGACGCCCATGTCCAAGTCCACGCCAGGTCATAAACCAGACGGGATTGAGATTTCATGACACTCAAACAGGCATGCCTTTCGGAATACCAAAAGGCGCAAGGTGCGTTCAAAGATTCGATGACTCAC
+
AABBBFBFFFFFFGGGGGGGGGGHHGHHFHHHGFHFFHG5AFHGGGGEGGHGHEHHDGHHHHHHGHEFHHHFGHFHFBHFHHHGHHHFHHHHEHHGHGGGFHHGHHHGEFDGEGGGGHFHHFGGCCCGHGFFCGFEHHHHGGGGFHDDHHHHGHHHGHHGHGGGFCFFBHEADEGHHHHGGFHFHGFGFCFGGGGGDGFGF;CFFFBCCFEFFEFFFGGF9HCGGFBFFBE?FFFGAFG4BBFFHGGFAFFGFHEF5FFHHGDEHHFHGDGFAHHHFGGHHFFHGHHFEA23FHHGDFEDHHEA22?FHHHGCCGFGFF5FGGEGGFFFDFFFBBBAB
@M02197:102:000000000-ALU3V:1:1102:25526:6448 1:N:0:1
AGCCTGGTACCTTCCTCCGCTTATTGATATGCTTAAGTTCAGCGGGTATCCCTACCTGATCCGAGGTCAACCTTAGAAATGGGGTTGTTTTACGGCGTAGCCTCCCGAACACCCTTTAGCGAATAGTTTCCACAACGCTTAGGGGACAGAAGACCCAGCCGGTCGATTTGAGGCACGCGGCGGACCGCGTTGCCCAATACCAAGCGAGGCTTGAGTGGTGAAATGACGCTCGAACAGGCATGCCCCCCGGAATACCAGGGGGCGCAATGTGCGTTCAAAGATTCGATGATTCA
+
CCCCCFCFFFFFGGGGGGGGGGGHHHHHHHHHHHHHHHHHHHHGGGGGHHHHHHHGHHHHHHHGGGGHHHHHH:GHHHHGHHHGGGGGHHGHGGGGGG7EG<HHHGGGGGGHGGHHHGHHGGGGGHHHHHHHHGHGGGGGGHHHG9GGGGHHHHHHHHHGGGFGGFGFGFGGFGGGGGGGGFGFFFFF9FFFFGHFGFFFFFFFFFHFFFFECFGDFFFGFFGGGGGGGHDDFBGFFFEFBFEFFF/B2FGBECFGGGEAE0AD13G0EA1B1B3GE33EA11@33FFA>A1?
@M02197:102:000000000-ALU3V:1:1102:8288:6489 1:N:0:1
AGCCTGGTACCTTCCTCCGCTTATTGATATGCTTAAGTTCAGCGGGTAGTCCTACCTGATTTGAGGTCAGAGTCAAAAGGTTTTCTGCCACAAGGCAAGAAGGGTTCTGAGCGGGCTTGACGCGGAGCAAGGGACAAGACGAAACTTATTACGTCTGTCACGGATGCAAGCGATCCCACTAAGTCATTTGAGGCGAGCCGTGTAACCGGCAGGACGCCCATGTCCAAGTCCACGCCAGGTCATAAACCAGACGGGATTGAGATTTCATGACACTCAAACAGGCATGCCTTTCGGAATACCAAAAGGCGCAAGGTGCGTTCAAAGATTCGATGATTCAC
+
AABBAFBFFFFFGGGGGGGGGGGHHGHHHHHGHHHHHGHHCHGGGGGGGHHHHGHFHHHHHHHHGHHHHHFHHHHHHHHGFGHGHHHHGHHHHHHHGHGHHHHGHHGGHHGHGGGGGHGHHGGFGGGGHHHGGGGFHAGGGCG8GEFFFHHHGGAFFHH;FGGFGGBGHFGFGHHHGHGGGGGGGFGBHFGGGGGGGFCHHFFFFFFFFEGC/7FGGEGFFGBHHFFFFGFGFEGEFFE;GHHGF3FFG1B?3HFGF5@@DFHFGGHFHGFHGHHHHFHGBHHHFHGGGGGGHHHGFGA5GDEAE2EGFF4GGF?HFGBFGGGGGGBFFFFFD?AAA>
@M02197:102:000000000-ALU3V:1:1102:10134:6591 1:N:0:1
AGCCTGGTACCTTCCTCCGCTTATTGATATGCTTAAGTTCAGCGGGTATCCCTACCTGATCCGAGGTCAAGAGTGTAAAAATGTACTTTTGGACGTCGTCGTTATGAGTGCAAAGCGCGAGATGTACTGCGCTCCGAAATCAATACGCCGGCTGCCAATTGTTTTAAGGCGAGTCTACACGCAGAGGCGAGACAAAACACCCAACACCAAGCAGAGCTTGAAGGTACAAATGACGCTCGAACAGGCATGCCCCATGGAATACCAAGGGGCGCAATGTGCGTTCAAAGATTCGATGATTCAC
+
>3>A>C4CFFDDFGGGGGGGGGGHHHHHHHHHHHHHHHHHHGHGGGGGH5GHHHHHHFHHHHHGGGGHFHGD?BF2FGHH;FGG94B4FGH?FHG>?E>?9>/GGF4B;FGEGBC0,GG9BCGH@9G:HHDGCGGD=<CFG<G1D1A>CG?C?0EFHCCF?GGHFFAC0C:?B3F20<9FDB??9CEF@?F?FBF/EE9EEE?AEFGFHGB39CGFHHHGDBHFGFFHHGDE1GGHGGHHHFHFBFBGDGGB5A5HHHHFHGHHG2FFE2BFHHEAEGGFGFGGFCGGGFFFFFFFBAAAA
@M02197:102:000000000-ALU3V:1:1102:7146:6600 1:N:0:1
AGCCTGGTACCTTCCTCCGCTTATTGATATGCTTAAGTTCAGCGGGTATCCCTACCTGATCCGAGGTCAACCTTTGAAAGAGTTTAACGGCCACGACCGCCCGCACTCCAAAGCGAATATGTATCACAACGCTTAGAGACGGACAGCTCGGCCGGAGACTTCAAGGCGCGCGGGAGCCGCGACGCCCAACACCAAGCGAGTCTTGAGTGGCGAAATGACGCTCGAACAGGCATGCCCTTCGGAATACCAAAGGGCGCAATTTGCGTTCAAAGATTCGATGATTCTC
+
BB@AAF?FFFFFGGGGGGGGGGGHHHHHFHHHHHHHHHHHHHHGGGEEGHHHHHHGHHHHHHFFGGEHH:GFHHGGHHFFFHGBGHH;E3/EEGG#EFGGGG/C/CCHFGFFEHDG/4FFGFG7H9HEDFDGG8GFGF9>EDFFCE.<CD;:;.CC@0EFEFFGBGCCGGGFAFACD<BAB<<9BEFFFFEFFA?AFF1B%@19FCEGEEGFGDB/;?/A://2A1111F9CF/9EE8EA:2DD:/0F1E0EA0B1D3D00ACEA1FFGGF1A1>1BB11@1111>
@M02197:102:000000000-ALU3V:1:1102:20698:6816 1:N:0:1
AGCCTGGTACCTTCCTCCGCTTATTGATATGCTTAAGTTCAGCGGGTATCCCTACCTGATCCGAGGTCAACCTTAGAAATGGGGTTGTTTTACGGCGTAGCCTCCCGAACACCCTTTAGCGAATAGTTTCCACAACGCTTAGGGGACAGAAGACCCAGCCGGTCGATTTGAGGCACGCGGCGGACCGCGTTGCCCAATACCAAGCGAGGCTTGAGTGGTGAAATGACGCTCGAACAGGCATGCCCCCCGGAATACCAGGGGCGCAATGTGCGTTCAAAGATTCGATGACTCAC
+
AAAABF?CDFFFGGGGGGGGGFGHHGFHHHHHHHHHHHHHHHHGGGGGHGHHHFHGHHGHHHHGGGEHGHHHHGHGHGHFHHFGGGFFHFHHHEFEGFGGGHHHHGGGGGGGFGHGGGFFFFC@FD<FHHGHGFHGFGGGFHHGGGGGGHFHHHFHEHFGGGFGGGFFGGFEFEFGGFGADFFFFGGGFFFGFGHHHHFFGHEFFHHGGFGFHHFFHHHHGFF:GFFFFCDFAFGFGFH:GGGGCGFFHGHFDBFAHGGGGGHHHHGGGGHGGGGGGGGGGFFFFFFFCCCCC
@M02197:102:000000000-ALU3V:1:1102:5229:6773 1:N:0:1
AGCCTGGTACCTTCCTCCGCTTATTGATATGCTTAAGTTCAGCGGGTAGTCCTACCTGATTTGAGGTCAGAGTCAAAAGGTTTTCTGCCACAAGGCAAGAAGGGTTCTGAGCGGGCTTGACGCGGAGCAAGGGACAAGACGAAACTTATTACGTCTGTCACGGATGCAAGCGATCCCACTAAGTCATTTGAGGCGAGCAGTGTAACCGGCAGGACGCCCATGTCCAAGTCCACGCCAGGTCATAAACCAGGCGGGATTGAGATTTCATTACACTCAAACAGGGATGCCTTTCGGAATACCAAAAGGCGCAAGGAACGATCAGAGATTCGATGACTCAC
+
3A?AAF@FFD55FG4FACEEGCFFBD5GAABGGFADG5BAG552EEAEF3AFFHFFFHBGHHHGGHCCFF5GB3F55@3E@BFFHHFGF3FG111?ECFGEHEEFGFFHFFFEEG9?FC:FGDD4GC?;FGEGGGFAFCFDD0<GFGGHH<HE<FHGH-<CD=A0C<C0GE8G?.01;F>C1;+BBCB1F<>/A1?>@%EHHCC<B/G1GA>//E@BFBF66BFGF1E>E;BFE9AFBFFFB@BB1/>/>/AF>EFD21DDG11BHFD2D1AFDBFFB11/0010/0//?A0DD22100GB1000?EB13A00011A31B33AA1A1B33BFD?A?>1
@M02197:102:000000000-ALU3V:1:1102:20084:7078 1:N:0:1
AGCCTGGTACCTTCCTCCGCTTATTGATATGCTTAAGTTCAGCGGGTATCCCTACCTGATCCGAGGTCAACCTTAGAAATGGGGTTGTTTTACGGCGTAGCCTCCCGAACACCCTTTAGCGAATAGTTTCCACAACGCTTAGGGGACAGAAGACCCAGCCGGTCGATTTGAGGCACGCGGCGGACCGCGTTGCCCAATACCAAGCGAGGCTTGAGTGGTGAAATGACGCTCGAACAGGCATGCCCCCCGGAATACCAGGGGGCGCAATGTGCGTTCAAAGATTCGATGACTCAC
+
B?ABCFCFFFFFGGGGGGGGGGGHHHHHHHHHHHHHHHHHGHHGGGGGHHHHHHHHHHHGHHHGGGGHGHHHHHGHFHFHHHHGGGGGHHHHHGGGGGGGGHHHHGGGGGGHGGHHHHHHGGGGGFHHHHHHHHHGGGGGGHGFDGGGGHGHHHHHHHHGGGGFGGGGGGGFGGGGGGGGGGGGGGGGGGGFFFHHHGFFFFFFFFHGGHGHHHHHHGGHHHGFGGGGGFFHHHGGHHEHGGFGGGGHHHHHFHHGGGGGGGGHGFHGGGGHGFGGGGGGGFBFFFFFFBBBAB
@M02197:102:000000000-ALU3V:1:1102:5352:7160 1:N:0:1
AGCCTGGTACCTTCCTCCGCTTATTGATATGCTTAAGTTCAGCGGGTAGTCCTACCTGATTTGAGGTCAGAGTCAAAAGGTTTTCTGCCACAAGGCAAGAAGGGTTCTGAGCGGGCTTGACGCGGAGCAAGGGACAAGACGAAACTTATTACGTCTGTCACGGATGCAAGCGATCCCACTAAGTCATTTGAGGCGAGCCGTGTAACCGGCAGGACGCCCATGTCCAAGTCCACGCCAGGTCATAAACCATACGGGATTGAGATTTCATGACACTCAAACAGGCATGCCTTTCGGAATACCAAAAGGCGCAAGGTGCGTTCAAAGATTCGATTACTCAC
+
ABBBBFAFB5@DGF4F5BAAEEGGHHFBDDHFHFFGF5FGGFDAEGEEFHG55GHEHHHHHHHBFFCGBC5A5BDGHFBEFGHGHHGH3GHHHHHEFGE1GHEGFFCGFHFCE?@B@GCCGDACBBDGHGEE0GFCGHCGEBC?DHFEFF0BF<FGF<FHHGDC0C/G;5AEGC<CB3DFFF7FF<CBFGDDAC?B=/@B2@;CGDGHGD?CGDEAF93;FFFEFB9B9GE9EFAEHF35DHBCFB2B1/1?3FGB55HHHHGF5DFFA5GGGHHHGFFD33FGFAGB012CFFFB5C?HFCEE2?EFFFHEE?EFCGDG5FAAGG4BFFB5FAA>>3
@M02197:102:000000000-ALU3V:1:1102:10579:7250 1:N:0:1
AGCCTGGTACCTTCCTCCGCTTATTGATATGCTTAAGTTCAGCGGGTATCCCTACCTGATCCGAGGTCAACCTTAGAAATGGGGTTGTTTTACGGCGTAGCCTCCCGAACACCCTTTAGCGAATAGTTTCCACAACGCTTAGGGGACAGAAGACCCAGCCGGTCGATTTGAGGCACGCGGCGGACCGCGTTGCCCAATACCAAGCGAGGCTTGAGTGGTGAAATGACGCTCGAACAGGCATGCCCCCCGGAATACCAGGGGGCGCAATGTGCGTTCAAAGATTCGATGACTCAC
+
CCCCCFCFFFFFGGGGFFGGGGGHGGFHGHHHHHHHHGFFHHHGGGGGHHHHHHHHHHHHHGHGGGGFGHHHHHHGGHHHHHHGGGGGGHHHHGGGGGGGGHGHHGGGGGGHGGHHHHHHGGGGGGHHHHHHHHEGGGGGFHHHFFGGGHHHHHFHHHHGGGGGGGGGGGGGGGGGGGGGGGGGGGGGGGFFEFFFGECGGHGGFGFGHGFFHHHGHHHHHHHGFFGGFHDHHGFFFGHHGGGGFGGHHFHHGECAGGGGF?GHHFFGECCHGFGGGGFGGBBFFBFFFBAAA3
@M02197:102:000000000-ALU3V:1:1102:10471:7262 1:N:0:1
AGCCTGGTACCTTCCTCCGCTTATTGATATGCTTAAGTTCAGCGGGTATCCCTACCTGATCCGAGGTCAACCTTAGAAATGGGGTTGTTTTACGGCGTAGCCTCCCGAACACCCTTTAGCGAATAGTTTCCACAACGCTTAGGGGACAGAAGACCCAGCCGGTCGATTTGAGGCACGCGGCGGACCGCGTTGCCCAATACCAAGCGAGGCTTGAGTGGTGAAATGACGCTCGAACAGGCATGCCCCCCGGAATACCAGGGGGCGCAATGTGCGTTCAAAGATTCGATGATTCAC
+
11AAAF?FFFF3DGGGGGGGGFEFHHHF3GCHHHCGHHHFFFHGGE?E1EGHHHHHHHGHGGHEEAEHHHH:HFDFHHF<-B-CCEEE9GFHGA;@/0/E9EGHHGEEGG;GGGB;FHDFB?59FFHD:FF:DFEG/AEFAD<FBB<CE9<CGHBCGAGGCGC?CAFFE;9EBE.C.AAA?@AA@@;>;@/;:93FEFBCEEEAAC99@;/CBFG0HHFF90FGGC<9:.C1GF<HGCE<GGCEA;E02FFDHFGAEE0GCGEGBFD00GEHG1GFGGGGGGFFFFBFD11AAA
@M02197:102:000000000-ALU3V:1:1102:17654:7252 1:N:0:1
AGCCTGGTACCTTCCTCCGCTTATTGATATGCTTAAGTTCAGCGGGTAGTCCTACCTGATTTGAGGTCAGAGTCAAAAGGTTTTCTGCCACAAGGCAAGAAGGGTTCTGAGCGGGCTTGACGCGGAGCAAGGGACAAGACGAAACTTATTACGTCTGTCACGGATGCAAGCGATCCCACTAAGTCATTTGAGGCGAGCCGTGTAACCGGCAGGACGCCCATGTCCAAGTCCACGCCAGGTCATAAACCAGACGGGATTGAGATTTCATGACACTCAAACAGGCATGCCTTTCGGAATACCAAAAGGCGCAAGGTGCGTTCAAAGATTCGATGATTCAC
+
BBBBBFCFFFFFGGGGGGGGGGGHHHHHHHHHHHHGHFHHHHHGGGGGGHHHHHHHHHEHHHHHGHHHHHHHDGEHGHHGFGHGHHHHHGHHGHHHHHGHHHHGGAHHHGHHGE?FGHGHHGGGGGGGHGHGGHGGHHHHGGFFFHHGHGGHGHHHGHHGGHHHHGHHHHGGGGGHHGHGGHHGFGGGHGGGGEDGGFFHHFFFFGGHHHFGGEFGFFHGHHGFHFFFFFFGFFHHHHGBGHHHHGFGHGGGHHHG5FHFHG5GBHHGHHHGGGHFHHHHHHFFGHGGGGGHHHHHHHFGHHFE?GGHHGBGGGGHGGFGGGGGGGFFFFFFFBCCCB
@M02197:102:000000000-ALU3V:1:1102:12333:7408 1:N:0:1
AGCCTGGTACCTTCCTCCGCTTATTGATATGCTTAAGTTCAGCGGGTATCCCTACCTGATCCGAGGTCAACCTTAGAAATGGGGTTGTTTTACGGCGTAGCCTCCCGAACACCCTTTAGCGAATAGTTTCCACAACGCTTAGGGGACAGAAGACCCAGCCGGTCGATTTGAGGCACGCGGCGGACCGCGTTGCCCAATACCAAGCGAGGCTTGAGTTGTGAAATGACGCTCGAACAGGCATGCCCCCCCGCACGCCAGGGGGCGCAATGAGCGTGCAGAGATTCGATGCTTCAT
+
A??AAFBCFF55BGGGFGGGGFGCEGHHDDGGGBFHCHHFFHHECCE2FFBGFGGAE33DGD1EAEAB36DG:HBFGE5B@;F;EEEGHHHFFGGGEECGGH8HG;?E?@4GFDHHHEDDDGCBCG3GHFG:HH/3CC;CD'FHDACFAB9CGHHHGEHGFFG5CBEBF0$9AE999?9BB-;-;@@?BBB?.FF67F9BB/F/-./-@B1////:#B;/B//9+9/.,#;/;9A>/9,99#/;E>/A///A/A//A//0A00133A000001A1B33GA1B1>11111AA1>1
@M02197:102:000000000-ALU3V:1:1102:23590:7443 1:N:0:1
AGCCTGGTACCTTCCTCCGCTTATTGATATGCTTAAGTTCAGCGGGTATCCCTACCTGATCCGAGGTCAACCTTTGAGAAAAGATTCTCCCCAAGGGGAGGTCGACCGGGGCTCGTGCACCCGTGTGTCCGATACGTGTCCCGTGAAGAAACTCAGTGTACCGGGGGTCCAACGAGGCCGCCGTCATTGTCTTTGGGACGGGCGAGAGCCCCCCCCGAGAGGGGGCCTCCGCCAAACCGTCCAACACCAAGCCGAGGGCTTGAGGGGTGATAATGACGCTCGAACAGGCATGCCCTTTGGAATACCAAAGGGCGCAATGTGCGTTCAAAGATTCGATGACTCAC
+
CCCCCFCFFFFFGGGGGGGGGGGHHHHHHHHHHHHHHHHHHHHGGGGGHHHHHHHHHHHHHHFGGGGHHHHHHHGHHGHHHGHGHHHHHHHGHGHGGGGGGGHGGGGGFCCBFHGGHG<HHGGGGGHHHHGGGGGGGGHHHHGGFGGHHHHHHHHHHHFGGHGGGGGGFFFFFFFFFFFAFFFFFFFFFFFFFFFFFEFFDFFFFFBAEFFGFFFFGBGGDFDFFFFFFGHGGGGGGGHFEGFFF3DCGGGGGHGHGFFBFGGGGFHHHHHHHGGGGFGHEHHFHHHHHHGFAEGHHHGGCHGHGFHCFEE2GHGFG?AEGHGGGFGGGGGGFBFFFFFBBBAB
@M02197:102:000000000-ALU3V:1:1102:19980:7453 1:N:0:1
AGCCTGGTACCTTCCTCCGCTTATTGATATGCTTAAGTTCAGCGGGTATCCCTACCTGATCCGAGGTCAACCTTAGAAATGGGGTTGTTTTACGGCGTAGCCTCCCGAACACCCTTTAGCGAATAGTTTCCACAACGCTTAGGGGACAGAAGACCCAGCCGGTCGATTTGAGGCACGCGGCGGACCGCGTTGCCCAATACCAAGCGAGGCTTGAGTGGTGAAATGACGCTCGAACAGGCATGCCCCCCGGAATACCAGGGGGCGCAATGTGCGTTCAAAGATTCGATGATTCAC
+
CCCCCFCFFFFFGGGGGGGGGGGHHHHHHHHHHHHGHHHHGHGGGGGFHHHHHGHHHHHHHGHGGGGGGHHGHHHFHHHGHHHGGGGGHHGHHGFGGGGGGFHHHGGGGGGHGGHHHHHHGGGGGHHHHHHHHHHGGGGGGHHHGFFFGHHGHHHHHHHGGGGGGGGGGGGGGGGGGGGGGGGGFFFFFFFFFFFFGFFGGHGFFFHGHHGGHHHFHGBGFFHGGGFFFFGHFHFHGHHHFDFGGGGHHFFD5GFAGFGGGCGFGBCFGGEAGGBGB5GGGGFFFFFFFAABBA
@M02197:102:000000000-ALU3V:1:1102:18650:7473 1:N:0:1
AGCCTGGTACCTTCCTCCGCTTATTGATATGCTTAAGTTCAGCGGGTATCCCTACCTGATCCGAGGTCAACCTTAGAAATGGGTTTGTTTTACGGCGTAGCCTCCCGAGCACCCTTTAGCGAATAGTTTCCACAACGCTTAGGGGACAGAAGACCCAGCCGGTCGATTTGAGGCACGCGGCGGACCGCGTTGCCCAATACCAAGCGAGGCTTGAGTGGTGAAATGACGCTCGAACAGGCATGCCCCCCGGAATACCAGGGGGCGCAATGTGCGTTCAAAGATTCGATGATTCAC
+
BABCCFCFFFFFGGGGGGGGGGGHHHGHHGGHHGGHHHHHHHHGGGGGHHHHHHHHHHHHHHHGGGGHHHHHHHHHHHFHHHHHGGGHHHHHHGGGGGGGGHHHHGGFFGGHHGHHHHHHGGFFFHHHHHHHHHHGGGGGGHGHGFFGGHHHHHHHHHGGGGGGGFGHGGGGFEEGGGGGGGGGGGGGGFFFFFHHHHGGGHGGGHGGFFFFFHHHHHHHHHHGGGGGHDGHHHHHHHFFGGGGGGGHHHHHHGHGGGGGGGGFCGHGGGGHFFFGGFGCGGFFFFFFFBAA>3
@M02197:102:000000000-ALU3V:1:1102:6312:7476 1:N:0:1
AGCCTGGTACCTTCCTCCGCTTATTGATATGCTTAAGTTCAGCGGGTATCCCTACCTGATCCGAGGTCAACCTTAGAAATGGGTTTGTTTTACGGCGTAGCCTCCCGAGCACCCTTTAGCGAATAGTTTCCACAACGCTTAGGGGACAGAAGACCCAGCCGGTCGATTTGAGGCACGCGGCGGACCGCGTTGCCCAATACCAAGCGAGGCTTGAGTGGTGAAATGACGCTCGAACAGGCATGCCCCCCGGAATACCAGGGGACGCAATGTGCATTCAAAGATTCGATGATTCAC
+
>>AAAFAFFFFBGFGGBAEEEEEFHHFHBGBDGBEFDGFHHB5AEGGGHFHHHHHGFHHFHHGFGGDFEHHH:HBFGH)FHHHGGG,HHHHHHGFGGGGGGFFHGGFECG98EGH:FHHHGCBDGF@DGH?GFFHGGCGGFHFHGEGGEHFBG<H.GEACDC:;DCAGGGBE/;AG;GGB@B??=BBCCBB?FFFBA3FF5<BBFA5-<BFFB<6GFGFEFB0C;/;GGFCDBFF;1?E0>A//EA/0BAA2B10AB000000F13AB11133A3B33GE11F1DD13@111>1
@M02197:102:000000000-ALU3V:1:1102:7960:7498 1:N:0:1
AGCCTGGTACCTTCCTCCGCTTATAGATATGCTTAAGTTCAGCGGGTATCCCTACCTGATCCGAGGTCAACCTGGTACAAAAGGGGGGTCGACGGCGCGCGTCGGACCGGCCTCCGGAGCGGACGTGATGCCACAACGCTGGGAGACGGTCGGCGCGGCCGAGAGGACATTGAGGCGCGCGGTCGCCGGAGCGGCCGCGAAGACGCCCAACACCCAGCCGGGCTGGAGTGGTGTAATGACGCTCGAACAGGCATGCCCCGCGGAATGCCACGGGGCGCAATGTGCGTTCAAAGATTCGATGACTCAC
+
CCCCCFBFFFFFGGGGGGGGGGGHHGHHHHHHHGHHHHHHHHHGGGEGHHHHHHHHGHHHHHHGGGGHHHHHHHHHHHHHFHHGGGGGGGGGGGCCGCGGGAGGGGFFFFFFFFFFFFFFFFFFFFFFFFFFFFFFFFFFFFFFFFFFFFFFFFFFFFFFFFFFFFFFFFFFFFFFFDGGGGDGGGGFGGGGGGGGFFHGGGGGHGHHDEFFDDGGGGGGGHHFFHHHHHHHHHGAEEBGGFEEGG@BF3HHHGGGGGGGGGHHHGGGFEGGGEEEGF5HFEEFHGBFFGGGGFFFFFFFFF@BBAA
@M02197:102:000000000-ALU3V:1:1102:24609:7615 1:N:0:1
AGCCTGGTACCTTCCTCCGCTTATTGATATGCTTAAGTTCAGCGGGTAGTCCTACCTGATTTGAGGTCAGAGTCAAAAGGTTTTCTGCCACAAGGCAAGAAGGGTTCTGAGCGGGCTTGACGCGGAGCAAGGGACAAGACGAAACTTATTACGTCTGTCACGGATGCAAGCGATCCCACTAAGTCATTTGAGGCGAGCCGTGTAACCGGCAGGACGCCCATGTCCAAGTCCACGCCAGGTCATAAACCAGACGGGATTGAGATTTCATGACACTCAAACAGGCATGCCTTTCGGAATACCAAAAGGCGCAAGGTGCGTTCAAAGATTCGATGACTCAC
+
BBCCCFCFFFFFGGGGGGGGGGGGHHHHHHHHHHHHHGHHHHHGGGGGGHHHHHHHGHHHHHHHGHHHHHHHHHHHHHHGFHHGHHHHHHHHHHHHHHGGHGHGGGHHGFHHFGGGGHGHFFGGGGGGGHGGGHGGHHHHGGGGGHHHHHHHGHHHGHGHHHHGHHHGHFHGHGGHHGGHHGHHGHHGHGGGGGGGGGGHHHGGGGGGHHGGGGGGHHHHEHGHHHHHGGGGGHHHHHHHHHHHHGFGHGHCHHHHHHHHHHHEGHHHHHHHGHHHGHHHHHGHHHHGFGGHHHHHHHGHHHGGGGGHHHHGGGGHGGGGGGGGGGFFFFFFD?CCCB
@M02197:102:000000000-ALU3V:1:1102:20502:7517 1:N:0:1
AGCCTGGTACCTTCCTCCGCTTATTGATATGCTTAAGTTCAGCGGGTATCCCTACCTGATCCGAGGTCAACCTTAGAAATGGGTTTGTTTTACGGCGTAGCCTCCCGAGCACCCCTTTAGCGAATAGTTTCCACAACGCTTAGGGGACAGAAGACCCAGCCGGTCGATTTGAGGCACGCGGCGGACCGCGTTGCCCAATACCAAGCGAGGCTTGAGTGGTGAAATGACGCTCGAACAGGCATGCCCCCCGGAATACCAGGGGGCGCAATGTGCGTTCAAAGATTCGATGATTCAC
+
CCCCCFCFFFFFGGGGGFGGGGGHHHGHHHHHHHHHHHHHHHHGGGEGHHHHHHHHHHHFHHHGGGGHHHHHHHHHHHHHHHHGGFGGHHHGHGGGGGGGGHHHHGGGGGGHHGGGHHBHHGGGGGHHHHHGHHHHGGGGGGHHHGGGGGFGHHHHHHHHGGGGGGGGGGGGGGGGGGGGGGFGGGGGGGFFFFFHGCFGGGGGGFHHGHHFHGFHHHHGHFHHGGGGGGHGHHGHGHHHHGGGGGGFHEHHHCHHGGGGGGFFHHHHGGGGHGGGFGGGGGGFFFFFFFBBAAA
@M02197:102:000000000-ALU3V:1:1102:23884:7785 1:N:0:1
AGCCTGGTACCTTCCTCCGCTTATTGATATGCTTAAGTTCAGCGGGTAGTCCTACCAATCTGAGGCCGATGAATTGAAATTAAATCCCTTCCTCTCTTCCAAAGAAGCGAGGCATGGGCGGGGTTCAGAAGCACTCCAACCAGCAAAACGTCGCGTCCAGCTCCTCGACCCTGCGCCTCTCCTCTCCGAAGTCCTGATATTATCAAAACCCGGCAGGGAAAGACGTGGGCGAAATAAAGAGCTTTCGGCCGTCTTGCATTGCGAAAGGAGGCGCTAATGCATTTCGAGGGAGCCTCCGTGGAAGATGGCAGGACCCTCAAGACCCATCCGCCAGCTTTCTCAACTAAAAAAAAAAGCTGTTGTTCGAAACAATTCGCGGCCCTCAAACAGGCATGCTCGCAAGATTAGATCTGGCGGGAGCGCAAGGTGCGTTCAAAGATTCGATGACGCAC
+
BABBBFA@@FFFGGGGGGEEEF?DGFAFBFDGFHHFCGHBFHFF22AEFHFBGHHHHCGHHGFDFEFAAE1F5F53FGHHGHHDGBGGHFFHGHGHGFGHHEDG3GEB@?EGGGFHEHFG?CG@CFGHBDGGF/C/GC<CAA.GHHFG.AC.:@@BB?AFGGGGGGBFGGGFFE--9DFFF/9BBFFF;D=E/FFFFFFFFFFFF/FFFDFBBB;B?-.AEFB..9AAA@;9;@-;/#B+.@9##>;--;--/////----AB9/-------///B99//AAB---99.F;.-.-:;90090;/0/./99./::/0CC<///..-:---<01F<111<1>11<0/@/>/<B111B00/FB/0F//EBFG1/>//>>//B/>/101B@1@111@>/A//1222B21B21F0//A//F/0A001110EA0001FFB3BBA11113C>11111>>
@M02197:102:000000000-ALU3V:1:1102:15556:7813 1:N:0:1
AGCCTGGTACCTTCCTCCGCTTATTGATATGCTTAAGTTCAGCGGGTAGTCCTACCTGATCTGAGGTCAAGGTGTCAATTGAATTTTCTCAAGGAGAAGCTTTGTGAGCGGGCCGAACGGTTTCTGCAGCCGAGCGAAACGTGAGCACGCAAGGCCGTCCACCGACGGGACCGCTAAGGTATTTGAGGCGAGCCGGACGGCAACACCCAAGTCCACTTCCAGCCCGGGCAGGACCCGGGCGGTGTGAGGTTTTCAAGACACTCAGACAGGCATACCCTCCGGAATACCAGAGGGTGCAAGGTGCGTTCAAAGATTCGATGACTCAC
+
BBCCCFCFFFFFGGGGGGGGGGGHHHHHHHGHHHH5GHHHHHHGGGGGGHHHHFHHHHHHHHHHHGHHHHHHHHFHHGHHGHHHHHHHHHEHHHHHHHHHHHHHHHHHHGGGGGGGGGGGGGGHHFHHHHHGGGGFGGGGGHHGFHHHGGGCGGHGGGGFGHGGGGHGGGGGGGHHHHHHDFFFGGGGGFAGGCGGGGHHHGGFGGHHHHFHFGFGFFFGGGGGFHGFFGHGGGGGGGGGGHFGFHHFEFHFGHHHHHHHHGGHGHGHHHHFHEGGFEGGHHGHHHFHHHHGHHHHHGHGGGGHGGFGGFGGGGFFFFFFFAABBA
@M02197:102:000000000-ALU3V:1:1102:7833:7924 1:N:0:1
AGCCTGGTACCTTCCTCCGCTTATTGATATGCTTAAGTTCAGCGGGTAGTCCTACCTGATTTGAGGTCAGAGTCAAAAGGTTTTCTGCCACAAGGCAAGAAGGGTTCTGAGCGGGCTTGACGCGGAGCAAGGGACAAGACGAAACTTATTACGTCTGTCACGGATGCAAGCGATCCCACTAAGTCATTTGAGGCGAGCCGTGTAACCGGCAGGACGCCCATGTCCAAGTCCACGCCAGGTCATAAACCAGACGGGATTGAGATTTCATGACACTCAAACAGGCATGCCTTTCGGAATACCAAAAGGCGCAAGGTGCGTTCAAAGATTCGATGACTCAC
+
BBBBBFBFDFFFGGGGGGEGGGGHHGB6AGFFGGGHHHHHHHHGECEGAHHBFHFGHHHHHHHEGHHHHHHHGHHHHGHGHHHGHHHBGHHHGHHHHHGBGHGG1GFHHHHFCGGGGHGHHDGGGGGGFHFFFHFFHHGHCGFFGHHHGHFHEGHHGHG;HGFCDGHCHHGFGGGGBF?FGG7FGGBFFCCFEE?AD/CFFFAFEF/CFFAFDE<0/BCFFGFFFFFFFFFFFFGA1B?29FBGFF0CAE/EGFBD@21F1F1BBHGBGB1FA1F1F1GA11AFGAC/EB/0DFGDDFGHGDEAEAAB11FEA00FGDBGEAFGFFBC3DBDB>11AA
@M02197:102:000000000-ALU3V:1:1102:22928:7939 1:N:0:1
AGCCTGGTACCTTCCTCCGCTTATTGATATGCTTAAGTTCAGCGGGTATCCCTACCTGATCCGAGGTCAACCTTTGAGAAAAGATTCTCCCCAAGGGGAGGTCGACCGGGGCTCGTGCACCCGTGTGTCCGATACGTGTCCCGTGAAGAAACTCAGTGTACCGGGGGTCCAACGAGGCCGCCGTCATTGTCTTTGGGACGGGCGAGAGCCCCCCCCGAGAGGGGGCCTCCGCCAAACCGTCCAACACCAAGCCGAGGGCTTGAGGGGTGATAATGACGCTCGAACAGGCATGCCCTTTGGAATACCAAAGGGCGCAATGTGCGTTCAAAGATTCGATGACTCAC
+
BBCBCFDFFFFFGGGGGGGGGGGHHHHHHHHHHHHHHHHHHHHGGGGGHHHHHHHHHHHHHHHGGGGHHHHHHHHHFGGHHCHGHHGFHHHGHGGGGGCGGGHGGGGGGGCCCHGGHG/HHGGGG<;HHHGGGGGGHHHGHHGHGFFHHHHHHHHHHHHHHHGGGGGBFFFFFFEFFFFFFFFFFFFFFFFFFFFFFFFFFFFFFFFFFFFFFGFFHFD;GGGGGFFFFGHGGGGGGGHFGHCGGHGGGGGGGHHHGGHHHGGGHHHHHHHHHGGGGGGHEHHGGHFEFFGGEHFHGHHHHHHHHHHHEFGGGHGFHEAGGHGGGGGGGGGGBFFFFFFBBBAA
@M02197:102:000000000-ALU3V:1:1102:25142:8309 1:N:0:1
AGCCTGGTACCTTCCTCCGCTTATTGATATGCTTAAGTTCAGCGGGTAGTCCTACCAATCTGAGGCCGATGAATTGAAATTAAATCCCTTCCTCTCTTCCAAAGAAGCGAGGCATGGGCGGGGTTCAGAAGCACTCCAACCAGCAAAACGTCGCGTCCAGCTCCTCGACCCTGCGCCTCTCCTCTCCGAAGTCCTGATATTATCAAAACCCGGCAGGGAAAGACGTGGGCGAAATAACGAGCTTTCGTCCGTCTTGCCTATCGAATGGATGCGCTAATGCAATTCGAGGGAGCCTCCTTGGAAGATGGCAAGGCCCTCAATACCGATCCGCCAGCTTTCTCAACTAAATAAGAAAGCTGTCGTTCGAAACAATTCGCGGCCCTCAAACAGGCATGCTCCCCAGATTAGATCTGCCGGGAGCGCAAGGTGCGTTCAAAGATTCGATGACTCAC
+
BBBBBFBFFFFFGGGGGFCGGGGHHGHHHFHHCGHHHBHHHGHGF?EEFGFHHFGHCHHHHHHEEGEGGF?GHHHHHHHHGGHGHHHHHHGHHHHEGHGHGGGHHHHGGGCGGGHHHHGGGGGGCHHFGHEGHHHHHGHGGGEEHHFHHCGEF?DDAGDGGGGGGGDGGGGGGF@@FFFFFFFFFFFFA?BEBFFF/BFFFEFFE/F/AD.;BFA=B-AFE.BB:9BB?.DFBAEF@:AFE@;//@-;-9:-9-/FFA-BB/9/;/F@G@A-/0GFC00090B??;9.:A;;...:00:00GGBFHG;/GC<..BEHD=..<CA->-?@?01F0BHG/FFEHHGHHFHFGF1BHFG@B<GEG0GGGFGBB///@EE?EFCHAHHGFDFHGFGHHGEFE0EHFHFFHHG1FGCGGEFAA00A1FFFGCCEFB133BGGEFBBFFFFFD?A?A1
@M02197:102:000000000-ALU3V:1:1102:17287:8408 1:N:0:1
AGCCTGGTACCTTCCTCCGCTTATTGATATGCTTAAGTTCAGCGGGTAGTCCTACCAATCTGAGGCCGATGAATTGAAATTAAATCCCTTCCTCTCTTCCAAAGAAGCGAGGCATGGGCGGGGTTCAGAAGCACTCCAACCAGCAAAACGTCGCGTCCAGCTCCTCGACCCTGCGCCTCTCCTCTCCGAAGTCCTGATATTATCAAAACCCGGCAGGGAAAGACGTGGGCGAAATAACGAGGTTTCGTCCGTCTTGCCTATCGAATGGATGCGCTAATGCATTTCGAGGGAGCAACCGTGGAAGATGGCAAGACCCTCAATACCGATCCGCCAGCTTTCTCAACTAAATAAAAAAGCTGTCGTTCGAAACAATTCGCGGCCCGCAAACAGGCATGCTCCCCAGATTAGATCTGCCGGGAGCGCAAGGTGCGTTCAAAGATTCGATGATTCA
+
AABABF@FFFFFGGFGFFEEE?FCHFFFHHGHHHHG5FGFFFHGGGGEGHFGHHFHFHGFGHBDFFGE0EEHFGFDGHHHHEGHHHHHFHHHHHHGHHHGHFGHEFGEEGGGGGHHHHHGGGGGGHFHBGEGFHHHGH/GGGGH/GGHEGHHGGGGGG?FGFGGGFDGGGGGFEACFDFFFFBFFFFF-ABAFFFFF/FFF/;B/BFFFFF;BF;BFF?F?FFFD.:99ABA@BEFBFD?A#ABB/----9---9/;--F//FF///@?=--FB9/B/B9-;/.-FFA;00.;.9?EB;00;0B90FGG0:CE./:0G0::...<----.01D<<1<.CD<1<DFFHHF/?1DBF//>>//CGF?2GB2BAE</EEEEE//>10@11B11B11FA/FE0A2A1F1GHGFF/CEE/0E0?GECHHHCGCCCA1BB3GF111C1@3131AA11
@M02197:102:000000000-ALU3V:1:1102:26449:8387 1:N:0:1
AGCCTGGTACCTTCCTCCGCTTATTGATATGCTTAAGTTCAGCGGGTATCCCTACCTGATCCGAGGTCAACCTTTGAAAGAGTTTAACGGCCACGACCGCCCGCACTCCAAAGCGAATATGTATCACAACGCTTAGAGACGGACAGCTCGGCCGGAGACTTCAAGGCGCGCGGGAGCCGCGACGCCCAACACCAAGCGAGGCTTGAGTGGCGAAATGACGCTCGAACAGGCATGCCCTTCGGAATACCAAAGGGCGCAATGTGCGTTCAAAGATTCGATGACTCAC
+
BCCCBFCFFFFFGGGGCGGGGGGHHHHHHHFFHHFHHHHHHHHGGGGGHHFHGHHGHHHHHGHGGGGGHHGHHHHHGHHGHHHGHHGHGGGG;GCEGGGGGGEGGGGHHGHHHFGGGGFGHGHGFHHGHGGGGGGHHHGHGCBGGGEHHGGGGGGGCCGGBHGGGGGFCA@DFFCFFFBFFEEFFFFBEDAFFGFFFFFFFFHHHHGEFEFFGGEFFGFGFHGGHF8<HFFHFGFGGFGFGGH<HGGHHHEE?GFHHHHGGGGHFGFGGGGGFGC4DFFD@BABBB
@M02197:102:000000000-ALU3V:1:1102:25098:8435 1:N:0:1
AGCCTGGTACCTTCCTCCGCTTATTGATATGCTTAAGTTCAGCGGGTAGTCCTACCTGATTTGAGGTCAGAGTCAAAAGGTTTTCTGCCACAAGGCAAGAAGGGTTCTGAGCGGGCTTGACGCGGAGCAAGGGACAAGACGAAACTTATTACGTCTGTCACGGATGCAAGCGATCCCACTAAGTCATTTGAGGCGAGCCGTGTAACCGGCAGGACGCCCATGTCCAAGTCCACGCCAGGTCATAAACCAGACGGGATTGAGATTTCATGACACTCAAACAGGCATGCCTTTCGGAATACCAAAAGGCGCAAGGTGCGTTCAAAGATTCGATGATTCAC
+
CCCCCFCFFFFFGGGGGGGGGGGHHHGHHHHHHHHHHHHHGHHGGGGGGHHHHHHHHHHHHHHHGHHHHHHHGHHHFHHGHHHGHHHHHHHHHHGHHHGHHHHGGGHHHHHHGGGGGHGHHGGGGGGGHHHGGGGGHHHHGGGGGHHHHHHHGHHHGHGHHHHGGGHHHHHGHHGHGGHHGGGGHHGGHGHGGEGGFFFFEHGFGGGHHHGGFFEGGHHFGHHHHHHHFFGGGHHGHHGHHHHGHDHGGGHGHGHGBHHGGHHFHHHHHHHHGFHHGHHHFHFHHHGE?ECGHHHHHHGHHHGGGGGHHHHGGGGHGGGGCGGGGGFFFFFFFBA@A@
@M02197:102:000000000-ALU3V:1:1102:25279:8198 1:N:0:1
AGCCTGGTACCTTCCTCCGCTTATTGATATGCTTAAGTTCAGCGGGTAGTCCTACCTGATCTGAGGTCAAGGTGTCAATTGAATTTTCTCAAGGAGAAGCTTTGTGAGCGGGCCGAACGGTTTCTGCAGCCGAGCGAAACGTGAGCACGCAAGGCCGTCCACCGACGGGACCGCTAAGGTATTTGAGGCGAGCCGGACGGCAACACCCAAGTCCACTTCCAGCCCGGGCAGGACCCGGGCGGTGTGAGGTTTTCAAGACACTCAGACAGGCATACCCTCCGGAATACCAGAGGGTGCAAGGTGCGTTCAAAGATTCGATGATTCAC
+
CCCCCFCFFFFFGGGGGGGGGGGHHHHHHHHHHHHHHGHHHHHGGGGGGHHHHHHHHHHHHHHHHGHHHHGGFGGFHHHHHHHGHHHHHHHHHGFHHHHHHHHHHHGHHGGGGGGEBFGGEFFHGHHHHHGGGGGGGGGGGHHHGHHGGGCGGGHHGGGGGHHGGGGGGGDGGGFFGHHBGFHGGFGFFAAAAFFFAFCGCFFEFEFFFFFFFFFFFFGFFFFFGHHFGFFFFFEGGFFAFFGEHHHE3553GHHHHGDAGBGD3HHHHHHHFAGGGFEGBFHHFHHHHHHGHHGGFGFEE?EHGGGGGFGGGGFFFFFFFBBAAA
@M02197:102:000000000-ALU3V:1:1102:19107:8485 1:N:0:1
AGCCTGGTACCTTCCTCCGCTTATTGATATGCTTAAGTTCAGCGGGTAGTCCTACCTGATTTGAGGTCAGAGTCAAAAGGTTTTCTGCCACAAGGCAAGAAGGGTTCTGAGCGGGCTTGACGCGGAGCAAGGGACAAGACGAAACTTATTACGTCTGTCACGGATGCAAGCGATCCCACTAAGTCATTTGAGGCGAGCCGTGTAACCGGCAGGACGCCCATGTCCAAGTCCACGCCAGGTCATAAACCAGACGGGATTGAGATTTCATGACACTCAAACAGGCATGCCTTTCGGAATACCAAAAGGCGCAAGGTGCGTTCAAAGATTCGATGACTCAC
+
CBCCCFCFFFFFGGGGGFGGGGGHHHHHGHHHHHHHHHHGGFHGGGGGGHHHHHHGHHHHHHHGGHHHHGHHGGHHHHHGFGHGHHGHHHHGHHFGHHGGGHGGHHHHHHHHGGGGGGGGHGGGGGCGHFGGGHGGHHGHGGFFGHHGGHGFECHHGHHGHGHGGHHHHHGGGGGGGGHGGGFGFGGGGGGGGFGGGCFHHFDDFFFHHHGGGGGGFHHHHGFHGFBHFFFGGDHGFGHFFHHCHHHGHGHDFHFGGFFFFHFHFGHHHHHHEHHHHHHHHHHGHHGGEGGHHHHHHHGGGHGE?CGHHGHEGGGCGGGGGGGGGGFFDFFFDBBBBB
@M02197:102:000000000-ALU3V:1:1102:24986:8519 1:N:0:1
AGCCTGGTACCTTCCTCCGCTTATTGATATGCTTAAGTTCAGCGGGTATCCCTACCTGATCCGAGGTCAACCTTAGAAATGGGGTTGTTTTACGGCGTAGCCTCCCGAACACCCTTTAGCGAATAGTTTCCACAACGCTTAGGGGACAGAAGACCCAGCCGGTCGATTTGAGGCACACGGCGGACCGCGTTGCCCAATACCAAGCGAGGCTTGAGTGGTGAAATGACGCTCGAACAGGCATGCCCCCCGGAATACCAGGGGGCGCAATGTGCGTTCAAAGATTCGATGATTCAC
+
CCCCCFCFFFFFGGGGGGGGGGGHHHHHHHHGHHHHHHHHHHHGGGGGHHHHHHHHHHHHHHHGGGGHHHHHHHHHHHHHHHHGGGGGHHHHHGGGGFGAFHHHHGGGGGGGGGHHGHHHGGGGGHHHHHHHHHHGGG:GGHHHGGGGGHHHHHHHHHHGGGGGGGFGGFFGFGGGGGGGGGGFGGGGGGGGGFHHHGFGGHFFFFFGHGFHHHHHHHGHHHFGGFGGHHGGHHHHHHHFFGGGGFGGHGHHFBHGGGGGGGGFHHHGGGGHGGFGFGGGGGFFFFDFFAAAAA
@M02197:102:000000000-ALU3V:1:1102:18843:8708 1:N:0:1
AGCCTGGTACCTTCCTCCGCTTATTGATATGCTTAAGTTCAGCGGGTATCCCTACCTGATCCGAGGTCAACCTTAGAAATGGGGTTGTTTTACGGCGTAGCCTCCCGAACACCCTTTAGCGAATAGTTTCCACAACGCTTAGGGGACAGAAGACCCAGCCGGTCGATTTGAGGCACGCGGCGGACCGCGATGCCCAATACCAAGCGAGGCTTGAGTGGTGAAATGACGCTCGAACAGGCATGCCCCCCGGAATACCAGGGGGCGCAATGTGCGTTCAAAGATTCGATGACTCAC
+
AABCAFAFFFFFGGGGGGGGGGGHHHHGHHHHGHGHHHHHHHHGGGGGHHGHHHGHHHHHHGHGGGGHHHHHHHHHHHHHHHHGGGGGHHHHHGGGGGGGGHHHHGGGGGGHGGHHHFHHGGGGGHHHHHHHHHHGGGGGGHHHGFGGGFHHGHHGHHHGGGEGGGGGGGGGGFFGGGGGGFFGGGGGGGGGGFHHGF0GGHGGGHHGGHGFHFHHHHHHHHHGGGFGHGGHHHGHHHGCGGGGGGGHFGHHHHHGGGGGGGGHGHHGGGGHGGGGGGGGGGFFFFFFFCCCCC
@M02197:102:000000000-ALU3V:1:1102:23903:8673 1:N:0:1
AGCCTGGTACCTTCCTCCGCTTATTGATATGCTTAAGTTCAGCGGGTAGTCCTACCTGATTTGAGGTCTAACATAAAAGTTATTAGAGTGGAGGGAGCGAAAACTTATTACGCATTCCACTTAGACATTTAAGACGAGCCACGGATGGCAGCGTCCAAAGCTCATACATAGAAAACTAGGTATGAGAGGTCTTATGACACTCAAACAGGCATGCCTTTCGGAATACCAAAAGGCGCAATGTGCGTTCAAAGATTCGATGATTCAC
+
CCCCDFDFFFFFGGGGGGGGGGGHGHHHHHGHHHHHHHHHHHHGGGGGGHHHHHHHHHHHHHGHGHHHHHHHHHHHHHHHHEHHHHHHHHGEHGGGDEE?FHGHGHFHHBFHFF2HFGFHFDHFFFHGHHFG3CBHGFCEFGHHHHGGGGGGHHHHGHHHGHHHFHHHHHHHHHHHHHHHHHHHHHGHHHHHHHHHHHHGHGEHHHHFG;HHHGGGFGHHHHHHFGHHHGGGEGHHHHGGGGHGGGGG5CGGGFFFFFFBBBBBB
@M02197:102:000000000-ALU3V:1:1102:3526:8766 1:N:0:1
AGCCTGGTACCTTCCTCCGCTTATTGATATGCTTAAGTTCAGCGGGTAGTCCTACCTGATTTGAGGTCAGAGTCTAAAAGTGCGCGATGGCAGGTTATGAGCAGACTCATTAGCAAGGGACAAGACGAAACTTATTACGTCTGTCACGGATGCAGAGAGATCCACTTAGTCATTTGAGGCGAGCCGTGTGACCGGCAGACGCCCAAGTCCAAGTCCCGACCCAGATCATAAACCCGAGGGGATTGAGATTTCATGACACTCAAACAGGCATGCCTTTCGGAATACCAAAAGGCGCAAGGTGCGTTCAAAGATTCGATGACTCG
+
AAABBFAB5B5F5GGGGGEFGGGHFH5FGFBGFFHFHHHFHHHGCEAECBGGHGGFGHHFB5FGGHHHFHFG5FBDGF3DBEGECE>/EG1FECFFGFG4FHHHG::HHFHHFBDFBFEHG/0?CGDCCGC5FGFF;HGCGHGG<0$CFAACHHHHHFG0GGGG<<1>GGGGHHEFHAFACG<@/GBHA?C0BDBGG@<FB01DB<<1;EEFF//BB0BBBBFFFB9BFFFFFFEB0/BCFAD2:2FG@12DD2D1AA/D011B1111FA0/GEEA/ED22BB/A1ABA0AA011B00AA1F1GGA3GB1AB11FFFFA1>11
@M02197:102:000000000-ALU3V:1:1102:26340:8762 1:N:0:1
AGCCTGGTACCTTCCTCCGCTTATTGATATGCTTAAGTTCAGCGGGTATCCCTACCTGATCCGAGGTCAACCTTAGAAATGGGTTTGTTTTACGGCGTAGCCTCCCGAGCACCCTTTAGCGAATAGTTTCCACAACGCTTAGGGGACAGAAGACCCAGCCGGTCGATTTGAGGCACGCGGCGGACCGCGTTGCCCAATACCAAGCGAGGCTTGAGTGGTGAAATGACGCTCGAACAGGCATGCCCCCCGGAATACCAGGGGGCGCAATGTGCGTTCAAAGATTCGATGATTCAC
+
CCCCCF?FFFFFGGGGGGGGGCGGFGGHHHGCHCGHHHHHGHHGGGGGHHHHHHHHHHHHHHHDGGGHHHHHGHFHHHFHHHHHGGG:GHGHHGGGGGGGFFHHHGGGGGGHHGHHHHHHFCFGFFGF<HHHHHHGGGGGFHHHFFFFGGHHGHHHHECFGGGGCCGHGGGFEEFGFGBGGFGGFFFFFFGGFHFHEHFGFHGGEGHGHGCFGHHHHHGHHHHGGCB?DDGHHHFHEHHHCCBBEEAF2HGGHHGGGGGEFC?EGCHGGEE1BFFGFGGGFC1FFFFFF?A1AA
@M02197:102:000000000-ALU3V:1:1102:15076:8809 1:N:0:1
AGCCTGGTACCTTCCTCCGCTTATTGATATGCTTAAGTTCAGCGGGTAGTCCTACCTGATTTGAGGTCAGAGTCAAAAGGTTTTCTGCCACAAGGCAAGAAGGGTTCTGAGCGGGCTTGACGCGGAGCAAGGGACAAGACGAAACTTATTACGTCTGTCACGGATGCAAGCGATCCCACTAAGTCATTTGAGGCGAGCCGTGTAACCGGCAGGACGCCCATGTCCAAGTCCACGCCAGGTCATAAACCAGACGGGATTGAGATTTCATGACACTCAAACAGGCATGCCTTTCGGAATACCAAAAGGCGCAAGGTGCGTTCAAAGATTCGATGATTCAC
+
A3A3AFA@F5DFGGGGGFGEEAEFHFFHHH5FG5GHHGFDGHGD??E2FEGGHFBHHF3BFFFHGFFE3A5B5BFGBGH1FGGFFFEFFGHHHFHGFFEFHCAEHGHFHHFFE?<E@G;FFGDGGFBDHHH6CFCGGHHFFCFFDGFHHGHHGHHFAGHHFDFGGCFBFGEC4EGCFFFFFGECFFGFBBF?>9EG/@>BF@ACFFFFBHB?>/;0F;FGFGBFFFGFFFBEFFEE1GBBBF1#9HGFF/>?10BEDBBFBD112EFHHFBD/A0EHF1BGCB10/0///EAFD2GEA/B11FA0001CGGEAAEFF13A3FFEB11FFFFF3A>>1A
@M02197:102:000000000-ALU3V:1:1102:23870:8853 1:N:0:1
AGCCTGGTACCTTCCTCCGCTTATTGATATGCTTAAGTTCAGCGGGTAGTCCTACCTGATTTGAGGTCAGAGTCAAAAGGTTTTCTGCCACAAGGCAAGAAGGGTTCTGAGCGGGCTTGACGCGGAGCAAGGGACAAGACGAAACTTATTACGTCTGTCACGGATGCAAGCGATCCCACTAAGTCATTTGAGGCGAGCCGTGTAACCGGCAGGACGCCCATGTCCAAGTCCACGCCAGGTCATAAACCAGACGGGATTGAGATTTCATGACACTCAAACAGGCATGCCTTTCGGAATACCAAAAGGCGCAAGGTGCGTTCAAAGATTCGATGACTCAC
+
BBBCCFCFFFFFGGGGGGGGGGGHHGHHGHHHHHHFHHHHHHHGGGGGGHGFHHHHHGHHHHFHGHHHHHGHFHGHHHHGGHHGHHHHHHHGHHHHHGFHHHHGHHGHHHGHGFGGGGGHHGGGFCFGHHHGGHGGGHGHGGGGGHFHHHGHGHHHGHHHHGGGGHHGHHHGGGGGGGGGGGGGGGGFHGGGGGGGFFFHHHDDFGFGGFA@B@CGEHHFGFGFHHFFFGFFGFGHFCHHHFGFF3FFA1GEGFFHGBFGFHGF5HHGHFHGGGHFHFHHFFAEHHFFEFGGBEHGHHGHFHEEAAFHFHGGFAGFGF5F5GGGGGFFBFFFFBAABB
@M02197:102:000000000-ALU3V:1:1102:5366:8922 1:N:0:1
AGCCTGGTACCTTCCTCCGCTTATTGATATGCTTAAGTTCAGCGGGTATCCTACCTGATTTGAGGTCAGAGTCAAAAGGTTTTCTGCCACAAGGCAAGAAGGGTTCTGAGCGGGCTTGACGCGGAGCAAGGGACAAGACGAAACTTATTACGTCTGTCACGGATGCAAGCGATCCCACTAAGTCATTTGAGGCGAGCCGTGTAACCGGCAGGACGCCCATGTCCAAGTCCACGCCAGGTCATAAACCAGACGGGATTGAGATTTCATGACACTCAAACAGGCATGCCTTTCGGAATACCAAAAGGCGCAAGGTGCGTTCAAAGATTCGATGACTCAC
+
BBBBBFBFFFBFGGFGGGGGGG?EHFGHHHGCHGHHGHHHHHGGGGGGHHHGHHHHGHHHHFBFHHHHHHHHHHGHHHGGHHGHHHHHHHHEGGHGHGGHHHDGFGHHHGGGGGEGHGGHGGGCGGGHHGGGHGGGHHHGGG7FGFHHHHHFHHHGHHFHGGGGGEGHBGD?EEGGGGGGG09GHFHGCFGFGGCGGGHHHDCFBGHHDB>=?9C;GFFGF3EFFFFFFGGGGFFAFFEHHGBFFBAFE?E@FFHHHFEHHGFD5HHHHBGCDCDHHHHHFGBFF1EEDEFFFHHFHGHHHGDEA?CHGBGEEB4GGGGFBGEFBFBFFFFFAAAA3
@M02197:102:000000000-ALU3V:1:1102:16589:8893 1:N:0:1
AGCCTGGTACCTTCCTCCGCTTATGATATGCTTAAGTTCAGCGGGTATCCCTACCTGATCCGAGGTCAACCTTAGAAATGGGGTTGTTTTACGGCGTAGCCTCCCGAACACCCTTTAGCGAATAGTTTCCACAACGCTTAGGGGACAGAAGACCCAGCCGGTCGATTTGAGGCACGCGGCGGACCGCGTTGCCCAATACCAAGCGAGGCTTGAGTGGTGAAATGACGCTCGAACAGGCATGCCCCCCGGAATACCAGGGGGCGCAATGTGCGTTCAAAGATTCGATGATTCAC
+
AABBCFBFFFFFGGGGGGGGGGDHHGHGHHHHHHHHHHHFFHEGGEEGHHHHHHHHHHHHHHCEGGHHHHHHHHHHHGEHHHGGEGGHHHHHGGGGGEGGHHHHGGGGGGHGGHHHHHHGGGGGHHGHHGHHHHGGGGGGGFHGGGGGHHHEHHHFHHGGGGGGGGGGGGGEGEFGGGGFFGFGGGGFFGFFFHGHGFGGHGGGFFFEFHHHHGFHHHHHHHGGDB?GAGGHHGBGHHGFCBFFFFHGHFFGHHGCFGGGEGHHGHGCGGHGGGGCGGEBFFFFFFFFBAAAA
@M02197:102:000000000-ALU3V:1:1102:22257:9132 1:N:0:1
AGCCTGGTACCTTCCTCCGCTTATTGATATGCTTAAGTTCAGCGGGTATCCCTACCTGATCCGAGGTCAACCTTAGAAATGGGTTTGTTTTACGGCGTAGCCTCCCGAGCACCCTTTAGCGAATAGTTTCCACAACGCTTAGGGGACAGAAGACCCAGCCGGTCGATTTGAGGCACGCGGCGGACCGCGTTGCCCAATACCAAGCGAGGCTTGAGTGGTGAAATGACGCTCGAACAGGCATGCCCCCCGGAATACCAGGGGGCGCAATGTGCGTTCAAAGATTCGATGACTCAC
+
BACBCFCFFFFFGGGGGGGGGGGHHHHHGHHHHGHHHHHHGGHGGGGGHHHHHHHHHHHHHHHGGGGHFHHHHHHHHGHHHHHGGGGHHHHHHGGGGGGGGHHHHGGGGGGHHGHHHHGHGGGGGHHHHHHHHHGGGGGGGHGHGFGGGHHHHHHHHHHGGGFGGGGHGGGGGGGGGGGGGGGGGGGGGGGGGHGHHHGGFHGGGHHGHHFHHGHHGHFHHHHGGGGGHHGHHHHHHHHHGGGGGGGHHHHHGHGGGGGGDGGHFHHGGGGHGGGGGGGGCGFFFFFFFBBBBB
@M02197:102:000000000-ALU3V:1:1102:27633:9319 1:N:0:1
AGCCTGGTACCTTCCTCCGCTTATTGATATGCTTAAGTTCAGCGGGTATCCCTACCTGATCCGAGGTCAACCTTAGAAATGGGTTTGTTTTACGGCGTAGCCTCCCGAGCACCCTTTAGCGAATAGTTTCCACAACGATTAGGGGACAGAAGACCCAGCCGGTCGATTTGAGGCACGCGGCGGACCGCGTTGACCAATACCAAGCGAGGCTTGAGTGGTGAAATGACGCTCGAACAGGCAGGCCCCCCGGAATACCAGGGGGCGCAATGTGCGTTCAAAGATACGATGACTCAG
+
A111>C1C@DFDGGB1AFEEEEGBF3AAA3FGBGB1AG2BAG1AEGAEFGDFFH0BGHHFHHFEGCEGGHFHF;%@F2:HHGHFF?E#FF8DF99@>EE95F<C9FGC/9<FGCGGHHBG@CCCFF2@FHHHHHHG9#/F.D10C:@FE5;</</CG.9.;;A-B@EGFB9CFEGG9A.;A-@@@@;?>@;@$;BFABGCFFB?CC?@=06F@9/0:FFEFF/B<<9?<9A%>9B?B0?/#A</9EA0D222F1/F//EA000D1DE0EEE1FGGB3F31GB1133@@B11111
@M02197:102:000000000-ALU3V:1:1102:26339:9322 1:N:0:1
AGCCTGGTACCTTCCTCCGTTTATTGATATGCTTAAGTTCAGCGGGTAGTCCACCTGATTTGAGGTCAGCGTCAAAAGGTTTTCTGCCACCAGGCAAGAAGGGTTCTGAGCGGGCTTGACGCGGAGCAAGGGACAAGACGAAACTTATTACGTCTGTCACGGATGCAAGCGATCCCACTAAGTCATTTGAGGCGAGCCGTGTAACCGGCAGGACGCCCATGTCCAAGTCCACGCCAGGTCATAAACCAGACGGGATTGAGATTTCATGACACTCAAGCAGGCATGCCTTTCGGAATACCAAAAGGCGCAAGGTTCGTGCAAAGATTCGATTATTCAC
+
B@?ABCACDFFFGGGF5B2F4A4FEG5FFGFDBFGHHHHC55522EEGGHGF5FAFBCDGHGHGEEG3F3BAEFGHGCEBD5FFFGEGHH1BG1FHAFFGBGCHHHHG4GGCCEECEGGFGGCGCC;/?F00FCF09C0//<<<5BBBD0<.:9;9CC0:?A$:GCAC0:C4FG<BF<D=FB09;FF80B?F@/9/C@FF19?<<BBFDB?GCEGF0FDFG<919>>?/>9EFAFAHDFFB1EBBBFF>>?10BDEGDDFFFD212EFF11B0BA101111A1BA0//?A022221//G11E000E1DDE0A00AA31B3AF111C>3D@3B111A1
@M02197:102:000000000-ALU3V:1:1102:26322:9338 1:N:0:1
AGCCTGGTACCTTCCTCCGTTTATTGATATGCTTAAGTTCAGCGGGTAGTCCACCTGATTTGAGGTCAGAGTCAAAAGGTTTTCTGCCACAAGGCAAGAAGGGTTCTGAGCGGGCTTGACGCGGAGCAAGGGACAAGACGAAACTTATTACGTCTGTCACGGATGCAAGCGATCCCACTAAGTCATTTGAGGCGAGCCGTGTAACCGGCAGGACGCCCATGTCCAAGTCCACGCCAGGTCATAAACCAGACGGGATTGAGATTTCATGACACTCAAACAGGCATGCCTTTCGGAATACCAAAAGGCGCAAGGTGCGTTCAAAGATTCGATGATTCAC
+
BABBBFB4DFFFGGGDFGGGGGHGFHHHHHHHHHHHHHHGHHHGGGFGGHHHHHHHHHHGHHGGHHHGEHGHHHHGHHGDGFEHHFHHHHHEHHHGHGHEGGCGGHHHHHHGGFGGGGHHFGFGFGGHGHFGHGGHGHHGGGCFHHHHHHHGHHGGHFHHGGGGHHHGGEEFHGGGFGGGHHHFGGGHEFFEEABDFFGFHGGFFFAFG/?@EFCAFFFFFBFFBFF?GEFFHHGFHFHGFFHGFHGHFF>FCGD55BGHGBD5HFHGGFHGHFHEHFGGGHHHGF?EFEGEHHHHGEA3HGGGGGGHFHEA2GGFDFGGGGGGGFFFFFDFABAA?
@M02197:102:000000000-ALU3V:1:1102:18484:9396 1:N:0:1
AGCCTGGTACCTTCCTCCGCTTATTGATATGCTTAAGTTCAGCGGGTATCCCTACCTGATCCGAGGTCAACCTTAGAAATGGGGTTGTTTTACGGCGTAGCCTCCCGAACACCCTTTAGCGAATAGTTTCCACAACGCTTAGGGGACAGAAGACCCAGCCGGTCGATTTGAGGCACGCGGCGGACCGCGTTGCCCAATACCAAGCGAGGCTTGAGTGGTGAAATGACGCTCGAACAGGCATGCCCCCCGGAATACCAGGGGGCGCAATGTGCGTTCAAAGATTCGATGATTCAC
+
A3AAAFAFFFFFGGGGGGGGGGGHHGHHGHHHHHHHHHHHHHHGGGGGHHHHHHHAEGHHGHAFFAEGFHHHHHHFHHHHFFFGFG?EGFFDGEFGGEGGGHHHHGGD?D;HGGHHHHHFGFDGGBGFHEHHHDGGGGGGFGGFFFBFFFCFFFGHFGFEGGDDFFBFGFFEGGEFGGCGGGAEFCAGFFFFFFFHHGGFFGFFED#GGDFGGHHHHHHHHHHGGGGGGHDHHGHBHHFHGGFFFGGHHHHHHHGGGGGEGE?HHHHGGGGHGGGGGGGEG4FFFFFFFCCCCC
@M02197:102:000000000-ALU3V:1:1102:23389:9401 1:N:0:1
AGCCTGGTACCTTCCTCCGCTTATTGATATGCTTAAGTTCAGCGGGTAGTCCTACCAATCTGAGGCCGATGAATTGAAATTAAATCCCTTCCTCTTCCGGAGAAGGAGGCATGGGCGGGGTTCAGAAGCACTCCAACCAGTAAAACGTCGCGTCCAGCTCCTCGACCCAGCGCCTTTCCTCTCCGAAGTCCTGATATTATCAAAACCCGGCAGGGAAAGACGTGGGCTAAATAACTAGCTTTCGTCCGTCTTGCCTATCGAATGGATGCCGTAATGCATTTCGAGGGAGCCACCGTGGAAAATGGCAAGACCCTCAATCCCGATCCGCCAGCTCTCTCAACTAAATAAGAAAGCTGTCGTTCGAAACAATTCGCGGCCCTCAAACAGGCATGCTCCCCAGATTAGATCTGCCGGGAGCGCAAGGTGCGTTCAAAGATTCGATGACTCAC
+
B?ABBFBFDDFFGGGGGGGGFEGHHHHHFHHHHGHHHHHHGHHGGGGGGHHHHHHHHHHHHHHHEFEE0EEHHHHFDFFGHHFGFHHHEHFHGHHHHHG?EGFHH0?FD?CGGHAF@DCGC@GFHHGBFGEHHHGHGGEHFHGHFHGGACCCCBBAFFFF/CGGDCGAE..9-DFFFF/BFBFFF=.DAFFBBFFFF/:FFFEFBFFD-9-99=AFFFFFF9.BB9/#B9B/999#;/.AF/;BDD..;EA/F9..//F/FB9//9--9.00FFFBB.9;.?BB?A0..EEACCC;:0GFGBC:00GG:../0DC<<--.><---AC0GBEC/1AFGG@>>2F2D2HFGHHHA@CB?/B0//F0FDDG>//EE>AEA?1GBHFHHHHGGFGEA10EHHGFHEGFEB102EEEF2EEE2FHFGGGGFHGFGBGAGGGGBFFFFBFBAAA3
@M02197:102:000000000-ALU3V:1:1102:5854:9420 1:N:0:1
AGCCTGGTACCTTCCTCCGCTTATTGATATGCTTAAGTTCAGCGGGTATCCCTACCTGATCCGAGGTCAACCTTAGAAATGGGTTTGTTTTACGGCGTAGCCTCCCGAGCACCCTTTAGCGAATAGTTTCCACAACGCTTAGGGGACAGAAGACCCAGCCGGTCGACTTGAGGCACGCGGCGGACCGCGTTGCCCAATTCCAAGCGAGGCTTGAGTGGTGAAATGACGCTCGAACAGGCATGCCCCCCGGAATACCAGGGGGCGCAATGTGCGTTCAAAGATTCGATGATTCAC
+
A@AAAF1FFFFFGGGGE1EAEEAGFHFHGHG33FDGGHHHFHCEE/A/FHHHGHHFFHFHHHHGEGAGHE1F9FEEGB;B9F9GEGGBFFFHHG?AEE9>FGHHGFEG;1?GAEHFGHHGGG/FFFFFFGGHFFGGG/#F.D1B/FB;//CGFFHHG@@<9@CC?/#CEFBAC?AF99AAA9@F@?G@GEBCCFFC;;#:B/F?ABB;@9EF</GF0GDFDDFFB/FA<9.@@GG?BAE<</;B/E/HFA2ADB/CE/EA000BHGBEA001113F33BA11B1B@DDD1A@A1
@M02197:102:000000000-ALU3V:1:1102:15840:9460 1:N:0:1
AGCCTGGTACCTTCCTCCGCTTATTGATATGCTTAAGTTCAGCGGGTAGTCCTACCTGATTTGAGGTCAGAGTCTAAAAGTGCGCGATGGCAGGTTATGAGCAGACTCATTAGCAAGGGACAAGACGAAACTTATTACGTCTGTCACGGATGCAGAGAGATCCACTTAGTCATTTGAGGCGAGCCGTGTGACCGGCAGACGCCCAAGTCCAAGTCCCGACCCAGATCATAAACCCGAGGGGATGGAGATTTCATGACACTCAAACAGGCATGCCTTTCGGAATACCAAAAGGCGCAAGGTGCGTTCAAAGATTCGATGACTCAC
+
1>A1>F11@3FDFGGGGGGGGGGHHHGHHHHHHHGHGDGEGHGGGGGGFHHHHHHHBGHHFDGHGHHHGHFGFGBHHH111DD//>//BEBF/>0BDGEFBBGHHGCBGHHGEGFFF/BGGA<F0BFB;0BBBFFF9GF@G0EFAFAGCCEGFFG1C0<F:GB<F/1D1=D5=0DC<C/..:CCCF1A#9/+@9@@/@7AB/=D39EBFGCEE??E/BF2F@4A(4B@FE#?B#;19AHFGDD%955GBE5GF5HEBBFEB5HHFHFGA3GCBA02EFFGHHGFCGA322F2?HHHHEEGGFGGFGGGGGGGFFFFFFFABBAA
@M02197:102:000000000-ALU3V:1:1102:21214:9505 1:N:0:1
AGCCTGGTACCTTCCTCCGTTATTGATATGCTTAAGTTCAGCGGGTAGTCCTACCTGATTTGAGGTCAGAGTCAAAAGGTTTTCTGCCACAAGGCAAGAAGGGTTCTGAGCGGGCTTGACGCGGAGCAAGGGACAAGACGAAACTTATTACGTCTGTCACGGATGCAAGCGATCCCACTAAGTCATTTGAGGCGAGCCGTGTAACCGGCAGGACGCCCATGTCCAAGTCCACGCCAGGTCATAAACCAGACGGGATTGAGATTTCATGACACTCAAACAGGCATGCCTTTCGGAATACCAAAAGGCGCAAGGTGCGTTCAAAGATTCGATGATTCAC
+
CBCCCFDFFFFFGGGGGGGGGGHHHHHHCHHHHHHHHGHHFFGGGEGGHHGHHHHHHGHHHHHGHHHHHHFHHHHFHHGFGHGHHHHHHHHHGHHHHGHHHHGHHHHHHHHGGGGG<GHHGGGGGGGHHHFGGGGGHHHGGGGGHHHHHGHGHHHGHHHHGHHGGHHHGHGGHGGHGHHGGGFHGFHHGGGGGGGFFFFGHGGGGFFHHGFFAEGFHHFHGFFFHHFFFFFGHHFGGHGHHFHHHHGHGHFGHFBFHHHHGHHHHEHGFFGGHHHHFEHHHFBHHFGE?GHGGBGG2GHHGGGGEGHHHHGECGGGGGGGFGCGBFFFFFFFAAAAA
@M02197:102:000000000-ALU3V:1:1102:8500:9647 1:N:0:1
AGCCTGGTACCTTCCTCCGCTTATTGATATGCTTAAGTTCAGCGGGTATCCCTACCTGATCCGAGGTCAAGAGTGTAAAAATGTACTTTTGGACGTCGTCGTTATGAGTGCAAAGCGCGAGATGTACTGCGCTCCGAAATCAATACGCCGGCTGCCAATTGTTTTAAGGCGAGTCTACACGCGGAGGCGAGACAAAACACCCAACACCAAGCAGAGCTTGAAGGTACAAATGACGCTCGAACAGGCATGCCCCATGGAATACCAAGGGGCGCAATGTGCGTTCAAAGATTCGATGATTCAC
+
AAABBF@CDDFBGGFGGGGGGGGHHHHGHHHHHHFHHHHHHHHGGGGGHHHHHHHHHHHHHHHGGGGHHFGBGHEHGHHHHFHGBGHHHHHGGHEFFGE%GGGHGBFHGHHGHFGHGGGGGGGHFFHEGGDFCGADGG?GHHHHGFCDGGDCDGGHHG/HGHHHGHCGFFHFDGGHGGGGGGHFEEABDFHHHFFFFFFFFFFFFFFGGFF@19GDFFFG?FFF;2HHHFEBFCGHEDFFBHHHFF0GFCHHHFGFFHFGBGHFHEE00AF1HHEEE01B1FGGDGGFGFFDDBFFAA11A
@M02197:102:000000000-ALU3V:1:1102:27874:9691 1:N:0:1
AGCCTGGTACCTTCCTCCGCTTATTGATATGCTTAAGTTCAGCGGGTATCCCTACCTGATCCGAGGTCAACCTTAGAAATGGGGTTGTTTTACGGCGTAGCCTCCCGAACACCCTTTAGCGAATAGTTTCCACAACGCTTAGGGGACAGAAGACCCAGCCGGTCGATTTGAGGCACGCGGCGGACCGCGATGCCCAATACCAAGCGAGGCTTGAGTGGTGAAATGACGCTCGAACAGGCATGCCCCCCGGAATACCAGGGGGCGCAATGTGCGTTCGAAGATTCGATGATTCAC
+
A1>A?1>1BDFFFGCGF1AFGCEEH3E33FDGHGAGFHHBD2DAEGAEHDGB1BFFHHBFGFHE/EFGH1GFGFHDFGF1BCGGEEGEGHHGBEA/EEECFHFHHF/92>6GAAEF;HHGGGGC9FFGHHHHHHHGGG;GCGGFG/FFFCFBBAGHHGGG@ACGGGGFGGFGFE?AGGF@@A@.@=A?C2BFFFFFEBBFFF/@EFGCC@EFGFFDBGBFGDFBFFFFGFCF@FF@11AAFFFFBEA0GFG2FFAGEAA0?ACHHBHEEA0EEGFA3BGE1B1BDF@DB11A>1
@M02197:102:000000000-ALU3V:1:1102:9288:9716 1:N:0:1
AGCCTGGTACCTTCCTCCGCTTATTGATATGCTTAAGTTCAGCGGGTATCCCTACCTGATCCGAGGTCAACCTTTGAGAAAAGATTCTCCCCAAGGGGAGGTCGACCGGGGCTCGTGCACCCGTGTGTCCGATACGTGTCCCGTGAAGAAACTCAGTGTACCGGGGGTCCAACGAGGCCGCCGTCATTGTCTTTGGGACGGGCGAGAGCCCCCCCCGAGAGGGGGCCTCCGCCAAACCGTCCAACTCCAAGCCGAGGGCTTGAGGGGTGATAATGACGCTCGAACAGGCATGCCCTTTGGAATACCAAAGGGCGCAATGTGCGTTCAAAGATTCGATGACTCAC
+
BBBBB@AFFFFFGGGFGGGEFGGHGHHHHHFHHHHGHHBGGFFGGGEEFFHHHHGHHHHHGHHGGGEHHHHHHHHHHGHHHHHGHHHHHHHGHGHGGGGCGFHGGGGECCDCFHGGGG:HHFGFGHH0GH?FGGGGFEGHHGCHFEFEGHBG<HHE5GGGHHGGGGGGFFFFFFFFAFF@BFFFFBFFFFF:FFFFFFFCCCFAFEB-EFFDFFFF;B<-@ADF<;@7FED/AB<BEFE1AFDFF$/E//CE?EFGF@1EAEFE00EEFGDF0GGEAA0/AF1AF1HGCFF/EBGF2HGGA21ACEHFGEGE0GBGDE0FAE1ADD3BGFFFFC3FFD@1A?AA
@M02197:102:000000000-ALU3V:1:1102:13975:9900 1:N:0:1
AGCCTGGTACCTTCCTCCGCTTATTGATATGCTTAAGTTCAGCGGGTAGTCCTACCAATCTGAGGCCGATGAATTGAAATTAAATCCCTTCCTCTTCCGGAGAAGGAGGCATGGGCGGGGTTCAGAAGCACTCCAACCAGCAAAACGTCGCGTCCAGCTCCTCGACCCAGCGCCTTTCCTCTCCGAAGTCCTGATATTATCAAAACCCGGCAGGGAAAGACGTGGGCGAAATAACGAGCTTTCGTCCGTCTTGCCTATCGAATGGATGCGCTAATGCATTTCGAGGGAGCCACCGTGGAAAATGGCAAGACCCTCAATACCGATCCGCCAGCTCGCTCAACTAAATAAGAAAGCTGTCGTTCGAAACAATTCGCGGCCCTCAAACAGGCATGCGCCCCAGATTAGATCTGCCGGGAGCGCAAGGTGCGTTCAAAGATTCGATGACTCAC
+
CCDCCFBFFFFFGGGGGGGGGGGHHHCHHHHHHHHGBGHCFHHGGGGFGHHHHHHHGHHGHFHFGFFGGGGHHGHHHHGHHHHHHHHHHHHGHHHHHHGGCEGHHGHHGGGGHHHGFGGGDAFHFFHHFHHHHHHFFGGGHHFBFHCGEEFCAFGGFGGGGGGG?DGGGGGFFFFFFFFFFFFFF-99AFFFFBFBFFBFFFFB0FD?D;=FFFFFFA.FFA.AA-9//BCFFFB??D796$BD:A9----//;--FB/BB//9-9@-9///B9/:/-;;-?GGGGFF?A.?A:0099FFFC0B0FBBBACC:CC0.C.CAC@<--.0FCGCC@F?1BFHGDGD<1??<1?1F///?BFF/GFGFB1/>//CE>E//BFHFGGFB1ECE>E>>//01GFFHF1ABAA/AE?E0E0A0?CDF0CEEA1B13CFFF1BFFB3DDD111AAA
@M02197:102:000000000-ALU3V:1:1102:14762:9970 1:N:0:1
AGCCTGGTACCTTCCTCCGCTTATTGATATGCTTAAGTTCAGCGGGTAGTCCTACCAATCTGAGGCCGATGAATTGAAATTAAATCCCTTCCTCTCTTCCAAAGAAGCGAGGCATGGGCGGGGTTCAGAAGCACTCCAACCAGCAAAACGTCGCGTCCAGCTCCTCGACCCTGCGCCTCTCCTCTCCGAAGTCCTGATATTATCAAAACCCGGCAGGGAAAGACGTGGGCGAAATAACGAGCTTTCGTCCGTCTTGCCTATCGAAGGGATGCGCTAATGCATTTCGAGGGAGCCACCGTGGAAGATGGCAAGACCCTCAATACCGATCCGCCAGCTTTCTCAACTAAATAAGAAAGCTGTCGTTCGAAACAATTCGCGGCCCTCAAACAGGCATGCTCCCCAGATTAGATCTGCCGGGAGCGCAAGGTGCGTTCAAAGATTCGATGACTCAC
+
B@ABAFA4DDFDFGGGGG2EEEAGHC5FGHHHHGHHHHFHFFFECAEGGHHHHHHHFHHHHGGHEFGGGEFFHHHHHHHHHHFFHHHBGHFHGHHHHHGHGHHHBGFGGGGG/EFF0/CE@@GGGGHGGHGHEHHBCGHGGG.GGHHGA@:GC-BBGG./CFFBFGGG@G@GGEBBFFFFEFFFFFEABFBEBBBFFFFFFBFF9/BBFAD--@B;BB..;./FD.;.;EBB/EA/@A/9/;.9/9-A9-B;-ABBFFFFAA-;/-/=9---FF9F;0FBC./.@FB.GFFFC:.?.FG0CC0/00G0BGBFEA/<FDFAGC<.>-<-//0<1BCF1AFF1BGHFGHHHHGBGG1HGGCF?GFF/BCG>1C/E//?GEEGHFBHFFDF11FG1FA///GBGBFFA12F1///GGGGEGEECCDFHECA?FB1DDBGEA1GFFFDBFFAAAA1
@M02197:102:000000000-ALU3V:1:1102:18225:10063 1:N:0:1
AGCCTGGTACCTTCCTCCGCTTATTGATATGCTTAAGTTCAGCGGGTAGTCCTACCTGATCTGAGGTCAAGGTGTCAATTGAATTTTCTCAAGGAGAAGCTTTGTGAGCGGGCCGAACGGTTTCTGCAGCCGAGCGAAACGTGAGCACGCAAGGCCGTCCACCGACGGGACCGCTAAGGTATTTGAGGCGAGCCGGACGGCAACACCCAAGTCCACTTCCAGCCCGGGCAGGACCCGGGCGGTGTGAGGTTTTCAAGACACTCAGACAGGCATACCCTCCGGAATACCAGAGGGTGCAAGGTGCGTTCAAAGATTCGATGACTCAC
+
ABCCCFBFFFFFGGGGGGGGGGGGHFHHHHHHHHGHHHHHHHHGGGGGGHHHHHHHHHHHHHHFHGBGHHHHGHHHHHHHHHHHHHHHHHHHHHHHFGHHHHHHHHGHHGGFGGGGCGGGEGGHHHHEHHHGGGGGGGGGGGHHGHHHGGGGGGGGGGGGGHHGEGGFCD?CGG0FGFFBFFFBDGGGGGGGGGGGGGHHHDDDFHHHGHHHHFHGFFGGCGFGFEEHHHHFGGGGGGGEEFGHHGHFHHHHHHHHHHFFGG5EHFGHGHHHGEGGGGFFFHHHHHHHHHHEGHHHFHHFGGFHFGGG5GFCFGFFFDFFFABBBA
@M02197:102:000000000-ALU3V:1:1102:17038:10159 1:N:0:1
AGCCTGGTACCTTCCTCCGCTTATTGATATGCTTAAGTTCAGCGGGTATTCCTACCTGATCCGAGGTCAACATTCAGAAGTTGGGGGTTTAACGGCTTGGCCGCGCCGCGTACCAGTTGCGGGGTGTTATCTACTACGCAATGGAAGCTGCAGCGTGACCGCCACTAGATTTCGGGGCCGGGCTGACTGGCAGCCCGATCCCCAACACCAAACCCGGGGGTTTGAGGGTTGAAATGACGCTCGAACAGGCATGCCCGCCAGAATACTGGCGGGCGCAATGTGCGTTCAAAGATTCGATGATTCAC
+
BABCCFCFFFFFGGGGGGGGGGGHHHHHHHHHHHHHHHHGHHHGGGEEHHHHHHHHHHGHHHHGGGGHHHHHGHHHHHHHHHHHGGGCF-<<0G:::GEECHEE7DG4:C7:G:(F:8::@#@F;<DDGF::8FBGF95/@2CG0;FH0B;:FG9-A5FGFCA9CGFFGGGFCGCDAAFGGFBDFHFHFF9FD?EFF;GFFGFFGFCGGFF9EFFGGGGHHHHHHGHGBFHHHHE?AFCGHDGHHHGHHHHGGGGGHHFGGHHFHGGGGCFE?GHFGHFFEGHGGGGGGGEBGFFFFFFFABBBA
@M02197:102:000000000-ALU3V:1:1102:27069:10234 1:N:0:1
AGCCTGGTACCTTCCTCCGCTTATTGATATGCTTAAGTTCAGCGGGTAGTCCTACCAATCTGAGGCCGATGAATTGAAATTAAATCCCTTCCTCTCTTCCAAAGAAGCGAGGCATGGGCGGGGTTCAGAAGCACTCCAACCAGCAAAACGTCGCGTCCAGCTCCTCGACCCTGCGCCTCTCCTCTCCGAAGTCCTGATATTATCAAAACCCGGCAGGGAAAGACGTGGGCGAAAGCACGAGCGTCCGTCCATCGTGCATAGCGAATGGATGCGCTAATCCATTTCGAGGGAGCGACCGTGGAAGATGGCAAGACCCTCAATGCAGACCCGCCAGCTTTCGCAACTAAATAAGAAAGCTGTCGTTCGAAACAAAGCGCGGCCCTCAACCAGGCATGCTCTCCAGATTAGATCTGCAGGGAGCGCAAGGTGCGTTCAAAGATTCGATGACTCAC
+
A>ABBFA@D5DDGGGGGGGGGGGHHHGHFFHGHHCHHHHGHHHGGGEEGHGHFHH1BEBGHFH5CFCECG?HFEHHFB5FGGFHFFFFGHHG3DGFFHGFHBEGCC3CEA/@EFEFFEGCCCC-<FGFHHHHHHHGCFHH?E<.CGHGGC:C-:@--AEFFFFC/BCE@B?BFF-;A.DF9FFFBFFD;ABA9//;9FFFFFBFFFFFFFAB-->?--9.AFFB...9@9//9;.+@9;#A;#B#9;/-;---//9/--:-//B//B-A-@-B0BB;00099/.;//...9--..-.<00;0FC00;00://CC/0<<<0=0</->-</?011@?//>/1F2122B2221BGF11/<///>00//20021/////>////0B0/BB/11FAA11//101EF212B1GGE1A0AB0FEE0GGHHHFGEGFFGGBGBFFEACBFF3F1D1@AAA
@M02197:102:000000000-ALU3V:1:1102:15829:10249 1:N:0:1
AGCCTGGTACCTTCCTCCGCTTATTGATATGCTTAAGTTCAGCGGGTAGTCCTACCTGATTTGAGGTCAGAGTCAAAAGGTTTTCTGCCACAAGGCAAGAAGGGTTCTGAGCGGGCTTGACGCGGAGCAAGGGACAAGACGAAACTTATTACGTCTGTCACGGATGCAAGCGATCCCACTAAGTCATTTGAGGCGAGCCGTGTAACCGGCAGGACGCCCATGTCCAAGTCCACGCCAGGTCATAAACCAGACGGGATTGAGATTTCATGACACTCAAACAGGCATGCCTTTCGGAATACCAAAAGGCGCAAGGTGCGTTCAAAGATTCGATGACTCAC
+
33>AA??FDFFFGGGFGGGGCEFHHGBGFHBGH5GHGHHGHBF?ECGGGHHFHHHHHFFHHH5F12FGGEBGFG5FFGHF3B51DFHHHHHGHAGH11?FGF1>FGHEHHGFA@CEGGGHHDGGCCGGHHFABHGFEFBG?GFGFGDHFHHFFCCGEGBGGCCEGG<;<0../9CDFHGHGDD<;FB1HGCC@AABAD;FHBC?BFB;FAFAF@AB+FGDFG41EHHGECGGE3CFEEDFFHFGHGBEAEGABFHEBEDFHHHGGGGEB1EDFFGF1GHHBEGF0E0FE/EG2FGGCHGFHFGAEE0B1BHCE?E1B1A3DFFEFGB1FD1B11AAAA
@M02197:102:000000000-ALU3V:1:1102:15813:10256 1:N:0:1
AGCCTGGTACCTTCCTCCGCTTATTGATATGCTTAAGTTCAGCGGGTAGTCCTACCTGATTTGAGGTCAGAGTCAAAAGGTTTTCTGCCACAAGGCAAGAAGGGTTCTGAGCGGGCTTGACGCGGAGCAAGGGACAAGACGAAACTTATTACGTCTGTCACGGATGCAAGCGATCCCACTAAGTCATTTGAGGCGAGCCGTGTAACCGGCAGGACGCCCATGTCCAAGTCCACGCCAGGTCATAAACCAGACGGGATTGAGATTTCATGACACTCAAACAGGCATGCCTTTCGGAATACCAAAAGGCGCAAGGTGCGTTCAAAGATTCGATGACTCAC
+
BBBCCFCFFFFFGGGGGGGGGGGHHHHHHHHHGHHHHHHHGHHGGGGGGHHHHHHHHHHHHHGHGGHHHHHHGGHHHHHGGHHGHHHHHHHHHHHHGGGHHFHGGGHGHHHHGGGGGHGHGGGGGGGGHHHEGHGGHGGHGGGGGGHGHHHHGHHGGHGFHGGGGGGGHHHGGGGHGGGGHHHHHGGHGGGGGGGDCAFGDGFFFGFHHFGGFFFHHFGHGGHFGFHHFFFFGHGHHHHHHGFGD3GGHFHGHHHHHHHHHHFGGFHHGHFFGHHHHHHHHHFGHHGEFFEHGHGE5CGHHHFGGGEGFHHGGGGHGGFFFGGGFGFFFFFFD?@AAA
@M02197:102:000000000-ALU3V:1:1102:21110:10338 1:N:0:1
AGCCTGGTACCTTCCTCCGCTTATGATATGCTTAAGTTCAGCGGGTATCCCTACCTGATCCGAGGTCAACCTTAGAAATGGGGTTGTTTTACGGCGTAGCCTCCCGAACACCCTTTAGCGAATAGTTTCCACAACGCTTAGGGGACAGAAGACCCAGCCGGTCGATTTGAGGCACGCGGCGGACCGCGTTGCCCAATACCAAGCGAGGCTTGAGTGGTGAAATGACGCTCGAACAGGCATGCCCCCCGGAATACCAGGGGGCGCAATGTGCGTTCAAAGATTCGATGATTCA
+
CDDDDFDFFFFFGGGGGGGGGGGHHHHHHHHHHHHHHHHHGHGGGGGHHHHHHHHHHHGHHHGGGGHHHHHHHHHHHHHHGFGGGGGHHHHHGGGGGGGGHHHHGGGGGGHGGHHHHHHGGGGGHHHHHHHHGHGGGGGGHHGGFGGGFGHGHHHGGHGGGFGGGGGGGGGGGGGGGGGGGGGFGGGGGGGGHHFHFHGGGGGFHHGGHHGHHHEHHGHGHHGGGFGHHGHHGHHHHHFFGGGGGGHHHHHHHHGGGGGGGGHHHHGGGGGGGGGGGGFGBFFFFFFA@ACB
@M02197:102:000000000-ALU3V:1:1102:26075:10248 1:N:0:1
AGCCTGGTACCTTCCTCCGCTTATTGATATGCTTAAGTTCAGCGGGTATCCCTACCTGATCCGAGGTCAACCTTAGAAATGGGTTTGTTTTACGGCGTAGCCTCCCGAGCACCCTTTAGCGAATAGTTTCCACAACGCTTAGGGGACAGAAGACCCAGCCGGTCGATTTGAGGCACGCGGCGGACCGCGTTGCCCAATACCAAGCGAGGCTTGAGTGGCGAAATGACGCTCGAACAGGCATGCCCTTCGGAATACCAAAGGGCGCAATGTGCGTTCAAAGATTCGATGACTCAC
+
CCDDBFCFFFFFGGGGGGGGGGGHHGHHHHHHHHHHHHHHHGHGGGGGHHHHHHHHHHHHHHGGGGGHHHHHHHHHGHHHGHHHGGGHHHHHHGGGGGGGGHHHHGGGGGGHHGHHHHHGGGGGGHFHHHHHHGHGGGGGGHHHGHHHGHGHHHHHHHHGGGHGHGGHHGGGGGGGGGGGGGGFFGGGHGHHGHHHHHHGGHFGGHGGHGHHHHGGGGHHHGHGGGGGHHFHHHHGHHGHGGGGGGGHHHGHHHGHHHGGGGGHHHHFFFGHGGGGGGGGGGFFFFFFFCCBCC
@M02197:102:000000000-ALU3V:1:1102:22994:10361 1:N:0:1
AGCCTGGTACCTTCCTCCGCTTATTGATATGCTTAAGTTCAGCGGGTAGTCCTACCAATCTGAGGCCGATGAATTGAAATTAAATCCCTTCCTCTCTTCCAAAGAAGCGAGGCATGGGCGGGGTTCAGAAGCACTCCAACCAGCAAAACGTCGCGTCCAGCTCCTCGACCCTGCGCCTCTCCTCTCCGAAGTCCTGATATTATCAAAACCCGGCAGGGAAAGACGTGGGCGAAATAACGAGCTTTCGTCCGTCTTGCCTATCGAATGGATGCGCTAATGCATTTCGAGGGAGCCACCGTGGAAGATGGCAAGACCCTCAATACCGATCCGCCAGCTTTCTCAACTAAATAAGAAAGCTGTCGTTCGAAACAATTCGCGGCCCTCAAACAGGCATGCTCCCCAGATTAGATCTGCCGGGAGCGCAAGGTGCGTTCAAAGATTCGATGATTCAC
+
A3AAAFBFFFBFGGGGGGGGGGGHHHHHHHHHGHHHHHHHHHHGGGGGGHHHHHHHHHHHHHHHGGGGGGGHHHHEFHHHHHHHHHHHGHHGHHHHHHHHHGHHHHHHGGGGGEHHGHHG?CFGGHHHHHHHHHHHHHHHGGHHHHFHHGHHGGGGGGGGGGGGGGGGGGGGGFFFFFFFFFFFFFFFAFFAFBFFFFFFFFFFF/:FFFFFFFFFFAFFEFFB..FDDFFFFEEFFFAFEFDFF;D?FFFF.FBFFA.FFBFFFFFFGGGGGGGGGGGFGFFEFGGGEFCA..C-GHGFHHGHHFHHHGCGC</FDFGGHGGDGCCGGDEFFHFFBEHGHHHHHHHHHGHHHGHHGGGGGGAGGHFHDFHGGEGGGGGGFAGFHGGHHHGHGHGFGGEHHHHHGGHHHGF?GGFGGGGGCHHGHGFCGCGGGFGGGGGGFFFFFFFBBBBB
@M02197:102:000000000-ALU3V:1:1102:27543:10319 1:N:0:1
AGCCTGGTACCTTCCTCCGCTTATTGATATGCTTAAGTTCAGCGGGTATCCCTACCTGATCCGAGGTCAACCTTAGAAATGGGGTTGTTTTACGGCGTAGCCTCCCGAACACCCTTTAGCGAATAGTTTCCACAACGCTTAGGGGACAGAAGACCCAGCCGGTCGATTTGAGGCACGCGGCGGACCGCGTTGCCCAATACCAAGCGAGGCTTGAGTGGTGAAATGATGCTCGAACAGGCATGCCCCCCGGAATACCAGGGGGCGCAATGTGCGTTCAAAGATTCGATGATTCAC
+
CCCDCFCFFFFFGGGGGGGGGGGHHHHGHHHHHHHHHHHHHHHGGGGGHHHHHHHHHHHHHHHGGGGHHHHHHHHHHHHHHHGGGGGGHHHHHGGGGGGGGHHHHGGGGGGHGGHHHHHHGGGGGHHHHHHHHHHGGGGGGHFHGGGGGHHHHHHHHHHGGGGGGGGGGGGGFGGGFGGGGGGGGGGGHFHGGFHHHGFGGHGGFGHGHHHHGHGHHHHHFHHHHHFGHHGHHHHHHHGHGGGFFFGHHHHHFHHGGGGGGGGHHHHGGEEHGGGGGGGGGGFFFFFFFB@BBB
@M02197:102:000000000-ALU3V:1:1102:18404:10460 1:N:0:1
AGCCTGGTACCTCCTCCGCTTATTGATATGCTTAAGTTCAGCGGGTATCCCTACCTGATCCGAGGTCAACCTTAGAAATGGGGTTGTTTTACGGCGTAGCCTCCCGAACACCCTTTAGCGAATAGTTTCCACAACGCTTAGGGGACAGAAGACCCAGCCGGTCGATTTGAGGCACGCGGCGGACCGCGTTGCCCAATACCAAGCGAGGCTTGAGTGGTGAAATGACGCTCGAACAGGCATGCCCCCCGGAATACCAGGGGGCGCAATGTGCGTTCAAAGATTCGATGATTCAC
+
BABCCFBFFFFFGGGGGGGGGGHHHHHHHHHHHGHHHHHFGHGGGFFHHHHHHHHHHHGHHHGGGGHHHHHHHHHHHHHHHHGGGGGHHHHHGGGGGFFGHHHHGGGGGGHGGHHHHHHGGGGGHHHHHHHHHHGGGGGGFHHGGGGGHHGHHHHHHHGGGGGGGGGGGGGGGGGGGGGGGGGGGGGGGGGGHHHHHFGFHGGGHHGHFHHGHHGHGHHGHHGFGGGHHGGHHHHHHGHGGGGFGGHGHHHFHHGGGGGE2AHGBHGFEGHGGGGGGFCGGFFFFFFFCCCCC
@M02197:102:000000000-ALU3V:1:1102:4855:10527 1:N:0:1
AGCCTGGTACCTTCCTCCGCTTATTGATATGCTTAAGTTCAGCGGGTATTCCTACCTGATCCGAGGTCAACCAGAAAAAATTGGGGGTTTTACGGCCGGGGAGGCAGCACCTAACAAAAGCGAGATAAAGAATTACTACGCTCAGAGGACTACTGCCACTCCGCCAATGTCTTTGAGGAACTACTAGGGCGTAGATTCCCAACAATAAGCTGTGCTTAGGGGGTGAAATGACGCTCGAACAGGCATGCCCACTGGAATACTAATGGGCGCAATGTGCGTTCAAAGATTCGATGATTCAC
+
AA@ABF?CF@FFGGGFGGGGCGGHHHHHHHCHHHHHHHHHHGGGGGGGHGHHGHHEHHHHHHHGGGGHGFHHG<HFCHFG0GFGHG?/EEGHHG>ECECGCFCGGEDGHHFHFGHHHHFFH7FFGGHGH9BHGDDGHHFGGEDFCGFEFGC=CGFHHGFC/CFADCGGG2BBBFFHFFFFFG5GEFE/?GFFEHFB/FHHG5HGFFFGF9FEGHFGB/FFFD(HHFGFGEGGGHEGHHHGHHEHH0GHHGFDA5HHHGDGFF32GFCFHFDGEGGGHGGGFGGGGGGFFFFBFFBBA3A
@M02197:102:000000000-ALU3V:1:1102:19498:10539 1:N:0:1
AGCCTGGTACCTTCCTCTGCTTATTGATATGCTTAAGTTCAGCGGGTATCCCTACCTGATCCGAGGTCAACCTTTGAAAGAGTTTAACGGCCACGACCGCCCGCACTCCAAAGCGAATATGTATCACAACGCTTAGAGACGGACAGCTCGGCCGGAGACTTCTAGGCGCGCGGGAGCCGCGACGCCCAACACCAAGCGAGGCTTGAGTGGCGAAATGACGCTCGAACAGGCATGCCCTTCGGAATACCAAAGGGCGCAATGTGCGTTCAAAGATTCGATGACTCAC
+
AAAABFBFFFFFGGGGGGGGGGHHGHHHHHHGHHHHHHHHGHHGGGCGHHHHHHHHHGHHHHHGGGGHHHHHHHHGHHFHHGHHHHGHGFGGGGGGGGGGGGGGGGGHHHFGHHGGGGGGFFGHHGHHFGGGGGGFHHGHGGGGGGHHHGGGGHHGHGGHHHGGGGGDGGGGGFFFFFGFGGEGFCGFEFFFGHGGGHFGFBFHGHGGEGHHHGHGGEFEFFDHGHHHHHFFFGGGGGGHGHHGGHHHHHGGEGGGFHHEAGGFFGGGFGGEGGFFFFFFFBBBBA
@M02197:102:000000000-ALU3V:1:1102:24092:10474 1:N:0:1
AGCCTGGTACCTTCCTCCGCTTATTGATATGCTTAAGTTCAGCGGGTAGTCCTACCAATCTGAGGCCGATGAATTGAAATTAAATCCCTTCCTCTCTTCCAAAGAAGCGAGGCATGGGCGGGGTTCAGAAGCACTCCAACCAGCAAAACGTCGCGTCCAGCTCCTCGACCCTGCGCCTCTCCTCTCCGAAGTCCTGATATTATCAAAACCCGGCAGGGAAAGACGCGGGCGAAATAACGAGCTTTCGTCCGTCTTGCCTATCGAATGGATGCGCTAATGCATTTCGAGGGAGCCACCGTGGAAGATGGCAAGACCCTCAATACCGATCCGCCAGCTTTCTCAACTAAATAAGAAAGCTGTCGTTCGAAACAATTCGCGGCCCTCAAACAGGCATGCTCCCCAGATTAGATCTGCCGGGAGCGCAAGGTGCGTTCAAAGATTCGATGACTCAC
+
BBBCCFAFFFFFGGGGGGGGGGGHHHHHHHHGHHHGHHHHCGHECGGGGHHHHGHHHHHHH5GGFFGGGFEHGHHHHHGHHHHGHHHHHHHHHHHHHHHHHBGHHHEHEGFFGGHHHHHGGGGCGHHGGHFHHHHHHGFHGAHEGHGHHCCGGGGGGGDBFGGGGGGGGGGGBE@BFFDFFFFFFFFFF.@EBFFFBFFFFFFFFF0FFFF-9CBA;CEFEF/9D-DB=@=BD?EBFF??/-AFFE>;.;..A.FFB.EF/FFFFFBFGFGGGGGGFFC0.;/BGGGGGFA9;:.-.C0C;HHFBFHFHHFCA?GDBHGEACD.A--FCEGCGBCFFHFFGGGBGHHHHGFFHHHHD@C/EFAGGHHGDECEE/EFGGEA2FFGEHHGHEHGHHEEA02HHHHGEFHFCFAAEFGGGGGECGBFHGGCGGGGGGGCGGGGFFFFFFFA?A>A
@M02197:102:000000000-ALU3V:1:1102:12736:10564 1:N:0:1
AGCCTGGTACCTTCCTCCGCTTATTGATATGCTTAAGTTCAGCGGGTAGTCCTACCTGATTTGAGGTCAGAGTCAAAAGGTTTTCTGCCACAAGGCAAGAAGGGTTCTGAGCGGGCTTGACGCGGAGCAAGGGACAAGACGAAACTTATTACGTCTGTCACGGATGCAAGCGATCCCACTAAGTCATTTGAGGCGAGCCGTGTAACCGGCAGGACGCCCATGTCCAAGTCCACGCCAGGTCATAAACCAGACGGGATTGAGATTTCATGACACTCAAACAGGCATGCCTTTCGGAATACCAAAAGGCGCAAGGTGCGTTCAAAGATTCGATGATTCAC
+
BBBCCFCFFFFFGGGGGGGGGGDHHGGHHHHHHHHHHHGHHHHGGGEFGHHHGHHHHHGHHHHHGHHHHHHHHHHHHHHGGHHGHHHHHHHHHGGHHHGHHHHGHHHHHHHEEGGGGHGHHGGGGGGGHHHEGHGGHHHHGGGGGHHFHHHGGHHHGHFHHGHHGGHHHHHGGGGHGGGHHGGFFGGFGFGGGGGGFFFHHHFFFGGHGHDFFEFHHGFGFGFHHFHGFFEFGGCE49GHHHHHHGFFHEFGHGHHFGHFHHHHGHHHHFHGEGGHHHGHHHGHHHGGCGGHGHHHHHGHHHGGECGHHHFFCGGFFGGFGGGGGGBFFFFFFBBBBA
@M02197:102:000000000-ALU3V:1:1102:16583:10595 1:N:0:1
AGCCTGGTACCTTCCTCCGCTAATTGATATGCTTAAGTTCAGCGGGTATCCCTACCTGATCCGAGGTCAACCTTAGAAATGGGTTTGTTTTACGGCGTAGCCTCCCGAGCACCCTTTAGCGAATAGTTTCCACAACGCTTAGGGGACAGAAGACCCAGCCGGTCGATTTGAGGCACGCGGCGGACCGCGTTGCCCAATACCAAGCGAGGCTTGAGTGGTGAAATGACGCTCGAACAGGCATGCCCCCCGGAATACCAGGGGGCGCAATGTGCGTTCAAAGATTCGATGACTCAC
+
CBCCCFCFFFFFGGGGGGFGGEEGHHHHHHHHHHHHHHHHHHHGGGGGHHHHHHHHHHHHHHHGGGGHHHHHHHHHHHHHHHHGFGGHHHHHHGGGGGGGGHHHHGGGFGGHHGHHHHHHGGGGGHHHHHHHHHHGGGGGGHFHGGGGGHHHHHHHHHHGGGGGGGGHGGGGGGGGGGGGGGGGGGGGGGFFFGHGHHHGGHFGFHHGHGHHHGHHHGHHHHFGGGGGHHGGHHHHHHGFGGGFFFFEGHHHHHHGGGGGGGGHHFHGGGGHGGGGGGGGGGFFFFFFFCCCCC
@M02197:102:000000000-ALU3V:1:1102:22437:10629 1:N:0:1
AGCCTGGTACCTTCCTCCGCTTATTGATATGCTTAAGTTCAGCGGGTATCCCTACCTGATCCGAGGTCAACCTTAGAAATGGGGTTGTTTTACGGCGTAGCCTCCCGAACACCCTTTAGCGAATAGTTTCCACAACGCTTAGGGGACAGAAGACCCAGCCGGTCGATTTGAGGCACGCGGCGGACCGCGTTGCCCAATACCAAGCGAGGCTTGAGTGGTGAAATGACGCTCGAACAGGCATGCCCCTCGGAATACCAGGGGACGCAATGTGCGTTCAAAGATTCGATGATTCAC
+
3AAB?FB4FFFFGGGGGGGE2EAGEFHHFHHCEF5GGHGHHHGGEAAAGHFGCHGFHHBGFBGAE?FHGHFHH0HFEF<<HBG%>EEEHHF<HFD?EEGGGHHBGGGFGG/HGGHHH:FHCGCGEHDG9HBGHHHGG8GFFHHF5C<EGGCGHFHHHHGGGC<3G@GG:GF.<9EFC?4GG@BA?BB??B-BDFFFFFFBFF/>ED?FB<EFFHHGBAFEGFB>FFFFB6DBEB9D1AEBEAFFFF/02FBA1B//G0AA0001131A0001113EDDBE11C1D313DA1A>>
@M02197:102:000000000-ALU3V:1:1102:16379:10640 1:N:0:1
AGCCTGGTACCTTCCTCCGCTTATTGATATGCTTAAGTTCAGCGGGTAGTCCTACCTGATCTGAGGTCAAGGTGTCAATTGAATTTTCTCAAGGAGAAGCTTTGTGAGCGGGCCGAACGGTTTCTGCAGCCGAGCGAAACGTGAGCACGCAAGGCCGTCCACCGACGGGACCGCTAAGGTAGTTGAGGCGAGCCGGACGGCAACACCCAAGTCCACTTCCAGCCCGGGCAGGACCCGGGCGGTGTGAGGTTTTCAAGACACTCAGACAGGCATACCCTCCGGAATACCAGAGGGTGCAAGGTGCGTTCAAAGATTCCATGATTCAC
+
BBBBB@AFFFFFGGGGGGGGGGGHHHHGHFGGHHHHGHHHGHHGGGGGGHHGHHHHHHBGHHEGFGGFHGHHEGFGHHHGHHEHHHHHHHGGHHCHGHHGHHHHHHFGHCEGGGGEFFCF?FGGHHEHGGHG;GGC@C:GGGHHGHFHFCGCGFFHFG9GGG;EGGDCA?DG?7AFFFF*B#CBCFA?@?BCCC->DFDCFFFFFEFDEE1;FFFF<FFFFBBADAC;=AF9A>A/=>/>>@1@:A>/FGFBBA22211DGD12FFAAB21B0E/////0A2A2111CB00001FA11B000111DF333FB1BB1@B13@1A111
@M02197:102:000000000-ALU3V:1:1102:18548:10651 1:N:0:1
AGCCTGGTACCTTCCTCCGCTTATTGATATGCTTAAGTTCAGCGGGTATTCCTACCTGATCCGAGGTCAACCTTGAAGAAGTTTGTAGGTTGGGACCGTGCCACGGGGCCTTTCAACTCGTTGCGTGCCTTTGTAAAAAAGCTCGTTGCACCGAGAGTCCACGCGACGCCGTCATTACTTTTGGGACCGGCCGGGGGCGAAGCCCGGGCCTAAGGGGGTCCAACACCAAGCCGAGCTTGAGAGGTGATAATGACGCTCGAACAGGCATGCCCTTCGGAATGCCAAAGGGCGCAATGTGCGTTCAAAGATTCGATGACTCAC
+
BBB@AFBFFFFFGGGGGGGGGGGHHHHHHHHGHHHHHHHHHHHGGGEGHHHHHHHHHFHHHHHGGGGHHHHHHHGHHHHHHHHHHGBHFHFFEGGHGGGFGHHHGGGGGGGH:HHHHHHGF9HGGGGGGGGHHHHHHHHGGHHHGGGHGHHHGGGGGGHFGHDGAFGGGGGGGGGGGGFGGGGCFFFGGFFFGFFFGFGGFFDAGGHHFFHHGGFFFGEHHGHFFGGGGGFFHGFDGHHFH:HHBFHFGFGGFEEBGEHHHHGHHHGGFG?FECGGHHHHHHHHFEEA2?HHHHGGE2GGGGGGGGGGGFBFFBDBBAA>A
@M02197:102:000000000-ALU3V:1:1102:13201:10641 1:N:0:1
AGCCTGGTACCTTCCTCCGCTTATTGATATGCTTAAGTTCAGCGGGTAGTCCTACCTGATTTGAGGTCAGAGTCAAAAGGTTTTCTGCCACAAGGCAAGAAGGGTTCTGAGCGGGCTTGACGCGGAGCAAGGGACAAGACGAAACTTATTACGTCTGTCACGGATGCAAGCGATCCCACTAAGTCATTTGAGGCGAGCCGTGTAACCGGCAGGACGCCCATGTCCAAGTCCACGCCAGGTCATAAACCAGACGGGATTGAGATTTCATGACACTCAAACAGGCATGCCTTTCGGAATACCAAAAGGCGCAAGGTGCGTTCAAAGATTCGATGATTCAC
+
CCCCCFCFFFBFGGGGGGGGGGGHHHHHHHHHHHHHHHHHFHHGGGGGGHHHHHHHHHHGHHHHGHHHFHHHGHHHHHHGGHHGHHHHHHHHHGGHHHGHHHHGGGHHHHGHGEGGGHGGHGGGGGGGHHGGGHGGHHGHGGGGGHHHHHHHGHGHGHHHHGGHHHHFHHHGGGGGGGGGHHGGGGHHHGGGGGGGGGFHHHGGGGGHHHGFFFFGHGFFGHHHHGFHFGFGEGHHHFHHHHFFHFFGHFF?HGGHHHGHHHGHFGHGHHFHGGHHGHHHHEHHEGGGCGGHHHHHHHGHGHGGGGCGGFHFCFGHGFFBGGGGFFFFFD5FFBBBAA
@M02197:102:000000000-ALU3V:1:1102:27078:10673 1:N:0:1
AGCCTGGTACCTTCCTCCGCTTATTGATATGCTTAAGTTCAGCGGGTAGTCCTACCAATCTGAGGCCGATGAATTGAAATTAAATCCCTTCCTCTCTTCCAAAGAAGCGAGGCATGGGCGGGGTTCAGAAGCACTCCAACCAGCAAAACGTCGCGTCCAGCTCCTCGACCCTGCGCCTCTCCTCTCCGAAGTCCTGATATTATCAAAACCCGGCAGGGAAAGACGTGGGCGAAATAACGAGCTTTCGTCCGTCTTGCCTATCGAATGGATGCGCTAATGCATTTCGAGGGAGCCACCGTGGAAGATGGCAAGACCCTCAATACCGATCCGCCAGCTTTCTCAACTAAATAAGAAAGCTGTCGTTCGAAACAATTCGCGGCCCTCAAACAGGCATGCTCCCCAGATTAGATCTGCCGGGAGCGCAAGGTGCGTTCAAAGATTCGATGATTCAC
+
BBBBBFBFFFFFGGGGGGFE?EFHHHHHFHGHHHHHHHHHHGGGG?GGGHHHHHHHGFHHHH5FFGGGGGGHHHGHGHHGHHHHHHHGHHHHHGHFHHHHHHGHGFHHEDEC?FGHHHHGGGGGGHHHHHBFHHHHHHHHGEHHHHHHHG.GC?-?BFGGGGGGGGBFGGGGEEFFFFFBFFFFFF/DFFFFFFFFFFFFFFFFFFFBFFFAFFCFFFFF../..9.A>F;F:;./::F:B>AFF99;DAFFEAFFEFEBBEFFFEFFDDAGGFGGGFF0EEB.?FF?C9....:-FGHHGHHHGHEGBHHFE?/HFBBEG<DACGCG@C0FFCHHFHGHHHHHGHHHFHHHFFBA@GGGGHHGGHHFHHHGF?GGGGEABFHHHHGFDFBFHHGFGCEHGF3FHHFGHEEECGEGEE2GFHCHHGEAE4BGGGGBGFGGFFFFFFFBBABB
@M02197:102:000000000-ALU3V:1:1102:22590:10717 1:N:0:1
AGCCTGGTACCTTCCTCCGCTTATTGATATGCTTAAGTTCAGCGGGTATCCCTACCTGATCCGAGGTCAACCTTAGAAATGGGGTTGTTTTACGGCGTAGCCTCCCGAACACCCTTTAGCGAATAGTTTCCACAACGCTTAGGGGACAGAAGACCCAGCCGGTCGATTTGAGGCACGCGGCGGACCGCGTTGCCCAATACCAAGCGAGGCTTGAGTGGTGAAATGACGCTCGAACAGGCATGCCCCCCGGAATACCAGGGGGCGCAATGTGCGTTCAAAGATTCGATGATTCAC
+
BBBBCFCFFFFFGGGGGGGGGGGHGHHHHHHHHHHHHHGHHHHGGGGGHHHHHHHHHHHHHHHGGGGHHHHHHHHHHHHHGHHDGGGGHHHHHGGGGGGGGHHHHGGGGGGHGGHHHHFHGGGGGHHHHHHHHHHGFGGGGGFHGFGGGHGHHHHHHHHGGGGGGGGGGGGGFGGGGGGGGFGGGGGGGGGFGHHHHFGGGHGGGHHGHHHGHHHHHHHHHGHGGGGGFHGHHHHHHHGHGGGGGGGHHHHHHHHGGGGGGGGHHHHGEGGGGGGGGGGGGGFFFFFFFBAAAA
@M02197:102:000000000-ALU3V:1:1102:27577:10717 1:N:0:1
AGCCTGGTACCTTCCTCCGCTTATTGATATGCTTAAGTTCAGCGGGTAGTCCTACCTGATTTGAGGTCAGAGTCAAAAGGTTTTCTGCCACAAGGCAAGAAGGGTTCTGAGCGGGCTTGACGCGGAGCAAGGGACAAGACGAAACTTATTACGTCTGTCACGGATGCAAGCGATCCCACTAAGTCATTTGAGGCGAGCCGTGTAACCGGCAGGACGCCCATGTCCAAGTCCACGCCAGGTCATAAACCAGACGGGATTGAGATTTCATGACACTCAAACAGGCATGCCTTTCGGAATACCAAAAGGCGCAAGGTGCGTTCAAAGATTCGATGATTCAC
+
BBBBBFBFFFFDDFFGGGGGGGGHGHGC6GFCGGHHHHCHHGHEGFEEFFGHBGHHEFHHHGHHEEHHFHEFEGFHHHFGHHHGHHGHHGHHGFEHHFEHFHFGGHHHHHGFGCEFGHGHHDGGCCBCEHHFFFFGHGFHGGGGGHFHG7GHGHHGGEGHFGHFGG::FGEGHGHGHGFHGFEFFFGGGGFFGGDDGGDBFGFFFFFHHGGFCCFHEEHGHHGHGHHHFGFEGHHGHHGHFGFFF@HGHFEGHHHGHHHHHFFFGHHFHFHGEHHGE3GHHHHFHEHGGDEFDGCHBHGFHHFEGEEFFBHEGGGHGGGBFGGGGGBFFFDDBBBBBB
@M02197:102:000000000-ALU3V:1:1102:24524:10726 1:N:0:1
AGCCTGGTACCTTCCTCCGCTTATTGATATGCTTAAGTTCAGCGGGTAGTCCTACCTGATCTGAGGTCAAGGTGTCAATTGAATTTTCTCAAGGAGAAGCTTTGTGAGCGGGCCGAACGGTTTCTGCAGCCGAGCGAAACGTGAGCACGCAAGGCCGTCCACCGACGGGACCGCTAAGGTATTTGAGGCGAGCCGGACGGCAACACCCAATTCCACTTCCAGCCCGGGCAGGACCCGGGCGGTGTGAGGTTTTCAAGACACTCAGACAGGCATACCCTCCGGAATACCAGAGGATGCAAGGTGCGTGCAAAGATTCGATGATTCAC
+
BBBBBFBFFFFFGGGGGBEGGCFFHHHHHHFHHHGHHHHHHGHGGCEEAGHHHHHHGHFHHHHGHGFEFHHHBG3FFFFHGHHHHHHHHHFHBEFHHHFH<F<HGF6FHEFCE@FE0CGGGEGHHF<F;HHG5G9F?D?EFBGHGHGHGGCFGGHHF7GG8HHG:GCBAGC.@BGFDFFFFFF9BFEFABCFFA?GEBGFC@>EFFF2FF/<:1B;G0GFFFFFFB.B@=DAB?0-//9E9@199AB/FFB121FBDA1GE1A2A1A11211CGEA///0ED2A111AF1AB1A111AB0000A1A1EE3GEB11C3313B>11>1
@M02197:102:000000000-ALU3V:1:1102:9790:10848 1:N:0:1
AGCCTGGTACCTTCCTCCGCTTATTGATATGCTTAAGTTCAGCGGGTATCCCTACCTGATCCGAGGTCAACCTTAGAAATGGGGTTGTTTTACGGCGTAGCCTCCCGAACACCCTTTAGCGAATAGTTTCCACAACGCTTAGGGGACAGAAGACCCAGCCGGTCGATTTGATGCACGCGGCGCACCGCGTTGCCCAATACCAAGCGAGGCTTGAGTGGTGAAATGACGCTCGAACAGGCATGCCCCCCGGAATACCAGGGGGCGCAATGTGCGTTCAAAGATTCGATGATTCAC
+
AAABAF4BD55BGCGDFGFGGGCHFHFHHHGHHHHHHDGHHGHEGG2EGDHHHGFGHGHHGFHGGGEHHHHCGGFE9GH)EDFE>EEEHHBGFFECBECGGHGFFFEAC/F?FFFFFDFGCFB@C8FD1<GFBG:B@<EGGHHHGGBE9/F/B<GFB;CEDC::@?EFFBF#0CFFCBD@@?#EACGCBGF=.GFF0:FBF:;.AGCEB<FFHFG<<99DBFGDDGCGFF.BFHGFCHFC/AFBFF0GDHHGFF2AEFCGGCED5GCGFGGHFGGGGGGGFGFBFFBFFBBBAB
@M02197:102:000000000-ALU3V:1:1102:28900:10911 1:N:0:1
AGCCTGGTACCTTCCTCCGCTTATTGATATGCTTAAGTTCAGCGGGTATCCCTACCTGATCCGAGGTCAACCTTAGAAATGGGTTTGTTTTACGGCGTAGCCTCCCGAGCACCCTTTAGCGAATAGTTTCCACAACGCTTAGGGGACAGAAGACCCAGCCGGTCGATTTGAGGCACGCGGCGGACCGCGTTGCCCAATACCAAGCGAGGCTTGAGTGGTGAAATGACGCTCGAACAGGCATGCCCCCCGGAATACCAGGGGGCGCAATGTGCGTTCAAAGATTCGATGGCTCAC
+
AAB3AFBBDFFFFFGGGGGGGGEGHHHHHHHGFAGHGGGGHHBEEEE?HHGHHHHHFFHHHFFEGFEFHHBGHGHHHHFGFFF;:AAFGFHHHG?EEFE?EHHHEAEEFCGEHGHHBFHHG?/CEH@GFHGGFH:EGFFEBEBFC6>CH;CGGFFA#CG@9CC-9CBHGGGA/@CFGA???DGBGGAA?ECBFFGFGFFFEBACEFEGGD9GC9CFDED;D=BB,FF?GC<=911FF1EHGFFEEE/HFBBDFGCECEEEA0AFFFGE0E0FA1DAABGE1A>>111B1AAAAA
@M02197:102:000000000-ALU3V:1:1102:15028:10978 1:N:0:1
AGCCTGGTACCTTCCTCCGCTTATTGATATGCTTAAGTTCAGCGGGTATCCCTACCTGATCCGAGGTCAACCTTAGAAATGGGGTTGTTTTACGGAGTAGCCTCCCGAACACCCTTTAGCGAATAGTTTCCACAACGCTTAGGGGACAGAAGACCCAGCCGGTCGATTTGAGGCACGCGGCGGACCGCGTTGCCCAATACCCAGCGAGGCTTGAGTGGTGAAATGACGCTCGAACAGGCATGCCCCCCGGAATACCAGGGGGCGCAATGTGCGTTCAAAGATTCGATGATTCAC
+
>1A1AC1FF3D@GGGGGGGGGGGHHHHHHHHHHHHHHHHHHHHGGGGGHBHHHHHHHHHHHHHGGGGGH;H;HE:HHHHFD1FEE/EGHE92BFE#99//?:1#/FFD@<;</CGG1GBFBBF/B19?F;1F?D;B</;>F;><A/@/CB:/#<DGDC;FFFFA;9ACEG0.;..@9;;?A@@E9;9;C:/;GHHG:9CAF#/CAC/C;DC9CFH9DHHGFHHGG9GGG<GHHHH<HGFH;GGEE90GHHHHEAHGFAAGGGGHGHHGGGGHGGGGGGGGGGFFFFFFF?BBAA
@M02197:102:000000000-ALU3V:1:1102:23245:11042 1:N:0:1
AGCCTGGTACCTTCCTCCGCTTATTGATATGCTTAAGTTCAGCGGGTAGTCTTACCTGATTTGAGGTCAGAGTCAAAAGGTTTTCTGCCACAAGGCAAGAAGGGTTCTGAGCGGGCTTGACGCGGAGCAAGGGACAAGACGAAACTTATTACGTCTGTCACGGATGCAAGCGATCCCACTAAGTCATTTGAGGCGAGCCGTGTAACCGGCAGGACGCCCATGTCCAAGTCCACGCCAGGTCATAAACCAGACGGGATTGAGATTTCATGACACTCAAACAGGCATGCCTTTCGGAATACCAAAAGGCGCAAGGTGCGTTCAAAGATTCGATGATTCAC
+
BABBCFBFFFFFGGGGGGGGGGGHHGHHGHHHHGHHHHHGHGHGGGGGGHHHHHHHHHHHGHGEGHGHHHHHGHHHHHHGGGHGHHHHHHGHHGHHHHGHHHGGHHHHGHHHGGGFGHGHHGGGFGGGHHHFGHGGHHGGGFCGGHHHHGHFGGHHEECHHGGGHHHGHHHGGGGHHHHHGHHGHHGGHGGGGADFCFCGHFGGGGFHGHGGGGCHEEHHFFFGHHGFFGGFFFHFEF3FFHGHGE??HAFFFGGHHHHHHHHHHHHFFHHHGHGDFFHHHHHHHGGGGGGHGHHGHHGHHGGEGGGHHHHGCGGHFGGGBGGFGGFFFFFFFBA>>A
@M02197:102:000000000-ALU3V:1:1102:16611:11054 1:N:0:1
AGCCTGGTACCTTCCTCCGCTTATTGATATGCTTAAGTTCAGCGGGTATCCCTACCTGATCCGAGGTCAACCTTTGAAAGAGTTTAACGGCCACGACCGCCCGCACTCCAAAGCGAATATGTATCACAACGCTTAGAGACGGACAGCTCGGCCGGAGACTTCTAGGCGCGCGGGAGCCGCGACGCCCAACACCAAGCGAGGCTTGAGTGGCGAAATGACGCTCGAACAGGCATGCCCTTCGGAATACCAAAGGGCGCAATGTGCGTTCAAAGATTCGATGACTCAC
+
CCCCCFBFFFFFGGGGGGGGGGGHHHHHHHHHHHHHHHHHHHHGGGFEHHHHHHHHHHHHHHHGGGGGH;HHHHHHHHHGFHGGHHFHGGGGGGFGGGGGGGFGFGGHHHHHHHGGGGGHGGFFHHHHHGGGGGGHGHHHGGGGGGHHHGGGGGHGDGHGGGGG@FGGGGGGGFDGFGGGGGGHGHHFHFFGGFFEEGHGHGHGHGGGGGHHEHHGGGFFHCFEHHHHFHHHGGGFFFFFHHGHHHHFHFGCGCGGFHFEEGGHGGGGGGFGGGFFFFFFDBAAAB
@M02197:102:000000000-ALU3V:1:1102:21854:11103 1:N:0:1
AGCCTGGTACCTTCCTCCGCTTATTGATATGCTTAAGTTCAGCGGGTAGTCCTACCTGATTTGAGGTCAGAGTTAAAAGGTTTTCTGCCACAAGGCAAGAAGGGTTCTGAGCGGGCTTGACGCGGAGCAAGGGACAAGACGAAACTTATTACGTCTGTCACGGATGCAAGCGATCCCACTAAGTCATTTGAGGCGAGCCGTGTAACCGGCAGGACGCCCATGTCCAAGTCCACGCCAGGTCATAAACCAGACGGGATTGAGATTTCATGACACTCAAACAGGCATGCCTTTCGGAATACCAAAAGGCGCAAGGTGCGTTCAAAGATTCGATGACTC
+
BABABF?FDFFFGGGGGGGGGGGHHHHHHHHHHFHHHHHHHHHGGGGGGHHHHHHHHHHHHHHHGHHHHHHGHGHHHFFEGHHGHHHHHHHHHGFGGHGEGHAEGGHHHFHFGEFFEECHGACCFGFGGHHFFBFGHFFHGFFGFBFHHHHHGHHHG:GFHHGGDEBGCGFEGGGGGBHGGDGEFFBFGGGGGFGGCGCHHHFC<GCGFCDAAEEFFB@?1FGFFFFF:B>>@FDHFGDEHHHHHFBF0E>FFEFHHHHHFHD1BF2FEGF1EFFGD1DFFHG1FFFE/E?HFEFFGBCHHG?ECEGHHHHCGGFCGFGGGGGEFB>B3DF1AA1A
@M02197:102:000000000-ALU3V:1:1102:26367:11262 1:N:0:1
AGCCTGGTACCTTCCTCCGCTTATTGATATGCTTAAGTTCAGCGGGTAGTCCTACCTGATTTGAGGTCAGAGTCAAAAGGTTTTCTGCCACAAGGCAAGAAGGGTTCTGAGCGGGCTTGACGCGGAGCAAGGGACAAGACGAAACTTATTACGTCTGTCACGGATGCAAGCGATCCCACTAAGTCATTTGAGGCGAGCCGTGTAACCGGCAGGACGCCCATGTCCAAGTCCACGCCAGGTCATAAACCAGACGGGATTGAGATTTCATGACACTCAAACAGGCATGCCTTTCGGAATACCAAAAGGCGCAAGGTGCGTTCAAAGATTCGATGACTCAC
+
CCBCBFBFFFFFGGGGGGGGGGGHHHHHHHHHHHHHHHHHHHHGGGGGGHHHHHHHGHHHHHHHGHHHHHHHFHHHHHHGHHGGHHHHHHHHHHHGHGGHHHHGHHHHHHHHGGGGGHGHHGGGGGGGHHGGGHGGHHHHGGGFGHHHHHHGGFHHGHHHHHHHHHGHHHHGGHGGHGHGHHHGGGGGHGGGGGGGGGGHHHGGGGGFHHGGGGGGHHHFGHHHGGHGGGGFFHGHEHHHHHHHHFHGHEFGFHHHFBHHHHHGEHHEHGGHGHHHHHHHHHHHHEHGGGEHEHHHGHGFHHEFDGGHHHGGGGGHGGGGGGGGGGFFFFFFFCCBCC
@M02197:102:000000000-ALU3V:1:1102:9432:11198 1:N:0:1
AGCCTGGTACCTTCCTCCGCTTATTGATATGCTTAAGTTCAGCGGGTATCCCTACCTGATCCGAGGTCAACCTTTGAGAAAAGATTCTCCCCAAGGGGAGGTCGACCGGGGCTCGTGCACCCGTGTGTCCGATACGTGTCCCGTGAAGAAACTCAGTGTACCGGGGGTCCAACGAGGCCGCCGTCATTGTCTTTGGGACGGGCGAGAGCCCCCCCCGAGAGGGGGCCTCCGCCAAACCGTCCAACACCAAGCCGAGGGCTTGAGGGGTGATAATGACGCTCGAACAGGCATGCCCTTTGGAATACCAAAGGGCGCAATGTGCGTTCAAAGATTCGATGACTCAC
+
AAAAAFBCFDFFGGGGGGGGGGGHGHHHGHHHHHHHHHHGHHHGGGGGHHHHHHHHHHHHHHHG?GGGHHGHHGHHHGHHHHGGHHGEHHHGHGGGFGGGGGHGGGGGCC@C@GGGHG<HHGFGFHHHHHGGGGGFDFCHHHGGGEFFHHHHHHFHHFC;FGGGGGBAFFFFED?DCFFFFFA9@FFFFFFFFFFBD9AFFFFFFFFFFFFDBFFFFFF?BDDFGD</:AG/CEFEEEGFGF>?GGCGGGGEE?2G1GGBFGFEEF5FFHHHAGGGGGGHGGHHHHHGHGEEFFHFGFHFHHECGHHFFGGGEGGHHGGGGFGFGBGGGGGGFFFFFF@AAA3A
@M02197:102:000000000-ALU3V:1:1102:8504:11301 1:N:0:1
AGCCTGGTACCTTCCTCCGCTTATTGATATGCTTAAGTTCAGCGGGTATCCCTACCTGATCCGAGGTCAACCTTAGAAATGGGTTTGTTTTACGGCGTAGCCTCCCGAGCACCCTTTAGCGAATAGTTTCCACAACGCTTAGGGGACAGAAGACCCAGCCGGTCGATTTGAGGCACGCGGCGGACCGCGTTGCCCAATACCAAGCGAGGCTTGAGTGGTGAAATGACGCTCGAACAGGCATGCCCCCCGGAATACCAGGGGGCGCAATGTGCGTTCAAAGATTCGATGATTCC
+
AABAAFBFFFFFGBBGGGGGEGDGHCFHHHHHGHCHHHFHFHFEGCEGGHHHHHHHHHHGBHHGGGDFHHHFFHFFHHGGGFFBFFGGFHDGHGGGGGGGEFHFHGG@EC7HEFHHHHG3;CC9FH8H:HHHHHHGGGGGGFGHG//FGBGHFHFDCHFGGGGGEFGFGGGGGEEGAFGBBFGGFCGDCAGFGGFFFFFFFFFGGHHCEFGHGHGBFFD000/<-GFDGA.BHGDBBFHGB/B0E00FGDG5A3DFE2E2EA2EFG5EGFGGGG55GGGGGCB4DFFFAAAA3
@M02197:102:000000000-ALU3V:1:1102:8523:11308 1:N:0:1
AGCCTGGTACCTTCCTCCGCTTATTGATATGCTTAAGTTCAGCGGGTATCCCTACCTGATCCGAGGTCAACCTTAGAAATGGGTTTGTTTTACGGCGTAGCCTCCCGAGCACCCTTTAGCGAATAGTTTCCACAACGCTTAGGGGACAGAAGACCCAGCCGGTCGATTTGAGGCACGCGGCGGACCGCGTTGCCCAATACCAAGCGAGGCTTGAGTGGTGAAATGACGCTCGAACAGGCATGCCCCCCGGAATACCAGGGGGCGCAATGTGCGTTCAAAGATTCGATGATTCC
+
BBBBBFB4BBDFGGGGGGGGGGGHHHHHHHHGHHHGHHHHHHHGGGGGGHHHHHHHHHHHGHHGGGGHHHHHHGFHFFFFFHGFEEG9FFHHHAEEGB>EGHHHHGBEGGGHHFGHHHGFBGGGGHHHFHHHFFEGCGGGBEFE99<FCFGFHGHHEDA=F@A;BFEHGFGEFEEADBFGCF@@>?A-EEFF9FFFFF9F/BBFFHHED;ECG<C0FEHHGDBFFFFA0FDFFBFF1ACCC?GGEGGHGGD5EFHGGFEAE?GHGG5CGGFAGGGFGFGFGBFFFDBDAAAAA
@M02197:102:000000000-ALU3V:1:1102:20517:11344 1:N:0:1
AGCCTGGTACCTTCCTCCGCTTATTGATATGCTTAAGTTCAGCGGGTATCCCTACCTGATCCGAGGTCAACCTTAGAAATGGGGTTGTTTTACGGCGTAGCCTCCCGAACACCCTTTAGCGAATAGTTTCCACAACGCTTAGGGGACAGAAGACCCAGCCGGTCGATTTGAGGCACGCGGCGGACCGCGTTGCCCAATACCAAGCGAGGCTTGAGTGGTGAAATGACGCTCGAACAGGCATGCCCCCCGGAATACCAGGGGGCGCAATGTGCGTTCAAAGATTCGATGATTCAC
+
CCDCDFCFFFFFGGGGGGGGGGGHHHHHHHHHHHHHHGHHHHHGGGGGHHHHHHHHHGHHHHGGGGGHGHGHHHHHHHH<HHHGGGGGHHHHHGGGGFGGGHHHHGGGGGGHGGHHHHHHGGGGGHHHHHHHHHHGGGGGGHGHGGGGGGHHHHHHHHHGGGGGGGGGGGGGGGGGGGGGGGGGGGGGGGGFFGFHHHGGGHGGGGHGHFHHHHHHHHGHHHHGGGGGHHGHGHHHHFFHGGGGGGEFBHHHHHHGGGGGGGGGHHHGGGGHGGGGGGGGGGFFFFFFFCCCCC
@M02197:102:000000000-ALU3V:1:1102:23930:11402 1:N:0:1
AGCCTGGTACCTTCCTCCGCTTATTGATATGCTTAAGTTCAGCGGGTATTCCTACCTGATCCGAGGTCAACCTTGAAGAAGTTTGTAGGTTGGGACCGTGCCACGGGGCCTTTCAACTCGTTGCGTGCCTTTGTAAAAAAGCTCGTTGCACCGAGAGTCCACGCGACGCCGTCATTACTTTTGGGACCGGCCGGGGGCGAAGCCCGGGCCTAAGGGGGTCCAACACCAAGCCGAGCTTGAGAGGTGATAATGACGCTCGAACAGGCATGCCCTTCGGAATGCCAAAGGGCGCAATGTGCGTTCAAAGATTCGATGATTCAC
+
CCDDCFCFFFFFGGGGGGGGGGGHHHHHHHHHHHHHHHHHHHHGGGGGHHHHHHHHHHHHHHHGGGGHHHHHHHHHHHHHHGHHHHHHHGHHGGHHGGGGGHHHGGGGGGGHHHHHHHHGFGHGGGGGHHHHHHHHGHHFGHHHGGGHGHHHGGGGGHHHHGGGGGGCCDGGHGGHHHGHHHGGFFGGFAGGGGGGFFFHGFGGFFGFFFFGFGGGHHHHGGHFFGGGGGGGHGGHFHGGGHHFGFHHHHGGDGGGAEHHHHGHHHHFFCGGGGHHHHHHFHHHHGGGGGGHHGGGGGHGGGGGGGGGFFFFFFFFCCBBA
@M02197:102:000000000-ALU3V:1:1102:18108:11391 1:N:0:1
AGCCTGGTACCTTCCTCCGCTTATTGATATGCTTAAGTTCAGCGGGTAGTCCTACCAATCTGAGGCCGATGAATTGAAATTAAATCCCTTCCTCTCTTCCAAAGAAGCGAGGCATGGGCGGGGTTCAGAAGCACTCCAACCAGCAAAACGTCGCGTCCAGCTCCTCGACCCTGCGCCTCTCCTCTCCGAAGTCCTGATATTATCAAAACCCGGCAGGGAAAGACGTGGGCGAAATAACGAGCTTTCGGCCGTCTTGCCTATCGAATGGATGCGCTAATGCATTTCGAGGGAGCCACCGTGGAAGATGGCAAGACCCTCAAGACCGATCCGCCAGCTTTCTCAACTAAATAAGAAAGCTGTCGTTCGAAACAATTCGCGGCCCTCAAACAGGCATGCTCCCCAGATTAGATCTGCCGGGAGCGCAAGGTGCGTTCAAAGATTCGATGATTCAC
+
CCCCCFCFFFFFGGGGGGGGGGGHHHHHHHHHHHHHHHHHHHHGGGGGGHHHHHHHHHHHHHFHGGGGGGGGHHHHHHHHHHHHHHHHHHHHGHHHHHHHHHHGHHHGGGGGGGHHHHGGFGGGGHHHHHGHHHHGGHGGGGHHHHHHHGFHGGGFGGGGGGGGGGGGGGGGGFFFFFFFFFFFFFFFFFFFFFFFFFFFFEFFFFFFFFFFFFFFFFFFFFFFFFFFFFFFFAEBAFFFFFDFFB-;A..BA.FFEDE9/FFEFFFADGGGGGGGEFGFGGGACGGGGFAAACGGGGGBHHHFHCFHFDGGECGGDDD<.AGDGCA?GGGGBHHHGHHFHFFDFDGHGGD2FGGAFGGGGGCEGHFHGGG?/GGGGGFCHGEHHHHGGHFFFCGFFE2EHHGFBGBEHGFEGCGEGGGGGCHHHE?GGHFGCGGGGGGCFFFFFFFABBBA
@M02197:102:000000000-ALU3V:1:1102:19834:11530 1:N:0:1
AGCCTGGTACCTTCCTCCGCTTATTGATATGCTTAAGTTCAGCGGGTAGTCCTACCTGATTTGAGGTCAGAGTCAAAAGGTTTTCTGCCACAAGGCAAGAAGGGTTCTGAGCGGGCTTGACGCGGAGCAAGGGACAAGACGAAACTTATTACGTCTGTCACGGATGCAAGCGATCCCACTAAGTCATTTGAGGCGAGCCGTGTAACCGGCAGGACGCCCATGTCCAAGTCCACGCCAGGTCATAAACCAGACGGGATTGAGATTTCATGACACTCAAACAGGCATGCCTTTCGGAATACCAAAAGGCGCAAGGTGCGTTCAAAGATTCGATGATTCAC
+
BABBBFCFFFFFGGGGGGGGCGGHHHHHFHHHHHHHHHHHHGFGGGGGGHHHHHHHHHHHHHHHGHHHHHHHFHHHHHHGFHHGEHHHHHHGHHHHGHGHHHHGGFHHHHHHGGGGGHGHGGGGGGGGHHFFGHGGGHHHGGGGGHHHHGHHGHHHGHHHHGGHHHHHHGHGHGHHHHHGHGGBFFHGHGGGGGGGGFDFFFFGGFFHGFFGGGGHGGHHHGHHHHHHGGGFFHHGDHFFFFEGF3FGHGHGHHGFHHHHHHFFHHGHHHHHEFHFFEHHHHHHHHHGGEEGHGHHHHCGHHGDFGGHHHHGGGGHGCGGGGGGGGFFFFFFFABAAA
@M02197:102:000000000-ALU3V:1:1102:19235:11565 1:N:0:1
AGCCTGGTACCTTCCTCCGCTTATTGATATGCTTAAGTTCAGCGGGTAGTCCTACCTGATCTGAGGTCAAGGTGTCAATTGAATTTTCTCAAGGAGAAGCTTTGTGAGCGGGCCGAACGGTTTCTGCAGCCGAGCGAAACGTGAGCACGCAAGGCCGTCCACCGACGGGACCGCTAAGGTATTTGAGGCGAGCCGGACGGCAACACCCAAGTCCACTTCCAGCCCGGGCAGGACCCGGGCGGTGTGAGGTTTTCAAGACACTCAGACAGGCATACCCTCCGGAATACCAGAGGGTGCAAGGTGCGTTCAAAGATTCGATGATTCAC
+
BBBBBFBFFBFBGFGGGGGGGGGHHHHHGHHGHHHHHHHHHHHGGGGGGHHGHHHGHHFHHGHGHGHHHHFHBGHGHHFHHHHHHHHHHHHHHGFHFHHEHH;HHHGHHFGGGGFFGGGGGGGFHHHHGHHGGGGGGGGGGHHHGHGHGGGGGGHHGGGGFHHGGGGGGGGGFHGFGFHGHGGFFFGFFFDCFFFGGGHFFFFFFFGGFFEBFFFFFFFGGGGEDFAFHGFFFGFEEA;CGFHHHHHGFFEHHGDGDFD5HHHFHGEHHFHHHE?EE2CEHDHBFHGFHDHEE3GFHFFE?ECHGDGFFFGGFBFCFBFFFA?A>?
@M02197:102:000000000-ALU3V:1:1102:19244:11544 1:N:0:1
AGCCTGGTACCTTCCTCCGCTTATTGATATGCTTAAGTTCAGCGGGTAGTCCTACCTGATCTGAGGTCAAGGTGTCAATTGAATTTTCTCAAGGAGAAGCTTTGTGAGCGGGCCGAACGGTTTCTGCAGCCGAGCGAAACGTGAGCACGCAAGGCCGTCCACCGACGGGACCGCTAAGGTATTTGAGGCGAGCCGGACGGCAACACCCAAGTCCACTTCCAGCCCGGGCAGGACCCGGGCGGTGTGAGGTTTTCAAGACACTCAGACAGGCATACCCTCCGGAATACCAGAGGGTGCAAGGTGCGTTCAAAGATTCGATGATTCAC
+
CCCCCFCCFFFFGGGGGGGGGGGHHGHHHHHGHHHHGHHHHHHGGGGGGHHHHHHHHGHHGHHHHGHHHGHGBGFHHHHHHHHHHHHHHHHHHEFAHHGHHHHHHHHHHGCGGGGGGGGFCFGHHHHGFHHGGGGGGGGGGHHGGGHHGGGFGGHHGGGGGHHGGGGGGGGCGGGFFFFFFEFFGFGFFF@GGGFFAFHFGFFFFHFGHHHHHHFGFFGGGGFFFHHHBFGEEGFFGGGEGH9HFHHGGFHBFFGHHHGHHGDGHHHHGHHGFACCEGGHFHHHHHHHGHHGGHGHHHGGGGGHGGGGFGGGGGFFFFFFFBBBBB
@M02197:102:000000000-ALU3V:1:1102:20742:11721 1:N:0:1
AGCCTGGTACCTTCCTCCGCTTATTGATATGCTTAAGTTCAGCGGGTATCCCTACCTGATCCGAGGTCAACCTTAGAAATGGGGTTGTTTTACGGCGTAGCCTCCCGAACACCCTTTAGCGAATAGTTTCCACAACGCTTAGGGGACAGAAGACCCAGCCGGTCGATTTGAGGCACGCGGCGGACCGCGTTGCCCAATACCAAGCGAGGCTTGAGTGGTGAAATGACGCTCGAACAGGCATGCCCCCCGGAATACCAGGGGGCGCAATGTGCGTTCAAAGATTCGATGATTCAC
+
A3ABBFCFFFFFGGGGGGGGGGGGHHHHHHHHHHHHHHHGHHHGGGGFHHHHHHHHHHHHHHHGGGAHHFHHHHHHHHHHHHGGEFGFHHHHHGFGGGGGGHHHHGGGGG:HFFGHHGHHGGGGGHHHHHHHHHHGGGGGGFHHGFGGGHFHHHHHHFHGGGFFGFGGGGGGGGGGGGGGGFDFFFGGGGFGFFHGHHGEFFFFGHHGHFHHHHFHHHHHHHGGGFGGHHGHGHHHHGFFGGGGGFEHHGHHHHHGGGGGGGGFGFFGGGGGGGGGGGGGGGFFFBFFFCCCCB
@M02197:102:000000000-ALU3V:1:1102:5637:11771 1:N:0:1
AGCCTGGTACCTTCCTCCGCTTATTGATATGCTTAAGTTCAGCGGGTATCCCTACCTGATCCGAGGTCAACCTTAGAAATGGGGTTGTTTTACGGCGTAGCCTCCCGAACACCCTTTAGCGAATAGTTTCCACAACGCTTAGGGGACAGAAGACCCAGCCGGTCGATTTGAGGCACGCGGCGGACCGCGTTGCCCAATACCAAGCGAGGCTTGAGTGGTGAAATGACGCTCGAACAGGCATGCCCCCCGGAATACCAGGGGGCGCAATGTGCGTTCAAAGATTCGATGACTCAC
+
BCBBBFBFDFFFGGGGGGGGGGGHHHHHHHHHHHHHHHHHHHHGGGFAGGHGHHHHHHHHHHHGGGGHHHHHHHHGGHHHHGHGGGGGHHHGHGGGG:GFFHGHHEGGGGGHGGHHHHHHGGFFGGHHGHHHHHHGGGGGDGFHGGGGGECGHHBGHAFGGGFGGGGFGGGGGGGGGGCGGFGGGGGFEFBEGFHGCFBFGGFFFFFFGFHFF/C9DEFFFFHGGGGGFGADHGHHHGHH:FFGCA?FFHHHHHHGGEGGGCGHHHHGGFECGFBDGGGGGGBFFFFFF3BBBA
@M02197:102:000000000-ALU3V:1:1102:14519:11684 1:N:0:1
AGCCTGGTACCTTCCTCCGCTTATTGATATGCTTAAGTTCAGCGGGTAGTCCTACCTGATTTGAGGTCAGAGTCAAAAGGTTTTCTGCCACAAGGCAAGAAGGGTTCTGAGCGGGCTTGACGCGGAGCAAGGGACAAGACGAAACTTATTACGTCTGTCACGGATGCAAGCGATCCCACTAAGTCATTTGAGGCGAGCCGTGTAACCGGCAGGACGCCCATGTCCAAGTCCACGCCAGGTCATAAACCAGACGGGATTGAGATTTCATGACACTCAAACAGGCATGCCTTTCGGAATACCAAAAGGCGCAAGGTGCGTTCAAAGATTCGATGATTCAC
+
AABBCFCFFFFFGGGGGCGGGGGHHGBFGHHFFGHHHHHBGGHGGGEGEHBHFHFHHHHHHHHHGHFHHGGHGHHGHHHG3FFFHHBGFHHHHGHAFFGHHHGGCGHHHHHGFGGGGHGHHGGGGGFGHHHGGFFGEFHHGFCDFHHHHB9DFGGHGHGHHGFDACFHFHHCGEGGGGGGGGFFFFGHGGGGFGGGCFGG>CCFFEGHHGFCFCEFFEGFFFBFHGFFFFFGGEFGBHHHGHFHHFFB?EFECBBHHFFHHHEGGGF5DFBHEGCFDGBGFHG3GGFFGE2CHHHGHGGHHHE?DEEBHFCEEE244GBGFFGCEGFBFDFFFBA33A
@M02197:102:000000000-ALU3V:1:1102:10082:11859 1:N:0:1
AGCCTGGTACCTTCCTCCGCTTATTGATATGCTTAAGTTCAGCGGGTAGTCCTACCTGATCTGAGGTCAAGGTGTCAATTGAATTTTCTCAAGGAGAAGCTTTGTGAGCGGGCCGAACGGTTTCTGCAGCCGAGCGAAACGTGAGCACGCAAGGCCGTCCACCGACGGGACCGCTAAGGTATTTGAGGCGAGCCGGACGGCAACACCCAAGTCCACTTCCAGCCCGGGCAGGACCCGGGCGGTGTGAGGTTTTCAAGACACTCAGACAGGCATACCCTCCGGAATACCAGAGGGTGCAAGGTGCGTTCAAAGATTCGATGATTCAC
+
AABBBFCFFFFFGGGGGGGGGGGGHHHHHHHHHHHHHHHHHHHGGGGGGHHHHHHHHHHHHHHGHGHHHGHHBGHHHHHHGFHHHHHHHHHHHHHHHEHFHHHHHHHHHGGGGGGGCGGGFFFHHHHHHHHGGGGGGGGGGHGGGHHHGGGGGFHAFGGG;HHGGGFGGFGFHHFHGHGGFFFFFFFFEFCFFFGGGFFFACDFFFBHHFFGFFFGBBGGFFGFFFFFGAHEFCAEFFFCFFHHHHHGHEHCF5DHHHHHGHHHEHHHHHGFF1GGEEFBGFHFHGHHFHDGHHHHFHGAACGHGGFGGGGGGGBFFFFFFBBBAA
@M02197:102:000000000-ALU3V:1:1102:25914:11809 1:N:0:1
AGCCTGGTACCTTCCTCCGCTTATTGATATGCTTAAGTTCAGCGGGTATCCCTACCTGATCCGAGGTCAACCTTAGAAATGGGGTTGTTTTACGGCGTAGCCTCCCGAACACCCTTTAGCGAATAGTTTCCACAACGCTTAGGGGACAGAAGACCCAGCCGGTCGATTTGAGGCACGCGGCGGACCGCGTTGCCCAATACCAAGCGAGGCTTGAGTGGTGAAATGACGCTCGAACAGGCATGCCCCCCGGAATACCAGGGGGCGCAATGTGCGTTCAAAGATTCGATGATTCAC
+
BABCCFCFFFFFGGGGGGGGGGGHHHHHHHHHHHHHHHHHHHHGGGGGHHHHHHHHHHHHHHHGGGGHHHHHHHHHHHHHHHHGGGGGHHHHHGGGGGGGGHHHHGGGGGGHGGHHHHHHGGGGGGGHHHHHHHHGGGGGGHHHGGGGGHHHHHHHHGHGGGGGGGGGGGGGGGGGGGGGGGGGGGGGGGGFFHHHFGFGGHGGGHHGHHHHHHHHHHHHHHHGGDGGGHGHHHFGHHHHGGGGGGGHGHGHGHHGGGGGGGGHHHHGGEECGGGGGGGGGGFFFFFFFBBABB
@M02197:102:000000000-ALU3V:1:1102:23890:11944 1:N:0:1
AGCCTGGTACCTTCCTCCGCTTATTGATATGCTTAAGTTCAGCGGGTAATCTTACCTGATTTGAGGCCAGAAAGGAATACATAAAGAATTATGTATGTGTGTGTTTGTTTGGTAGCAGATGACAAAAGCACAAGATTTTTATGGGTTTGCCTTAACAAAAATCTATGGCTGACACTCATCCACTCATACTTTTAAGGCAAGGTGATACAAAGAGGCTAATCTCATCACCAAGCCCAAGGACCCGTTAAAAGAATTTTTCATAAAAAAAAACCTTTTAATGGAGATATTCACGACACTCAAACAGGCATGCTCCGAGGAATACCAAGGAGCGCAAGATGCGTTCAAAGATTCGATGATTCAC
+
CCCCCFCFDFFFGGGGGGGGGGGHHHHHHHGHHHHHHGHHHHHGGGGGHHHHHHHHHGHHHHGHGGGGHHHHHHHGHHHHHHHHHHEHHHHHHHHHHHHHHHHHHHHHHHHGHHHHHHHHHGGGHHHHHHHHHHHFHHHHGHHHHHGGGHHGHHHHHHHHHHHHHHHGHHHHHHGHHGHHHHGHHHHGGHHHHHHHHHHHHGHFHGHHHHHHHHHHFHGFHHHHHFHHHGHHHHGGGGGGGGGHHHHFHHHHHGGHGHHHHGGGGGGHF@FHHHHGHHFGHHGHHHGHGGGHHGHGHHHHHHHGHGHGGGGDGHHHHHHHFHHHHGGGGGHHHHFE2GGGGGGGGGFGGFFFFFFFCCBBC
@M02197:102:000000000-ALU3V:1:1102:14053:11869 1:N:0:1
AGCCTGGTACCTTCCTCCGCTTATTGATATGCTTAAGTTCAGCGGGTATCCCTACCTGATCCGAGGTCAACCTTAGAAATGGGGTTGTTTTACGGCGTAGCCTCCCGAACACCCTTTAGCGAATAGTTTCCACAACGCTTAGGGGACAGAAGACCCAGCCGGTCGATTTGAGGCACGCGGCGGACCGCGTTGCCCAATACCAAGCGAGGCTTGAGTGGTGAAATGACGCTCGAACAGGCATGCCCCCCGGAATACCAGGGGGCGCAATGTGCGTTCAAAGATTCGATGACTCAC
+
BBCCCFCFFFFFGGGGGGGGGGGHHHHHHHHHHHHHHHHHHHHGGGGGHHHHHHGHHHHHGHHGGGGHHHHHHHGHHHHHHHHGGGGGHHHHHGGGGGGGFHHHHGGGGGGHGGHHHHHHGGGGGHHHHHHHGHHGGGGGGHHGGFGGGHHHHHGFHHGGGGGGGGGGGGGFFGGGGGGGGGGGGGGGGGGGGHHHHFHGGHGGGHFGHHGHHHHHHH;HHHHGGFFGHHGGHHGHHGHHGGCGGGGGHHFHFHHGGGGGFE?CHGHGGEEAGGGGGGGGGGFFFFFFFBBAAA
@M02197:102:000000000-ALU3V:1:1102:5853:11964 1:N:0:1
AGCCTGGTACCTTCCTCCGCTTATTGATATGCTTAAGTTCAGCGGGTAGTCCTACCTGATTTGAGGTCAGAGTCAAAAGGTTTTCTGCCACAAGGCAAGAAGGGTTCTGAGCGGGCTTGACGCTGAGCAAGGGACAAGAAGAAACTTATTACGTCTGTAACGGATGCAAGCGATCCCACTAAGTCATTTGAGGCGAGCCGTGTAGCCGGCAGGAAGCCCATGTCCAAGTCCACGCCAGTTCATAAACCAGACGAGATTGATATTTCATGACACTCAAGCAGGAATGCCTTTCGGAATACCAAAAGGCGTAATGTGCGTTCAAAGATTCGATGATTCAC
+
11>>1B1C@3DDGGGGFFFCFFFEFH3GHHGHHHFHHHHHGCHEGEGGEFHFFFFHGBHHHHHHGHHHHEHHFHB@1BEE1FGGGEBFHB1CEHA/0F/ECHEC00011FF1EEEG?E/##<C$GF@CHFFFGAFC;AF##C,>0#1DDG+0<CA;.D#DGA00CCFHFC...-.>9>;AF111;B1BG<??,AA@@1AGG@<<#B?<<@@;0;/;A/?*2+#9:>%1:>;E>/2BB1&&269FB%>B//B01111222D12ADA122DAGAA0A1B11B2A1EF/0EA//02D2DA/A1BB000CFBD3D000EEB1BB33GE1B1@3BDDB>11>1
@M02197:102:000000000-ALU3V:1:1102:7193:12100 1:N:0:1
AGCCTGGTACCTTCCTCCGCTTATTGATATGCTTAAGTTCAGCGGGTATCCCTACCTGATCCGAGGTCAACCTTAGAAATGGGGTTGTTTTACGGCGTAGCCTCCCGAACACCCTTTAGCGAATAGTTTCCACAACGCTTAGGGGACAGAAGACCCAGCCGGTCGATTTGAGGCACGCGGCGGACCGCGTTGCCCAATACCAAGCGAGGCTTGAGTGGTGAAATGACGCTCGAACAGGCATGCCCCCCGGAATACCAGGGGGCGCAATGTGCGTTCAAAGATTCGATGACTCAC
+
AABCCFC4BDFFGGGGGGGGGGGHHHHHHHHGHHHHHGHHHHHGGGGGHHHHHHHHHHHHHHHGGGGGHHHHHHHHHHHHHHHGGGGGHHHHHGGGGGGGGH<HHGGGGGGHGGHHHHGHGGFGGHHHFHHHHHHGGG?GFHHHGGGGFHFFFHHHHHHGGGFGGGGGGGGGGGGGGGGGGGGGGGGGF9FGFHFHFFGFFFGFFFGFFFHHHHHGHHEHHGFFFGGFHHGHHHHHHHFFF@CFFF0HHHHHHFHGCGGGGCGHFGHGCGGHGCGGGGGGFGFFFFFFFAABAA
@M02197:102:000000000-ALU3V:1:1102:3477:12148 1:N:0:1
AGCCTGGTACCTTCCTCCGCTTATTGATATGCTTAAGTTCAGCGGGTATCCCTACCTGATCCGAGGTCAACCTTTGAGAAAAGATTCTCCCCAAGGGGAGGTCGACCGGGGCTCGTGCACCCGTGTGTCCGATACGTGTCCCGTGAAGAAACTCAGTGTACCGGGGGTCCAACGAGGCCGCCGTCATTGTCTTTGGGACGGGCGAGAGCCCCCCCCGAGAGGGGGCCTCCGCCAAACCGTCCAACACCAAGCCGAGGGCTTGAGGGGTGATAATGACGCTCGAACAGGCATGCCCTTTGGAATACCAAAGGGCGCAATGTGCGTTCAAAGATTCGATGACTCAC
+
BBBBBFABDFFFGGGFGGAECGGHHHHHHHGHHGFHHGHHHHHGGFGGHHHHHHHHHHHHGHHGEGGHHHBGGHHHGFHHHHFEHHFFHHHGHGHGGFGGGGHGGGGC//<BDHGGFG<FGGG;GHHHGHGGGGGGHBGG9DC:GG.9FHHHHHHHHBFGFHGGDGGDFFFFFFEA;DFFA-FBDFFFFFFF:FFEDAFBB?FFFEFAFF9D=BDFFFFFGCDC?/>AA?FFABD2E?HG;AEFF1EE>/F>/?0EFF11GGF?GEBHGGBFG/EE/A0GAHGGAFC1AEEEEFGD2HGF22FA0EBGCGF?CFBCHGGEEFB13FGFGEGF1FFFFFFAAA>1
@M02197:102:000000000-ALU3V:1:1102:27648:12152 1:N:0:1
AGCCTGGTACCTTCCTCCGCTTATTGATATGCTTAAGTTCAGCGGGTAGTCCTACCAATCTGAGGCCGATGAATTGAAATTAAATCCCTTCCTCTCTTCCAAAGAAGCGAGGCATGGGCGGGGTTCAGAAGCACTCCAACCAGCAAAACGTCGCGTCCAGCTCCTCGACCCTGCGCCTCTCCTCTCCGAAGTCCTGATATTATCAAAACCCGGCAGGGAAAGACGTGGGCGAAATAACGAGCTTTCGGCCGTCTTGCCAATCGAATGGATGCGCTAATGCATTTCGAGGGAGCCACCGTGAAAGATGGCAAGACCCTCAATACCGATCCGCCAGCTTTCTCAACTAAATAAGAAAGCTGTCGTTCGAAACAATTCGCGGCCCTCAAACAGGCATGCTCCCCAGATTAGATCTGCCGGGAGCGCAAGGTGCGTTCAAAGATTCGATGACTCAC
+
BBAAAFBFFFFFGGGGGGGGGGGFHHHHHHHHHHHHHHHHGFHGGGEECGHHHEHHHHHHHHEFGGGGGEGHHHGHFEFHFFHHFHHHFHBHHHHHHHHHHGFEHFHGGEFGGGHHFEFGCGGGGHGHHHHHHGHHHHHGGGHHBFBGHGFE?CD?BDGGGFGFFGGGGG-//A--ADDFFFFFFF/D@D;EFFFFBFBFFFFEBFBFF.AD-@@FFFEF?./FDFFFAFC9BD9FFF/ADFF:FF9--:---FB/A;//;//;///?;---/09BBB9;;.FF@:9..0A...:.:0;:0GCGCC:0==<<.<<00D0E.<<.-A<-</0HFGEF1/BG1F>22HFGBBFFB11F/CC/?HHFA>0BBEHECCE>/AE?>/1GEBB1F@11FF///AC1BFFHDFB1GBEECA/AEA?CEG1GBEA0B1113FA3FEB11C3DD11A?AAA
@M02197:102:000000000-ALU3V:1:1102:23705:12244 1:N:0:1
AGCCTGGTACCTTCCTCCGCTTATTGATATGCTTAAGTTCAGCGGGTAGTCCTACCAATCTGAGGCCGATGAATTGAAATTAAATCCCTTCCTCTCTTCCAAAGAAGCGAGGCATGGGCGGGGTTCAGAAGCACTCCAACCAGCAAAACGTCGCGTCCAGCTCCTCGACCCTGCGCCTCTCCTCTCCGAAGTCCTGATATTATCAAAACCCGGCAGGGAAAGACGTGGGCGAAATAACGAGCTTTCGTCCGTCTTGCCTATCGAATGGATGCGCTAATGCATGTCGAGGGAGCCACCGTGGAAGATGGCAAGACCATCAATACCGATCCGCCAGCTTTCTCAACTAAATAAGAAAGCTGTCGTTCGAAACAATTCGCGGCCCTCAAACAGGCATGCTCCCCAGATTAGATCTGCCGGGAGCGCAAGGTGCGTTCAAAGATTCGATGACTCAC
+
BBBBBFBBDFFBGGGGGGGGEGGHHHGHHHHGHHHHHGGHHHHGGGGGGHHHHHHGHHFFHHGGGEGGGGGHHHFHFHHHHHHHGHHHHHHHFHHHHHHGHHHHFHHHGGGGGGHFHHHGFGGCDHHGHGHGGHHFBGFFGECGHHHHHGHHGFGAGGGGGGFGGGDDA?FGFEDFFDFFFFFFFFFFFFFAFFFBFFFFFBFFFBBFFFFF;DFFFFEFE.BBD;BAD8ACFFFFFFDED-.@B@@--9-FFFFB/A-FB9FB9//9B@A9BBFCB999..-C@FF.EGC:.C.C?G0G0GHHEGGGG=00DC<0HHFEAGGFC@-@>/0CBF11EHFF1>>F?F>HGB2<D<BEB<//E00?CFHFE1//C>GEE/E/0FBFFGG1F@1@1/EEAE0BHHFHGEGHHEA/CCCFEGEEE1FFFEEEEHGF3B3GFEG11CFFFFFAA?AA
@M02197:102:000000000-ALU3V:1:1102:26223:12217 1:N:0:1
AGCCTGGTACCTTCCTCCGCTTATTGATATGCTTAAGTTCAGCGGGTAGTCCTACCTGATTTGAGGTCTAACATAAAAGTTATTAGAGTGGAGGGAGCGAAAACTTATTACGCATTCCACTTAGACATTTAAGACGAGCCACGGATGGCAGCGTCCAAAGCTCATACATAGAAAACTAGGTATGAGAGGTCTTATGACACTCAAACAGGCATGCCTTTCGGAATACCAAAAGGCGCAATGTGCGTTCAAAGATTCGATGATTCAC
+
AABAAFABFFFFGGGGGGGGGGGHHHHGHHHHHHHHHHHHHHHGGGGGGHHHHHHHHHGHHHHHGHGHGHHGH9HHHHHHHHFHHHGHHHGFFFEEECHFGGGCCFC4BGF2GF<EDGGFFHFHGFGGBGGHHDGHFFCFGFGHBGGFHFFEFC?DGEGFG<HHFHHGDFHHGEGHFHHHFHGHGHHHHGEDEHHHHGHG;HHHHHH:HHHHHHGGGGHGHHHHHGGGGGGGGG;HHHCGGGHGGGGGGGGGGFFFFFFFBBBBB
@M02197:102:000000000-ALU3V:1:1102:3798:12449 1:N:0:1
AGCCTGGTACCTTCCTCCGCTTATTGATATGCTTAAGTTCAGCGGGTATCCCTACCTGATCCGAGGTCAACCTTTGAAAGAGTTTAACGGCCACGACCGCCCGCACTCCAAAGCGAATATGTATCACAACGCTTAGAGACGGACAGCTCGGCCGGAGACTTCAAGGCGCGCGGGAGCCGCGACGCCCAACACCAAGCGAGGCTTGAGTGGCGAAATGACGCTCGAACAGGCATGCCCTTCGGAATACCAAAGGGCGCAATGTGCGTTCAAAGATTCGATGATTCAC
+
AAA3AFAFDFBFGGGGFFFGGGFHHHHHGHB5FGGHHHCGHHCEFG2EHHGHHHFGHHHHHFFFE9EFHHHHHHHFFHFFH:FHHHHHGGGGGGGGGGGGGGGGGGGHFHHFFHGGGGGGHFGFHHHHGGGFGGGGHHFFGGFFGGEHFGGGGHDGFHHFFHGCFGGACFGFFC/@DFDFFEGFCFBF/FEFAEF?EFF?@E@FFFFGGFG@F@BFFEBABADFFEFABHHGFFE9/BFBA2FFFAFGFA0A00AGHHGA0A0GCGGG33FA1BFCFFFD3A1A>A
@M02197:102:000000000-ALU3V:1:1102:12082:12474 1:N:0:1
AGCCTGGTACCTTCCTCCGCTTATTGATATGCTTAAGTTCAGCGGGTAGTCCTACCAATCTGAGGCCGATGAATTGAAATTAAATCCCTTCCTCTCTTCCAAAGAAGCGAGGCATGGGCGGGGTTCAGAAGCACTCCAACCAGCAAAACGTCGCGTCCAGCTCCTCGACCCTGCGCCTCTCCTCTCCGAAGTCCTGATATTATCAAAACCCGGCAGGGAAAGACGTGGGCGAAATAACGAGCTTTCGTCCGTCTTGCCTATCGAATGGATGCGCTAATGCATTTCGAGGGAGCCACCGTGGAAGATGGCAAGACCCTCAATACCGATCCGCCAGCTTTCTCAACTAAATAAGAAAGCTGTCGTTCGAAACAATTCGCGGCCCTCAAACAGGCATGCTCCCCAGATTAGATCTGCCGGGAGCGCAAGGTGCGTTCAAAGATTCGATGA
+
BBBBBFBFFFFFGGGGGGGGGG2GHHHHBGHHHHHHHHHHHHHGGGGGGHHGHHHHHHHHHEHHGGGGGGGHHHHHHHHHHHHHHFHFHHHHHHHHHHHGHHHHHHHHGGGFGGHHHGHG/@CDGHHFHHFFHHHFFHHGDFHGHHHHHGGH@CADGGGBFGGFGGGGGAFGFEDDFFFFFFFFFFED-DAAFFFFFFFFFFFFFFFFFFFFCF;FFCAFEFFFFEFFCEFFFFFFFFFFFDDBF:>?FDBEFF/FB99/;/FBFBGB.-AAGGGGGFGGGGGFFGFFEFGCE:.CDGHHHGHHHFCFFD/<../DFGDFGAGE@A-@?GGCFG<2GFGHHEHHFHHHDHHHGDFAFE<?EGCFAF2GGHHCE/GCEDEA2GFHHEDHHHHHHEGGGGGFFHFGDBGGF2GGGGGGDGGGEHFCFCGGGGGBCGGFBAFCBFBA?AA
@M02197:102:000000000-ALU3V:1:1102:21585:12503 1:N:0:1
AGCCTGGTACCTTCCTCCGCTTATTGATATGCTTAAGTTCAGCGGGTATCCCTACCTGATCCGAGGTCAACCTTAGAAATGGGGTTGTTTTACGGCGTAGCCTCCCGAACACCCTTTAGCGAATAGTTTCCACAACGCTTAGGGGACAGAAGACCCAGCCGGTCGATTTGAGGCACGCGGCGGACCGCGTTGCCCAATACCAAGCGAGGCTTGAGTGGTGAAATGACGCTCGAACAGGCATGCCCCCCGGAATACCAGGGGGCGCAATGTGCGTTCAAAGATTCGATGATTCAC
+
CCCCCFCFFFFFGGGGGGGGGGGHHHHHHHHHHHHHHHHHHHHGGGGGHHHHHHHHHHHHHHHGGGGHHHHHHHHHHHHHHHHGGGGGHHHHHGGGGGGGGHHHHGGGGGGHGGHHHHHHGGGGGHGHHHHHHHHGGGGGFHFFGGGGGHFFHFHHHHHGGGFDFGGGGGGGGGGGGGGGFGGGGGGGGGGFFFHHHFFGGHGFGHHGGFHHHHHHHHHHHHHGGGGFHHGHGHHHHHHHCGGGGGGHGHHHHGGGGGGGGGGHHHHFGGGHGGGGGGGGGCFFFFFFFBBBBB
@M02197:102:000000000-ALU3V:1:1102:8347:12606 1:N:0:1
AGCCTGGTACCTTCCTCCGCTTATTGATATGCTTAAGTTCAGCGGGTATCCCTACCTGATCCGAGGTCAACCTTAGAAATGGGTTTGTTTTACGGCGTAGCCTCCCGAGCACCCTTTAGCGAATAGTTTCCACAACGCTTAGGGGACAGAAGACCCAGCCGGTCGATTTGAGGCACGCGGCGGACCGCGTTGCCCAATACCAAGCGAGGCTTGAGTGGTGAAATGACGCTCGAACAGGCATGCCCCCCGGAATACCAGGGAGCGCAATGTGCGTTCAAAGATTCGATGATTCAC
+
BBBBBFACFFFFGFGGGFGGGGGFHHGHGHHHGGHHHHGFHHHFGGGGHHFHHHHHHHHHHGHGGGGHHFGHGHHGHHHHHHHHGGGHHHFHHGGGGGGGGHHHHGGGGG;HHGHHHHHHGGCDGHFHHHHHHH#ACFGG?GHFGGGGGHGHHGFHEHGGGGGGGGEHGGGEFF.AAGGGGFFFFFFFGGFHFFHGEF0CCFFFFD:EBFFFFHHHHFDEHGFFF/CCFDDFHGFG1FEEFFFGGFA0GFFDA1CFGCAA00AF13GAA0?FFB3A33GEBF1@@D@BF11AAA
@M02197:102:000000000-ALU3V:1:1102:11123:12647 1:N:0:1
[truncated: 14,607,443 more chars]
