# Supplementary material for: Shifts in community composition and co-occurrence patterns of phyllosphere fungi inhabiting Mussaenda shikokiana along an elevation gradient
Source: PeerJ. 2018 Oct 12;6:e5767. doi: 10.7717/peerj.5767 (PMC6187995; doi:10.7717/peerj.5767)
Supplement: Supplemental Information 2 [file peerj-06-5767-s002.zip › 934m/934b.fastq]

@M02197:102:000000000-ALU3V:1:1101:19262:2381 1:N:0:1
GCTAAAGTCGTATCCTCCGCTTATTGATATGCTTAAGTTCAGCGGGTATCCCTACCTGATCCGAGGTCAACCTTAGAAATGGGGTTGTTTTACGGCGTAGCCTCCCGAACACCCTTTAGCGAATAGTTTCCACAACGCTTAGGGGACAGAAGACCCAGCCGGTCGATTTGAGGCACGCGGCGGACCGCGATGCCCAATACCAAGCGAGGCTTGAGTGGTGAAATGACGCTCGAACAGGCATGCCCCCCGGAATACCAGGGGGCGCAATGTGCGTTCAAAGATTCGATGATTCAC
+
>AABBFFBDAAFGGGGGCEFGAAFFDFHDFGHFGBGHHGFHHFGCEEEHHFHGHEGHHGEHFGDECEFF:HHFGHGFGHHGG1EEE9FHFHDGAEC?EE/@FDGGGGGCG;HGGHHHHFH9GCDGHHHHHHHHHHDCGGEGEGGGDCGGHEEGHHAG.CEC@FCCGEFEFFFFFGGGGG@B?=BBACBBBFFBFGF?FFFEGFFFGHFHDFHG/GDBHHHHFFBFFCCHDCGFGFGBFEEFFFFFF/G2BA21BEAAE?E00A1FDFAAEAA1AGBF3GAAFFBBFFFFAAAAA
@M02197:102:000000000-ALU3V:1:1101:11359:2902 1:N:0:1
GCTAAAGTCGTATCCTCCGCTTATTGATATGCTTAAGTTCAGCGGGTATCCCTACCTGATCCGAGGTCAACCTTTGAAAGAGTTTAACGGCCACGACCGCCCGCACTCCAAAGCGAATATGTATCACAACGCTTAGAGACGGACAGCTCGGCCGGAGACTTCAAGGCGCGCGGGAGCCGCGACGCCCAACTCCAAGCGAGGCTTGAGTGGCGAAATGACGCTCGAACAGGCATGCCCTTCGGAATACCAAAGGGCGCAATGTGCGTTCAAAGATTCGATGATGCAC
+
BABBBFBDD?AFGBGBGGGCGCEGFHAGDGGFFG5F5DDFAFAA??EEGBGHFFGFHFHHGFHAA7EHH9GCGHHEFFFB;BGHHH<G?@9GGFE@EEEE=@BCGGGHGFFDHFA?C?EHGFFFA9GHFFFF?FDGHHCGGGGCFG.GCCAEDGGGGGBCFF<GC<A@FAA/9@?CC@C<6AEFAAFDBD$GFHECFBG?1EFFHHCEE?0;FF;AEFBDGA#BGBEBBEEGF/FAEEF99BBFBBGEGC0AB0?DBDGE0EEA11G3F3BEGGFC3FFFFA1A>1
@M02197:102:000000000-ALU3V:1:1101:11371:2922 1:N:0:1
GCTAAAGTCGTATCCTCCGCTTATTGATATGCTTAAGTTCAGCGGGTATCCCTACCTGATCCGAGGTCAACCTTTGAAAGAGTTTAACGGCCACGACCGCCCGCACTCCAAAGCGAATATGTATCACAACGCTTAGAGACGGACAGCTCGGCCGGAGACTTCAAGGCGCGCGGGAGCCGCGACGCCCAACACCAAGCGAGGCTTGAGTGGCGAAATGACGCTCGAACAGGCATGCCCTTCGGAATACCAAAGGGCGCAATGTGCGTTCAAAGATTCGATGATTCAC
+
BCCCCFFFFCCFGGGGGGGGGGGHHHHHHHCHHHGGBEHHHHHGGGGGHHHHGHHHHHGHHHHGGGDGHHHFHHHHFFFHHHHHHHGGGFGGGGGGGG/@EGGGGGFHHHHHHFGGD?GGFHHHHHFHHGGCGGFF1F;FECGGCEEGHGGEDHGCCGGHGFGFCCEGGCECFFDFFFCFGCEFDGEEHFEFFHGGGGHF9>5GFGFBEFGFG;>EBECCHEADD6EHHHHGFF?BGFGHGGBGHGHHHHEE0?CHFCHEA00GGGBFGBGGGGFBFBFBFAAA1A
@M02197:102:000000000-ALU3V:1:1101:17578:3245 1:N:0:1
GCTAAAGTCGTATCCTCCGCTTATTGATATGCTTAAGTTCAGCGGGTAGTCCTACCTTATTTGAGGCCAGTAGTTAATAGTTTAAATTTAAAAAGCAGAGACCGTTTACGCAGGTTTAAAATGCCTTAGCAACCTGACTGATCTCCAGCTCATACATTTAAGGTAAGATTGACAGGGCATGTCAATCAAACCCAAGGACTCGCATGCGTTTTTGTATGCAAAAACGCAATGGAATAAGATTAACGACACTCAAAAAGGCATGCTCTTTGGAATACCAAAGAGCGCAAGCTGCGTTCAAAGATTCGATGACTCAC
+
CBC@CFFFFCCFGGGGGGGGGGGHHHHHHHGHHHHHHHHHFGHGGGGGGHHHGHHHHHHHHHHHGGGGHHHGHGHHHHHHFHHHHHHHHHHGHHGHHHHHHHGGGGHHHHHGGHHHHHFHHHHHHHHHHHHHHHHHHHHHHHHGHHHHHHHHHHHHHHHHHFHHHHHGHHHHHGHHGFHHHHHHHHHHHHHGGGHHHGHHHGGGGGGGHHHHHHHHHHGGGGGGGHHHHHHHHFHHHHGGHGFGHHHFGGGHHHHHHHHEHHHHFFHHGHHHHHHHHHFFGGGHHHGGGGGHGGGFGGGGGGFFFFFFFCBCBB
@M02197:102:000000000-ALU3V:1:1101:14009:3022 1:N:0:1
GCTAAAGTCGTATCCTCCGCTTATTGATATGCTTAAGTTCAGCGGGTATCCCTACCTGATCCGAGGTCAAAAGTGAGAAAATGGCTTGATGGATGCCGCTGTTTGAAGACGAAGACGCAAAATGTGCTGCGCTTACTACCAAAAACACTGGCTGCCAATTACTTTGAGGCGAGTCTGCTTCCGAAGAAAAAGACAAAACGCCCAACACCAAGCAAAGCTTGAAGGTACAAATGACGCTCGAACAGGCATGCCCTTCGGAATACCAAAGAGCGCAATGTGCGTTCAAAGATTCGATGATTCAC
+
AAABBFF5DABFGGGGGGGGGGGHGHHGGHHHHHHHHHHGHHHGGGGGHHAGGHHHHHHHH5GGGGEGHFGGH@FDGHHHHHFFHHFFG;FEHEFBCFGE0EHHHHHHECGGEGEEECCGCFDGHHHGGFGGGGGCFGFG1GGFGGHH5FGDHGGHHFHHGFG2EGFCCEHFHEGHFHHHGHHHHHHHHHFHHHFFEAGHFEEFFFFABFHHHHFFF43;EHFGF3BAHGFBFFFEGEFGABAEFGABGFEE2E?FGBHFGGF5FFF22GGFGHGEEEGHGFGFFGGGGGFFFFFFFABBA@
@M02197:102:000000000-ALU3V:1:1101:13770:3442 1:N:0:1
GCTAAAGTCGTATCCTCCGCTTATTGATATGCTTAAGTTCAGCGGGTATCCCTACCTGATCCGAGGTCAACCTTTGAAAGAGTTTAACGGCCACGACCGCCCGCACTCCAAAGCGAATATGTATCACAACGCTTAGAGACGGACAGCTCGGCCGGAGACTTCAAGGCGCGCGGGAGCCGCGACGCCCAACACCAAGCGAGGCTTGAGTGGCGAAATGACGCTCGAACAGGCATGCCCTTCGGAATACCAAAGGGCGCAATGTGCGTTCAAAGATTCGATGACTCAC
+
ABBBBFFDDABFGGGGGGGGCC?GHGHHHHGHGGGFHFGHHHHGGGGGHHHGHHHHFHHHHHHGGGGFHHHHGHHFGHHHFGHHHHGHGCEGGGGGGGGFCGGGCCGHHGGDHHGFFGGHHGHHGHHHHGGGGGGHFHHHGFFFDC@CFDCGGGGGGDFGGFGGGGGGGC/GGGFCDFFFGFFEGGHGEFFCGHGGGHDGFHGFFBE;GGHHHFGFEEEGFGEBBBFFHHHHGFFFFGGHHHGD;AHFGGCGGGGHHHGAEEGGGGGGGGGGGGFFBFFDDBAAAA
@M02197:102:000000000-ALU3V:1:1101:12185:3864 1:N:0:1
GCTAAAGTCGTATCCTCCGCTTATTGATATGCTTAAGTTCAGCGGGTATCCCTACCTGATCCGAGGTCAAGAGTGTAAAAATGTACTTTTTGGACGTCGTCGTTATGAGTGCAAAGCGCGAGATGTACTGCGCTCCGAAATCAATACGCCGGCTGCCAATTGTTTTGAGGCGAGTCTACACGCAAAGGCGAGACAAACACCCAACACCAAGCAGAGCTTGAAGGTACAAATGACGCTCGAACAGGCATGCCCCATGGAATACCAAGGGGCGCAATGTGCGTTCAAAGATTCGATGATTCAC
+
ABCBCFFFFBBFGGGGGFGGGGGHHHFHHHGHHHHHHHFCHHGGGGGFHG5GHEHHFGHHHHCEFGEGCFFFHGGFFHHFFFB@;HHHH<HG?H<;GAEEFF0;FGFHFHHHGB@;?/EFGGCEHHGHHDDAC3GEHFGGHHGEFFHEFGGADFGGEHFGHH8FHHGBCGGGGGCGFGFGCGGGGG/BFCGFCFFFFFFFHHEFFFFFFGF1FCFFBHFFHHHFEHFFF0BB;/?GHGEHHFAFHF0?EE/B1HFGDA2AB1F0A00EA0ADF1?E0E1AA333GFCFF>1BBFD3AA1A>
@M02197:102:000000000-ALU3V:1:1101:13683:3759 1:N:0:1
GCTAAAGTCGTATCCTCCGCTTATTGATATGCTTAAGTTCAGCGGGTATCCCTACCTGATCCGAGGTCAACCTTTGAAAGAGTTTAACGGCCACGACCGCCCGCACTCCAAAGCGAATATGTATCACAACGCTTAGAGACGGACAGCTCGGCCGGAGACTTCTAGGCGCGCGGGAGCCGCGACGCCCAACACCAAGCGAGGCTTGAGTGGCGAAATGACGCTCGAACAGGCATGCCCTTCGGAATACCAAAGGGCGCAATGTGCGTTCAAAGATTCGATGACTCAC
+
BBBBBFFFFBBFGGGGGGGGGGGHHHHHHGHGHHHHHFHHHHHGGGGCHHHHHHHHHHHHHHHG9GGHHHGHH:HHHGHHHHGFHH<HGEGGGGGGGCFGGGGGGGCFHHHHHHGGGCGHFGHHHHHHHGGGGGGGHHHHGG?FGEHGHGGGGGGGHHHHGGGGGGFGGGGGGGGGGGGGGFFF;EDEGFEGGHGGGHGGHHHHHHCCGGFHHHHGGGGGHHGHHHHHHHEFFGGGGFFHFHHHGAGHHHCGGGGGHFFCGGCFE1FBGGGGGF1FFFFFF@AAAA
@M02197:102:000000000-ALU3V:1:1101:23225:3891 1:N:0:1
GCTAAAGTCGTATCCTCCGCTTATTGATATGCTTAAGTTCAGCGGGTATCCCTACCTGATCCGAGGTCAACCTTAGAAATGGGGTTGTTTTACGGCGTAGCCTCCCGAACACCCTTTAGCGAATAGTTTCCACAACGCTTAGGGGACAGAAGACCCAGCCGGTCGATTTGAGGCACGCGGCGGACCGCGATGCCCAATACCAAGCGAGGCTTGAGTGGTGAAATGACGCTCGAACAGGCATGCCCCCCGGAATACCAGGGGGCGCAATGTGCGTTCAAAGATTCGATGATTCAC
+
CCCCCFFFFCCFGGGGGGGGGGGHHHHHHHHHHHHHHHHHHHFGGGGGHHGHHHHHEHHHHFFEEGEFHHHHHHHHHHEHHHAEGEFGHHFGHEGGGGGFFHHEHGGFFGGHGGHHFGHHGGGGGGHHHHHHHHEFGFFGFHHHGFFFGHHHGHHGHEG@CCCBFFGGGGGEFEGFGGGGFFFFFAFFFBFD4;FGCFGFAGGGGHGGFGHHHHHHGHGGHHHFCBFDHFGHHHHGG1FHGGGFGGE02GF2BHFGECEGGEGFHHFEEEEFGGGGFGGGGGFFFFFFD1A>11
@M02197:102:000000000-ALU3V:1:1101:15333:3910 1:N:0:1
GCTAAAGTCGTATCCTCCGCTTATTGATATGCTTAAGTTCAGCGGGTATCCCTACCTGATCCGAGGTCAACCTTAGAAATGGGTTTGTTTTACGGCGTAGCCTCCCGAGCACCCTTTAGCGAATAGTTTCCACAACGCTTAGGGGACAGAAGACCCAGCCGGTCGATTTGAGGCACGCGGCGGACCGCGTTGCCCAATACCAAGCGAGGCTTGAGTGGTGAAATGACGCTCGAACAGGCATGCCCCCCGGAATACCAGGGGGCGCAATGTGCGTTCAAAGATTCGATGATTCAC
+
BBBBBFFDFBBFFGGGGGGGGGGHHGHHHHHHHHHHHHHHHHHGGGGGHHHHHHHHHHFHHHHAEGGHHHHHHHHHHFHHHHHGGGGHHHHEHGCGGGFGGHHHHGGGGGGHHGGHHHHGGGGGGHHHHHHHHHHGGGGGFFHHFFFFGHHHHHHHHHHGGCGGFGGHGGGGGGFFFGGGGGGGGGGFGGGFEFGHGFFGGHGGGHHGHGFHGHHHHHEHHGHFGGGGHGGHHHH<HHHHGGGGGGGGHHHHGHHGGGGGGGGHHGHCGGGHGGGGGGGGCGFFFFFFD3>AAA
@M02197:102:000000000-ALU3V:1:1101:20660:4336 1:N:0:1
GCTAAAGTCGTATCCTCCGCTTATTGATATGCTTAAGTTCAGCGGGTATCCCTACCTGATCCGAGGTCAACCTTAGAAATGGGTTTGTTTTACGGCGTAGCCTCCCGAGCACCCTTTAGCGAATAGTTTCCACAACGCTTAGGGGACAGAAGACCCAGCCGGTCGATTTGAGGCACGCGGCGGACCGCGTTGCCCAATACCAAGCGAGGCTTGAGTGGTGAAATGACGCTCGAACAGGCATGCCCCCCGGAATACCAGGGGGCGCAATGTGCGTTCAAAGATTCGATGATTCAC
+
ABCCAFFFFCBFGGGGGGGGGGGHHHGHHHHHHHHHHHHHHHHGGGGGHHHHHHHHHHHHHHHGGGGHHHHHHHHHGHHHHHHHGGGHHHHHHGGGGGGGGHHHHGGGGFDHHGHHHHFHGGFGGFHHHHHHHHHGGGGGGGFGFFFFGHHHHHHHHHHGFGGGGGGGFFBFFGEGGGGGGGFFGGGGGGGGGFHFHHGGGHGGGHGGHHHHHFHHHHHGHHHFFGGFFHGHHFFFGHGHGGGGGGGHHHGHHHGGGGGGGGGHHHHGGGGHF5GGGGGFFCFFFBFFFBBAA3
@M02197:102:000000000-ALU3V:1:1101:18212:4612 1:N:0:1
GCTAAAGTCGTATCCTCCGCTTATTGATATGCTTAAGTTCAGCGGGTATCCCTACCTGATCCGAGGTCAACCTTAGAAATGGGGTTGTTTTACGGCGTAGCCTCCCGAACACCCTTTAGCGAATAGTTTCCACAACGCTTAGGGGACAGAAGACCCAGCCGGTCGATTTGAGGCACGCGGCGGACCGCGTTGCCCAATACCAAGCGAGGCTTGAGTGGTGAAATGACGCTCGAACAGGCATGCCCCCCGGAATACCAGGGGGCGCAATGTGCGTTCAAAGATTCGATGACTCAC
+
?ABBBFFFFBCFGCFGGGGGGGGHHFHCHHHHHHFGHHFHHHHGGGGFHHHHHHHHHHHHHFHGGGEFHBGGGHHHGHHHGHGGGGGGHHHHHGGGGEFEGHHHHGGGGGGHGGHHHGDGGFFGFHHHHHHHHHHGGGGGFEHFGFFFFGFHGHHFFGHFGFFFFFEFGGFFDFEFFFGGGFGGF@FFFFGGGHFHFFGGGHGGGHHGHGHHHHHHHFGHHFGGGGCGHGGHHHFHHGG9<?BGGFGFGHGFDFHGGGGGGGGGGHHEACGHGFGGGGGFFGFFFFFDFBABAA
@M02197:102:000000000-ALU3V:1:1101:9467:5020 1:N:0:1
GCTAAAGTCGTATCCTCCGCTTATTGATATGCTTAAGTTCAGCGGGTATCCCTACCTGATCCGAGGTCAACCTTAGAAATGGGGTTGTTTTACGGCGTAGCCTCCCGAACACCCTTTAGCGAATAGTTTCCACAACGCTTAGGGGACAGAAGACCCAGCCGGTCGATTTGAGGCACGCGGCGGACCGCTTTGCCCAATACCAAGCGAGGCTTGAGTGGTGAAATGACGCTCGAACAGGCATGCCCCCCGGAATACCAAGGGGCGCAATGTGCGTTCAAAGATTCGATGATTCAC
+
3AA?BDF@DAAFGGGGGGCEGGGHHHGHHHCHGHHHGHHHHHHGGFEGFBFFHHHHHHHHHHHGGGGHHFFHHFHHHGG;GBG:>/>EEFHFHG?FC@EFEGFGHEEC7G7GGGHHFG2FCG:@CDF11FBFGH/=B@EFAFBFFFFCEBFHHHFHE@.CCC.AFBF9C9C9DDBFD@?BBF?;DEBF#GGFGHF00FGFEFAAEDHEC0GC</CFFHDHHHHGGGGGHFFGGFHHHGFHGFGGCCGHHHHFF3FFA2GGGGEBFGHGGFGHGGGGGGGGCFFFFFFFF?BBA?
@M02197:102:000000000-ALU3V:1:1101:21101:5160 1:N:0:1
GCTAAAGTCGTATCCTCCGCTTATTGATATGCTTAAGTTCAGCGGGTATCCCTACCTGATCCGAGGTCAACCTTAGAAATGGGTTTGTTTTACGGCGTAGCCTCCCGAGCACCCTTTAGCGAATAGTTTCCACAACGCTTAGGGGACAGAAGACCCAGCCGGTCGATTTGAGGCACGCGGCGGACCGCGTTGCCCAATACCAAGCGAGGCTTGAGTGGTGAAATGACGCTCGAACAGGCATGCCCCCCGGAATACCAGGGGGCGCAATGTGCGTTCAAAGATTCGATGACTCAC
+
BCCCCFFFFCCFGGGGGGGGGGGHGHHHHHGHHHHHHHHHHHHGGGGGHHHHHHHHHHHHHHHGGGGHHHHHHHHHHHFHHHGGGGGHHHHHHGGGGGGGGHHHHGGGGGGHHGHHHHGHGGGGFGHFHGHHHHHGGGGGGHHHGGGGGHHHHHHHHHHGGGGGGFFHGGGGGGGGGGGGGGGFGGGGGFGGGHGHHHGFGHGGGHHGGGFHHHFGFHFHGHFFGGGGHHGHHFHHHGHHFGGGGGGHGHHHHHHGGGGGGGGGGHHGGGGHGFGGGGGGGGFFFFFFFBBBBB
@M02197:102:000000000-ALU3V:1:1101:25482:5497 1:N:0:1
GCTAAAGTCGTATCCTCCGCTTATTGATATGCTTAAGTTCAGCGGGTATCCCTACCTGATCCGAGGTCAACCTTAGAAATGGGTTTGTTTTACGGCGTAGCCTCCCGAGCACCCTTTAGCGAATAGTTTCCACAACGCTTAGGGGACAGAAGACCCAGCCGGTCGATTTGAGGCACGCGGCGGACCGCGTTGCCCAATACCAAGCGAGGCTTGAGTGGTGAAATGATGCTCGAACAGGCATGCCCCCCGGAATACCAGGGGGCGCAATGTGCGTTCAAAGATTCGATGACTCAC
+
AABB@FFFFBBFGGGGGGGGGGGFHGHHHHHGCHHHHDGHHHHGGGGGHHHHHHHHHHHHHGFGEGEHHGHHHHGHGGHHHHHHGEGFGHHGHFFFFEEGGHHHGGGDGGGHHGGHHHHGGGGGGHFHHHHHHHHGGGGFGHHHGGFGGHHHGHHHHHHGGFFGGGFGFGFGGGGGGGGGGGGGFFFFFGHHFHHHHGFGGHGGEHHGHGGHHGHHHHHHHHHHHHFGFHGHHHGHHHFHGGFGGGCHHGACGHHGGGGGGGGHHHFEEEGHGGGGGGGGGGFFFFFFFBBBBB
@M02197:102:000000000-ALU3V:1:1101:10926:5529 1:N:0:1
GCTAAAGTCGTATCCTCCGCTTATTGATATGCTTAAGTTCAGCGGGTATCCCTACCTGATCCGAGGTCAACCTTAGAAATGGGGTTGTTTTACGGCGTAGCCTCCCGAACACCCTTTAGCGAATAGTTTCCACAACGCTTAGGGGACAGAAGACCCAGCCGGTCGATTTGAGGCACGCGGCGGACCGCGTTGCCCAATACCAAGCGAGGCTTGAGTGGTGAAATGACGCTCGAACAGGCATGCCCCCCGGAATACCAGGGGGCGCAATGTGCGTTCAAAGATTCGATGATTCA
+
AABCBFFFFACFGGGGGGGGGGGHHHHHHHHHHHHGHHHHHHHGGGGEGFHHHHGHHFFBHHEEEFEHH:HHHHHGHGHGGFGGGGFGHHHHHGCGFFGGFGFHEGGGGGGHGGHHHFGHGGGGGHHGGHHHHHGGGGGGDFGHGFGEEECHHFHCEGHGGGDFGGGGFFFFDCEGGGGGGFFFFGFFFFFAFFFGGFBGGHGGGFHGHFHHGHGFHHGHHHHFFFGGFHDFHGFGHHF?CFCGGGGGHHG5HGGGGFFEEFGGEGBGEEFCGGFFGGGECFFFFFFFBA@BB
@M02197:102:000000000-ALU3V:1:1101:8906:5775 1:N:0:1
GCTAAAGTCGTATCCTCCGCTTATTGATATGCTTAAGTTCAGCGGGTATCCCTACCTGATCCGAGGTCAACCTTTGAAAGGGTTTAACGGCCACGACCGCCCGCACTCCAAAGCGAATATGTATCACAACGCTTAGAGACGGACAGCTCGGCCGGAGACTTCAAGGCGCGCGGGAGCCGCGACGCCCAACACCAAGCGAGGCTTGAGTGGCGAAATGACGCTCGAACAGGCATGCCCCCCGGAATAGCAGGGGGCGCAATGTGCGTTCAAAGATTCGTTGACTCAC
+
A1AA1D13BAAFGGDF1EEEEFEBGHBFFHGFHBGFHHBGHF1ECGE/G1F1B10AB1FAGFHEG99HF499GFG:HEB1*>1@BE2@#9/ECFG3@E/>EE??CCCCFHHHFGGGCGFH1<@GG:GFGFGGGCAGGFEH5??/AFEF@<CCG5G;C@;:FFFB0/@@=9:@>@@;---@?A-F?EECA:9A.AAFEFB@0:;F/C9BFE?FG0GEBF<-2-?BF<F91<A0<///9EE9&;&A%B/FA//0A0GGEAAA00A0B13333E1AA>113@1DAA1>1
@M02197:102:000000000-ALU3V:1:1101:8352:6221 1:N:0:1
GCTAAAGTCGTATCCTCCGCTTATTGATATGCTTAAGTTCAGCGGGTAGTCCTACCTGATTTGAGGTCTAACATAAGAGTTATTAGAGTGAAGGGAGCGAAAACTTATTACGCATTCCACTTAGTCATTTAAGACGAGCCATTGCTGGCAACGTCCAAAGCTCATATATAGAAAACTACATCTGAGAGATAATATGACACTCAAACAGGCATGCCTTTCGGAATACCAAAAGGCGCAATGTGCGTTCAAAGATTCGATGAT
+
BBBBBFFFFAAFGFGAFAEGG?EHHFBGHHGGGHHHHHHHCGGGGGG?F:FHHHFCGHGHHHHHGHHHHBHHGFGGHHHEGHGHHHHHHHFHHHGFFGGGGEGFHHHGHHHGGGHGHGHHHHHE4GFGGHHHHGHGGGDHHHHHGFHGFGGEGGEFGDHHHHHHHHHHGHGFHGGFHHHHBHHFGHHGDHHGBGHFFA1GHHHFHHHFCHHHHHEFECHGBFFA'EBGFEEE9-F(5FEGEFFGAFGGGFBFBFFFAABA?
@M02197:102:000000000-ALU3V:1:1101:14373:6279 1:N:0:1
GCTAAAGTCGTATCCTCCGCTTATTGATATGCTTAAGTTCAGCGGGTATTCCTACCTGATCCGAGGTCAACCTGAAAAAAGTTTTAGAGGCGACCGGGTCCCTGGGCCCTTGAAACTCTACGCGTGCTCCGGAAAGCTCAGTGCGAAGAGGGTCCCTGGGACGCCGTCATTGTCTTTGAGACCAGTTGGCCGGTGAAGGCCGACGCGGTCCAACACCAAACCCGAGGGTTTGAGAGAGGATAATGACGCGCGAACAGGCATGCCCTTCGGAATGCCAAAGGGCGCAATGTGCGTTCAAAGATTCGATGACTCAC
+
CCCCCFFFFBBFGGGGGGGGGGGHHHHHHHHHHHHHHHHHHGGGGGGGHHHHHHHHHHHHHHGGGGGHHHHHHHHFHFHGGFGHHHHGHHGCFGGFFEGGHHHHHGGHGHHHFHHHHHHHHGGFGGGGHHFGGGFHHGHHHHHHGFCGGHHGGHHHHGHGGGGGGHHHHHHHHGGGGHHHHFHFFFGFGGGHHHGHGGGGFGGGGGGHGHHGEFFGFGFGGGGHHGGHFHHHHHHHHHHFFFGFGGE>A01HHHHHHHHHGGGGGGCHGHHHHGHHGHGGGGGHGBFFGGGHCGGGGGGGGCFFFFFFFBBABB
@M02197:102:000000000-ALU3V:1:1101:22576:6491 1:N:0:1
GCTAAAGTCGTATCCTCCGCTTATTGATATGCTTAAGTTCAGCGGGTATTCCTACCTGATCCGAGGTCAACCTGAGAAATAAAAGGTTAGACCGGCCCGACGAGACCTTGCAACTCCCCGCGTGCCTCGAAAGACTCGTTGCGAAGAGGGTCCCACGGACGCCGTCATTGTCTTTGAGACCAGTTGCGGACGAACCACAACGCGGCCCAACGCCCAGCCCGAAGGTTGGAGAGAGGATAATGACGCTCGAACAGGCATGCCCACCGGAATACCAGTGGGCGCAATGTGCGTTCAAAGATTCGATGACTCAC
+
ABBBBFFFFAAFGGGGGGCGGGGHGHHHHHGGHHHGGHHHGHGGGGG?HHHHGHHHGHHHEHADEGEHHHHHHHFGHHBGHHH3GFFGHFFHHEFEGGGGGGGGGGGHFDBDFGFGFEDFGGGGGHFHGGHFGHH<HGHGHGFCCCFHGGEGCHEHC@8CD?DHDHGFCFBBFHGHHDEFFFCFFGFGGFGFFGFGGGEFGGDEFFGFFFGHDGEEGGGHHH9GGAEHHHHHGGHEHHHFBGGFEFGCFHHHHHHHHHGCFEA2BGGBFFHHFFADGGGGHHGHCGCEGBF5GFFBEGCBFDBBFFBBBBB
@M02197:102:000000000-ALU3V:1:1101:26086:6752 1:N:0:1
GCTAAAGTCGTATCCTCCGCTTATTGATATGCTTAAGTTCAGCGGGTATCCCTACCTGATCCGAGGTCAACCTTAGAAATGGGGTTGTTTTACGGCGTAGCCTCCCGAACACCCTTTAGCGAATAGTTTCCACAACGCTTAGGGGACAGAAGACCCAGCCGGTCGATTTGAGGCACGCGGCGGACCGCGTTGCCCAATACCAAGCGAGGCTTGAGTGGTGAAATGACGCTCGAACAGGCATGCCCCCCGGAATACCAGGGGGCGCAATGTGCGTTCAAAGATTCGATGATTCAC
+
BBBBBFFF5AAFGGGGGGG?EGDGHHHHFFHHHGHH5GHGDGEEECGEHFFHGHFHFHHFHDGEEGGHHHHHHHHDEFFFGFFCFGGGGHHHHGCEG9EDGHHHFGGDDDGHGGGHHFFGFFFFGHHHHHFHHHHGFDDFFHFGDBDGFBFGHGFHFFGB@FGGFFGGGGGFFCEFFGD-BFGFDBGGGGGGFFHGFGFGGHGGGFHGGFHHHHGHHHHHHHGGGGFGHFDEH<HFFFGHGGGFCGGHGHHHHGEGGGCGGGGGHGHGGEEAGFFGGBDFGFFFFFFFFBBAAA
@M02197:102:000000000-ALU3V:1:1101:14176:6874 1:N:0:1
GCTAAAGTCGTATCCTCCGCTTATTGATATGCTTAAGTTCAGCGGGTATCCCTACCTGATCCGAGGTCAACCTTAGAAATGGGTTTGTTTTACGGCGTAGCCTCCCGAGCACCCTTTAGCGAATAGTTTCCACAACGCTTAGGGGACAGAAGACCCAGCCGGTCGATTTGAGGCACGCGGCGGACCGCGTTGCCCAATACCAAGCGAGGCTTGAGTGGTGAAATGACGCTCGAACAGGCATGCCCCACGGAATACCGAGGGGCGCAATGTGCGTTCAAAGATTCGATGATTCA
+
AAAAA1DDFAAFGGG31BAFGFFHHHGCFFFHH2FFHHHFHHHGEGGGHHHBGFFHHHGGFHHGCEAFEGFHHHDGFHFFHHHFEFGFGHHHHGGGGFAEGHGHHGGGDCGGCFEHHHHFCFCCGFHHHHHHHGHG/FFFGGFFHGFHHGFHCCHGGGGGGGGGHHFGGHHHGGGGGGGFG@CDGCECHGHGFFEHFFFGGHGGGHHGGDEGHHHGHHHHHHHDFGGGHHGGHHHHHEHFGGGFFGHHEHHDFEEEGHGGGGGHGGHGGGGGFA5GGGGGGC4FFFFFA?AAA
@M02197:102:000000000-ALU3V:1:1101:9734:7177 1:N:0:1
GCTAAAGTCGTATCCTCCGCTTATTGATATGCTTAAGTTCAGCGGGTAGTCCTACCTGATTTGAGGTCTAACATAAGAGTTATTAGAGTGGAGGGAGCGAAAACTTATTACGCATTCCACTTAGACATTTAAGACGAGCCACGGATGGCAGCGTCCAAAGCTCATACATAGAAAACTAGGTATGAGAAGTCATATGACACTCAAACAGGCATGCCTTTCGGAATACCAAAAGGCGCAATGTGCGTTCAAAGATTCGATGATTCAC
+
ABC3AFFFFBBFGGGGGGGGGGGHHHHHHHHHGHHHHHHHHGGGGGGGGFHG:HHHHHHHHHHHHHHHHGGHHHHHHHGGHHHHGHHHHHGHHGGGEGHHHGGGHGHFHHEEGHGHHHHHFHHHHFFDHFFHGGDHHGGGHGHGHHGGHGFGFFGHHGHHHHHHGHHGGHHHHHHHHHGGBBGHHHHHHHHGHGHHHBGGHGHFHFFHGGHHHGGGGFHGHHGHHGHHHGGGGGGHHHGCGEHGFGGGGGGGGFFFFFFFABAAA
@M02197:102:000000000-ALU3V:1:1101:16874:7319 1:N:0:1
GCTAAAGTCGTATCCTCCGCTTATTGATATGCTTAAGTTCAGCGGGTATCCCTACCTGATCCGAGGTCAACCTAGAAAAATAAAAGGTTTCAATCGGCAGAGTTCCTCTCCTTTGACAGACGTTCGAATAAATTCTACTACGCCTAAAGCCGGAGTGGCCTCGCCGAGGTCTTTAAGGCGCGCCCAACTAAGGACGACACCCAATACCAAGCATAGCTTGAGTGGTGTAATGACGCTCGAACAGGCATGCCCCTCGGAATACCAAGGGGCGCAATGTGCGTTCAAAGATTCGATGATTCA
+
ABCCCFFFFBCFGGGGGGGGGGGHHHGHHHHHHHHGHHHCGHHGGGEEHHHGFHHHHHHHHHHGFEGHHGHHHHHGHFHFHFHHEHFGGHHHHHGGGGGGGHHHHHHHHHGHG:HFHHHHHGGGHGHGHGHHHHHGHHHHHGHHHHGGGFGHHHGHFGFFGHGGFGHHGHHHHHHHGGGGGGGHGGFGGHGGGGGHGFEFHHHGFFGHGHHHHHHGFFHH;EEHHFHGHFGGEFEFADFFEHHHF1HGE0GGE?EGHHHHHGHHGGGGGE5CGHGGEGGGGFGGGGGFFFFFFFFBAA?A
@M02197:102:000000000-ALU3V:1:1101:23793:7591 1:N:0:1
GCTAAAGTCGTATCCTCCGCTTATTGATATGCTTAAGTTCAGCGGGTATCCCTACCTGATCCGAGGTCAAAATTAAAAAGAAGCTTCTGGAGACCCCCTTCCGCCGCGAGAGACGCAATTCTGCTGCGCTCAAAGCCGCTGAAGTGGCTGCCAATCGTTTTGAGGCGAGTCCTAACCGACGGCAGGACAGACGCCCAACACCAAGCTGTGCTTGAAGGTGAAAATGACGCTCGAACAGGCATGCCCTAAGGAATACCAAAGGGCGCAATGTGCGTTCAAAGATTCGATGACTCAC
+
>1>AA1FB3AAFGFGGGGGGGGGHHHGFHHHHGFHHHHHHHHGGGGGGCEGHHHHFHHHH11FEG/>FGDGH9HFGHHBF>9BFGGB$A@BF%?>F/>>GBFE??EGE<FEB?DFBCGCBGGB<F;G@/CCCC1F@F@@DFHGH8.<::FFCGG/FFGGEGCE<9E290:CF8BB@@E;GHFFHFGBF/@>/AE1C?HF:1GBBHFGG;GFBGHHGFGF:F;FHGGEG5HHFFGHHHHHHHGGHBGHHGHHGFF2BDGFGGGGGGHHG2GGGHCGGGGGGFGBBFFFFFDAA>>>
@M02197:102:000000000-ALU3V:1:1101:21721:7758 1:N:0:1
GCTAAAGTCGTATCCTCCGCTTTTGATATGCTTAAGTTCAGCGGGTATCCCTACCTGATCCGAGGTCAACCTTGGAAAAATAGACCGAAGGTCGATTGTCCGGCGGCCGTCGCCCAGCACTCCAAAGCGAGATATTTTACTACTACGCTCGAGGCTAGGACGCCGTCGCCGAGGTCTTCAAGGCACGTCCGGCAGCGGACGTTGCCCAATACCAAGCAGAGCTTGAGGGTTGAAATGACGCTCGAACAGGCATGCCCCGCGGAATACCACGGGGCGCAATGTGCGTTCAAAGATTCGATGATT
+
BCCCCFFFFBCFGGGGGGGGGGGGHGHHHHHHHHHHHHHHHHGGGFEHHHHHHHHHHFHHEHGGGGGHHHHHGHHGFHHGHHGHHHGGGGGHHGGGHGHHHFFFFGFGGFGGGGGGHHHHHHHHFGHGFFGGGGHHHHHHHHHHHHGGGGGGFGGGGGGGGGGGGGGGGGGHHGDFFFHHHHHGGGFFGGHGGGGGGHHGHFHHHGHHHFHGHHGHHGHHHGHHHHGHHHFHHHHGGGGGGDFHGFHHHFGHGGGGGGGHHHHGGFFGGGGGGGGHHHHGFEGGGGGGGGGBFFFFFFBBBBB
@M02197:102:000000000-ALU3V:1:1101:9543:7973 1:N:0:1
GCTAAAGTCGTATCCTCCGCTTATTGATATGCTTAAGTTCAGCGGTTATCCCTACCTGATCCGAAGTCAACCTTTGAAAGAGTTTAACGGCCACGACCGCCAGCACTCCAAAGCGAAAATGTATCACAACGCTTAGAGACGGACCGCTCGGCCGGAGACTTCTAGGCGCGCGGGAGCCGCGACGCCCAACACCAAGCGAGGGTTGAGTGGCGAAATGACGCTCGAACAGGCATGCCCTTAGGAATACAAAAGGGCGCTATGTGCATTCAAAGATTCGATGATTCAA
+
A@A??FF3B1>C1GGF1EEG000A333F33AB3GB1B2222GF0//ABGHBA1A0011BFFGFAAEF8;:1AC1BG2@FB00;DF221B9>;9F//9ECEE#/>//>+BFH10CCA9#:F2>@;1G8F;/BCC0BBB912...-#.>11.<.<D<:00DD<00:C@/2>99AEGC?CA?EE</>90>/?/+EF/F>9AG@B$1F@1?E?/FGF9A//3EA@/E5;FAF9AE?F;9B0FF&2A?DA011F0AEA00111FB111331DGFBGA1A1BB31D3>>111
@M02197:102:000000000-ALU3V:1:1101:20363:7998 1:N:0:1
GCTAAAGTCGTATCCTCCGCTTATTGATATGCTTAAGTTCAGCGGGTATTCCTACCTGATCCGAGGTCAACCTAGAAAAATATAAAGGTGACCGGGTCCCGGGGGCCTTGAAACTCTATGCGTGCTCCGGAGAACTCAGTGCGAAGAGGGTCCCTGGGACGCCGTCATTGTCTTTGAGACCAGTTGGCCATGGAGGCGGTCCAACGCGGTCCAACACCAAACACGAGGTTTGAGAGAGGATAATGACGCTCGAACAGGCATGCCCTTCGGAATGCCAAAGGGCGCAATGTGCGTTCAAAGATTCGATGACTCAC
+
3ABBBFBFFBAFGGGGGGGGGGGHHHHHHHGHHHHFGHGFBHHGGGGGHHGHHHHHHHHHHGHGGGGHGGHHHHGHHFBFGFHGHFHGHGGHFEFGGGHHGGGGGGGGHFFFFHGFHHHHGGEGGGFHGGCGGHGHFHHHHHGGGHHGGEEGEHHHFEHHGGGGGGGGGHGHGGHHGHHHHHGHHGFFFFFGGGEGGHHFHCGFGGGHGHEGGGFEGFGFEGGGHHEGBHHHHHGHHHGFHHGGGEEEFGAFHHHHFHHFEGGGCGGGFHFHGHHHFHGGGGGHHHHGGGGHGGGGDDFGFFF4FFBFFAAABB
@M02197:102:000000000-ALU3V:1:1101:17587:8314 1:N:0:1
GCTAAAGTCGTATCCTCCGCTTATTGATATGCTTAAGTTCAGCGGGTATCCCTACCTGATCCGAGGTCAAGTCGTGGTGAGGCTTTGTGGACGCGAGCCCGACGCCATGCTCCAGTCGACGCAATCTTCGCTGCGCGAGAAGCTGGCAAAGGCCGCTGCCAATTCCTTTGAGGCGAGTCCTCACGCCGGCAAGCGGCGGGACAGACGCCCAACACCAAGCAGAGCTTGAGGGTGTAAATGACGCTCGAACAGGCATGCCCCATGGAATACCAAGGGGCGCAATGTGCGTTCAAAGATTCGATGATTCAC
+
ABBBAFFFFABFGGFGGGGGGGGHGHHHHHHHHHHHHHHHGFHGGGEEHHGHHGHGHHHHHHHGGGGHHHHHHGCFDCFHHGGHH/GGHG<HEEF;7GGGGEGG9GGFHH/HHEH<GFFGGGGC:HHHHHGGGGGGGGGGGBGHHGGHHGFFE7GGGGGGGFG;GG9G:GGCGGFBCF6FFFFFFFFFFFDAEFDBFFFFHFEEFFDFCHEGAEFHFHFFFFGB33GHGFFHFGGFFGFGGGEEAGGEFBHHG1G?E11GD5HBHHFHHBGBE2GCGGGEHHCGEEECFFGFGBEFBFC5FFF5AAAAA
@M02197:102:000000000-ALU3V:1:1101:15498:8760 1:N:0:1
GCTAAAGTCGTATCCTCCGCTTATTGATATGCTTAAGTTCAGCGGGTATCCCTACCTGATCCGAGGTCAACCTTAGAAATGGGTTTGTTTTACGGCGTAGCCTCCCGAGCACCCTTTAGCGAATAGTTTCCACAACGCTTAGGGGACAGAAGACCCAGCCGGTCGATTTGAGGCACGCGGCGGACCGCGTTGCCCAATACCAAGCGAGGCTTGAGTGGTGAAATGACGCTCGAACAGGCATGCCCCCCGGAATACCAGGGGGCGCAATGTGCGTTCAAAGATTCGATGACTCAC
+
AABABFBFFBBFGGGGGGGGGGGHHHHHHHGHHHHHHHHHHHHGGGGGHHHHHHHHHHGHHHHGGGGHHHHHHHBGHHHHGEF3AEEHHHHFHFGGCFGDFHHHHGGBECFHFGFFFHFHGGGGGHHFHFHFHB:DCCF:FGFH?ADFGFBGEHHACEHFFFCDFFFFFFFGDADFDBGGFAFFFFGGGGGFDFHHGBBFFFGFDADGHGEHHHGBGEFHHFHGFDCGGHFHHHHGHHHFGFFGGGGHHHHHGGHGGGGGGGFHHHHGGGGGGGFGGGGGGGFFFFFFF@BABA
@M02197:102:000000000-ALU3V:1:1101:7250:8778 1:N:0:1
GCTAAAGTCGTATCCTCCGCTTATTGATATGCTTAAGTTCAGCGGGTATCCCTACCTGATCCGAGGTCAACCTTAGAAATGGGGTTGTTTTACGGCGTAGCCTCCCGAACACCCTTTAGCGAATAGTTTCCACAACGCTTAGGGGACAGAAGACCCAGCCGGTCGATTTGAGGCACGCGGCGGACCGCGTTGCCCAATACCAAGCGAGGCTTGAGTGGTGAAATGACGCTCGAACAGGCATGCCCCCCGGAATACCAGGGGGCGCACTGTGCGTTCAAAGATGCGATGACTCAC
+
>3A33DF@DAAF4EGGGGCEGGGHHHHHHHB5655DF5DDGHFGGCEEHFHFHFFHHFHFBGCEEEFFHHHGHHHFBF5FF3GFEEEEHHGFHG5EE>EEFHEHEFAB7CCHFGHFFHEGG/DC:FGFDHFDGC<AC@5FF9<CDFBEFHHH<GFE<CCECCFCBBEFGGFGGE@CE9:CB0BCB?G@GEBFFBBHGF0FEGF?E//ECCEFGGC0FBBABBFC/C<.;EFFBDGF11FEFFFFFFEGDB2AD1CEEEAE000FBB00EA0F1GF33FG?AA1C3FFFD>1>>1
@M02197:102:000000000-ALU3V:1:1101:11303:8858 1:N:0:1
GCTAAAGTCGTATCCTCCGCTTATTGATATGCTTAAGTTCAGCGGGTATTCCTACCTGATCCGAGGTCAACCACAAAAAATTGGGGGTTTAGCGGCTGGGAGTTATAGCACCTAACAAAAGCGAGAAAAAAATTACTACGCTCAGAGGATACTACAAATCCGCCGTTGTATTTCAGGAACTACAACTCCTAAGAGAAGTAGATTCCCAACACTAAGCTAGGCTTAAGGGTTGAAATGACGCTCGAACAGGCATGCCCACTAGAATACTAATGGGCGCAATGTGCGTTCAAAGATTCGATGATTCAC
+
BBBBABFFFAAFGGGGGGGGGGGHHGHHFHHHHHGHHHHHHFHFGGEEHHHHHHHHGHHHHHHGGGEHHHHHGGHHFHHEHHHGHGGGGGHHHGGGGGGGGFFFFHHBGGH0FFHHHHHHFHGFCGGHHHHHHHGHFHHFFEHHFHHGGFGGFHFHHC#GFGCGHGGHGFHGDHHHFHFGEGHGFHGFFHHFHHHGGHHGHGHFGHEFFFFFGHHFGHHEHFHHGGGHHGHHHGHGGFGGHFGGHHFGHGFGFGHFHGGEGHHHHHHFGHGGGGGGHHGGEGGGGGGGGGGGGGFFFFFFFBBBA3
@M02197:102:000000000-ALU3V:1:1101:13294:8921 1:N:0:1
GCTAAAGTCGTATCCTCCGCTTATTGATATGCTTAAGTTCAGCGGGTATCCCTACCTGATCCGAGGTCAACCTTAGAAATGGGGTTGTTTTACGGCGTAGCCTCCCGAACACCCTTTAGCGAATAGTTTCCACAACGCTTAGGGGACAGAAGACCCAGCCGGTCGATTTGAGGCACGCGGCGGACCGCGTTGCCCAATACCAAGCGAGGCTTGAGTGGTGAAATGACGCTCGAACAGGCATGCCCCCCGGAATACCAGGGGGCGCAATGTGCGTTCAAAGATTCGATGACTCAC
+
ABBABFFFFABFGGGGGGGGGGGHHHHHHHHHGHGGHHHHHHHGGGGGHHHHHHGHHGHHHHHGGGGHHGHHHHHHHHGHHHHGGGGGHHHHHGGGGGGGGHHHHGGFGGGHGGHHHHHHGGGGGHHHHHHGHHHGGGGGGFHHGGGGGHGHHHHHHHHGGGGFGFEGGGFGGGGGGGGGFGGGGGGFFFGFGGHGHGHGGHFGGHHGHHHHHHHHHHHHHHHDGDFGHHGHHGGHHHHHGGGGGGGGHHHHHHGGGGGGGGFHHFG?GGGGGFFGGCGGGGFFFFFFFCCBBA
@M02197:102:000000000-ALU3V:1:1101:18538:8911 1:N:0:1
GCTAAAGTCGTATCCTCCGCTTATTGATATGCTTAAGTTCAGCGGGTATCCCTACCTGATCCGAGGTCAACCTTAGAAATGGGTTTGTTTTACGGCGTAGCCTCCCGAGCACCCTTTAGCGAATAGTTTCCACAACGCTTAGGGGACAGAAGACCCAGCCGGTCGATTTGAGGCACGCGGCGGACCGCGTTGCCCAATACCAAGCGAGGCTTGAGTGGTGAAATGACGCTCGAACAGGCATGCCCCCCGGAATACCAGGGGGCGCAATGTGCGTTCAAAGATTCGATGATTCAC
+
ABCBBFFFFBBFGGGGGGGGGGGHHHHHHHHHHGHCHHHHHGHGGGFGHHHHHFHHHHHHHHGGGGGHHHHHHHFHHHHHHHHHGGGHHHHHHGGGGGGGGHHHHGGGGGGHHGHHHHHHGGGGGHHHFHHHHHHGGGGGGHHHGGGGGFHHHHHHHHHGGGGGGGGHGGGGGGGGGGGGGGGGGGGFGFFGGHHHHHFGGHGGGHHGHHFGHGHGHHHHHHHFGGGGHHFHFGFHHHHHFGGGGGGHHHHHGHHGGGGGGGGHHHHGGGGHGGGGGGGGGCFFFFFFFCBCCB
@M02197:102:000000000-ALU3V:1:1101:18426:8895 1:N:0:1
GCTAAAGTCGTATCCTCCGCTTATTGATATGCTTAAGTTCAGCGGGTATCCCTACCTGATCCGAGGTCAACCTTTGAAAGAGTTTAACGGCCACGACCGCCCGCACTCCAAAGCGAATATGTATCACAACGCTTAGAGACGGACAGCTCGGCCGGAGACTTCAAGGCGCTCGGGAGCCGCGACGCCCAACACCAAGCGAGGCTTGAGTGGCGAAATGACGCTCGAACAGGCATGCCCTTCGGAATACCAAAGGGCGCAATGTGCGTTCAAAGATTCGATGATTCAC
+
AAA3AFFFBAAFGGGGGGGGGGGHHHHGHHHHHHHHHGHHHHHGGGGGHHHHHEHHHHHHHFHGGGGHGHHGGHHGFHFDHHHHHGHHFEEGGGGGGCE?EGGGGGGHHHHGFFFGFEGHHGHFFHHHGGGFGFGHBFFFGF;<DEEFBD@GDGGFGGGGFHGFGDECCAFFF?FFFGCFFFFFGFGEEFFEFFF?GFFFDCEFFGGGGGGHHHHEGGGEFFFCHFHGGHHHGGGGGGGHHGCFGEFFHHGGDEGHFGG?GEDGFFDGFFG?BGFFFFFFF3AAAA
@M02197:102:000000000-ALU3V:1:1101:13444:9545 1:N:0:1
GCTAAAGTCGTATCCTCCGCTTATTGATATGCTTAAGTTCAGCGGGTAGTCCTACCAATCTGAGGCCGATGAATTGAAATTAAATCCCTTCCTCTCTTCCAAAGAAGCGAGGCATGGGCGGGGTTCAGAAGCACTCCAACCAGCAAAACGTCGCGTCCAGCTCCTCGACCCTGCGCCTCTCCTCTCCGAAGTCCTGATATTATCAAAACCCGGCAGGGAAAGACGTGGGCGAAATAAGGAGCTTGCGGCCGTCTTGCCGATCGAATGGATACGCTAATGCAATTCGAGGGAGCCACCGTTGAAGATGGCAAGACCCACAATACCGATCCGCCAGTGTGCTCAACTAAATAAGAAAGCTGTCGGTCGAAGCAATGCGCGGCCCGCAAACAGGCAAGCTCCCCAGATTAGATCTCCAGGGAGCGCAAGGTGCGTTCAAAGATTCGATGATTCAC
+
>1AAAF1BFA11FGBGGGGGEGGGHHFHHHHHCGHGHHHGCFFGGGGG/1DGGBFHCBG0A22AFFCE///1FFH1BF1FGEHFFHFF1BGHFHGHFFGD1BBGB0EF//>/<FGCG/B</>-A@F<FF0GGCGCHFCGHGE.C/;:/;-;GC?@9-AAF/BFCFF.;9A-CBF@@FAF/99/FFFFF-A@?FB/BFB/9/;9BB//;FBF@?@<?-=AFFFF-A-.E@3BFF;ABB#B/;-9B#9--...;.;-@?;.://:9///9...;:/0B;000;09.-9BC9B9....-.0FFHG;;0BC<;0//:.;;0FG<.<..<---<.?10?001111?<111D?22G>2DF?/>/<//////F4?33E/>////E>000535A33AA1331B01025GF35AAABB32B2B2F2B2E?C5FCGGEE4GGCGDFFGFBFFFFFFFBBBBA
@M02197:102:000000000-ALU3V:1:1101:20042:9720 1:N:0:1
GCTAAAGTCGTATCCTCCGCTTATTGATATGCTTAAGTTCAGCGGGTATCCCTACCTGATCCGAGGTCAAACGCAAGAATAATAGGCTTGCTGGACGCTCGACAAGCAGTCTGAAAGCAACGCATGTGCTGCGCTCCCAGGCTTTTGCCGGCTGCCAATTGCTTTAAGGCGAGTCTGCGCGCAATGGCGAGACAAACACCCAACACCAAGCAGAGCTTGAGGGTACAAATGACGCTCGAACAGGCATGCCCCATGGAATACCAAGGGGCGCAATGTGCGTTCAAAGATTCGATGACTCAC
+
CCCBCFFFFAAFGGGGGGGGGGGHHHHHHHHHHHHHHHHHHHHGGGGGHGHHHHHGHHHHHHHGGGGHGHHHGGGGGHH:HGHGHH;HHGHHHH<HGGGGGGGGF:HHHHHGHHHGHHHFHGGGGGHHHHHHCFGGGGHHGHHHHHG<HGGGGGGHBGHHHHHHHHHHHHFGFDFGGGGGGGGFGGGGFFFFFFBFFFFFFFFF6FFFFFFFFFFFFFFFFGF?FF5GB1FFFFFFD=DGGFFFF20E1HHF5A5G5GD3HHHGGGGGGFFHGGGGGHGGGGGGGCGFFFFFFFFCCBBB
@M02197:102:000000000-ALU3V:1:1101:23302:9984 1:N:0:1
GCTAAAGTCGTATCCTCCGCTTATTGATATGCTTAAGTTCAGCGGGTAGTCCTACCTGATTTGAGGTCTAACATAAAAGTTATTAGAGTGGAGGGAGCGAAAACTTATTACGCATTCCACTTAGACATTTAAGACGAGCCACGGATGGCAGCGCCAAAAGCTCATACATAGAAAACTAGGTATGAGAGGTCTTATGTCACTCAAACAGGCATGCCTTTCGGAATACCAAAAGGCGCAATGTGCGTTCAAAGATTCGATGACTCAC
+
BBBBBFB5BA>CGGGGGGGGCGFHHFHHGHFHFG5FGHFHBGHG;EEEF7GHHHHGHHFHHHGGGHH9HHHHHHHHGBFGFGGHHFGFGHGFHG/><1EE1>ECCHFHHDCFEFG22@@E?GHHHHFFGGCF1FDGF@DGF?>FBAGAEFGFCC1%F@GFGF<2D2<G2D@D2DG@GBCFHHHFGEEC1F@1ACFD#;GFFFFGHGGBFF$ECFFBFFFD;D2DABBB;A00A9A@BHEAA01FGCGBFGEA11@33BBFAAAAA
@M02197:102:000000000-ALU3V:1:1101:4598:10022 1:N:0:1
GCTAAAGTCGTATCCTCCGCTTATTGATATGCTTAAGTTCAGCGGGTATCCCTACCTGATCCGAGGTCAAGAGTGTAAAAATGTACTTTTGGACGTCGTCGTTATGAGTGCAAAGCGCGAGATGTACTGCGCTCCGAAATCAATACGCCGGCTGCCAATTGTTTTAAGGCGAGTCTACACGCAGAGGCGAGACAAAACACCCAACACCAAGCAGAGCTTGAAGGTACAAATGACGCTCGAACAGGCATGCCCCATGGAATACCAAGGGGCGCAATGTGCGTTCAAAGATTCGATGACTCAC
+
BBBBBFFFFABFGGGGGGGGGGGHGHFHHHHHHHHHHGGHHHHGGGGGHGHHHHHHHHHFGHHGGGGHGHHHHEDGGHHGHHHG.FGFH;FGHH@EFGEEEEEEGHFDHFHHFH9FGGG@DFGHHHHHB2EGCGGGGGCEHHCFHCGGGG@C?@GFFGHFHHHHGHHFFHGFGFFGCBFFFCFGEEGGGEBFDHFGE>?GFEGHF@GHGGGF@HBHEHHHHFGFDGFHHFDEBGGHGGHHGGHFHGHCGGHGGFEFGHHHHHFHCGGFGEG5HHEFGEFGGGGGGGCGGFFFFFFD?BBA3
@M02197:102:000000000-ALU3V:1:1101:7777:10214 1:N:0:1
GCTAAAGTCGTATCCTCCGCTTATTGATATGCTTAAGTTCAGCGGGTATTCCTACCTGATCCGAGGTCAACCTGGTAAAATAAAAGTGGTTGAGACCAGCTCGAAGGGGACAGCCCACAGCGCGTGCTCCGAAGAAGCTTGTTGCACCGGGGGTCCCAACGGACGCCGTCATTGTCTTTGGGGCCAGGGGAGCCCGAGAAGCTCCCCGTGGGGCCCAACACCAAACGCGAGGTTTGAAGGAAGATAATGACGGTCGAACAGGCATGCCCATCGGAATACCAATGGGCGCAATGTGCGTTCAAAGATTCGATGATTCAC
+
>AAAAFFFFBAFGGGGGGGGGGGHHHHHHHCGHHHFHHHHHFHGCGGGHHHHHHHHHHHFHHHDGGGHEHHHHGHFHHFHHHHBGHHHHGFF9F;HGFH;HHGGGGGGF9FGGHHG<GGHFGGFECDFFHFGDCDH9HHHGHHH<HHHGCDG@FDEGGFFGGGA.AA9FFFEF89FFFFFFA94AFDAAFFFDFF88FFBFF8FFFFF?GFFFFFFDFDE/FEE>AD1?;=F93;BB&HF@DA2F5GE?B0011A5DG3ECF1GAA1EEE?FHHHGGFHCHG2GEE2BFHGACGFFBGGGGFFEFGFFFFFFF?AAA>
@M02197:102:000000000-ALU3V:1:1101:12864:10559 1:N:0:1
GCTAAAGTCGTATCCTCCGCTTATTGATATGCTTAAGTTCAGCGGGTATTCCTACCTGATCCGAGGTCAACCTGAAAAAATAGATTTAGAGGTGGCCGGGCCCGTGACACCTTGAAACTCGACGCGTGCTCCGGAAAGCTCAGTGCGAAGAGGGTCCCACGGACGCCGTCATTGTCTTTGAGACCAGTTGGTCGCGGACGATCCAACGCGGTCCAACACCAAACCCGGAGGTTTGAGGGAGGATAATGACGCTCGAACAGGCATGCCCTTCGGAATACCAAAGGGCGCAATGTGCGTTCAAAGATTCGATGACTCAC
+
CCCCCFFFFBCFGGGGGGGGGGGHHHFHHHHHHGHHHHHHHHHGGGGGHHHHHGHGHHHHHHHGFGGHHHHGHHHHHGHGHHGHHHHHHHHHFHGHHGGGGGGGGGGGHHGHHHHHHHHHGHGFGGGGGGHHGGGGGHHHHHHHHHGGGGGHHGGHHHHHGFGGGDGHHHHHHHHHHHHGHFFGEFGGGGGGFGGGHGGHHHFGGGGGGHHHHFGHFFGGGFFGGGHHHGHHHHHHGHHHHHHHHHGFEGEFHEHHGHHHHHHGGGGGGGHHHHFHGCHHHGGGGGGEBHGFEGHGGGGGGGGGGFFFFFFFBAA3A
@M02197:102:000000000-ALU3V:1:1101:14077:10696 1:N:0:1
GCTAAAGTCGTATCCTCCGCTTATTGATATGCTTAAGTTCAGCGGGTAGTCCTACCAATCTGAGGCCGATGAATTGAAATTAAATCCCTTCCTCTCTTCCAAAGAAGCGAGGCATGGGCGGGGTTCAGAAGCACTCCAACCAGCAAAACGTCGCGTCCAGCTCCTCGACCCTGCGCCTCTCCTCTCCGAAGACCTGATATTATCAAAACCCGGCAGGGAAAGACGTGGGCGAAATAACGAGCTTTCGTCCGTCTTGCCGATCGAATGGATGCGCTAATGCATTTCGAGGGAGCCCCCGTGGAAGATGGCAAGACCCTCAATACCGATCCGCCAGCTTTCTCAACTAAATAAGAAAGCTGTCGTTCGAAACAATTCGCGGCCCTCAAACAGGCATGCGCCCCAGATTAGATCTGCCGGGAGCGCAAGGTGCGTTCAAAGATTCGATGATTCAC
+
BBABBFFFFAAFFGGGGGCGGFEFFHHHHHBHHFEHFHHGCHFGGGE?FGHHHHH1FGGHFHHHGGEECGGHBHHGHHGHHHBFHFHFHHGBGFHHHHGHFE3CGHHGGGGCEAGHGGGCGGG?AHHHGEGFHFGHHHHHGGHGHGHHEG:CCF-??BDFGGFCFFGGGGCGGFAFFDDFFFEFFFF?-DA.;BBFFEFFFBFFFFFEFDFF--B-@A.:.F/9DA;5DAD;/9AFFFB?:4DBFF@--AFFE@99---//////:9----9//F9//B;-9-:--BAE--@9--?EFF;;;09;0/BBBG:;./::;:..:ACC@@@-.F1D0?1?/11?@11F1DF1GFBGBG/?>//BFB</GGHGFEEE>/@@??/0/@01HEDFBF/F>>///CBGFHGHHGHG/EA/CGGCCGE?B1FB0A?FFGDA33CGEB1113F13@1??A1
@M02197:102:000000000-ALU3V:1:1101:14013:10644 1:N:0:1
GCTAAAGTCGTATCCTCCGTTTATTGATATGCTTAAGTTCAGCGGGTATCCCTACCTGATCCGAGGTCAACCTTAGAAATGGGGTTGTTTTACGGCGTAGCCTCCCGAACACCCTTTAGCGAATGGTTTCCACAACGCTTAGGGGACAGAAGACCCAGCCGGTCGATTTGAGGCACGCGGCGGACCGCGTTGCCCAATACCAAGCGAGGCTTGGGTGGTGAAATGACGCTCGAACAGGCATGCCCCCCGGAATACCAGGGGGCGCAATGTGCGTTCAAAGATTCGATGATTCAC
+
AAAAAB13B>1BGGGGGGG1FGHHGHHHHHHHGHHHHHHHHHHGGGGGHDHFHHHHHHHHHHHGGGGHHHHGHFHHHGHHDFEC;>EGEFHHHG/E@/>#EFBECF///>#</CGHBG1:>/./#'G:1F1:GH#<<<AAF9<F/<:CEF#<<G/.BGAEC-#.FBB9AFFAA.;9.-D#A9A=?D?@9A9.9:0:0;HA;9/-:GCC.AG<.#.8BG8BBHHGGGGGHHGHHHGHHHGHGGC7A00HHHHGHHGFE2?GGGGHHHHGGFGHGGGGGGGGGGFFFFFFFACCBA
@M02197:102:000000000-ALU3V:1:1101:10937:10725 1:N:0:1
GCTAAAGTCGTATCCTCCGCTTATTGATATGCTTAAGTTCAGCGGGTATTCCTACCTGATCCGAGGTCAACCTGAGAAATAAAAGGTTAGACCGGCCCGACGAGACCTTGCAACTCCCCGCGTGCCTCGAAAGACTCGTTGCGAAGAGGGTCCCACGGACGCCGTCATTGTCTTTGAGACCAGTTGCGGACGAACCACAACGCGGCCCAACACCCAGCCCGAAGGCTGGAGAGAGGATAATGACGCTCGAACAGGCATGCCCACCGGAATACCAGTGGGCGCAATGTGCGTTCAAAGATTCGATGATTCAC
+
BBAABFFDFBBFGGGGCGGGGGGHHFHGHHHCFGHGHHHHHHFE??E?BHHHHHHHHHHHFFHGCEFHHHHHHHFHHHGHHFHHHGHGFGHHHEEGG:C9EEGGGDGFBGHFHHHHHHFGGFCCDGFHFDFGCHH9HCGFGGGGGEBFDFGB@CGHGGGGGGGGBGDFGFBFFFEFFFFGHHGGDGFFEEAGFCD=GGGGGCDF;B>DGGFFFEDGCGEFGB@EGHHHHFGHGGDGBFEBBEFCGHEED533EHHFBGF0??A?GBFBBFF23A22AECFHFHHGFEFGGFCFBGFGGCFFBFFDFBBBAA
@M02197:102:000000000-ALU3V:1:1101:10949:10708 1:N:0:1
GCTAAAGTCGTATCCTCCGCTTATTGATATGCTTAAGTTCAGCGGGTATTCCTACCTGATCCGAGGTCAACCTGAGAAATAAAAGGTTAGACCGGCCCGACGAGACCTTGCAACTCCCCGCGTGCCTCGAAAGACTCGTTGCGAAGAGGGTCCCACGGACGCCGTCATTGTCTTTGAGACCAGTTGCGGACGAACCACAACGCGGCCCAACACCCAGCCCGAAGGCTGGAGAGAGGATAATGACGCTCGAACAGGCATGCCCACCGGAATACCAGTGGGCGCAATGTGCGTTCAAAGATTCGATGATTCAC
+
BBBBBFF5D?3FGGDGGGGCEAAGFHHGHHCFHHHHHHHHCHHGEG2EGGHFHHHGHHHGHFFGGGFHFF3FFHHFFHFHFHFFG?@F91@B39>>9>FE8<EBCGAC811GHBCD1GFCG?//7HDCC?HDBFH1;.AF<A<DG?D?A.A:?GGG?DCC@9BG0FDCHBFFGGGBFGAFEHGCFFFB?C?HFGDEFDACGCCFGBECFFDHE/AEE?EEFHFAF3BFHFHFBEGFH;GH?F1@E;HEBF3HG3C1G21AA?E2BGEHFGGFACFEA22EABF5GGAEAGFGEBGGEEACFFFFFFA3AAA
@M02197:102:000000000-ALU3V:1:1101:21769:11171 1:N:0:1
GCTAAAGTCGTATCCTCCGCTTATTGATATGCTTAAGTTCAGCGGGTATCCCTACCTGATCCGAGGTCAAGAGTGTAAAAATGTACTTTTGGACGTCGTCGTTATGAGTGCAAAGCGCGAGATGTACTGCGCTCCGAAATCAATACGCCGGCTGCCAATTGTTTTAAGGCGAGTCTACACGCAGAGGCGAGACAAAACACCCAACACCAAGCAGAGCTTGAAGGTACAAATGACGCTCGAACAGGCATGCCCCATGGAATACCAAGGGGCGCAATGTGCGTTCAAAGATTCGATGATTCA
+
CCDDDFFFFBAFGGGGGGGGGGGHHGHHHHHHHHHHHHHHHGHGGGGGHGHHHHHHHHHHHHHGGGGHHHHHHFGHHGHHHHHHHHHHHHHGHHGGGGGGGGGHHHGHHHHHHHGHGGGGGGGHHHHHHHGGGGGGHHGHHHHHHHHGGGGGGHHHHHHGHHHHHHHHHHHHHGHHGGGGHHHGGGGHHFHHFHHGGFFFFHFHFFGHHHGGHHHHHHHHHHHHHHHHGHGGGGGHHGHHHHHHHHHGGGHHHHHHHHHHHHHHHGGGGGHFHHGEEGGGGGGGGGGGFFFFFFFAAAAA
@M02197:102:000000000-ALU3V:1:1101:27362:11226 1:N:0:1
GCTAAAGTCGTATCCTCCGCTTATTGATATGCTTAAGTTCAGCGGGTATCCCTACCTGATCCGAGGTCAACCTTAGAAATGGGTTTGTTTTACGGCGTAGCCTCCCGAGCACCCTTTAGCGAATAGTTTCCACAACGCTTAGGGGACAGAAGACCCAGCCGGTCGATTTGAGGCACGCGGCGGACCGCGTTGCCCAATACCAAGCGAGGCTTGAGTGGTGAAATGACGCTCGAACAGGCATGCCCCCCGGAATACCAGGGGGCGCAATATGCGTTCAAAGATTCGATGATTCAC
+
ABCBAFFFFBAFGGGGGGGGGGGHHHHHHHHHHHHHHHHHHHHGGGGGHHHHHHHHHHHHHHHGGGGHHHHHHHHHHHHHHHHGFGGGHHHHHGGGGGGGGHHHHGGGGGGHHGHHHHHHGGGGGHHHHHGHHHHGGGGGGHHGGDGGGHHHHHHHHHHGGGGGGGGHGGGGGGGGGGGGGGGGGGFGGFFHGHHHHHHGGFGGFHHGHFGHHHHFHHHHGHHGGGGGHHGHGHHHHGHHGGGGGGGHGHGGHHHGGGGEGGGHHHHGGGGGGGGGGGGGGGFFFFFFFBCCCB
@M02197:102:000000000-ALU3V:1:1101:5552:11393 1:N:0:1
GCTAAAGTCGTATCCTCCGCTTATTGATATGCTTAAGTTCAGCGGGTAGTCCTACCTGATTTGAGGTCTAACATAAAAGTTATTAGAGTGGAGGGAGCGAAAACTTATTACGCATTCCACTTAGACATTTAAGACGAGCCACGGATGGCAGCGCCCAAAGCTCATACATAGAAAACTAGGTATGAGAGGTCTTATGACACTCAAACAGGCATGCCTTTCGGAATACCAAAAGGCGCAATGTGCGTTCAAAGATTCGATGATTCAC
+
ABCCCFFFFCBFGGGGGGGGGGGHHHHGHHGHHHHHFHHHGHHGFG9GGHHHHHHHHHGHHHHFGHHHHHHHHHHHHHHGGHHHHFHHHHHHGGHGGGGHGFHHHHHGHHGGGGHGGHHHHHFHHGFGHHGHGFHGGGGGHHHHHGFGFHGGGGHHHGHGHHHHHGHHHHHHHHHHHHHHFFFGEHHHHFBFFHFHHHGEGAEHHFF3BHHHGBEFFGGGHFHHHGHFGGGF?FFFGHFEEFEGGGGGFGGGGFFFFFFFBAAAA
@M02197:102:000000000-ALU3V:1:1101:5568:11409 1:N:0:1
GCTAAAGTCGTATCCTCCGCTTATTGATATGCTTAAGTTCAGCGGGTCGTCCTACCTGATTTGAGGTCTAACATAAAAGTTATTAGAGTGGAGGGAGCGAAAACTTATTACGCATTCCACTTAGACATTTAGGACGAGCCACGGATGGCAGCGCCCAAAGCTCATACATAGGAAACTAGGTATGAGAGGTCTTATGACACTCAAACAGGCATGCCTTTCGGAATACCAAAAGGCGCAATGTGCGTTCAAAGATTCGATGATTCAC
+
AAB@AFFFD?ACGGGGGGEEFAEHFDDGHH5GHHHHGGG<<G;2EEF$AF:;;HH:HBFFGHBGFEGF99H9FFHH8DH9GGFFGF:GF;1&1C<###0><=#0FGBEDGFF11EEF$GD3F??#<?3DG<-FB<@B>/CFGF#<FFB,<?<>/<A1GC5<22<F@B22=3#BB@DB+F11DF/BGCC1B)D;F2AABDF$9FFFHGEA010A9CB0#FFD;A1)/F1GEEEA;D13F070EAGGGD33FEB111FFDB3A1111
@M02197:102:000000000-ALU3V:1:1101:10018:11271 1:N:0:1
GCTAAAGTCGTATCCTCCGCTTATTGATATGCTTAAGTTCAGCGGGTATCCCTACCTGATCCGAGGTCAACCTTAGAAATGGGGTTGTTTTACGGCGTAGCCTCCCGAACACCCTTTAGCGAATAGTTTCCACAACGCTTAGGGGACAGAAGACCCAGCCGGTCGATTTGAGGCACGCGGCGGACCGCGTTGCCCAATACCAAGCGAGGCTTGAGTGGTGAAATGACGCTCGAACAGGCATGCCCCCCGGAATACCAGGGGGCGCAATGTGCGTTCAAAGATTCGATGACTCAC
+
3AABAFFFFBBFGGGGGGGGGGGHGHHHHHHHHHHHHHHHHHHGGGGGHHHHHHGHHHHHHHHGGGGHHHHHHHHHHHGHGFHGGGGGHHHHHGGGGGGGGGHHHGGGGGGHFGHHHHHGGGGGGGFGHHHGHHFGGGGGFHHGGGGGGHHHGHHGHHHGGGGGGGGGGGGGGGGGGGGGGGGGGGFFGGGFFHHGGFBGGGGGGHHFFHGHGHHHHHHHHHHDGGGGFHGHFFHHHHHHGGGGGGGGHHHHHGDCGGGGGGCHHFHGEGGHGGGGGGGGGGFFFFFFFBBABA
@M02197:102:000000000-ALU3V:1:1101:17419:11491 1:N:0:1
GCTAAAGTCGTATCCTCCGCTTATTGATATGCTTAAGTTCAGCGGGTATCCCTACCTGATCCGAGGTCAACCTTAGAAATGGGGTTGTTTTACGGCGTAGCCTCCCGAACACCCTTTAGCGAATAGTTTCCACAACGCTTAGGGGACAGAAGACCCAGCCGGTCGATTTGAGGCACGCGGCGGACCGCGTTGCCCAATACCAAGCGAGGCTTGAGTGGTGAAATGACGCTCGAACAGGCATGCCCCCCGGAATACCAGGGGGCGCAATGTGCGTTCAAAGATTCGATGACTCAC
+
1AAAA1FFFA1CFGGGGGGGGGGHGHHHHHHHHHHHHHGHHCFGGGGGGFGHGHHHGGHH1EFEEEEHHGF0BB9EGFBEEGGEGGGGHGGB9EC?BBEEFFFFFFGCGC6CGCGGHFDDCFBBBFFFHFDEF1/EBBEEFFBF?B<BF;/<6/C.GCCDCC?DBFFGFFFEA9.99;9;9AG;CGFDEEBGGHFF50;GGHG3FFGCD@FF9/HGHBHFDHHDCG8GH<D1HG1FGGG:7GGGECGHHHHGFFDGEE?GGEEDDGFAFA?GCBGGFGGECBFFFFFDDA3A>>
@M02197:102:000000000-ALU3V:1:1101:21978:11726 1:N:0:1
GCTAAAGTCGTATCCTCCGCTTATTGATATGCTTAAGTTCAGCGGGTATCCCTACCTGATCCGAGGTCAACCTTAGAAATGGGGTTGTTTTACGGCGTAGCCTCCCGAACACCCTTTAGCGAATAGTTTCCACAACGCTTAGGGGACAGAAGACCCAGCCGGTCGATTTGAGGCACGCGGCGGACCGCGTTGCCCAATACCAAGCGAGGCTTGAGTGGTGAAATGACGCTCGAACAGGCATGCCCCCCGGAATACCAGGGGGCGCAATGTGCGTTCAAAGATTCGATGACTC
+
CCCCCFFFFBAFGGGGGGGGGGGHHHHHHHHHHFHHHHHHHHHGGGGGHGHGHHHHHHHHHHHGGGGHHHHHHHHHHHHHHHHGGGGGHHHHHGGGGGGGGHHHHGGGGGGHGGHHHHHHGGGGGHHHHHHGHHHGGGGGGGHHGFFGGHHHFHHHHHHEGGFGGGGGGGGGGGGGGGGGGGGGGGGGGGGHGHGFHHFGGHGGGHHGHFHHGHHHHHHHHHHGGGGGFHAGHHHHHHHFFGGGFFGHHHHGFCHGGGGGGGGHHHHGGGGGGGGGGGGGFFFBFFFAAABB
@M02197:102:000000000-ALU3V:1:1101:27083:11948 1:N:0:1
GCTAAAGTCGTATCCTCCGCTTATTGATATGCTTAAGTTCAGCGGGTATTCCTACCTGATCCGAGGTCAGAGTCAAAAGGTTTTCTGCCACAAGGCAAGAAGGGTTCTGAGCGGGCTTGACGCGGAGCAAGGGACAAGACGAAACTTATTACGTCTGTCACGGATGCAAGCGATCCCACTAAGTCATTTGAGGCGAGCCGTGTAACCGGCAGGACGCCCATGTCCAAGTCCACGCCAGGTCATAAACCAGACGGGATTGAGATTTCATGACACTCAAACAGGCATGCCTTTCGGAATACCAAAAGGCGCAAGGTGCGTTCAAAGATTCGATGACTCAC
+
BCCCCFFFFCCFGGGGGGGGGGGHHHGHHGHHHHHHHHHHHHGGGGGGHHHHHHHHHHHHHHHGGGGHGHHHHHHHHHHGGHHGHHHHHHHHHHHHHHGFHHHGHHHHHHHHGGGGGHGHHGGGGGGGHHHGGHGGHHHHGGGGGHHHHHHHGHHHGHHGHGGGHGHGGGGGHHGGGGGGHFGGGGHHHGGGFFGGGFFHHGGGGGFHGHGFFGGGHHHHHHGGEGHHGGGGGHHHHHHGHHHHHHHGHGGGHHHHFFGHHHHHGHHHHHHHGHGHGHHHHHHGHGHGGGGHHHGHHHGHHGGGGGGGHHGGGGGHGGGGGGGGGGFFFFFFF@BBBA
@M02197:102:000000000-ALU3V:1:1101:13313:11942 1:N:0:1
GCTAAAGTCGTATCCTCCGCTTATTGATATGCTTAAGTTCAGCGGGTAGTCCTACCTGATTTGAGGTCAGAGTCAAAAAGGTATGCCAGGCCAATGAAGGCAAGACAGGTTGGTTCTGAGCAGGCGTACGCAGAGCAAGGGACAAGACGAAACTTATTACGTCTGTCACGGATGCAAGCGATCCCACTAAGTCATTTGAGGTGAGCCGTTTGACCGGCAGACACCCATGTCCAAGTCCAACACCTGGTCATAAACCAGATGGGATTGAGATTTCATGACACTCAAACAGGCATGCCTTTCGGAATACCAAAAGGCGCAAGGTGCGTTCAAAGATTCGATGACTCAC
+
B@BCCFFFFBAFGGGGGGGGGGGHHHHHHHHGHHHHHGHGHHGGGGFGGHHHHHHHHHGHHHHHGHHFHHGHHHHGHGHGG@FHHHGHHHHGHHHGHHHHGGEFHHHHGHHHGGHHGGHHHHHHGGDGGGGGGGHHFGFGDEFGHHGGHGGGGGHHHHHHGGHHGHHHHHHGFFFHGFGGGHGGHHHHHHFGHHGGGHGHHHGGGGGHGGGGGGFGGHHHGGHHFGHFHHEHHHHHHHGHGGGHGHHGHHHGGHHHHHHHHHGHHGHHHFHHHHHFHHFHFHGHHHHHHHHHEHHGGGGHHHGGHHGGHHGGGGGHHHGGGGGHGCFGGGGGGGFFFFFFFBBBBA
@M02197:102:000000000-ALU3V:1:1101:2383:11976 1:N:0:1
GCTAAAGTCGTATCCTCCGCTTATTGATATGCTTAAGTTCAGCGGGTAGTCCTACCTGATTTGAGGTCTAACATAAAAGTTATTAGAGTGGAGGGAGCGAAAACTTATTACGCATTCCACTTAGACATTTAAGACGAGCCACGGATTGAAGCGCCCAAAGCTCATACATAGAAAACTAGGTATGAGAGGTCTTATGACACTCAAACAGGCATGCCTTTCGGAATACCAAAAGGCGCAATGTGCGTTCAAAGATTCGATGACTCAC
+
>11A11DBD111BGGGGFCGGGGHHGHHHHHHHHHHHFGFHHHGG898GHHHHHHHGHHH*78H7FHHFHHHH@GEHGHHHEHHBFHE1@F1BA<</<>FG?E7F11B>2EF?@2D2B>GB@2FFDG2@B2HGB<<GE/CFEB3?3%E#10?1?<A(BD<EGGHFH4@4HH-GGHF84GF9;3$F@FBCF::HHHHGFGGHHHHH.HHFHHF5A1E8GHHHH<FHCHFGA?DGEHBHHEBFGHGGGGGGGGGGFFFFFFFBBAAA
@M02197:102:000000000-ALU3V:1:1101:19163:12417 1:N:0:1
GCTAAAGTCGTATCCTCCGCTTATTGATATGCTTAAGTTCAGCGGGTATCCCTACCTGATCCGAGGTCAACCTTTAAAGAAGGGGTTTGACGGCACGCGTCCGCCCGTCCTCCGAAGCGATGATAATCACGACGCCAGGAGACGGTCGGCGCGGCCGGCGACATTAAGGCGCGCGGCGTGAGACACCACGGCGCCCAACACCCAGCCGGGCTGGATTGGACTTAATGACGCTCGAACAGGCATGCCCCCCGGAATACCAGAGGGCGCAATGTGCGTTCAAAGATTCGATGACTCAC
+
AABBCFFFFCCFGGGGGGGGGGGHHHHHHHHHHHHHHHHHHHHGGGGEHHHHHHHHHHHHHHHGGGGHGHHHHHHHHGHHHHHGGGGGE;HGGGGFFEFFEGEFGGGDFGGHHGGGGGGEHGHHHHHHHHGGGFGFGFHHGHGGGGGGGGGFGGGGFFFFFFFFFFFFFBDFFFFFFFFFFFFFFFFFGGGGGGEFFEFFFFGGGGGFGHFHHGHHGHHGFHHGGGFFFDDHDHHHHHHHHHGGGGGGCHHHHHHFHHGHGGFGGHHHHGGGGGGGGGGGGGGGFFFFFFFBAAAA
@M02197:102:000000000-ALU3V:1:1101:8402:12452 1:N:0:1
GCTAAAGTCGTATCCTCCGCTTATTGATATGCTTAAGTTCAGCGGGTATCCCTACCTGATCCGAGGTCAAGAGTGTAAAAATGTACTTTTGGACGTCGTCGTTCTGAGTGCAAAGCGCGAGATGTACTGCGCTCCGAAATCAATACGCCGGCTGCCAATTGTTTTGAGGCGAGTCTACGCGCAGAGGCGAGACAAACACCCAACACCAAGCAAGGCTTGAAGGTACAAATGACGCTCGAACAGGCATGCCCCATGGAATACCAAGGGGCGCAATGTGCGTTCAAAGATTCGATGATTCAC
+
BBBBBFFFFBBFGGGGGGGGGGGHHGHHHFHHHHGHGGHHHGHGGGGGHHHHGHHHHEHHHHEEGGGHHHHHHDDGGGHHHGHFHHHHHHHFHGGGGGEGGGGHGHHHHHHHHHHEGGGGGGGHHHHHHHGGGGGHHHHHHHHHHHHGGHGGHHHHHHHHHGHHHHFGHGHGHGGGGGGGGGFFEEGFHHHHHHGFGFGHHGHFFGFHHFHFHGHGHHHHHHHHHGFFGFFGGGFFBHHFHHFHFFGFGHHHHHHHHHHHHHCHGGGCGHFHHGFEGHFGGFFCGGFGFBBFFFFBBBBB
@M02197:102:000000000-ALU3V:1:1101:16784:12697 1:N:0:1
GCTAAAGTCGTATCCTCCGCTTATTGATATGCTTAAGTTCAGCGGGTATTCCTACCTGATCCGAGGTCAACCTGAGAAATAAAAGGTTAGACCAGCCCGACGAGACCTTGCAACTCCCCGCGTGCCTCGAAAGACTCGTTGCGAAGAGTGTCCCACGGACGCCGTCATTGTCTTTGAGACCAGTTGCGGACGAACCACAACGCGGCCCAACGCCCAGCCCGAAGGTTGGAGAGAGGATAATGACGCTCGAACAGGCATGCCCACCGGAATACGAGTGGGCGCAATGTGCGTTCAAAGATTCGATGACTCAC
+
AAAAABFD@A>CGGGFBF11EEE1F33D3B3FD2FGBAFHCEGE?///1F2GBDB011BGHHAE/A/>BDD0FEF01@@@F@EGHCHHHA1B@#E7EG#EBE9B<CFHBGFGHH0@1G9B@@CG?<GCFAHG.A0.A-AC<:CCBEB:#0:CG:FF--@9@@<A@GB//B/0<F9FFFDHG>>F/BB9@/<?.@A@EEEB>/#90/099#*G@?EA?FCHH;G>G:9B98;FFG@2AFFB:>FB/AFE21A1DHEGBA/EAA//C2G10EB/0B00E000B1310EEAB1G333BB1B1CFFFD1D>1>>1
@M02197:102:000000000-ALU3V:1:1101:4860:12797 1:N:0:1
GCTAAAGTCGTATCTCCGCTTATTGATATGCTTAAGTTCAGCGGGTATCCCTACCTGATCCGAGGTCAAGAGTGTAAAAATGTACTTTTTGGACGTCGTCGTTATGAGTGCAAAGCGCGAGATGTACTGCGCTCCGAAATCAATACGCCGGCTGCCAATTGTTTTGAGGCGAGTCTACACGCAAAGGCGAGACAAACACCCAACACCAAGCAGAGCTTGAAGGTACAAATGACGCTCGAACAGGCATGCCCCATGGAATACCAAGGGGCGCAATGTGCGTTCAAAGATTCGATGACTCAC
+
ABBB@FFFFB>FFGGGGGGGGGHHGHHDGFHHHBFHHHHHHCEFGAAFHFFGFHHHHHHHHHGGGGHHEGHHGG:FBGHGFHHHH;HHHHGCHBGGGGGGGGGFHHHFHHHHBGHHGGGGGGGHHGGFHFGGGGGGGGGGHGHHFFCGCGGFGGGFHHHHHHHHHGGFECHHGFGHGGGGHGHGFFFHHHHGGFGGFFEGHGGDEGHHGGFGFHGHHFFFHHHHH:HHHGFEGGGGGHHHDGB9FHECDHGDHGF5HHHGHHGG?E2EGHGFFA2EEACGFF5FGGGFFFFFBFFA?AAA
@M02197:102:000000000-ALU3V:1:1101:7387:12819 1:N:0:1
GCTAAAGTCGTATCCTCCGCTTATTTATATGCTTAAGTTCAGCGGGTAGTCCTACCTGATTTGAGGTCTAACATAAAAGTTATTAGAGTGGAGGGAGCGAAAACTTATTACGCATTCCACTTAGACATTTAAGACGAGCCACGGATGGCAGCGTCCAAAGCTCATACATAGAAAACTAGGTATGAGAGGTCTTATGACACTCAAACAGGCATGCCTTTCGGAATACCAAAAGGCGCAATGTGCGTTCAAAGATTCGATGATTCAC
+
3AAAAFFDFBAFFFFFFFC?E?EGH5DGGHGFHBHBFHFGHHHGC#CGFB5G5B7GHH+BGHFF1GB2AFGHHHFDGHFDGHHHHGHGFDHHHGEE?GHHGEE5GGFF74F1F81@3BGDFH@@B.D1FB?DB<??0EBC?@HGFBGE0??/3FGGHEHGDGGHHHFGFBEDHHGFGHGF;HDHEHHFFFFHFHHHFB51GCFA9BGHHEFG.9GGGE75DGG5B9DFFGGG-6HF9BB$EEAG:BFFFGA4GBFFFFD@AA@A?
@M02197:102:000000000-ALU3V:1:1101:7371:12829 1:N:0:1
GCTAAAGTCGTATCCTCCGCTTATTGATATGCTTAAGTTCAGCGGGTAGTCCTACCTGATTTGAGGTCTAACATAAAAGTTATTAGAGTGGAGGGAGCGAAAACTTATTACGCATTCCACTTAGACATTTAAGACGAGCCACGGATGGCAGCGTCCAAAGCTCATACATAGAAAACTAGGTATGAGAGGTCTTATGACACTCAAACAGGCATGCCTTTCGGAATACCAAAAGGCGCAATGTGCGTTCAAAGATTCGATGATTCAC
+
CCCCCFFFFBBFGGGGGGGGGGGHHGCHHGHHHHGHHHHHGHHGCGGGGHHHHHHHHHHHHHHHGHHHHGHHGHHFHHHHHHHHHGHHGHHGHGHGDGGHHFHHHHHHHHHGGGGGFFEHHHHHHHHHHHHHHGHGFCGGGGHHHHGGGGGGHHHHGHGHHHGGHHHHHHHHHHHHGHHHFHFHHHHHHHHGHHHHHHHHHHHHHHHHHHHHHHGGGGHHGHHHHGHHHGFGGGHHFHEFFGHGGGGGGGGGFFFFFFFFCBBBB
@M02197:102:000000000-ALU3V:1:1101:17028:13110 1:N:0:1
GCTAAAGTCGTATCCTCCGCTTATTGATATGCTTAAGTTCAGCGGGTATCCCTACCTGATCCGAGGTCAACCTTTGAAAGAGTTTAACGGCCACGACCGCCCGCACTCCAAAGCGAATATGTATCACAACGCTTAGAGACGGACAGCTCGGCCGGAGACTTCAAGGCGCGCGGGAGCCGCGACGCCCAACACCAAGCGAGGCTTGAGTGGTGAAATGACGCTCGAACAGGCATGCCCCCCGGAATACCAGGGGGCGCAATGTGCGTTCAAAGATTCGATGATTCAC
+
BCCCBFFFFCBFGGGGGGGGGGGHHHHHHHCHHHHHHHHHHHHGGGGGHHGHHHHGHHHHHHHGGGEHHHHHHGHGFHHHHHFHHHHHGFEGGGGGGGGGGGGGGGGHHHHHHHGGGGGHHGGHGGHHHGGGGGGHGHHHGGGGGGHHHGCGGGGGGGGGGGGGFFFGFFGGFFFFGEBFGGGGGGGGHFGGGHGGGHHGHHHGHHHGHHGHFHHGGGGGGHGHHHHHFEFFGGGGCFFHHHHHHHGGGGGGGGGGHHHGGGGHGGGGGGGGGGFFFFFFFCCCBB
@M02197:102:000000000-ALU3V:1:1101:5868:13109 1:N:0:1
GCTAAAGTCGTATCCTCCGCTTATTGATATGCTTAAGTTCAGCGGGTATCCCTACCTGATCCGAGGTCAACCTTAGAAATGGGGTTGTTTTACGGCGTAGCCTCCCGAACACCCTTTAGCGAATAGTTTCCACAACGCTTAGGGGACAGAAGACCCAGCCGGTCGATTTGAGGCACGCGGCGGACCGCGTTGCCCAATACCAAGCGAGGCTTGAGTGGTGAAATGACGCTCGAACAGGCATGCCCCCCGGAATACCAGGGGGCGCAATGTGCGTTCAAAGATTCGATGACTCAC
+
CCCBCFFFFCCFGGGGGGGGGGGHHGEHFHGHHHHHHHHGHHGGGGGGHHHHHGHHHGHHHHGGGGEFBHHHHHHHHHHGHFHGGGGFHHGHHGFFGEGFGGHHHGGGGGGHGGHHHGHHGGGGGHHFHHHHHGHGGGGGGGHHGDCGGGHHFHHHHHGGGFFFFBBFFGGFGGGFGGGGGGGFFFGFGGGFFFHHHG;FGHGGGHFGGBEFHFHHHHBHHHHGGGGGHHGHHHHHHEHHGGGFGGCBHFHHGHHGGGGGGCCHHHHGGGGHGGGGGFGEGAF4BFFFFA>AAA
@M02197:102:000000000-ALU3V:1:1101:14439:13411 1:N:0:1
GCTAAAGTCGTATCCTCCGCTTATTGATATGCTTAAGTTCAGCGGGTATCCCTACCTGATCCGAGGTCAAGAGTGTAAAAATGTACTTTTTGGACGTCGTCGTTATGAGTGCAAAGCGCGAGATGTACTGCGCTCCGAAATCAATACGCCGGCTGCCAATTGTTTTGAGGCGAGTCTACACGCAAAGGCGAGACAAACACCCAACACCAAGCAGAGCTTGAAGGTACAAATGACGCTCGAACAGGCATGCCCCATGGAATACCAAGGGGCGCAATGTGCGTTCAAAGATTCGATGACTCAC
+
CCCCBFFFFCCFGGGGGGGGGGGHHHHHGHHGHHHHHHHHGHGGGGGGHHHHHHHHHHHHHHHGGGGHHGGHHGHHHHHHGHHDGHHHHHHGGHHGGGGGGGGGHHFHHGHGHHHGHGGGGGGGHHHHHHHGGGGGGGHGHHHHHHGGGGHDCGGGHGHHHHHGHHGGGGGHHHFHFGGGGGHHGGGFFGFHHHHGGGGGHHGHGFGHHHHHGGHGHHHHHHHHHHHGHHGGGGGHGGHHHHHHHHHGGGEGHGHHHHGGHHGHHGGGGGHHHHFEFGGGGGGGGGGGGFFFFFFFCBAAB
@M02197:102:000000000-ALU3V:1:1101:20463:13521 1:N:0:1
GCTAAAGTCGTATCCTCCGCTTATTGATATGCTTAAGTTCAGCGGGTATCCCTACCTGATCCGAGGTCAACCTTAGAAATGGGTTTGTTTTACGGCGTAGCCTCCCGAGCACCCTTTAGCGAATAGTTTCCACAACGCTTAGGGGACAGAAGACCCAGCCGGTCGATTTGAGGCACGCGGCGGACCGCGTTGCCCAATACCAAGCGAGGCTTGAGTGGTGAAATGACGCTCGAACAGGCATGCCCCCCGGAATACCAGGGGGCGCAATGTGCGTTCAAAGATTCGATGACTCAC
+
CCCCCFFFFCCFGGGGGGGGGGGHHGHHGHHHHHHHHHHHHHHGGGGGHHHHHHHHHGHHHHHGGGFHHHHHHHHHHHHGHHHHGGGHHHGHHGGGGGGFGHHHHGGGGGGHHGHHGHHHGGGGGGHHHHHGHHHGGGGGGHHHGGGGGHHHHHHHHHHGGGGGGGGHGGGGFFGGGGGGGGGGGGGGGGGGFGHGHGGGGHGGGHHGHHGHHHHHHHHHHHHGGGGGHEFHGHHHHHHHGGGGGFGHGFHHHHHGGGGGGGGHHHHEGGGHGGGGGGGGGGFFFF5FFBBBBB
@M02197:102:000000000-ALU3V:1:1101:23362:13542 1:N:0:1
GCTAAAGTCGTATCCTCCGCTTATTGATATGCTTAAGTTCAGCGGGTAGTCCTACCAATCTGAGGCCGATGAATTGAAATTAAATCCCTTCCTCTCTTCCAAAGAAGCGAGGCATGGGCGGGGTTCAGAAGCACTCCAACCAGCAAAACGTCGCGTCCAGCTCCTCGACCCTGCGCCTCTCCTCTCCGAAGTCCTGATATTATCAAAACCCGGCAGGGAAAGACGTGGGCGAAATAACGAGCTTTCGTCCGTCTTGCCTATCGAATGGATGCGCTAATGCATTTCGAGGGAGCCACCGTGGAAGATGGCAAGACCCTCAATACCGATCCGCCAGCTTTCTCAACTAAATAAGAAAGCTGTCGTTCGAAACAATTCGCGGCCCTCAAACAGGCATGCTCCCCAGATTAGATCTGCCGGGAGCGCAAGGTGCGTTCAAAGATTCGATGATTCC
+
CCCBCFFFFBBFGGGGGGGGGGGHGHHHHHHHHHHHHHHHHFHGGGGGGHHHHHHHHHHHHGHHGGGGGGGHGHHGHHHGHHHHHHGGHHHHHHHHHHHHHGHHHHHHGCGGGGHHGHHFGGCADGHGHHHHHGHHGHHHGGEFHHHHHGHHGGGDGGGGGGGGGGGGGGGGGFFFFFFFEFFFFFFFAFFEFFFFFFFFFFFFF/BFF?DCFFFFFFEF../.9-DEDEAFFFFFFFFF?>;F:DFDDFFFA.9F9999/FBFFBB@FCAAGGGFB0BFEGGGGFFE?GFG?C:FAGGFGHGHHHGDHFFFFDCD0GHGEGDGFC-CGCBFHFHBHEFGHGDHEHHG2HHHHHHHGGGGGHGGCHHFGFEGGE?GEEDEEGHHFFFHHF3HHFGEEEFFHHHGFHHGHFFCGCGEDGGGGGHHHGGEE4GGDFGGFGFFFFFFFFBBAA?
@M02197:102:000000000-ALU3V:1:1101:11637:13670 1:N:0:1
GCTAAAGTCGTATCCTCCGCTTATTGATATGCTTAAGTTCAGCGGGTAGTCCTACCTGATCCGAGGTCAACCTTGTAAAAAATGGGTTATAGGACCGTGCCGGGGGACCTTTCAACTCCGTGCGTGCTTGAAAAAGCTCGTTGCACCGAGAGTCCCACGGACGCCGTCATTACTTTTGGGACCGGTCGGGGGTGAACCCGGACCTGGATCCAACAACAAGCCAGGCTTGAGAGGTGATAATGACGCTCGAACAGGCATGCCCCCCGGAATACCAGGGGGCACAATGTGCGTTCAAAGATTCGATGATTCAC
+
CCCCCFFFFCCFGGGGGGGGGGGHHHFHHHHHGHFHHHHGHHHGGGGGGHHHHHHHBGHHHHHGGGGHHHHHHHHGHHHHHGHHHGHGHHHHB;FFGGHGHGGGGGCGGHHHHHGGHHHGHGGGGGGGHHGHGHHGHHHGGGHGHHHGFGGGHHHHHHGGGGDAFGGGGGGFGFFFFFFFFFFFFGGGGGGGGFFGGGGFGHGHGHHGGHHGHHHHGHFGHHHFGHFHGBHHHHHHHHHHGGGGGGHDHHHHFHHHHGGGGGGGGBHHCHHHGGGGHHHGHGHHGGGGHGGGCGGGGGGFFFFFFFBBBA?
@M02197:102:000000000-ALU3V:1:1101:11638:13691 1:N:0:1
GCTAAAGTCGTATCCTCCGCTTATTGATATGCTTAAGTTCAGCGGGTAGTCCTACCTGATCCGAGGTCAACCTTGTAAAAAATGGGTTATAGGACCGTGCCGGGGGACCTTTCAACTCCGTGCGTGCTTGAAAAAGCTCGTTGCACCGAGAGTCCCACGGACGCCGTCATTACTTTTGGGACCGGTCGGGGGTGAACCCGGACCTGGATCCAACAACAAGCCAGGCTTGAGAGGTGATAATGACGCTCGAACAGGCATGCCCCCCGGAATACCAGGGGGCACAATGTGCGTTCAAAGATTCGATGATTCAC
+
ABAABFF5FBBFFGGGGGGGGGGHHHHHHHHHHHHHHHHHHGFGGGEEFGHGHHFHGHHHHHGGGGGHHHHGHHHFHHHHHGEHHH3FFHHHBGHHGGHGHGGFBCFGGHHHFGFHHHHGHGGGGGGGHHFFHHA.CGGFFFGDFGHFFGGGHHGHHHFF@DADFC/FFFFBFFFFFFFFEFFFFFFGGGGGGFFGFEFFFFFHHHHHHFGHHHHHFFFFGHHGGFHHHHHHHFFDGFHHGGGGGGGGHHHGHHHHGGGGGGGGGGHHGHFHGGGGHHGGHHHHGE?EC4FFFGFBGGFFFFFFFD3ABA3
@M02197:102:000000000-ALU3V:1:1101:17774:13610 1:N:0:1
GCTAAAGTCGTATCCTCCGCTTATTGATATGCTTAAGTTCAGCGGGTATTCCTACCTGATCCGAGGTCAACCTGAGAAATAAAAGGTTAGACCGGCCCGACGAGACCTTGCAACTCCCCGCGTGCCTCTAAAGACTCGTTGCGAAGAGGGTCCCACGGACGCCGTCATTGTCTTTGAGACCAGTTGCGGACGAACCACAACGCGGCCCAACGCCCAGCCCGAAGGTTAGAGAGAGGATAATGACGCTCGAACAGGCATGCCCACCGGAATACCAGTGGGCGCAATGTGCGTTCAAAGATTCGATGATTCAC
+
ABBCCFFFFCCFGGGGGGGGGGGHHHHHHHHHHHHHHHHHHHHGGGGGHHHHHHHHHHHHHHHGGGGHHHHHHHHHHHHHHHHHGGHHHHHHHGGGGGGGGGGGGGGHHGHHHGHHHHGCGGDGGHHHHHHHGFHGHGGGHGGGGGGGGGGHHHHHGGGGGGGGGGHHHHHHGHGHHHFHHGGFGFGGGGGHFHGGFGGGGGGHFGHGGFGHGGGGFGGHHHHHHHHHHHHHHGHHGHHHGGGGGFE?HHHHFGHHHGGGGEEGHHHHHHHGHHGGGGGGHHHHGGGGGGGGGGGGGGGFFFFFFFBBAAA
@M02197:102:000000000-ALU3V:1:1101:2527:13739 1:N:0:1
GCTAAAGTCGTATCCTCCGCTTATTGATATGCTTACGTTCAGCGGGTATCCCTACCCGATCCGAGGTCAACCTTGAGAAGGTGGGTTTAACGGCATGAGAGGCCCGTCGCCGCCAGCGAACCCGGTATTGCCACAACGCTGGGCTCGGGACGCTCCCGCCGGAGACATGGGGGCCCGGGTCACCCCCGGGGACCAATACCAAGCGAGGCTTGATGGGTGTAATGACGCTCGAACGGGCATGCCCCCCGGAATGCCAGGGGGCGCAATGTGCGTTCAAAGATTCGATGATTCTC
+
A3AAAFFDFBAFGGGGFFE?E?EHHEGHGHFFHHF3ABFFFHHFGCAEFGGFHGHCFGGG0EFFGGGHH<GAGGD8HEHFF'BF7?FEGBG';E8;H6GFB//F;/0?C?FGFG:?E?<@--./;#/#<<;DD:GF::;.A@DA9;D@(-9-9.?CA9-@@EFFFFB@@BEAAC=B=/9.;;;9ADGGFC9$0F;EFFGEG:?AG:@@;00G:/<CH:FBH7CC5*CF#.<>9@0GC0GCC@CECEFFGBDB0EF/CEEAE0BFED000?B1133B3FEA11BF@@1DA>11>
@M02197:102:000000000-ALU3V:1:1101:14198:13913 1:N:0:1
GCTAAAGTCGTATCCTCCGTTATTGATATGCTTAAGTTCAGCGGGTATCCCTACCTGATCCGAGGTCAAACGCAAGAATAATAGACTTGCTGGACGCTCGACAAGCAGTCTGAAAGCAACGCATGTGCTGCGCTCCCAGGCTTTTACCGGCTGCCAATTGCTTTAAGGCGAGTCTGCGCGCAATGGCGAGACAAACACCCAACACCAAGCAGAGCTTGAGGGTACAAATGACGCTCGAACAGGCATGCCCCATGGAATACCAAGGGGCGCAATGTGCGTTCAAAGATTCGATGATTCAC
+
CCCCCFFFFCBFGGGGGGGGGGHHHHHHHHHHHHHHHHHGHHGGGFFHHHHHHHHHHHHHHHEEEEFFHHHGGGGGGGHHHHHHHHHHHHHHHHHGGGGGGGGGHHHGHHHHHHHHHGHHGGGGGGFHHHHGGHGHFHHHHGHHHHHHHGGHHHHHHHHHHHHHHGHGHHHHGHHHHGGHGHGGGGGHHHHHHGEFFFHGGHGHGHHHHHHGFFHHHHHHHHHGHHHHGGGGGGHFFHHHHHHHHGGGHHHHHHGHHHHHFHCGGGGFGHGHGGGGHGGGGGGGGGGFFFFFFFAAAAA
@M02197:102:000000000-ALU3V:1:1101:26527:13817 1:N:0:1
GCTAAAGTCGTATCCTCCGCTTATTGATATGCTTAAGTTCAGCGGGTATTCCTACCTGATCCGAGGTCAACCTGAAAAATATAGATTTAGAGGTGGCCGGGCCCACAAGACCTTGCAACTCGACGCGTGCTCCGGAAAGCTCAGTGCGAAGAGGGTCCCATGGACGCCCGTCATTGTCTTTGAGACCAGTTGGCCGCGAACGGTCCAACGCGGTCCAACACCCGAAACCCCCGCGGTAAAGCAGGGGTTTTGGAGGGAGGATAATGACGCTCGAACAGGCATGCCCTTCGGAATGCCAAAGGGCGCAATGTGCGTTCAAAGATTCGATGACTCAC
+
CCCCDFFFFCCFGGGGGGGGGGGHHGHHHHHHHHHHHHHHGHHGCGEFHHHHHHHHHHGGHHHGGGGHHFHHHHHHHHHHEHHHHHHHHGHHHHHGGHGGGGGGGGGHH;HGGGHHHHHHGGHGGGGGGCGGGFGDGGHHHHHGGHHGGGGGHHGDHGHHHHHFFFGGGGGGGEGGFGGGGGFGFFFGGGGGGFGGGGGGGGHHFFFFGGGHGEHFFFFFGGGHDGFFGGFGGGHHHHHHHGGGGGHHHHFGHHGFFGHHHHHHGGGGGEHCHHHHHHHHHEGGGGGGHHHHHGHHHHHGGGGGGHFCGGGGHGGGGGGGGGGFFFFFFFBCCCB
@M02197:102:000000000-ALU3V:1:1101:14217:13908 1:N:0:1
GCTAAAGTCGTATCCTCCGTTATTGATATGCTTAAGTTCAGCGGGTATCCCTACCTGATCCGAGGTCAAACGCAAGAATAATAGACTTGCTGGACGCTCGACAAGCAGTCTGAAAGCAACGCATGTGCTGCGCTCCCAGGCTTTTACCGGCTGCCAATTGCTTTAAGGCGAGTCTGCGCGCAATGGCGAGACAAACACCCAACACCAAGCAGAGCTTGAGGGTACAAATGACGCTCGAACAGGCATGCCCCATGGAATACCAAGGGGCGCAATGTGCGTTCAAAGATTCGATGATTCAC
+
3AAABFBFFAAFGGGGGGGGGGHHHGHHHHHHHHHFHGGGHHFGGGGHHFFHHHHHHGFFFHGFGFHHHHHGGG;EGHFFHFHBFHHFGFFGH<HGGGGGFGFGHEBCH3GB3FFGHHHHGGGGGHHHHHHFCGGHFHHGGFCGFFFFEDGCCGHHHH<1DGHHHHF?FFDGGHHGFCAFFHGGECFDHHHEHGEEFFEFGFGHGHHHGHHFGHHFHGGHHHGFGBGF?FE?EAGGFFHHFGCAA0GGGHHHHHFHFF3CHFFCEE2?GFGBAGGGFGFFBGF5GGGFFFFFFFA>3AA
@M02197:102:000000000-ALU3V:1:1101:5218:14479 1:N:0:1
GCTAAAGTCGTATCCTCCGCTTATTGATATGCTTAAGTTCAGCGGGTATTCCTACCTGATCCGAGGTCAACCTGAGAAATAAAAGGTTAGACCGACCCGACGAGACCTTGCAACTCCCCGCGTGCCTCGAAAGACTCGTTGCGAAGAGGGTCCCACGGACGCCGTCATTGTCTTTGAGACCAGTTGCGTTGCCACAACTCGGTCCAACACCCAAACCGAGGTTTGGAGAGAGGATAATGACGCTCGAACAGGCATGCCCCCCGGAATACCAGGGGGCGCAATGTGCGTTCAAAGATTCGATGACTCAC
+
ABBBBFFDFBBFGGGGGGGGGGGHHGHHHHHHHHHHHHHHHHHGGGGGHHHEGHHHHHHHHHGGGGGHHHHGHHHHHGHHHHFHFGHHHEGHHGGGGGGGFFBFFFGHHGHHHHHHHHGGGGGGDFHHGGEFGHHHHGCFHGGGBFGGFFGHHHHHGCFFFDDFFFGFFFB9BFGFFFFFFFFFFFFFFGFFGGGGGGFGGGFECFFFEGGGGGFGGHHGHHGFFGHHHHHHHHHHGGFGFFBHFGHGDBHHHHFGFGGGGHHGFGHHEEA?GGFFFFCHHEEECCGFFFFE5EFFFFFFFFDBAAAA
@M02197:102:000000000-ALU3V:1:1101:9354:14652 1:N:0:1
GCTAAAGTCGTATCCTCCGCTTATTGATATGCTTAAGTTCAGCGGGTAATCTTACCTGATTTGAGGCCAGAAAGGAATACATAAAGAATTATGTATGTGTGTGTTTGTTTGGTAGCAGATGACAAAAGCACAAGATTTTTATGGGTTTGCCTTAACAAAAATCTATGGCTGACACTCATCCACTCATACTTTTAAGGCAAGGTGATACAAAGAGGCTAATCTCATAACCAAGCCCAAGGACCCGTTAAAAGAATTTTTCATAAAAAAAAACCGTTTAATGGAGATATTCACGACACTCAAACAGGCATGCTCCGAGGAATACCAAGGAGCGCAAGATGCGTTCAAAGATTCGATGATTCAC
+
AABAAFFFFBCFGGGGGGGGGGGHHHHHHHGHHHHHHHHHHHHGGGGEHHHHHHHHHHGHHHHHGHGGHHHHHGHHHHHHHHHHHGGHHHHDGGHGGHHGHGGHFFGHHHHGHHHGHHHHGHFHHHHHHHHHFGBFHHHHHHHHFFGGDHHHGHHHHHFGHHHHHGGHHEFHHHHHHFBHDFHGHHGHGGHHHHHHGHGHGFHHHFHHHHGHH8HGHHDFHHGHGFHHGGFECHHHGEEA?ACGGFFHHGHHHHHFBFGD/E?GGEFE11EB3FBDHGBBGG@5HFFBEFAGFHFEHHHHGDBHHHHHEEAEAFFFFHGCHHCHHGGGGEGHHHEGEE4GFBFGFGGGGF4BFFBFBBBBB
@M02197:102:000000000-ALU3V:1:1101:14115:14774 1:N:0:1
GCTAAAGTCGTATCCTCCGCTTATTGATATGCTTAAGTTCAGCGGGTATCCCTACCTGATCCGAGGTCAACCTTAGAAGGTATGCTTCTGGAGAGCCGACCTACCAGTGCCTAGGGCGCGACTGTGCTGCGCTCACGGCCGGCGGATGCGGGCTGCCACTGATTTTAAGGTGAGTCGCCGCGCGGAGGCGGGACAAGCACCCAACACCAAGCTGTGCTTGAGGGTTGAAATGACGCTCGAACAGGCATGCCCCACGGAATACCGAGGGGCGCAATGTGCGTTCAAAGATTCGATGATTCAC
+
BBBBAFFFFBAFGFBGFGGGGGGHHHHHHGHHHHHHHHHGHGHGCGCGHHHHHHHHG3FHHHHGGGGHHHHGGHHHHHGHFHHEHHHHHFFFCGFH;G:GGGHHHHFGHHHHHHHHGECCGGGFHHHHHGFGE?@FHGGGGFGFGFGGGGGGDBAFGGGFFFGGGGGGCF0AFFFFFFGGFFFGF?CFFHGHHCHDF<+BGECED8EG3CFHGHFGEFGHHGFF6GD9FHEBFFEAFCHHFFHHHFHGGGEEAHBDHHGGFGEEAGFGCGFDFGEGGEB4BGGDGGCGFFFFDFFFA??AA
@M02197:102:000000000-ALU3V:1:1101:26460:14773 1:N:0:1
GCTAAAGTCGTATCCTCCGCTTATTGATATGCTTAAGTTCAGCGGGTATCCCTACCTGATCCGAGGTCAACCTTAGAAATGGGGTTGTTTTACGGCGTAGCCTCCCGAACACCCTTTAGCGAATAGTTTCCACAACGCTTAGGGGACAGAAGACCCAGCCGGTCGATTTGAGGCACGCGGCGGACCGCGTTGCCCAATACCAAGCGAGGCTTGAGTGGTGAAATGACGCTCGAACAGGCATGCCCCCCGGAATGCCAGGGGGCGCAATGTGCGTTCAAAGATTCGATGATTCA
+
BAABBFF@FAAFFFGGGGGGGAEDFGFHHHGFGHHHHHGFFEFG?E2AFFHGHHGCFFBGGBGG0EFHH:EFF:HHH5;HHGFDEEGGG<HGDEGCEEEEGFGFHGGDCG?GEGGFHHHGG>1CGHFDHHGHD1FE?;<FFEFAFB@EFGGHEGFHH<GGGGC@C@GFGFF9997FDBG:9;>;BB3??BBBC/BFA5FFFGFFFACCFHGGCFFD0A<:HHG?/5/?C74?<?BBFA0FB.///B/F2A1FB0CB//EA0E01DA1A0A11BGAB3ABA11CFFDD31A>>1
@M02197:102:000000000-ALU3V:1:1101:24807:14795 1:N:0:1
GCTAAAGTCGTATCCTCCGCTTATTGATATGCTTAAGTTCAGCGGGTACTCCTACCTGATCCGAGGTCAACCTTTTGTGGGGGCGCAAGAAGCGCTTTCACGGCTGGAACCCGCAGCACGCCCTGAGCGAGAGAGATGCTACTACGCTCGGGGCGACAGCGCCCCCGCCACTGGTTTTCAGGGCCGGCGGCTTTGCGAGAAGGCTGGGCCGATCCCCAACCCCAGGCACTGGGGGCCTGAGGGTTGAAATGACGCTCGAACAGGCATGCCCGCCAGAATACTGGCGGGCGCAATGTGCGTTCAAAGATTCGATGATTCACTGAATTCTGCAATTCACATTACTTATCGCATTTCGCTGCGTTCTTCATC
+
BBBABFFFFCBFGGGGGGGGGGFHHHHHFFHHFHGHGHHHHCHGFGGGGHHFFHHHHHEFHHHGGGGHHHGHHHEHFGGDE?EGGFGF@FHFHGGGGGHHHFFGGCDCGFFGGFGGGHA?@CC<CHHF?C-ACCA;GH0FGHF<HG:9;C;?-#-/58654/#@99CCD9AFBB/;;/FF/9ADFA@;--9#9@BFA0;0:B.9FADAE7..:?CCCFFF.;GHGBFGACCGG9;F1>AFCHHHHHGFC/?CCC@/CBFGF?1FB0GCCEE1EFG2HGGFGGGGCGGGCFHHGEEEAHCFFGHHGEA00GEF1FGDDD2GBGDA0FBHGFHHHFGGFFHHGBCFGEGGGG?E0?E1GAAFCFFFAA?AA
@M02197:102:000000000-ALU3V:1:1101:27734:14775 1:N:0:1
GCTAAAGTCGTATCCTCCGCTTATTGATATGCTTAAGTTCAGCGGGTATTCCTACCTGATCCGAGGTCAACCTGAAAAATAGAGATTTAGAGGTGGCCGGGCCCACAAGACCTTGCAACTCGACGCGTGCTCCGGAAAGCTCAGTGCGAAGAGGGTCCCATGGACGCCCGTCATTGTCTTTGAGACCAGTTGGCCGCGAACGGTCCAACGCGGTCCGACACCCGAAACCCCCGCGGTAAAGCAGGGGTTTTGGAGGGAGGATAATGACGCTCGAACAGGCATGCCCTTCGGAATGCCAAAGGGCGCAATGTGCGTTCAAAGATTCGATGATTCAC
+
A3ABBFFFF?AFGGGGGGGGGGGHHGHGGHHHHHCHHGGHHHHGGGGGFGHHFHHHFFHHHHHGG?EHHHHGHFHGHGHG3G3FDHHFFGHH2FGGHHGG//EEGF?GH<FF9HG2GBCHFF;:GGGACDFGFGFFGFGHHH9HHGFCG;GGGGG3CC8:6GHHGCC@BF9AFGFBCFGG3FFGGGGGFB0@B/FDAFA;ABGF4:BBBFC@<9<<#@/GD?GFE@/@DDCCE@?B3F9BCCFFFEB?3321B21FG4B555HHEEE012GCGHHEHFA1BGGFAEA2FFFHHFCCHHFCGGGGHGHHGGGGHGGGGGBGGGGFFFFFFFBBBAA
@M02197:102:000000000-ALU3V:1:1101:27720:14787 1:N:0:1
GCTAAAGTCGTATCCTCCGCTTATTGATATGCTTAAGTTCAGCGGGTATTCCTACCTGATCCGAGGTCAACCTGAAAAATAGAGATTTAGAGGTGGCCGGGCCCACAAGACCTTGCAACTCGACGCGTGCTCCGGAAAGCTCAGTGCGAAGAGGGTCCCATGGACGCCCGTCATTGTCTTTGAGACCAGTTGGCCGCGAACGGTCCAACGCGGTCCAACACCCGAAACCCCCGCGGTAAAGCAGGGGTTTTGGAGGGAGGATAATGACGCTCGAACAGGCATGCCCTTCGGAATGCCAAAGGGCGCAATGTGCGTTCAAAGATTCGATGATTCAC
+
BABB@FFFFBAFGGGGGFG?ECGGHCHHHCHGHFHCHHHHHHHGGFEGHHHHHHHHHHHHHHHGGGGHHEHHHHHHHF??GFGFHHHFHHGGHCGCFHGGGGGGGGGHG<HHHHHHHHHHGCED@FC@DDEHHG@BFCFHFHHGHD1?DGGGHHGGHGGHHHGHFCCGGFFFGGGGFFGGFFFEEGG;GFGGGGGFFFFFFFF8FFFFF@AGFFFFF<FEEGFF.CCGGEFGGGHFFFHGFFFEEFAFFF0/G0EFFHGF@BFB/CEE?0EEA1BBFB1CFFF/A///F2GB1110BGCE0EA0DDHGEA0ABFCGFGBDAAA11F3FFFAAAAA
@M02197:102:000000000-ALU3V:1:1101:26443:14779 1:N:0:1
GCTAAAGTCGTATCCTCCGCTTATTGATATGCTTAAGTTCAGCGGGTATCCCTACCTGATCCGAGGTCAACCTTAGAAATGGGGTTGTTTTACGGCGTAGCCTCCCGAACACCCTTTAGCGAATAGTTTCCACAACGCTTAGGGGACAGAAGACCCAGCCGGTCGATTTGAGGCACGCGGCGGACCGCGTTGCCCAATACCAAGCGAGGCTTGAGTGGTGAAATGACGCTCGAACAGGCATGCCCCCCGGAATACCAGGGGGCGCAATGTGCGTTCAAAGATTCGATGATTCA
+
BBBABFF5DAAFGGGGGGFGGGGGHBAF6GHGHHHGFHHHHHHGGECFFHHHHHHHHFHGGGFEGGGGH<HHHHHHHHFFG6AAEGGG<GGE@CFGGE?EGHFHHFGDGGAHGGEFFGEBC?FGGHHEGFFHF<EDFFFGGHFFFFCGGFHEBGCGECGAFGFDCFGGFGGGBFGGGF?@ABCFFA?D=>=DAFBGGCFFBFFFFHHFBG/FFHGHFGFED<A??FGDFG?=FG<@FFFGCCCEEA/022AFD1///EAA0EE11GFA0A11A1FBGGBEG1>@FFF@1?AAA
@M02197:102:000000000-ALU3V:1:1101:28736:14738 1:N:0:1
GCTAAAGTCGTATCCTCCGCTTATTGATATGCTTAAGTTCAGCGGGTATCCCTACCTGATCCGAGGTCAACCTTTGAAAGAGTTTAACGGCCACGACCGCCCGCACTCCAAAGCGAATATGTATCACAACGCTTAGAGACGGACAGCTCGGCCGGAGACTTCTAGGCGCGCGGGAGCCGCGACGCCCAACACCAAGCGAGGCTTGAGTGGCGAAATGACGCTCGAACAGGCATGCCCTTCGGAATACCAAAGGGCGCAATGTGCGTTCAAAGATTCGATGACTCAC
+
CCCCCFFFFCBFGGGGGGGGGGGHHHHHHHHHHHHHHHHHGHHGGGAFHHHHHHHHHHHHHHHGGGEHHHHHH:HHHHHHHHFGHHHHGGGDGGGGGGGGGGGGGGGHHHHHHHGGGGGHHHHFHHHHGGGGGGGHHGHHGGGGGGHHHGGGGGHHHHGHHHFGGGGGGGGGGGDFGGGGGGGHGGHGHFGGGHGGGHHGHHHHHHGGGGHHHHFGGGGGHHGGHHHHHHHHGGGGGGGHHHHHHHHHHGGGDGEFFHHGGGGHGGGFGGGGGGFFFFFFFCBAAB
@M02197:102:000000000-ALU3V:1:1101:7047:14961 1:N:0:1
GCTAAAGTCGTATCCTCCGCTTATTGATATGCTTAAGTTCAGCGGGTAGCCCTACCTGATTTGAGGTCAGAGTCATAAATATAGTTGGTTGTGAGCAGACGTCTAAGCCCGGCACAGACGAAACTTATTACGTCTTAAGCCATCAGCTTTCTTTCCACTAATCCATTTGAGGCGAGTCTAATGAAAGACAGACGCCCAAGTCCACATCCATCAGGTCGTAAAACCCAAAGGAGTGAGATTTCATGACACTCAAACAGGCATACCTTTCGGAATACCAAAAGGTGCAAGGTGCGTTCAAAGATTCGATGATTCAC
+
A@BBBFFFFABFGGGGGGFGGGGHHHGHHHHHHHHHHHHHHHHGGGGFEHHHHHHHHHHHHHHHGGHHGHHFBGGHHHHHFHHFGHHHGHGGFHHGHGGHGGGGEHHHHHGGGHGHGHHG@DGGHHGHHHGHHHHGHGGHHHHHHHHHHHHHHHHHHHHHHHHHHHHHGHGGFGEHGHHHHHHHGHHHGHHGFHGHHHHHHHFHHFFHGHHGGGGGGFHGGGGGHHFHHFFHHFFHHHHHGHGFHFHHGHHHHHHHHHHHGFFGGGGHHHHHFGGGHHHGHCGHHHHFGGGHGGGGGGGGGBFFFFFFFBCBBB
@M02197:102:000000000-ALU3V:1:1101:23647:14972 1:N:0:1
GCTAAAGTCGTATCCTCCGCTTATTGATATGCTTAAGTTCAGCGGGTATCCCTACCTGATCCGAGGTCAACCTTAGAAATGGGGTTGTTTTACGGCGTAGCCTCCCGAACACCCTTTAGCGAATAGTTTCCACAACGCTTAGGGGACAGAAGACCCAGCCGGTCGATTTGAGGCACGCGGCGGACCGCGTTGCCCAATACCAAGCGAGGCTTGAGTGGTGAAATGACGCTCGAACAGGCATGCCCCCCGGAATACCAGGGGGCGCAATGTGCGTTCAAAGATTCGATGATTCAC
+
CCCCCFFFFCCFGGGGGGGGGGGHHHHHHHHHFHHGHHHHHHHGGG2EGHHGHHHHHHHHHGHGGGGHHHHHHHHHGHGHHHHEFGGFHHHHHFGGGGGGGHFHHGGGGGGHGGHHHHGHGGGGGHHHHHHHHHHGGGGGGHHHGFGFFHHHGHHHHHHGGGGGGGGGGGGGGGGGGGGGGGGGGGFFGGFGGHGHGFGGGGGGGHGGHGHGHGHHHHFHHHGGGGFGHFGHEHHHHHHHGGGGGGGHHHHHGGHGGGGGGGGFGHHGFGGGGGGGGGGGGGFFFFFFFABCBC
@M02197:102:000000000-ALU3V:1:1101:6912:15159 1:N:0:1
GCTAAAGTCGTATCCTCCGCTTATTGATATGCTTAAGTTCAGCGGGTAATCTTACCTGATTTGAGGCCAGAAAGGAATACATAAAGAATTATGTATGTGTGTGTTTGTTTGGTAGCAGATGACAAAAGCACAAGATTTTTATGGGTTTGCCTTAACAAAAATCTATGGCTGACACTCATCCACTCATACTTTTAAGGCAAGGTGATACAAAGAGGCTAATCTCATCACCAAGCCCAAGGACCCGTTAAAAGAATTTTTCATAAAAAAAAACCTTTTAATGGTGATATTCACGACACTCAAACAGGCATGCTCCGAGGAATACCAAGGAGCGCAAGATGCGTTCAAAGATTCGATGATTCAC
+
BBCCCFFFFABFGGGGGGGGGGGHHHGFHHGGHHHGHHHHHHHGGGGGHHHHGHHHHHHHHHHHGFGGHGHHHHHHHHHHHHHHHHHHHHHHHHHHHGHGGEFHHHHFHHHE/GEHHHHHHHHHHHHHHHHHHGGGHHHHHHHHHHGGGGFGHHHHHHHHHHGHHHHGHHGHGHGGGHHHGHHHHHHHGHHHHHHHHHHHHHHHHHHHHHHGHHHHHHHHHFHGHHHHGGHHHHHHHHGGF/GGFHHHGHHHGFHHHHHGAGGGFGGHHHFFHHFFHHHHGHFHGHFGCGGGHGHGFHGHGHGFHHGFCFGGGHHGHHGCFGHGHFDEACHGHHGGGGHGGGGGGGCGFFFFFFFFBBBAA
@M02197:102:000000000-ALU3V:1:1101:20404:15312 1:N:0:1
GCTAAAGTCGTATCCTCCGCTTATTGATATGCTTAAGTTCAGCGGGTATCCCTACCTGATCCGAGGTCAACCTTAGAAATGGGGTTGTTTTACGGCGTAGCCTCCCGAACACCCTTTAGCGAATAGTTTCCACAACGCTTAGGGGACAGAAGACCCAGCCGGTCGATTTGAGGCACGCGGCGGACCGCGTTGCCCAATACCAAGCGAGGCTTGAGTGGTGAAATGACGCTCGAACAGGCATGCCCCCCGGAATACCAGGGGGCGCAATGTGCGTTCAAAGATTCGATGATTAC
+
CCCC@FFFFBAFGGGGGGGGGGGHHGHHFHGHHHHHHHHHHGHGGGGGHGHHHHHHHHHHGHGGGGGHHHGHHHHHHHGHHHHGGGGGHHHFHGGGGGGGGGHGHGGFGGGHGGHHGHHHGGGGGHGHHHHGHGHGGGCFFHHHGGGGGHHHHHHGHHGGFGGGFFGGGGGGGGGGGGGGGGGGGGGGGGGGHHGGHHHGGHEGFHHGGHHHHHHHHHHHGHFFGGGGHFGHHHHHHGHHGGGGGFGHHHHHGEHGGGGGGGGGHHHGCGGFGGFGGGGGGFFFFFFFBBBBB
@M02197:102:000000000-ALU3V:1:1101:17497:15379 1:N:0:1
GCTAAAGTCGTATCCTCCGCTTATTGATATGCTTAAGTTCAGCGGGTATTCCTACCTGATCCGAGGTCAACCTTGTAAAAATTGGTTATAGGACCGTGCCGGGGGACCTTTCAACTCCGTGCGTGCTTAAAAAGCTCGTTGCACCGAGAGTCCCACGGACGCCGTCATTACTTTTGGGACCGGTCGGGGGTGAACCCGGACCTAGATCCAACAACAAGCCAGGCTTGAGAGGTGATAATGACGCTCGAACAGGCATGCCCTTCGGAATACCAAAGGGCGCAATGTGCGTTCAAAGATTCGATGACTCAC
+
CCCCCFFFFBCFGGGGGGGGGGGGHHHHHHGHHHGHGHHHHHHGGGGGGHHHHHHHHHHHHHHGGGGHHGHGHHHHHHHHHHGHHHHHHHEEHHHGGHGHGGGGG99GHHHHHHHHHHGHGGGGGGGHGHHHHGHHHGGGHGHHHGGHHHHHHGHHGGGGGGGHHGHHGGHFGGHHGGGFFGGFCFFHFHHFGGGGFGFFFGGGHGFGFHHHGGFHHHGHHGFHHHHGHHHGHFGFHGGGGGGHFGHHHHHHHHHGGGGGGGFGHHGBHG5HHGGGGGHHHHGGGGGGGGGGGGGGGFFFFFFF?BAA?
@M02197:102:000000000-ALU3V:1:1101:8886:15423 1:N:0:1
GCTAAAGTCGTATCCTCCGCTTATTGATATGCTTAAGTTCAGCGGGTATCCCTACCTGATCCGAGGTCAACCTTAGAAATGGGGTTGTTTTACGGCGTAGCCTCCCGAACACCCTTTAGCGAATAGTTTCCACAACGCTTAGGGGACAGAAGACCCAGCCGGTCGATTTGAGGCACGCGGCGGACCGCGTTGCCCAATACCAAGCGAGGCTTGAGTGGTGAAATGACGCTCGAACAGGCATGCCCCCCGGAATACCAGGGGGCGCAATGTGCGTTCAAAGATTCGATGATTCAC
+
BCCCDFFFFDCFGGGGGGGGGGGHHHHHHHHHHHHHHGHHHHHGGGGGHHHHHHGHHHHHHHHGGGGHHHHHHHHHHHHHHHHGGGGGHHHHHGGGGFFGGHHHHGGGGGGHGGHHHHHHGGGGGHHHHHHHHHHGGGGGGHHGGFGGGHHHHHHHHHHGGGGGGGGGGGFFFFGGGGGGFGGGGGGGGFFGGHHHHHHGGHGGGHHGHHGHHHHHHHHHHHHGGGFDHHGHHFHFHHGHGGGGGGGHHHHHHGGGGGGGGGGHHHHGGGGGGGGGGGGGGGFFFFFFFACBAA
@M02197:102:000000000-ALU3V:1:1101:3921:15436 1:N:0:1
GCTAAAGTCGTATCCTCCGCTTATTGATATGCTTAAGTTCAGCGGGTATCCCTACCTGATCCGAGGTCAACCTTAGAAATGGGGTTGTTTTACGGCGTAGCCTCCCGAACACCCTTTAGCGAATAGTTTCCACAACGCTTAGGGGACAGAAGACCCAGCCGGTCGATTTGAGGCACGCGGCGGACCGCGTTGCCCAATACCAAGCGAGGCTTGAGTGGTGAAATGACGCTCGAACAGGCATGCCCCCCGGAATACCAGGGGGCGCAATGTGCGTTCGAAGATTCGATGATTCAC
+
33ABAFFFFBBFEGGGFGEC2AFABFFG665FFFDGHHHBGFBAAEEEHBDGHHFFBFBGF5GDEGGEF;3;CGFFGHGHHGFGGAEEHHH@FGECGGEGEGHGGGGGGA@CFCGGFF#GGGFFFGDGHFBFBCGAGC.FAFHHGB<CFFFHHHGGGH9CCGF@FFGGGFFA/9@FABF@B?B;BBBBEBBBFFFGHHGGGHGFFFGCBCE/GCFFEHHGHG/GGCFFFDFFGDF?B1;E<AB/GE/A2D2ADA/AEAA0000EDFFEAA0AA11A33BA1111@3@3B11A>1
@M02197:102:000000000-ALU3V:1:1101:28068:15475 1:N:0:1
GCTAAAGTCGTATCCTCCGCTTATTGATATGCTTAAGTTCAGCGGGTATCCCTACCTGATCCGAGGTCAACCTTAGAAATGGGTTTGTTTTACGGCGTAGCCTCCCGAGCACCCTTTAGCGAATAGTTTCCACAACGCTTAGGGGACAGAAGACCCAGCCGGTCGATTTGAGGCACGCGGCGGACCGCGTTGCCCAATACCAAGCGAGGCTTGAGTGGTGAAATGACGCTCGAACAGGCATGCCCCCCGGAATACCAGGGGGCGCAATGTGCGTTCAAAGATTCGATGATTCAC
+
BCCCBFFFFCCFGGGGGGGGGGGHHGHHHHHHHHHHGGHHHHHGGGGGHHHHHHHHHHHHHHHGGGGHHHHHHHHHHGHHHHHHGGGHHHHHHGGGGFGGGHHHHGGGGGGHHGHHHHHHGGGGGHHGHHHHHHHGGGGGGHHHGGGGGHHHHHHHHGHGGGGGGGGHGGGGGGGGGGGGGGGGGGGGGGGGGHGHHHFGGGGGGHHGGHHHHHHHHHHHHHHGGGGGHGGHGHGHHHHHGGGGGGGHHHHHGHHGGGGGEGCHHHHGGGGHGGGGGGGGGGFFFFFFFBBBBB
@M02197:102:000000000-ALU3V:1:1101:27965:15939 1:N:0:1
GCTAAAGTCGTATCCTCCGCTTATTGATATGCTTAAGTTCAGCGGGTAGCCCTACCTGATTTGAGGTCTAACTAAAAGTTATTAGAGTGGAGGGAGCGAAAACTTATTACGCATTCCACTTAGACATTTAAGACGAGCCAAAACATGGCAGACGTCCAAAGCTCATACATAGAAAACTAGGTATGAGAGGTCTTATGACACTCAAACAGGCATGCCTTTCGGAATACCAAAAGGCGCAATGTGCGTTCAAAGATTCGATGACTCAC
+
BBB@BFF@FAAFGGGGGGGGGGGHHHHHHHGFHGHHHGHFG;HGGGGEGHFHFGBEGHHHHHGHFHHHHHHBGHHHFHHHGHHHHHHHH7HGGFGGDFGFGCHGHHHHHHGGGGGFHGHHHGDFFGHHHHFDGGHGGGGHHHHHHGCGGHFGFFEHHGDFHFFHHHFFFHHFHGHHHHFHHHHHFGEHGDF;DHHHHGHHFG7FFHHHHEHHHGHGCGGHBHGHGCEFHHEAFDEGDHHFAAE:FGGGGDGECBCBD@FDBA?AA?
@M02197:102:000000000-ALU3V:1:1101:7066:16022 1:N:0:1
GCTAAAGTCGTATCCTCCGCTTATTGATATGCTTAAGTTCAGCGGGTATCCCTACCTGATCCGAGGTCAACCTTAGAAATGGGGTTGTTTTACGGCGTAGCCTCCCGAACACCCTTTAGCGAATAGTTTCCACAACGCTTAGGGGACAGAAGACCCAGCCGGTCGATTTGAGGCACGCGGCGGACCGCGTTGCCCAATACCAAGCGAGGCTTGAGTGGTGAAATGACGCTCGAACAGGCATGCCCCCCGGAATACCAGGGGGCGCAATGTGCGTTCAAAGATTCGATGATTCAC
+
BBCBCFFFFABFGGBGGGGGGGGHHHHHHGFHHHHHGAFGHHHGGGGGHEGHHHHHGHHHHHHGGC1GFHHHHGEBFGH.HEHFGGGGHHHGH;EEGGGFGHHEHFGGGGGHG/GHHHDHGGGGGFHHHHGHHHFAEFFFFHFFA9AFGGHHHHHHHHHGGGGFFGGGFFFFFEFFFFDCFFBFFCGGGGGGFHGFGFFGGHGCCFHGHGHHHHFHGHHHFHHFGGFDEHGHGHHHFHFGGGGGFGFFHHHHHHHGGGGGGEACHHHGEEGHGFCG555GGGFFFFFFFBBAAA
@M02197:102:000000000-ALU3V:1:1101:18378:16712 1:N:0:1
GCTAAAGTCGTATCCTCCGCTTATTGATATGCTTAAGTTCAGCGGGTAGTCCTACCAATCTGAGGCCGATGAATTGAAATTAAATCCCTTCCTCTCTTCCAAAGAAGCGAGGCATGGGCGGGGTTCAGAAGCACTCCAACCAGCAAAACGTCGCGTCCAGCTCCTCGACCCTGCGCCTCTCCTCTCCGAAGTCCTGATATTATCAAAACCCGGCAGGGAAAGACGTGGGCGAAATAACGAGCTTTCGTCCGTCTTGCCTATCGAATGGATGCGCTAATGCATTTCGAGGGAGCCACCGTGGAAGATGGCAAGACCCTCAATACCGATCCGCCAGCTTTCTCAACTAAATAAGAAAGCTGTCGTTCGAAACAATTCGCGGCCCTCAAACAGGCATGCTCCCCAGATTAGATCTGCCGGGAGCGCAAGGTGCGTTCAAAGATTCGATGATTCAC
+
BCBCCFFFFCCFGGGGGGGGGGCHHFHHHHHHHHHHHHHHHHHGGGGGGGHHGHHHHHHHHFGHEGGGGGGHHHHHHGHHHHHHHGHHHHHHHGHHHHHGHGHFHHGEGGGGGGHHHEFEC@@DGHHHHHEHHHHGHHHHGGHHFHFHAC;GGGGFD?DGGEGBBFBGFFF9BAFFFFFFFBFFFFFF=FAEFFFFFFFFFFFFFBBBF?DF=FFFFCEFEF/:A.DF9EDFFEA;/B9/99.BBDADA..B.AFB/FEB;BFBB/FFGCFAGGGGFBB9AD/DBFBEEFFFA.A@.FHGFHGC00;0HFHEGGHGDFFECDGGCCGGGGHFHFF2FEHHB2HHHFGHHHHFHHHHGGGGEHEGGGGFBHHE>>EECGGGGFBHGGFFBHFHHHGGGGHGGHHHFEHHHFFCEFFGGGFCGHHFHGGGGFCGGFFDGCGGFFFFFFFCCCBB
@M02197:102:000000000-ALU3V:1:1101:29393:16871 1:N:0:1
GCTAAAGTCGTATCCTCCGCTTATTGATATGCTTAAGTTCAGCGGGTATTCCTACCTGATCCGAGGTCAACCTGAAAAAAGTTTTAGAGGCGACCGGGTCCCTGGGTCCTTGAAACTCGACGCGTGCTCCGGAGAACTCAGTGCGAAGAGGGTCCCTGGGACGCCGTCATTGTCTCTGAGACCAGTTGGCCATGGAGGCGGTCCAACGCGGTCCAACACCAATCACGGGGTTTGAGTGAGGATAATGACGCTTGAAAAGGGATACCCTTCGGAATGCCAAAGGAGCTAATGTTCGTTCAAAGATGCGATGATTCCA
+
>3>A3DDDDAAFGGGGCGFCCEEDFAFHFDDFBA5FFGFFF5GCECAEHHHHDGFGFHFHGGE?EE1BCF3?GEC3FBEFAF4EGGFHGC9E9@E#/E/6CCG/HECHHHGH1GGH<FDHCC;G;>E5FGGG-G8GHFGGH:DHCGCC/CECEGGFGGG;#A<AA10?100CBFF#BFBFA03/</F;FFFFHHFCGCCGF1;EBE/GCGFGB@16EB01%B#E#+E/AB1;0B3/#1212,2:6A///12A22B1111211B0////E0221111012ABB11011DGA0000113A33AA1111B3B1@1>111
@M02197:102:000000000-ALU3V:1:1101:29390:16891 1:N:0:1
GCTAAAGTCGTATCCTCCGCTTATTGATATGCTTAAGTTCAGCGGGTATTCCTACCTGATCCGAGGTCAACCTGAAAAAAGTTTTAGAGGCGACCGGGTCCCTGGGTCCTTGAAACTCGACGCGTGCTCCGGAGAACTCAGTGCGAAGAGGGTCCCTGGGACGCCGTCATTGTCTTTGAGACCAGTTGGCCATGGAGGCGGTCCAACGCGGTCCAACACCAAACACGGGGTTTGAGAGAGGATAATGACGCTCGAACAGGCATGCCCTTCGGAATGCCAAAGGGCGCAATGTGCGTTCAAAGATTCGATGATTCAA
+
ABBBBFFF@3>CFFFEGB2EFGGEHFHHHHGCFADHHDFHHGGGGGEEBHHHGFGHHGHHFEHEGC1BGFFHHHHHHBGEEBGFGGFFHFDGGGEEAEEFGHFHGGFFGHFHHHGHEHGHCCCAADGB?FFCFCCC9FGGH;DFC?@EDGEAECEFGGEFGGCCGFFGGGGGGHHFBHGG<HHFGHHHHGFFHHCGGFGFGGFCC@GGEHGFEHGGF?GGGHG%#CFEB?BHHGBHFFHGH;G*(GGGEEFHEGG1HGB1GBGGE?GFGCF2GHHHHHGHGGGEED1FBECEEB11GGFGGEFA113DD@F>1A>1
@M02197:102:000000000-ALU3V:1:1101:18621:17120 1:N:0:1
GCTAAAGTCGTATCCTCCGTTTATTGATATGCTTAAGTTCAGCGGGTATCCCTACCTGATCCGAGGTCAAAAGTGAAAAAAGGCTTCATGGATGCCACGATTCAAGGACTAAGACGCAAAATGTGCTGCGCTTACTACCAAAAACACTGGCTGCCAATGACTTTAAGGCGAGTCTAATACAAGACAAGACGCCCAACACCAAGCAAAGCTTGAGGGTACAAATGACGCTCGAACAGGCATGCCCTTCGGAATGCCGGCGGGCGCAATGTGCGTTCAAAGATTCGATGACTC
+
BBBBBFFFFBBFGGGGGGGGGGHHHHHHHHHHHHHHHHHHHHHGGGGGGHHHHHHGHFHHHHHGGGGHHHHHHGHHHHHHGGGHHHHHHHGHHHHHHHGGHHHHHHGHHHHFHHGGGGGHHHHHHGHHGGGHGGHHHHHHHHHHGHHHHHHGFHHHHHHGHGHHGFHHGHGHFGHFHHHHHHHHHHFFHHGGHGEGGFGHHEGFHGHHFHHHHGFHFFGHHHFGGGEGFGHGGHGHGEGGGGGGGE3FFDGEE?ECGGGGCCHHHGGGGFGGGGGGGGGFFCBFFFAAAA3
@M02197:102:000000000-ALU3V:1:1101:4721:17292 1:N:0:1
GCTAAAGTCGTATCCTCCGCTTATTGATATGCTTAAGTTCAGCGGGTATCCCTACCTGATCCGAGGTCAACCTTTGAAAGAGTTTAACGGCCACGACCGCCCGCACTCCAAAGCGAATATGTATCACAACGCTTAGAGACGGACAGCTCGGCCGGAGACTTCTAGGCGCGCGGGAGCCGCGACGCCCAACACCAAGCGAGGCTTGAGTGGCGAAATGACGCTCGAACAGGCATGCCCTTCGGAATACCAAAGGGCGCAATGTGCGTTCAAAGATTCGATGATTCAC
+
>ABAAFFFFA>CFGGGGGGGGGFGHHHHHBGFHGHHBFHHHGHGGGGGHHHHHHHHHHHHHHGDFGEGHFHHHGHGHHHEF8:FFHHHF=:/>F@)?EECGGCCC?DFF2FGG2.BGCFHFB>FGHHFHAFGAFDB9;9FEFDGGAH0CA@A.EHGDDFFC00CB0<<<>@CFADC<A>AFFBAFFHEF>;EFEFF?AFF@B?GBB>EEEEFHFFE9/CEFHCHHGF1FFGEEGEBFEEC2GBFA/GHHH?GGGGHHHFEEE0AGB3GGF3GGGFBFFFFFAA1A?
@M02197:102:000000000-ALU3V:1:1101:22035:17309 1:N:0:1
GCTAAAGTCGTATCCTCCGCTTATTGATATGCTTAAGTTCAGCGGGTAGTCCTACCTGATTTGAGGTCTAACATAAAAGTTATTAGAGTGGAGGGAGCGAAAACTTATTACGCATTCCACTTAGACATTTAAGACGAGCCACGGATGGCAGCGCCCAAAGCTCATACATAGAAAACTAGGTATGAGAGGTCTTATGACACTCAAACAGGCATGCCTTTCGGAATACCAAAAGGCGCAATGTGCGTTCAAAGATTCGATGACTCAC
+
CCCCCFFFFCCFGGGGGGGGGGGHHHHHHHHGHHHGHHHHHHHGGGGGGHHHHHHHHHHHHHHHGHHHHHHHHHGFHHHGHHHHHHHHHHGHGGFEDGGFGGGHHHHGHGFHGGGGGHFHHHFGHHHHHHGHFGHGHGGGHHHFGHHGGECGGGHGHHHHHEFGHHHHHHHHHGHHHHHHGHHGHHHHHHHHHHHHHHHGFGHHHHHHHGHHHHGFGFHHHHFHHGHHHGGGGGHHHHFEEGHGGGGGGGGGGFFFFFFFCBBBA
@M02197:102:000000000-ALU3V:1:1101:10885:17579 1:N:0:1
GCTAAAGTCGTATCCTCCGCTTATTGATATGCTTAAGTTCAGCGGGTATCCCTACCTGATCCGAGGTCAAGTCGTAAAAGTGCTTGCTGGACGCTGATCCGCCGGGGCTCCGAGAAGCGCAAATGTGCTGCGCGAGAAGCCGGCGAGACCGCTGCCAATGACTTTGAGGCGAGTCCACGCACGAAGGCGGGACAGACGCCCAACACCAAGCAGAGCTTGAGGGTGTAAATGACGCTCGAACAGGCATGCCCCACGGAATACCGAGGGGCGCAATGTGCGTTCAAAGATTCGATGATTCAC
+
CCDDCFFFFCBFGGGGGGGGGGGHHGHHHHHHHHHHHHHHHHHGGGGGHGHHHHHHHHHHHHHGGGGHHHHHHGGHHHHHFGHHHGHHHHHGGGGGGGHHHGGGGGGGGHGGFGGGHHGGGGGHHHHHGHHGGGGGGGHGHGGHHGGGGGGGGHHHGGGGEHHHHGGGGGHHHFGGGFFFFFHGGGFGHHHHGGGGGGGHHGGFGGHHHHHHHHHHHHHHGHHHHHHHGGGGGGHHGHHHHHHGHHGGCGGFHHGHHGHGGGGHGGGGGCHHHEGEGFGGGGGGGGGGFFFFFFFBAAAA
@M02197:102:000000000-ALU3V:1:1101:29377:17680 1:N:0:1
GCTAAAGTCGTATCCTCCGCTTATTGATATGCTTAAGTTCAGCGGGTATCCCTACCTGATCCGAGGTCAACCTTAGAAATGGGGTTGTTTTACGGCGTAGCCTCCCGAACACCCTTTAGCGAATAGTTTCCACAACGCTTAGGGGACAGAAGACCCAGCCGGTCGATTTGAGGCACGCGGCGGACCGCGTTGCCCAATACCAAGCGAGGCTTGAGTGGTGAAATGACGCTCGAACAGGCATGCCCCCCGGAATACCAGGGGGCGCAATGTGCGTTCAAAGATTCGATGATTCAA
+
AA1AADFFD11CFFFGGGGGCECFHFFHFHHHHHFG1B2F2BGEEE/ACGF1B1FFHHH1FGHGGG/FFBFBGDHFFGGGDBGGFGFFHHGHHCEFFFGGGGHFHGGG@CCHFFHHGBFFCCBAFFFGDGHHHHHGFFFGBFFFFG@FGHGB;<GG9CHGGGGGGFFFFFFEG?AFB@AA@AAC?@G@CFFAAFHGFE8FFFE@CCAEB0/GCCEGDGFFFHFCGGGGHECG:HHGHEH0?GG@ECGHHGF2FGG/AGCGGEEGDB1CGECCGGCFGGFGGF1B3FDFB?A>>1
@M02197:102:000000000-ALU3V:1:1101:14760:17798 1:N:0:1
GCTAAAGTCGTATCCTCCGCTTATTGATATGCTTAAGTTCAGCGGGTATCCCTACCTGATCCGAGGTCAACCTTAGAAATGGGGTTGTTTTACGGCGTAGCCTCCCGAACACCCTTTAGCGAATAGTTTCCACAACGCTTAGGGGACAGAAGACCCAGCCGGTCGATTTGAGGCACGCGGCGGACCGCGTTGCCCAATACCAAGCGAGGCTTGAGTGGTGAAATGACGCTCGAACAGGCATGCCCCCCGGAATACCAGGGGGCGCAATGTGCGTTCAAAGATTCGATGATTCAC
+
ACCCCFFFFBCFGGGGGGGGGGGHHGHHHHHHHHHHHHHHHHHGGGGGHHHHHHHHHHHHHHHGGGGHHHHHHHHHHHHGHHGGGGGGHHGHHGGGGGGDFHHHHGGGGG;HGGHHHHGFGGGGGHHHHHHHHHHGGGGGGGGHGGGGGHHHHHHHHHHGGGGFGGGGGGGGGGGGGGGGGGGGGGGGGGGFGHHGHGFFFGGGGHHGFFHHHFHHHHHHHGHGGGGGFGFHHHGHHHFHGGGGGFGFHHGDGFHGGGGGGGGHHHHGGFEACBGFGGGGGGFFFFFFFBBBBB
@M02197:102:000000000-ALU3V:1:1101:28648:18283 1:N:0:1
GCTAAAGTCGTATCCTCCGCTTATTGATATGCTTAAGTTCAGCGGGTATCCCTACCTGATCCGAGGTCAAGAGTGTAAAAATGTACTTTTGGACGTCGTCGTTCTGAGTGCAAAGCGCGAGATGTACTGCGCTCCGAAATCAATACGCCGGCTGCCAATTGTTTTGAGGCGAGTCTACGCGCAGAGGCGAGACAAACACCCAACACCAAGCAAGGCTTGAAGGTACAAATGACGCTCGAACAGGCATGCCCCATGGAATACCAAGGGACGCAATGTGCGTTCAAAGATTCGATGATTCAC
+
AAAAAFFFFABFCGGGGFG2EEEFHHHGHGHHHHHHFHGHHFDECC2EFGGFHHGHHHGHHHHGGGGFHFFFHGGGHHFHHHHBFBFHHFHGGHGFFCEFGGGHGHHHHHFFGHHHGACBCFEFHHHGGEDGGGGGDGDHFHFCGFHGGGGF?0GGGHHHHHHHFGGEHGGFFGGGGEA?AFB?EAEHFFFBFG/>EFFGHGGFGAEHEFEFFFFABFGHFBFFFGBFFFFFGGHGEAHHFFBGCBE1AEB55FD5DD53FCD32EA2ADFHGGE?AAGGGGBGFFCGBFFFDDFAAAAA
@M02197:102:000000000-ALU3V:1:1101:28628:18289 1:N:0:1
GCTAAAGTCGTATCCTCCGCTTATTGATATGCTTAAGTTCAGCGGGGATCCCTACCTGATCCGAGGTCACAAGTGTAAAAATGTACTTTTGGACGTCGTCGTTCTGAGTGCAAAGCGCGAGATGTACTGCGCTCCGAAATCAATACGACGGCTGCCAATTGTTTTGAGGTGAGTCTACGCGCAGAGGCGAGACAAACACCCAACACCAAGCAAGGCTTGAAGGTACAAATGACGCTCGAACAGGCATGCCCCATGGAATACCAAGGGGCGCAATGTGCGTTCAAAGATTCGATGATTCAT
+
A@AAA1FDD1AFGGGGBG11AEAGG33F3A3DEF211DAFA2AA///AEF00FGFHGBEFGGFG///FG1110BF9FFFFHEEGHG$2FG9E:;/?E@EFGECG8F2##33FHHEH:C0BBCC:GGHEFDCGC:GCGD<=/<CG0<.#-<C.A01:GF<FB<CFB0EEF$1>@3>;#;BF1<@?@/<GB@B@AF/9E>//CB00@B+EFA9@%01(1@FF9FD1D2GFB;E>@AA/;<GFB81%B$AB/A0BDDA22BA1B0FF00FEEEBFD0E?E1FGFGF3FGGF1B3B13B1A>>1
@M02197:102:000000000-ALU3V:1:1101:21086:18441 1:N:0:1
GCTAAAGTCGTATCCTCCGCTTATTGATATGCTTAAGTTCAGCGGGTATCCCTACCTGATCCGAGGTCAACCTTAGAAATGGGGTTGTTTTACGGCGTAGCCTCCCGAACACCCTTTAGCGAATAGTTTCCACAACGCTTAGGGGACAGAAGACCCAGCCGGTCGATTTGAGGCACGCGGCGGACCGCGTTGCCCAATACCAAGCGAGGCTTGAGTGGTGAAATGACGCTCGAACAGGCATGCCCCCCGGAATACCAGGGGGCGCAATGTGCGTTCAAAGATTCGATGATTCAC
+
CCCCCFFFFCCFGGGGGGGGGGGGHHGHHHHHGHGGGHHHHHHGGGGGHHHHHHHHHHHHHHHGGGGGHGHHHHHHHHHHHHHG:GGGHHH<H;GGGG:GGHHGHGGGGGGHGG:HHHFHGGG9GHHGHHH;HHHGGGGGGEGHF:FFFFFFFFHFCFFFFFFFFFFFFFFFFFFFFFGGFFFBGGGGGGGGGHGHHHHGGHGGCHHGHHHHHHH:HHHHHGHGGG8G8FGFHHGHHH;HGGGGGGGHHHHGHHHGGGGGGEGHHGHGGGGFGGGBGBGGGGFFFFFFFBABBB
@M02197:102:000000000-ALU3V:1:1101:7838:18513 1:N:0:1
GCTAAAGTCGTATCCTCCGCTTATTGATATGCTTAAGTTCAGCGGGTATCCCTACCTGATCCGAGGTCAACCTTAGAAATGGGGTTGTTTTACGGCGTAGCCTCCCGAACACCCCTTAGCGAATAGTTTCCACAACGCTTAGGGGACAGAAGACCCAGCCGGTCGATTTGAGGCACGCGGCGGACCGCGTTGCCCAATACCAAGCGAGGCTTGAGTGGTGAAATGACGCTCGAACAGGCATGCCCCCCGGAATACCAGGGGGCGCAATGTGCGTTCAAAGATTCGATGACTCAC
+
BBBBAFFFFB3CGGGGGGGGGGGHHHHHHHHHHHHCHDGFFBFGCGGFFHHGHHHHHHHHHHHGGGGHGHHGHHHHHHHGHGHGGGEEGFH<HEEGFFGCGHHHGFFCCG;HGGGGHHHGGGGGGFGGHHGHHFA@GGGGFHFFFACGGH/9<GFGFEHEC?;BFFEGGEFGFC@FD?DGGGGDAGGGFDF9DFBFFFFFFEFCCDGEGBHFFCB;GG<G:GFCCFFFG.<DGDFHFBGF@@CBEE?GHGFDFAGAEECEECCHFHFGEEA1BAE3A3GGFGFFBD1FF11AAA
@M02197:102:000000000-ALU3V:1:1101:7856:18523 1:N:0:1
GCTAAAGTCGTATCCTCCGCTTATTGATATGCTTAAGTTCAGCGGGTATCCCTACCTGATCCGAGGTCAACCTTAGAAATGGGGTTGTTTTACGGCGTAGCCTCCCGAACACCCCTTAGCGAATAGTTTCCACAACGCTTAGGGGCCAGAAGACCCAGCCGGTCGATTTGAGGCACGCGGCGGACCGCGTTGCCCAATGCCAAGCGAGGCTTGAGTGGTGAAATGACGCTCGAACAGGCATGCCCCCAGGAATACCAGGGGGCGCAATGTGCGTTCAAAGATTCGATTACTCAC
+
A?AA?1D3DAACGGGGDEEEGGEGHDHHG3AFFG2B1F2FHFGAEEEFFA2FHFAFHHHGHFEEGCGFHFF:EHH71F9;9B0E9/>?GGFFGE;>E9ECFFFCGAF7CC7;<?<FCCGHFCAA0FFGBFFGDBGEGGCFGBC00#0<CCCFHHB.C.CEC?-?1@1FBF;CAGFF/-+<<;?@+</;E@?@/BFF>>#/;?/?EA@?1@ABBCB1EA9GFDGE/B/B;;B?GGB1B1AA0AAB)A12222A11/AEA0A0A0B13F00001113FA3GAA111D@B3B11>11
@M02197:102:000000000-ALU3V:1:1101:26356:18646 1:N:0:1
GCTAAAGTCGTATCCTCCGCTTATTGATATGCTTAAGTTCAGCGGGTATCCCTACCTGATCCGAGGTCAACCTTAGAAATGGGTTTGTTTTACGGCGTAGCCTCCCGAGCACCCTTTAGCGAATAGTTTCCACAACGCTTAGGGGACAGAAGACCCAGCCGGTCGATTTGAGGCACGCGGCGGACCGCGTTGCCCAATACCAAGCGAGGCTTGAGTGGTGAAATGACGCTCGAACAGGCATGCCCCCCGGAATACCAGGGGGCGCAATGTGCGTTCAAAGATTCGATGACTCAC
+
CCCCCFFFFCCFGGGGFGGFGGGHHHHHHCGHHHHHHHHHGHGGGGGEHHHHHHHHHHHHHHHGGFGFHHFHHHHHGHHHGHHFFGGHHHHHHGGFFFGGGHHHHGGGGGGHHGHHHHHGGGGGGHHHHHFGGHHGGGGGGHGHGFFFFHFHHHHGHHHGGCFFFGFGFFFFFGGGGGGGGFGGGGGGGGGGGFFFHGGGGGFGGGHGEHFHHFFHHHHHFFFGGFGGGGFHGHHHHHHHGGGGEGGHHGHHHHHGGGGGGGGHGHHGFGGHGGGGGFGFFGFFFFFFFAA33A
@M02197:102:000000000-ALU3V:1:1101:15284:18788 1:N:0:1
GCTAAAGTCGTATCCTCCGCTTATTGATATGCTTAAGTTCAGCGGGTATCCCTACCTGATCCGAGGTCAACCTTGGAAAAATAGACCGAAGGTCGATTGTCCGGCGGCCGTCGCCCAGCACTCCAAAGCGAGATATTTTACTACTACGCTCGAGGCTAGGACGCCGTCGCCGAGGTCTTCAAGGCACGTCCGGCAGCGGACGTTGCCCAATACCAAGCAGAGCTTGAGGGTTGAAATGACGCTCGAACAGGCATGCCCTCCGGAATACCAGAGGGCGCAATGTGCGTTCAAAGATTCGATGAT
+
AAABAFFDBAACAG5FFGEC?EGHHHFHC6F5F5G55F5GBEGEG?E?EDHFFHFFEBGFG5BEGGFH33FAGHFFBDGEGFHHFFBBECCG3?EFFEED=E@<@@??@A@@ADCDFGEHFHBFHHEGHFG@CE0<GFGHFHHHGHHGGGGGGGFHHF@;0F-@?GGCFCGG?=FFGBHFFFCEAFFDCC?<?GEE/?@HCEFFFFHHFGFFGGGHHFFFFEEHHGEGHFHHHFGBBEBBA?F/D1AEFEFEF/GEEECGHG2HGE1FHGEGGGEED1HFEGECCF1GG3FBAFFFFFA1?A1
@M02197:102:000000000-ALU3V:1:1101:22559:18769 1:N:0:1
GCTAAAGTCGTATCCTCCGCTTATTGATATGCTTAAGTTCAGCGGGTAGTCCTACCTGATTTGAGGTCTAACATAAAAGTTATTAGAGTGGAGGGAGCGAAAACTTATTACGCATTCCACTTAGACATTTAAGACGAGCCACGGATGGCAGCGCCCAAAGCTCATACATAGAAAACTAGGTATGAGAGGTCTTATGACACTCAAACAGGCATGCCTTTCGGAATACCAAAAGGCGCAATGTGCGTTCAAAGATTCGATGATTCAC
+
AAABBFFFF?AFGGGGGGGGGGGFHCHGHHHGHHHHHHHHBGEEEGGGGHEHHHFHH6HHHEGFFHHGHHHFHGHHHGHFEGHHGHHHHHGHHGGDGFGFGGGCGHFGHEB@?EFEEGHHHGHGHHGFHGFGAGGDEGEGHHGGFGHFEGDGCB2DDHDGHHHHHBFFFG=FHFGGFGCD@F1:GHHHFFGG2CHFHFGFBCHGHFGHFHGG/AFA0E;:BGHHHG:GBAAAGGHGHHECGGHGBFBGDGEGGBCB3FFBA>1A>
@M02197:102:000000000-ALU3V:1:1101:19902:19015 1:N:0:1
GCTAAAGTCGTATCCTCCGCTTATTGATATGCTTAAGTTCAGCGGGTATTCCTACCTGATCCGAGGTCAACCTGAGAAAATAAAAGGTTAGACCGACCCGACGAGGCCTTGCAACTCCCCGCGTGTCTCGAAAGACTCGTTGCGAAGAGGGCCCCACGGACGCCGTCATTGTCTTTGAGACCAGTTGCGGACGAACCACCACTCGGTCCAACGCCCACCCCGAGAGGGTAGAGAGAGGATAATGACGCTCGAACAGGCATGCCCTTCGGAATGCCAAAGGGCGCAATGTGCGTTCAAAGATTCGATGACTCAC
+
BCCCDFFFFCCFGGGGGGGGGGGHHHHHHHHHHHHHHHHHHHHGGGGGHHHHHHHHHHHHHHHGGGGHHHGHHHHHHHHHHHHHHHGGHHHHHHGGGGGGGGGGGGGGHHHHHHHHHHHGGGGGGGHHHHHHGGFHHHGHGHGGGGGGGHGGGGGGGGGGGGGGHGHHFHGFHHHHHHGGFGHGGGGFFFDGHGGGFFGHFFFGGHHHGGGGFFFFFGGGGHHHHHHHHHHGHHHHHHGHHHGGGGGGHFHGHGHHHHHGGGGGGGHGHHHGHGHHHGGEEGGHHHGGGGHGGGGGGGGGGFFFFFFFBBAAB
@M02197:102:000000000-ALU3V:1:1101:22182:19159 1:N:0:1
GCTAAAGTCGTATCCTCCGCTTATTGATATGCTTAAGTTCAGCGGGTATCCCTACCTGATCCGAGGTCAACCTTAGAAATGGGGTTGTTTTACGGCGTAGCCTCCCGAACACCCTTTAGCGAATAGTTTCCACAACGCTTAGGGGACAGAAGACCCAGCCGGTCGATTTGAGGCACGCGGCGGACCGCGTTGCCCAATACCAAGCGAGGCTTGAGTGGTGAAATGACGCTCGAACAGGCATGCCCCCCGGAATACCAGGGGGCGCAATGTGCGTTCAAAGATTCGATGACTCAC
+
CCCCCFFFFCCFGGGGGGGGGGGHHHHHHHHHHHHHHHHHHHHGGGGGHHHHHHHHHHHHHHGGGGGHHHHHHHHHHHHHHHHGGGGGHHHHHGGGGGGGGHHHHGGGGGGHGGHHHHHHGGGGGHHHHHHHHHHGGGGGGHHHGGGGGHHHHHHHHHHGGGGGGGGGGGGGGGGGGGGGGGGGGGGGGGGGGHHHHFGFGFGGGHHGHGHGHHHHHHGHHHHGGGGGHHGGHHHHHHHHGGGGGGGHHHHHHHHGGGGGGGGHGHHGGGGHGGGGGGGGGGFFFFFFFCBBBB
@M02197:102:000000000-ALU3V:1:1101:23365:19213 1:N:0:1
GCTAAAGTCGTATCCTCCGCTTATTGATATGCTTAAGTTCAGCGGGTATCCCTACCTGATCCGAGGTCAACCTTAGAAATGGGTTTGTTTTACGGCGTAGCCTCCCGAGCACCCTTTAGCGAATAGTTTCCACGACGCTTAGGGGACAGAAGACCCAGCCGGTCGATTTGAGGCACGCGGCGGACCGCGTTGCCCAATACCAAGCGAGGCTTGAGTGGTGAAATGACGCTCGAACAGGCATGCCCCCCGGAATACCAGGGGGCGCAATGTGCGTTCAAAGATTCGATGACTCAC
+
ABBABFFDFBBFGGGGGGGGGGGHHHHHFHHHHHHHHHHHGHHGGGGGHHHHHHHHHHHHHFHGGGGCGHHHHHHHHHGHHHHFFGGHHGHHHGGGGFGGGHHHHGGGGGGHHGHHHHGHGGGGGHHHGHHHHGGGGGGGGHHHGGGGGHHHHDHHHHHGGGFGGGGGGGGGGGFGFFGGGGGGGGFFGGGGFFHHGHGFGGGGGHHGHFHHHHHHHHHHGHFGGFGGGHGHHHGHHHFHGGGGGGGHHHFGFBGGGGGGGGGHGHHGGGGHGGGGGGGGGGFFFFFFFBAAAA
@M02197:102:000000000-ALU3V:1:1101:22186:20030 1:N:0:1
GCTAAAGTCGTATCCTCCGCTTATTGATATGCTTAAGTTCAGCGGGTATTCCTACCTGATCCGAGGTCAACCTGAAAAATATAGATTTAGAGGTGGCCGGGCCCACAAGACCTTGCAACTCGACGCGTGCTCCGGAAAGCTCAGTGCGAAGAGGGTCCCATGGACGCCCGTCATTGTCTTTGAGACCAGTTGGCCGCGAACGGTCCAACGCGGTCCAACACCCGAAACCCCCGCGGTAAAGCAGGGGTTTTGGAGGGAGGATAATGACGCTCGAACAGGCATGCCCTTCGGAATGCCAAAGGGCGCAATGTGCGTTCAAAGATTCGATGACTCAC
+
CCCDDFFFFCCFGGGGGGGGGGGHHHHHHHHHHHHHGHHHHHGGGGGGHHHHHHHHHHGGHHHGGGGGHHHHHHHHGHHHHHHHHHHHHGHHHHEGHHGGGGGGGGGHH:HHGHFHHHHHGGHGGGGGGGFHHGFGGGHHHHHHHHHGGGGGHAFGHHHHHHHHHGGGGGFGGGFGGGGGGGFGGGGGGGGGGGGGFFGGGHHGHFFGGGGHHHHHGGFFGGGHFGC?GCGGGGHHHHFHHGFGGGHHGHHGHHGHHHHHFHHHGGGGGHHGHHEHHGFHHGGGGGGGHHHGHHHGHHHGGGGGHHHCGGGGHGGGGGGGGGGFFFFFFFBA@BA
@M02197:102:000000000-ALU3V:1:1101:22170:20039 1:N:0:1
GCTAAAGTCGTATCCTCCGCTTATTGATATGCTTAAGTTCAGCGGGTATTCCTACCTGATCCGAGGTCAACCTGAAAAATATAGATTTAGAGGTGGCCGGGCCCACAAGACCTTGCAACTCGACGCGTGCTCCGGAAAGCTCAGTGCGAAGAGGGTCCCATGGACGCCCGTCATTGTCTTTGAGACCAGTTGGCCGCGAACGGTCCAACGCGGTCCAACACCCGAAACCCCCGCGGTAAAGCAGGGGTTTTGGAGGGAGGATAATGACGCTCGAACAGGCATGCCCTTCGGAATGCCAAAGGGCGCAATGTGCGTTCAAAGATTCGATGACTCAC
+
BBBABFFFFBBFGGGGGGGGGGFHFCHFGFBFFHDHGHHHGHHGGGGGHFHHHHFHHFFFHFH?EEG2GGHGHHHHHHHHGHBGGHHGHGHHGEGGHHGGCEGGGGGHGHHHHHGH<HH<HG<GFGGGGGGHHGGBCDFF9FHHGHHGGCAAGHGGHHHHHGFHHGCFGGGGGGFFFFFGGFFFEFGGGFBFGFGGFGFA@FGC9CFF@DFCCHEGFFBEGGFGCBFCGFFEEGFFHGBGFFBFCFEEFHFEHBGHHHHHHHHHGGF?FHGGGHGFFHHFGEFGGE?DGHGHHGHHFHHGEGGFHGFHGEGCHGGGGGGFEE4FFFFFBFAAAA3
@M02197:102:000000000-ALU3V:1:1101:24204:20127 1:N:0:1
GCTAAAGTCGTATCCTCCGCTTATTGATATGCTTAAGTTCAGCGGGTATCCCTACCCGATCCGAGGTCAACCTTAGAAATGGGTTTGTTTTACGGCGTAGCCTCCCGAGCACCCTTTAGCGAATAGTTTCCACAACGCTTAGGGGACAGAAGACCCAGCCGGTCGATTTGAGGCACGCGGCGGACCGCGTTGCCCAATACCAAGCGAGGCTTGAGTGGTGAAATGACGCTCGAACAGGCATGCCCCCCGGAATACCGAAGGGCGCAATGTGCGTTCAAAGATTCGATGATTCAC
+
BBBBBFFFF@AFGGGGGGGGGGGGHGFHHGHHHHHHHHHHBBH?EGGGHHHHHHHHHGGGGGHFCFGHHHHHHHFGFHGHHGHBFGG:HHHHHFFGGGGCFHHHHGGGGGGHHGHHHHHHGGFFGHHHHHHFHHGGFGGGGGFGFFFFGFHHFHHHGHHGGGGGGGGGGGFGGGGGGGGFFGFFFGGGGGFFEHHHGGCGGEGGGHHGHHGHHHHHHGHHHFHGGFGGHGGHEHFFGHHFCFFGGGGGHHHGHGDHHHGGE?GGHHHCGGGHCGGFGGFEGGFFFFFFFBBBBB
@M02197:102:000000000-ALU3V:1:1101:20344:20131 1:N:0:1
GCTAAAGTCGTATCCTCCGCTTATTGATATGCTTAAGTTCAGCGGGTATCCCTACCTGATCCGAGGTCAAGAGTGTAAAAATGTACTTTTTGGACGTCGTCGTTATGAGTGCAAAGCGCGAGATGTACTGCGCTCCGAAATCAATACGCCGGCTGCCAATTGTTTTGAGGCGAGTCTACACGCAAAGGCGAGACAAACACCCAACACCAAGCAGAGCTTGAAGGTACAAATGACGCTCTAACAGGCATGCCCCATGGAATACCAAGGGGCGCAATGTGCGTTCAAAGATTCGATGACTCAC
+
A?AAABFFFA34AGG5FFE??EEFBFH6GHHHFHFFFFHFHFH?CFGGFHGFHHHHFHF55GF10EGHGHHHHGHGBG;G;+HF:HD;F:<EGEG@FGG9EGEGFEGHHHFF::GHGGG?CCC:HF<HHHHGGCDFDCG@GFDFFHGEGCC?D<3EHFGFGEGFFFHAEGGGGGDBFFFGFGG@ABFF0BHGFBF>BEFFDDE?EFE@EFFBFFFFB@:FFF2BGD2FFBBBFEB1BA&BA1BBFE0E?AEB122D2221AB0HG0E000D1HHEE001113FA3F?CA113DBB11AAAA
@M02197:102:000000000-ALU3V:1:1101:8331:20585 1:N:0:1
GCTAAAGTCGTATCCTCCGCTTATTGATATGCTTAAGTTCAGCGGGTATCCCTACCTGATCCGAGGTCAACCTGAAAAATATAGATTTAGATGTGGCCGGGCCCACAAGACCTTGCAACTCGACGCGTGCTCCGGAAAGCTCAGTGCGAAGAGGGTCCCATGGACGCCCGGCATTGTCTTTGAGACCAGTTGGCCGCGAACGGTCCAACGCGGTCCAACACCCGAAACCCCCGCGGTAAAGCAGGGGTTTTGGAGGGAGGATAATGACGCTCGAACAGGCATGCCCTTCGGAATGCCAAAGGGCGCAATGTGCGTTCAAAGATTCGATGATTCAC
+
>3A3ABDFFBACGGGFGGGGFGGHHGHGHHHHHHHHFHHHHGHGGGGGHHHHHHHHHHGHHHGGGGGHHHHHH1B3BFHH3FFHBD4@E4B444BB1F//>E/E/?EGB?FC%FFE3G2C2;3BCDG2B/A9?BA/<<GGHFCHGFFB/<FFD9C.C/CBDC900:;:CD#;/CFF:BFFBBF:CFEFFGBBA9A-DF;@AHFCFAF/B.-BGDEGC/AACADG<?@C//E/EE>=3<GF1EFBEE??3@?1EE1HGDBEBFHEGGGGGHHGHHHHHHHHHGGGEE2?EEHHHFFF5F3CGGFGHHHHGFCEF4GGGGGGGGGFFFFFFD3AAAA
@M02197:102:000000000-ALU3V:1:1101:8326:20608 1:N:0:1
GCTAAAGTCGTATCCTCCGCTTATTGATATGCTTAAGTTCAGCGGGTATCCCTACCTGATCCGAGGTCAACCTGAAAAATATAGATTTAGAGGTGGCCGGGCCCACAAGACCTTGCAACTCGACGCGTGCTCCGGAAAGCTCAGTGCGAAGAGGGTCCCATGGACGCCCGTCATTGTCTTTGAGACCAGTTGGCCGCGAACGGTCCAACGCGGTCCAACACCCGAAACCCCCGCGGTAAAGCAGGGGTTTTGGAGGGAGGATAATGACGCTCGAACAGGCATGCCCTTCGGAATGCCAAAGGGCGCAATGTGCGTTCAAAGATTCGATGATTCAC
+
BCCCCFFFFABFGGGGGGGGGGGHHGHGHHFFHHHHHGHHFHHGFGGEHHGHHGGGHHGGHHHGGGGHHHHHHHHHBGFGHHGHEHHHHHHHGHGGHHGGGEGGGGGHH;HH:HGHHHHHGGGFFGGGGGGHFGGGGFGGHGHHHGGGGGGCFFDFHGHGHHGHHGGGDGBAFFFGFGGGGFGB9FFFAFFGGFCCGGGFAHFDGGGFFGCHHFEF?AFFGGGHGGFGFFF?GGHHHHGFHEGGGGHHHEEEGBGGHHHHHFHGGFGGGGHCHHHFGHHHCEED?GE?HHGHHHHGHHHGGGGGGHGBGGGGGGGDFGBGFGGFFFFFFFBBAA3
@M02197:102:000000000-ALU3V:1:1101:26388:20727 1:N:0:1
GCTAAAGTCGTATCCTCCGCTTATTGATATGCTTAAGTTCAGCGGGTAGTCCTACCAATCTGAGGCCGATGAATTGAAATTAAATCCCTTCCTCTCTTCCAAAGAAGCGAGGCATGGGCGGGGTTCAGAAGCACTCCAACCAGCAAAACGTCGCGTCCAGCTCCTCGACCCTGCGCCTCTCCTCTCCGAAGTCCTGATATTATCAAAACCCGGCAGGGAAAGACGTGGGCGAAATAACGAGCTTTCGTCCGTCGTGCCTATCGAATGGATGCGCTAATTCATTTCGAGGGAGCCACCGTGGAAGATGGCAAGACCCTCAATACCGATCCGCCAGCTTTCTCAACTAAATAAGAAAGCTGTCGTTCGAAACAATTCGCGGCTCTCAAACAGGCATGCTCCCCAGATTAGATCTGCCGGGAGCGCAAGGTGCGTTCAAAGATTCGATGACTCAC
+
A?BAAFFFFBAFGGFGGGFGFGGHHGFHHHFHHHGHHHDGHHBE?EFGGHHHHFHHHHHHHHGFFEGGGG?HHHGHFGHHHHHGHHHFHHHHGHEHHHHHHFEGHHFHGDGG?F3GCCEC@FC->GHHGHHHHHHHHH/GCEEACHFGHGFECDCBD?GEGFFGGFADGGGBFED;DFFFFFFFFFF.D.>AFFFFEFEFF/FF/FBFFDDFAAF=--99AFEFDEFDDB9/BEEEBB9AB9.9::;.=--9../B/DEF/FBB;0FA9-?DBBBB;00C../.GGFEAFFFEACC?CC0FGBGDD<BHGBGDFFDDGGEF.D?FCC?@/FFGHHGFGC2FBHEHGFF32HHHHF///GGEGFFEGFGBHEE//?@/1C@1GHFHHHHGBGHBFEA102BBHGFAFHGFEGEC?GFGGGEGHHFHCFCGGGGGGGGGEC4CC5FFFF3ABBA
@M02197:102:000000000-ALU3V:1:1101:17748:20918 1:N:0:1
GCTAAAGTCGTATCCTCCGCTTATTGATATGCTTAAGTTCAGCGGGTATCCCTACCTGATCCGAGGTCAACCTTAGAAATGGGTTTGTTTTACGGCGTAGCCTCCCGAGCACCCTTTAGCGAATAGTTTCCACAACGCTTAGGGGACAGAAGACCCAGCCGGTCGATTTGAGGCACGCGGCGGACCGCGTTGCCCAATACCAAGCGAGGCTTGAGTGGTGAAATGACGCTCGAACAGGCATGCCCCCCGGAATACCAGGGGGCGCAATGTGCGTTCAAAGATTCGATGATTCAC
+
CCCCCFBFFBBFGGGGGGCGGGGHHHHHHHHHHHHHHGHHHHGGGGGGGHHHHHHHHHHHHHHGGGEHHHHHHGHHHHHGHGHGGGGHHHHHHGGGGGGGGHHHHGGGGGGHHGHHHHHHGGGGGGHHHFHHHGGGGGGGGHHHGGGGGHHHHHFHHHHGFGFGGFFHFFGFFGGGGGGGGGGGGGGGGGGGGGHHFGFGGFGGGGHGHFFHGHHHHHHHGHHFFFFGGHGHHFHFFFEHGGGGGGGHHHHHHHHGGGGGGEGGHCHGGGGHGGGGGGGGFGFFFFFFFBBBAA
@M02197:102:000000000-ALU3V:1:1101:14374:21068 1:N:0:1
GCTAAAGTCGTATCCTCCGCTTATTGATATGCTTAAGTTCAGCGGGTAGTCCTACCTGATTTGAGGTCTAACATAAAAGTTATTAGAGTGGAGGGAGCGAAAACTTATTACGCATTCCACTTAGACATTTAAGACGAGCCACGGATGGCAGCGCCCAAAGCTCATACATAGAAAACTAGGTATGAGAGGTCTTATGACACTCAAACAGGCATGCCTTTCAGAATACCAAAAGGCGCAATGTGCGTTCAAAGATTCGATGATTCAC
+
3AABBBFFFBBFFGGGGGGFFGGHHHHHHHHHHHHHHHHHHGFGGGEEG9H:H8HFHHHHHHGHGGHHHHHHHGHHHHHHFFH9HFGH@GFFGGCFFGG@EEEFHHFGFFFGCEFGHFFHGHBGHHHFGEFF?GBFFGCCGFGCFHFC>FDEAEC@HFFGGGHGHBEHGHHHFFGHFHHHHGFCF3GGHEHHFFGFGFA1HGHGFHHFHHHHHGFFHFGHGHHHGGGDBCEGGGGHGGACEFHGGGCGGGGGGFFBFFFF3AAAA
@M02197:102:000000000-ALU3V:1:1101:16249:21193 1:N:0:1
GCTAAAGTCGTATCCTCCGCTTATTGATATGCTTAAGTTCAGCGGGTATCCCTACCTGATCCGAGGCCAACCTTAGAAATGGGTTTGTTTTACGGCGTAGCCTCCCGAGCACCCTTTAGCGAATAGTTTCCACAACGCTTAGGGGACAGAAGACCCAGCCGGTCGATTTGAGGCACGCGGCGGACCGCGTTGCCCAATACCAAGCGAGGCTTGAGTGGTGAAATGACGCTCGAACAGGCATGCCCCCCGGAATACCAGGGGGCGCAATGTGCGTTCAAAGATTCGATGATTCAC
+
BABCCFFFFBCFGGGGGGGGGGGHHHHHHHHHHHHHHHHHHHHGGGGGHHHHHHHHHHHHHHHGGG0EHHGGHGHHHHHHHHGHGGGHHHHHHGGGC:FGGHFHHGGGGGGHHGGHHHHHGGFFGGGGHHHHHHHGGGGGGHHHGGGGGHHGHHHHHHHGGGGGGGGGGGFGGGFGGGFGGGFFGGGGGGGFFFFHFGFGGHFFFHGGHHHHHHHHHHFFFHHGGGGGHGFHHGGHHHHHF#GGGF?GHHHGBGCGGGGGGGGHHHHGGGGHGGGGGGGGGGFFFFFFFCCCDC
@M02197:102:000000000-ALU3V:1:1101:24120:21456 1:N:0:1
GCTAAAGTCGTATCCTCCGCTTATTGATATGCTTAAGTTCAGCGGGTATCCCTACCTGATCCGAGGTCAACCTTAGAAATGGGTTTGTTTTACGGCGTAGCCTCCCGAGCACCCTTTAGCGAATAGTTTCCACAACGCTTAGGGGACAGAAGACCCAGCCGGTCGATTTGAGGCACGCGGCGGACCGCGTTGCCCCATACCAAGCGAGGCTTGAGTGGTGAAATGACGCTCGAACAGGCATGCCCCCCGGAATACCAGGTGGCTCAATGTGCGTTCAAAGATTCGATGTCTCAC
+
AAAAA5DBB3>FGGGGGGFG?FGFDDGGFBFDFDEHFGFFHF5AC2AAGHFHFFFEG33BGHF?0EEGGFGHHHBFGH5FGGAFFEE4FFFFFGGGGGEGGHHFC8/EED;;HGHHHGHHGGGG:H@GHHHEG9F?CFACDCF6FFFFGEHHGFB;<C.C@CFGGF1G?21?/<9AC5ADF=D//<@>=F/@DFF#1@FFB4/AFD9=F@ABCFAGFFF2@BBFEEEBDADFA1;1;1FG5;/9A5/0A22A11A0B0000B1113GA0001A13FB3GEA1>A11B13111>1
@M02197:102:000000000-ALU3V:1:1101:24124:21474 1:N:0:1
GCTAAAGTCGTATCCTCCGCTTATTGATATGCTTAAGTTCAGCGGGTATCCCTACCTGATCCGAGGTCAACCTTAGAAATGGGTTTGTTTTACGGCGTAGCCTCCCGAGCACCCTTTAGCGAATAGTTTCCACAACGCTTAGGGGACAGAAGACCCAGCCGGTCGATTTGAGGCACGCGGCGGACCGCGTTGCCCAATACCAAGCGAGGCTTGAGTGGTGAAATGACGCTCGAACAGGCATGCCCCCCGGAATACCAGGGGGCTCAATGTTCGTTCAAAGATTCGATGACTCAC
+
BBBBBFFDDAAFFGGGGGGGGGGHHHHHHHHHHHGHGHHHCHHGCGGGHHHHHHHHHHFHHHH1EEDHEHFHHGHHHHHHHHHFFGGFFGGHHGGGGEEGGGHGHGGGGGGHHGHHGHFHCGGGAGHHGGGHFHHGGGGGGFFHGFFFFHHGHHHHHF?CDGFFFFFGFFFFB@AFGGGGGFFFGGGGHGFHFHF;HFGFFHFCGHGGHFFFGHHGHHFGD9HGFFFFFGGHFHGFFGAHGGGGGGEFGFDGF1FF?EEAHCHHHHFEEA0CGGGGGGGGFBFFFFBFFAAAAA
@M02197:102:000000000-ALU3V:1:1101:17793:21610 1:N:0:1
GCTAAAGTCGTATCCTCCGCTTATTGATATGCTTAAGTTCAGCGGGTATCCCTACCTGATCCGAGGTCAACCTTAGAAATGGGTTTGTTTTACGGCGTAGCCTCCCGAGCACCCTTTAGCGAATAGTTTCCACAACGCTTAGGGGACAGAAGACCCAGCCGGTCGATTTGAGGCACGCGGCGGACCGCGTTGCCCAATACCAAGCGAGGCTTGAGTGGTGAAATGACGCTCGAACAGGCATGCCCCCCGGAATACCAGGGGGCGCAATGTGCGTTCAAAGATTCGATGATTCAC
+
BBBBBFFFFAAF4FGFGGGGEGGHGHHHHGHGGFHGBGHFHDEECGGGEFF3EGFHHFHGEGHGGCGH8HHGGHHHEHHHGHFG:GGHHHHH3FEGGEGGGH<<GEGGF/7GGGEGHHH2D@DGGHHGFHHHHHEGGGGGGHHH86CGEFFHGHFHHEEGC@FFFFFHGFFGB@AF?@FGGFAFAAFFF>FADFHGEFFCBFF:.GC9FGBFFFFHDAFFEF<6CFFCF99BDFA;1HC?>///BE/EDD2A1B///A0A0CEFFFGEAA011FFF33GE1CFCB3FDB>>1>1
@M02197:102:000000000-ALU3V:1:1101:4957:21745 1:N:0:1
GCTAAAGTCGTATCCTCCGCTTATTGATATGCTTAAGTTCAGCGGGTACTCCTACCTGATTTGAGGTCAGAGTCAAAAAGGTATGCCAGGCCAATGAAGGCAAGACAGGTTGGTTCTGAGCAGGCGTACGCAGAGCAAGGGACAAGACGAAACTTATTACGTCTGTCACGGATGCAAGCGATCCCACTAAGTCATTTGAGGTGAGCCGTTTGACCGGCAGACACCCATGTCCAAGTCCAACACCTGGTCATAAACCAGATGTGATTGAGATTTCATGACACTCAAACAGGCATGCCTTTCGGAATACCAAAAGTCGCAAGGTGCGTTCAAAGATTCGATGATTCAC
+
BBB@BFFFFAAFGGGGGGGCAEGGHHHHCHG5DAGHCHBGCD5ECEFGHHGFHHCGHHGEDHHGGHEFBFGGGHHHGHEFGFFGFFGHFHECGEFCFGFEHHFGHFFHAFFFFGHHHHGDGFGHGG;GGGBDGGACGBCGGHGGFHHC6CGGGHHHGFHHC8G06GHGHFHDA.GHBB.;AEGG?:HHHHGEHFFHGGFGGB/</DFFB2DCGF?BBHGFEEBFEFEFFF?3CF3GC?BFGGEFHHHHGGCHHFHGBF43BFHHFHHHFGGGHHFHFFAFCG3HFGGD3FAGHG1A?EAEHG5HFFGHGBEEA2A45HGA?FEFGGGGFCGGGFFFFDDBFA>>>3
@M02197:102:000000000-ALU3V:1:1101:7752:21786 1:N:0:1
GCTAAAGTCGTATCCTCCGCTTATTGATATGCTTAAGTTCAGCGGGTAGCCCTACCTGATTTGAGGTCTAACTAAAAGTTATTAGAGTGGAGGGAGCGAAAACTTATTACGCATTCCACTTAGACATTTAAGACGAGCCAAAACATGGCAGACGTCCAAAGCTCATACATAGAAAACTAGGTATGAGAGGTCTTATGACACTCAAACAGGCATGCCTTTCGGAATACCAAAAGGCGCAATGTGCGTTCAAAGATTCGATGATTCA
+
A?AAAFFFFBBFFGFDGGFGCGGH5FDHGFBGHFHG5DDGHGBGCCEEFFHHHHGHHFHHHGHHEHGFGFHFGFHHFGEFHGHHHHHE@1FAE/EAEEHFFFFFFEFGEGFEGDFHHHFFGHFFHHFGEFGFGGGFHCGGGGG1HHHFGGGFEFGHHFFHHBFHGGGHGDGHFGFHHHHHG#EHHHHHFE:GHHHGHGFHGHHHHG5DHCGFHHHGGGEGHHGHHHCFHHCECECGEFHEEEEFGGFDFFFE11C1DFFFA@A@A
@M02197:102:000000000-ALU3V:1:1101:14694:21853 1:N:0:1
GCTAAAGTCGTATCCTCCGCTTATTGATATGCTTAAGTTCAGCGGGTATCCCTACCTGATCCGAGGTCAACCTTAGAAATGGGGTTGTTTTACGGCGTAGCCTCCCGAACACCCTTTAGCGAATAGTTTCCACAACGCTTAGGGGACAGAAGACCCAGCCGGTCGATTTGAGGCACGCGGCGGACCGCGTTGCCCAATACCAAGCGAGGCTTGAGTGGTGAAATGACGCTCGAACAGGCATGCCCCCCGGAATACCAGGGGGCGCAATGTGCGTTCAAAGATTCGATGATTCAC
+
BBBBBFFDFBAFGGGGGGGGGGGHHGHHHHHHHHHHHHGHHHHGGGGGHHHHHHHHHHHGHHHGGGDHHHHHHHGHHHHHHHHGGGGFHHHHHGFGGGGFGHHHHGGGGGGHGGHHHHHHGGGGGHHHHGHHHHHGGGGGGHHHGGGGGHHGFHHHHGHGGFFFGGGGGGGGGFGGGGGGGGGGGGGGGGGGGHGFHGFGGHGGGFHGHHGHHHHHHHHHHHHFGGGGHEFHHHHHHHHHGGGGGGGHHHHGF3HGGGEEGFEFCHHGGGEFGFGGGGGGGGFFFFFBFBBAAA
@M02197:102:000000000-ALU3V:1:1101:27702:22325 1:N:0:1
GCTAAAGTCGTATCCTCCGCTTATTGATATGCTTAAGTTCAGCGGGTAGTCCTACCTGATTTGAGGTCTAACATAAAAGTTATTAGAGTGGAGGGAGCGAAAACTTATTACGCATTCCACTTAGACATTTAAGACGAGCCAAAACATGGCAGACGTCCAAAGCTCATACATAGAAAACTAGGTATGAGAGGTCTTATGACACTCAAACAGGCATGCCTTTCGGAATACCAAAAGGCGCAATGTGCGTTCAAAGATTCGATGATTCAC
+
BBBBBFFDFABFFFGGGFGGGGGBGFDGFHHHHHHHHFHHDHHHHGGGGHGHHHHHHHHHHHHHGFHHHHHHGHHHHHHGHHHHHGHHGHHHGGFAAEEHGHGFFGFHGGEFFBDFGHHGHHHFGEHGHGEHDDGHHFFGHHHHHHHGHHHDFHGHHHHGBF3FDGHGFFGHHHHFGHFHHH8HHHGHFHHHFHHHHGHGHGHHHHHHHHGHGHFHBFFGHHHHHHHGCHGGGGGFHHHGE7EGHGGGGFGGEGCCFF5FFFA@BAB
@M02197:102:000000000-ALU3V:1:1101:16606:22685 1:N:0:1
GCTAAAGTCGTATCCTCCGCTTATTGATATGCTTAAGTTCAGCGGGTATCCCTACCTGATCCGAGGTCAACCTTAGAAATGGGGTTGTTTTACGGCGTAGCCTCCCGAGCACCCTTTAGCGAATAGTTTCCACAACGCTTAGGGGACAGAAGACCCAGCCGGTCGATTTGAGGCACGCGGCGGACCGCGTTGCCCAATACCAAGCGAGGCTTGAGTGGTGAAATGACGCTCGAACAGGCATGCCCCCCGGAATACCAGGGGGCGCAATGTGCGTTCAAAGATTCGATGATTCAC
+
CCCCCFFFFCCFGGGGGGGGGGGHHHHHHGHHHHHHHHHHHHHGGGGGHHHHGGHHHHHHHHHGGGGHHHHHHHHHHHHHGHHGFGGEHHHHGGGGGGGGGHHHHGGGGGGHHGHHHHHHGGGGGHFHHHHHHHHGGGGGGHHHGFFGGHHHGHHHHHHGGGGGGGGGGGGGGGGGGGGGGGGGGGGGGGFGGHFGHGGGGHGGGHHGFFGHGHHHHHHHHHHGFFGGHHDHHHHFGHHGGGGGGGGHHHHHFHGGGGGGGGGHHHHGGGGHGGGGGGGGGGFFFFFFFCBAAA
@M02197:102:000000000-ALU3V:1:1101:25323:23098 1:N:0:1
GCTAAAGTCGTATCCTCCGCTTATTGATATGCTTAAGTTCAGCGGGTATCCCTACCTGATCCGAGGTCAACCTTAGAAATGGGGTTGTTTTACGGCGTAGCCTCCCGAGCACCCTTTAGCGAATAGTTTCCACAACGCTTAGGGGACAGAAGACCCAGCCGGTCGATTTGAGGCACGCGGCGGACCGCGTTGCCCAATACCAAGCGAGGCTTGAGTGGTGAAATGACGCTCGAACAGGCATGCCCCCCGGAATACCAGGGGGCGCAATGTGCGTTCAAAGATTCGATGATTCAC
+
BBBBBFFFFAAFGGGGGGGGGGGHHHHHHHHHHHHHGEGFHHHGGGGEHHHHHHHHHHHHFHFEFGEFHGHHGHHHHHHHHHHGGGGGHGHHHGGFEEEFGHHGHGGGGGFHHGHHGHHFFFDGGHGHHHHHHHHGGFFFFFGHFFFGGHHHHHHHHHHGGGGGGGGGGFGEGFGGGGFCAGGEFFFFGFFFFFHGFFFFEFFFFFEEBG?FHHHHHFGHHGCBGGGGHHGHHHHHGHHFCFCCGGEBFHGHHHGF?CGGCGGHHHHGGGGHGGCGGGGGGGFFFFFFFBBBAA
@M02197:102:000000000-ALU3V:1:1101:18678:23509 1:N:0:1
GCTAAAGTCGTATCCTCCGCTTATTGATATGCTTAAGTTCAGCGGGTAGTCCTACCTGATTTGAGGTCAGAGTCAAAAAGGTATGCCAGGCCAATGAAGGCAAGACAGGTTGGTTCTGAGCAGGCGTACGCAGAGCAAGGGACAAGACGAAACTTATTACGTCTGTCACGGATGCAAGCGATCCCACTAAGTCATTTGAGGTGAGCCGTTTGACCGGCAGACACCCATGTCCAAGTCCAACACCTGGTCATAAACCAGATGGGATTGAGATTTCATGACACTCAAACAGGCATGCCTTTCGGAATACCAAAAGGCGCAAGGTGCGTTCAAAGATTCGATGACTCA
+
BBBCBFFFFCCFGGGGGGGGGGGHHHHHHHHHHHHHHHHHHHHGGGGGGHHHHHHHHHGGHGHHGHHHHHHHHHHHHHHGGGHHHHHHHGHGHHGGHHHHHHHGHHHHGGFHGEGHHHHHHHHHGGDGGGGGGGHHHHHEDHGGHGHEGGFFFHHHGHHHFFHHGHEHHGGGGGHHHFGGHHGGHHHHHGHHGHHGHGGHHGDBFFGGCFGFGGGHHHHFFFFFHHHHHFGFF3GFBBFFFFGFGHHGBFHHGHHGHHHGHHHHHHFHGHHGEHHHHHHGGHHHHHHGGF1GHHHGGFEGHHGHHHGHHGGFE?CHHGGGFEECFGGGGGGGGFFFFFFFABBA?
@M02197:102:000000000-ALU3V:1:1101:12057:23582 1:N:0:1
GCTAAAGTCGTATCCTCCGCTTATTGATATGCTTAAGTTCAGCGGGTATTCCTACCTGATCCGAGGTCAACCTGAGAAATAAAAGGTTAGACCGGCCCGACGAGACCTTGCAACTCCCCGCGTGCCTCGAAAGACTCGTTGCGAAGAGGGTCCCACGGACGCCGTCATTGTCTTTGAGACCAGTTGCGGACGAACCACAACGCGGCCCAACACCCAGCCCGAAGGTTGGAGAGAGGATAATGACGCTCGAACAGGCATGCCCACCGGAATACCAGTGGGCGCAATGTGCGTTCAAAGATTCGATGACTCAC
+
BCBCCFFDDABFGGGGGGGGGGGHHHHHHHHHHHHHHHHHHHHGGGGGHHHHHHHHHHHGHHHGGGDHFFHGGHGHHHHHHGGHHG:HHHHHHGGGGGGCGGGGGGGHHFHGHHHHHHGDGGGGGHHHGGHGGHGHHGHEGGGGGGGHHGGGHH<HGGGGGFGGGHHHHHHGGFFHGFFFHHGGGFFFGFFHGHFFFFGFGGFHHGFFGFFHFFFFAGGGHHHFFBFHFHHFFGHHHHFGGGGFEFG1GFHGHHGGHHFGEE2FHHHHHHHGHHGGGGCFHHHHGEEGHGGGGGFGGGGFFFFFFFAAABB
@M02197:102:000000000-ALU3V:1:1101:11798:23571 1:N:0:1
GCTAAAGTCGTATCCTCCGCTTATTGATATGCTTAAGTTCAGCGGGTATCCCTACCTGATCCGAGGTCAACCTTAGAAATGGGGTTGTTTTACGGCGTAGCCTCCCGAACACCCTTTAGCGAATAGTTTCCACAACGCTTAGGGGACAGAAGACCCAGCCGGTCGATTTGAGGCACGCGGCGGACCGCGTTGCCCAATACCAAGCGAGGCTTGAGTGGTGAAATGACGCTCGAACAGGCATGCCCCCCGGAATACCAGGGGGCGCAATGTGCGTTCAAAGATTCGATGACTCAC
+
CCCCBFFFFCCFGGGGGGGGGGGHHHHHHHGHHHHHHHHHHHHGGGGGHHHHGHHHHHHHHHGGGGGHHHHHHHHHHHHHHHHGGGGGHHHHHGGGGGGFFHHHHGGDDGGHGGHHHHHHGGGGGHHHHHHHHHHGGGGGGHGHGGGGGHHHGGHHHHGGGFFFFFFFGGGGFGGGFFGGGFGGGGGGGGGGGFHHHHGGGHGGGHHGHFHGHHHHHHHHHHGGGGGGHHGHHHHHHHHHGGGGGGGHGHGHHFHGGGGGGGGHHHHEFEGHGGGGGGGGGGFFFFFFFBBBBB
@M02197:102:000000000-ALU3V:1:1101:12478:23963 1:N:0:1
GCTAAAGTCGTATCCTCCGCTTATTGATATGCTTAAGTTCAGCGGGTATCCCTACCTGATCCGAGGTCAAAAGTGAAAAAAGGCTTCATGGATGCCACGATTCAAGGACTAAGACGCAAAATGTGCTGCGCTTACTACCAAAAACACTGGCTGCCAATGACTTTAAGGCGAGTCTAATACAAGACAAGACGCCCAACACCAAGCAAAGCTTGAGGGTACAAATGACGCTCGAACAGGCATGCCCCATGGAATACCAAAGGGCGCAATGTGCGTTCAAAGATTCGATGACTCAC
+
CCCCCFFFFBCFGGGGGGGGGGGHHHGHHHHGHHHHBHHGHHHGGGEFGHHHHHHGHHHHHHGGGGGHHHHHHGHHHHGHGGGGHHHHE4FGFHHGHHGGHHHHHHHHHFHHHGHHGHGFHHHHGGHHHGHHFGHFGHHHHHHHGGHFFFGHGHFFHHHHFHHHHHHEGGHHHGHHHHHFHFHHGHHEGGGGHHGGF3GHFHGHGHGGHFHHHHHEGHHHHGBEEGCHHDHHGHHHHHH:GGFHGHGHHHHHEGHHHGGGCGHHGHFGGGHGGGGGGGGGGFFFFFFFBCCCC
@M02197:102:000000000-ALU3V:1:1101:19416:24242 1:N:0:1
GCTAAAGTCGTATCCTCCGCTTATTGATATGCTTAAGTTCAGCGGGTAGTCCTACCTGATTTGAGGTCTAACATAAAAGTTATTAGAGTGGAGGGAGCGAAAACTTATTACGCATTCCACTTAGACATTTAAGACGAGCCACGGATGGCAGCGTCCAAAGCTCATACATAGAAAACTAGGTATGAGAGGTCTTATGACACTCAAACAGGCATGCCTTTCGGAATACCAAAAGGCGCAATGTGCGTTCAAAGATTCGATGATTCAC
+
BBBBBFFFFABFGGGGGGGGGGGHHHHHHHHHHHHHHHHHHCHGGGGGGHHHHHHHHHHGHHHHGHHHHHGHHHHGHHHGHHHHHHHGHGFGHGGGAECHGFHFHHHHHGEFGGGG4GGHHHGFHEGHHHFFFHGEGCEGHHGHHGHGGEAFCGHGGHHHHGHGGHHFGHHHHHGGHHHHHGF3HHGFHGHHHHHGFHHHHFGHGGHHGHHFEGGGGGHHGHHGGGHGGFFFEEHGHHGEEGHGGGGGGGGGGFFFBFFFBBBBB
@M02197:102:000000000-ALU3V:1:1101:22494:24287 1:N:0:1
GCTAAAGTCGTATCCTCCGCTTATTGATATGCTTAAGTTCAGCGGGTATCCCTACCTGATCCGAGGTCAACCTTAGAAATGGGGTTGTTTTACGGCGTAGCCTCCCGAACACCCTTTAGCGAATAGTTTCCACAACGCTTAGGGGACAGAAGACCCAGCCGGTCGATTTGAGGCACGCGGCGGACCGCGTTGCCCAATACCAAGCGAGGCTTGAGTGGTGAAATGACGCTCGAACAGGCATGCCCCCCGGAATACCAGGGGGCGCAATGTGCGTTCAAAGATTCGATGATTCAC
+
BBB@BFFBDAAFGGGFFGGGGGEHHFHBGHBGHGFH5GHHH5B2EAEFHG5GFHFHHHGEBGFF00EFFHHHHHF:BGF99FDDEEEECHHFHFBEFFEGGFHHEGGGGGGGGGFHFGHFFFFGFGFGHHHHEFEDFFFFFFFFEFFFFFFFGHFECBG=@BF@FFFFFFFFD;BBBBABCGGGGGGBEGFGGHHHGFCGFEFGFFHGHFHFGHHHFGHHHHHGFDCGFHDHHFBFFFFGCCCGGGGGHFHFGFCGGECCGGFGF5HGGEECFFGGGGGGGGC4FFBFF@BBA@
@M02197:102:000000000-ALU3V:1:1101:13833:24345 1:N:0:1
GCTAAAGTCGTATCCTCCGCTTATTGATATGCTTAAGTTCAGCGGGTATTCCTACCTGATCCGAGGTCAACCTGAAAAATATAGATTTAGAGGTGGCCGGGCCCACAAGACCTTGCAACTCGACGCGTGCTCCGGAAAGCTCAGTGCGAAGAGGGTCCCATGGACGCCCGTCATTGCCTTTGAGACCAGTTGGCCGCGAACGGTCCAACGCGGTCCAACACCCGAAACCCCCGCGGTAAAGCAGGGGTTTTGGAGGGAGGATAATGACGCTCGAACAGGCATGCCCTTCGGAATGCCAAAGGGCGCAATGTGCGTTCAAAGATTCGATGACTCAC
+
BBBBBFFDFABFGGGGGGGGEGGHHGFGHHFGFHHGBGHHFHHGGGGGHHFHGHHHHGHEFHEFGGGHFHHHHHHHHHHHHGGHFFGFHHHHG3?FHHGGGGGGGGGAFHGHHGFHHHFCDFHGGGFEGFEHGGGGFFCHHHHFGHGGGFGFFDFAGGGHHHHHFDFFFFFFFGFFGFGGFFFFGGGGGG;GGGGGGGGGGHHHGGGGGGGHHHHHGCFEGGGHGFCCGGDGGGHGBHHHHEGFEFFAFHFGHHFF@4GHFHHHDEECEFHDHHHGHHHHFGEGGGGEHHGHHFHHHHHGGGGGHHHHGGFCHGGFGGGGGGF4FFFFFFAABAA
@M02197:102:000000000-ALU3V:1:1101:18071:24533 1:N:0:1
GCTAAAGTCGTATCCTCCGCTTATTGATATGCTTAAGTTCAGCGGGTAGCCCTACCTGATTTGAGGTCTAACTAAAAGTTATTAGAGTGGAGGGAGCGAAAACTTATTACGCATTCCACTTAGACATTTAAGACGAGCCAAAACATGGCAGACGTCCAAAGCTCATACATAGAAAACTAGGTATGAGAGGTCTTATGACACTCAAACAGGCATGCCTTTCGGAATACCAAAAGGCGCAATGTGCGTTCAAAGATTCGATGACTCAC
+
BCCCCFFDDABFGGGGGGGGGGGHHHHGHHHHHHHHHHHCHHGGHGHGGGHHHGHHHHHHHHHHGHHHHHHHHGHHHHHHHHHHGHFHGHHHGHGGGGHHHHHHHGHHFHFGGHGFHHGHHHGHHHHHHHHHHGHHGCGHHHHHHGHHHHGGHGGGGGHHHGBHHHHHHHHHHHHHHHHHHGHHHGHHCHHHHHHHHHHHGHHHHHHHHHGHHHGGGGGHHHHHHHGHGHGGGGGHGFBCFEGHGGGGGGCGGGFFFFFFFBABBB
@M02197:102:000000000-ALU3V:1:1101:12549:24639 1:N:0:1
GCTAAAGTCGTATCCTCCGCTTATTGATATGCTTAAGTTCAGCGGGTATCCCTACCTGATCCGAGGTCAACCTTAGAAATGGGGTTGTTTTACGGCGTAGCCTCCCGAACACCCTTTAGCGAATAGTTTCCACAACGCTTAGGGGACAGAAGACCCAGCCGGTCGATTTGAGGCACGCGGCGGACCGCGTTGCCCAATACCAAGCGAGGCTTGAGTGGTGAAATGACGCTCGAACAGGCATGCCCCCCGGAATACCAGGGGGCGCAATGTGCGTTCAAAGATTCGATGATTCAC
+
BABABFDDFAACFFGGFGGG2AEGHHGHHHGFFHFFHGHFFDFGCAGGH55BBG1GFHGHGFAAEGGHFDFGGHH8HGHHHGHGGCG1?E<FHG;CEGGG/DFEGE?D@DGE/EHFFBGHGFFDFHHHHHHFGFG?@F;GC1FGDACEG9;FF/GC@GACGGC?@CGGGEFGGFEFFGGGFAA>D;B=DFFFFFFB?FFFEFFFFD/ADBGCCFHDBD09:BFGGFCC0<<@HG<>FE<9BA/9BE/F22A2FB//CE0AB001DAFA0E0AB13A33GA111B@B1@3A>>>1
@M02197:102:000000000-ALU3V:1:1101:6702:24717 1:N:0:1
GCTAAAGTCGTATCTCCGCTTATTGATATGCTTAAGTTCAGCGGGTATCCCTACCTGATCCGAGGTCAACCTTAGAAATGGGGTTGTTTTACGGCGTAGCCTCCCGAACACCCTTTAGCGAATAGTTTCCACAACGCTTAGGGGACAGAAGACCCAGCCGGTCGATTTGAGGCACGCGGCGGACCGCGTTGCCCAATACCAAGCGAGGCTTGAGTGGTGAAATGACGCTCGAACAGGCATGCCCCCCGGAATACCAGGGGGCGCAATGTGCGTTCAAAGATTCGATGATTCAC
+
A3AA?FFFFABFGFBGGGGGGEHHBBHHDBADG5GDFF5BFGGEGEEBFFHHGHHFGGFFHFECF12FHHFCFFFHGHDHGGGGGGE;FHG9FF?FEECGHHBFFEEGC;HGDHGGHHHGGFFGHHHHFGFFGDDFFGGGHFGFFFFFFFFFFFFEAFGCGGGGGGGGFFFDEFFEAGD?BGGGDBGGGGGFGHHGCFGGHFFGHFGHHHHHHHHGHHFBGAFFFGDF:CHGHFHGGGBC?GGBEGGHFCHHHHGEACCGGCHCHHGEE?HGBCGFGGEGFFFBFFFFBB@BA
@M02197:102:000000000-ALU3V:1:1101:21140:25179 1:N:0:1
GCTAAAGTCGTATCCTCCGCTTATTGATATGCTTAAGTTCAGCGGGTATCCCTACCTGATCCGAGGTCAACCTTAGAAATGGGTTTGTTTTACGGCGTAGCCTCCCGAGCACCCTTTAGCGAATAGTTTCCACAACGCTTAGGGGACAGAAGACCCAGCCGGTCGATTTGAGGCACGCGGCGGACCGCGTTGCCCAATACCAAGCGAGGCTTGAGTGGTGAAATGACGCTCGAACAGGCATGCCCCCCGGAATACCAGGGGGCGCAATGTGCGTTCAAAGATTCGATGATTCAC
+
CCCCCFFFFBCFGGGGGGGGGGGHHHHHHHHHHHHHHHHGHHGGGGGCHHHHHHHHHHHHHHHGGGGHHHHHHHHHHHHHHHHHGGGHHHHHHGGGGGGGGHHHHGGGGGGHFGHHHHHHGGGGGHHHHHHGHHHGGGGGGHHHGGG#FFGGHHHHHHHFGGGGGGGGGGGGGGGGGGGGFFFFFGFFGFFGGGHHHFGGGHFFGHHEGHHFGGHHGHHHHFGFGGGGHHGHHHGHHHHHGGGGGGGHHHHHHHHGGGGGGGGHHHHGGGGHGGGGGGGGGGFFBFFFFBCCBB
@M02197:102:000000000-ALU3V:1:1101:20489:25461 1:N:0:1
GCTAAAGTCGTATCCTCCGCTTATTGATATGCTTAAGTTCAGCGGGTATTCCTACCTGATCCGAGGTCAACCTTGATCGATTCCCGAAGGACTCGTGGTTTTTATAACGGCGTGGACCGCCGCCGTCAGAAGCGAGAAGTGGTGTCACAACGCTAAGACGGGCGGACGGCCAGGCGGTGAAATTGAGGCACGGGGGACCCCCCGTCGCCCAACACCAAGCCAGGCTTGAGTGGATTTAATGACGCTCGAACGGGCATGCCCCCCGGAATGCCAGGGGGCGCAATGTGCGTTCAAAGATTCGATGATTCAC
+
BABBBFFFF3AFBFGGGFGCEA?GHFFF6DA5DEFGFG5GFAEE?EEGFFHHHHHF333FGHHEEGGHFBDGGHFHHHGCHBBFHGAEEECEGFEGGF3FEFF:<H:GC/<@<9<522<<B<@/FB@/>1FFBD9<.BH,<<<:-/#900#A@7ED:9;@C@-9@->::-=@;#A/9#;/B9,;F9BF;EFFEDDFB9#@@-?B:;>-A:#;C0C;-;..:9909;/CGC#C0;GDG9FGCC@9C7C<0-?FFFGH@A//A//F2BFFFFG/E/EAB00A1BF?CECGFF333GDEG1B1FFFFFAAA>1
@M02197:102:000000000-ALU3V:1:1101:12681:25691 1:N:0:1
GCTAAAGTCGTATCCTCCGCTTATTGATATGCTTAAGTTCAGCGGGTAGTCCTACCTGATTTGAGGTCTAAACTAAAGAGTATTAGAGTGGAGGGAGCGAAAACTTATTACGCATTCCACTTAGACATTTAAGACGAGCCACAGAATGGCAACGTCCAAAGCTCATACATAGAAAACTAGGTATAAGAGTCTATATGACACTCAAACAGGCATGCCTTTCGGAATACCAAAAGGCGCAATGTGCGTTCAAAGATTCGATGATTCAC
+
BABAAFFB5AAFGGFGGGGGCEDHHHGHHHHBDGHHHHHFHGFGGGG:GGHHHGHHHHHHHHHGGHHH9GBHGHGGH8H8FGH8HHHHHHFGGCF??1EGEFGFFGHB6HF0<EE9HFH3FGHBGDGHHDFF4G2B>FBGFFHHHFFHGHFFEBCHHGHFFGFFGHHHHGHGHFHFHHHEHFHHHHFDBFFFFGGFBHHGFFGHHHHHHFGHHGGGEA2CDGHHGHGHHHFEEAGHGHHF7EEF4GGGGGGEGGBFFFFFFBAAAB
@M02197:102:000000000-ALU3V:1:1101:12687:25672 1:N:0:1
GCTAAAGTCGTATCCTCCGCTTATTGATATGCTTAAGTTCAGCGGGTAGTCCTACCTGATTTGAGGTCTAAACTAAAGAGTATTAGAGTGGAGGGAGCGAAAACTTATTACGCATTCCACTTAGACATTTAAGACGAGCCACAGAATGGCAACGTCCAAAGCTCATACATAGAAAACTAGGTATAAGAGTCTATATGACACTCAAACAGGCATGCCTTTCGGAATACCAAAAGGCGCAATGTGCGTTCAAAGATTCGATGATTCAC
+
BBABAFFFFBAFGGGGGGGGGGFCHHFHGHHHHHHGHHHGCFGGGGGGG;HHH7HHHHEHH:&GGFF8GHHHHHGFHHHHFGH8GHHGEGGGFE/>EEEGFGGFHHHHHHBFEEG9FHHDGHGDFGHHH6GHFGHGFHHDHHHHHHHHGGHHHF?HHHGGEFHGHGFGHGEHHHHEFHHEHHGHHHGHHHHEHHGHHHHHGGHHHGHHHHHHHHGGGGGHHHGHHHGCHHGGGGGHFGGEFFFGGGGGGGGGGFFFFFFFFBBABA
@M02197:102:000000000-ALU3V:1:1101:14355:25917 1:N:0:1
GCTAAAGTCGTATCCTCCGCTTATTGATATGCTTAAGTTCAGCGGGTAGTCCTACCTGATCCGAGGTCAACCTGAGAAGGAGAGGTTGAGCGGCGCACTCCGAGCGGCCACCGACGCGAGACAAGATGCCACAACGCGAGGGGACGGACGGCGTGGCCGGCGACATTGAGGCGGGCGGCGAGGAGCCGCGGCGCCCAACACCCAGCCGGGCTGGATTGGTTACAATGACGCTCGAACAGGCATGCCCCCCGGAATACCAGAGGGCGCAATGTGCGTTCAAAGATTCGATGATTCAC
+
CCCCCFFFFAAFGGGGGGGGGGGHHHHHHGHHGHHHHHHHHHHGGGGGGHHHHHHHGHHHHHHGGCGHHHHGHHHHHHHHGEGGGH<<HHFGFGGGGGGHHGGGGGGGGGGHGGGGGGGGGGHHGEHBGHFHHHGGGGFFFFFGGGGFFFFFFAFAFFFF4FFFFFFFFFFFFF@-AF?FFEA-AFFFFGB9?B9D499#D9G8C::GGHD<HH:FHHH;9DHF>:DGC?G(<1HFDB:H967B/E0CCGGFGCFHFGHHGGGFGGHFHGE?DHGGGGFGGECFFFFFFFB?BABA
@M02197:102:000000000-ALU3V:1:1101:13671:26371 1:N:0:1
GCTAAAGTCGTATCCTCCGCTTATTGATATGCTTAAGTTCAGCGGGTATCCCTACCTGATCCGAGGTCAAAAGTGATAATAAGGCTTTATGGATACCAGTATACAGGCTTAGATCGCAAAATGTGCTGCGCTCCAAAGGCCAATACGCCGGCTGCCAATAATTTTAAGGCGAGTCCAGGCACAAAGGACCGGACAAACACCCATCACCAAGCAAAGCTTGAAGGTACAAATGACGCTCGAACAGGCATGACCCCCGGAATACCAGGGGGCGCAATGTGCGTTCAAAGATTCGATGATTCAC
+
>3>AAFFFFBAFGGGGGBFFEGGFFDHHHBFFHHGHGHHHHHH?EEECHGHGHHHHHFHHHGF?ECGHHHHHFB@EFGH:GHHEFHHFGBDCGHDGHEFFFGHHH3B?FHHGHHHHGGGGHHHF@@;F9<<CDFGBG2GAGHHEHGGFF/A@DGFFDGFDGHH9HHF<<<FCFCFFBC#CFGCBG;FGC#9GHCCFF>+GHFACBHEEF?AFF1B1FFBF9BGD22F9E0BFFEEBADDHGFFF1FFB//>///C2F2F11GFEA0E0EEA1BD00001A1FG3DDAA1B1331B3A11A?
@M02197:102:000000000-ALU3V:1:1101:20225:26894 1:N:0:1
GCTAAAGTCGTATCCTCCGCTTATTGATATGCTTAAGTTCAGCGGGTATCCCTACCTGATCCGAGGTCAACCTTAGAAATGGGGTTGTTTTACGGCGTAGCCTCCCGAACACCCTTTAGCGAATAGTTTCCACAACGCTTAGGGGACAGAAGACCCAGCCGGTCGATTTGAGGCACGCGGCGGACCGCGTTGCCCAATACCAAGCGAGGCTTGAGTGGTGAAATGACGCTCGAACAGGCATGCCCCCCGGAATACCAGGGGGCGCAATGTGCGTTCAAAGATTCGATGACTCAC
+
BBBBAFFFFBAFGGGGGGGGGGGFFHHHHHHHHHHGHHHHHGHCFCEAGHHHHGHHHHHHHHHGGGGHHHHH:HHHHHH<HGGGGGGGHHHHHGGGGGGGGH<HHGFDGGGHGGHHHHGGGGGGGGFGHGHGHHHGGGGGGHHHFFFFGFFFBGGHGGHGGGGGGGGGFFFFFFFFFFGGFFCGGGGGFFGGGGGFGFFGGHGGCHFEFDHHHHHHHHFFF0HDFGGGHHFGHHGHGHHHFFFGGGGHFHGBF3GGGGGGGGFHHHHGGGGHFGGGGGGGGFFFFFFFFABBBA
@M02197:102:000000000-ALU3V:1:1101:21478:27121 1:N:0:1
GCTAAAGTCGTATCCTCCGCTTATTGATATGCTTAAGTTCAGCGGGTAGCCCTACCTGATTTGAGGTCTAACTAAAAGTTATTAGAGTGGAGGGAGCGAAAACTTATTACGCATTCCACTTAGACATTTAAGACGAGCCACAAGATGGCAGACGTCCAAAGCTCATACATAGAAAACTAGGTATGAGAGGTCTTATGACACTCAAACAGGCATGCCTTTCGGAATACCAAAAGGCGCAATGTGCGTTCAAAGATTCGATGACTCAC
+
ABBAAFFFFBAFGGGGGFGGGGGHHHHGHDFFHHHHHHHH:H<2EFG:7HHHHHHHEG7HHHHHG8H9HHGH9HGHH9=FGHHGH99:HADCAC?EEEGGDEEFH:FHHGFEEFF<4FDD243B3BGF3DHB3<CCGEDHGFHHHGHHGFDEEHFHGHHHHHGHHHHHHHFHFHGGHHHGGHHFHHHGHFGHHGHHHGFFGHGHGHHHHGHHFGHGGGFHHFGGHHGHHHGDEEGHHHHGFEFHGGGFFGGGGGFFFFFFFBBBAB
@M02197:102:000000000-ALU3V:1:1101:22100:27211 1:N:0:1
GCTAAAGTCGTATCCTCCGCTTATTGATATGCTTAAGTTCAGCGGGTATTCCTACCTGATCCGAGGTCAACCTAGACAAATATAAAGGTGACCGGGTCCCGGGGGCCTTGAAACTCTACGCGTGCTCCGGAGAACTCAGTGCGAAGAGGGTCCCTGGGACGCCGTCATTGTCTTTGAGACCAGTTGGCCATGGAGGCGGTCCAACGCGGTCCAACACCAAACACGAGGTTTGAGAGAGGATAATGACGCTCGAACAGGCATGCCCTTCGGAATGCCAAAGGGCGCAATGTGCGTTCAAAGTTTCGATGACTCAC
+
>A1>A@D3B11BFG3GBE1AEAEG3E3BG33D3FD1FFFBE21AE?/E1FDDHEHABFH1FD0E/EEHHH1FEGD11D0>FDDFD2B1%B6@F?E>>/FC??E>9<F</#?GHHE1@DB9@/>?CFDA>00F@FFGF0GGED<4C1:=CE.AEGC0CC<A@A.;FHFGHHCBHGFFFFGFABFFFGABGFFFF/B4B>HHC?@FCFEBBGF>BFB/FFF?EF/FF$>BF2FFF6G7HHFFHDB?BE>ABFA2BAA1BGGF/AGCEE/HGBEGB1GA10A?EAE1B31EGGGGAGB131FE1111DB1@D>1>1A
@M02197:102:000000000-ALU3V:1:1101:22784:27391 1:N:0:1
GCTAAAGTCGTATCCTCCGCTTATTGATATGCTTAAGTTCAGCGGGTATCCCTACCTGATCCGAGGTCAAAGACGGTAATGTTGCTTCGTGGATGCGGGCCACGCCCCCTCGCAGACGCAATTGTGCTGCGCGAGAGGAGGCAAAGACCGCTGCCAATGAATTTGGGGCGAGTCCGCGCGCAGAGGCGGGACAGACGCCCAACACCAAGCAGAGCTTGAGGGTGTAGATGACGCTCGAACAGGCATGCCCCACGGAATACCGAGGGGCGCAATGTGCGTTCAAAGATTCGATGACTCAC
+
AAA>>1DFF>A>EBFFFGGEEFCEFF3GFHHC3DBFFHBHHBF0EEGGHDAAFFHG11EFGGHFGCE0GHHHHFA?E9:HG2E&1GG@/BFCGB@FEEGG/AAEGGC/<B@BCC?9<CFFBBGHFHB:<GGCC0<;@EHCG09=FC9CC;ABEHFCHFFGGFFFB0A@90@A@BFA/B@@;%C;/@@F@DF#?//EBEFFB5>A>%>:F8EFGFFF8#//B::H;G;G/EECGHHEFDB1FHHGCEEA/?EF0DHFFGECEEA0A0AA11FGAEA0GF1FCGGBGGGFFFFFFDA11>1
@M02197:102:000000000-ALU3V:1:1102:17019:1504 1:N:0:1
GCTAAAGTCGTATCCTCCGCTTATTGATATGCTTAAGTTCAGCGGGTATCCCTACCTGATCCGAGGTCAACCTTAGAAATGGGGTTGTTTTACGGCGTAGCCTCCCGAACACCCTTTAGCGAATAGTTTCCACAACGCTTAGGGGACAGAGGACCCAGCCGGTCGATTTGAGGCACGCGGCGGACCGCGTTGCCCAATACCAAGCGAGGCTTGAGTGGTGAAATGACGCTCGAACAGGCATGCCCCCCGGAATACCAGGGGGCGCAATGTGCGTTCAAAGATTCGATGATTCAC
+
AAAAAD1DFAACGF3BGGGGGGGHHFFGDAG3FHB1FGHHGFBEEAAEHFFHHECFF10FGHF?E?EBGFHGGHHHGBHHHFFEEG7GGBFFDFEEEEFEABFFEEE;<<BGGFHHFFFHGG/AFGGGFFF<HH9<AGGCEHHHGFCFEH/.FBGEH>:CCCGGGGFGGGGFEGFFB?3A;9-9@AA?AA9;BBCFGHFGGHE?ACHEGBGG</9DFH:HDAFBFG5CAF.@@FF@B<0?9/?/;EEA2GF2FAEFE?E0EGEBCHGE000B1A3B333GFFFBFFBFFA1AAA
@M02197:102:000000000-ALU3V:1:1102:17447:1667 1:N:0:1
GCTAAAGTCGTATCCTCCGCTTATTGATATGCTTAAGTTCAGCGGGTATTCCTACCTGATCCGAGGTCAACCTGAAAAAATAGATTTAGAGGTGGCCGGCCCCGTGACACCGTGAAACTCGACGCGTGCTCCGGAAAGCTCAGTGCGAAGAGGGTCCCACGGACGCCGTCATTGTCTTTGAGACCAGTGGGTCGCGGACGATCCAACGCGGTCCAACACCAAACCCGGATGTTGGAGGGAGGATAATGACGCTCGAACAGGCATGCCCTTCGGAATGCCAAAGGGCGCAATGTGCGTTCAAAGATTCGATGACTCAC
+
AAA111BFD1ACG1FFGGCFEEGHHHHFHBGFHHHHBGGGHFFAECEEFF2FGHHFFFFGFBHAGGEHFHGFGFBF1FFGHGFEDHF1FGF92>9/>/;#2/>B<<?#;1/#FB1FBG:HAC@C@<<-=CFGG@/BFGFHBB##GGCC;;99.CE?@CA2;9B:9?EC9BDA/B9B0;/<B?8FH:EF#->/</</@>?</EGCFFFE<=FGF?/B?//;?3?/AE?BB%B'2#B2AF3;GDEDB11DGGECCAFA3F5ECFHF1GGGE?GDABFF3GBC3EEFGGGHHHGGGGHGBGGDGGGGGBFFFFFFAAAAA
@M02197:102:000000000-ALU3V:1:1102:16903:2405 1:N:0:1
GCTAAAGTCGTATCCTCCGCTTATTGATATGCTTAAGTTCAGCGGGTATCCCTACCTGATCCGAGGTCAACCTTAGAAATGGGTTTGTTTTACGGCGTAGCCTCCCGAGCACCCTTTAGCGAATAGTTTCCACAACGCTTAGGGGACAGAAGACCCAGCCGGTCGATTTGAGGCACGCGGCGGACCGCGTTGCCCAATACCAAGCGAGGCTTGAGTGGTGAAATGACGCTCGAACAGGCATGCCCCCCGGAATACCAGGGGGCGCAATGTGCGTTCAAAGATTCGATGACTCAC
+
>AAA3F4DFBBFGGBGGGGGGGGHHHFGHHFHHHGGHHFHHFHGGG2EHGGHHHGHHHGHHHHGGCEHHHHGFGFGHDFHHHHGFGGHHH;<HGFGGGGGGFHH?FGGGG;HHGHHHHFFFFGGEHHFGGGGHHHGGGFFGHGFFFGGGHFHGHHHHHGGGFFFFGFHGFGGGGGGGGCDGFFFGGFFGFFFGFFGHGHGGFFFFHHGHGCHGHHHFHFEBFGGGGGDHHDHGFFHHHHHGFFGGFEHFGGGDEFF22?GGGGHHHHEAEGHGGGGGGGGGGFFFFFFFB@BBA
@M02197:102:000000000-ALU3V:1:1102:19831:2277 1:N:0:1
GCTAAAGTCGTATCCTCCGCTTATTGATATGCTTAAGTTCAGCGGGTATCCCTACCTGATCCGAGGTCAACCTTAGAAATGGGGTTGTTTTACGGCGTAGCCTCCCGAACACCCTTTAGCGAATAGTTTCCACAACGCTTAGGGGACAGAAGACCCAGCCGGTCGATTTGAGGCACGCGGCGGACCGCGTTGCCCAATACCAAGCGAGGCTTGAGTGGTGAAATGACGCTCGAACAGGCATGCCCCCCGGAATACCAGGGGGCGCAATGTGCGTTCAAAGATTCGATGACTCAC
+
AAA3>FFDFBACGGFGGGF?EEFCHHFHFGFGGHFEDA5FGDF?2EECEDGFGHGFGHHFBB1A0AEFFFHFHHFDGHDGFHHGEEEGCFHFHA?FCGGEGHBGHCEGGGGFBFGGHAGEFFFFFBGBDGGFHHHGGCGGGHFFEGGGGFFHHHFGHEHGCCDABFFGGFB;/AAF;:AB??-F@GG@GGGFEFFGCFBGEGC9EGHGHDFFBFFDFFFHFEHF>/@.CACFHGFH9HGCCCCEACEFEGHHGGCFEE0EA001FFFAEA?GG1FA33A1GB113DD1FAA>>>
@M02197:102:000000000-ALU3V:1:1102:14064:3642 1:N:0:1
GCTAAAGTCGTATCCTCCGCTTATTGATATGCTTAAGTTCAGCGGGTAGTCCTACCTGATTTGAGGTCTAACATAAAAGTTATTAGAGTGGAGGGAGCGAAAACTTATTACGCATTCCACTTAGACATTTAAGACGAGCCACGGATGGCAGCGCCCAAAGCTCATACATAGAAAACTAGGTATGAGAGGTCTTATGACACTCAAACAGGCATGCCTTTCGGAATACCAAAAGGCGCAATGTGCGTTCAAAGATTCGATGATTAAC
+
AAB3>DBFF?A4FGGGGGGGEGCGHFHHFHBFHHHCGFGGFFFDAEEFGHHFFHHHH9HHHFEHEHHHGHHHFHGGHHHFGFFHFFHFFHGFHGCC6GEF?EFHHHEGHGHF1FDEGBFFFGFFF?DGFHFHGGHHGGEFFHEFEGFGEHEDFGHHFHHGGFHGGEHFFHHFHHEBDFGGFGDCFB@BFFGFHFHGFGEEFFFFGFBFEFFA9CFE?F9AHEG1G;GFBGEA?E;GGFEA)A91B@GGGGEB1FC@DBFFA>1>1
@M02197:102:000000000-ALU3V:1:1102:11955:4192 1:N:0:1
GCTAAAGTCGTATCCTCCGCTTATTGATATGCTTAAGTTCAGCGGGTATCCCTACCTGATCCGAGGTCAACCTTAGAAATGGGTTTGTTTTACGGCGTAGCCTCCCGAGCACCCTTTAGCGAATAGTTTCCACAACGCTTAGGGGACAGAAGACCCAGCCGGTCGATTTGAGGCACACGGCGGACCGCGATGCCCAATACCAAGCGAGGCTTGAGTGGTGAAATGACGCTCGAACAGGCATGCCCCCCGGAATACCAGGGGGCGCAATGTGCGTTCAAAGATTCGATGATTCAC
+
AABBCFFFFBCFGGGGGGGGGFGHHHHCHHHGHHHHHHHHHGHGGGEEFGHGHHHHHHHHHHHGGGGHFHGHHGHHHHHHHHH?FGGHGFHHHGEEGFGGGHGHHGGGFGGHHGHHHGGFFGGGGGDHHHHHHHGGGGGGEFGFFGGGGGHFFHGHHHHGGGGGGGGHGGFFGFGG/GGGGGAC-GGFFFFFEFGCFFFFFFEGGHGFGGFHHFHGFHHHGHHGGGFDHACHHHHHGGHHGCGGGGEHGHHFFHHGGCGGGGGHHHHGECEF1G3FB3FGGBFFFFFFFAAAAA
@M02197:102:000000000-ALU3V:1:1102:11901:4594 1:N:0:1
GCTAAAGTCGTATCCTCCGCTTATTGATATGCTTAAGTTCAGCGGGTATCCCTACCTGATCCGAGGTCAACCTTAGAAATGGGGTTGTTTTACGGCGTAGCCTCCCGAACACCCTTTAGCGAATAGTTTCCACAACGCTTAGGGGACAGAAGACCCAGCCGGTCGATTTGAGGCACGCGGCGGACCGCGTTGCCCAATACCAAGCGAGGCTTGAGTGGTGAAATGACGCTCGAACAGGCATGCCCCCCGGAATACCAGGGGGCGCAATGTGCGTTCAAAGATTCGATGACTCAC
+
ABCCCFFFFCAFGGGGGGGGGGGHHHHHHHHHHHHHHHHHHHHGGGGGHHHHHHHHHHHHHHHGGGGHGHHHHHHGHFHHHHHGGGGGHHHHHGGGGGFGGHHHHGGGGGGHGGHHHHGHCFGGGHHHHHHHHGHGGGGGGHHGGFGGGHEGGHFFGHHGGGFGGGGGGGFGGGGGGGGGFGGGGGGGGEGFFGFFHGFGGHGGGHHGHHFFHHHGHHHHHHFGGFFFD.DHHHHHGHHHGGGGGGGFHHHFHHHGGGGGGGGHHHHGGGGHGFCGGGGGGGFFFFFFFBB@BA
@M02197:102:000000000-ALU3V:1:1102:18316:5082 1:N:0:1
GCTAAAGTCGTATCCTCCGCTTATTGATATGCTTAAGTTCAGCGGGTATCCCTACCTGATCCGAGGTCAACCTTAGAAATGGGGTTGTTTTACGGCGTAGCCTCCCGAACACCCTTTAGCGAATAGTTTCCACAACGCTTAGGGGACAGAAGACCCAGCCGGTCGATTTGAGGCACGCGGCGGACCGCGTTGCCCAATACCAAGCGAGGCTTGAGTGGTGAAATGACGCTCGAACAGGCATGCCCCCCGGAATACCAGGGGGCGCAATGTGCGTTCAAAGATTCGATGATTCAC
+
BBBBBFFDD334FGGGGGGGGGGHHHHHHHHHHHHHHHHHHHHGGGGGGHHFHHHHHHGHGDHGGGEHH9B9EFBFEFF;EHHDBAEEGHHHBF@EFGECEFFHFEE99BBHGDHHHA9FBBCDEGFDGFDGHHHGGFGGFHFBEEGGGGGFCG/;@@.C?CA@BBEFGGBACE@@DBB?B=-6B@BA?GFCDFFGFEHGGHFCFF?CDGEHGGFDBBHGDF:GGCGGHHAFHHHHHHFHFCCFFFABHHHHHFHGGEGGEGGHGFHE?GGHGGGGGGGEF1FFFFBFF1AAAA
@M02197:102:000000000-ALU3V:1:1102:24597:5149 1:N:0:1
GCTAAAGTCGTATCCTCCGCTTATTGATATGCTTAAGTTCAGCGGGTATCCCTACCTGATCCGAGGTCAAGTCATGAAATTGCTTGCTGGACGCTGATCCGCCGGGGCTCCGAGAAGCGCAAATGTGCTGCGCGAGAAGCCGACGAGACCGCTGCCAATGACTTTGAGGCGAGTCCGCGCACGGAGGCGGGACAGACGCCCAACACCAAGCATAGCTTGAGGGTGTAAATGACGCTCGAACAGGCATGCCCCACGGAATACCGAGGGGCGCAATGTGCGTTCAAAGATTCGATGACTCAC
+
BCCCCFFFFCCFGGGGGGGG2EGHHHGHHGHGHHHHHHHHHHHGGGEEHHHFHHHHHHHHHHGGGGGHHHHHHHEHHHHHHHHHHHHHHHHHGGGGGHHHGGGGGGGGGHGGGGGGHHGGGGGHHHGHHHHGGGGGGGHHHGGGGGGGGGGGHGHGHGHGHHHHGGGGGGHGGFFGGGGGHGHGGFGFHHHFGGGGGHFFFDF?EGHGHHGHHHHHHHGHGGHHHHHGHGGGGFHHEGHHGHHHHHGGGEGGHHGHGGHGGGGHGEFEDHHHHEEGGGGGGGGGGGGGFFFFFFFCBABA
@M02197:102:000000000-ALU3V:1:1102:12156:5295 1:N:0:1
GCTAAAGTCGTATCCTCCGCTTATTGATATGCTTAAGTTCAGCGGGTATCCCCACCTGATCCGAGGCCAATCTTCAGAAATGGATTAGGCAGACCCTCCACCGAGACCGACAGAAGCGAGTGACTTGCGTCTTGCTACGCTCGTGGTTCGGCGGGGGCGCCCACGGGTTCCAGACGTGCCCCAGCCCAGAAGGGCCAAGGCATCGTCCAACATCAAGCAGAGCTTGGGGTGTGTGATGGCGCTCGAACAGGCGTACCCCCCGGAATACCAAGGGGTGCAATGTGCGTTCAAAGATTCGATGATTCAC
+
CCCCCFFFFBBFGGGGGGGGGGGHHHHHHHHHHHFHHHHHHGHGGGGGHHHHGHGGHHHHHHHGGGGGHHHHHHHHHHHHHGGHHHHHHHHGGHHHHHGHHHGGGGGGGGGGGHHHHGGGGHHHEGHGGGGGGHHHEHGGGGGGHGHGHGEFGDADFFE-=D9AFFFFFFFFFFFFAFFGGGGFFFDFGFFEGFFFGGFE?EGGFHHFGHFHHG:GHHHHHGGAFGGGD5H6HGHGGGGGD0A?HHHGHGDDGADGGGGGGHHHHCHHGHGGGHHHHHHGGGGGHGCGGGGGEGGFFFFFFBBBBBB
@M02197:102:000000000-ALU3V:1:1102:15395:5554 1:N:0:1
GCTAAAGTCGTATCCTCCGCTTATTGATATGCTTAAGTTCAGCGGGTATTCCTACCTGATCCGAGGTCAACCTAAGAGAAGAGACGCAGACACGCCTCGACAGGTACGACCGGGCCACGGGGGTCCTTTAAGACTCGACGCGTGCTCCGAGAAGCTCGTTGCGAAGAGGGTCCCACGGACGCCGTCATTGTCTTTGAGACCAGTTGCGGACGAACCACAACGCGGGCCAACACCCAGCCCGAAGGTTGGAGAGAGGATAATGAAGCTCGAACAGGCATGCCCACCGGAATACCAGTGGGCGCAATGTGCGTTCAAAGATTCTATGACTCAC
+
?ABABFFBDABFCGGGFGGGGCEHHHHHFHHHHHHFHGHFDDFGGGGFHHHHHHEHHHFHHGHCCGGHFHHGHBFBGFFFHFGFHGGGGGHHHGGGHGGGGGGGHGFD9FGGCCGGGGC?/#@ADH8H9HH9GHFHGE;GGC4@DEEFG;ABBFFGF?.CFEF=DADF.A7FEFFFFA;D@ADABFDFFCFFFFFFFE?BBFCFFFFA?CAFF;B-//AAEE/?$#9@B,DFA>?/E9EFGB<EF9GEB101FDD2G2FD1B1/AA/A21A1BE1BAB////AAFHFHG1F0HGAEAAE0D1D1A001B113F3BFFB1D3331DDA>>1>
@M02197:102:000000000-ALU3V:1:1102:24229:6318 1:N:0:1
GCTAAAGTCGTATCCTCCGCTTATTGATATGCTTAAGTTCAGCGGGTATTCCTACCTGATCCGAGGTCAACATTCAGAAGTTGGGGTTTAACGGCGTGGCCGCGCCGATTACCAGTAACGAGGTGTATGATTACTACGCTATGGAAGCTCGACGTGACCGCCAATCGATTTGGGGAACGCGGGTTACCGCGAGTCCCAACACCAAGCTGAGCTTGAGGGTTGAAATGACGCTCGAACAGGCATGCCCGCCAGAATACTGGCGGGCGCAATGTGCGTTCAAAGATTCGATGATTCAC
+
BCCBBBFFFBBFGGGGGGGGGGGHHHHHHHHHHHHHHHHGHHHGGGGGHHHHHHHHHHHHHHHGGG1FGGHHHHGHFGHHH<HHGGFGGHH<GGGG;GG;G///#>.<CF/1F1A?<G;<?CF#2FFFB0F=A;<0</CE;0:GCGCCCGD?-?-:.:F?FCD<FDDFHGHHHCF<9.C:?BFGDDGFCCFHFHGEGGGFHGHHFGC3B%3GFDHFGHH(HHHFFGEEEGG<GHFGBGGGHFFCGGGEGHHHHHFHGGGGGGGGGHFHFGGGGHGGGGFGGGGGFFFFFFFBBA>A
@M02197:102:000000000-ALU3V:1:1102:9711:6567 1:N:0:1
GCTAAAGTCGTATCCTCCGCTTATTGATATGCTTAAGTTCAGCGGGTATCCCTACCTGATCCGAGGTCAACCTTAGAAATGGGGTTGTTTTACGGCGTAGCCTCCCGAACACCCTTTAGCGAATAGTTTCCACAACGCTTAGGGGACAGAAGACCCAGCCGGTCGATTTGAGGCACGCGGCGGACCGCGTTGCCCAATACCAAGCGAGGCTTGAGTGGTGAAATGACGCTCGAACAGGCATGCCCCCCGGAATACCAGGGGACGCAATGTGCATTCAAAGATTCAATGACTCTC
+
BBB@BFFFFBBFGGGGGFGGEEEHHHGHBHBGHHBGFHHGFGGGG?EGGHHHGHHGHFBFGHF?EE1EGGHH:HFHHHBFBBGE?EEEGHFFFEGGG;CEFHHHHGGGGGGHDGEHHFHHGGGCCDG4GHGHHH<GGGGGGHEFG/@EA/GHGHEHHHGGGGGGGBGG;GFAFEEFGGGGGGGEFFFFACHGEFFBEBCB:::FFFFAAFGGBFFFFFFFHFB:BF</FA?BCBGF?)AEFFFBFF?A222211G0F0000A01A3GB1113313B33GB31DB331B1AA111
@M02197:102:000000000-ALU3V:1:1102:19289:6715 1:N:0:1
GCTAAAGTCGTATCCTCCGCTTATTGATATGCTTAAGTTCAGCGGGTATCCCTACCTGATCCGAGGTCAACCTTAGAAATGGGGTTGTTTTACGGCGTAGCCTCCCGGGCACCCTTTAGCGAATAGTTTCCACAACGCTTAGGGGACAGAAGACCCAGCCGGTCGATTTGAGGCGCGCGGCGGACCGCGTCGCCCAATACCAAGCGAGGCTTGAGTGGTGAAATGACGCTCGAACAGGCATGCCCCCCGGAATACCAGGGGGCGCAATGTGCGTTCAAAGATTCGATGATTCAC
+
BBBBBFFFFBBFGGGFGGGG?EGHHHHHHHHGHHHHHHHHGHHGGGGCHHHHHHGHHGHGHHHGGGGHHHHHHHHHHHHHGHHFGGGEHHHHHGGGGGGFGHHHHGGGGGFGEGHHHEFHGGCFGF:H;HHHHHHFGGGGFFHHGGCFGHFFGGHHGHGGGGGGGGGGGFDEBABDGCFFFCCFFFFDFAGFFFFFGFCFFHFDCFFGFDEGHHHGHHFGHHHFDGCDHGGHGGHGFHFGFFFFFF?GEDFF5GFGGGE?E2EGGF5EGEDFG5CGFCFEGBBFFFFFFA@BBB
@M02197:102:000000000-ALU3V:1:1102:11499:6711 1:N:0:1
GCTAAAGTCGTATCCTCCGCTTATTGATATGCTTAAGTTCAGCGGGTATCCCTACCTGATCCGAGGTCAACCTTTGAAAGAGTTTAACGGCCACGACCGCCCGCACTCCAAAGCGAATATGTATCACAACGCTTAGAGACGGACAGCTCGGCCGGAGACTTCAAGGCGCGCGGGAGCCGCGACGCCCAACACCAAGCGAGGCTTGAGTGGCGAAATGACGCTCGAACAGGCATGCCCTTCGGAATACCAAAGGGCGCAATGTGCGTTCAAAGATTCGATGATTCAC
+
BBBBBFFFFABFGGGGGGGGGG?GHHHHHHHHHHHFGHHGHGHGGGGGHHHHHHGHHHHHHHHGGGGHHHHHHHHHHHHHEHHHHHEHFGGGGGGGGGGGGGGGGGGHHHHFFHGGGGGHHBGGHHHGHGGGGGGHFHGHGGGGGEEGHGGGGHHFDGFCFGFGGFGGGGGGFF=?FGGFFFGHFGFD/AFGGHEGEGHGGFHHGFFDGDGFHHHEDGFFFEEDGHHHF3FFFFFFFFFHHHFHHHHHGFGEEAEGHGHEEEAAFBGFGGFFFFFFFFFFFBBBAA
@M02197:102:000000000-ALU3V:1:1102:15246:7092 1:N:0:1
GCTAAAGTCGTATCCTCCGCTTATTGATATGCTTAAGTTCAGCGGGTAGCCCTACCTGATTTGAGGTCTAACTAAAAGTTATTAGAGTGGAGGGAGCGAAAACTTATTACGCATTCCACTTAGACATTTAAGACGAGCCAAAACATGGCAGACGTCCAAAGCTCATACATAGAAAACTAGGTATGAGAGGTCTTATGACACTCAAACAGGCATGCCTTTCGGAATACCAAAAGGCGCAATGTGCGTTCAAAGATTCGATGATTCAC
+
ABCBBFFFFCCFGGGGGGGGGGGHHHHHHHGHHHHHHHHHHHHGGGGGGHHHHGHHHHGHHHHHGGHHHHGHHHFFGHFGGHHHHHHHHHGHGG?EEGEFHGHHHGHHHHHGHGGHHFHHHHFHHHDHHHHHHHHHHGGHGHHGFGHHGGGGHHFGHHHHHHHHHHHHHGHFHHHHGFHHHDHGHGHHHHGGFHHHHHHHGHHGHHFGHGHHHHHGGGFHGHHGHHGHHHFEGGGHHHHGGGGHGGGGFGGGGGFFFFFFFBBBBA
@M02197:102:000000000-ALU3V:1:1102:11932:7090 1:N:0:1
GCTAAAGTCGTATCCTCCGCTTATTGATATGCTTAAGTTCAGCGGGTATCCCTACCTGATCCGAGGTCAACCTTTAAAGAAGGGGTTTGACGGCACGCGTCCGCCCGTCCTCCGAAGCGATGATAATCACGACGCCAGGAGACGGTCTGCGCGGCCGGCGACATTAAGGCGCGCGGCGTGGGACACCACGGCGCCCAACACCCAGCCGGGCTGGATTGGACTTAATGACGCTCGAACAGGCATGCCCCCCGGAATACCAGAGGGCGCAATGTGCGTTCAAAGATTCGATGATTCAC
+
BCCCBFFFFABFGGGGGGGGGGGHHHGHHHHHHHGHHHHHHHGGGGGGHHHHHHHHHHHHHHHGGGGHGHHHHHHHHHHHHHFGGFGGGGHGGGGGGGGGGGGGGGGGGG;HHGEGDGGGHGHHHGHHHHGGGGGGGGGGGHGGGGGGFHGGGGGGGFGFFFFFFEFFFFFFFFFDCFFFFBAFFFF9GGGGFFFFGFFFFFFFFGEGGHHGGFGFGFHGF6HHFFFFFFF?DGHGHGHHHGFCGGGGGGHHHCGBFHHHEGGGGHFHHGGGGHGFDFGGFGGFFFFFFFFBBAA>
@M02197:102:000000000-ALU3V:1:1102:18751:7156 1:N:0:1
GCTAAAGTCGTATCCTCCGCTTATTGATATGCTTAAGTTCAGCGGGTAGTCCTACCTGATTTGAGGTCTAACATAAAAGTTATTAGAGTGGAGGGAGCGAAAACTTATTACGCATTCCACTTAGTCATTTAAGACGAGCCATTGCTGGCAACGTCCAAAGCTCATATATAGAAAACTATATCTGAGAGATAATATGACACTCAAACAGGCATGCCTTTCGGAATACCAAAAGGCGCAATGTGCGTTCAAAGATTCTATGACTCAC
+
BCCCCFFFFCCFGGGGGGGGGGGHHHHHHHHHHHHHHHHHHGHHGHHGGHHHHHHHHHGHHHHHGHHHHHHHHHHHHHHHHGHHHHHHHHHHHGHGGGHHHHHHHHGHHFEGGHFGHHFHHHHHHHHHHHHHGGHHHHHHHHHGHHHGHHHHHHHHHHHHHHHHHHGHHHHHHHHHHHGHGGHHHHHHGHHHHHHHHHHHHHHHHHHHHGFHHHGGGGHHHHHHFGHHHGGGGGHHFHGGGGHGGGGGGGGGGFFFFFFF@BCCB
@M02197:102:000000000-ALU3V:1:1102:5293:7463 1:N:0:1
GCTAAAGTCGTATCCTCCGCTTATTGATATGCTTAAGTTCAGCGGGTATCCCTACCTGATCCGAGGTCAACCTTAGAAATGGGTTTGTTTTACTGCGTAGCCTCCCGAGCACCCTTTAGCGAATAGTTTCCACAACGCTTAGGGGACAGAAGACCCAGCCGGTCGATTTGAGGCACGCGGCGGACCGCGTTGCCCAATACCAAGCGAGGCTTGAGTGGTGAAATGACGCTCGAACAGGCATGCCCCCCGGAATACCAGGGGGCGCAATGTGCGTTCAAAGATTCGATGATTCAC
+
BBBBBFFFFBAFGGGGGCEEGGGHHHHHHHFFHHFHHFFHHHHGGGFGHHHHHHHHGHGHHHEGGGGHHHHHHHHHHFFGFHHHGGGHHGH<HHFFGGGFFHGHHGGGGG;HHGHHHGGHGF@CFG9HHHHHHHHGGGGGGHGHGGFBFHGHHHHHGHFGGGCCGGGGGGFCHGGHGGGGGGAFAGDGGEGGFFHHFFCFGFFFFFFFFCFHFFFFFGHHDGFCACCFFF.BF9HGFHHHCCFFFA?EA2F2EB/FCEGEA0E1BFGGGGFHGB3EFFFGGF1F33FFFAA>>A
@M02197:102:000000000-ALU3V:1:1102:26517:7497 1:N:0:1
GCTAAAGTCGTATCCTCCGCTTATTGATATGCTTAAGTTCAGCGGGTATTCCTACCTGATCCGAGGTCAACCTGAAAAAATAGATTTAGAGGTGGCCGGGCCCGTGACACCTTGAAACTCGACGCGTGCTCCGGAAAGCTCAGTGCGAAGAGGGTCCCACGGACGCCGTCATTGTCTTTGAGACCAGTTGGTCGCGGACGATCCAACGCGGTCCAACACCAAACCCGGAGGTTTGAGGGAGGATAATGACGCTCGAACAGGCATGCCCTTCGGAATGCCAAAGGGCGCAATGTGCGTTCAAAGATTCGATGACTCAC
+
BCCACFFFFACFFGGGGGGGGGGHHHAEGHHGHHHHHHHHHHHGGGFGHHHHHHHHHHHHFHHGGGGHHHHHHHHHHGFGHHHHHHHHHHGHGHGHHGGGGGGGFGGGHEGGHHGHHGHHGHGCFGGGGGHHGGFFGFHHEHHHHHGGGGGEHGACGHHHGGGGBFGGGGGGGGFGGGGGFHFHFBAACFFDFFFFFGFFHHFDFFFDFHGGFFFFFGFEEFEEEGHFF/GBHGHGEGHHHHHHHHGGGE?HGAF1HHFGFGGCEAEEE/CGHHHHFG1F0?CGGFGCFGACCCCGGGGB3BE11C1FFDFFAAAA1
@M02197:102:000000000-ALU3V:1:1102:20189:7516 1:N:0:1
GCTAAAGTCGTATCCTCCGCTTATTGATATGCTTAAGTTCAGCGGGTATCCCTACCTGATCCGAGGTCAAAGACGGTAAATGTGCTTGTTGGACGCGAGCCGTAGCCCCTCGAGAAGCGCAATGTGCTGCGCGAGAGGAGGCAAGGACCGCTGCCAATGAATTTGGGGCGAGTCCACGCGCGGAGGCGGGACAGACGCCCAACACCAAGCAGAGCTTGAGGGTGTAGATGACGCTCGAACAGGCATGCCCCACGGAATACCGAGGGGCGCAATGTGCGTTCAAAGATTCGATGACTCAC
+
ABCAAFFFF?AFGGGGGGGGGGGHHHHHGHHHHHGHHHHHHHHGEGGGHHHHHHHHHHHHHHHGGGGHHHHHFHGGGGGHHH:HHHHHHHHHHHGGGGGGGGGGGGHHGHGGGGHGGHGGGGGHHGHGHHGGGGGGGGHGGGGFGGGHHGGGGGGGFGHHGGGGGGGGGHFHFFGFGGGGGHGGGGGHHHHGGGGFFGHHGFF3GHHHHHHHGFFHHHGGHHHGGHHHGGGGGHHGHHHHHGHHHGGGGGGHGHHHGDGGGGHGGGGGHFGHGGGGHGGGGGGGGGGFFFFFFFCBCCB
@M02197:102:000000000-ALU3V:1:1102:7946:7723 1:N:0:1
GCTAAAGTCGTATCCTCCGCTTATTGATATGCTTAAGTTCAGCGGGTAGTCCTACCTGATTTGAGGTCTAACATAAAAGTTATTAGAGTGGAGGGAGCGAAAACTTATTACGCATTCCACTTAGACATTTAAGACGAGCCACGGATGGCAGCGTCCAAAGCTCATACATAGAAAACTAGGTATGAGAGGTCTTATGACACTCAAACAGGCATGCCTTTCGGAATACCAGTGGGCGCAATGTGCGTTCAAAGATTCGATGACTCAC
+
BBB@BFFFFBBFGGGGGGGGGCEHHH5GHBGHGFHHHHHHHHHDFGGGFHFFFGFHHFGHHHHFFFHHHHHHHFHGHGFFHHHHHHHHHHFHHGGAFGGGGGGHHHHHHG?FEFEGFHGFGHHFGDHHHHFHEDGF?EEFFEGHHGGGHFDEBDDCGH3FFGHH4GHHGHHHHHHCGGBCGGGHFHG?C:DGCGGHHFHGHGHHGHHHHHHFGGGFGGGHHFFHGFHHGGGEE9FGFHGGGCHFGFGDDFGGGFCBFFF5A?BAA
@M02197:102:000000000-ALU3V:1:1102:7826:7809 1:N:0:1
GCTAAAGTCGTATCCTCCGCTTATTGATATGCTTAAGTTCAGCGGGTATCCCTACCTGATCCGAGGCCAACCTTTGAAAGAGTTTAACGGCCACGACCGCCCGCACTCCAAAGCGAGTATGTATCACAACGCTTAGAGACGGACAGCTCGGCCGGAGACTTCTAGGCGCGCGGGGGCCGCGACGCCCAACACCAAGCGAGGCTTGAGTGGCGGAATGACGCTCGAACAGGCATGCCCTTCGGAATACCAAAGGGCGCAATGTGCGTTCAAAGATTCGATGACTCAC
+
?AAA?DD3BAAFGFEFGC?1EE0F3F333FA3GDHHBG2GGGDEE?//1FECC1G01A01FFC8ECEFHCFAFG#FBFF9F0B%@;BD/>@EE;E@EE9/E//5/BCHGGGD<F?F+<FGEGHHHBHHF<@C0C0<<<G8GB0C?EE0CC@CCC:;@3GFFB9CC0/9@AA<=>#@B//</<@@EF;E?GBAC?7FFF(EGDCG?@;/FEA@)HH:EEGGH9EHHGFHHHAHFFEE0EGHGHFHFFGHGA?GECGHHHGE??DHGGGGGFGGGFFBFFFFFABAAA
@M02197:102:000000000-ALU3V:1:1102:17128:7778 1:N:0:1
GCTAAAGTCGTATCCTCCGCTTATTGATATGCTTAAGTTCAGCGGGTATCCCTACCTGATCCGAGGTCAACCTTAGAAATGGGGTTGTTTTACGGCGTAGCCTCCCGAACACCCTTTAGCGAATAGTTTCCACAACGCTTAGGGGACAGAAGACCCAGCCGGTCGATTTGAGGCACGCGGCGGACCGCGTTGCCCAATACCAAGCGAGGCTTGAGTGGTGAAATGACGCTCGAACAGGCATGCCCCCCGGAATACCAGGGGGCGCAATGTGCGTTCAAAGATTCGATGACTCAC
+
ABBA3BD@FBBFGGGGGGGGGGGGHHHHGHHGHHGHHHHHHHHGCGGGHHHHHGHHHEFHHHHGGGGHHHFHFH94HHHDDGFFEECGHHGGHFGGCGCCFH<HEFEGGG#FDGEFHGHHGGFGGHHHHHHFDBCDCCDFEHFFF<@EFGFCGFHHGHFEBDGGFBGFFF0ABE?GG@GBAAGGGCBBBBBBFFGFFFBGGHEGGGHGHG?HFHG0HEBEFHHFGDFFHHGHH;BH8HGFGGCGFF?HFGHFFGFFGEGGGGEHCHHEEA?GGGGGGGCGCGFFFFBFBB@BBB
@M02197:102:000000000-ALU3V:1:1102:12392:7978 1:N:0:1
GCTAAAGTCGTATCCTCCGCTTATTGATATGCTTAAGTTCAGCGGGTAGTCCTACCTGATTTGAGGTCAGAGTCAAAAAGGTATGCCAGGCCAATGAAGGCAAGACAGGTTGGTTCTGAGCAGGCGTACGCAGAGCAAGGGACAAGACGAAACTTATTACGTCTGTCACGGATGCAAGCGATCCCACTAAGTCATTTGAGGTGAGCCGTTTGACCGGCAGACACCCATGTCCAAGTCCAACACCTGGTCATAAACCAGATGGGATTGAGATTTCATGACACTCAAACAGGCATGCCTTTCGGAATACCAAAAGGCGCAAGGTGCGTTCAAAGATTCGATGACTCAC
+
BCCCCFBFFBAFGGGGGGGGGGGHHFFHHHFHHHHHHHHHHHGGGGGGGHHHGHHHHHHHHHHHGHHHHHHHGGFGHHHGGHHHHHHHHHHGGEHHGHHHHHGGHHHHGFFHGGHHGHHGHFHFGCGGGGGGGGHHHHHGGGGGGHHHGFGFFFHGHHHHEHG9GFHFHGHHGGHGHHHGGHEGHGHHHHGFHGGGHHHHHFGGGFGGFHGCGGGHEFHGEFFGHHHGFFFHFFCFFHFGFGGFFFDHGGCHFFHGGFHHEGHHFHGGHG1HHFHFHFHGGBGHHHHHHHHHHG0A/E/HGFHHHHGHGHGGGGEHFHCGGGGHGGGBGGGGGG1FFFFFFA@A>1
@M02197:102:000000000-ALU3V:1:1102:8836:8199 1:N:0:1
GCTAAAGTCGTATCCTCCGCTTATTGATATGCTTAAGTTCAGCGGGTAGTCCTACCTGATTTGAGGTCAGAGTCAAAAGGTTTTCTGCCACAAGGCAAGAAGGGTTCTGAGCGGGCTTGACGCGGAGCAAGGGACAAGACGAAACTTATTACGTCTGTCACGGATGCAAGCGATCCCACTAAGTCATTTGAGGCGAGCCGTGTAACCGGCAGGACGCCCATGTCCAAGTCCACGCCAGGTCATAAACCAGACGGGATTGAGATTTCATGACACTCAAACAGGCATGCCTTTCGGAATACCAAAAGGCGCAAGGTGCGTTCAAAGATTCGATGACTCAC
+
CCCCCFFFFCBFGGGGGGGGGGGHHHHHHHHHHHGHHHCHHHHGGGGGGHHHHHHHHHGHHHHHGHHHHHGHGHGHHHHGHHHGHHHHHHHHHGHHHHGFHHGFHHHHHHHHGGFGGHGGHGGGGGGGGGGFFGGGFGFHGFFGGGHHHGHHGHHHGHHHGHHCGGGHGHHGGGGHHGGGGGHHHHHHGGGEGEGGGDGGEHGGGGGHGHGGGFEFACGFFFFFGGFFFGGFGHFGHGHHHHHHGFGGHEAFFGHHHHGGHGFFGHHHHDGHFEFHHHHGHHHHHHFGGEEHHHGCHHEHFFEEDE?HHHHEGCGHGGGGGGGGGGFFDDBFFA?BAA
@M02197:102:000000000-ALU3V:1:1102:16050:8379 1:N:0:1
GCTAAAGTCGTATCCTCCGCTTATTGATATGCTTAAGTTCAGCGGGTATCCCTACCTGATCCGAGGTCAACCTTAGAAATGGGGTTGTTTTACGGCGTAGCCTCCCGAACACCCTTTAGCGAATAGTTTCCACAACGCTTAGGGGACAGAAGACCCAGCCGGTCGATTTGAGGCACGCGGCGGACCGCGTTGCCCAATACCAAGCGAGGCTTGAGTGGTGAAATGACGCTCGAACAGGCATGCCCCCCGGAATACCAGGGGGCGCAATGTGCATTCAAAGATTCGATGATTCAC
+
AAAA@FF3D>1CCGGGFFG?E0EG3FGHFGFFBFGFHHGBFAFEECECFFFCAGHCF101BFAAEC>BEDFG7GH8H9F:@BA/FEFEHEFDFGG;GGGG;HHFHGACGGGHGGHHBGHHG/B;7H?1FHGGHCEC@CGF3FB9A<BEGGFCBGGGC:GGGG;@A1FFEGF;CEFF=A?AAA=@=@@@@@@@FFF0004FBFFFFHHEGGEF@FFGFAFA1F<CBFFCFB?;=F9BBGGABFFFFF/022BAA1FAE0A0A00BA3FF111331FGFDGAF11F@3D3FAAA1A
@M02197:102:000000000-ALU3V:1:1102:10710:9000 1:N:0:1
GCTAAAGTCGTATCCTCCGCTTATTGATATGCTTAAGTTCAGCGGGTATCCCTACCTGATCCGAGGTCAAGAGTGTAAAAATGTACTTTTGGACGTCGTCGTTATGAGTGCAAAGCGCGAGATGTACTGCGCTCCGAAATCAATACGCCGGCTGCCAATTGTTTTAAGGCGAGTCTACACGCAAAGGCGAGACAAACACCCAACACCAAGCAAAGCTTGAAGGTACAAATGACGCTCGAACAGGCATGCCCCATGGAATACCAAGGGGCGCAATGTGCGTTCAAAGATTCGATGATTCAC
+
CCCCAFFFFBCFGGGGGGGGGGGHHHHHHHHHHHHHHHHHHHHGGGGGHHHHHHGHHHHHHHHGGGGHHHGHHFGGGGHHHHHHHHHHHHHGHHGGGGGGGGGHHHHHHGHHHHHHGGGGGGGHHHHHHHGGGGGGHHGHHHHHHHHGGHGGHHGHHHHHHGHHHHGHHHHHHHFGCGGGHHHGGGGHHHHHHHGGGFFHHFGFFGHHHHHGHGFGFHGHHHHHHFHHHGGGGGHHDHHHFHHGHHEGFEBGHHHHHHHHFFHHGGGGEGDFFGGGGHGGGGGGGGGCFFFFFFF?BBBA
@M02197:102:000000000-ALU3V:1:1102:8533:9028 1:N:0:1
GCTAAAGTCGTATCCTCCGCTTATTATATGCTTAAGTTCAGCGGGTAGCCCTACCTGATTTGAGGTCTAACTAAAAGTTATTAGAGTGGAGGGAGCGAAAACTTATTACGCATTCCACTTAGACATTTAAGACGAGCCACAAGATGGCAGACGTCCAAAGCTCATACATAGAAAACTAGGTATGAGAGGTCTTATGACACTCAAACAGGCATGCCTTTCGGAATACCAAAAGGCGCAATGTGCGTTCAAAGATTCGATGATTCAC
+
ABB?AFFFFBBFGGGGGGGEGGGHGHHHHHHHHHHHHHHGH;GGGGGAGHHG<<H:H9HH;H;G8HHHHHHHHHHHHGHHHHHHHF5GGHHGCDG7GGGGGGHHHHHHHGGGG6GHFHHHHHHHHHHHGHGHHHGGGGHHHFHHHHHHHGGGFFGGGHHFHGGHHHHBGHFFGGFFFHGHHHHHHHHHHHFHHGHHHHHHGHHHHHFFGAFFAFGGGGFBGBHHGGHHHGGGEEDAHHFEEECGGGFGGGEGFCBFFFFD>3A>3
@M02197:102:000000000-ALU3V:1:1102:9867:9133 1:N:0:1
GCTAAAGTCGTATCCTCCGCTTATTGATATGCTTAAGTTCAGCGGGTATCCCTACCTGATCCGAGGTCAACCTTAGAAATGGGGTTGTTTTACGGCGTAGCCTCCCGAACACCCTTTAGCGAATAGTTTCCACAACGCTTAGGGGACAGAAGACCCAGCCGGTCGATTTGAGGCACGCGGCGGACCGCGTTGCCCAATACCAAGCGAGGCTTGAGTGGTGAAATGACGCTCGAACAGGCATGCCCCCCGGAATACCAGGGGGCGCAATGTGCGTTCAAAGATTCGATGCTCAC
+
BABCAFFFFCCFGGGGGGGGGGGHHHHHHHHHHHHGHHHHHGHGGGGGHHHHHHHHHHHHHHHGGGGHHHHGHHGHHHHHHHHGGGGGHHHHHGGGGFGGGHHHHGGGGGGHGGFHHHHGFGGGGHHHHHHHHHGGGGGGEHHHGGGGGHHHHHHHHHHGGGGGGGGGGGGGFGGGGGFGFDFDGGGGGGGGGGHHHHHGGHGFFHHGHGFHHGHFHHGHHHHGFFBGHHGHHHHHHGFFGGGGFGGHGHHHHGGGFGGEAE?BBGHGFFEGBGGFGGGGGFFBFFFFAAAA?
@M02197:102:000000000-ALU3V:1:1102:27701:9339 1:N:0:1
GCTAAAGTCGTATCTTCCGCTTATTGATATGCTTAAGTTCAGCGGGTATTCCTACCTGATCCGAGGTCAACCTGAAAAAAGTTTTAGAGGCGACCGGGTCCCTGGGTCCTTGAAACTCGACGCGTGCTCCGGAGAACTCAGTGCGAAGAGGGTCCCTGGGACGCCGTCATTGTCTTTGAGACCAGTTGGCCATGGAGGCGGTCCAACGCGGTCCAACACCAAACACGGGGTTTGAGAGAGGATAATGACGCTCGAACAGGCATGCCCTTCGGAATGCCAAAGGGCGCAATGTGCGTTCAAAGATTCGATGACTCAC
+
BBBAAFFDDABFGGGGGGGGGGGHHHGHHHHHHHHHHHHHHHHGGGGGGHHHHHHHHHHHHHHGCGGFHHFHHGGCFHHFGGHHGHHHHBDFGGEGEGGGHHFFEC?FGHFGFFFHFHGFB@FGGCDFHCDFG?BGHHHHGGGHGDFFHEACDHAGFFGFGGA?DHEHHHHF0DFFFGFGEFFFFBHHHFGFFHDDDBDFHGHF<CGGGGFFGAFFG:EFGEBA?FGEFB9BGAFF4HHGF5BFGGGGGGHHEFG3HEHFFHGFDFCFFHHHHHHHHHHGCGGGGHHFGGGEGHGGFGGGGGGGFFFFFFFCBAAA
@M02197:102:000000000-ALU3V:1:1102:16895:9744 1:N:0:1
GCTAAAGTCGTATCCTCCGCTTATTGATATGCTTAAGTTCAGCGGGTAGTCCTACCTGATTTGAGGTCTAAACTAAAGAGTATTAGAGTGGAGGGAGCGAAAACTTATTACGCATTCCACTTAGACATTTAAGACGAGCCACAGAATGGCAACGTCCAAAGCTCATACATAGAAAACTAGGTATAAGAGTCTATATGACACTCAAACAGGCATGCCTTTCGGAATACCAAAAGGCGCAATGTGCGTTCAAAGATTCGATGATTCAC
+
CCCCCFFFFBBFGGGGGGGGGCEFHHHHHHHHHGHHHHHHHHHGGGGGGHHHGHHHHHGHH;HHGHHHHHHHHHHHHHH9HHHHHHHHHGGHHGG?FEEHG?GFHHFHH:BFGGGFHHFDFGHHHGGHHHHH33FHEHGHHHGHHHHGGGFFHGGFDFHHEHGHHHHGHHHFHGHHGGHHHHHGHHHHHGBHHHHGHHGHGHHHHHHGHHHFGGGFFFFGHHHHGHGHHHGGGGGHHHHG7FGHGGGGGGGGGGFFFFFFFCCCCC
@M02197:102:000000000-ALU3V:1:1102:12226:9806 1:N:0:1
GCTAAAGTCGTATCCTCCGCTTATTGATATGCTTAAGTTCAGCGGGTAGTCCTACCAATCTGAGGCCGATGAATTGAAATTAAATCCCTTCCTCTCTTCCAAAGAAGCGAGGCATGGGCGGGGTTCAGAAGCACTCCAACCAGCAAAACGTCGCGTCCAGCTCCTCGACCCTGCGCCTCTCCTCTCCGAAGTCCTGATATTATCAAAACCCGGCAGGGAAAGACGTGGGCGAAATAACGAGCTTTCGTCCGTCTTGCCTATCGAATGGATGCGCTAATGCATTTCGAGGGAGCCACCGTGGAAGATGGCAAGACCCTCAATCCCGATCCGCCAGCTTTCTCAACTAAATAAGAAAGCTGTCGTTCGAAACAATTCGCGGCCCTCAAACAGGCATGCTCCCCAGATTAGATCTGCCGGGAGCGCAAGGTGCGTTCAAAGATTCGATGATTCAC
+
CCCCCFFFFBCFGCGGGGEEGGGHHHHHHBGHHHHHHHHHHHHGGGGFGHHHHGHHHHHHHBGGFEGGCFGHHGHHHGHHHGHFFHGHHHHHHHHHHHHHHHHHHHHHGGCEGGHHGGGGC?CDCHFGFFHHHHHHHHGHGFHHGHHGFGGGCGG?BFGGGFGFGFDFGGGGGE;DDFFFFFFFFFFF=DDEFFFFFFFFFFFE/FFFF.D;FFFFA;.AEFFFFADE;EFBF=EBBFFFB9DFFFFFDA..9;/B/..//BFFFFEF?GGGGGFFF0FB?A/EGGGEEC.GGGGCEC0BCHFCC0FEHHGCACG0FG/.<-FFGC?GCEBHFGCC2<<2FFHHFFF?3BFHGDFHFFGFEB0EAFF4BG/>//GF?GGGFEFFHGG@53BHHEFEF?FAEHHBHFEFF1E?EA2FFEA?CGEBGFGGGFFFGFGCGGGGFFFFFFFBB@BB
@M02197:102:000000000-ALU3V:1:1102:9271:9801 1:N:0:1
GCTAAAGTCGTATCCTCCGCTTATTGATATGCTTAAGTTCAGCGGGTATCCCTACCTGATCCGAGGTCAACCTTTGAAAGAGTTTAACGGCCACGACCGCCCGCACTCCAAAGCGAATATGTATCACAACGCTTAGAGACGGACAGCTCGGCCGGAGACTTCAAGGCGCGCGGGAGCCGCGACGCCCAACACCAAGCGAGGCTTGAGTGGCGAAATGACGCTCGAACAGGCATGCCCTTCGGAATACCAAAGGGCGCAATGTGCGTTCAAAGATTCGATGATTCAC
+
ACCCAFFFFBAFGGGGGGGGGGGHHHHHHHHHHHHGFHHHHHHGGGGGHGHHHHHHHHHHHHHGGGFFHHHHHHHGHHHFHHHHHHHHGGGGGGGGGGGGGGFFGGGHGHHHHHGGGGEHHFFHHHHHHGCG8GGHGGGFGGFFGGHFHGGCGHHGDGGGGGGGGFCDCAGGFFACFFFFE>@FFFGGHFGFFFFEFFGFDAGBFHGGFEEHHHHFEBFEFDGHHHEHHHHGAAGGGGGGFG5CGGHFGHGFE?CHHHGEEACHGGBGGGGGFGFFBFFFFBBA>3
@M02197:102:000000000-ALU3V:1:1102:13079:10120 1:N:0:1
GCTAAAGTCGTATCCTCCGCTTATTGATATGCTTAAGTTCAGCGGGTATCCCTACCTGATCCGAGGTCAACCTTTGAAAGAGTTTAACGGCCACGACCGCCCGCACTCCAAAGCGAATATGTATCACAACGCTTAGAGACGGACAGCTCGGCCGGAGACTTCAAGGCGCGCGGGAGCCGCGACGCCCAACACCAAGCGAGGCTTGAGTGGCGAAATGACGCTCGAACAGGCATGCCCTTCGGAATACCAAAGGGCGCAATGTGCGTTCAAAGATTCGATGACTCAC
+
CCCCCFFFFAAFGGGGGGGGGGGHHHHHHHHHHHHHHHHHHHHGGGGGHHHHHHHHHGGHHHHGGGGHHHHHHHHHHGHHHHHHHHHHGGGGGGGCGGGGGGGGGGGHHHHGHHGGGFGHHHFHHHHFDGFGGGGHHHGHGGCDGGFHHGGGGGHHGGGGGGGFGFGGGGGGGFFFFFGFFGFFFFFFEGGGGHGGFFHGHHHHHHGGGGFHHHGFGGGGGFDHHHHGHHHHGFGFFFGHHHHHFEFHHHGGGGGHHFHGEEGHGEGFGGGGGFFFFFFFFBABAA
@M02197:102:000000000-ALU3V:1:1102:6716:10249 1:N:0:1
GCTAAAGTCGTATCCTCCGCTTATTGATATGCTTAAGTTCAGCGGGTAATCTTACCTGATTTGAGGCCAGAAAAGAATATGCACACAAAAAGTGTGTATATTGCGCGTGTTTGTTTGGAAGCAGATGACAAAAGCACAAGATTTTTATGGGTTTGCCTTAACAAAAATCTATGGCTGACACTCATCCACTCATACATTTAAGGCAAGGTGATACAAAGAGGCTATGTCATCACCAAGCCCAAGGTCCCGCAAAAAAGGTTTTTTCAAACAAAAAAACCATTTTTTTGGAGAAATTCTCGACACTCATACATGCATGCTCCGAGGAATACCAAGGAGCGCAAGAGGCGTACAAAGATTCGATGATTCAC
+
A?ABBFFFFAAFGGGGFFECAEEHHGHHHBBFEGHHHGHHHGB2EEEEHHHFHHHGHGHDHHHHGHFFGAFFCGFFHGHHHHHFHFEGHGEAFG4G1FDGFH44EECGGDHHHHHHFFHGBGHFHFGHFBDGHEFEGHBCFHGHHHEHFCFH;C?FFGFF1;=GHGHGHGHHG1.F9;<5FFF7B0BDGHBBGH90;GHHGC00FGFG:DG=:BFBC/0B<;90DFBFGGF<?;CFF<1?19?<#///@//BHGDC/C@C<GGFCB0B/@EEC>1FBFF@?EGF1HEFHGF1B/B///D1AAD22D2FDB1F1FEEEE//1HGEFHHHFHFHGGE0E111F0F011FA3B33B1BB113D1B31>11>
@M02197:102:000000000-ALU3V:1:1102:6701:10265 1:N:0:1
GCTAAAGTCGTATCCTCCGCTTATTGATATGCTTAAGTTCAGCGGGTAATCTTACCTGATTTGAGGCCAGAAAAGAATATGCACACAAAAAGTGTGTATATTGCGCGTGTTTGTTTGGAAGCAGATGACAAAAGCACAAGATTTTTATGGGTTTGCCTTAACAAAAATCTATGGCTGACACTCATCCACTCATACATTTAAGGCAAGGTGATACAAAGAGGCTATGTCATCACCAAGCCCAAGGACCCGCAAAAAAGGTTTTTTCATACAAAAAAACCATTTTTTTGGAGAAATTCACGACACTCAAACAGGCATGCTCCGAGGAATACCAAGGAGCGCAAGATGCGTTCAAAGATTCGATGATTCAC
+
BBBBBFFFFBBFGGGGGGGGGGGHHHHHHHHHHHHHHHHHGHHGGGGGHHHHHHHHHHHHHHHHGHGGHHHHHHHFHHHHGHHHHHGAHFHGHHHHHHHHHHHGGGGGGGHHBHHHHGHHGGGHHHHHHHGGHGFHHHGHGFH:HHFFHEFHGGGHHGGHHHHHHGGHFHGHFFFHGGGFBHHHGHHHEHHHHFHHHGHHHGCFHGC0:0HHHHHGGEGG/CEFFHHFG>CBFGFHFAGEGGFEFF?GECBGFHGHGE?GGHHHHHHG??GFCFFDHHGE/GGHHHFFHGHHGF0?GEFHFDCGHGHGGHFEFHECGEEEFGHHGGDGBHCGGEAEAFDGDEFEGHGGGFFGGGGFF@3FDD3AA1AA
@M02197:102:000000000-ALU3V:1:1102:22524:10527 1:N:0:1
GCTAAAGTCGTATCCTCCGCTTATTGATATGCTTAAGTTCAGCGGGTAGTCCTACCTGATTTGAGGTCTAACATAAAAGTTATTAGAGTGGAGGGAGCGAAAACTTATTACGCATTCCACTTAGACATTTAAGACGAGCCACGGATGGCAGCGCCCAAAGCTCATACATAGAAAACTAGGTATGAGAGGTCTTATGACACTCAAACAGGCATGCCTTTCGGAATACCAAAAGGCGCAATGTGCGTTCAAAGATTCGATGATTCA
+
BCCCDFFFFCCFGGGGGGGGGGGHHHGHHHHHHHGHHHHHHHHGGGGGGHHHHHHHHHHHHHHHGHHHHHHHHHHHHHHHHHHHHHHHHHHHHGHGGGHHHGHHHHHHHFGGGFHHGHHFHHHHHHHHHHGHFGGHHGGGGHHHHHHGHGGGGGHHHGHHHHHHHFHHHHHHHHHHFHHHHGHHHHHHHGCHHHHHHGGGHHGHHHHGFGHHGGGGGGGHHHHHHGHHGGGGGGHHHGFGGGGGGGGGGGGGFFFFFFFBBBBC
@M02197:102:000000000-ALU3V:1:1102:24153:10686 1:N:0:1
GCTAAAGTCGTATCCTCCGCTTATTGATATGCTTAAGTTCAGCGGGTATCCCTACCTGATCCGAGGTCAACCTTAGAAATGGGGTTGTTTTACGGCGTAGCCTCCCGAACACCCTTTAGCGAATAGTTTCCACAACGCTTAGGGGACAGAAGACCCAGCCGGTCGATTTGAGGCACGCGGCGGACCGCGTTGCCCAATACCAAGCGAGGCTTGAGTGGTGAAATGACGCTCGAACAGGCATGCCCCCCGGAATACCAGGGGGCGCAATGTGCGTTCAAAGATTCGATGATTCAC
+
CCCCCFFFFBCFGGGGGGGGGGGHGGHHHHHHGHHHHHHHHHHGGGFGHHFHHHHHEHEHHHGGGGGHHFHGHHGHHHHHHHHGGFFFHHGGHGGGGGGGGHHHGGGGGG;HGGHHHHHHGGGGGHFFHHHGHHFGGGGGGHHFGGGGGHHHHHFHHEHGGCFGGGGGGGFFFEE@@@G@BGGGGCGGGEGGFFFHEHHFFFCFEHHEHFHHHFHHHHGHHFFGFFFFB..FCFFGHHGEFEBEBECHHDBGFBCGEEA0EC?EF3GGGECAFGGGAEBFGB11FFFFBAAA>1
@M02197:102:000000000-ALU3V:1:1102:20925:10722 1:N:0:1
GCTAAAGTCGTATCCTCCGCTTATTGATATGCTTAAGTTCAGCGGGTATCCCTACCTGATCCGAGGTCAAAAGTGAGAAAGTACGCTTTATGGGTACCAGTATAACGGCTTAGATCGCAAAATGTGCTGCGCTCCAAAGGCCAATATGCCGGCTGCCAATAATTTTAAGGCGAGTCCAGCCGCAGAGGGCAGGACAAACACCCATCACCAAGCAAAGCTTGAAGGTACAAATGACGCTCGAACAGGCATGCCCCATGGAATACCAAGGGGCGCAATGTGCGTTCAAAGATTCGATGACTCAC
+
BABBBFFFFCBFGGGGGGGGGGGHHHHHHHHHHHHHHHHHHHHGGGGGHHHHHHHHHHHHHHHGGGGGHHHHHGHHGHHHGHHHGGGGGHHHHHHHHHHGHHHHHHGGGGGHHHHHHHHHHHHHHGHHHHHGGHGHHHHHHHHHHHHHHHGGGGHHHHHHHHHHHHHHGHGHGHHGGHHHGGHGHHHHHGHHHHHHGGGGHHHHHGHGHHHHHHHHHHHHGHGHHHHHHHHGGGGGGFGHHHHHHHHHGGGHHHHHHHHHHHGHHHGGGGGHGHHGGGGHGGGGGGGGGGFFFFFFFCBBAC
@M02197:102:000000000-ALU3V:1:1102:25187:10768 1:N:0:1
GCTAAAGTCGTATCCTCCGCTTATTGATATGCTTAAGTTCAGCGGGTATCCCTACCTGATCCGAGGTCAACCTTAGAAATGGGGTTGTTTTACGGCGTAGCCTCCCGAACACCCTTTAGCGAATAGTTTCCACAACGCTTAGGGGACAGAAGACCCAGCCGGTCGATTTGAGGCACGCGGCGGACCGCGTTGCCCAATACCAAGCGAGGCTTGAGTGGTGAAATGACGCTCGAACAGGCATGCCCCCCGGAATACCAGGGGGCGCAATGTGCGTTCAAAGATTCGATGATTCA
+
CCCCCFFFFBBFGGGGGGGGGGGHHHHHHHHHHHHHHHHHHHHGGGGGHHHHHHHHHHHHHHHGGGGHHHHHHHHHHGHHHHHGGGGGHHHHHGGGGGGGGHHHHGGGGGGHFGHHHHHGGGGGGHHHHHHHHHHGGGGGGHGHGFGGGHHHHHHHHGHGGGGGGGFGGGGGGGGGGGGGGGFGGGGGGFFFFFHHHHGGGHGFFGHGGHGHHHHHHHHHHHGGGGGGHHGHHHHHHGHFFCGFGGGHHHCHGFGGFGGFEGGFF5HFCEGGGGGFGGGGGFFFFFFFCBBBB
@M02197:102:000000000-ALU3V:1:1102:12295:10764 1:N:0:1
GCTAAAGTCGTATCCTCCGCTTATTGATATGCTTAAGTTCAGCGGGTATCCCTACCTGATCCGAGGTCAACCTTAGAAATGGGGTTGTTTTACGGCGTAGCCTCCCGAACACCCTTTAGCGAATAGTTTCCACAACGCTTAGGGGACAGAAGACCCAGCCGGTCGATTTGAGGCACGCGGCGGACCGCGTTGCCCAATACCAAGCGAGGCTTGAGTGGTGAAATGACGCTCGAACAGGCATGCCCCCCGGAATACCAGGGGGCGCAATGTGCGTTCAAAGATTCGATGATTCAC
+
ABB@AFBDFAAFGGGFGGGGGGGHHGHHHGHGHHHHHHFFHHHGGGFGFHHHHHHHHHHHHHHGGGGHHHHHHEGHHGG<HHHEFGGGHHHHHFEGGGGGGGHHHGGGGGGHGGHHHHHGGGGGGHGHHGHHHHHFG@EFDHHGGFFGGGHHHHHHHHGGCCACCFGGGGGGGGGFGGGGGGGDADGFGFFDAFBGFFFGFFFFEFHEFFFGBFBFHHHHHGFGFFFDFADBFGEGHHHGF/GFEECHGHHHHHFGGGGGF?DFFG5AEEGGGGGGGGGGGFFFFFFFFA?BBA
@M02197:102:000000000-ALU3V:1:1102:18395:11071 1:N:0:1
GCTAAAGTCGTATCCTCCTTATTGATATGCTTAAGTTCAGCGGGTAGTCCTACCTGATTTGAGGTCTAACATAAAAGTTATTAGAGTGGAGGGAACGAAAACTTATTACGCATTCCACTTAGACATTTAAGACGAGCCACGGATGGCAGCGTCCAAAGCTCATCCATAGAAAACTAGGTATGAGAGGTCTTATGACACTTAAACAGGCATGCCTTTCGGAATACCAAAAGGCGCAATGTACGTTCAAAAATTCCATGACTCAC
+
BBBBBFFDFAACGGGGGGGGGGHHFHHHGHHHHCFGG:9:3EGGEEF.99;HH999DEGH9GGHHH-F6H8HGHHG6G85F8HHGHGFGFG5G?#>/E@EE2CGGG(8#1>EEEB44EG7B3B?EGHHFH%D<<G@CCHE@G2BB8FHGGGDFCDGDCCDGBD#<@=122DGHEB#=+<2=BBDFHDHGB:CGCG#D1*#DC1D1F1F90CFFAC0BFGHGABB1B100E;8F;AABA0#A994$33B1111@3@11@11A>>
@M02197:102:000000000-ALU3V:1:1102:13503:11197 1:N:0:1
GCTAAAGTCGTATCCTCCGCTTATTGATATGCTTAAGTTCAGCGGGTAGCCCTACCTGATTTGAGGTCTAACTAAAAGTTATTAGAGTGGAGGGAGCGAAAACTTATTACGCATTCCACTTAGACATTTAAGACGAGCCAAAACATGGCAGACGTCCAAAGCTCATACATAGAAAACTAGGTATGAGAGGTCTTATGACACTCAAACAGGCATGCCTTTCGGAATACCAAAAGGCGCAATGTGCGTTCAAAGATTCGATGACTCAC
+
CCCCAFFFFCCFGGGGGGGGGGGHHHHHHHHHHHHHHHHHHHHGGGGHGHHHHHHHHHHHHHHHGHHHHHHHHHHFHHHHHHHHHHHHHGHHGG?EEEGGGGHHHGHHGGGGHHHHHHHHHHHHHHGFHHHHHGGHHGHHHHHHHHHHGHGGHHFHGHHHHHHHHHGHHHHHHGHHHHHHHHHHHHHHHHHGHHHHHGHHGHHHHHHHHHGHHHGGGFFHHHHHHGGHGHGGGGGHHHHGFGGHGGGGGCGGGFFFFFFFDABBBA
@M02197:102:000000000-ALU3V:1:1102:13097:11264 1:N:0:1
GCTAAAGTCGTATCCTCCGCTTATTGATATGCTTAAGTTCAGCGGGTAGTCCTACCTGATTTGAGGTCTAAACTAAAGAGTATTAGAGTGGAGGGAGCGAAAACTTATTACGCATTCCACTTAGACATTTAAGACGAGCCAAAACATGGCAGACGTCCAAAGCTCATACATAGAAAACTAGGTATGAGAGGTCTTATGACACTCAAACAGGCATGCCTTTCGGAATACCAAAGGGTGCAAGGTGCGTTCAAAGATTCGATGATTCAC
+
BABAAF4BD3>FFGFDGCA?EAEGGFGFFFGBFAGGFHFHHFFGGGEEGBGCAGHHFGHHEGHGGHHFHHHHGHHFHHGHHGGHHHHFEGHHGEGGGCGHHHFGGFFEGFGG?GEFFGEEHHHGGDHHGGGHFGGFFFGEHHHGGHGHHGHGGHHFHHHHFGBHHHGFHHGHHHHHGHFHHHHHHHGHFHHHGGHFHHGHHGHHHHHHEHHFGHFGGGGFGHGHHGHHHHFGGHH<HHHGGFFGHGFFGGGGGGGFFFFFFFAA?AA
@M02197:102:000000000-ALU3V:1:1102:9502:11814 1:N:0:1
GCTAAAGTCGTATCCTCCGCTTATTGATATGCTTAAGTTCAGCGGGTAGTCCTACCTGATTTGAGGTCAGAGTCAAAAAGGTATGCCAGGCCAATGAAGGCAAGACAGGTTGGTTCTGAGCAGGCGTACGCAGAGCAAGGGACAAGACGAAACTTATTACGTCTGTCACGGATGCAAGCGATCCCACTAAGTCATTTGAGGTGAGCCGTTTGACCGGCAGACACCCATGTCCAAGTCCAACACCTGGTCATAAACCATATGGGATTGAGATTTCATGACACTCAAACAGGCATGCCTTTCGGAATACCAAAAGGCGCAAGGTGCGTTCAAAGATTCGATGATTCAC
+
AAAABFFFFABFFFGB4AEAEEDDGHHHFHHGHHHHGHHHHHCFCGGGEHHGHHGGHHHHHFGBFHFFHBEGFD@GFFHEGFDD3FFFHHGE1FFHHHGHHHHGHHHGEGFGGEGHHHGBHFBGEEDDGGGGFDHHHHHGFCFGHGGEDC<<CGGFDHGGGHCHGFHFHGGDGDFBG0E<1CE0GGFGGCHGFGBFHFFG71?DBBFGGDB/FFFHGHGCEEBEF3EHGFFFFFFFFCDGBGEB;HGBGB3HGF@FB3F@CBGBHHHGDHED5GGHFGFFF5HFFGHHGBC3GAFA022HHFGEFGEFFFEAA2CHHHGECEDFFFGGGGGGGGFFFFBFFBBAAA
@M02197:102:000000000-ALU3V:1:1102:22555:11955 1:N:0:1
GCTAAAGTCGTATCCTCCGCTTATTGATATGCTTAAGTTCAGCGGGTATTCCTACCTGATCCGAGGTCAACCTGAAAAAATAGATTTAGAGGTGGCCGGGCCCACAAGACCTTGCAACTCGACGCGTGCTCCGGAAAGCTCAGTGCGAAGAGGGTCCCATGGACGCCCGTCATTGTCTTTGAGACCAGTTGGCCGCGAGCGGTCCAACGCGGTCCAACACCCGAAACGCCCGCGGTAAAGCAGGGTTTTGGAGGGAGGATAATGACGCTCGAACAGGCATGCCCTTCGGAATGCCAAAGGGCGCAATGTGCGTTCAAAGATTCGATGATTCAC
+
DDDDDFFFFBBFGGGGGGGGGGGHHHHHHHHHHHHHHHHHHHHGGGGGHHGHHHHHHHHHHHHGGGGHHHHHHHHHFHHGHHHHHHHHHHHHGHGHHGGGGGGGGGHHHHHGHHGHHHHHGHGGGGGGGGHHGGFGGHHHHHHHGHGGGGGHGGGHHGHHHHHHFGGGGGGGGGHGHGGGGGGGGGGGFFGGGGGFGAGGHHHGGGGGFFGFFHHFFGHGGGHFCDGGGGGGGGHHHHHGHHGGHHG3HGHGGHHHHHHHHHGGGGEGHGHGHHHGGHHGGGGGFGHHHHHHHHHHHGGGGGHHHHGGGGHGGGGGGGGGGFFFFFFFCCCBC
@M02197:102:000000000-ALU3V:1:1102:13306:12137 1:N:0:1
GCTAAAGTCGTATCCTCCGCTTATTGATATGCTTAAGTTCAGCGGGTATCCCTACCTGATCCGAGGTCAACCTTAGAAATGGGGTTGTTTTACGGCGTAGCCTCCCGAGCACCCTTTAGCGAATAGTTTCCACAACGCTTAGGGGACAGAAGACCCAGCCGGTCGATTTGAGGCACGCGGCGGACCGCGTTGCCCAATACCAAGCGAGGCTTGAGTGGTGAAATGACGCTCGAACAGGCATGCCCCCCGGAATACCAGGGGGCGCAATGTGCGTTCAAAGATTCGATGATTCAC
+
CDDDDFFFFCCFGGGGGGGGGGGHHHGHHHHHHHHHHHHHHHHGGGGGHHHHHHHHGHHHHHHGGGGHHHHHHHHHGHHHHHHGGGGGHHHHHGGGGGGGGHHHHGGGGGGHHGHHHHHHGGGGGGGHHHHHHHHGGGGGGHHGFFGGGGHHHHHHHHHGGGGGGGGGGGGFFGGGGGGGGGFGGGGGGGGFFFHGHHHGGHGGGGHGHGHHHGHHHHHHHHHGGGGGHHGHHHHGHHHHGGGGGGGHHHHHFFHGGGGGGGGHHGHGGGGHGGGGGGGGGGFFFFFFFCCCCC
@M02197:102:000000000-ALU3V:1:1102:24729:12123 1:N:0:1
GCTAAAGTCGTATCCTCCGCTTATTGATATGCTTAAGTTCAGCGGGTAGTCCTACCAATCTGAGGCCGATGAATTGAAATTAAATCCCTTCCTCTCTTCCAAAGAAGCGAGGCATGGGCGGGGTTCAGAAGCACTCCAACCAGCAAAACGTCGCGTCCAGCTCCTCGACCCTGCGCCTCTCCTCTCCGAAGTCCTGATATTATCAAAACCCGGCAGGGAAAGACGTGGGCGAAATAACGAGCTTTCGTCCGTCTTGCCTATCGAATGGAGGCGCTAATGCATTTCGAGGGAGCCACCGTGGAAGATGGCAAGACCCTCAATACCGAGCCGCCAGCTTTCTCAACTAAATAAGAAAGCTGTCGTTCGAAACAATTCGCGGCCCTCAAACAGGCATGCTCCCCAGATTAGATCTGCCGGGAGCGCAAGGTGCGTTCAAAGATTCGATGATTCAC
+
BBBBBFBDFBAFGGGGGGGGGGGHGHHHHHHHHHHHHHHHHHHGGGEGGHHHHHHHHHHHHBHHFGGGGGGHGHHHHGHHHHHHHHHHHHGGHHHGHHGHGHHB?EFFEDEEFFFHHAGC/DC-@GHHH0/CCGFFHHHHGGEHHFCFFCGHGCGCFCGGGGGGG/CAC?BFFFADFDFFFFFFFFFD-A=.;BFFFFBFFFFFFFFBFF?AAFFFFAEFFA/.9;D9AECCD=8FFB/;AADBBF>9.?F.EA/9/.;/BFBFBFEDA-@:/000BBB0E.9.-:/9.09.9.9-C:000C0GC0HBCC:;..C<=<=.<.--.--?CA?11F11>GBD1D?22DFHGHHFHHHHC?D/EFAF<DEHGE/E/?ECEEEGHEGBFF33BBB331EEC?F5GHHHGDBHG1CEAAGAEE?EA45GGE2AEF4GGGCGGFCGC@FD5DFA?@BB
@M02197:102:000000000-ALU3V:1:1102:18504:12623 1:N:0:1
GCTAAAGTCGTATCCTCCGCTTATTGATATGCTTAAGTTCAGCGGGTAGCCCTACCTGATTTGAGGTCTAACTAAAAGTTATTAGAGTGGAGGGAGCGAAAACTTATTACGCATTCCACTTAGACATTTAAGACGAGCCAAAACATGGCAGACGTCCAAAGCTCATACATAGAAAACTAGGTATGAGAGGTCTTATGACACTCAAACAGGCATGCCTTTCGGAATACCAAAAGGCGCAATGTGCGTTCAAAGATTCGATGATTCAC
+
CDCDDFFFFCCFGGGGGGGGGGGHHHHHHHHGHHHHHHHHHHHGHHHHHHHHHGHHHHHHHHHHGHHHHHHHHHHHHHGHHHHHHHHHGGHHGGEEGGHGGGGHHHHHHGGHGHGHHHHHHHHHGHHHHHHGGHHHHGHHHHHHHHHHHHFGGHHHHGHHFGHGHHHHGFHHGHHHHGHGFEHGHHHHHHFHGHHHHHHHFHHHHHHHHHHHHGHGGFGFFHGHHHGGHHGGGGGHHHHECGGHGGGDGGGGGGFFFFFFFBBBBB
@M02197:102:000000000-ALU3V:1:1102:14693:12720 1:N:0:1
GCTAAAGTCGTATCCTCCGCTTATTGATATGCTTAAGTTCAGCGGGTATCCCTACCTGATCCGAGGTCAACCTTAGAAATGGGGTTGTTTTACGGCGTAGCCTCCCGAACACCCTTTAGCGAATAGTTTCCACAACGCTTAGGGGACAGAAGACCCAGCCGGTCGATTTGAGGCACGCGGCGGACCGCGTTGCCCAATACCAAGCGAGGCTTGAGTGGTGAAATGACGCTCGAACAGGCATGCCCCCCGGAATACCAGGGGGCGCAATGTGCGTTCAAAGATTCGATGATTCAC
+
CCCCCFBFFAAFGGGGGGGGGGFHHHHHGHHHHHHHHHHHHGHGCGFEHHHHHHHHHHHHHHHGGGEHHGHG:HHHGHHHHEHEGGGGHHHHHEGEGGGGGHHHHGGGGGGHGGHHHHHHGGFGEHHHHHHHHH<GGGGGGHHGGBDEFHHHHHBGHHHGGGFGGFGGGGGGGEEFGGGFFFDEFFGFGGFFFGFFFFFGFEFAFFFFFGFFFHFHFFFHHHHFFFFFFD.GG1BHHFGFB/BFFFAHFHGFGCGCEEAEB00HFBHFEAAFB13FGFGE1A1C3FFFFAA?A>
@M02197:102:000000000-ALU3V:1:1102:11552:12806 1:N:0:1
GCTAAAGTCGTATCCTCCGCTTATTGATATGCTTAAGTTCAGCGGGTATCCCTACCTGATCCGAGGTCAACCTTAGAAATGGGGTTGTTTTACGGCGTAGCCTCCCGAACACCCTTTAGCGAATAGTTTCCACAACGCTTAGGGGACAGAAGACCCAGCCGGTCGATTTGAGGCACGCGGCGGACCGCGTTGCCCAATACCAAGCGAGGCTTGAGTGGTGAAATGACGCTCGAACAGGCATGCCCCCCGGAATACCAGGGGGCGCAATGTGCGTTCAAAGATTCGATGACTCAC
+
CCCCCFFFFCCFGGGGGGGGFGGHGHHHHHHHHGHHHHHHHHHGGGEGFHHHHHHHHHHHHGHGGGGHHHHGHHHHHHHHFEFEGEGFGGHHHGEGGGGGGHHHHGGGGG:HGGHHHHHHGCCGFHHHGHHHHHHGGGGFFHHHGFGFGGHHHHHHHHHGGGGGGGGGGGGGGEFGGGGGGFFGFFGFFFGFFFHHGHFGGHFGGGDCFFFGFFHFHHHHHHFFGGGGGFGHHHHHGGGHFGGFEEEBHHFHHHHGGGGGDEGHHHHGEEGFFGBGBGGGGCBFFFFDFBBBAA
@M02197:102:000000000-ALU3V:1:1102:21574:12933 1:N:0:1
GCTAAAGTCGTATCCTCCGCTTATTGATATGCTTAAGTTCAGCGGGTATCCCTACCTGATCCGAGGTCAACCTTAGAAATGGGTTTGTTTTACGGCGTAGCCTCCCGAGCACCCTTTAGCGAATAGTTTCCACAACGCTTAGGGGACAGAAGACCCAGCCGGTCGATTTGAGGCACGCGGCGGACCGCGTTGCCCAATACCAAGCGAGGCTTGAGTGGTGAAATGACGCTCGAACAGGCATGCCCCCCGGAATACCAGGGGGCGCAATGTGCGTTCAAAGATTCGATGACTCAC
+
AAAAAFF3D1ACGFGGFGGC0EF1FEDGGHGGFFGBDAAFGGHGG/EE1FFHBGFGEEGFHGEAEGGHBGFHHHBBGDFGFEG9?FFGGFFFFGGE9G@CE8FFHG;EA<<GFGHGGHF6C?9FFGF<%FD;1FF@FCGFGFFFC/<9EGHG:HHHHEGECGFACCGCB0CEFEF>AABA@??;@-@;E@C>BFFF000FFHEFEB#CCHCC@/G9D<$DFG@:B<>AF#<<AB;1B1;GC@</BECHFF2DF1/GEEE0AEAEA3FA0AEGFD3FBDGEAG>C@3FFFA>>1>
@M02197:102:000000000-ALU3V:1:1102:9776:13323 1:N:0:1
GCTAAAGTCGTATCCTCCGCTTATTGATATGCTTAAGTTCAGCGGGTATCCCTACCTGATCCGAGGTCAACCTTAGAAATGGGTTTGTTTTACGGCGTAGCCTCCCGAGCACCCTTTAGCGAATAGTTTCCACAACGCTTAGGGGACAGAAGACCCAGCCGGTCGATTTGAGGCACGCGGCGGACCGCGTTGCCCAATACCAAGCGAGGCTTGAGTGGTGAAATGACGCTCGAACAGGCATGCCCCCCGGAATACCAGGGGGCGCAATGTGCGTTCAAAGATTCGATGACTCAC
+
CCCCCFBFFBCFGGGGGGGGGGGHHHHHHHHHGHHHHHHHHHHGGGGGHHHHHHHHHGHHHHHGGGGHHHHHHHHHHHHHHHHHGGGFHHHHHGGGGGGGGHHHHGGGGGCHHGHHHHHHGGGGEHHHHHHHHHHGGGGGGHGHGGGGGHHHHHHHHGHGGGFGGGGHGFGGGGGGGGGGGGGGFGGGGFGGGHFHHFGGGHGGGHHGGHHHHHHHGHHHHFHGGGGGHFFHHHFHFGHHGGGGGFCHHHHHHHEGGGGGGGFHFHHGGGGHGGGGGGGGGGFFFFFFFA?AB?
@M02197:102:000000000-ALU3V:1:1102:18781:13422 1:N:0:1
GCTAAAGTCGTATCCTCCGCTTATTGATATGCTTAAGTTCAGCGGGTATCCCTACCTGATCCGAGGTCAACCTTAGAAATGGGGTTGTTTTACGGCGTAGCCTCCCGAACACCCTTTAGCGAATAGTTTCCACAACGCTTAGGGGACAGAAGACCCAGCCGGTCGATTTGAGGCACGCGGCGGACCGCGTTGCCCAATACCAAGCGAGGCTTGAGTGGTGAAATGACGCTCGAACAGGCATGCCCCCCGGAATACCAGGGGGCGCAATGTGCGTTCAAAGATTCGATGATTCAC
+
CCCCCFFFFCCFGGGGGGGGGGGHHHGHHHHHHHHHHHHHHHHGGGGGHHHGHHHHHHHHHHGGGGGHHHHHHHGHHHHHHHHGGGGEGHHHHGGGGGGGGHHGHGGGGGGHGGHHHGHHGGGGGHHHHHHHHHHGGGGGGHHHGFGGGGHGHHHHGHGFGGFFFFFGGGFGGGGGGGGGGGGGAFFFGGGGGFHHGFGGFGFGGHHGFFGHGHHHGHHHFGFGGGGFFDFHHHHHHHHGGGGGGGGHHFHHHFHGGGGGGEGHHHHGEGGHGGGGGGGGGGFFFFFFF@BBBB
@M02197:102:000000000-ALU3V:1:1102:28346:13404 1:N:0:1
GCTAAAGTCGTATCCTCCCTTATTGATATGCTTAAGTTCAGCGGGTAGTCCTACCTGATTTGAGGTCTAAACTAAAGAGTATTAGAGTGGAGGGAGCGAAAACTTATTACGCATTCCACTTAGACATTTAAGACGAGCCACAGAATGGCAACGTCCAAAGCTCATACATAGAAAACTAGGTATAAGAGTCTATATGACACTCAAACAGGCATGCCTTTCGGAATACCAAAAGGCGCAATGTGCGTTCAAAGATTCGATGATTCAC
+
BCCCCFFDFBBFGGGGGGGGGGHGHHHHHHHHHHHHHHHHGHGGGEFGHHHHHHHHHHHHHHFGHHH9HHHHHHGHHH8FGHHHHGHGHGHHGG<ED7@EEGHHHGHHHGFGGG9FGHHGGHFHHHHHHFHHHHHHGBHHHHHFHFHHHGHHHFHFHHHHHHHHHGHHFGHHHHHHHGHG=HFHHGGFGHHHFHGGHHHHHHHHFHHGHGHHHGGGFGHHFHHFHGGHHGGFCGGFGFDG9GGGGGFGGGFBFFFDFFFFBA?AA
@M02197:102:000000000-ALU3V:1:1102:21951:13549 1:N:0:1
GCTAAAGTCGTATCCTCCGCTTATTGATATGCTTAAGTTCAGCGGGTATCCCTACCTGATCCGAGGTCAACAGTGTAAAAATGTACTTTTTGGACGTCGTCGTTATGAGTGCAAAGCGCGAGATGTACTGCGCTCCGAAATCAATACGCCGGCTGCCAATTGTTTTGAGGCGAGTCTACACGCAAAGGCGAGACAAACACCCAACACCAAGCAGAGCTTGAAGGTACAAATGACGCTCGAACAGGCATGCCCCATGGAATACCAAGGGGCGCAATGTGCGTTCAAAGATTCGATGATTCAC
+
ACCCCFFFFCCFGGGGGGGGGGGHHHHHHHHHHHHHHHHHHHHGGGGGHHHHHHHHHHHHHHHGGGGHHHHHHHHHHHHHHHHHHHHHHHHGGHHGGGGGGGGGHHHHHHHHHHHGHGGGGGGGHHHHGHHGGGGHHGHHHHHHHHHGGGHGGHHGHHHHHHHHHHHGGHGHGGHGHGGGGGGGGGFGHHHHHHHGFGGGFHFFGGGHHHHHHGGHHHHGHHHGHHHHHHGGGFDGFGHHFHFHHHHGGGHGHHHHHHHGHGHHHGGCGGHHHHGGGGGGGGGGGGGGGFFFFFFFCCCCC
@M02197:102:000000000-ALU3V:1:1102:18651:13855 1:N:0:1
GCTAAAGTCGTATCCTCCGCTTATTGATATGCTTAAGTTCAGCGGGTATCCCTACCTGATCCGAGGTCAACCTTAGAAATGGGTTTGTTTTACGGCGTAGCCTCCCGAACACCCTTTAGCGAATAGTTTCCACAACGCTTAGGGGACAGAAGACCCAGCCGGTCGATTTGAGGCACGCGGCGGACCGCGTTACCCAATACCAAGCGAGGCTTGAGTGGTGAAATGACGCTCGAACAGGCATGCCCACCGGAATACCAGTGGGCGCAATGTGCGTTCAAAGATTCGATGATTCAC
+
BCCBCFFFFCBFGGGGGGGGGGGHHHHHHHHHHHHHHHHHHHHGGGGGHHHHHHHHHHHHHGGGGGGHHHHHHHHHHHGHHHHGFGGGGHGHHGGGGGGGGHHHHGGGGGGHGGGHHGHHGGGGGHFHEHHHHHHGHHGGHHHHGGHHHHHHHHHHHHHGGGDGHGGHHHHHGGEGGGGGGGGGFGFGHFFFFHHHFGHGGHGGGHHGHHHHHHHGHHHHHGGGGGGGHHFHHHHHHFGHFGGGGGGHHEHHHHHHHGGGGGGHHFHGFEGHGGGGGGGGGGFFFFFFFCCCCC
@M02197:102:000000000-ALU3V:1:1102:26429:14031 1:N:0:1
GCTAAAGTCGTATCCTCCGCTTATTGATATGCTTAAGTTCAGCGGGTAGTCCTACCTGATTTGAGGTCTAACATAAAAGTTATTAGAGTGGAGGGAGCGAAAACTTATTACGCATTCCACTTAGACATTTAAGACGAGCCACGGATGGCAGCGCCCAAAGCTCATACATAGAAAACTAGGTATGAGAGGTCTTATGACACTCAAACAGGCATGCCTTTCGGAATACCAAAAGGCGCAATGTGCGTTCAAAGATTCGATGACTCAC
+
BBBBBFFFFAAFGGGGCGGGCCEEGFHFHFGHHHHHFGFHCHHGGGGGFHHHHHHGHFFGHHFGCGGFFGHHHHHHHHHFFHHHHHGHGHHGHGGCAAGEHFGEFFGFHFHGHGFFHHFFFGGD3FFFHHFGGGFHGCEEFGHGGGEFCFGECGHHGHHHF2GBFGHGGHEHFGHGBC>;7FGHGHGGGFHEHGEGHFHFGGBHHGFFEEAFHEFCFFFEDDFEGBFHFEAAAABF3HE0ECGGGGGFBGGGCFFFD1FFAAAA1
@M02197:102:000000000-ALU3V:1:1102:22346:14169 1:N:0:1
GCTAAAGTCGTATCCTCCGCTTATTGATATGCTTAAGTTCAGCGGGTATTCCTACCTGATCCGAGGTCAACCTGAAAAAAGTTTTAGAGGCGACCGGGTCCCTGGGTCCTTGAAACTCGACGCGTGCTCCGGAGAACTCAGTGCGAAGAGGGTCCCTGGGACGCCGTCATTGTCTTTGAGACCAGTTGGCCATGGAGGCGGTCCAACGCGGTCCAACACCAAACACGGGGTTTGAGAGAGGATAATGACGCTCGAACAGGCATGCCCTTCGGAATGCCAAAGGGCGCAATGTGCGTTCAAAGATTCGATGACTCAC
+
BCCCCFFFBBBFGGGGGGGGGGGHHHHHHHHCHHHHHHHHGHGFFFEFHHHHGHHHHGHHHHHGGGGHGGHGHHBGFHHGGGHHHHHGHHGGGGGGGGEFHHHGHGFGHHHHHHHH<HGHGGGGGGGGHHGGGGGGHHHHHHHHGCGFGGFGGHHHGGGGGGCCGGFHHHHHHGHHHHGFGFHHGHHHGFFFHHGGGFDDFFFGGGFFFFFFHGGHGGFFHHGEEGGGFHHHHHHHGHHHHHGHHGGGCEBAAHHGHHHHGHGFDDGFAGHHHGHHGHHHGGGGGHHGHGGGGGGFGGGGGGCGFFFFFFFABAAA
@M02197:102:000000000-ALU3V:1:1102:14905:14359 1:N:0:1
GCTAAAGTCGTATCCTCCGCTTATTGATATGCTTAAGTTCAGCGGGTATCCCTACCTGATCCGAGGTCAACCTTAGAAATGGGTTTGTTTTACGGCGTAGCCTCCCGAGCACCCTTTAGCGAATAGTTTCCACAACGCTTAGGGGTCAGAAGACCCAGCCGGTCGATTTGAGGCACGCGGCGGACCGCGTTGCCCAATACCAAGCGAGGCTTGAGTGGTGAAATGACGCTCGAACAGGCATGCCCCCCGGAATACCAGGGGGCGCAATGTGCGTTCAAAGATTCGATGACTCAC
+
CCCCCFFFFCCFGGGGGGFGGGGHHHGHHHHHHHHHHHHHHHHFGGGGHHHHHHHHHHGHHHHGGGGGHHHHHHHHHHHHHHHGGGGHHHHHHGGGGGGGGHHHGGGGGGGHHGHHHHHHGFCGGHHHHHHHHHHGGGGGGHHHGFGHHHHHHHHHHHHGGGGGGGGHGHGGGGGGGGGGGGGGGGGGGGGGGHHHHGFGGHGGGHHGHHHHHGHHHHHHHHHGGGGGHHGGHHHHHHGHGGGGGGGGHHHGHHHGGGFGGGGHHGHGGGGGGGGGGGGGGGFFFFFFFCCBBA
@M02197:102:000000000-ALU3V:1:1102:11830:14311 1:N:0:1
GCTAAAGTCGTATCCTCCGCTTATTGATATGCTTAAGTTCAGCGGGTATCCCCACCTGATCCGAGGTCAACCTTAGAAATGGGGTTGTTTTACGGCGTAGCCTCCCGAACACCCTTTAGCGAATAGTTTCCACAACGCTTAGGGGACAGAAGACCCAGCCGGTCGATTTGAGGCACGCGGCGGACCGCGTTGCCCAATACCAAGCGAGGCTTGAGTGGTGAAATGACGCTCGAACAGGCATGCCCCCCGGAATACCAGGGGGCGCAATGTGCGTTCAAAGATTCGATGATTCAC
+
CCCCCFFFFBCFGGGGGGGGGGGHHHHHHHHHHHHHHHHHFHHGGGGGHHGHGHGGHGHHHHHGGGGHHHHHHHHHHHHHHHHGGGGFHHHHHGGGGGGGGHHHHGGGGGGHGGHHHHHHGGGGGHHHHHHHHHHGGGGGGHHHGGGGGGHHHHHHHHGGGGGGGGFGGGGGGGGGGGGGGGGGGGGGGFGFFGGHHFHGGHGGGHHGHHHHHHHHHHHHHGHGGGGGHHDHHHGHHHHHCFFGGGGHHHHHHHHGGGGGGGGGBGHGGGGHGGGGGGGGGGFFFFFFFBBA>A
@M02197:102:000000000-ALU3V:1:1102:25808:14417 1:N:0:1
GCTAAAGTCGTATCCTCCGCTTATTGATATGCTTAAGTTCAGCGGGTAGTCCTACCTGATTTGAGGTCTAACATAAAAGTTATTAGAGTGGAGGGAGCGAAAACTTATTACGCATTCCACTTAGACATTTAAGACGAGCCACGGATGGCAGCGCCCAAAGCTCATACATAGAAAACTAGGTATGAGAGGTCTTATGACACTCAAACAGGCATGCCTTTCGGAATACCAAAAGGCGCAATGTGCGTTCAAAGATTCGATGATTCAC
+
AAAAAFFFFAAFGF331BEGGGCFHFBD333F3FGFFAFB.DA?C/AE9BGBGHFHHHHGGGGHGHHGDDCBGFHHHHGFHGGGHHHHFGHHGGHGECFHGHFBHGFGHFEHHHGFFEFHFGHGEFGEGFFG0CDGFGGGGGEHHGHGCGGGHFFEGHH8HFHHHGFHHHHHGHHHGHHHHHHHHHHHHGGHHGGHHGBGHHHFGHHHGGHHHHCGGGHGH;HHHG99HGGGG;HHH<;;E9FGGGGGGGGGCFFFFFFFBBBBB
@M02197:102:000000000-ALU3V:1:1102:22132:14662 1:N:0:1
GCTAAAGTCGTATCCTCCGCTTATTGATATGCTTAAGTTCAGCGGGTAGTCCTACCAATCTGAGGCCGATGAATTGAAATTAAATCCCTTCCTCTCTTCCAAAGAAGCGAGGCATGGGCGGGGTTCAGAAGCACTCCAACCAGCAAAACGTCGCGCCCAGCTCCTCGACCCTGCGCCTCTCCTCTCCGAAGTCCTGATATTATCAAAACCCGGCAGGGAAAGACGTGGGCGAAATAACGAGCTTTCGTCCGTCTTGCCTAACGGATGGATGCGGTCATGCATTTCGAGGGAGCCCCCGTGGAAGATGGCAAGACCCTCAATACCGATCCGCCAGCTTTCTCAACTAAATAAGAAAGCTGTCGTGCGAAACAATTCGCGGCCCTCAAACAGACATGCTCCCCAGATTAGATCTGCCGGGAGCGCAAGGTGCGTTCAAAGATTCGATGACTCAC
+
ABA?AFFFFBAFGGGGGGGGCGGHHGHHHCFCGHFHHHHFHHGGGGGEGGHGHEHFHHHHHHHGGGFGCFGHHHEBGGHHFHHHGHHFHHHHHHHHFHGHHHGHGHHHGGGEFFHGHHGG?CCA@HHFHBHFFHFFGHFGGGFEHHHFFFGECCB--;AEFFFGGGDD-9?C.E-9ADDFFEFFFFFA-9;.9/9FFBFFFFFFBBBBF.A9@BBF--EFFFF.:.BB9;B;//./-///;9.>B/---99--;//9--99--/9/;;-9--//;/9/9/-9--9-9..;:----A;BG0GGC::0C;00<<.</0GD0...<<-CCCA/011?111/HGDD>HFBD?2?2B1DB/>/>//><<<B0BBD>>//EE/CE/0/1CFD1@2D1FA/AA//BF2DGFFD2CECAAEA/00E00EFGB0A0A?G1GDGG3GGGFCC@B@B1>11>1
@M02197:102:000000000-ALU3V:1:1102:21718:14671 1:N:0:1
GCTAAAGTCGTATCCTCCGCTTATTGATATGCTTAAGTTCAGCGGGTATTCCTACCTGATCCGAGGTCAACCTGAGAAATAAAAGGTTAGACCGGCCCGACGAGACCTTGCAACTCCCCGCGTGCCTCGAAAGACTCGTTGCGAAGAGGGTCCCACGGACGCCGTCATTGTCTTTGAGACCAGTTGCGGACGAACCACAACGCGGCCCAACACCCAGCCCGAAGGCTGGAGAGAGGATAATGACGCTCGAACAGGCATGCCCTTCGGAATGCCAAAGGGCGCAATGTGCGTTCAAAGATTCGATGACTCAC
+
AAAABFBFFBAFGGGGGGGGGGGHHGHHHHHGHHHHHHHHHHHGGGEEHHHHHHGHHHGHHHGGGGGHHHHHHHHHHHHHHHHHHGFGHHHGHFGGGGG9GGGGGGGHGFHFFHHHHHGGGGGGGHGHGGHGGHEHHGHFHGGGGFDGHGGHHHFHGGGGGGGGGHGGGGHHGHGFFFFGGHGGFFFFFFCHFHDGGGGFGGGGA@@@FEGGFFDG?EAHHHHGHHGHGFFHHHFFHFGAGGGGFHGEEFBHHGEEHGF?GGEEFFHGFECFHHHCEEEECCHHEEEGHGGGGDGGGGGFFFFFFFA33>3
@M02197:102:000000000-ALU3V:1:1102:21701:14679 1:N:0:1
GCTAAAGTCGTATCCTCCGCTTATTGATATGCTTAAGTTCAGCGGGTATTCCTACCTGATCCGAGGTCAACCTGAGAAATAAAAGGTTAGACCGGCCCGACGAGACCTTGCAACTCCCCGCGTGCCTCGAAAGACTCGTTGCGAAGAGGGTCCCACGGACGCCGTCATTGTCTTTGAGACCAGTTGCGGACGAACCACAACGCGGCCCAACACCCAGCCCGAAGGCTGGAGAGAGGATAATGACGCTCGAACAGGCATGCCCTTCGGAATGCCAAAGGGCGCAATGTGCGTTCAAAGATTCGATGACTCAC
+
BBBBBFFFFBAFGGGGGGGGGGDHHFGGHHFHFHHGHHHHHHHGGGGGHHHHHHGHGFHHHHHGFGGHGHHHGHBGHHHHHHFHGGHHGE;HHCEEGGGGGFGFFEGHHHHHHHHGHHGGGFGGGHHHGGHGFAGHHGHEFGDCCCGGEAAGHHHHGGGGCCBHGHFHHHHGGHHGGFGHGFFFGEEFCFFFAGFGFFFFFGGHHGHHFEEBAFGGGGGGHHHGHHHHHHGHGHHHGHFFEFFEAFAGHEFADBBG2EGGGEE2GHHHHHHBHHHCECGGFFHECCGFHCGGGGGGGGF4FFFF@FBBAA3
@M02197:102:000000000-ALU3V:1:1102:22108:14879 1:N:0:1
GCTAAAGTCGTATCCTCCGCTTATTGATATGCTTAAGTTCAGCGGGTATCCCTACCTGATCCGAGGTCAACCTTTGAAAGAGTTTAACGGCCACGACCGCCCGCACTCCAAAGCGAATATGTATCACAACGCTTAGAGACGGACAGCTCGGCCGGAGACTTCAAGGCGCGCGGGAGCCGCGACGCCCAACACCAAGCGAGGCTTGAGTGGCGAAATGACGCTCGAACAGGCATGCCCTTCGGAATACCAAAGGGCGCAATGTGCGTTCAAAGATTCGATGATTCACT
+
DCDCCFFFFCBFGGGGGGGGGGGHHHHHHHHHHHHHHHHHHHHGGGFGHHHHHHFHHHHHHHGGGGGHHHHHHHHHHHHGHH@GGHEHGFGGGGGGGGGEFGFGGGGHHHHGHGGGGGGHHHGHHHHHHGGGGGGHHHHGGGGGGGHHHGGGGGGGGGGHGHGGGGEGGGGGFFFFGFGGFGGHGHHEFFFGGHGGGFHGHFGHHHGGGGGHHHHGGGGFFHGGHFHHGBFHFGFFGFGHHHHHGFHGHHGGGGFGHHHGGEGGHFGGGGGGGGGFFFFFFFAAABB
@M02197:102:000000000-ALU3V:1:1102:18614:14917 1:N:0:1
GCTAAAGTCGTATCCTCCGCTTATTGATATGCTTAAGTTCAGCGGGTATCCCTACCTGATCCGAGGTCAACCTTTGAAAGAGTTTAACGGCCACGACCGCCCGCACTCCAAAGCGAATATGTATCACAACGCTTAGAGACGGACAGCTCGGCCGGAGACTTCTAGGCGCGCGGGAGCCGCGACGCCCAACACCAAGCGAGGCTTGAGTGGCGAAATGACGCTCGAACAGGCATGCCCTTCGGAATACCAAAGGGCGCAATGTGCGTTCAAAGATTCGATGACTCAC
+
C@BCCDFFFAAFGGGGGGGGGGGHHGGHHHFHHHHHFHHHGHHEFGGGHHGHHHHHHHHHHHHGGGGGHHHHHHHHHHHHFHGGHHHHGGGGGGGGGGGGGGGGGGGHHHHGHHGGGGGHHHHHHHHHHGGGGGGGHHGHGGGGGGHHHGGGGHGGHHFHHHGGGGGGGGGGGFFFGGGFGFFHGGFFFF7GGHGGGHHGHHHHHHGGGGHHHHHGGGFGHHGFHHHHGHHHGGGGGFGGHHHHHHHHHHGGGGGFFHHFGGGHGGFGGGGGGGFFFFFFFAAAAA
@M02197:102:000000000-ALU3V:1:1102:8112:15063 1:N:0:1
GCTAAAGTCGTATCCTCCGCTTATTGATATGCTTAAGTTCAGCGGGTATCCCTACCTGATCCGAGGTCAACCTAGAAAAATAAAAGGTTTCAATCGGCAGAGTTCCTCTCCTTTGACAGACGTTCGAATAAATTCTACTACGCCTAAAGCCGGAGTGGCCTCGCCGAGGTCTTTAAGGCGCGCCCAACTAAGGACGACGCCCAATACCAAGCATAGCTTGAGTGGTGTAATGACGCTCGAACAGGCATGCCCCTCGGAATACCAAGGGGCGCAATGTGCGTTCAAAGATTCGATGACTCAC
+
BBBABFFFBABFGGGGGGGGCGGGHHHHHHHHGHHHHHHHHFHGFGGGGHHHHGHHGGHHHHHEGGGGBGHHHHHHHHHHHHHHHHGFGHHHHHHGFGGGGGGFGHHHHHHHHHHHHHHHHGFFHGHHHGHHHHHHHHHHHGGFHGHHFHHHHHFGHGGHHHFGGGHHHGGHHHHHHGGGGHGGGHHHGHFFGGGGGGFFFHGFFGFHHHFHHHHFGFGFFEHHGBHGHHFFFFDFADHHHHFGGGHGGGGECGGHHHFHGFCGDEE?CGFGGDE2E?GF5GGAFGEBGFFFFFFFABBBB
@M02197:102:000000000-ALU3V:1:1102:7333:15393 1:N:0:1
GCTAAAGTCGTATCCTCCGCTTATTGATATGCTTAAGTTCAGCGGGTATTCCTACCCGATCCGAGGTCAACTTGATTGATAAGTTTAACGGCGTGTCCGGCCCGTCTCTTCAGCGAAGGTGTATTTCAGCGCTTAAGATCGGGATACGTCCAGCCGGCGAAATCGGAGCGCGGGGAGGTCCCGTCGCCCAATACCAAGCCAGGCTTGAAGGGTGTTAATGACGCTCTAACAGGCATGCCCCCCGGAATACCAGGGGGCGCAATGTACGTTCAAAGATTCGATGACTCAC
+
BBCBAFFDFBBFGGGGGGGGGGEHHHHHHHHGHHHHGHHHGHHGGCEEGHHHHGHHHGGGGGHGGGGHH:GHHHBGGHF8HH8HHHHHHGGGGE>/@F?BB>@9/9#?2GA34EB/BF;#B<<?;$91@=B;/>FF@@=A9<@/@D1FEFB?B<BA@BB?9.6FDFBBBBBDFAG;FD8B9?GBC.GAB7;:G3C/HGAHGED==B<BHDDF;FFBGHDD>CF9?A%D?$F1B5F55?CGEDGHHGGFGGDE2GG?CGGFDDEGB4GBFEGBGFEAABFFFFFFAAAA3
@M02197:102:000000000-ALU3V:1:1102:17929:15609 1:N:0:1
GCTAAAGTCGTATCCTCCGCTTATTGATATGCTTAAGTTCAGCGGGTATCCCTACCTGATCCGAGGTCAACCTTAGAAATGGGTTTGTTTTACGGCGTAGCCTCCCGAGCACCCTTTAGCGAATAGTTTCCACAACGCTGAGGGGACAGAAGACCCAGCCGGTCGATTTGAGGCACGGGGCGGACCGCGTTGCCCAATACCAAGCGAGGCTTGAGTGGTGAAATGACGCTCGAACAGGCATGCCCCTCGGAATACCAGGGGGCGAAATGTGCGTTCAAAGGTGCGATGTCTCAA
+
BAABBFD@DAAFCGGGGFGGGGGHHGBGFHHHHHFHBEDG5BFGEEEGFFGGHHHGFHHHHGGEEEGHH87FB9:GBDG;DFF?FE9?BG:8DC?/EEE?3EGHH/?9///7GDEFHFD1B&?@47@;1?FBFHCA/<;#B;90??CGCG#G/CHHEGHE-@.<ACFCAFB.#9A><#9/?BBB>;>;/90B/99BAB1BF8BAEF2/191BB:B9@AF2BFFF/B//F9;2HGBEFEE0/////A/02A2A11//A/E0A0A222HE0A00B13FA1FA1111B11B11>111
@M02197:102:000000000-ALU3V:1:1102:20409:15639 1:N:0:1
GCTAAAGTCGTATCCTCCGCTTATTGATATGCTTAAGTTCAGCGGGTATTCCTACCTGATCCGAGGTCAACCTGAGAAATAAAAGGTTAGACCGACCCGACGAGACCTTGCAACTCCCCGCGTGCCTCGAAAGACTCGTTGCGAAGAGGGTCCCACGGACGCCGTCATTGTCTTTGAGACCAGTTGCGTTGCCACAACTCGGTCCAACACCCAAACCGAGGTTTGGAGAGAGGATAATGACGCTCGAACAGGCATGCCCATCGGAATACCAATGGGCGCAATGTGCGTTCAAAGATTCGATGACTCAC
+
BBBBBFFFFBAFGGGGGGGGGGGHHHHHHHHGHHHHGHHHHHHGGGFGHHHHHHHHHHGHHHGGGGGHGHHHHHHHHHHHHHHGHGGH<FHHHGGGGGGGFGGGGGGGHGHGGHHHHHGGGGGGGGHHGGHGGHGHHGHGHHGGGCHGEFGGHGHHGGGGD@BFGGHGHGHFGGHHHGHHHHFFFFFHGHHGGHHGFGFGHHHFHFFFEGGFFFFGGHHEFGGBHHHHHHHHHHHHHGGGFFFEGHHHHHHHHHGGHCGGGHHHGHHHHHHGGGGGGHHHHGGFCHGGGFGBGGGFFFFFFFFBBBBB
@M02197:102:000000000-ALU3V:1:1102:2929:15633 1:N:0:1
GCTAAAGTCGTATCCTCCGCTTATTGATATGCTTAAGTTCAGCGGGTATCCCTACCTGATCCGAGGTCAAGAGTGTAAAAATGTACTTTTGGACGTCGTCGTTATGAGTGCAAAGCGCGAGATGTACTGCGCTCCGAAATCAATACGCCGGCTGCCAATTGTTTTAAGGCGAGTCTACACGCAGAGGCGAGACAAAACACCCAACACCAAGCAGAGCTTGAAGGTACAAATGACGCTCGAACAGGCATGCCCCATGGAATACCAAGGGGCGCAATGTGCGTTCAAAGATTCGATGACTCAC
+
BBBBBFFFFAAFGGGGGGGEFGGFHFBGGHFGHGHGGHFHCDGEGEEEHHFHGHHHHBFHGBEAFGEFHHGFGBGBGHFHHHGGHHHHHHHGHHGGGGGGGGGGGHGFGGHHHHHHGGGGGGGHFHFHFHFGGGEGBDFHFHDD<FCCGGGGGGGHFGHHGHFGGHHFFEHFGFGHFGGGGHGEDEGHHHHFHHHFFFF@DGEEFFGHHHGHFBGEHEHHFHHGHGGFF5EEEEGHEEDEDHGHGCFEE1F3GF5HGGDEFFFF2EE?GGFFGHEE2AB4GFGFGGEEEF4BDDDD33A>A
@M02197:102:000000000-ALU3V:1:1102:13764:15937 1:N:0:1
GCTAAAGTCGTATCCTCCGCTTATTGATATGCTTAAGTTCAGCGGGTATCCCTACCTGATCCGAGGTCAACCTAGAAAAAAATTTAAAAGGTTTCAGTCGGCAGAAGTCCTCTCCTTTGACAGACGTTCGAATAAATTCTACTACGCCTAAAGCCGGTGAGGCCTCGCCGAGGTCTTTGAGGCGCGCCCCCGTGAGGGGACGGCACCCAATACCAAGCATAGCTTGAGTGGTGTAATGACGCTCGAACAGGCATGCCCCTCGGAATACCAAGGGGCGCAATGTGCGTTCAAAGATTCGATGATTCAC
+
BCDCCFFFFCCFGGGGGGGGGGGHHHHHHHHHHHHHHHHHHHHGGGGGHHHHHHHHHHHHHHHGGGGHHHHHHHHHHHHHGGHHHHHHHHGHHHHHHHFGGGGGGHFGGHHHFGHHHHHFHHFHGFGGHGHGFGHHHHHHHHHHHFGGHGHHHGGGGGGGHFFFHGGGGHHHHGHHGGGGGGGGGGGGGFGHHGHHGGGGGHGGGHHHHGGFGGHHGHGHHHHHHHHHHHHHHHHHGGGGGHHFHHGFFHHHHGFGFGGGHHHGHGHHHHHGGGGGHHHHEAFGHGGGGCGGGGGFFFFFFFCBBAB
@M02197:102:000000000-ALU3V:1:1102:2223:16055 1:N:0:1
GCTAAAGTCGTATCCTCCGCTTATTGATATGCTTAAGTTCAGCGGGTATTCCTACCTGATCCGAGGTCAACATTCAGAAGTTGGGGTTTAACGGCGTGGCCGCGACGATTTCCAGTAACGATGTGGAAATCAATACGCTATGGAAGCTCGACGTGACCGCCAATCAATTTGGGGAGTGCGATGACCGCAGCTCCCAACACCAAGCTGAGCTTGAGGGTTGAAATGACGCTCGATCAGGCATGCCCGCCAGAATACTGGCGGGCGCAATGTGCGTTCAAAGATTCGATGATTCAC
+
BBAABFFFBA344FGDGGCEE?EFDGF66AAADGEGHBFH5GHEGGECHHGHHHBGHFFGEHHCEGAF@FEG385DGGDB5(BGGGAEEH4:?#>E@>9?B</<B@/#FH#FF1;?<F99/#B.G0FA+11;%1=<<;:<.90:0<.0;:@::.B:-<@AFG0HHHGFCF><<<1<#/F9</A/<@C<0?FC>GEFFAFCHGG191B11FBF/0/B1B%B2>B9>;/?##?;B$%B1EE0//?AE1GBA22BG1CEEAA00AEFAFHEEA0BA13E3FGGGFB1FFFFFAAAA?
@M02197:102:000000000-ALU3V:1:1102:13765:15959 1:N:0:1
GCTAAAGTCGTATCCTCCGCTTATTGATATGCTTAAGTTCAGCGGGTATCCCTACCTGATCCGAGGTCAACCTAGAAAAAAATTTAAAAGGTTTCAGTCGGCAGAAGTCCTCTCCTTTGACAGACGTTCGAATAAATTCTACTACGCCTAAAGCCGGTGAGGCCTCGCCGAGGTCTTTGAGGCGCGCCCCCGTGAGGGGACGGCACCCAATACCAAGCATAGCTTGAGTGGTGTAATGACGCTCGAACAGGCATGCCCCTCGGAATACCAAGGGGCGCAATGTGCGTTCAAAGATTCGATGATTCAC
+
AAAAABFFFAAFFFGGGGGG0EFHHBFGHH3D3GFFDFDGFFFGEC/A1FFHHFHHFFFFFHH?E?EGHEFHEHHHBBFHEGGHHHFFHHEDGHDGHDGE?FEEEBGEHHHFFFFH:GFGFGFFH7FGHCGHHGHF>GGHFHHHHFCCFCH<GGGA;<FF?CFECC...A0CHGCFFFGGGGGGCA;/CCF@HGHCFE?FCFE@@GGFGGGB/BGB1EFGFFFCFFFB?91F9BHCEFBCEFAABGFF111AFCGGEA?E0G2BFGEG0B/CCECFHEECGGEEF1BDBAFG1BCFC3DB3B1A1A>
@M02197:102:000000000-ALU3V:1:1102:11978:16195 1:N:0:1
GCTAAAGTCGTATCCCCGCTTATTGATATGCTTAAGTTCAGCGGGTATCCCTACCTGATCCGAGGTCAAGAGTGTAAAAATGTACTTTTTGGACGTCGTCGTTATGAGTGCAAAGCGCGAGATGTACTGCGCTCCGAAATCAATACGCCGGCTGCCAATTGTTTTGAGGCGAGTCTACACGCAAAGGCGAGACAAACACCCAACACCAAGCAGAGCTTGAAGGTACAAATGACGCTCGAACAGGCATGCCCCATGGAATACCAAGGGGCGCAATGTGCGTTCAAAGATTCGATGATTCAC
+
CCCCCFFFFCCFGGGGGGGGGGHHHHHGHHHHHHHHGHHHGHGGGEEHHHHHHHHHHHHHHGGGGGHFHHGHFGFHHHHHHHDGHHHHHHGGHHGGGGGGGGGHHHHHHHHHHHHHGGGGGGGHHHGHGHGGGGGGHGGHHHGHHHHGFHGGHHGHHHGHHHHHHHGGGGHHHGHHGGGGHHHGGGGHHHHHHHGGGGGHHFFFFFHHHGHHGHHHGHHGHHHHGHHHHGGGGGFFGHHHHHHHHHGGGGHHHGHFHHHHHHHHGGGGGHFHHGGGGHGGGGFGFGGGFFFFFFFAAA>>
@M02197:102:000000000-ALU3V:1:1102:22056:16358 1:N:0:1
GCTAAAGTCGTATCCTCCGCTTATTGATATGCTTAAGTTCAGCGGGTATCCCTACCTGATCCGAGGTCAAAGACGGTAAATGTGCTTGTTGGACGCGAGCCGTAGCCCCTCGAGAAGCGCAATGTGCTGCGCGAGAGGAGGCAAGGACCGCTGCCAATGAATTTGGGGCGAGTCCACGCGCGGAGGCTGGACAGACGCCCAACACCAAGCAGAGCTTGAGGGTGTAGATGACGCTCGAACAGGCATGCCCCACGGAATACCGAGGGGCGCAATGTGCGTTCAAAGATTCGATGATTCAC
+
CCCCCFFFFCCFGGGGGGGGGGGHHHHHGHHHHHHHHHHHHHGGGGGEHHHHHHHHHHHHHHHGGGGHHHHHHHGGGHGHHHGHHHHHHHHGHHEGGGGGGGGGGGHHGHGGGGHGHHGGGGGGHHHHHHGGGGGGGGHHGGGHGGHHHGGHGGGGHFHHHHGFGGCDEGHHGFFFFGGFFFFCFHHHFHGFFFFGHFGFFGGGGHGFGHHHHHHGGHHGHHHHHFHHGGGFGHFFHFHHGHHFHGGGC?GGHHHGGHEGGGHGGEFGHGHHEEGGHFGGGFGGGGGFFFFFFFAAAAA
@M02197:102:000000000-ALU3V:1:1102:18609:16170 1:N:0:1
GCTAAAGTCGTATCCTCCGCTTATTGATATGCTTAAGTTCAGCGGGTATCCCTACCTGATCCGAGGTCAACCTTTGAAAGAGTTTAACGGCCACGACCGCCCGCACTCCAAAGCGAATATGTATCACAACGCTTAGAGACGGACAGCTCGGCCGGAGACTTCTAGGCGCGCGGGAGCCGCGACGCCCAACACCAAGCGAGGCTTGAGTGGCGAAATGACGCTCGAACAGGCATGCCCTTCGGAATACCAAAGGGCGCAATGTGCGTTCAAAGATTCGATGATTCAC
+
CBCCCFFFFCCFGGGGGGGGGGGHHHHHHHHHHHHHHHHHHHHGGGGGGHGHHHHHHHHGHHHGGGGHHHHHHHHGHHHHHHHHHHHHGGGGGGEGGGGGGGGGGGGHHHHHGHGGGGGHHHHHHHHHHGGGGGGHHHHHGGGGGGFFHGGGGGGGGDFGHHGGGGGGGGGGGFFGFFGGFFGFGGHGGFGGGHFFGHHGHHHHHHGGGGGHHGGGFFGGGHFHHHGGHHHHGGFGFGGHHHHHFHGHFHGGGGGGHHHGGEGHGGGGGFGGGGFFFFFFFCCCCC
@M02197:102:000000000-ALU3V:1:1102:13698:16338 1:N:0:1
GCTAAAGTCGTATCCTCCGCTTATTGATATGCTTAAGTTCAGCGGGTATCCCTACCTGATCCGAGGTCAAGAGTGTAAAAATGTACTTTTTGGACGTCGTCGTTATGAGTGCAAAGCGCGAGATGTACTGCGCTCCGAAATCAATACGCCGGCTGCCAATTGGTTTGAGGCGAGTCTACACGCAAAGGCGAGACAAACACCCAACACCAAGCAGAGCTTGAAGGTGCAAATGACGCTCGAACAGACATGGCCCATGGAATACCAAGTGGCGCAATGTGCGTTCAAAGGTTCGATGATTCTC
+
BBBBBBFFFAAC4GFFEGGCAEEHHCHHFFF56AFHH5AEBGG?2A2E35FGHHHHHFGFFHG?EGAFFBGFHDFGGHHGHHF@4GBF8HGEEHHGGGGEFG>EHGGHGFHEG;HHEEFDGGGGHHGFHBFBDGD7DG8G0:11C(CACC<CCCCGF9F/CG#1:G/EG/<<B1;F<9B8GD0BBEBFEB?B<?FFFFF/AFEEDEEFFFFEHHFGFFFF109F2$HGF9/BFF/:AA2BDABB%:ABB0/01A22B221B11B1000A0B13BEAA00113111FA1111B3B111>111
@M02197:102:000000000-ALU3V:1:1102:28154:16768 1:N:0:1
GCTAAAGTCGTATCCTCCGCTTATTGATATGCTTAAGTTCAGCGGGTAGTCCTACCTGATTTGAGGTCTAACATAAAAGTTATTAGAGTGGAGGGAGCGAAAACTATTTACGCATTCCACTTATACATTTAAGACGAGCCACTGATGGCAGCGCCCAAAGCTCATACATAGAAAACTAGGTATGAGAGGTCTTATGACACTCAAACAGGCATGCCTTTCGGAATACCAAAAGGCGCAATGTGCGTTCAAAGATTCGATGATTCAC
+
1AAAAF1BF?1>BGGGGGGGGGGHHHHHGCCGFHHHHHG<<H;GGGGGA8HHFFHHHFCGGCGHEH:HHHHHFEDGHFG1@@GHHHFHE<FH>>E#A?FF<>@12GBE8<2??E/72B2FGF@GGD>3BB2F14DG0F%4GG9HFFCD@CEEACGH<HFFHFGD<BFFDGEB=@C3E;GGB&:F:CBCE5EGEFHFGFAAGHGGDHHHHHG;;HECGGHHHFHHH9HHHGDGGFH:HHG-9GHG;CGGGGGGGC4FFFFF>A@AA
@M02197:102:000000000-ALU3V:1:1102:6123:16852 1:N:0:1
GCTAAAGTCGTATCCTCCGCTTATTGATATGCTTAAGTTCAGCGGGTAGTCCTACCAATCTGAGGCCGATGAATTGAAATTAAATCCCTTCCTCTCTTCCAAAGAAGCGAGGCATGGGCGGGGTTCAGAAGCACTCCAACCAGCAAAACGTCGCGTCCAGCTCCTCGACCCTGCGCCTCTCCTCTCCGAAGTCCTGATATTATCAAAACCCGGCAGGGAAAGACGTGGGCGAAATAACGAGCTTTCGGCCGTCTTGCCTATCGAATGGATGCGCTAATGCATTTCGAGGGAGCCACCGTGGAAGATGGCAAGACCCTCAATACCGATCCGCCAGCTTTCTCAACTAAATAAGAAAGCTGTCGTTCGAAACAATTCGCGGCCCTCAAACAGGCATGCTCCCCAGATTAGATCTGCCGGGAGCGCAAGGTGCGTTCAAAGATTCGATGACTCAC
+
CCCACFFDFAAFGGGGGGGGGGGHHGHHGHHHHHHHHHHHHGFGFGGGGHHHHHHHHHHHHHHHGGEEGGGHHHHHHHFHHHHGHHFHFHHHHHHHHHGHHGGHHHHHCGGGEGHHGHHGGGGGGHGGHHHHHHHGHHHHGGHHGGHHGFHEEGGCGGGFFFGGFFAFAFGGGF;DD.ABBFFFFFFFFFFAFFFFFFFFFFFFFFFFFADCFFFAAAEFEF//.9FAA.FBFEEE9BD;;=5FAB>-FFFBAAFFB.A//BBFFB9BGCB9B9990FFB:./FGFGEGGF...C-AF0C0HHG:0GBG</GEDCD=0<..DFCGCFGGDFBFHHG2FGHFHGBFFGEGHHHGGCGCC>//FGC/HHHGFG?@@E@/EA1CF@CBEB353HFGHG?F0HFGF3F5BFGF1E2CEEDGGFE2GFBFE2EAHFDDFGGFECGCCFFFDDAAA>3
@M02197:102:000000000-ALU3V:1:1102:6145:16853 1:N:0:1
GCTAAAGTCGTATCCTCCGCTTATTGATATGCTTAAGTTCAGCGGGTAGTCCTACCAATCTGAGGCCGATGAATTGAAATTAAATCCCTTCCTCTCTTCCAAAGAAGCGAGGCATGGGCGGGGTTCAGAAGCACTCCAACCAGCAAAACGTCGCGTCCAGCTCCTCGACCCTGCACCTCTCCTCTCCGAAGTCCTGATATTATCAAAACCAGGCAGGGAAAGACGTGAGCGATATAACGAGCTTTCGGCCGTCTTGCCTATCGAAGGGAAGCGCTACTGCATTTCGAGGGAACAGCCGTTGAAGATGGCAATACCGTCCATACCGATCCGCCAGTTTTCTCATCTTAATAAGAAAGCTTCCGTTCGAAACAATTCGCGGCCCTCAAACAGGCATGCTCCCCAGATTAGATCTGCCGGGAGCGCAAGGTGCGTTCAAAGATTCGATGACTCAC
+
AAAAADF5BAAFBFGBFG?E?EEHFFFFD6B5FGFDGHFBGHF2AEAEF3ADGHHAGGEGGHH5AFF?0>EBDBFHFG554BFG4F3F3BGCGBB?FF3EHEGBEFF3>E//<?300?0E@@D-<GFF1DGGFFH/CGFH?..G:GFG:C=CG?--9-;//;/9CFDD?BDF/..9//./:/9;///.-;-.;/F/BB/F;:B/B//FA.......-;....9.;9;#./;/#-:;//9#9;A/9#----B-9-///-;/-9-9/9/--.A-;0090000../.-C09;00.----.:00CC;/000<0:...--<<//..C..<--<//0<F@0<11<11@1DB2>2DDF1B11/?///EB0?/2G>21F/EE>//B//B/1B1HGF1111BAA/A/0BFF1F11211CGEEA/0?EA0AB1ACE0EA1AB33B33A1BFBBB11111>11
@M02197:102:000000000-ALU3V:1:1102:27902:17010 1:N:0:1
GCTAAAGTCGTATCCTCCGCTTATTGATATGCTTAAGTTCAGCGGGTATCCCTACCTGATCCGAGGTCAACCTTAGAAATGGGGTTGTTTTACGGCGTAGCCTCCCGAACACCCTTTAGCGAATAGTTTCCACAACGCTTAGGGGACAGAAGACCCAGCCGGTCGATTTGAGGCACGCGGCGGACCGCGTTGCCCAATACCAAGCGAGGCTTGAGTGGTGAAATGACGCTCGAACAGGCATGCCCCCCGGAATACCAGGGGGCGCAATGTGCGTTCAAAGATTCGATGACTCAC
+
BBBBBFFFFBBFGGGGGGEGGGGGGHFHHHHGHHHHHHHHHHCGGGGGHHHHHHHHHHHHHHHGGGGHHHGHGHHHGHHHHHGGGGGGHHHHHGGGGGGGGHHHHGGGGGGHGGGGFHHHGFFFFHHHHHGHHHGGGGGGGHFGFFEGGHFFGDHHGHHGGGFGGGGGGGGGFGGGGGGGGGFFGGGGGGFFFFFGHHGGGGGGGHHFFFHHHHHHGH;HGHGFGGGGHHFHHHHHHHGGGGGGFGGHHGHHBGEEEE?GGE?HHGHGGGGHGGGGGGGGCGFFBFFFFBBAAA
@M02197:102:000000000-ALU3V:1:1102:18885:17038 1:N:0:1
GCTAAAGTCGTATCCTCCGCTTATTGATATGCTTAAGTTCAGCGGGTATCCCTACCTGATCCGAGGTCAACCTAGAAAAAAATTTAAAAGGTTTCAGTCGGCAGAAGTCCTCTCCTTTGACAGACGTTCGAATAAATTCTACTACGCCTAAAGCCGGTGAGGCCTCGCCGAGGTCTTTGAGGCGCGCCCCCGTGAGGGGACGGCACCCAATACCAAGCATAGCTTGAGTGGTGTAATGACGCTCGAACAGGCATGCCCCTCGGAATACCAAGGGGCGCAATGTGCGTTCAAAGATTCGATGATTCAC
+
CCCCCFFFFCBFGGGGGGGGGGDHGHHHHHHHFHHHHHHHHHHGGGEEHHGHHHHHGHHHHHHGGGEHHHHHHHHHHHHHGGHHGHHHHHGGGHHHHHHGGGGGGHHHEHHHHHHHHHHGHHHHHGFGHGHHHGHHHHHHHGHHHFFGHGHHHHHGGGGEGHGGHHGGGHGFGFGGGGGGGGGGGGGGCGFFGGHHCFFEEFFFAFFFFFFHGFHGGHFGHHHHHHGHHHHHHHHHGDEGEBHGHHHHFGHHHGFG?CCGHHHBFFHCGHGFEE2DGFHHGGGGAGFBGFFGGGGFFFF5FF@BBBA
@M02197:102:000000000-ALU3V:1:1102:28981:17169 1:N:0:1
GCTAAAGTCGTATCCTCCGCTTATTGATATGCTTAAGTTCAGCGGGTATCCCTACCTGATCCGAGGTCAACCTTGGAAAAATAGACCGAAGGTCGATTGTCCGGCGGCCGTCGTCCAGCACTCCAAAGCGAGATATTTTACTACTACGCTCGAGGCTAGGACGCCGTCGCCGAGGTCTTCAAGGCACGTCCGGCAGCGGACGTTGCCCAATACCAAGCAGAGCTTGAGGGTTGAAATGACGCTCGAACAGGCATGCCCACCGGAATACCAGTGGGCGCAATGTGCGTTCAAAGATTCGATGATTCAC
+
BCB?AFFFFBBFGFGGGGGGGGGHHHHHHHHHHHHHGHHHHHHGGGGGHHHHHHHHHHHHGHHGGGGGHHHHHHHHHHGHHGHHHHHGGGGGGHGGGHGHHHGFFGGGGGGGGGGGGHHHHHHHFHHHFGGGGGHHHHHHHHGHGHHGGGGGGGHHHGGFGGGGGGFGGGFFFHHFFHFGFHHFFFFFFFGFGGFFFFHGFFGHFFHGFGFFGHHHHHHHFFHHHHHGGHHHHHHHGGGFGHHGHGHFHHHHHGAEEAGGHHHFHGGHHGGEFGGGHHHHGGGEFF55GGGGGGEBFFFFFFBBBBB
@M02197:102:000000000-ALU3V:1:1102:27366:17524 1:N:0:1
GCTAAAGTCGTATCCTCCGCTTATTGATATGCTTAAGTTCAGCGGGTAGTCCTACCAATCTGAGGCCGATGAATTGAAATTAAATCCCTTCCTCTCTTCCAAAGAAGCGAGGCATGGGCGGGGTTCAGAAGCACTCCAACCAGCAAAACGTCGCGTCCAGCTCCTCGACCCTGCGCCTCTCCTCTCCGAAGTCCTGATATTATCAAAACCCGGCAGGGAAAGACGTGGGCGAAATAACGAGCTTTCGTCCGTCTTGCCTATCGAATGGATGCGCTAATGCATTTCGAGGGAGCCACCGTGGAAGATGGCAAGACCCTCAATACCGATCCGCCAGCTTTCTCAACTAAATAAGAAAGCTGTCGTTCGAAACAATTCGCGGCCCTCAAACAGGCATGCTCCCCAGATTAGATCTGCCGGGAGCGCAAGGTGCGTTCAAAGATTCGATGACTCAC
+
BBBAAFFFFA>CGGGGGGGGGGGHHGFGFGGHHHHCHHGHHHHGGGGGG3GGHHHHHHHHHHHHGGGGGGGHHHHHGHFGFHHGHHGGHHH3BFHHHFGFHGHGHFHBGGFFGEFH0CFGCGGGDGHHHHGHHHGHHHHFDGEHCCCCG@CCCGGFGGGGGGGFGGFFCGGBF.-9DFABFFFFFFFDF?B;;B/BFFFFFFFFFFBBFF?AFFFFA-.FEFB.A.AECEAFFEEFBFFFFFDBBB@.9.FB;.FF/..;/BBB/BB>.GGAGF900B0;9A/GBFFAEB99.HGCDGG;0GGHHHHHHG/<.DBBFFHEC.EDCC?@/CBFBGGGHHHHHGF2@FBGBHHHFGHHD@??EF0/EGHHHHFEE/?EEE?1GFFEHGBHHGBHFGE?FCFBBGHFGDDFHGECCEGEEF?GFBCHHGGGGGGGGGGFCGGGFFFBFFB3AA3A
@M02197:102:000000000-ALU3V:1:1102:17844:17865 1:N:0:1
GCTAAAGTCGTATCCTCCGCTTATTGATATGCTTAAGTTCAGCGGGTATCCCTACCTGATCCGAGGTCAAGAGTGTAAAAATGTACTTTTTGGACGTCGTCGTTATGAGTGCAAAGCGCGAGATGTACTGCGCTCCGAAATCAATACGCCGGCTGCCAATTGTTTTGAGGCGAGTCTACACGCAAAGGCGAGACAAACACCCAACACCAAGCAGAGCTTGAAGGTACAAATGACGCTCGAACAGGCATGCCCCATGGAATACCAAGGGGCGCAATGTGCGTTCAAAGATTCGATGATTCAC
+
CCCCCFFFFCBFGGGGGGGGGGGFHHHHHGHHHHHHHHHHHHGGCGEEHGHHHHHHHHHHHHGGGGGHHHHHHFHHHHHGFHFFGHHHHHHGFH<GGGGGGGEFHHHHGHHHGHGHGGGGGGGGHHHHHGHGGGGHHHGHHGHHHHGGGGGGGGGGHHHHHHHGHHHGGHGGGHFGGFGGGGFGGGGFFFHGFHHFFFFFFFFFGGFGFFHFHHHFFFFHHHFFFGFHGFFBBBEDFFHHFGBF10AA/?CEHHHHF22BA1FHFEE0ECFBCHEEE?FCG3B3AFEBGC1D@133AA>AA
@M02197:102:000000000-ALU3V:1:1102:29216:18305 1:N:0:1
GCTAAAGTCGTATCCTCCGCTTATTGATATGCTTAAGTTCAGCGGGTAGTCCCATCTGATTTGAGGTCTAAATTAACAGGAGCATCGCACTAGGGCGACTCGGTTTAGAAGCGACTAGTGTACAATCCGGCTGCTATTGAAAGCATCCTCGACGAAGATCTTATCACGTCAAGTCAATCCGAGGAGTACAAAGATTGCTTATGCATTTGAAGCGAACTGTGCTCAAAAGGCAAACAGCAACGCTCAGCATCCAACGCTACTACACGTTAACAAGAAAATGTAGAGGTTGAGGTATTCATGACACTCAGACAGAGGTACCGTTCGGCATGCCAAAAGGTGCAAGGTGCGTTCAAAGATTCGATGACTCAC
+
@AAAAFF3DAAFGGGFGGC1?AAF33GBH3GFE2AA1F2E22DAE//EFFGEHBGGHFFBFHEG/B0FGDG1FGGB11FA0FEEFHAA//EC1>/E///>E///?EB1CD11/E/@CBB>22FFDBFGC/B@@FFHHHFGF1GHGGHHFGA:C:0<A0;<==00DGD*:CGDC:<0<;GHC/<1G=9FF111>BFB1+BFGGB6BGFFCHC@F22%@;F@8F?11H:D1DAEF%11A/E?<19GF<01>>C>/?/D22HF0B?>/1221BB112F@F11B1FHGC0FB11FFHFGD@22FF1FA1122FBEBD1EEEAA//AA1101A1A11110AB1FB1BA000111BF3FF11A1CBB111>1111
@M02197:102:000000000-ALU3V:1:1102:21532:18312 1:N:0:1
GCTAAAGTCGTATCCTCCGCTTATTGATATGCTTAAGTTCAGCGGGTATCCCTACCCGATCCGAGGTCAACCTTTTAAAATGATTTTACCGGCACGTACGGTCGTCTGTCCGAGCGAATTGATTCACAACGCTGAGATTCAGACCGTCCAGCCGCTGAAATAGAGGCGCGGGTGCTACCCCGGCGCCCAATACCAAGCCAGGCTTGAGTGGTCTAATGACGCTCGAACGGGCATGCCCTTCGGAATGCCAAAGGGCGCAATGTGCGTTCAAAGATTCGATGACTCAC
+
BBCCCFFFFCBFGGGGGGGGGGGHHHHHHHHHHHGHHHHHHHHGGGGGHHHHHHFHHGGGGGHGFGGHF;HHHHHHFHHHHHHHH;HHHHFGGGGGGHHGGHGGGG;G;HHGDGGGFDGHGHHHGHHHHGGGGGGHHHHHHHHHGGGEGGHHGGGGFFFHHHHHGHGGGGGGGFCFFFBFFGECFFCF:GFFGFFHGEFFFGHHHGGAFHHHHHHGGEEGFFHGHHF1GHGGHGGGFFFFGFHGFFGGHHHGGFGGHHHHGGEEAFFGFGGGGGFFC5FBFFBBBAB
@M02197:102:000000000-ALU3V:1:1102:10421:18785 1:N:0:1
GCTAAAGTCGTATCCTCCGCTTATTGATATGCTTAAGTTCAGCGGGTATCCCTACCTGATCCGAGGTCAAGAGTGTAAAAATGTACTTTTGGACGTCGTCGTTATGAGTGCAAAGCGCGAGATGTACTGCGCTCCGAAATCAATACGCCGGCTGCCAATTGTTTTAAGGCGAGTCTACACGCAGAGGCGAGACAAAACACCCAACACCAAGCAGAGCTTGAAGGTACAAATGACGCTCGAACAGGCATGCCCCATGGAATACCAAGGAGCGCAATGTGCATGCAAAGATTCGATGGCTCAC
+
B@BBBFF@DABFCFGGGGEGGGFHHFHHHHHGHHFFHHHCHGGF??EEFHHHGGHFE3EHHFBEFGEFHHHFGHFGFHHHHGF;BGHHHHGGFHFGGGEFGFGHHHGHFHGHFBGHGCF8FGGDFGHFGGGCGGGGGG?8HFFG<HFECGACFGGHGGHE1GFHGHHGFHCGBGFFFFFFGA1BCGGGF>3FGFB9FFFFHHGHFFEFFF?FF6F@2BBBF2GFFGFGD0;EFE?FA;=AB$9;A00EA//012BBGGDAB11GB00000113GF11133AAB33GE1B111B1>11111>
@M02197:102:000000000-ALU3V:1:1102:10017:18783 1:N:0:1
GCTAAAGTCGTATCCTCCGCTTATTGATATGCTTAAGTTCAGCGGGTAGCCCTACCTGATTTGAGGTCTAACTAAAAGTTATTAGAGTGGAGGGAGCGAAAACTTATTACGCATTCCACTTAGACATTTAAGACGAGCCAAAACATGGCAGACGTCCAAAGCTCATACATAGAAAACTAGGTATGAGAGGTCTTATGACACTCAAACAGGCATGCCTTTCGGAATACCAAAAGGCGCAATGTGCGTTCAAAGATTCGATGATTCAC
+
CCCCCFFFFCCFGGGGGGGGGGGHHGHHHHHGHHHHGHHHHHHHHGGFHGHGHHHHHHHHHHHHGHHHHHHHHHHGGHHHHHHHHHGGHHHHGHFGDEHHGHHGHHHHFGGGGFGHHHHHHHHHHHHHHGHGGBHHFGFGHHHHHHHHHHGGFHHHHHHHHHHHGHGHHHHHHGHHHGHHHHGHHHHHHHHFGHGHHFHHGGHHHHGHHHHHHHHGGGGHHHHHHHGHHFGGGGGHHHGFEEGFGGGGGGGGGGFFFFFFFBCCCB
@M02197:102:000000000-ALU3V:1:1102:24016:18990 1:N:0:1
GCTAAAGTCGTATCCTCCGCTTATTGATATGCTTAAGTTCAGCGGGTAGTCCTACCAATCTGAGGCCGATGAATTGAAATTAAATCCCTTCCTCTTCCGGAGAAGGAGGCATGGGCGGGGTTCAGAAGCACTCCAACCAGCAAAACGTCGCGTCCAGCTCCTCGACCCAGCGCCTTTCCTCTCCGAAGTCCTGATATTATCAAAACCCGGCAGGGAAAGACGTGGGCGAAATAACGAGCTTTCGTCCGTCTTGCCTATCGAATGGATGCGCGAATGCATTTCGAGGGAGCCACCGTGGAAAATGTCAAGACCCTCAATACCGATCCGCCAGCTCTCTCAACTAAATAAGAAAGCTGTCGTTCGAAACAATTCGCGGCCCTCAAACAGGCATGCTCCCCAGATTAGATCTGCCGGGAGCGCAAGGTGCGTTCAATGATTCGATGATTCAC
+
BBBBBFFBFAAFGGGGFGGGCGGHHHHHHHGHGHHHHHHHHGHGGGGGGHHGHHHEHGHGHHFFFFGGGGGFHHHHHHFHHFHHHHFGHFHHHFHHHGGGGGGGFGFHFGGHHHGHCGGCGCHHHGHBHHGHBCGHHCGHHHHHHH-C.@CGGGGGGGFFFFFDGGGGGEGFAFFFFFFFFFFFDBF;AFFFFFFFFFBFFFFEFFFFFFFFAFFFFEF/FFADEDFFFFEEFFF?/FFFFFFFFFA.:..B//A.///FFFB:9A>GBA;0CC0FFA.FA?BFAACAC.::-DGHHCGFBHG;0GBG<.E/000=..ADFA>-CD?HGF/GEHEGBFGDEHHHHFDDDF11GGGCFEAFGEGFBFFF/E/>/EDGCGEHHGFFHFGBEDEECGCHEHHGHFEHHFF0AEAFAEE?CCGBFBCECCGBCGEBGDCFGCC@FFFB?ABBB
@M02197:102:000000000-ALU3V:1:1102:11276:19021 1:N:0:1
GCTAAAGTCGTATCCTCCGCTTATTGATATGCTTAAGTTCAGCGGGTATTCCTACCTGATCCGAGGTCAACCTAGAAAAATATAAAGGTGACCGGGTCCCGGGGGCCTCGAAACTCTACGCGTGCTCCGGAGAACTCAGTGCGAAGAGGGTCCCTGGGACGCCGTCATTGTCTTTGAGACCAGTTGGCCATGGAGGCGGTCCAACGCGGTCCAACACCAAACACGAGGTTTGAGAGAGGATAATGACGCTCGAACAGGCATGCCCCCCGGAATACCAGGGGGCGCAATGTGCGTTCAAAGATTCGATGATTCAC
+
CDCCDFFFFCCFGGGGGGGGGGGHHHHHHHHHHHHHGHHHHHHGGGGGHHHHHHHHHHHHHHHGGGGHHHHHHHGHHHHHHHHHGHHHFHGHHCFGGGHHGGGGGGGGHGGHGGHHHGHGGGGGGGHHGGGGGHHHHHHHGHGGGEDFHGFFGGGGGGGGFFGGGGGGFFFFFFFFFFFFFFFFFFFFFFFFFFFFGGGGGGFGGGGGGGFFFHGHGHHFGHGGHFGHHHHGHHHHEHGFGHHGGGGGHGFHGHHHHGHHGGGGGGGHHHHHHGHGGGGGGGGHHFGGGGCGGGGGGFGGGGFFFFFFF@BAAA
@M02197:102:000000000-ALU3V:1:1102:3442:19225 1:N:0:1
GCTAAAGTCGTATCCTCCGCTTATTGATATGCTTAAGTTCAGCGGGTATCCCTACCTGATCCGAGGTCAACCTTGGAAAAATAGACCGAAGGTCGATTGTCCGGCGGCCGTCGCCCAGCACTCCAAAGCGAGATATTTTACTACTACGCTCGAGGCTAGGACGCCGTCGCCGAGGTCTTCAAGGCCCGTCCGGCAGCGGACGTTGCCCAATACCAAGCAGAGCTTGAGGGTTGAAATGACGCTCGAACAGGCATGCCCTCCGGAATACCAGAGGGCGCAATGTGCGTTCAAAGATTCGATGATTCAC
+
AABBBFFFFAAFGGGGGGCGGGGHHCDGHHFFHHHHGHHHHBHGGGGEHHHGHHHHHHCHHHCDEGGHFFHHHHGHHHHHHHFFGHEEG?EDFFBEGEAFGHFEF@9BDFCGECFFFHHGHHHHHHHHHGGGGGHHHHHHHHHGFFGEFFGGGGGGGGG?FGGDGGGGFFFHHHHGGGFFFGFCEFGGCD?AGGE@EFHGEFDGAGFGFFB1FGFFHHHHHEFFHFHGHHFHGGHHGFEGCFDDFF1BGGGHFFGEACFFHGBGFHGFGHG00E00D1GCGGEFFEF3F3F31GB>1FFFFFAAAAA
@M02197:102:000000000-ALU3V:1:1102:3423:19235 1:N:0:1
GCTAAAGTCGTATCCTCCGCTTATTGATATGCTTAAGTTCAGCGGGTATCCCTACCTGATCCGAGGTCAACCTTGGAAAAATAGACCGAAGGTCGATTGTCCGGCGGCCGTCGCCCAGCACTCCAAAGCGAGATATTTTACTACTACGCTCGAGGCTAGGACGCCGTCGCCGAGGTCTTCAAGGCCCGTCCGGCAGCGGACGTTGCCCAATACCAAGCAGAGCTTGAGGGTTGAAATGACGCTCGAACAGGCATGCCCTCCGGAATACCAGAGGGCGCAATGTGCGTTCAAAGATTCGATGATTCAC
+
AAAAAFFDFA3CFGFGCGEFGGCHHHGHGHHCHGGHGGFGHFGGGGGCGHHHHHEGGEFHHFHEEEEGHHHHGHFFGGFHHHHGHHFGGGGG@FEGGHGFHGGGF;GGGFCGGGBEFHFHHGFGHHHHHGGGGGHHGHGHHGHHHGHGG;AFFGGGGGFFFGGAGGGGGFGGCCDHGFFBGGGGFFDFCFF=DBCFFAFAFFFAFHGDGFFFF3BHGGBFGGHHGFFFGFDFGFG1AEEGGFEFG53EF33HFEFGEGGGGGHHGBFHHHHGGFGGFCHHCEEE4FG5B5CG?EFBFFDD55BA33A
@M02197:102:000000000-ALU3V:1:1102:10588:19569 1:N:0:1
GCTAAAGTCGTATCCTTCCGCTTATTGATATGCTTAAGTTCAGCGGGTAGCCCTACCTGATTTGAGGTCAGAGTCATAAATATGGTTGGTTGTGAGCAGACGTCTAAGCCCGGCACAGACGAAACTTATTACGTCTCAGCCATCAGCTTTCTTTCCACTAATCCATTTGAGGCGAGTCTAATGAAAGACAGACGCCCAAGTCCACATCCATCAGGTCGTAAAACCCAAAGGAGTGAGATTTCATGACACTCAAACAGGCATACCTTTCGGAATACCAAAAGGTGCAAGGTGCGTTCAAAGATTCGATGATTCAC
+
CCCCCFFFFCBFGGGGGGGGGGGFHHHCHHHHHHHHHFHHHHFHGGGGEFFHHHBGHHHHHHHHHGHHHHHHHHHHHHHHHHHHHHGGGGHGGGHHHHHHHGFGHGFHHHHHGGGGHHHHHHGGGHHHHHHHGHHGHHHHGHHHHHHHHHHHHHHHHHHHHHGHHHHHGHGHGHHGHGHHHHHHHHHHGHGGGHGHHGHGGHGGHGGGFGGHGGGGGHGGGGFGGHHHHHGFFGFHHHGHHHHHHHHHGDHHHHHHHHHHGGFE?FGHHGHHFHGHHHHHHHFGHHHGGFEFFFGGGGGGGGFFFFFFFBABAB
@M02197:102:000000000-ALU3V:1:1102:22920:19716 1:N:0:1
GCTAAAGTCGTATCCTCCGCTTATTGATATGCTTAAGTTCAGCGGGTATCCCTACCTGATCCGAGGTCAACCTTAGAAATGGGGTTGTTTTACGGCGTAGCCTCCCGAACACCCTTTAGCGAATAGTTTCCACAACGCTTAGGGGACAGAAGACCCAGCCGGTCGATTTGAGGCACGCGGCGGACCGCGTTGCCCAATACCAAGCGAGGCTTGAGTGGTGAAATGACGCTCGAACAGGCATGCCCCCCGGAATACCAGGGGGCGCAATGTGCGTTCAAAGATTCGATGACTCAC
+
ABBCCFFFFAAFGGGGGGGGGGGHHGFHHHHHHHHHHHHHHHFGGGGGHFHHHHHHHHHHHFHGGGGHBHGHHGHFGHHHHGHEG:GG8FHHHGGGGGGGGHHHHGGGGGGHGGHHFDGHFFFGGHFFFFHFHFHGFG?FGHFGGGGGGGHFHDGHFFFGGGGFFFEFGFGGGFFFFFGAAGGGGFAGGGGGFFFFFEFBGHGGFFCCDCFFHHFFFHHHHHFGGGGGHHGGDHHHHHFFGGGGGEGGHHFHFGHGGGEGGGDHHFHGGFEGCGGGGGFFCGFFFFFFFBBABA
@M02197:102:000000000-ALU3V:1:1102:18767:20030 1:N:0:1
GCTAAAGTCGTATCCTCCGCTTATTGATATGCTTAAGTTCAGCGGGTATCCCTACCTGATCCGAGGTCAAGAGTGTAAAAATGTACTTTTGGACGTCGTCGTTCTGAGTGCAAAGCGCGAGATGTACTGCGCTCCGAAATCAATACGCCGGCTGCCAATTGTTTTGAGGCGAGTCTACGCGCAGAGGCGAGACAAACACCCAACACCAAGCAAGGCTTGAAGGTACAAATGACGCTCGAACAGGCATGCCCCATGGAATACCAAGGGGCGCAATGTGCGTTCAAAGATTCGATGATTCAC
+
CBCCCFFFFCCFGGGGGGGGGGGHHHHHHHHHHHHHHHHHHHHGGGEGHGHHHHHHHHHHHHHGGGGHHHHHHHGHHHHHHHGHHHHGHHHGHHGGGGGGGGGGGHHHHHHHHHHHGGGGGFGHHHHHHHGGGGGGHHGHGHHHHHHGGEGGHHGHHHHHHHHHHGGGHGHGFEGGGGGGHHFGGGGGHHHHHHFFFFGHHFGFFGHHHHHHHFHHFHHHHHHHHHHHHFGGGGHHGHFHHHHHGGGGGHHHHFFHHHGHHHHHGGGFCGHHHCGGGHCGCGGGGGGGFFFFFFFABBBA
@M02197:102:000000000-ALU3V:1:1102:21810:20099 1:N:0:1
GCTAAAGTCGTATCCTCCGCTTATTGATATGCTTAAGTTCAGCGGGTATCCCTACCTGATCCGAGGTCAACCTTAGAAATGGGTTTGTTTTACGGCGTAGCCTCCCGAGCACCCTTTAGCGAATAGTTTCCACAACGCTTAGGGGACAGAAGACCCAGCCGGTCGATTTGAGGCACGCGGCGGACCGCGTTGCCCAATACCAAGCGAGGCTTGAGTGGTGAAATGACACTCAAACAGGCATGCCCTTCGGAATACCAAAGGGCGCAATGTGCGTTCAAAGATTCGATGATTCAC
+
ABCCCFFFFBBFGGGGGGGGGGGHHHHHHHFHHFHHHGHHGHCFGGGGHHHHHHHHHHEHGHHDGGGHGHHFGHHHHGHGHHHHGGGHHHHHHGFGFGGGGHHHHGGGFCGHGGFFHHHHGGFCGHHHHHHHHGHGHGGGGHHHGGGGHHHHHHHHHEFGGGGGHGGHHHHHGGGGFGGGGFCEFGGGHFFFGFFFFHHFFEFFEHFGGGHHHHHHHHHGHGGHGEHGGHHFHHHFHHFHGGGGCEEFGHHHGFGFHGGGGEEGGHHGEGGGGGGGGGGGGGFFFFBFFACBBB
@M02197:102:000000000-ALU3V:1:1102:12233:20286 1:N:0:1
GCTAAAGTCGTATCCTCCGCTTATTGATATGCTTAAGTTCAGCGGGTAGTCCTACCAATCTGAGGCCGATGAATTGAAATTAAATCCCTTCCTCTCTTCCAAAGAAGCGAGGCATGGGCGGGGTTCAGAAGCACTCCAACCAGCAAAACGTCGCGTCCAGCTCCTCGACCCTGCGCCTCTCCTCTCCGAAGTCCTGATATTATCAAAACCCGGCAGGGAAGGACGTGGGCGAAATAACGAGCTTTCGTCCGGCTGGCCTATCGAATGGATGCGCTAATGCATTTCGAGGGAGCCGCCGTGGAAGATGGCAAGACCCTCAATACCGATCCGCCAGCTTTCTCAACTAAATAAGAAAGCTGTCGTTCGAAACAATTCGCGGCCCTCAAACAGGCATGCTCCCCAGATTAGATCTGCCGGGAGCGCAAGGTGCGTTCAAAGATTCGATGATTCAC
+
@ABCCFFFFCCFGGGGGGGGGGGHGHHHHHHHHHHHHHHHHHHGGGGGGHHHHHHHHHHHHBGBEFEEGGGGHHHHFHHHHHFHHHHGHHHHHHHHHHFHFGFFEAHFGGGFGGGHACGGGGGGCHHGFFFFHHGHEHHHGGGFHHGHHCFEDGGG-?9BFFFGGGD.;DGGGFAFFFFFFFBFFFFF;FFAFFFFFFFFEFFFFFFFFFFAFFCAFFFF.AFFF9BB@7/F@DEFBFFFFFDFFF>99-;.../9/.AFFFF///F-FDBABBFFB/B/EAB.B9;.9.-?9;-FDC0HG0;/;0:0FFC<.</0G00<....<->//A0GGBGF>GF2GF2?2D22F22FEHFAB<///F0/<FBB4B/E/E/E?E11F?5EFFB35F@3B1A010CBHFD5AHFHG1EE?CEGEA2GGHFHHGGGGHFFGGFGGGGGFFFFFFF?AAAA
@M02197:102:000000000-ALU3V:1:1102:22689:20395 1:N:0:1
GCTAAAGTCGTATCCTCCGCTTATTGATATGCTTAAGTTCAGCGGGTATCCCTACCTGATCCGAGGTCAACCTTTGAAAGAGTTTAACGGCCACGACCGCCCGCACTCCAAAGCGAATATGTATCACAACGCTTAGAGACGGACAGCTCGGCCGGAGACTTCAAGGCGCGCGGGAGCCGCGACGCCCAACACCAAGCGAGGCTTGAGTGGCGAAATGACGCTCGAACAGGCATGCCCTTCGGAATACCAAAGGGCGCAATGTGCGTTCAAAGATTCGATGATTCAC
+
CCDCBFFFFCAFGGGGGGGGGGGHHHGGHHHHHHHHHHHHHHHGGGGGHHHHHHHHHHHHHHHGGGGHHFHHHHHHHHHGHHHHHHHHGCGGGGGGGGGGGGGGGGGHHHHHHHGFGGGHHHGHHHHHHGGGGGGHHHHHGGGGGGHHHGGGGGHHHHHGGHGGGDEGGGGGGFFGGGGGGFFGGHGFGGHGFHFGFFGGFHHHHFGGFFFGHHFGGGGEDFGHHHFHHHHHGGGGGGFFHHHHHGHHFGGEFFGHFHGGFGGHGGGGGGGGGBFFBFFFFABABA
@M02197:102:000000000-ALU3V:1:1102:8782:20868 1:N:0:1
GCTAAAGTCGTATCCTCCGCTTATTGATATGCTTAAGTTCAGCGGGTATCCCTACCTGATCCGAGGTCAACCTTTGAAAGAGTTTAACGGCCACGACCGCCCGCACTCCAAAGCGAATATGTATCACAACGCTTAGAGACGGACAGCTCGGCCGGAGACTTCTAGGCGCGCGGGAGCCGCGACGCCCAACACCAAGCGAGGCTTGAGTGGTGAAATGACGCTCGAACAGGCATGCCCCCCGGAATACCAAGGGGCGCAATGTGCGTTCAAAGATTCGATGACTCAC
+
CCCCBFFFFCCFGGGGGGGGGGGHHHHHHHHHHHHHHHHHHHHGGGGFHHHHHHHHHHHHHHHGGGGHHHHHHHHHHHFHHHGHHHHHGGGGGGGGGGGGGGGGGGGHHHHHHHGGGGGHHFGHHHHHHGGGGGFGHHHHGGGGGGGHHGGGGGGGGGGGGGGGGGGFGGGGGFAFGGGFFFGGGHGFEFFGFFGGGHFGHGGGHGGHHFHHFFFFFGGGEHFGFGFFFFHHCGGGGGGGFHHHHGHHHHECGGGHHHHEAEGHGGGFCGGEGGCFFFFFFBBBBB
@M02197:102:000000000-ALU3V:1:1102:23545:20902 1:N:0:1
GCTAAAGTCGTATCCTCCGCTTATTGATATGCTTAAGTTCAGCGGGTATTCCTACCTGATCCGAGGTCAACCTGAAAAAATAGATTTAGAGGTGGCCGGGCCCACAAGACCTTGCAACTCGACGCGTGCTCCGGAAAGCTCAGTGCGAAGAGGGTCCCATGGACGCCCGTCATTGTCTTTGAGACCAGTTGGCCGCGAGCGGTCCAACGCGGTCCAACACCCGAAACGCCCGCGGTAAAGCAGGGTTTTGGAGGGAGGATAATGACGCTCGAACAGGCATGCCCTTCGGAATGCCAAAGGGCGCAATGTGCGTTCAAAGATTCGATGACTCAC
+
ABCCCFFFDAAFGGGGGGGEGGGGHHHHHHHGHHHHHHHHHHFGGGFGHHHHHHHHHHHHHHHGGGGHHHGHHGHHHHHGHHHHHHHHHHHGFGGHHGGGGEGGGGHHGHHHHHHHHHHHGHGGGGGGGGHHGGFFGHHHHHHFHHGFGGGHFGGGHHHHHHHHCGGGGDGGGGGGFGEGGGFGGGGGGFFGGFGFFFFGFHFHFFFFFFHHHHHGFGHGGGHGGGGGGFFGFGHHHHHHGHGFFGGBHGHHGHHHHHGHFGGGGGGHHGGHHGGHHHFEGGFA?GHHHGFFCFFFGGGGGEFGCHGGGGFFGCBGFGGGGFFFFFFFBBBBB
@M02197:102:000000000-ALU3V:1:1102:9500:21017 1:N:0:1
GCTAAAGTCGTATCCTCCGCTTATTGATATGCTTAAGTTCAGCGGGTAGCCCTACCTGATTTGAGGTCTAACTAAAAGTTATTAGAGTGGAGGGAGCGAAAACTTATTACGCATTCCACTTAGACATTTAAGACGAGCCAAAACATGGCAGACGTCCAAAGCTCATACATAGAAAACTAGGTATGAGAGGTCTTATGACACTCAAACAGGCATGCCTTTCGGAATACCAAAAGGCGCAATGTGCGTTCAAAGATTCGATGATTCAC
+
BBBBBFD5BAAFGGFGGGG2AE2DGFHHHHGHHHHFHHBFFHGGGGGEABE8GHHHHHHHHHHHGHGHHHFHFHGHHFEFGHHHHGHFDFGG?EEDGGFFE5GGFHHFHHFFEE7@EBEFFGFGHFGHHGHFFFBF<?EHHGHHHFF3F0FFEFF<FGHGFFGGGF=HHFGFHFHHB4@DHGHHBHHGFGF:D;GAFFHFG:CHFEHHEGAG9FBFFECFFEFFHHGHHHG8ECEGBHGEE7?HBGFBGGGGFGFFFFFFFA?AA3
@M02197:102:000000000-ALU3V:1:1102:24245:21632 1:N:0:1
GCTAAAGTCGTATCCTCCGCTTATTGATATGCTTAAGTTCAGCGGGTATCCCTACCTGATCCGAGGTCAACCTTAGAAATGGGTTTGTTTTACGGCGTAGCCTCCCGAGCACCCTTTAGCGAATAGTTTCCACAACGCTTAGGGGACAGAAGACCCAGCCGGTCGATTTGAGGCACGCGGCGGACCGCGTTGCCCAATACCAAGCGAGGCTTGAGTGGTGAAATGACGCTCGAACAGGCATGCCCCCCGGAATACCAGGGGGCGCAATGTGCGTTCAAAGATTCGATGACTCAC
+
BBBBBFFFFAAFGGGGGGGGGAFHBBFGFBEFGHFFGHHHHFGDAAAAGHHHFHFFHBF5AFA1EEGFHEFGHHHHGFGGHHHE91EBCGFHGG?EGEEF/9?2FFEE?@CHF?FHHHHFFFGGBGGHFFFB<;CADCGGGHBGD?D:E/<C7;GGEH.<@CFFFFFHBBF9BEEFDGGAACAF-@@A>@DAD0;0EFFFEF/..;C/GGGEFFGGD=9ABHHGCC<AGADFHHHFBGEFB/9/BE/ADA2A11/ECEGCEE0113HE?E0FBAA3333A111FDB1FFAA11A
@M02197:102:000000000-ALU3V:1:1102:24920:22245 1:N:0:1
GCTAAAGTCGTATCCTCCGCTTATTGATATGCTTAAGTTCAGCGGGTAGTCCTACCAATCTGAGGCCGATGAATTGAAATTAAATCCCTTCCTCTCTTCCAAAGAAGCGAGGCATGGGCGGGGTTCAGAAGCACTCCAACCAGCAAAACGTCGCGTCCAGCTCCTCGACCCTGCGCCTCTCCTCTCCGAAGTCCTGATATTATCAAAACCCGGCAGGGAAAGACGTGGGCGAAATAACGAGCTTTCGGCCGTCTTGCCTATCGAATGGATGCGCTAATGCATTTCGAGGGAGCCACCGTGGAAGATGGCAAGACCCTCAATACCGAGCCGCCAGCTTTCTCAACTAAATAAGAAAGCTGTCGTTCGAAACAAGTCGCGGCCCTCAAACAGGCATGCTCCCCAGATTAGATCTGCCGGGAGCGCAAGGTGCGTTCAAAGATTCGATGACTCAC
+
BBBABFFDDA>FGGGGGGGGGGGHGHHGHGGHHHHHHHGHGHHGGGGEFFHHHHHHHHHHH5FHGGGGGGGHHGHHHHHFHHGHHHHHHHHHGHHGHHHHFHFGFHHHGGGGGGHGEEHED@CDCFHGHHHHGHFGFEHFAEAEEGHGFCGEGG@@BGFGGGFGGGGGGGGGGF?BDA.FFFBFFFFD-9BEFFFFFFFFFFFFE/FFFBFBBBB??@E.AAFF.9.DBEB;FEEAF9/;B;AFFF9-AAB9.FFB/.A/FFFBEFF=AD?9EGFGGFFFA?F9-;/;?BAFA9.?.0:;00FFFHGFFGCC.</D=00.CE?<<---CA<G1G<C@HHGGF2FBHGDF2GFGBFFC</??GGF?F?3BFE>/EEGEFE?BFF35BFEGFEGB1E01EBBGFDDBD5HF1E2EEDGFEEGCHHHHGGGGHGGGGGGGGGGBFFFFFFBB@BB
@M02197:102:000000000-ALU3V:1:1102:9931:22433 1:N:0:1
GCTAAAGTCGTATCCTCCGCTTATTGATATGCTTAAGTTCAGCGGGTATCCCTACCTGATTTGAGGTATAACTAAAAGTTATTAGAGTGGAGGGTGCGAACACTTATTACGTAGTCCACTTAGATAATTAAGACGAGCGAAAGCATGGGAGACGTCCACAGCTCATACATAGAAAACTGGGTATTGGAAGTCTTATGACACTCAAACAGGCATGCCTTTCGGAATACCAAAAGGCGCAATGTGCGTTCAAAGATTCGATGATTCAC
+
>1>11113311BGGGGGGGGGGGHHHHHHGHHHHHHHHHHHHHG9GG:C:FHGC0BG8HHHGHHGHH#GHHFDD=#BD6D@FGBFHH88CF>A>1>5?.F#?01BF<???2#<#BF2>BB?B>,#B#3?1BGEB/?//%BFB%%BB33#F?1>?BB3>#@3$<=F4FB>GD$GFFF13$BB%5D($<5)<G&GCH9H9FG9HH:HFHGFAFG9;FEFDC9F9HH:H:9HFA#2A9HHHGAEEGHG/GGGGGGGGFFFFFFD@BBBB
@M02197:102:000000000-ALU3V:1:1102:22504:22499 1:N:0:1
GCTAAAGTCGTATCCTCCGCTTATTGATATGCTTAAGTTCAGCGGGTATTCTTGTCTGATCTGAGGTCAAACCTAGATGAATAGATTCGAGGCGAGCCAAAACCACAACCCTTTCGCGGACGGTTCAGATTTTTTACTACGTCTTTCATGGGCAGGCAGGCCGCTGGTGCTTTCCACTTTAGAGGCTCCCCGGGCGTACCCAAGGGAACCTCAGAACCCGACGGATCTCAGCAAAGAAATCCACGGAGGGTGTGTACTGACGCTCAGACAGACATGCTCCTAGGAATACCAGGGAGCGCAATGTGCGTTCAAAGATTCGATGATTCAC
+
ABBBBFFFFBBFGGGGGGGGGGGHHHHHHHGHHHHHHHHHHHHGGGGGHHHHHHHHHHHHHHHHHGHHHHHHGHHHHHHHHHHHHHHHGHHGGGGGGGHHHHHGHGHHGGGHHHHGGGCGGGGGGGHHHHHHHHGHHHHHGHHFGHHHHGGHHHHGGHCGGGHHGHHHHHHHGHGGGGGHHHHGGGGGGGGGGGGHGGHHHGHHHHHFFGFHGFFGGGGHFHHHGHGHHHHFHGHHHHGGGFGGGHHGGGHHHHGHGGGGGGGHGHHHHHHHHHGHHHHFEHHHHHHHHGHGGGGGGHHHHGGGGHGGGGCGGGGGFFFFFFFBBBCB
@M02197:102:000000000-ALU3V:1:1102:22511:22515 1:N:0:1
GCTAAAGTCGTATCCTCCGCTTATTGATATGCTTAAGTTCAGCGGGTATTCTTGTCTGATCTGAGGTCAAACCTAGATGAATAGATTCGAGGCGAGCCAAAACCACAACCCTTTCGCGGACGGTTCAGATTTTTTACTACGTCTTTCATGGGCAGGCAGGCCGCTGGTGCTTTCCACTTTAGAGGCTCCCCGGGCGTACCCAAGGGAACCTCAGAACCCGACGGATCTCAGCAAAGAAATCCACGGAGGGTGTGTACTGACGCTCAGACAGACATGCTCCTAGGAATACCAGGGAGCGCAATGTGCGTTCAAAGATTCGATGATTCAC
+
BBBBBFFDFAAFGGGGGGGCGGGHHHGHHHHHHHHHHHHHHHGGGGFGFHHHGHFHHHHHHHHHHGHFFHHHGHHHHHHGGHGHHFHHGGHGGGGGGGGHHHGGHGH<GGGHHHHGGGGGGGGFFFHHHHGHHGGHHHHHGHHHGHFHHHHHGGHHGHGFGGGGHHHFFGGGFHHHHGGGGGFG:GCAEGGGFFDFHGHHGHHHHHHFGHHFHGFGGGGGEHHHHGHHHHHHHHHHFHHFFFFGGGHGGGHHHHGHGGGGGEHHHHHHHHGFGFEHHHHHEHHHHFGHHHHGGGGGGHFFHGGGGHGGGGGGGGGGFFFFFFFAAAAA
@M02197:102:000000000-ALU3V:1:1102:6929:22566 1:N:0:1
GCTAAAGTCGTATCCTCCGCTTATTGATATGCTTAAGTTCAGCGGGTATCCCTACCTGATCCGAGGTCAACCTTTGAAAGAGTTTAACGGCCACGACCGCCCGCACTCCAAAGCGAATATGTATCACAACGCTTAGAGACGGACAGCTCGGCCGGAGACTTCAAGGCGCGCGGGAGCCGCGACGCCCAACACCAAGCGAGGCTTGAGTGGCGAAATGACGCTCGAACAGGCATGCCCTTCGGAATGCCAAAGGGCGCAATGTGCGTTCAAAGATTCGATGATTCAC
+
BBBABFFFDBACFGGGGFEGGGFHHGGHHHHBGHHHHHHHGHGGGGGGHHHHHHHHHGGHHHHGGGGHHGH:HGGHGHHHGHHF:HHHF?FECG?EFGEGGGGGGGFHHHGGHHGGGCFGH/HDHHHGHGGG8GFHEHHHGGDGGFEHGGGGGDDFGCFGGGGE?BACGA/9@FDFFGFFEFCFEFFFEFEED@9FE6FFFAGGFFGCFEGBFDFFFGFGGAA29FEHHHGFFACCEBEBFGAGAF01FCEA00EFE3GE?EACBEDGFFGA11CCB3DFF>A>>1
@M02197:102:000000000-ALU3V:1:1102:17746:22641 1:N:0:1
GCTAAAGTCGTATCCTCGCTTATTGATATGCTTAAGTTCAGCGGGTATTCTTACCTGATCCGAGGTCAACCTGAGAAATAAAAGGTTAGACCGGCCCGACGAGACCTTGCAACTCCCCGCGTGCCTCGAAAGACTCGTTGCGAAGAGGGTCCCACGGACGCCGTCATTGTCTTTGAGACCAGTTGCGGACGAACCACAACGCGGCCCAACACCCAGCCCGAAGGTTGGAGAGAGGATAATGACGCTCGAACAGGCATGCCCACCGGAATACCAGTGGGCGCAATGTGCGTTCAAAGATTCGATGATTCAC
+
BCCABFFFFBBFGGGGGGGGGGHHHHGGHHGHHHHHHHHHHHGGGEGHHHHHHHHHHHHHHHGGGGHHFGHHHHHGGHHHHHGHGFHHHHHHGGGGGGGGGGGGGGFHHHFHHHHHHGGGGGGGHHHGGFDFHGHHGHGGEFEGGGGGGGHHHHHGGGGGGGHGHGGHHGFFGHHFHGHHHGGGGGGGGGGFFFFFFFFGGFHHGHHGFFFFFFGFFFFHHHGHHFHHGHHGGHHHHHFGGGGGEHDHHHHHHHHHGGGEE2CHHHHHFHGGHFCGGGGHHHHCGGGHGGGGGGGGGGFBFFBFFBBBAA
@M02197:102:000000000-ALU3V:1:1102:10366:22702 1:N:0:1
GCTAAAGTCGTATCCTCCGCTTATTGATATGCTTAAGTTCAGCGGGTATCCCTACCTGATCCGAGGTCAACCTTTGAAAGAGTTTAACGGCCACGACCGCCCGCACTCCAAAGCGAATATGTATCACAACGCTTAGAGACGGACAGCTCGGCCGGAGACTTCGAGGCGCGCGGGAGCCGCGACGCCCAACACCAAGCGAGGCTTGAGTGGCGAAATGACGCTCGAACAGGCATGCCCTTCGGAATACCAAAGGGCGCAATGTGCGTTCAAAGATTCGATGATTCAC
+
BBCBCFFFFABFGGGGGGGGGGGHHHHHGHHHHHHHHHHHFFHGGGGGHHHHHHHHHHHHHHHGGGGHHHGHHHGFFHHHHHHHGHFHGGGGGGGGGGGGGGFFGGGHHHHHFHGGGGGHHHHHEHHHHGGGGGGHHHHHGGFGGGHCGGGGGGHHHGGGGGGGGGGGFFFGFFGFDGGGGFFGCHFGGFHGGHGGFGBEFHFFFGEEE?FHGFHEFGGGGGAGDGGFB3FHGGGF?ECHHHHHG2HGHHGFE2ECHHHCEGGHGFGGGGGGGGFFFFFFFAA3>A
@M02197:102:000000000-ALU3V:1:1102:21274:22766 1:N:0:1
GCTAAAGTCGTATCCTCCGCTTATTGATATGCTTAAGTTCAGCGGGTATCCCTACCTGATCCGAGGTCAACCTAGAAAAATAAAAGGTTTCAATCGGCAGAGTTCCTCTCCTTTGACAGACGTTCGAATAAATTCTACTACGCCTAAAGCCGGAGTGGCCTCGCCGAGGTCTTTAAGGCGCGCCCAACTAAGGACGACACCCAATACCAAGCATAGCTTGAGTGGTGTAATGACGCTCGAACAGGCATGCCCCTCGGAATACCAAGGGGCGCAATGTGCGTTCAAAGATTCGATGATTCAC
+
BBB?AFFFFAAF4GFGGGGGFGGHGHHHHCHBFHHHHHFHGHHGCCEEGDFFGHHGHHGHHGHGGGEGHEHHHEH:FGHHHGHGHFFFFGHHHGGEGGGGGHGGHFHHHHHGGHHGHHHFFGFFHDEFHGBHHHHHHHHFFCFGHAFF?GFCHGEGHEFGHFG?CCGGG?GGDFHHFGHC@H@@DDGDGGGEFFCBBBBBFD?EFFFFFFFFF1GEFGFFFFHHDGEHGFBF>EED;A2:G;FFHFFE/A////HHGGHFHGCFFEAAE0D13FEE0A1CBEE3FGEECCBFDFFDAA1>1
@M02197:102:000000000-ALU3V:1:1102:26427:22770 1:N:0:1
GCTAAAGTCGTATCCTCCGCTTATTGATATGCTTAAGTTCAGCGGGTATCCCTACCTGATCCGAGGTCAACCTTTAAAGAAGGGGTTTGACGGCACGCGTCCGCCCGTCCTCCGAAGCGATGATAATCACGACGCCAGGAGACGGTCGGCGCGGCCGGCGACATTAAGGCGCGCGGCGTGGGACACCACGGCGCCCAACACCCAGCCGGGCTGGATTGGACTTAATGACGCTCGAACAGGCATGCCCCCCGGAATACCAGAGGGCGCAATGTGCGTTCAAAGATTCGATGACTCAC
+
CCCBBFFFFAAFGGGGGGGGGGGGHHHHHHHHHHHHHHHHHHHGGGGGHHHHHHHHHHHHHHHGGGGHGHHHHHHHHHHHHHHGGGGGGHHGGGGGGGGFGGCFGGGGGGGHHGGGGGGGGGGHHHHFHHGGGGFGGGGHGHGGGGGGGGGGGGGGFFFFFFFFFFFFFFFFFFFAFFFFFFFFFGEAED>DFFFFFEFFGGFFGGGGGHHGHHHFHHFFFEHHGFFFFDDAFHFGGHHFGHFFFGGGGHHFHFCHHHFHGGGFGHHHHGGGGHG5FF5GGFGGFBFFFDBAA>>A
@M02197:102:000000000-ALU3V:1:1102:21082:22779 1:N:0:1
GCTAAAGTCGTATCCTCCGCTTATTGATATGCTTAAGTTCAGCGGGTAGCCCTACCTGATTTGAGGTCTAACTAAAAGTTATTAGAGTGGAGGGAGCGAAAACTTATTACGCATTCCACTTAGACATTTAAGACGAGCCAAAACATGGCAGACGTCCAAAGCTCATACATAGAAAACTAGGTATGAGAGGTCTTATGACACTCAAACAGGCATGCCTTTCGGAATACCAAAAGGCGCAATGTGCGTTCAAAGATTCGATGATTCAC
+
CCCCCFFBFBAFGGGGGGGGGGGHHHHGHHHHHHHGHHHHHHHHGGGGGFHHHHHHHHGHHHGHGHHHHHHHHHHHHHHGHHHHGHHHHHGHGGGEGGHGGGHHGHHHHEFHHGGHGHFHHGHHHHHHHGHHHHHHFGFHHHHHHGGGHHGGGGCHFHGGHHHHHHHHHHHHGGHHHHFHHFGHHHHHHG;HHHHGHHHHHHHHHFHGHHGHHHHGGGGHHHHHHHGHHHGGGGGHHHHGGGGHGGGGGGGGGGFFFFFFFCBACB
@M02197:102:000000000-ALU3V:1:1102:27191:22773 1:N:0:1
GCTAAAGTCGTATCCTCCGCTTATTGATATGCTTAAGTTCAGCGGGTAGTCCTACCTGATTTGAGGTCTAACATAAAAGTTATTAGAGTGGAGGGAGCGAAAACTTATTACGCATTCCACTTAGACATTTAAGACGAGCCACGGATGGCAGCGTCCAAAGCTCATACATAGAAAACTAGGTATGAGAGGTCTTATGACACTCAAACAGGCATGCCTTTCGGAATACCAAAAGGCGCAATGTGCGTTCAAAGATTCGATGATTC
+
AABBBFFFFAAFGGGGGGGGGGCHHHHHGHGGHHHHHDGHHFHGGGGHGHHHHHHHHGGHHHHHGHHGGHHHHHHFFHHGHHHHHHGGHGGHEFC?ADFGFFCFGHFHHFFHGGGEHGGHHHFEGHGGHHGGFGHHHEEFHHGGFHAGEFEEBHHHGGHEFGGEGFHGGFHHHFHHG5?5;HGGFEHFDHGEHGGHHFHAHFHGGFHHFGHFCBFFGGGFHGE5ECGFFEDE?E;HGDA2FECDEFDCGGFFFCBFBBBBA>>
@M02197:102:000000000-ALU3V:1:1102:6549:23143 1:N:0:1
GCTAAAGTCGTATCCTCCGCTTATTGATATGCTTAAGTTCAGCGGGTATCCCTACCTGATCCGAGGTCAACCTTAGAAATGGGGTTGTTTTACGGCGTAGCCTCCCGAACACCCTTTAGCGAATAGTTTCCACAACGCTTAGGGGACAGAAGACCCAGCCGGTCGATTTGAGGCACGCGGCGGACCGCGTTGCCCAATACCAAGCGAGGCTTGAGTGGTGAAATGACGCTCGAACAGGCATGCCCCCCGGAATACCAGGGGGCGCAATGTGCGTTCAAAGATTCGATGACTCAC
+
A?A>3FFFFB3>FGGGG4EEEFGGHH5GD6FFGHGHFAGHHHFGGGAEBGBFGHGHHHHHFGFDGCGHHHHA.HHH9FD;FBGG;?EEG1BFDFEEEGE;GH<GFG7GGGCGFFHHHHFBCCDGFH$GGHFFHHHFDG;ED1FGGEBCEFFC;GA<CEFGGGF?ABEFGFFEBE?F?GBA@@AAB?@?9AFBECFFEFHFFB/.CCD=DBCC9FFGDFFGBHGCCF5AEEABGFBF19F03??E;EACDHHHGBF/EEEEB0EGFGBE?GEGCGGFGGFEGGCFD3DB1AA1>1
@M02197:102:000000000-ALU3V:1:1102:16654:23175 1:N:0:1
GCTAAAGTCGTATCCTCCGCTTATTGATATGCTTAAGTTCAGCGGGTATCCCTACCTGATCCGAGGTCAACCTTTGAAAGAGTTTAACGGCCACGACCGCCCGCACTCCAAAGCGAATATGTATCACAACGCTTAGAGACGGACAGCTCGGCCGGAGACTTCAAGGCGCGCGGGAGCCGCGACGCCCAACACCAAGCGAGGCTTGAGTGGTGAAATGACGCTCGAACAGGCATGCCCTTCGGAATACCAAAGGGCGCAATGTGCGTTCAAAGATTCGATGACTCAC
+
CCCCCFFFFCBFGGGGGGGGGGGHHHHHHHHHHHFHHHHHGHHGGGFEHHHHHHHHHHHHHHHGGGGHHHHHHHHHHHHHHHHHHHHHGGGGGGGGGGGGGGGGGGGHGHHHHHGGGGGHHHHHHHHHHGGGGGGHHHHHGGGGGGHHHGGGGGHHHHHHHHGGGGGGGGGGGGGGGGGGGGGHGFFFHFGGGHGGGHHGGHHHHHHHHHHGHFHGGGGGHECHHHHHHHHHGGGGGGGGGHFHHHHHGHGGGGGHHHHGGEGHGGGGGGGGGGFFFFFFFBACBA
@M02197:102:000000000-ALU3V:1:1102:20104:23188 1:N:0:1
GCTAAAGTCGTATCCTCCGCTTATTGATATGCTTAAGTTCAGCGGGTATCCCTACCTGATCCGAGGTCAAAGACGGTAATGTTGCTTCGTGGACGCGGGCCGCGCACCTCGAGAAGCGCAATGTGCTGCGCGAGAGGAGGCAAGGACCGCTGCCAATGAATTTGGGGCGAGTCCGCGCACGTAGGCGGGACAGACGCCCAACACCAAGCAGAGCTTGAGGGTGTAGATGACGCGCGAACAGGCATGCCCCATGGAATACCAAGGGGCGCAATGTGCGTTCAAAGATTCGATGATTCAC
+
BCCCCFFFFBBFGGGGGGGGGGGGHHHHHHHHHHHHHHHHGHHGGGGGHHHHHHHHHHHHHHHGGGEHHHHH<HGGGHGHH;HH<<<HG:GGG<GGGGGGGGGGGGGGHHGGGFGGHGGGGGHGHHHGHGGG@CFEDGFGGGFEFGGGGGFGGGGGGFGFFFGGGGFDF-A<BFFFFFFFHF?GCFHFGFFFFFFCFDFE?DFAFBFHGHGF@;@;HGGHHHHGDGFBE>F>A#:HFF@FHGGC?8AACFG2HGFBDB10AGGGGGEGFGDGGGGHGGFA3E3FEB>1FFFFFAAAAA
@M02197:102:000000000-ALU3V:1:1102:19339:23438 1:N:0:1
GCTAAAGTCGTATCCTCCGCTTATTGATATGCTTAAGTTCAGCGGGTATTCCTACCTGATCCGAGGTCAACCTTAAAAAATTGGGGGTTTCACGGCGTGGCCGAGCCGCTCTCCGGTGCGAGGTGTGCTACTACGCAGGGGAGGCTGCGGCGCGACCGCCACTCAATTTGGGGGACAGGGGCCCGGAGGCCGCTGATCCCCAGCACCAGGGCCCCCCCGAAAGGGGGTCCTGAGGGTTGAAATGACGCTCGGACAGGCATGCCCGCCGGAGTGCCGGCGGGCGCAATGTGCGTTCAAAGATTCGATGATTCACTGAATTCTGCAATTCACATTACTTATCGCATTTCGCTGCGTTCTT
+
CCCCCFFFFBBFGGGGGGGGGGGHHHHHHHHHHHHHHHHHHFHGGGEGHHGHHHGHHHHHHHGGGGGHHHHHHHHHHHHEHHHHHGG>EGHHHHGGGGGGGF@CFGGGDFDH1GFG<-?D.>@<CD?0GHHH6<GG;CGGG7FGG;G;GG:/A:5FFFFFFFFFFFFFFFFFFFFFFFFEFFFCBFAADDFFFFCFFFFFFFFFFFFFFE#AADGGFGGF@FGFEFHHFFHHFGHGHHHHFHGFF?C@GDCGGDGGFFGGGGGGE/?FHGEGGGGFEEGGEE5FGHFEEE1GGGEHHHGHHHHGHGHHFHGAHGHGFGHHHGHHGHHGGHGDFHGGGGFGGFGGGFD@DBBAFABBBB
@M02197:102:000000000-ALU3V:1:1102:23390:23508 1:N:0:1
GCTAAAGTCGTATCCTCCGCTTATTGATATGCTTAAGTTCAGCGGGTATCCCTACCTGATCCGAGGTCAACCTTAGAAATGGGTTTGTTTTACGGCGTAGCCTCCCGAGCACCCTTTAGCGAATAGTTTCCACAACGCTTAGGGGACAGAAGACCCAGCCGGTCGATTTGAGGCACGCGGCGGACCGCGTTGCCCAATACCAAGCGAGGCTTGAGTGGTGAAATGACGCTCGAACAGGCATGCCCCCCGGAATACCAGGGGGCGCAATGTGCGTTCAAAGATTCGATGACTCA
+
BBBBCFF@DBCFGGGGGGGGGGGGGHHHGHCHHHCFBFDGFHHGGGGEHHHHHHGGHHHHHHHGGGGGHGHHH:HHGFGGHHHGGGGHHHFHHGGGGGGGGHHHHGGGGG;HHGHHHHHHGGGGFHHFFHHGHHHGGGGEGHHHFBFGGHFHGHHHFHGGGGGGGGGGGGGFFFAFBACBGFFFFGGGGGFFHFHGGFHFFFFFFFEGGFEFHHGHHFHHHG/ADFGGHHGHHFHHGBHHGGGFFGCG5HHHHHHGFGGGGEGGBHGGGGDFGFGFGGGGGBFFFFFFAAA?A
@M02197:102:000000000-ALU3V:1:1102:25896:23620 1:N:0:1
GCTAAAGTCGTATCCTCCGCTTATTGATATGCTTAAGTTCAGCGGGTATTCCTACCTGATCCGAGGTCAACCTGAAAAAAGTTTTAGAGGCGACCGGGTCCCTGGGTCCTTGAAACTCGACGCGTGCTCCGGAGAACTCAGTGCGAAGAGGGTCCCTGGGACGCCGTCATTGTCTTTGAGACCAGTTGGCCATGGAGGCGGTCCAACGCGGTCCAACACCAAACACGGGGTTTGAGAGAGGATAATGACGCTCGAACAGGCATGCCCTTCGGAATGCCAAAGGGCGCAATGTGCGTTCAAAGATTCGATGACTCAC
+
AABABFFFFCBFGGGGGGGGGGGHHHFHHHHGGHHHGHHHHHHGGGGGHHHHHHHHHHHHHHHGGGGHHHHHHHHHHHHGGGFHHHHHHHGGGGGGGGGGHGHHGG69H:HHHGHHHEGHGGGGGGGGHHGGFCGHHHBGHGFFGCDGGHGGDHHHGGGGGGG:GGGGFGGGFGGGFFFEFFFFGGHFFFFFFGFFFCDFHFGDBFFFCAG;CFFGFEAFFGFF1FGGGHFHGHHHHHFHHGBHFFGEGGFGEGFFHFHGGHF1DFGGGFHGHHGG3HHHGGF?GHHHHEAGEGGGGGGFGEGE4FFFFFFBAAA?
@M02197:102:000000000-ALU3V:1:1102:15594:23548 1:N:0:1
GCTAAAGTCGTATCCTCCGCTTATTGATATGCTTAAGTTCAGCGGGTATCCCTACCTGATCCGAGGTCAACCTTAGAAATGGGGTTGTTTTACGGCGTAGCCTCCCGAACACCCTTTAGCGAATAGTTTCCACAACGCTTAGGGGACAGAAGACCCAGCCGGTCGATTTGAGGCACGCGGCGGACCGCGTTGCCCAATACCAAGCGAGGCTTGAGTGGTGAAATGACGCTCGAACAGGCATGCCCCCCGGAATACCAGGGGGCGCAATGTGCGTTCAAAGATTCGATGATTCA
+
BBBABFFFFBBFGGGGGGGGGGGGHGHHHHHHHHHHHHHCHHHGGE2EGHFHHHHHHHHHHHHGEFDHHHFGHHFHFHH<HHFEEECEHHHGHAEFGEECFGHHHAFECCF2BDGHHH92/BCGGHHHFHHFHHHGB@FFGFHFDDGGGEHHFHHGGCGFGGFCGFGBFFFEF?AFDAGGGGBCCFGAGGGGFFBFGFGFFHFFEACCDBHHHFHFHGHHHHHGFFFBFFABF?AFB1HFCC@>09CHHHFHFHGGGCEEECCFBF5EEEDFGGGBGBB2FFFFBFFFBAAA?
@M02197:102:000000000-ALU3V:1:1102:26158:23751 1:N:0:1
GCTAAAGTCGTATCCTCCGCTTATTGATATGCTTAAGTTCAGCGGGTAATCTTACCTGATTTGAGGCCAGAAAGGAATACATAAAGAATTATGCATATGTGTGTGTTTGTTTGGTAGCAGATGACAAAAGCACAAGATTTTTATGGGTTTGCCTTAACAAAAATCTATGGCTGACACTCATCCACTCATACTTTTAAGGCAAGGTGATACAAAGAGGCTAATCTCATCACCAAGCCCAAGGACCCGTTAAAAGAAAAAATCTTTTAATGGAGATATTCACGATACTCAAACAGGCATGCTCCGAGGAATACCAAGGAGCGCAAGATGCGTTCAAAGATTCGATGACTCA
+
BBBBBFFFBAAFGFGGGGGGGGEFHHFGGBGGGGHHHHHHGGHCC?FFHGHFHFHHHHCGHHHHGHGAGCGGFHHHGHHGFHHHHFFHHHHH4FGHFHGGG4GCEGFFHHHHHGHFDFHHGHHHGHHHHFGGFGHEGCCFFGEHAGGGHDFCDGHGHGGGFH11HGGHFFHGGHDFGFGCGGHGHHDFFHFHGFHHFHFGGCBF5GBGGHFHHGHHHHGFDHFHHFFC9FGFC;GH:GHFCF6CEB3FHHFFBGHHHHHFFHHFHHGEF5G5HHFFFHHGHG5DEFFHHFGGFFHHGEEAGGGHHFHGF3FFHHGEGCGGEBD2E?GFGGFGFEFFGBBFBFFFAA333
@M02197:102:000000000-ALU3V:1:1102:5177:24103 1:N:0:1
GCTAAAGTCGTATCCTCCGTTTATTGATATGCTTAAGTTCAGCGGGTATCCCTACCTGATCCGAGGTCAACCTGAGAAATAAAAGGTTAGACCGACCCGACGAGACCTTGCAACTCCCCGCGTGCCTCGAAAGACTCGTTGCGAAGAAGGTCCCACGGACGCCGTCATTGTCTTTGAGACCAGTTGCGTTGCCACAACGCGGTCCAACCCCCAAACCGAGGTGTGGAGAGAGGATAATGACGCTCGAACAGGCAGGCCCATCGGAATACCAGTGGGCGCAATGTGCGTTCAAAGATTCGATGACTCAC
+
A?AA?FB@5AA4FGGGGCEGGGHEGHHFGHHFDGBFGHHCHHGGGGGGGHHHHHFFHHFBDHHCGGGHHHGFHHF25FGHFGFBFFHFFBF@F@EF/@E8EGGCAEGHEH223BFGB=<CFFFCA9F1BEFBAC:1@FCBCGFFGGG##;.?CGGGD@@B?@B?;GAAFG0BFF1<F<EF?F#ABF/@);?AFFFEAD#@GF0;?F4F#A?EEEFFFE>@?9#0?93FB92DE@2FBGGG7E9FBFBHHHGE///FAEEAACEF2BFHGABA0E?E?HFD1GEEECGGFCGGBEGFBFFFFFDA>1>>
@M02197:102:000000000-ALU3V:1:1102:8978:24397 1:N:0:1
GCTAAAGTCGTATCCTCCGCTTATTGATATGCTTAAGTTCAGCGGGTATTCCTACCTGATCCGAGGTCAACCTGAGAAAAAATTAACTGAGGCGACCGGGCCCGGGGGACCTTGGCTCGGGGCGTGCTTACGGAGAAGCTCGTTGCACCGAGGGTCCCACGGACGCCGTCATTGTCTTTGAGGCCCGTCGTGTGTCTCAACGACGCGGCCCAACACCAAAACGCGGGGTTTCGAGGGAGGATAATGACGCTCGAACAGGCATGCCCATCGGAATACCAATGGGCGCAATGTGCGTTCAAAGATTCGATGACTCAC
+
BBBB@FFFFBAFGGGGGGGGGGGHHHFFHFCFHHHHGFHHHHGGEFEGHHHHHGHHHHEHHFHGGGEHHHHHHHHHHHHHHGHHHHHHFFGGGCEGGG?E@FGGGC?CGGGH;HFHHFGGGGGGGGGGGGGGGGGGGGGFGFFAB?9FFFB==D:FFFFFCFFCADFHHHFFFGFEFHGFFFGFGDCGCGHGGEFGF8GGF@AGGCFGACF?E?;EFGFGFE@GGGHEAGE/H<FHGHFFFFGFGGGGFFAFHHHHHHHEHGHGDE2GHHHHHFGFGBGBACGGHGBGE?EAGF5FG5GFGGBFFFFFFD3AAAA
@M02197:102:000000000-ALU3V:1:1102:13486:24550 1:N:0:1
GCTAAAGTCGTATCCTCCGCTTATTGATATGCTTAAGTTCAGCGGGTATCCCTACCTGATCCGAGGTCAACCTTAGAAATGGGTTTGTTTTACGGCGTAGCCTCCCGAGCACCCTTTAGCGAATAGTTTCCACAACGCTTAGGGGACAGAAGACCCAGCCGGTCGATTTGAGGCACGCGGCGGACCGCGTTGCCCAATACCAAGCGAGGCTTGAGTGGTGAAATGACGCTCGAACAGGCATGCCCCCCGGAATACCAGGGGGCGCAATGTGCGTTCAAAGATTCGATGATTCAC
+
CBCCCFFBFBAFGGGGFGGGGGGHHGHHHHHHHHHHHHHHHFHGGGGGGHHHHHHHGHHHHHHGGGGFHHHHHHGHHGHHHHHHGGGHHHHHHGECGFFGGGGHHGGGGGGHHFFFGHGGGGGGGGHHHFFGGFHGGGGGFHHHGGGGFHGHHGHGGHHGGGFDFGFFEFFFFGGGADGGGGGGFAFGGGGGGHHGCBGGGHGGFGHFFHHHHGHHHHHHHHGGGGFFGFFGFGFFGEHHGGCCFFAFGHFHHHHGGGEEAGCHGHHGGGGHGGCGFGFGGFBFFFFFFBBBBB
@M02197:102:000000000-ALU3V:1:1102:13373:24568 1:N:0:1
GCTAAAGTCGTATCCTCCGCTTATTGATATGCTTAAGTTCAGCGGGTAGTCCTACCTGATTTGAGGTCTAACATAAAAGTTATTAGAGTGGAGGGAGCGAAAACTTATTACGCATTCCACTTAGGCATTTAAGACGAGCCACGGATGGCAGCGCCCAAAGCTCATACATAGAAAACTAGGTATGAGAGGTCTTATGACACTCAAACAGGCATGCCTTTCGGAATACCAAAAGGCGCAATGTGCGTTCAAAGATTCGATGATTCAC
+
B@BBAB45BA3CFEFG44E2AAEDG5AG6AD56AAF5FHB;HFE:2EEGFEGH:HHFB3FGDFGGHH2F;GD8GDGHD7$D&5GHFHGC<F3G?/?C@FGF=1<FGBFG4BF?AEC4B6F4FDD#DFGHHDGFBFB0BDCGAHGF1>F6>@/FA@CB1HFG@BCFFB<2B2BF=C@GBCG#B.CHCF>D91D;;C5A1GED0;G7AA1BA-B#:;/EF0922292/99B0000011;FAAA0B1:BF33FA1B113D@B3>>11>
@M02197:102:000000000-ALU3V:1:1102:9630:24602 1:N:0:1
GCTAAAGTCGTATCCTCCGCTTATTGATATGCTTAAGTTCAGCGGGTAGTCCTACCTGATTTGAGGTCTAAACTAAAGAGTATTAGAGTGGAGGGAGCGAAAACTTATTACGCATTCCACTTAGACATTTAAGACGAGCCACAGAATGGCAACGTCCAAAGCTCATACATAGAAAACTAGGTATAAGAGGCTATATGACACTCAAACAGGCATGCCTTTCGGAATACCAAAAGGCGCAATGTGCGTTCAAAGATTCGATGACTCAC
+
BBBBBFBFFBAFGGGGGGGCFEEHCHFHFFBFHFFHGHHHHGH2AE7FF95FDFHGF9BHHGFF<FHHHGH9HHHFFGHH5GFGHHFHHHGGGG8GDF1<EG7HH9FF::H@2?E?D1DGH'GBBDG3?53FDGFGGFF@C?4F3FFBGGFFGBFFFGHBB3BFC34HEHGFHHDFFGFFG(GF<CF:C&;CCFGCCFF:GHHFHGCGCFAGE1H6ABGHHGEFACEGG9E2E?EDDFFGGGGHGF5GGGGE4444FFFFDAA?BA
@M02197:102:000000000-ALU3V:1:1102:13194:24723 1:N:0:1
GCTAAAGTCGTATCCTCCGCTTATTGATATGCTTAAGTTCAGCGGGTAGTCCTACCAATCTGAGGCCGATGAATTGAAATTAAATCCCTTCCTCTCTTCCAAAGAAGCGAGGCATGGGCGGGGTTCAGAAGCACTCCAACCAGCAAAACGTCGCGTCCAGCTCCTCGACCCTGCGCCTCTCCTCTCCGAAGTCCTGATATTATCAACACCCGGCAGGGAAAGACGTGGGCGAAATAACGAGCTTTCGTCCGGCTTGCCTATCGAATGGATGCGCTAATGCATTTCGAGGGAGCCACCGTGAAAGATGGCAAGTCCCTAAATACCGATCCGACAGCTTTCTCAACTAAATAAGAAAGCTGTCGTTCGAAACAATTCGCGGCCCTCAAACGGGCAGGCGCCCCAGATTAGATCTGCCGGGAGCGCAAGGTGCGTTCAAAGATTCGATGATTCAC
+
AABAAFFFFAAFFGGGGGGGGGGHGGGHHHHGGHHHHHHHHHHFGGGGGGBHHHHHHHHHGBFDFGGGGE?BGHEHGHHHHHHHHHGHHGHHFEH3F4@FHGGFHHFGGGGCGGFFFEHCB/@@@GHHHHGHHBGEGGHFGGHHHF:CGG.C?@-;DGBBFGBGGFFGGG?BFE-@A.AFFFFFFEFF@.;9BFBF9FFFFFFFF//;9DA=B=AD==..AFFFDFB/@7FFA5FF//AADFF@;/--------/B9-EEF/;//;/-:-@-/0C0B000..:.-/:.90....;A.C;00C0C0;/:0:../:0000BC<...-.--.11HFG1<1>?11F?@1@111F1DF1BEGGCA/0AFCFF22F//>/E/CEE/0FE?0FEGEF0///>>//01HGHHHFGF1/E////00?EEA1BB0000ACB133GGCECE1BFBFB3A>1>A
@M02197:102:000000000-ALU3V:1:1102:14232:25061 1:N:0:1
GCTAAAGTCGTATCCTCCGCTTATTGATATGCTTAAGTTCAGCGGGTAGCCCTACCTGATTTGAGGTCTAACTAAAAGTTATTAGAGTGGAGGGAGCGAAAACTTATTACGCATTCCACTTAGACATTTAAGACGAGCCAAAACATGGCAGACGTCCAAAGCTCATACATAGAAAACTAGGTATGAGAGGTCTTATGACACTCAAACAGGCATGCCTTTCGGAATACCAAAAGGCGCAATGTGCGTTCAAAGATTCGATGACTCAC
+
ACCCCFFFFBCFGGGGGGGGGGGHHHGHHHHHHHHHHHHHHHHHHHHGGHHHHHHHHHHHHHHHHHHHHHHHHHHHHHGGHHHHHHHHHHHHGGGGG@HGGGHHHHHHHFGGGHHHHHHHHGFHGHHHHHHHHGHHGGHHHHGHHHHHHHGGGHGGGHHHGHFHHHHHHGHHHGHHGHFHHGHHGHFHHHHHHGHHHHHHGHGGHGHHHHHHHGHGGFFGHHHHGFGFHBGGGGEFHHHFFFGHGFFGGGBGGGBFFFFFFBBBBB
@M02197:102:000000000-ALU3V:1:1102:15103:25135 1:N:0:1
GCTAAAGTCGTATCCTCCGCTTATTGATATGCTTAAGTTCAGCGGGTATCCCTACCTGATCCGAGGTCAACCTTAGAAATGGGGTTGTTTTACGGCGTAGCCTCCCGAACACCCTTTAGCGAATAGTTTCCACAACGCTTAGGGGTCAGAAGACCCAGCCGGTCGATTTGAGGCACGCGGCGGACCGCGTTGCCCAATACCAAGCGAGGCTTGAGTGGTGAAATGACGCTCGAACAGGCATGCCCCCCGGAATACCAGGGGGCGCAATGTGCGTTCAAAGATTCGATGATTCAC
+
AAB@BFFDFAAFFGGGGGGGGGGHGHHHHHHHHHHHHHHHHHHGGGGGHHHHHHHHHHHHHHHGGGGHHHHHHHFHHHGHHEGGEEGGHHGGHGEFEGGGGGHHHGGGGGGHGGHHHHHHGGCGGHHHHHHHHHHGGGGGDHHHGGFHHHHBHHHHHHHGGGGGGGGGGGFFDEAFGGGGGF;EFFFFFDFFFFFFEFFFFFGFFGCCDFFHHHHFDDHHHHHGFGFFFGGHHHFGFHHGFF?ECFAFFGFGGFFGGEEEGE?HGEFEAE2FFFGGG5FFG4BFF5BFFB@AAA
@M02197:102:000000000-ALU3V:1:1102:11985:25274 1:N:0:1
GCTAAAGTCGTATCCTCCGCTTATTGATATGCTTAAGTTCAGCGGGTATTCCTACCTGATCCGAGGTCAACCTAGAAAAATATAAAGGTGACCGGGTCCCGGGGGCCTTGAAACTCTACGCGTGCTCCGGAGAACTCAGTGCGAAGAGGGTCCCTGGGACGCCGTCATTGTCTTTGAGACCAGTTGGCCATGGAGGCGGTCCAACGCGGTCCAACACCAAACACGAGGTTTGAGAGAGGATAATGACGCTCGAACAGGCATGCCCTTCGGAATGCCAAAGGGCGCAATGTGCGTTCAAAGATTCGATGACTCAC
+
CCCCCFFFFBBFGGGGGGGGGGGHHHHHHHHHHHHHHHFHHHHGGGGEHHHHHHHHHGFHHGHGGGGBGHGHHHHFHHHFHHHHHHHH:FFGHEEFGGHHGFGGGGGGHHHGHHHHHHHGGGGGGGHHGGGGGHHHGHHFHHG?DGGHGEAGEGGGGGGGBFGG@GFGGGGGGFFHHHGFHFGHGHFFFHFGFGFFFFFEGFFGGGGHGFEFBBBAFFFFFFFFGFFFGHFHFFGF:HFF5FGGGGFGHGEGGHGHHHGHGGCGGFE3FHHFHGCBBB?EDEFCFFDE2AE4GGGGGFGGGGFFFFFFFBBAA3
@M02197:102:000000000-ALU3V:1:1102:19340:25651 1:N:0:1
GCTAAAGTCGTATCCTCCGCTTATTGATATGCTTAAGTTCAGCGGGTAGTCCTACCTGATTTGAGGTCTAACATAAGAGTTATTAGAGTGGAGGGAGCGAAAACTTATTACGCATTCCACTTAGACATTTAAGACGAGCCACGGATGGCAGCGCCCAAAGCTCATACATAGAAAACTAGGTATGAGAGGTCTTATGACACTCAAACAGGCATGCCTTTCGGAATACCAAAAGGCGCAATGTGCGTTCAAAGATTCGATGACTCAC
+
BBB?AFFDDAAFGGGGGGFGCE2GFHHHBDGHHHHHHHCHHHHAEGGGEFHHHHGGHHHHHHHGEHHFHHHHGFGHHHHGHHHHHHHHFFEGEC?1EEEHGFFHHGFF:&FCEEDEHFHGEF@BBDBFGGFHFH<G<<<GGHGG8GC/?>E?G>CFFFGDHHHFFHHDFHHFGHHFBHHHFHHGHFFFHGHHHHHGHFHGHGHHHFHHFFFCEHEE2EFEHHFHFEHH5GFE?EGFGCEEA:FDF8GGGGFFABFFFFFFA@AAA
@M02197:102:000000000-ALU3V:1:1102:11510:25661 1:N:0:1
GCTAAAGTCGTATCCTCCGCTTATTGATATGCTTAAGTTCAGCGGGTATTCCTACCTGATCCGAGGTCAACCTGAGAAATAAAAGGTTAGACCGGCCCGACGAGACCTTGCAACTCCCCGCGTGCCTCGAAAGACTCGTTGCGAAGAGGGTCCCACGGACGCCGTCATTGTCTTTGAGACCAGTTGCGGACGAACCACAACGCGGCCCAACACCCAGCCCGAAGGCTGGAGAGAGGATAATGACGCTCGAACAGGCATGCCCACCGGAATACCAGTGGGCGCAATGTGCGTTCAAAGATTCGATGACTCAC
+
BBBABFBFFA>CEFGGBGA?EGGGGHHGHHGGHHGHHHHFHGHGGGGGGHFFHHGHEFEAGFFEC0EFFHHHFFFFHFFHHGHHGG3FGAGHH?@E@ECCFGGFDFGHHEFFGCCGCGFFGGF@?FD1FFHGFFFFHGHGFGCGGGGHE?8GEFHHCAGGC@?HHFHGHFCEFHDGF1EFEHCFFFFAFA9DAFFFFFFFFDFFFFGDDE/>>A/AEGFHFHHE@*FFHEHFHHFHGFBGB>BFCFAEFHFHHFHGFCF?CEEGFHGFDFGFGEA0EE0EDGDHEEEAA1G3B33FEGGFFBFFDD?A1AA
@M02197:102:000000000-ALU3V:1:1102:16318:26382 1:N:0:1
GCTAAAGTCGTATCCTCCGCTTATTGATATGCTTAAGTTCAGCGGGTATCCCTACCTGATCCGAGGTCAACCTTAGAAATGGGGTTGTTTTACGGCGTAGCCTCCCGAACACCCTTTAGCGAATAATTTCCACAACGCTTAGGGGACAGAAGACCCAGCCGGTCGATTTGAGGCACGCGGCGGACCGCGTTGCCCAATACCAAGCTAGGCTTGAGTGGTGAAATGACGCTCGAACAGGCATGCCCCCCGGAATACCAGGGGGCGCAATGTGCGTTCAAAGATTCGATGGCTCAC
+
ABBBBFFFFA34FFGGGGGGCEGHGHHHHHFHHHGHFHGHFHH2EEGGFHHHHHHHHHHHGFHFGGGHHHHF48EEDGFFHGGGGGGFECF;;%E@E9>E;?GGHA/<BD7H3FEB<G&FC?@/F+FHFF#3GGF@<A.EFFBCEFFFFHGG9/<<AA.C-:AD?CGEGFGFGGEGADBGF6-.99-@99/=A00;GCFF/BF;0#ACB,GC<<;FB20=00ACFFCDF.<1FDFFHHHBCCB/9A/GFEF2HGCFE?E0000BFFDA0EAEFB3DG3GA1GFACFB111A1>>
@M02197:102:000000000-ALU3V:1:1102:14546:26627 1:N:0:1
GCTAAAGTCGTATCCTCCGCTTATTGATATGCTTAAGTTCAGCGGGTATCCCTACCTGATCCGAGGTCAACCTTTGAAAGAGTTTAACGGCCACGACCGCCCGCACTCCAAAGCGAATATGTATCACAACGCTTAGAGACGGACAGATCGGCCGGAGACTTCAAGGCGCGCGGGAGCCGCGACGCCCAACACCAAGCGAGGCTTGAGTGGCGAAATGACGCTCGAACAGGCATGCCCTTCGGAATACCAGGGGGCGCAATGTGCGTTCAAAGATTCGATGATTCAC
+
ABB@BBFFFABFGGFGGBGGGGGGHHBGGH5FFGHFHFFBGBGGCCEGEH5FBGHFHFFGFHFEG;GH<<HHEHF45DFFFHGHFHHGGGBEEGGGGGGGEEGFGFGHHHHD9<4DFC;DD?G1FDGD;?DD5GGEHF=GDGGG=C#=CCCD?0::<@EFBBBAC?@<?D?CAF/F?<?+B;@;DFFF?DEF?9;?EB,=;F?FF7F>F/B2B;BE?EE/:/AD=4GDFEHG9GEEBEF0GE2;B0CE/E00AEB1EFD00CGFGGGFEA31BABFD3FFF>>1>1
@M02197:102:000000000-ALU3V:1:1102:13521:26928 1:N:0:1
GCTAAAGTCGTATCCTCCGCTTATTGATATGCTTAAGTTCAGCGGGTATCCCTACCTGATCCGAGGTCAACCTTAGAAATGGGTTTGTTTTACGGCGTAGCCTCCCGAGCACCCTTTAGCGAATAGTTTCCACAACGCTTAGGGGACAGAAGACCCAGCCGGTCGATTTGAGGCACGCGGCGGACCGCGTTGCCCAATACCAAGCGAGGCTTGAGTGGTGAAATGACGCTCGAACAGGCATGCCCCCCGGAATACCAGGGGGCGCAATGTGCGTTCAAAGATTCGATGATTCAC
+
BABCCFFFFBAFGGGGGGGGGGGHHHHHHHHHHHHHGHHGHHHGGGEFHHHHHHHHHHHHHHHGGGGHHHHHHHGHHHGHHHHFFFGHHHHHFFFGFFGGGGFHHGGGGGFHHGHHHFHGGGGGGHHHHHFGGHHGFGGGGHHHGGGGGGBGFHD=C;GGGGGCGGGHGGGGGGGGGGGGGGDFFGGFFFFFDFFGFFCGGHEFFCCGGHHHHHHHHG;HFHHGGGGGHHFGHGFHHHHHGGCGGFGFHEHHHHHGGGGGGGGHGHHGEEGFGGFCGGGGGGBFFFFFFBBABB
@M02197:102:000000000-ALU3V:1:1102:20705:27112 1:N:0:1
GCTAAAGTCGTATCCTCCGCTTATTGATATGCTTAAGTTCAGCGGGTATCCCTACCTGATCCGAGGTCAACCTTAGAAATGGGTTTGTTTTACGGCGTAGCCTCCCGAGCACCCCTTTAGCGAATAGTTTCCACAACGCTTAGGGGACAGAAGACCCAGCCGGTCGATTTGAGGCACGCGGCGGACCGCGTTGCCCAATACCAAGCGAGGCTTGAGTGGTGAAATGACGCTCGAACAGGCATGCCCCCCGGAATACCAGGGGGCGCAATGTGCGTTCAAAGATTCGATGATTCAC
+
BBABBFFFFABFGGGGGGGGFGGHHHHHHHGHHHHHHHGHHHHCGGEEHHHHHHHHHHHHHHGFGGFHHHHHGHFHFFBFFHHFFGGHHHHGBFEEGEEEGHHHHGG?FFFHHGGGHHHH:BCFFGHFGFFGFHHHGCFGGGFFHGGGGGCGHHGHHGFHGFFFGFFFFGGBEGGGGGCEGGGAGGGGFG@GGGHGHHHFGEHGGGGHCFDHHHHHHHHHHHHFFDGGGGFAHHHHHHHGHGGGGGGGFHGHHHHHFAEGGGGGHHHGGGGGHGGGGGGGGGGFFFFFFFCCCCC
@M02197:102:000000000-ALU3V:1:1102:21634:27144 1:N:0:1
GCTAAAGTCGTATCCTCCGCTTATTGATATGCTTAAGTTCAGCGGGTATCCCTACCTGATCCGAGGTCAAGAGTGTAAAAATGTACTTTTGGACGTCGTCGTTATGAGTGCAAAGCGCGAGATGTACTGCGCTCCGAAATCAATACGCCGGCTGCCAATTGTTTTAAGGCGAGTCTACACGCAGAGGCGAGACAAAACACCCAACACCAAGCAGAGCTTGAAGGTACAAATGACGCTCGAACAGGCATGCCCCATGGAATACCAAGGGGCGCAATGTGCGTTCAAAGATTCGATGATTCAC
+
BBBBBFBBBAAFGGGGGGGGFEFHHDGFHFFHHHGHBGHHGHHG2E20FGFGGFHHFHHHHGHGGFGGGHGHE55FGFGHHEEE;HHHGHHGGH?FGGGGGGGHHGHGHHHHHHHGGCCGCBAFHHHFHEDGGGHFFGGHHGHHHHFEGCC?FGGGHHFCGHHGHGGFGFGDHEFFGGFGHHGGGGGHGHHHFFFFFGGFFGEGF?FFFEFHHHHEHGHFHFHHDBGFGFGGGFEGEGHHGHHHHHG0FDHFB5GFEFF5B3FGCEGGEEADFDAGGGHGGGGGGGEGEC4DFFFFABBBB
@M02197:102:000000000-ALU3V:1:1102:9708:27034 1:N:0:1
GCTAAAGTCGTATCCTCCGCTTATTGATATGCTTAAGTTCAGCGGGTAGTCCTACCAATCTGAGGCCGATGAATTGAAATTAAATCCCTTCCTCTCTTCCAAAGAAGCGAGGCATGGGCGGGGTTCAGAAGCACTCCAACCAGCAAAACGTCGCGTCCAGCTCCTCGACCCTGCGCCTCTCCTCTCCGAAGTCCTGATATTATCAAAACCCGGCAGGGAAAGACGTGGGCGAAATAACGAGCTTTCGTCCGTCGTGCCTATCGAATGGATGCGCTAATGCAGTTCGAGGGAGCCACCGTGGAAGAGGGCAAGTCCCTCATTACCGATCCGCCAGCTTGCTCAACGAAATAAGAAAGCTGTCGTTCGAAACAATTCGCGGCCCTCAAACAGGCATGCTCCCCAGATTAGATCTGCCGGGAGCGCAAGTTGCGTTCAAAGATTCGATGACTCAC
+
AABBBFF@DAAFFGFGGGGCGGGHHHFH6GEFHHGFFHFGHFGGGGEAE3DGDBGHHHBGH5EFFGGGGCGHDHHHFEDGHHHBFE3BFHHGHFHHGHHEGGFFFGE3E/>/EFGG0FA??DG<->FDFHHGHFHGGGFEDEHFFFH/CG.;ADG??DDBFGFGGEEA99-CF.9BD.DBFB/B/BFAADC?FFFFFFFEFFFFFBFFF.9@-DC--9A..ABB.AAEB.@/9>A5F/99FAD/9BB99--.../9/?AFB///9//-.-:;/000;00;../DBFFC;0..9..:.0G0GGHG;0:0CFG;..C<00=.<.DDA<--<?011G<<@1FAFB0?2HF>GF2GF?1//<<?EFGCE?B44??//>//>1E12AFFEB@35B3HFG1E1ACBDDGFFA5GFACCEEAFEEA2ED554A2E?CCEEF55GEGGFFDFFFF3AAAA
@M02197:102:000000000-ALU3V:1:1102:9267:27317 1:N:0:1
GCTAAAGTCGTATCCTCCGCTTATTGATATGCTTAAGTTCAGCGGGTATCCCTACCTGATCCGAGGTCAACCTTTGAAAGAGTTTAACGGCCACGACCGCCCGCACTCCAAAGCGACTATGTATCACAACGCTTAGAGACGGACAGCTCGGCCGGAGACTTCAAGGCGCGCGGGAGCCGCGACGCCCAACACCAAGCGAGGCTTGAGTGGCGAAATGACGCTCGAACAGGCATGCCCCTCGGAATCCCAAGGGGCGCAATGTGCGTTCAAAGATACGATGATTCTC
+
A3ABADFFFBA?GGGGG4E2EFGHH5FFG6GFGHFGFHHDGEFEC2EGCGGFHHHHDHHHFFFF9GGHH:%FGG4GHHH.EGB@:DGBE/>/EFE@E>E@@EEC@9>GFCGFG*;@#@GH2@FGFGHHG?BBE0CD<GDG09C/AEAFBD-CADCDG@0;CFFFBBEB?-99AB=///<9=9@<#9<?9/AAFE/C9G>AD1@;@FF>>>>2;29AB#E/2;;D@FA>B:GB#A/A/AB09G2GF)CEBA0?EF0EFD1A00011AG3BAB1111FB31BB11>11
@M02197:102:000000000-ALU3V:1:1102:9131:27557 1:N:0:1
GCTAAAGTCGTATCCTCCGCTTATTGATATGCTTAAGTTCAGCGGGTATCCCTACCTGATCCGAGGTCAACCTTAGAAATGGGTTTGTTTTACGGCGTAGCCTCCAGAGCACCCTTTAGCGAATAGTTTCCACAACGCTTAGGGGACAGAAGACCCAGCCGGTCGATTTGAGGCACGCGGCGGACCGCGTTGCCCAATACCAAGCGAGGCTTGAGTGGTGAAATGACGCTCGAACACGCATGCCCCCCGGAATTCCAGGGGGCGCAATGTGCGTTCAAAGATTCGATGACTCCC
+
>AABA5@BDAAFFGFGGG2EGEE5AG5GHFFHHDHHHHFE5FB?EEGEFH5CHHHGHH3DGHE1EFFEC9BFBFH8HH5BFFHHEGFGHFHHGGCEGGGGGHHHH#<EFC7HAB/?GGFFGGGC;G2G8FGGG<E//>:FGH1CADFEFCBC:HHAHGHFC?;B3EFFFFGEFAEGFGGA?@ABA-=9ECDAFFFFFFFFEGC@CA/EG;BFGFF/DDFGFFGC//CCGACF0BF2#C0?/9BE:CCHGGAFB0F////EB0E11FDE0001B1GGF3GGFEC133@1>AA>11
@M02197:102:000000000-ALU3V:1:1102:15370:28215 1:N:0:1
GCTAAAGTCGTATCTTCCGCTTATTGATATGCTTAAGTTCAGCGGGTAGCCCTACCTGATTTGAGGTCTAACTAAAAGTTATTAGAGTGGAGGGAGCGAAAACTTATTACGCATTCCACTTAGACATTTAAGACGAGCCAAAACATGGCAGACGTCCAAAGCTCATACATAGAAAACTAGGTATGAGAGGTCTTATGACACTCAAACAGGCATGCCTTTCGGAATACCAAAAGGCGCAATGTGCGTTCAAAGATTCGATGATTCAC
+
BBBBBFFFFBAFGGGGGGGGGGGHHHHHHHHHHHHHHFHHHHHGGGGGHHHHHHHHHHHHHHHHHHHHHHHHHHEHHGGHHHHHHHHHHGHHGG?EAFGHGGGHHHHHGFGFFFGHHHHGGHFFGHGGHHHHGHHHHFGFHHHFHFFHFGDGHGHHHHGHHHHHHHGFGHHGHHHHHHHHHGDHHHHHFHGBHHHHHGGHGHHGHGFFFFHHGGHFGFFHGGHHHHGHHHGGGGGHGG5A:GGHGGGGGGGGGGCFFFFFFBBAAA
@M02197:102:000000000-ALU3V:1:1103:15097:2031 1:N:0:1
GCTAAAGTCGTATCCTCCGCTTATTGATATGCTTAAGTTCAGCGGGTAGTCCTACCTGATTTGAGGTCTAAACTAAAGAGTATTAGAGTGGAGGGAGCGAAAACTTATTACGCATTCCACTTAGACATTTAAGACGAGCCACAGAATGGCAACGTCCAAAGCTCATACATAGAAAACTAGGTATAAGAGTCTATATGACACTCAAACAGGCATGCCTTTCGGAATACCAAAAGGCGCAATGTGCGTTCAAAGATTCGATGATTCAC
+
AAAABFFFFBAFGGGGGGGCGGGHHHGHHHHCHGGHFHHHHH;GGGGFHHHGHHHHE8GHHHGHGGHGHHFHHHHHHGHHHHHHHGGHFGGFGGGEGGGGGGGHHHHFHH45CFBEGGHFHHHFF2GGH3FD?FFHFGHGHHHHHHGHFGHHGGFHHGGHFFGFHHHHHHHHHHHHEFHHHGHHHG3FGGHGHHHFHG5GGEHHHH9HHHGCFGGGGGC9HHFHHFGGGFGFFCFHFFFEEEGGF5GGDGF?FCFFFFFFFAAAAA
@M02197:102:000000000-ALU3V:1:1103:17122:2529 1:N:0:1
GCTAAAGTCGTATCCTCCGCTTATTGATATGCTTAAGTTCAGCGGGTATCCCTACCTGATCCGAGGTCAACCTTAGAAATGGGGTTGTTTTACGGCGTAGCCTCCCGAACACCCTTTAGCGAATAGTTTCCACAACGCTTAGGGGACAGAAGACCCAGCCGGTCGATTTGAGGCACGCGGCGGACCGCGTTGCCCAATACCAAGCGAGGCTTGAGTGGTGAAATGACGCTCGAACAGGCATGCCCCCCGGAATACCAGGGGGCGCAATGTGCGTTCAAAGATTCGATGACTCAC
+
BBBBBFFFFBAFGFGGGFGGGG2FGHHHHGGHHHHHHHGGHBFAEGEGHHDHHHGHFHHGHHHGGGGFFHHHHHHHHHHHHHGGGGGDGFFGHEFFFFGEEHHHHGGGGADGGGHHHHFHGFFGFGFFGHFGHFHFGGFGGHHHGGEFFHFFGHHFGHFGCGGGGGGGFFFEEFGGGGGCAFFFFGD?AB;GEFFGGFFFBFFFEFCEGFHHHEHHHHHGFGFFFEGDFGFHGHHFHHHGFFGGGGGHGFHGF3FCGGGGFEECFGHFEEAAGGFGGGGGGGFFFBFFF?AAAA
@M02197:102:000000000-ALU3V:1:1103:21192:2587 1:N:0:1
GCTAAAGTCGTATCCTCCGCTTATTGATATGCTTAAGTTCAGCGGGTATCCCTACCTGATCCGAGGTCAACCTTAGAAATGGGTTTGTTTTACGGCGTAGCCTCCCGAGCACCCTTTAGCGAATAGTTTCCACAACGCTTAGGGGACAGAAGACCCAGCCGGTCGATTTGAGGCACGCGGCGGACCGCGTTGCCCAATACCAAGCGAGGCTTGAGTGGTGAAATGACGCTCGAACAGGCATGCCCCCCTGGTATTCCGGGGGGCGCAATGTGCGTTCAAAGATTCGATGATTCA
+
AAAAABF@3>>CB1BG1BE1EEE1DFBBBDDAGBBGGH22AFB0/EEEHBGE1ABC110BF1ABEA?0B9BFGBF@FH@FBGF;B/EFFHGHHE?@FGGCCHF9FFB?ECCF9EEFGDG15EFB;DGGHG:DF</@>ACA.FFEFBBFC<<GHGCGECFECB?D@@BCEFGGBE#BB@DBA=/C9?@-.;C>ABFB;;#AFFFEECA2FCCCBGGFFHFFGGFFFFE?GGC911AHGEEEF/FF#913HHFFA0E0A2AAA2225B5D222FGGDD5BGGF4CB4DFD533AA>
@M02197:102:000000000-ALU3V:1:1103:21945:2824 1:N:0:1
GCTAAAGTCGTATCCTCCGCTTATTGATATGCTTAAGTTCAGCGGGTATCCCTACCTGATCCGAGGTCAACCTAGAAAAAAATTTAAAAGGTTTCAATCGGCAGAGTTCCTCTCCTTTGACAGACGTTCGAATAAATTCTACTACGCCTAAAGCCGGAGTGGCCTCGCCGAGGTCTTTAAGGCGCGCCCAACTAAGGACGACACCCAATACCAAGCATAGCTTGAGTGGTGTAATGACGCTCGAACAGGCATGCCCCTCGGAATACCAAGGGGCGCAATGTGCGTTCAAAGATTCGATGATTCAC
+
AAABBFFFFBAFGGGGGGGGGGGHGHGHHFGHHHHHHHHHHHHGGGGGHGHHHHHHGHFHHHHGGGEGHHHGHHEFHHHHGGGHHHHHHHGFEGGHHHHG9EFGGHHHHHHEGHHHHHHHHGHHHFGGHGEHFGHEHGHHHFFGHGGHHHGGGFDHFEGGFFGHHHFCGHGFHHHFHHGGFGGGGGGC?DFHFHGGFFFFGGGFGHFGFFEFFGGHFFFHGHHHGHFHFHGHHHGGGGGGHGHHGGHHHEHF?GGFE2HHHHHHHHHHHGGGGGHHHHGGEGHGEB55GGGGGFFFFFFFBBBBA
@M02197:102:000000000-ALU3V:1:1103:20786:3217 1:N:0:1
GCTAAAGTCGTATCCTCCGCTTATTGATATGCTTAAGTTCAGCGGGTAGTCCTACCTGATTTGAGGTCTAACATAAAAGTTATTAGAGTGGAGGGAGCGAAAACTTATTACGCATTCCACTTAGACATTTAAGACGAGCCACGGATGGCAGCGCCCAAAGCTCATACATAGAAAACTAGGTATGAGAGGTCTTATGACACTCAAACAGGCATGCCTTTCGGAATACCAAAAGGCGCAATGTGCGTTCAAAGATTCGATGATTCAC
+
CCCBCFFFFBAFGGGGGGGGGCGHGHHHHHHHHGFFHFHCFFFGGGGGGHHHGHHGHHHFHGFHGFHHHGHHGHHHHHHGGHHHHHHHHHGHHGGFGGGCHHHHGHFHHDFFHFHGBGF@DGFFFHHHHHGHGGHHHGCGFFFGHHHGHHGEGGGHGHHHHHHGFGGGEGHGHGHGGHHHHHHHHHHFHFHHHHHHHHHFHHHHHGH;HCFFHFGGGGHHHGEHHGFHGGFGGGHHHHEEFFHGGGCGFGGGGFBD5BFFBAA>3
@M02197:102:000000000-ALU3V:1:1103:10918:4244 1:N:0:1
GCTAAAGTCGTATCCTCCGCTTATTGCTATGCTTAAGTTCAGCGGGGATTCCTACCTGATCCGAGGTCAACCTGAGAAATAAAAGGTTAGACCGGCCCGACGAGACCTTGCAACTCCCCGCGTGCCTCGAAAGACTCGTTGCGAAGAGGGTCCCACGGACGCCGTCATTGTCTTTGAGACCAGTTGCGGACGAACCACAACGCGGCCCAACACCCAGCCCGAAGGTTGGAGAGAGGATAATGAATCTCGAACAGGCATGCCCACCGGAATACCAGTGGGCGCAATGTGCGTTCAAAGATTCGATGACTCAC
+
A3AAAFFFFB?FF4BF442AEEFGF55DB5AFGFEHF5A55DB22E00B3F5G53BDDBG5@B?E?123B3F3G3CDD34GBGFHEDGA=F@FEEC/<9AC/B9<;?1F&9<G1:FCA@@<>A-ACGE?A<A.<C60CG.C:0FBAFEEA;/.CF9-;-@BB@B;;HGHHHFGBFGF?EBGHCC@CFB?<B>F9CA96B</>/9@2;HE@EB?ECCGFGHGBG@GFFFFGGDABHG7D:F9F1#:FHCFGGBFFBGF0AGEAA/FG2HGDCHHHGF0E?CFBGDAAAA1GFDBF3BA11FFFFFBDA1111
@M02197:102:000000000-ALU3V:1:1103:10925:4261 1:N:0:1
GCTAAAGTCGTATCCTCCGCTTATTGATATGCTTAAGTTCAGCGGGTATTCCTACCTGATCCGAGGTCAACCTGAGAAATAAAAGGTTAGACCGGCCCGACGAGACCTTGCAACTCCCCGCGTGCCTCGAAAGACTCGTTGCGAAGAGGGTCCCACGGACGCCGTCATTGTCTTTGAGACCAGTTGCGGACGAACCACAACGCGGCCCAACACCCAGCCCGAAGGTTGGAGAGAGGATAATGACTCTCGAACAGGCATGCCCACCGGAATACCAGTGGGCGCAATGTGCGTTCAAAGATTCGATGACTCAC
+
ABBABFFFFBAFFGGGGGGGGGGHHHCHHHGFHGHCHHEGHHBGEGFCHHHHHHHHHHEFHHGGCGAGGHFGHHEHHFHHHHDDFEGHHHHHHGDEGGGGGFEFGGG9GDGHHHGHHHGFFGFGGHHHGGFGGGHEFEC9<A?5CDAFEFEGHHHGGGGGGGGGG?DAGFEGGFFFGFFFGFC;GGGGFACFFBDEF?B<D@>FCGHDF?EFFFFFCGEFGECEHCFHHHH:FHFHFFHHGFFF1HGGHHDGBGHFHGFFCEEGGHGGFBHHHHGCGFE?GFFBGGGFHF55DDDFGGGFFFBFFFBBAAA
@M02197:102:000000000-ALU3V:1:1103:15408:4803 1:N:0:1
GCTAAAGTCGTATCCTCCGCTTATTGATATGCTTAAGTTCAGCGGGTAGTCCTACCTGATTTGAGGTCTAACATAAAAGTTATTAGAGTGGAGGGAGCGAAAACTTATTACGCATTCCACTTAGACATTTAAGACGAGCCACGGATGGCAGCGCCCAAAGCTCATACATAGAAAACTAGGTATGAGAGGTCTTATGACACTCAAACAGGCATGCCTTTCGGAATACCAAAAGGCGCAATGTGCGTTCAAAGATTCGATGACTCAC
+
ABB3AFFFFBBFGGGGGGGGGGGHHHHHHHHHHHHHHHHCHHGGGGGGGHHHHHHHHGHHHHHHHHHHHHHHHHHHHGHHHHGHHHGHHHEGGGHDGGHHHFFHHHHFFEFGE1HFHHHHHHHFBGFGHHHHFGGHHCGGHGHGGHHFHFGGHGHHHHGHHHGFGHHHHHHHHHHHFHHHFGHHHHHHHHHFHGHHHHGGFHHHHHHHHHHHHGFGG6HHHHHHHGHHHGGGGFGHGHGGGGHG;FFGGGGGGFFFFFFFBBBBA
@M02197:102:000000000-ALU3V:1:1103:22362:5210 1:N:0:1
GCTAAAGTCGTATCCTCCGCTTATTGATATGCTTAAGTTCAGCGGGTATCCCTACCTGATCCGAGGTCAAAAGTGAGAAAGTACGCTTTATGGGTACCAGTATAACGGCTTAGATCGCAAAATGTGCTGCGCTCCAAAGGCCAATATGCCGGCTGCCAATAATTTTAAGGCGAGTCCAGCCGCAGAGGGCAGGACAAACACCCATCACCAAGCAAAGCTTGAAGGTACAAATGACGCTCGAACAGGCATGCCCCATGGAATACCAAGGGGCGCAATGTGCGTTCAAAGATTCGATGATTCA
+
A?ABAFFDDA>CGGGGGGGGGGGFHHHHHHGHHHHFGHHHHHHGGGCGHHHHFHHHHHFHHHGFGGGHHFBFHFGGHHHFHHHHGGGGGHFFFFFDCGFGFHBGG:GGFGGHHG4DGGFGFHBGFCDHHHC@CDFHGFG@?GEHHFFHGHGCDFGGHHHHGFHHHHGGGGGGFHHGGHCHGGHFGDHGFEHFHGHFCGEFAHGFFF3FF;HHGHHFFFHFHHHHHHGFHG8EEAGGHFFHHHF;9BAFCGFG3GGBGGGGFEBCGAGGGEFFFHHEEE?FGFFGFGD?GFFFFFDFA3AA3
@M02197:102:000000000-ALU3V:1:1103:16490:5024 1:N:0:1
GCTAAAGTCGTATCCTCCGCTTATTGACATGCTTAAGTTCAGCGGGTAGTCCTGACTGATTTGAGGTCTAAAGCTTAAAAGTGTACCATAGTACGAATTAGAAGCACCAACTATCTTGAAAAGTTAGCGTCCTCAACGAATATTTATTACGTCGAGTCAAGCCGCTGATTATCCAAACTGGGTTGCTCATGTATTTCAGTCGAGCTGGTTCTACTTAAAGAGCCTGCAACAACCACATCCAAGCCCTAGCTCCTATCTCATTACAAAATAGGGGGGTTGAGAATTTCATGACACTCAAACAGACATACTCTTCGGAATACCAAAGAGTGCAAGGTGCGTTCAAAGATTCGATGATTCAC
+
AABAAFFFFBBFGGGGGGFGE?EHHHHFHHHHHHHHHHHHCFHFGGGFEHHGHGHHHHHHHGHHGGHHFHHHGHHGHHGEHHHHHHHHHHHGHHFACHHHGGHHGHGHHEGHHHHHHHHFEGHHHEGHGGGGGHGGHDBFHGHGH89HGHGFHGCCHHHBFGGGGGFGBGFGHHGHHHHHHHFFDGF=GHFHHHHHHHHHGHHGGF;HGGHHGEGGGGF0CBF?BFFFGFFGFEGGGGGGGFG/GEFG?33?3FG33FHHBFGGGGEHFCE0GGFHHHFHHHHFHHHHGHHHHGHHHGHHHHHHHHDHFGGGHHHHHGCHHHHHHHGHHHGHGECGHGGGGGGGGGGFFFFFFFCBBCC
@M02197:102:000000000-ALU3V:1:1103:23395:5406 1:N:0:1
GCTAAAGTCGTATCCTCCGCTTATTGATATGCTTAAGTTCAGCGGGTATCCCTACCTGATCCGAGGTCAACCTTAGAAATGGGGTTGTTTTACGGCGTAGCCTCCCGAACACCCTTTAGCGAATAGTTTCCACAACGCTTAGGGGACAGAAGACCCAGCCGGTCGATTTGAGGCACGCGGCGGACCGCGATGCCCAATACCAAGCGAGGCTTGAGTGGTGAAATGACGCTCGAACAGGCATGCCCCCCGGAATACCAGGGGGCGCAATGTGCGTTCAAAGATTCGATGATTCAC
+
ABC@BFFFFCCFGGGGGGGGGGGHHGHHHHGHGHHHHHHHHHGGGGGGHHHGHHHHHHHHGHG?FFFHFHHHGHHHHGFHHECEEFGEF;HHHFEEFFGEGHHHHGGGGGGHGGHHHGHHGGGGGFHHHHGHHHHGFFFEFHHGFFBFFGFGHHFHHHHGCCFFFFFFFBFEFEGGG@GGGFGGGGGGGGGFA0HGGC0FGHGGGHHGGHHHH9HHHHHGHGCFCGFGHEGHHHHGFFEHGGGE?GGHHGE5BHCGGECEGGGFFGHE2GGHGADBGGGEBFFFFFFFFAAA3A
@M02197:102:000000000-ALU3V:1:1103:23389:5389 1:N:0:1
GCTAAAGTCGTATCCTCCGCTTATTGATATGCTTAAGTTCAGCGGGTATCCCTACCTGATCCGAGGTCAACCTTAGAAATGGGGTTGTTTTACGGCGTAGCCTCCCGAACACCCTTTAGCGAATAGTTTCCACAACGCTTAGGGGACAGAAGACCCAGCCGGTCGATTTGAGGCACGCGGCGGACCGCGATGCCCAATACCAAGCGAGGCTTGAGTGGTGAAATGACGCTCGAACAGGCATGCCCCCCGGAATACCAGGGGGCGCAATGTGCGTTCAAAGATTCGATGATTCAC
+
BABBBFFFFBAFBGGGGGGGGGDHGHGHFFHGHH5FGHGFGHHCCFGGHGHHBGHGHHFEHHHF?EGHHHFHHHHHHHHHHHFDGGGGGHHHHG@EEGE?EHHHFGFGCGGHGGHHHHHHGGGGGHHHHH@FGFHDFGFGDGGHGAFFGFGHHHFHHGGGCCCGGGGGGFFEGGGEFA?GGAFF?BFFFGGFDFFGEFFGGHGGFHFFFFGHGHFFFGFFHHHFFFFFFFFHHHHHFEHFGCCFFE/GFFB21CHGGGECEECGF3GGEEGHFDGGGGGGGFFBFFFFFAAA>1
@M02197:102:000000000-ALU3V:1:1103:24064:5310 1:N:0:1
GCTAAAGTCGTATCCTCCGCTTATTGATATGCTTAAGTTCAGCGGGTATCCCTACCTGATCCGAGGTCAAAAGCGAGAAAGTACGCTTTATGGGTACCAGTATAACGGCTTAGATCACAAAATGTGCTGCGCTCCAAAGGCCAATATGCCGGCTGCCAATAATTTTAAGGCGAGTCCAGCCGCAGAGGGCAGGACAAACACCCATCACCAAGCAAAGCTTGAAGGTACAAATGACGCTCGAACAGGCATTCCCCATGGAATCCCAAGGGACGCAATTTGAGTTCAAGGATTCGATGATTCAC
+
AAAAABFFF1AFBGGG1BA100AFFGBGG3AF3D2ADGGGHH1B///AGEA11BE01BGFDGF/AEEFGGF@G0?/EEFHFF0HGCFB;F9HB:08B;2BG1G<FFEEC<<9BBGG+<FB?;<GFF2FGGGGG8GGCBGEG#8=??%CG<CCGGDE6CG<FG6G1DFGBFHGGFF/>G8/;1DFBBE61<AE29CBGG?9A//>4F,FFFFBEFFEBF2FBF$FFF6HFF0ABEA9AE/A@F?@F110////AEB2210100FGGB00A00GFA3A11A3A1113A11B1113DF3F1>111
@M02197:102:000000000-ALU3V:1:1103:20872:5492 1:N:0:1
GCTAAAGTCGTATCCTCCGCTTATTGATATGCTTAAGTTCAGCGGGTAGTCCTACCTGATTTGAGGTCTAACATAAAAGTTATTAGAGTGGAGGGAGCGAAAACTTATTACGCATTCCACTTAGACATTTAAGACGAGCCACGGATGGCAGCGCCCAAAGCTCATACATAGAAAACTAGGTATGAGAGGTCTTATGACACTCAAACAGGCATGCCTTTCGGAATACCAAAAGGCGCAATGTGCGTTCAAAGATTCGATGATTCAC
+
BCCCCFFFFBBFGGGGGGGGGGGHHGHHFHHHHHCHHHHHHHHGGGGGGHGHHHHHHHHHHHHHGHHHGGHHHHHHGHHHHGHHHHHHHHGHHGHFGGHHHHHHHHHHHFGGHHHHHHFHHHHGHHHHHHGHGGHHEGGGHHHHHGHEHFGGHGHHHHHHHHHHHHHHHHHHEHHGGFGHGHHHHHFHHHGHHHHHHHHFGHHHHHHHHHHHHHGFGGHFHGGEHGHFGGGGGGHFGHGGEGHGGGGGGGGGGFFFFFFFBBAAA
@M02197:102:000000000-ALU3V:1:1103:20687:5563 1:N:0:1
GCTAAAGTCGTATCCTCCGCTTATTGATATGCTTAAGTTCAGCGGGTAATCCTGCCTGATTTGAGATCTAATCAAAAGGTAGACTTTTAAATTAGGAGCTTCCTTAATTAAGCTGGCTCGATGTTTCCACCGAATCCTTAGCGAATAGTCTATTACGCCAAGTCAATCCAAACTTGTATTAGGGATGCTAATGTATTACGAACGAGCTAGGCCGAAGCCAGCAGCGCTCAGAATCCAAACACCAATCGATTACAAGAAAAGATTAGGTTGAAGAATTCATGACACTCAAACAGACATGCTCTCCGGAATACCAGAGAGCGCAAGATGCGTTCAAAGATTCGATGACTCAC
+
BBBBAFFFFBACEGFFGGCGGGGHHHGCFHFHDH5DFHGHHHGGGFGGHHHHFHHH3FC5FHHFEGHHHFFHHHHBEFEGHHGHHHHHGHFGFFEHGGAGHHHHGHHHHGFDFGHEFHHGGHHHHHGGGHHG?FGGHHHHHEHGHGCF@GFFHHHFHG@DGDHGGHHHHHGHHGFHGGHHHHGHGHHFGHHHFGGHGHFFECDHHHGHEHECFFGDEGHHFGGGGHFFGHHFGBAGFEBFF1DFF1ABFFFHHGHHGGHGBDFHHGHFFHGHHHFG5HHHHGHHGHHHHHHHFGFFGGCFGGGHHGGHGHHHHHHGGGGHHHHGGGGHGGCGGGGGGGFFFFFFFA3AAA
@M02197:102:000000000-ALU3V:1:1103:12348:5869 1:N:0:1
GCTAAAGTCGTATCCTCCGCTTATTGATATGCTTAAGTTCAGCGGGTAGTCCTACCTGATTTGAGGTCTAAACTAAAGAGTATTAGAGTGGAGGGAGCGAAAACTTATTACGCATTCCACTTAGACATTTAAGACGAGCCACAGAATGGCAGCGTCCAAAGCTCATACATAGAAAACTAGGTATAAGAGTCTATATGACACTCAAACAGGCATGCCTTTCGGAATACCAAAAGGCGCAATGTGCGTTCAAAGATTCGATGATTCAC
+
BBCBCFFFFCAFGGGGGGGGGGFGHHHHHHGHHHHHHHHH<HGGGGGGGHHHHHHHHHHHHHHGG9HHHHHHHHHHHHHHHHHHHHHHHGGHHGGGGGGHFCHFHHHHH4DFEG2EHFFHHHH6HHFHH6HHFHHHGGGGHHHHGHEHGHHGGGHGHHGHHHHHHHHHHHHHHHHGHEGHHFHDHHFHHHHHGHHHHHHHGHHHHHHHHHHHHHHGGGGHGHHGHHGHGGGGGGGFHGHGGGGHGGCGGGGGGFFFFFFFFBBBBB
@M02197:102:000000000-ALU3V:1:1103:11818:5992 1:N:0:1
GCTAAAGTCGTATCCTCCGCTTATTGATATGCTTAAGTTCAGCGGGTATCCCTACCTGATCCGAGGTCAAGAGTGTAAAAATGTACTTTTGGACGTCGTCGTTCTGAGTGCAAAGCGCGAGATGTACTGCGCTCCGAAATCAATACGCCGGCTGCCAATTGTTTTGAGGCGAGTCTACGCGCAGAGGCGAGACAAACACCCAATACCAAGCGAGGCTTGAGTGGTGAAATGACACTCAAACAGGCATGCCGTTCGGAATACCAAAAGGCGCAATGTGCGTTCAAAGATTCGATGATTCAC
+
BBBBBFF@FBAFGGGGFFGGGGGHHHHHHGFFDGFCGHFHHBBEGGEFFGHHFHGHHHHHHHAAEEEHEGF3F@GGH:GHHHHFHHHHHHHGHG;EEE91EGEHGGEFGHHG:HGH8GGCC;?FFDFFGHDC>DFGBACHHH1=FHCDFG?D7GCHFCCGHCFGGGCC/:GDDG@BBGF/1@1>?/?DBGDBFFF/EFF1DF?BBGGFFFFF1BFFABC1/BEAD@F@;BFFBEFFFFFA1::G9AA//A//E02D2GAE/DFGEA00AAA3DAA00B113F3AGEB1B13313B111>>
@M02197:102:000000000-ALU3V:1:1103:18994:6158 1:N:0:1
GCTAAAGTCGTATCCTCCGCTTATTGATATGCTTAAGTTCAGCGGGTATCCCTACCTGATCCGAGGTCAACCTTTGAAAGAGTTTAACGGCCACGACCGCCCGCACTCCAAAGCGAATATGTATCACAACGCTTAGAGACGGACAGCTCGGCCGGAGACTTCAAGGCGCGCGGGAGCCGCGACGCCCAACACCAAGCGAGGCTTGAGTGGCGAAATGACGCTCGAACAGGCATGCCCTTCGGAATACCAAAGGGCGCAATGTGCGTTCAAAGATTCGATGACTCAC
+
CCCCAFFFFCBFGGGGGGGGGGGHGHHHGHHGHHHHHHGHHHHGGGGFHHHHHHHHHFGHFHHGGGGHHHHHHHHHFFFHHHHHHEHGGGGG?GGGGGGFGGGGBFCHHGFGHHGCDFFHHFFHHGHHHDFGGGGHHFFHGGGGDEGFHGGGGGGDGGGGGGGGGFGGGGGGADCGGFGGGGGHGHGGHGHGFHFGEHGGGFEHHHGGGGGHHHHFGGGGHHGHHHGBHHHHFF1BFFFGEHHHGFHGFEGGCEAHHHHCEEEHGGGGGGGFBGFFFFFFFAAABB
@M02197:102:000000000-ALU3V:1:1103:9549:6476 1:N:0:1
GCTAAAGTCGTATCCTCCGCTTATTGATATGCTTAAGTTCAGCGGGTAGTCCTACCTGATTTGAGGTCTAACATAAAAGTTATTAGAGTGGAAGGAGCAAAAACTTATTACTCATTCCACTTAGACATTTAAGACGAGCCACGAATGGCAGCGCCCAAAGCTCATACATAGAAAACTAGGTATGAGAGGTTTTATGACACTCTAACAGGCATGCCATTCGGAATACCAAAAGACGCAATGTGCGTTCAAAGATTCGATGATTCA
+
AAAAAFF@DA>11B3A1B11AFGHH33D33F3D2FGFBGD8;:A8E,AA0BAEA<0GG=EFFGEFH0FGFH6FFDB1G6>D2FGFB@G?BFG%E?>?E#E22EC5F2FFD2#@@<EH2F<FG2D1BD2BF2B?11/-@?C0FB#DAEE>F?></CC%FBCFHFFGDFB2FCC:CD51@0@C@GHFCGGF9+2AFFD#;A9A1$GB1C1C#7A211#AEB92GE11GGDB6B;00A1690#AECBG93GAFA111FD@1311A11
@M02197:102:000000000-ALU3V:1:1103:9625:6594 1:N:0:1
GCTAAAGTCGTATCCTCCGCTTATTGATATGCTTACGTTCAGCGGGTATCCCTATCTGATCCGAGGTCAAGAGTGTAAAAAGTACTTTTGGACGTCGTCGTTCTGAGTGCAACGCGCGAGATGTACTGCGCTCCGAAATCAATACGCCGGCTGCCAATTGTTTTGAGGCTAGTCTACGCGCAGAGGCGAGACAAACGCCCAACACCAAGCAAGGATTGAAGGTACAAATGACGCTCGAACAGGCATGCCCCATGGAATACCAAGTGGCGCAATGTACGTTCAAAGGTTCGATGAATCAC
+
AAAAAF1@FA>CEFGG1AEA0EFFBGHGHHF33D210FF01A1A/AAEHFEECG1B122DAGG?EEBF11@1E61@D@2FGCBF9GEHBG/FFEC/@9GGGGF:H2B:?/?D%A>@<9#<>@0G1@D11/0>0-0<C?CGDCB0/C@-F@;1?ECB?+0B61<F6DFF@%1@/;9</A9B11+@/AEF>2@BBFBA$F/AEE/@BBA19@B201$;9AFD;D899F@/-AFFEB//A1;BA91A0A//A01AAAE2D11B11B00000113GEBA00B13F11EA1A11B33331A1>1
@M02197:102:000000000-ALU3V:1:1103:22494:6672 1:N:0:1
GCTAAAGTCGTATCCTCCGCTTATTGATATGCTTAAGTTCAGCGGGTAGCCCTACCTGATTTGAGGTCTAACTAAAAGTTATTAGAGTGGAGGGAGCGAAAACTTATTACCCATTCCACTTAGACATTTAAGACGAGCCAAAACATGGCAGACGTCCAAAGCTCATACATAGAAAACTAGGTATGAGAGGTCTTATGACACTCAAACAGGCATGCCTTTCGGAATACCAAAAGGCGCAATGTGCGTTCAAAGATTCGATGATTCAC
+
CCCCCFFFFCCFGGGGGGGGGGGHHHHHHFHHHHHHGHHHHHFGGGGGGHHHHHHHHGHHHHHHGHHHHHHHHHHHGHHHHHHHHGHHFGHHGGCFFGHHHHHFHHHHFFGGGHHHGHHHHHHHHGFGHFHHGHHHGGHHHHHHHHHHHHEFHFGGHHHHHHGHGDHHHHHHHHFHHEHHG5FGHHHFEHFFEHHHGHHHHCGHHHHHHHHHHHHGFFBFHHHHGGCC9HGECCGHHFGAGFEFFFFFGGGEGFFBFFFFF?BBAA
@M02197:102:000000000-ALU3V:1:1103:19344:6589 1:N:0:1
GCTAAAGTCGTATCCTTCCGCTTATTGATATGCTTAAGTTCAGCGGGTATCCCTACCTGATCCGAGGTCAACCTTTGAAAGAGTTTAACGGCCACGACCGCCCGCACTCCAAAGCGAATATGTATCACAACGCTTAGAGACGGACAGCTCGGCCGGAGACTTCAAGGCGCGCGGGAGCCGCGACGCCCAACACCAAGCGAGGCTTGAGTGGCGAAATGACGCTCGAACAGGCATGCCCTTCGGAATACCAAAGGGCGCAATGTGCGTTCAAAGATTCGATGATTCAC
+
BBB?AFFFFBBFGGGGGGGGGGGGHHHHHHHHHHHHHHHDGHHGGGCEEHHHHHHHHHEHHHHHGGCDGHHHHHHHHFFHHHHFEHHGHGGGGCGGGGGGGGGGGBFGHHHFHHHGGGGGHHGHHHHHHHGGGGGCHGHHGGGGGDEHHHGGGGHHHGDFGGHGGGGGGGGGGGGGGGFGGGGGHFGHFHGHGGHGGGHHGHGEHH;GGGGFHFHHGGGGDHEEHHHHGHHHHGGFFGGFGHGHHHGFFHHGGGGGHGBHGGGGGGBGGGGGGGFFFFFFFFA?BAB
@M02197:102:000000000-ALU3V:1:1103:7135:6844 1:N:0:1
GCTAAAGTCGTATCCTCCGCTTATTGATATGCTTAAGTTCAGCGGGTAGTCCTACCAATCTGAGGCCGATGAATTGAATTTAAATCCCTTCCTCTCTTCCAAAGAAGCGAGGCATGGGCGGGGTTCAGAAGCACTCCAACCAGCAAAACGTCGCGTCCAGCTCCTCGACCCTGCGCCTCTCCTCTCCGAAGTCCTGATATTATCAAAACCCGGCAGGGAAAGACGTGGGCGAAATAACGAGCTTTCGGCCGTCTTGCCTATCGAATGGATGCGCTAATGCATTTCGAGGGAGCCACCGTGGAAGATGGCAAGACCCTCAATACCGAGCCGCCAGCTTTCTCAACTAAATAAGAAAGCTGTCGTTCGAAACAATTCGCGGCCCTCAAACAGGCATGCTCCCCAGATTAGATCTGCCGGGAGCGCACGGTGCGTTCAAAGATTCGATGATTCAC
+
B@BBB5DFFAACCGGGGGGGGGGHHHHGHHGHHHHFGGHHHCFFGGCCGHGEHHEHHHGHHH5AF1AEEGGHHFHE5BGFHHFHHHGHGHHHHHHHHGHFGHFFCCCGG?/>EGEGFAAECCC-<GFGFGBFFF0/CGCGFGEHFHHHACCC?-9::DDF/FGFFFDAD?BGGF;AFBDFFFFFFFFDFF-EFFFFEF/9BFFFF/9/AFFF;-B-9;A.;AFFD9;.0EFC=DF?BDA;99DFE/-9.;.EE.B9/A9///B/FFFBD9--/;90C0F0.;/AAC;..9....;?C:00GHHHFHHG;0//AA/:0FHEC<<-.>--DE011GBF1/BBEHGHHHHFFHGHFFBCC?B</F0FDFG?B3F?CCEE/EE121DFGBB3FGG3@B101A2BFHFBFGFB31GEEAACEGGEAA2B2EEE2CF5FCGEFGGFB4FBFFFBABA3
@M02197:102:000000000-ALU3V:1:1103:14251:7024 1:N:0:1
GCTAAAGTCGTATCCTCCGCTTATTGATATGCTTAAGTTCAGCGGGTAGTCCTACCTGATTTGAGGTCAGAGTCAAAAGGTTTTCTGCCACAAGGCAAGAAGGGTTCTGAGCGGGCTTGACGCGGAGCAAGGGACAAGACGAAACTTATTACGTCTGTCACGGATGCAAGCGATCCCACTAAGTCATTTGAGGCGAGCCGTGTAACCGGCAGGACGCCCATGTCCAAGTCCACGCCAGGTCATAAACCAGACGGGATTGAGATTTCATGACACTCAAACAGGCATGCCTTTCGGAATACCAAAAGGCGCAAGGTGCGTTCAAAGATTCGATGACTCAC
+
CCCCAFFFFBAFGGGGGGGGGGGHHHHHHHHHHHFHHHHHHHHGGGGGGHHHHHHGHHEHHHHHFHHHGFHHHHGHHHHG3BGGHGHHHHHHFHHEFHGHHFFGHHHHHHGGGGFFGHFFG?GGGGGGGHGGFGGGHDFHFFFGGHHHHHEHGGHHGHHHHGGHGHHHHHHGGGGGHGGGGFDBGGFFHGGGGGGGGFDHHHDGDFGHFFFGGGCHHHHHGHHHHHHHGGGGGHHGHFGHHHGHGGGGHGGGHHHHHHGHHHGFGHHHHHHHFBFGHHHHHFHHHHEGEE?HGGGHHHGHGGGGGGFHHHFEGEFHGGFGGFGGGGFFFFFFFBBBBB
@M02197:102:000000000-ALU3V:1:1103:25590:6945 1:N:0:1
GCTAAAGTCGTATCCTCCGCTTATTGATATGCTTAAGTTCAGCGGGTATTCCTACCTGCTCCGAGGTCAACCTGAGAAATAAAAGGTTAGACCGGCCCGACGAGACCTTGCAACTCCCCGCGTGCCTCGAAAGACTCGTTGCGAAGAGGGTCCCACGGACGCCGTCATTGTCTTTGAGACCAGTTGCGGACGAACCACAACGCGGCCCAACGCCCAGCCCGAAGGTTGGAGAGAGGATAATGACGCTCGAACAGGCATGCCCACCGGAATACCAGTGGGCGCAATGTGCGTTCAAAGATTCGATGACTCAC
+
AAA?AFF33>ACGFGGGFEGFEEHHGHCG3EDGFFGEGHFBG1EEEGAEF2GFG1GEF0BA1A/A/ECGFHHHF>FFH1BFGGFDAHHG0GDFE;@>EGEEBE9/EFHFFF)B@GHBGG?@AC;EFEHCF<BFCGHGAA?GGGGFEBCHF:GHHBAA@:;CCC9:HGCFFCBGFGFHGFFFFFF#@BCCC?F?@@CFEC<GCC<FEFECEGF@@EEGGGHGFBEF9:FDHHFGHHHHGHFGFGGGHECHHHHHHGCBGEA/?GGGHHFGGA0FHAGEEE0FDGGEG?EGFB3GGFGEFAC1FFFFF>1AAA
@M02197:102:000000000-ALU3V:1:1103:15217:7074 1:N:0:1
GCTAAAGTCGTATCCTCCGCTTATTGATATGCTTAAGTTCAGCGGGTATCCCTACCTGATCCGAGGTCAACCTGAGAAGGAGAGGTTGAGCGGCGCACTCCGAGCGGCCACCGACGCGAGACAAGATGCCACAACGCGAGGGGACGGACGGCGTGGCCGGCGACATTGAGGCGGGCGGCGAGGAGCCGCGGCGCCCAACACCCAGCCGGGCTGGATTGGTGACAATGACGCTCGAACAGGCATGCCCCCCGGAATACCAGAGGGCGCAATGTGCGTTCAAAGATTCGATGATTCAC
+
CCCCCFFFFCBFGGGGGGGGGGGHHHBHGHGHHHHHHHHHCHHGGGGGHHHHHHHHHHHHHHH?EGGHHHHHHHBGHHHHHHHGGHHHHHHGGGGGGGGHHGGGGGGGGGGHGGGGGGGGGGHHHFHHHHGHHHGGGGFFFGGGGGCDFFFFF=FCFFFFFFFFFFFFFFFEFFFBFFFFFFFFFFFGCC?GGGEE;GDHGGGGC?C:EGFFHH;GEGHHHHHEHGGGGGHHFF<HHHGHHHGGGGGGGGHHGHFHHHHFGGGGGHGHHGGGEAGGGGGGGGGGFFBFBFFCCCCC
@M02197:102:000000000-ALU3V:1:1103:26562:7288 1:N:0:1
GCTAAAGTCGTATCCTCCGCTTATTGATATGCTTAAGTTCAGCGGGTATCCCTACCTGATCCGAGGTCAACCTTAGAAATGGGGTTGTTTTACGGCGTAGCCTCCCGAACACCCTTTAGCGAATAGTTTCCACAACGCTTAGGGGACAGAAGACCCAGCCGGTCGATTTGAGGCACGCGGCGGACCGCGTTGCCCAATACCAAGCGAGGCTTGAGTGGTGAAATGACGCTCGAACAGGCATGCCCCCCGGAATACCAGTGGGCGCAATGTGCGTTCAAAGATTCGATGATTCAC
+
A@AABFFFFBBFGGGGGGGGGGGHHHHGHHGGFGAA5GHHHGGGGGFGHGHHGHHGHHHHGHHGGG>GFFHHHGF9HHGHEA?E>FFEG:HFGFGGGD@BFG<FHGG9BDDGEFGGGGHH@C></<GH9HDAFFEFGGGGFFBGDGCGEGHHHFHEHGGECG@CGGEFFFFEDCEBEDCAFAGD@@FFGEDFFBGF0B;FFHE;AFEGHFGFF?FDFD1AFBHGDC;D0FDG<FHFGF0GFFFBAA?FHHF5DBFGAA2EAEEG5GD2GEFF4BDFBGGEB44CBF5FFAAAA?
@M02197:102:000000000-ALU3V:1:1103:12382:7537 1:N:0:1
GCTAAAGTCGTATCCTCCGCTTATTGATATGCTTAAGTTCAGCGGGTATCCCTACCTGATCCGAGGTCAACCTAGAAAAATAAAAGGTTTCAATCGGCAGAGTTCCTCTCCTTTGACAGACGCTCGAATAAATTCTACTACGCCTAAAGCCGGCGTGGCCTCGCCGAGGTCTTTAAGGCGCGCCCAACTAAGGACGACACCCAATACCAAGCATAGCTTGAGTGGTGTAATGACGCTCGAACAGGCATGCCCCTCGGAATACCAAGGGGCGCAATATGCGTTCAAAGATTCGATGACTCAC
+
BBBBBFF@D3>CFGGGGGGGGGGHHHGHHHHHHHHHGHHHGFHGCCEGBGHFHHHFFHHHGFEGGGEHHEGHEFFFDGFFFDB3FGGHE9DH9-@1;E2FB9F9BFEEG3BE3FBD?FH<GC#0/FFCF0BCBF@>GGEGCGGGHGFBGFHCC-.<AC?GHH:CDC?00%;CD1E0B9BB@2B@B2212B/BFFE@;B;;EAF9FF?GBGFFFFFF1GCFGFBBAGE@;;//4F9FEEFB%1FD;50//AA/E/A22D21B1B000AAAAFB3D00GAF11BGGF3AF1CFFFBFF@AAAA
@M02197:102:000000000-ALU3V:1:1103:13267:7572 1:N:0:1
GCTAAAGTCGTATCCTCCGCTTATTGATATGCTTAAGTTCAGCGGGTAGTCCTACCTGATTTGAGGTCTAACATAAAAGTTATTAGAGTGGAGGGAGCGAAAACTTATTACGCATTCCACTTAGACATTTAAGACGAGCCACGGATGGCAGCGCCCAAAGCTCATACATAGAAAACTAGGTATGAGAGGTCTTATGACACTCAAACAGGCATGCCTTTCGGAATACCAAAAGGCGCAATGTGCGTTCAAAGATTCTATGATTCAC
+
BCCCCFFFFCCFGGGGGGGGGGGHHHHHFHFHGHHHHHHHFGFGGGGGGHHHHHHHHHHHHHHHGHHHHHHHHHHHHHHHHHHHHHHHHHGFHGGGGEGHGHGFHGFFHGHGFGFGGHFFHHHFHFHHHHGHGHHHHGDGHHHHHHHFGHGGGGHGHHHGGHHHHHHHHHHHHHHHGHHHHHHHHHHHHHHGHHHHFGHGHG:HGHHHGHHFHHGFGFHHHFHGBGHHHGGGGGHHHHGEEECGGGGGGGGGCFFFFFFFBBA?B
@M02197:102:000000000-ALU3V:1:1103:19969:8032 1:N:0:1
GCTAAAGTCGTATCCTCCGCTTATTGATATGCTTAAGTTCAGCGGGTATCCCTACCTGATCCGAGGTCAACCTGAAAAAAGAGGTTGGACGGCACACTCCGACCGGCCACCGACGCGAGACAGATGCCACAACGCGAGGGGACGGACGGCGTGGCCGGCGACATTGGGGCGGGCGGCTAGAAGCCGCGGCGCCCAACACCCAGCCGGGCTGGATTGGTGACAATGACGCTCGAACAGGCATGCCCCCCGGAATACCAGAGGGCGCAATGTGCGTTCAAAGATTCGATGACTCAC
+
CCCCCFFFFBBFGGGGGGGGGGGHHHHHGHHHHHHHHHHGHHHGGGGGHHHHHHHHHHHHHHHGGGGHHHHHHHHHHHHGGFHHHHHGGHGGGGGHH<HHGGGGGGGG;GHGCGGGGGGGGHHHHHHHHHCCFGGGEGGGGGGGGGGGFFFFFFFFFFFFFFFFFFFFDFFFFFFFFBFFFFFFFGBGBGGGGF8FGHGGGGGGGGGHHGEHHHHHH;HHHHHGFGGGG,<HHHHH:HHH5GGEEGGHHHHHHHHHHHGGGGGGHHHGGGGHGDFGGGGGGFFFFFFFFCCCCC
@M02197:102:000000000-ALU3V:1:1103:19545:8246 1:N:0:1
GCTAAAGTCGTATCCTCCGCTTATTGATATGCTTAAGTTCAGAGGGTATCCCTACCTGATCCGAGGTCAAACGCAAGAATAATAGGCTTGCTGGACGCTCGACAAGCAGTCTGAAAGCAACGCATGTGCTGCGCTCCCAGGCTTTTGCCGGCTGCCAATTGCTTTAAGGCGAGTCTACGCGCAATGGCGAGACAAACAACCAACCCCAAGCAGAGCTTGAAGGTACAAATGACGCTCGAACAGGCAGGCACCATGGAAGACCAAGGGGCGCAATGTGCGTTCAAAGATTCGATGATTCAC
+
A1AAAFF3@AAFBGGGFFG1EE?DGHFFFHCCFG2DGGHB2E2BE0EBFGFFGFGHEDHBEFAEEEGB1BFFFGGECH0FFHGFFGHBFGHF<F;HGGGGFE?E8FHFCFBGHF2FGE$GHGG?4A5DGHFGCGGGGGCFFGGGBFGGF.ACD@EHB<CGHGG88<DFGH1DFFGHHGGGGGGFCFFFBBB@FGF/E1%9?>-//;A11GEB:G9E@EF1BFFFFE@F0///9EA/E@GFFFBEE1011101F1A2F21B10FF0E0C?HGF10A0B1113F3F3EA11FFFBF311AA1
@M02197:102:000000000-ALU3V:1:1103:10307:8223 1:N:0:1
GCTAAAGTCGTATCCTCCGCTTATTGATATGCTTAAGTTCAGCGGGTATCCCTACCTGATCCGAGGTCAACCTTAGAAATGGGTTTGTTTTACGGCGTAGCCTCCCGAGCACCCTTTAGCGAATAGTTTCCACAACGCTTAGGGGACAGAAGACCCAGCCGGTCGATTTGAGGCACGCGGCGGACCGCGTTGCCCAATACCAAGCGAGGCTTGAGTGGTGAAATGACGCTCGAACAGGCATGCCCCCCGGAATACCAGGGGGCGCAATGTGCGTTCAAAGATTCGATGATTCAC
+
>ABCAFFFFCBFGGGGGGGGGGGHGHHHHHHHHHHHHHHHHGHGGGGGHHGHHHHHHHHHHHHGGGEG3GHHHHGFHHH;HHHFFGGFGHFFHEGGFGGGGHHHHGGGGGGHHGGHHHHHFCCGFFFHHHHHHFEDGGGGFGGHFBFFFFHHGHHHHGFFFG?FFGGGGGFFGGEGFFGGGGGGGGGGGFGGGHHHHGEGGHGGGHHGHHHHHFFHGGGGHHFGGGFGGFGHHHHHGGHHGGGGGGGHHHHHHHHGGGGCEAGHHHFGGGGHGBBFFFGGGGFFFBFFDBBBBA
@M02197:102:000000000-ALU3V:1:1103:24661:8633 1:N:0:1
GCTAAAGTCGTATCCTCCGCTTATTGATATGCTTAAGTTCAGCGGGTATCCCTACCTGATCCGAGGTCAACCTTTGAAAGAGTTTAACGGCCACGACCGCCCGCACTCCAAAGCGAATATGTATCACAACGCTTAGAGACGGACAGCTCGGCCGGAGACTTCAAGGCGCGCGGGAGCCGCGACGCCCAACACCAAGCGAGGCTTGAGTGGCGAAATGACGCTCGAACAGGCATGCCCTTCGGAATCCCAAAGGGCGCAATGTGCGTTCAAAGATTCGATGACTCAC
+
AAAAAFB331>CGFGGFGCCAE?AADGHDGFFFE2FDGFEEGBACE/AFFDGCGCE11BF;ABBFA>F;F1FGHHFHE1;>B921B2F>E9GGFGCCEE@EEBC;CFFFGE+/<B/FBFC1BC?FG11;.FFC<BFDBFFCGGC@:GGFCCECEHBFG9:FGA<0CE?@?;<AB@@FFB/E<E0E9ECGAECFGAFEFGG@@BB*B/EB;F@@D0/:/EEG/A2;AAD11#9B9//BFFFEFC1B/01GCEE000D13FA0A011B3333GEA1B133B1B11A>>
@M02197:102:000000000-ALU3V:1:1103:18347:8676 1:N:0:1
GCTAAAGTCGTATCCTCCGCTTATTGATATGCTTAAGTTCAGCGGGTAGCCCTACCTGATTTGAGGTCTAACTAAAAGTTATTAGAGTGGAGGGAGCGAAAACTTATTACGCATTCCACTTAGACATTTAAGACGAGCCAAAACATGGCAGACGTCCAAAGCTCATACATAGAAAACTAGGTATGAGAGGTCTTATGACACTCAAACAGGCATGCCTTTCGGAATACCAAAAGGCGCAATGTGCGTTCAAAGATTCGATGATTCAC
+
CCCBBBFFFCBFCGBFGGGGGGFHHHHHHHHHHHFHHHHHGHHHGHHHGGHHHHHHHHHHHHHHHGHHHHHHHHFHHHFHGHGHHHHHHGHHGHFFEF@GGGHHGHGHGHGG?EGFFHHHGGBFGFHHHGHFFHHHHGFHHHHHHHHGGHGGGHHGHHGHFGHHHHGHHHHHHHHHHFGHGFHHFHEHHHFHEHHHGGG5GHHHHFFEGHHHHGHGFFGFBHHHFFGGFFGFDED;HG:E2EEGGFGCGGFGFGFFFFFFFBBBBB
@M02197:102:000000000-ALU3V:1:1103:27915:8769 1:N:0:1
GCTAAAGTCGTATCCTCCGCTTATTGATATGCTTAAGTTCAGCGGGTAGTCCTACCAATCTGAGGCCGATGATTTGAAATTAAATCCCTTCCTCTCTTCCAAAGAAGCGAGTCATGGGCGGGGTTCAGAAGCAATCCAACCAGCAAAACGTCGCGTCCAGCTCCTCGACCCTGCGCCTCTCCTCTCCCAAGTCCTGATATTATCAAAACCCGGCAGGGAAAGACGTGGGCGAGATAGCGAGCTTTCGTCCGTCTAGCCTATCGAATGGATGCGCTACTGCATTTCGAGGGTACCCCCGTGGAAGAAGGCAAGTACGTCAAGGCCGAACCGTCAGCTTTCTAAACCAAGTAAAAGGGCAGTCAGGCGAGACAAATGGCGGCCCTCAAATAAACATGTAACCACGATCGGAACTGCCATGAGTGCAAGGTGCGTTCAAAGATTCGATGACTCAC
+
ABBA3DF@FA3FGGGGGGGGGGGHHGFEFFDFFGGHBGGFGFHFCEFEGFGFF53BFBGFH5D51A1A>0EH5B55BG554FBGF43BF3??EGF33F34@GFB3C3@>>E/B3?BF/C////<><1FGHHHG011<DGBDGHEF//<CD:C?D-;?BG/90/999.9--?//;-9:;.:B9/:B/B/;/9/9:F////9/://B//B9DDB9---9-A.:.B.AA.#;.;/#999#A;9/99/B/9---//-/0B/..90009;0/-.9;-00990;00../.-;00;/.-<--->11111FFF<??<1////<1111////</<///011FBB12B110/FE1FB12>B0>/0B1100?///0B22B22B//////?A0/2A2D1222222DB1/A/00/A/A/2A1B0001110B111GEAFAAA0111A3F3FEGGFCD31111A1A1
@M02197:102:000000000-ALU3V:1:1103:23494:8695 1:N:0:1
GCTAAAGTCGTATCCTCCGCTTATTGATATGCTTAAGTTCAGCGGGTAGTCCTACCTGATTTGAGGTCTAACATAAAAGTTATTAGAGTGGAGGGAGCGAAAACTTATTACGCATTCCACTTAGACATTTAAGACGAGCCACGGATGGCAGCGCCCAAAGCTCATACATAGAAAACTAGGTATGAGAGGTCTTATGACACTCAAACAGGCATGCCTTTCGGAATACCAAAAGGCGCAATGTGCGTTCAAAGATTCGATGACTCAC
+
CCCCCFFFFCBFGGGGGGGGGGGHFHHHHHHHHHHHHHHHHHHGGGGGGHHHHHHHHGHHHHHHGHFHGHHHHHHHHHHGHHHHHGHGHGHHHGFFGGHGGHHHHHHHHHFGGGGGFHFHHGGGFFHGHHGHGFHGGGGGFHHHGGHGHGGGHGHHFGHHHHHHHHGHHHHHHHHHHHHHGHGHHHHGHHEHHHHGHHFGHHHHHHGHHHHHHGGGGGHHHHHHHGHGHGGGGGHHHG?GEDAE5GGGGDEGFFBFFFFF3A@AA
@M02197:102:000000000-ALU3V:1:1103:20786:9316 1:N:0:1
GCTAAAGTCGTATCCTCCGCTTATTGATATGCTTAAGTTCAGCGGGTATCCCTACCTGATCCGAGGTCAACCTTAGAAATGGGGTTGTTTTACGGCGTAGCCTCCCGAACACCCTTTAGCGAATAGTTTCCACAACGCTTAGGGGACAGAAGACCCAGCCGGTCGATTTGAGGCACGCGGCGGACCGCGTTGCCCAATACCAAGCGAGGCTTGAGTGGTGAAATGACGCTCGAACAGGCATGCCCCCCGGAATACCAGGGGGCGCAATGTGCGTTCAAAGATTCGATGATTCAC
+
BBCABFFFFCCFGGGGGGGGGGGHHHHHHHGHHGHHHHHGHHGGGGGGHHHHHHHHHHHHHHHGGGGHHHHHHHHHHHGHHHHGDGGGHHHHHGGGGGGGGGHHHGGGGGGHGGHHHHHHGGFGGHHHGHHHHHGGGGGGGHHHGGGGGFGHHHHGFHHGGGGGGGGGGGGGGGGGGGGGGGGGGGGGGEFGFFHFHHHGGHGGGEHGHHHHHHHFHHHHHHHGGGFGHHGHHHHHHHGHGGGGGFGHHFHG5FGGGGGGGGGHHGHGGGGHGGFGGGGGGGFFFFBFFBBBBB
@M02197:102:000000000-ALU3V:1:1103:9160:9782 1:N:0:1
GCTAAAGTCGTATCCTCCGCTTATTGATATGCTTAAGTTCAGCGGGTATCCCTACCTGATCCGAGGTCAACCTTAGAAATGGGTTTGTTTTACGGCGTAGCCTCCCGAGCACCCTTTAGCGAATAGTTTCCACAACGCTTAGGGGACAGAAGACCCAGCCGGTCGATTTGAGGCACGCGGCGGACCGCGTTGCCCAATACCAAGCGAGGCTTGGGTGGTGAAATGACGCTCGAACAGGCATGCCCCCCGGAATACCAGGGGGCGCAATGTGCGTTCAAAGATTCGATGACTCAC
+
BBBBBFFFFABCGGGGGGGGGGGHCHHHCHHHHHHHHHHGHHGGGGGGEHGGHHHHHHEHHHHGGGEGHHGFHGGHHHFHHHHHGGGHHHHGHFGGFGGGGFGHHGFGGGGHHGHHHHHHGGEFGHHHHHHGHHHGGGGGGHGGGFEGGHHHHHGHGHHGGGFGGGGFGFGFFFGGGGFFGGFFFGFGFDFFEGGGHGCGGHFGFFFGGGGFFDFFGHHGHHHGGGGGHHGHHGHHHGFGGGGGGF?EHHHHHHHGGCGGGFGHHHHGGGGFGGGGGGGGGGFFFFBFFBAAAA
@M02197:102:000000000-ALU3V:1:1103:23432:9889 1:N:0:1
GCTAAAGTCGTATCCTCCGCTTATTGATATGCTTAAGTTCAGCGGGTATCCCTACCTGATCCGAGGTCAACCTTAGAAATGGGGTTGTTTTACGGCGTAGCCTCCCGAACACCCTTTAACGAATAGTTTCCACAACGCTTAGGGGACAGAAGACCCAGCCGGTCGATTTGAGGCACGCGGCGGACCGCGTTGCCCAATACCAAGCGAGGCTTGTGTGGTGAAATGACGCTCGAAAAGGCATGCCCCCCGGAATACCAGGGGGCGCTATGTGCGTGCAAAGATACGATGATTCAC
+
BBBBBFFFF@?FFFFGGGGGF?FFGHDGG6GGHHFHGGCFFHHEGG2EFGHBGHFHBGHHHFHE?EEHHFHHHHHH9HHGHH7F1E7A;BGHFGCGGGE9EHHHHGG:GG;EGGHHHFHFGFGGGHHHHHGHHEHDG@FFDFDGGDCCEFHCHHHHHEGEG;;GGFFFFFFGFEEFGG?F?F::A>=9>0FF?FFFEF;?EGFFFDAAFFEFF#.<DD$=;FHCFF/<#.<BDB$B??EF9/</9E/E2D22BF/AEA/EA00111D000011B1F33FBGB1@FBDDD1A>AA
@M02197:102:000000000-ALU3V:1:1103:7514:10187 1:N:0:1
GCTAAAGTCGTATCCTCCGCTTATTGATATGCTTAAGTTCAGCGGGTAGCCCTACCTGATTTGAGGTCAGAGTCATAAATATGGTTGGTTGTGAGCAGACGTCTAAGCCCGGCACAGACGAAACTTATTACGTCTTAAGCCATCAGCTTTCTTTCCACTAATCCATTTGAGGCGAGTCTAATGAAAGACAGACGCCCAAGTCCACATCCATCAGGTCGTAAAACCCAAAGGAGTGAGATTTCATGACACTCAAACAGGCATACCTTTCGGAATACCAAAAGGTGCAAGGTGCGTTCAAAGATTCGATGATT
+
ABBBAFFFFBAFGGFGGGFGGEEFHHGHHHHHHHHHHHGGHFHGGGGGGEHHHHHHGGHHHGHGGHFBHHHHHHHHHHGEFHFHHHGGGHGGGHHHHHFHGGGFGHBFHHHHGHGHGGHGHHGGFHHHFHGHDHHHHHGHGHHHHGGHHHHHHHGHHHHHHHHHHHBHGHGGGGFGGHHHHHHHHHHHGHHGHG/BDDEFEFHHFHEHGGGGGFFFGFHF1FFEHHHGHHHHGHHHFGFHEHFFHHHGFBHHHHFGHGHHHFGGGGGHHHHHHEGFHHHHHHGGHG4FFEA4CGFGGGGBFFFFFFBBBBB
@M02197:102:000000000-ALU3V:1:1103:16949:10414 1:N:0:1
GCTAAAGTCGTATCCTCCGCTTATTGATATGCTTAAGTTCAGCGGGTATCCCTACCTGATCCGAGGTCAAGAGTGTAAAAATGTACTTTTTGGACGTCGTCGTTATGAGTGCAAAGCGCGAGATGTACTGCGCTCCGAAATCAATACGCCGGCTGCCAATTGTTTTGAGGCGAGTCTACACGCAAAGGCGAGACAAACACCCAACACCAAGCAGAGCTCGAAGGTACAAATGACGCTCGAACAGGCATGCCCCATGGAATACCAAGGGGCGCAATGTGCGTTCAAAGATTCGATGACTCAC
+
BBBB@FFFFBBFGGGGGGGGCGGHHHHGFGHHHHHHGHHHHHGGGGGGHHHHHHHHHHHHHHHGGGGHHHGHHGHHHHHHHHHHHHHHHHHGGHHGGGGGGGGGGHHHHHHHGHGGGGGGGGGGGHGFFHHGGGGGHHHGHHGHHHHHGGHGGGGGHHHHHHHHHHGGGGGHHGHHGGGFGHHHEEEGGHHHHHHGGEFGGHFHGFGHHHHHHHGGHGFHHHHHHHGHHHGGGGGHEGHHHHHHHFHGFFGHHHGHHHHHHHFHHGGGGGGGGGGGGGHGGGGGGGGGGFFFFFFFBBBBC
@M02197:102:000000000-ALU3V:1:1103:14761:10485 1:N:0:1
GCTAAAGTCGTATCCTCCGTTTATTGATATGCTTAAGTTCAGCGGGTAGCCCTACCTGATTTGAGGTCAAAGTCAAAAGTGCGCGATGGCAGATTATGAGCAGTCATCACCACAAGGAGAGACGAAACTTATTACGTCTAACACTGATGTGGGATGTTCCACTAAGTCATTTAAGGCGAGCCATTGCTGGCAGACGCCCATGTCCAAGTCCAACCAGGTCAAAAACCTAGGAGGATTGAGATTTCATGACACTCAAACAGGCATGCCTTTCGGAATACCAAAAGGCGCAATGTGCGTTCAAAGATTCGATGACTCAC
+
ABCCBFFFFCBFGGGGGGGGGGHGHHBHFHFHHHHHHHHHHHHGGGGEFHHHHHHGHGHHHHFHGHFHHHHHHHHHHHHHHHGGGGGGGHHGGHHHHHHHHHHHHGHHHHHHHHHHHHHHGGHHHGHGHHGHHHHHHHHHHHHHGHHHHHHHGHGHHHHHHHHHHHFGHHHHHHHGGHHGCHHHHGHHHHGHGGHHGGHHHHHGHGHHGGGHHGHHGHGGGGHHGHHGHHHHHHHHHHHHHHHHGHHHHHHGHHHHHHHHHGHHHGGGGGHHHHHHHGHHHGFGGGGHHGGGGEHGFGGGGGGGGFFFFFFFCCBAA
@M02197:102:000000000-ALU3V:1:1103:11457:10544 1:N:0:1
GCTAAAGTCGTATCCTCCGCTTATTGATATGCTTAAGTTCAGCGGGTATCCCTACCTGATCCGAGGTCAACCTTAGAAATGGGGTTGTTTTACGGCGTAGCCTCCCGAACACCCTTTAGCGAATAGTTTCCACAACGCTTAGGGGACAGAAGACCCAGCCGGTCGATTTGAGGCACGCGGCGGACCGCGTTGCCCAATACCAAGCGAGGCTTGAGTGGTGAAATGACGCTCGAACAGGCATGCCCCCCGGAATACCAGGGGGCGCAATGTGCGTTCAGAGATTCGATGATTCAC
+
ABBBBFFBFB3BGGFGGFFGCGCHFHHGHHHHHHFHHHFFGHFG?EEEHHHHHFAGHFHHFHFAEGEGHDHHHHGHDHH<HHGG/GGGEHHFGFFGGGEGGHGHHGGGGGGHGGHHEGGHGFCCGH:HHHFGHHEGGGCFGHDFFFFFFFGGHHFHGGFGGGGGGGGGGGFGGG:GDGB?BADCD@?BAAFFFFGFFFFFFF/CGHDADDCFF/<;GHFHH:CBFFFDD?DFDBAFFE2HC@CGGFABF2D2AB/FE/EA0E0F1FHEEA0AB31D33GEAA11DB1FFA@A1A
@M02197:102:000000000-ALU3V:1:1103:27689:10852 1:N:0:1
GCTAAAGTCGTATCCTCCGCTTATTTATATGCTTAAGTTCAGCGGGTATTCCTACCTGATCCGAGGTCAACCTGAAAAAAGTTTTAGAGGCGACCGGGTCCCTGGGTCCTTGAAACTCGACGCGTGCTCCGGAGAACTCAGTGCGAAGAGGGTCCCTGGGACGCCGTCATTGTCTTTGAGACCAGTTGGCCATGGAGGCGGTCCAACGCGGTCCAACACCAAACACGGGGTTTGAGAGAGGATAATGACGCTCGAACAGGCATGCCCTTCGGAATGCCAAAGGGCGCAATGTGCGTTCAAAGATTCGATGACTCAC
+
BBBBAFFFFAAFGGGGGGGGGGGHHHHGFHHHHHHHHHHHHHHGGGGGHHHHHHGHHHHHHHHGGGGHHHHHHFHHHHGGGFHHHHFEFHGGGGGGGGGGHHHHHGFGHHHGHHHGHHGGGFGGGGGGHHGGGGFHHHHHHHHGGGGGGHHCACHHGGGGGGGGGHFGGGFHGGFFHGHFHFFFGHFHHFFGFGGFGD?HHHHGGGGGGHHFGHEFGFGHHHHEEEFDGHHFHGHHFHHGFAHHGGGF?A2EEHHGFGHFGHGGGGGFFHHHHHGFFFHFGGGGGHHGCGGGGHGGGGGGGGGGFFFFFFDAAAAA
@M02197:102:000000000-ALU3V:1:1103:2518:11214 1:N:0:1
GCTAAAGTCGTATCCTCCGCTTATTGATATGCTTAAGTTCAGCGGGTAGTCCTACCAATCTGAGGCCGATGAATTGAAATTAAATCCCTTCCTCTCTTCCAAAGAAGCGAGGCATGGGCGGGGTTCAGAAGCACTCCAACCAGCAAAACGTCGCGTCCAGCTCCTCGACCCTGCGCCTCTCCTCTCCGAAGTCCTGATATTATCAAAACCCGGCAGGGGAAGACGGGGGCGAAATAACGAGCTTTCGGCCGTCGTGCCTATCGAATGGATGCGCTAATGCATTTCGAGGGAGCCACCGTGGAAGATGGCAAGACCCTCAATACCGATCCGCCAGCTGTCTCAACTAAATAAGAAAGCTGTCGTTCGAAACAATTCGCGGCCCTCAAACAGGCATGCTCCCCAGATTAGATCTGCCGGGAGCGCAAGGTGCGTTCAAAGATTCGATGATTCAC
+
BBB@AFFFF?AFCGGGGBE?EEGHHGHHHHFFHHFFFDFHGFBEG?2EFHHHHHFHGHHHHHGEEECE@EEHB55GDFFDDHEGHFFHHHHH3FFHHFFGHFFHHHEGEEFCGFHHHEHFGGGC@G<GFD/CHHHHHEFG.CC.GGFH.;CC-DB@?GDBFGG/BBAA?A@FGFAF.AABFF/;BFBDBD;EF//;F/BFFBFB9F9/;..-9--@-@>.A.;/9.D@B;@BAF.B/;B/;..9B;--@;-.../9/.9//B/F:9/?E@99:000FBFFA99;-GGFAC.A:..?FFGCFFGBGC:0C0</.GGDD=0.<EDA?C-G@?0<1EF@1?12?21G2HGGD1B11FBED@/ACGHEEB0F4BG>//EEEEE1EF5EGF3G@BC3GAEEAEFFDEBBFHHHHGCGEAE2?GGGEBF44EEE?GGF5FGBCGGFBFFFBFFA?AA3
@M02197:102:000000000-ALU3V:1:1103:26825:11395 1:N:0:1
GCTAAAGTCGTATCCTCCGCTTATTGATATGCTTAAGTTCAGCGGGTATCCCTACCTGATCCGAGGTCAAAAGTGGAAATGGGCTTCTGGAGAGCCGACCTGCAAATACCTTGGGCGCTTCTGTGCTGCGCTCACGGCCTGCGGGTGCGGGCTGCCACTGATTTTGAGGTGAGTCGCCGCACGAAAGGCGGGACAAGCACCCATAAACAAGCTGGGCTTGAGGGTTTAAATGACGCTCGAACAGGCATGCCCCCCGGAATACCAAGGGGCGCAATGTGCGTTCAAAGATTCGATGATTCAC
+
BBBABFFFFBAFGGGGGGGGGGEHFHDHGHFHGHGHHFGHHHHGGGGGFHHHHHHHHHHHHHFGEFEGHHEHFBFFHHHFHHHGH<H:HHGGHCHHGGGGGEHHFHFHHFGHHGGHG9CDDFH;HFHGHGGGGGHEFBCGCCFCCD?AFFFGGGGHHHHHHGGGGGGGGFFGFFFGGGGGGGGFDFGFEEFGGGFFGGHFFGGFGHHHHHHGFEEHFHFEGGHHHHHHHFGGGGFHHDHHGFGFFFGGGGGCCGHHGHGD3CGHHGGGGGHHHGGGGGHFBEGGBGGGCFFFFDFFAAAAA
@M02197:102:000000000-ALU3V:1:1103:25601:11407 1:N:0:1
GCTAAAGTCGTATCCTCCGCTTATTGATATGCTTAAGTTCAGCGGGTATCCCTACCTGATCCGAGGTCAACCTTAGAAATGGGTTTGTTTTACGGCGTAGCCTCCCGAGCACCCTTTAGCGAATAGTTTCCACAACGCTTAGGGGACAGAAGACCCAGCCGGTCGATTTGAGGCACGCGGCGGACCGCGTTGCCCAATACCAAGCGAGGCTTGAGTGGTGAAATGACGCTCGAACAGGCATGCCCCCCGGAATACCAGGGGGCGCAATGTGCGTTCAAAGATTCGATGATTCAC
+
A>AABD4@DAAFGGGGGGGGCGGHHGHHFFFFHHHHHHHHHHHGGGEEHFHHHHHHHHHGHHHFGGGFHHGGHHHHHHG4GFHGGGGFFHHHFGGGGFGGGHFHHGCGEG6HFFGGHFDGGGB@FGHHBGGHGFHGGGGFFFGFE9BCEGHHEFHHC=FFFGDDFC/CFBBAFDCFFD?DA?GEBBBBBEFCFFF:CFCFGGFFEDFCB?EFCCC0GDGGEHHD<FGGHDDHHGHDGHHFCCFE9?CHFHGDGFFFE?FGGCGHHHHGFE2GGFFGFGGGGFFFFBFFBBBBBA
@M02197:102:000000000-ALU3V:1:1103:28269:11443 1:N:0:1
GCTAAAGTCGTATCCTCCGCTTATTGATATGCTTAAGTTCAGCGGGTATCCCTACCTGATCCGAGGTCAACCTTTGAAAGAGTTTAACGGCCACGACCGCCCGCACTCCAAAGCGAATATGTATCACAACGCTTAGAGACGGACAGCTCGGCCGGAGACTTCAAGGCGCGCGGGAGCCGCGACGCCCAACACCAAGCGAGGCTTGAGTGGCGAAATGACGCTCGAACAGGCATGCCCTTCGTAATACCAAAGGGCGCAATGTGCGTTCAAAGATTCGATGACTCAC
+
AA3>>FFDFB3CGGGGGGGGGGGHHHHHHHHHHHHHHHHHHCHGGCEGGFFGGHFHG3GHGHHG;EG:HGEFHHHGFGF<91BGHHHFGEEEEA/EGECEGGGGCCCFHFGHFHG?FCGHHFHHFFBFFECD6EGHHH<0FDFFGEEHFDCGGGCFDCG8FGGBCFFGG?BG?AGCGGCBE?;F?B??ADFFEGFFGFFFBBEB?B/E>;0D=BEEFFF9FFDGGFFDGBGGE/CECGGGHHFA1ECHHGAEGGEDFG10EEE1F133DDFAFGCFFFBFD1AAAA
@M02197:102:000000000-ALU3V:1:1103:15509:11455 1:N:0:1
GCTAAAGTCGTATCCTCCGCTTATTGATATGCTTAAGTTCAGCGGGTAGCCCTACCTGATTTGAGGTCAGAGTCAAAAGGTTTTCTGCCACAAGGCAAGAAGGGTTCTGAGCGGGCTTGACGCGGAGCAAGGGACAAGACGAAACTTATTACGTCTGTCACGGATGCAAGCGATCCCACTAAGTCATTTGAGGCGAGCCGTGTAACCGGCAGGACGCCCATGTCCAAGTCCACGCCAGGTCATAAACCAGACGGGATTGAGATTTCATGACACTCGAACAGGCATGCCCTTCGGAATACCAAAGGGCGCAATGTGCGTTCAAAGATTCGATGATTCAC
+
CCCCBFFFFCBFGGGGGGGGGGGHHHHHHHHHHHHHHHHHHHHGGGGGGGHHHHGHHHHHHHGHGHHHHHHHHHHHHHHGFHHGHHHHHHGHHHHHHHGHHHHGFGHHHHHHGGGGGHGHHGGGGGGGHHHGGFGGHHHHGGGGGHHHHHGHGFHHGHEHHGHGGGGHHHGGHGHHGGGHHGHHHGFGGGGGGGGGGGGHFFDGFFGHHFGGGGFHHHFGFFFGHFHHFFEEGHHHHHHHHGFHHGHGHGFGHHHFHFHGHHGHHHHHHHHHHHGHHHHHHGHHGEGGGGGFHHHHGHHHHFGGGGGHHGFAEFGHGGGGGFGGGGFFFFFFFBAAAA
@M02197:102:000000000-ALU3V:1:1103:22320:11540 1:N:0:1
GCTAAAGTCGTATCCTCCGCTTATTGATATGCTTAAGTTCAGCGGGTAGTCCTACCTGATTTGAGGTCTAACATAAAAGTTATTAGAGTGGAGGGAGCGAAAACTTATTACGCATTCCACTTAGACATTTAAGACGAGCCACGGATGGCAGCGTCCAAAGCTCATACATAGAAAACTAGGTATGAGAGGTCTTATGACACTCAAACAGGCATGCCTTTCGGAATACCAAAAGGCGCAATGTGCGTTCAAAGATTCGATGATTCAC
+
BBBBBFFFFA?CFGGGGFGGCEGHFHGHHGHGFHHHGHHHFHHGGGGGGHHHHHHHHHHHHHHHGHHHHHHHHHHHHHHHHHHHHHHHHHGGHGGE>EEEHHHFHHFGFFEGFFAEFGFHHHHFGGGFGH3FFGFFE<>F?FCHFGGE?EACF@GGFHHFEFHFDFGFDHHGGHHFFGFHEGCFGHH::BBDEGFGCDFEHGHHGGAFEFE:EAABBFGBFEGA2EBHHEEEAEDFDHEEEBHFGFFDGGGCFFFF5BFFA?ABB
@M02197:102:000000000-ALU3V:1:1103:23829:11572 1:N:0:1
GCTAAAGTCGTATCCTCCGCTTATTGATATGCTTAAGTTCAGCGGGTAGTCCTACCTGATTTGAGGTCTAACATAAAAGTTATTAGAGTGGAGGGAGCGAAAACTTATTACGCATTCCACTTAGACATTTAAGACGAGCCACGGATGGCAGCGCCCAAAGCTCATACATAGAAAACTAGGTATGAGAGGTCTTATGACACTCAAACAGGCATGCCTTTCGGAATACCAAAAGGCGCAATGTGCGTTCAAAGATTCGATGACTCAC
+
CCCCCFFFFCCFFGGGGGGGGGGHHHHHGHGHHHHHGHHHHHHGGGGGGHHHHHHHHHHHHHHHGHHGHHHHHHHHHHHHHHHGHHHHGHGHHGGGGDEHHGHHHFGFHDFGHHHFFGGGHHHFHHGHHHGHGHHHGGCGEHHHHHHGHHGGHGHHHHHHFFHGFHHHHHGHHHHHHHEHHHHHHGHHHHHHHHHHHGGGHHHFGFFHHHHHHHGFGGBHHHHHHGHHHGGGGGHHHGGFGGGGFCGGGGGGGFFFFFFFBBBA@
@M02197:102:000000000-ALU3V:1:1103:15193:11827 1:N:0:1
GCTAAAGTCGTATCCTCCGTTATTGATATGCTTAAGTTCAGCGGGTATCCCTACCTGATCCGAGGTCAACCTTTGAAAGAGTTTAACGGCCACGACCGCCCGCACTCCAAAGCGAATATGTATCACAACGCTTAGAGACGGACAGCTCGGCCGGAGACTTCAAGGCGCGCGGGAGCCGCGACGCCCAACACCAAGCGAGGCTTGAGTGGCGAAATGACGCTCGAACAGGCATGCCCTTCGGAATACCAAAGGGTGCAATGTGCGTTCAAAGATGCGATGATTCAC
+
A1AAABDDD?A?CA3A11A11AFGBEGFFFHH3FA1AFGE2D0A///1AFFBHAE1GHGHDCEA;BBC@GGFG8HE1FFC91BGBB>E>E//>>EGGCECGEFFFBGFEFHFFGFC0FHHDGHH;FGFC@?A<EFAFEBCACCCEEFFCGC<HD=@=0FFFF?C?@C@/?F?CCC@E@@/@@>@>9CFB5>9A/@EB1BFF1B@FF#AE=D@2>EFFF/GB/@FB9@B?EF//?/GGGHF2G2:GBF10BF0A1FBHGEAE0G1B3GDBGEAA1FFBFFF1AA>1
@M02197:102:000000000-ALU3V:1:1103:10295:12280 1:N:0:1
GCTAAAGTCGTATCCTCCGCTTATTGATATGCTTAAGTTCAGCGGGTAGTCCTACCAATCTGAGGCCGATGAATTGAAATTAAATCCCTTCCTCTCTTCCAAAGAAGCGAGGCATGGGCGGGGTTCAGAAGCACTCCAACCAGCAAAACGTCGCGTCCAGCTCCTCGACCCTGCGCCTCTCCTCTCCGAAGTCCTGATATTATCCAAACCCGGCAGGGAAAGACGTGGGAGAAATAACGAGCTTCCGTCCGTCTTGCCAATCGAATGGATGCGCTAATGCATTTCGAGGGAGCCCCCGTGGAAGATGGCAAGACCCTCAATCCCGATCCGCCAGCTTTCTCAACTAAATAAGAAAGCTGTCGTTCGAAGCAATTCGCGGCCCTCAACCAGGCATGCTCCCCAGATTAGATCTGCCGGGAGCGCAAGGTGCGTTCAAAGATTCGATGATTCAC
+
A@A3>@FDFABFGGGGGGGGCEGHHHGHHHHHHHHHGEGGHHHGGGGGGHHHHAAFEGGHHHBFGEGG?01F5BG3FGGGHHH4FBGFGB2GDFHHGBDGHHFG3GCBE?/><FB00/G///-<CAG1D0G/G/CCBG/GEF.GCGBGFGC:---;?B./CBFGBBD.A-9CFEBB.D.9FFBB/BBABA>EFFF//BFBFBBF/;:/;AA-@=-9--...9B...+/9#99F9;BFFD..-5B#4>:9....//;9.///FBFB;/-9-;AFBFBB9;/..B9-BB9..CB9---.C0C:0C/0;/:CCFC:CHDD<C.--AC<--??ACFD?2@@/BGHG>EFD22>222GB2C/////0F/?DB443CE>>/>/B1123313B13533@FFA0102GD5A5G5BGB102EA2FAEEA?HHHHGECFCGFFFFFFGGFFFFFFFFABBAA
@M02197:102:000000000-ALU3V:1:1103:6582:12704 1:N:0:1
GCTAAAGTCGTATCCTCCGCTTATTGATATGCTTAAGTTCAGCGGGTAGTCCTACCTGATTTGAGGTCTAACATAAAAGTTATTAGAGTGGAGGGAGCGAAAACTTATTACGCATTCCACTTAGACATTTAAGACGAGCCACGGATGGCAGCGCCCAAAGCTCATACATAGAAAACTAGGTATGAGAGGTCTTATGACACTCAAACAGGCATGCCTTTCGGAATACCAAAAGGCGCAATGTGCGTTCAAAGATTCGATGATTCAC
+
A1A11D1FFA1>AGFGGGGGGGGHHHHHGHGHHHHHHHHHHHHGGGGGGHHHEHHHHHHHFHHHG9HG1GBFC2GGFHG#GFG8FBE1C<0FEEGGE/FGFEGGBDB2>FAFAEDF<6FBGGF2@B#1BDFB1>BA0<#?/00?4B0AE?C>1?3DE@3GHH9HGFHGBGEGGF@GGF?B'@@CBF@0;55DGGBGG3:GHHHHGFHFGCEEAGEEBECGHF;ECGHHF?G;E?FBHF?GEFGGGGGGGGGFBF4FFFFD>AAA>
@M02197:102:000000000-ALU3V:1:1103:22169:12678 1:N:0:1
GCTAAAGTCGTATCCTCCGCTTATTGATATGCTTAAGTTCAGCGGGTAGTCCTACCTGATTTGAGGCCAGATGTCAAGAAGTTACACACAAGTGTGTAGGGTATAGAAAGCAGACTATTGTCAAGTCCTGGCCACAAGCGAGCTTGTGTCCTAAGCGAAATACTTATTACGCCTAGGGGAACCAGTCAAAGACTAATCCAGCTTACATTTTTAAGGCGAGTCAACTTGGCATTGACAAACGCCCACATCTAACATCCAAGCTCGGATTAACCAAACTTGGAGTTGAGGTTTTCATGACACTCAAACAGGCATACTCTTCGGAATACCAAAGAGTGCAATTTGCGTTCAAAGATTCGATGATTCAC
+
BBBBBFF5FABFGGGGGGGGGGGGCHHGCFHHHHHHHHCHHHHGGGECGHHHHHHEHGFHHHGFFHGGHHHHHHHHHHEFHHHHHHHHGGGG3BBFFGHHGEEHHHHHEEHHHHHHHHHHHHHHHHHFHBGGHHAGHHGGGGGGGFGCFGHHHGFHGGDHHGHGHHHHHHGCGAEHGHFGHHGGHGHHHHHHGHHHHFCGFHFFGHHHHHHFGGGEGDFFFFGGGEHHHGGFHFFBGGGGFGFFGFFGEDGEGF3ACB1GGFFHHHHG1GEHHHHHHFGEBHGHHHDGGBFFHHFFHHHGFEHGDHHFF5GHHHFE?DFFHFFBEFFBHHHHHHHHHHAEE2HGFGGGGGEFFFFFFFFF??BBA
@M02197:102:000000000-ALU3V:1:1103:9279:12802 1:N:0:1
GCTAAAGTCGTATCCTCCGCTTATTGATATGCTTAAGTTCAGCGGGTATTCCTACCTGATCCGAGGTCAACCTTGTAAAAATGGGTTATAGTACCGTGCCGGGGGACCTTTCAACTCCGTGCGTGCTTAAAAAGCTCGTTGCACCGAGAGTCCCACGGACGCCTTCATTACTTTTGGGACCGGTCGGGGGTGAACCCGGACCTAGATCCAACAACAAGCCAGGCTTGAGAGGTGATAATGACGCTCGAACAGGCATGCACCTCGGAATACCAAAGGGCGCAATGTGCGTTCAAAGATTCGATGATTCAC
+
A@AAAFFFF1>1BEGGGEAEEE0133DFGGGGHFHHFGHHH2GCA?EEHHHGGE1GG1GH1GHGGGECFHHH0EGEGHHHHGHH0#BFFHH&BFDA>FFEC@FCFFACG6FHHGFHHFC?@ACF0CF%DHF?FAG$GC0>F6GDC@0<<CC:GCGHC-@@.?1%DF911CFACGHHCGEFB=<C>@<@@B60@AEF?2B;(@B1>FFFFFFFEEFFEHEGFF11FE9G9F:@GFFF@FFFFFEBFED1FB111D2GBA////BAGEDDA0DF00AA0AA13DA0A0GFA33A3BA111CDB13D111>1
@M02197:102:000000000-ALU3V:1:1103:2032:12913 1:N:0:1
GCTAAAGTCGTATCCTCCGCTTATTGATATGCTTAAGTTCAGCGGGTATCCCTACCTGATCCGAGGTCAACCTTAGAAATGGGTTTGTTTTACGGCGTAGCCTCCCGAGCACCCTTTAGCGAATAGTTTCCACAACGCTTAGGGGACAGAAGACCCAGCCGGTCGATTTGAGGCACGCGGCGGACCGCGTTGCCCAATACCAAGCGAGGCTTGAGTGGTGAAATGACGCTCGAACAGGCATGCCCCCCGTAATACCAGTGGGCGCAATGTACGTTCAAAGATTCGATGATTCAC
+
AAAAABDB3>>FFGGGB1ECEE0A3DDG3FDEG2E1G222D21BAA//FBDFBG0FGEBB11AEAEEG1D10FF#@BD;::B>>FEFGC$B2BFEEE;@A;B1F/?/</9BGHCCCCDGHGG/BFH29%?93FB;CCGGFCFGFF?CAFBGC;<GCC...-;BCB@;79;7EFE#@?@'G@A;@@@:A@@/9BGGFEC0F7G9;FBC=?@CC<</F<F:G=@FE///<F/<?;?BD?1;0<</;/E?FF2FFHG0FAA0000E1EBAB0A11B1GFFCGEBGBCFFFFD>A>11
@M02197:102:000000000-ALU3V:1:1103:3190:13266 1:N:0:1
GCTAAAGTCGTATCCTCCGCTTATTGATATGCTTAAGTTCAGCGGGTATCCCTACCTGATCCGAGGTCAACCTGAAAAAATAGATTTAGAGGTGGCCGGGCCCACAAGACCTTGCAACTCGACGCGTGCTCCGGAAAGCTCAGTGCGAAGAGGGTCCCATGGACGCCCGTCATTGTCTTTGAGACCAGTTGGCCGCGAGCGGTCCAACGCGGTCCAACACCCGAAACGCCCGCGGTAAAGCAGGGTTTTGGAGGGAGGATAATGACGCTCGAACAGGCATGCCCTTCGGAATGCCAAAGGGCGCAATGTGCGTTCAAAGATTCGATGACTCAC
+
1>AAAFFFDA11BFGGGGEFGGGHHFHGHHHFHHHHHGHHBGFGGGGGFHHHHHHHHGGHHHHGGGEFHHHHHHFHHHEGF1F1EGFD2G@01/?FGCGCCEGEGAE0EHF:FFHHDFCGCA/0<@CGCGBFFBCCCHHHHHBD<G;ECA9:AA7GCHC;@G0::A@ABBBBACCFF090CFE:GGGG;CBFBF@=CCC>?;;>@FFFB@<>1??B/CEEBA@/BB?@E;E@AFFB;1FGFFCEF?1B0/GHFGHHHGGGDCE/EEE0HCGFGFGFFGHFE?GGAEGED1HGFFD10FE0EAEBB1GECGGFA3BB3FGGGBFFFFFD>A1>>
@M02197:102:000000000-ALU3V:1:1103:3172:13266 1:N:0:1
GCTAAAGTCGTATCCTCCGCTTATTGATATGCTTAAGTTCAGCGGGTATCCCTACCTGATCCGAGGTCAACCTGAAAAAATAGATTTAGAGGTGGCCGGGCCCACAAGACCTTGCAACTCGACGCGTGCTCCGGAAAGCTCAGTGCGAAGAGGGTCCCATGGACGCCCGTCATTGTCTTTGAGACCAGTTGGCCGCGAGCGGTCCAACGCGGTCCAACACCCGAAACGCCCGCGGTAAAGCAGGGTTTTGGAGGGAGGATAATGACGCTCGAACAGGCATGCCCTTCGGAATGCCAAAGGGCGCAATGTGCGTTCAAAGATTCGATGACTCAC
+
BBBBBFF5533>FGDAGG?EGGGGGGHHHHFHHHHHGHB5GFGDGGGGGHHHHHHHHHGH5DFDEGEGGHEHFG?GHFGCCDGFHHH@FGFHBEF1EEEEEEGGFDHF<HG:HDFGFC7F9F@CDCA<DGGHGFFFCH0<GB9DGH5FFEFEFG:HEHGHGHEG--BBFGFGGGFBFGBFFGGEFGGGFFGGFC@@A?;>>>C9/C9DC@CC1AEFCCCGDFC@C@GGGBEB?FF;GDGEC1EEF1HFFEFFFEHHGHHHHHFAAEEFHGHHHHGEHHFGGGGECGFFHFHFHGHHFE2GGGHFHFGGCFFGCGGGFGEAGFFFBFFFBBAAA
@M02197:102:000000000-ALU3V:1:1103:24745:13568 1:N:0:1
GCTAAAGTCGTATCCTCCGCTTATTGATATGCTTAAGTTCAGCGGGTAGTCCTACCTGATTTGAGGTCTAACATAAAAGTTATTAGAGTGGAGGGAGCGAAAACTTATTACGCATTCCACTTAGACATTTAAGACGAGCCACGGATGGCAGCGCCCAAAGCTCATACATAGAAAACTAGGTATGAGAGGTCTTATGACACTCAAACAGGCATGCCTTTCGGAATACCAAAAGGCGCAATGTGCGTTCAAAGATTCGATGATTCAC
+
CCCCCFFFFCAFGGGGGGGGGGGGHGHHHHHHHHHHHHHHHHGGGG8GGHHHHHHHHHHHHHHHGHHHHHHHHHHHHHHHHHHHHHHHHHGHHGGGGGGHHGGHFHFFHFHGGGGGFHHHHHGFGHHHHHGHFGGHHGGGGGHHFGHGHGGGHCHGHHHGHFFHGHHHHHHHHHHHGHHHGHHHGHHHHHHHHHHHHHHGHGHHHHHHHHGHHHGGGGHHHHHGFGGHHGGGGGHHGHGGGGHGGGGGGGGGGFFFFFFFCCBAB
@M02197:102:000000000-ALU3V:1:1103:18248:13790 1:N:0:1
GCTAAAGTCGTATCCTCCGCTTATTGATATGCTTAAGTTCAGCGGGTATCCCTACCTGATCCGAGGTCAAACTTAGTGGGTGAGGCTTGCTGGACACCTGTGCTAAAGGCAACGAAAGCGCGAGTCTGCTGCGCTCGAAGCCAATACACAGGCCGCCAATGATTTTAAGGCGAGTCCGCGCCAGGAGGCGGGACAAAGACGCCCAACCCCAAGCAGTGCTTGAAGGGTTAGATGACGCTCGAACAGGCATGCCCTAAGGAATACCAAAGGGCGCAATGTGCGTTCAAAGATTCGATGATTCAC
+
AAAA1DF3B1AC1B3GGFFG?E01A3AAA333DA211D2F2GHGEG//BG2AAF0AAB0GG1FAEEEGFGHBD1@12FFA9E/;EC;H?/19100%EE0;GHBDGHHHH#$9?E/?E/C@CCCGG0GHFDA?9/@AFCHFBFFFGC:DCCGCC<BCGGDGFGB<G1C?CGCHCCCFGCCHF9B/9/CBGHEFG@BFEBFEFE2>9/>#A1GFGF@0:BF91HGFEABFHFGBFEEEA0EEB1FF11A0A/0F1EDEFDDBB1EHGGHGGEAGHHHG?GEECB1D3FEGAGG1CBFFFD1A111
@M02197:102:000000000-ALU3V:1:1103:10465:13902 1:N:0:1
GCTAAAGTCGTATCCTCCGCTTATTGATATGCTTAAGTTCAGCGGGTATCCCTACCTGATCCGAGGTCAACCTTAGAAATGGGTTTGTTTTACGGCGTAGCCTCCCGAGCACCCTTTAGCGAATAGTTTCCACAACGCTTAGGGGACAGAAGACCCAGCCGGTCGATTTGAGGCACGCGGCGGACCGCGTTGCCCAATACCAAGCGAGGCTTGAGTGGTGAAATGACGCTCGAACAGGCATGCCCCCCGGAATACCAGGGGGCGCAATGTGCGTTCAAAGATTCGATGATTCAC
+
AAAA1@F3BAACGGGGGGGGGGGHHHHHHHHHHHHHHHHHHHHGGGGGHHHHHHHHHHGGHHHGGGFHHHHHH:HB@GGGDGFFFFFFGCGDHG>>E8GCFGHH9C<EEC:FGFGHHHFFGFFFFFGFGHHFGHHGGCAFEEBGCACFFHHBFHCGFFHAC@:.ACBGGFFEA.EA;B9DGCFGAB?@@?FC.0CBEFFFFCACAGFEGBHBFFH<FGFD0GHGGGGGHHGHHHGGGHGHGGGGEF0FHHHHHFHGGGGGGGGHHHHGGGGHGGGGGGGGGGFFFFFFFBCBBA
@M02197:102:000000000-ALU3V:1:1103:19894:14164 1:N:0:1
GCTAAAGTCGTATCCTCCGCTTATTGATATGCTTAAGTTCAGCGGGTATCCCTACCTGATCCGAGGTCAACCTTAGAAATGGGTTTGTTTTACGGCGTAGCCTCCCGAGCACCCTTTAGCGAATAGTTTCCACAACGCTTAGGGGACAGAAGACCCAGCCGGTCGATTTGAGGCACGCGGCGGACCGCGTTGCCCAATACCAAGCGAGGCTTGAGTGGTGAAATGACGCTCGAACAGGCATGCCCTTCGGAATACCAAAGGGCGCAATGTGCGTTCAAAGATTCGATGATTCAC
+
BBCACFFFFABFGGGGGGGGGFGHHHHHHGHHHHHHHHHHHHHGGGEEHHHHHHGHGGHHHHHGGGGHHHHHHHHHHHHHHHHFFGGHHHHHGGGGGGGGGHHHHGGGGGGHHGHHHGHHGGGGGHGHHHHHHHHGHGGGHHHHHHHGHHHHHHHHGHHGGGGGHHHHGHGHGGGGGGGGGGGGGGGGHGHFHHGHHFFGFFGGGGHGHGHHHHHHHHHHHHGFGGGGHGEHHHGHHHHHGGGGGGGGGHHHHEGHGHFGEGGCGHHGFGGHGGGGGGGGGGFFFFFFFBA?AA
@M02197:102:000000000-ALU3V:1:1103:6518:14297 1:N:0:1
GCTAAAGTCGTATCCTACGCTTATTGATATGCTTAAGTTCAGCGGGTAGTCCTACCTGATTTGAGGTCTAACATAAAAGTTATTAGAGTGGAGGGAGCGAAAACTTATTACGCATTCCACTTAGACATTTAAGACGAGCCACGGATGGCAGCGCCCAAAGCTCATACATAGAAAACTAGGTATGAGAGGTCTTATGACACTCAAACAGGCATGCCTTTCGGAATACCAAAAGGCGCAATGTGCGTTCAAAGATTCGATGACTCAC
+
>AAAAFFFFAAFAEGG3BAECG0FGFGGFG333B211FF7HB2;0FEEFH22A;;0;AA9HHBGAFA0AF2FFFDGFDFHFBGFGGBEB6ECEEE///0GE?6<1F<BFG>>E6CGFHHEDFD1GGFBGH+>B#DC5ECC?00FAA81?G>00/FB>G8@A<2@=GBGHGHFGHC1G;0EHHGGC1GG1;1EB9HF9;D7GCG9B9EB1AEFAAAAAFEAGB:D//HFFGEEEE11BF00A0E1BFGF3BEG1FCD3DBD?A1AA
@M02197:102:000000000-ALU3V:1:1103:23164:14331 1:N:0:1
GCTAAAGTCGTATCCTCCGCTTATTGATATGCTTAAGTTCAGCGGGTATCCCTACCTGATCCGAGGTCAACCTTAGAAATGGGTTTGTTTTACGGCGTAGCCTCCCGAGCACCCTTTAGCGAATAGTTTCCACAACGCTTAGGGGACAGAAGACCCAGCCGGTCGATTTGAGGCACGCGGCGGACCGCGTTGCCCAATACCAAGCGAGGCTTGAGTGGTGAAATGACGCTCGAACAGGCATGCCCCCCGGAATACCAGGGGGCGCAATGTGCGTTCAAAGATTCGATGATTCAC
+
CCCDDFFFFBAFGGGGGGGGGGGHHHHHFHHHHHHHHHHHHHHGGGAEFHHHB3GCBEEFH51AEF12FEGGHFFFGHF?FHFHFFFHHHCFFFAEEEEFFGFGHFFFDA<GHGHHDB?FFF?FFFFHHGFFFHFCFEFFFGHHFFFFFGFBCGHFFFFFFFFFFEFFFFFFFFAFFFEDGGGGGGGGGFBFFFFFGG<GGHGGGH<GHHHGG:H;HHHHGHHGGGGGHHGHHHHHHHHHGGGGGGGHHGFHHHHGGGGGGE2CFGHGGGGHGGGGGGGGGGFFFFBFFBBBCC
@M02197:102:000000000-ALU3V:1:1103:13506:14324 1:N:0:1
GCTAAAGTCGTATCCTCCGCTTATTGATATGCTTAAGTTCAGCGGGTAGTCCTACCTGATTTGAGGTCTAACATAAAAGTTATTAGAGTGGAGGGAGCGAAAACTTATTACGCATTCCACTTAGACATTTAAGACGAGCCACGGATGGCAGCGCCCAAAGCTCATACATAGAAAACTAGGTATGAGAGGTCTTATGACACTCAAACAGGCATGCCTTTCGGAATACCAAAAGGCGCAATGTGCGTTCAAAGATTCGATGACTCAC
+
DEDDEFFFFCBFGGGGGGGGGGGHHHHHHHHHHHHHHHHHHHHGGGGGGHHHHHHHHHHHHHHHGHHHHHHHHHHHHHHHHHHHHHHHHHGHHGFGGGGHHHGHHHHHHHGGGHHGHHHHHHHHHHHHHHGHHGHGHGGGHHGHHHHGHHGGGFHHHHHHHHHHHHHHHGHHHHHHFHHGHHHHHHHHHHHHHHHHHHHGHHHHHHHHGHHFHHGGGGHHGHHHHGHHHGGFGFHHGHGGEGGGGGGGGGGGGBFFFFFFCBCBC
@M02197:102:000000000-ALU3V:1:1103:28814:14452 1:N:0:1
GCTAAAGTCGTATCCTCCGCTTATTGATATGCTTAAGTTCAGCGGGTATCCCTACCTGATCCGAGGTCAAGAGTGTAAAAATGTACTTTTGGACGTCGTCGTTCTGAGTGCAAAGCGCGAGATGTACTGCGCTCCGAAATCAATACGCCGGCTGCCAATTGTTTTGAGGCGAGTCTACGCGCAGAGGCGAGACAAACACCCAACACCAAGCAAGGCTTGAAGGTACAAATGACGCTCGAACAGGCATGCCCCACGGAATACCGAGGGGCGCAATGTGCGTTCAAAGATTCGATGACTCAC
+
BBBBBFF5DABFGGGGGGGGCEGHGF5FGHHGHHFFHHGHHHHGGGGEGG5FGHFEFHGHGHHGGGGHFBFFGFGHHHHHHHH9FHHHGHHG:FCFFEEGGGGHFHGFHHHHHFHHGGGGGDGHBFDFGFDFGGDDCF;7GFBB;HH.C@.DCGGGGHHHHFFHGHAEHFGGGGGFGFA?DGC?B?ADFFHGFFFFFFEHFEA/9EDHHGEFFFFFBHGFGHHFGFFBHFFFFDGFFFHFHGF?A2EE?E?FBFGGFFGB?AGHEAB2EA5GHCGEEFGFGGGBGECGFFFFFFD@AA>3
@M02197:102:000000000-ALU3V:1:1103:23307:14524 1:N:0:1
GCTAAAGTCGTATCCTCCGCTTATTGATATGCTTAAGTTCAGCGGGTAATCTTACCTGATTTGAGGCCAGAAAGGAATACATAAAGAATTATGTATGTGTGTGTTTGTTTGGTAGCAGATGACAAAAGCACAAGATTTTTATGGGTTTGCCTTAACAAAAATCTATGGCTGACACTCATCCACTCATACTTTTAAGGCAAGGTGATACAAAGAGGCTAATCACCTCACCAAGCCCAAGGTCCCGTTAAAAGAAGTTTTCATAAAAAAAACCTTTTAATTGAGATAGTCACGAGACCCAAACAGGCATGCTCCGAGCAATTCCAAGTAGCGAAAGCTACAATCAGAGACTCGATGACTCAC
+
AAAAAFD33AAFG13FBGGA0AEGHCHFGGFEDEHHHF2AAFDEEC/EHFBEDFBGGFBFHHGFFHGAFEHBEFFGBFGHFG21BFFFDFHHHF2GHFHB0GGGEFCFGHH/FEGCGFBFBGG1BFGB0GHF0G0FGFG8F;GFFB0<<818B1DGFFGGGHGFHBGBCGE9HHHH<<1>1G1,GH3GDGHHHEGF><GAGFF>1=FGB?C8BG73AGCCC#C01CG/AF?<9B1<99<#?C/F;B11FB2110>1B2B1//>/FB1@1>@B1112@22B111D2/0//0100///011B111111B/////1B11111111A100A00133B33311331BA3BB11B13DB1111A>1
@M02197:102:000000000-ALU3V:1:1103:25473:14486 1:N:0:1
GCTAAAGTCGTATCCTCCGCTTATTGATATGCTTAAGTTCAGCGGGTATTCCTACCTGATCCGAGGTCAACCTGAAAAAAGTTTTAGAGGCGACCGGGTCCCTGGGCCCTTGAAACTCTACGCGTGCTCCGGAAAGCTCAGTGCGAAGAGGGTCCCTGGGACGCCGTCATTGTCTTTGAGACCAGTTGGCCGCAAGGCCAACGCGGTCCAACACCAAACCCGGGGGTTTGAGAGAGGATAATGACGCTCGAATAGGCATGCCCTTCGGAATGCCAAAGGGCGCAATGTGCGTTCAAAGATTCGATGACTCAC
+
CCCCCFFFFCCFGGGGGGGGGGGHHHHHHHHHHHHHHHHHHHHGGGGGHHHHHHHHHHHHHHHGGGDHHHGHHHHHHHHGGGHHHHGHHHGGGGGGGGGGHHHHGGHHFHHGHFHHHHHHHGGGCFGGHHGGFGGHHHHHGGHHGGGGGHHGGHHHHHHGGGFGGGGGHGHFHHHHHHHGFFFFGGFGFFGHGHHHHGFGGGGGHHHHHGHGHGGGGFGGGGGGGHEHHHFGHHHHHGFGHGGGFEEGGHHHHHHGHHGGECGEA3GHHHHHGHHHGGGGGHGBHGGFGHGGFGGGGGGGFFFFFFFBBCCC
@M02197:102:000000000-ALU3V:1:1103:9369:14592 1:N:0:1
GCTAAAGTCGTATCCTCCGCTTATTGATATGCTTAAGTTCAGCGGGTAGCCCTACCTGATTTGAGGTCAAAGTCAAAAGTGCGCGATGGCAGATTATGAGCAGTCATCACCACAAGGAGAGACGAAACTTATTACGTCTAACACTGATGTGGGATGTTCCACTAAGTCATTTAAGGCGAGCCATTGCTGGCAGACGCCCATGTCCAAGTCCAACCAGGTCAAAAACCTAGGAGGATTGAGATTTCATGACACTCAAACAGGCATGCCTTTCGGAATACCAAAAGGCGCAAGGTGCGTTCAAAGATTCGATGATTCAC
+
BABCBFFFFCCFGGGGGGGGGGEHHHHHHHHHHHHHHHGHHHGGGGGGGHHHHHHHHHHHHHHHGHHHHHHHHHHHHHHHHHGGGGGGGHHFFHHGHHHHHHGHHHHHHHHHHHHFHHHHGHHGCHGGGHFHHHGHHHGHHHHH9HHHHHHHGHHHHHHGHHHHHGGHHHHHHHHHGHGHGCGHHGGHHHGGGGHHGGHHHGFGHGHFHGGHHGHHHHGFGGHHHHHHHHHHHHHFGHGHGHHHGHHHHHHGHGHHHHHHHHHFHHGGGGHHHHHHHGHHHGGFGGGHHHGGGGHGGGGGGGGGGFFFFFFFBBAA?
@M02197:102:000000000-ALU3V:1:1103:23454:14777 1:N:0:1
GCTAAAGTCGTATCCTCCGCTTATTGATATGCTTAAGTTCAGCGGGTAATCTTACCTGATTTGAGGCCAGAAAGGAATACATAAAGAATTATGTATGTGTGTGTTTGTTTGGTAGCAGATGACAAAAGCACAAGATTTTTATGGGTTTGCCTTAACAAAAATCTATGGCTGACACTCATCCACTCATATTTTTAAGGCAAGGTGATACAAAGAGGCTAATCTCATCACCAAGCCCAAGGACCCGTTAAAAGAATTTTTCATAAAAAAAAACCTTTTAATGGAGATATTCACGACACTCAAACAGGCATGCTCCGAGGAATACCAAGGAGCGCAAGATGCGTTCAAAGATTCGATGACTC
+
CCBCCFFFFBBFGGGGGGGGEGGHHHHHHHHHHHGHHHHHHHHGGGGGHHHHHHHHHHHHHHHGGHGGHHGHHHHHHHHHHHHHHHHHHHHHHHHHHHHGGGHHHHHHHHHGGHHHHHHHHHHHHHGHHHHHHGHEFGHHHHHHHHGF8HFFHHHHHHGHHHGGHHHHGGGHH:HHHHHHHHGHGHHHHHHHHHHGHHGHGGDBG1HGHHHGHGGFGHHHHHHFFFGFGFGFEGGGGGGGFFFFHHGHHHFEHFHHHHGF/CGGGGGHGFGHHFGHFHHGFBHHGHGHGGGHHFGGFHHHEHHHFHHHGCGGGHHGHHHGFHHHHGGGGGCFGHGGGGGGGGGGGGGFFFFFFFCCCBB
@M02197:102:000000000-ALU3V:1:1103:17228:14988 1:N:0:1
GCTAAAGTCGTATCCTCCGCTTATTGATATGCTTAAGTTCAGCGGGTATCCCTACCTGATCCGAGGTCAAGAGTGTAAAAATGTACTTTTTGGACGTCGTCGTTATGAGTGCAAAGCGCGAGATGTACTGCGCTCCGAAATCAATACGCCGGCTGCCAATTGTTTTGAGGCGAGTCTACACGCAAAGGCGAGACAAACACCCAACACCAAGCAGAGCTTGAAGGTACAAATGACGCTCGAACAGGCATGCCCCATGGAATACCAAGGGGCGCAATGTGCGTTCAAAGATTCGATGATTCAC
+
AA?AAF4DBAAFGGGFGGGCFGGHHFCGFHHFHFHFFAFGFFFGCCAEHFHEGFHFFFHHGEFAE0EGFGBFFEGHFGEGFH3GBHHGFB@?EGG>EE/>?79BGGHFGFFEGGBBF?EFBBCGE>FFD@:/<DDGHGD001FGBGCGA@F@D?GFCGGHHHHGH2/CCG<?DG:FBBFFFHHBFAEFFGDFCGGFCGFFFHEFDEFFGGGGFFFBBFFGFFFFF;@2GFFEBFFG1FEHGFHHFHEA?EAA555HFGBFFHHFCEGGGGHGGHGGGGHGFGGGGGGGGFFFFFFF?ABAA
@M02197:102:000000000-ALU3V:1:1103:7472:15160 1:N:0:1
GCTAAAGTCGTATCCTCCGCTTATTGATATGCTTAAGTTCAGCGGGTATCCCTACCTGATCCGAGGTCAACCTTAGAAATGGGGTTGTTTTACGGCGTAGCCTCCCGAACACCCTTTAGCGAATAGTTTCCACAACGCTTAGGGGACAGAAGACCCAGCCGGTCGATTTGAGGCACGCGGCGGACCGCGTTGCCCAATACCAAGCGAGGCTTGAGTGGTGAAATGACGCTCGAACAGGCATGCCCCCCGGAATACCAGGGGGCGCAATGTGCGTTCAAAGATTCGATGACTCAC
+
BBBBAFFFFBAFGGFGGGGFGGGFHHHHGFGHHHHHHFHF5GHGGGGGHHHHHHHHF3FHHFHEGGGHFHHHHHGHHBEFHFGGFEFGHHHFGAEEGGGGEHBFFED?DF:FGGGHHHHHGGFFFH:G;FGGFHHGGGGGDFFGFFGGCFHHHHHHHGFFFFFGGGGGGGFFFEAFDGG??DDFAGFFFFGFFBHHEFHGGEGFGHHEDBGFHFHHFHHHHGBDD/GGHHFFHHHHGFFGGFFEEGGGGGF5G3AEGFEEE?EDHHHGGGGCGGFGGFGGGGFFFD5FFBBBAA
@M02197:102:000000000-ALU3V:1:1103:15500:15172 1:N:0:1
GCTAAAGTCGTATCCTCCGCTTATTGATATGCTTAAGTTCAGCGGGTATCCCTACCTGATCCGAGGTCAACCTTAGAAATGGGTTTGTTTTACGGCGTAGCCTCCCGAGCACCCTTTAGCGAATAGTTTCCACAACGCTTAGGGGACAGAAGACCCAGCCGGTCGATTTGAGGCACGCGGCGGACCGCGTTGCCCAATACCAAGCGAGGCTTGAGTGGTGAAATGACGCTCGAACAGGCATGCCCCCCGGAATACCAGGGGGCGCAATGTGCGTTCAAAGATTCGATGACTCAC
+
CDDCCFFFFBBFGGGGGGGGGGGHHHHHHHHHHGHHHHHHHGHGGGGGHHHHHHHHHHHHHHHGGGGHHHHHHHHHHHHHHHHGFGGHHHHHHGGGGGGGGHHHHGGGGGGHHGHHHHHHGGGGGHHHHHGHHHHGGGGGGHHHGGGGGHHHHHHHHHHGGGGGGGGHGGGGGGGGGGGGGGGGGFGGGGGGGGHHHHGGGHGGGHFFHHHHHHHHHHHHHHHFGGGGGHGHHHHHHHHHGGGGGGGHHHHHHHHGGGGGGGGHHHHGGGGHGGGGGGGGGGFFFFFFFCCBCB
@M02197:102:000000000-ALU3V:1:1103:7792:15627 1:N:0:1
GCTAAAGTCGTATCCTCCGCTTATTGATATGCTTAAGTTCAGCGGGTAGTCCTACCTGATTTGAGGTCTAAACTAAAGAGTATTAGAGTGGAGGGAGCGAAAACTTATTACGCATTCCACTTAGACATTTAAGACGAGCTACAGAATGGCAACGTCCAAAGCTCATACATAGAAAACTAGGTATAAGAGTCTATATGACACTCAAACAGGCATGCCTTTCGGAATACCAAAGGCGCAATGTGCGTTCAAAGATTCGATGATTCAC
+
BABBBFFFFBAFGGGGGGGGGGGHHHHHHHHHHHHHHHHHHHHGHHGGHGHHHHHHHHHHHHHHHHHHHHHHHHHGHHHHHHHHHHHHHHHHHGHGFFFHHGGHHHHHHGHHHHGGHHHHHHHHHHHHHHGHFGHHHHHHHHHHHHHHGHGHGHHFHHHHHHHHHHGHHHHHHHHHHGHHHHHFGHHHHHHHHHHHHHHHGFHHGFGHHGHHHHHGGFFGHHHHHGFFFGGEGGHHHHGGGGHGGGGGGGGGGFBFFFFFBABBA
@M02197:102:000000000-ALU3V:1:1103:11831:15880 1:N:0:1
GCTAAAGTCGTATCCTCCGCTTATTGATATGCTTAAGTTCAGCGGGTATCCCTACCTGATCCGAGGTCAAAAGTGAGAAAGTACGCTTTATGGGTACCAGTATAACGGCTTAGATCGCAAAATGTGCTGCGCTCCAAAGGCCAATATGCCGGCTGCCAATAATTTTAAGGCGAGTCCAGCCGCAGAGGGCAGGACAAACACCCATCACCAAGCAAAGCTTGAAGGTACAAATGACGCTCGAACAGGCATGCCCCATGGAATACCAAGGGGCGCAATGTGCGTTCAAAGATTCGATGACTCAC
+
BBBBBFFDDAAFBCFGFFEECFCGHDFGHHGFHHFHHHHGB5FE2EFAFBBBGHGHDEGGDGF?EFGHHHHHFB5FBDFGHFDHBEGGGF;HFFGGFFHHGHDHHHFGFGGHHH0HHFHHGHHHHFHGBDBCCD8HGGHHHHGEGHHHGGHGGGCFHHHHHHHHFHDGECGFFF:GGCGHGHHHHHHGEDHHFF3HGFEGGGGF3FFGHHHHGFHCF4GFHFHGFFHHHHHGEEE?FGGGHHGGHFHHEEE1FFGADFHFHGHBHHEE2E?HDBHEAEGHGG5FGGEFF4BFFFFFFAAA>A
@M02197:102:000000000-ALU3V:1:1103:12265:15981 1:N:0:1
GCTAAAGTCGTATCCTCCGCTTATTGATATGCTTAAGTTCAGCGGGTAGTCCTACCAATCTGAGGCCGATGAATTGAAATTAAATCCCTTCCTCTCTTCCAAAGAAGCGAGGCATGGGCGGGGTTCAGAAGCACTCCAACCAGCAAAACGTCGCGTCCAGCTCCTCGACCCTGCGCCTCTCCTCTCCGAAGTCCTGATATTATCAAAACCCGGCAGGGAAAGACGTGGGCGAAATAACGAGCTTTCGTCCGTCTTGCCTATCGAATGGATGCGCTAATGCATTTCGAGGGAGCCACCGTGGAAGATGGCAAGACCCTCAATACCGATCCGCCAGCTTTCTCAACTAAATAAGAAAGCTGTCGTTCGAAACAATTCGCGGCCCTCAAACAGGCATGCTCCCCAGATTAGATCTGCCGGGAGCGCAAGGTGCGTTCAAAGATTCGATGATTCAC
+
CCCCCFFFFCAFGGGGGGGGGGGHHHHHHHHHHHHHGHHHHHHGGGGGGHHHHHHHHHHHHHGHEGGGCGGHHHHHHHHHHHHHHGHHHHGHHHHGHHHHHHHHFHHHGGGGGGHHHGFGGGGGDHHHHHHHGHHHHHHHGEHFHHHGHGGHFFGGGGGGGGGGGGGGGGGGGF-DFFFFFFFFFFFFAA>A0BFFFFFFFFFFFEFBFDDFFFACAAEFF?/BA.DECEFFFEFFFFFFFADFFFFDFFFFFFFB/9.EFFFBFFFFFB@-EGFGGGGFAA/.GGGEGGGGDHGGE00HFFHHFHHGFG/CE?EHFFHGGC?GFGGGGGHGHGHGGHHFFGHGHHHHHHHHHHHHGGGDFGGFDHHFFHGEGGGGGGGEGAFFHGHHGBGHHEGGGCHHHHHGBEHGGFE?CGGFGGGCGFFGGGGGGHGGFFGBFFFGBFBFFFFAA>3>
@M02197:102:000000000-ALU3V:1:1103:10735:15991 1:N:0:1
GCTAAAGTCGTATCCTCCGCTTATTGATATGCTTAAGTTCAGCGGGTAATCTTACCTGATTTGAGGCCAGAAAGGAATACATAAAGAATTATGTATGTGTGTGTTTGTTTGGTAGCAGATGACAAAAGCACAAGATTTTTATGGGTTTGCCTTAACAAAAATCTATGGCTGACACTCATCCACTCATACTTTTAAGGCAAGGTGATACAAAGAGGCTAATCTCATCACCAAGCCCAAGGACCCGTTAAAAGAATTTTTCATAAAAAAAAACCCTTTTAATGGAGATATTCACGACACTCAAACAGGCATGCTCCGAGGAATACCAAGGAGCGCAAGATGCGTTCAAAGATTCGATGA
+
A@ABAFF@D>AFEGFGGGGGGGEHHHHHHGHHHHGHHHHHHHHGGGGGHHHFHHHHHHHHHHHGGHFFFCHHFHFFHFHHHH5GBEGFFHHFDGEHH@DFFFGHHHFFCB3CG4?FDF3BGH3EF?03FFGFFF?FGFFGEHFEHGGGGHBBFGFBHGGHCGHHHDHGHGGHGHHCHFDGHGHGD<F1FHHHHEGHBCGHGHDFGDFFDDFHHHFF1<?1GHFFFGFCB9CFC?EGEFEDFGGFHHHGGGDGFFFGBG4GGGGGGGFGGHEGFEHG5HGGED5GGGBCBGFE5F3GEGBF5AHHG3DHFGGE?FGEFHGB5ACCFBGEGGGGDEFEEEEB4GGCFFFBFFFFAAAA3
@M02197:102:000000000-ALU3V:1:1103:16714:16335 1:N:0:1
GCTAAAGTCGTATCCTCCGCTTATTGATATGCTTAAGTTCAGCGGGTAGTCCTACCTGATTTGAGGTCTAACATAAAAGTTATTAGAGTGGAGGGAGCGAAAACTTATTACGCATTCCACTTAGACATTTAAGACGAGCCACGGATGGCAGCGTCCAAAGCTCATACATAGAAAACTAGGTATGAGAGGTCTTATGACACTCAAACAGGCATGCCTTTCGGAATACCAAAAGGCGCAATGTGCGTTCAAAGATTCGATGATTCAC
+
ABAAAFFFFAAFGGGGGGGF?EEHHGGHHGHGHHHHHGHHHHCFCEGGGGH5AFGHGFHHHGHGGGFFGHHHGHHHHB7HGHHGHFFHFFGHGGC7GGGGGGGHFGEGHHGEEAEFHFGHHHHHEGHGHGFHFFHGBCEGHGGHEGGEGHEE3GHEHHGG@HHHHHGHGHFGGHHBCHBH;HGCCCFFH:HHHEHFFFBEDFFHGGCHHHFFHCFFGFBFEFHDFGGEFGDEC:F:5AE27DG9GD5GGGGGGFBFFFFFBABAA
@M02197:102:000000000-ALU3V:1:1103:8816:16356 1:N:0:1
GCTAAAGTCGTATCTCCGCTTATTGATATGCTTAAGTTTAGCGGGTATCCCTACCTGATCCGAGGTCAAGAGTGTAAAAATGTACTTTTGGACGTCGTCGTTCTGAGTGCAAAGCGCGAGATGTACTGCGCTCCGAAATCAATACGCCGGCTGCCAATTGTTTTGAGGCGAGTCTACGCGCAGAGGCGAGACAAACACCCAACACCAAGCAAGGCTTGAAGGTACAAATGACGCTCGAACAGGCATGCCCCATGGAATACCAAAGGGCGCAATGTGCGTTCAAAGATTCGATGACTCAC
+
CCCCCFFFFCAFGGGGGGGGGGHHGHHHHHFHGH5AFGFFHFGGGEEHGHHHGHHHGHHHGGEFEBGHHHFHFGGGHHHGHHGHHHHHHHFHHGGGGGGGGGHGHFHHHHHHHHHGGGGGGGHFHFFHHGGGGHGGGGHHHGHHHGGGHDGHGGHHHHGHGGHHGGGHGHHGGGEFFGGGGFGGGEFGGHGGHGFGFFHFGGFFGHGHHHGHFHFGHHHHFFFHHHHHGFFFFFHGHHHHGFHGHGGGEGBHGHHHHHHGHGGGGGGGHFGHGGGFGGGGGF5GGGGFFDFBFFBBBBB
@M02197:102:000000000-ALU3V:1:1103:12185:16417 1:N:0:1
GCTAAAGTCGTATCCTCCGCTTATTGATATGCTTAAGTTCAGCGGGTATCCCTACCTGATCCGAGGTCAACCTTGTAAAAGTAATAAAGGAGACCGGGCTGGAGGACGTTTAACTCGAGTGCGTGCTGGTTAAAGCTCATTGCACCGAGGGTCCAACAGACGCCGTCATTGTCTTTGGGACCGAGCTCACCGACAGGGGGGTGCTCTGATCCAACACCAAGCCAGGCTTGAGGGTTGATAATGACGCTCGAAGAGGCATGCCCATCGGAAGGCCAAAGGGCGCAATGTGCGTTCAGAGAGTAGATGGCTCAC
+
A1>AA11B@>AFFGGG11EE0AA1A3DF33D3FGHFDHDBF2DA/EE/112B1B0AF1EGDA0//AECCB1CCGD11@2BB1B22@;AB1;E#F#E///27/00/2/#0FGB#7GH9/EH<8CGG/FHFHH3#@4581?G8H;FHFCCGCCCF<16GGFG-01,@?CEGFB?0-<CBF?-FBFB1A##9</;&9@@7F/$,%B0$>B1)BFFFFFEEBFBFFFF?B1:2-B11FGB22;D0/:?/EB/GD1B1D110000////B/0A111101FB00A0AHFFD000011313A131A131111C1A>1>>
@M02197:102:000000000-ALU3V:1:1103:8619:16728 1:N:0:1
GCTAAAGTCGTATCCTCCGCTTATTGATATGCTTAAGTTCAGCGGGTATCCCTACCTGATCCGAGGTCAACCTTAGAAATGGGGTTGTTTTACGGCGTAGCCTCCCGAACACCCTTTAGCGAATAGTTTCCACAACGCTTAGGGGACAGAAGACCCAGCCGGTCGATTTGAGGCACGCGGCGGACCGCGTTGCCCAATACCAAGCGAGGCTTGAGTGGTGAAATGACGCTCGAACAGGCATGCCCCCCGGAATACCAGGGGGCGCAATGTGCGTTCAAAGATTCGATGATTCAC
+
BBBBBFFFFAAFGGGGGGGEEFGHHHGHFHFHFFBGHHGGHFHGGGECFFFHHHFFHGFHHHF?EGEHHHFHHHGHHEGHHHHGGGGGHHGHGFGCGG?:GHHHGGGGGGGHGGHHHHHFGGFGEFFFFFBGHGHCFDGGFFFFFBFGGFFHHHGHHEHGCGFCGFGGFFFGGGEGGGGGGG@E?AFGGEBFFFBHHFHCEBEFGGDGHHEFHFFGFFFGFHHFFFGCHFGGFGFFHFCC@FFEEEEBHHGHGHEFE/00E0ED1HHGEE?GB13GFFFAFG1FBFFFFA1>1>
@M02197:102:000000000-ALU3V:1:1103:28975:16774 1:N:0:1
GCTAAAGTCGTATCCTCCGCTTATTGATATGCTTAAGTTCAGCGGGTAGTCCTACCTGATTTGAGGTCTAACATAAAAGTTATTAGAGTGGAGGGAGCGAAAACTTATTACGCATTCCACTTAGACATTTAAGACGAGCCACGGATGGCAGCGCCCAAAGCTCATACATAGAAAACTAGGTATGAGAGGTCTTATGACACTCAAACAGGCATGCCTTTCGGAATACCAAAAGGCGCAATGTGCGTTCAAAGATTCGATGACTCAC
+
33A?3FFFF@?FGGGGGGGGGGGHHHGFHHHGHHHHHHHHHHDFGGAEEHHHHHHEHHHGHGFFFFGFHHHFGHHFHHHGGHHHHGHHHHGHHGHGGGGFEEEDGG3FHH??EEGFDBFFGHFGHGGHGBGGDD-GHGGGFEHGHHGGGGGEDFHDBGHFHGHH/H9G<DGHHHFHGGFBHHFGHHHFGHHHGFHGHHGHFHDHFFHHHHFGFGCFGGHHHHHFGCFGHGGGG:GHGHEC7GHGFGGGGFGGGCFFFFFFBAAAA
@M02197:102:000000000-ALU3V:1:1103:29511:16897 1:N:0:1
GCTAAAGTCGTATCCTCCGCTTATTGATATGCTTAAGTTCAGCGGGTAGTCCTACCTGATTTGAGGTCTAACATAAATGTTATTAGAGTGGAGGGAGCGCAAACTTATTACGCATTCCACTTAGACAATTAAGACGCGCCACGGATGGCAGCGTCTAAAGCTCATACATAGAAAACTAGGTATGAGAGGTCTTATGACACTCAAACAGGCATACCTTTCGGAATACCAAAAGACTAAATGTGCGTTCGAAGATTCGATGCCTCAC
+
A1AAAF1BF1AF1FGGGGGCGCCFHF3FFGH3G2DBG2F:2E;A?CGG;5FGH;9::HFHFF9HA4G,GFHHHEG9F,3BDGF2E@E@<1CC?>/?ECE#>EE1B1>6F42<1<1?2BB<>2BBFD2#>F?8B<B<#//>FGHHF>BFFEE0BF1#F6@1BHF>,B22=B#B<DG11DBC<@<0:>CG1@3CB2G7#1F710#FBBE$C09B#9A0A;#;224$#/+B29;2%&&2;13#090901A3DGA1111>11>111111
@M02197:102:000000000-ALU3V:1:1103:24024:16966 1:N:0:1
GCTAAAGTCGTATCCTCCGCTTTTGATATGCTTAAGTTCAGCGGGTATCCCTACCTGATCCGAGGTCAAGAGTGTAAAAATGTACTTTTGGACGTCGTCGTTCTGAGTGCAAAGCGCGAGATGTACTGCGCTCCGAAATCAATACGCCGGCTGCCAATTGTTTTGAGGCGAGTCTACGCGCAGAGGCGAGACAAACACCCAACACCAAGCAAGGCTTGAAGGTACAAATGACGCTCGAACAGGCATGCCCCATGGAATACCAAGGGGCGCAATGTGCGTTCAAAGATTCGATGATTCAC
+
1AA1>DFF3>AFBGGGGGGGGGGHHFCHGFHGHHHHHHH2AAAEGEGFHFHBBGGHHGEFHFE/EEH1FDBGHFDGH62BGF@F2GFGHF/1BE#E/>>E#?;:FFF1GFGDEG9GCG?CCAF@DGFDFCCCGGGG?@G1D11GHC<CCCFFFF1C1CGFG1:CCCCFGG1>;CFFB/<<A1@@EFA@FB;BE?FF?FBF?3BBAEFFFABBABHFFFFBBG6(9FFBBCFGGHGE@BFFHCCCFGE/F0D2GBFBGDB10GC?EGGE1A3HE?A01BD3F3GGGFFFBFFFFD1AAAA
@M02197:102:000000000-ALU3V:1:1103:19645:16985 1:N:0:1
GCTAAAGTCGTATCCTCCGCTTATTGATATGCTTAAGTTCAGCGGGTATCCCTACCTGATCCGAGGTCAACCTTAGAAATGGGTTTGTTTTACGGCGTAGCCTCCCGAACACCCTTTAGCGAATAGTTTCCACAACGCTTAGGGGACAGAAGACCCAGCCGGTCGATTTGAGGCACGCGGCGGACCGCGTTGCCCAATACCAAGCGAGGCTTGAGTGGTGAAATGACGCTCGAACAGGCATGCCCCCCGGAATACCAGGGGGCGCAATGTGCGTTCAAAGATTCGATGATTCAC
+
BCBCCFFFFBAFGGGGGGGGGGGHHHHHHHHHHHHHHHHHGHHGGGEEHHHHHHHHHGGHHHHGGGGHHHHHHHGGHHGHHGGFFGGHHHHHHGGGGGGGGGFHHGGGGGGGGGHHGHHHGGFFGHHHHHHHHHHGGGGGGHHHGGGGGHGHHHHHHGFGGGGGGGGGGFFGFGGGGGGGGGGFGGGGGGGFEFHFHFHGGHGGGFHGHGHHHHHHHHHGBHHGGFFGGHDFHFHHHHGHGGGGGGGHHHHHGFGGGGGGGGCHHHHGGGFCGGGGGGGGGGBFFFFFBCCBBA
@M02197:102:000000000-ALU3V:1:1103:18069:17183 1:N:0:1
GCTAAAGTCGTATCCTCCGCTTATTGATATGCTTAAGTTCAGCGGGTATCCCTACCTGATCCGAGGTCAACCTTAGAAATGGGGTTGTTTTACGGCGTAGCCTCCCGAACACCCTTTAGCGAATAGTTTCCACAACGCTTAGGGGACAGAAGACCCAGCCGGTCGATTTGAGGCACGCGGCGGACCGCGTTGCCCAATACCAAGCGAGGCTTGAGTGGTGAAATGACGCTCGAACAGGCATGCCCCCCGGAATACCAAAGGGCGCAATGTGCGTTCAAAGATTCGATGATTCAC
+
CCCCCFFFFCCFGGGGGGGGGGGHHHHHHHHHHHHHHHHHHHHGGGGGHHHHHHHHHGHHHHGGGGGFHHHHHHHHGHHHHHHGGGGGHHHHHGGGGGGGGHHHHGGGGGGHGGHHHHHHGGGGGHGHHHGHHHHGGGGGGGFHGGGGGGGHHHHHHGGGGGFFGGFGGGGGGFGFFGGGGGGGGGGGGGHHHGHHHHGGGHGGGHHGHHHHHHHHHGHHHHHGGGGGHHGHHHHHHHHHGGGGGGGGHHHHHHHHHHGGEGGHGHHGGGGHGGGGGGGGGFFFFFFFFBBABB
@M02197:102:000000000-ALU3V:1:1103:16400:17527 1:N:0:1
GCTAAAGTCGTATCCTCCGCTTATTGATATGCTTAAGTTCAGCGGGTAGTCCTACCTGATTTGAGGTCAGAGTCAAAAGGTTTTCTGCCACAAGGCAAGAAGGGTTCTGAGCGGGCTTGACGCGGAGCAAGGGACAAGACGAAACTTATTACGTCTGTCACGGATGCAAGCGATCCCACTAAGTCATTTGAGGCGAGCCGTGTAACCGGCAGGACGCCCATGTCCAAGTCCACGCCAGGTCATAAACCAGACGGGATTGAGATTTCATGACACTCAAACAGGCATGCCTTTCGGAATACCAAAAGGCGCAAGGTGCGTTCAAAGATTCGATGATTCAC
+
BCCCCFFFFCAFCGGFGGGGGGGHHHHHFHGHHHHHHHGHGFGGGGEFGHHFHHFHHHHHHHGHGHHHHHHHGFHHHHHGGFHGHHHGHHHHHHEHHFGGHHHGHHHHHHGHGCGGGHGGHGGGGGGGHHHGGGGGHHFHGGGDGHHHHHHHGGGGGHGGFHHHHHHHHGGGHHFFGFGGGGFBHGGGHGGFGGGAFFFHHHFGFFFHHHGGGFEFGCFFGHHHFFGFFFFFFFDFFEGHHGFFHFHFHAFGHHGGHHHGFGHHGHHHFA3AFFFFEFHGHGFHFGGGGGGGGGFHFG?FFHEEE?GHHHHGGGGHFGGF5FGGGGFFFFFFFBAA>A
@M02197:102:000000000-ALU3V:1:1103:7950:17965 1:N:0:1
GCTAAAGTCGTATCCTCCGCTTATTGATATGCTTAAGTTCAGCGGGTATCCCTACCTGATCCGAGGTCAACCTGAAAAATATGAGGTTTAACGGCAATTAGATCTCACCAAGCTTATAAGACGTTTTGATTTAACTCTACTACGCCCGAAGTTGGAGAAACCCCGCCGAGGTCTTCGAGGCACGCCCGCCTTTCGACGGACGATGCCCAATACCAAGCGGTGCTTGAGTGGTGTAATGACGCTCGAACAGGCATGCCCCTCGGAATACCAAGGGGCGCAATGTGCGTTCAAAGATTCGATGATTCAC
+
AAAAA11BBA>FGGGGD11AE0AGH3AF3D33DD2EEEFF221A//AEH1DA1BAFFE0GHFF//EFHGHHHHHE1FG0F1EE9;EGHFGH9E7?;>8FHG1GG1GFF0F:CFG:H:BHG99EFBFFGGHBBFD9F<G:1FGD?ACG/B@<F8G19<C;FF<A9ACCCFFFGFHGEHHH7DACC?<@FFGDF?BFCCA5GEG0FGEFHHGFGEEGGEGHHFG@3HHHHGHFFGBHFDFEBGHGGGHHHHHCAG0E000EGHGDFBGFGFGCGEE2EFHFGE2GEAFDFFGEGGG4FFFFFFF?BA>3
@M02197:102:000000000-ALU3V:1:1103:17555:18319 1:N:0:1
GCTAAAGTCGTATCCTCCGCTTATTGATATGCTTAAGTTCAGCGGGTATCCCTACCTGATCCGAGGTCAACCTTAGAAATGGGGTTGTTTTACGGCGTAGCCTCCCGAACACCCTTTAGCGAATAGTTTCCACAACGCTTAGGGGACAGAAGACCCAGCCGGTCGATTTGAGGCACGCGGCGGACCGCGTTGCCCAATACCAAGCGAGGCTTGAGTGGTGAAATGACGCTCGAACAGGCATGCCCCCCGGAATACCAGGGGGCGCAATGTGCGTTCAAAGATTCGATGACTCAC
+
BBBBBFFFFBBFGGGGGGGGGGGHHHHHHHHGHHHHHHHHHHHGGGGGHHHHHHHHGHHHGHHGGGGHHHHHHHGHHGHHHHHGGGGGHHHHHGGGGGGGGHHHHGGGGGGHGGHHHHHHGGGGGHHHHHHHHHHGGGGGGHHHGGGGGHGHFHHHHHHGGGGGGGGGGFFFGGGGGGGGGFFGGGGGGGGGGFHHHHGGGHGGGHHGGFHHHHHHHGHHHHHGGGGGHFGHHHFHHFGHGGGGGGFEHHHGGEGGGGGGGGGGHHHGGGGHGGGGGGGGGGFFFFFFFBBBAB
@M02197:102:000000000-ALU3V:1:1103:17791:18364 1:N:0:1
GCTAAAGTCGTATCCTCCGCTTATTGATATGCTTAAGTTCAGCGGGTAGCCCTACCTGATTTGAGGTCAATGTCAAAATATGTGGGTTGTTATGAGCAGGCCTCAAGACCGGCCGAGACGAAACTTATCACGTCAGGCGTAGGTCAAGAAGTTCCCACTGAATCATTTGAGGCGAGCCTTGTGAGGCAGACGCCCAGGTCCAAGTCCACCAAAAGGTCAAAAAACCCTCGGGGATTGATGTTTCATGACACTCAAACAGGCATGCCTCTCGGAATACCAAGAGGCGCAAGGTGCGTTCAAAGATTCGATGATTCAC
+
BBBB?FFDFBAFBFGGFGGGGGGHFCBGFGDFGHDFFHFGBGHGCFGGGGGHHFFGFFFFHHGFEHBGHHFHFHHHGHHGFHD@GD>FEEHHHFGHHHGHFFFHFFHFFHGGGGGGGGGGFBECFHHHHHGGFHEGEHHFHHGHHFHHGGGHEHHHHGHFFHGHHHHHGHEHGGGHGGGFGGHHGHGGGGFHFGHHHFFFFGGGFFFFFFFFGEFFFFHHGFB4FDFFFGFCFFHGBFFFHHGFHEBEHGFAFGHGGB11FEF/EEEFE0D22EF1GGGF0FFCEFGFG??EEACFDGGGGEBCF13FFFBA>1AA
@M02197:102:000000000-ALU3V:1:1103:6958:18777 1:N:0:1
GCTAAAGTCGTATCCTCCGCTTATTGATATGCTTAAGTTCAGCGGGTATTCCTACCTGATCCGAGGTCAACCTGAAAAATATAGATTTAGAGGTGGCCGGGCCCACAAGACCTTGCAACTCGACGCGTGCTCCGGAAAGCTCAGTGCGAAGAGGGTCCCATGGACGCCCGTCATTGTCTTTGAGACCAGTTGGCCGCGAACGGTCCAACGCGGTCCAACACCCGAAACCCCCGCGGTAAAGCAGGGGTTTTGGAGGGAGGATAATGACGCTCGAACAGGCATGCCCTTCGGAATGCCAAAGGGCGCAATGTGCGTTCAAAGATTCGATGACTCAC
+
BBBBBF4BFAAFGGGGGBEEGGGHHGHH6F5GFGHFHHHHHFFFGEEEHHFHHEGGHGBHHH1EEEGHGHHHGHHHGHCFFGDHEHGHFFBFHG?AEGE/E/EEFGEEGHGHGFFHHHHHHGHG@BCC@AFHHG?FFFFHFHCFHFEBA@DDGHACG/CF?GBGH@CGBFAEGGFFFFFFGGGFGGEBFB$GFGG@BGGGGFCCA@/CGDBBB8GBCCFEE9GGCB</GEFEGFFD1F1CAFEFEGGAFFHGHHGHHHGFF2DG?EE/GHHCHHHHGF1HHFF?E///CBFGFHFFFGB0EA00GHFHGECEFE13GBAGGGGFFFFFDD>11AA
@M02197:102:000000000-ALU3V:1:1103:19291:18944 1:N:0:1
GCTAAAGTCGTATCCTCCGCTTATTGATATGCTTAAGTTCAGCGGGTATCCCTACCTGATCCGAGGTCAACCTTAGAAAAATTAAAGGCTTCTGTCGGCAGAAGTCCTCCCCTTTTAAAGACGTTCGAAAGAATTCTACTACGCCTAAAGCCGGTGAGGCCTCGCCGAGGTCTTTGAGGCGCGCCCCCCGCGGAGGGGGACGGGGCCCAATACCAAGCAGTGCTTGAGTGGTGTAATGACGCTCGAACAGGCATGCCCCCCGGAATACCAGGGGGCGCAATGTGCGTTCAAAGATTCGATGACTCAC
+
A1AAABFFFAAFBFGGGG1EEEEEGHDH3F3AGH2GHE2FDHDAA/EA1GGBBG0FHHHBEGAEG?>E@B1BFF1G1GBG0BFHFFH1F1;B@GHFFFBEGCGFF:BGDCFGF6<EFAGFGHFFGHFB:EB<C<DFDFDBD@<BCFCHFHBHGEFFFE=CDDC.@CFFF@:0B:CFHFAE?@B-FFFFGDFDDADEEC.F@GGEGAF<CGFCFC99GCFGBGGFHHGGHHHHHHFHGFBF?HHGFHHHGHHHHGGFGGEEHHHHGF3HGEE2GGGGGHHHGGGGHGGGGGGGGGGFFFFFFFCBBCC
@M02197:102:000000000-ALU3V:1:1103:24038:19174 1:N:0:1
GCTAAAGTCGTATCCTCCGCTTATTGATATGCTTAAGTTCAGCGGGTATTCCTACCTGATCCGAGGTCAACCTGAGAAATAAAAAAGGTTAGACCGGCCCGACGAGACCTTGCAACTCCCCGCGTGCCTCGAAAGACTCGTTGCGAAGAGGGTCCCACGGACGCCGTCATTGTCTTTGAGACCAGTTGCGGGCGAACCACAACGCGGTCCAACACCCAACCCGAAGGTTGGAGAGAGGATAATGACGCTCGAACAGGCATGCCCACCGGAATACAGTGGGCGCAATGTGCGTTCAAAGATTCGATGACTCAC
+
BBBBBDFFFAAFGGGGGGGGGGGHHHHHHGHGHHHHHHHHFGGGGGGFHHHHHHGFHHGHGHHGGGGHHHHHHHGHHFHHHHHHHGGGHFHHHHHEGEGGGGGGGGGGGHHGFFHHHHHHGGGGECGGHGFFGGGHHHFGFAHGGGGGGFEFGHGE0CDGGGCFD0FGFGFFFFHFGFGGEHHGFFFFFGGGFFFFFFFFFGFGCHGHFHFEFFGGFFFGGHGHFEHFBHHHHEHFGHFGHHGEEE1BECHHHHHFHGFCAGEA2GHGEHFCHHHGFGEGGFG5GGGGGHGGGFCGGFGFFFFFFFFBBBA?
@M02197:102:000000000-ALU3V:1:1103:18725:19205 1:N:0:1
GCTAAAGTCGTATCCTCCGCTTATTGATATGCTTAAGTTCAGCGGGTAGTCCTACCTGATCTGAGGTCAAATCAAGAGTGCATTGACTGCGGTTTAGAGTGCGGACGGAGACAACTGATGTTTCGTCACACTAAGGCATTTAAGGAAGGCCAGAGGCGATCCCAAAGCTCAATGACGGTCAAGAAACCGCCAGAGAGAAGGTCTAATGACACTCAGACAGGCATACCCTTCGGAATACCAAAGGGTGCAAGGTGCGTTCAAAGATTCGATGATTCAC
+
AAAAA113D?A1BGGGGGGGGGGHHHHHHHHHHGHHGHHHGFBEGGGGGHHHH9H8GHH9FHHGHGHHHGHHHHHHHHFFGGHGFHFFH:GGGGGHHGHBGF?EGEGGGGEGFHEHFFFHHHHGGHGGFHHHHHHHGADGHHGHHHHHGHEHHEEFEGGGEBHGGFFFDGHEHGHHGFFC@FEECFGGBGBGHGHHHHHFGHGHGHHGGHHHFFHHHHHGFFGFBF9GGEHEHFHHFHHHGHGFH:HHFHFCGEHGGGGGGGGFGFFFFFFD3BAAA
@M02197:102:000000000-ALU3V:1:1103:22555:19631 1:N:0:1
GCTAAAGTCGTATCCTCCGCTTATTGATATGCTTAAGTTCAGCGGGTATCCCTACCTGATCCGAGGTCAAGAGTGTAAAAATGTACTTTTGGACGTCGTCGTTATGAGTGCAAAGCGCGAGATGTACTGCGCTCCGAAATCAATACGCCGGCTGCCAATTGTTTTAAGGCGAGTCTACACGCAGAGGCGAGACAAAACACCCAACACCAAGCAGAGCTTGAAGGTACAAATGACGCTCGAACAGGCATGCCCCATGGAATACCAAGGGGCGCAATGTGCGTTCAAAGATTCGATGACCAC
+
ABBBBFFFFCCFGGGGGGGGGGGHHHHHHGHHHHHHHHHGHHHGGGGGHHHHHHHHGHHHHHHGGGGHHHHHHGHHHHHHHHHBGHHHHHHGHHGFGGGGFEGHHGHHHHGHGHGHGGGGGGGHHHHHHHGGGGHHGGHHGHHHHHHCGGGGGHHHHHHHHHHHHHGHGHHGHHGGGFFFGHHGEGGGGHHHHHHFFFFGHHEFGFGHFFGHHHGHFGHHHHHHGDFGHHGEFGGFHGHHHHFHHHHGGGGGHHHHHHHGFGCHGGGGGGHHHHEEEGGFGGGGGGGGFFFFFFFAA@BB
@M02197:102:000000000-ALU3V:1:1103:6238:19850 1:N:0:1
GCTAAAGTCGTATCCTCCGCTTATTGATATGCTTAAGTTCAGCGGGTATCCCTACCTGATCCGAGGTCAAAATTGGTAAAATGTACTTGTGGGGGCCACCCGCGGCGCCCAAGACGCAAATCTGCTGCGCTTGGAACCGCCGGAAGTAGCTGCCAATCGTTTTGAGGCGAGTCTGCGCCGAGGCGCGACAGACACCCAACACCAAGGGGCTCCTTGATGGTGTAAATGACGCTCGAACAGGCATGCCCAAAGGAATACCAGGGGGCGCAATGTGCGTTCAAAGATTCGATGATTCAC
+
A@AAAFBBFA1FFGGFGGCEA0ADFF3AFDFHGDG1FGBFAG1A/FE/GE2FG10BGHFHHBF/AEE0FHHEHFHHGHHHGHHHHEFHH.HC:CCEG;GFGE@ECGFFGCCFG<FFGGBCHHFHHHHECFCCC.:=@GGCAHGGHHFGFFGHHGGGGGEFEGHGAGCEFHFCFFGEF@CA@@GEEGHGFFHGGGGGAEEFBGHHHGFF=AHF1BEFHFHHFFGHFHFEE?GGC:HFGFEGGHCHFFFGGAAGEFD1BHGGGEE0EGFGFDGGGGHGGFFF3GGGB1BFFFFF>1A>A
@M02197:102:000000000-ALU3V:1:1103:24598:19941 1:N:0:1
GCTAAAGTCGTATCCTCCGCTTATTGATATGCTTAAGTTCAGCGGGTATCCCTACCTGATCCGAGGTCAAGAGTGTAAAAATGTACTTTTGGACGTCGTCGTTATGAGTGCAAAGCGCGAGATGTACTGCGCTCCGAAATCAATACGCCGGCTGCCAATTGTTTTAAGGCGAGTCTACACGCAGAGGCGAGACAAAACACCCAACACCAAGCAGAGCTTGAAGGTACAAATGACGCTCGAACAGGCATGCCCCATGGAATACCAAGGGGCGCAATGTGCGTTCAAAGATTCGATGACTCAC
+
ABCBCFFFFAAFGGGGGGGGGGGHHHHHHHHHHHFHHHHHFFFGGGEFHHHHHHHHHHHHHHHGGGGGHGGHHGHHHHHHHHHFHHEHHHHGHHG;GGGGGGGHHGHGHHHHHHHGGGGGGGGHHHHHHHGGGGHHGGGHHHHHGHGGGHGGGHGHHHHHHHHHHHHHHGHGHHHGGGGGHGGGGGGGHHHHGHHGGGFGGHFGFBGHHHHHHHHHGHHHGGHHHHHHHHGFFGGHHGHHHHHHHHHGGGHHGHHGHHHHHHHHHGGGGGHHHGGGGGHGGGGGGGGGGFFFFFFFBBCCB
@M02197:102:000000000-ALU3V:1:1103:20787:19974 1:N:0:1
GCTAAAGTCGTATCCTCCGCTTATTGATATGCTTAAGTTCAGCGGGTATCCCTACCTGATCCGAGGTCAACCTTAGAAATGGGTTTGTTTTACGGCGTAGCCTCCCGAACACCCTTTAGCGAATAGTTTCCACAACGCTTAGGGGACAGAAGACCCAGCCGGTCGATTTGAGGCACGCGGCGGACCGCGTTGCCCAATACCAAGCGAGGCTTGAGTGGTGAAATGACGCTCGAACAGGCATGCCCCCCGGAATACCAGGGGGCGCAATGTGCGTTCAAAGATCGATGATTCAC
+
CDDDDFFFFCBFGGGGGGGGGGGHHGHHHHHHHHHHHHHHHHHGGGGGHHHHHHHHHHHHHHHGGGGHHHHHHGHHHHH;HHHFGGGHHHHHHGGGGGGGGHGHHGGGGGGHGGHHHHHHGGGGGHHHGHHHHHHGGGGGGHHHGGFGGHHHFHHFHHHGGGGGGGGGGGGGGGGGGGGGGGGGGFAFGGGGHHGHHHHGGHGGGHHGHHHHHHHHHHHHHHHGGGGGGGGHHHHHHFFHGGGGGGGHHHGHFGGGGGGGGGGFFHHGGEE4GGBGFGGGEFBFFFFFBBAAA
@M02197:102:000000000-ALU3V:1:1103:23849:20007 1:N:0:1
GCTAAAGTCGTATCCTCCGCTTATTGATATGCTTAAGTTCAGCGGGTAGTCCTACCTGATTTGAGGTCTAACATAAAAGTTATTAGAGTGGAGGGAGCGAAAACTTATTACGCATTCCACTTAGACATTTAAGACGAGCCACGGATGGCAGCGCCCAAAGCTCATACATAGAAAACTAGGTATGAGAGGTCTTATGACACTCAAACAGGCATGCCTTTCGGAATACCAAAAGGCGCAATGTGCGTTCAAAGATTCGATGATTCAC
+
CCCCCFFFFBBFGGGGGGGGGGGHHGGHGHHHHHHHHHGHHGFGGGGGGHHHFHHHHHHHHHHHGEHHHHHHHHHHHHHHHHGHHHHHHHGHGGGE?FGGGGGFHHHGHHCFEGGGHGHHHHGDGHHHHHHHFGGHHGDFHGHHHHFEHHGGHGGHHGHFGGHGHHHHHHFHHHHHHHFHHGHHHHHGHHFHGHHHGHHGGGHHHHGHHHHGHHGGFGHHHHHFHGGHHGGGGGCHHHFEFFFBGFGGFFCGGFFFFFFFBA?AA
@M02197:102:000000000-ALU3V:1:1103:12370:20374 1:N:0:1
GCTAAAGTCGTATCCTCCGCTTATTGATATGCTTAAGTTCAGCGGGTATCCCTACCTGATCCGAGGTCAACCTTAGAAATGGGGTTGTTTTACGGCGTAGCCTCCCGGACACCCTTTAGCGAGTAGTTTCCACAACGCTTAGGGGCCAGAAGACCCAGCCGGTCGCTTTGAGGCACGCGGGGGACCGCGTTGCCCAATGCCAGGCGAGGCTTGAGTGGTGAAGTGACGCTCGAACAGGGATGCCCCTCGGAGTAGCAGGGGACGATATGTGCGTGCAGAGGTTCGATGATTCAC
+
AAAAAD1BDAAFG1FGD1E1EE?BDAGHFCEF322D1GDD2B1AAAAAGF2FAF0BFE0FA1AA/E/B21#>F81@1$1B@@99#FB>FG7@99?9EE#?/16BFE0#<9>F9?FCH1<D/@#>F6GH;BG6G<<FGG#97BHE/#<CEF//7CCG0;GGG?-::#3B.B0</#>;>/>/#;21@@//FF1@BB2B//0;94#/EA;;9DFB*19BBA1BBF#-/-B/B;/A19;@F0%060*AB2//1AA111//B00A000221GA0AA0131B11FA111C@31B3>11>1
@M02197:102:000000000-ALU3V:1:1103:12120:20590 1:N:0:1
GCTAAAGTCGTATCCTCCGCTTATTGATATGCTTAAGTTCAGCGGGTATCCCTACCTGATCCGAGGTCAACCTTAGAAATGGGGTTGTTTTACGGCGTAGCCTCCCGAACACCCTTTAGCGAATAGTTTCCACAACGCTTAGGGGACAGAAGACCCAGCCGGTCGATTTGAGGCACGCGGCGGACCGCGTTGCCCAATACCAAGCGAGGCTTGAGTGGTGAAATGACGCTCGAACAGGCATGCCCCCCGGAATACCAGGGGGCGCAATGTGCGTTCAAAGATTCGATGACTCAC
+
CCCCCFFFFCBFGGGGGGGGGGGHHHGHHHGGHHHHHHHHHHHGGGGGHHHHHHHHHHHHHHHGGGEHHHHHHHHHHHHGHGHGGGGGHHHHHGGGGGGGGHHHHGGGGFGGGGHHHHHHGFFGGHHHFHGGHHGGGGGGGEHHGFFGGHHHHHHHHHGGGGFFFFGGGGGGGGBFADBGGGGFGFGGFGGGGHHGHGGGGHGGGHHGHFFHHFHHGHHHHFHGGGGGGHGHGHHHHHHHGGGGGGGHHHHHCHHGGGGGEGGHGHGGGGGHGGGGGFGGGGFFFFFFFCCCBA
@M02197:102:000000000-ALU3V:1:1103:22938:20673 1:N:0:1
GCTAAAGTCGTATCCTCCGCTTATTGATATGCTTAAGTTCAGCGGGTATCCCTACCTGATCCGAGGTCAACCTTAGAAATGGGTTTGTTTTACGGCGTAGCCTCCCGAGCACCCTTTAGCGAATAGTTTCCACAACGCTTAGGGGACAGAAGACCCAGCCGGTCGATTTGAGGCACGCGGCGGACCGCGTTGCCCAATACCAAGCGAGGCTTGAGTGGTGAAATGACGCTCGAACAGGCATGCCCCCCGGAATACCAGGGGGCGCAATGTGCGTTCAAAGATTGGATGATTCAC
+
ACBBCFFFFCBFGGGGGGGGGGGHHHHHHHHHHHHHHHHGHHHGGGGGHHHHHHHHHHHHHHHGGGGHHHHHHHHHHHHHHHHHGGGHHHHHHGFFGGGGGHHHHGGGGGGHHGHHHHHHGGGGGHHHHHHHHHGGGGGGGHHHGFGFGHHHHHHHHHHGGGGGGGGHGGGGGGFGGGGGGFGGGGGGGGGGHHHHHHGFGHGFGHHGHHHHHHHHHHHHHHHGGGFFGEFHHHHHHHHGGGGGGGGHHHHHGHGGGGGGGGGHHHFGGGGGGGGGGGGGGGFBFFFFFBAABB
@M02197:102:000000000-ALU3V:1:1103:8991:20751 1:N:0:1
GCTAAAGTCGTATCCTCCGCTTATTGATATGCTTAAGTTCAGCGGGTATCCCTACCTGATCCGAGGTCAACCTTAGAAATGGGTTTGTTTTACGGCGTAGCCTCCCGAGCACCCTTTAGCGAATAGTTTCCACAACGCTTAGGGGACAGAAGACCCAGCCGGTCGATTTGAGGCACGCGGCGGACCGCGTTGCCCAATACCAAGCGAGGCTTGAGTGGTGAAATGACGCTCGAACAGGCATGCCCCCCGGAATACCAGGGGGCGCAATGTGCGTTCAAAGATTCGATGACTCAC
+
AABBAFFFFBBFGGGGGGGGGGGHHHHGHHHHHHGHHHHHHHBEEGEEFHHHHHHHHHEHHHHGGGEHHGHHHHHHHHHHHHH;GGGHHGHHHGGGGEGGGGHGHEGGGGGHHGHHHHHHGGGGGHHHHHDGFHHGGGFGGHHHGFGGGHHHHHFHHHHGGGFDGGGHGGGGFGGGGGGGFFC9ABBCEEFFGHHGEFBGFFF?EHGAFGFHGHGHFHFFFHGGFEFFFHDFGHHHFFEHCCGCGFCGBFFHHHHGGGGEFEGFGFHEGFDFGGCCGGGGGGFFFFFFFBBBBB
@M02197:102:000000000-ALU3V:1:1103:9005:20762 1:N:0:1
GCTAAAGTCGTATCCTCCGCTTATTGATATGCTTAAGTTCAGCGGGTATCCCTACCTGATCCGAGGTCAACCTTAGAAATGGGTTTGTTTTACGGCGTAGCCTCCCGAGCACCCTTTAGCGAATAGTTTCCACAACGCTTAGGGGACAGAAGACCCAGCCGGTCGATTTGAGGCACGCGGCGGACCGCGTTGCCCAATACCAAGCGAGGCTTGAGTGGTGAAATGACGCTCGAACAGGCATGCCCCCCGGAATACCAGGGGGCGCAATGTGCGGTCAAAGATTCGATGACTCAC
+
BBBBBBFBDA3FGGGGGGGGFGGHFFFGHHHBHHHGHHGHHHHGGGGGFFGHHHHHEGHHHHHGGGGHEHFHHGHHHFFBGHGGGGCHHHHHFGCGGGGGGHGHHGGGGCGHHGFHGEFFCGCGGFFF1GFHGEHGGGFGGHHEGDGGGGFBGGFGGC@EDFFDFGFGGFFAFGGGBCF@@A@GGGGGGEGFEFFF0BBFFFCFEDGCCF;FDFFGFGHHGFFFF6FCF:DFFHGBGFGHFFFEFF/GFG2FFCHGGEAAA0ED13DAAAAA11FBGGGGGG1BFD1D@A?AAA
@M02197:102:000000000-ALU3V:1:1103:23319:21174 1:N:0:1
GCTAAAGTCGTATCCTCCGCTTATTGATATGCTTAAGTTCAGCGGGTAGTCCTACCTGATTTGAGGTCTAACATAAAAGTTATTAGAGTGGAGGGAGCGAAAACTTATTACGCATTCCACTTAGACATTTAAGACGAGCCACGGATGGCAGCGCCCAAAGCTCATACATAGAAAACTAGGTATGAGAGGTCTTATGACACTCAAACAGGCATGCCTTTCGGAATACCAAAAGGCGCAATGTGCGTTCAAAGATTCGATGATTCAC
+
ABBBAFFFFBBFGGGGGGGGGGGHHHFHHFHFHHHGHHH<HHGGGGGGGGHFFHHGHGHHHHHHGHHHHHH9HGHHHHHHHHHHHHG:FGGGH?@%<>>>FEGFHHHGFHCF??EFFGFHHHEFBHDDHHF?3FHGCGGGGFCDFGHEHHGGGB0@HGFCCFD4FDGBEGGFGFGGGHFH5GDFFGB2EF:BHHHHGGFF59DGFFBEBFFF1HFFGGGBDDGECFGBFFFFFFACBHFEGGGGFGFGGGGGGFFFFBFFAABAA
@M02197:102:000000000-ALU3V:1:1103:5148:21185 1:N:0:1
GCTAAAGTCGTATCCTCCGCTTATTGATATGCTTAAGTTCAGCGGGTATCCCTACCTGATCCGAGGTCAACCTTAGAAATGGGGTTGTTTTACGGCGTAGCCTCCCGAACACCCTTTAGCGAATAGTTTCCACAACGCTTAGGGGACAGAAGACCCAGCCGGTCGATTTGAGGCACGCGGCGGACCGCGTTGCCCAATACCAAGCGAGGCTTGAGTGGTGAAATGACGCTCGAACAGGCATGCCCCCCGGAATACCAGGGGGCGCAATGTGCGTTCAAAGATTCGATGACTCAC
+
A3AABFFFFAACGGGGGGEEGGGHHHHHDHHHHHFHHHBGGFCGCGEGHFFFFHFFHFHFGHHC?EEHFHFHGFEGGHHFFHHGGCGGHHHGHEAEGGGGGHHHHGGGGG?GGGHHFHFHGGGGGHHFHHHFGHHGFBAFGHHGGGCFE/GHHHHHHHEAC@?FFFFGFFFFF=EFDBBGGGADFACFFF;GFHFCEFFFEEFFEFDCFFFFHFHHHHFHFFGFFFGGHFGFHGGBHHGFCCFEFE/HHHHGHGCFGEA0AA0FF3HEGE?HGDEA3GGFFFCFFFBFFAAAAA
@M02197:102:000000000-ALU3V:1:1103:13069:21409 1:N:0:1
GCTAAAGTCGTATCCTCCGCTTATTGATATGCTTATGTTCAGCGGGTATCCCTACCTGATCCGAGGTCAACCTTAGAAATGGGGTTGTTTTACGGCGTAGCCTCCCGAACACCCTTTAGCGAATAGTTTCCACAACGCTTAGGGGACAGAAGACCCAGCCGGTCGATTTGAGGCACGCGGCGGACCGCGTTGCCCAATACCAAGCGAGGCTTGAGTGGTGAAATGACGCTCGAACAGGCATGCCCCCCGGAATACCAGGGGGCGCAATGTGCGTTCAAAGATTCGATGATTCAC
+
BCCCCFFFFBAFGGGGGGGGGGGHHHGHHGHGHGHHHHHHHHHGGGGGHHHHHHHHHHHHHHHGGGGHHHHHHHHHHHHHHHGGGGGGHHHHHGDGGGGGGHHHHGGDGGGHFGHHHHHHGGFGGHHHHHHHHHHGGGGGGHHHGFFFFHHHHHHHGGHGGGFFFGGGGGGFGGGGGGGGGGGGFGGGFFFFGFHFHGFGGHGGGFFGHGHHHHHGFHFHGHHGFFGFFFFFFFGHHHGGGGGGFGCFHGHHHHDGEEGGGCGHFHHGGGGHGGGGB5GGGBFFFFFFFBBAAA
@M02197:102:000000000-ALU3V:1:1103:9732:21408 1:N:0:1
GCTAAAGTCGTATCCTCCGCTTATTGATATGCTTAAGTTCAGCGGGTATCCCTACCTGATCCGAGGTCAACCTTAGAAATGGGTTTGTTTTACGGCGTAGCCTCCCGAGCACCCTTTAGCGAATAGTTTCCACAACGCTTAGTGGACAGAAGACCCAGCCGGTCGATTTGAGGCACGCGGAGGACCGCGTTGCCCAATACCAAGCGAGGCTTGAGTGGTGAAATGACGCTCGAACAGGCATGCCCCCCGGAATACCAGGGGGCGCAATGTGTGTTCAAAGATTCGACGATTCCC
+
@AAAAFF331AFF1EGGG1EEGGHCFBG3A3DDGHHFF2FGBBE?EA/1FHHH1GEGBAGHBGAAAEHF9:H:HHFGEFF%FACF?FGHFFHHG/E;>0B-GHH;F0E9>CFC?GHGHBB;<;BFFDB8D9DGF:/BCE0<<#10FGGFB:<6CG<E..E<-0/D?C1HHGF?9BB//0F%/>;/9/<@@BB;;22BBFBBGB0+BB/@1B>>FF8FDGF2FB+E7EE>/9:B##GFG;AB#;BA-/0F2EGGGCGGGEEAA0B13GB0B01AAB3BFFGFA11A>1D11>>11
@M02197:102:000000000-ALU3V:1:1103:26285:21511 1:N:0:1
GCTAAAGTCGTATCCTCCGCTTATTGATATGCTTAAGTTCAGCGGGTATCCCTACCTGATCCGAGGTCAACCTTAGAAATGGGTTTGTTTTACGGCGTAGCCTCCCGAGCACCCTTTAGCGAATAGTTTCCACAACGCTTAGGGGACAGAAGACCCAGCCGGTCGATTTGAGGCACGCGGCGGACCGCGTTGCCCAATACCAAGCGAGGCTTGAGTGGTGAAATGACGCTCGAACAGGCATGCCCCCCGGAATACCAGGGGGCGCAATGTGCGTTCAAAGATTCGATGGCTCAC
+
>AAA3DFFFBBFFFBDFFE2AEEHFHFHHB5GFHHHFHHFFHHD2EEEFHGHFGHHEHHHHFHFGGGH39FHHFH:GGGHGHGFFGGHH<BGHE1E(EEGGGHHFF;;F<DHHDHFF3DGFF?BFHHFHF6EFGEC@DFFDD1F?D/FFBG9/ACC.?CE@CFFGFFGFFFE/.CAD@B??@BF@?DFA=FEEFFHC;9?EG;CFFBACFFHFFFGF?D;D:FGFGGCGFGGFHGHFHCC/GGGFGGHFGBHHHCGGEA?E0GGDHGE0EEB1GGGFGCGGGFAFFCB1A11>>
@M02197:102:000000000-ALU3V:1:1103:9718:21419 1:N:0:1
GCTAAAGTCGTATCCTCCGCTTATTGATATGCTTAAGTTCAGCGGGTATCCCTACCTGATCCGAGGTCAACCTTAGAAATGGGTTTGTTTTACGGCGTAGCCTCCCGAGCACCCTTTAGCGAATAGTTTCCACAACGCTTAGGGGACAGAAGACCCAGCCGGTCGATTTGAGGCACGCGGCGGACCGCGTTGCCCAATACCAAGCGAGGCTTGAGTGGTGAAATGACGCTCGAACAGGCATGCCCCCCGGAATACCAGGGGGCGCAATGTGCGTTCAAAGATTCGATGATTCAC
+
ABCCCFFFFCCFGGGGGGGGGGGHHHHHHHHHHHHHHHHHHHHGGGGGHHHHHGHHHHHGHHHGGGGHHGHHHHHHHGFHHHHHGGGHHHGHHGFFFEGGGHHHHGGGGGGGHGHHHHHHGGGGGHHHHHHHFHHGGGGGGHFHGGGGGHHGHHHHHHHFFFFFGGGHGFGGGGGGGGGGGGGGGGGFGGFFFFFFHGFGGHGGGHHGEHGHHHHHHHHHHHHFGFFGFHFHFHHHHHHHFFGFFGGGHHHHGFGGGGGGGEGHHHHGGGGHGGGCGGGGFCFFFFFFFBBBBB
@M02197:102:000000000-ALU3V:1:1103:26267:21527 1:N:0:1
GCTAAAGTCGTATCCTCCGCTTATTGATATGCTTAAGTTCAGCGGGTATCCCTACCTGATCCGAGGTCAACCTTAGAAATGGGTTTGTTTTACGGCGTAGCCTCCCGAGCACCCTTTAGCGAATAGTTTCCACAACGCTTAGGGGACAGAAGACCCAGCCGGTCGATTTGAGGCACGCGGCGGACCGCGTTGCCCAATACCAAGCGAGGCTTGAGTGGTGAAATGACGCTCGAACAGGCATGCCCCCCGGAATACCAGGGGGCGCAATGTGCGTTCAAAGATTCGATGACTCAC
+
BBB@BFFFFBAFGGGGGGGGGGGHHHHHHGHHHHHHFGHHHHHGGGGGHHHHHHHGHGHHGHHGGGGHFHHHH:FHGHHHHFHGGEGHHHHHHGBFGGCGEHHHHGGGGG;GHGHGHHHHGGCGGGFHEHHHEFHGGGGFFHHGGBFGGFCGHHGHHGEB@DFGGFGHGGFGGEFGGFGGGGFF@GGGFGGGGGHFHHHGGHGGGHHGHHHHHGHHHGHHGHHGFFGGHGGHFHHHFHHFFDFGCGGGHHHHCGHGCGCGGGGHHFHGGGGHFFGGGGGGGGFFBBFFB3>3AA
@M02197:102:000000000-ALU3V:1:1103:25498:21719 1:N:0:1
GCTAAAGTCGTATCCTCCGCTTATTGATATGCTTAAGTTCAGCGGGTATCCCTACCTGATCCGAGGTCAACCTTTAGATAAGTTTAACGGCCGCGGCTGCCCGAGACTCCGTAGCGAATGAGATTCACAACGCTGGGAGACGGACAGCTCAGCCGGAGACTTTGAGGCGCGCGGACTCGCGACGCCCAATACCAAGCCAGGCTTGAGTGGTGAAATGACGCTCGAACAGGCATGCCCCGCGGAATACCACGGGGCGCAATGTGCGTTCAAAGATTCGATGATTCAC
+
AABAAFFFFBBFFGGGGGGGGGGGHHGHHHHHHHHHHHHHHGHGGGGGHHHHHHHHHHHHHHHGGGFGHHHHHFHHHHHHGHGHHHHHDEGGFGFGGGGGHHGFGCFHGHGHHGGGFGGHHHHHHHHHHGGGGGGGGHGGGGGGGGGHGHGHHHHFGGGHHHGGGGGGGGGGHHGGGGGGGGFFHHHHFGFFFFFFFHHGFHHHHHHHGHHFGFFFFGFGHHGHHHHHFFFHFGGGCGGGFFGGHFGGGGGGGGGGHHHGGGGHFFFGFGGGGGFFFFFFFBBAAB
@M02197:102:000000000-ALU3V:1:1103:22862:21705 1:N:0:1
GCTAAAGTCGTATCCTCCGCTTATTGATATGCTTAAGTTCAGCGGGTATCCCTACCTGATCCGAGGTCAACCTTAGAAATGGGGTTGTTTTACGGCGTAGCCTCCCGAACACCCTTTAGCGAATAGTTTCCACAACGCTTAGGGGACAGAAGACCCAGCCGGTCGATTTGAGGCACGCGGCGGACCGCGTTGCCCAATACCAAGCGAGGCTTGAGTGGTGAAATGACGCTCGAACAGGCATGCCCCCCGGAATACCAGGGGGCGCAATGTGCGTTCAAAGATTCGATGATTCAC
+
CCCCCFFFFCAFGGGGGGGGGGGHHGGHHGHHHHGHHHHHGHHGGGFGHHHHHHHHHFHHHHGGGGEGHHGHHHHHHHHHHHHGGGGGHHHHHGGGGGGGGHHHHGGGGG;HGGGHHHGGGGGFGHHHHHHHHHHGGGGFGGFHGGFGGHHHHHHHFFHGFFFFFGGGGGGGFGGGGGGDCGGGGGGGFGGGFFHHFGHGGHGGGFHGHHHHHHGHHGHGFHHGGGGGHEGFFFHGHGHHGGGCGGGCHGHGHHGAE?GEE?25BGFE2GGFCGGGGGGGGGFFFFFFFBABBB
@M02197:102:000000000-ALU3V:1:1103:7775:21687 1:N:0:1
GCTAAAGTCGTATCCTCCGCTTATTGATATGCTTAAGTTCAGCGGGTATCCCTACCTGATCCGAGGTCAACCTTAGAAATGGGGTTGTTTTACGGCGTAGCCTCCCGAACACCCTTTAGCGAATAGTTTCCACAACGCTTAGGGGACAGAAGACCCAGCCGGTCGATTTGAGGCACGCGGCGGACCGCGTTGCCCAATACCAAGCGAGGCTTGAGTGGTGAAATGACGCTCGAACAGGCATGCCCTTCGGAATGCCAAAGGGCGCAATGTGCGTTCAAAGATTCGATGACTCAC
+
BABBBFFFDAAFGGGGGGGGGGGHCF5FFFBAEG5FHHFHHFFECGAAGFHGHHGHHHHGGHHGGG1FHHHHHHFGHHFHHHG78GGGHHHHHE?DB>EAFHEHGGGGGGGHGGGGHGHFCGCDGFGHHG1EGHHGGGGGGHHGHFHHHGHF<HGHHCGC@G@DGGGGHHHGFEEFCCDBFFCCFFGGFFFFFFFHHFFGFFGEECBGG@FHFFFHHH9F5DFEGGEA2BDHGFFFGHHGFFGGFDGGDDBE3BF5ECGCGGEEHFGEEEA4C5A5FGGECGFFFFFFDA?BBB
@M02197:102:000000000-ALU3V:1:1103:17762:21880 1:N:0:1
GCTAAAGTCGTATCCTCCGCTTATTGATATGCTTAAGTTCAGCGGGTATTCCTACCTGATCCGAGGTCAACCTTGTAAAAATTGGGTTATGGACCGTGCCGGGGGACCTTTCAACTCGTTGCGTGCTTAGAAAAGCTCGTTGCACCGAGAGTCCCACGGACGCCGTCATTACTTTTGGGACCGGTCGGGGGTGAACCCGGACCTGGAGTCCAACAACAAGCCAGGCTTGAGAGGTGATAATGACGCTCGAACAGGCATGCCCTTCGGAATACCAAAGGGCGCAATGTGCGTTCAAAGATTCGATGACTCAC
+
CCCCDFFFFCCFGGGGGGGGGGGHHHHHHHHHHHHHHHHHHHHGGGGGHHHHHHHHHHHHHHHGGGGHHHHHHHHHHHHHHHHGHHGGHHHFHHHGGHGHGGGGGGGGHHHHHHHHHGHGHGGGGGGHHHGHHHGHHHGGGHGHHHGGGGHHHHHHHGGGGGGGHHHHGGGHHHHHHGGGGGGGGGGGGHHHHGGGGGHHHHHHHHHHHHHHHHHGGHHHHHHGHHHHHHHHHHHHHHHHGGFFFGHGHHHHHHHHHGGGGGGGHHHHFHHGGGHGGGGGHHHHGGGGGGGGGGGGGGGFFFFFFFCCCCC
@M02197:102:000000000-ALU3V:1:1103:21495:22101 1:N:0:1
GCTAAAGTCGTATCCTCCGCTTATTGATATGCTTAAGTTCAGCGGGTATTCCTACCTGATCCGAGGTCAACCTTAGAAATGGGTTTGTTTTACGGCGTAGCCTCCCGAGCACCCTTTAGCGAATAGTTTCCACAACGCTTAGGGGACAGAAGACCCAGCCGGTCGATTTGAGGCACGCGGCGGACCGCGTTGCCCAATACCAAGCGAGGCTTGAGTGGTGAAATGACGCTCGAACAGGCATGCCCCCCGGAATACCAGGGGGCGCAATGTGCGTTCAAAGATTCGATGATTCAC
+
BBBBBFFFFBBFGGGGGGGGGGGHHHHHHHHHGHHHHHHGHHHGGGGGGHFHHHHHHHHHHHHGGGGHHHHHHHHGHHHHHHHHGGGHHHHHHGGGGGGGGHHHHGGGGGGHHGHHHHHHGGGGGHHHHHHHHHHGGGGGGHHHGGGGGHHHHHHHHHHGGGGGGFGHGGFGGGGGGGGGGGGGGFFFGFGGGHHHHGFGGHGGGGHGHGHHGHGHHHHGHHHGGGGGHHGHHHHHHGGHGGGFFGGHHHHHHHDGGGGGGFGHGHHCGGGGGGBGGGGGGGFFFBFFFBBBBB
@M02197:102:000000000-ALU3V:1:1103:14221:22206 1:N:0:1
GCTAAAGTCGTATCCTCCGCTTATTGATATGCTTAAGTTCAGCGGGTAGTCCTACCTGATTTGAGGTCTAACATAAAAGTTATTAGAGTGGAGGGAGCGAAAACTTATTACGCATTCCACTTAGACATTTAAGACGAGCCACGGATGGCAGCGCCCAAAGCTCATACATAGAAAACTAGGTATGAGAGGTCTTATGACACTCAAACAGGCATGCCTTTCGGAATACCAAAAGGCGCAATGTGCGTTCAAAGATTCGATGATTCAC
+
CCCCCFFFFCAFGGGGGGGGGGGHHHHHHHHHGHHHHHGHHHGGGGGGGHHHHHHHHHHHHHHHGHHHHHHHHHHGHHHHHHHHHHHHGHHHHGHGGGGHHGGFHHGGFHGGGGGGHHFHFHHHHHHGHHHHGHHHHGGGHGHGGHGGHHGGHGHHHHHHHHHHHHFFGHFFHHHHHHHHHHGHHHHHFHHHHHHHGHHGHGHHHHHHHHHHHGGEGGHHHHHGHGHHHGGGGGHHHHGFFGHGGGGGGGGGGFFFFFFFBBCBB
@M02197:102:000000000-ALU3V:1:1103:17149:22177 1:N:0:1
GCTAAAGTCGTATCCTCCGCTTATTGATATGCTTAAGTTCAGCGGGTAGTCCTACCTGATTTGAGTTCTAACATAAAAGTTATTAGAGTGGAGGGAGCGAAAACTTATTACGCATTCCACTTAGACATTTAAGACGAGCCACGGATGGCAGCGTCCAAAGCTCATACATAGAAAACTAGGTATGAGAGGTCTTATGACACTCAAACAGGCATGCCTTTCGGAATACCAAAAGGCGCAATGTGCGTTCAAAGATTCGATGATTCAC
+
AABCBFFFFCBFGGGGGGGGGGGHHHHHHHHHHHHHHHHHHHHGGGGGGHHH:HHHHHHHHHHHGHHHHHHHHHGHHHHHHHHHHHGHGGGGHGHFEGHHGGGHHHHHHFDFEHHGFHFGHHFFDEHFHHHHFFHGHGGGHGHHHHGGGGGGHFGGHHHHHHHGGHHGFHHHHHHHHHGHGHHHFHHHHHGGHHHHHHHHHHHGEGEHHHHHHHGFGFHHHHHHHGHHHGGGGGFHHHGFGGHGGGGGGGFGGFFFFFFFBBAA?
@M02197:102:000000000-ALU3V:1:1103:11941:22160 1:N:0:1
GCTAAAGTCGTATCCTCCGCTTATTGATATGCTTAAGTTCAGCGGGTATCCCTACCTGATCCGAGGTCAACCTTTGAAAGAGTTTAACGGCCACGACCGCCCGCACTCCAAAGCGAATATGTATCACAACGCTTAGAGACGGACAGCTCGGCCGGAGACTTCAAGGCGCGCGGGAGCCGCGACGCCCAACACCAAGCGAGGCTTGAGTGGCGAAATGACGCTCGAACAGGCATGCCCTTCGGAATACCAAAGGGCGCAATGTGCGTTCAGAGATTCGATGATTCAC
+
BBBBBFFFFBBFGGGGGGGGGGGHHHHHFHHHHHDGGHHGHHHGGGGGFGHHHGHHGHHHHHHGGGGHGGHHGHHGFHHHGFGHHHGHGGGDGGGGGGGGGGGGCGCHHHGDFGGGGGFHHHFGHHHGBGFGGGGGFFGHGGGGGGHHHGGFECDFGGHGHHGGGGGGCGGGFGCGFECFFEEHGHHFFB?EFFFGGGEFFFFFFHGFEEBGHECFFGEEFEEHHHF)HGB=CACGGGGHFHG8DHHHFFGGFEDGBFHCEEDHFBG5A5GGGGFFFFFFFAAAAA
@M02197:102:000000000-ALU3V:1:1103:17587:22639 1:N:0:1
GCTAAAGTCGTATCCTCCGCTTATTGATATGCTTAAGTTCAGCGGGTATCCCTACCTGATCCGAGGTCAACCTTAGAAATGGGTTTGTTTTACGGCGTAGCCTCCCGAGCACCCTTTAGCGAATAGTTTCCACAACGCTTAGGGGACAGAAGACCCAGCCGGTCGATTTGAGGCACGCGGCGGACCGCGTTGCCCAATACCAAGCGAGGCTTGAGTGGTGAAATGACGCTCGAACAGGCATGCCCCCCGGAATACCAGGTGGCGCAATGTGCGTTCAAAGATTCGATGATTCAC
+
BBBBBFFFFBAFGGGGGGGFGGGHFFHHFGFGHHGHHHBGHHHGGGAEGHHGHHGFGGBGFHHEGGGHHHFF:H:HDFFFFHAFF97HHFHFHGEEFGGGGGFFEEGGGGGHFFHHHHE4DC@9GHD9HFDGHHEGGGDFFFFB<DGGG8HHFHCGGHCE?@ADGGFHGGEFBCF?EGA@GFACFFFFFFFFFFFF0BBFFBFFFFDFFFHFCFFDFFFF9FB/9<C?FFADCFF?BEEFCCFFEFABF2FFFB0BF00000011EDEEEE1CB3B33DECC11FFD@3>1>>>
@M02197:102:000000000-ALU3V:1:1103:23627:22690 1:N:0:1
GCTAAAGTCGTATCCTCCCTTATTGATATGCTTAAGTTCAGCGGGTAGTCCTACCTGATTTGAGGTCAGAGCTTAATGGTATTATAGTGAACAGAGATAGCGAAGAACTTATCACGCTAATATTCACTTAGACATTTAAGACGAGCCAAGGTTAATGGCAGACGTCCAAAGCACCGTTAACAGCCACTTACTTAGTAAATGATTGGGTGAAGTCTATATGACACTCAAACAGGCATGCCTTTCGGAATACCAAAAGGCGCAATGTGCGTTCAAAGATTCGATGATTCAC
+
BBABBFFFFAAFGGGGGGGGGGHHHFFHGGHHGHFHHGFHHHGGGEEFHHGGHHHHHGGHHG5AGGHHHGBGHHFHHHHHHHGF9FHHGGHHHHGHHHFHHGGGCDHHHHHHEHHGHGFEFHFHGFGDDBGFFHHHHHHHHF?DGGGHHHHHHHHGHHHHFCEGFAFGHHEFHHGGGDFFHGHGBFHGDHGFEHHHHHGFCHHGHHFGFHHHDGHHHGGHGFDFFGFFGFGGFGGHFFBFCFHGHHHGHGHHHDGGEEBFGHGGFFCGGGGGGGGGGFC55D@5?BBBB
@M02197:102:000000000-ALU3V:1:1103:19760:22827 1:N:0:1
GCTAAAGTCGTATCCTCCGCTTATTGATATGCTTAAGTTCAGCGGGTATCCCTACCTGATCCGAGGTCAACCTAGAAAAAAATTTAAAAGGTTTCAGTCGGCAGAAGTCCTCTCCTTTGACAGACGTTCGAATAAATTCTACTACGCCTAAAGCCGGTGAGGCCTCGCCGAGGTCTTTGAGGCGCGCCCCCGTGAGGGGACGGCACCCAATACCAAGCATAGCTTGAGTGGTGTAATGACGCTCGAACAGGCATGCCCCTCGGAATACCAAGGGGCGCAATGTGCGTTCAAAGATTCGATGATTCAC
+
BCCCBFFFFBAFGGGGGGGGCGFGHFGFDGFGHFHHFHHHGGGGGEGGHHHEHHHHGHHHHGHGFGEFFHHHGHGHHHHHGGHHGHHHHHGHHGHHHHHGGGGGGHH;HHHH;GHFHGGEHHHHFFGGHGGGHGHFGFGFFGGGHGGGHFFFGHHGGCFFHHGGGHGGGHHHGFGGHHGGGGGGGGGDGGHHHGHHGGGGGHGFGHHHHHHGGHHHGHHFHFFHEHHHHHHHHHHHGGGGFCFEGHHGHHGGHFCEGGGDFHHHHFHHHHGGGEEEGFFHGGGGHFFGGGGFGGG4FFFFFFA@BBA
@M02197:102:000000000-ALU3V:1:1103:21302:22950 1:N:0:1
GCTAAAGTCGTATCCTCCCTTATTGATATGCTTAAGTTCAGCGGGTATCCCTACCTGATCCGAGGTCAAACTTGGGTGTGTCTTCGTGGACGCCCGCGCGGGGGGGTCTTGCGAGGCGCGAGTCTGCTGCGCTCGAAGCCGATCACGCGGGCCGCCAATGCTTTTGAGGCGAGTCCGCGCCCCCCCGAGGGGGGGGGGGCGGGACAAGGCGCCCAACACCAAGCAGTGCTTGAGGGTTTTAGATGACGCTCGAACAGGCATGCCCTAAGGAATGCCAAAGGGCGCAATGTGCGTTCAAAGATTCGATGATTCAC
+
ABBBCFFFFCBFGGGGGGGGGGHHHHHHHHHHHHGHHHHHHHGGGGGHHHHHHHHHHHHHHHGGGGHHHHHHHHHHEFEFHHHHHHHGG;HGGGGGGGGGGGGGGFFFFFFFF:DFFFFFFFFFFFFFFFFFFFFFFFFFFFFFFFFFFFFFFFFFFFFFFFFFFFFFFFBFCDBFFCABFFFGFFD-GGGGGGGGGGGGHHHFGGFGGGFFHHGHGFEHHHGBHHHHFHHHHGGHGGFHHHHGGGGGHHGHHHHHHGHHGGHGHHHHHHGHGHHHHHGGGGGHHGHGGGGHGGGGGGGGGGFFFFFFFCCCBB
@M02197:102:000000000-ALU3V:1:1103:19302:23317 1:N:0:1
GCTAAAGTCGTATCCTCCGCTTATTGATATGCTTAAGTTCAGCGGGTATTCCTACCTGATCCGAGGTCAACCTAGAAAAATATAAAGGTGACCGGGTCCCGGGGGCCTTGAAACTCTACGCGTGCTCCGGAGAACTCAGTGCGAAGAGGGTCCCTGGGACGCCGTCATTGTCTTTGAGACCAGTTGGCCATGGAGGCGGTCCAACGCGGTCCAACACCAAACACGAGGTTTGAGAGAGGATAATGACGCTCGAACAGGCATGCCCTTCGGAATGCCAAAGGGCGCAATGTGCGTTCAAAGATTCGATGACTCAC
+
BCCBCFFFFBBFGGGGGGGGGGGHHHHHHHHHHHHHHHHGHHHGGGFGHHHHHHHHHHHHHHHGGGGHHHHGHHHHFHHHHHHHHHHH;HHHHG?EEFHHGGGGGFGGHHHHHGHHHHHGGGGGGGHHGGGGGHHHHHHHHHGHHHHGHGGHHHGGEGGGGGGGHHGHFHGHGGHHGFGHHFGHHHHFHHHHGGGGGHHFGGGGGGGHHHHHGHFFGGHHHHHGHHGHHGHHHHHHHHHHHHHGGGGGGHDHHHHHHHHHGGGGGGGHHHHHHGFGCHGGGGGGHHHGGFGHGGGGGGGGFFFFFFFFFCBCCC
@M02197:102:000000000-ALU3V:1:1103:10659:23494 1:N:0:1
GCTAAAGTCGTATCCTCCGCTTATTGATATGCTTAAGTTCAGCGGGTATTCCTACCTGATCCGAGGTCAACCTGAAAAAAGTTTTAGAGGCGACCGGGTCCCTGGGTCCTTGAAACTCGACGCGTGCTCCGGAGAACTCAGTGCGAAGAGGGTCCCTGGGACGCCGTCATTGTCTTTGAGACCAGTTGGCCATGGAGGCGGTCCAACGCGGTCCAACACCAAACACGGGGTTTGAGAGAGGATAATGACGCTCGAACAGGCATGCCCTTCGGAATGCCAAAGGGCGCAATGTGCGTTCAAAGATTCGATGACTCAC
+
BBBBBFFFFA>FGGGGGGGGGG?GHHHHHHFFGHHHHHGHHHHGGGAEHHHHHHFHHHGHHHGGGGEHGHHHHHHHHGHGGFHHHGHGHHGGGGGGGGEGHHHGHGGFHHHHGHHHHHGHGGGGGGGGHHGFGGGHHHHHHHGHGGGGGHHGEGGHGGGGGGFFGHGHHHHGGGHHGGHHGFGFGHHHGHHFHHGGGGFHHHHGGGGGGGGHHHGHGEGHHHHFFGFFFGHHGHHHHHHHHHHHHFGEGEFHDHHGHHHHGHGGGGGEFHHHHHHHHHHHGGGGGHGHHGGCGHGGGGGGGGGGBBFFFFFBBBBB
@M02197:102:000000000-ALU3V:1:1103:12679:23539 1:N:0:1
GCTAAAGTCGTATCCTCCGCTTATTGATATGCTTAAGTTCAGCGGGTATCCCTACCTGATCCGAGGTCAACCTTTGAAAGAGTTTAACGGCCACGACCGCCCGCACTCCAAAGCGAATATGTATCACAACGCTTAGAGACGGACAGCTCGGCCGGAGACTTCAAGGCGCGCGGGAGCCGCGACGCCCAACACCAAGCGAGGCTTGAGTGGCGAAATGACGCTCGAACAGGCATGCCCTTCGGAATACCAAAGGGCGCAATGTGCGTTCAAAGATTCGATGACTCAC
+
BCC@AFFFFABFGGGGGGGGGGGHHHHHHFHGHHHHGHHGHHHGGGAEGHFHHHHHHHHHHHHGGGGHHHHHHHHHHHHHGHGHHHHHGGGGGGGGGGGGGGGG:GGHHHHHHHGFGGGHHGHHHHHHGGGGGGGGGHHHGDGGGGHHHGGGGGGHGFHHHHGGGGGGGGGGGFFGFGGFGFGHGGHGGFDGGHGGGHFFFDEHHHGGGGGHHGHGGGGGFGDHFGHGHGHHFGGFFFFGHHHHHGHHHHGGGGGGHHHGEEGHGGGGGFGGGGFFFFFFF3A3AA
@M02197:102:000000000-ALU3V:1:1103:21740:23598 1:N:0:1
GCTAAAGTCGTATCCTCCGCTTATTGATATGCTTAAGTTCAGCGGGTATCCCTACCTGATCCGAGGTCAAGAGTGTAAAAATGTACTTTTGGACGTCGTCGTTATGAGTGCAAAGCGCGAGAGGTACTGCGCTCCGAAATCAATACGCCGGCTGCCAATTGTTTTAAGGCGAGTCTACACGCAGAGGCGAGACAAAACACCCAACACCAAGCAGAGCTTGAAGGTACAAATGACGCTCGAACAGGCATGCCCCATGGAATACCAAGGGGCGCAATGTGCGTTCAAAGATTCGATGATTCAC
+
3>A?AFBDFA?FFGGGGGCCEEEFGFHHHH5B6DGHFGGFHBFGC?EEFHGHFHHHHEFHEECEE?EGF33@?5FEHHHHBFFFFBFHFFEEFB=@?>>?9>7FCFFGHBF??F3FE/;C0;#@B@9@9</<2?ED?EDEHHGGC1@DGG/CF<CCHHFGHHHHGHH0GFG?BBGGFFGGGHHEFEFFHHFGGGBGGFGFGHFFFF;AFHFBFHFEEBFFGFGFFHHGHFB9EGA0HEB@FFHFBF0GEGEEHG2HGEF1FCF0A0ECA011310EACCGGF3FFGEEBFFFFFFDA>11>
@M02197:102:000000000-ALU3V:1:1103:14070:23680 1:N:0:1
GCTAAAGTCGTATCCTCCGCTTATTGATATGCTTAAGTTCAGCGGGTAGTCCTACCTGATTTGAGGTCTAACATAAAAGTTATTAGAGTGGAGGGAGCGAAAACTTATTACGCATTCCACTTAGACATTTAAGACGAGCCACGGATGGCAGCGCCCAAAGCTCATACATAGAAAACTAGGTATGAGAGGTCTTATGACACTCAAACAGGCATGCCTTTCGGAATACCAAAAGGCGCAATGTGCGTTCAAAGATTCGATGATTCAC
+
BAAABFFFFBBFGGGGGGGGGGGHHHHHFHGHHHHGHHF<HF5EEFEGE;FG:HFHHGHGFHHHGHHH9HHHHHGHGGGBFGFHFHGHHHFDC1E<$AE@E15F???FCBCEFDFEF4>B4G4GHHGGGDFF3FDG0EB@<2GFBGGEEC>DB>0<EHGF@@<CGGFBDDFGFD7G1FFH9CHHGGGGGB:FGFBHGFHFFBBFF1F89FGF0;9BECGBGDDDCEFFFE?CCEFGBGEE3:CGEFGBFGGGFF1DD1D3A111>
@M02197:102:000000000-ALU3V:1:1103:21761:23607 1:N:0:1
GCTAAAGTCGTATCCTCCGCTTATTGATATGCTTAAGTTCAGCGGGTATCCCTACCTGATCCGAGGTCAAGAGTGTAAAAATGTACTTTTGGACGTCGTCGTTATGAGTGCAAAGCGCGAGATGTACTGCGCTCCGAAATCAATACGCCGGCTGCCAATTGTTTTAAGGCGAGTCTACACGCAGAGGCGAGACAAAACACCCAACACCAAGCAGAGCTTGAAGGTACAAATGACGCTCGAACAGGCATGCCCCATGGAATACCAAGGGGCGCAATGTGCGTTCAAAGATTCGATGATTCAC
+
AAAAAFFDBA>CFGGGGGGGGGGHGHHHHHHHHHHHHHHHHHHGGGEEHGHGCDGGHHHHFHHGGCFGHHGFFGF@FFFDGHDDGGFHDFHC;HCGC98FEBBGFFGHBFFGHFHBF?FGFCBFGFDFGH?7FG:0<ACEGHFH<FH.<@FCDGGHHHCCG*GHGFHHBGGGGGGGGEFCFHFAAEEGFFBBAHGFFEEFGGFGFEE3EEFFBBBGD;FEHGBBGGGFBFFB1GEFEEFBGHHFG12EGGGHGGBFG5F53FCHGCEDEGFFGHECEECCBGGFGGGGFFFFFFFFBAA>3
@M02197:102:000000000-ALU3V:1:1103:10579:24281 1:N:0:1
GCTAAAGTCGTATCCTCCGCTTATTGATATGCTTAAGTTCAGCGGGTATTCCTACCTGATCCGAGGTCAACCTGAAAAAACTTTTAGAGGCGACCGGGTCCCTGGGTCCTTGAAACTCGACGCGTGCTCCGGAGAACTCAGTGCGAAGAGGGTCCCTGGGACGCCGTCATTGTCTTTGAGACCAGTTGGCCATGGAGGCGGTCCAACGCGGTCCAACACCAAACACGGGGTTTGAGAGAGGATAATGACGCTCGAACAGGCATGCCCTTCGGAATGCCAAAGGGCGCAATGTGCGTTCAAAGATTCGATGACTCAC
+
B@BBAFBDFA3CGGGGGGGGGGGHHGHHHHGHHHHFFGFHHHHGGGEEGGGFFHGGHHHGHGGGGGGHHHHHFHFHHHFE?GDGGHGHFHGGG@ECFA?CHFHHEGCCGHGGFFHFHFGGC@GG@DGGHGABFGFHHFHGHHBGGGFEGHEDEFEHGGF?A.@BADAFHHFGGGGFFFFF8FFHFFFFFFFEFFCFFGGGEFG9@>BGGHHGAEFFFEFG>GB//EEGGGFFDGF0AFFFDGBHEGFECFE//EAFFFHHGFEE?GGEEFHHGF1FA110EGEAEFFHFE0GEEBBFBF3GEG1BFFFDD1A1A>1
@M02197:102:000000000-ALU3V:1:1103:21619:24916 1:N:0:1
GCTAAAGTCGTATCCTCCGCTTATTGATATGCTTAAGTTCAGCGGGTAGTCCTACCTGATTTGAGGTCTAAACTAAAGAGTATTAGAGTGGAGGGAGCGAAAACTTATTACGCATTCCACTTAGACATTTAAGACGAGCCACAGAATGGCAGCGTCCAAAGCTCATACATAGAAAACTAGGTATAAGAGTCTATATGACACTCAAACAGGCATGCCTTTCGGAATACCAAAAGGCGCAATGTGCGTTCAAAGATTCGATGATTCAC
+
CDDDDFFFFBBFGGGGGGGGGGGHHGHHHHHHHHHGHHHHHFHGGGGGGHGH;<HH:HHHHHHHGHHHHHHHHHHHHHHHGGHFHHGHFGGHHGGGGG9GGGGHHHGHHHFGFGGGHHHHHHHHGFGGHHHGGHFHHGFGHHHHHHHHHHHGGHHHGGHHFHGHHHHHHHHGHHHHHHHHHHHGHHHHHHHHHHHHGHHHGFHHHHHGHHFHHFGGGGGHHHHHGFGGHHGGEGGHHGGGGGGGGGGGGGGGGGFFFFFFFCBAAB
@M02197:102:000000000-ALU3V:1:1103:10019:24984 1:N:0:1
GCTAAAGTCGTATCCTCCGCTTATTGATATGCTTAAGTTCAGCGGGTATCCCTACCTGATCCGAGGTCAACCTTAGAAATGGGTTTGTTTTACGGCGTAGCCTCCCGAGCACCCTTTAGCGAATAGTTTCCACAACGCTTAGGGGACAGAAGACCCAGCCGGTCGATTTGAGGCACGCGGCGGACCGCGTTGCCCAATACCAAGCGAGGCTTGAGTGGTGAAATGACGCTCGAACAGGCATGCCCCCCGGAATACCAGGGGGCGCAATGTGCGTTCAAAGATTCGATGATTCAC
+
AAA?AFFDFB3BCCGGFGGGGGEFHHFHH6DGHHHHGHHHHHBEEGGEHHHHHHGEGHGHHHHEGGGHHHHHHGHFGHHHHHHFFGGHHHFGFGCGE>@E/;;FGE?EEGGGGFGCFHHBDCFB:2@FFHBG@CC?B?8EFHFFEDFFEGGHHGHEGHHG@@FABCEFFB?=@;.;ABG@GB;CB99GFAFFABFHGBFGGHFECAA.D@FHHFHHHGFFHHHGCCCDFFGHHHGBHHHGGGG7EGGHHHHHHHHF?ACGFCEFCHHEEECGE1FBBGD?GGFFFFD3BAAAA?
@M02197:102:000000000-ALU3V:1:1103:16522:24986 1:N:0:1
GCTAAAGTCGTATCCTCCGCTTATTGATATGCTTAAGTTCAGCGGGTATCCCTACCTGATCCGAGGTCAACCTTAGAAATGGGGTTGTTTTACGGCGTAGCCTCCCGAACACCCTTTAGCGAATAGTTTCCACAACGCTTAGGGGACAGAAGACCCAGCCGGTCGATTTGAGGCACGCGGCGGACCGCGTTGCCCAATACCAAGCGAGGCTTGAGTGGTGAAATGACGCTCGAACAGGCATGCCCCCCGGAATACCAGGGGGCGCAATGTGCGTTCAAAGATTCGATGATTCAC
+
AAACBFFFFCCFGGGGGGGGGGGHHHHGHHHGHCHHHHHHHHGGGGGGGHHHHHHHHHHHHHH1EGGHHHHHHHHHHHHHGGHGGGGFGHHHHGFDGFGGGHHHHGGGGGGHGGHHHHHHGGGGGHHHHHHHHHHGGGGGGHHGGGGGGHHHHHHHHGHGGGGGGGGGGGGFGGFFGGGGGGGFFGGGGGFFGFGHFGFGGHGGGHFGHHGHHHHHHHHFHHHFFFFFGHGHHHHHHFFHGGGFFGGGHHHHHHHGCFGGGGGHHGHFGGGGCCGFGFGGGGFFFFFBFBBBAA
@M02197:102:000000000-ALU3V:1:1103:22410:25033 1:N:0:1
GCTAAAGTCGTATCCTCCGCTTATTGATATGCTTAAGTTCAGCGGGTATCCCTACCTGATCCGAGGTCAAAAGTGGAAATGGGCTTCTGGAGAGCCGACCTGCAAATACCTTGGGCGCTTCTGTGCTGCGCTCACGGCCTGCGGGTGCGGGCTGCCACTGATTTTGAGGTGAGTCGCCGCACGAAAGGCGGGACAAGCACCCATAAACAAGCTGGGCTTGAGGGTTTAAATGACGCTCGAACAGGCATGCCCCCCGGAATACCAAGGGGCGCAATGTGCGTTCAAAGATTCGATGACTCAC
+
A3A?ABFBFBAFGGGGGGGGFGGHFHHHHHHHHHHHHHHHHH5EGCE?GFHHHHHHHGFHHHHGGGGHHH5B?35GHH:H8G112E2FD9GHHGGFEEGGGHGHHHF;HHHHHG;G@B?9GHGHGEBFHGCD/0DHDDGCFGGGG@-<@?@CGGGHHHFGFFB0FF/FF/EBGGFGGFGG?DBGDDGFFFFC.BFF;E;BBHHFHBHFG:FC:.;GDBE=FFFG<DD0FF:F<BAD39?@1FF?1EHGGGGE023D55HCHHFFCECE2DHDGFA2CGHGG5GFFGGGGFBFDFFFBAAA@
@M02197:102:000000000-ALU3V:1:1103:25728:25033 1:N:0:1
GCTAAAGTCGTATCCTCCGCTTATTGATATGCTTAAGTTCAGCGGGTAGTCCTACCAATCTGAGGCCGATGAATTGAAATTAAATCCCTTCCTCTTCCGGAGAAGGAGGCATGGGCGGGGTTCAGAAGCACTCCAACCAGCAAAACGTCGCGTCCAGCTCCTCGACCCAGCGCCTTTCCTCTCCGAAGTCCTGATATTATCAAAACCCGGCAGGGAAAGACGTGGGCGAAATACCGAGCTTTCGTCCGTCTTGCCTATCGATTGGATGCGCTAAGGCATTTCGAGAGAACCACCGTGAAAAATGCCAAGAAACTCAATGCCGATCCGCCAGCTCTCTCAAAAAAATAAGAAAGCTGTCTTTCGAATCATTTCGCGGACCTCAAACACGCATGCTCCCCAGATTAGAGCTGCCGGGAGCGCAAGGTGCGTTCAAAGAATCGATGTCTAAC
+
BBBAAFBBFAAFGGGGEFEGEGGHHHCFGFDHGHHHGHFHBDFE2EEEAHAGBGHGHHHGHGBBEGGGGGG5FGFDD55GHHHF4GEGGFHFFFGHFEFCGGFHGEHHCGGECE/EE/<@@@HHE1FFHHHHHGFEFGEHFGCGGHCGEFFC-B-.//;9/BC.C-?BFGG;DFD.B/BFFF/;A@.9.:B/BBFFFFFF/F///...9>F---9.9AFFB..9AA9:BAFFB#A9AAFDEFF.A;----A9//;-;--/;///=.?9-0;00000B;.90.0;900..9.:..;;;0000:0/:;0C;000<0<0-<-..<-@-//011//?</<///>122B221B111</0000//02/FFB11>////>>1000/100B//>/1FBB///A012212A1110/AAA/A000A0011BB000011A3AA3BB3111BB@11111>>
@M02197:102:000000000-ALU3V:1:1103:23078:25043 1:N:0:1
GCTAAAGTCGTATCCTCCGCTTATTGATATGCTTAAGTTCAGCGGGTATCCCTACCTGATCCGAGGTCAACCTTAGAAATGGGGTTGTTTTACGGCGTAGCCTCCCGAACACCCTTTAGCGAATAGTTTCCACAACGCTTAGGGGACAGAAGACCCAGCCGGTCGATTTGAGGCACGCGGCGGACCGCGTTGCCCAATACCAAGCGAGGCTTGAGTGGTGAAATGACACTCGAACAGGCATGCCCCCCGGAATACCAGGGGGCGCAATGTGCGTGCAAAGATTCGATGACTCAC
+
A3ABAFF@DAACGGGGGFG?EGEFGH5HHHBBBGHHFH5FG5AEEEEGA55GGD11DGFHFGEEEEEFGHFHFFF69D@B991A?@E7GGFFECC?ECE?FB/0/CED#/:EF??;FFF9B;/>;1GF1:?FGCC*?<;HBFGH5<F9;/<<C;/;<C.<:C--;;;G;G0A;.9.EBEB@A-AA--@G;GC.:0::BBCCG;..9/EBBFCB:CD<11=>BD<9=.#<#9DFG?BFAFC@F@?3GEGB2FE1CHFA/A0A00F1F1A0A01B31FB3FE1EFFFD1111>1>1
@M02197:102:000000000-ALU3V:1:1103:12962:25113 1:N:0:1
GCTAAAGTCGTATCCTCCGCTTATTGATATGCTTAAGTTCAGCGGGTATCCCTACCTGATCCGAGGTCAAGAGTGTAAAAATGTACTTTTGGACGTCGTCGTTATGAGTGCAAAGCGCGAGATGTACTGCGCTCCGAAATCAATACGCCGGCTGCCAATTGTTTTGAGGCGAGTCTACGCGCAGAGGCGAGACAAACACCCAACACCAAGCAAGGCTTGAAGGTACAAATGACGCTCGAACAGGCATGCCCCATGGAATACCAGGGGGCGCAATGTGCGTTCAAAGATTCGATGATTC
+
BCCABBFFFCCFGGGGGGGGGGGHHHGHHHHGHGHHHHHHHHHGGGGGGHHHHHHGHHHFHHHGGGGFHGFHHFFHHHHHFFHGHHHGHHHGHHGGGGGGGFGHHGHGHHFHHHHGGGGGGGGHHGHHGGFGGGHHGFGHHHGGHGGGGGGGHGFGHEHGHHHHHGGGEGHGHFGGFGGGGFGGGGGHHHGHHHGFFFGGHGHGFGHHHFHHHGHGHGGFGGHHGHHHHFGGGFGHGGHHHFHHHHGGGGHFHFHHFGGGGGGGGGGGGHGFHGEFECGGGGGGGGFFFFFFFBBBAB
@M02197:102:000000000-ALU3V:1:1103:13067:25763 1:N:0:1
GCTAAAGTCGTATCCTCCGCTTATTGATATGCTTAAGTTCAGCGGGTACTCCTACCTGATTCGAGGTCAACCTTAGAAATGATATTAAATCAGACAAGACCTGCTTCAGCCTAAGAAACGAAAGAATCGACTACGTTTAAGGCTTGACAGACTGCCAAAAAATTTCAAAAGTATCAAATAGATATCTTTTAATTCCAAGCAGAGCTTGAGGAGGTGAAATGACGCTCGAACAGGCATGCCCCCCGGAATACCAGGGGGCGCAATGTGCGTTCAAAGATTCGATGATTCAC
+
A1A11FBBD?AC11EFGGGGECEHBFHFG3333D2FFFGHGFFGECG/FGBFBA1FGFFHHFF2FEEHBGFHFGHFBGFFFFFHGFHFFHBGFGFGHHBGB1;BFFFHFG9BGF5AFGFGFFC/FGGDBBFF9CEFGGGFBHGHHGBGBFCFEGGGCFFFCC9FFF1DFBFFGHFGGFFGGFGGFDBHGGGHFHHGCG8C:CCCGGFFGFFFFHHGCFEGGGDCC;GHFGFF9FEFGCGEECAHFFHHGACA2E2GGCGHHHGAA2EGGDFGFFBFGB4CFFFFFAABBB
@M02197:102:000000000-ALU3V:1:1103:21898:26621 1:N:0:1
GCTAAAGTCGTATCCTCCCTTATTGATATGCTTAAGTTCAGCGGGTAGTCCTACCTGATTTGAGGTCTAACATAAAAGTTATTAGAGTGGAGGGAGCGAAAACTTATTACGCATTCCACTTAGACATTTAAGACGAGCCACGGATGGCAGCGCCCAAAGCTCATACATAGAAAACTAGGTATGAGAGGTCTTATGACACTCAAACAGGCATGCCTTTCGGAATACCAAAAGGCGCAATGTGCGTTCAAAGATTCGATGACTCAC
+
ABBBBFFBFBBFGGGGBGFFGGHHHFHDGGCHHFD5FGGHHHFFG;EFHHGGHHHHHHFGHFBGGEHGBGHHHHHHGHGHHHHHHGHGCFFHG<EDGGGHGGHGGFFD4D??F?FHHGEFFGDFHGEGHFFDFGHG@CGGGHGFFHFGHFGGGGHGHHGFHHGHHGHHHHHHHHGHHFF=GHGHHHGGHHHHGHHHHHGHHHG3HHHHFFHGHGFFCHHFFHFCGHGHGGGGGGHGFGFFGHGFDGGGGGGGFFFFFFFAABAA
@M02197:102:000000000-ALU3V:1:1103:11178:26714 1:N:0:1
GCTAAAGTCGTATCCTCCGCTTATTGATATGCTTAAGTTCAGCGGGTATCCCTACCTGATCCGAGGTCAACCTTAGAAATGGGTTTGTTTTACGGCGTAGCCTCCCGAGCACCCTTTAGCGAATAGTTTCCACAACGCTTAGGGGACAGAAGACCCAGCCGGTCGATTTGAGGCACGCGGCGGACCGCGTTGCCCAATACCAAGCGAGGCTTGAGTGGTGAAATGACGCTCGAACAGGCATGCCCCCCGGAATACCAGGGGGCGCAATGTGCGTGCAAAGATTCGATAATTCAC
+
ABBB@B45D>>CFGGGGGC2AAAGGFHGGBGFGGHHCGHFGFCGGGEG3DGHHHCFHFBGFHHDGGGHH;GCCGGBFGH@EFAFFGGFHHHFHA@FFFE?FFBGGGDGCGCFFEFGFHH1@2FEGHHHHHBHHHEFCG;FFGFFFEFFGFCGFHHEHG.CCC:9:FFHGGFE:.;FC@BB-@-FBB>BFEFB;BG:<35C:FF.EDEGGBGC?ABD0GFGGDBBFC@A99C=9GEFG1<<C>/CEE/0D2F2GFAAA/000?EBFDDE0?AFB31GGEDEBG?ADB13FAAAAA
@M02197:102:000000000-ALU3V:1:1103:18031:27699 1:N:0:1
GCTAAAGTCGTATCCTCCGCTTATTGATATGCTTAAGTTCAGCGGGTATCCCTACCTGATCCGAGGTCAACCTTAGAAATGGGGTTGTTTTACGGCGTAGCCTCCCGAACACCCTTTAGCGAATAGTTTCCACAACGCTTAGGGGACAGAAGACCCAGCCGGTCGATTTGAGGCACGCGGCGGACCGCGTTGCCCAATACCAAGCGAGGCTTGAGTGGTGAAATGACGCTCGAACAGGCATGCCCCCCGGAATACCAGGGGGCGCAATGTGCGTTCAAAGATTCGATGATTCAC
+
BBBBBFFFFBAFGFGFDGEGFGGHHFHHHBGHFHHHHGHHHH5EEEGGHHHHHHHAG3GHBGHECGGHFFFHHHHGHHHGHHFGEFFGHHHHHEEEF@EFGHBGHGGGGGGHGGHHHHHE@DGGGHHHGHHHFHFGFF?FGEHFFGGFFCGHHHHHGHHGGCFCGGGGGGGGGGFGDGDADB@9AAFDEGGGFFGHHHFDCGEGGHHGHFHHHHHGHHGHFHFGDCFGHEDFHGFFG?GE2@?ECDE3EFA5HHHGECGGGFED5D5CGEEAGGCGFGGGGGFFFFFFF>AA>>
@M02197:102:000000000-ALU3V:1:1103:18043:27716 1:N:0:1
GCTAAAGTCGTATCCTCCGCTTATTGATATGCTTAAGTTCAGCGGGTATCCCTACCTGATCCGAGGTCAACCTTAGAAATGGGGTTGTTTTACGGCGTAGCCTCCCGAACACCCTTTAGCGAATAGTTTCCACAACGCTTAGGGGACAGAAGACCCAGCCGGTCGATTTGAGGCACGCGGCGGACCGCGTTGCCCAATACCAAGCGAGGCTTGAGTGGTGAAATGACGCTCGAACAGGCATGCCCCCCGGAATACCAGGGGGCGCAATGTGCGTTCAAAGATTCGATGATTCAC
+
BBAABFFFFAAFGGFGFGGGGEGHFGGHFHHC6DFHHDHHHGD?2AEEHFFHGHH1FAAGHFCEGGDFFHHHFHHHGHHGHHHGGGGFHHFHFGGGGEEGGHFHFGGFGG7FFGH;GFHHGGFBFFFGGDDDFFHGFFGGGFFGFBFGEHGFHHCGEHFCDGFDFFFFFFFEFGGFFBBGFFFGFGFCFGFED9HHHHGFGFEFGHBEFHHHGHGHHGGDGGHGDCC?EHFGHHGGCFFHFFGGFACHHFGFFHDFEA22E?EGGBDACGGHGBGGGGGGGF4FFFFFFAAA>A
@M02197:102:000000000-ALU3V:1:1103:18647:28072 1:N:0:1
GCTAAAGTCGTATCCTCCGCTTATTGATATGCTTAAGTTCAGCGGGTATCCCTACCTGATCCGAGGTCAACCTTAGAAATGGGGTTGTTTTACGGCGTAGCCTCCCGAACACCCTTTAGCGAATAGTTTCCACAACGCTTAGGGGACAGAAGACCCAGCCGGTCGATTTGAGGCACGCGGCGGACCGCGTTGCCCAATACCAAGCGAGGCTTGAGTGGTGAAATGACGCTCGAACAGGCATGCCCCCCGGAATACCAGGGGGCGCAATGTGCGTTCAAAGATTCGATGATTCAC
+
BBBBBFFFB>>FFGGGEEE?EEEGHHGGFHG5GGADFFHGHDFFGCEECHFHFGCGHHHHEHFGCGGHHHHGHFHFGGHHHHHDEGGFHHFHFFE1EG>EFHHGHGG?C@8FFFHFGFHHGGBBEGGHGB9FDGEDGGGGGHGGGFGGGHH.HGHHH<GGGCCDGGFFCFFEFGAF@?GB?BBBBGGGGGFFDFFFFFGG7EEBFA9@DDEFGHG<BEGADFGEFFCDGADG9GDD1FF<@9?>EAEA2AGGBFCCA/0A000FA3BEEA01B1BGFGGGGGB1BFFFFAA1AA
@M02197:102:000000000-ALU3V:1:1103:20763:28183 1:N:0:1
GCTAAAGTCGTATCCTCCGCTTATTGATATGCTTAAGTTCAGCGGGTATCCCTACCTGATCCGAGGTCAACCTTTAAAGAAGGGGTTTGACGGCACGCGTCCGCCCGTCCTCCGAAGCGATGATAATCACGACGCCAGGAGACGGTCGGCGCGGCCGGCGACATTAAGGCGCGCGGCGTGGGGCACCACGGCGCCCAACACCCAGCCGGGCTGGATTGGACTTAATGACGCTCGAACAGGCATGCCCCCCGGAATACCAGGGGGCGCAATGTGCGTTCAAAGATTCGATGATTCAC
+
AABABFF5FA>CGGGGFEGGECEHHHFHGHFFHF5BGGGHHGHG2EAEFH5FGHHFHFHHHHGGGGGHHHHHHFFHFGHHHHHDG>EEBGH;GGEGCG4EGGEGGGGFDDAGHFEACFFFHDHHHHHH<BAE>@FGGCEEEHGDG.@@?@FDGDC@FEFFFFFDBFFFBFAFAFAF@F;@DF#AAFA@@A?GFAEFDFFFCDAEAF:GGHFGFHDBHHHFEHHHHFGGBDDGFGDGD1FHFEGCBF//EBHGF2DA/AA/EE00A113FA0A0G1BGCGGGGGGFCD3FD3?>1>1
@M02197:102:000000000-ALU3V:1:1103:13836:28367 1:N:0:1
GCTAAAGTCGTATCCTCCGCTTATTGATATGCTTAAGTTCAGCGGGTATCCCTACCTGATCCGAGGTCAAGAGTGTAAAAATGTACTTTTGGACGTCGTCGTTATGAGTGCAAAGCGCGAGATGTACTGCGCTCCGAAATCAATACGCCGGCTGCCAATTGTTTTAAGGCGAGTCTACACGCAGAGGCGAGACAAAACACCCAACACCAAGCAGAGCTTGAAGGTACAAATGACGCTCGAACAGGCATGCCCCATGGAATACCAAGGGGCGCAATGTGCGTTCAAAGATTCGATGACTCAC
+
A@AAAFF@@>>1BGGF1GGG?0EDBFFHFBG33FFFCHHHBFGCCCAEFHHHHFFGHFFHFHHGECEF@EGFFFFGHHFGH7BG@GGFHFGGFGCFCB9F7GFHHHHHEEBFBFFCE9;BCC;G8HFGHGA>@:G?@A@AFFGDFGFC@GCFFCFHGHFHHFFHGHFFCBHGDDFBFFFBDFB@GGEGGF@@HGFFFAAGGA?E?AAGGHH<GFEB2DGB9BFEDBHHDF/EECEG6/9@@;HFHFGEECFHGHGHGFAD1HG0G0EAA011HHAEEGHGF3GFGGGFGFB3DFDDAAAAA
@M02197:102:000000000-ALU3V:1:1103:15745:28437 1:N:0:1
GCTAAAGTCGTATCCTCCGCTTATTGATATGCTTAAGTTCAGCGGGTATCCCTACCTGATCCGAGGTCAAGAGTGTAAAAATGTACTTTTTGGACGTCGTCGTTATGAGTGCAAAGCGCGAGATGTACTGCGCTCCGAAATCAATACGCCGGCTGCCAATTGTTTTAAGGCGAGTCTACACGCAGAGGCGAGACAAAACACCCAACACCAAGCAGAGCTTGAAGGTACAAATGACGCTCGAACAGGCATGCCCCATGGAATACCAAGGGGCGCAATGTGCGTTCAAAGATTCGATGACTCAC
+
AAAAAFFFFAAFGGFGGFGGGGGHHHFGHHFCHHGHH5FCGFHGGGAEHHFFHHHEF33G5FGDFGGHHHDFG@GGHHHHHHHHFHHHHHHGEFFFEEEEEFEGGHHHHHFFHHHGGGFGCGFFHGFGFGCE@>EGGGFG8HHHFHCGGFGGFHGGHHHHHHHGFHHGHGHHGHFGHEFEBDFHGGGGHFFHFGFFFF>,GGEFHGHGHFFBFFFHHGHHHGFFEGFFGGFFFGGGFEGGHGG@FFEHEGGEFHHHHHHHHGEBFFGGEE0FDDEE0EGHGGBD33FAGG1CFFD@1AAA>1
@M02197:102:000000000-ALU3V:1:1104:13758:1932 1:N:0:1
GCTAAAGTCGTATCCTCGCTTATTGATATGCTTAAGTTCAGCGGGTATCCCTACCTGATCCGAGGTCAACCTTTGAAAGAGTTTAACGGCCACGACCGCCCGCACTCCAAAGCGAATATGTATCACAACGCTTAGAGACGGACAGCTCGGCCGGAGACTTCAAGGCGCGCGGGAGCCGCGACGCCCAACACCAAGCGAGGCTTGAGTGGCGAAATGACGCTCGAACAGGCATGCCCTTCGGAATACCAAAGGGCGCAATGTGCGTTCAAAGATTCGATGACTCAC
+
A?AA3BDFFBBFGGGGGGGCGGFHGHFFHHHHHHHHBG5GHHGCEEEHHD3BGH1FHFGFFGF99GHHFBFGHHF:HH:C?@:FGHHG?E/EAE9EE3E?EEFGGGF0BGF0<6AC@7D2GHHFHFFAAD0EEDFGHCGAHHFGEHCG8@CDGGGG?BFG0FGFFE@GGGG?B?BF>>;EE/<?F?FEDAEFCFFF?GBBBFF=GEEEAB@FFAGFEEAGEDBEFBEGFBAB/;/BB/HFFGGGFGFHHECECCFFHF0EE?HGDAF33DGF1FFBFD1@?AAAA
@M02197:102:000000000-ALU3V:1:1104:20293:2739 1:N:0:1
GCTAAAGTCGTATCCTCCGCTTATTGATATGCTTAAGTTCAGCGGGTATCCCTACCTGATCCGAGGTCAACCTTAGAAATGGGGTTGTTTTACGGCGTAGCCTCCCGAACACCCTTTAGCGAATAGTTTCCACAACGCTTAGGGGACAGAAGACCCAGCCGGTCGATTTGAGGCACGCGGCGGACCGCGATGCCCAATACCAAGCGAGGCTTGAGTGGTGAAATGACGCTCGAACAGGCATGCCCCCCGGAATACCAGGGGGCGCAATGTGCGTTCAAAGATTCGATGACTCAC
+
AAABBFFFFAAFGGGGGGGGGGGHHHHHHHHHHHGHHHHHHHGGGGGGHHHHHHHHHGHGHHHGGGGFHHHHHHHHHHG<HHHGGGGGGHHHHGGGGGGGGHHHHG;GGG-HGGFHHHHHGGGGGHGHHH@FHHHGGGGGGHGHFGGFFBGFHHHHHGFECGGGFFFFGGFGFDDFFGGGFFCDFFFFGFCADFFFGFFFEBFFFFFFFFGGFFEBHGDFFGGFFGGDGHDFFHGDFHGC@FFGGGFHFGGGFFDGGGGGGCDHHFFFEEAFGFGGFBFEFFFFFFFDFBAAA?
@M02197:102:000000000-ALU3V:1:1104:10518:2833 1:N:0:1
GCTAAAGTCGTATCCTCCGCTTATTGATATGCTTAAGTTCAGCGGGTATTCCTACCTGATCCGAGGTCAACATTCAGAAGTTGGGGTTTAACGGCGTGGCCGGCGGTCCTCCCTAGCGAATTGATTCACAACGCTGAGATTCTAACCGTACAGCCGACAGAATGGAGGCGCGGGCGGTGAGCCCGACGCCCAATACCAAGCCAGGCTTGATGGGTCTTATTGACGCTCGAACGGGCATGCCCTTCGAAATGCCAAAGGGCGCAATGTGCGTTCAAAGATTCGATGATTCAC
+
BCCCCFFFFBAFGGGGGGGCGGGHHHGHGFHHHHHHHFHHHHFFFGEGHHHHHHHHHEHHHHHGGGGHGHHHGHGHHHHHHHHHGGG:DHHHGGGGGCFAFDEACG9/C1?GFGGFEBCDBFFBFFDDFFH?C:<GFHHFFFGGGGHHFGCGGGEGGGGHHHHHFDCEC@/CDD?:H<HCCGFE></AF=G4FB:?GEHGAG3GHF:FF:HHFF:BGF8GGFG,FFHGHHE8HFEHH8E?EAG9:HHHHHHGBFFGGEE?GGHHGGFGHGGGGGFGEFB4FFFFFFAAAAA
@M02197:102:000000000-ALU3V:1:1104:21297:3079 1:N:0:1
GCTAAAGTCGTATCCTCCGCTTATTGATATGCTTAAGTTCAGCGGGTAGTCCTACCTGATTTGAGGTCTAACATAAAAGTTATTAGAGTGGAGGGAGCGAAAACTTATTACGCATTCCACTTAGACATTTAAGACGAGCCACGGATGGCAGCGTCCAAAGCTCATACATAGAAAACTAGGTATGAGAGGTCTTATGACACTCAAACAGGCATGCCTTTCGGAATACCAAAAGGCGCAATGTGCGTTTAAAGATTCGATGACTCAC
+
BBBBBFFFFBBFGGGGGGGCGGGHGCGHHHGHHGDFHGFDFFFFGGBF7HHHHGHHGFFFGFHFFGCGFGHFHHHHGHHHHHHHHHHHHHGHGGG??CEHGFG3EGDGFFDFEGGDHFGFGHHHHGFDGGEHGGGHACGFEBFGCHGEFBGGHGGHHHHHGBGGGGGHGHHHFFHGF=GHFGGCGGHFHFFGHFGHHHHFFFGHHHHGHGHFHHGFFG3HHCFFGFGFFGEAE?F.FHEEFCGGFBABGGEGGFFFFFFFBBAAB
@M02197:102:000000000-ALU3V:1:1104:10970:3279 1:N:0:1
GCTAAAGTCGTATCCTCCGCTTATTGATATGCTTAAGTTCAGCGGGTATCCCTACCTGATCCGAGGTCAACCTTCGAAAGAGTTTAACGGCCACGACCGCCCGCACGCCAAAGCGAATATGTATCACAACGCTTAGAGACGGACAGCTCGGCCGGAGACTTCTAGGCGCGCGGGAGCCGCGACGCCCAACACCAAGCGAGGCTTGAGTGGCGAAATGACGCTCGAACAGGCATGCCCTTCGGAATACCAAAGGGCGCAATGTGCGTTCAAAGATTCGATGACTCA
+
?AAA?1D3B1AFGGGGGAECFGGHHHCHHHGHHHFHBFGFBDHECGG/FFHFFHHHHBFFHHH?/7;HHBGHHH1>FGFFHHHGHEHHC//ECEEEEG7EGE//<C#0BGGBCG:?/@FH9FBGGFD@?A@C6FGF9FD9<C<<-<A:GFGGGG0BFGBEGG?FGCCCAG?/@?CGCAB9/>>FEGFFGAGEAH;EEG9FHFF;GFFEEABHGD0;EEFE;A921GBFF#0AFCEAE/9BAFGFEHGD1GEEE0ABD3F00EGGFGGBGGGEA11FFDD1AA111
@M02197:102:000000000-ALU3V:1:1104:17230:3297 1:N:0:1
GCTAAAGTCGTATCCTCCGCTTATTGATATGCTTAAGTTCAGCGGGTATCCCTACCTGATCCGAGGTCAACCTTAGAAATGGGGTTGTTTTACGGCGTAGCCTCCCGAACACCCTTTAGCGAATAGTTTCCACAACGCTTAGGGGACAGAAGACCCAGCCGGTCGATTTGAGGCACGCGGCGGACCGCGTTGCCCAATACCAAGCGAGGCTTGAGTGGTGAAATGACGCTCGAACAGGCATGCCCCCCGGAATACCAGGGGGCGCAATGTGCGTTCAAAGATTCGATGATTCAC
+
3AAAA5FFF?>CGGGGGGGGGGGHHHHHHHHGHHHGHHHHHGHGGGGGHHHHHHHGHHHHHHHGGGEHHHGHEHFFBGH6GHFG1>B>7F:;HE@B99/<EGHHA/E/<C;FDBHBFFDF9<<CFH<1?F1<1CACDGGG9AFB</FFGFGHBGH@C=9:@@;-9/9;;B;9/.CCF@B?@@BA?A--@./9?FFGE0;GEHFAADCED</FC6C0;B;D@0GE<9AA;#91?@F<919G@9/BF/A022DFF1HEAA0A00EFFGFAAA0CGGA3ABGGFF1FDBDFF11AAA
@M02197:102:000000000-ALU3V:1:1104:12115:3324 1:N:0:1
GCTAAAGTCGTATCCTCCGCTTATTGATATGCTTAAGTTCAGCGGGTATCCCTACCTGATCCGAGGTCAACCTTAGAAATGGGGTTGTTTTACGGCGTAGCCTCCCGAACACCCTTTAGCGAATAGTTTCCACAACGCTTAGGGGACAGAAGACCCAGCCGGTCGATTTGAGGCACGCGGCGGACCGCGTTGCCCAATACCAAGCGAGGCTTGAGTGGTGAAATGACGCTCGAACAGGCATGCCCCGCGGAATACCACGGGGCGCAATGTGCGTTCAAAGATTCGATGACTCAC
+
ABBBBFFDFAAFGGGGGGGGGGGHHHGHHHFFHHHHHHGHHHCEGGEEGHHHHHHHHHHHHHHGGGEGHHHHHHGFHHHFGHHGGEGGGHHHHGCGFG?EGHHHGFGGGG2HGGHHHFEHFGGGFFGFHGFFFHEDGGGGFFHHGFFFGGFGHGHFHEAGCCHGHHHGGHFGBEEFDCDCCCGGGDFFHGHGGGFF>2GFFFFFGFFGGGFHGFFFHFHFHHHGGGFGHHEGGDFHHHHHFGGGGFABGFGGF2FE?GGGGGGHHFHGGEGHGF5FGGGGGGCFF5FFFBBBAA
@M02197:102:000000000-ALU3V:1:1104:10982:3293 1:N:0:1
GCTAAAGTCGTATCCTCCGCTTATTGATATGCTTAAGTTCAGCGGGTATCCCTACCTGATCCGAGGTCAACCTTTGAAAGAGTTTAACGGCCACGACCGCCCGCACTCCAAAGCGAATATGTATCACAACGCTTAGAGACGGACAGCTCGGCCGGAGACTTCTAGGCGCGCGGGAGCCGCGACGCCCAACACCAAGCGAGGCTTGAGTGGCGAAATGACGCTCGAACAGGCATGCCCTTCGGAATACCAAAGGGCGCAATGTGCGTTCAAAGATTCGATGACTCA
+
AABBAFFDFA34ABBGGGCFGGGHHHHHHHFGHHHGFGFHFHFGGGE03GHHHHHHHEHFHH:GGGFHHHHFGG5@DGFHHG4GHHGHFEGGGGE/EEEEGGFGFFFGHHHHHHGGGCFHHHHHGGHEDGFFFGGGFGBGFGGGGGHHHGGGGGFHGGGDBFFDDBFGGGFFDFDFDFFFFAFAAEFFEF3AEHGGGHHGFFGEGFFEFEGF5@GEFEEEEECHHFHHGBHGF9E#?EEFFFGEEHHFFCGGGGGGAGHEEAGGGBFFGGGFBFFFBFFFA3AAA
@M02197:102:000000000-ALU3V:1:1104:12075:3496 1:N:0:1
GCTAAAGTCGTATCCTCCGCTTATTGATATGCTTAAGTTCAGCGGGTAGTCCTACCTGATTTGAGGTCTAACATAAAAGTTATTAGAGTGGAGGGAGCGAAAACTTATTACGCATTCCACTTAGACATTTAAGACGAGCCACGGATGGCAGCGCCCAAAGCTCATACATAGAAAACTAGGTATGAGAGGTCTTATGACACTCAAACAGGCGTGCCTTTCGGAATACCAAAAGACGCAATGTACGTTCAAAGATTCGAAGATTCAC
+
BBBBAFFFFAAFCGGGBBECEGAHHHHHHHHFGHHDFDFFFF9BAE2AFHFHHHEGHGHHHHGGE88FCF9HHHGBBDGHGHHHHH5F1GFHH:@E+GFBFGGBFGFDEDFAFEGGGHE6HHHFFHHGFH3?3FHHHGEFGFFCFCFA>#EDDEGGF11<GFFB2@DB21GBHEEC1FBG1FDFFHHHGFDGFGHHFGBBFBB;+0B9//#A:B;9FFGDBF:CF8FGFAA;#01.AE9BA#11FBG3BGEF1A>3333311A>1
@M02197:102:000000000-ALU3V:1:1104:12203:3769 1:N:0:1
GCTAAAGTCGTATCCTCCGCTTATTGATATGCTTAAGTACAGCGGGAATCCCTACCTGATCCGAGGCCAACCTTAGAAATGGGGTTGTTTTACGGCGTAGCCTCCCGAACACCCTTTAGCGAATAGTTTCCACAACGCTTAGGGGACAGAAGACCCAGCCGGTCGATTTGAGGCACGCGGCGGACCGCGTTGCCCAATACCAAGCGAGGCTTGAGTGGTGAAATGACGCTCGAACAGACATGCCCCCCGGAATACCAGGGGGCGCAATGTGCGTTCAAAGATTCGATGATTCAA
+
AAA?3BFDFB3CGFEGE4A2AEEFGFHHFFADGFHGBH5DG5322A20FGGHBGFFAFFFFHCDEE01?F1?CGED;44BBGFFEEBFE;GEFAEE/ECEEGHHEG8G;GGFGGFHH6AF/B/BFDFFFFDF11.>@C?C.?FB/B/BCHHHHF:GEEHE:C@ABBBBEFFEC?EFDB9;@B=>BB@?EEFC:FFBEFFFFFFFFGGB0BC9CC9G0EG0DGCBGCBCF7G<HFF$<%00//:>FE/0F2A2F1//E/0A000B1DFFEA01FGGFFBFEB111BD@DD111>1
@M02197:102:000000000-ALU3V:1:1104:13994:4082 1:N:0:1
GCTAAAGTCGTATCCTCCGCTTATTGATATGCTTAAGTTCAGCGGGTAGCCCTACCTGATTTGAGGTCTAACTAAAAGTTATTAGAGTGGAGGGAGCGAAAACTTATTACTCATTCCTCTAAGACATTTAAGACGAGCCAAATCATGGCAGACGTCCAAAGCTCATACATAGAAAACTAGGTATGAGAGGTCTTATGACACTCAAACAGGCATGCCTTTCGGAATATCAAAAGGCGCAATGTGCGTGCAAAGATTCGATGCCTCAC
+
AAAAAFD3DAAFGFGGGGF1E0EGFFHGFG33DF2FFHDEDF9;96GGE;92EGH:HFFCFGFBEEGF8D<CGHGDGH9HHEBDDFGHHGFC#</>EF@EGF1?>>2B72#BFDFDG#1F#@1F52FGHHB#>FA11EEFGH#@DC>BC0/F<F4>11>@B>222G#<FGE<FB=CGBBDF1FBB11@:EGBCGFG2DB1FA:FGFCG1101BB90B0AB9292D9#63;B02#0EG28E##0A1A1FB3EEB11ABC1>1>11AA
@M02197:102:000000000-ALU3V:1:1104:10990:4223 1:N:0:1
GCTAAAGTCGTATCCTCCGCTTATTGATATGCTTAAGTTCAGCGGGTAGCCCTACCTGATTTGAGGTCTAACTAAAAGTTATTAGAGTGGAGGGAGCGAAAACTTATTACGCAGTCCACTTAAACATTTAAGACGAGCCACAAGATGGCAGACGTCCAAAGCTCATACATAGAAAACTAGGTATGAGAGGTCTTATGACACTCAAACAGGCATGCCTTTCGGAATACCAAAAGGCGCAATGTGCGTTCAAAGATTCGATGATTCAC
+
AAA>ADDBF3>>FGGGGGGGGGEHHGDFDF5EFHFBEDGH;H6E4EGCEB7FGHFH8HEGHHHEE9F75GCB8HHHG7EG5FHHHGG9H5GHGGEAE@FHGGF3F<BBBCFEE#@ED3GBFB--03?BD?FFBFHGE?HGFGFFGDGFEF?EFFBE3HBFFCFHGBHHGG44HGGFBBDGHDDGB;3FFGGFEDGBHF9GFHGGFGHHHHGHHHFGCGGGHHHGFHGHHHCEFEAHGHHCGGGFGFCGGGFFF4FFFFFFFBBBAA
@M02197:102:000000000-ALU3V:1:1104:12728:4180 1:N:0:1
GCTAAAGTCGTATCCTCCGCTTATTGATATGCTTAAGTTCAGCGGGTATCCCTACCTGATCCGAGGTCAACCTTAGAAATGGGGTTGTTTTACGGCGTAGCCTCCCGAACACCCTTTAGCGAATAGTTTCCACAACGCTTAGGGGACAGAAAACCCACCCGGTCGATTTGAGGCACCCGGCGGACCGCGTGCCCCAATGCCAAGCGAGGCTTGATTGGTGAAATGACGCTCGACCAGGCATGCCCCCCGGAATACCAGGGGGCGCAATGTGCGTTCAAAGATTCGATGATTCAC
+
BABBBFFDFA>BFGGGGGGC?2AEFHFHHGFBFGHHHHFHGHHGGGGCGFHHHGHFFFCBHHHGGGGHHHHG:FH:FFHHHHFAFC;9HHH<<GDGEG.G;HHFEFD8?C6HGGHGB??F6@2FFBFGFF2A9?9@#/?0FEBB*:1B911%B>A3@#<@A?F#/#B;//FEA*:@#;..-A-#A33A4;+#/BBFC<#;;;/?CHHE00C###,0<D08HGCC?959G#.GB)FD1G#HGC/@AAE02DFAD1/GGGEEAA01D3FEE001113D33GEF11FFDDB@1111>
@M02197:102:000000000-ALU3V:1:1104:23743:4331 1:N:0:1
GCTAAAGTCGTATCCTCCGCTTATTGATATGCTTAAGTTCAGCGGGTATCCCTACCTGATCCGAGGTCAAGAGTGTAAAAATGTACTTTTGGACGTCGTCGTTCTGAGTGCAAAGTGCGAGATGTACTGCGCTCCGAAATCAATACGCCGGCTGCCAATTGTTTTGAGGCGAGTCTACGCGCAGAGGCGAGACAAACACCCAACACCAAGCAAGGCTTGAAGGTACAAATGACGCTCGAACAGGCATGCCCCATGGAATACCAAGGGGCGCAATGTGCGTTCAAAGATTCGATGATTCAC
+
BBBBBFFFFBBFGGGGGGGGGFEHHGHGFHFHHHHHHHHHGHHCGGGGGHHHHHAFFHEGFHHGGFGHHHHHH@@GHFFFHHGGGHHFHH9GHHGGGFEGFGGFFHHHHHGGHHHHFHGGGGGEGGHGHFGC/E?HGG0FHHHDGHHGDGGGHGGHHHHCHGGFHGGGEGGG6EFFGFFGGGGGEA/FFGFFFFFFFFFDFFGFGEDFGFFFHFEFHFHFFGFBGFFEBEBFFAF7DHBHFGB3HF01A13FEHGF55BHHHG2GGGGGHFDGEAA2GF5AGFGGGGFB@55FFFAAAAA
@M02197:102:000000000-ALU3V:1:1104:12936:4429 1:N:0:1
GCTAAAGTCGTATCCTCCGCTTATTGATATGCTTAAGTTCAGCGGGTATCCCTACCTGATCCGAGGTCAACCTTAGAAATGGGGTTGTTTTACGGCGTAGCCTCCCGAACACCCTTTAGCGAATAGTTTCCACAACGCTTAGGGGACAGAAGACCCAGCCGGTCGATTTGAGGCACGCGGCGGACCGCGTTGCCCAATACCAAGCGAGGCTTGAGTGGTGAAATGACGCTCGAACAGGCATGCCCCCCGGAATACCAGGGGGCGCAATGTGCGTTCAAAGATTCGATGATTCAC
+
BBBBBFFFFBAFGGGGGGCAEGGHHHHGHGHHHHHHGHHHBHHDGGEGHHHHHHHGHHGHHHEAEGEGBGGGHHHHFHHHHHGGGGGEGHHHHFEGGGGCGHHHHGGGGDCHGGHHHHGFCCFGGHGFHHHHGHHGGGGGFHHHGFGGFGHHHHFHEEHE??.FFFGGGGGFGBEGBBGGGGBDBBBBEGFFFHFFGBCGGGGFFHHEBFGFHGGFGHHHHHFGGFFDBADHHHHHFHFFBAF?BFEHHFBHHHFGGCGEE?GGHGHGGEE4GGBFGGGFBGFFDDFFFABBAA
@M02197:102:000000000-ALU3V:1:1104:24113:4744 1:N:0:1
GCTAAAGTCGTATCCTCCGCTTATTGATATGCTTAAGTTCAGCGGTTAGTCCTACCTGATTTGAGGTCTAACATAAAAGTTATTAGAGTGGAGGGAGCGAAAACTTATTACGCATTCCACTTAGACATTTAAAACGAGCCACGGAAGGCAGCGTCCAAAGCTCATACATAGAAAACTAGGTATGAGAGGTCTTATGACACTCCAACAGGCATGCCTTTCGGAAGACCAAAAGGCGCAATGTGCGTTCAAAGATTCGATGACTCAC
+
11>11B1B3>AFGGCFGFA?A0BFBF3FGDFH3FB11AA2G%50;020B#3C#A;6A:;1:*1ECHC2GHGHHFFED@+1@DGHHG8GDG>FFE#///@1@1>DGF?BBF2,1?@?BEDF2>2/>#5G<2>21BC9E,<@<101B#0?00//11?@1GG@1GGGBE@22#<2G+><DBF1@@1<DE@<B$:2G9FGF3;0#B*1CF9BB0A;20E0AB01AGD$EB2BBE55A0A%G;A##0(1%FF3DAEF11FFDB1111?A>
@M02197:102:000000000-ALU3V:1:1104:24130:4758 1:N:0:1
GCTAAAGTCGTATCCTCCGCTTATTGATATGCTTAAGTTCAGCGGGTAGTCCTACCTGATTTGAGGTCTAACATAAAAGTTATTAGAGTGGAGGGAGCGAAAACTTATTACGCATTCCACTTAGACATTTAAGACGAGCCACGGATGGCAGCGTCCAAAGCTCATACATAGAAAACTAGGTATGAGAGGTCTTATGACACTCAAACAGGCATGCCTTTCGGAATACCAAAAGGCGCAATGTGCGTTCAAAGATTCGATGACTCAC
+
BBBBBFFFFAAFGGGGGGGGGG2GBHGFFHHHHHHHHHHHGHHGGGGGGFHHHHHHHHHHHHHHGGHGHHHHHHHHHHFHHHHHHHGHHHGGHGHCGGGGGGGFHHHHHDEGFGGGGHBEHHFFBGHGHHGGGGGGHGGGGGHHHGGGGGGGHHHFHGFGHHHHHFGFDFHHHGHFCHHHHHHHHHHHHHHHHHFFFFHHFHHHHHHFFGHFHHGEEFFGHHHGAFFFHGEFA2FHFHFEBFFFGGGFGGGGGFFFFFFFBBAAA
@M02197:102:000000000-ALU3V:1:1104:23080:4735 1:N:0:1
GCTAAAGTCGTATCCTCCGCTTATTGATATGCTTAAGTTCAGCGGGTAGCCCTACCTGATTTGAGGTCTAACTAAAAGTTATTAGAGTGGAGGGAGCGAAAACTTATTACGCATTCCACTTAGACATTTAAGACGAGCCAAAACATGGCAGACGTCCAAAGCTCATACATAGAAAACTAGGTATGAGAGGTCTTATGACACTCAAACAGGCATGCCTTTCGGAATACCAAAAGGCGCAATGTACGTGCAAAGATTCGATGATTCAC
+
BAABBFBDFBAFFFGGGBE2EAEDF55FBBEBFDGF5FFHCHFDHHHFCEHCGH9FGGCDGHFGGFGHGFGHFFDB7FGGFGHFHHG4BGDG?/?ECGFF>GHGHFFDFCFHGFEFD>GHB>FDFGG2HFGAEEFFFCHGGHHGFFGHEHGGGHFHFDHGF@>FGFDG2@BGG2F1FFFGH:D::1FGCDGF<HHGHGCGFCGHGFEG:B0A0EGEFCFGDFA9FGEBDB?8AA#BFDGEBA#AA31GGGGEF1FFFFFFFAA1A?
@M02197:102:000000000-ALU3V:1:1104:24113:4769 1:N:0:1
GCTAAAGTCGTATCCTCCGCTTATTGATATGCTTAAGTTCAGCGGGTAGTCCTACCTGATTTGAGGTCTAACATAAAAGTTATTAGAGTGGAGGGAGCGAAAACTTATTACGCATTCCACTTAGACATTTAAGACGAGCCACGGATGGCAGCGTCCAAAGCTCATACATAGAAAACTAGGTATGAGAGGTCTTATGACACTCAAACAGGCATGCCTTTCGGAATACCAAAAGGCGCAATGTGCGTTCAAAGATTCGATGACTCAC
+
>AABBFFDDBACGGGGGGFGGGGHHHHHHGBGHHHHHHH:HHGGFEGGGGHFHHHHHHHHHH9GGHHHHHHHGHHGHGGFHGHHHGGHHGGHHGFDCDCGCGFHGHHHHFGFEGDFHHHHGHHFG3G3GHGHHGGHHGGGFGHHGGFEHBGGHHHHHHHHFHHHFGFGHHGEHHHHGHHFFGHHHFHHHHFGHHHFHHHHFFHHFHHGGGBGHHGGGGHHFFHHFGFHGFGGGCHHHGEFEGHGGDBGFFGGGFFFFFFFBBBAA
@M02197:102:000000000-ALU3V:1:1104:14430:4909 1:N:0:1
GCTAAAGTCGTATCCTCCGCTTATTGATATGCTTAAGTTCAGCGGGTAATCTTACCTGATTTGAGGCCAGAAAGGAATACATAAAGAATTATGTATGTGTGTGTTTGTTTGGTAGCAGATGACAAAAGCACAAGATTTTTATGGGTTTGCCTTAACAAAAATCTATGGCTGACACTCATCCACTCATACTTTTAAGGCAAGGTGATACAAAGAGGCTAATCTCATCACCAAGCCCAAGGACCCGTTAAAAGAATTTTTCATAAAAAAAAACCTTTTAATGGAGATATTCACGACACTCAAACAGGCATGCTCCGAGGAATACCAAGGAGCGCAAGATGCGTTCAAAGATTCGATGATTCAC
+
>AAAAFFFFABFGCGGGGGGGGGHHHHHFHHHHGHHHHHHHHHGGGGGHHHHGGHHHGHHHHHHGEGGHHGHHHHHHHHHHHDDHHFHHHHHHGHHHHHHE1GHHHGHHGFGHHHHHHHFFHHHHHHHFHFHBGGHHHHGHHEHGHGGGHHHFHHHFHHHHGHHHHHGEHAGFGFHGFHHGFHHGHHGFHHGHHHHHHGGFEDCBGHHHHHGHG?EHFFFFHHHHG1GGHHFGHGBGAF<CEGHHFGFFGFBHHEHHHFHEGGGGGGHGHGGDDFFHFDGDBDB5FFHFFEGFHGGGHHFBGFGGGFGECECGHHFHHHBHFFHHGGEGEFHFHGGEACFEGGGFGGFCBFFFFFD33AA>
@M02197:102:000000000-ALU3V:1:1104:18562:4978 1:N:0:1
GCTAAAGTCGTATCCTCCGCTTATTGATATGCTTAAGTTCAGCGGGTATCCCTACCTGATCCGAGGTCAAAAGTGAGAAAATGGCTTGATGGATGCTGCTGTTAAGGGACCAAGACGCAAAATGTGCTGCGCTTACTACCAAAACACTGGCTGCCAATTACTTTGAGGTGAGTCTTAACAAAAAGACAAGCACCCAACACCAAGCAAAGCTTAAAGGTACAAATGACGCTCGAACAGACATACCCCATAGAATACAAAGGGGGGAAATGTGTATTCAAAGATTCGATGATTCAC
+
AAAAA1DD31>1FCGGGGG?0AEEBDCGGHBFHH2B12FFHGHAEGEEHHGFHG0EF1GHHHECEGEGHHBDF#GGFFFG0F1F9FH?GGGF#F<<FGFGGFHHFEFF0CE>AGFHGGGG1GFFH>FFF41?BCGFH79EFF2?FGGHFFEBFGAGHH#DFHHGFHGC<B=GD1DGEDDFBFGE17FHGG?B>CEEGGFE191AEFC119F1#B0;FB1BE2BFFFG?A#/6;)1;F&1AD$B$1B222AD22B11F0AAB1333DFB1A1331BFA3FA111B331DB>1>1>
@M02197:102:000000000-ALU3V:1:1104:16052:5037 1:N:0:1
GCTAAAGTCGTATCCTCCGCTTATTGATATGCTTAAGTTCAGCGGGCAGTCCTACCAATCTGAGGCCGATGAATTGAAATTAAATCCCTTCCTCTCTTCCAAAGAAGCGAGGCATGGGCGGGGTTCAGAAGCACTCCAACCAGCAAAACGTCGCGTCCAGCTCCTCGACCCTGCGCCTCTCCTCTCCGAAGTCCTGATATTATCAAAACCCGGCAGGGAAAGACGTGGGCGAAATAACGAGCTTTCATCCGTCTTGCCTATCGAATGGATGCGCTAATGCATGTCGAGGGAGCCACCGTGGAAGATGGAAAGACCCTCAATACCGAGCCGCCAGCTTTCGCAACTAAAGAAGAAGGCTGTCGTTCGAAACAATTCGCGGCCCTCAAACAGGCATGCTCCCCAGATTAGATCTGCCGGGAGCGCAAGGTGCGTTCAAAGATTCGATGACACAC
+
3AAAAFBFFBAFGGGGGGGAEFEHGHHHHFCFGGHGFGHHFFHGCG0AEFHHHH3FGHHHHFHF1A1>EEEHFGGEGH34FHGHHHHHHHFHHHFHHHHGHFHFEFGFE?E?EF3FFHHGC?CDDHF0GH/CCGC/CCCHGGEA/CCG.@GGGGGGG@DFGGGGEFD.9ABBBA-;ADD9BBFFFFFD-;-9FFFF/9//;BFFE//BFFF?BB>BB-.A;A/.9AAE?EBBFFFE>;/BB=?FB;---9-;--BB/-99/B9///F@?=;@FBBB/B/B9.-.@FF.EF9..AE;.000;;0;C0C:0G:C:./00BC..GGGCA-C@/01FFE<//B>>HG?2FD?21FCB0/C/CB?/00</2>>2GF////EE?E?F/D0BDFF11B1DGEE//F12HHGF1GCGCAE/EA0A0A00G1FGEEE011B3GBDBAB11BFBB3111111
@M02197:102:000000000-ALU3V:1:1104:24108:5160 1:N:0:1
GCTAAAGTCGTATCCTCCGCTTATTGATATGCTTAAGTTCAGCGGGTATCCCTCCCTGATCCGAGGTCAACCTTAGAAATGGGGTTGTTTTACGGCGTAGCCTCCCGAACGCCCTTTAGCGAATAGTTACCACAACGCTTAGGGGACAGAAGACCCAGCCGGTCGATTTGAGGCACGCGGCGGACCGCGTTGCCCAAGTCCAAGCGAGGCTTGAGTGGTGAAATGACGCTCGAACAGGCATGCCCCCAGGAATACCAGTGAGCGCTATGTGCGTTCAAAGATTCGATGATGCAC
+
B@ABAB45DA3CFGGGGGGEEEGFFFHHHHFHGFGDHHGFHHFEEEA0GHHFG2BACBBGHHAEECEFF8BBGD9D8HHG<GGGD9?EHHF.8FG;CE+CEGFGGGGGCG,BEF:HHHEHGG09F3FG)DFF;1/<<DGF<C:<AAC0-<#.ACC<#<</C@0ABGGF<9?1FEE8D@GB<//3//9/=/EBAFFBA$4B>:///9@;B@EGCHGFDFD:B2FB/B/>09DB;11)91A0#9/A/=B2D2E2FBBFD10000A111AAA0011F3G33FE111133BF3>1>1>
@M02197:102:000000000-ALU3V:1:1104:21244:5391 1:N:0:1
GCTAAAGTCGTATCCTCCGCTTATTGATATGCTTAAGTTCAGCGGGTATCCCTACCTGATCCGAGGTCAACCTTAGAAATGGGGTTGTTTTACGGCGTAGCCTCCCGAGCACCCTTTAGCGAATAGTTTCCACAACGCTTAGGGGACAGAAGACCCAGCCGGTCGATTTGAGGCACGCGGCGGACCGCGTTGCCCAATACCAAGCGAGGCTTGAGTGGTGAAATGACGCTCGAACAGGCATGCCCCGCGGAATACCAAGGGGCGCAATGTGCGTTCAAAGATTCGATGATTCAC
+
3ABBAFFFFBBFGGGGGGGGGGGHHHHHHHFFFHCHHHHHCHHGGGGCHGHHHHHHFHGGHHHCGGGGFFHHHHEHHHGHFHHGFGGGHHHHHGG9GGCGGHHHHGGGGGGHHGHHHFFHGGGGGFHGHHHHHHED?GGGGGGHGGGGGHHHHHFFHHGGGGHGHHHGGGHHFEGGGGCDGGFEBFFFFFFFDFFGFBGGGGFFEHHFFGFFHFFHHFGGFFGFFFGEAGFHHGE;;FAACEGFFF/HFHHCHHHGHHGGCGEF1HGE000FFB33CGGCFBBFFD13DA11AA
@M02197:102:000000000-ALU3V:1:1104:24992:5417 1:N:0:1
GCTAAAGTCGTATCCTCCGCTTATTGATATGCTTAAGTTCAGCGGGTATCCCTACCTGATCCGAGGTCAAACTTAGAAAAATTAAAGGCTTCTGTCGGCAGAAGTCCTCCCCTTTTAAAGACGTTCGAAAGAATTCTACTACGCCCAAAGCCGGTGAGGCCTCGCCGCGGTCTTTGAGGCGCGCCCCCCGCGGAGGGGGACGGGGCCCAATCCCAAGCAGTGCTTGTGTGGCGAAATGACGCTCGAACAGGCATAGCCATCCGAATGGAATGGGGGGCAATGTGCGTTCAGAGATTCGATGTCTCTC
+
A?AA1FDBDA1BFGGGFGG?EFGHFHHHHGGB3AGF1GGHFFBEAGAAABGFGHFAFDHFGFC//A>BCD1@FG1EGFHFHHH<9FB9.BF<<F6@7E#9C:F16F6G8H9?FEFB>96110CFGF1<0//@0@EDF22&1@B@</7HF9G#@B<CFC7AC#<.4@<#--69:CG00.@9@9-99>@@/C?///9</?//E<E>@@=?B2?#9B@B1#1;9EB/>/$9B//$;&B/>8>//B#/211A11A11B00////0222B2221B//0A11113DA00A013AB33FEA111B11>111>1>
@M02197:102:000000000-ALU3V:1:1104:22835:5424 1:N:0:1
GCTAAAGTCGTATCCTCCGCTTATTGATATGCTTAAGTTCAGCGGGTATCCCTACCTGATCCGAGGTCAACCTTAGAAATGGGGTTGTTTTACGGCGTAGCCTCCCGAACACCCTTTAGCGAATAGTTTCCACAACGCTTAGGGGACAGAAGACCCAGCCGGTCGATTTGAGGCACGCGGCGGACCGCGTTGCCCAATACCAAGCGAGGCTTGAGTGGTGAAATGACGCTCGAACAGGCATGCCCCCCGGAATACCAGGGGGCGCAATGTGCGTTCAAAGATTCGATGATTCAC
+
BBBBBFFFFBAFGGGFGGGGFFGHHHGHHHHHHHHHHHHHGHGGGGGGHFHHHHHHHHHHHHHGGGGHHHHHHHHHGHHGHHHGGEFGHHFHHGFGGGGGGHHHHGGGGGGHGGHHHGHHGGGGGHHHHHHHHHHGGGGGGHHHGFGGGFHGHHHHHHHGGGGGGFGGGFGGGGGGGGGGFGGGGGGGGGGGGHFFGFFGGGEGGHFFFGHHHHHHFHHHHHHGGGGGHGDHFHHFGHHHGFFFGGGEHHHFGFHGGGGGGGDHFHHGGEGCGGGGGGGCFFBFFFFFFBAA3?
@M02197:102:000000000-ALU3V:1:1104:18899:5643 1:N:0:1
GCTAAAGTCGTATCCTCCGCTTATTGATATGCTTAAGTTCAGCGGGTATCCCTACCTGATTCGAGGTCAAAAGTAGTGGGGGTTTAGCTTGTGGGAGCCGGCCTCCGGACAAGGGGCGCAATCCTGCTGCACTCCAGGCCATCATACCAGCCGCCAATCGCTTTGAGGCGAGTCCACGCGCGGGAGGCGGGACAGACGCCCAACACCAAGCAGAGCTTGAGGGTGTAAATGACGCTCGAACAGGCATGCCCCAAGGAATACCAAGGGGCGCAATGTGCGTTCAAAGATTCGATGATTCAC
+
BAAABFFFFBAFGGGGGF??EFGHGGGHBGHHHGHCFHHHFFHGGGEEF5FGCDGGHFFHEHEGHGEHFFHHH3,FGFGEBFEEGHHHHGHHFGDFGDGG/EFGHGGCGGGHHHGGGGGFFGHHHHHGGGCGHHGHHHHGBGHHHBBGHGGGCCFGGFCFFFGGGGGGGHHGDFFGEGGGGGFFCGGEHHGDDGEGFFAD/AADEFGFHHHEGB@BFFH9B@D@FBEFHEBFEGGCFEHHHHGHHGGECHGFFHHFGFD11B0/GGGGEGHFH?EEFCCFGAGD3GEFBFFFBFF1A>1A
@M02197:102:000000000-ALU3V:1:1104:19572:5823 1:N:0:1
GCTAAAGTCGTATCCTCCGCTTATTGATATGCTTAAGTTCAGCGGGTAGCCCTACCTGATTTGAGGTCTAACTAAAAGTTATTAGAGTGGAGGGAGCGAAAACTTATTACGCATTCCACTTAGACATTTAAGACGAGCCAAAACATGGCAGACGTCCAAAGCTCATACATAGAAAACTAGGTATGAGAGGTCTTATGACACTCAAACAGGCATGCCTTTCGGAATACCAAAAGGCGCAATGTGCGTTCAAAGATTCGATGACTCAC
+
BBBABFFFFBAFAGEGGGGGGGCFHHHHGHHHHHHHHHHHHHHGGGGGFHHHHHFHHHGHHHGHGHHHHGHHHHHHGHBGGHHGHHHHHHHHGF<FGGGGHHFGHHFHGGHFGFGFHFHFHHHHGFHHHGHGGGHGGGHGHHHHHFGFHHGGHGFHGGBGGBHHHGGHGHHHGFGGFHFHHHFFHHHHFF5EGGHHHHHHEDGHDGHHFG6HHHGEA;GHHHHHHHGHFHFEEGGHHHGEEEGHGFGGGCGGGF4FFBFFFB@BAA
@M02197:102:000000000-ALU3V:1:1104:18853:6551 1:N:0:1
GCTAAAGTCGTATCCTCCGCTTATTGATATGCTTAAGTTCAGCGGGTATCCCTACCTGATCCGAGGTCAACCTTTGAAAGAGTTTAACGGCCACGACCGCCCGCACTCCAAAGCGAATATGTATCACAACGCTTAGAGACGGACAGCTCGGCCGGAGACTTCAAGGCGCGCGGGAGCCGCGACGCCCAACACCAAGCGAGGCTTGAGTGGCGAAATGACGCTCGAACAGGCATGCCCTTCGGAATACCAAAGGGCGCAATGTGCGTTCAAAGATTCGATGATTCAC
+
BBBBBFFFFBBFGGGGGGGGGGCHHHGHFHHHHHHBFHHHGCHGGGGGHHHHHHHHHGHHHHHGGGGHHEHHHHHGFHH:GGGHHHHHGFGGGGGGGGGGGGGGGGGHHGHFHHGGFGGHHHHHHHHHHGGGGGFHGFEGGGGGGEHHHGGGGHHHGGGGGHGGGGEGFCGGFFDCGGGFEEEGGHHGHFDGGHGGGHHGHHHHHHFBGGFHHGHGGGFDFGFHHHHGHHHHGGGGGGGGHHHFHGHHHHGGGGGHGHHGGEGHGGGFGGGGGGFFFFFFFAABAA
@M02197:102:000000000-ALU3V:1:1104:15518:6711 1:N:0:1
GCTAAAGTCGTATCCTCCGCTTATTGATATGCTTAAGTTCAGCGGGTAGTCCTACCAATCTGAGGCCGATGAATTGAAATTAAATCCCTTCCTCTCTTCCAAAGAAGCGAGGCATGGGCGGGGTTCAGAAGCACTCCAACCAGCAAAACGTCGCGTCCAGCTCCTCGACCCTGCGCCTCTCCTCTCCGAAGTCCTGATATTATCAAAACCCGGCAGGGAAAGACGTGGGCGAAATAACGAGCTTTCGTCCGTCTGGCCTATCGAAGGGATGCGCTAATGCATTTCGAGGGAGCCACCGTGGAAGATGGCAAGACCCTCAATACCGATCCGCCAGCTTTCTCAACTAAATAAGAAAGCTGTCGTTCGAAACAATTCGCGGCCCTCAAACAGGCATGCTCCCCAGATTAGATCTGCCGGGAGCGCAAGGTGCGTTCAAAGATTCGATGACTCAC
+
BCCBBFFFFCCFGGGGGGGGGGFFHHHHGHDFGFH5GHHFHHHGGGGGGHHGHGHHHEGFFGEHFGGGFFC5FEGHHGHFFHHHHHHHHHHHHHHHHHHHGEHHHHHGGEEGGGHHHHHGGGGGDHHHHGHHHHHHHGFHGEHHHHGGHGHHGGGGGGGFGFFGGGGBFGGGFFCFFFFFFBFFFFFFF.@EFFFFBF0BF0BFFF0FFDFFFFFFA=E.../FFADFAFFD:@EFFFFFB;A:F@@-A-;--;///:-/--F99-/-.--9/GGFFBFC../.9//9E;.F.::-.FC0;HFFFCHFHHHFCCGDGFHEHFEEC<--GGFCFF1CFGCBD>1D2GBFFHHHHG1EGCC/EGFF/FEHHEE@ECEEE/CEBAFHFHHHHFFFHAGEEEFGBFBBD1FFA/CG?EEEGGGEEHGHHEGGGGBGGGGGGA1F1CD3DB1>1AAA
@M02197:102:000000000-ALU3V:1:1104:11886:6790 1:N:0:1
GCTAAAGTCGTATCCTCCGCTTATTGATATGCTTAAGTTCAGCGGGTAGTCCTACCTGATTTGAGGTCTAACATAAAAGTTATTAGAGTGGAGGGAGCGAAAACTTATTACGCATTCCACTTAGACATTTAAGACGAGCCACGGATGGCAGCGCCCAAAGCTCATACATAGAAAACTAGGTATGAGAGGTCTTATGACACTCAAACAGGCATGCCTTTCGGAATACCAAAAGGCGCAATGTGCGTTCAAAGATTTGATGATTCAC
+
?ABBBFFFFBBFGGGGGGGGGGGHHHHHHHHHHHHHHHHHHHHGGGGGGHHHHHHHHHGHHHHH8HHHHHHGGHHHHHH3HGHHHHHHDFGBGEEEAGFGEHHGCGFHHBGHHHGGHG>GFHHGGFHGHHGGABFHHCFGGFGEGCAGGHFEGDFFGGHGBBFHGHGHGFHHHHGHGGFG:HHHHFHHG;HHHHHHHF9GGHHHHHHHHHGHHHGECEGHHHGHHGH:HGGGGGHHHHEGEGGGGGGGGGGGGFFFFFFFBBBBB
@M02197:102:000000000-ALU3V:1:1104:17540:6858 1:N:0:1
GCTAAAGTCGTATCCTCCGCTTATTGATATGCTTAAGTTCAGCGGGTATCCCTACCTGATCCGAGGTCAACCTGAAAAAAGAGGTTGGACGGCACACTCCGACCGGCCACCGACGCGAGACAGATGCCACAACGCGAGGGGACGGACGGCGTGGCCGGCGACATTGGGGCGGGCGGCTAGAAGCCGCGGCGCCCAACACCCAGCCGGGCTGGATTGGTGACAATGACGCTCGAACAGGCATGCCCCCCGGAATACCAGGGGGCGCAATGTGCGTTCAAAGATTCGATGATTCAC
+
CCCCCFFFFCCFGGGGGGGGGGGGHHHHHHHHHHHHHHHHHHHGGGGGHHHHHHHHHHHHHHHGGGGHHHHHHHHHGHHGGGHHHHHFHHGGGGGHHHHHGGGGGGGGGGHGGGGGGGGGGHHHGGHHHHGDFCFGGGGGGGGGGGGGFFFFFFFFFFFFFFFFFFFFFDFFFDFFFDFFFFFFFGGGCGFGGEDB?FGGG;GCGDEGHHHHHGEHHHHHHHHGGGGGHGCHHHHHHHH;GGGGGGGHHHGHHFHGGGGGGGGHHGHGGGGHGGGGGGGGGGFFFFFFFBBAAA
@M02197:102:000000000-ALU3V:1:1104:17542:6839 1:N:0:1
GCTAAAGTCGTATCCTCCGCTTATTGATATGCTTAAGTTCAGCGGGTATCCCTACCTGATCCGAGGTCAACCTGAAAAAAGAGGTTGGCCGGCACACTCCGACCGGCCACCGACGCGAGACAGATGCCACAACGCGAGGGGACGGACGGCGTGGCCGGCGACATTGGGGCGGGCGGCGAGAAGCCGCGGCGCCCAACCCCCAGCCGGGCTGGATTGGTGACAATGACACTCGAACAGGCATGCCCCCAGGAATACCAGGGGGCGCAATGTGCGTTCAAAGATTCGATGATTCAC
+
>1>>AFBFFAACGG3BGFGGGGGHGHHHHGGGHH21AGHHHBFGGCGC1FGGGFHEHGHHEHEEGGGH<:GFHHE9F1GEGGEG@EFC%F?/EEEHF7;HG;G>@3CG;GHC#/</F:@9A</GHHFEGHHHGC9CBC@4::09@@-EB9@@@?@FF;1@;@@A/A/;-A@=@9@CC8F</>/<;////@F</94><#99>>93E?/01%G>6/;FFGF@44G9%EB#GF38G9F9H<HHGEE?9G12GABFF1EAEEEGEF011GEE0GGHG1GGGGGEB1BFB31FF>1111
@M02197:102:000000000-ALU3V:1:1104:22603:6834 1:N:0:1
GCTAAAGTCGTATCCTCCGCTTATTGATATGCTTAAGTTCAGCGGGTATCCCTACCTGATCCGAGGTCAACCTTTGAAAGAGTTTAACGGCCACGACCGCCCGCACTCCAAAGCGAATATGTATCACAACGCTTAGAGACGGACAGCTCGGCCGGAGACTTCTAGGCGCGCGGGAGCCGCGACGCCCAACACCAAGCGAGGCTTGAGTGGCGAAATGACGCTCGAACAGGCATGCCCTTCGGAATACCAAAGGGCGCAATGTGCGTTCAAAGATTCGATGATTCAC
+
CCCCCFFFFBCFGGGGGGGGGGGHHHFHFHHHHGHFHHHHGHCGGGGGHHHHHHHHHHHGHHHGGGGHGHHHHHHHHHHHHHHHHFHHGGGGCGGGGGGGGGGGFGGHHHFGGHGFGFFHHHHHHHHHGGGGGGGGHHGGGFEGGGHHHGGGGHHHHHHGGHGGGGGGGGGGGGGGGGGGGGGHFFFGHGHGGHGGGHHGHGHHHHGGGGHHHHHGGGGGHGGHHHHHHGHHFFBGFGGHHHHHHEHFHFGGGGGFHFFGEFGHFGGFCGGGGGFFFFFFDABAAA
@M02197:102:000000000-ALU3V:1:1104:23429:7357 1:N:0:1
GCTAAAGTCGTATCCTCCGCTTATTGATATGCTTAAGTTCAGCGGGTAGTCCTACCTGATTTGAGGTCTAACATAAAAGTTATTAGAGTGGAGGGAGCGAAAACTTATTACGCATTCCACTTAGACATTTAAGACGAGCCACGGATGGCAGCGTCCAAAGCTCATACATAGAAAACTAGGTATGAGAGGTCTTATGACACTCAAACAGGCATGCCTTTCGGAATACCAAAAGGCGCAATGTGCGTTCAAAGATTCGATGATTCAC
+
ACCCCFFFFCAFGGGGGGGGGGGHHGHGHHHHHHHHHHHHHGFGGGGGGHHHHHHHHGHHHHHHGHGHHHHHHHHHHHHHGGHHHHHHHGGFHFGFGGGGHGGFHHHHHGHGGGFGFHHHHHFFFGHHGHFH3FGHHGGEHHFHHHHDGHGGGFGHHFHHHGHHFHHHHGGHHHHFHHHF9HFHHHHHHHHFHGGHHHHFHHHHHHGHHHFHGHGGGGHHHHHGFGHHHGFDGGHFFGCGGGHGGGGFG5GGGFFFFFFFCCCCB
@M02197:102:000000000-ALU3V:1:1104:13854:8026 1:N:0:1
GCTAAAGTCGTATCCTCCGCTTATTGATATGCTTAAGTTCAGCGGGTAGCCCTACCTGATTTGAGGTCTAACTAAAAGTTATTAGAGTGGAGGGAGCGAAAACTTATTACGCATTCCACTTAGACATTTAAGACGAGCCAAAACATGGCAGACGTCCAAAGCTCATACATAGAAAACTAGGTATGAGAGGTCTTATGACACTCAAACAGGCATGCCTTTCGGAATACCAAAAGGCGCAATGTGCGTTCAAAGATTCGATGATTCAC
+
BCCCCFFFFBBFGGGGGGGGGGGHHHHHHHHHHHHHHHHHHHHGGHGGGHHHHHHHHHHHHHHHGHHHHHHHHHHFHHHHHHGHHHHHHHHGGHGGGHHHFHHHHGHHEFFHGHHHHHFGHHHFHHHHHHHHHHHHHGHHHHHHHHHHGHFGGHFHGHHHGHGHHFHGHHHHHHHHHHHHHHHHHHGHHHGGGGHGHHHHGHHGHHHHHHHFHHHGGGGHFHHHHFGHFHGGGGGHHHHGGGFGGGGGGGGGGGCFFFFFFCCCBC
@M02197:102:000000000-ALU3V:1:1104:24148:8394 1:N:0:1
GCTAAAGTCGTATCCTCCGCTTATTGATATGCTTAAGTTCAGCGGGTATCCCTACCTGATCCGAGGTCAAAAGTGAGAAAGAGGCTTTATGGATGCCGCTGTTTGAAGACGAAGACGCAAAATGTGCTGCGCTTACTACCAAAAACACTGGCTGCCAATTACTTTGAGGCGAGTCTGCTTCCGAAGAAAAAGACAAAACGCCCAACACCAAGCAAAGCTTGAAGGTACAAATGACGCTCGAACAGGCATGCCCCATGGAATACCAAGGGGCGCAATGTGCGTTCAAAGATTCGATGATTCAC
+
BCCCCFFFFBBFGGGGGGGGGGGHHHHHHHHHHHHHHHHHHHHGGGGGHHHHHHHHHHHHHHHGEGGHHHHHHHHHHHHHHHHHGHHHHHHHHGHHHGGGGGHHHHHHGHGGGGGHHHGHHHHHHFHHHHGGGGHHHHHHHHHGHHHHHHHGHHGHHHHHHHHHHHGGHGHHHCHHGHHHHHHHHHHHHHHHHHGGGGGHGGHGHFBGHHHHHHHHHHFHHHHHHGDHGHGGGGGGHHFHHHHGHHHHGGGHHHGHHHHHHHHHHHGGGGGHHHFGGGGFGFGGGGGGGGFFFFFFFBBBAA
@M02197:102:000000000-ALU3V:1:1104:11742:8412 1:N:0:1
GCTAAAGTCGTATCCTCCGCTTATTGATATGCTTAAGTTCAGCGGGTAGTCCTACCAATCTGAGGCCGATGAATTGAAATTAAATCCCTTCCTCTCTTCCAAAGAAGCGAGGCATGGGCGGGGTTCAGAAGCACTCCAACCAGCAAAACGTCGCGTCCAGCTCCTCGACCCTGCGCCTCTCCTCTCCGAAGTCCTGATATTATCAAAACCCGGCAGGGAAAGACGTGGGCGAAATAACGAGCTTTCGGCCGTCATGCCTAACGAATAGATGCGATAATGCATATCGAAGGAGCCACCGTGGAAGATGGCAAGACCGTCAATACCGAGCCGCCAGCTTTCTCAACTAAATAAGAAAGCTGTCGTTGGAAACAATTCGCGGCCCTCAAACAGGCATGCTCCCCAGATTAGATCTGCCGGGAGCGCAAGATGCGTTCAAAGATTCGATGATTCAC
+
BBBBBFFFF3AFGGGGGFGEFGGHHHHHHHHHHHCFHFHHFHHGCGGGGFHGHGHHHHGHGHFEGGFGCE?D55F3BG5GHHHFHFHHHHGHHHHHHHFHHHEGHFHGCGGECGHGGHH?CGGGGHBFGFFHFFHHGFHHGGHGGHGG.CHEDG?DAGGGGGFFFG.CA?@FBF9-DADFFFBFFFFF;DCA/BFFFEFFBFFFFF//:;.-;;-@9-.A.;9BDFDEFFC=CFFFFF///-.;@99-;A9/9/FBB:-:/-/BC009ECA:;0FF0BBB-90EA=0/C0.?C::@A:0;G<0/;0/G;0..<<.0=0DC.E??C<-C@?0HGHG1@G1D1GGGFGFFFEHHGB1//E>/?<222HEHHHF/>/E@EE?A0FBHHFDFFB11G/EA/EB1FEF2BEGHF/F/GEEB0AAE0BD31A00GHGGBGFGGAB1FFFFFFFA@AA1
@M02197:102:000000000-ALU3V:1:1104:18548:8797 1:N:0:1
GCTAAAGTCGTATCCTCCGCTTATTGATATGCTTAAGTTCAGCGGGTAGTCCTACCAATCTGAGGCCGATGAATTGAAATTAAATCCCTTCCTCTCTTCCAAAGAAGCGAGGCATGGGCGGGGTTCAGAAGCACTCCAACCAGCAAAACGTCGCGTCCAGCTCCTCGACCCTGCGCCTCTCCTCTCCGAAGTCCTGATATTATCAAAACCCGGCAGGGAAAGACGTGGGCGAAATAACGAGCTTTCGTCCGTCTTGCCTATCGAATGGATGCGCTAATGCATTTCGAGGGAGCCACCGTGGAAGATGGCAAGACCCTCAATACCGATCCGCCAGCTTTCTCAACTAAATAAGAAAGCTGTCGTTCGAAACAATTCGCGGCCCTCAAACAGGCATGCTCCCCAGATTAGATCTGCCGGGAGCGCAAGGTGCGTTCAAAGATTCGATGACTCAC
+
CCCCCFFDFAAFGFGGGGGGGGGHHHGHHHHGHHHHHHGHGHHGGGFEEHHHHHFHHHHGHGFHGGFGGFGHHGHGGGHHHHHHHEGHGHHHHHHHHHHHGHGHFHHHGGCGGGHHGHHGCCGCDHHHHHEHHHHHHHHHGGHHHHHHHGHHGGGGGGGGGGGGGGGGGGGGGFFFBDFFFFFFFFFFCFFFFFFFFFFFFFFFFFFFFFFB=CDFF;EFFFFFF.FFFFD9F.FFFFAFB>DFFB=DFFFB;.BBB..B9////BB;D@B@FBGBGGGF9DBGGFGGGFFF?G:D.FBGHHHHFFHHFHHG.A<<00DAEDGGC@CGCGHHGHGEGHHHGHHHGHHFHHHHHHHGGGGA@GHFGHGHHHEE//GGEEGEFAGHHHFHHHHFHHEEAEGEHHGDFHHHCGGCGEGGGGGGGHHHHGGGGGGGGGGGFGGF4FFFFFFBBBBB
@M02197:102:000000000-ALU3V:1:1104:26639:9114 1:N:0:1
GCTAAAGTCGTATCCTCCGCTTATTGATATGCTTAAGTTCAGCGGGTATCCCTACCCGATCCGAGGTCAGACTTTGATGGGTTTAACGGCGCGTCCGGCGGTCCTCCCTAGCGAATTGATTCACAACGCTGAGATTCTAACCGTACAGCCGACAGAATGGAGGCGCGGGCGGTGAGCCCGACGCCCAATACCAAGCCAGGCTTGATGGGTCTTATTGACGCTCGAACGGGCATGCCCTTCGGAATGCCAAAGGGCGCAATGTGCGTTCAAAGATTCGATGATTCAC
+
AABCCFFDFBAFGGGGGGGGGGGHHHHHGHHHHHGHGHHHHHHGGGGGHHHHHHHHHGGGGGHGGGGHGGHGHHHHHHHHHHGGHFHGGGGGEEEF?FFGGD@CGGHGHGHHGGGGHFGHGHGGHHGGGGHFGCFHHFHHHHHHECGGGGHHFEGHFGGGGCDCGGGGFGHHHHCCGGFEGFGGDFGFFBGGFHHHFHFHHFHGHHHHHHFHHHGGGEFGGEFHHGGHHGHHCFGGGE?EHHGHHHHGFCGGGFFHHGHGGGGHGGGGFGGGGGFFFFFBFBBBBA
@M02197:102:000000000-ALU3V:1:1104:6455:9233 1:N:0:1
GCTAAAGTCGTATCCTCCGCTTATTGATATGCTTAAGTTCAGCGGGTAGCCCTACCTGATTTGAGGTCTAACTAAAAGTTATTAGAGTGGAGGGAGCGAAAACTTATTACGCATTCCACTTAGACATTTAAGACGAGCCACGGATGGCAGCGCCCAAAGCTCATACATAGAAAACTAGGTATGAGAGGTCTTATGACACTCAAACAGGCATGCCTTTCGGAATACCAAAAGGCGCAATGTGCGTTCAAAGATTCGATGACTCAC
+
ABBABFFDFAAFGBG5FFE?2AEGHHHCHHF5GG5FFHHFFEBEFGFGBC3EGHFHGG3BEGFEGFHFHHHHGGFGFFGGEFGGFGH<FFHGAEFEEGHHHGHGFCCF<EBEHGFDGFFFHHFF2GFFGBB1CGFHGEAEFHHGGAAEEDCHFGCGFHHHHHHHHGGFDHHFGHFFGFEHHGHGHCFF(HHHGFGFHHGHHHHGHHFEHGHHHFFGGFFHHGDHGHHFGE?AGHB:GGEEAEFF9FG55EGGFFFFFFDABAA3
@M02197:102:000000000-ALU3V:1:1104:6438:9230 1:N:0:1
GCTAAAGTCGTATCCTCCGCTTATTGATATGCTTAAGTTCAGCGGGTAGCCCTACCTGATTTGAGGTCTAACTAAAAGTTATTAGAGTGGAGGGAGCGAAAACTTATTACGCATCCCACTTAGACATTTAATGCGAGCCACGGATGGCAGCGCCCAAAGCTCATACATAGAAAACTAGGTATGAAAGGTCTTATGACATTCAAACAGGCATGCATTTCGGAATACCAAAAGGCGCAATGTGCGTTCAAAGATTCGATGACTAAC
+
1>>11B13BAAFGCFGGFAEEGGGBEDGHBF33E2B1DGHCB1;/2EEEGHHH;:H7#F9BG1:CCFFEDGBFH:E1@F7D7GHFG99D<DG?EEA<EG1F?B.1BBF>B01?E#<6@1DFF@1FBBB>B2$$BAGCC?GCF#GF.06EE/FECFB1<122FB22DFFF52FDB1FFGFGFEF:#B;/CG8F:DGD1F#BCBG87F1B499A;#+E90A2D21AA;9B0B9301GFA$EEE#9FGGGGEAAC1C3FB3@1A1A1
@M02197:102:000000000-ALU3V:1:1104:13685:9381 1:N:0:1
GCTAAAGTCGTATCCTCCGCTTATTGATATGCTTAAGTTCAGCGGGTATTCCTACCTGATCCGAGGTCAACCTGAAAAAAGTTTTAGAGGCGACCGGGTCCCTGGGTCCTTGAAACTCGACGCGTGCTCCGGAGAACTCAGTGCGAAGAGGGTCCCTGGGACGCCGTCATTGTCTTTGAGACCAGTTGGCCATGGAGGCGGTCCAACGCGGTCCAACACCAAACACGGGGTTTGAGAGAGGATAATGACGCTCGAACAGGCATGCCCTTCGGAATGCCAAAGGGCGCAATGTGCGTTCAAAGATTCGATGATTCAC
+
AABCCFFFFBAFGGGGGGGGGGGHHHHHHHGHHHHHHHHHGHGGGGEEHHHHHHHHHHHHGHFGGGGHHFHHHHHGHHHGGHHHFHHHGBGGGGGGGGGDGGGHGEHHHHFGFHBHGEF9GGGGGGGGHHGGGGCFHGHHHHFHGDBHFGDECGHHFFEGFF:@3GGGGHGGGGHFHHFHFFHFFFHHFGHHHGFGGFFFFBACFFGDGHHGFFFFFAEHHGG?FGGFFFB4FHGGBHGFFDFBFEFFGEFB1HHGGEHG1HGGF?GGEHHHFHHCHHHBEECGGFHHG?GGEFGFGGFFGGGGFFFFBFF@BBBB
@M02197:102:000000000-ALU3V:1:1104:12275:9532 1:N:0:1
GCTAAAGTCGTATCCTCCGCTTATTGATATGCTTAAGTTCAGCGGGTATCCCTACCTGATCCGAGGTCAACCTTAGAAATGGGGTTGTTTTACGGCGTAGCCTCCCGAACACCCTTTAGCGAATAGTTTCCACAACGCTTAGGGGACAGAAGACCCAGCCGGTCGATTTGAGGCACGCGGCGGACCGCGTTGCCCAATACCAAGCGAGGCTTGAGTGGTGAAATGACGCTCGAACAGGCATGCCCCCCGGAATACCAGGGGGCGCAATGTGCGTTCAAAGATTCGATGATTCAC
+
BABBBFFFF?AFGGEDGGGCGCGHGGFHGHFHHHGHHHHHHF5FCGGGHHHHHHHHHHBFGFHGGGGHGHHGHHHHHHG;EHHGGGFFHH<HGGGGCEGCGHHHHGDGGGGFGGHHHFHHFGFGFFGHHHHFHHHGFCDGEGFFFBBBCCFHHFHHHHHGGCFDGFGGGFBFFFFA;CDGBBBGGGFGEBFBFFHHGFHGGHGD?FFEGBFHHHHFFGHGFHFDFFFDHHFBGFGDGFEHDFBFEGFFGDDGF3GAGEEE?CGFHFFECGGGGB5GGBFECGFFFDFFF3AA>3
@M02197:102:000000000-ALU3V:1:1104:15173:9563 1:N:0:1
GCTAAAGTCGTATCCTCCGCTTATTGATATGCTTAAGTTCAGCGGGTAGTCCTACCTGATTTGAGGTCTAACATAAAAGTTATTAGAGTCGAGGGAGCGAAAACTTATTACGCATTCCACTTAGACATTTAAGACGAGCCACGGATGGCAGCGCCCAAAGCTCATACATAGAAAACTAGGTATGAGAGGTCTTATGACACTCAAACAGGCATGCCTTTCGGAATACCAAAAGGCGCAATGTGCGTTCAAAGATTCGATGATTCAC
+
B@BCCFFFFBBFGGGGGGGGGGGHHHGHHHHGHHGFHHHHHFGGGGGGGHHHHHHGHHHHHHGHGHFFGHHHHHHHHHHHHHHHGGGHH&FFCGHGGEGGGGCHHHHHHHHHHGGGGHFHHHHHHGHHHHHHGHHHGGGGGGHGHGGGGGGGHGHHHHHHGHGHHGHHGHGHHHHHGHHGGHGHHHHHGFHGHGHHHGHGHGHHHGHHHFHHHGFFGGEHFHGEFCFHHGGGGGHCHHGGEEAGGFGGGGGGGFFFFFFFBBBBB
@M02197:102:000000000-ALU3V:1:1104:10388:9733 1:N:0:1
GCTAAAGTCGTATCCTCCGCTTATTGATATGCTTAAGTTCAGCGGGTATCCCTACCTGATCCGAGGTCAACCTTTGAAAGAGTTTAACGGCCACGACCGCCCGCACTCCAAAGCGAATATGTATCACAACGCTTAGAGACGGACAGCTCGGCCGGAGACTTCAAGGCGCGCGGGAGCCGCGACGCCCAACACCAAGCGAGGCTTGAGTGGCGAAATGACGCTCGAACAGGCATGCCCTTCGGAATACCAAAGGGCGCAATGTGCGTTCAAAGATTCGATGATTCAC
+
BBBBBFFFFBBFGGFFGGGGGGGHHFHHHHCGHHFHHHHHHHHGGGGGHHHHHHHGHHHHHHHGGGGHHHHHHHHEGHHHGHHHFHHHGGGGGGGGGGGGFGEGGGGHHGHGHHGBFDFHHHGHHHHGGGCGGGGHHFHHGGGGGEHGHGGGGHHHHHHGGHGGGGGGGGGGFFFGGGGFCGGHFFGGHGFGGHGGGHHFHHHFHHGGGFFHGFGEFGGGHHDHHHHHHHHHGFFGFFFFHHGHHGHHHHGGGGGHBFFGFEGHGGGCGGGGGGFFFFFFFAAAAA
@M02197:102:000000000-ALU3V:1:1104:21099:9767 1:N:0:1
GCTAAAGTCGTATCCTCCGCTTATTGATATGCTTAAGTTCAGCGGGTATTCCTACCTGATCCGAGGTCAACCTGAAAAAATAGATTTAGAGGTGGCCGGGCCCGTGACACCTTGAAACTCGACGCGTGCTCCGGAAAGCTCAGTGCGAAGAGGGTCCCACGGACGCCGTCATTGTCTTTGAGACCAGTTGGTCGCGGACGATCCAACGCGGTCCAACACCAAACCCGGAGGTTTGAGGGAGGATAATGACGCTCGAACAGGCATGCCCTTCGGAATGCCAAAGGGCGCAATGTGCGTTCAAAGATTCGATGACTCAC
+
BBBBBFFFFBBFCGGGGGGGGGGHHHHHHHHGHHHHHHHHHHGGCGEEFHHHHHHHHHFHHHHGGCGHHHHHHHHHHGHCHGHFHHHHHFHH<EGHHGGGGGGGGGGGHHGHGGGFHH<HG9GGGG@FDFHGFGDCGHGFHGHFGGFFCGFCEC:GHC:GFGGA:.GHFHHHFHHDFGFHHHGHFHGFGFFFGCFFGFGHFHHFFFFGFHHGBFFFFGGGFFECEFFHHGHGCAGHFBDEHGHGFHGGE0ECEEFGF3HFHFHGGFGCGGHHGHHHHHHGHGGFE?HHHHCGFCFGGGGFGGGFCFFFFFFFBAABA
@M02197:102:000000000-ALU3V:1:1104:28073:10655 1:N:0:1
GCTAAAGTCGTATCCTCCGCTTATTGATATGCTTAAGTTCAGCGGGTATTCCTACCTGATCCGAGGTCAACCTGAGAAATAAAAGGTTAGACCGGCCCGACGAGACCTTGCAACTCCCCGCGTGCCTCGAAAGACTCGTTGCGAAGAGGGTCCCACGGACGCCGTCATTGTCTTTGAGACCAGTTGCGGACGAACCACAACGCGGCCCAACACCCAGCCCGAAGGTTGGAGAGAGGATAATGACGCTCGAACAGGCATGCCCACCGGAATACCAGTGGGCGCAATGTGCGTTCAAAGATTCGATGACTCAC
+
BBBCAFFFFBBFGGGGGGGGGGGHHHHHHGCHHHHHHHHHHHHGGGFGHHHHGHHCHHHHGHHGGGGHHHHHHHHHGHHHHHGHHGHHHHHHGGGGGGGGGGGGGGGHHHHHGHHHHHGGGGGGGHGHGFFFFFFHHGHEHGCGCGGHGGGGHHFHFGDF?BGHGGDGHHFGHFHHHFFFHHGFGGFGGFFFFHGGGGFFGGGHHGHEGFFFFFFGGGGHHHHGHHHHHHHHHHGHHHHGGGGGEGHGHHFHHHHHGGGGCGGGFEHHHGHHHFGGGE?GGFHCGGGGHGGGCGGGGGGFFBFFFF?BAAA
@M02197:102:000000000-ALU3V:1:1104:15861:10915 1:N:0:1
GCTAAAGTCGTATCCTCCGCTTATTGATATGCTTAAGTTCAGCGGGTATCCCTACCTGATCCGAGGTCAAGAGTGTAAAAATGTACTTTTGGACGTCGTCGTTATGAGTGCAAAGCGCGAGATGTACTGCGCTCCGAAATCAATACGCCGGCTGCCAATTGTTTTAAGGCGAGTCTACACGCAGAGGCGAGACAAAACACCCAACACCAAGCAGAGCTTGAAGGTACAAATGACGCTCGAACAGGCATGCCCCATGGAATACCAAGGGGCGCAATGTGCGTTCAAAGATTCGATGATTCAC
+
CCCDDFFFFCCFGGGGGGGGGGGHHGHHHHHHHHHHHHHHHGHGGGFGHHHHHHHHHHHHHHHDGGGHHHHHHHHHHHHHHHHHHHHHHHHGHHGGGGFGGGGHHHHHHHHHHHHHGGFFGGGGGGHHHHGGGGGHGHHHHHHHGGHGGHGGHGHHHHHHHHHHHHHHHHHHHGHGGGGGGHHFFGGFHHHGHHHGGFGGGHGHFGGHHHHHHFFHHHHHHHGFGBHFFHFFGGGHHEHHHHHHGHHGGGHHHHHHHHHHHHHGHGGGGGGFHHEECGHGGGGGGGGGGFFFFFFFCCCBC
@M02197:102:000000000-ALU3V:1:1104:10444:11046 1:N:0:1
GCTAAAGTCGTATCCTCCGCTTATTGATATGCTTAAGTTCAGCGGGTATCCCTACCTGATCCGAGGTCAACCTTAGAAATGGGGTTGTTTTACGGCGTAGCCTCCCGAACACCCTTTAGCGAATAGTTTCCACAACGCTTAGGGGACAGAAGACCCAGCCGGTCGATTTGAGGCACGCGGCGGACCGCGTTGCCCAATACCAAGCGAGGCTTGAGTGGTGAAATGACGCTCGAACAGGCATGCCCCCCGGAATACCAGGGGGCGCAATGTGCGTTCAAAGATTCGATGACTCAC
+
BCCCBFFFFCBFGGGGGGGFGGGHHHHHHHHHHHHHGHHHHHHGGGEGHHHHHHFHHHHHHGHGGGGHFGHHHHHHHHHHHHHGGGGGHHHHHGGGGGGGGHHHHGGGGGGHGGHHHHHHGGGGGHHHHHHHHFHGGGGGGHHHGGGGGHHHFHHHHHHGGGGGGGGGGGFGGGGGGGGGFFGGFFGGGFGGGFFHGFFGGHGGGHHGHHGGFGHHHHHHHHHGGGFGGGGHHHGHHHHHGGFGGGGHHHFHGCHGGGGGGGGHFHHGEE2HFGGGGGGGGGFFFFFFFCCBAA
@M02197:102:000000000-ALU3V:1:1104:12309:11235 1:N:0:1
GCTAAAGTCGTATCCTCCGCTTATTGATATGCTTAAGTTCAGCGGGTATCCCTACCTGATTCGAGGTCAAAGTGGTCGGTAGCTTCTGGGGGCGGGCCCTCGGGACCGGCGGCGCAATTCTGCTGCACCCCGGGCCTTCGTACCAGCCGCCAATCGCTTTGAGGCGAGTCCGCGCGCGCGGCGGGACAGGCGCCCAACACCAAGCGGGGCTTGAGGGTGTGGATGACGCTCGAACAGGCATGCCCCACGGAATGCCGAGGGGCGCAATGTGCGTTCAAAGATTCGATGATTCAC
+
ABBAAFFF5AAFFGGGGGCGGGFHHHHHHHHGHFHHHHHHFHFGGGGGFHFGHFHHHFFHEGEBGGAEGHGHF8HFFEB>%EHFHHHFBFEEECCFCGGHHCGGCGE@CFDGCFFFB9F?BBFGCE/9FFGACA@BFFFFFFFF=-CAFFFF;BDEF0AE9D@FFF-;-CGGGGCCCA;/@@2BBHEFB<?F@BEE??B:FFE/EEEFD3CEHCDGGFEE;F9GE9GGG<GHHHF<HFFGGECGFGHG5AGCEFFEECGGEEEHCHGGGEFHGGGGGGGGGFBFFFFFFA?AAA
@M02197:102:000000000-ALU3V:1:1104:13450:11368 1:N:0:1
GCTAAAGTCGTATCCTCCGCTTATTGATATGCTTAAGTTCAGCGGGTATTCCTACCTGATCCGAGGTCAACCTGAAAAATATAGATTTAGAGGTGGCCGGGCCCACAAGTCCTTGCAACTCGACGCGTGCTCCGGAAAGCTCAGTGCGAAGAGGGTCCCATGGACGCCCGTCATTGTCTTTGAGACCAGTTGGCCGCGAACGGTCCAACGCGGTCCAACACCCGAAACCCCCGCGGTAAAGCAGGGGTTTTGGAGGGAGGATAATGACGCTCGAACAGGCATGCCCTTCGGAATGCCAAAGGGCGCAATGTGCGTTCAAAGATTCGATGACTCAC
+
ABBB?FFFFAAFEGGGGGGGGGGFHHHHHHHGHHHHHHHHHHGGGCGGHHHHHHGHHHGFHHHEGCFGFHFGHGGHHHHHHH4EGHHHHHHGGHHGHGGGGGGGGGGHHBGHHHFFFHHHHGHGGCACGGFFHGGDC@FHHGFHHHHGGFEGHEDFEGHHHGHGHC?DGB@FD9GGGGGGGGFFFGGGFCBFG;GGFFEEBHDCDBFFFFAFHGEG/BFFEGFFGF3CFFFFFFHFGGFBHFFE1BGGE@F12BF3DGB555HFAB1CEF1EGFF3EEBAGCAE1ACGGHGBGF33FGBE2GEE5BBHEE2E4FFGFFFGECCFCDDD5FAAAAA
@M02197:102:000000000-ALU3V:1:1104:11530:11391 1:N:0:1
GCTAAAGTCGTATCCTCCGCTTATTGATATGCTTAAGTTCAGCGGGTATCCCTACCTGATCCGAGGTCAACCTTTGAAAGAGTTTAACGGCCACGACCGCCCGCACTCCAAAGCGAATATGTATCACAACGCTTAGAGACGGACAGCTCGGCCGGAGACTTCAAGGCGCGCGGGAGCCGCGACGCCCAACACCAAGCGAGGCTTGAGTGGCGAAATGACGCTCGAACAGGCATGCCCTTCGGAATACCAAAGGGCGCAATGTGCGTTCAAAGATTCGATGATTCAC
+
BBBA?5DDF>>CGGFGGGGGGGGHHHHHHHHHHHHHHHHGHHHGGGG?G5GHHGHHHHHHHHHGGGGHGHHHHHEHD@FFBBFBFFHHGEFEEA>@BEBE?BBB/FFHFEEACC;<0BFFHDBBDEGDD@F?FFGFEFGFFDGFA@CCHGGCADDGG<EGFGCD@@CD?/AFF?/9CE/DEB@C?EEG9FDAFHGEEHFGHGCHHFEAEEGHFF;EDFEEA9GHFGGFFFFHGAFFFF2BEDBBFAHHGFE2E??FBHHGGGCHGGBGGGGGGGBFFBFFFBA3AA
@M02197:102:000000000-ALU3V:1:1104:23046:11538 1:N:0:1
GCTAAAGTCGTATCCTCCGCTTATTGATATGCTTAAGTTCAGCGGGTATCCCTACCTGATCCGAGGTCAACCTTGGAAAAATAGACCGAAGGTCGATTGTCCGGCGGCCGTCGCCCAGCACTCCAAAGCGAGATATTTTACTACTACGCTCGAGGCTAGGACGCCGTCGCCGAGGTCTTCAAGGCCCGTCCGGCAGCGGACGTTGCCCAATACCAAGCAGAGCTTGAGGGTTGAAATGACGCTCGAACAGGCATGCCCTCCGGAATACCAGAGGGCGCAATGTGCGTTCAAAGATTCGATGATTCAC
+
CCCCCFFFFBAFGGGGGGGGGGGHHHGHHHHHHHHHHHHHHHHGGGGGHHHHHHHHHHHHHHHGGGGHHHHHHHHHHHHHHHHHGHHGGGGGGHGGGHGHGGFGGGGFGGFGGGGGGHHHHHHHGHHHHGGGGGHGHHHGGHHHHHGGGGGGFFFGGGGGGGGGGGGGGGGHHGHHHHHGFGGGGFGGGFFFGGFGGGHHGGFFHHGHHHHGGHHHGHHHHHHHHGHFHHHHHHHHGGGGFHHGHHHHHHHHGAGGGGDGHHHHHHHHHHHGEGGGHFHHGGFGHGFGGGGGGGGFFFFFFFBBAAA
@M02197:102:000000000-ALU3V:1:1104:13480:11566 1:N:0:1
GCTAAAGTCGTATCCTCCGCTTATTGATATGCTTAAGTTCAGCGGGTAATCTTACCTGATTTGAGGCCATTCAACGAAAAATATAGGCATGAAGTCTCACTACGTGACCACACCTAATAAGAAATCATCATCCGAAAACGGTTAAATAAATTTATACACGTCTAGGATGCGAAAAAAGTATCAATTTCAAGCCTCTTAACCTAAAGTTAAGATAACCCAATTCCAAGTGTCACAAAAAGCAACACATTGATTTTACTTAAAGCTGACCCTCAAACAGGCATACTCCCCGGAGTACCAGAGAGTGCAATTTGCGTTCAAAGATTCGATGATTCAC
+
ABBBAFBFFA3FGGGGFGGGGGFHHHCHHGHCHHHHHGHHHHHGGGGGGHHGGHHHHHHHGHHFFHGGGHHFFHHGGGGCHHHHHHGGEGCDGGHHHH4GBGHGHHHGHHE0EFFFGHEFHFHHHHHFGHHHHGGDGGHGFHHHHHHHHDGGFFFHFHHG1FFHHGFHHHGGGGFH@+BGDHGHHHGGHHCFGFGHHHHGHGGFHGFBGHFFGGFF#:FHHHHHHG7EGGHHEFGGGFGEHHHHHEHHFFFFHFGG2FHFHHFGC>E0CDBHHG11HFHDEAGGEE?EFHCHFHHHHFFCHGFHHHHCGEEE11GGGGGAF1FFFFFFFA1?>A
@M02197:102:000000000-ALU3V:1:1104:7230:11565 1:N:0:1
GCTAAAGTCGTATCCTCCGCTTATTGATATGCTTAAGTTCAGCGGGTAGCCCTACCTGATTTGAGGTCTAACTAAAAGTTATTAGAGTGGAGGGAGCGAAAACTTATTACGCATTCCACTTAGACATTTAAGACGAGCCAAAACATGGCAGACGTCCAAAGCTCATACATAGAAAACTAGGTATGAGAGGTCTTATGACACTCAAACAGGCATGCCTTTCGGAATACCAAAAGGCGCAATGTGCGTTCAAAGATTCGATGACTCAC
+
BBCCCFFFFBAFGGGGGGGGGGGHHHHHHHHHHHHGHHHGGGHHGGGGGHHHHHHHHHHHHHHHGGHHHHGHHHHHGHGHHHGHHHHFHGHHGGEDGGHHGBFHHGGGHHGHHGGHGGHHHHHHGHFHHHHHGFGHHGGHHHHHHGGHGHGGGGFHHFFGHHFGHGFHHGHHHHHHHHHGHHHGHHHHHFHGHHHHHHHHHGGHHHHHHHHHGHHFFFG7HHHHGHGH9HGGGGGHHGG;9FGHGGGGGGGGGCFFFFFFFAAABA
@M02197:102:000000000-ALU3V:1:1104:13470:11547 1:N:0:1
GCTAAAGTCGTATCCTCCGCTTATTGATATGCTTAAGTTCAGCGGGTAATTTTACCTGATTTGAGGCCATTCAACGAAAAATATAGGCATGAAGTCTCTCTACGTGACCACACCTAATAAGAAATCATCATCCGAAAACGGTTAAATAAATTTATACACGTCTAGGATGCGAAAAAAGTATCAATTTCAAGCCTCTTAACCTAATGTTAAGATAACCCAATTCCAAGTGTCGCAAAAAGAAACACAGTGATTTTTCTTAAAGCTGAACCGCAAACAGGCATACGCCCCGGAGTAACAGAGAGTGCAATTTGCGTTAAAAGAGTCGATGATTCAC
+
AAAAAFFFD11B1FF3GCEGEGC1DFDGE333FBFFGAG2A21A/E/A0222D21FFGHFDFHHEGGG/0DA2DF??/E/FA1FEF1@FF01BFG12B2112FF00?>1B>/E;/G;BF2<#DGGG122B3%909;/@GC?FBEGGFFCC2CGD:1?DGC5C0?FFHFFH<@GFFFF<<=FGD1DG#@0?</:11;1:11FG@:#<G>FF2<;C40C#4HEHBHGB02?#0#0DGD1B2#;B1B%41HHHHG>11B21EBB121/////10@1F1FG2B?>/A/??A/112FFD2A111011DFD3EEE000B131311111>B3FB33>11AA
@M02197:102:000000000-ALU3V:1:1104:3567:11668 1:N:0:1
GCTAAAGTCGTATCCTCCGCTTATTGATATGCTTAAGTTCAGCGGGTATCCCTACCTGATCCGAGGTCAAAGACGATGTGTGGCTTCGTGGTCGCGGCCTGCCTCGCCTCGAGAAGCGCAATGTGCTGCGCGAGAGGTGCAAGAGACCGCTGCCAATGCCTTTGGGGCGAGTCCCGCGCGGAGGCGGAACAGACGCCCAACACCAAGCAGAGCTTGAGGGTGTAGATGACGCTCGAACAGGCATGCCCCATGGAATACCAAGGGGCGCAATGTGCGTTCAAAGATTCGATGATTCAC
+
AABA>FFBDAAFGGGGGGGGGGGHHHHHHHHFHHGHHHHHHHFDFFGGG5FGFHG1FGHHB5FFGFFHF3GFEFCGFGF74?E119B>9FE?FE@ECC/ECBGGHFD<EGGFDAECB@/<FFHGHHHFFCAC@CFB9<CB0D:C:CA:ACGB5EGCGF/0G<0<>ACFCFD@>;GF??DF?EEFBDA4GDFFFE@/GBEFDHEFEEFFBFGHFHHGFFFDGGHFHGBF1FAG9EEGBFHHG1CA9EA35GGF5F5DHHHHHECGGDHHHHEAAEABGBFFCGGGGFFFFF5FBBA>A
@M02197:102:000000000-ALU3V:1:1104:22950:11776 1:N:0:1
GCTAAAGTCGTATCCTCCGCTTATTGATATGCTTAAGTTCAGCGGGTAGTCCTACCTGATTTGAGGTCTAACATAAAAGTTATTAGAGTGGAGGGAGCGAAAACTTATTACGCATTCCACTTAGACATTTAAGACGAGCCACGGATGGCAGCGCCCAAAGCTCATACATAGAAAACTAGGTATGAGAGGTCTTATGACACTCAAACAGGCATGCCTTTCGGAATACCAAAAGGCGAAATGTGCGTTCAAAGATTCGTTGACTCTC
+
BB@BAFBDFA3CFAGGGCGC?EFHHHBG66A5GFGHHH5DFF&ECEEEGA;FG.H98G;8GH5EFFG#GFHHHGFHFHFBFGHHHGEHFFGFHG?<1CG>F@E-FB3FFB40?5?E4@@D4?#3DFGHF53G3DGFF@#A2FB><BECG0?A@CD@FFB1@2CB=<DFHHFGB=G6G1>1;;CBG@CC?A1GD22AA<GF1CDFBB11B0;B;CF#EEF22DD%A/1GF#94A02'GF$9EA0969A3A3A1EAAB3BBB1111>
@M02197:102:000000000-ALU3V:1:1104:27895:11993 1:N:0:1
GCTAAAGTCGTATCCTCCGCTTATTGATATGCTTAAGTTCAGCGGGTATCCCTACCTGATCCGAGGTCAACCTTTGAAAGAGTTTAACGGCCACGACCGCCCGCACTCCAAAGCGAATATGTATCACAACGCTTAGAGACGGACAGCTCGGCCGGAGACTTCAAGGCGCGCGGGAGCCGCGACGCCCAACACCAAGCGAGGCTTGAGTGGCGAAATGACGCTCGAACAGGCATGCCCTTCGGAATACCAAAGGGCGCAATGTGCGTTCAAAGATTCGATGACTCAC
+
BBBABFF5BABFGGFGGGGGGFGHHFHFHHHHHHFHHHHHHGB2?EEEBGFGHHH1GFGHGGHGGGEGCGHH:H:HHFGHHFEGFHFFA@EEEEE@EE@EGCEGGG?HGGFHAGDC9BFHHHHHHHHHGGGGFFBGFHDFFFDFGEHFFD??EFGGGGHHGGGGGCGD@CC??CBC@ECBEEGFCHEGGFFGFHFGGHHGHHFGHGF?GEGDDGGEFFGFEE;HHHH<GCF@EGGEAADGFHFHGHFHHHGGGGGGDFHECF?CGGGGGGGEF44FFFFF5?AAAA
@M02197:102:000000000-ALU3V:1:1104:6092:12606 1:N:0:1
GCTAAAGTCGTATCCTCCGCTTATTGATATGCTTAAGTTCAGCGGGTATCCCTACCTGATCCGAGGTCAAAAGTGATAATAAGGCTTTATGGATACCAGTATACAGGCTTAGATCGCAAAATGTGCTGCGCTCCAAAGGCCAATACGCCGGCTGCCAATAATTTTAAGGCGAGTCCAGTCACAAAGGACAGGACAAACACCCATCACCAAGCAAAGCTTGAAGGTACAAATGACGCTCGAACAGGCATGCCCCATGGAATACCAAGGGGCGCAATGTGCGTTCAAAGATTCGATGATTCAC
+
3>AAAB@@DAAFGGGGFGGGFGGFHHGHGHFFHHHHHHBGHHFGGGAAC5GBGHHHFHGHGBFFCG1BFGHBG355DFBFGHBFEHHHFFGFF3BFFFHBG945G;;?B03&B4BAEAF?HH:G??FGGG<@FFGCD<0<CECF><>?@@<AF0F1BBFF@F3DGBA<GCGGHHGHFFFF2::2B:C/C9B2BCCEEEFA1@CFBFFFFHFGGFFFF:HGFGF1)9DBHFEEECCG;E2GBFFGHGEGGGE0G2EHHGGBG1GHHGEFGGGEED0EA0HE1BFGGGGGGFFFFFFFAAAA1
@M02197:102:000000000-ALU3V:1:1104:7535:12727 1:N:0:1
GCTAAAGTCGTATCCTCCGCTTATTGATATGCTTAAGTTCAGCGGGTAGTCCTACCTGATTTGAGGTCTAACATAAAAGTTATTAGAGTGGAGGGAGCGAAAACTTATTACGCATTCCACTTAGACATTTAAGACGAGCCACGGATGGCAGCGCCCAAAGCTCATACATAGAAAACTAGGTATGAGAGGTCTTATGACACTCAAACAGGCATGCCTTTCGGAATACCAAAAGGCGCAATGTGCGTTCAAAGATTCGATGATTCAC
+
BCCCBFFFFBBFGGGGGGGGGGGHHHHHHHHFFHHHHHHHHHFFCGGGGHHGHHHHHHHHHHHHGGHHHHHHHHHHHHFHHHHHHGHHHGGGHGHGGGGHHHHHHHHFHEGGEHDFHGHBHHHFHGG3HHGHGDGHCGGGFFFH:HHCEFEGHGGHGHFFGHHGGDHHHGGGGHHGCHGHHFFHFGHFFGHGFGGGGFHGHGHHHGHHHHHHHHGGFDFHFHHFFFDFFEGGGFHFFGEBEDHGGBGFG5EGGFFFFFFFBBBBB
@M02197:102:000000000-ALU3V:1:1104:10602:12811 1:N:0:1
GCTAAAGTCGTATCCTCCGCTTATTGATATGCTTAAGTTCAGCGGGTATCCCTACCTGATCCGAGGTCAACCTTAGAAATGGGTTTGTTTTACGGCGTAGCCTCCCGAGCACCCTTTAGCGAATAGTTTCCACAACGCTTAGGGGACAGAAGACCCAGCCGGTCGATTTGAGGCACGCGGCGGACCGCGTTGCCCAATACCAAGCGAGGCTTGAGTGGTGAAATGACGCTCGAACAGGCATGCCCCCCGGAATACCAGGGGGCGCAATGTGCGTTCAAAGATTCGATGATTCA
+
ABBA3FFDFBACGGGGGGGGGGGHHHHHHHHHHHHHHHHHHHHGGGEFHHHHHHHHHHHGHHHGGGGHHHHHGHHHHGFFGHHGFGGFHHHHHGEEFGGGGHHHFGGGGGCCGFHHHGHHGGFFGHDGHGHHHGHGGGGGGGHHDGFFFHCHHHCGGEGECC;BFGGHFGFEFEFGGGGGF@;CGBDFFFBFFHGEBFHGGHEFFDDFGFFGGFFGGGHHHFHGFGFCFDCGHHHHGBHHGCFGGGEGF2HFFFHEEGEGEE0BFHH?AE1F1DGGGGEEFB1C@DBF?AAAA
@M02197:102:000000000-ALU3V:1:1104:11385:12841 1:N:0:1
GCTAAAGTCGTATCCTCCGCTTATTGATATGCTTAAGTTCAGCGGGTAGTCCTACCTGATTTGAGGTCTAACATAAAAGTTATTAGAGTGGAGGGAGCGAAAACTTATTACGCATTCCACTTAGACATTTAATACGAGCCACGGATGGCAGCGCCCAAAGCTCATACATAGAAAACTAGGTATGAGAGGTCTTATGACACTCAAACAGGCATGCCTTTCGGAATACCAAAAGGCGCAATGTGCGTTCAAAGATTCGATGATTCAC
+
BBBBBFFFFBBFGGGGGGGGGGGHHCGHCFFHHHHHHHHHHGFGGGGGGFFHHHHHHHG9HHGBFHHFHHHHHHGHHHFFGHHHHHHHGGHHHGGA?FHHHHGGGHHFHHFGGEGGEHEHHG@3FG3FFHHGFDGEHGCCGGHFHHHFBGGGEGHHHHHGGGFHGHGHGHHHHHHHFHGH9HHHGBHFHGDGCCFHHHHGHHHGFFHFFEGGFFFGGG3FDGHHHGHFHCGEEEFFFHEFEGHFGGGGFGGGGBFFFFFF@AAAA
@M02197:102:000000000-ALU3V:1:1104:8120:12902 1:N:0:1
GCTAAAGTCGTATCCCCGCTTATTGATATGCTTAAGTTCAGCGGGTATCCCTACCTGATCCGAGGTCAAAGACGGTAATGTTTTCTTGTTGGACGCGGGCCGGAGCCCCTCGAGAAGCGCAATGTGCTGCGCGAGAGGAGGCAAGGACCGCTGCCAATGGATTTGGGGCGAGTCCGCGCGCTGAGGCGGGACAGACGCCCAACACCAAGCAGAGCTTGAGGGTGTAGATGACGCTCGAACAGGCATGCCCCCCGGAATACCAAGGGGCGCAATGTGCGTTCAAAGATTCGATGACTCAC
+
BCCCBFFFFBBFGGGGGEGGGGHHHHHHHHHCGFHHHHHHHHEGGGFHHHHHHHHHHHHHHGGGGGHGHHHHHGGGGGHHHHHHHHHHHHHHGHGGGGFDGGFCGGGGGGGGGGHGHGGGGGGHHHHHHHGGGGGGGGHGGGFFGGGGGGGGGGGGGGGGFFFFEFDBFFBFFFFFFFFGFGFFGFFGGGFEFFFFFFHEDHECGHHHHHHHHHFGHHHGHHFHFFHFGGGGGGCGHHHHHHHGHGGGGGE?HHHHGHHHGHHGGGGGHHHGGGGFHGGGCGGGGGG4FFFBFFBABBB
@M02197:102:000000000-ALU3V:1:1104:29170:12916 1:N:0:1
GCTAAAGTCGTATCCTCCGCTTATTGATATGCTTAAGTTCAGCGGGTATCCCTACCTGATCCGAGGTCAAGAGTGTAAAAATGTACTTTTTGGACGTCGTCGTTATGAGTGCAAAGCGCGAGATGTACTGCGCTCCGAAATCAATACGCCGGCTGCCAATTGTTTTGAGGCGAGTCTACACGCAAAGGCGAGACAAACACCCAACACCAAGCAGAGCTTGAAGGTACAAATGACGCTCGAACAGGCATGCCCCATGGAATACCAAGGGGCGCAATGTGCGTTCAAAGATTCGATGATTCAC
+
BBACCFFFFCBFGGGGGGGGGGGHHHHHHHHHHHHHHFHHHGHGGFFFGHGHHHHHHGHHHHHGGGGHHHHHHGGHHHHHHHHHFHHHGGFFFHFGGGGGGGGGHHHHHHHHGHHHGGGGGGGGGHHHHHFDGGGGGGGGHHHHHHHHGGHGGGGGHHHHHHHHHHHGGGGHHGHHHGGGGGGGGGGGHGHHGHGGGGGFGGFHFFFHHHHHFHGFFHHHHHHGHHHHHHGGGGGHGGHDBEHGGHGEGCHHFHHHFGHHHGHHHGGGGDHFHGEEEGHGFGGGGGFGCFFFFFFFAABAA
@M02197:102:000000000-ALU3V:1:1104:16468:13175 1:N:0:1
GCTAAAGTCGTATCCTCCGCTTATTGATATGCTTAAGTTCAGCGGGTATCCCTACCTGATCCGAGGTCAAACGCAAGAATAATAGGCTTGCTGGACGCTCGACAAGCAGTCTGAAAGCAACGCATGTGCTGCGCTCCCAGGCTTTTGCCGGCTTCCAATTGCTTTAAGGCGAGTCTGCGCGCAATGGCGAGACAAACACCCAACACCAAGCAGAGCTTGAGGGTACAAATGACGCTCGAACAGGCATGCCCCATGTCATTCCAAGGGGCGAAATGTGCGTTCAAAGATTCGATGATTCAC
+
CCCCBFFFFCCFGGGGGGGGGGGHHHHHHHGHHHHHHHCHHGHGGGGGHHHHHHHHHHHHFHHGCGGGGHHHFFGGG:FHHHHHBGHHHGHGHH;H@6EGGGGGGHHHEH9HHHHHF;HFHGFFGGHH<HFFC?CGG9HHGHHHHHEFDG0C7GFFH88HBFHHHEFHBGADGGGGGG9GGAGGGGG6AA2BD0FFFF8HGFGFFF6FFFFF1FEFBFF0EBAB*FFFFF0#:/A9:2HG1@A1A0A///012B111111B0A000000D33FA0001GBFGAABA1B11B313B11111
@M02197:102:000000000-ALU3V:1:1104:11641:13355 1:N:0:1
GCTAAAGTCGTATCCTCCGCTTATTGATATGCTTAAGTTCAGCGGGTATTCCTACCTGATCCGAGGTCAACATTCAGAAGTTGGGGTTTAACGGCGTGGCCGCGACGATTACCAGTAACGAGGGGTATGATTACTACGCTATGGAAGCTCGACGTGACCGCCAATCGATTTGGGGAACGCGGGTTACCGCGAGTCCCACCACCAAGCTGAGCTTGAGGGTTGAAATGACGCTCGAACAGGCATGCCCGCCAGAATACTGGCGGGCGCAATGTGCGTTCAAAGATTCGATGATTCAC
+
A3AABFFFFBBFBGGGGCFGGGDFHFGFHHFEGHFHFHGHGHHGGGEEHHDFHFHHHHHHFHCEGGEFHH.HH9HHHFHHG:DFCEEEGG<<D3EEE;/#?/9@//</?:/1F1BF13</#:--<><<DD<D9000D<2F;/90;./CGG00:+.#9CF@@4CCFBEGEFH8CGE@/.<<9G??/?<BCBG<;EB?9B##1<A111;99CEBFGAG?GD;2F:B9/;:>?FE8DBBF1;BC0EE?BE1B2BBCFFFEAA0EAE?0DBFHEEEEFFBCGF3FECGBFFFDFF1>111
@M02197:102:000000000-ALU3V:1:1104:29016:14456 1:N:0:1
GCTAAAGTCGTATCCTCCGCTTATTGATATGCTTAAGTTCAGCGGGTATTCCTACCTGATCCGAGGTCAACCTGAAAAAAGTTTTTAGAGGCGACCGGGTCCCTGGGCCCTTGAAACTCTACGCGTGCTCCGGAAAGCTCAGTGCGAAGAGGGTCCCTGGGACGCCGTCATTGTCTTTGAGACCAGTTGGCCGGTGAAGGCCAACGCGGTCCAACGCCAAACCCGGGGGTTTGAGAGAGGATAATGACGCTCGAACAGGCATGCCCTTCGGAATGCCAAAGGGCGCAATGTGCGTTCAAAGATTCGATGACTCAC
+
BBBABFFDFABFGGGGGGGGGGGHHHGHFHHHHHHHHHHHGFFGCGEGHGHHHHHHHHHHGHHGGCGHGGHHHHHHHHHFEEFHHEHBGHHGGGGG;GGGGHGHGFG9?BGHGFHHHGHH>FFGGGGACGHGCDGGHHHGFF<GFGGGGGHEDEHGHHB@?C:9DDA=BGGGEBFFGHHFE=BEFFFFFFBBHG@FEHGFE/ACCCCF@GGDCFF1@DE@BGGFFF;EF,GGD@CGGD;GHFHHCGEE?HFEBFHGFGFGFC/GEEE/0DDFF1GFBA0EE??FFHGFGEEGHGGGGGFDAGGCB331FFA11A1
@M02197:102:000000000-ALU3V:1:1104:24926:14671 1:N:0:1
GCTAAAGTCGTATCCTCCGCTTATTGATATGCTTAAGTTCAGCGGGTATCCCTACCTGATCCGAGGTCAACCTTAGAAATGGGGTTGTTTTACGGCGTAGCCTCCCGAACACCCTTTAGCGAATAGTTTCCACAACGCTTAGGGGACAGAAGACCCAGCCGGTCGATTTGAGGCACGCGGCGGACCGCGTTGCCCAATACCAAGCGAGGCTTGAGTGGTGAAATGACGCTCGAACAGGCATGCCCCCCGGAATACCAGGGGGCGCAATGTGCGTTCAAAGATTCGATGATTCAC
+
ABBBBFFFFAAFGGGGFGGGGGGHHHHHHHHGHHHHGHHHHHBEGGGGHHHHHHHHHHHHHHHGGGGHEHHGGHHHHGFHHHHGGGGGHHHHHGGGGGGFFHHHHGGGGFFHGGHHGHGGGGGGGFDGHHHHHHHGGGGEGHHHGGGGGHGGHHFFHHHGGGFFGFGGGGFFFFGFFGGGFFFFGFAGGGGGGGFGFFGGGFFFFHGGFHHHHHHHFHHHGHGBGGGGHHGHHGFHHHHHFFFFFF?BHHHHHGGGGEEGGGFCFHHGGEGHFCFGGGGGGGFFFFFFFBBAAA
@M02197:102:000000000-ALU3V:1:1104:29699:14765 1:N:0:1
GCTAAAGTCGTATCCTCCGCTTATTGATATGCTTAAGTTCAGCGGGTATCCCTACCTAATCCGAGGTCAACCTTTGAAAGAGTTTAACGGCCACGACCGCCCGCACTCCAAAGCGAATATATATTACAACGCTTAGAGACGGACAGCTCGGCCGGAGACTTCAAGGCGCGCGGGAGCCGCGACGCCCAACACCAAGCGAGGCTTGAGTGGCGAAATGACGCTCGAACAGGCATGCCCTTCGGAATACCAAAGGGCGCAATGTACGTTCAAAGATTCGATGATTCAC
+
>AABBFFFFA>FGGGGFGGGGGGGGHHHHHFHFHGHHHHHHHHGGGGFHHHHHGHHHHHHHGDGGGGHHHHHHHHHHHGHHHBGGHHHFFFGGEFGGGGGGGGGGGGHHFHHFHGGGGGHHHHHHHHHHHGGGGGHHHHFGGGHGGHHHGGGGHHHHFHHHHGGCGGGGGGGFFDGGGGFFFFFEFHFGFFGFHFFFHHFF;FHHFFGGGHHHFHFFEFEFGFHHHHHHGGFBFGGCGGHHHFHGFCGHHGGGGGHHFHEGBAFFDGBG5GGGFFFFFFBFA@BAA
@M02197:102:000000000-ALU3V:1:1104:28414:14963 1:N:0:1
GCTAAAGTCGTATCCTCCGCTTATTGATATGCTTAAGTTCAGCGGGTAGTCCTACCAATCTGAGGCCGATGAATTGAAATTAAATCCCTTCCTCTCTTCCAAAGAAGCGAGGCATGGGCGGGGTTCAGAAGCACTCCAACCAGCAAAACGTCGCGTCCAGCTCCTCGACCCTGCGCCTCTCCTCTCCGAAGTCCTGATATTATCAAAACCCGGCAGGGAAAGACGTGGGCGAAATAACGAGCTTTCGTCCGTCTTGCCTATCGAATGGATGCGCTAATGCATTTCGAGGGAGCCACCGTGGAAGATGGCAAGACCCTCAATACCGATCCGCCAGCTTTCTCAACTAAATAAGAAAGCTGTCGTTTGAAACAATTCGCGGCCCTCAAACAGGCATGCTCCCCAGATTAGATCTGCCGGGAGCGCAAGGTGCGTTCAAAGATTCGATGATTCAC
+
ABAAAFFDF?AFGGGFGGGGGGEHHHFHHGHHHHHHGFFFFHHGGGEGGGHHHHHFHHHHGHHHGGGGGGGHHHHHFHHBGHHHGHFFHHHHHHGHHHHHHHFGHHHHGGGGCFFHGGHGGGGGGGHHHGGHHHGHGGGFDAEEHHHGHGHHCCCCFFDFFGBFGGBGGGAGGFFFFFFFFFFBFFFFCFFEFFFFBFBFBFFF/B/BFBAA-@DCFFFE?.BBD9FFFEFFFEEBFFFFBDFFB9?DA9..EAFFFDABBFFFGGGGD??@C09F00FBEDBA9C/?GFGGAHF?DFC;GFBHFDC=00GBADFHHHHFFA?GGDA/CD0F1HGBFGBF1BFHFHHHFFF1GHHEGE?ADGFGF4BHGHGGE/GGEEFDHEF3FHHHGFHFBC?AF0F5HFEFFEHHGEE2CEGGGGEGCGHHBGGGGHCGGGFGGFGBFFFFFFD>3AAA
@M02197:102:000000000-ALU3V:1:1104:28565:15259 1:N:0:1
GCTAAAGTCGTATCCTCCGCTTATTGATATGCTTAAGTTCAGCGGGTAGCCCTACCTGATTTGAGGTCTAACTAAAAGTTATTAGAGTGGAGGGAGCGAAAACTTATTACGCATTCCACTTAGACATTTAAGACGAGCCACAAGATGGCAGACGTCCAAAGCTCATACATAGAAAACTAGGTATGAGAGGTCTTATGACACTCAAACAGGCATGCCTTTCGGAATACCAAAAGGCGCAATGTGCGTTCAAAGATTCGATGACTCAC
+
BCCCCFFFFBAFGGGGGGG?EGGHHHHHHGHHHHHHGHGF<<HGGGGGGHHH<HHH7GHHHHHHGHFG9HHHHHHHHHGGHHHHGHHHHGGHGEECAEGEEG3FGFHHFDE@FCFHGHBFGH6HHHHHHFF3B2FHCDCHGHHHFFHHFHFGEFFHHHHHFGHHHGGHHFH9HHHFHHHGH9HHFHHHGHHGFFFFHHGHEEHHHHHFHHGHHHGGEFFFHHHHHHGHGHGGGGFHG<GFFFGHGGGGGGGGGGFFFFDBFCBBCC
@M02197:102:000000000-ALU3V:1:1104:22332:15311 1:N:0:1
GCTAAAGTCGTATCCTCCGCTTATTGATATGCTTAAGTTCAGCGGGTATCCCTACCTGATCCGAGGTCAACCTTAGAAATGGGGTTGTTTTACGGCGTAGTAGAATTTATTCGAACGTCTGTCAAAGGAGAGGACTTCTGCCGACTGAAACCTTTATTTTTCTAGGTTGACCTCGGATCAGGTAGGGATACCCGCTGAACTTAAGCATATCAATAAGCGGAGGAAATACACTGTCC
+
ABBBBFFBFA3FGGGGGFGGGGGHHHHHHGGGHHHHHHHBHFHGEGGGHG8HHHHHHHHHHHHGHGGHHFFFHHHF>GHHHHHGEFG6HHFFHGGGHGGGGHHHHHHHHGHHHHHHHHHHHHHHHHHHEGGGGGHHHHHGHHGGGDFGFGHHHHHHHHHHHHHHHHHHGGHFGHHEHHGHHHHHHHGHHGGGGGHHFDGGHHHHGHGHHFHHHGGGGGGGGGGGFFFFFFFFFCCF
@M02197:102:000000000-ALU3V:1:1104:20073:15418 1:N:0:1
GCTAAAGTCGTATCCTCCGCTTATTGATATGCTTAAGTTCAGCGGGTAGTCCTACCTGATTTGAGGTCTAACATAAAAGTTATTAGAGTGGAGGGAGCGAAAACTTATTACGCATTCCACTTAGACATTTAAGACGAGCCACGGATGGCAGCGCCCAAAGCTCATACATAGAAAACTAGGTATGAGAGGTCTTATGACACTCAAACAGGCATGCCTTTCGGAATACCAAAAGGCGCAATGTGCGTTCAAAGATTCGATGACTCAC
+
BBBBBFFDFBBFGGGGGGGGGGGHHHGHHHHHHHHHHHHGHHHGGGGGGHHHHHHHHHHHHHHHHHHHHHHGHHHHHHHHHHGHHHHHGHGHHGGDGGEHGHHHHGHHHFGHFGEGHGHHHGHHHHHFFFGHGHGHHCGGHGHGGFFFHEEGGCFGHHHFGGHHHGHHHHHHGHHFHDHHEHHHHFHHH;GHHHHGFHHGHHFGHHHHGGHHHHGGGGHHHHHHHGHHHGGGGGHHHHGGFGCGGGFGGGGGGFBFFFFFBBABB
@M02197:102:000000000-ALU3V:1:1104:7079:15501 1:N:0:1
GCTAAAGTCGTATCCTCCGCTTATTGATATGCTTAAGTTCAGCGGGTAGTCCTACCTGATTTGAGGTCTAACATAAAAGTTATTAGAGTGGAGGGAGCGAAAACTTATTACGCATTCCACTTAGACATTTAAGACGAGCCACGGATGGCAGCGCCCAAAGCTCATACATAGAAAACTAGGTATGAGAGGTCTTATGACACTCAAACAGGCATGCCTTTCGGAATACCAAAAGGCGCAATGTGCGTTCAAAGATTCGATGACTCAC
+
B@BB@BFFF@>CGGGGGGGGFGGHHHGHFFHHHHGGHHHHHHHGGGGGG9FHHHHHGHGHF/GGEFFHHHHHHHHHHHGGHFH9HHGGHHHHGGGCFAFGFGGBGHGGHBDBFEGDGFGFGHFGGHFHHHFFBF<GB@8FFEFGF3GEEF?EDCHHGCG@BD7FFFGGGHHHHHGCGFHHHGFFGFHBFGDDHHHHHGGFBGHHHGGEBFFF91FCGFFFGDHFHGHHHEEBCGHGGHGGCFGFBFFBFGGGGFFFFFFFA3AA3
@M02197:102:000000000-ALU3V:1:1104:11703:15689 1:N:0:1
GCTAAAGTCGTATCCTCCGCTTATTGATATGCTTAAGTTCAGCGGGTATCCCTACCTGATCCGAGGTCAACCTTAGAAATGGGTTTGTTTTACGGCGTAGCCTCCCGAGCACCCTTTAGCGAATAGTTTCCACAACGATTAGGGGACAGAAGACCCAGCCGCTTGATTTGAGGCACGCGGCGGACCGCGTTGCCCAATACCAAGCGTGGCATGAGTGGTGAAATGAGGCTCGAACAGGCGTGCCCCCCGGAATACCAGGGGGCCCAATGTGCGTTCAAAGAATCGATGCATCAC
+
A?AAAD1BFAACB1FDFGFE0E01F33DDGD3E22FDEG2G210/A/A1AFCGG00A1EG1F0/AE/GB2G#0@GBG214@:00?>>8CF9&@,?/#>EEC1F7EAE99<<B8<F9BFGFGCC9;1G9FFDDBF#<@#<<;<10>B;/CE9<CB<7C90C?#A#;;CC/9FBB//;-A3----C-99999992G0C::#9;#9B.0$<=1$9<9B00HHG0GFF</#;>AF@@E/0/;9#</#9FF/02A2A1B//EA00000113GA0001113F3AFB31113FDB31A>11
@M02197:102:000000000-ALU3V:1:1104:27538:15829 1:N:0:1
GCTAAAGTCGTATCCTCCGCTTATTGATATGCTTAAGTTCAGCGGGTATCCCTACCTGATCCGAGGTCAAGAGTGTAAAAATGTACTTTTTGGACGTCGTCGTTATGAGTGCAAAGCGCGAGATGTACTGCGCTCCGAAATCAATACGCCGGCTGCCAATTGTTTTGAGGCGAGTCTACACGCAAAGGCGAGACAAACACCCAACACCAAGCAGAGCTTGAAGGTACAAATGACGCTCGAACAGGCATGCCCCATGGAATACCAAGGGGCGCAATGTGCGTTCAAAGATTCGATGACTCAC
+
AABA3DFDFAAFGGGGGGGGGGFHHHHHHHHHHHHHHHHHHHHGGGGGHHHHHHHHGHHHHHHGGGGHHGFHFHDGGHHHFHFHFHHGHHHGGHHGGGGEEEEFBGHGHBFGGHFGHGGGGGF<GHHGGDGCCGDFGFGGHHHHGBGGGCGGGHHHHHFHGGGHHHFGGEF?BFBD?FFGGHHHFEFFAFGHEHGFECEGFDEFFEGFGFFEFFFFFHGHFHHHGDFFHHFGGGGGHGHGHHHGHHFGGGHHGBBHHFGFHHGGHGGGGGGHGHGGEDCFGGGFGGGGGFFFFFFFBBBBB
@M02197:102:000000000-ALU3V:1:1104:19408:15848 1:N:0:1
GCTAAAGTCGTATCCTCCGCTTATTGATATGCTTAAGTTCAGCGGGTAGTCCTACCTGATTTGAGGTCTAAACTAAAGAGTATTAGAGTGGAGGGAGCGAAAACTTATTACGCATTCCACTTAGACATTTAAGACGAGCCACAGAATGGCAGCGTCCAAAGCTCATACATAGAAAACTAGGTATGAGAAGTCATATGACACTCAAACAGGCATGCCTTTCGGAATACCAAAAGGCGCAATGTGCGTTCAAAGATTCGATGATTCAC
+
ABBBBFFFFBAFGGGGGFFGGGGHHHGHHHHGHGHHHHHDGHHGGGGGGHHHHHHHHHHHHHHHG9HHHHHHHHHHHGHHHHHHHHHHHHGHHG3AD?7EGGGFHHHHH8HFEGFGHHGHGGGHHHHHHHGHFDHHGGGGGGHHHHHHHHGGDGFFHHHHFGGHHHHHHHHHHHHGHHFGHHHHHHHFHGHHHHHGGHHHFGGGHHHHFHHHGFHGGGGFGHHHGHGGGHGGGGGHHHFGGEGHGGGGGGGGGGFFFFFFFCCCCC
@M02197:102:000000000-ALU3V:1:1104:21108:15936 1:N:0:1
GCTAAAGTCGTATCCTCCGCTTATTGATATGCTTAAGTTCAGCGGGTAGCCCTACCTGATTTGAGGTCAAAGTCAAAAGAGTGCGCGATGGCAGGTTCTGAGCGGTCACCACCACAAGGAGAGACGAAACTTATTACGTCTAACACTGATGCGGGATGTTCCACTAAGTCATTTGAGGCGAGCCATTGCTGGCAAGACGCCCAAGTCCAACCCAGCCGGTTAGAAAACCAGAAGGATTGAGATTTCATGACACTCAAACAGGCATGCCTTTCGGAATACCAAAAGGCGCAATGTGCGTTCAAAGATTCGATGACTCAC
+
CCCCCFFFFBBFGGGGGGGGGGGHHHHHHHHGHHHHHHHHHHFEEGGGGHHGHHFHHHHHHHHHGHHHHHHHGHHHHHHGGDGGGGGGGGGHHGFEGFHHHHHGGGGGHHHHGHHHHHHHHHGGGGGHGGHHHHHHHGHHHHHHHGHFFHHGGGGGGGHFHBGHHHHHHHHHHHFFGGCHGFGGHHGGGGGHGGGGGGGHHHHGFGGFFFFBFFFFGHHHGHHGHGFFB1BGGFHHHFHFHGHGGHHGEGEFFD0GHHFGF1HHGGEFECGGGHHGBHGHHHGGGGGFFHG0EEGFGF3GGGGGGGBFBFFFF1AAAA
@M02197:102:000000000-ALU3V:1:1104:7686:16042 1:N:0:1
GCTAAAGTCGTATCCTCCGCTTATTGATATGCTTAAGTTCAGCGGGTATCCCTACCTGATCCGAGGTCAACCTTAGAAATGGGTTTGTTTTACGGCGTAGCCTTCCGAGCACCCTTTAGCGAATAGTTTCCACAACGCTTAGGGGACAGAAGACCCAGCCGGTCGATTTGAGGCACGCGGCGGACCGCGTTGCCCAATACCAAGCGAGGCTTGAGTGGTGAAATGACGCTCGAACAGGCATGCCCCCCGGAATACCAGGGGGCGCAATGTGCGTTCAAAGATTCGATGACTCAC
+
CCCCCFFFFAAFGGGGGGGGGGGHHHHHBHHCHHHHHHHHHHHGGGGGHHHHHHHHHHHHHHHGGGGHHHHGHHHHHHHHHHHHGGEHHHHHHGGGFEFEGGGHHHGGGGFHHGHGHHHHGGCGGHHHGHGGFDFDGGGGGHHGGGGGFHGFHHFFFHHGGGGGGGGHGGGGGGGGGGGGGGFGFGFFFGGFGHGHHFHGGHGGGHGGHHEHFHHGHHFHHHHFGGGDHHDHHHGGHHHGGGGEGGEHHHFHHFHFE?GGGGGHGGHGGGGHGGFFFGGGGGFFFFFFF@BBB@
@M02197:102:000000000-ALU3V:1:1104:8046:16045 1:N:0:1
GCTAAAGTCGTATCCTCCGCTTATTGATATGCTTAAGTTCAGCGGGTATCCCTACCCGATCCGAGGTCAACCTGAAGTAAATGTTTAACGGCGCGACCGGTCGTCTCCCGCAGCGAATTGAATAAACCACAACGCTGAGAATCGAACCGTCCAGCCGAGGATTTAGGGGCGGGAGTTTGACCTCCTCGCCCAATACCAAGCCAGGCTTGATTGGTGAAATGACGCTCGAACGGGCATGCCCCTCGGAATGCCAAAGGGCGCAATGTGCGTTCAAAGATTCGATGACTCAC
+
BBBB@FF5B?AF4FGGFFCEECGHFHHHHHFFFGDFHHHGHHHDCC2EFHHFHHHHHGCGGFHGCGEFGHHHEGHGHBGGHHHHHHHHHGFGGG?9FGGGBBFGGHHHFGGCGECGGGFEEHHHHHHHHGHHGGCFGFGHHHHHHHHGCHGGGGBEGFFHFGFFC@FFGDGFG@;GG;0??D9/EE/4D?&F8DGGG;FE;HFFFBGG39EFGH;HHGH8EE/19<DGH?9CEG698G4E;GDGHHGHFCGFHFCGGGDHHHHGEE24GEEFBA5A4CBFBFBFDBAAAA
@M02197:102:000000000-ALU3V:1:1104:27080:16218 1:N:0:1
GCTAAAGTCGTATCCTCCGCTTATTGATATGCTTAAGTTCAGCGGGTATCCCTACCTGATCCGAGGTCAACCTTAGAAATGGGGTTGTTTTACGGCGTAGCCTCCCGAACACCCTTTAGCGAATAGTTTCCACAACGCTTAGGGGACAGAAGACCCAGCCGGTCGATTTGAGGCACGCGGCGGACCGCGTTGCCCAATACCAAGCGAGGCTTGAGTGGTGAAATGACGCTCGAACAGGCATGCCCCCCGGAATACCAGGGGGCGCAATGTGCGTTCAAAGATTCGATGATTCAC
+
ABBCCFFFFBAFGGGGGGGGGGGHHHHHHHCGHHGFHHHHHHHGGCEGHHHHHHHHHHGHHHGGGGGHHHHHHHHHHHHHHHHGGGGGHHHHGGGGFGGFGHHHHGGGGG;HGGGHHHHGGGFFGHFFHHDHGHFGGGGFGHHGGGFGFHHHHHHHHGFFGGGGGGGGGGGGGGFFGGGGFGGGGGGGGGFGFGFFGBFFGHGGGGHFGHHHHFHHHHHHHFGGGGGGHHGHHHHGHGHHGFCGGGGHHHHHHHHGGGGGGGGHGHHGGFGHGGGGGGGGGGFFFFFFFCBABA
@M02197:102:000000000-ALU3V:1:1104:18220:16632 1:N:0:1
GCTAAAGTCGTATCCTCCGCTTATTGATATGCTTAAGTTCAGCGGGTATTCCTACCTGATCCGAGGTCAACCTGAAAAATATAGATTTAGAGGTGGCCGGGCCCACAAGACCTTGCAACTCGACGCGTGCTCCGGAAAGCTCAGTGCGAAGAGGGTCCCATGGACGCCCGTCATTGTCTTTGAGACCAGTTGGCCGCGAACGGTCCAACGCGGTCCAACACCCGAAACCCCCGCGGTAAAGCAGGGGTTTTGGAGGGAGGATAATGACGCTCGAACAGGCATGCCCTTCGGAATGCCAAAGGGCGCAATGTGCGTTCAAAGATTCGATGACTCAC
+
CCCCCFFFFBCFGFGGGGGGGGGHGHHGHHHHHHHHHHGHHHHGGGGGHHHHHHHHHHGHGHHFGGGHHHHHHHHHHHGHHHHGEHHEHFHFHFGGHHGGCGEGGGGHFHHHHHHHGHHHHGHGFFGGGGGHHGGGGGHHFHHFDGHGGGGEHHGGHHHHDGGGHCCGGGFFGGGFFGFFGFGFEBGFFGGFFFFGFFFFGFFHHCFFGGGHHHFEFFFFFGFGGDCGGGGGGGHHHHGHHGGGGGHHHFBFHHFBHEHHHFHGGGF?GFHFFHHHGHHHHGGE?GEDGFHGHHHHHHHGGGGGFHHCGGE?CGGGFGGGGGGFFFFFFF3A3>>
@M02197:102:000000000-ALU3V:1:1104:16833:17358 1:N:0:1
GCTAAAGTCGTATCCTCCGCTTATTGATATGCTTAAGTTCAGCGGGTATCCCTACCTGATCCGAGGTCAAGAGTGTAAAAATGTACTTTTTGGACGTCGTCGTTATGAGTGCAAAGCGCGAGATGTACTGCGCTCCGAAATCAATACGCCGGCTGCCAATTGTTTTGAGGCGAGTCTACACGCAAAGGCGAGACAAACACCCAACACCAAGCAGAGCTTGAAGGTACAAATGACGCTCGAACAGGCATGCCCCATGGAATACCAAGGGGCGCAATGTGCGTTCAAAGATTCGATGATTCAC
+
BCCCCFFFFBBFGGGGGGGGGGGHHHHHHHHHHHHHHHHHHHHGGGGGGHHHHHHHHHHHHHHGGGGHHHHHHHGHHHHHHHHBGHHHHHHGGHHGGGEEGGFGHHHHHGHHHHHHHGGGGGGGHHHHHGHGGGGGHHGGHHHHHHHGGGHGGHHHHHHHHHHHHHHGGGGHHGHHGGGGGGGGGGGGHHHHHGHGGGGGHFGHGHGHHHHGHHHHHGHHHHHHHHHHHHGGGGGGHGFHHHHGGHHGEGHFBHEGHHHHFHHHHGGGGGGHHHGGGGHGGGGGGGGGGFFFFFFFAAA3A
@M02197:102:000000000-ALU3V:1:1104:24781:17378 1:N:0:1
GCTAAAGTCGTATCCTCCGCTTATTGATATGCTTAAGTTCAGCGGGTATCCCTACCTGATCCGAGGTCAACCTTAGAAATGGGTTTGTTTTACGGCGTAGCCTCCCGAGCACCCTTTAGCGAATAGTTTCCACAACGCTTAGGGGACAGAAGACCCAGCCGGTCGATTTGAGGCACGCGGCGGACCGCGTTGCCCAATACCAAGCGAGGCTTGAGTGGTGAAATGACGCTCGAACAGGCATGCCCCCCGGAATACCAGGGGGCGCAATGTGCGTTCAAAGATTCGATGATTCA
+
CCCCCFFFFBAFGGGGGGFGGGGHHHHHHHHHHHHHHHHHHHHGGGGFHHHHHHHHHHHHFHHGGGGHHHHHHGHHHHHHHHHGGGGHHHHHHGGGGGGGGHHHHGGGGGGHHGHHHHHHGGGGGHBHHGFHHHHGGGGGGGFGFGGGGGGHHHHHHGHGGFFFGGGHGGGGGGGGGGGGGFFFGGGGGGGFEFHHFFHFFGGGGHHFHFHHHHHGHGHHHHHGGFFFFFFHHHFFHEGGFFFGGGEFHFGFGFGCGGGGGGGFFHHGGGGGGGGGGGGGGFFBFF5FABBBB
@M02197:102:000000000-ALU3V:1:1104:26520:17229 1:N:0:1
GCTAAAGTCGTATCCTCCGCTTATTGATATGCTTAAGTTCAGCGGGTAGTCCTACCAATCTGAGGCCGATGAATTGAAATTAAATCCCTTCCTCTCTTCCAAAGAAGCGAGGCATGGGCGGGGTTCAGAAGCACTCCAACCAGCAAAACGTCGCGTCCAGCTCCTCGACCCTGCGCCTCTCCTCTCCGAAGTCCTGATATTATCAAAACCCGGCAGGGAAAGACGTGGGCGAAATAACGAGCTTTCGTCCGTCTTGCCTATCGAATGGATGCGCTAATGCATTTCGAGGGAGCCACCGTGGAAGATGGCAAGACCCTCAATACCGATCCGCCAGCTTTCTCAACTAAATAAGAAAGCTGTCGTTCGAAACAATTCGCGGCCCTCAAACAGGCATGCTCCCCAGATTAGATCTGCCGGGAGCGCAAGGTGCGTTCAAAGATTCGATGACTCAC
+
ABBBBFFBFBBFGGGGGGGGGGDFHHHHGFHGGHGHGHHHFFHGGGGGGHHHHHHGHHHHHHHHGGGGGGGHEGFBBGFHHHHHGHGHHHHHHHHHHHHFHHHHHHHGGGGGGFHFHHHGG?C@CHHHHBGHHHHHHGHHDEEGHHHHFGCGGGFGGGFGFFGGFGGGGGGGGFACFFFFFBBBFFFF;.9;FFFFFFBFFFFFFFFF.9A=;BF;=D?FFFFFF9DEAE=FFEF/BFBADC?BF/BDAAFBEA/FFDEB/FF;FFF?D@??C0GFF0B0.ABB@GFEEF9....DGFHHHHHHHHHHHHHGA</GBFGFC..DGD?A/DHHD0GHGAHFFHHHFHHHHHHGHGFGGGGGEFFF/D04DHHGE>EE@GDEBFFHGFFF@BG33FGEFCHFFDGBDDHGFFECGGGE?EEE?GGB4CECEAGGG5EFCGGF4CBFBFFA>3A>
@M02197:102:000000000-ALU3V:1:1104:19119:17689 1:N:0:1
GCTAAAGTCGTATCCTCCGCTTATTGATATGCTTAAGTTCAGCGGGTATCCCTACCTGATCCGAGGTCAACCTTAGAAATGGGGTTGTTTTACGGCGTGGCCTCCCGAACACCCTTTAGCGAATAGTTTCCACAACGCTTAGGGGACAGAAGACCCAGCCGGTCGATTTGAGGCACGCGGCGGACCGCGATGCCCAATACCAAGCGAGGCTTGAGTGGTGAAATGACGCTCGAACAGGCATGCCCCCCGGAATACCAGGGGGCGCAATGTGCGTTCAAAGATTCGATGATTCAC
+
CCCCCFFFFBCFGGGGGGGGGGGHHHHHHHFHHHHHHHHHHHHGGGGGHHHHHHHHHHHHHHHGGGGHHHHHHHHHHHHHHHHGFEGGHHHHHGGGGGGGEHHHHGGGGCGHGGHHHGHHGGGGGHFGFFFEFGHFFGGGGFHHGFGGGHGHHBHHHHHFFAFFFFGGGFFFFFFFGGGGGGGGGGGGGGGFGFGHHHHGGHGGGHGFFGBGHHHGHHHHGHGGGGGGGHGHHHHGHHHHGGGGGGGHHHHHHHHGGFGGGGGHHHHGGGGHGGGGGGGGGGFFFFFFFCBBAB
@M02197:102:000000000-ALU3V:1:1104:27896:17747 1:N:0:1
GCTAAAGTCGTATCCTCCGCTTATTGATATGCTTAAGTTCAGCGGGTAGTCCTACCAATCTGAGGCCGATGAATTGAAATTAAATCCCTTCCTCTTCCGGAGAAGGAGGCATGGGCGGGGTTCAGAAGCACTCCAACCAGCAAAACGTCGCGTCCAGCTCCTCGACCCAGCGCCTTTCCTCTCCGAAGTCCTGATATTATCAAAACCCGGCAGGGAAAGACGTGGGCGAAATAACGAGCTTTCGTCCGTCTTGCCTATCGAATGGATGCGCTAATGCATTTCGAGGGAGCAACCGTGGAAAATGGCAAGACCCTCAATACCGATCCGCCAGCTCTCTCAACTAAATAAGAAAGCTGTCGTTCGAAACAATTCGCGGCCCTCAAACAGGCATGCTCCCCAGATTAGATCTGCCGGGAGCGCAAGGTGCGTTCAAAGATTCGATGATTCAC
+
BBBBBFFFFB?FGGGGGGGGGGGH5FGHGFGHHHHHHHHFHHHGGCEEGHGHHFHGHFHHHGGFEFGGGGGHHHHHBGHHGHHGHGHHHHHHHHHHHHGGGFGFFFHHGGGFHHGHGBFGGCFHGHHFHHHHEHGFFDEACGGHHADCGCGGAGGGGGFGGGGG??B?.EF=;AFFFFFFFFFFFFFFAFFFFFFFFFFFEFBFBFFFD;DF;DAEFEFFFDEDECE;B/.AFFFF?/.;/9B.FFDF.A.;//..FB9/BFB/AGBA-/BFFBFFBADFGGGGGFFC.:.C@.G<;FFCBGBBGCB<<.A/GGEG<..<.-C@@/AC1GF</BEGD>FHGHFHHHHHGGF2ACGGGEF0GGG2B4HG///CGFEGGF1@BFFFE5BCHFHGCFEFHGGHHGFA33F0?CE22EGEGGHHHHGFCEHGGGGGGGEGFFBFFFFFAAAAA
@M02197:102:000000000-ALU3V:1:1104:24354:17948 1:N:0:1
GCTAAAGTCGTATCCTCCGCTTATTGATATGCTTAAGTTCAGCGGGTAGTCCTACCAATCTGAGGCCGATGAATTGAAATTAAATCCCTTCCTCTCTTCCAAAGAAGCGAGGCATGGGCGGGGTTCAGAAGCACTCCAACCAGCAAAACGTCGCGTCCAGCTCCTCGACCCTGCGCCTCTCCTCTCCGAAGTCCTGATATTATCAAAACCCGGCAGGGAAAGACGTGGGCGAAATAACGAGCTTTCGTCCGTCTTGCCTATCGAATGGATGCGCTAATGCATTTCGAGGGAGCCACCGTGGAAGATGGCAAGACCCTCAATACCGATCCGCCAGCTTTCTCAACTAAATAAGAAAGCTGTCGTTCGAAACAATTCGCGGCCCTCAAACAGGCATGCTCCCCAGATTAGATCTGCCGGGAGCGCAAGGTGCGTTCAAAGATTCGATGATTCAC
+
CCCCCFFFFBBFGGGGGGGGGGGHHHFFHHHHHHHCHHHHHHHGGGGGGHHHHHHHHHHHHHHHGGGGGGGHFGHHHEHHHHHHHHHHHHHHHHHHHHHHHHHHHHHHGGGGGGHHFC0EDGGGCHHBGFCGHHHHHHHHGGHEHHHGHGFEGCCAGGGGFGGGGGGGGGGGGE>FFFFFFFFFFFFDFFFFFBFFFFFFFEBFFFFFFFFFDFFADFFFFFFFF.FF?FFF@AEFEFFFFDDFFFFD?ABFEFBFFD?BFFFFFBBCDDB@/EGFFB0;.DGGGGGGGGF?EG:-.CBF0CC/EHFHHFGC.DC<BHHGHDGGGFC?CAFGBHHFDEGFDFFHEGHHHFGHGBFHD@//EHEGFHGGEHHGF@EGGGFEFEHEHGGHHEHHHEGEAGFHGBHHHGHFG1GGGGGGGECGGHG4H?GEFAGGGGGGGEFGFFFFFFFBBBBA
@M02197:102:000000000-ALU3V:1:1104:13929:18056 1:N:0:1
GCTAAAGTCGTATCCTCCGCTTATTGATATGCTTAAGTTCAGCGGGTAGCCCTACCTGATTTGAGGTCTAACTAAAAGTTATTAGAGTGGAGGGAGCGAAAACTTATTACGCATTCCACTTAGACATTTAAGACGAGCCAAAACATGGCAGACGTCCAAAGCTCATACATAGAAAACTAGGTATGAGAGGTCTTATGACACTCAAACAGGCATGCCTTTCGGAATACCAAAAGGCGCAATGTGCGTTCAAAGATTCGATGATTCAC
+
BBCCCFFFFCCFGGGGGGGGGGGHHHHHHHHHHHHHHHHGHHHHGGGGGHHHHHHHHHHHHHGHHHHHHHHHHHHHHHHHHHHHHHHHHHHHGGGGGGGHHGEHHGHHHGGHFGFHHGHHHHHGHHHHHHHHHHHHHGHHHHHGHHHHGHGGHHHGHHHHHHHHHHGHHHHHHHHGHHHHHGHHHHGHHHHHHHHHHHFHGHHHHHHHHHFHHHGGEGFHGHHGHHGHHGGGGGGHHHHGFFGGGGGGGGGGGFFFFFFFFBCCCC
@M02197:102:000000000-ALU3V:1:1104:7236:18205 1:N:0:1
GCTAAAGTCGTATCCTCCGCTTATTGATATGCTTAAGTTCAGCGGGTATCCCTACCTGATCCGAGGTCAACCTTGGTAAAAAGTGTCCCGAGGGACGGTGACCGGCGCCTGGACTTCTAACCATGTACGTGCCCGAAAGCTCAATGTACAGGAGTCCTCACAGACGCCGTCATTATCTTTAGGCGGAGCACAACCGTTAAGGCCGCGCTGACGCCAACAACAAGCCGGGCTTGAGTGGTGATAATGACGCTCGAACAGGCATGCCCTTCGGAATACCAAAGGGCGCAATGTGCGTTCAAAGATTCGATGACTCAC
+
BBBBAFFFFBAFGGGGGGGGGGEHHHHHHHGHHHHHHHHHHHGGGGGGHHHHHHHHHHHGGHA?EEEGHHHGHHHGHHGHGGGHHHHHHGGGGGGGGGGHFHHG:GFFGGGFBHHHHHHHHGHHHHHHGHHHHGGGGGGHHHHEHGGHHHFHHGGHFHHHHHGFHGGGGGHHHHHHHGGGGGGGHGHHGGFGGGGFEHHGFFFEGGHDGGGGHFFHHHGFECGFGEFFFFHEHHGFGHHHGHHHGGGEECCAHHHHHHHHGGGGFCEGHHHGBHHGHGHGGGGGGGHHGGGFHCGGCGGGGGGFFFFFFFBAABB
@M02197:102:000000000-ALU3V:1:1104:15893:18330 1:N:0:1
GCTAAAGTCGTATCCTCCGCTTATTGATATGCTTAAGTTCAGCGGGTAGTCCTACCTGATTTGAGGTCTAACATAAAAGTTATTAGAGTGGAGGGAGCGAAAACTTATTACGCATTCCACTTAGACATTTAAGACGAGCCACGGATGGCAGCGCCCAAAGCTCATACATAGAAAACTAGGTATGAGAGGTCTTATGACACTCAAACAGGCATGCCTTTCGGAATACCAAAAGGCGCAATGTGCGTTCAAAGATTCGATGACTCAC
+
BAABCFFFFCAFGGGGGGGGGGGHHHGHHHGHHHHGHGHHHHHGFGGGGHHGHHHHHHHHHHHHGHHHGHHHHHHHHHGBHHHHHHHHHHGHHGHEFEEGGGFFHFHEHHHGGGGFDHHFHHHHHHHGHFGG?GFCGGGFFFFHHHGGFHGGHGHHGHHFHHHHGFHHHHHFHHHHHHHHHHHGHGGHHFGHHHHGFHHGGHHHHHHHHGHFHFGGGGGHHFHHF?HHHEGGEGGHHHFFEGHGGGGGGGGGGFFFFFFFBBBBB
@M02197:102:000000000-ALU3V:1:1104:17786:18453 1:N:0:1
GCTAAAGTCGTATCCTCCGCTTATTGATATGCTTAAGTTCAGCGGGTATCCCTATTTGATTCCAGGTTAACCTTTGGAAGAGGTTACGAGTTTATTACTTCAGAGTAAACGATTTATTTCAAACGCTTTTCTTAATAATAAGCTGTGAATATTTAAAGAATGCAATTTTCATCACAAACTCAATACCAAGTTAAACTTGAGAGGCGTAATAACGCTGGAACAAATATACCCCCCGGAATACCAGAGGGTGCAATGTGCGTTCAAAGATTCGATGACTCA
+
AAAAAFF3DA?C1BGGFFGCCAAA33FGA333ADGBDAFAFFF0E?/A1D21BF:HHHHHHBGF;FFGGFDG9HFFBFHFHGA?B9@FFGEGGGHHHHGHHFHBG1FHFHFFGFEFFHHHGEDGEGGGGGCFEGGGGGHHHHHHGGFGFFDGHGD2CFF:FGEHHHHGHHHHGHHHHHGGHHBFBGHHHHFGGHHHGHHF1G<FFCFGACGB?FGFFGCGHGFGFFFCFFGE/G?BD9;FFFGBGEFFFFGDGE00A1CGAF3FGEE11FFBB@AAA>1
@M02197:102:000000000-ALU3V:1:1104:17238:18527 1:N:0:1
GCTAAAGTCGTATCTCTGCTTATTGATATGCTTAAGTTCAGCGGGTATCCCTACCCGATCCGAGGTCAACCTTGAGAAGGTGGGTTTAACGGCATGAGAGGCCCGTCGCCGCCAGCGAACACGGTAGTGCCACAACGCTGGGCTCGGGACGCTCCCGCCGGAGACATGGGGGCCCGGGTCACCCCCGGGGCCCAATACCAAGCGAGGCTTGATGGGTGTAATGACGCTCGAACGGGCATGCCCCCGGAATGCCAGGGGGCGCAATGTGCGTTCAAAGATTCGATGATTCAC
+
CCCCDFFFFCBFGGGGGGGGGGHHHGHFHHHHHHHHHHHH5FGGGGGHHHHHHHHHGGGGGHGGG;HGHHHHHHHHHHHHFGGGGGGHHHGGGGGHGHHHGGGGFGGDGGFGGGGGGFGG?FDGFHGHHHHHGHHDFEAEGGECHDDGCCDGFFGGGGGGGGFFGGGGGGGGGGGHGHHFFGGGGGGGHHHHGHHHHGGHGGGHGGHHHHHGGGHH;HHHHGGGGDGEGHHGGHHHHHGGGGGGHHHHHHHGGGGGGGGGHHHHGGGGHGGGGGGGGGGFFFFFFFCCCCB
@M02197:102:000000000-ALU3V:1:1104:21202:18647 1:N:0:1
GCTAAAGTCGTATCCTCCGCTTATTGATATGCTTAAGTTCAGCGGGTATTCCTACCTGATCCGAGGTCAACATTCAGAAGTTGGGGTTTTACGGCGTGGCCGCGACGATTACCAGTAACGAGGTGTATGATTACTACGCTATGGAAGCTCGACGTGACCGCCAATCGATTTGGGGAACGCGGGTTACCGCGAGTCCCAACACCAAGCTGAGCTTGAGGGTTGAAATGACGCTCGAACAGGCATGCCCGCCAGAATACTGGCGGGCGCAATGTGCGTTCAAAGATTCGATGATTCAC
+
BBBBBFFDDA>CGGGGGGGGGGGHHHFHHHHHHHGHGHHHHHHGGGEEHHHGHHBGHHHHHHHGGGGHHG:H0HHHHHHH54FHGGFF;G<HGGGGGGGCH@/C<B//?GC<D9BGHGGDABF/C<FGBF9=1GH<1/.<E/9G;8/;7G?.:CAEAEHHGDDC/BD<CDFGGCDCEGDAEFF0</ABGGH<HEDEFFF?1DFEFB9FB?FF39FFGGF6;4BFHFGEGGHGFHHH;HHHHFF?GGCFEGHHHHHGGGE???AGEFFHGEGEFHFFDGGFGGG4FFFFFFFA@BBB
@M02197:102:000000000-ALU3V:1:1104:27139:18729 1:N:0:1
GCTAAAGTCGTATCCCCCGCTTATTGATATGCTTAAGTTCAGCGGGTATTCCTACCTGATCCGAGGTCAACCTAGAAAAATATAAAGGTGACCGGGTCCCGGGGGCCTTGAAACTCTACGCGTGCTCCGGAGAACTCAGTGCGAAGAGGGTCCCTGGGACGCCGTCATTGTCTTTGAGACCAGTTGGCCATGGAGGCGGTCCAACGCGGTCCAACACCAAACACGAGGTTTGAGAGAGGATAATGACGCTCGAACAGGCATGCCCTTCGGAATGCCAAAGGGCGCAATGTGCGTTCAAAGATTCGATGACTCA
+
CCCCCFFFFBBFGGGGGGGGGGGHHHHHHHFHHHHHHHHHHHHGGGGGHHHHHHHGHHHHFHHGGGGHHHHGHGHHHFHGHHHHHHHHHGHHHF@EGGHHGGGGGGFFHFHHHHHHHHHGGGFGGGHHGGGFDHHHHHHHHHGHHHFHHGDGGGGGGGGFCDGHFFFHHGFFFGHHHHHHHHFGHHHFFHHHGGGGGHHEHFFFFFGGFGHHFGFFFHGGHHHGGBCHHHGHGCGFHHHHHHFFGGFA2EAHHBHGFAGHGGDGGEFGGHFHHHHHHHEEGGGHDHG2CGGGGGGCGGGGFFB4FFFFBA3>3
@M02197:102:000000000-ALU3V:1:1104:10637:18925 1:N:0:1
GCTAAAGTCGTATCCTCCGCTTATTGATATGCTTAAGTTCAGCGGGTACTCCTACCTGATTCGAGGTCAACCTTAGAAATGATATTAAATCAGACAAGACCTGCTTCAGCCTAAGAAACGAAAGAATCGACTACGTTTAAGGCTTGACAGACTGCCAAGAAATTTCAAAAGTATCAAACAGATATCTTTTAATTCCAAGCAGAGCTTGAGGAGGTGAAATGACGCTCGAACAGGCATGCCCTTCGGAATACCAAAGGGCGCAATGTGCGTTCAAAGATTCGATGATTCAC
+
ABCCCFFFFBBFGGGGGGGGGGGHHHHHHHHHHHHHHHHHHHHGGGGGHHHHHHGHHHHHHHGHHGGHHHHHHHHHHHHHHHHHHHHHHHHGHHHHHHHHHHGGHHHGHHGHHHHHHHHGGHGGGGHHHHHHHHHHHHHHHGHHHHHHHHGGHHHHHHHHHHHHHHHHHHHHGGHHHHHHGFDHHGHHHHHHHHHHHHGHHHHHHHHHHHHHHHHHHHHGGGGGHHGHHHHHHHHHFGGGGGGHGHHHHHHHHHGGGGGHFFHGEFGHGGGGGGGGGFFFFFFFFBBAAB
@M02197:102:000000000-ALU3V:1:1104:17891:18976 1:N:0:1
GCTAAAGTCGTATCCTCCGCTTATTGATATGCTTAAGTTCAGCGGGTATTCCTACCTGATCCGAGGTCAACCTTGTAAAAATTGGGTTATGGACCGTGCCGGGAGACCTTTCAACTCGTTGCGTGCTTAGAAAAGCTCGTTGCACCGAGAGTCCCACGGACGCCGTCATTACTTTTGGGACCGGTCGGGGGTGAACCCGGACCTGGAGTCCAACAACAAGCCAGGCTTGAGAGGTGATAATGACGCTCGAACAGGCATGCCCTTCGGAATACCAAAGGGCGCAATGTGCGTTCAAAGATTCGATGACTCAC
+
C@BCCFFDFABFGGGGGGGGGGGHHHHHHHHGHHHHHHHGHHHGGGEGHGHHHHHHHHHHHGHGGGEHGHHHHHHHHHHHGHHHHHFGHHFGHHGFGHGHGGGFGGGGHHHHHHGHGGHGHGGGGGGHHHDHHHHHGEG8GHGHHHD0FEGHHHHHHGGGGGGGHHGDFFHGHGHGHGGGFGDCCFFFGHFFHFFFGGHGFGFFHGFFFFFFHHHGFFHFGFHFFFGFFHGHHFGEDHHHGFFGGHHFHHHHHGHHHFEGGGCGFFFFFHGFGCACECGGGGHGGGGGFFFCGGGFGGCFFFFFFFBBBBB
@M02197:102:000000000-ALU3V:1:1104:23220:18985 1:N:0:1
GCTAAAGTCGTATCCTCCGCTTATTGATATGCTTAAGTTCAGCGGGTAGTCCTACCAATCTGAGGCCGATGAATTGAAATTAAATCCCTTCCTCTCTTCCAAAGAAGCGAGGCATGGGCGGGGTTCAGAAGCACTCCAACCAGCAAAACGTCGCGTCCAGCTCCTCGACCCTGCGCCTCTCCTCTCCGAAGTCCTGATATTATCAAAACCCGGCAGGGAAAGACGTGGGCGAAATAACGAGCTTTCGTCCGTCTTGCCTATCGAATGGATGCGCTAATGCATTTCGAGGGAGCCACCGTGGAAGATGGCAAGACCCTCAATACCGATCCGCCAGCTTTCTCAACTAAATAAGAAAGCTGTCGTTCGAAACAATTCGCGGCCCTCAAACAGGCATGCTCCCCAGATTAGATCTGCCGGGAGCGCAAGGTGCGTTCAAAGATTCGATGATTCAC
+
AABBAFFFFBAFGGGGGGGGGFGHHHGHHHGHHGGFHHHHHHHGGGGGGHGHHGHHHHHHHHHHGFFGEGGGGHHGHGFHHHHGFHHHHHHHHHHHHHFHHHHHHHHHGGGGGGHHGHGGCGCDDHHHHHGHHHHHHHHHGGGEHFHHHGFHGGG@DGDGGGGGGGBFGGGGGFCFFFFFFBBBFFFDCF;AFFFFEBFBFFFFFFFFFFFFAFFFFFFF?./...?DAFF@9.AFFFFEA>D96B@;..9..AFF9;.///BFFFF-D@BBBCFFFFBGEA/GGGGEGFGEGHGGD;0;CGBFG::EFGHHGFG<BHDEAFE>---CGGHHHHFHGEBDFGFFFHHG2FFHGHHGGGD?EHFA?HGHHHEECECGGGFEB153HFGGHHHFDEDEFEFFHHFHGDFHFF0EECEGGEGGGHGGHGGGGFGGBGGGGGGGFFFFFFFABBBA
@M02197:102:000000000-ALU3V:1:1104:26799:19010 1:N:0:1
GCTAAAGTCGTATCCTCCGCTTATTGATATGCTTAAGTTCAGCGGGTATTCCTACCTGATCCGAGGTCAACCTGAGAAATAAAAGGTTAGACCGGCCCGACGAGACCTTGCAACTCCCCGCGTGCCTCGAAAGACTCGTTGCGAAGAGGGTCCCACGGACGCCGTCATTGTCTTTGAGACCAGTTGCGGACGAACCACAACGCGGCCCAACACCCAGCCCGAAGGTTGGAGAGAGGATAATGACGCTCGAACAGGCATGCCCACCGGAATACCAGTGGGCGCAATGTGCGTTCAAAGATTCGATGATTCAC
+
A3AAAFFDFAAFGGGGGGGGGCFHHHHHGHHHHHGHHHHHHHHGGGEFHHFHHHHHHHGHHHFGAEEHFHHGHHHHGHHHHHFFHGH:GHHGHEEEGGGGG?E@DGGHHHEFHGFHEHFCGGGGGHHHGG0D?GHBHFGGGGGGGG?CGDDHHFFHGGGG?AFDBDEGFGGGGFFFFFFBFFFFFFEFAFFFFFFAFFFFD/;FBAEFGCEEFFFFEFEFFFFDBCFB@GF4E4HGFBDBFFFFAGAA5FHHHFFAHFFCFGCGHHHFEEAHHGDE?GGEF5DHEEAAHGF5FGGGFFGFBFFFFF?AA>3
@M02197:102:000000000-ALU3V:1:1104:13401:19036 1:N:0:1
GCTAAAGTCGTACCTCCGCTTATTGATATGCTTAAGTTCAGCGGGTAGCCCTACCTGATTTGAGGTCTAACTAAAAGTTATTAGAGTGGAGGGAGCGAAAACTTATTACGCATTCCACTTAGACATTTAAGACGAGCCAAAACATGGCAGACGTCCAAAGCTCATACATAGAAAACTAGGTATGAGAGGTCTTATGACACTCAAACAGGCATGCCTTTCGGAATACCAAAAGGCGCAATGTGCGTTCAAAGATTCGATGACTCAC
+
BABBBFFFFBBFGGGGGGGGG2FGFHHHHHHHHHHHGGHGHHGC8GGEHHGH9HHFFFGHHHHGEHGFFHHHHHGD5GHHHHGFGHFFFFHEGCEGHHGFEHHGBGHGDF1@1?EGHHGGFDFGHHHHHHHFFFCCFGGGGHCHHHGGHEE0@>HGFCFFGGGGDGFH4HHGBGHHHHHHFHGE3CHFGFG@GGEGGGHEG;CFFBHFHHFFFFGCGFGFHGF5FEGGGA;2A2G5BFE?-A9GG5FBFGGFGBB@5DD@B@BBB
@M02197:102:000000000-ALU3V:1:1104:13420:19044 1:N:0:1
GCTAAAGTCGTACCTCCGCTTATTGATATGCTTAAGTTCAGCGGGTAGCCCTACCTGATTTGAGGTCTAACTAAAAGTTATTAGAGTGGAGGGAGCGAAAACTTATTACGCATTCCACTTAGACATTTAAGACGAGCCAAAACATGGCAGACGTCCAAAGCTCATACATAGAAAACTAGGTATGAGAGGTCTTATGACACTCAAACAGGCATGCCTTTCGGAATACCAAAAGGCGCAATGTGCGTTCAAAGATTCGATGACTCAC
+
@BBBAFB5DA>CAEGGGGGGGEFHCHHHHHFCFHDGHGHEDG2FEFEFHHH9HHFGGGHHHEGEHHHHHHHHHHHHHHHHHHHFHHHGGHFGGGGDGFFHFFHGFHH<GFEFEGEHHHGFFGHHGHHHHHEEGHHHEGGGHFFGGFHFFDEHGGHHHFFHFFHFGGBGHHGFFHGGFFFF@HFGBFGFG5:CGHGE5GGGGFFHHHHFHHGBHGGGEFFFGHHGBGHHGCGGGGGHHHEEEGHGGGGFGGGGGBFFFFFD3BBAA
@M02197:102:000000000-ALU3V:1:1104:24187:19342 1:N:0:1
GCTAAAGTCGTATCCTCCGCTTATTGATATGCTTAAGTTCAGCGGGTAGTCCTACCAATCTGAGGCCGATGAATTGAAATTAAATCCCTTCCTCTCTTCCAAAGAAGCGAGGCATGGGCGGGGTTCAGAAGCACTCCAACCAGCAAAACGTCGCGTCCAGCTCCTCGACCCTGCGCCTCTCCTCTCCGAAGTCCTGATATTATCAAAACCCGGCAGGGAAAGACGGGGGCGAAATACCGAGCTTTCGGCCGTCTTGCCTATCGAATAGATGCGCTAAGGCATTTCGAGGGAGCCACCGTGGAAGATCGCAAGGCCCTCAAGGCCGATCCGACAGCTTTCTCAACTAAATAAGAAAGCTGTCGTTCGAAACAAGTCGCGGCCCTCAAACAGTCATGCTCCCCACATTAGATCGGCCGGGAGCGCAAGGTGCGTTCAAAGATGCGATCATTCAC
+
AAAA1FF3DA1>FGGFGGGGGGGHHFGHGGHHGHGHGHHHHHGCCGAEEHHHHFHHHH1AFDGFFGGEGG?G1GH1@GGEFHFGHHHFHHFBFHEF1FDGF2@GHGHH/E?ECGFHAFFG@@-@?0DG1DGHHFFFBHHHGGEGBCCCFCCGCG@-A@?FGFGGGGB?A?AFBE@;BBFF/:B-/9;A>B?9FBBBBBBBB//FFFFF?-A=;????@-A99:B9-;@9@@2?@9F/:;/;;99#:9---;---///--//9//9//-;@@-BFFFFFB09?C.-//..0..E99-.C0:;0...--/;/.:../00C<<.-..A<-><111DC?1?/111DFF1GF@BGD??11A?CB/?B0?/>01>1<>//?E/GE/F>1FDEB121111AEEFE/1FD121GF/A////E//B0AAA1DFA00EEABDDAB31E1A1AFFB3F?A@AA
@M02197:102:000000000-ALU3V:1:1104:22170:19744 1:N:0:1
GCTAAAGTCGTATCCTCCGCTTATTGATATGCTTAAGTTCAGCGGGTATCCCTACCTGATCCGAGGTCAACCTTTAGATAAGTTTAACGGCCGCGGCTGCCCGAGACTCCGTAGCGAATGAGATTCACAACGCTTAGAGACGGACAGCTCGGCCGGAGACTTCTAGGCGCGCGGGAGCCGCGACGCCCAACACCAAGCGAGGCTTGAGTGGCGAAATGACGCTCGAACAGGCATGCCACTCGGAATACCAAGGGGCGCAATGTGCGTTCAAAGATTCGATGATTCAC
+
AABB@FFFFBBFGGGGGGGGGCEHHFHGHHHCHHHHHHHHHHHGGGGGHHHHHHHGHHHHHGGGGGGHHHHHHGHHHH:HHHFEFHHHDGGGGGEDDCEAGHGGGGGGHHGHHGFCGGGHGGHHHHHEHHDGGG7GGHGHHFDGGGGHFHGGGGGGGGDDGGGGGGFCBGCGFFFADFFCBAACGE/@EFFFFFGFFGHGGGFFFFHGFFFEGHFGGGFEDAAEHHHHFFFAHHGFBFEAHGHGGFFHHHHGGGGGGGGHGGGGHBGGGGGGGGGFFFFFFFBBBBB
@M02197:102:000000000-ALU3V:1:1104:3861:19831 1:N:0:1
GCTAAAGTCGTATCCTCCGCTTATTGATATGCTTAAGTTCAGCGGGTATCCCTACCTGATCCGAGGTCAAGAGTGTAAAAATGTACTTTTTGGACGTCGTCGTTATGAGTGCAAAGCGCGAGATGTACTGCGCTCCGAAATCAATACGCCGGCTGCCAATTGTTTTGAGGCGAGTCTACACGCAAAGGCGAGACAAACACCCAACACCAAGCAGAGCTTGAAGGTACAAATGACGCTAGAACAGGCATGCCCCATGGAATACCAAGGGGCGCAATGTGCGTTCAAAGATTCGATGACTCAC
+
A3AABFFDFA>FGGGGGGCGGGGHHHHFFHGHHHGHGHBBGF5AEEAEHHDHGHGHHHHHHHHEGGEHHGFEGFE8HHGHFHHHHEGHHHH:GHHGGGGGGEEFHHGGGHHHHFFHEGFCFGBFGEGD;FGABCDHGHGFGHFHHFFDGCDGGGGFHHHHGHFHHHHGGGGHHGDFFFFGGHHGEGGFFFHHHHGGGFFFGHEGF;EGHGHHGFFHFFHHHGBHF:HGFHCGGGFGHHHHHHFGEFFGFCACDFBDAFHGGFFCHGEDEEBFGDEEEEFAE5FGGGEF4FF@DDBFBBBBB
@M02197:102:000000000-ALU3V:1:1104:13837:19843 1:N:0:1
GCTAAAGTCGTATCCTCCGCTTATTGATATGCTTAAGTTCAGCGGGTATCCCTACCTGATCCGAGGTCAAGAGTGTAAAAATGTACTTTTTGGACGTCGTCGTTATGAGTGCAAAGCGCGAGATGTACTGCGCTCCGAAATCAATACGCCGGCTGCCAATTGTTTTGAGGCGAGTCTACACGCAAAGGCGAGACAAACACCCAACACCAAGCAGAGCTTGAAGGTACAAATGACGCTCGAACAGGCATGCCCCATGGAATACCAAGGGGCGCAATGTGCGTTCAAAGATTCGATGACTCAC
+
ABB@AFFFFBBFGGGGGFGGGGGFHHFFHHHFHHHH5FGHCHHGGGGGHHHHHHHHHHHHHGHGGGGGGHFDGDGGFFGGGHHHHHGHHHHGGHHGGGGEGGFGFFHHHHHHHHHHGGGGFGGFFHFGHFGFGGGGGGHGHHHHHHHHGGHGGGGHHHHHHHHHHHGGGGGGHHGFFGGGGGFHGGGFFGHHHHFF@GEGFGGHFGGHHHHHHHHHHFHGHHHHHHHHHFGEGGGHGGHHHHGHGHHGDEHGHFHHHHHHHHFHGGGGGGGHGHGGGGHGGGGGGGGGGFFFFFF5BABBA
@M02197:102:000000000-ALU3V:1:1104:27311:19882 1:N:0:1
GCTAAAGTCGTATCCTCCGCTTATTGATATGCTTAAGTTCAGCGGGTAGCCCTACCTGATTTGAGGTCTAACTAAAAGTTATTAGAGTGGAGGGAGCGAAAACTTATTACGCATTCCACTTAGACATTTAAGACGAGCCAAAACATGGCAGACGTCCAAAGCTCATACATAGAAAACTAGGTATGAGAGGTCTTATGACACTCAAACAGGCATGCCTTTCGGAATACCAAAAGGCGCAATGTGCGTTCAAAGATTCGATGATGCAC
+
?AAAAFDBDABFFGGGGCECAEEFFHHHHGBFHEHHHHGH/F5EEEAEFHH9HHGGFHH9HHEFFHHFGHHHHHGGFHH7HFHH8HH?GDFF6E<EGG?EGE3BFBGHDDGFGFBFGH>GHHFEGFFDHFGFBEB11/GGFHGBCB@FCGDBG3FFFBFGHB1FH@7BEF=@E2DFGFFDDGGGFGGCFDFCFFBDFB1AF1;CHGFG1A01G;BBBEGGEB;FEBGGGFE000E1FFGEA9*7BGGG33GGFFFFB3FFFA1AA1
@M02197:102:000000000-ALU3V:1:1104:14596:20161 1:N:0:1
GCTAAAGTCGTATCCTCCGCTTATTGATATGCTTAAGTTCAGCGGGTAATCTTACCTGATTTGAGGCCAGAAAAGAATATGCACACAAGTGTGTATATTACGCGTGTTTGTTTGGAAGCAGATGACAAAAGCACAAGATTTTTATGGGTTTGCCTTAACAAAAATCTATGGCTGACACTCATCCACTCATACATTTAAGGCAAGGTGATACAAAGAGGCTATGCCATCACCAAGCCCAAGGACCCGCAAAAAAAGTTTTTCATAACAAAAAACCAAGTTTTTGGAGAAATTCACGACACTCAAACAGGCATGCTCCGAGGAATACCAAGGAGCGCAAGATGCGTTCAAAGATTCGATGACTCAC
+
33AAAFFFFBBFGGGGGGGGGGGHHHHHGHHGHHHHGHHHGHCFGGGGB5GAGHHHGHFGFFFHGG1FHEEH3GHEHFHHFGGHFHDCGHBGHHH44F4BFE1?EEEFGHFF2GEFHGH3GFHFGFGH20?CFHF2CBD2GHFHDDFEGFFBFGHFDEFGEFC<FGHBFGHHE.#0<<:CCGFHH/<G=58FDD=GFHFG<CGB=;HHFDDFBGGCBFGCDF91?;1CFCB0F<:2G2BG(<C/>2CEE??4BGEFBE4GG?4FBCFFFB1B334B1?13HHF5GEDGGB3?FAHGE5GHHHHHHHHHEHGEA1DEFFFFCHFFBFFHFE2CGHGHHE?GEFGCGGGGFEFGFFFFFFFBA@BB
@M02197:102:000000000-ALU3V:1:1104:15111:20260 1:N:0:1
GCTAAAGTCGTATCCTCCGCCTTATTGATATGCTTAAGTTCAGCGGGTATCCCTACCTGATCCGAGGTCAACCTTAGAAATGGGGTTGTTTTACGGCGTAGCCTCCCGAACACCCTTTAGCGAATAGTTTCCACAACGCTTAGGGGACAGAAGACCCAGCCGGTCGATTTGAGGCACGCGGCGGACCGCGTTGCCCAATACCAAGCGAGGCTTGAGTGGTGAAATGACGCTCGAACAGGCATGCCCCCCGGAATACCAGGGGGCGCAATGTGCGTTCAAAGATTCGATGATTCAC
+
ACCCBFFFFCBFGGGGGGFGGGGHHHHHHGHHHHHHHHHHHHFHGGGFGHHBFFEGHHGHHHHHGGGGHHHHGH:HGGHHHHFHGGFGGHHHHGGGGGGGGGHHHHGGGGGGHGGHHHHHHGGGGGHFFFFFGHGFFGGGGGHHHGFGGGGGHHHHHHHHGGGGGFGGGGFGFEEGGGGGGGGGGGGGGGGFGGHFGEFFFGHEGGHGGHGHHHHHHHHHHFFHGGGGFGGDHHHFGHHHHGGGGGGFGHFFHGF2GFEEGGGGGHFHGGEGHGGGGGGGGGGFFFFFFFCCCBB
@M02197:102:000000000-ALU3V:1:1104:14129:20486 1:N:0:1
GCTAAAGTCGTATCCTCCGCTTATTGATATGCTTAAGTTCAGCGGGTATCCCTACCTGATCCGAGGTCAATCGTGATAAAATTTGGGGTTCTGGCAGGACACCACCGGGACTCCGTCGCGAGAAGTATTACTACGCGTAGAGCCAGATGGCACCGCCACTGATTTTAGGGGCTGCCCTGTGACGGGCAGGCCCCAACACCAAGCTGAGCTTGAGGGATGATAATGACGCTCGAACAGGCATGCCCCCCGGAATACCAAGGGGCGCAATGTGCGTTCAAAGATTCGATGATTCAC
+
DDDDDFFFFBBFGGGGGGGGGGGHHHHHHHHHHHHHHHHHHGHGGGGGHHHHHHHHHHHHHHGGGGGHHH:0GH<H:HHH;HH0HHGGG;H0HHHHDE;HGHG<H:GGGGG<HHGH;G99GGDGHHHHHHH<<HGGG:;G:HHHHHF:HHHHHGGGGGGHHHGGFGGGGGGGGGGGGGGGGGGGGGGFFFGGHHGHGGGGGHHHHHHFFHHHHHGHHHHHHHHFGGGFGHGHFGFFHHGHFGFGGGGHHHHGGHHGHHGGGGGHGGGGGGGGGGGGGGGGGGFFFFFFFBBBBA
@M02197:102:000000000-ALU3V:1:1104:16545:20583 1:N:0:1
GCTAAAGTCGTATCCTCCGCTTATTGATATGCTTAAGTTCAGCGGGTAGTCCTACCAATCTGAGGCCGATGAATTGAAATTAAATCCCTTCCTCTCTTCCAAAGAAGCGAGGCATGGGCGGGGTTCAGAAGCACTCCAACCAGCAAAACGTCGCGTCCAGCTCCTCGACCCTGCGCCTCTCCTCTCCGAAGTCCTGCTATTATCAAAACCCGGCAGGGAAAGACGTGGGCGAAAGAACGAACTTTCGTCCTGCTTGCCGAACGAATTGATACGCTAAGCACTTGCGGGGGGGCCCCCGTGGAATATCGCAAGACCCTAAATCCCGATCCGCCAGCTTTCTCAACTAAATAAGAAAGCTGTCGTTCGAAACAATTCGCGGCCCTCAAACAGGCATGCTCCCCAGATTAGATCTGCCGGGAGCGCAAGGTGCGTTCAAAGATTCGATGATTCAC
+
>AA>A5BFF?ACGGGFGGGGEGCHHHGBHGCHHHHHHGGHHHHGGGGGGHHGHFHGHHHHHHBGGGGG0EEHFHFGFGHFFGFHHHFHHH2EGHGHHHHHGHFHHHGFCFGCEGHEFACE@CDCDGHFEBC/</<CGGHCEEEGHHEHAC:CF-?-9DFFFBCFFF.9--@FF?@BD.AFFBB.FFBD-A>.;BFF99/99F/;/9BF?D.BAC=A;;.AAABFD;.9-.FF@D9/A:59#9#6F;---/---------//-/9/9/--;-9///:///9-----------?99--.0000::..--BFHHG<.<0<0/<<-.C<<-?/AC?1@@@1/<21FFHGBF?>121F11A@>/E/G</<20221F>/////E/>0/10GFDF11@1B/AA//FDD2121FDFA///GCEF0A0GEEEBFEE001B13FGBBEA1FBDBFDB>1AA>
@M02197:102:000000000-ALU3V:1:1104:14533:21166 1:N:0:1
GCTAAAGTCGTATCCTCCGCTTATTGATATGCTTAAGTTCAGCGGGTATCCCTACCTGATCCGAGGTCAACCTTAGAAATGGGGTTGTTTTACGGCGTAGCCTCCCGAACACCCTTTAGCGAATAGTTTCCACAACGCTTAGGGGACAGAAGACCCAGCCGGTCGATTTGAGGCACGCGGCGGACCGCGTTGCCCAATACCAAGCGAGGCTTGAGTGGTGAAATGACGCTCGAACAGGCATGCCCCCCGGAATACCAGGGTGCGCAATGTGCGTTCAAAGATTCGATGATTCAC
+
CCCCCFFFFBCFGGGGGGGGGGGHHHHHHHHGHHHHHHHHHHHGGGFFHHHHHHHHHHHHHHHGGGGHHHHGHFHHHHHHHGHGGGGGHHHHHGGGGG:FGHHHHGGGGG;HGGHHHGHHGGGGEHHHHHGHHHHGGGGGGHGHGDGGGHHHHHGEHHHGGGGFGGGGFFFEFGGFGGGFFCGFDDFACFGFEGFFGGFGGGFGEDAEGFFHFCBFGFFFFHHFFFGFFGDFHHGCHHGG?GFGFGGHHHHHHHHHHGGGGGGHHHHGGGGHGGGGGGGGFGFFFFFFFCCCBA
@M02197:102:000000000-ALU3V:1:1104:13823:21330 1:N:0:1
GCTAAAGTCGTATCCTCCGCTTATTGATATGCTTAAGTTCAGCGGGTATCCCTACCTGATCCGAGGTCAACCTTAGAAATGGGTTTGTTTTACGGCGTAGCCTCCCGAGCACCCTTTAGCGAATAGTTTCCACAACGCTTAGGGGACAGAAGACCCAGCCGGTCGATTTGAGGCACGCGGCGGACCGCGTTGCCCAATACCAAGCGAGGCTTGAGTGGTGAAATGACGCTCGAACACGCATGCCCCCCGGAACACCAGGTGGCCAAATCTGCGTTCAAAGATTCGATGATTCAC
+
BBBBBFFDFBBFGGGGBGGGGGGHGHHHHFBFGGE5FHHGHFFEGGEEGH5CFGAGHHHHFHHGCCECG<G:HHGHFGFGHGHGGGGFH0;E;FGGEEGEFH3G9GGCGC7GHGHHHGH9GGGGGHHHHHEGFFHDGGCGGF;G7FCGGHHHHEGEGHFEGGA@/AFH;GFAFGGGGG(BGBBBA;BBB@==AFFFF9FFBFFF?FHEGGFF?FBG<AFBHGFF/A.?<9)1?/<;#19;BFEF#;A/22A00100B00111B13ABA0001113FGEGA1B1133@33A1>>1
@M02197:102:000000000-ALU3V:1:1104:12226:21494 1:N:0:1
GCTAAAGTCGTATCCTCCGCTTATTGATATGCTTAAGTTCAGCGGGTATCCCTACCTGATCCGAGGTCAACCTTTGAAAGAGTTTAACGGCCACGACCGCCCGCACTCCAAAGCGAATATGTATCACAACGCTTAGAGACGGACAGCTCGGCCGGAGACTTCAAGGCGCGCGGGAGCCGCGACGCCCAACACCAAGCAGAGCTTGAAGGTACAAATGACGCTCGAACAGGCATGCCCCATGGAATACCAAGGGGCGCAATGTGCGTTCAAAGATTCGATGATTCAC
+
CCCCCFFFFBBFGGGGGGGGGGGHHHHHHHHHHHHHHHGHHHHGGGGGHHGHHHHGHGHGHHHGGGGEHHHHHHHHHHHHHHHHHHHHGGGGGGGGGGGGGGGGGGGHHHHHHHGGGGGHHHHHHGHHHGGGGGGHHGDGHHHHGGEHHGGGGGHHHHGHHHGGGGGGGGGGFGGFFGGFFFGHGHFEHGFGHHHHHGFHGFEHHHHHHHHHHHHGGGFGFFDHHHFGHHHHFEBEHHGHHHHHHGHHGHGGGGGHHGGGGGGHGGGFGGGGGGFFFFFFFCCCCC
@M02197:102:000000000-ALU3V:1:1104:6701:21729 1:N:0:1
GCTAAAGTCGTATCCTCCGCTTATTGATATGCTTAAGTTCAGCGGGTATTCCTACCTGATCCGAGGTCAACCTTGTAAAAATTGGGTTATGGACCGTGCCGGGGGACCTTTCAACTCGTTGCGTGCTTAGAAAAGCTCGTTGCACCGAGAGTCCCACGGACGCCGTCATTACTTTTGGGACCGGTCGGGGGTGAACCCGGACCTGGAGTCCAACAACAAGCCAGGCTTGAGAGGTGATAATGACGCTCGAACAGGCATGCCCTTCGGAATACCAAAGGGCGCAATGTGCGTTCAAAGATTCGATGACTCAC
+
BBBBBFF@5AACGGGGGFGGGGGHHHG6FFFHHGGHHHHHHGHGCGGEHHHHGHHFFHBGHGHDFGGHHHHGHHHFGHFFEHHHHGFGHHFC;GHEGGGHECDEG:GGHFHHHHGHHFGBHG:6DGGHFH<FGHBEHFDCGDAFGHFFGFFHGGFHHGGGDFGGHHFGGFFHHHHHGACAGGGFGGGGGGBFCGFFFDHHGFHFGFHFFHFFHHGEEEFFEFFFGEBFHHHGB'4DHGHGGDGGGGGEHHHHHFHEHFFGGFFAHHHHHHHGFFFFGGGGHGHHGFEGHGGFFGGGGGGFFFFFFFBA?BB
@M02197:102:000000000-ALU3V:1:1104:6500:21830 1:N:0:1
GCTAAAGTCGTATCCTCCGCTTATTGATATGCTTAAGTTCAGCGGGTAGTCCTACCTGATTTGAGGTCTAACATAAGAGTTATTAGAGTGGAGGGAGCGAAAACTTATTACGCATTCCACTTAGACATTTAAGACGAGCCACGGATGGCAGCGCCCAAAGCTCATACATAGAAAACTAGGTATGAGAGGTCTTATGACACTCAAACAGGCATGCCTTTCGGAATACCAAAAGGCGCAATGTGCGTTCAAAGATTCGATGATTCAC
+
ABBBBFFFFB3FGGGGGGGGGGGHHHHHHHFHHHFHHHHHHH;FFGGGFHHHHHHHHHBGHHHHEHGHHHHGHH:@GHHHGHHHHHGHHHGGHG@DEFGHFHHHHHFGGEDG??EEFF5HHHGGGFGGHHFDDGFHHGGGGFHFEHGGHECECCGH;FHGFHFFHHGHHHHHHFGHFHHHFFHHHHCFD5GHGHHHHDBAHF5HHGGHHFHFFGGGGFEHHGHHHGHHHGGGGFFHHHGGGGHFGFFGGGFGGFFFFFFF?BAAA
@M02197:102:000000000-ALU3V:1:1104:16083:22184 1:N:0:1
GCTAAAGTCGTATCCTCCGCTTATTGATATGCTTAAGTTCAGCGGGTATCCCTACCTGATCCGAGGTCAACCTTAGAAATGGGGTTGTTTTACGGCGTAGCCTCCCGAACACCCTTTAGCGAATAGTTTCCACAACGCTTAGGGGACAGAAGACCCAGCCGGTCGATTTGAGGCACGCGGCGGACCGCGTTGCCCAATACCAAGCGAGGCTTGAGTGGTGAAATGACGCTCGAACAGGCATGCCCCCCGGAATACCAGGGGGCGCAATGTGCGTTCAAAGATTCGATGATTCAC
+
AABBAFFFFBAFGGGGGGGGGGGHHHHHHHHHHHHHHGHHHHHGGGFGGFHHHHHHHHGGHGFGGGEHGHHHHHHFGHFHHHHGGCGFHHHHHCAEE:GGAGFHGGGGGC@FGDGHHHHHGGGFGHHHHHHHGHHGGGGGGHFGFBFFFHHHHHHGHHHECGF@FCGGGFBFFGGGGGDGFF>CFGBFFGGGGHHHHHHGEFGFFFCFHFHGCFEG0GDDBFFF<9CDGGAGHGFFFFHFFGGGFFGFF5FGE3GGFGGEGCGHDHHE?EFFGGGGGGGGGGFFFFFFFBBBBB
@M02197:102:000000000-ALU3V:1:1104:11602:22426 1:N:0:1
GCTAAAGTCGTATCCTCCGCTTATTGATATGCTTAAGTTCAGCGGGTATCCCTACCTGATCCGAGGTCAACCTTAGAAATGGGTTTGTTTTACGGCGTAGCCTCCCGAGCACCCTTTAGCGAATAGTTTCCACAACGCTTAGGGGACAGAAGACCCAGCCGGTCGATTTGAGGCACGCGGCGGACCGCGTTGCCCAATACCAAGCGAGGCTTGAGTGGTGAAATGACGCTCGAACAGGCATGCCCCCCGGAATACCAGGGGGCGCAATGTGCGTTCAAAGATTCGATGACTCAC
+
AABBBFFFF3AFGGGGGGGGGGGHHGHHHHHHHHHHHHGHHHHGGGGGHHHHHHHHHHFHHHHEGGGHHHHHHHHHGHFFHHHHFGGHHHHFHGGGGGGEGHHHHGGGGGGHHGHHHHHHGGGGGGHHHHEHHHHGGGGGGHHHFEGGFHHHHHFHHHHGFGGFGGGHGGGFFGGGGGGGGGGGGGGGGGGGGHFHHFHGGHGGGHHFHFFHHHGGHHHHHGHGGGGGFF9HHHGHHHGHGGGGCCGHHHHHGFGGGGGGGGFHHHHGGGGHGGGGGGGGGGFFFFFFFBCBAB
@M02197:102:000000000-ALU3V:1:1104:9347:22448 1:N:0:1
GCTAAAGTCGTATCCTCCGCTTATTTATATGCTTAAGTTCAGCGGGTAGTCCTACCAATCTGAGGCCGATGAATTGAAATTAAATCCCTTCCTCTCTTCCAAAGAAGCGAGGCATGGGCGGGGTTCAGAAGCACTCCAACCAGCAAAACGTCGCGTCCAGCTCCTCGACCCTGCGCCTCTCCTCTCCGAAGTCCTGATATTATCAAAACCCGGCAGGGAAAGACGGGGGCGAAATAACGAGCTTTCGTCCGGCTTGTCTATCGAATGGATGCGCTAATGCATTTCGAGGGAGCCACCGTGGAAGATGGCAAGACCCTCAATACCGAACCGCCAGCTTTCTCAACTAAATAAGAAAGCTGTCGTTCGAAACAATGCGCGGCCCTCAAACAGGCATGCTCCCCAGATTAGATCTGCCGGGAGCGCAAGGTGCGTTCAAAGATTCGATGATTCA
+
AABBBBFDBA3CFGGGFGGGEGGHHHHHGHBHHBGFGDEGHHFGGCGGGHBGHHHHHHHGHFHHGGGGGGGHHGGGHHHEHHHGHGHHHHHHHGHGHHHHGHHGBGGBEGGGGGHHF/G@@CGG?0FF1F/<CGHHGFHHE<CCFHHH.-CC?---9BAFFBFFB:.EADDGGFBDD.A/BBFFBFF.@?AEFFFBBFFF;BFBFFBFF.A>-9;@;=.A9.9FD#99.99+@..9//8B;.;;/;B@B;..?;9//A.///9;;C;-.--9/0;9C000AA99?C/9:::...:-.GC;0BHHHHGDDDCC.A<<=0BF<.--.A-GDA0CF@111F?21G?B2GB22HGGHGF/</>//GFGEGGHF3>E>/EC@E1GFEHGFGG@DFGFGCCCGGHHHHHHFFDHGF0AEEAFEAAAAFFGFE?GECGGEFGGGGGFFBBFFD33?3A
@M02197:102:000000000-ALU3V:1:1104:17043:22616 1:N:0:1
GCTAAAGTCGTATCCTCCGCTTATTGATATGCTTAAGTTCAGCGGGTATTCCTACCTGATCCGAGGTCAACCTGAAAAAATAGATTTAGAGGTGGCCGGGCCCACAAGACCTTGCAACTCGACGCGTGCTCCGGAAAGCTCATTGCGAAGAGGGTCCCATGGACGCCCGTCATTGTCTTTGAGACCAGTTGGCCGCGAGCGGTCCAACGCGGTCCAACACCCGAAACGCCCGCGGTAAAGCAGGGTTTTGGAGGGAGGATAATGACGCTCGAACAGGCATGCCCTTCGGAATGCCAAAGGGCGCAATGTGCGTTCAAAGATTCGATGATTCAC
+
BBBBBFFFFBAFGGGGGGGGGGGHHGHHGHHHHHHHHHG5GHHGGGAEGHHHHHHHHHHHHHGGGGGHGEHHHHHHFHHGHHHHHHHHHHHBFGGGHGGCFGGGGGHHHHHHHGHHGHHHG;CCGCGGGGHHGGGCGHGHHHHHGFGGGGGHHG:HHFHFGFGHFBBGGGGGGGGGGGGFFGFFGGGGGGGGGGGGGGGFHHFFFFFGGGHHHHHGGFFGFGHGFBFGFFFGGHHFHHHGGHGGHGHHHGHBGHHHHFHHHHGGGGGHHEFGGGHHHHHGGGGCGGHHHHHHHHGHHGGGGGHHCGEGGFFGGGGGGGGGGFFFFFFFBAA>3
@M02197:102:000000000-ALU3V:1:1104:11595:22633 1:N:0:1
GCTAAAGTCGTATCCTCCGCTTATTGATATGCTTAAGTTCAGCGGGTATCCCTACCTGATCCGAGGTCAACCTTAGAAATGGGGTTGTTTTACGGCGTAGCCTCCCGAGCACCCTTTAGCGAATAGTTTCCACAACGCTTAGGGGACAGAAGACCCAGCCGGTCGATTTGAGGCACGCGGCGGACCGCGTTGCCCAATACCAAGCGAGGCTTGAGTGGTGAAATGACGCTCGAACAGGCATGCCCCCCGGAATACCAGGGGGCGCAATGTGCGTTCAAAGATTCGATGACTCAC
+
CDDDDFFFFCCFGGGGGGGGGGGHHHHHHHHHHHGHHHHHHHHGGGGEHHHHHHHHHHHHGHHGGGGHHHHHHHHHHHBGHHHGFGGGHHHHHGGGGGGGGHHHHGGGGGGHHGHHHHHGGGGGGHGFHHHHHHGGGGGGGHHHGGGGGGHHHHHHHHHGGGGGGGGGGGGGFGGGGGGFGGGFFGGGGGGGFGFFHHFGGHFGGGGGHGFHHGFFHHHHHHHGGGFGHFDFHHHFGGHGGGGGGFCHHHHCHHHGGGGGGGGHGCHGGGGHGFBGGGGGGGFFFFFFFBBBBB
@M02197:102:000000000-ALU3V:1:1104:25933:23143 1:N:0:1
GCTAAAGTCGTATCCTCCGCTTATTGATATGCTTAAGTTCAGCGGGTATCCCTACCTGATCCGAGGTCAACCTTAGAAATGGGGTTGTTTTACGGCGTGGCCTCCCGAACACCCTTTAGCGAATAGTTTCCACAACGCTTAGGGGACAGAAGACCCAGCCGGTCGATTTGAGGCACGCGGCGGACCGCGTTGCCCAATACCAAGCGAGGCTTGAGTGGTGAAATGACGCTCGAACAGGCATGCCCCCCGGAATACCAGGGGGCGCAATGTGCGTTCAAAGATTCGATGACTCAC
+
BCCBCFFFFBBFGGGGGGGGGGGHHHHHHHGHHHHHGFHHHGHGGGGGHHHHHHHHHHHGHHHGGGFGHHHHHHHHHHHHHHHGGGGGGHHHHGGGGGGGGHGFHGGGGGGHGGGHHHHHGFFGGFFGFGDDFFGGFGGFFGFHGFFFGGHFFFGHGHGFFGFFGGGGGFFFFFFCFFDGFDFGGGGGGGFGFCHGHHGGGHFGEGHGFGGHHFG:HHGHHHHGGGGGHHGHHHHHHHHHGGGGGGGHHHHHFFHGGGGGGGGCHGHGGEGHGGGGGGGGGBFFFFFFFA3AAA
@M02197:102:000000000-ALU3V:1:1104:22512:23308 1:N:0:1
GCTAAAGTCGTATCCTCCGCTTATTGATATGCTTAAGTTCAGCGGGTATCCCTACCTGATCCGAGGTCAACCTTAGAAATGGGTTTGTTTTACGGCGTAGCCTCCCGAGCACCCTTTAGCGAATAGTTTCCACAACGCTTAGGGGACAGAAGACCCAGCCGGTCGATTTGAGGCACGCGGCGGACCGCGTTGCCCAATACCAAGCGAGGCTTGAGTGGTGAAATGACGCTCGAACAGGCATGCCCCCCGGAATACCAGGGGGCGCAATGTGCGTTCAAAGATTCGATGATTCA
+
ABBBAFF5DAAFGGGGGGGGGGGGHGHHHHHGHHGHGHHHHHHGGGGGHGEHFHHHHHHHHHHEEGEHBFHHFFHGFHHFHHHGFGGHHHHHHGCEGGGGGHHHHGGGCFFHHGGFDGHGGFGGGHFHGHDFHHHGGGGGGGFFFEGFFFHHEHFGHHHGGGGGGGGHFFFFGEFGGGGCCDGFGGFFEGGGHHHGHHHFFHGGGHGGHHGHHHGBHHFHFHHGGGGGGHGHGFFHHFGFFGFFGFEEHGHGDFEAGGGGGGGCGHHGGGEGCFGGGGFFGFFFFFFFABAAA
@M02197:102:000000000-ALU3V:1:1104:18194:23473 1:N:0:1
GCTAAAGTCGTATCCTCCGCTTATTGATATGCTTAAGTTCAGCGGGTATCCCTACCTGATCCGAGGTCAACCTTAGAAATGGGGTTGTTTTACGGCGTAGCCTCCCGAGCACCCTTTAGCGAATAGTTTCCACAACGCTTAGGGGACAGAAGACCCAGCCGGTCGATTTGAGGCACGCGGCGGACCGCGTTGCCCAATACCAAGCGAGGCTTGAGTGGTGAAATGACGCTCGAACAGGCATGCCCCCCGGAATACCAGGGGGCGCAATGTGCGTTCAAAGATTCGATGACTCAC
+
CCCCCFFFFBAFGGGGGGGGGGGHHHHHHHHHHHHHHHHHHHHGGGGGHHHHHHHHHHHHHHHGGGGHHHHHHHHHHHHHHHHGFEGGHHHHHGGGGGGGGHHHHGGGGGGHHGHHHHHHGGGGGHGHHHGHHHHGGGGGGHGHGDGGGHHHHHHHHHGGGGFGGGGGGGGGGGGGGGGGGGGFFGGGGGGGGFFFFHFFGHGGGHGGHFHGHHHHHHHHHHHGFGGGHHGHFGGHHHHHFFFFFGGFHHHHGEHGGGGGGGGHGDHGGGGHGGGGGGGGGGFFFFFFFAA>3A
@M02197:102:000000000-ALU3V:1:1104:15795:24336 1:N:0:1
GCTAAAGTCGTATCCTCCGCTTATTGATATGCTTAAGTTCAGCGGGTATTCCTACCTGATCCGAGGTCAACCTGAAAAAAGTTTTAGAGGCGACCGGGTCCCTGGGTCCTTGAAACTCGACGCGTGCTCCGGAGAACTCAGTGCGAAGAGGGTCCCTGGGACGCCGTCATTGTCTTTGAGACCAGTTGGCCATGGAGGCGGTCCAACGCGGTCCAACACCAAACACGGGGTTTGAGAGAGGATAATGACGCTCGAACAGGCATGCCCTTCGGAATGCCAAAGGGCGCAATGTGCGTTCAAAGATTCGATGACTCAC
+
BBBAAFFFFB3CGGGGGGGGGGGHHHHHHGHHHHGHHHHHHHHGFGFEHHHHHHHHHHHHHHHGGGGHHHHHHHGHHGHGGHHHHGHHFH;CGGGGGGG;HHHHGFFGHHHGHHFH;GCHG=?C8CDFGCCD0<DFHG0DGFGEGGGAFGHFCCGFFFGG.9<ABHGBGGHHFFBFHHFFFFFGGHHHGFFFFHGFGDDHHGFAFFFDEHGAEFBFFGGFGFGEEGGGGGBHHHHHHHFHG@EGHFEAEEBCAGGHHHHCAHFF/?CAEBGHFFFHFGGFCGGGGHFFFCGEGFGGFFFGFFGBFFFFFD1?AA>1
@M02197:102:000000000-ALU3V:1:1104:24848:24611 1:N:0:1
GCTAAAGTCGTATCCTCCGCTTATTGATATGCTTAAGTTCAGCGGGTAGTCCTACCTGATTTGAGGTCAGAGTCAAAAGGTTTTCTGCCACAAGGCAAGAAGGGTTCTGAGCGGGCTTGACGCGGAGCAAGGGACAAGACGAAACTTATTACGTCTGTCACGGATGCAAGCGATCCCACTAAGTCATTTGAGGCGAGCCGTGTAACCGGCAGGACGCCCATGTCCAAGTCCACGCCAGGTCATAAACCAGACGGGATTGAGATTTCATGACACTCAAACAGGCATGCCTTTCGGAATACCAAAAGGCGCAAGGTGCGTTCAAAGATTCGATGATTCAC
+
BCCCCFFFFBBFGGGGGGGGGGGHGFGGHHHHHHHFGHHHHHHGGGGGGHHHHHHHHHHHHHHGGGHHHHHGFGHHHHHGGFHGHHG4GHHHHHHHGHGHHHHGHHHHHHHGGGGGGHGHHGGGGGG8HHGGGHFGHHHHGGGFGHHHHHHHGFHFFCHHHGGGGGHHH:DEAGGDFGGGGGEFFDFFHGFCGEGFGGFHFBDDFFGHHHGFFFFFAGHGHHHHHHGFFEFGEEFEHHHFHGHHHHHFHEE?HFHFHFGBFHFHEHHHFHHHGGAHGGFA3F13HGGGGGGHHGGHHHGGGHEEGGGHFFHEEGGHGGCGGDDCGFFFBFFFFA>3>>
@M02197:102:000000000-ALU3V:1:1104:22978:24867 1:N:0:1
GCTAAAGTCGTATCCTCCGCTTATTGATATGCTTAAGTTCAGCGGGTATTCCTACCTGATCCGAGGTCAACCTAGAAAAATATAAAGGTGACCGGGTCCCGGGGGCCTTGAAACTCTACGCGTGCTCCGGAGAACTCAGTGCGAAGAGGGTCCCTGGTACACCGTCATTGTCTTTGAGACCAGTTGGCCATGGAGGCGGTCCAACGCGGTCCAACACCAAACACGAGGTTTGAGAGAGGATAATGACGCTCGAACAGGCATGCCCTTCGGAATGCCAAAGGGCGCAATGTGCGTTCAAAGATTCGATGACTCAC
+
3>AAAFFFFB?FGGGGGGGGGGGHFFBGHHHHHHHHHHGFFFHGGGEGHGEHHGHHHGHHGGFFGGGHGH3BFFHFBFFCGHHFFFFG'E3B9?>@>9@GEC;9A</??GHG9@>@F8GCCD?4FGFHCG0ADHBDGFHHDB:</:CAAEAGC0<=0#<=#<3D11DF/9>AFFHFHF?FFB/B;@BFF7BFBFBCDFGB?@EBEE?GCABGF??1A9FF1E?FF31@9;3DFGB9AB9(5G;GGFEFEEDFHHGHHFHHGGGGGEAHHHHHHHHHGFGGGGGHGHHGGGGHGCGGGGG?GGFFFFFFFABBBA
@M02197:102:000000000-ALU3V:1:1104:15968:25628 1:N:0:1
GCTAAAGTCGTATCCTCCGCTTATTGATATGCTTAAGTTCAGCGGGTAGTCCTACCTGATTTGAGGTCTAACATAAAAGTTATTAGAGTGGAGGGAGCGAAAACTTATTACGCATTCCACTTAGACATTTAAGACGAGCCACGGATGGCAGCGTCCAAAGCTCATACATAGAAAACTAGGTATGAGAGGTCTTATGACACTCAAACAGGCATGCCTTTCGGAATACCAAAAGGCGCAATGTGCGTTCAAAGATTCGATGACTCAC
+
EEEEDFFFFCBFGGGGGGGGGGGHHHHHHHHHHHHHHHHHGHHGGGGGGHHHHHHHHHHHHHHHGHHHHHHHHHHHGHHHHHHHHHHHGHHHHGFEGGGFGGGHHHHHHEHHHGFEGHHHHHFFGHHHHHFHFGGHHFGGGHHHHHHGGGGGGBFGDHHFHHHHHDHGFHHHHHHHHHGHEHHHHFHHHHHHHHHHHHHGFGGHGFHEHHHHHGGGGFGGHHHGFGGHHGGGGFCHHFEEEAFFGGGGGGGGGFFBFFFF@BBBB
@M02197:102:000000000-ALU3V:1:1104:17083:25780 1:N:0:1
GCTAAAGTCGTATCCTCCGCTTATTGATATGCTTAAGTTCAGCGGGTATTCCTACCTGATCCGAGGTCAACCTGAAAAATATAGATTTAGAGGTGGCCGGGCCCACAAGACCTTGCAACTCGACGCGTGCTCCGGAAAGCTCAGTGCGAAGAGGGTCCCATGGACGCCCGTCATTGTCTTTGAGACCAGTTGGCCGCGAACGGTCCAACGCGGTCCAACACCCGAAACCCCCGCGGTAAAGCAGGGGTTTTGGAGGGAGGATAATGACGCTCGAACAGGCATGCCCTTCGGAATGCCAAAGGGCGCAATGTGCGTTCAAAGATTCGATGATTCAC
+
BBBBBFFFFBAFGGGGGGGGGGGHHHHHHHGFHHHHFHGHHGHGGGEFHHGGHHHGHHHHFHHGGGGHHHGGHHGHHGHHHHHHFFHHHHHHHHHGGHGGFGGFGGGHGHHHHFHHHHGHHGHGGGCCFGFHHGFFFFHHHGFHGFGFGGFGFGGDGHEFFFHHHGGGGGCFFFGGFFFFGGGGGGGGGFFFBFGGGFDFFHGAFFFECDFFGGDHFFFFFGGGFFFGFGGGFFFFGHHFHFFFFGGAGHHEFBFCFHHFEHGHGGGEFHHGGHHHFFGGHFEGGGEEHHHHHHGHHHHGGGGEGGFHCGGGHGGGGGGGGGGFFFFFFFBBBAB
@M02197:102:000000000-ALU3V:1:1104:14484:26939 1:N:0:1
GCTAAAGTCGTATCCTCCGCTTATTGATATGCTTAAGTTCAGCGGGTATCCCTACCTGATCCGAGGTCAACCTTTGAAAGAGTTTAACGGCCACGACCGCCCGCACTCCAAAGCGAATATGTATCACAACGCTTAGAGACGGACAGCTCGGCCGGAGACTTCAAGGCGCGCGGGAGCCGCGACGCCCAACACCAAGCGAGGCTTGAGTGGCGAAATGACGCTCGAACAGGCATGCCCTTCGGAATACCAAAGGGCGCAATGTGCGTTCAAAGATTCGATGATTCAC
+
ABBBBFFDFBBFGGGGBGGGGGGHGHHHHHHHHHFHHHGHHGHGGGFGHHHBHHFHFHFH;HHGGGGHH;HHHHHHHHHHHH9HGHHHGGGC:EEGGGCFGGGGGCGGHHGHHHGGGGGHGFHHHHHH<GGGFEGFHBGHFGGGE@CGHFGGDHHHHGGHHGGGDFEC@BDGFFCBGEGFGFGHGGGEGFFFFHGFGGFFBGFHHFGFFFHHHEHGGFFCHHDHFFHHHGFFGFFGGGFGHHHHHGHHHFEGGGGHFGDFEGGHGGGGGGGGGGFFFFDBF@BAAA
@M02197:102:000000000-ALU3V:1:1104:13626:27266 1:N:0:1
GCTAAAGTCGTATCCCGCTTATTGATATGCTTAAGTTCAGCGGGTATCCCTACCTGATCCGAGGTCAACCTTAGAAATGGGTTTGTTTTACGGCGTAGCCTCCCGAGCACCCTTTAGCGAATAGTTTCCACAACGCTTAGGGGACAGAAGACCCAGCCGGTCGATTTGAGGCACGCGGCGGACCGCGTTGCCCAATACCAAGCGAGGCTTGAGTGGTGAAATGACGCTCGAACAGGCATGCCCCCCGGAATACCAGGGGGCGCAATGTGCGTTCAAAGATTCGATGATTCAC
+
AAAAAFFDFAA?GG3FEGGGGGHH3DGGHHHHHFHHHHHHHGGGGGHHHGHHHHHHHHHHAEAEEG9GHHGHHHFGFHHHHGFGGGGHHFBFGGGGGGGHEHCFGGGGGHHGGHHGHHGGGGGHGFHGGFGHECBCCGFFHHGGGGGGHHHHHHHGAEBBFFFGFHFFFFFEGGG@GGB@GGBBGGGEGFFFC:EFFFGHEFEF?AHFGHHHHHHHFHGHGFGGGGHHGHFFGHHHHG/CGEA??EGBHGFGFGGGGGGGGHFHHEEEDHGGGGGGCFGCFFFFFFF3AA33
@M02197:102:000000000-ALU3V:1:1104:16122:27724 1:N:0:1
GCTAAAGTCGTATCCTCCGCTTATTGATATGCTTAAGTTCAGCGGGTATCCCTACCTGATCCGAGGTCAACCTAGAAAAATGAAAGGTTTCAATCGGCAGAGTTCCTCTCCTTTGACAGACGTTCGAATAAATTCTACTACGCCTAAAGCCGGAATGGCTTCGCCGAGGTCTTTAAGGCGCGCCCAACTAAGTTCAACACCCAATACCAAGCGAGGCTTTAATGGTGATAAGACGCTCGAACAGGGATACCCCCCGGAATACCAGGGGACGCAATGTACATTCAAAGATTCGATGGCTCAC
+
A1AAA1DDDAAF1CGG11A1A0A1DAFHDF33BDBF1BGF2A10AAEEFHDFEG0BFEGH1DAEEC>FEF10BFG1F;00#)BF11/@1F1(2BB2/>90FH;GA>FFFB>GH:GEDG<:0>?F<?;BBF0F2GB>;BFG1<.BG7CFGH0;//#<C.;$2>;..<AC;;0;C8BCGFHG??AE;9;C7F0B##:##./C/00+BFB/9B/<+/.00;F$=#1;1%)>%<#<<</$#;1:GC?%:%1?<///EAA2GD21A0AB0000A01F3GD3333313333GEA11>@1111>11>1
@M02197:102:000000000-ALU3V:1:1104:21136:28088 1:N:0:1
GCTAAAGTCGTATCCTCCGCTTATTGATATGCTTAAGTTCAGCGTGTATTCCTACCTGATCCGAGGTCAACCTAGAAAAATATAAAGGTGACCGGGTCCCGGGGGCCTTGAAACTCTACGCGTGCTCCGGAGAACTCAGTGCGAAGAGGGTCCCTGGGACGCCGTCATTGTCTTTGAGACCAGTTGTCCATGGAGGCGGTCCAACGCGGTCCAACACCAAACACGAGGTTTGAGAGAGGATAATGACGCTCGAACAGGCATGCCCTTCGGAATGCCAAAGGGCGCAATGTGCGTTCAAAGATTCGATGACTCAC
+
ABBBBBFFB>>FGGGGFGGGEGGHHGHHGFHHHHHHFHHHHFHGEEGHHHHHHHGFHHHHHGHGGGGHHHHHHHGFFHHHCHHFFHHBBGHHB9B@E@FEEFGCGGFBGHGEFH<HHHFFCGACGGFFFGGGGHHGHFHHHHGHGGGHEFEHCGGFGGFHACGHGHGFFCFGCFFBFEEFGGFFGF#FDFFFFFFD<@FFHGGGGCGHEHEHGHFFGHFFGGFFHHFFDBGAFAFEHHGHHHFGBEGFGHGHHGDGBFGFEGGGEE?BGFGHFHHHHCGCCGGHHHHEAE0GFFGGGFGAGGC@3FFFFAAAAA
@M02197:102:000000000-ALU3V:1:1104:14279:28974 1:N:0:1
GCTAAAGTCGTATCCTCCGCTTATTGATATGCTTAAGTTCAGCGGGTATCACTACCTGATCCGAGGTCAACCTTTGAAAGAGTTTAACGGCTACGACCGCCCGCACTCCAAAGCGAATATGTATCACAACGCTTAGAGACGGACAGCTCGGCCGGAGACTTCTAGGCGCGCGGGAGCCGCGACGCCCAACACCAAGCGAGGCTTGAGTGGCGAAATGACGCTCGAACAGGCATGCCCTTCGGAATACCAGAGGGCGCAATGTGCATGCAAAGATTCTATGACTCAC
+
AABBAB@BDA3B4BBFGG??EGGHHHHFHF5FGHHFB555FG5A2A2EGE5DFG3A3BCG5FGGG9AFFHHAGEFGFFHG8F@E8GHHD?E#?13>9>2//@0CEDDHHCFGC9DE3FCGDF8F:?FGF?/CCCCFGF1>EGGCC9<</<<E?G@GD1F<G0;CFBF@A4/B@B=B//GEEB>B/@EEA?EFE>A8/91;=DEB9ABBBEF2GF;EFEB/AA?H1A51121BB*3#E;ABAABAA1F1B000000D1DEB11B33B1A33B13113331B11>>>1
@M02197:102:000000000-ALU3V:1:1105:14689:1382 1:N:0:1
GCTAAAGTCGTATCCTCCGCTTATTGATATGCTTAAGTTCAGCGGGTATCCCTACCTGATCCGAGGTCAACTTTAGAAATGGGTTTGTTTTACGGCGTAGCCTTCCGTGCACCCTTTAGCCAATAGTTTCCACAACGCTTAGGGGGCAGAAGACCCAGCCGGTCGATTTGAGGCACGCGGCGGACCGCGTTGCCCAATACCAAGTGAGGCTTGAGTTGTGTAAGGACGCTCGAGCAGACATACCCCCCGTAATACCAGTGGGCGCAATGTGCGTGCAAAGATTCGATGACTCCC
+
A1AA@B13BA1C1AFB11EA0AEF3FDFBGBGHHFFDB2FAGCEC/EA1FDFFDFAF10BAA0EAEEB)G@$B9$1@GF%FB0>FB?:>6:FGG@E/EEA/EF%BFEBEACFGG30B9FG#BCGGG2@@@A9FF9<@@EE/GG0A#B>FF1G<BCCECA<@C-@@CG#:#0.9...;A?@?99@----..9:9F;9;::B,;//#/#9<?/$;A.7$<#<*>2#/<>.?//1<%1+;%<<%#///9//222A1BA1A/0000A1B3GA00011313333A11FCB31111111>
@M02197:102:000000000-ALU3V:1:1105:17959:2489 1:N:0:1
GCTAAAGTCGTATCCTCCGCTTATTGATATGCTTAAGTTCAGCGGGTAGTCCTACCAATCTGAGGCCGATGAATTGAAATTAAATCCCTTCCTCTCTTCCAAAGAAGCGAGGCATGGGCGGGGTTCAGAAGCACTCCAACCAGCAAAAGTCGTTGCGTCCAGCTCTAACCCTTTCTCCGCCTCCGAAGTCCTGATATTATCAAAACCCGGCAGGGAAGAGAGGGCGAAAAATCAAGCTTTCGTCCGGCTTTCGCCTATCAAATGGATGCGCTAATGCATTTCGAGGGAGCCACGGTAAATGACAAAAAGCCCCTCAATACCGATCCGCCAGCTCTTACTGAAAAAAGCTGTCGTTCGAAACAATTCGCGGCCCTCAAACAGGCATGCTCCCCAGATTAGATCTGCCGGGAGCGCAAGGTGCGTTCAAAGATTCGATGATTCAC
+
BBBBBFFFF3>CGGGGGGECGGGHHGHHHGGCHHHDGGFFHHCEGGAFGFGGFHHHFFBGHGFF1FGGGGGHGHHGHFHHHHHHHHHHGHFGHHHHHHHHGHFHFHHHGGCEGGHHH/FEC/A@@GHGGHGHGHHG/GHHGG.G/:CGFHHGCDBDCFGGGBFGGGGFFFE?FFBBFFGGGGGFDFFAEFFFFFFFFFFFFFFFF?A.-9=A=@=.:DF.FFF.BB/B;=;./FB/9/9;;#9..;/.-;-;//BBF9EFB;//99-A;/000;000;.C:-9/C;0.B-..E:0BHG;0;/CHHGG-:-GGHBGD.<.?<-CD@@ACC@CFFBD2HGFFCFGFF2F//CE/HHEFFFF4?G/GFFFEB112153FF@FFBHFFGA01A2HHHGD5GE3B10?EA?FEEGECF54HFE?EAFGGCGFGGG4BFFFFFFAA3AA
@M02197:102:000000000-ALU3V:1:1105:21154:2528 1:N:0:1
GCTAAAGTCGTATCCTCCGCTTATTGATATGCTTAAGTTCAGCGGGTATCCCTACCTGATCCGAGGTCAAGAGTGTAAAAATGTACTTTTGGACGTCGTCGTTCTGAGTGCAAAGCGCGAGATGTACTGCGCTCCGAAATCAATACGCCGGCTGCCAATTGTTTTGAGGCGAGTCTACGCGCAGAGGCGAGACAAACACCCAACACCAAGCAAGGCTTGAAGGTACAAATGACGCTCGAACAGGCATGCCCCATGGAATACCAAGGGGCGCAATGTGCGTTCAAAGATTCGATGATTCAC
+
BBBBCFFFFCBFGGGGGGGGGGGHHHFHHHFGHHHHHHHHHGHGCFEEHHHHHHHHHHHHGHHGGGFHHHHHHFHHHHHHHHHFHHHHHHHGGHGFEGFGGGGHGHHHHHGHFHHEGGGFFGGGHHHHGHFGGGFGHGGHHGHGGHHGGGGGHGGHHHGHHHHHHHGGGFBFHGGGGGGGHHHGGGGGHHFGGHGGFFFHHGGFGGHHFHGFHGHHHGHHHGH:GHHFGGGGEECGGHHHHHHEGGGGGHHGE5HHHHHHGHHDEGGGGHHHHGGGGHGGGGGGGGFGFFFFFFFBBBBB
@M02197:102:000000000-ALU3V:1:1105:21449:2627 1:N:0:1
GCTAAAGTCGTATCCTCCGCTTATTGATATGCTTAAGTTCAGCGGGTATCCCTACCTGATCCGAGGTCAACCTTAGAAATGGGTTTGTTTTACGGCGTAGCCTCCCGAGCACCCTTTAGCGAATAGTTTCCACAACGCTTAGGGGACAGAAGACCCAGCCGGTCGATTTGAGGCACGCGGCGGACCGCGTTGCCCAATACCAAGCGAGGCTTGAGTGGTGAAATGACGCTCGAACAGGCATGCCCCCCGGAATACCAGGGGGCGCAATGTGCGTTCAAAGATTCGATGATTCAC
+
>3>AAF4FFAA?F4FFCGGGGG2FGHHHHHFFGGFHHHH5GB5ECEEGHHBHHHHGGHHHHBGE?EE2GHH:FHHGDGHGHHGCFGGHGHGHHGGG9GGGGGFHGGGGGGGGHGGHHGGFCCCGE1DFFG@GHHFG?DGFGHFGGDCAFBBGCHFEHHHGGGGDGGGHFFFEFDFFFGEGGBBBBGGGGEB=DFHGFFGGGGGGGFFFFBEFHFC<DFBDDBGCFDC.0H4BD9HFBGEHGCFGECEGBBGHHGAGGGGGGGGGGFBE2EEGGGBGFCGEF44FBFFDD3ABA>
@M02197:102:000000000-ALU3V:1:1105:21432:2621 1:N:0:1
GCTAAAGTCGTATCCTCCGCTTATTGATATGCTTAAGTTCAGCGGGTATCCCTACCTGATCCGAGGTCAACCTTAGAAATGGGTTTGTTTTACGGCGTAGCCTCCCGAGCACCCTTTAGCGAATAGTTTCCACAACGCTTAGGGGACAGAAGACCCAGCCGGTCGATTTGAGGCACGCGGCGGACCGCGTTGCCCAATACCAAGCGAGGCTTGAGTGGTGAAATGACGCTCGAACAGGCATGCCCCCCGGAATACCAGGGGGCGCAATGTGCGTTCAAAGATTCGATGATTCAC
+
BCCCCFFFFAAFGGGGGGGGGGGHHHHHHHHHHHHHHFHHGHHCGGGGHHHHHHHHHHHHHHHGGGGHHHHHHHHFHHHHHEHHGGGHHHHHHGGGGGGGGHHGHGFBEGGHEGHFHHHHGGGGGHHHHHHHHGHGGGFGGHGHGGGFEHHHHHFEEDGECFFFGGGHGGGGFGGG?FGGGFFGGGGGGGGGGHHFHFFFEHGGGHHGGFGGGHGGHFHHHHHGGFGGHHFHHFHHHHGHGGGGFGGHHHHHHHFD?GGGGGFHHGHGGGGHGGGGCGGGGGFFFFFFFBAA?A
@M02197:102:000000000-ALU3V:1:1105:18935:3733 1:N:0:1
GCTAAAGTCGTATCCTCCGCTTATTGATATGCTTAAGTTCAGCGGGTATCCCTACCTGATCCGAGGTCAACCTTAGAAATGGGTTTGTTTTACGGCGTAGCCTCCCGAGCACCCTTTAGCGAATAGTTTCCACAACGCTTAGGGGACAGAAGACCCAGCCGGTCGATTTGAGGCACGCGGCGGACCGCGTTGCCCAATACCAAGCGAGGCTTGAGTGGTGAAATGACGCTCGAACAGGCATGCCCCCCGGAATACCAGGGGGCGCAATGTGCGTTCAAAGATTCGATGATTCAC
+
BCBBCBFFFBBFGGGGGGGGGGGHHHHHHHHHHHGHHHHHHHGGGGGGHHHHHHHHHHGHHHHGGGEHHFHHHHHHHHHHHHHFFFGHHHHHHGDGGGGGGHHHHGGGGGGHHGHHHHHHGGGGGFHHHHHHHHHGGGGGGGHHGGGGGHHFHHHHGHHGGGGGGGGHGGGFGGGGGGGGGGFGGGGGGGGGGGGHGFFGGHGGGHHGHFHHGHHHHHHHHGHGGGGGHHFHHHHHGGHHGGGGGFGHHHHHFHHGGGGGGGGHHHHGGGGHGCCGGGGGGGFFFFFFFCCCBC
@M02197:102:000000000-ALU3V:1:1105:11038:3797 1:N:0:1
GCTAAAGTCGTATCCTCCGCTTATTGATATGCTTAAGTTCAGCGGGTAGTCCTACCTGATTTGAGGTCTAACATAAAAGTTATTAGAGTGGAGGGAGCGAAAACTTATTACGAATTCCACTTAGACATTTAAGACGAGCCACGGATGGCAGCGTCCAAAGCTCATACATAGAAAACTAGGTATAAGAGGTCTTATGACACTCAAACAGGCATGCCTTTCGGAATACCAAAAGGCGCAATGTGCGTTCAAAGATTCGATGATTCAC
+
AAAAAFBDF?1CGGGGGGECEE0FHGHHHGFBGHHHFGF8B25E6EEGEHHHHFF-78GGFHHHFHHFHHHH8HFFGFFGG2F,HHHH1GFFGCF<EEGF<EEFGFFFFE@C#1?1DBGFEH@>23DFHHFFGHH?EE?GGE@C43BCFFC?C?C?GGGHFHDGFHHFFHHFFFG;FGFDGGD'CFFBHGBGFDEDDGF3A39BFFGHFHFHGADAE9759FF3HEEFGEFFEDF=BHEAEBB4)AFEBEEGG4FFFBFFAAAAA
@M02197:102:000000000-ALU3V:1:1105:16804:3915 1:N:0:1
GCTAAAGTCGTATCCTCCGCTTATTGATATGCTTAAGTTCAGCGGGTATCCCTACCTGATCCGAGGTCAACCTTAGAAATGGGGTTGTTTTACGGCGTAGCCTCCCGAACACCCTTTAGCGAATAGTTTCCACAACGCTTAGGGGACAGAAGACCCAGCCGGTCGATTTGAGGCACGCGGCGGACCGCGTTGCCCAATACCAAGCGAGGCTTGAGTGGTGAAATGACGCTCGAGCAGGCATGCCCCCCGGAATTCCAGGGGGCGCAATGTGCGTTCAAAGATTCGAGGATTCGC
+
BBBBBFFFFBAFGGFGGGFGCED5GFFHHHHGHHFGHHHHHHGDEGECCHHHHHAGHHGHHHHGGGGHFHFHHHFGHB@;FHHGGG5AFHGHHGGGGGG@FHHGHGGFGG;HGGHHHDBGFCD5AGFGHHGHHHEDCDDAFGFGGDCGCGB<CCHHGEHGGGFBFFEFFFFFFEFGFG?ADDA;B;A>=DDABFFFFFFGGHECAA#;9DDCF?FGFFFHHFFC9CF.>.99<#1DHFGF/9:FFE/01G1FA0/AA/A?0EEEGAA0000AFCGGGGF1B1>AD@1AA>1>11
@M02197:102:000000000-ALU3V:1:1105:16807:3934 1:N:0:1
GCTAAAGTCGTATCCTCCGCTTATTGATATGCTTAAGTTCAGCGGGTATCCCTACCTGATCCGAGGTCAACCTTAGAAATGGGGTTGTTTTACGGCGTAGCCTCCCGAACACCCTTTAGCGAATAGTTTCCACAACGCTTAGGGGACAGAAGACCCAGCCGGTCGATTTGAGGCACGCGGCGGACCGCGTTGCCCAATACCAAGCGAGGCTTGAGTGGTGAAATGACGCTCGAACAGGCATGCCCCCCGGAATACCAGGGGGCGCAATGTGCGTTCAAAGATTCGATGATTCAC
+
AABC@FFFFAAFGGGGGGGGGGGHHHHHHHHHHHHHHHHHHHHGGGFGHHHGHHGFHHHHHHHGGGGHHHHHHHHHHHHHHGHGGGGGHHHHHGGGGGGGGHHHHGGGGGGHGGHHHHHHGGGGGHHFHHD?GFFGGGGGFFGHGGGGGHHHHHHHHHHGGGGGGGGGGGFFGGGGGGGGGGGGGGGGGGGGGHHGHHHGFGFFGHFGHHHHHHHBHHHHHHHFGGGGHHGHHFGHHHHHGGCGGGGHHHHGHFHGGGGGGGGGHHHGGGGGGGGGGGGGGGFFFFFFFA?AAA
@M02197:102:000000000-ALU3V:1:1105:20852:4030 1:N:0:1
GCTAAAGTCGTATCCTCCGCTTATTGATATGCTTAAGTTCAGCGGGTAGTCCTACCAATCTGAGGCCGATGAATTGAAATTAAATCCCTTCCTCTCTTCCAAAGAAGCGAGGCATGGGCGGGGTTCAGAAGCACTCCAACCAGCAAAACGTCGCGTCCAGCTCCTCGACCCTGCGCCTCTCCTCTCCGAAGTCCTGATATTATCAAAACCCGGCAGGGAAAGACGTGGGCGAAATAACGAGCTTTCGTCCGTCTTGCCTATCGAATGGATGCGCTAATGCATTTCGAGGGAGCCACCGTGGAAGATGGCAAGACCCTCAATACCGATCCGCCAGCTTTCTCAACTAAATAAGAAAGCTGTCGTTCGAAACAATTCGCGGCCCTCAAACAGGCATGCTCCCCAGATTAGATCTGCCGGGAGCGCAAGGTGCGTTCAAAGATTCGATGACTCAC
+
ABCBCFBFFBAFGGGGGGGGGG2GHHHHHHCHHHHHHHGHHGHGGGGGFHHHHHHHHHHHHGGFGFGGGGGGHHGHFHHGHFBFGHHHHHHGHHHHHHFHHH3CFHHHGGCGGGHEGEFFDCCA@GHFGHFGHHHHHHHHGGGHHHHHHGCHGGGGGGGGGGGGGGGGGGABFF@FFFFFFFFFFFF?>FFEFFF/BFFFFFFFFFF/FFFFABBAAAEFAFFFFEDD@EF/FFFFBFDEFAABFB-DA?B.:.B:/?FFBFFFB/BFFDG?B0FB000BA;/?AGFEA0FEGHECGCGC;GHHHFFFBFFHEE<0DHHFEGGFCDAC</0BFGCBBAFGGEHHGHFHGHHHGBFE?GGECF0F?FGF?HHFCECGEGEA2AFBHGFFFGBBGHEGGCGEEGHHHHHHHGGGGGGGGGGGFHHGBGEFDFGF5BGGCGGGFFFFFFF?A3>3
@M02197:102:000000000-ALU3V:1:1105:9600:4044 1:N:0:1
GCTAAAGTCGTATCCTCCGCTTATTGATATGCTTAAGTTCAGCGGGTAGTCCTACCAATCTGAGGCCGATGAATTGAAATTAAATCCCTTCCTCTCTTCCAAAGAAGCGAGGCATGGGCGGGGTTCAGAAGCACTCCAACCAGCAAAACGTCGCGTCCAGCTCCTCGACCCTGCGCCTCTCCTCTCCGCAGTCCTGATATTATCAAAACCCGGCAGGGAAAGACGGGGGCGAAATAACGAGCTTTCGACCGTCTTGCCGATCGAATGGATGCGCTAATGCATTTCGAGGGAGCCACCGTGGAAGATGGCAAGACCGTCAATTCCGATCCGCCAGCTTTCTCAACTAAATAAGAAAGCTGTCGTTCGAAACAATTCGCGGCCCTCAAACAGGCATGCTCCCCAGATTAGATCTGCCGGGAGCGCAAGGTGCGTTCAAAGATTCGATGATTCAC
+
AAAA?DFFFBBFGGGGFGG2EGGHGHGHGHHCFHHFHHHFHHHGGGGFGHGHHHHHHHHHHHHHGGGGGEDHHHHHGHBDFFHHHGHBGHHHHGHHHHGHG4GHEHHEFGGGGEHEHHHG?/CDDFEGDHHBHHHFCGFGGAGACHHGACGEFCGDA?AB/;BBFB9ECGG/BEC-A9AFFFFFFFBA.;@DBFFFBFFFFFFFFFF/A9A-@B-;BF9FFAFFF.9;@;CFF9.:BFFBB.DFF/;.?A:;9-@@9-.9:/FFF/9;.AABGGFFC09999/;?BF.9BFA?E:?FHHFFHHGHHG0EGGFC<.00DCE<.GDD@@CFC<1<BHG2GBFFG?2HFHGBGBHFGCEDDB//F0/?BGB4F?>//@FEGE?FFBHFHHGDGEHHF10EEFFGHFGAAGB3CEA22ECEEEAA4ABHEFA?HGGCGFGGGGFFFFFFFFB@AA?
@M02197:102:000000000-ALU3V:1:1105:22564:4532 1:N:0:1
GCTAAAGTCGTATCCTCCGCTTATTGATATGCTTAAGTTCAGCGGGTATCCCTACCTGATCCGAGGTCAACCTTAGAAATGGGGTTGTTTTACGGCGTAGCCTCCCGAACACCCTTTAGCGAATAGTTTCCACAACGCTTAGGGGACAGAAGACACAGCCGGTCGATTTGAGGCACGCGGCGGACCGCGTTGCCCAATACCAAGCGAGGCTTGAGTGGTGAAATGACGCTCGAACAGGCATGCCCCCCGGAATACCAGGGAGCGCAATGTGCGTTCAGAGAATCGATGATGCAC
+
AAAAAFFB31>CGGGGGGGGG??D3BBDD3DFGHHB1GH2D2FE//AAB1FGGB0E11B1GFHGGCGG<:GGEG1DFGHFGABAA;/?FBF;@F??EE4CF1BFFFE<4C#FFGEBCF91FFF>FHH:FBDFGA?A/@FFBEF<FBCCEF:CCH#<B@GECC4BFBBBEFF.FE@C9-A9-@@;9;;=GC<;.0HHGC:CC:3CAFC;<<AGCGE;D=>1GHC?C/;?F?9@9BF9B90:</9;FE/B2222B1/AB0A00A0AFBFEAA111ABA33GB3111BFFDD>11>1
@M02197:102:000000000-ALU3V:1:1105:24421:5192 1:N:0:1
GCTAAAGTCGTATCCTCCGCTTATTGATATGCTTAAGTTCAGCGGGTAGTCCTACCTGATTTGAGGTCTAACATAAAAGTTATTAGAGTGGAGGGAGCGAAAACTTATTACGCGTTCCACTTAGACATTTAAGACGAGCCACGGATGGCAGCGCCCAAAGCTCATACATAGAAAACTAGGTATGAGAGGTCTTATGACACTCAAACAGGCATGCCCTTCGGAATACCAAAGGGCGCAATGTGCGTTCAAAGATTCGATGACTCAC
+
AAABBF4BFBBFGAGGCGAEGAEGF55FGFH56F5ADGGGEG;GCCEEGHGHGGHHFB;FFCCGCBGFHGGHHHHHFHGFFHHHGHGHFHECGDGGFCFHFFHGFGGHGGFEFGD>?GGDGGGDDGHGBHGGHFHEHCGGGGHHHHGFBGCEG@HHHHHHGHHHGFGGCHHHCHGHGHEHHGGFHHGGHFHFFGHGFFFGGHHGFGEBB:FFCFGFEGFGFHFFFHHHHGGGF8BG;GGEFGHGGGFGGGEF4CBFBFFDA?BAA
@M02197:102:000000000-ALU3V:1:1105:23110:5344 1:N:0:1
GCTAAAGTCGTATCCTCCGCTTATTGATATGCTTAAGTTCAGCGGGTATCCCTACCTGATCCGAGGTCAACCTTGTAAAAGTAATAAAGGTGACCGGGCCCAGAGTCCCTTAACTCGAGTACGTGCTGGTTAAAGCTCAATGTACCGAGGGTCCTCTGGACGCCGTCATTGTCTTTGGGACGGGTGATGACCAAACACCACCGGACGTCCAACACCAAGCCAGGCTTGAGGGGTGATAATGACGCTCGAACAGGCATGCCCTTCGGAATACCAAAGAGCGCAATGTGCGTTCAAAGATTCGATGATTCAC
+
ABBAAFFFB3AFEFGFGFGGGGGHGFHHHFFGF5DG5GFGHF522EGGGHHHEGFHFF3F5FAE0?EFGHHGF355@BE5F344)@GHHH3GBGG@>9>BEEGHHFH3GHH3FGFHDH?GCBACCE9FGGFEFF;@8HHFFB2GHH/;/@?<FGFHFFGBA>CAGFGDFF?<;G0BGCCFB@0GBHFHFHGCC??C<CCEE/ECGEFGEF?9/@E>CFFFE@/FE9B/C?CFF<FFHGHE?BFGG5?GHGFHGHHGA/ECF?FFHGBFHGFHG1FA0EAD1HFEEFCHFGFGFGGGGF1FDDBFD?A>1A
@M02197:102:000000000-ALU3V:1:1105:14245:5356 1:N:0:1
GCTAAAGTCGTATCCTCCGCTTATTGATATGCTTAAGTTCAGCGGGTAGCCCTACCTGATTTGAGGTCTAACTAAAAGTTATTAGAGTGGAGGGAGCGAAAACTTATTACGCATTCCACTTAGACATTTAAGACGAGCCAAAACATGGCAGACGTCCAAAGCTCATACATAGAAAACTAGGTATGAGAGGTCTTATGACACTCAAACAGGCATGCCTTTCGGAATACCAAAAGGCGCAATGTGCGTTCAAAGATTCGATGATTCAC
+
BCCCCFFFFBCFGGGGGGGGGGDHHHHHHHHHHHHHGHHHHHHGGGGGEHHHHHHHHHHHHHHHGHHHHHHHHHHHHHHHHHHGHHHHHHHHGHGGGHHGFGHHHHHHFHHHEHGFHGHGHHDGFGGHHGHHHHHHHFHHHHHHHHHHHGGGFHHGHHHGHHFHGHGHHFFHGHGHGGHHHHHHHHHHHHHHGHHHHHHHGHHGHHHFHGGHHHFFGGGHHHHHHHGHHHGGGGGGHHHGGFGFGGGGGGGGGGBFFFFFFBBBBB
@M02197:102:000000000-ALU3V:1:1105:15282:5449 1:N:0:1
GCTAAAGTCGTATCCTCCGCTTATTGATATGCTTAAGTTCAGCGGGTATCCCTACCTGATCCGAGGTCAACCTTAGAAAAATTAAAGGCTTCTGTCGGCAGAAGTCCTCCCCTTTTAAAGACGTTCGAAAGAATTCTACTACGCCTAAAGCCGGTGAGGCCTCGCCGAGGTCTTTGAGGCGCGCCCCCCGCGGAGGGGGACGGGGCCCAATACCAAGCAGTGCTTGAGTGGTGTAATGACGCTCGAACAGGCATGCCCCTCGGAATACCAAGGGGCGCAATGTGCGTTCAAAGATTCGATGATTCAC
+
ABBB@DDFFBBFGGGGGGGGGGDHFHHGHHHHHHHHFHHHGHCGGGGEHHGHHHHHHHGHHHHEGGGGHHHHHHHHGHFHEGFHHHHGHHHHHHHHGGGGGFHHHGHHHHGGHHHHHHFHFHGFEHGHHGGEHHHHHHHHHHFGGHGHHHFHGGGGFGFFFHHGGGGFFFFFHHHHHGGGGGGGGGGGFFGGGDGHDFGGGGGHHHHHHFFFFFGHHHHHHGHHHGFHHHHHHHHHGGFFGHGFFHHHHHHHG?E00?E?HHGGHHHGHHCGGGGDHBHGFAGEHFGFGGGGGGGFFFFFFFBBBAA
@M02197:102:000000000-ALU3V:1:1105:25247:5959 1:N:0:1
GCTAAAGTCGTATCCTCCGCTTATTGATATGCTTAAGTTCAGCGGGTATCCCTACCTGATCCGAGGTCAACCTTTGAAAGGGTTAATCGGCCACGCACGTCCGCACTCCAAAGCGAATTTGTATCACATCACTTAGAGACGGAGAGCTCGGCCGGAGACTTCAAGGCGCGCGGGAGCCGCGACGCCCAACAACAATCGAGGCTTGAGTGGCGAAATGACGCTCGAACAGGCATGCCCTTCGGAATACCAAAGGGCGCAATGTGCGTGCAAAGAGTCGATGATTCAC
+
AAA?AFBDF1A11BF31FEEG?0FGBDGBBEDFH2GHHHHHF10AEEA11ABBF0GHH01FGCF)57:H99#41@9FF:##/06#@%2/>;E9F/##>>#/>7EEC/F0B1:FC;0<B#2FFG222CC#<#CF;?1?919>9,#.0:1:<0<..<000E<#1/>0.:A@F??0?//<//<@/@;9/B9A$2%E??#/B*?;@&2;B4#?/BHHGF/?//5G#;9FFB9FB0F;F?FE9E8G9:$130AGF?EEA0GBD1A0A00A31B3FEAA11@B3DD31>1AA
@M02197:102:000000000-ALU3V:1:1105:20977:6325 1:N:0:1
GCTAAAGTCGTATCCTCCGCTTATTGATATGCTTAAGTTCAGCGGGTAATCCTGCCTGATTTGAGATCTAAAATAAAGGTAGACTTTGAGATTAGAAGCTTCCTTCATTAAGTTGGCTCAGTCCGAAAAGTGAATCCTTAGCGAATAGTCTATTACGCCAAGTCAATCCAAACTTGTATGAGGGATGCTGATGCATTACGAACGAGCTAGGCCGAGGCCAGCAGCGCTCAGAATCCAAGCACCATCTGCTTTTAATAAACAGTTGGGTTAAAGAATACATGACACTCAAACAGACATGCCCTCCGGAATACCAAAGAGCGCAAGATGCGTTCAAAGATTCGATGACTCAC
+
AAA1AF1FD1>1FGGGGGGGGGGHHGHHGHHHHHHHHHHHFGHGGGGGHHHHHBHHHHHHHHHHGAGHGHF1AGFH11F1@111F@DF2F?GB1BF21BEDG1FGGGBDG@D2BF1FEG>0B110FAE0#B1<1>EBD:2?FFF?CFH#2:2>C;@/<0G:=#0CG9<0G<=0>#==DFH7F.G@6EHGFGFHGF4<#;;2/C&222<09/BBA2B/2;AEEFFGBFD4FF9B3BBB3%BAFBFBGFB3BB44BF4GGF33111?3@D555BF5D@5EHHHHHHGFGHGHEHGAHHFEA00GGHHHHHHHHGD3B22ECHHGF22GGHGGGGGGGGGFFFFFFFFABBAA
@M02197:102:000000000-ALU3V:1:1105:25820:6390 1:N:0:1
GCTAAAGTCGTATCCTCCGCTTATTGATATGCTTAAGTTCAGCGGGTAGTCCTACCAATCTGAGGCCGATGAATTGAAATAAATCCCTTTCTCTGACAGAAAGGGCGGGGTTCAGAAGCACTCCAACCAGCAAAAGTCGTTGCGTCCAGCTCTAACCCTTTCTCCGCCTCCGAAGTCCTGATATTATCAAAACCCGGCAGGGAAGAGAGGTCGAAAATCGAGCTTTCGTCCGTCTTTCGCCTTTCAAATAGATTCGCAAATGCATTTCGAGGGAGCCACGGTGAATGGCAAAGTCCCTCAATACCGATCCTCCATCTCTTACTGAAACAAGCTGTCGTTCGAAACAATTCGCGGCCCTCAAACAGGCATGCTCCCCAGATTAGATCTGCCGGGAGCGCAAGGTGCGTTCAAAGATTCGATGATTCAC
+
BBBA3FFF53>FFGGDFGEECFGBGHHFFBGFHHBFCHFGHFH?EEG0AGBGB5GHHHHFGFFFFGGCCGGH@@FF5BFBGFEG4@GFHHHHH4B4GFHC33@BECEE/@DCGGFDGH1?0G0GFBFAFHHHHG0<DGDEDGGGF?@.CHC/0GCBGHFG0B00;9DDE.C?-;?EFBFFFFFFBFGEF0B/FFF<-@>-;//--B;/-9/9>/9@=6/;?/.9B9/9##9@EFFEFF9.;;#BF00;009-:--0000HFHC.AC:-FBEAFC-CAC?0GBFD<1<1HHG<>..0111<///E<FF</@01110??122GDDFGFB0FF/<///>00/?DGHFGE>/E/E/E/CBCFFFB1B1@11HHEAF/01E2GF11ACF/CEEA/B0?GEE1GCFEE?EFCGGFFDFFFBFFD@13FA>1AA
@M02197:102:000000000-ALU3V:1:1105:14159:6508 1:N:0:1
[truncated: 5,252,831 more chars]
