# Supplementary material for: Shifts in community composition and co-occurrence patterns of phyllosphere fungi inhabiting Mussaenda shikokiana along an elevation gradient
Source: PeerJ. 2018 Oct 12;6:e5767. doi: 10.7717/peerj.5767 (PMC6187995; doi:10.7717/peerj.5767)
Supplement: Supplemental Information 2 [file peerj-06-5767-s002.zip › 934m/934c.fastq]

@M02197:102:000000000-ALU3V:1:1101:15277:1364 1:N:0:1
TCTCAGCGCGTATCCTCCGCTTATTGATATGCTTAAGTTCAGAGGGTAGTCCTACCTGATTTGGGGTCAGAGTCAAAAGGTTTTCTGCCACAAGGCAAGAAGGGTTCTGAGCGGGCTTGACGCGGAGCAAGGGACAAGACGAAACTTATTACGTCTGTCACGGTTGCAAGCGAACCCACTAAGTCATTTGAGGAGAGCCGTGTAACCGGCGGGGCGCCCATGTCCAAGTCCACGCCGGGTCATAAACTAGACGGGATTGAGATTTCATGACACTCAATCAGGCATGCCTTTCGTAATACCAAAAGACGCAATTTGCGTTCAAAGATTCGATCATTCTC
+
>1>A>3FADD10EGGG1BE?0E0GGHGBGHFHHHGHHAEFBE2B/CEFEHEFDGFHHHHGHHH1E/BEHEFHG1@@GFFE1BDFFD21@1@GAGA/E0CFCF0?BBFFHHEF///.0FCAFF/#/>A/<4#/A0;<<9>79@4CCG0B9DFHF5G9GFCGF1E$:9/FFG.:9#C:+;4C0D<00BB0;BBEF$9A>-,=F@/CBFB<-@#//#A@0@1BB2,G<BBB8FFEBBA/$B9&*1:F@B2/>//?101122D212HGEHGD2DDD11D210FD11CFFAF/AB/A22DBFA?112B0A0A11FD0000GB133ED3GGCAAD3B111>111
@M02197:102:000000000-ALU3V:1:1101:15284:1380 1:N:0:1
TCTCAGCGCGTATCCTCCGCTTATTGATATGCTTAAGTTCAGCGGGTAGTCCTACCTGATTTGGGGTCAGAGTCAAAAGGTTTTCTGCCACAAGGCAAGAAGGGTTCTGAGCGGGCTTGACGCGGAGCAAGGGACAAGACGAAACTTATTACGTCTGTCACGGATGCAAGCGATCCCACTAAGTCATTTGAGGCGAGCCGTGTAACCGGCAGGACGCCCATGTCCAAGTCCACGCCAGGTCATAAACCAGACGGGATTGAGATTTAATGACACTCAAGCAGGCATGCCTTTCGGAATACCAAAAGGCGCAAGGTGCGTTCAAAGATTCTATGATTCAC
+
ABBAAFFBBDDBGFGGGGGG?EGHHHGHGHHHHHHHH5FGHHHGGFGECGHGGHEFHHHHHGHHCFAEGBFFHHGBGFHCBGHFHGHGHHHGGHHHHFGFFHGFHHHG4GGFFFC5GGGHF??/@FGGGHGAD9GGG:HGGD?ACFHFFCFGG/GH80;-0AD6DCE59FEGGFFDGGGFFFG.>B2BBFE>FFFF@@BC11;BBFBB9<C/<EE=<FFBGGF1>BBFBFE?/E0;1FE9FFFFFG0?0//?F011DGGFGDBB222FA1GGEFGD10EF110FHFFE/E/0FFHFGGA1G1FGFEE1FCFE?E1F11DBGGGGFDDB3D1BBAA111
@M02197:102:000000000-ALU3V:1:1101:16374:1395 1:N:0:1
TCTCAGCGCGTATCCTCCGCTTATTGATATGCTTAAGTTCAGCGGGTAATCTTACCTGATTTGAGGCCAGAAAGGAATACATAAAGAATTATGTATGTGTGTGTTTGTTTGGTAGCAGATGACAAAAGCACAAGATTTTTATGGGTTTGCCTTAACAAAAATCTATGGCTGACACTAATCCACTCATACTTTTAAGGCAAGGTGATACAAAGAGGCTAATCTCATCACCAAGCCCAAGGACCCGTTAAAAGAATTTTTCATAAAAAAAAACCTTTTAATGGAGATATTCACGACACTCAAACAGGCATGCTCCGAGGAATACCAAGGAGCGCAAGATGCGTTCAAAGATTCGATGACTCAC
+
BBABAFF@@AADGGFGGGGGGEGHHHHGGGHHHHHHFGBFHHHGGGGGGHGHHHHEHHHHHBGFGH1FGGCCEGGBHGFDFHEHHHGF3FFDF4FGBF44B??BFFFHHHHGFFGGF3BGHFF33CF20BFGGAGD8GFFCDFEHGFCBDHB6FHDHHCFCCF1BGHHFF0CFGHB#><<<<0=D==7=00GHHBGFFGAGBHHGFHFGFGGFCGGEGGG?CFDFBFFFGG0AFAEEEB/?C<9HHGHHHFBGEF3DHFFACGEEFAGFBFFB44FFGF3F5HFGFEEGFFHHGEGEFEEFFFHHHHFEE1AE5D55HHFHHHFGAAAEGHHFGA2GGHGGGGGGGGGGFFFFFFFBBCCB
@M02197:102:000000000-ALU3V:1:1101:14930:1807 1:N:0:1
TCTCAGCGCGTATCCTCCGCTTATTGATATGCTTAAGTTCAGCGGGTATTCCTACCTGATCCGAGGTCAACCTAGAAAAAATAAAGGTGTCGACCGACCCGACGAGACCTTGCAACTCCCCGCGTGCCTCGAAAGACTCGTTGCGGAGAGGGTCCCACGGACGCCGTCATTGTCTTTGAGACCAGTTGCGGACGGACCGCAACTCGATCCAACGCCCCGACCAGAGGTTGGGAGAGAGGATAATGACGCTCGAACAGGCATGCCCACCGGAATACCAGGGGGCGCAATGTGCGTTCAAAGATTCGATGACTCAC
+
CCBCBFFADBDDGGGGGGFGGGGHGGHHGHHCFHHHHHHHFHCGGG0EGHHGHHHHHHHHGHHGGGGEHHHHEFGFDFHHGHFEGF3FGFFFHGFGGGGGCC/9@BGCFFHFHFBGGHFGDFC7C@?FGFDFHBDFGHHAC.GG/FC??8AE?BFGGGGGGG9->BBFFFFFFFFGFFGCEFGBCFCFFAA.BCDDFDF?@DFFFGGG:GGCCEEED2B0FFBHFGEF1;GG;EFGD@F4DFHEEE>E2H?GF3353GF2FGGE?ECGEGFGFA2AA22CEEA5BBG?EE2CCGGGGGFEGGFB5B@DDA?AAA
@M02197:102:000000000-ALU3V:1:1101:15602:1820 1:N:0:1
TCTCAGCGCGTATCCTCCGCTTATTGATATGCTTAAGTTCAGCGGGTAGTCCTACCAATCTGAGGCCGATGAATTGAAATTAAATCCCTTCCTCTCTTCCAAAGAAGCGAGGCATGGGCGGGGTTCAGAAGCACTCCAACCAGCAAAACGTCGCGTCCAGCTCCTCGACCCTGCGCCTCTCCTCTCCGAAGTCCTGATATTATCAAAACCCGGCAGGGAAAGACGTGGGCGAAATAACGAGCTTTCGTCCGTCTGGCCTGTCGAATGGATACGCTAATTAATTTCGAGGGACCCACCATGGAAGATGGCAAGACCCTCAATACCGATCCGCCAGCTTTCTCAACTAAATAAGAAAGCTGTCGTTCGAAACAATTCGCGGCCCTCAAACAGGCATGCTCCCCAGATTAGATCTGCCGGGAGCGCAAGGTGCGTTCAAAGAGTCGATGATTCAC
+
AA>AAFBA1D>0EG33FE0EEG01EG2ADGFFGFHHHGHHGHGFEEEEGHHH22F0ACHGHGHGEGGEEFFHGH2GFFH2DGHGHGBFGFFBGH1BFGHGHHHHFHF1E?/<?FEFHEGCCG?@CHHGHGFHCGHHHHFHGG..::CHGGG?A@A?-@B/CFGEFGB-@-@F--@@-BFFF/BFFFFA;B@-BBFFF/BFFFBBF/BBF-A@@@?-@=-FF?FF?-AF@8/;@@FFFF?-A-/F./--:-9---;-----9;///099...-BF0C9900../;-B:../.9.:0/;0<:000/CC/C00//<./0000.....-<>-??0?1FF1FFC@1?>2DG2F>121FFG<</?<<<0//FF221?///?EE>//B/1BFGF111@B1/GE//F12DD21BG1FB///?E/CEA001110A00A0113331FAA111D3BD3AAA>1
@M02197:102:000000000-ALU3V:1:1101:12757:1860 1:N:0:1
TCTCAGCGCGTATCCTCCGCTTATTGATATGCTTAAGTTCAGCGGGTATCCCTACCTGATCCGAGGTCAAAAGTGAGAAAATGGCTTAATGGATGCCGCTGTTGAGGGACCAAGACGCAAAATGTGCTGCGCTTACTACCAAAACACTGGCTGCCAATGACTTTGAGGTGAGTCTTTAAAAAAAGACAAGCACCCAACACCAAGCAAAGCTTGAAGGTACAAATGACGCTCGAACAGGCATGCCCCATGGAATACCAAGGGGCGCAATGTGCGTTCAAAGATTCGATGATTCAC
+
ABBCCFFBCCDBGGGGGGGGGGGHHHHHHHHHHHHHHHFHHHHGCGCFFHHHHHHHHHHHGHHCGGGHHHHHHHHHHHHH:HHHHHHGHHGGGFFHH@CFFEHGHHGFGGDHHFHHGFCGCHHHHHGHGHGGGGGGH5HHHHHHHHHHFFGHGEHHHFHHEHHHHHHHGGFCCHHHGGGHHGGGGEGFG?CBGGGECGFGGEDHHFFFEB4FFFFHH:FAFFGFGGEEEAABFFFFFAEE?DBAFHFHHHGHHGHHHHFFE?EBHGGE?FGFF5GGGGGGGCFBFFFFFBBBAA
@M02197:102:000000000-ALU3V:1:1101:13518:2324 1:N:0:1
TCTCAGCGCGTATCCTCCGCTTATTGATATGCTTAAGTTCAGCGGGTATTCCTACCTGATCCGAGGTCAACATTCAGAAGTTGGGGTTTTACGGCGTGGCCGCGACGATTACCAGTAACGAGTTGTATGATTACTACGCTAGGGAAGCTCGACGTGACCGCCAATCGATTTGGGGAACGCGGGTTACCGCGAGTCCCAACACCAAGCTGAGCTTGAGGGTTGAAATGACGCTCGAACAGGCATGCCCGCCAGAATACTGGCGGGCGCAATGTGCGTTCAAAGATTCGATGATTCAC
+
BBBBAFFBBBBBGGGGGGGGGGGHHHGHCHBGHHGHHHHGHCHGGGGGHHHFHHHH3FGHHFHGGGGHHGHHHGHHHHHHH<HFGCEEFGHHG?FCECG:G///9<A/;F/F6BA<FGF<<<#FBD<0.0DG0<<0?B/C;#0;CGBE:9A99;..::@BGBD?<FFDFGHHHFF?F@DCEGG/GDCCCFF9CA?HE9FFBFFFF339EGB339E6GHHE9HGG0EB19A?9EBHFHF:FEEFC'GGGHGHGD5HHGGGFGGGE2HFHHGGGGHGGGGGGGGGGFFFFFFFABAAA
@M02197:102:000000000-ALU3V:1:1101:16270:2440 1:N:0:1
TCTCAGCGCGTATCCTCCGCTTATTGATATGCTTAAGTTCAGCGGGTAGTCCTACCTGATTTGAGGTCAGAGTCAAAAGGTTTTCTGCCACAAGGCAAGAAGGGTTCTGAGCGGGCTTGACGCGGAGCAAGGGACAAGACGAAACTTATTACGTCTGTCACGGATGCAAGCGATCCCACTAAGTCATTTGAGGCGAGCCGTGTAACCGGCAGGACGCCCATGTCCAAGTCCACGCCAGGTCATAAACCAGGCGGGATTGAGATTTCATGACACTCAAACAGGCATGCCTTTCGGAATACCAAAAGGCGCAAGGTGCGTTCAAAGATTCGATGACTCAC
+
AABCCFFCCBDBGGGGGGGFGGGHHHHHHGHGHHHHHHHHHHHGGGGGGHHHGHHHHHHHHHHHGGHHHHHHHHHHGHHG3FGFHHGHHFHFGFFFHHFHHHGGGFFHHHEFGFCGGHGHGGGGGGGGFHHGCHGGHHHHGGCGGGHHGHFCGGGHGHHHHGGGD?FGGGGGHHGGFGFGGFF9BFFGGGGGEEGGFFFHGFFGGGDBC@ECCEFFFFGFHFFFGGFGEBFFFGFFDFHGFFFGFFHGE>/?GHHGHHHHHGBGFDEHFGEHFFFHHFHGGCEHCEFGEE2HDFCHHDGHCHGDGGGHHFFGCCGCGGBGGFBEFGCBFFFFFA3A>3
@M02197:102:000000000-ALU3V:1:1101:15225:2321 1:N:0:1
TCTCAGCGCGTATCCTCCGCTTATTGATATGCTTAAGTTCAGCGGGTATCCCCACCTGATCCGAGGTCAACCTTGAGAAAAGCGTTTAACGGCCGAGGGCGCGCGTTCTCGCCAGCGGATAGTTTGCCACAACGCTGAGATAGACACGTCCCGCCGGGAGACTTCGAGGCAGGCACCGCGAGGTGCCACGCCCAATACCAAGCCAGGCTTGAGTGGTGAAATGACGCTCGAACAGGCATGCCCCCCGGAATACCAGGGGGCGCAATGTGCGTTCAAAGATTCGATGATTCAC
+
BCCABFFCCADBCGGGGGGGECGHHHHHGHHHHHHHHHHHHHHGGGGGHFHHGHGGHHHHHGHGGGGHHHHHH:HHGHHHHHHGGGGHGHGFGGGGGFGGGGGGGGGGGHGGGGGGGGGGGHGHFHGHHHHHGGGGGGFGGGGGGGGDFGGGGAGGFFFFFFFFFFFFFFFFBBEGFF;FFEBGGGFFGGFHHHGFF?GHHFFHGGHHHGHHHFHHHHHGHFGGGGFHGFGFHHHBFECGGGFFFHHEHHHHHGGGGGGEDHFHHGGEDHGGGGDGGFBGFFFFFFFA?AA3
@M02197:102:000000000-ALU3V:1:1101:11055:2527 1:N:0:1
TCTCAGCGCGTATCCTCCGCTTATTGATATGCTTAAGTTTAGCGGGTATCCCTACCTAATCCGAGGTCAACCTTTGAAAGAGTTTAACGGCTACGACCGCCCGCACTCCAAAGCGAATATGTATTACAACGCTTAGAGACGGACAGCTCGGCCGTAGACTTCAAGGCGCGCGGGAGCCGCGACGCCCAATACCAAGCGAGGCTTGAGTAGCGAAATGACACTCGAACAGGCATGCCCTTCGGAATACCAAAGGGCGCAATGTACGTTCAAAGATTCGATGACTCAC
+
AAAAAFF@D?A>E0GGG0EA?AA12AFHBDDDFF21FGHHFHB?//EAG121AAGCDD1GGAEE/@BBBG@9FHHBB9HHFFFB@FGH9GGGFCE@E@E@C@4FGC@<FG1?;FACGGGHHDB9?C1<>FCC;CFG:GF:ACCCGAA::@:CFC%FG=CBBFC9?CA/?9?9AE/;<;=@@@EB9@DFGFBBF?/;CGF@@HHGBF/B//>22FF9219%FGEFGEFGFEEFFFB7ABGGDD2AFF0GCFEA0001FGGAAFGABG3FA3FA1A1@33B1D>AAA1
@M02197:102:000000000-ALU3V:1:1101:14877:2610 1:N:0:1
TCTCAGCGCGTATCCTCCGCTTATTGATATGCTTAAGTTCAGCGGGTATCCCTACCTGATCCGAGGTCAACCTTTGAATAAAGATTTAACGGCCGCGGCCGCCCGCACTCCGAAGCGAATTGAAAAATCCACAACGCTTAGAGACGGACAGCTCAGCCGGAAGACTTTAAGGCGCGCGGAAACACCGCGACGCCCAATACCAAGCCAGGCTTGAGTGGTGAAATGACGCTCGAACAGGCATGCCCATCGGAATACCAAAGGGCGCAATGTGCGTTCAAAGATTCGATGAGTCAC
+
AAAA>DFAADA?EGGGGGGGGGGHHFHHHGF5GHHFFHHH5DBEGGGGFHHHHFAGF3FB@GFEGFFFHHHHHBFHHGHEHHGHBGHHB4EEFGF99>DCGCAA@FF@CH8F:CCE@<@?GBGC4B<GGHFHG;C/::CDGEBCF?AE/HEGFFC<BFD>1D;GFB1DF/@<:BB9BFFCDC/B/E>D>DFB;FF2AFFGCGFC?91>#11BB1BB1HGEBFF/>B/:A/E2;B9D11FAEFC?B#E02F2GHGCDGFA00AE1EBDE0GCFBGGFG3EAA1FCB3@1B11A>1
@M02197:102:000000000-ALU3V:1:1101:16767:2638 1:N:0:1
TCTCAGCGCGTATCCTCCGCTTATTGATATGCTTAAGTTCAGCGGGTAGTCCTACCTGATTTGAGGTCTAAACTAAAGAGTATTAGAGTGGAGGGAGCGAAAACTTATTACGCATTCCACTTAGACATTTAAGACGAGCCACAGAATGGCAACGTCCAAAGCTCATACATAGAAAACTAGGTATAAGAGTCTATATGACACTCAAACAGGCATGCCTTTCGGAATACCAAAAGGCGCAAGGTGCGTTCAAAGATTCGATGATTCAC
+
B@BBBFFBBBBBGGGGGFGGCGGHHFFHGFHHHGHHGHFGHHHGGGGGGBGHHHHHHGBGHHHFGHHH;HH<H7HEHHBGDGHH9HHHHGGFHGEEE>EFGEGFHGFHFEDFFFFG3FGHGHGDGF33FG?GFGHHHEHFHFHGHHHHGHGGGFHHHHHHHHEHEBHHHHHHHGHHHEHGGHGFHHHFHGHHHHHGHHHFGFHGDHHHFHHHHGHGGGGHHHHHCHGHFFGF8?.HHFGEC9EFEFGGGGGGGGFFFFFBFBBBA?
@M02197:102:000000000-ALU3V:1:1101:11525:2662 1:N:0:1
TCTCAGCGCGTATCCTCCGCTTATTGATATGCTTAAGTTCAGCGGGTATCCCTACCTGATCCGAGGTCAAACGTTGAGAAAAGGCTTCATGGACGCCAACGTAGAAGGGAGAGACGCAAATTGTGCTGCGCTCTACCACCAGTACGTTGGCCGCCAATCGCTTTCAGGCGAGTCCGCTGCGGGACAAGCGCCCAACACCAAGCAGTGCTTGAGGGTACAAAATGACGCTCGAACAGGCATGCCCCATGGAATACCAAGGGGCGCAATGTGCGTTCAAAGATTCGATGACTCAC
+
BABB?FFABBBBGGEGFGGGGGGHHHH5GHFHHHHHFHHHHHHGGGGGGGHBGFFHFFHHHHGEF?EGHEHHG:HHHHGEHHHFHHHHGHHFHHGGGGGEGGFFGHHGGFGDGGHGCCCDHFFHHGGHGCG9GGHFHFHGHHHHHGFFEHECEFFFGCECFFEEHEGGGHGGGGCGGGGGHGFFGEEAEF/A;GGFFFFFFFGFFFFBCBHHHHHGFFFB2FB+BFFFDFHHHFFGFAFCFEGBHHGFFFHG1BGA/E0BA?GCGHEGGCHGFAFFGGCGGFC3FDBFAAAAA
@M02197:102:000000000-ALU3V:1:1101:18539:2760 1:N:0:1
TCTCAGCGCGTATCCTCCGCTTATTGATATGCTTAAGTTCAGCGGGTATTCCTACCTGATCCGAGGTCAACCTGAAAAAAGTTTTAGAGGCGACCGGGTCCCTGGGCCCTTGAAACTCTACGCGTGCTCCGGAAAGCTCAGTGCGAAGAGGGTCCCTGGGACGCCGTCATTGTCTTTGAGACCAGTTGGTCTTGCGACCAACGCGGTCCAACACCAAACCCGGGGGTTTGAGAGAGGATAATGACGCTCGAACAGGCATGCCCTTCGGAATGCCAAAGGGCGCAATGTGCGTTCAAAGATTCGATGACTCAC
+
ABABBFFBBBDBGFGGGGGGGGGGGGFFFGFHHHGHHHGHGHHGFGGEGHGHHHHHHHHHGHEGGCGHHHHHHHHGHHHGFBDHHHHFFFGGGGG?B?ADHHGHHGHECEHHHHHFHHHHHEGGGGGGHGGGGGGHGB0AGHFHGGGFGGGGGGEGCFFFFFAGGBGHGFHHHHHHFFHHGFFFEAGBHFFFGGGHGG@GGGGGFHGGHGGEGGDFFFEGGGGGGHHGHHGHHHHFFABFF>BBGGFF1FGHFHHFG2GFGGGEFHDGFHHGHCHCCFE2EFBFHEE??HGFGGGGGEGCFFFFFFFABAAA
@M02197:102:000000000-ALU3V:1:1101:21380:2829 1:N:0:1
TCTCAGCGCGTATCCTCCGCTTATTGATATGCTTAAGTTCAGCGGGTAGTCCTACCTGATTTGAGGTCAGAGTCAAAAGGTTTTCTGCCACAAGGCAAGAAGGGTTCTGAGCGGGCTTGACGCGGAGCAAGGGACAAGACGAAACTTATTACGTCTGTCACGGATGCAAGCGATCCCACTAAGTCATTTGAGGCGAGCCGTGTAACCGGCAGGACGCCCATGTCCAAGTCCACGCCAGGTCATAAACCAGACGGGATTGAGATTTCATGACACTCAAACAGGCATGCCTTTCGGAATACCAAAAGGCGCAAGGTGCGTTCAAAGATTCGATGATTCAC
+
>ABBBFFAB?BBFFFFG4E2ECFGHH5AADHBBGHFFDDFFEGGGGGGEGHDFHHAGHHHGHHHG23?EGGHGHHHHHHGGBFFHHGGHHGFHHE1GHGGHBHEHEHFFH4C;<@C/?DHGG1D*5(?GG;F?FFGF;GGGCD?0CGHHB<FEGG7CF;HFD30;ACF<0A<CCCA1DFGBFFFGGGGFFGF>>=1A@B1G@<;;?FFFHGFFEEHGGFFGFFEFF1BBFFFB919B>3FHHFHGHF1FGGFFHDFG5FE5GHGHFHEHGGGGHFGHHHHHHGHHGF1AAFGDHFHFHCHHHECGGGHHHHEE2FGGGGGGGGGGGFFFFFFF?AA>A
@M02197:102:000000000-ALU3V:1:1101:18763:2928 1:N:0:1
TCTCAGCGCGTATCCTCCGCTTATTGATATGCTTAAGTTCAGCGGGTATTCCTACCTGATCCGAGGTCAACCTGAGAAAAATATAAAAGGTTAGACCGGCCCGACGAGACCTTGCAACTCCCCGCGTGCCTCGAAAGACTCGTTGCGAAGAGGGTCCCACGGACGCCGTCATTGTCTTTGAGACCAGTTGCGGCCGAGGCCCCAACACGGTCCAACACCCAACCAGGAGGTTGGAGAGAGGATAATGACGCTCGAACAGGCATGCCCACCGGAATACCAGTGGGCGCAATGTGCGTTCAAAGATTCGATGATTCAC
+
BBBBBFFBBBBBGFFFGFEGGGDFHHHHHGGFFHHHHBGHHGFGGGGGHGEHFFHHGHHHHHHEEG?FHHHHHHEHHHHFHHGHHHBFGGHHHEFHGEEE?@DCG?DC9DGHGFGGHHFFHHGGFGGGGFGHFFE?FFHGBEGFGGGGFEFADFEFFFHFGCGC?@DGDHHGGFFHFGFGFGFHGHCBGGGGGGGHFCADEFEGFGE?ABAFFFFF9EEFGHFHGFHHGHHHHHFHHHHHGGFFF1?EEE2HEHFHHFHGGFGAC?GECFHHBFGFECCF?EE2GHHHHGEEEEFGGGGGGGGFBFFFD5FBBBAA
@M02197:102:000000000-ALU3V:1:1101:17156:3209 1:N:0:1
TCTCAGCGCGTATCCTCCGCTTATTGATATGCTTAAGTTCAGCGGGTAGTCCTACCAATCTGAGGCCGATGAATTGAAATTAAATCCCTTCCTCTCTTCCAAAGAAGCGAGGCATGGGCGGGGTTCAGAAGCACTCCAACCAGCAAAACGTCGCGTCCAGCTCCTCGACCCTGCGCCTCTCCTCTCCGAAGTCCTGATATTATCAAAACCCGGCAGGGGAAGACGTGGGCGAAATAACGAGCTTTCGTCCGTGTTGCCTATCGAGTGGATGCGCGAATGCATTGCGAGGGAGCCACCGTGGAAGATGGCAAGACCCTCAATACCGATCCGCCAGCTTCCTCAACTAAATAAGAAAGCTGTCGTTCGAAACAATTCGCGGCCTTCAAACAGGCATGCTCCCCAGATTAGATCTGCCGGGAGCGCAAGGTGCGTTCAAAGATTCGATGATTCAC
+
BBBB3DFBBBBBGGGGGGGGGGGGHHGHHHHHHHHHHHHHHHHGGFGGGFBGHHHFHHFHHFFGFECEGGGHHHHHHFHHGHEHHHHEHHHEHHGHHHHH3GFGECCHGEFEGGHGHEHGG?CFGHGB0D/CCGHFFBGGDEHEFHFHFFFEGFFGAG?FGGGB/CADFFFFFFFAFFDBFFFFBFFF;A@EFEFFFFEFFBFFFFFFAADAF>@9>--;AD?FDEDFFFF;/EAA/992?B.BFFDB@.9...;/;../../9/BF-?@??900FFGGFA.;--//?EFG:.CC;.:0GFGC:00GBGD</.C/000D<..?A<-A/CEG@@/C@2FBFDHFGB3B33FHHFHFH@EEEEF?/GGGBB3FE/@CE?GAF55GBGDGFGFFEGGA0GFFBFFFD55DF3GFGFCEC2E2E24DGF?ECEFGFFGGFFFBGFFFFBFFA?A>A
@M02197:102:000000000-ALU3V:1:1101:10311:3295 1:N:0:1
TCTCAGCGCGTATCCTCCGCTTATTGATATGCTTAAGTTCAGCGGGTATCCCTACCTGATCCGAGGTCAACCTTTGAGAAAAGATTCTCCCCAAGGGGAGGTCGACCGGGGCTCGTGCACCCGTGTGTCCGATGCGTGTCCCGTGAAGAAACTCAGTGTACCGGGGGTCCAACGAGGCCGCCGTCATTGTCTTTGGGACGGGCGAGAGCCCCCCCCGAGAGGGGGCCTCCGCCAAACCGTCCAACACCAAGCCGAGGGCTTGAGGGGTGATAATGACGCTCGAACAGGCATGCCCTTCGGAATACCAAAGGGCGCAATGTGCGTTCAAAGATTCGATGACTCAC
+
ABBBA5C?D@DDGFGGGBEAEE2DGGCHHHFFHHHH5GHFHFHDEE0AFGHHFHHHHHFB@FCE?E1F3DGHHGHHGGEGF1BFHHHBHGFEHE/???EEGDFE@BD?CC/@DGG<GE5G;DFBAFG<DHDDG#DEHH:/CHGH857GHHFF8GFGBBCFFGGD9BBB9AFFFFDDBB.9@?@;/AF9BBB3;9AA;;FD=ABB;.-@EF9B;BGFGCGGGGDFD/CGFEHEDE?/;?HHECDFEFGGGGEE?AHHGGBGFGEEG2EEHGG@1FGEEFHG1AFHFHG31GGGEA0EE3GBHHHHGHGBGGFGEBGHHEEE?GGGGGGFGGGFFFDFFD5AAA>>
@M02197:102:000000000-ALU3V:1:1101:19184:3101 1:N:0:1
TCTCAGCGCGTATCCTCCGCTTATTGATATGCTTAAGTTCAGCGGGTAGTCCTACCAATCTGAGGCCGATGAATTGAAATTAAATCCCTTCCTCTCTTCCAAAGAAGCGAGGCATGGGCGGGGTTCAGAAGCACTCCAACCAGCAAAACGTCGCGTCCAGCTCCTCGACCCTGCGCCTCTCCTCTCCGAAGTCCTGATATTATCAAAACCCGGCAGGGAAAGACGTGGGCGAAATAACGAGCTTTCGGCCGTCGTGCCTATCGAATGGAAGCGCTAAGGCATTTCGAGGGAGCCACCGTGGAAGATGGCAAGACCCTCAATCCCGATCCGCCAGCTACCTCAACTAAATAAGAAAGCTGGCGTTCGAAACAATGCGCGGCCCGCAAACAGGCATGCTCCCCAGATTAGATCGGCCGGGAGCGCAAGGTGCGTTCAAAGATTCGATGACTCAC
+
B?AAAF4>DDA@EGGFGGFGEEDF5DGHGG55FEHCGEFH5B52AEEAFGFBFFB1F3EGF55G1EFG/EEDEGGF33@EF3E4FB@FFGGEGGBF?GGHF4EF3?FHGGGGD/CAFC0</-<-<<0<DD/C//CHHCBCFA.:CGCCF@FE??A?@B./=CFFGGF.-BBFBE--9ADFBF9F//BD-.;9BFFBBF/BF/FFFB/9A..9>-;--9.A..BF..:B;A/=B-.//AF;9-.BB99-;---9-/FB?ABBB/FF9B;9-9-//F;//9/--/.-;/.C9.9;.C-.9;000BBC0FFB0;/.?/0BFFE:-C.-@-?CGF1<C1<0CCG?1FFBFG1DF1G1FHECC//CF</CF0B21C/E//@@E/EE>10@GGGD1FFF?//FAA12AB2GGHEA/E/EE/B0AAA01D1HEEECFGGGGGFF1GB11FBFFD>11>>
@M02197:102:000000000-ALU3V:1:1101:20340:3399 1:N:0:1
TCTCAGCGCGTATCCTCCGCTTATTGATATGCTTAAGTTCAGCGGGTATCCCTACCTGATCCGAGGTCAAACGTTGAAAAAAGGCTTCATGGTCGCCAACGCGCAGGAGAGAGACGCAAATTGTGCTGCGCTCTACCACCAGTACGTTGGCCGCCAATCGCTTTCAGGCGAGTCCTCTGCAGGACAAACGCCCAACACCAAGCATTGCTTGAGGGTACAAAATGACGCTCGAACAGGCATGCCCCATGGAATACCAAGGGGCGCAATGTGCGTTCTAAGATTCGATGACGCAC
+
AAAABFFBB?DBGGGGGGGGG?EHHHHHHHHHGHGGHHEHHGHGFGGGGHHHHHHGHGHHHFFGGGEFHGHHGH-9HHHGGCEDEHHHBGHHGHFGFF9FGGCGC/?FEHGG/AFD?FDFHFH1@DGFHCCGC;0CHHHHHHC<EC:;CFGH?GCGABFGE@EFGGGBF?EHFGFFFFFFHHGFEE<FED;@FD6FFFHGFH;;CGF9FHHGFBF7GGGBHHGEEF7AEEGFEFBFFFFFFE/9ED2HHFCHGFB0/EGECEF1HGE0EA0A3133FGEAA11B1>1>>11A1
@M02197:102:000000000-ALU3V:1:1101:10407:3473 1:N:0:1
TCTCAGCGCGTATCCTCCGCTTATTGATATGCTTATGTTCAGCGGGTATCCCTACCTGATCTGAGGTCACCCGTAGCAATGGGTTTATTTTACGGCGTAGCCTCCCGAACACCCTTTAGCGAATAGCTTCCACAACGCTTAGGGGACAGAAGACCCAGCCGGTCGATTTGAGGCACGCGGCGGACCGCGGTTCCCAATACCAAGCGAGGCTTGAGTGGTGAAATGACACTCGAACAGGCATTCCCCCCGGAATACCAGGGGGCGCAATTTGCGTTCAAAGAATCGATGATTCAC
+
>1>>1B1>1AAD0FFF1BEEA001AAGH2222AFA1B22AA21//AECFFDBG1A0D1GEG2D21/B0:%BC#F@F#;FG1FG#9BEGFBDBEFGCEEEGF;F9/<3/<9B0CCFAA?BFF><@/?#@%?<GFGGCFF<FFHBFC99BBFG;GCG@.?;=@@F,/BBB000:6E.CA;.-9-@=@@@?=#@#EFCCC;0BE5;-A?@<9BEC=GCB9HFA%*G=F8>%GF?@F;D?1%CG3#/#EE/ED22FGBEACEEAEAEBFGDA00FCAB3B33BB311F@313F?A>1A
@M02197:102:000000000-ALU3V:1:1101:18112:3523 1:N:0:1
TCTCAGCGCGTATCCTCCGCTTATTGATATGCTTAAGTTCAGCGGGTATTCCTACCTGATCCGAGGTCAACCAATACAAAGTTAGGGGTTTAATGGCAGGAGCTACAGAGCCTAACAAAAGCGAGATAAAATTTACTACGCTCAGAGGACACTGTAGTTCCGCCGCTAATTTTCAGGAACTACAGGGTAGGCCGCTACAGGGTAGGGCCACCCGACCAGTAGATTCCCAACACTAAGATAGGCTTAAGGGTTGAAATGACGCTCGAACAGGCATGCCCACTAGAATACTAATGGGCGCAATGTGCGTTCAAAGATTCGATGACTCAC
+
?AAABFFABB>DEGGGGGGGGCGFHGHHHGHHGHHCHHFGHFFGGGGGHHGHHHHHHGHHHFHGGGAGHHHHGEHGHHGHHGGHHGGGAE/FHFFGHHGE?C/9:FGFHBFFEGGF2FFF2G00<<?FGHHHFHBGHF1<0?CCGFCEGHFF1>1<;FFFHGGGHHHHGFHBGDF1DFHF:CGBGHFG;FFF5HGGCBHHCHHHGAFBEGEAEFBEFDHFFFGFEGGHHGDG92HGB#F1GGHHGGFFGHHHGHHHGFEEEAG?GFFHGHHHHFFC0FEFBFE2CGFHHHHGGGGGFFBHE?EGHFF3GFF3ECFFFFFFFFAA1>1
@M02197:102:000000000-ALU3V:1:1101:19302:3612 1:N:0:1
TCTCAGCGCGTATCCTCCGCTTATTGATATGCTTAAGTTCAGCGGGTATCCCTACCTGATCCGAGGTCAACCTTTGAATAAAGATTTAACGGCCGCGGCCGCCCGCACTCCGAAGCGAATTGAAAAATCCACAACGCTTAGAGACGGACAGCTCAGCCGGAAGACTTTAAGGCGCGCGGAACACCGCGACGCCCAATACCAAGCCAGGCTTGAGTGGTGAAATGACGCTCGAACAGGCATGCCCTTCGGAATACCAAAGGGCGCAATGTGCGTTCAAAGATTCGATGACTCAC
+
ABBBBFFBBDDBGGGGGGGGGGGHHHHHHHHHHHHHHHHHBFGDEGGGFFGHFGHHHHHHHHHGGFGFH;HHHH:GEHHHFHFBGHHHHFD?EEEEE?DGCGGCDGGG;GHC@DDGGGCCHGGHHHGHHFHFFDGGCDGGGGGBFDDDCFGGGGGFGGHGGFGFFFGFFECBBDDFCFFFBCDFEEAE/EECFF;FBGGGHHHHHHF3FFFHHHHFGFFHHHGEE?AHEDGDGGDCBEGFFEFFGGHBFFGEFGHHGGEACFEDFHE2EEFAFGGFFFEFF4BFFFFFBAA>A
@M02197:102:000000000-ALU3V:1:1101:19928:3617 1:N:0:1
TCTCAGCGCGTATCCTCCGCTTATTGATATGCTTAAGTTCAGCGGGTAGTCCTACCTGATTTGAGGCCAGATGTCAAAATATGTCCAGATGCCGGTGAAAGCAAGGCTGAACAGTCATTTAGAGAGCAGTCGTATCAACAAGAGCGGTCCATCCGAAGATGATCCTCAGCGAAAGCTTATAACGCCAAGTCAAACCGCTCATGAAGAAGGGCTGCTAATACATTTAAGGCAAGTCGGTTTGCACCAACAAATGCCCAAGTCCAACTCTAGATATGGGTAATAAAACCCAAGTCTAGGTTGAGGTTTACATGACACTCAAACAGGCATGCTCCTCGGAATACCAAGGAGCGCAAGGTGCGTTCAAAGATTCGATGATTCAC
+
BCBBCFFBBBCBGGGGGGGGGGGHHFHHHHHHHHHHHHHHHHHGGGGGGHHHHGHHHHHHHHGHGHGGHHHHHHHHHHHHGHHHHHHGEHBGHGGEEEHHHHHHGGHHHHHHFHHHHHHGHHGHGGHHFHHFFCHFHHHHHGHHHCCACGEHHCFCD7GHHHHHGFHHHHGHHHGHHHHHHHHEEHHHGGFGGFGEFGGGGGHGEGHHGGGFFHGGFFGFFHGFHHHHEFFBACGGHGDHGFFGHGHHHHHHHFFHHBHHHEHFHFHFHHHFHFGHHDBGHGGGGHHHHHHEHHHHHHHHHFFFFHGHHFGHHHGHHHGHGGHHGHHGGE?GFHFHHHGHHGHHGGGGGHHHHFGGGHGGGGGGGGGFFFFFFFFBBBBA
@M02197:102:000000000-ALU3V:1:1101:20048:3650 1:N:0:1
TCTCAGCGCGTATCCTCCGCTTATTGATATGCTTAAGTTCAGCGGGTATCCCTACCTGATCCGAGGTCAACCTTTGAAAGAGTTTAACGGCCACGACCGCCCGCACTCCAAAGCGAATATGTATCACAACGCTTAGAGACGGACAGCTCGGCCGGAGACTTCAAGGCGCGCGGGAGCCGCGACGCCCAACACCAAGCGAGGCTTGAGTGGCGAAATGACGCTCGAACAGGCATGCCCTTCGGAATACCAAAGGGCGCAATGTGCGTTCAAAGATTCGATGACTCAC
+
CCCCBFFBCCCBGGGGGGGGGGEHHGHHHHGHGHHGHHHHHHHGGGGGHHHHHHHHGHHGHHHGGGGHHGGHHH:HHFHHEHGHHHHHGFGGGGGCFGGGGGGGGGGHHHHGGHGGCGGHHHHHHHHHHGGGGGGHHHHHGGGGGGHHHGGGGGGGGGHHHHFFGFGGGGFGGGCDAGGGGGGHFFHFGFEGFHGGGHHGHHFHHHGGGGHHHHHEGGGGHGGHHHHGFHHFEFFFFFFGHGHHFHFHGHGGGEEHFHHGEEGGGGGGGGGGGGFFFFFFFBBBBA
@M02197:102:000000000-ALU3V:1:1101:18796:3806 1:N:0:1
TCTCAGCGCGTATCCTCCGCTTATTGATATGCTTAAGTTCAGCGGGTATCCCTACCTGATCCGAGGTCAACCTTTGAGAAAAGATTCTCCCCAAGGGGAGGTCGACCGGTGCTCGTGCACCCGTGTGTCCGATACGGGGCCCGTGAAGAAACTCAGTGTACCGGGCGTCCAAGGAGACCGCCGTCATTGTCTGTGGGACGGGCGAGGGCCCCCCCCGAGAGGTGGCCTCCGCCAAACCGGCCAACACCAATCAGAGGGCTTGAGTGGTGAGAATGGCGCTCGAACTCGGATGCCATTTGGAATACAAAAGGACGCTATGTGCATGCAAAGATTCGATGTCTCAC
+
BBBBBFFBBDDDECFGGFE2AADHHFFHGFDHHGFFHHGGHHGGGG00AAAECGGHHFHHHHFE@E>GE3GFG3FDEEEDG2FEFHGHEGHGC?H/EE/EEEF?//B?@//<2FADHGE;0<07A<;GHHG#<:CD./+<GD//FC;GFF/5;HFFCF<BC@;-?#B/6ABB#3AD#;9-49;;0AAFFFFF%FBBAA.;--;9-94=AAA/;BFFCB0</;#//-9E?AB2AB#>/91$CAD9#5012@B10/B//@11BB1/10GBE@21FB///EB//FAA///001B01111D2D2222B11D200000111FB1113331F3DFA1B1>1111311AAA
@M02197:102:000000000-ALU3V:1:1101:16839:4013 1:N:0:1
TCTCAGCGCGTATCCTCCGCTTATTGATATGCTTAAGTTCAGCGGGTAATCTTACCTGATTTGAGGCCAGAAAGGAATACATAAAGAATTATGTATGTGTGTGTTTGTTTGGTAGCAGATGACAAAAGCACAAGATTTTTATGGGTTTGCCTTAACAAAAATCTATGGATGACACACATCCACTCATACTTTTAAGGCAAGGTGATACAAAGAGGCTAATCTCATCACCAAGCCCAAGGACCCGTTAAAAGAATTTTTCAAAAAAAAAAAAACCTTTTAATGGAGATATTCACGACACTCAAACAGGCATGCTCCGAGGAATACCAAGGAGCGCAAGATGCGTTCAAAGATTCGATGACTCAC
+
A>AAAF1>ADA0EGFGGGGGGGGHHHGHHGGGHHHHHHHHHHHGGGGGGHFDHHHHHHHHHHHGGHAFEGGHGHHHGHHHHHGHHHHHHHHGHEGFFGHHFHHHEGHHGHFEE1DEFHHE1>GF1FF0AFFH0<GEGFHHFGBEFFGGF(?FGF11GFFGBC<GFGF;#>C<<DC9GFHGFBEGHFFFFGGGFHHHHHH;GFHHHFDBHHHHGC<0;FFHHHH858HD8HGFFGGFFHGGDCC@F2HGD@2C0FHGB?/</GGGFGGGGGHGGGGEHFHHHHHHHGHHAGGGGHHGGGGHHHHGEHHHHHGGGGGHHHFHHHHGHHHGGGGCGHGHGCGEAFGBFGGGGGGFFFFFFFABAAA
@M02197:102:000000000-ALU3V:1:1101:16402:3941 1:N:0:1
TCTCAGCGCGTATCCTCCGCTTATTGATATGCTTAAGTTCAGCGGGTAATCTTACCTGATTTGAGGCCAGAAAGGAATACATAAAGAATTATGTATGTGTGTGTTTGTTTGGTAGCAGATGACAAAAGCACAAGATTTTTATGGGTTTGCCTTAACAAAAATCTATGGCTGACACTCATCCACTCATACTTTTAAGGCAAGGTGATACAAAGAGGCTAATCTCATCACCAAGCCCAAGGACCCGTTAAAAGAATTTTTCATAAAAAAAAACCTTTTAATGGAGATATTCACGACACTCAAACAGGCATGCTCCGAGGAATACCAAGGAGCGCAAGATGCGTTCAAAGATTCGATGATTCAC
+
>AAB>FF3@DDBGGGGGGGEGGGGHHHHHHGHHHHGHHHHGHHGGGGGHHHFHHHGHHHHHHHHGBFFGHFBHFHHHGFHFHHFBFG1FDGFFGHHHBGHHB?FGHHHHHGG?FHHFHGHFGHGHHHGEHHHGFHGHHGG/@DBCFFG7FFGFGGBFHHFEAGHHDGFGFEHHFH;FC0GHHGFBGHGFFGGGGHCCCGFEFF1GHHGGCGCDGFFGBFFG19BFF@A>BEGEGGGFE<+FEDB3GEGGFGBHG3DBG44/GEE?GEHHGEE4GFHGGBDEGFB5DCFE1DHGF5AFHGBFHHGBGGA0A1DEBDGFFGFGCHFHECG?CFBHBGGGCHGGCGEFGAGA4FDDFFF?BAA3
@M02197:102:000000000-ALU3V:1:1101:18366:4062 1:N:0:1
TCTCAGCGCGTATCCTCCGCTTATTGATATGCTTAAGTTCAGCGGGTATTCCTACCTGATCCGAGGTCAACCTGAGAAATAAAAGGTTAAACCGGCCCGACGAGACCTTGCAACTCCCCGCGTGCCTCGAAAGACTCGATGCGAAGAGGGTCCCACGGACGCCGTCATTGTCTTTGAGACCAGTTGCGGACGAACCACAACGCGGCCCAACACCCAGCCCGAAGGTTGGAGAGAGGATAATGACGCTTGAACAGGCATGCCCACCGGAATACCAGTGGGCGCAATGTGCGTTCAAAGAGTCGATGACTCAC
+
BB?ABFFB2D>AEGFFFGEFGCFGFHHHFGFBBGHHCHCHFHHGGGGGHHGHFHGFHHGHHHGDGGGHHGFGGHFFGH3F4FBGGCGFH+FFHGCEGCE/BCGGGG9HHEHFHHHFFAD@CCDGGHHHGBGGG6C5GE#E9A@$;9::?FE;CAFA@@BGCBGG=@DFC/9BFFFF>E7FEBFFFFFBBACGFGBBFFF<CC8GGEFGEFD0/DA9EFEDBFF;F1EC18B9FD@HBFBAE/E?;AA2GDA1FB100FEEAEE/A22FFFFABFFAA00FEBBB0EA001EDB3DDEA11B3BFFFAAAAA
@M02197:102:000000000-ALU3V:1:1101:23051:4200 1:N:0:1
TCTCAGCGCGTATCCTCCGCTTATTGAGATGCTTAAGTTCAGCGGGTATCCCTACCTGATCCGAGGTCAAACGTTGAGAAAAGGCTTCATGGACGCCAACGTAGAAGGGAGAGACGCAAATTGTGCTGCGCTCTACCACCAGTACGTTGGCAGCCAATCGCTTTCAGGCGAGTCCTTTGCAGGACAAACGCCCAACCCCAAGCAGTGCTTGAGGGTACAAAATGACGCTCGAACAGGCATGCCCCATGGAATACCAAGGGGCGCAATGTGCATTCAAAGATTCGATGATTCA
+
AAAAAB1>1>>>003B10E0FEA1D1F1B1111F2FFGHG221//AAA11211BBGDB0@110///?BFG;1/B>>9B91F0F;/@;B>>E;FH=>;<8A9GHEF%EC/:;3C;FCCGGCGHG<?@1<1@C0AFGHHEHEFFHGHGHHGHE#CCGFCHFGFFGFFFBBB?BFFFFBEFFGFGFEGB?>/C>@@F8F#EFFGFFFCGDHG0CG1@D2HHDFFFEA/BEGG?HFFFDFE0BBFFFFAGHGEB2D1B0ACE0AEEFCGHHGFA331FBGFFGGCFFFDBFA?AAA
@M02197:102:000000000-ALU3V:1:1101:17625:4245 1:N:0:1
TCTCAGCGCGTATCCTCCGCTTATTGATATGCTTAAGTTCAGCGGGTAGTCCTACCTGATTTGAGGTCAGAGTCTAAAGTGCGCGCTGGCGGGTTGTGAGCAGACTCAGAAGCAAGGGTCGAGACGAAACTTATTACGTCTGACACGGATGCAAAGAGATCCACTAAGTCATTTGAGGCGAGCCGTGTTACCGGCAGACACCCAAGTCCAAGTCCCACCCAGGTCGAAAAACCCGAGGGGATTGAGATTTCATGACACTCAAACAGGCATGCCTTTCGGAATACCAAAAGGCGCAAGGTGCGTTCAAAGATTCGATGATTCAC
+
AAAAAFFADDDDFGGGGGCGGGGHHH5FF55GGHCFBGFHHGGDCCGGE3FHHHHHHFHHGHGHGGHBBBFGFHHHEHHGGHGGG/EEGG@E?CEGGGDBGBC<C:B6B@DGGGEHGGFHGG9HGGFDDGEHHGFGBGGFHEFHEGGGCGGGGG04F7B<BFGFCFFFGGEDFGF0AFGGGC/FGA@FFCGCGDFFHGCFFGDFFC1;BHHFEEF?;CADEACFGFGGGFGECECHFFF;1AFHHFGGF2HFGGF1FGHHBGGEHHHHHHGF//EAFFFGHHHEGHHGEEGCFHHFEE0EA1FGGGGGEGGFFDFFFD1AAAA
@M02197:102:000000000-ALU3V:1:1101:10523:4271 1:N:0:1
TCTCAGCGCGTATCCTCCGCTTATTGATATGCTTAAGTTCAGCGGGTAGTCCTACCTGATTTGAGGCCAGATGTCAAGAATTATACACACAAGTGCGTATGGGGTATAGACAGCAGACTATTGTCCAAGTCCTGGCCACAAGCGAACTTGTGTCCTAAGCGAAATACTTATTACGCCTAGGGGAACCAGTGCAAAGACTAATCCAGCTCACATTTTTAAGGCGAGTCAATTCATCATTGACAAACGCCCACATCCAACATCCAAGCTTGGATTAACCAAACTTGGAGTTGAGGTTTTCATGACACTCAAACAGGCATGCTCTTCGGAATACCAAAGAGTGCAATTTGCGTTCAAAGATTCGATGACTCAC
+
BBBBAFF?2ADDGGGGGGGGGGGHHHGHGGHHHHHHHDFGHFFGGCEG1FHHHFFHFHHHFEFHGHEGGHHFFH4GFGFHHHEFGHGCG>EFFFBGG/EEGHEC/?F4GH3B?/F?30?F3GBFG3G3?F3FF22@0@FC<FGDDGCE9F#1<.CCFC<G8GC;CBGGEHFF<=<A/</CF1BGF.<C286=GDGFBB2FGFGGF?1>FBFBFFFFFECB0?3FF?BFD;B;BBFEHDFF9<<9E//34GFDCEFGF3B313GBFDBFBDE3GEGGF5F5F3CFGB2@@33A3G5D5HHEHGF5GHHHHHGHHGFFA2F2A22BGGHGFGB5HG5FFGBGGDF?GGGHGGGGGGGGGGFFFFFBFBBBA?
@M02197:102:000000000-ALU3V:1:1101:13238:4327 1:N:0:1
TCTCAGCGCGTATCCTCCGCTTATTGATATGCTTAAGTTCAGCGGGTATCCCTACCTGATCCGAGGTCAAAGACGGTAATGTTTTCTTGTTGGACGCGGGCCGGAGCCCCTCGAGAAGCGCAATGTGCTGCGCGAGAGGAGGCAAGGACCGCTGCCAATGGATTTGGGGCGAGTCCGCGCGCTGAGGCGGGACAGACGCCCAACACCAAGCAGAGCTTGAGGGTGTAGATGACGCTCGAACAGGCATGCCCCCCGGAATACCAAGGGGCGCAATGTGCGTTCAAAGATTCGATGACTCAC
+
BCCBCFFCBBBCGGGGGGGEGGGHHGBHGHHHGHHHHHHHHHHGGGGGHGGHHGHHGGGHHHHGGGGHHHHHHHGGGHGHHHHHHHH;HGHHGHHGGGGGGGGGGFCFGGHGGGCGGHHFGGGFFGFHHEHGGGGGFGGGGGGGGGGGGGGGGGFFFFFFFBFFFFFFFFFDBCFFFFGFGGFGGGGGGGGGGGGGGHGHHFGD:DHHHFGHHHHHHHFHGHHHHHHHHGGGGCEFGHHFGHHHHHCGGGGGGHHHHHGHFFGHGGGGCHHHHGGGGGGGCGGGGGGGFFFFFFF@BBBA
@M02197:102:000000000-ALU3V:1:1101:19312:4332 1:N:0:1
TCTCAGCGCGTATCCTCCGCTTATTGATATGCTTCAGTTCAGCGGGTAGTCCTACCTGATTTGAGGCCAGATGTCAAGAATTATACCCACAAGTGCGTATGGGGTATAGAAAGCAGACTATTGTCCAAGTCCTGGCCACAAGCGAACTTGTGTCCTAAGCGAAATACTTATTACGCCGAGGGGAACCAGTGCAAAGGCTAATCCAGCTCACATTTTTAAGGCGAGTCAATTCATCATTGACAAACGCCCACATCCAACAGCCAAGCTTGGATTAACCAAACTTGGAGTTGAGGTTTTCATGACACTCAAACAGGCATACTCTGCGGAATACCAAAGAGTGCAATTTGCGTTCAAAGATTCGATGATTCAC
+
A?AB3BC3A@DB?GFGGGCGGG?FHHHGFHHGHH5F5FGEFGHG0AAEEGGEBGEFFHHGHH5512BF111@GHHGFFBFGHFF4@4BFFGHA3BB/?EEGFHFE?GH4FFBG3GFGCG2BGFHG3FFHHDGF220@2FCCCEDGGGABFG78D2?C;>G?GC;<5DCGFHFFB.DC#CCD<11D;FGHBGCG1>1#CHGFFFFF?BFDDGF;FFGDEGD>/9D??2;BFFFFFDFEF4H7E7E/#?3433BHFGFB?B31FBF1GGF@4FHGAHGHHHGF3C3HGHCHHG?G5A5FEF55EBAF53HGHFGBGGGGDEEAA2EHHFGGGCFFHHCBGGHHGFA2EECGCFGBGA2FFFFFFFFF>BAAA
@M02197:102:000000000-ALU3V:1:1101:19311:4352 1:N:0:1
TCTCAGCGCGTATCCTCCGCTTATTGATATGCTTAAGTTCAGCGGGTAGTCCTACCTGATTTGAGGCCAGATGTCAAGAATTATACACACAAGTGCGTATGGGGTATAGAAAGCAGACTATTGTCCAAGTCCTGGCCACAAGCGAACTTGTGTCCTAAGCGAAATACTTATTACGCCTAGGGGAACCAGTGCAAAGACTAATCCAGCTCACATTTTTAAGGCGAGTCAATTCATCATTGACAAACGCCCACATCCAACATCCAAGCTTGGATTAACCAAACTTGGAGTTGAGGTTTTCATGACACTCAAACAGGCATACTCTTCGGAATACCAAAGAGTGCAATTTGCGTTCAAAGATTCGATGATTCAC
+
BBBBBFFBBBBDCGGGGGFGGGGFFHEFFHHBGHHHHGGGDFHGGGGGGHHHHHHHHHHHHHHGGGGEGFEHGGHHHHHHHHGHHHFHHGGGGHGHGFDFGHHG?EFHHHHHFHHHHHHHHHHHHHBGFGHHHFEGHHGHHHHGGGGHHHHHHBHHHGHHGGHFHFHFHGHHHHGGGHGHGEHGFGEGEBGHGGGCFFHGHGGFBGFGFBFGBGFBFEFFGGHHG:GHHGFFHFHHHFHFGGFF?:EBHGHFCF4EHHHHEFG3GHGG@BHBHHHEEGD5G3HHHHGHFBHDGFEGHHEHHGHHFGGHHHFHHEGHHGHGGGGHHHFHHHHHHGGHHFHHGHHCFEGGGGFGFGGGGGFFFFFFFABBBA
@M02197:102:000000000-ALU3V:1:1101:19897:4100 1:N:0:1
TCTCAGCGCGTATCCTCCGCTTATTGATATGCTTAAGTTCAGCGGGTATTCCTACCTGATCCGAGGTCAACCAGAAAAAATTGGGGGTTTCACGGCCGGGGGGGCAGCACCTAACAAAAGCGAGATAAAGAATTACTACGCTCAGAGGACTACTGCCACTCCGCCAATCGCTTTGGGGAACTACGGAGGCCGTAGAGTCCCAACAGTAAGCTGTGCTTAGGGGTTGAAATGACGCTCGAACAGGCATGCCCACTAGAATACTAATGGGCGCAATGTGCGTTCAAAGATTCGATGATTCAC
+
BBBBBFFBBDDBGGGGGG?EGEEFHHHHHHHHGHHHHHHHGBHGGGGGHHHGHHHHFDEFHBF1EEGHHFFGEEFFFB;/F+H9HGG/E:H;<FEC;GGGGEGFFCFFFFFFFFFFFCFBFGDDCACBFFFFFGFF9FFFFEFFGEFFFFFFFFGFFFFFFGHFGHHGFFFF8GHHDHGFEHHGGHGGGFFBB;HHHFFFFGHHHHHHHHFHHFGHGGGGGFFFGHHFHGFEFGFHEBFFHGHHHHHGHHFFHGHGHHGFGHCFGGGGGHFHHECE24GGGGG5FGFFCFDFFFF3A3>3
@M02197:102:000000000-ALU3V:1:1101:8860:4420 1:N:0:1
TCTCAGCGCGTATCCTCCGCTTATTGATATGCTTAAGTTCAGCGGGTATCCCTACCTGATCCGAGGTCAAAAGTGAGAAAATGGCTTAATGGATGCCGCTGTTGAGGGGCCAAGACGCAAAATGTGCTGCGCTTACTTCCAAAACACTGGCTGCCAATGACTTTGAGGTGAGTCTTTAAAAAAAGACAAGCACCCAACACCAAGCAAAGCTTTAAGGTACAAATGACGCTCGAACAGGCATGCCCCATGGAATACCAAGGGGCGCAATGTGCGTTCAAAGATTCGATGATTCAC
+
A?>AAFFBDB>AEGGGGGGGGGGHHGHHHGBFHHHHH5FGGFHGGGGGHBGHHHHHHHHHHHHGGGGHHHF:GGBFDGHFHH0GHFHFFHBCGDBCGECBEBFCGFG?#C0FGHC0DCCD@0DFG&FCGHCG?ADFB#<FB<G?FGHG?0/52CHH@CFHB2D2<GEB%2DCBGGGFGFGFF4F;ACFBC?>EC:EAF9E5HGF3GFGB439%9HHD9;BE;HDGFCGHHDHHHHHG5AHGFEEBHFFFHGFGGFEB22EGCDHGGE2GEFGGGGGGGGGGGFFFFFFFBBAAA
@M02197:102:000000000-ALU3V:1:1101:20719:4535 1:N:0:1
TCTCAGCGCGTATCCTCCGCTTATTGATATGCTTAAGTTCAGCGGGTAGTCCTACCAATCTGAGGCCGATGAATTGAAATTAAATCCCTTCCTCTCTTCCAAAGAAGCGAGGCATGAGCGGGGTTCAGAAGCACTCCAACCAGCAAAACGTCGCGTCCAGCTCCTCGACCCTGCGCCTCTCCTCTCCGAAGTCCTGATATTATCAAAACCCGGCAGGGAAAGACGTGGGCGAAATAACGAGCTTTCGTCCGTCTTGCCTATCGAATGGATGCGCTAATGCATTTCGAGGGAGCCACCGTGGAAGATGGCAAGACCCTCAATACCGATCCGCCAGCTTTCTCAACTAAATAAGAAAGCTGTCGTTCGAAACAATGCGCGGCCCTCAAACAGGCATGCTCCCCAGATTAGATCTGCCGGGAGCGCAAGGTGCGTTCAAAGATTCGATGACTCAC
+
BBBCCFFCCCCCGGGGGGGGGG?HFFHHHHHHHHHHHGGHHHHGGFGGGGHHHHHHHHHHHGHHGEGGGGGHFHHHHFHHHHHHHHHHHHHHHHHGHHHFHFDGF0FGFEFGGGHHHHHGGGGGGHGGHDGHHHHHHFHHGGGHHGHHHGHHGGGFFGGFFGGGGGGGGAGGGG?DFFFFFFFFFFFF=9>:FFFFFFB:F/FFF//BFADA;D;AD=AFE.9BA:DEAFFFFDEFFFDEDCD;/99..99..;/B/A9/FBB9;09-.-BBC90BB0;;.D;.?GEGEBC.CHECGHGCC0G/HFHFFHGFGDHBGD=...E.A<@?C?BF@C1FBHHHGD1BHFDB2EHHFGFFC?GFE0F/AGFGD3/?>/C@?DGFFEHFFGHFHGBFFEGEA0HFHHHHFHHHHGGEECFGGGGEEFB4CGEAEACDBFGFGGGGFFDFDFFA3A>3
@M02197:102:000000000-ALU3V:1:1101:13072:4806 1:N:0:1
TCTCAGCGCGTATCCTCCGCTTATTGATATGCTTAAGTTCAGCGGGTATCCCTACCTGATCCGAGGTCAAAGACGGTAATGTTGCTTCGTGGACGCGGGCCGCGCACCTCGAGAAGCGCAATGTGCTGCGCGAGAGGAGGCAAGGACCGCTGCCAATGAATTTGGGGCGAGTCCGCGCACGTAGGCGGGACAGACGCCCAACACCAAGCAGAGCTTGAGGGTGTAGATGACGCTCGAACAGGCATGCCCTTCGGAATACCAAAGGGCGCAATGTGCGTTCAAAGATTCGATGATTCAC
+
DDCDDFFCBBBCGGGGGGGGGGGHHHHHHHHHHHGHHHHHHHHGGGGGHHGHHHHHHHEHHHHGGGEHHHHHGHGGGHGGHHHHHHHHGHGGGGGGGGGGGFGGGGGGHHGGGHGHHGGGGGHFHHHEHGGGDGFGGGGGGHHGGGGGGGHHGHHHHHHGFFFGGDFFHFFFGGGFFDFFHFGGGGHHGDCFFFFGFFFFFGHGGHHHHHHHHGFGHHGHHHHGHHHGGGFFFFFHHHHGHHHHGGGGGGFHHHFFFHHHHGGGGGGHHHFGGGGHGGGFGGGGGGFFFFFFFA@BBA
@M02197:102:000000000-ALU3V:1:1101:15051:4938 1:N:0:1
TCTCAGCGCGTATCCTCCGCTTATTGATATGCTTAAGTTCAGCGGGTATCCCTACCTGATCCGAGGTCAACCTTAGAAATGGGGTTGTTTTACGGCGTAGCCTCCCGAACACCCTTTAGCGAATAGTTTCCACAACGCTTAGGGGACAGAAGACCCAGCCGGTCGATTTGAGGCACGCGGCGGACCGCGTTGCCCAATACCAAGCGAGGCTTGAGTGGTGAAATGACGCTCGAACAGGCATGCCCCCCGGAATACCAGGGGGCGCAATGTGCGTTCAAAGATTCGATGATTCAC
+
3ABB3DFADDDDGGGGGGGGGGGHHHHHFHHHHHHHHHHHHHHGGGGGFFHHHHHHHHGHHGHGGGGHHHHHHFBGFFHFDGF:EGGEFFFFFFDEGFC/FG2C?FDGBCFHGGHFBGFGCG9@/DG11>F<DFGFFGGGDED/CFFEGHHGFEHCACGEGGFADGGGGGGEA9CFDA:DDFDDBGFFFFFEEFBGCCG?FFCA;ADCB;EHDEF5FD;HFHGFFAFGGHGHHHGHHHEFGGGGGCGHHFHGF3HGEACGGGGHHHG?GEEFGGGGGGGEGGFFFFFFFBBBBB
@M02197:102:000000000-ALU3V:1:1101:20757:4972 1:N:0:1
TCTCAGCGCGTATCCTCCGCTTATTGATATGCTTAAGTTCAGCGGGTATCCCTACCTGATCCGAGGTCAACCTTTGAAAGAGTTTAACGGCCACGACCGCCCGCCCTCCAAAGCGAATATGTATCACAACGCTTAGAGACGGACAGCTCGGCCGGAGACTTCAAGGCGCGCGGGAGCCGCGACGCCCAACACCAAGCGAGGCTTGAGTGGCGAAATGACGCTCGAACAGGCATGCCCTTCGGAATACCAAAGGGCGCAATGTGCGTTCAAAGATTCGATGATTCAC
+
AAAA@31>>D>AEGGGGGGGGGGHHHHHHHHHHHHHHHHHHHHGGGGAFGGHHHHHHHHHHHHGGGG:HHHHHHGHBGDH4GHHBGFGF?///DFDDE/A@C?C/BCHGB1?9?BB9/98FA9>D$<FFE@BABABA0=GCG$::CEHHGCCGHGGG6GCFFAB>9AC??A@F/</CCDBEEEF@G/AGFBEEFE?EFFCG@9HHFEE9??F55?EBEECGA9FBBF@9HFHGGGGEBBFFF:FFFF5HGEE2GGHHHGGCEGHGBBCGGGGCGFFFFFDDA?AAB
@M02197:102:000000000-ALU3V:1:1101:9485:5030 1:N:0:1
TCTCAGCGCGTATCCTCCGCTTATTGATATGCTTAAGTTCAGCGGGTATTCCTACCTGATCCGAGGTCAACCTGAGAAAAATATAAAAGGTTAGACCGGCCCGACGAGACCTTGCAACTCCCCGCGTGCCTCGAAAGACTCGTTGCGAAGAGGGTCCCACGGACGCCGTCATTGTCTTTGAGACCAGTTGCGGCCGAGGCCCCAACACGGTCCAACACCCAACCAGGAGGTTGGAGAGAGGATAATGACGCTCGAACAGGCATGCCCACCGGAATACCAGTGGGCGCAATGTGCGTTCAAAGATTCGATGACTCAC
+
CCCCAFFABBBCGGGGGGGGGGGHHHHHHHHHHHHH5FGHGHHGGGGGHFFHHHGHGHHHHHHGGGGHHHGHHHGHHGHGHGHEFGFEHFHFFHHHG/>EEED:FFFFEGGGFE:HGHHHHHFGDFGFGHFHFBGGGGFFFGGEHG/@6EEGGFDGGGFFFGCFA?CD8FGFGG0HDBFG>94GHGC<BC0A=DFHGCGFFBFDCEFGHGFFFFFGEEADB5HGHHHHGHFFGHHHGGBFEGHHHEE1@GHHGHHGF5BHGBFCEEA2EBFHGCHHGFAFFCGAAEHHGGFEGHGGGGGFGGGFFFFFFFF>3AAA
@M02197:102:000000000-ALU3V:1:1101:9138:5095 1:N:0:1
TCTCAGCGCGTATCCTCCGCTTATTGATATGCTTAAGTTCAGCGGGTAATCTTACCTGATTTGAGGCCAGAAAGGAATACATAAAGAATTATGTATGTGTGTGTTTGTTTGGTAGCAGATGACAAAAGCACAAGATTTTTATGGGTTTGCCTTAACAAAAATCTATGGCTGACACTCATCCACTCATACTTTTAAGGCAAGGTGATACAAAGAGGCTAATCTCATCACCTAGCCCAAGGACCCGTGAAAAGAATTTTTCATAAAAAAGAACTTTTTAATGGAGATATTCGGTACACTCAGACAGACGTGCTCCGAGGAGTACCAAGGAGCGCAAGATGCATTCAAAGAGGCGATGATTCAC
+
>A>AAFF11>>AAGFGFFE00EE1FFFF22FBFGCBGA2DGHHF?//AEGFGAG1AFGFFFH1FFFG/FF0>1E>GHB1F1GHH@1GHHF1FFF2B2FHFC>F>0FHFCGGGHF112<GHHB11B00B0F0F0B0<1FGF0@9G:HGGC1DGFGFHFFGG;FFHHHBF0F0C:FFG0?A=0.<G0GD5DHHB5HB;<+:<E79GGFF7:;FF<FFGEG22FG3B#0;0/#0B/;9C<FA>9/A29&11>21>00BB22B1AGGDB122D1CFBB122B1FD@2@?/>/?222D1HFD122BF0A0/0CE///A0B1B12GFB11F00A00133EDFA13313D3FFAA111@FD3@>111>
@M02197:102:000000000-ALU3V:1:1101:10559:5216 1:N:0:1
TCTCAGCGCGTATCCTCCGCTTATTGATATGCTTAAGTTCAGCGGGTAGTCCTACCTGATTTGAGGTCAGAGTCAAAAAGGTATGCCAGGCCAATGAAGGCAAGACAGGTTGGTTCTGAGCAGGCGTACGCAGAGCAAGGGACAAGACGAAACTTATTACGTCTGTCACGGATGCAAGCGATCCCACTAAGTCATTTGAGGTGAGCCGTTTGACCGGCAGACACCCATGTCCAAGTCCAACACCTGGTCATAAACCAGATGGGATTGAGATTTCATGACACTCAAACAGGCATGCCTTTCGGAATACCAAAAGGCGCAAGGTGCGTTCAAAGATTCGATGATTCAC
+
AAABAFFBBBBBGGGGGGGGGGGHHHHHHHHHHHGHGFHFGHHGGGGGGHGHHHGHFHFHGFHHGHHHHHHHFGHGHHHGGHHHHHH3BGGFHHHHHGGHHHGGEFHHFFGFCFHHHEFEHHHHGCC@FGGGGGHGHHFFDFGGHC0>EGGGHGHHHHHHGFHHGHHHHGGHHGFHHHHGGGG0BFGGFGGGGHHHHH7FHHGGFGGHGGFGGGGHEGGBFEGFFHHHGFHHFFGFFHFFGGGHHHHGBFFHHFFFHHGHFGHG5HHFHHFHHHHHHGFBFFHGF3FFFEHGFEEEF?EHHHHHHHGGHHGGGEGHFHGFGGGGGGCGFGGGGAFFFFFFFB@AAB
@M02197:102:000000000-ALU3V:1:1101:16784:5146 1:N:0:1
TCTCAGCGCGTATCCTCCGCTTATTGATATGCTTAAGTTCAGCGGGTAGTCCTACCAATCTGAGGCCGATGAATTGAAATTAAATCCCTTCCTCTCTTCCAAAGAAGCGAGGCATGGGCGGGGTTCAGAAGCACTCCAACCAGCAAAACGTCGCGTCCAGCTCCTCGACCCTGCGCCTCTCCTCTCCGAAGTCCTGATATTATCAAAACCCGGCAGGGAAAGACGTGGGCGAAATAACGAGCTTTCGTCCGTCTTGCCTATCGAATGGATGCGCTAATGCATTTCGAGGGAGCCACCGTGGAAGATGGCAAGACCCTCAATACCGATCCGCCAGCTTTCTCAACTAAATAAGAAAGCTGTCGTTCGAAACAATTCGCGGCCCTCAAACAGGCATGCTCCCCAGATTAGATCTGCCGGGAGCGCAAGGTGCGTTCAAAGATTCGATGATTCAC
+
CCCCCFFCCCCCGGGGGGFGGGGHHHGHHHHHHHHHHHGGGHHGGGGGGHHHHHH1FFHHHHHHGGGGGGGHHHHHHHHHHHHHHHHHHHHHHHHHHHHHHHHHBFGHGGGGGGGHHHHGGGGGGHHHHHGHHHHHGFHHDGGHHHHGGGGGGGGGGGGGGGGGGGFFFFFFFFFFFFFFFFFFFFFFADFFFFFFFFFFFFFFF09FFFFFAFFFAFEFEFFFFE?F;EFAFEEFFFFFFDDFFF@.DDFFE?BFBFABFFFFB0BFC-?-F0FF;0GGGGGGGGGGGFFFEACCDHGGGHHHHHFHHHHFGGCBHDDACCGDC-@GFGFHHHFGFEC2FFFFGHHHHHGGFB2EGGCAGHHGGHEHFFHE>@GGGGGEB1G3GGBHGHHGHHGFGGHFHHHHHHHHHFF2FEFGGGGCFHHHGGGGGHGGGGGGFGGGFFFFFFFBABCB
@M02197:102:000000000-ALU3V:1:1101:17419:5272 1:N:0:1
TCTCAGCGCGTATCCTCCGCTTATTGATATGCTTAAGTTCAGCGGGTAGTCCTACCAATCTGAGGCCGATGAATTGAAATTAAATCCCTTCCTCTCTTCCAAAGAAGCGAGGCATGGGCGGGGTTCAGAAGCACTCCAACCAGCAAAACGTCGCGTCCAGCTCCTCGACCCTGCGCCTCTCCTCTCCGAAGTCCTGATATTATCAAAACCCGGCAGGGAAAGACGTGGGCGAAATAACGAGCTTTCGGCCATCGTACCTATCGAATGGATGCGCTAATGCATTTCGAGGGAGCCACAGTGGAAGATGGCAAGACCCTCAATACCGATCCGCCAGCTTTCTCAACTAAATAAGAAAGCTGTCGTTCGAAACACTTCGCGGCCCTCAAACAGGCATGCTCCCCAGATTAGATCTGCCGGGAGCGCAAGGTGCGTTCAAAGATTCGATGATTCAC
+
BBAABFFBBBBBGGGGGFGGGGGHFFBGHHHHFGDGFHHGHHHG?AAEFHBHHHFGHGHHHEHFFFGGGGGGHGHB3FGHHGFHHGHGGHHHGHHHHHHHGHFFFFCGCEGCGGHHGHHGFGG?AHHE0DCHBGHHBGFHFGHCCGFHGGAEGAAA@DFGGFFFFGDDC@DBBEF;.:AFFBFFFFFD-.@9//BBFFFFF9F/9B/BFFFAA;--99A:?F/B.AA?;ACA/;AF@BF#9;@?A@;-----9/9/9--;/9/000BGF@A9FBBFC0FB9.9=-FGEC:FG/00:0CB0GCGFG;/0BGGC<<<<0GD<..>.A<--CCC1?0<11C1DFGF22FDD2GDGG<1/CCCCEF0//G0GF1?/E/E>>///GBD0GBFF1FFDGA////012A1HF1B1D/EEE/EA00A0ABAFA00AAAFFCFGFBA111FFFBDB1>>>1
@M02197:102:000000000-ALU3V:1:1101:17589:5217 1:N:0:1
TCTCAGCGCGTATCCTCCGCTTATTGATATGCTTAAGTTCAGCGGGTATTCCTACCTGATCCGAGGTCAACCTAGAAAAAATAAAGGAGTCGACCGACCCGACGAGACCTTGCAACTCCCCGCGTGCCTCGAAAGACTCGTTGCGAAGAGAGTCCCACGGACGCCGTCATTGTCTTTGAGACCAGTTGCGGACGGACCACAACTCGATCCAGCGCCCCGACCAGAGGTTGGGAGAGAGGATAATGACGCTCGAACAGGCATGCCCACCGGAATACCAGTGGGCGCAATGTGCGTTCAAAGATTCGGTGACTGAC
+
A@AAAFBA111>0FGGGFAEFGAFHGGHGF2DGEHHBEGEGFFE//AAC2FGEFGHBD0DFBA?/EFEBGHFFF1G1D>0EGB1@F109F99/>>9#B@CGC;C#</E8HHB11FGH:GECGC-<CFHHF;/GCAF:GCAGGGCG@9?0;#.9/.CBFGGG@@;.@@@BFFF99BBFBFE=BEFFFF//@@F@@1>@=AFC<<9B?$+AA/#?E@/E@B;11FEB/E0;99D69B@GFHFF$EA/EEFF>/A111111FGF/AA///0A222110GF/FEA0011BFA0AAA1133GBGEEA>111BB3111>1
@M02197:102:000000000-ALU3V:1:1101:13246:5316 1:N:0:1
TCTCAGCGCGTATCCTCCGCTTATTGATATGCTTAAGTTCAGCGGGTATCCCTACCTGATCCGAGGTCAACCTTAGAAATGGGGTTGTTTTACGGCGTAGCCTCCCGAACACCCTTTAGCGAATAGTTTCCACAACGCTTAGGGGACAGAAGACCCAGCCGGTCGATTTGAGGCACGCGGCGGACCGCGTTGCCCAATACCAAGCGAGGCTTGAGTGGTGAAATGACGCTCGAACAGGCATGCCCCCCGGAATACCAGGGGGCGCAATGTGCGTTCAAAGATTCGATGATTCAC
+
BCCCBFFBCB@DGFFGGGGGGGGHGHHHHHHHHHHHGHHHGHHGGGGFHGHGHFHHHHHHHHHDGGFHHHHHHHHHHHHHGH;GGGGGHHH<HGGGGGGGGHHHHGGGGGGHGGHHHHHHGGGGGHHGHGHHHHHGGGGGGHHGGGGGGFHHHHHHHEHEGGGGGGGFGFFFFFGGACGDCCGGGGGGGGGFFFFHHFFGGHGGGHFFGGFHHGHHHHHGHHGBGGFGHHDHHHHHHHHGGFGGGF?HGEHHFFHGGGGGGFFHHHHGGGGFFFGBGGGGGGFFFFFFFBBA>A
@M02197:102:000000000-ALU3V:1:1101:19508:5378 1:N:0:1
TCTCAGCGCGTATCCTCCGCTTATTGATATGCTTAAGTTCAGCGGGTATTCCTACCTGATCCGAGGTCAACCTGAGAAATAAAAGGTTAGACCGGCCCGACGAGACCTTGCAACTCCCCGCGTGCCTCGAAAGACTCGTTGCGAAGAGGGTCCCACGGACGCCGTCATTGTCTTTGAGACCAGTTGCGGACGAACCACAACGCGGCCCAACACCCAGCCCGAAGGTTGGAGAGAGGATAATGACGCTCGAACAGGCATGCCCACCGGAATACCAGTGGGCGCAATGTGCGTTCAAAGATTCGATGACTCAC
+
CCDDCFFBCCCCGGGGGGGGGGGHHHGHHHHHHGHHHHHHHHHGGGGCHHHHHHHHHGHHHHHGGGGHHHHHHGHHEHGHHHHHHFGGFFHHHGGGGGGAFFFGFGGHHGHHHHHHHGGGGG:GGHHHGGHGGHHHHGHGEFGGGGFGEGGGGGEGGGGGGGGGGHHEHHHHFHHHHHGHHHGGGGGGGGGHGHFGGGFEGGGHHGGHGGFFGGGFGGFHHHHGGEFHHHHHFFHGGGHGGGGGGHHGHHHHHHHHHHGGFEFGHHHHHGHHFFGGGGGGGGHFGGGGHGGGGGGGGGGFFFFFFF@BCBA
@M02197:102:000000000-ALU3V:1:1101:6378:5319 1:N:0:1
TCTCAGCGCGTATCCTCCGCTTATTGATATGCTTAAGTTCAGCGGGTATCCCTACCTGATCCGAGGTCAAAAGTGAGAAAGTACGCTTTATGGGTACCAGTATAACGGCTTAGATCGCAAAATGTGCTGCGCTCCAAAGGCCAATATGCCGGCTGCCAATAATTTTAAGGCGAGTCCAGCCGCAGAGGGCAGGACAAACACCCATCACCAAGCAAAGCTTGAAGGTACAAATGACGCTCGAACAGGCATGCCCCATGGAATACCAAGGGGCGCAATGTGCGTTCAAAGATTCGATGATTCAC
+
AAAAAFFB@A>>AFGGDAEGEGEFAAFHDFGHHGH5AFFGHFBE?0AEFBDF3FHEFB35D5?1@01CFFGGCGEF8F;C9@B@EGGEFFFHFHF9F3?33F4:FHFEE<FG;;&F00C<C+3:@F:;@14CFCDFH<00F<<<GFGFF@>@1<11,@?C111;FGCGGHHGC<;/0;/<A1B0/?50EFB9F0AFFB>*FD2BBF1E#F@@BF1E1BB;1FGD2B9GFB0B9/>/F/A;1;1HGE00AA//01D2B2DD111GB/00E?E1B3D00EFGBFFGFG3EB1CB33FFFA>11>
@M02197:102:000000000-ALU3V:1:1101:23379:5319 1:N:0:1
TCTCAGCGCGTATCCTCCGCTTATTGATATGCTTAAGTTCAGCGGGTAGTCCTACCTGATTTGAGGCCAGATGTCAAGAATTATACACACAAGTGCGTATGGGGTATAGAAAGCAGACTATTGTCCAAGTCCTGGCCACAAGCGAACTTGTGTCCTAAGCGAAATACTTATTACGCCTAGGGGAACCAGTGCAAAGACTAATCCAGCTCACATTTTTAAGGCGAGTCAATTCATCATTGACAAACGCCCACATCCAACATCCAAGCTTGGATTAACCAAACTTGGAGTTGAGGTTTTCATGACACTCAAACAGGCATACTCTTCGGAATACCAAAGAGTGCAATTTGCGTTCAAAGATTCGATGACTCAC
+
CCCCCFFCCCBCGGGGGGGGGGGHHHHHHHHHHHHHHHHHHHHGGGGGGHHHHHHHHHHHHHHHGHGGHHHHHDFHGGHHHHGHHHHHHGGGHHHHGGGFFHHGAEGHHHGHHHHHHHHHHHGHHHHHHHGHHEFHHHGHHGHCGGGGHGHFHHHHHHEHGGGGHHHHGHHFHHGGGGCHHHGGHHGHHHHHGHGGHGGGGBHHHGFDFFGCFGHFEGGFCCGF3;BHHHHHHFFHFHHHEFFFFGGGBFEHHGHHHHGFCFHEGGFFGFHHFECEGHGFGHHEGHHHHHHEFHHGHGHHGFHGEHHHHHHHHHHHGHHGFGE3HGHHHHCHHHHHHHHHHHHGGGGGGGFGGGGGGGFBFFFFFBAAAB
@M02197:102:000000000-ALU3V:1:1101:22670:5389 1:N:0:1
TCTCAGCGCGTATCCTCCGCTTATTGATATGCTTAAGTTCAGCGGGTAGTCCTACCAATCTGAGGCCGATGAATTGAAATTAAATCCCTTCCTCTCTTCCAAAGAAGCGAGGCATGGGCGGGGTTCAGAAGCACTCCAACCAGCAAAACGTCGCGTCCAGCTCCTCGACCCTGCGCCTCTCCTCTCCGAAGTCCTGATATTATCAACACCCGGCAGGGAAAGACGTGGGCGAAAAAACGAGCTTTCGGCCGTCTTTCCTAGCGAATGGATGCGCTAATGCATTTCGAGGGAGCCACCGTGGAAGATGGCAAGACCCTCAAGACCGATCCGCCAGCTTTCTCAACTAAATAAGAAAGCTGTCGTTCGAAACAATTCGCGGCCCTCAAACAGGCATGCTCCCCAGATTAGATCTGCCGGGAGCGCAAGGTGCGTTCAAAGATTCGATGATTCAC
+
CBCCCFF@BBBCGGGGGBEEGGCHGHDGHHHHHHBHHFHHHHGGFGGGFHFFGHHHGHHGHHHFEGF??EGDHHHHHHHFHHHGHHGHGHHHHHHHHHFHGHFFHGHHGDGGGGHHGHHGGC-ACFFHGHHGEHHHHBCCDCGHGGFHGGGGGGGGAG.FGGGGGGFDFDFFFFFFBDAFFFFFFFFF=A>9BFFFFFFFBBBBFF/;.A.@;--:9-..9.BB..DAA9=>A;#A:/;//99/D@--.A./;9//.A...BFF9/FCC--9/000000BC;/9-:B.C9.9.C;?EG0:0GG:GCGF;</C<ACCBDD<.<AA@<>?CC0GGEBGBHFFHGFGHHG?3FFHHGFC</</<0FF?GFGHHCE>/E/CD?A2AGGHGEBFGGF3FGGGE25HHFA5FEEB1EGGCGGFDF?GFFHHGGCGHFEAGGBFECB4FFFFFF>33A3
@M02197:102:000000000-ALU3V:1:1101:16587:5475 1:N:0:1
TCTCAGCGCGTATCCTCCGCTTATTGATATGCTTAAGTTCAGCGGGTAGTCCTACCTGATCTGAGGTCTATCACAAGAGTCCGCTCGCAGAGCGAGGGCGGTTTCAAGGAAGCCTGCCGTCCCAAGGTCGAGCGATACATATCACGCAGGACAAAGGGCCGCAAGGCCACCGATGCATTTGAGGCGAGCCCGGCAAGGGGCAACACCCAAGTCCGACCCCCCCGTGCAGGACACGAGGGGACGAAAGCTGACGTGACACTCAGACAGGCATACCCTCCGGAATACCAGAGGGTGCAAGGTGCGCTCAAAGATTCGATGATTCAC
+
AAAA1B1>11>>0FGG1A0E0A01D12FG2DEEG2A122AGFG?AE/AAFDDE21GBFHFFDF21FHFHDDFBDE@GFFHDFEEEG??/>@E>EE?E<3CG/@C:HFFHHFFFF99F0<<<CFFH>;1<AA:.9/CACFHHHFHFCC@/9AFGFFAFBA7FAB:99AEF-AFB/FF;BBFF:----99-@AF:FF;FFFFA-9A-FFFF4@@9E@?@@/@EE=B0FGEEHG/FEEFHEE/;EF:FBBEF>0/FFD1A11FA2A11F1GGFB/A/GCEFG2F21B1BG00A0BB11GCEEEF0B1GBGABGGGFFFBDDD1>>11
@M02197:102:000000000-ALU3V:1:1101:19180:5550 1:N:0:1
TCTCAGCGCGTATCCTCCGCTTATTGATATGCTTAAGTTCAGCGGGTATCCCTACCTGATCCGAGGTCAAGAGTGTAAAATGTACTTTTTGGACGTCGTCGTTATGAGTGCAAAGCGCGAGATGTACTGCGCTCCGAAATCAATACGCCGGCTGCCAATCGTTTTGAGGCGAGTCTACACGCAGAGGCGAGACAAAACACCCAACACCAAGCAGAGCTTGAAGGTACAAATGACGCTCGAACAGGCATGCCCCATGGAATACCAAGGGGCGCAATGTGCGTTCAAAGATTCGATGATTCAC
+
ACCBBFFBCCCCGGGGGGGGGGGFGHCHHHCHHHHGHHHHCHHGGGGEFHHHHHHHHHHGHHHAEGGHHHHHG@FFGHHHHHHHHHHHHFFCHHEGGGEFGGGH:HB9FDGHHDFHGGGGGGGHHHHHHHGG;GGHHHGGHHHFGHEGCGGGGGGHHHHGGGEHGGGGGEFFGGGHFFFGFHFGGFGHGHGBDHFFGGFFGFFHGHGFFFFHFGCEFFHHFFFB5FFHGE?EDGGHHFGHHHFHHFFEFE1B5DEHHHHFHGHHG?GGGGHFFHGFEEGFBGFGGGGFFBFFBFFF?BAAA
@M02197:102:000000000-ALU3V:1:1101:21231:5556 1:N:0:1
TCTCAGCGCGTATCCTCCGCTTATTGATATGCTTAAGTTCAGCGGGTAGTCCTACCTGATTTGAGGTCAGAGTCAAAAGGTTTTCTGCCACAAGGCAAGAAGGGTTCTGAGCGGGCTTGACGCGGAGCAAGGGACAAGACGAAACTTATTACGTCTGTCACGGATGCAAGCGATCCCACTAAGTCATTTGAGGCGAGCCGTGTAACCGGCAGGACGCCCATGTCCAAGTCCACGCCAGGTCATAAACCAGACGGGATTGAGATTTCATGACACTCAAACAGGCATGCCTTTCGGAATACCAAAAGGCGCAAGGTGCGTTCAAAGATTCGATGATTCAC
+
BBBBAFFADBDDGGFGGCFCEFGFEGFHHHGBGHGHHHHFDGFEGGGGCFHGFFHFHHHHHHHBFGHHHHHHFHHFBGGEFDGGHHGHHGHGEHHHHGGGHGFFHHHFHEFBFGGGGFGHHFGGGGGGHHHFFHGGHHFGGGGCFHHHHHGHGHHGGEHHHHGBGHGHHFEGFHGAHHHGFHGGHFGEHFGGGGFF@@BGGHGGFCFGHGDGCBGHHHHBHGEFGFHGGEEGGHGHHGHHHHHGFHHAG/CGGHHHFHHHHHEFBHHHHGGBFDHHHHEDFBHHHHH?EFEHFHHGG/EHFHGGGGGHHGHECECECGGGDGGGGGFFDB1FD1AA1>
@M02197:102:000000000-ALU3V:1:1101:19444:5654 1:N:0:1
TCTCAGCGCGTATCCTCCGCTTATTGATATGCTTAAGTTCAGCGGGTATCCCTACCTGATCCGAGGTCAAGTCATAAAAGAGCTTACTGGACGCTGATCCACCAAACTTCAAGAAACGCAAATGTGCTGCGCGAGAAGCTGGCACGACCGCTGCCAATGACTTTGGGGCGAGTCCGCGCATAAAGCGGGACAGACGCCCAACACCAAGCAGAGCTTGAGGGTGTAAATGACGCTCGAACAGGCATGCCCCACGGAATACCGAGGGGCGCAATGTGCGTTCAAAGATTCGATGACTCAC
+
CCCCCFFBCCCCGGGGGGGGGGGGHHGHHHHHHHHHHHHHHGHGGGGEHHHHGHHHHHHHHHHGGGGHHHHHHFHFFHHFEFHHHGHHHEHHFEGGGHHHHHHHEHHHHHHHHHHHHGGGGGHHHHHHHHGGGGGGFHHHHGGFHGGGGGGHHHHHHHHFHGHHHGGGGHGGGGGGFHHHGFGGGGHHHHGGGFFGGHFGHFGGHHHHHHGHHHGHHHGHHGHHGHHGFGGGHHGHHHHHHHHHGGFGGGHHHHHGHEGGGHGGGGGHHHHGGFGHGGGGGGGGGGFFFFBFFCCCBB
@M02197:102:000000000-ALU3V:1:1101:9026:5724 1:N:0:1
TCTCAGCGCGTATCCTCCGCTTATTGATATGCTTAAGTTCAGCGGGTAGTCCTACCAATCTGAGGCCGATGAATTGAAATTAAATCCCTTCCTCTCTTCCAAAGAAGCGAGGCATGGGCGGGGTTCAGAAGCACTCCAACCAGCAAAACGTCGAGTCCAGCTCCTCGACCCTGCGCCTCTCCTCTCCGAAGTCCTGATATTATCAAAACCCGGCCGGGAAAGACGTGGGCGAAATAACGAGCTTTCTTCCGTCTTGCCAATCGAATGGATGCGCTAATGCATTTCGAGGGAGCCACCGTGGAAGATGGCAAGACCCTCAATACCGAGCCGCCAGCTTTCTCAACTAAATAAGAAAGCTGTCGTTCGAAACAGTTCGCGGCCCTCAAACAGGCATGCTCCCCAGATTAGATCTGCCGGGAGCGCAAGGTGCGTTCAAGGATTCGATGACTCAC
+
AAAAA5FAB2>DEA5BGAEEFE2GHBFGCHHG5FGFFGHHHHHGGGGGEFHFGF3GFGHFGHBB1FGGGECGHHHFHE3FGGHHHGFHGHHHGFHHHH34FHFFFFHFC?E//??GFEFGCCC@ACFE0DF/GFC/CF/:DCC./GFBF-FE--9;9FF/FBBB//.9-A-/9A--:DD/B:99F/FA@.BA/FF//;BF/;99/FF/A.;B9--9----../;.ADE-.;;/-AFBF9A//;/9;-----;-9//-;/B/FFBB/9;---?B;;90F;9..F.@C/.C9.....-CFFGC0;/0FC;0FBGC.<<0BBEC<CCC--@</0?10FFD<12GFF?2BHFDD><GBB/B/?EE0E/?2BF2F>/EEGGEEE/GGHF@B1FHGBFBFCAEE0FFFFBFBDG1EEAE/E/E0E0GFCGBEEE0HFBGGFB1GBCCCDD1DBAAA1A
@M02197:102:000000000-ALU3V:1:1101:18007:5742 1:N:0:1
TCTCAGCGCGTATCCTCCGCTTATTGATATGCTTAAGTTCAGCGGGTAGTCCTACCTGATTTGAGGTCAGATGTCAAGAATTATACACACAAGTGCGTATGGGGTATAGAAAGCAGACTATTGTCCAAGTCCTGGCCACAAGCGAACTTGTGTCCTAAGCGAAATACTTATTACGCCTAGGGGAACCAGTGCAAAGACTAATCCAGCTCACATTTTTAAGGCTAGTCAATTCATCATTGACAAACGCCCACATCCAACATCCAAGCTTGGATTAACCAAACTTGGAGTTGAGGTTTTCATGACACTCAAACAGGCATACTCTTCGGAATACCAAAGAGTGCAATTTGCGTTCAAAGATTCGATGATTCAC
+
AABBBFFBBB>AEA5GGGECGGGGHF5GHFHGG555FAGGHFHDGGGCGHHHHHHHHEHHHHHHEHHBECGHEFGDHHHHHFFHHHHHHGGGHHHHGGGFFBGGGGFFH4G4FHHEBGBHBD1GGHHFHHFHHGFEGFFFHFEF?@CHHFGCHGHHFHAGHG<GGDHHDGHHHHEDGHFHHEDGGGGHGH7GDGFGGGGEGGFFHGGGFFFB1;GBFFFGGCGFG>;HFFHFFFFF2BF0;EFEGFEGDG1G1CEFFHGCGHFB/DEHGBHBHEHAHHFFEB1EF@0CHFHFHHGHHFGDAD1GAFBDB1FFB22F21FACGGFFFHBGG0AA1D0FGDBHFFEEEE1FGFFDGGABCFFBF1BF>A>11
@M02197:102:000000000-ALU3V:1:1101:17990:5759 1:N:0:1
TCTCAGCGCGTATCCTCCGCTTATTGATATGCTTAAGTTCAGCGGGTAGTCCTACCTGATTTGAGGTCAGAGTCAAAAAGGTATGCCAGGCCAATGAAGGCAAGACAGGTTGGTTCTGAGCAGGCGTACGCAGAGCAAGGGACAAGACGAAACTTATTACAGCTGTCACGGATGCAAGCGATCCCACTAAGGCATTTGAGGTGAGCCGTTTGACCGGCAGACACCCATGTCCAAGTCCAACACCTGGTCATAAACCAGATGGGAGTGAGATTTCATGACACTCAAACAGGCATGCCTTTCGGAATACCAAAAGGCGCAAGGTGCGTTCAAAGATTCGATGACTCAC
+
ABBABFBAD@ADF4FBGB2?ECAHHH5GFHCDGGFFGG55GGHCGGGEAFHHHHHHHHHHFFGHGGHHGCFGDG3G4DEAEHHFFFHH3?CFHFFF3?33CCC/0E30F?FF?EAFGFF1B1FA?C6>/<B0@9CGHFFG0;>C0F:HD:0C@HGDDF=D##GF..0C9AGGGF/:0CA111)AFFGFGEF#GFFGFGGHFG9GC/FFAD4A>BEBB4@;AF/FF??'?%?33?;;#E?73FE?BB34BB3FGE3GB3DBHFFD55@5GHHBG5GDGDEDB5A5GFHHGHHHHGEAA223HHHFGF25FH?GGGEGDCGGGEE4GBBGEAEABBFFFFFFDAA3AA
@M02197:102:000000000-ALU3V:1:1101:9598:5798 1:N:0:1
TCTCAGCGCGTATCCTCCGCTTATTGATATGCTTAAGTTCAGCGGGTAGTCCTACCTGATTTGAGGCCAGATGTCAAGAATTATACACACAAGTGCGTATGGGGTATAGAAAGCAGACTATTGTCCAAGTCCTGGCCACAAGCGAACTTGTGTCCTAAGCGAAATACTTATTACGCCTAGGGGAACCAGTGCAAAGACTAATCCAGCTCACATTTTTAAGGCGAGTCAATTCATCATTGACAAACGCCCACATCCAACATCCAAGCTTGGATTAACCAAACTTGGAGTTGAGGTTTTCATGACACTCAAACAGGCATACTCTTCGGAATACCAAAGAGTGCAATTTGCGTTCAAAGATTCGATGATTC
+
>AAA3DFBBBDBGGGGGGGGGGCHFHHHFHGGCHHHHHHH5FFEFGGGGHHGGHHHHHGHHGHGGHGGHHFHHFGGGGHEHHHHHEGHHEFEHGFHEFGGHHHGFGHHHGHHHHHHHHHHHHHHHHGHGHHHHHHHHHGHHHHFGGGHHGHFFHHHFHHHGGGGHHHHHHHHGHGGGHGFHGGFGHGHHBGGFGGGGGGHGGEFHHFFBFGGGGGGHGFF0FFHGHHHHFDFHFFHFFFFGGGGFGGHHGBGHHGFHHHHGHHHGHGGGHFHFGGEHGGDHFGFGHFFHGGGGAD5BHHGBFHGGHCFHHHHFFGFHGHGCE?FBFHGFFBFFGBHHEF5FHG?GGGGGBGBGBGGFFFFFFFBBBBB
@M02197:102:000000000-ALU3V:1:1101:23439:5817 1:N:0:1
TCTCAGCGCGTATCCTCCGCTTATTGATATGCTTAAGTTCAGCGGGTATCCCTACCTGATCCGAGGTCAACCTGAAAAAAGAGGTTGGACGGCACACTCCGACCGGCCACCGACGCGAGACAGATGCCACAACGCGAGGGGACGGACGGCGTGGCCGGCGACATTGGGGCGGGCGGCTAGAAGCCGCGGCGCCCAACACCCAGCCGGGCTGGATTGGTTACAATGACGCTCGAACAGGCATGCCCCCCGGAATACCAGAGGGCGCAATGTGCGTGCAAAGATTCGATGATTCGC
+
?AAAAFF?1>>>AFGED00AEEA1FDFFGD22AFBG1GHEFBB///EAFB2BBFCGFB0FGFE//>FFHHHACB0GFHHGE/>/>B0@BGFEE9@GH0<CCCCCCCG@CGGC@=FFGCFFCFHFC;FFFHHACGG@FFB;-.A@@@@?B@E@?@@FFE@FB@--B@@@?@-??FFFF:-F4;@-=9--?3A-.ABAC#GGGG7CC7E70HFG70<;<0$=$0</FCBAF29;BG;F0<;0<//;/F/HFHGD111CGFCEAE?FHHHEEE001B1FA3GEB111FFF>1AA>11
@M02197:102:000000000-ALU3V:1:1101:21017:5858 1:N:0:1
TCTCAGCGCGTATCCTCCGCTTATTGATATGCTTAAGTTCAGCGGGTAGTCCTACCAATCTGAGGCCGATGAATTGAAATTAAATCCCTTCCTCTCTTCCAAAGAAGCGAGGCATGGGCGGGGTTCAGAAGCACTCCAACCAGCAAAACGTCGCGTCCAGCTCCTCGACCCTGCGCCTCTCCTCTCCGAAGTCCTGATATTATCAAAACCCGGCAGGGAAAGACGTGGGCGAAATAACGAGCTTTCGTCCGTCTTGCCTATCGAATGGATGCGCTAATGCATTTCGAGGGAGCCACCGTGGAAGATGGCAAGACCCTCAATACCGATCCGCCAGCTTTCTCAACTAAATAAGAAAGCTGTCGTTCGAAACAATTCGCGGCCCTCAAACAGGCATGCTCCCCAGATTAGATCTGCCGGGAGCGCAAGGTGCGTTCAAAGATTCGATGACTCAC
+
BCBCAFFBCBBCGGGGGGGGGGGHHHCHHHGHHHHHHHHGHHHGGGGGGHHHHHHHGHHHHHHGGGGGGGGHFHHHHHHHHHHHHHHHHHHHHHHHHHHHHHFHHHHGGGGGGGGGHHHGGGFGFHHHHHHGHHHHHHHHGGHHH/CFFGGEDAGC?CDGGGGGGGBDCFFFFFFFFFFFFFFFFFFFFFFAFFFFFFBFFFEFF/9BADDCCF>BFD??E?FFFFFFABFFBEEFAFFFFDDFFBB.DDF;..FFFFFFFFFBFFFFD@@BFFFBEFGFEDFEGFBEEF?FGHEFDGCC0CC0HHFFHFFHFGHGGDGCAAFGGCGCFFHGFFC2EHFFGHFHGHHHHHHHHHHHGGGDCHHGGHHGHHGF@?GGGFCEF1FCHHFHHHFBFHGCGCGHHHHHFFHHHF0EECEGGGGGGHHCHGGGGGGGGGFCGGGGFFFFBFFCCCBB
@M02197:102:000000000-ALU3V:1:1101:21080:5641 1:N:0:1
TCTCAGCGCGTATCCTCCGCTTATTGATATGCTTAAGTTCAGCGGGTAGTCCTACCTGATTTGAGGTCAGAGTCAAAAGGTTTTCTGCCACAAGGCAAGAAGGGTTCTGAGCGGGCTTGACGCGGAGCAAGGGACAAGACGAAACTTATTACGTCTGTCACGGATGCAAGCGATCCCACTAAGTCATTTGAGGCGAGCCGTGTAACCGGCAGGACGCCCATGTCCAAGTCCACGCCAGGTCATAAACCAGACGGGATTGAGATTTCATGACACTCAAACAGGCATGCCTTTCGGAATACCAAAAGGCGCAAGGTGCGTTCAAAGATTCGATGATTCAC
+
ABB?AFFBBBBBGGGGGGGGFGGHFHHHCGFFHHHFBGHH55FF?EGCGHHHHHHGHHBDHHHHEGHHHHFHEEDGF3GEFGGFHHFHHHHHHGGHHHGC3GFEHHHHHHGHCFGGGGG;HGGGGGCFHGHGGGGGEDFGGFEFFFHGHHHHGHHHGHHGHGGHGCGGHFGCCAEGDBFGGGGGGHGHGEEFFFFGGGFFGFF6;FGHFFF?GGGFGFGGFBCHFGFHGGEFGFFGDHHHHHEHH:HGHEEDFHHHGHFHFHGHGFFBGHHHFBFFDGEFGGHGEFGE0GGGEHHHHHEFHHGFEAEE5FHGGEGAGFDGGCGGGGFFFDFFF@BBBB
@M02197:102:000000000-ALU3V:1:1101:7548:5908 1:N:0:1
TCTCAGCGCGTATCCTCCGCTTATTGATATGCTTAAGTTCAGCGGGTATTCCTACCTGATCCGAGGTCAACCTGAAAAAAGTTTTAGAGGCGACCGGGTCCCTGGGCCCTTGAAACTCTACGCGTGCTCCGGAAAGCTCAGTGCGAAGAGGGTCCCTGGGACGCCGTCATTGTCTTTGAGACCAGTTGGCCGGTGAAGGCCGACGCGGTCCAACACCAAACCCGAGGGTTTGAGAGAGGATAATGACGCTCGATCAGGCATGCCCTTCGGAATGCCAAAGGGCGCAATGTGCGTTCAAAGATTCGATGACTCAC
+
BBBBAFFA2A>2EGGGGGGGGGGHHHHHFHHHFGHHHFGHDHGGGGGGGHFHHHHGHHEHHHHGGGGHHHHHHH3GGHHCF@DFFBFFBF9G9GEGA<?<GE1;BFHHCCBB<91?GBGBHECGECDGHHFC;<<GF;CBCCCFFBDEBGCAAFEG9:A;;F<@BBBDFHFG<FFFBF1<ABEFF/FF@BGFG@1G?<:/AC/CEEEHHGGEB?AF/>9F;/@@G?FB1BGHHFEBBDFFHGBFFE>A///1A0GFHFAHGGGE/B/0221CHFHFGFEAAA?BGHGE0?CGE133B3AAB11FFFB1111111
@M02197:102:000000000-ALU3V:1:1101:7565:5924 1:N:0:1
TCTCAGCGCGTATCCTCCGCTTATTGATATGCTTAAGTTCAGCGGGTATTCCTACCTGATCCGAGGTCAACCTGAAAAAAGTTTTAGAGGCGACCGGGTCCCTGGGCCCTTGAAACTCTACGCGTGCTCCGGAAAGCTCAGTGCGAAGAGGGTCCCTGGGACGCCGTCATTGTCTTTGAGACCAGTTGGCCGGTGAAGGCCGACGCGGTCCAACACCAAACCCGAGGGTTTGAGAGAGGATAATGACGCTCGAACAGGCATGCCCTTCGGAATGCCAAAGGGCGCAATGTGCGTTCAAAGATTCGATGACTCAC
+
ABBBBBFBDBDAEGGGGGGGGEGHHFGFHHHHHHHHHHHHHHHGGGGGHHHHHHHFGHFFHHHGGGGHHHGHHHHHFHHGG3GGHFGHHHFE@E8BB?DDHGHHEFHACHFFFFHHFEGHHGGFDG;GHHGFFFAFFGHHHHHHFDFEFGED9;9F0;9EFFADGGAFFFFFHFGFFHHHHHFGFGBHGFF5FFHFFFGEFFFFCCGHGCBF?FGFEAFFEFGFHCGGFFHHHHHHGFEHHFHBFFE/FAEF11A1AFFFGGCCEE/02FDFGFC1F0EE0EEBBGEEEAE1GFFGBFGGGFFCB31@1>1AAA
@M02197:102:000000000-ALU3V:1:1101:14729:6002 1:N:0:1
TCTCAGCGCGTATCCTCCGCTTATTGATATGCTTAAGTTCAGCGGGTAGTCCTACCTGATTTGAGGTCAGAGTCAAAAGGTTTTCTGCCACAAGGCAAGAAGGGTTCTGAGCGGGCTTGACGCGGAGCAAGGGACAAGACGAAACTTATTACGTCTGTCACGGATGCAAGCGATCCCACTAAGTCATTTGAGGCGAGCCGTGTAACCGGCAGGACGCCCATGTCCAAGTCCACGCCAGGTCATAAACCAGACGGGATTGAGATTTCATGACACTCAAACAGGCATGCCTTTCGGAATACCAAAAGGCGCAATGTGCGTTCAAAGATTCGATGATTCAC
+
CBCCCBFBBBBBGGGGGGGGGGGHFHGHGFFHHFHHHHGHHHHGGCAAFGHFGHHHHHHHHHHHGHFFHFHHHE3FHFGGGGHGHHHGHHGFGGGEHHGCFGHFHHFHH4FG@EGGGHGHHCCC?;@5HHHEDAFEGHHHGCC;:CGCH.HHGHHHGHGHHGGGBGGEBGGGGGFGG67FF1CFGBF9GGGEFEACFA@6DCFFFGFFHFFFFFFFFFFB7FFFBBEHGEBFFEBEGEHHGBG#@B0GHEEE1B1F22GF@@FB212GFADDE1GGFB1F11FFG/F?E?EFEFAD1FGFGDEEA001ADD000011DGF3EFEB111D3BDD1A?A1
@M02197:102:000000000-ALU3V:1:1101:21251:6025 1:N:0:1
TCTCAGCGCGTATCCTCCGCTTATTGATATGCTTAAGTTCAGCGGGTATTCCTACCTGATCCGAGGTCAACCTGAGAAATAAAAGGTTAGACCGGCCCGACGAGACCTTGCAACTCCCCGCGTGCCTCGAAAGACTCGTTGCGAAGAGGGTCCCACGGACGCCGTCATTGTCTTTGAGACCAGTTGCGGACGAACAACAACGCGGCCCAACGCCCAGCCCGAAGGTTGGAGAGAGGATAATGACGCTCGAACAAGCATGCCCACCGGAATGCCAGTGGGCACAATGTGCGTTCAAAGATTCGAAGACTCAC
+
3>AABFFBDDBDEEGGFFEF?EA5DA5DGFFB5G55AFBF55AE?EEE3BG5GFC1FD35FF1>>EEFFHEA3GH2@43B4FGBD1@F@;:GF>#EE9//>@C;#<C99?9:%<0GHE/CGGC?.GHGGFGG7FC8GECCF?FFBDG;-..?@FB.9.;-#-EB:90GFFFFF6F<0A0</CABBFFAC.C@/@=#FC>99?BB<?E/>+E/9?GE9CFG@49B?91F11FB;2GHHFF0FFFBDHGE1GF121F00FFA///EB2AABB00FB0F01FD3BD1000E1F1A33GAFGF>AB3111A1?A>
@M02197:102:000000000-ALU3V:1:1101:23568:6165 1:N:0:1
TCTCAGCGCGTATCCTCCGCTTATTGATATGCTTAAGTTCAGCGGGTAGTCCTACCAATCTGAGGCCGATGAATTGAAATTAAATCCCTTCCTCTCTTCCAAAGAAGCGAGGCATGGGCGGGGTTCAGAAGCACTCCAACCAGCAAAACGTCGCGTCCAGCTCCTCGACCCTGCGCCTCTCCTCTCCGAAGTCCTGATATTATCAAAACCCGGAAGGGAAAGACGTGGGCGAAATAACGAGCTTTCGTCCGTCTTGCCTATCGAATGGATACTCTAATGCATTTCGAGGGGGCCACCGTGGAAGAGGGCAAGGCCCTCAATACCGATCCGCCAGCTTTCTCAACTAAATAAGAAAGCTGTCGTTCGAAACAATTCGCGGCCCTCAAACAGGCATGCTCCCCAGATTAGATCTGCCGGGAGCGCAAGGTGCGTTCAAAGATTCGATGACTCAC
+
>AABAFFCBBDBGFGGGGGGGGGHHHGHHHGHHHHGHHHHHHG?EGGGGGFGHHHHHHHHHHGHGEGGEGGHHHHHFHFHHHHHGHHHHHHHH3FHHHFGHFGHHHHHCF??DFFACGFGCCF@CGFHBGHBFFHG/CCC.CAGHFHHGGGGFACFA-.BFGGGGGFBDFFFFFA;D?DFFFFFFEFBCFFEBFBFB90BFBFF0FFBADD=A-:.AA..A.;/.;.:AAB/BDAA$7FF:9:B?@;.....EAB//9.////BFFFBB09;0090FFBBA?GF@A@-@9..ECC?DBFFC;G::0FCC<<..DG<FEG<.C<.-@AC@?0F1FF<1/CBHG>22HGBB12DHGGACCGGGHGC<BCBGHGEE/CGGE?FFAEHHFGGGFFGFF??A0EGFGEHHHHHHGE2EAA2E2E2EFBCFGGGFGFCGGGGGGFFFCBDF@D3?>3A
@M02197:102:000000000-ALU3V:1:1101:14307:6117 1:N:0:1
TCTCAGCGCGTATCCTCCGCTTATTGATATGCTTAAGTTCAGCGGGTATCCCTACCTGATCCGAGGTCAACCTTAGAAATGGGGTTGTTTTACGGCGTAGCCTCCCGAACACCCTTTAGCGAATAGTTTCCACAACGCTTAGGGGACAGAAGACCCAGCCGGTCGATTTGAGGCACGCGGCGGACCGCGTTGCCCAATACCAAGCGAGGCTTGAGTGGTGAAATGACGCTCGAACAGGCATGCCCCCCGGAATACCAGGGGGCGCAATGTGCGTTCAAAGATTCGATGATTCAC
+
BBBBBFF@DDBBGGGGGGGGGEEGFGHHHHHHHCHHHHH5GFHGGGGGFHHHHHHHHHHHHHFEGFEHBFFFHHGHHHFHHGHFGGGGGHHHHEDGGEGGEHHHHGGCCGGHGGHHHHHHGGGGFH1GHHHHHFHGGGGGGHHHGFFCFHHHFFDGHFHGGCBFGGGFGFGGGGGGB?FGGGGGGGGFFFFFGGFFGFHGGHGGGHFGHFHFHHGFHHEGBHHFGGFDGFGHHHHHHHFFFFFFGFEGFFBHHHDDGGEGGFGHHFHFGEEA4GGGGFGGGGFFFFFFFBBBBB
@M02197:102:000000000-ALU3V:1:1101:8695:6277 1:N:0:1
TCTCAGCGCGTATCCTCCGCTTATTGATATGCTTAAGTTCAGCGGGTATCCCCGCCTGATCCGAGGTCAACCTTGCGAAAAGTTGCTGTCATTCTCGCGGCAGGCCGCCAGGCGGTCTCCGAGGGCGGTTCGCTTTTGCTACGCCCGGAGCCGACCTGGGGCCGCCGAGTTCTTCGAGGCGCGTCCGCCGCGGAGGCGGACGTCGCCCAACACCAAGCAGGGCTTGAGGGGTGTAATGACGCTCGGACAGGCGTGCCCTCCGGAATGCCGGAGGGCGCAATGTGCGTTCAAAGATTCGATGATTCAC
+
CCCCBFBADBBCGGGGGGGGGGGHHHGHHHHHHHHHHHHHGHHGGGGGHHHHGGGGGHHHHHHGGGGHHHHHHHHHGGGGGGHGHHHHHHHHHHHFFGGGGGFGGGFGGGGHHGGGGGHHCCFGGGGFCDGGGGGGGFGG:FGGFFFFFDCEFFFFFFFFFFFFFDCFFFFFFGGGEFFFFFFCFGGGGGEAGGGCDEGDCC?GHCEFFFF?GHFHHG5HGGBFHGGGGGH<HGBHGGGGGCEGGHHHGF?DAGEGFGGGFHHHGGGGGGGGGGGGFHHFEGGGGFGGFG5GAGGFFFFFFFA?A>A
@M02197:102:000000000-ALU3V:1:1101:11530:6360 1:N:0:1
TCTCAGCGCGTATCCTCCGCTTATTGATATGCTTAAGTTCAGCGGGTATTCCTACCTGATCCGAGGTCAACCTAGAAAAAATAAAGGTGTCGACCGACCCGACGAGACCTTGCAACTCCCCGCGTGCCTCGAAAGACTCGTTGCGAAGAGGGTCCCACGGACGCCGTCATTGTCTTTGAGACCAGTTGCGGACGGACCACAACTCGATCCAACGCCCCGACCAGAGGTTGGGAGAGAGGATAATGACGCTCGAACAGGCATGCCCACCGGAATACCAGTGGGCGCAATGTGCGTTCAAAGATTCGATGACTCAC
+
CCCBBFFCCCCCGGGGGGGGFGDHHHHHHHHHGHHHHHHHHHHGGGGGHHHHHHHHHHHHHHHGGGGHHGHHHHHGHGHFGHHHGHGGHHHEHGGGGGGGGGGGGGGGGHGGGHHHHHHHCFDFFGGHHHGGHGGFHHHGHGHGGFBGGDGGGGGGFGGGGGDBGHGHFFHHFGHHGHHHHHGFFFGGGGHGGHHHFFFFGHGFFHHGHGGGGGGGGGHEBHGHFGGGGHGDGHHHHHHHGHHGFGEGHHGHGFHHHHGHFFCCGGGHHGHHGHHHHGEGGGGHHHGGGE?HGGGGGFGGGGFFFFFFFBBBBA
@M02197:102:000000000-ALU3V:1:1101:17313:6427 1:N:0:1
TCTCAGCGCGTATCCTCCGCTTATTGATATGCTTAAGTTCAGCGGGTATCCCTACCTGATCCGAGGTCAACCTTAGAAATGGGGTTGTTTTACGGCGTAGCCTCCCGAACACCCTTTAGCGAATAGTTTCCACAACGCTTAGGGGACAGAAGACCCAGCCGGTCGATTTGAGGCACGCGGCGGACCGCGATGCCCAATACCAAGCGAGGCTTGAGTGGTGAAATGACGCTCGAACAGGCATGCCCCCCGGAATACCAGGGGGCGCAATGTGCGTTCAAAGATTCGATGACTCAC
+
CCCCCFFBCCBBGGGGGGGGGGGHHHHHHHHGHHHHHHHGGHHGGGGGHHHHHHHHGHHHHHHGGGGHHHHHGHHHFHGHHHHGGGGGHHHGHGGGGGGGGHHHHGGGGGGHGGHHHHHHGGGGGGGHHHHHGHHGGGGGGHHHGFFGGFFHHHHHFGHGGGGGFGGFGGFFFFGGGGGGGGGFCGGGGGGGFFHHHFCGGHGGGGHGGHHBHHHGHHHHHHHGGGGGGHGHGHHHHHHHGGGFGGCHHHHHFHHGGGGGDGGGBHHGGGGHGGGGGBGGGGFFFFFFFAABBB
@M02197:102:000000000-ALU3V:1:1101:22275:6560 1:N:0:1
TCTCAGCGCGTATCCTCCGCTTATTGATATGCTTAAGTTCAGCGGGTAGTCCTACCTGATTTGAGGTCAGAGTCAAAAGGTTTTCTGCCACAAGGCAAGAAGGGTTCTGAGCGGGCTTGACGCGGAGCAAGGGACAAGACGAAACTTATTACGTCTGTCACGGATGCAAGCGATCCCACTAAGTCATTTGAGGCGAGCCGTGTAACCGGCAGGACGCCCATGTCCAAGTCCACGCCAGGTCATAAACCAGACGGGATTGAGATTTCATGACACTCAAACAGGCATGCCTTTCGGAATACCAAAAGGCGCAAGGTGCGTTCAAAGATTCGATGACTCAC
+
CCCCCFFCCCCCGGGGGGGGGGGHHHHHHHHHHHHHHHHGHHGGGGGGGHHHHHHHHHHHHHHHGGGH3FGGHHHHHFGG3FGFHHHHHHHHFHHHHHGHEHHGHHHHHHHHGGGGGHGGHGGGGGGGHGHGGHGGGHHHGGGGGHHHHHHHGHHFGHHHHGHHGHGHGGGGGHHHGGHHHGHGGHGHGGGGGGFFGGGHHHGGGGFHHHGGGGGGGHHHGHGHHHHHDGGGGHFFGHGBHHGHGFEGHGHGFHFHHHHHHFGHHHFHFHHHEHHGGHHGHGFGEHHGEEEHHEHHGCGHHHFGGGGGHHHGGGGHBGGGGGFCGGFFFFFFFBAAAA
@M02197:102:000000000-ALU3V:1:1101:25616:6538 1:N:0:1
TCTCAGCGCGTATCCTCCGCTTATTGATATGCTTAAGTTCAGCGGGTATCCCTACCTGATCCGAGGTCAACCTTAGAAATGGGGTTGTTTTACGGCGTAGCCTCCCGAACACCCTTTAGCGAATAGTTTCCACAACGCTTAGGGGACAGAAGACCCAGCCGGTCGATTTGAGGCACGCGGCGGACCGCGTTGCCCAATACCAAGCGAGGCTTGAGTGGTGAAATGACGCTCGAACAGGCATGCCCCCCGGAATACCAGGGGGCGCAATGTGCGTTCAAAGATTCGATGACTCAC
+
DDDDCFFDCDCCGGGGGGGGGGGHHHHHHHHHHHHHHHHHHHHGGGGGHHHHHHHHHHHHHHHGGGGHHHHHHHHHHHHHHHHGGGFGHHHHHGGGGGGGGHHHHGGGGGGHGGHHHHHHGGGGGHHHHHHHHHHGGGGGGHHGGGEGGGHHGHGHHGHGGGGGGGGGGGGGGGGGGGGGGGGGGGGGFFFGGFGHHFHGGHGGGGHGHHGHHHHHGHHHHHHGGGFFGFGHHHHHHHHHGGGGGGGHHHHHCHHCFECGGGEFGHHGGGGHGGGGGGGGGGFFFFFFFBAABA
@M02197:102:000000000-ALU3V:1:1101:7037:6729 1:N:0:1
TCTCAGCGCGTATCCTCCGCTTATTGATATGCTTAAGTTCAGCGGGTAGTCCTACCTGATTTGAGGTCAGAGTCAAAAGGTTTTCTGCCACAAGGCAAGAAGGGTTCTGAGCGGGCTTGACGCGGAGCAAGGGACAAGACGAAACTTATTACGTCTGTCACGGATGCAAGCGATCCCACTAAGTCATTTGAGGCGAGCCGTGTAACCGGCAGGACGCCCATGTCCAAGTCCACGCCAGGTCATAAACCAGACGGGATTGAGATTTCATGACACTCAAACAGGCATGCCTTTCGGAATACCAAAAGGCGCAAAGTGCGTTCAAAGATTCGATGATT
+
AABBAFFBDBDDE4FGECFEGEFFHHHHGHHHF55DGHHG5FGEFFFGGHHHHHHHEFFFHHBHGGFGHHHHHHBHHFFFFHHGGGFHHFGB?FHHHGEHHHHG00FFH:GHG9@@?G@GHGGC0</@HFFCBAFEGECGGGGFGGFHHHGHGCGGECFGCEHC0ACFFCEFFEEGFDHHHHHHFGBBGGGCCFFGGCC@D@AE/FB@=@CDE?EGFD111ECGGCGFECFFEFFFBGGBHGFFFGFFE>B/EFHGBBFFFFF1HHHEHGGFF1GFF1E1HGAEHHG?ECEFHFHHFF?BFGA0E?E111B0E11FFFFGA3GAFCBFBFAAAA1
@M02197:102:000000000-ALU3V:1:1101:4845:6750 1:N:0:1
TCTCAGCGCGTATCCTCCGCTTATTGATATGCTTAAGTTCAGCGGGTATCCCTACCTGATCCGAGGTCAACCTTTGAAAGAGTTTAACGGCCACGACCGCCCGCACTCCAAAGCGAATATGTATCACAACGCGTAGAGACGGACAGCTCGGCCGGAGACTTCAAGGCGCGCGGGAGCCGCGACGCCCAACACCAAGCGAGGCTTGAGTGGCGAAATGACGCTCGAACAGGCATGCCCTTCGGAATGCCAAGGGGCGCAATGTGCATTCAAAGATTCGATGATTCAC
+
A1AAAFF?DDADEAFDG0EAE0AAF12GGHDGEB2DBGDGFFHCAE/A11DFHFH01101FGF0>E9G1@1BG1;G$@DG#9#9FFGF:>/E@EE#E@@@CCCGGF@?GCGFFFCAC?FGGHD#GH;F19@.#<9=8<0<ACCCC?:C/ACEEGGG<<.4DBFE09AAGA?@F/?<AE/E@E9>#?/EGAFEBEF?AGHFFGAFB@BEFEF>EHGB/?:/B/?FAB61B10A9/A;@/#5EE%A#0CHFGA0A00FF3D1B1B3313B3FBAB11CB31F@>>1>1
@M02197:102:000000000-ALU3V:1:1101:19539:6808 1:N:0:1
TCTCAGCGCGTATCCTCCGCTTATTGATATGCTTAAGTTCAGCGGGTAGTCCTACCAATCTGAGGCCGATGAATTGAAATTAAATCCCTTCCTCTCTTCCAAAGAAGCGAGGCATGGGCGGGGTTCAGAAGCACTCCAACCAGCAAAACGTCGCGGCCAGCTCCTCGAACCTGCGCCTCTCCTCTCCGAAGTCCTGATTTTTTTAAAACCCGGCCGGGAAAGACCGGGGCGAAATAACGAGCTTTCGTCCGTCTTGCCTATCGAATGGATGCGCTAATGCATTTCGAGGGAGCCACCGTGGAAGATGGCAAGACCCTCAATACCGATCCGCCAGCTTTCTCAACTAAATAAGAAAGCTGTCGTTCGAAACAATTCGCGGCCCTCAAACAGGCATGCTCCCCAGATTAGATCTGCCGGGAGCGCAAGGTGCGTTCAAAGATTCGATGATTCA
+
CCCCBFFCCCBBGGGGGGGGGGGHHHHHHHHHHHGGHHHHHHHGGGGGGHGHHHHHHGHHHHHFGGGGGGGFHFHHHHHHHHHHHHHHHHHHHGHHHHHHHHHGHHGHGDGGGGHHHGHGGGGFGHHHHHHHHHHHHHHHGGHHHHHH.-.:--9--;A..00;09;./;;/..--;.:0/;0/0/;.-;9.0;00000000--.;090:D-:---:@9-A.///-(A9/F#BE?A=D?DA;#@B0@.9.;::.F/9.99BFFFFFFCDD?9/0C0B00FE.FEAGGGGGFF.C.CC:HGHHHHHGFHFHHGA?HD0BGEE<GGGCGGCGFEHHHHHFGHHHHHHHFF2HHHHHHHCCE?EFFFGGHHHHHE?E/?EFE?CEBHHHGFHGHGHHGGGCBBHHGHFHHHHGGGEEDGGGGGCHHHHGGGFFFGGGGGGGGFFFFFFFBA??A
@M02197:102:000000000-ALU3V:1:1101:26626:6832 1:N:0:1
TCTCAGCGCGTATCCTCCGCTTATTGATATGCTTAAGTTCAGCGGGTATCCCTACCTGATCCGAGGTCAACCTTTGGATGAGTTTAACGGCCAGACGCCCCCCAATCTCGCAAGCGGATAGGTTACCACAACGCTTAGAGACGGACGGCTCAGCCGGACACATTAAGGCGCGCGGCGGACCGCGGCGCCCAATACCAAGCCAGGCTTGAGTGGTGAAATGACGCTCGAACAGGCATGCCCCTCGGAATACCAAGGGGCGCAATGTGCGTTCAAAGATTCGATGATTCAC
+
B@BBBFFABBBBGGGGGFGG?EFHHHGHHHGHHHHGHHHHHHHGGGGGHGHHHHFHHHHHGHH:GGFHHHHHHHHGFGGHHHHHHHHHGCGFGHFFC:GGGGGGG:HHHHFGGGHAFFCGHHFGHFH;HHHGGFGGGHFFHFDADGGGGFGGGGFGGHGGHGGGGFBBFA@@ADGDD</@BACAB>FFHFHFF4EEHGGFFFFFFFHGHFFFFGB4BHFDEFFF119GFFAEAAB00EABEGHHGFDFGGCGA22GGEGFFHEEEAECGGFGFDE44BCDBFFFBAAAB
@M02197:102:000000000-ALU3V:1:1101:5827:6819 1:N:0:1
TCTCAGCGCGTATCCTCCGCTTATTGATATGCTTAAGTTCAGCGGGTATTCCTACCTGATCCGAGGTCAACCTTGTAAAAATTGGGTTATGGACCGTGCCGGGAGACCTTTCAACTCGTTGCGTGCTTAGAAAAGCTCGTTGCACCGAGAGTCCCACGGACGCCGTCATTACTTTTGGGACCGGTCGGGGGTGAACCCGGACCTGGAGTCCAACAACAAGCCAGGCTTGAGAGGTGATAATGACGCTCGAACAGGCATGCCCTTCGGAATACCAAAGGGCGCAATGTGCGTTCAAAGATTCGATGACTCAC
+
AABBAFFB@DBBGGGGG4EE?EGGFHHHHHGHHHHBFGFHHHGEECFFGBGHHHHGGFGHHGFGGGEHHHHHHFFGGFFHGFFHHHEFFG<FHGC???AEEFEBCFGGHHDD;'F;FGHGFCFGGDE9BGGHEHGHH1A@GFGHG000A@?CGDEDGG?GC-0AFDDEFFFGBFGGG1/C?ADF9</9@1>:BEEF?/1F>E1EBGHFHHFF5FGHEEFFEGFAHFFGFHHFEFFEFFHHGEEGE5GGGG1BHGBFHEFCEA//BE2GFE/HFA0CEE?GFFHHGEE01FGGG3GFFFFFFFFD@1A>>>1
@M02197:102:000000000-ALU3V:1:1101:19146:6877 1:N:0:1
TCTCAGCGCGTATCCTCCGCTTATTGATATGCTTAAGTTCAGCGGGTAGTCCTACCAATCTGAGGCCGATGAATTGAAATTAAATCCCTTCCTCTCTTCCAAAGAAGCGAGGCATGGGCGGGGTTCAGAAGCACTCCAACCAGCAAAACGTCGCGTCCAGCTCCTCGACCCTGCGCCTCTCCTCTCCGAAGTCCTGATATTATCAAAACCCGGCAGGGAAAGACGTGGGCGAAATAACGAGCTTTCGGCCGTCTTGCCTATCGAATGGATGCGCTAATGCATTTCGAGGGAGCCACCGTAGAAGATGGCAAGACCCTCAATACCGAGCCGCCTGCTTTCTCAACTAAATAAGAAAGCTGTCGTTCGAAACAATTCGTGGCCCTCAAACAGGCATGCTCCCCAGATAAGAGCTGCCGGGAACGCAAGGTGCGTTCAAAGATTCGATGACTCAC
+
ABBB@FF@BBBBGG5BFFGFEGGHHHHHHGHGHHGHHHHHHHHAEGGGGFFGFBGGCFHHHHHHGGEGFCGHHHHHFBGFGF4GHGFHHHHHHGGGHHGH3G3FGHFHGGEGGGHGHEHGGGGGDFFHGFFH/CHGHGHHGGHHHHHHGGGE?DGGGG?/CFFFFF?ADF;F.E;BFFFFFFBF/FFF-9B.;BBBBFFF/;FB//;B:;DB=--;->E..9;.;A9.-9F;FFFFFFDEAB9FFB>99-99-.BF/C.FB0FC;0C:.?A9/;00900;9./.@;:..0C;../..000GFGG==/000FGA<0>11>...@CC@<//</F10B11/BFBEFF222GFBGBGB1G/EEAE00EE2>22F>/////////0/101G1GB1AAB///A/012FB211D1B/A/E/01AAA00EGCB0000111FB33EA11113@1111>1>1
@M02197:102:000000000-ALU3V:1:1101:6222:6876 1:N:0:1
TCTCAGCGCGTATCCTCCGCTTATTGATATGCTTAAGTTCAGCGGGTAGTCCTACCTGATTTGAGGTCAGAGTCAAAAGGTTTTCTGCCACAAGGCAAGAAGGGTTCTGAGCGGGCTTGACGCGGCTCAAGGGACAAGACGAAACTTATTACGTCTGTCACGGATGCAAGCGATCCCACTAAGTCATTTGAGGCGAGCCGTGTAACCGGCAGGACGCCCATGTCCAAGTCCACGCCAGGTCATAAACCAGACGGGATTGAGATTTCATGACACTCAAACAGGCATGCCTTTCGGAATACCAAAAGGCGCAAGGTGCGTTCAAAGATTCGATGACTCAC
+
A1AA?FF@?@D0EGFFGG0EGGCHHHGFFHHGFHFHH2EFFFHGEEAEGFDGE2GABFFHHHHHGGFHFFFFFG1FDDFE1@FCG1@@@BCG?0?A0>F0FH0/EE<1FGF1///BC<GHF/;@9##@FFBBB<FGAFFG7CCC@G7HGGCCACABC@C;FHFHGEEBFEEC?FG?0F11FFGCFFFFGFF9C?E@@/GHGHE/<BCFF?@/E9/FB/1EEF#BEB19BE/?EG901@EB29FEG1BFCEFABEEDFGGFFD1FG@ED21HGEFGF1HHHFFGBGA0E/EAFHHGGBG?G1BEGGGEGGG0GG?CHGG3FBGGGCGFFFFDB11A?AA
@M02197:102:000000000-ALU3V:1:1101:15098:6943 1:N:0:1
TCTCAGCGCGTATCCTCCGCTTATTGATATGCTTAAGTTCAGCGGGTATCCCTACCTGATCCGAGGTCAACCTTAGAAATGGGTTTGTTTTACGGCGTAGCCTCCCGAGCACCCTTTAGCGAATAGTTTCCACAACGCTTAGGGGACAGAAGACCCAGCCGGTCGATTTGAGGCACGCGGCGGACCGCGTTGCCCAATACCAAGCGAGGCTTGAGTGGTGAAATGACGCTCGAACAGGCATGCCCCCCGGAATACCAGGGGGCGCAATGTGCGTTCAAAGATTCGATGATTCAC
+
CCCCCFFBBCCBGGGGGGGGGGGHHGHHHHHHHHHHHHHHHHHGGGGFHHHHHHHHHHHHHHHGGGGHGHHHHHHGHHDGHHHHGGGHHHHHHGGGGGGGGHHHHGGGGGGHHGHHHHGHGFGGCGHHHHHHHHHGGGGGFFHHGFFGGFHHFHHHFHHGGGGGFFFGGGFFGGGGGGGGGGGGGGGGFGGFGHGHHHHGGGGGGHFGHGGHHHHHHHHHHHHCGGGGHHGHHHHHHHGHGGGGFGGGHHHFFGGGGGGGGGGHHHHGGCGHGGGGGGGEGFFBFFFFF?BBAA
@M02197:102:000000000-ALU3V:1:1101:17525:6968 1:N:0:1
TCTCAGCGCGTATCCTCCGCTTATTGATATGCTTAAGTTCAGCGGGTATCCCTACCTGATCCGAGGTCAACCTTAGAAATGGGGTTGTTTTACGGCGTAGCCTCCCGAACACCCTTTAGCGAATAGTTTCCACAACGCTTAGGGGACAGAAGACCCAGCCGGTCGATTTGAGGCACGCGGCGGACCGCGTTGCCCAATACCAAGCGAGGCTTGAGTGGTGAAATGACGCTCGAACAGGCATGCCCCCCGGAATACCAGGGGGCGCAATGTGCGTTCAAAGATTCGATGACTCAC
+
BCBCCFFCCCDBGGGGGGGGGGGGHHHHHHGHHHHHHHHHGHHGGGGGHHHHHHHHHHHHHHHGGGGHHHHHHHHHHHHHHHHGGGGGHHGFHGGGGGGGGGHHHGGGGGGHGGHHHGHHGGGGGGHHHHHGHHGGGGGGFHHHGFGGGHHHHHHHHGHGGGFFFGEGGGFFFFEGGDGGGGGGGFGGGGGGGGHHHGFGGHGGGGHGHHFGHHHHHGHHHHHGGGGGHFGHHHHHHHHHGFFFGFCGHHHHHHGGGGGGGGGHHHHGECGGGGGGGFGGGGFFFFFFF@BABB
@M02197:102:000000000-ALU3V:1:1101:14539:6985 1:N:0:1
TCTCAGCGCGTATCCTCCGCTTATTGATATGCTTAAGTTCAGCGGGTAGTCCTACCTGATTTGAGGTCAGAGTCAAAAGGTTTTCTGCCACAAGGCAAGAAGGGTTCTGAGCGGGCTTGACGCGGAGCAAGGGACAAGACGAAACTTATTACGTCTGTCACGGATGCAAGCGATCCCACTAAGTCATTTGAGGCGAGCCGTGTAACCGGCAGGACGCCCATGTCCAAGTCCACGCCAGGTCATAAACCAGACGGGATTGAGATTTCATGACACTCAAACAGGCATGCCTTTCGGAATACCAAAAGGCGCAAGGTGCGTTCAAAGATTCGATGATTCAC
+
CCCCAFFCCBBCGGGGFGGGGGGHHHHHGHHHHGHHHHHHHHHGGGGGGHHHHGHHHHGHHGHEFHHGGHHHHHHHGFHGFEGGHGHHHHHHHHEHGHGBFHHGHHHHHHHHGGGGGFGGFGGGGGGGHHGGGGGGHHHHGGGGFHHHHGHGGHGHGFGHHHGGGGGGHGGGGGGGFFHHHHFGHGGHGBF?CDFCFFFGHHGGGGFGHHGGGFGFHFHFFHHHFEHG0GGFFHHFEHHHHHHHHHHGHGHGHHHGGHHGFGDHEHHHHHHFGGGHHHHHHFGHHAF?GEGHFHHFGFGHFGGGGGGGGHFFE?GGFGGGGGGGGGFFFFFFF@BBB@
@M02197:102:000000000-ALU3V:1:1101:25794:7078 1:N:0:1
TCTCAGCGCGTATCCTCCGCTTATTGATATGCTTAAGTTCAGCGGGTATCCCTACCTGATCCGAGGTCAATTTGTGGTAAAATAATGGAGTGGTCCGGGGACCTGGCCGGCCGGAGGAGAAGTCTTCCAGAGCGAGAGAAAATTTTACTACGCCCGAAGTCTCGACCGGACCGCCACTCATTTTCGGGCACGTCCCTCGCGGGACGAGCGCCCAAGACCAAGCTGACGCTTGAAGGGTGTAATGACGCTCGAACAGGCATGCCCCCCGGAATACCGAAGGGCGCAATGTGCGTTCAAAGATTCGATGATTCAC
+
DDDDDFFDDDCCGGGGGGGGGGGGHHHHHHHHHHHHGHHHHHHGGGGGHHHHHHHGHHHHHHHGGGGHHHHHHHHHGFFGHHHHHHHEHFHFG<HHGGGGGG;HHGH<G;GGGGGGGGGHHHHHG.HHHFHHHGGGGGGHHHHHHHHHH<H8GCGCGGGGGGGG9GFC:GGFF8FFFFFFFFFFFFFFDCFFFFFFFFGCFGGBGFFFAFFHFFFGFGFFFGFFFFFHFFHHHGCHHHGHHHFFFFDGF?GHGHFFGGHGGCFGGGHFHGGHGFHGHGGEEGGGEGGCGECGGGGGFGGGCFFFFFF5AA?AA
@M02197:102:000000000-ALU3V:1:1101:12291:7129 1:N:0:1
TCTCAGCGCGTATCCTCCGCTTATTGATATGCTTAAGTTCAGCGGGTAGCCCTACCTGATTTCAGGTCAAAGTCAAAAGGTGCGCGATGGCAGGTTTTGAGCAGTCATCACCACAAGGAGAGACGAAACTTATTACGTCTAACACTGATGTGGGATGTTCCACTAAGTCATTTGAGGTGAGCCATTGCTGGCAGACACCCAAGTCCAAGCCTAACACGTTCAGAAAACATATTAGATTGAGATTTCATGACACTGAAACAGGCATGCCTTTCGGAATACCAAAAGGCGCAAGGTGCGTTCAAAGATTCGATGATTCAC
+
3>3AADFB@DDDEGGGGGGGGGGHHHGGHHGGHHHHHHHHHGGGGGGG1AGHHHHHHHHHHFBGHHHHHH5@GG@4FHB?333>/>>@E/2?EGCFGCGGGHFC;FDGFCDFGHEAAGBGGA/FG@FGDDFFD1<GEF6GG@F7FFHHFGGGFGF#FBHFGDHGBF<2G?D.G0G:G?B2GF3?;CFGEHFGCFEFFFEAE?39E0FCBFGDFFBB#3@BHFFFGF:BE5599DB95B@:FD59GFHFGGF5GD55HHHHHHHFHGHE0?EHFHHHHHGHHGE2GGFHFFHGGGGHGGGGGGGGGGFFFFFFF3BAAA
@M02197:102:000000000-ALU3V:1:1101:25724:7203 1:N:0:1
TCTCAGCGCGTATCCTCCGCTTATTGATATGCTTAAGTTCAGCGGGTATCCCTACCTGATCCGAGGTCAACCTTTGAAAGAGTTTAACGGCCACGACCGCCCGCACTCCAAAGCGAATATGTATCACAACGCTTAGAGACGGACAGCTCGGCCGGAGACTTCAAGGCGCGCGGGAGCCGCGACGCCCAACACCAAGCGAGGCTTGAGTGGCGAAATGACGCTCGAACAGGCATGCCCTTCGGAATACCAAAGGGCGCAATGTGCGTTCAAAGATTCGATGATTCAC
+
CCCBCFFCCCCCGGGGGGGGGGGHHHHHHHGHHHHBHHHHHHHGGGGGGHHHGHHHHHHHHHHGGGGHHHHHHHHBHHHHHGHHHHHHGGGGGGGGGGGGGGGGGGGHHHHHGHGGGGGHHHHHHHHHHGGGGGGHHHHGGGGGGGHHHGGGGHHGHHGHGHGGGGGGGGGGGGGGFGGGGGGHGFFGHGHGGHGGGHHGHGHHHHGGGFEHHHHGGGGGHHGHHHGHHHHHGGGGGGGGHHHHFHHHHGGCGGEG5GHCGGGHGGGGGGGGGFFFFFFFFCCCCB
@M02197:102:000000000-ALU3V:1:1101:20743:7350 1:N:0:1
TCTCAGCGCGTATCCTCCGCTTATTGATATGCTTAAGTTCAGCGGGTAGTCCTACCAATCTGAGGCCGATGAATTGAAATTAAATCCCTTCCTCTCTTCCAAAGAAGCGAGGCATGGGCGGGGTTCAGAAGCACTCCAACCAGCAAAACGTCGCGTCCAGCTCCTCGACCCTGCGCCTCTCCTCTCCGAAGTCCTGATATTATCAAAACCCGGCAGGGAAAGACGTGGGCGAAATAACGAGCTTTCGTCCGTCTTGCCTATCGAATGGATGCGCTAATGCATTTCGAGGGAGCCACCGTGGAAGATGGCAAGACCCTCAATACCGATCCGCCAGCTTTCTCAACTAAATAAGAAAGCTGTCGTTCGAAACAATTCGCGGCCCTCAAACAGGCATGCTCCCCAGATTAGATCTGCCGGGAGCGCAAGGTGCGTTCAAAGATTCGATGATTCAC
+
CCCCCFFCCCCBGGGGGGGGGGGHHHGHHHGHHHHHHHHGGFHEGGGGGHHHHHHHHHHGHHHHGGGGGGGFHHHGHGGGHHHHHHHHHHHHHHGHHHHHGFDHHHGHGGCFGGHHHAHGFCC@AGDGHGGFHHHHHHHHGGHGHHFHGGGGGGGGGGGGGGGGGGFFFFFFEFAFFFFFFFFFFFFFAD;9FFEFFFFFFFFEFFFFFFFACDFCAFE.AF9FDAFBC8FF/AFFFFFFDAF:FBBDFFFFEA9//9.FFBF9//B@.-@GGGBGFFBFC9/AB;FGGGGFCHFCDGF:CGGHHFGCEFHGC?<0<BGE.<GDD<-C?GHHHHHHFGGFFG1FFHHHDGF1FHFGGCGGGHGA?HHHHHHE??EECEEEGAFCGGGGHEC3HFGGEGHGDHHHHFDHHCGGECGGGGGGGHHFFEGCDF4FGCGFGEF4BFFFFFF?BBBB
@M02197:102:000000000-ALU3V:1:1101:14366:7354 1:N:0:1
TCTCAGCGCGTATCCTCCGCTTATTGATATGCTTAAGTTCAGCGGGTAGTCCTACCTGATTTGAGGCCAGATGTCAAGAATTATACACACAAGTGCGTATGGGGTATAGAAAGCAGACTATTGTCCAAGTCCTGGCCACAAGCGAACTTGTGTCCTAAGCGAAATACTTATTACGCCTAGGGGAACCAGTGCAAAGACTAATCCAGCTCACATTTTTAAGGCGAGTCAATTCATCATTGACAAACGCCCACATCCAACATCCAAGCTTGGATTAACCAAACTTGGAGTTGAGGTTTTCATGACACTCAAACAGGCATACTCTTCGGAATACCAAAGAGTGCAATTTGCGTTCAAAGATTCGATGATTCAC
+
CCCCCFFCCCCCGGGGGGFGGGGHGHGHHHGHHHHHHHHHHHHGGGGGGFGHHGHHHHGHHHHHGGGGHHHHHGHHHHHGFHHHHHHHHGGEHHHHGF?EHBGFEEHHHHHHHHHHHHHBHHEHEHHHHHHGHHHGHHGGHHHGGGHHHHHHHGHHHFFHGGGHHFHHHHHHHHHHGHHHGHHHHFGHGHHHHHFHEFGGGHHHFFHHGHFHHGGHGGGGFGGGHHFHHGHHHHHHGHHHFE?FGFCGHHHFEHEHHHGEGHHHFGBHHHHHHHHGGGHGBCHHHHHHGFHGHHGHHHHHHHHFGHGHHFEGGHFD5HHGGEGHHHHHHHHHCHHGHHGHGHHGGGGGGGGGGGGGFGFFFFFFFCBABA
@M02197:102:000000000-ALU3V:1:1101:26967:7391 1:N:0:1
TCTCAGCGCGTATCCTCCGCTTATTGATATGCTTAAGTTCAGCGGGTATTCCTACCTGATCCGAGGTCAACCTAGAAAAAATAAAGGTGTCGACCGACCCGACGAGACCTTGCAACTCCCCGCGTGCCTCGAAAGACTCGTTGCGAAGAGGGTCCCACGGACGCCGTCATTGTCTTTGAGACCAGTTGCGGACGGACCACAACTCGATCCAACGCCCCGACCAGAGGTTGGGAGAGAGGATAATGACGCTCGAACAGGCATGCCCACCGGAATACCAGTGGGCGCAATGTGCGTTCAAAGATTCGATGACTCAC
+
CCDCCFFDCDDDGGGGGGGGGGGHHHGHGHGHHHHHGHHHHHHGGGGGHHHHHHHHHHHHHHHGGGGHHHHHHHGHHHHHGHHHHGHHHGGDHGGGCGGGGGGGGGGGGHHHHGGHHHHHGGGGGGGHHHGGHGGHHHGGHGHGGGGGGGGGGGGGGGFGGGGGDHGFGFGHHHHGHHGGGFHHGGGFFGHGGHFFFFGFFGFFGGHHHGGGFFFFFFF;HHGHHFGGHHHGHHHHHHHHHHHGGGGDFGGHHHHHHHHHHGGCEACHFGHHCHHHHGEGGGGGHGHGCGGHGGGGGGGGGFFFFFFFFBBABB
@M02197:102:000000000-ALU3V:1:1101:26952:7407 1:N:0:1
TCTCAGCGCGTATACTCCGCTTATTGATATGCTTAATTTCAGCGGGTATTCCTACCTGATCCGAGGACAACCTAGAAAAAATAAATTTGTCGGCCAACCCGACGAGACCTTGCAACTCCCCGCGTGCCTCGGAAGACTCGTTGCGAAGAGGGTCCCACGGACGCCGTCATTGTCTATGAGGCCAGTTGCTGACGGACCACAACTCGATCCAACGCCCCGACCAGAGGTGGGGAGAGATGATAATGACGTTCGAACAGGCATGCCCACCGGAATACCAGTGGGTGCATTGTGCGTACAAAGATTCGATGACGCAC
+
1>>A13@1>1>A?1B31B00E0AGGGF2FD2DBD2F22DD22F/A///1FDD2EGHB10AF10>/>/BFF/?FGG1B10EEFFFG22B>48/##>+EEC9C@CGG/#<?1:1?;HHHBG9G-><7@CE:<A#9,:/C0;..;/.09:;.9;...5?9./:A5<@@G99GFBF9BB#1>91#)09<C1F95F/>F@0#;1BE?BFF12>#+><9@/@99B%11FF:9/9#F#B2127F$8F8B;9B/>B0/ABB1BB11A0BA/A///FDAA2EEAF00AEBB1B1B0?AEA0F33FB3311B1C3FAA>11111
@M02197:102:000000000-ALU3V:1:1101:7518:7414 1:N:0:1
TCTCAGCGCGTATCCTCCGCTTATTGATATGCTTAAGTTCAGCGGGTATCCCTACCTGATCCGAGGTCAACCTTAGAAATGGGGTTGTTTTACGGCGTAGCCTCCCGAACACCCTTTAGCGAATAGTTTCCACAACGCTTAGGGGACAGAAGACCCAGCCGGTCGATTTGAGGCACGCGGCGGACCGCGTTGCCCAATACCAAGCGAGGCTTGAGTGGTGAAATGACGCTCGAACAGGCATGCCCCCCGGAATACCAGGGGGCGCAATGTGCGTTCAAAGATTCGATGACTCAC
+
CBCCCFFBCBBCGFGGFFGGGGCHHHHHCHHHHHHHHHHHHHHGGGGGHHHHHHHHHHHHHGHGGGGHHHHHHHH:HHHHHFFDFGGGHGHFHGGGGGGGGHHHHGGGGFGHGGHHHHFGGGGGGHHHHHHHHHHGGGFGGFGHGGGGGHF;GFHEEHEGGGFGGFFFEFGGGGGGGFFFGFFFFAGGGFFCFGGHCFFGGGFGGHHGHFHHHFFFHGHHHHGFGGGGGHGHHHGFHHFHGGFEBGGHHHFGBGHGGCEG?GGGHGHGFE?HGGGGGGGGGGFFFFFFFBBBBB
@M02197:102:000000000-ALU3V:1:1101:13255:7436 1:N:0:1
TCTCAGCGCGTATCCTCCGCTTATTGATATGCTTAAGTTCAGCGGGTATTCCTACCTGATCCGAGGTCAACCTGAAAAAAGTTTTAGAGGCGACCGGGTCCCTGGGTCCTTGAAACTCGACGCGTGCTCCGGAGAACTCAGTGCGAAGAGGGTCCCTGGGACGCCGTCATTGTCTTTGAGACCAGTTGGCCATGGAGGCGGTCCAACGCGGTCCAACACCAAACACGGGGTTTGAGAGAGGATAATGACGCTCGAACAGGCATGCCCTTCGGAATGCCAAAGGGCGCAATGTGCGTTCAAAGATTCGATGACTCAC
+
BBBBBFFBBBBBGGGGGGCGGGGGFHHHHGHHFEHHHHHHHGHGGGEEHHHGGHHGHHHHHHHGGGGHHHHHHHHGHGGEFGHHHHGFHH;FCGGGGGGCHHHHHGHHHHHHHFGHHHGGGGGFDFGGHHGGGGGGHHHHHHHGC?FGAGGGGGGGGGGG5FFAGFFFFHHGFFGFGHHHFHHHFFHFGFFFHHFGFFGHGHHGGGFFFHGG;BEFFFFFFFFE?GGEFHG@BHGHFHGHGFG5;AEEECHEEDGF353HF2GGC?CGGHFGBHCFHFGG?EGCGF5EF2ECEAGBGGGGGGGFBBFFFFFBA?AA
@M02197:102:000000000-ALU3V:1:1101:23466:7469 1:N:0:1
TCTCAGCGCGTATCCTCCGCTTATTGATATGCTTAAGTTCAGCGGGTATTCCTACCTGATCCGAGGTCAACCTTGTAAAAATGGGTTATAGGACCGTGCCGGGGGACCTTTCGACTCCGTGCGTGCTTGAAAAGCTCGTTGCACCGAGAGTCCCACGGACGCCGTCATTGTCTTTGAGACCAGTTGCGGCCGAGGCCCCAACACGGTCCAACACCCAACCAGGAGGTTGGAGAGAGGATAATGACGCTCGAACAGGCATGCCCCATGGAATACCAAGGGGCGCAATGTGCGTTCAAAGATTCGATGATTCAC
+
AABAAFFBDDBBGGGGGGGGGGGHHHHGHHHHHHGHHHHHGHHGGGFGHHGHGHHHGHHHHHHGGGGHHHHHHGHHHHHHHHHHHHGHHHH:DFHGGGGHGGGGGGGGHHHHGGGGGHGHGGGGGGGHGFHGHGHHHGGGHGHHHGGGGGGGGGGGGGGGGGGHGGHHGHFHHFFFGGFFFGGFFFFFFFFFFCDCGHHHHHFGHFHFGFFFFFGFGFFGBHHFGHGGHHHHHHHHHFHGHFFFFEHHGFHGFFHFHHGGFAFFHHGHHFHHHHFGCGGGGHGFHGGGGHGGGGDGGGGGFFFBBFFA>A3A
@M02197:102:000000000-ALU3V:1:1101:12751:7662 1:N:0:1
TCTCAGCGCGTATCCTCCGCTTATTGATATGCTTAAGTTCAGCGGGTATCCCTACCTGATCCGAGGTCAACCTTAGAAATGGGGTTGTTTTACGGCGTAGCCTCCCGAACACCCTTTAGCGAATAGTTTCCACAACGCTTAGGGGACAGAAGACCCAGCCGGTCGATTTGAGGCACGCGGCGGACCGCGTTGCCCAATACCAAGCGAGGCTTGAGTGGTGAAATGACGCTCGAACAGGCATGCCCCCCGGAATACCAGGGGGCGCAATGTGCGTTCAAAGATTCGATGATTCAC
+
BBBBBFFADBBBGGGGGGFGEGGHHHHHHHHHHHGHHHHHHFCGGGGGHGHHHHHHHHHHHHHGGGGHGHGHHHHFHHFHHGGGGGGGHGHHHGGGFGGGGHHHHGGGGGGHGGHHHFFHGGGGGHHHHHHGHHHGGGGGGGHHGFGGGHHHHHHHHEFGGFFDGFGGGFFFFAFFGDFGGGGFFFGGGGFFGHGHHGHGGFFGGHHEDFHFBHHHHHHHHHHGGGGGHHGHHHGHEGHHGGFFEF?HEHHFGHHGGFGGGGGGHFHGGCGHGGDDCGGGGGFFFFFFFBBBBA
@M02197:102:000000000-ALU3V:1:1101:19455:7720 1:N:0:1
TCTCAGCGCGTATCCTCCGCTTATTGATATGCTTAAGTTCAGCGGGTATCCCTACCTGATCCGAGGTCAACCTTTGAAAGAGTTTAACGGCCACGACCGCCCGCACTCCAAAGCGAATATGTATCACAACGCTTAGAAACGGACAGCTCGGCCGGAGACTTCAAGGCGCGCGGGAGCCGCGACGCCCAACACCAAGCGAGGCTTGAGTGGCGAAATGACGCTCGAACAGGCATGCCCTTCGGAATACCAAAGGGCGCAATGTGCGTTCAAAGATTCGATGACTCAC
+
CCCCCFFBBCBBGGGGGGGGGGGHHHHHHHHHHHHHHHHHGHHGGGGGHHHHHHHGHHGHHHGGGGGHHHHHGHHHHGHHHGFHHHHHGGGGGGGGGGGGGGGGGGGHHHHHGHGGGFGHHHHH2EGBHHGGGFFHHHHHGGGGGGHHHGGGGHGHHHHGGHGGGGGFGGFGGGGGFGGGFGFFFFFFFFFFFFEGFHHGHHHFHHFEFGGHHHGGFFEGFAFHHHHHHFFHFFGFFGGHHHHGE/HHFHGGGGGHFFFEAAGFFGFGF3BGGF1FFFFFFAAA>1
@M02197:102:000000000-ALU3V:1:1101:26255:7746 1:N:0:1
TCTCAGCGCGTATCCTCCGCTTATTGATATGCTTAAGTTCAGCGGGTAGTCCTACCTGATTTGAGGTCAGAGTCAAAAGGTTTTCTGCCACAAGGCAAGAAGGGTTCTGAGCGGGCTTGACGCGGAGCAAGGGACAAGACGAAACTTATTACGTCTGTCACGGATGCAAGCGATCCCACTAAGTCATTTGAGGCGAGCCGTGTAACCGGCAGGACGCCCATGTCCAAGTCCACGCCAGGTCATAAACCAGACGGGATTGAGATTTCATGACACTCAAACAGGCATGCCTTTCGGAATACCAAAAGGCGCAAGGTGCGTTCAAAGATTCGATGATTCA
+
CDDCDFFDDDBBGGGGGGGGGGGHHHHHHHHHHHHHHHHHHHHGGGGGGHHHHHHHHHHHHHHHGHHHHHHHHHHHHHHGGHHGHHHHHHHHHHHHHHGHHGGGFGHHHGH;GGGGGHGGHGGGGGGGHHGFGHGGHGGHGGCGGGHHHHHHHHHHGHGHHGHHHHGGGFGGGGGHHGHHHHHGHHGHHGGGFFDDFFGHHGGGGGGGHHGGGFCHHFHFGHGHHHHFFFGGGHHHGHHHHHHHGHGGHGHGHHGHHHHHFD5GFHEHHHHGAEHHHGGF3HFHHEGGGGGGBHHFGFGHHGGGGGGFHFFGGGGGGGFGGGGGGFFFFFFFBBBBB
@M02197:102:000000000-ALU3V:1:1101:21075:7803 1:N:0:1
TCTCAGCGCGTATCCTCCGCTTATTGATATGCTTAAGTTCAGCGGGTAGTCCTACCAATCTGAGGCCGATGAATTGAAATTAAATCCCTTCCTCTTCCGGAGAAGGAGGCATGGGCGGGGTTCAGAAGCACTCCAACCAGCAAAACGTCGCGTCCAGCTCCTCGACCCAGCGCCTTTCCTCTCCGAAGTCCTGATATTATCAAAACCCGGCAGGGAAAGACGTGGGCGAAATAACGAGCTTTCGTCCGTCTTGCCTATCGAATGGATGCGCTAATGCAGTTCGAGGGAGCCACCGTGGAAAATGGCAAGACCCTCAATACCGATCCGCCAGCTCTCTCAACTAAATAAGAAAGCTGTCGTTCGAAACAATTCGCGGCCCTCAAACAGGCATGCTCCCCAGATTAGATCGGCCGGGAGCGCAAGGTGCGTTCAAAGATTCGATGATTCAC
+
CCCCCFFCCCCCGGGGGGGGGGGHHGHHHHHHHHGHHHHBGHHGGGGGGHHHHHHFFFHHHHHHGGGGGEGHHHHHGHHHHGDHHHHHHHHHGHHHHHGGGGGHGGFHGGGHHGGHGGGG@AGHHHHGHHHHHHHHHGGHHGEFGHGHGGGGCGGBFFGGGGGGGFFFFFFFFFFFFFFFFFFFF-A@.B0BFFFHHFFFFFFF0;DFF@F@---AFAFBFFADEFEFF;BEFFF/;/9DFFB>A?A9--FBBB--B/FB/BFF@A@<@FFB0BBFC;./C?FBEGGGFGGEA?GCHCHHGGGC;0FHFGFGDD0HE.AGC<-<?GGHHFG</FHGGGF?>22DFBFHHHHHGGCGGGGG/GHFGDGF>//CE?EE/0/B0HHFHHFHHHHEEF/BEGHHHFAGEA/E/GGFEEEEE0BFHFGEAA1E1GGG3GEGGFFBFBFFAAAAA
@M02197:102:000000000-ALU3V:1:1101:25180:7984 1:N:0:1
TCTCAGCGCGTATCCTCCGCTTATTGATATGCTTAAGTTCAGCGGGTAATCTTACCTGATTTGAGGCCAGAAAGGAATACATAAAGAATTATGTATGTGTGTGTTTGTTTGGTAGCAGATGACAAAAGCACAAGATTTTTATGGGTTTGCCTTAACAAAAATCTATGGCTGACACTCATCCACTCATACTTTTAAGGCAAGGTGATACAAAGAGGCTAATCTCATCACCAAGCCCAAGGTCCCGTTAAAAGAATTTTTCATAAAAAAAAACCTTTTAATGGAGATATTCACGACACTCAAACAGGCATGCTCCGAGGAATACCAAGGAGCGCAAGATGCGTTCAAAGATTCGATGATTCAC
+
BBBBBFCADDDDCGGGGGGGGGGHHGF5FGHHHHHHFHHHHHHGGGGGHHHHHHGHHHFHFHHFGHGGHGFHHHGHHHHHHHFHHFHHHHGHHF4GHFG4FGGHHHHFGFGEFFHHHGHHBGGHHFHHAGFHGFGHFHHG;:HHHHGGGGG9GGGGHGGHFHFH9:EGGCCGH71<CC;HFGGHFEHGH3FHFHFBFFGFCFHHFFFBFDG<GBE1FFG61FFFFF9CB0BFABEEGF/#:/CBFF11B21HGCG1DFEFAEEEE/FF1@/1111FHFFFG@HF22/0CGGHGFHGFFGFGHFFHHHHEECCFFGE2BHHHHFCFEE?EE1BFFAEEE11FABCGGGFFFFD@1FFAAAAA
@M02197:102:000000000-ALU3V:1:1101:26290:7990 1:N:0:1
TCTCAGCGCGTATCCTCCGCTTATTGATATGCTTAAGTTCAGCGGGTATCCCCACCTGATCCGAGGCCAATTTTAGATAATATCGCTTCGACAACCGCCAATCGAGTCACCAAGCGGAGTATGCTTGCCACGCTGGTGCTCGACGGACGGCGCCCGAGGAGTTTGAGGCCGCCCGGATTGACCCGGGTCAGCCCAACATCAAGCCTTGCTTTGGGGGGTGAAATGGCGCTCGAACAGGCGTGCTCCCCGGAATACCAAGGGGCGCAATGTGCGTTCAAAGATTCGATGATTCAC
+
BCCBBDFB@BCBGGGGGGGGGGGHHHHHHHHHHHHHHHHHHGHGGGGEGHHHGGGGHHHHHHHGGGGGH:HHH:H0HHHH<;<H:GH;9G<GGGHGGGGGGHHGHGHHHHHFHHGGGFFGHHHHEHGHHHHGGGGGHHHHHGGGGFFGGGGGGGFGGHGFFHHFFGFFFFFCCCHHHFHFFGGGHHGAGHHGHGHHHFHGHHFGHHHFFGGGGGGHHHHHGHGGGGGGGHGHHHHHGGGHHCGGGGGHHHHHHHGHHHGGGGFGHHHGGCGHGGGGGGFGGGFFFFFFFABBBA
@M02197:102:000000000-ALU3V:1:1101:25190:8001 1:N:0:1
TCTCAGCGCGTATCCTCCGCTTATTGATATGCTTAAGTTCAGCGGGTAATCTTACCTGATTTGAGGCCAGAAAGGAATACATAAAGAATTATGTATGTGTGTGTTTGTTTGGTAGCAGATGACAAAAGCACAAGATTTTTATGGGTTTGCCTTAACAAAAATCTATGGCTGACACTCATCCACTCATACTTTTAAGGCAAGGTGATACAAAGAGGCTAATCTCATCACCAAGCCCAAGGACCCGTTAAAAGAATTTTTCATAAAAAAAAACCTTTTAATGGAGATATTCACGACACTCAAACAGGCATGCTCCGAGGAATACCAAGGAGCGCAAGATGCGTTCAAAGATTCGATGATTCAC
+
BCBBCFFADDDBGGGGGGGGGGGHHHGHHHFHHHHHGGHHHHHGGGGGHHHHHHHHHHHFHHHHGHGGHHFHEFHEHHHGHHFEHHFHGHHHGGFHHHHFGEGGHGGGHHHGCGHHHHGHFHHGHHFHHHGHHHEHHHGHCFHFHGFFGHFGHHHHHHFHHHHHFHGGHHGFGHHHHH9HHGHFHFHGHHHHHHHEFHGHFFGDGHHHHGHFGGGDFGGGGGGHGGFDGFFFGGHHGF?FGGDFFGFFFHFHCB3HHHGDGGGGGGGHHHDGGHFFGHFHHHHFHHFFEEGGHHHGHEHHHHHHHHHHGGGGGGGHGHFFHGHHHE?AGGGFHHGGGGHGGGGGGCGGGCFFFFFFBBBBB
@M02197:102:000000000-ALU3V:1:1101:11728:8185 1:N:0:1
TCTCAGCGCGTATCCTCCGCTTATTGATATGCTTAAGTTCAGCGGGTATCCCTACCTGATCCGAGGTCAAGAGTGTAAAAATGTACTTTTTGGACGTCGTCGTTATGAGTGCAAAGCGCGAGATGTACTGCGCTCCGAAATCAATACGCCGGCTGCCAATTGTTTTGAGGCGAGTCTACACGCAAAGGCGAGACAAACACCCAACACCAAGCAGAGCTTGAAGGTACAAATGACGCTCGAACAGGCATGCCCCATGGAATACCAAGGGGCGCAATGTGCGTTCAAAGATTCGATGATTCAC
+
CCCCCFFCBDBBGGGGGGGGGGGHHHHHHHGHFFHHGHHGHHGGGGGCHHHHGHHHHHHHHHHGGFAGHGEGHHHHHHHHHHHHHHHHHHHGGHHGGGGGGGG8GHHHHHHHHGGGHGGGGGFGHHHHGHHDGGGHHHHGHHHHHHGHGGHEGGHGHHHHHHHHGHGGEFGHGFFGGGFGGHHHGGGGHHHFGFHFE?GGFHGHFGGHHHHHHHGHFHHHHHHHGGFHHHGGGFCGFGHGFHEHGGEGEAEHBGBHHHHHFHHHHGGGGCGHHGAGEFFGGG5GGGGGGFFFFFFFABBBB
@M02197:102:000000000-ALU3V:1:1101:17511:8212 1:N:0:1
TCTCAGCGCGTATCCTCCGCTTATTGATATGCTTAAGTTCAGCGGGTATCCCTACCTGATCCGAGGTCAACCTTAGAAATGGGGTGATTTTACGGCGTAGCCTCCCGAACACCCTTTAGCGAATAGTTTCCACAACGCTTAGGGGACAGAAGACCCAGCCGGTCGATTTGAGGCACGCGGCGGACCGCGATGCCCAATACCAAGCGAGGCTTGAGTGGTGAAATGACGCTCGAACAGGCATGCCCCCCCGAATACCAGGGGGGGCAATGTGCGTGCAAAGATTCAATGATTCAC
+
AA1AA3CADA>DA0FGB0E00EEAF1FFEGGGGGFHHH2GF21/AA/E1D2BAFAGFF01DF>?>E?0:*G>GEFBFHDG91#9/+#EFF9(>EE@C/6&FH9GFGC/BA@HFGEHHB1FBCC5/F1>D;FBFG<GFFEFFHEFB;/:FFFA7GHECEGA?@9A@F-G?099A;99;?@<@@;@;>@9-@1ABFFF94FFFA9-AAF9/;9/B/F8FFFFBB/BB/9-A-9/@99@00A/F@9:FA/00D221A/EEAA0011D13GE0011131G3FGAA11B3B13D1>1A1
@M02197:102:000000000-ALU3V:1:1101:10811:8257 1:N:0:1
TCTCAGCGCGTATCCTCCGCTTATTGATATGCTTAAGTTCAGCGGGTAGTCCTACCTGATTTGAGGTCAGAGTCTAAAGTGCGCGATGGCGGGTTGTGAGCAGACTCAGAAGCAAGGGTCGAGACGAAACTTATTACGTCTGACACGGATGCAAAGAGATCCACTAAGTCATTTGAGGCGAGCCGTGTTACCGGCAGACACCCAAGTCCAAGTCCCACCCAGGTCGAAAAACCCGAGGGGATTGAGATTTCATGACACTCAAACAGGCATGCCTTTCGGAATACCAAAAGGCGCAAGGTGCGTTCAAAGATTCGATGACTCAC
+
BBBBAFF@DDBBGGGGGGGGGGGHHHCGFHHFHHGHFGFHGBGGGGGGGHHHHHHHFFFHHGHHGHHGHHGHHHHDGHFHHHGGGGGGFHGCFDGGGGHHHHGHHGHHFFHHHHFG/E;HGGGGDGGFGGHHH;HHGGHHHGGHFGHGGGGHFHBFFCFDFBFFFHHEHGGFGGDBC?EECFCGGFHFFFGGHGDFCF<FHFHGG?9HHHHGHGGFFGHGGEEGGHGGGFEFFEEHFHHHGBHHHHHHHGGFEDHFHFGGHHHHHGHGHHHHDFECHHHGHHHCHHHFGGGGHHGHGGGGGGGFGGGGGGGC4FFFFFBA3BA
@M02197:102:000000000-ALU3V:1:1101:11787:8325 1:N:0:1
TCTCAGCGCGTATCCTCCGCTTATTGATATGCTTAAGTTCAGCGGGTAGTCCTACCTGATTTCAGGTCAAAGTCAAAAGGTGCGCGATGGCAGGTTTTGAGCAGTCATCACCACAAGGAGAGACGAAACTTATTACGTCTAACACTGATGTGGGATGTTCCACTAAGTCATTTGAGGTGAGCCATTGCTGGCAGACACCCAAGTCCAAGCCTAACATGTTCAGAAAACATATTAGATTGAGATTTCATGACACTGAAACAGGCATGCCTTTCGGAATACCAAAAGGCGCAAGGTGCGTTCAAAGATTCGATGACTCAC
+
ABBBBFFBBBDDGGGGGGGGGGGHHHHHHHHHHHHHHHHHHFHGGGGGGHHHHHHHHHHHHHHHHGGHHHHGGHHHHGHGGGHGGGGGFGHGEGGHHGFFFFFHHGGHHHHHHHHHGHGGHGGFDCCGGHHHGHCGGHHHGGHHHHHFHHFGFHHFHHBGHFHFHHHHHHHHHHGGFHHHHFHHHHHHFHHGHHGFGGGDEFEFGGHHGHHFHHHGGGFBFHFHHHGHEHHHFHFHGFHHHHHGEHHFHHGFHHGHHHHGHHFHHHGGGGGHHHHHHHFHHHGGGGGHFGHGGGGHGGGFGGGGGFFFFFFFFBBAAB
@M02197:102:000000000-ALU3V:1:1101:8613:8370 1:N:0:1
TCTCAGCGCGTATCCTCCGCTTATTGATATGCTTAAGTTCAGCGGGTATTCCTACCTGATCCGAGGTCAACCTGAAAAAAGTTTTTGGAGGTGACCGGGTCCCTGGGCCCTTGAAACTCTACGCGTGCTCCGGAAAGCTCAGTGCGAAGAGGGTCCCTGGGACGCCGTCATTGTCTTTGAGACCAGTTGGCCGGTGAAGGCCAACGCGGTCCAACACCAAACACGAGGTTTGAGAGAGGATAATGACGCTCGAACAGGCATGCCCTTCGGAATGCCAAAGGGCGCAATGTGCGTTCAAAGATTCGATGACTCAC
+
>>AAA3C1ADDDGG3GGBEGGG?GBFHHFF2BEGF1EGFHGFFCGGECHGHHFB1CDGFFFFGEGG?GGFFHGFHHFF0/?BGHHEC/5CC9G;HH9/:?BAGHHGA/FCHH8FFHFFFDBHC@@@CCEBGG0?CGA/7HFH;0DCCC@/CEGFHHHGE6EG;?A?119C?FGBFGFGBF?EFAGF;BGF@FGF@CEFBCCBEEFFE@HHG?FGFHGGEEGE1?B3F3BFBGBEFGFB?FFFHFE>>1AFA5DF35GA1BFE110E2GGDFFBBCDE3EEA2ACCHGE2AA4GFBFGGGGGG4BD@FFD333>3
@M02197:102:000000000-ALU3V:1:1101:10754:8397 1:N:0:1
TCTCAGCGCGTATCCTCCGCTTATTGATATGCTTAAGTTCAGCGGGTAGTCCTACCTGATTTGAGGTCAGAGTCAAAAGGTTTTCTGCCACAAGGCAAGAAGGGTTCTGAGCGGGCTTGACGCGGAGCAAGGGACAAGACGAAACTTATTACGTCTGTCACGGATGCAAGCGATCCCACTAAGTCATTTGAGGCGAGCCGTGTAACCGGCAGGACGCCCATGTCCAAGTCCACGCCAGGTCATAAACCAGACGGGATTGAGATTTCATGACACTCAAACAGGCATGCCTTTCGGAATACCAAAAGGCGCAAGGTGCGTTCAAAGATTCGATGACTCAC
+
CCCCBFFBCDBBGGGGGGGGGGGHHHHGHHHHHHHHHHHHHHHGGGGGGHHHHHHHHHHHHHGHGHHHHGHHHHHHHHHGHHHGHHHHHGHHHHHGHGGHEHHGHHHHHEHHGGGFGHFHHGGGGFGGHHHGBFGGHGFHFGGGGHHHGHHHGGHFFHEHHHGFGHGHGGGGHHFGGGGGHHGGGHGGGGGGGGFFGFDGBFFGFFGHHHGGFGGHHFFHGFGFFHFFFFFFGFHHHHHHFHHGGHFGFF?CFHHHGHHHEHHHEHHHHHHGGHHHHHGHHHHHFEFCEGGGGHHHHHGHHHGCGGCHHHHGGGGGGGGGGGGGGGFFFFFFFCCBCC
@M02197:102:000000000-ALU3V:1:1101:26582:8400 1:N:0:1
TCTCAGCGCGTATCCTCCGCTTATTATATGCTTAAGTTCAGCGGGTAGTCCTACCAATCTGAGGCCGATGAATTGAAATTAAATCCCTTCCTCTCTTCCAAAGAAGCGAGGCATGGGCGGGGTTCAGAAGCACTCCAACCAGCAAAACGTCGCGTCCAGCTCCTCGACCCTGCGCCTCTCCTCTCCGAAGTCCTGATATTATCAAAACCCGGCAGGGAAAGACGTGGGCGAAATAACGAGCTTTCGTCCGTCTTGCCTATCGAATGGATGCGCTAATGCATTTCGAGGGAGCCACCGTGGAAGATGGCAAGACCCTCAATACCGATCCGCCAGCTTTCTCAACTAAATAAGAAAGCTGTCGTTCGAAACAATTCGCGGCCCTCAAACAGGCATGCTCCCCAGATTAGATCTGCCGGGAGCGCAAGGTGCGTTCAAAGATTCGATGATTCAC
+
CCCCCFFBCCCCGGGGGCGGGGGHHHGCHHHHHHGGHHHGGHFGGGGGHHGHHHHHHHHHHGHGGGGGFGGHHFHGGHHHHHHHHHHGHGHHHHGHHFGHHFFHHHHGGGGFEHHGEHGGGGCDFHHGGBCGGFHFHHHGGHFFHHFHGGFGGG;CGFFFFFGGGD?=AFFFEAFDDFFFBBFFFFDC?=.B/BFFFFFFFFFFEFFFFFFFFFFA=.FEFF/DEFA@.9=FA.FFFFFF9:FB/;...BFEABB/..FFFB//BF;A?A?CBGFGFGFC;GFBBFEAB.FA.EDDCCEHHHG0;/0D0GGDEBBBEHE<.CFF@-GGGFGFFCBHHHGHHFHGHHFFHHFHFGACCCACGGECHFHGHF??CGECEGGHFF3HGDGEBGHHHGFEGHFEFFHDEHGHFEGFGGGGGGCCHGFF?GGGFGGFGBGGECFFFFFFFFAAAAA
@M02197:102:000000000-ALU3V:1:1101:15472:8464 1:N:0:1
TCTCAGCGCGTATCCTCCGCTTATTGATATGCTTAAGTTCAGCGGGTATCCCTACCTGATCCGAGGTCAACCTTAGAAATGGGGTTGTTTTACGGCGTAGCCTCCCGAACACCCTTTAGCGAATAGTTTCCACAACGCTTAGGGGACAGAAGACCCAGCCGGTCGATTTGAGGCACGTGGCGGACCGCGTTGCCCAATACCAAGCGAGGCTTGAGTGGTGAAATGACGCTCGAACAGGCATGCCCCCCGGAATACCAGGGGGCGCAATGTGCGTTCAAAGATTCGATGATTC
+
CCCCBFFAB@DBGGGGGGGGGGGHHHFHGHHGHHHHHHHHFHHGGGGGHHHHHHHGHHHHGHHGGGDHGHHHHHHGHHGGHGGGGFGGHHHHHFFGGGGGGHHHHGGGGGGHGGHHHHHHFGGGGHHHHHHHHHHGGGGGFHHHGGGGGHHGHHHHHHHGGFFFFGGGFGGGGGGGGGGGGGFGGGGGGGGFFHHHHHHGGHGGGHHGGFFGHGGHHHHHHGGGGGGGHHGHHHHHHHHHGGGGGGGGHHHFGGFGGGGGGGGGBHHGGGGGGGGGGGGGFFFFFFFCBBBB
@M02197:102:000000000-ALU3V:1:1101:23015:8535 1:N:0:1
TCTCAGCGCGTATCCTCCGCTTATTGATATGCTTAAGTTCAGCGGGTATCCCTACCTGATCCGAGGTCAAAAGTGAGAAAATGGCTTGATGGATGCCGCTGTTGAGGGACCAAGACGCAAAATGTGCTGCGCTTACTACCAAAACACTGGCTGCCAATGACTTTGAGGTGAGTCTTGAAAAAAAGACAAGCACCCAACACCAAGCAAAGCTTGAAGGTACAAATGACGCTCGAACAGGCATGCCCACTGGAATACCAATGGGCGCAATGTGCGTTCAAAGATTCGATGACTCAC
+
BBBBBFFBBBBBGGFGGGGGCEFHHHHHHHGHHHHHHHHHHHHGGGGGHHFHHHHGHHGHHHHGGGGHHHHGHFGHHGHHHHHHHHHGGHHGGHHFHGCEGGHHGFFFGGGHGGGB0FFGGHHFFGHHHHGHFGDHFFGFHHGFHHHHGFHGGGHHHHHHHHHHHHHC:HFHFGHHHGGHHHHHHHHGHGGGGGHGGEFFHHHHHHHGGHHEHHGBHHFHBHGFFFGGHHGHHHHHHGGHHGGCF5FEGFFGBHGHGGGGGGDCHHG2EEFHGFGFGGFFEGCCFBFFFAABAA
@M02197:102:000000000-ALU3V:1:1101:8386:8526 1:N:0:1
TCTCAGCGCGTATCCTCCGCTTAATGATATGCTTAAGTTCAGCGGGTAGTCCTACCTGATTTGAGGCCAGATGTCAAGAATTATACACACAAGTGCGTATGGGGTATAGAAAGCAGACTATTGTCCAAGTCCTGGCCACAAGCGAACTTTTGTCCTAAGCGAAATAATTATTACGCCTAGGGGAACCAGTGCAAAGACTAATCCAGCCCACATGTTTAAGGCGAGTCAATTCATCATTGACAAACCCCCACAGCCAACATCCAAGCTTGGATTAACCAAACTTGGAGTTGAGGTTTTCATGACACTCAAACAGGCATACTCTTCGGAATACCAAAGAGTGCAATTTGCGTTCAAAGATTCGATGACTCA
+
AAAAA31>?DA0EF3FGFEC0FEBGF2A2GDEHHFDAGHD2FFEG////BDEFFF0FA0DGB12?0/?FF0BFFDF211FD1BF2FGFG?EF0GF1/?//F0B//?1FGEBEG0BBFG1FD21BFGHHF<112100@1<C<GH?,<@/:$11FF1>:10><CDCE##DGC0GGGG<<<0<<##<>*CE?@111FG?1?DHFCF90?/#;2;BF&FBB?B0?/%>(;FD>1BFGDB2BFF<>)B/,+/0>B/11EFGFB11GGBGFDB@2B211CF/BHGDBGGB12>B1F0AHHFFD1F221B1/HFGFB1B1B2E2DAGECEFD22D1GBFBFGFA1DD13HGEEABBFA3F3AA11>1B31B1AAAA
@M02197:102:000000000-ALU3V:1:1101:17771:8518 1:N:0:1
TCTCAGCGCGTATCCTCCGCTTATTGATATGCTTAAGTTCAGCGGGTATCCCTACCTGATCCGAGGTCAAGTCATAAAAGAGCTTACTGGACGCTGATCCACCAAACTTCAAGAAACGCAAATGTGCTGCGCGAGAAGCTGGCACGACCGCTGCCAATGACTTTGGGGCGAGTCCGCGCATAAAGCGGGACAGACGCCCAACACCAAGCAGAGCTTGAGGGTGTAAATGACGCTCGAACAGGCATGCCCCACGGAATACCGAGGGGCGCAATGTGCGTTCAAAGATTCGATGACTCAC
+
CCDCBFFCCCDBGGGGGGGGGGGHHHHHHHHGHGHHHHHHHFHGGGGGHHHHHHHHHHHHHHHGGGGHHHHHHHHHHFHHGHHHHHHHHHGHFGGGGHHHHHHHHHHHHHGHHHHHHGGGGCBGHHHHHHGGGGGGGHHHHGGHHGGGGGGHHGHFHHHHHFHHHGGGGHGDGGGGFHHHHGGGGGHHHHGGGGGHGHGGHGHGHHHHHHHHHFGFHHGHHHHHHHHGGGGGFHGGHHHGHHHFGGGGGGHHHHHGHGGGGHGGCGGHHGHCGGGHGCGGGGGGGGFFFFFFFCCCCB
@M02197:102:000000000-ALU3V:1:1101:23322:8581 1:N:0:1
TCTCAGCGCGTATCCTCCGCTTATTGATATGCTTAAGTTCAGCGGGTCTTCCCGCCTAATCCGAGGTCAAAAGATTGGTGCTTTCCGGACGGCGGCTGGGGCCCCCTCCTGCGTGAAGATGCTTCTTCTGGTGCAAGAGAGGGGACCAGCGCCCACCGCAGACATTCCAGGCCCCGCCCGCTCGGGCGGGAGCCCAATACCAAGCCAGGCTTGAGGGTATAAATGACGCTCGAATAGGCGTGCCCCCCGGAATACCAGAGGGCGCAATGTGCGTTCAAAGATTCGATGATTCAC
+
BBBBBFF@BBBBGGGGGGGGGG2GHHDGHHHHHFGHCGGHFHHGCGGGHHH5G?EFGGHHHGG1EFGHHHHHH:G;EFBFGHHFGHGGGGGCGGGGGGGGGGGGGGGGGHHGGGGGGHHHHHHHHHFHHHFHHFHGHHHGGGGGFDFGGGGGGCAEDFFFFBFFFFFFFFFFFFFFFGFFFBDCGGFGGGGHDFGFEBCGGHFFGEGFHEHGHHHGDHGHHFFGFFGGEHHHHHGHGCDGGCCGGFCEBGHHHHHGHGEGGE2HHHHGECFFGAGBGGFEGGFFFFFDFABBAA
@M02197:102:000000000-ALU3V:1:1101:6040:8514 1:N:0:1
TCTCAGCGCGTATCCTCCGCTTATTGATATGCTTAAGTTCAGCGGGTAGTCCTACCTGTTTTGAGGTCTAACATAAAAGTTATTAGAGTGGAGGGAGCGAAAACTTATTACGCATTCCACGTAGACATTTAAGACGAGCCACGGATGGCAGCGCCCAAAGCTCATGCATAGAAAACTAGGTATGAGAGGTCTTATGACACTCAAACAGGCGTGCCTTTCGGAATACCAAAAGGCGCAATGTGCGTTCAAAGATTCGATGATGCAC
+
AAA@AFBAD1>>A0GGFFFCE00121FFBGBAF22A1BFD8219:0E;7GH92F10GA#BFFBG7G0BF1@1#1BC<:#BF2@@24BG@FA1/CC3A/1>F>E12F<BF<F1?<?CG2D1#F>2F22@@@>?21@F>C//<A0><F@/>.E/1>1FFGFF<BC@2#B#<12F1B1=@1>DD;G0FBGFGFH1C2F2A1FGB991*B9/EA#B/B/:FF,D#D2;BEGB199A0:D;>FE0A0;193F33BA11>1DBFD31AA>1
@M02197:102:000000000-ALU3V:1:1101:10149:8840 1:N:0:1
TCTCAGCGCGTATCCTCCGCTTATTGATATGCTTAAGTTCAGCGGGTAGTCCTACCTGATTTGAGGTCAGAGTCAAAAGGTTTTCTGCCACAAGGCAAGAAGGGTTCTGAGCGGGCTTGACGCGGAGCAAGGGACAAGACGAAACTTATTACGTCTGTCACGGATGCAAGCGATCCCACTAAGTCATTTGAGGCGAGCCGTGTAACCGAGAGGACGCCCATGTCCAAGTCCACGCCAGGTCATAAACCAGACGGGATTGAGATTTCATGACACTCAAACAGGCATGCCTTTCGGAATACCAAAAGGCGCAAGGTGCATTCAAAGATTCGATGATTCAC
+
111>13FA?D>AEFDGGA000AAAGD2AA222BFEBBEG2GHGCEEAEE122FGHEF1GHFG1F/0BF1>11FG12BF0/BG1/B12D1110/0C/EG/>0F0/>F0F1>E<;9/<</<F@C##00B/C<BFF;<9.CHFF;0<@0::;00$:/;+E6CFCC0;/</9#CCC/9CEF5:>>11)B199;??9CEA<///DF;FC//?<%%CG7E9CE0FB$991ABF>/0>;BB$;1F1992@B;1C/>?//10D1DB121BG1GDBB2B11A10F1B1EFEABB/0//CE0F2E21F01D1AAA00FAABB11AD3B3F3FGEGF1C@31B31AAA>
@M02197:102:000000000-ALU3V:1:1101:27284:8842 1:N:0:1
TCTCAGCGCGTATCCTCCGCTTATTGATATGCTTAAGTTCAGCGGGTATCCCTACCTGATCCGAGGTCAACCTTAGAAATGGGGTTGTTTTACGGCGTAGCCTCCCGAACACCCTTTAGCGAATAGTTTCCACAACGCTTAGGGGACAGAAGACCCAGCCGGTCGATTTGAGGCACGCGGCGGACCGCGATGCCCAATACCAAGCGAGGCTTGAGTGGTGAAATGACGCTCGAACAGGCATGCCCCCCGGAATACCAGGGGGCGCAATGTGCGTTCAAAGATTCGATGATTCAC
+
CCCCCFFCCCCCGGGGGGGGGGGHHHHHHHHHHHHHHGHHHHGGGGGGHHHHHHHHHHFHGHHGGGGHHHHHHHHHHGHHHHHGGGGGHHHHHGGGGGGGFHHHGGGGGG;HFGHHHHHHGGGGGHGGGHHHHHHGGGGGGHHHGCGGGHHHHHHGHHFGCFGGGFGGGGGGFGGGGGGGGGGGFFGGGGGGGFFGHFHGGHGGEHHGHFFHFFGFHGHHHGHGFGGGHHGHHHHHHHHHGGGGGGGHFHHGHHHGGEEGGGGHFFHGCE?HGGGGGGGEGFBFFFFFFBBBBB
@M02197:102:000000000-ALU3V:1:1101:24541:8894 1:N:0:1
TCTCAGCGCGTATCCTCCGCTTATTGATATGCTTAAGTTCAGCGGGTAGTCCTACCAATCTGAGGCCGATGAATTGAAATTAAATCCCTTCCTCTCTTCCAAAGAAGCGAGGCATGGGCGGGGTTCAGAAGCACTCCAACCAGCAAAACGTCGCGTCCAGCTCCTCGACCCTGCGCCTCTCCTCTCCGAAGTCCTGATATTATCAAAACCCGGCAGGGAAAGACGTGGGCGAAATAACGTGCTTTCGGCCGTCTGGCCTATCGAATGGATGCGCTAATGCATTTCGAGGGAGCCGCCGTGGAAGATGGCAAGACCCTCAATACCGATCCGCCAGCTTTCTCAACTAAATAAGAAAGCTGTCGTTCGAAACAATTCGCTGCCCTCAAACAGGCATGCTCCCCAGATTAGATCTGCCGGGAGCGCAAGGTGCGTTCAAAGATTCGATGACTCAC
+
BBBBBFFBBBBBGGGGGG2FGGGHGHCHHHHHHHHHCHHHHHHGCCGGGHHHHHHHHHHHHHHBEEGGGGGHHHHHHHHGGFHHHHFHHHGHHHHGHHHHFHHEFHEFGGGCCFFHHEHF?<?<DGGHHHEHHEHHFHFHDGHHHHGHGG?EAGGCGGGGGGGGGGF?@BCFEE->DDDFFFFFFFF?@A-9BFFFBFFFB/BFBFFFFAF->FFAAAAF.9/BD..ADBDB/AEFBFF,A9AFFF@9A=EAA:/B:../99/B///-9--;/90B0900../C-FB.E9--9---<<=0<=</00BG01F<..01HDBF<.?A/</CB/GC10B11/?21G?F2FGD4HGD4BBFEEEE/FF/>EF4431>//CE11E?EFGCEHFFHHHHFAEA1GFBGDED5FFFFDGGGGEAGEE22HHF4GECEFFDDBEBE2CGFFFF5FD?BBBA
@M02197:102:000000000-ALU3V:1:1101:25729:8909 1:N:0:1
TCTCAGCGCGTATCCTCGCTTATTGATATGCTTAAGTTCAGCGGGTATTCCTACCTGATCCGAGGTCAACCTGGTAAAATAAAAGTGGTTGAGACCAGCCCGAAGGGGACAGCCCACAGCGCGTGCTCCGAAGAAGCTCGTTGCACCGGGGGTCCCAACGGACGCCGTCATTGTCTTTGGGGCCAGGGGAGCCCGAGAAGCTCCCCGTGGGGCCCAACACCAAACGCGAGGTTTGAGGGAGGATAATGACGCTCGAACAGGCATGCCCATCGGAATACCAATGGGCGCAATGTGCGTTCAAAGATTCGATGACTCAC
+
BBBBBFFB@BBB?GFGF?EGG?FHHHHGHHGGFFFHFFHHHHGGGCEHHBDEGHHHHHHGHFGGGFHCGHHEHHHBHEGFGGHHH3GHHGCFGHGFHGHGGGFFEFBC?GGGEHGFGGGHCCFE@DEGGFFFFG0<GFFFB<GGHFFC@BEBEBFGGFDDCDGCCGGFHDCFFFFFGFGHGCDFDGFFFGGCFC;FGFFFFFFBGCCEAE@FFFGEGF/FFEEEEBBBHGGHHHF;GGB8D2GBD0ECFEGGCEEFFHHHHHFBGAGGGEFFHHF1BF1BHEE000HHFHCGGGFGFA3FGGABBFCFBFFB>>111
@M02197:102:000000000-ALU3V:1:1101:14232:8911 1:N:0:1
TCTCAGCGCGTATCCTCCGCTTATTGATATGCTTAAGTTCAGCGGGTAGTCCTACCTGATTTGAGGTCAGAGTCAAAAAGGTATGCCAGGCCAATGAAGGCAAGACAGGTTGGTTCTGAGCAGGCGTACGCAGAGCAAGGGACAAGACGAGACTTATTACGTCTGTCACGGATGCAAGCGATCCCACTAAGTCATTTGAGGTGAGCCGTTTGACCGGCAGACACCCATGTCCAAGTCCAACACCTGGTCATAAACCAGATGGGATTGAGATTTCATGACACTCAAACAGGCATGCCTTTCGGAATACCAAAAGGCGCAAGGTGCGTTCAAAGATTCGATGATTCAC
+
BCCCCFFBBCBCGGGGGGGGGGGHHHGHHHGHGHHHHEHHHHHGGGGGGHHHHHHHHGGGHHHHGGHHFBGHHHHHHHHGGGFHHHFHHHHGEHHHHHHHGFAFHFFHGHHHGGGHGHFHHHHHGGGGGGGGGGEHEFHGGGHGEHHHGC$GA0DDDFFGGGHHGHHGHHHHGGHHHHGEFFGHHHHFHFGGGHGGHHHHHHGGFGGHGGGGGGFHGFHFEFBGGFGFFGHGHHHFHGFFHGGGHHHGFHGHHHFHHFHHHGHHGHHHHHHFHHHHHHEHGFHHHHHGHGGHHHHFGGFHGHHHFHGHHHGGGGGHHGGGFFGHFFGGGGGGGGFFFFFFFBBAAA
@M02197:102:000000000-ALU3V:1:1101:5835:8982 1:N:0:1
TCTCAGCGCGTATCCTCCGCTTATTGATATGCTTAAGTTCAGCGGGTAATCTTACCTGATTTGAGGCCAGAAAAGAATATGCACACAAGTGTGTATATTACGCGTGTTTGTTTGGAAGCAGATGACAAAAGCACAAGATTTTTATGGGATTGCCTTAACAAAAATCTATGGCTGACACTCATCCACTCATACATTTAAGGCAAGTTGATACAAAGAGGCTATGCCATCACCAAGCCCAAGGACCCGCAAAAAAGGTTTTTCATAACAAAAAACCAATTTTTTGGAGAAATTCACGACACTCAAACAGGCATGCTCCGAGGAATACCAAGGAGCGCAAGATGCGTTCAAAGATTCGATGACTCAC
+
AAAA>311AA1>AGFGGFGCGEGGFBFBFHFBFGGHGHDHFHHGG?EG0AF2DGFHHHHHFFBDECFGEAC01GEEH1GGDD2DG0?FABGHB0@B2BE2F/EE@E/<0<BE<0/FFF/B0BFBFDHEFF0GG0GFG08FFGHGBFHA#?@<1<8HGHHHEBFF9>GHFCCC0FHHCC,/C0:00#CC00CD0DG0CD005BG<*.0<9B1BHFHFGGHFHCFC191<F0/?:;/<?FEFB<C//FDEGHG3B<E0HGBGBD42G?GGFF1GB33?/1GEG5HHHFFHFFG?GEHF35FFHBHFHHGGGHHGG?FGFFFHGFGFGCHG?E2GGHHFGA2GGHFGFGGBGGGGFFFFFFFAA?A3
@M02197:102:000000000-ALU3V:1:1101:21573:9060 1:N:0:1
TCTCAGCGCGTATCCTCCGCTTATTGATATGCTTAAGTTCAGCGGGTAGTCCTACCTGATTTGAGGCCAGATGTCAAGAATTATACACACAAGTGCGTATGGGGTATAGAAAGCAGACTATTGTCCAAGTCCTGGCCACAAGCGAACTTGTGTCCTAAGCGAAATACTTATTACGCCTAGGGGAACCAGTGCAAAGACTAATCCAGCTCACATTTTTAAGGCGAGTCAATTCATCATTGACAAACGCCCACATCCAACATCCAAGCTTGGATTAACCAAACTTGGAGTTGAGGTTTTCATGACACTCAAACAGGCATACTCTTCGGAATACCAAAGAGTGCAATTTGCGTTCAAAGATTCGATGATTCAC
+
ABCCCBFBCCBBGGGGGGGGGGGHHCHGHHHHHHFHBGHGGHHGGGGFGHHGHHHHHHHHHHHHGGGGHHHHHHHHHHHHHHGHHHHHHGGEGHHHGGGGGHHGEEGHHHGFHHHHHHHHGGHHHHFHEHHHHFBFFHGHHHHGGCGEGFHHHHHHHHGHGFD@GFHHHH;GHHGGGHGHHHGGHGHHHHHHGHFGGDGGF;FGHHGGBGFF;FFFGGGFDFHHGFBGGGFGFEHFFHFGFGGGEEA?4BHHFGGHGBHHGHHGGHHHHGHHHGHFHHHGG3HHHGFFHHGECGG5BHHHHHHHFDFHFGGFHHBHHHHGGDEHHHHGFFBFHHHFHHHGHHHGGECHGGGGGGGGGFFFFFFFF@BBBB
@M02197:102:000000000-ALU3V:1:1101:13585:9366 1:N:0:1
TCTCAGCGCGTATCCTCCGCTTATTGATATGCTTAAGTTCAGCGGGTATTCCTACCTGATCCGAGGTCAACCTTAAAAAAAATAAATAAAAGGTGACCGGGCCCAGAGTCCCTTAACTCGAGTACGTGCTGGTTAAAGCTCAATGTACCGAGGGTCCTCTGGACGCCGTCATTGTCTTTGGGACGGGTGATGACCAAACACCACCGGACGTCCAACACCAAGCCAGGCTTGAGGGGTGATAATGACGCTCGAACAGGCATGCCCTTCGGAATACCAAAGGGCGCAATGTGCGTTCAAAGATTCGATGACTCAC
+
BBBBBFFBBBBBGFGFGFECAEDFH5FGHFCFEHHHGHHHFFHFFGG0FDBGDGBHHHBGB5CE?EGHHHHHHGGBFGD@/EHDGGHBFFHFFABGFGEEEGGGGHAFFGHHHGEHHHGBECFGFFG0GBC9GGGFCFGGGFGHF;HHCEC.@HGGGHHGGGHGCADFFFFFHHFFAHFDD?GGHHFFHGFFHFHGECEGFDE?EGGGGFHEHFFFHGFFGFEHHGHDHAGGGHFFFHFFGHGGGGGFHCHHHHHGHGHGGGGFGGHHHHGBHGHHGGGGGGHHHHEEE?ABGFCGGGGGFFFDDBB5AAAAA
@M02197:102:000000000-ALU3V:1:1101:25273:9403 1:N:0:1
TCTCAGCGCGTATCCTCCGCTTATTGATATGCTTAAGTTCAGCGGGTAGTCCTACCTGATTTGAGGTCAGAGTCAAAAGGTTTTCTGCCACAAGGCAAGAAGGGTTCTGAGCGGGCTTGACGCGGAGCAAGGGACAAGACGAAACTTATTACGTCTGTCACGGATGCAAGCGATCCCACTAAGTCATTTGAGGCGAGCCGTGTAACCGGCAGGACGCCCATGTCCAAGTCCACGCCAGGTCATAAACCAGACGGGATTGAGATTTCATGACACTCAAACAGGCATGCCTTTCGGAATACCAAAAGGCGCAAGGTGCGTTCAAAGATTCGATGATTCAC
+
CCCCCFFCCCCCGGGGGGGGGGEHHGHHHHGHHGGHHHHHHFHGGGGGGHHHGHHHHHHHHHHHGHHHHHHHHHHHHHHGFHHGHHHHHHHHHHHHHHGHHHHEGHHHHHGHGGGGGHGGHGGGGGGGHHHGGHGGGFFHGGGGGHHHGHHHGHHHGGHHHGHHHGGHGGGFGGGGHGGGGHGHGGGGGGGGGGGGGGFHHFGGGGGHGHGGGGGHHHFGHHHGFGHFFGGGGGAEHHFFHHHHHHHGHGHGHGHHHHHHHHHHGHHHHHHGGHHHHHGHHHHEHEFEGGGHHHHHGHGHHHGGGGGHHCHFGGGHCGGGGGGGGGFFFFFFFCBBBB
@M02197:102:000000000-ALU3V:1:1101:14519:9405 1:N:0:1
TCTCAGCGCGTATCCTCCGCTTATTGATATGCTTAAGTTCAGCGGGTATCCCTACCTGATCCGAGGTCAACCTTTAAATAAAGATTTAACGGCCGCGGCCATCCGCACTCCGAAGCGAATTGAAAAATCCACAACGCTTAGAGACGGACAGCTCAGCCGGAAGACTTTAAGGCGCGCGGAAAACCGCGACGCCCAATACCAAGCCAGGCTTGAGTGGTGAAATGACGCTCGAACAGGCATGCCCTTCGGAATACCAAAGGGCGCAATGTGCGTTCAAAGATTCGATGACTCAC
+
CCDDCFFDDDDBGGGGGGGGGGGHHHHHGHHHHHHHHHHHHHHFGGGGHHHHHHHHHHHHHHHGGGG8HHHHHHH0GHHHFGHHHHHFHHGCGGEFGGGGCHHHGGGGGHHGGGGGGGFGHHFHHHHHHHHHGHGGGGGHHHFHHDHHHHHGHCGFGGGHHHHHGHGHGGFFFFGGGHHGGGFGGGFFFCHHHFHFHHGGHHHHHHGHGHHH;HEHGHHHHHGGGGGFGGGHHHHHHGGGGGGGGGGGHHHHHHGHHGGGGGHHGHGGFGGGGGGGFGGGGFFFFFFFBABAA
@M02197:102:000000000-ALU3V:1:1101:21284:9469 1:N:0:1
TCTCAGCGCGTATCCTCCGCTTATTGATATGCTTAAGTTCAGCGGGTAGTCCTACCTGATTTGAGGCCAGATGTCAAGAATTATACACACAAGTGCGTATGGGGTATAGAAAGCAGACTATTGTCCAAGTCCTGGCCACAAGCGAACTTGTGTCCTAAGCGAAATACTTATTACGCCTAGGGGAACCAGTGCAAAGACTAATCCAGCTCACATTTTTAAGGCGAGTCAATTCATCATTGACAAACGCCCACATCCAACATCCAAGCTTGGATTAACCAAACTTGGAGTTGAGGTTTTCATGACACTCAAACAGGCATACTCTTCAGAATACCAAAGAGTGCAATTTGCTTTCAAAGATTCGATGATTCAC
+
BBBBBFFABBB@EGGGGGGGGGGHHHHHHHGGHHHGHHHHGHFGGGGGAFGHHHHFHEHHHHHHGEGGHFAGHHHHHHHHHHHHHH4GHGGFFFHHGEGGHHHG?EGFHHFHHFHGBHHHHHGHHGHFHHH3GFHGFHGHHHFGGGGHHGHHHHFGHHFHGGDDHHHHHHHGGHGGGHGHGHCAEGFHD<GHFDGFGG7BFFFBFFGGF>BCCBBFFEGGGFFHFBFHHFGDEFFFFFEBFFGFF/>11G@FB/GGHF11GHHHEGBFHFHGGEF/1E21111GDEHFHGHCHFGA2A22BFADGFFEBHGF1FEGFECFFFFF2DFD1A0GFGGF11BHFGE101BA1FGD3GFEB1FBFFBFD>A>>>
@M02197:102:000000000-ALU3V:1:1101:7788:9294 1:N:0:1
TCTCAGCGCGTATCCTCCGCTTATTGATATGCTTAAGTTCAGCGGGTATCCCTACCTGATCCGAGGTCAAAGACGGAAATGTTTTCTTGTTGGACGCGGGCCGGAGCCCCTCGAGAAGCGCAATGTGCTGCGCGAGAGGAGGCAAGGACCGCTGCCAATGGATTTGGGGCGAGTCCGCGCGCTGAGGCGGGACAGACGCCCAACCCCAAGCAGAGCTTGAGGGTGTAGATGACGCTCGAACAGGCATGCCCCCCGGAATACCAAGGGGCGCAATGTGCGTTCAAAGATTCGATGATTCAC
+
AABA3@FADDBBEGGGGGGGGGGHCHGHHHHHHHHHHHHHHHHGGGGGGHHHHHHHFHHH5FF?EGEHHHHDGEF1#?E9HFFHFHFHH?BCFFFBBB@@3DAC9@93FDAGB:CGGC;CGG9EHHGHHHFC?GBFFEFFBFBBF=BCF?B@@:DFFFFFFFFFDFD9<FFB@>FF;B?A/BB?GGGGFFBFAA-/;..;BD:.#AFHHFE:CC00GG/6?HHFFFFFHD?D/AH0G9HGHGGHH;CC@??CEFHGHHGFHGHHCGGGFHHHHE?GEAAGGGGGGGGGC4FFFFF3AAA>
@M02197:102:000000000-ALU3V:1:1101:18006:9725 1:N:0:1
TCTCAGCGCGTATCCTCCGCTTATTGATATGCTTAAGTTCAGCGGGTAGTCCTACCTGATTTGAGGTCAGAGTCAAAAAGGTATGCCAGGCCAATGAAGGCAAGACAGGTTGGTTCTGAGCAGGCGTACGCAGAGCAAGGGACAAGACGAAACTTATTACGTCTGTCACGGATGCAAGCGATCCCACTAAGTCATTTGAGGTGAGCCGTTTGACCGGCAGACACCCATGTCCAAGTCCAACACCTGGTCATAAACCAGATGGGATTGAGATTTCATGACACTCAAACAGGCATGCCTTTCGGAATACCAAAAGGCGCAAGGTGCGTTCAAAGATTCGATGACTCAC
+
BBBBBFFBBBBBGGFGGGGGGGGHHHHHHHHHHHHHHHFFHGHGGGGGGHHGHHHHHHHGHHHHGHHHHHHHHGHHHGHGGFGHHHHGHGGGHGHHHGHHFGFGHHHHGHGHGGEHHHHHHHHGCGD7GGGGGGHHEHFFFFGGHEGDD0FDFHFHHEGHGCHHGHHHHGGFACHEHHHDDEGGFFHHFHBFGGGGFFFGHHE</CBBBGBDFFFFFFHH8EFHHHGCHFHHH:FFEFGGFGFFFGFHHGHHHFHHHFHFHHHGHHHGHGHHGHFHHGGDGFFGG3FFGFEHHGEA0DGHHHGHHHCHHCGFFGEGFFHGGEGGBGBFG5CGGFFFFFFFDB@BBB
@M02197:102:000000000-ALU3V:1:1101:19911:9737 1:N:0:1
TCTCAGCGCGTATCCTCCGCTTATTGATATGCTTAAGTTCAGCGGGTAGTCCTACCTGATTTGAGGTCAGAGTCAAAAAGGTATGCCAGGCCAATGAAGGCAAGACAGGTTGGTTCTGAGCAGGCGTACGCAGAGCAAGGGACAAGACGAAACTTATTACGTCTGTCACGGATGCAAGCGATCCCACTAAGTCATTTGAGGTGAGCCGTTTGACCGGCAGACACCCATGTCCAAGTCCAACACCTGGTCATAAACCAGATGGGATTGAGATTTCATGACACTCAAACAGGCATGCCTTTAGGAATACCAAAAGGCGCAAGGTGCGTTCAAAGATTCGATGACTCAC
+
BBBBBFFADBDDFCFGGFF?EEGHHH5GGHFFHHHFDEFHB55EE?EEE3BFF5F1FGFHHFDF1GCF3G5BFFD4FFGGGHGHGGHHHFHG11GCFHHFGGFG2FFHGHHB@?GBGH3FG&2GDG0>5C4GBCHH6CG0<FEFFF:00A<ACHGB9HD9EHG0EGEGFFF<:CFC>ACCDEEDFGG1GD?;D><FCFC@1F<;@A<GF<BDBFFFHDB=AA0F0DFFB#;9F@19FBFFFFFCF1DF21GCF1GHBHDCC0FHFHFED2FD2GDEHFAFC1HFB11DAGA10AAA1D22FAA21A/1FFEEA00BGBFE00E1F13GBGDEFBB133B1B1>1>1
@M02197:102:000000000-ALU3V:1:1101:22539:9786 1:N:0:1
TCTCAGCGCGTATCCTCCGCTTATTGATATGCTTAAGTTCAGCGGGTAGTCCTACCAATCTGAGGCCGATGAATTGAAATTAAATCCCTTCCTCTCTTCCAAAGAAGCGAGGCATGGGCGGGGTTCAGAAGCACTCCAACCAGCAAAACGTCGCGTCCAGCTCCTCGACCCTGCGCCTCTCCTCTCCGAAGTCCTGATATTATCAAAACCCGGCAGGGAAAGACGTGGGCGAAATAACGAGCTTTCGTCCGTCTTGCCTATCGAATGGATGCGCTAATGCATTTCGAGGGAGCCACCGTGGAAGATGGCAAGACCCTCAATACCGATCCGCCAGCTTTCTCAACTAAATAAGAAAGCTGTCGTTCGAAACAATTCGCGGCCCTCAAACAGGCATGCTCCCCAGATTAGATCTGCCGGGAGCGCAAGGTGCGTTCAAAGATTCGATGATTCAC
+
CCCCBFFCCCCCGGGGGGGGGGGHHHHHHHHHHGHHHHHHHGHGGGGGFHHFHHHHHFHGHHHHGGGGEGGHHEHHHHHHHFGHHHGHHHHHHHHHHHHHGHHHHHGHGGGCFGHHHEHGCCCDDHHHHFHHHHHHHHHHGGHHGHHHGGFGGGGGGGGGGGGGGGFDBFFFFFFFFFFFFFFFEFFF-D-EFFFFBFBFBFFFFEFFFFFFFFFFAC.A9F/BA9DAABFFBBFBFFFFFAFFFB;.BFB.:9/F/A9//EF/FFFBGGB@FBBGGFFFC.;.-9/CEF9AA..GGHEFHHHFHHHHHG/HGGFFFDD<..DGCCAACAGCFHFFHHGEEHHHHHHGHHHGHHHHD@C/GHHFGHHHHFAE/E?CEGEAF1F3DFF3HGEGHGEAF?FGFFDHHFHFHDGEE2FGEEEEGHCGCGE2FF4FGFFGGCFFFBFFFFD3AAAB
@M02197:102:000000000-ALU3V:1:1101:19206:9875 1:N:0:1
TCTCAGCGCGTATCCTCCGCTTATTGATATGCTTAAGTTCAGCGGGTATTCCTACCTGATCCGAGGTCAACCTGAGAAAAATAAAAGGTTAGACCGACCCGACGGGACCTTGCAACTCCCCGCGTGCCTCGAAAGACTCGTTGCGAAGAGGGTCCCACGGACGCCGTCATTGTCTTTGAGACCAGTTGCGTTACCACAACTCGGTCCAACGCCCAAGCAGAAGCTTAGAGAGAGGATAATGACGCTCGAACAGGCATGCCCATCGGAATACCAATGGGCGCAATGTGCGTTCAAAGATTCGATGATTCAC
+
CDDCCFFBCCBBGGGGGGGGGGGHHHHHHHHHHHHHHHHHHHHGGGEGHHHHHHHHHHHHHHHGFGGHHHHHHGHHHHGHHHHHGHHGHHHFHHHGGGGGGGGGFGFFGHHHHHGHHHHHGGGFGCGHHHGGFGGHHHHGHGHGHHGHHGGGGGGGHGGGDGGGFGGHHGHHHHGHHHHHHHHHFFFFGHHFHGGGHGGFFGHHHHGGGGHHFFFFHHHHHHHGHGHHHHHHGHHHHHHFGGFGH<GGHGHHHHHHHHGGGGGHHHHG5GCGHHGGGGGHGHHGGGGGGGGGGGGEGGFFFFFFFACBBA
@M02197:102:000000000-ALU3V:1:1101:5911:9890 1:N:0:1
TCTCAGCGCGTATCCTCCGCTTATTGATATGCTTAAGTTCAGCGGGTAGTCCTACCAATCTGAGGCCGATGAATTGAATTAAGGTCCCTTTCTCTGACAGAAAGGGCGGGGTTCAGAAGCACTCCAACCAGCAAAAGTCGTTGCGTCCAGCTCTAACCCTTTCCCCGCCTCCGAAGTCCTGATATTATCACAACCCGGCAGGGACGAGAGGGCGAAAAATCAAGCTTTCGTCCGTCTTTCGCCTATCAAATGGATGCGCTAATGCATTTCGAGGGAGCCACGGTAAATGGCAAAAAGACCCTCAATACCGATCCGCCAGCTCTTACTGAAAAAAGCTGTCGATCGAAACAATTCGCGGCCCTCAAACAGGCATGCTCCCCAGATTAGATCTGCCGGGAGCGCAAGGTGCGTTCAAAGATTCGATGATTCAC
+
A?AAAFBAD1ADEGGGG0ECFAEBGBFFHBEGFGFGFHHH22GGGGG?FFBFAGGHHFCFE22BE/BEEC?GGDG11BGBBG11FGG0BG1FGHHHEDBBFFB1BEEEC/>/-C1DGHC1<0F0CGCHG...CFF//D0CEEH.@E@:AFGGFBBFFGG99FF0;/9A-9CEE@-@-:/;9B/9FFBFFF/99BFB@=---9@A-/-;-@-9;/9;-99/9BFFB;F/+/FFFB5FF?FFBFB/B9;99:/B-.-?9/00000;0../.-/FGE;.A-..:000C0;:0::000=//../DGD=<<.ACCC@<A/@1<?1FG?222BFGEHGB<E@?/<<B2EEGHF>FC>/ECE??GEB/D0BGFGD1F1HHEEF/CFEGB2D1GFA/ECGGGGGFA0?HGBCEA00F1F3GF3GEFB1BFFFFBAAAA1
@M02197:102:000000000-ALU3V:1:1101:26365:9921 1:N:0:1
TCTCAGCGCGTATCCTCCGCTTATTGATATGCTTAAGTTCAGCGGGTATCCCTACCTGATCCGAGGTCAAGAGTGTAAAGATGTACTTTTGGACGTCGCCGTTATGAGTGCAAAGCGCGAGATGTACTGCGCTCCGAAATCAATACGCCGGCTGCCAATTGTTTTAAGGCGAGTCTACACGCAGAGGCGAGACAAAACACCCAACACCAAGCAGAGCTTGAAGGTACAAATGACGCTCGAACAGGCATGCCCCATGGAATACCAAGGGGCGCAATGTGCGTTCAAAGATTCGATGATTCAC
+
BBBBBFFBDBBBGGGGGGGGGGGHHHHHHHHHHGHHHFHHHFHGGGGGHHHHHFFHHHHHHHHGFEGHHFHHHGGGHHHHGHHHFHHHHHFGHHGGGGFGGEFGGHHGGHHGHHHHGGGGGFFHHHHGHHGGGGHFFHHHHHFHHHHGGGGGGGGHHHGGGGGGHGGGGGHHGHHHGGFGGHHGGGGHGHHHHHHFFGGGHHFHGGGGHHHGHHHHGHHHHFGFGDFFHHGGGFGHHGFGEFHCGHHGGGHHGHHHHHHGHHHHHGGGGGHGBHGGGGHGGGGFBGGGGFFFFFFFBBBBB
@M02197:102:000000000-ALU3V:1:1101:19731:9949 1:N:0:1
TCTCAGCGCGTATCCTCCGCTTATTGATATGCTTAAGTTCAGCGGGTAGTCCTACCAATCTGAGGCCGATGAATTGAAATTAAATCCCTTCCTCTCTTCCAAAGAAGCGAGGCATGGGCGGGGTTCAGAAGCACTCCAACCAGCAAAACGTCGCGTCCAGCTCCTCGACCCTGCGCCTCTCCTCTCCGAAGTCCTGATATTATCAAAACCCGGCAGGGAAAGACGTGGGCGAAATAACGAGCTTTCGTCCGTCTTGCCTATCGAATGGATGCGCTAATGCATTTCGAGGGAGCCACCGTGGAAGATGGCAAGACCCTCAATACCGATCCGCCAGCTTTCTCAACTAAATAAGAAAGCTGTCGTTCGAAACAATTCGCGGCCCTCAAACAGGCATGCTCCCCAGATTAGATCTGCCGGGAGCGCAAGGTGCGTTCAAAGATTCGATGATTCAC
+
CCCCCFFCCCCBGGGGGGGGGGGHHHHHGHCHHGHHHHHHHHHGGGGGFHHHHGHHHGHHHHHFFGGGFEGGFHHHHHHHHHHHHHHHHHHHHHHGHGGHGHHHHGHHCGGGGGHEFHHGG@C@DHFHHHHGHHHHHEHHGEHHHHGHGCFFADGFGGGFGGGGGGFFFFFFF?=CFFFFFFFFFFFFFDFEFFFFBFFFFFFFFFFFFFFA;DF;==9AE.BBFADEA?BFFEFFFFFFFFDFED=9ABF9..FFFA9BBBFFFF/FGGAGF;0B0FGFE?FC-GFEEF.A...FDFFHGHEGHEGG0HHHGDFFDDHGHGC.C@-CGGFHHHHHHHHGEHHFHHFHFHHHFFHHGDCGGFHGGHHGHHGE//EE/GCEF1G3FGHHHHGHHEGGGCEFFHHGEEHHHGGGGCEGGGGGFFHGHFGFFCGFCGGGGGGGFFFFFFF?BAA>
@M02197:102:000000000-ALU3V:1:1101:27364:10059 1:N:0:1
TCTCAGCGCGTATCCTCCGCTTATTGATATGCTTAAGTTCAGCGGGTAGTCCTACCTGATTTGAGGTCAGAGTCAAAAGGTTTTCTGCCACAAGGCAAGAAGGGTTCTGAGCGGGCTTGACGCGGAGCAAGGGACAAGACGAAACTTATTACGTCTGTCACGGATGCAAGCGATCCCACTAAGTCATTTGAGGCGAGCCGTGTAACCGGCAGGACGCCCATGTCCAAGTCCACGCCAGGTCATAAACCAGACGGGATTGAGATTTCATGACACTCAAACAGGCATGCCTTTCGGAATACCAAAAGGCGCAAGGTGCGTTCAAAGATTCGATGATTCAC
+
CBCCCFFCCCCCGGGGGGGGGGGHHHHHHHHHHHHHHGHHHHHGGGGGGHHHHHHHHHHHHGHHGHHHHHHHHHHHGHHGGGFGHHHGGHHCGHGHHGGGHHHGGGHGHHHHGGGGGHGHGGGGFGGGHGHGGHGGHHHHGCGGGHHHHHHFE:FHGHHHHGGHGHGGGFGGHGCAFFFGFGGGGFGGHFFEGFF@GGFBGHGGGFGHHHFF<EE?ACFHFFGHHGHFBFFFEEFGHHFHHHHHHHHGHFGCHGEFHHHHHFBHGHHHHHHHGFGGHGHHGHHHHHHE0GGHFHGHHGGHHHEDFGGHHFHFGECHGGGGGGGFGFBFFFFFFAAAAA
@M02197:102:000000000-ALU3V:1:1101:11161:10219 1:N:0:1
TCTCAGCGCGTATCCTCCGCTTATTGATATGCTTAAGTTCAGCGGGTATTCCTACCTGATCCGAGGTCAACATTCAGAAGTTGGGGTTTTACGGCGTGGCCGCGACGATTACCAGTAACGAGGTGTATGATTACTACGCTATGGAAGCTCGACGTGACCGCCAATCGATTTGGGGAACGCGGGTTACCGCGAGTCCCAACACCAAGCTGAGCTTGAGGGTTGAAATGACGCTCGAACAGGCATGCCCGCCAGAATACTGGCGGGCGCAATGTGCGTTCAAAGATTCGATGATTCAC
+
BCCCCFF?DBBDGGGGGGGGGGGHHHHHHHHHGHHHHHHHHGFGGGGGHHHHHHHHHHHHGHHGGGGHHHHHHGHHGHGGH<HHGGFEFGHHFGGG;GGCC9</>CCCE:4FFB?AGD<A/B@0C<DDH0GHDGF;EB@CADGBC:CE0;.E?B?AEGGGHE0GEDGBHDHHHHGGDCC?HHFAFFCBC/FFG9FF5FF/2CE;HEGBHHFGGFF:FGCGDHHHGEGGGEGFDHFGFFGFAGEGGGGHHHHHHHFHGGGGGGGGDHHHGGGGGHGGGGGGGEGGFFFFFFFCCCCB
@M02197:102:000000000-ALU3V:1:1101:11172:10236 1:N:0:1
TCTCAGCGCGTATCCTCCGCTTATTGATATGCTTAAGTTCAGCGGGTATTCCTACCTGATCCGAGGTCAACATTCAGAAGTTGGGGTTTTACGGCGTGGCCGCGACGATTACCAGTAACGCGGTGTATGATTACTACGCTATGGAAGCTCGCCGTGAACGCCAATCGATTTGGGGAACGCGGGTTACCGCGAGTCCCAACACCAAGCGGAGCTTGAGGGTTGAAATGACGCTCGAACAGGCATGCCCGCCAGAATACTGGCGGGCGCAATGTGCGTTCAAAGATTCGATGATTCAC
+
AABA3@BA?DDDGGGGFG?EGGCHHGHHHHHHHHHHHFHGHHHGECGGHGHHFHHHHGGEGFHEEGEHGH:FHHHFHFGED;F9/@EEDGF9EDGG:GGGF+<C/CBB?G;11#?GFHG;#B:/BF;090=BD$0A=;<9<:;,09/.:0..:;#;-#;-;.#:#?F7;DGC0/ED@CC.#HFF?/B2CCG$AGGEGB:FBDEA/E/&FB333FFHGGF?4HEF;/EGFABGE:FDHF:HHHG/G?EGFHHHGHHHA22A2FFCFFEHHGFGDCGGGGBFGGGGFFFFFFFBBAA?
@M02197:102:000000000-ALU3V:1:1101:8441:10264 1:N:0:1
TCTCAGCGCGTATCCTCCGCTTATTGATATGCTTAAGTTCAGCGGGTAATCTTACCTGATTTGAGGCCAGAAAGGAATACATAAAGAATTATGTATGTGTGTGTTTGTTTGGTAGCAGATGACAAAAGCACAAGATTTTTATGGGTTTGCCTTAACAAAAATCTATGGCTGACACTCATCCACTCATACTTTTAAGGCAAGGTGATACAAAGAGGCTAATCTCATCACCAAGCCCAAGGACCCGTTAAAAGAATTTTTCATAAAAAAAACCTTTTAATGGAGATATTCACGACACTCAAACAGGCATGCTCCGAGGAATACCAAGGAGCGCAAGATGCGTTCAAAGATTCGATGATTCAC
+
CCCCCFF@BCCCGGGGGGGGGGGHHHFHGHHHHHHHHHHHHHHGGGGGHHHHHHHHHHHHHHGGGHGGEHGHHHHHHHHHHHHHGHHHHHHHHHHHHGHHHFGHHHHGHHGGHHHHHHHHHHHHHHHHHGHHHHHHHHHHHHHHHHGGGHHHGHHHHHHHF:HHHHHFHHGGHHHHHHHHHHHHGHHGHHHHHHHGHFHHGEHHFFGHHHHHHHGGGHHGGGGGGGGGGHGEGGHHHHEGGFGGGHHHGHHHHHHHFG??/GGGGGHFEGHFHFGHHDHHHHHHHF3EFGHHHGAFGGGHHHHFEHGGGGGGHHHHHGBHFGHHGFEE2HGHHGGGGGGGFGGGGGGGFFFFFFFA3>AA
@M02197:102:000000000-ALU3V:1:1101:26344:10260 1:N:0:1
TCTCAGCGCGTATCCTCCGCTTATTGATATGCTTAAGTTCAGCGGGTATCCCTACCTGATCCGAGGTCAACCTTTGAATAAAGATTTAACGGCCGCGGCCGCCCGCACTCCGAAGCGAATTGAAAAATCCACAACGCTTAGAGACGGACAGCTCAGCCGGAAGACTTTAAGGCGCGCGGAAACACCGCGACGCCCAATACCAAGCCAGGCTTGAGTGGTGAAATGACGCTCGAACAGGCATGCCCTTCGGAATACCAAAGGGCGCAATGTGCGTTCAAAGATTCGATGATTCAC
+
CCCCCFFDCDDCGGGGGGGGGGGHHHHHHHHHHHHHHHHHHHHGGGGGHHHHHHHHHHHHHHHGGGGHHHHHHHHHHHHHHHHHHHHHHHGGGGGGFGGGGGGGGGGGGGHGGGGGGGGGHGGHHHGHHHHHHHGHGGGHHHHGGHGHHHHGGGGGGGHHHFHHHHHHGGGGFGGGGHGHGGGGGGGGFFFHHGHHHHHGGHHHHHGGHHGHHHHHHHHHHHHFGGGGHHGHHHHHHHHHGGGGGGGEGHHHHHGHHHGGGGEHHHHFGGGGGGGGGGGGGGFFFFFFFCCCCC
@M02197:102:000000000-ALU3V:1:1101:19715:10328 1:N:0:1
TCTCAGCGCGTATCCTCCGCTTATTGATATGCTTAAGTTCAGCGGGTATCCCTACCTGATCCGAGGTCAACCTTTGAATAAAGATTTAACGGCCGCGGCCGCCCGTACTCCGAAGCGAATAGTTAAGTTCCACAACGCTTAGAGACGGACAGCTCAGCCGGAAGACTTTAAGGCGCGCGGCCGACCGCGACACCCAATACCAAGCCAGGCTTGAGTGGTGAAATGACGCTCGAACAGGCATGCCCCCCGGAATACCAGGGGGCGCAATGTGCGTTCAAAGATTCGATGATTCAC
+
CCCCDFFCCCDCGGGGGGGGGGGHHHHHHHGHHHGHHHHHHHHGGGGGHHHHHHHHHHHHHHGGGGGHH;HHHHHHHHHHGHHGHHHFHHGCGGGGGFGGGGGGBFCGHHHGGGGGGGGCEHHHHHHHHFHHHHEGGGGGGHHHHHGGGGGGGGGGFGGGGGGGGGFFFFFFFFFFFFFGBCGFGFFFFGGGFFFGGF<FGHHHHHHEGEFGHGHHHHHHHHHGGGGGGFDHHHHFHHHGGDCGGGGHHHHHFBHGGGGGGGGHGHHGGEGFGGDGGFFGGGCBFFFFF?AAAA
@M02197:102:000000000-ALU3V:1:1101:12420:10383 1:N:0:1
TCTCAGCGCGTATCCTCCGCTTATTGATATGCTTAAGTTCAGCGGGTATCCCTACCTGATCCGAGGTCAACTTCTAGGAAGTGGGCGTTTTACGGCGGACGCGTCCTCCGGGTCCCTCGTGGCGAGCGTTTGCTTACTGCGCAGGAGAGGCCCCAGCGGGCTCGCCACTGCATTTTGGGGGCGGACAAGGCCGGACCCCCAAACCCCCGCCGGTCCCCGAAGGGGGGGGCCCGAGGGTTGAAATGACGCTCGAGCAGGCATGCCCGCCCGAATACTGGCGGGGGCAATGTGCGTTCAAAGATTCTATGATTCAC
+
AAAAA3C1>>>AEAGFGFEG0EGFBEGHGDDFFHHCFGFHF2D///AEFF2F1GCAGF0BDGC/>EEBHFGHHGH2@111BFGD/FEEEEF&;F///9<C-GA0CG@DC@@<#-#G@F@;39C--A-@5FCC<B$CC$CFC5/;/;;AC;#A#A#4-@@-#-@-9;9;#/-/-/##;:;-;BF=#-99;;9A9@=-@BB@#/##-:#;.93#<-@<A0>09<-;@<;/@#//;6;01:9>2B#?/#//>//110111100E/>/A//A0222A1A/A000B111ABFEAA111A3G33FB3113331331>>>1
@M02197:102:000000000-ALU3V:1:1101:22441:10438 1:N:0:1
TCTCAGCGCGTATCCTCCGCTTATTGATATGCTTAAGTTCAGCGGGTATCCCTACCTGATCCGAGGTCAACCTTTGAATAAAGATTTAACGGCCGCGGCCGCCCGCACTCCGAAGCGAATTGAAAAATCCACAACGCTTAGAGACGGACAGCTCAGCCGGAAGACTTTAAGGCGCGCGGAAACACCGCGACGCCCAATACCAAGCCAGGCTTGAGTGGTGAAATGACGCTCGAACAGGCATGCCCTTCGGAATACCAAAGGGCGCAATGTGCGTTCAAAGATTCGATGACTCAC
+
CCCCCFFCCCBDGGGGGGGGGGGHHH5GHHHGHHHHGHHHGHHGGGFGHHHHHHHHHHGHHHGGGGEHFHHHHHHHHGHHGFHHHFHFHHGGGGECEFFGGGGGGGFGGHHGGGGGGGGGHGHHHGHHHHHHHHGGGGHHHHGGGGHHHHHHHGGGGGHHHHHHFFHFGGGGGGGGGHHHGGGGGGGGGGGHFFHFHHHGGHHHHHHGHHFGHHFFHHHHHHHGGGGGHGGHGHHHHGHGGGFFFEAFHHHGHHHGHHGGGGGHHHHGFEGFGGGFGGGGGGFFFFFFFBBBBB
@M02197:102:000000000-ALU3V:1:1101:17439:10440 1:N:0:1
TCTCAGCGCGTATCCTCCGCTTATTGATATGCTTAAGTTCAGCGGGTATCCCTACCTGATCCGAGGTCAACCTTTGAAAGAGTTTAACGGCCACGACCGCCCGCACTCCAAAGCGAATATGTATCACAACGCTTAGAAACGGACAGCTCGGCCGGAGACTTCAAGGCGCGCGGGAGCCGCGACGCCCAACACCAAGCGAGGCTTGAGTGGCGAAATGACGCTCGAACAGGCATGCCCTTCGGAATACCAAAGGGCGCAATGTGCGTTCAAAGATTCGATGATTCAC
+
CCCCCFFCCBBCGGGGGGGGGGGHHHHHHHHHHHHHHHHHHGHGGGGGHHHHHHHHGHHHHHHFGGGHHHHHHGHGHGHHHHHHHHHHGGGGGGGGGGFGGGGGGGGHHHHHHHGGGGGHHHHHHFHHGGGGGGGHHGHHGGGGGGGHHGGGGHGHGGGHHHGGGFEGGGFGGGGGGGGGGGGHGHFGHGGGGGGGGHHGHHFHHGGFGGGFGBHGGGGGHHGHHHHHHHFFGGGGGGGHHHHHHFBHHHGGGGGHHHBGGFGHFGGGGGGGGGFFFFFFFCCCBA
@M02197:102:000000000-ALU3V:1:1101:21458:10503 1:N:0:1
TCTCAGCGCGTATCCTCCGCTTATTGATATGCTTAAGTTCAGCGGGTAGTCCTACCTGATTTGAGGTCAGAGTCAAAAGGTTTTCTGCCACAAGGCAAGAAGGGTTCTGAGCGGGCTTGACGCGGAGCAAGGGACAAGACGAAACTTATTACGTCTGTCACGGATGCAAGCGATCCCACTAAGTCATTTGAGGCGAGCCGTGTAACCGGCAGGACGCCCATGTCCAAGTCCACGCCAGGTCATAAACCAGACGGGATTGAGATTTCATGACACTCAAACAGGCATGCCTTTCGGAATACCAAAAGGCGCAAGGTGCGTTCAGAGATTCGATGACTCAC
+
CCCCCFFCCCBBCEGGGGGGGGGHHGHHHHHHHHHHHHHHHCHGGGGGGGFHHHGHHHGHHHHHGHHHHGHHFHGHHEGGGHHGHHHHGHHHGGEHHACFHHHGHHHHHGFHGGGCGHG<HGGGCGGGHGHFCEFGFHHHGG;4DHHG;F;HEFHHGHHHHGGA8GGGFFEDDFGGG'FFFFE1FFGGG9EEFEGCCCD;DFFFFFB0GGAA/E?B.EHHGFBFFFFFF0CGFGEFDDFFGB@B@331EEEEFGEGDDBFDE5555EDF5DF1GAFFGGF33131CBA0EE35EGDHHE5FBEEA224BFCA2EDHCGBEB5FABGFFFFFFDA3AA>
@M02197:102:000000000-ALU3V:1:1101:27163:10521 1:N:0:1
TCTCAGCGCGTATCCTCCGCTTATTGATATGCTTAAGTTCAGCGGGTAGTCCTACCTGATTTGAGGTCAGAGTCTAAAGTGCGCGATGGCGGGTTGTGAGCAGACTCAGAAGCAAGGGTCGAGACGAAACTTATTACGTCTGACACGGATGCAAAGAGATCCACTAAGTCATTTGAGGCGAGCCGTGTTACCGGCAGACACCCAAGTCCAAGTCCCACCCAGGTCGAAAAACCCGAGGGGATTGAGATTTCATGACACTCAAACAGGCATGCCTTTCGGAATACCAAAAGGCGCAAGGTGCGTTCAAAGATTCGATGACTCAC
+
CCCCCFFCCCBBGGGGGGGGGGGHHHHHFHFHHHHGHHHHHHHGGGFAGHHHHGHHHHHHHHHGGHHHHHHHHHHHHHHHHGGCGGGGGHGGGGGGGGHHHHHGHHHHHHGEHHHHGGHHGGGHGGGFFGHHHHHHGGHHGHGHGHCGGGGHHHCHHGEHHHGGGGGHFHHFHHGFGGGGCGGGFHFFGFGGFHGHHGGGHHHHFGHFFGFFHGFFFFHHGGFGGH;GGFFGGGGHGHHHHHHFHHGGBGGGHHHHHGHFGHHHHHHHHHHFE0E?HHHHHHHGHHGFGEGGHCHHGFEEHGGGGGGGGFGFBFFFFFAABA?
@M02197:102:000000000-ALU3V:1:1101:27144:10530 1:N:0:1
TCTCAGCGCGTATCCTCCGCTTATTGATATGCTTAAGTTCAGCGGGTAGTCCTACCTGATTTGAGGTCAGAGTCTAAAGTGCGCGATGGCGGGTTGTGAGCAGACTCAGAAGCAAGGGTCGAGACGAAACTTATTACGTCTGACACGGATGCAAAGAGATCCACTAAGTCATTTGAGTCGAGCCGTGTTACCGGCAGACACCCAAGTCCAAGTCCCACCCAGGTCGAAAAACCCGAGGGGATTGAGATTTCATGACACTCAAACAGGCATGCCTTTCGGAATACCAAAAGGCGCAAGGTGCGTTCAAAGATTCGATGACTCAC
+
BBBBBFFBDDD@CFGGGGGGGGGHHCHHFHHHHHGHGHFGHHHGGFGGFHHHHHHHHHHGHHFFGEHHHHHHHHHHBGGBGHEEGECEGGGGG/F<?/>G?DG&08GFBBFFGCG<</#?@CGEDF@C8GHHFH00D6-GF:CHHHGCCAC9BCGFGGFFBBF8GFGG7GFFGF0BE#,A?<CDGFHFFEGCDFDDFC;FFEFFF11<;1B0EBFFF/GG9/FFEFGGGFG>B#EFAHGGBFEHBBHGFFHHEHHGHFE0FFBEGHEHHG/GE/EF0GBFGGHGHHHGE?GECGHHEAE?FFFGGGGGGCGFFD31B11AA>1
@M02197:102:000000000-ALU3V:1:1101:28169:10485 1:N:0:1
TCTCAGCGCGTATCCTCCGCTTATTGATATGCTTAAGTTCAGCGGGTAGTCCTACCAATCTGAGGCCGATGAATTGAAATTAAATCCCTTCCTCTCTTCCAAAGAAGCGAGGCATGGGCGGGGTTCAGAAGCACTCCAACCAGCAAAACGTCGCGTCCAGCTCCTCGACCCTGCGCCTCTCCTCTCCGAAGTCCTGATATTATCAAAACCCGGCAGGGAAAGACGTGGGCGAAATAACGAGCTTTCGTCCGTCTTGCCTAACTAAGGGATGCGCTAATGCATTTCGAGGGAGCCACCGTGGAAAATGGCAAGACCCTCAAGACCGATCCGCCAGCTTCCTCAACTAAATAAGAAAGCTGTCGTTCGAAACAATTCGCGGCCCTCAAACAGGCATGCTCCCCAGATTAGATCTGCCGGGAGCGCAAGGTGCGTTCAAAGATTCGATGACTCAC
+
BABBBFFBBB@BGGFGGGCG2EAFFFDGF55ABEGHGHHHHFHGGEGEGGHGHHHHHHGHHGHHGGGGCGGFHFEHHHHFFHHHGHEFHFHGFHHFBG?FGFFH3BGFE/EC@EGFAGHCCCC<CGHHHGHHFGH/:CFHGEHHHFHHGGF.?-ADFAAFFF/FGGF.-BCFBA-9ADFB/BFFFFFF-ABEFFFFFFFFFFFFFFBF.DFAB;-;--:9EFEF.;DEF.;FB..ABA/9/.AFFB@A..9.A.9/.//;///9/.B9?GGBC000FB;0..FC-/:?E0EGGEFCC0C0FC:0CC/0C;//..<0D<<...DD@@<-AA0FGHFHFFHGFHHEHFGDGFBBGHHECCGGGHHFEBCHFHGE>/?E/EE>F1GGHHGFBEHHHHE0A0F5BFGFFFFFFCEEE2ACGGEAA4FGFEAEECFGGGGDG?F4CCBFBFFBBBB@
@M02197:102:000000000-ALU3V:1:1101:7992:10563 1:N:0:1
TCTCAGCGCGTATCCTCCGCTTATTGATATGCTTAAGTTCAGCGGGTATCCCTACCTGATCCGAGGTCAACCTTTGAATAAAGATTTAACGGCCGCGGCCATCCGCACTCCGAAGCGAATTGAAAAATCCACAACGCTTAGAGACGGACAGCTCAGCCGGAAGACTTTAAGGCGCGCGGAAAACCGCGACGCCCAATACCAAGCCAGGCTTGAGTGGTGAAATGACGCTCGAACAGGCATGCCCTTCGGAATACCAAAGGGCGCAATGTGCGTTCAAAGATTCGATGATTCAC
+
ABCCCFFBBBBBGGGGGGGGGGGGCHHHHHGHHHHHHGHHHHHGGGGFHFHHHHFHHHHHHHHGGGGHHHHHHHHGHHHHHHHFHHHHHHGGFGFGGCGGGHHHGGGGGHHGGGGGGGGGHHHHHHHHHGHHHHCFFDHHHHHFHGGGGGGGGGGFGGGHGGGGHHHHGGGGFGGGFFGFFFFFFFFFAFFHFGHHGFGGGGHHHHGHEHHHFHHHHHHGBCBFFFGHHGHHHHGCG1EFGGGGGGHEHFGD2CHHFFEF2EFGHHGGGGGGGGGGGGGGGFFFFFFFA?>>3
@M02197:102:000000000-ALU3V:1:1101:18084:10571 1:N:0:1
TCTCAGCGCGTATCCTCCGCTTATTGATATGCTTAAGTTCAGCGGGTATTCCTACCTGATCCGAGGTCAACCACAAAAAATTGGGGGTTTAGCGGCTGGGAGTTATAGCACCTAACAAAAGCGAGAAAAAAATTACTACTCTCAGAGGATACTACAAATCCGCCGTTGTATTTCAGGAACTACAACTCCTAAGAGAAGTAGATTCCCAACACTAAGCTAGGCTTAAGGGTTGAAATGACGCTCGAACAGGCATGCCCACTAGAATACTAATGGGCGCAATGTGCGTTCAAAGATTCGATGATTCAC
+
ABBABFFBBDBBAGG54GFCGGGHBGFFGDFGHFHHHGHHHHHGGGEEFHF5FGACGHHHHHF?EEEFFGGHGEGHHHE@F@@GH?E<<9GHGECG@C?DHG0FFHFGEGFF0FGFHHGHC<DDCCCHGHGGDFE=0DC$1:AD1C1CCFGHHGGFGGGGFGGGGHHGEFGFBBFFGGD>BFBFFFFFDHFHGFHHFGFGGFGGGHEFGGFHHHGCEEFFEDFHGHGHGFF;F9HAEEA90FEDBBBE1E0EHGEAEDHHBBDF2FHGHHEAAEAHFDFE0EEFF1GGGGFAB1113DFF@>1>1>
@M02197:102:000000000-ALU3V:1:1101:17412:10736 1:N:0:1
TCTCAGCGCGTATCCTCCGCTTATTGATATGCTTAAGTTCAGCGGGTATCCCTACCTGATCCGAGGTCAACCTTAGAAATGGGGTTGTTTTACGGCGTAGCCTCCCGAACACCCTTTAGCGAATAGTTTCCACAACGCTTAGGGGACAGAAGACCCAGCCGGTCGATTTGAGGCACGCGGCGGACCGCGTTGCCCAATACCAAGCGAGGCTTGAGTGGTGAAATGACGCTCGAACAGGCATGCCCCCCGGAATACCAGGGGGCGCAATGTGCGTTCAAAGATTCGATGATTCAC
+
CCCCCFFCCCCCGGGGGGGGGGGHHHHHHHHHHHHHHHHHHHHGGGGGHHHHHHHGGGHHHHHGGGGHGHHHHHHHHHHHHHGGGGGGHHHHHGGGGGGGGHHHHGGGGGGHGGHHHHHHGGGGGHGHHHHHGHHGGGGGGHHHGGGGGHHHHHHHHHHGGGGGGGGGGGGFFFGGGGGGGGFFFGGGGGGGGHHHGHFGGHGGGHHGHGHHHHHHHHHHHHHGGGGGHHGHHHGHHHGHGGGGGGGHHHFHHFHGGGGGGGGHHHHGGGGHGGGGGGGGGGFFFFFFFBBAAA
@M02197:102:000000000-ALU3V:1:1101:13384:10852 1:N:0:1
TCTCAGCGCGTATCCTCCGCTTATTGATATGCTTAAGTTCAGCGGGTATCCCTACCTGATCCGAGGTCAAAAGTGAGAAAATGGCTTAATGGATGCCGCTGTTGAGGGACCAAGACGCAAAATGTGCTGCGCTTACTACCAAAACACTGGCTGCCAATGACTTTGAGGTGAGTCTTTAAAAAAAGACAAGCACCCAACACCAAGCAAAGCTTGAAGGTACAAATGACGCTCGAACAGGCATGCCCCATGGAATACCAAGGGGCGCAATGTGCGTTCAAAGATTCGATGATTCAC
+
CCCCCFFCCCDBGGGGGGGGGGFHHHHFHHCGHHHCHHHFHHHGGGGGHHHHHHGHHHGHHGHCECGGHHFHHDGGHHHHHHHHHHFHHHHGHHHGHGGGGGHHFHHGGGGGGHHGHHGDCHHHHCGFHHHGGGGHFGHHHHGHHGHFGHGHGGHHHHHHGHHHHHGGGCFGGGHHHHHFHHHHFGCFHGGGGHHGGGGGHGGFFGFGHFHFHFFFFFFHGFGFFFFFCAEFFGHFFFGEF?FFFBFD2BHFHHGHHG?GE??ADFGA0EGGFDGFGGGGGBFFFD13D1A1AA
@M02197:102:000000000-ALU3V:1:1101:8724:10866 1:N:0:1
TCTCAGCGCGTATCCTCCGCTTATTGATATGCTTAAGTTCAGCGGGTAATCTTACCAGATTTGAGGCGAGAAAAGAATATGCAAACAAGTGTGTATATTACGAGTGTTTGTTTGGAAGCAGATGACAAAAGCACACGATTTTTATGGATTTGCCTTAACAAAAATCTATGGCTGACACTCATCCACTCATACATTTAAGGCAAGGTGATACAAAGAGGCTATGCCATCACAAAGCCCAAGGACCCGCTAAAAAAGTTTTTCATAACAAAAAACCAATTTTTTGGTGAACTTCCCGACACTCAAACAGGCATGCTCCGAAGAATACCAAGGAGCGCAAGATGCGTTCAAAGATTCGATGATTCAC
+
ABBBBFFBBBBBGGGGGGCFEEGH5FGGHHGHHHGHHGHHHGHGGGCEBGH5GFHH5313DF55?2B/>E/BG231B3BG44B33FA/2G4?30444B??4//?//44232222/232?CHF222FGDHFHFHH20<A/;?1:0#$1$11<>1GBFB91;<;<CFC:=000#;.#<=0#/000;0C0#C#:CDCH0;=0G=;9900D90=;<B1/11CF1C091=91F?F#F0619#;1/-BG6@GB/@BDB4B/0B3EDBF42B/E?1113B33?/11113334D531>0>0155BF15ED53A533A3A0AAA2DB5FAA533HFGGGGGGGFFFEAAAAFFFGFFGGGCFCBFFDDAAA>A
@M02197:102:000000000-ALU3V:1:1101:16440:10986 1:N:0:1
TCTCAGCGCGTATCCTCCGCTTATTGATATGCTTAAGTTCAGCGGGTATTCCTACCTGATCCGAGGTCAACTTTCAGAAGTCGGGGGTTTTCCGGCGTGGCCGCCGCCGCTCCCAGCTGCGAGGTTGTGCTACTACGCAGAGGTACACGGGCGGGGCCGCCACTGTATTTCGGGGCCGGCCGGTGAAGGCCGATCCCCAACGCCAGGCGCGGAAGCCTGAGGGTTGAAATGACGCTCGAACAGGCATGCCCGCCAGAATGCTGGCGGGCGCAATGTGCGTTCAAAGATTCGATGATTCAC
+
A?AABFFCBDBCGGGGGGGGGGGHHHHHHHHHHHHHHHHHHHHGGGGGHHHHHHHHHHHHHHHGGGGHHHHHHH:HHHHHH<GGGG:EGG;H<GGGG;G;G<GG;GGGGGGGGGGHHHHHG:G:GGGFEGGGGGGGGG:GGGGGGGGGGGFFFFFFFFFFFFFFGFFFFFGFCFFFFGGGFHHFGGFGFGGGGGFFGFFFFFHFFGFFFGHHHFFGFGHHGHGHFFHHGGGGEDEGGFGFFHHFF2GGGGGG35HHHHHGGGGGGGGGGHCHHGGGGHGGFFGGGGGGFFFFFFFBBAA?
@M02197:102:000000000-ALU3V:1:1101:13519:11030 1:N:0:1
TCTCAGCGCGTATCCTCCGCTTATTGATATGCTTAAGTTCAGCGGGTATCCCTACCTGATCCGAGGTCAATCATAAAAAAGTTTGGGGTTCTGGCAGGACACCACCGGGACTCTGTCGCGAGGAGTATTACTACGCGTAGAGCCAGGAGGCACCGCCACTGCTTTTAAGGGCTGCCCTGTGACGGGCAGGCCCCAACACCAAGCTGAGCTTGAGGGGTGATAATGACGCTCGAACAGGCATGCCCCCCGGAATACCAAGGGGCGCAATGTGCGTTCAAAGATTCGATGATTCAC
+
CCCCCFFDDDDCGGGGGGGGGGGHHHHHHHHHHHHHHHHHHHHGGGGGHHHHHHHHHHHHHHHGGGGHHH</H<HHHHHGGGH/HG:GGG/<HH;;GGGG<HG.<GGGG:GH;HH/HGHG:GGGGFHHHHHHHHGGG9GGGHH<;HF:EGGGGGGGGGGGGGGGGGGGFFGGGGGGGGGGGGGGGGGGGFFGHHGHFGGGGHGGGHHHHHHGGGFHHHHGHHHGGGFGHHGHHHHHHGHHGGFGGGGHHHHHHHHHHHGGGGGHHGHGGGGHGGGGGGGGGGFFFFFFFCCCCB
@M02197:102:000000000-ALU3V:1:1101:21211:11130 1:N:0:1
TCTCAGCGCGTATCCTCCGCTTATTGATATGCTTAAGTTCAGCGGGTATCCCTACCTGATCCGAGGTCAAAAGTGAGAAAATGACTTGATGGATGCCGCTGTTGAGGGACCAAGACGCAAAATGTGCTGCGCTTACTACCAAAACACTGGCTGCCAATGACTTTGAGGTGAGTCTTTAAAAAAAAAAAGACAAGCACCCAACACCAAGCAAAGCTTGAAGGTACAAATGACGCTCGAACAGGCATGCCCCATGGAATACCAAGGGGCGCAATGTGCGTTCAAAGATTCGATGACTCA
+
CBCCCFFCCCDBGGGGGGGGGGGHHHHHHHHHHHFHHHHHHHGGGGGGHHGHHHHHHGHHGHHDEGGHHHHHHBFGHHHFFGHGFHHHGHGGHHGEHGG:GBFGFHHGGGGHHGHHGGGGCGHFHGEHGHGGGGGHHHFFHHHGHHHHHHHGFGHHHHHHFGHHHHHHCCCFFGGFHHGGHHGHGHHFHFHFHGEEGHHEFEFFHHHHHHHHEGHGHHGEG5GHGFFEGEEGHHGHHGEGFGGHGGEF3BHHHHHHHGHGHDCGGFEHHHF2AECFGFGGGGFGFFFFFFFFA333?
@M02197:102:000000000-ALU3V:1:1101:26903:11171 1:N:0:1
TCTCAGCGCGTATCCTCCGCTTATTGATATGCTTAAGTTCAGCGGGTATCCCTACCTGATCCGAGGTCAAACGTTGAGAAAAGGCTTCATGGACGCCAACGTAGAAGGGAGAGACGCAAATTGTGCTGCGCTCTACCACCAGTACGTTGGCCGCCAATCGCTTTCAGGCGAGTCCTTTGCAGGACAAACGCCCAACACCAAGCAGTGCTTGAGGGTACAAAATGACGCTCGAACAGGCATGCCCCATGGAATACCAAGGGGCGCAATGTGCGTTCAAAGATTCGATGACTCAC
+
BBBBBBFBBBBBGGGFGGGGGCCDGHHCHGFFFHHHHHHHHHHGGGGGHHHHHHHHHHHHHHHGGGGHHHHHGHHFEHHHHGFFHEGHHHFGGHGFGGGGGHHHGGBFDHGGGGHGGGGGHHGHCFGFHGHGGEHHHGGHHHHGHGHHEHHGFHFHGHHHGGHEHGGGGHHHGFGGHHHGHHHHGGGFGHGHHGHGHGHHHGHGFFGHHFHHGHFGGFHHHHGGGGGHHFHHHHHGGHHGGFAGHGGHHFHFHFFGHGGGGFHGHHEEEGHGGGGGGGFFGCFFFFFFBCCCB
@M02197:102:000000000-ALU3V:1:1101:7662:11247 1:N:0:1
TCTCAGCGCGTATCCTCCGCTTATTGATATGCTTAAGTTCAGCGGGTAATCTTACCTGATTTGAGGCCAGAAAGGAATACATAAAGAATTATGTATGTGTGTGTTTGTTTGGTAGCAGATGACAAAAGCACAAGATTTTTATGGGTTTGCCTTAACAAAAATCTATGGCTGACACTCATCCACTCATACTTTTAAGGCAAGGTGATACAAAGAGGCTAATCTCATCACCAAGCCCAAGGACCCGTTAAAAGAATTTTTCATAAAAAAAAACCTTTTAATGGAGATATTCACGACACTCAAACAGGCATGCTCCGAGGAATACCAAGGAGCGCAAGATGCGTTCAAAGATTCGATGATTCC
+
AABBCFBABCDBGGGGGGGGGGEGHHFHHHGHHHHHHHHHHHHGGGGGHEHHHHHHHHHHHHFHGHGGHHEGHHHHHHHHHHHHHFGHHHHGHGHFHFGFGFGHHHGEGFFGGHHFHGHHHHHHHHHHHHHHFHHHHHHHHEHEGGGFGHEFFHHHHHHHHHHHHHHHHHGGHHHHGHHHHHEDHHHHFHHHHHFCFHHHHHHHGHHHHHGFHHHFHHGGHGFGGGGGGGHGHEHHGGGGGGGFHHHHFHGFGFHHHHHHHGGGGGGHHHGHGHGGEHGHHHHFGHEGEFEFHHHGHFEGHHHHGFFHFGGGGGHHHHFFGGHHHFGGGGHHHHEGEGGFGGGGGGGGBFFFFFFABA?A
@M02197:102:000000000-ALU3V:1:1101:14661:11287 1:N:0:1
TCTCAGCGCGTATCCTCCGCTTATTGATATGCTTAAGTTCAGCGGGTAGTCCTACCAATCTGAGGCCGATGAATTGAAATTAAATCCCTTCCTCTCTTCCAAAGAAGCGAGGCATGGGCGGGGTTCAGAAGCACTCCAACCAGCAAAACGTCGCGTCCAGCTCCTCGACCCTGCGCCTCTCCTCTCCGAAGTCCTGATATTATCAAAACCCGGCAGGGAAAGACGTGGGCGAAATAACGAGCTTTCGTCCGTCGTGCCTAACGAATGGATGCGCTAATGCATTTCGAGGGAGCCACCGTGGAAGATGGCAAGACCCTCAATACCGATCCGCCAGCTTTCTCAACTAAATAAGAAAGCTGTCGTTCGAAACAATTCGCGGCCCTCAAACAGGCATGCTCCCCAGATTAGATCTGCCGGGAGCGCAAGGTGCGTTCAAAGATTCGATGACTCAC
+
CCCCCFFCBCCCGGGGGGGGGGGHHHFHHHHHHHHHGHHFHHHGGGGGGHHHHHHHHHHHHHGFFGGGGGGHGHHHFHGHHHHHHHGGHHHHHHHHHHHHHHHHHHHHGGGGGGHEHEHGGGGGGHHHHHHEHHHHHHHHGGHGHHHGFGGFFGG@CGDGGGGGGGFFFFFFFEAFFFFFFFFFFFFFD.9AFFFFFFFFFFFFFFFFFFFFADADFA?F?FFFF9?A@EFC;?EFFFFFFAFFF/;A99-.;.;;...//B/FBBFFGGD?;BBF;;;0.DFFB99EGGF.?HGCGHHHHGC/FGHGHHFHFAC<0FHEC.GDGD@FGGHHHHFBG<<FHHGHHH>23FBGFHF/@CDFFGAGGGF?4EF>//?E?EGCHGGHFHFGBGBBHHGGFCHGHHGGBHFHGFECGGGDGECGGHHHHGGCGHGGFGGGGCGGBFFFFFF3BAA?
@M02197:102:000000000-ALU3V:1:1101:16733:11402 1:N:0:1
TCTCAGCGCGTATCCTCCGCTTATTGATATGCTTAAGTTCAGCGGGTAGTCCTACCTGATTTGAGGTCAGAGTCTAAAGTGCGCGATGGCGGGTTGTGAGCAGACTCAGAAGCAAGGGTCGAGACGAAACTTATTACGTCTGACACGGATGCAAAGAGATCCACTAAGTCATTTGAGGCGAGCCGTGTTACCGGCAGACACCCAAGTCCAAGTCCCACCCAGGTCGAAAAACCCGAGGGGATTGAGATTTCATGACACTCAAACAGGCATGCCTTTCGGAATACCAAAAGGCGCAAGGTGCGTTCAAAGATTCGATGATTCAC
+
CCCCCFFCCBBBEGGGGGGGGGGHHHFHGHHHHHHHHHHHGHHGGGGGGHHHHHHHHHHFHHHHGHHHHHHHGHFHHHHDGFGGGGGGGHEFG>FCGGGHHHHHHHHHHGHGHGH?DAGGGC@EGGGGGGHHGHEHHGHGHHHHHHHHGGGGHHHGHHGHHHGGFHGGFGHHGGGGFGGGGGGFFDD:FFFGFHHHHGFFFHGHGFGGHHHFFFFFGFGHGGGGGHGFFFHGGGFHGFGFFBHHHFHHHHHGHHGBFF5CHGHHHHHHFGGHF?GGFFHCHFDGHHHGGGGGGHHHGGGGHGGGGGGGGFFFFFFFBFBBAAA
@M02197:102:000000000-ALU3V:1:1101:13786:11408 1:N:0:1
TCTCAGCGCGTATCCTCCGCTTATTGATATGCTTAAGTTCAGCGGGTAATCTTACCTGATTTGAGGCCAGAAAGGAATACATAAAGAATTATGTATGTGTGTGTTTGTTTGGTAGCAGATGACAAAAGCACAAGATTTTTATGGGTTTGCCTTAACAAAAATCTATGGCTGACACTCATCCACTCATACTTTTAAGGCAAGGTGATACAAAGAGGCTAATCTCATCACCAAGCCCAAGGACCCGTTAAAAGAATTTTTCATAAAAAAAAACCTTTTAATGGAGATATTCACGACACTCAAACAGGCATGCTCCGAGGAATACCAAGGAGCGCAAGATGCGTTCAAAGATTCGATGACTCAC
+
AAAAAFCABBBBGGGGGGGGGGAGHHGHHGCGHGHHHGGHFFHGGGGGHHHHGHHHHHGFHHGHGBAFHGFHHHHHHHHHHHGGHHGFHHGHHFHHGHEGFCFFGHGBFHFG/GGGHHHFHHHGGGHBFHFFHAHFFFHHFHFFAFFFGGHHHHHGGDC0HHHFGHHHHHGHGGHHHHHGHFHHDGFHGFHHHHHFHGHHEE:GHHHGGGHFHHFFHHGFC<1GGF@?FGGGGHHHHHGGGCFHHHHHHGFHGHHHHFHHGGGGGGGHF3EHDBGHGHFHHHEHHFFFAFEGHHHGFGGHHFHFHFHGGFCFGHHHHFFGFGHHHGGGGGFGHHEE2E4GCGGGGGEGGFFFFFFFAA@AA
@M02197:102:000000000-ALU3V:1:1101:18007:11379 1:N:0:1
TCTCAGCGCGTATCCTCCGCTTATTGATATGCTTAAGTTCAGCGGGTAGTCCTACCTGATTTGAGGTCAGAGTCAAAAGGTTTTCTGCCACAAGGCAAGAAGGGTTCTGAGCGGGCTTGACGCGGAGCAAGGGACAAGACGAAACTTATTACGTCTGTCACGGATGCAAGCGATCCCACTAAGTCATTTGAGGCGAGCCGTGTAACCGGCAGGACGCCCATGTCCAAGTCCACGCCAGGTCATAAACCAGACGGGATTGAGATTTCATGACACTCAAACAGGCATGCCTTTCGGAATACCAAAAGGCGCAAGGTGCGTTCAAAGATTCGATGATTCAC
+
BCCCAFFABCBCGGGGGGGGGGGHHHHHHHHHHHHHHHHHHHHGGGGGGHHHHGHGHHGHHHHGGHHHHHHHHFHHGHHGFGHGHHHHHHHHHHGHFHGHHFHGHHHHHHHHGGGGGHGHHGGGGGGGHHHGGGGGHHHHGEGFGGHHHHGFGHHHGHHFHGHGGGGGGGGGGGHGGGHGGHGGGGGGGFEFGGGFGGFHHHGGGGFFHFCGGCGHHFFFHHFHHHFHFGEEGGHGGHHHHHHHHGHGHF?DHHHGHHHHGHGHHHGGHGFHFGHHFFFEFHHHHGHGGFFHGGHHHHGHHHGGGGGHHHGGGGGFGGGGGGGGGGFFFFFFFBCBAB
@M02197:102:000000000-ALU3V:1:1101:9354:11460 1:N:0:1
TCTCAGCGCGTATCCTCCGCTTATTGATATGCTTAAGTTCAGCGGGTATCCCTACCTGATCCGAGGTCAAACGTTGAAAAAAGGCTTCATGGTCGCCAACGCGCAGGAGAGAGACGCAAATTGTGCTGCGCTCTACCACCAGTACGTTGGCCGCCAATCGCTTTCAGGCGAGTCCTCTGCAGGACAAACGCCCAACACCAAGCATTGCTTGGGGGTACAAAATGACGCTCGAACAGGCATGCCCCACGGAATACTAATGGGCGCAATGTGCGTTCAAAGATTCGATGATTCAC
+
3AAA@FFBB@>AEFGGGGGCGGGGFHHGBGFFHGBDHHHHHCHGGGEECGBHHHHHGGHGGGHGE?EHHHHHGHBHHHFGHGGFHHHHHHEBFEFFGGCFDBDGGGGEFFFGFGHGGGGGGFHHHH?FBDGCEGHFG99HHHHHGEACGGBGGGFGGGGFGGHHHGGGFGFEHFHFFGHFFFHHFFFFEFCEHAHFFE3FHGFFHHFFECEHFHGGFFGF5?EFFBGGFEFF9GFBACEE1EFB2;GEFDFFFGFHHE2E22FHG52GGDEBGFABGGGGGFFFFFFD?BABA
@M02197:102:000000000-ALU3V:1:1101:11610:11521 1:N:0:1
TCTCAGCGCGTATCCTCCGCTTATTGATATGCTTAAGTTCAGCGGGTATCCCTACCTGATCCGAGGTCAACCTTAGAAATGGGTTTGTTTTACGGCGTAGCCTCCCGAGCACCCTTTAGCGAATAGTTTCCACAACGCTTAGGGGACAGAAGACCCAGCCGGTCGATTTGAGGCACGCGGCGGACCGCGTTGCCCAATACCAAGCGGGGCTTGAGTGGGGAAATGACGCTCGAACAGGCATGCCCCCCGGAATACCAGGGGGCGCAATGTGCGTTCAAAGATTCGATGACGCAC
+
AAABBBFBBBBBGGGGGGGGGGGHHHHHHHHHHHHDHHHHHHHGGGGFHHHHHHHHHHHGFEGEGGGHE<HFH:FHGHGHFFAGFGGHHHHHGGGG9GG9A<HHHGDGGGCGHGHHFBDHGGGGGHDGHHFFDCEFG@AFDGHGF<CGGGHGCC;:7A;ECFAAFBFFGGFFFEGGGGAFFFFFFG@4EEEFFFFFFF9FFBFFEF#E=;FGGABFFF#D<BCBFCBDHCDFFF11FFF0@@>/?EEGFD221AGCEE?EAE?BFDG00EA0GB33GB31A1C@31AA>11AA1
@M02197:102:000000000-ALU3V:1:1101:21165:11546 1:N:0:1
TCTCAGCGCGTATCCTCCGCTTATTGATATGCTTAAGTTCAGCGGGTAATCTTACCTGATTTGAGGCCAGAAAGGAATACATAAAGAATTATGCATATGTGTGTGTTTGTTTGGTAGCAGATGACAAAAGCACAAGATTTTTATGGGTTTGCCTTAACAAAAATCTATGGCTGACACTCATCCACTCATACTTTTAAGGCAAGGTGATACAAAGAGGCTAATCTCATCACCAAGCCCAAGGACCCGTTAAAAGAAAAAATCTTTTAATGGAGATATTCACGACACTCAAACAGGCATGCTCCGAGGAATACCAAGGAGCGCAAGATGCGTTCAAAGATTCGATGATTCAC
+
CCDCCFFCCCCCGGGGGGGGGGGHHHHHHHHHHHHHHHHHGCHGGGGGHHGHHHHHHHHHHHHHGHGGHHHHHHGHHHHGHGHHHHHFHHHHHFHHHHGGHFHAHGHHHGHHHGEHHHGHHHGGFHHHHHGHHHHHHHHHHHGHHEHHGHGFHGHHHHHHHHHHFHHGHGHHGHHHHHHHHHHHHHHHHHHGHHHHHHHHHHHGGHHGHFHHHHHGGGGHFHFGFFGGFGGHFHHHGGHEGGGGGHHHHHHHHGGHHHGEHHGDHHGHHFHHHHEFFEEGHHFGGHHGHHHGHHHHHGGDGGHGHHHHHHHGGHGGGGGHGHHGFGGHGGGGGGFGGGFFFFFFFBBBA?
@M02197:102:000000000-ALU3V:1:1101:19052:11504 1:N:0:1
TCTCAGCGCGTATCCTCCGCTTATTGATATGCTTAAGTTCAGCGGGTAGTCCTACCTGATTTGAGGTCAGAGTCTAAAGTGCGCGATGGCGGGATGTGAGCAGACTCAGAAGCAAGGGTCGGGACGAAACTTATTACGTATGACACGGATGCAAAGAGATCCACTAAGTCATTTGAGGCGAGCCGTGTTACCGGCAGAAACCCAAGTCCAAGTCCCCCCCAGGTCGAAAAACCCGAGGGGATTGAGATTTCATGACACTCAAACAGGCATGCCTTTCGGAATACCAAAAGGCGCAAGGTGCGTTCAAAGATTCGATGATTCAC
+
AAAAAD4ADDAA?GBAFBEGGGCEDEDBGGFFGEHHHHGHB5DEGGGGGHDFFBHFHHFGGHFFGHHHFFHF4FEFBBGGFB@EG>EEDGE@//</?BBDBD;?399?DDGGHF<CFE0?9#B.BFBB9B=09=0$9BG$<9;00FGGFGFFGF99:CGBFFFBFBBF4C99FFBB@?E?@B;BFFFF@FBFF/;:9;#/FBA?/9:FFFFF/@F>#A0FCGFAE0FF/F/EEE?BGHHGA9BGBHG1GBHHDHHFGEHHHGHGHHHHHFGFB/EGGDDGG1F/EGFE0GGGHHHHGGCGGFGGGBGGEGBFBFFFFF?A>11
@M02197:102:000000000-ALU3V:1:1101:2730:11595 1:N:0:1
TCTCAGCGCGTATCCTCCGCTTATTGATATGCTTAAGTTCAGCGGGTAGTCCTATCTGATTTGAGGTCTAAAGTATAGGAGGTATACGCATTAGAAGCGCCCTTGGTTTTAAAGCCCAGCGATAAAGCATTATTACGCCGAGTGTACCTTTAATCAAGAGGCAGCTCGTGTATTTAAGCCGAGTCGACTCGATTAGAATCGGCAGCGGCCAGAACCAAGCCCGCACTTATTTCATTACAAAATAAGGGGGTTGAGAGTTTCACGACACTCAAACAGACATACTCTTCGGAATACCAAAGAGTGCAAGGTGCGTTCAAAGATTCGATGATTCAC
+
BABABFB?2A>AEGGGGCGGGGGHFHHHHHCHHHGGHGHHHHHGCEFGGHGGHH5BGHHHHHHHGHHHFFGGHFGGDGG3B1EBEGHAD?EEGHHHBG?CEEEFHFBFBFH93F.GGEFAFBC<FGE#@FDGHFDFCACCCC>.F4GHGF7BDCDGGFHHACC<AGB?DGEGEGGDF0:CC:A+<BFGADGFBGFD0>FBFCCCCDCBFGFFF?</GAFE@>9?4B3HDBD;EBFBGHHHGHFG@EEEABEHHHFHDFGGEF?HHHHGHG5FGHHFAGEA5HFE?EHGDGHHGFGF5BHHGGHHGFFCGGHCGFGGGFEBGCFFBDBFAA33A
@M02197:102:000000000-ALU3V:1:1101:17219:11557 1:N:0:1
TCTCAGCGCGTATCCTCCGCTTATTGATATGCTTAAGTTCAGCGGGTATCCCTACCTGATCCGAGGTCAACCTTGTAAAAATATGGGGTTGAGGCCGGGCTGAAGGACCTTGCAACTCGGTACGTGCTTTGGAAAAGCTCATTGTACCGAGGGTCCAACAGACGCCGTCATTGTCTTTGGGACCGGTGTCCGCACCAGGGCGGCACCAGAGTCCAACACCAAGCCGGGCTTGAGGGTTGATAATGACGCTCGAACAGGCATGCCCACCGGAATACCAGTGGGCGCAATGTGCGTTCAAAGATTCGATGACTCAC
+
CDDDCFFCCCCCGGGGGGGGGGGHHHHHGHGHHHHHHHHHHHHGGGGGHHHHHHHHHHHHHHHGGGGHHHHHHHHHHHGHHHHHHHHGGGGHHHGGGGGGGGHHHHHHHHHHHHHHHHGGGHGGHHHGHHHHHGHHHHHHHHHHHHHHGGGGGGHHHHHGHHGGGGHHHHHHHHHHHHHGGGGGGHFGFGGGFFHGGGGGGHHGHGHHHHHGHHGHFGGGGGGGGHGHGHHHHGHHFHHHHHHGGGGGHHGHHHHHHHHHHGGFEE?HHHHHHHHHHGGGGGGHHHHGFGGHGGGGGGGGGGFFFFFFFB@BBB
@M02197:102:000000000-ALU3V:1:1101:27731:11722 1:N:0:1
TCTCAGCGCGTATCCTCCGCTTATTGATATGCTTAAGTTCAGCGGGTATCCCTACCTGATCCGAGGTCAACCTTAGAAATGGGGTTGTTTTACGGCGTAGCCTCCCGAACACCCTTTAGCGAATAGTTTCCACAACGCTTAGGGGACAGAAGACCCAGCCGGTCGATTTGAGGCACGCGGCGGACCGCGTTGCCCAATACCAAGCGAGGCTTGAGTGGTGAAATGACGCTCGAACAGGCATGCCCCCCGGAATACCAGGGGGCGCAATGTGCGTTCAAAGATTCGATGATTCAC
+
?ABBBFFB@BDBGGGGGGGGGGFHHHHHHHHHHHHHHHHHGGHGGGGGHHHHHHFHHHHGFHHGEGEGG:HGHHHHBGHHGHHGGGGGHHHHGGGGGFGGGHHGHGGGGG:GGGHHHHFHGGFGGHFHGGHHHGHGFFGGGHGGGFGGGHFHHHHHHHHGGGGGGGGGGEFGGGGGGFGGGGGFFFFGGGFGEFFGEGHGEHGFEHHEGGHGGHHHGEHHGHHGGGFGGGDHGHFHGHHHGGGEAE?HFGHHFEHAF?GGFGEF5GD2GGGHGGGGGGFE4GBFFFFFFBBBBB
@M02197:102:000000000-ALU3V:1:1101:21580:11664 1:N:0:1
TCTCAGCGCGTATCCTCCGCTTATTGATATGCTTAAGTTCAGCGGGTAGTCCTACCAATCTGAGGCCGATGAATTGAAATTAAATCCCTTCCTCTCTTCCAAAGAAGCGAGGCATGGGCGGGGTTCAGAAGCACTCCAACCAGCAAAACGTCGCGTCCAGCTCCTCGACCCTGTGCCTCTCCTCTCCGAAGTCCTGATATTATCAAAACCCGGCAGGGAAAGACGTGGGCGAAATAACGAGCTTTCGTCCGTCTTGCCTATCGAATGGATGCGCTAATGCATTTCGAGGGAGCCACCGTGGAAGATGGCAAGACCCTCAATACCGATCCGCCAGCTTTCTCAACTAAATAAGAAAGCTGTCGTTCGAAACAATTCGCGGCCCTCAAACAGGCATGCTCCCCAGATTAGATCTGCCGGGAGCGCAAGGTGCGTTCAAAGATTCGATGATTCAC
+
ABBBBFFBBBDBGGGGGFGGGGGHHHHFHHHHHHHHHHHHHHGGGGGGGFHGHHGGHHHHHGHHGGGGGGGFFHHHGFHFHHHHGHHHHHHHHHHHHHHGHHHHGHHHGFGGGGHGHGHFGGGCCGHHHHHHHHHHHHHFDFHHHHFFFGGGAGGGGGDFGFBFFGFFFAFFFFEFFFFFFFFFFFFFFDFEFFFFFFFFFFFFFFFFFDF--;=DFF?FEFFFFADF9EDF@;EEFFFFDAAFF;;A.D9:EA:9/9E9//FFFFFAA?FGFFBFFC0FEAB.A/FEGFAECHGGGGBHHHHHHFGGD0<<<.F<0DD.GEEACDCC>/0F<FHHHHHGHHHHFHGD3HHHGFB/<CBEEF0GGHGGFGFEGCGGGGGGHEFEGHHHHEGHFGGCGCHHHGHHHEFBHGGGCECGFGGGFHHHHEGGGHGGFGGGGECCFFFFFFFBBBBB
@M02197:102:000000000-ALU3V:1:1101:14543:11764 1:N:0:1
TCTCAGCGCGTATCCTCCGCTTATTGATATGCTTAAGTTCAGCGGGTAGTCCTACCTGATTTGAGGTCAGAGTCTAAAGTGCGCGATGGCGGGTTGTGAGCAGACTCAGAAGCAAGGGTCGAGACGAAACTTATTACGTCTGACACGGATGCAAAGAGATCCACTAAGTCATTTGAGGCGAGCCGTGTTACCGGCAGACACCCAAGTCCAAGTCCCACCCAGGTCGAAAAACCCGAGGGGATTGAGATTTCATGACACTCAAACAGGCATGCCTTTCGGAATACCAAAAGGCGCAAGGTGCGTTCAAAGATTCGATGATTCAC
+
CBCCCFFCCCCCGGGGGGGGGGGHHHGHHHHHHHHHHHHHGHHGGGGGGHHHHHHHHHHHHHHHGGHHHHHHHHHHHHHHGHGGGGGGGHGGGDGGGGGHFHHHHHHHHHHHHHHFGGHHGGGHGGGGGGHHHHGGHGHHHGHG<HGGHHFHHHHGGGGGGGGGGGGGGHHGHHGGGGGGGGGGHGHGGFFFHHHHGFFFHHFFFFGFHHHHHGGFFGFHFFGGGHGFFFFGGGGHGFGHHHHHHHHHGHHHFHHHHGHGHHHHHHHHHHHHEEGGHHHGHHGGHHHGGGGGHHHGGGGGFGGGGGGGGGGFFFFFFFCBCCB
@M02197:102:000000000-ALU3V:1:1101:21262:11776 1:N:0:1
TCTCAGCGCGTATCCTCCGCTTATTGATATGCTTAAGTTCAGCGGGTAATCTTACCTGATTTGAGGCCAGAAAGGAATACATAAAGAATTATGTATGTGTGTGTTTGTTTGGTAGCAGATGACAAAAGCACAAGATTTTTATGGGTTTGCCTTAACAAAAATCTATGGCTGACACTCATCCACTCATACTTTTAAGGCAAGGTGATACAAAGAGGCTAATCTCATCACCAAGCCCAAGGACCCGTTAAAAGAATTTTTCATAAAAAAAAACCTTTTAATGGAGATATTCACGACACTCAAACAGGCATGCTCCGAGGAATACCAAGGAGCGCAAGATGCGTTCAAAGATTCGATGACTCAC
+
BBAABFFCCCDBFGGGGGGGGFGHHHGHHHHHHHHHHHHHFGHGGGEGHHHHHGHHHHGHHHHFFHFGHHFHHHHHHHHHHHHGFGHHHHHHGGHHHHHHHHFGFEHHHHHGEHHHHHHHHHHHHHHHHHHHHGHHHHHHHHHHG:GGDHGHHHHHHHHHHFHHHHHHFHGHGHGHHHHGGGHHHHHHEHGHHHHHEHHHGFHFGDHFGHGHHF?FGGGFGBBHFGGFCGEGHGGFHGDCFGDEHFHHHGDGFHHFG4FD?EGGEFBBF3GHHGHHHHDHFHGHHGFBEEEFGFAEAABHGB5E3GHHCE?GFEFAEDFFFCHGA2?EEE5GHHEE2E4GBFGGGGEEFBC5FBFFBBAAA
@M02197:102:000000000-ALU3V:1:1101:17281:11795 1:N:0:1
TCTCAGCGCGTATCCTCCGCTTATTGATATGCTTAAGTTCAGCGGGTAGTCCTACCTGATTTGAGGTCAGAGTCAAAAGGTTTTCTGCCACAAGGCAAGAAGGGTTCTGAGCGGGCTTGACGCGGAGCAAGGGACAAGACGAAACTTATTACGTCTGTCACGGATGCAAGCGATCCCACTAAGTCATTTGAGGCGAGCCGTGTAACCGGCAGGACGCCCATGTCCAAGTCCACGCCAGGTCATAAACCAGACGGGATTGAGATTTCATGACACTCAAACAGGCATGCCTTTCGGAATACCAAAAGGCGCAAGGTGCGTTCAAAGATTCGATGATTCAC
+
CCCBCFFCCBCCGGGGGGGGGGGHHHHHHHHHHHHHHHHHHHHGGGGGGFHHGHHHHHHHHGHHGHHHHHHHGHHHHHHGFGHGHGHHHHHHHHHHHHGHHHHGHHHHHHHHGGGGGHGHHGGGGGGGHHHGGHGGHHHHGGGGGHHHHGHHGHHHGHHGHGHHHHGHHGGGGGGFFGHHGGGFHHGHGGGFGGGGGFGHHHGFFFGHHHGGGGGGHHHGHFHHHHHFFGEEFHGHHHHFGHHGHGGGHGEGHHFHHHHHHHHHGHHHHHHHGGEGHHHGGGHGHHHEFGGFHHHHHHFHHHGGGGGHHGHEGGGHGGGGGGGGGGFFFFFFFCBAAB
@M02197:102:000000000-ALU3V:1:1101:15178:11755 1:N:0:1
TCTCAGCGCGTATCCTCCGCTTATTGATATGCTTAAGTTCAGCGGGTATCCCTACCTGATCCGAGGTCAGAGTCAAAAGGTTTTCTGCCACAAGGCAAGAAGGGTTCTGAGCGGGCTTGACGCGGAGCAAGGGACAAGACGAAACTTATTACGTCTGTCACGGATGCAAGCGATCCCACTAAGTCATTTGAGGCGAGCCGTGTAACCGGCAGGACGCCCATGTCCAAGTCCACGCCAGGTCATAAACCAGACGGGATTGAGATTTCATGACACTCAAACAGGCATGCCTTTCGGAATACCAAAAGGCGCAAGGTGCGTTCAAAGATTCGATGATTCAC
+
DDCCCFFCCCCCGGGGGGGGGGGHHHHHHHHHHHHHHHHHHHHGGGGGHHHHHHHHHHGHHHHGGGGGHHHHHHHHHHGGBGHGHHHHGHHHGHHHHHGHHHHGHHHHHGHGGGGGGHGHHGGGGGGGGHHGGHGGHHGHGGGGGHHHGHHHGHHHGGGGGGHHGHGGGGGGHHHHHHHGGGGFGGHFHGEGGGGGFFFHFHGGGGGHHGGGGGGGHHHGHHFFHHHHFGFFGFHGGHHHHGHHHHHGHGHCHHHHHGHHHHHHHHHHHHHHGHHHHHHHHHHHGGHGGGGGHHHHFHGHHHGGGGGHGHHGGGGHGGGGGGGCGGFFFFFFFCCCCC
@M02197:102:000000000-ALU3V:1:1101:5204:11771 1:N:0:1
TCTCAGCGCGTATCCTCCGCTTATTGATATGCTTAAGTTCAGCGGGTATCCCTACCTGATCCGAGGTCAAAAGTGAGAAAATGACTTGATGGATGCCGCTGTTGAGGGACCAAGACGCAAAATGTGCTGCGCTTACTACCAAAACACTGGCTGCCAATGACTTTGAGGTGAGTCTTTAAAAAAAGACAAGCACCCAACACCAAGCAAAGCTTGAAGGTACAAATGACGCTCGAACAGGCATGCCCCATGGAATACCAAGGGGCGCAATGTGCGTTCAAAGATTCGATGATTCAC
+
ABBBBFF?DBDBGGGGGGCGEGGHHHFHGFFFHHHHHHHHHHHGGGGGHGHHHHFHGHBFHFHACGEGHHHGHGGBBFHGFHHHGFHFGHGFGHHHHEG0FGHHHHGHGHGHHGHHGGGGHHGHHFHHGGHGGDGHHGHFHHHHHGGFHGEGGGHHHHGFHGCHHGEHFHFFFHHHHHGHHHHFHHFHGFEEFGGFFGGGHHGFFHHFFFFGHHHGF9BBGGFFEFFFHGGHGFFHCE9GFAFBGHHHGAA5GBCGFAE2E22FDFHGE?GFGFGGGGGGGGCCBFFFFAA?AA
@M02197:102:000000000-ALU3V:1:1101:7459:11873 1:N:0:1
TCTCAGCGCGTATCCTCCGCTTATTGATATGCTTAAGTTCAGCGGGTATTCCTACCTGATCCGAGGTCAACCTAGAAAAAATAAAGGTGTCGACCGACCCGACGAGACCTTGCAACTCCCCGCGTGCCTCGAAAGACTCGTTGCGAAGAGGGTCCCACGGACGCCGTCATTGTCTTTGAGACCAGTTGCGGACGGACCACAACTCGATCCAACGCCCCGACCAGAGGTTGGGAGAGAGGATAATGACGCTCGAACAGGCATGCCCACCGGAATACCAGTGGGCGCAATGTGCGTTCAAAGATTCGATGACTCAC
+
CCCCAFFCCCCCGGGGGGGGGGGHHHHHHHHHHHHHHHGHHHHGGGGGHHHGHHHHHHHHHHHGE?ECGHHHHHHHGHHHEHHHHHGHHFHGHGGEGGGGGGGGBCGGGHHFEGGFFGHHGFGGFGGHHHFGFGGGHHHGGEHGF?GGFGEFGGGGGGGACGC@FDFHFFGFFHFHHGFFGFHGGGGGGGHHCGHGFFFFEGEGGGHHHFGGGEGFGGFGEGHHF?EFBHFHFFHHFHHHFFHEBCGGGGEHGHHHGG1BHFGGEEE3FGHHHGFFGFGGECEA5HHGCFDGGEFGGGGGGGFFFFFFFBA3A3
@M02197:102:000000000-ALU3V:1:1101:26262:11900 1:N:0:1
TCTCAGCGCGTATCCTCCGCTTATTGATATGCTTAAGTTCAGCGGGTAATCTTACCTGATTTGAGGCCAGAAAGGAATACATAAAGAATTATGTATGTGTGTGTTTGTTTGGTAGCAGATGACAAAAGCACAAGATTTTTATGGGTTTGCCTTAACAAAAATCTATGGCTGACACTCATCCACTCATACTTTTAAGGCAAGGTGATACAAAGAGGCTAATCTCATCACCAAGCCCAAGGACCCGTTAAAAGAATTTTTCATAAAAAAAAACCTTTTAATGGAGATATTCACGACACTCAAACAGGCATGCTCCGAGGAATACCAAGGAGCGCAAGATGCGTTCAAAGATTCGATGATTCAC
+
BCCCCFFCCCCCGGGGGGGGGGGHHHHHHHHHHHHHHGHHHHHGGGGGHHHHHHHHHHHHHHHFEHGGHHHHHHHHHHHHGHHHHHHHHHHHHHHHHHHHHHHHHHHGHHHGHHHHHGHHHHHHHGHHGHHHGHCGHHGHHHHFHHGGGHHHHHHHHHHHHHHGHHGHHHGHHHGHHHHGHGHHHHHHHHHHHHHHHHHHHGHHHHHHHHHHHHHHHHHGHHHHHGHGGGGHHHHGHGGGGFGHHFHHHHHGHFHHHHHHEGGGGGGHHGGGFBHFHHHFHFHHHHGHGFGGFHHGHHHHHHHHHHHHGGGGGHHGHHHHGHGHHGGGGGHHHHGGGGHGGGGGGGGGGFFFFFFFBBBCB
@M02197:102:000000000-ALU3V:1:1101:6152:11900 1:N:0:1
TCTCAGCGCGTATCCTCGCTTATTGATATGCTTAAGTTCAGCGGGTAGTCCTACCAATCTGAGGCCGATGAATTGAAATTAAATCCCTTCCTCTCTTCCAAAGAAGCGAGGCATGGGCGGGGTTCAGAAGCACTCCAACCAGCAAAACGTCGCGTCCAGCTCCTCGACCCTGCGCCTCTCCTCTCCGAAGTCCTGATATTATCAAAACCCGGCAGGGAAAGACGTGGGCGAAATAAAGAGCTTTCGTCCGTCTTGCCTAACGAATGGATGCGCTAAAGCATTTCGAGGGAGCCACCGTGGAAGATTGCAAGACCCTCAATACCGATCCGCCAGCTTCCTCAACTAAATAATAAAGCTGTCGTTCGAAACAATTCGCGGCCCTCAAACAGGCATGCTCCCCAGATTAGATCTGCCGGGAGCGCAAGGTGCGTTCAAAGATTCGATGATTCAC
+
ABBBAFFBB@BDFGGGGFAFGGHHHFCFGHFHHHHHHHHHFHECGGGEG5GHHHHHHHFHHHHGGECEGGFFHGFHGHHHHHGFHEHHHGG@GHHHFHHGHHHHGHHGGEGGFHHHFEG?CGCCGFFHGHHHGHBGHHCDGFAF:CHAA9E-;?-9-AFBBFGGG.A-BF/B?9-;;DBFBFEF/B?CDFE///99/BFFFFFFFFFF?.9-@FA-=E.9FFBD;DAAABCB9.A9#9;9FF9B9A;.BF;.;:/9../////B//@.?A:0B;00000..GE-B/E99.....?C0C0CCC;0;0:00/<.AC<000<<..<-@<-CDCG@/<2BCG>>2HHFFHFFBFDFGB?///E?HFCEB24FB/EE?>//1?E?1@?BG@353CB31A01AFHHFHFGFFFG1EECCEAGEEGGFGCGGGGGGEGDFGBFABGFFFFFFFAAAAA
@M02197:102:000000000-ALU3V:1:1101:22333:11817 1:N:0:1
TCTCAGCGCGTATCCTCCGCTTATTGATATGCTTAAGTTCAGCGGGTATCCCTACCTGATCCGAGGTCAACCTTTGAAAGAGTTTAACGGCCACGACCGCCCGCACTCCAAAGCGAATATGTATCACAACGCTTAGAGACGGACAGCTCGGCCGGAGACTTCAAGGCGCGCGGGAGCCGCGACGCCCAACACCAAGCGAGGCTTGAGTGGCGAAATGACGCTCGAACAGGCATGCCCTTCGGAATACCAAAGGGCGCAATGTGCGTTCAAAGATTCGATGATTCA
+
BBBBBFFB@DDDGGGGGGCA2EEFGFFHHHGHHHGGCHHHGHFGGGEECFHHHHFEHHHHHHHDEGGGHHGHHHHGFHHGHHFFHHHHGGEEGGGGCGCCGGGGGGGGGGFFFGGGGGG7HHHHHHFHHGGGGGGG0DGFGGGGCGHHGGCEDG@GGGGGGHGGG/ACCBBECBC@DFBBBBCEEEEFGFEFFEEFFGEAHGFFBEFEBCEHEHHGFFGFGHEDHGFFFFCHFFFFFFFGF?DEE/01100CEE011F1AAA11A1A3BG3FB1BFFFF3A1AA1
@M02197:102:000000000-ALU3V:1:1101:21674:11899 1:N:0:1
TCTCAGCGCGTATCCTCCGCTTATTGATATGCTTAAGTTCAGCGGGTATTCATACCTGATCCGAGGTCAACCTGAAAAAAGTTTTAGAGGCGACCGGGTCCCTGGGTCCTTGAAACTCGACGCGTGCTCCGGAGAACTCAGTGCGAAGAGGGTCCCTGGGACGCCGTCATTGTCTTTGAGACCAGTTGGCCATGGAGGCGGTCCAACGCGGTCCAACACCAAACACGGGGTTTGAGAGAGGATAATGACGCTCGAACAGGCATGCCCTTCGGAATGCCAAAGGGCGCAATGTGCGTTCAAAGATTCGATGATTCAC
+
AABBBFFBBDBBCFGGGGGCCCGGDGFHHHHHHHGFHHHGCHCFFGGGHGE5DGHFHFFFFHHGGGGHHHHGHHHHFHGGGGFHHHHFH2EEEEGG=BDDH<HGAFFHHHHHHHGFGHGHCFCFEGGGHFFGGGBGFHHHHHGHGGGGGGGGGG8GGGGGFGGCGFFFDFF0CFGFFGFEFFFGFFFFHGFFFHECCDDFF@BFFFFDFGFDFFFFFEFGHGFE>EAEAHE2FFGCFFGFHGFF3GCE@?FGABHHGBF1F0FF/EE?E0FDGB1101E0CGEEB113GE0A0HFGFEA3GE11FBFFFFFA?>>1
@M02197:102:000000000-ALU3V:1:1101:21985:11953 1:N:0:1
TCTCAGCGCGTATCCTCCGCTTATTGATATGCTTAAGTTCAGCGGGTAGTCCTACCAATCTGAGGCCGATGAATTGAAATTAAATCCCTTCCTCTCTTCCAAAGAAGCGAGGCATGGGCGGGGTTCAGAAGCACTCCAACCAGCAAAACGTCGCGTCCAGCTCCTCGACCCTGCGCCTCTCCTCTCCGAAGTCCTGATATTATCAAAACCCGGCAGGGAAAGACGTGGGCGAAATAACGAGCTTTCGTCCGTCTGGCCTATCGAATGGATGCGCTAATGCATTTCGAGGGAGCCACCGTGGAAGATGGCAAGACCCTCAATACCGATCCGCCAGCTTTCTCAACTAAATAAGAAAGCTGTCGTTCGAAACAATTCGCGGCCCTCAAACAGGCATGCTCCCCAGATTAGATCTGCCGGGAGCGCAAGGTGCGTTCAAAGATTCGATGACTCAC
+
BABABFFBBBBBGGGGGGGGGGGGHHHHHHHHHHHHGHHHHHHGGGGGGHHHHHHHHHHHHBGHGGGGGGGHGHHEFHHGGGHHHHHHHHHHHFHHHHHHHHGHHHGGGGGGGGFHGEG@?CG?FHHHHHHHHFHHHHHHGGHHHHGHGGGGGA?BA?DFFGGGFGFFFFFFFFFFFFFFFFFFFFFDCFFFFFFFBFFFFFFF/BBFFDFFAF;ACFFFEFE9.;AD>AFBFFFEFFFF9DAFFE-.A-..../B/.9/;FBBBFFADFA@BBFFFEF0C9/.GFFE90?FAG:CABGHGFFFHGEHGGFGE?HFGHGC.<?GD<--?DEHEHHFGGFFGHHGFHFHHHGFGGFC?GG?EGFFAFHEGHGEE/GE?GEFG1BEGHFHFCFFHG?FGEBGHFHFHHGHHGGGGGFGGGGGFCEFHGGGGGGFCFGF5GCGFFFFFFFBBBBB
@M02197:102:000000000-ALU3V:1:1101:5256:11993 1:N:0:1
TCTCAGCGCGTATCCTCCGCTTCTTGATATGCTTAAGTTCAGCGGGTAGTCCTACCTGATTTGAGGTCAGAGTCAAAAGGTTTTCTGCCACAAGGCAAGAAGGGTTCTGAGCGGGCTTGACGCGGAGCAAGGGACAAGACGAAACTTATTACGTCTGTCACGGATGCAAGCGATCCCACTAAGTCATTTGAGGCGAGCCGTGTAACCGGCAGGACGCCCATGTCCAAGTCCACGCCAGGTCATAAACCAGACGGGATTGAGATTTCATGACACTCAAACGGGCATGCCTTTCGGAATACCAAAAGGCGCAAGGTGCGTTCAAAGATTCGATGATTCAC
+
AABCBFFADBCBGGGGGGGGGG2BGFHHHHHHHHHHHGHHGHHGGGGGGHHGHHGHHHHHHHEHGGHFHFFHHHHHHHHGHHHGHG4GHGGHEHHHHFGEHGGDHHHGHGGHGGGG:;CHHGGGGGGGHHFGGHGGHHFCFFGGGHGHGHHHGHHFACGHFGGHHEGHHGGGGGGHGGGGGFGHGGHHHGGGGGFFFCDHHHFGGGGHBHFCGGFFFHHFFFGHHGHHGGCGGHHGDGBGFHHHF3HEEGEGHHHFHHGFHHGGGHHFHGHHGHGHHGE3BHCEAHGGEGFGHHFGBEGHHFCGDCGHHGHCGCGAGCGFGGGEGFFFFFFFFBAAAA
@M02197:102:000000000-ALU3V:1:1101:29296:12036 1:N:0:1
TCTCAGCGCGTATCCTCCGCTTATTGATATGCTTAAGTTCAGCGGGTAGTCCTACCTGATTTGAGGTCAGAGTCAAAAAGGTATGCCAGGCCAATGAAGGCAAGACAGGTTGGTTCTGAGCAGGCGTACGCAGAGCAAGGGACAAGACGAAACTTATTACGTCTGTCACGGATGCAAGCGATCCCACTAAGTCATTTGAGGTGAGCCGTTTGACCGGCAGACACCCATGTCCAAGTCCAACACCTGGTCATAAACCAGATGGGATTGAGATTTCATGACACTCAAACAGGCATGCCTTTCGGAATACCAAAAGGCGCAAGGTGCGTTCAAAGATTCGATGACTCAC
+
BBBBBFFBBBBBGGGGGGGGGGGGHFHHGFFHHGHHHGHHHGHGFGGCGHHHFHHHHHFHHHHHGHHHFHGHHHHGGHHGGDGHHGHHHHHGGHHFFHGHHHHGHHHHFGHHGGHHHHHHGHGHGGCCGCAEGFHHHHHEGFGGC<CGG@@6CHFHHHHHGFFGGGHHHHHHGGHHHHEACF;FFGFAFFFF1GBGGGGGBGECD?DFAFGGGFGHDFGFFFFGHHGFHFHFHFHEHFFGFFFGFHHHHFHGF3FGHHHHGGHHHHHHEHGGHFFFHGGGGGFHGBA5GHFHHEGFCEEGGGHGGGEEFFGGE?GGGHHGGGGHGGCGGGGGFGFFFFFDBAA3BA
@M02197:102:000000000-ALU3V:1:1101:19762:12040 1:N:0:1
TCTCAGCGCGTATCCTCCGCTTATTGATATGCTTAAGTTCAGCGGGTATCCCTACCTGATCCGAGGTCAAAGACGGTAATGTTGCTTCGTGGACGCGACCCACGCCCCTCGAGAAGCGCAATGTGCTGCGCGAGAGGAGGCAAGGACCGCTGCCAATGATTTTGAGGCGAGTCCGCGCGCAGAGGCGGGACAGACGCCCAACACCAAGCAGAGCTTGAGGGTGTAGATGACGCTCGAACAGGCATGCCCCATGGAATACCAAGGGGCGCAATGTGCGTTCAAAGATTCGATGACTCAC
+
CCCCCFFCCBBCGGGGGGGGGGGHHHGHHHHHHHHHHHHHHHHGGGGGHHHHHHHHHHHHHHGGGGGHHHHHHHGGGHGHHHHHHHHHGFFGGHGGGGGGGHGGGGGGHGGGGHGFHGGGGGHHHHHHHGGGFGGGGHHHGGHGGGGGGGHHHHHHHHHHHHHGGGGGHGFFFFGFGGHHHGFGFGHFHHGGGEGHGHHGHGHGHHHHHHHHHGHHHHGHH<HHHHHGGGGGHHGHHHHHHHHGGGGHHHHGHHHHHHHHHHGGGGGHHHHGGGGHGGGGGGGGGGBFFFFFFAABBA
@M02197:102:000000000-ALU3V:1:1101:14008:12059 1:N:0:1
TCTCAGCGCGTATCCTCCGCTTATTGATATGCTTAAGTTCAGCGGGTATTCCTACCTGATCCGAGGTCAACCTGAAAAAAGTTTTAGAGGCGACCGGGTCCCTGGGCCCTTGAAACTCTACGCGTGCTCCGGAAAGCTCAGTGCGAAGAGGGTCCCTGGGACGCCGTCATTGTCTTTGAGACCAGTTGGGCCTTGCGGCCAACGCGGTCCAACGCCAAACCCGGGGGTTTGAGAGAGGATAATGACGCTCGAACAGGCATGCCCTTCGGAATGCCAAAGGGCGCAATGTGCGTTCAAAGATTCGATGACTCAC
+
BABBBFBBBBDDGGGGGGGGGGGHCHGGHHHHGHHHHGHHGHHGGGGCHHHHGGHHGHFHHFHGGGGHHGFHGHHHGHFCAEFHHFH;HGGGGG??AB//FGFHHEHFG:GFHHFHHFGGHEGGCC?EHHDGDFGHE9HHGHHHGGGCEHGBGGFFFGGG.FGGGGGGDFGFFFFEFGBGGFHGGFFDGF???FGFFFFFFFFFGHHGFFFFGHFFEFEEFGEDFFFFFDF3HFGHHH:HGHFGEF?HGBG5HHGHHHGGGGFE?GF5GHHCHGHFHGFGGGHFBGEGGGGGGGGFGCGGGFBFFFFFAAAAB
@M02197:102:000000000-ALU3V:1:1101:17254:12054 1:N:0:1
TCTCAGCGCGTATCCTCCGCTTATTGATATGCTTAAGTTCAGCGGGTATTCCTACCTGATTTGAGGCCAGATGTCAAGAATTATACACACAAGTGCGTATGGGGTATAGAAAGCAGACTATTGTCCAAGTCCTGGCCACAAGCGAACTTGTGTCCTAAGCGAAATACTTATTACGCCTAGGGGAACCAGTGCAAAGACTAATCCAGCTCACATTTTTAAGGCGAGTCAATTCATCATTGACAAACGCCCACATCCAACATCCAAGCTTGGATTAACCAAACTTGGAGTTGAGGTTTTCATGACACTCAAACAGGCATACTCTTCGGAATACCAAAGAGTGCAATTTGCGTTCAAAGATTCGATGATTCAC
+
A3AAA@BA@@A2FGGGGGGGGGGHHHHHHGHHHHHHHHHGHHGGGGGGFHHHFGEHHHEHHHHHGGFGGGH33FDHHBF?FFBDFHBGHG?EH3BGG/>?3GHF//?GBH34F?B3G0GFH2?F2?F1FFGFFFF0@CFFHGCDFCGHHFDC7FFDGG0F@CDDGFHFHD<<DDAC0AGBG1=11:CG;1FFHFGBFGGGFGFFFGFFFFBFDFFFFA0B@CBBG=HHDFEHF3FBFF4GE9>/A?/BHFGBC1G4GGBFGFHFGFFB44GFHGFABHFDHG3GDFGHHFGGGG5HHHHHHHHHGHHHHHHHHEAGFBFE2GGHGHHHHHHHHGHFGHGGGGHFGGGGGGGGGGGGGFFFFFFFFBCCBB
@M02197:102:000000000-ALU3V:1:1101:2846:12054 1:N:0:1
TCTCAGCGCGTATCCTCCGCTTATTGATATGCTTAAGTTCAGCGGGTATCCCTACCTGATCCGAGGTCAACATTAGAAATGGGGTTGTTTTACGGCGTAGCCTCCCGAACACCCTTTAGCGAATAGTTTCCACAACGCTTAGGGGACAGAATACCCAACCAGTCGATTTGAGGCACGCGTCGGACCGCGATGCCCAATACCAAGCGAGGCATGAGTGGTGAAATGACGCTCGAACAGGCATGCCCCCCGGAATACCAGGGGGCGCAATGTGCGTGCAAAGATTCGATGATTCAC
+
?3AA354322>AAEDFGEAE?FFHGHGHFGBFFGHHCGHHHHHGGGGGF5E3BGFHFHHG5DBEEE1BGF;%?EF(74@4FG:AEEG>CHFF9?#/<FAA9GH0<FFC@A/F?FGC;?G1<C59>11=FFBGDB;EB//FFHE0C.///CC#FBA@:#?>#;F*;9CBF80AA?@?>-A#;--999.#//F9/00::9B/9EF?6:9D00#;C//DF?=DD0GAFAC<A#.B<GGBHGC<@/<>/A/0HGHGFB/A//EE0AA1EDG?AE0ABF1A3GGEA1B1FDFD31AAAA
@M02197:102:000000000-ALU3V:1:1101:13990:12051 1:N:0:1
TCTCAGCGCGTATCCTCCGCTTATTGATATGCTTAAGTTCAGCGGGTATTCCTACCTGATCCGAGGTCAACCTGAAAAAAGTTTTAGAGGCGACCGGGTCCCTGGGCCCTTGAAACTCTACGCGTGCTCCGGAAAGCTCAGTGCGAAGAGGGTCCCTGGGACGCCGTCATTGTCTTTGAGACCAGTTGGGCCTTGCGGCCAACGCGGTCCAACGCCAAACCCGGGGGTTTGAGAGAGGATAATGACGCTCGAACAGGCATGCCCTTCGGAATGCCAAAGGGCGCAATGTGCGTTCAAAGATTCGATGACTCAC
+
CCCCCFFCCCCCGGGGGGGGGGGHHHHHHHHHHHHHHHHHHHHGGGGGHHHHHHHHHHGHHHHGGGGHHHHHHHGHHHHGGHHHHHHHHHGGGGGDFGGGHHHGHGHHGHHHHHHGHHHGHGGGGGGGHHGGGGGHHHHHHHHHGGGGGGGGGGGGGGGGGGGGGHHHHHHHHGHGHHHHHGHHGFGGFHFFFGGGHGHGGGGGGHGHHGGFGHGGGGFGGGGGGGHHGHHHHHHHHHGGGHGGGGGHHGGHHHHHHHHGGGGGGGHHHHHHGHGHHGGGGGHHHHGGGGHGGGFGGGGGGFFFFFFFA@BBB
@M02197:102:000000000-ALU3V:1:1101:2853:12070 1:N:0:1
TCTCAGCGCGTATCCTCCGCTTATTGATATGCTTAAGTTCAGCGGGTATCCCTACCTGATCCGAGGTCAACCTTAGAAATGGGGTTGTTTTACGGCGTAGCCTCCCGAACACCCTTTAGCGAATAGTTTCCACAACGCTTAGGGGACAGAAGACCCAGCCGATCGATTTGAGGCACGCGGCGGACCGCGATGCCCAATACCAAGCGAGGCTTGAGTGGTGAAATGACGCTCGAACAGGCATGCCCCCCGGAATACCAGTGGGCGCAATGTACGTTCAAAGGTTCGATGATTCAC
+
>AAAAFFAD2>AEFB5B4E22FEBFFFFHHGCFHDDGHHDHGGE?CE0FGDCHHGHHFBGFFGG?CFBBDHH92%B9FGH;BFE;E1?.E3FFFD#0>9CGEHHF9<ED?#?9EGHFFD9;//0FGGBFDFGFG.ACCGFGD;/A/FBA/GFF;/9:;C@D#BAFBA$FCBA;C9;9-B@;9AB?B?B5.@AD7CFAF3FACC9;/A.D<0C<79GD;D;B1</9CCCF/#1BF?B?:00>/#9/;/0FEFEAB0BFB0E0EA113FB0A0011A111FA1A113B1DFAAAA>
@M02197:102:000000000-ALU3V:1:1101:24986:12111 1:N:0:1
TCTCAGCGCGTATCCTCCGCTTATTGATATGCTTAAGTTCAGCGGGTAATCTTACCTGATTTGAGGCCAGAAAAGAATATGCACACAAGTGTGTATATTACGCGTGTTTGTTTGGAAGCAGATGACAAAAGCACAAGATTTTTATGGGTTTGCCTTAACAAAAATCTATGGCTGACACTCATCCACTCATACATTTAAGGCAAGGTGATACAAAGAGGCTATGCCATCACCAAGCCCAAGGACCCGCAAAAAAGGTTTTTCATAACAAAAAACCAATTTTTTGGAGAAATTCACGACACTCAAACAGGCATGCTCCGAGGAATACCAAGGAGCGCAAGATGCGTTCAAAGATTCGATGACTCAC
+
BBBCBFFCCCBCGGGGGGGGGGGHHGHHHHHHHHHHHBGHFGHGGGGGEHHHHHHHHHGHHHHHGHGGHHHHHHHGHHHHHHHHHHGGHBGGGGHHHHHFBEGGFGFHHHGHHHGHGHEHHHHGHHHHHHHHHHHFHCGGFEHHHHGHHGGGHHHHGHHHHHFHFHHHHHHGGHHHHHHHHHHFHHHHHHHHHGHHHHCCHFGEHBHGGGHHHHHHFHFFGGGHHGGGGGGHHGFFHFGFF8FFDB?GHHHGHFEFD3EHFHHEHGEGFHGF3GCHFAHHFHHGGHHHECGEEGHHF5GHHFHGHGHHHHHGGGGGGHGGHHFEBHFHGEEF?FDFFGGGGHGGGGGGFEGGFFFFFFFBA?AB
@M02197:102:000000000-ALU3V:1:1101:26270:12117 1:N:0:1
TCTCAGCGCGTATCCTCCGCTTATTGATATGCTTAAGTTCAGCGGGTAGTCCTACCTGATTTGAGGTCAGAGTCAAAAAGGTATGCCAGGCCAATGAAGGCAAGACAGGTTGGTTCTGAGCAGGCGTACGCAGAGCAAGGGACAAGACGAAACTTATTACGTCTGTCACGGATGCAAGCGATCCCACTAAGTCATTTGAGGTGAGCCGTTTGACCGGCAGACACCCATGTCCAAGTCCAACACCTGGTCATAAACCAGATGGGATTGAGATTTCATGACACTCAAACAGGCATGCCTTTCGGAATACCAAAAGGCGCAAGGTGCGTTTAAAGATTCGATGATTCAC
+
CCCCCFFCCBBCGGGGGGGGGGGHHHHHHHHHHHGHHHHHHGHGGGGGGHHHHHHHHHFHHHHHGHHHHHHHHHHHHHHGGGHHHHHHHHHGHFHHHHHGHGHGGHHHGHHHGGHHHHHHHHHHGGFGGGGGGGEHGHHGGGHGHGHHHHHHHFGFHHHHHEHHGGHHHHGGGGHHHHHGGGGHGHHHHHFGHGHGHHHGGGGGFGGHHHGGFGGGHHHHGGHHGHGHHHHHHGHHGGGHHGGFFGHGHHHHHHHHHHHGHHHFFHHGHHHHHGHGHHHHGGHHHHHHHHHHHHHGGGGHHHHFCHCHFGGGGGGHHHHFEGGGGGGGGGGGGGFFFFFFF@A?BA
@M02197:102:000000000-ALU3V:1:1101:16633:12199 1:N:0:1
TCTCAGCGCGTATCCTCCGCTTATTGATATGCTTAAGTTCAGCGGGTAGTCCTACCTGATTTGAGGTCAGAGTCAAAAAGGTATGCCAGGCCAATGAAGGCAAGACAGGTTGGTTCTGAGCAGGCGTACGCAGAGCAAGGGACAAGACGAAACTTATTACGTCTGTCACGGATGCAAGCGATCCCACTAAGTCATTTGAGGTGAGCCGTTTGACCGGCAGACACCCATGTCCAAGTCCAACACCTGGTCATAAACCAGATGGGATTGAGATTTCATGACACTCAAACAGGCATGCCTTTCGGAATACCAAAAGGCGCAAGGTGCGTTCAAAGATTCGATGATTCAC
+
CCCCCFFCCCCCGGGGGGGGGGGHHHHHGHHHHHHHHHHHHHHGGGGGGHHHHGHHGHHHHHHHGHGFHHHHHHHHHHHGGBGHHGHHHHHGHHHHHHHGHHHGHHHHGGHHGGHHHHHHHHHHGGGGGGGGGGFHHHFFGHGGHHHHGHHGHHHHFHHHGHHHGHGHHGGHGGHHHGHGHEHHHHHGHHHGFGFHGGGHHGGGGGGGGGGGGFFFFFHHFFGHHGHHHHBHGHHFHHFHHGGGHHGHHHGHHHGHHHHHHHHHFGHHHHFFHHHHHGHHGHHHGFHHHGHGHGHEGGGGHHHHHHGHHHGGGGGHGGHGFFGFGGGGGGGGFGFFFFFFF@BBBB
@M02197:102:000000000-ALU3V:1:1101:22713:12197 1:N:0:1
TCTCAGCGCGTATCCTCCGCTTATTGATATGCTTAAGTTCAGCGGGTATCCCTACCTGATCCGAGGTCAACCTTAGAAATGGGGTTGTTTTACGGCGTAGCCTCCCGAACACCCTTTAGCGAATAGTTTCCACAACGCTTAGGGGACAGAAGACCCAGCCGGTCGATTTGAGGCACGCGGCGGACCGCGTTGCCCAATACCAAGCGAGGCTTGAGTGGTGAAATGACGCTCGAACAGGCATGCCCCCCGGAATACCAGGGGGCGCAATGTGCGTTCAAAGATTCGATGATTCAC
+
CCCCCFFBCCDBGGGGGGGGGGGHHHHHHHGHHHHHHHHHHHHGGGGGHGHHHHHHHHHHHHHGGGGHHHHHHHHHHHHHHHHGGGGFHHHHHGGG9FGGGHHHHGGGGGGHGGHHHHHHGGGGGHHHGHHHHHHGGGGGGHHHGGGGGHHHHHGHHHHGGGFAGGEFGGGGGGGGGGGGGGGGFGGGGGFCGFHHFFHGFHGGFHHGHHHHHHHHHHHFHHHGGFFGGHGHHHHGFFGHGGGGGGEGDFHHFHGGFEGGGCGHHHHGGGGGGGGGGGGGGGFBFFFFFBBAA3
@M02197:102:000000000-ALU3V:1:1101:11862:12335 1:N:0:1
TCTCAGCGCGTATCCTCCGCTTATTGATATGCTTAAGTTCAGCGGGTAGTCCTACCTGATTTGAGGTCAGAGTCAAAAGGTTTTCTGCCACAAGGCAAGAAGGGTTCTGAGCGGGCTTGACGCGGAGCAAGGGACAAGACGAAACTTATTACGTCTGTCACGGATGCAAGCGATCCCACTAAGTCATTTGAGGCGAGCCGTGTAACCGGCAGGACGCCCATGTCCAAGTCCACGCCAGGTCATAAACCAGACGGGATTGAGATTTCATGACACTCAAACAGGCATGCCTTTCGGAATACCAAAAGGCGCAAGGTGCGTTCAAAGATTCGATGACTCAC
+
BCCCCFFCCCCCGGGGGGGGGGGHFHHHCGG5GHHGHHHGGDGFGGGGGFHHHFHHGHHHHHHHGHCGFHGHHHHHHFHGHHHFGHHHGHHHHHHHHHGHHHGGHHFHEFHHGFFFGHGHGGGGGGGGHHGGGGGGHEBCFGGGGHHHHFECGHGHGGFFGHGHHHGHHGGGGEGHHGGFFGEHHHHHHDGCGGGGGGGHHGGGBFFHHHGGGGGGFHFHHHHHHGHHFFGGGHHHHHH;GHHHHFHGHGHGHHHHHHHGHHHHHHHHHGHGGHHHHGHHHHHHHHFGGGGHFHHHGHGHGGGGGCGGHHCGGGGGFGGGGGGCGGFFFFFFFBBABB
@M02197:102:000000000-ALU3V:1:1101:6389:12370 1:N:0:1
TCTCAGCGCGTATCCTCCGCTTATTGATATGCTTAAGTTCAGCGGGTAGTCCTACCTGATTTGAGGTCAGAGTCAAAAGGTTTTCTGCCACAAGGCAAGAAGGGTTCTGAGCGGGCTTGACGCGGAGCAAGGGACAAGACGAAACTTATTACGTCTGTCACGGATGCAAGCGATCCCACTAAGTCATTTGAGGCGAGCCGTGTAACCGGCAGGACGCCCATGTCCAAGTCCACGCCAGGTCATAAACCAGACGGGATTGAGATTTCATGACACTCAAACAGGCATGCCTTTCGGAATACCAAAAGGCGCAAGGTGCGTTCAAAGATTCGATGACTCAC
+
BBBBBFFBBBDDEGGGGGGGGGGHHGDHFHHGHHHHHHHHGHHGCGEEGHHHHHGHHHGHHHHHEFHHHHHHHHHHHHHGBGHGHHHHHHHHHGGEHGFHHHHDCGHHHEGHCGGGGHGHHFFGFFGGGFFFGHGGHCGHGGGGFHGHFHHHGEFHGFFHHGGCGGGGGGGGGGGGGEHGHFGBGHGHGFFGFFFFFFFFEHGGGGGHHHGGGGGGFFHGHHFHHHHGFFFFFHHGHGFFHHHHHGHEHGHGHHG5EHGHHHHHHHGBHHHHGBFGHHFHHFHGFGHGGGEGGHGHHHGHHHCGGE?HHHFGGGGHGGGGGGGGFFFFFFFFFBBBBB
@M02197:102:000000000-ALU3V:1:1101:15624:12230 1:N:0:1
TCTCAGCGCGTATCCTCCGCTTATTGATATGCTTAAGTTCAGCGGGTAGTCCTACCAATCTGAGGCCGATGAATTGAAATTAAATCCCTTCCTCTCTTCCAAAGAAGCGAGGCATGGGCGGGGTTCAGAAGCACTCCAACCAGCAAAACGTCGCGTCCAGCTCCTCGACCCTGCGCCTCTCCTCTCCGAAGTCCTGATATTATCAAAACCCGGCAGGGAAAGACGTGGGCGATATAACGAGCTTTCGTCCGTCTTGCCTATCGAATGGATGCGCTAATGCATTTCGAGGGAGCCACCGTGGAAGATGGCAAGACCCCCAATACCGATCCGCCAGCTTTCTCAACTAAATAAGAAAGCTGTCGTTCGAAACAATTCGCGGCCCTCAAACAGGCATGCTCCCCAGATTAGATCTGCCGGGAGCGCAAGGTGCGTTCAAAGATTCGATGATTCAC
+
BABCCFFBBCBBGGEGGGGGGGGGHHHHHHBGHHHHHGHHHHHGGGGEGHGHHHHHHFHHGHFFFFGGGGGHHHHHHHGHHFHHHHFHHHHHHHGHHHHHHHHGGGHEEEGGFGHHHFHGGFGGDHGHEDCGFFHHHHHFGGFAHHHH?D?EAAD?DAGBFFGGFF?ABAFFFFAFDFFFBBFFFFFFFFAABFFFFFEFFFFFFFEBFDFCC;99>9E..9;BD.A.;A=9#AABF/;DD;.FB;-;.....F/FB:;///BB//F@9---/F;;90B;.C9.@9BA9CFFE?A@GFGFHFGFG0GBFGHDFCA<0GHE<.DA@A-GC?BFFFFFHEHGGFGHDFFGBHHHFFCEC?DE/GAF?HHHHHE>>/??FFE?FEHFFGGGDF3BHHGGF?HHHHHHFHHGGCEGGGGGGGGGEFHHFCGGGFGGGGGGGECE4FFFFFFABBAA
@M02197:102:000000000-ALU3V:1:1101:14827:12524 1:N:0:1
TCTCAGCGCGTATCCTCCGCTTATTGATATGCTTAAGTTCAGCGGGTATCCCTACCTGATCCGAGGTCAAGAGTGTAAAAATGTACTTTTGGACGTCGTCGTTATGAGTGCAAAGCGCGAGATGTACTGCGCTCCGAAATCAATACGCCGGCTGCCAATTGTTTTAAGGCGAGTCTACACGCAGAGGCGAGACAAAACACCCAACACCAAGCAGAGCTTGAAGGTACAAATGACGCTCGAACAGGCATGCCCCATGGAATACCAAGGGGCGCAATGTGCGTTCAAAGATTCGATGACTCAC
+
A3AABFFADBDDEGGGGGGGGGGHGHHHHHHHHHHHHHHHHGHGGGGGHHHHHGHHGGHHHHGFGGGHHHHEHFH9FGFHFHD9BFGHHDFEFGGGGC9CCEEEH3FGFFBFDG2GGGCGCGGGHFHHHGGGGGGCGGDFHEF<GHGGGGGGGHGHHHGHGFFHHGGGGGEHHFGCC0;CGC9GFEEACGFB0BHDGGF:HGGHFFGHHH;HGEHHGHHHHHHHHHHHHHGGGGGHHGHHHHHGHHHGGGGHHHHHHHHHBHHHHGGGGGHGHHFGGGHGGGGGGGGGGFFFFFFFCCBAB
@M02197:102:000000000-ALU3V:1:1101:17889:12531 1:N:0:1
TCTCAGCGCGTATCCTCCGCTTATTGATATGCTTAAGTTCAGCGGGTATCCCTACCTGATCCGAGGTCAACCTTTGAAAGAGTTTAACGGCCACGACCGCCCGCACTCCAAAGCGAATATGTATCACAACGCTTAGAGACGGACAGCTCGGCCGGAGACTTCAAGGCGCGCGGGAGCCGCGACGCCCAACACCAAGCGAGGCTTGAGTGGCGAAATGACGCTCGAACAGGCATGCCCTTCGGAATACCAAAGGGCGCAATGTGCGTTCAAAGATTCGATGATTCAC
+
BBABAFFABBD2EGGGGGGCGGGHHHHGGHFBGHHHHGHHHGHGGGGCHFHHGHHHHHEHBFEFGGGHHFH:HHHHHGGHHHBD%FFDF>EGGF?9EG@CGCG;G?2GHHHFHG?DCGGFHGGHGGGHGGC?DGGGEHHHFDBBCFHFCC??FHFFDGGFBBAE@@@@G@ACFB?>DFBB@EEF;BAE9FEFFHFGEG3F93AFFFF?E?HFHGFFFFB?HHEGFBEHHFHHFGFCEGGFFFFGE2HHHHEEGGFGHHHCGGGHFFCGGGGGGGFFFFFFD33>>A
@M02197:102:000000000-ALU3V:1:1101:13255:12522 1:N:0:1
TCTCAGCGCGTATCCTCCGCTTATTGATATGCTTAAGTTCAGCGGGTAGTCCTACCAATCTGAGGCCGATGAATTGAAATTAAATCCCTTCCTCTCTTCCAAAGAAGCGAGGCATGGGCGGGGTTCAGAAGCACTCCAACCAGCAAAACGTCGCGTCCAGCTCCTCGACCCTGCGCCTCTCCTCTCCGAAGTCCTGATATTATCAAAACCCGGCAGGGAAAGACGTGGGCGAAATAACGAGCTTTCGTCCGTCTTGCCTGTCGAATGGATGCGCTAATGCATTTCGAGGGAGCCACCGTGGAAGATGGCAAGACCCTCAATACCGATCCGCCAGCTTCCTCAACTAAATAAGAAAGCTGTCGTTCGAAACAATTCGCGGCCCTCAAACAGGCATGCTCCCCAGATTAGATCTGCCGGGAGCGCAAGGTGCGTTCAAAGATTCGATGACTCAC
+
CCCCBFFCCCBBGGGGGGGGGGGHHHHHHHHGHHGHHHHHHGHGGGGGGHHHHHHHHHHGHHFHGGGGGGGHGHHHHHHGHHHHHGHHHHHHHHHHHHHHHHGGFFHHGGGGCGEHHHHGGGGGFHHHHHHHFGHHGHHHGGHGHHHGGAFGGGGCCGGGGGFFGGFFFFFFFEFFFFFFFFFFFFFFAFFFFFFFFFFFFFFFF0F0AFDFFFC;FFF999/BDEF?BAFFFEEFFB9:DD8FFDBDDA9.9...99..BB99/BB;DB?-BFGGBBF0A9:.?FFA;0.??EC?AC0FBGBGGGC0CBHFFGHFG<0<.GDA@--GGGHHGEGCBHHFGHHHHHHBEHGBHHGHGCGGGHFEEHHFHGCE@/EEGGEDBFG3FHGEHGGE3HGFGGHHFHBFDBHHHGEGF?GFCDCF?GGGHGGGGGGGGGCFGEGBFBFFFBFA?BBA
@M02197:102:000000000-ALU3V:1:1101:14845:12523 1:N:0:1
TCTCAGCGCGTATCCTCCGCTTATTGATATGCTTAAGTTCAGCGGGTATCCCTACCTGATCCGAGGTCAAGAGTGTAAAAATGTACTTTTGGACGTCGTCGTTATGAGTGCAAAGCGCGAGATGTACTGCGCTCCGAAATCAATACGCCGGCTGCCAATTGTTTTAAGGCGAGTCTACACGCAGAGGCGAGACAAAACACCCAACACCAAGCAGAGCTTGAAGGTACAAATGACGCTCGAACAGGCATGCCCCATGGAATACCAAGGGGCGCAATGTGCGTTCAAAGATTCGATGACTCAC
+
CCDCCFFCCCCCGGGGGGGGGGGHHHHHHHHHHHHHHHHHHHHGGGGGHHHHHHHHHHHHHHHGGGGHHHHHHHHHHHHHHHHHHHHHHHHGHHGGGGGGGGGHHHHHHHHHHGHHGGGGGGGGHHHHHHGGGGHHHHHHHHGHHHHGGHGGHGGHHHHHHHHHHGGGGGHHHHHGGGGGHHHGGGGGHHHHHHHGFFGGGHGHFFGHHHHHHHHHHHHGHHHHHHHHHHGGGGGFHGHHHHHHHHHGGGHGHGHHHHHGHHHHHGGGGGHHHHGGGGHGGGGGGGGGGFFFFFFFCCCCB
@M02197:102:000000000-ALU3V:1:1101:16534:12591 1:N:0:1
TCTCAGCGCGTATCCTCCGCTTATTGATATGCTTAAGTTCAGCGGGTAGTCCTACCTGATTTGAGGTCAGAGTCAAAAGGTTTTCTGCCACAAGGCAAGAAGGGTTCTGAGCGGGCTTGACGCGGAGCAAGGGACAAGACGAAACTTATTACGTCTGTCACGGATGCAAGCGATCCCACTAAGTCATTTGAGGCGAGCCGTGTAACCGGCAGGACGCCCATGTCCAAGTCCACGCCAGGTCATAAACCAGATGGGATTGAGATTTCATGACACTCAAACAGGCATGCCTTTCGGAATACCAAAAGGCGCAAGGTGCGTTCAAAGATTCGATGACTCAC
+
CCCCCFFCCBBBGGGGGGGGGGGHHHHHHHHGHHHHHHHHHHHGGGGGGHHHHHGHHHGHHHHHGGHHHGHHHHHHHHHGHHHGHHHHHHHHHHHGHHGHGHHFEGHHHGHGGGGGGHGHHGGGGGGGHHHGFGGGHHHHGGGGGHHHHHHFGHHHGHFHHGGGGGGGGGGGHHHHGHHGGGFBGFGGHGGFFFFFGCGHGHGFFGFGBHGGFECGGFHFFGFFFHGHFGGEECGFFGHHHFHHHHGHHHHHHGHGFHHHHHEHHHHHGHFHGGHHHHHHHHHHHHHFCGGHGHHHHHGHHHGGFCGHHHHGGGGHGGGGGGGGGGFFBFFFFBBBAB
@M02197:102:000000000-ALU3V:1:1101:20459:12593 1:N:0:1
TCTCAGCGCGTATCCTCCGCTTATTGATATGCTTAAGTTCAGCGGGTATCCCTACCTGATCCGAGGTCAACCTTAGAAATGGGGTTGTTTTACGGCGTAGCCTCCCGAACACCCTTTAGCGAATAGTTTCCACAACGCTTAGGGGACAGAAGACCCAGCCGGTCGATTTGAGGCACGCGGCGGACCGCGTTGCCCAATACCAAGCGAGGCTTGAGTGGTGAAATGACGCTCGAACAGGCATGCCCTTCGGAATGCCAAAGGGCGCAATGTGCGTTCAAAGATTCGATGACTCAC
+
CDDDDFFCCCDDGGGGGGGGGGGHHHHHHHHHHHHHHHHHHHHGGGGGHHHHHHHHHGHHHHHGGGGHHHHHHHHHHHHHHHHGGGGFGHHHHGGGGGGGGHHHHGGGGGGHGGHHHHHHGGGGGHHHHHHHHHHGHHGGHHHHHGHHGHHHHHHHHGGGGGHGGHGHHHHHGGGGGGGGGGGGGGGGFGHGGHHGGHHGGHGGGHHGHFFHHHHHHHHHFHHGGGGGHFGGFFHHHHHHGGGGGGGHHHGHHHHHHHGGGGGHHHHGGGGHGGGGGGGGGGFFFFFFFBBBBB
@M02197:102:000000000-ALU3V:1:1101:14743:12608 1:N:0:1
TCTCAGCGCGTATCCTCCGCTTATTGATATGCTTAAGTTCAGCGGGTATCCCTACCTGATCCGAGGTCAAGTCATAAAAGAGCTTACTGGACGCTGATCCACCAAACTTCAAGAAACGCAAATGTGCTGCGCGAGAAGCTGGCACGACCGCTGCCAATGACTTTGGGGCGAGTCCGCGCATAAAGCGGGACAGACGCCCAACACCAAGCAGAGCTTGAGGGTGTAAATGACGCTCGAACAGGCATGCCCCACGGAATACCGAGGGGCGCAATGTGCGTTCAAAGATTCGATGATTCAC
+
BBCCBFFCCBCCGGGGGGGGGGGGHHHHGHHHHHHHHHHHHHHGGGEFHHHHHHHHHHHHHHHGGGGHGHGHHGHHHHHHGHHHHHHHHHHHGGGGGGHHHHGHHHHHHHHHHHHHHGGGGGHGFHHHHGGGGFFFGHGHHGGHHGGGGGGHHGHHHHHHHHHHGFGGGHGGGGGGFGHHFFFFFFGGHHGGGGGHGGHFFGFGHHHFFFHHHHHFHGGHHHHHHHHGGFGFHHGGGHHHHHHHGGGGGFFFHHHGHGGGGHGGGGGHHHHGGEGGGGGGGGGGGGFFFFFFFAAA>A
@M02197:102:000000000-ALU3V:1:1101:28427:12663 1:N:0:1
TCTCAGCGCGTATCCTCCGCTTATTGATATGCTTAAGTTCAGCGGGTATCCCTACCTGATCCGAGGTCAACCTTAGAAATGGGGTTGTTTTACGGCGTAGCCTCCCGAACACCCTTTAGCGAATAGTTTCCACAACGCTTAGGGGACAGAAGACCCAGCCGGTCGATTTGAGGCACGCGGCGGACCGCGTTGCCCAATACCAAGCGAGGCTTGAGTGGTGAAATGACGCTCGAACAGGCATGCCCTTCGGAATACCAAAGGGCGCAATGTGCGTTCAAAGATTCGATGACTCAC
+
BAABBFFBBBBBGGGGGGGGGGGHHHGHHHFHHHHHHHHHHHHGGGEGHHGFHHHHHHHHEHHGGGGHHHHHHHHHGHHHHHHGFEGGHHHGHGGGGGGGGFHHHGGGGG:HGGGHHFFHGGGCGHHHHHHHHHGGHGHGGHGHGGGGGHHHHHGGHHHGGGHGGHHHHHHHGGGGGGGGGFFFFGGGHGHHEFFHGFFGGFFGGHHGEHHHHHHHHHHHGFFFGGGGHHGHFHHGGHHHGGEGGGGFFGA5GEHGGHGGGGGHBHGFGGGHGGGGGGGGFFFFFFFFFBABBA
@M02197:102:000000000-ALU3V:1:1101:15575:12573 1:N:0:1
TCTCAGCGCGTATCCTCCGCTTATTGATATGCTTAAGTTCAGCGGGTAATCTTACCTGATTTGAGGCCAGAAAGGAATACATAAAGAATTATGTATGTGTGTGTTTGTTTGGTAGCAGATGACAAAAGCACAAGATTTTTATGGGTTTGCCTTAACAAAAATCTATGGCTGACACTCATCCACTCATACTTTTAAGGCAAGGTGATACAAAGAGGCTAATCTCATCACCAAGCCCAAGGACCCGTTAAAAGAATTTTTCATAAAAAAAAACCTTTTAATGGAGATATTCACGACACTCAAACAGGCATGCTCCGAGGAATACCAAGGAGCGCAAGATGCGTTCAAAGATTCGATGACTCAC
+
CDDDDFFCDCCCGGGGGGGGGGGHHHHHHHHHHHHHHHHHHHHGGGGGHHHHHHHHHHHHHHHHGHGGHHHHHHHHHHHHHHHHHHHHHHHHHHHHGHHHHGHGHHHGHHHGGHHHHHGHHHHHHHHHHHHHFFFHHHHHHHHGFGGFGHHHHHHHHHHHHHHHHHHFHFHHFGHHHHHHHHHHHGGHHHHHHHHHGGHHGHGGHHHHHHHHHGGHHFGEFHHHHGGGGFHFGEFHHHFGGGGHHHHHGHHHGHHHHGGGAGGGGGFHHHGHFHHFHHHHGHHHHHGHGGGHHGHGHHGHHGHHGHHHGGGGGHHGHHFHHHHHHGGGGGGHHHGGFGCGGGGGGGFGGFFFFFFFCCCCC
@M02197:102:000000000-ALU3V:1:1101:28748:12682 1:N:0:1
TCTCAGCGCGTATCCTCCGCTTATTGATATGCTTAAGTTCAGCGGGTATCCCTACCTGATCCGAGGTCAACCTTTGAAAGAGTTTAACGGCCACGACCGCCCGCACTCCAAAGCGAATATGTATCACAACGCTTAGAGACGGACAGCTCGGCCGGAGACTTCAAGGCGCGCGGGAGCCGCGACGCCCAACACCAAGCGAGGCTTGAGTGGCGAAATGACGCTCGAACAGGCATGCCCTTCGGAATACCAAAGGGCGCAATGTGCGTTCAAAGATTCGATGATTCAC
+
BBBBBFFBBBBBGFGGGGFGGGGHHHFHHHGHHHHHHHHGHHHGGGGEFHHHHHGHHHHHHHHGGGGHHGFAHHHHHHHHGHHEHHHH?DEDGGGGGGGGGGGGGGGHHGHHHHGGGGGGH7DGGHHHHGGGGGGHHHGHGGGGGGEFGGCEGGHFGGGGGGGGGFGGGGFFFFGFGGGFFFGHFFHGHGGGEHGGGHHFHHHHHHGGGGHHHGGFGG9GHHGHHHHHHGHG:GGGGGFHHHHHHGGHHHGEGGGHGHHGEEGHFGGGGGGFG4FFFFFBFBBBBB
@M02197:102:000000000-ALU3V:1:1101:16625:12619 1:N:0:1
TCTCAGCGCGTATCCTCCGCTTATTGATATGCTTAAGTTCAGCGGGTATTCCTACCTGATCCGAGGTCAACCTGAAAAAAGTTTTAGAGGCGACCGGGTCCCTGGGCCCTTGAAACTCTACGCGTGCTCCGGAAAGCTCAGTGCGAAGAGGGTCCCTGGGACGCCGTCATTGTCTTTGAGACCAGTTGGGCCTTGCGGCCAACGCGGTCCAACGCCAAACTCGGGGGTTTGAGAGAGGATAATGACGCTCGAACAGGCATGCCCTTCGGAATGCCAAAGGGCGCAATGTGCGTTCAAAGATTCGATGACTCAC
+
CCCCCFFCCCBBGGGGGGGGGGGHHHGHHHHHHHHHHHHHHHHGGGGGHHHHHHHHHHHHHHHGGGGHHHHHHHHHHHHGGFGHHHG;HFGGGGGGGFGGHHHHHGGHGHHHGHHHHHHHHGGGGGGGHHGGFGGHHHHHHHHHGGGGGHGGGGGHGGGGGGGGGHGHHHGHGHHHHHHGGGHGGHGGHGGGGGGGHHGFGGGGGHGHHFGFGHGHHFFGGGGGGGHHHHHHHHHHHHHHHHGGGGGHHGHHHHHHGHHGGGGGGGHHHHHHHHHHHGGGGGHHHHGGGGHGGGGGGGGGGFBFFFFFCBBBB
@M02197:102:000000000-ALU3V:1:1101:18416:12788 1:N:0:1
TCTCAGCGCGTATCCTCCGCTTATTGATATGCTTAAGTTCAGCGGGTAGTCCTACCTGATTTGAGGTCAGAGTCAAAAGGTTTTCTGCCACAAGGCAAGAAGGGTTCTGAGCGGGCTTGACGCGGAGCAAGGGACAAGACGAAACTTATTACGTCTGTCACGGATGCAAGCGATCCCACTAAGTCATTTGAGGCGAGCCGTGTAACCGGCAGGACGCCCATGTCCAAGTCCACGCCAGGTCATAAACCAGACGGGATTGAGATTTCATGACACTCAAACAGGCATGCCTTTCGGAATACCAAAAGGCGCAAGGTGCGTTCAAAGATTCGATGATTCA
+
CCCCCFF@BCDDFGGGGGGGGGGHHHHHHHHHHHHHHGHHHHGGGGGGGHHHHHHHHHHHHHHHGHHHHHHHFHHHHHHGGHGGHHHHHHHHHHGGHGGHHHHGBFGFHGHHGFGGGGGHHGGGGGGGHHHGGHGGHHFHGGGGGHGHHHHHHHHHGHHHHHGHGGGGGGGGGFHHHHGHHHHHHHHHHGGGFFFFFFFGHHFGFFFHFHGFGGGHGHFGHGFGHHHFFGGGGGGGHHHFHHHHGHGGHGHGHHGHHFHHHHHHHHHHHFHHGHHHHHGHHFFHFHHGGGGHHHHHHEGHHHGGGGGHGHGGGGGGGGGGGGGGGFFFFFFFBBBAB
@M02197:102:000000000-ALU3V:1:1101:2685:12798 1:N:0:1
TCTCAGCGCGTATTCTCCGCTTATTGATATGCTTAAGTTCAGCGGGTATTCCTACCTGATCCGAGGTCAACCTGAAAAAAGTTTTTAGAGGCGACCGGGTCCCTGGGCCCTTGAAACTCTACGCGTGCTCCGGAAAGCTCAGTGCGAAGAGGGTCCCTGGGACGCCGTCATTGTCTTTGAGACCAGTTGGCCGGTGAAGGCCAACGCGGTCCAACACCAAACCCGGGGGTTTGAGAGAGGATAATGACGCTCGAACAGGCATGCCCTTCGGAATGCCAAAGGGCGCAATGTGCGTTCAAAGATTCGATGACTCAC
+
>AAABF432D>DEGGGGGGGCFFGHHHHHGHHHHHHHGHHCHGGGGGC3EGHGFHHGBFH5GA>0EGHHHGHHHGFFFFEE@FBGFHFHHHG:GG/<<#CCHHDHHGHHFFGFHCFF1FGHBEC?<CAEHCDGGGGHB0GBH;HHGB@DFGA?9/9CFFEE;A@CE<@BFFGFFFFFG>9E?FGCCC/BGGFGFB<2@2FF@C>/CBHHFFHFGBAEGEF?/EE>?1=E;EA?HHHHGEBHHHGB;FE1EF1G5FHHHEAGFEGEEE2HHHFFFHGFCHGEE2FHFHHFCEGHGDGGCGGGGGFFFFDB5AABAA
@M02197:102:000000000-ALU3V:1:1101:14678:12812 1:N:0:1
TCTCAGCGCGTATCCTTCGCTTATTGATATGCTTAAGTTCAGCGGGTATTCCTACCTGATCCGAGGTCAACCTAGAAAAATATAAAGGTGACCGGGTCCCGGGGGCCTTGAAACTCTACGCGTGCTCCGGAGAACTCAGTGCGAAGAGGGTCCCTGGGACGCCGTCATTGTCTTTGAGACCAGTTGGCCATGGAGGCGGTCCAACGCGGTCCAACACCAAACACGAGGTTTGAGAGAGGATAATGACGCTCGAACAGGCATGCCCTTCGGAATGCCAAAGGGCGCAATGTGCGTTCAAAGATTCGATGACTCAC
+
CCCCCFFCCCCCGGGGGGGGGGGHHHGHHHHHHHHHHHHHGHHGGGEEHHHHHHHGHHHHHHHGGGGHHHHHHHHHHHHHHHHHHEHHHHHHHGGGGGHHGGGGGGGGHHHHHHHHHHHGGGGGGGHHGGFGGHHHHGHHHHHHHHHGGGGGGGHGGGGGCDGHHHHFGHHHHGFHHGFFHHGHGHHHFHFFGGGGGHGHHGGGGCGHHFFGFGFEGHHHHGGGHHGGDFHHHHHHHHHHHHHFGGGGHHFHHHGHHHGHGGGGGGGHHHHHFHHHHHGGGGGHHHHGGGGHGFGGFGGGGGFFFFFFFABAAA
@M02197:102:000000000-ALU3V:1:1101:27296:12820 1:N:0:1
TCTCAGCGCGTATCCTCCGCTTATTGATATGCTTAAGTTCAGCGGGTATTCCTACCTGATCCGAGGTCAACCTTGTAAAAATGGGTTATAGGACCGTGCCGGGGGACCTTTCAACTCCGTGCGTGCTTGAAAAGCTCGTTGCACCGAGAGTCCCACGGACGCCGTCATTACTTTTGGGACCGGTCGGGGGTGAGCCCGGACCTGGGGCCAACAACAAGCCAGGCTTGAGAGGTGATAATGACGCTCGAACTGGCATGCCCTTCGGAATACCAAAGGGCGCAATGTGCGTTCAAAGATTCGGTGGCTAAC
+
AAAAA3@1>DDDGGGFFBE00AA1F12FEEHHF2GGGFBGHBG?EE/AEFGGFHFHHFCHHHHFG?EG1GFFHF1@BF2FGEFF0E8H8HB:FCH/EGCHCC??C7C9G6G<H<HGFHCG/<7#FGGDGHHBD#CBGC<<GCHHFC7C@77BCG9:@A@4-@A@G@A,DFFFFFFF@FFFF@@C@=<@9@9@E#CEB;19@/BFF8#FGBFF60EG?FGFB?EEFGFBB2)26@B22?9->9BF//AA1111A0BCA///AEA2D221/FGGA//EA011AGAA0?F1B3B33BA111111111AA1>1
@M02197:102:000000000-ALU3V:1:1101:14843:12841 1:N:0:1
TCTCAGCGCGTATCCTCCGCTTATTGATATGCTTAAGTTCAGCGGGTAGTCCTACCTGATTTGAGGTCAGAGTCAAAAGGTTTTCTGCCACAAGGCAAGAAGGGTTCTGAGCGGGCTTGACGCGGAGCAAGGGACAAGACGAAACTTATTACGTCTGTCACGGATGCAAGCGATCCCACTAAGTCATTTGAGGCGAGCCGTGTAACCGGCAGGACGCCCATGTCCAAGTCCACGCCAGGTCATAAACCAGACGGGATTGAGATTTCATGACACTCAAACAGGCATGCCTTTCGGAATACCAAAAGGCGCAAGGTGCGTTCAAAGATTCGATGATTCAC
+
ABBCCFFCDCCCGGGGGGGGGGGHHHHHHHHGHHHHHHHHHHHGGGGGGHHHHHHHHHGHHHHHGGHHHHHHHHHGHHHGFGHGHHHHHHHHHHHHHHGGHHHGHHHHHHGHGGGGGHGHHGGGGGGGHHHGFGGGGGHHGGGGGHHHHHGHGHHHGHHHHHHGHHGGHGGGHHGGGGGHHGHHHHHHHGEGFEGGGGGHHHGFGGGGHHGGGFGHHHFGBFGHHHFGFFFGGGGHGHHHHHHHHHHGHGHGGHGHHHHHHHHHHGHHHFFHGHHHHHHHHHHHHGHFGGGHHHHHGHGHHHGGGGGHHHGGGGGHGGGGGGGGGGBFFFFFFCCBBB
@M02197:102:000000000-ALU3V:1:1101:24624:12842 1:N:0:1
TCTCAGCGCGTATCCTCCGCTTATTGATATGCTTAAGTTCAGCGGGTAGTCCTACCAATCTGAGGCCGATGAATTGAAATTAAATCCCTTCCTCTCTTCCAAAGAAGCGAGGCATGGGCGGGGTTCAGAAGCACTCCAACCAGCAAAACGTCGCGTCCAGCTCCTCGACCCTGCGCCTCTCCTCTCCGAAGTCCTGATATTATCAAAACCCGGCAGGGAAAGACGTGGGCGAAATAACGAGCTTTCGTCCGTCTTGCCTATCGAATGGATGCGCTAATGCATTTCGAGGGAGCCACCGTGGAAGATGGCAAGACCCTCAATACCGATCCGCCAGCTTCCTCAACTAAATAAGAAAGCTGTCGTTCGAAACAATTCGCGGCCCTCAAACAGGCATGCTCCCCAGATTAGATCTGCCGGGAGCGCAAGGTGCGTTCAAAGATTCGATGATTCAC
+
CCCCCFFCCCCBGGGGGGEGGGGHHHHHHHGHHHHHHHHHHHHGGGGGGHHHHHHHHHHHHHHEGGGGGGGHHHHHHHHHHHHGHHHHHHHHHHHGHHHHHGHHHHHHGCGGGGGHHGHGCGCDDHHHHHHGHHHHHHGHGGHHHHGFGGGEGGGFGGGGGGGGGGFFFFFFFFFF?DFBFFFFFFFFA.@EFFFFFFFFFFFFFFFFFFFFFFF>>;EFEFFFD.DADFFFFFFFFFDEDADFBB??FFBFEFBFB.9/FBFFB/F?D@?-/FFFF0EFEDFDBFGGEF.FD:.-CHHHGEHHG0FG0HHC?GEHFBD<<<AA-@?C/GHGHHHFHHFFEGGBDFHHHFHHHHEHC?GGGGHFGHGHGFAGCGEGEFCDEGHFGHHHHHGGHEGGF?C5GEHHGFGHHDCEEEDFDGGGGHGFGGGGGHGGF5GGGGGGFFBFBFFAAAAA
@M02197:102:000000000-ALU3V:1:1101:13637:12850 1:N:0:1
TCTCAGCGCGTATCCTCCGCTTATTGATATGCTTAAGTTCAGCGGGTATCCCTACCTGATCCGAGGTCAAACGTTGAAAAAAGGGCTTCATGGACGCCGACGCGCAAGGGAGAGTCGCAAGATTGTGCTGCGCTCTACCACCAGTGCGTTGGCTGCCAATCGCTTTCAGGCGAGTCCGCTGCGGGACAAGCGCCCAACACCAAGCAGTGCTTGAGGGTACAAAATGACGCTCGAACAGGCATGCCCCATGGAATACCAAGGGGCGCAATGTGCGTTCAAAGATTCGATGACTCAC
+
BCCCCFFBB@DBGGGGGGGGGGGHHHHHHHHHHHHGHHHHGHHGGGGGHHHHHHHHHHHHHHHGGGGGHHHHGHHHEHHHHGGGG9HGHHHHHFFCGECGGGGGGGGGGGHGGFHHGGGGGFHHFEGGHGGHHGGGHGHGGGGHHHGGHHGGGHGHGGGGGHHGGGGGGFGHGGGGGGDGFFHHFHGFFGFDFHFFEFDGHHHFHHHHGHHHHGHHHFGFGHHFGGGGGHHGHHHHHHHGHGGGHHFFHGHHFGFFFGGGGGGGHGHHGGGGGGGGFGGFGGGFFFFFFFBBBBB
@M02197:102:000000000-ALU3V:1:1101:8514:12863 1:N:0:1
TCTCAGCGCGTATCCTCCGCTTATTGATATGCTTAAGTTCAGCGGGTAGTCCTACCAATCTGAGGCCGATGAATTGAAATTAAATCCCTTCCTCTCTTCCAAAGAAGCGAGGCATGGGCGGGGTTCAGAAGCACTCCAACCAGCAAAACGTCGCGTCCAGCTCCTCGACCCTGCGCCTCTCCTCTCCGAAGTCCTGATATTATCAAAACCCGGCAGGGAAAGACGTGGGCGAAATAAAGAGCTTTCGGCCGTCTTTCCTATCGAATGGATGCGATAATGCATTTCGAGGGAGCCACCGTGGAAGATGGCAAGACCCTCAATACCGATCCGCCAGCTTCCTCAACTAAATAAGAAAGCTGTCGTTCGAAACAATTCGCGGCCCTCAAACAGGCATGCTCCCCAGATTAGATCTGCCGGGAGCGCAAGGTGCGTTCAAAGATTCGATGATTCAC
+
BBBBBFFABD>DEGGGBGGGGGFHH5GDGHHHGHFDGHHFHGGGCGEGGHHHHHHHHHHHFFHHGGA@EFGHHHGGBFFHGHFHFHFHGFHHHGHFFHGFHEHGHHHHCFGGGGGHH/AB/--ADGHHDGHHHHHFHGFHGGHEGFHGGGFGGGAF??DBFB/BFFDDFA;FB?-9ADDFFFF./9FD;ACEFFFEFFFFFFFFFFFFFD?=-:DFFFEF..B.A.A.;:@C@FFFB#/A9:DFFB----9/-99//-?F/EFFFBFAAEBA;0BBC0;0../B@BFEEB.9...?A0FBCC0/C0:0BD</GCFHD0GC<...CC-CCCEHF/001<<>BF>2222G>F><DHGHB<</@B0CAFG2B1G/E/E@>?//0/1FHGDF11B11G/E/EFFFFFHFGFGF//CCECGGGGFEFFHCEE0ECG1GGD33EAB1FFFBFFAA1A>
@M02197:102:000000000-ALU3V:1:1101:24275:12799 1:N:0:1
TCTCAGCGCGTATCCTCCGCTTATTGATATGCTTAAGTTCAGCGGGTAGTCCTACCTGATTTGAGGCCAGATGTCAAGAATTATACACACAAGTGCGTATGGGGTATAGAAAGCAGACTATTGTCCAAGTCCTGGCCACAAGCGAACTTGTGTCCTAAGCGAAATACTTATTACGCCTAGGGGAACCAGTGCAAAGACTAATCCAGCTCACATTTTTAAGGCGAGTCAATTCATCATTGACAAACGCCCTCATCCAACACCCAAGCTTGGATTAACCAAACTTGGAGTTGAGGTTTTCATGACGCTCAAACAGGCATACTCTTCGGAATACCAAAGAGTGCAATTTGCGTTCAAAGATTCGATGACTCAC
+
BB?ABFFA?D>AEGGGGGGG?EAGFFEGGHFCDG55FGBGCDGEEG0EA3DFGHFHFDFHHHFFFFGGHGF3DGED4DBEGH4FHGHHGEF1CGF4EEEGGFEA?AGGGHBGFEHHFHEHHHHHHFFHHFFHEHFHH1FG/GEBGCGFHFHHFHHHHHBFDGCC0:<DFFHG<HGCGH0G8BDFCEGHEF2GGCF16GGBHGBFFFGEFGGFFGFHGA?FBB11@BFGGFFFFFB9BHFGGFFE@8E0>1FEBF/EE?//AF@1/G1DGF21B///12@11FGF1BBHGE0/0AADFF0?A//1EGHHFF11DFDGHHF?EEE0E2GAF0B1GBFF1A3HG3HAA0A1CBGGFEFEECCBD3FD1A1AAA
@M02197:102:000000000-ALU3V:1:1101:27120:12825 1:N:0:1
TCTCAGCGCGTATCCTCCGCTTATTGATATGCTTAAGTTCAGCGGGTATCCCTACCTGATCCGAGGTCAACCTTAGAAATGGGGTTGTTTTACGGCGTAGCCTCCCGAACACCCTTTAGCGAATAGTTTCCACAACGCTTAGGGGACAGAAGACCCAGCCGGTCGATTTGAGGCACGCGGCGGACCGCGTTGCCCAATACCAAGCGAGGCTTGAGTGGTGAAATGACGCTCGAACAGGCATGCCCCCCGGAATACCAGGGGGCGCAATGTGCGTTCAAAGATTCGATGACTCAC
+
CCCCCFFCCCCBGGGGGGGGGGGHHGGHHHHHHHHHHHHHHHHGGGGGGHHHHHHHHHHHHHHGGGGHHHHHHHHHHHHGHHHGGGGGHHHHHGGGGGGGGGFHHGGGGGGHGGHHHHHHGGGGGHHHGHHHHHFGGGGGGHHGGGGGGGGHHHGHHHHGGGGGGGGGGGGFGGGGGGFFFGGGGGGGFFGGGHHHHHFGGHGGGHGGGHHHHHHHHHHHHHHGFDFGHHGHHHHHHHHHGGGGGGCFHHHHHHHGGGGEGEGGGHHGGEGHFGFGGFGGGGFFBFFFFBBBBB
@M02197:102:000000000-ALU3V:1:1101:14106:12955 1:N:0:1
TCTCAGCGCGTATCCTCCGCTTATTGATATGCTTAAGTTCAGCGGGTATTCCTACCTGATCCGAGGTCAACCTTGTAAAAATTGGGTTATGGACCGTGCCGGGGGACCTTTCAACTCGTTGCGTGCTTAGAAAAGCTCGTTGCACCGAGAGTCCCACGGACGCCGTCATTACTTTTGGGACCGGTCGGGGGTGAACCCGGACCTGGAGTCCAACAACAAGCCAGGCTTGAGAGGTGATAATGACGCTCGAACAGGCATGCCCTTCGGAATACCAAAGGGCGCAATGTGCGTTCAAAGATTCGATGACTCAC
+
AAABABCADDDDEFGGGGGGGGGHGHCHGFBFGGDHBGG5AGGFGGAEEG5GGFFHF3BE@GFEFGEECHHHBFHDFGGHDECFGHEFGDG33FFEA?EA@FFGGGGGGHHH:GHHGDGFHGGGGGEHHFHHHGBFHHGGEHGFFFGGGCGHHGGGGGGGG;DGGGFFFFFF/GFHFGGFFF>DF;C9HFHFGCBFE>3B9GHCF3;A39HHFGFGECG1EFFFE:FGHHHHFA9HHGHHDGGGGHHGHHHHHHHHHGGGGGGGHGHGHHHGHHHEGGGGHHHHGGGGHCGGGGGGGGGFFFFFFFCCCCC
@M02197:102:000000000-ALU3V:1:1101:19241:13070 1:N:0:1
TCTCAGCGCGTATCCTCCGCTTATTGATATGCTTAAGTTCAGCGGGTAGTCCTACCTGATTTGAGGTCAGAGTCTAAAGTGCGCGATGGCGGGTTGTGAGCAGACTCAGAAGCAAGGGTCGAGACGAAACTTATTACGTCTGACACGGATGCAAAGAGATCCACTAAGTCATTTGAGGTGAGCCGTGTTACCGGCAGACACCCAAGTCCAAGTCCCACCCAGGTCGAAAAACCCGAGGGGATTGAGATTTCATGACACTCAAACAGGCATGCCTTTCGGAATACCAAAAGGCGCAAGGTGCGTTCAAAGATTCGATGACTCAC
+
BBCCCFFABBCCGGGGGGGGGGGHHHHHHHHHHHHHHHHHHHHGGGGGGGHHHHHHHGHHHHHHGGHHHHHHHHHHHHFGFGGGGGGGGHGGGCFGFFHHHHHHHHHHHHHHHHHHGGFGGGGHGGGGGGHHHHHFHHHHHGHHHHHGGHGHHGHHHHGHHHHGHGGHGHFGGHGHGFFEFGGGGDFGGGGGHHHHHEGFHFFFHHFHHHGHFGFFFGHFGGFGGHGGGFFGFGFHGFHHGFHHHHHHHHHHFFHGFGHFFHHFHHHHGHHGE?GGFHHHCHHGHHHGGGGCHHHHGGGGHGGGGGGGCGGFFFFBFFBA3A?
@M02197:102:000000000-ALU3V:1:1101:21925:13107 1:N:0:1
TCTCAGCGCGTATCCTCCGCTTATTGATATGCTTAAGTTCAGCGGGTATCCCTACCTGATCCGAGGTCAACCTTAGAAATGGGGTTGTTTTACGGCGTAGCCTCCCGAACACCCTTTAGCGAATAGTTTCCACAACGCTTAGGGGACAGAAGACCCAGCCGGTCGATTTGAGGCACGCGGCGGACCGCGTTGCCCAATACCAAGCGAGGCTTGAGTGGTGAAATGACGCTCGAACAGGCATGCCCCCCGGAATACCAGGGGGCGCAATGTGCGTTCAAAGATTCGATGATTCAC
+
DDDCCFFCCCDCGGGGGGGGGGGHHHHGHGHHHHHHHHHGHHHGGGFGHHHHHHHHHHHHHHHGGGGHEHHHHHHGHFHGHHGGGGGGHGHHHGCGGGGGGHHHHGGGGGGHGGHHHHHHGGGGGHGHHHHHHHHGGFFGFHHHGFFFGHFHHGHHHGHGGGGGGFGGGGGGGGGGGGGGGGGGGGGFGGFFFFGFFHFGGHGGGHFGHHHHHHHGFGHHHGGFFGGGHGGHHHGDGHFHGGGGGGGGGFFF5GHGGGGFGGGHHHHGGGGHGFGGGFFGFFBFFFFFFBBBBB
@M02197:102:000000000-ALU3V:1:1101:7691:13192 1:N:0:1
TCTCAGCGCGTATCCTCCGCTTATTGATATGCTTAAGTTCAGCGGGTATCCCTACCTGATCCGAGGTCAAAAGTGAGAAAATGGCTTGATGGATGCCGCTGTTGAGGGACCAAGACGCAAAATGTGCTGCGCTTACTACCAAAACACTGGCTGCCAATGACTTTGAGGTGAGTCTTGAAAAAAAAAAGACAAGCACCCAACACCAAGCAAAGCTTGAAGGTACAAATGACGCTCGAACAGGCATGCCCCATGGAATACCAAGGGGCGCAATGTGCGTTCAAAGATTCGATGACTCAC
+
?AAABBFADBBBGGGGGGGGEEGHFGHGGB5FFBGHDFFFHCFG0EEEFFFHHHFH3FFHFF11ECEFFHHHH%BFHGFHHGHBFE:EFHEEH;FHG:>EF?GFFHBEEFGHHHHH?FHHFGGG2@@?CCFGGHGHHHGHHGEEGHFHFA.<0<<GGGFFGFHHFGFH1;FF#=GHBC?CGGEHHHHEHFHHGEE/FCFGFE?1EDBHHHGDFFGH;FHGFBHGFG?CFGEGFG;HHHHGHFH8CEAFDFHHHHFDFGHGFCGFGGGG3HEEA?B1F3BFFFECFFFFF1FFA1AA1
@M02197:102:000000000-ALU3V:1:1101:23019:13314 1:N:0:1
TCTCAGCGCGTATCCTCCGCTTATTGATATGCTTAAGTTCAGCGGGTAGTCCTACCTGATTTGAGGTCAGAGTCAAAAGGTTTTCTGCCACAAGGCAAGAAGGGTTCTGAGCGGGCTTGACGCGGAGCAAGGGACAAGACGAAACTTATTACGTCTGTCACGGATGCAAGCGATCCCACTAAGTCATTTGAGGCGAGCCGTGTAACCGGCAGGACGCCCATGTCCAAGTCCACGCCAGGTCATAAACCAGACGGGATTGAGATTTCATGACACTCAAACAGGCATGCCTTTCGGAATACCAAAAGGCGCAAGGTGCGTTCAAAGATTCGATGATTCAC
+
CCCCCFFCCCCCGGGGGGGGGGGHHHHHGHHGHHHHHHHHGHHGGGGGGHHGHHHHHHHHHHHHGHHHHGGHHHHHHHHGFFHEHHGFHHHGHHHHHHGHHGHGFGHHHHHGGGGGGHGHGGGFGGGGHHHGGHGGHHHHGGGGGHHHGHGHGHHHGHHFGHFHGGGGGGGGGGGGGGGGGGGFGHHGHGGFFGGGGFFHHHGGGGGHHHFGFEFFHGFHFHHGHHFHFGGFGHHHFGHHHHFFFFHGHGHGHEHHHHHGHHHHHHHFHHDFEHHHFFHFHGHGFFHGGFEFHHHHHGGHHHGGGGGHHFFGGGGHFFBGGGGEGGFFFFFFFBBBBA
@M02197:102:000000000-ALU3V:1:1101:19917:13379 1:N:0:1
TCTCAGCGCGTATCCTCCGCTTATTGATATGCTTAAGTTCAGCGGGTATTCCTACCTGATCCGAGGTCAACCTTGTAAAAATTGGGTTATGGACCGTGCCGGGAGACCTTTCAACTCGTTGCGTGCTTAGAAAAGCTCGTTGCACCGAGAGTCCCACGGACGCCGTCATTACTTTTGGGACCGGTCGGGGGTGAACCCGGACCTGGAGTCCAACAACAAGCCAGGCTTGAGAGGTGATAATGACGCTCGAACAGGCATGCCCTTCGGAATACCAAAGGGCGCAATGTGCGTTCAAAGATTCGATGACTCAC
+
CCCDCFFBCCBCGGGGGGGGGGGHHHCHHHHHHHGHHHHHHHHGGGGGHHHHHHHHHHHHHHHGGGGHHHGHHHHHHHHHDHHHHGGGHHFGHGHGGHEHGGGGGGGGGHHHHFHHHGHFHGGGGGGHHHGHHHGHHFGGGHDHHHGGGGHHHHHHGGCEGFGGHGGGGHHHGGHGHGGEGGGGCGGFHHHHHGGGFGHHHHHHHHHHGGFHHHHGGHHHHHHGHHGFHHHHHHHHHGHHGGGGGHGFGHHHHHHHHGGGGGGGHEHHHHHHHHHFGGGGHHHHGGGGHGGGGGGGFGFFFFFFFFCCCBB
@M02197:102:000000000-ALU3V:1:1101:9320:13378 1:N:0:1
TCTCAGCGCGTATCCTCCGCTTATTGATATGCTTAAGTTCAGCGGGTAGTCCCATCTGATTTGAGGTCTAAATTAAAAGGAGCATCGCACTAGGGCGACTCGGTTTAGAAGCGACTAGTGTACAATCCGGCTGCTATTGAAAGCATCCTCGACGAAGATCTTATCACGTCAAGTCAATCCGAGGAGTACAAAGATTGCTTATGCATTTGAAGCGAGCTGTGCTCAAAAGGCAAACGGCAACGCTCAGCATCCAACGCTACTACACTTTAACAAGAAAATGTAGAGGTTGAGGTATTCATGACACTCAAACAGATGTACCTTTCGGAATGCCAAAAGGTGCAAGGTGCGTTCAAAGATTCGATGATTCAC
+
CCCCCFFCCCBCGGGGGGGGGGGHHHHHHHHGHHGHHHHHHHHGGGGGFHHHHHHHHHHHHHHGGHHGGHHHHHGHHHHGHFHHHHGGGGGHHHHGGGGGGGGGGGGHHGFGGGFGGHDHFGHHHHFHCDCFGGHHHHHHGHGHHHHGFHGGFGGGGGHHHGHHGHHGFHGHHFHGFGGGHHHHGDHFHHFHHGHHHGGGGFBGHGHHGHGFFHHFFFFGHFFFFHHHHFGGGGGG?GFGGGFHHHGHHHHGFE?HHHHHHHFGHHHGHHHHHHHHHHHHHHHHHHHGHHHHGHHFHFEHHHHGHHHHBGHHHHEHGFDCFEEGHHHHHGHHHGHHHHHGHHEEA?HGGGGGGGEGCFFFFFFFAAAAB
@M02197:102:000000000-ALU3V:1:1101:24919:13397 1:N:0:1
TCTCAGCGCGTATCCTCCGCTTATTGATATGCTTAAGTTCAGCGGGTATCCCTACCCGATCCGAGGTCAACCTGGTGAGAAGGCTTAACGGCCGTCGCGGCGCGTCACCCAAAGCGAAACAGTTGTGCCACAACGCTCGGGGACGGACCACACGGCCGGGGACTTTGAGGCGCGCGGTAGACGCGACGCCCAACACCGAGCGGGGCTCGAGTGGTGAAATGACGCTCGGACGGGCATGCCCTTCGGAATGCCAAAGGGCGCAATGTGCGTTCAAAGATTCGATGATTCAC
+
CCBCCFFCCCBBGGGGGGGGGGFHHHHHHHHHHHHHHHHHHHHGGGGGHHHGHHHHHGGGCGHGGGGHHHHHHHHEGHFHHHHHHHHHHCGG;GGGGGGCFGGGCFDGHHGHHHGGGGFFHHGGHHGHHHHEHGFGGGGGGGGGGGFFGGGFGGCFDFHHHFHFGFFGFFFFFGFHHGADGFGFFGGHFFHFEFFFGCFGGGGGGGHGHHHGHHHFFHHFGGGGGGEEGEFFGHGFFEDGGGFFGHFHCHCHHFCGGGCGBHHGGGGHGGGGGFGGGGFFFFFFFBAABA
@M02197:102:000000000-ALU3V:1:1101:15767:13481 1:N:0:1
TCTCAGCGCGTATCCTCCGCTTATTGATATGCTTAAGTTCAGCGGGTAGTCCTACCAATCTGAGGCCGATGAATTGAAATTAAATCCCTTCCTCTCTTCCAAAGAAGCGAGGCATGGGCGGGGTTCAGAAGCACTCCAACCAGCAAAACGTCGCGTCCAGCTCCTCGACCCTGCGCCTCTCCTCTCCGAAGTCCTGATATTATCAAAACCCGGCAGGGAAAGACGTGGGCGAAATAACGAGCTTTCGTCCGTCTTGCCTATCGAATGGATGCGCTAATGCATTTCGAGGGAGCCACCGTGGAAGATGGCAAGACCCTCAATACCGATCCGCCAGCTTCCTCAACTAAATAAGAAAGCTGTCGTTCGAAACAATTCGCGGCCCTCAAACAGGCATGCTCCCCAGATTAGATCTGCCGGGAGCGCAAGGTGCGTTCAAAGATTCGATGATTCAC
+
CCCCCFFCBBCCGGGGGGGGCGGGHGHHGHHHHHHHHHHHHHHGGGGGGGHHHHGHHHHHHHFHFFGGGGGHHHHHHHHHHGHHHHHHHHGGHHHHHHGHHHHHHGHHGGGGGGHGAGGGGGGGGHHHFHFHHHHHHHHHGGGHHGHHGGGGGGFDDGGFGGGGGGFFFFFFFFFFFFDBFFFFFFFFFDFFFFFFFFFFFFFFFFBFFFFFAFFFFFEFFFFFFFFFFFFBCFFFFFFFFFFFF9-A;.//?FFFFA9//BFFFBFFDGGCBBBGGFGFGGEDAFFEC0FFDG:@?HFHGG;:0GBGFHGHDDCDFBGEHAGGDGFGGGHHHEHFHGHF2HFDDHHHHHFGDG2//?FGGGAAGHFFHBGF?EGGGGCEBFGBBGFFG3GBHHDEF0BEGF3HGDHFFGGGGGGGGGFE?FHGBGFEECGGGGGGGGGGFFFFFFFCBBA?
@M02197:102:000000000-ALU3V:1:1101:19999:13482 1:N:0:1
TCTCAGCGCGTATCCTCCGCTTATTGATATGCTTAAGTTCAGCGGGTATCCCTACCTGATTCGAGGTCAAACTGGGTGATTTCTTGATGATCGCGAGCCGTCGGGGACCTTCCCATGCGCGATGTGCTGCGCGAGAAGCCGACGATGTCGCTGCCAATGAATTTGGGGCGAGTCCTCGCGTGAAGCAGAGACAGACGCCCAACACCAAGCAGAGCTTGAGGGTGTAAATGACGCTCGAACAGGCATGCCCAATGGAATACCAAGGGGCGCAATGTGCGTTCAAAGATTCGATGATTCAC
+
CCCCCFFBBCDDGGGGGGGGGGGHHHHHHHHHHHHHHHHHHHHGGGGGHHHHHHHHHHHHHHGHHGGHHHHHHHFGFFGHH;H9HHHHHHHHGGGGGGGGGGGFDGGGGGHHHHHHFHGGGGGDHHHHHHGGGGHGGHHHGGGHGGGFGGGGGGGGGGGDGGGGGFFFEHGFFFFFGHHHHHHHHHGHHFHFFFFFHFGFGHGHEHGHHFFFGFEHGFHCHGHHHHHHGGGGGHHFHHHHHHHHHHHHGHFFHHHHGHFGHHHGFGGGHHHHGFEGHGGGGGGGGGGFFFFFFFBBBBA
@M02197:102:000000000-ALU3V:1:1101:20185:13491 1:N:0:1
TCTCAGCGCGTATCCTCCGCTTATTGATATGCTTAAGTTCAGCGGGTAGTCCTACCTGATTTGAGGTCAGAGTCAAAAGGTTTTCTGCCACAAGGCAAGAAGGGTTCTGAGCGGGCTTGACGCGGAGCAAGGGACAAGACGAAACTTATTACGTCTGTCACGGATGCAAGCGATCCCACTAAGTCATTTGAGGCGAGCCGTGTAACCGGCAGGACGCCCATGTCCAAGTCCACGCCAGGTCATAAACCAGACGGGATTGAGATTTCATGACACTCAAACAGGCATGCCTTTCGGAATACCAAAAGGCGCAAGGTGCGTTCAAAGATTCGATGACTCAC
+
CCCCCFFCCCCCGGGFGGGGGGGCHHHHHHHHHHHHGHHHHHHGGGGGGHHHHHGHHHHHHHGHGHHHHHHGHHHHHHHGHHHGHHGHHHHHHHGGHHGHGHHGGEGDHHHFGGGGGGGHHGGGCGGGHHGEFHGGHHGHGCGGGHHHGGHHGHH9GFHHHGGHHHFGHGGGGGGG9BFGGGGFHFFFGGFGGGGGGGFFHHEGGGGHHHGGGGEGHFFFHGEFFFFFFFEEFDGFHHHHFHHGF3GEGF1GHGHGFGFFHHGGHHBHHHHFGGFHHHHHHHFHHHFCECGHHEHHFGCHHHGGGGGGHGHGGGGHGGGGGGGGFGBFFFFFFABAA?
@M02197:102:000000000-ALU3V:1:1101:24912:13444 1:N:0:1
TCTCAGCGCGTATCCTCCGCTTATTGATATGCTTAAGTTCAGCGGGTAATCTTACCTGATTTGAGGCCAGAAAGGAATACATAAAGAATTATGTATGTGTGTGTTTGTTTGGTAGCAGATGACAAAAGCACAAGATTTTTATGGGTTTGCCTTAACAAAAATCTATGGCTGACACTCATCCACTCATACTTTTAAGGCAAGGTGATACAAAGAGGCTAATCTCATCACCAAGCCCAAGGACCCGTTAAAAGAATTTTTCATAAAAAAAAACCTTTTAATGGAGATATTCACGACACTCAAACAGGCATGCTCCGAGGAATACCAAGGAGCGCAAGATGCGTTCAAAGATTCGATGATTCAC
+
BCCCCFFCCCBCGGGGGGGGGGDHHHHHHHHGHHFHHHHHHGHGGGGGHHHHHHHHGHHHHHGHGHGGGHEGHHHFHHHHHBGGHGGHHHFHF@GHHGHGGHHHHGHHHHGGHGHHGHEHFHHHGHHHGHHHHGCGFHHHHHHHGHGGGFFHHGHHHHHGHHHGGHDGHFGHHHHHHHHHHHHHHGHHGHHHHHHGHHFHHHHHHHHHHHHHHHHHGHHFHFHGGGGGEFHHEE?HGFGEFGGHF4EHGHFFEEHHFHHHGCGGGFFFF3DF4HFHGHGHHGHBG5GFAFGHHHHGGHHHHHGFFHHGE?CGGHHHHFHHHHCHHGGFGGHHHHGGGGHGGGGGGFGFCFFFFFFFBAA?B
@M02197:102:000000000-ALU3V:1:1101:8989:13544 1:N:0:1
TCTCAGCGCGTATCCTCCGCTTATTGATATGCTTAAGTTCAGCGGGTATTCCTACCTGATCCGAGGTCAACCTGAAAAAAGTTTTAGAGGCGACCGGGTCCCTGGGTCCTTGAAACTCGACGCGTGCTCCGGAGAACTCAGTGCGAAGAGGGTCCCTGGGACGCCGTCATTGTCTTTGAGACCAGTTGGCCATGGAGGCGGTCCAACGCGGTCCAACACCAAACACGGGGTTTGAGAGAGGATAATGACGCTCGAACAGGCATGCCCTTCGGAATGCCAAAGGGCGCAATGTGCGTTCAAAGATTCGATGACTCAC
+
CCCCCFFCCCBCGGGGGGGGGGGHHHHHHHHHHHHHGHHHHHHGGGGGHHHHGHHHHHHHHHHGGGGHGHHHHHHHHHHGGFGHHHHHHHGGGGGGGGGGHHHGHGHHHHHHGHHHHHGHGGGGGGGGHHGGGGGEHHHHHHHHGGGGGGF?DGGGGGGGGGFGGHHHGHHHHFHHGGFGFFHFGHFHHGFHFHFGFGFFF:GGFFGFGFHGHHFFFFGHHGFFEGDGGHHFHHHHHHHHHHFGHGGGGGHGGHHHHHHHHGGGGFGGGEHHGHFHGGBFGGGGGHHFFAEGEHGGGGGGGGGGFFFFFFFCCCBA
@M02197:102:000000000-ALU3V:1:1101:13548:13588 1:N:0:1
TCTCAGCGCGTATCCTCCGCTTATTGATATGCTTAAGTTCAGCGGGTATTCCTACCTGATTTGAGGCCAGATGTCAAAATATGTCCAGATGCCGATGAAAGCAAGGCTGAACAATCATTTAGAGAGCAGTCGTATCAACAAGAGCGGTCCATCCGAAGATGATCCTCAGCGAAAGCTTATAACGCCAAGTCAAACCGCTCATGAAGAAGGGCTGCTAATACATTTAAGGCAAGTCGGTTTGCACCAACAAATGCCCAAGTCCAACTCTAGATATGGGTAATAAAACCCAAGTCTAGGTTGAGGTTTACATGACACTCAAACAGGCATGCTCCTCGGAATACCAAGGAGCGCAAGATGCGTTCAAAGATTCGATGACTCAC
+
CCCCCFFCCCCCGGGGGGGGGFGHHHHHHGHHHHHHHHHHHGHGGGGGHHGHHHGHHHHHHHEHGHGEFHHHHHHHHHHHGHHHHHHHHHHHHCGGGHHHGFFFHGHHHGHHHHHHHHHHHEHHEFHGHHHGGHHHHHHHHHHHGGCDC?GFHHGGGGGFGGGFFHHHHHGHHGGFHHHHHGFFFGGGGGFBCGGGGGGGGEFGGFFGFHFGGFGFGGFGHHHHHFFBFFFFFCGGHGHGFFFHHHHHHHHHHGHHHHHHHGHHGHFGHHHHGHGHHGHHHGGFEHGHHFFFHHHHGHHFHHHHHGFFFHHGBGEHHHHFHHHHHFHHFGEE2FFGHHHHHHHHGGGGGHHHFGGGGHGGGGGGFCGGFFFFFFFCCCCC
@M02197:102:000000000-ALU3V:1:1101:21974:13639 1:N:0:1
TCTCAGCGCGTATCCTCCGCTTATTGATATGCTTAAGTTCAGCGGGTATTCCTACCTGATCCGAGGTCAACCTAGAAAAATATAAAGGTGACCGGGTCCCGGGGGCCTTGAAACTCTACGCGTGCTCCGGAGAACTCAGTGCGAAGAGGGTCCCTGGGACGCCGTCATTGTCTTTGAGACCAGTTGGCCATGGAGGCGGTCCAACGCGGTCCAACACCAAACACGAGGTTTGAGAGAGGATAATGACGCTCGAACAGGCATGCCCTTCGGAATGCCAAAGGGCGCAATGTGCGTTCAAAGATTCGATGACTCAC
+
BCCCCFFBCCCCGGGGGGGGGGGHHHHHHHHHHHHHHHHHHFHGGGGGHHHGEHHHHHHHHHGGGGGHHHHHHHHHHHHGHGGHHHHH%HHGHGFFFGGHGGGGGGGGHHHHHHHHH<HGGGGFGGHHGGGGFHHHHHHHHHGGGHHGGGFFGGHGGGGGGGGFFFFHGHFFGFFGFFHHFGFGFFGFFHGHGGFFDFHFFGGGGGGGHHHHFFFFGHGFFHGGHFGHHHHHHHGHHHHHHHHGGGFEFHEHHHHGHGHHGGGGGGGHHHHHHHHFFFGGGGGGHHHGGGGGGGGGGGGEFFFFFFFFFBABBB
@M02197:102:000000000-ALU3V:1:1101:26332:13633 1:N:0:1
TCTCAGCGCGTATCCTCCGCTTATTGATATGCTTAAGTTCAGCGGGTATCCCTACCTGATCCGAGGTCAAGAGTGTAAAAATGTACTTTTGGACGTCGTCGTTCTGAGTGCAAAGCGCGAGATGTACTGCGCTCCGAAATCAATACGCCGGCTGCCAATTGTTTTGAGGCGAGTCTACGCGCAGAGGCGAGACAAACACCCAACACCAAGCAAGGCTTGAAGGTACAAATGACGCTCGAACAGGCATGCCCCATGGAATACCAAGGGGCGCAATGTGCGTTCAAAGATTCGATGATTCAC
+
CCCCCFFCCCCCGGGGGGGGGGGHHHHGHHGHHHHHHHGHHHHGGGEFHHHHHHHHHHHHHHHGGGGHHHHBGHHHHGHGHHHH;HHHHFHGHGGGGGGGGBFEGHHHHHHHHHHHGGGGGGGHGHHHHHGFCGGGGGFHHHGHHHHGGGGGGHHHHHHHHFGFHGGGGGHHHGGGGGGGHHGGGGGHHHHHHHFFEFGGHGHGFFGHHHHHFGHHHHHGHHHHHGHHHGFFGGFGGHHHHHHGGHGGGHHHHHHHHGGGHHHDGGGGGGHHFGGGGHGGGCGGGGGGFFFFFFFBBABB
@M02197:102:000000000-ALU3V:1:1101:29181:13660 1:N:0:1
TCTCAGCGCGTATCCTCCGCTTATTGATATGCTTAAGTTCAGCGGGTATCCCTACCTGATCCGAGGTCAACCTTAGAAATGGGGTTGTTTTACGGCGTAGCCTCCCGAACACCCTTTAGCGAATAGTTTCCACAACGCTTAGGGGACAGAAGACCCAGCCGGTCGATTTGAAGCACGCGGCGGACCGCGTTGCCCAATACCAAGCGAGGCTTGAGTGGTGAAATGACGCTCGAACAGGCATGCCCCCCGGAATACCAGGGGGCGCAATGTGCGTTCAAAGATTCGATGATTCAC
+
CCCCCFFBCCCCGFGGGGGGGGGHHHHHHHHHHHHHHHHHHHHGGGGGHHHHHHHHHHHHHHHGGGGHHHHHHHHHHHHH;EHGGGGGHHHHHFGGGGGGGHHHHGGGGGGHGGHHHHHHGGGGGHHHHHHHHHFDGGGGGHHHGGGGGGFHHHHGHHHGGGFGGGGGGGGGGGGGGGGGGFFGGGFFFFFGGHFGFFFFFHGGGHGGHHHHHHHHHHHHHFHCGGGGHHGGFHFFHHHHGGGGGGGHHHGHHHHGGGGGGEGFHGHGEEGAFGFFGGGGFGFBFFFFFBBAA@
@M02197:102:000000000-ALU3V:1:1101:6867:13767 1:N:0:1
TCTCAGCGCGTATCCTCCGCTTATTGATATGCTTAAGTTCAGCGGGTATTCCTACCTGATCCGAGGTCAACTTTCAGAAGTCGGGGGTTTTCCGGCGTGGCCGCCGCCGCTCCCAGCTGCGAGGTTGTGCTACTACGGAGAGGTACACGGGCGGGGCCGCCACTGTATTTCGGGGCCGGGCGGTGAAGGCCGATCCCCAACGCCAGGCGCGGAAGCCTGAGGGTTGAAATGACGCTCGAACAGGCATGCCCACTAGAATACTAATGGGCGCAATGTGCGTTCAAAGATTCGATGATTCAC
+
BBBBBFBBDBDDGGG5FFEEGGFFGH55FGH55FBDFAFG5F5EEEG0BGEH55BFHGBFG5B1>0?F3B@GFHHF4G9F97E@GG:/C7GFHD4:G?9@@FGA?FFF;-2ADEFFF9F9FCADFFFDFFFFB9FFF#A=9AEFFBFB;@=;DFA;B;9>A;DBFBFBFFFF/:@9AB>#9GD:B6<BED?B?#//0A9AEAF1AAFEE1FFB>33AFBB?955@B5HHGGDGGH<GHHHHH:HCHGGEADA5AGGCHCHFFHGCGGGGHFHHGGGGHGGGGGGGGGGFFFFFFBAAAAA
@M02197:102:000000000-ALU3V:1:1101:4180:13804 1:N:0:1
TCTCAGCGCGTATCCTCCGCTTATTGATATGCTTAAGTTCAGCGGGTCTCCCTACCTGATCCGAGGTCAAAAGTGAGAAAATGGCTTGATGGATGCCGCTGTTGAGGGACCAAGACGCAAAATGTGCTGCGCTTACTACCAAAACACTGGCTGCCAATGACTTTGAGGTGAGCCTTGAAAAAAAAAAAGACAAGCACCCAACACCAAGCAAAGCTTGAAGGTACAAATGACGCTCGAACAGGCATGCCCCATGGAATACCAAGGAGCGCAATGTGCGTTCAAAGATTCGATGATTCAC
+
AAAAA3CA111>AGEGGGFEEAEFGFF222A2BFGH1FGEDGFCA?E/AFGHBGB01FB111B//>ECGBFGB1BF9HFBG1G#B0F7FFGBG:HGG@9-6#B1DBCE0F0;/B9GCG<BCGGBC;GB1F0<>AFG/G<FGF<FGC0<GH.C0EGHF???1<GHFGCFCHHH1C5:CGHB;/EFGF>>B0BBBFFF0:GE/:19HGGBEEHFHGG@FGBFG/DFFGGEEB//BA#;3A9E31$FAA//GF2GDFFFGGFGD1EB00EFBGGEAA0B113FFGGEFAB1FFFFF?1?A1
@M02197:102:000000000-ALU3V:1:1101:24075:13813 1:N:0:1
TCTCAGCGCGTATCCTCCGCTTATTGATATGCTTAAGTTCAGCGGGTAGTCCTACCTGATTTGAGGTCAGAGTCAAAAAGGTATGCCAGGCCAATGAAGGCAAGACAGGTTGGTTCTGAGCAGGCGTACGCAGAGCAAGGGACAAGACGAAACTTATTACGTCTGTCACGGATGCAAGCGATCCCACTAAGTCATTTGAGGTGAGCCGTTTGACCGGCAGACACCCATGTCCAAGTCCAACACCTGGTCATAAACCAGATGGGATTGAGATTTCATGACACTCAAACAGGCATGCCTTTCGGAATACCAAAAGGCGCAAGGTGCGTTCAAAGATTCGATGATTCAC
+
BCCCCFFCCCCBGGGGGGGGGGGHHHHHGHGHHHHHHHHHHHHGGGEGGHHHHHHGHHHHHHHHGHHHHGHHGHFHHHHGGGFHHHHHHHHGHHHHHFHHHHGGGHHHGHHFGGHHHHHHHHHHGGGFGGGGGGHGHGEGCEGGHHHHGGGGGHHGHHHHGHHHGHGFHGGHGHGHFHHGHGGHGGGGGGGGG1CGGGFGGFDGFGGHHFGGGGGHHHHGFFFGGHHFHHHHHHHHHFFFFFGGHHHHHHHHHHHHHHGFHHHHHHHHHHHHBHHFGFFBGHHGHHHGHHHHHGHEEDFFFHFFFGGHHHGGGGGFHHHGGGGHGGGFFGGGGGFFFFFFFAA@AB
@M02197:102:000000000-ALU3V:1:1101:6096:13852 1:N:0:1
TCTCAGCGCGTATCCTCCGCTTATTGATATGCTTAAGTTCAGCGGGTAGTCCTACCTGATTTGAGGTCAGAGTCTAAAGTGCGCGATGGCGGGTTGTGAGCAGACTCAGAAGCAAGGGTCGAGACGAAACTTATTACGTCTGACACGGATGCAAAGAGATCCACTAAGTCATTTGAGGCGAGCCGTGTTACCGGCAGACACCCAAGTCCAAGTCCCACCCAGGTCGAAAAACCCGAGGGGATTGAGATTTCATGACACTCAAACAGGCATGCCTTTCGGAATACCAAAAGGCGCAAGGTGCGTTCAAAGATTCGATGACTCAC
+
BBBB?F4ADDBBGGGGFGFCGGGHHBHHFGHBFHGHFBGDGAGEECGCFFFGH5FGEGEGHH5D12FG3CDCFFBDGHHBEGCGGGGGGHGGGGGGGDHGHEGHHHHGFFHFHHHHAFFC@@DHGGGGDGHHHGHHHFGGGAFHHHGC@FFGGH:FFGFGFGFGFFGF=DFGGGEGEEEGFFFFFDFGGGGGHHFFHGGGGFDBEBFFFGBAFBEFFGHFE?EGFGF?DA1GGGGHGHHFFHH:HGHFHGFFGDFHGGHFDBHGB3HGHFEHEEEDFGHFGGGE5DFE2GGGHG4C?E?GGG5FFFFFEBGCFFFD5FAAA>3
@M02197:102:000000000-ALU3V:1:1101:25579:13932 1:N:0:1
TCTCAGCGCGTATCCTCCGCTTATTGATATGCTTAAGTTCAGCGGGTATTCCTACCTGATCCGAGGTCAACCTAGAAAAAATAAAGGTGTCGACCGACCCGACGAGACCTTGCAACTCCCCGCGTGCCTCGAAAGACTCGTTGCGAAGAGGGTCCCACGGACGCCGTCATTGTCTTTGAGACCAGTTGCGGACGGACCACAACTCGATCCAACGCCCCGACCAGAGGTTGGGAGAGAGGATAATGACGCTCGAACAGGCATGCCCACCGGAATACCAGTGGGCGCAATGTGCGTTCAAAGATTCGATGACTCAC
+
CCCCCFFCCCBBGGGGGGGGGGGHHHHHHHHHHHHHHHHHHHHGGGGGGHHHHHHHHHHHHHHGGGGHHHHHHHHHHHGHGHHHHGGGH<HFHGGGGGGGGGGGGGGGGGHHHFHHHHHHGGGGGGGHHHGGHGGEHHHGHGHGGGGGGGFGGGGGGGGGGGGGGGHHGGHGHHGHHHHHHGHHGGGGGGHHGHHGEFFHFHFFFHGHHGGGGGGGGGHHHHHHHGGHFHGHHHHHGHHHHHHGGGGGHGGHHHHHHHHHHGGGGGGHHHGHHHGGHGGGGGFGHHGGGGGHGGGGGGGGGGFFFFFFFCBABA
@M02197:102:000000000-ALU3V:1:1101:12918:13933 1:N:0:1
TCTCAGCGCGTATCCTCCGCTTATTGATATGCTTAAGTTCAGCGGGTATCCCTACCTGATCCGAGGTCAACCTTTGAAAGAGTTTAACGGCCACGACCGCCCGCACTCCAAAGCGAATATGTATCACAACGCTTAGAGACGGACAGCTCGGCCGGAGACTTCAAGGCGCGCGGGAGCCGCGACGCCCAACACCAAGCGAGGCTTGAGTGGCGAAATGACGCTCGAACAGGCATGCCCTTCGGAATACCAAAGGGCGCAATGTGCGTTCAAAGATTCGATGATTCAC
+
BCCCCFFCCCCCGGGGGFGGGGGHHGHHHHHHHHHHFHHHHHHGGGGGHHHHHHHHHHHHHHHGGGGHHHHGHHHHHHHFFHHHHGHHGFGGCGFGGGGGGGGGGGGHHHHGHHGGGGGHHGHHHHHHHGGGFGGHHHHHGGGGGGGGHGGGGHHHGHGGHHGGGGGGGGGFFGGGGGGGGGGHGGHGHFGGGHGGGHHFHHHHHHGEGEFHHFGFGGGGHHGHHHHGHHGHEEGGGGGGHGGHHGHHHGGGGGGHCHHGGEGHGBGGGGGGGGFFFFFFFACCBB
@M02197:102:000000000-ALU3V:1:1101:13049:13939 1:N:0:1
TCTCAGCGCGTATCCTCCGCTTATTGATATGCTTAAGTTCAGCGGGTAGTCCTACCTGATTTGAGGTCAGAGTCAAAAGGTTTTCTGCCACAAGGCAAGAAGGGTTCTGAGCGGGCTTGACGCGGAGCAAGGGACAAGACGAAACTTATTACGTCTGTCACGGATGCAAGCGATCCCACTAAGTCATTTGAGGCGAGCCGTGTAACCGGCAGGACGCCCATGTCCAAGTCCACGCCAGGTCATAAACCAGACGGGATTGAGATTTCATGACACTCAAACAGGCATGCCTTTCGGAATACCAAAAGGCGCAAGGTGCGTTCAAAGATTCGATGATTCAC
+
B@BBBBFBBBBBGGGGGGGGGGGHHHGHHHHHHHHGHHHGHHHGGGGGGHHHHHHHFHHHHHHHGGHHHHHHDGHHHHH?BGGGHHHHHHHHGGHHGHGHHHHGFGHHHGHHGGGGGHGHGGGGGGGGHHHGGGGGHHHGGGGGGGGHHHGGGGCFGHHHHGHHHGGGHGGGGHHGGGGGGHGHFHFHGGGGGFFFGCGHFHGGGGGHHFGGFFGFHFFFHFFFFFFE/BFFFEGHFGE9FGFHHHHGHEHGGHHHHHFHHHHHHHHFHHGHGFEHHHHHHHHHHHHGCGGHHHHHHHGGFHGGGGGHHHHGGGGHGGFGGGGGGGFFFFFFF@BBA?
@M02197:102:000000000-ALU3V:1:1101:23496:13918 1:N:0:1
TCTCAGCGCGTATCCTCCGCTTATTGATATGCTTAAGTTCAGCGGGTATCCCTACCTGATCCGAGGTCAACCTTAGAAATGGGGTTGTTTTACGGCGTAGCCTCCCGAACACCCTTTAGCGAATAGTTTCCACAACGCTTAGGGGACAGAAGACCCAGCCGGTCGATTTGAGGCACGCGGCGGACCGCGTTGCCCAATACCAAGCGAGGCTTGAGTGGTGAAATGACGCTCGAACAGGCATGCCCCCCGGAATACCAGGGGGCGCAATGTGCGTTCAAAGATTCGATGACTCAC
+
CCCCCFFDDDCCGGGGGGGGGGGHHHHHHHHHHHHHGHHHHGHGGGGGHHHHHHHHHHHHHHHEGGGHHHGHHGHGHHHHHHHGGGGGHHHHHGGGGGGGGHHHHGGGFG;HGGHHHHHHGBFGGHFGHFHHHHHGGGGGGHHHGGGGEHGGHHHHHHHGGGGGGGGGGGGGGGGGGGGGGGGGGGGGGGFFGHHFHGHGGHGGGHHGGHHHHHHHHHGHHHHGGDGGHGGHHHHHHGHGGGGGGFGGGGHHHFHGGGGGGGGHHGHGFGGHGGGGGGGGGBFFFFFFFBAAAB
@M02197:102:000000000-ALU3V:1:1101:25153:14130 1:N:0:1
TCTCAGCGCGTATCCTCCGCTTATTGATATGCTTAAGTTCAGCGGGTAATCTTACCTGATTTGAGGCCAGAAAGGAATACATAAAGAATTATGTATGTGTGTGTTTGTTTGGTAGCAGATGACAAAAGCACAAGATTTTTATGGGTTTGCCTTAACAAAAATCTATGGCTGACACTCATCCACTCATACTTTTAAGGCAAGGTGATACAAAGAGGCTAATCTCATCACCAAGCCCAAGGACCCGTTAAAAGAATTTTTCATAAAAAAAAACCTTTTAATGGAGATATTCACGACACTCAAACAGGCATGCTCCGAGGAATACCAAGGAGCGCAAGATGCGTTCAAAGATTCGATGATTCAC
+
BBBBBFFBBBBBGGGGGGGGGGGHHHHHCHGHHHBGHHHHHHGGGGGGHHHHHGHHHHHHHHHHGHGGHGHHEGHHHHHHHHHHGHHFHHHHGHHHHHHFFGHHFHHHGHGGHHHHHHHHHHHGGHHHHHHHHGHFFHGHHHFGHHGGCHFGHHHHHHHGHHHHHHGFGGGFHHFHHHHFHHHHHHHHHGFHHHHHHHHHHGHHHCGHHHHHFFGFGGGFGGHHHGHG?EGFEEHHHGGGGGGHHHHHHFHHHHHHFHGHHGGGGGGHGHGHHHHGHHFHHHHHHHGHGGFGHHHFHHHHHHHHHHHHGGGGGHHHEHHFGHHHHGGGGGHHHHGEEGHGGGGGGGGGGFFFFFFFBBABA
@M02197:102:000000000-ALU3V:1:1101:5795:14184 1:N:0:1
TCTCAGCGCGTATCCTCCGCTTATTGATATGCTTAAGTTCAGCGGGTAGACCTACCTGATTTGAGGTCAGAGTCTAAAGTGCGCGATGGCGGGTTGTGAGCAGACTCAGAAGCAAGGGTCAGGACGAAACTTATTACGTCTGACACGGATGCAAAGAGATCCACTAAGTCATTTGAGGCGAGCCGTGTTACCGGCAGGCACCCAAGTCCAAGTCCCACCCAGATCGAAAAACACGAGGGGATTGAGATTTCATGACACTCCAACAGGCATGCCTTTCGGAATACCAAAAGGCGCAATGTGCGTTCAAAGAGTAGATGACTCAC
+
AAAAABFAD?DDE0GGGGGGGAEFFHFGHHHGHGFF1FBBB2AE?EGE/1DFGHEFAB01DGFHGGHEHEEHHE1@FBFGDGCE/@/EEGGG?<F/CG:GH::9F;81CF:FHHGFFC0G##7EGG@CGCFEFF;9DCGGGEHHH0A//:/CB009BBCBBB69GBF9BFFFBBB0C6?G-@=@@A@AAFFFB?@?-#?B8/;:99B9FFFFF/<>-FFFFB&9/@@0?9+B#;/B/99=ABF12D@B121DF2F01A1A1F1AA1F01G/E/EA/022BGFAAFG1AA?E01BA10EEA1CF33B1BB31@3BFDDB11AA1
@M02197:102:000000000-ALU3V:1:1101:28335:14251 1:N:0:1
TCTCAGCGCGTATCCTCCGCTTATTGATATGCTTAAGTTCAGCGGGTAATCTTACCTGATTTGAGGCCAGAAAGGAATACATAAAGAATTATGTATGTGTGTGTTTGTTTGGTAGCAGATGACAAAAGCACAAGATTTTTATGGGTTTGCCTTAACAAAAATCTATGGCTGACACTCATCCACTCATACTTTTAAGGCAAGGTGATACACAGAGGATAATCTCATCACCAAGCACAAGTAACGGTTAAAGGAATGTTTCATAAAATAAAACCATGCAATGGACATAGTCACTTCACTCAATAGGGGATGCTCCGAGGAATTCCACTGAACCAAATATGCGTTCAGAGATACGATATTTCGC
+
1AAAAFF>@@>DECGGD0A?0EGH21FFBDD2BEDFF2B2F2D?/EEEFFEHHHHCFGCDHHGGFBF//BFF1EHEFCGFHHGHHGH0FGBFBBGBBEFGFFEFF0>FEGHAGBGHHGHBDFDHGG0FF1FHB0015G7FEH97A<FE:;F5?5H6H8F4/9F8HHGHGHEC1D1<901F07FFEFHFGFH2FBGGBF7HEG<:2CB:C#:CG2.%1C1B1BFGB3FBF1:BC$EG?G#?#E$BB12B22@1@01122@B2B2@@2/GF@B2D@112B@2B22FD21212121BGB2111/0A/011A////A1D11111102D211BA133330000013BB33BB1111DBB111>111
@M02197:102:000000000-ALU3V:1:1101:14117:14267 1:N:0:1
TCTCAGCGCGTATCCTCCGCTTATTGATATGCTTAAGTTCAGCGGGTAGTCCTACCAATCTGAGGCCGATGAATTGAAATTAAATCCCTTCCTCTCTTCCAAAGAAGCGAGGCATGGGCGGGGTTCAGAAGCACTCCAACCAGCAAAACGTCGCGTCCAGCTCCTCGACCCTGCGCCTCTCCTCTCCGAAGTCCTGATATTATCAAAACCCGGCAGGGAAAGACGTGGGCGAAATAACGAGCTTTCGTCCGTCTTGCCTATCGAATGGATGCGCTAATGCAGTTCGAGGGAGCCACCGTGGAAGATGGCAAGACCCTCAATACCGATCCGCCAGCTTTCTCAACTAAATAAGAAAGCTGTCGTTCGAAACAATTCGCGGCCCTCAAACAGGCATGCTCCCCAGATTAGATCTGCCGGGAGCGCAAGGTGCGTTCAAAGATTCGATGATTCAC
+
BABBAFFBBBBBGGGCFFE?AFGHHFHFHGHHHGHHHHCHHHHGGFGGGHGHHHHHHGHHHFBFAFFG?EGHHGHGFHHHHHHHHHHHHHHHHHHHGHHHFBGHHFFHGGGGGGHHGHHCCCC<ACBGHHFHHHGHHHGHGGHAGHHHGGGGGGGFGGGFGGGGGGFFFFFBBE9=DDFFFFFFFFF?-99AFBBFF/FF/;BBFFFFFFFFBF;CAAEFA.BFDEAFA9@AEEEB/BBAABA;BF@AAAFB9-://--BB9///FF@.--GFBGC;9:0..FA?FBGFFFAC.C@FFFCCCFG0C:GBHHBCABFDBGEAA?A-@</@?CGFHHG1HHHHHHHGBG2D>HGFGFG?C@CEFGC?GHGDEF/@ECGEFEAFAHEGB1HHHHDFF/CFEGGGHHGBGBFAGECE?AF?GGECHGBHEE0E1GBGGG3FE11BFFFFFFAA?AA
@M02197:102:000000000-ALU3V:1:1101:10097:14285 1:N:0:1
TCTCAGCGCGTATCCTCCGCTTATTGATATGCTTAAGTTCAGCGGGTATCCCTACCTGATCCGAGGTCAACCTTTGAATAAAGATTTAACGGCCGCGGCCATCCGCACTCCGAAGCGAATTGAAAAATCCACAACGCTTAGAGACGGACAGCTCAGCCGGAAGACTTTAAGGCGCGCGGAAAACCGCGACGCCCAATACCAAGCCAGGCTTGAGTGGTGAAATGACGCTCGAACAGGCATGCCCTTCGGAATACCAAAGGGCGCAATGTGCGTTCAAAGATTCGATGACTCAC
+
CCDCCFFCCCCBGGGGGGGGGGGHHHHHHHHHHHHHHHHGHHHGGGGGHHHHHHHHHHHHHHGGGGGHHHHHHHHHHHHHHHHHHHHGHHGGGGGGGGGGGHGHGGDGGHHGGGGGGGGGGHHHHHHHHHHHHEGGGGHHHHHHHHHHHGHHHGGGGGHHGHGHHGHGGGGGGFFGGHFGGGGGGGFGFFGFFHHHHFGGHHHHHHGHHFGGHHHGHHHHHHGGGGGHHGHHHHHHGHHGGGGGGGGGHHHHHHHHHGGGGGHHHHG?EGHGGGGGGGGGGFFFFFFFCCCCC
@M02197:102:000000000-ALU3V:1:1101:9494:14259 1:N:0:1
TCTCAGCGCGTATCCTCCGCTTATTGATATGCTTAAGTTCAGCGGGTATCCCTACCTGATCCGAGGTCAACCTTGTGGTTGTTTCGTCACGGCCGCTGCCGCACCGGGGCCCATGGAGCGAACATCTGCTGCGCTCAAGGCCGGTGCCACACCGCCGATGGTTTTAGGGAGCGTCCGCGCCAGAGGGCGGGACGGCACCCAACGCCAAGCCGGGGGCTTGATTGGTGAAAATGACGCTCGAACAGGCATGCCCTTCGGGATGCCAAAGGGCGCAATGTGCGTTCAAAGATTCGATGATTCAC
+
DDDDDFFCCCCCGGGGGGGGGGGHHHHHHHHHHHHHHHGHHHHGGGGGHHHHHHHHHHHHHHHGGGGHHHHHHHHHHGHG;GHHHGHGHGGFEGEGGGGHGG;GGGGCGGGGGHHGGHHGGGGGHHHGGHHHGGG9GHHHH;GGCGGGGG;GGGGGGFHGHFHFHFGFFFCFGGGGGGHFGHHGGGFFGGGDGHFGFGGFGGGHGGGCGFGGGHGHEHHH;HHHHHHHHHHGGGGGHHFGBHHGHGHHGGGGGGGGHGHHHHGGHHGGGCGHHHHGGGGGGGGGGGGGGGFFFFFFFCBACB
@M02197:102:000000000-ALU3V:1:1101:12697:14226 1:N:0:1
TCTCAGCGCGTATCTTCCGCTTATTGATATGCTTAAGTTCAGCGGGTATTCCTACCTGATTTGAGGTCAGAGTCAAAAGGTTTTCTGCCACAAGGCAAGAAGGGTTCTGAGCGGGCTTGACGCGGAGCAAGGGACAAGACGAAACTTATTACGTCTGTCACGGATGCAAGCGATCCCACTAAGTCATTTGAGGCGAGCCGTGTAACCGGCAGGACGCCCATGTCCAAGTCCACGCCAGGTCATAAACCAGACGGGATTGAGATTTCATGACACTCAAACAGGCATGCCTTTCGGAATACCAAAAGGCGCAAGGTGCGTTCAAAGATTCGATGACTCAC
+
CDCCCFFDCCBCGGGGGGGGGGGHHHHHHHHGHGHHHHHHHFHGGGGGHHHHHHHHHHHHHHHHGHHHHHHHHHHHGHHGGGHGHHHHHHHHHHHHGHGHHHHGHGHHHHHFGGGGGHGHHGGGGGGGHHHFGHGGHHHHGGGGGHHGHHHHGHHGGHHHHGHHHGGGGGGGGGHGGGGHHHHEFHHHGGGGGFFFGGGHHHFFFGEHFHGFCEGGHFGFFFFHGHGFGGFFFHHHHHHGBHHHHHHGHGHCHHFFFHGHHHGHHHHFHGHGE5HHHHHHHHFFGHHGGGGHFHFHHHGFHGGCGGGHGGHGGGGHGFGGGGFGGFFFFFFFFBBBBB
@M02197:102:000000000-ALU3V:1:1101:23431:14382 1:N:0:1
TCTCAGCGCGTATCCTCCGCTTATTGATATGCTTAAGTTCAGCGGGTATCCCTACCTGATCCGAGGTCAACCTTTGAAAGAGTTTAACGGCCACGACCGCCCGCACTCCAAAGCGAATATGTATCACAACGCTTAGAGACGGACAGCTCGGCCGGAGACTTCAAGGCGCGCGGGAGCCGCGACGCCCAACACCAAGCGAGGCTTGAGTGGCGAAATGACGCTCGAACAGGCATGCCCTTCGGAATACCAAAGGGCGCAATGTGCGTTCAAAGATTCGATGATTCAC
+
CCCCCFFBCCBDGAGGGGGGGGGHHHHHFHHHHHHHHHHHHHHGGGGGHHHGHHHHHHHHHHHGGGGHHHHHHHHHHFH:HH8FFGHHGEEEEGG:FGGGGGGGGGGHHHHHGHGGGGGHHFGFHHHHHGGGGGGHHHGHGGGGGGHHHGGGGHHGGGEGGHGGCBEGD@CCGFGFFFFGGGGHFFHFFFEGGGGGGHHGFFFHHGGGGGHHHHHGGEGGFHFFHGHHFFHHGFGFGGGHHHGFBHHFHHGGGGFGFHFGEEGGBBGGGFFECG4FFFFBFBBBBA
@M02197:102:000000000-ALU3V:1:1101:18777:14405 1:N:0:1
TCTCAGCGCGTATCCTCCGCTTATTATATGCTTAAGTTCAGCGGGTAGTCCTACCTGATTTGAGGCCAGATGTCAAGAAGTTACACACAAGTGTGTAGGGTATAGAAAGCAGACTATTGTCAAGTCCTGGCCACAAGCGAGCTTGTGTCCTAAGCGAAATACTTATTACGCCTAGGGGAACCAGTCAAAGACTAATCCAGCTTACATTTTTAAGGCGAGTCAACTTGGCATTGACAAACGCCCACATCCAACATCCAAGCTCGGATTAACCAAACTTGGAGTTGAGGTTTTCATGACACTCAAACAGGCATACTCTTCGGAATACCAAAGAGTGCAATTTGCGTTCAAAGATTCGATGATTCAC
+
CDDCCFFDDDCBGGGGGGGGGGGHHHFHHHHHHHHHHHGHFHGGGEEFHHHHHHHHHGHHHHFGHGGHHHHHHHHHHHHHHHHHHHHGGGHFGHHHGHHGBGHHHHHHHHHHHHHHHHHHGGHHHHHHHFHHHGGHHHGGGFGHHGHHHHHHHHEGHHGHHHHHHHHHHGGGHGGGHHHHGHHHHHHHHHHHGHHHHHHGHGGGGHGGGGHGGGEFGHGGHGGGGGFGGHHHHHGGFFGGGFHHGFHGHHHHHCGHHGGGGGHHHGHHHEFFHFGHHHHHHGHFBGGHHHHHHHHHHHGHHHHHHHHGHHHGHDEGEHFHHHHHHHHHHHHGFHHHHGGGGHGGGGGGGGGGFFFFFFFBBAAB
@M02197:102:000000000-ALU3V:1:1101:3008:14479 1:N:0:1
TCTCAGCGCGTATCCTCCGCTTATTGATATGCTTAAGTTCAGCGGGTAGTCCTACCTGATTTGAGGTCAGAGTCAAAAGGTTTTCTGCCACAAGGCAAGAAGGGTTCTGAGCGGGCTTGACGCGGAGCAAGGGACAAGACGAAACTTATTACGTCTGTCACGGATGCAAGCGATCCCACTAAGTCATTTGAGGCGAGCCGTGTAACCGGCAGGACGCCCATGTCCAAGTCCACGCCAGGTCATAAACCAGACGGGATTGAGATTTCATGACACTCAAACAGGCATGCCTTTCGGAATACCAAAAGGCGCAAGGTGCGTTCAAAGATTCGATGACTCAC
+
BBBBBFF@DBDBGGFGGGGGGGGGHFHHFHHHCHCHHHHHBFHFEEGGGHHHHHGHHFFHHHHHGHHHGFGHEGHBGFBFFGHGHHHFHHHFFHG1GGGF33C?GGHHGFBB<ECGGHFFHGDFCGFGGFGGGHFEFCCHGGGGGGHHFHHFGHHFGEGFHCDDFEGGHGGGFGGCFFHHHHHHGFFGBFFFD>AF;DDGFFFFCGDFFFGGFB<0BFEAGFBFFGGFFF/EFEEF;CDGFGFFHHHEGAGEGHHFGFHHHGHHFFFHHGEFGHGHFHGHHFHHHHHEEFEHFHHHFECHGFGGGCGHHHHGGCDHCGGGF5GGGFFFFFFDDAA@BA
@M02197:102:000000000-ALU3V:1:1101:11265:14499 1:N:0:1
TCTCAGCGCGTATCCTCCGCTTATTGATATGCTTAAGTTCAGCGGGTATTCCTACCTGATCCGAGGTCAACCTGAAAAAAGTTTTAGAGGCGACCGGGTCCCTGGGTCCTTGAAACTCGACGCGTGCTCCGGAGAACTCAGTGCGAAGAGGGTCCCTGGGACGCCGTCATTGTCTTTGAGACCAGTTGGCCATGGAGGCGGTCCAACGCGGTCCAACACCAAACACGGGGTTTGAGAGAGGATAATGACGCTCGAACAGGCATGCCCTTCGGAATGCCAAAGGGCGCAATGTGCGTTCAAAGATTCGATGACTCAC
+
BCCCCFFCCCCBGGGGGGGGGGGHGHHHHHHHHHHHHHHHHHHGGGGGHHHHHHHHHHHHHGHGGGGHHHHHHHHHHHHGGGGHHHFHHHGFGGFGGGGGHHHHHGFGHHHHHHHHHHDHGGGGGGGGHHGGGGGHHHHHHGHHGGCEHGGGGGGGHGGGGGGGGFHHHHGHFGFFHHHHGGHHGHHHGHHFHFGFGGGHHHHGGGGGFHHHGHFGFEGHHFFGFGGGGHHHHHHHHHHFHGHHHGGGGGGHFHFHHFGHHHGGGGGGGHHHHHHGHHHHGGGGGHHHGGGGGHGGGGGGGGGGFFFFFFFCCABC
@M02197:102:000000000-ALU3V:1:1101:21159:14611 1:N:0:1
TCTCAGCGCGTATCCTCCGCTTATTGATATGCTTAAGTTCAGCGGGTATTCCTACCTGATCCGAGGTCAACCTTGTAAAAATTGGGTTGTGGACCGTGCCGGGAGACCTTTCAACTCGTTGCGTGCTTAGAAAAGCTCGTTGCACCGAGAGTCCCACGGACGCCGTCATTACTTTTGGGACCGGTCGGGGGTGAACCCGGACCTGGAGTCCAACAACAAGCCAGGCTTGAGAGGTGATAATGACGCTCGAACAGGCATGCCCTTCGGAATACCAAAGGGCGCAATGTGCGTTCAAAGATTCGATGACTCAC
+
BBBBBFFABDAAFGGGGGGGCGGHHHGHGGHHHHHFHHHHHHHGCFFCHHHHGGFHHHHFGHHGGCEHGGGFHHHBFHHGHAFHGHEF:#A?BGHCFEGEGFBCCB?9CGBGHFGFH@FFF?FGG?FHHHHHHHCFFFDCFHGHHCFGCGFCFHFGFCC@CC@CDFHGFFGGGGFFHGBGGGFC@@AFHHHGFGGFCE;FF@FBFFGGEHGBCHHFGFHGHGG>FFFB>3FG0HGAHFGGFFEEDHG/FHGFHGEB0/ECGEA/HHGDF1HHDGEECGGGFFGBEEAAAG1GF33GGGGFFD3FFFAAAAA
@M02197:102:000000000-ALU3V:1:1101:13493:14725 1:N:0:1
TCTCAGCGCGTATCCTCCGCTTATTGATATGCTTAAGTTCAGCGGGTAATCTTACCTGATTTGAGGCCAGAAAGGAATACATAAAGAATTATGTATGTGTGTGTTTGTTTGGTAGCAGATGACAAAAGCACAAGATTTTTATGGGTTTGCCTTAACAAAAATCTATGGCTGACACTCATCCACTCATACTTTTAAGGCAAGGTGATACAAAGAGGCTAATCTCATCACCAAGCCCAAGGACCCGTTAAAAGAATTTTTCATAAAAAAAACCTTTTAATGGAGATATTCACGACACTCAAACAGGCATGCTCCGAGGAATACCAAGGAGCGCAAGATGCGTTCAAAGATTCGATGATTCAC
+
CCCEDFFECCCCGGGGGGGGGGGHHHHHHHHHHHHHHHHHHHHGGGGGHHGHHHHHHHHHHHGHGHGGGHHHHHHHHHHHHHHHHHHHHHHHHHGHHHHHHHHHHHHHHHHGGHHHHHHHHHHHHHHGHHHHGFHEGHHHHHHGHHGGCHHHHHHHHHHHHHHHHHHFHHGHHHHHHHHGHHHHHHHHHHHHHHHHHHHHHHHHHHHHHHHHHHHHHGHHHGHGGGHGGHGHHHHHGGGGGGGHHHHHHHFHHHGHHHFHGGGGGGHFFGGHGHHHHHHHHHHHHGHGEGHHHGGHHHHHHHHHHHHGGGGGHHGHHHHHGHHHGGGGGHHHHGGGGHGGGGGGGGGGFFFFFFFCCCCC
@M02197:102:000000000-ALU3V:1:1101:14731:14776 1:N:0:1
TCTCAGCGCGTATCCTCCGCTTATTGATATGCTTAAGTTCAGCGGGTAGTCCTACCTGATTTGAGGTCAGAGTCAAAAGGTTTTCTGCCACAAGGCAAGAAGGGTTCTGAGCGGGCTTGACGCGGAGCAAGGGACAAGACGAAACTTATTACGTCTGTCACGGATGCAAGCGATCCCACTAAGTCATTTGAGGCGAGCCGTGTAACCGGCAGGACGCCCATGTCCAAGTCCACGCCAGGTCATAAACCAGACGGGATTGAGATTTCATGACACTCAAACAGGCATGCCTTTCGGAATACCAAAAGGCGCAAGGTGCGTTCAAAGATTCGATGATTCA
+
CCCBCFFCCCCCGGGGGGCGFGGHHHHHHHHHHHHHHHHHHHHGGGGGGHHHHHHHHHHHHHGHGHHHGHHHHHHHBHHGHFHGFHHHHHHHHHHGHHGGHHHGHHFFHFHEGGGGGHCCHGGGGGFFFGGEGHGGGHHHGGGGFHHHHHHHHHHHGHFGHHHGHHGHGGGGGGGGGHHGHHGBFHHGHGGFFFFFGGGHHHGGGGFHHHGFCGGHHFHHGHHFGHHHFFGGGHGHHHGBHHHHFGHGHGHGHHHHFHHGHHHHDHHHHHHFFFEHHHHHHHCGGGGDGGGHG5HHGHGHHHCGGFGCFFGGGFA4FGGGGGGGGFFFFFFFCCCCB
@M02197:102:000000000-ALU3V:1:1101:2754:14941 1:N:0:1
TCTCAGCGCGTATCCTCCGCTTATTGATATGCTTAAGTTCAGCGGGTAGTCCTACCTGATTTGAGGCCAGATGTCAAGAATTATAAACACAAGTGCGTATGGGGTATAGAAAGCAGACTATTGTCCAAGTCCTGGCCACAAGCGAACTTGTGTCCTAAGCGAAATACTTATTACGCCTAGGGGAACCAGTGCAAAGACTAATCCAGCTCACATTTTTAAGGCGAGTCAATTCATCATTGACAAACGCCCACATCCAACATCCAAGCTTGGATTAACCAAACTTGGAGTTGAGGTTTTCATGACACTCAAACAGGCATACTCTTCGGAATACCAAAGAGTGCAATTTGCGTTCAAAGATTCGATGACTCAC
+
>AA>ABBA?@>D0FFFFF0EE0EFGBBADGHGGHHHHGHCHHFGGGAEC1DDF2AFGFFHHHGHGGG/GGAGG2@BGBFE11@FH2BGHFHGHBB1E/EEGGE>/<B>DGHHHGHBGH1GHBF2BD>GDFFFGFE0GHG0?CGFG;//1F<;FF1DGFCFG?CGHHFBDGGHG0C<C;CHGHC>A.CCC3:1<CB679CFG0CCHFFBGFFFGFBBHC?CB/:+>;19FGF2E9HGGF2:E@B>E//1F1HGFEFF@B@1AHFFGF@12B211>FA1HHFG@EGFGCHGCF/BHHF2GBFGAAD/10EA11F12BGD1G//AA0HFHFAECBG1A0DD3GD3A0?AAE113DGG3FFFFBFDFDB11>11
@M02197:102:000000000-ALU3V:1:1101:1814:14893 1:N:0:1
TCTCAGCGCGTATCCTCCGCTTATTGATATGCTTAAGTTCAGCGGGTAGTCCTACCTGATTTGAGGTCAGAGTCAAAAGGTTTTCTGCCACAAGGCAAGAAGGGTTCTGAGCGGGCTTGACGCGGAGCAAGGGACAAGACGAAACTTATTACGTCTGTCACGGATGCAAGCGATCCCACTAAGTCATTTGAGGCGAGCCGTGTAACCGGCAGGACGCCCATGTCCAAGTCCACGCCAGGTCATAAACCAGACGGGTTTGAGATTTCATGACACTCAAACAGGCATGCCTTTCGGAATACCAAAAGGCGCAAGGTGCGTTCAAAGATTCGATGACTCAC
+
33A>AB4ADD2AFGFGGFGGGGGHGHBD5FG5FGEGHHHHFGFFGFEG1BGGHHEFHFH5EHDGFBFFFFHHFFDF4GF?33BFDDGHF3@?1?GFFFEFBHH?BFFFHDGFCGFCGHGFB?//<CG@>00<AHGECFCEB<AD0/B:0:G9;=0::00<=A??5.BFB9EDAE.<#;0CGDB=;92FBBFEFA=>/;;F>;9B9B@<=1AB/>;B/9B9FBFBGF;FEE??/FB)11B%2B;0DF0/G>>/B/11FED@12112FBGBGBFCGF1HGFD1CB1G/B///ABF2FF1BEF1F0AEEEGBHGEEGEAGDFGE3GE1GFC33@B1?A>11
@M02197:102:000000000-ALU3V:1:1101:2413:14957 1:N:0:1
TCTCAGCGCGTATCCTCCGCTTATTGATATGCTTAAGTTCAGCGGGTAATCTTACCTGATTTGAGGCCAGAAAGGAATACATAAAGAATTATGTATGTGTGTGTTTGTTTGGTAGCAGATGACAAAAGCACAAGATTTTTATGGGTTTGCCTTAACAAAAATCTATGGCTGACACTCATCCACGCATACTTTTAAGGCAAGGGGATACAAAGAGGCTAATCTCATCACCAAGCCCAAGGACCCGTTAAAAGAATTTTTCATAAAAAAAACCTTTTAATGGAGATATTCACGACACTCAAACAGGCATGCTCCGAGGAATACCAAGGAGCTCAAGATGCGTTCAAAGATTCTATGATTCAC
+
AAAAADFA1ADDEGFF1B0EECG1GHD2ADBB22FFF2FA2FGE?CE/F2EDGHFFH1FGHBGFFBFEGGFFC10F0B1@BEB11BBGHFFGH2@FF2FBGHA>>F0BGBHEGHG1BFFBDB1BFCF00FCB0<0;FDBFHGEBBBC0;0:CGFFGGG;FGGF8HGEFA0<<<7<FFFFGFGF#1=<GD=>7FDF<:F:1C7+1?@<11FCGDC@AE1F1BDF>9C104C59<9$;1/9/:<;1+9F1F211B>1>222DAECEFFBFB/11G1G@BG1FBBHGHGHEFA21B1EB0GGFB11EHHA?A?CEDD2BBHHFCB1B11AA13GD1A0EEBBBB3DB31B1BB331FFA>111
@M02197:102:000000000-ALU3V:1:1101:12372:14983 1:N:0:1
TCTCAGCGCGTATCCTCCGCTTATTGATATGCTTAAGTTCAGCGGGTAGTCCTACCTGATTTGAGGTCAGAGTCAAAAGGTTTTCTGCCACAAGGCAAGAAGGGTTCTGAGCGGGCTTGACGCGGAGCAAGGGACAAGACGAAACTTATTACGTCTGTCACGGATGCAAGCGATCCCACTAAGTCATTTGAGGCGAGCCGTGTAACCGGCAGGACGCCCATGTCCAAGTCCACGCCAGGTCATAAACCAGACGGGATTGAGATTTCATGACACTCAAACAGGCATGCCTTTCGGAATACCAAAAGGCGCAAGGTGCGTTCAAAGATTCGATGACTCAC
+
CCCCCFFBCCCBGGGGGGGGGGGHHGHHHHHHHHHHHHHHGGHGGGGGFHGHHHHGHGHHHHHHGHHHHHHHHHHHHHHGBGHGHHHHHHHHHHHHHHGHHGGGHFHHGHGHGGGGGHGHHGGGGGGGGGGGGHGGHHHHGGGGGHHGHGHGGGHHGHFGFHGGHHGGGGGEBHGFBFFGHGGHHGHGHGGFGGGGGGFGHHGFGGGHHHGGFCGFGHHHHHGHFFGHFGFFGHGHHHHGHGHHHHHGHGHGHGHHHHHHHGHHHHFGHHHDGHHGHHHHHHHHHGHGGGGHHHHHGHGHHHGGGGGHHHHGFGGHGGGGGGGGGGFFFFFFFABCCB
@M02197:102:000000000-ALU3V:1:1101:15160:15055 1:N:0:1
TCTCAGCGCGTATCCTCCGCTTATTGATATGCTTAAGTTCAGCGGGTAGTCCTACCTGATTTGAGGTCAGAGTCAAAAGGTTTTCTGCCACAAGGCAAGAAGGGTTCTGAGCGGGCTTGACGCGGAGCAAGGGACAAGACGAAACTTATTACGTCTGTCACGGATGCAAGCGATCCCACTAAGTCATTTGAGGCGAGCCGTGTAACCGGCAGGACGCCCATGTCCAAGTCCACGCCAGGTCATAAACCAGACGGGATTGAGATTTCATGACACTCAAACAGGCATGCCTTTCGGAATACCAAAAGGCGCAAGGTGCGTTCAAAGATTCGATGATTCAC
+
AABBBFFBBBBBGGGFGGGGCEFHHFHHHHBFHHHHFHGCHFHGGGGGGHHHFHHGFGHHHHGHFHHHHHHEHHGHHHHGFGHGHGFHHHHHHGEHHHGHHHEFFHHHHGHGEGEGGGG<HGGG9GGGHHHAGHFEGHGGGEFGGFHB7G<HEFHHG;GHGFGCDBCFGGGFDGGGHGFFFFFBCDFHHFFCCCC;DAFABFFFFFGGFA;DFEEDFFF3FGFBEGBF?/FFFEFGF399EHHHHHHGHEEGHHHHHDHGHHHGHEHHGFGGFEHFGHGHFFFHHEHEGDGHHHGHHGEFHHGGGGGGFFBEGEAEFGDF5FGGGGFFDFFFF?A?AA
@M02197:102:000000000-ALU3V:1:1101:12479:14975 1:N:0:1
TCTCAGCGCGTATCCTCCGCTTATTGATATGCTTAAGTTCAGCGGGTAATCTTACCTGATTTGAGGCCAGAAAGGAATACATAAAGAATTATGTATGTGTGTGTTTGTTTGGTAGCAGATGACAAAAGCACAAGATTTTTATGGGTTTGCCTTAACAAAAATCTATGGCTGACACTCATCCACTCATACTTTTAAGGCAAGGTGATACAAAGAGGCTAATCTCATCACCAAGCCCAAGGACCCGTTAAAAGAATTTTTCATAAAAAAAAACCTTTTAATGGAGATATTCACGACACTCAAACAGGCATGCTCCGAGGAATACCAAGGAGCGCAAGATGCGTTCAAAGATTCGATGATTCAC
+
BBBBBFFBBBBBGGCGGGFCEGGHHHHHHHGHHHHHGHHGHHHGGGGGGGHHHHHHHHHHHHHHGHGGGHHHHHGHGHHHHHHHHGFHGHHGHHFHHFGGGGHHHHGHHHHGGHHHHHGHHHHGHHHGGGHHFHFHHEHHHHHHHHGGGGHHHGHHHHHGGGGHHHFGHGGHHGHHHHGHFHHFHGHHHGHHHHHHHGHHHHHHHHGHHHGHHHHFGHGBFGGHGFGFCGGFEGGHFFGGFGGGGGHHHHHHGAFGHHFGEGGGGEGHFGGGGGGBHHGGFBHGHHGHEEGHHHHGGHHGGFFFHHHHGGGGEAGEHHHHHHHHGDGE?GGFCHGGCGHGGGGGGGGGFFFFFFFFBBBBB
@M02197:102:000000000-ALU3V:1:1101:2395:14976 1:N:0:1
TCTCAGCGCGTATCCTCCGCTTATTGATATGCTTAAGTTCAGCGGGTAATCTTACCTGATTTGAGGCCAGAAAGGAATACATAAAGAATTATGTATGCGTGTGTTTGTTTGGTAGTAGCTGACCAAAGCACAAGATTTTTATGGGTTTGCCTTAACAAAAATCTATGGCTGACACTCATCCACTCAGACTTTTAAGGCAAGGTGATACAAAGAGGCTAATCTCATCACCAAGCCCAAGGACCCGTTAAAAGAATTTTTCATAAAAAAAACCTTTTAATGGAGATATTCACGACACTCAAACAGGCATGCTCCGAGGAATACCAAGGAGCGCAAGATGCGTTCAAAGATTCGATGATTCAC
+
>AAA?FFA1ADD00AFG0EEA0EFHHG222F2DDDGG2G2B2D//AAAGDFFAAGGHDGGHH12FCFFFCC01BEGGFFDFHEHFHHCGHHHHD2FF2>/?/>FH0B0BGFG/1B1B21BBGF0BA<<GCBGC00;@@BFFGD<AF?ACFG?FGGFFGGGCFF<1=GFGHEGDDGFEHHDGHGFG1#<FG=1FFGGEHF1G?:1F@?GF1?0CFHGDD61BFFF1B@CCHFF/?9BBAB<E><@A4F44B4HF0F3GHHGHEC?FFB33ED@FB455@FGGFF55EEGGDHFBD1GEEFB3F3HGFA0?E225D55GFFBGB5B2EAAE5GFFA2AAAB5GFE5GCFGFF55FDFA?AAB
@M02197:102:000000000-ALU3V:1:1101:6774:15167 1:N:0:1
TCTCAGCGCGTATCCTCCGCTTATTGATATGCTTAAGTTCAGCGGGTAATCTTACCTGATTTGAGGCCAGAAAGGAATACATAAAGAATTATGTATGTGTGTGTTTGTTTGGTAGCAGATGACAAAAGCACAAGATTTTTATGGGTTTGCCTTAACAAAAATCTATGGCTGACACTCATCCACTCATACTTTTAAGGCAAGGTGATACAAAGAGGCTAATCTCATCACCAAGCCCAAGGACCCGTTAAAAGAATTTTTCATAAAAAAAAACCTTTTAATGGAGATATTCACGACACTCAAACAGGCATGCTCCGAGGAATACCAAGGAGCGCAAGATGCGTTCAAAGATTCGATGATTCAC
+
B@BBBFFBBBBBGGGGGGGGGGGHHHHHHHGHHHFHHGHHFHHGFGGGHHHHHHHGHHHHHHHHGHGGHHFFGHHHHHHHHHHBFHHFHFHHHGFGHGHGHEGGHHHHHHHGHHGHHHHHHHHFHHHHHGHHFHHHHHHFHHGHHHGGGHFHHHHHHHHHHHHHHH8HHHHHHHHHGGFF0GHHHHHHHHHHHHHHHGHGHHHHHGGHHHHGGGFGGHGGHFGFFGHGGHHGEHHHHGEGFGGGHHHGFF4HHGBHFHHHGGGEEGFHFHGGDG4HHGHHHHHHGHFGGGCHHHHGGHHHHHHHHHHHGGGGGHHHHHGBHHHHHGGFCEHHHHFGGFHGGGGGGGGGGFFFF5BFBBBBB
@M02197:102:000000000-ALU3V:1:1101:5802:15246 1:N:0:1
TCTCAGCGCGTATCCTCCGCTTATTGATATGCTTAAGTTCAGCGGGTAGTCCTACCTGATTTGAGGTCAGAGTCAAAAGGTTTTCTGCCACAAGGCAAGAAGGGTTCTGAGCGGGCTTGACGCGGAGCAAGGGACAAGACGAAACTTATTACGTCTGTCACGGATGCAAGCGATCCCACTAAGTCATTTGAGGCGAGCCGTGTAACCGGCAGGACGCCCATGTCCAAGTCCACGCCAGGTCATAAACCAGACGGGATTGAGATTTCATGACACTCAAACAGGCATGCCTTTCGGAATACCAAAAGGCGCAAGGTGCGTTCAAAGATTCGATGACTCAC
+
ABCCCFFBCCDDGGGGGGGGGGGHHHHHHHHHHHHHHHHHHHHGGGG0FBFHHHHHHEFHHHFHGHHHGHHGGHHHHHHGGHHFFHHFHHHHHHHHHHGHHHGCGGFFFFHHGGGGGFCHGGGFGGFGHHHGGHGGHHGHGGGDGHHHHHFFFHHHGGFGHHGGGHGFCAE.GCEEHHHHHHGFGG8HHEFEFGGFFFFA?DAGFFGGHHCGGDEF?DHGFFFHGHHHGFFEGHGCDHHEGGFFFHHEHGHGGBGHHHHHGHHHFFFGHHFGFHEHGHHHHEFHHHHGGE?HHHHHFHGFHGGGEE2GGHHCGGGHGFFBGGGGGGFFFFFFFA?ABA
@M02197:102:000000000-ALU3V:1:1101:8683:15250 1:N:0:1
TCTCAGCGCGTATCCTCCGCTTATTGATATGCTTAAGTTCAGCGGGTAGTCCTACCTGATTTGAGGTCAGAGTCAAAAGGTTTTCTGCCACAAGGCAAGAAGGGTTCTGAGCGGGCTTGACGCGGAGCAAGGGACAAGACGAAACTTATTACGTCTGTCACGGATGCAAGCGATCCCACTAAGTCATTTGAGGCGAGCCGTGTAACCGGCAGGACGCCCATGTCCAAGTCCACGCCAGGTCATAAACCAGACGGGATTGAGATTTCATGACACTCAAACAGGCATGCCTTTCGGAATACCAAAAGGCGCAAGGTGCGTTCAAAGATTCGATGATTCAC
+
BBBBBFFBBBDBGGGGGGGGGGGHHHHHHHHHHHHHGHHHHGHGGGEGGHHHHHHHHHHHHHHHGHHHHGHHHHHHGHHGHHHGHHHHHHFHHHHHHHGGHHHGHHHHHHHHGGGGGHGHHGGFGGGGHHHGGHGGHHHHGGGGGHHHGHFHGHFHGGGGHGGHHGGGHGGGHHHHHHHGHHHGGHHGHGGGGEGGCCDHHHGGGGGHHGGGGGGHFFGHFGHFHHHHFFGGGHHHHGHHFFFHHGHFHGGFG2HFGHHHFHHHFHHHGHGHGHFHHHHEHHHHHGHGGGGHGHHHHHGGHHGGGGGHHHHGGCGHGGGGGGGGGGFFFFFFFBAAAA
@M02197:102:000000000-ALU3V:1:1101:18040:15272 1:N:0:1
TCTCAGCGCGTATCCTCCGCTTATTGATATGCTTAAGTTCAGCGGGTATCCCTACCTGATCCGAGGTCAACCTTTGAAAGAGTTTAACGGTCACGACCGCCCGCACTCCAAAGCGAATATGTATCACAACGCTTAGAGACGGACAGCTCGGCCGGAGACTTCAAGGCGCGCGGGAGCCGCGACGCCCAACACCAAGCGAGGCTTGAGTGGCGAAATGACGCTCGAACAGGCATGCCCTTCGGAATACCAAAGGGCGCAATGTGCGTTCAAAGATTCGATGATTCAC
+
BCCCCFFDDDDCGGGGGGGGGGGHHHHHHHHHHHHHHHHHHHHGGGGGHHHHHHHHHHHHHHHGGGGHHHGHHHHHHHGHHHHHHHHHGFGGGHGGGGFGGGGGGGGHHHGHHHGGGFGHHFGHHHHHGGGGGGGHGHHHGGGGGGGHEGGGGGGGHHGGGHGGGCFGGGGGGGFFFGGGGFGHGGHGHFFGGHGFGGHGHFHGGHGGGGHHHGHGGGGGHHCGHHHHGGHHGGGGGGGHGHHHH9HHHHGGGGGHHFHGGGGHGGGGGGGGGGFFFFFFFBA?BB
@M02197:102:000000000-ALU3V:1:1101:23806:15320 1:N:0:1
TCTCAGCGCGTATCCTCCGCTTATTGATATGCTTAAGTTCAGCGGGTAGTCCTACCTGATTTGAGGTCAGAGTCTAAAGTGCGCGATGGCGGGTTGTGAGCAGACTCAGAAGCAAGGGTCGAGACGAAACTTATTACGTCTGACACGGATGCAAAGAGATCCACTAAGTCATTTGAGGCGAGCCGTGTTACCGGCAGACACCCAAGTCCAAGTCCCACCCAGGTCGAAAAACCCGAGGGGATTGAGATTTCATGACACTCAAACAGGCATGCCTTTCGGAATACCAAAAGGCGTAAGGTGCGTTCAAAGATTCGATGACTCAC
+
CCCCCFFCCCBCGGGGGGGGGGGHHHGHHHHGHGHHHHHHHHHGGGGGGHHGHHHHHHHHHHHHGHHHHHHHHHHHHHHFGHFGGGGGGHGGGGGGGGHHGFHFHHHHHFHHHHHGGGHHGGGHGGGGGGHHEFHFHGGHHGGHFFHGGGGHHHHGGHHGHGHHHHHGFGGGGHGGGGGGGGGGHGHGGGGGHHGHHGGFHGFFHFHFHGHHHFFFGGHHGGGFFFEGGGGGGGGHGHHHHHHHHHHHFHHHGGHHHGHHHHGFGHHHFHHGGFA?GHHFHHDGGHHGHGGGHGHHGGGGHGGGGGGGGFGFFFFFFF?BBBB
@M02197:102:000000000-ALU3V:1:1101:6427:15340 1:N:0:1
TCTCAGCGCGTATCCTCCGCTTATTGATATGCTTAAGTTCAGCGGGTATCCCTACCTGATCCGAGGTCAACCTTTGAAAGAGTTTAACGGCTACGACCGCCCGCACTCCAAAGCGAATATGTATCACAACGCTTAGAGACGGACAGCTCGGCCGGAGACTTCAAGGCGCGCGGGAGCCGCGACGCCTAACACCAAGCGAGGCGTGAGTAGCGAAATTACGCTCGAACGGGCATGCCCTTCGGAATACCAAAGGGCGCAATATGCGTTCAAAGATACGATGACTCAC
+
A3ABABF@@DDD2FGGGFFGGGEHFHHHHGGHHFFEFGHBFGBEGGGGGEFH3ECCBHFGFFFGCGE2B;HFH:HGGFGHC7GHHHHHE#E>EFG9EE<9BC?CG9/F:<GFHHD/<>CFH?B1DFAF<;-94EGEGGBF0AAGCEC$A<A.<D??9B11BBFGBE/B/</?9;/@/C@E/?;B0@FDFB5?;AB?>AD0;>$@11>/9EB;BD;D$DB)BACFFA/$1CAGCCECGFGGBFD:E/FFBC?EA00A33F0000A1DEDGF3BB11B3311B11111
@M02197:102:000000000-ALU3V:1:1101:6447:15326 1:N:0:1
TCTCAGCGCGTATCCTCCGCTTATTGATATGCTTAAGTTCAGCGGGTATCCCTACCTGATCCGAGGTCAACCTTTGAAAGAGTTTAACGGCTACGACCGCCCGCACTCCAAAGCGAATATGTATCACAACGCTTAGAGACGGACAGCTCGGCCGGAGACTTCAAGGCGCGCGGGAGCCGCGACGCCTAACACCAAGCGAGGCTTGAGTAGCGAAATGACGCTCGAACAGGCATGCCCTTCGGAATACCAAAGGGCGCAATATGCGTTCAAAGATTCGATGACTCAC
+
BACCCFF@BBBDGGGGGGGGGGGHFGFCFHHGHHFGFGCHHHHGGGEAF5GHHHHHGHHHHHGGGGGHHHHH:HHGHHHHHHHHGHHHD999FHDGGGGGGGCG;G?FHHGHHHGG91CG1@GGDGHH:GGGGFDFDFGHGCGFDG.0;ECEGGHHGGEFBFFFBCGGGGCFFFFFFFCECEDF=BAAF/BEFAEGGHHEHG1EBFEBFGGGHG>FAFFEGHEFHHGGBGEHEFCBEF/BFHG2FFBHGC0000A3CHFEA0GHFFAFB3FFGFC1B@B1B1>1A>
@M02197:102:000000000-ALU3V:1:1101:14034:15412 1:N:0:1
TCTCAGCGCGTATCCTCCGCTTATTGATATGCTTAAGTTCAGCGGGTATCCCTACCTGATCCGAGGTCAACCTTAGAAATGGGGTTGTTTTACGGCGTAGCCTCCCGAACACCCTTTAGCGAATAGTTTCCACAACGCTTAGGGGACAGAAGACCCAGCCGGTCGATTTGAGGCACGCGGCGGACCGCGTTGCCCAATACCAAGCGAGGCTTGAGTGGTGAAATGACGCTCGAACAGGCATGCCCCCCGGAATACCAGGGGGCGCAATGTGCGTTCAAAGATTCGATGATTCAC
+
AABBBFFADDDDGGGGGGGGFC?FHFHFHHGFHHGHHFHGHHHGGGGGHGHHFHHHHHGHHHHGGGGHHHHHHHGGFFFGGFHFFFGGHHFFFFFFFFFGGGGHHGFFCF,HGGHHHGGGGGGGGGHHHHGHHHHGFGFGFGFHGFFGFFFCCFFFGHAFGFFFFGFFFFFFFFFFFGGGGGGFFGGGGGGEGHGHHGFGGHGGGHHFHHEHHHHGHHHHHHGGGBGGHHGFHGGHHHHFGGGFFGGHHHHHGGHGGGGGGGGHHGHGGGFHGGGGGGGGGGFFFFFFFBBAAA
@M02197:102:000000000-ALU3V:1:1101:13588:15404 1:N:0:1
TCTCAGCGCGTATCCTCCGCTTATTGATATGCTTAAGTTCAGCGGGTAGTCCTACCAATCTGAGGCCGATGAATTGAAATTAAATCCCTTCCTCTTCCGGAGAAGGAGGCATGGGCGGGGTTCAGAAGCACTCCAACCAGCAAAACGTCGCGTCCAGCTCCTCGACCCAGCGCCTTTCCTCTCCGAAGTCCTGATATTATCAAAACCCGGCAGGGAAAGACGTGGGCGAAATAACGAGCTTTCGTCCGTCTTGCCTATCGAATGGATGCGCTAATGCATTTCGAGGGAGCCACCGTGGAAGATGGCAAGACCCTCAATACCGATCCGCCAGCTTCCTCAACTAAATAAGAAAGCTGTCGTTCGAAACAATTCGCGGCCCTCAAACAGGCATGCTCCCCAGATTAGATCTGCCGGGAGCGCAAGGTGCGTTCAAAGATTCGATGACTCA
+
BAAB@FFBBBBBGGGGCGGGGGGHHHHHGHHHHHHHHHHFFFGEGCGGGGGGHHHHHHHHHGEHGFFGGFDFHHGHHHHHHGHHHHHHHGHFHHHHHHGGGGGGGGHGGGGHGGHHGGGGCDHHGHH/GHHHHHHFFEGEHHFHGHGHGGGGBCGGGGGGGGGGGFFCFFF-@@DFFFFFFFFFB>DFAFFFFFFBFFFFFFBFFF..---@DFAE.EFFFF.DACFFFFAFFFFDEFFDFFFFFBDFF?FB9B.A/B/FB///=DGCA;00BBBB9?AF?GGGEFF.FCHC@AFFFGEHHHFFFEHG/CGBFG0FEG?GFC@CCFDCHGGGHHFGFFDDF2FHFBHHFHGGGGGFE<FGGGHFHGG?>E>GGGEAB2GFFGDEFFFEHHHGEA0FFGGFHFHFHGGGEE2DGEEEGGGGHGGFGGGGGGFFDE2EBFFFFFD>3A3>
@M02197:102:000000000-ALU3V:1:1101:29169:15411 1:N:0:1
TCTCAGCGCGTATCCTCCGCTTATTGATATGCTTAAGTTCAGCGGGTATTCCTACCTGATCCGAGGTCAACTTTCAGAAGTCGGGGGTTTTCCGGCGTGGCCGCCGCCGCTCCCAGCTGCGAGGTTGTGCTACTACGCAGAGGTACACGGGCGGGGCCGCCACTGTATTTCGGGGCCGGCCGGTGAAGGCCGATCCCCAACGCCAGGCGCGGAAGCCTGAGGGTTGAAATGACGCTCGAACAGGCATGCCCGCCAGAATGCTGGCGGGCGCAATGTGCGTTCAAAGATTCGATGATTCAC
+
BBBBBFF?DBBBGGGGGGGGGGGHHHHHHHHHHHHHHHHHHHHGGGEGHHHHHHHHHGHHHHH?FGGHHHHHHH:H:H;H0;GGGG9/BD;HHDG;G;G;GH;GGGFGGG3FGG;HHHHHG:GGEFGFGGGGGFGGFGGGGGG/:FGFFGFFFFCCDAFDFFFGFFFFFFFFDFDFFGGGGHHHHHGFFGEDFFGFFFFFGFGFFFFGCGHHGHFGFHG0GHGHGHEHHGFFGEGHGFHHGHHHHFEGGGGHFFEHGHHFCGGGGGGGGHHHHFGGGHGBGGGGFEGGFFFFFFFCCCCC
@M02197:102:000000000-ALU3V:1:1101:7204:15469 1:N:0:1
TCTCAGCGCGTATCCTCCGCTTATTGATATGCTTAAGTTCAGCGGGTATTCCTACCTGATCCGAGGTCAACCTGAGAAAAATATAAAAGGTTAGACCGGCCCGACGAGACCTTGCAACTCCCCGCGTGCCTCGAAAGACTCGTTGCGAAGAGGGTCCCACGGACGCCGTCATTGTCTTTGAGACCAGTTGCGGCCGAGGCCCCAACACGGTCCAACACCCAACCAGGAGGTTGGAGAGAGGATAATGACGCTCGAACAGGCATGCCCACCGGAATACCCGTGGGCGCAATGTGCGTTCAAAGATTCGATGACTCAC
+
AA1AAFFA?DAA00AFGFA0EEEGGHFFGDFGFGHCHHFDH2FEEGG?EGF2GHBEH10AFBF?/?E0@GHHHA0>B@GCA>DDFGHDG/11B0%19/@@EGGCC/B@7CFFDGFFB<C<GGFGCCCCGEGGFF<C</CDGEFE/?CGG9.?.;/CEAFCC:@;-;@@00A9C9G=0FB<;>1;0G@F<@C@?@@<;@C@FF?GFGFFGBEFGF/FE>//GFFAFEGF?B6FHFHHDFBEDF@B0///>/0/AFB1FA11A00AA/A//F2AAB///A/F0GFA0FEFAAA0E1CABD3B3E11FFBFD1B>11>1
@M02197:102:000000000-ALU3V:1:1101:5129:15448 1:N:0:1
TCTCAGCGCGTATCCTCCGCTTATTGATATGCTTAAGTTCAGCGGGTATCCCTACCTGATCCGAGGTCAACCTTTGAATAAAGATTTAACGGCCGCGGCCATCCGCACTCCGAAGCGAATTGAAAAATCCACAACGCTTAGAGACGGACAGCTCAGCCGGAAGACTTTAAGGCGCGCGGAAAACCGCGACGCCCAATACCAAGCCAGGCTTGAGTGGTGAAATGACGCTCGAACAGGCATGCCCTTCGGAATACCAAAGGGCGCAATGTGCGTTCAAAGATTCGATGACTCAC
+
AABB?FFABBB?FGGDDFEGGGFGHHGGHHHBDHGGHHFGHGHFGGE?3FGHHHFHGFHHHHHGGCE$GGHH9GFEBH:HHH:GDG;HHHGGGGGE@BDCCHHHFGGGGHH:GGDGGGGBGDDHHFG<DGGHHHGCGDFDHHHCGGDADGG?BFFCFB@?HHGHHGDHFFCCGGFBDFBBFCBGGGF@EBFCBFFFHHFBFFFEHBFGEFFBFHFHHHHHFBEFFEGGECHGHHHHGCABAEFGFCHHHHHHGHHFFEEA2GCHHHGEEGHGGFGCGGEFGCFBFFFF?BAAA
@M02197:102:000000000-ALU3V:1:1101:27646:15523 1:N:0:1
TCTCAGCGCGTATCCTCCGCTTATTTATATGCTTAAGTTCAGCGGGTATTCCTACCTGATCCGAGGTCAACCTGAAAAATATAGATTTAGGGGTGGCCGGGCCCACAAGACCTTGCAACTCGACGCGTGCTCCGGAAAGCTCAGTGCGAAGAGGGTCCCATGGACGCCCGTCATTGTCTTTGAGACCAGTTGGCCGCGAACGGTCCAACGCGGTCCAACACCCGAAACCCCCGCGGTAAAGCAGGGGTTTTGGAGGGAGGATAATGACGCTCGAACAGGCATGCCCTTCGGAATGCCAAAGGGCGCAATGTGCGTTCAAAGATTCGATGACTCAC
+
BCBBCFFCCCBDGGGGGGGGGGGHHHHHHHHHHHHHGHHHGHHGGGGGHHHHHHHHHHHHHHHGGGGHHHHHHHHGHHHHGHHHHHHHHBGF?EGEHHGGFFGGGGGHHHGHHHHHHHHHHGFGGGGGFGGHHGGGGGFHHHHHFHHGGGGGHHGGGGGGGGGGGGGAGGBDFGGGGGFFFFFFFFFFFFGGGFGGGGGGGHHHGFFFGGFFHHHHGFFGFFGHGGGGFGGGGGHHFHHHHGGGEFHHHHFGHHGHHHHHHGHFDGGGGHHGHGGEHHHHHGGGGGGGGHFGHHHHHHCGGGGGHHHHGEGGHGFGGGGGGGFFFFFFFFBBBB@
@M02197:102:000000000-ALU3V:1:1101:5438:15474 1:N:0:1
TCTCAGCGCGTATCCTCCGCTTATTGATATGCTTAAGTTCAGCGGGTATCCCTACCTGATCCGAGGTCAACCTTTGAAAGAGTTTAACGGCCACGACCGCCCGCACTCCAAAGCGAATATGTATCACAACGCTTAGAGACGGACAGCTCGGCCGGAGACTTCAAGGCGCGCGGGAGCCGCGACGCCCAACACCAAGCGAGGCTTGAGTGGCGAAATGACGCTCGAACAGGCATGCCCTTCGGAATACCAAAGGGCGCAATGTGCGTTCAAAGATTCGATGATTCAC
+
ABBABFFBBDBBGGGGGGGFGGGHHH5GHG5BGFHF5DGHHHGGGGEGHHHHHGHHGFHHHHHGGGFEHHHHHHHHGHHFHHHHFHHHGDGG9/EFGGFFCGCCGGGGHFHGHEFEGGGHH<GFGDGHHFG?FGGFFFDGCFDB.CGHHC?DE?DAHHEG<FGGGGFCC@/FF@=DFFFFFACFCGAFGF3GEFGGGGB1GBGFGGGGGEFFFHHGGGFGGHEDDHF9HFFFFGGCCDGFHHHHHHHHFCA2ECGCHHHGGE2FFGFGGGGGGCBFFDFBB3A>>A
@M02197:102:000000000-ALU3V:1:1101:7014:15536 1:N:0:1
TCTCAGCGCGTATCCTCCGCTTATTGATATGCTTAAGTTCAGCGGGTATCCCTACCTGATCCGAGGTCAAACGTTGAGAAAAGGCTTCATGGACGCCAACGTAGAAGGGAGAGACGCAAATTGTGCTGCGCTCTACCACCAGTACGTTGGCCGCCAATCGCTTTCAGGCGAGTCCTTTGCAGGACAAACGCCCAACACCAAGCAGTGCTTGAGGGTACAAAATGACGCTCGAACAGGCATGCCCCATGGAATACCAAGGGGCGCAATGTGCGTTCAAAGATTCGATGATTCAC
+
BBBBBFFBBBBBGGGCGFGGGGGHGHHGHHHGHHFHHHHHHHHFGGGGFHHHGGHHHHHHHGHGGGEHHGHHGHHHGHFHGGHFHHHHHHHCGFCFGGGFGHGHGHHHGGGGGGHGGGFGHHF1GGGHHGGFGGHHGHHGHEGHHGHGHHHHGFGGGGHGGHHHHGCBFHHGHFFGGGGGHGGGFGFGGGCFFEGFFGHHHGHHHHFGFHHHHHHGFHGHHHGGGGDHHGHHHGHHHGHGCGHFHHHHHHFFFHHGGGGGCGHDGHGEEECBGFGGFGEFB11FFFFFA1?AA
@M02197:102:000000000-ALU3V:1:1101:23663:15546 1:N:0:1
TCTCAGCGCGTATCCTCCGCTTATTGATATGCTTAAGTTCAGCGGGTAGTCCTACCAATCTGAGGCCGATGAATTGAAATTAAATCCCTTCCTCTCTTCCAAAGAAGCGAGGCATGGGCGGGGTTCAGAAGCACTCCAACCAGCAAAACGTCGCGTCCAGCTCCTCGACCCTGCGCCTCTCCTCTCCGAAGTCCTGATATTATCAAAACCCGGCAGGGAAAGACGTGGGCGAAATAACGAGCTTTCGGCCGTCTTGCCTATCGAATGTATGCGCTAATGCATTTCGAGGGAGCCACCGTGGAAGATGGCAAGACCCTCAATACCGATCCGCCAGCTTTCTCAACTAAATAAGAAAGCTGTCGTTCGAAACAATTCGCGGCCCTCAAACAGGCATGCTCCCCAGATTAGATCTGCCGGGAGCGCAAGGTGCGTTCAAAGATTCGATGATTCAC
+
CCCCCFFB?DDBGGGGGGGGGGGHHHHHGHHHHHHHGGFHFHHGGGGGGHHHHHHHHHHHHHHHGGGGGGGHHHGHHHHHEHHGHFHHHHHHGHHHGHHHGHHGHHHGCGGGGGHHHHHGCFGGGHHHHHHHHHGHHHGHGGHHHGHHGGG?DFAFGGGGGGGGGGFFFFAFFEFFFFFFFFFFFFFF;?B9BFF//:9FFFEBFBEFFFFFDFFFF;EFEFBFD.FEAEFFFDFFFFDED-DF.;--..FF.A://.E;/EFFF9;.GB@GFFFFFF90../?GFFEEFC;..:::0000GFC0FHCD0/C.AC<0BHE<<FDC@CD?A<F1CG<1AC2>>?2FHHFDF2FDD1CD<>//EFF/HFB43C/E/ECEEEEC1FEGF3HHGFBDG??GCEFGFBGHHHHCGCGGGFGGGGCGGHGFEGGFFGGGGGGCFGGC45FDB53?@BA
@M02197:102:000000000-ALU3V:1:1101:11344:15571 1:N:0:1
TCTCAGCGCGTATCCTCCGCTTATTGATATGCTTAAGTTCAGCGGGTATCCCTACCTGATCCGAGGTCAACCTTTGAAAGAGTTTAGCGGCCACGACCGCCCGCACTCCAAAGCGAATATGTATCACAACGCTTAGAGACGGACAGCTCGGCCGGAGACTTCAAGGCGCGCGGGAGCCGCGACGCCCAACACCAAGCGAGGCTTGAGTGGCGAAATGACGCTCGAACAGGCATGCCCTTCGGAATACCAAAGGGCGCAATGTGCGTTCAAAGATTCGATGATTCAC
+
CCCCCFFCCCCCGGGGGGGGGGFHHHHHHHHHHHHHHHHHHHHGGGGGHHHHHHHHHHHHHHHGGGGHHHHHHHGHHHHHHGGHHGHHGGGGGGGGGGGGGGGGGGGHHHHHHHGGGGGHHHHGHHHHHGGGGGGHGHHHGGGGGGGHHGGGGHGGHHHGGGGGGGGGGFGGGGCGFFFFGGGHFGFFFF8GGHGGGHGGGGHHHHGGGGHHFHHGGFGGHHGHHHHHHGHHGGGFFGGHHHHHHHHHHHGGGGGGGHHGGGGGGGGGGGGGGGFFFFFFFBBAAB
@M02197:102:000000000-ALU3V:1:1101:5910:15625 1:N:0:1
TCTCAGCGCGTATCCTCTGCTTATTGATATGCTTAAGTTCAGCGGGTAGTCCTACCTGATTTGAGGCCAGATGTCAAGAATTATACACACAAGTGCGTATGGGGTATAGAAAGCAGACTATTGTCCAAGTCCTGGCCACAAGCGAACTTGTGTCCTAAGCGAAATACTTATTACGCCTAGGGGAACCAGTGCAAAGACTAATCCAGCTCACATTTTTAAGGCGAGTCAATTCATCATTGACAAACGCCCACATCCAACATCCAAGCTTGGATTAACCAAACTTGGAGTTGAGGTTTTCATGACACTCAAACAGGCATACTCTTCGGAATACCAAAGAGTGCAATTTGCGTTCAAAGATTCGATGATTCAC
+
>AAABFFBBDDBGFGGGGGGFGFDGDGHHHFHHHHF5FFFCFGEEGGGGHDGHHFHHHGHHHFGEHGGE1FGHGF5D3F3EGHHFGHHFEEFHHGFCGGEFFAEEEHHFHHGHHFGHHB3FG3FHHFHFHH3FG?CFGA<FFGFDCGEGFH,GH7HHGFFGGGGHGDHHHFHHGE?DGGHDFHGC5AC3GHBDGFHGGGGGGGFFGGGFFGBFBBFFGGGFGDFB/1BBB99FBFFB+GEEFFBA//11B1@1/2@1@B1EBF1E1GF2B21G>>/1DF@1B111@01HFHEFG1D2BGD2DFF/1FHHHHHFFBGFF0E/AEAGF2GA0CDGF1CF1FCHHHEEA0EGEGGGDGGGGCF3BFFF?AAAA
@M02197:102:000000000-ALU3V:1:1101:18353:15628 1:N:0:1
TCTCAGCGCGTATCCTCCGCTTATTGATATGCTTAAGTTCAGCGGGTAGTCCTACCAATCTGAGGCCGATGAATTGAAATTAAATCCCTTCCTCTCTTCCAAAGAAGCGAGGCATGGGCGGGGTTCAGAAGCACTCCAACCAGCAAAACGTCGCGTCCAGCTCCTCGACCCTGCGCCTCTCCTCTCCGAAGTCCTGATATTATCAAAACCCGGCAGGGAAAGACGTGGGCGAAATAACGAGCTTTCGTCCGTCTTGCCTATCGAATGGATGCGCTAATGCATTTCGAGGGAGCCACCGTGGAAGATGGCAAGACCCTCAATACCGATCCGCCAGCTTTCTCAACTAAATAAGAAAGCTGTCGTTCGAAACAATTCGCGGCCCTCAAACAGGCATGCTCCCCAGATTAGATCTGCCGGGAGCGCAAGGTGCGTTCAAAGATTCGATGATTCAC
+
CCCCCFFBBCDBGGGGGGGGGGGHHHFHHHHGHHHHHHHGHCHEFGFGGHHHHHHHGHHGHHGHGGGGGGCHHHHHHHHHGHHGHHFHHHHHHHHHHHHHHHHHHHHGGGGGGGFHHHHFGCDDFHHHHHGHHHHHHHHHGGHHHHHGGG.EGGGGGGGGGGGGGGFFFFFFFFFFFFFFFFFFFFFFFFA;FFFFFFFFFFFFFFFFFFFFFFFFFFFFFFFFFFFFFFFFFEFFFFFF9BFFFF=?FFFBEFFFFFFFFBBFEFFFDGGGF;0GFGFFGDFA@/FAEGFGEC.?GHHHHHHHHGGFEHHHGDHFHHHGGAGGC--GGGHHGBHHFGHFHHHHHHHHHHHHHHGHGGGGGHHGGHHHHHHGGFGGGGF?HFFGHHHGHHHHHHGGGEHHHHHHHHFHHGGGGGGGGGGGGHGHFGECGHGGGGGGGGGGFFFFFFFCCCBB
@M02197:102:000000000-ALU3V:1:1101:25160:15619 1:N:0:1
TCTCAGCGCGTATCCTCCGCTTATTGATATGCTTAAGTTCAGCGGGTATCCCTACCTGATCCGAGGTCAACCTTAGAAATGGGGTTGTTTTACGGCGTAGCCTCCCGAACACCCTTTAGCGAATAGTTTCCACAACGCTTAGGGGACAGAAGACCCAGCCGGTCGATTTGAGGCACGCGGCGGACCGCGTTGCCCAATACCAAGCGAGGCTTGAGTGGTGAAATGACGCTCGAACAGGCATACCCTTCGGAATACCAAAGGGCGCAATGTGCGTTCAAAGATTCTATGATTCAC
+
BBAA?DFADBB?EAGGBBEEGGGFGHGHEDFDGH5EFGFFHHHCCGGGHEFFHHHFGFFHFHGECGGGBFHHHHHHGD@GFHFGGCEEEFGFHGGGGGG@FGFFHGDDFG:HGGH;GHFFGGGCEFFFBGHEFCGEGGDEGFFHDHGGE;CCCFGHHGFEGGFDAFEBGFGAE/GGCAAB<AAAF=>EAFGFDGGBEFFFFGFFEGFAB=EFFCHFGFFAFFGF?FFFFDE2HGAEB2EFHHGFE?AC2EHF1EFFGB0GGEE1BGDEEA1ABF3F33FEEA133D1FD>111>
@M02197:102:000000000-ALU3V:1:1101:21550:15825 1:N:0:1
TCTCAGCGCGTATCCTCCGCTTATTGATATGCTTAAGTTCAGCGGGTATCCCTACCTGATCCGAGGTCAACCTTGTAAAAGTAATAAAGGAGACCGGGCTGGAGGAACCTTTAACTCAAGTGCGTGCTGGTTAAAGCTCATTGCACCGAGGGTCCAACAGACGCCGTCATTGTCTTTGGGACCGAGCCCGCCGCCAGGGGAGGGCTCTGATCCAACACCAAGCCAGGCTTGAGGGTTGATAATGACGCTCGAACAGGCATGCCCACCGGAATACCAGTGGGCGCAATGTGCGTTCAAAGATTCGATGACTCAC
+
AAABAFFBBD>@EGGGGGGGGGGHGHFGHHHHHHHHHHHHHHHGGGGGHGHHHHHHHHGHHHHGGGGGGHHHHGBHH4EFH3F4GGHFHHFHGGGGEBEFDEFC;ECHGHDG3?D9GHFHFFFGGGFGHFHGFFFHHHFHFGHGGHHG9ACG<CCGFHFGCGCA@CDGGGBFGGGGFGFFCFFG?DFCEGFAG?@=DF?GE@ACFFHFGFEGHFGFEEGFHGGHHFGEFF11AGF4FF44HFGFFCGHHGHHHHHHHHFHFE?0EEGHHHHFF2HHDGGGGEBGHGGGGGHGGGGFGGGGGFFFFFFB3BBAA
@M02197:102:000000000-ALU3V:1:1101:21940:15864 1:N:0:1
TCTCAGCGCGTATCCTCCGCTTATTGATATGCTTAAGTTCAGCGGGTAATCTTACCTGATTTGAGGCCAGAAAGGAATACATAAAGAATTATGTATGTGTGTGTTTGTTTGGTAGCAGATGACAAAAGCACAAGATTTTTATGGGTTTGCCTTAACAAAAATCTATGGCTGACACTCATCCACTCATACTTTTAAGGCAAGGTGATACAAAGAGGCTAATCTCATCACCAAGCCCAAGGACCCGTTAAAAGAATTTTTCATAAAAAAAAACCTTTTAATGGAGATATTCACGACACTCAAACAGGCATGCTCCGAGGAATACCAAGGAGCGCAAGATGCGTTCAAAGATTCGATGACTCAC
+
AAABCFFCCCCCGGGGGGGGGGGHHHHHHHHHHHGFHHHHHHFGCGGGHHHHHHHHHHGHHHHHGFEGGHHHHHGHHHHHHGHHHGFHHHGHGGFHHFHGGGHGHHHHHHHG/GFHHGHHHHHHHHHHHHHHHHHHHHHGHHHHHHGGGFDHHHHHHHHHHHGHHHHHGFGFHHHHHHHHHHGHHFHHHHHHHHHHHGFHGGFGHFFHHGHFHHHFHGGGFGGGGGHGFHFFHCEFHEEF/CGHHHGHHHEHFFHHHGBHFCFGGGGBFFFGGFFGHHFHHGHHHHFFGEFHGFGGHGGGBHGGHHHHGFFGGHGHHHHHHGHHGFFEGGHHHHFE?GFGGGGGGGGGGFFFFFFFBAAA?
@M02197:102:000000000-ALU3V:1:1101:18036:15877 1:N:0:1
TCTCAGCGCGTATCCTCCGCTTATTGATATGCTTAAGTTCAGCGGGTATCCCTACCTGATCCGAGGTCAAACGTTGAAAAAAGGCTTCATGGTCGCCAACGCGCAGGAGAGAGACGCAAATTGTGCTGCGCTCTACCACCAGTACGTTGGCCGCCAATCGCTTTTAGGCGAGTCCTCTGCAGGACAAACGCCCAACACCAAGCATTGCTTGAGGGTACAAAATGACGCTCGAACAGGCATGCCCCATGGAATACCAAGGAGCGCAATGTGCGTTCAAAGATTCGATGATTCAC
+
BBBBBFF3DDBBGGGGGGGGCGGHGHHHHHCFHHHBHDFFHFHGGGFGHHHGGHFHHGHHFHHGGGEGGHHHGHHHEGGHFGG9HCHFHFHEGGEGEE?FDGC:GGG9GHGADFEGFGGCEH8?AGHFHGG5FHFHHEGEHA:0GF>CCGGGHEGGGBAAEFEEGFCBBFG?BGFFFFFFFFFFFFGGEGFF>AEFEF1:9FHFHFFFFHEDCGFDFGHFGGFFFFFFFEDBFFAB?0GA9BB0ABGAGEA1GCGHHEA00E11BHE0A0GE1FDA3FA1B>@3FF331AAAA
@M02197:102:000000000-ALU3V:1:1101:27710:15904 1:N:0:1
TCTCAGCGCGTATCCTTCCGCTTATTGATATGCTTAAGTTCAGCGGGTATCCCTACCTGATCCGAGGTCAACCTGAAAAAGAGGTTTAACGGCGCGCGCCGCCTGTACTCGAAAGCGAATTGAAGATTCACAACGCTCGGAGACAGACGACTCGGCCTGCGACATTAGGAGGCGCGGCGGACCGCGACCTCCAATACCAAGCCAGGCTTGAGTGGTGTAATGACGCTCGAACAGGCATGCCCCCCGGAATGCCAGGGGGCGCAATGTGCGTTCAAAGATTCGATGATTCAC
+
BABCCFFCCBBCGGGGGGGGGFGDHHHHHGHHHHHHHHHHHGHHGGGGGHGHHHHHHHHFHHHHGGG8HGHHHHHHHFHFGFGHFCGHHHGE?GGGGDFFFFGGGFGGFHGHHGGHFGGGHHHHGHDFHFHHHGGGCFFGFGGGFFFGGGBAFFD@E2AFFGFFDBFEFBFDF>DFB?@BCC?DAGGGFDBFHBGBGFGFGFFHGHFHFFHGCBG;H:HHGGFGFHHAHHGFF1C0CGGGGFFFHFFGHHHGDGGGGGGGGGCHGGFGHFGGGFGGEGGFFFFFFFAA?BA
@M02197:102:000000000-ALU3V:1:1101:25405:16055 1:N:0:1
TCTCAGCGCGTATCCTCCGCTTATTGATATGCTTAAGTTCAGCGGGTATTCCTACCTGATCCGAGGTCAACCTGAGAAAAATATAAAAGGTTAGACCGGCCCGACGAGACCTTGCAACTCCCCGCGTGCCTCGAAAGACTCGTTGCGAAGAGGGTCCCACGGACGCCGTCATTGTCTTTGAGACCAGTTGCGGCCGAGGCCCCAACACGGTCCAACACCCAACCAGGAGGTTGGAGAGAGGATAATGACGCTCGAACAGGCATGCCCACCGGAATACCAGTGGGCGCAATGTGCGTTCAAAGATTCGATGACTCAC
+
ABCCCFFCCCCCGGGGGGGGGGGHHHHHHHHHHHHHGHHHHHHGGGGGHHHHHHHHHHHHHHHGGGGHHHHHHHHHGHHHHHHHHHHHHGG9HHHHHFFGGGGGGGGGGGGHHHHDHH<HHHGGGGGGGHHHGGHGFHHHHGHGGGGGGGGGGGGGGGHGGGGGGGGHHGHHHHHHHHHHGGFHGHGFFFFGGGFHGGGGGHHHHGGGHHGFFFFFFGGGHHHHHHHHGHGHHHHHGHGHHHHHGGGGGGGH?HHHHHHHHHHGGGGECHHHHHFHHHHGGGGGGHHGHGGGGHGGGGGCGGGGFFFFFFFBCCCC
@M02197:102:000000000-ALU3V:1:1101:19782:16187 1:N:0:1
TCTCAGCGCGTATCCTCCGCTTATTGATATGCTTAAGTTCAGCGGGTAGTCCTACCAATCTGAGGCCGATGAATTGAAATTAAATCCCTTCCTCTCTTCCAAAGAAGCGAGGCATGGGCGGGGTTCAGAAGCACTCCAACCAGCAAAACGTCGCGTCCAGCTCCTCGACCCTGCGCCTCTCCTCTCCGAAGTCCTGATATTATCAAAACCCGGCAGGGAAAGACGTGGGCGAAATAACGAGCTTTCGTCCGTCTTGCCTATCGAATGGATGCGCTAATGCATTTCGAGGGAGCCACCGTGGAAGATGGCAAGACCCTCAATACCGATCCGCCAGCTTTCTCAACTAAATAAGAAAGCTGTCGGTCGAAACAATTCGCGGCCCTCAAACAGGCATGCTCCCCAGATTAGATCTGCCGGGAGCGCAAGGTGCGTTCAAAGATTCGATGACTCAC
+
AABBBFFBBDBBGGGGGGGGGGGHHHHHHHHGHHHHHGHHHHHGGGEFGHHHHFHHHHHHHHFHGGGG?EGHHHHHHHFHHHFGHHHHHHBHHGHHGHHHHHHHHHFHGFGGGFHHGHHGGCC@AGHGHHHHHHHHHHHHGGHHHFFHFDGGGGGB?AGFGGGGGGFFF=FFBEBFFFFFFFFFFBFDFADFFFFFFBFFFFFFFFFFFFF;-BDFAFEFEAFFAA?E;E;B;AEFFFAFDFFFFFB99.FB9.F99A.BBBB;/::@A-=A/BC00FFBA.B.?GGEEFFF.:.-:GFFHHFGBFGHG0G:../DGD=.<..GC<-?GGBGHGC1GHFGF2GHHF>F22FHHBGG/<>/<//GDHHGGHG/E/GFC1E?21DGFB3FFHGDHFFGGE2FHFHFGD5BHGGGGGGGGFEFFGGHHEGFGCGFGGGCGGGGFFFDFFFABA>3
@M02197:102:000000000-ALU3V:1:1101:13320:16255 1:N:0:1
TCTCAGCGCGTATCCTCCGCTTATTGATATGCTTAAGTTCAGCGGGTAGTCCTACCTGATTTGAGGTCAGAGTCAAAAAGGTATGCCAGGCCAATGAAGGCAAGACAGGTTGGTTCTGAGCAGGCGTACGCAGAGCAAGGGACAAGACGAAACTTATTACGTCTGTCACGGATGCAAGCGATCCCACTAAGTCATTTGAGGTGAGCCGTTTGACCGGCAGACACCCATGTCCAAGTCCAACACCTGGTCATAAACCAGATGGGATTGAGATTTCATGACACTCAAACAGGCATGCCTTTCGGAATACCAAAAGGCGCAAGGTGCGTTCAGAGATTCGATGACTCAC
+
CCCCCFFCCBBBGGGGGGGGFGFHHHGHHHGHHHHGHDGFFDGGG?FCGHHGHHHHGGHHHHHGGHHHGHHFGHHHHHGEGFGFFHHGHEHG1FGHHHHGHHHAGHHHGHGHGGGHHHHHHHHHGF9GGGGGGFFGGHGFGGGGFH;FFFCDGHHHHBFHEGHHED<0GGGGGCFFCBGDFEGFFFGGGGBFGGGGGGGGGBEB<9CFDGFB<BEHHHGB/?FGBFEFGE:BGEFFFFF@FEFFHHHHGBGFGFHGGHHGGCHGHGGFHFD1BHFHGDFD/10FD1HHGHFGF/G?GGECAD2ADGCHHBAEEAECBFBCACGHGFGDB3GGGGFFFFDB11@AAA
@M02197:102:000000000-ALU3V:1:1101:10823:16240 1:N:0:1
TCTCAGCGCGTATCCTCCGCTTATTGATATGCTTAAGTTCAGCGGGTAATCTTACCTGATTTGAGGCCAGAAAGGAATACATAAAGAATTATGTATGTGTGTGTTTGTTTGGTAGCAGATGACAAAAGCACAAGATTTTTATGGGTTTGCCTTAACAAAAATCTATGGCTGACACTCATCCACTCATACTTTTAAGGCAAGGTGATACAAAGAGGCTAATCTCATCACCAAGCCCAAGGACCCGTTAAAAGAATTTTTCATAAAAAAAAACCTTTTAATGGAGATATTCACGACACTCAAACAGGCATGCTCCGAGGAATACCAAGGAGCGCAAGATGCGTTCAAAGATTCGATGATTCAC
+
BBABBFFBBB@2EGFGFGGCF2FGC5F5BFGHGHHFGHHGHGH2AAFCGHHGHFHHHH3AFGHGEHGECGFFFEHHHHHFHFGHHGGHFHFEHFDGHFGFCFBFGFHBFGHGHBD3DGCGHFHHHFFFCBHHH0FFHFF@GHFEGHGDGHHHHHHEHG;GEFBCGFHEEGCGHHHGFHFHHF0<DCDGGFDDHHB<G:GC<DHGGGHHHHG<G:AEHGFFFHEHHFFCGHGFEGHHGHD</?D4FFHHG4BHHGDHF4DG/GGE@EFBBGEB4FHHGGFB5GGHHFGFEF1DD3GEFFFB33DFB3GAGGEEEFHGFFFGG3HHHEE22A55HGAEE24FF55D5FGG4>4FFFFFA>BAA
@M02197:102:000000000-ALU3V:1:1101:9628:16218 1:N:0:1
TCTCAGCGCGTATCCTCCGCTTATTGATATGCTTAAGTTCAGCGGGTAGTCCTACCTGATTTGAGGTCAGAGTCAAAAGGTTTTCTGCCACAAGGCAAGAAGGGTTCTGAGCGGGCTTGACGCGGAGCAAGGGACAAGACGAAACTTATTACGTCTGTCACGGATGCAAGCGATCCCACTAAGTCATTTGAGGCGAGCCGTGTAACCGGCAGGACGCCCATGTCCAAGTCCACGCCAGGTCATAAACCAGACGGGATTGAGATTTCATGACACTCAAACAGGCATGCCTTTCGGAATACCAAAAGGCGCAAGGTGCGTTCAAAGATTCGATGACTCAC
+
CCCCCFFCCCBBGGGGGGGGGGGHHHHHHHHHHHHHHGHHHHHGGGGGGFHHHHHHHHGHHHHHGGHHHHHHGGHFHGHGFHHGHHHHHHHHHHGHGHGHGHHGGHHHHEHHGGGGGHGHHGGGGGGCGFHADEFGGHHHGFGGGHHHHHHGGHHHGHHHHGGCGHGHGGGGHHGHHGGGGFGGGGHGHGFGGGGGGFGHFGGGFGGGHHGCGGGEHFFFFHFHHFHHGGGGGHHHHFGGHHHHHHHAFGHGHFHHHHHHHHHHGHHHFHHFGHHHHFHHHHFHHHFEAEAGHHGHFHEFHFGGGGGHCHHGGGECGBGGFFGGGGBFFFFFFBBBBB
@M02197:102:000000000-ALU3V:1:1101:25564:16291 1:N:0:1
TCTCAGCGCGTATCCTCCGCTTATTGATATGCTTAAGTTCAGCGGGTATCCCTACCTGATCCGAGGTCAACCTTAGAAATGGGGTTGTTTTACGGCGTAGCCTCCCGAACACCCTTTAGCGAATAGTTTCCACAACGCTTAGGGGACAGAAGACCCAGCCGGTCGATTTGAGGCACGCGGCGGACCGCGTTGCCCAATACCAAGCGAGGCTTGAGTGGTGAAATGACGCTCGAACAGGCATGCCCCCCGGAATACCAGGGGGCGCAATGTGCGTTCAAAGATTCGATGATTCAC
+
CCBBCFFBCCCCGGGGGGGGGGGGHHHHGHHHHHHHHHHHHHHGGGGGHHHHHHHHHHGHHHHGGGGHHHHHFHHFHHGHHHHGFGGE<HHHHFGGGFFFGGHGHGGGGG;HGGHHHHHHGGBCGFFHFHHHHFEFGG;GFFGHGFGGGHHHGHHFHHHGGG9BFGGGGGGFFEFGGGFGGGGFFFGAFEGGGFHFHFFFGGGGFFFFFFFFAGHHHGDFEFHCCAGGHFGHHHHGHHHHGGGGFF/BDGBGD1CGEEE0EECFGFBCGE?CGGB3FGFEG111BFFFFAAAA?
@M02197:102:000000000-ALU3V:1:1101:3204:16349 1:N:0:1
TCTCAGCGCGTATCCTCCGCTTATTGATATGCTTAAGTTCAGCGGGTAGCCCTACCTGATTTCAGGTCAAAGTCAAAAGGTGCGCGATGGCAGGTTTTGAGCAGTCATCACCACAAGGAGAGACGAAACTTATTACGTCTAACACTGATGTGGGATGTTCCACTAAGTCATTTGAGGTGAGCCATTGCTGGCAGACACCCAAGTCCAAGCCTAACATGTTCAGAAAACATATTAGATTGAGATTTCATGACACTGAAACAGGCATGCCTTTCGGAATACCAAAAGGCGCAAGGTGCGTTCAAAGATTCGATGACTCAC
+
A?>?AFCABBDBCGGGGGGGGGGHHHCHHHHHHHGHFHHHHCHGGGEEFHHFHHHHHHHHHHHHEGEHHHHHFGHHGGHGGGHGGCGFGDHHGG?9GG9CFHHHGFFHFFFHFFHECGDGFAFHGGGGGHHHHEHHGGBGGHHHGHHFDAHHGCGC<<E7FHHHHHHHHGHHHGFGCHFGCFGHH2CFGGHEHGGGGGEHGHFFCGGFEEEGGHGHGFEEFGFHHGFHFGFHHGFFHFFFFFHHHHGFHHHHHHHHGGBHHHHHGEHEFECGHHFHFDEHGBGFEE?GEFHGGGGGGG5BGGGGFGFFFFFFFBAA?A
@M02197:102:000000000-ALU3V:1:1101:26545:16356 1:N:0:1
TCTCAGCGCGTATCCTCCGCTTATTGATATGCTTAAGTTCAGCGGGTATCCCTACCTGATCCGAGGTCAAACGTTGAAAAAAGGCTTCATGGACGCAAACGCAGAGGGGAGAGACGCGAGATTGTGCTGCGCTCTACCACCAGTACGTTGGCCGCCAATCGCTTTCAGGCGAGTCCTCTGCAGGACAAACGCCCAACACCAAGCATTGCTTGAGGGTACAAAATGACGCTCGAACAGGCATGCCCTTCGGAATACCAAAGGGCGCAATGTGCGTTCAAAGATTCGA
+
BCCCCFFBBCCCGGGGGGGGGGGHHHHHHHHHHHHHHHHHHHGGGGGGHHHHHHHHHHHHHHHFGGGFGHHHGHHHHHGHHGGGGHHHH;HHHHGGEFAGGGGGGHEGGGGGGGHGGGGGGGHH1GFGHHGHGGHHHHHHGHHHHHGHGGHGHGFGHHGGHHHGHGGGGGHHFHGHHFHHEHHFFFFGGGHFHHGGFFGHHHGHHHHHHGFHHHHHHHHHHHHGGGGGHHGHHHHHHGHHGEFGGGGHHHGHGFHHHHGFDGGHGFGGGGGGGGFFFFFBFABAA?
@M02197:102:000000000-ALU3V:1:1101:10008:16309 1:N:0:1
TCTCAGCGCGTATCCTCCGCTTATTGATATGCTTAAGTTCAGCGGGTAGTCCTACCTGATTTGAGGTCAGAGTCAAAAGGTTTTCTGCCACAAGGCAAGAAGGGTTCTGAGCGGGCTTGACGCGGAGCAAGGGACAAGACGAAACTTATTACGTTTGTCACGGATGCAAGCGATCCCACTAAGTCATTTGAGGCGAGCCGTGTAACCGGCAGGACGCCCATGTCCAAGTCCACGCCAGGTCATAAACCAGACGGGATTGAGATTTCATGACACTCAAACAGGCATGCCTTTCGGAATACCAAAAGGCGCAAGGTGCGTTCAAAGATTCGATGATTCAC
+
CCCCCFFDDDCCGGGGGGGGGGGHHHHHHHHHGHHHHHHHHHHGGGGGGHHHHHHHHHHHHHHHGHHHHHHHHHHHHHHGFGHGHHHHHHHHHHHHGHGHHGGGHHHHHHHHGGGGGHGHHGGGGGG8HHHGGHGGHHGFGGGGGHHHGHGHGHHHGHHHHHGGHHGHHGGGHHGGGHHGHHHHHHHHHGGFFGGGGGGHHGGGGGGGGHGGGGGHFGHFGHHHGHHGGGGGGHHHHHHGHHHHHHGGGGHGHHHHGHHHHGHHHFHHGHHFGHHHHHHHHHHHHHHGGDGGHGHHGEGHHHGGGGGHHHHGGGGHGGGFGGGGGGFFFFFFFCCCCB
@M02197:102:000000000-ALU3V:1:1101:28383:16408 1:N:0:1
TCTCAGCGCGTATCCTCCGCTTGATATGCTTAAGTTCAGCGGGTATCCCTACCTGATCCGAGGTCAATCTTTGAAAGAGTTTAACGGCCACGACCGCCCGCACTCCAAAGCGAATATGTATCACAACGCTTAGAGACGGACAGCTCGGCCGGAGACTTCAAGGCGCGCGGGAGCCGCGACGCCCAACACCAAGCGAGGCTTGAGTGGCGAAATGACGCTCGAACAGGCATGCCCTTCGGAATACCAAAGGGCGCAATGTGCGTTCAAAGATTCGATGACTCAC
+
CCCCCFFCCCCCGGGGGGGGGGGFHFHHHHHHHGHHFHHHGGGEEHGHGFHHHEFFGFHFGEGGHGFGBFHHHGHHHHFGHHHHGGGGFFGG;GGGGGGGGGFGHHHHHHHGDGGGGHGGHDGGHHGGFGGGFHHHHGGGGGFHFHFCGGGGHGHGGHHGDGFGGGGGGGGCCGGGGFEDFGHHGHGGGGHEGGHHFGHHHHHFCGGFEHHGGGGFGHGGHHHGHFHFHGGFGFGGHFHHGGHHHHHGGGGGFFHHEEEGGGFGGGGGEGBFFFFFFFAABBB
@M02197:102:000000000-ALU3V:1:1101:11718:16415 1:N:0:1
TCTCAGCGCGTATCCTCCGCTTATTGATATGCTTAAGTTCAGCGGGTATCCCTACCTGATCCGAGGTCAACCTGAAAAAGAGGTTTAACGGCGCGCGCCGCCTGTACTCGAAAGCGAATTGAAGATTCACAACGCTCGGAGACAGACGACTCGGCCGGCGACATTAGGAGGCGCGGCGGACCGCGACCTCCAATACCAAGCCAGGCTTGAGTGGTGTAATGACGCTCGAACAGGCATGCCCCCCGGAATGCCAGGGGGCGCAATGTGCGTTCAAAGATTCGATGCCTCAC
+
A?AAABFADDAAEGGCBG00AEECD12GHCBFBFG1F2A2GGHG?EEAGGFBFGHAGFB1FFFEG1EBFGG88$BFDHHEBFC998GGHGGGGG@@@/</>/?<?F6BF;FGG.GC//<FBDGGDDFGHGF:.-<ECC/;/C.EFF@;?-A9;AA.A-@/B@/AB/-/;B--@@@??@?.@@@9@..BFFFFFCCBFFF.7;::0C/;@;C<BFDG<</<//<.:.7FGF<11#<F:F/9/9/0F21A0AA/EEA0EAE11G10AA0B1133GBDE111?C1A>111A>>
@M02197:102:000000000-ALU3V:1:1101:17101:16425 1:N:0:1
TCTCAGCGCGTATCCTCCGCTTATTGATATGCTTAAGTTCAGCGGGTAGTCCTACCAATCTGAGGCCGATGAATTGAAATTAAATCCCTTCCTCTCTTCCAAAGAAGCGAGGCATGGGCGGGGTTCAGAAGCACTCCAACCAGCAAAACGTCGCGTCCAGCTCCTCGACCCTGCGCCTCTCCTCTCCGAAGTCCTGATATTATCAAAACCCGGCAGGGAAAGACGTGGGCGAAATAACGAGCGTTCGTCCGTCTTGCCTATCGAATGGATGCGCTAATGCATTTCGAGGGCGCCACCGTGGAAGAGGGCAAGACCCTCAATACCGATCCTACCGCTACATCAACTAAATAAGAAAGCTGTCGTTCGAAACAATTCGCGGCCCTCAAACAGGCATGCTCCCCAGATTAGATCTGCCGGGAGCGCAAGGTGCGTTCAAAGATTCGATGATTCAC
+
3>AABBFADDDDECEGGGGGGGGHFEFGHHBF55DFB5BFFEHAEEEGAAAGDFG1GBEGFGFHEFGE@GEHHFGHHGEGGFHEFDFBFDGE3GDCFB3EGBF3GF3F/E@//FHHGE0//<-<<C0DF0/<CCGHHFHHC.CEHH/C.-;C-A9BB@AB/CBF/FF.B-@/;.--.DDBBBFFBFF?>DB.:9BFBFFBFFFFBBF/;9D-9@>B=-AAE?/9.;B:-BBB?B5BF9.:.9#99;;-9-;---/B/BA9FBFB09/=.-?@;000C00C9.9FA;-9-.-:.;.@.DEGD0<./GCDG<//>.<111<..<?C<?1//////2@22@221DF?22F@21B1B1B/B@CE>F0?/FF2DGEECE/??E/E0FFGGDB11111FFEA/A01DDF21GD11///EAB0EA0GE11FGEEF01B1BBGDEA1F11@@BBF>11>A
@M02197:102:000000000-ALU3V:1:1101:6635:16495 1:N:0:1
TCTCAGCGCGTATCCTCCGCTTATTGATATGCTTAAGTTCAGCGGGTATCCCTACCTGATCCGAGGTCAAGAGTGTAAAAATGTACTTTTGGACGTCGTCGTTCTGAGTGCAAAGCGCGAGATGTACTGCGCTCCGAAATCAATACGCCGGCTGCCAATTGTTTTGAGGCGAGTCTACGCGCAGAGGCGAGACAAACACCCAACACCAAGCAAGGCTTGAAGGTACAAATGACGCTCGAACAGGCATGCCCCATGGAATACCAAGGGGCGCAATGTGCGTTAAAAGATTCGATGACTCAC
+
AABBBFFBBBBBGFGGGFGGGGEGH55FGHHBHHGFHHFHHHFGC00EBDGCEGHAGEHH5FFA0E1GFHH@G4BFGHFF@1@94FHFG:HG9BEEFEEFGEGHGHFHHFBHHDHHGGFFFGGGHHFHHH:F?AGGCADGFHFHHHEDFCGFGGG5CCGCHHGFGGGGGGGFFGFFFGGCHCFGGEFFDBEFBFFFFFGFGE9CEGHHHFFFGFHHHHFFG4GBHHHHHGFE01HFGHHHEDGF;2E?113HGBHFGA5BCHHDGCE?AEDFG?EEE?FFB5GGFEBBFCBFFFFABAA?
@M02197:102:000000000-ALU3V:1:1101:17844:16513 1:N:0:1
TCTCAGCGCGTATCCTCCGCTTATTGATATGCTTAAGTTCAGCGGGTATCCCTACCTGATCCGAGGTCAACCTTTGAAAGAGTTTAACGGCCACGACCGCCCGCACTCCAAAGCGAATATGTATCACAACGCTTAGAGACGGACAGCTCGGCCGGAGACTTCAAGGCGCGCGGGAGCCGCGACGCCCAACACCAAGCGAGGCTTGAGTGGCGAAATGACGCTCGAACAGGCATGCCCTTCGGAATACCAAGGGGCGCAATGTGCGTTCAAAGATTCGATGATTCAC
+
ABBBBFF?D?2@2FGGGGGFCE2DFFGGHCEEHHGHFHHHBDFEEEGEHGEFGHFHFHHFDEGEC?GHHHHHBF3BGHFFBFBBEGHHCEEAEECEGGGGGGGGCG6HFFGGHFFFBFGFFFFFFFHHHGBCA6DGFHHHFCDGCEHBGDGGGGGFHHHFGFDCD?EFCGBFFBBGCFGCEEBHEEHEFFDGGEGGGGGGHEFFGHGGEGHHFF;GGGCGGFAGGF;8FF;AFCE?GGGHHFBFA3HFF2E2EGEG5GBEAAGFGGGFFFGGGGFFFFD5FBBAA3
@M02197:102:000000000-ALU3V:1:1101:27476:16527 1:N:0:1
TCTCAGCGCGTATCCTCCGCTTATTGATATGCTTAAGTTCAGCGGGTAGTCCTACCTGATTTGAGGCCAGATGTCAAGAATTATACACACAAGTGCGTATGGGGTATAGAAAGCAGACTATTGTCCAAGTCCTGGCCACAAGCGAACTTGTGTCCTAAGCGAAATACTTATTACGCCTAGGGGAACCAGTGCAAAGACTAATCCAGCTCACATTTTTAAGGCGAGTCAATTCATCATTGACAAACGCCCACATCCAACATCCAAGCTTGGATTAACCAAACTTGGAGTTGAGGTTTTCATGACACTCAAACAGGCATACTCTTCGGAATACCAAAGAGTGCAATTTGCGTTCAAAGATTCGATGACTCAC
+
CCBCCFFCCCCCGGGGGGGGGGGHHHHHHGHHHHHHGHHHFHHGGGGGGHHGHHHHHHGHHHHHGHGGHHHHHHHHHHHHHHHHHHHGHGGGHFHHGGGGGHHGAFHHHHHHHHHHHHHHHHGHHHHHHHHHHHHHHHGHHHHGGGGHHHHHHHHHHHGGGGGGHHHGHGHHHGGGGHHHHHGGEFHGFHFHGGGGGGGHGGHGGGHHHHHHGGFHHGGGGGHHHGHHGGFFGFGHHHHFFFFGGGGHGHHHGHGHHFGBFGHHGHFHFGFHHHHGFFHGGHHHGHHHGHHGGGHHHHHHHFGFGGHHE3HHHHHFGFHGGGGGHHHHGHHHHHHHHHHHHHHGGEGHGGGGGFGGGGFFFFFFFBBBAA
@M02197:102:000000000-ALU3V:1:1101:11597:16529 1:N:0:1
TCTCAGCGCGTATCCTCCGCTTATTGATATGCTTAAGTTCAGCGGGTATCCCTACCTGATCCGAGGTCAACCTTAGAAATGGGGTTGTTTTACGGCGTAGCCTCCCGAACACCCTTTAGCGAATAGTTTCCACAACGCTTAGGGGACAGAAGACCCAGCCGGTCGATTTGAGGCACGCGGCGGACCGCGTTGCCCAATACCAAGCGAGGCTTGAGTGGTGAAATGACGCTCGAACAGGCATGCCCCATGGAATACCAAGGGGCGCAATGTGCGTTCAAAGATTCGATGACTCAC
+
BBBBBFFBBBBBGGGGGGGGAFGCFFHHFHHGCHBGHGFHHFGEFEEFHHBBGHGFHHGHHHHEGGGHHHHHHHHHGHFHFDGEFG@FHHHHHGBFGGGCGHFHHGFFFDFHGGGHHGHGGGG8EHFHGHFEBGGGGGFGGHHHGGCCEHHHHHGGHEGGGGHDFGGGGGF?CEEFDCFC@DBBFAFEFFFFFFFFGGFFFGFFFFFFFFFHFHHFFHHHHHFGFGFFFAAFGFEGFEFFFFFFFF555BGFFFA2FAAAEE25FFHEEE2ACFGFGBGE4EF@DDFFD@AAAA
@M02197:102:000000000-ALU3V:1:1101:4048:16612 1:N:0:1
TCTCAGCGCGTATCCTCCGCTTATTGATATGCTTAAGTTCAGCGGGTAGTCCTACCTGATTTGAGGTCAGAGTCAAAAGGTTTTCTGCCACAAGGCAAGAAGGGTTCTGAGCGGGCTTGACGCGGAGCAAGGGACAAGACGAAACTTATTACGTCTGTCACGGATGCAAGCGATCCCACTAAGTCATTTGAGGCGAGCCGTGTAACCGGCAGGACGCCCATGTCCAAGTCCACGCCAGGTCATAAACCAGACGGGATTGAGATTTCATGACACTCAAACAGGCATGCCTTTCGGAATACCAAAAGGCGCAAGGTGCGTTCAAAGATTCGATGATTCAC
+
BBBBBFFCCCCCGGGGCBEEGFFHFHHGFGHHHHHFFHHGHHHGGGGGGHHHHH3GGHGHHHHHGHHHHHFHEFHHHHHGGHHGHHGFFHHHHGHHHHGHHHGGHHGHHHGHGFGGGHGHHGGGGGFGFHHGGHGGGHHFGGGFGHGHHHHFFHFHGHHHHGHHHGGGHFFGGG?DGFHHHHGBFHGHHGGFGFGGFGDHGDFFFFFHGFFFFFFFHGFFFGFHHGFFBBE9GHHHHGHGHHHFFGCEC>GEHGHHHHHFGHGHHHHFFHGGFHHFFFHHGHGHHHGGE2ABGHHGDACHFHDEEEGHGHHGGGFFBECGFFGEGGFFFFFFD?CBBA
@M02197:102:000000000-ALU3V:1:1101:9516:16597 1:N:0:1
TCTCAGCGCGTATCCTCCGCTTATTGATATGCTTAAGTTCAGCGGGTAGTCCTACCAATCTGAGGCCGATGAATTGAAATTAAATCCCTTCCTCTCTTCCAAAGAAGCGAGGCATGGGCGGGGTTCAGAAGCACTCCAACCAGCAAAACGTCGCGTCCAGCTCCTCGACCCTGCGCCTCTCCTCTCCGAAGTCCTGATATTATCAAAACCCGGCAGGGAAAGACGTGGGCGAAATAACGAGCTTTCGTCCGTCTTGCCTAACGAATGGATGCGCTAATGCATTTCGAGGGAGCCACCGTGGAAGATGGCAAGACCCTCAATACCGATCCGCCAGCTTCCTCAACTAAATAAGAAAGCTGTCGTTCGAAACAATTCGCGGCCCTCAAACAGGCATGCTCCCCAGATTAGATCTGCCGGGAGCGCAAGGTGCGTTCAAAGATTCGATGACTCAC
+
BBBBBFBBBBBBGGGGGGGGGGFHHHHHHCFFHHHHHHHHHHHGGGGGGHHHHHHHHHGHHHHHGGEG@EGFHHFFBFHHHHHHHHHEHHGFGHHHHHHHHGGHHHHGGGGGGGHFHHHGCGGGGFHHHHHHHHHHHHHHCEHHHHHHGGGGGGGD?CGGBFFFGFFF;;DFFFADFDDFFFFFFFFFFFFEFFFFFFFFFFFFF/9FFDD;-@CFFAEFE.FF.:AE;+FFFAAFFFBEA=F:FB=A-99---B/:-:9///9F//;9-?-9;BC0BFB9./A?//;.BC9.:.@.CC0FGHHG:BGBHHHE</HHHGC..A.<--</GFHFFGB<HFFBHDGFHHFFHGHGFGAB/CEEE0AGG0HHFG/CE@GCE?GGFFFHGFGFEFEFG??FGGBHHFHGDHHE/E?GGGGE0??CHHF0EAE0C11GCFGGFFFFFFDDD@A>>1>
@M02197:102:000000000-ALU3V:1:1101:17811:16752 1:N:0:1
TCTCAGCGCGTATCCTCCGCTTATTGATATGCTTAAGTTCAGCGGGTATTCCTACCTGATCCGAGGTCGACCTGAGAAAAATAAAAGGTTAGACCGACCCGACGGGACCTTGCAACTCCCCGCGTGCCTCGAAAGACTCGTTGCGAAGAGGGTCCCACGGACGCCGTCATTGTCTTTGAGACCAGTTGCGTTACCACAACTCGGTCCAACGCCCAAGCAGAAGCTTAGAGAGAGGATAATGACGCTCGAACAGGCATGCCCATCGGAATACCAATGGGCGCAATGTGCGTTCAAAGATTCGATGACTCAC
+
BCCCCFFADBCCGGGGGGGGGGGHHHHHHHHHHHHHGHHHHHHGGGFGHHHHHHHHHHHHGHGFGGGH/EEGGHHGHHEHHGFHHHHGGHHFHHHCCEGGGCGGGGGGGHHGHHHHHHFHGFFGGGGGGGGGGGFHHHHGCGGHGGHHGGGHGGGGGGGGGGGFGHHBHHHHFHHHHHHHFHFHFFGGFHFHHGGHHGGGGGEHGGGGGGHHGHFEHFHHHHHHHHHHGHHHHEHHGHHGGGGGGAEGFGHHHGGHHHHGGGCHHHHHHHGHHHGGGGGHHHHGGGFAGFGGGGGGGGFFFFFFFBBBBB
@M02197:102:000000000-ALU3V:1:1101:7760:16845 1:N:0:1
TCTCAGCGCGTATCCTCCGCTTATTGATATGCTTAAGTTCAGCGGGTATCCCTACCTGATCCGAGGTCAAAAGTGAGAAAATGGCTTAATGGATGCCGCTGTTGAGGGACCAAGACGCAAAATGTGCTGCGCTTACTACCAAAACACTGGCTGCCAATGACTTTGAGGTGAGTCTTTAAAAAAAGACAAGCACCCAACACCAAGCAAAGCTTGAAGGTACAAATTACGCTCGAGCAGACATGCCCCATGGAATACCAAGGGGCGCAATGTGCGTTCAAAGATTAGATGATTCAC
+
1>>1AFF1A?DDE0GGFBG??0EEFD2GAGFGDFFFFH22AB1//EE/CGFCGHH0110BBDEEE??FG1B10B1GD1990@1FGFFH;FFHEFHH::>E4E;ECC<:?7GCFFA0?@<@@GG<F2DFCF>1@EGFHDHHFCF6FA?<<0>GEFH2GF2=D@=DFFAFH11:BBCCGEC1FFAD1BBB1;AAEFC//FB/1FFB@9GCB29;BE@;28@BGF4/#GE9E9B1B%;D9%0C9/99FBDDDD2A1B10B0000A011HGA0A1111333AGBB133DFDFFA1AA?
@M02197:102:000000000-ALU3V:1:1101:9337:16872 1:N:0:1
TCTCAGCGCGTATCCTCCGCTTATTGATATGCTTAAGTTCAGCGGGTATCCCTACTTGATCCGAGGTCAACCTTAGAAATGGGGTTGTTTTACGGCGTAGCCTCCCGAACACCCTTTAGCGAATAGTTTCCACAACGCTTAGGGGACAGAAGACCCAGCCGGTCGATTTGAGGCACGCGGCGGACCGCGATGCCCAATACCAAGCGAGGCTTGAGTGGTGAAATGACGCTCGAACAGGCATGCCCCCCGGAATACCAGGGGGCGCAATGTGCGTTCAAAGATTCGATGACTCAC
+
BBBBBFFBBBDDGGGGGGCGGGGHGHCBGHHHHHHHHHHGHHHGGGGGHHHBFHFGHHHHHHHGGGGHHHHHGHHHHHEHHHHGGGGGHHHHHGDGGGGGGHHHHGGGGGCHGGHHHFHHGGGGGHGHGHHEHHHDDCGGFGHHGGGGGHHGFHHECGFGGGGDCGGGFFGGGEGGGGFFFFGGGGFGEFGFFFHHGFBDFFGFFHHGGFFHFFEFDHGHHFHGGGGGHGGGHHHFHHHHCGGFCEGHHHHHHHHFCCGGGGGHHHHGGGGCGGGGGFFEFFFFFFFBFBBBBB
@M02197:102:000000000-ALU3V:1:1101:7762:16864 1:N:0:1
TCTCAGCGCGTATCCTCCGCTTATTGATATGCTTAAGTTCAGCGGGTATCCCTACCTGATCCGAGGTCAAAAGTGAGAAAATGGCTTAATGGATGCCGCTGTTGAGGGACCAAGACGCAAAATGTGCTGCGCTTACTACCAAAACACTGGCTGCCAATGACTTTGAGGTGAGTCTTTAAAAAAAGACAAGCACCCAACACCAAGCAAAGCTTGAAGGTACAAATGACGCTCGAACAGGCATGCCCCATGGAATACCAAGGGGCGCAATGTGCGTTCAAAGATTCGATGATTCAC
+
CCCBAFFCCCCBGGGGFGGGGGGHHHHHHHHHHHHGHHHHHHHGGGGGHHHGHHHGHHHHHGHGGG1FHHGHHGHGHHHHHHHHHHHHHHGGHHGHHGGGG:HHHHHGGGHHHHHGGGGGGHGHHHGHHHHHHHGHGHHHHHGHHHGHHGHHHHHHHHHHHHHHHHGFGHHGGHHHHHGHHGGHHGGHHGGGGGHGGGGGHFHHHGGGHFHHHHHHHHHEFHGFGGGDHHEHFFF=FHFFGGGGHHGBGHHHFHGHHGGGGGGHHCHGGFGHBGGGGGGEGGFFFFFFFCBBBB
@M02197:102:000000000-ALU3V:1:1101:24169:16932 1:N:0:1
TCTCAGCGCGTATCCTCCGCTTATTGATATGCTTAAGTTCAGCGGGTATTCCTACCTGATCCGAGGTCAACCTGAGAAAAATATAAAAGGTTAGACCGTCCCGACGAGACCTTGCAACTCCCCGCGTGCCTCGAAAGACTCGTTGCGAAGAGGGTCCCACGGACGCCATCATTGTCTTTGAGACCAGTTGCGGCCGAGGCCCCAACACGGTCCAACACCCAACCAGGAGGTTGGAGAGAGGATAATGACGCTCGAACAGGCATGCCCACCGGAATACCAGTGGGCGCAATGTGCGTTCAAAGATTCGATGACTCAC
+
BBBB@FFBBDDDGGGGGGGGGGGHHHHHHHHHHHHHHHHHHFHGGGGGFHHHHHHHHHHHHHHGCEGGHGHHHHHHHHHFHGFGHHFFFE8HHHFBH?FGGGGEGGGCDGGGHHGFHHHFGHFCGFGGGHHHFCGEGGHHHGCEHGGGGHGFGGHHGGGGGC<BGGGD9FGGGHGFHFFGGAEF9HDFFFGFGFFGCFGDFGFFFFEGHGBD=FF?EE9DHGGHHHG3GHEDHHHHHFFHHHHFHEGGEEFHGHHHHGHEGHHGGEEA?HHHHHF5HHFEECGCAFGHFGFCGHFGGGGGGGGGFFFFFFFBBAAA
@M02197:102:000000000-ALU3V:1:1101:12742:16953 1:N:0:1
TCTCAGCGCGTATCCTCCGCTTATTGATATGCTTAAGTTCAGCGGGTAGTCCTACCAATCTGAGGCCGATGAATTGAAATTAAATCCCTTCCTCTCTTCCAAAGAAGCGAGGCATGGGCGGGGTTCAGAAGCACTCCAACCAGCAAAACGTCGCGTCCAGCTCCTCGACCCTGCGCCTCTCCTCTCCGAAGTCCTGATATTATCAAAACCCGGCAGGGAAAGACGTGGGCGAACTAACGAGCTTTCATCCGCCTTGACTATCGAATGGATGCGCTAATGCATTTCGAGTGTGCCGCGGTGGAAGATGGCAAGACCCTCAATACCGATCCGCCAGCTTTCTCAACTAAATAAGAAAGCTGTCGTTAGAAACAATACGCGGCCCGCAATCAGGCATGCTCCCCAGATTAGATCTGCCGGGAGCGCAAGGTGCGTTCAAAGATTCGATGATTCAC
+
BBAABFFBDBBDGFBGGB2CGFFGHHH5FFFBEFHCHFGBGFGGGGEEFHH5BEEGGHHHHFDD1FFEEGGHHHGHHHH4GHEFHFHHHEH3DFFFGFDGEGHFHFFBEFGCCFFFHEHG?<-<<GHBGGFGHHFFFC//CAGECCGFF@9;-;B-9B?FGBB/;FDDBB-/.;=?DDDFE/9FFB9.;D?AFFBF/9BFFF:/B9F/AD?BB--9BBEAAF/BDEDA/79//#9;99-/9//;/:-----///:;/--//F/9//B-A9--/:/99B9/EBC.9/C9/9-----:.0000<0/0:C:C0/:..<<<00<.<.C@---CA0?101<?/G21F>BGF2?2?21><<//////1222BGF>B1/>////>////1ED10B1G@EGEEE//0D2A1FE1F11EA//A/0AE0CGHGCFEAA0AB133B33EGA1BFFBFD1>>11
@M02197:102:000000000-ALU3V:1:1101:21278:17006 1:N:0:1
TCTCAGCGCGTATCCTCCGCTTATTGATATGCTTAAGTTCAGCGGGTATCCCTACCTGATCCGAGGTCAACCTTTGAATAAAGATTTAACGCCCACGACCGCCCGCGCTCCAAAGCGAATCTGTATCACAACGCCTAGAGACGGACAGCTCGGCCGCATTCTTCAAGGCGCGCGGGGGCCGCGACGCCCAACACCCAGCGAGGCTTGAGTGGCGAAATGACGCTCGAACAGGCATGCCCTTCGGAATGCCAAAGGGCGCAATGTGCGTTCAAAGATTCGATGATTCAC
+
>1>AAFFAA1>>EGGGGGGGGGGHHHGHFHHHHHHHHHHHHHHGGGGGHHHHHHHH1BGGHHG9GG:HH:DHH4HHEHFF9$B1@12%@@E/>9>F;#/;<96C/<#BB.FBGEH0<///#FG1=$F1>D<E;A#CA;0G0<CCE@-.:./.;;:0$9.$00-;099F@<;ACDC@#CGD?B@#E@GHHE/9GEE%GFF+HEFG:?GE9;GEBH0FHGGGCGHHGHHFF9HHGHGGGCFE2HHBHHF3HGF3GGGGGHHHHGGGGHGGGGGGGGGCFFFFFFD3AA>>
@M02197:102:000000000-ALU3V:1:1101:18255:16736 1:N:0:1
TCTCAGCGCGTATCCTCCGCTTATTGATATGCTTAAGTTCAGCGGGTAGTCCTACCTGATTTGAGGTCAGAGTCAAAAGGTTTTCTGCCACAAGGCAAGAAGGGTTCTGAGCGGGCTTGACGCGGAGCAAGGGACAAGACGAAACTTATTACGTCTGTCACGGATGCAAGCGATCCCACTAAGTCATTTGAGGCGAGCCGTGTAACCGGCAGGACGCCCATGTCCAAGTCCACGCCAGGTCATAAACCAGACGGGATTGAGATTTCATGACACTCAAACAGGCATGCCTTTCGGAATACCAAAAGGCGCAAGGTGCGTTCAAAGATTCGATGACTCAC
+
CDDDDFFCCCCCGGGGGGGGGGGHHHHHHHHHHHHHHHHHHHHGGGGGGHHGHHHHHHGHHHGHGHHHHHHHHHHHHHHGFHHGHHHHHHHHHHGHHHGHHHHGEGHHHHHHGGGGGHGHHGGGGGGGHHHGGHGGHHHHGGGGGHHHHHHHGHHHGHHHHHHHGGGHHGGGHGGHHHHHHHGGGHHHHGGFGFGGGGFHHHGGFGGHGHGGGFFHHHGGHHHHHHHHGFFEGHHHHHHHHHHHFHHGHGHGHHHHHHHHHFDGGHHHHGHHGHHGHHHHHHHHHHHGGGGHHHHHHHGHHHGGGGGHHHGGGGGHGGGGGGGGGGFFFFFFFCCCCB
@M02197:102:000000000-ALU3V:1:1101:15101:17127 1:N:0:1
TCTCAGCGCGTATCCTCCGCTTATTGATATGCTTAAGTTCAGCGGGTAGTCCCACCTGATTTGAGGTCTTAATCAAGGGTGATATATTCTGATTTTAAACAGACTATTCACTCAGTTAGAAGCCATCAAATACAATATAGTGTGGCAGCAATAATTGCCCTCCCTAATGAAGATATCTATCACTTTAAGTCATTCCACAAATTGTAAATGAACCAACTTATTTATTTAAAGTGAGCCAATCACAGCAACACTCATCATCCATCAACTCCTATTGGACTTATTACCAATATTTGCTGATGAGTCATTTTCATGACACTCAAACAGGTGTGCCTTTTGGAATACCAAAAGGCGCAAGGTGCGTTCAAAGATTCGATGACTCAC
+
CCDCCFFDCCCBGGGGGGGGGGGHHHHGHHHHHHHHHHHHHHHGGGGGGHHGHHHGHHHHHHHHGHHHHHHHHHHHHGGHFHHHHHHHHHHHHHHHHHHHHHHHHHHHHHHHHHHHHHHHHHGHHGHHEHHHHHHHHFHHHHHGFHHGGHHHHHHFHHHGGHGGHHHHEGHHHGHHHHHHHHHHHHHHHFHHHHHHHHHHHHHHHHHFHHHGHHHGGHHHHHHHHHHHHFHHGGHFFHFFGGHHHHFFFHHHGHHHGHHHGEFGHGHHHHHHBHHHHHHHFFGEHHHHHHGHHHHHHHHHHHHFFGHGHGHHHHGGHHGGBHGGHHHHHGHFHHHHHHHFHGHHHGGGGGHHHHGGGGHGGGGGGGGGGFFFFFFFCBCBA
@M02197:102:000000000-ALU3V:1:1101:5682:17160 1:N:0:1
TCTCAGCGCGTATCCTCCGCTTATTGATATGCTTAAGTTCAGCGGGTATTCCTACCTGATCCGAGGTCAACCTGAGAAATAAAAGGTTAGACCGGCCCGACGAGACCTTGCAACTCCCCGCGTGCCTCGAAAGACTCGTTGCGAAGAGGGTCCCACGGACGCCGTCATTGTCTTTGAGACCAGTTGCGGACGAACCACAACGCGGCCCAACGCCCAGCCCGAAGGTTGGAGAGAGGATAATGACGCTCGAACAGGCATGCCCCCCGGAATACCAGGGGGCGCAATGTGCGTTCAAAGATTCGATGATTCAC
+
CBBCCFFCCCCCGGGGGGGGGFGHHHGHHHGGHHHHGGHHFHHGGGGFCFHHHHHHHHHE5GGGGGGHHGHCGHHHHFHHHHGFHGGGFFFHHEFGGGGGGGGFFAFHHHHHFHHHEHGCGGEGGHHHGFHGGFFHHGHGGGFBDEGFAFAFGFFD?FFGCFFFFFFFFFFFFFFFFFFEFFDF:FFFFDFFEFFDFFFFFGFFFAGGGGGGFGGF@AGHFGHGC:EHHFHGHHHHHHFHGGGGDFEDHHHFHHHGHGGGGGGGGHHGHHHHFEGGGGCGHG5FGGGGHGGGGGGGGGGFCFFFFFBBA>A
@M02197:102:000000000-ALU3V:1:1101:10271:17133 1:N:0:1
TCTCAGCGCGTATCCTCCGCTTATTGATATGCTTAAGTTCAGCGGGTATCCCTACCTGATCCGAGGTCAAACGTTGAGAAAAGGCTTCATGGACGCCAACGTAGAAGGGAGAGACGCAAATTGTGCTGCGCTCTACCACCAGTACGTTGGCCGCCAATCGCTTTCAGGCGAGTCCTTTGCAGGACAAACGCCCAACACCAAGCAGTGCTTGAGGGTACAAAATGACGCTCGAACAGGCATGCCCCATGGAATACCAGAGGGCGCAATGTGCGTTCAAAGATTCGATGATTCAC
+
CCDCCFFCCBCBGGGGGGGGGGGHHHHHHHHHHHHHHHHHHHHGGGGGHHGHHHHHHHHHHHHGGGGHHHHHGHHHHHHHHHHGHHGHHHGFHHGGGGGFGGFGGHHHGGGDGGGGGGGGHHHFHHHHHGGGGHEGFFHHGHFFHGHGHHHGHHGHHGHHGHHGGGGGGFFGHHHGEHHHHHGGGGGGGHFHHGHFFGHGGHFFFEFFFHFHHHFHHHGHHGGGGGGHFGHHHHHGHHHGGEFHHHHHHHHFHGHFCGGGGGHHHHGGGGHGDFGGFFGGGFBFFFFFBBBBA
@M02197:102:000000000-ALU3V:1:1101:17893:17219 1:N:0:1
TCTCAGCGCGTATCCTCCGCTTATTGATATGCTTAAGTTCAGCGGGTAGTCCTACCAATCTGAGGCCGATGAATTGAAATTAAATCCCTTCCTCTCTTCCAAAGAAGCGAGGCATGGGCGGGGTTCAGAAGCACTCCAACCAGCAAAACGTCGCGTCCAGCTCCTCGACCCTGCGCCTCTCCTCTCCGAAGTCCTGATATTATCAAAACCCGGCAGGGAAAGACGTGGGCGAAATAACGAGCGTTCGGCCGTCTTGGCGATCGAATGGATGCGCTAATGCATTTCGAGGGAGCCCCCGTGGAAGATGGCAAGGCCCTCAATACCGAACCGCCAGCTTTCTCAACTAAATAAGAACGCTGTCGTTCGAAACAATTCGCGGCCCTCAAACAGGCATGCTCCCCAGATTAGATCTGCCGTGAGCGCAAGGTGCGTTCAAAGATTCGATGATTCAC
+
AABBBFB@DDADGFGGGGGCFGFHHHC5GHHGCHGHHGGFHHGEGC?EFHFFFHHHFGFFGFGHEFGGFGGHHFHHEGHGGFHGFFHHFFFHFFH3G4DBGBEGEHHHGGGGCGEFHHH?@-@<AGHGHFGHGFG/GHFGDFEEHGHH??C??AC;@AGFGGFFFGDBAFF/:9@BA.ABFBFFFFFDC?DFF//99BFFFF/BB/BFF?A--@9@9>E.A?FEAADA@?C@;;#/B/AA:-#9BB--------;----/////BB9;--@-//9;9//F9--B@FFE99---;:-.0C;:00/0::/C/;...G<=0=...-<.>-<@<?1101F1/F2DG>?2DF@2>?/////<////B0/E>>2B1/>//ECE///0/D01B11EFG1GC////0122HHGDD11AEA///B00E0A1E1B0E00AFDGDFA3E11FFBD1DD11AA1
@M02197:102:000000000-ALU3V:1:1101:27058:17197 1:N:0:1
TCTCAGCGCGTATCCTCCGTTATTGATATGCTTAAGTTCAGCGGGTAGTCCTACCTGATTTGAGGTCAGAGTCAAAAGGTTTTCTGCCACAAGGCAAGAAGGGTTCTGAGCGGGCTTGACGCGGAGCAAGGGACAAGACGAAACTTATTACGTCTGTCACGGATGCAAGCGATCCCACTAAGTCATTTGAGGCGAGCCGTGTAACCGGCAGGACGCCCATGTCCAAGTCCACGCCAGGTCATAAACCAGACGGGATTGAGATTTCATGACACTCAAACAGGCATGCCTTTCGGAATACCAAAAGGCGCAAGGTGCGTTCAAAGATTCGATGATTCAC
+
BBABCFFBBBCCCFGGGGGGGGHHHHHHGHHHHGDFHHHHCHGGGEGGHHHHHHHHHHHHHHHGHHHHHHHHHHHHHHGFGHGHHHFGHHGHHHHHHGHHHHGHHHHHGHHGGGGGHGHHGGGGCGGHGFFGHGGEHHHGGGGGGHHHHHHGHHHGHHHHGGGDGGGFGGGGGGGGGHHHGHFHGGGHGGGGFADGFGGFFFGFGFHHGFGGFFGFHHHHHHFHGHHGFGGGHHHFBHHHFHHHHHGHEFGGHHHHHHHHGHGHHHHHGGGGHHHHHHHHEHHHHGGGGGHHHHGHGEBHGGCGGGHCGHFFCGHGGGGGGGGGEFFFFFFFCCCCC
@M02197:102:000000000-ALU3V:1:1101:8890:17249 1:N:0:1
TCTCAGCGCGTATCCTCCGCTTATTGATATGCTTAAGTTCAGCGGGTATCCCTACCTGATCCGAGGTCAAAAGTGAGAAAATGGCTTAATGGATGCCGCTGTTGAGGGACCAAGACGCAAAATGTGCTGCGCTTACTACCAAAACACTGGCTGCCAATGACTTTGAGGTGAGTCTTGAAAAAAAAAAAAGACAAGCACCCAACACCAAGCAAAGCTTGAAGGTACAAATGACGCTCGAACAGGCATGCCCCATGGAATACCAAGGGGCGCAATGTGCGTTCAAAGATTCGATGACTCAC
+
BBBBBFFBBBBBEGGGGGFGEEGHHFBGGHFHHGHHCGGHHHHFGGGFFGHHFHHHHHHHGHHGGGEGHGDGF%@89GFHF8D@EFFGFGBFFFHHHGGEGEGHHHFC7G/GHHGFDC0C;<G;/EGFFHGGGGGHHHE/HBAG98:$C1GGFF8GGFFGDFDGHFFF1CCGGGFHFHGGGGGGHHHHH:HHGHFGGFGHFGA7GHHHH;;HHFFH:HHHHG:HHHHH:::::H8F0HHHH:;GH:GGFHHHHHHHHHHHHHHGGGGGHHHHFGGGHGGGGGGGGGGFFFFFFFBBAAA
@M02197:102:000000000-ALU3V:1:1101:11351:17257 1:N:0:1
TCTCAGCGCGTATCCTCCGCTTATTGATATGCTTAAGTTCAGCGGGTATTCCTACCTGATCCGAGGTCAACCTGAAAAATATAGATTTAGAGGTGGCCGGGCCCACAAGACCTTGCAACTCGACGCGTGCTCCGGAAAGCTCAGTGCGAAGAGGGTCCCATGGACGCCCGTCATTGTCTTTGAGACCAGTTGGCCGCGAACGGTCCAACGCGGTCCAACACCCGAAACCCCCGCGGTAAAGCAGGGGTTTTGGAGGGAGGATAATGACGCTCGAACAGGCATGCCCTTCGGAATGCCAAAGGGCGCAATGTGCGTTCAAAGATTCGATGACTCAC
+
CCCCCFFBCCCCGGGGGGGGGGGHHHHHHHHHHHHHHHHHHGHGGGGGHHHHHGHHHHHHHHHGGGGHHHHHHHGHHHHGHHHHHHHHHHHHGBGFHGGGFGGGGGGHHHHHHHGHHHHHHGHGGGGGGGGHHGGGGGHHHHHHHHHGGGGGHHGFGHHHHHGGGCCGGGGGGGGGFFFGGGFGGGFFFFGGGGGGGGFGGHHGHGGGGGGHHFFHGFFFGGGHFFFGFGGGGGHGHHHHHGGGGGHAHGHGHHGHHHHHHHHHGGFEECG?HHHHHHHHHEFCGGGGFEHHHHHHGHHGGGGGFHHHGGGGGGGGGGGGGGGFFFFFFFCCCCB
@M02197:102:000000000-ALU3V:1:1101:11618:17205 1:N:0:1
TCTCAGCGCGTATCCTCCGCTTATTGATATGCTTAAGTTCAGCGGGTAGTCCTACCAATCTGAGGCCGATGAATTGAAATTAAATCCCTTCCTCTCTTCCAAAGAAGCGAGGCATGGGCGGGGTTCAGAAGCACTCCAACCAGCAAAACGTCGCGTCCAGCTCCTCGACCCTGCGCCTCTCCTCTCCGACGTCCTGATATTATCAAAACCCGGCAGGGAAAGACGTGGGCGAAATAACGAGCTTTCGTCCGTCTTGCCTATCGAAGGGATGCGCTAATGCATTTCGAGGGAGCCACCGTGGAAGATGGCAAGACCCTCAATACCGATCCGCCAGCTTCCGCAACTAAATAAGAAAGCTGTCGGTCGAAACAATTCGCGGCCCTCAAACAGGCATGCTCCCCAGATTAGATCTGCCGGGAGCGCAAGGTGCGTTCAAAGATTCGATGACTCAC
+
BBBBBFFBBB@AGGGGGGFFGGGHC5FGHHCHHHHHH5FFHHHFCEGGGHHHHHHHHGHHH5FGFGGG?EGGHHFGHHFHDGGHFHGCFGHHHFHHHHFHFHFHHHFGGGGGCGFHFEC/CCF?AFHHHHHGHGFHHHHHGGGHGFBGFFFEAGFADGDFFFGEGF.DFFAF.A--ADFFF/BFBFF.:-;-AAAFFFFFFFFFFFF/FFFFAF;>B;AFEFFFFED.AEC;9@AFBFFB;-DF:F----;---B9/-A/;-B9/-B@F??@FF/B/;//C.C.@GBE9FC;.C.@.9BC0BFFGGHF0C/G;./00HHGHEA<<--@<.<1FGCA<//1GHHGDBG2?>?1FDF<C?C</>/GGGCFDGF>/E/CGCGCGGGFDDF1FHGEEAEA/A0EB2FGBHFG1EECCEGGGGCGGHHCBEEEEFBFGFDBFE1BC1FFFBFA1AA?
@M02197:102:000000000-ALU3V:1:1101:14822:17272 1:N:0:1
TCTCAGCGCGTATCCTCCGCTTATTGATATGCTTAAGTTCAGCGGGTATTCCTACCTGATCCGAGGTCAACCTTGTAAAAATTGGGTTATGGACCGTGCCGGGAGACCTTTCAACTCGTTGCGTGATTAGAAAAGCTCGTTGCACCGAGAGTCCCACGGACGCCGTCATTACTTTTGGGACCGGTCGGGGGTGAACCCGGACCTGGAGTCCAACAACAAGCCAGGCTTGAGAGGTGATAATGACGCTCGAACAGGCATGCCCTTCGGAATACCAATGGGCGCTATGTACGTTCAGAGAATCTATGATTTAC
+
AAA1ADFA@A@DEGGGB0EEECF1B1GHBHCFGHF1FGFGFDGCC/AEFGHFHHGFDEFBEHHCEEEFHDGHHHH1F@BF1CCFGEEFHE<;2GCGGEC<GG@ECGAFGBGHDGHF<EHGFCC?<#FGFHE:FECHHBECGFF:HHG9CCGCHHHHHGGGGC@GHF?AAF8FFFGFFGBEFCB;@@<?B?FFBAFBEFFF@GBBFFFFFGFFEBEFFFFFFEFFF19F;HFGB?:FGFDBFEFAA9//AABBA1B00///A/?EAB22D1111B000000113FA01111B1B33BB3313331B31111>
@M02197:102:000000000-ALU3V:1:1101:23626:17320 1:N:0:1
TCTCAGCGCGTATCCTCCGCTTATTGATATGCTTAAGTTCAGCGGGTAGTCCTACCTGATTTGAGGTCAGAGTCAAAAGGTTTTCTGCCACAAGGCAAGAAGGGTTCTGAGCGGGCTTGACGCGGAGCAAGGGACAAGACGAAACTTATTACGTCTGTCACGGATGCAAGCGATCCCACTAAGTCATTTGAGGCGAGCCGTGTAACCGGCAGGACGCCCATGTCCAAGTCCACGCCAGGTCATAAACCAGACGGGATTGAGATTTCATGACACTCAAACAGGCATGCCTTTCGGAATACCAAAAGGCGCAAGGTGCGTTCAAAGATTCGATGACTCAC
+
BCBBCFFCCBCCGGGGGGGGGGGHHHGGHFHHHGHHHHHHHHFGGGGGGHGHHHHEHHHHHHHHGHHFHHHHGHHHHHHGGGHGHHGHHHHHHHGHHHGHHGHGBFHHHHGHGGGGFHGGHGGGGGGGHHHAGHFGHHHHGGGGGHHH;HHHGGHHGGHHHGGGGFGGGGGGHGGCGGGGGGFGBGHHHGGFFEA?DFFFFGFFFFFFFFFFFFEFFFAFFFHFFHHGEF>/GEEHHHHHHHGFFBFGG?/FHHHFHFFHHHHHHGF2EGGFA1CEB1111FFFAEHCGGGGFHG2D/AA1FE0EAE11FCCGE?GCFEFF3F11GFCDD11@AAAA1
@M02197:102:000000000-ALU3V:1:1101:16204:17371 1:N:0:1
TCTCAGCGCGTATCCTCCGCTTATTGATATGCTTAAGTTCAGCGGGTATCCCTACCTGATCCGAGGTCAACCTTTGAAAGAGTTTAACGGCCACGACCGCCCGCACTCCAAAGCGAATATGTATCACAACGCTTAGAGACGGACAGCTCGGCCGGAGACTTCAAGGCGCGCGGGAGCCGCGACGCCCAACACCAAGCGAGGCTTGAGTGGCGAAATGACGCTCGAACAGGCATGCCCTTCGGAATACCAAAGGGCGCAATGTGCGTTCAAAGATTCGATGATTCAC
+
ABBBCFFCCCDDGGGGGGGGFGGHHHHHHHHGHHFHFGFHHBGGGGGGHHHHHHHGHHHGHHHGGGGHHHFHHHHHFHHHGHGHHHHGGECGGGGFGGGGGGGGGGGHHHHHHHGGGGGHGHHHHHHHHGGGGGGHHHHHGGGGGGHHGGGGGHHGHGGBEGGGGGGGGGFGGGCGFGGGGGGHGHGGHFGGGHGGGHHFFFHHHHGGGGFHHHHFGGGGGEEGHGFHHHHHGGGGGGGGHGFHG2FFCCGGGGGHHHHFAEGHGGGGGFGEGFFBFFFFFABBBA
@M02197:102:000000000-ALU3V:1:1101:24956:17382 1:N:0:1
TCTCAGCGCGTATCCTCCGCTTATTGATATGCTTAAGTTCAGCGGGTATCCCTACCTGATCCGAGGTCAACCTTAGAAATGGGGTTGTTTTACGGCGTAGCCTCCCGAACACCCTTTAGCGAATAGTTTCCACAACGCTTAGGGGACAGAAGACCCAGCCGGTCGATTTGAGGCACGCGGCGGACCGCGTTGCCCAATACCAAGCGAGGCTTGAGTGGTGAAATGACGCTCGAACAGGCATGCCCCCCGGAATACCAGGGGGCGCAATGTGCGTTCAAAGATTCGATGACTCAC
+
CCCCCFFBBBBCGGGGGGGGGGGGHHHHHHHGHHGHHHHHHFHEGGGEHGHHHHHGHHHHHHHGGGGGHHGHHHHHHHHGHHHGGGGGHHHHHGDAEGGFGGHHGGG:CGGHGFHFHHGHGGFFGHHHHHHHHDGGFGGGGHHHGFGGGGFHHHHHHHHGGFFFGGGGGGGGFGFGDBEFFFGGGFFFEFGGGFHHGCFFEHFFFFFGGDA<BHHHFHHHEHHBGFFGFFGHHGEHHHHGD@BBFFCFHHG5F3HECEEEA2DHHGHCE2A44ABCGGGGFGBFFFFFFBA3>3
@M02197:102:000000000-ALU3V:1:1101:8074:17533 1:N:0:1
TCTCAGCGCGTATCCTCCGCTTATTGATATGCTTAAGTTCAGCGGGTAGTCCTACCAATCTGAGGCCGATGAATTGAAATTAAATCCCTTCCTCTCTTCCAAAGAAGCGAGGCATGGGCGGGGTTCAGAAGCACTCCAACCAGCAAAACGTCGCGTCCAGCTCCTCTACCCTGCGCCTCTCCTCTCCGAAGTCCTGATATTATCAAAACCCGGCAGGGAAAGACGTGGGCGAAATAACGAGCTTTCGTCCGTCGTGCCTATCGAATGGATGCGCTAATGCATTTCGAGGGAGCCACCGTGGAAGAGGGCAAGACCCTCAATACCGATCCGCCAGCTTTCTCAACTAAATAAGAAAGCTGTCGTTCGAAACAATTCGCGGCCCTCAAACAGGCATGCTCCCCAGATTAGATCTGCCGGGAGCGCAAGGTGCGTTCAAAGATTCGATGACTCAC
+
BBBBBBFB@DBBGFGG4FGGGGGHHHDHHHHHHHHCBGFHHHHGGCGGGHHHHHHGHHHHGHGFFFGGGGGHGFHF3GFHGHHGEB3GHGFFHHHHHHHGHHBFHFFHGEGGGFHH0FG/<CGGGADBDDGHGHHHHEFHAEEHHHHFGGGEBGGGCGG/;;99FB0;FF./;E-AFFFFFEFFEFF?-.-99BFF/BBFFFF/BB//;.A-=D=A-;AAAA/.;.DDDBB9;999BFDB/9FBFF-9-;-.9.BFFAA;/FFBB//?FB-?FFFC900B.EB?GGFGEB....:-.CGBGC/::0CFGFGC.DCD0HGEC<C.>-@@//01EHHHFCC>1>?2FHHEGHFBEFHG/BB/E00/?HBBFGAE>/E@@>>1?1D?FD3FHHFFGFDCEEEFFGEGGBHHDDE2EA?CGEE?2E5HGGCCGHGG5B555EGFBFFDD@@AAAAA
@M02197:102:000000000-ALU3V:1:1101:22390:17688 1:N:0:1
TCTCAGCGCGTATCCTCCGCTTATTGATATGCTTAAGTTCAGCGGGTATCCCTACCTGATCCGAGGTCAACCTTTGAAAGAGTTTAACGGCCACGACCGCCCGCACTCCAAAGCGAATATGTATCACAACGCTTAGAGACGGACAGCTCGGCCGGAGACTTCAAGGCGCGCGGGAGCCGCGACGCCCAACACCAAGCGAGGCTTGAGTGGCGAAATGACGCTCGAACAGGCATGCCCTTCGGAATACCAAAGGGCGCAATGTGCGTTCAAAGATTCGATGACTCAC
+
ABB?AFBAD@DBGGGGGFEEGGGHHGHHHHHHGGHHGHHFFHBECEGGH5GFFGFHHFGFDGFGFGEHHHHHGHHGHHHHGHHHHHGHGCGGGGGECGCGCC<C7GGHGECDCFFF<AFGHHHGFHHGFGGFCEGFDFGHGFFFCGHHHGCFGHGGGHHHHGGGC?@-GCCFFGGCDFFAFFF;FFFF?/9EFGFEEAGFBHHHHFGGEAFE99FAFFFFFHEGFFHHHGGBFGF7EECGBHFHGFFAFGACGEEFGFFAEEGG1DDGEFGCGFFFFFDDB1A1A?
@M02197:102:000000000-ALU3V:1:1101:2288:17723 1:N:0:1
TCTCAGCGCGTATCCTCCGCTTATTGATATGCTTAAGTTCAGCGGGTAGTCCTACCAATCTGAGGCCGCTGAATTGAAATTAAATCCCTTCCTCTCTTCCAAAGAAGCGAGGCATGGGCGGGGTTCAGAAGCACTCCAACCAGCAAAACGTCGCGTCCAGCTACTCGACCCTGCGCCTCTCCTCTCCGAAGTCCTGATATTATCAAAACCTGGCCGGGAAAGACGCGGGAGAAATAACGAGCTTTCGTCCGTCTTACCTATCGAATGGATGCGCTAATGCGTTTCGAGGGAGCCTCCGTGGAAGATGGCAAGACCCTCATGGCCGATCCGCCAGCTGTCTCAACTAAATAAGAAAGCTGTCGTTCGAAACAATGCGCGGCCCTCAAACAGGCATGCTCCCCAGATTAGATCTGCCGGGAGCGCAAGGTGCGTTCAAAGATTCGATGATTCAC
+
AAAAAFFA1ADDEEGGGFF?EEGFF12GDGEHFF2F1BFHFHH/A?A/AABGDBGGBHHGHF21FFCE/>EFHGH1FGBGEBDBFHFFFBHH1GHHHH1GFF1F0CHH???//<FFGHAC?-<<AGHHHFFCF/:C/CGHGGEGGBBFGAFA:@@AGG?BBB0;//9E@@;/9--@BBA/;BB9FBFB-B;:////999BBFFFFF/B?B/--:-;-----AB---;@/#>;9@AFFE4EF?AFF/---9/FF;//;-A;;/B:/BB@A=-9/00.9-9.-AC;-/GEAA9C-;-:.0BBG:;:00/0C=/<<</<00<-.-..@>-@CCFGC<001FF2?212GB2F2>21HGB?/B//CGGF?B02>1?E///>/BE?FFF0@EB11B111HEA//012GB211FGF/GGCGEFE0AACFBGFAAA0111FGBCGEFG1FDDFBDAA>1>
@M02197:102:000000000-ALU3V:1:1101:18323:17818 1:N:0:1
TCTCAGCGCGTATCCTCCGCTTATTGATATGCTTAAGTTCAGCGGGTAATCCTGCCTGATCTGAGGTCTAATCTAAAGTTGACTAATAGAATTAGAAGCTTCTACTTTACAAAACTCGGCCACTCCCGAAAGAGCGTCCTCAGCGAATAGTCTATTACACTGAGTCAATCCGATTTTCGAATATGAGATGCTAATCATTTACGAACGAGCTTCGCCAATAAAGGCCAGCAGGCGTTCAGAATCCAAACACTAATCCGATTTACTAGAAACCGGTAGGTTGAAGAGTTCATGACACTCAAACAGACATGCTCTCCGGAATACCAGAGAGCGCAAGGTGCGTTCAAAGATTCGATGATTCAC
+
CCCCCFFBCCDDCGGGGGGGGGGHHHHHHHHHHHHHHHHHHHHGGGGGHHHHHHGHHHGHHHHHHGHHHGHHHHHGHHHHHHHHHHHHHHHHHHHHGHHGHHHHHHHHHHHHHHHGHGGGGGGHHHHGDDGGHGGGGGGGHHHHGGGGGGGHHGHHGHHFHHGHHFGFHHGGHGGGHHHHHHHFGGHHHHHHHHHHHHHHHGHGGGHHFGGGGGHGHFHHHHGGHGHHGHGGHHHFHHGHHHGHHHHGGFGFE/GFHFBHHHHHHHGGEGGHHGHHHHHHHEHHHHHHHHHHGFFHFHHHHHHGGHHGGGEDGFHGHHGHHHHHHCGGGHHHHGGGGHGFGGGGGGGGFFFFFFFCCBBC
@M02197:102:000000000-ALU3V:1:1101:8810:17904 1:N:0:1
TCTCAGCGCGTATCCTCCGCTTATTGATATGCTTAAGTTCAGCGGGTATTCCTACCTGATCCGAGGTCAACCTGAGAAATAAAAGGTTAGACCGGCCCGACGAGACCTTGCAACTCCCCGCGTGCCTCGAAAGACTCGTTGCGAAGAGGGTCCCACGGACGCCGTCATTGTCTTTGAGACCAGTTGCGGACGAACCACAACGCGGCCCAACACCCAGCCCGAAGGTTGGAGAGAGGATAATGACGCTCGAACAGGCATGCCCACCGGAATACCAGTGGGCGCAATGTGCGTTCAAAGATTCGATGACTCAC
+
BCCCBFFCCCCCGGGGGGGGGGGHHGHHHHHHHHGGHHHHHHHGGGGGHHHHHHHHGHHHHHHGGGGHGFHHHHHHHGHHHHHHGDGHHHHHHEGGGGGGGGGGGGGGFHHHHHHHHHGGGGGGGHHHGGGFGHHHHGHGHGGGGGGGEFGGGGGGGGGGGGGFFHEHHGFGFFGHHHGGFFGGFGGFGFFGFGFFFFGFGGGGHGFFGFGHFFGGGCGGHHFDFFEHHHHHHHHHGFHGGGGGGGFGHGHHHHHGHHGGGEEGGFEHHHHHGHGGGFFDGGHHFEGGHGFGFFCGGGGFFFFFFF@ABBB
@M02197:102:000000000-ALU3V:1:1101:29046:17899 1:N:0:1
TCTCAGCGCGTATCCTCCGCTTATTGATATGCTTAAGTTCAGCGGGTATTCCTACCTGATCCGAGGTCAACCTAGAAAAAATAAAGGTGTCGACCGACCCGACGAGACCTTGCAACTCCCCGCGTGCCTCGAAAGACTCGTTGCGAAGAGGGTCCCACGGACGCCGTCATTGTCTTTGAGACCAGTTGCGGACGGACCACAACTCGATCCAACGCCCCGACCAGAGGTTGGGAGAGAGGATAATGACGCTCGAACAGGCATGCCCACCGGAATACCAGTGGGCGCAATGTGCGTTCAAAGATTCGATGATTCAC
+
BBBBBFFA?DDDGGGGGFFEGEFFFHHHGHHHHHHHFEGHGHHGGGAFHHHHHHHHGHHHFHGGGGGHHFFHHHHHHHHHGHHHHHGFCGGAFFGGGFGGG;GGGC;GFHFHHG<HHHHHGGGGGGGHHFFGHGGHHGGGHGHGGAFDGFGGFFGGFGFGGGCGCFFHFGGHHHHHHGHHHHFFFFBFFGHG@FEGFCFEFEFCGGEFF?GGGGGGGEFFFFGEGEEHFHFEFFHFHGDAFFF4FGGFGFEFF1FHBF0BGE??GG?FFFFA11HCCGE0FCAB13HE?EEAB13FBABGGB11DFFDB?AAAA
@M02197:102:000000000-ALU3V:1:1101:14680:17873 1:N:0:1
TCTCAGCGCGTATCCTCCGCTTATTGATATGCTTAAGTTCAGCGGGTATCCCTACCTGATCCGAGGTCAACCTTTGAATAAAGATTTAACGGCCGCGGCCATCCGCACTCCGAAGCGAATTGAAAAATCCACAACGCTTAGAGACGGACAGCTCAGCCGGAAGACTTTAAGGCGCGCGGAAAACCGCGACGCCCAATACCAAGCCAGGCTTGAGTGGTGAAATGACGCTCGAACAGGCATGCCCTTCGGAATACCAAAGGGCGCAATGTGCGTTCAAAGATTCGATGACTCAC
+
CBCCCFFBBCCCGGGGGGGGGGGHHHHHHHHHHHHHHHHHHHHGGGGGHHHHHHHHHHHHHHHGGGGHH;HHHHHHGHHHHHHGHHHHHHGGGGCGGGGGGHHHGGGGGGHGGGGGGGGGHHGHHHHGHHHHHHGGGGHGHHHHHGHHHGHFGGGGGGHHGHHHHGHHGGGGGGGGGHGGGFFGFFFGGGGFHHHHHGGGGHHGHHGHFHHHHHHHHHHHHGGGFFGHEGHHHHHHHHHGGGGGGGGHHHHFHGHHHGGGGGHHHHGGGGGGGGGGGGGGGFFFFFFFCCBAB
@M02197:102:000000000-ALU3V:1:1101:18412:17976 1:N:0:1
TCTCAGCGCGTATCCTCCGCTTATTGATATGCTTAAGTTCAGCGGGTAATCTTACCTGATTTGAGGCCAGAAAGGAATACATAAAGAATTATGTATGTGTGTGTTTGTTTGGTAGCAGATGACAAAAGCACAAGATTTTTATGGGTTTGCCTTAACAAAAATCTATGGCTGACACTCATCCACTCATACTTTTAAGGCAAGGTGATACAAAGAGGCTAATCTCATCACCAAGCCCAAGGACCCGTTAAAAGAATTTTTCATAAAAAAAAACCTTTTAATGGAGATATTCACGACACTCAAACAGGCATGCTCCGAGGAATACCAAGGAGCGCAAGATGCGTTCAAAGATTCGATGATTCAC
+
CCCCCFFCCCCCGGGGGGGGGGGHHHHHGHHHHHHHHHHHHFHGGGGGGHHHHHHHHHHHGFHHGHFFHHHHHFHHHHHFGHHFFF3GGHHFFGGHFHHDGGFFGHHFHHFEGHHGGHGHHHHHGHGFGHFHFACFHGFHHHHHHFGGGGFFGHHHHHHHHHHHHGHHHHFFFFGHHHHHHHGHHEFHGHFFDHHHHHHHGHHHHEGHHHEGFGFHHEHHHGHHGGGGGHGHHHHHHHFGGGGHGHHHHFFHHHGFFFFFGGGGGGFFFGEHBDHGHHHHHHHGHGAHGGGFHHHGGHHHHHHHHHGHGEEGFFGEHHHGHHHHHEE?GGHHGHGFGGHGGGGGGGGGGFFFFFFFBBCBA
@M02197:102:000000000-ALU3V:1:1101:12348:17940 1:N:0:1
TCTCAGCGCGTATCCTCCGCTTATTGATATGCTTAAGTTCAGCGGGTATCCCTACCTGATCCGAGGTCAAACGTTGAGAAAAGGCTTCATGGACGCCAACGTAGAAGGGAGAGACGCAAATTGTGCTGCGCTCTACCACCAGTACGTTGGCCGCCAATCGCTTTCAGGCGAGTCCTTTGCAGGACAAACGCCCAACACCAAGCTACGCTTGAGGGTGTCAATGACGCTCGAACAGGCATGCCCAATGGAATACCAAGGGGCGCAATATGCGTTCAAAGATTCGATGATTCAC
+
AAAAAFFA@@DDGGGFFBAFG0EDHF2FFFHFHHHGFFDGFHHGGEGG1DGFCFHHGGHHF1GGGG9BGHFHGGHAEGHHHGBEGEGGHHGGFFEEECGG?BFFFBFFCF/9CEGCGGC@FFFFGGEDGC0@AGFHFDGECG<2GCC@C?C0F@CGCGHHGA@;ECCGFG?CGCGBF0GHGHHGEC?FEHGHHGHFFGHHGFFFBFG=GGHHGGHHHHHFHGGGGGHGGHEHHHHHHH<FGBFEHDHHHHHGHFHHEE?GGHHHHCAGGGGGGGCGGGGGFFFFFFD1?AA1
@M02197:102:000000000-ALU3V:1:1101:12331:17931 1:N:0:1
TCTCAGCGCGTATCCTCCGCTTATTGATATGCTTAAGTTCAGCGGGTATCCCTACCTGATCCGAGGTCAAACGTTGAGAAAAGGCTTCATGGACGCCAACGTAGAAGGGAGAGACGCAAATTGTGCTGCGCTCTACCACCAGTACGTTGGCCGCCAATCGCTTTCAGGCGAGTCCTTTGCAGGACAAACGCCCAACACCAAGCTACGCTTGAGGGTGTCAATGACGCTCGAACAGGCATGCCCAATGGAATACCAAGGGGCGCAATATGCGTTCAAAGATTCGATGATTCAC
+
BBBBBFF@DBD2EGFGGGFGGGGHHHHHHHHHHHHHHHHHGHHGGGGGGGHHGHHHHHHGHGGGGGGHGHHHBFGEHHHHH2E1EHBGHHF3B3>>7AEEF?0GFHHGGGGCFFHGGGCCBFHGHFF:EC0<CBFHGGGDCG<FCEFFHEFFF?DEGGFGGGHFCFBBFEHGGFEFFFFFGGG0FEEB/ACEGDFAGGFHHFGE?/BFEEGAF/HEGFBFEFFEFEAG?FBBFFGFAFFGAFF9HFHGA2A1BFG00EEA033GBEEA0GG1A3333?BGFFFFDBFA?AAA
@M02197:102:000000000-ALU3V:1:1101:11486:18044 1:N:0:1
TCTCAGCGCGTATCCTCCGCTTATTGATATGCTTAAGTTCAGCGGGTAGTCCTACCAATCTGAGGCCGATGAATTGAAATTAAATCCCTTCCTCTCTTCCAAAGAAGCGAGGCATGGGCGGGGTTCAGAAGCACTCCAACCAGCAAAACGTCGCGTCCAGCTCCTCGACCCTGCGCCTCTCCTCTCCGAAGTCCTGATATTATCAAAACCCGGCAGGGAAAGACGTGGGCGAAATAACGAGCTTTCGTCCGTCTTGCCTATCGAATGGATGCGCTAATGCATTTCGAGGGAGCCACCGTGGAAGATGGCAAGACCCTCAATACCGATCCGCCAGCTTTCTCAACTAAATAAGAAAGCTGTCGTTCGAAACAATTCGCGGCCCTCAAACAGGCATGCTCCCCAGATTAGATCTGCCGGGAGCGCAAGGTGCGTTCAAAGATTCGATGATTCAC
+
CCCBCFFCCBBCGGGGGGGGGGGHHHHHHHFHHHHHGHFHHHHGGGGGGHHHHHHHFHHHHEGFGGGGEFGHHHHHBGHHHGHHHFGGFHHHHHHHHHGHHHHHGFHHGGGGGGHHFHFGGGGDAGHHHHHHHHHHHHHHDGHEHHHHGGGGFGGGGGGGGGGGGGFFF-@FFFFFFFFFFBFFFFFB;AAAFFFFFFBFFFFFFFFFFFFFFFFFFAFFFFFFFEFFFEBFFEEBFFFFFFDFFFFDDAFB?A/B9.EB/FFBBFFBGDD?BC0C000BEACEA9FGGGFGGEGGGFBEHHHHHFHHGHFFEE/D0GGGEEGA<-CGGEBHGFF22EFDHGFHHFGGHHHHHHHFGGGGFHHFGHGD4FFE/@/CFEEFF1DEHEHHHGFHHHFGGECHHGFGDEGFAFE2?GGGGGGGGHHHHGGGGHCGGGGGGGGGFFFFFFFBBBBA
@M02197:102:000000000-ALU3V:1:1101:14231:18264 1:N:0:1
TCTCAGCGCGTATCCTCCGCTTATTGATATGCTTAAGTTCAGCGGGTATCCCTACCTGATCCGAGGTCAACCTTTGAAAGAGTTTAACGGCCACGACCGCCCGCACTCCAAAGCGAATATGTATCACAACGCTTAGAGACGGACAGCTCGGCCGGAGACTTCAAGGCGCGCGGGAGCCGCGACGCCCAACACCAAGCGAGGCTTGAGTGGCGAAATGACGCTCGAACAGGCATGCCCTTCGGAATACCAAAGGGCGCAATGTGCGTTCAAAGATTCGATGATTCAC
+
CCCCDFFCCCCCGGGGGGGGGGGHHHGHHHHHHHHHHHHHHHHGGGGGHHHHHHHHHHHHHHHGGGGHHHHHHHHGHHHHHHHHHHHHGGGGGGGGGGGGGGGGGGGHHHHHHHGGGGGHHHHHHHHHHGGGGGGHHHHHGGGGGGHHGGGGGGHGGGGGGHGGGGGGGGFGGGGGGGGFGFGHFFHGHFFGGHGGGHGGHHGHHGGGGFFHHFHGFFGGFFFHHHHHHHEHGGGGGGGHHGHHHDHHGHGGGGFHGHHFGEGHGGGGFGGEGGFFFFFFFBABBB
@M02197:102:000000000-ALU3V:1:1101:8518:18302 1:N:0:1
TCTCAGCGCGTATCCTCCGCTTATTGATATGCTTAAGTTCAGCGGGTATCCCTACCTGATCCGAGGTCAAAGACGGTAATGTTTTCTTGTTGGACGCGGGCCGGAGCCCCTCGAGAAGCGCAATGTGCTGCGCGAGAGGAGGCAAGGACCGCTGCCAATGGATTTGGGGCGAGTCCGCGCGCTGAGGCGGGACAGACGCCCAACACCAAGCAGAGCTTGAGGGTGTAGATGACGCTCGAACAGGCATGCCCCCAGGAATACCAAGGGGCGAAATGTGCGTTCAAAGATTCGATGATTCAC
+
ABBBBFF@BBBBEGGGGFGG2EEHHHCHHHHHHHHGHHHHHHHGGGEEGHHHHHHHHHHHHHHGGGGHHHGGHHGGGHGHHFHHHHHHHHHGE<HGGFGCFGGGG@FGGGHGGGGHGGHGGGGGHFFBHFGGGGGGGAFGGGGGFGG9G3FGGGFFFGFFFGFBFFB?BBFA-BFFFFFFFFFCDFFFFBBDC/E/;BA>@>AD1?FFFFB19;ABCFEEEB?19HGHGE?B/EGFFFCFF1AEF0A/A//F122A2A1B10F0A0A0033DGE0A011FGF33GGG1C13F1FDA?AAA
@M02197:102:000000000-ALU3V:1:1101:19240:18323 1:N:0:1
TCTCAGCGCGTATCCTCCGCTTATTGATATGCTTAAGTTCAGCGGGTAGTCCTACCTGATTTGAGGTCAGAGTCTAAAGTGCGCGATGGCGGGTTGTGAGCAGACTCAGAAGCAAGGGTCGAGACGAAACTTATTACGTCTGACACGGATGCAAAGAGATCCACTAAGTCATTTGAGGCGAGCCGTGTTACCGGCAGACACCCAAGTCCAAGTCCCACCCAGGTCGAAAAACCCGAGGGGATTGAGATTTCATGACACTCAAACAGGCATGCCTTTCGGAATACCAAAAGGCGCAAGGTGCGTTCAAAGATTCGATGATTCAC
+
CCBCCFFCCBBBGGGGGGGGGGGHGGHHHHHHHHHGHHHHGHHGGGGGGHHHHGHHHHHHHHHHGGHHHHHHHHHHHHGFDGGGGCEEGFFGGDFGGGGHHGHHHHGGGHHHFFFCAAGHGGGFGGFGFGHHHHHHHGFHHGHHFHHGFDCFGGHGGGHGGGHHHHGHGHGBHHGFFGFGCGCGHHHGFFGGGHFHGF?FHHHHHHHHHFGFFFFFFFHHFFFECBEGGFGGFGFGGHFFEGHHGEEHHHHHHHHEGGHHHHGFGHHHHHHHE0GFHHHHHGFGHHGGGGGGGHHH?GGGHGGGGGGGGGGFFFFFFFABBAB
@M02197:102:000000000-ALU3V:1:1101:22535:18370 1:N:0:1
TCTCAGCGCGTATCCTCCGCTTATTGATATGCTTAAGTTCAGCGGGTAGTCCTACCTGATTTGAGGTCAGAGTCAAAAGGTTTTCTGCCACAAGGCAAGAAGGGTTCTGAGCGGGCTTGACGCGGAGCAAGGGACAAGACGAAACTTATTACGTCTGTCACGGATGCAAGCGATCCCACTAAGTCATTTGAGGCGAGCCGTGTAACCGGCAGGACGCCCATGTCCAAGTCCACGCCAGGTCATAAACCAGACGGGATTGAGATTTCATGACACTCAAACAGGCATGCCTTTCGGAATACCAAAAGGCGCAAGGTGCGTTCAAAGATTCGATGATTCAC
+
BCCCCFFBCCDBGGGGGGGGGGGHHHHGHGHHHHHHHHHHHHHGGGGGGHGGHHHFHGHHHHHHGHHHHGHHFHHHHHHGFGHGHHHHHHHHHGHHHHGHHHHGHHHHHHHGGGGGGHGHHGGGGGGGHGHGGGGGHGHHGGGGGFHHGHHHGHHHEHHHHHGHHGGHHGGGHHHHHGGGHHGDFHHHHGGGGGGGGGGHHHFFFGGHHHGGGEGHHGHGHHGHHGHHFGGFGHHHFGFFGHHHHHHGGFEGHHHHHHHHHHHHHHHHHHHHGHGFHHGHHGHHHHHACGGHHHHHHEFHGHGDGGGHFHHGGGGHGGGGGGGGGGBFFFFFFB@CCB
@M02197:102:000000000-ALU3V:1:1101:20181:18216 1:N:0:1
TCTCAGCGCGTATCCTCCGCTTATTGATATGCTTAAGTTCAGCGGGTATCCCTACCTGATCCGAGGTCAAAAGTGAGAAAATGGCTTGATGGATGCCGCTGTTGAGGGACCAAGACGCAAAATGTGCTGCGCTTACTACCAAAACACTGGCTGCCAATGACTTTGAGGTGAGTCTTGAAAAAAAAAAAGACAAGCACCCAACACCAAGCAAAGCTTGAAGGTACAAATGACGCTCGAACAGGCATGCCCCATGGAATACCAAGGGGCGCAATGTGCGTTCAAAGATTCGATGATTCAC
+
BBCCCFFBBCCCGGGGGGGGGGGHHHHHGHHHHHHHHHHHHGHGGGGGHHHHHHHHHHHHHHHGGGGFHHHHHFGH9HHHHHHGHHHGGFHHHBHHHGGGGGHGGHF?DGGHHHHHGGGHHHHEFHHGGHGGGGGHHHHHHHGGHHHHHHHHGGHGHEHHGFHHGFHHFGGGGHHHHHGHHGGHHHFH<HHHFFEECHGGHGGGHHHHHHFGHGGHHHHHH;HHHHHGGGGGHHGHHGHGHHHHGGGHHHHHHHHGGHHHGHGGGGGHHHHGGGGHGGGGGGGGGGFFFFFFFBCBBA
@M02197:102:000000000-ALU3V:1:1101:18507:18495 1:N:0:1
TCTCAGCGCGTATCCTCCGCTTATTGATATGCTTAAGTTCAGCGGGTATCCCTACCTGATCCGAGGTCAAACGTTGAAAAAAGGCTTCATGGTCGCCAACGCGCAGGAGAGAGACGCAAATTGTGCTGCGCTCTACCACCAGTACGTTGGCCGCCAATCGCTTTCAGGCGAGTCCTCTGCAGGACAAACGCCCAACACCAAGCATTGCTTGAGGGTACAAAATGACGCTCGAACAGGCATGCCCCCCGGAATACCAGGGGGCGCAATGTGCGTTCAAAGATTCGATGACTCAC
+
CCCCCFFCCCDBGGGGGGGGGGGHHHHHHHHHHHHHHHHHHHHGGGGGHFHHHHHHHHGHHHHGGGGHHHHHGHGHHHHHHGGGHHHHHHHHHHEGGG;GGGGGGGGFGHGGGGHGGGGGHHHHHHHHGGCGGFFHHHGGHHHHHFHGHFFGEGGGGGGGGGGGFGFFGFGGGGFFFFFGGGFGGGGGGGGHFFFFFFHHHHHFHGHHHHHHHHHHCGHHHHGGGGFHFGHHHFHHHHHGGGGGGGHHHHHHHGGGGEAGGGHHHHGGFGHGGGGGGGGGGFFFFFFFBCCCC
@M02197:102:000000000-ALU3V:1:1101:20263:18551 1:N:0:1
TCTCAGCGCGTATCCTCCGCTTATTGATATGCTTAAGTTCAGCGGGTAGTCCTACCTGATTTGAGGTCAGAGTCAAAAAGGTATGCCAGGCCAATGAAGGCAAGACAGGTTGGTTCTGAGCAGGCGTACGCAGAGCAAGGGACAAGACGAAACTTATTACGTCTGTCACGGATGCAAGCGATCCCACTAAGTCATTTGAGGTGAGCCGTTTGACCGGCAGACACCCATGTCCAAGTCCAACACCTGGTCATAAACCAGATGGGATTGAGATTTCATGACACTCAAACAGGCATGCCTTTCGGAATACCAAAAGGCGCAATGTGCGTTCAAAGATTCGATGACTCA
+
CCCCCFFCCCCCGGGGGGGGGGGHHHFHHHHHHHHHHHHHHHHGGGGGGHFHGHHHHHHHHHHHGHHHHHHHHHHHHHHGGGGHHHHHFHEGHHHHHHHHGHHGHGHHGHHHG?GHHHHHGGHGGGGGGGGGGGHHHFFFGHHGHHHHGGGG?DGFGG<HGHHHGFHHGGGGHGGFFHHGGGHHHHGGGGGHGFGFHGHHHHGGGGGHGGFBFFFHHHHHFGFHGGHGHGEGFGFGHGFDFEGHGCGGFHHFFFFGHHGGFHEHGHHHGGHHGHGFEE3GEHHHHHFHHGHHGHGGGGGHHHFGBA?HHHGEFFFGFHHGGGGGFCGGGFFGGCCCFFFFABBAA
@M02197:102:000000000-ALU3V:1:1101:15418:18604 1:N:0:1
TCTCAGCGCGTATCCTCCGCTTATTGATATGCTTAAGTTCAGCGGGTAGTCCTACCTGATTTGAGGTCAGAGTCAAAAGGTTTTCTGCCACAAGGCAAGAAGGGTTCTGAGCGGGCTTGACGCGGAGCAAGGGACAAGACGAAACTTATTACGTCTGTCACGGATGCAAGCGATCCCACTAAGTCATTTGAGGCGAGCCGTGTAACCGGCAGGACGCCCATGTCCAAGTCCACGCCAGGTCATAAACCAGACGGGATTGAGATTTCATGACACTCAAACAGGCATGCCTTTCGGAATACCAAAAGGCGCAAGGTGCGTTCAAAGATTCGATGATTCAC
+
CCCCCFFCCCCBGGGGGGGGGGGHHHHHHHHHHHHHHHHHHHGGGGGGGHHGHHHHHHHHHHHHGHHHHGHFHHHHFFFGFGHGFHFHHHHHHHHGGGGHHFHGHHHHHHHHGGGGGHGHHGGGGGGGHHHGGHGGHHHHGFGF@GHHHGGHGCGHGHHHHHGAGGGGGGGDGHGGGGGHGFGFFFGGGGGFFFFGGFGHGFFFFCFFFHGGFFEHGHFHFHHFFFFGFCEFGGFFDGEGFHGHFBHGHFGE1HGDFF1BBGGEHFFGGF1DEHHHDGHHGGHHHHHE?GGGHHGF1ECHHFEAA?ECHGHE?EGHFF3GGGGGGGFFFD1BFAA>>1
@M02197:102:000000000-ALU3V:1:1101:22657:18758 1:N:0:1
TCTCAGCGCGTATCCTCCGCTTATTGATATGCTTAAGTTCAGCGGGTAATCTTACCTGATTTGAGGCCAGAAAAGAATATGCACACAAGTGTGTATATTACGCGTGTTTGTTTGGAAGCAGATGACAAAAGCACAAGATTTTTATGGGTTTGCCTTAACAAAAATCTATGGCTGACACTCATCCACTCATACATTTAAGGCAAGGTGATACAAAGAGGCTATGCCATCACCAAGCCCAAGGACCCGCAAAAAAAGTTTTTCATAACAAAAAACCAATTTTTTGGAGAAATTCACGACACTCAAACAGGCATGCTCCGAGGAATACCAAGGAGCGCAAGATGCGTTCAAAGATTCGATGACTCA
+
BCCCDFFCCDBCGGGGGGGGGGGHHHGHHHHGHHHHHHHHHHHGGGGGHHHHHHHHHHHHHHHHGHGGHHHHHHHGHHHHGHHHHHGFHHHHHGHHGGHHHGGGGGFHHHHHHHGGHGHFHHHHHHHGHHHHHHHHGHHHHHHHHHGHHGGGGHHHHHHHHHHHHHHHHHFHHGHHHHHHHHHFHHHHHHHHHHHHHHHHFFHGGHFHFHHHHGGGF?GGHHHHHHHFFGGGGFGHHHHHGGGGGHGGGGHGHHGHHHGGHHGGGEGGGHHHGHHHE11FHHHHGHHGHGHECFHFFEAFGHHHHGHHHHHFCGGGFHGHHFGBGBFHGGFGGHFHHGGGGGGFGCGFGGGFBFFFFFBAA3B
@M02197:102:000000000-ALU3V:1:1101:15434:18788 1:N:0:1
TCTCAGCGCGTATCCTCCGCTTATTGATATGCTTAAGTTCAGCGGGTAGTCCTACCTGATTTGAGGTCAGAGTCTAAAGTGCGCGATGGCGGGTTGTGAGCAGACTCAGAAGCAAGGGTCGAGACGAAACTTATTACGTCTGACACGGATGCAAAGAGATCCACTAAGTCATTTGAGGCGAGCCGTGTTACCGGCAGACACCCAAGTCCAAGTCCCACCCAGGTCGAAAAACCCGAGGGGATTGAGATTTCATGACACTCAAACAGGCATGCCTTTCGGAATACCAAAAGGCGCAAGGTGCGTTCAAAGATTCGATGATTCAC
+
BBCCCFFBCBDBGGGFGGGGGGGHHHHGHHHHHHHHHHHHHHHGCGGGGHHHHHHHHHHHHHHHGGHHHHHHHHHHHHHHGHGGGGGGGHGGGGGGGGHHGFHHHHHHHHHH9HHHGGHHGGGHGGGGGGHHHHHHHHHHFFGHHGHGGDHHHHHGGHHFGGGGGGFGFHHGFHGGGGGGGGGFGGFFFFGGHFHFHEGGHFHFHHHHHHHHEFFFFFHHGGFEGHGGGFFFFGGFFFHHHHHHHHHHHHGHHHEFEF5HHGDFHFFHHGHEE?GGHHGHHHHGGHHGGGGGHHHHGGGGHGGGGGFGEFBFFFFFFFBBBAB
@M02197:102:000000000-ALU3V:1:1101:8850:18791 1:N:0:1
TCTCAGCGCGTATCCTCCGCTTATTATATGCTTAAGTTCAGCGGGTAGTCCTACCTGATTTGAGGTCAGAGTCAAAAGGTTTTCTGCCACAAGGCAAGAAGGGTTCTGAGCGGGCTTGACGCGGAGCAAGGGACAAGACGAAACTTATTACGTCTGTCACGGATGCAAGCGATCCCACTAAGTCATTTGAGGCGAGCCGTGTAACCGGCAGGACGCCCATGTCCAAGTCCACGCCAGGTCATAAACCAGACGGGATTGAGATTTCATGACACTCAAACAGGCATGCCTTTCGGAATACCAAAAGGCGCAAGGTGCGTTCAAAGATTCGATGACTCAC
+
BCCCCFFCCCCCGGGGGGGGGGGHHHHHHGHHHHHHHHHHHHGGGEGGGFHHHHHHHHHHHGHGGHHHHHHHHHHHHHGGHHGHHHHHHHHHFHHHHGHHHHGGHHHHHHHGGGGFHFHGGGGGGGGGHGGGHGGHHHHGFGGGHHHHGHHGHHHGGHHGHHHHHGGGGGGHGGHGHHHGGGHHHHHHGGGGGGGGGGHHHGGGGGHHGGGGGGHGHGGHHHHHHHHFFFFGHHHHHHHHHHHHHHGHGHGHHHHHHHHHHHHFHGHHHHHGGHHHHHHHHHGEGGGGGGGHHHHHHGHHHGGGGGGHHHGGGGHGGGGGGGGFGFFFFFFDCCCCC
@M02197:102:000000000-ALU3V:1:1101:19010:18848 1:N:0:1
TCTCAGCGCGTATCCTCCGCTTATTGATATGCTTAAGTTCAGCGGGTATTCCTACCTGATCCGAGGTCAACCTGAAAAAAGTTTTTAGAGGCGACCGGGTCCCTGGGCCCTTGAAACTCTACGCGTGCTCCGGAAAGCTCAGTGCGAAGAGGGTCCCTGGGACGCCGTCATTGTCTTTGAGACCAGTTGGGCCTTGCGGCCAACGCGGTCCAACACCAAACCCGGGGGTTTGAGAGAGGATAATGACGCTCGAACAGGCATGCCCCCCGGAATACCAGGGGGCGCAATGTGCGTTCAAAGATTCGATGATTCAC
+
CCCCCFFBCCCCGGGGGGGGGGGHHHHHGHHHHHHHHHHHHHHGGGGGHHHHHHHHHHHHHHHGGGFHHHHHEHHHHHHGGFGHHGHHGHGGGGGGGDCGFFGHHHEEHGHHHHHHHHGHHHGGGGGGGHHGGFGGFHHHHHHGHGGFGGGGGGGGGGGGGGGGGGGFFFFFFFFFFFFFFFFFFFFFEFFFFFFFFFFFFFFFFFFFGFEGFFFGGGGGGGGGFFGHFGGHHHHHHHHHHHHGGFCD<HGGGHHHHHHHGGGGGGGHHEHGHHHGGGEGGGGHFGHGGGFCGGGGGGGGGGFFFDFFFBBAA?
@M02197:102:000000000-ALU3V:1:1101:15728:18865 1:N:0:1
TCTCAGCGCGTATCCTCCGCTTTTGATATGCTTAAGTTCATCGGGTAGTCCTACCAATCTGAGGCCGATGAATTGAAATTAAATCCCTTCCTCTCTTCCAAAGAAGCGAGGCATGGGCGGGGTTCAGAAGCACTCCAACCAGCAAAACGTCGCGTCCAGCTCCTCGACCCTGCGCCTCTCCTCTCCGAAGTCCTGATATTATCAAAACCCGGCAGGGAAAGACGTGGGCGAAATAACGAGCTTTCGTCCGTCTTGCCTATCGAATGGATGCGCTAATGCATTTCGAGGGAGCCACCGTGGAAGATGGCAAGACCCTCAATACCGATCCGCCAGCTTTCTCAACTAAATAAGAAAGCTGTCGTTCGAAACAATTCGCGGCCCTCAAACAGGCATGCTCCCCAGATTAGATCTGCCGGGAGCGCAAGGTGCGTTCAAAGATTCGATGATTCAC
+
BCBACFFBBBCCGGGGGGGGGGGHGGHFGHHHHHHHHHFD5DGGCH?FFGFHHGHHHHHHHHGGGG@>EGHHGHHHHHHHHHHHGHHHHBHHHHHHHHFFHEGHGHHGGGGGGGHHFHGCGCGCHHHHGHHHFHFHHHFGGHGHGEHGGCGD-DGAGDBFGGGGEBACGFFFFFFFFFFFFFFFFFF-ADEFFFFEFFFFFFFF9FBFFFFFA=D>DEFAFFBD.FFD;=-FFEFBFFB/:;/BFD.FFFFA.F9/D.BB/BBFFB9;---FBFBBBBB..GGGGGFC9.?C..FFFCBCHG:BHGCFG/CCDBFHGGFC.DDC-@GCDG12HFCFFHHHFHHHHHHHHHHFHHHCCDCGHHEGHBHGGHGFCGGFFEABGHFGDHGHHFHHAGFGGFEHHHHHHHHD1GECGGGGGGCGHHFHCE?GHGGGGGFGEGGFFFFFFFABAA?
@M02197:102:000000000-ALU3V:1:1101:9055:18925 1:N:0:1
TCTCAGCGCGTATCCTCCGCTTATTGATATGCTTAAGTTCAGCGGGTATTCCTACCTGATCCGAGGTCAACCTTGTAAAAATTGGGTTATGGACCGTGCCGGGAGACCTTTCAACTCGTTGCGTGCTTGGAAAAGCTCGTTGCACCGAGAGTCCCACGGACGCCGTCATTACTTTTGGGACCGGTCGGGGGTGAACCCGGACCTGGAGTCCAACAACAAGCCAGGCTTGAGAGGTGATAATGACGCTCGAACAGGCATGCCCTTTGGAATACCAGTGGGCGCAATGTGCGTTCAAAGATTCGATGACTCC
+
CCCCCFFCCCCCGGGGGGGGGGGGHHHHHHHHHHHGFHHHHHHGGGGGHHGHHHHHHHHHHHHGGGGHHHHHHHHHHHHHHHHHGHGGHHHFHHHGGHGHGGGGGGGGHHHHHHHHHGHGHGGGGGGHHGHHHGHHHHGGGHGHHHGGGGGHEHHHHGGGGGGGHHHHHHGHHHHHGFGGGGGGFFGGHHHHHGFFFGHGHFGGHHHHFHFHHGGHGGHHHHHGHGGHGHHHHHHGDGHHFGFFGDHGHGHHHHHHFGGFHHGEHFHHFHFFFGGGGGGGHHHHGGGGGGGGGGGGGGFFFFFFFBCCCC
@M02197:102:000000000-ALU3V:1:1101:3976:18966 1:N:0:1
TCTCAGCGCGTATCCTCCGCTTATTGATATGCTTAAGTTCAGCGGGTAGTCCTACCTGATTTGAGGTCAGAGTCAAAAGGTTTTCTGCCACAAGGCAAGAAGGGTTCTGAGCGGGCTTGACGCGGAGCAAGGGACAAGACGAAACTTATTACGTCTGTCACGGATGCAAGCGATCCCACTAAGTCATTTGAGGCGAGCCGTGTAACCGGCAGGACGCCCATGTCCAAGTCCACGCCAGGTCATAAACCAGACGGGATTGAGATTTCATGACACTCAAACAGGCATGCCTTTCGGAATACCAAAAGGCGCAAGGTGCGTTCAAAGATTCGATGATTCAC
+
BBBBBFFBBBBBGGGGGGGFGG2DBGHHFHFFFHHHFHHHHFHGGGEGEGHHHHHHHHHHHGHHGHHGHHGHHHFHHHHFFGHGFHHHHHHHHHGEGHFHHFGGGFHHHHGHGGGGGHCHHFFGGGGGHHFFFGGGFHFFC@DDCGHHHHHHECHHGHHHGGGHGGGGGGDEFEEGGFGEGDDCGHGGHGGGGGGGGGGHHHGGFGGHFFGGGGGFFBGF3GHGDHHFFFGGFGGHFHH:DGBHFGBFFGHGHHFFFHFHF5BHHHHHFBFAGDBGGAHHHGFGGEHA0GGHHHGHHHGHGHGFEC?FFCHGGFGHGGGGGFFEBGFFFFFFFBBAAA
@M02197:102:000000000-ALU3V:1:1101:3878:18971 1:N:0:1
TCTCAGCGCGTATCCTCCGCTTATTGATATGCTTAAGTTCAGCGGGTAGTCCTACCAATCTGAGGCCGATGAATTGAAATTAAATCCCTTCCTCTCTTCCAAAGAAGCGAGGCATGGGCGGGGTTCAGAAGCACTCCAACCAGCAAAACGCCGCGTCCAGCTCCTCGACCCTGCGCCTCTCCTCTCCGAAGTCCTGATATTATCAAAACCCGGAAGGGAAAGCCGTGGGCGAAATAACGAGCTTTCGCCCGTCTAGCCTATCGAAGGGATGCGCTAATTCATTTCGAGGGAGCCACCGTGGAAGATGGCAAGACCCTCAATACCGATCCGCCAGCTTTCTCAACTAAATAAGAAAGCTGTCGTTCGAAACAAGTCGCGGCCCTCAAACAGGCATGCTCCCCAGATTAGATCTGCCGGGAGCGCAAGGTGCGTTCAAAGATTCGATGACTCAC
+
AAA?AFFB@DDDGFGGGGGGGGGHCFHHHHHGFHHFFGHFHHHGGGGGFFFGHHGHHHHFHFHHGGGGEFEFBGHHGHFGHHGHHHHHGHHHHHGFHHGFFHHHHHHHGGGGGG2G0AG@D-D-<.DFHFGHHFFFFFHHGGFHHGHE.-99@----;.//BB/;.AFC=@/..-;.99BF9/.9B/AB.-.:9///9/:F//;9/;9F?.B---;A.AA9./.;9A@?B;BFEFE/9;/.9A;#/;--A/BA;//F?EFEEB;/-/;A@9-9B90F90;.;C.9//;.0.??G.CGC:FHGBC0FFEGD</CEG0BFDGECGFCC<?@<GHFGGF1GC2GFHGGBFEHHHGFHGC/CC/GHHFEHHGFHE//EE?EFEE0FBBGHHGHFFFGFA/GEG1EAF2FBEHFFGEGEGFEEA0EGHHFGCEEGGDGFB3GAB1>BFFFFFAA1>1
@M02197:102:000000000-ALU3V:1:1101:7136:18976 1:N:0:1
TCTCAGCGCGTATCCTCCGCTTATTGATATGCTTAAGTTCAGCGGGTAATCTTACCTGATTTGAGGCCAGAAAGGAATACATAAAGAATTATGTATGTGTGTGTTTGTTTGGTAGCAGATGACAAAAGCACAAGATTTTTATGGGTTTGCCTTAACAAAAATCTATGGCTGACACTCATCCACTCATACTTTTAAGGCAAGGTGATACAAAGAGGCTAATCTCATCACCAAGCCCAAGGACCCGTTAAAAGAATTTTTCATAAAAAAAAACCTTTTAATGGAGATATTCACGACACTCAAACAGGCATGCTCCGAGGAATACCAAGGAGCGCAAGATGCGTTCAAAGATTCGATGACTCAC
+
BBBBBFF?DDBBGFGFFGFGGGGHHFDGHHHHHHHHHHHHHHHGGGGGBGHHHHHHHGHHFFHFFCFGHGHHHHGHHHHHHHHGHGFHHHFHHHHHHDF@GFGHHHHHGGHGCGFFHHBG3?DFEHF2FBGGHFEGHHHHEGHHFHGCEHGHHHHHHGHGHHHGGFHFGHGHHGHHHFFHHHHHHHHHHHHGHHHFFGGEHHGDGCGFBFHFHGHFGFGFGGGGGGFGGGAHEHHFBEGA?EGHHHFHFF1HHHHGHHGG/GGGGGGHHFGBGGBFGHHHHHHGGFFFFFGHHFHFBHHGHGHHHHHHGGGGGHFDGHFFFFFHHEFCGGGCFG?EGGHGGFCGFFEF1FFFFFFB1A1AA
@M02197:102:000000000-ALU3V:1:1101:21616:18977 1:N:0:1
TCTCAGCGCGTATCCTCCGCTTATTGATATGCTTAAGTTCAGCGGGTAATCTTACCTGATTTGAGGCCAGAAAAGAATATGCACACAAGTGTGTATATTACGCGTGTTTGTTTGGAAGCAGATGACAAAAGCACAAGATTTTTATGGGTTTGCCTTAACAAAAATCTATGGCTGACACTCATCCACTCATACATTTAAGGCAAGGTGATACAAAGAGGCTATGCCATCACCAAGCCCAAGGACCCGCAAAAAAAGTTTTTCATAACAAAAAACCAATTTTTTGGAGAAATTCACGACACTCAAACAGGCATGCTCCGAGGAATACCAAGGAGCGCAAGATGCGTTCAAAGATTCGATGATTCAC
+
CCCCCBFCBCBDGGGGGGGGGGGHHHHHHHHGHHHHHHHHHHHGGGGGHHHHHHHHHHHHHHHHGHGGHHHHHGHGHHHHHHGHHHGGHFHGGHHHHHHHHGGGGGGHHHGGGHGHHHHHHGHHHHHGHHHHHHHHHHHHHGHHHHHHGGDGHHHHHHGHHHHHHHGHHHGHHHGHHHHHHHHHHHHHHHHHHGHGHGHFHGGFHHHGFGGHHHHHHGGHHGHFFHFGHGGHHHFFGGHEFFFGFEGGGHHHHGDCFHHHHGGF?GFGFHEFGHHHCGHHGHHHHHHHGC3GFGHGHHGHEHGGGHHHGHHGGEGGHHHHFFHHHHHHGGGGGHHHHGGGGHGGGGGCGGGGFFFFFFFAA?A3
@M02197:102:000000000-ALU3V:1:1101:7111:18970 1:N:0:1
TCTCAGCGCGTATCCTCCGCTTATTGATATGCTTAAGTTCAGCGGGTAATCTTACCTGATTTGAGGCCAGAAAGGAATACATAAAGAATTATGTATGTGTGTGTTTGTTTGGTAGCAGATGACAAAAGCACAAGATTTTTATGGGTTTGCCTTAACAAAAATCTATGGCTGACACTCATCTACTCATACTTTTAAGGCAAGGTGATACAAAGAGGCTAATCTCATCACCAAGCCCAAGGACCCGTTAAAAGAATTTTTCATAAAAAAAAACCTTTTAATGGAGATATTCACGACACTCAAACAGGCATGCTCCGAGGAATACCAAGGAGCGCAAGATGCGTTCAAAGATTCGATGACTCAC
+
AAAAAFBADDDDGGFG1GGGGG0DG1FFEFGHHHHGHFDHH2BEGCEAGHHF2F1FGFFHHHHGFFAFHEFHHHCF>GHGHGFGHFBHHHHHHHHGBFDFFHHFHHHHHFFAGHHHHFFHGHHHEHHH0FHFHHFHHHGHHFFHHGE/AFCGHGHGHHAGE8BGHC1BC:FGD1FFFHGFFHBGFHEHHHHHFF<DBGFC0GFEGDHFG1CCCFH11F1<CFFCBBFGCFEF/<1GD?><CGGEHHHHGBG3GFGBBFFHEGGGCGGEHFGFF4FGFGHFHEFFHHFHE?FDEFBGGHGHGDFB33GHEE1?GFF5HFGFF3G5HEGGGGHGFCGE?EFGFFGGBBGFGBCBFFBFAA33?
@M02197:102:000000000-ALU3V:1:1101:7121:18989 1:N:0:1
TCTCAGCGCGTATCCTCCGCTTATTGATATGCTTAAGTTCAGCGGGTAATCTTACCTGATTTGAGGCCAGAAAGGAATACATAAAGAATTATGTATGTGTGTGTTTGTTTGGTAGCAGATGACAAAAGCACAAGATTTTTATGGGTTTGCCTTAACAAAAATCTATGGCTGACACTCATCCACTCATACTTTTAAGGCAAGGTGATACAAAGAGGCTAATCTCATCACCAAGCCCAAGGACCCGTTAAAAGAATTTTTCATAAAAAAAAACCTTTTAATGGAGATATTCACGACACTCAAACAGGCATGCTCCGAGGAATACCAAGGAGCGCAAGATGCGTTCAAAGATTCGATGACTCAC
+
BBBABFFABBDDGGGGGGGGGGGHHGGFGHHHGGEGHHHHHGHGGGGGHHHGHHFHHHHHHHHHGEEFHHHHHHAFFGHHHHGHHGGHHHHFHGHEHFHHHHHHHHHHHHGGGGHHHHEFFHHGHHHGEHBCBFGHHHHGGECFGHEEDDDGHHHGHHHHHGHHHHEGCGGG:HB:FHFEFFFHFHGHHHHHHGGGHGFHGGCBGHHHHGHHFCHDDGD9CGGBFFGGFCGFHHHHGAGGGGF?HHHHHHFHFHFFFBFHEGGGGGGFEHEE4BHFFHHHGHHHHHFHDFE5FHHFEG5GBHFHFFEHEGE?GHHHHHHG3HHHFGGGCGHGGGGGGGHGGGGFGGGGGFFFFFFFABBAA
@M02197:102:000000000-ALU3V:1:1101:26356:19002 1:N:0:1
TCTCAGCGCGTATCCTCCGCTTATTGATATGCTTAAGTTCAGCGGGTATTCCTACCTGATCCGAGGTCAACCTTGTAAAAATGGGTTATAGGACCGTGCCGGGGGACCTTTCGACTCCGTGCGTGCTTGAAAAGCTCTTTGCACCGAGAGTCCCACGGACGCCGTCATTACTTTTGGGACCGGTCGGGGGTGAACCCGGACCTGGGTCCAACAACAAGCCAGGCTTGAGAGGTGATAATGACGCTCGAACAGGCATGCCCTTCGGAATACCAAAGGGCGCAATGTGCGTTCAAAGGTTCGATGACTCCC
+
>AABAFFB@2>AEGGGGFGEEGEFDGHHHFHFHGHGGHGHGHHGCCGGCGHGHHHHFFHHHEFEGGGHF3EFHHHHHHH4EGEBAFFHHBF94F9GE/EHEGGGCC?DG6DB/;?5#FFF;CC9C8FHHHHFHEHHHHDHFF:HHGD.-@HFCCGF@GGG@BGGBGFFEFFFFFFF=F1AF4BBBB/=DB99EFFFFFB<BBFFF?1?FFBBEFFGFF?AFABE2BBFGCF@BABGFFFF8/1DA02GBEAB100F/////EA22221AEDF0/0AA01A2FE0E001A3FBABA11C1B3@>111111
@M02197:102:000000000-ALU3V:1:1101:9066:19008 1:N:0:1
TCTCAGCGCGTATCCTCCGCTTATTGATATGCTTAAGTTCAGCGGGTATTCCTACCTGATCCGAGGTCAACCTTGTAAAAAAAATGGGTTATAGGACCGTGCCGGGGGACCTTTCAACTCCGTGCGTGCTTGAAAAAGCTCGTTGCACCGAGAGTCCCACGGACGCCGTCATTACTTTTGGGACCGGTCGGGGGTGAACCCGGACCTAGATCCAACAACAAGCCAGGCTTGAGAGGTGATAATGACGCTCGAACAGGCATGCCCTTCGGAATACCAAAGGGCGCAATGTGCGTTCAAAGATTCGATGATTCAC
+
ACCCCFFCCCCCGGGGFGGGGGGHHHHGGHHHHHHHGHHHHHHGGGE0GFHHHHHHHGHHHHHGGGGHHHHHHHHHHHHGHGGGHHGEHFHGHHFFHHGGHGHGGGGGGGGHHHGGHHHHHGHGGGFGC6BGHHHGFGGHHGBGFDGGFACFHGGGGGFFCADGDGFFBFAFFHHGFFFFFDFFFGGFFFGHGHGCEFFFFHGFFGHHGHGFFFFGFFFEFHGHHGFFFHGFFFFFGFHHHHGEEGEHEFHHHHFHHFCFGE?GGFFGGFFFHHHG3AEE2GG5DHEEADHGCGGGGGGFGBCFFFFFA3A>A
@M02197:102:000000000-ALU3V:1:1101:26377:19042 1:N:0:1
TCTCAGCGCGTATCCTCCGCTTATTGATATGCTTAAGTTCAGCGGGTAATCTTACCTGATTTGAGGCCAGAAAGGAATACATAAAGAATTATGTATGTGTGTGTTTGTTTGGTAGCAGATGACAAAAGCACATGATTTTTATGGGTTTGCCTTAACAAAAATCTATGGCTGACACTCATCCACTCATACTTTTAAGGCAAGGTGATACAAAGAGGCTAATCTCATCACCAAGCCCAAGGACCCGTTAAAAGAATTTTTCATAAAAAAAAACCTTTTAATGGAGATATTCACGACACTCAAACAGGCATGCTCCGAGGAATACCAAGGAGCGCAAGATGCGTTCAAAGATTCGATGACTCAC
+
CCCCCFFCCCCCGGGGGGGGCGGHHHHHHHGHHGHHHHHHHGHGGGGGHHHGHHHHHHHHHHHHGHGGHHHHHHHHHHHHHHHEHHGHHHHHHHHHHDHFHHHHHHGHHHHGHGHHHHHHHHHHHHHHHGHHGHFHHHHHHHHHHFFGFHHHHHHHHHHHHHHHHHHHGHHHHGHHHHHHHHGHHGHHHHHHHHHHHHHHHHHHHHHHHHHHGHEHFHHGHGGHGFGGEHHHGGGHHHGGGGGHHHHHHHFHHHHHHHHHGGGGGGGHHHGFHFHGHHHHHHGGHHGHGFGHHGHGHHHHHHHHHHHHGGGGGHHFHHHHHHHHHGGGGGHGHGGGGGHGGGFGGGGGGFFFFFFFACBBB
@M02197:102:000000000-ALU3V:1:1101:25345:19185 1:N:0:1
TCTCAGCGCGTATCCTCCGCTTATTGATATGCTTAAGTTCAGCGGGTAGTCCTACCTGATTTGAGGCCAGATGTCAAGAATTATACACACAAGTGCGTATGGGGTATAGAAAGCAGACTATTGTCCAAGTCCTGGCCACAAGCGAACTTGTGTCCTAAGCGAAATACTTATTACGCCTAGGGGAACCAGTGCAAAGACTAATCCAGCTCACATTTTTAAGGCGAGTCAATTCATCATTGACAAACGCCCACATCCAACATCCAAGCTTGGATTAACCAAACTTGGAGTTGAGATTTTCATGACACTCAAACAGGCATACTCTTCGGAATACCAAAGAGTGCAATTTGCGTTCAAAGATTCGATGATTCAC
+
CCCCCFFCCCBCGGGGGGGGGGGHHHHHHHHHHGGHHGHHHHHGGGAEFHGHHHHHHHHHHHHHEHGGHHHHHHHHFHHHHHHHHHHHHGGFHHHHGGGGHHHGEEHHHHHHGHHHHHHHHHHHHHHHHHHHHHHHGHGHHHGGGHHHHHHHGHHHEHHHFFGGHHGHHHHHHHEHHHHHHGGHHGHHHGHHGHGGGGHHGGHHHHHGGGHHHFGGHGGDFGGHHHFHFGHHHHHHHFHHEGGGGGFHHHHHFAFHHHHHGHFGGHHFGBHHHHHGHHFGHHHHHHHHHHHHHHHHHHHHGHHHGHHFFHGGHHHHHHHACGEBEHBG5DHGHGHHHHHFGCHGGGGGGGGGGGGGGCFFFFFFFA3>>3
@M02197:102:000000000-ALU3V:1:1101:22849:19195 1:N:0:1
TCTCAGCGCGTATCCTCCGCTTATTGATATGCTTAAGTTCAGCGGGTAGTCCTACCTGATTTGAGGTCAGAGTCAAAAGGTTTTCTGCCACAAGGCAAGAAGGGTTCTGAGCGGGCTTGACGCGGAGCAAGGGACAAGACGAAACTTATTACGTCTGTCACGGATGCAAGCGATCCCACTAAGTCATTTGAGGCGAGCCGTGTAACCGGCAGGACGCCCATGTCCAAGTCCACGCCAGGTCATAAACCAGACGGGATTGAGATTTCATGACACTCAAACAGGCATGCCTTTCGGAATACCAAAAGGCGCAAGGTGCGTTCAAAGATTCGATGATTCAC
+
BCCCBFFCCCCCGGGGGGGGGGGHHHGHHHHHHHHGHHHHHHHGGGGGGHHHHHGHHHHHHHHHGHHHHHHHHHHHHHHGFGHGHHHHHHHHHHHHHHGHHHHGEFHHHHHHGGGGGHGHHGGGGGGGHHGGGHGGHHHHGGGGGHHHHHHHGHHHGHHHHGHHHGGGGGGGHGHGGGGHGHHHGGHGGGGGGGGCFGGHHGGGGGGHHHGGGGGFHFGHGHHFHHHHGFFFGHGHHHHHHHGHGHHGHGHGHHHHHHHHGHHHHHFHHHHHGHHHHHHHHHHHHHHGCGGHHGHHHHGHHHGGGGGHHHHGGGGHGGGGGGGGGGFFFFFFFABCCB
@M02197:102:000000000-ALU3V:1:1101:9570:19237 1:N:0:1
TCTCAGCGCGTATCCTCCGCTTATTGATATGCTTAAGTTCAGCGGGTATTCCTACCTGATCCGAGGTCAACCTTGTAAAAATTGGGTTATGGACCGTGCCGGGAGACCTTTCAACTCGTTGCGTGCTTAGAAAAGCTCGTTGCACCGAGAGTCCCACGGACGCCGTCATTACTTTTGGGACCGGTCGGGGGTGAACCCGGACCTGGAGTCCAACAACAAGCCAGGCTTGAGAGGTGATAATGACGCTCGAACAGGCATGCCCTTCGGAATACCAAAGGGCGCAATGTGCGTTCAAAGATTCGATGATTCAC
+
BBBBBFFBBB2DEGGGGGGGGGGHHHHHHHHGHHFHHHHHHGHGGGGGHHFHHHHHHHHHHGHGGGGHHHHHHHHHHHHGHFHFFHAFHHH3GFHGGHGHGGGGGGEFG:HGHGFHHCHGGGCFFEFHGFFHBGFHGHGCGHGHEFGGGGHGFFHHHGGGGCGGHFGGGFBGGGHHGADFFGGGC/@GFFHBHAEFFFFAB@CCBGFF3FFFHFHGE1AB1BFFGFHGHGHHFH;GD@FHGGGGGG1EEGF3AF31GAAEDA2GHFHGFFFCFFA2?EGGHHHHGEEEAFDBGGGGGGFBFFFFFDAAAAA
@M02197:102:000000000-ALU3V:1:1101:16267:19232 1:N:0:1
TCTCAGCGCGTATCCTCCGCTTATTGATATGCTTAAGTTCAGCGGGTAATCTTACCTGATTTGAGGCCAGAAAGGAATACATAAAGAATTATGTATGTGTGTGTTTGTTTGGTAGCAGATGACAAAAGCACAAGATTTTTATGGGTTTGCCTTAACAAAAATCTATGGCTGACACTCATCCACTCATACTTTTAAGGCAAGGTGATACAAAGAGGCTAATCTCATCACCAAGCCCAAGGACCCGTTAAAAGAATTATTCATAAAAAAAAACCTTTTAATGGAGATATTCACGACACTCAAACAGGCATGCTCCGAGGAATACCAAGGAGCGCAAGATGCGTGCAAAGATTCGATGACTCAC
+
CCCCCFFCCBBCGGGGFGGGGGGGHHHHHHHGHHHHHHHHHHHGGGEFHHHHHHHGHHFFHHHHFHGGGHGHHHHHGGHHHHHHHHGHHGHEHGHGHHGFHAFGGHHGHHFFFHHEFHFHHHHHHGHHHFHHHGHHHHHHFHHFHHGCDHHHHHH<HHHHFH99HHHGEFHGHHH+HBFH7HGHFHFFGFHHFFH2HFGGF1<:CCFFHHH0GHGD@C?+?;;1FBGA/=AAEGAEBE<///C1BHHHG>>F2>>2>GHFEGGEGFFBB1?1FFGDGFDF22DGBDEHEGEEAF1/D0HHFD1A1DDGE??EE1DB2FFBGFFFB00A00BDHGE0AE1AB1G3GGEECBCDDD1D?A>>1
@M02197:102:000000000-ALU3V:1:1101:18426:19266 1:N:0:1
TCTCAGCGCGTATCCTCCGCTTATTGATATGCTTAAGTTCAGCGGGTATCCCTACCTGATCCGAGGTCAAAAGTGAGAAAATGGCTTGATGGATGCCGCTGTTGAGGGACCAAGACGCAAAATGTGCTGCGCTTACTACCAAAACACTGGCTGCCAATGACTTTGAGGTGAGTCTTGAAAAAAAGACAAGCACCCAACACCAAGCAAAGCTTGAAGGTACAAATGACGCTCGAACAGGCATGCCCCATGGAATACCAAGGGGCGCAATGTGCGTTCAAAGATTCGATGATTCAC
+
DDDCCFFDDCBBGGGGGGGGGGGHHHHHHHHHHHHHHHHHHHHGGGGGHHHHHHHHHHHHHHHGGGGHHHHHHHHHHHHHHHHHGHHGGGHHHHHHHGGGHHHHHHHHHGHHHHHHHHHHHHHHHHHHHHGGGHHHHHHHHHHHHHHHHHHHGHHHHHHHHHHHHHGHHHHHHHHHHHHHHHHHHHHHHGGGGHHGHGHGHHHHHHHHHHFFHHHGHHHHHHHGGGFGGHGGHHHHGHHHGGFFFHHGGHHHHHGHHHGGGGGHHHHGGGGHGGGGGGGGGGFFFFFFFBBBBB
@M02197:102:000000000-ALU3V:1:1101:26621:19245 1:N:0:1
TCTCAGCGCGTATCCTCCGCTTATTGATATGCTTAAGTTCAGCGGGTATTCCTACCTGATCCGAGGTCAACCTAGAAAAAATAAAGGTGTCGACCGACCCGACGAGACCTTGCAACTCCCCGCGTGCCTCGAAAGACTCGTTGCGAAGAGGGTCCCACGGACGCCGTCATTGTCTTTGAGACCAGTTGCGGACGGCCCACAACTCGATCCAACGCCCCGACCAGAGGTTGGGAGAGAGGATAATGACGCTCGAACAGGCATGCCCACCGGAATACCAGTGGGCGCAATGTGCGTTCAAAGATTCGATGACTCAC
+
BBABAFF?DDDBGGGGGGGGFGGHHHHHHHHGHHHHHHHHHHHGGGGGGFGFHHGGHGHHHHHGGGGHHHHHHHHHHHGHCAGFDG3BE:58AEECA//<@@B<@?5AFCG;CGHEHGFHACCD@9A<DBD?BD9GHHFE.CC.;DGGB99ADBFFBF-ABB#??HC9GGF#/=9FDFD=0BEBCFFCFDD-@9F#GDGA/A4ADG229:/D8CE>/;B@B3GF3:9?29@DFBAD4GFGHHHDEAGGHHGFFDFHBGGHHGGEA22HHGCHFGFGF2CGGFGHCHHF2GGHGBGFGGGFGCFFFFFFF?BBAA
@M02197:102:000000000-ALU3V:1:1101:2782:19257 1:N:0:1
TCTCAGCGCGTATCCTCCGCTTATTGATATGCTTAAGTCCAGCGGGTATCCCTACCTGATCCGAGGTCAACCTTAGAAATGGGGTTGTTTTACGGCGTAGCCTCCCGGACACCCTTTAGCGAAGAGTTTCCACAACGCTTAGGGGACAGAAGACCCAGCCGGTCGATTTGAGGCACGCGGCGGACCGCGTTGCCCAATACCAAGCGAGGCTTGAGTGGTGAAATGACGCTCGAACAGGCATGCCCCCCGGAATACCAGGGGGCGCAATGTGCGTTCAAAGATTCGATGATTCAC
+
A?BB3DF?D>>2EFGGFGGGGG2GFBHHHH55FGGHHHFGGEGEGCEGHHEHHEHHHEBFGHHFFGFGH:F:FFB9@GF(F9G9GEEEG6HGHGDCEEC?#F4G9E9#@BD0DGE.EGFH/<<#/G<GBG1:1FF.-@#EFFFF?/CGEF9#7:CGHAGE>9A@BA9EFBCF*;C@@;A9?D-DCF9-.::.9FGGFFFFFHFFFHHE;9CAAC<.HHHGFDFBFFBA?DDHHG1;GB4?;>/>/;/FFAFHGF/AGGGEGCGGCHGEAEF1CFCGG3GGGGBB3B13B1A>>>
@M02197:102:000000000-ALU3V:1:1101:16642:19335 1:N:0:1
TCTCAGCGCGTATCCTCCGCTTATTGATATGCTTAAGTTCAGCGGGTATTCCTACCTGATCCGAGGTCAACCTTGTAAAAATGGGTTATAGGACCGTGCCGGGGGACCTTTCGACTCCGTGCGTGCTTGAAAAGCTCGTTGCACCGAGAGTCCCACGGACGCCGTCATTACTTTTGGGACCGGTCGGGGGTGAACCCGGACCTGGGTCCAACAACAAGCCAGGCTTGAGAGGTGATAATGACGCTCGAACAGGCATGCCCTTCGGAATACCAAAGGGCGCAATGTGCGTTCAAAGATTCGATGACTCAC
+
DDDCCFFCCCCBGGGGGGGGGGGHHHHHGHHHHHHHHHHHHGHGGGGGHHHHHHHHHHHHHHHGGGGHHHHHHHHHHHHGFHHHHGGHHHEG;HHGGGGHGGGGFCFGHHHHGGGGGHGHGGGGGGGHHHHHHHHHHGGGHGFHHGGGGGFFGGFGGGGGGGGGFHFEFFFHFFFHCGGGGGGGGGGHHHHHFFGGFFGFFGHGHGHFGGHGHHGHHFHGHGHFHHHGHHHGHHHHGGGGGGFGHGFGDHHHHFHEGGGFEAHHHHHHHHHGHGGGGGHHHHGGGGHGGFGGGGGGGBFFFFFFA3?BA
@M02197:102:000000000-ALU3V:1:1101:10406:19465 1:N:0:1
TCTCAGCGCGTATCCTCCGCTTATTGATATGCTTAAGTTCAGCGGGTAGTCCTACCAATCTGAGGCCGATGAATTGAAATTAAATCCCTTCCTCTCTTCCAAAGAAGCGAGGCATGGGCGGGGTTCAGAAGCACTCCAACCAGCAAAACGTCGCGTCCAGCTCCTCGACCCTGCGCCTCTCCTCTCCGAAGTCCTGATATTATCAAAACCCGGCAGGGAAAGACGTGGGCGAAATAACGAGCTTTCGTCCGTCTTGCCTATCGAATGGATGCGCTAATGCATTTCGAGGGAGCCACCGTGGAAGATGGCAAGACCCTCAATACCGATCCGCCAGCTTTCTCAACTAAATAAGAAAGCTGTCGTTCGAAACAATTCGCGGCCCTCAAACAGGCATGCTCCCCAGATTAGATCTGCCGGGAGCGCAAGGTGCGTTCAAAGATTCGATGATTCAC
+
BCCCCFFCCCCBGGGGGGGGGGGHHHHCHHHHHHHHFHHHHHHGGGGGGHHHHHHHHHHHHBHFGGGGGGGGHHHHHHHHHGHFHHHHHHGHHHHHHHHHEFFHHGGHGGCCGGHHHHGGGGGCFFHHHHGGHHHHHHFFGGEGGHHHGGFGGGGGGGGGGGGGGG.AFC;FFFFFFF.9FFFFFFFF-A9EBFFF/BFFFEFF/FFFFDDC-@=DF-AA?.BFF9DEDF=/F?EFFFFF?ADFFB99DBFB;.B//.ABBEFFFBEBGGGBBFFB;0909.FC9FFGGFGFAAGCGHGCGHGHHFHG<0HHGDBFFHHE<.AGC@>/GGHGGFGCF/HHFGFG2HHHFHGBBGBGGCCE?HHGEFFGHFG?EGGGCGGGFGHHFHHGFHFFGE1?GCEHHHHFHGFFHCGGGGCGGDGGEF5HGEGGGHGGGGBBFEFF4FFD5FF?BAA?
@M02197:102:000000000-ALU3V:1:1101:13204:19562 1:N:0:1
TCTCAGCGCGTATCCTCCGCTTATTGATATGCTTAAGTTCAGCGGGTATCCCTACCTGATCCGAGGTCAACCTTTGAAAGAGTTTAACGGCCACGACCGCCCGCACTCCAAAGCGAATATGTATCACAACGCTTAGAGACGGACAGCTCGGCCGGAGACTTCAAGGCGCGCGGGAGCCGCGACGCCCAACACCAAGCGAGGCTTGAGTGGCGAAATGACGCTCGAACAGGCATGCCCTTCGGAATACCAAAGGGCGCAATGTGCGTTCAAAGATTCGATGATTCAC
+
BCCCDFFCCCBCGGGGGGGGGGGHHHHHHHHHHHHHHHHHHHHGGGGGHHHHHHHHHHGHHHGFGGGHHHHHHHHHHHHHHHFHHHHHGGGGGGGGGGGGGGGGGGGHHHHGHHGGGGGHHHGHHHHHHGGGGGGHHGHHGGGGGGHHHGGGGHGHHHHGGGGGGGGGGGFGFGGGGGGGGFFHGHFGHGGGGHGGGHHGHHGFHHGGGFHGHHHGFFEEBGGHGHHHHHHHGFFFGGGGHHGHHHHHHHGGGGGHHHHGECGHGGGGGGGGGGFFFFFFF@BBBB
@M02197:102:000000000-ALU3V:1:1101:6381:19563 1:N:0:1
TCTCAGCGCGTATCCTCCGCTTATTGATATGCTTAAGTTCAGCGGGTAGTCCTACCTGATTTGAGGTCAGAGTCAAAAGGTTTTCTGCCACAAGGCAAGAAGGGTTCTGAGCGGGCTTGACGCGGAGCAAGGGACAAGACGAAACTTATTACGTCTGTCACGGATGCAAGCGATCCCACTAAGTCATTTGAGGCGAGCCGTGTAACCGGCAGGACGCCCATGTCCAAGTCCACGCCAGGTCATAAACCAGACGGGATTGAGATTTCATGACACTCAAACAGGCATGCCTTTCGGAATACCAAAAGGCGCAAGGTGCGTTCAAAGATTCGATGATTCAC
+
AAAAAFBABBBBGGGGGGGGGGFHHHHHHHCHHHHHHGGHFFFECFGEGHGHGHHHHFHHFHHHGHHHFGFHEGHHEGFE@FHGHHHHEGHACHHHHEC2FBGGEGCGHHGHFEDGCHGHCDGGFFCCCFFGFFGGHGGGGFFGGFHHHHHHEGCFFHHHHCGCDFGGGGEGGGGGFGHGGFGGGGGHHGECBGDFFACHHGGEFFCGBFDGFCE;DFFHHHFBBFFFEBFFFFHHHHFBHGFGG3FEGECAHHFGGE5HHHHHHHFHHFHGFFCGFBHHHEHFHGGAEGFGGHHHGGGHHFGFDE?GBFHGGGFFGGBGCGGEB44FFFFFFABBBB
@M02197:102:000000000-ALU3V:1:1101:18501:19633 1:N:0:1
TCTCAGCGCGTATCCTCCGCTTATTGATATGCTTAAGTTCAGCGGGTAGTCCTACCTGATTTGAGGTCAGAGTCTAAAGTGCGCGATGGCGGGTTGTGAGCAGACTCAGAAGCAAGGGTCGAGACGAAACTTATTACGTCTGACACGGATGCAAAGAGATCCACTAAGTCATTTGAGGCGAGCCGTGTTACCGGCAGACACCCAAGTCCAAGTCCCACCCAGGTCGAAAAACCCGAGGGGATTGAGATTTCATGACACTCAAACAGGCATGCCTTTCGGAATACCAAAAGGCGCAAGGTGCGTTCAAAGATTCGATGATTCAC
+
CBCCCFFCCCCCGGGGGGGGGGGHHHHHHHHHHHHHHHHHGHHGGGGGGHHHHHHHHHHHHHGHGHHHHHHHHHHHHHGHHHGGGGGGGHGGGGGGGGHHHHHHHHHHHHHHHHGHGGHGFAFHGGGGGGHHHHHHHGHHHGHHHHGHHGGHHHHGHGGGFGHGGGGHHHHHGHGGGGGGGGGGHHHGGGGGHHHHHGGGHGHGHHHFHHHHGGGGGGHHGFGGGHGGGGGGGGGHGHHHGFHHHHHHHHHHHHHHHGHGHHHHHGHGHHHHGCGGHHHHHGHGHHHGGGGGHHHHGGGGGGGGGGGGGGGFFFFFFFCCCCC
@M02197:102:000000000-ALU3V:1:1101:11076:19791 1:N:0:1
TCTCAGCGCGTATCCTCCGCTTATTGATATGCTTAAGTTCAGCGGGTATCCCTACCTGATCCGAGGTCAAAAGTGAGAAAATGGCTTGATGGATGCCGCTGTTGAGGGACCAAGACGCAAAATGTGCTGCGCTTACTACCAAAACACTGGCTGCCAATGACTTTGAGGTGAGTCTTGAAAAAAAAAAAGACAAGCACCCAACACCAAGCAAAGCTTGAAGGTACAAATGACGCTCGAACAGGCATGCCCCATGGAATACCAAGGGGCGCAATGTGCGTTCAAAGATTCGA
+
AAABBFFB@DBBGGGFGFEFEGGFHHFHFFADGHFHHHHHHHGGGGGGHHGHHHHHHGFHHHGFEGFHHGHHHB4GHFHFHGGFG8FGH;HFHHHHHGGGG0GHGHGE5GGGEFFHGGGGGGFFHFHFGHHFHGGHGHBGHHGGHGGDD?EFFCGHCCGHFHHHHHHG;HGGFBGFFGGGGGGGHHHGGCEHH4E>?HGEBFFGHHFFBGBGFF5HHFHFG:E;HHGAEF0E2%GGHFHH;GCG?EE2B55555F5DFCGCA22?EDFFGGGECE4GG@FFFFBFA@BBB
@M02197:102:000000000-ALU3V:1:1101:7428:19762 1:N:0:1
TCTCAGCGCGTATCCTCCGCTTATTGATATGCTTAAGTTCAGCGGGTATCCCTACCTGATCCGAGGTCAAACGTTGAAAAAAGGCTTCATGGACGCAAACGTAGAAGGGAGAGACGCGAGATTGTGCTGCGCTCTACCACCAGTACGTTGGCCGCCAATCGCTTTCAGGCGAGTCCTCTGCAGGACAAACGCCCAACACCAAGCATTGCTTGAGGGTACAAAATGACGCTCGAACAGGCATGCCCCATGGAATACCAAGGGGCGCAATGTGCGTTCAAAGATTCGATGACTCAC
+
ABCBBFFBBDBBCFGGFGFGGGEGHHHGHHHHHGHFHEHBGBFGCGGGGHFHHFHHHHHHHHHFGGEHHHHHGHHHGHHHHGF?GHHHHHHGHHFDFFFGGHHGGHGHGHGGGGHFGGGGGFGFGHBDGHFGGHHHHHHHFEHHHHGGHHGFHHHGHFGEHHGGGGGGGGHHGHGHHGFHHFFHGFGGGGHGFFDGFGGHHHEHGFGFBFHHHGHHGHGHHHHGEEEGGF?GGBGGHHGHGGGHHHEEHFHGGDBHHHGEGGGHHGHCGGGHGGGGGGGFGE4FFB55FA>>3>
@M02197:102:000000000-ALU3V:1:1101:5845:19824 1:N:0:1
TCTCAGCGCGTATCCTCCGCTTATTGATATGCTTAAGTTCAGCGGGTATCCCTACCTGATCCGAGGTCAAGAGTGTAAAAATGTACTTTTGGACGTCGTCGTTATGAGTGCAAAGCGCGAGATGTACTGCGCTCCGAAATCAATACGCCGGCTGCCAATTGTTTTAAGGCGAGTCTACACGCAGAGGCGAGACAAAACACCCAACACCAAGCAGAGCTTGAAGGTACAAATGACGCTCGAACAGGCATGCCCCATGGAATACCAAGGGGCGCAATGTGCGTTCAAAGATTCGATGATTCAC
+
BB@BAFFB@BDBGGGGGGGGGGGHHFGFGFCFHHHHHGHHHHHEGGGGHHHHHHHHHHGHHHHGGFFHHHFHFHFHGHHHHHFH;HFHHHFEHHEFGGGGGGGHHHHHHHHHHHGGGGGFGGGHHHHGGFDD?DGGDCCHHHHHGFHGGHFGHHGHHHHHHGHFGGGGFGGGDGCGGGGGGHHGEFFFFGHHFFFFEFGGFHFHFGGHHFHFGGFGFFGHHHHHGDBGFHFGEFEB1?HGHHHHHHHGEGHHHHHHHHFFGHHHGGGGGGHFHGCGEEHGGCGGGGFGFFFFDFFFAAAAA
@M02197:102:000000000-ALU3V:1:1101:11529:19917 1:N:0:1
TCTCAGCGCGTATCCTCCGCTTATTGATATGCTTAAGTTCAGCGGGTATTCCTACCTGATCCGAGGTCAACCTAGAAAAATATAAAGGTGACCGGGTCCCGGGGGCCTTGAAACTCTACGCGTGCTCCGGAGAACTCAGTGCGAAGAGGGTCCCTGGGACGCCGTCATTGTCTTTGAGACCAGTTGGCCATGGAGGCGGTCCAACGCGGTCCAACACCAAACACGAGGTTTGAGAGAGGATAATGACGCTCGAACAGGCATGCCCTTCGGAATGCCAAAGGGCGCAATGTGCGTTCAAAGATTCGATGGCTCAC
+
3AABADF3AD@DGCGGFGGGGGGGHFFHFHHGHGHHGHGCCHFGGGCEGHHGHFFFH3BGGGEE0EFHHGBGHHFHHGHFHFHGGFEFEFF8B9?@,EGFG/2D://CGHEEFG:GDFHGCCGAA<DCDGG?FFHGHGFGGGB;?ADF.EEFEA:CEEGF@?@GF>1C0>FFBFFF?A1CGCFFFGGFFFHFFGFCFABBAGFFFF/@GFF9EBFEFDGE/EHAFEEFDBHFHG@FB9FFGFFEBE>/0GABFB1HEHHGGFEECEEBBHHHGFF1FFE00GCGFF1EA?FAGGA3BGBEFB11FD1B1AAA1?
@M02197:102:000000000-ALU3V:1:1101:25095:19877 1:N:0:1
TCTCAGCGCGTATCCTCCGCTTATTGATATGCTTAAGTTCAGCGGGTATTCCTACCTGATCCGAGGTCAACCTTGTAAAAATGGGTTATAGGACCGTGCCGGGGGACCTTTCAACTCCGTGCGTGCTTAAAAAGCTCGTTGCACCGAGAGTCCCACGGACGCCGTCATTACTTTTGGGACCGGTCGGGGGTGAACCCGGACCTAGATCCAACAACAAGCCAGGCTTGAGAGGTGATAATGACGCTCGAACAGGCATGCCCTTCGGAATACCAAAGGGCGCAATGTGCGTTCAAAGATTCGATGATTCAC
+
AABB3DFBDBDDGGGGGGGGFGGHHCBHHHGHHHHHGHHGGHHGGGGGHHHHHHHFHHHHHGGGCCGGGHHHHHHHHHHHGHHHH:8GHHHF3EGFEHGHGGGGGGGGHHHHGHFHHHGFGFGCFDFHFFHH:AAHHGCGGEHHHGGGCDHHHHHGGGCGGGGGHHGHFFHHFFGFCFFFGFFCCGGHHHHGFFGGFFFB=F4DFF9BFGHHHGEHFCHFGGHGFHG;AGGB(HFHBHGGGGGHHAHHGHHHEHHGGGGFGGFHGHHHHHHHHGGGF?CHHFGGGGHGGGGGGF2GGFFFFFFFBBBBB
@M02197:102:000000000-ALU3V:1:1101:11534:19935 1:N:0:1
TCTCAGCGCGTATCCTCCGCTTATTGATATGCTTAAGTTCAGCGGGTATTCCTACCTGATCCGAGGTCAACCTAGAAAAATATAAAGGTGACCGGGTCCCGGGGGCCTTGAAACTCTACGCGTGCTCCGGAGAACTCAGTGCGAAGAGGGTCCCTGGGACGCCGTCATTGTCTTTGAGACCAGTTGGCCATGGAGGCGGTCCAACGCGGTCCAACACCAAACACGAGGTTTGAGAGAGGATAATGACGCTCGAACAGGCATGCCCTTCGGAATGCCAAAGGGCGCAATGTGCGTTCAAAGATTCGATGACTCAC
+
ABBC@FFCCCCCGGGGGGGGGGGHHHHHHHHHHHHHHHHHHHGGGGGGHHHFHHHHHHHHHHHGGGGGHHHHHHHGHHHHGGHHHHHGBFGGHCEEF@GHGGGGGGGGHHHHGGHHHHHEGGGGGGFHGGGGGHHHHHHHHHHHFHHGGEGGGGFGGGGGFGGFHGGHGHGHGHGHFHFHHGFFGGHHHHGFFFFFFHFGHGGGFFFHHHHHGHGGGGHHHHFGFHGHHFGHHHHHHHHHGHGFGGGEBGGHHGHHHHGGGGFDCGFFGEGFHHHFHHECGGGGHHHGGGGHGGFFFGGGFGFFFFFFFAABBA
@M02197:102:000000000-ALU3V:1:1101:13964:19893 1:N:0:1
TCTCAGCGCGTATCCTCCGCTTATTGATATGCTTAAGTTCAGCGGGTATCCCTACCTGATTCGAGGTCAACCTTTGAAAGAGTTTAACGGCCACGACCGCCCGCACTCCAAAGCGAATATGTATCACAACGCTTAGAGACGGACAGCTCGGCCGGAGACTTCAAGGCGCGCGGGAGCCGCGACGCCCAACACCAAGCGAGGCTTGAGTGGCGAAATGACGCTCGAACAGGCATGCCCTTCGGAATACCAAAGGGCGCAATGTGCGTTCAAAGATTCGATGATTCAC
+
CCCCCFFCCCCCGGGGGGGGGGFHHHCGHHHHHHHHHHHHFHHGGGFGHHHHHHHHHHHHHHGHGGGHHHHHHHHGHHHHFHHHHHHHGGGGGGGFGGGGGGGGGGGHHHHGHGFGGGGHHHHHHHHHHGGGGGGHGGGHGGGGGGGGHGGGGHHHHFHHHHGGGGGGGGGGFGGGGGGGGGGHGHHFGGHGGHFEGHHGHHHHHGGGGGGHHHHGGGGFFHGHHHHHGHFGGGGGGGEFHGHHGAHHHHGGGGGHGHHEEECHGGGGGGGGGGFFFFFFFCBACC
@M02197:102:000000000-ALU3V:1:1101:7176:20007 1:N:0:1
TCTCAGCGCGTATCCTCCGCTTATTGATATGCTTAAGTTCAGCGGGTAGACCTACATGATTTGAGGTCAGAGTCAAAAGGTTTTCTGCCACAAGGCAAGAAGGGTTCTGAGCGGGCTTGACGCGGAGCAAGGGACAAGACGAAAATTATTACGTCTGTCACGGATGCAAGCGATCCCACTAAGTCATTTGAGGCGAGCCGTGTAACCGGCAGGACGCCCATGTCCAAGTCCACGCCAGGTCATAAACCAGACGGGATTGAGATTTCATGACACTCAAACAGGCATGCCTTTCGGAATACCAAAAGGCGCAAGGTGCGTTCAAAGATTCGATGACTCAC
+
A>AAAFFA?D1A0BAG1FEEF?EFBFHHFF2AGFBFFGF22DGEGA/EF1AB1A01DBDGHEHGGH001>1BBF12BFBEB1FFHFHFGFGFFHE/0BCBCBF?BCGHFE1EEAF@9<BCBCCC0@@#C=F1FG0/>9GG9C<E$=CCFFBC.:+0C:GBCC4AE?BBF??<1G.F;99>F>1;BDFC10</?;/92#?BEGFCFF@FEGB<E9>0<>@19EHHGB9FBG8GB+FBDFGF@BHH:GHFCB//1GFHHHFHGDF1FDFDGGF1FDCBGB11FGAGFEGEE/E02HHHFA/GB1GGAAE111G?0E0B11BGBF3AF111FFDFB>>>1>
@M02197:102:000000000-ALU3V:1:1101:24161:20122 1:N:0:1
TCTCAGCGCGTATCCTCCTCTTATTGATATGCTTAAGTTCAGCGGGTATTCCTACCTGATCCGAGGTCAACCTGAGAAAAATAAAAGGTTAGACCGACCCGACGGGACCTTGCAACTCCCCGCGTGCCTCGAAAGACTCGTTGCGAAGAGGGTCCCACGGACGCCGTCATTGTCTTTGAGACCAGTTGCGTTACCACAACTCGGTCCAACGCCCAAGCAGAAGCTTAGAGAGAGGATAATGACGCTCGAACAGGCATGCCCATCGGAATACCAATGGGCGCAATGTGCGTTCAAAGATTCGATGACTCAC
+
CCCCDFFBCCBCGGGGGGGGGGHHHHHHGHHHHHHHHHHHCHHGGGGGHHHHHHHHHHHHHHHGGGGHHHHHHHHGGGHHHHHHHHHGHHGHHHHGGGGGGGGGGGGGGHHHGHGHHHGHGGGGEGGHHHGGHGGFHHHGHGHGHGGHGHGHHGGGGGGGGGGGGHFHHHHHGHHHFHHHHGHHGGGGFHHGFGGHHGGGFGHHHGGGGGHHGGHHHHHHHGHHHHHHGHHHHHHHHHHGGGGGHGDHGDHHHHFFHHEGGGDHHHHF5FHHHHDGGCGGHHHGGGGGGGGGGGGGFGFFFFFFFCCCCC
@M02197:102:000000000-ALU3V:1:1101:10069:20178 1:N:0:1
TCTCAGCGCGTATCCTCCGCTTATTGATATGCTTAAGTTCAGCGGGTAATCTTACCTGATTTGAGGCCAGAAAGGAATACATAAAGAATTATGTATGTGTGTGTTTGTTTGGTAGCAGATGACAAAAGCACAAGATTTTTATGGGTTTGCCTTAACAAAAATCTATGGCTGACACTCATCCACTCATACTTTTAAGGCAAGGTGATACAAAGAGGCTAATCTCATCACCAAGCCCAAGGACCCGTTAAAAGAATTTTTCATAAAAAAAAACCTTTTAATGGAGATATTCACGACACTCAAACAGGCATGCTCCGAGGAATACCAAGGAGCGCAAGATGCGTTCAAAGATTCGATGACTCAC
+
AAAABFFB2>ADGFGGFGFGEEEHHBAGGHFGHDGD5GHHHGGGCCEEHFFFFFBBAFGFHGGHGGFEFEGGHHFHHHGBGHGG4GHHGDHHGF4FBFGFFFGBFHHGFHFECGHBHHGGHHHGFHGGGFHHHHEHGHHFHGHHHFFGG1FGFGGDGHHHGHFHGHHHFHGGHHHHCGFGGHFHGFGHFHHHHHHGHHHHHHHHFHFFHH<FHGGGGGGGGE?FBFHGGHGHEEGGGGGGEEEF9EGBF211EFE1FBHGG>/@EGFB11FF1GFGGF1BF2BGFECGE>EFF1GFEFBGF1FFFFAF/A/?EFD22BAA1CHGFGEE0EFF3HEE0?C1BGG3BGEFAB1FD11D>11AA
@M02197:102:000000000-ALU3V:1:1101:11485:20215 1:N:0:1
TCTCAGCGCGTATCCTCCGCTTATTGATATGCTTAAGTTCAGCGGGTATCCCTACCTAATTCGAGGTCGACGTTGAGAGTGTGGTCCCGCGAGGGGGGGCCACGCTTGCACGGCAGGCGTCGAGCGGACCCACGAGCTGCATCGCTGCTGCGCTCCAGGCCGCACCGGCACCGCCGATGGATTCAAGGGCCGCCGCCTCCGCAGAGGGAGGGGCGATCCCCAACACCAAGCTTGCGCTTGAGGGAGTTAACGACGCTCGAATAGGCATGCCCCTAGGAATACCAGGGGGCGCAATGTGCGTTCAAAGATTCGATGACTCAC
+
ABBBBFFBCCCBGGGGGGGGGGGHHFHHHHHHHHGHGHHHHHHGGGGGHHHHHHHHHHHHHHGH2EFHGEGEEGGHHHHGG4GFHHHHGGGGGGGGGG9FFFF:F::FF.:?8F:FF8::FAAAFF::FFFF8FFFFFFFF:FFF:FF9E::F:FF:F::FAC5F9F9F-BEGGGGGGGGFFFGGGGFGGDBDGEFGGGGHHHHGGGDEGGGGDGGGGGHHGHGHGHHHGEFGGEHHHHHHGHHHHGFGGGFE@CFHHHGGHHHHGHGGGHHHHHHGGHHHHGGGGGGFGHHHFGFGGHGFGFFGGCGGFFFFFFFAAAA>
@M02197:102:000000000-ALU3V:1:1101:22353:20289 1:N:0:1
TCTCAGCGCGTATCCTCCGCTTATTGATATGCTTAAGTTCAGCGGGTAGTCCTACCTGATTTGAGGCCAGATGTCAAGAATTATACACACAAGTGCGTATGGGGTATAGAAAGCAGACTATTGTCCAAGTCCTGGCCACAAGCGAACTTGTGTCCTAAGCGGAATACTTATTACGCCTAGGGGAACCAGTGCAAAGACTAATCCAGCTCACATTTTTAAGGCGGGTCAATTCATCATTGACAAACGCCCACATCCAACATCCAAGCGTGGTTGAACCAATCCTGGAATTGAGATTTTCATTATTTTCAAACGGGTATTCTCTGCGGAATACCAGATAGTGCAATTTTCAGTAAACGGTTCGAGGATGAAT
+
AAA?AFFADDDDEGGGGGGEGGGFHFHHFFEGFEDHFFHFFHHECEEAFD55GHHH3FFFGHFGGEFFHEHHBFB4@BGFHEHHHHFHFEG113B4E?/EHCGGG/FFBFEHBGFB3BFFFFHHDFH11?1BD1CGFFGHHFC/CDG;F9FHGHG9CF;>1#>@48GB0=G0DGEGGHDG<G6?++CCC=GBBB0;#C6<>;$94BGF?9CF7F1BBEF0#C0%>9BB:BBFFFFB1FF6FFFFE3/1B111B/B2BB11/CFA>EFE0B211B1ACB@/012@D21@21F11BDAAB2A1D111D/F0AB1F111A0/A///022D2111D11D1B1B111D1B13D31FBA111111>1B13@1>1>1
@M02197:102:000000000-ALU3V:1:1101:15676:20263 1:N:0:1
TCTCAGCGCGTATCCTCCGCTTATTGATATGCTTAAGTTCAGCGGGTATTCCTACCTGATCCGAGGTCAACCTAGAAAAATATAAAGGTGACCGGGTCCCGGGGGCCTTGAAACTCTACGCGTGCTCCGGAGAACTCAGTGCGAAGAGGGTCCCTGGGACGCCGTCATTGTCTTTGAGACCAGTTGGCCATGGAGGCGGTCCAACGCGGTCCAACACCAAACACGGGGTTTGAGAGAGGATAATGACGCTCGAACAGGCATGCCCTTCGGAATGCCAAAGGGCGCAATGTGCGTTCAAAGATTCGATGACTCAC
+
DCCDCFFDDDDDGGGGGGGGGGGHHHHHHHHHHHHGGHHHHHHGGGGGHHHHHHHHHHHHHHHGGGGHHHHHHHHHHHHHHHHHHGHH;HFHHGGCEGHHGGGGGGGGHHHHHHHHHHHGGGGGGGHHGGGGGHHHGHHFHHGGGGHGGGGGGGGGGGGGGGGGHHGEHHHHHGFHHHGFHHFFGHHHHHHHGGGGGHGEGGGGGGGHHFGGGHGHGHHHGGGGGGGHHHGHHHHHGHHHHHHGGGGGHH?HHHHHGHHHGGGGGGGHHHHHHHHHHHGGGGGHHHHGGGGHGGGGGGGGGGFFFFFFFBBBBB
@M02197:102:000000000-ALU3V:1:1101:12437:20436 1:N:0:1
TCTCAGCGCGTATCCTCCGCTTATTGATATGCTTAAGTTCAGCGGGTATTCCTACCTGATCCGAGGTCAACATTCAGAAGTTGGGGTTTTACGGCGTGGCCGCGACGATTACCAGTAACGAGGTGTATGATTACTACGCTATGGAAGCTCGACGTGACCGCCAATCGATTTGGGGAACGCGGGTTACCGCGAGTCCCAACACCAAGCTGAGCTTGAGGGTTGAAATGACGCTCGAACAGGCATGCCCGCCAGAATACTGGCGGGCGCAATGTGCGTTCAAAGATTCGATGATTCAC
+
CBBCCFFCCBCCGGGGGGGGGGGGGGHHHHHHHHHHFHHGHHHGGGGGHHHEHHHHHHHHHHHGGGGHHGHHHH<HH8<HH<HHGGEEGGHHGGGGGFGGH?C?/<CCFG8HF9AFBGBDEEG#</<GFBGGHFFGHACE;AGFFH<FBFD.BA.;@EFGAGHGCEE?HGFHFHEGGEFFFFGFA?FF?/BAFHCFFBFFDCFBEFE1G;F<GAH;GHF<HHHFHEGGEGHGGHHGHGHFHGEEGGEBGFHHGFDFECGGEE0AFGGHHGGCGHG1GGGGFCGGBFFFFF@111>1
@M02197:102:000000000-ALU3V:1:1101:12402:20320 1:N:0:1
TCTCAGCGCGTATCCTCCGCTTATTGATATGCTTAAGTTCAGCGGGTAATCCTGCCTGATTTGAGATCTAATCAAAAGGTAGACTTTTAAATTAGGAGCTTCCTTAATTAAGCTGGCTCGATGTTTCCACCGAATCCTTAGCGAATAGTCTATTACGCCAAGTCAATCCAAACTTGTATTAGGGATGCTAATGTATTACGAACGAGCTAGGCCGAAGCCAGCAGCGCTCAGAATCCAAACACCAATCGATTACAAGAAAAGATTAGGTTGAAGAATTCATGACACTCAAACAGACATGCTCTCCGGAATACCAGAGAGCGCAAGATGCGTTCAAAGATTCGATGACTCAC
+
CCCCDFFCBCCCGGGGGGGGGGGHHHHHHHHHHGGFGHHHHHHGGGFGHHHHHHHHHHHHHHGHGHHGHHHHHHHHHHGHFHGHHHHHHGHHHEHHFFHHHHHHHHGHHHFHHHHHGHHGGHHHHHFBHGFFGGGDGHBDGHGGGGGHHFHHHHHHEDFGGGHHHFHGHFGHHHHFHHHHHHHHHHGHHHHHHFFFHHHGGHGGFFGGEBFBGHHGGGHGGAFFGGBFHFFHGFGGGFHFGHGHG?ABG@GFGHHHFHGFFFBHHFFHHHHHHHHGHHHHHHHFAHGGFFHGHHHHHHGCGGFFF55GGBHGGHHEFACHHGFA2AEB4BGFGGGEGCFFFFFFFBBAAA
@M02197:102:000000000-ALU3V:1:1101:12815:20601 1:N:0:1
TCTCAGCGCGTATCCTCCGCTTATTGATATGCTTAAGTTCAGCGGGTAGTCCTACCTGATTTGAGGTCAGAGTCAAAAGGTTTTCTGCCACAAGGCAAGAAGGGTTCTGAGCGGGCTTGACGCGGAGCAAGGGACAAGACGAAACTTATTACGTCTGTCACGGATGCAAGCGATCCCACTAAGTCATTTGAGGCGAGCCGTGTAACCGGCAGGACGCCCATGTCCAAGTCCACGCCAGGTCATAAACCAGACGGGATTGAGATTTCATGACACTCAAACAGGCATGCCTTTCGGAATTCCAAAAGGCGCAAGGTGCGTTCAAAGATTCGATGATTCAC
+
BBBBBFFABBBBGGGGGGGCFGGHHHHHHGGHHHHHFHHHHHHGGGGGGFHGHHHHHHHFHHHHGHHGHEGHHHHGGHHGHFHGHHHGGFGHHHHHHHGHHHGGFGHHHHHHGGFGGHGHHGGFFGFGH<GGGGGGGG<GFGGGDHHHH<<HGFGFGHH;HGFCDGGGGGGG?EG5FGGGGGGGGBFFCFFFBEEB>@C;F@EFFFF@@>C?/AEB6FFFFFBFB1FFFFF8FGDHGFFBFFF0F@F/C?/AF01HHFDF1D1BDFB22D1GA1A1A1111GFAB/0/EAA0AA1A11EAB1E00AA1F1GA00011GFG3GGA1B113@1B3>1111
@M02197:102:000000000-ALU3V:1:1101:4878:20582 1:N:0:1
TCTCAGCGCGTATCCTCCGCTTATTGATATGCTTAAGTTCAGCGGGTAGTCCTACCTGATTTGAGGTCAGACAATATAGCTAACGATGGCAGAAAGTTACTCTCTAGCCATTCCGTGTTAGAAGCAGAAAGTCTCCAATGAAAAGCCGGTTGTGCAGAGCACATCCTATGCGATCAAATTATCACACATAGTCAGACCGACCCAAAGAGATCCACTGATATATTTCAGGCGAGCAAGACTGAAGTCTGGCAAACGCCCATCACCAACTCCAAGCAGTCTTCTCTTTCAAAAAAACTGAGAGTTGAGGTTTTCATGACACTCAAACAGGCATACTCTTCGGAATACCAAAGAGTGCAATTTGCGTTCAAAGATTCGATGATTCAC
+
BBBABFFBBDADGGGGGGGGGGGHHGHHHHHHHHGHHHHHHHHGGGGGGHHHHHHHHHHHGHGHGHHGHHGHHFHHHHHFEHHHGGHGGHHGEHHE4FHFHHHEGH3FGHHDDGFHGGHFHHHF22FGHHHHF3GHHCGHFHGHHAG?DDGGAAHFHHHEF0CFG0FGHGHGGEHFFGBGDHHFHHHBGHFCCGFHFHHA@FDBFFGHHHHEGHFGHFFDFGFFCAGGGGGHHGDFBGGHGH:FAFDHFDCDBEFEHHFHF<BHGFFFGHGHFHHHHGE2F3B3FEE?GGHHHHHFBHHHHFFHHGHGHHGGGHHGBFEHHHHGHHGHHHGDGAEE2HHBGHHHHHHHHHFHHGHHFCFGGHGGGFGGGGGGFFFFDDFABAA?
@M02197:102:000000000-ALU3V:1:1101:5514:20745 1:N:0:1
TCTCAGCGCGTATCCTCCGCTTATTGATATGCTTAAGTTCAGCGGGTATTCCTACCTGATCCGAGGTCAACCTAGAAAAAATAAAGGTGTCGACCGACCCGACGAGACCTTGCAACTCCCCGCGTGCCTCGAAAGACTCGTTGCGAAGAGGGGCCCACGGAAGCCGGCATTGTCTTTGAGACCAGTTGCGGCCGGAACAAAACTCGATCCAACGCCCCGACCAGAGGTTGGGAGAGAGGATAATGGCGCTAGAACAGGCAAGCCCGCCGAAATACTAGTGGGCGCAATGTGCGTTCAAAGATTCGATGTCTCAC
+
>AABBFF>2>A2EFFGFB?FEFGHHH5FGGFHHHHHFDFHBGHG?EEEHHHHGHFGBGHFHF1BE0EGGGGHHHB3GGFHGHHFD4FB;.;:99G99;GF/C5CD9?/F9F15DG1GG9F@<@<D7D.$CC5/A#..0GFH/C7C/:;?.0;,0;C:AB;;##,90#0$9//;;BF0BF<9+F/;:FB9.<#3D=.<-*#<0,<;11;ADBB//9BBF>F;B%0B/B09;FB9B919>B2B:9#>//12@2GF1111///////A/EBFBF222B0B00A0E?GF3GCGEEFFG3F33GFFA11@1B13A1AA?
@M02197:102:000000000-ALU3V:1:1101:14092:20668 1:N:0:1
TCTCAGCGCGTATCCTCCGCTTATTGATATGCTTAAGTTCAGCGGGTAGTCCTACCAATCTGAGGCCGATGAATTGAAATTAAATCCCTTCCTCTCTTCCAAAGAAGCGAGGCATGGGCGGGGTTCAGAAGCACTCCAACCAGCAAAACGTCGCGTCCAGCTCCTCGACCCTGCGCCTCTCCTCTCCGAAGTCCTGATATTATCAAAACCCGGCAGGGAAAGACGTGGGCGAAATAACGAGCTTTCGTCCGTCTTGCCTATCGAATGGATGCGCTAATGCATTTCGAGGGAGCCACCGTGGAAGATGGCAAGACCCTCAATACCGAGCCGCCAGCTTTCTCAACTAAATAAGAAAGCTGTCGTTCGAAACAATTCGCGGCCCTCAAACAGGCATGCTCCCCAGATTAGATCTGCCGGGAGCGCAAGGTGCGTTCAAAGATTCGATGAT
+
CCCCBFFCBCBBGGGGGGGGGGGHHHHHHHHHHHHHHHHHHHHGGGGGGHHHHHHHHHHHHGHHGGGGGGGHHHHHFHHHHHHHHHHHHHHHHHHHHHHHHHHHGHHHGGGGGGHHHFHGGGGGGFHHEHFHHHHHHHHFGEHHHHHGGGGGGGGFGAGGGGGGGGFFFFFFFFFFFFFFFFFEFFFFAFFEFFFFFFBFFFFFFF0FF?DFFF;DAF?.AFFFF;DEFE;FFFEFFFFFFFFBFB@.FFFBFFFBEFEF/FFBFFFFFG?A/FGFBFFFGGGGGGGGGFGFDG.CGHFGHHHHGBGHHGHGA?/HHFFEEFGGDA-GGGGHHHFFFHHHFG>HFHHGGHHHHHGGGGGEEGF/GHFHFDG?EECFCGGCGGHHHHHHHHFGGGEGGGF5FHFDCHHGF2GGGGGFEFFEAFBHFGGCGGGGGGGGFCFFFFFCBBBA
@M02197:102:000000000-ALU3V:1:1101:28346:20760 1:N:0:1
TCTCAGCGCGTATCCTCCGCTTATTGATATGCTTAAGTTCAGCGGGTAGTCCTACCTGATTTGAGGCCAGATGTCAAGAATTATACACACAAGTGCGTATGGGGTATAGAAAGCAGACTATTGTCCAAGTCCTGGCCACAAGCGAACTTGTGTCCTAAGCGAAATACTTATTACGCCTAGGGGAACCAGTGCAAAGACTAATCCAGCTCACATTTTTAAGGCGAGTCAATTCATCATTGACAAACGCCCACATCCAACATCCAAGCTTGGATTAACCAAACTTGGAGTTGAGGTTTTCATGACACTCAAACAGGCATACTCTTCGGAATACCAAAGAGTGCAATTTGCGTTCAAAGATTCGATGATTCA
+
AAAB3FBADBBBGGGGGGGGGGGHHHHHHHFFHHHHGHHHHFHGGGEEFHHHHHGHHHHHFFHFGHGFHGFHGHHHFGHHHHHHEGFFHEGGAEGHGGEEFFFEEEHHFGFFGGHHGAGHHGHFHFFFB?GBG2CGHHGHHGGDGCDGFHGFHHHGG10CDDCGCDGHHGGGDFGCGHFC2FGDAEEHEGCCFGGFDGFFF8FGBF29>@CFFFFBHGGG@CDHHFGFBGHFFGFDDFGC?FF>ECEBGBF3FGHG3GF3GGF@13CEHG4@HHHFFFGBHHGHHHHHFGHGGHHHHFEFAFDF1FAFGEFGHEFFHFHGGGDFHHHDHHGHGDCHHHHHHGF2FGGGBF5FBGGEFFFFFFBFBBBBB
@M02197:102:000000000-ALU3V:1:1101:5505:20762 1:N:0:1
TCTCAGCGCGTATCCTCCGCTTATTGATATGCTTAAGTTCAGCGGGTATTCCTACCTGATCCGAGGTCAACCTAGAAAAAATAAAGGTGTCGACCGACCCGACGAGACCTTGCAACTCCCCGCGTGCCTCGAAAGACTCGTTGCGAAGAGGGTCCCACGGACGCCGTCATTGTCTTTGAGACCAGTTGCGGACGGACCACAACTCGATCCAACGCCCCGACCAGAGGTTGGGAGAGAGGATAATGACGCTCGAACAGGCATGCCCACCGAAATACCAGTGGGCGCAATGTGCGTTCAAAGATTCGATGACTCAC
+
1AA1A311>>1>EGGGGGGGGGGHHHHHHHHHHHHHHHHHHHHGGGGGHHHHHHHHHHHHHHHGGGGHHHHHHGHFHHHHGHHFHF11B1BEGGGGFFFCGGCCCF;AFHHDC;CF;D=A@:<CCAAB<ACEHCCFB0CCHGFGFBBACGEB.C9CF?A9FGGDGGDDEHGFHDFFFB<19B?FFBFFFC0?/FFGC9GFF2ADFGEFFFFFFBCGFEF6B3;F61E9GBHHFBEF4FFEHHHDGGGGFHGHHFHGHHHHEGGGEFGHHDHHHHGHG2FGGGGHHHHGGFGGBGGGGGGGGGFFFFFFD3AAAA
@M02197:102:000000000-ALU3V:1:1101:14774:20808 1:N:0:1
TCTCAGCGCGTATCCTCCGCTTATTGATATGCTTAAGTTCAGCGGGTATTCCTACCTGATCCGAGGTCAACCTGAAAAAAGTTTTAGAGGCGACCGGGTCCCTGGGTCCTTGAAACTCGACGCGTGCTCCGGAGAACTCAGTGCGAAGAGGGTCCCTGGGACGCCGTCATTGTCTTTGAGACCAGTTGGCCATGGAGGCGGTCCAACGCGGTCCAACACCAAACACGGGGTTTGAGAGAGGATAATGACGCTCGAACAGGCATGCCCTTCGGAATGCCAAAGGGCGCAATGTGCGTTCAAAGATTCGATGACTCAC
+
CCBBCFFCCCDBEGGGGGGGGGGHHHHHHHHHHHHHHGFFHFGGGGECEGGHHHHGHHGFHHHGGGGHHHHHHGHFGHHGGGGHHHGFHG9GG;G;GGACHGHHGEHGHGHHHGGGHHGHGCGGGGDGHGGGD??GHHBCGCGHGGCAFGG?<8.FFFG??A<:CFDCFFB0BFFFB1;?1FEFFFFFFF1>BFCC@AAFHFCF<BFE;BHFFAFFGHE>GFGEFFFAFB=DFF:B<DFBHHHFHGGGECHFEFHHGGBGFBFECECGGFGGBBFHFFGGGEECEFGFHEEE0GFFGBG3GEGABFFFFFFA>111
@M02197:102:000000000-ALU3V:1:1101:9950:20852 1:N:0:1
TCTCAGCGCGTATCCTCCGCTTATTGATATGCTTAAGTTCAGCGGGTAGTCCTACCAATCTGAGGCCGATGAATTGAAATTAAATCCCTTCCTCTCTTCCAAAGAAGCGAGGCATGGGCGGGGTTCAGAAGCACTCCAACCAGCAAAAAGTCGCGTCCAGCTCCTCGACCCTGCGCCTCTCCTCTCCGAAGTCCTGATATTATCAAAACCCGGCCGGGAAAGACGTGGGCGAAATAACGAGCTTTCGGCCGTCTTGCCTATCGAATGGATGCGCTAATGCATTTCGAGGGAGCCACCGTGGAAGATGGCAAGACCCTCAATACCGATCCGCCAGCTTTCTCAACTAAATAAGAAAGCTGTCGTTCGAAACAATTCGCGGCCCTCAAACAGGCATGCTCCCCAGATTAGATCTGCCGGGAGCGCAAGGTGCGTTCAAAGATTCGATGATTCAC
+
A?>3AFBA@DDDGGFGG422AAEGBGCHB55DHHCHFGHHCFFGGGGGGHHGHHHHHHHEFFHGGGGECE?GHHHEFGGDGHHHHFHHHFHHHGHFGHHGHGHFBCGGEEEE?EEHFC0BD?GCDHHHEFFHFFHBFHHH.CAHGBGG.CCFD@@?--.//0;/9FAD?BB/..-BDA?/;BFFFBFFB.>999BF///B9/9FFBFFFBDB??-;9-;-;.9BA..FDB/BFBE99+://::@/9--AA..9.;/FAEF/FB//FB@A?B?FBFFBFBBA9/.AB/.FB9FA.CGFG00HGBC;0G0FGG<.CFGFGGGGAGC-A?CDE?1FBF<1HFBHGHGBHHHFHHGHFGAGGGGGEGGGFFHHGGE/GGCGGGGFFGHHEHHHGFFHHE?EEEHFHFBFFHFHFEEEE?DGGGEGHHFFEECGHGGGGG5GFGGBFFFFFFA33>3
@M02197:102:000000000-ALU3V:1:1101:23855:20849 1:N:0:1
TCTCAGCGCGTATCCTCCGCTTATTGATATGCTTAAGTTCAGCGGGTATTCCTACCTGATCCGAGGTCAACCTGAAAAAAGTTTTAGAGGCGACCGGGTCCCTGGGTCCTTGAAACTCGACGCGTGCTCCGGAGAACTCAGTGCGAAGAGGGTCCCTGGGACGCCGTCATTGTCTTTGAGACCAGTTGGCCATCGAGGCGGTCCAACGCGGTCCAACACCAAACACGGGGTTTGAGAGAGGATAATGACGCTCGAACAGGCATGCCCTTCGGAATGCCAAAGGGCGCAATGTGCGTTCAAAGATTCGATGACTCAC
+
CBCCBFFCBBBBGGGGGGGGGGGHHHHHHHHHHHHHHHHHHHHGGGGGHHHHHHHHHHHHHHHGGGGHHHHHHHHHHHHGGHHHHHHHHHGGGGGGCGDDHHHHHGGHHHHHHHHHHGGGGGGGGGGGHHGGGGGHHHHHHFHHGGGGGGGGGGGGGGGGGGGGGFACGFFFFFFHHHGFFGFHGHHHFFFFFFFFFFFFFFFGGFGGFHHHHHFFFFFHFHGEFGGGGHHFHHFFHGHHHHFBFGGECGHHEHHHEHHHFGAFGEA2EF5HGHFHG5HHFGE?GHHHHEGGGGGGGGGGFGGGCB5FFFFBAABB
@M02197:102:000000000-ALU3V:1:1101:16678:20915 1:N:0:1
TCTCAGCGCGTATCCTCCGCTTATTGATATGCTTAAGTTCAGCGGGTATTCCTACCTGATCCGAGGTCAACCTAGAAAAATATAAAGGTGACCGGGTCCCGGGGGCCTTGAAACTCTACGCGTGCTCCGGAGAACTCAGTGCGAAGAGGGTCCCTGGGACGCCGTCATTGTCTTTGAGACCAGTTGGCCATGGAGGCGGTCCAACGCGGTCCAACACCAAACACGAGGTTTGAGAGAGGATAATGACGCTCGAACAGGCATGCCCTTCGGAATGCCAAAGGGCGCAATGTGCGTTCAAAGATTCGATGACTCAC
+
CCCCCFFCCCCCGGGGGGGGGGGHHHHHHHGHHHHHHHHHHHHGGGEGHHHHHHHHDHHHHHHGGGGHHHHHHHHHHHHHHFGHHHHHGHGHHGFGDFHHGGGFGGGGHHHHHHHHHHHGGGGGGGHHGGGGGHHHHHHHHHHHFHHGGGGGGGGGGGGGFDGFHHGHHGHHHHHHGHFHFFGFHHHGHHHHGGGGGHHFHGGGGGGHHHHHFFGGGHHHHGFGHHGGHHGGHGHHGFHFHHHGGFGCHHDGHHHGHHGHGGGGGGGGHHHHGHHHHHGGGGGHHGHGGGGHGGGGGGGGGGFFFFFFFCCCCC
@M02197:102:000000000-ALU3V:1:1101:17122:20917 1:N:0:1
TCTCAGCGCGTATCCTCCGCTTATTGATATGCTTAAGTTCAGCGGGTATCCCTACCTGATCCGAGGTCAACCTTTGAAAGAGTTTAACGGCCACGACCGCCCGCACTCCAAAGCGAATATGTATCACAACGCTTAGAGACGGACAGCTCGGCCGGAGACTTCAAGGCGCGCGGGAGCCGCGACGCCCAACACCAAGCGAGGCTTGAGTGGCGAAATGACGCTCGAACAGGCATGCCCTTCGGAATACCAAAGGGCGCAATGTGCGTTCAAAGATTCGATGACTCAC
+
CCCCCFFDDDCDGGGGGGGGGGGHHHHHHHHGHHHHHHHHHHHGGGGGHHHHHHHHHHHHHHGGGGGHHHGHGHHHHHHHGGHHHHHHGGGGGGGGGGGGGGGGGGGHHHHFHHGFGGGGGHGHHHHHHGGGGGGHHHGGGGGGGGGHHGGGGHHHHGGGGHGGGGGGGGGGGGGGGGGGGGGHFFHGFFFGGHGGGHHGHHHHHHGGGGHHHHHGGEGGHHGFHHHHHHGHGGGGGGGGHHHGEAGHHHGGGGGHGHHGEECHGGGGGGGGGGFFFFFFFCCBCB
@M02197:102:000000000-ALU3V:1:1101:12475:20920 1:N:0:1
TCTCAGCGCGTATCCTCCGCTTATTGATATGCTTAAGTTCAGCGGGTATCCCTACCTGATCCGAGGTCAACCTTAGAAATGGGGTTGTTTTACGGCGTAGCCTCCCGAACACCCTTTAGCGAATAGTTTCCACAACGCTTAGGGGACAGAAGACCCAGCCGGTCGATTTGAGGCACGCGGCGGACCGCGTTGCCCAATACCAAGCGAGGCTTGAGTGGTGAAATGACGCTCGAACAGGCATGCCCCCCGGAATACCAGGGGGCGCAATGTGCGTTCAAAGATTCGATGATTCAC
+
CCCCCFFCCCCCGGGGGGGGGGGHHHGHHHHHHHHHHHHHHHHGGGGGHHHHHHHHHHHHHHHGGGGGHHHHHHHHHHHHHHHGGGGGHHHHHGGGGGGFGHHHHGGGGGGHGGHHHHHHGGGGGHHHHHHFFHGGGGGGGHFHGGFGGHHHHHHGFHHGGGFGGGGGFFFFFGGGGGGGFGGGGGGGGGGGGHGHGFGGGHGGGHGGHHHHHHHHHHHHHHHGGGGGHHGFHHHHHGHHGGGGGGGGHGHHHHHGGGGGGGGHHHGGGGGHGGGGGGGGGGFFFFFFFCCCCC
@M02197:102:000000000-ALU3V:1:1101:24924:20949 1:N:0:1
TCTCAGCGCGTATCTTCCGCTTATTGATATGCTTAAGTTCAGCGGGTAGTCCTACCTGATTTGAGGTCAGAGTCAAAAGGTTTTCTGCCACAAGGCAAGAAGGGTTCTGAGCGGGCTTGACGCGGAGCAAGGGACAAGACGAAACTTATTACGTCTGTCACGGATGCAAGCGATCCCACTAAGTCATTTGAGGCGAGCCGTGTAACCGGCAGGACGCCCATGTCCAAGTCCACGCCAGGTCATAAACCAGACGGGATTGAGATTTCATGACACTCAAACAGGCATGCCTTTCGGAATACCAAAAGGCGCAATGTGCGTTCAAAGATTCGATGACTCAC
+
BBBBBFFBBBDDGGGGGGGGGGGHHHGDHHFHHGFFGHHHHHHGGGGCEHHHHHHHHHHGHHHGGGHHGHGH5FHHHHHGBFDFDHHHHHHFHHGHHHGHFFHGGHHHFHHHGGGGGHGHHGGGGG9GHGGGFHGGHHHHFGG9AGHHHGEFGGHHGH0;HGGGHHGHHGGGHFGGGGGFFGGBHGBFGGGGGGDFFFFFFFFFFGFFFFGGBEGHEHFGFGFFGBGG/FGGGGHFHGGEFHHHHGFGG?EDHFFHFFGHFBFHHHHFHHGHGGHHHHHGHHHFEHG1CDGHHGHHHGGHGHGGGGGHFHHGGGGFGGGGGGGGGGFFFFFFF@BBA3
@M02197:102:000000000-ALU3V:1:1101:14459:20896 1:N:0:1
TCTCAGCGCGTATCCTCCGCTTATTGATATGCTTAAGTTCAGCGGGTATCCCTACCTGATCCGAGGTCAACCTTTGAAAGAGTTTAACGGCCACGACCGCCCGCACTCCAAAGCGAATATGTATCACAACGCTTAGAGACGGACAGCTCGGCCGGAGACTTCAAGGCGCGCGGGAGCCGCGACGCCCAACACCAAGCGAGGCTTGAGTGGCGAAATGACGCTCGAACAGGCATGCCCTTCGGAATACCAAAGGGCGCAATGTGCGTTCAAAGATTCGATGATTCAC
+
CCDDDFFDDDCCGGGGGGGGGGGHHHHHHHHHHHHHHHGHHHHGGGGGHHHHHHHHHHHHHHHGGGGHHHHHHHHHHHHHHGGHHHHHGGGGGGGGGGGGGGGGGGGHHHHHHHGGGGGHHFHHHHHHHGGGGGGHGHHHGGGGGGHHHGGGGHHHGGHHHHGGGGGGGGFGGGGGGGGGGGGHGGHGHFGGGHGGGHHGHHHHHHGGFGHHHHFGGGFFGEGHHHHHGHHHGGGGGGGHHHHGHHGHHGGGGGGHHHHGGGGHGGGGGGGGGGFFFFFFFCBBCB
@M02197:102:000000000-ALU3V:1:1101:23788:20945 1:N:0:1
TCTCAGCGCGTATCCTCCGCTTATTGATATGCTTAAGTTCAGCGGGTATCCCTACCTGATCCGAGGTCAACCTTTGAAAGAGTTTAACGGCCACGACCGCCCGCACTCCAAAGCGAATATGTATCACAACGCTTAGAAACGGACAGCTCGGCCGGAGACTTCAAGGCGCGCGGGAGCCGCGACGCCCAACACCAAGCGAGGCTTGAGTGGCGAAATGACGCTCGAACAGGCATGCCCTTCGGAATACCAAAGGGCGCAATGTGCGTTCAAAGATTCGATGATTCAC
+
BBBBAFFBBBDDGGGGGGAEFGGHHFFHHHHGHFFHBGFHHCBECGGGHHHHHGHHHGFHHHHGGGGHHGHHHHHFFGGFHHHHHHGHFGFGGGFFGGGGGGGGGGGHGHHFGHGFGGGHHHHHHGHHGGGGGGGGHGGGGFFGGGHGGGGGGHGHHHEHHGGGGGGGGGGFFFCBDAFGGGFFGHHGHEGEGHGGFHHGFHGFHHGGGDFHHHGGGE?FDEEHHHHHHGHHGF?FGGGGHHHGE53GHHGGGGGHCHHGGGGGGGGGGGGFCBFFFFFFFBBBAA
@M02197:102:000000000-ALU3V:1:1101:28182:20980 1:N:0:1
TCTCAGCGCGTATCCTCCGCTTATTGATATGCTTAAGTTCAGCGGGTAGTCCTACCTGATTTGAGGTCAGAGTCAAAAGGTTTTCTGCCACAAGGCAAGAAGGGTTCTGAGCGGGCTTGACGCGGAGCAAGGGACAAGACGAAACTTATTACGTCTGTCACGGATGCAAGCGATCCCACTAAGTCATTTGAGGCGAGCCGTGTAACCGGCAGGACGCCCATGTCCAAGTCCACGCCAGGTCATAAACCAGACGGGATTGAGATTTCATGACACTCAAACAGGCATGCCTTTCGGAATACCAAAAGGCGCAAGGTGCGTTCAAAGATTCGATGACTCAC
+
AAAAAFFBBB?2EGGGGGGGGGGHGHBHHHHGHHGHHHGHHHHGGGGGABGHHFGHHGHHHHHHGEHHHHHG@DEGHHHEHHHGGFHHHGFFGHEGHHGHHEHEHHFG4E4FEC/CCGGHEDGG5G9GHHFFDCFGG:HHD?;EDFFHHHHGEHA4EF0GCD;::9FHHDDEGEEGGGGFFBFFGFFCGGDA9/@BF;CBFHFFBDCGDC/@;C9D;DF?CFEHFHHHEGCEE?1EHGGGHGFGFBEGFFEGHHGHG5HHHGFHGGHFHGEGGFEHHHHFHFHFHGAA0FEGHHHFHG?HHGGEGGGHHGHGGGGHGGGGGGGGGGFFFBFFF@BA>3
@M02197:102:000000000-ALU3V:1:1101:16302:21004 1:N:0:1
TCTCAGCGCGTATCCTCCGCTTATTGATATGCTTAAGTTCAGCGGGTAATCTTACCTGATTTGAGGCCAGAAAGGAATACATAAAGAATTATGTATGTGTGTGTTTGTTTGGTAGCAGATGACAAAAGCACAAGATTTTTATGGGTTTGCCTTAACAAAAATCTATGGCTGACACTCATCCACTCATACTTTTAAGGCAAGGTGATACAAAGAGGCTAATCTCATCACCAAGCCCAAGGACCCGTTAAAAGAATTTTTCATAAAAAAAAACCTTTTAATGGAGATATTCACGACACTCAAACAGGCATGCTCCGAGGAATACCAAGGAGCGCAATGTGCGTTCAAAGATTCGATGATTCAC
+
CCCCCFFCBBBCGGGGGGGGGGGHHHHHHHGGHGHHHHHHHHHGGGGGHHHHHHHHHHHHHHHHGHGGGHHHHHHHHHHGHHGFBGHHHHHHHHHHHFGHHGFGHHGGFHFG/GHGHHFFHHFHHHHHHHHHHHHHHHHFFFHHHHGFGHHHGHHHHHHGHHGHHHHFAGEHHHHHHHHHHFFGHGHHHHHHGHHHHEHHHGGGHFHHHHHHHHFHFFGGGFHHHGHG8EHHHFEEFFECFEBFEGHHHHFHFGHHHGHHGGGGGGGGHHGGGHHFHGBGGHHHHHFEGGGHHHHGHHHHHHHFHGHHGGGGGGHHHHHHHHHGGGGGGGHHHHGGGGHGGGGGGGGGGFFFFFFFABAAA
@M02197:102:000000000-ALU3V:1:1101:22473:20993 1:N:0:1
TCTCAGCGCGTATCCTCCGCTTATTGATATGCTTAAGTTCAGCGGGTAGTCCTACCAATCTGAGGCCGATGAATTGAAATTAAATCCCTTCCTCTCTTCCAAAGAAGCGAGGCATGGGCGGGGTTCAGAAGCACTCCAACCAGCAAAACGTCGCGTCCAGCTCCTCGACCCTGCGCCTCTCCTCTCCGAAGTCCTGATATTATCAAAACCCGGCAGGGAAAGACGTGGGCGAAATAACGAGCTTTCGTCCGTCTTGCCTATCGAATGGATGCGCTAATGCATTTCGAGGGAGCCACCGTGGAAGATGGCAAGACCCTCAATACCGATCCGCCAGCTTCCTCAACTAAATAAGAAAGCTGTCGTTCGAAACAATTCGCGGCCCTCAAACAGGCATGCTCCCCAGATTAGATCTGCCGGGAGCGCAAGGTGCGTTCAAAGATTCGATGACTCAC
+
CCCCCFFCBCCCGGGGGGGGGGGHHHHGGHHHGHHHGHGHHHHGGGGGGHHHHHHHHHHHHHHGGGGG@GGHHHHHDGHHHHHHHHHHHHHHHHHGHHHHHHGFFGHHGGGGGGFFFHGGGGGCDHHHHHHHHHHHHHHHGEHGHHHHGGAEGFG?GCGGGGGGGGFFFFFFEFAFFFFFFFFFFFFDBDAAFFFFFF/FFFFFFFFFFFFFAFAA@@EFFFEBDEFFFFFFFFFFBBBEFFDBB=>?FDFBAFBFFFEFB99BFFFFFD?-/C0BF;0EEGFDGGF?EGGGGHFCCHHFFEHHFBGEFHHG.AC0=D=.<<GGGDCGCDCC1FF@FHHFHEGEHHG>3DD2HHGGGGCGGHHEGGHFFHEGE/GGGGGFHGFFHHHHGHBHGEGGGGHGHHHHGFHHGECCFGGGGGGGGGHHFGGFEFCGF5FGGCFFFFFFFFFBBBAB
@M02197:102:000000000-ALU3V:1:1101:11919:21090 1:N:0:1
TCTCAGCGCGTATCCTCCGCTTATTGATATGCTTAAGTTCAGCGGGTATCCCTACCTGATCCGAGGTCAAAGACGGTAATGTTTTCTTGTTGGACGCGGGCCGGAGCCCCTCGAGAAGCGCAATGTGCTGCGCGAGAGGAGGCAAGGACCGCTGCCAATGGATTTGGGGCGAGTCCGCGCGCTGAGGCGGGACAGACGCCCAACACCAAGCAGAGCTTGAGGGTGTAGATGACGCTCGAACAGGCATGCCCCCCGGAATACCAAGGGGCGCAATGTGCGTTCAAAGATTCGATGATTCAC
+
BBCCAFFBCCBCGGGGGGGGGGGHHHHHHHHHHHHHHHHHHHHGGGGGHHHHHHHHHHHHHHGGGGEHGH4GFGGGBGGHHHHHHGHHHHHHHHHGGGGGGGGGFGGGGGHGGGFEGHHGGGGGHHHHHHHGGGGGGGFFGGGGGGGFFGGGGGFFFFFFFFFFFFFFFFFFFFFFFFGGFFGGGGGFFFFFFGF?CFGHFGGFFGHHHHGHHHH;EHHHGHHHFHHFHFGGGGH;CGGFFGHHHFFCGGFFFHHHHFFGHGHHGGGGGGHGHGGGGFGGGGGGGGGGFFFFFFFBBBBB
@M02197:102:000000000-ALU3V:1:1101:16122:21154 1:N:0:1
TCTCAGCGCGTATCCTCCGCTTATTGATATGCTTAAGTTCAGCGGGTAGTCCTACCAATCTGAGGCCGATGAATTGAAATTAAATCCCTTCCTCTCTTCCAAAGAAGCGAGGCATGGGCGGGGTTCAGAAGCACTCCAACCAGCAAAACGTCGCGTCCAGCTCCTCGACCCTGCGCCTCTCCTCTCCGAAGTCCTGATATTATCAAAACCCGGCAGGGAAAGACGTGGGCGAAATAACGAGCTTTCGTCCGTCTTGCCTATCGAATGGATGCGCTAATGCATTTCGAGGGAGCCACCGTGGAAGATGGCAAGACCCTCAATACCGATCCGCCAGCTTTCTCAACTAAATAAGAAAGCTGTCGTTCGAAACAATTCGCGGCCCTCAAACAGGCATGCTCCCCAGATTAGATCTGCCGGGAGCGCAAGGTGCGTTCAAAGATTCGATGATTCAC
+
CCCCCFFCCCCBGGGGGGGGGGGHHGHHHHFHHHHHHGHHHHHGGGGGGHHHHHFHHHHHHHHEEFEGGGFHHHHGHHHEHHHHHHHHHHHHHHHHHHHHHHHGHEHHGGGGGGHHFHHGGGGGDHHHHHGHHHHHHHHHGGGHHHHHGGGGGGGGGGGGGGGGGGFFFFFFFFF;DFFFFFFFFFFF-DFEFFFFFFFFFFFFFFFFFFFFFFCFFAFFFFEBF.FDDFFFDCFFFFFFFFFFF>;DBFFBA.EFFFFFFFFFFFFBDCGGGGGFFFEGEA/.GGGFE;.EDC.DGHFHHGHHHFBEHGHG.DHGDEHFCACGGGCGGGHEHHFFF<HHFFGFHHFHHHHHHHGG@?@EEHHGGHHHFHGE@?CGCGGGHAF3HHHHFGGHHGFEEEFHHHHHHHHHHEGGGGGGGEEGGGBGBGGFGHGGGGGGGGGGFFFFFFFBAA>3
@M02197:102:000000000-ALU3V:1:1101:14534:21173 1:N:0:1
TCTCAGCGCGTATCCTCCGCTTTTGATATGCTTAAGTTCAGCGGGTATTCCTACCTGATCCGAGGTCAACCTTGTAAAAATTGGGTTATGGACCGTGCCGGGGGACCTTTCAACTCGTTGCGTGCTTAGAAAAGCTCGTTGCACCGAGAGTCCCACGGACGCCGTCATTACTTTTGGGACCGGTCGGGGGTGAACCCGGACCTGGAGTCCAACAACAAGCCAGGCTTGAGAGGTGATAATGACGCTCGAACAGGCATGCCCTTCGGAATACCAAAGGGCGCAATGTGCGTTCAAAGATTCGATGATTCAC
+
CCCCBFFCBCCBFGGGGGGGGGGHGGGHGHHHHHHHHHHHHHGGGEFHHHHHHHHHHHHHHHGGGGHHHHHHHGGHHHHHHHHHGGGHHHFGHHGGHGHGGGGGGGGHHHHHHHHHGHGHGGGGGGHHGHHHHHHHHGFGFGHHHGGGGHHHHGGGGGCGCDGHHHHHHHHHHHGHFGGGGGGGGGGHFHGHGGGGGHFGFGHHHHHGHHHHHGHGHHHHHHGHFHHHHHFHFHHHFHFFGGGGGHGGHHHHGHHGGGGGGGGHHGHHHHHGHHGGGGGHHFHGGGGHGGGGFGGFGGFFFFFFFABBBA
@M02197:102:000000000-ALU3V:1:1101:12047:21149 1:N:0:1
TCTCAGCGCGTATCCTCCGCTTATTGATATGCTTAAGTTCAGCGGGTAGTCCTACCTGATTTGAGGTCAGAGTCAAAAGGTTTTCTGCCACAAGGCAAGAAGGGTTCTGAGCGGGCTTGACGCGGAGCAAGGGACAAGACGAAACTTATTACGTCTGTCACGGATGCAAGCGATCCCACTAAGTCATTTGAGGCGAGCCGTGTAACCGGCAGGACGCCCATGTCCAAGTCCACGCCAGGTCATAAACCAGACGGGATTGAGATATTCACGACACTCAAACAGGCATGCTCCGAGGAATACCAAGGAGCGCAAGATGCGTTCAAAGATTCGATGACTCAC
+
CCCCCFFCCCCCGGGGGGGGGGGGHHHHHHHHHHHHHHHHHHHGGGGGGHHHHHHHHHHHHHHHGHHHHHHHHHHHHGGGGHHGGHHHHHHHHHHHHHGHHHGGHHHHHHHHGGGGGHGHHGGGGGGGGHHGGHGGHHHHGGGGGGHGGHHHGHHHGHHHHGGGGHGHHGGGHHGGGHHHGHGHHGGGGGGGGGDGGFGHHHFFFFFHGGGGGGFHFHHGHHFHHGFGDGGGFFFHHHGFFHHHGGEFHFGGHHHHHBHGHHHGGHFGGHHHGGHHHHHHHHHHHHGGGGGFGBHHHHGHHGHGGGGGHGHHGGGGHGGGGGGGGGGFFFFFFFA?CBB
@M02197:102:000000000-ALU3V:1:1101:16000:21205 1:N:0:1
TCTCAGCGCGTATCCTCCGCTTATTGATATGCTTAAGTTCAGCGGGTATTCCTACCTGATCCGAGGTCAACATTCAGAAGTTGGGGTTTAACGGCGTGGCCGCGACGATTACCAGTAACGAGGTGTATGATTACTACGCTAGGGAAGCTCGACGTGACCGCCAATCGATTTGGGGAACGCGGGTTACCGCGAGTCCCAACACCAAGCTGAGCTTGAGGGTTGAAATGACGCTCGAACAGGCATGCCCACCGGAATACCAGTGGGCGCAATGTGCGTTCAAAGATGCGATGATTCAC
+
BBBBAFFBBBDBGCGGFFFGGGGHD5FGFGGBDFFF5FFHFGBGECE0FFGHFH3BBFHFGGFEEGEHFFGG:FGEGFDGGGFFEGEEGGHH?E;GEEC/G99/<>0BC9AFC1<<<;1;09-;-;<<0B9=A?CD9</;A#<C0;GGCCC09H70.GCFHGF>ACG1FAFGG?;<CCB99BFFC?#ECGHHG<EEG>/:H:HFHG0FB:BF3FF>?9HHH;GBG;EAEAF/9BAFBHGGA0FEAA/GEHDFFGEDFGFA000A0DFFHGE?E0FCGGFFFEAF1BF3FFD?>1>1
@M02197:102:000000000-ALU3V:1:1101:20225:21158 1:N:0:1
TCTCAGCGCGTATCCTCCGCTTATTGATATGCTTAAGTTCAGCGGGTATCCCTACCTGATCCGAGGTCAAACGTTGAAAAAAGGCTTCATGGTCGCCAACGTAGAAGGGAGAGACGCAAATTGTGCTGCGCTCTACCACCAGTACGTTGGCCGCCAATCGCTTTCAGGCGAGTCCTTTGCAGGACAAACGCCCAACACCAAGCAGTGCTTGAGGGTACAAAATGACGCTCGAACAGGCATGCCCCATGGAATACCAGAGGGCGCAATGTGCGTTCAAAGATTCGATGACTCAC
+
ABBBBFBBBBBDGGFGGGGGGGGGHHCFHGHHHHHHHHHHHHHGGGGGEHHHHHHHHHGHHHHCGGGHGHHHGHGFGHGHHGGGHHHHHHHHHHGGGGGGGHGHGHGHGHGGGGGGGGGGHHHHDGHHHGGGHHHGHHHGHHHGHGHHHHHHGHGGGGGHHHHGHGFGGHGHGGGGHGHHHHHHGGGGGGGFHF?FFEHHHHGHHHHHHHHHHHHHFGHHHHFGGFGHHGGHHHFHFHFGGGGHFHHGHHHHHHHHHGGGGGHHHGGGGGGFG5GGGGCGGFFFFFFFBBBBB
@M02197:102:000000000-ALU3V:1:1101:13891:21146 1:N:0:1
TCTCAGCGCGTATCCTCCGCTTATTGATATGCTTAAGTTCAGCGGGTAGTCCTACCAATCTGAGGCCGATGAATTGAAATTAAATCCCTTCCTCTCTTCCAAAGAAGCGAGGCATGGGCGGGGTTCAGAAGCACTCCAACCAGCAAAACGTCGCGTCCAGCTCCTCGACCCTGCGCCTCTCCTCTCCGAAGTCCTGATATTATCAAAACCCGGCAGGGAAAGACGTGGGCGAAATAACGAGCTTTCGTCCGTCTTGCCTATCGAATGGATGCGCTAATGCATTTCGAGGGAGCCACCGTGGAAGATGGCAAGACCCTCAATACCGATCCGCCAGCTTCCTCAACTAAATAAGAAAGCTGTCGTTCGAAACAATTCGCGGCCCTCAAACAGGCATGCTCCCCAGATTAGATCTGCCGGGAGCGCAAGGTGCGTTCAAAGATTCGATGACTCAC
+
BBBBBFFBBBBBGGGGGGGFGGGGHGHHHHHHHHHHHHFGHHHGEGGGGHHHHFFHHFHHHHHHGEGGCEGHHHHHHHHHHHHGHHHHHHHHHHHHHHHHHHHHGHHHGGFGGGHHHHGGGGGGGHHHFHHHHHHFHHHGEGHHHBHHGGFFGGGGGGFFGGFBFGFFFFFFBADFFFFFFFFFFFFFFA;AFFBFFFFFFFFFFFFFFFFCCFFFF-AF?FFF..FFFFFFFFFF;9/;FDDFFD@.;..B9.FFFAEBBFFFFFF;D99-BFFFGGFC.GGGGGFGGGGFCHGGGHHGHHHHFGHHGHHHEGHHHHGGGCGGGGGGGFEHFEG22HGEHHHG2HHHHGHHHFGAGGFGGFHEGHGFFHHGEEGGGEEABFD3HHHHHFHHHGACGFGHHHHHHEHHFAFGGGGGGE?EGGHHHGFGDFGFFFGGGGGFFFFFFFDAAAA3
@M02197:102:000000000-ALU3V:1:1101:23996:21257 1:N:0:1
TCTCAGCGCGTATCCTCCGCTTATTGATATGCTTAAGTTCAGCGGGTATCCCTACCTGATCCGAGGTCAACCTTAGAAATGGGGTTGTTTTACGGCGTAGCCTCCCGAACACCCTTTAGCGAATAGTTTCCACAACGCTTAGGGGACAGAAGACCCAGCCGGTCGATTTGAGGCACGCGGCGGACCGCGTTGCCCAATACCAAGCGAGGCTTGAGTGGTGAAATGACGCTCGAACAGGCATGCCCCCCGGAATACCAGGGGGCGCAATGTGCGTTCAAAGATTCGATGATTCAC
+
BBBCCFFCCCCCGGGGGGGGGGGHHHGHHHGHHHHGGHHHHHHGGGGGHHHHHHHHHHGHHHHGEGGHHHHHHHHGHHHHGHHGGGGGHHHHHGGGGGGGGHHHHGGGGGGHGGHHHHHHGGFGGHHHHHHHHHHGGGGGGHGHGGGGGHHGHHHHHHHGGGGGGGGGGGFFGGGGFGGGGGGGGGGGGGGGGHHHGHHGGHGGFHHGFHFHHHGDHHHHHHHGGFGGFGGHHHHHHHHFFGFGGGGHHGHHHHGGGGGGGGGHGHHGGGGHGGGGGFFGGGFFFFFFFBABAB
@M02197:102:000000000-ALU3V:1:1101:12317:21301 1:N:0:1
TCTCAGCGCGTATCCTCCGCTTATTGATATGCTTAAGTTCAGCGGGTAATCTTACCTGATTTGAGGCCAGAAAGGAATACATAAAGAATTATGTATGTGTGTGTTTGTTTGGTAGCAGATGACAAAAGCACAAGATTTTTATGGGTTTGCCTTAACAAAAATCTATGGCTGACACTCATCCACTCATACTTTTAAGGCAAGGTGATACAAAGAGGCTAATCTCATCACCAAGCCCAAGGACCCGTTAAAAGAATTTTTCATAAAAAAAAACCTTTTAATGGAGATATTCACGACACTCAAACAGGCATGCTCCGAGGAATACCAAGGAGCGCAAGATGCGTTCAAAGATTCGATGATTCACC
+
BBCBCBFBCCCCGGGGGGGGGGGHHHHHHHHHHGHGHHHHHHHGGGEEHHHHHGHHGHGHHHHHGHGGHHHHHHHGGHHHHHGHGHHGHHHHHHFHHGHHHHHHHHHHHHHGEHHHHHHHHHHHHHHHHHHHHHGBGHHHHHHHFHGGGHHHHGHHHFHHHHHGDGHHFHGGHHEHHFHEHGHFHHHGHHHFHHHDGFHHGFFHHGHHHHHHHHHGGHHHHGHHHGHGGHGHGHGHHEGFGGGHHHHHHFHHGGHHHHHHEGGGGGGHHGGHHHGHGGHFHHHFFGGHEFGHFFGF5HHGFGFGBHFHGFGGGHHHHHHFHHHHHGFGGCGBEHGGGGHHGGGGCGGGGCFFFFFFFBBBAA
@M02197:102:000000000-ALU3V:1:1101:17757:21340 1:N:0:1
TCTCAGCGCGTATCCTCCGCTTATTGATATGCTTAAGTTCAGCGGGTAGTCCTACCTGATTTGAGGTCAGAGTCAAAAGGTTTTCTGCCACAAGGCAAGAAGGGTTCTGAGCGGGCTTGACGCGGAGCAAGGGACAAGACGAAACTTATTACGTCTGTCACGGATGCAAGCGATCCCACTAAGTCATTTGAGGCGAGCCGTGTAACCGGCAGGACGCCCATGTCCAAGTCCACGCCAGGTCATAAACCAGACGGGATTGAGATTTCATGACACTCAAACAGGCATGCCTTTCGGAATACCAAAAGGCGCAAGGTGCGTTCAAAGATTCGATGACTCAC
+
CDDCCFFCCDCCGGGGGGGGGGGHHHHHHHHHHHHHHHHHHHHGGGGGGHHHHHHHGHHHHHHHGHHHHHHHHHHHHHHGFGHGHHHHHHHHHHGHHHGHHHHGHHHHHHHHGGGGGHGGHGGGGGGGHHHFGHGGHHHHGGGGGHHHHHHHGHHHGHHHHHHGHGGGGGGGHHHHGGHHHHHHHHHHHGGGGGGFFCFFHHGGGGGHGGGGGGGHFHHHHHHHFHHHFGGGGHHHFHHHGHHHHHGGHGHGHHHHHHHHHHHHHHHHGHHHGHGHHHHHHHHHHHHGGGGHHHHHHHGHHHGGGGGHHHHGGGGHGGGGGGGGGGFFFFFFFBCCCB
@M02197:102:000000000-ALU3V:1:1101:26659:21378 1:N:0:1
TCTCAGCGCGTATCCTCCGCTTATTGATATGCTTAAGTTCAGCGGGTATTCCTACCTGATCCGAGGTCAACCTGAAAAAAGTTTTAGAGGCGACCGGGTCCCTGGGCCCTTGAAACTCTACGCGTGCTCCGGAAAGCTCAGTGCGAAGAGGGTCCCTGGGACGCCGTCATTGTCTTTGAGACCAGTTGGTCTTGCGACCAACGCGGTCCAACACCAAACCCGGGGGTTTGAGAGAGGATAATGACGCTCGAACAGGCATGCCCTTCGGAATGCCAAAGGGCGCAATGTGCGTTCAAAGATTCGATGACTCAC
+
CCCCCFBBBBDBCGGGGGGGGGCHHHHGHHHHHHHGHHHGHHGFGGGGHHHHHHHHHHFHHHHGGGGEHHHHGHGHGHHGGGHHHHFHHGEGGGGGGGGDEHHHHGGGCGHHGHHHHHHHHGGFGCGGHHFGGFGHHHGHHHHGGBGFGHGGDGEGFFEGGGCAGHHHHHHGFFHHGFGFFHFFFFHHHDGFFGFF<FGDFFDCHHHHFFHGGGGEFEGGGGGGGGGHHHHHHHGFBFFFFFGGGGHHGHHHHHHFCBAGGGGCFHG5HHHHGHGBE2GEFHHHHEE2?HGGGFGGGGGGBFFFDB@BABA3
@M02197:102:000000000-ALU3V:1:1101:13656:21418 1:N:0:1
TCTCAGCGCGTATCCTCCGCTTATTGATATGCTTAAGTTCAGCGGGTATCCCTACCTGATCCGAGGTCAACCTTTGAAAGAGTTTAACGGCCACGACCGCCCGCACTCCAAAGCGAATATGTATCACAACGCTTAGAGACGGACAGCTCGGCCGGAGACTTCAAGGCGCGCGGGAGCCGCGACGCCCAACACCAAGCGAGGCTTGAGTGGCGAAATGACGCTCGAACAGGCATGCCCTTCGGAATACCAAAGGGCGCAATGTGCGTTTAAAGATTCGATGATTCAC
+
BBBBAFFAB?DAGGGGGGGGGGGHHHHHHHHHGHHHHHHHHHHGGGGGHHHHHHHHFFHFGHHGGGGHHHHFHB:GHHFHHHGHHFGHGBCEGGGGGG/FCFFGCFDGHHHHHHFDGGFHFDGDCDGHEGGFEFGFHHHHFGCGGGA:-FGEGHHGGDGGFGGGGGGGCCBEFFFFDEFFFEEFFGBDGEHGGHGGGGCFFAHFHGF?DEFFHEHDGFBEAGGGGFHHHGHH:GGGF9EHEGHHH:HFHCGGGGGHHHF2FGGGGGGGGGGGGGFFFFFFFABBA?
@M02197:102:000000000-ALU3V:1:1101:19195:21370 1:N:0:1
TCTCAGCGCGTATCCTCCGCTTATTGATATGCTTAAGTTCAGCGGGTATCCCTACCTGATCCGAGGTCAAACGTTGAGAAAAGGCTTCATGGACGCCAACGTAGAAGGGAGAGACGCAAATTGTGCTGCGCTCTACCACCAGTACGTTGGCCGCCAATCGCTTTCAGGCGAGTCCTTTGCAGGACAAACGCCCAACACCAAGCAGTGCTTGAGGGTACAAAATGACGCTCGAACAGGCATGCCCCATGGAATACCAAGGGGCGCAATGTGCGTTCAAAGATTCGATGACTCAC
+
CBCCCFFCCCCCGGGGGGGGGGFHHHHHHHHHHHHHHHGHHHHGGGGGHHHHHGHHHHHHHHHGGGGHHHHHGHHHHHHHHHHFHGHHHHHFGHGGGGGGGHGHGHHGGHGGGGHGGGGGHHHHHHGHFHHGGHGHGHHGHHHHGGHFHHHHGGGHGHHGGHHGHGGFGHGHFGHGFFGFGGHHGGGFGHFFHGHFFGFHHHGHHGFFHHGHHFHHHHHHFFFEFFGEHGEHHHHEHHFGGGFHFHGGHHHHGBGHHGGGGGFGFHGFFCHGGGGGGGGGGFFFFFFFBBBBB
@M02197:102:000000000-ALU3V:1:1101:6258:21461 1:N:0:1
TCTCAGCGCGTATCCTCCGCTTATTGATATGCTTAAGTTCAGCGGGTAGTCCTACCTGATTTGAGGTCAGAGTCAAAAGGTTTTCTGCCACAAGGCAAGAAGGGTTCTGAGCGGGGTTGACGCGGAGCAAGGGACAAGACGAAACTTATTACGTCTGTCACGGATGCAAGCGATCCCACTAAGTCATTTGAGGCGAGCCGTGTAACCGGCAGGACGCCCATGTCCAAGTCCACGCCAGGTCATAAACCAGACGGGATTGAGATTTCATGACGCTCAAACAGGCATGCCTTTCGGAATACCAAAAGGCGCAAGGTGCGTTCAAAGATTCGATGATTCAC
+
ABABAFFBBBBBGGGGGGGGGGGHHHHHHHGHHHHHHHHHHHHGGGGGEFGHHFHHHGFHDFGHGHHHHBEFGFGHHGHG3EGFHHHEBGHHH1EFF?FGFHGGCFFDHHEH9<>#BGCHH4AGCFFFHHH9EFGGHFB/C6<<BHGH0CHGFFHGGHHHHC00FGEHHGGDHEG<=BFBDG<*CD<9BFFFFDB;GGDHGF<;9CGHHHB@CAECD2FFEGG3HGFBFFEEFFF?4CGBHHHH8HHGGACGHHFDFGF5GHFHHGHEEEA3FHE5HHHHHGFFHGF?CGEHHHHHHHGFFHD?GGGHGHHGFCGFGGGGGGFFGGBFFFFFFABABA
@M02197:102:000000000-ALU3V:1:1101:8491:21441 1:N:0:1
TCTCAGCGCGTATCCTCCGCTTATTGATATGCTTAAGTTCAGCGGGTATCCCTACCTGATCCGAGGTCAACCTTAGAAATGGGGTTGTTTTACGGCGTAGCCTCCCGAACACCCTTTAGCGAATAGTTTCCACAACGCTTAGGGGACAGAAGACCCAGCCGGTCGATTTGAGGCACGCGGCGGACCGCGTTGCCCAATACCAAGCGAGGCTTGAGTGGTGAAATGACGCTCGAACAGGCATGCCCCCCGGAATACCAGGGGGCGCAATGTGCGTTCAAAGATTCGATGATTCAC
+
A3ABBFFBB2DBGGGGBGEGEGFHHHHHHHHHHHHHFHHGHGHGGGGGB5GGHHHHHGEHDGFE?@>GBGFGBGHHHHGHDCHGFFFGHHHHGGCFFFGGGGHFEEAECG:FGGHHHHHFCCFGGHHHHHBHHBC=FGGGGHHGGFFFCBGHGGCCGHHGCCDGGBEFEFGE@C9ABBCCF;@DFFFGFGGFDBBBCFBFFHFFGFHGFHHFHHC<FFFFFGFFFFFACGDGGGFFFBGEFFGGFGGFHHHHGGDEEE?EACGHFHF22GGHGGFDGF5A4G4BFFFFFA3BAA
@M02197:102:000000000-ALU3V:1:1101:25249:21612 1:N:0:1
TCTCAGCGCGTATCCTCCGCTTATTGATATGCTTAAGTTCAGCGGGTATTCCTACCTGATCCGAGGTCAACATTCAGAAGTTGGGGTTTAACGGCGTGGCCGCGACGATTACCAGTAACGTGGTGTATGATTACTACGCTATGGAAGCTCGACGTGACCGCCAATCGATTTGGGGAACGCGGGTTACCGCGAGTCCCAACACCAAGCTGAGCTTGAGGGTTGAAATGACGCTCGAACAGGCATGCCCGCCAGAATACTGGCGGGCGCAATGTGCGTTCAAAGATTCGATGATTCAC
+
CCCCCFFCBCCCGGGGGGGGGGGGHHHHHHHHHHHGHHHHHGHGGGEGHHHHHHHHGHHHHHGGGGGHHHHHHH:HHHHHH;HHGGGGGH<HGG;G;GGCH:/<;CC?;G<9F1<GGH5D#/</C.DGB=;GG978H<CED7C0;;/AGFA@@@9EECGHGGHGFFFGGFGGDDCFCGGGHFHGFAC0<AF0GADFFFHGHGHFHFFFHHGGFFHCFFDEFHFFHGDEGEDADDHFF4GF12??EGGHHGHHHHGHGGGGGGGCDFGHHEEGGHGGGGGGGGGGFFFFFFFAA3AA
@M02197:102:000000000-ALU3V:1:1101:5931:21680 1:N:0:1
TCTCAGCGCGTATCCTCCGCTTATTGATATGCTTAAGTTCAGCGGGTAGTCCTACCAATCTGAGGCCGATGAATTGAAATTAAATCCCTTCCTCTCTTCCAAAGAAGCGAGGCATGGGCGGGGTTCAGAAGCACTCCAACCAGCAAAACGTCGCGTCCAGCTCCTCGACCCTGCGCCTCTCCTCTCCGAAGTCCTGATATTATCAAAACCCGGCAGGGAAAGACGTGGGCGAAATAACGAGCTTTCGGCCGTCTTGCCTATCGAATGGATGCGCTAATGCATTTCGAGGGAGCCACCGTGGAAGATGGCAAGACCCTCAATACCGATCCGCCAGCTTTCTCAACTAAATAAGAAAGCTGTCGTTCGAAACAATTCGCGGCCCTCAAACAGGCATGCTCACCAGATTAGATCTGCCGGGAGCGCAATGTGCGTTCAAAGATTCGATGATTCAC
+
>AABBFBBCCDBGGGGGGGGGGGHHHHGHHFHHHGHHHHHGHHGGGGGGHHHHHHHHHEHHFFGFFGCCGGHHEHGHHGHGGHHHHHHHGHFGFGHHHHHGHHHGFGHGFGG?AGHHGGGG?CDCFFEHHHHHHHHHGHHCE..CGHHGFFAAGA?CBDBFBFFGGD?-CDBB?;BFDFFFBFFFBFDFFFAF/BBFFFBFFFFFF//FDFC>>BC;FEFE.:FD9AA>EF/BB8EFFFFB@AFBB9-:?FFEAB9/.EBFBF900B99-9-B;BBBBFFC.F.-GCE:BF;.G.CFFGD0D=/GGC00G/<../111F..>GF@A/?CB2FFFFEHFGFGF3BFFHHGFHHFHHACGEE<0HGFF24FHG@?@EEEACEF?GBHEFFFFGDDFBA5B5FHHGFHHGFFA2AECEEDEACEB5DD2GGGHGGFBGGGEFGBFFFFFFABBA@
@M02197:102:000000000-ALU3V:1:1101:8571:21665 1:N:0:1
TCTCAGCGCGTATCCTCCGCTTATTGATATGCTTAAGTTCAGCGGGTAGTCCTACCTGATTTGAGGCCAGATGTCAAGAATTATACACACAAGTGCGTATGGGGTATAGAAAGCAGACTATTGTCCAAGTCCTGGCCACAAGCGAACTTGTGTCCTAAGCGAAATACTTATTACGCCTAGGGGAACCAGTGCAAAGACTAATCCAGCTCACATTTTTAAGGCGAGTCAATTCATCATTGACAAACGCCCACATCCAACATCCAAGCTTGGATTAACCAAACTTGGAGTTGAGGTTTTCATGACACTCAAACAGGCATACTCTTCGGAATACCAAAGAGTGCAATTTGCGTTCAAAGATTCGATGATTCAC
+
BBBBBFFBBBBBGGGGGGGGGGGGHHHHHHHHHHHGHDGHHHHGGGGGGHHEGHHHHHHHHHFHFFGGHHGHGHHHHHHHHHHHHHGHHGGGHHGGGEGFEFF/EEHHGFHHFGHHHHHHHGGHGHHHHFHHHFFHHFGGGFHFGGHHHHHHHHHHHHGHGGGGHHHHHGGHHHGGGHGGFCFEFGGHGHGGGGGCFGHFFFHHGGDFFFHGGHHGHGGFFGHHHHGBGHEHHHHGHHHHFFFFGGFEFGHHHE4FBFFBGHHHEFHHHGFFGG1EHGGGBFGGFF2HHHHEBFHFGBHFHFHHGGHHGDGFEHHHGFCEGGFGHHHHHHHHHHFGFG55GHHFGGFHGGGGGGGGGGFFFFFFFBBBA?
@M02197:102:000000000-ALU3V:1:1101:17638:21816 1:N:0:1
TCTCAGCGCGTATCCTCCGCTTATTGATATGCTTAAGTTCAGCGGGTAGTCCTACCTGATTTGAGGCCAGATGTCAAGAATTATACACACAAGTGCGTATGGGGTATAGAAAGCAGACTATTGTCCAAGTCCTGGCCACAAGCGAACTTGTGTCCTAAGCGAAATACTTATTACGCCTAGGGGAACCAGTGCAAAGACTAATCCAGCTCACATTTTTAAGACGAGTCAATTCATCATTGACAAACGCCCACATCCAACATCCAAGCTTGGATTAACCAAACTTGGAGTTGAGGTTTTCATGACACTCAAACAGGCATACTCTTCGGAATACCAAAGAGTGCAATTTGCGTTCAAAGATTCGATGACTCAC
+
BB@BBFFBB?ADCFGGGFE2AEFHEHHHHHHHGH5EBGGFHBHGECGCGHHHGHGFHFHFHHEFFHFEGHHHFFGFHFHHGFEFHHHH3AEEHB@GEEEEHBHGAEHHFFHFHE?GHHFBGHHHGGHFHHEHHHEAFFGFGFGDFC/FGC?<FDFFFFHHCAGCA7EDDEDGHDFGCH?GF1GGEEGHGHHDBFBB11<FGF0C9?F2GBBFBDFFFEFC#FDAG1BFHHHGFFHFDFBGBFEBEF?G43EHHC44HGFBGHHG133GHHFHHEHGF55EFBGEE52HFGGAFFGGBDEBHFF5EEFGFHHFGFA5HFFEEAEF5F55DB355D5CHGHHGHG?E?GGGGGFGFE2CFBFFFFFFBAAAA
@M02197:102:000000000-ALU3V:1:1101:25086:21913 1:N:0:1
TCTCAGCGCGTATCCTCCGCTTATTGATATGCTTAAGTTCAGCGGGTATCCCTACCTGATCCGAGGTCAACCTTAGAAATGGGGTTGTTTTACGGCTTAGCCTCCCTAACACCCTTTAGCGAATAGTTTCCACAACGCTTAGGGGACAGAAGACCCAGCCGGTCGATTTGAGGCACGCGGCGGACCGCGTTGCCCAATACCAAGCGAGGCTTGAGTGGTGAAATGACGCTCGAACAGGCATGCCCCCCGGAATACCAGGGGGCGCAATGTGAGTTAAAAGATTCGATGACTCAC
+
A@AAA@@111100AAGFF0EEFFCGFDF2FDGGHHH12DFFDFEECEC1GHHHDGHHGHFDFF///BBFE9HHHGEFG<F60BAGGGCGFHH<A/:/#9FFBG4FE0D<G9HGGEFFHFGFF:CFHFHEFFFHFA</>ECFFFF9<5FFBF/B<GHE@<.A;@C@9CH/0BE99C@99A@A@AA@A@@EE:.;;0$:;:BFBFCABC=0<C/BFHG:G/D>HHCCBFCBGA;FGG17FFGB@CE:A/0HGGFAACGEEECEEE1G3F1GBB3BBG1FFFGFGFBFFBBB>11>1
@M02197:102:000000000-ALU3V:1:1101:25095:21928 1:N:0:1
TCTCAGCGCGTATCCTCCGCTTATTGATATGCTTAAGTTCAGCGGGTATCCCTACCTGATCCGAGGTCAACCTTAGAAATGGGGTTGTTTTACGGCGTAGCCTCCCTAACACCCTTTAGCGAATAGTTTCCACAACGCTTAGGGGACAGAAGACCCAGCCGGTCGATTTGAGGCACGCGGCGGACCGCGTTGCCCAATACCAAGCGAGGCTTGAGTGGTGAAATGACGCTCGAACAGGCATGCCCCCCGGAATACCAGGGGGCGCAATGTGCGTTCAAAGATTCGATGACTCAC
+
CCCCCFFBBCBCGGGGGGGGGGGHHHHHHHHHHHHHHHHHHHHGGGGGHHHHGHHHHGHHHHHGFGGHHHHHHHHHGHHHHHH:GGGGHHHHHGGGGGGGGHHHHGHHHHHHGGGHHHHHGGGGGHHHHHHHHHHGGGGGGHHHGGGGGHHHHHHHHHHGGGGGGBGGGGFGGGGGGGGGGFFFGGGGGGGGGGHHHHFFGHGGGHHGHGGHHHHHHHHHHHHGGGGGGHGHHHHHHHHGGGGGGFGGHHGGFHHGGGGGGGEFHGHGFGGHGGGGGGGGGGFFFFFFFBBBBB
@M02197:102:000000000-ALU3V:1:1101:22588:21829 1:N:0:1
TCTCAGCGCGTATCCTCCGCTTATTGATATGCTTAAGTTCAGCGGGTATCCCTACCTGATCCGAGGTCAAAACTGAGAAAGGGGCTTGTGGTTCGCCGGAGCCGCGCGCCTCGCGCTGCAAATGTGCTGCAGGAGAAGCCGCCGGCCCAGCCGCCAGATGCGTTTGAGGCGAGTCCGCGGGGGGACAGTCGCCCATCACCAAGCTGAGCTTGAGGGTGTAGATGACGCTCGAACAGGCATGCCCCAAGGAATACCAAGGGGCGCAATGTGCGTTCAAAGATTCGATGACTCAC
+
CCCBCFFBBCDBGGGGGGGGGGGHHHHHHHHHHHHHHHHHHHHGGGGGHHHHHHHHHHHHHHHGGGGHHHGHHHHHHHHHHGGGGFHGHHGHGHGGGGGGGGGGGGGGGGGGGGGGGGGHHHHFHHHHHHHHEGGHHHHHGGFFGGGGGGGGHGFFGFGGGHHGFGFGGGHDF?GGGGFGHHHHHGGGGGGHHHHHGHGHFGGHFHFGEGFHHGHHHHHGHHGGGGGHHGHHGHHGGEGFFFFFGAHHHHHFHFG2GGGGGGGHHHGGGGHGGGGGGGGGGFFFFFFFBBAA?
@M02197:102:000000000-ALU3V:1:1101:25076:21974 1:N:0:1
TCTCAGCGCGTATCCTCCGCTTATTGATATGCTTAAGTTCAGCGGGTATCCCTACCTGATCCGAGGTCAACCTTTGAAAGAGTTTAACGGCCACGACCGCCCGCACTCCAAAGCGAATATGTATCACAACGCTTAGAGACGGACAGCTCGGCCGGAGACTTCAAGGCGCGCGGGAGCCGCGACGCCCAACACCAAGCGAGGCTTGAGTGGCGAAATGACGCTCGAACAGGCATGCCCTTCGGAATACCAAAGGGCGCAATGTGCGTTCAAAGATTCGATGATTCAC
+
BBBBBFFBBBDBGFGGFGGGGGGHGHHHHHGHHHHHF5FHHCHGGGGGHGHHHHHHHHHHFHHGGGGHHGHHHGHFFGFHHHFGHHHHGFGFEGCEGGGGGGGGGGGHHHHGHHGGGGGHHGHHHHHHHGGGGGGHHHHHGFGGGGGHHGGGGHHHHFHHHGGGGGGGGGGGGGFGGGGGGGGHGHGGHGHGGHGGGHHGHHHHHHFEGGHHHHGFGGGGFHGGHHHHFGGHGGGEFGFGHHHHHHHHHHGFGGGHFGFCGEGHGFBGGGGGGGFFFFFFFA@BAB
@M02197:102:000000000-ALU3V:1:1101:27144:21872 1:N:0:1
TCTCAGCGCGTATCCTCCGCTTATTGATATGCTTAAGTTCAGCGGGTAGTCCTACCAATCTGAGGCCGATGAATTGAAATTAGATCCCTTTCTCTGACAGAAAGGGCGGGGTTCAGAAGCACTCCAACCAGCAAAAGTCGTTGCGTCCAGCTCTAACCCTTTCTCCGCCTCCGAAGTCCTGATATTATCAAAACCCGGCAGGGAAGAGAGGGCGAAAAATCAAGCTTTCGTCCGTCTTTCGCCTATCAAATGGATGCGCGAATGCATTTCGAGGGAGCCACGGTAAATGGCAAAAAGACCCTCAATACCTCTCCGCCAGCTCTTACTGAAAAAAGCTGTCGTTCGAAACAATTCGCGGCCCTCAAACAGGCATGCTCCCCAGATTAGATCTGCCGGGAGCGCAAGGTGCGTTCAAAGATTCTATGACTCAC
+
>>A33DFADBBDEGGCGGCAEEGGHCHGHHB5FGHCFFGHCHHAAEEGGGFFHHHGHHHFHHFHGGFGGGFFFDHHHHEGHHEGHDHHHHHGFHHFFGHHFBFGFGGGGGC/<GHGHHFBGGFHHHGHGGHGHC/CGFGGFGHCCGGCGG/FGGGGBF.;FFG0;FGGGGBGGGFBFFFFFFFFFFFFFFFFBF.AB=BB?BBEFDFEFFFFDBFFB?FAFFF8BFFB/@A?DBEF?=@BBBDF?FBFBFB;@B---9;0BBB0FEBFE@;/AEBFC?C:.0CFFFHG<0@DDFD</E?FGD0D0>1.>--CCGGFEFFFFBGD2HFG?BHDFBFGGECGGF/?G>FBF/EE@EC@E//EGHHFF1B11FBHEGEFE01FBFD11FGF/A/?A0FCGGGGHHGFEEA1HGEFGBFGF3FDB3D111AA1AA
@M02197:102:000000000-ALU3V:1:1101:9983:22026 1:N:0:1
TCTCAGCGCGTATCCTCCGCTTATTGATATGCTTAAGTTCAGCGGGTAGTCCTACCAATCTGAGGCCGATGAATTGAAATTAAATCCCTTCCTCTCTTCCAAAGAAGCGAGGCATGGGCGGGGTTCAGAAGCACTCCAACCAGCAAAACGTCGCGTCCAGCTCCTCGACCCTGCGCCTCTCCTCTCCGAAGTCCTGATATTATCAAAACCCGGCAGGGAAAAACGTGGACGAAATAACGGTCTTTCGTGCGTCTTGGCTAGCGAATGGATGCGCTAATGCATATCGAGGGGTGCTCCGTGGAAGACCGCAAGAGCCTAAAGCCCGACCCGCCAGCTTCCTCAACTAAATCAGAAAGCTGGTTATCGAAACAATTCGCGGCCCTTAAACAGGCATGCGCCCGAGATTAGAGCTGACGGGAGCGAAAGGTGCGTGCGAAGATTCGATGATTCAC
+
AAAAAFB1DDDDGGGGG0FAEFGDGFHFFHBGHFFFF2ABGFF?/AEEEDFFFH1EGGHHHFFHAEFEEEEBFGHHHHFFGHHHHHHHHHHGHHHCGFGHFDFHFFHBE/EE/CGFA/0<<@-C-<<00DFGBGBCBGFHCEHHGHCGF?9.A@-9-AEFBBFGGGF??@@/BE@@A-BFFFFFFFFF-A--999B/BBFFB///;9B-9-9@=?@;>FF---:-;9A#99;@-.9//-#--A/;9@;-99---;//--9-/9////----9/;:/9///9-/9--A9-;..-.-9.090F0A9:--BB:/;0/00:/::--:--<->//0<1?0010<?1>121>2B222<111//111//2//2B2BGF//>///B/011B21B1GD1B/E>////A0121FA11111AEEAA///A00111B00000011133FAB11B331D3A>1>1
@M02197:102:000000000-ALU3V:1:1101:17223:22056 1:N:0:1
TCTCAGCGCGTATCCTCCGCTTATTGATATGCTTAAGTTCAGCGGGTAGTCCTACCAATCTGAGGCCGATGAATTGAAATTAAATCCCTTCCTCTCTTCCAAAGAAGCGAGGCATGGGCGGGGTTCAGAAGCACTCCAACCAGCAAAACGTCGCGTCCAGCTCCTCGACCCTGCGCCTCTCCTCTCCGAAGTCCTGATATTATCAAAACCCGGCAGGGAAAGACGTGGGCGAAATAACGAGCTTTCGTCCGTCTTGCCTATCGAATGGATGCGCTAATGCATTTCGAGGGAGCCACCGTGGAAGATGGCAAGACCCTCAATACCGATCCGCCAGCTTCCTCAACTAAATAAGAAAGCTGTCGTTCGAAACAATTCGCGGCCCTCAAACAGGCATGCTCCCCAGATTAGATCTGCCGGGAGCGCAAGGTGCGTTCAAAGATTCGATGATTCAC
+
B@BCCFFCBBBBGFGGGGGGGGGGHHHHHHHFHFHHGHHHHHHGGCGGGHHGHHHHHHHHHHFHGGGGGGGGHHHHHHHHHHHHHHHHHHEHHHHHHGHHHHFHHHHGGGGGGGGGHEHG?CGDFHHHHHGHHHGHFHHCFGEHHGHHGGAEGGGGGAGGGGGGGGFFA>FFFFFFFFFFFFFFF/BDB.>AFFFFFFFFFFFFFF0BFFFFBCFAAFEFE.9FDAFECBFFFEEFEBFFFFFFFB-.D.;.AFFFBA./BEFFFB;9BGDBBB0C999FE;B.FBBEGGFFDC:@?EHHGHHHHGHHGHGC<DC0FFD.G.D?GGFGGGHHHHHFGGHGHGHHHHHHBHHHGHHHGGGGGGF/CHHHFHGEE/EE?GGDHCHEHHFGHHHHHEGGGEFFFHHHHFHFGFGGGFGECGGGGHHHGCGGGHGGGGGGFECGFFFFFFFBBAB@
@M02197:102:000000000-ALU3V:1:1101:24064:22193 1:N:0:1
TCTCAGCGCGTATCCTCCGCTTATTGATATGCTTAAGTTCAGCGGGTATCCCTACCTGATCCGAGGTCAAAAGTGAGAAAATGGCTTAATGGATGCCGCTGTTGAGGGACCAAGACGCAAAATGTGCTGCGCTTACTACCAAAACACTGGCTGCCAATGACTTTGAGGTGAGTCTTTAAAAAAAGACAAGCACCCAACACCAAGCAAAGCTTGAAGGTACAAATGACGCTCGAACAGGCATGCCCCATGGAATACCGAGGGGCGCAATGTGCGTTCAAAGATTCGATGATTCAC
+
3AAB?FBADD@DGGGGGGGGGGGHGHHHGHHHHHHHHHHHHHHGGGGGEAGHHHHHHHHHHHHGGGGHHHB3CHFH.HHGHFEG8HHE;4BF33F2:GC:CEFHBBFGGGGHFFHHGGGGCBBGDGHHGBGGFDFHHGGGHFAF<FFFEFGFFGHHFCF11GGG0D01<<CGHBGFH1GB3DGFEEBFFGE8GHGEGF:E3C4BF@BBHGFGGF2GFB3BHHHFEFGGFGDFBFHHHGGHGGGGFE555GHGHFA22DAGGGGGHHHGGEGHGGGGGGGGCGFFFFFFFAAAAA
@M02197:102:000000000-ALU3V:1:1101:19247:22135 1:N:0:1
TCTCAGCGCGTATCCTCCGCTTATTGATATGCTTAAGTTCAGCGGGTATCCCTACCTGATCCGAGGTCAACCTGAAAAAAGAGGTTGGACGGCACACTCCGACCGGCCACCGACGCGAGACAGATGCCACAACGCGAGGGGACGGACGGCGTGGCCGGCGACATTGGGGCGGGCGGCAGGAAGCCGCGGCGCCCAACACCCAGCCGGGCTGGATTGGTGACAATGACGCTCGAACAGGCATGCCCCCCGGAATACCAGAGGGCGCAATGTGCGTTCAAAGATTCGATGATTCAC
+
BBBBBFFAD@ADGGGGGGGGGGGFHHGHHFGGFHHHGF5DGFF?00EEEFGHHHHGFHGHHHHGGGGHHBGF/HBGHFHCE;BCGHF9:HGCE?EHF<<GG7D;CAD@CFHG/@DGGCG?DHFGHFHHH<F9GG;GG?@GB3@B<FB?;@>;9=@A=BB?BB--B@@E@D?-/-;;/##-/99-.A@GGAA:.;#.CCCDD;@..FEG08</0<HFG8F:1=0//.@?F9//D??1F?##CC+CA9EGDFD21AB1GF0CGGCFGFGEAEECCGFB3BFFB11B331FFAA1AA
@M02197:102:000000000-ALU3V:1:1101:23334:22179 1:N:0:1
TCTCAGCGCGTATCCTCCGCTTATTGATATGCTTAAGTTCAGCGGGTATCCCTACCTGATCCGAGGTCAAAAGTGAGAAAATGGCTTAATGGATGCCGCAGTTGAGGGACCAAGACGCAAAATGTGCTGCGCTTACTACCAAAACACTGGCTGCCAATGACTTTGAGGTGAGTCTTTAAAAAAAGACAAGCACCCAACACCAAGCAAAGCTTGAAGGTACAAATGACGCTCGAACAGGCATGCCCCATGGAATACCAAGGGGCGCAATGTGCGTTCAAAGATTCGATGATTCAC
+
BABBAFFA@>>>EGGGDGEEEFGHHHCBGHCFHHHHHHGHHHHGGGGGFFHHHHGEHFHFGHFDFGEFHHHHHG9HHHGHHHHHFGHHHCH3GGHHECE#E<GHGGH8GGEFFHE?CDCGCH;GHHHHFHGGGHGHGHHCHHHHHHHFFGGHFGHHFHHHHFBGGGFGCHFFCGGFHGGFHHGHFGGFHFGGFGGGGFEGFHEGHGDGEHFEGFFFHFFF@GBECFF/0GDHFFFFFFHGFEFGBBGFHHGBFHGAC/GEEEEDABA0CEFFFGFGGGFGGCFC@31FB11AA1
@M02197:102:000000000-ALU3V:1:1101:18382:22198 1:N:0:1
TCTCAGCGCGTATCCTCCGCTTATTGATATGCTTAAGTTCAGCGGGTATTCCTACCTGATCCGAGGTCAACCTTGAAAAATAATAAAAGGTGACCGGGTCTAGAGTCCCTTAACTCGAGTACGTGCTGGTTAAAGCTCAATGTACCGAGGGTCCTCTAGACGCCGTCATTGTCTTTGGGACGGGTGATGACCAAACACCACCGGACGTCCAACACCAAGCCAGGCTTGAGGGGTGATAATGACGCTCGAACAGGCATGCCCTTCGGAATACCAAAGGGCGCAATGTGCGTTCAAAGATTCGATGACTCAC
+
CCCCCFFCCCCCGGGGGGGGGGGHHGHHHHHHHHHHHHHHHGHGGGGGHHHHHHHHGHHHHHGGGGGHHHHHHHHHHHHHHHHHHHHHHGFHHHHEFGGGHHGHHHHHHHHHHHHHGHGHHHGGHGGHHHHHHHHHHHHHGHHHHHHHGGHHHHHGHHHHHGGGGGGGHHHHHHHHHGGHGHGHHHHHHGGGHGHGGGGGGGGFGGGFFGGHFHGGHHHFHHGHGFHGGGHGHHHHHHHGGFFFFHEFHHHHHHHHGGGFCGGFHHHGHHHHHHGGGGGHHHGGGGGHGGGGGGGGGGFFFFFFFAACBA
@M02197:102:000000000-ALU3V:1:1101:9034:22265 1:N:0:1
TCTCAGCGCGTATCCTCCGCTTATTGATATGCTTAAGTTCAGCGGGTAGTCCTACCTGATTTGAGGTCAGAGTCAAAAGGTTTTCTGCCACAAGGCAAGAAGGGTTCTGAGCGGGCTTGACGCGGAGCAAGGGACAAGACGAAACTTATTACGTCTGTCACGGATGCAAGCGATCCCACTAAGTCATTTGAGGCGAGCCGTGTAACCGGCAGGACGCCCATGTCCAAGTCCACGCCAGGTCATAAACCAGACGGGATTGAGATTTCATGACACTCAAACAGGCATGCCTTTCGGAATACCAAAAGGCGCAAGGTGCGTTCAAAGATTCGATGATTCA
+
BCCCCFFCCDDBGGGGGGGGGGGHHHHHHHHHHHHHHHHHHHGGGGGGGHHHHHHHHHHHHHHGGGHHHHHHHHHHHHHG@FDGHHHHHHHHHHHHGHGHHHFGGGHHHHHGGGGGGHGGHGGGGGGGHHFGGHGGHHHHGGCFGHFHHHEFGHHHGGHHHGGGGHGGGGGGGGFGGGFHGGGFGGFGBFGEFFCAGGFHHFGGGGGHFHGGGFGHHFFHHFGHHFFHGGGGGGGHHHHHHHHHHHHGHGHGHHHHHHHHF5FEHHGHGGGDGHHHHHHFHHHGHHHGGGDHGHHHGHGHHGGGEEGGGHGGGGGGGGGGGGGGGFFFFFFFBBBBB
@M02197:102:000000000-ALU3V:1:1101:21674:22245 1:N:0:1
TCTCAGCGCGTATCCTCCGCTTATTGATATGCTTAAGTTCAGCGGGTAGTCCTACCTGATTTGAGGTCAGAGTCAAAAGGTTTTCTGCCACAAGGCAAGAAGGGTTCTGAGCGGGCTTGACGCGGAGCAAGGGACAAGACGAAACTTATTACGTCTGTCACGGATGCAAGCGATCCCACTAAGTCATTTGAGGCGAGCCGTGTAACCGGCAGGACGCCCATGTCCAAGTCCACGCCAGGTCATAAACCAGACGGGATTGAGATTTCATGACACTCAAACAGGCACGCCTTTCGGAATACCAAAAGGCGCAAGGTGCGTTCAAAGATTCGATGATTCAC
+
CCCCCFFACCBBGGGGGGGGGGGHGHGHHHGHHHHHHHHHFHHGGGGGGHGHHHHHHHHHHHHHGHHHHHHHHHHHGHHGHGHGHHGHHHHHHHHHHHGHHHHGHHHHHHHGGGGGGHGHHCFGGGGGHHHGGHGGGHGHGGGGGHHHHHGHGHHHGGGHHHGGHGGHHGGGHHHGGGHHHHHGGGHHHGGGGGGFGCGHHHGGFGGHGFFGGGGHHFFGHGGGHHHGFGGFFHHGFHHHHGHGHHHGHGEGHHHHGHHHHHHHGHHHHHFGGHFHHHHHHGGGGHHFFGCHHHHHHHGHHHGGGF?HHHHGGGGGGGGGGGGFGGBFFFFFFBAABA
@M02197:102:000000000-ALU3V:1:1101:16228:22454 1:N:0:1
TCTCAGCGCGTATCCTCCGCTTATTGATATGCTTAAGTTCAGCGGGTATTCCTACCTGATCCGAGGTCAACCTTGTAAAAATTGGGTTATGGACCGTGCCGGGGGACCTTTCAACTCGTTGCGTGCTTAGAAAAGCTCGTTGCACCGAGAGTCCCACGGACGCCGTCATTACTTTTTGGACCGGTCGGGGGTGAACCCGGACCTGGAGTCCAACAACAAGCCAGGCTTGAGAGGTGATAATGACTCTCGAACAGGCATGCCCTTCGGAATACCAAAGGGCGCAATGTGCGTTCAAAGATTCGATGACTCAC
+
AABBAFFBBBBBGGGGGGGGGGGHHHHHHHHHHHHHHHHHHHHGGGEFHHHHHFHHHHGHHHHGGGGHHHGHHHHHHHHHHGHHHFGGHHHH<HHGGHGHGGGGGGGG:FHGHHHHHGHGGGGGFGGHHFFGHHHHHHGGGHGHHHGGHHGHGHGGGGFGGGGGHFGDFFFGGHHGFCFBGFGGGGGGHHHGHEGGGFEHHCHFGBBFHFFFHGHHGHHFFHHGHGHGHHHHHF5DFGFFHHHFFHGGHHHHHHFFBGFGGFDGHHHHCHHHHHHEGGGGGHHHGGGGFGCGFGGGGGGFFFFFFFBBBBB
@M02197:102:000000000-ALU3V:1:1101:22124:22458 1:N:0:1
TCTCAGCGCGTATCCTCCGCTTATTGATATGCTTAAGTTCAGCGGGTATCCCTACCTGATCCGAGGTCAACCTTAGAAATGGGGTTGTTTTACGGCGTAGCCTCCCGAACACCCTTTAGCGAATAGTTTCCACAACGCTTAGGGGACAGAAGACCCAGCCGGTCGATTTGAGGCACGCGGCGGACCGCGTTGCCCAATACCAAGCGAGGCTTGAGTGGTGAAATGACGCTCGAACAGGCATGCCCCCCGGAATACCAGGGGGCGCAATGTGCGTTCAAAGATTCGATGATTCAC
+
CCCCCFFADBBCGGGGGGGGGGGHHHHHHHHHHHHHHHHHHHHGGGGGHHHHHHHHHHHHHHHGGGGHHHHHHHGFHHHHHHHGGGGGHHHHHGGGGFEDGHHHHGGGGGGHGGHHHHHHGGGGGHHHHHHHHHHGGGGGGHHHGGGGGFHHHHHHHHHGGGFGGFFFGGGEFFGGGGGGGGGGGGBFFFFGGFHHHHHGGHGGGGFGHHGEHHHFHHHHHHHGGFGGGHGHHGFHHHHHGGGGFGGHHHHHFGHFGGGGGGF5DHFCGGGHGFGGGGGGGGFFFFFFFB@BA?
@M02197:102:000000000-ALU3V:1:1101:13527:22525 1:N:0:1
TCTCAGCGCGTATCCTCCGCTTATTGATATGCTTAAGTTCAGCGGGTAATCTTACCTGATTTGAGGCCAGAAAGGAATACATAAAGAATTATGTATGTGTGTGTTTGTTTGGTAGCAGATGACAAAAGCACAAGATTTTTATGGGTTTGCCTTAACAAAAATCTATGGCTGACACTCATCCACTCATACTTTTAAGGCAAGGTGATACAAAGAGGCTAATCTCATCACCAAGCCCAAGGACCCGTTAAAAGAATTTTTCATAAAAAAAAACCTTTTAATGGAGATATTCACGACACTCAAACAGGCATGCTCCGAGGAATACCAAGGAGCGCAAGATGCGTTCAAAGATTCGATGATTCAC
+
CCCBCFFDDDDCGGGGGGGGGGGHHHHHHHHGHHHHGHHHHHHGGGGGHGHHHHHHHGHHHHHHGHGGHGGHHHHHHHHHHHHHHHHHHHHHHHHHHGHHFHHHHHHHHHHGGHEHHHHGGHHHHHHHHHHHHHHHHHHHHHHGHHGGGHHHGHHHHHHHHHHGHHHHHHHGHHHHHHHHHHHHHHHHGHHHHHHHGHFHHHHHHHHHHHHFHFGGHGGGGHGHGGGGGHHHHGHHFGCFGGGFHHHHHHHHHHHHHGGHHGGGGGGHHHGFHHFHHHHHHHHHEHGFDFGHHHHGHHHHHHHGHHHHGGGGGHHHHHHHHHHHHGGFGEGHHHGGGGHGGGGGGGGGGFFFFFFFCCCCC
@M02197:102:000000000-ALU3V:1:1101:9091:22521 1:N:0:1
TCTCAGCGCGTATCCTCCGCTTATTGATATGCTTAAGTTCAGCGGGTAGTCCTACCAATCTGAGGCCGATGAATTGAAATTAAATCCCTTCCTCTCTTCCAAAGAAGCGAGGCATGGGCGGGGTTCAGAAGCACTCCAACCAGAAAAAGTCGTTGCGTCCAGCTCTAACCCTTTCTCCGCCTCCGAAGCCCTGATATTATCAAAACCCGACAGGGAAGAGAGGGCGATAAATCAAGCTTTAGTCCGTATTTTGCCTATCAACTGGATTAGCTAATAAGTTTCGAGGGTGCAAAGGTAAATTGCAAAAAGACCCTCAAGCCCGATCCGCCAGCTCTTACGGAAAAAAGAGGTCGTTCGAAACAAGGCGCTGCCCTCCAAAAGGACTGGCCTCCCGTTTAGAACACCCGGGAGCGCAAGGTGCGTTCAAAGATTCGATGATTCAC
+
111A1DC?1D>AEGGGGGGGCEGHHGGHGHGHGGHHHHHHHHHG/AEE/FFHGGHHFFFFFFE1FCF/>//BEG2F111BBGFF@B1BGHGFGHF0FGHGEG1>0FFG///ECFFC0/B//---<.<<=0/<C/C/CCCGGGE.::CC.CB.9.=E?:-AE/B0/;;09C../:BFEF--9-----;---:9-:BBFFF/;;BF/A;B;-99----9+.;B.:;99@#99;,BBF/9//#;/9:////;..//9000B90;00F;0000/0009:00-.9999..:000000000;:0<000-C0C;/<../<.-<---..---@/?0110110/<?/1?>111?1?///?/B0//?B3B3/>//>1111/13@/5B5553@B11110011B135B55FA0022E222E2EEFBFGA22EF4FGGBBGGFGB@5FFFD?BBBA
@M02197:102:000000000-ALU3V:1:1101:14061:22724 1:N:0:1
TCTCAGCGCGTATCCTCCGCTTATTGATATGCTTAAGTTCAGCGGGTAATCTTACCTGATTTGAGGCCAGAACGGAATACATAAAGAATTATGAATGTGTGGGTTTGTTTGGTAGCAGATGACAAAAGCACAAGATTTTTATGGGTTTGCCTTAACAAAAATCTATGTCTGACACTAATCCACTCATAATTTTAAGGCAAGCTGATACAAAGAGGCGAATCTCATCAACAAGCCCAAAGACCCGTTAAAAAAATTTATCATAAAAAAAAACCTTTTAATGGAGGAATTCACGACACTCAAACAGGCATGCTTCGAGGAATACCAAGGAGCGCAAGATGCGTTCAAAGATTCGATGATTCAC
+
AA1AAFC1DDDD0FGG10AEFGCFFG2FFFHHBG2G1FD22GHGCGG/0FGFFGGHBFCE2GFGGGFEGGGF0?F/??GDE22FGFB0@1@2F22B2BBDA//?EAF00BFEFFGB2GHGDFFDD0F0FHBG0@C1FGB&:G:F9-C;.<<B<<1:1DCFCF;1=F1)<;:1<#C<#G0;0<#=;<0D#0:CGG<:0CG:E#:<-;==:<1CB/A.$BG=<11@10;#/0///*DAE#/9FE?>1/B>1F1F2>2222B1>??GEFF@B1EB111D2D00F2D122FEAAADDF1/10FE11GGFGBEEA0/A1BGBFD1E11B1A0ACGG3AD000CFBB33B3GEGF1FFFFBFAAAAA
@M02197:102:000000000-ALU3V:1:1101:22996:22746 1:N:0:1
TCTCAGCGCGTATCCTCCGCTTATTGATATGCTTAAGTTCAGCGGGTAATCTTACCTGATTTGAGGCCAGAAAGGAATACATAAAGAATTATGTATGTGTGTGTTTGTTTGGTAGCAGATGACAAAAGCACAAGATTTTTATGGGTTTGCCTTAACAAAAATCTATGGCTGACACTCATCCACTCATACTTTTAAGGCAAGGTGATACAAAGAGGCTAATCTCATCACCAAGCCCAAGGACCCGTTAAAAGAATTTTTCATAAAAAAAAAACCTTTTAATGGAGATATTCACGACACTCAAACAGGCATGCTCCGAGGAATACCAAGGAGCGCAAGATGCGTTCAAAGATTCGATGATTCAC
+
BCCBCFFCCCBCGGGGGGGGGGGHHHHHHHHHHHHHHHHHHHHGGGGGHHHHHHHHHGHGHHHGGHGFHHHHHHGHHHHHHHHHGHGGHHHGHHHHGHHHHHHHFHHGHHHGGHGHHHHHHHHHHHHGHHHHHHHHHHHGHHHHAGGGGGHFHHH<GHHHEFHHHHGHGHGHH99;GGHH<CCHHHGHHHHHHGGGFBCF5G3GB0C3HHGHFHGGDFFFFFG8GFFFGGGEEEFGGGEFFFF+FD1HGGBFHFGGGF44/EGGGGGGGEHGHHHHGHHHHHHHHFHGHGGGHHHGGHHHHGHHHHHHGCEE2EGHHFHHGBHHHHGGGGGFHHHGGGGFGGGGGGGGGGBCBFFFFBBBBB
@M02197:102:000000000-ALU3V:1:1101:15661:22666 1:N:0:1
TCTCAGCGCGTATCCTCCGCTTATTGATATGCTTAAGTTCAGCGGGTATCCCTACCTGATCCGAGGTCAACCTTAGAAATGGGGTTGTTTTACGGCGTAGCCTCCCGAACACCCTTTAGCGAATAGTTTCCACAACGCTTAGGGGACAGAAGACCCAGCCGGTCGATTTGAGGCACGCGGCGGACCGCGTTGCCCAATACCAAGCGAGGCTTGAGTGGTGAAATGACGCTCGAACAGGCATGCCCCCCGGAATACCAGGGGGCGCAATGTGCGTTCAAAGATTCGATGATTCAC
+
CCCCCFFCCCCCGGGGGGGGGGGHHHGHHHHHHHHHHHHHHHHGGGGGHGHHHHHHHGHHHHHGGGGHHHHHHHHHHHHHHHHGGGGGHHGHHGGGGEEFGGHHHGGGGGGHGGHHHHHHGGGGGGGHHHHHHHHGGGGGGHHHGGGGGHFHHHHHHHHGGGGGGGGGGGGFGGGGGGGGGFGGGGGGGGGFFFHHHHGGGHGGGHHGHHHHHHHHHHHHHHGGGGGGHHGHHHHHGHGGGGFEFFGHHHHGHHHGGGGGGGGHHGHGGGGFGGGGGGGGGGFFFFFFFCCBCB
@M02197:102:000000000-ALU3V:1:1101:4199:22874 1:N:0:1
TCTCAGCGCGTATCCTCCGCTTATTGATATGCTTAAGTTCAGCGGGTATTCCTACCTGATCCGAGGTCAACCTTGTAAAAATGGGTTATAGGACCGTGCCGGGGGACCTTTCAACTCCGTGCGTGCTTAAAAAGCTCGTTGCACCGAGAGTCCCACGGACGCCGTCATTACTTGTGGGACCGGTCGGGGGTGAACCCGAACCTGGGTCCAACAACAAGCCAGGCTTGAGAGGTGATAATGACGCTCGAACAGGCATGCCCTTCGGAATACCAAAGGGCGCAATGTGCGTTCAAAGATTCGATGACTCAC
+
>AAAAFCA1A1>AFGGGGCCEGCHHCHHFHHFHHFHHHHFHHCFCEEGHHHHHHHHFFCA1BGEEGC0EHHFHFFHHHEFFHEBFFF9HGF19B???GA?AAACGGGBGD?GGFDGHFCGFGGFFFFFGFDGFFBDH5CFEGHHHC?@.@GHHGFG??4@C@@11<9A0-BF/#FFCBAA/@>/GGCHHFF9ABBEFB%B>@FB0F>/0BFFHHCF0G?BFF<GBGFGFB98GD(EHFEEEEA9:/GDGGBG1FFFAEE/A/B22B2AA01B00A00A1CGG0E00GGGGGFGGA1GB@B3DBBAAAAA
@M02197:102:000000000-ALU3V:1:1101:6228:22783 1:N:0:1
TCTCAGCGCGTATCCTCCGCTTATTGATATGCTTAAGTTCAGCGGGTATCCCTACCTGATCCGAGGTCAACCTTAGAAATGGGGTTGTTTTACGGCGTAGCCTCCCGAACACCCTTTAGCGAATAGTTTCCACAACGCTTAGGGGACAGAAGACCCAGCCGGTCGATTTGAGGCACGCGGCGGACCGCGTTGCCCAATACCAAGCGAGGCTTGAGTGGTGAAATGACGCTCGAACAGGCATGCCCCCCGGAATACCAGGGGGCGCAATGTGCGTTCAAAGATTCGATGATTCAC
+
CCCCCFFCCDDBGGGGGGGEEGGHHHHHHHBHHHHHHHFHHHHGGGFGHHHHHHHHHFBGHHHGGGGHGFHHGHHHHHHGHBFFGGGFFGFFHGECGEEFFHHHHGGGGG:HDAHHHHHFFGBBFHFHHHHHEHHGFGGGGGFFGFFFGFGBFGHHHHGGGFFGFFFFFFFFFFFFFFGGGDGDBCGGGGFGGHHHHGFGGHGGGGHGHFFHHGGDHHGHDHHGFGGGFHGHGHHHHHHHGFFFFFGHHGHGHHEFFEEGGGGHHHHGGGFHFBGGGFCGGGFFFFFFFAAAAA
@M02197:102:000000000-ALU3V:1:1101:19359:22864 1:N:0:1
TCTCAGCGCGTATCCTCCGCTTATTGATATGCTTAAGTTCAGCGGGTAGTCCTACCAATCTGAGGCCGATGAATTGAAATTAAATCCCTTCCTCTCTTCCAAAGAAGCGAGGCATGGGCGGGGTTCAGAAGCACTCCAACCAGCAAAACGTCGCGTCCAGCTCCTCGACCCTGCGCCTCTCCTCTCCGAAGTCCTGATATTATCAAAACCCGGCAGGGAAAGACGTGGGCGAAATAACGAGCTTTCGTCCGTCTTGCCTATCGAATGGATGCGCTAATGCATTTCGAGGGAGCCACCGTGGAAGATGGCAAGACCCTCAATACCGATCCGCCAGCTTCCTCAACTAAATAAGAAAGCTGTCGTTCGAAACAATTCGCGGCCCTCAAACAGGCATGCTCCCCAGATTAGATCTGCCGGGAGCGCAAGGTGCGTTCAAAGATTCGATGATTCAC
+
ABBBBFFBBBBBCGFGFGEFGGCGFHFHCHFHHH5GHGHHHHHGGGGGGFGHHHHHGHHHHGHHGGGEEFGHEHHHHGHHHGHHHHHHHHHGHHHHHHHHEHHHHGGHGGGGGGHHHHHGCCFGGHHGHFHGEHHHHHHHGGEFHHHHGGGGGGADBGGGGGGGGGFFFFFFFFFFFFFFFFFFFFFFFADAFFFFFFFFFFFFFFEFFFFF;-=@BCEFFEFFDEDACE8/9/A;9B6/9.:BA@-;.DB..FFFB..9;//9F/B-.:-?C0GFFCBFE99?AGGGGGFF?CC@DFGGFHHC0;C<0EGGDA<0=0=....DC<<-CABEHHFFHHFD2HHG2FHHFEHHHHHHCGGGFHHFEFHFGGHGFECEEGEE215BFGFGFFHHFCGEFE25HEHHHGHHFF?GGFDFA2EFE4CHGGFE?HFGGFGGGFFFFF5BFFFAAAA3
@M02197:102:000000000-ALU3V:1:1101:18830:23118 1:N:0:1
TCTCAGCGCGTATCCTCCGCTTATTGATATGCTTAAGTTCAGCGGGTAATCTTACCTGATTTGAGGCCAGAATGGAATACATAAAGAATTATGTATGTGTGTGTTTGTTTGGTAGCAGATGACAAAAGCACAAGATTTTTATGGGTTTGCCTTAACAAAAATCTATGGCTGACACTCATCCACTCATACTTTTAAGGCAAGGTGATACAAAGAGGCTAATCTCATCACCAAGCCCAAGGACCCGTTAAAAGAATTTTTCATAAAAAAAAACCTTTTAATGGAGATATTCACGACACTCAAACAGGCATGCTCCGAGGAATACCAAGGAGCGCAAGATGCGTTCAAAGATTCGATGACTCAC
+
CCCABFFBCBCCGGGGGGGGGGGHHGHGHHHHHHHHHHHGHFHGGGGGHHHHHHGHHHHHHHHHGFEGHHHHHGHFHGHGHGHGHHHHHHHHHGFHH4FGHHHHHHHHHHHEFGFHHHHHHHHHHHHGHHHH2FGFHHHHHHHHFGGFGGH9HHHHHHHHHHHGFHHHHGHHHHHHHHHHGDHHFFHFHHHHHHHFHHHHHHHFHFHFHHHHHHEHHGGBGFGFFGHGGHGHGGHHHG@?FCDGHHGHGHFHGGEBFG4HGGGGGGGHHFGHHHFFHHHFHFHHGFFHGFGHHGBGFHGBFHHHGHHHGGGGFGEHGHHHHHHHHGGFGGHHFCGE?FGGGGGGGGGGGFFFFFFFBBBBA
@M02197:102:000000000-ALU3V:1:1101:14526:23184 1:N:0:1
TCTCAGCGCGTATCCTCCGCTATTGATATGCTTAAGTTCAGCGGGTAGTCCTACCTGATTTGAGGTCAGAGTCAAAAGGTTTTCTGCCACAAGGCAAGAAGGGTTCTGAGCGGGCTTGACGCGGAGCAAGGGACAAGACGAAACTTATTACGTCTGTCACGGATGCAAGCGATCCCACTAAGTCATTTGAGGCGAGCCGTGTAACCGGCAGGACGCCCATGTCCAAGTCCACGCCAGGTCATAAACCAGACGGGATTGAGATTTCATGACACTCAAACAGGCATGCCTTTCGGAATACCAAAAGGCGCAAGGTGCGTTCAAAGATTCGATGATTCAC
+
B?ABBFFBBBBBGGGGGGGGGGGHHHHHHHHHHHGHGHHHHHGGGEEFHHGHHFHHHHHHHHHGHHHHHHHHHHHHHHGEGHGHHHHHHHHHGGHHHGHHHHGGHHFHHFHGAFGGGGHHGGGGGGGHHHGGHGGHGHFGGGFGGHHHHHHGHHHGEFHHHGHHGGHGBGGGHGHGHHGGGGGHGGGGGGFFEDCGGFFHHFFGCGFFFGGGGGGHGHFFHGFGGHGFFEFGHHHHHGGHGGHHHFGHCHGHHFHHHHHHHHGHFHHHGGGGHHHGHHHGHHHGHGGGEAHHHHHHHGHHHGFGGGGHHHGGGGHGGGGGGGGGGFFFFFFFBABAB
@M02197:102:000000000-ALU3V:1:1101:14513:23172 1:N:0:1
TCTCAGCGCGTATCCTCCGCTATTGATATGCTTAAGTTCAGCGGGTAGTCCTACCTGATTTGAGGTCAGAGTCAAAAGGTTTTCTGCCACAAGGCAAGAAGGGTTCTGAGCGGGCTAGACGCGGATCAAGGGACAAGACGAAACTTATTACGTCTGTCACGGATGCAAGCGATCCCACTAAGGCATTTGAGGCGAGCCGTGTAACCGGCAGGACGCCCATGTCCAAGTCCACGCCAGGACATAAACCAGACGGGTTTGAGATTTAATGACACTCAAACAGGCATGCCTTTCGGAATACCAAAAGGCGCAAGGTGCGTTCAAAGATTCGATGATTCAC
+
AAABBBFA?D2AEFGGGB2EAEGHFFH5FGHFFHHBAFFG5DEE0A0FG5DGFCAFEFFFHBFGBEHHBFGHHHGBGF1GFBFHGFDGFHCGHHEECFBECG/FEGFFBHBE//;B$@:8CCG?-$>FC8FBGGGFCF/AC41CG9G0C0ECFAGA:CGGGDBD@BFB0AA/.<E0=FFB<C#1999BFGGFABB/9?@(C/<<BB06%'//>B0;09BBB;BF1#9BF>//0BA22B2F1F9BFF/AE?>//112F1B2211B22DD1FDB1BHFGBA110BB/A///B022221A/1FB0000AA11FAAA011FB333B11A113B133>1AAA
@M02197:102:000000000-ALU3V:1:1101:11811:23119 1:N:0:1
TCTCAGCGCGTATCCTCCGCTTATTGATATGCTTAAGTTCAGCGGGTATCCCTACCTGATTCGAGGTCAAACTGGGTGATTTCTTGATGATCGCGAGCCCGTCGGGGACCTTCCCATGCGCGATGTGCTGCGCGAGAAGCCGACGATGTCGCTGCCAATGAATTTGGGGCGAGTCCTCGCGTGAAGCGGAGACAGACGCCCAACACCAAGCAGAGCTTGAGGGTGTAAATGACGCTCGAACAGGCATGCCCCATGGAATACCAAGGGGCGCAATGTGCGTTCAAAGATTCGATGATTCAC
+
CCCCCFFCCCBBGGGGGGGGGGGHHHGHHHHHHHHHHHHHHGHGGGGGHHHHHHHHHHHHHHGHHGGHHHHHHHHH3EHHHHHHHHHHHHHHGFGGGGGGGGGGGFGDGGHHHHHHHHGGGGGGGHHHHHHGGGGGGGHGHGGGHGGGGEGGGHGHHHHHHHGGGGGGGGHHHGFGGGFHFHGGGFFHHHHGGGFGGHGGHGHGFFFGGHHHHHHFHHHHGHHHHHHHGGGGGGHHGHHHHHHHHHGFGFHHEHHHHHHHGGHHGCGGFHCGHEEEGHGGFGGGGGGGFFFFFFFBABA?
@M02197:102:000000000-ALU3V:1:1101:13195:23360 1:N:0:1
TCTCAGCGCGTATCCTCCGCTTATTGATATGCTTAAGTTCAGCGGGTAATCTTACCTGATTTGAGGCCAGAAAGGAATACGTAAAGAATTATGTATGTGTGTGTTTGTTTGGTAGCAGATGACAAAAGCACAAGATTTTTATGGGTTTGCCTTAACAAAAATCTATGGCTGACACTCATCCACTCATACATTTAAGGCAAGGTGATACAAAGAGGCTATGCCATCACCAAGCCCAAGGACCCGCAAAAAAAGTTTTTCATAACAAAAAACCAATTTTTTGGAGAAATTCACGACACTCAAACAGGCATGCTCCGAGGAATACCAAGGAGCGCAAGATGCGTTCAAAGATTCGATGATTCAC
+
BB@BAFFB@BDBGGGGGGGGGGGHHHHHHHHHHHHHHHHHFHHGGGGGHEHEHHHHHHHHHBGHGHGGHHFHHGHFHFGHCFHFFFHFHHGHHGHHGHGHFEGHHHGCGHGF?GG3GFHHHHBF?GFFGHGHGHG7H8GBGFF2@CFGGHHHHGFHGFFGCGCFDDFFFFFAGGHFHHHHGGGFHHHDGFHGHFH7HFGGF00::CGHHHGCGHC1GFGGG#HGFGGFFHFEEGGFAFGGC<B-GGGEEBFGFB34BGF4HHCFAGGG3FGGB/?1@FHG@FF55G?3DGGHEFFEEFGHHHGHGHHHGGFEE55BHGHGHGHFHGE2GGCFGF22GFHGGGFGGGEBGFFFFBFF?AAAA
@M02197:102:000000000-ALU3V:1:1101:17801:23451 1:N:0:1
TCTCAGCGCGTATCCTCCGCTTATTGATATGCTTAAGTTCAGCGGGTAGTCCTACCAATCTGAGGCCGATGAATTGAAATTAAATCCCTTCCTCTCTTCCAAAGAAGCGAGGCATGGGCGGGGTTCAGAAGCACTCCAACCAGCAAAACGTCGCGTCCAGCTCCTCGACCCTGCGCCTCTCCTCTCCGAAGTCCTGATATTATCAAAACCCGGCAGGGAAAGACGTGGGCGAAATAACGAGCTTTCGTCCGTCTTGCCTATCGAATGGAGGCGCTAATGCATTTCGAGGGAGCCACCGTGGAAGATGGCAAGACCCTCAATACCGATCCGCCAGCTTTCTCAACTAAATAAGAAAGCTGTCGTTCGAAACAATTCGCGGCCCTCAAACAGGCATTCTCCCCAGATTAGATCTGCCGGGAGCGCAAGGTGCGTTCAAAGATTCGATGACTCAC
+
CCCCCFFCCCBBGFDGGGCGGGGHHHHHHHHGHHHHHHHHHHGGGGGGEGHHHHHHGHHHBHHHGGGGGEGFHHHHB3GGFFGFHHHHHHHHHHHHHFHHHHGGHHHHGGGGGGHHHHGGGGGGGHHHHHGFHHFHFFHHGGHHHHGHGGGGGGAGGGGGGGGGGGFFAFFFBEDBDFFFFFFFFFFFCDF:FFFEBFFFFFFFFFEFFF?FF;-9@FFFEFFF?.FFFE=CFFFFFFBEFFFFFB-.DFFEFF/B/.A//EFFBFEA9-AGGGGGGGGGEAF?GGGEFGFC?GED.HGEFHHHGBHD00HGC.B0HFHEAGGFFFCGGFEHHHFHHHHHHHG2HHHHHHHFHHHFCGGCGHHGGHHGGHHGGGGGGGEFFEGFHHFHGHGGHHGGGGGHHHFGGHGHFFA2GGGGGGGGFHGGHGGGGCFGGGGGGEGGFFFFFFDBBBAA
@M02197:102:000000000-ALU3V:1:1101:13630:23651 1:N:0:1
TCTCAGCGCGTATCCTCCGCTTATTGATATGCTTAAGTTCAGCGGGTATCCCTACCTGATCCGAGGTCAAACGTTGAGAAAAGGCTTCATGGACGCCAACGTAGAAGGGAGAGACGCAAATTGTGCTGCGCTCTACCACCAGTACGTTGGCCGCCAATCGCTTTCAGGCGAGTTCTTTGCAGGACAAACGCCCAACACCAAGCAGTGCTTGAGGGTACAAAATGACGCTCGAACAGGCATGCCCCATGGAATACCAAGGGGCGCAATGTGCGTTCAAAGATTCGATGACTCAC
+
BBBBAFFAD@@?EAFGGFA?EEGGFHBHBGFEFHGHHFGHHHGGGCA03AFFCGGGDEGHHFH?E0>FFGBGEHGHFHHBHHH?GH:HHDBEFGEEEEGA?/BGGHHHGHGGDGFDGGDGHHFFDFDFFBCCDHFFG5CHHHHBFDG<HHHHCCDC@FCFGHHGFGGGGFGFB00BFGGEFHGHGECBFDFAAFFFFFFHFFFHHGEGFFFFHDEGFFGGFFEEBF/AEFGFHHEG1HHEFGHFF<FFHGF11FFHHE?EA0GEFD0AEA1A1GDB3FGFF>13F@DD1>>1A
@M02197:102:000000000-ALU3V:1:1101:17146:23647 1:N:0:1
TCTCAGCGCGTATCCTCCGCTTATTGATATGCTTAAGTTCAGCGGGTATCCCTACCTGATCCGAGGTCAAAGACGGTAATGTTTTCTTGTTGGACGCGGGCCGGAGCCCCTCGAGAAGCGCAATGTGCTGCGCGAGAGGAGGCAAGGACCGCTGCCAATGGATTTGGGGCGAGTCCGCGCGCTGAGGCGGGACAGACGCCCAACACCAAGCAGAGCTTGAGGGTGTAGATGACGCTCGAACAGGCATGCCCCCCGGAATACCAAGGGGCGCAATGTGCGTTCAAAGATTCGATGATTCAC
+
CBBCCFFCCDBCGGGGGGGGGGGHHHHHHHHHHHHHHHHHHHHGGGGGHHHHHHHHHHHHHHHGGGGHHHHHFGGGGHGHHHHHHHHHHHHHHHGGGGGGGGGG;GGGGGHGGGGHGHHGGGGGHHHHHHGGGGGGGGGGGGGGGGGGGGGGFGFFFFFFFFFFFFFFFFFFFFFFFFGGFGGGGGGGGGGGFGGFGHGHHGHFGGHHHHHHHBHHHFHHGHH:HGHHHGGGGGFGGHHHHHHHHHGCGGGGGHHGHHCHHGHHGGGFGHHHHGGGGHGGGGGGGGGGFFFFFFF?AAAA
@M02197:102:000000000-ALU3V:1:1101:25256:23740 1:N:0:1
TCTCAGCGCGTATCCTCCGCTTATTGATATGCTTAAGTTCAGCGGGTATCCCTACCTGATCCGAGGTCAAACGTTGAGAAAAGGCTTCATGGACGCCAACGTAGAAGGGAGAGACGCAAATTGTGCTGCGCTCTACCACCAGTACGTTGGCCGCCAATCGCTTTCAGGCGAGTCCTTTGCAGGACAAACGCCCAACACCAAGCAGTGCTTGAGGGTACAAAATGACGCTCGAACAGGCATGCCCCATGGAATACCAAGGGGCGCAATGTGCGTTCAAAGATTCGATGATTCAC
+
CCCBCFFCCCBBGGGGGGFGGGGHHHHGHHHHHHHHHHGHHHHGGGGGHGHHHHHHHGHGHHHGEGEGHHHHGHHHHHHHHHHFHHHHHHHHHHGGGGGGGHFHGGHHGHGGGGFGGGGGFFHHGGHHGHHGGHHHHHHGHHDHHGHHGHHHGGGGGHFGHHHGGFGGGFHHHHGGFGHGHHHHGGGGGFGHHFFGHGGHHHHGHHBHHHHHHHHHGHFHHHFFFFGFHGHHHHGHHHHGGFFFEGFHHHGHHHHHFGEFEEBHHHGEFECGFGGGGGGGGFFFFFFFBBBAA
@M02197:102:000000000-ALU3V:1:1101:16905:23760 1:N:0:1
TCTCAGCGCGTATCCTCCGCTTATTGATATGCTTAAGTTCAGCGGGTAATCCTGCCTGATCTGAGGTCTAATCTTAGAATTTGACTTCAAATAGAGAGTTAGAAGCTTCTACCTCAAATTTCGGCCACTAGAGTATAGTGTCCTCAGCGAATAAGTCTATTACCCCGGGGCAATCCGAATTTCGAAATTGAGATGCTAATATATTACGAACGAGCTTCGCCAACTTAGAGATTCGAAAATCTAACGTGAGGCCGGCAGCTCTCAGAACCCAAACACCTCACAAATCAACAAGGAATTGGAGGGTTGGAGAGTTCATGACACTCAAACAGGCATGCTCGCCGGAATACCAGCGAGCGCAAGGTGCGTTCAAAGATTCGATGACTCAC
+
A?1>AFB111>>EFCFGGGGGEGGCDGHHFFHFFHGFHHHHHHGGGGGHFHHH1FGBFHHHHHHHGHH1EHFDGGBBFFBHHHGEHFHEBFGFD111EB2FGE2G1BDGGGGH1FGHFD11>E/>/EFGBCD1B2F2BFBGB12FFF1<@B@FFDDFDFHBD1#'/$#3#.<,H9<CC400.5CE7AG7G0CGGG0:#F;;CGBB6FA?E?$,:-:..?/9A<$D=;FD<00F@FBFA<F/9#</<10/</>/011<F<1@2?1F/?//0B<3?G?44FFB4B440333G44FEB3G/EAFE3CFB3@FF33GFDFBHFB1GBBHGGBFBBFEE00ECEEHHHFFFEEF?2EEGGGFBGCEAGCGF55BFBEEFBBFFFFD>A3AA
@M02197:102:000000000-ALU3V:1:1101:16922:23770 1:N:0:1
TCTCAGCGCGTATCCTCCGCTTATTGATATGCTTAAGTTCAGCGGGTAATCCTGCCTGATCTGAGGTCTAATCTTAGAATTTGACTTCAAATAGAGAGTTAGAAGCTTCTACCTCAAATTTCGGCCACTAGAGTATAGTGTCCTCAGCGAATAAGTCTATTACGCCGAGTCAATCCGAATTTCGAAATTGAGATGCTAATATATTACGAACGAGCTTCGCCAAATTAGAGATTCGAAAATCTCAAGTTAGGCCAGCAGCGCTCAGAATCCAAACACCTCACAATTCAACAAGGAATTGGAGGGTTGAAGAGTTCATGACACTCAAACAGGCATGCTCGCCGGAATACCAGCGAGCGCAAGGTGCGTTCAAAGATTCGATGACTCAC
+
CCCCCFFCCC?DGGGGGGGGGGGHHHHHHHHHGHHHHHHHHHHGGGGGHGFHHHHHHHHHHHHGHEHHHHHHHHHHHHGHHHHHHHHHHGHHHGFHHGHGHEFHHHHHHHHHHHHHHHHHHHFEEGGGHHGHHDHHHGFHHGHGGHHHGGGGGHHHHHHHHHGFDGCF8GHHHGHHGGGGHHHGGFFFHFGGHHHGHFHFGHHGGGFGGFDCB?GDGGAFGGGFGFGHHGHGEGHFHHGFFGGFHHHHHHEBHFGCEGFC3HFFFFHHGHHGHGFHG4FFHHFDFGGHGFFHHGHHFFGHGHHHGGHHFFHHFGFHGDBFGHHHHGHHHHHGGGGGGGGHHFHFCHGGGGFEE2ACA4HGGFGFGGGGGGGGGGFFFFFFFAAABA
@M02197:102:000000000-ALU3V:1:1101:21857:23798 1:N:0:1
TCTCAGCGCGTATCCTTCGCTTATTGATATGCTTAAGTTCAGCGGGTATTCCTACCTGATCCGAGGTCAACCTTGTAAAAATGGGTTATAGGACCGTGCCGGGGGACCTTTCAACTCCGTGCGTGCTTAAAAAGCTCGTTGCACCGAGAGTCCCACGGACGCCGTCATTACTTTTGAGACCGGTCGGGGGTGAACCCGGACCTAGATCCAACAACAAGCCAGGCTTGAGAGGTGATAATGACGCTCGAACAGGCATGCCCTTCGGAATACCAAAGGGCGCAATGTGCGTTCAAAGATTCGATGACTCAC
+
BBBABFB?BBDBGGGGGGGGGGGHHHHHHHHHHHHHHHHHHHHGGGGGHHHHHHHHHHHHHHHEGCFHHHHHHFHHHGHEHHGHEFFGHG;3BF?@@FCHEFFFGFEGHHHHHHHHHHD@@/CFGGGHHHFFGAH<HGGGGEHHHGGCDFCFHHHHGGCGCCCFFEHEHGHGHHHFFEFGFGGGGGCFGBFGFCEEGFHFHFGBHFHGHFGGEEGHHGFHFFF1AHHHG9FF9FHGBAGFAEE0EAGEGHHGCGFFAE/EE?HFF2BGFFEBC0?EA?FBHGGGCEFGGDFGDFFFF1FFF1D@>>>1A
@M02197:102:000000000-ALU3V:1:1101:12538:23951 1:N:0:1
TCTCAGCGCGTATCCTCCGCTTATTGATATGCTTAAGTTCAGCGGGTAGTCCTACCTGATTTGAGGTCAGAGTCAAAAAGGTATGCCAGGCCAATGAAGGCAAGACAGGTTGGTTCTGAGCAGGCGTACGCAGAGCAAGGGACAAGACGAAACTTATTACGTCTGTCACGGATGCAAGCGATCCCACTAAGTCATTTGAGGTGAGCCGTTTGACCGGCAGACACCCATGTCCAAGTCCAACACCTGGTCATAAACCAGATGGGATTGAGATTTCATGACACTCAAACAGGCATGCCTTTCGGAATACCAAAAGGCGCAAGGTGCGTTCAAAGATTCGATGACTCAC
+
CBBCCFFCCCCBGGGGGGGGGGGHGHHHHHHHHHHHHHHHHHHGGGGGGHHHHHHHHHHHHHHHGFGHHHHHHFHHGHHGCGGHGHGHHHHGHHHHHHHHHHHGHGHHGGGHGGHHGHHHHGHHGGGGGGGGGGGHHHFFFHGGHGHHHGGGGHHGHHHHHHHHGHHHHGGHHFGHHHHFGHHHGGGHGGGHHHGHHHFHGHGFGGGHHHGFFFGFHGHHGGHGFHGFHGHHHHFCEFFFFFFGHGHFHHGHGFHHHHHHHEHHFGHHHHHGHHGHHHFGGHFGGDFHHHGGGGHGGGGHHHHGHHGHHHGGGCGGHHGFECGHGGGGGFFGGGFFFBFFFABAA?
@M02197:102:000000000-ALU3V:1:1101:11823:23864 1:N:0:1
TCTCAGCGCGTATCCTCCGCTTATTGATATGCTTAAGTTCAGCGGGTATCCCTACCTGATCCGAGGTCAACCTTTGAAAGAGTTTAACGGCCACGACCGCCCGCACTCCAAAGCGAATATGTATCACAACGCTTAGAAACGGACAGCTCGGCCGGAGACTTCAAGGCGCGCGGGCGCCGCCACGCCCAACACCAAGCGAGGCTTGAGTTGCGAAAGGACGCCCGACCAGGCTTGCCCTTCGGAAAACCAAAGGGCGCAATGTGCGTTCAAAGATTCGATGATTCAC
+
>3AABFB3>D>@EGGGGGGGGGGHGHGHHGHHHHHHGGGHHGGGGGGG3FGEHHHHHHHHFFG;GCFHFGFF3FG:FHH8FF9EGFHF9GEAEF;CGE/CGG?#/<#DAFFD#FA9GGEBG9<F9<1GA9<BAEGHHGFHEFF9CE9$:/@:E@C@B@EGFCFBB;.:;?/-@@##9:</#/;2<*BF?0;*9AE/ADGFB=3G93>F#AF43G>#+8F?D0;@B)'523($A1BFE1A2FDFB%23HHHEGGEEFHHHFFFCHGFCGGGCEEGFFFFFD@3AAA>
@M02197:102:000000000-ALU3V:1:1101:5250:24010 1:N:0:1
TCTCAGCGCGTATCCTCCGCTTATTGATATGCTTAAGTTCAGCGGGTAGTCCTACCTGATTTGAGGACAGAGTCAAAAGGTTTTCTGCCACAAGGCAAGAAGGGTTCTGAGCGGGCTTGACGCGGAGCAAGGGACAAGACGAAACTTATTACGTCTGTCACGGATGCAAGCGATCCCACTAAGTCATTTGAGGCGAGCCGTGTAACCGGCAGGACGCCCATGTCCAAGTCCACGCCAGGTCATAAACCAGACGGGATTGAGATTTCATGACACTCAAACAGGCATGCCTTTCGGAATACCAAAAGGCGCAAGGTGCGTTCAAAGATTCGATGATTCAC
+
ABBBAFFB@DDBGGGGGGGG?EGGFGGHGHGHHHHGGHHH55FECFGC13FFHBGFGHHHHFHHFH3BF1FBGFFBDFGDB33F@GF43BBFGFGEFF/CFFHEAFGDGBFHFC/BDC?FB//>BB>AHHF0<CE.CCCB0@@<0C4GHHHFEACG.#CCACAHFEBF0CED?4EFDFF0GD01F=1BCG8CCAFC9@C1>1;<<</09D5@@C/GEFBA11FBGEFGA>/BFFDGFGBGGFFCBGCB0?//@BD@2HGD12FGEFGEHFFGEBHFDGHHFHGBFE0/GGCFGHF21FE1HG?CFGCGF1FE0CCGGF3BFE3EB1FC3FFFFA?A?A
@M02197:102:000000000-ALU3V:1:1101:13433:24105 1:N:0:1
TCTCAGCGCGTATCCTCCGCTTATTGATATGCTTAAGTTCAGCGGGTAGTCCTACCAATCTGAGGCCGATGAATTGAAATTAAATCCCTTCCTCTCTTCCAAAGAAGCGAGGCATGGGCGGGGTTCAGAAGCACTCCAACCAGCAAAACGTCGCGTCCAGCTCCTCGACCCTGCGCCTCTCCTCTCCGAAGTCCTGATATTATCAAAACCCGGCAGGGAAAGACGTGGGCGAAATAACGAGCTTTCGTCCGGCTTGCCGATCGAATGGATGCGCTAATGCATTTCGAGGGAGCCACCGTGGAAGATGGCAAGACCCTCAATACCGATCCGCCAGCTTTCTCAACTAAATAAGAAAGCTGTCGTGCGAAACAGTTCGCGGCCCTCAAACAGGCATGCTCCCCAGATTAGATCTGCCGGGAGCGCAAGGTGCGTTCAAAGATTCGATGACTCAC
+
B@BBBFFB@BDBGGGGGGGGGGGGHGBGGFFGHHHHHGGH5GCFGGGCEHGHHHHHHHHHHHHGGGGGCEDHHHHHHHFDHHFFHHHHHHHHHHFHHHHEGHHEHHFFEGGECFHGGEACCC@<AGFBGHHHHHGFGGBHGEHGHGFFGC;EC-?AGAAFBFGFGFD.-@FF9E;ADADFFFFF/FF.-9>.FFFFFFFBFFFFFFF/?DDAFC;-:@9FFF/FD.A.A;/BBAAFFF.#;1DF:B-;------;-9--9/FBB9/;----A;9;00B09../A;//.EF;....-:000CBG/G0:0C0/;..<0000.CFGE>-CC@<0CDFHGBCEGBDDGHHGF2GGDGFBHGCCCEE?</2>>EF///CGEE//>B/1GBHHHDFFGE//E/EBGEF1AA1AB1A//CCE00AAA0B11F00EA1BGB3AB31GFFC331B1AAAA1
@M02197:102:000000000-ALU3V:1:1101:10060:24158 1:N:0:1
TCTCAGCGCGTATCCTCCGCTTATTGATATGCTTAAGTTCAGCGGGTAGTCCTACCTGATTTGAGGTCAGAGTCTAAAGTGCGCGATGGCGGGTTGTGAGCAGACTCAGAAGCAAGGGTCGAGACGAAACTTATTACGTCTGACACGGATGCAAAGAGATCCACTAAGTCATTTGAGGCGAGCCGTGTAACCGGCAGGACGCCCATGTCCAAGTCCACGCCAGGTCGTAAACCAGACGGGATTGAGATTTCATGACACTCAAACAGGCATGCCTTTCGGAATACCAAAAGGCGCAAGGTGCGTTCAAAGATTCGATGATTCAC
+
ABBBBFBADB@D?GGGGGGC?EFHDGHHGFHGHHGHHG5GGHGGFCGGAHFFHHGHFBGFGHH5CHHHHHHE@EGFHHHG4E/EEEEFGHGCGGGGDDFHFB2?0FGFFHF7GGG?G@FGFEBFBDC?GCBGEFGHHGFHFFHHFCCFGC@C0GFC<<CFFFFGFGGFFFEHHGFEA?GCA<;@DFFECFFCFG@C@DEEF/@CDB1FGFBBF?/EBGHGCAEGF/1GHGFBFFB/1HHGEHFFGFEGHHFHFFFAFAD0FHFGFBFEHGC0EAEE0F22GAGCGHF?FECEFHGHEAAA1B13FGFGA1CFFFFFFD1A?AA
@M02197:102:000000000-ALU3V:1:1101:6675:24208 1:N:0:1
TCTCAGCGCGTATCCTCCGCTTATTGATATGCTTAAGTTCAGCGGGTAGTCCTACCTGATTTGAGGCCAGATGTCAAGAATTATACACACAAGTGCGTATGGGGTATAGAAAGCAGACTATTGTCCAAGTCCTGGCCACAAGCGAACTTGTGTCCTAAGCGAAATACTTATTACGCCTAGGGGAACCATTGCAAAGACTAATCCAGCTCACATTTTTAAGGCGAGTCAATTCATCATTGACAAACGCCCACATCCAACATCCAAGCTTGGATTAACCAAACTTGGAGTTGAGGTTTTCATGACACTCAAACAGGCATACTCTTCGGAATACCAAAGAGTGCAATTTGCGTTCAAAGATTCGATGACTCAC
+
BBBBBFFBBBDBGGGGGFEGGGGHHHHHHHHHHFHHHHGCFEDFEGGGGHHGF5AGFFHGGHHGEGGGFGFFHHHHHGHFGHFHFFHGH1EFG3GEEFEFEFAEEG3FGHHHHHHGFHFHGHFFGHGHGHHHHFEF<GCGEF/EFC?GHHGHFHHGHHGB5GGCEHFHDFGFFFHHFGFFEFC1FE<>$CFFFDFBBGDFFGGGE1FFGGGFFGGFFFGCFFDDBGDEG1GD2HHGHFFCFE@EGGCHE>GG1EHFF1B1EGFF/FBHFFGDHFB/FGFB1B11FDFGF0BCGHHHHHFFEGDA/1HHF1FHHHHHHHHEEEFFFGHGFGHDGBHCGGFHGBHCEGEFF13GGGCECF1FBFFFFAAAA@
@M02197:102:000000000-ALU3V:1:1101:17017:24248 1:N:0:1
TCTCAGCGCGTATCCTCCGCTTATTGATATGCTTAAGTTCAGCGGGTATTCCTACCTGATCCGAGGTCAACCTGAGAAATAAAAGGTTAGACCGGCCCGACGAGACCTTGCAACTCCCCGCGTGCCTCGAAAGACTCGTTGCGAAGAGGGTCCCACGGACGCCGTCATTGTCTTTGAGACCAGTTGCGGACGAACCACAACGCGGCCCAACACCCAGCCCGAAGGTTGGAGAGAGGATAATGACGCTCGAACAGGCATGCCCACCGGAATACCAGTGGGCGCAATGTGCGTTCAAAGATTCGATGACTCAC
+
CCCCCFFCCCCCGGGGGGGGGGGHHHCFDGGHHHHHDGHHHHHGGGGGHHHGHHHGFHHHHGHGGEGHGFHGHHHHHHHHHHHGHGGGFHHHFEGGFGGGFCGGGGGHHHEHHHHHEHGGGGFGGHGHGFBAFDGFHGCGHFGGFEFE?GEGGGGGGGCGGDGHFHHGHHHFFFFHHGFHFFGGGFFGFFCGAFFFFGGFF@DBFEGHFEGHGGGGECGEGHHGHHHGHGGEDFHHHFEFF?GFEFAEHHHGHHHEHHGGEEAFFGGFBGFFHHGGGDF?B5GHGFGGFFCGGGFGGCGFFFFBFDAA3AA
@M02197:102:000000000-ALU3V:1:1101:15387:24398 1:N:0:1
TCTCAGCGCGTATCCTCCGATTATTGATATGCTTAAGTTCAGCGGGTAGTCCTACCTGATTTGAGGCCAGATGTCAAGAATTATACACACAAGTGCGTATGGGGTATAGAAAGCAGACTATTGTCCAAGTCCTGGCCACAAGCGAACTTGTGTCCTAAGCGTAATACTTATTACGCCTAGGGGAACCAGTGCAAAGACTAACCCCGCTCACATTTTTAAGGCTAGTCAATTCAGCATTGACAATCGCCCGCGTCCAACATCCATGCGAGCATTACCCAATCGCGGAGTTCAGGTTTTCATGACACGCAAAATGAGATAGGCTCACGAGTTGAAAAGAGTCATATTAGTATGCGGAGGAGACAGGACACAC
+
1>AAA3CA111>0AFB10E00AA221AFA2222D2112A2FDB?AA//A1A2FF10AA01DGB2B>B///GGFFGGB110BFGF@GGCGE//BFG1/FEEHBGE/?EEG2>110GGGCF11BGHH1211FD12<B0F<FC/0C/#/</FFDF.D;1F<*<<#>#<BGG8FD0$9<<C<BC;CC$;:/CG:0;;$/00C4B0#/C(A9@@GD<<0*C0:=#91%><;9<;B1BF#>12F;B/<;////////11?2B>1110?////@2BB2B1//0FF//>//B1D@100B/0B112D2D0//A/122DD222111FB01/B/001212221B111D13333FD3110A11E11FB3A111D3DB111>1
@M02197:102:000000000-ALU3V:1:1101:16348:24482 1:N:0:1
TCTCAGCGCGTATCCTCCGCTTATTGATATGCTTAAGTTCAGCGGGTATTCCTACCTGATCCGAGGTCAACCTTGTAAAAATTGGGTTATGGACCGTGCCGGGAGACCTTTCAACTCGTTGCGTGCTTGGAAAAGCTCGTTGCACCGAGAGTCCCACGGACGCCGTCATTACTTTTGGGACCGGTCGGGGGTGAACCCGGACCTGGAGTCCAACAACAAGCCAGGCTTGAGAGGTGATAATGACGCTCGAACAGGCATGCCCTTCGGAATACCAAAGGGCGCAATGTGCGTTCAAAGATTCGATGACTCAC
+
BBCCCFFCCCDBGGGGGGGGGGGHHGHGFHFHHHHHHHHHHHHGGGGGHHHHHGHHGHHHHHHGGGGHHHHHGHHHHHHHHHHFHHGGHHH9GHHGGHGGGGGGGGGGHHHHHHHHFFFFFFFGGGGHHGHGHHHHHGGGGGGHHHGGGGGHGHHHHGGGGEFGGGHGGGGHHGGGHGGGGGFGGGFFHGHHHFFFFGHFGHHHHGHGHFGGFFHFGHHFHHHFFHFHHFFFFFBHFHHHGGGGGGHGHHHHHGHHHGGGGEECHGHHGHHFFFBGEGEDHHHHGGECHGGFGGGGGGGFFFFFFFA?AAA
@M02197:102:000000000-ALU3V:1:1101:9998:24521 1:N:0:1
TCTCAGCGCGTATCCTCCGCTTATTGATATGCTTAAGTTCAGCGGGTATCCCTACCTGATCCGAGGTCAACCTTAGAAATGGGTTTGTTTTACGGCGTAGCCTCCCGAGCACCCTTTAGCGAATAGTTTCCACAACGCTTAGGGGACAGAAGACCCAGCCGGTCGATTTGAGGCACGCGGCGGACCGCGTTGCCCAATACCAAGCGAGGCTTGAGTGGTGAAATGACGCTCGAACAGGCATGCCCCCCGGAATACCAGGGGGCGCAATGTGCGTTCAAAGATTCGATGATTCAC
+
AAAAAFFBBBDBFGGGGGFGCEEHHHHHHGGHHHHHHHHHGGHGGGGGHHEHHHHF3FFGHHGFEEEGHFGGGHFGGGHGHHHHGGGHGHFFHGGGGGGGGGHH;FGDGF:HGGHFFHHHGGGGGGHGGHHHHHGGGFGGGHHFFFGGGFHHHGFEHFHEFG?FFGGGFGGGGGGGG?GGGGFA?@DFFFGGGFGFHGFFFGFEFGHGFFGHGHGHGEGDDHGFFFGGHFFGBFFHHFHGFFFFFE?CFFCHFCFF?GE?ECCHGHGAEGGHGGGBGGGEAF4FFFBFFBAAA3
@M02197:102:000000000-ALU3V:1:1101:18013:24528 1:N:0:1
TCTCAGCGCGTATCCTCCGCTTATTGATATGCTTAAGTTCAGCGGGTAGTCCTACCAATCTGAGGCCGATGAATTGAAATTAAATCCCTTCCTCTCTTCCAAAGAAGCGAGGCATGGGCGGGGTTCAGAAGCACTCCAACCAGCAAAACGTCGCGTCCAGCTCCTCGACCCTGCGCCTCTCCTCTCCGAAGTCCTGATATTATCAAAACCCGGCAGGGAAAGACGTGGGCGAAATAACGAGCTTTCGTTCGTCTTTCCTATCGAATGGATGAGCTAATGCAGTTCGAAGGAGCCACCGTGGAAGATGGCAAGCCCCTCAATACCGATCCGCCAGCTTCCTCAACTAAATAAGAAAGCTGTCGTTCGAAACAATTCGCGGCCTTCAAACAGGCATGCTCCCCAGATGAGATCTGCCGGGAGCGCAAGGTGCGTTCAAAGATTCGATGATTCAC
+
BABBBFF?DDADGFFGGGCF?E?GHHGFHFFGGHGHFHHHHFHGGGGGEGHHHHHFHFFHHE5DFEGC??EHH4B@EGFGFHFBGFFBGH13GHH3GHHHHGHFFFFBEEEE?FHGHCC//--<AAGFFHB/GHBG/GFBFGHGHGHFGGGGG??BGBG/CFFFGG?A?;BFB.9=FDFFBFFFFBF.BF=.9/;B/FF/FFFFF/BBFBD-9B?B@-.A.9FFA:99.9//;.EBB/;E6BA;B@9--D;/./://.A0;0009:00;000/0FB9090....900/90F..E:@;0000C;/C0GC-<-<-./D=0=..GD.@<<//C0@1<0F1EGD1FB2DG2GBHGFF1HGB//A/0AGGHGBG??>/>>>/1E355F35FFFE33B31101025E5BAA55F31A2?A2C2E?EEHCHHGEEGGGGGGGGGEGGCC55DBBBAA3A
@M02197:102:000000000-ALU3V:1:1101:9031:24539 1:N:0:1
TCTCAGCGCGTATCCTCCGCTTATTGATATGCTTAAGTTCAGCGGGTAGTCCTACCAATCTGAGGCCGATGAATTGAAATTAAATCCCTTCCTCTCTTCCAAAGAAGCGAGGCATGGGCGGGTTTCAGAAGCACTCCAACCAGCAAAACATCGCGTCCAGCTCCTCGACCCTGCGCCTCCCCTCTCCGACGCCCTCATATTATCAAAACCCAGCAGGGAACGACGTGTGCGAAATAACGAGCTATCGTCAGTCTTGCCTATCGAAGTGATGTGCTAATGCATTTCGAGGGAGCCACCGTGGAAGATGTAAAGACACTCAATACCGATCCGCCAGCTTCCTCAACTAAATAAGAAAGTTGTCGTTCGAAACAATTCGCGGCCCTCAAACAGGCATGCTCCCCAGATTAGATCTGCCGGGAGCGAAAGGTGCGTTCAATGATTCGATGATTCAC
+
ABAAAFF?D@A2FGBB4BECEE2AGD55BFFBFGFHHHHHHHHG?00A1B5FDDGHHHGBGHHFGGGCEGEHFHH33FGFDG4EGHBGC3FFHHEFHHHEGGFCBH?G/EE@/FB0B/C@/-->CGFHEFFGGGFHHEHHFG.CF/GGF.00..:A-@FB/BFFFFAE-BG/;.A?DDD.99BAB/BAB-9-99=..;FFBBBFFFBFFFF..:BA.;.;..9-9-9-9./9@-:9BF:99@;#//////----///9.;.90;090;0/;0;0;0000BCABBAFFEAEHC;..-;000CCD=000000=0=00BD00<....---A//01@/0BF<1G?2G2HFFB212121B?/C@</0B</20B2B///E@E>?/GGCFCFGB@F11AE///B/0122F21DA11A///A?AFGE00D1BBEA001GFFFEA11FB113DB3FAAA?A
@M02197:102:000000000-ALU3V:1:1101:9022:24554 1:N:0:1
TCTCAGCGCGTATCCTCCGCTTATTGATATGCTTAAGTTCAGCGGGTAGTCCTACCAATCTGAGGCCGATGAATTGAAATTAAATCCCTTCCTCTCTTCCAAAGAAGCGAGGCATGGGCGGGGATCAGAAGCACTCCAACCAGCAAAACGTCGCGTCCAGCTCCTCGACCCTGCGCCTCTCCTCTCCGAAGTCCTGATATTATCAAAACCCGGCAGGGAAAGACGTGGGCGAAATAACGAGCTTTCGTGCGTCTTGCCTAGCGAATGGATGCGCTAATGCATTTCGAGGGAGCCCCCTTGGAAGATGGCAAGACCCTCAATACCGATCCGCCAGCTTCCTCAACTAAATAAGAAAGCTGTCGTTCGAAACAATTCGCAGCCCTCAAACAGGCATGCTCCCCAGATTAGATCTGCCGGGAGCGCAAGGTGCGTTCAAAGATTCGATGATTCAC
+
AABBBFFBBBDBGGGGGGGGGGGFHHHGFHHHFHHHFFDHHFHGGGGGGFGHHHHFHHHHGHHHGGEGGGEHGHHHHHHHHHGHHBFFHHEGHHHHHHHHHHHHHHHH?AEEGGGHEGFGGGG-<CGHGG/GHGFHGFHFDEHHGEHFGAFE?AAFCFGFFFFGFFFFDF-;B?ACFFABF;FFEBF?AFFFFFF//FFFFF//;BFFFFFFFFFAA;AA9.9B?.A?.:B=BEEBFF9AFA;?A/9--.BF.;FFFD99.9FCB9/-.---BC0C90;0E?B9-/BEAC----..000D0D</00/0=1FG.D0<1<1.C.ACA/@CB?0GCF0GFG1EHHGB4BDGGBFFFHFCE?EECGEGGGF@4B1////1>1EB21D3HGB3FHGGFGAE1EGBF5DGD5DGFAA22AEFGGEEEBCGBGEE?FBFFDFBFEFE4B55D5D@AA>>
@M02197:102:000000000-ALU3V:1:1101:17238:24720 1:N:0:1
TCTCAGCGCGTATCCTCCGCTTATTGATATGCTTAAGTTCAGCGGGTAGTCCTACCTGATTTGAGGTCTAAACTAAAGAGTATTAGAGTGGAGGGAACGAAAACTTATTACGCATTCCTCTTAAACATTTAAGACGAGCCACAGAATGGCAGCGTCCAAAGCTCATACATAGAAAACTAGGTATAAGAGTCTATATGACACTCAAACAGGCATGCCTTTCGGAATACCAAAAGGCGCAATGTGCGTTCAAAGATTCGATGATTCAC
+
AAAAAF@1>1>0AGGGGGGGGGGHHHHHHHHHHHHHHHHHGHHGGGGGGCGHHHHHHHHHH;HHGH9HHHHGFHD@FEH8FFFGDE1<#?<1>??=#/>GDF=?12<?GG22<C2C22#<33F#3B33F3?<?1?CCC2B4F4FB43E<FFE>@<AFF3GB3;BFFF@GDEDEHFCF:DGGBBHGHHHHG5HHGHHHHFFGHHHHHHH;HFH:HFEFGFGHHG:GHGHHG?FGGGGHHHGGFGFGGGGGGGGGGFFFFFFFCCBAB
@M02197:102:000000000-ALU3V:1:1101:23642:24720 1:N:0:1
TCTCAGCGCGTATCCTCCGCTTATTGATATGCTTAAGTTCAGCGGGTAGTCCTACCTGATTTGAGGCCAGATGTCAAAATATGTCCAGATGCCGGTGAAAGCAAGGCTGAACAGTCATTTAGAGAGCAGTCGTATCAACAAGAGCGGTCCATCCGAAGATGATCCTCAGCGAAAGCTTATAACGCCAAGTCAAACCGCTCATGAAGAAGGGCTGCTAATACATTTAAGGCAAGTCGGTTTGCACCAACAAATGCCCAAGTCCAACTCTAGATATGGGTAATAAAACCCAAGTCTAGGTTGAGGTTTACATGACACTCAAACAGGCATGCTCCTCGGAATACCAAGGAGCGCAAGATGCGTTCAAAGATTCGATGATTCAC
+
BBBBBFFBBBDDFGGGGGGGGGGHHHHHHHHHHHHGHHHHHHHGGGGGGHHHHHHHHHHHHHHHGHGGFHHHGFHHHHHHHGHHHHGHHEGGHGGEEGHGHGGHHGEHHHHGHGHHHHHHHHHHHGHHH3GDFHHHHHHHHHGFHGGDGGFHFHFGGCDHBFHHFBDGFHGGGCFHHFEGFGHGGHGGE9FGCAFCGGCDGGFFHFFFGGBEFEHHGGFFGFBBBFGGFGFA@BGFFGFAFFDHFFHGHFF2G??3EHGCFGEDHEBFFEDFEHHFEHHFHGGFEEHDGFF3BCFFHGGHFGFHGFFE55HHHFGHHGHFHHHGHGHHGECGFHGHFHHHHHHHGGGGGGHHHGGGGHGGGGDBGGGGCFFFFFFAABBB
@M02197:102:000000000-ALU3V:1:1101:6837:24737 1:N:0:1
TCTCAGCGCGTATCCTCCGCTTATTGATATGCTTAAGTTCAGCGGGTATCCCTACCTGATCCGAGGTCAACCTTAGAAATGGGGTTGTTTTACGGCGTGGCCTCCCGAACACCCTTTAGCGAATAGTTTCCACAACGCTTAGGGGCCAGAAGACCCCGCCGGTCGATTTGAGGCACGCGGCGGACCGCGATGCCCAATACCAAGCGAGGCTTGAGTGGTGAAATGACGCTCGAACAGGCATGCCCCCCGGAATACCAAGGGGCGCAATGTGCGTTCAAAGATTCGATGATTCAC
+
A?AABFFA?D2DEGFFGGGGFAEFFFGGHHCBDGHHHHHHHCG??EA0F5EEGEHFHHGHH5EEEEGFHHFFGFHHFFEGHFFEEFFB?CGGHG//EAABCEGFEGCABDCHBEHHHFD1F/F<F91FFDBEGC<AF/FEFEBB:.FFF9:9//;=#99;BAFD9;/FFFFFFE=.9;B##9-:GG:DFFFCGBBCGGFDGHFCDG6EEGGBGF<0DG#B5FC9:BFDFA?;HGFHHFFF66FCFGCHHHHFFFHF22GGFGDFHFGA2GGFFGGFGGGEGBFFFFFFFBABA?
@M02197:102:000000000-ALU3V:1:1101:17817:24824 1:N:0:1
TCTCAGCGCGTATCCTCCGCTTATTGATATGCTTAAGTTCAGCGGGTATCCCCACCTGATCCGAGGCCAATCTAAGGTAAGATTTTTTGGCGGCCGCCTGCCGGGTCACGCAGCGAGGTTTTCTTGCTACGCTGGTGCTCGACGGACGGCGCCACACTGGTTCCAAGCCACCCCTTCCGGGGCAGGCTCAACATCAAGCATAGCTTGGGGGGTGAAATGGCGCTCGAACAGGCGTGCTCTCCGGAATACCAGAGGGCGCAATGTGCGTTCAAAGATTCGATGATTCAC
+
BABBBFFBDDDBGGGGGGGEGGGHHHHHGHHGHHGHHHHFGHHDGCGGEGHHFHAFGGFHHHHGGGGGGHFGHHFHGGHEHDFGHHEEGCGE?DDGGGGHHHGGGGDHHGG?GGGGGGFFGGHHHGHFHGGGGGGCGGGHHGGGG?CCGGECDADEEHFFBGFGGFFFFFB?DFEFGGGHHHHFHGHHHHHFFHHGBFGHHFEGFFFGGHHHGHHGFFFFFBFGED;FFHFEFHHEEGGFFHHGDGFFCFFCA0CC?FFBHEEE?FA13GAFGEFA1BFFFFDAAA>A
@M02197:102:000000000-ALU3V:1:1101:24786:24842 1:N:0:1
TCTCAGCGCGTATCCTCCGCTTATTGATATGCTTAAGTTCAGCGGGTAGTCCTACCTGATTTGAGGTCTGATAACAAATGGGGTTGACTCAAAAGTCGGGTTAGGAGCAGACAACAACCAGCCTTCACAGACGAAACGTATCACGTCCAGATGACCGACTCATCCACTAATCCATTTAAGGTGAGCCAACAAAGGCAGACACCCAAATCCACGCCCGTCGTTTAGAAAACGTCGGGGTGAGTAGTTCATGTCACTCAAACAGGCATGCCTTTCGGAATACCAAAAGGCGCAAGGTGCAAGCAAAGATTCGATGATTCAC
+
BAABBFFBB@BBGGCGFFFEEEGH5GHHHHFHHF5BGHFHFGFFGGEEFGHHDGGHHBBHHHEGFF3FFCDHHHHFDFGBFHGEFGHHHHBFEFG<BEGGAFHHH%8CGHGHHHFH;HGGGHAFGC2GBFFCCCGGGHFFGGFDDCCCE9HBDFGHFGGCFHHF>:1CHGEH1CGHFC>0GGFFGGFBBFGFGBFFF@9CF9DEEDB0@FCGCDF>;/GFG2EGHFB#;F?EEEB09DD11GFHGHHGF11DHF1GFAA1A1101A/0EA?FGE2AA100FGFA00001EBCFB11B131B3FGECFF1B@DDF>111>
@M02197:102:000000000-ALU3V:1:1101:15991:24884 1:N:0:1
TCTCAGCGCGTATCCTCCGCTTATTGATATGCTTAAGTTCAGCGGGTATCCCTACCTGATCCGAGGTCAACCTTAGAAATGGGGTTGTTTTACGGCGTAGCCTCCCGAACACCCTTTAGCGAATAGTTTCCACAACGCTTAGGGGACAGAAGACCCAGCCGGTCGATTTGAGGCACGCGGCGGACCGCGTTGCCCAATACCAAGCGAGGCTTGAGTGGTGAAATGACGCTCGAACAGGCATGCCCCCCGGAATACCAGGGGGCGCAATGTGCGTTCAAAGATTCGATGATTCAC
+
CCCCCFFCCCDDGGGGGGGGGGGHHHHHHHHGHHGHHHHHHHHGGGGGHHHHGHHHHHHHHHHGGGEGHHHHHHHHHHHHHHGGGGGGHHHHHGGGGFGGGHHHHGGGFGGHGGHHHFHHGGGGGHFFGFFHHHHGGGGGGHGHGGGGGHHHHHHHHEGFFGFGGGGGGGGGEFGGFGFFFFFFFGGGFFGGGGHHHGHGFFGGFFHFFHFHHGGHHHHHFHHFFFGGGHDGGFHHHGHHGGGGGGGGHHHGHFCGGGGGDGGGHGHGGGEHFFGGGGGGGFC4FFFFFBCCCB
@M02197:102:000000000-ALU3V:1:1101:21758:24914 1:N:0:1
TCTCAGCGCGTATCCTCCGCTTATTGATATGCTTAAGGTCAGCGGGTATCCCTATCTGATCCGAGGTCAAAAAATGGTGATAGTTGGTTATAGTGCCTCTGGTTGCCCCCCAACAAGCAGATTCTACTCCGCGACTTGCAGGGCTACGCAAGCACTTATCATTTTAAGGTGAGCCTACATACACAGGCAAGCTCCCAACACCAAGCCAAGCTTGAGAAGATAAATGCCACTCGAACAGATATGCCCTTTGGGCTACCCAAGGGCGCAATGTGCGTTCAAAGATTCGATGATTCAC
+
AA?AA@CAD@DBGGGGFGGAEEGGH55DFB5BFGFFF35EGB320A00A5B3333B5DDF5GAEE01B3BF3?>;E;4B@GF@44BFBFFD??F?9%FHHFAFG/??:?/C00CCCG2CGD.=#@GHH1<>?<<@F?<DDG3DA/?G/1<@>CCHFB2DBHFGHFHFFF<0BBB2;BCB2CBGCB19<CF??#C/?//>:AAGAF?E1C9BBFB2;DFGFHHHGBF#GBBEBDE5E=BA//,/EF;FAA01B/1/AB00A000011DG?EA01ED3B3F31GFFC331D3A?AA1
@M02197:102:000000000-ALU3V:1:1101:21225:25058 1:N:0:1
TCTCAGCGCGTATCCTCCGCTTATTGATATGCTTAAGTTCAGCGGGTAGTCCTACCTGATTTGAGGTCAGAGTCAAAAGGTTTTCTGCCACAAGGCAAGAAGGGTTCTGAGCGGGCTTGACGCGGAGCAAGGGACAAGACGAAACTTATTACGTCTGTCACGGATGCAAGCGATCCCACTAAGTCATTTGAGGCGAGCCGTGTAACCGGCAGGACGCCCATGTCCAAGTCCACGCCAGGTCATAAACCAGACGGGATTGAGATTTCATGACACTCAAACAGGCATGCCTTTCGGAATACCAAAAGGCGCAAGGTGCGTTCAAAGATTCGATGATTCA
+
CCCCCFFBBCBBGGGGGGGGGGGHHHHHHHHHHHHHGHHHHHHGGGGGGHHHGHHHHHGHHHHHGHHHHHHHGHHHHHHGHHHGHHHHHHHHHHEHHHGHHFGGGEHHHGHGGGGGGHGHFGGGGGGGHHGFGHGGHHGHGGGGGGHHHHGGFCGHGHHHHGFCGAFHGGGGGGHHHGGHHGHGHHHHHGGFFGDCGGGHGHFFFFGHHFGGGGGAEFHHHGHHFHFGFFEFGGHHHHHHFHFGHGHGHGGEFGHHHHHHHHHHGHHHFHHGGHHHGDEGGFHHHHFEEEGHHGHFHHGHHGGGGGFFCHHGGGGGGGGGGGGGGFFFFFFFCCCBB
@M02197:102:000000000-ALU3V:1:1101:10034:25055 1:N:0:1
TCTCAGCGCGTATCCTCCGCTTATTGATATGCTTAAGTTCAGCGGGTAGTCCTACCAATCTGAGGCCGATGAATTGAAATTAAATCCCTTCCTCTCTTCCAAAGAAGCGAGGCATGGGCGGGGTTCAGAAGCACTCCAACCAGCAAAACGTCGCGTCCAGCTCCTCGACCCTGCGCCTCTCCTCTCCGAAGTCCTGATATTATCAAAACCCGGCAGGGAAAGACGTGGGCGAAATAACGAGCTTTCGTCCGTCTTGCCTATCGAATGGATGCGCTAATGCATTTCGAGGGAGCCACCGTGGAAGATGGCAAGACCCTCAATACCGATCCGCCAGCTTCCTCAACTAAATAAGAAAGCTGTCGTTCGAAACAATTCGCGGCCCTCAAACAGGCATGCTCCCCAGATTAGATCTGCCGGGAGCGCAAGGTGCGTTCAAAGATTCGATGACTCAC
+
AAAABFFB2>2AGGFGGGCEFEGHHHGFHHFHHHHHHDGGHHHGEGEGGHHHHGHHGHHGHGHHGAFGC?EHHHHHHHHHHHEGHFHBGHE3FGHHHFDGHHHF3GGHGGG?FGHFGGADGGG?CHHHHFFFHHHHHHHHGGHGHHGHFFA?CAGGAGGFGGGGGBFFFDCFFEAAD.AFF/BFBF/AB.@9F/9F/BFBFFFFFFFFF.9->=CA;;EAFF/BF.A:///FB=EFFFFFFFD@/;9..DBBAA9//DA/BFFFFFBADB;-90BFC0B;ADF?DFGEFB.FD::GC0:EHHHBC0/FGHGHGDFDBD<...<C-<-C@DGG1EHGF222DHGHFHHF3BDEHHGG<?CGEG0GGHFG???///GE/1DDFGFFHGDG53BHG1GGFEBBHHHHGHGEA1EE?EAGGDGGGHGGHEFEFHFGGGG5FGGGCFBFFBD?AAA3
@M02197:102:000000000-ALU3V:1:1101:15432:25081 1:N:0:1
TCTCAGCGCGTATCCTTCGCTTATTGATATGCTTAAGTTCAGCGGGTATCCCTACCTGATCCGAGGTCAAAAGTTGAAAAAAAGGCTACTGGATGCTAGACCTTTGCTGATAGAGAGTGCGACTTGTGCTGCGCTCCGAAACCAGTAGGCCGGCTGCCAATTACTTTAAGGCGAGTCTCCAGCAAAGCTAGAGACAAGACGCCCAACACCAAGCAAAGCTTGAGGGTACAAATGACGCTCGAACAGGCATGCCCTTTGGAATACCAAAGGGCGCAATGTGCGTTCAAAGATTCGATGATTCAC
+
11AAAFFADD>D0FFEGGCFEEA1EGHFHFCDAGDHBGHGHHHCECAEEEHGHFCGBFAE@GF/EEEGGGH1CFHHHHHHHEGE87FC#FFF809/FBG#1G1BFHHFB3FFFG1FGBBDFBF9/:1A@2G3?CC<?DAD<CFGFFGD<1<<?DFGEGFFFFF22FFDC?C?FG/B0;33BFFGGEBGGBFF9B9F9EE?FEECE%EDFGA(@;F3HHFEG5-GF;FFDHHHEG7GGGAEHHGHGHFGHGGEFFFBBF5HGFCCEBA2GEGEFHFH?EE?FGGGFGGFGGFF4FFFFFABBBA
@M02197:102:000000000-ALU3V:1:1101:17723:25088 1:N:0:1
TCTCAGCGCGTATCCTCCGCTTATTGATATGCTTAAGTTCAGCGGGTAACCCTACCTGATCCGAGGTCAACCTTTGAATAAAGATTTAACGGCCGCGGCCGCCCGCACTCCGAAGCGAATTGAAAAATCCACAACGCTTAGAGACGGACAGCTCAGCCGGAAGACTTTAAGGCGCGCGGAACACCGCGACGCCCAATACCAAGCCAGGCTTGAGTGGTGAAATGACGCTCGAACAGGCATGCCCTTCGGAATACCAAAGGGCGCAATGTGCGTTCAAAGATTCGATGATTCAC
+
ABBBBFFBBBBBGGGCGGEGGGGGHHHHHHHHHFHFHHHGHHHGGGEF3BGHHHFHHHHHHFHGGGEFHGFHHFHFFHHHHHHHHHHFHGGGGFECGGGGGGGGGGGCGHHGGDDGGGGGHHHGHGFGFGHHHHGGCEHHHGGGGHHHHHEFGGGGGGHHHGGHGFFHGGGCGGGGFHHGGFFGE?CEEFFFFFFFGFGGHGHHHHGHHFFHGH;HGBHFFFE?GGGHHFBFHEHHHHHGGGGCGGHHFHHGFGGHFGGEEFGFHHCEEDGFFDBGGFCGGFFFFFFFBBAA3
@M02197:102:000000000-ALU3V:1:1101:25367:25168 1:N:0:1
TCTCAGCGCGTATCCTCCGCTTATTGATATGCTTAAGTTCAGCGGGTATCCCTACCTGATCCGAGGTCAACCTTAGAAATGGGGTTGTTTTACGGAGTAGCCTCCCGAACACCCTTTAGCGAATAGTTTCCACAACGCTTAGGGGACAGAAGACCCAGCCGGTCGATTTGAGGCAAGCGGCGGACCGCGTTGCCCAATACCAAGCGAGGCTTGAGTGGTGAAATGACGCTCGAACAGGCATGCCCCCCGGAATACCAGGGGGCGCAATGTGCGTTCAAAGATTCGATGACTCAC
+
>1>>1@B>1>1>0BGFGFE?EGGHHHHHHGFFHHBFHAFFFB1E/EEAGFGFB1FHFDGHHHF/>@ECAF1;8BFGGGG;FGH5997E?GH2>FE#;ECD11<0FEBAC?C0AFBFG11#0BCGAG1?,B93=FHG/9AF<G#CC;<;./BGF??+;C9CC?:@BG?B#;0EB==#@?FA@=@E9@@@?>@?.FFBA0B/EB::-;,C;FGBC<B<9A09G<C/FFCAF.A1<;1DFFCC<@F7A9/CF2BGAB////EAAA01FFGAAGGFGGGEE3G1A1C13DD1BAA>>1
@M02197:102:000000000-ALU3V:1:1101:11779:25232 1:N:0:1
TCTCAGCGCGTATCCTCCGCTTATTGATATGCTTAAGTTCAGCGGGTAGTCCTACCAATCTGAGGCCGATGAATTGAAATTAAATCCCTTCCTCTCTTCCAAAGAAGCGAGGCATGGGCGGGGTTCAGAAGCACTCCAACCAGCAAAACGACGCGTCCAGCTCCTCGACCCTGCGCCTCTCCTCTCCGAAGTCCTGATATTATCAAAACCCGGCAGGGAAAGACGGGGGCGAAATAACGAGCTTTCGTCCGTCTTGCCTATCGAATGGATGCGCTAATTCATTTCGAGGGAGCCACCGTGGAAGATGGCAAGACCCTCAATACCGATCCGCCAGCTTTCTCAACTAAATAAGAAAGCTGTCGTTCGAAACAATTCGCGGCCCTCAAACAGGCATGCTCCCCAGATTAGATCTGCCGGGAGCGCAAGGTGCGTTCAAAGATTCGATGATTCAC
+
AAAAAFBABDDD2FGGGGGG2EFHFFBHHHFHHHHHHHFFHEFEGGG01FGFGH31FGFGH5FBCFFGCG?HGHFGFHHHHHGH4GFFBFFHGGHHEHGHHGHHFGHFEGGEC/FGEAGD/A@<ACHHHHGFHFFGHHHH?EHHHEHHF?.;B@B??@DFGFFFFFFDBBBFEF-9DDFBBBFFFFFDBAB.;BFBFBFFFBFFF/9BFD9--;@BBBE.A.9B..??DB?/FB9/BFFFFDBFFB-..A.BA.BFB9:/;/FBB/B;DA-A/C9;9000..C9-//..F?F...CGFHGHFGHHFHG0FBG.?FBHGHGHDA<---C@DC?22G<2<BBFG2BD2GFBDFBGF2GGGC/E0B/<HHGGBFE>//E?GGEHFF35B3G5FHD31GGEGFHHGHHFGFFF1FEGCDGGGGGGGHFHECGGHBGGGFGFGGGFFFFFFD>>3>3
@M02197:102:000000000-ALU3V:1:1101:20250:25350 1:N:0:1
TCTCAGCGCGTATCCTCCGCTTATTGATATGCTTAAGTTCAGCGGGTAGTCCTACCTGATTTGAGGTCAGAGTCTAAAGTGCGCGATGGCGGGTTGTGAGCAGACTCAGAAGCAAGGGTCGAGACGAAACTTATTACGTCTGACACGGATGCAAAGAGATCCACTAAGTCATTTGAGGCGAGCCGTGTTACCGGCAGACACCCAAGTCCAAGTCCCACCCAGGTCGAAAAACCCGAGGGGATTGAGATTTCATGACACTCAAACAGGCATGCCTTTCGGAATACCAAAAGGCGCAAGGTGCGTTCAAAGATTCGATGACTCAC
+
BBB@BFFBBBBDGGGGFGGGGGGHHHBGHFHHHHHHHFHHGFCGFG0EFHHHEHHHHHHHHHHHGHHHHHHHHHHHHHHHGGGGGGGGGGGGGGGGGGHFGHHHHHHHHHHFHHHHADCGGGCHFFEFGGGHHHGFGGHHHGHHHHGGHGHHHHHHHHFGCFFGGDFFFFHGHGFGGGFGGGGFHHHFFFFFFHHHGEFFHHHFFGGGFFHHAEFFFGHHGFGGCGGGGFEGGGGHGFHHEFFHFFHHFBEGHHHHHGFHGFEEHHHHHHHHGGGGHHHHHCHGBHFEGGFGGGHHGGGFHGGGGGFGGGGFFFFFFFAAAA>
@M02197:102:000000000-ALU3V:1:1101:18469:25478 1:N:0:1
TCTCAGCGCGTATCCTTCGCTTATTGATATGCTTAAGTTCAGCGGGTATCCCTACCTGATCCGAGGTCAAAAGTGAGAAAATGGCTTGATGGATGCCGCTGTTGAGGGACCAAGACGCAAAATGTGCTGCGCTTACTACCAAAACACTGGCTGCCAATGACTTTGATGTGAGTCTTGAAAAAAAAAAAGACAAGCACCCAACACCAAGCAAAGCTTGAAGGTACAAATGACGCTCGAACAGGCATGCCCCATGGAATACCAAGGGGCGCAATGTGCGTTCAAAGATTCGATGACTCAC
+
BCBCCFFCCCCCGGGGGGFGGGGHHHHHHHHHHHHHHHHHHHHGGGGGHHHHGHHHHHHHHHHGGGGHHHHHHF9HHHHHGHHHHHHGFHFGHHHHHFCGGGHFHHFEFGGHHHHGFGHGHGHHDHHGHGGFGGFFHGHHHHHHGEHHHGFHHGHHHHHHHHHHHHHHHFGFGHHHHHHHGHGHHHHHEFHHGEE?GHFEHFFGHFHF:GGHHHHHHHHHHHHHHHFFGGGGH<GGHHHHHHFHGGGHHHHFHHHHHHHHGHGGGGGGFHHGGGGGGGGGGGGGGGFFFFFFFCCCBB
@M02197:102:000000000-ALU3V:1:1101:23428:25341 1:N:0:1
TCTCAGCGCGTATCCTCCGTTATTGATATGCTTAAGGTCAGCGGGTATCCCTACCTGATTCGAGGTCAAGTCATGTCATTGCTTGCTGGACGCTGATCCGCCGGGGCTCCGATAAGCGCAAATGTGCTGCGCGAGGAGACGACGAGACCGCTGACAATGACTTTGAGGCGAGTCCGCGCACGGAGGCGGGACAGGCGGCCAACACCAAGCAGAGCTGGAGGGTGTAAATGACACTCGAACAGGCATGCCCCGCGGAATGCCGAGGGGCGCAATGTGCGTTCAAAGATTCGATGTTTCAC
+
AAAA1FFADDDDGGGGFGG0G0021222222DFDH11DA101/AE//11BBB1FF110A22/20>>01B1212$@&$B&&B@&F@>F;1FG9/E9-122?/?EFB;//#<C/#A<<1<<;//1=91>@;1>FFB<#<<+.:0,0...#;;99;#9C;;0;900FBC;/9FA;99/;--#.>9.A>#<@11%/;>/#?%9FAEFBAC>11B<BF91:#F9E>16E)>$B+:1?%0//&@@G@1@>09/>/A//0221/A/EAAF/0AA011E1E0E?BB13B333ABB1AB1C@311AA>
@M02197:102:000000000-ALU3V:1:1101:12067:25609 1:N:0:1
TCTCAGCGCGTATCCTCCGCTTATTGATATGCTTAAGTTCAGCGGGTATTCCTACCTGATCCGAGGTCAACATTCAGAAGTTGGGGTTTTACGGCGTGGCCGCGACGATTACCAGTAACGAGGTGTATGATTACTACGCTATGGAAGCTCGCCGTGACCGCCAATCGATTTGGGGAACGCGGGTTACCGCGAGTCCCAACACCAAGCTGAGCTTGAGGGTTGAAATGACGCTCGAACAGGCATGCCCGCCAGAATACTGGCGGGCGCAATGTGCGTTCAAAGATTCGATGATTCAC
+
CCCCBFFCCCCCGGGGGGGGGGGHHHHHHHHGHHHGHHHHHHHGGGGGHHHHHHHHHHHHGHHGGGGHHH:HHH:::HFGG<HHGGEEGGHHGCGGGEGCF7A/<B5D9F#<FFG1AFEA/BC69BB00=BC99CFHGCED7BGD@;C-9:#??/DAGGGAGGEFFFBHGHHGDA@D@<ACF<3@DGF?EEHFHFFFFFFBEDHHEB:FHHFBFH;GFF:BBFFHGGECCGHFHHHHF:GFBEF?EGHHHHHGFBHGGCGGGGGGGHHHGGEDHGGFGGGGGGGFFFFFFF3BABA
@M02197:102:000000000-ALU3V:1:1101:21412:25619 1:N:0:1
TCTCAGCGCGTATCCTCCGCTTATTGATATGCTTAAGTTCAGCGGGTAATCTTACCTGATTTGAGGCCAGAAAGGAATACATAAAGAATTATGTATGTGTGTGTTTGTTTGGTAGCAGATGACAAAAGCACAAGATTTTTATGGGTTTGCCTTAACAAAAATCTATGGCTGACACTCATCCACTCATACTTTTAAGGCAAGGTGATACAAAGAGGCTAATCTCATCACCAAGCCCAAGGACCCGTTAAAAGAATTTTTCATAAAAAAAAAACCTTTTAATGGAGATATTCGCGACACTCAAACAGGCATGCTCCGAGGAATACCAAGGAGCGCAAGATGCGTTCAAAGATTCGATGATTCAC
+
BBBBBFFBBBBBGGGGFGE?EAEFHHGGFGFGDDFHGHGFBGFEEFGGGHGGGHHGEBBHHHEFGHGGGGFEFFHHHHGHFGFHFFFFGHFHHBEGFGHFFEFEF2GFGFGEFHGGHHGHHGHFGFHFFHFH2CBFFHHGHFHH5GGE19<FGHFHEHFHC8HHHG9HG00C<D;FFHHGFHH:HFH:HDDDGHGFBCGHDE0009F0DDEG=:E5FGB11;FFFFF0<FBGGBG<<AC3CCCHFGD1GFFGFF1FB2GB/CGGGEFC1B1A1G@12FGF1B2BDFE>///A2FHHFFCD1FB1C1BBF//FEA1D2DFFFFCHHGA0EAABFGGA00BA1ABGGGGE1F1CDBF3B1>1>1
@M02197:102:000000000-ALU3V:1:1101:25115:25682 1:N:0:1
TCTCAGCGCGTATCCTCCGCTTATTGATATGCTTAAGTTCAGCGGGTAGTCCTACCAATCTGAGGCCGATGAATTGAAATTAGATCCCTTTCTCTGACAGAAAGGGCGGGGTTCAGAAGCACTCCAACCAGCAAAAGTCGTTGCGTCCAGCTCTAAACCTTTCTCCGCCTCCGAAGTACTGATATTATCAAAACCCGGCAGGGTAGAGAGGGCGAAAAATCAAGCTTTCGTCCGTCTTTCGCCTATCAAAACGATGCACTAATGCATTTCGAGGGAACCACGTTAAAGGGCAAAAAGACCCTCAATACCGATCCACCAGCTCTTACTGAAAAAAGCTGTCGTTAGAAACAATGCGCGGCCCTCAAACAAGCATGCTCCCCAGATTAGATCAGCCGAGAGCGCAAGGGGCGTTCAAAGATTCGATGATTCAC
+
>3>>>FBABB?DEGBGGGGGGCGHCHGHHHHFGGHFGHGHGGHGGGEGEHHEHFGGEEFEFHHFFFGGGFDGHFHFBFFHHGFEFEFFFHB3GHFH43?FF3BFGEFEGGGCCAFFDGHHHHF00<GHGGGGFHFBCGFFCDF?::--;CCFE0C90;//BF0CFCCDDEDEDGBFA/;FFFEFFBB//B/9/;..9-9-@A9.;ABF/#9.;9>9;=F:F/BB/9/FBDA93.99.#9;9AFCAB.9.;..0:0:00CBFBC<0../.;;00G=<.../.000<>11HDA1111CBCC01<D1?/A?/11//@00<<01?12>2B2B/BB111/E</FEEB>2B0B21/?//E/EEE?0/10CBB121111E//F/0A2212D1GFB0///CEB/FEAA10AHEE0GFFCGGGGGEFBCCFFFBB1>1AA
@M02197:102:000000000-ALU3V:1:1101:23167:25704 1:N:0:1
TCTCAGCGCGTATCCTCCGCTTATTGATATGCTTAAGTTCAGCGGGTATTCCTACCTGATCCGAGGTCAACCTGAAAAAAGTTTTAGAGGCGACCGGGTCCCTGGGCCCTTGAAACTCTACGCGTGCTCCGGAAAGCTCAGTGCGAAGAGGGTCCCTGGGACGCCGTCATTGTCTTTGAGACCAGTTGGGCCTTGCGGCCAACGCGGTCCAACGCCAAACCCGGGGGTTTGAGAGAGGATAATGACGCTCGAACAGGCATGCCCTTCGGAATGCCAAAGGGCGCAATGTGCGTTCAAAGATTCGATGACTCAC
+
BBBB@FF@?DADEFFGG4EC2AEHGHGHHFGHGHHHB5DDAFHEECEGFHFFGHGAGFB5GHHEECGHGHHGFHGFHHHGGDFGHHH9E;EGGGEF;BBBGGHHDFHEFHFFBGHBGFGGHGGF@GBGHHGCFGFHFGHHFHHHCBFAFGEGEFGBBAAAFFCDFGDAFFFFFFHFGHDFFFF<AHGGGHFE>BFFFFGFCGCDFCFHHEE/GGFADF?CGEEGFEHFDDGHHHH:F;G@FHGFECEEF1GFBFFHGEGEGGGEEE35FDFDBBFBHGGE?DHFGHGGEE4GGBFF5FEGG44FFFFFA3BBA
@M02197:102:000000000-ALU3V:1:1101:23815:25704 1:N:0:1
TCTCAGCGCGTATCCTCCGCTTATTGATATGCTTAAGTTCAGCGGGTAATCTTACCTGATTTGAGGCCAGAAAGGAATACATAAAGAATTATGTATGTGTGTGTTTGTTTGGTAGCAGATGACAAAAGCACAAGATTTTTATGGGTTTGCCTTAACAAAAATCTATGGCTGACACTCATCCACTCATACTTTTAAGGCAAGGTGATACAAAGAGGCTAATCTCATCACCAAGCCCAAGGACCCGTTAAAAGAATTTTTCATAAAAAAAAACCTTTTAATGGAGATATTCACGACACTCAAACAGGCATGCTCCGAGGAATACCAAGGAGCGCAAGATGCGTTCAAAGATTCGATGACTCAC
+
B?AAAFFBBBBBGGFGGFFGGGGHHHFHHFFGHHFHHFDGHFFDCEGGHGFHHHGHH3GFHHHHGHGAEFFGHGAGHHHHGEHGBGHHHFHGHFDGHGFBGBFEGHHFGFHC?GHEEHFHHGHFBFGBCBGFFHGHHHEHEHHHHFEFDF;7GHHHHHGHGHFFHHGHHFF<CGHFHGFDDDCFDC<G=DFHHHHFFHBFBEFGHGHHGHFF?CHGFGHFFFHFFGGD@9FHFHFFFGGCD@BBFFDGFB4FGAFBFBHFGGGFFEF3B3FFGBHFGGBFFHFFE5FGEFGHGGFEGHBHGHFFHHHECGGGGHHHHHHGHHHHHGGEEAB5HHGGGCHGGGGGGGEF4>C@FFFFABBBA
@M02197:102:000000000-ALU3V:1:1101:18934:25591 1:N:0:1
TCTCAGCGCGTATCCTCCGCTTATTGATATGCTTAAGTTCAGCGGGTATCCCTACCTGATCCGAGGTCAACCTTTGAAAGAGTTTAACGGCCACGACCGCCCGCACTCCAAAGCGAATATGTATCACAACGCTTAGAGACGGACAGCTCGGCCGGAGACTTCAAGGCGCGCGGGAGCCGCGACGCCCAACACCAAGCGAGGCTTGAGTGGCGAAATGACGCTCGAACAGGCATGCCCTTCGGAATACCAAAGGGCGCAATGTGCGTTCAAAGATTCGATGATTCAC
+
BBB@AFFABBDDGGGGGGGGGGGHGHHHFFHHGHGHGHHHHGGGGGGGHHHHFBGHHHHHHHHCE5EGHHHHHHHHGHHFFGHHHH9HG/EFGAEEFGGGGGGGCGCFHFF6GHGD@CEFFGGFHHHHHGGGGGAGHFHFGG9ADFHCGDGGGGHGGGGGFHEFFCGGFGFFFFGCGGCFFFFEFFDEGA1EDE?/ADDFFFHEGFF??GFHBGHGC9E?EEB9HGF8BFGCECGFFBFHHFHGHHFGHGGEEAAFHDDAAE0B1A3GE3GEGFBFFFFFDA?AAA
@M02197:102:000000000-ALU3V:1:1101:6896:25726 1:N:0:1
TCTCAGCGCGTATCCTCCGCTTATTGATATGCTTAAGTTCAGCGGGTATCCCTACCTGATCCGAGGTCAACCTTAGAAATGGGGTTGTTTTACGGCGTAGCCTCCCGAACACCCTTTAGCGAATAGTTTCCACAACGCTTAGGGGACAGAAGACCCAGCCGGTCGATTTGAGGCACGCGGCGGACCGCGTTGCCCAATACCAAGCGAGGCTTGAGTGGTGAAATGACGCTCGAACAGGCATGCCCCCCGGAATACCAGGGGGCGCAATGTGCGTTCAAAGATTCGATGATTCAC
+
BBBBBFFBBDDBGGGGGFECGGGHCHFHFHHHHHHHHGHFHFFFGGGGHHGHHHGHHGHHHHHGGGGHHHHAGHHHHHGHGGHGGGGGHHHHHGGFFEEFGHGHHEGGGGGGGGHHHHHHGFFGFFHFHHHGGHFGGGGGGGFFGFFGGHHHEDGGHFHGGDEGGGGGGGGGGGBFFGDGFFFFGDBFGGGGFFHGGHGFFHGGGHHGFHGHFGHFGHHHGHHGGGGGFHGHHGHHGEFHGF:GGGGHFEHHFHGGGGGGGECHFDDEAEFFFBGFGFFCGGFFFFFFFABAA?
@M02197:102:000000000-ALU3V:1:1101:17636:25740 1:N:0:1
TCTCAGCGCGTATCCTCCGCTTATTGATATGCTTAAGTTCAGCGGGTAGTCCTACCAATCTGAGGCCGATGAATTGAAATTAAATCCCTTCCTCTCTTCCAAAGAAGCGAGGCATGGGCGGGGTTCAGAAGCACTCCAACCAGCAAAACGTCGCGTCCAGCTCCTCGACCCTGCGCCTCTCCTCTCCGAAGTCCTGATATTATCAAAACCCGGCAGGGAAAGACGTGGGCGAAATAACGAGCTTTCGTCCGTCTTGCCTATCGAATGGATGCGCTAATGCATTTCGAGGGAGCCACCGTGGAAGATGGCAAGACCCTCAATACCGATCCGCCAGCTTTCTCAACTAAATAAGAAAGCTGTCGTTCGAAACAATTCGCGGCCCTCAAACAGGCATGCTCCCCAGATTAGATCTGCCGGGAGCGCAAGGTGCGTTCAAAGATTCGATGATTCAC
+
BBBAAFFBBDDDGGGGGGGGGGGHHHGGHHHHHHHHHHHHCHFGGGGGEHFHHHHHHFHHHHHGGGGGGGGHHHGHHHHHHHGGHHHHHHHHGHHGHHHHGHHHHHEFGDGGCFGHHHFCC@GGGGGHHECGHHEHHHHHGGECHHHHG?CGADF9DADBFBGGGGFFFFFFFFFFD?FFFFFFFFFF-9BFFBFBFF/FFFFFFFFFFFFFAAAACAFFE?FBD:?EFEF/BFEEBFDE9DDFF=99BFFBEFBB/A://B:/FF/BEGBA/0FFFB90.C/BFFEGEFF9.;.;.GGCGFHG;0BHGD</<.CHGFFECC?FCFC</DEGGCBCD/HFBFHFF>GBHHHHHHHHGCGFEEAAFFGFGFAFE//ECEEE21FCBFHHHFFGGEGEF0CDGFGF5FHHFEGE?ECFGGGGGHHHHFEAGHFBFGGGGGGGFFFFFFF@BBAB
@M02197:102:000000000-ALU3V:1:1101:11750:26023 1:N:0:1
TCTCAGCGCGTATCCTCCGCTTATTGATATGCTTAAGTTCAGCGGGTATCCCTACCTGATCCGAGGTCAACCTTAGAAATGGGGTTGTTTTACGGCGTAGCCTCCCGAACACCCTTTAGCGAATAGTTTCCACAACGCTTAGGGGACAGAAGACCCAGCCGGTCGATTTGAGGCACGCGGCGGACCGCGATGCCCAATACCAAGCGAGGCTTGAGTGGTGAAATGACGCTCGAACAGGCATGCCCCCCGGAATACCAGGGGGCGCAATGTGCGTTCAAAGATTCGATGACTCAC
+
AAAAAF1AD1DDEABBFGG?AAEHHFF2GD2222FFFHHHHHCEGCEE11DG1BFCGHBGFHGEECGBFHHFGHFEGFFDHG/CEGEGHHHHGGGGFGFCFGHHAFGCG?CGFFG<GHHH5/C@FHFFHGHFHFGGGFFFFEHA?FFFFBCFHHGAGGH;A?FAFGGGFFB9?;CFAAG@@A@GA?GBFFFBFFFFC<FGFGFFCBBC9@FEGHHHHGEGBGCFGGGGG<GHGHHHHHF0@//#CEGGDFGHGBEEAEAGCECHHHHEEEGGG1GFGEBEF1F1DDB1DAA1A?
@M02197:102:000000000-ALU3V:1:1101:10679:26133 1:N:0:1
TCTCAGCGCGTATCCTCCGCTTTTGATATGCTTAAGTTCAGCGGGTAGTCCTACCTGATTTGAGGTCAGAGTCTAAAGTGCGCGATGGCGGGTTCTGAGCGGGCTTGACGCGGAGCAAGGGACAAGACGAAACTTATTACGTCTGTCACGGATGCAAGCGATCCCGCTAAGTCATTTGAGGCGAGCCGTGTAACCGGCAGGACGCCCATGTCCAAGTCCACGCCCGGTCATAAACCAGACTGGATTGAGATTTCAGGACACTCAAACAGGCATGCCTTTCGGAATACCAAAAGGCGCAAGGTACGTTCAAAGATTCGATGACTCAC
+
A?A?AFFBDBBBGGGGGGEEGFCGHGCHBHHHHB5DFGFHDBEFC0E1BGFHGH1GHFHHHHBFFHHGHGGDHFHGHE4FG?EGG/ECEECCDAGHFHHGCFFF7HCFGAD?C@.@GHCCDGECFF//-/AD@FC0C9FGE#A;A;FFGAD;ADE00CEDF..;B#0DFFF<GGFECGE@B<=;A@C<DA<C<BFCFF/9DBA@EFF?FF?BF7HHEEE>F>A/#91BFFBEEHFFF@@B%A1FB212D2F11B21BFHGE1CEABFHGBC1GCAAA/FBGDD2BAAE11EA0001F3AAA01AB1AFDFGEAB1C3BBFFAAA>A
@M02197:102:000000000-ALU3V:1:1101:15907:26175 1:N:0:1
TCTCAGCGCGTATCCTCCGCTTATTGATATGCTTAAGTTCAGCGGGTAGTCCTACCTGATTTGAGGTCAGAGTCTAAAGTGCGCGATGGCGGGTTGTGAGCAGACTCAGAAGCAAGGGTCGAGACGAAACTTATTACGTCTGACACGGATGCAAAGAGATCCACTAAGTCATTTGAGGCGAGCCGTGTTACCGGCAGACACCCAAGTCCAAGTCCCACCCAGGTCGAAAAACCCGAGGGGATTGAGATTTCATGACACTCAAACAGGCATGCCTTTCGGAATACCAAAAGGCGCAAGGTGCGTTCAAAGATTCGATGATTCAC
+
A>A??FFBBBBDGGGGGGFGGGGHHHHGHHHHGBG5GHHHHFHGGGGGGHHHFGHHHGHHHHHHGHHHFH5BGFHHHHHFGFFFG?EFD?E@DBCDGGGHHHHHHHHHGFH:FHHDFGFBBEAFDFGFDGHHHHHDFC<GHGEHHGGGG?GBFHGBFBF:GFFGBGDFGGFBC<DDEGGGFCFDFGFCCCCFFGHFAFFFHHGFFE?CFHHHGG@E5ACBGEFEGGGGFF?;GGE7CHG>GF5FBG5FHFFHGFHGFFFFF5FGHGHHHHHHFEDEHHHHHGHGHHHE2GGGHGHGGGGGFGGGGFGGCGGFFBFFFFBB@AB
@M02197:102:000000000-ALU3V:1:1101:9614:26187 1:N:0:1
TCTCAGCGCGTATCCTCCGCTTATTGATATGCTTAAGTTCAGCGGGTAATCTTACCTGATTTGAGGCCAGAAAGGAATACATAAAGAATTATGTATGTGTGTGTTTGTTTGGTAGCAGATGACAAAAGCACAAGATTTTTATGGGTTTGCCTTAACAAAAATCTATGACTGACACTCTTCCACTCATACTTTTAAGGCAAGGTGATACAAAGAGGCTAATCTCATCACCAAGCCCAAGGACCCGTTAAAAGTATTTTTCATAAAATAAAACCTTTTAATGGAGATATTCACGACACTCAAACAGGCATGCTCCGAGGAAGACCAATGAGCGCAAGATGCATGCAAAGATACGATGATTCCC
+
11>AAFFA@DADGCGFF0AEEEEFCEE2DFDDFAGFFDGHHHBGCGGGGGBGGDEGHGGEHFFHGFFGHHGGHHHF0FFFGB@GB1@FG1GH2BFFHGHGFFC>GC0BFHHGFHGEHG0EGFGHFHFF0<F0<00<F@+GFGG&HHF=A#FF<<:1GF=FGGDFD1G#>FFGH,>,<-=D1<<GE1D=<=D<FFF=F:G<CEF2B:>FCGHFBC?1BFFFCFFFBFGGBB>CE7EEFEA8F/?@12B@2211CF1FB2@12B2@@2/GF@/11FD2GF11222F2@/0///2A1GFDAFB1111111G?E/CGFFD2A211122100A0A13FD3311B3313FGFBAA11@311CAA>11
@M02197:102:000000000-ALU3V:1:1101:17931:26302 1:N:0:1
TCTCAGCGCGTATCCTCCGCTTATTGATATGCTTAAGTTCAGCGGGTAGTCCTACCTGATTTGAGGTCAGAGTCAAAAGGTTTTCTGCCACAAGGCAAGAAGGGTTCTGAGCGGGCTTGACGCGGAGCAAGGGACAAGACGAAACTTATTACGTCTGTCACGGATGCAAGCGATCCCACTAAGTCATTTGAGGCGAGCCGTGTAACCGGCAGGACGCCCATGTCCAAGTCCACGCCAGGTCATAAACCAGACGGGATTGAGATTTCATGACACTCAAACAGGCATGCCTTTCGGAATACCAAAAGGCGCAAGGTGCGTTCAAAGATTCGATGACTCAC
+
1>>A1BCAD1>ACGBGGG0EGGGHHGGHHHHGHHGFFDGG2GHGGGGEBAFHHHHHHHHHFFBGFHGGBF1F1G1DGDGCBD1>@1@1BFBHFHHHA0>F0BGEFCGF>F1FFCCG?:CCFAGC?/#><FC6CFAFFFFCCB<0@GFFFBCGGFGBC;GHH?00C?BFBFECB9EB7GE0GFGGFHFD>6B.-A;<CC?FHGCCBCCGB@A?;AE@?@1BFF#9F<>1B/CFGFFEB@EFFF8HFHF?0/HGHFFHF2FHBHHGHFHFHGF1AHFGG1FHFHGB0HHGGFCGDDF2HHCFDEEACE0GBGFGEEAAGFFGGGGEGGFFF@1FF1?AAA
@M02197:102:000000000-ALU3V:1:1101:7660:26518 1:N:0:1
TCTCAGCGCGTATCCTCCGCTTATTGATATGCTTAAGTTCAGCGGGTATCCCTACCTGATCCGAGGTCAAAGACGGTAATGTTTTCTTGTTGGACGCGGGCCGGAGCCCCTCGAGAAGCGCAATGTGCTGCGCGAGAGGAGGCAAGGACCGCTGCCAATGGATTTGGGGCGAGTCCGCGCGCTGAGGCGGGACAGACGCCCAACACCAAGCAGAGCTTGAGGGTGTAGATGACGCTCGAACAGGCATGCCCCATGGAATACCAAGGGGCGCAATGTGCGTTCAAAGATTCGATGATTCAC
+
>AAAAFFADDADGGGGGGGGGGGHHHFHFHFGHHHBAFGFHHHGGGGGHH5GHFGHHBFFHHHCEEFHGHH@CGGGBGCEEGGHHFFF:GHHHHHGGGGCCGGGGGGGGFHGGGGFGHGC<?@EHDGGGHHGGGGGFCFFDDBEGEGDCCC?FGDFFBF:FBBFFFFBCDFFGGGGGFFA1:GDFFFEFBAGGG@ECFEEGFGFE9HG;HHG@B/GFFHHFFH8FGFBHGGGGDCEEFBHGF3AAF0GFGEGF5DHFCFHFFHHGGE2GGF5BGEFCHF5BCFD5EB4CFFFFFFAAA3A
@M02197:102:000000000-ALU3V:1:1101:10551:26404 1:N:0:1
TCTCAGCGCGTATCCTCCGCTTATTGATATGCTTAAGTTCAGCGGGTATTCCTACCTGATCCGAGGTCAACCTAGAAAAAATAAAGGTGTCGACCGACCCGACGAGACCTTGCAACTCCCCGCGTGCCTCGAAAGACTCGTTGCGAAGAGGGTCCCACGGACGCCGTCATTGTCTTTGAGACCAGTTGCGGACGGACCACAACTCGATCCAACGCCCCGACCAGAGGTTGGGAGAGAGGATAATGACGCTCGAACAGGCATGCCCCCCGGAATACCAGGGGGCGCAATGTGCGTTCAAAGATTCGATGACTCAC
+
ABBCCFBABDDDGGGGGGGGGGGHHG5GHHGHHHHHHHFHHHHDF?EEHHHHHHHHGFHGHEFGEEFFHHFFEHHEHHHHGHHHHHFGGHH/GFECECCFCGGGG9DGGHFGEHHHHHFHGCGGGGFFFFFGHGGGHHHGHEHGGGG?FF;E9FFFFACGADBF;@FBFFBFEFFBFFFFFFFF?>>FFC>;@DADFFFFEAE9BFBFFGB@/AGGC@C;HGBHG:AGBFFBFGDDD9=DDFGAD>@.HEGG1HGGFFACA?@>0003F5DGHHHFEECEEAFHFHFECE2CGGFBGEBGFFBCD5FFDAA>>>
@M02197:102:000000000-ALU3V:1:1101:14358:26438 1:N:0:1
TCTCAGCGCGTATCCTCCGCTTATTGATATGCTTAAGTTCAGCGGGTAGTCCTACCTGATTTGAGGTCAGAGTCAAAAGGTTTTCTGCCACAAGGCAAGAAGGGTTCTGAGCGGGCTTGACGCGGAGCAAGGGACAAGACGAAACTTATTACGTCTGTCACGGATGCAAGCGATCCCACTAAGTCATTTGAGGCGAGCCGTGTAACCGGCAGGACTCCCATGTCCAAGACCACGCCAGGTCATAAGCCAGACGGGATTGAGATTTCATGACACTCAAACAGGCATGCCTTTCGGAATACCAAAAGGCGCAAGGTGCGTTCAAAGATTCGATGATTCAC
+
>3>>3DFADBB@FGGGCGGGGGGGHHHHHHHHGHHHHH5HHGHGGGGGEDGBFGHHHGHHHHHHGFHHHEFFBGHBDBGFHGHEGHFHFHHFHHHHFHGFGECA0BGBGBDH??//BG/$C8A0-@.DHHBFAEAEH;FB0<9-:GCGF;H0CBGGEEGHHG?BDBFGFCEGGGGGBFGFGGGBFEFFGFBCBEBB4GCDFFFFFFGGBFHHEEE$AFGDFBFEGG9E19BBBAFEFCHGBGFBB10/F>//1HGDFFG@1BFF2BD2EF1AGHFHGED1HHHGG/0//GFHHGBFGG?CGF0GEA?GB1HCGGEFGF3DGCFEGG1FFFDBFAAAA1
@M02197:102:000000000-ALU3V:1:1101:14868:26613 1:N:0:1
TCTCAGCGCGTATCCTCCGCTTATTGATATGCTTAAGTTCAGCGGGTAGTCCTACCTGATTTGAGGTCAGAGTCAAAAGGTTTTCTGCCACAAGGCAAGAAGGGTTCTGAGCGGGCTTGACGCGGAGCAAGGGACAAGACGAAACTTATTACGTCTGTCACGGATGCAAGCGATCCCACTAAGTCATTTGAGGCGAGCCGTGTAACCGGCAGGACGCCCATGTCCAAGTCCACGCCAGGTCATAAACCAGACGGGATTGAGATTTCATGACACTCAAACAGGCATGCCTTTCGGAATACCAAAAGGCGCAATGTGCGTTCAAAGATTAGATGATTCAC
+
BABAAFF@D>2@AGGGF4FCGGGHGCGHFHFHHHHHFHFFHGHG?EGC1BGHHEHHHGFFHH5GFHFFHFHHFGHH4GGC@3@FHHBGHHGHHHHEGAFEFGH/FGHHDF4GEEGGGH?GH;5BBACCHH0FBGEFGHEGGGGGG7HHHHFHFGF8EGFHHGFFGCCHGCA<BEGG=BFFBF1;BFBCBF0.<;C@A?B@DBA/FFFB?<B?>:EABB?EFFGCFFHFEBF/BA0;FGBFHFGGF@0FEEGE1EF1FHFFGD1BDD2F2GBHGFHHGB111HGEBA0FEGEGFFHFFFE1FFEAGE?FBFD0A0111DGDB3GGB1B3FBFDFA1?AA
@M02197:102:000000000-ALU3V:1:1101:14292:26591 1:N:0:1
TCTCAGCGCGTATCCTCCGCTTATTGATATGCTTAAGTTCAGCGGGTAGTCCTGCCTGATCTGAGGTCTAATCTTAGAAATTTGACTTCAAATTGTGAGTTAGAAGCTACTAATAAGATTGAATTAGTTCGGCCACCTAATGAAAGGTGTCCTCAGCGAATAAAGTCTATTACGCCGAGTCAATCCGAACAATTCGGGATTAGTGTGCTAATGTATTACGAGCGAGCTACGCTTCTTATTGAAAAGAAACCAGCAAAGCGCTCAAAATCCAAACACCTCGCAATTCAAACAAGGAATGGGAGGGTTGAAGAGTGCATGACACTCAAACAGGCATGCTCGCCGGAATACCAGCGAGCGCAAGGTGCGTTCAAAGATTCGATGACTCAC
+
>AABBFFB@B2AAFDGGGGGGGGGGHHH5GHHBGGHHHBHHHGEEGGCGHHHHHHHHGHHHFFHHGHGHHHHHHGGHHHHFHHHHHGHGFHHHHFFGHHBGHHHHHHHHHHHHHHHEHHHFHFHHFCFHHGG?DCF0FHHHHHHHHHFFDHFHHHGGGFCGGFFGFHFEHHHHGGFGGGGGGGHHDFFDFGHHHE;GGFFBFFFHGGGFGHGGFFGGGGGGGDDHE@AEDBHEHHHFFHHHHHHHGFBHFGBEHGGGGGHGGHGHHHHGGG?FFAC@GGHHHHF3EFHGHGGGHHBHGGHHGHHHHHHFGHGB3GBGDFDFFBGG5HHHHHHHGGGGGGEBHHGFGFCGGGGGGGGHCHG?FGGHGGFFGGGGGGF4FFFFFAABA>
@M02197:102:000000000-ALU3V:1:1101:13116:26584 1:N:0:1
TCTCAGCGCGTATCCTCCGCTTATTGATATGCTTAAGTTCAGCGGGTATCCCTACCTGATTCGAGGTCAAAATGAGGGTATCTTGATGGACGCGAGCCCGCCGGGAGCCTCTGGAGGCGCAATGTGCTGCGCGAGAAGCTGGCGGGGCCGCTGCCAATGGATTTGGGGCGAGTCCGCGCCAGAAGCGCGGACAGACGCCCAACACCAAGCGGAGCTTGAGGTGGAGATGACGCTCGAACAGGCATTCCCAATGGAATACCAAGGGGCGCAATGTGCGTTCAAAGATTCGATGATTCAC
+
AAABBFFAB2>DAFGGGGGCCGGGFHCHFHHBGHCFGGGAAGBAECFEGDEFFHHFFGFHH@FFHGE2BFDF;:'B?9215GHH64GGHHGGG(::/E/E?CGFCDCGGB9?CGFHDECFGCDGG9BGD01E0FFCFFGCBGDCFGFCDC<</000<0GG09AA9GCAAFAFF/CG611BGA?GC@E?@>1CEEEE;ECG?FF1;FEEF/GFGG9HGH;HG$GB;F<FG:E/0;FFFHHHA:H:B/A1HDEDGFGBGBBBFA00E0ABGBHGGEEGFGEB33GGGEC13DFFF1?1A>
@M02197:102:000000000-ALU3V:1:1101:15260:26651 1:N:0:1
TCTCAGCGCGTATCCTCCGCTTATTGATATGCTTAAGTTCAGCGGGTAGTCCTACCAATCTGAGGCCGATGAATTGAAATTAAATCCCTTCCTCTCTTCCAAAGAAGCGAGGCATGGGCGGGGTTCAGAAGCACTCCAACCAGCAAAACGTCGCGTCCAGCTCCTCGACCCTGCGCCTCTCCTCTCCGAAGTCCTGATATTATCAAAACCCGGCAGGGAAAGACGTGGGAGAAAGAACGAGCTTTCGTCCTTCTTGCCTATCGAATGGATGCGCTAATTCATTTCGAGGGAGCCACCGTGGAAGATGGCAAGACCCTCAATACCGATCCGCCAGCTTTCTCAACTAAATAAGAAAGCTGTCGTTCGAAACAATTCGCGGCCCTCAAACAGGCATGCTCCCCAGATTAGATCTGCCGGGAGCGCAAGGTGCGTTCAAAGATTCGATGATTCAC
+
11AAAF1A@D@DGFGFGGGCGG0GHCFCF2GGHGHB1DFFHCHGGGGGEFHHHFHFFGHHHGBG/FFE>FEBGHHHDGDGHGHFHHFHGGHHHHHHHGFFHFHHFAHHGGGGCGGHG/F/>@CGGHFGFFCBHHHFHG:CA.CHCCCGF@FEGGG-A?./BFFFGFBB@@@/B---BBFBBFFFFEFF@B;AFBFFFFFFFEFBFFB/FFF-@@?@;-9AEFBFB-;/@#;9@@#FFF;EA@BFB/...//.E9FFB9.BBFFFFBBBGB??BF=9;900AA/.@FFEGFAA.:;-DFFCC:::00/HHGHGDE/BGHGCEFEC-A-//?GGHH1F>ACFGG?2F2B2GDFGHGGC/GC?@FFGE4GFDFFE>>GGGEE>?CDB5FGFHGGGHFEA1AB5DHHFFFFGHAECCCGGGECCCHFFCE2EEAGFGGFGGEGFFC5FFDFAAAAA
@M02197:102:000000000-ALU3V:1:1101:11966:26720 1:N:0:1
TCTCAGCGCGTATCCTCCGCTTATTGATATGCTTAAGTTCAGCGGGTATTCCTACCTGATCCGAGGTCAACCTAGAAAAAATAAAGGTGTCGACCGACCCGACGAGACCTTGCAACTCCCCGCGTGCCTCGAAAGACTCGTTGCGAAGAGGGTCCCACGGACGCCGTCATTGTCTTTGAGACCAGTTGCGGACGGACCACAACTCGATCCAACGCCCCGACCAGAGGTTGGGAGAGAGGATAATGACGCTCGAACAGGCATGCCCATCGGAATACCAGTGGGCGCAATGTGCGTTCAAAGATTCGATGATTCCC
+
AAABAFF3ADADGGGBGGFGGFGH5BG5GFH5FGHHG5FHCGH2E0EEHHHHHHHAFFHHHFHGGGGHGHBH33BGGHGHGFGHGFG3FGB#FEE99EDGCGGGG@:GGHFFBGFH;HBGGGGGGGGFGBDDGG.9CGGEFGHGF;@FFC.CCFFGFGG@?BB#9@=DF</GC9DFFBF1=BE0FCFFC?B=/CBF?;EEF?;C?BB9FD/B<E1//99B?FGF0AAB;F?GF0@9FGHGBFHEAA?E0A/EAAB1GBB0A0B////0A22FFA0BF0?EA00FBA10AA01C1FFB3F11B1FBFFD1A>111
@M02197:102:000000000-ALU3V:1:1101:12848:26704 1:N:0:1
TCTCAGCGCGTATCCTCCGCTTATTGATATGCTTAAGTTCAGCGGGTATCCCTACCTGATCCGAGGTCAACCTTAGAAATGGTGTTGTTTTACGGCGTAGCCTCCCGAACACCCTTTAGCGAATAGTTTCCACAACGCTTAGGGGACAGAAGACCCAGCCGGTCGATTTGAGGCACGCGGCGGACCGCGTTGCCCAATACCAAGCGAGGCTTGAGTGGTGAAATGACGCTCGAACAGGCATGCCCCCCGGAATACCAGGGGGCGCAATGTGCGTTCAAAGATTCGATGATTCAC
+
?AAB@FB@ADDBEFGGGGCAEEEHHFHHFGDGBGF5AGHFFFBAECE0CGGHHHHGHDF5GHGGGGGE3GFH:GHHHGHHGFABAFHCGHHFFF;>E#EEEGF;9FDGCG:HGGE:&;BGFCCGGFGHFHF;FGHG;CDGGEFGCDC:EFFFGHFGE.G;=-:BB9ACEF9@BA#FG9B@DF;9@D;DA5CADF7FCFFFFBBFEFGC0DBC</AHGE;GD19<9<BCFF;<?1FA<ACFF/>;/A/FGB2D11CAEAA0A?A113GE0001GB3GBFGEA1113BFB3>>1>1
@M02197:102:000000000-ALU3V:1:1101:21793:26780 1:N:0:1
TCTCAGCGCGTATCCTCCGCTTATTGATATGCTTAAGTTCAGCGGGTATTCCTACCTGATCCGAGGTCAACCTGAAAAAAGTTTTAGAGGTGACCGGGTCCCTGGGCCCTTGAAACTCTACGCGTGCTCCGGAAAGCTCAGTGCGAAGAGGGTCCCTGGGACGCCGTCATTGTCTTTGAGACCAGTTGGGCCTTGCGGCCAACGCGGTCCAACACCAAACCCGAGGGTTTGAGAGAGGATAATGACGCTCGAACAGGCATGCCCTTCGGAATGCCAAAGGGCGCAATGTGCGTTCAAAGATTCGATGATTCAC
+
BBBBAFFABA>>AGGGGGGGGGGHCFHHHGHHHHHHHHGHHHHGCGGGBGHHHHHHGEGHFGHFEGGHHHHHFCEBFHHGGFHHHBFC?4DGF33></?EHFDBDFEFFBFBFG;;FGGBGG?D@CCC1G2FDGG0<DCFHDGFCFC5?.CDF/;00CC:.C?AAA?DAA<;FGFB6GDF?0AFAFB8F/A@@BB<BAFD>E/D/B3G/F/FFEEEFEHGGGHGAFD@FGDHHHHHFGF:HHGGGCGHHFFHHHHHGHHFAE1FGGGHHHHGBFFHHEFEGDHGHHGGGGGGGGGGGGCGGFFFFFFFBCCBB
@M02197:102:000000000-ALU3V:1:1101:9698:26929 1:N:0:1
TCTCAGCGCGTATCCTCCGCTTATTGATATGCTTAAGTTCAGCGGGTATTCCTACCTGATCCGAGGTCAACCTAGAAAAATATAAAGGTGACCGGGTCCCGGGGGCCTTGAAACTCTACGCGTGCTCCGGAGAACTCATTGCGAAGAGGGTCCCTGGGACGCCGACATTGTCTTTGTGACCAGTTGGCCATGGAGGCGGTCCAACGCGGTCCAACACCAAACACGAGGTTTGAGAGAGGATAATGACGCTCGAACAGGCATGCCCTTCGGAATGCCAAATGGCGCAATGTGCGTTCAAAGATTCGATGACTCAC
+
A?1>?D1A11>00EGFGBEFGFGFHA22BFEGGDGBFAAGAFFECE/AA22FGDEFEDGFF1>/>@EHFH1BCFH1GFGF0DFG2F@1B%B11>A>@E@F@EA@?C/FH1:;9DG1?D)>F@.1.<=;-9C?0C9=00,0<G@C@.AA:.;9AC099<#?CA.>%G>FFG#<0<11#9A90;AF10<0>;@9///;:FGF;EE<EFEB)C=:9BFBE:1GG?+CG>/G1BHGF0#1FD9;BD;E//EE0B/BBHGHFFGFF/CCE/E0G2FDEE122D000A0HGFG?E0EB1BDDBB3EF11133@B1AAAA1
@M02197:102:000000000-ALU3V:1:1101:12289:26984 1:N:0:1
TCTCAGCGCGTATCCTCCGCTTATTGATATGCTTAAGTTCAGCGGGTATTCCTACCTGATCCGAGGTCAACCTAGAAAAAATAAAGGTGTCGACCGACCCGACGAGACCTTGCAACTCCCCGCGTGCCTCGAAAGACTCGTTGCGAAGAGGGTCCCACGGACGCCGTCATTGTCTTTGAGACCAGTTGCGGACGGACCACAACTCGATCCAACGCCCCGACCAGAGGTTGGGAGAGAGGATAATGACGCTCGAACAGGCATTCCCACCGGAATACCAGTGGGCGCAATGTGCGTTCAAAGATTCGATGACTCAC
+
A1AAAFFA1>>0EG3FG0A0EE?FGH2FHBFHGHHCFFBGFHFGCGEGGGHFGFFAG1FHF1G>EEE0GDHHGHHHHHHH@FHHF1G1BFFFEGGC9G@CGGGC@CCGGBGHFHGHHHGHGGGCECAAHEGGECCHHBCGBBBEGFGGFGEGBFFEGG?4?CC@AFGDFFFGHFHHGFFFF0>9FFBFFGGHCFG@/@EGFHFBCBHHFCFFFAAA?@0@CBEAGCEGFFHFFFGHGD9HFBFCEEEECC?DEGGEGEEA1/?EEAEC2EHFGDGCGEBA??GHHFFCCFCFCGFAB3311GFCDFFFFAAAAA
@M02197:102:000000000-ALU3V:1:1101:22534:26757 1:N:0:1
TCTCAGCGCGTATCCTCCGCTTATTGATATGCTTAAGTTCAGCGGGTATCCCTACCTGATCCGAGGTCAAAAGTGAGAAAATGGCTTAATGGATGCCGCTGTTGAGGGACCAAGACGCAAAATGTGCTGCGCTTACTACCAAAACACTGGCTGCCAATGACTTTGAGGTGAGTCTTAACAAAAAGACAAGCACCCAACACCAAGCAAAGCTTGAAGGTACAAATGACGCTCGAACAGGCATGCCCCATGGAATACCAGGGGGCGCAATGTGCGTTCAAAGATTCGATGATTCAC
+
ABBABF4AD>>>EFGGGGGGGGGGHHGHHHHHHHHGHHHHHHHGGGGGHHHGGHHGHHHHHHHGGGGHGHHHH7FGGHHHHHGHHHHFFHHHGGHFGGFGGHFHHHHGGGGGHAHGGHGGHHHHHHGHHGFGGDFHHFGHHHHHHHHDGHEGGCDGHHHHHGHHHHGGGHGFGGHGGHHHHHFHFEGGGGGGGGGEGGGGGBEGHHFGGHHGHGHHHHHGGHHGGFFGFHGFGFHHGGHHFDGGGF5HGDGHHGCGGGGGGGEHGBHEEEGHGGGGGDGFGF4FDFFFFBAAAA
@M02197:102:000000000-ALU3V:1:1101:11335:26913 1:N:0:1
TCTCAGCGCGTATCCTCCGCTTATTGATATGCTTAAGTTCAGCGGGTATCCCTACCTGATCCGAGGTCAACCTTTGAAAGAGTTTAACGGCCACGACCGCCCGCACTCCAAAGCGAATATGTATCACAACGCTTAGAGACGGACAGCTCGGCCGGAGACTTCAAGGCGCGCGGGAGCCGCGACGCCCAACACCAAGCGAGGCTTGAGTGGCGAAATGACGCTCGAACAGGCATGCCCTTCGGAATACCAAAGGGCGCAATGTGCGTTCAAAGATTCGATGACTCAC
+
AABBAFCADBADGGGGGGEGGGGHHHHFHFHHHHHHFHHBFHBECGAEGFDFBEGHGEHHHHGGGGGFGHFHHHHHFHHHGHGHHHHHGGAEECEGFGDCGFGFG@FH2GFHGHGGFGGHGHHFFGGFDGGGGGGHGHHHFGGFGEEGHGGGA9D?FGGBFGGGFGFGGGAFFFFGGGGGFEEHGHFFGFEEEHFFFGFFF3FFFFEAGGHHFHHEFGGGHGFHHFHHHHGH:FE?GEEFEHGGEEFGFGE2GGFFGA5?AAEF45FGGGGGGGFFFFFD5@@BBB
@M02197:102:000000000-ALU3V:1:1101:13801:27006 1:N:0:1
TCTCAGCGCGTATCCTCCGCTTATTGATATGCTTAAGTTCAGCGGGTAGTCCTACCTGATTTGAGGTCAGAGTCAAAAGGTTTTCTGCCACAAGGCAAGAAGGGTTCTGAGCGGGCTTGACGCGGAGCAAGGGACAAGACGAAACTTATTACGACTGTCACGGATGCAAGCGATCCCACTAAGTCATTTGAGGCGAGCCGTGTAACCGGCAGGACGCCCATGTCCAAGTCCACGCCAGGTCATAAACCAGACGGGATTGAGATTTCATGACCCTCAAACAGGAATGCCTTTCGGAATACCAAAAGGCGCAAGGTGCGTTCAAAGATTCGTTGACTCAC
+
>>A>1D1>>1ADEGFG1F000E0A2FGB22A2DAF11DFDGFGE?/E/F1B2FFFFFAFHH21DEEB01G11BFGB1@FE@1FEGEFGGHHHHF/EGFGHH00>>GGFFF1B/:/9BC9@GCCFC@@@0F9>AGFEHA;HA<@ACFHHH:HG0#:C7:BHHGC??:;0BG.6CEACB3AFGF><1;GGF>B-////9;?1G@E<BFFGCFDB0B*099F?GF<;BBBBFF//90;0FCGB:9BBBB0/0///10D1DBB2FFD121200>/0A10E1B122D1B0CBAA//A22FD1G/1110EAA0B1AF0AA00F13B3GF1GGAA@3D@111AA>
@M02197:102:000000000-ALU3V:1:1101:20628:26995 1:N:0:1
TCTCAGCGCGTATCCTCCGCTTATTGATATGCTTAAGTTCAGCGGGTAGTCCTACCTGATTTGAGGTCAGAGTCAAAAGGTTTTCTGCCACAAGGCAAGAAGGGTTCTGAGCGGGCTTGACGCGGAGCAAGGGACAAGACGAAACTTATTACGTCTGTCACGGATGCAAGCGATCCCACTAAGTCATTTGAGGCGAGCCGTGTAACCGTCAGGACGCCCATGTCCAAGTCCACTCCAGCTCATAAACCAGACGGGATTGAGATTTCATGACACTCAAACAGGCATGCCTTTCGGAATACCAAAAGGCGCAAGGTGCGTTCAAAGATTCGATGACTCAC
+
BBBBABFA@ABDGGGGGGGGGGGHGHHHHHHHHHHHHHHFHHHGGGGGEHHHHHHHHHHHHHHHGFHHHGGG@DGHHHFF3FDFFGD4BE@GGFH1B?FE?3GDBCFF4FBG///>6#/0F/CDGCC1EGH0C<0EGDGGA?CAG0;CCGF#E-0:.;0;AAE$09<BFB.<E9.C1FF1F1B21929B/BEBA</C6:D9BBFF<<2'2//EEE;EG4F?0CCFBF39/B@92&9BB&4F9:B333FB1?13GF5B5555GGB5G@5GDGGGGHHHFHHGFGHHFB10DGFGHGHHGEDFFA2D??HFF4GGFGHGGGGGGGGGGFFFFFFFBABBA
@M02197:102:000000000-ALU3V:1:1101:9888:27137 1:N:0:1
TCTCAGCGCGTATCCTCCGCTTATTGATATGCTTAAGTTCAGCGGGTAGTCCTACCAATCTGAGGCCGATGAATTGAAATTAAATCCCTTCCTCTCTTCCAAAGAAGCGAGGCATGGGCGGGGTTCAGAAGCACTCCAACCAGCAAAACGTCGCGTCCAGCTTCTCGACCCTGCGCCTCTCCTCTCTGAAGTCCTGATATTATCAAAACCCGGCAGGGAAAGACGTGGGCGAAATACCGGACTTTCGTGCGTCTTGCCTATCGAATGGATGCGCTACTGCATTGCGAGGGAGCCACCGTGTAAGATGGCAAGACACTCAATACCGATCCGCCAGCTTCCTCAACTAAATAAGAAAGCTGTCGATCGAAACAACTCTTGGCCCTCAAACAGCCATGCTCCCCAGATTAGATCTGCCGGGAGCGCAAGTTACGAACAAAGATTCTATGATTCAC
+
A3>AAFFA@D>AEGGGFEA22AED55FHHGHDEFHHGHGB5A52AA0AFF5FDG3BEGHFHF5FCFFE//?43FEDFGHFHHHHHHH@EEG?FFFGGHFFGBGBHHHH?EEE/?1FH/0BDDCC@.0=0G/CG/CGFFFBDE.CC:B:;-9E@-@?BBGFB00;BF./99-B.:-@9;.BBFFFFF//;F//;//;FFBF/9;FB/FFF.99-BBB--.9;./9.A?5-A@999/9#;+##B9;:9-:-./B..;//99;000;00FA9;9CBC000::0.:---<C.EG<....-<11111111<<=1G1?<11<1?1//</////B</0BFFGG1BB21212G>E22F2B111/>////02//20F@B2B00B///?/ECGBD1GEGA01B//A//012DF2A1F11FEAA0B000A00BGDA0011A31333B313A13331331A>>1
@M02197:102:000000000-ALU3V:1:1101:21724:27217 1:N:0:1
TCTCAGCGCGTATCCTCCGCTTATTGATATGCTTAAGTTCAGCGGGTATCCCTACCTGATCCGAGGTCAAGAGTGTAAAAATGTACTTTTGGACGTCGTCGTTATGAGTGCAAAGCGCGAGATGTACTGCGCTCCGAAATCAATACGCCGGCTGCCAATTGTTTTAAGGCGAGTCTACACGCGGAGGCGAGACAAAACACCCAACACCAAGCAGAGCTTGAAGGTACAAATGACGCTCGAACAGGCATGCCCCATGGAATACCAAGGGGCGCAATGTGCGTTCAAAGATTCGATGACTCAC
+
BBBBBFF@DD>>EGGFGGGGGGEFHGHHFGFHHHFHGHHHHHHGGGAEHHHHHHHHHHHHHHHGGGGHHGGHHHHFGHHEFH3BGHHHHHHCHHGGGCAFEE9GGHHGHFGFHHBHGGGGGGGDHHFHGHDFFDDHHGHHHHHHCHFGGGFGGGEHGHHHGBGGHGGGGGHGHHGFBFFGFAGGGGGGDBHHFHFFEAEFGFFEFHGHHHHEHHHGFFBHHGGGG@GFFFBGGFGFCEGFEFGHHHHGGGHFGHGHGGAD3HFGHGGGGGFFFHGGFGHGGFCGGGGGGFFFFBFFAAAAA
@M02197:102:000000000-ALU3V:1:1101:21738:27230 1:N:0:1
TCTCAGCGCGTATCCTCCGCTTATTGATATGCTTAAGTTCAGCGGGTATCCCTACCTGATCCGAGGTCAAGAGTGTAAAAATGTACTTTTGGACGTCGTCGTTATGAGTGCAAAGCGCGAGATGTACTGCGCTCCGAAATCAATACGCCGGCTGCCAATTGTTTTAAGGCGAGTCTACACGCGGAGGCGAGACAAAACACCCAACACCAAGCAGAGCTTGAAGGTACAAATGACGCTCGAACAGGCATGCCCCATGGAATACCAAGGGGCGCAATGTGCGTTCAAAGATTCGATGACTCAC
+
A3AAAF@AD>>>EGGGGGGECGGHHHCHHGFHCGHHHHHHGHHGGCEGGHGHHHHGHHHHHGHGGGGHHGHGH4BFGHHHEHGF5BGB&GHGHHGGG=>AE<ACGGBB?DFBFF9?BCGGGGF1GG9FFHF@@FGGCDC0FFHGHHHG@CGEF@CHHHGFGHFGFGGGGFGGFHFFCGFGGGEGCGEBGGHGGFFFFFFFEFGGFFEHGHGHHFFHHHHHHHFF3@AHHF9?FFGHFEGBGGGHFHHGF?CHGF5HG5GBHHHGGEEA2EFHGGA2AAAGAFDFBGGFGFCBFFBFBAAA3
@M02197:102:000000000-ALU3V:1:1101:21901:27298 1:N:0:1
TCTCAGCGCGTATCCTCCGCTTATTGATATGCTTAAGTTCAGCGGGTATCCCTACCTGATCCGAGGTCAACCTTTGAAAGAGTTTAACGGCCACGACCGCCCGCACTCCAAAGCGAATATGTATCACAACGCTTAGAGACGGACAGCTCGGCCGGAGACTTCAAGGCGCGCGGGAGCCGCGACGCCCAACACCAAGCGAGGCTTGAGTGGCGAAATGACGCTCGAACAGGCATGCCCTTCGGAATACCAAAGGGCGCAATGTGCGTTCAAAGATTCGATGATTCAC
+
BCCBBFFBB>>AFGGGGGGGGGGHGHHHHHGFHHHHHHHHHHGGGGGGGHHHHHHHHHHHHHHGGGGHHHHHHHHHGFGHHGGHHHHHACFGGGGGGFEGGGGGGFGHFGHGHHFFGGGHHHFFHHHHHGFFFFGHHHHHFGGGGGGGHGGCDHGGGDGFGGGGGFGGF?AFFFCGCFDFGGGHGHGFFFFFGHEFFHHGHHHHHHGGGGGHGHGGGGGGHHGHHHHHHHGHGGGGFFEFHHHHHHHHHHGGECDHGBF2EEGHGGFGFGGEGGBFFBFFFAAAA?
@M02197:102:000000000-ALU3V:1:1101:11258:27498 1:N:0:1
TCTCAGCGCGTATCCTCCGCTTATTGATATGCTTAAGTTCAGCGGGTATCCCTACCTGATCCGAGGTCAACCTTAGAAATGGGGTTGTTTTATGGCGTAGCCTCCCGAACACCCTTTAGCGAATAGTTTCCACAACGCTTAGGGGACAGAAGACCCAGCCGGTCGATTTGAGGCACGCGGCGGACCGCGTTGCCCAATACCAAGCGAGGCTTGAGTGGTGAAATGACGCTCGAACAGGCATGCCCCCCGGAATACCAGGGGGCGCAATGTGCGTTCAAAGATTCGATGATTCAC
+
A?ABBFCADDAAEGGGGFEEGGFFFHHHGHBDGG5FGHGHCDGGFGGEHFFEGFEFGHHHHHHFFGEHHFHECHHEEHH<GFHFEE;?FBGHHHHGGFGAFFFFECFDFEGGFFBA<GH9>/BCEFGHGHDFGFEFGGGGGEFGDFGGGHHHHHHHHGEFGFFFGFGFFFFEFFFCDG9GFF9FFFFFFGHBHHHFFGGDCGFEE6FFGFHHGCFFFGBGDFCCBBC?GCGHGFHFHFFHGGDBBE?CBFFFCGEFEA2AGGGFFHFE2EEFGFGBGEFEGBFFFFF@BABAAA
@M02197:102:000000000-ALU3V:1:1101:14967:27422 1:N:0:1
TCTCAGCGCGTATCCTCCGCTTATTGATATGCTTAAGTTCAGCGGGTAGTCCTACCTGATTTGAGGTCAGAGTCAAAAGGTTTTCTGCCACAAGGCAAGAAGGGTTCTGAGCGGGCTTGACGCGGAGCAAGGGACAAGACGAAACTTATTACGTATGTCACGGATGCAAGCGATCCCACTAAGTCATTTGAGGCGAGCCGTGTAACCGGCAGGACGCCCATGTCCAAGTCCACGCCAGGTCATAAACCAGACGGGATTGAGATTTCATGACACTCAAACAGGCATGCCGGTCGGAATACCACAAGGCGCAAGGTGTGTTCAAAGATTCGATGACTCAC
+
BBBAABF@DDDB?GGGGGGG2EEGGHGHHHHFFHF5FGFHCGHGGGC?FGFBGHHGHBFHHHGG1?3FCEGFHHHHHHHG3F3?FFGHHHHHFFGGHHGHHEFEGGHHFG43>9CDFGG;HGGCCG?@GHBFC<CEHFGH;-CDCBBCCHHH0;#0CGGGH?6CG:CC;B.EDEG?BBFGFGFCFFFFF9C><9>-9>@FF;F9B<B0GBCC@?EB;@$FGFFFGB#A?EEDEAGCFFB2B1BF@1FFG?G/FGBHEF@21B1BHHGG@1@GFF0FBFGFA1AEA?EAA/?GDGCHBFAEB10AE0?1GCGAB011F1A3GGGGFFCBB@1B11>11>
@M02197:102:000000000-ALU3V:1:1101:16501:27602 1:N:0:1
TCTCAGCGCGTATCCTCCGCTTATTGATATGCTTAAGTTCAGCGGGTATCCCTACCTGATTCGAGGTCAAACAAGTGAAATAGGTTCGCTTCTGGGAGCCAGGCCGCGGGCGAGGAGCGCAATTCTGCTGCACTCCAGGCCGTGGCACCAGCCGCCAATCGCTTTGAGGCGAGTCCGCGCCCGAAGGCGGGGCAGACGCCCAACACCAAGCAGTGCTTGAGGGTGTAAATGACGCTCGAACAGGCATGCCCCACGGAATACCGAGGGGCGCAATGTGCGTTCAAAGATTCGATGATTCAC
+
CBCCCFFADDDBGGGGGGGGGGGHHHHHHHHHHHHHHHHHGHHGGGGGHHHHHHHHHHHHHHGHHGGFHHHHHHHFGGHFGHHHFHHFGGHGHHGHHGGGHHGHGGEGGGGGCFGGGGGGGCGHGHHHHHHHHHGHHHHHGGGFD?FFGGFGGHGGHGGGHHHHHGFGGGHGGCFGGFFGFFHGDDDFFHHFGGFFFHGHFGGFHGHHGFHHHHHHHHHHGHHHHHGHGGGGGGHGGHGHHHFFFHEFE0GFFHHHFGHGGGGHGGGGGHGGEGEFGHGGGGGGGGGGFFFFFFFBBBAB
@M02197:102:000000000-ALU3V:1:1101:13597:27755 1:N:0:1
TCTCAGCGCGTATCCTCCGCTTATTGATATGCTTAAGTTCAGCGGGTAATCTTACCTGATTTGAGGCCAGAAAAGAATATGCCCACAAGTGAGTATATTACGCGTGTTTGTTTGGAAGCAGATGACAAAAGCACAAGATTTTTATGGGTTTGCCTTAACAAAAATCTATGGCTGACACTCATCCACGCATACATTTAAGGCAAGGTGATACAAAGAGGCTATGCCATCACCAAGCCCAAGGACCCGCAAAAAAAGTTTTTAATAACAAAAAACAAATTTTTGGAGAAATTCACGACACTCATACAGGCATGCTCCGAGGAATACCAAGGAGCGCAAGATGCGTGTAAAGATTCGATGCTTCAC
+
AAAAA31A1110A0BGFGEGGGGFH1B2DGHFHHGF12FGFHHF/EEGFGFHEFH0FBGHF2@GF0AG/FGHHFHE01@F2B10B/EE01B2@BF1D2FGEF?/>//BC00000/BF0/BCGGBDFFD0FB01@GG0?D8FB1?GG1?<0?9#7F1GHFFBC#0>GGGDFBEH9C/#0GC<$;CGF#0=<GFFCFGHH<FG:C<F9<B;FCF=*>;10+9GF?31B1CFB<C;<?9AFD?/BF//1/E>B1BHG/DGEB22B200E>/00BB211AAAHGDF2HF@2DF0/EGFG1AD22B21BBF1A1EA/E/CHGBDBBA1B1A1AE0EE1BGF0B0GEF31B33AA11B@FFB11111>1
@M02197:102:000000000-ALU3V:1:1101:18235:27771 1:N:0:1
TCTCAGCGCGTATCCTCCGCTTATTGATATGCTTAAGTTCAGCGGGTAGTCCTACCTGATTTGAGGTCAGAGTCAAAAGGTTTTCTGCCACAAGGCAAGAAGGGTTCTGAGCGGACTTGACGCGGAGCAAGGGACAAGACGAAACTTATTACGTCTGTCACGGATGCAAGCGATCCCACTAAGTCATTTGAGGCGAGCCGTGTAACCGGCAGGACGCCCATGTCCAAGTCCACGCCAGGTCATAAACCAGACGGGATTGAGATTTCATGACACTCAAACAGGCATGCCTTTCGGAATACCAAAAGGCGCAAGGTGCGTTCAAAGATTCGATGACTCAC
+
BBBBBFFBBBBBGGGBGGEEEEEBGFH5GFGGFGHHHHBHH5GDCGGEAFGHHHHHHHFHHHHHGEHEGGDGBFHBGGHGBFGGHHHHHHHH1GHHHHGFHHFE0BFGGHGHGGGGGHHHHGGFGGGGHFGB?2EFHFHHGGGGGEHHFHHFGGFHEGGHFGDGFHGGGFEDGEC<CFFHGFFDGHFGHFFFFGGGGGFGFAFC@GCCHHFFGEFFEFGGGGGFGFGFFFEFFB0FBHGFHHHHGDHGHGHGHFHHHFHGGHHBGHHHGHDGF10HHHGGHHHGHEHCGGEFGBGHGHGGHG?CFEEB1CHGGCGCFFGDBGGEEFCB3FDFFAAAAA
@M02197:102:000000000-ALU3V:1:1101:9692:27796 1:N:0:1
TCTCAGCGCGTATCCTCCGCTTATTGATATGCTTAAGTTCAGCGGGTAGTCCTACCTGATTTGAGGCCAGATGTCAAAATATGTCCAGCTGCCGATGAAAGCAAGGCTGAACAGTCATTTAGAGAGCAGTCGTATCAACAAGAGCGGTCCATCAGAAGATGATACTCAGCGAAAGCTTATAACGCCAAGTCAAACCACTCATGAAGAAGGGCTGCGAATACATTTAAGGCAAGTCTGTTTGCACCAACAAATGCCCAAGTCCAACTCTAGATATGGGTAATAAAACCCAAGTCTAGGTTGAGGTTTACGTTACACTCAAACACGCATTCTCCTCGGAATACCAAGGAGCGCAAGATACGTGCAAAGATTCGATGTTTCAC
+
AAA?AF4AB@2AEGGGGFGEGEEAGGFFDFFHFGHFFGBHHFF2E0EE1BGFFBGFBG3GHHHGGBACFF1BFFEGHFFD3FFGFG433@331/>//FGHEFFB0?C3BC33BF4BBFG4F2B?GA/BC11C?CFFFG0DC<C0FC/A/<F1=1<>1;>F1F##<=:HECD?G?AFHFEGCCGD<C0=/(HF05<0$<;9>1+>1)<;/>?4??0#??B?FB?BF?B0#);10@2#0;/>9<+?#<22B1F<0/1G<11BE12B>>F222FB01B122G@2/GFECE@2FF11CCFG@100>1B00F?2@2EDBA1ECAEBA/B11A////E/B2D2DD1B1110BA001A3F0100A1B1GCFFEB1FAC1B131>>11
@M02197:102:000000000-ALU3V:1:1101:12901:27989 1:N:0:1
TCTCAGCGCGTATCCTCCGCTTATTGATATGCTTAAGTTCAGCGGGTAATCTTACCTGATTTGAGGCCAGAAAGGAATACATAAAGAATTATGTATGTGAGTGTTTGTTTGGTAGCAGATGACAAAAGCACAAGATTTTTATGGGTTTGCCTTAACAAAAATCTATGGCTGACACTCATCCACTCATACTTTTAAGGCAAGGTGATACAAAGAGGCTAATCTCATCACCAAGCCCAAGGACCCGTTAAAAGAAGTTTTCATAAAAAAAAACCTTTTAATGGAGATATTCACGACACTCAAACAGGCATGCTCCGAGGAATACCAAGGAGCGCAAGATGCGTTCAAAGATTCGATGATTCAC
+
A3AAA5CA2>AD24FG4FEEEFGFHEHBGHCFGHHHHHDGFGHGEEGGHHEGGHHEGEHHHHFGGFFFCFGHHEEBCCHFH4FBFFFGDBBB@GHHHHG4BGFDGHE?BFFF/FFFF3BGFBHGBGH00B0GFHF?8FFGE1;CFCFD?GGD1FFF1?GGHHH1GHGHAGHH:<1FF#=F0C0FDD0=DDG1<FCFGGHFC1>;F1FHGHE<CGFFECFF1F<?9BF?/AFFFC2>$?/<E9/;FGGB1E2B10F1>2F>/GCEEEF@GBEBDFG2GF11FHGF2F?>//A2AGGCBGFB1GD11FHFGGFE/BGGFFCGAFDFGA0A00BFGBCCGCHGABABDBEF1BFDFB3@?AAAA
@M02197:102:000000000-ALU3V:1:1101:20603:28217 1:N:0:1
TCTCAGCGCGTATCCTCCGCTTATTGATATGCTTAAGTTCAGCGGGTATCCCTACCTGATCCGAGGTCAACCTTTGAATAAAGATTTAACGGCCGCGGCCATCCGCACTCCGAAGCGAATTGAAAAATCCACAACGCTTAGAGACGGACAGCTCAGCCGGAAGACTTTAAGGCGCGCGGAAAACCGCGACGCCCAATACCAAGCCAGGCTTGAGTGGTGAAATGACGCTCGAACAGGCATGCCCTTCGGAATACCAAAGGGCGCAATGTGCGTTCAAAGATTCGATGATTCAC
+
BBB?AFFBBB2AEGGGGG?EGGGC5FHHHHGHHHHHHHHHFHHGGGAGFHHHHHHHHHGHEHFGGGGHFHHGHHHHHHHFHHHGFHHGHG;?GE@EFCD@GHEHGGDGEHHGEFGGGGGG9HFHFH5GEHGFHHG8GDCCGHFFFHHHHGGGFFFCFFGGGDGFGGHGFGC@@@GGGGHFBCEF/@/@B?BBBBHGFBBGFGHFGEFFFCGEFF1B@F2B9HGEFFDFHGGHGHHGFAFCFB;GGGHFFHGDEBHGB0AEGFGFBF??EGHGD3GDA3EGECC3FFFFAAAA?
@M02197:102:000000000-ALU3V:1:1101:20592:28233 1:N:0:1
TCTCAGCGCGTATCCTCCGCTTATTGATATGCTTAAGTTCAGCGGGTATCCCTACCTGATCCGAGGTCAACCTTTGAATAAAGATTTAACGGCCGCGGCCATCCGCACTCCGAAGCGAATTGAAAAATCCACAACGCTTAGAGACGGACAGCTCAGCCGGAAGACTTTAAGGCGCGCGGAAAACCGCGACGCCCAATCCCAAGCCAGGCTTGAGTGGTGAAATGACGCTCGAACAGGCATGCCCTTCGGAATACCAAAGGGCGCAATTTGCGTTCAAAGATTCGATGATTCAC
+
AABB?DBA?DBB?GGGGGG2EFDGF5B5FGHDGHHHBGFCGHFDEGEEGFHHEAFEGHHHH5FD0>EBCGFHFHHEHHHHGHHHH9GHHHDEG@CEG5GGCHHGG/BDGFHGGGGGCGCGHFHHGGHGHHHHHH:@.,HGFFHFH.ED<1A.CFFFCFGG@GGGGGFGGGC</C?12-G@?=FF<@BE>/B<BCGFF#>>FFFAAGFBBBGFCGGFFG2F;FGCGGGHEFFFGDFFF0CEFEBFEEEHF2FF/BB1G?A000D1AB00E?ECFFGGGGFCF>B3FBFFAAA>1
@M02197:102:000000000-ALU3V:1:1101:13715:28276 1:N:0:1
TCTCAGCGCGTATCCTCCGCTTATTGATATGCTTAAGTTCAGCGGGTAATCTTACCTGATTTGAGGCCAGAAAGGAATACATAAAGAATTATGTATGTGTGTGTTTGTTTGGTAGCAGATGACAAAAGCACAAGATTTTTATGGGTTTGCCTTAACAAAAATCTATGGCTGACACTCATCCACTCATACTTTTAAGGCAAGGTGATACAAAGAGGCTAATCTCATCACCAAGCCCAAGGACCCGTTAAAAGAATTTTTCATAAAAAAAAACCTTTTAATGGAGATATTCACGACACTCAAACAGGCATGCTCCGAGGAATACCAAGGAGCGCAAGTTGCGTTCAAAGATTCGATGATTCAC
+
BAABBFFABBBBGGGGFGGGGGGHHHFHHHHHHHCCFFGFDEGGGFEFFBGHGFFGFHHGHHHFFHGGGGHFFHHHGHHHGHHHHEBHHGHHHFEGHBGFH0BBBFGGHHHG?FBFHHHHGGFFDFFGBG2?FFBDFHHFHHGHHHGGDEHGGHHFHHGHGCGGGAHH0GEG0FFCGHHH8=GGFGHHHHHHHHHGHG1>;FFGHHHHGGHCGFAHHHFFFFD11CF?0G;HG8DFHGCFGEDGFHHHFFFHF0GBGFHGHGGGGGGHGFGGHFFFHFGB555HGGFFEB1B5GFGGHEHHEHGFHHH?GEEEDHHHGGGHHHHHE?GGGHHGBAAEGGGGGGGBGGGGFFFFFFFBBBAB
@M02197:102:000000000-ALU3V:1:1101:19476:28383 1:N:0:1
TCTCAGCGCGTATCCTCCGCTTATTGATATGCTTAAGTTCAGCGGGTATTCCTACCTGATCCGAGGTCAACCTTGTAAAAATTGGGTTATGGACCGTGCCGGGAGACCTTTCAACTCGTTGCGTGCTTGGAAAAGCTCGTTGCACCGAGAGTCCCACGGACGGCGTCATTACTTTTGGGACCGGTCGGGGGTGAACCCGGACCTGGAGTCCAACAACAAGCCAGGCTTGAGAGGTGATAATGAGGCTCGAGCAGGCATGCCCTTCGGAATACCAAAGGGCGCAATGTGCGTTCAAAGATTCGATGAATCAC
+
AAA?AFFAA1AD0AGGFCEAAAAB2AFF2ABFFFEGHHFAF21E/AAEGFFBAGF0DDCGHF0?EEEBGHBGHDFGBGBDBG11FHFAG:%B8HFG3GEFG9?@CCGA9D:G8HH<D?FF0/C<EEFHC9FGGHHFH;>C0GFFFB4GCGCGHBCCFC6@C0%>+??FFFF<<B3GGAB?FC>2@;0@F;BBGEFFF?FFF@9BBF1GCGB/9GFG#:GB?>B/@FFB@FFHGG:;D9911>0#/AA/110GBB100B///AEEB2222AA0B1000000113GAA0111GFFA3GAA11B3B3B31?A>1
@M02197:102:000000000-ALU3V:1:1101:14140:28728 1:N:0:1
TCTCAGCGCGTATCCTCCGCTTATTGATATGCTTAAGTTCAGCGGGTAGTCCTACCTGATTTGAGGTCAGAGTCAAAAGGTTTTCTGCCACAAGGCAAGAAGGGTTCTGAGCGGGCTTGACGCGGAGCAAGGGACAAGACGAAACTTATTACGTCTGTCACGGATGCAAGCGATCCCACTAAGTCATTTGAGGCGAGCCGTGTAACCGGCAGGACGCCCATGTCCAAGTCCACGCCAGGTCATAAACCAGACGGGATTGAGATTTCATGACACTCAAACAGGCATGCCTTTCGGAATACCAAAAGGCGCAAGGTGCGTTCAAAGATTCGATGACTCAC
+
AAABBFCAB@DDGGGCGGGGEGGFHFHFFHGHFHHHHFEGHHDEEEGGGHBGHHFHHHHHHHHHGGGHHHHGGHHGHHFC3BGGFHFFHHBGHGHEHHGHHHGGGHHHHHEEGGGGGHGHGGGGFCCEFGGC<GFGHEGGACCDFFHGHHFGGGGGGGECCFEFHHGHHDEDGGGDFFE7GGG=9GFGHGGGGEADFFGGHFGFFFCEHHD/CG8FEBEFFHHGGFGGEC7F8FGFHHHHHHGHHGFCF1?EHF@HHHHHHFBHHEHFGFFFGEHHHFHGBGHHHEHGGGFHFFGHGAGFGHGGGGCHHGHCFGGHGGGGGGGEEFBFFFFFFBBBAB
@M02197:102:000000000-ALU3V:1:1101:12486:28719 1:N:0:1
TCTCAGCGCGTATCCTCCGCTTATTGATATGCTTAAGTTCAGCGGGTATTCCTACCTGATCCGAGGTCAACATGAAAAAAGTTTTAGAGGCGACCGGGTCCCTGGGTCCTTGAAACTCGACGCGTGATCCGGAGAGCTCAGTGCGAAGAGGGTCCCTGGGACGACGTCATTGTATTTGAAACCAGTTGGCAATGGAGGCGGTCCAACGCAGTCCAACACCAACCACGGGGGTTGAGAGAGGATAATGACGCTCGAACAGGCATGCCCTTCGGAATACCAAAAGTCGCACGGTGCGTTCAAAGATTCAATGCCTCAC
+
AAA?>@@A@@DDGCAB1F0E0001FGDGBG22A2GGFHFFFFFE?AE/12D2A21BFD011D0E@/B011@10@FF1F0EA@2B@FF110//E192;9//?#<1/190/?6F1?B??FA/<@9/</#;=;0;0AC#FBCC:GFC1E/-.;..9C.A5F#.#<<$9<%*@2FFF1<9BBF%19EFF11B11#9FF?+B/<@9;</B/F??%1;??/+?;/?/?//?;/>100GBFEFFDG:D2DF;//>/ABB/2GBFFBA00/A////?E22FD1//BFGEA0000000000AB1A3DBB3B3BB11@111AA1AA
@M02197:102:000000000-ALU3V:1:1102:15327:1576 1:N:0:1
TCTCAGCGCGTATCCTCCGCTTATTGATATGCTTAAGTTCAGCGGGTAATCTTACCTGATTTGAGGCCAGAAAGGAATACATAAAGAATTCTGTATGTGTGTGTTTGTTTGGTAGCAGATGACAAACGCACAAGTTTTTTATGGGTTTGCCTTAACAAAAATCTATGGCTGACACTCATCCACTCATACTTTTAAGGCAAGGTGATACAAAGAGGCTAATCTCATCACCAAGCCCAAGGACCCGTTAAAAGAATTTTTCAAAAAAAAAAACCTGTTAATGGAGATATTCACGACACCCAAACAGGCATGCTCCGAGGAATACCAAGGAGCGCAAGAAGCGTTCAAAGATTCTATGACTCAC
+
AAAAABFA1@DDGFFGG0E?EECGGFEGDABFFHFFHFGHHBBEEGEGBGDGFHFGHF0GHH1B/FAC/FG0CCH00FGFFFHGFF1GFB1B2BF@EGHHGHFGHHEHHHHEF1B1F1B1BFG1<F/<///<G01@C>?CH95GFHFGC9GDFGGF3<F0FFGDGFH1BCHHGG:GBCHBBBHGGCCGH00;CHEBGGHCCD=9GBGFFGF>1;1HH#G1HGFBF<FC-F<9/98DF?/9/9?9<9>12B110B<FB/>>/EEE//?111F1B1122F11DDF2GEF0>>/1/AEB/0D11BA1B1HF/?EAE1DD22FF11EEB00AA011GAAB011ABEG33GFCFFD3FF@1AAAA@
@M02197:102:000000000-ALU3V:1:1102:16725:1881 1:N:0:1
TCTCAGCGCGTATCCTCCGCTTATTGATATGCTTAAGTTCAGCGGGTATCCCTACCTGATCCGAGGTCAACCTTTGAAAGAGTTTAACGGCCACGACCGCCCGCACTCCAAAGCGAATATGTATCACAACGCTTAGAGACGGACAGCTCGGCCGGAGACTTCAAGGCGCGCGGGAGCCGCGACGCCCAACACCAAGCGAGGCTTGAGTGGCGAAATGACGCTCGAACAGGCATGCCCTTCGGAATACCAAAGGGCGCAATGTGCGTTCAAAGATTCGATGATTCAC
+
ABABBFFBBDDDGGGGGGGGEEGHGHHHGH5GHGHHGHHHGFHGGGGGGGHHHHFHFBF@FFFFGGEHHHHG:GBGFFFGFGHGFEHFA>E?/F@EEC@BG/BBCC@GCCFGAFDGGDF1FA<?;:HFGB;@ACFBDDFGF0BF.@GHHDCCA<@CGGGCFFDFCCC?CD?FA;?CBCC;EEEGED?:2?BEFEGEEFBFF;FBF3B19FGHFGHA?FEEAAA9BFHHHGHFF1?GGGFHGHGHGFHCHFEAACGHGHHEEECGGF5GGFGGGCFFF5FDDAAAAA
@M02197:102:000000000-ALU3V:1:1102:14592:1913 1:N:0:1
TCTCAGCGCGTATCCTCCGCTTATTGATATGCTTAAGTTCAGCGGGTATCCCTACCTGATCCGAGGTCAAACGTTGAAAAAAGGGCTTCATGGACGCCGACGCGCAAGGGAGAGTCGCAAGATTGTGCTGCGCTCTACCACCAGTGCGTTGGCTGCCAATCGCTTTCAGGCGAGTCCGCTGCGGGACAAGCGCCCAACACCAAGCAGTGCTTGAGGGTACAAAATGACGCTCGAACAGGCATGCCCCCCGGAATACCAGGGGGCGCAATGTGCGTTCAAAGATTCGATGATTCC
+
AAABBFFA@BDBFGGGGGGGGGGHHHDFFHHHHHGHGHHHFHGEEGGGHEHEHHHGHGHHHFFEEEGHHHHHGHGAEGHHGFGGGGHHHHHHGHHGGGGGGGCGGGGFFDEGFGCD@?CDFHHFGD0DBHHGGGGACGCHFGHGHHHGFFEFGFEEGGGGGGFFFGFGB@BFDFCFFGFGGGFFFGFFGGFFAGHF?A?GHHHHFHHHGFGFFHHHFFG=:B0AFGGGDAHDHFFHFBEEGCCCCECFGD5DBE3GEECGEEAGFFGHGFEGFCBFFCFGFGFFBFFFFAA@AA
@M02197:102:000000000-ALU3V:1:1102:18606:2085 1:N:0:1
TCTCAGCGCGTATCCTCCGCTTATTGATATGCTTAAGTTCAGCGGGTAGTCCTACCAATCTGAGGCCGATGAATTGAAATTAAATCCCTTCCTCTCTTCCAAAGAAGCGAGGCATGGGCGGGGTTCAGAAGCACTCCAACCAGCAAAACGTCGCGTCCAGCTCCTCGACCCTGCGCCTCTCCTCTCCGAAGTCCTGATATTATCACAACCCGGCAGGGAAAGACGTGGGCGAAATAACGAGCTTTCGTCCGGCTTGGCTCTCGAAGGGAAGCGCTAATGCATTGCGGGGGAGCCACCGTGGAAGATGGCAAGACCCTCAATACCGGTCCGGCAGCTTTCTCAACTAAATAAGAAAGCTGTCGTGCGAAACAAGTCGCGGCCCTCAAACAGGCATGCTCCCCAGATTAGAACTGCCGGGAGCGCAATGTGCGTTCAAAGATTCGATGACTCAC
+
A1A11D1111>AEFFGGG?C?EEFGHFGFFGBGHHHCGFFHCBEEEE//GFHHHHHFF101@2DFFG/>EFFFFGGF1@BFGD1D2FCFBGHHHGFHFHH1BFF0B0B/EE@?G<0GEHGCC--<.G0<0CFBG0GFEGHCAE.CG//A?FE@GG-;;.BBFB/C:9B@?;FB?@--;BBFBFB/F/--99-:/99///;://;9//;AB->@@?@-@-99F/-99A;/-9/F9EF/9BFB#;:;/9-;@9..9B;.@.....9/.B9..--F0F;0090.?B-9;.?FFAC:..-:0:0;00;:0:B<BEFC./000=<-<?>--</>?1<F0111/1D1DD?2BD?2?B1DB?//<//<E?//B0FFFE@>>/E/EE12AF3@5@3GFB331A01025FB3B55DGFAAEAA22AE22FHFGD2CEFGGFA5GFGFFBC4FFBF@A3>A3
@M02197:102:000000000-ALU3V:1:1102:16457:2253 1:N:0:1
TCTCAGCGCGTATCCTCCGCTTATTGATATGCTTAAGTTCAGCGGGTATCCCTACCTGATCCGAGGTCAACCTTTGAAAGAGTTTAACGGCCACGACCGCCCGCACTCCAAAGCGAATATGTATCACAACGCTTAGAGACGGACAGCTCGGCCGGAGACTTCAAGGCGCGCGGGAGCCGCGACACCCAACACCAAGCGAGGCTTGAGTGGCGAAATGACGCTCGAACAGGCATGCCCTTCGGAATACCAAAGGGCGCAATGTGCGTTCAAAGATTCGATGATTCAC
+
BBBBBFFBBBBBGFGGGGGFFGGHHHAGHHHHHHHHHHHHHHFGGGAEGHHGHHHHGHHHHHEGGCGHHHGHHHGHGHGHHFHHHHHHGGGGGGGGGGGGGGGGGGGHHHHGFFGGFGFHHGHHHHHHHGBDGGGGHHHGGGGHGGGHHGFGGGHGDGBHGHFGGFGGGGDFGGGGGGHGHGGGGHHFFFFFFFGGFGHGHEGGGFGFFGFHHHHGFFGGHHEGHGFHHHHHFEFCGGGHHFHFHDGHFHGGGGGHFHCFEE?CCGCGFGGGGGFFFFFFFABAAA
@M02197:102:000000000-ALU3V:1:1102:16241:2373 1:N:0:1
TCTCAGCGCGTATCCTCCGCTTATTGATATGCTTAAGTTCAGCGGGTAGTCCTACCTGATTTGAGGTCAGAGTCAAAAGGTTTTCTGCCACAAGGCAAGAAGGGTTCTGAGCGGGCTTGACGCGGAGCAAGGGACAAGACGAAACTTATTACGTCTGTCACGGATGCAAGCGATCCCACTAAGTCATTTGAGGCGAGCCGTGTAACCGGCAGGACGCCCATGTCCAAGTCCACGCCAGGTCATAAACCAGACGGGATTGAGATTTCATGACACTCAAACAGGCATGCCTTTCGGAATACCAAAAGGCGCAAGGTGCGTTCAAAGATTCGATGATTCAC
+
BBBBBFFABBBBGGGGGGGGGGGHHHHHHHHHHHHHHHHGGHHGGGGGGHHHHHHHHHHHHHHHGHHHHHHHGHFGHHHGHHFFGHHHHHHHEFHHFHGFFHHGGGGGFHGGGGGGCHGHHGGGGFDGHHGGGHGGHHHHGFFFFFFGHGFGFGGHGGHHGFGFGHGHGGGGFFHGFFFHGGFFGFFGGGGFFFFCFGDHHHDFFGFFGHBD@<ADFHGGFF;FFFBGFFGEGFGFAFGFGGCFFHHFHEFE@FGHHFHGGF5F5HGGHHHGFHFHHFHHHGHEFAFEEEAFHHHFHHGGGHGGGGGHHHFGGGGFFGGGFF5EGGFFFFFFFBAAA?
@M02197:102:000000000-ALU3V:1:1102:14611:2405 1:N:0:1
TCTCAGCGCGTATCCTCCGCTTATTGATATGCTTAAGTTCAGCGGGTATCCCTACCTGATCCGAGGTCAACCTTTGAAAGAGTTTAACGGCCACGACCGCCCGCACTCCAAAGCGAATATGTATCACAACGCTTAGAGACGGACAGCTCGGCCGGAGACTTCAAGGCGCGCGGGAGCCGCGACGCCCAACACCAAGCGAGGCTTGAGTGGCGAAATGACGCTCGAACAGGCATGCCCTTCGGAATACCAAAGGGCGCAATGTGCGTTCAAAGATTCGATGACTCC
+
AAA?BFFBBDDBCFGGGGGGGGCBGHFFFGFHHHHHBGHHHHGGGGAEHHHGHHEHHHG;FHGGGFEGHFHHHHHHGFBFGHHHHH4DF?FEEGEFGEGGGGGGGGGHHHGHHHGGGGGHHGFFHHGHHGGGGGGGHCHGGGGGGGEHFGFEFGGHFGGGFGBFB@CGCFFGGGGGGGGFFEAAEEHEA?F/FEFCGHHFFHGHFHGGGGHHEHHFGEGGHHGGHHHFCBGGFFEEBFFFFFH;CHFFFG?EE?GFG5F2E2EB4DGCGGGEFFFFFFFFBBBAA
@M02197:102:000000000-ALU3V:1:1102:18718:2265 1:N:0:1
TCTCAGCGCGTATCCTCCGCTTATTGATATGATTAAGTTCAGCGGGTATCCCTACCTGATCCGAGGTCAAACGTTGAGAAAAGGCTTCATGGACGCCAACGTAGAAGGGAGAGACGCAAATTGTGCTGCGCTCTACCACCAGTACGTTGGCCGCCAATCGCTTTCAGGCGAGTCCTTTGCAGGACAAACCCCCAACACCAAGCAGTTCATGAGGGTACAAAATGACGCTCGAACAGGCATGCCCCATGGCATACCAAGGGGCGCAATGTACGTTCAAAGATTCGATTATTCAC
+
AAAAA3@1DDDDEFGGBGE00AAFBGGG2GH2DG2A1FGEB21AAE/EFG2GHHAAF10EDFF/>/?BBDFGGB>/:1;BF0B/F10FF291BB//</9FCHHFCHBF5HCCCGE<<0B0F;H;?G11?@CG?G$.G4GFG::20.A#<#><<01:1CG5CCHGBF0<=?20BFG1CHF2FB00?/F//#E>?;/;1/4111@1@B$##0*1FB$B9;B22EBFF/9BAB;FB/A/3A+A9/#;1B11212AB10A00000011D3BA011EB333GBE1BB1331331>11>
@M02197:102:000000000-ALU3V:1:1102:15213:2367 1:N:0:1
TCTCAGCGCGTATCCTCCGCTTATTGATATGCTTAAGTTCAGCGGGTATTCCTACCTGATCCGAGGTCAACCTGAGAAATAAAAGGTTAGACCGACCCGACGAGACCTTTCAACTCCCCGCGTGCCTCGAAAGACTCGTTGCGAAGAGGGTCCCACGGACGCCGTCATTGTCTTTGAGACCAGTTGCGTTGCCACAACTCGGTCCAACACCCAAACCGAGGTTTGGAGAGAGGATAATGACGCTCGAACAGGCATGCCCATCGGAATACCAATGGGCGCAATGTGCGTTCAAAGATTCGATGATTCAC
+
BBCCCFFCCCCDGGGGGGGGGGGGHHHHHHGCHHGGHHHGGHGGGGGGHHHHHGFHFHHFHHEECGEHHHHHHHCGFHFHHHHGEE3FFGFGGGGGGGGGGGGGGGGHHHHHHHHHHGEGGG@CDHHHGEGGFHFHHGGGGCGG::ACGGGFGGFFFGGCCGCFHGBFGBFFGFBFFFFFFFFFFFFCCAHEFFFFFFGGFDDGEBFFEEFFFAFFFBGF>;FFGEHGBFEGFGGFFFFFFCE/A>1F1B11AFBA/A?EACBB2F1DBFGCGE00E11DBEEE?G1B33E3GCGFFCDFD@@1AA>1
@M02197:102:000000000-ALU3V:1:1102:9781:2733 1:N:0:1
TCTCAGCGCGTATCCTCCGCTTATTGATATGCTTAAGTTCAGCGGGTATCCCTACCTGATCCGAGGTCAACCTTAGAAATGGGGTTGTTTTACGGCGTAGCCTCCCGAACACCCTTTAGCGATTAGTTTCCACAACGCTTAGGGGACAGAAGACCCAGCCGGTCGATTTGAGGCACGCGGCGGACCGCGTTGCCCAATACCAAGCGAGGCTTGAGTGGTGAAATGACGCTCGAACAGGCATGCCCCCCGGAATACCAGGGAGCGCAATGTGCGTGCAAAGATTCGATGATTCAC
+
AB>AAFB@@DDDEFGGGGEE?EEFHHBGFHHGEGF5GDGFBDDEAEEEEDFFFHFFFFHHHHHGGGGGBGHHHHHFHHFH:B99?EEAFHHHHFGG5EGCCH;GHGFGG/0GDDHHFHHEGC#2FHHFDGFGHFHGC0;C:DBCFGBEGHHBCGHHHGHAC4@BGBAF/FBE:E9@EGB<?6;1>B>-99/C:9CCCBBGFGFFEC:<?0CGBFFBFFF?FDHGCFFFF9;?1DBGB?F#</A/EA/0EGHHGF/BB00B0E?BFGDA0AEAB313FF3ECGBFFFBDD>1>>1
@M02197:102:000000000-ALU3V:1:1102:21208:2764 1:N:0:1
TCTCAGCGCGTATCCTCCGCTTATTGATATGCTTAAGTTCAGCGGGTATCCCTACCTGATCCGAGGTCAACCTTAGAAATGGGGTTGTTTTACGGCGTAGCCTCCCGAACACCCTTTAGCGAATAGTTTCCACAACGCTTAGGGGACAGAAGACCCAGCCGGTCGATTTGAGGCACGCGGCGGACCGCGTTGCCCAATACCAAGCGAGGCTTGAGTGGTGAAATGACGCTCGAACAGGCATGCCCCCCGGAATACCAGGGGGCGCAATGTGCGTTCAAAGATTCGATGATTCAC
+
CCCCDFFCCCBBGGGGGGGGGGGHHHHHHHHHHHHHHHHHHHHGGGAEGHHHHHHHHHHHHHHEGGGHGHHHHHHHHHHHHHHGGGGGHHHHHGGGGGGGGHHGHGGGGGGHGGHHHHHHGGGGGGHHHFGHHHHGGGGGFHFHGGGGGHHGHHHHHHHGGFFFGGGGGGGEGGGGFGFGFFFFFAFGFFGGGHHHHGFFFGFFGHFGHHHHHHGHHGHHHFHFFFFGGGFHHGFHFGFHFFGGFF?HEHHGF3HF?GGGE2DHFFBGEEGHGGFFFGGEBFBFFFFFFBBBB@
@M02197:102:000000000-ALU3V:1:1102:17565:2779 1:N:0:1
TCTCAGCGCGTATCCTCCGCTTATTGATATGCTTAAGTTCAGCGGGTATCCCTACCTGATCCGAGGTCAACCTTAGAAATGGGGTTGTTTTACGGCGTAGCCTCCCGAACACCCTTTAGCGAATAGTTTCCACAACGCTTAGGGGACAGAAGACCCAGCCGGTCGATTTGAGGCACGCGGCGGACCGCGTTGCCCAATACCAAGCGAGGCTTGAGTGGTGAAATGACGCTCGAACAGGCATGCCCCCCGGAATACCAGGGGGCGCAATGTGCGTTCAAAGATTCGATGACTCAC
+
BBBBBFF@BDADEGGGGGGGFGGGGCHGHHFHGHHGHHHHHHHGGGGGHHHHHHHHHHHHGHHGGGGHHHHHHHHHHHHGHGHGGGGGHHHHGGEGGGGGGHHHHGFGGGGHGGGHGHHHGGGGGHHHHHGHHHHGGGGGGHHHGFGGGGHHHHGHHHGGGGFDGGGGGEGEFGGGGGGGGGGGGGGGFFGGGGHHHFFGFFFGGHHGHFFGFFGFFHHHGGFFGGFFFFFGFEGBGGHHGFFF?GCHBHHHGFHGGGEEE2GFFHHFEEEEE55FFGGGGGFFFFFFFBB@BB
@M02197:102:000000000-ALU3V:1:1102:16407:2944 1:N:0:1
TCTCAGCGCGTATCCTCCGCTTATTGATATGCTTAAGTTCAGCGGGTATTCCTACCTGATCCGAGGTCAACCTGAGAAATAAAAGGTTAGACCGGCCCGACGAGACCTTGCAACTCCCCGCGTGCCTCGAAAGACTCGTTGCGAAGAGGGTCCCACGGACGCCGTCATTGTCTTTGAGACCAGTTGCGGACGAACCACAACGCGGCCCAACACCCAGCCCGAAGGTTGGAGAGAGGATAATGACGCTCGAACAGGCATGCCCACCGGAATACCAGTGGGCGCAATGTGCGTTCAAAGATTCGATGACTCAC
+
BBBBBFFBBBBBGGGGGFAEEGGFHGH5EFGHHFHGF5BGHHFGGG0AGHFGB5BGFHCGFFC?EGGHHFHC?FHHBBGFHHBFBBFBGFHHG?;@?EEEFFCCDBGHHFFDGGFH1FDCC;<AAFB<BEFF;;GFHFHEHA@CB.CGCAEFEGFGFGGGC@.DFAAACBBHFFFF1G>FHGCFF/BBAC@1?BFFFFEEDDFGFF;9?<DEEDFEAFEFCBHEHEF9DGG1AFFFFFFFEFEGEFGAGFFHHEGF0GA/EEA/CA2HGEEE1F0E0E001DAG?E?E1CFFFGDBGGGFFFFDFBAA11A
@M02197:102:000000000-ALU3V:1:1102:17686:3051 1:N:0:1
TCTCAGCGCGTATCCTCCGCTTATTGATATGCTTAAGTTCAGCGGGTAGTCCTACCTGATTTGAGGTCAGAGTCAAAAGGTTTTCTGCCACAAGGCAAGAAGGGTTCTGAGCGGGCTTGACGCGGAGCAAGGGACAAGACGAAACTTATTACGTCTGTCACGGATGCAAGCGATCCCACTAAGTCATTTGAGGCGAGCCGTGTAACCGGCAGGACGCCCATGTCCAAGTCCACGCCAGGTCATAAACCAGACGGGATTGAGAATTCATGACACTCAAACAGGCATGCCTTTCGGAATACCAAAAGGCGCAAGGTGCGTTCAAAGATTCGATGATTCAC
+
BBB@BFFAB@>A?GGGGFGGGG?DGHHHFGBFHHHGGDGHHFHFGFEEGH5FGHGFHFHHHFFHE2GHFGBGGFHF4GGG3@3FHHHHGHHFHHEEFHFFFH0??0EGHBGHG?GGGGGHBGACDGGFGH0/AGGGGHFGFGCGFHHHEGHHGHHHGEGGBFGCDFGGGFEEAE?DG7GFFGBGHFFCGBEEF<?@C<B9D>FB9/FGF1CCCAAFCBFFFEFFFCBGF/CGGHHHGFFFFEBB110/0AB>10D12@221@2HFGBFG1FGED0111FDB101EA0EGEE02HHDFF/1FA0A0E0CBF00CCGG1GFBF33GGGBC@D1@BAAAA1
@M02197:102:000000000-ALU3V:1:1102:22420:3227 1:N:0:1
TCTCAGCGCGTATCCTCCGCTTATTGATATGCTTAAGTTCAGCGGGTAGTCCTACCTGATTTGAGGTCAGAGTCAAAAGGTTTTCTGCCACAAGGCAAGAAGGGTTCTGAGCGGGCTTGACGCGGAGCAAGGGACAAGACGAAACTTATTACGTCTGTCACGGATGCAAGCGATCCCACTAAGTCATTTGAGGCGAGCCGTGTAACCGGCAGGACGCCCATGTCCAAGTCCACGCCAGGTCATAAACCAGACGGGATTGAGATTTCATGACACTCAAACAGGCATGCCTTTCGGAATACCAAAAGGCGCAAGGTGCGTTCAAAGATTCGATGATTCAC
+
BBBBBFFADBBBGGGGGGGGGGEHHHHHHHHGHHHHHGGHHHHGGGGGGHHHHHHHHGFHHHHHGGHHHHGHHHHHHGHGBGGGHGHGHHGHHHHHHHGHHGHCFFHHHHHGEE?FGGGCHGGGDGGDHHHEGHGGHHHHGGFGGHGHGH<GFCGHGHHHHGGGFAFFGFG?ACAFGGGFGGEGFGHGGGF@FEEGGCGHFHFGGGGHHGGGCEFFGHGHHFFGHHGFBFGGGHFEFHHHHHGGGBFEFECGHHHHHHHHHHHHHHHFGFBDA5GHHHHHFHEHHFHGCGGHHHGHFECFFGEGGGGHCHHEGGGHGGGGFGGEFGFFFFFFFAA3>3
@M02197:102:000000000-ALU3V:1:1102:14377:3309 1:N:0:1
TCTCAGCGCGTATCCTCCGCTTATTGATATGCTTAAGTTCAGCGGGTATCCCTACCTGATCCGAGGTCAAACGTTGAGAAAAGGCTTCATGGACGCCAACGTAGAAGGGAGAGACGCAAATTGTGCTGCGCTCTACCACCAGTACGTTGGCCGCCAATCGCTTTCAGGCGAGTCCTTTGCAGGGCAAACGCCCAACACCAAGCAGTGCTTGAGGGTACAAAATGACGCTCGAACAGGCATGCCCCATGGAATACCAAGGGGCGCAATGTGCGTTCAAAGATTCGATAATTCAC
+
AA1AA3B1>>>00G3BFGFFEFE1DGFGFFBB2F2F1D2AFHHEEGGGGFFFGEHFHBGHFDF/?/ECC;9;EF89/@911B>?/B#FF2B9B1>@EB<;9?<80D#F?FCC?:9CFGFCF1FGGBD1GC?@40GH<=FFH/G+H?GC@GGFCC?CFFHEEHGGHB<0;AGF99FFF<CGFFB$ABAEEECB,A>FE/BB11BB0;BFFBC6BB2&26&F:0E/>>AB/92GDFGHEG7E9/F#1;F2FGF11GA0ACCGE?B1EDA0CEFF1333EB1GE?ADB@3FA11>1
@M02197:102:000000000-ALU3V:1:1102:22424:3208 1:N:0:1
TCTCAGCGCGTATCCTCCGCTTATTGATATGCTTAAGTTCAGCGGGTAGTCCTACCTGATTTGAGGTCAGCGTCAAAAGGTTTTCTGCCACAAGGCAAGAAGGGTTCTGAGCGGGCTTGACGCGGAGCAAGGGACAAGACGAAACTTATTACGTCTGTCACGGATGCAAGCGATCCCCCTAAGTCATTTGAGGCGAGCCGTGTAACCGGCAGGACGCCCATGTCCAAGTCCACGCCAGGTCATAAACCAGACGGGATTGAGATTTCATGACACTCAAACAGGCATGCCTTTCGGAATACCAAAAGGCGCAAGGTGCGTTCAAAGATTCGATGATTCAC
+
1>A1A@1AD1>0EFGGGGGGGGGHGGHHHHHHHHHHHHHHHGHGGGGGEHHHHHHHHGHHGGHHGHHHHG1/E>>/B1>/FBGGDE211F1BEC//00?0BFA/BF0B121<EA@B?ABHCCCCCCBFB>*B;<CFFFFBBF;:FCGCCCCBECHBFAEFFFFB?A/00C:;#.<9/#D<0HGBFGFG<BE@CCCCCCCFAF;/:C<B1<<>@<;0/BFFHGFGB9B#/E//BBBF11A49HBHGF0B0?/>BCHDDGHGHHGDD1222BGF/D0FFAB111GHGACEAE/0D2AFFBABF1AEEA011B0000EAFB33B33E1FBFFBB33>1A>>
[truncated: 19,710,198 more chars]
