# Supplementary material for: Shifts in community composition and co-occurrence patterns of phyllosphere fungi inhabiting Mussaenda shikokiana along an elevation gradient
Source: PeerJ. 2018 Oct 12;6:e5767. doi: 10.7717/peerj.5767 (PMC6187995; doi:10.7717/peerj.5767)
Supplement: Supplemental Information 2 [file peerj-06-5767-s002.zip › 934m/934d.fastq]

@M02197:102:000000000-ALU3V:1:1101:14945:1485 1:N:0:1
GCTCCTTAGAAGTCCTCCGCTTATTGATATGCTTAAGTTCAGCGGGTATTCCTACCTGATCCGAGGTCAACCTTGAAGAAGTTTGTAGGTTGGGACCGTGCCACGGGGCCTTTCAACTCGTTGCGTGCCTTTGTAAAAAAGCTCGTTGCACCGAGAGTCCACGCGACGCCGTCATTACTTTTGGGACCGGCCGGGGGCGAAGCCCGGGCCTAAGGGGGTCCAACACCAAGCCGAGCTTGAGAGGTGATAATGACGCTCGAACAGGCATGCCCTTCGGAATGCCAAAGGGCGCAATGTGCGTTCAAAGATTCGATGAC
+
ABBAAFFFFFFFGGGGGGFGCGFHHHGHGHHHHHHHHHGHHHHGGGGGHHHHHFHHHHHHHHHGGGGGHHGGHHGHHHHGHHHHHGFGHDGHGGHHGG?HGHHBEGGGGGGHGFHHGHHGHGFDFDFGFHHHFFHGFHHGGAHEGBFHGHHHGGGGGGHBGHGGGCGAGA5HHHHHGFFGGGGGGFFDGGGDGFDGFFHHGGFGFFAHFGGFEFFEHFFEHFGFFGGGGGGGHHHGDHHGHFHGFFGHEE1EEEEHHGHGFHHHGAHEGF?GGEFFFGGHHGHHHGGEGGHGHHGGGGFFGCGGGFBBFFFFBBAA?
@M02197:102:000000000-ALU3V:1:1101:15311:1545 1:N:0:1
GCTCCTTAGAAGTCCTCCGCTTATTGATATGCTTAAGTTCAGCGGGTATCCCTACCTGATCCGAGGTCAACCTTTGAGAAAAGATTCTCCCCAAGGGGAGGCCGACCGGGGCTCGTGCACCCGTGTGTCCGATACGTGTCCCGTGAAGAAACTCAGTGTACCGGGGGTCCAACGAGGCCGCCGTCATTGTCTTTGGGACGGGCGAGAGCCCCCCCGAGAGGGGGCCTCCGCCAAACCGTCCAACACCAAGCCGAGGGCTTGAGGGGTGATAATGACGCTCGAACAGGCATGCCCTTTGGAATACCAAAGGGCGCAATGTGCGTTCAAAGATTCGATGACTCAC
+
>3AAAFF5DDDBGFGGGGGGGGGGHHHHHHHHHHGHHGHHHFBEGFGGHHHHHGHFFHGHHHHGGGGHHHGFHHHGHGHHHFBCHHFHBE3EHGFEGG?/EEGCEEFCB/CDGHG@CF<HE/C/CGHHHD<DDFGEHF7HGBFG/FEHHH9EGHHBC:/HGGDAB.@9;EFFFFEFF;E;;D=@;AFBFFFABFFDDEFD-A;//FFFFFEDCFFF=GGGCFFGGGGGGHGEEAEE/FGDGE#CEF?EF1DGHHGFD33F>?/G2HHHHFFHE1E0EB1EGBHFHHHEHGGFHFGFBFHHHFFG5FFFGGGFGHGA2GGGHGGFFGGCEF4FFFFFFFBBBBB
@M02197:102:000000000-ALU3V:1:1101:17099:2581 1:N:0:1
GCTCCTTAGAAGTCCTCCGCTTATTGATATGCTTAAGTTCAGCGGGTATTCCTACCTGATCCGAGGTCAACCTTGAAGAAGTTTGTAGGTTGGGACCGTGCCACGGGGCCTTTCAACTCGTTGCGTGCCTTTGTAAAAAAGCTCGTTGCACCGAGAGTCCACGCGACGCCGTCATTACTTTTGGGACCGGCCGGGGGCGAAGCCCGGGCCTAAGGGGGTCCAACACCAAGCCGAGCTTGAGAGGTGATAATGACGCTCGAACAGGCATGCCCTTCGGAATGCCAAAGGGCGCAATGTGCGTTCAAAGATTCGATGACTCAC
+
3>?AAFFFFFF5BEGGGGCGGGGGHHHGHHFGHGFFHFHHHGHGGGGGHHHGHHHHGHHHHGHGGGGFHHHHFGHGHHHGHDFHHHHHGHGGG/1BECEHGH-HGGGG9GGHHHGGEFHGHGHGCFFFFGGHFFGFFHH@D:GGGEFGG9FFDGGFBCFFFHFGGGGGGGG8GGGGFGGHFGGCGC@D?@DFFFGDFFHE@CB9EFB3BGEB/GFGHFGFE>/F3GFFFFF?FHGF9FFBFEGF'FFFEFGGGE1FGGGHHGHHHHGEFE1EE?FHHHHHHGBFGECGEGHFHHCEE2FFGGFE55FCGFFBFFFFBA?A?
@M02197:102:000000000-ALU3V:1:1101:17083:2567 1:N:0:1
GCTCCTTAGAAGTCCTCCGCTTATTGATATGCTTAAGTTCAGCGGGTATTCCTACCTGATCCGAGGTCAACCTTGAAGAAGTTTGTAGGTTGGGACCGTGCCACGGGGCCTTTCAACTCGTTGCGTGCCTTTGTAAAAAAGCTCGTTGCACCGAGAGTCCACGCGACGCCGTCATTACTTTTGGGACCGGCCGGGGGCGAAGCCCGGGCCTAAGGGGGTCCAACACCAAGCCGAGCTTGAGAGGTGATAATGACGCTCGAACAGGCATGCCCTTCGGAATGCCAAAGGGCGCAATGTGCGTTCAAAGATTCGATGACTCAC
+
BABBBFFFFBFFGGFGGBEEGGGHGHFFHHHHHHHHHHHHGHGGGGE?GHHHGHHHHHHHHH1EEEEGHHGFHGGGHHG3FFGHHHGHGFGHGEGGDEEEGHGHGG;GGGGHHFHHHHHFCAFFFDDGHFHHHFGGHHHG?CGBFFFFGHHHGFEGCGHFHEED:CFGGCGB0DGFFGFGGGGGGFC?DDFCC>CEFCFECCFEFFFGEFGG?GFFFHFGHFHFB?GGFGGCEHHFFGHFHGFFGHHFFGGGGEFFGFHGGFFGFHHGGGGEEAHHHHFFHCHFBGGGGGHHGGE000E1GGGGGGGGGFFFFFFFAAAAA
@M02197:102:000000000-ALU3V:1:1101:10966:2699 1:N:0:1
GCTCCTTAGAAGTCCTCCGCTTATTGATATGCTTAAGTTCAGCGGGTATCCCTACCTGATCCGAGGTCAACCTTTGAGAAAAGATTCTCCCCAAGGGGAGGCCGACCGGGGCTCGTGCACCCGTGTGTCCGATACGTGTCCCGTGAAGAAACTCAGTGTACCGGGGGTCCAACGAGGCCGCCGTCATTGTCTTTGGGACGGGCGAGAGCCCCCCCCGAGAGGGGGCCTCCGCCAAACCGTCCAACACCAAGCCGAGGGCTTGAGGGGTGATAATGACGCTCGAACAGGCATGCCCTTTGGAATACCAAAGGGCGCAATGTGCGTTCAAAGATTCGATGACTCAC
+
ABBBBFFFFFFFGGGGGGGGGGGHHGHGFHGHHHHFHDFBFHHGGGFGHHHHHHHHHHHHHHGGGGAGHEHHHHHFHEHHHHFFGHHHHHFGHGGGGGGGGFEGGGG/@?/BCH/CHG<HHDGDGHHHHHDDDCFGH:;HHHCCEC7FGBHGHHHFFH=@BCFFFBBAABFBFAED;@A@C=FFF;FFFFFFFFFBDEFB@--@BE>D?@.ABFFFCBC#@C@?CCBEFCEGFF</ECHCDDABEFGGGFE/GHHHFB11E/E?GF2DHG2GAGGGCEB//GFHFHGFF0/EECGD2EGEHHHGFFHCGCEGEFGBFGEEGGFFGDB3GCFGFFD3FBFA?A>1
@M02197:102:000000000-ALU3V:1:1101:17268:2950 1:N:0:1
GCTCCTTAGAAGTCCTCCGCTTATTGATATGCTTAAGTTCAGCGGGTATTCCTACCTGATCCGAGGTCAACCTTGAAGAAGTTTGTAGGTTGGGACCGTGCCACGGGGCCTTTCAACTCGTTGCGTGCCTTTGTAAAAAAGCTCGTTGCACCGAGAGTCCACGCGACGCCGTCATTACTTTTGGGACCGGCCGGGGGCGAAGCCCGGGCCTAAGGGGGTCCAACACCAAGCCGAGCTTGAGAGGTGATAATGACGCTCGAACAGGCATGCCCTTCGGAATGCCAAAGGGCGCAATGTGCGTTCAAAGATTCGATGACTCAC
+
BBBBBFFFFFFFGFFGFGGGGGGHHHHGGHHGHHHHHHGHHHHGGGGCHHHFHHHFHHHHHHHGGGGGH3FHFHGHHHHHHGHHHHHHFBFFEGHHGGGFGHHHGGGGGGGHHHHHHGHGHGHGGGGGHHHHFHHFHFD?DGHHGGGHGHHHGFGCCHHHHHDGFAGDGBCGHHGGGGGFGGGGGFFDCFGFFGGGFCFFGGDFEFGFFGFFGGGGHHGHHDGFFGGGGGGGH9HFHBHGFAGFHHFHHFCGGGGFHDHEHHGBHHGGGFEEGGGFHHGHHHHHHFCGGFHHGCGGGGFGGGGGGGGGGFFFFFBFAAAA3
@M02197:102:000000000-ALU3V:1:1101:20285:2843 1:N:0:1
GCTCCTTAGAAGTCCTCCGCTTATTGATATGCTTAAGTTCAGCGGGTATTCCTACCTGATCCGAGGTCAACCATTAAAAATTGGGGGGTTTAGCGGCTAAAGACGCTGCAACTCCAGTCAAAAGCGAGAAAAAGATTACTACGCTCAGAGGATATCGCAGATCCGCCGTTGGATTTCAGGAGCTACAGCTAGCAAAAGCAGTAGGCTCCCAACACTAAGCTAGGCTTAAGGGTTGAAATGACGCTCGAACAGGCATGCCCACTAGAATACTAATGGGCGCAATGTGCGTTCAAAGATTCGATGATTCAC
+
AAAAAFFFFB@1FGGGGGFGGGFHHHHHHHFFFHHFFEFHHGHGGGEEHGFHGEHFE1CFHHHCGGG0FHFGGGFE@1D1BFGHFC?@CGCHHHGCC9GHH;HFGGGGGHGFFFFF743FEFBFFGC5GCFGC;AFGFE'5F3@EFBFFFFFFBFFFFGC@8BF/EFGFGHGFFFDCBHFFFHEFGG1EFFHFHGFFFFFFFFFCFHGFHGFFEEGFGCCBFHFHHHFHGHFGHHGFG?EEEB9GCHHFHGHHHFHEE0D222GFHHGGHGHFEEE?E1HHGAGGCCBGGBGGGGGGFFFFBFD1AAAA
@M02197:102:000000000-ALU3V:1:1101:13268:3002 1:N:0:1
GCTCCTTAGAAGTCCTCCGCTTATTGATATGCTTAAGTTCAGCGGGTATTCCTACCTGATCCGAGGTCAACATTCAGAAGTTGGGGTTTAACGGCGTGGCCGCGACGGTTACCAGTAAAGATGTGTAAATTACTACGCTATGGAAGCTCGACGTGACCGCCAATGTATTTGGGGAGTGCAGCAGGACTGCAGCTCCCATCCCCAAGCTGGGCTTGAGGGTTGAAATGACGCTCGAACAGTCATGCCCGCCAGAATACTGGCGGGCGCAATGTGCGTTCAAAGATTCGATGATTCAC
+
AAABACDFFFFFG5FGGFGGGEGHGFFGHFDGHH5GHHHHHFGGGGGGGH5DGGFGHD3G5DGEEFGGFH:HH8:HFB<HHHHHGGEG;FGFAE?FEE#/?##<>@C#FC#$19F1AD%?1?9110BFF1F8F%9D..-00:/0GFGBH.#.::<.C:FGBD@<2D1FFGB0C01F0HFBF9FF11?<1FFB#9/9B?#A#<DFA0A/?9D1BA8F9B1F9FF>0///2ECAE9FBFHF$FG/???E1GBHGDFFB///AEEB0GHGBFGE0CG113GGFEA1BFF3FBFD1AA>1
@M02197:102:000000000-ALU3V:1:1101:19526:2977 1:N:0:1
GCTCCTTAGAAGTCCTCCGCTTATTGATATGCTTAAGTTCAGCGGGTATTCCTACCTGATCCGAGGTCAACCTTGAAGAAGTTTGTAGGTTGGGACCGTGCCACGGGGCCTTTCAACTCGTTGCGTGCCTTTGTAAAAAAGCTCGTTGCACCGAGAGTCCACGCGACGCCGTCATTACTTTTGGGACCGGCCGGGGGCGAAGCCCGGGCCTAAGGGGGTCCAACACCAAGCCGAGCTTGAGAGGTGATAATGACGCTCGAACAGGCATGCCCTTCGGAATGCCAAAGGGCGCAATGTGCGTTCAAAGATTCGATGATTCAC
+
BBBA?F554DFFGGBGGGGGGGEHFFGHCBFBGEHHHGHHHGHGCGG?FHHHGGHHGHHHDGFEGG1GCFFHHFDBFDGG3DFFHH4DG33F?@EFGC9?ECFC>FE?E@E%E8HHFF1?GCGGCDAEHHGHHHGFB1D@DH<FG9<FD1FA>9A9/<?:DGAFDBGGFE@FGFFGGFHFBHFDC@GGDABDD?E?FGGFBBD?G9HFFGF9GFEE@9BAFBFFHCGFEFAEFBB3;BBHGFGGF9DGBGEFEEEA1EDBFBGGEHHEFE10E2HHFFGB33GFFGGGGGHGHHGGGGHGGGGGFGGGGCFFFFFF@BABB
@M02197:102:000000000-ALU3V:1:1101:20304:3063 1:N:0:1
GCTCCTTAGAAGTCCTCCGCTTATTGATATGCTTAAGTTCAGCGGGTAATCCTGCCTGATTTGAGGTCTAAAGTTCAAGTGTTTCACTCAAAGGTGAAGCGATTTATAAGCGCCGTCTAACGATAAGACTGCATTCGACTTGACGAGAATAAGTGTTATTACGCCGAGTGAAGCTTTCTATGCTATCGAAATACAAGCTGCTCGTACATTTCAGCTGAGCTGACCCTATACAGGGCCGGCAAGACAGCCAGAATCCAAGCCCAGACGCCTGTTTCATTACAAAACAGGGGGGTTGAGGGTTTCACGACACTCAAACAGGCATACTCTTCGGAATACCAAAGAGTGCAAGGTGCGTTCAAAGATTCGATGATTCAC
+
ABBBBFFFFFFFBGFGGCGGGG?GHHGHHHGHHHHHHFFHHHHGGGEFHHHHHHHGHHHHHHHHGHHHHHHHHHHHEHHFGGGGHHHHHHHHHHDGFGHHGGHHGHHHHFGGGG?EGHHEGGEH//GHHHHHFHHHHHGGGHEHGGGGGHHEHFGHHHHHFHFGCGGGGHHEHFHHFHHHHHHGHFHGAGFHFFHHHHHGHHGFDAEGGFGCFGFGFFFFGGHHGHHHHGFHCCFCGGFD;DGCGHEFGHHGHHGFFEHFEGGGFE/EFFFHHHFEHHHHHHHFGFE?FGFBHGFFGFHHFFGGGHGE5GHHHHGGHGHHHD5HGGFDG5FHGFAE5FGCHFGHHGBHEGGGHCGGGFGGGGGF4FFFFFBAAAA
@M02197:102:000000000-ALU3V:1:1101:15044:3132 1:N:0:1
GCTCCTTAGAAGTCCTCCGCTTATTGATATGCTTAAGTTCAGCGGGTATTCCTACCTGATCCGAGGTCAACCACAAAAAGTTGGGGGTTTAGCGGCTGGGAGTTATAGCACCTAACAAAAGCGAGAAAAAAATTACTACGCTCAGAGGATACTACAAATCCGCCGTTGTATTTCAGGAACTACAACTCCTAAGAGAAGTAGATTCCCAACACTAAGCTAGGCTTAAGGGTTGAAATGACGCTCGAACAGGCATGCCCACTAGAATACTAATGGGCGCAATGTGCGTTCAAAGATTCGATGATTCAC
+
?ABBBFFBFBFFDGFGGGGGGGGHHHHHGHHHHHHHHEGEGHHGGGGGHHHHHBHFHHHHGHHGGGGHHEHHGFHHAHHGGHFHGG9GGFHFHFGEFGGGHGDHFHHHH:HFHFFHHHHFHG8CCAGHHHGHHFHEHFFGFGHGGHHGFBHFHHHHGG>DCDGGHFFBHFGFHGHHHHHHGBHGGFHGGGHHHHHHGHGBHGFF5GHHHFGHFHFGHH8HHGHHHHGGHHHHHHFGGGFDDEGHHHHHHGFFHGHGEHHHHHFGFGF5GFEE?GGHHGHGGGGGFGBDFGGGGGFFFFFFFBBAAA
@M02197:102:000000000-ALU3V:1:1101:17198:3085 1:N:0:1
GCTCCTTAGAAGTCCTCCGCTTATTGATATGCTTAAGTTCAGCGGGTATTCCTACCTGATCCGAGGTCAACCACAAAAAATTGGGGGTTTAGCGGCTGGGAGTTATAGCACCTAACAAAAGCGAGAAAAAAATTACTACGCTCAGAGGATACTACAAATCCGCCGTTGTATTTCAGGAACTACAACTCCTAAGAGAAGTAGATTCCCAACACTAAGCTAGGCTTAAGGGTTGAAATGACGCTCGAACAGGCATGCCCTTCGGAATACCAAAGGGCGCAATGTGCGTTCAAAGATTCGATGATTCAC
+
AAB?AFFBFFFFGFGGGGGGGGGHHGHHHHGHHHHHHHHHHHHGGGGGHHHHHHHHHHHHHHHGGGGHHHHEGGGHGHHGFHHHHGGGGGGEFEEGGGGGFFFHHHGFBGHHEHHHHHHF;0FD;GGHFHGGHHHHHHHGHHGGHHHGGHF<CGHHHFHGGGGGGHHGGGGGGGGFGGFHFHHGGGGFFFHFGFHHHHHGHHFHGHGGGEFGBFHHBFFHHEHHHHGHGEHHHGFEFFCG;HEEHHHHHHHHGGGEE2GGHHHHHHHHHHGECFEFCHHFEGGHFGGGGGGGGGFFFFFFFBAA>?
@M02197:102:000000000-ALU3V:1:1101:17404:3313 1:N:0:1
GCTCCTTAGAAGTCCTCCGCTAATTGATATGCTTAAGTTCAGCGGGTAGTCCTACCTGATTTGAGGTCAAAAATGTCATTATATTGTCCAGAGGACGATTATAAGCAGCGCAACCAAAGTCTAATAGTCCACGGCGTAGATAATTATCACACCAATAGACGGTTAGAGGGCACCGGCTAATACATTTAAGGAGAGCTGACTTGTGAAAGCCTGCAAAATTACTCCCAAATCCAAGCCATCTACTAGAAAACTAGAGAGGTTGAGAATTTAATGACACTCAAACAGGCATGCTCCTCGGAATACCAAGGAGCGCAAGGTGCGTTCAAAGATTCGATGACTCAC
+
AABBBFFFFFFFGGGGGGGGGGGHHHHHHHFHHGHGHHHHHFHGGCGGGHHHHHHHHHFHHHGHGGHGHHGHEHHGHHHHHHHHHHHHHGFGFGHHGCFHGHHGHHG3GFGGGGHGHHHHGGHFFHFHGF;?DDGGFG?GHGGHGHHGGHGHCGGGAAGHGHDGGHHHHFGGGGGHGCGHFHGGGBFHFHHHGGFFBHGGFDDGBHHHGHFFFHHHFFBFFFEGHHHFGFFEGGGF?4BHHFGHHHFGHHHHHFG?3GHHFHGFHGFFHHGBHGGEEAFFHHFGCFEHHEEA?GGHGGHHGHHHHF2EEEEFGGE2E2DHFGGGFFCGGG4FFBFD@>??A3
@M02197:102:000000000-ALU3V:1:1101:10416:3384 1:N:0:1
GCTCCTTAGAAGTCCTCCGCTTATTGATATGCTTAAGTTCAGCGGGTATCCCTACCTGATCCGAGGTCAACCTTTGAGAAAAGATTCTCCCCAAGGGGAGGCCGACCGGGGCTCGTGCACCCGTATGTCCGATACGTGTCCCGTGAAGAAACTCAGTGTACCGGGGGTCCAACGAGGCCGCCGTCATTGTCTTTGGGACGGGCGAGAGCCCCCCCCGAGAGGGGGCCTCCGCCAAACCGTCCAACACCAAGCCGAGGGCTTGAGGGGTGATAATGACGCTCGAACAGGCATGCCCTTTGGAATACCAAAGGGCGCAATGTGCGTTCAAAGATTCGATGACTCAC
+
BBBBBFFD4@DBBFD5FGGCGGEHFHFHFHFFFFDGEGFGHFHEGGEGBFHHGHHGEHFFHGGGGGEHFGHGHHGFHGGFHFBFBGFGHHHGCGAFEEEGGEECEGEE?//>@GCCFC:HHGCD#<FFFF?ADGG9#@/<GHFGDFE09;6C:C:90D0@<B>.?B9/;ABFF.9AFFECB5B9;BB/;/B?DDBFD9FDFEA;/.DB@FFDCABDC0DCB<EF;@?@CCEFA?/AE<@F9:2/E9/GEE?1/HHGF33HHFGCHHHGF5BGAGGFGCHHAHHFGHFHHGEGCHFHHFGHCGBHFHCFGGGE2HFHHGGGFGFGGGGBGGGGFFFFFFFBAAA3
@M02197:102:000000000-ALU3V:1:1101:13403:3475 1:N:0:1
GCTCCTTAGAAGTCCTCCGCTTATTGATATGCTTAAGTTCAGCGGGTATCCCTACCTGATCCGAGGTCAACCTTTGATGGGGGGGTTTAACGGCCGACGCCACCCGCGACTCCCTAGCGAGACTGTGATGCCACAACGCTCGGAGACGGGCCGCCCAGCCGGAGCCTTTAAGGGGCGCGAACGGGTCGCGGCCCCCAATACCGAGTCAGGCTCGAGTGGTGAAATGACGCACGAACAGGCATGCCTCCCAGGATACTGGAAGACGCCATGTGCGTTCAAAGATTCGATGA
+
AAAA1B@FBBDD33GBFFGCGCCHHCHHHFDGDGHHFHDGFFHEEEG/GFHHHHFHHHBDGGGGE;GH4DHFHHFGF/;HEGG#>EE9B2FEEGG?4E?<;5CGG?CCAACFACC1<FC.B;@/E:EB0CG0;<.:.AC7.FFACAE9.-??G@@@-;A.C@;<$E0BBFF5-CB;A@HG?/>AB?<<B@;E/F@@6F/EEFBBG0?9B#;4FF@AFFFFEFD0;//EBA#EDA9A@BFAFACCGGEGGFF2A1DF1GF0B00AA01D00A11ED3GF3D>CB111AA1A
@M02197:102:000000000-ALU3V:1:1101:20490:3686 1:N:0:1
GCTCCTTAGAAGTCCTCCGCTTATTGATATGCTTAAGTTCAGCGGGTATCCCTACCTGATCCGAGGTCAACCTTTGAGAAAAGATTCTCCCCAAGGGGAGGCCGACCGGTGCTCGTGCACCCGTGTGTCCGATACGTGTCCCGTGAAGAAACTCAGTGTACCGGGGGTCCAACGAGGCCGCCGTCATTGTCTTTGGGACGGGCGAGAGCCCCCCCCGAGAGGGGGCCTCCGCCAAACCGTCCAACACCAAGCCGAGGGCTTGAGGGGTGATAATGACGCTCGAACAGGCATGCCCTTTGGAATACCAAAGGGCGCAATGTGCGTTCAAAGATTCGATGACTCAC
+
ABCCCFFFFFFFGGGGGGGGGGGHHHHHHHHHHHHHHHHHHHHGGGGGHHHHHHHHHHHHHHHGGGGHGHHHHHHHHGHHHHHGHHHHHHHGHGHGGGCGGGGGGGGGGGGGHHGGHG<HHGGGG<FHHHGGGCGGHGHHHHGGGGEHHHGHHHHHHHHFHHGFGGGGGGGGGGGFFFFCBDC@FFFFFFFFFFFFFFFFFFFFFFFFFFFFFAFFHHFDCFDFAFFEFEFFFGFEEEFHHHFGF9GFEEGGGHHHGGBFHGGGHHHHHHHGHGEEGCFHGHHGEHHGGGGGGHHGHHHHHHFHHHHHGGFCDFCFHGCGGHGGGCGGGECBFFFFFFFBBABB
@M02197:102:000000000-ALU3V:1:1101:16958:3838 1:N:0:1
GCTCCTTAGAAGACCTCCGCTTATTGATATGCTTAAGTTCAGCGGGTATTCCTACCTGATCCGAGGTCAACCATTAGAAAATTAGGGGTTTAGCGGCAGGAGATGCAGCGCCTAACAAAAGCGAGAAAAAAATTACTACGCTCAGAGGATACTACAAATCCGCCGTTGTATTTCAGGAACTACAACTCCTAAGAGAAGTAGATTCCCAACACTAAGCTAGGCTTAAGGGTTGAAATGACGCTCGAACAGGCATGCCCACTAGAATACTAATGGGCGCAATGTGCGTTCAAAGATTCAATGATTCAC
+
AA@AAFFFF1DF1AAAGG1EEE?HHCHBDGDGFHGHFGB2221AE/A/BGHHHHEEFHHFBHFFGCEH1GGHGFF2FGGF0D111FGCGGGFDFEGG9EEEF#GGG2?A>CFFCF0;@0G0CCC/CA1FA@DHGF??GGGFGGFFEHG==1<CG3HCCCGC?CCFBHG?FF<FDHGHG>BHGHHGFB#E9GHGF>;EHFHEHBGEEF9&DBE6FGCE@189;1HHGEHH<FHF@;BF/F/HFGHHHHGFBEGF/G0AD22DFGGADG2HHEEAGCHHFHAEA11GGGF3FGFF1BFFF1BB1AA>1
@M02197:102:000000000-ALU3V:1:1101:11313:3931 1:N:0:1
GCTCCTTAGAAGTCCTCCGCTTATTGATATGCTTAAGTTCAGCGGGTATCCCTACCTGATCCGAGGTCAAGAGTGTAAAAATGTACTTTTTGGACGTCGTCGTTGTGAGTGCAAAGCGCGAGATGTACTGCGCTCCGAAATCAATACGCCGGCTGCCAATCGTTTTGAGGCGAGTCTGCGCGCAGAGGCGAGACAAACACCCAACACCAAGCAGAGCTTGAAGGTACAAATGACGCTCGAACAGGCATGCCCGCCAGAATACTGGCGGGCGCAATGTGCGTTCAAAGATTCGATGATTCAC
+
>A3ABFFBFFFBGGFGF4ECGGGHHGHGGHCFGHHHHBGFGHG2AE2EHHFFG3FFFHFDHFF?EEEGHGHGFGGFHHFHHH:GHHHHHGG7A9F@EE@>?7EFFFGFFDGHHH<HHGGGBGFE:FGGFHB?<BDDDCFGHHHHHFH<CFF.ACDGHHFGFECGG:HGGFGGCCCGCFBBDFFCAFFEFFGFFHHFFFAGEGFFDAAGFEFHHFFBGHFHHGGF>9HHGE>E>B9D?EFAF1FB10B//ECEEA2D2G2FGGEEA??E?B11DEAEE01FBFFGGGEB1113BFD3AA>11
@M02197:102:000000000-ALU3V:1:1101:9205:3996 1:N:0:1
GCTCCTTAGAAGTCCTCCGCTTATTGATATGCTTAAGTTCAGCGGGTATCCCTACCTGATCCGAGGTCAACCTGAGAAGGAGAGGTTGAGCGGCGCACTCCGAGCGGCCACCGACGCGAGACAAGATACCACAACGCGAGGGGACGGACGGCGTGGCCGGCGACATTGAGGCGGGCGGCGAGGAGCCGCGGCGCCCAACGCCCAGCCGGGCTGGATTGGTGACAATGACGCTCGAACAGGCATGCCCCCCGGAATACCAGGGGGCGCAATGTGCGTTCAAAGATTCGATGACTCAC
+
ABBBBFFFFFFFGGGGGGGGGGGHGHHHHHGHCHHHFGHHHHHGFGGGHHHHHGHFHGHHFHHFGEGHHHGHHAFHF:HH9HEGGEGC'FGF?EECGEGHHDCCCGGGGCGHDFFC/@@CFGHBA<DFGFGGHHG?@BEC??B8ADA9BFFFFDCFFFB?EBBFFBFFBB:E=>=@;--FFFB%:;@49-@?EGF?3A9#C;@#C@@.E90HFH;EDFF1D6G<HGGGCG:<CG:1<:CF9B6C<?CGEFF2BHHGEC?GEEEA0EHFG?EA01BFB3F3GEBCFFFFFFFAAA>>
@M02197:102:000000000-ALU3V:1:1101:15633:4017 1:N:0:1
GCTCCTTAGAAGTCCTCCGCTATTGATATGCTTAAGTTCAGCGGGTATCCCTACCTGATCCGAGGTCAACCTTTGAGAAAAGATTCTCCCCAAGGGGAGGCCGACCGGGGCTCGTGCACCCGTGTGTCCGATACGTGTCCCGTGAAGAAACTCAGTGTACCGGGGGTCCAACGAGGCCGCCGTCATTGTCTTTGGGACGGGCGAGAGCCCCCCCCGAGAGGGGGCCTCCGCCAAACCGTCCAACACCAAGCCGAGGGCTTGAGGGGTGATAATGACGCTCGAACAGGCATGCCCTTTGGAATACCAAAGGGCGCAATGTGCGTTCAAAGATTCGATGACTCAC
+
BBBBBFFFFFFBFGGGGGFFFGGHHFGHHHHHHHGCHHHHGHGGGEFHHHHHHHEGGFHHHF?FGGGFGHHHHHHFFAHHHGGHHHHHHHGHFHFE?FCGGGEGGGG/@?BCFGFHG9HHGG/EGHHHHG?DGCFHH<HHHGHGGGHEF8HHHHHCGHFFBEDFFGAFEFFFFFFFAE-DFFBBFEFFFFEFBDFDFFFB9FFFEFDBAEDFFFFABDCCGFFFFF@FGHGFFFGFEBGFHFFFEGGGGGGGF2FGF33HGGGHGHHHHGFFGEEEFG1EHDGBHHHHHGGFEHGGHHHHGHHFDHFGGGFDHFHHGEEEAFFCFGFFGGGCFBFFFDAA>3>
@M02197:102:000000000-ALU3V:1:1101:17819:4125 1:N:0:1
GCTCCTTAGAAGTCCTCCGCTTATTGATATGCTTAAGTTCAGCGGGTATTCCTACCTGATCCGAGGTCAACCACAAAAAATTGGGGGTTTAGCGGCTGGGAGTTATAGCACCTAACAAAAGCGAGAAAAAAATTACTACGCTCAGAGGATACTACAAATCCGCCGTTGTATTTCAGGAACTACAACTCCTAAGAGAAGTAGATTCCCAACACTAAGCTAGGCTTAAGGGTTGAAATGACGCTCGAACAGGCATGCCCACTAGAATACTAATGGGCGCAATGTGCGTTCAAAGATTCGATGATTCAC
+
AACCCFFFFFFFGGGGGGGGGGGHHHHHHHHGHHHHHHFHHHHGGGGGHHHHHHHHHGHHHHHGGGGHHHHGGFHGHGHGFHHHGGFFGGHHHGGGGGGGHBDGEDDBGHHHGHHFHGGHHHGGGGGHHHHHHHHDF<DGGGGHHHHGEHHHHFFHHHGFGGGGHHHHHHGHHHHHHGEGHHHHHHFHGHGHHHHGHHHFHFHGGGHFGDAHHHGGHHHHGFHFHHGHHHHGHHHFGGGGGHGGHDGEHHGHG2ECGFHHFHHFFHHGHHGGGGGHHHHFGGGHGGGFGGGGGGFFFFFFFAACAA
@M02197:102:000000000-ALU3V:1:1101:9026:4285 1:N:0:1
GCTCCTTAGAAGTCCTCCGCTTATTGATATGCTTAAGTTCAGCGGGTAGTCCCACCTGATTTGAGGTCAAGTTTGAAGATTGTCCTTTCGGACGGTTCGAAGCACGTCCCAATTGAAGCAGGGCACTGCGCGCGGCGTAGATAATTATCACACCGAGGCAGCACGTGGCAACAAGACGCGCTAATGCATTTGAGAGGAGCCGAAGACGACCGGCAAGGCCCTCCAAGTCCAAGCCCGACCTTTCCACAACAAAGGGGAGGTGGGTTGAGAATTTCACGACACTCAAACAGGTGTGCCCTTCGGAATACCAGAGGGCGCAAGGGGCGTTCAAAGATTCGATGATTCAC
+
BBBBBFFFFFFFGGGGGGGGGGCBDGEGHHHHHHHHGGGHGBHGGGGGGHEFHHHCHHHHHGHHGHHHGHHHHHHHGHHHGHGHHHHHGGF1EFGEFGGHHGGHHGAHFGHHHHHGHHHHFFGGGGHHHGGGGGGGGGGFFHGHHHHHEFHHGGGCCGGEADGFDGGGGGGFEEGGGG@CFHFGHHGFFFGGFFEFFGGCEHGHGDCD<GGHBFFCA/CEF<EHGFGGFFFDFEEEFFHGDFDB1FCCBFHHHEEEFG??1>GFBF4HEHHHFE1??HHFF1HHFG5GFGGGGGGGECEBBHFGF5HGGA2GGDGE3GB42A2GHFFBFGBGCGGFFFFDFBBBBBA
@M02197:102:000000000-ALU3V:1:1101:16641:4338 1:N:0:1
GCTCCTTAGAAGTCCTCCGCTTATTGATATGCTTAAGTTCAGCGGGTATCCCTACCTGATCCGAGGTCAAGCGTAAAAAAAAGGCTTCTGGATGCCAATGTACCAGCAGAGAGATCGCAATGTGCTGCGCTCAAAGCCGAATTACATGGCTGCCAATGACTTTAAGGCGAGTCCACACGCAAAGGCGGGACAAACACCCAACACCAAGCAAAGCTTGAGGGTTCAAACGACGCTCGAACAGGCATGCCCCTCGGAATACCAAGGGGCGCAATGTGCGTTCAAAGATTCGATGA
+
>ABBBFFBFFFFGGGGGGGGGGGHHGFHGHHHHHHHHHHHHGHGGGGGHHHHHGGHHHHHHHHGGGGHGHFHGEDGHHHGGGGGHHHHHHHGHHHHHHHHGHHGHHHHHGHHGGHHHGGGGHHGHHHHGGGGHGHHHHGHHGHHHHHHHHHHGHHGHHHHHHGHHHGHHGGFHHHHHGGHHFGGDGFGFFHHGFFFFGHFFFFFFHHHHGFFHFBFHHGHG3EGGGGGGGGGGHGHHGGFHFFG?CGGCGGHHHGHHHHHFHGGGFEHFHHGGGGGGGGGGFFBFFBFBBBBB
@M02197:102:000000000-ALU3V:1:1101:22756:4454 1:N:0:1
GCTCCTTAGAAGTCCTCCGCTTATTGATATGCTTAAGTTCAGCGGGTATCCCTACCTGATCCGAGGTCAACCTGAAAAAAGAGGTTGGACGGCACACTCCGACCGGCCACCGACGCGAGACAGATGCCACAACGCGAGGGGACGGACGGCGTGGCCGGCGACATTGGGGCGGGCGGCTAGAAGCCGCGGCGCCCAACACCCAGCCGGGCTGGATTGGTGACAATGACGCTCGAACAGGCATGCCCCCCGGAATACCAGAGGGCGCAATGTGCGTTCAAAGATTCGATGATTCAC
+
ABBCCFFFFFFFGGGGGGGGCGGHHGHHHGCHHHCFHHFHHHHGGGGGGHHHHHHHHHHHGGHGGGGHHGHHHHHGDGHGGGHHHHG8BGFFFEFHGHHHFEGGGGGGGGHGFGGGGGFGGGFHFFGCGHHHGGFGGFDGGGGDCGGGBFFFFFA?;AB;DDB?FFFFBFFFAFFFFFBFF>;AFGGGGGGBEA??GHGGFECCCGGHHHFHHEHHH;:FFHHGFDFDBEDFHGFFHEGGGGGFCFGFHHGGHHHHFGEFGGGGHFHGGFEFGFGGGFGGGGFFFFBFDBBBA@
@M02197:102:000000000-ALU3V:1:1101:13029:4490 1:N:0:1
GCTCCTTAGAAGTCCTCCGCTTATTGATATGCTTAAGTTCAGCGGGTATCCCTACCTGATCCGAGGTCAACCTTTGAGAAAAGATTCTCCCCAAGGGGAGGCCGACCGGGGCTCGTGCACCCGTGTGTCCGATACGTGTCCCGTGAAGAAACTCAGTGTACCGGGGGTCCAACGAGGCCGCCGTCATTGTCTTTGGGACGGGCGAGAGCCCCCCCCGAGAGGGGGCCTCCGCCAAACCGTCCAACACCAAGCCGAGGGCTTGAGGGGTGATAATGACGCTCGAACAGGCATGCCCTTTGGAATACCAAAGGGCGCAATGTGCGTTCAAAGATTCGATGACTCAC
+
AABCCFFFFFFFGGGGGGGGGFGHHHHHHHHGHHHHHHHHHHHGGGGGHHHHHHHHGHGFHHHGCGGHGHHHHHHHHGGHHHHGHHHHHHHGHGHGGGGGGEFGGGGGC/CDCHGGHE<HHGGGGHHHHHGCGGGG;GHHHHGHGGGHHHFHFHGGHGHHHHGGGGGFFFFFFFFFFFFBDFFFFFFFFBBBFFFD?EFFFAFFFFFBFF.DDFFFHGGCFGGGEFFFFCFDGGFEGGFFEHGGC??GCGGGGHHHGHHHHGGGGGHGHHEHHCGEGEFGAGHHHGHHFFGGGHHHFHHHHHHHGHHHGGGGGHHHHEEEGHGDDBGGGGGCCBFFFFFAA3>3
@M02197:102:000000000-ALU3V:1:1101:22769:4433 1:N:0:1
GCTCCTTAGAAGTCCTCCGCTTATTGATATGCTTAAGTTCAGCGGGTATCCCTACCTGATCCGAGGTCAACCTGAAAAAAGAGGTTGGACGGCACACTCCGACCGGCCACCGACGCGAGACAGATGCCACAACGCGAGGGGACGGACGGCGTGGCCGGCGACATTGGGGCGGGCGGCTAGAAGCCGCGGCGCCCAACACCCAGCCGGGCTGGATTGGTGACAATGACGCTCGAACAGGCATGCCCCCCGGAATACCAGAGGGCGCAATGTGCGTTCAAAGATTCGATGATTCAC
+
CCCCCFFFFFBFGGGGGGGGGGGGHHHHHGFHHHHHHHGHHGHGCFGGHGHHHHHHHGHHHHHGGGGHGHHHHHHHHGHCGGHH;HH?;HGGG;GHH.HGGGGGGGGGCGHGDDGGF?FGGHGGHGHHGHGEGGGGCGFCGFGGAGGGGFFFFFFAFAEFDFFDFFFFAFFFFFFFBFFFFFFAFCFF?=F@GGDAAAECDE.CFDFFFFGD/EEHH;HHFH;D0DFD?FAG1FGF1FFGD?FEF??BBHGHG5BHFHEGE2AFCGGECGFFGGGGFBGCGGFFFFFFFA3AAA
@M02197:102:000000000-ALU3V:1:1101:22960:4507 1:N:0:1
GCTCCTTAGAAGTCCTCCGCTTATTGATATGCTTAAGTTCAGCGGGTATCCCTACCTGATCCGAGGTCAAAGACGGTAATGTTTTCTTGTTGGACGCGGGCCGGAGCCCCTCGAGAAGCGCAATGTGCTGCGCGAGAGGAGGCAAGGACCGCTGCCAATGGATTTGGGGCGAGTCCGCGCGCTGAGGCGGGACAGACGCCCAACACCAAGCAGAGCTTGAGGGTGTAGATGACGCTCGAACAGGCATGCCCACTAGAATACTAATGGGCGCAATGTGCGTTCAAAGATTCGATGATTCAC
+
ABCCCFFFFFFFGGGGGGGGGGGHHHHHHHHHHHHHHHHHHHHGGGGGHHHHHHHHHHHGHHHGGGFGHHHHHHGGBGGHHHHHHHHHHGHHHHGFGGGFFGGGGGGGGGHGGGFHGHHGGGGGHHHHHHGGGGGGGGHHGHGGHGGGGGGGGGHGGHGGHHGGGGGGGGHFFCGGGGGGFHHGGGGGHHHEGGGGGHGGHGHFEGHHGHHFHHHGEHHHGHH<HHHHHGGGGGG<GHHHHGHHGHHEGAD5GFHHGHHHHHHHGGGGGHHHHGGGGHGGGGGGGGGCFFFFFFFA@BAA
@M02197:102:000000000-ALU3V:1:1101:17715:4728 1:N:0:1
GCTCCTTAGAAGTCCTCCGCTTATTGATATGCTTAAGTTCAGCGGGTATCCCTACCTGATCCGAGGTCAAAGACTGGTAATGCTTCGTGGACGCGGGCCCCGCAGACACCTCGAGAAGCGCAATGTGCTGCGCGAGAGGAGGCAAAGACCGCTGCCAATGAATTTGGGGCGAGTCCACGCGCAGAGGCGGGACAGACGCCCAACACCAAGCAGAGCTTGAGGGTGTAGATGACGCTCGAACAGGCATGCCCCATGGAATACCAAGGGGCGCAATGTGCGTTCAAAGATTCGATGACTCAC
+
BBBBBFFFFFFFGFGGGFGCEGFHHHHHGHHHHHHHHHHHHHHGGGGGHHGHHGGHHHHHHHHGGGGHHHHHHHHHHFHHHHHHHHGHGGFHCFGGGGGGGGGGGFHFHGGHGGFHGGGGGGGGHHHHHHHGGGFHHEHHHHHGHHHGGGGGHHGHHGFGGGGFGGGGGGFHHEFFGGFGHHGGFGGGHHGHGGGEGGFAFGHGGGHGGHH;HFHHHFHHGHH<HHHHH?GFGGH<GHHHHHHHFHCGGHHFGFHHHHFHHHHHGGGGGHFDHGGGGHGGGGGFFCGBFFFFFFFBBBBA
@M02197:102:000000000-ALU3V:1:1101:23431:4772 1:N:0:1
GCTCCTTAGAAGTCATCCGCTTATTGATATGCTTAAGTTCAGCGGGTAATCATGCCTGATTTGAGGTCTAAAGTTCAAGTGTTTCACTCAAAGGTGAAGCGATTTATAAGCGCCGTCTAACGATAAGACTGCATTCGACTTGACGAGAATAAGTGTTCTTACGCCGAGTGAAGCTTTCTATGCTATCGAAATACAAGCTGCTCGTACATTTCAGCTGAGCTGACCCTATACAGGGCCGGCAAGACAGCCAGAATCCAAGCCCAGACGCCTGTTTCATTACAAAACAGGGGGGTTGAGGGTTTCACGACACTCAAACAGGCATACTCTTCGGAATACCAAAGAGTGCAAGGTGCGTTCAAAGATTCGATGATTCAC
+
A33AAFFFFBFFFG5BFEAFGGGHHBHFFHF56DEG5DFGCGDECC2EGHE5F5GHHEHHHHBFGHGHHHHHGD5FFFHGHFEHDHHHFHH3DCBFFGHGC1GHFHHHHHGGGEEEC0FHFEFHGFHHFFC0G1FGB2?EGHEFDGGGFHH9#8GGE*GGHFFFC?FGFGFGGCFGFCCDBGGGFFE2GGDACCGCF*0@<GFDCAE0F0F1GC<BGD<0GFFGFCBB34HGBCCB/<FBHFBGC01B22F?B1??AGGB?/EE?/E?0HFFGD444GHHGF@3FE/GECHHHHHHEHGDEG1EDFHFFE53HHHFHFEHGBHHGEEGGFHEGFAGHHHCHGBBFFGB2?2EAGFFGGBGEGFBFFFFFDA3>3>
@M02197:102:000000000-ALU3V:1:1101:21298:4786 1:N:0:1
GCTCCTTAGAAGTCCTCCGCTTATTGATATGCTTAAGTTCAGCGGGTATCCCTACCTGATCCGAGGTCAACCTTGTAAAAGTAATAAAGGAGACCGGGCTGGAGGAACCTTTAACTCAAGTGCGTGCTGGTTAAAGCTCATTGCACCGAGGGTCCAACAGACGCCGTCATTGTCTTTGGGACCGAGCCCGCCGCCAGGGGAGGGCTCTGATCCAACACCAAGCCAGGCTTGAGGGTTGATAATGACGCTCGAACAGGCATGCCCACCGGAATACCAGTGGGCGCAATGTGCGTTCAAAGATTCGATGATTCAC
+
AABBBFFBFFFFGGGGGGGG?EFHHHGHGHHHHHHHHHGHHFHGGGEGHHHHHHGHHHHGHHGGGGGHFHFFHHHHFHGHF3GBHHHGHHHFHEG??@FFG;FEAFHGGHGFHHHGHHHH;FHGGGGGHHHHHHHHGEHEH<GH;HHGGGGG9HHHHGGHHHBDCDGGFFCHCFHHHEHG<HGGFDBGGGGGGEGFEFFGAEFGBFEHHHGFFFFGGFFFHFEHHFEFFGHHGHG4;FFEGHGGEFGHGEGGBFHEHFB2A0AEECHHHHHHHGHHGGGGGGFHFGCGGGGGGGGGFBGGFFFFFD5FAA@BB
@M02197:102:000000000-ALU3V:1:1101:23432:4793 1:N:0:1
GCTCCTTAGAAGTCCTCCGCTTATTGATATGCTTAAGTTCAGCGGGTAATCCTGCCTGATTTGAGGTCTAAAGTTCAAGTGTTTCACTCAAAGGTGAAGCGATTTATAAGCGCCGTCTAACGATAAGACTGCATTCGACTTGACGAGAATAAGTGTTATTACGCCGAGTGAAGCTTTCTATGCTATCGAAATACAAGCTGCTCGTACATTTCAGCTGAGCTGACCCTATACAGGGCCGGCAAGACAGCCAGAATCCAAGCCCAGACGCCTGTTTCATTACAAAACAGGGGGGTTGAGGGTTTCACGACACTCAAACAGGCATACTCTTCGGAATACCAAAGAGTGCAAGGTGCGTTCAAAGATTCGATGATTCAC
+
BBBBBFBFFFFFGGGGGGGGFGGGCGHFHFFHHHGHHHHHGHHGGGGGFHHHGGHHHHHHHHHGGEHHHHHHEFGFHHFHGEGHHGHGHGGHHHGBHHGHCGHGGHHFFHGGFEGGGHHHGGGHGGHHGHHHHHGFFHGGGHEFDEFDA9HHE8GHHHHGHGGDCBGFGGHFHHHGHHHHFHFHGF<?GGGGHGHHBGGGGFGGFGFGGFFHGGGGGFFGGG<FBEGGGGGHGGCGDGHBBFGHEHHHBHFHHHGGFHHHGGGEEGFECFDHGGBHHHGFGHGGFFGGGCHHHHHHGGHHGHGGGHHHHGHEHGHEHBGBFHHHGFEGHHHHHHHHGHHHHHHCHHGHGGEGCGGGGGGGFGGFFFBFFFA3AAA
@M02197:102:000000000-ALU3V:1:1101:14933:4901 1:N:0:1
GCTCCTTAGAAGTCCTCCGCTTATTGATATGCTTAAGTTCAGCGGGTATTCCTACCTGATCCGAGGTCAACCTTGAAGAAGTTTGTAGGTTGGGACCGTGCCACGGGGCCTTTCAACTCGTTGCGTGCCTTTGTAAAAAAGCTCGTTGCACCGAGAGTCCACGCGACGCCGTCATTACTTTTGGGACCGGTCGGGGGTGAACCCGGACCTGGAGTCCAACAACAAGCCAGGCTTGAGAGGTGATAATGACGCTCGAACAGGCATGCCCTTCGGAATACCAAAGGGCGCAATGTGCGTTCAAAGATTCGATGACTCAC
+
A1AA1CDFF1B@FG1GGGGGC?EHGGBFHFHF3DGHHFHHHFHGGCEEHHHHFBGHHGHGHGAEEFABGHHEHFFHHHGFCGFHFFFHEDFG/>AGAE#CEE9:;DEE?EGEHFFDG6FC0?BAC:/BEF9FDGDFBF::?GFGCC9C?6DGC?C5CHHGFGCGC-?@@?HGFA7GFFB0HGF3>+0;B@@@?B0DG8AF?/EFBB?@@HFHGFBGF/HFFFEEGACFHFHFFHFG?FFB9D555G1EECFEHFHFGFHGHHHGGGGEEEHFGGGHGHHFGGGGGGHHHHGGCGHGGGGDBGGGGFFFFFFF?BAAA
@M02197:102:000000000-ALU3V:1:1101:14930:4919 1:N:0:1
GCTCCTTAGAAGTCCTCCGCTTATTGATATGCTTAAGTTCAGCGGGTATTCCTACCTGATCCGAGGTCAACCTTGAAGAAGTTTGTAGGTTGGGACCGTGCCACGGGGCCTTTCAACTCGTTGCGTGCCTTTGTAAAAAAGCTCGTTGCACCGAGAGTCCACGCGACGCCGTCATTACTTTTGGGACCGGTCGGGGGTGAACCCGGACCTGGAGTCCAACAACAAGCCAGGCTTGAGAGGTGATAATGACGCTCGAACAGGCATGCCCTTCGGAATACCAAAGGGCGCAATGTGCGTTCAAAGATTCGATGACTCAC
+
>ABABFFFFFFFGGDGGGGGGGGHHHFHHHGHHHHHHHHHGGGGGGGCHHHHHHHHHHGHHHHGGGGHGHHHHHHDEDGFGBGHFGFGGHHFEC;GG?9HFHHHGGEGGEGHHHHHHHHGHGHGGGGGGHHHGFHHGHHGDHHHGGGHGHHHFFGCDFGHHHGGCDGCGEGBGGGGGGBCBGHCDFGGFCDGGGHHFBHGGGGGG;FFFFHHHGFFHHGFHHGFFF?EBFGFFGFHHHHFGHHHHHEEE?GGHGHHHHHHHHHGFGGE?GHHHHHHHHHHGGGGGGHHHGGGGGHGGCGGGGGGGFFFF1FFAAAAA
@M02197:102:000000000-ALU3V:1:1101:17849:4721 1:N:0:1
GCTCCTTAGAAGTCCTCCGCTTATTGATATGCTTAAGTTCAGCGGGTATTCCTACCTGATCCGAGGTCAACCTTGTAAAAATAAAAGGGTTAGACCGACCCGACGAGACCTTGCAACTCCCCGCGTGCCTCGAAAGACTCGTTGCGAAGAGGGTCCCACGGACGCCGTCATTGTCTTTAAGACCAGTTGCGGGGCGAACCCCGAACACGGTCCAACACCAAACCAGGAGGTTTGAGAGAGGATAATGACGCTCGAACAGGCATACCCATCGGAATGCCAATGGGTGCAATGTGCGTTCAAAGATTCGATGACTCAC
+
AABBBFFBFFFFGGGGGGGGGGGHHHHHGHHHHHGHGGHHFFHGGGGGHHHHHHHHHHHHHHHGCGGHEHHHHHHHHHHHHHHHHHHGGHHHGHHHGGGGGGGGGGGFFGHHHHGHHHHHHGGGGGGGHHGGGHGGHGHHGGGHGGGGGHHGFGHHHHHGGGGGDGHHHHHHHGGHFFHFGFHGFFFFGGGGGGGHDEFGGGHHHHGGHHEGHGHFFGGHGHGHHHHHGGDHFHHHHHHHHFEHH?GGGGHFGHGHHHHGHGFCHGGGGGHHHDHHHFGFGGHHHGHHHGGGGHGGGGGGGGGGFFFFBFFBABBB
@M02197:102:000000000-ALU3V:1:1101:16385:5004 1:N:0:1
GCTCCTTAGAAGTCCTCCGCTTATTGATATGCTTAAGTTCAGCGGGTGACCCTACCTGATTTGAGACCAGAAGTGAAATTGGGATGTGCCACAGAGGCAAGTTCGAAGCACACGCAGACACAACCAAACATTCCTCCTTTAGGCGACATAGCAAATGACGTATCATGCCATGCCAGGAGAAAAAACACTGCTTGGCCGCCTCCTCCCAAACAGAGAGGCGGATGCAAAGTGTCGCAAGGCGCTCATGCTTTGCGGGCGAGCCGGTGCTAGGGAGCGCAGGCAGAGGCACCCATCCAGACCCCATCCGCCAAGCCGTTTCATTTAAAAACCGCTTGGGGTGGGAGATTTCATGGCACTCAAACAGGCATGCTCTACGGATTGCCATAGAGCGCAAGGTGCGTTCAAAGATTCGATGACTCAC
+
>>ABBFFBBFDFGGGGGGGGGGGHHGHHHHHHGHHHHHHHGHHGGGGGEHHHHHHHHHHHFGHFGHCFHG1?CHHHHHHGHHHEHGBGHFHEGHH3FEGHGFHGFAGECFGGH?EF?CHFGHGDGFFEEHHHHHHHGHHFHHHFGGGCGHBCG1FDFHH.<GHHFGHFHFFFHEGGEEEGHEHCDDEGHFHHGF?FFAGFF?9FGGGGE#A:FBF;GFB>A/B;/9/;;,9:@.;BBF/.90/9$99/-=---.@@@.:;--.<0<<0/EC.@-A<1BGDBF?1HCE<GEGHG00@//B<?///>/HGE/E/?>11GGB211AF??//GGFB/?GGFFCGEE2GED1B1HFGABA/FFFHHHHHFHGHHFAGF/GGHGF0HHHHGHEAGGHHGBCGEE1AFB333A11GF1FFFFB1@AAA
@M02197:102:000000000-ALU3V:1:1101:17448:5008 1:N:0:1
GCTCCTTAGAAGTCCTCCGCTTATTGATATGCTTAAGTTCAGCGGGTAGTCCTGACTGATTTGAGGTCTAAAGCTTAAAAGTGTACCGAAGTACGAATTAGAAGCACCAACTATCTTGAAAGGTAAGCGTCCTCAACGAATATGTATTACGTCGAGTCAAGCCGCTGATTATTCAAACTGGGTTGCTCATGTATTTCAGTCGAGCTAGCTACTACTTAAAGAGCCTGCAACAACCACGTCCAAGCCCTAGCTCCTATCTCATTACAAAATAGGGGGGTTGAGAATTTCATGACACTCAAACAGACATACTCTTCGGAATACCAAAGAGTGCAAGGTGCGTTCAAAGATTCGATGAGTCAC
+
CCCCCFFFF@FFGGGGGGGGGGGHHHHHHHHHHHHHHHHHHFHGGGGGGHHHHHHHHGHHHFGHGHHHHHHHGHHHGGHHHHHHGHHG?>EFFHGEHFHEHHHHHHHHFEGHFHHHHFFGGHH34FGF?FDFGHBGHGGGH0GFHFHHEHG<HGC:FGHBBFGGGGHGGHHFHHHHGHHHHHHGGHHGHHHHHHHHHGCHHGGFGGF::GFFGGGGGHHHGGFFHHFFEE:G:A?E/G1A/CB0>EHGF>01G1GGD1EBB2F0HHFEHFCEEE>FGABF21FHDHFGF2HFGF/EFHHHHHFGDD2DA/A//FHHGG1HFHHFFFBGFHHFF??ECGGG3GGGGECB1CFB1FB1AAAA
@M02197:102:000000000-ALU3V:1:1101:17111:4895 1:N:0:1
GCTCCTTAGAAGTCCTCCGCTTATTGATATGCTTAAGTTCAGCGGGTATTCCTACCTGATCCGAGGTCAACCACAAAAAATTGGGGGTTTAGCGGCTGGGAGTTATAGCACCTAACAAAAGCGAGAAAAAAATTACTACGCTCAGAGGATACTACAAATCCGCCGTTGTATTTCAGGAACTACAACTCCTAAGAGAAGTAGATTCCCAACACTAAGCTAGGCTTAAGGGTTGAAATGACGCTCGAACAGGCATGCCCACTAGAATACTAATGGGCGCAATGTGCGTTCAAAGATTCGATGATTCAC
+
ABCCCFFFFFFFGGGGGGGGGGGHGHHHHHHHHHHHGHHHHGHGGGGCHHHHHFHHHEHHHHHGGGGHFFHHGGGHHHHGHHHHHGGEEGHHHGGGGGGGFGFGHHFHGFHHHHGGGHHHGGGGFFGHHHGGHHHHHHGGGGGGHDBHHHHHHHHGGGCGGGEGHGGHHHGGGHHFGGHGGGGGGGGGGHEHHHHHHHGHHHHHGHHHHHHHHGHHHFHHHFGFHHGGHHGHHHHGGGGGHHGHHGFHHHHHHGHGFHGFHHHHHFFFHHGGGCGGHHHGFGGHGGGGGGGGGGFFFFBFDBBBBB
@M02197:102:000000000-ALU3V:1:1101:21212:5138 1:N:0:1
GCTCCTTAGAAGTCCTCCGCTTATTGATATGCTTAAGTTCAGCGGGTAGTCCTGCCTGATTTGAGGTCGACCTATCAATAGACTTTTTCTGTTGATTAGAAGCTTCCCTTTTTTCCAATTGGCCACTACTGAAAGTGTCCTCGACGTGATTACAAAAAGTCTACAACGCCGAGTCAATCCAATATAAAGAATATAGAGATTGCTAATGTATTACGAACGAGCTTTTCTCAATACAGAAAAAAGCAAGCGCGCAAAATCCGAACGCCACAAGGCGACTCAAACAAGGAATCGAGTGGGTTGAAGAATGCATGACACTCAAACAGGCATGCTCTCCGGAATACCAGAGAGCGCAAGGTGGGGTTAAAGGTTCGATGATTCAC
+
A?A>ACFD1@31FFGGGGGGGGGHHHCHFHHHHHGHHHHHHHHGGGGG/FGGH1GHHHHHFDHHGGHHAE//B1BBF2F211@FFH1BGBD2FD22F21BBGHHHD1E1F1GD@CGG2BFHHFHFF1F01FH111F1F21BG/?B</?/022@@9;#?/111?D$?;-1.@0AEB*=6G;90-:D+#;::0;00C;0;,GC:8F0:0G<9BFFBA.9<11>:90B96FFBB1<>11#1?111;/F@CB>/1211/</>///////B11////EGB/10F1@@22B12B//B0F/E>1D2@22D22B11D22111A10B1B11111A1///A/AB222D111D110E0A0111B0000011A11GA111C1@3133?A11A
@M02197:102:000000000-ALU3V:1:1101:24970:4980 1:N:0:1
GCTCCTTAGAAGTCCTCCGCTTATTGATATGCTTAAGTTCAGCGGGTATTCCTACCTGATCCGAGGTCAACCTTGTAAAAATGGGTTATAGGACCGTGCCGGGGGACCTTTCGACTCCGTGCGTGCTTGAAAAGCTCGTTGCACCGAGAGTCCCACGGACGCCGTCATTACTTTTGGGACCGGTCGGGGGTGAACCCGGACCTGGGTCCAACAACAAGCCAGGCTTGAGAGGTGATAATGACGCTCGAACAGGCATGCCCTTCGGAATACCAAAGGGCGCAATGTGCGTTCAAAGATTCGATGACTCAC
+
AAAABFFFFFFFGGGGGFGGGGGHFFGHHHFGHHHHHHHBBGHGGGGGHGFDHFHHG3FBHHHGGGEHHHHHHHHHHHEFHHHGFHGHGGG99CHGGEDHGGGECGGGHHGHGGGGGHGHGGGGGGGGFH1GHHHGHGGGGGFHHFFGFGGGGHHHGCCGCFGGGHFGGFFGGGHHGDFFFFFFAGCFHFHHFEBFEF+GFDGFHHGFEFHHEHEFFBGHGFGFGFGDGBFF5GE27:B4BFFFA?GHHHFHGACFFE//E/02GEDGF0DC0?E0?EGHHG?0GEAFBGGFGFEGA1FFFFFFA11AA
@M02197:102:000000000-ALU3V:1:1101:11362:5168 1:N:0:1
GCTCCTTAGAAGTCCTCCGCTTATTGATATGCTTAAGTTCAGCGCGTAGTCCTACCTGATTTGAGGTCAATTATTGTAGATTACCCAAAGTCTTCCGTGGTAGGAAGGCAATGAGATAAAGCTTAAGGTGCAAAAAGTCCTGTAGAACTTCTCAGTTCTAGCCTGGACAGACTTGACAGCGAGTTGGACGAGCCTAGAACACTGTAAAGGCCAAGCATGGGCCGCACCAATCTAATTAAGACAAGCTGCGAGTCTAGAGACTTGCTGCATCGTCCAACATCCGTATGACACCATCCAATCATTAGAGATGGAAGGTGGATAGGAGAGGTTAATGACACTCAAACAGGCATGCCCTCCGGAATACCAGAGGGCGCAATGTGCGTTCAAAGATTCGATGACTCAC
+
AABBAFFFFFBFGGGGGGGGFG2GHHFHHGFHHHHHHFFHFGHGGFGGGFHHHHGHFHHHHHHHGGHHHHHFHHHHHHHFFGHGHGGHGFHHHHFHGHGG1FGGFHHGGHHHFGHHHHGHHHHHHDGGHGHHEHHHCGHHHHHHHHEFGHHHEHHHHHHHHHGHHGHHHGHHHHHHHHGHGGFFADFBGAC/@FHGFHGFFHHHHGFHHHGHHGEBGFGGGCCHFGGGGGHFHHHHHHBFFGGHC???GEFG2FHFF2@>0C@BHDDGGDCFGCFDFCA?CHHHHHGFGHFCGBGHGHFGHHFHFHHHGHHHHHHGHHGGHHHHHHHHHHHGHHHHHEGHHFGFFBHHFEGGEE2CGHHGGD5CFGCGGEAEBACHEEEGFGGFDFGGGGGF4BFFFFA3BBA
@M02197:102:000000000-ALU3V:1:1101:20749:5278 1:N:0:1
GCTCCTTAGAAGTCCTCCGCTTATTGATATGCTTAAGTTCAGCGGGTATCCCTACCTGATCCGAGGTCAAGTCATGAAGGGGTCTTGCTGGAGCGCTGATCCGCCGGGCCTCCGAGAAGCGCATATGTGCTGCGCGAGGGGCCGGCACGACCGCCGCCAATGACTTTGAGGCGAGTCCGCGCTGCGGGAGCGGGACAGGCGCCCAACACCAAGCAGAGCTTGAGGGTGTAAATGACGCTCGAACAGGCATGCCCCACGGAATACCGAGGGGCGCAATGTGCGTTCAAAGATTCGATGATTCAC
+
AABCCFFFFFFBGFGGGGGGGGGHHHHHGHHHHHHHHHHHGHHGGGGGHHHHHHHHHHGHFHHGFGEHHHHHHFHHHHHH0FGFHHHH;HFHHHGGGGEHHFHGDEFECFGGHDGGGGHHGGFGFHHHHEHHHGGF.FCGGGGGGC?GDDGGGGGGHHHHFGCFHGFGFGGGHFDFGFGGGGGGGGGGGGFFHHFEFFGGHGEDFCFFFHHHFEGHHFEFHH;GHHHFHHFHGGGFFFHGHHHHHHHHEGGGGGFFHHHHGHEGGCHGGGGGHFGFAGEGHGBGGGGGGGGFFFFFFFA@BAB
@M02197:102:000000000-ALU3V:1:1101:23509:5610 1:N:0:1
GCTCCTTAGAAGTCCTCCGCTTATTGATATGCTTAAGTTCAGCGGGTATTCCTACCTGATCCGAGGTCAACCACAAAAAATTGGGGGTTTAGCGGCTGGGAGTTATAGCACCTAACAAAAGCGAGAAAAAAATTACTACGCTCAGAGGATACTACAAATCCGCCGTTGTATTTCAGGAACTACAACTATAAAGAAGTAGATTCCCAACACTAAGCTAGGCTTAAGGGTTGAAATGACGCTCGAACAGGCATGCCCACTAGAATACTAATGGGCGCAATGTGCGTTCAAAGATTCGATGACTCAC
+
ABBBBFFFFFFBDGGGGGGGGGCHHHHHHHHHHHHHHFDGHCHGFGEAGHFFHHHHHHHHHHHGGGGHGHHHGGGGFFGCGGGHHGGFGGHGHGEG:EFFHGGHGHGHEGHEGHGHGHHHFFGFFGGHHHGDHHGGGGGGGGFGFHDEF=:HFHHHGHGFHDGGHHHHHGGGGFHHHHHHFHFHFHHGFHHGHHHHHHFFBGGHGHHHHHHHGHHFHHHHHHHHGHHHHH;HHGGGGGGHGHH<:BBGHHHGHFGD5EHHGHHHGHHHGEECGHHHHGGGGHGGGGGGGGGGFFFFFBFAA33A
@M02197:102:000000000-ALU3V:1:1101:22049:5491 1:N:0:1
GCTCCTTAGAAGTCCTCCGCTTATTGATATGCTTAAGTTCAGCGGGTATCCCTACCTGATCCGAGGTCAACCTTTGAGAAAAGATTCTCCCCAAGGGGAGGCCGACCGGGGCTCGTGCACCCGTGTGTCCGATACGTGTCCCGTGAAGAAACTCAGTGTACCGGGGGTCCAACGAGGCCGCCGTCATTGTCTTTGGGACGGGCGAGAGCCCCCCCCGAGAGGGGACCTCCGCCAAACCGTCCAACACCAAGCCGAGGGCTTGAGGGGTGATAATGACGCTCGAACAGGCATGCCCTTTGGAATACCAAGGGCGCAATGTGCGTTCAAAGATTCGATGACTCAC
+
ABCABFFFFFFFGGGGGGGGGGGHHHHHHHHHHHHHGHHHHHHGGGGGGHHHHHHHHHHFHH1E?CEHBGHHHHHHHG1GHHEGFHHHHHGGHEGGGGGGGGGG?CEEGG<>CGGGHGHHHGDFGHHFHHGGGGGGH<HGHHCCDBFGFHHHHHHHHFGFGHGGGGGFFFFEFFFFFFFFFFFFFFFFFFFFFFFFDDFFFFFFFFFD?CEFGGFFGFFFGHHGACGFFGHGGEFEEEBFHHEGFGGGFFGGGHFEGHHGCGGGGEFBFEFFFFEEEFCG1HFHHHG3HG1GFFHGBHHHHGGFF2BFGGGGHGHHGCGGHGGGGGGGGGF4FFFFFFCCCBB
@M02197:102:000000000-ALU3V:1:1101:18210:5754 1:N:0:1
GCTCCTTAGAAGTCCTCCGCTTATTGATATGCTTAAGTTCAGCGGGTATTCCTACCTGATCCGAGGTCAACCTTGTAAAAATTGGGTTATGGACCGTGCCGGGAGACCTTTCAACTCGTTGCGTGCTTAGAAAAGCTCGTTGCACCGAGAGTCCCACGGACGCCGTCATTACTTTTGGGACCGGTCGGGGGTGAACCCGGACCTGGAGTCCAACAACAAGCCAGGCTTGAGAGGTGATAATGACGCTCGAACAGGCATGCCCTTCGGAATACCAAAGGGCGCAATGTGCGTTCAAAGATTCGATGACTCAC
+
BBBBBFFFFFFFFGFGGGGGGFGGHHGCHFFHHGGFHGHCHHHGCGGGGGHHHHHHHHHHHHGGCGGHGHHHHHHHHH5GHHGHGEAEE<FH9FHGGHGHE@GGGGGFFHHGHHHHGDGFHGGGGGGHHFGHDCHH;HCCFEGHGHGBFFCGHGFEGCC@C@CG?1FFHHGCFGBFCA/EGGFB@AFGHFHFFFFGGGFHHEHHGGGAFFFBFFGHGGHHGHHGGFFFHFFFHHHGFFHFGGGEDHGGHHHHBHFHEGGF?GFGHHHHHFHGHHHCGGGGHHFHGGECG1FGGFGCGGCFFFD1FFAA1AA
@M02197:102:000000000-ALU3V:1:1101:20174:5791 1:N:0:1
GCTCCTTAGAAGTCCTCCGCTTATTGATATGCTTAAGTTCAGCGGGTATCCCTACCTGATCCGAGGTCAAAAGTGATGATAAGGCTTCATGGATACCAGTATACAGGCTTAGATCGCAAAATGTGCTGCGCTCCAAAGGCCAATATGCCGGCTGCCAATAATTTTAAGGCGAGTCCAGTCACAAATGGATAGAACAAACACCCATCACCAAGCAAAGCTTGAAGGTACAAATGACGCTCGAACAGGCATGCCCCATGGAATACCAAGGGGCGCAATGTGCGTTCAAAGATTCGATGATTCAC
+
AABBCFFFBFFFGGGGGGGGGGGHHGHHHHHHHHHHHHGHHHHGGGGGHHHHHHHHHHGFHHGGGGGHEGFHHFHH7FHHHHHHFGHHHGHEHHHHHGHHGHHHGHHHHGHGHHHHGGGCGHGHHHHHHGGGGGHHHFGGGFFHHHGHHHCGGGGHHHHFBGHHHGDGGHHGGBEGHHFFFEGGHHHHHGHHHHHGHFGHGGGE;FFGHHHHHHHHHFHHHHHHHHGFEGB1?EFFFEDHHHHHHEFHGFGGF5HGFFHGBHHHHHGCFEADHHCGGECGGFFGGGGGGGCBFFFFFBBBAA
@M02197:102:000000000-ALU3V:1:1101:22222:5801 1:N:0:1
GCTCCTTAGAAGTCCTCCGCTTATTGATATGCTTAAGTTCAGCGGGTAATCCTGCCTGATTTGAGGTCTAAAGTTCAAGTGTTTCACTCAAAGGTGAAGCGATTTATAAGCGCCGTCTAACGATAAGACTGCATTCGACTTGACGAGAATAAGTGTTATTACGCCGAGTGAAGCTTTCTATGCTATCGAAATACAAGCTGCTCGTACATTTCAGCTGAGCTGACCCTATACAGGGCCGGCAAGACAGCCAGAATCCAAGCCCAGACGCCTGTTTCATTACAAAACAGGGGGGTTGAGGGTTTCACGACACTCAAACAGGCATACTCTCCGGAATACCAAAGAGTGCAAGGTGCGTTCAAAGATTCGATGATTCAC
+
ABBBAFFFFFFBGFGGGGGGGGGHHGHHHHHGHHHHHHHHHHGGGGGGHHHHHHHGHHCGHHHHEHHGHHFHHHGHGHGHHGHHHGHHHGH@GGBFHHHHGGGHGHHEHHHGGGGGGGHGHGGHGGBFHHHGHHGHGHGGGHFFFACGGHHFGGGGHHHHHHGGGGGGGHGGGFHHHHFHFHHFGHHGHHGGFH0FFHHHGHHGCGFHHGGHHGGGGDEFFGFHGHHHEHHHGFEFFGGHHHHGAGCEGEGHHFDCHHGEHGGFGGGHHGHGBHGG4FGHFFHHGGFGGGHHG1FFGHHGF3GF?HFHHEHHHHHFHHHHGBAGFCEGGHHHHHHGHHGGHHGGHHHHGGGGHGGGGGGFEGGFFFFFFFBBBA?
@M02197:102:000000000-ALU3V:1:1101:19128:5846 1:N:0:1
GCTCCTTAGAAGTCCTCCGCTTATTGATATGCTTAAGTTCAGCGGGTATCCCTACCCGATCCGAGGTCAACCTTTGAGAAAAGATTCTCCCCAAGGGGAGGCCGACCGGGGCTCGTGCACCCGTGTGTCCGATACGTGTCCCGTGAAGAAACTCAGTGTACCGGGGGTCCAACGAGGCCGCCGTCATTGTCTTTGGGACGGGCGAGAGCCCCCCCCGAGAGGGGGCCTCCGCCAAACCGTCCAACACCAAGCCGAGGGCTTGAGGGGTGATAATGACGCTCGAACAGGCATGCCCTTTGGAATACCAAAGGGCGCAATGTGCGTTCAAAGATTCGATGACTCAC
+
>ABBBFFFFFFFGGGGGGGGGGFHHHHHHHHHHHHGHHHGGHHGGGGFHHGHHHHHHGGGGGGGGGGHHHHHHHHHHGHGHHHGHHHGHHHGGGGEGGFGGEGGFGGCC/<BCGGGHGHHHG:DDHHHHHGG:GCE:;GHHHGBFFFHHBGFHHHGFF@CFFGCDBFFFFFFFFAAFDFFFFFBBFFFFFFEB9FFDFFFFFDFF>9@EFFFFFFFHHGGGGGGFFFFGGHFG;EFFFF3AEEFF&CGGGGGGHHHFB3BHGGGHHHFHHFHHEGGFGGGGHHFHHGHHHGGGHF5E5HGHHHHHHHHGGGGGHHHHGGGGCGGGFFGGGGFFFFFFFFCCCCB
@M02197:102:000000000-ALU3V:1:1101:8393:6265 1:N:0:1
GCTCCTTAGAAGTCCTCCGCTTATTGATATGCTTAAGTTCAGCGGGTATTCCTACCTGATCCGAGGTCAAACTGAAAAATATAGATTTAGAGGTGGCCGGGTCCACAAGACCTTGCAACTCGACGCGTGCACCGGAAAGCTCAGTGCGAAGAGGGTCCCATGTACGCCCGTCATTGTCTTTGAGACAAGTTGACCGTGAACAGTCCAACTCGGTCCAACACCCTAAACCCCCGCGGTAAAGCAGGGATTTTGGAGGGAGGATATAGACGCTCGAACAGGCATGCCCTTCGGAATGCCAAAGAGCGAAATGTGCGTTCAGAGATTCGATGACTCAC
+
AAA11C@D1FFFD3BGGFEFEGCFE3FGGFHFFF3A1DDDGDG00AECFHBGAFFHFBBFB10EEGGHBF11@@FE110B1DFG222BE21@0B/F0F>/////1B1?000B7F9B;61:GE9C;/#>>A#100C5/C;91<1<1FDG?C/9<0ACGH/D0;#.9.AC??$C-;;:9;FBF77FFF##F;:;#/9-,;00;$@,@=/9/#->C9.@/FCGG?<%/C)@0<9>>#B%;@B1?11@@@1>B10/B0/0DD2@@B@///A//0BBBB11DA100FFA???EBDDF1B101FB00000A3GDA000113BA33AEAB11B3111>1AA1
@M02197:102:000000000-ALU3V:1:1101:20310:6275 1:N:0:1
GCTCCTTAGAAGTCCTCCGCTTATTGATATGCTTAAGTTCAGCGGGTAGTCCTACCTGATTTGAGGCCAGATGTCAAGAAGTTACACACAAGTGTGTAGGGTATAGAAAGCAGACTATTGTCAAGTCCTGGCCACAAGCGAGCTTGTGTCCTAAGCGAAATACTTATTACGCCTAGGGGAACCAGTCAAAGACTAATCCAGCTTACATTTTTAAGGCGAGTCAACTTGGCATTGACAAACGCCCACATCCAACATCCAAGCTCGGATTAACCAAACTTGGAGTTGAGGTTTTCATGACACTCAAACAGGCATACTCTTCGGAATACCAAAGAGTGCAATTTGCGTTCAAAGATTCGATGATTCAC
+
BCCCCFFFFFFBGGGGGGGGGGGHHHHHHHHHHHHGHHHHCHHGGGGGGHHHHHHHHHHHHHHHGHGGHHGHHHHHHHHHHHHHHHHGGEGHFGHHHFHHGHHHHHHHHHHHHHHHFHHHFHHHHHHHHHFHHHGHGHHG:GGGHHHHHHHHHGHHGGFGHGHHHHHHHHGDFHGHHHHHHGGFHHHHGHHHHHHFHHHHHHHHCHHHHHHHHGFFGHHHHHHHGHHHGHHGHHGGGGFGGGHHFEGEHHHGHG3GHHGGGGGGHHGGHHGHHG@GFBHHEHHHHFEGFGBEGHGHHHHGHFHGHGGGFBHGFGCGGGHGHHHHHHHHHGHHHHHGHHCCGGHFGGCGGGGGGFFFFFFFBBBBB
@M02197:102:000000000-ALU3V:1:1101:13802:6268 1:N:0:1
GCTCCTTAGAAGTCCTCCGCTTATTGATATGCTTAAGTTCAGCGGGTATTCCTACCTGATCCGAGGTCAACCTTGTAAAAATTGGGTTATGGACCGTGCCGGGGGACCTTTCAACTCGTTGCGTGCTTAGAAAAGCTCGGTGCGCCGAGGATCCCACGGACGCCGTCATGACTTTTGGGACCGGTCGGGGGTGAACCCGGACCTGGAGTCCAACAACAAGCCAGGCTTGAGAGGTGATAATGACGCTCGAACAGGCATGCCCTTCGGAATGCCAAAGGGCGCAATGTGCGTTCTAAGATACGATGATTAAC
+
ABBCAFFFFFFFFGGGGGGGGGGHHHHHGHHHHHHGHHHHHHHGGGGGHHHGHHHHHHHHGHHGGGFHHHHHHH55DGH5G1EH31B;B:@B992>9GGHB/FB<9><2;0F2:@29/@@CA1B1/F*=BB;?$FGHHG#00.)<>;0###0<0G0C--#;:B<1*F>1#9F<0.HFAEEF</>/;<@09BFF200CEBFB9F1HF1;F/>00CB1#>B9/CFCF9@9B$01EB22FF2>0BBFB9/AA1BB1110HGEF/EB/0221BGHGFB000000A1D1A00A1B3133E3F1A1FF@B33>>11>
@M02197:102:000000000-ALU3V:1:1101:24410:6386 1:N:0:1
GCTCCTTAGAAGTCCTCCGCTTATTGATATGCTTAAGTTCAGCGGGTATCCCTACCTGATCCGAGGTCACCCTTTGAGAAAAGATTCTCCCCAAGGGGAGGCCGACCGGGGCTCGTGCACCCGTGTGTCCGATCCGTGTCCCGTGAAGAAACTCAGTGTACCGGGGGTCCAACGAGGCCGCCGTCATTGTCTTTGGGACGGGCGAGAGCCCCCTCCGAGAGGGGGCCTCCGCAAAACCGTCCAACACCAAGCCGAGTTCTTGAGGGGTGATAATGACGTTCGACCAGGCTGGCCTTCGGGAATCCCAAAGGCCGCAATGTGCGTTCAAAGATTCGAGGATTCA
+
A3AAAFDFFFFDFFGGGGGGGGGHDBFHFHFHHHHGCHFCHEFEC2AEH5GGH3FAGHEF5FGE0EAFF3B1F3BDGEEHHH3FHFGHGHHGHCHEGGGGCFG//>E<///B@/>CC/:FB8C;G<HHFH3.A#@E.:CB8GCHGAEFFFF8EGF:$0;.B;D?3CF:DEF:F.9F;-5//37FCFEFEB0B9+9;A8:B:B=DA:1<.;ADB#>;FCC</</9;=D?8F?A#9/99/<1;(;B91CEE?//?11>01110E>EBB2B222B>/>//0///1B/EAB////////A/1F1B1B/GHHHFEA001FD1A0A011A3GD331AB>113131>11>
@M02197:102:000000000-ALU3V:1:1101:24395:6402 1:N:0:1
GCTCCTTAGAAGTCCTCCGCTTATTGATATGCTTAAGTTCAGCGGGTATCCCTACCTGATCCGAGGTCAACCTTTGAGAAAAGATTCTCCCCAAGGGGAGGCCGACCGGGGCTCGTGCACCCGTGTGTCCGATACGTGTCCCGTGAAGAAACTCAGTGTACCGGGGGTCCAACGAGGCCGCCGTCATTGTCTTTGGGACGGGCGAGAGCCCCCCCCGAGAGGGGGCCTCCGCCAAACCGTCCAACACCAAGCCGAGGGCTTGAGGGGTGATAATGACGCTCGAACAGGCATGCCCTTTGGAATACCAAAGGGCGCAATGTGCGTTCAAAGATTCGATGATTCA
+
BCCCCFFFFFFFGGGGGGGGGGGHHHHHGHHHHHHHHHHHHGHGGGGGHHHHHHHHHHHGHHHGGGGHHDHHHHHHHGHHHHHGHHHHHHHGHGHEGCGGGGGGGGG@</D@?GGGHG<HHG:DGHHGHHGGGGGGDGHHHHG5DGGHHHHHHGHGHHFGHHGGFGGFFFFFFFFFFFFAAFFFFFFFFFFFFFFFAAFFFEDFFFFCEFFGGGGGGFGGGCGGGDCGGGHFDGAFGGHHHFFFFGE?GGGGGHHHFFFGGGGGHHHHHHFFHGGEGEFHGFGHHFHHHFGFCGFHFHHHHHFAHGHFCE?GGHHGBEFEFAGGGGGGGGGFFFFFFFBA?A3
@M02197:102:000000000-ALU3V:1:1101:15960:6479 1:N:0:1
GCTCCTTAGAAGTCCTCCGCTTATTGATATGCTTAAGTTCAGCGGGTATCCCTACCTGATCCGAGGTCAACCTTTGAGAAAAGATTCTCCCCAAGGGGAGGCCGACCGGGGCTCGTGCACCCGTGTGTCCGATACGTGTCCCGTGAAGAAACTCAGTGTACCGGGGGTCCAACGAGGCCGCCGTCATTGTCTTTGGGACGGGCGAGAGCCCCCCCCGAGAGGGGGCCTCCGCCAAACCGTCCAACACCAAGCCGAGGGCTTGAGGGGTGATAATGACGCTCGAACAGGCATGCCCTTTGGAATACCAAAGGGCGCAATGTGCGTTCAAAGATTCGATGATTCAC
+
CCCCCFFFFFFFGGGGGGGGGGGHHHHHHHHHHGHGHHHHHHHGGGGGHHHHHHHHGHHHHHHGGGGHGHHHGHFHHGHHFFHEGHHFHGHEGAGFFGGE?FEFGEFGG?/@DHGFGEHHHGGGG<HAGHDCGCDGHE;HHFGHGG:G0/DG5GHFGFHHHBDDDGGAFFFEFFEFFFFABDBFFFFFFFFFFFFED?FFAFABF9--BFFFFFFFFGDCFFD/B;BFFGFAEFA/@CGCGHAFF3GGFGEGFCHHGGHHFGFFG2FFGBFHGGEEE1FCEHHGHFHGGHFEEGHG5BEFHHFHHGHHGGGGGFFFHGEFGHGGFCGGGGGF4FFFFFFBAAA3
@M02197:102:000000000-ALU3V:1:1101:26524:6496 1:N:0:1
GCTCCTTAGAAGTCCTCCGCTTATTGATATGCTTAAGTTCAGCGGGTATTCCTACCTGATCCGAGGTCAACCTTGTAAAAAGAAAAAGGTGTCGACCGGCCGTACCGCGGTTCCCTCTCGACGCGCGCTTCAAAAGAAAAGCTCGTTGCACCGGGGGTCCACGCGTACGCCGTCATTATCTTTGGGACCAGTCCACGCTCGCGCGGGACTCGGGTCCAACAGCAAACACGGGGTTTGAGAGGTGATAATGACGCTCGAACAGGCATGCCCTTCGGAATACCAAAGGGCGCAATGTGCGTTCAAAGATTCGATGACTCAC
+
BCCCCFFFFFFFGGGGGGGGGGGHHHHHHHHHHHHHHHHHHHHGGGGGFHHHHHHHHHHHHHGGGGGHHHHHHHHHHHHHHGGHHHHGGHHHFGHGGEAFFGGGGGGGGGGGGHHHHHHDFGCFGGGGGGGGHFHHGHHHHGHHGFGHGHHHGGGGGFFFFFGGGGGGGFFGDDFHHHHGHGHFHGFHFHFFGGGGGGGGGGGGGGHGGFGGHHGGFHFGHHGHGFGGGGGGHHGHGHHHHHHHHG5GGGGGDBHFEFHGGHGHHGGGGGGGHHHHHHHGHHHGGGGGHGHGGGGEFGGGGGGCGGGFFFFFFFCBBBB
@M02197:102:000000000-ALU3V:1:1101:21078:6516 1:N:0:1
GCTCCTTAGAAGTCCTCCGCTTATTGATATGCTTAAGTTCAGCGGGTATCCCTACCTGATCCGAGGTCAATTCATTAAAATATGGGGGGTTCTGGCAAGACACCACCGGGACTCTGTCGCGAAAAGTATTACTACGCGTAGAGCCAGATGGCACCGCCACTGCTTTTAAGGGCTGCCCTGTGACGGGCAGGCCCCAACACCAAGCTGAGCTTGAGGGGTGATAATGACGCTCGAACGGGCATGCCCCCCGGAATACCAAGGGGCGCAATGTGCGTTCAAAGATTCGATGATTCAC
+
BBCCCFFFFFBFGGGGGGGGGGGHHHHHHHHHHHHHHHHGHFHGGGGGHHHHHHHHHHHHHHHEEGGHGHHH:GH:HHH::<<HHHGGGG9GHH.9HGG9HHHGHH&GG:GG:HHHH:GGGGGADGFFFFGGG;GGFF8FFEFF9FF8.F9:FFFFFFFFFFFFFFFFFFFFFFFFFFGGFGFGGFFAEDFFFEFFFFHGGGHFHHFGHHHHGFGHHFFHHGHHGGDGGHHDGHGGFHHHFGGCGGGGFEHHHHHHHHHGGGGGHHHHGECFGFGCGBGGGGGBFFFFFF?BBBB
@M02197:102:000000000-ALU3V:1:1101:5779:6565 1:N:0:1
GCTCCTTAGAAGTCCTCCGCTTATTGATATGCTTAAGTTCAGCGGGTAGTCCTACCTGATCTGAGGTCAAATCAAGAGTGCATTGACTGCGGTTTAGAGTGCAGACGGAGACAACTGATGTTTCGTCACACTAAGGCATTTAAGGAAGGCCAGAGGCGATCCCAAAGCTCAATGACGGTCGAGAAACCGCCAGAGAGAAGGTCTAATGACACTCAGACAGGCATACCCTTCGGAATACCAAAGGGTGCAAGGTGCGTTCAAAGATTCGATGATTCAC
+
AAAABFFFBFFBBGGGGGCEGGF5FGHHHGGBGBGFDHHHHHGGFGGGGHHGHGHHHGHFHHHGFE3AFDGFBGFFFHFGHHGHHHHHE3AHG>E%GGHGEHHHHHGHHHHGHHHHHHGGFHH4EFHGEFFHHGHHGHHHHHGEGHGHFHGCGGEFEEHHFEGHCFCFHHHGHDG0CEFFBFBEEG?CHGFDFFFHGDBHHHGHGHDFFFGGGFFGFFBFHFCBBFF9GEFFAGFF9CHGHHGGDHHHHHCGE?AGBDDF5GFGFFF5DDD@A?>A>
@M02197:102:000000000-ALU3V:1:1101:5757:6566 1:N:0:1
GCTCCTTAGAAGTCCTCCGCTTATTGATATGCTTAAGTTCAGCGGGTAGTCCTACCTGATCTGAGGTCAAATCAAGAGTGCATTGACTGCGGTTTAGAGTGCAGACGGAGACAACTGATGTTTCGTCACACTAAGGCATTTAAGGAAGGCCAGAGGCGATCCCAAAGCTCAATGACGGTCGAGAAACCGCCAGAGAGAAGGTCTAATGACACTCAGACAGGCATACCCTTCGGAATACCAAAAGGTGCAAGGTGCGTTCAAAGAGTCGATGATTCAC
+
A@A@AFFBBDFFEFFG11A1EEEBAEGFHGH3FGFGHHFHFBF?A?EAFH2DDD1GFDC%FHHHBAAFCFG9BGHFBFGHHF9GFFDFGHGGE=EGHGGHHHHHGFG8DEGACGHBGGFHFFHF?FGEHHGGHGCHHFHGGF<DGFGF1?3</5C/A<F@<<FGGGGF>G>CGFHC/GH9FHHEGH/EF$FHGFGDGDF@BCBHHHHGB:AGDF9F1BFFF1AF0?GE/EBAFGEEHGGFBB#GF6A11F0A0EFCF3CGFG1A1C133BDDA1>1A
@M02197:102:000000000-ALU3V:1:1101:20471:6588 1:N:0:1
GCTCCTTAGAAGTCCTCCGCTTATTGATATGCTTAAGTTCAGCGGGTATCCCTACCTGATCCGAGGTCAACCTTTGAGAAAAGATTCTCCCCAAGGGGAGGCCGACCGGGGCTCGTGCACCCGTGTGTCCGATACGTGTCCCGTGAAGAAACTCAGTGTACCGGGGGTCCAACGAGGCCGCCGTCATTGTCTTTGGGACGGGCGAGAGCCCCCCCCGAGAGGGGGCCTCCGCCAAACCGTCCAACACCAAGCCGAGGGCTTGAGGGGTGATAATGACGCTCGAACAGGCATGCCCTTTGGAATACCAAAGGGCGCAATGTGCGTTCAAAGATTCGATGACTCAC
+
>AAACFFFFFFFGGGGGGGGGGGHHHHHHHHHHHHHHHHHHHHGGGGGHHHHHHHHHHHHHHGGGGGHHHHHGHHHHGHHHHHGHHHHHHHGC?GEDGGGGGGGGGGGCC?BDHGCHEHHHGG/CFFGHHGFD@DGHHGHHHGCEGGHHHHHHHFFCFHFHHGGGFFFFFFFFFFFFFEACABFFFFFFFFFFFFFFFFFCFFFFFFDEFFDFFF?HCGGGGDFFFCFFFHGGFFFCFHGFFFHGHGGGFGDEHHHGHBHGGECHHGHFHGHHFEFCGHFDGHHHGHHHGCF?HHHHHHHHGGHHHHHGGGGFHHHHGGGGHGGGGGGGGGFFFFFFFFA3BBA
@M02197:102:000000000-ALU3V:1:1101:10744:6735 1:N:0:1
GCTCCTTAGAAGTCCTCCGCTTATTGATATGCTTAAGTTCAGCGGGTAGCCCTACCTGATTTCAGGTCAAAGTCAAAAGTTGCGCGATGGCAGGTTTTAAGCAGTCATCACCACAAGGAGAGACGAAACTTATTACGTCTAACACTGATGTGGGATGTTCCACTAAGTCATGTGAAGTGAGCCATTGCTGGCAGACACCCAAGTCCAAGCCTAACATGTTCAGAAAACATATTAGATTGAGATTTCATGACACTGAAACAGGCATGCCTTTCGGAATACCAAAAGGCGCAAGGTGCGTTCAAAGATTCGATGATTCAC
+
11>A1CDB1D3DFE13GGGG?EEHHFHHFHHHHFHFFHFB221E0AEEFH10AFBFHG0FGHAA21A1BAAB1F2F11>1@11>/E???/F0>60F@F#F/1:BFFDGCB>FGGD=3AG/CE50<>@CCEFH<GB2FF1FFGDF/?FF<<F1?@@F@+@=DB22B3B2>FB#FBF&232<HGCGB=07CGEB&3>:>0C1BC33?E<3329F4BHGB9DB(F9F4G@F49FG5D55559D@5;FHFF5BFHGHFFBEF3FCBCBGF1B0AA3DHGDFA2A332FGFGHFGG?EE?ACGGFBFGE4BB4FFFFFAA3AA
@M02197:102:000000000-ALU3V:1:1101:21648:6737 1:N:0:1
GCTCCTTAGAAGTCCTCCGCTTATTGATATGCTTAAGTTCAGCGGGTATTCCTACCTGATCCGAGGTCAACCTGAAAAAAATTTATAGTTGAGGCCGGGTCCCCGGGACCTTGCAACTCGACGCGTGCTCCGGAAAGCTCAGTGCGAAGAGGGTCCCACGGACGCCGTCATTGTCTTTGAGACCCGTCGACCGCGAGGGGGTCCGACGTGGTCCAACACCAAACCCGGAGGTTTGAGAGAGGATAATGACGCTCGAACAGGCATGCCCACTAGAATACTAATGGGCGCAATGTGCGTTCAAAGATTCGATGACTCAC
+
AABBBFFFFFFBFFGGGGGGGGFHHHHHFHHHHHHHHHHHHHHGGGGGHHHHHHHHHHHHHHHGGGGHHHHHHHFHHHGGCGHHHHHGHHHHHHGGGGFFFGHHGFGCGGHHHHGHHHHGHGGGGGGGGHHGGFCGFHHHHHHGHGEFEFGEGGHHHHGGGFGFFGHGHHFGHHFGFHHFFFFFFFFGFFFFFGFCGGGGFFGGHGFHGHHHFHGHGHGGGGEGGGHHHGHGBHHHHHFFHHFEHGAGGGGHHGHHHHGHHHHHGHFGFHHHHHHFHHHHHGGGGGHHHHGGEGHGGGGCGGGGCFFFFFFFABBBA
@M02197:102:000000000-ALU3V:1:1101:7390:6760 1:N:0:1
GCTCCTTAGAAGTCCTCCGCTTATTGATATGCTTAAGTTCAGCGGGTATTCCTACCTGATCCGAGGTCAACCTTGAAGAAGTTTGTAGGTTGGGACCGTGCCACGGGGCCTTTCAACTCGTTGCGTGCCTTTGTAAAAAAGCTCGTTGCACCGAGAGTCCACGCGACGCCGTCATTACTTTTGGGACCGGCCGGGGGCGAAGCCCGGGCCTAAGGGGGTCCAACACCAAGCCGAGCTTGAGAGGTGATAATGACGCTCGAACAGGCATGCCCTTCGGAATGCCAAAGGGCGCAATGTGCGTTCAAAGATTCGATGACTCAC
+
ABBBBFF54DFFGGGGGGGGGGGHHHHHHHHHGHHHGHHHHHHGGFGEHHGHGHHGHHHHHHFGECFHGHHHHHFHHGGGHFGDGEGFHHFFEGHFGGGHEE.GGGGCEEGHHHGHHFHGH9BDCACDHHHHHHHHHGFCGHHHGGGHGHFFC/</FEFHFHGFCACCDFFGHHFGGHHGHHG-GGFDCCABGGDDCAG@DFFFFGHGFFHHGGGGHGFDEFFFFFF@EGGDFGB;FFHHHGGF'HHHHHGFGCGHHGHGBEHHHHHGGGFA?EHGHHFHFHGHHGGGGGHHHHGGCGGGGGGGFGFFGBFFFFFFBBABA
@M02197:102:000000000-ALU3V:1:1101:18377:6701 1:N:0:1
GCTCCTTAGAAGTCCTCCGCTTATTGATATGCTTAAGTTCAGCGGGTATTCCTACCTGATCCGAGGTCAACCTGAAAAAAATTAGGGGTTGGACCGACCCGGAAGGACCTTGCAACTCGATACGTGCTCCCGAAAGAACTCGTTGTATCGAGGGTCCCACGGACGCCGTCATTACTTTTGAGAACCAGTTGGTCCGAAAACCGACTGCGTTCCAATGCCACCCACGGGGGGTGAGGAAGGATAATGTGGCTCGAACAGGTATGCCCTTCGGAATACCAAAGGGCGCAATTTGCGTTCGAAGATTCGATGACTCAC
+
BBBBBFFFBFFBGGGGGGGGGGGHHHGHHHHGHHHHHHHHGHHFGGGFFHHGHHHHHHGHHHHGGGGHGHHHHHHHGH1/>GGHHFGDGGGG;HFG:GGGGGGGGG:HHHHBHG:HHH9GH5DGFBG:HFGG9G?E0CHHFGHGHEFHHGGGGFAGG9HFCG-BBGGGFFFGGGG8GGFF?AE#FEFEFFFFFFFFFDAFFDGCD8GEGFFFFFHHFEFFFFGFFF=@CCHGEE?FBFBBBEBFFB0/EBCAA1D1A0FHFFA//C?GGFAA2FF01HHAEAA0GFGGE?EE0FFFA33FEB111F@FD1?A1A1
@M02197:102:000000000-ALU3V:1:1101:23221:6806 1:N:0:1
GCTCCTTAGAAGTCCTCCGCTTATTGATATGCTTAAGTTCAGCGGGTATTCCTACCTGATCCGAGGTCAACCTTGTAAAAATGGGTTATAGGACCGTGCCGGGGGACCTTTCAACTCCGTGCGTGCTTAAAAAGCTCGTTGCACCGAGAGTCCCACGGACGCCGTCATTACTTTTGGGACCGGTCGGGGGTGAACCCGGACCTAGATCCAACAACAAGCCAGGCTTGAGAGGTGATAATGACGCTCGAACAGGCATGCCCTTCGGAATACCACAGGGCGCAATGTGCGTTCAAAGATTCGATGACTCAC
+
CCCCCFFFFFFFGGGGGGGGGGGHHGHHHHHHHHHHHGHHHHHGGGEEHHHHHHHHHHHHHHHGGGGHHHHHHHHHHHHHHHHHGGGHHHHGGHHFGHGHGGGGGGGGHHHHHGHHHHGHGGGGGGGHHHHHHGHHGGFGFGHHHGGHGGHGHGHHGCCDCCAEFHFGGGHGHGGGGGGGFFFFFFFHHGBHFGGFFCFFGFHGHHFGHHGFGFGGFGGHGGHHGHHFGEFHHGBHGHGFFEEFFDGFB11BHHFGGGECFFHHFDAEAB1B0EECCEGDHFGGEA11FFGBFGGGFFFBFFFD?A1>1
@M02197:102:000000000-ALU3V:1:1101:9809:6812 1:N:0:1
GCTCCTTAGAAGTCCTCCGCTTATTGATATGCTTAAGTTCAGCGGGTAGTCCTACCTGATCTGAGGTCAAATACAGAGTGTGGTTTAGAGTGGGCCAGTGCGAAACTTATTACGCATTCCACTTAGACATTTAAGACGAGCCAAGGCAAGCCATGGCAGCGTCCAAACCATCAGTCAGAAAAACCTGACGGATGAAGACTATATGACACTCAAACAGGCATGCCCTTCGGAATACCAAAGGGCGCAATTTGCGTTCAAAGATTCGATGATTCAC
+
ABABBFFFFFFFGGGGGGGGGGGHHGHHHHHHHHGHHHHHFHHGGGEFGGFHHHHHHFHHHHHHHGCHHHHHHHHHHGFGHHGHGHHGHHHFGHGHGHGHHGGHHHHHHHHGHEGGHHGHHHHHHHHHHHHHHHGGHHHGHGHHHGHHHGGGHHGHHGGGGAGGGHHHGHHHHG<HHHGGHDCHGHHHGGHHHHHHHHHGHGHHGHFGGGHHHGGHHGHHGGGGGGGHHGHFGHHHHHGGGGGFDHHE2GGHGGDGGGGGGBFFFFFFF>A>>>
@M02197:102:000000000-ALU3V:1:1101:23074:6803 1:N:0:1
GCTCCTTAGAAGTCCTCCGCTTATTGATATGCTTAAGTTCAGCGGGTATCCCTACCTGATCCGAGGTCAAAGACGGTAAATGTGCTTGTTGGACGCGAGCCGTAGCCCCTCGAGAAGCGCAATGTGCTGCGCGAGAGGAGGCGAGGACCGCTGCCAATGAATTCCAGGCGAGGCCACGCCTGAGGCGGGACAAGCGCCCAACACCAAGCAGAGGGTGAGGGGTTTAATGACGCTCGAACAGGCATGCCCACTAGAATACTAATGGGCGCAATGTGCGTTCAAAGATTCGATGATTCAC
+
3A?3AFFF4FFDGGGGFGGGFCEHHFHGHHGHHHGHHHHHGHHGGGEE3DGFGHHHHGHHFBHGGGEGG3G59C?E7E?GHDFGB:4E9;GA;'EE/9@EEB?BAFGH?EEGG?G/98C09<6FDFDDFHCCFG@?CAEAA##=G<>..;0C?BGCB6GF?CFGFF;B;F<@#:/C:?EFFE/9/EBB3999/1;B9)GA2EG?CB553F1*9##;EAFEHF;GB;97EE?7FE;FBGF;CFFGGCB25A55GHFHGB55FF2CAGGHFHBEE224EDDFACGCGGFBFF5FF3BBAA
@M02197:102:000000000-ALU3V:1:1101:17797:6691 1:N:0:1
GCTCCTTAGAAGTCCTCCGCTTATTGATATGCTTAAGTTCAGCGGGTATTCCTACCTGATCCGAGGTCAACCTTGTAAAAATTGGGTTATGGACCGTGCCGGGGGACCTTTCAACTCGTTGCGTGCTTAGAAAAGCTCGTTGCACCGAGAGTCCCACGGACGCCGTCATTACTTTTGGGACCGGTCGGGGGTGAACCCGGACCTGGAGTCCAACAACAAGCCAGGCTTGAGAGGTGATAATGACGCTCGAACAGGCATGCCCCCCGGAATACCAAGGGGCGCAATGTGCGTTCAAAGATTCGATGACTCAC
+
A@3>AFFFFDDFGGGGGGGGGGGHHGGHHHHHHHHHGHHHGHHGGGGGHHHHHHGHHHHHHHHGGGFHGHHHHHHGEHHHHHHHHHGGEHDAFGHGE1EGGEGGCGGGGFHHH2GGG?CFHGGEGG9HGHHBGDHG1G?C/FFFFFG9FGACGFEHHCGCGFDGGGGGGGFGGGGGGFGFFF?B?B@GGFFFFFFFFFBFBCBFFFFFFHHEEHHCCAHFFHGFGFFFGFGFHGBGBFHG?GGGGHGDHHHHFEHGHGFGGGE?3FGHHFGA2FFGGGGGHHHHGGGDFF5FGGGCGGGFFFFFFFAAA>?
@M02197:102:000000000-ALU3V:1:1101:17097:6865 1:N:0:1
GCTCCTTAGAAGTCCTCCGTTTATTGATATGCTTAAGTTCAGCGGGTCGTCCTGCCTGATTTGAGGTCGTTTTCATTTGAAAGTGTGCATTCGCGGCATCGCACGCTGGGTCGAGCTCTCCGGAACCGAGCGCAAAAGGAGATGTACAATTTGCGAGTCCGTTGAAGCGAGCTCAGTGGAGCGGGACGCGTCTCGTATTTCGGCCGTTGAGAGCAAGACTGCCTCAAGCAGGCCACGATCCGAGCTTCGGCCGTTCTCTGAGTAAGAAAAGGCAAAGTCGAGAGAGGGGCGCGACACTCAAGCAGGCATGCTCCGCGGAACACAACGGAACGCAAGGTGCGTTCAAAGATTCGAGGATTCAC
+
BBBABFFFBFFFGGGGFGFFGGHHHHHHHHHGFHGGHHHGHGHEEFGGGGFFE3BGHHHGHHHHGHHHF@EGGHGHHHGGDGHGGHFHHGHHGGGFGGGHGGEEFGGGFGHH?BFGGHHHHGGGCFGC/@DGGG?-9CDCGH/GF8H8FHHHFHG'8DHGG;;GF;GGG/BCF8GGBFE0.C?C;8FA899..CB;A:FBFFCFFF@GD?BCBEF:B.:#ECCFFFB3BFF@A?G<-<.9A?1;@F//<///1F0<1B1>1F2B12B11F1GDGE?/1E1FCC?//////B/B11FF0F11AF@B11@/////AA/2200/AA1GE00B00111B00000113B33GE111>B31B@11111
@M02197:102:000000000-ALU3V:1:1101:4783:6988 1:N:0:1
GCTCCTTAGAAGTCCTCCGCTATTGATATGCTTAAGTTCAGCGGGTATTCCTACCTGATCCGAGGTCAACCTGAAAAAAATTAGGGGTTGGACCGACCCGGAAGGACCTTGCAACTCGATACGTGCTCCCGAAAGAACTCGTTGTATCGAGGGTCCCACGGACGCCGTCATTACTTTTGAGAACCAGTTGGTCCGAAAACCGACTGCGTTCCAATGCCACCCACGGGGGGTGAGGAAGGATAATGACGCTCGAACAGGTATGCCCTTCGGAATACCAAAGAGTGCAAGGTGCGTTCAAAGATTCGATGACTCAC
+
BBBBBFFFFFFFGGGGGBGGGGGGHHGHHHGHH5GFGHGFGGGGGFFHHHFHHHHGH3GGHGGEGGHHHHHHH3FBGGEGHFFGHFGFEFCHHHGGGGGGGGGGGHHHGHEFHGHHHCEHFDGHFF/GHFGGGFGFGHHHCGFHEFHHGECFDEFAGHHDC@<2BFGGGFFF<F7GHHFE1BGGE</:BFF8FFHGGECFDHEF@C<FDHGHHHFFEBFFFEEGE@EGFHGEBFHHHHHFFBHEAEEEGGBD111HFHFGAGE?//EEGBCFFABFHHGHHFHHGFB0E0A11133FFGA11BFFB11FA>111
@M02197:102:000000000-ALU3V:1:1101:12856:6910 1:N:0:1
GCTCCTTAGAAGTCCTCCGCTTATTGATATGCTTAAGTTCAGCGGGTATCCCTACCTGATCCGAGGTCAACCTTTGAGAAAAGATTCTCCCCAAGGGGAGGCCGACCGGGGCTCGTGCACCCGTGTGTCCGATACGTGTCCCGTGAAGAAACTCAGTGTACCGGGGGTCCAACGAGGCCGCCGTCATTGTCTTTGGGACGGGCGAGAGCCCCCCCCGAGAGGGGGCCTCCGCCAAACCGTCCAACACCAAGCCGAGGGCTTGAGGGGTGATAATGACGCTCGAACAGGCATGCCCTTTGGAATACCAAAGGGCGCAATGTGCGTTCAAAGATTCGATGACTCAC
+
3AABBFFFFFFBGGGGGGGGGGGHHHBHHHFFHHFGGFHHHHHGGGGGGFGGHHHHHGGFHHHFEFEHHHHHHHHFHGFGHBCCGHHHGHHGHGHGGGGGGGGGGGGGD/>>/F?@CE#?<DCDDFHHE;DE:GGG;9<GHHB<EFGHHHFFHHFHFCCBCG=DDGGFFFFAFEFFF;9-BAF8FDFBFFFFFFFFFFFFFFFFBFFBFFFFFGFFFCA;GGDFEBBFFFHGGEEGFECAEFEG/5GGGGGFCHHHFDB3AGGFFBFGFGEHHGE1GCFEEEHHGHEGGHGGCGHHFDHHHHHHGHHHGGGGGHFFFGGEGHFGGFGGGGGGBFFFFFFAAA>3
@M02197:102:000000000-ALU3V:1:1101:15180:6990 1:N:0:1
GCTCCTTAGAAGTCCTCCGCTTATTGATATGCTTAAGTTCAGCGGGTATTCCTACCTGATCCGAGGTCAACCTTGTAAAAATGGGTTATAGGACCGTGCCGGGGGACCTTTCGACTCCGTGCGTGCTTGAAAAGCTCGTTGCACCGAGAGTCCCACGGACGCCGTCATTACTTTTGGGACCGGTCGGGGGTGAACCCGGACCTTGGTCCAACAACAAGCCAGGCTTGAGAGGTGATAATGACGCTCGAACAGGCATGCCCTTCGGAATACCAAAGGGCGCAATGTGCGTTCAAAGATTCGATGACTC
+
ABCBCFFFFFFFGFGGGGGGGGGHHHFHCHGHHGHHHHHHHHGGGGGGHHHHHHHHHHHHGGHGGFGHHHHHHHHHHHHHHHHHGHGH:HHGHHHGGHGHGGGGGGGGH<HHGGGGGHGHGGGGGGGHGGHGGHH<HGGGHGGHHGGGHGHHHHFHGGGCCFDFGGHHGHGGGGHHGFEADGGGGGGHGGFFGGGGFGFHGHFHHHGGFGHHGHGHHHHHFFHGFGHGHFHHFHHHHFGGFGFDGDHHHGHHHEGEGGDCGGHHHHGHGGHHGGGGGGGFFG?GGGGGCGGGGGGFB4FFFFBBBBB
@M02197:102:000000000-ALU3V:1:1101:6330:7154 1:N:0:1
GCTCCTTAGAAGTCCTCCGCTTATTGATATGCTTAAGTTCAGCGGGTATTCCTACCTGATCCGAGGTCAACCTTGTAAAAATGGGTTATAGGACCGTGCCGGGGGACCTTTCGACTCCGTGCGTGCTTGAAAAGCTCGTTGCACCGAGAGTCCCACGGACGCCGTCATTACTTTTGGGACCGGTCGGGGGTGAACCCGGACCTGGGTCCAACAACAAGCCAGGCTTGAGAGGTGATAATGACGCTCGAACAGGCATGCCCTTCGGAATACCAAAGGGCGCAATGTGCGTTCAAAGATTCGATGACTCAC
+
BBBBBFFFFFFFGGGGGGGGGGEHHHHHHHBGHHHHHHHHHHHGGGEGHHHHHGHHHFFHHFHGGGGHHHHHHHHHHHHHHHHHHHGHHGFFHHHG:HGGCEFFFGGGHGHHG;GGFHGGGGGGGGGHHHFHGHHFHGFGGGHHHGGGGGGHGGHHGGCDAAGGFGFHHFHHGHHFFFFFFFGD?CDAFHHHFGFFFFGAFGHGHFHGHGCFHHGHGECHFGHHHGHFBGFH:HDHFHGGGCGHHGHGFFHFHHHGFGGGGGHHHGGAFBFFHCGFEDHHHFEEFGFGG5ADFEEFCFFFFD5DAAAAA
@M02197:102:000000000-ALU3V:1:1101:12548:7216 1:N:0:1
GCTCCTTAGAAGTCCTCCGCTTATTGATATGCTTAAGTTCAGCGGGTAATCCTGCCTGATTTGAGGTCTAAAGTTCAAGTGTTTCACTCAAAGGTGAAGCGATTTATAAGCGCCGTCTAACGATAAGACTGCATTCGACTTGACGAGAATAAGTGTTATTACGCCGAGTGAAGCTTTCTATGCTATCGAAATACAAGCTGCTCGTACATTTCAGCTGAGCTGACCCTTGTAACAGGGCCTGCAAACAGCCAGAATCCAAGCCCAAGCACCTATTTCATTACAAAATAGGGGGGTTGAGGGTTTCACGACACTCAAACAGGCATACTCTTCGGAATACCAAAGAGTGCAAGGTGCGTTCAAAGATTCGATGATTCAC
+
BABBBFFFFFFFGGGGGGGGGGGGHHHHCHGGHHHHHHHHHHHGGGGFHHHHHHHGHHHHHHHGGHHHHGHHFFFHHGH5GHFHHHHHHHHGHFFHHHHHGEHHGFHHHGHFGGGGGHHHHGGHGFGHHHHHHGHHGFGGGGHHDFGGGGHHFD-GGDGFFHFDFFGGGHHCDCFFGGHFCHHHFHHGDHGHHHHFFHGCGHHDHHGFFGGGGGFFBFGFGHHGGGFGHHFFHHGGGHFFHHHGHGFGEFEHHGBGEHHHGGHFFBFB3F4FB34HGHHHHHHFHFE?GCGFG3HHHGGFG1EGGGHHGGGGHHHHHHFGHHHHHGGFEFFHHGDCHFHHHHHHGHHFHGGGGHGGGGGGGGF4FFFFFFFBBAAA
@M02197:102:000000000-ALU3V:1:1101:6008:7225 1:N:0:1
GCTCCTTAGAAGTCTTCCGCTTATTGATATGCTTAAGTTCAGCGGGTAGCCCTACCTGATTTGAGTTCTAATCAAAAGATTGGATGGGTATTGGAAGCCGACCAGACCAAGTCCCAGAGACGAATACCTTATTACGCCTCAGGCCATGGAACTAGAAACGAGCTAATACTTTTAAGGCGAGCCATAAGGTTGTTCACCAGGCAGACACCCAAATCCACGCATTTGAACGGGCATTAGAAACCGTCAAAGGTGAGAGGTTTAAGACACTCAAACAGGCATACCTTTCGGAGGACCAAAAGGTGCAAGGTGCGTTCAAAGATACTATGATTCAC
+
1AA1>FDFFFBDF33BFFECGGFFHHGHHBFHHGF1FAFFBGHGCG//AFGHBFG01FHHFFDE/GGGHBFDA1F1GFFF1D0BGCFEB1@22B1@0>FEEGCE0G/?>/#11BG1$F63;0-0?##<FB;>>FFFACGCH10@F0FDFCGF13C<?%>FFGC11>F$11=1DGB00<1<<;@$<@0CHGFCBB099CBF$;B1<CF/9*1GG>B?0/FFFFEBFBFF01%B2BG@1?F/E?F;111FF11FGBEHGFGFG2FD11EFGEDGBG12B2B10EA/GECGB11FAB1HFGBB1GF100A111BD3BD3FEB333DB13D1>11>
@M02197:102:000000000-ALU3V:1:1101:23138:7225 1:N:0:1
GCTCCTTAGAAGTCCTCCGCTTATTGATATGCTTAAGTTCAGCGGGTAGTCCTACCTGATTTGAGGCCAGATGTCAAGAATTATACACACAAGTGCGTATGGGGTATAGAAAGCAGACTATTGTCAAAGTCCTGGCCACAAGCGAACTTGTGTCCTAAGCGAAATACTTATTACGCCTAGGGGAACCAGTGCAAAGACTAATCCAGCTCACATTTTTAAGGCGAGTCAACTCATCATTGACAAACGCCCACATCCAACATCCAAGCTTGGATTAACCAAACTTGGAGTTGAGGTTTTCATGACACTCAAACAGGCATACTCTTCGGAATACCAAAGAGTGCAATTTGCGTTCAAAGATTCGATGATTCAC
+
?ABBBFFFFFFFDGGGGGGGGGGGGHFHGHHGHHHHHHGHHBHG??EGGHFHHHHHHHHHHHHHEFGGHHGHH@FF5FEGHGDGBHHHG?FEHGFDCFEEHHHEEEGHFHHHHFFHFFFGHHHHHFHGEDGFHGCACGFGHHHDDCGAFGGHHGGHHHHGGGFGH9GHHHHFEGGDGFACF1ADFGGH8HHHHHGHFGF?GFFHHHFHFEFFBFGBFG#C0?2CGGFFB9FFFFBGGF>FBF?BEFEFG>1BHEHGCGDG>01B/111BGEFDEGEHFG@B1B1GG01FFC?FHFBD1F2D1B1A1EGBG1EHFGDFDGG?CEFBFHGBGBHHFE0B1GEDFFCEEB1A1AFGGGCFFFBDBDFBAA@AA
@M02197:102:000000000-ALU3V:1:1101:18285:7243 1:N:0:1
GCTCCTTAGAAGACCTCCGCTTATTGATATGCTTAAGTTCAGCGGGTAGTCCTGACTGATTTGAGGTCTAAAGCTTAAAGATGTACCAAAGTACGCATTAGAAGCACCACTATCTTGAAATATAGACGTCCTCAACGAATAATTATTACGTCGAGTCAAGCCGCCTTGTTTTCAAACTGGGTTGCTCATGTATTTCAGCCGAGCTGGCTCTACTCAAAGAGCCTGCAAACAGCCATATCCAAGCCCTAACGCCTATCTCGTTACAAAATAGGGGGGCTGAGAATTTCAGGACACTCAAGCAGACATACTCTTCGGAATTCCAAAGAGTGCAAGGTGCGTTCGGAGATTCGATGATTCAC
+
A?AA?FBFDF311BFGCFEEAAEG3BGHD3GCFGDBFFFFHHHGCEECAAFDDGHBFFF2HHFG/GBGGHHDFHBFFED11BFFGHH2@/0@GHGGFGFDGFB1GEEHFHBHF1GHH2BFFFHHHHG?FEF/GB%GF/C5/4D9FF2BFFGFC03D<D11F7CCC9GHFDGHHHGFH:FCEGE:F:FFFH0DFFDDFFGF<1CEGF?EFFHGFBFB10@CBF@FGF@1GAFCFEB9BFGGGFBE??/>/>1F1F/EA/>B2GF2G21@/>///?0B22FGG12GBD1D1211GB0A111FB2D21FFA///E0A11A1101FD10B11B1FF0AAA0011A133EA1FFBFFFFA11>>
@M02197:102:000000000-ALU3V:1:1101:23501:7264 1:N:0:1
GCTCCTTAGAAGTCCTCCGCTTATTGATATGCTTAAGTTCAGCGGGTATTCCTACCTGATCCGAGGTCAACCTTGAAGAAGTTTGTAGGTTGGGACCGTGCCACGGGGCCTTTCAACTCGTTGCGTGCCTTTGTAAAAAAGCTCGTTGCACCGAGAGTCCACGCGACGCCGTCATTACTTTTGGGACCGGCCGGGGGCGAAGCCCGGGCCTAAGGGGGTCCAACACCAAGCCGAGCTTGAGAGGTGATAATGACGCTCGAACAGGCATGCCCTTCGGAATGCCAAAGGGCGCAATGTGCGTTCAAAGATTCGATGACTCAC
+
CCCCCFFFFFFFGGGGFGGGGGGHGHHHGHHHHHHHHHHGHFHGGGGGHHHHHHHHHHHHHHHGGGGHHHHHHHGHHFHHHGHHHHHFHBGHG?EHGGGHGH;HGGGGGGGHHHHHHHHCF8HGGADGHHHHHHHEHHHGGFHHCFFBEHHHC?FGFHHHHHGFFGCCGGGGGGGGGGHGHGHGGFFFGGGFDDDFFFFAFFFFFCABFGFFGGGFGHHGEFFFFEGGGGFFFHHFFHHHHHGFHHHHGHGFGGGHAGHHHFHHGFFGFD??GGFFHFGBGG5GFGGGECHFHHFE2GHGGGGGGFEEABFFFFD@>33A>
@M02197:102:000000000-ALU3V:1:1101:5601:7274 1:N:0:1
GCTCCTTAGAAGTCCTCCGCTTATTGATATGCTTAAGTTCAGCGGGTATTCCTACCTGATCCGAGGTCAACCTGAGAAATAAAAGGTTAGACCGGCCCGACGAGACCTTGCAACTCCCCGCGTGCCTCGAAAGACTCGTTGCGAAGAGGGTCCCACGGACGCCGTCATTGTCTTTGAGACCAGTTGCGGACGAACCACAACGCGGCCCAACACCCAGCCCGAAGGTTGGAGAGAGGATAATGACGCTCGAACAGGCATGCCCACCGGAATACCAGTGGGCGCAATGTGCGTTCAAAGATTCGATGACTCAC
+
AABBAFFFFFBFFFGGGGGGGGGHHH5EFFHGHHGHHHHHHHHGGGEGFHHGFHGHHGFHHGGGEEGHHHGHHGHHHHHHHFHHH?HHHHGHHFCFFEFCGGGGGGGHHFGFFFFGHHGGFFECDFHHGGHGGHHHH7DGGGGGGFFDCF?DCEHHG@@GGFFHHGHHHGGGHGBFGHHHHFFFFGGGFFFGGHGGF?GGGGGEG?HHEAEE?GGCGGGGHFGEB9BHHHHHHHFFFFGGGFFFGGC1HHHHHFHHFHE?ACFEBDBHHFGFFHFFCGFEFHGHGFGECCGFGCGGEFGFCDFFBFAAAAA
@M02197:102:000000000-ALU3V:1:1101:13389:7338 1:N:0:1
GCTCCTTAGAAGTCCTCCGCTTATTGATATGCTTAAGTTCAGCGGGTATTCCTACCTGATCCGAGGTCAACCTTGAGAAAATAAAAGGTGTGACCGGGTCCGTGAGGCCTTGCAACTCCCCGCGTGCCTCGAAAGACTCGTTGCGAAGAGGGTCCCACGGACGCCGTCATTGTCTTTGAGACCAGTTGCGTTGCCACAACTCGGTCCAACGCCCCGACCAGAGGTTGTGAGAGAGGATAATGACGCTCGAACAGGCATGCCCACCGGAATACCAGTGGGCGCAATGTGCGTTCAAAGATTCGATGACTCAC
+
ABCCCFFFFFFFGGGGGGGGGGGHHHHHHHGHHHHHHHHHHHHGGGGCHHHHHHHHHHGHHHHGGGGHHHHHHHHGHGHHHHHFHHGG&BFAFHHGEGGGHGFGGEHGGHHHHFHHHHHHGGGGCGGHHHCGHGGHHHHEHFHGGGFGGHHFGHHHGHGGGGGGGGGGHGGGHHHHHHHGGGGGGGGGGHHHFFGHHFFFFGHHFFGGFGGGGGGGFHFGHHGGFFHHHHGGHHHGGHHHGGFGEGGGHHHHGFHHHHGGGCEGFHHBFHHCHHFGGGGGHHHHGGGGGGFGGGGGGGGFFFFFFFABBA?
@M02197:102:000000000-ALU3V:1:1101:21025:7403 1:N:0:1
GCTCCTTAGAAGTCCTCCGCTTATTGATATGCTTAAGTTCAGCGGGTATTCCTACCTGATCCGAGGTCAACCTGAGAAATAAAAGGTTAGACCGGCCCGACGAGACCTTGCAACTCCCCGCGTGCCTCGAAAGACTCGTTGCGAAGAGGGTCCCACGGACGCCGTCATTGTCTTTGAGACCAGTTGCGGACGAACCACAACGCGGCCCAACACCCAGCCCGAAGGTTGGAGAGAGGATAATGACGCTCGAACAGGCATGCCCATCGGAATACCAAAGGGCGCAATGTGCGTTCAAAGATTCGATGATTCAC
+
CCCCCFFFFFFFGGGGGGGGGGGHHHHHHHHHHHHHGHHHHHHGGGGGHHHHHHHHHHHHHHHGGGEHHHHHHHHHHHHHHH3FGGHHHHHHHFGGGGGGGGGGGGGHHHHHHHHHHHGGGGGGGHHHGFHFGGHHHGHGHGGGGGGGHGGHGHGHGGGGGGGHHGGGHGGHHGFHFGEHHHGGFGGGGGGHGHGCGGGGGGGHGGHHGGGGGGGGGGGGH<HGGEBHHHHHHHHHHGGHGGGGGHHFHHHGHHHHHHHHFAGGHHHHHHHGHHHGGGGGFFFHGGGGHGGGGGGGGGGFFFFFFFBBBBA
@M02197:102:000000000-ALU3V:1:1101:9519:7408 1:N:0:1
GCTCCTTAGAAGTCCTCCGCTTATTGATATGCTTAAGTTCAGCGGGTATTCCTACCTGATCCGAGGTCAACCTAGAAAAATATAAAGGTGACCGGGTCCCGGGGGCCTTGAAACTCTACGCGTGCTCCGGAGAACTCAGTGCGAAGAGGGTCCCACGGACGCCGTCATTACTTTTGGGACCGGTCGGGGGTGAACCCGGACCTGGAGTCCAACAACAAGCCAGGCTTGAGAGGTGATAATGACGCTCGAACAGGCATGCCCTTCGGAATACCAAAGGGCGCAATGTGCGTTCAAAGATTCGATGACTCAC
+
BBBBBFFFFFFF5EFGGGFFGG?HHHHFHBFEFHHHHHHHCGBFGGGGHHFHHGHHHGGFHHHGGGEHHHHHHHHHHHFFHFGFHGHHHEFHFGGGGGHHGCGEFGGGHHHFGHHFFDFFGGGGFGHHGFGGDFHHHHHGFHGGFGGGEGGHHGHGGGGFAFGGGGFGB<BFGFHHFFGGGGGCGGGHHFBHGGFFFGGHGFGHHGFFFAEHHHHGHHHHHFGHEHHHHFHGH;HHHHFBGGECGA1EHFFHFFGHGGGGCEGHHHHHHHHDBHGGGGFGBHHGGEGGGFGGG5BCGGBFFFFFFAAA>A
@M02197:102:000000000-ALU3V:1:1101:9538:7406 1:N:0:1
GCTCCTTAGAAGTCCTCCGCTTATTGATATGCTTAAGTTCAGCGGGTATTCCTACCTGATCCGAGGTCAACCTAGAAAAATATAAAGGTGACCGGGTCCCGGGGGCCTTGAAACTCTACGCGTGCTCCGGAGAACTCAGTGCGAAGAGGGTCCCACGGACGCCGTCATTACTTTTGGGACCGGTCGGGGGTGAACCCGGACCTGGAGTCCAACAACAAGCCAGGCTTGAGAGGTGATAATGACGCTCGAACAGGCATGCCCTTCGGAATACCAAAGGGCGCAATGTGCGTTCAAAGATTCGATGACTCAC
+
ABBBBFFFFFFFDBGFGEAEGGGHGHHHFHGHGHHGHHHHHHHGFCGGHHHHEHCFHHHHFHHGGGGFHFHHHGHHFGHHHDFHHHHFB3BCG@/@>>EG??>FECFFHFGHHHHHHGHGCGG@EGFCFFGGGFB0DFG0CDDGGCFAAC:?CGHHGGDBABGFHFAFF9HHHBHHDD>/DCF8GGGFGFF?EBFEFGHGCHHGFBAGHGFHFFEFFEGHFHGGFFGFEGFFFF@DBHFBFBFEA1AFHFHDHG1EF1CEE223GFAF5F3FFF2A2A2HFHF?EGACC5A5FDG2FEC4DDF5@333A>
@M02197:102:000000000-ALU3V:1:1101:19649:7466 1:N:0:1
GCTCCTTAGAAGTCCTCCGCTTATTGATATGCTTAAGTTCAGCGGGTATTCCTACCTGATCCGAGGTCAACCTTGAAGAAGTTTGTAGGTTGGGACCGTGCCACGGGGCCTTTCAACTCGTTGCGTGCCTTTGTAAAAAAGCTCGTTGCACCGAGAGTCCACGCGACGCCGTCATTACTTTTGGGACCGGCCGGGGGCGAAGCCCGGGCCTAAGGGGGTCCAACACCAAGCCGAGCTTGAGAGGTGATAATGACGCTCGAACAGGCATGCCCCCCGGAATACCAGAGGGCGCAATATGCGTTCAAAGATTCGATGACTCAC
+
ACCCDFFFFFFFGGGGGGGGGGGHHHHHGHHHHHHHGHHHHHHGGGGGHHHHHHHHHGHHHHHGGGGHHHHHHGHHHHHHHHHHHHGHHHHHGGHHGGGHGHGHGGGGGGGHHHHHHHHGGGHGG:GGHHHHHHHGHHFGFHHHGGGHGHHHGGGGGHHHHHGFGGGADFGGGGGGGGGGGGGGGFFFFFFFFFFFFFFFGGFFFGGFCGGGGGGGGGFFHFCEFFGGGGGGHGHFFFHGHHHH:HHHHHGGGGDHHGHHHGHHHGFD@FFGGGHHHHHHHHHHHGGGGGHHHHFGGGGGGGGGFGFGGFFFFFFFBBBBA
@M02197:102:000000000-ALU3V:1:1101:24236:7652 1:N:0:1
GCTCCTTAGAAGTCCTCCGCTTATTGATATGCTTAAGTTCAGCGGGTATTCCTACCTGATCCGAGGTCAACCTTGTAAAAATTGGGTTATGGACCGTGCCGGGGGACCTTTCAACTCGTTGCGTGCTTAGAAAAGCTCGTTGCACCGAGAGTCCCACGGACGCCGTCATTACTTTTGGGACCGGTCGGGGGTGAACCCGGACCTGGAGTCCAACAACAAGCCAGGCTTGAGAGGTGATAATGACGCTCGAACAGGCATGCCCTTCGGAATACCAAAGGGCGCAATGTGCGTTCAAAGATTCGATGATTCAC
+
>AABAFFFFFFFGGGGGGGGGGGGHHHHHHHHHHHHFGHHHHHGGGGGHGHFHHHHHHHHHHHGGGGHHHHGHHHHHHHHHFFHHEEFHHHBGHHFGHGHFECEG;GG:HHHGDGHGGFFHDCGGGGGHHGHHHHHHHGGGFGHHHGGGGHHHHHHHGGGCABGGGGGGDDFFHGGEFGGF?FC=CFGFFHFGFBCFFFHHHHHFHHHHHHGFEGEGFHFEFGFFFEFFAFHGFFFEFGHFE10A2F1D5EG5GBFFEFGECGGHGHHHFACEFFGGGGGHHHHFGGGHGCGGGGGGFGFFFFFFFBAA3A
@M02197:102:000000000-ALU3V:1:1101:18456:7595 1:N:0:1
GCTCCTTAGAAGTCCTCCGCTTATTGATATGCTTAAGTTCAGCGGGTATCCCTACCTGATCCGAGGTCAACCTTTGAGAAAAGATTCTCCCCAAGGGGAGGCCGACCGGGGCTCGTGCACCCGTGTGTCCGATACGTGTCCCGTGAAGAAACTCAGTGTACCGGGGGTCCAACGAGGCCGCCGTCATTGTCTTTGGGACGGGCGAGAGCCCCCCCCGAGAGGGGGCCTCCGCCAAACCGTCCAACACCAAGCCGAGGGCTTGAGGGGTGATAATGACGCTCGAACAGGCATGCCCTTTGGAATACCAAAGGGCGCAATGTGCGTTCAAAGATTCGATGACTCAC
+
ABBBBFFBFFFFGGGGGGGGG?EHHHGHGHHHHHHHHFHFHGHGGGGGHHHHHHFHEHGHHHGGGGGGHHHHHFFHGGHHHGHGHHHHHFHGHGGGGGGGGGGGGGGC?<@CGHGGFE<HHGGEG:H;HH?GG@CGGH,HHHGFBEGHGHFF:HGGCC7FHHGGGGGFFFFEFFFFFFFAAFFFBFFFFFFFFFFEFEFBFFFFAEAFFFFBFFFFFFFCGGGGFC<<FEHGGGFEGFGFFFFHGHCECGGGE/GHGHHBHGFGFGHHHHHGAE/FA?GECFGDFEHHHHEEGHHFHHHHCHHHHFHGEGCCCFHHGGGGFGGGGGFFGGGG>FFFFFFA1AAA
@M02197:102:000000000-ALU3V:1:1101:14185:7693 1:N:0:1
GCTCCTTAGAAGTCCTCCGCTTATTGATATGCTTAAGTTCAGCGGGTATTCCTACCTGATCCGAGGTCAACATTCAGAAGTTGGGGTTTAACGGCGTGGCCGCGACGATTACCAGTAACGATGTGTAAATTACTACGCTATGGAAGCTCGAGGTGACCGCCAATGTATTTGGGGAGTGCAGCAGGACTGCAGCTCCCAACACCAAGCTGGGCTTGAGGGTTGAAATGACGCTCGAACAGGCATGCCCGCCAGAATACTGGCGGGCGCAATGTGCGTTCAAAGATTCGATGACTCAC
+
AABBBFFFFFFFGGGGGGGGGGGHHGHHHHHHHHHHHHHHHHHGGGGGHHHHHHHHHHHHHHHGGGGHHH:HHHHHHH;HH;HHG9GG:H<<GGGGGGGGH@E<#>;>;FAFH#22C9D?0<C<<-1GGBG<1GGBADGGGHF:D<<:C.@$@.CGGFFGDFFFHHFFFGGHHHHHFGBHHFFHGGFFHFHGGHFGF?EFBEFEHAF;HGFGFHHHGHHGFHGBHGGF@DBHDHGHHHGBEHGGGGGGGHHHHHHHGGGGCGGECGFFGGGGGHGGGGGGGGGGFFFFFFFBBACB
@M02197:102:000000000-ALU3V:1:1101:7927:7793 1:N:0:1
GCTCCTTAGAAGTCCTCCGCTTATTGATATGCTTAAGTTCAGCGGGTATCCCTACCTGATCCGAGGTCAAGAGTGTAAAAATGTACTTTTTGGACGTCGTCGTTATGAGTGCAAAGCGCGAGATGTACTGCGCTCCGAAATCAATACGCCGGCTGCCAATTGTTTTGAGGCGAGTCTACACGCAAAGGCGAGACAAACACCCAACACCAAGCAGAGCTTGAAGGTACAAATGACGCTCGAACAGGCATGCCCCATGGAATACCAAGGGGCGCAATGTGCGTTCAAAGATTCGATGATTCAC
+
AABBCFFFFFFFDGGGGGGGGGGHHHHHHHBHHHHHGHHHHHCGGGGGHHFHGHHHHHHHHHHGGGGGHHGHHHHHHHHHHHHGGGHHHHHGDHEGEGGEGGGGFGFHHHHHHHHHHGGGGGGGHFHHHHHGGGGGHHFHHHHGHHHHGGGGGFGGHHEHHHGHHHGFGHGHHHHHGGBBFFEGGGGGHHHHHHGGGGFGFGGHGHGHHHHHFFHEFGFHHHGF5FEHHFFGGGGHEGHHFFHHHEHGGGAGGHFHGFFGB3A2HGGFGGGGHGGGGGHGGGGGFGCGBFFFFFFFBBBAA
@M02197:102:000000000-ALU3V:1:1101:20189:7752 1:N:0:1
GCTCCTTAGAAGTCCTCCGCTTATTGATATGCTTAAGTTCAGCGGGTATCCCTACCTGATCCGAGGTCAAGAGTGTAAAAATGTACTTTTTGGACGTCGTCGTTATGAGTGCAAAGCGCGAGATGTACTGCGCTCCGAAATCAATACGCCGGCTGCCAATTGTTTTAAGGCGAGTCTACACGCAGAGGCGAGACAAAACACCCAACACCAAGCAGAGCTTGAAGGTACAAATGACGCTCGAACAGGCATGCCCCATGGAATACCAAGGGGCGCAATGTGCGTTCAAAGATTCGATGATTCAC
+
BBBBBFFFFFDFGGGGGGGGGGGGHHHHHHHHHHHHHHHHHHHGGGGGHHHHHHHHHHGGHHGDGGGHHHHHHHHHHHHHHHHHHHHHGHHGGFGEFEFEFFGGHHFHHHHHHHFHGGGGCGGGGHHHHHHCGGGGGHFGHHHDDGGHGGHGGHHHHHHHFHHHHHHFDCGHGHHHHFGGGGGGGGGGHHFH<HHHFEFGGFEGHGHGHHHHHFHFFFGGHHHHHEHHGHHGGGGGHHGHHHHHHGAEGEAEGHHHHHHG5FGHHHGGGGGHHHGGEEGFFGGGGFBGGCFFFFFFFBBBBA
@M02197:102:000000000-ALU3V:1:1101:7909:7799 1:N:0:1
GCTCCTTAGAAGTCTTCCGCTTATTGCTATGCTTAAGTTCAGCGGGTATCCCTACCTGATCCGAGGTCACGAGTGTAAAAATGTACTTTTTGGACGTCGTCGTTATGAGTGCAAAGCGCGAGATGTACTGCGCTCCGAAATCAATACGCCGGCTGCCAATTGTTTTGAGGCGAGTCTACACGCAAAGGCGAGACAAACACCCAACACCAAGCAGAGCTTGAAGGTACAAATGACGCTCGAACAGGCATGCCCCATGGAATACCAAGGGGCGCAATGTGCGTTCAAAGATTCGATGATTCAC
+
1AAAACFFFBBFEG3B3B11EGEHHF3FGCFB3FGDGA2F2BFEA///1FGHHFGGGDGHHFHGEEEHF1/E@/FGGF2BD0G92BFFH<E??:H?9GEEE/>?FCGGFF<F2G100C<C<FCFHFGB2:F7CGECEEFGH1BADCA<C>/A<<@EHHDCGFGGHHHGGGFFDB2FF4:BFGEHEEBEFGBDCCFF7;FGFG;FEFEFGBAFGH<HG19FFHDGGGBHG0/GEE?GGEBAFHHH9HG?CGEHFFEHHEFFHHF0EE?GEE1BG10E0EBB13GBGGEGCC13FDD@AA1>1
@M02197:102:000000000-ALU3V:1:1101:20700:7792 1:N:0:1
GCTCCTTAGAAGTCCTCCGCTTATTGATATGCTTAAGTTCAGCGGGTAGTCCTGACTGATTTGAGGTCTAAAGCTTAAAGATGTACCAAAGTACGCATTAGAAGCACCACTATCTTGAAATATAGACGTCCTCAACGAATAATTATTACGTCGAGTCAAGCCGCCTTGTTTTCAAACTGGGTTGCTCATGTATTTCAGCCGAGCTGGCTCTACTCAAAGAGCCTGCAAACAGCCATATCCAAGCCCTAACTCCTATCTCGTTACAAAATAGGGGGGTTGAGAATTTCATGACACTCAAACAGACATACTCTTCGGAATACCAAAGAGTGCAAGGTGCGTTCAAAGATTCGATGATTCAC
+
ABCBBFFFFFFFGGGGGGGGGGGHHHHHHHHHHHHHHHHHHHHGGGGGGHHHHGHHHHHHHHGGGHHHHHHHGHHHHHHHHHGHHHHFHHHGGHGGGGGFHHGHHFHHHHHHHHHHHGBHHFHHHGHGGGGGHFHHGGGHFHHHHHHHHGGHGGG7GHHHFGGGGGGHGHGHHGFFFHGGECGFHHHGHGGFHHHHFHHHGG?CDHGGFFDFG6GGGG0GFFGGEGBFFGHEGHHGFGGGHHFHHHHHHHECHFF>E1GHHHFHHHHHGGGGGAHHFHHFFHFHGGHHHHHHHFGHHHGHHHGHGFFFCGGGHHHHHGHGHHGHHHHFHHGHGFGGHGGGGGGGGGGFFFFBFFAABBA
@M02197:102:000000000-ALU3V:1:1101:22032:7981 1:N:0:1
GCTCCTTAGAAGTCCTCCGCTTATTGATATGCTTAAGTTCAGCGGGTATTCCTACCTGATCCGAGGTCAACCACAAAAAATTGGGGGTTTAGCGGCTGGGAGTTATAGCACCTAACAAAAGCGAGAAAAAAATTACTACGCTCAGAGGATACTACAAATCCGCCGTTGTATTTCAGGAACTACAACTACTAAGAGAAGTAGATTCCCAACACTAAGCTAGGCTTAAGGGTTGAAATGACGCTCGAACAGGCATGCCCACTAGAATACTAATGGGCGCAAGGTGCGTTCAAAGATTCGATGATTCAC
+
1>AAAFFF1B3BFFBBG1EEGGGHGHHHFHGHGHGDBEHHFGHFGGG/BFHHEGHHH1FGGGF?ECA0FDGFFFHHH0GG3H9HHGGFFFFFD?EEGGGGEFBGFGGFDHHHFFC3GHHEFH0;@CCGEGC@GHGGHHGCCAC1>DHGHH11GCHHGG:CCB:?GAFFFBFFFBHGGCGFFHFFF??#9)FEHHHHFF&;G?B?B?14B3444GFB4BCGB0BBB?9B;)GFBBE7EFF1HH/HHHGGHEHHGCG2F5HEFHHHFGG5GFAE2A2FHGF2GGGHGGGGGGGCGGFFFFFFFBBBBB
@M02197:102:000000000-ALU3V:1:1101:25260:8044 1:N:0:1
GCTCCTTAGAAGTCCTCCGCTTATTGATATGCTTAAGTTCAGCGGGTATTCCTACCTGATCCGAGGTCAACCACAAAAAGTTGGGGAGTTAGCGGCTGGGAGTTATAGCACCTAACAAAAGCGAGAAAAAAATTACTACGCTCAGAGGATACTACAAATCCGCCGTTGTATTTCAGGAACTACAACTCCTAAGAGAAGTAGATTCCCAACACTAAGCTAGGCTTAAGGGTTGAAATGACGCTCGAACAGGCATGCCCACTAGAATACTAATGGACGCAATGTGCGTTCAAAGATTCGATGACTCAG
+
AAA?AFFBFFF13G1GGGGGCEGGFHFDHHFDGGHFFAEHFHHGGGACHHF2DEAFFBEHHHGEFGEH1GBFEFE/FE>E8FHFEG##>?;EGGGGCGGGFF?FHFHHGGH:#GGFGHFHBGG0B@CHHECGHHFFGHBACA/?1<?E<GH88HFCC<<C>?1C311GFGEFGHHGFFC5F1BBBBBFFGEG1CBFFGFFFGF4FFFBBCFF5FGFF9FFD;BGCFA0@&FDFFF8AA;9BF99B1BF11AFA/CB12GDBEAD2AD2DA0AA00HGFD0GCCGE1EAA3BAF1F1FFFFFAA1>1
@M02197:102:000000000-ALU3V:1:1101:27479:8030 1:N:0:1
GCTCCTTAGAAGTCCTCCGCTTATTGATATGCTTAAGTTCAGCGGGTATTCCTACCTGATCCGAGGTCAACCTGAAAAAAATTAGGGGTTGGACCGACCCGGAAGGACCTTGCAACTCGATACGTGCTCCCGAAAGAACTCGTTGTATCGAGGGTCCCACGGACTCCGTCATTACTTTTGAGAACCAGTTGGTCCGAAAACCGACTGCGTTCCAATGCCACCCACGGGGGGTGAGGAAGGATAATGACGCTCGAACAGGTATGCCCTTCGGAATACCAAAGGGCGCAATGTGCGTTCAAAGATTCGATGACTCAC
+
BBBB@FFFFF5DFBE5DGECFFGFDGHFHHFB6FBGDG5DAA5EAEAEHHFGGFFFGGC5FF1EEGGHEFFHHFECHHHGGHHHHGHGAEEEHFHGGGCGGGBFFFHHEHHHGGHHHHFEGGGC:GHGFFEGFGGGHHHH@EHGGEHHB<GGGGHGGECGGC@<#AEG?B0GGGGG1FFFGF?HHHHF/FGGEGFFEFCCFFFCCCDGHFDFHHGGFFFFFGFFFCCCGFG9HGFHHGGDGHHHGGGGGHHGFHHHFGBEHGGGCGGGFHG2GF/FHGFGEGE?HHHHGG?GGGGFCGGGEFA1BFD1FFA1AA1
@M02197:102:000000000-ALU3V:1:1101:18705:8081 1:N:0:1
GCTCCTTAGAAGTCCTCCGCTTATTGATATGCTTAAGTTCAGCGGGTATTCCTACCTGATCCGAGGTCAACCTGAAAAATATAGATTTAGAGGTGGCCGGGCCCACAAGACCTTGCAACTCGACGCGTGCTCCGGAAAGCTCAGTGCGAAGAGGGTCCCATGGACGCCCGTCATTGTCTTTGAGACCAGTTGGCCGCGAACGGTCCAACGCGGTCCAACACCCGAAACCCCCGCGGTAAAGCAGGGGTTTTGGAGGGAGGATAATGACGCTCGAACAGGCATGCCCTTCGGAATGCCAAAGGGCGCAATGTGCGTTCAAAGATTCGATGACTCAC
+
ABBBBFFFFFBFGGGGGGGGGGCHHHHHHHHHHHGHHHHHHHHGGGGGHHHHHHHHGHHHHHGGGGGHGHHHHHHHHGGGFHHHHHHHHHHHHHHGHHGGGGGGGGGHHFGHGHHHHHHHHGGGGGGGGGGHHGGGGGHHHHGHHHHGGGFFHHGFFGHHHHHHGCGGGGFGFGGGGFGGGGFFFGFFFGGGGGGGGGGGGHHGHFFGGFGHHHHFGFFFFGGHGGGGGGFGGGHFHHHHHGEGGGHHHEFGHHGHHHHHHEHHGGGGGHF?HHHHHHHHHGGGGGEEHHHHHHGFGGHGGGGGHHHHGGGGGGGGGGGGGGGFFFFFFDACCBB
@M02197:102:000000000-ALU3V:1:1101:14721:8048 1:N:0:1
GCTCCTTAGAAGTCCTCCGCTTATTGATATGCTTAAGTTCAGCGGGTATCCCTACCTGATCCGAGGTCAAAAGTGAAAAAAGGCTTACTGGACGCTAGTGTTCTAGGCTAGAGGCGCAAAATGTGCTGCGCTCCAATACCAAAACACTGGCTGCCAATGACTTTAAGGCGAGTCCACGATAGTAGACAAACACCCAACACCAAGCAGAGCTTGAGGGTACAAATGACGCTCGAACAGGCATGCCCCATGGAATACCAATGGGCGCAATGTGCGTTCAAAGATTCGATGACTCAC
+
>AB@AFFFFFFFGGGGGFGGGGGHGHFHEHHHHHHHHHHHHHHGGGGGGHHGHHHHHHHFHHHGGEEFHHHGHHHHHHHHGGGHHHGGHGGFHFGGFGHHGHHHEFHHHHHHFFGGHGHHHHHHHHHHHHHHHGFHHHHHGHDFHGHHHGHHGGHFHGHHGHFHHGHHHHHGGCHGHGHFHHHHGHHFFGGGGEHGHFGGGHGHGHHGHHHFHGFFHFHFGHGEGGGEF1CHHGHHHHFHG9GEHHHHHFHHBHGHHHEEGGGGFHHCGGGHGCGG55GGBGFFFFFFFBBBAB
@M02197:102:000000000-ALU3V:1:1101:26877:8146 1:N:0:1
GCTCCTTAGAAGTCCTCCGCTTATTGATATGCTTAAGTTCAGCGGGTATCCTCACCTGATCCGAGGTCAAGTCATAAAAAGTAGCTTGCTGGATGCCGATCCGCCGGGCCTCCGAGAAGCGCAAATGTGCTGCGCGAGGAGCCGGCACGACCGCCGCCAATGACTTTGAGGCGAGTCCGCGCTACGGAGAGCGGGACAGACGCCCAACACCAAGCTGCGCTTGAGGGTGTAAATGACGCTCGAACAGGCGTGCCCCACGGAATACCGAGGGGCGCAATGTGCGTTCAAAGATTCGATGATTCA
+
AACCCFFFBFFFGGGGGGGGGGGHHHHHHHHHHHHHHHHHGHHGFGGGHHHHHHHHHGGHHHHGGGGHHHHHHHHHHHHHGBFFHHHHGHHHGHGHHCGGGGFGGGGGCGGHHG9GGCBGCGGGGHHHHFFHHGGGGCC7GHGFFGGGGGGGGGGGGGGGHFGHHGFGFGGGHGGGGGGFGFFHGFHHGGGGHGHHFFGGGHFGHFFFGGHHHGFGGGGHGHHHGHGHHHHHHGGGGGHHFHHGFHGGEFEE?EFGHGHHHGHDF?GHGGGGFGFHHGGGGGGGGFGGGGFFFFFFFFAA3AA
@M02197:102:000000000-ALU3V:1:1101:26890:8132 1:N:0:1
GCTCCTTAGAAGTCCTCCGCTTATTGATATGCTTAAGTTCAGCGGGTATCCTCACCTGATCCGAGGTCAAGTCATAAAAAGTAGCTTGCTGGATGCCGATCCGCCGGGCCTCCGAGAAGCGCAAATGTGCTGCGCGAGGAGCCGGCACGACCGCCGCCAATGACTTTGAGGCGAGTCCGCGCTACGGAGAGCGGGACAGACGCCCAACACCAAGCTGCGCTTGAGGGTGTAAATGACGCTCGAACAGGCGTGCCCCACGGAATACCGAGGGGCGCAATGTGCGTTCAAAGATTCGATGATTCA
+
A>AABFFFFFFFGGGGGGGGGGDHHHGHFHGHGHHHGHHHHHHGGGGGHHGHHHHHHGHHHHHGGCGHHHHHHHGHHHHHGFFGGHHHH;HHH;FHHGG:GGHGGGCGGG:HFGGFFDCFCGFFGHHDG%/HEFGGCGFGFHGGCFGGGDGGGGAFHGHGGHFHFGGFFFFGFFCFFFFCFFHGCHHHGGGFHHFHGDGGGHGHHFG?;EFFHCEFFGGGFGHFGFHHGDHHGFFGCDFEEHGF$HFCEGEEEE0EHFF5HGGGGEGHGEEEEHFHHCGE2ACBGGGGGGGFCFFFFFAA3AA
@M02197:102:000000000-ALU3V:1:1101:6472:8184 1:N:0:1
GCTCCTTAGAAGTCCTCCGCTTATTGATATGCTTAAGTTCAGCGGGTATCCCTACCTGATCCGAGGTCAACCTTTGAGAAAAGATTCTCCCCAAGGGGAGGCCGACCGGGGCTCGTGCACCCGTGTGTCCGATACGTGTCCCGTGAAGAAACTCAGTGTACCGGGGGTCCAACGAGGCCGCCGTCATTGTCTTTGGGCCGGGCGAGAGCCCCCCCCGAGAGGGGGCCTCCGCCAAACCGTCCAACACCAAGCCGAGGGCTTGAGGGGTGATAATGACGCTCGAACAGGCATGCCCTTTGGAATACCAAAGGGCGCAATGTGCGTTCAAAGATTCGATGATTCC
+
AABBBFFF4FFFGFGFGG?EGGGHHHHHGHHHHHHHFHHHHFHEEEEEHHHHHHHHHHHHHFCECEFHGHHHHHGEDFHHGHFGHHHGHHHGFGHGGGGGGGGCFGG/<C/>CGGCH;<HHGG8;<H<GH/-G-GG<<GHHHG7DEE(9FHGHHEHGH:.G0EBAAFADFFF:?9DFFFAC99+BDFFF::,FBB#9.3B@;-FB-;@@AEFCCF9F0E?C:GE:GCB<?5/9AF2<<11EGF88:GGGFF/?GFGFDGEHGGGHGFGEHHHGEEAAA0FA21FBHGGE0FF/HE1DGBGHHFCFHFHCEEEECGFDEEAA1F1BCGGDE11C1FFFFAA11A
@M02197:102:000000000-ALU3V:1:1101:9751:8138 1:N:0:1
GCTCCTTAGAAGTCCTCCGCTTATTGATATGCTTAAGTTCAGCGGGTAGTCCTACCTGATTTGAGGCCAGATGTCAAGAATTATACACACAAGTGCGTATGGGGTATAGAAAGCAGACTATTGTCAAAGTCCTGGCCACAAGCGAACTTGTGTCCTAAGCGAAATACTTATTACGCCTAGGGGAACCAGTGCAAAGACTAATCCAGCTCACATTTTTAAGGCGAGTCAACTCATCATTGACAAACGCCCACATCCAACATCCAAGCTTGGATTAACCAAACTTGGAGTTGAGGTTTTCATGACACTCAAACAGGCATACTCTTCGGAATACCAAAGAGTGCAATTTGCGTTCAAAGATTCGATGATTCAC
+
ABCCCFFFFFFFGGGGGGGGGGDFHHGHHFHCHHGHHHHHHHHGGGGGGGHHHHHHHHHHHHGGGHGGHHHEGGHFHHHHHHHHHHHHHGGGHFHHGGGGHGHGEFHHHHGHFHHHBHHGHHGHHHGHHHHGHHGHHGGEHHHGGFGHHGHHHGHHHHHFGGHGHFHHHFHHHGHFCGHC<<EHGGCGFGHGGGGGHEFGHHHFGGFFHGFGGGGGHGGCGEGGGGFFHHGGGHHFGHFHGGGFFGEEHFGHHHHHGE@31FHFGFFD4FFEEEHGHHFBHHHHGGHHFFBGHHHGFHHGHHHHGHHHFHEGHGFF55E?ECGFHHGE5FFGHHHHHHHHHGHEFEEGGGGGGGGGCGFFFFFFFBA?BA
@M02197:102:000000000-ALU3V:1:1101:27537:8378 1:N:0:1
GCTCCTTAGAAGTCCTCCGCTTATTGATATGCTTAAGTTCAGCGGGTATCCCTACCTGATCCGAGGTCAAACTTTTGGTATGTGTGGGTACCTGACAGGCCGCCCCCGGGCTCCAGCATATTTTGCTACGCTTTCAGCCGGTGACAACCGCCAACGAGTTACGGGTGGGCCCAGGCGGGCCGGCACCCAACACCAAGCGAGGCTTGAGGGGTTAAATGACGCTCGAACAGGCATGCCCCTCGGAATACCAAGGGGCGCAATGTGCGTTCAAAGATTCGATGATTCAC
+
ABBAAFFFFFF5EFGGFGGGGGFHHHHFFHHGHHHHGHHHGHHGGGGGHGHHHHHHFHHHHH:GGCEFHH<HHHHHHGHHHGHHHHG9EHHHHHHHHGGGGGGGG@FECFGGGGHGHHHHHHHHHHHHHGGGGGHHHH;HGHGGHGHGGGHGGGFG1FFEHHGGGGGHGGGGGGGGGGFFFGFFFFEFFFGHFDHEFGGDFGHHFFFCHDHFEFHHGGFFGHHFGFFFFFFGG6CEGEFAGBFGGHHHHHGA?GCGHBGFEEA01F1FGBGGEF1FFFBFFFA11A1
@M02197:102:000000000-ALU3V:1:1101:10401:8342 1:N:0:1
GCTCCTTAGAAGTCCTCCGCTTATTGATATGCTTAAGTTCAGCGGGTAGTCCTACCTGATCTGAGGTCTATCACAAGAGTCCGCTCGCAGAGCGAGGGCGGTTTCAAGGAAGCCTGCCGTCCCAAGGTCGAGCGATACATATCACGCAGGACAAAGGGCCGCAAGGCCACCGATGCATTTGAGGCGAGCCCGGCAAGGGGCAACACCCAAGTCCGACCCCCCCGTGCAGGACACGAGGGGACGAAAGCTGACGTGACACTCAGACAGGCATACCCTCCGGAATACCAGAGGGTGCAAGGTGCGTTCAAAGATTCGATGATTTAC
+
BCCCCFFFFFFFGGGGGGGGGGGHHHHHHHHGHHHHHHHFHHGGGGGGGHHFHHHHHHHHHHHHHGHHHHHHHHHHHHHHGHGGGGGGGGGHHGGGGGGGGFGGHHHFHFHHHHHHHHGGGGGHHHGFGGFGGGFHGGHGHHHHHGHGGGFHHGGHGGGGGGGGFEGGGGGDFGFFFFFFFFFFFFFFFFFFFFFFFFFFFFEFFFFFFBEFFFFDDFGGGFGGHHHHHHHFHGGHHGGGHGHHHFHGEHHEHFHHHHHHHHHHHGHHHHGEGEGDCHHHHHGHHHHHHGHHFHHHHEGFGHGGGGGGGGGGFFFFFFFBA?BB
@M02197:102:000000000-ALU3V:1:1101:5150:8414 1:N:0:1
GCTCCTTAGAAGTCCTCCGCTTATTGATATGCTTAAGTTCAGCGGGTATCCCTACCTGATCCGAGGTCAACCTTTGAGAAAAGATTCTCCCCAAGGGGAGGCCGACCGGGGCTCGTGCACCCGTGTGTCCGATACGTGTCCCGTGAAGAAACTCAGTGTACCGGGGGTCCAACGAGGCCGCCGTCATTGTCTTTGGGACGGGCGAGAGCCCCCCCCGAGAGGGGGCCTCCGCCAAACCGTCCAACACCAAGCCGAGGGCTTGAGGGGTGATAATGACGCTCGAACAGGCATGCCCACCGGAATACCAGAGGGCGCAATGTGCGTTCAAAGATTCGATGATTCAC
+
>AABBFFFFFFFFGFGGGGGGGGHHHHGHHHHHHHHHHHHHGGGGGGFHHHHHHHHHHHHHHHGGGGHHHHHHHHHHGGHHHGGGHHHHHHGHGHGFGGGGFGGGGGGCCCDGHGGHG<HHGG/A:CGHHG:GGGGGHHFGFGHGGG:FHHHHH;GFGF<HGGGGGGBFFFFBAEFFFEFFFFFDFFFFFFFFFFDDEFFFFFFFFADEA?ADCFFHHGGFGGF;CCEFFHFCFFFEGHHGFEFFBGGGGGFGHHHGHHHFGFGFHGHHHFBGAEGGGGGBGF3FEHGHHGFCCGFEFHFHG5GGHHHCGGGGHHHFFCGGFGFFBFGGGGGFFFFD5FABAA3
@M02197:102:000000000-ALU3V:1:1101:16509:8429 1:N:0:1
GCTCCTTAGAAGTCCTCCGCTTATTGATATGCTTAAGTTCAGCGCGTAGTCCTACCTGATCTGAGGTCAATAAGTTTGTTAATTCTGTTGAGACAAGGCTCAGCAGGGTTGACGGGCGGCACCTGTTAGGATTTTTGTCACAGCAAGAACAGGACAGTGAGTTGGACAAACCTAGAACACTGTCAAGTCCGGACAATAGGGCCGTACGATTCAACTTAGAGCGGGCAAGTCTACTATGATGCAGAACTTGCTCCTCTCAACTTCCACTGAAACCAACACTATCTTGCACCAGGGCACGATAGAGACGGCGGGAGAGTTTAATGACACTCAAACAGGCATGCCCTCCGGAATACCAGAGGGCGCAATGTGCGTTCAAAGATTCGATGATTCA
+
BBCCDFFFFFFFGGGGGGGGGGGHHHHHHHGHHHHHHHHGCHHGGGGGGGHHHHHHHHGHHHHHGGGHHHHHHHHHHHHHHHHHHHGHHHGHHHHHHHHHHHHHHHHGHGGHHGGGGGGGGGGHHHHHHHHHHHHHGHHHHHHHHHGHHHGHGHHHGHHGHHHHEFHHGGHGHGHHHHEHHHHHHHGHHGGGGGGGGHGGGGGHGGGHHHHFFHGFHHFFFFFHHFHHHFHHHGHHHHHHHHHHHHHHHHDEFGFEHFGCHHFGHHHGHHHGHHHHHHGDD2EHHHHHHGGHHGGHGHHHHHHGGGGGGHHHHHHHGBFHHHHHFHGHHHFHGHHF1FFEGGFGGHHGHHHHGHHHGGE??HHFFGGGGGGGGGGFGCGFFFFFBFBBA??
@M02197:102:000000000-ALU3V:1:1101:8698:8436 1:N:0:1
GCTCCTTAGAAGTCCTCCGCTTATTGATATGCTTAAGTTCAGCGGGTATTCCTACCTGATCCGAGGTCAACCTGAAAAATATAGATTTAGAGGTGGCCAGGCCCACAAGACCTTGCAACTCGACGCGTGCTCCGGAAAGCTCAGTGCGAAGAGGGTCCCATGGACGCCCGTCATTGTCTTTGAGACCAGTTGGCCGCGAACGGTCCAACGCGGTCCAACACCCGAAACCCCCGCGGTAAAGCAGGGGTTTTGGAGGGAGGATAATGACGCTCGAACAGGCATGCCCTTCGGAATGCCAAAGGGCGCAATGTGCGTTCAAAGATTCGATGATTCAC
+
AABBAFFFFFFFGGGGGFGCGGGHGHHHHHFHHHHHHHHHHGHGGGEGHHHHHHHFHHHHHHHGGGGHGHHHHGHHGHHHGHGHHHHFHFHFHHHGHHHHFFGGGGGHHHHHFHFHHHHHHGHGGGGGGGGHGGGFFGFGHHHHFHBFFGCGHHGGHHHHHHHEHFFGFFFBFGGFFHFFFFFFEFFFFGFGGGGGGGGGDHGFHFFFFDFHHHFGF<FFEFDHGDCGGGGFGCGHGHGHHFGGGGHEHGBFHHGHHHHHHFHHGGGGGGHGHGAFHHHHHGE?EEE2HEHHHHGHHHHGGGFCCHHHGGGGFGGGGGGGGCGFFFFFFFBAAAA
@M02197:102:000000000-ALU3V:1:1101:27118:8241 1:N:0:1
GCTCCTTAGAAGTCCTCCGCTTATTGATATGCTTAAGTTCAGCGGGTATTCCTACCTGATCCGAGGTCAACCACAAAAAATTGGGGGTTTAGCGGCTGGGAGTTATAGCACCTAACAAAAGCGAGAAAAAAATTACTACGCTCAGAGGATACTACAAATCCGCCGTTGTATTTCAGGAACTACAACTCCTAAGAGAAGTAGATTCCCAACACTAAGCTAGGCTTAAGGGTTGAAATGACGCTCGAACAGGCATGCCCACTAGAATACTAATGGGCGCAATGTGCGTTCAAAGATTCGATGACTCAC
+
ABCCBFFFFFFFGGGGGGGGGGGHGHHHHHHGHHHHGHHHHHHGFGGGHHHHHHHHHHHHHHHGGGGHHHHHGGHHHHHGGHHHHGG?EGHHHGGGGGGGHFFHHHHEHHHHHHHHHHHHHGFADGGHGHGGHHHHHHHGG5GGFDGGHHHHHHFHGG:FCGFGGGHGHGGGGGHHFHHHHHHHGHGGGHHGGHGHHHHHHHFHEBFFHHHHHHHHFFHFFFFGHHGHHHHHHHHGGGGGHHGHHHHHHHHHHGGHGDHHHHHHHHHHHHGGGGFCHHHGEFGHFD5GGCGGGFBFFFFFFABBBA
@M02197:102:000000000-ALU3V:1:1101:14434:8592 1:N:0:1
GCTCCTTAGAAGTCCTCCGCTTATTGATATGCTTAAGTTCAGCGGGTAATCCTGCCTGATTTGAGGTCTAAAGTTCAAGTGTCTCACTTAAAGTGAAGCGATTTATAAGCGCCGTCTAATGATAAGACTGCATTCGACTTGACGAGAATAAGTGTTATTACGCCGAGTGAAGCTTTCTATGCTATCGAAATACAAGCTGCTCGTACATTTCAGCTGAGCTGACCCTATACAGGGCCGGCAAGACAGCCAGAATCCAAGCCCAAACGCCTGTTCCATTACAAAACAGGGGGGTTGAGGGTTTCACGACACTCAAACAGGCATACTCTTCGGAATACCAAAGAGTGCAAGGTGCGTTCAAAGATTCGATGATTCAC
+
BBBCBFFFF5DFGGGGGGEGGGGHGHCGGHHHHHFHHHHGHFFGGGGGHHHHHHHHHGHHHHHHGFHHHHHHHGHHFHHGHHHHHHHHHHHHHHHEHHGGGHHGHGGHHHGGGGEGHHGHEHHFHFHHHHHHHHHGGGCGHHHCEGDEGFGEDGHHHHGGGGGGGGGGGHHHHGHHGGGHHGHGHFGHHGHGHHHGHHHHFHHGFGGGGGHGHHHHFHGGGHHHHHGGHGHGGD?GHHHFHGHGHHHHHFHHEGGGHHFFFCEEGFEFHHHFDFHHHHGHGHHGGGGGFHHHHHHGHGHF3?FEHHFHFFFFBHFFHHEHHHHEE?CHHHHHGHHGHHGHHHGHHFHGGGGHGG55GGGGGGFFFFFFFBA@BA
@M02197:102:000000000-ALU3V:1:1101:22666:8661 1:N:0:1
GCTCCTTAGAAGTCCTCCGCTTATTGATATGCTTAAGTTCAGCGGGTATTCCTACCTGATCCGAGGTCAACCTTGTAAAAATGGGTTATAGGACCGTGCCGGGGGACCTTTCGACTCCGTGCGTGCTTGAAAAGCTCGTTGCACCGAGAGTCCCACGGACGCCGTCATTACTTTTGGGACCGGTCGGGGGTGAACCCGGACCTGGGTCCAACAACAAGCCAGGCTTGAGAGGTGATAATGACGCTCGAACAGGCATGCCCTTCGGAATACCAAAGGGCGCAATGTGCGTTCAAAGATTCGATGACTCAC
+
ABBBBFFFFBFDGGGGGGGGGGGHHHHHHHHHHHHHGHHHGGHGGGGGHHHHHHHHHHHHHHHGGGEHHFHGHFHHHHHH3FHHAHFE:FGGGHEC?EG<GGFEG:FGFFFFGGG;GHFHGGGFGGGHHGHBDHFHHGGGHGHHHF@FCFFHHGBGGGCC<?DGFFHGGGGGGGHHGFFGGDC@GGFHHFFFEBFEFFFCFHFGHHHFFHGHGFGHFHFEFFFFFFHFHFF?9HHHHHEFEGEHG?HHGDBEHHFFFAAAGGHFHDHHEHGHHE?E?DCHHFEE2?HGGGGGGGGGFFFFFFFFA@BA?
@M02197:102:000000000-ALU3V:1:1101:6407:8740 1:N:0:1
GCTCCTTAGAAGTCCTCCGCTTATTGATATGCTTAAGTTCAGCGGGTATCCCTACCTGATCCGAGGTCAACCTTAGAAATGGGGTTGTTTTACGGCGTAGCCTCCCGAACACCCTTTAGCGAATAGTTTCCACAACGCTTAGGGGACAGAAGACCCAGCCGGTCGATTTGAGGCACGCGGCGGACCGCGATGCCCAATACCAAGCGAGGCTTGAGTGGTGAAATGACGCTCGAACAGGCATGCCCCCCGGAATACCAAAGGGCGCAATGTGCGTTCAAAGATTCGATGATTCAC
+
AAACCFFFFFFFGGGGGGGGGGGHHHHHHHGHHHHGHHHFHHHGGGGGHGHHHHGHGHHHFHHGGCEHHHHHHGHHHHHHHHHGGGGFHGHHHGGFGGGGGHHGHGGGGGCHCGHHGBDGGGGGGHHHHGGFFGHGFGGGGHHFGFFGGHGHHHHGHHHFFFFGGGGGGGGGGGFFGGGGGFGGFGGGFHGHFFFGFFGFGFGGFDGGFEGHHGGFGHHFHHHGGGGDFEGHGHHFGGHHFCCGEGFGF5HGHDGHHHGEECGHHHHGGGGHGGGGGGGGFFFFBFFFBAABBA
@M02197:102:000000000-ALU3V:1:1101:6424:8745 1:N:0:1
GCTCCTTAGAAGTCCTCCGCTTATTGATATGCTTAAGTTCAGCGGGTATCCCTACCTGATCCGTGGTCAACCTTAGAAATGGGGTTGTTTTACGGCGTAGCCTCCCGAACACCCTTTAGCGAATAGTTTCCACAACGCTTCGGGGACAGATAACCCAGCCGGTCGATTTGAGGCACGCGGCGGACCGCGATGCCCAATACCAAGCGAGGCTTGAGTGGTGAAATGACGCTCGAACAGGCATGCCCCCCGGAATACCAAAGGGCGCAATGTGCGTTCAATGATTCGATGATGCAC
+
1>AAAFF3DBDDG31BF11A1A0BBF3D33E3G3AGDBF2ADEECEEEFDHGB1A0G1B1GEF//AG19;B#FDB1@D%1@A06>BEGHH;GG9?E99E>F;HFEA3<<9<B/E<GC1@;/:.FFF>GH2FH6A-A;>AE#>A9./0/F;##0.C=<@<.--;-;/CBEFB1;9$9;-;-;#-9A:0;EGCCA:3B9;:BFC..;</<09:/00A8111>;1>/<>B?91+1<11<1()0B/;/AAEFGDA21/0BFAE0A001B31A0EEG1A133B1A1F11DB133A11>1
@M02197:102:000000000-ALU3V:1:1101:6108:8774 1:N:0:1
GCTCCTTAGAAGTCCTCCGCTTATTGATATGCTTAAGTTCAGCGGGTATCCCTACCTGATCCGAGGTCAACCTTTGAGAAAAGATTCTCCCCAAGGGGAGGCCGACCGGGGCTCGTGCACCCGTGTGTCCGATACGTGTCCCGTGAAGAAACTCAGTGTACCGGGGGTCCAACGAGGCCGCCGTCATTGTCTTTGGGACGGGCGAGAGCCCCCCCCGAGAGGGGGCCTCCGCCAAACCGTCCAACACCAAGCCGAGGGCTTGAGGGGTGATAATGACGCTCGAACAGGCATGCCCTTTGGAATACCAAAGGGCGCAATGTGCGTTCAAAGATTCGATGACTCAC
+
ABBBBBFFFFFF5GGGGGGGGGGHHHHHHGHGHHGFCHHHHHHGGG2EGHFHHHHHHGEG55BEFCEGHGHHHFHHHGHHHHHGHHHHHHHGHGHGGGGGGGFGGGGFG/</BFC/?C;GHFGGG@@FD9.9GGFGHHHHHHGGDGE:HGFHGHHE:CGGH0:-AFB9A.9FF.AD?>A<DFFFFAAFFFFFFFFFBEFF@EBFFFFAE<<CDFFGHGBCGGGFDCCEFGHGGGEEGGGF>9E?C1GE//GE/AHHFBFEHGGCGHHFHEFGHGEEAEHFEFHFHHHHHHFGCHGHHHHGBHHGFFGCCEGGGHFGBGEEGFGGDGGEB11F1B3FFFFAAAAA
@M02197:102:000000000-ALU3V:1:1101:17699:8753 1:N:0:1
GCTCCTTAGAAGTCCTCCGCTTATTGATATGCTTAAGTTCAGCGGGTATCCCTACCTGATCCGAGGTCAAGAGTGTAAAAATGTACTTTTGGATGTCGTCGTTATGAGTGCAAAGCGCGAGATGTACTGCGCTCCGAAATCAATACGCCGGCTGCCAATTGTTTTGAGGCGAGTCTACAGGAGACAAACACCCAACACCAAGCAGAGCTTGAAGGTACAAATGACGCTCGAACAGGCATGCCCCATGGAATACCAAGGGGCGCAATGTGCGTTCAAAGATTCGATGATTCAC
+
ABCCCFFFFFFBGGGGGGGGGGFHHHHHHHFHHHHGHHHGHHHGGGFGHHHHGHHHHHHHHHHGGGGHHHHGHHHHHHGHHHHFHHHHHHHGHGHHHHGGGGGHHGHHHHHHHHHHGHHHGGHHHHHGHHGGGGHGHHHHHHFHGHGGGHGGHHGHHHHHHHHHHHGGGGHHHHHHHHHHGHHHGHGGGFGHHGHGGGHHHGHHHHGDFGHHHHHHHHHFHGGEFFHHGFHHHHHHGHGGFGHHHGFHHFHHHHHHGGGGGHFCHGGGGFGGGGGFFFBGFFFFFFFBBBBA
@M02197:102:000000000-ALU3V:1:1101:9706:8962 1:N:0:1
GCTCCTTAGAAGTCCTCCGCTTATTGATATGCTTAAGTTCAGCGGGTATTCCTACCTGATCCGAGGTCAACCTTGAAGAAGTTTGTAGGTTGGGACCGTGCCACGGGGCCTTTCAACTCGTTGCGTGCCTTTGTAAAAAAGCTCGTTGCACCGAGAGTCCACGCGACGCCGTCATTACTTTTGGGACCGGCCGGGGGCGAAGCCCGGGCCTAAGGGGGTCCAACGCCAAGCCGAGCTTGAGAGGTGATAAGGACGCTCGAACAGGCATGCCCTTCGGAATTCCAAAGGGCGCAATGTGCGTTCAAAGATTCGATGACTCAC
+
BBBBBFFFFFFDFGGGGFGGGGCFGFFHGFGHHHGF5F5FGFGGGGEFHHHHFHHFHHGHHGHDEGGHHGGGHHGHFB5B?G5GFEBGB@GE/@EC>EG1E;<HA9:EE7FHHGG<HHHGHGH6@GGG:HHFHHHHHH1@FFHHG@FF8:HHG/CF?GHHFCDDC-@-@B?5FEABGB9BFFFGD?ADFCCD/B/?ACF@D?;8EC119B9B/BBFFFFAE/EF#E??ACCEFB;BFFFBBEFE3DFGB//E?EEBG?GDGF1B100B//A/GFCBBCFA1C1B0A0000113D0E0?F11GF3FDGGCBCD3B1DA>111
@M02197:102:000000000-ALU3V:1:1101:22032:8969 1:N:0:1
GCTCCTTAGAAGTCCTCCGCTTATTGATATGCTTAAGTTCAGCGGGTATCCCTACCTGATCCGAGGTCAACCTGATAAAAAATTGGGGGTTAGACCGACCCGGAAGGACCTTGCAACTCGATACGTGCTCCCGAAAGAACTCGTTGTATCGAGGGTCCCACGGACGCCGTCATTACTTTTGAGAACCAGTTGGTTTGACCCGACTTGGTTCCAATGCCACACCCCGGGGGGTAGAGAGAAGGATAATGACGCTCGAACAGGTATGCCCTTCGGAATACCAAAGGGCGCAATGTGCGTTCAAAGATTCGATGACTCAC
+
ABABCFFFFFFFGGGGGGGGGGGHHGHHGHHHHHHHHHHHHHHGGGGGHHHHHHHHHHHHHHHGGGEHFFHHHHGHHHHHHGHGHHHGGGGGHHHHGGGGGGGGCFFGHHGHHGGHHHHGHHHGGGHHGHFGGFFGGHFHHGG9GHFHHHGGGEFEGHHBHGCCG@BDGBHHFGFFFFFFGG?EBFFFFFFFGFFHGHFFFF@F@FFFFHFHGHFFEFFFFGGGECCHHHFGHHFHHGHHHHHHGHFGFE?HEGFFGHHGHGHGFGCEECFHHGDF/GHGHGGEE?HGBFGE0AFGGGGGGFGGF1FFFFFD>1AAA
@M02197:102:000000000-ALU3V:1:1101:14899:9018 1:N:0:1
GCTCCTTAGAAGTCCTCCGCTTATTGATATGCTTAAGTTCAGCGGGTATTCCTACCTGATCCGAGGTCAACCTTGAAGAAGTTTGTAGGTTGGGACCGTGCCACGGGGCCTTTCAACTCGTTGCGTGCCTTTGTAAAAAAGCTCGTTGCACCGAGAGTCCACGCGACGCCGTCATTACTTTTGGGACCGGCCGGGGGTGAACCCGGACCTGGAGTCCAACAACAAGCCAGGCTTGAGAGGTGATAATGACGCTCGAACAGGCATGCCCTTCGGAATACCAAAGGGCGCAATGTGCGTTCAAAGATTCGATGACTCAC
+
CBCCCFFFFFFFGGGGGGGGGGGGCHCHHHHHFHHHHHGHHHGGGGEGHHHHHHHEGFHHHHGGCGGGHGHHHHBEGDFHHHGHHFFGFBFCFGHHCFGAGH9HFGGGGGG<HH<HHHHGHGHGGGGGHGHFHD8HHHHCGCGFGGGHGHFHGFCGGHHHGHDE?CGGGFGDGGGGGGGGHFFCDFFFFFFFGFGGF=GFFFFDFFADFFFEFFFFFFFFGEEFFFEGCFEFHFFGFGHG9@;FF0//GGGHG/HDF1GC100FAA//CE02FBF1GFFF0GEE0EHHGHGEEA1FBAEED3AEB1FD@D11>11A>
@M02197:102:000000000-ALU3V:1:1101:22708:9087 1:N:0:1
GCTCCTTAGAAGTCCTCCGCTTATTGATATGCTTAAGTTCAGCGGGTATCCCTACCTGATCCGAGGTCAACCTTTGAGAAAAGATTCTCCCCAAGGGGAGGCCGACCGGGGCTCGTGCACCCGTGTGTCCGATACGTGTCCCGTGAAGAAACTCAGTGTACCGGGGGTCCAACGAGGCCGCCGTCATTGTCTTTGGGACGGGCGAGAGCCCCCCCCGAGAGGGGGCCTCCGCCAAACCGTCCAACACCAAGCCGAGGGCTTGAGGGGTGATAATGACGCTCGAACAGGCATGCCCTTTGGAATACCAAAGGGCGCAATGTGCGTTCAAAGATTCGATGACTCAC
+
CCCCCFFFFFFFGGGGGGGGGGGHHHHHHHHHHHHHHHHHGHHGFGGGHHHHHHHHHHHHHHFFGGGHHHHHHHHHHGHHFHHGHHHHHHHGHGHGGGGGGGGGGGGGFGFDGHGGHG<HHGG:GHGHHHGGGGGGHHGHHHGHGFFHGGFFHHGFHHHHHHGFGGGFFFFFFFEFFFFCFFFFFFFFFFFFFFFFFFFFFFFFFFFFEFFFGGGFHHGGGGGFFFCEGGHGGEGFGGFFFHECGHGGGGGGGHHHFGFHHGGGHGHGHHHHHGFEEEFF1HGHHFHGGGAFGF3EHFHHHHHEGHHHGGGGGHHHHCGGGHGGGGGGGGGGFFFFFFFA?AAA
@M02197:102:000000000-ALU3V:1:1101:5503:9104 1:N:0:1
GCTCCTTAGAAGTCCTCCGCTTATTGATATGCTTAAGTTCAGCGGGTATCCCTACCTGATCCGAGGTCAACCTTTGAGAAAAGATTCTCCCCAAGGGGAGGCCGACCGGGGCTCGTGCACCCGTGTGTCCGATTCGTGTCCCGGGAAGAAACTCAGTGTACCGGGGGTCCAACGAGGCCGCCGTCATTGTCTTTGGGACGGGCGAGAGCCCCCCCCGAGAGGGGGCCTCCGCCAAACCGTCCAACACCAAGCCGAGGGCTTGAGGGGTGATAATGACGCTCGATCAGGCATGCCCTTTGGAATACCAAAGGGCGCAATGTGCGTTCAAAGATTCGATGACTCAC
+
AAABBFFFFFFFGFFGGCEFGEFGGHFHHFHHBFFHCEFFHHGGGGGGHFHHHHHFHACFGHFEEEGHHFHFFHHFFFHHHFHGHHHHHFHEHGFGC/>@/EFEEEE@@///BFCCFF9H:E3<:9<FAFADA#BEGHHHFHG#/;CFGBGC9;CFHBCG?CEBFGGA@EF:FFE9-@A@BDFFBFFFFFFFFFFFDEFFFEBFFBF@@FEDFFFCFHCGFBAFCBD>FGEFFFEGGGHFEG?FC>EEEAFC/F0CFBBHHCFE>BEGFGEHHGEAEAABA1B0F11FG0GFE0FDHHGF2BG/HFHGEAEEEGFD10EE?AFG3FGBGEB1CCBFFFD1>1>>
@M02197:102:000000000-ALU3V:1:1101:25498:9145 1:N:0:1
GCTCCTTAGAAGTCCTCCGCTTATTGATATGCTTAAGTTCAGCGGGTATTCCTACCTGATCCGAGGTCAACCTTGTAAAAATGGGTTATAGGACCGTGCCGGGGGACCTTTCAACTCCGTGCGTGCTTAAGAAGCTCGTTGCACCGAGAGTCCCACGGACGCCGTCATTACTTTTGGGACCGGTCGGGGGTGAACCCGGACCTAGATCCAACAACAAGCCAGGCTTGAGAGGTGATAATGACGCTCGAACAGGCATGCCCTTCGGAATACCAAAGGGCGCAATGTGCGTTCAAAGATTCGATGACTCA
+
BBBBAFFFFFFFGGGGGGGGGFGHHGHHHHHHHHHHHHGHHHHGGGGGHHHHHHHGGEHHHHHDGGEHHHHFHGHHHHHHHHHHHGFHHHHFGHHGGGGHCGGCG9GGHHHHHHHHHHGHGGGGEGGHHHHHHHHHHGGG@CGHHGGGGGFHHHHHGGGCGBDFFFFGFGGGGGHFCCCGGGGFFCFB1@BHFFFGFF;GFFFFFFFFGFFHGGEEBFGGFGFEHHHHGHGDGHHHGFGEFGGGHEFHHHFF3A2CCCGEEEGHHG5D2F5FGGGFEEA5HHEEAFFCGGBFFGABC4FFFD5A3??A
@M02197:102:000000000-ALU3V:1:1101:17134:9151 1:N:0:1
GCTCCTTAGAAGTCTCCGCTTATTGATATGCTTAAGTTCAGCGGGTATCCCTACCTGATCCGAGGTCAAAAGTGAAAAAGGCTTGTGGAAGCTAGTGTATAGCCTTGAATCGCGACTTGTGCTGCGCTTCAAAACCAAACACTGGCTGCCAATTACTTTAAGGCGAGTCCCTCAGGACAAACACCCAACACCAAGCAAAGCTTGAAGGTACAAATGACGCTCGAACAGGCATGCCCCATGGAATACCAAGGGGCGCAATGTGCGTTCAAAGATTCGATGATTCAC
+
BBBBBFFBFFFBGGGGGGGGGGHHHHHHGHHHHGFGGHHGGHEGGEGHHHHHGHHHHHHHHGGGGGHHHGHGFFHHHGHEFHHGGHHGHHHHHHHHHHHHFHHHHHHFHHHHGHHHGGHHGHFGHGGGGGHHHHGHHHHHFAHHGEHHGHHHHHHHHHHGGGGGHHGFHHHFHHHHHHGGFEEGGHGHFEGHHHHEHHGHHFEHHHHHHHFHHHGGGGCG<GHHHHHHHEHFFFGHHHHHHHG5HHHHHEEE?EHHHHGGGGHGGGGGFGGGFFFFFFFFBBABA
@M02197:102:000000000-ALU3V:1:1101:24006:9161 1:N:0:1
GCTCCTTAGAAGTCCTCCGCTTATTGATATGCTTAATTTCAGCGGGTATCCCTACCTGATCCGAGGTCAACCTTAGAAATGGGGTTGTTTTACGGCGTAGCCTCCCGAACACCCTTTAGCGAATAGTTTCCACAACGCTTAGGGGACAGAAGACCCAGCCGGTCGATTTGAGGCACGCGGCGGACCGCGTTGCCCAATACCAAGCGAGGCTTGAGTGGTGAAATGACGCTCGAACAGACATGCCCCCCGGAATACCAGGGGGCGCAATGTGCGTTCAAAGATTCGATGATTCAC
+
BBBBBFFFFFFFGGGGGGGGGGGHHHHHHHHHHHHHHHHHHHHGGGGGHHHGHHHHHGHHHHHGGGGHHHHHHHHHHHHHHHHGGGGGHHHHHGGGGGGGGHHHHGGGGGGHFGHHHHHHGGGGGGHHHHHHHGHGGGGGGHHGGGGFGHGHHHHHHHHGGGGGFFFGGGGGGGGGGGGGGGGGGGFFGGGGGHHHHHGGGFGGGHHGHHHHGHGHHHHHHHHGFFGGHHDBHHHHHHHHGGGGGGGHHHHHHHHGGGGGGGGHHHHGFFGHGGGGGGGGGGFFFFFFFCCBCC
@M02197:102:000000000-ALU3V:1:1101:15482:9274 1:N:0:1
GCTCCTTAGAAGTCCTCCGCTTATTGATATGCTTAAGTTCAGCGGGTATCCCTACCTGATCCGAGGTCAATTTGTGGTAAAATAATGGAGTGGTCCGGGGACCTGGCCGGCCGGAGGAGAAGTCTTCCAGAGCGAGAGAAAATTTTACTACGCCCGAAGTCTCGACCGGACCGCCACTCATTTTCGGGCACGTCCCTCGCGGGACGAGCGCCCAAGACCAAGCTGACGCTTGAAGGGTGTAATGACGCTCGAACAGGCATGCCCCCCGGAATACCGAAGGGCGCAATGTGCGTTCAAAGATTCGATGATTCAC
+
BBBBBFFFF5FBGGGGGGGGGGGHHHHHHHHHHHHFHHHHGHHGGGGGHHHHHHHHHEFHHGHGGGGHHHHHHGFHGHHFHHHHGHFHHH;HEGFHGGG;;GGHHAGHGFGGGGCG@6GGHHHGH8HHHHGGHGCCCGGHBHHHHHHHHEHGGGGGGGGEF6FG:GGGG;GGCG??DFFFFFFFFFFE9;9AAEEDFFFFFFEFAFFA;.B/>D;A1FCBFEEFFBBDDDFFFGFFF;GDFFCBC@CG.CGD1GBGEHHC//>/CEGFHGEAA//GAEAE?ED13DEE0CF1B3GGGGGGGF1@@BB311111
@M02197:102:000000000-ALU3V:1:1101:24541:9315 1:N:0:1
GCTCCTTAGAAGTCCTCCGCTTATTGATATGCTTAAGTTCAGCGGGTATCCCTACCTGATCCGAGGTCAACCTTGTAAAAGATTTAACGGCCGCGACCGCCCGCGCTCCGAAGCGATTAATGAAATCACAACGCTTAGAGACGGACAGCTCAGCCGGAGACTTTGAGGCGCGCGGAACACCGCGGCGCCCAATACCAAGCGAGGCTTGAGTGGTGAAATGACGCTCGAACAGGCATGCCCCTCGGAATACCAAGGGGCGCAATGTGCGTTCAAAGATTCGATGACTCAC
+
BCCCBFFFFFFFFGGGGGGGGGGHHHHHHHHHHHHHHHHHHHHGGGGGHHHHHHHHGHHHHHGDGGFFHHHHHHHHHHHHHGFHGGHHGGGGGGCEEGGGGGGGGGGGGGGGGGGGGHGGHGHHHHHHHHHGGGGGFGGHHHHHGHGHFGGGGGGFHHFHHHGGGGGGGGGGGGHGGFFGGGFGGFHHHHHHHFGFHGGGHHEFGHHHGHHFHFHGHGGGGGGHHGHHHHHHHHHGGGGFGFHGHHHGEHHGGGGGGGGGFGGGGGFGGGGGCGGGGFFFFFFDAAAA?
@M02197:102:000000000-ALU3V:1:1101:18409:9310 1:N:0:1
GCTCCTTAGAAGTCCTCCGCTTATTGATATGCTTAAGTTCAGCGGGTATTCCTACCTGATCCGAGGTCAACCTTGTAAAAATGGGTTATAGGACCGTGCCGGGGGACCTTTCGACTCCGTGCGTGCTTGAAAAGCTCGTTGCACCGAGAGTCCCACGGACGCCGTCATTACTTTTGGGACCGGTCGGGGGTGAACCCGGACCTGGGTCCAACAACAAGCCAGGCTTGAGAGGTGATAATGACGCTCGAACAGGCATGCCCTTCGGAATACCAAAGGGCGCAATGTGCGTTCAAAGATTCGATGACTCAC
+
BBBCBFFFFFFFGGFGGGGGGCGHHHGGHHHGHBFD5FFFBGGGCEFGHHHHHHHGHHHHHHHGGGDF3GFGHHHHHGHHEHHHFEFEHHFFGHFEGHGHGGGCGGFGHHHHGFFGGHGHGGEFFFGHHHHHGHHHHGGFHGFHHFGGGGHHHGHHGGGGBDGGGGGGGHHGGHHHGDEGGGCBCCGHFGBFGGGGGHHFFGHGHHCFEFGGFFGHHHHHFGHGGHFEHHFHFFFHHHFEBEAHG?EGHHGHHHGGGGGGEDHHHHHHHHHHHCGDEGHGHG?EGDAGGGGGGGEGGFFFFFFFBAAA>
@M02197:102:000000000-ALU3V:1:1101:16511:9330 1:N:0:1
GCTCCTTAGAAGTCCTCCGCTTATTGATATGCTTAAGTTCAGCGGGTATTCCTACCTGATCCGAGGTCAACCTTGTAAAAATGGGTTATAGGACCGTGCCGGGGGACCTTTCGACTCCGTGCGTGCTTGAAAAGCTCGTTGCACCGAGAGTCCCACGGACGCCGTCATTACTTTTGGGACCGGTCGGGGGTGAACCCGGACCTGGGTCCAACAACAAGCCAGGCTTGAGAGGTGATAATGACGCTCGAACAGGCATGCCCTTCGGAATACCAAAGGGCGCAATGTGCGTTCAAAGATTCGATGACTCAC
+
BCCCCFFFFFFFGGGGGGGGGGGHHHHHGHHHHHHHHHHHHHHGGGGGHHHHHHHHHHHHHHHGGGGHHHHHHHHHGHHGHHHHHHGHHHEF;HGGGHGHGGGGGGGGHHHHFFFGGHGHGGCGGGGHHGHHHHHHHGGGHGHHHGGFGGHHHHHHGGGFCDFHGHHGGGGGGGHHGGFFFGGFDGGGGHHHGGGGGFFEFFHGHHHGHHGHHHGHHHGHHGHFFHHHHHHHHHHHHHFFFFFGFFHHHHHHHHHGGFDFEAEHHHHHGFFHHGGGGGHHCHGGCGGGGGGGFGGGGFFFFFFFBBBBB
@M02197:102:000000000-ALU3V:1:1101:3976:9413 1:N:0:1
GCTCCTTAGAAGTCCTCCGCTTATTGATATGCTTAAGTTCAGCGGGTATTCCTACCTGATCCGAGGTCAACCTTGAAGAAGTTTGTAGGTTGGGACCGTGCCACGGGGCCTTTCAACTCGTTGCGTGCCTTTGTAAAAAAGCTCGTTGCACCGAGAGTCCACGCGACGCCGTCATTACTTTTGGGACCGGCCGGGGGCGAAGCCCGGGCCTAAGGGGGTCCAACACCAAGCCGAGCTTGAGAGGTGATAATGACGCTCGAACAGGCATGCCCTCCGGAATGCCAAAGGGCGCAATGTGCGTGCAAAGATTCGATGGCTCAC
+
BBBBBFFFFFFFGGGGGGCEECGHHGFHHHHHHHFFFHHHHHHGGGEGHHHHBGFHHHHGHHHGGGGGEHGHHHFHHHBGHDFHHHHGGHHFGCHHGG;HEGGHGGCCGGEHGHHHFDGGCAHGGDGGGFHHGFHFFFHGGHHHGGEHGHHH-0@FGBGEGHCGGCCBADFCDF?FBFEFFFGGGEFFFFFFFFFAGCG9BA>A?@FCFFHHCFFFGFFHEFBFFFGGFG@EBEBFBFHGAHHHHEFHHAEB/@EFGEFFBDBHGAGF/E/AEE0A2GDBBB11C0EAEGGHHHGEA0A1F1FF3GGEGC111C11A?A>A
@M02197:102:000000000-ALU3V:1:1101:3973:9394 1:N:0:1
GCTCCTTAGAAGTCCTCCGCTTATTGATATGCTTAAGTTCAGCGGGTATTCCTACCTGATCCGAGGTCAACCTTGAAGAAGTTTGTAGGTTGGGACCGTGCCACGGGGCCTTTCAACTCGTTGCGTGCCTTTGTAAAAAAGCTCGTTGCACCGAGAGTCCACGCGACGCCGTCATTACTTTTGGGACCGGCCGGGGGCGAAGCCCGGGCCTAAGGGGGTCCAACACCAAGCCGAGCTTGAGAGGTGATAATGACGCTCGAACAGGCATGCCCTCCGGAATGCCAAAGGGCGCAATGTGCGTTCAAAGATTCGATGACTCAC
+
@AAAAF1DFBF1GGAFGBEFEG0GFH3FGBGCHHHFHDF2F21EEEEEHHGHGH1GHBBGFGFGGG?GHFFGHHEHH1DBGDFGHGGHHGHBEEGAEEFEGH6FEEG;FFFF%EAFG:HCHA-G7#9CGHHH:HBFB9<CGG:FC<<$BFFBFFEFCGB@??ECCC???CCAGBGFB<;BC0C:@AF<9>-@?CC<?4@A@FFA/0?B<B<FBEFF0GHG</GF1EAEFFEEB1D@2;EF>GCFHFHFB0///E/0/?BFDBGG1F0A/E/A/ABFFGDABBFBFEAB0E1GG1EEE0A113BGBGGGFFC3FDBFAAAA1
@M02197:102:000000000-ALU3V:1:1101:23917:9452 1:N:0:1
GCTCCTTAGAAGTCCTCCGCTTATTGATATGCTTAAGTTCAGCGGGTATTCCTACCTGATCCGAGGTCAACCTTGTAAAAATGGGTTATAGGACCGTGCCGGGGGACCTTTCGACTCCGTGCGTGCTTGAAAAGCTCGTTGCACCGAGAGTCCCACGGACGCCGTCATTACTTTTGGGACCGGTCGGGGGTGAACCCGGACCTGGGTCCAACAACAAGCCAGGCTTGAGAGGTGATAATGACGCTCGAACAGGCATGTCCCATGGAATACCAAGGGGCGCAATGTGCGTTCAAAGATTCGATGACTCAC
+
BCCCCFFFFFFFGGGGGGGGGGGFHHHHHHHHHHHHHHHHHHHGCFGGHHHGHHHHGHHHGHHGGGGHHHHGHHHHHHHHHHHGHHGHHHGDGHHGGGGHGGGGGGGGHHHHGGGGGHGHGGGGGGGHHGHHHHHHHGGGHGHHHGHGHHHGHHHHGGGGFDGGGGGHGGGGHGHHGGGGGGGGGGGHHHHHGFGGGHHGGHHGGHGFHFFHHGGHHHGHHGHGHHHHHFFHHHHHHHGGGGGFFGHHHGHFHHGGHHHGGHHHHHHHHHHGHGGDFGHHHGGGGGGGGGGGGGGGGFFFFFFFBAABA
@M02197:102:000000000-ALU3V:1:1101:23973:9478 1:N:0:1
GCTCCTTAGAAGTCCTCCGCTTATTGATATGCTTAAGTTCAGCGGGTATTCCTACCTGATCCGAGGTCAACCTTGTAAAAATGGGTTATAGGACCGTGCCGGGGGACCTTTCGACTCCGTGCGTGCTTGAAAAGCTCGTTGCACCGAGAGTCCCACGGACGCCGTCATTACTTTTGGGACCGGTCGGGGGTGAACCCGGACCTGGGTCCAACAACAAGCCAGGCTTGAGAGGTGATAATGACGCTCGAACAGGCATGCCCTTCGGAATACCAAAGGGCGCAATGTGCGTTCAAAGATTCGATGACTCAC
+
BCCCBFFFFFFFGGGGGGGGGGEHHHHHGHHHHHHHHHHHGHHGGGGGHHHHHHHHHHHHHHHGGGGHHHHHHHHHHHHHHHHGGHGHHHHDGHHGGHGHGGCFGGGGHHHHGGGGGHGHGGGGGGGHHHHHHHHHGGGGHGHHHGGGGHHHHHHHGGGGGGGHHGHHHGHHGGGHGFFGGGFGGGGHHHHHFFGGGHGFFFFGHHHHHHHHHHGHHHHHHGHHHGHHHHHHHHHHHHGGGGGHHGHHHGHHHHHGGGGGGGHHHHGHHHFHHGGGGGHHHHGGGGHGGGGGCGGGGFFFFFFFCCCBA
@M02197:102:000000000-ALU3V:1:1101:12440:9514 1:N:0:1
GCTCCTTAGAAGTCCTCCGCTTATTGATATGCTTAAGTTCAGCGGGTATCCCTACCTGATCCGAGGTCAACCTTTGAGAAAAGATTCTCCCCAAGGGGAGGCCAACCGGGGCTCGTGCACCCGTGTGTCCGATACGTGTCCCGTGAAGAAACTCAGTGTACCGGGGGTCCAACGAGGCCGCCGTCATTGTCTTTGGGACGGGCGAGAGCCCCCCCCGAGAGGGGGCCTCCGCCAAACCGTCCAACACCAAGCCGAGGGCTTGAGGGGTGATAATGACGCTCGAACAGGCATGCCCTTTGGAATACCAAAGGGCGCAATGTGCGTTCAAAGATTCGATGACTCAC
+
>?ABBFFFFFFFGGGGGGFGGGGHGHFHHHHHHHHGHHHHHHHGGGGGHFHHHHGGHGGHHGHGGGGHHHGHHHHFHFHHHHHGHHHFHHHGHGHGGFFGGGGHHGGGE@C@CGGGHG<HHGGDGHHHHHGGGGGGHFHGHHGHGFFHEFFHHGHHHHHHHHGGGGGAGGGFGFFDFFFCFFFFFFFFFFFFFFFFFEFFCEABDEFDEFFGFFFGHEGGGFFAFCDGGGHFDGGGGFHGDFFHFEGGGGGGEHGGGHHHHGGGHGGHGHHHHGGGGGHEEHHHHEHHHHFFGHFGHFHHHGHHBHGHGGGGEG5G52GFECBGFBGGGGGGFFFFFFF@BBBB
@M02197:102:000000000-ALU3V:1:1101:25666:9596 1:N:0:1
GCTCCTTAGAAGTCCTCCGCTTATTGATATGCTTAAGTTCAGCGGGTATTCCTACCTGATCCGAGGTCAACCTTGAAGAAGTTTGTAGGTTGGGACCGTGCCACGGGGCCTTTCAACTCGTTGCGTGCCTTTGTAAAAAAGCTCGTTGCACCGAGAGTCCACGCGACGCCGTCATTACTTTTGGGACCGGCCGGGGGCGAAGCCCGGGCCTAAGGGGGGCCAACACCAAGCCGAGCTTGAGAGGTGATAATGACGCTCGAACAGGCATGCCCTTCGGAATGCCAAAGGGCGCAATGTGCGTTCAAAGATTCGATGACTCAC
+
>AABBFFFFFFFGGGGGGGGGG?HHH5GHHHFGHHHHGHHHFHGGGGGFHHHHHGAGGHHGHAFGGGHHHHEHHHFFFGBFFFBGFGGHEHHGGHHGGGFBFHFGFFGGGGGGHHDH<HGHEFDCEFDHHHGHFGHHHFFFHHHGFGHGGHHGFGGGFGHFHG;GCGGGGGAGGFGGGG:GHGADEFGGFFFDGFADDFGDFFFAFHGHHFBFGEE@B'EFFFFFGGGFFFGGFGBFHHHGHGHGHGHGHGGFEEE1E5AAAFCHFFFFEE???HHG3HFHGDHFGGGGGGFFHCGCEGGGGGGGGFGGBFFFFBFA>AAA
@M02197:102:000000000-ALU3V:1:1101:12607:9599 1:N:0:1
GCTCCTTAGAAGTCCTCCGCTTATTGATATGCTTAAGTTCAGCGGGTATCCCTACCTGATCCGAGGTCAACCTTTGAGAAAAGATTCTCCCCAAGGGGAGGCCGACCGGGGCTCGTGCACCCGTGTGTCCGATACGTGTCCCGTGAAGAAACTCAGTGTACCGGGGGTCCAACGAGGCCGCCGTCATTGTCTTTGGGACGGGCGAGAGCCCCCCCCGAGAGGGGGCCTCCGCCAAACCGTCCAACACCAAGCCGAGGGCTTGAGGGGTGATAATGACGCTCGAACAGGCATGCCCTTTGGAATACCAAAGGGCGCAATGTGCGTTCAAAGATTCGATGACTCAC
+
B@BABFFFFBDBDGGGGG?CEGGGHHHHBGHFFDGHFFHHHHFGGAEEHHHFHAGHHFGHGFHGGCEHHFHHHHHHGGGHHHGGHHGGHHHGGDHGGG1@EGEGGGGGCB@CCGD@FF.HHGDEDFECHHGAEGGGFDGHGHGGDFFGEG0GFFHGHHFFFHGGFGB9DFFFFFFBDFF@AC@BFF8FFFFFFFFFFEFFDABBCFB@EFFFFFFFFEGGCGGGFFFGGGFFEEFEGGFBEGFFF2GE@EGGGHHHFGDHFGGGHHGHHHHFHGGGCGGCDFHHHHHHFHGGGHGGDBHHHHGHHHHHEGGGGHHHHEGGGHGGCGGGGGGGFFFFFFFCBBBA
@M02197:102:000000000-ALU3V:1:1101:4023:9651 1:N:0:1
GCTCCTTAGAAGTCCTCCGCTTATTGATATGCTTAAGTTCAGCGGGTATTCCTACCTGATCCGAGGTCAACCTGAAAAAAAATTAGGGGTTGGACCGACCCGGAAGGACCTTGCAACTCGATACGTGCTCCCGAAAGAACTCGTTGTATCGAGGGTCCCACGGACGCCGTCATTACTTTTGAGAACCAGTTGGCCCGAAAACCGACTGCGTTCCAATGCCACCCACGGGGGGTGAGGAAGGATAATGACGCTCGAACAGGTATGCCCTTCGGAATACCAAAGGGCGCAATGTGCGTTCAAAGATTCGATGACTCAC
+
AB3AAFFFFFFFGGFGGGGCEGAHHHHHHHHHHHHGCGHHHGHGGGGGHEHHGFHHHHHHHGGGGGGHGH31FGHEFFEEG?FHHHFH1>>@EFEH9GGGCGGCGFFB<GFHHHHH9FFGHGGGEFHHEBFFFGGFFCFFGD?FFHCFFHDHGF?:CGEHFGC@?<=AB8GHHFFFGFGFEGGFGFFGFFFF/D?A1FAA@?C@BF=DFGFFEFHGBHGG9EGGEFEDFAAEEHFFF@9GDFHHHGGE@DGHGFHHGEGHFFEGCGEAEHHHHHFGFFGAFEGGGHFHH?GGGHGGFGFGGEBGBFBFFBFABAA?
@M02197:102:000000000-ALU3V:1:1101:8990:9579 1:N:0:1
GCTCCTTAGAAGTCCTCCGCTTATTGATATGCTTAAGTTCAGCGGGTATCCCTACCTGATCCGAGGTCAACCTTAGAAATGGGGTTGTTTTACGGCGTAGCCTCCCGAACACCCTTTAGCGAATAGTTTCCACAACGCTTAGGGGACAGAAGACCCAGCCGGTCGATTTGAGGCACGCGGCGGACCGCGATGCCCAATACCAAGCGAGGCTTGAGTGGTGAAATGACGCTCGAACAGGCATGCCCCCCGGAATACCAGGGGGCGCAATGTGCGTTCAAAGATTCGATGATTCAC
+
ABCCCFFFBFFFGGGGGGGGGGGHHHCGHHHHHHHFHHHHHHGEGFGGHEHHHHHHHHFHHHHFFGEHHHGHHHHGHHHHHHHCGGGGHGHHHGGGCEGEFHHHHGFEFGGHGGHHHHHHFCDGGHHHHGHHGHCECFEFGHHFBBFFFHFGHGGHHHHGGCA:DGGGGFFFFEEFGGGGGD-;-@:;;/@;DFFFEFECEC;@ADFF0DCHGFHHEHGEFFHGFFFFBCAFHHGFFFCBFFCBAAGG2FGDF1AFAA??E001G3FAEE0EGBFG3BGGFGFFF3FD31AAA1
@M02197:102:000000000-ALU3V:1:1101:28306:9721 1:N:0:1
GCTCCTTAGAAGTCCTCCGCTTATTGATATGCTTAAGTTCAGCGGGTATTCCTACCTGATCCGAGGTCAACCACAAAAAGTTGGGGGTTTAGCGGCTGGGAGTTATAGCACCTAACAAAAGCGAGAAAAAAATTACTACGCTCAGAGGATACTACAAATCCGCCGTTGTATTTCAGGAACTACAACTCCTAAGAGAAGTAGATTCCCAACACTAAGCTAGGCTTAAGGGTTGAAATGACGCTCGAACAGGCATGCCCACTAGAATACTAATGGGCGCAATGTGCGTTCAAAGATTCGATGATTCAC
+
3AABBFFFFFFFDGGGGFGGGGGHHGHHHHHHHHHHHGCHHHHGFGGGGHHHGHGHGGHGHHHGG?EFHEHHEGEHHHHGFHHHGGGGGGHBGGEC@ECEEF0GGHHDH3BHFGHHHHHHGCDGGFFHHHHGGFGBGFF<BHFFFBFEHHFGHHGHHH?GB:?GHHHGHGDEGGHHFHFFFG3GFFFFHFHGHEHGGGHHHHFEGEHGGGFFFGD%HCGEEFGFHFFBHFGBFGFFFFGFFHGHHHHHGF1GCEC2FHHGHHHHGHGHFHGEEGFGDFBEAEGHGGGGGFGCGGFFFFFFFAAABA
@M02197:102:000000000-ALU3V:1:1101:12921:9729 1:N:0:1
GCTCCTTAGAAGTCCTCCGCTTATTGATATGCTTAAGTTCAGCGGGTATTCCTACCTGATCCGAGGTCAACCTGAGAAATAAAAGGTTAGACCGGCCCGACGAGACCTTGCAACTCCCCGCGTGCCTCGAAAGACTCGTTGCGAAGAGGGTCCCACGGACGCCGTCATTGTCTTTGAGACCAGTTGCGGACGAACCACAACGCGGCCCAACACCCAGCCCGAAGGTTGGAGAGAGGATAATGACGCTCGAACAGGCATGCCCACCGGAATACCAGTGGGCGCAATGTGCGTTCAAAGATTCGATGACTCAC
+
>AAABFFFFFBBGGFGGGGGGGGHHGCGHHGHHHBGFHGHHHGG?EGGHHHHHHHHGEHHGHFDGGGHHHHFHHHHHGHHHHHHHGHHHGHHHCEGGGEGGGFBGGGHHFHBDCGFCGFFFFF@DHHHGGGGFHHHHEFGHGCGGGFA;GECGHHHGGGGDFGHHHHFGGHHGFGFHHHHFHGGFGGDGGGGFFGGFEEFFFCGFAFFFFGFDDDGGGFHFHGCHFBGGHHFHHHHHFBFFEEFE21GFHHFFHHHFGGADEAGGEFHEF5E3HGGEGGFHF55GGGGHGGFGGGFGG4FC5FFFF?A>>?
@M02197:102:000000000-ALU3V:1:1101:12612:9780 1:N:0:1
GCTCCTTAGAAGTCCTCCGCTTATTGATATGCTTAAGTTCAGCGGGTATCCCTACCTGATCCGAGGTCAAAGACGGTAATGTTGCTTCGTGGACGCGGGCCGCGCACCTCGAGAAGCGCAATGTGCTGCGCGAGAGGAGGCAAGGACCGCTGCCAATGAATTTGGGGCGAGTCCGCGCACGTAGGCGGGACAGACGCCCAACACCAAGCAGAGCTTGAGGGTGTAGATGACGCTCGAACAGGCATGCCCCATGGAATACCAAGGGGCGCAATGTGCGTTCAAAGATTCGATGACTCAC
+
BCCCCFFFFFFFGGGGGGGGGGGHHHHHHHHHGHHHHHHHHHHGGGGGHHHHHHHHHHHHGHHGGGGHHHHGFHGGGFGHHHHHHHHHGHGGGHGGGGGGGGGGGGGGHHGGGHGHHGGFGGHHHHHHGGGGGGFHHHGGGGGGGGGGGGHHGGHHGHHHHFGFFGGFHGGFGFFGHFHGHGGGGGHHHHGGGGGHGHHGGFFGHHHHHGHHHHHHHHGHHGHHGHHGGGFGHHGGEHFFHHHGGGGFHHHHHHHHGGHHHHGGGGGGGHHGGEGHGGGGGGGGGGFBFFFFFBBCCC
@M02197:102:000000000-ALU3V:1:1101:12939:9736 1:N:0:1
GCTCCTTAGAAGTCCTCCGCTTATTGATATGCTTAAGTTCAGCGGGTATTCCTACCTGATCCGAGGTCAACCTGAGAAATAAAAGGTTAGACCGGCCCGACGAGACCTTGCAACTCCCCGCGTGCCTCGAAAGACTCGTTGCGAAGAGGGTCCCACGGACGCCGTCATTGTCTTTGAGACCAGTTGCGGACGAACCACAACGCGGCCCAACACCCAGCCCGAAGGTTGGAGAGAGGATAATGACGCTCGAACAGGCATGCCCACCGGAATACCAGTGGGCGCAATGTGCGTTCAAAGATTCGATGACTCAC
+
CCCCCFFFFFFFBGGGGGGGGGGHHHCHHHGHHHHHHHHHHHHGGGGFHHHHHGHGHHHHHHHGGGGHHGHHHHHGEGHHGHGHHG:HHHHHHEFGGGGCGGGGGCFGHHHHHHGHHHGGGGFFGHHHGFHGFFGHHGHGHGGGGGDGHGEHHHGHGGGGGGGGFGHHGGGGGEFGHHHGGHFFFGGGGGFHGHGGGGGGGGGHHGHEGGEFFDGGGFFHHHHGHHGHHHHHHHHFGHGHGFFFGHF1HGHHHHHHHGGFGGGEGHGHHHHCHHGGGGFEHHGHGGGGHGGFCGGGGGGFFFFFFFBBBBB
@M02197:102:000000000-ALU3V:1:1101:17223:9813 1:N:0:1
GCTCCTTAGAAGTCCTCCGCTTATTGATATGCTTAAGTTCAGCGGGTAGCCCTACCTGATTTCAGGTCAAAGTCAAAAGGTGCGCGATGGCAGGTTTTGAGCAGTCATCACCACAAGGAGAGACGAAACTTATTACGTCTAACACTGATGTGGGATGTTCCACTAAGTCATTTGAGGTGAGCCATTGCTGGCAGACACCCAAGTCCAAGCCTAACATGTTCAGAAAACATATTAGATTGAGATTTCATGACACTGAAACAGGCATGCCTTTCGGAATACCAAAAGGCGCAAGGTGCGTTCAAAGATTCGATGATTCAC
+
BBCCCFFFFFFFGGGGGGGGG?FHHGHHHHHHHGHHGHHHCFHGGGGGGGHHGHGHHHGHHHHHGHHGHHHGBGHHHHHGHHHGGGGGGGHHGGCHHGHGGFBFHHHHHGHHHHGHHHHHHGHHGGFGGHHGHHHHGHHHGHFFHHHHHHHHHHGHGHHHHHHHHHHHGGHHHHHFHHFHGFHGHHHHHFHGHGEGHHGCFFCGGGGGGGGGFGGHGHFHFHHHFGGHHHGFHHFHGHHHHHHFHHG5HGHFFFFGGABHFHFACAFEEE?GHHGHGAGHHGFGGGGHHHGGGGGHGGGCGGFGGGBFFFFFFAA@AA
@M02197:102:000000000-ALU3V:1:1101:11032:9822 1:N:0:1
GCTCCTTAGAAGTCCTCCGCTTATTGATATGCTTAAGTTCAGCGGGTATCCCTACCTGATCCGAGGTCAACCTTTGAGAAAAGATTCTCCCCAAGGGGAGGCCGACCGGGGCTCGTGCACCCGTGTGTCCGATACGTGTCCCGTGAAGAAACTCAGTGTACCGGGGGTCCAACGAGGCCGCCGTCATTGTCTTTGGGACGGGCGAGAGCCCCCCCCGAGAGGGGGCCTCCGCCAAACCGTCCAACACCAAGCCGAGGGCTTGAGGGGTGATAATGACGCTCGAACAGGCATGCCCTTTGGAATACCAAAGGGCGCAATGTGCGTTCAAAGATTCGATGACTCAC
+
AABBBFFFFFFFGGGGGGGGGGDHHHHHHHHHHHHHHHHHHGHGGGGGHHHHHHHHHHHHHHGGEEGHHHHHHHHHHGHHHHGGHHHHHHHGHGHGGGGGGGGGGGGEDCCDGHGGHG<HHGGGFHGHHHGGGGGGHHHHHHGEFEGFHGHHHHHH:HHFHHGGGGGFFEFFFFFFFFFDFFFCFFFFFFFFFFFFFFFFFFFFFFFCFFEDFFFGHHGFGGGGF?GGDFHFEEBGFGGHHHGHGGGGGGGGGGHHGGHGHGGGHHHHHBFHHGEE0?GEAHHHHHHHHFFGGEHHHEHHHHHHHHHHGGCGGHFHGGGFGGGGGGGGGGGCCBFFFFFBBBBB
@M02197:102:000000000-ALU3V:1:1101:10187:9848 1:N:0:1
GCTCCTTAGAAGTCCTCCGCTTATTGATATGCTTAAGTTCAGCGGGTATCCCTACCTGATCCGAGGTCAACCTTTGAGAAAAGATTCTCCCCAAGGGGAGGCCGACCGGGGCTCGTGCACCCGTGTGTCCGATACGTGTCCCGTGAAGAAACTCAGTGTACCGGGGGTCCAACGAGGCCGCCGTCATTGTCTTTGGGACGGGCGAGAGCCCCCCCCGAGAGGGGGCCTCCGCCAAACCGTCCAACACCAAGCCGAGGGCTTGAGGGGTGATAATGACGCTCGAACAGGCATGCCCTTTGGAATACCAAAGGGCGCAATGTGCGTTCAAAGATTCGATGACTCAC
+
ACCCCFFFFFFFGGGGGGGGGGGHHHGHHHHHHHHHHHHHGHHGGGFFGHHHHHHHHHGHHHHGGGGHGHHHHHHHHGEGGHHGHHHHHHHGFGHGGGGGGFGGGGGECGGBCHGCHG9HHGGGGHHHHHG::GGGHHHHHHGCFGGHHHHHHHHHHHHHHHGFFFDBDFFFFFFDFFFB@BDCFFFFFFFFFFFFFFFDFFDFFB@FEFFFFDFFHHGFFDDCC>FFFFFFGGGGGGFGAHEFGFEE>1CCCHHFGHHHHGGGHHHHFHHHHEEEE1AEEFA3HGHFFHFFEEHHFHHEHHFGFFHGGEGFGHFHGEFGGFGGBGGGGGGGFFFDFFDBBABB
@M02197:102:000000000-ALU3V:1:1101:17226:9794 1:N:0:1
GCTCCTTAGAAGTCCTCCGCTTATTGATATGCTTAAGTTCAGCGGGTAGCCCTACCTGATTTCAGGTCAAAGTCAAAAGGTGCGCGATGGCAGGTTTTGAGCAGTCATCACCACAAGGAGAGACGAAACTTATTACGTCTAACACTGATGTGGGATGTTCCACTAAGTCATTTGAGGTGAGCCATTGCTGGCAGACACCCAAGTCCAAGCCTAACATGTTCAGAAAACATATTAGATTGAGATTTCATGACACTGAAACAGGCATGCCATTCGGAATACCAAAAGGCGCAAGGTGCGTTCAAAGATTCGATGATTCAC
+
BBBBBFFFFFFBGFGGGGFGGGGHHHHHHHHHHHGHHHHHHHHGGGGGGHHHHHHHGGHHHHHHHHGHHHHFGHHEGEFGHGHFGGGGGGHFEGGFHGGFFFEHHHHH9H9HHHHHHHHHEGGHGCGGGHHHH;FHFG8HHG8HFHHHHH1GHDEGGHGHHHHHH:FGHHHHHGGHDGGHEFHHHFHHHHHGHGEGHHGGEHHGGGFFFG6GFFFF7GGGHFGGFFGHHHGFFFGGGGGGFFFFFF2EHGDFD2BFFDGD11B1BFA1///02HFFA//FD1EEB00FF1GAEEBAFGBF33GEB1CC33FFF?AA11
@M02197:102:000000000-ALU3V:1:1101:27555:9891 1:N:0:1
GCTCCTTAGAAGTCCTCCGCTTATTGATATGCTTAAGTTCAGCGGGTATCCCTACCTGATCCGAGGTCAACCTTTGAATAAAGATTTAACGGCCGCGGCCACCCGCACTCCGAAGCGAATTGAAAAATCCACAACGCTTAGAGACGGACAGCTCAGCCGGAAGACTTTAAGGCGCGCGGAACACCGCGACGCCCAATACCAAGCCAGGCTTGAGTGGTGAAATGACGCTCGAACAGGCATGCCCTTCGGAATACCAAAGGGCGCAATGTGCGTTCAAAGATTCGATGACTCAC
+
BCCCCFFFFFFFGGGGGGGGGGGHHHGGHHFHHHHHHHHHHHHGGGGGHHHHHHHHHGHHHHHGGGGHHGHHHHHHHHHHHHHHGHHHHGGGGGGGGGGGGGHGGGGGGGHGGGGGGGGGHHHHHHHHHHHHHHGHHFGHHHHHHHGHHHHHHHHHHHGHHHHHHHGHGGFGGGGGGFHGFFFGGGFEFFGFHHFGGHGGHHHHHGGHGHHHHGHHHHHHHHGGGGGGHGHHHHHGHHHGFGGFGDHHHHHFDHHHGGGGGFCGHFGGGGHGGGGGGGGGGFFFFFFFAAAAA
@M02197:102:000000000-ALU3V:1:1101:12841:9920 1:N:0:1
GCTCCTTAGAAGTCCTCCGCTTATTGATATGCTTAAGTTCAGCGGGTAGCCCTACCTGATTTCAGGTCAAAGTCAAAAGGTGCGCGATGGCAGGTTTTGAGCAGTCATCACCACAAGGAGAGACGAAACTTATTACGTCTAACACTGATGTGGGATGTTCCACTAAGTCATTTGAGGTGAGCCATTGCTGGCAGACACCCAAGTCCAAGCCTAACATGTTCAGAAAACATATTAGATTGAGATTTCATGACACTGAAACAGGCATGCCTTTCGGAATACCAAAAGGCGCAAGGTGCGTTCAAAGATTCGATGATTCAC
+
ABCCCFFFFFFBGGEGGGGGGGGHHHHHHHHHHGHHGHHHHHHGGGGGGHHHHHHGHHHHHHHHHHHHHHHHHGHHGHHGFHHGGGCGGGHHGGHHHGHAFHHHHHGHHHHHHHHHGHHFHGGHGGGGGHGHHHHHGHHHHHHHHHHHHHFHEHHHGHHHHHHHHHFGHHHHHHHGHHHHGHHHHHHHGHHHHGGHGHGHGFHHGGGHFGGGGFHGGGGHHHHHFGHHHHHHGHGHGHGHHHHHHHHHHHHHHHHHHEGFHHFGFHFGGGGGHHHFHHGHHHGGGGGGHGHGFGGGGGFFGGGGGGFFFFFFFAABBB
@M02197:102:000000000-ALU3V:1:1101:16419:9967 1:N:0:1
GCTCCTTAGAAGTCCTCCGCTTATTGATATGCTTAAGTTCAGCGGGTATTCCTACCTGATCCGAGGTCAACCTTGAGAAAATAAAAGGTGTGACCGGGTCCGTGAGGCCTTGCAACTCCCCGCGTGCCTCGAAAGACTCGTTGCGAAGAGGGTCCCACGGACGCCGTCATTGTCTTTGAGACCAGTTGCGTTGCCACAACTCGGTCCAACGCCCCGACCAGAGGTTGGGAGAGAGGATAATGACGCTCGAACAGGCATGCCCACCGGAATACCAGTGGGCGCAATGTGCGTTCAAAGATTCGATGACTCAC
+
CCCBCFFFFFFFGGGGGGGGGGGHHHGHHHHHHGHHHGHHHHHGGGGFHHHHHHHHHHHGHH1FEGGGHHHHHHHHHHHGHHHHHGHGGHHGHHHGCGFGHGHGGGHGGHHHHHHHHHHHGGGGGGGHHHGGHGGGHHHGHGHGGGGGGGHGGHHGGHGGDCC@FHGHGHGHGHGGFFHGGGGGGGGGGHHHGFFHHGFFFFHHHFGGGGGGGGGGGHGHHHGFFHHHHGHHHHFHHGHGFFGGGHGEGGHFHHHHHHGGGGEGHHHHHFHGCGGGEEGCHHHGGGGGHGGGGGGGGGGFFBFFFFABBAA
@M02197:102:000000000-ALU3V:1:1101:21204:10137 1:N:0:1
GCTCCTTAGAAGTCCTCCGCTTATTGATATGCTTAAGTTCAGCGGGTATTCCTACCTGATCCGAGGTCAACCTTGTAAAAAATGGGTTATGGGACCGTGCCGGGGGACCTTTCGACTCCGTGCGTGCTTGAAAAAGCTCGTTGCACCGAGAGTCCCACGGACGCCGTCATTACTTTTGGGACCGGTCGGGGGTGAACCCGGACCTGGATCCAACAACAAGCCAGGCTTGAGAGGTGATAATGACGCTCGAACAGGCATGCCCTTCGGAATACCAAAGGGCGCAATGTGCGTTCAAAGATTCGATGATTCAC
+
AABCCFFFFFFFGGGGGGGGGGGHHHHHHHHHGHHHHHHGHHHGGGGGHHHHHHHHHGGHHHHGGGGHHHHHHHHHHHHHHGHHHHHGHHHGHHHGGGHGHGGGGGGGGHHHHGGGGGHGHGGGGGGGHHHHHHHGHHHGGGHGHHHGGGGHHGHHHHGGGGGGGGGGGHGFFFFFGFGGFGGFFFFGGHFGFEFFFGGGGHGHHGHHFHGHHGHHGGHHHHHFFFHGHGHHHFGBHFHHGGGGGHEFHHHFHHHHHGGGGGGGHHGHHFHGHHHGGGGGHHHHGGGGHGGGGGGGGGGFFFFFFFCBCCC
@M02197:102:000000000-ALU3V:1:1101:27571:10158 1:N:0:1
GCTCCTTAGAAGTCCTCCGCTATTGATATGCTTAAGTTCAGCGGGTAGTCCTACCTGATTTGAGGCCAGATGTCAAGAATTATACACACAAGTGCGTATGGGGTATAGAAAGCAGACTATTGTCAAAGTCCTGGCCACAAGCGAACTTGTGTCCTAAGCGAAATACTTATTACGCCTAGGGGAACCAGTGCAAAGACTAATCCAGCTCACATTTTTAAGGCGAGTCAACTCATCATTGACAAACGCCCACATCCAACATCCAAGCTTGGATTAACCAAACTTGGAGTTGAGGTTTTCATGACACTCAAACAGGCATACGCTTCGGAATACCAAAGAGTGCAATTTGCGTTCAAAGATTCGATGATTCAC
+
BBBAACFFFFFFDGGGGFGGGGGGH5GGHHHHGFHHHHGGEFGGCEEEHFGHFGCGBGHHHHHFFAFHHCBGHHHHHHHHHFGHFHHHGG1GFFFEGGGHGGGEFGFHHFHEHHHGHFFHFG4GFFFGFGHGHHGHHFHHFH?<B<GHHHFHHHHHHGHGFGGC=GGFFHHFHEGFHGHH>AADGEHFBGHHHFHEHHHHH0GFHCHHGG0BBGFBDF90F2HFFGFFFBFFBGHHHGFE/><ADEFGGEGFABB1GDCE0F@/F@B22211FEEGEFD@FF@EGB@1BHE0HHHFG2DADBGFDB1111DEGEAEBA/AB/0GFFGFA0DGD1GFA3A1HGE0AA1BAGEA3GE1GCBFBF331A1AA
@M02197:102:000000000-ALU3V:1:1101:19605:10211 1:N:0:1
GCTCCTTAGAAGTCCTCCGCTTATTGATATGCTTAAGTTCAGCGGGTATCCCTACCTGATCCGAGGTCAACCTGATAAAAAATTGGGGGTTAGACCGACCCGGAAGGACCTTGCAACTCGATACGTGCTCCCGAAAGAACTCGTTGTATCGAGGGTCCCACGGACGCCGTCATTACTTTTGAGAACCAGTTGGTTTGACCCGACTTGGTTCCAATGCCACACCCCGGGGGGTGGAGAGAAGGATAATGACGCTCGAACAGGTATGCCCTTCGGAATACCAAAGGGCGCAATGTGCGTTCAAAGATTCGATGACTCAC
+
ABCCAFFFFFFFGGGGGGGGGGGGHHHHHHGHHHHHHHHHHFHGGGGGFHHHHGHHHHHHGGAE?FGHGHHHGHFHHHHGHGHHGGEGGGEACDGHFGGGGGGCGGGGHGFGGHFGHHGGFGHCFFDFGHHGFFFFFGHHHHGGGHGGGHGGGGGGDGHHHGGGE?FGGFGBFFGHFHFHHHGGFFGHEFAGHFHHGHGGGHHHHHGHHHHHHHHHGDCFFGGGGGGGGHHHHHHHHHHGHHHHHHGGGEGGHDHHHHHGHHHGGGGGF?GHHHHHHHHHHGGGGGGHGHGGGGGGFGGGGGGGGFFFFFFFBAA>A
@M02197:102:000000000-ALU3V:1:1101:9362:10236 1:N:0:1
GCTCCTTAGAAGTCCTCCGCTTATTGATATGCTTAAGTTCAGCGGGTATTCCTACCTGATCCGAGGTCAACCTTGGTGCCGCCGGAGCGGACTTGTGGGGGGTTTAGAGGCAGGACGCCGAGGGATCCCAATGCGAGGCTGATGCTACTGCGCAAAGGAGAGGGCCTTCGGGTCCGCCACTGGTTTTAGGGGCCTGCCGTGGCAGATCCCCAACGCCGGGCCACAGGGGCTCGAGGGTTGAAACGACGCTCGGACAGGCATGCCTCCCAGGATACTGGAAGGCGCCATGTGCGTTCAAAGATTCGATGATTCAC
+
ABCBCFFFFFFFGGGGGGGGGGGHCHGHHHHHHHHGHGGFHHHGGGAEGHHHGHHHHGHHHHHGGFEGHHFHHHFFEAGHGGGGGGGGGFGG:HHHGGFGGGGG9GFGGGFGDG?EBFFFFFFF8FFFFFBFFFFBFFFFFFEFFFBFFFFFFFFFFFFGFFFFFFEFBGGCADFFHFGFFFGFFHFFGGFFCFEFFFGFGHHHGGGGGHFECDEDCGHHFHHFFGGGFCFEHGGHHHHHGGCEFAFGFEEEHHGGHGHGFE0CCFBBHHGFBGHHHHGGFDE44HHEEEACGGGGGFGEFCBFFFFFFAA3BA
@M02197:102:000000000-ALU3V:1:1101:16034:10275 1:N:0:1
GCTCCTTAGAAGTCCTCCGCTAATTGATATGCTTAAGTTCAGCGGGTATTCCTACCTGATCCGAGGTCAACCTGAGAAATAAAAGGTTAGACCGGCCCGACGAGACCTTGCAACTCCCCGCGTGCCTCGAAAGACTCGTTGCGAAGAGGGTCCCACGGACGCCGTCATTGTCTTTGAGACCAGTTGCGGACGAACCACAACGCGGCCCAACACCCAGCCCGAAGGTTGGAGAGAGGATAATGACGCTCGAACAGGCATGCCCACCGGAATACCAGTGGGCGCAATGTGCGTTCAAAGATTCGATAATTCAC
+
ACCBCFFFFFFFGGGGFGGGGEEHHHHHFHHHHHHGHHHHHHHGGGGFHHHHHHHHGHHHHHHGGFGHHHHHGHHHHGHHHHHHHGHHHHHHHCFGGGG8GFGGGGGGHFHHHGFHHHGGGFCDGGHHGFGGFBFFGGFEHGGFFGGGGGGGHHGGGGGCCADHGGHHHHHHGGHHGGFFFGGGGGFGGGGFFFGGFGGGGBAHHGEFFGFFEDFEGGGHHHHGHHHHHHHHHFHHGEHGBGGGGGHAHHHHHHHGGHGECGGGHBGHHHGG3HGGGGGGHHFHGFGGGGGGCGGGGGGBBFFFFFACAAA
@M02197:102:000000000-ALU3V:1:1101:25211:10262 1:N:0:1
GCTCCTTAGAAGTCCTCCGCTTATTGATATGCTTAAGTTCAGCGGGTAATCCTGCCTGATTTGAGGTCTAAAGCTTAAGTGTTTCACTAAAGAAACGAATTATAAGCGCCAATCTTCACGATAAGACTGCATTCAATTCGACGAGATAGATATTATTACGCCGAGTGAAGCCTTCTATGCTATCGTAATATAGGCAGCTCGTATATTTCAGCTGAGCTGACCTGTAAACAGGCCTGCAACAACCAGAATCCGAGCCCACTCTTGCTTCATTACAAAACAAGGGGGTTGAGGGTTTCACGACACTCAAACAGGCATACTCTTCGGAATACCAAAGAGTGCAAGGTGCGTTCAAAGATTCGATGATTCAC
+
BBBBBFFFFDFFGGGFGGGGGGDFHFHHGHHHHGFFGHGHHHHGGGGGHHFHHHGEFHHHHHHHGHGHGHHHHHHHHHHHFFGCHHHHHHHBFFFHEGGHHFHHFBGCFGGGGHHHHHHEEEEGFFGHHGHFHHEFHHHE3?<>CDF8HGFHHFGHGGDFA/GGGGGHHHGHFHFHHGHHFFH9GHGDC<DFGFHAAAG#CGGFGGGCGGFGFBFGEFFFGGG1FGFHGGG?A?FB0:CFG?EB>1GEE<//B/?CF>B0HGF1@1GHGFBEG0G@1GAEE?EG0E>>B/ADF/CFF/DD11F101GFDD1D2FFD0A//AE2FA2A0AAD110E1A111FEAA0AA13GGDGFB1B133133?A1A?
@M02197:102:000000000-ALU3V:1:1101:10655:10349 1:N:0:1
GCTCCTTAGAAGTCCTCCGCTTATTGATATGCTTAAGTTCAGCGGGTAGTCCTACCTGATTTGAGGCCAGATGTCAAGAATTATACACACAAGTGCGTATGGGGTATAGAAAGCAGACTATTGTCAAAGTCCTGGCCACAAGCGAACTTGTGTCCTAAGCGAAATACTTATTACGCCTAGGGGAACCAGTGCAAAGACTAATCCAGCTCACATTTTTAAGGCGAGTCAACTCATCATTGACAAACGCCCACATCCAACATCCAAGCTTGGATTAACCAAACTTGGAGTTGAGGTTTTCATGACACTCAAACAGGCATACTCTTCGGAATACCAAAGAGTGCAATTTGCGTTCAAAGATTCGATGACTCAC
+
ABBBBFFFFFFBGGGGFGGGGGGHHHHHHHHGHHGHHHHHGHHGGGGGGHHHHHHHGHHHHHHHGHGGHHHHHHHHHHHHHHHHHHHHHGGFHGFFGFGGHEHGEGHHHHHGGFGFFHHHHHHHHHHHEFHHHHFHHHGHHHHGFGGHHHHHHHHHHGGHGGGGGHGHHHHHHGGDGGHHHHHHHGHHHGHHGHHHHHHHHHFHGHHHHGGGGFGGHGGGGGHHHFFFFGGHGGHFHGHGGEEEECCGF>HF1ABGGHFBGEHFFHHGHGHHHHGEFFHFGHHGHHFEHHHGHHHHHHGHGDHFFBHFHGFEHEHFHHHGEGGGHHFGBGFCHHHHHHHHFFFGEEEACGBF3FGEGCFFFDFD1AA?A?
@M02197:102:000000000-ALU3V:1:1101:19665:10385 1:N:0:1
GCTCCTTAGAAGTCCTCCGCTTATTGATATGCTTAAGTTCAGCGGGTATCCCTACCTGATCCGAGGTCAAGAGTGTAAAAATGTACTTTTTGGACGTCGTCGTTATGAGTGCAAAGCGCGAGATGTACTGCGCTCCGAAATCAATACGCCGGCTGCCAATTGTTTTGAGGCGAGTCTACACGCAAAGGCGAGACAAACACCCAACACCAAGCAGAGCTTGAAGGTACAAATGACGCTCGAACAGGCATGCCCCATGGAATACCAAGGGGCGCAATGTGCGTTCAAAGATTCGATGATTCAC
+
BBBBBFFFFFFFGFGGGGGGGGGHHHHHGHHHHHHGHHHHHHHGGGGGHHHHHHHHHHHHHHHFGGGHHHHHHHHHHHHHHHHHHHHHHHHGGGHGGGGGGGGGHHHGHHHHHHGHHGGGGGGGHHHHHHHGGGGGGGGHHHHGHHHHGGGGGHGHHHHHHHHHHHGGGHGHGHGHHGGDGHGHGGGGHHHHHHHFFGGGHHGHGGGHHHHHHHGHHHHHHHHHHGHHHHGGGGGHHGFHHHHHGGHGGGHFHHHHHHGDFHGHHGGGGGFHHHGGGGHGGGGGCGGGGFFFFFFFABBAA
@M02197:102:000000000-ALU3V:1:1101:23902:10515 1:N:0:1
GCTCCTTAGAAGTCCTCCGCTTATTGATATGCTTAAGTTCAGCGGGTATCCCTACCTGATCCGAGGTCAATCATTAAAAAATGGGGGGTTCTGGCAGGACACCACCAGGACTCTGTCGCGAGAAGTATTACTACGCGTAGAGCCAGATGGCACCGCCACTGCTTTTAAGGGCTGCCCTGTGACGGGCAGGCCCCAACACCAAGCTGAGCTTGAGGGGTGATAATGACGCTCGAACAGGCATGCCCCATGGAATACCAAGGGGCGCAATGTGCGTTCAAAGATTCGATGACTCAC
+
BBBBBFFFBFFFFGGGGGGGGGGHGHHHHHHHGHHHHHHHHHGGGGGEHHHHHHHHHHHFHHHGGGGFHH:HHH:HHHH:GHHHHG:GGF;HHH8CDG;H<H:HHG;FF;HHHHHHHF-GGGFG8FFF:;GG;GF9F7AFE/FFF?6FFFFFGFFFFFHHFGHGFGFHDHFFFGEHHFFBFFFHGHGFFFFFEFGGFFGGHHHHFFHFGFFGGGHHFHHHHHHGGGFFFDDGGFHHHHHHGFGHHHHFGHHHHFGGHFGGGGGHBGBGEFEAFBFGGGGGGFFFFFFDDBA?AA
@M02197:102:000000000-ALU3V:1:1101:17023:10539 1:N:0:1
GCTCCTTAGAAGTCCTCCGCTTATTGATATGCTTAAGTTCAGCGGGTATTCCTACCTGATCCGAGGTCAACCACAAAAAATTGGGGGTTTAGCGGCTGGGAGTTATAGCACCTAACAAAAGCGAGAAAAAAATTACTACGCTCAGAGGATACTACAAATCCGCCGTTGTATTTCAGGAACTACAACTCCTAAGAGAAGTAGATTCCCAACAATAAGCTAGGCTTAAGGGTTGAAATGACGCTCGAACAGGCATGCCCACTAGAATACTAATGGGCGCAATGTGCGTTCAAAGATTCGATGATTCAC
+
ABCCCFFFFFFFGGGGGGGGGGGHHHGHHGHHHHHHHHHHCHHGGGGEHHHHHHHHHHHHHHGGGGGHHHHHGGHHHHEGHHHHGG9GGGHGHGGGGGGGHFFHHHHGHHHHHGHHHGHHGHGGHGFHHHHGHHHHHGHGGFGGGHFFHFFHFFFHHHFGHGGGHFGGGGGGGHHHHFHHHHHHHHGGGHHHHHHHHHGHHHHEFGHHHHHGHHHHHHHGHGHHHGGHHHHHHHHGGGGGHGGHHHHHHHHHGGEHGGHHHEHHHFHHHHGGGF?GFGHFGE?CGGGGGGGEC4FFFFFFFBBBBA
@M02197:102:000000000-ALU3V:1:1101:13437:10685 1:N:0:1
GCTCCTTAGAAGTCCTCCGCTTATTGATATGCTTAAGTTCAGCGGGTATTCCTACCTGATCCGAGGTCAACCAGAAAAAATTGGGGGGTTTAACGGCCGGGGGGGCAGCGCCTAACAAAAGCGAGATAAAGAATTACTACGCTCAGAGGACTACTGCCACTCCGCCAATGGCTTTGGGGAACTACGGGGGCCGTAGAGTCCCAACAGTAAGCTGTGCTTAGGGGTTGAAATGACGCTCGAACAGGCATGCCCACTAGAATACTAATGGGCGCAATGTGCGTTCAAAGATTCGATGATTCA
+
CBCCCFFFFFFFFGGGGGGGGGGHHHHGHHHGGFHHHGHHGHHGGGGFHHHHHHHHHGHHHHHGGGGHHHHHGHHHHHHG;HHHHGGGGGGHHHGFGGGGGGGFFFFFFFFFFFFFFGHFFFFDFHFGFFFFGFFFF9FFFF?DFFFFFFFFFFFFFFGFFFCFGFFFFFGEFFFFGGFFGGFFGFFGFGGFGFFFFFHGGHHGFHGFHHHFHFHHGHGGGGGHHHHHHGGGGGGHHFEHHHHHGHHHGFHHGHHHHHHGEGGHHGGGGEFHGHCGGGGGGGGGFGGGFFBFFFFBBAA?
@M02197:102:000000000-ALU3V:1:1101:13518:10767 1:N:0:1
GCTCCTTAGAAGTCCTCCGCTTATTGATATGCTTAAGTTCAGCGGGTAGTCCTACCTGATCTGAGGTCTATCACAAGAGTCCGCTCGCAGAGCGAGGGCGGTTTCAAGGAAGCCTGCCGTCCCAAGGTCGAGCGATACATATCACGCAGGACAAAGGGCCGCAAGGCCACCGATGCATTTGAGGCGAGCCCGGCAAGGGGCAACACCCAAGTCCGACCCCCCCGTGCAGGACACGAGGGGACGAAAGCTGACGTGACACTCAGACAGGCATACCCTCCGGAATACCAGAGGGTGCAAGGTGCGTTCAAAGATTCGATGACTCAC
+
CCCCCFFFFFFFGGGGGGGGGGGHHHHHHHHHHHHFHFHFHHGGGGFFGHHHHHHHHHHHGHHHHGHHGHHHHHHHHHHHHHGGGGGGGGGHHGGGGCEGGFGGHHGHHFHGEGGHGHGGGGGHHHGBGGGGGGGHGGGHHHFHHGHGGFEHHHHHFFFGGGGGGFFFGGGFEFFFFFFBDFFFFFFFFFFFFFFFFFFFFFFFFFFFFFFFFFFFFGGGGGGGHHHHHHHGGGGHHGGGHGHHGHGFGGHFEDGGFFHHEHHHHHHHHHGAGGGGGHHHHHHHHHHHHGHHHHHFHGGGDGGGFGGFGGGGFFFFFFF@BAAA
@M02197:102:000000000-ALU3V:1:1101:27689:10804 1:N:0:1
GCTCCTTAGAAGTCCTCCGCTTATTGATATGCTTAAGTTCAGCGGGTATTCCTACCTGATCCGAGGTCAACCTGAAAAAAATTAGGGGTTGGACCGACCCGGAAGGACCTTGCAACTCGATACGTGCTCCCGAAAGAACTCGTTGTATCGAGGGTCCCACGGACGCCGTCATTACTTTTGAGAACCAGTTGGTCCGAAAACCGACTGCGTTCCAATGCCACCCACGGGGGGTGAGGAAGGATAATGACGCTCGAACAGGTATGCCCTTCGGAATACCAAAGGGCGCAATGTGCGTTCAAAGATTCGATGACTCAC
+
ABBCCFFFBFFFGGGGGGGGGGGHGHHHHHHHHHHHHHHHHHHGGGGGHHHHHHHHHHHHHHHGGGGHHHHHHGHHHHHGGHHHHEFGGGGCBHHGGGGGGFGFFFFHHHHHHHHHGHGHHGGFHHGGHGGGGGFDHHHHHFFGHFGHHDHGEFGHHHHFGGGGCDDFGHHHGGGGGGHGFHGGFFFFBFGGFGFGFFF;CGFFFFFFGFFFFHHGFFFFGGFFGGFFHHHHHHFHHGHHFHHHGGGGGGCFGHHHHGHHGGGGGCGDHHHHHFDHHHCGGGEEHHHHEGGGHGGGFGGGGGGFFFFBFF?BAAA
@M02197:102:000000000-ALU3V:1:1101:18102:10869 1:N:0:1
GCTCCTTAGAAGTCCTCCGCTTATTGATATGCTTAAGTTCAGCGGGTATTCCTACCTGATCCGAGGTCAACCTTGAAGAAGTTTGTAGGTTGGGACCGTGCCACGGGGCCTTTCAACTCGTTGCGTGCCTTTGTAAAAAAGCTCGTTGCACCGAGAGTCCACGCGACGCCGTCATTACTTTTGGGACCGGCCGGGGGCGAAGCCCGGGCCTAAGGGGGTCCAACACCAAGCCGAGCTTGAGAGGTGATAATGACGCTCGAACAGGCATGCCCTTCGGAATGCCAAAGGGCGCAATGTGCGTTCAAAGATTCGATGACTCAC
+
ABBBAFFB4FFBGGGGGGGGGGGHHHHHHGHHHHBGHDGHHHGEGGGGHHHHHHFGFHHHHHGGG?EGFHHHHGHHHHHHGDBGHGHHH3FHGGGHGGGHGHHHGGGGGG9H;;<HH<HGBCFDCBEGHGHHFHHHH6GFGHHGGGGHFHHHGGGGGFDGBGGGGGGGFGGCGBGGGEFGGBFGBFFFGGFCFFAFFFFDFFFFCDGDCFGFBCE?GF=EGFFFFEEAGF9EEFGBFHGBFHHFHBHHFE1EECACFDFFG3HF3GBEE?D0GGGD5FFHGFCHHFFA2EBFBHGECEFGGGGFGGAFFFFFFB5FAA@A3
@M02197:102:000000000-ALU3V:1:1101:25381:10945 1:N:0:1
GCTCCTTAGAAGTCCTCCGCTTATTGATATGCTTAAGTTCAGCGCGTAGTCCTACCTGATTTGAGGTCAATTATTGTAGATTACCCAAAGTCTTCCGTGGTAGGAAGGCAATGAGATAAAGCTTAAGGTGCAAAAAGTCCTGTAGAACTTCTCAGTTCTAGCCTGGACAGACTTGACAGCGAGTTGGACGAGCCTAGAACACTGTAAAGGCCAAGCATGGGCCGCACCAATCTAATTAAGACAAGCTGCGAGTCTAGAGACTTGCTGCATCGTCCAACATCCGTATGACACCATCCAATCATTAGAGATGGAAGGTGGATAGGAGAGGTAAATGACACTCAAACAGGCATGCCCTTCGGAATACCAGTTGGCGCTATGTGCGTTCATAGATGCGATGATTCAC
+
AAAAAFBFFFFFABGGFEEG1EE1FAGH3DEAGH31AFDF2F1AE?E?EFFFGHFAFDE1GHHHGGFBFFGHGHGFDGH2GHHHFFFCGFDGGHFG/1?/F2GGBGFGHA0>FBBFDGDD1F>FFGG111BBE1FC/BDGFBHDFFGFHEHHHE2@BGHHHFH1GFHGHGGHHHEHHGHH?@@C.D%:FCCC?9CGF<;C:HHGCBFE0;AAGG//<C09A?E@@@?@FA1<B1DBGBBFGFFC@9?CFF>DG@221@@>@0FB11?/CB/B1/2B1</AEF12G2HGFDC>1GF12@21B1F2@B121CGF00B20@21B001B11@222222111A1011111A1F0B//////02A2211ABBA/0A00111FAA0001AB33AGAA11133B3311AAA
@M02197:102:000000000-ALU3V:1:1101:17404:11019 1:N:0:1
GCTCCTTAGAAGTCCTCCGCTTATTGATATGCTTAAGTTCAGCGGGTATCCCTACCTGATCCGAGGTCAAAGACGGTAATGTTGCTTCGTGGACGCGACCCACGCCCCTCGAGAAGCGCAATGTGCTGCGCGAGAGGAGGCAAGGACCGCTGCCAATGGATTTGGGGCGAGTCCGCGCGCTGAGGCGGGACAGACGCCCAACACCAAGCAGAGCTTGAGGGTGTAGATGACGCTCGAACAGGCATGCCCCCCGGAATACCAAGGGGCGCAATGTGCGTTCAAAGATTCGATGACTCAC
+
CCCCCFFFFFFFGGGGGGGGGGGHHHHHGHHHHHHHHHHHHHHGGGGGHHHHHHHHHHHHHHHGGGGHFHHHHHGGGHGHHFHHHHHHGFGEGHGGGGGGGHGGGGGGHGGGGHGHHGGGFGHFHHHHHGFGFFFFGGGGGGGGGGHHGGGGGGGFFGGGGGGGGGGEFFFDFFFFGFGFGGGGGGGGGGGGGGGHGGHGHGGGHGHHHHHHHHFHHHGHH<HHHHHGGGGGHHGHHHHGHHHHGGGGGGGHHHHHHHHHHHGGGGGHHHHGGGGHGGGGGGGGGGFFFFFFFCBAAB
@M02197:102:000000000-ALU3V:1:1101:11918:11048 1:N:0:1
GCTCCTTAGAAGTCCTCCGCTTATTGATATGCTTAAGTTCAGCGGGTATCCCTACCTGATCCGAGGTCAACCTTTGAGAAAAGATTCTCCCCAAGGGGAGGCCGACCGGGGCTCGTGCACCCGTGTGTCCGATACGTGTCCCGTGAAGAAACTCAGTGTACCGGGGGTCCAACGAGGCCGCCGTCATTGTCTTTGGGACGGGCGAGAGCCCCCCCCGAGAGGGGGCCTCCGCCAAACCGTCCAACACCAAGCCGAGGGCTTGAGGGGTGATAATGACGCTCGAACAGGCATGCCCTTTGGAATACCAAAGGGCGCAATGTGCGTTCAAAGATTCGATGACTC
+
ACBABFFFFFFFGGGGGGGGGGGHHHHHHHHHHHHHGHHHHHHGGGGGHHFHHHGHHHHHHHGGCFGHGHGHHHHHHGHHHHHGHGHHHHHGGGHGGGGGGGGGGGGGCCCFGHGGHG<HHGGGGHHHHHGG:GGGHHHHHHGHG9GHGHHHHHGH;G;<HHGFGGGFFFFFFFFFFFFAFFFFFFFFFFFFFFFFFFFFFE?FFFFFFFEDFFFFCGFGGGGGGFFE?FDFGFGGGGHHEHGHFFGGGGACGHHHGHHHHGGGHHHGHHHHHGFGGE2AEHHFHHHHGHGGGHEFGEGBHHGFHFHHGGGGGHHHHFEGGGGGGFGGFECCFFFBFBBBAA
@M02197:102:000000000-ALU3V:1:1101:21909:11048 1:N:0:1
GCTCCTTAGAAGTCCTCCGCTTATTGATATGCTTAAGTTCAGCGGGTATTCCTACCTGATCCGAGGTCAACCATTAAAAATTGGGGGATTTAGCGGCCAAAGACGCTGCAACTCCAGTCAAAAGCGAGATAAAAATTTACTACGCTCAGAGGATATCGCAGATCCGCCGTTGTATTTCAGGAGCTACAGCTAGCAAAAGCAGTAGGCTCCCAACACTAAGCTAGGCTTAAGGGTTGAAATGACGCTCGAACAGGCATGCCCACTAGAATACTAATGGGCGCAATGTGCGTTCAAAGATTCGATGATTCAC
+
BCCCCFFFFFFFGGGGGGGGGGGHHHHHHHHGHHHHHHHHHHHGGGGGGHHHHHHHHHHHHHHGGGGHHHHHGHHHHHHHHHHHHGGGGHHHHHGGGGGHHHHGGGGGGHHHHHHHHHHHHHGHHGHGGGHHHHHHHHHHHHHGGGGHHHHHGHHHHGFGGGHHHHGGHHHHHHHHHHGHHGGGHHHHGHGGHHGHHHHHHHGHGGGHGHHHHHGHHHHHFHHHHHGHHHGHHHHHHGHGGGGGGHGHHHEHHHEHHGHEHGHHGHHHHHHFCHGGGGGHHHHGFEFHGFFGGGGGGGFFFFFFFBB@AB
@M02197:102:000000000-ALU3V:1:1101:16752:11058 1:N:0:1
GCTCCTTAGAAGTCCTCCGCTTATTGATATGCTTAAGTTCAGCGGGTAGTCCTACCTGATTTGAGGCCAGATGTCAAGAATTATACACACAAGTGCGTATGGGGTATAGAAAGCAGACTATTGTCAAAGTCCTGGCCACAAGCGAACTTGTGTCCTAAGCGAAATACTTATTACGCCTAGGGGAACCAGTGCAAAGACTAATCCAGCTCACATTTTTAAGGCGAGTCAACTCATCATTGACAAACGCCCACATCCAACATCCAAGCTTGGATTAACCAAACTTGGAGTTGAGGTTTTCATGACACTCAAACAGGCATACTCTTCGGAATACCAAAGAGTGCAATTTGCGTTCAAAGATTCGATGATTCAC
+
DCDDDFFFFFFFGGGGGGGGGGGHHHHHHHHHGHGHHHHHHHHGGGGGGHHHHHHHHHHHHHHHGHGGHHHHHHHHHHHHHGHHHHHHHGGGHHHHGGGGHHHGEGHGHHHHHHHHHHHHHHHHHHHHHHHHHHHHGHGHHHHGGGGHGGGGHGHHHHGEGGFGHHHHHHHGGHGGCHHHHGHGFHGHHFHHHHHHHHHHHHHGHHGHBHFHGHGGHGGGGFHGGGHGHFFGHGHHHGFEFFFFFGCHGHHHHHHHHHHFGHHHGHFFFHHFHHHGHHGFHHHHHHFHHHHGGHHGDGHHHHHHGGHHHHHHHHHHHHHGE?GHHHHGGHHHHHHHHHHHHHHGGGGGGGGGGGGGGGFFFFFFFBBBA?
@M02197:102:000000000-ALU3V:1:1101:23992:11080 1:N:0:1
GCTCCTTAGAAGTCCTCCGCTTATTGATATGCTTAAGTTCAGCGGGTATTCCTACCTGATCCGAGGTCAACCTTGAAGAAGTTTGTAGGTTGGGACCGTGCCACGGGGCCTTTCAACTCGTTGCGTGCCTTTGTAAAAAAGCTCGTTGCACCGAGAGTCCACGCGACGCCGTCATTACTTTTGGGACCGGCCGGGGGCGAAGCCCGGGCCTAAGGGGGTCCATCTCCAAGCCGAGCTTGAGAGGTGATAATGACGCCCGAACATGCATGCCCTTCCGAATTCCAAATGGCGAAATGTGCATGCAGAGATTGGACATAACTC
+
A1A>AFDFFB@13BFDBGFC?0EEAG3GFGHH3EA1DG2ADGCFEGGEH2DFGGGGGFFEGGAEEEGCGBFFGHEHFHDEF@FFGFFFGHFH?//0>EE@E>GFGGCGG9EGGGFHHHF7GGECGG3AGF1FGHHFGBFCGEH:CCGF?HFF@<@C-<A9#CCC--@C@A<00D<;GFFGB7GG6?FF;;;@?@?=@@@;=B1<A/@BB990/BFF@<@GE>#B%9>/9/AAD:B;@6G6;D0*8@22G0>///////2EA2A110BB////0B00111B112BA00000333FB11131A1FB3FB3133B31331>11>
@M02197:102:000000000-ALU3V:1:1101:28116:11147 1:N:0:1
GCTCCTTAGAAGTCCTCCGCTTATTGATATGCTTAAGTTCAGCGGGTATTCCTACCTGATCCGAGGTCAACCTAGAAAAATATAAAGGTGACCGGGTCCCGGGGGCCTTGAAACTCTACGCGTGCTCCGGAGAACTCAGTGCGAAGAGGGTCCCTGGGACGCCGTCATTGTCTTTGAGACCAGTTGGCCATGGAGGCGGTCCAACGCGGTCCAACACCAAACACGAGGTTTGAGAGAGGATAATGACGCTCGAACAGGCATGCCCTTCGGAATGCCAAAGGGCGCAATGTGCGTTCAAAGATTCGATGACTCC
+
CCCCCFFFFFFFDGGGGGGGGGGHHHHHHHGHHHGHHHHHHHHGGGGEHHHGHHHHEHHHHHHGGGGHHHHHHHHGHFHHHHGHHHHHGGGHFGEEEGHHGCFGGGGGHHHHHHHGHGHGGG:GGGHHGGGGGHHGHHGGGHGHHHFHEGGHHHHHGGGGGGGHGGHHHHHGGHGHHHHHHHGFHHHHHGHHGGGGGHHHHGFFGGGGHHHHGHFFGHHHFEFFFHGHHHHHHHHHFFHHHGHGFGFGHEFGHHGHHFFBGGGFEGDHHHHGBHHHFFGFFGGHGFCGGGGGGGGFGGGGGFFFFFFFBAAAA
@M02197:102:000000000-ALU3V:1:1101:23244:11207 1:N:0:1
GCTCCTTAGAAGTCCTCCGCTTATTGATATGCTTAAGTTCAGCGGGTATTCCTACCTGATCCGAGGTCAACCTGAAAAATATAGATTTAGAGGTGGCCGGGCCCACAAGACCTTGCAACTCGACGCGTGCTCCGGAAAGCTCAGTGCGAAGAGGGTCCCATGGACGCCCGTCATTGTCTTTGAGACCAGTTGGCCGCGAACGGTCCAACGCGGTCCAACATCCGAAACCCCCGCGGTAAAGCAGGGGTTTTGGAGGGAGGATAATGACGCTCGAACAGGCATGCCCTTCGGAATGCCAAAGGGCGCAATGTGCGTTCAAAGATTCGATGACTCAC
+
CCCCCFFFFFFFGGGGGGGGGGGGHHHGHHHHHHHGHHHFHHHGGGGGHHHHHHHHHHHHHHHGGGGFHHGHHGHHHFHHHHHGDFHHHFHGHHHGHHGGEGGGGGGHHHHHHHHHHHHHHGEGGGGCGGGHHGGGGGHHHHHHFHHGGGFGFGFEHHGHFFHFHFFGGGFFFFFGGGGGGGGGGGGGEFGGGGGGFGGGGHHHFGGGGGGHFGFFHHEGGGFGFFBGGGGGGGHHFHHHHGGGGGHGFFHGHGGHHGGHHHGHGGGEDEHGHFEHHHHHFGGDGGFGFHHHHGHFHHHGGGGGHHHHGGGECFCGGGGGGGGFFFFFFFBBBBB
@M02197:102:000000000-ALU3V:1:1101:11926:11145 1:N:0:1
GCTCCTTAGAAGTCCTCCGCTTATTGATATGCTTAAGTTCAGCGGGTATTCCTACCTGATCCGAGGTCAACCTGAAAAATATAGATTTAGAGGTGGCCGGGCCCACTAGACCTTGCAACTCGACGCGTGCTCCGGAAAGCTCAGTGCGAAGAGGGTCCCATGGACGCCCGTCATTGTCTTTGAGACCAGTTGGCCGCGAACGGTCCAACGCGGTCCAACACCCGAAACCCCCGCGGTAAAGCAGGGGTTTTGGAGGGAGGATAATGACGCTCGAACAGGCATGCCCTTCGGAATGCCAAAGGGCGCAATGTGCGTTCAAAGATTCGATGATTCAC
+
CCCCCFFFFFFFGGGGGGGGGGGHHHHHHHHHHHHHHHHHCHHGGGGGHHHHHHHHHHHHHHHGGGEHHHHHHHHHGHGHHHHHHHHHHHHHHHFGHHGGGGGGGGHHHGHHHHHHHHHHHGHGGGGGGGGHHGGGGGHHHHHHHHHGGGFGHHGGHHHHHHHHHFFGGGCGGGGGFFGGGFGGGGGGGGGGGGGGGFGGGFGHHGFFFGFGFFFFGGFFGGGHGGDGGGGGGGHHHHHHFGGGGGFGHHHGHHGHHGGGFHGHGEA?GHHGHHHHHHHHGGGGGGGGGHHHHHHHGHHGGGGGHHHHCGGGGGGGGGGGGGGFFFFFFFBBBBB
@M02197:102:000000000-ALU3V:1:1101:28523:11289 1:N:0:1
GCTCCTTAGAAGTCCTCCGCTTATTGATATGCTTAAGTTCAGCGGGTATCCCTACCTGATCCGAGGTCAACCTTGGTAAAAAGTGTCCCGAGGGACGGTGACCGGCGCCTGGACTTCTAACCATGTACGTGCCCGAAAGCTCAATGTACAGGAGTCCTCACAGACGCCGTCATTATCTTTAGGCGGAGCACAACCGTTAAGGCCGCGCTGACGCCAACAACAAGCCGGGCTTGAGTGGTGATAATGACGCTCGAACAGGCATGCCCTTCGGAATGCCAAAGGGCGCAATGTGCGTTCAAAGATTCGATGACTCAC
+
ACCCBFFFFFFFGGGGGGGGGGGHHHHHHGFFHHHHHHHHGHHGGGGGHHHHHHHHHHHHGHHGGGGHHGHHHHHHGHHHHHGHGHHHHGGGGGGGGGGGGHFGGGGGGGHHHHHHHHHHHHHHHHHHHHHHEHGGGGGGHHHGHGHHHHGHHGHGHHGHHHHHHDGGGHHHHGGGHGHGGGGGHHHFGFFFFGGHHHHGGGFFGFFCGFFFFFHHHHFHGGGGGGHGHHGHHGHHHHGGGHHHFFGGGHHGHGHGGHGHHGGGGEE?HHGGHHHGA3HGGGGGHHGHFGGGHGGGGGBGEGGFFFFFFFBAA?A
@M02197:102:000000000-ALU3V:1:1101:9650:11330 1:N:0:1
GCTCCTTAGAAGTCCTCCGCTTATTGATATGCTTAAGTTCAGCGGGTATCCCTACCTGATCCGAGGTCAACCTTTGAGAAAAGATTCTCCCCAAGGGGAGGCCGACCGGGGCTCGTGCACCCGTGTGTCCGATACGTGTCCCGTGAAGAAACTCAGTGTACCGGGGGTCCAACGAGGCCGCCGTCATTGTCTTTGGGACGGGCGAGAGCCCCCCCCGAGAGGGGGCCTCCGCCAAACCGTCCAACACCAAGCCGAGGGCTTGAGGGGTGATAATGACGCTCGAACAGGCATGCCCTTTGGAATACCAAAGGGCGCAATGTGCGTTCAAAGATTCGATGACTCAC
+
ABCCCFFFFFFFGGGGGGGGGGGHHHHHHHHHHHHHHHHHHGHGGGFGHHHHHHHHHHHHHHHGGGGHHHHHHHHHHGHHGGFGHHHHHHHGHGHGGGGGGGGGGGGGGDGGGHGGHE;FHGGGGHHHHHGGGGGGGHGHHHGEDGGGHGHHHHHGHHFGHHGGGGGBFFFFFFFFFFFFFFFCFFFFFFFFFFFFFFFFFEFFFACCEFFFFFFGHFGGGGGGFCCGGFBGGGGFGGFEGHGGGFGGGFGGGHGGGHHHHGGGHHHHHHHFGGGGGGGHFHHHHFHHHHGGGFGHHGGHHHHHFFHHGGGGGHGHGGGGEAGGGGGGGE4CFFFFFFFBBBA?
@M02197:102:000000000-ALU3V:1:1101:23915:11360 1:N:0:1
GCTCCTTAGAAGTCCTCCGCTTATTGATATGCTTAAGTTCAGCGGGTATTCCTACCTGATCCGAGGTCAACCTGAAAAATATAGATTTAGAGGTGGCCGGGCCCACAAGACCTTGCAACTCGACGCGTGCTCCGGAAAGCTCAGTGCGAAGAGGGTCCCATGGACGCCCGTCATTGTCTTTGAGACCAGTTGGCCGCGAACGGTCCAACGCGGTCCAACACCCGAAACCCCCGCGGTAAAGCAGGGGTTTTGGAGGGAGGATAATGACGCTCGAACAGGCATGCCCACTAGAATACTAATGGGCGCAATGTGCGTTCAAAGATTCGATGACTCAC
+
CCCCCFFFFFFFGGGGGGGGGGGHHHHHHHHHHHHHHHGHHHHGGGGGHHHGHHHHHHGHHHHGGGGHHHHHHHHHHHHHHHHHHHGHHHHGHHHGHHGFGGGGGGGHHHHHHHHHHHHHHGHGGGGGFGGHGGGGGGHHHHHHHHHGGGGGHHGGHHHHHHHHHFGGGGGGGGGGGGGGGFGGGGGGGGEGGGGGFHFFGHHHFGFFFFFHGHHGGGFFGDFHGFFGGGGGGGHHHHHHGFFGGGHHFHGGHHGHHHHHGHHHGGGGGFGFHGDHFHHHHHEEHGFHHHHHHHHHHGHGGGGGHHGHGEGGGGGGGGGGGGGFFFFFFFCCCCC
@M02197:102:000000000-ALU3V:1:1101:21941:11377 1:N:0:1
GCTCCTTAGAAGTCCTCCGCTTATTGATATGCTTAAGTTCAGCGGGTATCCCTACCTGATCCGAGGTCAACCTTTGAGAAAAGATTCTCCCCAAGGGGAGGCCGACCGGGGCTCGTGCACCCGTGTGTCCGATACGTGTCCCGTGAAGAAACTCAGTGTACCGGGGGTCCAACGAGGCCGCCGTCATTGTCTTTGGGACGGGCGAGAGCCCCCCCCGAGAGGGGGCCTCCGCCAAACCGTCCAACACCAAGCCGAGGGCTTGAGGGGTGATAATGACGCTCGAACAGGCATGCCCTTCGGAATACCAAAGGGCGCAATGTGCGTTCAAAGATTCGATGACTCAC
+
AABCCFFFFFFFGGGGGGGGGGGHHHHGGHHHHHHHHHHHHHHGGGGGHHHGHHHHHHHHHHHGGGGHHHHHHHHHHGHHGHHGHHHHHHHGHGHGGGGGGGGGGGGGFGGDDHGGHG-HHCGGGHH<HHGGGGGGGHHHHHGEFFGHHGEF:HHHGHGGHGGGGGGFFFFFFFFFFFFFDFFFFFFFFFFFFFFFF?FFDDFFFFAAFAFFFFFFHHFFFFDFCFDEGGHGGGFFGGHHEFEEAFGGGGFGCFGHGHGHHGGGHHHHHHGHHGGEGFFHCHGDFHHHHFGGGEE?FGHHHHHHHHHHGECGGHHHHGGGGHGFFGGGGGGGFFFFBFFBBABA
@M02197:102:000000000-ALU3V:1:1101:23503:11384 1:N:0:1
GCTCCTTAGAAGTCCTCCGCTTATTGATATGCTTAAGTTCAGCGGGTATCCCTACCTGATCCGAGGTCAAGAGTGTAAAAATGTACTTTTGGACGTCGTCGTTATGAGTGCAAAGCGCGAGATGTACTGCGCTCCGAAATCAATACGCCGACTGCCAATTGTGTTAAGGCGAGTCTACACGCAGAGGCGAGACAAAACACCCAACCCCAAGCAGAGCTTGAAGGTACAAATGACGCTCGGACAGGCATGCCCATTAGAATACTAATGGGCGCAATGTGCGTTCAAAGATTCGATGATTCAC
+
A??3AFFF4DBFGGFGGGGGGGEF5F5G6FFFGEHGGHGHFBFFEEEEC5B3FGHHHFGHHFGDAEGHHHHEFDG'DFGFFFHFD47FB4FAFC;EA#>FE?E:HHGFGGHFH;F$A?<BDGGHHHF2>GD?B/CFCF1/FFGFGHHGG?$?0CEHHHHHH5#GHHFF<3CB@@FGF?0BD1?BBGB0??HGFB0//FA?@8>E/#A1DFFFD1B12BFFF;2FD@B2B9E/BBEAA91%B1DABEHHFGGDA222E222AA2F0B0000113FEA0A1113FD33EAB11331331>1>>
@M02197:102:000000000-ALU3V:1:1101:23518:11394 1:N:0:1
GCTCCTTAGAAGTCCTCCGCTTATTGATATGCTTAAGTTCAGCGGGTATCCCTACCTGATCCGAGGTCAAGAGTGTAAAAATGTACTTTTGGACGTCGTCGTTATGAGTGCAAAGCGCGAGATGTACTGCGCTCCGAAATCAATACGCCGGCTGCCAATTGTTTTAAGGCGAGTCTACACGCAGAGGCGAGACAAAACACCCAACACCAAGCAGAGCTTGAAGGTACAAATGACGCTCGAACAGGCATGCCCACTAGAATACTAATGGGCGCAATGTGCGTTCAAAGATTCGATGATTCAC
+
ABBCCFFFFFFFGGGGGGEGGGGHFHHHHHHHHHHHHHGHHHHGGGGGHHHHHHHHHGHHHHHGGGEHHHFHHHHHGHHHHHHGHHHHHHHFHHGGGGEGGFGHGHGHHHHHHHHHGGGGGGGHHHHGHHGGGFGDGGGHHHHHHHEFDGGGGGGHHHHHHHHHHFFHHGHHHGGHGGGGGHHGGGGGGHHHHHHFFFFGHHFFEFGGHHGGGHHGHFFHGHHHHFFFHHGFFFF?EEFHHHFHHHHGEHFGFE5EHHHGDFDHHGGGGGG5F5ECGGHGGFGGGCECGFBFFFFFAA?AA
@M02197:102:000000000-ALU3V:1:1101:6126:11457 1:N:0:1
GCTCCTTAGAAGTCCTCCGCTTATTGATATGCTTAAGTTCAGCGGGTATTCCTACCTGATCCGAGGTCAACCTGAAAAATATAGATTTAGAGGTGGCCGGGCCCACAAGACCTTGCAACTCGACGCGTGCTCCGGAAAGCTCAGTGCGAAGAGGGTCCCATGGACGCCCGTCATTGTCTTTGAGACCAGTTGGCCGCGAACGGTCCAACGCGGTCCAACACCCGAAACCCCCGCGGTAAAGCAGGGGTTTTGGAGGGAGGATAATGACGCTCGAACAGGCATGCCCTTCGGAATGCCAAAGGGCGCAATGTGCGTTCAAAGATTCGATGTCTCAC
+
?AAABFFFBFFFGGGGGGGCEEEHHHF6FF5DGGFBFDFGDGHFGGEEG5GDFHFHGGGHHHHGGGGHHHGGHHHFFHHEHHHFHHFHFDF32F?E1FEEEC?EEGGHF;H2F9GBGFFHF?;:GFFBCGFHGGGCCCFFFFGHHG?FFCGFHHGGHHFFFFHHHGGGCGG/AAFGGFFFGFFFFFFFFGFF@FGCBGFFGGFFADF:FDFHFFCFGGGHGDGHEA<?CCGGE?DHHHFHEEFFFFFF3FBDHFF?B4HFHFFGE??CEF11G5GFHHGAHFFGECEAHHGEBEBBB3BEEEEE5GGBE2A2A45BGFFFFGGFADDFB5BA?BA
@M02197:102:000000000-ALU3V:1:1101:15328:11609 1:N:0:1
GCTCCTTAGAAGTCCTCCGCTTATTGATATGCTTAAGTTCAGCGGGTATCCCTACCTGATCCGAGGTCAACCTTTGAGAAAAGATTCTCCCCAAGGGGAGGCCGACCGGGGCTCGTGCACCCGTGTGTCCGATACGTGTCCCGTGAAGAAACTCAGTGTACCGGGGGTCCAACGAGGCCGCCGTCATTGTCTTTGGGACGGGCGAGAGCCCCCCCCGAGAGGGGGCCTCCGCCAAACCGTCCAACACCAAGCCGAGGGCTTGAGGGGTGATAATGACGCTCGAACAGGCATGCCCTTTGGAATACCAAAGGGCGCAATGTGCGTTCAAAGATTCGATGATTCAC
+
CCCCCFFFFFFFEGGGGGGGGGGHHHHHHHHHHHHHHHHHFHGGGGGGHHHHHHHHHHHHHHGGFGGGHGHHHHGHHGHGHHHGHHHHHHHGGGHGGGGGGGGGGGGGCCDCDFGGHE<HHGGGDAFHHGGGGGGGFGFHHHFEGGGHHHHHHHGHFBCHHHFFGGGBFFFFFFFFFFEFFFFFFFFFFFFFFFFFFFFFFFFFFFFFFFFFFGFFGBGDGGGGFCBGFGGFGGGGGGHHHHGHGGGGGGGGFHHHGHHHHGGGHHHHGHHHHGGFGGFHGFHHHHHHHHGGGGHFFFHHHHGHHHHHGGGGGFHGHGGFGHGGGGGGGCGGFFFFFFFBBBAB
@M02197:102:000000000-ALU3V:1:1101:18637:11598 1:N:0:1
GCTCCTTAGAAGTCCTCCGCTTATTGATATGCTTAAGTTCAGCGGGTATTCCTACCTGATCCGAGGTCAACCATTAAAAAATTGGGGGGTTTAGCGGCTGAGACGCTGCGGCACCTAACAAAAGCGAGATAAAAATTACTACGCTCAGAGGATACCACAGATCCGCCGTTGCATTTGGGGAACTATCATTGCTGGTAGACTCCCAACACTAAGCTAGGCTTAAGGGTTGAAATGACGCTCGAACAGGCATGCCCACTAGAATACTAATGGGCGCAATGTGCGTTCAAAGATTCGATGATTCAC
+
BCCCCFFFFFFFGGGGGGGGGGGHHGHHHHHHHHHHHHHGCGHGGGGGHHHHHHHHHHHHHHHGGGGHHHHHGHHHHHGHGHGHHHGGGGGGHHHGGGGGHHHHGGGGGGGHGGGGGHGHGGGGGGFGGFGHHGHHFFFFFFFFFHHFFFFFFFFHGHGFFFGGGGGHHHGHHHGHHHHFHGFHHHHHHHHHHGHHHHGGHGGHHGFFHHHHHHHHHHHHGHHGHHHHHHHHGGGGGHHGHHHHHHHHHHGHHEDHHHHHHGHHGHFGGGGGHHHHGGEGHGGGGGFGGGGFFFFFFFAAABB
@M02197:102:000000000-ALU3V:1:1101:22211:11811 1:N:0:1
GCTCCTTAGAAGTCCTCCGCTTATTGATATGCTTAAGTTCAGCGGGTAATCCTGCCTGATTTGAGGTCTAAAGTTCAAGTGTTTCACTCAAAGGTGAAGCGATTTATAAGCGCCGTCTAACGATAAGACTGCATTCGACTTGACGAGAATAAGTGTTATTACGCCGAGTGAAGCTTTCTATGCTATCGAAATACAAGCTGCTCGTACATTTCAGCTGAGCTGACCCTATACAGGGCCGGCAAGACAGCCAGAATCCAAGCCCAGACGCCTGTTTCATTACAAAACAGGGGGGTTGAGGGTTTCACGACACTCAAACAGGCATACTCTTCGGAATACCAAAGAGTGCAAGGTGCGTTCAAAGATTCGATGATTCA
+
BBBBBFFFFFFFGGGGGGGGGCEHHHHHHHHHHHHHHHHHHGHGGGGGHHHHGFHHHHGHHHHHGHHHHHFHHHHHHGHHHHHHHHHHHHGHHGFGFHHHGGHHGHHHHHHGGGGEEHHHHGGHGGHHGHHGHHHHGHGGGHHGDGGDGHFHHGHGFHHHGHGGGFCFFGHFHHHHHGHFFHHHHFFHHGGHHHGCGHHFDEGD@DGHGFGHHHGGHHFGFHHHHGGFHHHGGGCGDHFHHFHHFHHHFFHDG2GGHHHHHGGGDGGGHHFFHHHHEHCFGHGCFGCGGGHHHHHHDFHGFFGGGHHGDGHHFEGGHHHHHG5HGEE2HFHFHHHHGHHHHFGHHHHGGGFEF4CGGGGD2FFFFFFFBBBBBB
@M02197:102:000000000-ALU3V:1:1101:10961:11899 1:N:0:1
GCTCCTTAGAAGTCCTCCGCTTATTGATATGCTTAAGTTCAGCGGGTAGTCCTACCAATCTGAGGCCGATGAATTGAAATTAGATCCCTTTCTCTGACAGAAAGGGCGGGGTTCAGAAGCACTCCAACCAGCAAAAGTCGTTGCGTCCAGCTCTAACCCTTTCTCCGCCTCCGAAGTCCTGATATTATCAAAACCCGGCAGGGAAGAGAGGGCGAAAAATCAAGCTTTCGTCCGTCTTTCGCCTGTCAAATGGATGCTCTAATGCATTTCGAGGGAGCCACGGTAAAAGGCAAAAAGACCCTCAATACCGATCCGCCAGCTCTGACTGAAAAAAGCTGTCGTTCGAAACAATTCGCGGCCCTCAAACAGGCATGCTCCCCAGATGAGATCTGCCGGGAGCGCAAGGGGCGTTCAAAGATTCGATGATTCAC
+
33>AA4@FFFFFGFGGGFGE2EEDFFFHHHFHHHFBFFGHHGBE222AAGFGHHHHEHFHHHEEEGGFEFFHGHHH5FHBBGBFHHGFFG3FGBGEBGEG3@G@EEFCCCG?C0DH1<G1GHHHGEGHD.FGFH1GBDGDECHCCADFDHH0GHG0C.:CGHFCFGGGGGGGGGDGGGBBGGFBBB0CFB0FFFFF--@---99ADFFED.9./BB9FBA/9/99/B6F@A..-/;.AFF.A;9#9;BB///00/;00;00;00B9.C.-F/;.FA-GE:C:00HGG0C0CBCC0//<?BGFFD..<?A<--CC?HGDGC?1?12220CF1G11///B?@GF/?FGFFDF>///CEA?E0?@0GB@111E@1//AE?0A1FFFD2BE1/GEE/EFB000A1HFEE?0GHGCGGGFGAF1113DFFF1A?AA
@M02197:102:000000000-ALU3V:1:1101:4450:11957 1:N:0:1
GCTCCTTAGAAGTCCTCCGCTTATTGATATGCTTAAGTTCAGCGGGTATTCCTACCTGATCCGAGGTCAACCTGAAAAAATTTAGGGGTTGGACCGACCCGGAAGGACCTTGCAACTCGATACGTGCTCCCGAAAGAACTCGTTGTATCGAGGGTCCCACGGACGCCGTCATTACTTTTGAGAACCAGTTGGTCCGAAAACCGACTTCGTTCCAATGCCACCCACGGGGGGTGAGGAAGGATAATGACGCTCGAACAGGTATGCCCTTCGGAATACCAAAGGGCGCAATGTGCGTTCAAAGATTCGATGACTCAC
+
AABABFFFFFFFDFGGDFFGGGGHHHHFFHHHHHGGFHHHHGHGGGGGHHHHHHGGHEFHHHGGGGGHFHHGHF3GEHHGHHHGHHHGGGGFHHHGGGGGGGCGGGHHHHHHHHGFHGFHHHFGGFGEFGGGGGGGHGFGEFFGHGHFHDBEFFGHHEFHGCD@CAFBHGGGEFGGGGGGEGFBFFFGFHFBD?CGEECFGEDFDGGGHHHGHFFFGFBFBF19EFFDHHHHHGHHHHGHGDGBFBEGCHHGHHHHGHHHHEFGGGGDHHHHHGGGHHFCGECGHGFH?GGDGGGFGGGGEFFFBFBDFDBBBBB
@M02197:102:000000000-ALU3V:1:1101:21764:12011 1:N:0:1
GCTCCTTAGAAGTCCTCCGCTTATTGATATGCTTAAGTTCAGCGGGTAGTCCCATCTGATTTGAGGTCTAAATTAAAAGGAGCATCGCGCTGAGGCGACTCGGTTTAGAAGCGACTAGTGTACAATCCGGCTGCTATTGAAAGCATCCTCGACGAAGATCTTATCACGTCAAGTCAATCCGAGGAGTACAAAGATTGCTTATGCATTTGAAGCGAGCTGTGCCCAAAAGGCAAACAGCAACGCTCAGCATCCAACGCTACTACACTTTAACAAGAAAATGTAGAGGTTGAGGTATTCATGACACTCAAACAGATGTACCTTTCGGAATGCCAAAAGGTGCAAGGTGCGTTCAAAGATTCGATGATTCAC
+
CCCCCFFFFFFFGGGGGGGGGGGHHHGHHHHHHHGHHHHHHHHGGGEGGHHHHHHHHHFHHHHHGHHHHHHGHHHHHHHGHHHHGHGGGGGGGHFEGGGGGGGGGGHHHHHHGGGGGHFBFFHHHHHGGGGGGGHHGHHHHHGHFGHHHFGGGGCGDGGFHHGFHHHGHHGHHGHHHHGHGFGHHFBGGGHFBGGHHGHHGGGFFGGHGHGGGHDHGFGFHFGGHGHHHHHFFAFFFEFFFHHEGHHGHGHGGGGGHHHGHHFFFGHFHFHHHHHHHHHHHHHHGHHGHHHHHHHHHHGHHHGGGHHHHHHGHHHFBFDGGGHGHCHHCEFFHCHHHHHGHGFGFGHGGGGGGGGGGFBFFFFFCBBBC
@M02197:102:000000000-ALU3V:1:1101:16379:12256 1:N:0:1
GCTCCTTAGAAGTCCTCCGCTTATTGATATGCTTAAGTTCAGCGGGTATTCCTACCTGATCCGAGGTCAACCTTTAAGAAGTTTGTAGGTTGGGACCGTGCCACGGGGCCTTTCAACTCGTTGCGTGCCTTTGTAAAAAAGCTCGTTGCACCGAGAGTCCACGCGACGCCGTCATTGCTTTTGGGACCGGCCGGGGGCGAAGCCCTGGCCTAAGGGGGTCCAACACCAAGCCGAGCTTGAGAGGTGATAATGACGCTCGAACAGGCATGCCCTTCGGAATGCCAAAGGGCGCAATGTGCGTTCAAAGATTCGATGACTCC
+
BCCCCFFFFFFFGGGGGGGGGGGHHHHHHHHHHHHHHHHHHHHGGGGGHHHHHHHHHHHHHHHGGGGHHHHHHHHHHHHHHGHHHHHHHHHHGGHHGGGHGHHHGGGGGGGHHHHHHHHGHGHGGGGGHHHHHHHHHHHGGHHHGGGHGHHHGGGGGHGHHHGGGGGGGGHHGHGGGHHGGGGGGGGGGGGGGGGGGFHHHGGHHGHHGGHGGGGFHFHHFGHFFGGGGGGGGHHHHHHHHHHHHEGHHHGGECGFHGHHHGHHHHHGGGGGGGHHHHHHHHHHGGGGGGHHHGGGGGGGGGGGGGGGFFFFFFFCCBCB
@M02197:102:000000000-ALU3V:1:1101:27628:12270 1:N:0:1
GCTCCTTAGAAGTCCTCCGCTTATTGATATGCTTAAGTTCAGCGGGTATTCCTACCTGATCCGAGGTCAACCTTGAAGAAGTTTGTAGGTTGGGACCGTGCCACGGGGCCTTTCAACTCGTTGCGTGCCTTTGTAAAAAAGCTCGTTGCACCGAGAGTCCACGCGACGCCGTCATTACTTTTGAGACCGGCCGGGGGCGAAGCCCGGGCCTAAGGGGGTCCAACACCAAGCCGAGCTTGAGAGGTGATAATGACGCTCGAACAGGCATGCCCTTCGGAATGCCAAGGGGCGCAATGTGCGTTCAAAGATTCGATGACTCCC
+
BABBCFFFFFFFGGGGGGGGGGGHHHGHHHHHFHHHHHHHHHHGGGEGHHHHHHHHHHHHHHHGGGGHHHHHHHHGFHBGGFHHHFHFHHFHGGHHGG9GGGHHGGGGGCGHHHH<HHGGHGHGGGGFHHHHHFHHGHHADFHHGGGHGHHHGGFGGFFHHHGGGGG?CDGGHGHGGHGGGGGGGGGFFFFFFFGFFFFFFFFFFFGFFFHGBGGGHFHFFFFFFFGFFFGGFHHHFGHHHGFDHGHGHHGGGGE2GEGFGFGHHHGEGEE0AEFFFCHHHFGHAGEA2DFFGHGE?CHCBGGFGGGGGFFFFFFAA3>3A
@M02197:102:000000000-ALU3V:1:1101:18839:12368 1:N:0:1
GCTCCTTAGAAGTCCTCCGCTTATTGATATGCTTAAGTTCAGCGGGTATTCCTACCTGATCCGAGGTCAACCACAAAAAGTTGGGGGTTTAGCGGCTGGGAGTTATAGCACCTAACAAAAGCGAGAAAAAAATTACTACGCTCAGAGGATACTACAAATCCGCCGTTGTATTTCAGGAACTACAACTCCTAAGAGAAGTAGATTCCCAACACTAAGCTAGGCTTAAGGGTTGAAATGACGCTCGAACAGGCATGCCCACTAGAATACTAATGGGCGCAATGTGCGTTCAAAGATTCGATGATTCAC
+
@BCBCFFFFFFFGGGGGGGGGGGHHHGFHHHGGHHGHHHFHFHGGGGGHHHHHHHHHHHHHHHGGGGHHHHHGGHGHHAABBEHGGGEEGHHGGGGGGGGH8GHHHHFFHFGHHHHHGHHHHGDGGGHHHGGHHHHFEGGHGGFFFHGGFGHHHHHHHCGGGGGHGGFGHGGGHHHHHHFHGGHHFHGGHHHHHGHGHHHHHHGGHHHGGFFFHHHGCGFFHFHHHGHHHHHHGHGGGGGHHGHHHHHHHHHHFGHHDGFHHHHHHHFHGEGGFGHHHGGGGGHGGGGGGGGGGFFFFFBFBBBBB
@M02197:102:000000000-ALU3V:1:1101:18822:12370 1:N:0:1
GCTCCTTAGAAGTCCTCCGCTTATTGATATGCTTAAGTTCAGCGGGTATTCCTACCTGATCCGAGGTCAACCACAAAAAGTTGGGGGTTTAGCGGCTGGGAGTTATAGCACCTAACAAAAGCGAGAAAAAAATTACTACGCTCAGAGGATACTACAAATCCGCCGTTGTATTTCAGGAACTACAACTCCTAAGAGAAGTAGATTCCCAACACTAAGCTAGGCTTAAGGGTTGAAATGACGCTCGAACAGGCATGCCCACTAGAATACTAATGGGCGCAATGTGCGTTCAAAGATTCGATGATTCAC
+
33A3>FFFFFBFG5GGGGGGGGDHHHHHFF5EGFFHCHHHHHGDEGEEGGHFGFCFGHHBGEAE?0EGHHFCFFFFGGHDHHGB?BE>EAFGFCGEG:AEFFFFFGFFFFFGFGGHGGHF<GG;@GGHHGGD0FC1FFGDCGGGHFGEGCDGHHGGFCC0B:EDFHHHHGGGFHHFGBBHGHHHGHFFF1FFFHHHHHHHHFGFEAGHFB9FBHHEHGHHHHHHHHGHHHHHHFHGEEEEAHEFHGHHGHHGHEEAEBFFHHHFGEHHFF0AGE?F1HGGGEECBGGGBGGCFGFFFFFF@11A>A
@M02197:102:000000000-ALU3V:1:1101:20955:12332 1:N:0:1
GCTCCTTAGAAGTCCTCCGCTTATTGATATGCTTAAGTTCAGCGGGTATCCCTACCTGATCCGAGGTCAAAGACGGTAATGTTTTCTTGTTGGACGCGGGCCGGAGCCCCTCGAGAAGCGCAATGTGCTGCGCGAGAGGAGGCAAGGACCGCTGCCAATGGATTTGGGGCGAGTCCGCGCGCTGAGGCGGGACAGACGCCCAACACCAAGCAGAGCTTGAGGGTGTAGATGACGCTCGAACAGGCATGCCCCCCGGAATACCAAGGGGCGCAATGTGCGTTCAAAGATTCGATGACTCAC
+
BCCCCFFFFFFFGGGGGGGGGGGHHHHHHHHHHHHHGHHHHHHGGGGGHHHHHHHHHHHHHHHGGGGHHHHHHHGGFHGHHHHHHHHHHGHHHHHGGGGGGGGGGGGGGGHGGGGGGHHGGGGGHHHHHHHGGGGGGGGHGGGGHGGGGGGGGGGGGGGGGGGGGGGGFFFFFFFFFFGGGGGGGGGGGGGGGGEFGGGHHGHGHGHGGHHHHHHHHFHHGHHHHHHHHGGGGGHHGHHHHHHHHHGGGGGGGHHHHHHHHHHHGGGGGHHHHGGGGHGGGGGGGGGGFFFFFFFCCCCC
@M02197:102:000000000-ALU3V:1:1101:3249:12446 1:N:0:1
GCTCCTTAGAAGTCCTCCGCTTATTGATATGCTTAAGTTCAGCGGGTATTCCTACCTGATCCGAGGTCAACCTTGAAGAAGTTTGTAGGTTGGGACCGTGCCACGGGGCCTTTCAACTCGTTGCGTGCCTTTGTAAAAAAGCTCGTTGCACCGAGAGTCCACGCGACGCCGTCATTACTTTTGGGACCGGCCGGGGGCGAAGCCCGGGCCTAAGGGGGTCCAACACCAAGCCGAGCTTGAGAGGTGATAATGACGCTCGAACAGGCATGCCCTTCGGAATGCCAAAGGGCGCAATGTGCGTTCAAAGATTCGATGATTCAC
+
B?ABCFFFFFFFGGGGGGGGGGGHHHHHHHHHHHHHHGGHHHHGGGGGFHHHHGHHHHHHHHHGGGGGHHHHHHGHHHGHGGHHHFG4D3FHGFGHGGEGGHHHGGGGGGGHHHHHHHGGHFHFGGGGHHHHHGHHGHHGGHHHGCFHGHHHGGGGGHHHGHGCFGGGGGCGGGGGGHHGG:GGGFGFAFFFFGFGGGGHCFFFEFGGBGHGBGGGHG3GAFFFFGGFFGEGHGFFDHGHGHHHHHHHGHAAECGFG?FFHGHHHHHGGGGGGGHHHHHGHGHHHGGFEDFCFGCGGFHGGGGGGGGGGFFFFFDFBABAB
@M02197:102:000000000-ALU3V:1:1101:12832:12487 1:N:0:1
GCTCCTTAGAAGTCCTCCGCTTATTGATATGCTTAAGTTCAGCGGGTATTCCTACCTGATCCGAGGTCAACCTTGAGGAAGTTTGTAGGTTGGGACCGTGCCACGGGGCCTTTCAACTCGTTGCGTGCCTTTGTAAAAAAGCTCGTTGCACCGAGAGTCCACGCGACGCCGTCATTACTTTTGGGACCGGCCGGGGGCGAAGCCCGGGCCTAAGGGGGTCCAACACCAAGCCGAGCTTGAGAGGTGATAATGACGCTCGAACAGGCATGCCCTTCGGAATGCCAAAGGGCGCAATGTGCGTTCAAAGATTCGATGACTCAC
+
BBBBBFFFFFFFGFGGGGGGGGCHHHHHHHHHCHHHGGHHHHHGGGGGGHHHHGHHHGHHHHHGGGGHHHHGHHHH3FBGHHHGHHHHGFBGGGHHCGGHGHGHGG8GGGGHHHHHHHHGHGFGGGGGHHHHHHFHGHHGDHHHGFGEGHHHGCGGGHFHHGGGGCCADGGAHGGGGGGHHEGB<EFGGCBFGGFFGGHHFFGCFFFGFFGFEFEFHHHGAGHFGGGGGGGGHGFFBHGHHFHHGHHHHEGGGFDHHGHHGFBFBCBGGGGCEGHHHHHHHHGHHGGGGGGHHHGGGFFGFGFFBGGGGFFFFFFFBBAAA
@M02197:102:000000000-ALU3V:1:1101:24547:12600 1:N:0:1
GCTCCTTAGAAGTCCTCCGCTTATTGATATGCTTAAGTTCAGCGGGTATTCCTACCTGATCCGAGGTCAACCTTGAAGAAGTTTGTAGGTTGGGACCGTGCCACGGGGCCTTTCAACTCGTTGCGTGCCTTTGTAAAAAAGCTCGTTGCACCGAGAGTCCACGCGACGCCGTCATTACTTTTGGGACCGGCCGGGGGCGAAGCCCGGGCCTAAGGGGGTCCAACACCAAGCCGAGCTTGAGAGGTGATAATGACGCTCGAACAGGCATGCCCTTCGGAATGCCAAAGGGCGCAATGTGCGTTCAAAGATTCGATGACTCAC
+
BCC@BFFFFFFFGGGGGGGGGGGHHHHHHHHHHHHHHHHHHCHGGGGGHHHHHHHHHHHHHHHGGGGHHHHHHHHHHHHHHGHHHHHHHFHHGGGHGGGHGHGHGGGGGGGHHHHHHHHGHGHGGGGGHHHHHHHHHHHGGHHHGGGHGHHHGGGGGGHHGHGGGGGCFGGGGGGGGGGHGHHGGEFGGGGFGFGDFGGGFGFFFGGFFHHGGGGGHHHFFFGFFGGGGGGGHHGHHHHGHHHHHHHHHHGGGGGGHGHHHHGHFAHGFGGGGGHHHHHHGHGHHGGGGGHHGHGGGGHGGGGGGGGGGFFFFFFFBBAAA
@M02197:102:000000000-ALU3V:1:1101:20562:12629 1:N:0:1
GCTCCTTAGAAGTCCTCCGCTTATTGATATGCTTAAGTTCAGCGGGTATTCCTACCTGATCCGAGGTCAACCTTGGTGCCGCCGAAGCGGGCTTGTAGGGGGTTTAGAGGCAGGACGCCGAGGACTCCCGATGCGAGGCTGATGCTACTGCGCAAAGGAGAGGGCCCTTCGGGTCCGCCACTGGTTTTAGGGGCCTGCCGTGGCAGATCCCCAACGCCGGGCCACGGGGGCTCGAGGGTTGAAACGACGCTCGGACAGGCATGCCTCCCAGGATACTGGAAGGCGCCATGTGCGTTCAAAGATTCGATGATTCAC
+
BCCCCFFFFFFFGGGGGGGGGGGHHHHHHHHHHHHHHHHHHHHGGGGGHHHHHHHHHHHHHHHGGGGHHHHHHHHHHGHHGGGGGGGGGGGGGHGHGHHGGGGGGHHHHHGGGGGHGGGGGGGGHHHHHGGGGGGGGGGGGGGGGGGGGGGGGGGGGGGGGFFFFFFFFFGGFEFFFGGFFHGFGHFGFGGGFFFFGFFHHHHHHGGFGGHEFFFFFFFFGGGGGGGGGGGGGHHGHHHHHGFGGGEECECGHHFHHHGHGGGGFEGFHHHHHHHHHHHGGGFGFGHHGGGGGGGGGGGGGGGFFFFFFFBAAAA
@M02197:102:000000000-ALU3V:1:1101:21067:12632 1:N:0:1
GCTCCTTAGAAGTCCTCCGCTTATTGATATGCTTAAGTTCAGCGGGTATTCCTACCTGATCCGAGGTCAACCTTGTAAAAATTGGGTTATGGACCGTGCCGGGAGACCTTTCAACTCGTTGCGTGCTTAGAAAAGCTCGTTGCACCGAGAGTCCCACGGACGCCGTCATTACTTTTTGGACCGGTCGGGGGTGAACCCGGACCTGGAGTCCAACAACAAGCCAGGCTTGAGAGGTGATAATGACGCTCGAACAGGCATGCCCCGCGGAATACCACGGGGCGCAATGTGCGTTCAAAGATTCGATGACTCAC
+
ABBCCFFFFFFFGGGGGGGGGGGHHHHHHHHHHHHHHHHHHHHGGGGGHHHHHHHHHHHHHHHGGGGHHHHHHHHHHHHHHHHHHHGGHHHHHHHGGGEHGGGGGGGGHHHHHHHHHGHGHGGGGGGHHHHHHHHGHHGGEHGHHHGGGGFCGHGHHGGGGGGGGGGGGGEGHGGHGGGGGGGGGGGGHGHHHGGGGGGFFHHFHHHHGFHGGHGHGGHHGHFGGHHHHGHHHHHHHGGHGGFFGFHGHHHGHHHHHGGGGGGGHHHHHHGGCGGGGGGGHGHHGGEGHGGGGFGGGGGFFFFFFFCCBBB
@M02197:102:000000000-ALU3V:1:1101:19210:12649 1:N:0:1
GCTCCTTAGAAGTCCTCCGCTTATTGATATGCTTAAGTTCAGCGGGTATTCCTACCTGATCCGAGGTCAACCTGAAAAAAATGTTTCGGGGTTTGACCGGCCCGGAAGGTCCTTGCAACTCGATACGTGCTCCCGAAAGAACTCGTTGTATCGAGGGTCCCACGGACGCCGTCATTACTTTTGGGAACCAGTTGGTGTGACCCATCTTGGTTCCAATGCCACACCCCGGGGGGTGGAGGGAAGGATAATGACGCTCGAACAGGTATGCCCTTCGGAATACCAAAGGGCGCAATGTGCGTTCAAAGATTCGATGATTCAC
+
A3AAAFFFFBDBBFGGGGGGGGGHHHHFHHGHHGCHHGGFHHHGGGG2GHHHHHHHHGFFGHFGAEFFHGHHHFFFHHHGGFHHHHHGG?EEGGGDGFEGGGDGFCGE<<FGFFGGHHHHG/GG;DFE;?FHF:D/@CBCFGHHGCFGEFGHEEABFEGAGHFGAFG<A?BBDGDFGFFFHGHHHFFGG?EFFFF9?9BFFFGDFFFHFFFEB1GBGFFFFFFFFCGGGFFFC;GHHHFHEGDDFBBAEAE@E0EGHHHHHFFFFFAGGGGEBG2FHGHCHFFCGGGGGFGB?CGEAEFCGGF3ECGFFFFFDD1A1AA
@M02197:102:000000000-ALU3V:1:1101:11487:12620 1:N:0:1
GCTCCTTAGAAGTCCTCCGCTTATTGATATGCTTAAGTTCAGCGGGTAGTCCTGACTGATTTGAGGTCTAAAGCTTAAAGATGTACCAAAGTACGCATTAGAAGCACCACTATCTTGAAATATAGACGTCCTCAACGAATAATTATTACGTCGAGTCAAGCCGCCTTGTTTTCAAACTGGGTTGCTCATGTATTTCAGCCGAGCTGGCTCTACTCAAAGAGCCTGCAAACAGCCATATCCAAGCCCTAACTCCTATCTCGTTACAAAATAGGGGGGTTGAGAATTTCATGACACTCAAACAGACATACTCTTCGGAATACCAAAGAGTGCAAGGTGCGTTCAAAGATTCGATGATTCAC
+
CBBCCFFFFFFFGGGGGGGGGGGHHHGHHHHHHHHHHHHHHHHGGGGGGHHHHHFHHHHHHHHGGGHHHHHHHHHHHHHFHGHHHHHHHHHHHHGGGGGHHHHHHHGGGHHHHHHGHBGHHHHHBGHGGGGGHHHHGFGEGHHHHHHHHFHHGCGHHHFBFGGGGGGHHHHHHHHHHHHHG<EHGFHHHHGHHHHHHGCFCCAGGGEHFGFGGGGGHHHHGHGHGHHHGGHHHHHGHGGGHFFFCEHHFG3HGHGEEFCHHHHHHHHHGGGGGGFHHHHHHHGHHHHHHHHFHGHHHHHHGEHHHGHHGGGGHHHHHHGHHHHHHHHHHHFHGGGGHGGGGGGGGGGFFFFFFFBBAAA
@M02197:102:000000000-ALU3V:1:1101:20261:12732 1:N:0:1
GCTCCTTAGAAGTCCTCCGCTTATTGATATGCTTAAGTTCAGCGGGTATTCCTACCTGATCCGAGGTCAACCACAAAAAATTGGGGGTTTAGCGGCTGGGAGTTATAGCACCTAACAAAAGCGAGAAAAAAATTACTACGCTCAGAGGATACTACAAATCCGCCGTTGTATTTCAGGAACTACAACTCCTAAGAGAAGTAGATTCCCAACACTAAGCTAGGCTTAAGGGTTGAAATGACGCTCGAACAGGCATGCCCACTAGAATACTGATGGGCGCAATGTGCGTTCAAAGATTCGATGATTCA
+
BCCCCFFFFFFFGGGGGGGGGGGHHHHHHHHHGHHGHHHHHHHGGGGGFHHHHHGHHHHHHGHGGGGHGHGHGGHHHHHGHHHGGGGBEGHHGGGGGGFFEFFGHHHGGGEHHHEHGHHHHHGHGGGHHHGGGFHHHHHGGGGGHHHGHHHHFHHHHHGHHGGGHGHHHHHGFHHFHHHHHHHGGHGFHHHHHGGHFHHHFFHHGHHGHHFHHHGGFHHHHHHHHHGHHHHHHGHGFF8GHGGHHHHHHHHHHFAHHEGHGHHGFFGGHGGFCGGHGGHCGGGGGGFCGGGGGFFFFFFFABBBB
@M02197:102:000000000-ALU3V:1:1101:20716:12723 1:N:0:1
GCTCCTTAGAAGTCCTCCGCTTATTGATATGCTTAAGTTCAGCGGGTATTCCTACCTGATCCGAGGTCAACCTGAGAAATAAAAGGTTAGACCGGCCCGACGAGACCTTGCAACTCCCCGCGTGCCTCGAAAGACTCGTTGCGAAGAGGGTCCCACGGACGCCGTCATTGTCTTTGAGACCAGTTGCGGACGAACCACAACGCGGCCCAACACCCAGCCCGAAGGTTGGAGAGAGGATAATGACGCTCGAACAGGCATGCCCACCGGAATACCAGTGGGCGCAATGTGCGTTCAAAGATTCGATGACTCAC
+
CDDDCFFFFFFFGGGGGGGGGGGHHHHHHHHHHHHHHHHHHHHGGGGGHHHHHHHHHHHHHHHGGGGHHHHHHHHHHHHHHHHHHGHHHHHHHFGGGGGGGGGGGGGHHGHHHHHHHHGGGGGGGHHHGGHFGHHHHGHGGGGGGGGGGGGHHHHHGGGGGGGHGHHGHHHHHHHHHHHHHHGGGGGGGGFHGHFFFGGFFGGHHGHHGGFGGFGGGGGHHHHGHGHHHHHHHHHHFGHHGGGGGHHGHHHHHHHHHGGGGGGGHHHHHHHHHHGGGGGCHHHHGGGGFGGGGGGGGGG4FFFFFFBBBA?
@M02197:102:000000000-ALU3V:1:1101:26783:12763 1:N:0:1
GCTCCTTAGAAGTCCTCCGCTTATTGATATGCTTAAGTTCAGCGGGTATTCCTACCTGATCCGAGGTCAACCTTGTAAAAATTGGGTTATGGACCGTGCCGGGAGACCTTTCAACTCGTTGCGTGCTTAGAAAAGCTCGTTGCACCGAGAGTCCCACGGACGCGGTCATTACTTTTGGGACCGGTCGGGGGTGAACCCGGACCTGGAGTCCAACAACAAGCCAGGCTTGAGAGGTGATAATGACGCTCGAACAGGCATGCCCTTCGGAATACCAATGGGCGCAATGTGCGTTCAAAGATTCGATGATTCAC
+
11>>1BF31DFBFBBFGGEEE?FGBD33ABD3AE31BFDGGBB?0/A/BF2AE2GF1FCGHG0A//EGHHEFFGFGBDD2@EGHFH?FG<F1BE29>93FEBEGC;9/CF9BGHHHGGF/B?;EFF?FGFFFC@;#C?<CFCEF5FCCCCC1>G1:CCAC@@<#DDBD0GCF>95FB@C3GG<<A?CBB1F8B@BEF/;BB9@FFGDH;CFEHAFB>E6GF04/B;@10;GFGDGB229GEE0E?FFAD1FA1A1A0F/AA/AB02F2BB1111000000113GE0EAAA13GB3GE1CFFBFFDFA111A
@M02197:102:000000000-ALU3V:1:1101:9803:12802 1:N:0:1
GCTCCTTAGAAGTCCTCCGCTTATTGATATGCTTAAGTTCAGCGGGTAGTCCTGCCTGATTTGAGGTCTAAATTTAAAGTGACTGAGTTCGCATTAGAAGCGCCCTCGGTTTGAAATTGATTGCAACGTAATCAGCGAATAGTATTATTACGCCGAGTCAAGCCGCTGCTATTCAAAGCTGGGTGCGCTCGTGTATTTCAGCTGAGCCGATCCGAGCAAACGGTCCGACAAGCAGCCATAATCCAAGCCCAGACGCCCGTCTCATTACAAAACAGGGGGGTTGAGAGATTCACGACACTCAAACAGGCATACTCTTCGGAATACCAAAGAGTGCAAGGTGCGTTCAAAGATTCGATGCTTCAC
+
BBBBBFFFFFFBDFGGGGGGGGGHHHHHHHCHFFHHHHGFHHFGGGGGGHHGHHCAGHHHHHHGAGHHGHHGGHGHHHHHHGHHHHHHGHGGGGGGEHHFGGGGGGHGGEGGGHGHHHHGHHGGFHHGGHHGFHHHGGGGG:9HHHHHGHHGDGGG9GHHHFDADFGGGGHFGHHFFHHHHHGHGGGGFFGBGGGGGG7FBFFGFGFFG.DGFFDFFFFFFF@/:CDBFFFFFFGC2AFHGFFFF</HBACGEE@?//G112BFEGGF0@1BGE?EACHBBFD@1GDFA0EAEDAHHFDA1B1FGA22HHG0//EE0DDB2BGCDBGFBHBG1BC0EA00B1FFGE3GEFCB>1@CB111>>1
@M02197:102:000000000-ALU3V:1:1101:7529:12805 1:N:0:1
GCTCCTTAGAAGTCCTCCGCTTATTGATATGCTTAAGTTCAGCGGGTATCCCTACCTGATCCGAGGTCAAAAGTGATAATTGAGCTTAATGGGGGCTAATATTACTGGAGTAAATCGCAAAATGTGCTGCGCTTTATACCAAAATACTGGCTGCCAATGACTTTGAGGCGAGTCCTAGTGGACAATCACCCAACACCAAGCATAGCTTGAGGGTACAAATGACGCTCGAACAGGCATGCCCCATGGAATACCAAAGGGCGCAATGTGCGTTCAAAGATTCGATGATTCAC
+
BCABBFFFFFFFGGGGGGGGGGGHHHHHGHHHHHHHHHHHHHHGGGGGHGHHHHHGHHGEHHHGGGGHHGHHHBDGHHHHGHHGHHHHHHHHHGGGGHHHHHHHHHHHHHHFHHHHGHGGGHHGGHHHHHGGGGGHHHHHFHHHHHHHHHGHHGHHHHHHHHHHHHGGGHHGHHHHHHHHHHHHHGHHHHHGGGGGGHHHHHHHHHGHG;HHGGHHFGFFGFGFFHFHHHGFFGHHFFFFGHBGHHHHFDHHHHGFEAEEF5GGGECFGGGGGFDGGGFFFFFFFBBABB
@M02197:102:000000000-ALU3V:1:1101:3748:12900 1:N:0:1
GCTCCTTAGAAGTCCTCCGCTTATTGATATGCTTAAGTTCAGCGGGTATTCCTACCTGATCCGAGGTCAACCTTGTAAAAATGGGTTATAGGACCGTGCCGGGGGACCTTTCGACTCCGTTCTTGCTTGAAAAGCTCGTTGCACCGAGAGTTCCACGGACGCCGTCATTACTTTTGGGACCGGTCGGGGGTGAACCCGGACCTGGGTCCAACAACAAGCCAGGCTTGAGAGGTGATAATGACGCTCGAACAGGCATGCCCTTCGGAATACCAAAGGGCTCAATGTGCGTT
+
B@B@3F5DDFFFB5GGFGGGE2EB555D6G5BEGEGBGHC5DGEAAAA3A5GAFAFH3BBGE1A0EEFB9DFF@FFGFFFB1B31FFFF@49E@'?GD93E9E//BCDHHFHG9FG/EA/#/#FBBEC;;1<FFG1GE?.0D7EFC@CC<G$C<C0GCC?;C<BFDGGF@CGFHHF>><;;A<BB/EBB;9@A/GEEFB@@HE?AHHF9HHFE>CFHG/GBAGFGFBF99GBFFB;FF?EAB#GFE21HGHFHFBFE0?GCCGFFFD100D1GCFCEA1FD1A1>1A>1A
@M02197:102:000000000-ALU3V:1:1101:13796:12910 1:N:0:1
GCTCCTTAGAAGTCCTCCGCTTATTGATATGCTTAAGTTCAGCGGGTATTCCTACCTGATCCGAGGTCAACCACAAAAAATTGGGGGTTTAGCGGCTGGGAGTTATAGCACCTAACAAAAGCGAGAAAAAAATTACTACGCTCAGAGGATACTACAAATCCGCCGTTGTATTTCAGGAACTACAACTCCTAAGAGAAGTAGATTCCCAACACTAAGCTAGGCTTAAGGGTTGTAATGACGCTCGAACAGGCATGCCCACTATAATACTAATGGGCGCAATGTGCGTTCAAAGATTCGATGACTCAC
+
?AABBFFFFFFFGGGGFFGCGGGHHHHHHHHHHHHHHHHHHHHGGGGGFHGHHHGHHEHHHHHGGGGHHHHGGGHHFHGCGHHGHGG9EFHHGGGGGGGGHGGGHHFHHHHG:HHHHHHHGHGGFDGHGHGGHCHFGHHDGEDFHHHFHFHHHGGGGHGGFGGFGGGHHHHHFHHGGGHGHHGHHHGFEFGGHHFHFHFFGGHGGHHFHHGHFFEGFHHHHGHHHGGGFHHHFHFEEAGCHEGGGHHHHHHHHGHHBG5HHHGGHGCFHGGGFGDHHHHGGGGHFGFGGGGEGGFFFF5FFAABBA
@M02197:102:000000000-ALU3V:1:1101:18045:12927 1:N:0:1
GCTCCTTAGAAGTCCTCCGCTTATTGATATGCTTAAGTTCAGCGGGTATCCCTACCTGATCCGAGGTCAACCTTTGAGAAAAGATTCTCCCCAAGGGGAGGCCGACCGGGGCTCGTGCACCCGTGTGTCCGATACGTGTCCCGTGAAGAAACTCAGTGTACCGGGGGTCCAACGAGGCCGCCGTCATTGTCTTTGGGACGGGCGAGAGCCCCCCCCGAGAGGGGGCCTCCGCCAAACCGTCCAACACCAAGCCGAGGGCTTGAGGGGTGATAATGACGCTCGAACAGGCATGCCCTTTGGAATACCAAAGGGCGCAATGTGCGTTCAAAGATTCGATGACTCAC
+
AABBBFFFFFFFGGGGGGGGGGCGHHHHHHHHHHHHHHHHHHHGGGEGHHHHHHHHHGHHHHHGGGGGHHHHHHEEFGHHHCFFFHFEFFFEHFE1EE?E@EEGGGGE///<<?/ACFHBC/<3<$>:1=E6FC9E<CGHDBFHEC/CGHHFGHGH:0;00GDAA?//;.BFE?EB=-9BBBF/@A9BBFBFFFDFD?FDFE;;9BB-EA;;9BFAA<?/>FFF?/</CEFFDEDFEAC:/9E?AHFEEFA1@EFEGHHHHGGGGHGFHEHHHGGECGGHGHHHFHHHHHGGGFGHFHHHHHHHHGHFCGGGGHGGHGGFEAGGGGGGGGCGFFFFBFFBBAA3
@M02197:102:000000000-ALU3V:1:1101:8198:13014 1:N:0:1
GCTCCTTAGAAGTCCTCCGCTTATTGATATGCTTAAGTTCAGCGGGTATTCCTACCTGATCCGAGGTCAACCTGAGAAATAAAAGGTTAGACCGGCCCGACGAGACCTTGCAACTCCCCGCGTGCCTCGAAAGACTCGTTGCGAAGAGGGTCCCACGGACGCCGTCATTGTCTTTGAGACCAGTTGCGGACGAACCACAACGCGGCCCAACACCCAGCCCGAAGGTTGGAGAGAGGATAATGACGCTCGAACAGGCATGCCCACCGGAATACCAGTGGGCGCAATGTGCGTTCAAAGATTCGATGACTCAC
+
BBCBBFFFFFFFGGFGGGGGGGGHHHHHGHHHGHHHHHHHHHHGGGGGHGHHHHHHHHHHHHHGCEGHHHFHHHHHHHHHGHFHHFFGHFHHHB?EGGGGGGBFFFGBGFGBGHHHHGDFGGGGGEFHGGGFFGFFGGDCCGGGGGGHGGEHHFFHGCDDCDCHFHEGGGGGFGGFG<EFHGFBBFEF<CCADCDC/AEFFC?EAB@GF?EGEFGGGFGHHFGEF3FFHHHHHGEFHHHHGG9GGGHEG5HGHHHFFBGGCEF2HHFFGFFFCFFEEE?GHHHFGGGGHGGGGGGGGGGFFFBFFFABBAA
@M02197:102:000000000-ALU3V:1:1101:21192:13059 1:N:0:1
GCTCCTTAGAAGTCCTCCGCTTATTGATATGCTTAAGTTCAGCGGGTATCCCTACCTGATCCGAGGTCAAGAGTGTAAAAATGTACTTTTTGGACGTCGTCGTTATGAGTGCAAAGCGCGAGATGTACTGCGCTCCGAAATCAATACGCCGGCTGCCAATTGTTTTGAGGCGAGTCTACACGCAAAGGCGAGACAAACACCCAACACCAAGCAGAGCTTGAAGGTACAAATGACGCTCGAACAGGCATGCCCCATGGAATACCAAGGGGCGCAATGTGCGTTCAAAGATTCGATGATTCAC
+
CCCCCFFFFFFFGGGGGGGGGGGGHHHHHHHHHHHHHHHHHHHGGGGGHHHHHHHHHGHGHFFGGGGHHHGHHHHHHHHHHHHHHGHHHH9GFHHGGGGGGGGGHEHBGHHHHHHHGGGGGGFGHGGHHHHGGGGHGHHHHHHHHFHHGGHGGGHGHGHHHHGFHGHGGHGGHHHHHGGGGHHHGGGGFGHHHFHFFGGGGHGHGHGGHGHHFFGHHHHGHHHGHFGGHGFFFFGHEDHHHHHHHHFCGGFHHHHHHHHGGHGHHGGDGDHG5HEEEFHGGGGGGGGFGFFFFFFFAAAAA
@M02197:102:000000000-ALU3V:1:1101:16491:13053 1:N:0:1
GCTCCTTAGAAGTCCTCCGCTTATTGATATGCTTAAGTTCAGCGGGTATCCCTACCTGATCCGAGGTCAATTCTTGAGATATGGGGGGTTTTATGGCTGGCCACGGGGGGGAACTTCAGAACGGGAGAAAATTTACTACGTTCAAGCCCAGACCGGACCGCCACTGCTTTTCAGGCACGCCGCCCTCGGGGGAGGAGGCGAAGCCCAATACCAAGCTACGCTTGAGAGGTGTAGTGACGCTCGAACAGGTATGCCCCCCGGAATACCGAGGGGCGCAATGTGCGTTCAAAGATTCGATGATTCAC
+
BCCCDFFFFFFFGGGGGGGGGGGHHHHHGHHHGHHHGFGHHHHGGGGGGHHHHHHHHHHHHHHGGGGHGFHHHHHGHHGHG<HGHGGGGGGGH<GHH<GGGG<GGGGGGFFFFFFFFFFF9FFF8?FFFFFFFEFF5FFFAFFFBFFAE??EFFFFAFFEFFFFFFFFFFFFFFFFEFFFFFFFFFGGGGGGGGGGGGGGGFGGFGHFFFGHHGGGGGFGFHGHHGHHGHHHEG8GGGGEHGHHHHGHGHHGFFE?E?FFHHGHGGGGHGFGGGGGGHGGEGCGGGGGGCGGGFFFFFBFBBBAA
@M02197:102:000000000-ALU3V:1:1101:27951:13121 1:N:0:1
GCTCCTTAGAAGTCCTCCGCTTATTGATATGCTTAAGTTCAGCGGGTATTCCTACCTGATCCGAGGTCAACCACAAAAAATTGGGGGTTTAGCGGCTGGGAGTTATAGCACCTAACAAAAGCGAGAAAAAAATTACTACGCTCAGAGGATACTACAAATCCGCCGTTGTATTTCAGGAACTACAACTCCTAAGAGAAGTAGATTCCCATCACTAAGCTAGGCTTAAGGTTTGAAATGACGCTCGAACAGGCATGCCAACTAGAATACTAATGGGCGCAATGTGCGTTCAAAGATTCGATGATGCAC
+
BABBBFFFFFF5EGGGGGGEGGFHHHHHGFHHGHHHHHHG5DFEGFGGHFHHHHEHHHHHHHFDGCGHHHGHGEAFFHHCF'GFGG86E9HGGGFGGGGGFGAFG8B=GFHH9FH=CGHHF9GHG<DGHHCFFHH9HFHC@1?1C1CEHFHHB2GGHHCFC?AF77BEHGGFFFGHFGGFH8E0B#B9BGDFDB1:FFFHGB1FBBF2$HHGBBF9;FG@9D1GFF91%@@@DGB/GGEDF#/DEBAA11F1F11A2GF2D22B2A12F0AEEAA1FGGA0AAA1AFGFGFEC1FF3FFD@11111
@M02197:102:000000000-ALU3V:1:1101:22390:13095 1:N:0:1
GCTCCTTAGAAGTCCTCCGCTTATTGATATGCTTAAGTTCAGCGGGTATCCCTACCTGATCCGAGGTCAAGAGTGTAAAAATGTACTTTTTGGACGTCGTCGTTATGAGTGCAAAGCGCGAGATGTACTGCGCTCCGAAATCAATACGCCGGCTGCCAATTGTTTTGAGGCGAGTCTACACGCAAAGGCGAGACAAACACCCAACACCAAGCAGAGCTTGAAGGTACAAATGACGCTCGAACAGGCATGCCCCATGGAATACCAAGGGGCGCAATGTGCGTTAAAAGATTCGATGACTCAC
+
ABBBBFFFBBFFGFGBFGEFCGGGHHHHCHFGHHHHHHHHHHHGGGGGHB5AFGHHHHGHGHHGGGGGHHHHHGDEGHHHHHHFHFHGHFGFEFHEEFBEFFEFFGFGGGGGEEFB2ECFBEGGGFGBGHFCGGGEFHHFFGG<<BCFCCEDGGGGEGHHEFGGFGGGGGGFFHEHGGFGGGGGECGEFFHDHHHDEEAFGFFGFHFHFFGB9FGGHFHHFGGE8DGGFGCEAEGGGGHHGEHHFAFGGEGFEHFHHFCGFGHHHCGGEECHGHGEEGGGGGFG5F2GGFFFFFBF@BAAA
@M02197:102:000000000-ALU3V:1:1101:8884:13173 1:N:0:1
GCTCCTTAGAAGTCCTCCGCTTATTGATATGCTTAAGTTCAGCGGGTATCCCTACCTGATCCGAGGTCAACCTTTGAGAAAAGATTCTCCCCAAGGGGAGGCCGACCGGGGCTCGTGCACCCGTGTGTCCGATACGTGTCCCGTGAAGAAACTCAGTGTACCGGGGGTCCAACGAGGCCGCCGTCATTGTCTTTGGGACGGGCGAGAGCCCCCCCCGAGAGGGGGCCTCCGCCAAACCGTCCAACACCAAGCCGAGGGCTTGAGGGGTGATAATGACGCTCGAACAGGCATGCCCTTTGGAATACCAAAGGGCGCAATGTGCGTTCAAAGATTCGATGACTCAC
+
AABAAFFFBFDFGGFGGGGGGGGHHGHHGHGHFFHHHHHGHHHGGGGGHFHGHHHHHGHHHHEGEGGHHGHHHGHHFGHGGFCGHHFGEFGEFEHGGGGGGGGGCGGG?CBCCHG/GG<HHD9?C;FCAGE?4FDFEGBGHHGEFFFFFCCG0CHF5FGCG;EABGB/AFFFBA:DBBA;FFFBFFEFFFFFF/FFFFFFFEDBB;=BEFEFB?CDC?E?CDDFE/@/FCHFEGFEE/GCEHE9EDGGGFGGGHHHFBBEHGGGHGGHHHHHFGGGEGHH?HGHGHGHHGEGGHHFHGGFHHHHHGHHGFEF2F5HHGFEGHGGGGGGFCGGFFFFFFFBCBAB
@M02197:102:000000000-ALU3V:1:1101:6903:13246 1:N:0:1
GCTCCTTAGAAGTCTTCCGCTTATTGATATGCTTAAGTTCAGCGGGTATCCCTACCTGATCCGAGGTCAAAAGTGATAAAAAGGCTTAATGGACGCGAGTGTGATAGGAAAAAAGACGCAAGATGTGCTGCGCTTAAAACCAATACACTGGCTGCCAATTGCTTTAAGGCGAGTCCAAACGCAATGGAGAGGACAAAACACCCAACACCAAGCAGAGCTTGAAGGTACAAATGACGCTCGAACAGGCATGCCCCATGGAATACCAAGGGGCGCAATGTGCGTTCAAAGATTCGATGACTCAC
+
ACCCCFFBFFFFFGGGGGGGGGGHHHHHHFHHGHHHHHGHHHHGGGGGHHHHHHHHHFHHGFHGGGGHGFHEHEFH;HGFHGFEHHHHHGHFBHGGGGGGHGGFHHGHGGGFHGGGHFGGHGHFHHHHGGHHGGDDFHGHHHGHGHFHGHFEHGHHHHHHHHHHHGGHHHHHHHGHHGBCFGGHGHHFHFHHHGHFGGGGFHHFHGFGGHHGGHHHHFGGHHHHHHHHFFHFFFGGGEGHHHHHHHFHCGDHHFHEHHGHFHHHHHGGGGDHGFHGGGGHGGGGGFFGGBFFBB5FFBBAAA
@M02197:102:000000000-ALU3V:1:1101:21477:13366 1:N:0:1
GCTCCTTAGAAGTCCTCCGCTTATTGATATGCTTAAGTTCAGCGGGTATCCCTACCTGATCCGAGGTCAACCTTTGAGAAAAGATTCTCCCCAAGGGGAGGCCGACCGGCGCTCGTGCACCCGTTTGTCCGATACGTGTCCCGTGAAGAAACTCAGGGTACCGGGGGGCCAACGAGGCCGCGGTCATTGTCTTTGGGACGGGCGCGAACCCCCCCCCGAGAGGGGGCCTCCGCCAAACCGTCCAACACCAAGCCGAGGGCTTGAGGGGTGATAATGACGCTCGAACAGGCATGCCCTTTGGAATACCAAAGGGCGCAATGTGCGTTCAAAGATTCGATGACTCAC
+
AA?AAFFFFFF5GGGFGGGGFGGGHHHHHHHHHHHHHHHHGHHGEGGEBGHHHGHHHGHHHHHGGGGHHHBF3BEFB1GHHFF13F4FBBFEH?C11E1/EEA@E/<<//</BECCGEED#5@9#08G#99/63C9H;CGG7CC,EE88/CFFG-F3;0;F;C?A?C#;9FF9;5.9;9-@#/D/AA9B.BB9F/:;..@;..9#/@-A.#=9<-..?0/;9>/</@>/>;A//EFEEAFFHG;#GGE/>1?1CGC??3D3HDE@1FFGD55FG?GGGGGHGHGHHHHHHHFF?C35FGHHHHHHGFGFEGE?GHHFHGGFEF4DDGGGGGGFFFF55FF3AAA3
@M02197:102:000000000-ALU3V:1:1101:21454:13364 1:N:0:1
GCTCCTTAGAAGTCCTCCGCTTATTGATATGCTTAAGTTCAGCGGGTATCCCTACCTGATCCGAGGTCAACCTTTGAGAAAAGATTCTCCCCAAGGGGAGGCCGACCGGGGCTCGTGCACCCGTGTGTCCGATACGTGTCCCGTGAAGAAACTCAGTGTACCGGGGGTCCAACGAGGCCGCCGTCATTGTCTTTGGGACGGGCGAGAGCCCCCCCCGAGAGGGGGCCTCCGCCAAACCGTCCAACACCAAGCCGAGGGCTTGAGGGGTGATAATGACGCTCGAACAGGCATGCCCTTTGGAATACCAAAGGGCGCAATGTGCGTTCAAAGATTCGATGACTCAC
+
?ABBBFFBFFFFGGGGGGGGGGGHHHHHHHHHHHHGHHHHHHHGGGGGHHHGHHHHHHHHHFEGGGGHHHHFBGFFGGHHHGHGHHD4FDFEHGGEEEGGG/FFGGGGB/BC/GDFHGH1CDC6DGHC/H9GGCAEFHHHHHGCEGAF0C5CGHH0CGHHHFDGGAA/-ABBDFAFF;E--@BFFFFB9/;FBF/99-.DBE>DFFB@9;EDABBBC>A<<AA=CAFEFEDDDE<FEEB/FD/?FF/E>111/F?11333?11>1FHHFHEHHFAGGGHGGHFGGHFHHHGGGGB5BGHHHHHHHHHHFGGGGHFHHCEEEAFGCGGGGGGGFFFFFFFBA?AA
@M02197:102:000000000-ALU3V:1:1101:8434:13493 1:N:0:1
GCTCCTTAGAAGTCCTCCGCTTATTGATATGCTTAAGTTCAGCGGGTATCCCTACCTGATCCGAGGTCAAAAGTGATGATATGGCTTAATGGATACCAGTATACAGGCTTAGATCGCAAAATGTGCTGCGCTCCAAAGGCCAATATGCCGGCTGCCAATAATTTTAAGGCGAGTCCAGTCACAAATGGATAGAACAAACACCCATCACCAAGCAAAGCTTGAAGGTACAAATGACGCTCGAACAGGCATGCCCCATGGAATACCAAGGGGCGCAATGTGCGTTCAAAGATTCGATGATTCAC
+
BBB@AFBFBDF5GGGGGFFGGGGFCHHHCFHFHHHHGHGFFHH2ECGGHHHGHHHHHHEHFFFG?0EFHHGHHFGFH88HHHB&EHHHHGG3FHHHHHHHE@G:FEBF7GHHGGGC?FCGHHCCDGHBBBE@EGGHG<C>CCFFGDGGFAEFGCEHHFFHEGFF1?FFFFC1FGCGFBB02DDBGHGFB+2GC:#H7E?BD@929?C019B1HFGBDFDGFFBBF2H9HGHCFFFEFF/21FAFFGFFEAA/0GBEGDBGFFCB0CECGCFFA31?EECFGBFGGGGEF1FB3FFFF1>1>1
@M02197:102:000000000-ALU3V:1:1101:8416:13495 1:N:0:1
GCTCCTTAGAAGTCCTCCGCTTATTGATATGCTTAAGTTCAGCGGGTATCCCTACCTGATCCGAGGTCAAAAGTGATGATATGGCTTAATGGATACCAGTATACAGGCTTAGATCGCAAAATGTGCTGCGCTCCAAAGGCCAATATGCCGGCTGCCAATAATTTTAAGGCGAGTCCAGTCACAAATGGATAGAACAAACACCCATCACCAAGCAAAGCTTGAAGGTACAAATGACGCTCGAACAGGCATGCCCCATGGAATACCAAGGGGCGCAATGTGCGTTCAAAGATTCGATGATTCAC
+
BBBBBFFFFBFFGGGGFGGGGGGHHHHHHHHHHHHHHHGHHHHGGGGGHHHHHHHHHHHHHGFGGGGHHHHHHHHGHHHHHHHGHHHHHHHHGHHHGHHHHGHHHHHGHGHHHH@GGGHGHHHHFHHHHGGGFGHHHHHHHHGHHHHGGHGGHHHHHGHHHHHHHHGGFGHHGGHHHHHHHHHHHHHHHGGGHHGHGGFHHGGGHGGGFGGHHHGFGHHHGHHHHHHHHHGGGFFCGHGHHHHHHHGHGGGGHHGHHHGGHHGHHHGGGGGGFHHEAEGFGFGFGGGGGGBFFFFFFBBBAA
@M02197:102:000000000-ALU3V:1:1101:23911:13560 1:N:0:1
GCTCCTTAGAAGTCCTCCGCTTATTGATATGCTTAAGTTCAGCGGGTATCCCTACCTGATCCGAGGTCAACCTGAGAAGGAGAGGTTGAGCGGCGCACTCCGAGCGGCCACCGACGCGAGACAAGATACCACAACGCGAGGGGACGGACGGCGTGGCCGGCGACATTGAGGCGGGCGGCGAGGAGCCACGGCGCCCAACACCCAGCCGGGCTGGATTGGTGACAATGACGCTCGAACTGGCATGCCCCCCGGAATACCAGAGGGCGCAATGTGCGTTCAAAGATTCGATGATTCAC
+
A?AAAFBFFFFF5F5GDGGGFEAGGDEFFFFFFHCHDGHFFFD?22EA3AABAF1FF335AEEEE0EAGFHH7F9F)FF9?91;1FHHE;7/@E//E@4GG<C;<B@99<FHGG@FFFFBFFF<CGDBG00CG.A@---EABFA>B?A-FBBE@;@@.A92=@/@FFBBF=.@@9-#@-6#B@-3,##@?;-;-#..9.#CC-+#@-#.;$FFH87<<,0F>1D56C<..&/#<#?91#CBB4#<BA//02222BA1100A0A0A11AD0A00111FF33GE1FC1DFFFD>>1>>
@M02197:102:000000000-ALU3V:1:1101:17878:13643 1:N:0:1
GCTCCTTAGAAGTCCTCCGCTTATTGATATGCTTAAGTTCAGCGGGTATCCCTTCCTGATCCGAGGTCAACCTTTGAGAAAAGATTCTCCCCAAGGGGAGGCCGACCGGGGCTCGTGCACCCGTGTGTCCGATACGTGTCCCGTGAAGAAACTCAGTGTACCGGGGGTCCAACGAGGCCGCCGTCATTGTCTTTGGGACGGGCGAGAGCCCCCCCCGAGAGGGGGCCTCCGCCAAACCGTCCAACACCAAGCCGAGGGCTTGAGGGGTGATAATGACGCTCGAACAGGCATGCCCTTCGGAATACCAAAGGGCGCAATGTGCGTTCAAAGATTCGATGACTCAC
+
ACCCCFFFFFFFGGGGGGGGGGGHHHGHHHHHHHHHHHHHHHHGGGGGHHHHHHHHHHHHHHHGGGGHHHHHHHHHHGHHHHHGHGHHHHHGGGHGGGGGGGGGGGGGGGCBFHGGHG<HHGGGGHHHHHGGGGGGHHHHHHG:GGGHFHGHGHHHGFHFFHGGFGGFFFF9FFFDFFFCFFFFFFFFFFFFFFFFFFFFFFFBFFFFFFFFDFFGHFGGGDDFFFFGGGHGGGGFGGHHHHFHFFGGGGGGGHGHGHFGGGGGHHHHHHHHHGGGGFHHGHHHGHHHHHGGGGGGEHHHHHGHHHHHGGGGGHHHHGGGGGGGGDGGGGGGFFFFFFFBBBB?
@M02197:102:000000000-ALU3V:1:1101:9008:13631 1:N:0:1
GCTCCTTAGAAGTCCTCCGCTTATTGATATGCTTAAGTTCAGCGGGTCGTCCTGCCTGATTTGAGGTCAAACTCGAATTCCGAGGAATCCGTGCGTCGTCGTTCGCAGCGTCCAAGGCGCGCGTCCCGGCTCCGAAGGGGGCGTACAATCGGTCCGGTCAAGCCGCGCAACCTCGAGGTCGCTTCATCGTTCGCTTTCGGCCTTCGACTCGCGCAGATCGGAGTCGACCAGAGGCCACGATCCAAGGCGCCCGGCGTCTGCGTCACACAGAGCCGGGGCTTGAGAGGGGGGCGCGACACTCAAACAGGCATGCGCTGCGGCCTACCACAGAGCGCAAGGTGCGTTCAAAGATTCGATGATTCAC
+
A3AABFFFFFFFGGGGGGGGGGDFFGHHCHHGHGHHFHHGHHHGGCGGCEFEEHHHHGGDHGGHFCGFFHHBHHDEGBFGGHEFFCHHHGGGAFEGGGGGG<EHCGGGGGGGCFFG/GGGCFGGGGGGGG?FGGCGG.EC;FG1:DDF$FG88B-@ADA:FFFFF;9-@9BFFFFDDC8FCFBFFF:BBF.AFFFFEFFFFF?:B9.9AFFA0@.@ABB9.9,//@;09/FFG@AE?A=CEFBB.C<----CA/@F/?CCED102GBGBGGC??EAFHDDBB0/?GGECGEE?/D11GFF>FF@1FHG?EEEA/AA/AAB/1HGCFFCH?E0EBHBHEA?E1F1DFB3GEBA1FFBFBB11AA>
@M02197:102:000000000-ALU3V:1:1101:24845:13646 1:N:0:1
GCTCCTTAGAAGTCCTCCGCTTATTATATGCTTAAGTTCAGCGGGTATCCCTACCTGATCCGAGGTCAACCTTTGAGAAAAGATTCTCCCCAAGGGGAGGCCGACCGGGGCTCGTGCACCCGTGTGTCCGATACGTGTCCCGTGAAGAAACTCAGTGTACCGGGGGTCCAACGAGGCCGCCGTCATTGTCTTTGGGACGGGCGAGAGCCCCCCCCGAGAGGGGGCCTCCGCCAAACCGTCCAACACCAAGCCGAGGGCTTGAGGGGTGATAATGACGCTCGAACAGGCATGCCCTTTGGAATACCAAAGGGCGCAATGTGCGTTCAAAGATTCGATGACTCAC
+
BCCCCFFFFFFFGGGGGGGGGGGHHHHHHHHHHHHHHGHHHHGGGGGHHHHHHHHHHHHHHHGFCFHHHHHFHHHHGGHHHHGHHHHHHHGHGHGGCGGGGGGGGGGGG/BDHG@HG<HHG:GGHHGHHGGDDGGHHHHHHGFGGGHHHHHHHGHHHHHHHGGGGGBDFFFFFFFFFFD?GFGGGGFGGGFFGGDCAFGGEBFGHGGGGGEA9GFG>GGGGGFFFFEFFHFDGGEGGHHHHGEGHGGGGGGGHHHGFHGHGGGHGHHHHHHHGGGGGHHEHHHHHHHGHGFGFHHFHHHHHHGHGHHGGGGGGHHHGFEGHGGGGGEGGGGFFFFFFFBBBBB
@M02197:102:000000000-ALU3V:1:1101:5752:13688 1:N:0:1
GCTCCTTAGAAGTCCTCCGCTTATTGATATGCTTAAGTTCAGCGGGTATCCCTACCTGATCCGAGGTCAAAGACGGTAATGTTTTCTTGTTGGACGCGGGCCGGAGCCCCTCGAGAAGCGCAATGTGCTGCGCGAGAGGAGGCAAGGACCGCTGCCAATGGATTTGGGGCGAGTCCGCGCGCTGAGGCGGGACAGACGCCCAACACCAAGCAGAGCTTGAGGGTGTAGATGACGCTCGAACAGGCATGCCCCCCGGAATTCCAAGGGGCGCAATGTGCGTTCAAAGATTCGATGATTCAC
+
BBBBBFFFFFFBFGGGGGFGCEGGHFFHHFHHHHHGCGHHHGHGGCEEFGHHHHHHGGHHHHHGGGFHHHHGEHGG9GGHF8GHGHHHHHHCAGHEEEEEGGCC;F8GFDGGCGDEFCHCDG@DH<HHHBG1D@CGGCGGFDEEA@;FFA?-;?EGGFFGGGGGGFF@BFF-=@FB@BC3BAGFFEF.BGFFBFF9A.-?BF::-AHHHFCGGFFBHGGCGGFHF:HGFFGFCCF>?DFHHHHG?0CCGCE/A0DA1FB1BAFEAEEGEEGDGE0001CGFFFDGEGGFFFD1DD1>>>1
@M02197:102:000000000-ALU3V:1:1101:20243:13733 1:N:0:1
GCTCCTTAGAAGTCCTCCGCTTATTGATATGCTTAAGTTCAGCGGGTAATCCTGCCTGATTTGAGGTCTAAAGTTCAAGTGTCTCACTTAAAGTGAAGCGATTATAAGCGCCGTCTAATGATAAGACTGCATTCGACTTGACGAGAATAAGTGTTATTACGCCGAGTGAAGCTTTCTATGCTATCGAAATACAAGCTGCTCGTACATTTCAGCTGAGCTGACCCTATACAGGGCCGGCAAGACAGCCAGAATCCAAGCCCAAACGCCTGTTCCATTACAAAACAGGGGGGTTGAGGGTTTCACGACACTCAAACAGGCATACTCTTCGGAATACCAAAGAGTGCAAGGTGCGTTCAAAGATTCGATGACTCAC
+
BBCCCFFFFFFFGGGGGGGGGGGHHHHHHHHHHHHHHHHHHHHGGGGGHHHHHHHHHHHHHHHGGHHHHHHGHHHHHHHDGHHHHHHHHHHHHHHHGHHGDHHGHHHG3?EGCEEFEHGHHGFH3G?3GFBBHEFFGGGBFHGC<AD9HHDFFGHHFG:HAAEFFE<FGHHHHGGGGHHHGGHFHGHHHEGHHHHFGHFFGHFEHHHGFFGHHGHHGHHHFGHHGHHHHGGGGGGGHGHHFHGHHHHHHFFHGGGGHGGGGGGGGHHHHHHHHGHHHHHHGEGGGGGGHGHHHHGHHHGHGGGHHGBGHHHHHGHHHFHFGHGGGGHHGHHHHHHHHHHHHHHHHHGGCGHGGGGGGGGGGFFFFFFFBBACB
@M02197:102:000000000-ALU3V:1:1101:26980:13715 1:N:0:1
GCTCCTTAGAAGTCCTCCGCTAATTGATATGCTTAAGTTCAGCGGGTATTCCTACCTGATCCGAGGTCAACCTTGTAAAAATGGGTTATAGGACCGTGCCGGGGGACCTTTCAACTCCGTGCGTGCTTAAAAAGCTCGTTGCACCGAGAGTCCCACGGACGCCGTCATTACTTTTGGGACCGGTCGGGGGTGAACCCGGACCTGGGTCCAACAACAAGCCAGGCTTGAGAGGTGATAATGACGCTCGAACAGGCATGCCCTTCGGAATACCAAAGGGCGCAATGTGCGTTCAAAGATTCGATGACTCAC
+
ABBCCFFFFFFFFGGGGGGGGGGHHHGHGHHHHHHHHHHHGGHGGGGGHHHHHHHHHGHHHHGGGGGHHHHHHHHHHHHFFHHHHHGHHHHBFHFGGGGHGGGGGGGGGHHHHHH<HHGHGGGGGGGHHGHHHGHHHGGGGGGGHGGGGHHHHHHHGGGGCGGHGGHGGGGGHHHFGGEFFGGFGGGHGHHHFFGEEFGFFFGGHGFHHHGFFHGHHHHHHGGGHHHFHHHHHHHHHHEGFCDHHEHHHHHHHHHGGFFECGHFHFGFDGFHFEFDAGGHHHGFE?GGGGGGGGEGGFFFFFFFBA3A>
@M02197:102:000000000-ALU3V:1:1101:13486:13743 1:N:0:1
GCTCCTTAGAAGTCCTCCGCTTATTGATATGCTTAAGTTCAGCGGGTATCCCTACCTGATCCGAGGTCAAGAGTGTAAAAATGTACTTTTGGACGTCGTCGTTATGAGTGCAAAGCGCGAGATGTACTGCGCTCCGAAATCAATACGCCGGCTGCCAATTGTTTTAAGGCGAGTCTACACGCAGAGGCGAGACAAAACACCCAACACCAAGCAGAGCTTGAAGGTACAAATGACGCTCGAACAGGCATGCCCCATGGAATACCAAGGGGCGCAATGTGCGTTCAAAGATTCGATGATTCAC
+
BCCCCFFFFFFFGGGGGGGGGGGHHHHHHHHHHHHHGHHHHGHGGGGGHHHHHHGHHHGHHGHGGGGHHHHGHGHGHHHHHHHHHHHHHHHGHHGGGGGGGGGHHHHHHHHHHHHHGGGGGGGHHHHHHGGGGGGHHHHHHHHHHHHGGHGGGGGHHHHHHHHHHHHHGHHHHHHHGGGGGHHGGGGHHHHHHHHGGGGGHGGHFFGHHHHHHHGHHHHHFFHHHHHHHHGGGGGHHGHHHHHHGHFGGGHHHHHHHHHHHGHHHGGGGGGHHHGGGGFGGGFGGGGGCFFFFFFFBBAAA
@M02197:102:000000000-ALU3V:1:1101:11598:14046 1:N:0:1
GCTCCTTAGAAGTCCTCCGCTAATTGATATGCTTAAGTTCAGCGCGTAGTCCTACCTGATCTGAGGTCAATAAATTTGTTAATTCTGTTGAGACAAAGCTCAGCAGGGTTGACGGGCGGCACCTGTTAGGATTTTTGTCACAGCAAGAACAGGACAGTGAGTTGGACAAACCTAGAACACTGTCAAGTCCGGACAATAGGGCCGTACGATTCAACTTAGAGCGGGCAAGTCTACTAGGATGCAGAACTTGCTCCTCTCAACTTCCACTGAAACCAACGCTATCTTGCACCAGGGCACGATAGAGACGGCGGGAGAGGTTAATGACACTCAAACAGGCATGCCCTTCGGAATACCAAAGGGCGCAATGTGCGTTCAAAGATTCGATGATTCAC
+
A@BACFFFFFFFGGGGGGGGGGGHHHHHHHHHHHHHHHHHHHHGGGGGGFHGHHHHHHHHHHHHHGHHHHHGHFHHHGHHHHHHHHEGHHHHHHHHHHHHHHHGHHHGGGGGHGGGGGGGGGGHHHHHHHHHHHHHGHHHHHGHHGGHHHHHHHHHGFHBGHHHHHHHHHHGHHFHHHHHHHHGFHHHHFGGGHGGGGGFGFGGFDHGGEHFFFFFHHGGGFHHFHFDEBFBFHBHHGHEHFHFHHFGGHAADHEGFGBGGG2GFHFFGGAGFEEAGFHHFFHGBHHHHHGGHEAFEGGFHHHGGGGGGHGHHHHHHFHHHHHHGAFEFGHGHHFHHHFEDGEFAGBHHHHHFFHHGGGGGHFHHGEGGHGCGGGGGGGGFFFFFFFBBBBB
@M02197:102:000000000-ALU3V:1:1101:16162:14079 1:N:0:1
GCTCCTTAGAAGTCCTCCGCTTATTGATATGCTTAAGTTCAGCGGGTATCCCTACCTGATTCGAGGTCAAACAAGTGAAATAGGTTCGCTTCTGGGAGCCAGGCCGCGGGCGAGGAGCGCAATTCTGCTGCACTCCAGGCCGTGGCACCAGCCGCCAATCGCTTTGAGGCGAGTCCGCGCCCGAAGGCGGGACAGACGCCCAACACCAAGCAGTGCTTGAGGGTGTAAATGACGCTCGAACAGGCATGCCCCACGGAATACCGAGGGGCGCAATGTGCGTTCAAAGATTCGATGATTCAC
+
BBBBBFFFFFFFFGGGGFGGGGGHHHGHHHGHHHHHGHHHHGHGGGGGHHHHHHFHGHHHHHGHHGGHHHHHHHHHHHHHHHHGF<HGGGHGHGGHHGGGHFHEGGGGGGGGGFFGGHGGGGGHHHHHHGHHHGHHHGHGGG@GFCHHGHHHGGGGGGFGHHHGHGGGGGHGGGGGGGGFFFFGFFGGHFBFFFFFFGFGHGGFFGHHHHHGFHHHHGHHGFFFHFHHHGGGGGHHEFHHHGHHHGFFCGCFBHHHFEFACGGHGGGGDHHHHEEEGHGGGGGGGGGGFFFFFFFCBAAB
@M02197:102:000000000-ALU3V:1:1101:1965:14066 1:N:0:1
GCTCCTTAGAAGTCCTCCGCTTATTGATATGCTTAAGTTCAGCGGGTATTCCTACCTGATCCGAGGTCAACCATTAGAAAATTAGGGGTTTAGCGGCAGGCGCTGCAGCGCCTAACAAAAGCGAGATAAAAAAATTACGACGCTCGGAGGAAACAACAGGTCCGACGTTAGTTGTGAGGAGCTACAGGGTAGGTCGCTACAGGGTAGCACCTCCCGGACAGTAGATTTCCAACACTAAGCTAGGCTTAAGTGTTGAAGTGACGCTCGAACAGGCATGCCCACTAGAATACGAATGGGCGCAATGTGCGTTCAAAGATTCGATGATTCAC
+
A?AAA11B1FFFGGGGCGGEEEFGG3AFDGF3FFE1GHFHGBG?EEEGFGHFFHFFHEHEH10A/EFHBB1BFGH21@@1B@B1G10///B1B@E//E///<</@9<91///9?1<88F;90/+;</./>#19;CFFF#9<--#/#:#=0.##;#C#/;/0-;9#.%19#9<1#C<?<9#C2>10@040%?///94)9109GFF61<//:F;0B(0B2BFB2F9B4#19/B9B2AF2250FFGB#B111/11DBB1B//////0F/HGEFFFFFFB//0122B22100B22GEAE0A0D1BEA0A0111A33GAEB1B1FDFFD1>111
@M02197:102:000000000-ALU3V:1:1101:15004:14145 1:N:0:1
GCTCCTTAGAAGTCCTCCGCTTATTGATATGCTTAAGTTCAGCGGGTATTCCTACCTGATCCGAGGTCAACCTTGAAGAAGTTTGTAGGTTGGGACCGTGCCACGGGGCCTTTCAACTCGTTGCGTGCCTTTGTAAAAAAGCTCGTTGCACCGAGAGTCCACGCGACGCCGTCATTACTTTTGGGACCGGCCGGGGGCGAAGCCCGGGCCTAAGGGGGTCCAACACCAAGCCGAGCTTGAGAGGTGATAATGACGCTCGAACAGGCATGCCCTTCGGAATGCCAAAGGGCGCAATGTGCGTTCAAAGATTCGATGACTCAC
+
ABBBBFFFFFFFGGGGGGGGGGCHHHHHHHHHHHHHHGHHHHHGGGGGHHHHHHHHHHHHHHHGGFGHHHHHHHHHHHHHHGHGHHHHGHFHGGHHGGEHGH<HGGGGGGGHHHHH;HGGCFHGGFGGHHHHHHHHHHGGGHGHGGGHGHHGGGGGGHGHHHGGGGGGGGGHGHGGGHHGHGGGGFGGGGGGGGGGFFHHFFFFFFGCAHHFFGGFFHGGHGFFFFGGGGGGGHHHHHHHHHHHGGGHHHGGE?GHHGHGHHHEHHHGGGGGGDHGHHHHFGFHHGGGGGHHHHGGGGHFGGGGGGGGGFFFFFFFCBBCB
@M02197:102:000000000-ALU3V:1:1101:4852:14351 1:N:0:1
GCTCCTTAGAAGTCCTCCGCTTTTTGATATGCTTAAGTTCAGCGGGTATCCCCACCTGATCCGAGGCCAATCTTCAGAAATGGATTAGGCAGACCCTCCACCGAGACCGACAGAAGCGAGTGACTTGCGTCTTGCTACGCTCGTGGTTCGGCGGGGGCGCCCACGGGTTCCAGACGTGCCCCAGCCCAGAAGGGCCAAGGCATCGTCCAACATCAAGCAGAGCTTGGGGTGTGTGATGGCGCTCGAACAGGCGTACCCCCCGGAATACCAAGGGGTGCAATGTGCGTTCAAAGATTCGATGACTCAC
+
3ABA?FFFFFFFGGGGGGG?EGGHHGGGHBFHHHHHGHFHHHGGGGGGHHHGGHGGGHFHHHHGGGGGEHHFHHHFHGDGBBBEGGHHGHGAFHE;GEEHHFDEGCGFGGCC;2FGFG:GBGHHHFFHGGBAAFBG1BEGGGGFCDBEGGC-@B@CC69-AA9;.E;FBFEBAFDFFBFGGADEFBDFFFB?BFBEGGGFEGGFH9GGHGGHEHHGGGG:C;EGDCDDD3GBDDBGGDCA.0E?HHHHH@DAF?/D?A2E3FHHHGFEBHGGFBHHHFFCGGGGHGF5DFGF2FCFFFFFFDBBBA@
@M02197:102:000000000-ALU3V:1:1101:24914:14399 1:N:0:1
GCTCCTTAGAAGTCCTCCGCTTATTGATATGCTTAAGTTCAGCGGGTATCCCTACCTGATCCGAGGTCAACCTTTGAGAAAAGATTCTCCCCAAGGGGAGGCCGACCGGGGCTCGTGCACCCGTGTGTCCGATACGTGTCCCGTGAAGAAACTCAGTGTACCGGGGGTCCAACGAGGCCGCCGTCATTGTCTTTGGGACGGGCGAGAGCCCCCCCCGAGAGGGGGCCTCCGCCAAACCGTCCAACACCAAGCCGAGGGCTTAAGGGTTGAAATGACGCTCGAACAGGCATGCCCACCGGAATACCAGTGGGCGCAATGTGCGTTCAAAGATTCGATGATTCC
+
BBBBBFFFFFFFGGGGGGGGGGGHGHHHGHHHGHHHHFFHHHHGFGGGHHHHHGHHHEHFHHFG0EGHHHHHHHHHGGHGHFHFFHHHGFHGHGHGGGGCFGGFGGGGC?<CDFFDHG;HHG:GGHHGHHFDGGG:<H<HGHGHGGGHGFHHHHHGGHHHHHGGGGGFFFFFFFEFFFFBDFFFFFFFFFFFFFFFDFFFBDFFFE?DEFFFFFFFGFGCGDFFFA>9FEGFFDEEEAFHFGD?F3FGGGGGGGHHHGGHHHGGGHEHGHGFEE>?E2C1FHHHGHG1FGA??AECHHGHGFHFFFFCGGE?HGDFE2EDGFFB5FGGGGFBFFFBFBAA3A
@M02197:102:000000000-ALU3V:1:1101:26238:14457 1:N:0:1
GCTCCTTAGAAGTCCTCCGCTTATTGATATGCTTAAGTTCAGCGGGTAGTCCTACTTGATTTGAGGTCATTTTTGGAATAAGTCTCTCTTTTTACAGGGAGACGTTTGTGGTAAGCCCATTCCTTTTTCGTCAAAGCGTTCCCATTGAGTTTAAAGTTACGACAACGGGTCAAGCCGCTTTGTATTCAGGATACAGCTTGTTGTTATTCAAGGCAGTCGGTCTTTGACAGTAGAAAAAGGCCTCACGATCCAAACCTAGACTCTAGCTTCCCGGAAGGAAAGCTAGGGGTTTGAGAGGGGTAAGCGACACCCAAACAAGCATGCTCCCAGGAATAACCCGAGAGCGCAAGGTGCGTTCAAAGATTCGATGATTCAC
+
33>AAFFFBFFFGGGGGGGGGGGHHGGHHHCHHHHHHHGHHGHGGGGGGHHHHHHHHHGHHGHHAFGHHDGHGHC@GFH3GFFGGGHHHHHHGHGHFHFFG1FE?FC1FFGHHB33F/GHEHEGFBFHHEGEHDFGHDA?F0FGFHHFHHHHHGFB@F:1F56CGEFFE<CGGHHCCCGD6HHFDHEC0000C#0:0<G5-GGFEH8FFBFGF.C@<<<<0:ABF=<9BCF#D<)HHFF:C<2GFCF<2/GHFBHHGGFFFBFBB/EEE/?EB3F43FEHGFEEFA?1F@@FGFEGHFHGGHGHEF>1A11CEHHFFGHHGA1CFGGFHFHHGA2ECF2FCGGGGHHFFA2GGHGGGGCCGGGGFFFDB5FAAABB
@M02197:102:000000000-ALU3V:1:1101:26251:14474 1:N:0:1
GCTCCTTAGAAGTCCTCCGCTTATTGATATGCTTAAGTTCAGCGGGTAGTCCTACTTGATTTGAGGTCATTTTTGGAATAAGTCTCTCTTTTTACAGGGAGACGTTTGTGGTAAGCCCATTCCTTTTTCGTCAAAGCGTTCCCATTGAGTTTAAAGTTACGACAACGGGTCAAGCCGCTTTGTATTCAGGATACAGCTTGTTGTTATTCAAGGCAGTCGGACTTTGACAGTCGACAAAGGCCTCACGATCCAAACCTAGACTCTAGCTTCCCGGAAGGAAAGCTAGGGGTTTGAGAGGGGTAAGCGACACTCAAACAAGCATGCTCCCAGGAATAACCCGAGAGCGCAAGGTGCGTTCAAAGATTCGATGATTCAC
+
ABBCCFFFFFFFGGCGGGGGGGGHHHHHHHFHHHHHHHHHGHHGGGGGEHHHHHHHHHHHHGHGGGHHHHHHHHGGHHHHHHGHGHHHHHHHHHHGHHGGGGGGGGHGHHGHFHFHHHHHHHFHHHHHHGGGHGHFHGDFGFHHGFFGEHHGHHHHFHGHGGGGGHGGGADHHGHGGGGGGHHHHGFHHHCGHHHFHHHGGFHHHHHHHHGHHGGGGDDFDHGGGHHGGGGFGGFGFHGFFFFHHGHHHFGHG3FHEHGHHGHHGHDGGGGGHHHHHHHHHHHEFFEAHHHHGGGGHHHHGHGHGHHGHGHHGGFHHHFHGCE1AFFHGFEHHHGHGGGHHGGE2HFFCGGGGHGGFGGGFGFGFFFFFFFAAAA?
@M02197:102:000000000-ALU3V:1:1101:10476:14515 1:N:0:1
GCTCCTTAGAAGTCCTCCGCTTATTGATATGCTTAAGTTCAGCGGGTAGTCCCATCTGATTTGAGGTCTAAATTAAAAGGAGCATCGCGCTGAGGCGACTCGGTTTAGAAGCGACTAGTGTACAATCCGGCTGCTATTGAAAGCATCCTCGACGAAGATCTTATCACGTCAAGTCAATCCGAGGAGTACAAAGATTGCTTATGCATTTGAAGCGAGCTGTGCCCAAACGGCAAACAGCAACGCTGCGCATCCAACGCTACTACACATTAAAAAGAAAATGCAGAGGCTGACTTATACATGACACTCGAACAGATGTACCTTTCGGGATGCCAATAGGTGTAAGGATCGTTCAAAGAGTCGATGACTCA
+
A1AA1CFF11DDFBGGGGCFE00GFDHGFFDDFGHFHHHHHGCGGGGGFFHBGHHHBFFFHHFBFFGFHHHGHHGHHHFGHFAFFHGGGCGGCHFG?E/EAFGFGCGB1>1BBFGCGHBGHHHHHFECC??>CGHFDB<1FDBG:GFGF9C9A99<CCGD8FBG:C8CFHGCG<C06:0</<???E=CBF2BBF0<1CF1>BBF1<BGBG<:/;BC<</0;/BFF/9#B1>A191A/;?///>/#/0B110/?//1222B222B221G1D1F1B2221D11HGF0B1D222FA2D212D2B/1AAA22FDA2A1111A//////001FA1D111F0B113D1000011B333GGAA1B1@31B1>111
@M02197:102:000000000-ALU3V:1:1101:16909:14506 1:N:0:1
GCTCCTTAGAAGTCCTCCGCTTATTGATATGCTTAAGTTCAGCGGGTATTCCTACCTGATCCGAGGTCAACCTTGAAGAAGTTTGTAGGTTGGGACCGTGCCACGGGGCCTTTCGACTCGTTGCGTGCCTTTGTAAAAAAGCTCGTTGCACCGAGAGTCCACGCGACGCCGTCATTGCTTTTGGGACCGGCCGGGGGCGAAGCCCGGGCCTAAGGGGGTCCAACACCAAGCCGAGCTTGAGAGGTGATAATGACGCTCGAACAGGCATGCCCTTCGGAATGCCAAAGGGCGCAATGTGCGTTCAAAGATTCGATGATTCAC
+
ABBCCFFFFFFFGGGGGGGGGGGGHGHHHHHHHHHHHBHHHHHGGGGGHHHHHHHHHHHHHGHGGGGHHHHHHHHGHGHHHFHHHHHHHHH2EGHHG9GHGHHHGGGGGGGHHHGGGGGFH:HGGGGGHHHHHHHHHGHGGHHHGCFHGHHHFGGGFHHHHCDFGGGGGGGGGHHGHHGHHGHGGFFFGGFFGGFFFFHGCGAFCDFFFFFHFGGGHHGHFGHFFGGGGGGGGFHGHHHGHHHGDHGFHFCEECGFEDHHHFGHHGHGGFGEGGGHHHHHHHHHHGGGGGHGFGEFGGHGGGGGGFGGGFFFFFFFBBBBB
@M02197:102:000000000-ALU3V:1:1101:20130:14533 1:N:0:1
GCTCCTTAGAAGTCCTCCGCTTATTGATATGCTTAAGTTCAGCGGGTATTCCTACCTGATCCGAGGTCAACCTTTGGAAAATTGGGGGGTTTTACGGCAAGAGTCCCTCCGGATCCCAGTGCGAGACGTAAAGTTACTACGCAAAGGAGGCTCCGGGAGGGTCCGCCACTACCTTTGAGGGCCTACATCAGCTGTAGGGCCCCAACACCAAGCAGAGCTTGAGGGTTGAAATGACGCTCGAACAGGCATGCCCGCCAGAATGCTGGCGGGCGCAATGTGCGTTCAAAGATTCGATGATTCAC
+
CCCCCFFFFFFFFGGGGGGGGGGHHHHHHHHHHHHHHHHHHHHGGGGGHHHHHHHHHHGHHHHGGGGHHHHHHHHHHBHHHHHHHHGG9FGG/HGGGGGGG<((GGHHHGGFG;GGG;GGGGGGGGGG7GGG9BGFGGGGGFFFFFEFFDF:F9AFF9GFFFEFFGFFHGFHGHGFHHGFHHEHHHHHHFFGFHHHGGFFCHFFFFEGHHGGHHHHHFGFHHGHHHHHHHHFFFGGHFFHHFFGHHFHGGGGGGHGHHHFGAGGGGEGFGGHGHHGGGGFGFFGGGGGGGFFFFFFFBBBBB
@M02197:102:000000000-ALU3V:1:1101:24084:14578 1:N:0:1
GCTCCTTAGAAGTCCTCCGCTTATTGATATGCTTAAGTTCAGCGGGTATTCCTACCTGATCCGAGGTCAACCTTGAGAAAATAAAAGGTGTGACCGGGTCCGTGAGGCCTTGCAACTCCCCGCGTGCCTCGAAAGACTCGTTGCGAAGAGGGTCCCACGGACGCCGTCATTGTCTTTGAGACCAGTTGCGTTGCCACAACTCGGTCCAACGCCCCGACCAGAGGTTGGGAGAGAGGATAATGACGCTCGAACAGGCATGCCCACCGGAATACCAGTGGGCGCAATGTGCGTTCAAAGATTCGATGACTCAC
+
BBCCCFFFFFFFGGGGGGGGGGGHHHHHGHHHHHHHHHHHHHHGGGGGHHHHHHHHHHHHHHGEAEFHHHHHHHHHHHFFHHHHHHHGHGHGHHHFEFFEHGHGGGHGGGHGHFFHHHHHGGGGGGGHHHGGHGGHHHHGHFGGGGGGGHHGECHHHHGGCFDCGGGGGGGHGHHGHGHGGGHHGGGGGHGHFGFFHGGGGFHHHHGGGGGGGGGGHHHHHHGGGHHHHGHGHHHHHGHHGGGGFG1EFHHFHHGHHFGFGCE?HHHHHHGFGHGGGGGGHHHHGGGGHGGGGGGGGGGFFFFFFFBB@BB
@M02197:102:000000000-ALU3V:1:1101:14927:14583 1:N:0:1
GCTCCTTAGAAGTCCTCCGCTTATTGATATGCTTAAGTTCAGCGGGTATTCCTACCTGATCCGAGGTCAACCTTGTAAAAATAAAAGGGTTAGACCGACCCGACGAGACCTTGCAACTCCCCGCGTGCCTCGAAAGACTCGTTGCGAAGAGGGTCCCACGGACGCCGTCATTGTCTTTGAGACCAGTTGCGGGGCGAACCCCGAACACGGTCCAACACCAAACCAGGAGGTTTGAGAGAGGATAATGACGCTCGAACAGGCATACCCATCGGAATGCCAATGGGTGCAATGTGCGTTCAAAGATTCGATGACTCA
+
ACBCCFFFFFFFGGGGGGGGGGGHHHHHHHHHHHHHHHHHHGHGGGGGHHHHHHHHHHGHHHHGGGGHHGHHHHHHHHHHHHHHGHHGGHGHGHHHGGGGGGGGGGGGGGHHHHGFHHHGHFFFFGGGHHHGGHFGGHHGGHGGGGGGGGHHGGHHGFHGGGGGGGGGHHGHHGHHHHHHHFHHHGGFGFGGGGFHFFFGGGHHHHFGHHHHGGHFGGGHGFHHGHHGGHHHHHHHHGHHHGHHHFFE0GHHGHHFGHGHHFHHHGGGGHHGHGFGHHHHEGFFHFHHCGGGGGGGGGGGGGGFFBFFBFAAAA?
@M02197:102:000000000-ALU3V:1:1101:7134:14686 1:N:0:1
GCTCCTTAGAAGTCCTCCGCTTATTGATATGCTTAAGTTCAGCGGGTATCCCTACCTGATCCGAGGTCAACCTTTGAGAAAAGATTCTCCCCAAGGGGAGGCCGACCGGGGCTCGTGCACCCGTGTGTCCGATACGTGTCCCGTGAAGAAACTCAGTGTACCGGGGGGCCAACGAGGCCGCCGTCATTGTCTTTGGGACGGGCGAGAGCCCCCCCCGAGAGGGGGCCTCCGCCAAACCGTCCAACACCAAGCCGAGGGCTTGAGGGGTGATAATGACGCTCGAACAGGCATGCCCTTTGGAATACCAAAGGGCGCAATGTGCGTTCAAAGATTCGATGACTCAC
+
ABBBBFFF4B@DGGGFGGGGGGGHHHHHHHHHHHGHHFHHHCHGGGGGHFHGGGHHFHHGHGFEGEGEHFHHHHHHHGHHHHEFHFHFFHHGFGEG?EECGGGGGGG@B/>@/FCCHG01GFC<.2F<D9?9AGGEAC<CGFGHG;5FFCFHG0CC;:$?BG@@@:9#:EF;;.9BB?E;??EFBBFFFFFFFFD:.9AFBF?BFABBFFE?GCFBB<DBBDE?/9/AFFC9/9F?GEFEFF8E/H?E@EGGGHFC1HGCC?AEAGBGFGGBFEEEAE2B1EB3F5B31HFFABHHGHGHF5FBCHHFEEEA2BHFG?ECGGFGCGGBF2CGFFFFDD5BBAAA
@M02197:102:000000000-ALU3V:1:1101:26793:14581 1:N:0:1
GCTCCTTAGAAGTCCCGCTTATTGATATGCTTAAGTTCAGCGGGTATCCCTACCTGATCCGAGGTCAACCTTTGAGAAAAGATTCTCCCCAAGGGGAGGCCGACCGGGGCTCGTGCACCCGCGTGTCCGATACGTGTCCCGTGAAGAAACTCAGTGTACCGGGGGTCCAACGAGGGCGCCGTCATTGTCTTTGGGACGGGCGCGAGCCCCCCCCGAGAGGGGGCCTCCGCCAAACCGTCCAACACCAAGCCGAGGGCTTGAGGGGTGATAATGACGCTCGAACAGGCATGCCCTTTGGAATACCAAAGGGCGCAATGTGCGTTCAAAGATTCGATGACTCAC
+
1>>AAFFFFFFFGGGB?EAA?BFGHHFGFHFHHCFFFGFB100/AAGFFGHBGHHFHHFHGC?EGHHHB0>FGGFCHF1F0/FFFHHHG?FEAF///E/?FE?EGE///>BG>//?;99?/#;0>5BFCFBADA<<:GGHFHG;ECGFBC05FBFF9CFF@;9FB/;3.A-E@-9#A9@@?9;/BB/BBF9/FDA;-A>.DB+E/3=9A@>9@??0D4@@/F9/>/;/1AB9AE<;@;E?;F#:E>/EE?EF211FDFHE1EF?5BFHEHHEEBAEB1AF5F35GHGGAFEC35FBFBGFD2BGBFEGDGEFFGFEAA2AFDGBGGGEAA4FD@5FF?>>>3
@M02197:102:000000000-ALU3V:1:1101:11224:14559 1:N:0:1
GCTCCTTAGAAGTCCTCCGCTTATTGATATGCTTAAGTTCAGCGGGTATTCCTACCTGATCCGAGGTCAACCTTTGGAAAATTGGGGGGTTTTACGGCAAGAGTCCCTCCGGATCCCAGTGCGAGACGTAAAGTTACTACGCAAAGGAGGCTCCGGGAGGGTCCTCCACTACCTTTGAGGGCCTACATCAGCTGTAGGGCCCCAACACCAAGCGGAGCTTGAGGGTTGAAATGACGCTCGAACAGGCATGCCCGCCAGAATGCTGGCGGGCGCAATGTGCGTTCAAAGATTCGATGATTCAC
+
CCCCCFFFFFFFGGGGGGGGGGGGHHHHHHHHHHHHHHHHHHHGGGGGHHHHHHHHHHHHHHHGGGGGGHHHHHHHHHHHHHHHHHGGGGGGGHHGGGGGGHFHHHHHHGGGGGGGGGGGFGGGGGGGGGGGGFGGGGGGGFGGFFFFGFFFFFGFHFGFGFFFFFF9GFFFHHFFGGGHHFDFFFFFGHGHFFHGGGGGGFFFFFEGGGEFF%HHGHHGHFGHGHFGHHHGGEGGFHGFGHGHHEAHGGGGGGGHHHHGHGGGGGGGGGGHGFHGGGGHGGGGGGGGGGFFFFFFFCCCCC
@M02197:102:000000000-ALU3V:1:1101:1840:14768 1:N:0:1
GCTCCTTAGAAGTCCTCCCTTATTGATATGCTTAAGTTCAGCGGGTAGTCCTACCTGATTTGAGGCCAGATGTCAAGAATTATACACACAAGTGCGTATGGGGAATAGAAAGCAGACTATTGTCAAAGTCCTGGCCACAAGCGAACTTGTGTCCTAAGCGAAATACTTATTACGCCTAGGGGAACCAGTGCAAAGACTAATCCAGCTCACATTTTTAAGGCGAGTCAACTCATCATTGACAAACGCCCACATCCAACATCCAAGCTTGGATTAACCAAACTTGGAGTTGAGGTTTTCATGACACTCAAACAGGCATACTCTTCGGAATACCAAAGAGTGCAATTTGCGTTCAAAGATTCGATGATTCAC
+
3AABAF5D4DFBGFGGGGGGGGFGFF66AFEB55GHHHHB5BEAEEA23FGDGHHB33GFEGHGFEFEHHBFGDHHEHHGGHGHHFCGEGFH3FGG11EGB1>1?FGFFHGFHHHHFHHHHHHHHHBGBEHHFHFHHFFHFEAFCCCDBGH92:GGF00<A;@CDGGHF1GHFAGGGFGH<1DGG1FEHD=GDFF1+CGHFFGFEEHF6HBGHH1<?C00FBGDD?BBH8F9FFFDHF0GE>9@F@343@3GEF@BGB31FGB133GBB43FAFCFF55F3333HHHHGBEFHHGDHGDDF3HEF3DDDDDBG5GF5ADEEECHGFHGFFAA55FADADGGBEGGGHGG5BGGGGGGFF@F5BFAA3>?
@M02197:102:000000000-ALU3V:1:1101:22615:14821 1:N:0:1
GCTCCTTAGAAGTCCTCCGCTTATTGTTATGCTTAAGTTCAGCGGGTAGTCCTACCTGATTTGAGGTCAAGTTGTCAATGATTGTCTATAAGACGGTTAGAAGCGTAACCTCATAATTAAGCTGAACCATCAATAGCGTAGATAATTATCACACCAGAGATGGTCAACAAAGGTTTCACTAATGCATTTAAGGAGAGCCGACTTGTAAAGCCCGCAACACCCACATCCAAGCCTTAGTTAACAAAAGTTAATAAGGTTGAGATATTAATGACACTCAAACAGGCATGCTCCTCGGAATACCAAGGAGCGCAAGGTGCGTTCAAAGATTCGATGATTCAC
+
AAABCFFFFFFFGGGGGGGGGGGHHGHHHHHGHHHHHHHHHHHGGGGGEGHHGHHHGHHHHHHHGHHHHGHDFGHHHHGDFGHHHHGHHHHHHHGGGGGHHHHGGGGGGHHHHHGHHHHHGFGGHHHHFHFFHHHHHHGHGHHHHHHHHHHHGHHHHFGHHHHHHHHHHHHHHFFGFGFHHHFHHHHGHHHHHHHGGHHH:HGFGCHHHHHHGHGGGFEGHHGGGEFFGHFHGFHGGFHFGGFHGHHHHHHHHHHHHHHHHHHGHHHHHHHHHGHHHGBHHHHHFHHGGGEAHHHHHHDGHHGGGGGGHHHHGGGGHGGGGGGGGGGFBFFFFFBBBBB
@M02197:102:000000000-ALU3V:1:1101:10966:14892 1:N:0:1
GCTCCTTAGAAGTCCTCCGCTTATTGATATGCTTAAGTTCAGCGGGTAATCCTGCCTGATTTGAGGTCAAAAGTTTAAGTGTTTCATGGATGAAACGCATTAGAAGCGCTGCTATAATCGATAAGACAATGCATCAAGGTTCGACGAAAAGTAAATTATTACGCCGAGCTAGAGCTGTCTATGCTATCAATTAGCGAGCTACTCGTATATTTCAGCCGAGCTGATCCTAAAGGACCGGCAGACAGCCAGAATCCAAGCCCAGACACCTGTTTCGTTACAAAACAAGGGGGTTGAGGGTTTCACGACACTCAAACAGGCATACTCTTCGGAATACCAAAGAGTGCAAGGTGCGTTCAAAGATTCGATGATTCAC
+
BCCCCFFFFFFFGGGGGGGGGGGHHHHHHHHHHHHHHHHHHGHGGGGGHHHHHHHHGHGHHHGFGHHHHHHHHHGHHHHHHHHHHHHHHHHHHHHHGGGGGHHHHHHGGGGGHHHHHHGGHHHGHHHHHHHHHGHHHGHHHHGEGGGGGGHGHHGHHHHGHHGGGGGGGGHGGFHHHGGHHHHHHHHHHHHHHGHGDCHGGGGHHHHHHGHHGGGGFGHHHHGHHHFFHGHGGGGGHHHHHHGHHHHFGGFEGGHGGHHHHFHHHGHHGGGGGHHFGHHHHFHHGGGGGHHHHHGHHGGFGGGHHHHGHHHHHHHGHHHHHHGGGFHFEHGHGHHHHHHHGHHHHHGGEGHGGGBCGGGGEFFFFFFFBBBB@
@M02197:102:000000000-ALU3V:1:1101:28511:14931 1:N:0:1
GCTCCTTAGAAGTCCTCCGCTTATTGATATGCTTAAGTTCAGCGGGTATTCCTACCTGATCCGAGGTCAACCTAGAAAAATATAAAGGTGACCGGGTCCCGGGGGCCTTGAAACTCTACGCGTGCTCCGGAGAACTCAGTGCGAAGAGGGTCCCTGGGACGCCGTCATTGTCTTTGAGACCAGTTGGCCATGGAGGCGGTCCAACGCGGTCCAACACCAAACACGAGGTTTGAGAGAGGATAATGACGCTCGAACAGGCATGCCCTTCGGAATGCCAAAGGGCGCAATGTGCGTTCAAAGATTCGATGACTCAC
+
CCCCCFFFFFFFGGGGGGGGGGGHHHGHHHHHFGHGGHHHHHHGG?FGHHHHHHGHHHHHHHHGGGEHHHFHHHHHHHHGHHHHHHHHFFGFHGFFE?GHGGGGGGGGHHHHHH;HHHHGGGGGGGHHGGGGGHHHHHHHHGHGFHGGHGFGHHHHGGGGGGGHGHHGHHHHHGGGFFGHHHGGHHFFGHFHGFFGFFHHFDFFGGGHHHHHFHFFGHHGFEFGGFFHHGHHHHHHHHGHHGHGGGCEFFGHHHHHHHHHGGGFE2FEHHHFHHGGHCGGGGGHHGHGGGGHGGGCGGGEBGFFFFFFFAAAAA
@M02197:102:000000000-ALU3V:1:1101:13710:14948 1:N:0:1
GCTCCTTAGAAGTCCTCCGCTTATTGATATGCTTAAGTTCAGCGGGTATCCCTACCTGATCCGAGGTCAACCTTTGAGAAAAGATTCTCCCCAAGGGGAGGCCGACCGGGGCTCGTGCACCCGTGTGTCCGATACGTGTCCCGTGAAGAAACTCAGTGTACCGGGGGTCCAACGAGGCCGCCGTCATTGTCTTTGGGACGGGCGAGAGCCCCCCCCGAGAGGGGGCCTCCGCCAAACCGTCCAACACCAAGCCGAGGGCTTGAGGGGTGATAATGACGCTCGAACAGGCATGCCCTTTGGAATACCAAAGGGCGCAATGTGCGTTCAAAGATTCGATGACTCAC
+
CDDDCFFFFFFFFGGGGGGGGGGHHHHFHHHHHHGHHHHHHGHGGGGFHHHHGHHHHHHHGHHGGGGHHHHHHHHGHGHHHHHGHHHHHHHGHGHGGGGGGGGGGGGGGGGDGHGGHGHHHGGGGHHHHHGGGGGGEGGHHHGHGGGFFHHHHHGHHHHHHHGGGFFFFFFFFFFFFFFFFFFFFFFFFFFFFFFFFFFFFEBFFFFFFFFFFFGGGHGGGGGGGGGGGFHGGGGGFGHHHEEFF3GGGFFGGHHHGHGHHGGGHHHHFFHHHGGECFHHDHHHHHHHGGGGGEHHHGHHHHFHHHHHGGGGGFHHHGEEGHGGGFGFGGGGFFFFFFFBABBA
@M02197:102:000000000-ALU3V:1:1101:14792:14898 1:N:0:1
GCTCCTTAGAAGTCCTCCGCTTATTGATATGCTTAAGTTCAGCGGGTATCCCTACCTGATCCAAGGTCAACCTTTGAGAAAAGATTCTCCCCAAGGGGAGGCCGACCGGGGCTCGTGCACCCGTGTGTCCGATACGTGTCCCGTGAAGAAACTCAGTGTACCGGGGGTCCAACGAGGCCGCCGTCATTGTCTTTGGGACGGGCGAGAGCCCCCCCCGAGAGGGGGCCTCCGCCAAACCGTCCAACACCAAGCCGAGGGCTTGAGGGGTGATAATGACGCTCGAACAGGCATGCCCTTTGGAATACCAAAGGGCGCAATGTGCGTTCAAAGATTCGATGACTCAC
+
BABBBCDFFFF@GGFDGC2E2EEFHBGFABEBFEFHHDAED5GAE2EEFHBGGHFHFGEDEH3BBFGGHGHHHHGEFFGFGHBGEFF4B3B1FEHCE>EE?AFEEGE?/<@CG/D<?/GHHDG?<<??FGAE?-AFFC9<GGBB/FEHFHHHFHFFCF@CGHGGCFB9.CFFFDE?@@.>;@BBBFFFFFFFFFFFB#AB@FBB;E?BFFECGGF?GEGCGCFFB>B/CE<AE?BFFFB1GHGGEGGGCFGGGGF/CGHGAEFCHCDHFHHFHGGEGEGA/BBGHEHHEFFAE00FAGDBFAGECHHGGGGGEFGGFGEEE1FGF3G3GGFGFFFFFFFA@AAA
@M02197:102:000000000-ALU3V:1:1101:16975:15038 1:N:0:1
GCTCCTTAGAAGTCCTCCGCTTATTGATATGCTTAAGTTCAGCGGGTAGTCCTGCCTGATTTGAGGTCTAAATTTAAAGTGACTGAGTTCGCATTAGAAGCGCCCTCGGTTTGAAATTGATTGCAACGTAATCAGCGAATAGTATTATTACGCCGAGTCAAGCCGCTGCTATTCAAAGCTGGGTGCGCTCGTGTATTTCAGCTGAGCCGATCCGAGCAAACGGTCCGACAAGCAGCCATAATCCAAGCCCATACGCCCGTCTCATTACAAAACAGGGGGGTTGAGAGATTCACGACACTCAAACAGGCATACTCTTCGGAATACCAAAGAGTGCAAGGTGCGTTCAAAGATTCGATGATTCAC
+
AAB@BFFFBFFFGGGGGFGGGGGHGHHHHGHHHHHHHHHHFHHGGFEEEHHHHHFHHHHHHHHHGHHHHHHHFHHHHHGFFHHHHHHFHFFGGGGHH4GHHGGGGFHFGGGGGFHFHHFHHEHHGHFFCGAFHHFHGDCFGHGFHHHHHHH;G9CFBCFHFD1FCFG@FFHHHHHHFFHHEC??AC@DDGGDHEFFG8HGGGHEFAGFFGGGGFHHGHFFGFCFDADFFFFFFFBFGFHFFBBGHGEHGHFE@ECED/GF3BHHHGBEHHFFGGGEEEFHHHHHHHHHEEFF1AFB5GFFHHHHHHGEGB5GAEAFHHHHHHHHHGHGHHGFGHHHGGGGHGGGFGGGGGGFFFFFFFABAAA
@M02197:102:000000000-ALU3V:1:1101:11916:15078 1:N:0:1
GCTCCTTAGAAGTCCTCCGCTTATTGATATGCTTAAGTTCAGCGGGTATTCCTACCTGATCCGAGGTCAACCACAAAAAATTGGGGGTTTAGCGGCTGGGAGTTATAGCACCTAACAAAAGCGAGAAAAAAATTACTACGCTCAGAGGATACTACAAATCCGCCGTTGTATTTCAGGAACTACAACTCCTAAGAGAAGTAGATTCCCAACACTAAGCTAGGCTTAAGGGTTGAAATGACGCTCGAACAGGCATGCCCACTAGAATACTAATGGGCGCAATGTGCGTTCAAAGATTCGATGACTCAC
+
>AABBFFFFFBFDGEGBGGGGGGHHFGFHHCFHHHHHHHHHHHGGGEGHHHHHHHGHHHHHHHGGGDHFHHHGEHHHHHGHHHGFFGEEGHHHGGGGGGGHGFGHHH39DGEFGHCHHHHFFD?GCFHHHGGHF:FHCBGGEGD<DGGGFHHGHHGGHCGCEFDGHFHHHGFGFHHGHGFGGHGFHHGGFHGHHHHHHHHGG3HFFHEFFGGHGHFFHHFFGFHHHGHGHHHFGHFFE?GHHDHHHHHHEHHGGHGFAHHFD5HCHHHHHGGGGGGHFHCEEDGF5FA5CGFFGFFFFFFFAA?AA
@M02197:102:000000000-ALU3V:1:1101:23115:15220 1:N:0:1
GCTCCTTAGAAGTCTTCCGCTTATTGATATGCTTAAGTTCAGCGGGTATTCCTACCTGATCCGAGGTCAACCTTGAAGAAGTTTGTAGGTTGGGACCGTGCCACGGGGCATTTCAACTCGTTGCGTGCCTTTGTAAAAAAGCTCGTTGCACCGAGAGTCCACGCGACTCCGTCATTACTTTTGGGACCGGCCGGGGGCGAAGCCCGGGCCTAAGGGGGTCCAACACCAAGCCGAGCTTGAGAGGTGATAATGACGCTCGAACAGGCATGCCCGGCGGAATGCCAAAGGGCGCAATGTGCGTTCAAAGATTCGATGATTCAC
+
BB@BBFFFFFFF5FFFGDEEGGGGHHBGFDGHGHFHFHHFHHHG?EEFHG5FGFHHFHFHFHHGGGGHHGGFHHHFGF5FFGHFFHBGHFFHEFEHEG;HGH;<GG/@?#FGHGH;G-HGFGFFGFGGGHHHHFHGGDHG;GHGC6GHGBFGFC:?DCDDGHFGGGG#;@FFCDFGFGBFF:FGBGFDGFFFCDEAFFFGF<=FEAFCADBFFFBFFFFFFFFFFCDFGFFFG1B;DFBACF0E2E2FFG??>>/0>/G1DFF11EF?A/A///0HFHGDHBDCCA0AA01FBFEGG?ECGGGAFGCFFCCDD1BF1AAA1
@M02197:102:000000000-ALU3V:1:1101:15634:15239 1:N:0:1
GCTCCTTAGAAGTCCTCCGCTTATTGATATGCTTAAGTTCAGCGGGTATCCCTACCTGATCCGAGGTCAACCTTTGAGAAAAGATTCTCCCCAAGGGGAGGCCGACCGGGGCTCGTGCACCCGTGTGTCCGATACGTGTCCCGTGAAGAAACTCAGTGTACCGGGGGTCCAACGAGGCCGCCGTCATTGTCTTTGGGACGGGCGAGAGCCCCCCCCGAGAGGGGGCCTCCGCCAAACCGTCCAACACCAAGCCGAGGGCTTGAGGGGTGATAATGACGCTCGAACAGGCATGCCCTTTGGAATACCAAAGGGCGCAATGTGCGTTCAAAGATTCGATGACTCA
+
CCCCCFFFFFFFFGGGGGGGGGGHHGCHHHHHHHHHHHHHHHGGGGGGHHHHHHHHHHHHHHAEFGGHHHHHGHHGHGHHHHHGHHGHHHHGGGHGGGGGGGGGGGGGFF@BCHGFGFHHHGG:GHHHHHGGGGGGHHHHHHGFGGGHHHHHHHHHHHH<HHGGGGGFFFFFFFFFFFFFFFFFFFFFFFFFFFFFFFFFFFFFFFFFFFFGGFGGHGGGGGFGGGGGGGHGGGGGGGHHGHGHFGGGGGGGGHHHGHGHHGEGG?HHGHHHHGFGGE2G?HFHFGHHFGGGGHHHGHHHHHHHCGHHGEEAGHHHFGEEEAGGGGGGGGGFFFFFFFAAAA?
@M02197:102:000000000-ALU3V:1:1101:12133:15271 1:N:0:1
GCTCCTTAGAAGTCCTCCGCTTATTGATATGCTTAAGTTCAGCGGGTATCCCTACCTGATCCGAGGTCAACCTTTGAGAAAAGATTCTCCCCAAGGGGAGGCCGACCGGGGCTCGTGCACCCGTGTGTCCGATACGTGTCCCGTGAAGAAACTCAGTGTACCGGGGGTCCAACGAGGCCGCCGTCATTGTCTTTGGGACGGGCGAGAGCCCCCCCCGAGAGGGGGCCTCCGCCAAACCGTCCAACACCAAGCCGAGGGCTTGAGGGGTGATAATGACGCTCGAACAGGCATGCCCTTTGGAATACCAAAGGGCGCAATGTGCGTTCAAAGATTCGATGACTCAC
+
CCCCCFFFFFFFGGGGGGGGGGGHHHHHHHHHHHHHHHHFHGHGGGGGHHHGHHHHHHHHHHHGGGGHHHHHHHHHHGGHHHHGHHHHGHHGHGHGGGGGGGGGGGGGCF@DGHGGHG;HHGGCDGGHHHGGGGGGHHHFFHFHFFGFHHFHHEFHHHGFHFGGGGGCDFFFFFFFFFFBFFFFBFFFFFFFFFFFFFFFFFFFFFFFFFEFFGGFHFGGGGGFGFGGGGFFGGGGGGHHHGGHGHGGGGGGGHFHGHHGHGGGFFHFFHFGHGGGFEFEEHHHHGHGGBEGGHHGBHHHFHHHHHHHGGGGGHGHHGFEGHGGGBGFGGGGFFFFFFFBBBBA
@M02197:102:000000000-ALU3V:1:1101:21988:15319 1:N:0:1
GCTCCTTAGAAGTCCTCCGCTTATTGATATGCTTAAGTTCAGCGGGTATCCCTACCTGATCCGAGGTCAAAGACGGTAATGTTTTCTTGTTGGACGCGGGCCGGAGCCCCTCGAGAAGCGCAATGTGCTGCGCGAGAGGAGGCAAGGACCGCTGCCAATGGATTTGGGGCGAGTCCGCGCGCTGAGGCGGGACAGACGCCCAACACCAAGCAGAGCTTGAGGGTGTAGATGACGCTCGAACAGGCATGCCCCCCGGAATACCAAGGGGCGCAATGTGCGTTCAAAGATTCGATGATTCAC
+
BBBBBFFF4FFFGGGGGGGGGGGHHHHHHHHHGHHHGHHGHHHGGGFGHHHHHHHHHHHHHHHGGGGHHHGHFHGGFFGHHGGHHHHHHHGHHFHGGGGCFGGGGGGFGGHGGGGHGHHFGGGGHHHHHHHGGGFFGGGHGGGGHGGGGGGGGGDFFFGGGGGGGGGFFFFFFAAFFFGGGGGGGGGFGFGGGEEFGHFGHGHGFGH;HHGHGBFFGHHGGEHHHGFGFGGGCGFG?HHHHHHHHHGFGGGGFGHHHHHGGGCHGGGGGHHGHEGGGHGGGGGGGGGGFFFFFFFAAABB
@M02197:102:000000000-ALU3V:1:1101:15309:15346 1:N:0:1
GCTCCTTAGAAGTCCTCCGCTTATTGATATGCTTAAGTTCAGCGGGTAGTCCTACCTGATCTGAGGTCAAATACAGAGTGTGGTTTAGAGTGGGCCAGTGCGAAACTTATTACGCATTCCACTTAGACATTTAAGACGAGCCAAGGCAAGCCATGGCAGCGTCCAAACCATCAGTCAGAAAAACCTGACGGATGAAGACTATATGACACTCAAACGGGCATGCCCTTCGGAATACCAAAGGGCGCAATTTGCGTTCAAAGATTCGATGACTCAC
+
CCCCCFFFFFFFGGGGGGGGGGGHHHHHHHHHHHHHHHHHHHHGGGGGGHHHHHHHHHHHHHHHHGHHHHHHHHHHHHGHHHGHHHHHHHHHHHGHGHHHHHHGGHHHHHHHHHGHHHHHHHHHHHHHHHHHHHHHHHGHGHHHHHGHHHHHHHHGGHGGHHGGHHHHHHHHHHHHHHHHHGGHGGHGGHHGHHHHHHGHHFHHHHHHGHGHGGG3HHHHGGGGGGGHHHHHHHHHGHGGGGGHHHHGGGGHGGGGGGGGGGFFFFFFFBCCBA
@M02197:102:000000000-ALU3V:1:1101:12475:15378 1:N:0:1
GCTCCTTAGAAGTCCTCCGCTTATTGATATGCTTAAGTTCAGCGGGTATCCCTACCTGATCTGAGGTCAACCTGATAAAAAATTGGGGGTTAGACCGACCCGGAAGGACCTTGCAACTCGATACGTGCTCCCGAAAGAACTCGTTGTATCGAGGGTCCCACGGACGCCGTCATTACTTTTGAGAACCAGTTGGTTTGACCCGACTTGGTTCCAATGCCACACCCCGGGGGGTGGAGAGAAGGATAATGACGCTCGAACAGGTATGCCCTTCGGAATACCAAAGGGCGCAATGTGCGTTCAAAGATTCGATGACTCAC
+
CCCCCFFFFFFFGGGGGGGGGGGHHHHHHHHHHHHHHHHHCHHGGGGGHDHHGHHHHGHHHHHHHGHHHGHHHHHHHGHHFGHHHGHGGFGHHHHHGGGGGGGFGGGGHHHHHGHHFHHGHFHGGHGHGHHGGGGGGFHFEHGH8HGGHHGCEGGFGGGHHGGGACDGGGGGGGFFGHGHFHGFFFGHFHHGFGHFFFFFFHHHHFGHHFHHHGFFFFFFGGGGGGGGFHHHGHHHHGHHHFFHFGGGEE?HGDFHHHHHHHHEGDFCGEHHGHHHHFHHHGGGGGGGHGGGGGFGGGGGGECGCFFFBFFFBBABB
@M02197:102:000000000-ALU3V:1:1101:19060:15428 1:N:0:1
GCTCCTTAGAAGTCCTCCGCTTATTGATATGCTTAAGTTCAGAGGGTATCCCTACCTGATCCGAGGTCAAAGACGGTAAATAGCTTTATGGTCGCGCCCACGGCACCCCAATGAACGCATTGTACTGCGCGTTGAGGTGCCAGAGACCGCTGCCAATGACTTTGGGGCGAGTCCACGCGCAAAGGCGGGACAGACGCCCAACACCAAGCAGAGCTTGAGGGTGTAAATTACGCTCGAACAGGCATGCCCCATGGAATACCAAGGGGCGCAATGTGCGTTCAAAGATTCGATGACTCAC
+
AAAAA1BFF1B1AEAAFGCCCEGDGDDGFHFFFHHFFFHFGH21FAGGBGHHFGCC11FFEDG/A/EBGGHEBGEGBF;@2FFHHHHGF@@FG@EEGGCGGFFGGGGEEGGGFCGGHB@CEFDGHHFFGCHFGCCGGB:BGHFE@GHGCCGBFGBHGGDGDBHHG?C;FG?//<BBCC@@@A?@EAB@@GFE/BF09@@BEGGGGFEFHFFHGF9FBHGHHHFHHFFB#FFF?AAE=FHGF1:HGGCEFGF2BHF2F1BFHCEEE?A1DDG0?E?1G1D333FECGBFFFFFF1AAA?
@M02197:102:000000000-ALU3V:1:1101:6537:15387 1:N:0:1
GCTCCTTAGAAGTCCTCCGCTTATTGATATGCTTAAGTTCAGCGGGTAGTCCTACCTGATTTGAGGTCTAATCATAAAGATATAGCATCGAAATGCAAACGTTGTAAGCAAGCAAACTTGGGTTTAAAGACGAATAACTTATTACGCCTGAAGCCACAAAGCTTGAACCACTAAGACATTTAAGGCGAGCCAACGGTTATTCACCAGGCAGACGCCCAAATCCACGCTCAAGACGATAATCAAATCATCAAGAGGTGAGAGGTATTAAGACACTCAAACAGGCATACCTTTCGGAATACCAAAAGGTGCAAGGTGCGTTCAAAGATTCGATGATTCAC
+
BBBBBFFFFFFFGGFGGGGGFGEHHFHHHHHHHHHHHFHGHHHGCG?EGHHHHHHHHGFHHHBGGGGFHHHHHFHHHHGHHHHHHHDFHDGGGHHFHHFHGHEHFFHFFHHGFHHHH;HFFHGGCHGFGHHBGCHEGHEFFGHGHEGGFHHHBGFFFHAFGFDB1<#GGFFHHHHEHH1DFGH<1GHFGHDFEEGGHGGHFG1GHHGGE?<EFB/EGGEG0GGEFGBFDEFC$G4GGH;DFHHHGHFEHHHGBFFFHFGEHFHGGFGBHHHHGGG5F3EBFBEBFDHFEEA3BG5FGGEAFF33GHFGDGHEE22F4F5FFB5?GGBFDFBFFBBBAA
@M02197:102:000000000-ALU3V:1:1101:8857:15494 1:N:0:1
GCTCCTTAGAAGTCCTCCGCTTATTGATATGCTTAAGTTCAGCGGGTAGTCCTACCTGATCTGAGGCCAGAGTTACAAGTATGGTGTTATGAGCAGTGCTACAAGTCAACTCGACGAAACGTATTACGCCAGGCCACCATCACACCACTAACGCTTTTAAGGCGAGCCAGCAATAGGCAACGCCCAAATCCAACCAGCCGGGTAGAACCCGAAAGGTTGAGTCTACATGACACTCAGACAGGCATACCCTCCGGAATACCAGAGGGTGCAAGGTGCGTTCAAAGATTCGATGATTCAC
+
BBCBCFFFFFFBGGGGGGGGGGGHHGHHHHGHHHHHHHHHHHHGGGGGGHHHHHHHHHHHFHHHHGGGHGHHHHGHHHHHHGGFHHHFHHHFHHGGHHH9HHHHHHHHGHHHGHGGFEGHGHHHHHHGGGGGHHGHHHGHGGHHHGHHHHFHFGGFGHHHBGEFGGGGHGGFFHHHDCGGEFEGDHHHHGGHFGGEFFGFHHFHHFFGADF@CHHHFHHHFFFHFFGFGGEHGHHGFEHHHHHHGEGGGGGHHHHHHHHHGHHGHHHHHHHGGGECGGGFGGFEGFFFFFFFFBBBBB
@M02197:102:000000000-ALU3V:1:1101:16939:15495 1:N:0:1
GCTCCTTAGAAGTCCTCCGCTTATTGATATGCTTAAGTTCAGCGGGTATTCCTACCTGATCCGAGGTCAACCTGAAAAATATAGATTTAGAGGTGGCCGGGCCCACAAGACCTTGCAACTCGACGCGTGCTCCGGAAAGCTCAGTGCGAAGAGGGTCCCATGGACGCCCGTCATTGTCTTTGAGACCAGTTGGCCGCGAACGGTCCAACGCGGTCCAACACCCGAAACCCCCGCGGTAAAGCAGGGGTTTTGGAGGGAGGATAATGACGCTCGAACAGGCATGCCCTTCGGAATGCCAAAGGGCGCAATGTGCGTTCAAAGATTCGATGACTCAC
+
BBBBBFFFFFFFFGGGGGGGGGGGHHHHHHGHHHHHHHGHHHHGGFGGHHHHHHHHHHHHHHHGGGGHHHHHHHHHHHHHHHGHHHGHHHHHGHGGHHGGGGGGGGGHGHEHHHHHHHHHHGHGGGGGGGGHHGGGGGHHHHGHFGGGGGGGHHGBGGFFHHHHHGGGGGGFGGGGFFGGGGGGGGGGGGGFGGGGFFF9BHHGHFGGGGFHHHFEFBDGGGGHFFFFFFGGGGGDAGFHHGGFGFGAG3GEFGGHHGHHHHHHGGGGGGA?HHHHGHHHHGGGFGGGHHHFHHHHHHHGGGGEHHHHGGGGHGGGGGGGGGGFFFFFFFBABBA
@M02197:102:000000000-ALU3V:1:1101:21039:15532 1:N:0:1
GCTCCTTAGAAGTCCTCCGCTTATTGATATGCTTAAGTTCAGCGGGTAATCCTGCCTGATTTGAGGTCTAAAGTTCAAGTGTTTCACTCAAAGGTGAAGCGATTTATAAGCGCCGTCTAACGATAAGACTGCATTCGACTTGACGAGAATAAGTGTTATTACGCCGAGTGAAGCTTTCTATGCTATCGAAATACAAGCTGCTCGTACATTTCAGCTGAGCTGACCCTATACAGGGCCGGCAAGACAGCCAGAATCCAAGCCCAGACGCCTGTTTCATTACAAAACAGGGGGGTTGAGGGTTTCACGACACTCAAACAGGCATACTCTTCGGAATACCAAAGAGTGCAAGGTGCGTTCAAAGATTCGATGACTCAC
+
ABCCCFFFFFFFGGGGGGCFGGGHHHFHHHHHHHHHHHHHHGHGGGGGHHHHHHHHHHHHHHGHGHHHHHHGHFHHHHHGGHGFHHHHHHHHHGEHFHHHGGFHGGHHHHHGGGGGGHHHGGGHGGHHHGGGHHHHHFGFFHHGGGGGGGHGHHH9HHGHHFFGGGEGFHHHGHHGFHHHHHFCGHHHHHDHHHHGGGFHGHHGHGHGGFFCGHFGGHEFFFGGHFHHFGHHCFCE?GGDHHFHGHHFFHDB2FGGHHFGFGGEFGGFFHHHHFHGEEFHGFEGGGECGGGCBHFGGHHHGHGGGFHE5GG3HHHHGHHHHGFGGGGFEHHHHHHHHGHHHHHHHHHHGGGGHGGFGFGFAGFFFFFFFFBBAA?
@M02197:102:000000000-ALU3V:1:1101:21203:15590 1:N:0:1
GCTCCTTAGAAGTCCTCCGCTTATTGATATGCTTAAGTTCAGCGGGTATCCCTACCTGATCCGAGGTCAACCTTTGAGAAAAGATTCTCCCCAAGGGGAGGCCGACCGGGGCTCGTGCACCCGTGTGTCCGATATGTGTCCCGTGAAGAAACTCAGTGTACCGGGGGTCCAACGAGGCCGCCGTCATTGTCTTTGGGACGGGCGAGAGCCCCCCCCGAGAGGGGGCCTCCGCCAAACCGTCCAACACCAAGCCGAGGGCTTGAGGGGTGATAATGACGCTCGAACAGGCATGCCCTTTGGAATACCAAAGGGCGCAATGTGCGTTCAAAGATTCGATGACTCAC
+
CCCCCFFFFFFFGGGGGGGGGGGHHHHHHHHHHHHHHHHHHHHGGGGGHHHHHHHHHHHHHHHGGGGHHHHHHHHHHGHHHHHGHHHHHHHGHGHGGGGGGGGGGGGGGCDFGGGGHG:HHGGGGHHHHHGGGGGHHHHHHHGHGGGHGHHHHHHH:HHHHHGGGGGGFFFFFFFFFFFFCFFFFFFFFFFFFFFFFEFFFFFFFFFFFFFGFFFGHHGGGGGGGGGGGGHGGGGFFFFFHGFGF3GGGGGGGHHGGHHHHGGGHHFHFFHHHDGEEE2HGHHGHHHGGHGGGGHHHHHGGHFHHHHHGGGGGGGGHGGGGHGGGGGGGGGGFFFFBFFBBAAB
@M02197:102:000000000-ALU3V:1:1101:19149:15627 1:N:0:1
GCTCCTTAGAAGTCCTCCGCTTATTGATATGCTTAAGTTCAGCGGGTAATCCTGCCTGATTTGAGGTCAAAAGTTTAAGTGTTTCATGGATGAAACGCATTAGAAGCGCTGCTATAATCGATAAGACAATGCATCAAGGTTCGACGAAAAGTAAATTATTACGCCGAGCTAGAGCTGTCTATGCTATCAATTAGCGAGCTACTCGTATATTTCAGCCGAGCTGATCCTAAAGGACCGGCAGACAGCCAGAATCCAAGCCCAGACACCTGTTTCGTTACAAAACAAGGGGGTTGAGGGTTTCACGACACTCAAACAGGCATACTCTTCGGAATACCAAAGAGTGCAAGGTGCGTTCAAAGATTCGATGATCTCAC
+
BCCCDFFFFFFBGGGGGGGGGGGHHHHHHHFHHHHHGHHGHHHGGGGGHHHHHHHHHHGHHHHFFHCGHHHGHEHHHGGHHGFHGHHHGHHHHHHHGGGGGHHHGHHGGGCGHFHHHHHEHHHFHGHHHHFHHHHHHHHHHHGHGGGCGGHFGHHHHGHHHHG?GGGGGGHFHHHHGFGHHEGHHHHBFHHHHGHHFHHGGFFGGHGHHHHHGEGFGHHFFFHGGHGGFHFFBFFGFFGDFGGHHHHHHGHFF@AHEG3DHBFFFFHGEEFFEEHHFHHGGDHHGGGGHHHHHHGHHGGHGGGFGFFFFHHGHFHHHFFFEGGEAGHHHHGHHHHHHHFCHFGHGHFGGGHHGGGGGGGGGFFFFFFFFCCBCB
@M02197:102:000000000-ALU3V:1:1101:13166:15512 1:N:0:1
GCTCCTTAGAAGTCCTCCGCTTATTGATATGCTTAAGTTCAGCGGGTATCCCTACCTGATCCGAGGTCAACCTTTGAGAAAAGATTCTCCCCAAGGGGAGGCCGACCGGGGCTCGTGCACCCGTGTGTCCGATACGTGTCCCGTGAAGAAACTCAGTGTACCGGGGGTCCAACGAGGCCGCCGTCATTGTCTTTGGGACGGGCGAGAGCCCCCCCCGAGAGGGGGCCTCCGCCAAACCGTCCAACACCAAGCCGAGGGCTTGAGGGGTGATAATGACGCTCGAACAGGCATGCCCTTTGGAATACCAAAGGGCGCAATGTGCGTTCAAAGATTCGATGACTCAC
+
BCCBBFFFFFFFGGGGGGGGGGGHHHHHHHHGHHHHGHHHHHHFGCEEHHHHHHHHHHHHHHHGAEDGHHHHHHHHHGHFHHGGHHHHHHHGHFGGGFGGGGEGGGGC?DCCGGGFHG<GHGGGGHHGHHGGGGGGGEGHHFGEFEAGHH:GHHHG5HFHGHGGGGG;AEFFFFFFAFEBFFFFFFFFFBFF5FFFFFFDFFFFFFFCFFDFFFFFA0GCFGFGFFFGGGGGGFGEGEBBEHGGF8GGGFF1FHGGGFFGHGGGHHFGHHHHHGGGCGEGEHGGGHHHHHGGGHFGHHHHHHHHHHHHGGGGGGBGFGFEGHGFGBGGGGGGFFFFFFF?BBBA
@M02197:102:000000000-ALU3V:1:1101:26327:15649 1:N:0:1
GCTCCTTAGAAGTCCTCCGCTTATTGATATGCTTAAGTTCAGCGGGTAGTCCTACCTGATCTGAGGCCAGAGTTACAGTATGGTTGTTATGAGCAATGATTCAAGATGACAAGACGAAACGTATTACGCCTAACCACCCATCACACCACTAACGCTTTTAAGGCGAGCCAGCAATAGGCAACGCCCAAATCCAACCAGCCGGGTAGAACCCGAAAGGTTGAGTCTACATGACACTCAGACAGGCATACCCTCCGGAATACCAGAGGGTGCAAGGTGCGTTCAAAGATTCGATGATTCAC
+
CCCCCFFFFFFFGGGGGGGGGGGHHHHHHHHGHHHHHHHHHHHGGGGGGHHHHHHHHHHHHHGHHGGGHHHHHHHGHHHHHHHHHGGHHHHHHHHHHHHHHHHHHHHGHHGHHGHGHGGGGHGHHHHGGGHGHHHHHGGGHHDGHHGHHHHHGHHHHHHHHGFHHGGHHHHHHHHGHHHHHHHGGHGHHHHHHHGGGGGGGHHHHHGHGGGGHHGHHHHHHHGFFBHGHHHHHHHHHGHFHFGHGCEGGGECGHHHFCHHHHHHGHHGHHHHGGGGHGGGGGGGGGGFFFFFFFCCBBB
@M02197:102:000000000-ALU3V:1:1101:23373:15718 1:N:0:1
GCTCCTTAGAAGTCCTCCGCTTATTGATATGCTTAAGTTCAGCGGGTATTCCTACCTGATCCGAGGTCAACCTTGTAAAAATGGGTTATAGGACCGTGCCGGGGGACCTTTCGACTCCGTGCGTGCTTGAAAAGCTCGTTGCACCGAGAGTCCCACGGACGCCGTCATTACTTTTGGGACCGGTCGGGGGTGAACCCGGACCTGGGTCCAACAACAAGCCAGGCTTGAGAGGTGATAATGACGCTCGAACAGGCATGCCCCCCGGAATACCAAGGGGCGCAATGTGCGTTCAAAGATTCGATGACTCAC
+
BCCCCFFFFFFBGGGGGGGGGGGHHHHHHHHHHHHHHHHHHHHGGGGGHHHHHHHHHGHHHHHGGGGHHGHGHHHHHHHHHHHHHHGHHHGFGHHGGHGHGGGFGGGGHHHHGGGGGHGHGGGGGGGHHHHHHGGGHGFGHGHHHGGGGGHHHHHHGGGGFCGGFGGGGGGGGFFFFFFFFFFFFGGGGGGGGFGGGGFFFGGGHHHHFGFHHFGFHHHHHGGHHHHEHHHGFHFHHHGGFFFFFGHFFGHHHHHGGCGGGGFEHHHGGHGGHGGGGGHDHGGGGGHGGGGGGGCCFBFFFFFFBBAA?
@M02197:102:000000000-ALU3V:1:1101:9374:15800 1:N:0:1
GCTCCTTAGAAGTCCTCCGCTTATTGATATGCTTAAGTTCAGCGGGTATTCCTACCTGATCCGAGGTCAACCTTGAAGAAGTTTGTAGGTTGGGACCGTGCCACGGGGCCTTTCAACTCGTTGCGTGCCTTTGTAAAAAAGCTCGTTGCACCGAGAGTCCACGCGACGCCGTCATTACTTTTGGGACCGGCCGGGGGCGAAGCCCGGGCCTAAGGGGGTCCAACACCAAGCCGAGCTTGAGAGGTGATAAGGACGCTCGAACAGGCATGCCCTTCGGAATGCCAAAGGGCGCAATGTGCGTTCAAAGATTCGATGACTCAC
+
BABCCFFFFFFFGGGGGGGGGGGHHHHHHHHHHHHHHHHHHHGGGGEEHGHHHHHHHHGHHHHGGGGHHHHHGHGHHHHHGHHHHGHHHFGFGGHHGGGHGH<HGGGGGGGGHHHGGHHGHGHGGGGGHHHHHHHGGHHGGGHGGGGHGHHHGGGGGHHHFHGGCGGCGGGGHGGGBGGGHGF?EEGGFFFGFFGGFFHHGGGFFFFFHFFFGGGGHHHFGFFGHGGGGGGFHGGDHFHHHHEHHFGDE?0EE0EFEGGHFFHHHGGGF?E02?HGHHHHHCHHHCE??25FHHCGGGGGBGFGGFFFG>4DDFDD?A@AA
@M02197:102:000000000-ALU3V:1:1101:7738:15827 1:N:0:1
GCTCCTTAGAAGTCCTCCGCCTTATTGATATGCTTAAGTTCAGCGGGTCGTCCTGCCTGATTTGAGGTCAAACTCGAATTCCGAGGAATCCGTGCGTCGTCGTTCGCAGCGTCCAAGGCGCGCGTCCCGGCTCCGAAGGGGGCGTACAATCGGTCCGGTCAAGCCGCGCAACCTCGAGGTCGCTTCATCGTTCGCTTTCGGCCTTCGACTCGCGCAGATCGGAGTCGACCAGAGGCCACGATCCAAGGCGCCCGGCGTCTGCGTCACACAGAGCCGGGGCTTGAGAGGGGGGCGCGACACTCAAACAGGCATGCTCTGCGGACTACCACAGAGCGCAAGGTGCGTTCAAAGATTCGATGATTCAC
+
BCCCCFFFFFFFGGGGGGGGGGGHHHFHHHGHHHHHHHHHHHHHGGGGGGGGGGHHHHHHHHHHHGHHHHGHHHHGHHHHHHHGGGGHHHHGFGGGGG?FGGGGHGGGGGGGGGDHGGHGGGGGGGGGCGGGGGGFDCGGCDBGD?DGG;GGGFFFFFFFFFFFFFFFFFFFFFFFFFFFFFFFFFFFFFFFFFFFFFFFEFFFFGFEGFGGGGGFGGFFHGDFDFFFHHFHFGGGHHGG;EFFGGGGCCGGGGGGHGGGGGFHGF4?FGGGGGGGHGGEFHHFGCGGGGGGGHCHHHHGFEHEHHHHHHHGEHAGEGFHFGHFFCHFGHGFGGHHHHGGGGHGGGGGBGGGFFFFFFFFBBBBB
@M02197:102:000000000-ALU3V:1:1101:2074:15782 1:N:0:1
GCTCCTTAGAAGTCCTCCGCTTATTGATATGCTTAAGTTCAGCGGGTATTCCTACCTGATCCGAGGTCAACGTTCAGAAAGTCGGGGGTTTTACGGCGTGGCCGCGCCGCGCTCCGCGTGCGAGGGGTTCTACTACGCAGGGGAGGCTGCAGCGAGACCGCCACTGTATTTGGGGGACGACCGGTGAGGGCCGATCCCCAACGCCAGCGCCGCGCCTGCAAGCAGGCGGGCCCTGAGGGTTGAAATGACGCTCGGACAGGCATGCCCGCGAGAATACTCGCGGGCGCAATGTGCGTTCAAAGATTCGATGTCTCAC
+
ABAAAFFFFFFFGGGFGFGGGGGHHGHHBFGGHHHHGGHHHHHGGGGCH5FGHHFHHGFGHHHGGGGHHHHGHHHHGHHHHBGEGEFEEEF;<<GGGF$<0@:C77?C@D7<@D:G?F-9;:9;--#+#B09;C0$C68BECG.;/;/;ABF/>--@@AFBEFBBFFFBBBBBDCF;B;=CGAA@E??A?.GE@.CCFECACGGCDCCGGC=CCBFHFF;FG6<@@@CC<$0E:FAGFF<HHFFF/EEECEECHHGE@1FGB/GEAECAHHGDFGE?AGGEE0CEFFBG?AA0HEFBGGFGEFFFAB1C13A??A?
@M02197:102:000000000-ALU3V:1:1101:14549:15900 1:N:0:1
GCTCCTTAGAAGTCCTCCGCTTATTGATATGCTTAAGTTCAGCGGGTAGTCCTACCTGATTTGAGGCCAGATGTCAAGAAGTTACACACAAGTGTGTAGGGTATAGAAAGCAGACTATTGTCAAGTCCTGGCCACAAGCGAGCTTGTGTCCTAAGCGAAATACTTATTACGCCTAGGGGAACCAGTACAAAGACTAATCCAGCTTACATTGTTAAGGCGAGTCAATTCATCATTGACAAACACCCAAATCCAACATCCATATTCAGATTAACCAAACATGGAGTTGAGGTTTTCATGACACTCAAACAGGCATACTCTTCGGAATACCAAAGAGTGCAAGGTGCGTTCAAAGATTCGATGATTCAC
+
3>AAAFFB@DFFGGGGGGGGGGGHHHHHHHHHGHHHFHHGHHHGGGEEGHHHHHHHHHEHHHHGGHGG1AGFGHGHHH3GEFGHDGHE?ECG3GEFBFGFAEEGBGHFH3BBGHHHHHHFH4EG3GHHBGCFGFGHACGDGACGHHCGHHEDDGBGDGFGGGBHHHHGGHE<0FGGHFFADAGFCBHGHGHG1GGHCGHEFFFFD@;F2B$GFHFGFFB@B3;FGFFGFFGGG4DBFFFGGGFFHGDF3HFBFGF3D@D4F@FFB@G3@F?13HGDGF3GFDHHHHHGGFAFGGHHFHGFGF3HFGHHGF5HGDF22GGGHFHHG2GHHHG3DHHHGHGGGGGHGGFGGGGGGGFFFFFFFBAAAA
@M02197:102:000000000-ALU3V:1:1101:25704:16068 1:N:0:1
GCTCCTTAGAAGTCCTCCGCTTATTGATATGCTTAAGTTCAGCGGGTATCCCTACCTGATCCGAGGTCAACCTTTGAGAAAAGATTCTCCCCAAGGGGAGGCCGACCGGGGCTCGTGCACCCGTGTGTCCGATACGTGTCCCGTGAAGAAACTCAGTGTACCGGGGGTCCAACGAGGCCGCCGTCATTGTCTTTGGGACGGGCGAGAGCCCCCCCCGAGAGGGGGCCTCCGCCAAACCGTCCAACACCAAGCCGAGGGCTTGAGGGGTGATAATGACGCTCGAACAGGCATGCCCTTTGGAATACCAAAGGGCGCAATGTGCGTTCAAAGATTCGATGACTCAC
+
CCCCCFFFFFFFFGGGGGGGGGGHHHHHHHHHHHHHHGHHHHHGGGGGHHHHHHHHHHHHHHHGGGGHHGHHHHHHHGGHGHHGGGHHHHHGGGHGGGGGGGGGGGGGGFCCGHGGHG<EHGGGGHGFHHGGGGGGFGHHHHGFFFEHHHHHHHHGFHHHHHGGGGGDFFFFFFFFFFFDCDFFBDFFFFFFFFFFDFFFFEFFFFFFFFFGFFFFFFGGGGGGFFFFFFGFGGGGGGEHHHGGF?EEEGGEGEFGFHFFHGGGHHHHGHHFHFEF0EFHGHHHGHHHEHGGGHHHGHHGHHHHGGHFGGGEEGFBHGFGGHGGGGGGGFF4FFFFFFFBBBBB
@M02197:102:000000000-ALU3V:1:1101:14527:16105 1:N:0:1
GCTCCTTAGAAGTCCTCCGCTTATTGATATGCTTAAGTTCAGCGGGTATCCCTACCTGATCCGAGGTCAACCTGAGAAGGAGAGGTTGAGCGGCGCACTCCGAGCGGCCACCGACGCGAGACAAGATACCACAACGCGAGGGGACGGACGGCGTGGCCGGCGACATTGAGGCGGGCGGCGAGGAGCCGCGGCGCCCAACACCCAGCCGGGCTGGATTGGTGACAATGACGCTCGAACAGGCATGCCCCCCGGAATACCAGAGGGCGCAATGTGCGTTCAAAGATTCGATGATTCAC
+
BCCCCFFFFFFFGGGGGGGGGGGHHHHHHHHHHHHHHHHHHHHGGGGGHHHHHHHHHHHHHHHGGGGGHHHHHHHHGHHHHHHGGGHGGFGEEGGGGGGHHGGGGGGGGGGHGGGGGGFGGGHHHHHHHHHHHGGGGGGGGGGGGDBGFFFFFDFFFFFFFFFFFFFFFFFFFFFFFFFFFFFFFFFGGGGGGGGG;FD:DAG;GGG8AGFHHG;HHHG:H<HFGGGG8GG;DHHHHHHHH;CGFCCGGGHHHHHGHHHHGGG?EGHHHGGGGHGGGFGGGGGGFFFFFFFAABAA
@M02197:102:000000000-ALU3V:1:1101:25687:16074 1:N:0:1
GCTCCTTAGAAGTCCTCCGCTTATTGATATGCTTAAGTTCAGCGGGTATCCCTACCTGATCCGAGGTCAACCTTTGAGAAAAGATTCTCCCCAAGGGGAGGCCGACCGGGGCTCGTGCACCCGTGTGTCCGATACGTGTCCCGTGAAGAAACTCAGTGTACCGGGGGTCCAACGAGGCCGCCGTCATTGTCTTTGGGACGGGCGAGAGCCCCCCCCGAGAGGGGGCCTCCGCCAAACCGTCCAACACCAAGCCGAGGGCTTGAGGGGTGATAATGACGCTCGAACAGGCATGCCCTTTGGAATACCAAAGGGCGCAATGTGCGTTCAAAGATTCGATGACTCAC
+
ABCCCBFFFFFFGGGGGGGGGGGHHHHFFHFHHHHGHHHHHGHGGGGGHHHHGFHHFHHHHHHGGCGGHHHHGHHGHGAHHHHGHHHHHGFGFGHGGGGGGGGGGGGGCBCDGHGGHG<GGGGGFHFHGHGGFGGGHHHHHHGHGGGHFHHHHHHHGGHHFGFDDDG>FEFFFF?DFFFFCDFFFFFFF0FFFFFFD?FFFFFFFFFFAFFFFFFGHHGGGGGFFFFFFEDFFGGGGGHGHHGHF7GGGGGCGHHHGHHHHGGGEHHGHHHHEGGFEFEHEHGFEHHHFHEGGFHHHHHHFGHFFHHHGGGGGHHHGEEEE4GFGCGGGGGGFFFFFFF@A@A?
@M02197:102:000000000-ALU3V:1:1101:24862:16124 1:N:0:1
GCTCCTTAGAAGTCCTCCGCTTATTGATATGCTTAAGTTCAGCGGGTATTCCTACCTGATCCGAGGTCAACCTTGAAGAAGTTTGTAGGTTGGGACCGTGCCACGGGGCCTTTCAACTCGTTGCGTGCCTTTGTAAAAAAGCTCGTTGCACCGAGAGTCCACGCGACGCCGTCATTACTTTTGGGACCGGCCGGGGGCGAAGCCCGGGCCTAAGGGGGTCCAACACCAAGCCGAGCTTGAGAGGTGATAATGACGCTCGAACAGGCATGCCCTTCGGAATGCCAAAGGGCGCAATGTGCGTTCAAAGATTCGATGATTCAC
+
CCBCCFFFFFFFGGGGGGGGGGGGHHHHHHHHHHHGGHHHHBFGGEGGHHHHHGHHGHHHHHHGGGGHHHHHHHHHHHGHGGHHHEGHHHHFGGGHGGGHGHHHGGGGGGGHHHHHHHHGHGHGGGGGHGHGGHHHFHHGGHHHGGGHGHGHGFFDF<GFGFAFGGGGGGHGGGGGHHHHHHHGDFFFFGGGFCGGDGHHFFFFGGFGFHGFGGGGHFHHAGHFFGGGFGGFHHHHHGHGBGHHHGG5EHGGFEGHEEFHHGHFHHHGGGDCGGGHHHHHHGHHGGGEEFHFBGGGGGFGGFGGFGGGGFFFFFFDABBAA
@M02197:102:000000000-ALU3V:1:1101:24846:16134 1:N:0:1
GCTCCTTAGAAGTCCTCCGCTTATTGATATGCTTAAGTTCAGCGGGTATTCCTACCTGATCCGAGGTCAACCTTGAAGAAGTTTGTAGGTTGGGACCGTGCCACGGGGCCTTTCAACTCGTTGCGTGCCTTTGTAAAAAAGCTCGTTGCACCGAGAGTCCACGCGACGCCGTCATTACTTTTGGGACCGGCCGGGGGCGAAGCCCGGGCCTAAGGGGGTCCAACACCAAGCCGAGCTTGAGAGGTGATAATGACGCTCGAACAGGCATGCCCTTCGGAATGCCAAAGGGCGCAATGTGCGTTCAAAGATTCGATGATTCAC
+
ABBCCFFFFFFFGGGGGGGGFGGHHHHHHHHHGHHHHHHHHHHGGGGGFHHHHGHHHHHHHHHGGGGHHHHHHHHHHHFEHGHHHHHHHGGHGGGHGGGHGHHHGGGGGGGHHHHGGHGGHGHGGGADHHGHHHHHHFHGGHHHGFGHGHHHGE?@FHHHGHGGGGGGGGHGGGEGGHGHGHGAEGGDDFFFGGGGGFGGB@CFFGHHHFHFFGGGHHHHGFGFFFGFFFFFHF@DHFHGHHHGHHFHHHGGGGGHGGHFHHHHHHHGGCGEGGHHHHHHCHGHFGGGGGHHHHCGGGHGBGGGGGECGFFFFFFFABAAA
@M02197:102:000000000-ALU3V:1:1101:15730:16224 1:N:0:1
GCTCCTTAGAAGTCCTCCGCTTATTGATATGCTTAAGTTCAGCGGGTATCCCTACCTGATCCGAGGTCAAAGACGGTAATGTTGCTTCGTGGACGCGGGCCGCGCACCTCGAGAAGCGCAATGTGCTGCGCGAGAGGAGGCAAGGACCGCTGCCAATGAATTTGGGGCGAGTCCGCGCACGTAGGCGGGACAGACGCCCAACACCAAGCAGTGCTTGAGGGTGTAGATGACGCTCGAACAGGCATGCCCCACGGAATACCATGGGGCGCAATGTGCGTTCAAAGATTCGATGATTCAC
+
ABCCCFFFFFFFGGGGGGGGGGGHHHHHHHHHHGHHHHHHHHHGGGGGHHHHHHHHHHHHHHHGGGGHHHHHHHGGGHGHHHHHHHHHGHGGGHGGGGGGGGGGGGGGHHGGGHGGHGGGGGHHHHHHHGGGGGGGGHGGGGGGGGGGGGHGGGGHHHHHGFFFGGFFHFGGGGGGGFGFHGGGGFGHFHGGEFGHGFHGGFGGHHHHGHGHGHHHHHGHHHHHHHHGGGGGGGGHGHHHHHHHFEGGGGGGHHHHHHHGGGGGGGGHGHGGEGGHGGGGGGGGGGFFFFFFFBACBB
@M02197:102:000000000-ALU3V:1:1101:27233:16405 1:N:0:1
GCTCCTTAGAAGTCCTCCGCTTATTGATATGCTTAAGTTCAGCGGGTATTCCTACCTGATCCGAGGTCAACATTCAGAAGTTGGGGTTTAACGGCGTGGCCGCGACGATTACCAGTAACGATGTGTAAATTACTACGCTATGGAAGCTCGACGTGACCGCCAATCAATTTGGGGAGTGCGATGACCGCAGCTCCCAACACCAAGCTGAGCTTGAGGGTTGAAATGACGCTCGAACAGGCATGCCCGCCAGAATACTGGCGGGCGCAATGTGCGTTCAAAGATTCGATGATTCAC
+
ABBBCFFBFFFFGGGGGGGGGGGHHHHHHHHHHGHHHHHHHHGGGGGGGHHHHHHHGHHHHHHGGGGHHHHHHHHHHH;:59FF9GEGGHHHGG:GE/9EGEE939/>FH?:?111<F#<#<C9GFDH9DB11>%1AFCC?GF:G/<60/<,:4#..CCCAFHHHGHHGHGHGF0?7DGD1DDACGGFFDF/GEEBFFBFFHG9GFF9D3FBF0GHH<FFB:B9GDGGGHFHHBHHHGFB9CEGG;HGHHHHHHGGGGGGGGGGBGFGGGGHGGGGGFBFCGFFFFBFFBAABB
@M02197:102:000000000-ALU3V:1:1101:15872:16495 1:N:0:1
GCTCCTTAGAAGTCCTCCGCTTATTGATATGCTTAAGTTCAGCGGGTATTCCTACCTGATCCGAGGTCAACCATTAAAAATTGGGGGATTTAGCGGCCAAAGACGCTGCAACTCCAGTCAAAAGCGAGATAAAAATTTACTACGCTCAGAGGATATCGCAGATCCGCCGTTGTATTTCAGGAGCTACAGCTAGCAAAAGCAGTAGGCTCCCAACACTAAGCTAGGCTTAAGGGTTGAAATGACGCTCGAACAGGCATGCCCACTAGAATACTAATGGGCGCAATGTGCGTTCAAAGATTCGATGATTCAC
+
BCCAAFFFFFFFGGGGGGGGGGGGHHHHHHHHHGHHHHHHGGHGGGEGFHHHHHHFGHHEHFHGG?EGHHHHGHGHHHHHHHFHGFGGGFHHHGFGGGGHGFEG?CEDBH:HFDC9GHGHHHGEHDGCCFHHHHHFGDGGBGDDGGGGGHGEHFGHGCDFDGGFH//EGHGHGHHHFHFHG?FGFHHHHFHHGEHHGGFGFGFBBFFBFGHFGHFFFFBEGEFFEGBGHHGFHFFHGGGGGGGEFFFGAHHHHFGAEF2FHFHHGHHHHGGGHHGGECEGEFHGEEGHGGF5FGBFBA4FFFFFFAAA>A
@M02197:102:000000000-ALU3V:1:1101:1822:16508 1:N:0:1
GCTCCTTAGAAGTCCTCCGATTATTGATATGCTTAAGTTCAGCGGGTATTCCTACCTGATCCGAGGTCAACCTGAAAAAAATTTATAGTTGAGGCCGGGTCCCCGGGACCTTGCAACTCGACGCGTGCTCCGGAAAGCTCAGTGCGAGGAGGGTCCCACGGACGCCGTCATTGTCTTTGAGACCCGTCGACCGCGAGGGGGTCCGACGTGGTCCAACACCAAACCCGGAGGTTTGAGAGAGGATAATGACGCTCGAACAGGCATGCCCTTCGGAATGCCAAAGGGCGCAATGTGCGTTCAAAGATTCGATGACTCAC
+
A1A@A1FFFFFFA3FGF1E11AEFHHHF3AEFEFFH1FHFHHHCGCEEFFFBGGCAFDFHGGHGGGFHHGHGFHFHHHA/E0BBF@@@2@F%@9EF#EE//@F;EEBC?;<GFFH;GH;AG?BBCCGCADFC?<@CGCF0GGDG@9C#@#::A-9;ECGAGG@@G.@;@FFGHFCCFFFFF-BE.A;/A?;/;CB?@@<<>/;C?9E@?0?3/A?FFAEBFFFECFHFHEEBB3;9AAB4;@DHGF1E1GGFFAFDB3A3312AF1E0DE3G53GF3CFF32222255DA2EE2B4F55BFFGGFFB55BFFAAAA>
@M02197:102:000000000-ALU3V:1:1101:24071:16414 1:N:0:1
GCTCCTTAGAAGTCCTCCGCTTATTGATATGCTTAAGTTCAGCGGGTATCCCTACCTGATCCGAGGTCAACCTTTGAGAAAAGATTCTCCCCAAGGGGAGGCCGACCGGGGCTCGTGCACCCGTGTGTCCGATACGTGTCCCGTGAAGAAACTCAGTGTACCGGGGGTCCAACGAGGCCGCCGTCATTGTCTTTGGGACGGGCGAGAGCCCCCCCCGAGAGGGGGCCTCCGCCAAACCGTCCAACACCAAGCCGAGGGCTTGAGGGGTGATAATGACGCTCGAACAGGCATGCCCTTTGGAATACCAAAGGGCGCAATGTGCGTTCAAAGATTCGATGACTCAC
+
A@BBBFFFFFFFGGGGGGGGGGGHHHHHHHHHHHHHHHHHHGHGGGGGHHGHHHHHHHHHHHHGGGGHHHHHHGHHHGHHHGHGHHHHHFGFGEHGGGGGGGGGGGGGCGC@@GGDAF<GHGGGGHGGHHGGGGGG<HHEHGGHGFGHHHGFHHHHHB;HHHGGGGGFFFFBAFFFFFFFFFFFFFFFFFFFFFFFFFFFFFFFFFFAFFFFFFGGHHGCGGGGGCDFGFFGGGGCGGHHFHGHGEGGGGGGCHHGGHGGHFEGFHGHHHHHHGGGCGFHEHGHHHHGCHEEEHHGBHHHHGHHHGHHGGGGGHFHHEEGEGF1GGGGGGF1FFFFFDFAA@AA
@M02197:102:000000000-ALU3V:1:1101:10498:16559 1:N:0:1
GCTCCTTAGAAGTCCTCCGCTTATTGATATGCTTAAGTTCAGCGGGTATTCCTACCTGATCCGAGGTCAACCTTGTAAAAATGGGTTATAGGACCGTGCCGGGGGACCTTTCGACTCCGTGCGTGCTTGAAAAGCTCGTTGCACCGAGAGTCCCACGGACGCCGTCATTACTTTTGGGACCGGTCGGGGGTGAACCCGGACCTGGGTCCAACAACAAGCCAGGCTTGAGAGGTGATAATGACGCTCGAACAGGCATGCCCTTCGGAATACCAAAGGGCGCAATGTGCGTTCAAAGATTCGAAGACTCAC
+
ABBBBFFFFFFBGGGGGG?FGGGHHHHHHHHHHHHHHHHHHHHGGGGGHHHHHHGHHHHHHHHGGGGHHHHHHHHHHHHHHHHFHHGHHHGGHHHGGHGHGGGGGGGGHHHHGGGGGHGHGGGFGGGHHHHHHHHHHGFGHGHGHGGGGGHHHHHHGGGGFGGHGHGGHHHHHHHHGFFGGGGGGGGHGHGHGFGGGGHHGHHGFGHGHFHHHHGHHHHFFGHHHHGHHHHHHHHHHHGGGGGHHGHHHHHHHHHGGGGGGGHHHHHHHFFHHGGGGGHHHHGGGGHGGGGGGGGGGCCFFFFFCCBAA
@M02197:102:000000000-ALU3V:1:1101:19043:16617 1:N:0:1
GCTCCTTAGAAGTCCTCCGCTTATTGATATGCTTAAGTTCAGCGGGTAGTCCTACTTGATTTGAGGTCAAAATAATAGACCAGGCAACGACGGATCGTCGCCAGTCGTGTGTGGGGTTAGAAGCGGACAACACCGACGTAAGTTAGCAAAGAAATTAGCAACTCACTGGTTGTCCAGCATACTGTATTTAAGGTGAGCAAGTGTGGTGGCCTGCAAACCCATGGACCCGCACTAAGCGCAAAACGCTTAGGTTGGAGAAATTCACGACGCTCAAACAAGCATGCTCCAAGGAATACCAAGGAGCGCAAGGTGCGTTCAAAGATTCGATGATTCAC
+
AABBBFFFFFFFFDGGGGGGGGGHHGFHHGFHHHHGHHHHHGHGGGGGGHHHHHHHHHHHHHHHGGHHHHHHHGHHHHHHHHGGHHHHGGGGGCGGGHHGGGGGHHGGGHHGHGGGGGHHHHGHGGGGGHHHGGGGGHGHHHGHDFHGHHHHHHHHHHHHHGHHHHHHHCCHGGGHHHHFGHGHHGFGHHHHHHFGGGHHGHGEHGHGGHFHHFFFFHHHHHHFFGGGHGHGGGFGGGHGFFFFGHHHHGHHHHHHHHHGGHGGGGGGHGHHHHHHHHHHHGHHHHHHHHHHHHHHHGBGGGGGHHHHGGGGHGGGGGGGGGGFFFFBFFAABA3
@M02197:102:000000000-ALU3V:1:1101:28383:16722 1:N:0:1
GCTCCTTAGAAGTCCTCCGCTTATTGATATGCTTAAGTTCAGCGGGTAGTCCTGACTGATTTGAGGTCTAAAGCTTAAAGATGTACCAAAGTACGCATTAGAAGCACCACTATCTTGAAATATAGACGTCCTCAACGAATAATTATTACGTCGAGTCAAGCCGCCTTGTTTTCAAACTGGGTTGCTCATGTATTTCAGCCGAGCTGGCTCTACTCAAAGAGCCTGCAAACAGCCATATCCAAGCCCTAACTCCTATCTCGTTACAAAATAGGGGGGTTGAGAATTTCATGACACTCAAACAGACGTACTCTTCGAAATACCAAAGAGTGCAAGGTGCGTTCAAAGATTCGATGACTCAC
+
ABBBBFFFFFFFGGGGGGCCGGFHHFHHHGHHHHHHHDHFFHFGFGFGGHBGHHHGHHHHHHHHEHHGGHHHHHHHHHHHHHHHGHHHHGHHFFEFGGGGHHHHHHHHHHGHHFHHHHHHHHGHHGHGFGGGGHHHGGG9/HHHGHHHFGFHGGGHFHHHHE@GGGGHHHGHGEFHHFHFHHECFGGFHHHGHHHHGGDHG?@FGFHGGFFGGGGFGGGBGEHHFFHGFFFF?AHGGECFBFFHHHFF?BFHG411E1E4@E1HHFHEGGEFE11FFD5HGFFEG5HF55A3FEDA5FDFFCBA55FCE2EAGFFFDGGF5BFF3GDHGDGBGEEDFFDF5DFBEBGBFFDB5@BAAAA
@M02197:102:000000000-ALU3V:1:1101:20886:16748 1:N:0:1
GCTCCTTAGAAGTCCTCCGCTTATTGATATGCTTAAGTTCAGCGGGTATCCCTACCTGATCCGAGGTCAACCTTTGAGAAAAGATTCTCCCCAAGGGGAGGCCGACCGGGGCTCGTGCACCCGTGTGTCCGATACGTGTCCCGTGAAGAAACTCAGTGTACCGGGGGTCCAACGAGGCCGCCGTCATTGTCTTTGGGACGGGCGAGAGCCCCCCCCGAGAGGGGGCCTCCGCCAAACCGTCCAACACCAAGCCGAGGGCTTGAGTGGTGATAATGAAGCTCGAACAGGCATGCTCTTTGGAATACCAAAGGGCGCAATGTGCGTTCAACGATTCGATGACTCAC
+
BBBBBFFFFFFFGGGGGGFG2EDHHHGFFEFHCFGHHGHHFFHG??AAFFHGHHHFFFFEEBGAEEGHHHFGHHF5FFHG@GHEHFHGHHHGHG1?>@EC?AFGGEEGG?/<@GGDHG<HGEDAD:C51FDD77CGGHF;FHFG9G9HH;GHGH:HCGHGHHGFAGGBAEFBFFFFFF@@9A@>DFFF8FFFFFABB9;B@EFFFAACFFFDFFFFFFFFCDFF/>FBFFFCGEBFEE1>F9E;EFAE/?//EEFG/F1HFCFB10D2B22221AB/B0//D11GD1111CGCGF122D2F2AGFE10EA0A0D1BA00AA0B3A1GA1EFCFFFFBFF@AAAA
@M02197:102:000000000-ALU3V:1:1101:27781:16666 1:N:0:1
GCTCCTTAGAAGTCCTCCGCTTATTGATATGCTTAAGTTCAGCGGGTATCCCTACCTGATCCGAGGTCAACCTTTGAGAAAAGATTCTCCCCAAGGGGAGGCCGACCGGGGCTCGTGCACCCGTGTGTCCGATACGTGTCCCGTGAAGAAACTCAGTGTACCGGGGGTCCAACGAGGCCGCCGTCATTGTCTTTGGGACGGGCGAGAGCCCCCCCCGAGAGGGGGCCTCCGCCAAACCGTCCAACACCAAGCCGAGGGCTTGAGGGGTGATAATGACGCTCGAACAGGCATGCCCTTTGGAATACCAAAGGGCGCAATGTGCGTTCAAAGATTCGATGACTCAC
+
AABCCFFFFFFFGFGGGGGGGGGHHGHHHHCHFHHHHHHHFHGGGGGGHHHHHHHHHHGHHHGFGEGHHHHHHHHHGGGFHHHEHHFHGHHGHGHGGGGGCCEGGGGGGGCFGFGCHGHFGGG:DHEGHHGGGGGGHHHHFHGGGFEHHH/GFHHH0CCCCHGGGGG3FFFFFF:FFFF?AFFAFFFFFFBFFFFEDEFD@9BCFFFFFFFFFFAFDDGFCGD??CAEF@?F?9FAFFGG/EEFFB/E?F1GEHHHEHGCAEFEF2GFFHHGF?GEGGGEEDHHFGHFE2GGFEGHHHGHGG5G3FFFCGGGGHHHHEEACHGGGGAADGGECBFDDFB333AA
@M02197:102:000000000-ALU3V:1:1101:9717:16800 1:N:0:1
GCTCCTTAGAAGTCCTCCGCTTATTGATATGCTTAAGTTCAGCGGGTAGTCCCGCCTGATTTGAGGTCAAGTTGGTAGTGTGTTGTCCCTTGCGAGACGATTGGAAGCGACTCCCACATGTTCGCTAAGCCGAGGCGTAGATGACTATCACACCAAGGCCGCTAGGGCTTCGCTAATGCATTCAAGGAGAGCGGATCGACCAGGGACCCGCAAGCTCCCAAATCCCAGCCCAATGCCTTTCGAAAAAGGTAGAGGGTGGAGGAGTTCACGACACTCAAACAGGCGTGCCCCTCGGAATGCCAAGGGGCGCAAGGTGCGTTCAAAGATTCGATGATTCAC
+
BBBBBFFFFFFFFGGGGGCGGGGHHHHHHHGHGHHHFGHHHHHGGGGFGHHHHGGGGHHHHHHHGHHGHHHHHGHEGHGHGHGEHFHHGGGHHGGGGGGEGHGGHGGHGGGGGHHHHGHHGHHGGGGGHHHGGGGGCGGGFFFFGHHHHEHHHGHHHACGGGGGGGHHHGFHGFGGHGFHGHHHHHHGGGGGGHFFDFFHHHFFFFFFFEFFHGFGFFHFFAFFGGHHFFHHHHHFFFGEGHHHDHHHFGHHHDFGEGFGHHHHGEGGGGHHHFGCGGDGHGGGGECF0GGEBHGHGFCHHHDEAE2CHHHHEECGHGGGGGGGGGGFFFFFFFAAAA?
@M02197:102:000000000-ALU3V:1:1101:7114:16823 1:N:0:1
GCTCCTTAGAAGTCCTCCGCTTATTGATATGCTTAAGTTCAGCGGGTAGTCCTACCTGATTTGAGGCCAGATGTCAAGAAGTTACACACAAGTGTGTAGGGTATAGAAAGCAGACTATTGTCAAGTCCTGGCCACAAGCGAGCTTGTGTCCTAAGCGAAATACTTATTACGCCTAGGGGAACCAGTCAAAGACTAATCCAGCTTACATTTTTAAGGCGAGTCAACTTGGCATTGACAAACGCCCACATCCAACATCCAAGCTCGGATTAACCAAACTTGGAGTTGAGGTTTTCATGACACTCAAACAGGTATACTCTTCGGAATACCAAAGAGTGCAATTTGCGTTCAAAGATTCGATGATTCAC
+
AABBBFFFFFFFGGGGGGCFGGEHHHHHGHHHHHHGGGHHBGGGGGGGGHHHHHHHGHGHHHHHGEEGHHHGHHHHHGHHHGHHHHHHGGGGGGFGHHHGFEGHHHHFHHHHHGHHFHBBGBFDHHHHHH3FGGGHHHH8GGGGHEHFGHHHHHHHGFGGHFHHFHHGGHGEGHGHHHGGGGFC5GFFHE1GFGF1CFB1GGHGHFHHHHHHGGGFGGFFBFGFGGGCFFGFBGGGFFFEFFFBGFGBEHGECGCEBFE//1CFGGBHEHFHHGFBFHGHHGBHHFGHHGHDGHHHHGDGFHGHHHHHF5GD5ECCFEFGHFHFHHHHHFHHHFHHBFCGGGHGGGGGFGGGGFFFFFFFBBCBB
@M02197:102:000000000-ALU3V:1:1101:9242:16818 1:N:0:1
GCTCCTTAGAAGTCCTCCGCTTATTGATATGCTTAAGTTCAGCGCGTAGTCCTACCTGATTTGAGGTCAATTATTGTGGTTAACTCAAAGTTAAAAGCAATGAGATAAAGCTTAAGGTGCAAAAGCCCGGTAGAACCTCTCAGTTCTAGCCTGGACAGACTTGACAGCGAGATGGACGAACCTAGAACACTGTGAAGGCCAAGCATGGGCCACACCAATTTAGTTAAGACAAGCTGCAGATCTAGAGACTTGCTGCATTGTCCAACACCCACATAGCACCATCCAATCATAGGAAATGGAAGGTGGATGGGAGAGGTTAATGACACTCAAACAGGCATGCCCTCCGGAATACCAGAGGGCGCAATGTGCGTTCAAAGATTCGATGATTCC
+
BBBBAFFFFFFFGFFGGGGGGGGGHHHHHHGHCHHHHGHFFDHGGGGCFFFDGHGGBFHHHHHFEHHHFBHHHHFHHHGGFHHHHHHGGHHFHFHGHHHFHFBGBBGHHFHHHHGF3FGEFFHFH0GGEEFEEFFGHHHF2BHBFHFHBFGHHECGEA<FGHGFHGHHGCFGCGHA<CG?@CHCGDDFFFFHHFCG<C<GHFFGHGF0EC<EAFCGGD?FFFFFFFFGFFHFFFGEFGFGGFHEGDDFBFAGBF1G1GHHHHHGEE?E???F?4BGBBFCFDGGFFFHHHGFHHHHHGBFFFGB1GHHFFHHHGFGHDFHHGFB5EFGHHHGHGHHHCCCEEFCBFGDHHGHFFC?A2?FHGFA2AEGFGBFGGFFEGFFBFFFFA?BA3
@M02197:102:000000000-ALU3V:1:1101:6034:16807 1:N:0:1
GCTCCTTAGAAGTCCTCCGCTTATTGATATGCTTAAGTTCAGCGGGTATTCCTACCTGATCCGAGGTCAACCTGAGAAATAAAAGGTTAGACCGGCCCGACGAGACCTTGCAACTCCCCGCGTGCCTCGAAAGACTCGTTGCGAAGAGGGTCCCACGGACGCCGTCATTGTCTTTGAGACCAGTTGCGGACGAACCACAACGCGGCCCAACACCCAGCCCGAAGGTTGGAGAGAGGATAATGACGCTCGAACAGGCATGCCCACCGGAATACCAGTGGGCGCAATGTGCGTTCAAAGATTCGATGACTCAC
+
ABABBFFFFFFFGGGGFFEGGFEHHHBGHHHEDGHHGHGHHGHFGGGFFHFHHFHHHHHHFHAGGGEHHGHHHHHH@FGGHHHGHGFFHHEFHCCEG;;E9EEEFGGHHHHBDGGGHFGCGGGBAFHFD/FBCFFHHEC<CDEFF?FCA:GHHHHHCCFGC?;G9FGFFHFHGFFHHHFHFHF@BFFFAACD?;CFFGGGGDCFHGFHF?FE/GGEE?EGEF39E&HFFGGEHHGEHFFEFFFEEFF1BHFHHHFGHHFEE?E?HFGHGFDCCFGGEGEA5HHHGE2FHG5GGEBGGGFFFFFD@53AA>3
@M02197:102:000000000-ALU3V:1:1101:13418:16855 1:N:0:1
GCTCCTTAGAAGTCCTCCGCTTATTGATATGCTTAAGTTCAGCGGGTATCCCTACCTGATCCGAGGTCAACCTTTGAGAAAAGATTCTCCCCAAGGGGAGGCCGACCGGGGCTCGTGCACCCGTGTGTCCGATACGTGTCCCGTGAAGAAACTCAGTGTACCGGGGGTCCAACGAGGCCGCCGTCATTGTCTTTGGGACGGGCGAGAGCCCCCCCCGAGAGGGGGCCTCCGCCAAACCGTCCAACACCAAGCCGAGGGCTTGAGGGGTGATAATGACGCTCGAACAGGCATGCCCTTTGGAATACCAAAGGGCGCAATGTGCGTTCAAAGATTCGATGACTCAC
+
ABCCCFFFFFFFGGGGGGGGGGGHHHHHHHHGHHHHHHHGFHHGGGGGHHHHGHHHHHHHHHHGGGGGHHHHHHHHHGHHHHHGHHHHHHHGHGHGGGGGGGGGGGGGGGGGGHGGHG<HHGGGGFHHHHGGGGGGHHHHHHGFGFGHHHHHHHHGHHHHHHFGGGFBDBFFFFFFFFFFBDBCFFFFFFFFFFFDDFFFFFFFFFFFFFFFFFGFHFGGGGGFFFFFFFHGGGFFFFGBGHGHF3GGGFEFFHHHGHHHHGGGHHHHHHGFHGDECACFEHGFHHHFHHEGGHHHHHGGHHGFGHHHGGGGGHHHHGGECHGGGFGGGGGFFFFFFFFBBAAA
@M02197:102:000000000-ALU3V:1:1101:12419:16938 1:N:0:1
GCTCCTTAGAAGTCCTCCGCTTATTGATATGCTTAAGTTCAGCGGGTAGTCCTGACTGATTTGAGGTCTAAAGCTTAAAGATGTACCAAAGTACGCATTAGAAGCACCACTATCTTGAAATATAGACGTCCTCAACGAATAATTATTACGTCGAGTCAAGCCGCCTTGTTTTCAAACTGGGTTGCTCATGTATTTCAGCCGAGCTGGCTCTACTCAAAGAGCCTGCAAACAGCCATATCCAAGCCCTAACACCTATCTCGTTACAAAATAGGGGGGTTGAGAATTTCATGACACTCAAACAGACATACTCTTCGGAATACCAAAGAGTGCAAGGTGCGTTCAAAGATTCGATGATTCAC
+
BCCCDFFFFFFFGGGGGGGGGGGHHHGHHHHHHHHHHHHHHHHGGGGGGBGHHF5FHHHHHGFHGHHHHHHHHHHHHHHFHBGGFEHHHEFFB4EEEEGFHHEGFFH1??GGGBG4GFHHHHFH4BBEFEFGFHG:9CGGGHHHHHHFHFCHB;BDFGF1GFGG@AAGGFGFFHHHHHFFG<<@7DHHHHHFHHHGHHHHEGCFDFCFFFGGG6GFFBFGFFFGGGGGGGHHGHHGEFFEBGFFFE4EB34B34F1?1?B4G?4FHGF?/?GGGFFGFGHHHGGFEHHHFHB5GHHFFHGGHABGFAHEEE2HHGHFGAHHGHGGGHHGHHHGGGGHGGGGGGGGGGFFFFFFFCBBBB
@M02197:102:000000000-ALU3V:1:1101:6130:16959 1:N:0:1
GCTCCTTAGAAGTCCTCCGCTTATTGATATGCTTAAGTTCAGCGGGTAGTCCTACCTGATTTGAGGCCAGATGTCAAGAATTATACACACAAGTGCGTATGGGGTATAGAAAGCAGACTATTGTCAAAGTCCTGGCCACAAGCGAACTTGTGTCCTAAGCGAAATACTTATTACGCCTAGGGGAACCAGTGCAAAGACTAATCCAGCTCACATTTTTAAGGCGAGTCAACTCATCATTGACAAACGCCCACATCCAACATCCAAGCTTGGATTAACCAAACTTGGAGTTGAGGTTTTCATGACACTCAAACAGGCATACTCTTCGGAATACCAAAGAGTGCAATTTGCGTTCAAAGATTCGATGACTCAC
+
CCCCBFFFFFFFGGGGGGGGGGGHGHGHHHHHHHHHHHHHGHHGGGGGGHHHHHHHHGHHHHHHGHEFHHCGHFHHHHGGGHGHGDGBGEGGH@FHGGEGGHHGFFFHHHGHHEHHHHHHHHHGHHHHHFFHHDGFCGGHGFH?GGDEFG3GHFHHGHHHGGGGHFHGHHFFHHGCEFFCGHGHFEEHHHHGHHHHFFGHD<CGG?GBFGGFGGGFFGGGFFGD?;CHGGFFF3DHFFFHFF<>CGGHFGF3BEGEF3DFDFHFGHGFHFHGHHHGHEGHHGHFGHFHHHG?HFBFGFHGFGF5GHFFHGHFFFG5F5HGGGGHHFHGHGGHGHHGHHFGHHFEEEGHGGCGGBGCGGFFFFFBFBBABB
@M02197:102:000000000-ALU3V:1:1101:21784:16969 1:N:0:1
GCTCCTTAGAAGTCCTCCGCTTATTGATATGCTTAAGTTCAGCGGGTATTCCTACCTGATCCGAGGTCAACCTGAGAAATAAAAGGTTAGACCGGCCCGACGAGACCTTGCAACTCTCCGCGTGCCTCGAAAGACTCGTTGCGAAGAGGGTCCCACGGACGCCGTCATTGTCTTTGAGACCAGTTGCGGACGAACCACAACGCGGCCCAACACCCAGCCCGAAGGTTGGAGAGAGGATAATGACGCTCGAACAGGCATGCCCACCGGAATACCAGTGGGCGCAATGTGCGTTCAAAGATTCGATGATTCAC
+
BCCCCFFFFFFFGGGGDGGGGGGHHHGHHHHHHHHGHHHHHHHGGGGGHHHHHHHHHHHHHHHGGGGHHHHHHHHHHHHHHHHHHGGHHHHHHGGGGGGGGGGGGGG:HHHHHHHHHHHGGGGGGHHHGFHGGHHHGGHGHGGGGGGGGGGHHHHHGGGGGGGHGHHGGHHHHHHHFHGGHHGGGGFGGGGHFFGGGGGGGGGHHFFGGFEFGGGGGFGHHHFGFFHGHHHHGHHGEHHHGGGFFFHCHHHHHFGHHHGGGGFCGHHFHHFHHHGGGGGGHCHHGGGGHGGGFGGGGGFFFFFFFFBBBAA
@M02197:102:000000000-ALU3V:1:1101:26716:17041 1:N:0:1
GCTCCTTAGAAGTCCTCCGCTTATTGATATGCTTAAGTTCAGCGGGTATTCCTACCTGATCCGAGGTCAACCACAAAAAATTGGGGGTTTAGCGGCTGGGAGTTATAGCACCTAACAAAAGCGAGAAAAAAATTACTACGCTCAGAGGATACTACAAATCCGCCGTTGTATTTCAGGAACTACAACTCCTAAGAGAAGTAGATTCCCAACACTAAGCTAGGCTTAAGGGTTGAAATGACGCTCGAACAGGCATGCCCACTAGAATACTAATGGGCGCAATGTGCGTTCAAAGATTCGATGACTCAC
+
AABBBFFFFFFFFGFGGGG?GGDGHHHHHFHGHHHHB5GFHFHEGGGGHHGFHHHFHHGHHHHGGGFHFHFGGGHF1GHEGHHGGGGFFGHHHGGCGGCDGGGFFHHHHHHHHFFHHHGHGGHHGGGHHGGGHHHHGFFFCFGHHGFEHGGFHGHHHHCFFDEFBHGHHGFFFGHHGGGHGGFFFGHHGHHHHHHHFGHHHHHFGHGHGGFHFHHFHHHHHGGHHGGHHHFGHGHGGGGCHHGHHHHGHGHHHGHHHHHHHHHFHFHGHHGGGGGGHHHEAGGFGFFGG5FGGGFFBFFFFAAA>3
@M02197:102:000000000-ALU3V:1:1101:5270:17009 1:N:0:1
GCTCCTTAGAAGTCCTCCGCTTATTGATATGCTTAAGTTCAGCGGGTATTCCTACCTGATCCGAGGTCAACCACAAAAAATTGGGGGTTTAGCGGCTGGGAGTTATAGCACCTAACAAAAGCGAGAAAAAAATTACTACGCTCAGAGGATACTACAAATCCGCCGTTGTATTTCAGGAACTACAACTATAAAGAAGTAGATTCCCAACACTAAGCTAAGCTTAAGGGTTGAAATGACGCTCGAACAGGCATGCCCACTAGAATACTAATGGGCGCAATGTGCGTTCAAAGATTCGATGACTCAC
+
BBBAAFFFFFFFGGGGGGGGGGGGGFFFGFCHHFHDFHHCFHHGGGGGHGHGHGHHHHHGHHHGGGEGCHHHGGHHFFFGFFGGGGGCFGHHHC@ECGDGHGDFDGDHFHHHHHHHHHHGFEFHGGGHHEFC0GCG1DDDGFDFH<CAGHGCHEHEHHHFBDEDBCHHHHG?EGBHHHFB;?GBCHGGGGFGFBHFFHHHHFCFF4HHHGEFFFGFF&FHHHFFEFFHFHHGHFGFGDGFFFHHHGHHHHFFCFGGHGBEHHFFHFGF2EEGGHHHFCEEGHCFBGGGGGFGFFFFFFDA?ABA
@M02197:102:000000000-ALU3V:1:1101:13428:17190 1:N:0:1
GCTCCTTAGAAGTCCTCCGCTTATTGATATGCTTAAGTTCAGCGGGTATTCCTACCTGATCCGAGGTCAACCTTGAAGAAGTTTGTAGGTTGGGACCGTGCCACGGGGCCTTTCAACTCGTTGCGTGCCTTTGTAAAAAAGCTCGTTGCACCGAGAGTCCACGCGACGCCGTCATTACTTTTGGGACCGGCCGGGGGCGAAGCCCGGGCCTAAGGGGGTCCAACACCAAGCCGAGCTTGAGAGGTGATAATGACGCTCGAACAGGCATGCCCTTCGGAATGCCAAAGGGCGCAATGTGCGTTCAAAGATTCGATGACTCAC
+
AABBBBFFFFFFFGGGGGGGGGGHGHHHHHGHHHHHHHHHHGHGGGGGHHHHHHHHFHFHHHEGGGGHHHHGHGHFFHFHHFGGBGHHHHFHGGEHGGGHGH<HGGGGGGGHFHHGEGHGHGHGGDGGHHHHHHHHHHHGGHHHGGGHGHHGGGGGGFBHHHDDDGGGGGGGGGGGGGGHGGHCDFFFFFFFGFDACFGFGF@FFGHHFGFGFFFFFHGDHFFFFGE?GGFGHGGFHHHFHHHHHHFFFGGEGGFCG?HFHGHHHHHGGGGGGGFFGFHFCFHHGGGGEEFEHHGGGGHGGCGGGGGGGFFFFFFFABCBA
@M02197:102:000000000-ALU3V:1:1101:4043:17206 1:N:0:1
GCTCCTTAGAAGTCCTCCGCTTATTGATATGCTTAAGTTCAGCGGGTAGTCCTACCTGATCTGAGGTCTATCACAAGAGTCCGCTCGCAGAGCGAGGGCGGTTTCAAGGAAGCCTGCCGTCCCAAGGTCGAGCGATACATATCACGCAGGACAAAGGGCCGCAAGGCCACCGATGCATTTGAGGCGAGCCCGGCAAGGGGCAACACCCAAGTCCGACCCCCCCGTGCAGGACACGAGGGGACGAAAGCTGACGTGACACTCAGACAGGCATACCCTCCGGAATACCAGAGGGTGCAAGGTGCGTTCAAAGATTCGATGACTCAC
+
A3AAAFFFFFFFGGGGGGGGCEDGHFHHGHHGBGHFBGFGHDFEAEGGEGFHGHFHFFHHGGHFHGHGHHHBGGHHFFFGFFFFGGCEGGFEFEEEGEC9C/<CG3G:H;GACGH;GF;GCFB1F79DFD@?C@<G9GHHHHHFFDA3CC358GF9FGCDDG;GAFE?CAAF?DFDFFFB6:9FEFFA9DFFF:CAAA9ADD;A/ABD9AE9BF5D;GCCGEF;0F1&B9HHF?C<HEE@:>9F@1BGGGFEDBAD11GFFGGGFD1GHGGEA//A/HFBFGDHFHHGFB01GF1GF0EE0FFGGF33GEBA113@D1FA>11A
@M02197:102:000000000-ALU3V:1:1101:22394:17362 1:N:0:1
GCTCCTTAGAAGTCCTCCGCTTATTGATATGCTTAAGTTCAGCGGGTATCCCTACCTGATCCGAGGTCAAAGACGGTAATGTTTTCTTGTTGGACGCGGGCCGGAGCCCCTCGAGAAGCGCAATGTGCTGCGCGAGAGGAGGCAAGGACCGCTGCCAATGGATTTGGGGCGAGTCCGCGCGCTGAGGCGGGACAGACGCCCAACACCAAGCAGAGCTTGAGGGTGTAGATGACGCTCGAACAGGCATGCCCCCCGGAATACCAAGGGGCGCAATGTGCGTTCAAAGATTCGATGATTCAC
+
BCCCCFFFFFFFGGGGGGGGGGGHHHHHGHHHHHHHHHHHHHHGGGGGHHHHHHHHHHHHHHHGGGGHHHGHHHGGGHGHHHHHHHHHHGHFHHHGGGGGGGGFGGGEGGHGGGGHGHHGGGGGHHHGHHHGGGGGGGGHGGGGHGGFGGGGGGGGGGGGGGGGGGGGFFFFFFFFFFGGGFGGGGGGGGGGGGFFFGGGHGHGGGHHHHHHHHHGHHHHGHHHHHHHHGGGGGHGGHHHGHHHHHGGGGGGGGHHHHGGGHHHGGGGGHHHHGGGGHGGGGGGGGGGFFFFFFFCCCCC
@M02197:102:000000000-ALU3V:1:1101:15112:17369 1:N:0:1
GCTCCTTAGAAGTCCTCCGCTTATTGATATGCTTAAGTTCAGCGGGTATCCCTACCTGATCCGAGGTCAACCTTTGAGAAAAGATTCTCCCCAAGGGGAGGCCGACCGGGGCTCGTGCACCCGTGTGTCCGATACGTGTCCCGTGAAGAAACTCAGTGTACCGGGGGTCCAACGAGGCCGCCGTCATTGTCTTTGGGACGGGCGAGAGCCCCCCCCGAGAGGGGGCCTCCGCCAAACCGTCCAACACCAAGCCGAGGGCTTGAGGGGTGATAATGACGCTCGAACAGGCATGCCCCCCGGAATATCAGGGGGCGCAATGTGCGTTCAAAGATTCGATGATTCAC
+
A3AABFFFFFFFGGGGBFECFGCGHHGHHHFHHHHGHHHHHCHGGGGGHGEGHFHHHHHGGHHGGGGGFGHHFHFFGEHFFFFFFGHHHHHFHGGEGGGGEGEGGGGGFGGDCGGCHG<GFECBFGHAGFGGG?CFA<<GHFGEFEGGFHHHEBGH0C;CGGFDCACCF.9/FFEDFAEAF.BFFFFFFFFFFFFDABFFFEBFB@CBFFFDAFF;FB;=DDDFFFD@;GEE?DFEEFFDFBDFFFGGGGGD?GBGEFHFHD.DGHGDFGFFFDDGCC0G?GD?FGHEF0C@/EFAE35FHHGF2EECEEEGGFGBF2AECHEDFBCGFEFBFFFBFFFBAAAA
@M02197:102:000000000-ALU3V:1:1101:4761:17452 1:N:0:1
GCTCCTTAGAAGTCCTCCGCTTATTGATATGCTTAAGTTCAGCGGGTATCCCTACCTGATCCGAGGTCAACCTTTGAGAAAAGATTCTCCCCAAGGGGAGGCCGACCGGGTCTCGTGCACCCGTGTGTCCGATACGTGTCCCGTGAAGAAACTCAGTGTACCGGGGGTCCAACGAGGCCGCCGTCATTGTCTTTGGGACGGGCGAGAGCCCCCCCCGAGAGGGGGCCTCCGCCAAACCGTCCAACACCAAGCCGAGGGCTTGAGTGGTGATAATGACGCTCGAACAGGCATGCCCTTTGGAATACCAAAGGGCGCAATGTGCGTTCAAAGATTCGATGACTCAC
+
A@AAACDFDFF@A3AF1A11AAABGFH3FGFFFHFHGHHFHFFE?GGCBFGBAG0GGBF1FD0A//AFFHHCBFGFGAEEF0FEGHDDGFBEHECF/>AEGGF//EEEC///0@FFHE;D0/@?/F<9FGACF7?F>@F@AF?GF/.B0CF;GCFH;$G<CCC?C-@/...0FA.B@@E@9ABB?FF/BFBA/9A9;9;B@/2;/@@9;>999<@@G@C/@A?F/<<#/<1//9F/AE1ACA/?FBE?GFF/?FBGC111HHHFFF2@2BE2AE?/?ECBA2DAA1EGF0FA/CAEGHHFBG1/BFGCEEA00GE3GEA001GBGFGGGAA1B1DD1@B1@AAA
@M02197:102:000000000-ALU3V:1:1101:27110:17376 1:N:0:1
GCTCCTTAGAAGTCCTCCGCTTATTGATATGCTTAAGTTCAGCGGGTATCCCTACCTGATCCGAGGTCAAACTAAAGGTTGTTACAGGCGGGCGCCGCCCCGGCCTCCTGAGCGGGGTAGTTTCTAGCTACGCTCGGGGCCGGACGGAATCGCCGAAGAGTTACGGGCGGGTCATAGGACCGCGCCCAAGACCAAGCTGGGCTTGAAGGTTGAAATGACGCTCGAACAGGCATGCCCTAAGGAATAACCGAAGGGCGCAATGTGCGTTCAAAGATTCGATGACTCAC
+
BBB@AFFFFFFFGGGGGFGGGGGHGHHGHHHHHHCEBGHFHHHGGGGGGHHHHHGFHHHHHHHGGEGHHGHHFHHHFFHFHGHHGHEHGGG9;B;/B@9#>1DA<:FC#-?@@E.FF6FF7;C#B#EBDDGGGGGGGGC;DAFHHGD7@.CGGHH:HHHGFCC55GGGHHH;F:BHGEEGEEE0/GBFHGB9HHCGF1AGH9HGG<HEH<HF:HHGEE7GGGGHHHHH:HH::HHFG7HH;HHH9EF?CFFGGGCFF5FE?EEGCGGGDFGGGFGC4FFFFFA33>3
@M02197:102:000000000-ALU3V:1:1101:21749:17470 1:N:0:1
GCTCCTTAGAAGTCCTCCGCTTATTGATATGCTTAAGTTCAGCGGGTATCCCTACCTGATCCGAGGTCAACCTTTGAGAAAAGATTCTCCCCAAGGGGAGGCCGACCGGGGCTCGTGCACCCGTGTGTCCGATACGTGTCCCGTGAAGAAACTCAGTGTACCGGGGGTCCAACGAGGCCGCCGTCATTGTCTTTGGGACGGGCGAGAGCCCCCCCCGAGAGGGGGCCTCCGCCAAACCGTCCAACACCAAGCCGAGGGCTTGAGGGGTGATAATGACGCTCGAACAGGCATGCCCTTTGGAATACCAAAGGGCGCAATGTGCGTTCAAAGATTCGATGACTCAC
+
BBBBBFFFFBFFGGGGGGGFCEAGGHGHHHHGHHHHGHFHHHD2EE2EGHHHHHHGHFHHHGHG?EGHFHHHHHGGHGHHFHFGHHHHFHHGHGGGGGGCGGGGGGGGCGGGDHGFHG<EGGGGGG<HGHGGG;GGFHHFHHGH?CCGHG.HFE$GCGHECGGFCGA@AABFFF:FDFECFBFEFDFFFFBFFEFBD9FFC-FFFECFFF?DCCFFF0EFCDFFF<D?FFFFFC/FAECFAF?FF>?@/FAE>/0/GHGFGE/CCCFGFFHEGEEEAE0F/BHF11FC0BF/EFCFBFF222FFBGGFGFEA0AD3GE0ACCEG3BGGGEB11FFFFFFAAA>1
@M02197:102:000000000-ALU3V:1:1101:12802:17438 1:N:0:1
GCTCCTTAGAAGTCCTCCGCTTATTGATATGCTTAAGTTCAGCGGGTATTCCTACCTGATCCGAGGTCAACCTTGAAGAAGTTTGTAGGTTGGGACCGTGCCACGGGGCCTTTCAACTCGTTGCGTGCCTTTGTAAAAAAGCTCGTTGCACCGAGAGTCCACGCGACGCCGTCATTACTTTTGGGACCGGTCGGGGGTGAACCCGGACCTAAGGGGGTCCAACACCAAGCCGAGCTTGAGAGGTGATAATGACGCTCGAACAGGCATGCCCTTCGGAATGCCAAAGGGCGCAATGTGCGTTCAAAGATTCGATGACTCA
+
BCCCCFFFFFFFGGGGGGGGGGGHHHHHHHGHHHHHHHHHHHHGGGGGHHHHHHHHHHGHHHHGGGGHHHHHHHHFHHHHHHHHHGHHHHHHGGHHGGGGGHHHGGGGGGGHHHHFHHHGHGHGGGGGHHHHHHHHHHHGGH<HGGGHGHHHGGGGGHHHHHGGGGGGGGHHHGGGGGGHHGGGGFFGGFDFGGHHHEHGFGFGHHHFHHHGGGGGHHGHGHGHGGGGFEGHHHHFGHHHHHFHHGHHHGEEEA21CFBGFFFGHHGGGGGGGHHGCHGHGHHHGCGGGHGHHFCGFGGGFGGGGGGFF4FFFFBBBBB
@M02197:102:000000000-ALU3V:1:1101:15128:17379 1:N:0:1
GCTCCTTAGAAGTCCTCCGCTTATTGATATGCTTAAGTTCAGCGGGTATCCCTACCTGATCCGAGGTCAACCTTTGAGAAAAGATTCTCCCCAAGGGGAGGCCGACCGGGGCTCGTGCACCCGTGTGTCCGATACGTGTCCCGTGAAGAAACTCAGTGTACCGGGGGTCCAACGAGGCCGCCGTCATTGTCTTTGGGACGGGCGAGAGCCCCCCCCGAGAGGGGGCCTCCGCCAAACCGTCCAACACCAAGCCGAGGGCTTGAGGGGTGATAATGACGCTCGAACAGGCATGCCCCCCGGAATACCAGGGGGCGCAATGTGCGTTCAAAGATTCGATGATTCAC
+
BBBBBFFFFFFBGGGGGGGGGGGHHHHHHHHHHHHHHHHHHHHGGGGGHHHHHHHHHGGHHHHGGGGHHHHHHHHHHGGHHHHGHHHHHHHGHGGGGGGGFGGGGGGGCG<@DGGGHGHHHGGGGHHHHHGGGGGGHFHHHHGHGGGHHH;HHHHH9GHHHHGGGGGAFFFFFFFFFFFFADFDFF?FFFFFFFFFFFFFFFFFFFFFFFFFFFFFFFFFFFFFFFACFGGGGEEDGGFFGFFFF9GGGGGGGHGHGHFEHGGGHHHHHHGHHGGDA?GGDHHHHHHHHHCCGFGGGGHHHGFHGGGG?GGGGHHHGEFGGGGGGEB5GFGFFFFFFFF@A?AA
@M02197:102:000000000-ALU3V:1:1101:21866:17556 1:N:0:1
GCTCCTTAGAAGTCCTCGCTTATTGATATGCTTAAGTTCAGCGGGTATTCCTACCTGATCCGAGGTCAACCACAAAAAATTGGGGGTTTAGCGGCTGGGAGTTATAGCACCTAACAAAAGCGAGAAAAAAATTACTACGCTCAGAGGATACTACAAATCCGCCGTTGTATTTCAGGAACTACAACTCCTAAGAGAAGTAGATTCCCAACACTAAGCTAGGCTTAAGGGTTGAAATGACGCTCGAACAGGCATGCCCACTAGAATACTAATGGGCGCAATGTGCGTTCAAAGATTCGATGATTCAC
+
BCCCCFFFFFFFGGGGGGGGGGHHHHHGHHHHHHHHHHH55DEGGGGHHHHHHHHHHHHHHHGGGGHHHHHGGHHHHHGHHHHHGGGGGHHHGGGGGGGHGGGHGHHH;HHHHGFHHHHHHGGGGGHHHGGHHHGHHHGGGFHHHGGHHHHHHHHHHCGGGGGHHHHHHGGGHHGHHHHFGGHHGGGGHHHGHHHHHHHHHGGGGHGHHHEFFHHFHHHGHHHHHGGHHHGHHGGGGGGHHGHHHHHHGGHHGHHHHGHHHHHHGG5GGGGGGGHFHHFCFGGGGGGGGGGGGFFFFFFFCBCCB
@M02197:102:000000000-ALU3V:1:1101:4858:17561 1:N:0:1
GCTCCTTAGAAGTCCTCCGCTTATTGATATGCTTAAGTTCAGCGGGTAGTCCTGACTGATTTGAGGTCTAAAGCTTAAAAGTGTACCGAAGTACGAATTAGAAGCACCAACTATCTTGAAAGGTAAGCGTCCTCAACGAATATGTATTACGTCGAGTCAAGCCGCTGACTGTTCAAACTGGGTTGCTCATGTATTTCAGTCGAGCTAGCTACTACTTAAAGAGCCTGCAACAACCACGTCCAAGCCCTAACTCCTATCTCGTTACAAAATAGGGGGGTTGAGAATTTCATGACACTCAAACAGACATACTCTTCGGAATACCAAAGAGTGCAAGGTGCGTTCAAAGATTCGATGATTCAC
+
ABBBBFFFFFFFGGGGGAEGGGGHHHGHFH5FGHHFFGHHHGHGGGEEGGGHHGHHHHFHGHHEGBCHHHHGHHHHEHHHBBFFHFGGGGGFHHGGGHHHFFFHFHHHHHGGGHHFHHEFGFFGBHFHGGFGDGHF35FEHGH8D8HGH;A@F;02GHHGF<:@C/@3FFGDGGEHD08<AGC<C0<DDHHHFCFCC70CFGEFDEH1FGGGGGGGGHHG@BFFFFFFFEGGGEEEEEFA8HFFFFGBB0B1B11//CE?FFHG@HBFG/E>/E/HHFFHFDFDGD2GBFFGHHEFBFHGFFFHHHHGE?GFEFHGCHDG0GHFHFF11FHHFEE0011GGG3B3E1GFFB31DB>11A>
@M02197:102:000000000-ALU3V:1:1101:4879:17564 1:N:0:1
GCTCCTTAGAAGTCCTCCGCTTATTGATATGCTTAAGTTCAGCGGGTAGTCCTGACTGATTTGAGGTCTAAAGCTTAAAAGTGTACCGAAGTACGAATTAGAATCACCAACTATCTTGAAAGGTAAGCGTCCTCAACGAATTTGTATTACGTCGAGTCAAGACGCTGACTGTTCAAACTGGGTTGCTCATGTATTTCAGTCGAGCTAGCTACTACTTAAAGAGCCTGGAACAGTCACGTCCAAGCCCGAACTCCTATCTCGTTCCAAAATAGGGGGGTTGAGAATTTCATGACACTCTAACAGACATACTCTTCGGAATAACAAAGAGTGCAAGGTGAGTTCAAAGATTCGATGATTCAC
+
1>>AA@DDBDFDFGFBF1AEFFGFE33G3DBGBFFE1GDEFCFEEGGEFGDGHHBCHFFHFHGE/FEGGEFG1FGFBGF@D1DDG2@/////B@EFFEFF1122B@101//BBBEBG>FFG10BBF1B/??E?1GBF;?#0#>C2F&;&D/@0020?:1<1%#/</0CHF:G1/FB<0#<-C=</==-1FDDGH07GB00;?1?:1CBBC#0FCF4FFB+B09FABF%F<92##;?<FB1AF>F7A/1F0F@01F////EFB1/BD2FEEEGCFEA02222FD2HHEFFFGD1DBA12B1FEBA2DA10EAA0BFDFD202F3DHG1FBGBFFFFAA3FG33B3GEFGFCD3DBB1A1A>
@M02197:102:000000000-ALU3V:1:1101:17212:17487 1:N:0:1
GCTCCTTAGAAGTCCTCCGCTTATTGATATGCTTAAGTTCAGCGGGTAGTCCTACTTGATTTGAGGTCAATGTAATAAGATGGGTTTGTGGTAAGCCCGTTCCGGCTGGCGTTCCCGTTGAAAGTGTGAGCTTATGACAACGGGTCAAGCCGCCTAGCCTGAGGATTCGGCTTGCTGCAATTCAGCGCAGTCGTGCAAGGACGACAGGGGCGCCATGATCCAACCCTGACGGCCGCCCCGGTAAAGGGGCAGCGGGGTTGAGAGGTACGCGACACTCAAACAAGCATGCTCTCAGGAATAGCCCGAGAGCGCAAGGTGCGTTCAAAGATTCGATGATTCAC
+
ABCCCFFFFFFFGGGGGGGGGGGHHHHHHHHHHHHHHHHHHHHGGGGGGHHHHHHHHHHHHHGHGHHHHHHHHHHHHHHHHHHHHGGGHHGGHHHHHHGGHHHGGGGGGGGGGGHHGHHGHHHHHHHHGHHHHHGHHHHHHGGGGGHHHHGGGGGGHHHHHHHGHFHHFHGGGGHHHHHGHHHHHHGGGGGGGGGGGGGGGGGFGGGGFFDGGHGFFFFFGHHHFFFGGGGGGGGFGGGFGHHHEGHGGFGGGGGGHHFHHHHGGE?GHGHHHHGHGHHHHHHHHHHHHGHFHHHHHHGGGGGFGHGGGCHHHHGGGGHGGGGGGGGGGFFFFFFFBCAA?
@M02197:102:000000000-ALU3V:1:1101:11116:17579 1:N:0:1
GCTCCTTAGAAGTCCTCCGCTTATTGATATGCTTAAGTTCAGCGGGTATTCCTACCTGATCCGAGGTCAACCATTAAAAAGGTGCCCAATCCCTGGAGGGGGAGAGGCGCGGTTTATGGCCGTCGACCACTGCGTTCATACAAGCGAGATAGAGAATTACTACGCTCAGAGCACAGAGGACTCCGCCACTGGTTTTGAGGAGCTGCGGTTTAGCGCAGTCTCCCAACACTAAGCTAGGCTTAAGGGTTGAAATGACGCTCGAACAGGCATGCCCACTAGAATACTAATGGGCGCAATGTGCGTTCAAAGATTCGATGATTCA
+
BBBBBFFFFFFFGGGGGGGGGGGHHGGGHHHGHGHHHHHHHHHGGGGGHHHHGHHHHHHHHHHGGGGHHHHHGHHHHHHHGGHHHHHHHHHHHHHHCGFGGGGGGGGGGGGGGGGHHGHHHGGGGGGGGHHHHGGGGHHGHHHHGGGFFHHHFGHHHGHHHGGGHHGGHHGHHHHGHHHGFFFGGGHHHGGHHHHGGFHHHGGGGFFGHGGGGFHHHGGFHFGFFHGFFFGFHHHGHHGHHHHGHHHGHHHHGGFEGHHGHHHHFHHHHHGHHGHHHHFGHHHHHHHDGGGGHHHHEEEGGGGFGGGGGGFFFFFFFABAAA
@M02197:102:000000000-ALU3V:1:1101:8509:17585 1:N:0:1
GCTCCTTAGAAGTCCTCCGCTTATTGATATGCTTAAGTTCAGCGGGTATTCCTACCTGATCCGAGGTCAACCTTGAAGAAGTTTGTAGGTTGGGACCGTGCCACGGGGCCTTTCAACTCGTTGCGTGCCTTTGTAAAAAAGCTCGTTGCACCGAGAGTCCACGCGACGCCGTCATTGCTTTTGGGACCGGCCGGGGGCGAAGCCCGGGCCTAAGGGGGTCCAACACCAAGCCGAGCTTGAGAGGTGATAATGACGCTCGAACAGGCATGCCCTTCGGAATGCCAAAGGGCGCAATGTGCGTTCAAAGATTCGATGATTCAC
+
BBBB@FFFFFFFAFGGCGGGGGGGHHGHFHHGHGHHHHHHHGHGCGEGHFHHHHHHHHHHHHHGGGGHHGHHHHGHHHHHGFGHHGHHHHHHGGHHGGGHGH<HGGFGGGGHGHH<GHH?GFFGGGGGHEHGEGHHHGHCGHHHGGGFG:HHGGGFFGHH<HGGGCGCFGGHGGGGGFFGGGHGGFFFCGFDFGFFFFHHGGGGGGFFFFGFFFGFFGGHFFGBEEFEFFGGHHFFHHFFFFFBEGHFGAGGGEGHHEHHHHHHGAFFEDGGGGHHHHHHHHHHF?GGA?HHHHGGGGGGGGFCGGGGGFFFFFFFBAABA
@M02197:102:000000000-ALU3V:1:1101:12287:17603 1:N:0:1
GCTCCTTAGAAGTCCTCCGCTTATTGATATGCTTAAGTTCAGCGGGTATCCCTACCTGATCCGAGGTCAACCTTTGAGAAAAGATTCTCCCCAAGGGGAGGCCGACCGGGGCTCGTGCACCCGTGTGTCCGATACGTGTCCCGTGAAGAAACTCAGTGTACCGGGGGTCCAACGAGGCCGCCGTCATTGTCTTTGGGACGGGCGAGAGCCCCCCCCGAGAGGGGGCCTCCGCCAAACCGTCCAACACCAAGCCGAGGGCTTGAGGGGTGATAATGACGCTCGAACAGGCATGCCCTAAGGAATACCAAAGGGCGCAATGTGCGTTCAAAGATTCGATGATTCAC
+
BBCCBFFFFFFFFGGGGGGGGGGHHHHHHHHHHHHHHHHHHHHGGGGGHHHHHHHHHHHHHHHGGGGHHHHHHHHHGGHHHHHGHHHHHHGGHGHGGGFGGGGGGGGGCGCCGHGCHGHFHGGDGHHHHHGGGGGG?CDHHHGHGFGHHFHHHHHH:FHFHFGDGGGFAEFFFFEDFFFAFFFFBDFFFFFFFFFFAEFFFFFFFFFFFFCDFFFFHHGFGFFGFGFFFGHGGGGGGGHFHHGHGGGGGGGGGGHHGHGHAGGGHGHHHHHHHGGGGGHHFHGHHHGGHHGHFFBGHHHHFHFAFHHGGGGGGHGGFGGGGGGGGGGGGCGGBFFFFFFCABBC
@M02197:102:000000000-ALU3V:1:1101:11760:17613 1:N:0:1
GCTCCTTAGAAGTCCTCCGCTTATTGATATGCTTAAGTTCAGCGGGTATTCCTACCTGATCCGAGGTCAACCTTGAAGAAGTTTGTAGGTTGGGACCGTGCCACGGGGCCTTTCAACTCGTTGCGTGCCTTTGTAAAAAAGCTCGTTGCACCGAGAGTCCACGCGACGCCGTCATTACTTTTGGGACCGGCCGGGGGCGAAGCCCGGGCCTAAGGGGGTCCAACACCAAGCCGAGCTTGAGAGGTGATAATGACGCTCGAACAGGCATGCCCTTCGGAATGCCAAAGGGCGCAATGTGCGTTCAAAGATTTGATGACTCAC
+
CCCCCFFFFFFFGGGGGGGGGGGHGHHHHHHGHHHHHHHFHHHGGGGGHHHHHHHHHHHHHHGGGGGHHHHHHHHHFHHHG5FGHHHHHGFHGGGGGGGH:GHHGGGCECGHHHHHHHHGHGHGGGGGHHHHHFGFGHHGGHHHGGGHGGHHFGGCGHHHHHGGGGGGGFGGGFGEGGFHGGFCGFFFGFFFAFGGGFFFGGFEFFHFFFFHEFGFFF:DFFFBEGGEGGGGHHFHFHHGFEFH;HHGFH?GE?GHH?HGEHGHHFHGFDECECFFHCGHHFHHGE??2GFHFHGGGDHGGFGGFGGBGBFFFFFDA?@AA
@M02197:102:000000000-ALU3V:1:1101:20644:17712 1:N:0:1
GCTCCTTAGAAGTCCTCCGCTTATTGATATGCTTAAGTTCAGCGGGTATTCCTACCTGATCCGAGGTCAACCTTGGTAAAAAGGGGGTTGGCTCCCTTCCCGAAAGAAGAAGAACCGTAGACCGGGTCTGGACTTCTAGCCGTGTACGTGCCCGAAAGCTCAGTGTACAGGAGTCCTCACAGACGCCGTCATTATCTTTGGGACGGGCAAGGTCGTGAAACCGCGCCGCGTCCAACAACAAGCCGGGCTTGAGGGGTGATAATGACGCTCGAACAGGCATGCCCTTCGGAATACCAAAGGGCGCAATGTGCGTTCAAAGATTCGATGACTCAC
+
CCCCCFFFFFFFGGGGGGGGGGGHGHGHGHHHHFHGHHHHGHHGGGGGHHHHGHHHHHHHHHHGGGGHGHHHHHHHHHHHHGGGGGGFGGGHHHGGHHHHHGGGGGH:HHHGHHHHGEEGEHHGEDGGHGBGH:HHHHHHHGGGHHHHGFHGHGGGCFHHHGHGHHHHHHHEGFGGGGGGGFGGBFGGGDFHGFFGFBFGEAFFHHGFFFGFFFHFHFFFGGGGGFFFFGFHHEFBFHFFEGGGHFHHHHGGGHHHHHHGHFFGA@EFEGHHHHHHFGBGGE?EEAHHHFGGEFHHFGGGGGHGHHCGGGHGGGFGFFGFGFFFFBFFA3A>A
@M02197:102:000000000-ALU3V:1:1101:8494:17573 1:N:0:1
GCTCCTTAGAAGTCCTCCGCTTATTGATATGCTTAAGTTCAGCGGGTATTCCTACCTGATCCGAGGTCAACCTTGAAGAAGTTTGTAGGTTGGGACCGTGCCACGGGGCCTTTCAACTCGTTGCGTGCCTTTGTAAAAAAGCTCGTTGCACCGAGAGGCCACGCGACGCCGTCATTGCTCTTGGGACCGGCCGGGGGCGAAGCGCGGGCCGAAGGGGGTCCAACACCAAGCCGAGCATGAGAGGTGATAATGACGCTCGAACAGGGGTGCGATTCGGAGTGCCAAATGGCGCAATGTACATTCAAAGGTTCAATGAATTAC
+
A1AAAFDFFBF1B3GGF1AE1A0FDBGH3F3DB3311GDAGBF00AEEEFG2FG1F1BGFDA0E/EACEF1>F1BG111>FG1FBCF2@B10E?F0EEEA?/1FEAE;;<FFG89&8GGGC#$?<6///1FGB66111B@AH%1<<>GC:<<<CCGG+;087CA@.@GGA?@?4GFGGB#,:@0.#FA-</-@=?AC-@?/<>#3@?</@$0/B:A?@03EFFF7EE9FA>/@>1B&F0B;@9AB2FHGB////?F//21B//A///B/0///AA0B01111AF1A0000D1BFF3B33313FA1CA11133@3@31111>
@M02197:102:000000000-ALU3V:1:1101:25747:17831 1:N:0:1
GCTCCTTAGAAGTCCTCCGCTTATTGATATGCTTAAGTTCAGCGGGTATTCCTACCTGATCCGAGGTCAACCTTGAAGAAGTTTGTAGGTTGGGACCGTGCCACGGGGCCTTTCAACTCGTTGCGTGCCTTTGTAAAAAAGCTCGTTGCACCGAGAGTCTACGCGAGCCCGTCATTACTTTTGGGACCGGCCGGAGGCGAAGCCCGGACCGAAGGGGGTCCAACACCAAGCCGAGCTTGAGAGGTGATAATGTCGCTCCAACAGGCATACCCTTCGGAACGCCAAAGGACGCAATGTACGTTCAAAGAATCGATGACTCAC
+
AAAA?1DFD1@1AE1GGG?1AEGHGH3D33GFAFGBDF2GHHFC0AF/FFHHHFFGHGFEGHH?E/A0FHHHBB1F@F1F011BGHFB1FGC?E/0?E3CEC%9E/E?E@59FG;6;GF;::FG;GCGE:BDGHHHEHG+/FH1C@5G:0H406F<9:#$0<9C:.##-9;1A?F0#C:CB#C=<-FC@@#;@1#A?=@>9;@9/<?#9/$0;;?/9@/>>+2F$(/;//>CGB@1&;0%FB092BF12?>///0A1/111111211B0///EB/0FAB0101A2B000A11A3A0B11A1333FFB311@3@1D@11>11
@M02197:102:000000000-ALU3V:1:1101:20654:17929 1:N:0:1
GCTCCTTAGAAGTCCTCCGCTTATTGATATGCTTAAGTTCAGCGGGTATTCCTACCTGATCCGAGGTCAACCATTAGAAAATTAGGGGTTTAGCGGCAGGAGCTGCAGCGCCTAACAAAAGCGAGATAAAAAAATTACTACGCTCAGAGGATACTACAAATCCGCCGTTGTATTTCAGGAACTACAACTCCTAAGAGAAGTAGATTCCCAACACTAAGCTAGGCTTAAGGGTTGAAATGACGCTCGAACAGGCATGCCCACTAGAATACTAATGGGCGCAATGTGCGTTCAAAGATTCGATGATTCAC
+
CCCDCFFFFFFFGGGGGGGGGGGHHHHHHHHHHHHHHHHHHHHGGGGGHHHHHHHHHHHHGHGEFCGHHHHHGHHHHHHHHHHHHHHGEGGHHGGGGGGGEFGFFFFHHGBGAGGGGGHHH0FHDFFHHHGHGD<GFGHGBDC1FGHGGGFGFHHHHHHH@CGGCEGGHHHHHFFHFHHHHHGHHGGHGHGHHHHHGHHHHHGHFHGGFFHHHGHGHHHHHHHFGGGHGHHHHHHHHGGGGGHHGHHHGHHHHHHGGHHHHHHHHFGFHCHHGGGGGHHHHEEEGHGGGGGGGGGGFFFFFFFABCCB
@M02197:102:000000000-ALU3V:1:1101:22128:18021 1:N:0:1
GCTCCTTAGAAGTCCTCCGCTTATTGATATGCTTAAGTTCAGCGGGTATCCCTACCTGATCCGAGGTCAAAGACGGTAATGTTTTCTTGTTGGACGCGGGCCGGAGCCCCTCGAGAAGCGCAATGTGCTGCGCGAGAGGAGGCAAGGACCGCTGCCAATGGATTTGGGGCGAGTCCGCGCGCTGAGGCGGGACAGACGCCCAACACCAAGCAGAGCTTGAGGGTGTAGATGACGCTCGAACAGGCATGCCCCCCGGAATACCAAGGGGCGCAATGTGCGTTCAAAGATTCGATGGTTCAC
+
CCCCCFFFBFFFGGGGGGGGGGGHHHHHHHHHHHHHHHHHHHHGGGGGHHHHHHHHHHHHHHHGGGGHHHHHHHGGGHGHHFHHHHHHHHHHHHHGGGGGGGGGGGGGGGHGGGGHGHHGGGGGHHHHHHHGGGGGFFGHGGGGHGGGGGGGGGGGGGGGGGGGGGGGFFFFFFFFFFFGGGGGGGGGGGFFGGGGGGGHHGGE:AHEFHHHHHHGHHHHGHH<HHHHHGGFGGHHGHHHGHHHGHGGGGGGGHHHHHFFHHHCGGGGDHHHHGGGGHGGGGGGGGGGFBFFFADBB?BA
@M02197:102:000000000-ALU3V:1:1101:13810:18174 1:N:0:1
GCTCCTTAGAAGTCCTCCGCTTATTGATATGCTTAAGTTCAGCGGGTATCCCTACCTGATCCGAGGTCAATCATTAAAAAATATGGGGGTTCTGGCAGGACACCAACGGGACTCCATCGCGAGAAGTATTACTACGCGTAGAGCCAGTTGGCGCCGCCACTGCTTTTAGGGGCTGCCCTGTGACGGGCAAGCTCCAACACCAAGCTAAGCTTGAGGGGTGATAATGACGCTCGAACAGGCATGCCCCCCGGAATACCAAGGGGCGCAATGTGCGTTCAAAGATTCGATGACTCAC
+
ABCCCFFFFFFFGGGGGGGGGGGHHHHHHHHHHHHHHHHHHHHGGGGGHHHHHHHGHHGHHHHGGGFHGGHGHHHHHHHHGHH<HHHGGEEHHGGHGGGGGHHGHHGGGGGGHHHHHHGGGGGGGHHGHHHHHHHGGGDGGGHHHGHGHHHHGGGGGGGGGGGGGGGGGGGGGGGGGGGGGGGGGGGGGGGFGFHGHFEGHHGHHGHHHHHHGGGHHGHHGHFGGGGGGHHGHHHGHHHHHGFFFFGGFHGHHHGCHHHGGGGGGFGHGGGGGGGGGGGGGGGFFFFFFFBBBBA
@M02197:102:000000000-ALU3V:1:1101:13508:18311 1:N:0:1
GCTCCTTAGAAGTCCTCCGCTTATTGATATGCTTAAGTTCAGCGGGTATCCCTACCTGATCCGAGGTCAACCTTTGAGAAAAGATTCTCCCCAAGGGGAGGCCGACCGGGGCTCGTGCACCCGTGTGTCCGATACGTGTCCCGTGAAGAAACTCAGTGTACCGGGGGTCCAACGAGGCCGCCGTCATTGTCTTTGGGACGGGCGAGAGCCCCCCCCGAGAGGGGGCCTCCGCCAAACCGTCCAACACCAAGCCGAGGGCTTGAGGGGTGATAATGACGCTCGAACAGGCATGCCCTTTGGAATACCAAAGGGCGCAATGTGCGTTCAAAGATTCGATGACTCAC
+
CCCCCFFFFFFFGGGGGGGGGGGHHHHHHHHHHHHHHHHHHHHGGGGGHHHHHHHHHHGHHHHGGGGHHHHHHHHHGGHHHGHGHHHHHHHGHGHGGGGGGGGGGGGGDCDCCHGGHG<HHGGGGHHHHHGGGGGGHHHHGHGHGGGHHH9HEGHH9HHFHHGFGGGFFFFFFFEFFFFBFFFFFFFFFBFFFFFFFFFFFFFFFFFFFFFFGGFGHFGGGGGFFFFFFGFFGGFFGGHHGHGFFHGGGGGGGHHHGHGHGGGGHHGHHGHGHGGDGDFHAFHHFHHHHHGGGHHHHHHHGHHGHHHHGGGGGGBHHGGGGHGGGGGGGGGGFFFFFFFCCCCC
@M02197:102:000000000-ALU3V:1:1101:23011:18432 1:N:0:1
GCTCCTTAGAAGTCCTCCGCTTATTGATATGCTTAAGTTCAGCGGGTATTCCTACCTGATCCGAGGTCAACCTTGAAGAAGTTTGTAGGTTGGGACCGTGCCACGGGGCCTTTCAACTCGTTGCGTGCCTTTGTAAAAAAGCTCGTTGCACCGAGAGTCCACGCGACGCCGTCATTACTTTTGGGACCGGCCGGGGGCGAAGCCCGGGCCTAAGGGGGTCCAACACCAAGCCGAGCTTGAGAGGTGATAATGACACTCGAACAGGCATGCCCTTCGGAATGCCAAAGGGCGCAATGTGCGTTCAAAGATTCGATGACTCAC
+
BBBBBFFFFFFFFGGGGGGGGGGHHHHHHHHHHHHGHHHHHHHGGGGGHHHHHHHHHHHFHHHGGGGHHHHHHHHHHHHGHHHHHFHHGHHHGGHHGGGHGHHHGGGGGGGHHEHHHGHGHGHGGGGGHH:HHHHHHHHGGHHFGGGGGHHHGGGGGFHHGGDGGGGGGGHGGHHGFHGGGHHGGFGFGGGGGGGGGGHHGGGFGGHFGHHHFGGGHFHGFFGFFGGFGGGGHFHEHHHHHHHH;HHGHHHHHHHHHGHHHHHHHHHGGGGGGGHHHHHGHHHHHGGGGGHHHGGGGGHGGGGGGGGGGFFFFFFFBCCAA
@M02197:102:000000000-ALU3V:1:1101:2543:18455 1:N:0:1
GCTCCTTAGAAGTCCTCCGCTTATTGATATGCTTAAGTTCAGCGGGTAGTCCTACCTGATTTGAGGCCAGATGTTAAGAAGTTACACACAAGTGTGTAGGGTATAGAAAGCAGACTATTGTCAAGTCCTGGCCACAAGCGAGCTTGTGTCCTAAGCGAAATACTTATTACGCCTAGGGGAACCAGTCAAAGACTAATCCAGCTTACATTTTTAAGACGATTCAACTTGGCATTGACAAACGCCCACATCCAACATCCAAGCACGGATTAACCAAACTTGGAGTTGAGGTTTTCATGACACTCAAACAGGCATACTCTTCGGAATACCAAAGAGTGCAATTTGCGTTCAAAGATTCGATGATTCAC
+
AAA3ACFFFBFFGEGGBEE?AAEGFHGGDE55BFGFCHHGGC5FE2FGEGFHHHFHFH3FGFEAFFFEEACGG5FD5D5FEFHHFHHDF1?F3B4GGGG3?3BFGHG3FHBHHHFHFGGHHHHFBEBGHGFHGCFG/F/A?@DGHFEF:HHHHFBFCD@@E9FFHHEFD1<CCFFFFCFA>CEGEFFFFGHEFHHGBCGFC::GHHHHFHHCGHGGCBB&EBFG0;CFFFEFBFBFG@EEFEBDAFBFE2@@@1F/1GF>//E2FB1B/HEHEF@F1111G>F1HFEEGBFFFF2BHHHFABGF1F1FF2F2FB/GE?HGFGBBGCFHFB0GDGEDHGEA00FFGGFFBGECAB@33B3FAA?AA
@M02197:102:000000000-ALU3V:1:1101:18330:18466 1:N:0:1
GCTCCTTAGAAGTCCTCCGCTTATTGATATGCTTAAGTTCAGCGGGTATCCCTACCTGATCCGAGGTCAACCTTTGAGAAAAGATTCTCCCCAAGGGGAGGCCGACCGGGGCTCGTGCACCCGTGTGTCCGATACGTGTCCCGTGAAGAAACTCAGTGTACCGGGGGTCCAACGAGGCCGCCGTCATTGTCTTTGGGACGGGCGAGAGCCCCCCCCGAGAGGGGGCCTCCGCCAAACCGTCCAACACCAAGCCGAGGGCTTGAGGGGTGATAATGACGCTCGAACAGGCATGCCCTTTGGAATACCAAAGGGCGCAATGTGCGTTCAAAGATTCGATGATTCAC
+
A@BBBFFFFBFFGFGGGGGGGGGHHGHHHCHHHHHHFHHBF5GGGCEGHFFFFGHHFHHHHHHGGGGFHHHHHHHHFEHFGHHGGFHGHFGGHFFFGFFGGGGGGGGGD@FCCHGGHG<HFFDDFHGGHFDGD<DG9HCGHHGFFEEHFB:FGCGFGF;;GHGGABAFFFFBBDEFFFF;DFEFFFFFFFFFFFDBA9FDBE.F9@=AFFAGGGGGFFDGFGFFC>GGFGGAGFFFGEHHHEEFFBD/GFGGGHGGGEGHHGFEGBGGFGHHHEEFGGFGDHGBGGFCGBFGGEHHG5HHHHFGHHFGEEFGGGHHHGGGGHGF5GGGGE4FBFFFFFFBAAAB
@M02197:102:000000000-ALU3V:1:1101:3484:18562 1:N:0:1
GCTCCTTAGAAGTCCTCCGCTTATTGATATGCTTAAGTTCAGCGGGTATCCCTACCTGATCCGAGGTCAAAAGTGAGAAAGTACGCTTTATGGGTACCAGTATAACGGCTTAGATCGCAAAATGTGCTGCGCTCCAAAGGCCAATATGCCGGCTGCCAATAATTTTAAGGCGAGTCCAGCCGCAGAGGGCAGGACAAACACCCATCACCAAGCAAAGCTTGAATGTACAAATGACGCTCGAACAGGCATGCCCCATGGAATACCAAGGGGCGCAATGTGCGTTCAAAGATTCGATGACTCAC
+
??A?AFD@FFFFFDGGFGFC2EAHHHHHHHHHBBD5AFDGH55E2AAAFHBH33GCHBBG5HFDG?AC33D3?BGDBF9@GDB@FGAFFFFGFCGGFG9HBBFFF4E?EF;F3BBDFCFCGC3HHFGF9H<>?GEGHGF2CGEE7FDCC0G?/FFDCFB2FHDGGHHFFGFHFBCFCD</#FBGFFECHHGFFFFGEBGGHGF;HFGFHEGEDBFHHGFBGF@$H:GFB9F9EEF?#/?FHFGHH8HHCEAAHHHFHGFF1FGHGEEAEAAB1GHEEA0CGGGGGFGEF1>B3FFFB1@AAA
@M02197:102:000000000-ALU3V:1:1101:21864:18725 1:N:0:1
GCTCCTTAGAAGTCCTCCGCTTATTGATATGCTTAAGTTCAGCGGGTATTCCTACCTGATCCGAGGTCAACCTTGAAGAAGTTTGTAGGTTGGGACCGTGCCACGGGGCCTTTCAACTCGTTGCGTGCCTTTGTAAAAAAGCTCGTTGCACCGAGAGTCCACGCGACGCCGTCATTACTTTTGGGACCGGCCGGGGGCGAAGCCCGCGCCTAAGGGGGTCCAACACCAAGCCGAGCTTGAGAGGTGATAATGACGCTCGAACAGGCATGCCCTTCGGAATGCCAAAGGGCGCAATGTGCGTTCAAAGATTCGATGACTCAC
+
BBBBBFFFBBDFDGGGGGGGGG?GFHHHHCHHCGBGBGHCFFGEFGGEFGGDGHGHGDGDFFC1E?EFGFHHHHGHEFFGHGHFHGFHHHHFGCHHGFDGGHHFGEAF@FGHGHH<GHHG<GHGFGDG<HGHFFG1DGGGGG6FFCGF?GHHCFBC@GHGHH?DGC:-;A?BG0CFBBFGFHFC?9F:CCFFC@CFFAEHGGGGECDFBBBA/EBFGFHFGE?BAACA/GGFEFFGDFFBAF0A99GFD0?///?FA/G1BB11100FAA//EAB2F1A1FA1FA00A0011AEA0001BGBGABGA11>BBFFD1AAA>1
@M02197:102:000000000-ALU3V:1:1101:18511:18789 1:N:0:1
GCTCCTTAGAAGTCCTCCGCTTATTGATATGCTTAAGTTCAGCGGGTATTCCTACCTGATCCGAGGTCAACCTGAAAAATATAGATTTAGAGGTGGCCGGGCCCACAAGACCTTGCAACTCGACGCGTGCTCCGGAAAGCTCAGTGCGAAGAGGGTCCCATGGACGCCCGTCATTGTCTTTGAGACCAGTTGGCCGCGAACGGTCCAACGCGGTCCAACACCCGAAACCCCCGCGGTAAAGCAGGGGTTTTGGAGGGAGGATAATGACGCTCGAACAGGCATGCCCTTCGGAATGCCAAAGGGCGCAATGTGCGTTCAAAGATTCGATGACTCAC
+
BCCCCFFFFFFFGGGGGGGGGGGHHHHHHHHHHHHGHHGHHHHGGGGGGHHHHHHHHHHHFHHGGGFHHHHHHHGHHHHHHHHHFHHHHHHHHHHGHHGGGGGGGGGHGHHHHHHHHHHHHGHGGGGGGGGHHGGGGGHHHHGHHHHGGGFGHHGGHHGHHGHFDFFFGGGGGGGGFFGGGFFFGGGGFGGGGGGGGGGGGHFHGFGGGGFGGDHHGGFFGGGHGGGGGGGGGGHHGGHHHGGFFGHGHHHGGHGHHHGHHGGHGGGGGGGFHHHHHHGGHGGGGGGGGHHGHHFFHHHGGGGFGGHHGGGFHGGDFGFGFCGFFFFFFFABAA@
@M02197:102:000000000-ALU3V:1:1101:10154:18809 1:N:0:1
GCTCCTTAGAAGTCCTCCGCTTATTGATATGCTTAAGTTCAGCGGGTAGTCCTACTTGATTTGAGGTCATAATGCACTATTACAGTGATTGAGGGTTAAAGCTCTTTACTCCTAACAACGATCCCCGATGAGGTTAATAGTCTACAACATCAGGTCAAGCCGTTGTTTTATGTATTCAGCTTGCTACATTTAAGTCTAGCCTATAAAGTCTACAAGAGACTACGGCAAAGAGACCATGATCCAAAGCCCAGACTACTCTATTGCTAGAGCGGGGTTGAGAAGTTCGCGACACTCAAACAAGCATACTCTTCGGAATAACCAAAGAGTGCAAGATGCGTTCAAAGATTCGATGACTCAC
+
BBBBCFFFFFFFCGGGGGGGGGGGHHHHHHHHHHHHHHHHHHHGGGGGGHHHHHHHHHHHHHHHGHHHHHHHHGHHHHHHHHHHHFGHHHHHHHGGHGHHHEHHHHHHHHHHGHHHHHHGGHHFHGGEGGHHGHHHHHHHHHHHHHH9HHGHHGHHHHHHGGGGGGHHHHHHHHHHHHGHHHHHHHHHHHHHHHHHHHHHHHHHHHHHGFHHHHHHHHHGHHEHHGGHHHHHHGHHGEFHHHHHHHHFFHHHHHHHHHHHFHHHFHGGGGGGHHHHGHHHHGGGGHEHFFDGHHHHHGHHHHHHFHGGGGHHGHHGHHHHHGHHHHHHHHHGGGGHGGGGGGGGGGFFFFFFFCCCCB
@M02197:102:000000000-ALU3V:1:1101:4409:18775 1:N:0:1
GCTCCTTAGAAGTCCTCCGCCTTATTGATATGCTTAAGTTCAGCGGGTATTCCTACCTGATCCGAGGTCAACCTTGAAGAAGTTTGTAGGTTGGGACCGTGCCACGGGGCCTTTCAACTCGTTGCGTGCCTTTGTAAAAAAGCTCGTTGCACCGAGACTCCACGCGACGCCGTCATTACTTTTGGGACCGGCCGGGGGCGAAGCCCGGGCCTAAGGGGGTCCAACACCAAGCCGAGCTTGAGAGGTGATAATGACGCTCGAACAGGCATGCCCTTCGGAATGCCAAAGGGCGCAATGTGCGTTCAAAGATTCGATGACGCAC
+
AAABAFFFFFDFFFGGGFFGGEGFGHBAGHHHHFH5GHHHHHHGDCGEAEGFGHHHHGFEHHGHGGGGHFHHEGGHHHG5?F@@FGFDEHHFHEGEH?EGEFH:HGGGGCFGHHHGFHHGGHGH9/?BCGHH:FGHDFFHGGHFHGGGEDGGFDGCG?GGCGFGGGGGGAB?5GFGGGG0FGGGG?EFFFCFF/CFCCDFE@@>F?<@D1;1BEEEFGGFF9BFFEEGGFFGEGFCBAFFE9HGA:DGGEG/?ECEFHGHHGFD1BAGF//EGE?EGHGHFHGAFA/A00CFGHHEAA0GF13GB3GEEC1FFC>1A>111>
@M02197:102:000000000-ALU3V:1:1101:15641:18938 1:N:0:1
GCTCCTTAGAAGTCCTCCGCTTATTGATATGCTTAAGTTCAGCGGGTAGTCCTACCTGATTTGAGGCCAGATGTCAAGAATTATACACACAAGTGCGTATGGGGTATAGAAAGCAGACTATTGTCAAAGTCCTGGCCACAAGCGAACTTGTGTCCTAAGCGAAATACTTATTACGCCTAGGGGAACCAGTGCAAAGACTAATCCAGCTCACATTTTTAAGGCGAGTCAACTCATCATTGACAAACGCCCACATCCAACATCCAAGCTTGGATTAACCAAACTTGGAGTTGAGGTTTTCATGACACTCAAACAGGCATACTCTTCGGAATACCAAAGAGTGCAATTTGCGTTCAAAGATTCGATGATTCAC
+
BBBBBFFFFFFFGGGGGG?EGGGHHHHHHGHHHHHHHHHHHHHGGGGFA3GHHHHHHHHHHHHHGHGGHHHHHHHHHHGGHHHGHHHHEGD1FEGHGFFEHHHGEAGGGHGGHFHHHFGBHHHHGFHHHGGHG3GHHGGHACHAFCGHFHHFFHHGHECGGEHHGHHHHHHBGHGDGHFHHFGGHGGHEFHHFGFCGHHHHGH<=GH5GHGGGGGGEGDCGGGGB.HFHHGHGDGFGFFFFFFFFEEGFBGDGF4F3FF3EHHFEFHGFHHHHHHGHFB5DCHHDFCHHHFEE5FHFGGHHGBFEGEFHHHHHFHHFGGEEE?GFHHHFHHHHGHHFHHHHGHGGGGHGGGGGGGGGGFFFFFFFBCCBB
@M02197:102:000000000-ALU3V:1:1101:15025:18962 1:N:0:1
GCTCCTTAGAAGTCCTCCGCTTATTGATATGCTTAAGTTCAGCGGGTAATCCTGCCTGATTTGAGGTCTAAAGCTTAAGTGTTTCACTAAAGAAACGAATTATAAGCGCCAATCTTCACGATAAGACTGCATTCAATTCGACGAGATAGATATTATTACGCCGAGTGAAGCCTTCTATGCTATCGTAATATAGGCAGCTCGTATATTTCAGCTGAGCTGACCTGTAAACAGGCCTGCAACAACCAGAATCCAAGCCCACGCTTGCTTCATTACAAAACAAGGGGGTTGAGGGTTTCACGACACTCAAACAGGCATACTCTTCGGAATACCAAAGAGTGCAAGGTGCGTTCAAAGATTCGATGACTCAC
+
B@BBBFFFFFFFGGFGGGGGGGGHHHGHHFFHHHFHHHGFGHCGGGEEHHFGGHBGHHHHHHEHGFHHHHGHHGEHHHEHHGHHHEFHHHGHDHHHGGGHHHHHHBFGGGFGHHHGHHHHDHGGGHHHHHHHHHHBHHHGHGGCFGGHGHHGHHHGFFHGGGHHGHHHHEHGFHHGHHHFFFHGHHHHEFHGHFHFCGHHGADGHGGGHGHGGGBFHHGGFFGHGFGDGHGEAFGHHFGGHFFEHHHHGGFEFFE?GFAEFFEHHFFFFHF?HHHGHHHGFFFFHFFHGGHGHEFGGGHGGAFHFHHHEHHHHHGHHGGGGHGGHHGHHHHHHFHHFCGGBCGGDCGFFFB5FGGCFFFFFDD3>A>3
@M02197:102:000000000-ALU3V:1:1101:14823:19067 1:N:0:1
GCTCCTTAGAAGTCCTCCGCTTATTGATATGCTTAAGTTCAGCGGGTAATCTTACCTGATTTGAGGCCAGAAAGGAATACATAAAGAATTATGTATGTGTGTGTTTGTTTGGTAGCAGATGACAAAAGCACAAGATTTTTATGGGTTTGCCTTAACAAAAATCTATGGCTGACACTCATCCACTCATACTTTTAAGGCAAGGTGATACAAAGAGGCTAATCTCATCACCAAGCCCAAGGACCCGTTAAAAGAATTTTTCATAAAAAAAAACCCTTTAATGGAGATACTCGCGACACTCAAACAGGCATGCTCCGAGGAATACCAAGGAGCGCAAGATGCGTTCAAAGATTCGATGATTCAC
+
AAAAACFFF1FDAFGFF1F1A0BG3DGHDGGBFGH1FB2DB2AEEEGEHHFF2FF0DECDHH1GCGGEAACFGGFHGC1G1GHHGHEHHHHHGE2FGFGFFHHGHHHGGFGFF1FHEH0EFHHHHEFF0GHF0<0DHDG1FDDGCHE/EG1GFGFGHHFF;GHHHBD?0GGGFFCC<CDGHCC1CFFBFDGF1GBBFFCCEADGGGHGFBFBF<CFCG8CGB<G5G1EG<?9EFEFF<7AFGBF1BEFFBFG0G1B22F1/E@@GGGEFBEB1112F1BB22FBB/>///AD11GA101111DE111F/A///FF2B221B11B10AA0013DGAA001113F33GA111@3B1D@>1111
@M02197:102:000000000-ALU3V:1:1101:6709:18946 1:N:0:1
GCTCCTTAGAAGTCCTCCGCTTATTGATATGCTTAAGTTCAGCGGGTATCCCTACCTGATCCGAGGTCAAGTCGTGAAAGGTCTTGCTGGAGCGCGGGTCCGCCGGGGCTCCGAGAAGCGCAAATGTGCTGCGCGAGGAGCCGGCCGGGCCGCTGCCAATGACTTTGAGGCGAGTCCGCGCGCGAGACGGCGGGACAGACGCCCAACACCAAGCAGAGCTTGAGGGTGTAAATGACGCTCGAACAGGCATGCCCCACGGAATACCGAGGGGCGCAATGTGCGTTCAAAGATTCGATGATTCAC
+
BABBBFFFFB5FGGGGGGGGGGGGHHHHHHGHHGHHFHHCHGHGGGGGHHHGHHHHHHHHHHHGGGGHHHHFHFGGHGHGHG:HHGHHHHHGFFGGGGGGHGGGCDGGGGHGGFGGGHGGGGGCFHD0DGHHGGGCGG;G.CDFGGGGGGFFFFFFGFFGFFGFFFGGGFFHGGFGFGFFFEFCFDGGGGGGHHHFEFFFHECEGGGGAGHHGHHHGGHHHHGFGF6DHHGGGGFF?HHGHHHHGHFGHGGG?GEEHHHHGFGGEEHGGDFEGFHGAECGGGGGGGFGCGFFBFFFFFABAAA
@M02197:102:000000000-ALU3V:1:1101:27060:19118 1:N:0:1
GCTCCTTAGAAGTCCTCCGCTTATTGATATGCTTAAGTTCAGCGGGTATCCCTACCTGATCCGAGGTCAAGAGTGTAAAAATGTACTTTTTGGACGTCGTCGTTATGAGTGCAAAGCGCGAGATGTACTGCGCTCCGAAATCAATACGCCGGCTGCCAATTGTTTTGAGGCGAGTCTACACGCAAAGGCGAGACAAACACCCAACACCAAGCAGAGCTTGAAGGTACAAATGACGCTCGAACAGGCATGCCCCATGGAATACCAAGGGGCGCAATGTGCGTTCAAAGATTCGATGATTCAC
+
ABBBBFFFBFFFDGGGGGCGGGGHHHHHHHHGFHHHFHHHHHHGGGGGHHGHHHHGHHHHHHHGGGGHHHHHHFFDDGGHHHHE9HHG;HGGG:HGGGGGGGGGFEFFHFFHFHFHHGEGGBCFFFHHFHHDCGGGGGFGHHGHHHHHGFCDDGFGHFHHHHHHHCCGEHECGGFFFGFGGGHGFGGGHFHHHFGFF?9EGAGGCFAGHFBDGFG3BFDF4GFHHHHFHHFGFGGHHFBGHEHHHAHGGCGHHHFHHGHHHHHHHGGGGGHHGHCEAFHGGGGGGGGGGBFFFFFFAA?AA
@M02197:102:000000000-ALU3V:1:1101:25921:19201 1:N:0:1
GCTCCTTAGAAGTCCTCCGCTTATTGATATGCTTAAGTTCAGCGGGTATCCCTACCTGATCCGAGGTCAACCTGTAAAGAAGTTTAACGGCCGCGGCCACCTACACTCCATAGCGATAATGTGTCACAACGCTGGGAGATAGATAGCTCAGCCGGGAGACTTTGAGACGCGCGTCGAAACGCGGCGTCCAATACCAAGCGAGGCTTGAGTGGTGAAATGACGCTCGAACAGGCATGCCCTTCGGAATACCAAAGGGCGCAATGTGCGTTCAAAGATTCGATGATTCAC
+
3ABABFFFFFFFGGGGFGGGGGGHHHHHHHHHHHHHHHHHFHFGGGGFHGHHHHHHHGFGFGHGEG;HGGGF:HHF@FBGHFGEGHHFFGGFGGFFG?@FGHHH9F9FHEDGHFGCGDFFHHBGHHFFHGGGGCFGGG;<GFGDF1<DGGCCGFHHGHFEFFGGCEEBCF?AF?GGGGFFECE?@B1D2BHGFBEGF/ADHFDDEFFHFFFF8BHGG/F>BEF/EFGBDFFGFE6GEAEGGEHGBFFAHFG0GGFGGFGHHF0EACFFGGGGGF1FFFDF1BFAA@AA
@M02197:102:000000000-ALU3V:1:1101:16587:19211 1:N:0:1
GCTCCTTAGAAGTCCTCCGCTTATTGATATGCTTAAGTTCAGCGGGTATCCCTACCTGATCCGAGGTCAAAGACGGTAAATGTGCTTGTTGGACGCGAGCCGTAGCCCCTCGAGAAGCGCAATGTGCTGCGCGAGAGGAGGCAAGGACCGCTGCCAATGAATTTGGGGCGAGTCCACGCGCGGAGGCGGGACAGACGCCCAACACCAAGCAGAGCTTGAGGGTGTAGATGACGCTCGAACAGGCATGCCCCACGGAATACCGAGGGGCGCAATGTGCGTTCAAAGATTCGATGATTCAC
+
CCCCCFFFFFFFGGGGGGGGGGGHHHFHHHHHHHHHHHHGHHHGGGGGHHHGFHHHHEHHHHGGGGGHHHHHFHGGGHFHHHHHGHGHG<HFHHGGGGGGGGGGGGGHGHGGGGGGHHGGGG;H;GHHHHGGGGGGGGFFGGGHGGFHGGGGGGGHDFHGGGGGGFGGGHGFFFFFGGFGGHGGFFFFFHFFFFFFFFFFFFFFGHFFGHHHHHGFFFFFFGAB@GFFFFFGGHHFGFFFFGEHGCGCEAGGCHFGCCGGGE/00F00HBGDF0ECCE1F3AFF1A1B1@@1DB??AAA
@M02197:102:000000000-ALU3V:1:1101:6089:19280 1:N:0:1
GCTCCTTAGAAGTCCTCCGCTTATTGATATGCTTAAGTTCAGCGGGTATCCCTACCTGATCCGAGGTCAAGAGTGTAAAAATGTACTTTTGGACGTCGTCGTTATGAGTGCAAAGCGCGAGATGTACTGCGCTCCGAAATCAATACGCCGGCTGCCAATTGTTTTAAGGCGAGTCTACACGCAGAGGCGAGACAAACACCCAACACCAAGCAGAGCTTGAAGGTACAAATGACGCTCGAACAGGCATGCCCCATGGAATACCAAGGGGCGCAATGTGCGTTCAAAGATTCGATGACTCAC
+
BBCCCFFFFFFFGGGGCGGGGGGHHHHHHGHHHHHHGHGGHHHGGGGGEHHHHHHHGHHHHFHGGGGHHHHGHHGHHHHGHFGFHHHGHHGCHHCGGGGGGGGFHFHGHFHHHHHHGGGGGGGHHHGHFHGGDGHGHGDHGHHGHGADGGGGGGGHHHHHHHGHHHHFHGGHGHHGGGGGHGGGGGGHGHHHGGGEGGGGHGGFFGHFFGFGBGHHHHHHHGHHFHHHHGGGGGHHGHHHHHHHHHGGGGHHHHHHHHHHHHHFFEGGFGHHHGGGGFGGGGFFGGGFFFFFFFFA>AAA
@M02197:102:000000000-ALU3V:1:1101:9029:19323 1:N:0:1
GCTCCTTAGAAGTCCTCCGCTTATTGATATGCTTAAGTTCAGCGGGTATTCCTACCTGATCCGAGGTCAACCTTTTAAAAATAAAATAGGTATGGCCGGGTTACGACACTCCCCACAGTACGTGCCTAGAAAGACTCATTGTACCAGGCTCGTGTCGAACGCCGTCATTATCTTTCGGGGGGACGAGATTGTCTCTCTTCCATCCCAACACCAAGCCAGTGCTTGAGGGTTGATAATGACGCTCGAACAGGCATGCCCTTCGGAATACCAAAGGGCGCAATGTGCGTTCAAAGATTCGATGACTCAC
+
>A?ABFFFFBF555A5FCEEG?EHHGCHHHBGFHGHFFGHBGGGGGAAGHFHHFFG3GEHHHFEEEEFHFHHHFHHHHHGG<HFHD9HHHH<HHHGHE?EEEEHGGGEGHHFEGBEEHG8FGFGGHHHHGHFGGGHFHGGHHHHHGFGGGHGGHHHAGCG?CGGGFGFHHHGHFHHGGGGGGGGHFGGHHGFGFFGFFFGFFHFFFGHEFCGHFFFFGFHGFGFHHFHDHGGEFHFFFFFGHEFHGEHHHHFHGGFEEGGFGFHHFGGBGF0EE?0BGHFECGGHGGFBGGGGGF1FFDFFD1AAAA
@M02197:102:000000000-ALU3V:1:1101:14253:19391 1:N:0:1
GCTCCTTAGAAGTCCTCCGCTTATTGATATGCTTAAGTTCAGCGGGTATCCCTACCTGATCCGAGGTCAACCTTGAGAAAATGTGTTTAACGGCCAAAGACGTTCCACCCAACCATAAGCGAGAAATGTTTCCACAACGCAAAGGTTAAAGATAAAACACCAGCCGAAAAGACTTCAAGAAGTGCGGTGATATTTCAACCGCATCTTCCAATACCAAGCGAGGCTTGAATGGTGTAATGACGCTCGAACAGGCATGCCCCCCGGAATACCAGAGGGCGCAATGTGCGTTCAAAGATTCGATGATTCAC
+
CCCCCFFFFFFFGGGGGGGGGGGHHHHHHHHGHHHHHHGHHHHGGGGGHHHHHHHHHHGHHHHGGGGHHHHHHHHHGHHHHHHHHHHHHHHGGGGGHHGHGGGGHHHHHGGHGGGGHGHHFCCGGHFFHHHHHHHFGGGGGGFHHFFGHHHGHGG;FGFHBGFEFFFFGGHEHHGFFHHGGGGFFGG;GFGFGGGGGGGGHEHFHGHHHHFGGGGGFF?HHGHHHGGHHEHHEEHHHFGFFDGFGFGHHHGHHHGGCFE?EBBHHHHHHHGHGGGFGGHHHGGGGHGGGGGFGGGEFCDFFBFBBBBB
@M02197:102:000000000-ALU3V:1:1101:8581:19664 1:N:0:1
GCTCCTTAGAAGTCCTCCGCTTATTGATATGCTTAAGTTCAGCGGGTAATCCTGCCTGATTTGAGGTCAAAAGCTTAAGTGTGTTTTAAACGAATTATAAGCGCCGTCTAACGATAAGACTGCATTCAGTTCGACGAGATAAATTTTATTACGCCGAGTGAAGCCTTCTATGTTATCGAAATACAAGCTGCTCGTATATTTCAGCTGAGCTGACCCTTATAACAGGGCCTGCAAACAGCCAGAATCCAAGCTCAAGCACCTATTTCATTACAAAATAGGGGGGTTGAGGGTTTCACGACACTCAAACAGGCATACTCTTCGGAATACCAAAGAGTGCAAGGTGCGTTCAAAGATTCGATGATTCAC
+
BBCCCFFFFFFFGGGGGGGGGGGHHHHHHHGHHHHHHHHHHHHGGGGGGHHHHHHHHHHHHHHHGEHHHHHHHFHGHHHHGFFHHGEFGHHGGGHHHHHGHHGGCFGGHHHHGGHGGHHGHHHHHHHFHHFHFHGGFCGGHHFHGFFGFFFFGGG4GGFHHHGBFFFHFHHHHGHHHGGHGHGHHHGHHFHHGGBGHGGFGGGGBBGFGFFFGGFHHFFFBGHHCGGGDGFFGGFFEGBFEFFFGFFFHHHHHBFCG>BHHFF1GHGHHFGDHFF/EGECEHFFGAHGEHHFFFE?HGDFA10HHGFGADEDFFF?GGEFFHHHGEFGBBHFGEDEHHFEE00GFGG33GGE1BFC3FFFDAAAAA
@M02197:102:000000000-ALU3V:1:1101:10569:19682 1:N:0:1
GCTCCTTAGAAGTCCTCCGCTTATTGATATGCTTAAGTTCAGCGGGTATTCCTACCTGATCCGAGGTCAACCTTGAAGAAGTTTGTAGGTTGGGACCGTGCCACGGGGCCTTTCAACTCGTTGCGTGCCTTTGTAAAAAAGCTCGTTGCACCGAGAGTCCACGCGACGCCGTCATTACTTTTGGGACCGGCCGGGGGCGAAGCCCGGGCCTAAGGGGGTCCAACACCAAGCCGAGCTTGAGAGGTGATAATGACGCTCGAACAGGCATGCCCTTCGGAATGCCAAAGGGCGCAATGTGCGTTCAAAGATTCGATGACTCAC
+
CCCCCFFFFFFFGGGGGGGGGGGHHHHHHHHHHHHGGHHHHHGGGGGGHHHHHHHHHGGHHHHGGGGHHHHHHHGHHHHHHFGHHHHHHGHHGCHHGGGHGHHHGGGGGGGHGHGHHHHGHGHG?CDGHHHHHHHHHHEGGH<HGGGGGHHHGGGGGHHHHHGCEFGGGGGGGHGGGHHHHFGGGFGGGGGGGFFFGGHHFCFFFGFHHGHEFFFGGFFGHFFFAFFFFGEGHHHGHHHHHGGHFHHHHHEGEEEFEGHGHHEHGFHGGEEGGGFHFHFHGHHHHGGGGGHHE5ECGGHGGGGGGGGGGFFFFFFFCABCB
@M02197:102:000000000-ALU3V:1:1101:20088:19586 1:N:0:1
GCTCCTTAGAAGTCCTCCGCTAATTGATATGCTTAAGTTCAGCGGGTATTCCTACCTGATCCGAGGTCAACCTTTAGAAATTGGGGGGTTTTACGGCAGGGGGCCGGTCCAACTCACAGGCGAGATAGATATTACTACGTCTAGAGTGTGAACCGACTCCGCCACTAGATTTGGGGAGCTACGTCGCCGTAGTCTCCCAACGCTAAGCAACAGGGGCTTAAGGGTTGAAATGACGCTCGAACAGGCATGCCCACTAGAATACTAATGGGCGCAATGTGCGTTCAAAGATTCGATGATTCAC
+
CBCDCFFFFFFFGGGGGGGGGGGHHHHHHHHHHHHHHHHHHHHGGGGGHHHHHHHHHHHHHHHGGGGHHHGHHHHH9HHHHHHHHGGGFFGGH;GGGGGGGGGCCGGDGGGGBFGGE9FEFG0@@EFFFFFFFFEF9FFFFFFFFFBFFFFFFFFAFFGGFGHHHHHHGHGHGGHHHGHGGGGGGGGGHHHGGFHGHGGGGGHHHHHHFHFHGHHHHHHHGGHHHHHGHHGGGGGHHGHHHEGHHHHHGGHHHHHHFHHHHHHHHGGGGGFHHHGGGGHGGGGGGGFFGFFFFFFFCBBCC
@M02197:102:000000000-ALU3V:1:1101:7879:19796 1:N:0:1
GCTCCTTAGAAGTCCTCCGCTTATTGATATGCTTAAGTTCAGCGGGTATCCCTACCTGATCCGAGGTCAACCTTAGAAATGGGTTTGTTTTACGGCGTAGCCTCCCGAGCACCCTTTAGCGAATAGTTTCCACAACGCTTAGGGGACAGAAGACCCAGCCGGTCGATTTGAGGCACGCGGCGGACCGCGTTGCCCAATACCAAGCGAGGCTTGAGTGGTGAAATGACGCTCGAACAGGCATGCCCCCCGGAATACCAGGGGGCGCAATGTGCGTTCAAAGATTCGATGATTCAC
+
CCCCCFFFFFFFGGGGGGFGGGGHHHHHHHHHHHHHHHHHHHHGGGFGHHHHHHHHHHHHHGHGGGGHHHHGHHHHHHHHHHHHGGGHH;HHHGGGGGGCGHHFHGGGGGGHHGHHHHGHGGGGGHHHHHGFHHHGGGGGFFFGGGGGGFHHHHHHHHHGGGFFGFGGFHGFEFFGGGGGGGGGGGGGGGGGGFHHHHHGGHGGGHHGGHHHHHHHHHHHHGHFGGGGHHGHHHHGHHHHGGGGGGFHHHFHHHGGGGGGGGGHGHHCGGGHGGGGGGFEFGBFFFFFFCCBCC
@M02197:102:000000000-ALU3V:1:1101:16334:19961 1:N:0:1
GCTCCTTAGAAGTCCTCCGCTTATTGATATGCTTAAGTTCAGCGGGTATCCCTACCTGATCCGAGGTCAACCTTTGAGAAAAGATTCTCCCCAAGGGGAGGCCGACCGGGGCTCGTGCACCCGTGTGTCCGATACGTGTCCCGTGAAGAAACTCAGTGTACCGGGGGTCCAACGAGGCCGCCGTCATTGTCTTTGGGACGGGCGAGAGCCCCCCCCGAGAGGGGGCCTCCGCCAAACCGTCCAACACCAAGCCGAGGGCTTGAGGGGTGATAATGACGCTCGAACAGGCATGCCCTTTGGAATACCAAAGGGCGCAATGTGCGTTCAAAGATTCGATGATTCAC
+
BCCCCFFFFFFFGGGGGGGGGGGHHHHHHHHHHHHHHHHHHHGGGGGGHHHHHHHHHHHHHHHGGGGHHHHHHHHHHGHHHHHGHHHHHHHGHGHGGGGGGGGGGGGGGGGGGHGGHG<HHGGFFHHHHHGFGGGGGHHHFHGHGGGHHHHHHHHHHHHHHHGGGGGFFFFFFFFFFFFFAFFFFFFFFFFFFFFFFFFFFFFFFFFFFFFFFGFFHHGGGGGGGGGGGGHGGGFFFGHFFHGHF:GGGGGGGHHHGGHHHGGGHHHHHHHHHGGGFGGHEHHGHHHGHHGGGEHHHHHHHHHHHGHHGGGGGHHHHGGGGHGGGGGGGGGGFFFFFFFBCBBB
@M02197:102:000000000-ALU3V:1:1101:5177:20049 1:N:0:1
GCTCCTTAGAAGTCCTCCCTTATTGATATGCTTAAGTTCAGCGGGTATCCCTACCTGATCCGAGGTCAAAGACGGTAATGTTGCTTCGTGGACGCGGGCCACGCCCCCTCGCAGACGCAATTGTGCTGCGCGAGAGGAGGCAAAGACCGCTGCCAATGAATTTGGGGCGAGTCCGCGCGCAGAGGCGGGACAGACGCCCAACACCAAGCAGAGCTTGAGGGTGTAGATGACGCTCGAACAGGCATGCCCCATGGAATACCAAGGGGCGCAATGTGCGGTCAAAGATTCGATGACTCAC
+
AAA@AFFFFFFFAFFGFGGGFFF3FHHHHHHHFAFBGG3BF1EEGEEFFGCCD00F10EGFHEGGGFFEGFFFF5F/FGFHH6FF;@EFAE??E@E?@?<C;CA=CG@CF?@/<<FC2CGG<GHGHHGGCGGBCGE?GGGGFC:;GGEAGGGGF0#BGFDFGGF0GC;>;@@FFB/B@@@@C?BE@F<?%A5E>@0/G9BGF;EF@FAGEB#9BFH7G>>F1F;9D0;:E/EBAEF;F1A%1:0CEA/FD222E221BFG0AE0A00113DE0A0A1B3A3GFAF1CB3DFDB1A1AA
@M02197:102:000000000-ALU3V:1:1101:19073:20016 1:N:0:1
GCTCCTTAGAAGTCCTCCGCTTATTGATATGCTTAAGTTCAGCGGGTATCCCTACCTGATCCGAGGTCAACCTTGTAAAAGTAATAAAGGAGACCGGGCTGGAGGAACCTTTAACTCAAGTGCGTGCTGGTTAAAGCTCATTGCACCGAGGGTCCAACAGACGCCGTCATTGTCTTTGGGACCGAGCCCGCCGCCAGGGGAGGGCTCTGATCCAACACCAAGCCAGGCTTGAGGGTTGATAATGACGCTCGAACAGGCATGCCCACCGGAATACCAGTGGGCGCAATGTGCGTTCAAAGATTCGATGACTCAC
+
A@BBCFFFFFFFGGGGGGGFGGGHHHHHHHHHHHHHHHHHHHHGGGGGHHHHHHHGHHHHHHHGGGGHHHHHHHHHHHHHGBGHHHHHHHHHHGGGGGGGGGHHGGHHGHHHHHHHGGHHHHHGGGGFHHHHGHHHHHHHHHHHHHHGGGGGGHHHHHGHHHGGGGGGGHHHHHHHHHHGHHGHGGGGGGGGHHGGGGGHHGGHHGHFHGGHHGHFGGGHHHHHGGHFHHHHGHHHHHHHHHGGGGGHGGHHHHHHHHFHGGDGGGHHGHHHHHHHGGGGGGHHCHGGGGHGGGGGGGGGGFFFFFFFBABBA
@M02197:102:000000000-ALU3V:1:1101:16224:20122 1:N:0:1
GCTCCTTAGAAGTCCTCCGCTTATTGATATGCTTAAGTTCAGCGGGTATCCCTACCTGATCCGAGGTCAAAGACGGGTTGTCGGCTTCGTGGACGCGGTCCCGCCGCCTCGAGAAGCGCAATGTGCTGCGCGGGAGGGGGCAAGGCGCCGCCGCCAATGCATTTGGGGTTAGTCGCCGCGCGGGGCGGGACAGGCACCCAACACCAAGCAGGGCTTGAGGGTGTAGATGACGCTCGAACAGGCATGCCCCACGGAATACCGAGGGGCGCAATGTGCGTTCAAAGATTCGATGATTCAC
+
BBBBBFFFFFFFGGGGGGGGGGGHHHGGHFFFHHHGHHHHHGHGGGAEGHGHHHHHHHHHHHHGGGGHHGGH<GGGGF/;;GG:GGGHGHG;GHGGGGGGG:FG:GGFGGGGDEDCBDGGGGHDFFHHGGGGGG-@CFAFGFDFEFGAFFFCFFFGFFHGFHGFGHGHGFFFFFFBFGFFF=DDBFFFHHGDGEEEFFGEAGGEGHHEFHHGHGFHFHAFE<GD4HHGGEBEDDFFHFF5FCFCF?A00GFHGBHGEDCGGEEEE2CHHFHGFEDHGGFGFFGCGBBFFFFDFBBBAB
@M02197:102:000000000-ALU3V:1:1101:27110:20286 1:N:0:1
GCTCCTTAGAAGTCCTCCGCTTATTGATATGCTTAAGTTCAGCGGGTATTCCTACCTGATCCGAGGTCAACCACAAAAAATTGGGGGTTTAGCGGCTGGGAGTTATAGCACCTAACAAAAGCGAGAAAAAAATTACTACGCTCAGAGGATACTACAAATCCGCCGTCGTATTTCAGGAACTACAACTCCTAAGAGAAGTAGATTCCCAACACTAAGCTAGGCTTAAGGGTTGAAATGACGCTCGAACAGGCATGCCCACTAGAATACTAATGGGCGCAATGTGCGTTCAAAGATTCGATGACTCAC
+
BBBBBFFFF5DDGGGGGGGGGGGHGHGHHHHHGHCFHHHHHHHGGGGGEHHHHHHHHHHHHGHDGGGHHHHHGGHGGHFGFHHGEGGFEDGHHGGGGGGGBCFHHFF9HEHFGHHEHHHHHEE0ADGHFGCC-CFGGHGD0CEDGHHGGHHHGFHHHHH?CBFCBGGHGHHHHHGFHHGGFBBGGFEGHHGHHGFG4FB9GGCCFFCGF3@9FHFG3GGG?7FHGFFHFHHHHFFGFB0EGHGHHGFGHFGFCCA2FADEBGAADA5HG3FCGEEFHGHGCECHGBFGGGGCGGBFD@@DFA?A3A
@M02197:102:000000000-ALU3V:1:1101:26249:20227 1:N:0:1
GCTCCTTAGAAGTCCTCCGCTTATTGATATGCTTAAGTTCAGCGGGTATTCCTACCTGATCCGAGGTCAACCACTAGAATATAGAAGGTTTATGGCGATCGCCATGGCACCAACAGAAGCGAGAAAAGAATTACTACGCTCAGAGTGTGCCGTGACTCTGCCACTGACTTTGGGGAGTGTGCCGCGCGGGGCGGCACAGGGGCTCCCAACACTACGCGACAGGGGCGTAAGGGTTGTAATGACGCTCGAACAGGCATGCCCACCAGAATACTAGTGGGCGCAATGTGCGTTCAAAGATTCGATGACTCAC
+
BBBBBFFFFFBBGBFGGFCGGGGHHHCFHHGFHHHGHHHHGGHGGGGGHHHHGHHHHEHHGHHGGGGHHHHHGGHHGGHFHHHHHFHHHH:HHHHGGGGEGGFFFHHHHGGFEFGHFFFHGFGFGHHHGHHHHGFHHGGFGGF9HGFGHFHGDGGGGHHHGFHHHGGFHHHHEDFEGFGGGCCDGGCGDCCGHHFGFGFFFFEHGGEHGGFFFGGFGGAFHFFGGEGBFCAFHHHHHHECGGGGFHGFHHFHHFEHFGECGEGFGF2GD2HHHFECGGGFHHHCGEEB1E3GGEG?GGFCBD11@AAAAA
@M02197:102:000000000-ALU3V:1:1101:23217:20145 1:N:0:1
GCTCCTTAGAAGTCCTCCGCTTATTGATATGCTTAAGTTCAGCGGGTATTCCTACCTGATCCGAGGTCAACCTTGAAGAAGTTTGTAGGTTGGGACCGTGCCACGGGGCCTTTCAACTCGTTGCGTGCCTTTGTAAAAAAGCTCGTTGCACCGAGAGTCCACGCGACGCCGTCATTACTTTTGGGACCGGCCGGGGGCGAAGCCCGGGCCTAAGGGGGTCCAACACCAAGCCGAGCTTGAGAGGTGATAATGACGCTCGAACAGGCATGCCCTTCGGAATGCCAAAGGGCGCAATGTGCGTTCAAAGATTCGATGACTCAC
+
ABBBBFFFFFFFGGGGGFGGGGGGHHHHHHGHHHHCHHHHHHHGGGGGHHHHHHHHHHHHHHHGGGGHHHHHHHHHHGHHHFHFHCHHEFHHGCHGFGGHGHDGEAFGGGGHHHHHHHHGGGHFCDG9;HHHHHFFHGHGGHHHGFFFGHHHGFFFFHHHHHGGGGGGGGFHGGGHHGGGGGHFAFFGCFFAFFAGFFHHGGFFFFFFFFFFFFFFFHHHFGFFFGFFGGGFFFHGFHHGHHHHHHHHHHGGGFGHGEHHHEHHHGGGFCGFGGHHHHCHGHHGFGGGGEHFHHGGGDFFFFCGGGGFGFFFFFFFBBABB
@M02197:102:000000000-ALU3V:1:1101:22589:20329 1:N:0:1
GCTCCTTAGAAGTCCTCCGCTTATTGATATGCTTAAGTTCAGCGCGTAGTCCTACCTGATCTGAGGTCAATAAATTTGTTAATTCTGTTGAGACAAAGCTCAGCAGGGTTGACGGGCGGCACCTGTTAGGATTTTTGTCACAGCAAGAACAGGACAGTGAGTTGGACAAACCTAGAACACTGTCAAGTCCGGACAATAGGGCCGGACGATTCAACTTAGAGCGGGCAAGTCTCCTAGGATGCAGAACTTGCTCCTCTCAACTTCCTCTGAAACCAACGCTATCTTGCGCCAGGGCACGATAGAGACGGCGGGAGAGGGTAATGACACTCAAACAGGCATGCCCTCCGGAATACCAGAGGGCGCAATGTGCGTTCAAAGATTCGATGACGCAC
+
AAA1AFFFFFFFGDGGGGG1EFGHGGHHHHHHHHHGHHHHGGHGGEGGGGHHHHHHHHGHFHHHHGHHHHHHHHGHHH2GHHHHHHEFFGGHGHFHHHHHHHHHHHGGHHGHHGGGGGCGGGEHFHHHHF<GGHHGGHGFGGHFHGEBHHHFHHHHE0=GHGHHGFFBAGH8HHH0HHB5HHH8HGHHFHGGGGG09CBF@B..#;CGFFFFFFFFFFBBFF@@FG?E?/CB#0BBFFFFFFFF9G<0.>.0/1?1BG?<FF0/12BFF@?/0/?//111B0>////0<<1B//CB/2FB>00?EEE//B000/1B11FG2DD@1DB1>11A1A11BAFEAA//EB2A2B1B11F/A000011E1A0E001B3B3BAE1B1@@B1>111A>>
@M02197:102:000000000-ALU3V:1:1101:22549:20318 1:N:0:1
GCTCCTTAGAAGTCCTCCGCTATTGATATGCTTAAGTTCAGCGGGTATTCCTACCTGATCCGAGGTCAACCTGAAAAAAATTAGGGGTTGGACCGACCCGGAAGGACCTTGCAACTCGATACGTGCTCCCGAAAGAACTCGTTGTATCGAGGGTCCCACGGACGCCGTCATTACTTTTGAGAACCAGTTGGTCCGAAAACCGACTGCGTTCCAATGCCACCCACGGGGGGTGAGGAAGGATAATGACGCTCGAACAGGTATGCCCTTCGGAATACCAAAGGGCGCAATGTGCGTTCAAAGATTCGATGACTCAC
+
B@BBBFFFBFFFFGGGGGGGGGAFFFHG6EDBFHHBGHH5DGCCGAEGFGHGFHHHFFGHDCE0EEGGHHFHHFFFHHGGHH3@GG1>EGGHHHCCCEEFG9CDD9AGFDGBGHHGFAFBF@FFBGE;FGG9AGEHHHHHGHGHEFDCEGDD?;:.C;GCG?@<:?GFHHFGDHFEFGHGDGFFHGA9BFFDFGEGDFDGFGA?CGGGBFFFHGFF@EFGGGFCEEGGGH*GGG3A'FGDFHHDGGGGFGEHHHHFHHHGCF?EFE2GHHHFFFGHGCF2GGGGHHHGGGGHGGGGFFFGGGFFFFFFFCBBAA
@M02197:102:000000000-ALU3V:1:1101:20721:20359 1:N:0:1
GCTCCTTAGAAGTCCTCCGCTTATTGATATGCTTAAGTTCAGCGGGTATCCCTACCTGATCCGAGGTCAACCTTTGAGAAAAGATTCTCCCCAAGGGGAGGCCGACCGGGGCTCGTGCACCCGTGTGTCCGATACGTGTCCCGTGAAGAAACTCAGTGTACCGGGGGTCCAACGAGGCCGCCGTCATTGTCTTTGGGACGGGCGAGAGCCCCCCCCGAGAGGGGGCCTCCGCCAAACCGTCCAACACCAAGCCGAGCTTGAGAGGTGATAATGACGCTCGAACAGGCATGCCCTTCGGAATGCCAAAGGGCGCAATGTGCGTTCAAAGATTCGATGACTCAC
+
>AAAAFFFFFFBGGGGGGGGGGGHHHHHHHHGGHHGHHGHCHHECGGGHHHHGHHGHGHHGHFFGGGHGHHHHHHHFFGHHHFGHFHHHHHGH?GEGGFGGGGGFGGEB?DCGHGGHG<GHGGDGGEGHFGFDCFGACGHGHGHGBEHGHHHEFHHFFGHHFFGGGGFDEFEBDFB=;.BDFCBFFFFFFFFF/BBADFA@@BB9EFFE9EDFFDDF<F:D@AFGFFGGGGGEEF?EAF3/AECF3GCFAA?FHFEFGEHHHFHHHHHHHHGFEGFEHGHGHHHHFGHGFGCGFEGHHHGHHHHHHGGGGGHHHHGGGGGFGFGGGGFGGFFFFFFFBBABA
@M02197:102:000000000-ALU3V:1:1101:22462:20600 1:N:0:1
GCTCCTTAGAAGTCCTCCGCTTATTGATATGCTTAAGTTCAGCGGGTAGTCCTGACTGATTTGAGGTCTAAAGCTTAAAGATGTACCAAAGTACGCATTAGAAGCACCACTATCTTGAAATATAGACGTCCTCAACGAATAATTATTACGTCGAGTCAAGCCGCCTTGTTTTCAAACTGGGTTGCTCATGTATTTCAGCCGAGCTGGCTCTACTCAAAGAGCCTGCAAACAGCCATATCCAAGCCCTAACTCCTATCTCGTTACAAAATAGGGGGGTTGAGAATTTCATGACACTCAAACAGACATACTCTTCGGAATACCAAAGAGTGCAAGGTGCGTTCAAAGATTCGATGATTCAC
+
A@BBBFFFFFBFGGGGGGGGGGGHGHHHHHHHHHHHHHHHGCHGGGGGGHHHHHHHHHGHHHHHGHHHHHHHHHHGHGHHHHHHHHHHGHHGGHGGGGGHFHHHHHHHHHHHHHHHHHGHHHHHHEHGGGGGHHHGGGGHGHHHGHH<GGFFGGFFGFHHHGGGGGGHHHGF9HHGGGHHHGEGHHHHHHGHHHHHHHHGGGFFGHBEFFGGGGGGHHHHBFFFGGHHHGGGFHHGGGGGHHHFHHHHGG3FEHFE?FGHHHHHHHHHEFCGGGHHHGHFHHHHHHGHHHHHHGHGHHFHHHFHGHFHGGGGGGHHHGFHHHHGHHHHHHGGGGEGHFGGGGGGGGGFFFFFFFCCCCB
@M02197:102:000000000-ALU3V:1:1101:19544:20481 1:N:0:1
GCTCCTTAGAAGTCCTCCGCTTATTGATATGCTTAAGTTCAGCGGGTATTCCTACCTGATCCGAGGTCAACCACAAAAAATTGGGGGTTTAGCGGCTGGGAGTTATAGCACCTAACAAAAGCGAGAAAAAAATTACTACGCTCAGAGGATACTACAAATCCGCCGTTGTATTTCAGGAACTACAACTCCTAAGAGAAGTAGATTCCCAACACTAAGCTAGGCTTAAGGGTTGAAATGACGCTCGAACAGGCATGCCCACTAGAATACTAATGGGCGCAATGTGCGTTCAAAGATTCGATGACTCAC
+
AAB?3CFFDFFFAGFGG4EECEAFGFFFF65AGF5FDGG5DFHECGECHH5EGBFEFAAGDGGEGGEGCGHFGGEEGFG/B3GAGGFFEGFGF9FGEGFDAFDHHBG2GFHH7GHHHFHHCFCGCGDGHHGGDG<CFHFHGGGGHHHGFFGFGGHHGC:GGFEDG1GF4GBHDHFB49FFFFHHHHHBHFFGFHHGFHHGFFFFGHHHGDBGHHHHHFHGB;HHGFGHHGHGHHHEAGGGHG?EHDGDHFEFHECHHDEFHHCGFHCHDGDGGEGHHHGEAEA4BGGGGGGEF4CFBFFF@A>A>3
@M02197:102:000000000-ALU3V:1:1101:7584:20613 1:N:0:1
GCTCCTTAGAAGTCCTCCGCTTATTGATATGCTTAAGTTCAGCGGGTATCCCTACCTGATCCGAGGTCAACCTTTGAGAAAAGATTCTCCCCAAGGGGAGGCCGACCGGGGCTCGTGCACCCGTGTGTCCGATACGTGTCCCGTGAAGAAACTCAGTGTACCGGGGGTCCAACGAGGCCGCCGTCATTGTCTTTGGGACGGGCGAGAGCCCCCCCCGAGAGGGGGCCTCCGCCAAACCGTCCAACACCAAGCCGAGGGCTTGAGGGGTGATAATGACGCTCGAACAGGCATGCCCTTTGGAATACCAAAGGGCGCAATGTGCGTTCAAAGATTCGATGACTCAC
+
AABBBFFFFFFFBFGGGGGGGGAHHHGHHHHGHHHHHHHGFHHGGGGGHHHHHHHHHHHDGFGGEGEHHHHHHGHHHAGFHHFGHHHHHHHGFGHGGGGCEEGGGGGG/DGGGHGGHG,HHGG87GGHHHCGG:G:;H:<HHGHGGGH0G<F:HHEGHH<FHGDDCGFFF9FFFFFFFE=DF99@7FFFFFFFF/FDEF;>;4FCFABEFFDCFFDHFG/GCGGECG;GCCF/EFAAEF6HAEF/&GGCFEGGHHHGHHGHGGGHHFHHHHHHEEDGGFFAHFFHFGCFHGF?BC5HHHHGFBGGHHHGGGGGFGG52EEECGGGFGGGGGGFFDD5BDA3?BA
@M02197:102:000000000-ALU3V:1:1101:10249:20762 1:N:0:1
GCTCCTTAGAAGTCCTCCGCTTATTGATATGCTTAAGTTCAGCGGGTATCCCTACCTGATCCGAGGTCAAAGACGGTAATGTTTTCTTGTTGGACGCGGGCCGGAGCCCCTCGAGAAGCGCAATGTGCTGCGCGAGAGGAGGCAAGGACCGCTGCCAATGGATTTGGGGCGAGTCCGCGCGCTGAGGCGGGACAGACGACCAACACCAAGCAGAGCTTGAGGGTGTAGATGACGCTCGAACAGGCATGCCCCCCGGAATACCAAGGGGCGCAATGTGCGTTCAAAGATTCGATGACTCGC
+
AABBAFFFBDDBEFGGEGGGCGCHHHGFBGHBFFGDGHHGHHDFGCECHGFGEHHGFDGBGFE1EFGFHHGGHGEGEEC:BFGHHGH<:3GEE37@/EEGGGGCGGGGEF<DF9GHDBGGG?;GHHHHBGBE@BFBCEFFEDC//AAFFG5ABG?FGGGGGFFB0C0@B?CFADF?ABFC/>@FFFFFFFF;AFE9A@.G=.;:0ACA;090C;90CBFAFCDD<=B0:BFFFF>#;1B?211<?#A///A/E0BGDAD1A0B//00E0113A00A0011EA3BGE1B11331B111>11
@M02197:102:000000000-ALU3V:1:1101:6427:20696 1:N:0:1
GCTCCTTAGAAGTCCTCCGCTTATTGATATGCTTAAGTTCAGCGGGTATCCCTACCTGATCCGAGGTCAAGAGTGTAAAAATGTACTTTTGGACGTCGTCGTTATGAGTGCAAAGCGCGAGATGTACTGCGCTCCGAAATCAATACGCCGGCTGCCAATTGTTTTAAGGCGAGTCTACACGCAGAGGCGAGACAAAACACCCAACACCAAGCAGAGCTTGAAGGTACAAATGACGCTCGAACAGGCATGCCCCATGGAATACCAAGGGGCGCAATGTGCGTTCAAAGATTCGATGATTCAC
+
BBBABFFDFFFFGGGGGGFGGGGHFFFHHCHHHHHHGHHHHGGGGGGEHHHHHGGHHFHHHHHGGGEGHHHFGDGHHHHHGFHGFHHHHHGGHHGGDCADFFFHHHGHHHHHEGHHCGGGGGGHFHGHGHGGGGGGGGGHHHHGGHE?@HFGHGGHHHFGHGHHHGFCGHHHHHGGGGGGHGFGGGGGHHHHHHHFFFEGHHGGFFFHHHGHFHGFGHHHHHHHGFFFGFFGEE?G1EDBHFHFGHHGGGHFGHFFEHGAGCHHHGEEAGHHHGGGFEGF5FDFBGFFCBFBFFFFBBAAB
@M02197:102:000000000-ALU3V:1:1101:13612:20790 1:N:0:1
GCTCCTTAGAAGTCCTCCGCTTATTGATATGCTTAAGTTCAGCGGGTATTCCTACCTGATCCGAGGTCAACCTGAAAGAATAGATTTAGAGGTGGCCGGGCCCGTGACACCTTGAAACTCGACGCGTGCTCCGGAAAGCTCAGTGCGAAGAGGGTCCCACGGACGCCGTCATTGTCTTTGAGACCAGTTGGTCGCGGACGATCCAACGCGGTCCAACACCAAACCGAGGAGGTTTGAGGGAGGATAATGACGCTCGAACAGGCATGCCCTTCGGAATGCCAAAGGGCGCAATGTGCGTTCAAAGATTCGATGACTCAC
+
ABCBBFFFFFFFGGGGGGGGGGGHHHGHGHHHHHHHHHHHGHHGGGGGHHHGHHHHHHHHHHHGGGGHGHHHHHHHHHGHHHHHHHHHHHFHHHGHFGFGGGGGGGGGHHGHGHGHHHHHFFGFGGGGGGGHGGGGGHHHHHG?GGGGGGGGGGEGHGHHGGGGGFGHHGHGFHGHGHGGGGHHHHGFFGFFFGGGHHGHHGHGGGGGFHHHHGGHFFGGGGGGGHHHHHGHFHHHHGHHHHHHHHHGGGFDFHGHHHHFHHGHGGGGGGGHHHGHGHHHHFGGGGGHFHHGGGGHGGGCGGGGGGFFFFFFDBBBBB
@M02197:102:000000000-ALU3V:1:1101:7344:20709 1:N:0:1
GCTCCTTAGAAGTCCTCCGCTTATTGATATGCTTAAGTTCAGCGGGTATTCCTACCTGATCCGAGGTCAACCTGAAAAAAGTTTTAGAGGCGACCGGGTCCCTGGGCCCTTGAAACTCTACGCGTGCTCCGGAAAGCTCAGTGCGAAGAGGGTCCCTGGGACGCCGTCATTGTCTTTGAGACCAGTTGGCCGTGAAAGGCCAACGCGGTCCAACACCAAACCCGGGGGTTTGAGAGAGGATAATGACGCTCGAACAGGCATGCCCTTCGGAATGCCAAAGGGCGCAATGTGCGTTCAAAGATTCGATGACTCAC
+
BBBBBFFFFFFFGGGG5CEEEGGHHFEGHHGHGHCFHHHFBGHGGGGGHEHFHGHHHHGHFHGEGGAHHHHHHHHHHHHGGHHHHHHFHFGGGGGEAEEFGHFGFGHGGHFHHHHBGGHGHGGGGGGGHHGGF@DEHHHGHHGGGGGGGGHEFHHHHGHGHHGFDGGGGGHGBFGHGHHHHHHGFFFFBFFHHHHHHGGHFGFGGFFFHGHGHGGGEEEFFAGGGFCG9HHHHHFHGGHGFGFFF?0E2EDHHHFHHFHGGFGDFF?HHHCHGHGBFHGGGEGHHHHGGGGHGDBGGFGEGGFFFFFF@@AAAA
@M02197:102:000000000-ALU3V:1:1101:12531:20823 1:N:0:1
GCTCCTTAGAAGTCCTCCGCTTATTGATATGCTTAAGTTCAGCGGGTATCCTCACCTGATCCGAGGTCAAGTCATAAAAAGTAGCTTGCTGGATGCCGATCCGCCGGGCCTCCGAGAAGCGCAAATGTGCTGCGCGAGGAGCCGGCACGACCGCCGCCAATGACTTTGAGGCGAGTCCGCGCTACGGAGAGCGGGACAGACGCCCAACACCAAGCTGCGCTTGAGGGTGTAAATGACGCTCGAACAGGCGTGCCCCACGGAATACCGAGGGGCGCAATGTGCGTTCAAAGATTCGATGACTCAC
+
CCCCCFFFFFFFGGGGGGGGGGGGHHHHHHHHHHHHHHHHGHHGGGGGHHHHHHHHHHHHHHHGGGGHHHHHHHHHHHHHGHHHHHHHHHHHHHHHHGGGGGHGGGGGGGGHHGGGGGHHGGGGGGHFGHHHHGGGCGG3FHGGGGGGGGGFGGGGGGGHGGHHHHHGGGGGHFFGGGGGGGHFGHHHGGGGHHHHGGGEGHGGHGGEEGHHHGGGGGHHHFHHFHGGHHHHHGGGGGHHGHGFHHGGGGGECCGGHHHFHGHGGGGHCGGGGHGHHGEGCHGGGGGGGGGGFFFFFFFBBAAB
@M02197:102:000000000-ALU3V:1:1101:27211:20881 1:N:0:1
GCTCCTTAGAAGTCCTCCGCTTATTGATATGCTTAAGTTCAGCGGGTAATCTTACCTGATTTGAGGCCAGAAAGGAATACATAAAGAATTATGTATGTGTGTGTTTGTTTGGTAGCAGATGACAAAAGCACAAGATTTTTATGGGTTTGCCTTAACAAAAATCTATGGCTGACACTCATCCACTCATACTTTTAAGGCAAGGTGATACAAAGAGGCTAATCTCATCACCAAGCCCAAGGACCCGTTAAAAGAATTTTTCATAAAAAAAAACCCTTTTAATGGAGATATTCACGACACTCAAACAGGCATGCTCCGAGGAATACCAAGGAGCGCAAGATGCGTTCAAAGATTCGATGACTCAC
+
ABBBBFFFFFFD55FGGGGGGGGHHHHHHHHHHHHHHHHGHHHGGGGCGHHHHHHHGHHHHHGHGHGGHHHHHHHHHHHHHEDGGHHHHHHHHHHHHFFBGGGHGEHHHHHGGHHHHEHHHHHHHHHGHHHFFGEHHHHHHHHHCGAD7HHFHHHHHHHHHHHHHFGFHHGGHEFGFGHDGHHGGGHHHHHHHHHHHHHGCHFFHGHHHHHHHHFFGHGGFFFF:GGGGHHHHGEGGGGCFGGHHHEHHGHHHHFFHHGGCGGGGGGGHGGDF4FHGHGBHGBHFHFFGCF?FHFHGGGHHHHHHGHHHGGGGGGGFGHHHHHHHHGGGGGHHHGEECGGGGGGGGGGGGFFFFFFFAAAAA
@M02197:102:000000000-ALU3V:1:1101:12079:20955 1:N:0:1
GCTCCTTAGAAGTCACGCTTATTGATATGCTTAAGTTCAGCGGGTAGTCCTGACTGATTTGAGGTCTAAAGCTTAAAGATGTACCAAAGTACGCATTAGAAGCACCACTATCTTGAAATATAGACGTCCTCAACGAATAATTATTACGTCGAGTCAAGCCGCCTTGTTTTCAAACTGGGTTGCTCATGTATTTCAGCCGAGCTGGCTCTACTCAAAGAGCCTGCAAACAGCCATATCCAAGCCCTAACTCCTATCTCGTTACAAAATAGGGGGGTTGAGAATTTCATGACACTCAAACAGACATACTCTTCGGAATACCAAAGAGTGCAAGGTGCGTTCAAAGATTCGATGATTCAC
+
AAA1AFFFFFFBGG3FEGAFEGFF3DDHFHHHHFHHGCB2DEEEEE/EGHHHHHGHFHHHFHEFFFHGBFHEHGHHGHGHHHHGHEGHGBFGFCEFEFFGHHHHBGHHHFDGFHHGHHG1FG2GBEGCFGFGFH8FFHFDFHHHHHHG;GGGG@FFGBBFGGGGGHDHGHHGHHHHHFE0<<<DHHHEGGHGBGFAGC1@CGGHGGHEHFFFGFGGGFFG?FFFGGFEHG??FFFGGCH9GCFBHEGC33BG1EECGHGB24BHGHGEEEE?EHHHGFFFDE5FEHFGEFFEFGEHGG5DD55GAHGGGEHGFBFGAFGFGFGBF4FHG4EECGHBGABGGFCGFFBFFFFF>3?AA
@M02197:102:000000000-ALU3V:1:1101:7997:21076 1:N:0:1
GCTCCTTAGAAGTCCTCCGCTTATTGATATGCTTAAGTTCAGCGGGTATTCCTACCTGATCCGAGGTCAACCACAAAAAATTGGGGGTTTAGCGGCTGGGAGTTATAGCACCTAACAAAAGCGAGAAAAAAATTACTACGCTCAGAGGATACTACAAATCCGCCGTTGTATTTCAGGAACTACAACTCCTAAGAGAAGTAGATTCCCAACACTAAGCTAGGCTTAAGGGTTGAAATGACGCTCGAACAGGCATGCCCACTAGAATACTAATGGGCGCAATGTGCGTTCAAAGATTCGATGATTCAC
+
ABBCCFFFFFFFGGGGGGGGGGGHHHHHHHCHHHHHHHHHHHGGEE?EHHGHHHGHHGHHHHHGGGGGGGHFGGHHFHGGHHHHHGGGGGHHHGGG9GFFFGGGHHHHHHHGHHHHHHHHHGCADGGHGHGGHHHGHHH>1EGHGHHGHFHFHHHHHHC:GDECFCBFGFGGFGFEFGHHHHHGGFFGGHHGFGHHHHHGHHHHGHHHHFBDBGFHHHGHHHFHHHGGFFHHHFHGFEFGHHGHHHHGHHHGCEEGGEFHHGHHHHHHHHDEFE2GFBFCEEEB4FFD5FGEE4BFFFFF5AAAA>
@M02197:102:000000000-ALU3V:1:1101:12091:20968 1:N:0:1
GCTCCTTAGAAGTCCCGCTTATTGATATGCTTAAGTTCAGCGGGTAGTCCTGACTGATTTGAGGTCTAAAGCTTAAAGATGTACCAAAGTACGCATTAGAAGCACCACTATCTTGAAATATAGACGTCCTCAACGAATAATTATTACGTCGAGTCAAGCCGCCTTGTTTTCAAACTGGGTTGCTCATGTATTTCAGCCGAGCTGGCTCTACTCAAAGAGCCTGCAAACAGCCATATCCAAGCCCTAACTCCTATCTCGTTACAAAATAGGGGGGTTGAGAATTTCATGACACTCAAACAGACATACTCTTCGGAATACCAAAGAGTGCAAGGTGCGTTCAAAGATTCGATGATTCAC
+
BBBBBFFFFFFFGFGGEEFEEGHHGHHHHHGHGGHHHGEDGGEGGGGHHHHHHHHHHHHEHHGHHHHHHHHHHGHHGFHHGEGFHHHHGGHHGGGGGHGHHHFHGGHGHGHHHHFFHHE4GHFFHEGGGGHHHFGGGEFHHFHHHHHGGABFCGHHGFHEC/BGDHFHHHHHHHHHGGFGDEHHHGHHHHGHHGGGHGGHGHHHFF@FFGFGHHHFFHGHHHD2HHFEHFFFHHHGFFGFFGFFHHG3FHFHEGFFEGFB24HHHGEGGCECHGFGHHHGDFHFHHHGHHHGGGFEFF5FGE5FDHEEEEEHFGHGGFHHHHGGHHGHFHEE2GGFCGGGGGGGFBFFFFFFBBBBB
@M02197:102:000000000-ALU3V:1:1101:17404:21076 1:N:0:1
GCTCCTTAGAAGTCCTCCGCTTATTGATATGCTTAAGTTCAGCGGGTAATTCTGCCTGATTTGAGGTCTAAAGTTCAAGTGTTTCACCGAGGTGAAGCGTGTTATAAGCGCCGTCTAACGATAAGACTGCAATCAACTTGACGAGAATAAGTATTATTACGCCGAGTGAAGCCTTCTGTAGTATCGAAATACAAGCTGCTCGTACATTTCAGCTGAGCTGACCCTATGACAGGGCCTGCAAAACAGCCAGAATCCAAGCCCAGACGCCTGCTTCATTACAAAACAGGGGGGTTGAGGGTTTCACGACACTCAAACAGGCATACTCTTCGGAATACCAAAGAGTGCAAGGTGCGTTCAAAGATTCGATGATTCAC
+
BBBBBFFFFFFFGGGGGG?GGGGHHHHHHHGHHHHHHHHHHHHGGGGGHHHHHHHHHHHHHHHHGGHEHEHFHFHHHHHGGHHHHHHHG0EGEGFFHHGEGGGHHHGHGGGGGGGGEHGEFHGGHHHHHHGGHHHHGHHHHHGGGGGHHHEGFHHHGHHHEDGGGGGGGGFHCFFHHHGHHHHHHHGHGEFHHGHHHGHGHFGGHHGGGHHHHCHFHGGGHHHEHHHHFHHGFGHGHFHHFHFGHHGHHFFGBDFHG/2GGECCGGHGHGDFFGHGF2HHGHHGGGGGGGHHHHHGGHFGHGGGHHGGGFEHHHHHGFHHFBHEEEGGHHHHHDHHHHFHHHHHHHGGGGGGGGGGGGGGGGFFFFFFFAAABA
@M02197:102:000000000-ALU3V:1:1101:20711:21161 1:N:0:1
GCTCCTTAGAAGTCCTCCGCTTATTGATATGCTTAAGTTCAGCGGGTATTCCTACCTGATCCGAGGTCAACCTTGAAGAAGTTTGTAGGTTGGGACCGTGCCACGGGGCCTTTCAACTCGTTGCGTGCCTTTGTAAAAAAGCTCGTTGCACCGAGAGTCCACGCGACGCCGTCATTACTTTTGGGACCGGCCGGGGGCGAAGCCCGGGCCTAAGGGGGTCCAACACCAAGCCGAGCTTGAGAGGTGATAATGACGCTCGAACAGGCATGCCCTTCGGAATGCCAAAGGGCGCAATGTGCGTTCAAAGATTCGATGATTCA
+
BBBBBFFFFFFFGGGGGGGGGGGHHHHGHHHHGHHHGHHHHHHGGCGGHHHHHHHHHHHHHHHGGGGHHGGHHHHGHHHHHHHHHGGHHHHGGGHHGGGHGG<HGGGGGGGHHHHHHHHGHGHGGD7GHHGHHHHHHHHGGGHHGGGGGHHGGGGGGFHHGFFGCFGGGGHGHHGGGHGHGGGCGFFFFFGFGGGGGGHGADCFFFHGFFHHFFFGGHHEGGHGHGGGGGGEFFFHHHHHHGHHHHHGHGFEAEGHHGHGDBHHGHGGGGGGCFHGFFGGHHHHFGGGGGHGHHCGGGGGGCGGCGGFCBFFFFFBBBBB
@M02197:102:000000000-ALU3V:1:1101:20693:21163 1:N:0:1
GCTCCTTAGAAGTCCTCCGCTTATTGATATGCTTAAGTTCAGCGGGTATCCCTACCTGATCCGAGGTCAAGAGTGTAAAAATGTACTTTTGGATGTCGTCGTTATGAGTGCAAAGCGCGAGATGTACTGCGCTCCGAAATCAATACGCCGGCTGCCAATTGTTTTGAGGCGAGTCTACAGGAGACAAACACCCAACCCCAAGCAGAGCTTGAAGGTACAAATGACGCTCGAACAGGCATGCCCCATGGAATACCAAGGGGCGCAATGTGCGTTCAAAGATTCGATGATTCAC
+
1A1AAFDFFDF1FGGGGGGGGGGGHHHHHHHHHHHHGHHHHHHGGGGGHHHHBGHHHHHHHHHGGGEGGHEDGGHDEDD9HHG9;2@2BFGC9%BFGFFFG00,?FFFBFFHD?F?</>ECCF<CBDBGFD<</?C0DBGFF1<<@FACGDC22<FG<<GB=<CCADFCEGF4F?FGHFHG?F2FB/GEEGGGEEE%EBHEFHGF394F3@F4HGD955GF1E;GGHHFF9HHHHHHFGGGGFDB9HHHGA3HHHGAGGGCHGHHGGGGFCGGGGGGGGGFFFFFFFABAAA
@M02197:102:000000000-ALU3V:1:1101:20018:21187 1:N:0:1
GCTCCTTAGAAGTCCTCCGCTTATTGATATGCTTAAGTTCAGCGGGTATCCCTACCTGATCCGAGGTCAACCTTTGAGAAAAGATTCTCCCCAAGGGGAGGCCGACCGGGGCTCGTGCACCCGTGTGTCCGATACGTGTCCCGTGAAGAAACTCAGTGTACCGGGGGTCCAACGAGGCCGCCGTCATTGTCTTTGGGACGGGCGAGAGCCCCCCCCGAGAGGGGGCCTCCGCCAAACCGTCCAACACCAAGCCGAGGGCTTGAGGGGTGATAATGACGCTCGAACAGGCATGCCCCATGGAATACCAAGGGGCGCAATGTGCGTTCAAAGATTCGATGACTCAC
+
BBBBBFFFFFFFGGGGGFGGGGGHHHGGHHGGHHHHHHHHGGHFGGGGHGHHHHHGHFHHHFAGEGEHGHHHHHHGHGHGHHEGHHHHHHGGHGHGGGGGFGGGFGEGCD@CCGD/FF<GHFGFF<CCFHGDFGGGABCGHHGGFFGHEBHHGFBGFHGCCGGGGGFB:FFFFFFFFFFAFFFFFFFFFFFFFB9BDFFFFEDFFEDAFF?DCCDDFFCFGGFFF@@GCCFEAGGGGGGFGFDFFBGGGGGFEAFHGEHHHGGEHHHHHGFGGGGGGEFGABHHHHFG12EE?EFDA5HGHHFGHHHEGGGGGHFBFGEEDHGGGGGGGCGGFFFFDBFBBBBB
@M02197:102:000000000-ALU3V:1:1101:3978:21205 1:N:0:1
GCTCCTTAGAAGTCCTCCGCTTATTGCTATGCTTAAGTTCAGCGGGTATTCCTACCTGATCCGAGGTCAACCTTGAAAAATTGGGGGGTTTTACGGCGAGGCCGCGCAGAGCTCCGGGGGCGGGGTGTTTACTACTACGCATAGGCGGGGCAGGCGTGAGCGCCACTAGGTTTAAGGTCCAGCTCGGGTGCGCGCCGCGAGGGCGGTTCCCCGTGGCCGCTGGTCCCCAACGCCAGCGCCGCCCCCGTAAAGGAGCCTTGCTGGGGGTTGAAATGACGCTCGAACAGGCATGCCCGCCAGAATACTGGCGGGCGAAATGTGCGTTCAAAGATTCGATGATTCAC
+
AA1AAFFFBFFFAFFFA1EEEEFGFC33DFGF3D31DGFHHHH??E/ABGFFG2FBFHHHF1FAEAEHHBGFGHFE11FFEGFFHCGG-@CGHB..@CC-ACEG--A--AEB09BF??4;;9-;-9'//:9F8F9B6/;@B-BF/#/-##-/+/#@63B#B;@//B;/9BBF8FFBF#-9-A-/B?@?5@-@;@?=@@94FB;B?4@-ABBB99#A-9;@@@@9@A;AFB?A-@B@.9B<9/@B=GHDFB1/B1//0B00//>//AGFGFF2BE/A?E0B/GHG@EBBCGEECGGFFFBHCGGFEA00AEB00B3GGE?AA1E1G3GFGA1A1FFFD331A?AA
@M02197:102:000000000-ALU3V:1:1101:15883:21311 1:N:0:1
GCTCCTTAGAAGTCCTCCGCTTATTGATATGCTTAAGTTCAGCGGGTATCCCTACCTGATCCGAGGTCAACCTGAGAAGGAGAGGTTGAGCGGCGCACTCCGAGCGGCCACCGACGCGAGACAAGATACCACAACGCGAGGGGACGGACGGCGTGGCCGGCGACATTGAGGCGGGCGGCGAGGAGCCGCGGCGCCCAACACCCAGCCGGGCTGGATTGGTGACAATGACGCTCGAACAGGCATGCCCCCCGGAATACCAGAGGGCGCAATGTGCGTTCAAAGATTCGATGACTCAC
+
ABCBCFFFFFFFGGGGGGGGGGGHHHHHHHGHHHHHHHHHHHHGGGGGHHHHHHHHHHHHHHHGGGGHHHHHHHGHGHHFHHHGGHHHHFHFGGGGGGGHHGGGGGCGGDGGGGGGGGGGGGHHHHHHHHHHHHGGGGGGGGGGGGGGFFFFFBFFFFFFFFFFFFFFFFFFFFAFFFFFFFFFFFCB-GG;GGGG;GDC:F?::GGGGFB<HHHHHFH9H<FHGGFGGDA<DGHHFHHHHHGGGGGEEFHHHHHHHHHGGGGGECHHHGGGGHGGGGGGGGGGFFFFFFFCCBCC
@M02197:102:000000000-ALU3V:1:1101:25627:21327 1:N:0:1
GCTCCTTAGAAGTCCTCCGCTTATTGATATGCTTAAGTTCAGCGGGTATCCCTACCCGATCCGAGGTCAACCTTTGAGAAAAGATTCTCCCCAAGGGGAGGCCGACCGGGGCTCGTGCACCCGTGTGTCCGATACGTGTCCCGTGAAGAAACTCAGTGTACCGGGGGTCCAACGAGGCCGCCGTCATTGTCTTTGGGACGGGCGAGAGCCCCCCCCCGAGAGGGGGCCTCCGCCAAACCGTCCAACACCAAGCCGAGGGCTTGAGGGGTGATAATGACGCTCGAACAGGCATGCCCTTTGGAATACCAAAGGGCGCAATGTGCGTTCAAAGATTCGATGATTCAC
+
AABCBFFFFFFFFGGGGGGGGGGHHHHHGHFHHHHGHHHHHHHGGGGGHHFHHHGHHGGGGGHGGGGHHHHHHHHHHGHHHHGGHHHHHHHGHGHGGGGGGGGGGGGCDDGGCGGGHGHHHGGFGHHHHHGGGGGGHGHHHHGHGGGFHHGHGHHHGGGGGGGFGGFFFFFFFFFFFFFFFFFFFFFFFBFFFFFFFFFFFFDFFFFFFFFFGGGFGHFGGFGGGGCGGGGHFEEBFEEHGHEFGF3GGGGGFGGCEGGDFHDFEHHHHHHHGGFGGGGGHGHGHHHEHHHFGGHHHHHHHHHGHHHHHGGGGGHFGHGGFFHGGGGGGGGGGFFFFFFFBBBA3
@M02197:102:000000000-ALU3V:1:1101:17211:21403 1:N:0:1
GCTCCTTAGAAGTCCTCCGCTTATTGATATGCTTAAGTTCAGCGGGTATCCCTACCTGATCCGAGGTCAACCTTGGTAAAAAGTGTCCCGAGGGACGGTGACCGGCGCCTGGACTTCTAACCATGTACGTGCCCGAAAGCTCAATGTACAGGAGTCCTCACAGACGCCGTCATTATCTTTAGGCGGAGCACAACCGTTAAGGCCGCGCTGACGCCAACAACAAGCCGGGCTTGAGTGGTGATAATGACGCTCGAACAGGCATGCCCTTCGGAATGCCAAAGGGCGCAATGTGCGTTCAAAGATTCGATGACTCAC
+
ABBBBFFFFFFBGGGGGGGGGCGFEGFEGFGFGFHHHFGHFFFEGGEGHHEHFHHHHHHHHGFDECFFGHHHHHHHEGHHHHGHHHHHHCFGGG98GFGFGFH@<EGGCAECFHHHHHHFHGHHHGHEGGGHHHGGGG?HHFHB5HHHHHHHGHFGHHHHHGHHHGGGHHHGGFFFFGCCFFCFGDDAFFFFFD6FD9DEFBFFFFFEE>AFFHFHHGFFFFEF?EHGDFHFGFFFFFGHHFGFFFE//GGGHFHFDBGFFFF//A//FGHGHGC0DCC?GEEAB13B00EAFFFB3GFFFGGFFFFFFFAA>>>
@M02197:102:000000000-ALU3V:1:1101:25763:21415 1:N:0:1
GCTCCTTAGAAGTCCTCCGCTTATTGATATGCTTAAGTTCAGCGGGTATCCCTACCTGATCCGAGGTCAACCTTTGAGAAAAGATTCTCCCCAAGGGGAGGCCGACCGGGGCTCGTGCACCCGTGTGTCCGATACGTGTCCCGTGAAGAAACTCAGTGTACCGGGGGTCCAACGAGGCCGCCGTCATTGTCTTTGGGACGGGCGAGAGCCCCCCCCGAGAGGGGGCCTCCGCCAAACCGTCCAACACCAAGCCGAGGGCTTGAGGGGTGATAATGACGCTCGAACAGGCATGCCCTTTGGAATACCAAAGGGCGCAATGTGCGTTCAAAGATTCGATGACTCAC
+
ABCCCFFFFFFFGFGGGGGGGGEHHHHHHHHHHHHHHHHHHHHGGGGGHGHHHHHHHHHHHHHGGGGHHHHHHHHHHGHHHHHGHGHGHHHGGGHGGGGGGGGGGGGGGCCGGFGCHG<HHGGDGHHHHFGGGGGGHHHHGHGEFGGHHHHH9HGHHHFGHHGGGGGFDFFFFFFFAFE>DFFEFFFFFFFFFFFFFFFFFFFFCCFFFFFFFFFFF=DCGGFFFCFGGFFGGGGGFFGBGHGGFFDF?FGGGHHGGHGHHEEGHHHHHHHHGGGGEEAEGHHHGHHHHHGGGGHGHHGHHHHHHHHHGGGGGGHDH?GGGHGGFGGGGGGGFFFFFFF@BAAA
@M02197:102:000000000-ALU3V:1:1101:4468:21554 1:N:0:1
GCTCCTTAGAAGTCCTCCGCTTATTGATATGCTTAAGTTCAGCGGGTATTCCTACCTGATCCGAGGTCAACCTTGTAAAAATGGGTTATAGGACCGTGCCGGGGGACCTTTCGACTCCGTGCGTGCTTGAAAAGCTCGTTGCACCGAGAGTCCCACGGACGCCGTCATTACTTTTGGGACCGGTCGGGGGTGAACCCGGACCTGGGTCCAACAACAAGCCAGGCTTGAGAGGTGATAATGACGCTCGAACAGGCATGCCCTTCGGAATACCAAAGGGCGCAATGTGCGTTCAAAGATTCGATGATTCAC
+
>ABABFFFFFFFGGGGGGGCGGGHCHHHHHFCGHHGHDGHFHHGGGEFGHFHFBGHFHHHHGGGGGEHHHFHFHGDGHHHHHHHHHGFHHHEFFHDFHGHGGGGGGFGHHDHGGGGG2@?FD/;0FFHHFHHFHCGFGFFHCGFFCGFFDCCHHGEGGGDGGGHHHDFHGGGHGHGFFFFFFF=GGGHHHHGFFEEDFGFFFFGFFHHFFFFEGEGGFFHHFHHFHEHFGHHHGF5FGBFFFEBHGHHGGGBHFHGF1A0E2FGHHGBHHHHHE?E?EBBHFE?EFGGF5GFFGCGGFFFFFFFAABA?
@M02197:102:000000000-ALU3V:1:1101:16064:21801 1:N:0:1
GCTCCTTAGAAGTCCTCCGCTTATTGATATGCTTAAGTTCAGCGGGTATTCCTACCTGATCCGAGGTCAACCTTGAAGAAGTTTGTAGGTTGGGACCGTGCCACGGGGCCTTTCAACTCGTTGCGTGCCTTTGTAAAAAAGCTCGTTGCACCGAGAGTCCACGCGACGCCGTCATTACTTTTGGGACCGGCCGGGGGCGAAGCCCGGGCCTAAGGGGGTCCAACACCAAGCCGAGCTTGAGAGGTGATAATGACGCTCGAACAGGCATGCCCTTCGGAATGCCAAAGGGCGCAATGTGCGTTCAAAGATTCGATGACTCAC
+
AAAAAFFFFBDBF3AFGCCGGGGGHHHHHHGHGHGHH2AB2DGEAEAEFHHHHHHAHFGHHHHEG/AGGFHFHHFFGDGCGB@GHFGFGDHBC/FF9EEEE/FG@/>?E/?BBBD:F.HGCCFBC?/?0BB@GFHHHFF;CCGFC@FB?0EF@CG?C<DG$CCCC??@A@G?@BCFGGCFGG<@.:@AC<-C@@@;@9@?@/@FF@<B@BB0BFFFGF>AEF/BEAEEEF??EGFFDGF%0BFGED22G0EE/EGFEAFG1BFFEG0/GFEEG?GHHGHGA0GA0E?E??FEF1CCGEHFDEGCGGAB11B@31D1AAAA@
@M02197:102:000000000-ALU3V:1:1101:10982:21845 1:N:0:1
GCTCCTTAGAAGTCCTCCGCTTATTGATATGCTTAAGTTCAGCGGGTATTCCTACCTGATCCGAGGTCAACCTAGAAAAATATAAAGGTGACCGGGTCCCGGGGGCCTTGAAACTCTACGCGTGCTCCGGAGAACTCAGTGCGAAGAGGGTCCCTGGGACGCCGTCATTGTCTTTGAGACCAGTTGGCCATGGAGGCGGTCCAACGCGGTCCAACACCAAACACGAGGTTTGAGAGAGGATAATGACGCTCGAACAGGCATGCCCTTCGGAATGCCAAAGGGCGCAATGTGCGTTCAAAGATTCGATGACTCAC
+
BBBBBFFFFFFFGGGGGGGGCGGHHHHHHHGHHHHHHGHHHHHGGGGFHHGHHHHHGHHHGFFGGGGFHHHHHHGHGFHHHHHHGHHHHFHHEGEEGGHHGGGGGGGGHHHHHHHFHHHGGGGG8GHHFCGGGHHHHHGHHHGGG?GFHG:HEHHHGGEGGGDHGHHHGHGEHHGGFEFFFFFFGFGFHHHFFFFDFFFDFGGGGFFGFGFHFGFFFFHHGFGFFFAFHGHHGHHGHGFHHHHFGGGGFGEFHHHHHHHGFGGFGDGHHHCHHGHHHHGEE?GFBHHGGGGHGGGGGGGEFBFFFFFFFAAAAA
@M02197:102:000000000-ALU3V:1:1101:19771:21851 1:N:0:1
GCTCCTTAGAAGTCCTCCGCTTATTGATATGCTTAAGTTCAGCGGGTAGTCCTGCCTGATTTGAGGTCGAAATTGAAAAAATATACATCTACCTCAGAAGAGGAGACAGGTTCGAAAGCAGACTTCGATGACAAGAGTTTTCAATGTTACTTAACAACTCTACTGAAGTCCAGCTAATGCATTTAAGGCGAGCGTGTGTCTGTAACCAAACCGCAAGCAAGCCCAGGCACCTACTTGTTCAACGATTCGTGAAAAAAGTTGAATAGTAGAGAATTTCAAGACACTCAAACAGGCATGCTCCAAGGAATACCAAGGAGCGCAAGGTGCGTTCAAAGATTCGATGATTCAC
+
BCCCCFFFFFFFGGGGGGGGGGGHHHHHHHHHHHHHHHHHHHHGGGEGGHHHHHHHHHHHHHHGGHHHGGGGHHHHHHHHGHHHHHHHHHHHHHHGGHHHGHHHGHGHHGFHHGHHG?FHHHHHHHFHHHHHHFGCFHHHHHHHHHHHGHHFHHHGHHHHHHHHHHHGHGFHHHHHHHGGHHHHGHHGGGDGGGHHHHHHFHDHHGGGHGGGGGHGHGHHHFGGHGHHHFHHHHHGHHHFHHGGHFEAHHGGHHHHGHHHHHHFHHHHHHHHHGGBHHHGHHFGGHHHFHHHGHHHHHHFHHHGHHHHHGHHHGGCGGHGHHGEEGHGFGFGGGEF4FFFFFFFABBBB
@M02197:102:000000000-ALU3V:1:1101:22090:21945 1:N:0:1
GCTCCTTAGAAGTCCTCCGCTTATTGATATGCTTAAGTTCAGCGGGTATCCCTACCTGATCCGAGGTCAACCTTTGAGAAAAGATTCTCCCCAAGGGGAGGCCGACCGGGGCTCGTGCACCCGTGTGTCCGATACGTGTCCCGTGAAGAAACTCAGTGTACCGGGGGTCCAACGAGGCCGCCGTCATTGTCTTTGGGACGGGCGAGAGCCCCCCCCGAGAGGGGGCCTCCGCCAAACCGTCCAACACCAAGCCGAGGGCTTGAGGGGTGATAATGACGCTCGAACAGGCATGCCCTTTGGAATACCAAAGGGCGCAATGTGCGTTCAAAGATTCGATGACTCAC
+
AAABBFFFFFFFGGGGGGGGGGGHHHHHHHGHHHHHHHHHHHHGGGGGHHHHHHGHHHHGHHHCFGGFHHHHHHHHHGHHHHFGHGHHHHHGHGHGGGGGGGGGGGGGGGDCCHGFHG<HHGG7GHHHHHGGGGFG<;GHHHGHGGGHHHGHHHHHF5GGFHGGGGG0DFFFFFEFFFF;DFC=;BFFFFFFFBDFFFFFD>CFFFFFFEEGGFFFFFGCFFFFDFGEFFFGFE@FGGHHHFFHFGGGGGGCGHHHGGGGFGGGHGFFHHFFFGGEGFFHGHHHHGHHFHGE?FHHEHHHGHFHGHHHGGGGGHGHHGGEGFFFGGGB5?GFFFFFBFFBAABA
@M02197:102:000000000-ALU3V:1:1101:11707:21873 1:N:0:1
GCTCCTTAGAAGTCCTCCGCTTATTGATATGCTTAAGTTCAGCGGGTATTCCTACCTGATCCGAGGTCAACCTGAAAAAAAATTAGGGGTTGGACCGACCCGGAAGGACCTTGCAACTCGATACGTGCTCCCGAAAGAACTCGTTGTATCGAGGGTCCCACGGACGCCGTCATTACTTTTGAGAACCAGTTGGCCCGAAAACCGACTGCGTTCCAATGCCACCCACGGGGGGTGAGGAAGGATAATGACGCTCGAACAGGTATGCCCTTCGGAATGCCAAAGGGCGCAATGTGCGTTCAAAGATTCGATGACTCAC
+
CCCCBFFFFFFFGGGGGGGEFGGHHHHHHHHHHHHHGHHHHGGGGGGGHHHHHHHHHHHHHHHGGGGHHHHHHHHHGHHGEEHHFHHHGFGGGHHHGGGGGGG:GGG;HHHGGHHGHHHGHH<GGHHHGHHGGDG9GHHHHHBCGGEGHHGHGGFGGHHHGGCAFAAFGEGEGF9HHFFGFFGFFFHFEHDFFGFFFFFFFFFGFFFFF?EHEFFHFGF?<GFE?GGGGHHHHHHGAFHFF?GHFGEECGFHGGHHFHHGHHGEE1GGGFHGHGHGGHHHGGEAAHHHFCG?GFBEBGGGGCGFFFFFFFFA??AA
@M02197:102:000000000-ALU3V:1:1101:4200:21960 1:N:0:1
GCTCCTTAGAAGTCCTCCGCTTATTGATATGCTTAAGTTCAGCGGGTATTCCTACCTGATCCGAGGTCAACCACAAAAAATTGGGGGTTTAGCGGCTGGGAGTTATAGCACCTAACAAAAGCGAGAAAAAAATTACTACGCTCAGAGGATACTACAAATCCGCCGTTGTATTTCAGGAACTACAACTCCTAAGAGAAGTAGATTCCCAACACTAAGCTAGGCTTAAGGGTTGAAATGACGCTCGAACAGGCATGCCCACTAGAATACTAATGGGCGCAATGTGCGTTCAAAGATTCGATGATTCAC
+
AABABFFFFFFFGFAFGBECAEFHBGFHFHGHFFFHHHHHFHBEGGGFHHHHHHFHHHHHGHHGEEEFHHHHGGGEGFHFG<HGHGFGGGGBFFGG?EFDCFDGHFFFFGFGBGHGFHHFFHCHGCDFFHHGHHHGFFGG?FDFFEHGGHHFGFFGFF<?@CDCDEGHHHGGDFGBFHGCHHFGHHFFBGGEBB4HHHHFHGFF/HFB@FGBHHHFHHGC;BGHHGGGEFFGGDAGGFGG;GABFBEHHHHGHGHFHGF5EGG55DCHHHGFEEDHFGFEEEEFGGFFG5GGGE4B5FFFFBAABA
@M02197:102:000000000-ALU3V:1:1101:23894:21983 1:N:0:1
GCTCCTTAGAAGTCCTCCGCTTATTGATATGCTTAAGTTCAGCGGGTATCCCTACCTGATCCGAGGTCAAGTCGTAGAAGTGCTTGCTGGACGCGGGCCCGCCGGGAGCTCCGAGAAGCGCAAATGTGCTGCGCGAGGAGCCGGCGAGGCCGCTGCCAATGACTTTGAGGCGAGTCCGCGCGCGAAGGCGGGACAGACGCCCAACACCAAGCAGAGCTTGAGGGTGTAAATGACGCTCGAACAGGCATGCCCCACGGAATACCGAGGGGCGCAATGTGCGTTCAAAGATTCGATGACTCAC
+
BBCBCFFFFFFDGGGGGGGGGGGHHHHHGHHHHHHHHHHHHHHGGGGGGHHHGHHHHHGHHFHGGGGHHHGHHFG;GG0H:H9GHHH<HH<HG;GGGGGGGGGGGGGG;;GGGG::GHHGGGGGHHGFH;HHGGGGGCBFGGGGFGGGFFEFFFFFGFHFFFFFFHGGFFFGFFDFFFGGFFGHGGGDFHHHHGGEGGFFFHGGFGFFFEBHFHHGFFHHGGFG:DHFHGBGGFFGHFFHGHHGHHHGEGEACBHGHGGHGGGGHCGGEEFGHG2GGGHGGCGGGGGGFFFFD5BFBBAAB
@M02197:102:000000000-ALU3V:1:1101:25820:21968 1:N:0:1
GCTCCTTAGAAGTCCTCCGCTTATTGATATGCTTAAGTTCAGCGGGTAGTCCTGCCTGATTTGAGGCCTAAATTTACAATGACTGAGTTCGCATCAGAATCGCCTTCGTTTTGAAATTGACTGCAACTCAATCAGCGAATCGTATTATTACCCCGGGTCAAGCAGCTGCTACTCAAAGCTGGGGGCGCTCGTGTATTTCATCTGAACCGATCCGAGGAAACGGTCCGACAAGCATCCATAATCCAAGCCCAGACGCCCGTCTCAATACAAAACAGGGGGGTGGAGAGAGTCACGACACTCAAACAGGCATACTCTCCGGAATACCAAAGAGTGCAAGGTGCGTTCAAAGATTCGATGACTCAC
+
>1A?1BFFFD31BGGFGGGGGGGHHHHGHGFFHHHFHFGHDFHGGGEE/1DG21GHGHFHHFGFGH/AFH11B2D22D11@D1@1111DF///?/11B11B0/?/?FE00>/>/>1>11111B01B10111BE111?//0##9@(>FF2;H+19>#///0911$000-<11#1$#1<0-0=<##;---.90A0*C000B9#;<$<$ECA..?AF9<10>9/A/+<<?ABBG<@1%12>1<11BB/0?00??//>///A?/FFF@4@FGF4@B1/>/>B12D3G333B51F1AA5AF5EHG5HGFDHGFFA3A2A22F5FHHFHHF555B3E4HFGF2?CEC4GGGGGGEGFFFFFFFB?AAA3
@M02197:102:000000000-ALU3V:1:1101:22461:21986 1:N:0:1
GCTCCTTAGAAGTCCTCCGCTTATTGATATGCTTAAGTTCAGCGGGTATTCCTACCTGATCCGAGGTCAACCTGAGAAATAAAAGGTTAGACCGGCCCGACGAGACCTTGCAACTCTCCGCGTGCCTCGAAAGACTCGTTGCGAAGAGGGTCCCCCGGACGCCGTCATTGTCTTTGAGACCAGTTGCGGACGAACCACAACGCGGCCCAACACCCAGCCCGAAGGTTGGAGAGAGGATAATGACGCTCGAACAGGCATGCCCACCGGAATTCCAGTGGGCGCAATGTGCGTTCAAAGATTCGATGTCTCAC
+
BBBBBFFFBFFFFDGGFBEFEED5F5FHHHHHFGFHHHGHBFFGCEGGGHHHFGCGFHHHHHGDEEEGHGHFHHBGHHBFHHBGHDHDDFFB@>E@EGGGGGECDGGGHDB?FHHHECG;ECCCGHFHDFGG?0<GHGF.GGCG;GGHHGGH9G#?@@B?@CAC@GC3HHHFFFEGFEFHFFFFFFEBB=@F==BG3/A3/CCFFBGB??DGFFBE@AAEB?$CGFF?E10;BEBFF2B>EBEBGHGED1B1FGF00GFA/?GCEFFFBB0BFHFE0B0A11FHE0GEAB1ED33GEFF11D1CB3AA>11
@M02197:102:000000000-ALU3V:1:1101:18856:22017 1:N:0:1
GCTCCTTAGAAGTCCTCCGCTTATTGATATGCTTAAGTTCAGCGGGTATCCCTACCTGATCCGAGGTCAACCTTTGAGAAAAGATTCTCCCCAAGGGGAGGCCGACCGGGGCTCGTGCACCCGTGTGTCCGATACGTGTCCCGTGAAGAAACTCAGTGTACCGGGGGTCCAACGAGGCCGCCGTCATTGTCTTTGGGACGGGCGAGAGCCCCCCCCCGAGAGTGGGCCTCCGCCAAACCGTCCAACACCAAGCCGAGGGCTTGAGGGGTGATAATGACGCTCGAACAGGCATGCCCTTTGGAATACCAAAGGGCGCAATGTGCGTTCAAAGATTCGATGACTCA
+
BCCCCFFFFFFBBFGGGGGGGGGHHHHHHHHHHHHHHHHHHHHGGGGGHHHHHHHHHHHHHHHGGGGHHHHHHHHHHGHHHHHGHHHHHHHGHGHGGGGGGGGGGGGGGGGGGGGGHG0HHGGGGHHHHHGGGGGG;HHHHHGHGGGHHHHHFGHGFHFHHHGFFGG@FFFFFFFFFFFDFFFFFFFFFFFFFFFFFFFFFFFFFEFFFFFFFFGGGHGHGGGGGGGGFGGEGGGGGGGHHHHGGF?GGGGGGGHHHGHHGHGGGHFHHHHGHHGGGFEFC?HHHHHHHHHGGGHHHHHHHHHGCHHHHGGGGFHHHFAAEEFGFGGGGGGGFCBFFFFBABBB
@M02197:102:000000000-ALU3V:1:1101:12816:22137 1:N:0:1
GCTCCTTAGAAGTCCTCCGCTTATTGATATGCTTAAGTTCAGCGGGTAGTCCTACCTGATTTGAGGCCAGATGTCAAGAATTATACACACAAGTGCGTATGGGGTATAGAAAGCAGACTATTGTCAAAGTCCTGGCCACAAGCGAACTTGTGTCCTAAGCGAAATACTTATTACGCCTAGGGGAACCAGTGCAAAGACTAATCCAGCTCACATTTTTAAGGCGAGTCAACTCATCATTGACAAACGCCCACATCCAACATCCAAGCTTGGATTAACCAAACTTGGAGTTGAGGTTTTCATGACACTCAAACAGGCATACTCTTCGGAATACCAAAGAGTGCAATTTGCGTTCAAAGATTCGATGACTCAC
+
CCCCCFFFFFFFGGGGGGGGGGGHHHHHHHHHHHHHHHHHHHHGGGGGGHHHHHHHHHHHHGHHGGGGHHHHGHHHHHHHHHHHHHHHHGGGHHHHGFEGHHHGFFHHHHGHHHHHHHHHHHHFHHHHGHHHHGHHHGGHHHGGGGCHFHFHHHHHHHHHGGHHHHHHHHHHHHGHGHHHHGGGGGHHHHHHHHHHHHHHHHHHHGEHHGGGGGHGHGGGGGHHGGGGHGHGHGGHHHGHGFFFGGGGHHHHHHHHFHHGDHHEGGHHHHHBHHHGHHHFHHHHHHFHHHHDGFGFHHHFHHHHGHHHGHHHHFHHGFHGGGEFHEHGHGHGGHHHHHHHHHG2GGGHGGGGGGGGGGFFFFFFFACBAA
@M02197:102:000000000-ALU3V:1:1101:22355:22278 1:N:0:1
GCTCCTTAGAAGTCCTCCGCTTATTGATATGCTTAAGTTCAGCGGGTATCCCTACCTGATCCGAGGTCAACCTTGAGAAAGATTTAACGGCCGCGGCCACCTGCACTCCGAAGCGAATAGTTTGTGTCACAACGCTGGGAGACGAATGGCTCAGCCGGAAAGACTTTGAGGCGGGTCGATTTCCCGACCGCGACCCATACCATGCCAGGCTTGAGTGGTGAAATGACGCTCGAACAGGCACGCCCCTCGGAATACCACGGGGCGCAATGTGCGTTCAAAGATTCGATGACTCAC
+
BAB?BCBFFBFFGGGGCGGGGCF5FFCFGFGGHHBDGHGHHHHGGGGGFDFBGFGHHGHGGFFEEGDFB;9?BGHH9HHFFFFHHG4GGGG?EEGCGG;GGACF$16GHGGA@CCF9GGH%DD1?GFB?<<FD:CF?DGHGGGC?D7FHGF<<GF9GGGGAF9BFFFFGGFGGC-0.>%#@?6/;#+9<0<9%<<11#+#B1#C90B?9B%9B%?$B2:F#2G:EEE/B#EB;FGFA#>$#AA/9:/FGBEDF/ECEEAEFEAGBHHECECCFGCGFDGEGF>B33@FB1>11A
@M02197:102:000000000-ALU3V:1:1101:26019:22416 1:N:0:1
GCTCCTTAGAAGTCCTCCGCTTATTGATATGCTTAAGTTCAGCGGGTATCCCTACCTGATCCGAGGTCAAAGACGGTAATGTTTTCTTGTTGGACGCGGGCCGGAGCCCCTCGAGAAGCGCAATGTGCTGCGCGAGAGGAGGCAAGGACCGCTGCCAATGGATTTGGGGCGAGTCCGCGCGCTGAGGCGGGACAGACGCCCAACACCAAGCAGAGCTTGAGGGTGTAGATGACGCTCGAACAGGCATGCCCCCCGGAATACCAAGGGGCGCAATGTGCGTTCAAAGATTCGATGATTCAC
+
CCCCCFFFFFFFGGGGGGGGGGGHHFHHHHHHHHHHHHHGHHHGFGEEHFHHHHHHHHGHHHGGFGGHHHHHHHGFFHGHHBGHHHHHHFHHHGHGGGCGGGGGGGFFEGHGGGGHGGHGGGBDHHFHHHGGGGGFFFGEFFGGHEFGGGGGFFGGGGGGGGGFGGGDAAF=FCFFFFGFFBGGGGGGGFFBGDABFGADFCCGGDDCBGH;HFGFHHHHGHHHHFFFFBBFFGGAGHGHDHFHHHGDGE?EECHHCHHHGHHHGGFCEDFFGCEEGHGG5FFGGE4FCFFFFFD@BABB
@M02197:102:000000000-ALU3V:1:1101:9947:22571 1:N:0:1
GCTCCTTAGAAGTCCTCCGCTTATTGATATGCTTAAGTTCAGCGGGTATCCCTACCTGATCCGAGGTCAACCTTTGAGAAAAGATTCTCCCCAAGGGGAGGCCGACCGGGGCTCGTGCACCCGTGTGTCCGATACGTGTCCCGTGAAGAAACTCAGTGTACCGGGGGTCCAACGAGGCCGCCGTCATTGTCTTTGGGACGGGCGAGAGCCCCCCCCGAGAGGGGGCCTCCGCCAAACCGTCCAACACCAAGCCGAGGGCTTGAGGGGTGATAATGACGCTCGAACAGGCATGCCCTTTGGAATACCAAAGGGCGCAATGTGCGTTCAAAGATTCGATGACTCAC
+
BCCCCFFFFFFFGGGGGGGGGGGHHHGHHHHGHHHHHHHHHHHGGGGGHHGHHHHHGFHHGHFGGGGGHHHHGHHHHGHHHHHGHHGHHFGGHGHGGGGCGGGGGGGGGGCDGHGGHGHHHGGGGHHGHHGGGGGGHEFGHHGAFFEHHH:FHHHHHHHHGHGBFGGFFEFFFDFDCCF@AFF;DDFFFFFFF:9/BEFA=9:BBF@=EFFFAFF;FGGFBDFFA;BEFFFFFEFFEAHHF:EGFGE?GGGCGHFHGHHHFFFE0HHHGBFFFGGGGFFF/HGFGHEGHHGGGHFHFHHHHHFHGFHG?CGGECHGGGEEECFBG3GFGFGGF1BFFFFAA>1A
@M02197:102:000000000-ALU3V:1:1101:12146:22627 1:N:0:1
GCTCCTTAGAAGTCCTCCGCTTATTGATATGCTTAAGTTCAGCGGGTATCCCTACCTGATCCGAGGTCAACCTTTGAGAAAAGATTCTCCCCAAGGGGAGGCCGACCGGGGCTCGTGCACCCGTGTGTCCGATACGTGTCCCGTGAAGAAACTCAGTGTACCGGGGGTCCAACGAGGCCGCCGTCATTGTCTTTGGGACGGGCGAGAGCCCCCCCCGAGAGGGGGCCTCCGCCAAACCGTCCAACACCAAGCCGAGGGCTTGAGGGGTGATAATGACGCTCGAACAGGCATGCCCTTTGGAATACCAAAGGGCGCAATGTGCGTTCAAAGATTCGATGACTCAC
+
CDCDDFFFFFFFGGGGGGGGGGGHHHHHHHHHHHHHHHHHHHHGGGGGHGHHHHHHHHHHHHGGGGGHGHHHHHHHHGHHHHGGHHHHHHHGHGHFGGGGGGGGGGGGGGDBBGGGGG<HHGG7GHHHHHGGGGGGHHHHHHGHGFGHHHHHHHHH:HHHGHGGGGGFFFFFFFFFFFFFFFFFFFFFFFFFFFFFFFFFFFFFFFADFFFFFFFFFFGGGGGGGGGGFGHGGCGGGGHHHHGFF9GGGGGFGHGHGHHHHGGGFHHGHFHGHGEDGECH?GGHFGHHHHGGGHHGHHHHHHHHHHHHGGGGGGHGHAFFECGGGGGGGGGGFFFFFFFBBABA
@M02197:102:000000000-ALU3V:1:1101:12449:22702 1:N:0:1
GCTCCTTAGAAGTCCTCCGCTTATTGATATGCTTAAGTTCAGCGGGTATCCCTACCTGATCCGAGGTCAACCTGAAAGAATATGGGGGGTCGACGGCGACGCGGCCGGGCGGACTCCGAAGCTAGACGTGAAAGCCACAACGCTGGGGAGACGGCCGGCGCGGCCGAGTGACATTGAGGCGCGCGGCGCGACGAGCGCGACCGCGAGGACGCCCAACACCCAGCGGGAGCTGGAGAGGTGTAATGACGCTCGAACAGGCATGCCCCGCGGAATACCACGGGGCGCAATGTGCGTTCAAAGATTCGATGATTCAC
+
>A1A1CF3@DFFBAE3F1EAF?EGGHFFAFD3EDBA12DD2GFGGEGGCGBFA1FEDBFDFHAGGCEHHHHFHHBCFD0EEGGHHH/EC<AC9--@@?;C-?9-9-@;@;@--@=FFB@FF=#BA@F?:;9AFFFFBF?EB9-AB?B?-9BE@B-@?@-@<?EA#FB9FFFBFFFB?@-;G@@???-@@C>-C@?CCC@GCGC?DEA<<EF>9>/<C<?GGGC?EHGFCF6GCEC:<9%F2:0;C7ECGAGGFF1FHFFG?E@A/AA02FFF2F//AEGEE0EBGHGEAEEAFAB33F3EG1FFFDD3D11>11
@M02197:102:000000000-ALU3V:1:1101:23085:22711 1:N:0:1
GCTCCTTAGAAGTCCTCCGCTTATTGATATGCTTAAGTTCAGCGGGTATCCCTACCTGATCCGAGGTCAACCTTTGAGAAAAGATTCTCCCCAAGGGGAGGCCGACCGGGGCTCGTGCACCCGTGTGTCCGATACGTGTCCCGTGAAGAAACTCAGTGTACCGGGGGTCCAACGAGGCCGCCGTCATTGTCTTTGGGACGGGCGAGAGCCCCCCCCGAGAGGGGGCCTCCGCCAAACCGTCCAACACCAAGCCGAGGGCTTGAGGGGTGATAATGACGCTCGAACAGGCATGCCCTTTGGAATACCAAAGGGCGCAATGTGCGTTCAAAGATTCGATGA
+
AAABAFFFFFFFFFGGGGCEGGGHHHHHGHHGHHGGHHHHHHHGGGGGGHHHHHHHHEGHHHHGGGAGHHHHHHGHFEGHGHGGHHHHHHHGGGHEGGGGFGGFGGGGCGGGGHG?CFHHH:GGGHHFFHFBGGGGHHFBGFFGFGGHHHHHHGFGHHHFGHDDAGG8FFFFF?AFFF?D@?FFFFFFFFFFFFFFFEFFCEFFFFFCAA9DFGFFGCFGGFGGFFCFFGGFFFFE9AFHHGABB3EECGFCGHEHGGBEHGGEEHHGHHGHHGEE0FEHEHGGFHHFGBGGGFFHGHGHHHHHHHHHGEGEABGCHGGFGFGGGGGFFA4CB4>3AAA
@M02197:102:000000000-ALU3V:1:1101:7345:22715 1:N:0:1
GCTCCTTAGAAGTCCTCCGCTTATTGATATGCTTAAGTTCAGCGGGTATTCCTACCTGATCCGAGGTCAACCATTAGAAAATTAGGGGTTTAGCGGCAGGAGCTGCAGCGCCTAACAAAAGCGAAAGAAAAAAATTACTACGCTCAGAGGACACCACAGATCCGCCGTTGGTTTTGAGGAGCTACAGGGTAGGTCGCTACAGGGTAGCACCTCCCGGACAGTAGATTCCCAACACTAAGCTAGGCTTAAGGGTTGAAATGACGCTCGAACAGGCATGCCCACTAGAATACTAATGGGCGCAATGTGCGTTCAAAGATTCGATGATTCAC
+
BBBBBFFFFFFFFFGGGGFCEGGHGHBH6GHHFHHHGHGHHHHGGGAEGHHHHHHGHGFHGHFGFGGHHHHHGHHGHEH5GGHHHHHGGGGFHG@FCGG/?/FGHHHB3/BBEDGBGFHH20C1#/#BDFGHGGGHBGAA/BF1BFCBGFE9/GHGHC:<::<:.DGGFEHGFHG;FFHDBFHHFG?CEGFB<0@FFG6G;GHH:HHGE?CEEE/G>HH<HHFFGFBBCGGDGEGHHFHFBFFFFBCCADGHFHHGDAAE?GGHECHHHHHHFHHHEHHHFHHFHHCHHHGHHGCEE?GBHHEAGCGGG5FFFGEBGFFDFDBF33AA3
@M02197:102:000000000-ALU3V:1:1101:19259:22729 1:N:0:1
GCTCCTTAGAAGTCCTCCGCTTATTGATATGCTTAAGTTCAGCGGGTATTCCTACCTGATCCGAGGTCAACCTTGTAAAAATGGGTTATAGGACCGTGCCGGGGGACCTTTCGACTCCGTGCGTGCTTGAAAAGCTCGTTGCACCGAGAGTCCCACGGACGCCGTCATTACTTTTGGGACCGGTCGGGGGTGAACCCGGACCTGGGTCCAACAACAAGCCAGGCTTGAGAGGTGATAATGACGCTCGAACAGGCATGCCCTTCGGAATACCAAAGGGCGCAATGTGCGTTCAAAGATTCGATGACTCA
+
>ABCCFFFFFFFGGGGGGGGGGGHGHHHHHHHHHHHHHHGHHHGGGGGHHGHHHHHHHHHHHHGGGGHHHHHGHHHHHHHHHHGHHGH:HHFGHHGGHGHGGGGGGGFHHHHGGGGGHGHGGFGGGGHGGHHHHGGHGGGHGHHHGGGGFFFHHHHGGGGGGGHGGHHGGHHHHHHGFFFFGFCFGGFHHHGAFFFFFAHFGFGHFFGHHHHHHGHHHHEHGHFHHHHGHHGGHHHHHGFFFFGGEDGFFHGHHHGGGGGGGHHFFGDHHCHGGGGFEHFGGE2EGGGGFFGGGGGFFBFFFFAA3A?
@M02197:102:000000000-ALU3V:1:1101:4019:22797 1:N:0:1
GCTCCTTAGAAGTCCTCCGCTTATTGATATGCTTAAGTTCAGCGGGTATCCCTACCTGATCCGAGGTCAATTCTTGAGATATGGGGATTTTATGGCTGGCCACGGGGAGGAACTTCAGAACGGGAGAAAATTTACTACGTTCAAGCCCAGACCGGACCGCCACTGCTTTTCAGGCACGCCGCCCTCGGGAGAGGAGGCGAGGCCCAATACCAAGCTACGCTTGAGAGGTGTAGTGACGCTCGAACAGGTATGCCCCCCGGAATACCGAGGGGCGCAATGTGCGTTCAAAGATTCGATGACTCAC
+
1>AA1C@FBB3DD31FGGFGGGGFDHF33FH3EFFFFGFHHHHGCEGEEHG1CFHFFDEFBFFGGG/AGHGF1GFBFGE8@:41BECFH;HBAE93FFCFC6/EECE/@;/B88HHFHBG$<EC?9EG1:6GHGG8;?1?CGB%%<?8:HHFG@;5C@FF/:#9:CC09<0FFBC.F@@;A@A-AA#FGGFF9;.AGGGEAFEFFHFFHCFHCECFFFC0B;C9GC/<9HDDB55CGCF<?GHHFFCBCF/CGCEE/FGHHGHECE?CEGGEEBHFHEEE01GCGCGGGGGGFFFDB11>1>1>
@M02197:102:000000000-ALU3V:1:1101:20697:22824 1:N:0:1
GCTCCTTAGAAGTCCTCTGCTTATTGATATGCTTAAGTTCAGCGGGTATCCCTACCTGATCCGAGGTCAACCTTTGAGAAAAGATTCTCCCCAAGGGGAGGCCGACCGGGGCTCGTGCACCCGTGTGTCCGATACGTGTCCCGTGAAGAAACTCAGTGTACCGGGGGTCCAACGAGGCCGCCGTCATTGTCTTTGGGACGGGCGAGAGCCCCCCCCGAGAGGGGGCCTCCGCCAAACCGTCCAACACCAAGCCGAGGGCTTGAGGGGTGATAATGACGCTCGAACAGGCATGCCCTTTGGAATACCAAAGGGCGCAATGTGCGTTCAAAGACTCGATGACTCAC
+
BCCCCFFFFFFFGGGGGGGGGGHHHHHHHHHHHHHHHHHHHGHGGGGGHHHHHHHHHHHHHHHGGGGHFHHHHHGHHGGHHHHGHHHGHHHGHGHGGGGGGGGGGGGG?<CDGGGGHG<FHGGGGHHGHHGGGGGGHGHHHHGGDGGFGGFHHHHHGFHHHHGFGGGGGGFFFFFFFFFFFFFFFFFFFFFFFFFFFFFFFFFFFFFFFFFGGGGFHHGGGGGGGGGGGGHGGGGFGGHHHHFHGHGGGGGGCHHHGHGFHGGGFGHGHHHHHGGEGFHHEHFEBHHHHFFEGHHHGHHHHHGHHHHGGGGGDGFHHGGGGHGGGGGGFGFGFFFFF5D@AAAA
@M02197:102:000000000-ALU3V:1:1101:4947:22842 1:N:0:1
GCTCCTTAGAAGTCCTCCGCTTATTGATATGCTTAAGTTCAGCGGGTATTCCTACCTGATCCGAGGTCAACCTTGGTGCCGCCGGAGCGGACTTGTGGGGGGTTTAGAGGCAGGACGCCGAGGGATCCCAATGCGAGGCTGATGCTACTGCGCAAAGGAGAGGGCCTTCGGGTCCGCCACTGGTTTTAGGGGCCTGCCGTGGCAGATCCCCAACGCCGGGCCACAGGGGCTCGAGGGTTGAAACGACGCTCGGACAGGCATGCCTCCCAGGATACTGGAAGGCGCCATGTGCGTTCAAAGATTCGATGATTCAC
+
?ABBBBFFBFFFFGFGGGGGGFFGFGGFGHFHHGHHHHCFHHHGFCGEFGHFHHGHHFBGHHHGGGGHHHHHGGGFGCFGFGGGGGGCF?E?E;F;FGCGGG/=CFFG0/CE9?EGE;DBFFFFBFEFFFF9FFB,8B6FFFFFB9BFBFFFB;=FFFFFADF.DDE#DD@;DCF;>D=./?D<0/AFFEEF;DA>/FGCFBGFBFFFFF@/CGEDFFFEEG9FEGGGEA>>F1GFHBGFGEEEA1?0AA1BABGBHFB3GGEFF2FHGHGHHHGHHHGGEE2ABDBECEDAGFEB55GGGFFF5FFDBAA>>3
@M02197:102:000000000-ALU3V:1:1101:21235:22957 1:N:0:1
GCTCCTTAGAAGTCCTCCGCTTATTGATATGCTTAAGTTCAGCGGGTATCCCTACCTGATCCGAGGTCAACCTGAAAAAAGAGGTTGGACGGCACACTCCGACCGGCCACCGACGCGAGACAGATGCCACAACGCGAGGGGACGGACGGCGTGGCCGGCGACATTGGGGCGGGCGGCTAGAAGCCGCGGCGCCCAACACCCAGCCGGGCTGGATTGGTGGCAATGACGCTCGAACAGGCATGCCCCCCGGAATACCAGAGGGCGCAATGTGCGTTCAAAGATTCGATGATTCAC
+
CCCCCFFFFFFFGGGGGGGGGGGHHHHHHHHHHHHHGGHHHHHGGGGGHHHHHHGHHHHHHHHGGGGHHHHHHHHHHHHGGGHHHHHGHHGGGGGHH<FHGGGGGGGGGGHGGGGGGGGGGHHHHHGH:HHGDCGGGGGGGFGGGGGGFBF;BDCFDDFFFFFFFFFFFDDFCBFFFFFF;;@==GGBB@FGGGGBDFGFFE:FGGGHG0EF:HHHH;D>GHHCGDCC?#/FBGHH:HGGCBBFGFEFFFGF55FFHHGCGGGHFCHEGGGHGG5GG5FGGGFFFFFFFBBBBA
@M02197:102:000000000-ALU3V:1:1101:14460:22975 1:N:0:1
GCTCCTTAGAAGTCCTCCGCTTATTGATATGCTTAAGTTCAGCGGGTATCCCTACCTGATCCGAGGTCAACCTTTGAGAAAAGATTCTCCCCAAGGGGAGGCCGACCGGGGCTCGTGCACCCGTGTGTCCGATACGTGTCCCGTGAAGAAACTCAGTGTACCGGGGGTCCAACGAGGCCGCCGTCATTGTCTTTGGGACGGGCGAGAGCCCCCCCCGAGAGGGGGCCTCCGCCAAACCGTCCAACACCAAGCCGAGGGCTTGAGGGGTGATAATGACGCTCGAACAGGCATGCCCTTTGGAATACCAAAGGGCGCAATGTGCGTTCAAAGATTCCGATGACTCAC
+
A?ABBFFFFFFFGGGGGGGGGGGHHHHHHHHGGHHHHHHHHGHGGGGGHHHHHHHHHHHHHHHGGGGHHHHHGHHGHGHHHHHAFHHHHFHGH1GGGGGG@FFEEGGGGGGGGHGGCFGHBEFGGCGGGGDFCGCG9GHFFHGGDEGHHHFGFCGFH:0CHB?DFFG=DFFFFFEFBFE>BAFFCFFFF9FFFFFFABAF>FFFFEFFFFFFFGDDDGAGDDDAB@@///BGGGGGGEFHGF>BBBDGEFAE?F1GFB3HGE1CGCFHHGBEHEE1?E2A1FFFFGBBGHGGABFFDBFFGHHGBHHGCE?GFFFFFEEE?FFCGFGGFFF2FACD5FDFBBBAA
@M02197:102:000000000-ALU3V:1:1101:25779:22915 1:N:0:1
GCTCCTTAGAAGTCCTCCGCTTATTGATATGCTTAAGTTCAGCGGGTATTCCTACCTGATCCGAGGTCAACCTTGAAGAAGTTTGTAGGTTGGGACCGTGCCACGGGGCCTTTCAACTCGTTGCGTGCCTTTGTAAAAAAGCTCGTTGCACCGAGAGTCCACGCGACGCCGTCATTACTTTTGGGACCGGCCGGGGGCGAAGCCCGGGCCTAAGGGGGTCCAACACCAAGCCGAGCTTGAGAGGTGATAATGACGCTCGAACAGGCATGCCCTTCGGAATGCCAAAGGGCGCAATGTGCGTTCAAAGATTCGATGACTCAC
+
BCCCCFFFFFFFGGGGGGGGGGGHHHHHHHHHHHHHHHHHHGHGGGGGHHHHHHHHHHHHHHHGGGGHHHHHHHHHHGGHHFGHHGHHHFHFEGHHFGG<GHHHGGGGGGGHHHHHHGHGHEFGGGGGHGHHHHHHHHHGGHHHGGFHGHGHGGGGGGHHHHGGFGGGGDGFFGGGGGGGHHGGGEGFGGFFFFFGBFFFFGGGFFFHGFGG0GGFGF;GHGFFFFGGEFFEGHHFGHHGHHGFGBHHHHGGGGFHHGGFFFHFHFHGGGGGGGHFGHHHFGFHHFGGEA5CHHGCGGHGGGGGGGGFCFFFFFFFA?AAA
@M02197:102:000000000-ALU3V:1:1101:23117:23048 1:N:0:1
GCTCCTTAGAAGTCCTCCGCTTATTGATATGCTTAAGTTCAGCGGGTAGTCCTACCTGATCTGAGGTCAAATACAGAGTGTGGTTTAGAGTGGGCCAGTGCGAAACTTATTACGCATTCCACTTAGACATTTAAGACGAGCCAAGGCAAGCCATGGCAGCGTCCAAACCATCAGTCAGAAAAACCTGACGGATGAAGACTATATGACACTCAAACAGGCATGCCCTTCGGAATACCAAAGGGCGCAATTTGCGTTCAAAGATTCGATGATTCAC
+
BBBBBFB5DD555FFGGGCGGCEHHGHHHHFFHHHHGHFHHFHEGGCGGHHGHFGFBGHFF:955FGHHHGHFHHEHDDFEE?8HHFHHGHHAHGHGHDGHFEFEGHHHHHHGEE?GGHGHHHHHFGFFHHHHHBGHGFCFFHFFGGGFEHGHHGGGHGGCEEGG3HGEHFGFBDHHDFFGHHGEFGFHFHGGGFHEFHGFGGGFGGGFBFGGFHHHGHHGGE?ABFFFHGE5ACFGGFCGECGHHG2ACGHG5GFFFGCCFFFFFDBB>AA>3
@M02197:102:000000000-ALU3V:1:1101:10631:23094 1:N:0:1
GCTCCTTAGAAGTCCTCCGCTTATTGATATGCTTAAGTTCAGCGGGTATTCCTACCTGATCCGAGGTCAACCACAAAAAATTGGGGGTTTAGCGGCTGGGAGTTATAGCACCTAACAAAAGCGAGAAAAAAATTACTACGCTCAGAGGATACTACAAATCCGCCGTTGTATTTCAGGAACTACAACTCCTAAGAGAAGTAGATTCCCAACACTAAGCTAGGCTTAAGGGTTGAAATGACGCTCGAACAGGCATGCCCCATGGAATACCAAGGGGCGCAATGTGCGTTCAAAGATTCGATGATTCAC
+
CCDDDFFFFFFFGGGGGGGGGGGHHHHHHHHHHHHHHHHHHHHGGGEFHHHHHHHHHHHHHHHGGGGHHHHHGGHHHHHGHHHHHGGGGGHHHGGGGGGGHGFGHHHHGHHHHHHHHHHHGHGGGGGHHHGGHGHHEHHGCFFGFEHHHHHGHHHHHHGGGGGGHHHHHHHGGHHHHHHHHHHGGHHHHHHHHHHHHHHHHHHFGHHHHHHHGGHHGHHHGGHHHHGHHFGHHGHGGGGGGHGHHHHHHHHHGGGHHHHFHHHHHHHGHHGGGGGHHHHGGFGHGGGGGGGGGGFFFFFFFCCBCC
@M02197:102:000000000-ALU3V:1:1101:23132:23061 1:N:0:1
GCTCCTTAGAAGTCCTCCGCTTATTGATATGCTTAAGTTCAGCGGGTAGTCCTACCTGATCTGAGGTCAAATACAGAGTGTGGTTTAGAGTGGGCCAGTGCGAAACTTATTACGCATTCCACTTAGACATTTAAGACGAGCCAAGGCAAGCCATGGCAGCGTCCAAACCATCAGTCAGAAAAACCTGACGGATGAAGACTATATGACACTCAAACAGGCATGCCCTTCGGAATACCAAAGGGCGCAATTTGCGTTCAAAGATTCGATGATTCAC
+
CCBCCFFFFFFFGCGGGGGGGGGHHHHHHHHHHHHHHHGHHHGEGGGGGHHHHHHHHGHHHHHGHGHHGHHHHHHHGHHHHHGHGHHGHHHHFHGGGEGGHGGGGHHHHHHHHHGHGHHHHHHHGGHHGHHHHGHHHHHHGGHHHHHHHHHGFHFHHHGGHGGGGHHHGHHHGGGHHHHHHHHHGGHHHFHHFHGFHHHHGGHHHDFHEHHHHHHHFHHEEGGGGGFGHHHHGHHHGGGGGGGHHHHGGGGHGGGGDBGGGGFFFFFBFAAAA>
@M02197:102:000000000-ALU3V:1:1101:7051:23139 1:N:0:1
GCTCCTTAGAAGTCCTCCGCTTATTGATATGCTTAAGTTCAGCGGGTATCCCTACCTGATCCGAGGTCAACCTTTGAGAAAAGATTCTCCCCAAGGGGAGGCCGACCGGGGCTCGTGCACCCGTGTGTCCGATACGTGTCCCGTGAAGAAACTCAGTGTACCGGGGGTCCAACGAGGCCGCCGTCATTGTCTTTGGGACGGGCGAGAGCCCCCCCCGAGAGGGGGCCTCCGCCAAACCGTCCAACACCAAGCCGAGGGCTTGAGGGGTGATAATGACGCTCGAACAGGCATGCCCTTTGGAATACCAAAGGGCGCAATGTGCGTTCAAAGATTCGATGACTCAC
+
ABB@BFFBFFFDFGFGGGGEFEGHHGHFGFFHHHHHHFFFF5GGGGEEGHFHHHHHGHHHHHHGGCGHHHHHGHHGHGEHHHHGHHHGHHHGHGGF?/EFGFFGCGGG/>/B?GCGHGHHEADFEG.FFGDGG:GGGH0HHF@CFFGHGHHHHFFCGF6CCFDGAAF@A9/BF?ADBBE;BFFCFFFFFFFFFFFDA@ADB;.BCA?@AAADFDGFGC<9@DDF??BB:BGFEFFBEEBB99EFFB/EEF11GHHFGHGEHGGEHGGHFHFFF>1FAEBACHGHHFGCCFGF?EFHBHGHFHGFCHGHGGGGFFHHGEEEEAFGFFGGBGGGFFDDFD5B?@BB
@M02197:102:000000000-ALU3V:1:1101:7029:23134 1:N:0:1
GCTCCTTAGAAGTCCTCCGCTTATTGATATGCTTAAGTTCAGCGGGTATCCCTACCTGATCCGAGGTCAACCTTTGAGAAAAGATTCTCCCCAAGGGGAGGCCGACCGGGGCTCGTGCACCCGTGTGTCCGATACGTGTCCCGTGAAGAAACTCAGTGTACCGGGGGTCCAACGAGGCCGCCGTCATTGTCTTTGGGACGGGCGAGAGCCCCCCCCGAGAGGGGGCCTCCGCCAAACCGTCCAACACCAAGCCGAGGGCTTGAGGGGTGATAATGACGCTCGAACAGGCATGCCCTTTGGAATACCAAAGGGCGCAATGTGCGTTCAAAGATTCGATGACTCAC
+
ABBBBFFFFFFFGGFGGGEGGGGHHFHHHHHHHHHHHHGHHHHGGGCFGHHHHHGFBFHHHHFGFCAHHGFHHHHHFGHHGHHGHGHHHHHGHGHGGGGEEGGGGCFE@F@BFHGGFA)GFGGDDGHHHHGGGCGGHHFFFHGCD/CGFGFHFHHHHHFHHHGGGGGBDBBFF?EF@>?CAFFFBFFFFFFFFFBFDFFFDEBFFF;DFFFDCFFD?;=>DDDCACBEFGHGGGFE<9HGEHGHFBGGGFFFGGHGFG3FG?EGHC5FHHFGCDDEA?BEFHDDGFFEGHFF1HEGHHG5FHHHHHHHCEE?EFHFGEFCFFGGFGGGGEGGC4FFFBFBBBA?
@M02197:102:000000000-ALU3V:1:1101:21859:23151 1:N:0:1
GCTCCTTAGAAGTCCTCCGCTTGTTGATATGCTTAAGTTCAGCGGGTAGTCCTACCTGATTTGAGATCGAACGTTAAAAAGCTGTCCTCGCTAAGGAGAGACATCTGTGAGCTCCAGCGAACCTTTGTCACCAAAGGTTACCTGGTGGGCAACCGCGAGCGTAGATAGTTATCACACTCGTGATGCCACCAAACACTGGGAGGCTGATTCATTTGAGAGGAGCCGACCACAGGCCAGCAAAACCCCCAAGGTCCAAGCTCGTCATGGCAAACCATGAGAGTTGAGGTGTTCATGATACTCAAACAGGCATGCCCCTCGGAATATCCAAGGGGCGCAAGGTGCGTTCAAAGATTCGATGATTCAC
+
ABCCCFFFFFFFGGGGGGGGGGGHHGGHHHHHHHHHGHHHHGGGGGGGFHHGHHHHHHGHHHHHGFHHHEGHGGHFGHFHGHHHHHHHH1EFEACHHHGGEGHHHHHHFGHFHHHEHGGGFGGGGHEGHHHHFEHHFHEFHHHHEHH0/FHGHGGCFGGGGDFGFFHHCCGFHGHEHHHGGGCFCFGGGGEGGGFGFGGGFGFFHHDFDFGGHFGFFFGGGG7C?DF?AFFF?F?2DFFE>BCCGFFGF2EG?GEAE>//3FF4FGFE1BF3HHG3@HHHGBHBGHFDHHFHEGE5F1@3FGGB5BFFGA0GFGFCHHHGHFGGHF2GGGEGGHHFHCGGGHGGGGGGGGGGFFFFFFFCCBAB
@M02197:102:000000000-ALU3V:1:1101:5443:23188 1:N:0:1
GCTCCTTAGAAGTCCTCCGCTTATTGATATGCTTAAGTTCAGCGGGTAATCCTGCCTGATTTGAGGTCAAAAGCTTAAGTGTGTGTTAAACGAATTATAAGCGCCGTCTAACGATAAGACTGCATTCAATTCGAAGAGATAAGTTTTATTACGCCGAGTGAAGCTTTCTATGCTATCGAAATACAAGCTGCTCGTACATTTCAGCTGAGCTGACCCTATACAGGGCCGGCAAGACAGCCATAATCCAAGCCCAGACGCCTGTTTCATTACAAAACAGGGGGGTTGAGGGTTTCACGACACTCAAACAGGCATTCTCTTCGGAATACCAAAGAGTGCAAGGTGCGTTCAATGATGCGATGGCTCAC
+
AAAAAFFFFFFFGG1B1BEEAE?GDFBFEF33DBFFH2G2GGFGGGGCGF2D1B10GGEFAF12AFH0GFGHHGHHHGGDFBFFCCGGHHGAEFHHHHHH2D/>/E>EGHHFEEEFFFFHHHHHHHHHHBDGGD0//B09HFH)@.DF;HHFA<<-BCEGHCFB>5D1F18G9DGH;<CGC8GGFC::/<CCCE@DEGFCH<=C<CFB10;GH4#<9DGFFFBF/ABA1DBFAFCFFGDB%GFECB?B/0C/?<//EEFFHFHGFGFDFCFFB1?/E>//BG1B/0/01BCBGEE2F1G/FGGBA11B1FB10AEAAABA222EGFF11B0F1DA1B0000?BA113BB11A11>11B11A>>11
@M02197:102:000000000-ALU3V:1:1101:25293:23340 1:N:0:1
GCTCCTTAGAAGTCCTCCGCTTATTGATATGCTTAAGTTCAGCGGGTATTCCTACCTGATCCGAGGTCAACCTTGAAGACGTTTGTAGGTTGGGACCGTGCCACGGGGCCTTTCAACTCGTTGCGTGCCTTTGTAAAAAAGCTCGTTGCACCGAGAGTCCACGCGACGCCGTCATTACTTTTGGGACCGGCCGGGGGCGAAGCCCGGGCCTAAGGGGGTCCAACACCAAGCCGAGCTTGAGAGGTGATAATGACGCTCGAGCAGGCATGCCCTTCGGAATGCCAAAGGGCGCAATGTGCGTTCAAAGATTCGATGACTCAC
+
BBBBAFFFFDB5BDFEGCEG?CAFGGHFFB5FDADGHH5F5EFFCG2EED5FGB3BFGEFHHAE0EECF3ECGG5B3GE3>1BGFGHGH@3BE?AFG?E;?C8F?#ECFGGHHHHDFFHG$?@CCBD?GFH8FGFFBAGCDH<HG9EHGHHB@FCCGF0GBGDGGGG@-@DADG?C;CBFGBFCF#@<<A--9-/A9/B0+//ADC<6F6F0/BB<B>B/AFFFEEEFAFAE1FB@BBFEF1F2FHGFFB/?E///AEBB0111A00EFE/EEB022DDA1B1F000A0011BFAA0011B3F3F31BA11@3D@@1>>11
@M02197:102:000000000-ALU3V:1:1101:10682:23371 1:N:0:1
GCTCCTTAGAAGTCCTCCGCTTATTGATATGCTTAAGTTCAGCGGGTATTCCTACCTGATCCGAGGTCAACCTGAGAAATAAAAGGTTAGACCGGCCCGACGAGACCTTGCAACTCCCCGCGTGCCTCGAAAGACTCGTTGCGAAGAGGGTCCCACGGACGCCGTCATTGTCTTTGAGACCAGTTGCGGACGAACCACAACGCGGCCCAACACCCAGCCCGAAGGTTGGAGAGAGGATAATGACGCTCGAACAGGCATGCCCACCGGAATACCAGTGGGCGCAATGTGCGTTCAAAGATTCGATGACTCAC
+
ABBCCFFFFFFFGGGGGGGGGGGHHHGHHHHHHHHHHHHHHHGGGGGGHGHHHHHHGHHFHHHGGGGHHGHHHHFHHFHHHHHHHGHHHHHHHGFGGGGGFFGGGGGHHHHHHGHHHHGGGGGGGHHHGGHGFHHHFGFGHGGGGGFGGFGGHH0GFCGFC@DDGHHGHHHHGGGHHGHFHHF?GGFGFGGFFFFAGGGGGGGHGGHHFGGFGGGGFFGEHHHFGEHFBHHHFHHHHHHFFFGFFHHFHHHFHFFHFHAGEEAGHHHFHHGHFGGFGGGGHHHHGGGGGGGGGGGGGGGFFFFFFFCCCCC
@M02197:102:000000000-ALU3V:1:1101:21295:23357 1:N:0:1
GCTCCTTAGAAGTCCTCCGCTTATTGATATGCTTAAGTTCAGCGGGTATTCCTACCTGATCCGAGGTCAACCTTGAAGAAGTTTGTAGGTTGGGACCGTGCCACGGGGCCTTTCAACTCGTTGCGTGCCTTTGTAAAAAAGCTCGTTGCACCGAGAGTCCACGCGACGCCGTCATTACTTTTGGGACCGGCCGGGGGCGAAGCCCGGGCCTAAGGGGGTCCAACACCAAGCCGAGCTTGAGAGGTGATAATGACGCTCGAACAGGCATGCCCTTCGGAATGCCAAAGGGCGCAATGTGCGTTCAAAGATTCGATGACTCAC
+
AABBBFFFFFFB5BGGGFGFEGGHGHGHGHHGGFHGHHFHHHHGFGGFHGHGHHHHHHGHHHHGGGGFHHHHHHF@FG53B5FHHGGHEHFGGFHGDGEHGH/FEFGGG9EH:GHHHGHGHGHGGGGCHHHFFHHHHH:CD$<G;CFBFH:HGFG?DFHDHHDEC7GGCBGCCEFEFFFGGFFDGFFFCAFCCCFFAAF?/</FA=CFFFFBBCEFDFFDEGHFFFFF/A/EEHFFGFBDFEGEFGBHHG///EEBA/2GFADFF0CFFA//AE022DF1B01E000AEAD13GAA00A1BGGF3GGGF1FDBB1FA111A
@M02197:102:000000000-ALU3V:1:1101:11474:23526 1:N:0:1
GCTCCTTAGAAGTCCTCCGCTTATTGATATGCTTAAGTTCAGCGGGTATCCCTACCTGATCCGAGGTCAAGAGTGTAAAAATGTACTTTTTGGACGTCGTCGTTATGAGTGCAAAGCGCGAGATGTACTGCGCTCCGAAATCAATACGCCGGCTGCCAATTGTTTTGAGGCGAGTCTACACGCAAAGGCGAGACAAACACCCAACACCAAGCAGAGCTTGAGGGTACAAATGACGCTCGAACAGGCATGCCCCATGGAATACCAAGGGGCGCAATGTGCGTTCAAAGATTCGATGATTCAC
+
3AAABFFFFFFFGGGGGGGGGGGHHHHHHHHHHHGGHHHHHHHGGGGGHHHHHHHHHHHHHHHGGGGHHHHHHHHHHHHHHHHHHHHHHHHGGHHGGGGEFCFGHHHHHHHGHHGHHGGGFGG8HFHHHGHGGGGGFGHGHHHHHHHHGGEFFGGGGHHHHHHHHHHGFGGHGGDGBFGGGHGHGGGGHHHGHFFFFFFFGBFHGFGHHHHHEHHHHHHGFHHHHHHGHHGGGGGFFFHHHHHHHFEGGDHHFHGHGHFFHHGGHGGGGEHHBGGGFGGGCGGGGGGGGFFFFBDFABA>3
@M02197:102:000000000-ALU3V:1:1101:26163:23544 1:N:0:1
GCTCCTTAGAAGTCCTCCGCTTATTGATATGCTTAAGTTCAGCGGGTATCCCTACCTGATCCGAGGTCAAGAGTGTAAAAATGTACTTTTGGACGTCGTCGTTATGAGTGCAAAGCGCGAGATGTACTGCGCTCCGAAATCAATACGCCGGCTGCCAATTGTTTTAAGGCGAGTCTACACGCAGAGGCGAGACAAAACACCCAACACCAAGCAGAGCTTGAAGGTACAAATGACGCTCGAACAGGCATGCCCCATGGAATACCAAGGGGCGCAATGTGCGTTCAAAGATTCGATGACTCAC
+
BBBBBFF@FFBFGFGBGGCGGGGHFFHHHGFHHFHGCGGHG5F2AEFGFEHHHHHHBGHGFHFGCEEH3BGGFGHHHHHHHHHHHG;HFHE/FBEFE=EFECFHHHGHFF?EFHFGFGGGFGGFFFHGDGDGCGGGGFC=GFHHFG.DGFGGGGGHG?GHHFCCGFHGD?CB10FHFFGGHGGFECFHHHGBAF0/AFFGGFFFFFFHFFFGFBGD4EHHHHGHGGFFHHAGFFEFADG@FEGHHHHAEGEF5FHHGFFGFGGHHGGGEAB5GGE?EEGCDCGFGGGGFFFFFFFFA3>>3
@M02197:102:000000000-ALU3V:1:1101:26181:23544 1:N:0:1
GCTCCTTAGAAGTCCTCCGCTTATTGATATGCTTAAGTTCAGCGGGTATCCCTACCTGATCCGAGGTCAAGAGTGTAAAAATGTACTTTTGGACGTCGTCGTTATGAGTGCAAAGCGCGAGATGTACTGCGCTCCGAAATCAATACGCCGGCTGCCAATTGTTTTAAGGCGAGTCTACACGCAGAGGCGAGACAAAACACCCAACACCAAGCAGAGCTTGAAGGTACAAATGACGCTCGAACAGGCATGCCCCATGGAATACCAAGGGGCGCAATGTGCGTTCAAAGATTCGATGACTCAC
+
ABBBBFFFFFFFFGGGGGGGGGGHHHDHHHHFHHHHHHHHHHHGGGGGHHHGHHHHHHHHGHHFEFEHHHHHGFGBFHHHHHHHHHHHHHHGHHGGGGGGGFFGGGFGGHGHHHHGGGGGGGGFHHGHGGDGGGHHFGDAHHHBGGGGGGGGGHHHHHHHHHHHHGHHHGHFGGGGBGGFGGHGGGGHHFHHHHHGGGGGHHGGFECHHHFHHGHHFHHHGHGHHGHHHFFFBGGHFGHHHHHHHHHCGGHGDHHHGGHFHGHHG2GGGGHHGHGGEGGGGGFFGGGGCFFFFFFFBBBBB
@M02197:102:000000000-ALU3V:1:1101:13804:23580 1:N:0:1
GCTCCTTAGAAGTCCTCCGCTTATTGATATGCTTAAGTTCGGCGGGTATTCCTACCTGATCCGAGGTCAACCACAAAAAATTGGGGGTTTAGCGGCTGGGAGTTATAGCACCTAACAAAAGCGAGAAAAAAATTACTACGCTCAGAGGATACTACAAATCCTCCGTTGTATTTCAGGAACTACAACTATAAAGAAGTAGATTCCCAACACTAAGCTAGGCTTAAGGGTTGAAATGACGCTCGAACAGGCATGCCCACTAGAATACTAATGGGCGCAATGTGCGTTCAAAGATTCGATGATTCAC
+
1AA?AFFFFFBFGGAFGFGGAE0A333333A3FGFGHHHG0AFEG/FGHHFGHFCADFEG11BE@EE>F1@>CFCCC0FFAB@>GE/0<CG19;00C<C<?HHGCDF11D#FGCC01FGH00B0BCADFFBHG?#CGE;C@1C@<;>2229B>911F@<CF#ECFGFH;FBFBFFGDEEEFHFGGHGGF1GGBGHGF9HGBFBBEGFBEHHHE1GE11@:FBG0/06;@B@2GE/A7/0EEAB91HHEA00/AB12BGFD2222GBGAA0B0?F1GGEAAA11EFBB33A1G>CFFFD311>A>
@M02197:102:000000000-ALU3V:1:1101:6989:23596 1:N:0:1
GCTCCTTAGAAGTCCTCCGCTTATTGATATGCTTAAGTTCAGCGGGTATCCCTACCTGATCCGAGGTCAACCTTTGAGAAAAGATTCTCCCCAAGGGGAGGCCGACCGGGGCTCGTGCCCCCGTGTGTCCGATACGTGTCCCGTGAAGAAACTCAGTGTACCGGGGGTCCAACGAGGCCGCCGTCATTGTCTTTGGGACGGGCGAGAGCCCCCCCCGAGAGGGGGCCTCCGCCAAACCGTCCAACACCAAGCCGAGGGCTTGAGGGGTGATAATGACGCTCGAACAGGCATGCCCTTTGGAATACCAAAGGGCGCAATGTGCGTACAAAGATTCGATGACTCAC
+
CBCCCFFFFFDFFGGGCFGEGGGHFHHHGHGGHFHHFGCHBFDFGEF2B55FGGFFGHHHHFFEGGGHFHHHHBGEFFHBEBFEGG4GHHHFGGHEGGGFFGGGGGEG@C>CCHCCGG+DFEGDDHGGFGFGGCFGGF090DCCCFFCFFFGHH;<GGGG;CFFABB:AEFFB.#@BFFAFBFFEFFFFFFFFFFEDEFC@FFFFFFAFFFBB>ECGCC<@@A;C?=<//GF5E?9GDHFGFFG?B?GEFF/EAG>B1DFGCFEFHHHHGDG0F>A/ABHGFHGF1HEGFEGEFFFDGBGD2HG0FGB0GGAE1GFGAAA01BA3FGGGEBGB1DFFBDAAAA?
@M02197:102:000000000-ALU3V:1:1101:16229:23629 1:N:0:1
GCTCCTTAGAAGTCCTCCGCTTATTGATATGCTTAAGTTCAGCGGGTATCCCTACCTGATCCGAGGTCAATTTGTGGTAAAATAATGGAGTGGTCCGGGGACCTGGCCGGCCGGAGTAGAAGTCTTCCAGAGCGAGAGAAAATTTTACTACGCCCGAAGTCTCGACCGGACCGCCACTCATTTTCGGGCACGTCCCTCGCGGGACGAGCGCCCAAGACCAAGCTGACGCTTGAAGGGTGTAATGACGCTCGAACAGGCATGCCCCCCGGAATACCGAAGGGCGCAATGTGCGTTCAAAGATTCGATGACTCAC
+
CCCCCFFFFFFFGGGGGGGGGGGHHHHHHHHHHHHHHHHHHHHGGGGGHHGHHHHHHHHHHHHGGGGHHHHHHHHGGHGHHHHHHHHH<H<HGHH9GGG::GGHHGHHGGG8GGF88HHHHHHHH:HGHHEHHGGGG8GHH;HHHH;HHHHGGGGGGGGGHHHF<GGGGGGGGGFCGGGGGGFFFFEFFFFDFFFFFGGFGGGDFGFFFFGGHGHHFGHHGHGEFDGHFHHHHGGHHFHHHGGGGGDHEGGHHHHHHHGGGGGGGGGHHHGHGGHHHGGGGGHGHHGGGGHGGGGGGGGGGFFFFFFFCCBBB
@M02197:102:000000000-ALU3V:1:1101:15142:23624 1:N:0:1
GCTCCTTAGAAGTCCTCCGCTTATTGATATGCTTAAGTTCAGCGGGTAGTCCTACCTGATCTGAGGTCAAATACAGAGTGTGGTTTAGAGTGGGCCAGTGCGAAACTTATTACGCATTCCACTTAGACATTTAAGACGAGCCAAGGCAAGCCATGGCAGCGTCCAAACCATCAGTCAGAAAAACCTGACGGATGAAGACTATATGACACTCAAACAGGCATGCCCTTCGGAATACCAAAGGGCGCAATTTGCGTTCAAAGATTCGATGACTCAC
+
BBBCCFFFFFFFGGGGGGGGGGGHGHHHHHHGHHHHHHHHHHHGGGGGGHHHHHHHHHHHHHHHHGHHHHHHHHHHHHGHGHGHGHHHHHHHHHHHGHHHHHGGGGHHHHHHHGHHHHHHHHHHHHHHHHHHHHHHHGHGGGHHHHHHHHHGHGHHHHGGHHGGHGHHHHGHHHHHHHHHHHHHGHHGHHHGHHHHHHHFHHGHHHHHGHHHHGHHHGHHGGGGGGFHFGHGHHHHHHGGGGGGGHHEFEFHGGGGGGGGGGFFFFFFFAA?CB
@M02197:102:000000000-ALU3V:1:1101:12364:23703 1:N:0:1
GCTCCTTAGAAGTCCTCCGCTTATTGATATGCTTAAGTTCAGCGGGTATCCCTACCTGATCCGAGGTCAACCTTTGAGAAAAGATTCTCCCCAAGGGGAGGCCGACCGGGGCTCGTGCACCCGTGTGTCCGATACGTGTCCCGTGAAGAAACTCAGTGTACCGGGGGTCCAACGAGGCCGCCGTCATTGTCTTTGGGACGGGCGAGAGCCCCCCCCGAGAGGGGGCCTCCGCCAAACCGTCCAACGCCAAGCCGAGGACTTGAGTGGTGATAAGTACGCTCGAACAGGCATGCCCTTTGGAATACCAAAGGGCGCAATGTGCGTTCAAAGATTCGATGACTCAC
+
ABBBBFFFFFFBFGGGGFGGGGGFFFGHHGFHCFGGFFHHHGBEEAEGHFFCCGEGHFHHHGFEEEGFHGHHHHHGHGFHHHGEHHHBFGHGEGHE1EF/EFGEEGGGCGGCCHGCHE<?GG;?.@FFGHG;F7CGHFG<H;CHGG9HBCGFFH<H<H:GHGF@?@G?DEFFFFF:?BF;B?BB;D8F:/;BBFFBFFFBBBB=@@B>EFF.=;=B0?A#C@A>?BBE#BFB2EFF?A1>GEAFB#E>//A?E@B112BB00B/102D@22F?/////0B/D111BCB00B//0BBA22DD2DA01FB0000EDA3GE0A01AB3B33GA11B1DB1B1>>111
@M02197:102:000000000-ALU3V:1:1101:11345:23561 1:N:0:1
GCTCCTTAGAAGTCCTCCGCTTATTGATATGCTTAAGTTCAGCGGGTAGTCCTACCTGATCTGAGGTCTATCACAAGAGTCCGCTCGCAGAGCGAGGGCGGTTTCAAGGAAGCCTGCCGTCCCAAGGTCGAGCGATACATATCACGCAGGACAAAGGGCCGCAAGGCCACCGATGCATTTGAGGCGAGCCCGGCAAGGGGCAACACCCAAGTCCGACCCCCCCGTGCAGGACACGAGGGGACGAAAGCTGACGTGACACTCAGACAGGCATACCCTCCGGAATACCAGAGGGTGCAAGGTGCGTTCAAAGATTCGATGATTCAC
+
BCCCCFFFFFFFGGGGGGGGGGGHHHGHHHGHHHHHHHHFHFHGGGGGGGGHHHHHHHHHHHHFFGHHHHHHGHGHFHHHHHGGGGGGGGGHHGGFGGGGGFFGHHHHHHGFHHHCGHGGGGGHGGFFGFFGGFGHGGHHHHHHHFGGGGGHHHHGHGGGG?FGGGA.CEFGBFFFFFFFFFAFFFFFB@FFFFFFFFFFFFEFFFFFFFFFFFD=FFFFEGGHHHHGHGGGHGGHHGGGHGHFFFHGGFF?GHHHHHHHFHHHFHHHGGCEF?GE?FHHHHHGHHHHHGHGFFHHHGGGGHGGGGGGGGGGFFFFFFFACCCB
@M02197:102:000000000-ALU3V:1:1101:18568:23797 1:N:0:1
GCTCCTTAGAAGTCCTCCGCTTATTGTTATGCTTAAGTTCAGCGGGTATCCCTACCTGATCCGAGGTCAACCTTTGAGAAAAGATTCTCCCCAAGGGGAGGCCGACCGGGGCTCGTGCACCCGTGTGTCCGATACGTGTCCCGTGAAGAAACTCAGTGTACCGGGGGTCCAACGAGGCCGCCGTCATTGTCTTTGGGACGGTCTAGAGACCCCCCCGAGAGGGGGCCTCCGCCAAACCGTCCAACACCACGCCTAAGGCTTCATGGTTGAAAATGAGACTTCGGAACACATAGCATTTGCAATACCAATTAGCGCTATCTGCTAGCGGAGATTCGATAACTCAC
+
AA@AAFFFFBFFGGGFGFGCGGGHFHFHHHHHHHHGHHHGHHHGGGEEFGHFFHHHHGHGBGHGGGGHHHHFHHHBDEGFHHHGGHHHEHHEHCGGG@?E?FE?GE/E?DFC/<CCEF.HBGGGGGH:B;D,G;GG8/G/DGC9D5EHHHHHHH<GGFH<HHD.DA:7DEFFF7F:;-A=:F<9B2FFBFFFF9BBD7A=-%1%911C2A7FA5CFFFC>@1AA<B=FF?DFFF11/)@4DDAFB//>//11111101F11B1?0@222B2F2AB21/////2A022212FD1111A112221F1GF100000111BB1110001A133A1111D3D3FAAA>1
@M02197:102:000000000-ALU3V:1:1101:5820:23675 1:N:0:1
GCTCCTTAGAAGTCCTCCGCTTATTGATATGCTTAAGTTCAGCGGGTATTCCTACCTGATCCGAGGTCAACCTTGTAAAAATTGGGTTATGGACCGTGCCGGGGGACCTTTCAACTCGTTGCGTGCTTAGAAAAGCTCGTTGCACCGAGAGTCCCACGGACGCCGTCATTACTTTTGGGACCGGTCGGGGGTGAACCCGGACCTGGAGTCCAACAACAAGCCAGGCTTGAGAGGTGATAATGACGCTCGAACAGGCATGCCCTTCGGAATACCAAAGGGCGCAATGTGCGTTCAAAGATTCGATGACTCAC
+
A?AAB4FFFFFFGFFFGBEGCC?GFFHHGHCHHHCHGDHFHFHEGGGGFBGHHHFHHHHHDFHG?EGHHHBFGB@GHHHHBHHFEGAFH333BF#>EF5GE/9@CCCDGFHGFDBGFCFFFG1CF;?FHHHBFHF99<A<CHGEGHFA7<<;0<GCFGCCC?@DDFFE?HGC;FFBF@GE/CDBBB//0DGBAAFFGGHHHHFFFFHF9F0EFGEGEAHHAFBF3FGHHHHHFGBHFGGFEEEEA;115GBHHHFEHFFEEEE2HHHGFGHF5BGCGEGGHBBGEGGGHFFBGFG5EFFBFBFFD5A3ABB
@M02197:102:000000000-ALU3V:1:1101:14001:23934 1:N:0:1
GCTCCTTAGAAGTCCTCCGCTTATTGATATGCTTAAGTTCAGCGGGTATCCCTACCTGATCCGAGGTCAACCTTTGAGAAAAGATTCTCCCCAAGGGGAGGCCGACCGGGGCTCGTGCACCCGTGTGTCCGATACGTGTCCCGTGAAGAAACTCAGTGTACCGGGGGTCCAACGAGGCCGCCGTCATTGTCTTTGGGACGGGCGAGAGCCCCCCCCGAGAGGGGGCCTCCGCCAAACCGTCCAACACCAAGCCGAGGGCTTGAGGGGTGATAATGACGCTCGAACAGGCATGCCCCCCGGAATACCAGGGGGCGCAATGTGCGTTCAAAGATTCGATGACTCA
+
BABBBFFFFFFFFGGGGGFFGGGHHHCHHHHHHGHHHFHHHHHGGGGGHHHHHHHHGHHHGHHGGGGHHHHHHHHHHGHHHHHGHHHHHHHGHGHGGGGGGGGGGGGG<CFGFHGGHG<HHG;:G0::HHGGG;GGHH<GHHG:GGFHEHHGHHHHHH<HHHGGGGGFBEFFFFFFFAFFFFAFFDFFFFFFFFFFFFFFFFFAF;D=FFEFFBFFFFFFFFFFFA>EFEDFGGEGGECDFFFFF0GGGGGGGG/HGHEGHGGGHFHHHGEGHGGDCDFGFBGHHGHHHGGGGFEEA3BBHGBGCCGGGFGGFHGHDEGFGFGFDGFGGGGF4FFFFFAA33A
@M02197:102:000000000-ALU3V:1:1101:19580:23894 1:N:0:1
GCTCCTTAGAAGTCCTCCGCTTATTGATATGCTTAAGTTCAGCGGGTATTCCTACCTGATCCGAGGTCAACCACAAAAAATTGGGGGTTTAGCGGCTGGGAGTTATAGCACCTAACAAAAGCGAGAAAAAAATTACTACGCTCAGAGGATACTACAAATCCGCCGTTGTATTTCAGGAACTACAACTCCTAAGAGAAGTAGATTCCCAACACTAAGCTAGGCTTAAGGGTTGAAATGACGCTCGAACAGGCATGCCCACTAGAATACTAATGGGCGCAATGTGCGTTCAAAGATTCGATGATTCAC
+
BBBBBFFFFFFFGGGGGGGGGGGHHHGHHHHHHHHHHFFFHHHGGGGCHHHHGGHHHHHHHHHGGGGHHHGHGGHHHHHGHHHHHGGFFGHHHGGGGGG8HGFHHHHFGHHHHHHHHHHHFHGGGGFHHHGGHHHGHFHDCGGHHHHGHHHHHHHHHHBGGGGGFGFGHHHGHHHHHHHHHGHFFHHFHHHGGHHHHGHHHHHHGHHHGFEHHHFFHHHHGHHGH:GHHHHHFHGGGFGCHHGHHHGHHBHHHGHGHGHHHHGHHHHHHHEGGFGGHHHGGEGHGGFGGGGEGGFFFFFFFBBABB
@M02197:102:000000000-ALU3V:1:1101:15563:24139 1:N:0:1
GCTCCTTAGAAGTCCTCCGCTTATTGATATGCTTAAGTTCAGCGGGTATCCCTACCTGATCCGAGGTCAACCTGTTAAGAAAGGGGGGTTTTGACGGCGGACAAGCCGGCCCAATCCCGCAAGCGATTCGATTAGATCACAACGCTTCGAGACGGGCGGCTCAGCCGGAGACTTTGGGGCGCGCGGCGGAACCGCGGACGCCCAAGACCAAGCGAGGCTTGATTGGTGTAATGACGCTCGAACAGGCATGCCCCCCGGAATACCGAGGGGCGCAATGTGCGTTCAAAGATTCGATGACTCAC
+
BBBCCFFFFFFFGGGGGGGGGGGHHGHHHHHHHHHHHHHHHHHGGGGGHHHHHHHHHHFHHHHGGFGHHHHHHHGHHHHHHHHGGGGGFFGGHGHGGGGGGGGGGGGGGGGGGGFFFFFFFFFFFFFFFFFFFFFFFFFFFFFFFFFFFFFFFFFFFFFFFFFFFFFFFFFFFFFFFFFFFFFFFFFFFFFGGGGGFFGGGGGGGFFGGHGGGHHGHGHHHHHHHHHHHFHCGGGFHFGHHHHHHHGHGGGCGGGHHHHGHFGGGHGGFCCHHFHFGGGHGGGGGGGGGGFFFFFFFCBCCB
@M02197:102:000000000-ALU3V:1:1101:16345:24222 1:N:0:1
GCTCCTTAGAAGTCCTCCGCTTATTGATATGCTTAAGTTCAGCGGGTATTCCTACCTGATCCGAGGTCAACCTTGTAAAAATGGGTTATAGGACCGTGCCGGGGGACCTTTCGACTCCGTGCGTGCTTGAAAAGCTCGTTGCACCGAGAGTCCCACGGACGCCGTCATTACTTTTGGGACCGGTCGGGGGTGAACCCGGACCTGGGTCCAACAACAAGCCAGGCTTGAGAGGTGATAATGACGCTCGAACAGGCATGCCCTTCGGAATACCAAAGGGCGCAATGTGCGTTCAAAGATTCGATGACTCAC
+
AAAAAFFFF5DBAGGGGGGGFGGHHGHHHHHGFBGHHHHHGHHGGCGEHGHHHHHHHBGHHHHGFGGHHGGHHGHHHHHHHHHGHFFHHHF;BGHGDHGEEFGGGD@AHHHHGGGGGHDEFGGGGGGHFHGHHGHHHGCGHGHHHFGFCGHHHGHFGDGGGDDFHHHGHFFHGHHGBB@GDGGFFFFGFHEGFBGGGHFGFHHFHFGFHFFGHHGGHGGHFGGEGHF9FHHGBDHEHFGGEFFGGAFABFFGBHFGGAGGFGFGHHHHHGFHHGGGGGHFHEEGGGHGGFGGGGFBB4FFFFFFAA3>A
@M02197:102:000000000-ALU3V:1:1101:16114:24288 1:N:0:1
GCTCCTTAGAAGTCCTCCGCTTATTGATATGCTTAAGTTCAGCGGGTATTCCTACCTGATCCGAGGTCAACCTTGAAGAAGTTTGTAGGTTGGGACCGTGCCACGGGGCCTTTCAACTCGTTTCGTGCCTTTGTAAAAAAGCTCGTTGCACCGAGAGTCCACGCGACGCCGTCATTACTTTTGGGACCGGTCGGGGGTGAACCCGGACCTAGATCCAACAACAAGCCAGGCTTGAGAGGTGATAATGACGCTCGAACAGGCATGCCCTTCGGAATGCCAAAGGGCGCAATGTGCGTTCAAAGATTCGATGACTCAC
+
CBBCCFFFFFFFGGGGGGGGGGGHHHHHHHHHHHHHHFHHHHHGGGGGHHHHHHHHHHHHHHHGGGGHHHHHHHHHGHHHHGHHHHHHHHHHGGHHGGGGGHHHGGGGGGGGHHHHHHHGHGGHGHGGHHHFHHHHHHHGGHHHGGGHGHHHGGGGGGHHHHGGGGGGGGHGHHGHHHHGHHHGGGGGGGGGGGHHGHHGGGGGHHHHGGFHHHHHHHHHHGHHHHHHGGGHHHHHHHHHHHHHGGGGGGHHGHHHHHHHHHGGGGGGGHHHHHHHHHHHGGGGGHGHHGGGGHGGGGGGBGGGFFFFFFFCBABB
@M02197:102:000000000-ALU3V:1:1101:14084:24382 1:N:0:1
GCTCCTTAGAAGTCCTCCGCTTATTGATATGCTTAAGTTCAGCGGGTATCCCTACCTGATCCGAGGTCAACCTTTGAGAAAAGATTCTCCCCAAGGGGAGGCCGACCGGGGCTCGTGCACCCGTGTGTCCGATACGTGTCCCGTGAAGAAACTCAGTGTACCGGGGGTCCAACGAGGCCGCCGTCATTGTCTTTGGGACGGGCGAGAGCCCCCCCCGAGAGGGGGCCTCCGCCAAACCGTCCAACACCAAGCCGAGGGCTTGAGGGGTGATAATGACGCTCGAACAGGCATGCCCTTTGGAATACCAAAGGGCGCAATGTGCGTTCAAAGATTCGATGATTCC
+
CCCCCFFFBFFF5FGGGGGGGGGHHGGHHHHHHHHHHGHHHHHGGGGGHHHHHHHHFHHHHHFGGGGHHHGHHHHHHGGHHHHGHHHHHGHGHGHGGGGGGGGGGGGGCGCCGHGGGGHHHGGGGHHHHHGGDCGGGHHHGHGGFFFGHGHGHHFFFFDGHHGGGGGBF?FFFAAADFFFFFFFFFFFFFFFFFFFFFBDFFFFFFF@FAEDADFGHFGDGCGGFFFEFFHFFFFFFGFFHGFEFGGGGGGGEEHHEHGBHGFEEFHHHHFFGGEECEGH?HHHFHHHHFGGEBFGHHHHHHHHGHFHGFEFEHHHGGGEGGGGGGGGGGFBFFFFFFBBBAA
@M02197:102:000000000-ALU3V:1:1101:22497:24476 1:N:0:1
GCTCCTTAGAAGTCCTCCGCTTATTGATATGCTTAAGTTCAGCGGGTATTCCTACCTGATCCGAGGTCAACCTGAAAAAAATTAGGGGTTGGACCGACCCGGAAGGACCTTGCAACTCGATACGTGCTCCCGAAAGAACTCGTTGTATCGAGGGTCCCACGGACGCCGTCATTACTTTTGAGAACCAGTTGGTCCGAAAACCGACTGCGTTCCAATGCCACCCACGGGGGGTGAGGAAGGATAATGACGCTCGAACAGGTATGCCCTTCGGAATACCAAAGGGCGCAATGTGCGTTCAAAGATTCGATGATTAC
+
CCCCCFFFFFFFGGGGGGFEGGGGHHHHHHHGGHHHHHHHHHHGGGGGHEGHHHHHHHHHHHHGGGGFHFHHHHHHHHHGGHHHGGHGGGGGHHHGGGGGGGGGGFHHHGHHHHHHHHGHHHGGDFHGHHGFGCCGHHHHHGHGGGHHHFHEFCFGHHHHGFGGFCDGBHGFGGGHGHGHHHGFFHGFCBFFFFFGGGDFGDGFGFGFFHFHHHHFHFEEFGEEGFGGGHGHFHHHHFFHGFHHGFGGGFFEHHFGFEHHHGGGEEDGGFFHHHHHHFHGFDEABHHG?FGECGFGFDGGEGFFFFFFFAAABB
@M02197:102:000000000-ALU3V:1:1101:11999:24529 1:N:0:1
GCTCCTTAGAAGTCCTCCGCTTATTGATATGCTTAAGTTCAGCGGGTAGTCCTACTTGATTTGAGGTCAAAATAATAGACCAGGCAACGACGGATCGTCGCCAGTCGTGTGTGGGGTTAGAAGCGGACAACACCGACGTAAGTTAGCAAAGAAATTAGCAACTCACTGGTTGTCCAGCATACTGTATTTAAGGTGAGCAAGTGTGGTGGCCTGCAAACCCATGGACCCGCACTAAGCGCAAAACGCTTAGGTTGGAGAAATTCACGACGCTCAAACAAGCATGCTCCAAGGAATACCAAGGAGCGCAAGGTGCGTTCAAAGATTCGATGATTCAC
+
BBBB@BFFFFFFGGGGGGGCFFGHHHGHHHHHHHHHHHHHHHHGCCGGGHHHHHHHHHHGFHHHGHGHHHHHHHHGHHGHEFGGFFHHGFEEGG?EFHHG??E?FGFF/??BFAEGDCEFFHFHGCFGDHEFG?F@CGFGHHHHGHGHFHH0GF9HHBGFGFHHHHHFH0HHFGGGFGHGGFFFFFFEHHHGGFFGCFGGGFEHCAAEGHEGHFFFFHHFEFBBFFGEFFFGFFFFEECFEEFFGHFGG?HBFHHHFGHHFCE>@EEA3FFFFGFFFF3D3GHFEEB5GHHGFGDHFHHFEA2GHFHGEAA?4EGFGBGGEFCFCFFFFFAAA>3
@M02197:102:000000000-ALU3V:1:1101:21529:24548 1:N:0:1
GCTCCTTAGAAGTCCTCCGCTTATTGATATGCTTAAGTTCAGCGGGTATTCCTACCTGATCCGAGGTCAACCTGAAAAATATAGATTTAGAGGTGGCCGGGCCCACAAGACCTTGCAACTCGACGCGTGCTCCGGAAAGCTCAGTGCGAAGAGGGTCCCATGGACGCCCGTCATTGTCTTTGAGACCAGTTGGCCGCGAACGGTCCAACGCGGTCCGACACCCGAAACCCCCGCGGTAAAGCAGGGGTTTTGGAGGGAGGATAATGACGCTCGAACAGGCATGCCCTTCGGAATGCCAAAGGGCGCAATGTGCGTTCAAAGATTCGATGACTCAC
+
BBCBBFFFFFFBGGGGGGGGGGGHHGHHHHHHHHHGHHHHHHHCG2FGHHHHGFHHHGHHHHG1EEGHHHFHHEHCGFHHGHHHHHHHHFHGHGHGGHGGGFGGGGGHHHHGHHHHHHHHHGHGGGGGGGGHHGGGGFHHHHHEHHHGDCGGFFFGHHHFHGHHHBCGGGFFBFFGFFGGGGGFGGGFGFFFFGGGFGGDFFFDDFFFGGFGFGDDGGGHGGGHFCDCGGFGGGHHHGFGGFFGGGHEHHFEFHGHHHHHHFHG1GGGEA1B5FFHGHHHFFFECEE?GGFDF3HHGHHCGGGGHHHHEGCGHGGCGGGGGGGFFFFFFF?AA>3
@M02197:102:000000000-ALU3V:1:1101:15060:24554 1:N:0:1
GCTCCTTAGAAGTCCTCCGCTTATTGATATGCTTAAGTTCAGCGGGTATCCCTACCTGATCCGAGGTCAACCTTTGAGAAAAGATTCTCCCCAAGGGGAGGCCGACCGGGGCTCGTGCACCCGTGTGTCCGATACGTGTCCCGTGAAGAAACTCAGTGTACCGGGGGTCCAACGAGGCCGCCGTCATTGTCTTTGGGACGGGCGAGAGCCCCCCCCGAGAGGGGGCCTCCGCCAAACCGTCCAACACCAAGCCGAGGGCTTGAGGGGTGATAATGACGCTCGAACAGGCATGCCCTTTGGAATACCAAAGGGCGCAATGTGCGTTCAAAGATTCGATGACTCAC
+
AABBAFFFFFFFGGGGGGGGGGDFHHHHHHGHHHHHHHHHHHHGGGGGGGHHHHGHHHHHHHHGGGGHHHHHHHHHHGHHHHHGHHHHHHH?HGHGGGGGGGGGGGGG/BBBFHGGHG<HHGGGGHGHHFGFGGGGGHHGHHGGGFFHHHHGHGHFFGHHFHGFFGGFFFFFFFEFFFFABFFFFFFFFFFFFFFFFFFFFEDFFFFFFFFGFGFFGBGFGGGFGFFGGFHFFGEGFGHGHHEFF3GFGFGGGHHFGHHFHGGGHGHHHHFHHFGGGEHHDHHGFHGHHHGFCHHFHFBHHHGHCHHHGGGGGHGHHGEFEFGGGGFGGGGGFFFFFFFBBABA
@M02197:102:000000000-ALU3V:1:1101:6313:24608 1:N:0:1
GCTCCTTAGAAGTCTTCCGCTTATTGATATGCTTAAGTTCAGCGGGTATCCCTACCTGATCCGAGGTCAACCTGAAAGAAAGATTTAACGGCCGCGCCGCCCGATCTCGCCGCGACTTGTGTGCCACAACGCTTGGAGACGGACGACTCAGCCGGAAAGACTTTGAGGCGCGCGGGGGTCCCGCGTCGCCCAATACCAAGCCAGGCTTGAGTGGTGTAATGACGCTCGAACAGGCATGCCCTTCGGAATACCAAAGGGCGCAATGTGCGTTCAAAGATTCGATGATTCAC
+
AAA?AFFFFFBFGGGGGGGGGGGHHGGHHHHGGHHHHFGHGFHGGGGGHFFFFGGHHHHGFHHGG8GHHHHHHH;EGGFHHHGHGHHHBECFGGFGGGGGGGGG@DGGFG?;CC/<@FHHHHHHFFHCCDCG?EECFGBEDDGCAGFAFGFGGCGGDG::C4GGDCAFEF<CFCDAFC@GGDE>/E>B/GEHGFBBFHFHGEHFGE9FFFGFHHHFAFHFEFGC;HGHGFFHHHFGFFFFEBGEHHGHGHGGFAEEEE?FD5FEEEFFFGGGGDGGGCFFFFFBFAAA3A
@M02197:102:000000000-ALU3V:1:1101:11756:24631 1:N:0:1
GCTCCTTAGAAGTCCTCCGCTTATTGATATGCTTAAGTTCAGCGGGTATTCCTACCTGATCCGAGGTCAACCTTGAAGAAGTTTGTAGGTTGGGACCGTGCCACGGGGCCTTTCAACTCGTTGCGTGCCTTTGTAAAAAAGCTCGTTGCACCGAGAGTCCACGCGACGCCGTCATTACTTTTGGGACCGGCCGGGGGCGAAGCCCGGGCCTAAGGGGGTCCAACACCAAGCCGAGCTTGAGAGGTGATAATGACGCTCGAACAGGCATGCCCTTCGGAATGCCAAAGGGCGCAATGTGCGTTCAAAGATTCGATGACTCAC
+
AAABBFFFFFFFGGGGGGGGGGGHHHHHHHHHGHHHHHHHHHHGGGGGHHHHGHHHHHHHHHHGGGEHHHHGFHHHHHHHEHHHHGHHHFHHFEHHGBFHGFHHGGGGGGGHHHHHHGHGGEGGCFDGHGHHBFFFGHBDFHFHGGGHGHHEGGGGGHHHHHFGGGGGGGGGGGGGGGGGGHGCDFGGFFFCGFFFFCGF;FFGFFGFACFHGGGGGFFHGGHGHGGGGGGGHFFFGHHHHFHHHHHHHHGGGGGHHGHHHHHHHHHGGGFGGEEGHHHGBHHHHGGGGGHHHHGEEFAGGGGGGGGGGFFFFFFF@BBAA
@M02197:102:000000000-ALU3V:1:1101:16964:24643 1:N:0:1
GCTCCTTAGAAGTCCTCCGCTTATTGATATGCTTAAGTTCAGCGGGTATCCCTACCTGATCCGAGGTCAACCTGTGATAATACAAGAGTTGAGCGGCGCACTCCGGCCGGCCACCGACGCGAGACAAGATGCCACAACGCGAGGGGACGGACGGCGTGGCCGGCCACATTGGGGCGCGCGGCGAGGTGCCGCGCTGCCCAACACCCAGCTAGGCTGGATTGGTGACAATGACGCTAGAACAGGCATGCCCCCCGGAATACCAGAGGGCGCAATGTGCGTTCAAAGATTCGATGACTCAC
+
A@A1A1DF1B@1AGBGF1111AEEGBCH3FDFGEFHHBEEF2GC0EEAFEFGGA0B1A0EDGHCAAACGHHHFABFD9DF2EFD:FHEG;H6>;B/>EE9E@G0EEC;ABC/B@??//</<CCGCEFA/DF0GFHHEE9-C-?BBA?@9ABAE@@E@;@?A@@;#@??-/@@?@@@@@@@@9@@C>9;B5;@A@C;-9-;9A4AAA0E<#C9CADFEHCGGF<=1B1;A>/0F1;#DD1G31?9@/</////CFFDGAB110CEEE0EBD3GAA0AEF1DDDF3E1A>13DDBFAAA>1
@M02197:102:000000000-ALU3V:1:1101:24453:24781 1:N:0:1
GCTCCTTAGAAGTCCTCCGCTTATTGATATGCTTAAGTTCAGCGGGTAATCCTGCCTGATTTGAGGTCTAAAGTTCAAGTGTTTCACCGAGGTGAAGCGTGTTATAAGCGCCGTCTAACGGTAAGACTGCAATCAACTTGACGAGAATAAGTATTATTACGCCGAGTGAAGCCTTCTGTAGTATCGAAATACAAGCTGCTCGTACATTTCAGCTGAGCTGACCCTATGACAGGGCCTGCAAAACAGCCAGAATCCAAGCCCAGACGCCTGCTTCATTACAAAACAGGGGGGTTGAGGGTTTCACGACACTCAAACAGGCATACTCTTCGGAATACCAAAGAGTGCAAGGTGCGTTCAAAGATTCGATGACTCAC
+
ABBABFFFFFFFGGGGGGGGGGGHHGHHHHHHHHHHHHHHHHGGGGGGGHHHHHHHHHHHHGHHGHHGHHHHHGHGHHFGGGHHFGGHGEEG>GHHHHGEEGHHHHFHHGGGGGGHHHGGCGHFHGHHHGFHGHGHHHHHHHGGCGGHHGHFHHHHHGHHGGCGGGEHGHHFGHHFHHGHHHGHHHHGHHHHHHGHHFGGGFGGHHGEGHHGHHHHHHHHFHHFBGGFG89GGGFFFFFGFFHGHHHEHHHGBGGHHHHHGGGGGGGGHHHFHHHHHHHHHHEGGGGGFAHHHHHEFHFGHGGGHHHHEHHHHHFHHHHHGDGGGFEHHHHHHHHHHHHHGHGHHHHGGGGHGGGGGGGGGGCFFFFFFCCCCC
@M02197:102:000000000-ALU3V:1:1101:26029:24794 1:N:0:1
GCTCCTTAGAAGTCCTCCGCTATTGATATGCTTAAGTTCAGCGGGTAGTCCTACCTGATTTGAGGCCAGATGTCAAGAAGTTACACACAAGTGTGTAGGGTATAGAAAGCAGACTATTGTCAAGTCCTGGCCACAAGCGAGCTTGTGTCCTAAGCGAAATACTTATTACGCCTAGGGGAACCAGTCAAAGACTAATCCAGCTTCCATTTTTAAGGCGAGTCAACTTGGCATTGACAAACGCCCACATCCAACATCCAAGCTCGGATTAACCAAACTTGGAGTTGAGGTTTTCATGACACTCAAACAGGCATACTCTTCGGAATACCAAAGAGTGCAAGGTGCGTTCAAAGATTCGATGATTCAC
+
AB?3AFFFFFBDFFADFGFGGEGHHHBFFFHHHHFHHHFHFFGGGAEFHHHHHHHHFHFHHGGGFGGHHGFHGHFHHHHHHHFBFEGEEFFBGFD14FG?BFGHE4DDG3FGHHGHDHHF4FG34B?FDFCEGFFEGGDD4BDFCF8HHGEFHF<-0CDHHHHHFHFG1<BGGGB<FHHHEG5D<DFAGGGCGGHEHHFGFBG*#AGGFGGGGG8<?29BGBCAGDF;FHGGGBEFEEGF?BFHFFBGEBGHHGEFBFE>1EGFG3@G1GGFGF3HFHGBGHFHHFHGF5HHGHHHGDFHFEHHHHHHHGGEHGGGGHGHHHGCHHHHHGBHGHHHG2GGGHGGGGGF5CGGFFFFFFFBBABB
@M02197:102:000000000-ALU3V:1:1101:15584:24740 1:N:0:1
GCTCCTTAGAAGTCCTCCGCTTATTGATATGCTTAAGTTCAGCGGGTATTCCTACCTGATCCGAGGTCAACCTTGTAAAAAATGGGTTATAGGACCGTGCCGGGGGACCTTTCAACTCCGTGCGTGCTTGAAAAAGCTCGTTGCACCGAGAGTCCCACGGACGCCGTCATTACTTTTGGGACCGGTCGGGGGTGAACCCGGACCTGGATCCAACAACAAGCCAGGCTTGAGAGGTGATAATGACGCTCGAACAGGCATGCCCTTCGGAATACCAAAGGGCGCAATATGCGTTCAAAGATTCGATGACTCAC
+
BBBABFDFFFFFGGGGGGGGEFEHGFHHHFHHHGGHGHGHFHFDGGGGHHGHHHHHHHFFHHHGFGGHGFHHHFHHHHHHHEHHHHFFHEHFGGGEEEGAGCGGGGCDGHHFFHHHHGHFHGGGBEDGGFFCGFHEHFHFGGHGHHGGGGHGHHHHFG@DGGCFGGBHGGFGGGGGFGBAEFFCGCDCDBAF6F@DEEFCGEGGBFGHFCFF0GFHGHHFEFFCGEFGFFFBHHGEHFFFFFFFEA/ED1ADGFEGG/C//EE/02B221FFBCHE0AE0B33GE0EAA113GBGGFFCB1FFFD@?AAAA
@M02197:102:000000000-ALU3V:1:1101:13443:24765 1:N:0:1
GCTCCTTAGAAGTCCTCCGCTTATTGATATGCTTAAGTTCAGCGGGTATTCCTACCTGATCCGAGGTCAACCTTGAAGAAGTTTGTAGGTTGGGACCGTGCCACGGGGCCTTTCAACTCGTTGCGTGCCTTTGTAAAAAAGCTCGTTGCACCGAGAGTCCACGCGACGCCGTCATTGCTTTTGGGACCGGCCGGGGGCGAAGCCCGGGCCTAAGGGGGTCCAACACCAAGCCGAGCTTGAGAGGTGATAATGACGCTCGAACAGGCATGCCCTTCGGAATGCCAAAGGGCGCAATGTGCGTTCAAAGATTCGATGACTCAC
+
BBCCCFFFFFFFGGGGGGGGGGGHHHHHHHHHHHHHHHHHHHHGGGGGHHHHHHHHHHHHHHHGGGGHHHHHHHHHHGHHHGHHHHHHHHHHGGHHGGGHGH<HGGGGGGGHHHGHHHHGHGHGGGGGHHHHHHHHHHHGGHHHGGGHGHHHGGGGEGHHHHGGCGGGGGHFGGGGHHHGGHGGCFGFGGGGGF?GFFHHFFFFGGHHFHHHGGFFHGHHFGHGHGGGGGEGHHHHHHHHHHEHHHHHHGGGGGGFECGHHHGGGHGGGGGGGGHHHHHGHFHGHGFGGFCHHGGGGGGFGGGGGGGGGCBFFFFFBBBAA
@M02197:102:000000000-ALU3V:1:1101:19851:24885 1:N:0:1
GCTCCTTAGAAGTCCTCCGCTTATTGATATGCTTAAGTTCAGCGGGTATTCCTACCTGATCCGAGGTCAACCTTGAAGAAGTTTGTAGGTTGGGACCGTGCCACGGGGCCTTTCAACTCGTTGCGTGCCTTTGTAAAAAAGCTCGTTGCACCGAGAGTCCACGCGACGCCGTCATTACTTTTGGGACCGGCCGGGGGCGAAGCCCGGGCCTAAGGGGGTCCAACACCAAGCCGAGCTTGAGAGGTGATAATGACGCTCGAACAGGCATGCCCTTCGGAATGCCAAAGGGCGCAATGTGCGTTCAAAGATTCGATGATTCAC
+
BCCCCFFFFFFFGGGGFGGGGGGHHHHHHHHHHHGHH5GHHHHGGGEEHHHHHHHHHHHHHHHGGGGHHHHHHHHHHHHHHFGHFFGHHGGHECHHGGGHGH<HGGGGGGGHHHHHHHHGGFHGGGGGHGHGHHHGHHDCGEHHFFFHGHHHGFGGGGGGHHGGGGGFGGHFHGGFF;CHHHHFGFGFFFGGGGGGDFCHGDFGFFFGFGFBFGGGFHHHGFBFFGGGGGGGHFHFHHHHHGFFDEHHFG1GFEGGHGHGHHHGHHEGGGCEDFGD5HHHHHHHHGGGGGHGHHGGEDCGGGGGCGGGFBBFFFFFBABBB
@M02197:102:000000000-ALU3V:1:1101:17412:24865 1:N:0:1
GCTCCTTAGAAGTCCTCCGCTTATTGATATGCTTAAGTTCAGCGGGTATCCCTACCTGATCCGAGGTCAAGAGTGTAAAAATGTACTTTTGGACGTCGTCGTTGTGAGTGCAAAGCGCGAGATGTACTGCGCTCCGAAATCAATACGCCGGCTGCCAATTGTTTTAAGGCGAGTCTACACGCAGAGGCGAGACAAAACACCCAACACCAAGCAGAGCTTGAAGGTACAAATGACGCTCGAACAGGCATGCCCCATGGAATACCAAGGGGCGCAATGTGCGTTCAAAGATTCGATGATTCAC
+
AAAABFFFFFFFGGGGGGGGGGGGHHHGHHHGHHHHHHHHHHHGGGGGHHHHHHHHHHHHHHHGGGGHHGHGHFGHHHHHHHHHHHHHHGHGHHGGFGGGGGGHGGHGHHHHHHHHGGGGGCGHHHHFHHGGGFGHHGHHHHGHHGGGGGGGGGGHHHHHHGHHHHHHGHGHHHHGGGGGGGHGGEFHHHHHHHHGGGGGHHGGFFGHHHHFHFHFFHHHHHHHHHHHFHGEFFGHHGHHHHHHHHHGGGGHHHFGHHHHHHHGHGGGGGGHHHGGFDHGGGGGGGGGGFFFFFFFAA@AA
@M02197:102:000000000-ALU3V:1:1101:23161:25059 1:N:0:1
GCTCCTTAGAAGTCCTCCGCTTATTGATATGCTTAAGTTCAGCGGGTATCCCTACCTGATCCGAGGTCAAGTCGTAGAAGTGCTTGCTGGACGCGGGCACGCCGGGAGCTCCGAGAAGCGCAAATGTGCTGCGCGAGGAGCCGGCGAGGGCGCTGCCAATGACTTTGAGGCGAGTCCGCGCGCGAAGGCGGGACAGACGCCCAACAACAAGGCAGGGTTGAGAGGTGATAATGACGCTCGAACAGGCATGCCCCATGGAATACCAAGGGGCGCAATGTGCGTTCAAAGATTCGATGATTCAC
+
A?A1AFF31BD1BFGGGGGGGGGHHHHHFHCHHHHHHHHGHCHGGGGGHHHHHHHHHHGGHHHGGGGHHHB2FE/C/F;B1*17G8:FG1$.E69/&E#E/CF@;@CCF0<GE1B</0#C/@CCFHGFFHFFG1@@@C-9..A?A:?4?#AD;::BFFDBBBB7FF//@@F@-;>/9D/B@<@@;?GFE@B@;@<A8>B@GBAGEHFG(@?%21?B&9FFAFFHE<GDDHGEEFBA:HGHGHHH:EFGA?EGCD5EHHHHHGCGHHGGE?AGD5HGGEFFGGFGGFGGGCFFFFFFBAA3A@
@M02197:102:000000000-ALU3V:1:1101:10977:25144 1:N:0:1
GCTCCTTAGAAGTCCTCCGCTTATTGATATGCTTAAGTTCAGCGGGTATTCCTACCTGATCCGAGGTCAACCTGAAAAAAAATGTTTTGGGGTTTGACCGGCCCGGAAGGTCCTTGCAACTCGATACGTGCTCCCGAAAGAACTCGTTGTATCGAGGGTCCCACGGACGCCGTCATTACTTTTGGGAACCAGTTGGTGTGACCCATCTTGGTTCCAATGCCACACCCCGGGGGGTGGAGGGAAGGATAATGACGCTCGAACAGGTATGCCCTTCGGAATGCCAAAGGGCGCAATGTGCGTTCAAAGATTCGATGACTCAC
+
ABBBBFFFFFFFGGGGGFGGGGGHGHHHHHHGHHHHHHHHHHHGGGGGHGHHHHHHHHGHHHFGE?1FFFHHHHFHFHHGGGHHHHHGH/E?EEGFHHHGGGCFGGGGFGHHFHHFHHHGGHFHFGGFGHHGHHGGGFDFHHHHHGHGHGHHHEFE@FECHGGFGGG@GDDFGGFGFFGHHFHHHGFFGFHGFHGHHGC?BBGHGFFFHFFFFGHHHFHGGFCFFFGGFGFGHHHGHHHGHHGGG;HGHGGGGGHHGHHHGHHHHHGGGECEAGGHHFHGHHHHGGGFCHHHHGGCGHGGGFGFGGGGFFFFFFDA?AAA
@M02197:102:000000000-ALU3V:1:1101:15864:25007 1:N:0:1
GCTCCTTAGAAGTCCTCCGCTTATTGATATGCTTAAGTTCAGCGGGTATCCCTACCTGATCCGAGGTCAACCTTTGAGAAAAGATTCTCCCCAAGGGGAGGCCGACCGGGGCTCGTGCACCCGTGTGTCCGATACGTGTCCCGTGAAGAAACTCAGTGTACCGGGGGTCCAACGAGGCCGCCGTCATTGTCTTTGGGACGGGCGAGAGCCCCCCCCGAGAGGGGGCCTCCGCCAAACCGTCCAACACCAAGCCGAGGGCTTGAGGGGTGATAATGACGCTCGAACAGGCATGCCCTTTGGAATACCAAAGGGCGCAATGTGCGTTCAAAGATTCGATGACTCAC
+
?ABCCFFFFFFFGGGGGGGGGGGHHHFHHHHHHHHHHHHHHHHGGGGGHHHHHHHHHHHHHHHGGGGHHHGHHHHHHGHHHGHGHHHHHHGGHGGGGGGGGGGGGGGG?CD?CGGGHG<HHGGDDHHGHHGGGGGGFHFFFFGHGBCHFFHHHFHHGHHHHHGGGGGDFFFFFFFFFFFAFFFFFFFFFFFFFFFFFFFFFFFBFFFFFFFFGFFFHFFGGDGGGFFGGGHFFGGGGGHFFGF/FGECGGGGFGGEFHFHHGGEFHHHHGHHFGDGFGFGFG5GHHHHGHGGEEHHGFHHHHFHGHHHGFGGGCGGFGEEGGFGGGGGGGGGFFFFFFFBBBBB
@M02197:102:000000000-ALU3V:1:1101:12416:25313 1:N:0:1
GCTCCTTAGAAGTCCTCCGCTTATTGATATGCTTAAATTCAGCGGGTATTCCTACCTGATCCGAGGTCAACCTGAAAAATATAGATTTAGAGGTGGCCGGGCCCACAAGACCTTGCAACTCGACGCGTGCTCCGGAAAGCTCAGTGCGAAGAGGGTCCCATGGACGCCCGTCATTGTCTTTGAGACCAGTTGGCCGCGAACGGTCCAACGCGGTCCAACACCCGAAACCCCCGCGGTAAAGCAGGGGTTTTGGAGGGAGGATAATGACGCTCGAACAGGCATGCCCTTCGGAATGCCAAAGGGCGCAATGTGCGTTCAAAGATTCGATGATTCAC
+
CCCCCFFFFFFFGGGGGFFGGGGHHHGHHGHHHHHHGHHHHGHGGGGGHHHHHHHHHHHHHHGGGGGHHHHHHHGHHFHHHHHHHHHHHHHHHHHGHHGGGGGGGGGHGHHGHHHHHHHHHG<FCGGGGGGHFAFCDGFFHHHHFHHGFGGCFHFFHHHHGGGFHGCGGGBGGGGFGGGGGFFEEFGGGGGGGGGGFFFAGHFDDDFFFFDFFGFGFC@GCGGFGGGGGGGGGGFHFHHHGGGGGGHGFGBGHHGHHGHHHHHHGFGGEFHFHFHHHHHHHGEDAEDGFGHGHGGHHHHGGGGGHGHGGGCGHGGGGGFGGCGFFBFFFFBBBB@
@M02197:102:000000000-ALU3V:1:1101:13846:25236 1:N:0:1
GCTCCTTAGAAGTCCTCCGCTTATTGATATGCTTAAGTTCAGCGGGTATTCCTACCTGATCCGAGGTCAACCTTGAGAAAATAAAAGGTGTGACCGGGTCCGTGAGGCCTTGCAACTCCCCGCGTGCCTCGAAAGACTCGTTGCGAAGAGGGTCCCACGGACGCCGTCATTGTCTTTGAGACCAGTTGCGTTGCCACAACTCGGTCCAACGCCCCGACCAGAGGTTGGGAGATAGGATAATGACGCTCGAACAGGCATGCCCACCGGAATACCAGTGGGCGCAATGTGCGTTCAAAGATTCGATGACTCA
+
AAAAAFDFFFFFF3GGFGC1A0AFEBFGEDDFGHHH1GFB2FFE0EEGHEFEGHFFHFFGFDHAAAGHHGGFHHGFHHDFGHHEGHH?1FFE:HBGEGC@EEHGGFFEFGHGBEGHFDGHCCGGGGGFHHGCGGGHHHGGHGFEFGF?/A.AGCEGHHCGCCC?A@AGGGGGHGFFGGFFFHGGGGFFGAFFGCBFBFECGFFGABCFFFFC@=@@FGHGBGEFFGFFGF5FFBFFGFDBFFBFBGHEGHHFHEHHHFF?AE/CG22DAD1BF0GEE0EEF1F1AEA1111B33GFFGCBBFBF1AAAAA
@M02197:102:000000000-ALU3V:1:1101:20222:25207 1:N:0:1
GCTCCTTAGAAGTCCTCCGCTTATTGATATGCTTAAGTTCAGCGGGTATTCCTACCTGATCCGAGGTCAACCACAAAAAATTGGGGGTTTAGCGACTGGGAGTTATAGCACCTAACAAAAGCGAGAAAAAAATTACTACGCTCAGAGGATACTACAAATCCGCCTTTGTATTTCAGGAACTACAACTCCTAAGAGAAGTAGATTCCCAACACTAAGCTAGGCTTAAGGGTTGAAATGACGCTCGAACAGGCATGCCCACTAGAATACTAATGGGCGCAATGTGCGTTCAAAGATTCGATGACTCAC
+
111AA1B311B1FGGGGGGGGGGHHHHHHGHHHHGHHHHGHHHGGGGGEFHHHHHHHGHGFHG/EGGHGFGFGGAGHH/E0BFBGEFEECHFG;#>BE0FGFCGFDGFDG1B0C@GFFGCFAA:#CEGHFGCHHGCEDCCF1<1F1<CC$@G1CGDGGGC</?B&(HGHHHFFFHHEBHGDHGBB3FC4DFG?FBHHFGBDGGFEAF4F3B3GHFGFFHHHHHHFGEC96HHFFGGGGGGFEGHHHHHFGHHHEHGFGGDDGGHGHHHHFDGGGGHHGF2CFGHGGGGGGGGGGFFFFFFFAAAAA
@M02197:102:000000000-ALU3V:1:1101:9442:25434 1:N:0:1
GCTCCTTAGAAGTCCTCCGCTTATTGATATGCTTAAGTTCAGCGGGTATCCCTACCTGATCCGAGGTCAAGTCGTAGAAGTGCTTGCTGGACGCGGGCCCGCCGGGAGCTCCGAGAAGCGCAAATGTGCTGCGCGAGGAGCCGGCGAGGCCGCTGCCAATGACTTTGAGGCGAGTCCGCGCGCGAAGGCGGGACAGACGCCCAACACCAAGCAGAGCTTGAGGGTGTAAATGACGCTCGAACAGGCATGCCCCACGGAATACCGAGGGGCGCAATGTGCGTTCAAAGATTCGATGATTCAC
+
CBCCBFFFFFFFFGGGGGGGGGGGHHGHHHHGHHHHHHHHFHHGGGGGHHHFHHHHHHHHHGFGFGGHHHHHHGG:GGGHHF;H0HHHG<<HGGGF;GG?DGGGGG:GFHHHGGGGGHHGGGGG;HHHFHHHGGGCGGGGFFGGGGGGF;FFGHHFHHFFHHFGGFFFEFGHFFCGGFCDFFEGGGGGGFHHFGFFFGGGHFGFGGGFHBHGFFHHFGAFHFHHHGHHFHGFGGGHHGGHHHHGHHFGFGGGFAHGHGGHGDGGHGEGGGGHHHCGFCHGGCGGGGGGGFFDFFBFABAAA
@M02197:102:000000000-ALU3V:1:1101:17714:25511 1:N:0:1
GCTCCTTAGAAGTCCTCCGCTTATTGATATGCTTAAGTTCAGCGGGTATCCCTACCTGATCCGAGGTCAACCTTTGAGAAAAGATTCTCCCCAAGGGGAGGCCGACCGGGGCTCGTGCACCCGTGTGTCCGATACGTGTCCCGTGAAGAAACTCAGTGTACCGGGGGTCCAACGAGGCCGCCGTCATTGTCTTTGGGACGGGCGAGAGCCCCCCCCGAGAGGGGGCCTCCGCCAAACCGTCCAACACCAAGCCGAGGGCTTGAGGGGTGATAATGACGCTCGAACAGGCATGCCCTTTGGAATACCAAAGGGCGCAATGTGCGTTCAAAGATTCGATGACTCAC
+
CCCBCFFFFFFFGGGGGGGGGGFHHHGHGGHHHCHHHHHHHHGFGGGGHFHFHHHHHHHGHHHFEFGHHHHHHHHGHGEHHGFGHGHHHHHGHGHGGGGCEEGEGGG?<<><BH@CHG:HHGFG?.FADHDD/GDEGBGFGHCCDGEHHH;H<H:::GHHHFADGG5:FFF88FFBCFF@>9@BC/AFFFFFF0BFFFFFB;-FFFF@>AEFFGECHGGCGGGFC<:CCCHGF;FAGFFHEGE>F9GGEEEEGHGGEF1HHGEGGFHG2BGBFFEAGGHHGHHHHHHHHFFGECB12EGHHHCHHGHHGGGGGHHHDGGGGHGGF3F3F?GGBFFFFDD?AAAA
@M02197:102:000000000-ALU3V:1:1101:9321:25519 1:N:0:1
GCTCCTTAGAAGTCCTCCGCTTATTGATATGCTTAAGTTCAGCGGGTATTCCTACCTGATCCGAGGTCAACCTTGAAGAAGTTTGTAGGTTGGGACCGTGCCACGGGGCCTTTCAACTCGTTGCGTGCCTTTGTAAAAAAGCTCGTTGCACCGAGAGTCCACGCGACGCCGTCATTACTTTTGGGACCGGCCGGGGGCGAAGCCCGGGCCTAAGGGGGTCCAACACCAAGCCGAGCTTGAGAGGTGATAATGACGCTCGAACAGGCATGCCCTTCGGAATGCCAAAGGGCGCAATGTGCGTTCAAAGATTCGATGACTCAC
+
BCCBCFFFFFFFGGGGGGGGGGGHHHGHHGHGHGHHHHHGHGDEGGEEHHHHHHHHHHGGFFGGGGGHHHEHHHHFFGGBGFHHGBGHHFGHCEHHEGGHGHHHGFFGGGGHHHHHHHGGGEFFBFDAGFHHHGHHHGEGGGHHGGGHGGHHCFCGGAGHHHGGGGC-CGGGGGGFGHHHCDFD@EFFCFCFDGEFFFGHFCBCEGGGHGFFFFFE;HHFHFFFFGFFGGGEGB;HHHFFHHHHHFGEGF1FEEGHF?EHHFBFGHHFFCGGGGHHHHHHGGHHHFGFCFFFHHEECFHGFCGGGGGGGFFF@FBDAABBA
@M02197:102:000000000-ALU3V:1:1101:10779:25562 1:N:0:1
GCTCCTTAGAAGTCCTCCGCTTATTGATATGCTTAAGTTCAGCGGGTAGTCCTACCTGATCTGAGGTCTATCACAAGAGTCCGCTCGCAGAGCGAGGGCGGTTTCAAGGAAGCCTGCCGTCCCAAGGTCGAGCGATACATATCACGCAGGACAAAGGGCCGCAAGGCCACCGATGCATTTGAGGCGAGCCCGGCAAGGGGCAACACCCAAGTCCGACCCCCCCGTGCCGGACACGAGGGGACGAAAGCTGACGTGACACTCAGACAGGCATACCCTCCGGAATACCAGAGGGTGCAAGGTGCGTTCAAAGATTCGATGACTCAC
+
CCCCCFFFFFFFGGGGGGFGGGGHGHHHFHHGHGHGHHHHFHHGGGGGGHHGFHHHHHHHHHHGHGHHHEHHHHHHHHHGHHEGGGGGGAGHHGGGGGGGGGGDHHHHGFHHHHHFHHGGGGGHHGG1GFGGGGGHGGGHEHGHGFFGGBEHGBHHHGGGGGGFFFEFGGGGGFFFFFFFFFFFFFFFFFFFFFFEFFFFFFFFFFFFFFFFFFDDFGGGGGFFEEFEHHHHEGGGHGGGHGHGHHFEGHGDHFHFHGHGHHHGEHHHHHCEGGGGGHHHHHGFHHHHHGHHHHFCHGGFGHGGGGGGGGGGFFFFBFFAABBA
@M02197:102:000000000-ALU3V:1:1101:21496:25765 1:N:0:1
GCTCCTTAGAAGTCCTCCGCTTATTGATATGCTTAAGTTCAGCGGGTAGTCCTACCTGATCTGAGGTCTATCACAAGAGTCCGCTCGCAGAGCGAGGGCGGTTTCAAGGAAGCCTGCCGTCCCAAGGTCGAGCGATACATATCACGCAGGACAAAGGGCCGCAAGGCCACCGATGCATTTGAGGCGAGCCCGGCAAGGGGCAACACCCAAGTCCGACCCCCCCGTGCCGGACACGAGGGGACGAAAGCTGACGTGACACTCAGACAGGCATACCCTCCGGAATACCAGAGGGTGCAAGGTGCGTTCAAAGATTCGATGATTCAC
+
?ABBAFF5FBFFGGGGGGGEFFGHGHHHHHHCFHGHGFGHHHGGGGEEGHHFHGHHHHHHGFHEFGHGHHHHHHHGFHHHHGEEGGGGGCEEGGGG?EEGFCGFHHGFGFHAFFFGFHGGGGGGFHGHHGGCGGGGGGHHF9EHDFFFGGGHFHFFEEEDGF:GAEGE9GFD?9;DFFFBFFFFFEAA>DFFFFFEEB/A2DAFFFDDEEFFFFFBBAB9;CBEDDFEHEFCFEEHEGGGHFGFFGF11GGDEHHHGGFEFGB3FGHHGGHEEE22GFFEGHHGGFFHHGHF44CHGGGGGHGGFGBGFEEF>C5FBFFABBBB
@M02197:102:000000000-ALU3V:1:1101:17618:25761 1:N:0:1
GCTCCTTAGAAGTCCTCCGCTTATTGATATGCTTAAGTTCAGCGGGTATCCCTACCTGATCCGAGGTCAACCTGGTAAAATTTTGGAGTTCGCTGGCGGGCGCGCGCCCGGGCTCCGAACGGGCAAGTATTACTACGCTTAAAGCCGGCCGGCACCGCCACTGACTTTGAGGTGCACCTCCCGGTGGCACCCAATACCAAGCTGGGCTTGAGGGTTGTAATGACGCTCGAACAGGCATGCCCCCCGGAATACCAGGGGGCGCAATGTGCGTTCAAAGATTCGATGATTC
+
A3AABFFFFFFFGGGGGGGGGGGHHHFFHDGHHGHCHHHHCGHGGGECHHHHHHHHHHHHHHH:GG:HH<:0.:G:HHH;H0H0HGHH;H<G;/G?:GGCCGC0CCCFC-@:?3G9?33##93//;/;<<C6:..#3DEE#./60A93#;95===FFFFFFFFFFBBFFFGFFF9FGGGGFGGG;GDGGHGH)GCCGC0HHHHHFFBHHGFFGHHHHFDGDCGCGHHGHHHHFHHGHGC?EBGGHGHHHFHFFGGGGGGDHHFHGGGEGGBGGGGGGFFFFFBFBBAAA
@M02197:102:000000000-ALU3V:1:1101:12518:25820 1:N:0:1
GCTCCTTAGAAGTCCTCCGCTTATTGATATGCTTAAGTTCAGCGGGTATCCCTACCTGATCCGAGGTCAACCTGAAAAAAGAGGTTGGACGGCACACTCCGACCGGCCACCGACGCGAGACAGATGCCACAACGCGAGGGGACGGACGGCGTGGCCGGCGACATTGGGGCGGGCGGCTAGAAGCCGCGGCGCCCAACACCCAGCCGGGCTGGATTGGTGACAATGACGCTCGAACAGGCATGCCCCCCGGAATACCAGAGGGCGCAATGTGCGTTCAAAGATTCGATGATTCAC
+
BBCCCFFFFFFFGGGGGFGGGGGHFHGHHHHGHHHHHFDGHHHEGGGGHHHHHHHGHGHHGHHGGGGHHHGHHHHHHHHGGGGHHHHEHHGGCEGHHEGGGGGGGGGGGGHGGGGGGDGCGHHHHGHHHHHGGGGGGFFGFDFG?GGFDAFCFFFFFFFBFFFFFFFFCDD=FFFFFFFBBFBDFGCDD?EGGGDAFG?CF7GGGGEHFFFC/EHHH<FHGHHGGF@?G;?HFHF<HFFF?GCEBF2GHHHFFFHGFEEGDGGHHHHGGGGHGGGBGGGGGFFFFFFFFBBAAA
@M02197:102:000000000-ALU3V:1:1101:21482:25740 1:N:0:1
GCTCCTTAGAAGTCCTCCGCTTATTGATATGCTTAAGTTCAGCGGGTATCCCTACCTGATCCGAGGTCAATTCTTGAGATATGGGGGTTTTATGGCTGGCCACGGGATGGAACTTCAGAACGGGAGAAAATTTACTACGTTCAAGCCCAGACCGGACCGCCACTGCTTTTCAGGCACGCCGCCCTCGGGTGAGGAGGCGAGGCCCAATACCAAGCTACGCTTGAGAGGTGTAGTGACGCTCGAACAGGTATGCCCCCCGGAATACCGAGGGGCGCAATGTGCGTTCAAAGATTCGATGATTCAC
+
BBBBBFFFFBFFGGGGGGGGGGGHHHHHFHHHGHHHHHGHHHHGCGGGHGHHHHHHHHHHHHHGGGGHHGHHHHHHGHHF:;FFFGGEEF9H0HGFGGG?GFGEFGGGGGHGGH,HHHH;FGDGCD?CHHFFHGHH;HGHEHGFGGGEHEHGE;6-DFEGGGGHHHGHHHHFFGFFFGFGGFFDFEGGGGGEFF/DGGGGGGFEF?AHGGGFHGFDBGHFFFGDBGHHHHFHFGFFGGHHGGHGEHGHHHGGGGGGGHHHHGHGGGGHEEFCGHHHHFFE?HGFGGFGGGGFFFFFFFBBBBBB
@M02197:102:000000000-ALU3V:1:1101:20167:25887 1:N:0:1
GCTCCTTAGAAGTCCTCCGCTTATTGATATGCTTAAGTTCAGCGGGTATCCCTACCTGATCCGAGGTCAACCTTTGAGAAAAGATTCTCCCCAAGGGGAGGCCGACCGGGGCTCGTGCACCCGTGTGTCCGATACGTGTCCCGTGAAGAAACTCAGTGTACCGGGGGTCCAACGAGGCCGCCGTCATTGTCTTTGGGACGGGCGAGAGCCCCCCCCGAGAGGGGGCCTCCGCCAAACCGTCCAACACCAAGCCGAGGGCTTGAGGGGTGATAATGACGCTCGAACAGGCATGCCCTTTGGAATACCAAAGGGCGCAATGTGCGTTCAAAGATTCGATGACTCAC
+
BCCCCFFFFFFFGGGGGGGGGGGHHHHHHGHHHHHHHHHHGHHGGGGCHHHHHHHHHHHHHHFGGGGHFFGCGHHHHGHHGGHGHHHHHHHGHGFGGGGGGGGCEGGGC@CCFGGGGG<HHGGFGHHHHHGFD:FGHHFHFHGHFGGHHH'HHHHHHHGFFHGGGGGBFEFFFFFFFFFDFFFFF?FFFFFFFFFFFFFFFFFFFFFFFFFFFGFFFFFGGGGFFCCGFEFFFFEFEEDGGDF0GGGGGGEFGGFHGHFHHGGGHHHHF5HHFFEEEGHEGHFFEFGHHFGGGFGHFHFHGHHHCFHCGEDGGHHGHGGFFCGGGGGGGE4GFFFFFFFAA>>A
@M02197:102:000000000-ALU3V:1:1101:15533:25850 1:N:0:1
GCTCCTTAGAAGTCCTCTGCTTATTGATATGCTTAAGTTCAGCGGGTATTCCTACCTGATCCGAGGTCAACCTTGAAGAAGTTTGTAGGTTGGGACCGTGCCACGGGGCCTTTCAACTCGTTGCGTGCCTTTGTAAAAAAGCTCGTTGCACCGAGAGTCCACGCGACGCCGTCATTACTTTTGGGACCGGCCGGGGGCGAAGCCCGGGCCTAAGGGGGTCCAACACCAAGCCGAGCTTGAGAGGTGATAATGACGCTCGAACAGGCATGCCCTTCGGAATGCCAAAGGGCGCAATGTGCGTTCAAAGATTCGATGACTCAC
+
3>>ABFFBFFFDGGGGGGGGGGHHHHHGHHHHGHHHHHHHHFHGGGGGHHFHHHHHHHGHHHHGGGGHFFGGH3A3FFFCGBBGHHFFFFGF?EGFDBBFDGHHGGCEEGGHGFHHGHHCB?G/B?EBCF1;@@DGHHGCFADFCCFHGBF<@/>7C<?DGGDE@-A?-BG?CFF;:CFFF<BBGGFDBFCCCGED?BBB@@B/FEBGFB30EEBEE=FEHECFGGEEGFEEGFG;EGHHGFFDEFBFGAGEGCEBE?HHGFHFGHHGGGEA22BFHHHBCHHHHCGGEGGGHHGGGGHGGGGGGF?FGFFFBFDBA?BBA
@M02197:102:000000000-ALU3V:1:1101:7390:25942 1:N:0:1
GCTCCTTAGAAGTCCTCCGCTTATTGATATGCTTAAGTTCAGCGGGTATCCCTACCTGATCCGAGGTCAACCTTTGAGAAAAGATTCTCCCCAAGGGGAGGCCGACCGGGGCTCGTGAACCCGTGTGTCCGATACGTGTCCCGTGAAGAAACTCAGTGTACCGGGGGTCCAACGAGGCCGCCGTCATTGTCTTTGGGACGGGCGAGAGCCCCCCCCGAGAGGGAGCCTCCGCCAAACCGTCCAACACCAAGCCGAGGGCTTGAGGGGTGATAATGACGCTCGAACAGGCATGCCCTTTGGAATACCAAAGGGCGCAATGTGCGTTCAAAGATTCGATGACTCAC
+
A3ABAFFFFFBFEG55GGGGGFGHCD5DGHHHGHGHGHHFHHFGEGGGGFFFHHGFHHFHHHEDCCECGFFHHHHHGFEHGBFGGGHHEGHEH?HGGE?/@E?ECCG?CC/<DFCCH00DHFGGDF.FGD7CDDGGHEGBGH5CDGGHEBCF;0CFFG9GCC9B9;9->A/EB;999=A?@A@9B:AFF/#.FF?BA@@>;--9=A@1@;A=?A?<BA/+B?D#CCB?@/A??=BFEEB%/@AFF1EE/FACEHFHFFGBGAF/>0GF2F2HGCEEE/HHCFGDFFHHG0A/CGHHGEBFBHFG01CBGGE??GGHHCEEGGFF33FBGEGFFFFFFD@1AAAA
@M02197:102:000000000-ALU3V:1:1101:15076:26003 1:N:0:1
GCTCCTTAGAAGTCCTCCGCTTATTGATATGCTTAAGTTCAGCGGGTATTCCTACCTGATCCGAGGTCAACCTGAAAAAAATTAGGGGTTGGACCGACCCGGAAGGACCTTGCAACTCGATACGTGCTCCCGAAAGAACTCGTTGTATCGAGGGTCCCACGGACGCCGTCATTACTTTTGAGAACCAGTTGGGCCGAAAACCGACTGCGTTCCAATGCCACCCACGGGGGGTGAGGAAGGATAATGACGCTCGAACAGGTATGCCCTTTGGAATACCAAAGGGCGCAATGTGCGTTCAAAGATTCGATGA
+
BBBBBFFFFDFFGBGGGGGGGGCHGHHHHHHHHGHHHHHGHHHGGGCEHHHHGHHGHHHHHHHGG?FHFHHHHHGHFHHGGHHHHHHGG8;/FHGEGGGGGGGCGGHHHHHHHGHHHHGHGHGFHHHADGGGGGGGHGHHHGHGHGHHHEAEDGDCHHHHG;BCCCGGDFGGGGGGGFGFEEA?CFFFHGCF#GFGEGGFGFFBGGDFFFFFGFGFHFDEFFFEGGGGHHHHHHGHHHHHHFHHGEE0EEGEG5GFHGHHHFGGHHFFHGGFFFGHGFFGEEEEE5GHCGGGGGGGGGFFBFFB4BBBBA
@M02197:102:000000000-ALU3V:1:1101:22213:26132 1:N:0:1
GCTCCTTAGAAGTCCTCCGCTTATTGATATGCTTAAGTTCAGCGGGTATTCCTACCTGATCCGAGGTCAACCTTGTAAAAAATGGGTTATAGGACCGTGCCGGGGGACCTTTCAACTCCGTGCGTGCTTGAAAAAGCTCGTTGCACCGAGAGTCCCACGGACGCCGTCATTACTTTTGGGACCGGTCGGGGGTGAACCCGGACCTGGATCCAACAACAAGCCAGGCTTGAGAGGTGATAATGACGCTCGAACAGGCATGCCCTTCGGAATACCAAAGGGCGCAATGTGCGTTCAAAGATTCGATGACTCAC
+
AAAAAFFFFFFFGG5FGFGEFGGHHH5GHHFFFFHHHHGGFGHGCFGGGF5GHGGHHHHHHFFEGCGHHHHHHHEHHHHHHGHHHHGFHHFFFDFEEEH?GGGGFGGGGGHHGHHGHFFFGFBFFFCFH;FHGHHDHGHFFCHGHDGFCFGGHFCCCDCGGGCCAF9@D6GGGGGGGFADE?GGFFFCFGFFCHFFGEFGFGGGGFEFGAGFFHHHGHFEHHHFHHFFFFFGFFDHGFFHGGGGGHGGHFHHFFFHGGEGGGGGHHHHGFFHHHG2GGEFGDF5AEE?HGGGGFCGGGGF4BFFFFAAA>3
@M02197:102:000000000-ALU3V:1:1101:11344:26284 1:N:0:1
GCTCCTTAGAAGTCCTCAGCTTATTGATATGCTTAAGTTCAGCGGGTATCCCTACCTGATCCGAGGTCAAACTTGGGGGGTGTATCTTCTTGGACGCCCGCGCGGGGGGGGTCTTGCGAGGCGCGGGTCTGCTGCGCTCGAAGCCGATCACGCGGGCCGCCAATGCTTTTGAGGCGAGTCCGCGCCCCCGAAGGGGGGCGGGACAAGGCGCCCAACACCAAGCAGTGCTTGAGGGTTTTAGATGACGCTCGAACAGGCATGCCCTAAGGAATACCAAAGAGCGCAATGTGCGTTCAAAGATTCGATGATTCA
+
AAAA1CD@BBDBGFGFG1FF1FGDGFFB3GBBBFFFFGHGGGHG?EE?EFFGFB0B1AFG1DB/AEBB1FDHGFBGECGC/<><11<DG1GGE:+CGACCGGG-93-1<B;B@;BF;>@=?9;@;-/-9BFB6FF@-@AB@9-@AFFA@FBBA?@?=@?9@0C/A/FFFFEE??;@-?A:?CC9-/<@@H<GC9B>@@#91F:1?//@/>/?99G31EB%BAB9HGBHF;HG>/9<HHH:FGA?9;GHEEDFB1FB1GGFFEBFEGF2DGFDEBFGBB000ADFCGGGGFAGGFB3GFEF>1B3313?A1>1
@M02197:102:000000000-ALU3V:1:1101:15582:26350 1:N:0:1
GCTCCTTAGAAGTCCTCCGCTTATTGATATGCTTAAGTTCAGCGGGTATCCCTACCTGATCCGAGGTCAAAGACGGTAAATGTGCTTGTTGGACGCGAGCCGTAGCCCCTCGAGAAGCGCAATGTGCTGCGCGAGAGGAGGTAAGGACCGCTGGAAATGAATTTGGGGCGAGTCCACGCGCGGAGGCGGGACCGACGCCCAACACCAAGCAGAGCTTGAGGGTGTAGATGACGCTCGAACAGGCATGCCCCACGGAATACCGAGGGGCGCAATGTGCGTTCAAAGATTCGATGATTCAC
+
AABBBFBF4@5@FGFGGGGGGFGHHFHHHHHHHHBHHHHHFHFGGGGEFDGGGHGAGFGHH5FEEEFHG3F5?CE?11FG;(6494GFFFFE64>/>EC/EE9EE/30<?/>/93DHH?CC/<9FGFHBGGGGC/CG?0/<#FF:.#@.C:@:#0;CC;BFCG9B<4?4:DD/>0<B;/?<@AE</DGB<</#>8EF@9F9AFB/BAFFG1BBA@F0/?9GEDB%GF0E??//DC?2FF1BFE00EECGGFGGG2HFEA?AAA0A?ECFFAD0A00FB1CF3GGEFAC1D3D@D1A>>1
@M02197:102:000000000-ALU3V:1:1101:19341:26338 1:N:0:1
GCTCCTTAGAAGTCCTCCGCTTATTGATATACTTAAGTTCAGCGGGTATTCCTACCTGATCCGAGGTCAACCACAAAAAATTGGGGGTTTAGCGGCTGGGAGTTATAGCACCTAACAAAAGCGAGAAAAAAATTACTACGCTCAGAGGATACTACAAATCCGCCGTTGTATTTCAGGAACTACAACTCCTAAGAGAAGTAGATTCCCAACACTAAGCTAGGCTTAAGGGTTGAAATGACGCTCGAACAGGCATGCCCACTAGAATACTAATGGGCGCAATGTGCGTTCAAAGATTCGATGATTCAC
+
AAA?AFDBFFFDGGGGGGGGGGGHHHHHHHCHHFFHHHHGHHHGGGCGHFHHHHHHHFFDHHHGGGGHHHHHGGHH1BG/FBGEABEEGGFFHGGGC@DDGGGFGFHBGFEE0CGBCDFACFCFCCAGGHGGFHHHF<G1F=GFFFD>1>:1111GGA<</;7?FCEEBB?3;HHHFFEFF4HEBFFFGFDHGGFHDHG@F;G1GHHHHH:HHFGHEHHHHHFHGGEFFHHEHHHFFEGGHGCHHHHGHHHHHGEHHHHFHGHHFEFFGB22GFFHCGHGGEEAGGFGFGGGFGFFFFFFF@BA>3
@M02197:102:000000000-ALU3V:1:1101:11568:26340 1:N:0:1
GCTCCTTAGAAGTCCTCCGCTTATTGATATGCTTAAGTTCAGCGGGTATCCCTACCTGATCCGAGGTCAACCTTTGAGAAAAGATTCTCCCCAAGGGGAGGCCGACCGGGGCTCGTGCACCCGTGTGTCCGATACGTGTCCCGTGAAGAAACTCAGTGTACCGGGGGTCCAACGAGGCCGCCGTCATTGTCTTTGGGACGGGCGAGAGCCCCCCCCGAGAGGGGGCCTCCGCCAAACCGTCCAACACCAAGCCGAGGGCTTGAGGGGTGATAATGACGCTCGAACAGGCATGCCCTTTGGAATACCAAAGGGCGCAATGTGCGTTCAAAGATTCGATGACTC
+
>>ABAFFFFFFFGGGGGGGGGGGHHHHHHGHHHHHGHHHHHHHGGGEEGHHHHHHHHHFHGGHGGGGHHFHHHGHHHEGHHHHGHHHHHHGEHGHAFGF//EE@EGGCC?BDCHFFG9)FHCGGG<H7GHDFF;GGHGH;DGGFBEFHHFH;6BCC#A;9ACDABDG;.;9BBDEAB;;BADB@BBFFF;FF90DFDFCD;FFFFE=DEFFGGFFFFFGGGGGGDGCCFFFGFFFGGGHHEFFFGHGGGFE?E1BHGHFHFGFEFFGHHFFHGE1GECFHGHGGFFFBHHGGFG3HGF5GHGHGHHHHGGEFGHFHFEEEGFBGDFGGGGFFFC5FFABBBB
@M02197:102:000000000-ALU3V:1:1101:11349:26265 1:N:0:1
GCTCCTTAGAAGTCCTCCGCTTATTGATATGCTTAAGTTCAGCGGGTATCCCTACCTGATCCGAGGTCAAACTTGGGGGGTGTATCTTCTTGGACGCCCGCGCGGGGGGGGTCTTGCGAGGCGCGGGTCTGCTGCGCTCGAAGCCGATCACGCGGGGCGCCAATGCTTTTGAGGCGAGTCCGCGCCCCCGAAGGGGGGCGGGACAAGGCGCCCAACACCAAGCAGTGCTTGAGGGTTTTAGATGACGCTCGAACAGGCATGCCCTAAGGAATACCAAAGGGCGCAATGTGCGTTCAAAGATTCGATGATTCA
+
AABBBFFFFFFFBFGGGGGGGGGHBGFHHHFGFHFGGDFGCGBECGFCH5DFFDAC3FFGBGHEEGGFGHEHHGHGHGGF@C-GH1GFHHHHD;GFGG:GCC:GGGGAFFFFFFFFFFFCAFFFAFFFFFFFFFFFFFFFBFFFFFFCDFFFFFFF#BFFGGFFFFFFFFFFEEFFFC@CFCGGC?GGHFFGGGGGGFAGFFFGGGGEGHCEGEAEGEGGHGF:HGGBEFH;DGGG5FHFGFEGFGFFHFGHGGFFHHHGFGGGHHGGHHHCHGHHFEEEEEBGF52GGE4GFGGBGGGGFFFFFFFAAABB
@M02197:102:000000000-ALU3V:1:1101:12040:26435 1:N:0:1
GCTCCTTAGAAGTCCTCCGCTTATTGATATGCTTAAGTTCAGCGGGTATTCCTACCTGATCCGAGGTCAACCTTGAAGAAGTTTGTAGGTTGGGACCGTGCCACGGGGCCTTTCAACTCGTTGCGTGCCTTTGTAAAAAAGCTCGTTGCACCGAGAGTCCACGCGACGCCGTCATTACTTTTGGGACCGGCCGGGGGCGAAGCCCGGGCCTAAGGGGGTCCAACACCAAGCCGAGCTTGAGAGGTGATAATGACGCTCGAACAGGCATGCCCTTCGGAATGCCAAAGGGCGCAATGTGCGTTCAAAGATTCGATGACTCAC
+
AACABFFFFFFFGGGGGGCGGGGHHGHHHHHGHHGHHHFHHHHGGGEEHHHHHGHHHGHHHHGGGC?GFHHHHHGHHGHFHEGHHHHBGGFHGGHFGGGHCH<HFGG:GGGGGHHHGHHGFFGFGGGGHHGHHHHHHHHGGHGHG@FFDHHHGGGCFCHHHHADCCGADGHHHGGGGGFHGFGFDFFF@CFFFGFFGFHHFBDFFFHHFGGGFFGGFHGEAGHGGGGGGGGEHGGGGHHHHHGGFHHGGG?GFGFHHGGHHHHHHHGFGGFGE?FHHFHGHGFHHGGGGFGGHF2?GGHGGGFGGGGGGFFFFFF@3A3AA
@M02197:102:000000000-ALU3V:1:1101:12037:26455 1:N:0:1
GCTCCTTAGAAGTCCTCCGCTTATTGATATGCTTAAGTTCAGCGGGTATTCCTACCTGATCCGAGGTCAACCTTGAAGAAGTTTGTAGGTTGGGACCGTGCCACGGGGCCTTTCAACTCGTTGCGTGCCTTTGTAAAAAAGCTCGTTGCACCGAGAGTCCACGCGACGCCGTCATTACTTTTGGGACCGGCCGGGGGCGAAGCCCGGGCCTAAGGGGGTCCAACACCAAGCCGAGCTTGAGAGGTGATAATGACGCTCGAACAGGCATGCCCTTCGGAATGCCAAAGGGCGCAATGTGCGTTCAAAGATTCGATGACTCAC
+
>3>AAFFF4FDFFGGGGBE?EFCFE5GBE6FHCGHCHEGHHGGGCGEEHHFHHHGFHGHHG51AECFGHHHHHFHFHHGHGFBGFHEHH3FCEEGEE7GHGAGCEEEGEGGHGG<;HH1A0FG/@=@?F9EHHH<CDGHDGGFH0>0G.GHHGCDBCCADAAEF9G@5@@B<AAFFF9FC9CFGDF@<B?F;4B;?BBC9B><<A=BB?FBE/FF?BFFGABFFEEE;EFCCHHBFFG>10BBEHGBG@0//AE/AE/2B1BFA1FBFAEAAB/CF2BAE1GB1BEAB00DFHHGCE0GCFF33GBAA1FFF3FFF>1>11
@M02197:102:000000000-ALU3V:1:1101:18946:26577 1:N:0:1
GCTCCTTAGAAGTCCTCCGCTTATTGATATGCTTAAGTTCAGCGGGTATCCCTACCTGATCCGAGGTCAATTCTTGAGATATGGGGGGTTTTATGGCTGGCCACGGGGTGGAACTTCAGAACGGGAGAAAATTTACTACGTTCAAGCCCAGACCGGTCCGCCACTGCTTTTCAGGCACGCCGCCCTCGGGGGAGGAGGCGAGGCCCAATACCAAGCTACGCTTGAGAGGTGTAGTGACGCTCGAACAGGTATGCCCCCCGGAATACCGAGGGGCGCAATGTGCGTTCAAAGATTCGATGATTCAC
+
1AAAAFFFFFF13FGGGG?E1EEHCFHHGHHGGHHHHHGFHHHCGE/AEGHHHFFFHDF1GHFFEGEF1FFFHFBGDFCDDFFBG?EC9A/FFGHGEHEFGC/<>;@BB:@E:FB66:00;CBAC/?/BFEB97:FG;FBAFFFFBBFEEAEE9@9#@@EF@9B/FFFFFFBFEA9AFA@E@@@@@AFC@FGGGGGAAB;AEFEA?CA:BFGEFC-/:9C;HFHGGHHGHGFGF9;CCAF<;G:FGFCBGH@<//A//CBGFFE/E/A/000CED1HBGE0A1FGGGGGGGGGB13FFFD>1>1>
@M02197:102:000000000-ALU3V:1:1101:15542:26607 1:N:0:1
GCTCCTTAGAAGTCCTCCGCTTATTGATATGCTTAAGTTCAGCGGGTAGTCCTGACTGATTTGAGGTCTAAAGCTTAAAGATGTACCAAAGTACGCATTAGAAGCACCACTATCTTGAAATATAGACGTCCTCAACGAATAATTATTACGTCGAGTCAAGCCGCCTTGTTTTCAAACTGGGTTGCTCATGTATTTCAGCCGAGCTGGCTCTACTCAAAGAGCCTGCAAACAGCCATATCCAAGCCCTAACTCCTATCTCGTTACAAAATAGGGGGGTTGAGAATTTCATGACACTCAAACAGACATACTCTTCGGAATACCAAAGAGTGCAAGGTGCGTTCAAAGATTCGATGATTCAC
+
BAABBFFFFFFFGGGGGCGGCECHHHFHHFHGCHHHHHHFCHHGGGGGGGHHHHGHFHFHHHHGGGHHHHHGHBGHGHFH53BFGFHHEHFEFGGGCDGHHHHHGHHHEHHHHHHG4BFHHFHEGHGG?EFG3G:HGGFHGHHHHHHGHCFFCCCFHHHEFFDCGGFHHFGHHEFGG<A<FGEGHHHHHHDFFGHEHHHFGFCGGHHFGGFCFHGFFGFGGHGFFHHGHGHAFHHHFGEGEHHHGGHE0FGEHHGGFGGHHG?EGHHFGCCEB1B25FFHFFHHGF5FFHHEGF5GHGGHGBHFHHGFEAB2BGHG5CHGHHHGFDDGCHHHE2CFHGGG5BGGGGGC45FD5D?A>>A
@M02197:102:000000000-ALU3V:1:1101:20972:26796 1:N:0:1
GCTCCTTAGAAGTCCTCCGCTTATTGATATGCTTAAGTTCAGCGGGTATCCCTACCTGATCCGAGGTCAAAGACGGTAAATGTGCTTGTTGGACGCGAGCCGTAGCCCCTCGAGAAGCGCAATGTGCTGCGCGAGAGGAGGCAAGGACCGCTGCCAATGAATTTGGGGCGAGTCCACGCGCGGAGGCGGGACAGACGCCCAACACCAAGCAGAGCTTGAGGGTGTAGATGACGCTCGAACAGGCATGCCCCACGGAATACCGAGGGGCGCAATGTGCGTTCAAAGATTCGATGATTCAC
+
AACCCFFFFFFFGGGGGGGGGGGHHHHHHHHHHHHFHFGGGHHGGGGGHHHHHEHHHHHHHGHGGGGHHHHHH:GGGGGH;HFHHHHHGHHHHHGGGGGGGGGGGGHHGHGGGGHGHHGGGFGHHHHHGHGGGGGGGGHGGGGGGEHHHGGHHHHHHHGGGHGGGGGGGGHGGFFFFGGGGHGGGGGHHGHGGFFGHGHFFHFFGHGHHHHHHGFGHGHGHHFHHEHHGEFFGFHGGHHGHHHGHGGF?EFGGHHHGHGGGGHGFGEAF5GGGGFGGGGGGGGGGGGFFFFFFFACBAA
@M02197:102:000000000-ALU3V:1:1101:8846:26835 1:N:0:1
GCTCCTTAGAAGTCCTCCGCTTATTGATATGCTTAAGTTCAGCGGGTATCCCTACCTGATCCGAGGTCAACCTTTGAGAAAAGATTCTCCCCAAGGGGAGGCCGACCGGGGCTCGTGCACCCGTGTGTCCGATACGTGTCCCGTGAAGAAACTCAGTGTACCGGGGGTCCAACGAGGCCGCCGTCATTGTCTTTGGGACGGGCGAGAGCCCCCCCCGAGAGGGGGCCTCCGCCAAACCGTCCAACACCAAGCCGAGGGCTTGAGGGGTGATAATGACGCTCGAACAGGCATGCCCATCGGAATACCAATTGGCGCAATGTGCGTTCAAAGATTCGATGACTCAC
+
AAABBFFFFFFFFGGGFCECGGGHHHHHHHGHHHHHFGHHHHCEGFEEHHHHHHHHFEGFHHHGECEHHHGFHFFHEF1FFHHGGHHHHGHGHGHEEE1>EFFGGGGGC@/@@EGGH/.GFGCBAG4GFFDEECCEH//CFHFHGEE8C9CGHHHHGHG:FHFFFBCFDFF-/;AA=FEBFFFFFFFFFFFFFFB;.EFDFFDFFFFBAB.ADCFFGFFFFFFFGCCEC5HGFFAGFE?9FFABFFEE/FF?/EHGEF33HEF>1EFBHG5@G?EE0EFGA553D53FFFFAFCGGGHHFFGBDHGAB22EA255BGAAAE4FF5DF5FAGFFFFBB5D3ABBA
@M02197:102:000000000-ALU3V:1:1101:14504:26626 1:N:0:1
GCTCCTTAGAAGTCCTCCGCTTATTGATATGCTTAAGTTCAGCGGGTATCCCTACCTGATCCGAGGTCAACCTTTGAGAAAAGATTCTCCCCAAGGGGAGGCCGACCGGGGCTCGTGCACCCGTGTGTCCGATACGTGTCCCGTGAAGAAACTCAGTGTACCGGGGGTCCAACGAGGCCGCCGTCATTGTCTTTGGGACGGGCGAGAGCCCCCCCCGAGAGGGGGCCTCCGCCAAACCGTCCAACACCAAGCCGAGGGCTTGAGGGGTGATAATGACGCTCGAACAGGCATGCCCTTTGGAATACCAAAGGGCGCAATGTGCGTTCAAAGATTCGATGACTCAC
+
ABCCCFFFFFFFGGGGGGGGGGGHHGHHHHHHHHHHHHHHHHHGGGGGHHHHHHHHHHHHHHGEGGGHHHHHHHHHHGHFHHHGHHHHHHHGHGHGGGGGCGGGGGGGGGGDGHCAGG;HFGCC:FGHHGDGGGGGGFHHHHGGGGGHHHHHHHHHHGHGFHGGGGGFFFFFFFFFFBFDDFFEFFFFFFFFFFFEAEFFDFFFFECFFFEDFFFGGFFDFGGGDFFGFGFFFGFFFFGDFHGFFGGGGGGGGHHGGHHHGGGGHHGHHHHHHGFGGCHHCGHHHGHHHHGGGFFHHHHHHHGAGHHFGGGGGHHHHGFFGGGGGGGGGEGGFFFFBFFBBBBA
@M02197:102:000000000-ALU3V:1:1101:10963:26872 1:N:0:1
GCTCCTTAGAAGTCCTCCGCTTATTGATATGCTTAAGTTCAGCGGGTATTCCTACCTGATCCGAGGTCAACCTGAGAAATAAAAGGTTAGACCGGCCCGACGAGACCTTGCAACTCCCCGCGTGCCTCGAAAGACTCGTTGCGAAGAGGGTCCCACGGACGCCGTCATTGTCTTTGAGACCAGTTGCGGACGAACCACAACGCGGCCCAACACCCAGCCCGAAGGTTGGAGAGAGGATAATGACGCTCGAACAGGCATGCCCACCGGAATACCAGTGGGCGCAATGTGCGTTCAAAGATTCGATGACTCAC
+
33>AAFBFDFDBDGFGGGEGCEGGFHGGBGGCHHFHGH5GEHFDAE2AGFFHHHGGGHHHHHGG0ABGGFEGBGFHFFHGHHBDGFHFHAFF;>>EECGGGEEFFFC;B#FHFGEDF?DCG@/@DEGBFDBDFAGFFFHCACFBBA/BBFE1?CGHCG?CGCAFGBHHHGFFGFDBGGFFHCGGGGGGCGCGFFGCFCFFFCCEHEBG/E2BAGFE>/E9CB@?HHGGBFF9GEBDEH:FEE17/0CADE1HHHFFHFFEAEAEFHHFHFHGGHGEEAA0BFFDE0EECGGE3GGGCGE>1FFFFFAA1AA
@M02197:102:000000000-ALU3V:1:1101:19835:26863 1:N:0:1
GCTCCTTAGAAGTCCTCCGCTTATTGATATGCTTAAGTTCAGCGGGTATCCCTACCTGATCCGAGGTCAAAAGTGATGATAAGGCTTCATGGATACCAGTATACAGGCTTAGATCGCAAAATGTGCTGCGCTCCAAAGGCCAATATGCCGGCTGCCAATAATTTTAAGGCGAGTCCAGTCACAAATGGATAGAACAAACACCCATCACCAAGCAAAGCTTGAAGGTACAAATGACGCTCGAACAGGCATGCCCCATGGAATACCAAGGGGCGCAATGTGCGTTCAAAGATTCGATGATTCAC
+
ABBBCFFFFFFFBGGGGFFGGGGFHHH6DG5GFHHGFHHFHFHGGGGGGHHHGFFHEHHHHHHCGGDHHHFGHBFDGGH7HHHFHHHHHHEHHHHFHHGFHHHFHHFFGHHHGHFHGGGGFGGFHFHFDECGGGHHHHGGHHHHFFFHG<CCCDEGGGFHHGFGGHHGCFHHGBCFFFGBDCGHGDHHHFHHHHHHHHHG8HGHG?FGGHGAHHFHFFHHHFBHGGF2CBGBEEEEA/;F@HHHFHHFE??F0DBAFHHHHHGFB/EEFECBHHFGGEGHGGFGGDE1A1CFFBFFD>>1>>
@M02197:102:000000000-ALU3V:1:1101:11192:26959 1:N:0:1
GCTCCTTAGAAGTCCTCCGCTTATTGATATGCTTAAGTTCAGCGGGTATTCCTACCTGATCCGAGGTCAACCTAGAAAAATATAAAGGTGACCGGGTCCCGGGGGCCTTGAAACTCTACGCGTGCTCCGGAGAACTCAGTGCGAAGAGGGTCCCTGGGACGCCGTCATTGTCTTTGAGACCAGTTGGTCGCGGACGATCCAACGCGGTCCAACACCAAACCCGGAGGTTTGAGGGAGGATAATGACGCTCGAACAGGCATGCCCTTCGGAATGCCAAAGGGCGCAATGTGCGTTCAAAGATTCGATGACTCAC
+
BBBBAFF@DFFFFGGGGFFGGGEGHHFHHHFFGHBHGHFHGHHGGGEGHHFHHHHHHHGFGHHGGEAGHHHFHHFHHGHHHHGGGHHHHGHHHGE>EEGFEGEE?FFGHGHH6GHHH<FFGC@C@FHGGGGGGHGHHFHFHH1<7ACGGGGGGFHGFGGF?9ADGHHFFGGGGGHHHFGFFFFGCFFDFFFFFFA<HHFGGCFEFFHEFBF>GEGGFFFECEHHHEFHFHHGGGHGHHHFFHCFAEE0AED1BHHHHHHGGGCCGGHHHCHGF0GF0CGGGGFGBDEEE?FFGGGGCGCGF11@3BFFAAAAA
@M02197:102:000000000-ALU3V:1:1101:22868:27062 1:N:0:1
GCTCCTTAGAAGTCCTCCGCTTATTGATATGCTTAAGTTCAGCGGGTAATCCTGCCTGATTTGAGGTCTAAAGTTCAAGTGTTTCACTCAAAGGTGAAGCGATTTATAAGCGCCGTCTAACGATAAGACTGCATTCGACTTGACGAGAATAAGTGTTATTACGCCGAGTGAAGCTTTCTATGCTATCGAAATACAAGCTGCTCGTACATTTCAGCTGAGCTGACCCTATACAGGGCCGGCAAGACAGCCAGAATCCAAGCCCAGACGCCTGTTTCATTACAAAACAGGGGGGTTGAGGGTTTCACGACACTCAAACAGGCATACTCTTCGGAATACCAAAGAGTGCAAGGTGCGTTCAAAGATTCGATGATTCAC
+
BBBBBFFFFFFFGGGGGGGGGGGHGHHHGHHHHHHGGGHHBHHGGGGFHFGHHHHHHHHHHHHHGGHGHHBGHGGFHHFGHHHHHFHHGHFHHHFGHHGHGGHHGHHGHFFGGGGGGGHHHFGHGGHHHHGHFFFHG3FADBGHGG//B9FDG6GFGGHH<?FGC?0FGGGHHHEHGHHHGHHFBHHFHFFHHHHHFABHGEHFFDHGFBFHFHHFFGHGFCCFGFHGFHGHFFGGDEHHGHGHGHGHDDFFGHCGGHGHHGE@?CGHFGEFHFHHHGHHHGF@EEE>1GHFHGHFFGBHGHFGGHHHHFFBHHHGGBFHHEHHGCEEHGHHGE2GHHDGFFBHHHHHGGGGHGFGGGGGEGGFFFFFFFA3A>3
@M02197:102:000000000-ALU3V:1:1101:22865:27041 1:N:0:1
GCTCCTTAGAAGTCCTCCGCTTATTGATATGCTTAAGTTCAGCGGGTAATCCTGCCTGATTTGAGGTCTAAAGTTCAAGTGTTTCACTCAAAGGTGAAGCGATTTATAAGCGCCGTCTAACGATAAGACTGCATTCGACTTGACGAGAATAAGTGTTATTACGCCGAGTGAAGCTTTCTATGCTATCGAAATACAAGGTGCTCGTACATTTCAGCTGAGCTGACCCTATACAGTGCCGGCAAGACAGCCAGAATCCAAGCCCAGACGCCTGTTTCATTACAAAACAGGGGGGTTGATGGTTTCACGACACTCAAACAGGAATACTCTTCGGAATTCCAAAGAGTGCAAGGTGCGTTCAAAGATGCGATGATTCAC
+
AAA?1FFFD1BBFGGGGB?1EEAH3DFDGDGAFGHHBH2F2BDA0AEAGB2DG110BA01GHFFCHHBHH2FHDGFFHHHFFHGHHHFFGBGHHHFBEGGGGAAFFHH2EGE?CEGGGHHHGFHGGHBGHHHHHFHFEAACHBG?/<E/??G;<<<DFHHFHECEFGFCHEHB0GGHFDDDGHHHFFGEG:C<C;GG#C<CG0CDGGFFFFFDFBF;1>0<0>01HGFF<<;0#A;9@@@@?GGFG1BBB111C<>/F?<0F</?///001>12BDBHHHGEBB/EE/?>B01111/01A/BA/ADB1A/A0D1B12222HGFHFEEACGDCAA10FA11HEAB111G0EEA0E1B3FBGEA11CBFFFFA111>
@M02197:102:000000000-ALU3V:1:1101:13874:27252 1:N:0:1
GCTCCTTAGAAGTCCTCCGCTTATAGATATGCTTAAGTTCAGCGGGTATCCCTACCTGATCCGAGGTCAAGAGTGTAAAAATGTACTTTTGGACGTCGTCGTTATGAGTGCAAAGCGCGAGATGTACTGCGCTCCGGAATCAATACGCCGGCTGCCAATTGTTTTAAGGCGAGTCTACACGCAGAGGCGAGACAAAACACCCAACACCAAGCAGAGCTTGAAGGTACAAATGACGCTCGAACAGGCATGCCCCATGGAATACCAAGGGGCGCAATGTGCGTTCAAAGATTCGATGACTCAC
+
BABBCFFFFFFFGGGGGGGGGGGFHHHHHHGHHHHHHGHHHHGGGGGGHHHHHHGHHHGHHHHGGGGHHHHHHHHHHHFHGHHHHHHHGEHGHHGGGGGGGBEFHFHHHHFHFHHGGGGGGGGHHHGHHFDFGGGG0EHGHHDCGGGGGGGGHFGHHHHHFHHHHHEHGHGFGCHGGGGGGGHGFGGHHHEHHHFFFGGGHHGGFFFGHHEHHFHFHHHHGGGGEBFHHFFFFEGHHGHHHGHHEFHE?GEGABEGDFHGFHHHHGGGEGFHGHGGE?HGGGGGGGEC44FFFFFDAAAAA
@M02197:102:000000000-ALU3V:1:1101:20615:27744 1:N:0:1
GCTCCTTAGAAGTCCTCCGCTTATTGATATGCTTAAGTTCCGCGGGTCGTCCTGCCTGATTTGAGGTCAAACTCGGATTCCGAGGAATCCGTGCGTCGTCGTTCGCAGCGTCCAAGTCGCGCGTCCCGGCTCCGAAGGGGGCGTACAATCGGTCCGTTCAAGCCGCGCGGCCTCGAGGCCGCTTCATCGTTCGCTTTCGGCCTTCGACTCGCGCAGATCGGAGTCGACCAGAGGCCAGGATCCAAGGCGCCCGGCGTCTGCGTAGACTGAACCGGGGCTTGAGAGGGGGGCGCGACACTCGAACAGGCATGCTCTGGGGACTACCAAAGAGCGCAAGGTTCGTGCAAAGATCCGATGATTCAC
+
?AAAAFFF1DFF3FBGGCEF?0AFGEFGDD3D3FBFFGFG2BEAEG/EEEFAEFFFFF0GHHHEGHGFHE1B11A/?A/FFE/EC@CGHC?/?/?FECG/BCGGCGA?@CGGCCGF1<ACCCCCCCFGC--:CEC?CFC@3A@?1@F/9BE?-;=9#;-;/FFE@@/-;@@@AFFBB4#;@@BA5FFF99ABB=9AEF2.@AE:BEEEAA?9BB.;=BFE:$C:92;@=CF9F<AEG/G<</FF>--?A//C@C/FCCC//DD>1221/</////?112HG>////E>/////21A1F/A2B11AF11A1BGFB0/1GBHGAF0D11A/EAE1F1FA000FA31AF3BEAA1@BFDBD>1>1>
@M02197:102:000000000-ALU3V:1:1101:10492:27885 1:N:0:1
GCTCCTTAGAAGTCCTCCGCTTATTGATATGCTTAAGTTCAGCGGGTATTCCTACCTGATCCGAGGTCAACCTTGAGAAAATAAAAGGTGTGACCGGGTCCGTGAGGCCTTGCAACTCCCCGCGTGCCTCGAAAGACTCGTTGCGAAGAGGGTCCCACGGACGCCGTCATTGTCTTTGAGACCAGTTGCGTTGCCACAACTCGGTCCAACGCCCCGACCAGAGGTTGGGAGAGAGGATAATGACGCTCGAACAGGCATGCCCACCGGAATACCAGAGGGCGCAATGTGCGTTCAAAGATTCGATGATTCAC
+
AAABAFFFFFFFEGGGGGGGGGGHHFHHHHFFHHHHGHHHGBFGCCEEGHFGHEHHHHGHGHGGGGGHFGHAGHHGGGHBFFHHHFFFFFFEGHGC?@FGAEHGFGEFGFHCFDHHHHHH?@<BCGGHHFFGH9AFA1<FGGCDFFC?FAEFECHFFFGGGGGGGFGGGEHHHGFFGHGGAFEHCCFFCGFFHE/BHGFFGFHHFG<FFB</CGDGF9HHFFEEFFFFHGEDDFB(FFFFGGFEE0FBFEHHFGFEHHGEEEAEFGHHGF1C1HHEAE0ECHHHCGGGHFFF333GGGFCB3FBFFAAA>1
@M02197:102:000000000-ALU3V:1:1101:11953:28016 1:N:0:1
GCTCCTTAGAAGTCCTCCGCTTATTGATATGCTTAAGTTCAGCGGGTATCCCTACCTGATCCGAGGTCAAGTCATAGAAGTGCTTGCTGGACGCCGATCCGCCGGGGCTCCGAGAAGCGCAAATGTGCTGCGCGAGAAGCCGGCGAGACCGCTGCCAATGACTTTGAGGCGAGCCCGCGCGCGAAGGCGGGGCAGACGCCCAACACCAAGCAGAGCTTGAGGGTGTAAATGACGCTCGAACAGGCATGCCCCACGGAATACCAAGGGGCGCACTGTGCGTTCAAAGATTCGATGATTCAC
+
BBBBBFFFFFF5BG5FGGGGFFEFHCFFHHGHHHHHGFFFFHHGEGAAFFHHHHHHHHHGHHHGGCFHGFHGFF:FGHFFD9FHHHHHH<GHEFGGGEGGHGGGGGGG@GFGGGGGH:GCGGGHHGFHBDDFDG/CGGHHHGGGCGGGFEGGGGGGGGGFFFFFHFFFGFEGGCGFCCBBCHHGCGGCEFBFF?FFGGGHHGGAGGFHHGHFFHHHHHHHGGGHHHGFHCFFEE?GGHHGFBF;GGEFE//A1FHGHGEDGCHCGGFEGFFB0E0EGF1B33B3GFF1>@3FDFFAAAAA
@M02197:102:000000000-ALU3V:1:1101:11944:28031 1:N:0:1
GCTCCTTAGAAGTCCTCCGCTTATTGATATGCTTAAGTTCAGCGGGTATCCCTACCTGATCAGAGGTCAAGTCATAGAAGTGCTTGCTGGACGCCGATCCGCCGGGGCTCCGAGAAGCGCAAATGTGCTGCGCGAGAAGCCGGCAAGACCGCTGCCAATGACTTTGAGGCGAGCCCGCGCGCGAAGGCGAGGCAGACGCCCAACACCAAGCAGAGCTTGAGGGTGTAAATGACGCTCGAACAGTCATGCCCCACGTAATACCAAGGGGCGCAATGTGCGTTCAAAGATTCGATGATTCAC
+
11>>1BF31DDDBF1BBFE11AEHBFFFFFFDGDF1GDA2GF1E0AEEFE2BGF0FFGHBD2BGGE1E11BDAF426B9:-;1F%1FEEBF>//EE?9EE02/F$>;>A<<C;<<ECGC5CC<11@<FGHF7.@CCCCCG@C@$$A:E?9:#0CCFB;0;0FGBHFGECC@@@-/9>;@;//1BC9C7B%F<@?/39;2/>/>>9/1B1AHGF;E;GHG?/BGFB2@:B?AE>?0//B2FA215AFCEE?FBA/DAF21GA0B/A0AA0DFD10EE0AGB33333111FB331B3>>1>1
@M02197:102:000000000-ALU3V:1:1101:10683:28080 1:N:0:1
GCTCCTTAGAAGTCCTCCGCTTATTGATATGCTTAAGTTCAGCGGGTATCCCTACCTGATCCGAGGTCAACCTTTGAGAAAAGATTCTCCCCAAGGGGAGGCCGACCGGGGCTCGTGCACCCGTGTTTCCGATAAGTGTCCCCGGAAGAAACTCAGGGTACCGGGGGTCCAACGAGGCCGCCGTCATTGCCTTTGGGACGGGCCAGAGCCCCCCCCCGAGAGGGGGCCTCCACCAAACCGTCCAACTCCAAGCCGAGGGCTTTATGGGTGATAATGACGCTCGAACAGGCATGCCCTTTGGAATACCAAAGGGCGCAATGTGCGTTCAAAGATTCGATGACTCAC
+
11>??C1B@1FB33FEGFEEGGGHBHGHFDFHFFFHGFFGHHHGGGFCEGEGGHFADHBB1FFAEGGHHHHHF1FG2>?EGHEGBGGHF1FEBEHGGGC@/EFECGCE?</C/G/>CCE;FCCGA/#9F<C6?<#0010099##.-:C4;CHF5F.-:..-;9A@?@?AE/BFBAB?-E-9;@;@B8F,#,//;//;,9.;/?#9E;-=AEF-/@F<0@/#/CB/@?///3#9?/?/E937H:FBA31@>111>FBEFF@EB3?1FBGF5FEFHGGGEEAGEEFG3F3FGBFC?FFGD5GDAGG2BDGBGEE2A55GD2FA2CGGE5FBGGGGBFBFFFDAA>>3
@M02197:102:000000000-ALU3V:1:1101:14988:28366 1:N:0:1
GCTCCTTAGAAGTCCTCCGCTTATTGATATGCTTAAGTTCAGCGGGTATCCCTACCTGATCCGAGGTCAAAGACGGTAATGTTTTCTTGTTGGACGCGGGCCGGAGCCCCTCGAGAAGCGCAATGTGCTGCGCGAGAGGAGGCAAGGACCGCTGCCAATGGATTTGGGGCGAGTCCGCGCGCTGAGGCGGGACAGACGCCCAACACCAAGCAGAGCTTGAGGGTGTAGATGACGCTCGAACAGGCATGCCCCCCGGAATACCAAGGGGCGCAATGTGCGTTCAAAGATTCGATGATTCAC
+
AAAA3CFFFBFFGGGGGG?EEGEHHH5AFAGBF5D5EGFHHHH?ECEEHH5EFFH1FD3FGFH?E0BBGHGFFFED?CFEB4BBFF:D34FAGGEEE?@=E@A//BCCEGHGG?9CAGFGDCCFD<=FFDGFFFFFFFFGFGGGHEEGGGGG??9FCB:9FF90B@AC99BF9@=BD@DFFFFFDGG@FFF9ECAA;.?AC9;.C6C0CC9FCG<DFHG.CBC0DD9F</CC/<0/#FFHGFFGG;C@?/EAEGEBHHHHHHGEEEGGCHHHHEE0?1GGBGFGA?GBFFFDFFFAAAAA
@M02197:102:000000000-ALU3V:1:1101:18335:28693 1:N:0:1
GCTCCTTAGAAGTCCTCCGCTTATTGATATGCTTAAGTTCAGCGGGTAGTCCTACCAATCTGAGGCCGATGAATTATTAAAATCCCTTCTTCCGAAGAAGCATGGGCGGGGTTCAGAAGCACGCCAAACAGCAAGATCGTTGCGTCCAGCTCCTCGACCCTGCGCCTCTCCTCTCCGAAGTCCTGATATTATCAAAACCCGGCAGGGAAAGACGTGGGCGAAATAACGAGCTTTCGTCCGTCTTGCCTTGCGAATGGATGCGCTAATGCATTTCGAGGGAGCCACCGTGGAAGATGTCAAGACCCTCAATACCGAACCGCCAGCTTGCTCAACTAAATAAGAAAGCTGTCGTTCGAAACAAGTCGCGGCCTTCAAACAGGCATGCTCCACAGATTAGATCTGCCGGGAGCGAAAGGTGCGTTCAAAGATGCGATGATTCAC
+
ABBBAFBFFFFBGGGFGGGGFGEFHGHGHHHHHHHHGGHHGFFGGGGGEFHFFHHHHHHEGHFGAFGAEEEHGHFHHGFFHHEGHHGFEHHFHGGGGFHHHHHHAHHGCCCA/GFHFGFFGHGGGADF.FFHHHFGFHFCGF.-;CGGBGHHB/CDGGGGGGGG?ACDGGFGFFGGG-D;ABBBFFFFFFF//FBFFFDDCCD-@-@E?AFFFBAD?AA;BB-.BFBA5DCDABFAF8FF:F9;:B-9..C00;09-99-9/00000;0C.C:-GC:.0..;..A.D=0000GD0<000/<..F<111<<.--<<//</011C0F111D1GFFD>B2FFDB111//E</CHFF/D>11@?>/@CE>F/1B1101FB11A1BHHFFAB22BHEGFDBC1F/?//FFEAAA011FBE0AEBBGFBA31A111B33FFDAAAA1
@M02197:102:000000000-ALU3V:1:1101:18331:28716 1:N:0:1
GCTCCTTAGAAGTCCTCCGCTTATTGATATGCTTAAGTTCAGCGGGTAGTCCTACCAATCTGAGGCCGATGAATTATTAAAATCCCTTCTTCCGAAGAAGCATGGGCGGGGTTCAGAAGCACGCCAAACAGCAAGATCGTTGCGTCCAGCTCCTCGACCCTGAGCCTCTCCTCTCCGAAGTCCTGATATTATCAAAACACGGCAGGGAAAGACGTGGGCGATATAACGGGCTTTCGTCCGTCTTGCAGAGCGAAGTGAGGCGCGAATGCATTTCTAGGGAGCCTCCGTGGCAGATTGCAAGACCCTAAATATCCATCCGCCATCTTTCTCACATAAAGAAGAAAGCTGTCGTTGGAATCAATTCGCGTCGCTCAAACAGGCATTCGCCACAGATTAGAGCTGCCCTGAGCGCAATGTGCATGCAGAGATTCTATGATTCAC
+
A1AAAFFFFFF1F3FGG1E1EEBA3EFFGFG3EGHHHGG2G2DECEECFEGHHGFEGHHHGHHG/AFEE??EGB@GHFD2BGB11BFF0B1BBBEAEEFCBF1EFEB/<@C@CGGBBGFHGGG?FCCF.>GACH/<DDG/<GCCCC-;CG0//:C.A---;//////C///9BBFFG@.@AF/;99/FFFB//BFFFF-A-9=@-----AFF-AA9--A@/#;7F9#-#:/::9-9AA.@99;*00..;..0C9./:.-9-:000000:;0;0;0/..:.A-<--<111<1G>>111110<0011@11<110?/>//<011F0B<111>2B222DF22FB1111F<////12222@21B/EE//////A1AA01FA11BGAA////ADBDEFE1D1A000FE0B00EA00AE3D111A31B13B3FB31DD3@13D111>1
@M02197:102:000000000-ALU3V:1:1101:16769:28915 1:N:0:1
GCTCCTTAGAAGTCTCCGCTTATTGATATGCTTAAGTTCAGCGGGTATCCCTACCTGATCCGAGGTCAACCTTTGAGAAAAGATTCTCCCCAAGGGGAGGCCGACCGGGGCTCGTGCACCCGTGTGTCCGATACGTGTCCCGTGAAGAAACTCAGTGTACCGGGGGTCCAACGAGGCCGCCGTCATTGTCTTTGGGACGGGCGAGAGCCCCCCCCGAGAGGGGGCCTCCGCCAAACCGTCCAACACCAAGCCGAGGGCTTGAGGGGTGATAATGACGCTCGAACATGCATGCCCTTTGGAATACCAAAGGGCTCAATGTGCGTTCAAAGATTCGATGACTCAC
+
BBBBBFBFFFFFFCDGAAGEGCH5FGHBGFFHHHHHHBGGEFEE?EEHHBGHGGGHHHHHFGEGGGGHHGCGHGHHGHFHHHGHHHHHEGGHGHED@EEGGGGGG??CC/<B<@CEE<FGGGGFHGGFHEGDDCFGFHHGHGHGGGHHHGHHHHHHFCGCGGD@FGFFEFFDFFBB<9?-AB/FFFFFFBFF/FFFBFDBBBBBBB=EBADBGEGHEGCBDAFB?CFCGFEGDGFEE3GCFAFFBCEEEGGGHHEF3HGHGGCFCGFHBFEHGGFCEGGFGF5FF3HHGGGFFHGFGD5DCHEHHGHHGHGB5GHCGEEGHGFFE5GGEGGCB5FFFFBBBAB
@M02197:102:000000000-ALU3V:1:1101:16771:28895 1:N:0:1
GCTCCTTAGAAGTCTCCGCTTATTGATATGCTTAAGTTCAGCGGGTATCCCTACCTGATCCGAGGTCAACCTTTGAGAAAAGATTCTCCCCAAGGGGAGGCCGACCGGGGCTCGTGCACCCGTGTGTCCGATACGTGTCCCGTAAAGAAACTCAGTGTACCGGGGGTCCAACGAGGCCGCCGTCATTGTCTTTGGGACGGGCGAGAGCCCCCCCCGAGAGGGGGCCTCCGCCAAACCGTCCAACACCAAGCCGAGGGCGTGAGGGGTGATAATGACGCTCGAACAGGCATGCCCTTTGGAAGACCAAAGGGCGCAATGTGAGTTCAAAGATTCGATGACTCAC
+
ABAABBFDFBBFBFGGF2EEGFHFFFGFHGHHHHHHGBGH5DE2?2ECGBGHHHFG3FFGFBEAAEGFF3FHHHHHGGFGHHGHHGHEFF?FEAF1/EEEAC/EEEE//<><GG/FGGDCECFG@F<1FA?<DGAE@GFHGC/#9CFHGHHFFHF0;;7C0;ABGB@FFFFFAEF<BF+99ABFDGFF9/FFCA:AEGC=CBHG<=EEF<5<-;CHGACCCACA;>EFAG/E@?BEEF9A?DFB1//CFF/E////B//C/A?HGFG@F@@0A/GGFF/BD1DHGFFB0//EEFEBGEGD21FBFFFEGEE?HHHFHFFB3GGGGGFDCGGFFFDDFF>1>1>
@M02197:102:000000000-ALU3V:1:1101:13238:28761 1:N:0:1
GCTCCTTAGAAGTCCTCCGCTTATTGATATGCTTAAGTTCAGCGGGTATTCCTACCTGATCCGAGGTCAACCTGAAAAAAATTAGGGGTTGGACCGACCCGGAAGGACCTTGCAACTCGATACGTGCTCCCGAAAGAACTCGTTGTATCGAGGGTCCCACGGACGCCGTCATTACTTTTGAGAACCAGTTGGTCCGAAAACCGACTGCGTTCCAATGCCACCCACGGGGGGTGAGGAAGGATAATGACGCTCGAACAGGTATGCCCTTCGGAATACCAAAGGGCGCAATGTGCGTTCAAAGATTCGATGACTCAC
+
BAB?3CDFFFFBB5DGGGEGC2EGGFFHHHF5GGDGFFGHHHGG?EGCGHGHFGAFGHFFFHFC0EEFHEHFHGHBFBHEEHHHHHHGEEEEGECECE?@EGGCA/FG9CGGB;HHH1DHGG@FEFAFBF9<ADGGFHCGFGHEGGGFGDHGGGGCGHHA@6GA<0?*EFGEGFFGHHHHFGEBGFA?CGFB</9BF><1BDCE>BFCHGDEHFHGFEEEECEEEEBBBHHHD9FHHGDHHFHFCEE>/HHEBBFFD0GCCF/EEGEECFHGFGFBCGCGGE0FGFGGEA0EAFBBDD33A1B113BF1B>11>>
@M02197:102:000000000-ALU3V:1:1101:13676:29126 1:N:0:1
GCTCCTTAGAAGTCCTCCGCTTATTGATATGCTTAAGTTCAGCGGGTATTCCTACCTGATCCGAGGTCAAGTCGTGGAGGTGAGCTTCGTGGACGCAAGCCCGACGCCGGGCCTCGAGAAGCGCAATCTTCGCTGCGCGAGAGGCTGGCAAAGGCCGCCGCCAATGCATTTGGGGCGAGTCCACGCCGAACGGCGGGACAGACGCCCAACACCAAGCAGAGCTTGAGGGTGTAAATGACGCTCGAACAGGCATGCCCCACGGAATACCGAGGGGCGCAATGTGCGTTCAAAGATTCGATGATTCAC
+
A@BAAFFFFFFFGGGGGGEEAEGGFFFHHBHDFHHHHHHGHHHFGCEEFGGHHHFAGFFGFFHGGG?GHHBFGFFGDGHAF/FHEF6DE?FE;FCCE9EEFGGFFGGGGCGGDFFFFFHFHEGFFFFBGHF7..<ECCGCFCGEFGGGFGGGBFGEDGFGFGGHFFBBFFBFF79FFFFFCFFGF?DFFFF@CCDFGFCAE><?/;@EF99AFFFE:HHF9BG;F1FFH<H;FBH:GG:GG8EDBHDHHGCGE1GGGF3HHFHGHGGGGGGGEGGHHFHEEEDGGGGF5GBE44FCD5FBFAAA33
@M02197:102:000000000-ALU3V:1:1102:15655:1794 1:N:0:1
GCTCCTTAGAAGTCCTCCGCTTATTGATATGCTTAAGTTCAGCGGGTATTCCTACCTGATCCGAGGTCAACCTTGAAGAAGTTTGTAGGTTGGGACCGTGCCACGGGGCCTTTCAACTCGTTGCGTGCCTTTGTAAAAAAGCTCGTTGCACCGAGAGTCCACGCGACCCCGTCATTACTTTTGGGACCGGCCGGGGGGGAAGCCCGGGCCTAAGGGTGTCCAACACCAAGCCGAGCTTGAGAGGTGATAATGACGCTCGAACAGGCATGCCCTTCGGAATGCCAAAGGTCGCAATGTGCGTTCAAAGATTCGATGATTCAC
+
11>111@DFFFFFFGGGGFFCEGHHGGHGHHHHFHHBFGFHHGG?EGG1GGHFGHHHEHHGHFGG?EHHHHHHHH1@@DGEGDGBGBHFGHHGC/@E/19//1C@??EEGGH<1>>GHBF0#FCGGGCEHDF9G?GB?1<?G91CCFCC$GBFGC9/<D0=G?C6--#A<<9AD=,<BFEBDC@BAFCC@@@?<@)@%0?@@9FE/B11B1FBBFG)<9AC/BFE//EE/A?@@@1;1BDFA>B:;2G@0//E>/B/A21FBD110HFAEE///B221BA1HHGFB0A00GBHFEE001FA333EGACGC1F3FBFA>11>
@M02197:102:000000000-ALU3V:1:1102:17306:2023 1:N:0:1
GCTCCTTAGAAGTCCTCCGCTTATTGATATGCTTAAGTTCAGCGGGTAATCCTGCCTGATTTGAGGTCTAAAGTTCAAGTGTTTCACCGAGGTGAAGCGTGTTATAAGCGCCGTCTAACGATAAGACTGCAATCAACTTGACGAGAATAAGTATTATTACGCCGAGTGAAGCCTTCTGTAGTATCGAAATACAAGCTGCTCGTACATTTCAGCTGAGCTGACCCTATGACAGGGCCTGCAAAACAGCCAGAAGCCAAGCCCAGACGCCTGCTTCATTACAAAACAGGGGGGTTGAGGGTTTCACGACACTCAAACAGGCATACTCTTCTGAATACCAAAGAGTGCAAGGTGCGTTCAAAGATTCGATGATTCAC
+
BAAABFFFFFFFGGGG5BEGGGGHHHCFHHHHHGGHHHHHHGCGFGGGHHHGHHGHHHHHHHGHGHHHGFHEHHHHGHHGHHHHHHGHGEG?EGH3FF?FGGEBHHHGGGGEGGGFHHHGGHGGHFFHEFHHHHHGHGGHDHGFGGGHHGB#@GDHHHGFGGGEFBFCHFGGHGFCGHFGHFHEFDFHGHHHHGHEGFFFGGFGGBFDFHFGFHGFFC?B;FFFBFGGGGF9/CGFFEGFFFFEHHDFHHGB3DCHFEFHF?/?@GGHGHHGFEGD4FHGGF3?//0B?1EB1111F3GEHGFDFHHHFHHHGFFF3EHGA5GHG5AD55HFHGF55FHHCHGCHHHEEAA4CBBDCFCEFB4BDFFFF?AAAA
@M02197:102:000000000-ALU3V:1:1102:13249:2241 1:N:0:1
GCTCCTTAGAAGTCCTCCGCTTATTGATATGCTTAAGTTCAGCGGGTATTCCTACCTGATCCGAGGTCAACCTGAGAAATAAAAGGTTAGACCGGCCCGACGAGACCTTGCAACTCCCCGCGTGCCTCGAAAGACTCGTTGCGAAGAGGGTCCCACGGACGCCGTCATTGTCTTTGAGACCAGTTGCGGACGAACCACAACGCGGCCCAACACCCAGCCCGAAGGTTGGAGAGAGGATAATGACGCTCGAACAGGCATGCCCTTCGGAATGCCAAAGGGCGCAATGTGCGTTCAAAGATTCGATGACTCAC
+
A?AAAFBFFFFFFFFGGGFGFFGFHFCHHHHGGHHGHHHHHGHGGGGGHHFD5FHHGFBGFHHCGGGHHHHHHHGHHHHFHHHHHGGEHGHHFEFGGGGGCFGGGGFHHHHH;HHHBHFGGC/C?CGHGGHGGHHFHGH:HCDFFCFHEGGFHHFHGFGGGCCGDGGGGGFGGGGEFFFFHHC<BBBAGCCHEGFFFEFFD;EFFF<BFAEGFDFFFFGHHHHGFGFHHHHEHGFFHHGEEBFFA#FA211HHHEGHFEE///ABGGHHCGGGHHGEEAEFHHGAAE0FBGGGGG3A1BFB3FFD1A>1A1
@M02197:102:000000000-ALU3V:1:1102:13434:2318 1:N:0:1
GCTCCTTAGAAGTCCTCCGCTTATTGATATGCTTAAGTTCAGCGGGTAGTCCTGCCTGATTTGAGGTCGAAATATCAATAGACTTTTTCTGTTGATTAGAAGCTTCCCTTTTTTCCAATTGGCCACTAATGAAAGTGTCCTCGACGTGATTACAAAAGTCTACAACGCCGAGTCAATCCAATATAAAGAATATAGAGATTGCTAATGTATTACGAACGAGCTTTTCTCAATACAGAAAAAAGCAAGCGCTCAAAATCCAAACACCACAATTCGACTCAAACAAGGAATCGAGTGGGTTGAAGAATTCATGACACTCAAACAGACATGCTCTCCGGAATACCAGAGAGCGCAAGGTGCGTTCAAAGATTCGATGACTCAC
+
>AAAAFFFBFDFGFGGGGGGGGGGHGFFHHHHHHHHHFHHGHHGGGEEGHFHGHFHHHAGHGHGGEBECFFFGHHGHHGHGHHFHHHHHHHHFHHHBGDGFFFGHBCFBFHHFGHHHHHHHB3FFFHHHHFFHHGFHHGFGHDDG?DFHHHB<GHEHHGGGHGFGHCGFCFHHHHCGHHHHHHEHFHHHGFHGHHGC<CGHHDC#::FFCGCGEAEEC20<HHFGFFHHHFDBHHCFHHGHEC?/?BB//FFHHGB?00?CFCEFGF/B/F@EBFEFFBFF2FHFGF/FFGEF/G1GGF2FGG21GBDFABHHF1GEA1DB2D1F1/GEEA/B2GFGF1B1FFCA0AGHCHHEGGCF1A3EB3FEGB11BFFFD>1>A>
@M02197:102:000000000-ALU3V:1:1102:17382:2695 1:N:0:1
GCTCCTTAGAAGTCCTCCGCTTATTGATATGCTTAAGTTCAGCGGGTAATCCTGCCTGATTTGAGGTCTAAAGTTCAAGTGTTTCACTCAAAGGTGAAGCGATTTATAAGCGCCGTCTAACGATAAGACTGCATTCGACTTGACGAGAATAAGTGTTTTTACGCCGAGTGAAGCTTTCTATGCTATCGAAATACAAGCTGCTCGTACATTTCAGCTGAGCTGACCCTATACAGGGCCGGCAAGACAGCCAGAATCCAAGCCCAGACGCCTGTTTCATTACAAAACAGGGGGGTTGAGGGTTTCACGACACTCAAACAGGCATACTCTTCGGAATACCAAAGAGTGCAAGGTGCGTTCAAAGATTCGATGACTCC
+
ABBAAFFFFFFFGGGGGGGGGGDHHGBGHHHHCHHGHHHHFHHGCGGFHHHHHHFHHHHHHHHHGHHHHHGGHHHHHHHHHHFHFHHFH?GH3G3FGGFFEFHHGGHHHHGGGEGEGHHHFGFHGGFHHHHGHHFBGBFGGHFFEAFGGHHHHFHHHBHE;FEGCFCDFGHHB;<GFF9HHHFGHHFHHGGEHGGHGFFGHB0=:A=;FGGFFFGF<CFGGGCCFG19;FCFEFFGCHDHGDEHFHHF2GHGD<CEEFEHHGGEGCFFG0HE@2HGFHGAFGHHGGEE??EGFFHGEHDGE0FF/GAGAAGHFHHHGGBF1ABF??FEFG2FEEAHFHHFFHHHCGGGEA01GBFGGGGFCGFFFFFFCAAAAA
@M02197:102:000000000-ALU3V:1:1102:19417:2670 1:N:0:1
GCTCCTTAGAAGTCCTCCGCTTATTGATATGCTTAAGTTCAGCGGGTATCCCTACCTGATCCGAGGTCAAGAGTGTAAAAATGTACTTTTGGATGTCGTCGTTATGAGTGCAAAGCGCGAGATGTACTGCGCTCCGAACTCAATACGCCGGCTGCCAATTGTTTTGAGGCGAGTCTACAGGAGACAAACACCCAACACCAAGCAGAGCTTGAAGGTACAAATGACGCTCGAGCAGACGTGCCACATGTAATACAAATGGAGGAAATGTACATGCAAAGAATCGACGTCTCAC
+
A1AAABFFDBFF3AFGB1E1EEEAGGDG3FFGFH3D1A2FHBBCEGGGHFFFEFHHBFHHFHAEEGGHH:8HH#@9DFE8HFBEFHFDBFHGEBF:6G/?E>E4FHGH9HGHF10FEG4C?C#CFAGG;:CGGGCA4G#FGB7?9HGGGG1?GC5HHHHFGFFHFHEEFE@E>9BF111BB29C0FFFE>;AAE/B7FFE?1BDFFEB;BFEBD9F2DBFBABB8/A/A@1%:$/39%BA1;6A&9222222222100133AA3DD3313A31333FB3A1D>>11311A>1
@M02197:102:000000000-ALU3V:1:1102:18798:2925 1:N:0:1
GCTCCTTAGAAGTCCTCCGCTTATTGATATGCTTAAGTTCAGCGGGTATTCCTACCTGATCCGAGGTCAACCATTAGAAAATTAGGGGTTTAGCGGCAGGAGCTGCAGCGCCTAACAAAAGCGAGATAAAAAATTACTACGCTCAGAGGACTGCTGCCACTCCGCCAATGTCTTTGAGGAACTACGAGACCGTAGATTCCCAACAATAAGCTGTGCTTAGGGGTTGAAATGACGCTCGAACAGGCATGCCCTCCGGAATACCAGAGGGCGCAATGTGCGTTCAAAGATTCGATGATTCAC
+
ACBBCFFFFFFFGGGGGGGGGGGHHHGHHHCHFHHHHHHHHFHGGGGFHHHHHHHHHGHHHHHGGGGHHHHHGHGHHHHHGHHGHHHGGGGHGHCGGGFECEFHHFGFGEGCBGHHFHHHCGFFDFGHHHHHGCGEDDDGGGGDGHHGECCGEGHHHHHHFFGGHHHHHGF2D:GHGDFGFGB?2FFEGGEHGHHHFHEFEGFFHHHHGEHGHHG:GGGGGHHFBGHGHGGGGGHHFHGHHHHHHGGGGGGE?HHHHHHHHHGGGGECCHHHHGEEE4GBGGGGGGGGFFFFFFFBAAAA
@M02197:102:000000000-ALU3V:1:1102:12229:3050 1:N:0:1
GCTCCTTAGAAGTCCTCCGCTTATTGATATGCTTAAGTTCAGCGGGTATCCCTACCTGATCCGAGGTCAACCTTTGAGAAAAGATTCTCCCCAAGGGGAGGCCGACCGGGGCTCGTGCACCCGTGTGTCCGATACGTGTCCCGTGAAGAAACTCAGTGTACCGGGGGTCCAACGAGGCCGCCGTCATTGTCTTTGGGACGGGCGAGAGCCCCCCCCGAGAGGGGGCCTCCGCCAAACCGTCCAACACCAAGCCGAGGGCTTGAGGGGTGATAATGACGCTCGAACAGGCATGCCCTTTGGAATACCAAAGGGCGCAATGTGCGTTCAAAGATTCGATGATTCAC
+
BBBBCFFFFFFFGCGGG4AECFEHHHGGHHHBGHHHHHHHHGBGECEEHGEFGHHABBGFFHFGGGGHHHHHGHHHGGHHFGHGHHHHHHHCFDEFGFGGCGEGGCGGGG@DCHFFH/:;<5@A?GHGGHDFGGGGHF;GHHGCAEGHGH:HGHHHFHGGHG;FGGGFFEFFFFFAAFEFF9FDBFF/BFBBFFFBD?AF;A49:A9DEFFDC;=AA>C;B>?C?/:B/CHFEA?<?:C0;AB2FGFE/EF/EFB//GDBHEF>0F22HGE2GE?AAA0B/HFFFF110BFFABHGEEGEGBBGHFCFGGEEA1131E0A0A1BFGGDFA1CBFFFBD3AA?AA
@M02197:102:000000000-ALU3V:1:1102:9364:3143 1:N:0:1
GCTCCTTAGAAGTCCTCCGCTTATTGATATGCTTAAGTTCAGCGGGTATCCCTACCTGATCCGAGGTCAAGAGTGTAAAAATGTACTTTTTGGACGTCGTCGTTATGAGTGCAAAGCGCGAGATGTACTGCGCTCAGAAATCAATACGCCGGCTGCCAATTGTTTTGAGGCGAGTCTACACGCAAAGGCGAGACAGACACCCAACACCAAGCAGAGCTTGAAGGTTCAAATGACGCTCGAACAGGCATGCCCTTCGGAATACCAAAGAACTCAATGTGCGTTCAAAGATTCGATGACTCAC
+
A@AA3BFF455DGFFGFGGGGGGGHHHHGHHGHHFHGHGHHGHFGGA?FHFCGHFHHGBB5AGFEGGHFGD@FFFDDGHD3EGG:GHFHH69A;B;?E/EF?FGHGG4FHBFHBBFBEEF0>>C2CF<@F26<CD#FD=<01FBDDGH?/@//,01::GGFGFF:GCE/</1BA2>FBBBFDA1E>@B02BBB9F$BAF?DDE6>;AGEGBF;9BEFFFB9&/1A%%DBC?FF3BB9A9F3G1FGEGE/A/E/A0A2AGA0FAD12121B1D31E0A01113A33BECF1BF3BB11>1>1
@M02197:102:000000000-ALU3V:1:1102:22237:3112 1:N:0:1
GCTCCTTAGAAGTCCTCCGCTTATTGATATGCTTAAGTTCAGCGGGTAATCCTGCCTGATTTGAGGTCTAAAGTTCAAGTGTTTCACCGAGGTGAAGCGTGTTATAAGCGCCGTCTAACGGTAAGACTGCAATCAACTTGACGAGAATAAGTATTATTACGCCGAGTGAAGCCTTCTGTAGTATCGAAATACAAGCTGCTCGTACATTTCAGCTGAGCTGACCCTATGACAGGGCCTGCAAAACAGCCAGAATCCAAGCCCAGACGCCTGCTTCATTACAAAACAGGGGGGTTGAGGGTTTCACGACACTCAAACAGGCATACTCTTCGGAATACCAAAGAGTGCAAGGTGCGTTCAAAGATTCGATGATTCAC
+
BBB@AFDFF5DDAEGGFGGEEFGHFFHHHHFFGFFBDHHHGGBEEEGEHHHHEGGHHG2GHFGFCFBFF5GGGAFHH5FHHHHHEDFHGEEGFAGGBGGGEEFFHFFFHGGGCGGHHHHDC//??FD?GHFHHHHHHHHHBBDEDG/FGFHHGG7HHHHHGGGC0;<CGH8CGHFHHFHFGCCCCAGHGHGGHCGEGG/FFG<EEDFGGGGFF1FBFFF00C991?C1G?/<FBDA9@AFDDCFB$B22F1B1??FCF00/?/E>/?0>1FGB22BB0>01@@/>//E/GGHGCGFFGFA0B/EAF1HEFFEB1FFB221GF0/EEEEBFE2DA0BHGD0HGHGB1FAA00A1BAF3AFEFF1BBFDDFAAAAA
@M02197:102:000000000-ALU3V:1:1102:10015:3206 1:N:0:1
GCTCCTTAGAAGTCCTCCGCTTATTGATATGCTTAAGTTCAGCGGGTATTCCTACCTGATCCGAGGTCAACCTTGAAGAAGTTTGTAGGTTGGGACCGTGCCACGGGGCCTTTCAACTCGTTGCGTGCCTTTGTAAAAAAGCTCGTTGCACCGAGAGTCCACGCGACTCCGTCATTACTTTTGGGACCGGCCGGGGGCGAAGCCCGGGCCTAAGGGGGTCCAACACCAAGCCGAGCTTGAGAGGTGATAATGACGCTCGAACAGGCATGCCCTTCGGAATGCCAAAGGGCGCAATGTGCGTTCAAAGATTCGATGACTCAC
+
AAA1AFB31DD1FGGGGGCEGGGHGF3EBHHHHHHGHHGHGHHGGGEEHHHHHHHHE1C11ACCEC?0GGFG>FG@FGEEGDGHHGD2BGF0///FEE5>@>GGEC79>ECFGBDGBGGGHFHGCAACFB11@@GF1GF#/;FGCCBFGBGGC@C@9<0<$9C??7C#C@A8@#;B9GGF<CC?FEFF@?<9GC?A@CHGC?BFA@C<B1EAEEEF@BB/ACG/>EE?FC/EF;FB;BBG>FF9HFGDEGE>/>/CC/GFG1FGAABGEEEA/GHHHGBAA0FG0EE00A11BFEEE0GCGFGEBCGGGFC@3FDBA?AA1
@M02197:102:000000000-ALU3V:1:1102:19176:2980 1:N:0:1
GCTCCTTAGAAGTCCTCCGCTTATTGATATGCTTAAGTTCAGCGGGTATCCCTACCTGATCCGAGGTCAACCTTTGAGAAAAGATTCTCCCCAAGGGGAGGCCGACCGGGGCTCGTGCACCCGTGTGTCCGATACGTGTCCCGTGAAGAAACTCAGTGTACCGGGGGTCCAACGAGGCCGCCGTCATTGTCTTTGGGACGGGCGAGAGCCCCCCCCGAGAGGGGGCCTCCGCCAAACCGTCCAACACCAAGCCGAGGGCTTGAGGGGTGATAATGACGCTCGAACAGGCATGCCCTTTGGAATACCAAAGGGCGCAATGTGCGTTCAAAGATTCGATGACTCAC
+
ABBBAFFFFFBBGGGGGGGGGGGHHHHHHHHHHHHHGGHHHHHGGGGGGHHHHHHHHHGHHHHGGGGHHHHHHHGGFFHHHHEGHHHHFFGGHGHGGGGGGGEGGGGCCC?CCGGGHGHHHCGGGEGFHHFGGGGGDGFFHHGHGGGHGHHHFHFGGH0CGHGGGGGFFFFFF?FFFFFFFFFFFFFFFFFFFFFFDEFCCFFFFFFFFFDDFFFBF0DADGFEFF;EFDCFFEBFGGGB;EDFFG??CFADEGFEFD3GFEF@HHHHFHFHHGGDGGHEEFFDEGHHG2ACGHHHFGHGCHFAGHHHGGGGGHHHHEEEFAGGGGGGGGGGFFDFFFF@BBAA
@M02197:102:000000000-ALU3V:1:1102:16788:3308 1:N:0:1
GCTCCTTAGAAGTCCTCCGCTTATTGATATGCTTAAGTTCAGCGGGTATCCCTACCTGATCCGAGGTCAACCTTTGAGAAAAGATTCTCCCCAAGGGGAGGCCGACCGGGGCTCGTGCACCCGTGTGTCCGATACGTGTCCCGTGAAGAAACTCAGTGTACCGGGGGTCCAACGAGGCCGCCGTCATTGTCTTTGGGACGGGCGAGAGCCCCCCCCGAGAGGGGGCCTCCGCCAAACCGTCCAACACCAAGCCGAGGGCTTGAGGGGTGATAATGACGCTCGAACAGGCATGCCCTTTGGAATACCAAAGGGCGCAATGTGCGTGCAAAGATTCGATGACTCAC
+
BCCCBFFFFFFFGGFGGGGGGGGHHHHHHHHGHHHHHHHHHHHGGGGGHHHHHHHHHHHHGHHGGFGHHHHHHHHHHGEGHHHGHHHHHHHGHDGGGGGEGGGGGGGGFGCDGHGCAF<HHGDGGFHHHHG?DCFFGFHHHHGHGFFHHH:HHHHHHHHHHGGGGGGFFFFFFF:FA;EFAFFFFFFFFFFFFFFFFFFAFA:@CCFFFFFFFFFFHHGDDDDBACDC:AFEFGGFGFHFFD?/FBCGGFC?CHHEFGFFAGGGGFFHGFHEHGGFE1FAADBHHFFHHHEFEBEHGEGHHFGHHHFHGGGCGHFHHE?GGEGB5GGGGGGGFFFFF5@AA3AA
@M02197:102:000000000-ALU3V:1:1102:21183:3440 1:N:0:1
GCTCCTTAGAAGTCCTCCGCTTATTGATATGCTTAAGTTCAGCGGGTATCCCTACCTGATCCGAGGTCAACCTTTGAATAAAGATTTAACGGCCGCGGCCACCCGCACTCCGAAGCGAATTAGAAAATCCACAACGCTTAGAGACGAATAGCTCAGCCGGAGACTTTAAGGCGCGCGGAGCCGCGACGCCCAATACCAAGCCAGGCTTGAGTGGTGAAATGACGCTCGAACAGGCATACCCTTCGGAATACCAAAGTGCGCAATGTGCGTTCAAAGATTCGATGATTCAC
+
BAABBFFFFFFFGGFGGGGGGGGHCHBG6FGHFHHHHHHGHHCFGGGCGHFFEHHHGDGHFDHFCEEG:HHHHHHFHH:EHFEEHH:B4GDC:@FF?ECF;G=?@C3DGBC/CAB?DFBBBFGGFHHHHH;HHHGGGGGDDGGFFD?CH#/CCGFFFHG?<9FEFGGFG@0B>,?BEF?BDEE?EBFB;1FDEFFFFGCEEEFFEECFFFGG1G;9BFE/?B7A0AFB1BFBBA?FB#E?/9B;D9FFG/GGGBEA0A0FD3D0EE0GFGEFGBGFFF11DD1FF?AA>1
@M02197:102:000000000-ALU3V:1:1102:15590:3467 1:N:0:1
GCTCCTTAGAAGTCCTCCGCTTATTGATATGCTTAAGTTCAGCGGGTATTCCTACCTGATCCGAGGTCAACCATTAAAAAAGTGCTGCCGAAGCATGCGGTTTTTGGCTATCGTCTAGACGTTTTCAGAAGCGAGAATAGAATTACTGCGCTCAGAGTACGTAAAAACTCTGCCACTGGTTTTGAGGAGCTGCGTATTAGGCAGTCTCCCAACACTAAGCTAGGCTTAAGGGTTGAAATGACGCTCGAATAGGCATGCCCAGTAGAATACTACTGGGCGCAATATGCGTTCAAAGATTCGATGATTCAC
+
AAAABFFFBFFFGGGGGGFGEGGHHFHHHHGFGHHGHHHHHHHGGEAEGHHHHHHHHHHGGHHGGGGHFHHHGHFHHHHBEEGGFHHGHGCE6GHHHHGGGGGGGGGGHHHHGHHHHHHHGGGHGHHHBGGHGDCFFGGHHHHHGHHHHGGGGGHHHHHGFHHHHHHHHHHGHHHHHHHHHGHHGGHHGGGGHFHHHHHHHHHGGGGGGHHHGGGHHFFFFGGFFFFHHFEFFHGHHHGGGFFGGBHEHEFGBHHHGHGHHFGHHGFGBHGCC?EAEDGBFG?GGGHGGGGFGGEFFCFFFDFD3A3AA
@M02197:102:000000000-ALU3V:1:1102:16284:3520 1:N:0:1
GCTCCTTAGAAGTCCTCCGCTTATTGATATGCTTAAGTTCAGCGGGTATCCCTACCTGATCCGAGGTCAACCTGATAAAAAATTGGGGGTTAGACCGACCCGGAAGGACCTTGCAACTCGATACGTGCTCCCGAAAGAACTCGTTGTATCGAGGGTCCCACGGACGCCGTCATTACTTTTGAGAACCAGTTGGTTTGACCCGACTTGGTTCCAATGCCACACCCCGGGGGGTGGAGAGAAGGATAATGACGCTCGAACAGGTATGCCCTTCGGAATACCAAAGGTCGCAATGTGCGTTCAAAGATTCGATGACTCAC
+
?AA@AFFBFFBB3B1FDGGGCAEFBF3FD3AFEFHF1F2DGCFEE?AAFGFHHGHA1EGGHFHGGCEECEE>GFGGFFFHHEFGHHFGCE/GH6GGGGGGGCCGGC5GFEBDFBG%?%FEHG;@FEA.<FHCCA@CGB<CHFAGECA==@EFECGGCC:0:2;:;<<.?BG=*GD<FFHHFFAEFFF?EGB<BBF?AFFFF@@<?0BFD9BGDDB/CB/EEEEF/9EA?BB0CHFFGFFBFG@FG8GCEEEA//21F1GGBFEEFC?EFE0DA2FG/BA11E0A00EGEGE0E?AGF3A3GGAAFFC3FFBFA1>1>
@M02197:102:000000000-ALU3V:1:1102:22493:3462 1:N:0:1
GCTCCTTAGAAGTCCTCCGCTTATTGATATGCTTAAGTTCAGCGGGTATCCCTACCTGATCCGAGGTCAACCTTTGAGAAAAGATTCTCCCCAAGGGGAGGCCGACCGGGGCTCGTGCACCCGTGTGTCCGATACGTGTCCCGTGAAGAAACTCAGTGTACCGGGGGTCCAACGAGGCCGCCGTCATTGTCTTTGGGACGGGCGAGAGCCCCCCCCGAGAGGGGGCCTCCGCCAAACCGTCCAACACCAAGCCGAGGGCTTGAGGGGTGATAATGACGCTCGAACAGTCATGCCCTTTGGAATACCAAAGGGCGCAATGTGCGTTCAAAGATTCGATGACGCGC
+
BBBAAFFFFFFFGGGGGGGAAEEHHHHGHHGGHHHFFHHHFHHGGGGGHFGHHHFHFFHHHHHGGGEHFGFHGHHGHGGHEFHGGHHHHGGGHGHGGGFGFGGGCGGGC/DDGHCCHG<HFGGGGGHHGHFGGG;GH.GHHHGHGGE:GF/9:HC9CG7GHHFCGGG:FFFFFF:DAFEDF88=BFFFFFFEFFFBBFFF@FAFFFA=AFEDFFFF?09@/CDCCAB1F5B/A/;BEF<99AB)BBCEE?/>>FE??B1F0>B/GFFFHHGEG/E/EE0/ED21DD110FFF/FCBBFGEEA1/FBCEE/AA01D2GE0A0011A3B3GE1BB@3>1>1>111>
@M02197:102:000000000-ALU3V:1:1102:11958:3706 1:N:0:1
GCTCCTTAGAAGTCCTCCGCTTATTGATATGCTTAAGTTCAGTGGGTATCCCTACCTGATCCGAGGTCAACCTTTGAGAAAAGATTCTCCCCAAGGGGAGGCCGACCGGGGCTCGTGCACCCGTGTGTCCGATACGTGTCCCGTGAAGAAACTCAGTGTACCGGGGGTCCAACGAGGCCGCCGTCATTGTCTTTGGGACGGGCGAGAGCCCCCCCCGAGAGGGGGCTTCCGCCAAACCGTCCAGCACCAAGCCGAGGGCTTGAGGGGTGATAATGACGCGCGAACATGCATGCCCTTTGGAACACCAAAGGGCGCAATGTGCGTTCAAAGATACTATGATTAAC
+
A?AA1CFFFFB1AFGFFFE1AA0BG3FHFG3DFHFHHAFG222AB0EBA121BGFGGBFFHHFCE?EHHHHFGHHBFE/1100BEGDE2BF/B?F/>//>EAG?/EE/@??C/FCGHGHFFG5//0/?1F?CAAA<GF0<GFC9C;EGDC9<=GH;,C;<C0C-;-99A9CFFG/-@@A3@AB@=:FB/;B:9:BFF9F@->;/BE->9-9A@@@@<CAC@?/0/?#>/9GBFCCAE?F<AB1#FGE/ECFEE/B/?1B1>/B/002EEFBB>/EE>/A//22B2B110BB//001DD22/A/A0DBB0000EDHFFEEA1EAAB333DFAA3333@331>1>1
@M02197:102:000000000-ALU3V:1:1102:14864:3876 1:N:0:1
GCTCCTTAGAAGTCCTCCGCTTATTGATATGCTTAAGTTCAGCGGGTATTCCTACCTGATCCGAGGTCAACCTTGAAGAAGTTTGTAGGTTGGGACCGTGCCACGGGGCCTTTCAACTCGTTGCGTGCCTTTGTAAAAAAGCTCGTTGCACCGAGAGTCCACGCGACGCCGTCATTACTTTTGGGACCGGCCGGGGGCGAAGCCCGGGCCTAAGGGAGTCCAACACCAAGCCGAGCTTGAGAGGTGATAATGACGCTCGAACAGGCATGCCCTTCGGAATGCCAAAGGGCGCAATGTGCGTTCAAAGATTCGATGACTCAC
+
3AAABFFFFFFBGGGGGGGGGGGHHHHHHHHHHHHHHHHHHHHGGGEEFHHHHHHHHGHHHHHGGGGHHHHHHHHHGHDEHHHGHHHHHGHGGGAFEGFHDHHHGE?EGGGHGHHHHHGFHGEEGDGG:FHHHHGHEG1CAGGHGCGHGHHFCGGGGHHGHHGGGGCCCDCABEFFFFGGGEFD@AFFFFGGFFA=CAFFCCDCEEFFBFFFFFFFFDAEFFGFFFFEFAEEFGB@4GFFHHFF4FFHGFDGGEE2EFFFHGHHHAHGFE1?GFGHHHHGBHFGHGGGGGHHHHCGE?FCGGGGFGGGGFFFFFFFBAAAA
@M02197:102:000000000-ALU3V:1:1102:20696:3888 1:N:0:1
GCTCCTTAGAAGTCCTCCGCTTATTGATATGCTTAAGTTCAGCGGGTATTCCTACCTGATCCGAGGTCAACCTTGTAAAAATTGGGTTATGGACCGTGCCGGGGGACCTTTCAACTCGTTGCGTGCTTAGAAAAGCTCGTTGCACCGAGAGTCCCACGGACGCCGTCATTACTTTTGGGACCGGTCGGGGGTGAACCCGGACCTGGAGTCCAACAACAAGCCAGGCTTGAGAGGTGATAATGACGCTCGAACAGGCATGCCCTTCGGAATGCCAAAGGGCGCAATGTGCGTTCAAAGATTCGATGACTCAC
+
ABCCBFFFFFFFGGGGGGGGGGGHHHFHGHGGHHHFHHHHHHGGGGGGHGHHHHHHGHHHHHHGGGGHHHHHHHHHHHHHHHHHHHGGHHHFGHHGGHGHGGGFGGGGHHHGHGHHHGHGHGGGGGGHHGHHHHHHHHGGGHGHHHGGGGGHHHHHHGGGGGGGGGHHGGGHGGHGGGCFFGFGGGGFHHGFHFFFFGHHFGGHHHHHHFHFHHFFGGHHHFHGFHGHHHGHHHHHHHHHFGFFFHGEGHHHGHHHGGGGGEDCHHHHGHHFHFGGGGGGHGGHGGGGGGCGGGGGGGGFFFD5FDBBBB@
@M02197:102:000000000-ALU3V:1:1102:10614:3870 1:N:0:1
GCTCCTTAGAAGTCCTCCGCTATTGATATGCTTAAGTTCAGCGGGTATCCCTACCTGATCCGAGGTCAACCTTTGAGAAAAGATTCTCCCCAAGGGGAGGCCGACCGGGGCTCGTGCACCCGTGTGTCCGATACGTGTCCCGTGAAGAAACTCAGTGTACCGGGGGTCCAACGAGGCCGCCGTCATTGTCTTTGGGACGGGCGAGAGCCCCCCCCGAGAGGGGGCCTCCGCCAAACCGTCCAACACCAAGCCGAGGGCTTGAGGGGTGATAATGACGCTCGAACAGGCATGCCCTTTGGAATACCAAAGGGCGCAATGTGCGTTCAAAGATTCGATGATTCAC
+
3AABBFFFFFFFGGGGGGGGGGGGFFHHHHHCHFHHHHHHHHGGGAEHHHHHHHHGHHHHHHFGGGHHHHHHHHGGCGGHFFAGHHGHHHGHGHGGGGGGGGEEFGG/BBFGHGGHG,HHGGGGHHHHGGGGGGEHFHHHHGGGGEHHHHHHHHFCHGGHFGADBF9AEFFBFFDAFA=FAFFFFFFFFFFFFFFFFFFFAFFFA=BAFFFFFFFGCDFFFFF?CCEFFFFFFFGGECEFGE?:HGGGECCCHHHFFBBCGE@GCDD5FHFHGGGFFFEEHEGBFFHFGFEDGB5FFHGHHHHGHHHGGGGFGFHGGEGEFGGFGGGGGGGFFFFFFFBBBBB
@M02197:102:000000000-ALU3V:1:1102:12172:3870 1:N:0:1
GCTCCTTAGAAGTCCTCCGCTTATTGATATGCTTAAGTTCAGCGGGTATTCCTACCTGATCCGAGGTCAACCTTGTAAAAATGGGTTATAGGACCGTGCCGGGGGACCTTTCGACTCCGTGCGTGCTTGAAAAGCTCGTTGTACCGAGAGTCCCACGGACGCCGTCATTACTTTTGAGTCCGGTCGGGGGTGAACCCGGACCTGGGTCCAACAACAAGCCAGGCTTGAGAGGTGATAATGACGCTCGAACAGGCATGCCCTTCGGAATACCAAAGGGCGCAATGTGCGTTCAAAGATTCGATGACTCAC
+
AABB@FBBD5F5GGGGGGGGGGGHHGFHHFHHHHHHHHHFHHHGGGGGHHHHHHHHHGGHHHGGGGGHFFGHHHEGHFH5FGGHH8FHHHH;'9HGGGGHGG?EGG5GHHF1?FGFD1?/@CBFFAGFGFCFGHF<FA<CFE0DDAGC?CCGFHHH?;DG-9<DDB1;B1;FGF7F#<#/;9/+@=CFBF9BEFFE@<?-@FFFFFFFFFBFFAGHHGGFBAFDHG?3FAHFBBG5HHGGGGEFFEFGB35FFHFCF1AEDEHGGBGDABHHG2GGEABFGAGGGE4FGGFFGGCGFFFFFFFFAA3A>
@M02197:102:000000000-ALU3V:1:1102:21408:3926 1:N:0:1
GCTCCTTAGAAGTCCTCCGCTTATTGATATGCTTAAGTTCAGCGGGTAGTCCTGACTGATTTGAGGTCTAAAGCTTAAGATGTACCGAGGTACGCATTAGAAGCACCACTATCTTGAAATATAGACGTCCTCAACGAATAGTTATTACGTCGAGTCAAGCCGCCTTGTTTTCAAACTGGATTGCTCATGTATTTCAGCCGAGCTGACTCTACTCAAAGAGCCTGCAAGCAGCCATATCCAAGCCCTAGCTCCTATCGCATTACAAAATAGGGGGGTTGAGAATTGCATGACACGCAAACAGACATACTCGTCGGAATACCAAAGAGTGCAAGGTGCGTTCAAAGATTCGATGATTCAC
+
BBBBBFFFFFFFBGGGGGGGGCEHHHHHHFFCHGHHHHHE5FFGGGEGFHHHFHG3FFFGHHHEFGHHHHHHHHFHFGHHEHHHHGGGC@ECGEGFFGHH4@GHGHGFEHHHHHHH433F4FG44FFGEGGHHHHG9GE7*3F2@G&DF9?D#$6FGD1GCC;AEGFHHHGBG0=DGHGG0GF0CGCGHHHGBCCFHH/HF1BGEFGGFFBFFG1B#GEDBCBFFF1?/0CFEBBFEF/+HG?FBFB<01B/??/>1FGB2CFGHG1AEEEAE0FFHGEBHHFB1D220EEA/1GDBD122D2F0AEAA//0F2HGFA01111HFHFHBFBEEA0FGBGGBB311B1FFFDFFAAAAA
@M02197:102:000000000-ALU3V:1:1102:21413:3943 1:N:0:1
GCTCCTTAGAAGTCCTCCGCTTATTGATATGCTTAAGTTCAGCGGGTAGTCCTGACTGATTTGAGGTCTAAAGCTTAAGATGTACCGAGGTACGCATTAGAAGCACCACTATCTTGAAATATAGACGTCCTCAACGAATAGTTATTACGTCGAGTCAAGCCGCCTTGTTTTCAAACTGGATTGCTCATGTATTACAGCCGAGGTGACTCTACTCAAAGAGCCTGCAAGCAGCCATATCCAAGCCCTAGCTCCGACCTCAATACAAAATAGGGGGGTTGAGAATTTCATGACACTCAAACAGACATACTCTTCGGAATACCAAAGAGTGCAAGGTGCGTTCAAAGATTCGATGATTCAC
+
1>A1ACF31BBFGGFGGGGGGEEFFDGFHHBHHHHGHHHFFGHGGGGCEGHGFFGHHGHHHHHEFFHHGHDGEF1EGHFFHGFF2FA/>//BFFCAFEF1FFFGBC/GHH0BDBEFHHBFEGBEGGEFG/?F;B#CAFHGFD7:@F;D/&<CCG<0GF<DFCC17CHGHHDFGG=<DGHHHBC4DDBGBFD=1#<7FHGC?C%C9FFGF5FGGGFFG0BFGGGGGF424?/B44CB39;FBE9AAB0////>2B23B44442444GFEGCGGGGG5A5B555BFGEFHHFDFEDFHHHGHF5FGGAFDF?DHFHHGFB35A55AFBB4BGF2EE2CGFGGGGGGGGFFFBFBFBBBBB
@M02197:102:000000000-ALU3V:1:1102:11960:3726 1:N:0:1
GCTCCTTAGAAGTCCTCCGCTTATTGATATGCTTAAGTTCAGCGGGTATCCCTACCTGATCCGAGGTCAACCTTTGAGAAAAGATTCTCCCCAAGGGGAGGCCGACCGGGGCTCGTGCACCCGTGTGTCCGATACGTGTCCCGTGAAGAAACTCAGTGTACCGGGGGTCCAACGAGGCCGCCGTCATTGTCTTTGGGACGGGCGAGAGCCCCCCCCGAGAGGGGGCCTCCGCCAAACCGTCCAACACCAAGCCGAGGGCTTGAGGGGTGATAATGACGCTCGAACAGGCATGCCCTTTGGAATACCAAAGGGCGCAATGTGCGTTCAAAGATTCGATGATTCAC
+
ABBAAFFFFFFFGGGGGGGGGG?FEGHGHHHHHHHHHHHHHHGDCGEEHEHHHHHHHHHHHHGGGFGHHHHHHHHHGGHBGHHADGHHHHHGHGHGGGGGGGGGGGGGCCFBDHGGHG;FFGFGD<HHHHGFFGGG;GFHHHCEDGGHHF:HHHHHHHC7HHDGGGGBFFFFFFFBCCE--BCDBFFGFGFFFFGFFEFFCEFFF<BFFFF:FFFFFFFACDFFACDEFGFFDFAEEGHHHFDF99?//GGGEFEGFG1GAGGGHFFFHFG2HE?EEABABGFHHHHF0FAB/BCEBFHGEB1GFBGHECEE0HHHFEEEA1GE3DGGGGGFCC3B1BF?AAA1
@M02197:102:000000000-ALU3V:1:1102:12021:3937 1:N:0:1
GCTCCTTAGAAGTCCTCCGCTTATTGATATGCTTAAGTTCAGCGGGTATTCCTACCTGATCCGAGGTCAACCTTGTAAAAGTAAATAAAGGTGACCGGGCCCAGAGTCCCTTAAACTCGAGTACGTGCTGGTTAAAGCTCGATGTACCGAGGGTCCTCTGGACGCCGTCATTGTCTTTGGGACGGGTGGTGACCTAACACCACCGGACGTCCAACACCAAGCCAGGCTAGAGAGGTGATAATGACGCTCGAACAGGCATGCCCTTCGGAATACCAAAGGTCGCAATGTGCGTTCAGAGAGACGATGACTCAC
+
>AA1AFDFFFF13BGBGGFC?0EFGHHFHHF3FGEDDFABGGBE?EEGBG2FGBH0GDGHHHAA/AEHHFHHFDEB@2DGGDGEHGFHF8F@GGGFE@@EGEFGHAAFFFH&BGH;9FFG9F01E;F4FHBGFGFDGDF:GBGH:G;F/A?@:#ECGACG9HH<ACG7G?GGHHHBGFGHC/;/@GGF?$9BEFGGBFFFE?AGFE@@FHHEE?#1EAB0GFEFFE@9#BAB#0DA2:26BB/7/EB//EBB1AB1AFE//AECGHEHFD1/0E1GAEA0AGB31A0EEFB31B1A3B1111BFD111111>
@M02197:102:000000000-ALU3V:1:1102:23176:3977 1:N:0:1
GCTCCTTAGAAGTCCTCCGCTTATTGATATGCTTAAGTTCAGCGGGTATTCCTACCTGATCCGAGGTCAACCATTAAAAAGGTGCCCAATCCCAGGTGGGAGAGGTGCGGTTTATGGCCGTCGACCACTGCGTTCATACAAGCGAGATAGAAATTACTACGCTCAGAGCACAGAGGACTCCGCCACTGGTTTTGAGGAGCTGCGGTTTAGCGCAGTCTCCCAACGCTAAGCTAGGCTTAAGGGTTGAAATGACGCTCGAACAGGCATGCCCACTAGAATACTAATGGGCGCAATGTGCGTTCAAAGATTCGATGACTCAC
+
CCDCCFFFFFFFGGGGGGGGGGGHHHGHHHHHHHHHHHHHHHHGGGGGHGHGGHHHHHHHHHHGGGGHHHHHGHHGHHHHGGFGGHHHHHHHHGHGBGGGFGFFGGHHGGFFGHHHFHHGFGGGGGGGGGGGE2FGHGHHGHHGDGCGHHHHHHHHHHHEFGGHHHGFHHHHGHHHHHGGHGGGGGHFHFGGHGEGFGGGGFGHGGFGGGGGHHGGGGFFGGGGHHHHHHFF3BFFHHHHFGHHHHHHHGGGGGFFFFHHHFHHHGHGHGHFHHGGFHHHHHGFFAAFGHGHGGFEDFGGBGGGGFGFBFFFFFFBBBBB
@M02197:102:000000000-ALU3V:1:1102:13382:4083 1:N:0:1
GCTCCTTAGAAGTCCTCCGCTTATTGATATGCTTAAGTTCAGCGGGTATTCCTACCTGATCTGAGGTCAACCTGAGAAAGTTGGGGGTTTAACGGCAGGGGCTCGTCGCTCTCCTATGCGGAATATCACTACTTCGCAGGGGAGGCCGCGAGGGGTCCGCCACTAGATTTAGGGGCCGGCCGTCCCCCGCGGGCGCTGGCCGATCCCCAACACCACGCCCTAGGGGCGTGAGGGTGGAAATGACGCTCAGACAGGCAGGCCCGCCAGAATACTGGCGGGCGCAATGTGCGTTCAAAGATTCGATGACTCAC
+
ABCCCFFFFFFFGGGGGGFGGGGHHHHGHHHHGHHHHHHHHGHGGGGGGHHHHHHHHHHHHHHGHGHHHHHHHHFHHHHHHHHGGGGGG:HEGGGGEEAE9?EG@<BCAAF?FG222<8DCF>9F:1.BFFCBF1.A;DA@C9;@.C#-.;#D@B-9A.9C?DB/9B9BB?F=FD;@=A-@.:-:A#A-<C<@->;-<?FFF79@;GE?HFFBA<:%/CF:??/FC3?09-GHG6(HHHHGFA?GBFFHFDEHGFFB/CGE?FHFHFDA5A?GCGEGECGG5GFEEEGCFDBGF5GGGA4FBFFFF?BAAA
@M02197:102:000000000-ALU3V:1:1102:15935:4391 1:N:0:1
GCTCCTTAGAAGTCCTCCGTTATTGATATGCTTAAGTTCAGCGGGTAGTCCTACCTGATTTGAGGCCAGATGTCAAGAAGTTACACACAAGTGTGTAGGGTATAGAAAGCAGACTATTGTCAAGTCCTGGCCACAAGCGAGCTTGTGTCCTAAGCGAAATACTTATTACGCCTAGGGGAACCAGTCAAAGACTAATCCAGCTTACATTTTTAAGGCGAGTCAACTTGGCATTGACAAACGCCCACATCCAACATCCAAGCTCGGATTAACCAAACTTGGAGTTGAGGTTTTCATGACACTCAAACAGGCATACTCTTCGGAATACCAAAGAGTGCAATTTGCGTTCAAAGATTCGATGATTCAC
+
CCCCCFFFFFFFGGGGGGGGGCGHHFHFHHHHHHDFHHGHHGGGGEEFHHHHHHHGHGHHHHBFFGGHHHHHGFHFFHFGHHHHHHHGGFHGHHHHHGHGHHHHHHHHHHHHHHFHHHHHHHHHHHHHHFFHHGGFHGGGGGGHHHFHHHHHHHHHHHGHHHGHBGGBHEGGHHHHHFHGGGGHHHHHGGHHHH1GHFGHHHHFHHHHHHGHGGGGHHGHGHGGBGHFHGHHHHGGGGG?BFCHHFHEHHFFHHGHHF?GEEFF21GGCEGGG1GCFHHGHHHHHGHFGFHHFFFGFGFBGHHHFFGHFGDDEGGE?GHHGHHHHHGHHHFFGGBHGGGGGHGGGGGGGGGG1FFFFFFAAA>1
@M02197:102:000000000-ALU3V:1:1102:13893:4409 1:N:0:1
GCTCCTTAGAAGTCCTCCGCTTATTGATATGCTTAAGTTCAGCGGGTATCCCTACCTGATCCGAGGTCAACCTTTGAGAAAAGATTCTCCCCAAGGGGAGGCCGACCGGGGCTCGTGCACCCGTGTGTCCGATACGTGTCCCGTGAAGAAACTCAGTGTACCGGGGGTCCAACGAGGCCGCCGTCATTGTCTTTGGGACGGGCGAGAGCCCCCCCCGAGAGGGGGCCTCCGCCAAACCGTCCAACACCAAGCCGAGGGCTTGAGGGGTGATAATGACGCTCGAACAGGCATGCCCTTTGGAATACCAAAGGGCGCAATGTGCATTCAAAGATTCGATGATTCAC
+
>AA3>FFFFBDFFGGGGGGGGGGHHHHHHHHHHHHHHHGHHHHGGGGGHHHHHHGHHHHHGHGFGGGHFHHHHHGEHGHHGFHEGHHHHHHGGDEFGEGCGGFGGGG/<B/</FCCHG<HHGDGGHHHHHGDD;GGBFHHFG@<F9/GHFGHHGHH#CCGFHFAF;D-AE/F9FEDF@E-@BFBFBBFBFFFFFFFFFFFFEBFBFA@EAEFFBAFA?A<@DDFFAFEDFGEEAAEEEF3FEFCE3DEGGGGEEHEGGBFFGFEEFHGHFFGFCGGGEGEABGFGHGFHHFFGFGEFFHGHFHHHHCHGGFE?GEFFFFHGGEBGGGGGGGGFFFFFFFBBBA?
@M02197:102:000000000-ALU3V:1:1102:24145:4432 1:N:0:1
GCTCCTTAGAAGTCCTCCGCTTATTGATATGCTTAAGTTCAGCGGGTATCCCTACCTGATCCGAGGTCAACCTTTGAGAAAAGATTCTCCCCAAGGGGAGGCCGACCGGGGCTCGTGCACCCGTGTGTCCGATACGTGTCCCGTGAAGAAACTCAGTGTACCGGGGGTCCAACGAGGCCGCCGTCATTGTCTTTGGGACGGGCGAGAGCCCCCCCCGAGAGGGGGCCTCCGCCAAACCGTCCAACACCAAGCCGAGGGCTTGAGGGGTGATAATGACGCTCGAACAGGCATGCCCTTTGGAATACCAAAGGGCGCAATGTGCGTTCAAAGATTCGATGACTCAC
+
ABABAFFFFFFFGGGGGGGGFGGFHHHHHHHHHHFHGHHHHHGGGGEGGHHHHHHHHHGHHHHGGGGHHHHHHHHHGGGHGHHGHHHHHHHGHGHGGFEGGCGFGGGEGC?DGHGFHG<GFDGG:HHHHHGGGGGGHHGHHHGGDGE:HHHCG0CG5FHFHHGGGGGFFFFFFFEFFFECFFFFFFFFFFFFBFFFFFFFFAFFBFFFAAEDFFFGEHE@CAEFC@DFFBFFEE?FE?GADFFFFB>?GGGGGHHGFGDHFFGFHHHGFHFHGE>1A12EAHHHFFG3HHGGEHFGAHHGGHHHFHHHEEDGGGHGDFEEEHGBGCGGFGFCFFFFFBFBAA>3
@M02197:102:000000000-ALU3V:1:1102:24606:4512 1:N:0:1
GCTCCTTAGAAGTCCTCCGCTTATTGATATGCTTAAGTTCAGCGGGTATTCCTACCTGATCCGAGGTCAACCTAGAAAAATATAAAGGTGACCGGGTCCCGGGGGCCTTGAAACTCTACGCGTGCTCCGGAGAACTCAGTGCGAAGAGGGTCCCTGGGACGCCGTCATTGTCTTTGAGACCAGTTGGCCATGGAGGCGGTCCAACGCGGTCCAACACCAAACACGAGGTTTGAGAGAGGATAATGACGCTCGAACAGGCATGCCCTTCGGAATGCCAAAGGGCGCAATGTGAGTTTAAAGATTCGATTATTCA
+
BBCCAFFFFFFFGGGGGGGGGGGHHHHHGHHHHHHHHHHHHHHGGGGGHHHHHHHHGHHHHHFGGGGHHHFHHHHGHFHHGHEHFFFF3FGHHFGGGEGHECGECGGG:HHHHHEB@@FGGG@CGFH9ADDGGHGGHHHDFFCDGCGHGEDGHHHGGGAF<A;?DGGGGGGGHGHHFHGGFFFFFGGFFFGCFFFFFFF=>CGGFGEFCGEEGGBEFFFFF?ECBB>A1BFHHFGBHHHGFGGEEAA/A//GFB1HEFB0/F/EA//F2GG11GBFBEEE?EEBBGFB1BFF1AB3DGGEAC1>@3B3AA1AA
@M02197:102:000000000-ALU3V:1:1102:20168:4423 1:N:0:1
GCTCCTTAGAAGTCCTCCGCTTATTGATATGCTTAAGTTCAGCGGGTATCCCTACCTGATCCGAGGTCAACCTTTGAGAAAAGATTCTCCCCAAGGGGAGGCCGACCGGGGCTCGTGCACCCGTGTGTCCGATACGTGTCCCGTGAAGAAACTCAGTGTACCGGGGGTCCAACGAGGCCGCCGTCATTGTCTTTGGGACGGGCGAGAGCCCCCCCCGAGAGGGGGCCTCCGCCAAACCGTCCAACACCAAGCCGAGGGCTTGAGGGGTGATAATGACGCTCGTACAGGCATGCCCTTTGGAATACCAAAGGGCGCAATGTGCGTTCAAAGATTCGATGACTCAC
+
AABBBFFFFFBFGGGGGFGGGGGGHHHHHHHGHHHHGFFFHGHGGGGGHGHHGHHHHHHHHHHGGGGHHHHHHHHHHFEHHFFGHHHEHGHGHGGGGGGGGEGGGGGED@@BCHGGHG<HHDGADHH<DGDEFGGGGHGHFHGHGGFCGHFHHFBG5G;CBF@@@AA1FFF:FFEDFFF;BFFFFFFFFFFFFFFFDFFCFA?FFE@9EFEDFFFFGFAA9ADEBDAEFGGAAEFEGEHFADFBB1A//EFGEGBHEGFB0FFEFFFHFGD20?EEA/AA/D2HGHFHHHFAGGFHFGFD2BF/HHCHCE0?BA1BFGEEGHGFF33FCFGA1FD@@@111>>1
@M02197:102:000000000-ALU3V:1:1102:12892:4586 1:N:0:1
GCTCCTTAGAAGTCCTCCGCTTATTGATATGCTTAAGTTCAGCGGGTATCCCTACCTGATTCGAGGTCAACCATGGAAGATAGTTGCTTTGTCCGGCTGTGAGACCACCGGGAACCCCCCGAAGCGAGAATATGTTACTACGCTTAGGAGCCGGGCAGCTACGCCGCTAGTTTTCGGGGACGCCCCTAGGGGGCGAGCCACCAATACCAAGCTGGGCTTGTGGTTGTAATGACGCTCGAACAGGCATGCCCCCCGGAATACCAGAGGGCGCAATGTGCGTTCAAAGATTCGAGGACTCAC
+
ABA?AFFFFFFFGGGGGGCGGGGHHG5GHHBHHHGHHHGHFHGGGGGFHEGHHHFHHHHHHHGBGCEHHHHHGGHFHHH:HGBG0FHHH0EHHHCEGG9AHHFGGE;GGDEGGGFGGGGGGGGGGG89CGHFHHFHHHHHHGGGGGHF0CEEGGGGGGGHCGGGGGGGGGGGGGFGGGF;FFBCAFFFEFFFFFFFCAFFFGCABGFFFBFFF/.CEF?>GFHHGFDF0CGGGAFDDGHHF>FEC0A/C??E?HFFGBGEBCHHGGEE?1FFHEEE0FGDDF33FE1A1>131D@?AAAA
@M02197:102:000000000-ALU3V:1:1102:22113:4605 1:N:0:1
GCTCCTTAGAAGTCCTCCGCTTATTGATATGCTTAAGTTCAGCGGGTAGTCCTGACTGATTTGAGGTCTAAAGCTTAAAGATGTACCAAAGTACGCATTAGAAGCACCACTATCTTGAAATATAGACGTCCTCAACGAATAATTATTACGTCGAGTCAAGCCGCCTTGTTTTCAAACTGGGTTGCTCATGTATTTCAGCCGAGCTGGCTCTACTCAAAGAGCCTGCAAACAGCCATATCCAAGCCCTAACTCTTATCTCGTTACAAAATAGGGGGGTTGAGAATTTCATGACACTCAAACAGACATACTCTTCGGAATACCAAAGAGTGCAAGGTGCGTTCAAAGATTCGATGATTCAC
+
BBBBBFFFFFFFGGGGGGGGGGGHHHHHGHHHHHHHHHHHHHHGGGGGGHHHHGFFHHHHHHGHGGHHHHHHHHHHHHHHGHHFHHHHHHHGHHGGGGGGHHHGHHHHFHHHHHHHHHHHHHHHHHFDFGGGHHHHGGGHGHHHGHHHHGHHGGG;HHFFFGEGGGGHHFHFHHHEGHHHHHHHGHHGGFDHHHHHGFHHHGFFDFFGHFFHFFHHGGFFGFFFG6GGFGGGFHHGFFFGHHHGFFHHHHFHGHF?EFGHHFHHHHHGGGGGGGHHHHHHHHG5HGGHHFHHHGEFGHHFFHGBFGEGGGEFHEGFFFGFHHHHHGHGGHHHFGCGHGBGGFGGGGCFFFFFFFABBBA
@M02197:102:000000000-ALU3V:1:1102:23592:4784 1:N:0:1
GCTCCTTAGAAGTCCTCCGCTTATTGATATGCTTAAGTTCAGCGGGTATCCCTACCTGATCCGAGGTCAACCTTTGAGAAAAGATTCTCCCCAAGGGGAGGCCGACCGGGGCTCGTGCACCCGTGTGTCCGATACGTGTCCCGTGAAGAAACTCAGTGTACCGGGGGTCCAACGAGGCCGCCGTCATTGTCTTTGGGACGGGCGAGAGCCCCCCCCGAGAGGGGGCCTCCGCCAAACCGTCCAACACCAAGCCGAGGGCTTGAGGGGTGATAATGACGCTCGAACAGGCATGCCCTTTGGAATACCAAAGGGCGCAATGTGCGTTCAAAGATTCGATGACTCAC
+
AABAAFFFFFFFGGGGGGGGGGGHHHHHHGHHHHHHHHHHHHHGGGGGHHHHHGHHHHHHHHGGGGGHHHHGHGHHHGHHHHHGHHHHHHHGHGHGGCEGFGGGGGGGF?@CCHGGHG<HHGGAFHHGHHGGGGGGDHHHHHGHGFFGFHGHHHFHHH@CGGFGGGGAFF9FFFFFFFFCFFFFFFFFFFFFFFFFFFFFFFCFFFABFFFBFFFFFFGDFDGGC/;AFE?DDBFBGGFEGFFFF3GGGGFE>GGFFGFHHGGEAHGHHHFHHGGGEEGEEHHHHHHHAHGGGGHHHGGHHHGHGF3ECGGGGHHHHGGGGGGGGFFCGGFGCFFFFFFBBABA
@M02197:102:000000000-ALU3V:1:1102:20359:4836 1:N:0:1
GCTCCTTAGAAGTCCTCCGCTTATTGATATGCTTAAGTTCAGCGGGTATCCCTACCTGATCCGAGGTCAACCTTTGAGAAAAGATTCTCCCCAAGGGGAGGCCGACCGGGGCTCGTGCACCCGTGTGTCCGATACGTGTCCCGTGAAGAAACTCAGTGTACCGGGGGTCCAACGAGGCCGCCGTCATTGTCTTTGGGACGGGCGAGAGCCCCCCCCGAGAGGGGGCCTCCGCCAAACCGTCCAACACCAAGCCGAGGGCTTGAGGGGTGATAATGACGCTCGAACAGGCATGCCCTTTGGAATACCAAAGGGCGCAATGTGCGTTCAAAGATTCGATGACTCAC
+
A3ABBFFFFFFFGGGGGGGGGGGHHHHHHHHHGHHHGHHHHHHGGGGGHFHHHHHHHHHHHHHGGGGHBFHHGHHFFFFHGHHEHHGFHHFGG1GGG@EGGGGGGGEC@C/<BG?CEG<HHG:DGGHHHFDDFGGGABGHFH?/FFFHFFHHHGGH:G+CGHDGGGBFFFFFFF?FAB9BBFFCF;FFFFFFFFFEF;A;BBDFFFA=EFFFFFFFFFFAFCE/?@DAFFFFDEFEEFGFAGAHFHE?EFE??HHHGHFHFGGGHHHGGHHHHGGGCEGGEBHHHHHGHFFEGCB5BGEHGHHFHGHHCEAE?GHGHGGGGFGBGGGGGECG4FFFFFD33333
@M02197:102:000000000-ALU3V:1:1102:12412:4920 1:N:0:1
GCTCCTTAGAAGTCCTCCGCTTATTGATATGCTTAAGTTCAGCGGGTATTCCTACCTGATCCGAGGTCAACCACAAAAAATTGGGGGTTTAGCGGCTGGGAGTTATAGCACCTAACAAAAGCGAGAAAAAAATTACTACGCTCAGAGGATACTACAAATCCGCCGTTGTATTTCAGGAACTACAACTCCTAAGAGAAGTAGATTCCCAACACTAAGCTAGGCTTAAGGGTTGAAATGACGCTCGAACAGGCATGCCCACTAGAATACTAATGGGCGCAATGTACGATCAAAGATTCGATGATTCAC
+
ABBBBFFFFFFFGGGGGGGGGGDHHHGHHHGHHHGHHHHHFHHGCGCFHHHGHHHHHHGHHHHGEGGGHHHHGGHHFHHCH;HHHGCEEGHHHG98GG?FHGGGDHGEHFHH9HHGHHHFFCFFCDGHHHGGH9GHHHHGGGGGH1<<HGDGHEFGHHHBGDED?EDDGFBF7FFHDFEGFGGGBCB1;HFGGFGFFF9F9FFFEFBFFF2BFFBFFFBB?FBF;HEF?GGDD2A/E#AE@A@GBGGD11E0G/GFFAD2HGD2A2DFHGAA000FHHHE0B1113FFB3FEB11@3F@3BAAA>1
@M02197:102:000000000-ALU3V:1:1102:24704:5028 1:N:0:1
GCTCCTTAGAAGTCCTCCGCTTATTGATATGCTTAAGTTCAGCGGGTATTCCTACCTGATCCGAGGTCAACCTGAGAAATAAAAGGTTAGACCGACCCGACGAGACCTTGCAACTCCCCGCGTGCCTCGAAAGACTCGTTGCGAAGAGGGTCCCACGGACGCCGTCATTGTCTTTGAGACCAGTTGCGTTGCCACAACTCGGTCCAACACCCAAACCGAGGTTTGGAGAGAGGATAATGACGCTCGAACAGGCATGCCCATCGGAATACCAGTGGGCGCAATGTGCGTTCAAAGATTCGATGACTCAC
+
CCCCCFFFFFFFGFGFGGGGGGGHHHHHHHHHHHHHGHHHGHGDGGGGHHEHHHGFHHGGHHHGGGGGHFHHHHHHFHHHHHFHHGHHHHHHHGGGGGGFGFEFGGGHHHHHHHHGBGGGGGGGGHHHGGHGGFHHHGGGHGGGFCGHGGDFHH<HGGGGFC?HEHHHGHHGGGGHFGFHFFFFFFFHFGFFFGFFFFGGGHHHGFFFEFGFEEFFFHFCGFBGHHFFFHHHFDFHHGGGGGHGEHHHHF3GHHGGCDGDFHFGGHGHHHHGDEE?GHGHHGFGGHGGGGGGGGGGFCFBBDDBBBBA
@M02197:102:000000000-ALU3V:1:1102:12340:5025 1:N:0:1
GCTCCTTAGAAGTCCTCCGCTTATTGATATGCTTAAGTTCAGCGGGTATTCCTACCTGATCCGAGGTCAACCATTAAAAATTGGGGGATTTAGCGGCCAAAGACGCTGCAACTCCAGTCAAAAGCGAGATAAAAATTTACTACGCTCAGAGGATATCGCAGATCCGCCGTTGTATTTCAGGAGCTACAGCTAGCAAAAGCAGTAGGCTCCCAACACTAAGCAAGGCTTAAGGGTTGAAATGACGCTCGAACAGGCATGCCCACAAGAATACTAATGGACGCAATGTGCGTTCAAAGATTCGATGACTCAC
+
@ABBAFBFDFF@FGGG5GAEGGGFHHGHHHFBHFFBAG5DGHF?E?EEG55FGHGGHE3GBGHE00AFG33GAHH5@F53BFFBAE0-2E/B4G0#/EE/0CAB;<A0EC;GHFH##3?G;D1:H?D4GGHHHHH%G2GB5%???C1AF1CF67B78EGEDGH:<</A>)1:)BG62GFB1B:CGFBFF1;FFB1HGF19B:9B9#;CFAABF@AEFBFB9##111;B0C90DBA2@20/#:;A0/A2FGDBF1CFFC?/11B2DAA2D2F2GDA0000F13E00A01B1BFA3GE1C113F1FF?A1>1
@M02197:102:000000000-ALU3V:1:1102:12267:5258 1:N:0:1
GCTCCTTAGAAGTCCTCCGCTTATTGATATGCTTAAGTTCAGCGGGTATCCCTACCTGATCCGAGGTCAACCTTTGAGAAAAGATTCTCCCCAAGGGGAGGCCGACCGGGGCTCGTGCACCCGTGTGTCCGATACGTGTCCCGTGAAGAAACTCAGTGTACCGGGGGTCCAACGAGGCCGCCGTCATTGTCTTTGGGACGGGCGAGAGCCCCCCCCGAGAGGGGGCCTCCGCCAAACCGTCCAACACCAAGCCGAGGGCTTGAGGGGTGATAATGACGCTCGAACAGGCATGCCCCAGGGAATACCAAGGGGCGCAATGTGCGTTCAAAGATTCGATGAC
+
AABBBFFFFFFFGGGGGGGGGGGHHHHHHHHHHHHHGHHHHHHGGCECHHHHHHHHHHHHFDGGGGGHHFHHHGGHEGHH3CCEHHFG4FFEGEAFEEFGGGEFGGGG/CB@FCF7<FHHEGCEDHHCGHDDGCG9GFCGFHG:GAEGFHCGHHHFGF:CHHD?D;9.AEB9FFEFACF;FFC/@D;F9;FFFFFEF:?D@A.;@;;;;F..@B-DG$E<9GG3@0/@?DFDD</9AEF3CGDCEE///GED?HHGFF3B1?1/HFGHFHBD11EE0AA11GEBBA3F12EB0FCFB3D55FD3HGFHEGE?A5GFGGGEAE4BB5EG52@4BBFAAAA>
@M02197:102:000000000-ALU3V:1:1102:16595:5282 1:N:0:1
GCTCCTTAGAAGTCCTCCGCTTATTGATATGCTTAAGTTCAGCGGGTATTCCTACCTGATCCGAGGTCAACCTGAAAAAAATTAGGGGTTGGACCGACCCGGAAGGACCTTGCAACTCGATACGTGCTCCCGAAAGAACTCGTTGTATCGAGGGTCCCACGGACGCCGTCATTACTTTTGAGAACCAGTTGGTCCGAAAACCGACTGCGTTCCAATGCCACCCACGGGGGGTGAGGAAGGATAATGACGCTCGAACAGGTATGCCCTTCGGAATACCAAAGGTCGCAATGTGCGTTCAAAGATTCGATGACTCAC
+
ABCCAFFFFFFFGGGGGGGGGGGHHHCHHHGHHHFHHHHHHHGGGGGGHHHHHGHHHHGHHHGGGGGHHHGHHHHHHHHFGHGFHEHGG:GGHGHGGGGGGGGGGGFHHHHHHHHHHHGHEEGGHHHGHHGGGGFGEFFHHGGBFGHHFFFCCFGFHGHHGACGGFGGGGGHGFGGGHGHGEFFHGHGHHFFFFFGCDBDGDGCCFFFFDDFFHFFHFFFGFFFGFGGHHGHHHHHGFFHEHHHGGGGGEHFHFHGHHHHHGEGEE2DFEHHHHHHHHGFEE2GHGHGFGGCHGBGGCGGGGGFFFFF5FBBBBB
@M02197:102:000000000-ALU3V:1:1102:16577:5275 1:N:0:1
GCTCCTTAGAAGTCCTCCGCTTATTGATATGCTTAAGTTCAGCGGGTATCCCTACCTGATCCGAGGTCAAAGTGATGGGGGTTACTCAGTGGTCGCCCGCGCGCTGTGCCCGAGACGCAATTCTGCTGCGCTCGATAGCCCAATGCGGGGGCCGCCAATGGATTCGGGGCGAGTCCGGCCGGGGGCGGGACAAGCGCCCAACAACAAGCTGTGCTTGAGGGGGTTTTATGACGCTCGAACAGGCATGCCCTAAGGAATACCAAAGGGCGCAATGTGCGTTCAAAGATTCGATGACTCAC
+
DDDCDFFFFFFFGGGGGGGGGGGHHGHHHFHHHHHHHHHHHHHGGGGGHHHHHGHHHHHHHHHCEGEHFHHGGGFGHHHGGGGHHHHGHHHHHHEFGGGGGGGGGGGHHHHGGGGGGGGGGHHHHHHHHGG:GGCHHGHHHGHHHHGGGGGGFFFHHHFHGFFFGFGGFFFFGGFFFFFFFGGFGFHHHHGGGGFGFFFHGHGCGHGHHHHGFBHHGGGGGGHFGDFFGGGGFHGFGHHHHHHHHGGHFFGFHHHHCHFFGHGGGFEAHHFHGGGGFGGGGGGGGGFFFFFFFFBBBBB
@M02197:102:000000000-ALU3V:1:1102:16614:5293 1:N:0:1
GCTCCTTAGAAGTCCTCCGCTTATTGATATGCTTAAGTTCAGCGGGTATTCCTACCTGATCCGAGGTCAACCTGAAAAAAATTAGGGGTTGGACCGACCCGGAAGGACCTTGCAACTCGATACGTGCTCCCGAAAGAACTCGTTGTATCTAGCGTCCCACGGACGGCGTCATTACTTTTGAGAACCAGTTGGTCCGAAAACCGACTGCGTGCCAATGCCACCCACGGGGGGTGAGTAAGGATAATGACGCTCGAACAGGTATGCCCTTCGGAATACCACAGGGCGCAATGTGTGTGCAAAGATTCGATGACTCAC
+
BAAAAFFF4DFBF5EGGGGGECGHGFDHHHCGFHGFHHHHBBGFFGGGHHHEFFFFHGHHHHHG0EEFHHGHHGEEBBHFGHHHFBF?149?GHHECCGGFGF;1D09/G9HHGHHFGDGH9G/?CEGF78FFFCFHGFHHG0<CED9H##<#@;6G<:H?@?B<#:;AD4F:GF:8GEFF1G<BEFEFFF<AF6AFDBCFFFFBBDBDD#HGBFEG>?9/BD0-9>@>0@1BB1%FFHGD12>94B//0//D1D1101BA///A//AB22GFEB01B0000001FEGE0AB1131B33GEF111331DFA1A>1
@M02197:102:000000000-ALU3V:1:1102:25060:5351 1:N:0:1
GCTCCTTAGAAGTCCTCCGCTTATTGATATGCTTAAGTTCAGCGGGTATTCCTACCTGATCCGAGGTCAACCACAAAAAATTGGGGGTTTAGCGGCTGGGAGTTATAGCACCTAACAAAAGCGATAGAAAAATTACTACGCTCAGAGAATACTACAAATCAGCGGTTGTATTTCAGGAACTACAACTCCTAAGAGAGGTAGATTCCCAACACTAAGCAAGGCTTGAGGGTTGAAATGACGCTCGAACAGGCATGCCCACTAGAATACAAATGGGCGCAATGTGCGTTCAAAGATTCGATGACTCGT
+
AAA1AFFFBDFB3FGGB1E1AAEH333G33FGBGHFFF2GFFBEECEEG2F2B2AF1D0GGGHEECAGBHHFAFHEHHE@F;HHG6E@6?BH84@*EG0FGF?CFBB;5FB4GF9H9BFHH8E?#@#<GC@@G8;<<:0<-?1AC61+G672BFBG2(CC#:C#<ABBEB11FB2BFBBFB3CB8BFFFB2B01BB#;>2>0FF/B/2022B*GGBB#FG@;2F0HFGD8G22B0AEA?E0/92BGAAA100AA/01222FGBB22A2BB000E0DBCHGEE0HGCFF3DGEFA>1FDFB>1>>11
@M02197:102:000000000-ALU3V:1:1102:8294:5407 1:N:0:1
GCTCCTTAGAAGTCCTCCGCTTATTGATATGCTTAAGTTCAGCGGGTATTCCTACCTGATCCGAGGTCAACCTTGGTAAAAAGTTGGGCTCGCCGAAGCGAACCCTAAAGACCGGGTCTGCAAGTGTCAGCCTAGTACGTGCCCGAAAGCTCAGTGTACAGGTTTCCTCACAGACGCCGTCATTATCTTTGAGACCAGTTGCGGACGAACCACAACGCGGCCCAACACCCAGCCCGAAGGTTGGAGAGAGGATAATGACGCTCGAACAGGCATGCCCACCGGAATACCAGTGGGCGCAAGGTGCGTTCAAAGATTCGATGACTCAC
+
AAAAABDDFDDDGGFGGGGGGGGHFHHHHHHHHHHGFHHHGHHGGGGGGHFHHHHHHFBGAAGFGGGHBB@G3@53BFGFEGEHFFE?GHHCEE>/>EEEACEEFHHHF9FCG/?4BD9CFDFD9BA@F1FGBF0FG1:0$9<F9@<AEHBB;0=CDCGHG/;#9/;0;GC99CC@A9A900C<FGD<B00D<=FEF#0?@A@BCAFFDA<9E?<<9//F/F>A/A3E8>DAE1FB;1B?1FHF3B4@444E@4HEEGGGHE1GHFGHHGFF2EE1AAA3EHGF5BFFBA2EAEACB4B2GGECGGGFGGFEGFFFFFFBD?@BBA
@M02197:102:000000000-ALU3V:1:1102:14409:5409 1:N:0:1
GCTCCTTAGAAGTCCTCCGCTTATTGATATGCTTAAGTTCAGCGGGTATTCCTACCTGATCCGAGGTCAACCTGAGAAATAAAAGGTTAGACCGACCCGACGAGACCTTGCAACTCCCCGCGTGCCTCGAAAGACTCGTTGCGAAGAGGGTCCCACGGACGCCGTCATTGTCTTTGAGACCAGTTGCGTTGCCACAACTCGGTCCAACACCCAAACCGAGGTTTGGAGAGAGGATAATGACGCTCGAACAGGCATGCCCATCGGAATACCAATGGGCGCAATGTGCGGTCAAAGATTCGATGACTCAC
+
AAA@AFFFFDDD3BF3BGGCE?EFGFC33FDGFHBFGHHF2DF0E?F/1FGFHGFHHH0DHH0//AEGHHHFHH0GFGFHHFF%B9FFHFGFHG/EEEEGGEG;<EGHH9C8@F/FFEFC9@>/2GHHGCBECFFHHGH8FHCCCCC.=EAGAF0;C?<AAA.<AGGGFGGFGHGF#F<;F<>9;/FCBGCAB>9A9@?EGHGAFCE9AGGCEFEGGHGB/:;BCEGFBB9F2F;BEFBBFE0/;2FBEEBA0BA0//E//0A22D1B1110FEB00GF3FE0001A1BGDGFFFFC1DFFDBA>1>1
@M02197:102:000000000-ALU3V:1:1102:20628:5412 1:N:0:1
GCTCCTTAGAAGTCCTCCGCTTATTGATATGCTTAAGTTCAGCGGGTATTCCTACCTGATCCGAGGTCAACCTTGAAGAAGTTTGTAGGTTGGGACCGTGCCACGGGGCCTTTCAACTCGTTGCGTGCCTTTGTAAAAAAGCTCGTTGCACCGAGAGTCCACGCGACGCCGTCATTACTTTTGGGACCGGCCGGGGGCGAAGCCCGGGCCTAAGGGGGTCCAACACCAAGCCGAGCTTGAGAGGTGATAATGACGCTCGAACAGGCATGCCCTTCGGAATGCCAAAGGGCGCAATGTGCGTTCAAAGATTCGATGACTCAC
+
ACCBCFFFFFFFGGGGGGGGGGGHHHHHHHHHHHHHHHHHHHHGGGGGHHHHHGHHHHHHHHHGGGGHHHHHHHHHHHHHHHHHHHHHHGHHGGHHGGGHGHHHGGGGGGGHGHHHHHHGHGHGG::GHHHHHHGGHHHGGHHHGGGHGHHHGGGGGHHHHHG;GGGDGGGGGGGGGGEGGGHGGFGFFGGGGGGGGFHHCCFFEGHHFFHHFGGGFFFHHGGFFGGGGGGGHFHFHFHHHHHHHHHGHHGGGGGHHGHHHGHHHFHEEGGF?GHHGHHHHHGHHGGGGGFCHHGGGGHGGGGGGGCCG4FFFFFFBBA??
@M02197:102:000000000-ALU3V:1:1102:15228:5593 1:N:0:1
GCTCCTTAGAAGTCCTCCGCTTATTGATATGCTTAAGTTCAGCGGGTATTCCTACCTGATCCGAGGTCAACCTGAAAAATATAGATTTAGAGGTGGCCGGGCCCACAAGACCTTGCAACTCGACGCGTGCTCCGGAAAGCTCAGTGCGAAGAGGGTCCCATGGACGCCCGTCATTGTCTTTGAGACCAGTTGGCCGCGAACGGTCCAACGCGGTCCAACACCCGAAACCCCCGCGGTAAAGCAGGGGTTTTGGAGGGAGGATAATGACGCTCGAACAGGCATGCCCTTCGGAATGCCAAAGGGCGCAATGTGCGTTCAAAGATTCGATGATTCAC
+
CCCCBFFFFFFBFGGGGGGGGGGHHHHHHHHHHHHHGHHHGGHGGGFEHHHHHHHHHGHHGHHGGGGHHHHHHGCGFHGHHHHHHHHHHHHHGHHGHHGCEFGEAGGHG;HHHHHHHHHHHGHFCFGGGGGHHGGEGGHHHHHHHGHGGGFGHGGFGGGHHHGHHGGGGGGGGGGGFGGGGFFFGGGFGGFGGGGGFGFFFCGFHF@FFCBCCEFHFFFEGGFF>;/@DEEFGFFFFHHHGGFGGGHGFGCGHHGHHGHHHHHGGFE0E2GEGFHGHHHFGAFGCGFGHHHFHGGF5FHFFDEEFGGBGGGGHFF5FGGGFBFBFFFFFFAAAA>
@M02197:102:000000000-ALU3V:1:1102:24201:5596 1:N:0:1
GCTCCTTAGAAGTCCTCCGCTTATTGATATGCTTAAGTTCAGCGGGTAGTCCTGACTGATTTGAGGTCTAAAGCTTAAAGATGTACCAAAGTACGCATTAGAAGCACCACTATCTTGAAATATAGACGTCCTCAACGGATAATTATTACGTCGAGTCAAGCCGCCTTGTTTTCAAACTGGGTTGCTCATGTATTTCAGCCGAGCTGGCTCTACTCAAAGAGCCTGCAAACAGCCATATCCAAGCCCTAACTCCTATCTCGTTACAAAATAGGGGGGTTGAGAATTTCATGACACTCAAACAGACATACTCTTCGGAATACCAAAGAGTGCAAGGTGCGTTCAAAGATTCGATGATTCAC
+
AAAAAFFFFFFBBGGGGG?GGGGHFHF6GFHCCGDDGAGHFHHGGCEEFHFEGHHHHHBH5HHHGGHHHHHHGHHHHHHHHGHFHGHHHEHGHHGGGGGGHHGHE3FHHHHHHHHHHHHHHHHHFHHGGGGGHEHHG88GGHHGHHGGBACGGGGHHHDBGECCCGGHHHGHHGD<GFHFCGHHHHHGFFHHHGHDGHBG1CCGFHHGFGGGGGFGFGEFFGGGGGFHFFFEFEFGFGFGGHHGBFHHF3333FF?1F14F@2BF4BEGCGGGFFFDFBBFFFGEFF5AEGBGED3GGFBGF5G5HFHGGEAGFHHGEAHHGGHHHGFBGCHCEEGGCGBGG5GEG4FFDBFFD33>>3
@M02197:102:000000000-ALU3V:1:1102:22235:5607 1:N:0:1
GCTCCTTAGAAGTCCTCCGCTTATTGATATGCTTAAGTTCAGCGGGTATTCCTACCTGATCCGAGGTCAACCTTGTAAAAATTGGGTTATGGACCGTGCCGGGGGACCTTCAACTCGGTGCGTGCCTAGAAAAGCTCGTTGCACCGAGAGTCCCACGGACGCCGTCATTACTTTTGGGACCGGTCGGGGGTGAACCCGGACCTGGAGTCCAACAACAAGCCAGGCATGAGAGGTGATAATGACGCTCGAACAGGCATGCCCTTCGGAATACCAAAGGGCGCAATGTGCGTTCAAAGATTCGATGACTCAC
+
BBBBBFFFFBDFGGGGGGGGGGGHHHHCFHHHHHHHGHHGGHHGGGGGHHHHHHHHHHGHHHGCGGEGHHHHHHHHHHHHHHHHGHGGHHG3:GH;;GGHGGEGG/G&HHFFAB2?@#?=@E9GF-FGFFC=</?E0+0=090?CFFBG::@:;:C:@#74.C:HHGBGG0<;HHHCDC@ACB>/C<GFDD09E@EFGB1:C99EHGEHG3G7B9E9GEHE9FFF&HHHHGEBGE8FHHCEE27F9AFFFFFFA0FFAE//EEF2HGGF/A1B000AEEHFHHEAEAF113A3G3A1CCC3DFFD>1>11
@M02197:102:000000000-ALU3V:1:1102:15720:5632 1:N:0:1
GCTCCTTAGAAGTCCTCCGCTTATTGATATGCTTAAGTTCAGCGGGTATTCCTACCTGATCCGAGGTCAACCATTAAAAATTGGGGGATTTAGCGGCCAAAGACGCTGCAACTCCAGTCAAAAGCGAGATAAAAATTTACTACGCTCAGAGGATATCGCAGATCCGCCGTTGTATTTCAGGAGCTACAGCTAGCAAAAGCAGTAGGCTCCCAACACTAAGCTAGGCTTAAGCGTTGAAATGACGCTCGAACAGGCATGCCCTTCGGAATGCCAAAGGGCGCAATGTGCGTTCAAAGATTCGATGACTCAC
+
BBBCCFFFFFFFGGGGGGGGGGGHHHHHHHHHHHHHHHHHHHHGGGGGHHHHHHHHHHHHHHHGGGGHHHHHGHHHGHFHHHGHHGGGGHHHHHGGGGGGGHHHGGGGGGHHHHHHFHHHHHHHHGGGGGHHHHGGHHGFHHHGGGGGHBHGFFHHHFGEC?HHHHGGHGGHHHHHHHGHHHHHFFHHHHFHHGHHGGHGHHHHGGGFGHGHHGGHFHHGHGHGGHFFGGGGHHFHGHHGGGGEFHGHGHHHHHFHGGGGEDGHHHHHHHHHHHGEGGGGHHHGFGGHGGFGGGFGFGFFFFFFFBBABB
@M02197:102:000000000-ALU3V:1:1102:14528:5667 1:N:0:1
GCTCCTTAGAAGTCCTCCGCTTATTGATATGCTTAAGTTCAGCGGGTATTCCTACCTGATCCGAGGTCAACCTTGAAGAAGTTTGTAGGTTGGGACCGTGCCACGGGGCCTTTCAACTCGTTGCGTGCCTTTGTAAAAAAGCTCGTTGCACCGAGAGTCCACGCGACGCCGTCATTACTTTTGGGACCGGCCGGGGGCGAAGCCCGGGCCTAAGTGGGTCCAACACCAAGCCGAGCTTGAGAGGTGATAATGACGCTCGAACAGGCATGCCCTTCGGAATGCCAAAGGGCGCAATGTGCGTTCAAAGATTCGATGACTCAC
+
ABBBCFFFFFFFGGGGGBEGCGGHHGFGHHHHGGHCBGFHGHGGG?FGHHHGHHHHHBGHHHHGE0EFHHHHHHHHFHBFHDFHHHHFHGGF@EFHGFGGGHFHGGGGGGGHHHGHFHHGHGBFGDGGHHGFHHEFFFGGGHGHGGGHGGHHGGGGFGDFGHGGGGGGGGHGGGHHHGHGGFFADFGGFGFFFGFDE<FCB<@?EEGGCFGGFGGEEFDFEFFFBEDGFFEFGBFGFFHGHBHHFBGHFFFAE01HHEHHHEHGFFFGFGEEA2HFFFBCGHHFHEE?EDGDFAEGGGGCAGGGGGGGGFFBFFFFAA?B?
@M02197:102:000000000-ALU3V:1:1102:13065:5683 1:N:0:1
GCTCCTTAGAAGTCCTCCGCTTATTGATATGCTTAAGTTCAGCGGGTATTCCTACCTGATCCGAGGTCAACCTTTTAAAAATAAAATAGGTATGGCCGGGTTACGACACTCCCCACAGTACGTGCCTAGAAAGACTCATTGTACCAGGCTCGTGTCGAACGCCGTCATTATCTTTCGGGGGGACGAGATTGTCTCTCTTCCATCCCAACACCAAGCCAGGGCTTGAGGGTTGATAATGACGCTCGAACAGGCATGCCCTTCGGAATACCAAAGGGCGCAATGTGCGTTCAAAGATTCGATGACTAAC
+
>>AAAFB54DFFBDGGFGAEGGGHGHHHHFGHCHHFGGHHCHHGGC22FGHHGHHFHHFHEFGDGGGFFHHHHHGHHHHHH:GFHH:HHGFGHFC6G?EAEAGGFFEEGFGHHGHG/GFHHGC;C7GGGEFGGHHHFHHHEH;FHHFCFFGC@GHHGHGHADGGGG7>C<FCGCGHGGGGC?FF=BGHHFHFFFGFGFHFGGHFFFGGAFF@FBECECE0GBF0HE/HGBB@2FDBBE?BABA/HGDFHFA0HFFGCEA/CEHGFEA0FHGCEEE011DFGGGGFGDD3GBFEGF>133BFB1>11>
@M02197:102:000000000-ALU3V:1:1102:14529:5685 1:N:0:1
GCTCCTTAGAAGTCCTCCGCTTATTGATATGCTTAAGTTCAGCGGGTATTCCTACCTGATCCGAGGTCAACCTTGAAGAAGTTTGTAGGTTGGGACCGTGCCACGGGGCCTTTCAACTCGTTGCGTGCCTTTGTAAAAAAGCTCGTTGCACCGAGAGTCCACGCGACGCCGTCATTACTTTTGGGACCGGCCGGGGGCGAAGCCCGGGCCTAAGTGGGTCCAACACCAAGCCGAGCTTGAGAGGTGATAATGACGCTCGAACAGGCATGCCCTTCGGAATGCCAAAGGGCGCAATGTGCGTTCAAAGATTCGATGACTCAT
+
BABABFFFFFFFFGFFGGGGFGGGHHHHGFGFHGGHGHGHHHHGGGGGHHHHHHHHHGHHHHHGGGGHHHHHHHHHHHFHHHHHHHHHHHFHGGHHFF9FGHFHGGFGGGGHH:HHHHHGH;EDCCAEHHHHFGHFFEG/DGFHGG9;E11GFFCCCCG:FHGGG?C4AFGEFDAF:FGGGGGG?EFFC?@DFGCFFFF<9BDFFGGFFCFBFB;EGG9FFFEFFEEFGFE?EBGB2EHHGCGF2EGD2G/E//?A/ADB111BFCFAFAA//E0D2HHFFFHGFE0A00DA3GEA0FGCB3GGBGGFCBC3DDD@AA1>1
@M02197:102:000000000-ALU3V:1:1102:19678:5772 1:N:0:1
GCTCCTTAGAAGTCCTCCGCTTATTGTTATGCTTAAGTTCAGCGGGTATTCCTACCTGATCCGAGGTCAACCTTGAAGAAGTTTGTAGGTTGGGACCGTGCCACGGGGCCTTTCAACTCGTTGCGTGCCTTTGTAAAAAAGCTCGTTGCACCGAGAGTCCACGCGACGCCGTCATTACTTTTGGGACCGGCCGGGGGCGAAGCCCGGGCCTAAGGGGGTCCAACACCAAGCCGAGCTTGAGAGGTGATAATGACGCTCGAACAGGCATGCCCTTCGGAATGCCAAAGGGCGCAATGTGCGTTCAAAGATTCGATGACTCAC
+
BBBBBFFFFFFBGGGGGGGGGGGHGHFHHHHHHHHHHHHHGGGGGGGGHHHHHGHHHHHHHHHGGGGHHGHHHHHHEGHHGGHHHHHHHGGGGGHHGGGHGHHHGGGGGGG0HHHFHHHGHGHGGGGGHHHHHHGHHHH7GGHGG9GHGHH;GGC8GHHHHHG;GGGCDGGGGGGGGG9GGGFGFFFFFFFFFFFFFFFFFF;FEBFFFBFBBGGFFHFFFFFFBEDF8FEEG6GDHFHGGGFDBGF5FFEEEEB21GDGFGHG3GFAFEEA2FGGHGGFGFFHHGE?EA5E5FAEEGHCGGGGFGGGFFFFFFFFBA3A>
@M02197:102:000000000-ALU3V:1:1102:7943:5801 1:N:0:1
GCTCCTTAGAAGTCCTCCGCTTATTGATATGCTTAAGTTCAGCGGGTATCCCTACCTGATCCGAGGTCAACCTTTGAGAAAAGATTCTCCCCAAGGGGAGGCCGACCGGGGCTCGTGCACCCGTGTGTCCGATACGTGTCCCGTGAAGAAACTCAGTGTACCGGGGGTCCAACGAGGCCGCCGTCATTGTCTTTGGGACGGGCGAGAGCCCCCCCCGAGAGGGGGCCTCCGCCAAACCGTCCAACTCCAAGCCGAGGGCTGGAGGGGTGATAATGACGCTCGAACAGGCATGCCCTTTGGAATACCAAAGGGCGCAATGTGCGTTCAAAGATTCGATGACTCAC
+
BBBBAFFFFFFFDGGGFGGGGGGDHGGHGHHHHHHGHHHGHHHGGGGGHGHHHHHGHHHHHHGGG?EFHHHHHHHHHGHHHHHEHHHHHGHDEGHGGGCGEGGGGGGGFF?@GGGGHG<HFGGADHHHHGGGDFGFHHEHFHGHGGG8FFCFGGHHHG;:@GDBGFFBFFFFFFEDA;E;BCA-DDFFFFFFB9AF?EADFFBFBAFA.AAAAFFFF0EC@DDFFA/EFEFC<E?FEFGF1ADBB1E/E/C/EGCGEF1B/?FEHEHEGFHFHECECAA//D11FFAHGHGGGHHFHBFGBFB/FHGHEEFE0FEFFE?E0HGG3FDFFA111FFFDB1@AAAA
@M02197:102:000000000-ALU3V:1:1102:19799:5911 1:N:0:1
GCTCCTTAGAAGTCCTCCGCTTATTGATATGCTTAAGTTCAGCGGGTAGTCCTACCAATCTGAGGCCGATGAATTGAAATTAGATCCCTTTCTCTGACAGAAAGGGCGGGGTTCAGAAGCACTCCAACCAGCAAAAGTCGTTGCGTCCAGCTCTAACCCTTTCTCCGCCTCCGAAGTCCTGATAATATCAAAACCCGGCAGGGAAGAGAGGGCGAAAAATCAAGCTTTCGTCCGTCTTTCGCCTATCAAATGGCTGCGCTAAGGCATTTCGAGGGAGCCACGGGAAATGGCAAAAAGACCCTCAATACCGATCCGCCAGCTCTTACTGAAAAAAGCTGTCGTTCGAAACAATTCGCGGCCCTCAAACAGGCATGCTCCCCAGATTAGATCTGCCGGGAGCGCAAGGTGCTTTCAAAGATTCGATGATTCAC
+
AACBBFFFFFFFFGGGGGGGGCGHHHHHHHHHHHHHGHHGHHHGGG2FEFHHHHGHHFHHHHHHGGGGCEGHHHHHHHGHHHGHHHHHHHHHHGHHHHHHEFHHHGGGGCGGCFFHGGHFGHGHHHGHGFEHHHGHHDGGGGHDFGGCGFEHHHHEHHEGFHHHGGGGEFGGGGA?AFGGGFGB9CFFBFGFFFFFF-DCFF;AFFF?@DBAA;DFFF9AFFF/BFFBF@9BAFFFAE9B#BFFF9/B9/-.9--99090;00BFAC/.-BF9.<:--CCA:;0FC;0GD?FD0HG<.C/<0DGFG<..-</GCCF1BC<FGHHFHBHGHHHGB/B??//G0EEFF>2B//>/?GGCEEBEBFGF1GHHFA1F/?CEB1HGD2EBHEHEEAEACGGGGGGHHFFCGF111E3GGGGGGFFFFFFDF?AAAA
@M02197:102:000000000-ALU3V:1:1102:17518:5653 1:N:0:1
GCTCCTTAGAAGTCCTCCGCTTATTGATATGCTTAAGTTCAGCGGGTATCCCTACCTGATCCGAGGTCAACCTTGGAAAAATAGACCGAAGGTCGATTGTCCGGCGGCCGTCGCCCAGCACTCCAAAGCGAGATATTTTACTACTACGCTCGAGGCTAGGACGCCGTCGCCGAGGTCTTCAAGGCACGTCCGGCAGCGGACGTTGCCCAATACCAAGCAGAGCTTGAGGGTTGAAATGACGCTCGAACAGGCATGCCCTCCGGAATACCAGAGGGCGCAATGTGCGTTCAAAGATTCGATGATTCAC
+
ABACBFFFFFFFGGGGGGGGGGGGHHHHGHFHHHHHHHHHHHHGGGGGGHHHHHHHHHGHHHHGGGEHHHHHHHHHHHFHHGHEGHHGGGGGBFEFGHGHHHFFFFFGGGFGGGGGFGHHHHHHHHHHHGGGGGEHGHHHHHGHHHHGGGGGGGGGGGGGGGGGGGGGFFGHGHHHHFHGHHHHFEGFFFGHGGGGGFHFGHGFHGGHHHGFGHHHFHHHHHFGHHGGHHHHHGHHGGGGFFGGHHGFHFGHHGGFE0CGHHHHHHHHFGGGGGE?GHHGGFFGFGEFGGGGGGGFFFFFFFBBBBB
@M02197:102:000000000-ALU3V:1:1102:8643:6023 1:N:0:1
GCTCCTTAGAAGTCCTCCGCTTATTGATATGCTTAAGTTCAGCGGGTAGTCCTACCTGATCTGAGGTCAAATACAGAGTGTGGTTTAGAGTGGGCCAGTGCGAAACTTATTACGCATTCCACTTAGACATTTAAGACGAGCCAAGGCAAGCCATGGCAGCGTCCAAACCATCAGTCAGAAAAACCTGACGGATGAAGACTATATGACACTCAAACAGGCATGCCCTTCGGAATACCAAAGGGCGCAATTTGCGTTCAAA
+
?AB?AFFFFFFFFGGGGGGGGGGHHGFHHHHHHHHHGHGGFHHGGGFGGHHHHHHHHHHHHHGHGGGHGHHHHHHHHHGHHHCHGHHHHGHHGHGHGHGHHGFGGHHHHHHHHHGHHGHHHHHGGHGHHHHHHHGHHGHGGFHHHHHHHGHHGHHEGHGGGHGGGHHHGHHHHHFHHHEGHHGGFHHGGGHGBHGHGFHGFHGBGBFDFGHDHHGHHHFHGGGFFFGGEGGFFFE;FFGGGGEGGGGBBDBFFBBBBBB
@M02197:102:000000000-ALU3V:1:1102:19835:6118 1:N:0:1
GCTCCTTAGAAGTCCTCCGCTTATTGATATGCTTAAGTTCAGCGGGTATTCCTACCTGATCCGAGGTCAACCACAAAAAATTGGGGGTTTAGCGGCTGGGAGTTATAGCACCTAACAAAAGCGAGAAAAAAATTACTACGCTCAGAGGATACTACAAATCCGCCGTTGTATTTCAGGAACTACAACTCCTAAGAGAAGTAGATTCCCAACACTAAGCTAGGCTTAAGGGTTGAAATGACGCTCGAACAGGCATGCCCACTAGAATACTAATGGGCGCAATGTGCGTTCAAAGATTCGATGATTCAC
+
CBCCCFFFFFFFGGGGGGGGGG?HHHGHHHHHHHCHHHHHHHHGGFGGHHHHHHHHHHHHHHHGGGFHHHHHGGHHHHH/GHHGHGGGGDHHHGGGGGGGFGGHFHHHHFHHGFHEHHHGHHHHGGGHHHGGHHFHHFHGGEFHHGBGHHGGFHHHGHCGGDGGHHHHGFFGGHHHGHGFGGGBFFGGHHHHHHHHFFFHHHHFFEHHHHHHFHGFFGHHFHHHHHGHHHGHHHGGGGGGHHE:HDHHHHG2GAHHGGG5HFGFD5CHHGEEAAF5GFFEEFGHGGGGGCGGGGFCFFFFFAAABA
@M02197:102:000000000-ALU3V:1:1102:8535:6467 1:N:0:1
GCTCCTTAGAAGTCCTCCGCTTATTGATATGCTTAAGTTCAGCGGGTAATCCTGCCTGATTTGAGGTCTAAAGTTCAAGTGTTTCACCGAGGTGAAGCGTGTTATAAGCGCCGTCTAACGATAAGACTGCATTCGACTTGACGAGAATAAGTGTTATTACGCCGAGTGAAGCTTTCTATGCTATCGAAATACAAGCTGCTCGTACATTTCAGCTGAGCTGACCCTATACAGGTCCGGCAAGACAGCCAGAATCCAAGCCCAGACGCCTGTTTCATTACAAAACAGGGGGGTTGAGGGTTTCACGACACTCAAACAGGCATACTCTTCGGAATACCAAAGAGTGCAAGGTGCGTTCAAAGATTCGATGATTCAC
+
>AAAACFFFFFFDGFGFGGGGGEHCHFHHCBGHHGHHHHHHHHGGGEGGHHHHHBHFHFHHHHGGHFFDHHGG5FFHFFGHBGFGHHBE@EGEGHHGHGGGGHHHFFGHGGGGFGHHHBAFHEFFFHHGHBGHHHGGFFHFHFGG//FGH1@GGHHHHF9>EGGGGC4FFGHBGDHHHGG0GFFGHFG0CGHHHHHFGACFD@DGGFGGEHGGCBFAFGFFH8HHHHGGGF>#CCGF1GGFHFF1FFFF1F1DGHHGBG?/EE?GHHHHFHEHHHHFHHGBGFGGGCGHGHGGEFGFFGHE1DGFHHFFHHHHHHEHHHBGFGGGFGGBHHGHFHHFFGCGHGHHHEE2GHGGCGGGGGFFBFFFFFFAA>33
@M02197:102:000000000-ALU3V:1:1102:24825:6474 1:N:0:1
GCTCCTTAGAAGTCCTCCGCTTATTGATATGCTTAAGTTCAGCGGGTAGTCCCATCTGATTTGAGGTCTAAATTAAAAGGAGCATCGCACTAGGGCGACTCGGTTTAGAAGCGACTAGTGTACAATCCGGCTGCTATTGAAAGCATCCTCGACGAAGATCTTATCACGTCAAGTCAATCCGAGGAGTACAAAGATTGCTTATGCATTTGAAGCGAGCTGTGCTCAAAAGGCAAACGGCAACGCTCAGCATCCAACGCTACTACACTTTAACAAGAAAATGTAGAGGTTGAGGTATTCATGACACTCAAACAGATGTACCTTTCGGAATGCCAAAAGGTGCAAGGTGCGTTCAAAGATTCGATGATTCAC
+
BBBBBFFFFFFFGGGGGGGGGG?HHHHHHHHHHHHHHHHHHHHGGGGGGHFGHHHHHHHHHHHHFHFHHHHHHHHGHHHGHHHGHHGGGGGHHHGHGGGGGGGGGGHHHHHHGGGGGHHHHHHHHHHHGGGGGGHHGHHHHHHGHHHGHHGFEGGCFGHHHHGHHHGGGHGHHFHHHHGHHGGHHGGHGHHHGGFHGGHFFHGHGHGGGHFFGHGFFHHHGFGHHHHGHGGHGGGFGGGFGFFFFHHFFBHGGEEBHGHHFEFDGDHFHHGHHHHHHHHHHFHHHGHHHHFHGHHHHHHHHHHGGGHHHGF5HHFHFFE2GGHEHHHHHGHHHHHGFHHHHGGGGGHFGGGCGGGFGFFFFFFFBBBBB
@M02197:102:000000000-ALU3V:1:1102:15517:6491 1:N:0:1
GCTCCTTAGAAGTCCTCCGCTTATTGATATGCTTAAGTTCAGCGGGTATCCCTACCTGATCCGAGGTCAAACTTGGGGGGTGTGTCTTCTTGGACGCCCGCGCGGGGGGGTCTTGCGAGGCGCGGGTCTGCTGCGCTCGAAGCCGATCACGCGGGCCGCCAATGCTTTTGAGGCGAGTCCGCGCCCCCGAAGGGGGGCGGGACAAGGCGCCCAACACCAAGCAGTGCTTGAGGGTTTTAGATGACGCTCGAACAGGCATGCCCTAAGGAATACCAAAGGGCGCAATGTGCGTTCAAAGATTCGATGATTCAC
+
CCCCCFFFFBFFGGGGGGGGGGGHHHCHHHHHHHHHHHHHGHHGGGGGHHHHHHHHHHHHHHHGGGGHHHHHHHHHGGGCACDFHHH;HHHHHHHGGGGGGGGGGGGFFFFFFFFFFFFFFFFFFFFFFFFFFFFFAFFFFFFFFFFFFFFFFFFFFFFFFFFFFFFFFFEGFFGCD@GGGFGFGGGHHGGGGGGFFFHHHHGGEFGGHCHFEEGHGHHHHHHHBFBGFHHGGHDFGFHHHEGFCFFFEGHFFFHHHG1HHEGHHGHHHHHHHHHHGECGGHHHHGGGGGGGGGGGGGGCBBFFFFF@ABCA
@M02197:102:000000000-ALU3V:1:1102:10382:6490 1:N:0:1
GCTCCTTAGAAGTCCTCCGCTTATTGATATGCTTAAGTTCAGCGGGTAATCTTACCTGATTTGAGGCCAGAAAGGAATACATAAAGAATTATGCATGTGTGTGTGTTTGTTTGGTAGCAGATGACAAAAGCACAAGATTTTTATGGGTTTGCCTTAACAAAAATCTATGGCTGACACTCATCCACTCATATTTTTAAGGCAAGGTGATACAAAGAGGCTAATCTCATCACCAAGCCCAAGGACCCGTTAAAAGAAAAAATCTTTTAATGGAGATATTCACGACACTCAAACAGGCATGCTCCGAGGAATACCAAGGAGCGCAAGATGCGTTCAAAGATTCGATGACTCAC
+
BCCCCFFFFFFFGGGGGGGGGGGHHHGHHHHHHHHHHGHHCHHGGGGGHHHHHGHGHHHHHHGHGGGGGHGHHHAGHHGHHHHFHHEFHHHHHHHHHHHHGGHHHHHHHHHHHG/GGHGHHHHHHHHHHGGHHHFHHHHFHHHHHGHHGGGBHHHHHGHHGHHHHHHHHHFHGHGHHFGHGEHHHHGHHHGHHHHHHGFHHHFHGHHHHBHHHHHHHGHHFFHHFF;FGFCFHHFHHHHHGGDFAHFGHHHHHGHHHHGEF4EHGG@5HHHHHHFFC?FFHBEHGGFHGGGEHGHHHGGEDEFHHHGHBHFFFHE?GGGFHHHGGCEFGGGGGCGGGFFFFFBFFBBBAA
@M02197:102:000000000-ALU3V:1:1102:8528:6450 1:N:0:1
GCTCCTTAGAAGTCCTCCGCTTATTGATATGCTTAAGTTCAGCGGGAAATCCTGCCTGATTTGAGGTCTAACGTTCAAGTGTTTCACCGAGGTGAAGCGTGTTATAAGCGCCGTCTAAAGATAAGACTGAATTCGACTTGACGAGAATAAGTGTTATTACGCCGAGTGAAGCTTTCTATGCTATCGAAATACAAGCTGCTCGTACATTTCAGCTGAGCTGACCCTATACAGGGCCGGCAAGACAGCCAGAATCCAAGCCCAGACGCCTGTTTCATTACAAAACAGGGGGGTTGAGGGTTTCACGACACTCAAACAGGCATACTCTTCGGAATACCAAAGAGTGCAAGGTGCGTTCAAAGATTCGATGATTCAC
+
>1>1AFFBBFFB3B1BB111E?01FGE3A3F3AGFBFFB2D2DE0E/AA111AB10A10BFGBACA00FGH1AF0FC2FH1@FE2G2E?EECGGBD@G//>ACGB22>G???E/EAGH111BD1F1D1F11F2>F2/?/F@1//<CABFDDGHD1AF;BFGF?BBCC0DDDGG0G:.CHBG0GC:0C0;C0CCCFC<B9<CC=0:BBDFFD<#;<B6FBHGF<D@11<0F<F7GCG1F@&FF9GHHGDF1<1GEHG/0GE/@/EEAEB1GBGB2E2GFHHGB/EEF?/FFFB/0EBFGCFB/EEHHFFDE1111FFFHG2BFECEAEDBBHF0FD1DBGBHGGEFA00001FGF33GF1CF>133FFFAAAAA
@M02197:102:000000000-ALU3V:1:1102:10183:6553 1:N:0:1
GCTCCTTAGAAGTCCTCCGCTTATTGATATGCTTAAGTTCAGCGGGTATCCCTACCTGATCCGAGGTCAACCTTTGAGAAAAGATTCTCCCCAAGGGGAGGCCGACCGGGGCTCGTGCACCCGTGTGTCCGATACGTGTCCCGTGAAGAAACTCAGTGTACCGGGGGTCCAACGAGGCCGCCGTCATTGTCTTTGGGACGGGCGAGAGCCCCCCCCGAGAGGGGGCCTCCGCCAAACCGTCCAACACCAAGCCGAGGGCTTGAGGGGTGATAATGACGCTCGAACAGGCATGCCCTTTGGAATACCAAAGGGCGCAATGTGCGTTCAAAGATTCGATGACTCAC
+
ABCCCFFFFFBFGGGGGGGGGGGHGHHHHGHHHHHHHGHHHHHGGGGGHHHHHHHHHHHHHHHGGGGHHHHHHHHHGGHHHGFGHHHHHHHGHGHGGGGGGGGEGGGE@CCBDGCFHG<HHGFGGFFHHHGGGGGGHHHHGHGHFGFFFFHHHGHH:G0@GHGAFGG;DFFFFFEDFFFB>FFFFFFFFFFFFFFFFFFFFEAFFE:FEFFDCFFDGFFC@>A=?/DACEFFEF/BFFGFFFE0EHGEEEF?EGB11F3HHEF?FCGGFHHFGE?E?GHGEFGFGE3BHHGGGHHFHHHHHHHHGHFHGECE?FFHHGGGGHGGGGGGGGFFFFFFFFFA?ABB
@M02197:102:000000000-ALU3V:1:1102:11147:6585 1:N:0:1
GCTCCTTAGAAGTCCTCCGCTTATTGATATGCTTAAGTTCAGCGGGTAATCCTGCCTGATTTGAGGTCTAAAGTTCAAGTGTTTCACTCAAAGGTGAAGCGATTTATAAGCGCCGTCTAACGATAAGACTGCATTCGACTTGACGAGAATAAGTGTTATTACGCCGAGTGAAGCTTTCTATGCTATCGAAATACAAGCTGCTCGTATATTTCAGCTGAGCTGACCCTATACAGGGCCGGCAAGACAGCCAGAATCCAAGCCCAGACGCCTGTTTCATTACAAAACAGGGGGGTTGAGGGTTTCACGACACTCAAACAGGCATACTCATCGGAATACCAAAGAGTGCAAGGTGCGTTCAAAGATTCGATGACTCAC
+
BBBBBFFFFFFFGGGGGGEGEEDHHG5GGF5EHHHCCGHGFGHDGGGGHHFHHF3GHHGHHHGFABGHHHHHHGHHHHHHGDGHHHHHHHHGHH3FFHHHGGHHGHHHHHHGGCGGCHGHHFFHGGHHHHHGHHHHFFGDGH2FEECG?4FDFGFGGFHGHGFC@FFEFGFEF9HHHFHGGGDFFHHGHGGHECGGHFHFE:CAGD0BGGGGFFFGCGHHHGGHHGFFG4CEC@EDDF;=DDGBF?C2GF2HDBGECFACBF</>//HFHGFBB44D4HHFHG@GGGFE?EFFAEHEAGBFFEBAFHG5CF3FB3DHDDDDF535B22GEFHFBBBHGFG3GFFAE4EAEEDGGGFFBGGEB4CCDFBFD3>A>3
@M02197:102:000000000-ALU3V:1:1102:21803:6655 1:N:0:1
GCTCCTTAGAAGTCCTCCGCTTATTGATATGCTTAAGTTCAGCGGGTATTCCTACCTGATCCGAGGTCAACCTTGAAGAAGTTTGTAGGTTGGGACCGTGCCACGGGGCCTTTCAACTCGTTGCGTGCCTTTGTAAAAAAGCTCGTTGCACCGAGAGTCCACGCGTCGCCGTCATTACTTTTGGGACCGGCCGGGGGCGAAGCCCGGGGCTAAGGGGGTCCAACACCAAGCCGAGCTTGAGAGGTGATAATGACGCTCGAACAGGCATGCCCTTCGGAATGCCAAAGGGCGCAATGTGCGTTCAAAGATTCGATGATTCAC
+
AAAAAFDBBD31A31FGFFGC0EGBDGB3A3DG3EFHHHHD2A0AEE/1F2FBFCGGG0BHHFGGEGC11DGGDGB1B100@FFH>@2F1@>/E/>;>3FAFD@E?9//><<DFH&1FDGF:HG<ECCHHHGFF19<)?/0/1<C>FFC;1<C#/<<<9<$<CC-#;-AA0;0:999FHHHGAAC<-;A@--?CA@?/G<@<=:EEBB%B1B//E?069/B/9B1CEEAF9A14@AEBHG>B0@9HGDFB////AA//2FHFAFFA0ECB//EA02GGE11A1BF0A0AE1BHG0A0E11F3F3FGFGEFFDD1@3111AA
@M02197:102:000000000-ALU3V:1:1102:18634:6690 1:N:0:1
GCTCCTTAGAAGTCCTCCGCTTATTGATATGCTTAAGTTCAGCGGGTATCCCTACCTGATCCGAGGTCAACCTTTGAGAAAAGATTCTCCCCAAGGGGAGGCCGACCGGGGCTCGTGCACCCGTGTGTCCGATACGTGTCCCGTGAAGAAACTCAGTGTACCGGGGGTCCAACGAGGCCGCCGTCATTGTCTTTGGGACGGGCGAGAGCCCCCCCCGAGAGGGGGCCTCCGCCAAACCGTCCAACACCAAGCCGAGGGCTTGAGGGGTGATAATGACGCTCGAACAGGCATGCCCTTTGGAATACCAAAGGGCGCAATGTGCGTTCAAAGATTCGATGACTCAC
+
BCCCCFFFFFBFGGGGGGGGGGGHHHGHHHGHHHHHHFHHHHHGGGGGHGHHHHGHHHGHHHHGGGGHHHGHHHHHHGHHHHGGHHHHHHHGHCHEGGFGGGGGGGGGCCGFGHGGHGHHHGGGGHHHHHGGGGGGHHHHHHGHGEGHHHHHHHHHHHHHHHGGGGGFFFEFFFFFFFFFFFFFFFFFFFFFFFFFFFFFFFFFFFFFFFFFFFFFHBGGFDFGEFF?FGHFDFGFFGGCFGGHF:CGGGGGGHHHFGF3GGEGHHHHGBHHHGGFGDFA?GHHHHHHHHGGGGGF5HGGGHHECHHHGFFCGHHHHGFECCGCGGGGGGGGFFFFFFFABBBB
@M02197:102:000000000-ALU3V:1:1102:22756:6701 1:N:0:1
GCTCCTTAGAAGTCCTCCGCTTATTGATATGCTTAAGTTCAGCGGGTATCCCTACCTGATCCGAGGTCAACTTGTAAAATAGGGTTCAGCGAGGCACCGCGAAGCCCAGAAGCGAGAAAGTTTACTACGCTTAGGGTCTTGCTTAGACTGCTATTCTGTTTGGGAGCCGCGGGTTCGCGGGCTCCAACACCAAGCTAGACTTGAGGGGTATAATGACGCTCGAACAGGCATGCCCTGCGGAATACCGCAGGGCGCAATGTGCGTTCAAAGATTCGATGACTCAC
+
ABBBBFFFFFFFGGGGGGGGGGGHHHHHGHHHHHHHHHHHHHHGGGFGHHHHHHHHHGHHHHHGGGGHHFHHHHHHHGHHHHHHHHHGHHGGGGGGHGGGGGGGGHHHHHHHHGGGGGHHHHHEHHHHGHGGHHHHHHHHHHHHHHHHHHHHGHHHHHHHHGGGGGGGGGGGGGGGGGGGHHFFHGHGHGHFGHFGHHHGFHGGHHGHHHGHHGGFGGHHFHGHHHHHFHGGGGGGGHHHHFGFGGHGGGEGGHHHHGGGGHCGGGGFGGGGFFFFFFFCCCCB
@M02197:102:000000000-ALU3V:1:1102:19540:6954 1:N:0:1
GCTCCTTAGAAGTCCCGCTTATTGATATGCTTAAGTTCAGCGGGTATTCCTACCTGATCCGAGGTCAACCATTAAAAAAGTGCTGCCGAAGCATGCGGTTTTTGGCTATCGTCTAGACGTTTTCAGAAGCGAGAATAGAATTACTGCGCTCAGAGTACGTAAAAACTCTGCCACTGGTTTTGAGGAGCTGCGTATTAGGCAGTCTCCCAACACTAAGCTAGGCTTAAGGGTTGAAATGACGCTCGAACAGGCATGCCCACTAGAATACTAATGGGCGCAATGTGCGTTCAAAGATTCGATGATTCAC
+
CCCCDFFFFFFFGGGGFGGGGGHHGHHHHHHHHHHHHHHHHGEGGGHHHHHBHHGHHHHHFGEGEHHHHHGHHFHHHHGGDGHHHHHGGGGGGHGHGGEGGGGEHGHHHHHHHHHHHHGGGHEHHHHHHHHHGHHGHHHHHHHHHHHHGHGGHHHGGHGHHHGHHGHHHHHHHHHHHGHHHHHFHGFEGGGGHGGGHGHHHGGGHGGGHHHGHHHHGFHHHHHFFGGGHGFGHHHHGGGFFFHGHHHHGHHHHHGHHHFGHHHHFHHHHHHGGGGGHFHHGCGGHGGGGGFGGGGFFFFFFFAAAAA
@M02197:102:000000000-ALU3V:1:1102:24143:6980 1:N:0:1
GCTCCTTAGAAGTCCTCCGCTTATTGATATGCTTAAGTTCAGCGGGTATCCCTACCTGATCCGAGGTCAACCTTTGAGAAAAGATTCTCCCCAAGGGGAGGCCGACCGGGGCTCGTGCACCCGTGTGTCCGATACGTGTCCCGTGAAGAAACTCAGTGTACCGGGGGTCCAACGAGGCCGCCGTCATTGTCTTTGGGACGGGCGAGAGCCCCCCCCGAGAGGGGGCCTCCGCCAAACCGTCCAACACCAAGCCGAGGGCTTGAGGGGTGATAATGACGCTCGAACAGGCATGCCCTTTGGAATACCAAAGGGCGCAATGTGCGTTCAAAGATTCGATGACTCAC
+
BBCCCFFFFFFFGGGGGGGGGGGHHHHHHHHHHHHHHHHHHHHGGGGGHHHHHGHHHHHHHHGGGGGHHHHHHHHHHGHHHHHGHHGHHHHGHGHGGGGGGGGGGGGGGG?CGHGGHG<HHGGGG<HHHHGFGGGGHHHHHHFHGGGFGHFHHHHHHHHHHHGGGGGAFFFFFFFFFFAFCFFFFFFFFFFFFFFFFFFFFFFFFFFFFFFFFFGFH;GGGGGGD@DFGGHGFEEDGGGGDFFBGHGGGGGDGHFGGGBEHGGGHHHHHHHGHGGGFEFEEHHHHGHHHHGGEEHGHHHGHHHGHHHHGGFEGHFHHGEEGHGGGGGGGGGCCFBFFFFBBABB
@M02197:102:000000000-ALU3V:1:1102:17296:7014 1:N:0:1
GCTCCTTAGAAGTCCTCCGCTTATTGATATGCTTAAGTTCAGCGGGTAGTCCTGACTGATTTGAGGTCTAAAGCTTAAAGATGTACCAAAGTACGCATTAGAAGCACCACTATCTTGAAATATAGACGTCCTCAACGAATAATTATTACGTCGAGTCAAGCCGCCTTGTTTTCAAACTGGGTTGCTCATGTATTTCAGCCGAGCTGGCTCTACTCAAAGAGCCTGCAAACAGCCATATCCAAGCCCTAACTCCTATCTCGTTACAAAATAGGGGGGTTGAGAATTTCATGACACTCAAACAGACATACTCTTCGGAATACCAAAGAGTGCAAGGTGCGTTCAAAGATTCGATGATTCAC
+
A?AAACF3B1B1B3AF1EECE0EHH3DE333AAD3AGFHGGGH??AF/FHHHHDDFD1BGFEF2FG0FGH2DHHHHH1GGFEF2@GDFG/FFHH?A//EFFFBGFGHHFH1BFDGHB2>1B1BB2BFAFFFGBD;GFB<<FBGGGHHGD30@<0@DGF2%?CACC?EHGHHHHHGGGFGC<<C<1DHH1GHHHHFGF-=CF?*0F0CGGCHGF8B>C3;F09BFEFGGBFGC1<AFB*C?GGFCCDFBB01CB1///?/2FEHHHEHGF//EE>0022HHGHHHHGDBHGF1A/1EA2D1F2AA1GFC/A//022AEDCFFDA1GB11HGF00A00AE1AFFGF1GGBFFDBBDAA>>1
@M02197:102:000000000-ALU3V:1:1102:4982:7061 1:N:0:1
GCTCCTTAGAAGTCCTCCGCTTATTGATATGCTTAAGTTCAGCGGGTATTCCTACCTGATCCGAGGTCAACCATTAAAAAGGTGCCCAATCCCAGGTGGGAGAGGTGCGGTTTATGGCCGTCGACCACTGCGTTCATACAAGCGAGATAGAAATTACTACGCTCAGAGCACAGAGGACTCCGCCACTGGTTTTGAGGAGCTGCGGTTTAGCGCAGTCTCCCAACGCTAAGCTAGGCTTAAGGGTTGAAATGACGCTCGAACAGGCATGCCCACTAGAATACTAATGTGCGCAATGTGCGTTCAAAGATTCGATGATTCC
+
AAB?AFFFFDFFGGFGFFEFGGGHF5DGFHHHHHHHHFHHHHHGGGGGHHDGHHHHFFHHHHFDGGGHHGFHEHHHHGFHCDHHBCHHHHCGHGGGGFFEHG?9F;GFEGFGGGFBBGBAFGGGG@DHHHGGGCHHHHEDGFAEACCFGHFFGFHEHHHHD?0DGGGG=<CGF=GGHHHHGGFGGGGFFF;CDFFGGGDGFGEBBG=EFB?9B=AGGHFHGFBCEHFDHFFBFFFBBF9E>BFFHHFEHEGGGGG/?HGGHFHFFFFGFGEBD2FG2GEAFB2D0A00B11GFA00EB11333BGACBFFFFD1A>?AA
@M02197:102:000000000-ALU3V:1:1102:7580:7147 1:N:0:1
GCTCCTTAGAAGTCCTCCGCTTATTGATATGCTTAAGTTCAGCGGGTAGTCCTACCTGATTTGAGGCCAAAGTTGAAAATGAACTCTCGATTGCTCGAGATGGATTAGAAGCAGACTTCGATCACAAGAGTTTTCAATGTTACTTAACAACTCTACTGAAGTCCAGCTAATGCATTTAAGGCAAGCATTTACAGATAAAATCTCCAATGCAAGCCCAAGCACCCTCTTGATCCAATCCTTAGTTAAAAAGATGGATAAGAGGAGATATTCAAGACACTCAAACAGGCATGCTCCTCGGAATACCAAGGAGCGCAAGGTGCGTTCAAAGATTCGATGATTCAC
+
AABCBFFFFFFDGGGGGGGGGGGHHHHGHHHHHHHHHHHHHHGGGGGGGHHHHHHHHHHHHHHHGGEGGH2GGHDHHHHGHGHHHHFHGGEHGHHHGGGHGHGHHGHHHHBGHGHHHHHGHHH8HHF<FGGHHHHHHHGHHH9HHHHHGHHHFHHHBFHHBFDGHGHHHHGHHEGGHHF@FGHAFEHHHHHHHHGGHBFDGHHFHFFFCFFHHHGF4CC?CGFDHHFHHGHHFGGDBCFDBECEFFFHFB4HGF44FBFHFHHHHFHHEHFHHHDDFHFHHHEHHHHHHHEGGGEHHGHHHHHHHFECGGGGHHHGGGGHGGBGGGGGGGFFFBFFFBBBBB
@M02197:102:000000000-ALU3V:1:1102:22343:7002 1:N:0:1
GCTCCTTAGAAGTCCTCCGCTTATTGATATGCTTAAGTTCAGCGGGTATCCCTACCTGATCCGAGGTCAACCTTTGAGAAAAGATTCTCCCCAAGGGGAGGCCGACCGGGGCTCGTGCACCCGTGTGTCCGATACGTGTCCCGTGAAGAAACTCAGTGTACCGGGGGTCCAACGAGGCCGCCGTCATTGTCTTTGGGACGGGCGAGAGCCCCCCCCGAGAGGGGGCCTCCGCCAAACCGTCCAACACCAAGCCGAGGGCTTGAGGGGTGATAATGACGCTCGAACAGGCATGCCCACTAGAATACTAATGGGCGCAATGTGCGTTCAAAGATTCGATGACTCAC
+
BBBBBFFFFFFFGGGGGGGGGGGHHHHHHHHHHHGHHHHHHHGGGGGGHHHHHHHHHHHHHHHGGGGHHHHHHHHHHAHHHHHGHHHHHHHGHGHEFFGGGGGGGGGF@DCDGHGGHG<GHGGDGHHHHGFFGGGGHHHHHHGHGFFHGFGHGGFHHHHHGHGGGGGDFFEFFFEFFFFCFFBCFFFFFFFFFFFFFBBFBFFFFFFFFFEFGFGGHGGGGDDFDGFFGGFFFGFGGFHHGFEFGHGGGFEGGHHHFGGEEGGGHGHGHHEHFEEE?GGGEHGDHGHHHHHGHHGHHHHHHFGDDHHHGFGGGGDGGGGGGHGGGGGGGEGB4FFFFFFA3BBA
@M02197:102:000000000-ALU3V:1:1102:11508:7340 1:N:0:1
GCTCCTTAGAAGTCCTCCGCTTATTGATATGCTTAAGTTCAGCGGGTATCCCTACCTGATCCGAGGTCAAAGACGGTAATGTTGCTTCGTGGACGCGGACTACGCCCCCTCGCAGACGCAATTGTGCTGCGCGAGAGGAGGCAAAGACCGCTGCCAATGAATTTGGGGCGAGTCCGCGCGCAGAAGCGGGACAGACGCCCAACACCAAGCAGAGCTTGAGGGTGTAGATGACGCTCGAACAGGCATGCCCCATGGAATACCAAGGGGCGCAATGTGCGTTCAAAGATTCGATGATTCAC
+
A@BBBFFFFFBDGGFFGFGGGGGHHHHHHHFHHFHHHHHFFFDEGGCGHHGHHHHHHHFHHFHCFG1F3GHHHHGGGHGHHGHHHHHHGHGGGHGG@FEFGCGEGGGGGGGGGGGGHFGFFEHFFGHHHHGGGFGFGGHGGGFAGHGHECFGGGHHFGGBFGGGGG@CFFFFFFFBFFFGFFGFFFFHGFFFFFGGHGEGEGFGGGHGFHFHHHFFHHFGGF;HHHGHFGGEEDEDHHHFFFHHHGGGGGBBHFFHGHHGFHHGGGE0HFHHE?GGGFDGD3FEEFFCF@3FFFA1>>>
@M02197:102:000000000-ALU3V:1:1102:16562:7373 1:N:0:1
GCTCCTTAGAAGTCCTCCGCTTATTGATATGCTTAAGTTCAGCGGGTAGTCCTGACTGATTTGAGGTCTAAAGCTTAAAGATGTACCAAAGTACGCATTAGAAGCACCACTATCTTGAAATATAGACGTCCTCAACGAATAATTATTACGTCGAGTCAAGCCGCCTTGTTTTCAAACTGGGTTGCTCATGTATTTCAGCCGAGCTGGCTCTACTCAAAGAGCCTGCAAACAGCCATATCCAAGCCCTAACTCCTATCTCGTTACAAAATAGGGGGGTTGAGAATTTCATGACACTCAAACAGACATACTCTTCGGAATACCAAAGAGTGCAAGGTGCGTTCAAAGATTCGATGATTCAC
+
AABBBFFFFFFFGGGGGGGGGGGHHHHHHHHHHHHHHHHGGFHGGGGGGHHHHHEHGHHHHHHHGHFHHHHHHHHHHHFHHHHHEHHHHHHHHHGGGGGHGBHHGHHHHHHHHHHHGHHHHFHHFHHGGGGGHFHHGGGHGHHHFHHHHGHHGGFFGFGHHGHGGGHHGGHHHHHHHHHHHEHHHGHFGHHGHH;HHFHHHBEHHHGHGHHHGFHHHGHHFFGFGAGFFGGHGGHHHFGGHFHEGHHHGF3FHHGEEEGHFHHHHHHHGGGGGEHHHHGHHHHHHHHHGHHHHGHHHGHFHHHGHHFFGE??HHHHHHHGHGHGHGHHHHGHGGGGHFGFGGGGFFFFFFFFFFACCCC
@M02197:102:000000000-ALU3V:1:1102:15206:7298 1:N:0:1
GCTCCTTAGAAGTCCTCCGCTTATTGATATGCTTAAGTTCAGCGCGTAGTCCTACCTGATCTGAGGTCAATAAATTTGTTAATTCTGTTGAGACAAAGCTCAGCAGGGTTGACGGGCGGCACCTGTTAGGATTTTTGTCACAGCAAGAACAGGACAGTGAGTTGGACAAACCTAGAACACTGTCAAGTCCGGACAATAGGGCCGTACGATTCAACTTAGAGCGGGCAAGTCTACTAGGATGCAGAACTTGCTCCTCTCAACTTCCACTGAAACCAACGCTATCTTGCACCAGGGCACGATAGAGACGGCGGGAGAGGTTAATGACACTCAAACAGGCATGCCCTCCGGAATACCAGAGGGCGCAATGTGCGTTCAAAGATGCGATGATTCAC
+
ACCCCFFFFFFBGGGGGGGGGGGHHHGHHHGHHHHHGHHHHHHEGGGGGGHHHHHHHHHHHHHHHGHHHHHHHGHHHHHHHGHHHHHHHHFFGHGFHHHHHHHHHHHGHHGGHGGGGGCGGGGHGHHHHF1FGGHHGHHHHHGHHHFHHHGHHFHHGHDGGGGHEGHGHHHGHHHHHHHGHHHGHHGHHHGGGGFGGGGGGGGGGGGGGHHHGHHHHGFFFGHGGHHHFFFFEFFHFHHFHHHHHGF0EGDEGGA2DHGF2EGFF@FBFHHDACE?@FGBHHHFFGFGHHHGAFFBGHHGHHHGGGGGGHHHFHHHFEHHHHHGF@1GFHHFHHGFHHGFGGGGCHHHGGHHGHHHGGGGGGHFG?GGGFGGFGGGG?E23FFFFDFBBBBB
@M02197:102:000000000-ALU3V:1:1102:21695:7501 1:N:0:1
GCTCCTTAGAAGTCCTTCGCTTATTGATATGCTTAAGTTCAGCGGGTATTCCTACCTGATCCGAGGTCAACCTTGTAAAAAATGGGTTATGGGACCGTGCCGGGGGACCTTTCGACTCCGTGCGTGCTTGAAAAAGCTCGTTGCACCGAGAGTCCCACGGACGCCGTCATTACTTTTGGGACCGGTCGGGGGTGAACCCGGACCTGGATCCAACAACAAGCCAGGCTTGAGAGGTGATAATGACGCTCGAACAGGCATGCCCTTCGGAATACCAAAGGGCGCAATGTGCGTTCAAAGATTCGATGACTCAC
+
BCCCCFFFFFFFFGGGGGGGGGGHHHHHGHHHHHHHGHGHHHHGGGGFHHHGGHGHHHHHHHHGGGGHHHHHHHHFFFHHBEGHFHGGHHDE1FFEGGHGHGA;EBCCGEHHHGGGGGHGEFGGC0EEHFHFFH?BCHFGGGE?GGHGC@D?F:FHGHDGGGBCFGDGGFFGFBFFHHCDEGFGFFFFFFGBF@FFFFFCB;DHFHFFGFFHGHFHGFHGE:HFFEHHGFFBFHGEBHHHGEBFFDFGHHGBFF3FFGGGGGGGGHFFHHHFHGCCGF?FFFCHFECGHGGGFCGGGGGFFBFFFFA?AA>
@M02197:102:000000000-ALU3V:1:1102:5730:7650 1:N:0:1
GCTCCTTAGAAGTCCTCCGCTTATTGATATGCTTAAGTTCAGCGGGAAGTCCTACCTGATTTGAGGTCAAATTTAAAAAAAGTTGTCCAACTGAAGGACGGTTATGAGCAGGTCCTCAAACTCTGTAAGTACAGACAGTGCAGATAATTATCACACCGAAAGACCGGCTACAGGGAGATCCCACTGATGCATTTAAAGGGAGCAGACCGTCCGTGAGGAAAGCCAGCAAAAACCCTCATAGTCCAAGCCGTGGAAGAGCAAAAGCTTTCCAGGTTGATAATTTAATGACACTCAAACAGGCATGCCCTTCGGAATACCAAAGGGCGCAAGGTGCGTTCAAAGATTCGATGACTCAC
+
ABB3AFFFFFFFGBGGGGFGGCGHHGFHBFFBFGFHFHHHHHGGCG2AEG5GFFGGHHHHHGFEFEGFFGGHGHHHHFHE@EFHHHHHHGGHHHGDFG1EEEGGEHGGHGHHFHHE?GFFGHHFHHHFFGGHDBBGFHHEEFHHHFHHHHHGDHGCGFFCC?HHHGCDC?HHHHGFGGBF<C=FGHGFFFDF7HHFHF>>1DF<?AC@CAAFEGHGDF0AFFF1HHCFFFFAECFEHHHGBGGGGEGCGFHBFEFHFHHHHHHGGHHHGHGFFHGGHHBHHHHBF2DDGGFFBHHHGBEGEEFEAGEEEFFFGGF/GGHHCECGGHFFGEEA0AGDFFBA3A11FFBFFD1A?AA@
@M02197:102:000000000-ALU3V:1:1102:5987:7675 1:N:0:1
GCTCCTTAGAAGTCCTCCGCTTATTGATATGCTTAAGTTCAGCGGGTATTCCTACCTGATCCGAGGTCAACCTTGTAAAAATAAAAGGGTTAGACCGACCCGACGAGACCTTGCAACTCCCCGCGTGCCTCGAAAGACTCGTTGCGAAGAGGGTCCCACGGACGCCGTCATTGTCTTTGAGACCAGTTGCGGGGCGAACCCCGAACACGGTCCAACACCAAACCAGGAGGTTTGAGAGAGGATAATGACGCTCGAACAGGCATACCCGTCGGAATGCCAAGGGGTGCAAGGTGCGTTCAAAGATTCGATGATTCA
+
3AABBFBFBF5FGGFFGGCCGGGHHCBEDFFFHHHHFHCFHHHGGGGGHGFFBFEHFGHGGF1EEEFFFFGGHHBBDBDGHHHHHHGGDGGG1GHCE9EEGGGGEGCGGGFFFFFFFHHGHGGGCG;GHHEADHDDFEDGGHEBDD6CACG.CFFGHHAC:BCBCBGGGGFG0;DFF5GFF9GEFFF/GFCABBCGB@/@CFFHFHEFFB9AFFFFFFEAGFF5FEG9GHGFFDB07EE1B@EHGAE/>/0A?HG1DFF2FB///EA/AA2DGGFFCFGA0EFBFC1BB00?EBA1F33A311BB1FFD311AAA
@M02197:102:000000000-ALU3V:1:1102:24434:7612 1:N:0:1
GCTCCTTAGAAGTCCTCCGCTTATTGATATGCTTAAGTTCAGCGGGTATTCCTACCTGATCCGAGGTCAACCACAAAAAATTGGGGGTTTAGCGGCTGGGAGTTATAGCACCTAACAAAAGCGAGAAAAAAATTACTACGCTCAGAGGATACTACAAATCCGCCGTTGTATTTCAGGAACTACAGCTAGCAAAAGCAGTAGGCTCCCAACACTAAGCTAGGCTTAAGGGTTGAAATGACGCTCGAACAGGCATGCCCACTAGAATACTAATGGGCGCAATGTGCGTTCAAAGATTCGATGATTCAC
+
BBBCCFFFFFFFGGGGGGGGGGGHHHFHHGHHHHHHHHHHHHHGGGEGHHHHHHHHHHHHHHHGGGGHHHHHGGHHHHHGHHFFHGGGGGHHHGGGGGGGHGGGHHHBGHHHHGHHHFHHHGGGGGGHHHGGHHHHHHHGGGGGGHHHHHHGHFGGHHHHHGEGFGGGHFHHHHHHHFHFHHHHHHHHHHHGHHHGHHHHFFFHFGGHHHFHHHHHHFHGFGHHHHGHHHHHHHHEGGGGHHGHGHHHGHFHHGGHGFGF5HGHHHHGHHE?E2FHGHFGCGGHGGDGFGGGGGFFBBFFFBBABB
@M02197:102:000000000-ALU3V:1:1102:7859:7709 1:N:0:1
GCTCCTTAGAAGTCCTCCGCTTATTGATATGCTTAAGTTCAGCGGGTATCCCTACCTGATCCGAGGTCAACCTTGTAAAAGTAATAAAGGAGACCGGGCTGGAGGAACCTTTAACTCAAGTGCGTGCTGGTTAAAGCTCATTGCACCGAGGGTCCAACAGACGCCGTCATTGTCTTTGGGACCGAGCCCGCCGCCAGGGGAGGGCTCTGATCCAACACCAAGCCAGGCTTGAGGGTTGATAATGACGCTCGAACAGGCATGCCCACCGGAATACCAGTGGGCGCAATGTGCGTTCAAAGATTCGATGATTCAC
+
[truncated: 15,331,507 more chars]
