# Supplementary material for: Shifts in community composition and co-occurrence patterns of phyllosphere fungi inhabiting Mussaenda shikokiana along an elevation gradient
Source: PeerJ. 2018 Oct 12;6:e5767. doi: 10.7717/peerj.5767 (PMC6187995; doi:10.7717/peerj.5767)
Supplement: Supplemental Information 2 [file peerj-06-5767-s002.zip › 934m/934e.fastq]

@M02197:102:000000000-ALU3V:1:1101:14629:1591 1:N:0:1
TATTCAGCGGACTCCTCCGCTTATTGATATGCTTAAGTTCAGCGGGTATCCCTACCTGATCCGAGGTCAACCTTAGAAATGGGGTTGTTTTACGGCGTAGCCTCCCGAACACCCTTTAGCGAATAGTTTCCACAACGCTTAGGGGACAGAAGACCCAGCCGGTCGATTTGAGGCACGCGGCGGACCGCGTTGCCCAATACCAAGCGAGGCTTGAGTGGTGAAATGACGCTCGAACAGGCATGCCCCCCGGAATACCAGGGGGCGCAATGTGCGTTCAAAGATTCGATGACTCAC
+
BBAABFFFCCCCGGFFGFGGGGGHHHGHHHHHHHHHHHHHHHFEFGGGGHHHGHHGHFFFHHHGGGGHBGHGFGHHGHHHHHG9GGGEHGHHHG?E?EEF4GFGFFFDGFFHEGHHHHHHGFFBFFGGHFDDGHFDFBAEGGHGGFCGEFHHHBCCB;99@CDGAFGFFFFEF@@;BBBFGAGFG@@GEEFA:BFFGCFGGHEFEFFF;HGFHGC0;0D<BFFB<B/.0EDFGG#F<99FF/GEEE0B5GHHHG2B2AA2E?EHHHFCEE24CBBDGFGAGFFC5FFFFAAA33
@M02197:102:000000000-ALU3V:1:1101:14647:1593 1:N:0:1
TATTCAGCGGACTCCTCCGCTTATTGATATGCTTAAGTTCAGCGGGTATCCCTACCTGATCCGAGGTCAACCTTAGAAATGGGGTTGTTTTACGGCGTAGCCTCCCGAACACTCTTTAGCGAATAGTTTCCACAACGCTTAGGGGACAGAAGACCCAGCCGGTCGATTTGAGGCACGCGGCGGACCGCGTTGCCCAATACCAAGCGAGGCTTGAGTGGTGAGATGACGCTCGAACAGGCATGCCCCCCGGAATACCAGTGGGCGCAATGTGCGTTCAAAGATGCGATGACTCAC
+
A3AAAD5FA@@@2GFGB4FG2EFHHFGHGHFHHHF5F5FFDDFDE0A0F5BGHFFHAGBDGGH?00FFG<HHEGHHEHEHFE7EGG71AGGGHEC7?GC'?910?FDG?D9H#@<GHF:1<A;AFFGHGFFFFF.<FGGGFA;CD/BEE/;:/GC.GGF?@AFBFBGGE099AFB@AB4B<:9??AA-FBG:9:7F?GFFBFFEAACGHFEF;<FDCE=AF#GCCA/<DDF9HGEGHHGC///E;=/022HHFEF1FF0EA0AA1DGEEE0FGFB3DBGEA111B3D@1>1>11
@M02197:102:000000000-ALU3V:1:1101:18018:1858 1:N:0:1
TATTCAGCGGACTCCTCCGCTTATTGATATGCTTAAGTTCAGCGGGTATTCCTACCTGATCCGAGGTCAACCACAAAAAATTGGGGGTTTAGCGGCTGGGAGTTATAGCACCTAACAAAAGCGAGAAAAAAATTACTACGCTCAGAGGATACTACAAATCCGCCGTTGTATTTCAGGAACTACAACTCCTAAGAGAAGTAGATTCCCAACACTAAGCTAGGCTTAAGGGTTGAAATGACGCTCGAACAGGCATGCCCACTAGAATACTAATGGGCGCAATGTGCGTTCAAAGATTCGATGACTCAC
+
>AAA>FFFBDD2EGFGGGGGGGGFFCHHGHHHGFFH5GFGHHHGGGCEHHHHFHFHGFHHHHGGEGAC3BEFGGHGFCG/B;HHFCFFAEHBGGGGGGCD<00?>FF?GG;CGFH0CFGGGAEFHDGGHHDGFHE#B=D8ACEHFFG=GFGCBFDG0C8C?CEDC@FG4;F?9FDHFFHFFG8GGHHFFFFFFGHGBBGHGHHHGHEE9GG;FGHHHHHHEHGHHF?FBAHHHHHGGFE1BFGGGFHHHEHHFFEFFHFGHFHEFEHHHHGGE?EGHHHE2A2FBFGFFAGGGE4FFFFFFA>3BA
@M02197:102:000000000-ALU3V:1:1101:13388:1837 1:N:0:1
TATTCAGCGGACTCCTCCGCTTATTGATATGCTTAAGTTCAGCGGGTATCCCTACCTGATCCGAGGTCAACCTTAGAAATGGGTTTGTTTTACGGCGTAGCCTCCCGAGCACCCTTTAGCTAATAGTTTCCACAACGCTTAGGGGACAGAAGACCCAGCCGGTCGATTTGAGGCACGCGGCGGACCGCGTTGCCCAATACCAAGCGAGGCTTGAGTGGTGAAATGACGCTCGAACAGGCATGCCCCCCGGAATACCAGGGGGCGCAATGTGCGTTCAAAGATTCGATGCTTCAC
+
>AABBFFFA2ADFGGGFGCFG?FHGD5GGC55AFHFF5FHAGF?EEGGBFGFHHHHGB3GHEF1EFEHEGHHHF:F:HHHH7H3AEE8GHHHFEFCBEE@EHHHCE8;GG/HGEHHFH$$#>C8G:HFHE10DBFDCC:EA99;D/.C9CBGH/;:#;:;CGDGACGGGGFAB?EAGG?--A:@-9-:.@CA?FFFCBGFF9BA::/=>DEBGAFD9G#DADABFFFFD.A1>FFAFE?EBFE/E/EGDE2DABCC/A/E0CF1D3HEEEGHG1DF3FGEBFFAF@CB1AA11A
@M02197:102:000000000-ALU3V:1:1101:14160:2174 1:N:0:1
TATTCAGCGGACTCCTCCGCTTATTGATATGCTTAAGTTCAGCGGGTATCCCTACCTGATCCGAGGTCAACCTTAGAAATGGGGTTGTTTTACGGCGTAGCCTCCCGAACACCCTTTAGCGAATAGTTTCCACAACGCTTAGGGGACAGAAGACCCAGCCGGTCGATTTGAGGCACGCGGCGGACCGCGTTGCCCAATACCAAGCGAGGCTTGAGTGGTGAAATGACGCTCGAACAGGCATGCCCCCCGGAATACCAGGGGGCGCAATGTGCGTTCAAAGATTCGATGATTCAC
+
ABCBAFFFCCDBGGGGFCFGGGGHHHFHHHHHHHHHHGHHHHHGGGEEHHHHHHHHHHGHHBHGGCEFFFHGHHHHGHHHGHFGGGGGHHHHHGGGGGGGGHHHHGGCGGGHGGHGGGHHGGCGGHHGHHHHHGGDGGGGGHGFGFGGGHFFHHGGHHHGGGGGGGGGGFFEGFGFGGGGFGGGGFGGFGGGGFHGGFFFFFFGFFGFFDCBFFGHHGD<BGHFGGFFGHGGGFHGHHHHGGGGGGGGFF5GHHHGGGGGGGGHHHHGEECHGGFGGGGFGFFFFFFFF@BAA>
@M02197:102:000000000-ALU3V:1:1101:17625:2241 1:N:0:1
TATTCAGCGGACTCCTCCGCTTATTGATATGCTTAAGTTCAGCGGGTATCCCCACCTGATCCGAGGCCAATCTTCAGAAATGGATTAGGCAGACCCTCCACCGAGACCGACAGAAGCGAGTGACTTGCGTCTTGCTACGCTCGTGGTTCGGCGGGGGCGCCCACGGGTTCCAGACGTGCCCCAGCCCAGAAGGGCCAAGGCATCGTCCAACATCAAGCAGAGCTTGGGGTGTGTGATGGCGCTCGAACAGGCGTACCCCCCGGAATACCAAGGGGTGCAATGTGCGTTCAAAGATTCGATGACTCAC
+
ABAABFFFBBBBGGGGGGGGGGGHHHHHHGFCGHHGFGFHHGHGGGGGHHHHGGGGHHHHHHHGGGGGEFHGHHHHGHGHHHHHFHHFHEFGGHGHHHG<HHGEGGFEDGGGGHHHHCDFBGHHHFHGGEGGGHGFHHFCEGGGHGHGHC@DBABBBBEB@?9BD;F6:FF9FFFFBA::BGGGFFDGGFGGGGFEG:GGGF?GHGAFHHHGHHFHGFGFHGEGGCDE?0FFGHHGGGGCGG;?FFHHHGCFFDBCGCGGHFFHHGBHHHFGECGFFFHHEGE?HGGGBFBGFGGFBFFFFFA3?AA
@M02197:102:000000000-ALU3V:1:1101:15603:2380 1:N:0:1
TATTCAGCGGACTCCTCCGCTTATTGATATGCTTAAGTTCAGCGGGTAGTCCTACCAATCTGAGGCCGATGAATTGAAATTAAATCCCTTCCTCTCTTCCAAAGAAGCGAGGCATGGGCGGGGTTCAGAAGCACTCCAACCAGCAAAACGTCGCGTCCAGCTCCTCGACCCTGCGCCTCTCCTCTCCGAAGTCCTGATATTATCAAAACCCGGCAGGGAAAGACTAGGGCGAAATAACGAGCTTTTGTCCGGCTTGCCAAACGAATGGAAGCGCTAATTAATTTCGAGGGAGCCGCCGGGGAAGGTGGCAAGACCCTCAATACCGATCCGCCAGCTTTCTCAACTAAATAAGAAAGCTGTCGTTCGAAACAATTCGCGGCCCTCAAACAGGCATGCTCCCCAGATTAGATCTGCCGGGAGCGCAAGGTGCGTTCAAAGATTCGATGACTCAC
+
CCCCCFFFBDBBGGBEGGGGGGGHHHHHHHHGHFHCFHHFHHHGCGGGFHHHHHHHFHHHB5FFAFFGG?EHHHHFHHHHHHHHGHFHGGHFHGHGDGEGHFBGHGGF?FCEFGHF0FAG?CFGGFB0DG/GEHHHCGHHGGHHGFFHHCGEAABBFFDB/FFFFF.ECFFFFE-@DDDB9:BFBFB.-.>AFFFB/;9BF//;::FBF.AB---:--AFF?/B//:/99;B@.8FFB9:A.:/9#---;..A///...9//B99/9...->/;/BB9//.DB9-.FEE9-BA:-GC;/;/::.00HFHEHGA<<<00D<<..<>---/C?BG0F@GCBFBHHFBHD?2GG?HGCECGB/?HG/EGG4FFF>//CEE11GEFDHHHGD5GEEG1E0AA2FFFFGDHHGA10AA22CAECGGGBCB2GGGGGGFGGCGGGGFBBFDFF3A3AA
@M02197:102:000000000-ALU3V:1:1101:12258:2583 1:N:0:1
TATTCAGCGGACTCCTCCGCTTATTGATATGCTTAAGTTCAGCGGGTATTCCTACCTGATCCGAGGTCAACCATTAAAAATTGGGGGATTTAGCGGCCAAAGACGCTGCAACTCCAGTCAAAAGCGAGATAAAAATTTACTACGCTCAGAGGATATCGCAGATCCGCCGTTGTATTTCAGGAGCTACAGCTAGCAAAAGCAGTAGGCTCCCAACACTAAGCTAGGCTTAAGGGTTGAAATGACGCTCGAACAGGCATGCCCACTAGAATACTAATGGGCGCAATGTGCGTTCAAAGATTCGATGACTCAC
+
BBBBBFFFBBBBGGGGGFCCGGGHHGDHCFDFGHHHFHHFHHH2EEEGHHHHHHHHHHGHHHAEGEFHHHHHGFHHHFFGHGHHHGGGGHFFH;GEG?BEFC/H?DFGGGHFHGEGHFGHFFDHAGCFGGFFH;FAG79HHHHGGADDD<GGHHHHGEFG2GHHGHGGHHFHHHGGFGFFBHHGGGFFGFHGHHHHGGFGFGFFFFFCEEGBDFGHHHHHHHHHG4GBHHGHHFEHHFFGGGEFGHGHHHGHHGGGHF2EFFGEBHGDDADHGGA2B22BBFGGEEGFFGDDFDGGGGFFFFFFFAAA>3
@M02197:102:000000000-ALU3V:1:1101:12739:2668 1:N:0:1
TATTCAGCGGACTCCTCCGCTTATTGATATGCTTAAGTTCAGCGGGTATCCCTACCTGATCCGAGGTCACCTTAGAAATGGGGTTGTTTTACGGCGTAGCCTCCCGAGCACTCTTTAGCGAATAGTTTCCACAACGCTTAGGGGACAGAAGACCCAGCCGGTCGATTTGAGGCACGCGGCGGACCGCGTTGCCCAATACCAAGCGAGGCTTGAGTGGTGAAATGACGCTCGAACAGGCATGCCCCCCGGAATACCAGGGGGCGCAATGTGCGTTCAAAGATTCGATGATTCAC
+
AAAAAF31A1A1EFGFGFCGCEGHHFFHHHFGFFFFFFGGGH1EECEGHBFFHHFCGHEFFHH?@/?FCCFHGFHHBGGHA;E?>E?FFF@FFG@EGG@AEG6FF/AB/CF#CCFHHFGCGGGE%<GHGB<DGH??CCFFHHHGGGGGHFHFH/CEAHGG7C@FFFFFGGEFGGFG=.A-G@CAA??EC9>B#;FFFBCE:BCAG/ED;HGC0EDDGFDFFGB<;CCHGCFGGHHFGFF/@GEA/ABBDBGDF/A/A00AA0CFHBEAEEGFF33FFB1BGC1B31FD1>111
@M02197:102:000000000-ALU3V:1:1101:11942:2683 1:N:0:1
TATTCAGCGGACTCCTCCGCTTATTGATATGCTTAAGTTCAGCGGGTATCCCTACCTGATCCGAGGTCAAGAGTGTAAAAATGTACTTTTTGGACGTCGTCGTTATGAGTGCAAAGCGCGAGATGTACTGCGCTCCGAAATCAATACGCCGGCTGCCAATTGTTTTGAGGCGAGTCTACACGCAAAGGCGAGACAAACACCCAACACCAAGCAGAGCTTGAAGGTACAAATGACGCTCGAACAGGCATGCCCCATGGAATACCAAGGGGCGCAATGTGCGTTCAAAGATTCGATGACTCAC
+
AAAAAFFFBB22EGCGGGGGGGFFFHFHHHFGHHHHCHHFHFGGGCAEHHGHHHAGHGGFHFCECGGHHHHEH@GEGHHHHH3FGFHHHGGGGHFE9EEEEEFFHHGFFBFHGFHEGGFBFCFGHFHH1D?CCE@:CFFGHHHFHHCHGGGCCFHHHGGFFCGF1EFFGGGHHHHGGD?CF?EFEBFFBFB4FFHGGEEEEE?EFGE3EGHFFFBFFHHHGHHHFHHHHHGGGE?GADDGFFHG%1B0GEEGFGFFHFHHHHHGHGGGEABBFGA2GGFGFFGGG5EGGFFF5DFBAA@AA
@M02197:102:000000000-ALU3V:1:1101:16502:2596 1:N:0:1
TATTCAGCGGACTCCTCCGCTTATTGATATGCTTAAGTTCAGCGGGTATCCCTACCTGATCCGAGGTCAAGAGTGTAAAAATGTACTTTTTGGACGTCGTCGTTATGAGTGCAAAGCGCGAGATGTACTGCGCTCCGAAATCAATACGCCGACTGCCAATTGTTTTGAGGCGAGTCTACACGCAAAGGCGAGACAAACACCCAACACCAAGCAGAGCGTGAAGGTACAAATGACGCTCGAACAGGCATGCCCCATGGAATACCAAGGGGCCCAATGTGCGTTCAAAGATTCGATGACTCAC
+
AAAAABDBAD1>ECFE00A0FGGCHHHFAGBBAFHHHAFFG2BAEEEEHDDEHHHHHEFHHE0E?EF0@GFDGBFGFFBFE#F4FG2FH:HG3FFGEF?EGE?F0GF>FFCFDGGFBBCF09CE1?GFFB5CC?GHG=A?G1HED<CCF.1$:;@AGF;CF0CBFFFFECAFFABFFFFFFBD<@/FFF@:B3GFFFFFF9FAEGGEBFBFGFFFGF#FFFFE2B;D$;BBFF//A1;AB26;1F90/AA/A1B2DDDF1AE0HFCEF0B11HGA0AE1ECGF3BGEF1C1B31111111>
@M02197:102:000000000-ALU3V:1:1101:14198:2623 1:N:0:1
TATTCAGCGGACTCCTCCGCTTATTGATATGCTTAAGTTCAGCGGGTATTCCTACCTGATCCGAGGTCAACCATTAAAAATTGGGGGATTTAGCGGCCAAAGACGCTGCAACTCCAGTCAAAAGCGAGATAAAAATTTACTACGCTCAGAGGATATCGCAGATCCGCCGTTGTATTTCAGGAGCTACAGCTAGCAAAAGCAGTAGGCTCCCAACACTAAGCTAGGCTTAAGGGTTGAAATGACGCTCGAACAGGCATGCCCACTAGAATACTAATGGGCGCAATGTGCGTTCAAAGATTCGATGATTCAC
+
ABCCCFFFBBCBGGGGGGGGGGGHHHHHHHHGHHHHHFGHHHHGGGGGHHHHHHHHHHHHGFHGGGGHHHHHGHHHGHHHGHHGHGGGGHHHFHGGGGGGHHHHGFGGGHHG;HHHHHHHHHHHGGGGGGHHHGBHFHGHHHHGGEFGHFDCGHHHHFFGGGHHGGGGGHHHGFHFHHGHHGHHHGHHGHHHHHGGHGHGHHHHFGFFFHGHHGGHHHHHHHHGAGFFHHFGHHGHFGHGGGGGHG?GFAFFFGHHGGHHFFHBFEFCGHHHHHGGGGGFHHHEGEGHFF55BGGCGGFFFFFFF@BBBB
@M02197:102:000000000-ALU3V:1:1101:21481:2798 1:N:0:1
TATTCAGCGGACTCCTCCGCTTATTGATATGCTTAAGTTCAGCGGGTATCCCTACCTGATCCGAGGTCAACCTTAGAAATGGGTTTGTTTTACGGCGTAGCCTCCCGAGCACCCTTTAGCGAATAGTTTCCACAACGCTTAGGGGACAGAAGACCCAGCCGGTCGATTTGAGGCACGCGGCGGACCGCGTTGCCCAATACCAAGCGAGGCTTGAGTGGTGAAATGACGCTCGAACAGGCATGCCCCCCGGAATACCAGGGGGCGCAATGTGCGTTCAAAGATTCGATGACTCAC
+
ABBBBFFFBDB@EGGGGGGGGGGHGFCHGHHHEFFBGEGGHCBFGGGEGEHHHFHHHHHBHHHFGGEHHFHHHHGDGHFHHHHGGFFFGHHHHF;GGFGGEHFHCFBBDCGHHGHHHH;>BBB@FEHHGHHGHGHGGGGGGHGFGGGGGHGHFHEHHHGGGGGFGGGFFGGEF?EGG?@ADFFFFFAFFFAFFFGFFFFFFFFCA9GDBEHFGHHDBHGFGFFFFCCDFFBFFFFAFEHFFGFEFEEFFDGD11EFEC?E0E0F1FFEEAAE1FFBGCGEBFFB331DB1AAAA
@M02197:102:000000000-ALU3V:1:1101:17419:2799 1:N:0:1
TATTCAGCGGACTCCTCCGCTTATTGATATGCTTAAGTTCAGCGGGTATCCCTACCTGATCCGAGGTCAACCTTAGAAATGGGTTTGTTTTACGGCGTAGCCTCCCGAGCACCCTTTAGCGAATAGTTTCCACAACGCTTAGGGGACAGAAGACCCAGCCGGTCGATTTGAGGCACGCGGCGGACCGCGTTGCCCAATACCAAGCGAGGCTTGAGTGGTGAAATGACGCTCGAACAGGCATGCCCCCCGGAATACCAGGGGGCGCAATGTGCGTTCAAAGATTCGATGATTCAC
+
BABBAFFBA@2>EGGCG4F?ECEHHHBFBGFHGHGHHAGHHHHGGGEGHGHGHHHHFHHHBBGEEGGHH;HFFHHHFHHHHFHFFGGEGFFGHAECGGGGGFFHHGEGGG;HHGHHHGHFCGGGGH9GHFHHFFH?FGGGFFFHGFFFGHHHHHGHEEGGCCFGGFFFFFEEFEGGFBB?ABBG@BBBBB?BFFHHEFHFEFFFAFDGG?E<B/GGBEGHHFGGFEF?F.;FFHGHHFHCFFBCFFEHFFFHGCHAEE?CGGFHHFHCEEE1GFFDF3GE1CC1FFFFBAAA1A
@M02197:102:000000000-ALU3V:1:1101:11388:2838 1:N:0:1
TATTCAGCGGACTCCTCCGCTTATTGATATGCTTAAGTTCAGCGGGTAATCTTACCTGATTTGAGGCCAGAAAAGAATATGCACACAAGTGTGTATATTACGCGTGTTTGTTTGGAAGCAGATGACAAAAGCACAAGATTTTTATGGGTTTGCCTTAACAAAAATCTATGGCTGACACTCATCCACTCATACATTTAAGGCAAGGTGATACAAAGAGGCTATGCCATCACCAAGCCCAAGGACCCGCAAAAAAAGTTTTTCATAACAAAAAACCAATTTTTTGGAGAAATTCACGACACTCAAACAGGCATGCTCCGAGGAATACCAAGGAGCGCAAGATGCGTTCAAAGATTCGATGATTCAC
+
ABBAAFFFB@DAEGGFCGFGGGGHFHHHCHGHHHGHHHHHHGHGGGGGHGHHHHHHHHHHHGFHGHGGGHHHHHHFHHFHHHHHHHGGGGGGFGFFHHHHGEGGGGEHHGFFHHGFHHHHHHHFHHGFHEFHHHGHHFHHHGHGH;EHHGGGGFFGHHHGHHGGGFHHGGFHHGHHHHHHHEDGGHHFFHFHHHHGHFFGGFHAF0;GGDHHHHGFBEGGHFGFFFFGGGEFHHEFFEHHCFCEGHC?EHHHHGGHFHHHGHGGGGGGGHGFFFGF>1HHFHHGFHHGEGHGFEHDHHGHHFFFHHHG3FHEF?GGFGDHHGHHHHHHDA2GGHFDCEGGEFFGBA55GGGGFFDDFFFAAAAA
@M02197:102:000000000-ALU3V:1:1101:15168:2934 1:N:0:1
TATTCAGCGGACTCCTCCGCTTATTGATATGCTTAAGTTTAGCGGGTATCCCTACCTGATCCGAGGTCAACCTTAGAAATGGGTTTGTTTTACGGCGTAGCCTCCCGAGCACCCTTTAGCGAATAGTTTCCACAACGCTTAGGGGACAGAAGACCCAGCCGGTCGATTTGAGGCACGCGGCGGACCGCGTTGCCCAATACCAAGCGAGGCTTGAGTGGTGAAATGACGCTCGAACAGGCATGCCCCACGGAATACCAGGGGGCGCAATGTGCGTTCAAAGATTCGATGACTCAC
+
AAABBFFFB?DDEGGGFGGGGGGF5GCFBGHHHHHHGHHHFFHEGGGGGHHFHHGHFFBGHD11EEGF:DGF/FFHGFHH;FF6FEEFGHGHHF/9;EECEHFHHGGGGGGHGFFGF@<1;0<0FGGG1?1C9GED@AGGFEFFFCCFC<</#C?C?6GCC?FCG8F1HF1.ACC@@ACGCCB/CC@EHFE<;BG2D>DA>?/CE>FF@9E#B1/DGDGE9BB//E?3CFABFGFA11EGA/E?AB1HEFGFAB//EAE0A0011BGA0A0B11G33BGEF1FFB31D1A@AAA
@M02197:102:000000000-ALU3V:1:1101:18469:3006 1:N:0:1
TATTCAGCGGACTCCTCCGCTTATTGATATGCTTAAGTTCAGCGGGTATCCCTACCTGATCCGAGGTCAACCTTAGAAATGGGGTTGTTTTACGGCGTAGCCTCCCGAACACCCTTTAGCGAATAGTTTCCACAACGCTTAGGGGACAGAAGACCCAGCCGGTCGATTTGAGGCACGCGGCGGACCGCGTTGCCCAATACCAAGCGAGGCTTGAGTGGTGAAATGACGCTCGAACAGGCATGCCCCCCGGAATACCAGGGGGCGCAATGTGCGTTCAAAGATTCGATGATTCAC
+
AAAAAD5DBDD@FGGGGFEGGGGHHHHHHHHGGHHHGHHHHHHGGGGGHGHHHHHHHHHHHHHGGFEGH:FAGHFHFHHHHFGGEFFGHHGH@CEGFG?@CDHFCCDFFGGEAFAFFHDE@FFFFGFHFHFFFFFFBC.CFF9GEGFGGFFHBFFHFEGGB?9DFDGBFG7E?FGG@-@FFA=B;B>=E=FFEFHHGGFGGHFDAFHEHHHHHHHEHHFHHHGGGGGGHHGHHHHHHHHHGFCEEE?FGHHFGBCGE?GGGE?HGHHCFFGFGGGGGGGGGGFFFFFFFAAAAA
@M02197:102:000000000-ALU3V:1:1101:9252:2974 1:N:0:1
TATTCAGCGGACTCCTCCGCTTATTGATATGCTTAAGTTCAGCGGGTATCCCTACCTGATCCGAGGTCAACCTTAGAAATGGGTTTGTTTTACGGCGTAGCCTCCCGAGCACCCTTTAGCGAATAGTTTCAACAACGCTTAGGGGACAGAAGACCCAGCCGGTCGATTTGAGGCACGCGGCGAACCGCGTTGCCCAATACCCAGCGAGGCTTGAGTGGTGAAATGACGCTCGAACAGGCATGCCCCCCGGAATCCCAGGGGGCGCAATGTGCGTTCAAAGTTTCGATGTTTCA
+
1>111DFFA1>A1FG1FGCFCGGHHHGHHHGHHHFEDFGHCGFGGCAA1FFHFFHHFHHHGGGGG?EF:1G00889H:DHFH0#?E;#B:BFGGE?E/>BCEGF<//?9B7GGG7BFGFFC??C#9<<FG%0FA0FCCC<9GB/;<3E;GBC;;9:C7G.C/-;1/?A9F;#BCE?@@99-9#;A9@>?C@@.0BFEF0/C#C4;/9C:9E/FC<00F;==AE/<;B>0GC:<F1F?AA<2//;A;CEBB010/AF/?EEB0EBAA1E0EABEB313BB111111@B@11111
@M02197:102:000000000-ALU3V:1:1101:9235:2976 1:N:0:1
TATTCAGCGGACTCCTCCGCTTATTGATATGCTTAAGTTCAGCGGGTATCCCTACCTGATCCGAGGTCAACCTTAGAAATGGGTTTGTTTTACGGCGTAGCCTCCCGAGCACCCTTTAGCGAATAGTTTCCACAACGCTTAGGGGACAGAAGAACCAGCCGGTCGATTTGAGGCACGCGGCGGACCGCGTTGCCCAATACCAAGCGAGGCTTGAGTGGTGAAATGACGCTCGAACAGGCATGCCCCCCGGAATACCAGGGGGCGCAATGTGCGTTCAAAGATTCGATGATTCA
+
3>AABFFF?DABEBFGGFCCCGGHHHHHHFHCHHHHCHHHHHHGGGGGHHHHHHHHHFFHFGGEGGFHHHHFFGB3;F9FGFHFFEGH<HC(3?/?FFEE=DHG@9/C@CBFGEHBFHFFCGGBFF@119<0GH<GCFFGGHH/BFFEGH<:C#F@CC:;:-FFBFFBBFFE?AFFGGGGA=-9GBA==9B9EBBGCB/CFF#.CHEEGDC/<;9GFDGHHFB/CC3;0CGGFFF>FAF0CGCE9?ECFBBG1FCF/EE0EA01CHGAFEA1BF3BFG3ABB113D13AA>11
@M02197:102:000000000-ALU3V:1:1101:22051:3090 1:N:0:1
TATTCAGCGGACTCCTCCGCTTATTGATATGCTTAAGTTCAGCGGGTAGTCCTACCAATCTGAGGCCGATGAATTGAAATTAGTTCCCTTTCTCTGACAGAAAGGGCGGGGTTCAGAAGCACTCCAACCAGCAAAAGTCGTTGCGTCCAGCTCTAACCCTTTCTCCGCCTCCGAAGTCCTGATATTATCAAAACCCGGCAGGGAAGAGAGGGCGAAAAATCAAGCTTTCGTCCGTCTTTCGCCTATCAAATGGATGCGCTAATGCATTTCGAGGGAGCCACGGTAAATGGCAAAAAGACCCTCAATACCGATCCGCCAGCTCTTACTGAAAAAAGCTGTCGTTCGAAACAATTCGCGGCCCTCAAACAGGCATGCTCCCCAGATTAGATCTGCCGGGAGCGCAAGGTGCGTTCAAAGATTCGATGATTCAC
+
BBBBBFFFBB@DGGBFGGGFGGGGGHFFHHHGGHHHHGHFGGGGGGGGGHFHHHHHHGHEFGHHGGGGGGGHGHHHGHH4DGGFGEGHHHHHGHEGHHHHHHHHHGECC/@C@GHHHFBHHHHHHHGGGGHGFEHHEDFGGCHDFACCDHHGHGFFFFEFFGGFFGGGGGGGGGF?A0:/;/B/BFFFFFF/BFDDFAFAFAFFFFFEFFFDD:;EFFFFFFFFFF/B9A.AD.9FFFFFFDB9FFFFFBF;-;-9-B;0BB;00?EFA?FBEA0A?-:ADHCFHHHCC0GGC0DC<<.FD0HFE<.GDC--@@C011GFFG>@?>FHCHHFFFEDCD?EC0EEDF?4EHE>>>@@EE>C1G3GEDGFHGHFF?CGE2HHHHHEFHGBAAEECA2A2CECHHGBAEECFCFGGFG5GGGFFFFF5BBBBBA
@M02197:102:000000000-ALU3V:1:1101:21558:3389 1:N:0:1
TATTCAGCGGACTCCTCCGCTTATTGATATGCTTAAGTTCAGCGGGTATCCCTACCTGATCCGAGGTCAACCTTAGAAATGGGGTTGTTTTACGGCGTAGCCTCCCGAACACCCTTTAGCGAATAGTTTCCACAACGCTTAGGGGACAGAAGACCCAGCCGGTCGATTTGAGGCACGCGGCGGACCGCGTTGCCCAATACCAAGCGAGGCTTGAGTGGTGAAATGACGCTCGAACAGGCATGCCCCCCGGAATACCAGGGGGCGCAATGTGCGTTCAAAGATTCGATGATTCAC
+
CCCCBFFFCCBC2GGGGGGGGGGHHHHHGHHHHHHHGHHGHHHGGGGGHHHHHHHGHHHHHHGEGGGHHBGHHHHGGFHHHHGGGGGFHHHHHGGGGGGGGHHGHGGGGGGHGGHHGHHHGGGGGHHHHHGGHHHGGGGGGGHHGGGGGGHHHHHHHHGGGGGGGFGGGGFFFFGGFGGGGGGGGGGGGGGGGGHHFEFGGHGGGHHGHHHHHHHHHHHHHGFFGGGGFGGGHHHHHHHGGGGGGGGHHHGHHHHGGGGGGGGFHGHGGGDFGFGGGFGGGCCCFFFFFBBBBB
@M02197:102:000000000-ALU3V:1:1101:13600:3547 1:N:0:1
TATTCAGCGGACTCCTCCGCTTATTGATATGCTTAAGTTCAGCGGGTATCCCTACCTGATCCGAGGTCAACCTTAGAAATGGGTTTGTTTTACGGCGTAGCCTCCCGAGCACCCTTTAGCGAATAGTTTCCACAACGCTTAGGGGACAGAAGACCCAGCCGGTCGATTTGAGGCACGCGGCGGACCGCGTTGCCCAATACCAAGCGAGGCTTGAGTGGTGAAATGACGCTCGAACAGGCATGCCCCCCGGAATACCAGGGGGCACAATGTGCGTTCAAAGATTCGATGATTCC
+
>3ABCFFFCBCCGGGGGGGGCGGGHHHHHHHFHHGHFHHHHHHGGGGGHHHHHHHHGHHHHGHGGGGHFFHGHHHFHGHHHHHGGGGHHHHGHGGGGGGGGFFHHGGGGGGHHGHHHHHHGGGGGEHHHHHHHGHGGGGGGHHGGFGGGGHFHHHHHHHGFGGGGGGGGGGGFFGFGGGGGGGGFGFFHGGHGHHHHHHGGGGGFHHGFFHHHFHGHHHHHHHGFGGGHHGHHHHGHGHHGGGCGGCFFFFGGHHGGGGHFGBDFHHGGGGGGFGGGGGGGFFFFFFFAAA3A
@M02197:102:000000000-ALU3V:1:1101:18681:3579 1:N:0:1
TATTCAGCGGACTCCTCCGCTTATTGATATGCTTAAGTTCAGCGGGTATCCCTACCTGATCCGAGGTCAACCTTAGAAATGGGTTTGTTTTACGGCGTAGCCTCCCGAGCACCCTTTAGCGAATAGTTTCCACAACGCTTAGGGGACAGAAGACCCAGCCGGTCGATTTGAGGCACGCGGCGGACCGCGTTGCCCAATACCAAGCGAGGCTTGAGTGGTGAAATGACGCTCGAACAGGCATGCCCCCCGGAATACCAGGGGGCGCAATGTGCGTTCAAAGATTCGATGACTCAC
+
ABABBFFFBB@DGGGGGGEGGGGHHHHHGHHHHHHHHHHHGHHGCGGGHHHHHHHHHHGHGGHGCGGHHHHH:HGHGHHHHHHG:GGHHGHHHGGGGGGGGHHGHGGGGGGHHGHHHHHGGGFGGHHHHHHHHHHGGGGGGGGHGBDGGFFHGHHHHEHGGGGFFFGFGGGFFFBFGGGGGGFFCFFGFFFFFFFGHGFGGHF?DBHGGFFHGHHFHGHHGGHFFFFFHGCHHGFHFFFHGFECBGGEHHHHHHGGGGGGGEA5FABA2EGGCFDGGGGEFGFFFFFFF?BBA3
@M02197:102:000000000-ALU3V:1:1101:17322:3729 1:N:0:1
TATTCAGCGGACTCCTCCGCTTATTGATATGCTTAAGTTCAGCGGGTAATCTTACCTGATTTGAGGCCAGAAAGGAATACATAAAGAATTATGCATATGTGTGTGTTTGTTTGGTAGCAGATGACAAAAGCACAAGATTTTTATGGGTTTGCCTTAACAAAAATCTATGGCTGACACTCATCCACTCATACTTTTAAGGCAAGGTGATACAAAGAGGCTAATCTCATCACCAAGCCCAAGGACCCGTTAAAAGAAAAAATCTTTTAATGGAGATATTCACGACACTCAAACAGGCATGCTCCGAGGAATACCAAGGAGCGCAAGATGCGTTCAAAGATTCGATGATTCAC
+
CBCCCFFFB@BCGGGGGGGGGGGHHHHHHHGHHHHHHHHHHHHGGGEGHHHHHHHHHHEHHHHHGHGGHGHHHHHHHHHHHHGHHHHHGHHGHHHHHHHHHHHHHGHHHHHHEGGHHHHHHGHHHHHHHHGHHHHHHGHHGHHHHGHHGGGHFHHGHHHHHHHHHHHGHEHHGHHGHHHGHHHFCGHHHHHHHHGHGHF<BHHHHHHHHHHHHHHHG2HHHFGGHHHGGFGGHEEGHGHHFGGGGFHHHFHGFFGHHHHGFF4FHHHGHHHHGHFEEFFCGHHHGHHHFFHHHHHHHGGGEEHHGHHFCHGHHHGGGGGFCFGGGGEECBFGGGGGGGBFFBFFFBBAAA
@M02197:102:000000000-ALU3V:1:1101:17642:3776 1:N:0:1
TATTCAGCGGACTCCTCCGCTTATTGATATGCTTAAGTTCAGCGGGTAGTCCTACCAATCTGAGGCCGATGAATTGAAATTAAATCCCTTCCTCTCTTCCAAAGAAGCGAGGCATGGGCGGGGTTCAGAAGCACTCCAACCAGCAAAACGTCGCGTCCAGCTCCTCGACCCTGCGCCTCTCCTCTCCGAAGTCCTGATATTATCAAAACCCGGCAGGGAAAGACGTGGGCGAAATAACGAGCTTTCGTCCGTCTTGCCTATCGAATGGATGCGCTAATGCATTTCGAGGGAGCCACCGTGGAAGATGGCAAGACCCTCAATACCGATCCGCCAGCTTTCTCAACTAAATAAGAAAGCTGTCGTTCGAAACAATTCGCGGCCCTCAAACAGGCATGCTCCCCAGATTAGATCTGCCGGGAGCGCAAGGTGCGTTCAAAGATTCGATGATTCAC
+
AABBBFFFB@DBGGGGGGGGGGGHHGGHGGFFHGHHHHHHHBFGGGGGGHHHHHHHHHHEFBFFGGEGGFGHGHHHHHHGHHHBHHHHHHHHHHHGHHHHHHEGFEHHCGGGGGHHEEGCCFGGGHHHGHHHEHHHBHGHGGEFHHHHHGHEGG?@DADGGGGGEFGGFFFFFFFFFFFFFFFFFFFF-.9;BFFFBFFFFFFFF//B?.A;---BFFFFE.9.AEFE/E+BB=FFFFA/'BAF@9-.:.FB?.FFB../BFFFFFFAFFABBFFGGGF9.;9.BB/GFFC9.:.?DC0FFGGCGGGC00FBE<<00FHGEEFD@-FGCEBEHEHHEHG2DGFHGHHFFHFHFG2A/GGGGHHGDGHGGEGGGGGGGGE?E1EHHFHHGHEBFHGGEFHFHHHGFHHHHFEGGGGGGGGGGHHHHGGGGHGFGGGGGGGGFFFFBFDAA?BB
@M02197:102:000000000-ALU3V:1:1101:16456:3700 1:N:0:1
TATTCAGCGGACTCCTCCGCTTATTGATATGCTTAAGTTCAGCGGGTATTCCTACCTGATCCGAGGTCAACCATTAAAAATTGGGGGATTTAGCGGCCAAAGACGCTGCAACTCCAGTCAAAAGCGAGATAAAAATTTACTACGCTCAGAGGATATCGCAGATCCGCCGTTGTATTTCAGGAGCTACAGCTAGCAAAAGCAGTAGGCTCCCAACACTAAGCTAGGCTTAAGGGTTGAAATGACGCTCGAACAGGCATGCCCACTAGAATACTAATGGGCGCAATGTGCGTTCAAAGATTCGATGATTCAC
+
?AABAFFFBB??EGGFGGGGGG?DFBHHF5EFFH55GGFFHH52ECGG3FHBFGE1BBEAEGAEEEEHFHDFGBFHGGHHHFHEHC52EH;BG300<0EFH5HFGGC??FGHFGHGF8HHHGCECA<DC/CBDD1CGH9GH1F?0=C<00C1#>>//1>E7G:HC10BCHHHFGGCFFHHHFFE3FGHGDCGGGHGHGFHFF;FFGEGGFEHFB4G9HHGBGG3FE8;EHGHG:FGBFHE:E09HFDHBGHFFHFHHEGGB555FHD5F5GDBG?CEEFGHHEGEE2FBG5FE5GGGGBFBDFFFA?BBA
@M02197:102:000000000-ALU3V:1:1101:18850:3897 1:N:0:1
TATTCAGCGGACTCCTCCGCTTATTGATATGCTTAAGTTCAGCGGGTAATCTTACCTGATTTGAGGCCAGAAAGGAATACATAAAGAATTATGCATATGTGTGTGTTTGTTTGGTAGCAGATGACAAAAGCACAAGATTTTTATGGGTTTGCCTTAACAAAAATCTATGGCTGACACTCATCCACTCATACTTTTAAGGCAAGGTGATACAAAGAGGCTAATCTCATCACCAAGCCCAAGGACCCGTTAAAAGAAAAAATCTTTTAATGGAGATATTCACGACACTCAAACAGGCATGCTCCGAGGAATACCAAGGAGCGCAAGATGCGTTCAAAGATTCGATGATTCAC
+
BCCCBFFFBBDBGGGGGGGCCFGHHGGGGHHHHHHHGHGH5FGGGCGCHHHHHHGHGFHFGHBFFFEGHHHHFFGHHHHHHHHGEBBHHHHHGHGGFHFGGHHHHGHHHHHHHGFFGHHHGHGHFGGFGHHHHHHHHFHGHHHHGHGHGGGHHHHHHHHHHHHHHHHHFGAGGHHHFHGHHHHGHGHFGHDHHHHHHFGGHHFEHHGFHHHHHHHFGHHGHFHFGHHGGGGGHFGHGGHHGGGGGHHFHHHHHGHHHFHFF1HFHHFFHHHFGBHFGFFEHHHGFBHHHHHHHEHHHGGGGGHHHHHHHHHFHCGGGCCCFGHGEEGHGGGFGGGE1F1FFF1FFAAAA1
@M02197:102:000000000-ALU3V:1:1101:17498:3948 1:N:0:1
TATTCAGCGGACTCCTCCGCTTATTGATATGCTTAAGTTCAGCGGGTAGTCCTACCAATCTGAGGCCGATGAATTGAAATTAAATCCCTTCCTCTCTTCCAAAGAAGCGAGGCATGGGCGAGGTTCAGAAGCACTCCACCCAGCAAAACGTCGCGTCCAGCTCCTCGACCCTGCGCCTCTCCTCTACGAAGTCCTGATATAATCCAAACCCGGCACGGAAAGCCGTGGGCGAAATAACGAGCTTTCGGCCGAATTACCTGTCGAATGGATTCGCAACTGCGTTTCGAGAGAGACACCGTGAAAGAAGGGATGTCCCTCAAGTCCGATCCGCCAGCTATCTCAACTAAATACGAAACGTGTCGTGCGAAACAATGCGCGGACCTCAACCAGGCAAGCTCCCCAGATTAGATCTGCCAGGAGCGCAATGTGCGTTCAAAGATTCGATGATTCAC
+
BAABAFDDAB?@ECFGGFEEGCEHHHHHHH5GHHHHFHHCFHGGCGGG1AFGHHFF3BAGF5FDF1FCE?EFBGG3@FH4BG44FF3B3F1?GHFFF4?4F?B3BBGG//</</?0FFF?/</<@1122D1FGBB?<10?/<.<C0>FAG<<--<<C-;//0;/CG.A:9A/9.-A..:FB/BB000;9.9:/;BF//FF//9///;999.--99-.@?A-./9-;>;-.9B/=E;99;#.@#9#9----/////99;-.000000;.-;--0009---.-9/0.00000</.:..:=0<000<00</00...<01111--.?C@</@>/01@1B11C<2DGB22GFB00/10<B/////>>///EB221EE/E/E/10B01>/1B/11B/010/A//01D212112GB/A00AB1AB00A1D3A0EAEABBBGGFBGGFFFFF1D@1AAAA
@M02197:102:000000000-ALU3V:1:1101:16582:3920 1:N:0:1
TATTCAGCGGACTCCTCCGCTTATTGATATGCTTAAGTTCAGCGGGTATTCCTACCTGATCCGAGGTCAGCCATTAAAAATTGGGGGATTTAGCGGCTAAAGACGCTGCAACTCCAGTCAAAAGCGAGATAAAAATTACTACGCTCAGAGGATATCGCAGATCCGCCGTTGTATTTCAGGAGCTACAGCTAGTAAAAGCAGTAGGCTCCCAACACTAAGCTAGGCTTAAGGGTTGAAATGACGCTCGAACAGGCATGCCCACTAGAATACTAATGGGCGCAATGTGCGTTCAAAGATTCGATGATTCAC
+
A>3AAFBFAB@BEFGGBGEGGGGGDGFHHGHFBFDHFHFHGHFE?EEGGFBGHHHHHHHHGFGEEFFHHFHHGGHBGH4FHHHHA8G7DHGH:HE0EE?CG9FH8CGGGHH;8BFGH+GHGHGH8GGCCGHHFHHHHGGHGGA00E?HEHGG;HHHEDG:GFHFHGDGGHHFGGGGHGHGGGHFHHGGFGGGHHGHHGFGFHGGFFEFC1B@FGFFHHGHHFGFHGBHGFBHHHHHHGFGEE1HF?DGFGHHHHHHFEAGBFFFF55DGFFGHGCGEAFFFHGEEDHGDGDBGGEGGFFFFDDFAAA>3
@M02197:102:000000000-ALU3V:1:1101:18410:4026 1:N:0:1
TATTCAGCGGACTCCTCCGCTTATTGATATGCTTAAGTTCAGCGGGTAGTCCTACCAATCTGAGGACGATGAATTGAAATTAGATCCCTTTCTCTGACAGAAAGGGCGGGGTTCAGAAGCACTCCAACCAGCAAAAGTCGTTGCGCCCAGCTCTAACCCTTTCTCCGCCTCCGAAGTCCTGCTATTATCAAAACCCGGCAGGGAAGTGAGGGCGAAAAATCGAGCTTTCGTCCGTCTTTCGCCTAGCAAATGGATGCACTAATACATTTCGAGGGAGCCAAGGTAAATGGCAAAAAGACCCTCGATACCGATCCGCCAGCTCTTACTGAAAAAAGCTGTCGTTCGAAACAATTCGCGGCCCTCAAACAGGCATGCTCCCCAGATTAGATCTGCCGGGAGCGCAAGGTGCGTTCAAAGATTCGATGACTCAC
+
3AAA?FFFA?DBGGGGGBFGFGGFHGHHHCHHHHHHHHGFFHFF?EGGGHHHGHFHHFFHEFHFF3?E>?CBFBHGHHHEFG34FGHHGHHBFFBFH3EB3FGEHEFEGC?/<0DBFGFBFHHGF1<<ACACGBG/<0=AEGCE?-.:.CGFGFBFFFGG/CFFG0.9AEDGD-.;EFBB//:/;/BBFFFFFF?D--;=--;:9.#A.9AA9;BB#;B9;#B/BFF:BB.9.9/9-EBFBAAAA#BFFF;B;;0;00000000;..;.-//EAB9/90<0:000GC0CC::;00/:.A<..<0<....>---//HG1?1>1222>20CFGHBF/<>///HGFEHGD?3G>/>/?>1?12AG3FEBHEF3FBEE0AAB5GEBAFD5FBGEEAA2A2FECECDHGCGGEAGBGGGGGE4FFF5FFFD3?A>A
@M02197:102:000000000-ALU3V:1:1101:14777:4042 1:N:0:1
TATTCAGCGGACTCCTCCGCTTATTGATATGCTTAAGTTCAGCGGGTAGTCCTACCAATCTGAGGCCGATGAATTGAAATTAGATCCCTTTCTCTGACAGAAAGGGCGGGGTTCAGAAGCACTCCAACCAGCAAAACGTCGCGTCCAGCTCCTCGACCCTGCGCCTCTCCTCTCCGAAGTCCTGATATTATCAAAACCCGGCAGGGAAAGACGTGGGCGTAATAACGAGCTTTCGTCCGTCTTGCCTATCGAATGGATGCGCTAAGGCATTTCGAGGGAGCCACCGTGGAAGATGGCAAGACCGTCAATACCGATCCGCCAGCTGTCTCAACAAAATAAGAAAGCTGTCGTTCGAAACAATGCGCGGCCCACAAACAGGCATGCTCC
+
333AAF@B3@BDEGGGGGGGGGGHGFGHHHHHHHHHHHGGFHHGGGGGGHHHHFHHGFHHH5GFGGGCECGDBGGFGFHHG334EGHBBGHF44FD@E3FGHHHF/??/CGDCA<BDD1C1FGHFGBG?EECFFHHCCCG-:-:@GA//0CFG/..:-9B;5BBGAAFFFBF9BFD//9#;9FF//F4/;BF99A;F?D;;-+/B;BABECBF0BB;0*099;EBF9;.;9#BFDFFA99AA+BB9.GGGDF=1F-GCC<11GF?11??/0/C0GC?1?0/////B112GFCB1111BE////122BGHEEE>///EFHBF/001?12B0>D2GDA21GGBFA/EAE/AB0//B02GHABA00?EG11A11GGB113FB@B1A>11>
@M02197:102:000000000-ALU3V:1:1101:16584:3938 1:N:0:1
TATTCAGCGGACTCCTCCGCTTATTGATATGCTTAAGTTCAGCGGGTATTCCTACCTGATCCGAGGTCAACCATTAAAAATTGGGGGATTTAGCGGCTAAAGACGCTGAAACTCCAGTCAAAAGCGAGATAAAAATTACTACGCTCAGAGGATATCGCAGATCCGCCGTTGTATTTCAGGAGCTACAGCTAGTAAAAGCAGTAGGCTCCCAACACTAAGCTAGGCTTAAGGGTTGAAATGACGCTCGAACAGGCATGCCCACTAGAATACTAATGGGCGCAATGTGCGTTCAAAGATTCGATGATTCAC
+
A?AAAFDFAD@DGGFGC4?EEEGH55FHHHFFFGHFFGFFFGDEAEEEGHHG5EGFGFC5GF1EEEGGGBBGEHBG4BGFHFD3C?6GGH:GDFGC8GDC?GH7DGDB#0#GGFGFCGBFEBB0FDDCHFHGHGBGFFGHE9C4FG?<0C-CGFDGEFCEDFBG1<?FCGGFDGGGGGFFFE?FFFFFBGGFFHHHG1ACFFB0>00EAGB@1HBHDGF01F#;;G@9E/CAHHHGFG7EA/EF<E21F11B10FB/A0D2GBBGG2E2FGFFEAAAA1A3GAEEA11BAFAAGEG1B133DD@11>1>
@M02197:102:000000000-ALU3V:1:1101:23923:4084 1:N:0:1
TATTCAGCGGACTCCTCCGCTTATTGATATGCTTAAGTTCAGCGGGTAGTCCTACCAATCTGAGGCCGATGAATTGAAATTAGATCCCTTTCTCTGACAGAAAGGGCGGGGTTCAGAAGCACTCCAACCAGCAAAAGTCGTTGCGTCCAGCTCTAACCCTTTCTCCGCCTCCGAAGTCCTGATATTATCAAAACCCGGCAGGGAAGAGAGGGCGAAAAATCAAGCTTTCGTCCGTCTTTCGCCTATCAAATGGATGCTCTAAGGCATTTCGAGGGAGCCACGGTAAATGGCAAAAAGACCCTCAATACCGATCCGCCAGCTCTTACTGAAAAAAGCTGTCGTTCGAAACAATGCGCGGCCCTCAAACAGGCATGCTCCCCAGATTAGATCTGCCGGGAGCGCAAGGTGCGTTCAAAGATTCGATGACTCAC
+
BBBBBFFFBBBBGGGGGGGGGGGHFHHFHHHHHHHHHHHHHHGGGGGEGHHHHHHHHHHHHHHHGGGGGGGHHHHHHHHHHHGHHGHGHHHGFFHHHGHFHHHGHGGCCGGFGGHHGHF1GHHBGHHHGGGHHHGHHFGDCFHGGFCCDFHFGGGGGG.ABBFFFGGAADDGGGGGGFFFFFFFFFFFFFFFFFDFFFFAFFFFFFFFFFFDFFFBDBFFBFFFDABB>.FFFF8FFFFF/DFDFC0FGFFF9BC090FC0;00BGGB;9/FEEF.-C:.DC0BGGBGCBCGD<0/CAGBGBBDEG?GD>--GGD2FHHHHGBG2FGHFFHGFHHB<</GEHFGHFBGEGE//E?/?EAB15HHGEFHF@FHGGEA?HGEFEHFHGHHFGGGGGGGFGGGHHHHFGFECCGGGDBGGFGBBFBFFFAAAAA
@M02197:102:000000000-ALU3V:1:1101:19776:4074 1:N:0:1
TATTCAGCGGACTCTCCGCTTATTGATATGCTTAAGTTCAGCGGGTATTCCTACCTGATCCGAGGTCAACCATTAAAAATTGGGGGATTTAGCGGCCAAAGACGCTGCAACTCCAGTCAAAAGCGAGATAAAAATTTACTACGCTCAGAGGATATCGCAGATCCGCCGTTGTATTTCAGGAGCTACAGCTAGCAAAAGCAGTAGGCTCCCAACACTAAGCTAGGCTTAAGGGTTGAAATGACGCTCGAACAGGCATGCCCACTAGAATACTAATGGGCGCAATGTGCGTTCAAAGATTCGATGACTCAC
+
CCCCCFFFBBCBGGGGGGGGGGHHHHHHHHHHHFHCHHHGHHGGGGCGHHHHHHHHHHGHGHGECFHGHHHGHHHHFHHHGHHHGGGGHHFFHGGGGFHH;HFGGGCGHFH;GHGHHHHHHHBHDGGGGHGHHHHHGHHHFHGGGGHGDGGC<D;HGGGGGHHHGGGGHHHHHGGGHHGGGHGGGHGGHGGGHGHGHHHHHHHFGGFGFHGFHFHHHHHHHHHFHHHHHGHHHHHHHHGGGGGHGGHGHHHHHHHGGHFFFFHGHHGHHHHHHGGGGGHFHHGGGGGGFGGGGGGGGFCFFFFFBBAAA
@M02197:102:000000000-ALU3V:1:1101:9794:4213 1:N:0:1
TATTCAGCGGACTCCTCCGCTTATTGATATGCTTAAGTTCAGCGGGTATCCCTACCTGATCCGAGGTCAAACGTAAAAATGTAGTCTTGATGGATTGCCGTCCTTTTTGCTGATTGCAAGCGCAAAAATGTGCTGCGCTGCGAAACCAGTAGGCCGGCTGCCAATCGTTTTAAGGCGAGTCTTTGGGCGAGGCCAAAGACAAAAGACGCCCAACGCCAAGCAAAGCTTGAGAGTACAAATGACGCTCGATCAGGCATGCCCTTTGGAATACCAAAGGTCGCAATGTGCATTCAAATATGCGATGGTGCGC
+
A@AAAFB1ADD@GGGG00E?E0A1FA2GFHCBDF2D1GGE2F1AA/EABD2BAFAFDBBGFHAEGGGH11F1BBGC/B101@G2$B@BEDBGHHHF01>/>EBED>FFEFG9D6DGGFEG/2>1FBGFBDDGFGHH7<CCCC#@:AG<F=A<<D/<<.FGEHHEACGF?1FCCFGGG?+?F890FBBFAG@/<2>(GFBF12//9/;>/@E/?>$%B9BF5EF'C?2;BBA&B&29E2FE/E;?A5A1B01A1A0B///0B122222A1EB1HDAA0CCFHFFDBFFB3B3B3F31AA1AB11>11111>
@M02197:102:000000000-ALU3V:1:1101:9802:4233 1:N:0:1
TATTCAGCGGACTCCTCCGCTTATTGATATGCTTAAGTTCAGCGGGTATCCCTACCTGATCCGAGGTCAAACGTAAAAATGTAGTCTTGATGGATTGCCGTCCTTTTTGCTGATTGCAAGCGCAAAAATGTGCTGCGCTGCGAAACCAGTAGGCCGGCTGCCAATCGTTTTAAGGCGAGTCTTTGGGCGAGGCCAAAGACAAAAGACGCCCAACACCAAGCAAAGATTGAGGGTACAAATGACGCTCGAACAGGCATGCCCTTTGGAATACCAAAGGGCGCAATGTGCGTTCAAAGATTCGATGATTCAC
+
BBBBBBFF?@DBGFGGFGGGGGDH5FGGHHFGHHHC5FDGHFFFGEGGEFHFEHHHGFFFHHGGCGGGGHHHG?G1?B3GGFGHG8FFHFHFBGHH.FH?9H9E;HEHFHB:4FGFHGGA;0B08BFFFHF?:FFG@FGCDGC0<2HHHHHBCFFC.1DGCFHEGGGEHGHFGCCC@?<AG<EGFB/;DGB21FHFFBBBHHGFBEF0E@//>/EA1HGGEFFFB$BBHFFGH:D92BH?GGEE;G/FFGBFHFG0/A/001DGDG2FF/0HHFGE?EADGF1FEAGFGBGDBGGEA111BFD@F>1>1>
@M02197:102:000000000-ALU3V:1:1101:17429:4238 1:N:0:1
TATTCAGCGGACTCCTCCGCTTATTGATATGCTTAAGTTCAGCGGGTATCCCTACCTGATCCGAGGTCAACCTTAGAAATGGGTTTGTTTTACGGCGTAGCCTCCCGAGCACCCTTTAGCGAATAGTTTCCACAACGCTTAGGGGACAGAAGACCCAGCCGGTCGATTTGAGGCACGCGGCGGACCGCGTTGCCCAATACCAAGCGAGGCTTGAGTGGTGAAATGACGCTCGAACAGGCATGCCCCCCGGAATACCAGGGGGCGCAATGTGCGTTCAAAGATTCGATGACTCAC
+
AABBCFFFCCDDGGGGGGGGGGGHHFHHHHHHHHHHHHHHHHHGGGGGHHHHHHHHHHHHHHHGGGGHHHHHHGHHHHHFHHHFGGGGHHGHHGGGGGGGGHGHHGGCFGGHHGHHHHHHGGGGGGHHHHHHHHHGGGGGGHHHGFFFFHGFHHHHHHGGGGGGGGGGGGGGGGGGGGGGGFFFFGGGGGFFFGHHHGHGGHFGGHHGHGHHHHHHHHHHHHHGGGGGHHGGHGHHHHGHGGGGGGEGHHHHHHHGGGGEGE?HHHGGGGGGGGGGGGGGGFFFFFFFFCCCCC
@M02197:102:000000000-ALU3V:1:1101:20074:4245 1:N:0:1
TATTCAGCGGACTCCTCCGCTTATTGATATGCTTAAGTTCAGCGGGTATTCCTACCTGATCCGAGGTCAACCATTAAAAATTGGGGGATTTAGCGGCCAAAGACGCTGCAACTCCAGTCAAAAGCGAGATAAAAATTTACTACGCTCAGAGGATATCGCAGATCCGCCGTTGTATTTCAGGAGCTACAGCTAGCAAAAGCAGTAGGCTCCCAACACTAAGCTAGGCTTAAGGGTTGAAATGACGCTCGAACAGGCATGCCCACTAGAATACTAATGGGCGCAATGTGCGTTCAAAGATTCGATGATTCAC
+
BBCCCFFFCCDDGGGGGGGGGGGHHGHHHHHHHHHHHHHHHHHGGGGGHHHHHHHHHHHHHHHGGGGHHHHHGHHHHHHHHHHHHGGEGH.HHHGFGGGHHH;HGGGGGHHHHHHGHHHHGHHHGGGGGGHHHFHHHHHHHHHGGGGCFDHGFHHHHGGHGGHHHHGGHHHHGHHGGHHHHHGGGHHGHGHHHGHHHHHHFGFFGGFHFFGHGHGHHHHGFGHHHHHHHGGHGHHHHFHGGGGGF<EHHHGHHHHHHGHFHHFHHHHF2HHFHHGGGGGGHHHEEEGHGGGGGGGGGCFFFBFFB1A1AA
@M02197:102:000000000-ALU3V:1:1101:11230:4214 1:N:0:1
TATTCAGCGGACTCCTCCGCTTATTGATATGCTTAAGTTCAGCGGGTATCCCTACCTGATCCGAGGTCAACCTTAGAAATGGGGTTGTTTTACGGCGTAGCCTCCCGAACACCCTTTAGCGAATAGTTTCCACAACGCTTAGGGGACAGAAGACCCAGCCGGTCGATTTGAGGCACGCGGCGGACCGCGTTGCCCAATACCAAGCGAGGCTTGAGTGGTGAAATGACGCTCGAACAGGCATGCCCCCCGGAATACCAGGGGGCGCAATGTGCGTTCAAAGATTCGATGACTCAC
+
AAAAAFDFADDDGGGGGGGGGGGHHHHHHHHHHHHHHHHHHHHGGGGCHGHHHHHHHHHHHHHGGGGHHHHHHDHFHHEFFFHGGGGGHGHBGGGGGGFGGHHHHGADBA;FFCGFGHHFD/BCFBGFFGFEFGHGGGDGGGBGGFFGGFFHEGHHHFGEFFADGGGGGFFEGEFGFDFADFFDCFFGGGGEGFHHHHFGGHGGGFGGHHHHHHHHHHHHGHHGFFGGHEGHHHHGHHHHGGGGFEEF5HHHGBHFGEGEGGGHHHHGGGGFGCGGGGGGGFFFFFFDFAAABA
@M02197:102:000000000-ALU3V:1:1101:7586:4278 1:N:0:1
TATTCAGCGGACTCCTCCGCTTATTGATATGCTTAAGTTCAGCGGGTATCCCTACCTGATCCGAGGTCAACCTTAGCAATGGGGTTGTTTTACGGCGTTGCCTCCCGAACACACTTTAGCGAATAGTTCCAACAACGCTTAGGCGACAGAAGACCCATCCGGTCGATTTGAGGCACGCGGCGGACCGCGATGCCCAATACCAAGCTAGGCTTGAGTGGTGAAATGACGCTCGAACAGGCATGCCCCCCGGGATACCAGGGGGCGCAATGTGCGGTCAAAGATTCGATGACTCAC
+
>1AA1B3B>111AAEEG0E00ABEE122FDG22DA112D2DGBA//A/B1DFCDGE11BBFBGA//E0BBDE0@B9#B9%1B0##//F2FGGH9??//#///@B=A/B@A<F8?@<;2A19+9/9#9@#9%<0AA.B<B9BED#/<BB@HC/??1;$$9:.@A-//FBBBB*$(@=9.?AA9-;@@/A:FB9/CC:$;::9:;A##G::$#/C<900D<<FD3C<<.A0#.1=>1<#?;9@</#//EBBA1HGB/AA/EAA0E1D31AA0A1A13A33B1A11FFDDFFA>111
@M02197:102:000000000-ALU3V:1:1101:9088:4216 1:N:0:1
TATTCAGCGGACTCCTCCGCTTATTGATATGCTTAAGTTCAGCGGGTAGTCCTACCAATCTGAGGCCGATGAATTGAAATTAGATCCCTTTCTCTGACAGAAAGGGCGGGGTTCAGAAGCACTCCAACCAGCAAAAGTCGTTGCGTCCAGCTCTAACCCTTTCTCCGCCTCCGAAGTCCTGATATTATCAAAACCCGGCAGGGAAGAGAGGGCGAAAAATCAAGCTTTCGTCCGTCTTTCGCCTATCAAATGGATGCGCTAATGCATTTCGAGGGAGCCACGGTAAATGGCAAAAAGACCCTCAATACCGATCCGCCAGCTCTAACTGAAAAAAGCTGTCGTTCGAAACAATTCGCGGCCCTCAAACAGGCATGTTCCCCAGATTAGATCTGCCGGGAGCGCAAGGTGCGTTCAAAGATTCGATGACTCAC
+
B?AAAF55?DDAEGFFGGGGGGFHHHCBHFGGHHGFHDBGHHHGFGEEGGGHHFGHHHHHHE551FFG0@?4EBDFHGHHFHFFHHHHHGHF4GHFHGEHEFFHG?CCF@@CCH1DBFFFGHHGHHFF<ECGFGFHHHGGGGBDGAFGGBFC/CF0CFAFGGFGGGFGDGGGD?.B.;FFFFFFFFFFFF/FFFDDFAFFFFF?FFFFFF3?D7FF;BFFFFFFBFFFFDF.?BEFFEFF/DDFBFFF;//GGFB;-GFBFBB;0;.9DB//?GEHFCC;.HHFHFGFG:-0HHD/<.?HGBHEGHEEA@A-/GGHHFBD>2?2@2GHDDHFGBECCGFEHGAGEB4?3AFEEEEEAAE21BEHHGGFGBFGFGE1EFEGHGBD5HGFFEAEE2FEEGGGFGFAEA?EAF5BABGBA4GFCFFFFFBAAAA
@M02197:102:000000000-ALU3V:1:1101:17992:4349 1:N:0:1
TATTCAGCGGACTCCTCCGCTTATTGATATGCTTAAGTTCAGCGGGTAATCTTACCTGATTTGAGGCCAGAAAGGAATACATAAAGAATTATGTATGTATGTGTGTGTTTGTTTGGTAGCAGATGACAAAAGCACAAGATTTTTATGGGTTTGCCTTAACAAAAATCTATGGCTGACACTCATCCACTCATACTTTTAAGGCAAGGTGATACAAAGAGGCTAATCTCATCACCAAGCCCAAGGACCCGTTAAAAGAAAAAATCTTTTAATGGAGATATTCACGACACTCAAACAGGCATGCTCCGAGGAATACCAAGGAGCGCAAGATGCGTTCAAAGATTCGATGATCAC
+
AACBCFFFCCCCGGGGGGGGGGGHHGHHGHGFFHHHHHHHHHGGGGEEHHHHHFHHGGHHHHHHGHGGHHFHHHGHHHHHGHHHHHHHHHGHGFFHHGHHHHHHHGHHHHHGHHHGFHHHHHHHHHHHHGHH9HHHHHFFFHHHHHHHG@CCDHHHHHGHHHHHHHHHHEDFGFGGFBGGHHHHHHHGFHHB1DGHHHHHFHHHGFHHGHHHHFFCC1CFGHGGFGFHHGGFGFGHGGHGHHGGGGED@GHHG4BGHHHHFFFFHG5HGEHHHGGDEEFEFGHFGGFFCF5GFHGHHHGCECGFHHGHGFFBBHHFFEGCCFGFCGGGGGGGFGGGGAB4CF5FFFBAAA?
@M02197:102:000000000-ALU3V:1:1101:21491:4281 1:N:0:1
TATTCAGCGGACTCCTCCGCTTATTGATATGCTTAAGTTCAGCGGGTATCCCTACCCGATCCGAGGTCAACCTTGAAGGTGTTGGGGGACTGGGGGCGGGCGACGCCGGGCCTCGGTGGGCGGGGTGTTTCTACTGCGCTCAGAGGCTCGGTGCCACCGCCGAGGTCTTTGGGGCGCGCCCCCCGTCGTGCGGGGGGCGAGGGCGCCCATGGCCAAGCGGTGCTTGAGGGTTTGAAATGACGCTCGGACGGGCATGCCCCCCGGAATACCAGGGGGCGAAATGTGCGTGCAAAGATTCGATGTTTCAC
+
BBBBBFFFADBBEGGGGGGGFGGFHHHFHHBHFG5GBHFHCGHGGCGGHHHHGGHHFDEEGGFAEEEHHFHHHHFGHGG3BG;EHG/E;;5HGGGCGCGG;G;GGGG&;6BGGGAG.9#FFBBBB;49AFF.:9BFE?B'5#BFBE8::?BF.9B#BAD?6B9@B8F;:BBBD@DB;3?B<;@B-#;@9.;@B@B?BB?B@BGDC@@?/BEGCA9.;EDBD;0B/;;:.D$EHG=;5#<//C.AA../A0G?00@/</A/E022DA11/AA/A0A0CA3FGA000AB3AB33FA1B11111B31111A
@M02197:102:000000000-ALU3V:1:1101:7533:4400 1:N:0:1
TATTCAGCGGACTCCTCGCTTATTGATATGCTTAAGTTCAGCGGGTATCCCTACCTGATCCGAGGTCAACCTTAGAAATGGGTTTGTTTTACGGCGTAGCCTCCCGAACACCCTTTAGCGAATAGTTTCCACAACGCTTAGGGGACAGAAGACCCAGCCGGTCGATTTGAGGCACGCGGCGGACCGCGTTGCCCAATACCAAGCGAAGCTTGAGTGGTGAAATGACGCTCGAACAGGCATGCCCCCCGGAATACCAGGGGGCGCAATGTGCGTTCAAAGATTCGATGATTCAC
+
AA?AA5DFA2DDEGGFGGEFGEHGFFFHHHHHGHCBGHGFFH?EEEEHHHHHHEFHHHHHHHFGEDHHHHHHHHHFGFGH399%>7GFF<HFA/>>7G7AGFGG/-DGG7HG/FGHFHBDCC2FH:HFF9<G<<C//>.<1<C7BCFC<;/0CC19://;AB;@B;FBG#9#@9CDBF?=>@CB3@@EAG=AFFFEBFFC/CCED0#009</G/DD=0HGGFF//BFGDB+1GFF?99F<9#/?EAFB2HHGF/GGEA0EE?FFG1EAA01BB333DGEFACFFFFFFAAAAA
@M02197:102:000000000-ALU3V:1:1101:11428:4412 1:N:0:1
TATTCAGCGGACTCCTCCGCTTATTGATATGCTTAAGTTCAGCGGGTATCCCTACCTGATCCGAGGTCAACCTTAGAAATGGGTTTGTTTTACGGCGTAGCCTCCCGAACACCCTTTAGCGAATAGTTTCCACAACGCTTAGGGGACAGAAGACCCAGCCGGTCGATTTGAGGCACGCGGCGGACCGCGTTGCCCAATACCAAGCGAGGCTTGAGTGGTGAAATGACGCTCGAACAGGCATGCCCTTCGGAATACCAAAGGGCGCAATGTGCGTTCAAAGATTCGATGATTCAC
+
CCCCCFFFBDDBGGGGGGGG?EEHHHGHHHHGHHHHHHHHGHGGGGGGHHHGHHHHHHHHHGHGGGGGH9HHHHGGHHBHHHHHGGGHHGFHHGGGGGEFGHHHHGGGGGGHGGHHHHHHGGGGGEHHGGHHHGHGGCGGHHFHHHFHGHHHHHHHHHHGGGGGHHHGHGFHGGGGGGGGGGGGGGGGHGGGHHFHHHGGG:FEGHHFFFGFHHFFHHHHGFHFFFFGHHGEHGHHFHGFFFFFGGGHHHHGFAGHHGGGGFEGGDHCE?GG4GGGGGGFCGBBFFFDBAAAAA
@M02197:102:000000000-ALU3V:1:1101:11332:4362 1:N:0:1
TATTCAGCGGACTCCTCCGCTTATTGATATGCTTAAGTTCAGCGGGTAGTCCTACCAATCTGAGGCCGATGAATTGAAATTAAATCCCTTCCTCTCTTCCAAAGAAGCGAGGCATGGGCGGGGTTCAGAAGCACTCCAACCAGCAAAACGTCGCGTCCAGCTCCTCGACCCTGCGCCTCTCCTCTCCGAAGTCCTGATATTATCAAAACCCGGCAGGGAAAGACGCGGGCGAAATAACGAGCTTTCGTCCGTCGTGCCTATCGAATGGATGCGCTAATGCGGTTCGAGGGAGCCACCGTGGAAGATGGCAAGACCCTCAAGACCGCTCCGCCAGCTTGCGCAACTAAATAAGAAAGCTGTCGTTCGAAACAATTCGCGGCCCTCAAACAGGCATGCTCCCCAGATAAGATCTGCCGGGAGCGCAAGGTGCATGCAAAGATTCGATGATGCAC
+
11AA1D3DAA1DAFGGGFEFEFCDGFBG2GB22DEBFGGHFFHCAEEEFFFFHHFFHGFHHF2GGGCECCE@@GFHF1FGDFGHHGHEBGGFHHHEHHGFF2FBGHFFGGGC@C1CC/FC?/<ACFHHGFHHHGFHH/CHCEE.//:C.CCE@?A?@G.9FFFGGG..@@@FFA@?FBBFBFBFEBBB--9-99BB/;B/BFFF//B/-?-;99-@;-A---/9A-9@=@@//;9/9?;/9@AFF/@;--9-??FB;--B/FFBB//?9-;@BFB-9----./999/990.....?GC00BGG:0CG0C0/:.E/0000<-.A<<--<//011A@<</>112BGBGB221>1B1BHE?>/?E>/?FF22G///////EE?0/@>1HHHHHGBD/E//A0BD2D2D121DAEEE0?EEAA0A111FBA1A3331B33GEB1B1331FDA11>1
@M02197:102:000000000-ALU3V:1:1101:22010:4493 1:N:0:1
TATTCAGCGGACTCCTCCGCTTATTGATATGCTTAAGTTCAGCGGGTATCCCTACCTGATCCGAGGTCAACCTTAGAAATGGGTTTGTTTTACGGCGTAGCCTCCCGAGCACCCTTTAGCGAATAGTTTCCACAACGCTTAGGGGACAGAAGACCCAGCCGGTCGATTTGAGGCACGCGGCGGACCGCGTTGCCCAATACCAAGCGAGGCTTGAGTGGTGAAATGACGCTCGAACAGGCATGCCCCCCGGAATACCAGGGGGCGCAATGTGCGTTCAAAGATTCGATGACTCAC
+
AABCCFFFCCCCGGGGGGGGGGFHHHHHHHHHHHHHHHFHHHHGGGGGHHHHHHGHHHHHHHGDGGGHHHHHHHH:HHHHGHHGGGGHHHHEFGFGGGGGGFHHHGGGGGGHHGHHHHGHGGGGGHHHGHHHHHHGGGGGGHFHGGGGGHHGHHFHHFHGGGFFGFGFGGGAGGGGGGGGGGGFFGGGGGFGGHHHGGFGFFEGGHGFFHGGHFHHHGHHHGHGFFGGGGGHHHHGGHHHGGGGGFGFHHHHHHGGGGGGGGGHHFGGGGCHGGGGGGGGGGBBFFBFFBAAA>
@M02197:102:000000000-ALU3V:1:1101:8793:4503 1:N:0:1
TATTCAGCGGACTCCTCGCTTATTGATATGCTTAAGTTCAGCGGGTAATCTTACCTGATTTGAGGCCAGAAAGGAATACATAAAGAATTATGTATGTGTGTGTTTGTTTGGTAGCAGATGACAAAAGCACTAGATTTTTATGGGTTTGCCTTAACAAAAATCTATGGCTGACACTCATCCACTCATACTTTTAAGGCAAGGTGATACAAAGAGGCTAATCTCATCACCAAGCCCAAGGACCCGTTAAAATAATTTTTCATAAAAAAAAACCTTTTAATGGAGATATTCACGACACTCAAACAGGCATGCTCCGAGGAATACCAAGGAGCGCAAGATGCGTTCAAAGATTCGATGACTCAC
+
1>AAAFFF@D>AEFGGGECEGEHH122DA2A2FAG1FGHFFHGGCEEHHBGEFHFAGA12E1FEGGGA/GCFFA>CF1EDGHG1FGA1FFGHDDGG@EBCFE0B0B>>CCFF11BGD01BGFEFC0GG1CC1F1>72FBFGHEF0C789EHFBGBFB;0C0FC1F;FGHGHGF1GH01FGF<GFF0=DG7FHHHHFFGFHHFGFDFFG?;C??0:HGF?;11GG0FDB?0<;C1%HF@</GEF944DD?3F0GB3BDGE/CE/CGFEBB1@44B4GED3DBG@HGEG?FEFGGDA535EGFFGFHFF?E1GFEGFBG5BAGBGG?FGGGGFGGAEEGFGGGGGGGE4GFFFDBB5A>?A>
@M02197:102:000000000-ALU3V:1:1101:8034:4518 1:N:0:1
TATTCAGCGGACTCCTCCGCTTATTGATATGCTTAAGTTCAGCGGGTATTCCTACCTGATCCGAGGTCAACCATTAAAAATTGGGGGATTTAGCGGCCAAAGACGCTGCAACTCCAGTCAAAAGCGAGATAAAAATTTACTACGCTCAGAGGATATCGCAGATCCGCCGTTGTATTTCAGGAGCTACAGCTAGCAAAAGCAGTAGGCTCCCAACACTAAGCTAGGCTTAAGGGTTGAAATGACGCTCGAACAGGCATGCCCACTAGAATACTAATGGGCGCAATGTGCGTTCAAAGATTCGATGATTCAC
+
BBBBBFFFBBDBCGGGGGGGGGEGGHGHFHFHHHFGHHHHHHHGGGGGEHHHHHHHHGHHHHHGGGGHHHHHGHHGHHHFHFFCGGGGGHHGFHE:GGGHGH:HGGGDGHHHHHHHHHGHGHHGGFGGGEHHHHFHHHFHHHHGGEGFHDHEGHHHFEDGA@GHHHGGHGGGFHFGFGGBFGGHFHGFFGHGHHGGGFGHHHGFF1CHFFHHGFHFGHHGEFFHHHHFHHFHHHGF7B9GFE?GHHEHBHEHHFHFHFGFEGG5HHHGFHHFHHEEE?GGFFHEAE?4BFFGF5GEEGBF@FDFFAA>>3
@M02197:102:000000000-ALU3V:1:1101:23536:4608 1:N:0:1
TATTCAGCGGACTCCTCCGCTTATTGATATGCTTAAGTTCAGCGGGTATCCCTACCTGATCCGAGGTCAACCTTAGAAATGGGGTTGTTTTACGGCGTAGCCTCCCGAACACCCTTTAGCGAATAGTTTCCACAACGCTTAGGGGACAGAAGACCCAGCCGGTCGATTTGAGGCACGCGGCGGACCGCGTTGCCCAATACCAAGCGAGGCTTGAGTGGTGAAATGACGCTCGAACAGGCATGCCCCCCCGAATACCAGGGGGCGCTATGTGCGTGCAAAGATTCGATGACTCAC
+
BBBBBFFBBBDBGGGGGGCEEGDB5FGHHBAFBGGHHHGF5FGFEGGGEHHEGGHGHFFGHFGGCGEFFH:HHHHHFGFFFGEDFGGGHHHGHGGGGGGEEGFHGGCGFG;GDGHGHHHGFGGFFGHH<HHGH;GDGGDEFHGHGGGGGHEHHHHHHHGAGG9?BFGGGFFGGGEFGACFFAAF@BF@AF;BDFFFBFFFFFFFBD?FFFBBF/B9BEBABBFFBFFFBFFFFFFFFE./9AF9BE/0022B1FF/A//0000111GE0E01B31333GE1111B3@@1??@AA
@M02197:102:000000000-ALU3V:1:1101:23644:4615 1:N:0:1
TATTCAGCGGACTCCTCCGCTTATTGATATGCTTAAGTTCAGCGGGTATCCCTACCTGATCCGAGGTCAACCTTAGAAATGGGTTTGTTTTACGGCGTAGCCTCCCGAGCACCCTTTAGCGAATAGTTTCCACAACGCTTAGGGGACAGAAGACCCAGCCGGTCGATTTGAGGCACGCGGCGGACCGCGTTGCCCAATACCAAGCGAGGCTTGAGTGGTGAAATGACGCTCGAACAGGCATGCCCCCCGGAATACCAGGGGGCGCAATGTGCGTTCAAAGATTCGATGACTCAC
+
BBBBBFFFBB@DGGGGGGGGGGGGGHFHHHHHGHHHHHHFGHHGGGGGHHHHHGHHGHGHHHHGGGGGHHHHGHHFFFHHHHGGFGGHHHHGHEGGFGEEFDHHHGGGGGGHHGHHHHHHGGCCGHGHFHFHHGHFGGGGGHGGGGDFGHHHEDGEGHHGGGFGGGEFFFF?FEAFGGGFBAFFCFCFFFFFFFGHGFFGGHGGFGBEFGEFHGH:HGHHGHHGGFGFFHGHFGDDHFGHGGGGGGGGDGHHHGFGGGGGGCGGHHHGGGGHGGGFFCGGGGFFFFFDBBA3AA
@M02197:102:000000000-ALU3V:1:1101:21625:4704 1:N:0:1
TATTCAGCGGACTTCTCCGCTTATTGATATGCTTAAGTGCAGCGGGAATCCCTACCTGATCCGAGGTCAACCTTAGCAATGTGGTTGTTTTACGGCGTAGCCTCCCGAACACCCGTTAGCGTATAGTTTCCACAACGCTTAGGGGACAGAAGACCCAGCCGATCGATTTGAGGCACGCGGCGGACCGCGTTGGTCGATACCAAGCGAGGCTTGAGTGGTGAAATGACGCTCTAACATGTATGCCCCCCGGAATACCAGGGGGCGCAATGTGCGTTAAAATATTAGATGATTCAC
+
1AAA1@311>ADA1331B0A0001DDD22FGF2G2F122D21GC??//FD1CGGFAGA0F1FFGG/>FB4B>FD11#1%F9$BG0EEG<EB;B9E9C<9//1#G<A/<<//#9B#F1F@/@#009-CD#;#311#?/:<<:::.::/50<#<0#C.GA..>#$.1=1<11F/9-CCCCC9<>/99/</#;>>##/$D&9*A>//?0CAGB;0;;/%#292D20/;>>B9EF&D+2A%1%B$A;#92/022GGBCAAAAAA00EA1DFA0CEA11B3A3333B3333133111A>
@M02197:102:000000000-ALU3V:1:1101:7027:4759 1:N:0:1
TATTCAGCGGACTCCTCCGCTTATTGATATGCTTAAGTTCAGCGGGTATCCCTACCTGATCCGAGGTCAACCTTAGAAAAATTAAAGGCTTCTGTCGGCAGAAGTCCTCCCCTTTTAAAGACGTTCGAAAGAATTCTACTACGCCTAAAGCCGGTGAGGCCTCGCCGAGGTCTTTGAGGCGCGCCCCCCGCGGAGGGGGACGGGGCCCAATACCAAGCAGTGCTTGAGTGGCGTAATGACGCTCGAACAGGCATGCCCCTCGGAATACCAAGGGGCGCAATGTGCGTTCAAAGATTCGATGACTCAC
+
ABBBAFF5ADDDE4FEFGCGGG?ADGGGBFA5GGHBBDFGDFG?C00ABFGGGHHFFFFHFEFDE?EFGDGGHHHHHEHBGGHHHHEHHFHGHHHFFG?B@FGFBGF<@EFG#0CBGGB?DG8GGBDAGG?FG:FFGF1<FGDGGFDFFGG9@?C@E?@<<<CD??FFFCFFFFGBA9/@9AB?C?B@GCCA?B?B;A<9GGCHHFEFAAFBBFFFFFH98FB;EGGA9EE/12FFGGEECBCAFFFAGF10B/GGGC/?BD2FGEB1FGHCGGCGGBDFE0EEBAA33GGF1B11FFD1FFA1>>1
@M02197:102:000000000-ALU3V:1:1101:14926:4765 1:N:0:1
TATTCAGCGGACTCCTCCGCTTATTGATATGCTTAAGTTCAGCGGGTAGTCCTACCAATCTGAGGCCGATGAATTGAAATGAATCCCTTTCTCTGACAGAAAGGGCGGGGTTCAGAAGCACTCCAACCAGCAAAAGTCGTTGCGTCCAGCTCTAACCCTTTCTCCGCCTCCGAAGTCCTGATATTATCAAAACCCGGCAGGGAAGAGAGGGCGAAAATCGAGCTTTCGTCCGTCTTTCGCCTATCAAATGGATGCGCTAATGCATTTCGAGGGAGCCACGGTGAATGGCAAAGACCCTCAATACCGATCCGCCAGCTCTTACTGAAAAAAGCTGTCGTTCGAAACAATTCGCGGCCCTCAAACAGGCATGCTCCCCAGATTAGATCTGCCGGGAGCGCAAGGTGCGTTCAAAGATTCGATGATTCAC
+
CCCBCFFFCCCCGGGGGGGGCEGHHHHFHHHHHHHHHGGFHHGGGGGGGHHHHHHHHFHHHHHHGGGGGGGHFHHHHGHHFHHHHHHFHHHGHHFEHHHHBGHEEFGCCG?DGFEFHHHHFHHHGHFGGGHHHGB/DF?EGFGGGFGGHHEHGFGGGGGGBBBFFGGGGBFGFGGEGG0:BFFFF0BBBFBBFFFA;@@DA;99/FB9D2DFFFFFFF0BFFFFFFFAFDD;AFF?;0ADDA#;BBFFGF-.-:-/BBBBGFFE?FA?BGEC0.-?.C.GCCCC00GHHHFFGEDEGDDFCC..GGGGGGGFEHHGB?2HHDFH@D2DGHGGFDDGG??/FFHFGF>///EEE?GGAGFGHHHHEHEHFGECA2BF5FG5GHHGEAEF?DGFDEFGG5HHGEACHBGBGCGGGGGFBFFFFB@AA3A
@M02197:102:000000000-ALU3V:1:1101:14149:4738 1:N:0:1
TATTCAGCGGACTCCTCCGCTTATTGATATGCTTAAGTTCAGCGGGTATTCCTACCTGATCCGAGGTCAACCACAAAAAATTGGGGGTTTAGCGGCTGGGAGTTATAGCACCTAACAAAAGCGAGAAAAAAATTACTACGCTCAGAGGATACTACAAATCCGCCGTTGTATTTCAGGAACTACAACTCCTAAGAGAAGTAGATTCCCAACACTAAGCTAGGCTTAAGGGTTGAAATGACGCTCGAACAGGCATGCCCACTAGAATACTAATGGGCGCAATGTGCGTTCAAAGATTCGATGATTCAC
+
BBBBBFFFBBBBFGGGGGGGGGCCFHGHHHHHHHFHHHGHHHFGGGGGHHHHHHHHHHHHHHGGGGGHFHHHGGHG1FGGHHHFH?EEEGHFHCCGGFGGHGCHHHGHHHHHHGHEHHFHHHGGF@CFGFGCHHHHHHHGCEGGHHHHHGHGGBHEDC#GDAEFFAGHHHFBHHHHGFHHGGGGFFFEFGHHHGFHFGFHHFGFGHHFFGFF3HHHFFFBAFFFFHGFGFFFFF8EEA#ECEGGFDHHHFCHBEGGAAHHHHHGDGE5HG?E?GGHFBDAEEAE4EGGFCGEFFFFFFFDFABBBB
@M02197:102:000000000-ALU3V:1:1101:23766:4707 1:N:0:1
TATTCAGCGGACTCCTCCGCTTATTGATATGCTTAAGTTCAGCGGGTATCCCTACCTGATCCGAGGTCAACCTTAGAAATGGGTTTGTTTTACGGCGTAGCCTCCCGAGCACCCTTTAGCGAATAGTTTCCACAACGCTTAGGGGACAGAAGACCCAGCCGGTCGATTTGAGGCACGCGGCGGACCGCGTTGCCCAATACCAAGCGAGGCTTGAGTGGTGAAATGACGCTCGAACAGGCATGCCCCCCGGAATACCAGGGGGCGCAATGTGCGTTCAAAGATTCGATGATTCAC
+
CCCBCFFFCCCCGGGGGGGGGGGHGHHHHHHGGGGHHHHHHHGGGGGGHHHHHHHHHHGHGHHGGGEFHHHHHHHHGHHHHFHGGGGHHHHHHECGGGFDFHHHHGGGCGGHHGHHHHGFGGGGGGGHHHHFGHGGGGGFFFFHGFFGGGHGHHHHHHHGGGFGGGGGGGGFFFGGGGGBFGGGGGGGFEFGGFGFGGFGGHGGGFHGHFFGHHFHHHHHHHHGGGGGHHGHHHHHGHHHGGFFFFEHGHHHHFHGGGGGGGGHGHHGGGGGGGGGGGGEGGFFFFFFFAAAAA
@M02197:102:000000000-ALU3V:1:1101:21630:4682 1:N:0:1
TATTCAGCGGACTTCTCCGCTTATTGATATGCTTAAGTTCAGCGGGTATCCCTACCTGATCCGAGGTCAACCTTAGAAATGGGGTTGTTTTACGGCGTAGCCTCCCGAACACCCTTTAGCGAATAGTTTCCACAACGCTTAGGGGACAGAAGACCCAGCCGGTCGATTTGAGGCACGCGGCGGACCGCGTTGCCCAATACCAAGCGAGGCTTGAGTGGTGAAATGACGCTCGAACAGGCATGCCCCCCGGAATACCAGGGGGCGCAATGTGCGTTCAAAGATTCGATGATTCAC
+
BBBBBFFFBB@BCFGGGGGGGGGHHHHHHHHHHGHHHHHHHHHGGGGGHHHHHHHHHGHHHHHGCGGHHHHHHHHHHHHHHGGGGGGGHHGDGGCGGG:GGHHHHGGGGG;HGGHHHHFHGFGGGHGGHHHFHFFGFGGGGHHGGFGGGHHHEHHHHHHFGGGGGGGGGGGGGGGGGGGGGGGFGGGGGGFGFFHHGFHGGHGGGFHGGFHHHHFFHHHHHHHGGGGGHHGHHHHHHHGHGGGGGEGFFHHHHHHGGGGGGGGHHHHGGGGHGGGGGGFGGGFFFFFFFCCCCC
@M02197:102:000000000-ALU3V:1:1101:7006:4772 1:N:0:1
TATTCAGCGGACTCCTCCGCTTATTGATATTCTTAAGTTCAGCGGGTATCCCTCCCTGATCCGAGGTCAACCTTCGAAAAATTAAAGGCTTCTGTCGGCAGAAGTCCTCTCCTTTTAAAGACGTTCGAAAGAAATCTACTACGCCTAAAGCCTGAGAGGCCTCGCCGAGTTCGTTGAGGCCCGCCCCCCGCGGAGGGGGACGTCGCCCAATACCAAGCAGTGCTTGGGTGGTGTAATGACGCTCGAACAGGCATGCCCCGCGGAATACCAAGGGGCGCAATGTGCGTTCAAAGATTCGATGACTCAC
+
AAAAAF31>1>1AFCGGGGCFEEFHFDGFH22FGGFGGHFHGBE//AEB1D1F0EEGH0E11FE?E/CGFHCG11/?G//F9B#1@1@EG59$B%2?>3989<)911BB##B9:HFB;88BG2F:GAAG95BB(G1FD1@FF?@/#<>11=0##)<=<0.<CF..<FA-#.:*00A;.9;#@A@-;-9@?<.;>/9/9AD>/##@#122BB?99DB1?BB://EB?#//33;3GGFFF/GG<<EF3FBHGFFG?E000A2HFHGD5332GFA2AE2D55D222A44B5DGBA2BA4CFFDDDABAA3
@M02197:102:000000000-ALU3V:1:1101:7024:4778 1:N:0:1
TATTCAGCGGACTCCTCCGCTTATTGATATGCTTAAGTTCAGCGGGTATCCCTACCTGATCCGAGGTCAACCTTAGAAAAATTAAAGGCTTCTGTCGGCAGAAGTCCTCCCCTTTTAAAGACGTTCGAAAGAATTCTACTACGCCTAAAGCCGGTGAGGCCTCGCCGAGGTCTTTGAGGCGCGCCCCCCGCGGAGGGGGATGGGGCCCAATACCAAGCAGTGCTTGAGTGGTGTAATGACGCTCGAACAGGCATGCCCCTCGGAATACCAAGGGGCGCAATGTGCGTTCAAAGATTCGATGACTCAC
+
?ABAAF5@ADDDGFCGGG?FGGCHFFHHHHGHGHHHHHHHHHHGGGGGFHEHHHHHHHHHFHHGGC?BGFFHGFFF4F@GGHHHGFF@$FHFHH4BFEEG7FH5'BDFGHEFHEGGFHGGFFDFFFDEH::FFGGDGBFGHBDGGHGHHEFFG.B<EHGEGBFDC.BGBFFFFG3A.DCFBGG@BCGGFDBB<@B?B;>B#@EB?BF9DFBFFHHEFGFFGFFFGGHGBHHGHHFGAEB/FF9EFHHGHHHAGGCGCCEAFGBHHHHFFGHEE2FGGDHHGGGGHGGFFGGGEBGFFFFFFFAA?BA
@M02197:102:000000000-ALU3V:1:1101:16879:4780 1:N:0:1
TATTCAGCGGACTCCTCCGCTTTTGATATGCTTAAGTTCAGCGGGTATCCCTACCTGATTCGAGGTCAAACAAGAAGAAAGGTTCGCTTCTGGGGGGAGGCACGCGGGCGGGGAGCGCAATTCTGCTGCACTCCGGGCTACGGTACCGGCCGCCAATCGCTTTGAGGCGAGTCCGCGCGGGTAGCGGGGACAGACGCCCAACACCAAGCAGAGCTTGAGGGTGTAAATGACGCTCGAACAGGCATGCCCCGAGGAATACCAGGGGGCGCAATGTGCGTTCAAAGATTCGATGACTCAC
+
ABBAAFFFB@DDEGGGGFGGGGGGFGHFHHFHHFHHFFFHGGGEAEFFHHHHGFHHFHFFGGEHGGFGGHFHAFGHFHGFGH<HHGG;HG<GGCGGFGGGGEFDFGFCDFEAABFFBFFFFFFFFFFFFFFFFFFFFFFFFFFBEDFDAFGGFAFGCBHGAHHFFFCFGFAAFFFFFFGFBD@GGHHHHHEEEFFFFFGFHGGEGFFFEGHGFBFHHGGHHFBGFFFFFFFFFFFFHHHFHGHHGEEA1GHHHHFGDAHGGFFEEEGGGBHCGGGHGGGGFFGGGGFFFD5FF3AAAA
@M02197:102:000000000-ALU3V:1:1101:12685:4885 1:N:0:1
TATTCAGCGGACTCCTCCGCTTATTGATATGCTTAAGTTCCGCGGGTATCCCTACCTGATCCGAGGTCAACCTTAGAAATGGGTTTGTTTTACGGCGTAGCCTCCCGAGCACCCTTTAGCGAATAGTTTCCACAACGCTTAGGGGACAGAAGACCCAGCCGGTCGATTTGAGGCACTCGGCGGACCGCGTTGCCCAATACCAAGCGAGGCGTGAGTGGTGAAATGACGCTCGAACAGGCATGCCCCCCGGAATACCAGGGGGCGCAATGTGCGTGCAAAGATTCGATGATTCAC
+
AAAAAFFF1AAD11ABF00000EFFBDBA22B2D2F1DFB2/A///A/11DA@D0F@10B110/>>EFFD;F018F#21FGFF*0/>9B0F2FAA;EB7CFGG0FFBBCC/FFFBCGF1B;-#;>B:1>=DDD<)5@@CGBDF/<;ACEGH;CCC.=C.@;;:99BB/F9BCBE#.9FGAAA-C@@A;E1C@BBBFCC9CGFGFE.GC9@#G9G/;FDDD<</;FFFCG<.<F1AFF<9AC?@CFF/FEA2DB1/CEA0E?AAA13F0A0A1A31GFBGEGF>13FFDB1111>
@M02197:102:000000000-ALU3V:1:1101:14641:4811 1:N:0:1
TATTCAGCGGACTCCTCCGCTTATTGATATGCTTAAGTTCAGCGGGTATCCCTACCTGATCCGAGGTCAAGAGTGTAAAAATGTACTTTTTGGACGTCGTCGTTATGAGTGCAAAGCGCGAGATGTACTGCGCTCCGAAATCAATACGCCGGCTGCCAATTGTTTTGAGGCGAGTCTACACGCAAAGGCGAGACAAACACCCAACACCAAGCAGAGCTTGAAGGTACAAATGACGCTCGAACAGGCATGCCCCATGGAATACCAAGGGGCGCAATGTGCGTTCAAAGATTCGATGATTCAC
+
BABBBFFBABDBGGGGCGCF2E2AGHFGHGHGFHGFFGHHFFCGGGEGGHHHHHHGHHHHHGHGGGGHHFH3FGH:GHFHHGGGGHHGEHHGGHHCFGGGGGEGHHHHHHHHGHGFFGGC?FCGFHHEHGHGGGGGG0EBGFHHHBGHGGH?CFGEFHHHHHHHFGGGECEHHGHHHGGGGGEHGGFEFHGEFHHGGGGFGGGGFFGHHGGHHGBGFFFGEHFHHGGHHHCGFFFFFFBGFFFF?FFGEEFA1GBHHHECHFHHCGCFCCFEDHEEE0FF1CGGFGE1GFCBFFFFAA?AA
@M02197:102:000000000-ALU3V:1:1101:13366:4878 1:N:0:1
TATTCAGCGGACTCCTCCGCTTATTGATATGCTTAAGTTCAGCGGGTATCCCTACCTGATCCGAGGTCAACCTTAGAAATGGGTTTGTTTTACGGCGTAGCCTCCCGAGCACCCTTTAGCGAATAGTTTCCACAACGCTTAGGGGACAGAAGACCCAGCCGGTCGATTTGAGGCACGCGGCGGACCGCGTTGCCCAATACCAAGCGAGGCTTGAGTGGTGAAATGACGCTCGAACAGGCATGCCCCCCGGAATACCAGGGGGCGCAATGTGCGTTCAAAGATTCGATGATTCAC
+
CCCCCFFFCBBBGGGGGGGGGGGHHHHHHHHGHHHHHHHHHHHGGGGGHHHHHHHHHGHHHHHFGGGHHHHHHHGHFGGGHHHHGGGHHHHHHGGGGGGFGHHGHGGGCFGHHGGHHHHHGFGGGHFGHHHHHHHGGGGGGGHGGDGGGHHHGHHHGHHGGGGGGGGGGGGGGGGGGGGGGGFGGGGGGFGFFHGHHHHFFFGGGHHGHFHHHGHFGHHHHHHGGGGGHHGHHHHFHHGHGGFGGGGHHHFHGHHGGGGGGGGHHHHGGGGHGGFGGGGGGGFFFFDFFAAAB?
@M02197:102:000000000-ALU3V:1:1101:8270:4971 1:N:0:1
TATTCAGCGGACTCCTCGCTTATTGATATGCTTAAGTTCAGCGGGTATCCCTACCTGATCCGAGGTCAACCTTAGAAATGGGGTTGTTTTACGGCGTAGCCTCCCGAGCACCCTTTAGCGAATAGTTTCCACAACGCTTAGGGGACAGAAGACCCAGCCGGTCGATTTGAGGCACGCGGCGGACCGCGATGCCCAATACCAAGCGAGGCTTGAGTGGTGAAATGACGCTCGAACAGGCATGCCCCCCGGAATACCAGGGGGCGCAATGTGCGTTCAAAGATTCGATGACTCAC
+
AAABBBFDA?D2EGFGGGECG?FG55FFFHHGG5GBGFFGFBEEC0EFFHHHG1FGGHHEGEEGGEHE:HF8GBFFGHGBA9>:>EEGHFEF9@EEEG;F3E0FADGGCCF<EGFCDF9.FCGF1@#GGHHHG9ACGFE9<FCDGGGEHHFCB:C;:C.AA8GG?BB?0BCBBA;.-2@;B?;@--..;..EBFFE0F/GHE:E;#.9@@<9A/;<0D0GF/</A@C0.;<FGF9C1?0///EBEAFD2FF1BAAE/EAAE?BF3FEEEECGBBGFGDE1B1CDB1DD1AAA>
@M02197:102:000000000-ALU3V:1:1101:21603:5049 1:N:0:1
TATTCAGCGGACTCCTCCGCTTATTGATATGCTTAAGTTCAGCGGGTAGTCCTACCTGATTTGAGGCCAGATGTCAAGAAGTTACACACAAGTGTGTAGGGTATAGAAAGCAGACTATTGTCAAGTCCTGGCCACAAGCGAGCTCGTGTCCTAAGCGAAATACTTATTACTCCTAGGGGAACCAGTCAAAGACTAATCCAGCTTACATTTTTAAGGCGAGTCAACTTGGCATTGACAAACGCCCACATCCAACATCCAAGCTCGGATTAACCAAACTTGGAGTTGAGGTTTTCATGACACTCAAACAGGCATACTCTTCGGAGTACCAAAGAGGGCAATTTGCGTGCAAAGATTCGATGACTCAC
+
BBBAAFBD3>22AGGGFGEECCAFDD555FGCFHDGBGFBE55A20AEEAF5FF3FAGBFGHFHFFECA?GHFHFB4FD33@FFGHB@?111GG4FGFFHEFFHDFBF4FF333FFEEHHFGH4?F?GF1GGC1FAGFF?DCGDGD2GHHHBHE?FCEG;G8GH1F8GFF#AACAGFH#DGGGH1FDGFHHGGGB1:FBFGHHGFGEFF6GEEF0;9G@.BFFB9BFFFG2>2B#;>/<>D=?>1111?2>1F11/B1A?E/?F@2G@F>F@GF1GF1CBD011BGA0F1FD1D2D11FABFEBA1112D1FA0/A?EEBDA2FABGGFB0B11D13D0A001131B33GA1B11BF@1B11111
@M02197:102:000000000-ALU3V:1:1101:16568:5101 1:N:0:1
TATTCAGCGGACTCCTCCGCTTATTGATATGCTTAAGTTCAGCGGGTATCCCTACCTGATCCGAGGTCAACCTTAGAAATGGGGTTGTTTTACGGCGTAGCCTCCCGAACACCCTTTAGCGAATAGTTTCCACAACGCTTAGGGGACAGAAGACCCAGCCGGTCGATTTGAGGCACGCGGCGGACCGCGTTGCCCAATACCAAGCGAGGCTTGAGTGGTGAAATGACGCTCGAACAGGCATGCCCCCCGGAATACCAGGGGGCGCAATGTGCGTTCAAAGATTCGATGATTCAC
+
CBBCCFFFCCCCGGGGGGGGGGGHGHHGHHHHHHHHHHHHHGHGGGGFHHHHHGHHHHGHHHHGGGGHHHHGHHHHHHHHHHHGGGGGHHHGHGDGGGGFGHHHHGGGGGGHGGHHHHHHGGGGGHGHFHHGHHHGGGGGGHHHGGGGGHHHGHHHGEHGGGGGGGGFFFFFFGEGGGGGFFFFFGGFFFFFFFHHHEHGGHGGGHHGHGFFHFGFHHGHHHGFGGGGHHDHGGHHHHHHGFGGGGGGHHHHGFHGGGGGGGGGHFFGGEGCFFGCGGGGGGFFFFFFFBBAAA
@M02197:102:000000000-ALU3V:1:1101:10426:5156 1:N:0:1
TATTCAGCGGACTCCTCCGCTTATTGATATGCTTAAGTTCAGCGGGTAGTCCTACTTGATTTGAGGTCATTTGTTAAAACGTCTTTCGCTAGAAAGACTTTATGGTAAGCCCGTTCCTACAAAGCGTCCCCATTGAATTGTTTAACATTACGACAACGGGTCAAGCCGCTATCAGGATTCAGCTTGATGCATTTCAACGCGGTCGCTTCTCTTAGAAAGAGACTCCACAGTCGTCACGATCCAACCCTAAGCGAGCTGCCAGTAAGACAACCGGGGTTGAGAGGGTAAGCGACACTCAAACAAGCAAGCTCTCAGGAATAGCCCGAGAGCGCAAGATGCGTTCAAAGATTCGATGACTC
+
1AAAAF3F1>AAE1FGB0ECFECE2FDG2F2FEAFD1GEG2D1B/AEEGGFGGH11DG1FGG12F0FG12@G2D>F2D1B>GGHFFH?E/E>111@00FHGBBDGHBGGFBGGCGB0FG11<1<FAEECCHFFGD14FHH8BGG@#1AGBGGG;@4GC9/34#9A?CF;<#EDC909BFFB;C9,0#CCGBB4GC0:;A-#@A/<#BGF11G<F>1;;<BF22B09F:?<#C?;9@/F?BA/$09A1//?/?10A>0EBDGEE>>E>//>/>/AHFFGB0/FF01>F/F/21BGFFAB1F1F1GAA1FA10112F22GFA/AB0AB00AA1A31A0E?1GGFBGGAE@1FFFD@>A>11
@M02197:102:000000000-ALU3V:1:1101:14281:5183 1:N:0:1
TATTCAGCGGACTCCTCCGCTTTTGATATGCTTAAGTTCAGCGGGTATCCCTACCTGATCCGAGGTCAAGAGTGTAAAAATGTACTTTTTGGACGTCGTCGTTATGAGTGCAAAGCGCGAGATGTACTGCGCTCCGAAATCAATACGCCGGCTGCCAATTGTTTTGAGGCGAGTCTACACGCAAAGGCGAGACAAACACCCAACACCAAGCAGAGCTTGAAGGTACAAATGACGCTCGAACAGGCATGCCCCATGGAATACCAAGGGGCGCAATGTGCGTTCAAAGATTCGATGACTCAC
+
BBBBBFFFBBBBGGGGGGGGGGGHGGFHHHGHHHHHHHHHHGCFGGEHFHHHHHHHHHGHHFEGGGHHHGHHHHHHHHGHHHFHHHHHHHGGHH@FGGGGGGGHHHHHHHHHEHHGGGFGGGGHHHGHHHGGGGGHHHEFHHHHGGGGGG?GGGGHHHHHHHHGGGFECEHHGHHGGGGGGGFFEFEHHFFFFHFFGGGEGGHGHGHHHFFFHGHGBFFFBHGFFHGHHFFEEE9AEHHFFFHGAG?GEC0B2GDFHGEBBFHCEE0A0FA3HEEEECFFGGBFGEGFF133FFFA1A>1
@M02197:102:000000000-ALU3V:1:1101:12363:5258 1:N:0:1
TATTCAGCGGACTCCTCCGCTTATTGATATGCTTAAGTTCAGCGGGTATCCCTACCTGATCCGAGGTCAACCTTAGAAATGGGGTTGTTTTACGGCGTAGCCTCCCGAACACCCTTTAGCGAATAGTTTCCACAACGCTTAGGGGACAGAAGACCCAGCCGGTCGATTTGAGGCACGCGGCGGACCGCGTTGCCCAATACCAAGCGAGGCTTGAGTGGTGAAATGACGCTCGAACAGGCATGCCCCCCGGAATACCAGGGGGCGCAATGTGCGTTCAAAGATTCGATGATTCAC
+
BBBBBFFFBBBBGGGGGFFEEEGHH5GHBHGFHFFHHHHHGHHGCGCEGFHEGHHHB3EHBFFAEGG23BFHHHHHGH443BF?:EGFGHHFGGGGCG?EFHGHHGGGGG;HFDHHHHHHFFB/FFGFHHHGGHFD@DGGDDGFBAFFGHFFFGGHGHGGFGGGGAEFFFFFFAAF9BGGBF@ECA@CABB;DFGFHGFCGHGGFFHGFFGFF<BFFF9HGD<9FFFFGCAGDDFHHFFGCC?E?CGHHHHFGB/FECGE?EGHHHHGCGEFF1BGB3GEGBBFFBFFFAA>1>
@M02197:102:000000000-ALU3V:1:1101:21542:5323 1:N:0:1
TATTCAGCGGACTCCTCCGCTTATTGATATGCTTAAGTTCAGCGGGTATCCCTACCTGATCCGAGGTCAACCTTAGAAATGGGTTTGTTTTACGGCGTAGCCTCCCGAGCACCCTTTAGCGAATAGTTTCCACAACGCTTAGGGGACAGAAGACCCAGCCGGTCGATTTGAGGCACGCGGCGGACCGCGTTGCCCAATACCAAGCGAGGCTTGAGTGGTGAAATGACGCTCGAACAGGCATGCCCCCCGGAATACCAGGGGGCGCAATGTGCGTTCAAAGATTCGATGATTCAC
+
BCCCCFFFCCBBGGGGGGGGGGGHHHHHHHGHHHHHGHHHHFGGGGGGHHHHHHHHHHHHHHHGGGGHGHHHHHHHGHHHHHHHGGGHHHHHHGFGGGGGGHGHHGGGGGGHHGHHHGHHGGGGGHHHHHHHHHHGGGGGGEHHGFBGGFHHHHHHHHHGGGGGGGGGGGGFGGEGGGGGGGGFFAGGGGFFFFFHHHHGGHGGGHFGGFEHHHFGHHGHHHHGGGGGHGGHHHGHHHEFFFFGGGEHHHHG1FGGGGGGGGGHHHHCGEGHGGFFGGGGGFFFFFFFD11AA>
@M02197:102:000000000-ALU3V:1:1101:14915:5484 1:N:0:1
TATTCAGCGGACTCCTCCGCTTATTGATATGCTTAAGTTCAGCGGGTAGTCCTACCAATCTGAGGCCGATGAATTGAAATTAAATCCCTTCCTCTCTTCCAAAGAAGCGAGGCATGGGCGGGGTTCAGAAGCACTCCAACCAGCAAAACGTCGCGTCCAGCTCCTCGACCCTGCGCCTCTCCTCTCCGAAGTCCTGATATTATCAAAACCCGGCAGGGAAAGACGTGGGCGAAATAACGAGCTTTCGTCCGTCTTGCCTATCGAATGGATGCGCGAATGAATTTCGAGGGAGCCACCGTGGAAGATGGCAAGACCCTCAATACCGATCCGCCAGCTTGCTCAACTAAATAAGAAAGCTGTCGTTCGAAACAATTCGCGGCCCTCAAACAGGCATGCTCCCAAGATTAGATCTGCCGGGAGCGCAAGGTGCGTTCAAAGATTCGATGATTCAC
+
A3ABCFFFABBCGGGGGGGGGGGFFGFHHHHGGBGHFHHFGHHGGGGGGHHHHHHGBGFHG5DDFFGGGGDGEHHFBG3FGFGHHHGHFHHHHHHHHHHGFHHHHGEHCECFGGFHEEHGGCG@DFGHFHFGFGBGHHEBG..CGHFFH-CE@?AGGGGGFFGGEGGGFFFFBEDFFFFFBFFFFFF?DFCEFFFF/F/BFFFFFF/BFFD-:AC-BAA?EF/BAA?.A:D#BE;B9BBAD=AFFB;--A;;-A/BFBFB//BB9BB@B9-9=00009C0..;.A99;.0CC:.E-.GBCGGC/<0C=00FCAA/DBFGE.>.E-<-G@?0<F/BF11G2?>12BGDHF1G1G1C//<>?<FB/?HHFGFF/>/E/E?EECC1B1GFFBGFGGE?EG/1A2HHDGFD11FA//GGEA?E?EFBHHGCEEHF1GFFGGEFB1FFFBDB?AA>1
@M02197:102:000000000-ALU3V:1:1101:11281:5577 1:N:0:1
TATTCAGCGGACTCCTCCGCTTATTGATATGCTTAAGTTCAGCGGGTAATCTTACCTGATTTGAGGCCAGAAAGGAATACATAAAGAATTATGCATATGTGTGTGTTTGTTTGGTAGCAGATGACAAAAGCACAAGATTTTTATGGGTTTGCCTTAACAAAAATCTATGGCTGACACTCATCCACTCATACTTTTAAGGCAAGGTGATACAAAGAGGCTAATCTCATCACCAAGCCCAAGGACCCGTTAAAAGAAAAAATCTTTTAATGGAGATATTCACGACACTCAAACAGGCATGCTCCGAGGAATACCAAGGAGCGCAAGATGCGTTCAAAGATTCGATGATTCAC
+
CCCCCFFFBBCCGGGGGGGG?CGHHGHGHHFGHHHHHHHGHHHGGGGEFHHHHHHHHGHHHGGHGHGGHHHHHHGHHHHFHGHHHHHHHGHGHHHHHEHFHHCFFHHHHHHHHGFGGGFHFHHHHGHHHGFHHHHHGFBGGHHGFFGHHGGGHHGHHHHHHHHHGFHHGFFFGFHHHHHGHHFGHGHHDFGDGFHHHHHHHHHGHHHGHHHHHHFHHGHGDDGCFFFGGGGEGFHFFHFGEAF7E93HHGHHGGHHHHGAHHHHHHFFHGHHHHHFHEFDGHHGEFGGHFHGHFFHG0EEAGEHHGHHFFHHGHGFGGGGHHHGGEDHGBBGFGFCFGFFFFFFFAAAAA
@M02197:102:000000000-ALU3V:1:1101:13547:5631 1:N:0:1
TATTCAGCGGACTCCTCCGCTTCTTGATATGCTTAAGTTCAGCGGGTATTCCTACCTGATCCGAGGTCAACCTGAAAAAAAGTTTTTTAGAGGCGACCGGGTCCCTGGGCCCTTGAAACTCTACGCGTGCTCCGGAAAGCTCAGTGCGAAGAGGGGCCCTGGGACGCCGTCATTGTCTTTGAGACCAGTTGGCCGGTGAAGGCCAACGCGGTCCAACACCAAACCCGGGGGTTTGAGAGAGGATAATGACGTTCGAACAGGCATGCCCTTCGGAATGCCAAAGGGAGCAATGTGCGTTCAAAGATTCGATGACTCAC
+
1AAAABD1A11>EG1DGGFGGG0FHFHHHHFDHGGFBFHFBGGGCCGCHHHHGHEHHB0GFFE/EEG01FGHHH0FHGF/>EFHHHGCG01>0?;<CCC//?6CH%1G/?GGHHGHHHHFBGHG<927G?CGH?;;@CGHHG;/GEGFFGFGFEB#9EFGGG:CF<A;;D@AFF9B<BB2GF?1HC:F?/C?C/HBFF1FGFFEFFFGGGFFAEE?;/;EAF7CGGEFEEFEDBG80:HHHGF2GF/C//B0//HGF1EGC0FCC///E/FGBDFB10A11F01B3DFDBCGGGHF1CGF3DFGGC@@B1DB1>1>1
@M02197:102:000000000-ALU3V:1:1101:25213:5719 1:N:0:1
TATTCAGCGGACTCCTCCGCTTATTGATATGCTTAAGTTCAGCGGGTATCCCTACCTGGTCCGAGGTCAAAGACGGTAATGTTTTCTTGTTGGACGCGGGCCGGAGCCCCTCGAGAAGCGCAATGTGCTGCGCGAGAGGAGGCAAGGACCGCTGCCAATGGATTTGGGGCGAGTCCGCGCGCTGAGGCGGGACAGACGCCCAACACCAAGCAGAGCTTGAGGGTGTAGATGACGCTCGAAAAGGCATGCCCCCCGGAATACCAAGGGGCGCAATGTGCGTTCAAAGATGCGATGATTCAC
+
ABBB@FFFB@ADEFGGGGGGGGGHHHHHHGHHHHGBGGHHHHFACE0AFBDHFHHHHFHHHHGEGGGFHDGHFFGGE?E;;GFGHH4EGGHHHHHGGGFG7CGADFGEFGHGGG.CCG9CDDCFF<HHHHEFFGFCCAD8ADFGGGEAFEGGGA6FFFFFFFFFFFFBFFFFF;FFFFAF;C;DDFEFBF=BCFEF9C-@B?4.:ADEE:0GCGC0/<9.GHG<AD90HC?GCAC>;@<?)BGB9CCA///G?EBF2A111A0/A0ECE1DFHEEAEA1GGDB3FA1A11FDDB3A?AAA
@M02197:102:000000000-ALU3V:1:1101:15115:5770 1:N:0:1
TATTCAGCGGACTCCTCCGCTTATTGATATGCTTAAGTTCAGCGGGTAGTCCTACCAATCTGAGGCCGATGAATTGAAATTAAATCCCTTCCTCTCTTCCAAAGAAGCGAGGCATGGGCGGGGTTCAGAAGCACTCCAACCAGCAAAACGTCGCGTCCAGCTCCTCGACCCTGCGCCTCTCCTCTCCGAAGTCCTGATATTATCAAAACCCGGCAGGGAAAGACGTGGGCGAAATAACGAGCTTTCGTCCGGCTTGCCTATCGAATGGATGCGCTAATGCATTTCGAGGGAGCCACCGTGGAAGATGGCAAGACCCTCAATACCGATCCGCCAGCATTCTCAACTAAATAAGAAAGCTGTCGTTCGAAACAATTCGCGGCCCTCAAACAGGCATGCTCCCCAGATTAGATCTGCCGGGAGCGCAAGGTGCGTTCAAAGATTCGATGACTCAC
+
A?AAA3BFA1ADGGGGFGEGGGGHCHBEGHGHHGHHHHHGHFHFGGEGGHFGGHBCFHFFHEFHGGFG?E/BBHFFGFEEB@GGHHHHHHHEHHEFGHHHHDGHGH0EEEGGGGHFACGCC?C@CHGBF0<CGHHHH/GHGGHHFH/CCCCE--A@GGGGF;F//FCB@@@FFF@@FFFFFFFFFEFF?--9;9B//9BFFFFFBB/;AAB----@<@F-AABFBEAA?.F:FF5FBA/B9;A;6=9--@.99;///.A9/BFFBBFBGBB?90B;00BB:.9.?FBEGGFGA.:-.C0HGHHHHGCFFGCCE.GD0<0EEAA?CD?GGGHFG@11FGBHHHHHHFG2GHHHHHHGCCD?/FHGFHGBHGE>//?E/EE?FAHHGHHFHFB3DA10B02DHHHFHFHHGC?EA2ADFE?ECEBCGEE?CGGFBCGGFGGGCFFFDFFBBBBB
@M02197:102:000000000-ALU3V:1:1101:19151:5835 1:N:0:1
TATTCAGCGGACTCCTCCGCTTATTGATATGCTTAAGTTCAGCGGGTAGTCCTACCAATCTGAGGCCGATGAATTGAAATTAAATCCCTTCCTCTCTTCCAAAGAAGCGAGGCATGGGCGGGGTTCAGAAGCACTCCAACCAGCAAAACGTCGCGTCCAGCTCCTCGACCCTGCGCCTCTCCTCTCCGAAGTCCTGATATTATCAAAACCCGGCAGGGAAAGACGTGGGCGAAATCACGAGCTTTCGTCCGTCTTGCCTATCGAATGGATGCGCTAATGCATTTCGAGGGAGCCACCGTGGAAGATGGCAAGACCCTCAATACCGATCCGCCAGCTTTCTCAACTAAATAAGAAAGCTGTCGTTCGAAACAATTCGCGGCCCTCAAACAGGCATGCGCCCCAGATTAGATCTGCCGGGAGCGCAAGGTGCGTTCAAAGATTCGATGACGCAC
+
BBA?AFFB@2@AEF4BGGGGFGFFHHHFHGFGHHFHGE5AGFGFGGCFGHFFGGCFHFH3F5FEFGGGGGGHHHHHGBFHHHHGGHHFFGFFHHHGHHGGEGHFHHE3EEEGFGGFAFFD?CG@@GHHGHBFGHHHHHE/EEH.CGGGC-C.BAGABAD/BBBBFF..;ABBFFBB?DFFFE:.:FFF;AD99FFFBFFFF/BFFBBFF?D-=A;DF=???F/9:99AAEB/@9.#9;.,BA;E#@9--A;-;-B9/--/;/F;/9F@9-@-///9/BBB;-/.GGGEABAFACC-?BFFBFGFB0BFB0C/C::0CCGE.;..<--?CCGCHHF<1.11111G<EGFHGBHHGF///GC?HEGCF0GFB/</@/CGEEGGFFEFFHFEFFEE/E>/ABDGFGDG1FAFF?EGCGF/?GCCBHHEAGGGHGEBGFGGEBBFFDC1D>1111>
@M02197:102:000000000-ALU3V:1:1101:21690:5871 1:N:0:1
TATTCAGCGGACTCCTCCGCTTATTGATATGCTTAAGTTCAGCGGGTATCCCCACCTGATCCGAGGCCAATCTTCAGAAATGGATTAGGCAGACCCTCCACCGAGACCGACAGAAGCGAGTGACTTGCGTCTTGCTACGCTCGTGGTTCGGCGGGGGCGCCCACGGGTTCCAGACGTGCCCCAGCCCAGAAGGGCCAAGGCATCGTCCAACATCAAGCAGAGCTTGGGGTGTGTGATGGCGCTCGAACAGGCGTACCCCCCGGAATACCAAGGGGCGCAATGTGCGTTCAAAGATTCGATGACTCAC
+
BBBBAFFFCCBDCGGGGGFGGGGHGGDFGGHHHHGHHHHCHHHGGGGGHHHGFHGGHHEHHHGGEGGGHHHHGGHHHFFHHHHHHHHGHHHGGHHHHHGFFHGGGGGGGCGGGFHHHGFGGHGHHFHHGGGGGHHHFHGGGGGFGFGEHGGGGGGFA>FACFAFD?B:9BE9EFDFBD;BFFFEFBBGFBCFFFBB7FFDEGFAFBGGGGG:AHHHHHHG:FC.GGGGG8GFD0FC:GFCDFEDHFGHEGGDHGCGF?GGFHHHHCHHHHHGGGGFBFGFGGGFHGGGGGGGGGFFFFFFFFBA@AA
@M02197:102:000000000-ALU3V:1:1101:7185:5792 1:N:0:1
TATTCAGCGGACTCCTCCGCTTATTGATATGCTTAAGTTCAGCGGGTATCCCTACCTGATCCGAGGTCAACCTTAGAAATGGGGTTGTTTTACGGCGTAGCCTCCCGAACACCCTTTAGCGAATAGTTTCCACAACGCTTAGGGGACAGAAGACCCAGCCGGTCGATTTGAGGCACGCGGCGGACCGCGTTGCCCAATACCAAGCGAGGCTTGAGTGGTGAAATGACGCTCGAACAGGCATGCCCCCCGGAATACCAGGGGGCGCAATGTGCGTTCAAAGATTCGATGATTCAC
+
BBBBBFFFBBBBGFGGGGFGGGGHHHHHHHHHHFHHHHHHHHGGG?EFHEHHHHGHHHHHHHFFEE??3FGHHHFFFHFFHHGFGEEGHGHHHGGGG@GGGGHHHGGCFGGHGFHHHHGHGGFGGHHDFHFFGHGGGGGGGHHHGFCFGGGFFHHGHEHGCCGGFG;GFGGGFGGGGGCFFGFAAFFFFFGFFFHHFGFGGHGGCGHGHHHHHGFFHHHFHHHGGFBGFHGHGHFFFHHG?CGFCGGFHHHHG1HGGEGGF0?FFHCEAEA11GGCGF3FA1FFBFFFBA1AAA
@M02197:102:000000000-ALU3V:1:1101:17089:5938 1:N:0:1
TATTCAGCGGACTCCTCCGCTTATTGATATGCTTAAGTTCAGCGGGTAGTCCTACCAATCTGAGGCCGATGAATTGAAATTAAATCCCTTCCTCTCTTCCAAAGAAGCGAGGCAAGGGCGGGGTTCAGAAGCACTCCAACCAGCAAAAGTCGTTGCGTCCAGCTCTAACCCTTTCTCCGCCTCCGAAGTCCTGATATTATCAAAACCCGGCAGGGAAGAGAGGGCGAAAATCGAGCTTTCGTCCGTCTTTCGCCTATCAAATGGATGCGCTAATGCATTTCGAGGGAGCCACGGTAAATGGCAAAGACCCTCAATACCGATCCGCCAGCTCTTACTGAAAAAAGCTGTCGTTCGAAACAATTCGCGGCCCTAAAACAGGCATGCTCCCCAGATTAGATCTGCCGGGAGCACAAGGTGCGTTCAAAGATTCGATGATTCAC
+
B?BBBFBF@DBBGGFGBC2EEGGGGHFFCH5GHHHHHGHFFHHGGGGGGFHHHHGFHHFGHFDFGGFG?GGHHHHHGGGFHHFDGHHHHHHHFHHHHHHGHHBGEHCHGF/EEGFC/AF/BG?-AGGE0<<CHHCGHHHFDGEHFCGHBFFDEGFD-;BC?FGGGGGBF.EGGFFEFFFFFFFFD-AD99FFFFBBBFFFEF/9/AAFF-@--9BBAD/8@BAD;EFEFBBF9FBAAFBFFFBDA;A??@?C900C;0CC90C?E?-990;0000GE999CC/GECCC@AECHGDHHHHHFG0BCG<<GF1FGF<.CA-<>C<<0HFFHGHFGDGDG/G1BFHEEE/</GF//F0EFHG>/?EEGGGFBE@0FGE1F1F1FGEAA/FEFFFFFFHFHGGEGGGGHGFFHFFCHGGGGGFFE3GGF1GGFFFFFFFAAAAA
@M02197:102:000000000-ALU3V:1:1101:17316:5950 1:N:0:1
TATTCAGCGGACTCCTCCGCTTATTGATATGCTTAAGTTCAGCGGGTAGTCCTACTTGATTTGAGGTCATTTGTTAAAACGTCTTTCGCTAGAAAGACTTTATGGTAAGCCCGTTCCTACAAAGCGTCCCCATTGAATTGTTTAAAATTACGACAACGGGTCAAGCCGCTTTCAGGATTCAGCTTGTTGCATTTCAACGCAGTCGATTCTCTTAGAAAGAGACTCCACAGACGTCACGATCCAACCCTAAGCTAGCTGCCAGTAAGACAACCGGGGTTGAGAGGGTAAGCGAAACTCAAACAAGCATGCTCTCAGGAATAGCCCGAGAGCGCAAGGTGCGTTCAAAGATTCGATGATTCAC
+
CBCCCFFFABDBGFGGGGGGGGGHHHHHGHHHHHHGHHHHHHHGFGGGGHHHHHGHHHHHHHHGGHFHHHHHHHHHHHGHGFHHGHHGGGGGHHEHHHHHHHHHHHGFHHHHGGHHHHHHHHGFHGGGGGHFHHFBDHHHHHHHHFHFEBGFGGC?HFCCEGHHFHG?FGG9HHHGFH:HHHGHHF9GHHHGHHHGGGHGGBGGF1GFGGGGGFGGFFHGHGFBFFFFHFCFFFFGFFA?EDHHHGB3D4C3DCE/FAFFD?BFHHGGGGGEDGHHFFHHHHEHHEGGE?FB5BF5GHHGAFD33GGHFHFFFHHFHGACGECE3CE??EFBFFECGEFCFBGGGGFGFBFFFBFFBBAA@
@M02197:102:000000000-ALU3V:1:1101:8095:5915 1:N:0:1
TATTCAGCGGACTCCTCCGCTTATTGATATGCTTAAGTTCAGCGGGTAGTCCTACCAATCTGAGGCCGATGAATTGAAATTAGATCCCTTTCTCTGACAGAAAGGGCGGGGTTCAGAAGCACTCCAACCAGCAAAAGTCGTTGCGTCCAGCTCTAACCCTTTCTCCGCCTCCGAAGTCCTGATATTATCAAAACCCGGCAGGGAAGAGAGGGCGAAAAATCAAGCTTGCGTCCGTCTTTCGCCTATCAAATGGATGCGCTAATGCATTTCGAGGGAGCCACGGTAAATGGCAAAAAGACCCTCAATACCGATCCGCCAGCTCTTACGGAAAAAAGCTGTCGTTCGAAACAATTCGCGGCCCTCAAACAGGCATGCTCCCCAGATTAGATCTGCCGGGAGCGCAAGGTGCGTTCAAAGATGCGAAGATTCAC
+
A?AAA3DFADDDE1ABF0EEE?EDHCFHBGGCHFGGF2A2GHA/EEG/FGEFGFHHHHHFHHHHEFF//>EFGHHHFDBGGHHFHGB0FHFGHFHEFFFBHFHGE>F?@CG@CGHFH111FFGHGHFFFA.GH//GBD0C..;CCCCCA/FGFFFEBFG.CBFGFFBFA.A???A@9/9BF/FFFFFFBBBBFABF=9-@@?--AFF-/A:BB1?@FBF:FE#;ABA#;;--9B:B;?@@:;AFEFFFFFFB=?@@-/009C000FABB?F9C.9.9-.9;0;;0:C;:0CHHHGCC.A/00DD<.<EC<@?CCA0<10F1F/GF<1BGHFHGG/@@/GGFF/AHG2>F/?E?GEE>AEFCFCHG1BFHHFB?BE//BEEHFHGHFFE/EA/EEFGFEEA1FEF0AA0E1GGGFGB1AA11D33FFA1AAA
@M02197:102:000000000-ALU3V:1:1101:9447:5918 1:N:0:1
TATTCAGCGGACTCCTCCGCTTATTGATATGCTTAAGTTCAGCGGGTATCCCTACCTGATCCGAGGTCAACCTTAGAAATGGGTTTGTTTTACGGCGTAGCCTCCCGAGCACCCTTTAGCGAATAGTTTCCACAACGCTTAGGGGACAGAAGACCCAGCCGGTCGATTTGAGGCACGCGGCGGACCGCGTTGCCCAATACCAAGCGAGGCTTGAGTGGTGAAATGACGCTCGAACAGGCATGCCCCCCGGAATACCAGGGGGCGCAATGTGCGTTCAAAGATTCGATGATTCAC
+
CCCCCFFFCBBBEGGGGGGGGGGGHHHHHHHHHHHHGHHHHHGGGGGGHHHHHHHHHHGGHHHGGGGHHHHHHHHHGHHHHHHHGGGHHHHHHGGGGGGGGHHHHGGGGGGHHFHHHHHGGFGGGHHGHHHHHHHGGGGGFGHHGFFGFHHHHHHHHGEFFCFCFFGGGGGGGEEFGDDGFFGFGGGGGGGGGHFHHHHGGHGGGHGGHFFGGHHHFHEHHHGFGGFDFHGHHHHGGHHFCFFGGGGGGGGHHHHGGGGCECGHCGFGGGGHFGDFGGGGGGCFFFFFFBBAAA
@M02197:102:000000000-ALU3V:1:1101:18161:6054 1:N:0:1
TATTCAGCGGACTCCTCCGCTTATTGATATGCTTAAGTTCAGCGGGTATCCCTACCTGATCCGAGGTCAACCTTAGAAATGGGGTTGTTTTACGGCGTAGCCTCCCGAACACCCTTTAGCGAATAGTTTCCACAACGCTTAGGGGACAGAAGACCCAGCCGGTCGATTTGAGGCACGCGGCGGACCGCGTTGCCCAATACCAAGCGAGGCTTGAGTGGTGAAATGACGCTCGAACAGGCATGCCCCCCGGAATACCAGGGGGCGCAATGTGCGTTCAAAGATTCGATGATTCAC
+
BABCCFFFABCCGGGGGGGGGGGHHHHHGHHHGHHHGHHHHHHGGCEGGHHHHHHHHHGHHHHGGGEG3GHH:HHGHHFHFHGGGGGGHHHEHGECFGGGGHHHHGGG;GCHGGHHHHHHGGGGGGFGHHHHHGHGGGGGFGGHGFFFFHFGFHHHHHHGGGFGFBFFGGFGFGGGGGGGFFFFFFGFGEFFFFGFAFFFFFGGGHGGHHHGHHHHHEFHFHGFGGGGHHGHHHFGHHFHGCCFFFGEHHHHFHGGCEGGGGDFGHFCCGFFGGFGGDA2GEBBFFFFFAAA3A
@M02197:102:000000000-ALU3V:1:1101:16590:6108 1:N:0:1
TATTCAGCGGACTCCTCCGCTTATTGATATGCTTAAGTTCAGCGGGTAGTCCTACCAATCTGAGGCCGATGAATTGAAATTAAATCCCTTCCTCTCTTCCAAAGAAGCGAGGCATGGGCGGGGTTCAGAAGCACTCCAACCAGCAAAACGTCGCGTCCCGCTCCTCGACCCTGCGCCTCTCCTCTCCGAAGTCCTGATATTATCAAAACCCGGCAGGGAAAGACGTGGGCGAAATAACGAGCTTTCGTCCGTCTTGCCTAACGAATGGATGCGCTAATGCAGTTCGAGGGAGCCACCGTGGAAGAGGGCAAGACCCTCAATACCGATCCGCCAGCTTTCTCAACTAAATAAGAAAGCTGTCGTTCGAAACAATGCGCGGCCCGCAAACAGGCATGCTACCCAGATTAGATCTGCCGGGAGCGCAAGGTGCGTTCAAAGATTCGATGATTCAC
+
AAABAFFFA@BBGGGCGFCCGGGGHGFHGFHHGHCHHHHFHFHGGGEEADHHGHHHHGHHHGFFFGFCEF?BFGFFFHHGHFHFHFHBHHFHHHGHHHHEFHBF30GF///EEGFFFEC@CG??CHGHHGHGGFCGFFF/EGEEHBGHHG.;-AD9A-.@DCGFFFA.>DFFBEFFFFFBFBBBFFFF=9-A/B//9B/B/F/BB/;9FDFD--9---9.;9:BD.AA@.B/BAEFBFF8A;A:B=9.?A9B.A//.9.9/:9/9/F@.-B9/00B90BFA9C.B//EEC99.?ACCHGB;:/C/0HFFGCC:./GDGGE.GFGDCCCCDC1FB?<</<2>@?22BG?2FF2GFBGB/C?CGFFE?2FBGF?//E@/>>0>05B553GFGB355FAA325FBGBGDDGA1AA?E?F2G?GFBFFHGGGGHGGGGCBGGGGFFFFFFFABBBB
@M02197:102:000000000-ALU3V:1:1101:5373:6159 1:N:0:1
TATTCAGCGGACTCCTCCGCTTATTGATATGCTTAAGTTCAGCGGGTATCCCTACCTGATCCGAGGTCAACCTTAGAAATGGGTTTGTTTTACGGCGTAGCCTCCCGAGCACCCTTTAGCGAATAGTTTCCACAACGCTTAGGGGACAGAAGACCCAGCCGGTCGATTTGAGGCACGCGGCGGACCGCGTTGCCCAATACCAAGCGAGGCTTGAGTGGTGAAATGACGCTCGAACAGGCATGCCCCCCGGAATACCAGGGGGCGCAATGTGCGTTCAAAGATTCGATGATTCA
+
BAABBFFFADDD?FFFFGGGCEGHHGGHFGHHHGHFFFGGAEFEFGGGFFHEGEGFFHBGGFHFGGGHFFHHHHHHHEHHHGHBFGGHFGHHHEEGCEEAE?GGHGGCGGFFFCCGHHHGGGGGGHFHFBGDH9;DFGFFFHBCFFBFFHGHHBGGHHFGGGEFFFEFGGFEB?EBEA?BD;CDGCFAGGGGHFFFFGGFFAEFFHFFFFFFGHHHFH;FGBCEGGGFF;GGFGFGCFEFBGGGGF?GHGDEGCGFGGGEAEEDFGEECCGGGFG5BFFEB4C4FFFFA?BAA
@M02197:102:000000000-ALU3V:1:1101:19733:6160 1:N:0:1
TATTCAGCGGACTCCTCCGCTTATTGATATGCTTAAGTTCAGCGGGTAATCTTACCTGATTTGAGGCCAGAAAAGAATATGCACACAAGTGTGTATATTACGCGTGTTTGTTTGGAAGCAGATGACAAAAGCACAAGATTTTTATGGGTTTGCCTTAACAAAAATCTATGGCTGACACTCATCCACTCATACATTTAAGAGAAGGTCATACAAAGAGGCTATGCCATCACCAAGCCCAAGGACCCGCAAAAAAAGTTTTTCATAACAAAAAACCAATTTTTTGGAGAAATTCACGACACTCAAACAGGCATGCTCCGAGGAATACCAAGGAGCGCAAGATGCGTTCAAAGATTCGATGATTCAC
+
?AAB@F@B3A2>EFGGBGEGGCGHH5GHHHFHGHFHFHAFGHHGGGGGBGFDGHFCHD3FFDD5F?AAGEEFFFFEAGBGFE43BGG1G3F43BFH4FF4G1??E>?CC3FGFFFB1BFHFCGGFHHG0GHAGHHFHGGHFGGFE9?CFF/CHHHBFF1FGB;;>FBF?C<0FCG/<C0C90DHBB;G<0C;;D=0<C0##CGE=/$9BGBG0#01BGA>0,CFBBFB1FFF?AC?11<<>9/@@B>//D12>1/01FF21E2B0E/AFB>111F0/B/1B1FGBDDGFEHE?/FEDBF101FF1HB11FAAE/E/A2DFBFGFBHG1?EAA0EDFHEAGGHGFF333CEBGBC33BFF>11>1
@M02197:102:000000000-ALU3V:1:1101:9603:6156 1:N:0:1
TATTCAGCGGACTCCTCCGCTTATTGATATGCTTAAGTTCAGCGGGTAATCTTACCTGATTTGAGGCCAGAAAAGAATATGCACACAAGTGTGTATATTACGCGTGTTTGTTTGGAAGCAGATGACAAAAGCACAAGATTTTTATGGGTTTGCCTTAACAAAAATCTATGGCTGACACTCATCCACTCATACATTTAAGGCAAGGTGATACAAAGAGGCTATGCCATCACCAAGCCCAAGGACCCGCAAAAAAAGTTTTTCATAACAAAAAACCAATTTTTTGGAGAAATTCACGACACTCAAACAGGCATGCTCCGAGGAATACCAAGGAGCGCAAGATGCGTTCAAAGATTCGATGACTCAC
+
BBBBBFFFBDBBGGGGGGGE?EEFHHHHGFHHCHFHHHHGHHHGGGGGEHHHHHHHGHHHHHHHGHGGGHHHFHHGHHHHHHHHHHGGGGGEGHHHHHHHHGGCEEEGHHHHHHGHHHHHHHHHHHGGHHHHGHGHFHEFHHHHHGFF8FDGFHHHGHHHHHGHHEHDBG7HGG0FGHHHHGHHHGGHF:GHHHHHHHGEDCGCHGEHHHFGHHHHFHHHHGCFGFGEHGGHHHGFGFEHF?CEAH@?GHHHHFDHGHHFHGBFHGGGGHGBEFEGFGAEHGHHHHFHHGFGGGHHGFGFHHHHFHHBHHHGF?GGHHHGHHHHHHHGGGEGFCHHHGGGFHGFGGGGFEGGFFFBFFF@A3A?
@M02197:102:000000000-ALU3V:1:1101:19749:6170 1:N:0:1
TATTCAGCGGACTCCTCCGCTTATTGATATGCTTAAGTTCAGCGGGTAATCTTACCTGATTTGAGGCCAGAAAAGAATATGCACACAAGTGTGTATATTACGCGTGTTTGTTTGGAAGCAGATGACAAAAGCACAAGATTTTTATGGGTTTGCCTTAACAAAAATCTATGGCTGACACTCATCCACTCATACATTTAAGGCAAGGTGATACAAAGAGGCTATGCCATCACCAAGCCCAAGGACCCGCAAAAAAAGTTTTTCATAACAAAAAACCAATTTTTTGGAGAAATTCACGACACTCAAACAGGCATGCTCCGAGGAATACCAAGGAGCGCAAGATGCGTTCAAAGATTCGATGATTCAC
+
BBBBAFFFBB2AEGGGGFGGGGEHHGFHHHHHDHGFHHHHFCGGGGGGHHGHHHHHHHHHHHHBFHGGHHFHHFC1?GHHHHHHGHFGHGFGHGHE4GHFHGGGEEEGHHHHHHG3FBEFFFHGHHFFHFHHHHH2GCGHGFHGFFHHFFFFFFFFHBHFFGFEHHHFHHGHHHHGHHHGEGHHHHHHCGHHH9GGGDFGFHHHGFGFGEFFGHFGHHGHHHHHHFGGGEBHFFFGD?F?AFEEAHFCGBFGFHEEGBGG3F4GC?GGGHEHBHHHE1G@3GFHHHFF@1HEGGHHGGF5GHHHGHHHHHHGGGGGFHHHHHGFHHHHGGCGGHHGHGGGGHGGGGGGGGGGFFFFFFFABBB?
@M02197:102:000000000-ALU3V:1:1101:20222:6239 1:N:0:1
TATTCAGCGGACTCCTCCGCTTATTGATATGCTTAAGTTCAGCGGGTAGTCCTACCAATCTGAGGCCGATGAATTGAAATTAAATCCCTTCCTCTCTTCCAAAGAAGCGAGGCATGGGCGGGGTTCAGAAGCACTCCAACCAGCAAAACGTCGCGTCCAGCTCCTCGACCCTGCGCCTCTCCTCTCCGAAGTCCTGATATTATCAAAACCCGGCAGGGAAAGACGGGGGCGAAATAACGAGCTTTCGTCCGTCTTGCCGATCGAATGGATGCGCTAATGCAGTTCGAGGGAGCCACCGTGGAAGATGTCAAGACCCTCAATACCGAGCCGCCAGCTTTCTCAACTAAATAAGAAAGCTGTCGTTCGAAACAATTCGCGGCCCTCAAACAGGCATGCTCCCCAGATTAGATCTGCCGGGAGCGCAAGGTGCGTTCAAAGATTCGATGACTCAC
+
B@BBBFBF??DBCGGGGGCEG??GHH55EGHGHGGHGGBFHHHGFCGGGFGFHHHGHBHHHHHHGGFCEEDBHHHHFFHHEHFHHFHHHFGHHHGHHHHHHHD3CGFFEEECEGHAHAF//>-@DHHFFGHEFGFFFCCHDECHHEG/:-;.-?-;@C?//;C//9..99@/9AAD.DFFFF999BFFF.@.FF/;/:/BFBFFFFFBFD.--;B-;-.;.9/.A.9...BB;;E5;B/B;;96@;BAA.;.9;-9.9.;/99BB/;-.-@@FBFB00GF;.9.-GFA?B;=.E.GDGGHHGHHGC:0HG;/ADFGBBD<<A?C.--GCCBFFG@FBEHHHD?2FGEHFGD1B11GGDDDEEAAEDGBEGE@//CGGE?E2E53FHHHF3EGHHGGGGGBFFEHFE5GFDE?CCGFEGGGGHFHG2ECGHGBFEF55CGGFFFBD5FAAAA>
@M02197:102:000000000-ALU3V:1:1101:11699:6209 1:N:0:1
TATTCAGCGGACTCCTCCGCTTATTGATATGCTTAAGTTCAGCGGGTATCCCTACCTGATCCGAGGTCAACCTTAGAAATGGGGTTGTTTTACGGCGTAGCCTCCCGAACACCCTTTAGCGAATAGTTTCCACAACGCTTAGGGGACAGAAGACCCAGCCGGTCGATTTGAGGCACGCGGCGGACCGCGTTGCCCAATACCAAGCGAGGCTTGAGTGGTGAAATGACGCTCGAACAGGCATGCCCCCCGGAATACCAGGGGGCGCAATGTGCGTTCAAAGATTCGATGACTCAC
+
BBBBBFFFBBDBGGGGGFEGGGGHHFBHGGFH5G5DFGGFGGHGG?EFGEDGG3EFDGFHHHFDGGGHHHHHHHHGHFBGHHHGGEGGHHHBFEFGGGGGGHHHGGGGCC7FBFHHHHHFGFFDFGGHHHHGHHGGGGGGBFFFGDGGGFGH;GHHHHHECGGGFFGGGGFEFGFGGGGFGFFFFGBGFFFFDCFHHFFGGGGEEHGFFGEHHHFHHGGHHHGBFGGGHHFFHHHHFGF0GCC@BEA3BHHHG3CFGEE?EA?GA5HE2EGHBGGGBBFFEGBF5FFFDAAAAA
@M02197:102:000000000-ALU3V:1:1101:8870:6353 1:N:0:1
TATTCAGCGGACTCCTCCGCTTATTGATATGCTTAAGTTCAGCGGGTATCCCTACCTGATCCGAGGTCAACCTTAGAAATGGGGTTGTTTTACGGCGTAGCCTCCCGAACACCCTTTAGCGAATAGTTTCCACAACGCTTAGGGGACAGAAGACCCAGCCGGTCGATTTGAGGCACGCGGCGGACCGCGTTGCCCAATACCAAGCGAGGCTTGAGTGGTGAAATGACGCTCGAACAGGCATGCCCCCCGGAATACCAGGGGGCGCAATGTGCGTTCAAAGATTCGATGATTCAC
+
ABBBAFFFBBBBGGGGGGGG?EFHHHGHHGFHHHHHCHFHHFHEEEGGFHHECHGHHHHHGHH?@FEHFHHHHHHEHGFFGFHGEGGGHGHHFGGFGFGGEHHFHGGGGGGHGGGFHHHHFFFGGHHHHH<DGHEFFGGGGHHHGFGGGHHHFHHHHGFFGGFGFFGGGGGEFGG?FGGFAGGGGGGGGGFFGGHHHGFGGHFEGHFGHHHHHFHHHFHHHHHGGGGFGADFHGGHHFHGGCCGGFGGFHFHHHHGFEEFEEGGHGHFGGGGGFGGGGGGFCFFFFFBFBBAAB
@M02197:102:000000000-ALU3V:1:1101:10181:6445 1:N:0:1
TATTCAGCGGACTCCTCCGCTTATTGATATGCTTAAGTTCAGCGGGTATCCCTACCTGATCCGAGGTCAACCTTAGAAATGGGGTTGTTTTACGGCGTAGCCTCCCGAACACCCTTTAGCGAATAGTTTCCACAACGCTTAGGGGACAGAAGACCCAGCCGGTCGATTTGAGGCACGCGGCGGACCGCGTTGCCCAATACCAAGCGAGGCTTGAGTGGTGAAATGACGCTCGAACAGGCATGCCCCCCGGAATACCAGGGGGCGCAATGTGCGTTCAAAGATTCGATGATTCAC
+
BBBBBFFFBBBBGGGF4GFC?FGHHFFBFHHF5FFHHHHFFBBECGGGGHHHHGGHGGHGGHHGGGGHHHGGHFGBGHHHHGGGGGGEEH<HFEF@EE4FGHFGGG?FAF;HFGHGHGHHCDGGGHGBGFHFHHHGGGGG?HHGG9-/<BCGCFHHHHHGC@FBFGGGGGFFFEEFDABAGA@E@D@@EEFFDFFFGFFFFFEFFFFFGFFFHHHHGFHGFDBFC<@DH<CHGGBHBEHHFC(;BGGGFFFGFAGGEFE0E0GFFFGEEEAGA13B3GF1GGBBFFFDB11AAA
@M02197:102:000000000-ALU3V:1:1101:9643:6482 1:N:0:1
TATTCAGCGGACTCCTCCGCTTATTGATATGCTTAAGTTCAGCGGGTATCCCTACCTGATCCGAGGTCAAAGACGGTAAATGTGCTTGTTGGACGCGAGCCGTAGCCCCTCGAGAAGCGCAATGTGCTGCGCGAGAGGAGGCAAGGACCGCTGCCAATGAATTTGGGGCGAGTCCACGCGCGGAGGCGGGACAGACGCCCAACACCAAGCAGAGCTTGAGGGTGTAGATGACGCTCGAACAGGTATGCCCCACGGAATACCGAGGGGCGCAATGTGCGTTCAAAGATTCGATGACTCAC
+
BBBBBFFFBB@BGGGGGGGGGGGHHHHHHHHHHHHGHHHHHHHGGGGGHGHHHHGHHHHHHHHGGGGHHHHHHHGGGHGFGGFFFHHHHHHHHHGGGGGGGGGGGGHHGHGGGGHGHHGGGFGHHHHGHHGGGGGGGGHGGGGHGGHHGGGHGGHHHGFHHGGGGGFGGHHHGGGGGGGGFHGFFFGFGFHGFGGGGFFHGHGHGHHHHFFHHHHHHHHGHHHHHHHHGDGEDGHGHHHHHFG&HGGGGGGHHEHHGHGGGGGGGGECHHGG?GGGHGGGGGGGGGCFFFFBFFA?AAA
@M02197:102:000000000-ALU3V:1:1101:16318:6485 1:N:0:1
TATTCAGCGGACTCCTCCGCTTATTGATATGCTTAAGTTCAGCGGGTAGTCCTACCAATCTGAGGCCGATGAATTGAAATTAGATCCCTTTCTCTGACAGAAAGGGCGGGGTTCAGAAGCACTCCAACCAGCAAAAGTCGTTGCGTCCAGCTCTAACCCTTTCTCCGCCTCCGAAGTCCTGATATTATCAAAACCCGGCAGGGAAGAGAGGGCGAAAAATCAAGCTTTCGTCCGTCTTTCGCCTATCAAATGGATGCGCTAATGCATTGCGAGGGAGCCACGGTAAATGGCAAAAAGACCCTCAATACCGATCCGCCAGCTCTTACTGAAAAAAGCTGTCGTTCGAAACAATTCGCGGCCCTCAAACAGGCATGCTCCCCAGATTAGATCTGCCGGGAGCGCAAGGTGCGTTCAAAGATTCGATGATTCAC
+
ABCCCFFFBCCCGGGGGGGGGGGHHGHHHGHHGHHHHHHHGHHGGGGGFHFGHHHGHFHHHHHHGGGGCGDBFGHF3@GGHHHHHHHHHHHHHHHGFHHHHGGHGGGGGGG@CFHHHGHHHHHHHHHHGGHHHFHFHDFDCDHDGGFGGFHGGFFGGGGGGGGGGGGGGDGGG?.@EFFFFBFFFFFFFF/FFFDFFAFF--@AFFFE9;ADFFFFFFFFFFFFBBBFFDBFDFEFFF::FDDBFFFFB/FF@B;??B0FBC0FB..@?GFEEGF?@CAGGHHGHGFGCEGHHHHFEFCC00BHECGCCC?CCGCGHHBHHHFHFHHGGHHHGCECCC?GHFGFFFBFDCE/ECGCEEEFFHHHHHHHFGGFGEEEEEHGHHHGHFGG/GGGGGGGGGGEFFCHGE0EFFA33EGFFGGC1FFFFFAAAAA
@M02197:102:000000000-ALU3V:1:1101:15560:6552 1:N:0:1
TATTCAGCGGACTCCTCCGCTTATTGATATGCTTAAGTTCAGCGGGTAGTCCTACCAATCTGAGGCCGATGAATTGAAATTAAATCCCTTCCTCTCTTCCAAAGAAGCGAGGCATGGGCGGGGTTCAGAAGCACTCCAACCAGCAAAACGTCGCGTCCAGCTCCTCGACCCTGCGCCTCTCCTCTCCGAAGTCCTGATATTATCAAAACCCGGCAGGGAAAGACGTGGGCGAAATAACGAGCTTTCGGCCGTCTTGCCTATCGAATGTATGCGCTAATGCATTTCGAGGGAGCCACCGTGGAAGATGGCAAGACCCTCAATACCGATCCGCCAGCTTTCTCAACTAAATAAGAAAGCTGTCGTTCGAAACAATTCGCGGCCCTCAAACAGGCATGCTCCCCAGATTAGATCTGCCGGGAGCGCAAGGTGCGTTCAAAGATTCGATGATTCAC
+
ABABCFFFA@DDGGBGGGGGGGDHHF5DBGFHHHGHHHHGGFHGCGGGGHHHGGGHHGHGHHHHGGEGCGGHHHHHHHHHHHHHHHHHHGHGHHHHHHHHFHHHFHHHGGGGFGHHFGHFFGGGCHHHH0CGHHHHHHCGGEEEFG:GHFHGGGGGGGGGGGGGGGGGFFFFFFFFFFFFFFFFFFFFFF;;BFFFFFFFFFFFFBB/A9:C-=-:-B?AEFBBFEAFFFB;BEFF4FFBFFDFFF;-.DB9:.9//AABF/BBFF9..?B@;00C000BC.B?@GFEGF?AEAC-AC0FBBHG;0CBFHC/.?EFEHFE<.A?CA>A</01HHFC>/CEHHF>BFHHGHHHEHHECCDCGHFGEHHFGGHE/ECGCGGGHFFBHG3HHHEGFG?GGEBFB5E5D5HGFFF2??FGGGCE?GBCFEGECFFGBGGFBFGCFFFDFFF3@BA3
@M02197:102:000000000-ALU3V:1:1101:26159:6515 1:N:0:1
TATTCAGCGGACTCCTCCGCTTATTGATATGCTTAAGTTCAGCGGGTATCCCTACCTGATCCGAGGTCAACCTTAGAAATGGGTTTGTTTTACGGCGTAGCCTCCCGAGCACCCTTTAGCGAATAGTTTCCACAACGCTTAGGGGACAGAAGACCCAGCCGGTCGATTTGAGGCACGCGGCGGACCGCGTTGCCCAATACCAAGCGAGGCTTGAGTGGTGAAATGACGCTCGAACAGGCATGCCCCCCGGAATACCAGGGGGCGCAATGTGCGTTCAAAGATTCGATGATTCAC
+
BBBBBFFFBBDBGGGGGGGGGGGHHHHHHHHHHHHHHFHHCHHGGGGGHHGHHHAHHFGHHHHGGGGGHFHFFHHHFHFHHHHFFGGGGHHHHGGGFFGGGHHHHGGGGGGHFGHHHHHHGGGGGHHHHFGHHHGGGGGGFHFHGFGGFGHHFHBGHHHGGGFGGGGFGGGFGGGGGGGGFGGGGGGGGGGGGHHFHFFFFFGGGHGGHHGFHFHHHHHHHHHFGEGGGHFFBHFHFFHHGGGGGGGHHHHHHHHGGGGGGGGHHFHGGEDF4GGDGCGCGGFFFFFFFBBBBB
@M02197:102:000000000-ALU3V:1:1101:19241:6595 1:N:0:1
TATTCAGCGGACTCCTCCGCTTATTGATATGCTTAAGTTCAGCGGGTATCCCTACCTGATCCGAGGTCAACCTTAGAAATGGGTTTGTTTTACGGCGTAGCCTCCCGAGCACCCTTTAGCGAATAGTTTCCACAACGCTTAGGGGACAGAAGACCCAGCCGGTCGATTTGAGGCACGCGGCGGACCGCGTTGCCCAATACCAAGCGAGGCTTGAGTGGTGAAATGACGCTCGAACAGGCATGCCCCCCGGAATACCAGGGGGCGCAATGTGCGTTCAAAGATTCGATGATTCAC
+
CCCCCFFFDDCCGGGGGGGGGGGHHHHHHHGHHHHDGHHFHHHGGGGGHGHHHHHHHHHHHHHGGGGHHEHHHHE9HHHHHHHHGGGHGHHHHGGGGGGGGHGHHGGGGGGHHGHHHHGHGFFGGHHHHHHHHHHGGGGGGGHHFFGGGFHHHHHFHHHGGGGGGGGGGFGFGGGGGGGFFGGGGGGGGGGGGHHFHEGGGHGGGHHGGHFGHGHHHHHHHHHFGGGGHGGHHHHHHHHHCGFGGFGGGHHHFHHGGGGGGGGHHGHGGGGHGGGGGGGGGGFFFFBFFCCCBB
@M02197:102:000000000-ALU3V:1:1101:13773:6584 1:N:0:1
TATTCAGCGGACTCCTCCGCTTATTGATATGCTTAAGTTCAGCGGGTAGTCCTACCAATCTGAGGCCGATGAATTGAAATTAAATCCCTTCCTCTCTTCCAAAGAAGCGAGGCATGGGCGGGGTTCAGAAGCACTCCAACCAGCAAAACGTCGCGTCCAGCTCCTCGACCCTGCGCCTCTCCTCTCCGAAGTCCTGATATTATCAAAACCCGGCAGGGAAAGACGCGGGCGAAATAACGAGCTTTCGTCCGTCTTGCCTATCGAATGGATGCGCTAATGCATTTCGAGGGAGCCACCGTGGAAGATGGCAAGACCCTCAATACCGATCCGCCAGCTTTCTCAACTAAATAAGAAAGCTGGCGGTCGAAACAATTCGCGGCCCTCAAACAGGCATGCTCCCCAGATTAGATCTGCCGGGAGCGCAAGGTGCGTTCAAAGATTCGATGACTCAC
+
BBBBBFFFBBDDCGGGGGGGGG?HGGFGHGHHFHFGHHHGHHHGGGGGGHHHHHHHHHHHGGHBCFGGEGCHHHHHHHHHHHFHGGHHGHHHHHGHHGHHGGEHGHFHGGGGG/GHF/GFFFGGFHHF0DGHGHGHHHHHGEGEHHHGHGCEDGGGGGGGF0BFFFGGFFAF.?9@DFFBFFFFFFFFAFFFFFFF/;BFBFFFFB/FFFFC;DFFFFFFFF/.A-FDADB@D..FBF/9B=DFB/-.?DF.FABBB9.FBFFFFEFAFFGGGFFBF0FFC.C9BEGFABACAAEB?EFHGHGHGFBFGCCGC</FGGGC..FGFC?C@?FHHHF1BHHGBGF22FFEHHGFGHHGD></E</E?GFFHGGE/EE@/GEDFGGEE5@BHHHGBGECEABFHHGG5FHFFAEAAA2CGGGFGHHFFE2?GHGGFGGGGGGGCFFFFFFABBAA
@M02197:102:000000000-ALU3V:1:1101:18618:6630 1:N:0:1
TATTCAGCGGACTCCTCCGCTTATTGATATGCTTAAGTTCAGCGGGTATTCCTACCTGATCCGAGGTCAACCACAAAAAATTGGGGGTTTAGCGGCTGGGGGTTATAGCACCTAACAAAAGCGAGAAAAAAATTACTACGCTCAGAGGATACTACAAATCCGCCGTTGTATTTCAGGAACTACAACTCCTAAGAGAAGTAGATTCCCAACACTAAGCTAGGCTTAAGGGTTGAAATGACGCTCGAACAGGCATGCCCACTAGAATACCAGGGGGCGCAATGTGCGTTCAAAGATTCGATGACTCAC
+
CBCCCFFFBBCCGGGGGGGGGGGHHHHHHHGHHHHHHHHHGHHGGGGGHHHHHHHHGHGGHHHGGGGHHHGHGGHHHHHGHHHHGGGFEFHHHGGGGGGG?CDEGHHGHHHHHHHHHHHHHHGCCDGHHHHGFHHHHHGDDGGHHHGEGFHGGGGHGGFGGGGGHHHFEHHGFHHHGHHHGFHHHHHHHHHHHGHHGHGHHHHHGHFH;FGHFHHGHHHHHFFHGHGHHHFHHHHGGGGGHHGGHHHHHHHGBGHHHHGFHHHHFHHGGGGGGGGGHHHGGGGFGGGGGGGGGGFFFFFFFCCCCC
@M02197:102:000000000-ALU3V:1:1101:17075:6630 1:N:0:1
TATTCAGCGGACTCCTCCGCTTATTGATATGCTTAAGTTCAGCGGGTATCCCTACCTGATCCGAGGTCAACCTTAGAAATGGGGTTGTTTTACGGCGTAGCCTCCCGAACACCCTTTAGCGAATAGTTTCCACAACGCTTAGGGGACAGAAGACCCAGCCGGTCGATTTGAGGCACGCGGCGGACCGCGTTGCCCAATACCAAGCGAGGCTTGAGTGGTGAAATGACGCTCGAACAGGCATGCCCCCCGGAATACCAGGGGGCGCAATGTGCGTTCAAAGATTCGATGATTCAC
+
AAABBFFFBBBBGFGGGGGGGGGHHHCGGHHHHHGHHGHHHGHGGGGGGHHGHGGHHGHHHHHGGGGHHHHHHHHHGHGHGHGGGGGGHHHGGGGGGGGGGHHHHGGDGGGHGGHHHGHHGGFGGHHHHHHHHFHGGFGGFFGFFFFFGGFHHHGGHHHGGGGGGGGGGGGGGGGGGGGGGGGFGGGGGGGGGHHHHGFGGGGGGHHEFHHHHHHHHHHHHHHGGGGGHHGHHHHEHHG;GGGGGFGBGHHHFFHGGGGGGGGHHHHGGGGHGGFGGGGGGFFFFFFFFBBBBB
@M02197:102:000000000-ALU3V:1:1101:20567:6756 1:N:0:1
TATTCAGCGGACTCCTCCGCTTATTGATATGCTTAAGTTCAGCGGGTAATCTTACCTGATTTGAGGCCAGAAAGGAATACATAAAGAATTATGCATATGTGTGTGTTTGTTTGGTAGCAGATGACAAAAGCACAAGATTTTTATGGGTTTGCCTTAACAAAAATCTATGGCTGACACTCATCCACTCATACTTTTAAGGCAAGGTGATACAAAGAGGCTAATCTCATCACCAAGCCCAAGGACCCGTTAAAAGAAAAAATCGTTTAATGGAGATATTCACGACACTCAAACAGGCATGCTCCGAGGAATACCAAGGAGCGCAAGATGCGTTCAAAGATTCGATGATTCAC
+
ABBAADBFBB?DGGGGGGGGGGGHHHHHGHHHHHHHHHHHHHHGGGGGHHHHHHHHHHGHHHHHGHGGHHGHHHHGC@GHHHGB@DD1GHHHHHGHFHHHHFHGHEGFHHGHHGHHHGHHGHHGHHGCGHHG7HCFFHHHHHGEGGGFGEA2GFHHHGGHGGHHHFFFBFEHHFHFHFHG1FDHHHHHHHGGFGFHHHFGHFHHGHHHGFHHFFHGF9HHFDHDFEGGF?CEG?AFFHHHGGD@ED3EHHHHGGHHGHFB?34F4GGFFHHFHFFGHGGGHHHHGHHHHHHHHHHHHGGGEGHHHHHHHHHGGHGGGGGGHHGGGGGHGGGGGGBGGGFFFFFFFAABBA
@M02197:102:000000000-ALU3V:1:1101:25720:6768 1:N:0:1
TATTCAGCGGACTCCTCCGCTTATTGATATGCTTAAGTTCAGCGGGTATCCCTACCTGATCCGAGGTCAACCTTGAGTAAAGATTTAACGGCCGAAGAACTACTCACGCCCAAAAGCGAATATGTATCACAACGCTTAGAGATGAATAGCTCAGCCGGAGACTTTAAGACGCGCGGAAGCCGCGACGTCCAATACCAAGCCAGGCTTGAGTGGTGAAATGACGCTCGAACAGGCATGCCCTTCGGAATACCAAAGGGCGCAATGTGCGTTCAAAGATTCGATGACTCAC
+
AAAAADFFA@BBAFGGGGGGGGGHHGHHHHHHGHFHHHHHGHGDGGGGHHHHHHHHHGHHHHHGGG:HHHGGHHHFHFFHFHFGGGFFHGGGGGGGGGFHHHHHFFFGGGFGAFFHFFBGGGHHHCGHFFHHGFGGGHHHHHHHHHHHHHHHHGHFDHGD@FGHFGHHHHGGDFGGCFG?FEAAFEFGBFHHGGGFHGHEHHGHFHFFGH;HHHGEHHGGEFCHHGHGHHHHBHGGGGEEFGHGHHHFHGGGHGEE2FGFB5CEEECGGGCGGGEFBFFFF5FD>33A>
@M02197:102:000000000-ALU3V:1:1101:7004:6823 1:N:0:1
TATTCAGCGGACTCCTCCGCTTATTGATATGCTTAAGTTCAGCGGGTATCCCTACCTGATCCGAGGTCAACCTTAGAAATGGGGTTGTTTTACGGCGTAGCCTCCCGAACACCCTTTAGCGAATAGTTTCCACAACGCTTAGGGGACAGAAGACCCAGCCGGTCGATTTGAGGCACGCGGCGGACCGCGTTGCCCAATACCAAGCGAGGCTTGAGTGGTGAAATGACGCTCGAACAGGCATGCCCCCCGGAATACCAGGGGGCGCAATGTGCGTTCAAAGAGTCGATGATTCAC
+
?ABABFFF@BBBEFCFFGGGGGGHHHHHH5AGGHGFHHHHFHHGGCE0FFGHBGFHHHFHHHE10EGHHGGHBGFFFHHHHHHGGCGGHHHHHEEEGGGEGHHAGG?AFGGHGGHHHG;DBFGFFHFHHHHHFDFF?@DE9<DFFFBE/9;CGHGHAGCEGGGGFFFFFGFFDAFFBGG9@@>A-?BBEFFFEFHHGGFFEFECEFGEFGGHGFHFFFBGDBADGGFD0EFHHFHGFHHHD?9FFE03HGFCHHHDCGE2EEEFFEFEEEEGFDGABGFFE2CFBDFFFABAA3
@M02197:102:000000000-ALU3V:1:1101:6988:6807 1:N:0:1
TATTCAGCGGACTCCTCCGCTTATTGATATGCTTAAGTTCAGCGGGTATCCCTACCTGATCCGAGGTCAACCTTAGAAATGGGGTTGTTTTACGGCGTAGCCTCCCGAACACCCTTTAGCGAATAGTTTCCACAACGCTTAGGGGACAGAAGACCCAGCCGGTCGATTTGAGGCACGCGGCGGACCGCGTTGCCCAATACCAAGCGAGGCTTGAGTGGTGAAATGACGCTCGAACAGGCATGCCCCCCGGAATACCAGGGGGCGCAATGTGCGTTCAAAGATTCGATGATTCAC
+
BBBBBFFFADDBGGGGGGG?EGGHHHHHFHHHHHFHHHHHHHGDCCEEHHHHHGHHHGHHHHGGGGEHHFHHHHFGHHFHHHHGGGGGHHHHHGGGGGEGGGFHHGFGGGGFDGHHHFGGFGGGGHGHFGGHHHEACCGGGHHGGFFFGCBFFHFHHHGCFGFGGGGGGEGFFGGGGGCDA?-E@FGGGFFFFCFHFFFGGGFFEDFFHDEHHGHHHFHFHGHFFFFA0;?FB<;BFFFFFFB/:EEBBGF21BGGGGGGEACHFHHEE00FGG3F3GGECGC1BFDFFAAAAA
@M02197:102:000000000-ALU3V:1:1101:13699:6845 1:N:0:1
TATTCAGCGGACTCCTCCGCTTATTGATATGCTTAAGTTCAGCGGGTATTCCTACCTGATCCGAGGTCAACCAGAAAAAATTGGGGGTTTCACGGCCGGGGGGGCAGCACCTAACAAAAGCGAGATAAAGAATTACTACGCTCAGAGGACTACTGCCACTCCGCCAATCGCTTTGGGGAACTACGGAGGCCGTAGAGTCCCAACAGTAAGCTGTGCTTAGGGGTTGAAATGACGCTCGAACAGGCATGCCCACTAGAATACTAATGGGCGCAATGTGCGTTCAAAGATTCGATGATTC
+
A?ABBFFFBDDBGGGGGGGGGGGGHGHHHHGHHHHHHHHHHHHCGGGGHHHHHHHHHGHHHHGGFGFHFHHGG9HGHHHCHHGHGGGG:GHHHHDFGGGGGGGFFGFFFFFFFFFGGFFFFFGFHGHGFFFFFFFFFFFFFFFFFFHFGEGFGGGGGFGEFGHHFFHFGGHHGHHHFHHGGHHGHHGGGFGHHHHHHGGHHHHHGHFHHHHGHHGHHGGGGHFGFHHGHFFFFGFFFHHHGHHFHHHGHHGHHHHHHGHHHHGHGGGGGHHHGFEEGGFGGGGFFEFFFFFFFABBCC
@M02197:102:000000000-ALU3V:1:1101:15490:6775 1:N:0:1
TATTCAGCGGACTCCTCCGCTTATTGATATGCTTAAGTTCAGCGGGTATCCTACCAATCTGAGGCCGATGAATTGAAATGAATCCCTTTCTCTGACAGAAAGGGCGGGGTTCAGAAGCACTCCAACCAGCAAAAGTCGTTGCGTCCAGCTCTAACCCTTTCTCCGCCTCCGAAGTCCTGATATTATCCAAACCCGGCAGGGAAGAGAGGGCGAAAATCGAGCTTTCGTCCGTCTTTCGCCTATCAAATGGATGCGCTAATGCATTTCGAGGGAGCCACGGTGAATGGCAAAGACCCTCAATACCGATCCGCCAGCTCTGACTGACAAAAGCTGTCGGTCGAAACAATTCGCGGCCCTCAAACAGGCATGCTCCCCAGATTAGATCTGCCGGGAGCGCAAGGTGCGTTCAAAGATTCGATGATTCAC
+
A3AAAFFFB?D@FGG4FGFGGGGFHDGFBGF5GHHHHFFFFFFF2EE?35FGGHHBFGHHHGGGGGG0EEFDFHFBGHF3DGHFFHHHHHGHHFGHGFFFHGEEEEEGGGCHGDG1GHHFHFHBCC.EEGH/CGHGHGFFGGGGGGFHGHHHHFGGGGGGGG0FGFGGG?A?A@EFBF//B:FFFFF//BBEE.;->9-;-///9FFFF6,?9A;/;:D?ADD:BF.#AD?FFFAB//D?DA4FFFB//;.---/000;000?C:9;/9.EC.A-C;.00FGFG<0:0C0C/<CGBFFBACACCGC@CCE?<FGC?111>F2??1?BFFFB/B</>//EB0221EE??E?E/??0B10FGFB@11DFEAAA/0F221BFFGB1////?A0GFAF?HHGFEEAEGF13GGBFA111B3FFBF@AAAA
@M02197:102:000000000-ALU3V:1:1101:10704:6925 1:N:0:1
TATTCAGCGGACTCCTCCGCTTATTGATATGCTTAAGTTCAGCGGGTATCCCTACCTGATCCGAGGTCAAAAGTGAGAAAATGGCTTTGTGGATGCCGCTGTTGAGGGACCAAGACGCAAAATGTGCTGCGCTTACTACCAAAACACTGGCTGCCAATGACTTTGAGGCGAGTCTTGATAAAAAGACAAACACCCAACACCAAGCAGAGCTTGAAGGTACAAATGACGCTCGAACAGGCATGCCCCATGGAATACCAAGGGGCGCAATGTGCGTTTAAAGATTCGATGATTCAC
+
BBCCCFFFCCCDGGGGGGGGGGGHHHGHGHHHGHHHHHHHHGHGGGGGHHHHHHHHHHHHHHHGGGEHHHHHHHHHGGHHHHHHHHHHHGHGHHGHHHGHHGHHHHHGGGHHHGHHGGHHHHHHHHHHHGHHHHHHHHHHGHHHHHHHHHHHHHHHHHHHHHHHHGFHGHGGGHHGHGGHHGGHHHHHGGGGGHGGHGHGHHHHHHHGHFGHHHHHGHHHHHHGGGFGHFGHHGFHHFEHGDEEHHGGHHHHFHGHHHGGGGGGHHHGGGGGGGGGGGGGGFFFFFFFFBBAAA
@M02197:102:000000000-ALU3V:1:1101:26574:6955 1:N:0:1
TATTCAGCGGACTCCTCCGCTTATTGATATGCTTAAGTTCAGCGGGTAGCCCTACCTGATTTCAGGTCAAAGTCAAAAGGTGCGCGATGGCAGGTTTTGAGCAGTCATCACCACAAGGAGAGACGAAACTTATTACGTCTAACACTGATGTGGGATGTTCCACTAAGTCATTTGAGGTGAGCCATTGCTGGCAGACACCCAAGTCCAAGCCTAACATGTTCAGAAAACATATTAGATTGAGATTTCATGACACTGAAACAGGCATGCCTTTCGGAATACCAAAAGGCGCAAGGTGCGTTCAAAGATTCGATGACTCAC
+
BBBBBFFFBBBBGGGGGGEGGGGHHHHHHHHHHGHHHHHHHCHGGGGGGFHHHFHHHHHHHHHHHGHHHHHHHHHFHHGGGHHGGGEEGGHHGGGGHG9GGHF3FHGHHHHFHHHHHHHHEGGHACGGHHHHHHHHHGHBAHH?DFGGFHFGFGEHFGHGGHGHHHGHFH6FHHHHHGHGCFFFCHGHGHHGHGGHGGHHHHHFGGHHHFFGGGGHHGGHHHHHHHHHGFHHHHHFHHHGFGHHHGB5HGGBBHHGF3GFCHHHFGGGFGGHHFHHGHGHHGGGGGEHCHHEFECGGGFGFGFGFGFFFFBFFAAA>A
@M02197:102:000000000-ALU3V:1:1101:12646:6948 1:N:0:1
TATTCAGCGGACTCCTCCGCTTATTGATATGCTTAAGTTCAGCGGGTAGTCCTACCAATCTGAGGCCGATGAATTGAAATTAGATCCCTTTCTCTGACAGAAAGGGCGGGGTTCAGAAGCACTCCAACCAGCAAAAGTCGTTGCGTCCAGCTCTAACCCTTTCTCCGCCTCCGAAGTCCTGATATTATCAAAACCCGGCAGGGAAGAGAGGGCGAAAAATCAAGCTTTCGTCCGTCTTTCGCCTATCAAATGGATGCGCTAATGCATTTCGAGGGAGCCACGGTAAAGGGGAAAAAGACCCTCAATACCGATCCGCCAGCTCTTACTGAAAAAAGCTGTCGTTCGAAACAATTCGCGGCCCTCAAACAGGCATGCTCCCCAGATTAGATCTGCCGGGAGCGCAAGGTGCGTTCAAAGATTCGATGATTCAC
+
BBBBBFFFBBBBGGGGGFEGCEFHHCHHHGHHHHHFHHHFHGHGGGG?1GHHHGHHGFHFHGF5FGGGGGGGHHGEGDHHHHEHHHHHHHHHHGHGEHHHHGFHHGGGGFGCFHHHGGHHHHGFHHFH.CCEHHHG/DGDE?:ADEGGC/GFFGGBGGGGGGGGGGGGGGFGGG.B?FFEF/F/BBBFFF/B/FD?---;-B-;FDFFFDFFBD;FAF;4/9FFFFFFF@FFDD9A.EFFFBDFA//FF/BF;.--;/0BGGFGFE./D?GFGEF??-AC:0FCC.:/;:/EHHFG<<./HGHGEEFF?D@>ACDFHHHG1HGBHFFC@11BF1EC/CEGGFA?BBDHHHE@@EGEEEE21GGGBB3FFFBGEEGEE2FHFFHFGGGCGGGECFCGGGCGGHFHE?CEFBG5GGGGGGGBFFFFFFABBBB
@M02197:102:000000000-ALU3V:1:1101:19002:6959 1:N:0:1
TATTCAGCGGACTCCTCCGCTTATTGATATGCTTAAGTTCAGCGGGTATCCCTACCTGATCCGAGGTCAACCTTAGAAATGGGGTTGTTTTACGGCGTAGCCTCCCGAACACCCTTTAGCGAATAGTTTCCACAACGCTTAGGGGACAGAAGACCCAGCCGGTCGATTTGAGGCACGCGGCGGACCGCGTTGCCCAATACCAAGCGAGGCTTGAGTGGTGAAATGACGCTCGAACAGGCATGCCCCCAGGAATACCAGGGGGCGCAATGTGCGTTCAAAGATTCGATGACTCAC
+
BBBB?D@DAD?AEGGGGGGGFG?AGGHBGHFFGHHHFHHCBFGFGCE0BEGFGGHHFHGFGHFEFGGGHHHGHFFD4FBFHFFFEEFEE9GFFFFEGBEFFHHHHGFGGGGHGGHHHHFHGGFFGHFGHFHHFHCFFCAFGGHFGFDHHFEHHHHHGGHGGGHGHHGHHHHHGGFFGGGGGGGGFGGGHFFHHFHFGGFFFGGFGFHFFHFFHFHFGFHHHHGFGFGCHHGHGFHGHFHFGFCFFGHHHHGHCHHGGEGFEEEFEHHEEEEAGEDGFGGGGGFBFFFFFA3AAA
@M02197:102:000000000-ALU3V:1:1101:18639:7020 1:N:0:1
TATTCAGCGGACTCCTCCGCTTATTGATATGCTTAAGTTCAGCGGGTATTCCTACCTGATCCGAGGTCAACCATTAAAAATTGGGGGATTTAGCGGCCAAAGACGCTGCAACTCCAGTCAAAAGCGAGATAAAAATTTACTACGCTCAGAGGATATCGCAGATCCGCCGTTGTATTTCAGGAGCTACAGCTAGCAAAAGCAGTAGGCTCCCAACACTAAGCTAGGCTTAAGGGTTGAAATGACGCTCGAACAGGCATGCCCACTAGAATACTAATGGGCGCAATGTGCGTTCAAAGATTCGATGACTCAC
+
BCCCCFFFCDCCGGGGGGGGGGGHHHHHGHGHHHHHHHHCHGHGGGGGHHHHHHHHHHHHHHHGGGGHHGHHGHHFHHHGHHHHHGGGGHGHHHGGG8GHHHHHGGGGGHHHHHHHHHHHHHEFHGGGGGHHHHHHHHGHHGHGGGGGHHHGHHGGHGGGGGHHHHGGHHGHGGGFHHHGHHGBHHHGGGGHHHGHHHFHHGHHGGGGGFHHHGFFHHHHGBHHHFFGHHGHHGGHHGHGGGGGHHFEHHHHGHGFGGHGHHHGHHHHGHHHHHGGGGGHHHHGGGGFGFGGGGGGGCFFFFFFFBCACB
@M02197:102:000000000-ALU3V:1:1101:16689:7059 1:N:0:1
TATTCAGCGGACTCCTCCGCTTATTGATATGCTTAAGTTCAGCGGGTAGTCCTACCAATCTGAGGCCGATGAATTGAAATTAGATCCCTTTCTCTGACAGAAAGGGCGGGGTTCAGAAGCACTCCAACCAGCAAAAGTCGTTGCGTCCAGCTCTAACCCTTTCTCCGCCTCCGAAGTCCTGATATTATCAAAACCCGGCAGGGCAGAGAGGGCGAAAAATCAAGCTTTCGTCCGTCTTTCGCCTATCAAATGGATGCGCTAATGCATTTCGAGGGAGCCACGGTAAATGGCAAAAAGACCCTCAAGACCGATCCGCCAGCTCTTACTGAAAAAAGCTGTCGTTCGAAACAATTCGCGGCCCTCAAACAGGCATGCTACCCAGATTAGAGCGGCCGGGAGCGCAAGGTGCGTTCAAAGATTCGATGACTCAC
+
??ABAFFBA22>EGFGGGGEFE2GFHHHHCCHHHFHGHHFFHHGFGGC1FHHGHHGHF33D5GFGGGFG0EFFHEB3D@FGFFEFGGEFFEHHBD44B3F3GFBGEC//>@//FGGD1G1FFBGHCHHGGECB/</<<DA..CDGA@C.:C0/C90BF.FFGGGGG?EGGGED-9A9BFFB/9/;BFFFE//FFFFF-@-9--.;9.A.D..@=AFFF:.:FFEFF#;B;.:A;:A../:/9/:/BFFFFB99.;-:/00;;0GF;;/.?BF9FFFFD=:.0:0GCC;00-FC0C/<.FC<0D=..ADE?CC@@?0CGF?22>F2?22?FFG2C/</CE/00/EHGFBBC>//@?EA1121D?EBDGD3F3FDBAB325DBDAA51A0002E2222E22ACHHFEE2GHGGGGGGBGGGBFFDFDBAAAAA
@M02197:102:000000000-ALU3V:1:1101:18428:7057 1:N:0:1
TATTCAGCGGACTCCTCCGCTTATTGATATGCTTAAGTTCAGCGGGTATCCCTACCTGATCCGAGGTCAACCTTAGAAATGGGTTTGTTTTACGGCGTAGCCTCCCGAGCACCCTTTAGCGAATAGTTTCCACAACGCTTAGGGGACAGAAGACCCAGCCGGTCGATTTGAGGCACGCGGCGGACCGCGTTGCCCAATACCAAGCGAGGCTTGAGTGGTGAAATGACGCTCGAACAGGCATGCCCCCCGGAATACCAGGGGGCGCAATGTGCGTTCAAAGATTCGATGACTCAC
+
BABBBFFB@BBBGGGGGGGGGGGHHHHHHHHHHHHHHHHHHHHGGGGGHHHHHHHHHHHHHHHGGGGHGHHHHHHHFFHHHHHGGGGHHHHGGGGGGGGGGHHHHGGGGGGHHGHHHHHHGEFGGHGGHHHGHHFGGGGGGHHGFFFFFFFGHHHHHHHGGGGGGGGGGFFFFFGGGFGGGGFFGGGFGGFFGFHGGFHGGHGGGHHGHGCFGFHHHHHHHHGBGGGGFFGGHHHGHHFHGGGGGGGHHHGHHHHGGGGGGGGHHGHGGGGGGGGGGGFGGGFFFFFFFBCBBA
@M02197:102:000000000-ALU3V:1:1101:8708:7097 1:N:0:1
TATTCAGCGGACTCCTCCGCTTATTGATATGCTTAAGTTCAGCGGGTATCCCTACCTGATCCGAGGTCAAAAGTGAGAAAGTACGCTTTATGGGTACCAGTATAACGGCTTAGATAGCAAAATGTGCTGCGCTCCAAAGGCCAATATGCCGGCTGCCAATAATTTTAAGGCGAGTCCAGCCGCAGAGGGCAGGACAAACACCCATCACCAAGCAAAGCTTGAAGGTACAAATGACGCTCGAACAGGCATGCCCCATGGAATACCAAGGGGCGCAATGTGCGTTCAAAGATTCGATGACTCAC
+
CAAABFFFC@BCGGGGG4EEGGFHHHHHHHHFHHHGGAGHHFFFEGFEFHHHGGHHHHHHHEEEGFECGHHG3BEGGHGHHFFBEGGGGHFBFH3BGFGHFGGHGEEEEGEHFHG'BGHFHHFG;FFH@GGFGGGHHBFGGHHHHCCFC?FFCGDHHHHGHHHHHHHG4BF@FD<CGCHEFCCCGCFFEGFEGHHGFFEGHEGBF?BGHHEFFHGB9BGFHHEBFGHHHHHEFFFEBEGHHFHHFGHHGGFHFHHGFHGFHHHHAGGGEA01E3FEEAEAFEBG3F3GGGFFFFFFBA>11A
@M02197:102:000000000-ALU3V:1:1101:16791:7162 1:N:0:1
TATTCAGCGGACTCCTCCGCTTATTGATATGCTTAAGTTCAGCGGGTATCCCTACCTGATCCGAGGTCAACCTTAGAAATGGGTTTGTTTTACGGCGTAGCCTCCCGAGCACCCTTTAGCGAATAGTTTCCACAACGCTTAGGGGACAGAAGACCCAGCCGGTCGATTTGAGGCACGCGGCGGACCGCGTTGCCCAATACCAAGCGAGGCTTGAGTGGTGAAATGACGCTCGAACAGGCATGCCCCCCGGAATACCAGGGGGCGCAATGTGCGTTCAAAGATTCGATGACTCAC
+
CCCCCFFFA@DBGGGGGGGGGGFHHHHHHHHHHHFFHHHDFHHGGCEEHHHHHHHHHHHHHHFEFGAGHHHHHHGFHHGHHEHFFGGHFHHHHFGFGFFEEHGHHGFFGGGHHGHHGHHHGFFFFFGDGFHHHEGGGGGGCHHFGFCFFBGHFHHGHHHGGGGGGFEFEB9EFGGGGGGGFFFFAFFFFFFFFFHFHGGGFHFGFGFGHGF/GBHFHFFFHGHGGDBAHHFFBHHFHFEHFFF?GEEF5EHFHHFGFCGGGEE5G5FEGGEHFFFFGBCGGGFFFFFFF3AA3>
@M02197:102:000000000-ALU3V:1:1101:8725:7104 1:N:0:1
TATTCAGCGGACTCCTCCGCTTATTGATATGCTTAAGTTCAGCGGGTATCCCTACCTGATCCGAGGTCAAAAGTGAGAAAGTACGCTTTATGGGTACCAGTATAACGGCTTAGATCGCAAAATGTGCTGCGCTCCAAAGGCCAATATGCCGGCTGCCAATAATTTTAAGGCGAGTCCAGCCGCAGAGGGCAGGACAAACACCCATCACCAAGCAAAGCTTGAAGGTACAAATGACGCTCGAACAGGCATGCCCCATGGAATACCAAGGGGCGCAATGTGCGTTCAAAGATTCGATGACTCAC
+
AAAABFFFADDBEFGGGCEGFEEHGHGFHHFFFHHFHEGGHHHGGGEEGFFHHHEGHEFHHHHF@EGHFHFHEBFFGFHHFGFFGFGGFHGFHF;FHFHHBGHHFFFGFEEFFFEFHGGGGHHHHCBGEGCGGGGFGHHHGGHEHH1FHBDE?FFEHHGHHGHGGGFFDGGFFGGHFCGFGHGFAFFHHHFGE?FFAFEGFFGFFFFGGFHGHGFB3EFFGFBBBG@FGFFE0:GEFFDFFFHGGBGBEA?13F5GDEDGF3CFB2AEEEEHGFGEAA2A4FGF5FGECBBBFFFFFBAA>3
@M02197:102:000000000-ALU3V:1:1101:24916:7231 1:N:0:1
TATTCAGCGGACTCCTCCGCTTATTGATATGCTTAAGTTCAGCGGGTATCCCTACCTGATCCGAGGTCAACCTTAGAAATGGGTTTGTTTTACGGCGTAGCCTCCCGAGCACCCCTTTAGCGAATAGTTTCCACAACGCTTAGGGGACAGAAGACCCAGCCGGTCGATTTGAGGCACGCGGCGGACCGCGTTGCCCAATACCAAGCGAGGCTTGAGGGGTGATAATGACGCTCGAACAGGCATGCCCTTCGGAATACCAAAGGGCGCAATGTGCGTTCAAAGATTCGATGATTCAC
+
CCCCCFFFCC@CGGGGGGGGGGGHHHHHGHHHHHHHHHHHHHHGGGGGHHHGHHHHHGHHHHHGGGGHHHHHHHHGHHHHHHHHGGGHHHHHHGGGGGGGGHHHHGGGGGGHHGGGHHHGHGGGGGHHHHGHGHHHGGGGGGHHHGHHHHHHHHHHHHGHGGGGFBHGGGGGHGGGGGGGGGGFFFGFGFFHHHFGGGFFGGHGGFHGGFHHHGGGHHHHHHHHGFGGGGHFGHHHHHHHGHGGGGGGGGHHHHGHHHHHGGGGGGHHHGGGGHGGGGGGGFGFFFFFFFFAAAAA
@M02197:102:000000000-ALU3V:1:1101:24932:7222 1:N:0:1
TATTCAGCGGACTCCTCCGCTTATTGATATGCTTAAGTTCAGCGGGTATCCCTACCTGATCCGAGGTCAACCTTAGAAATGGGTTTGTTTTACGGCGTAGCCTCCCGAGCACCCCTTTAGCGAATAGTTTCCACAACGCTTAGGGGACAGAAGACCCAGCCGGTCGATTTGAGGCACGCGGCGGACCGCGTTGCCCAATACCAAGCGAGGCTTGAGGGGTGATAATGACGCTCGAACAGGCATGCCCTTCGGAATACCAAAGGGCGCAATGTGCGTTCAAAGATTCGATGATTCAC
+
3AA33FFFB@?DEGCE4GCFFGGB5EAG55DFFHCEEH5GFGH?EG003FHEFHGHBFBF5G110>EFCGB?GHGB;4@B6;FGE9EHHH<GHAE9E<<<FFFCGFFCACC;BB?AFHFFHGGC8FFGFFHFHFCF?CBFEGFHHGFGGGEBFHGHGGCG@A@F<GFEGEFGGACEGB/ACCGCBC9/AF9GAAHFGFF1E9FEAEBF?1;?FBFFFGH;FGF20E;BFAB/GHGFFHFHHFFCEFGCCFGHFF1A0CHFE?GE?F1CG0GEGHGFBDAAAEFG113DBFFAA1A1
@M02197:102:000000000-ALU3V:1:1101:10257:7249 1:N:0:1
TATTCAGCGGACTCCTCCGCTTATTGATATGCTTAAGTTCAGCGGGTATCCCTACCTGATCCGAGGTCAACCTTAGAAATGGGGTTGTTTTACGGCGTAGCCTCCCGAACACCCTTTAGCGAATAGTTTCCACAACGCTTAGGGGACAGAAGACCCAGCCGGTCGATTTGAGGCACGCGGCGGACCGCGTTGCCCAATACCAAGCGAGGCTTGAGTGGTGAAATGACGCTCGAACAGGCATGCCCCCCGGAATACCAGGGGGCGCAATGTGCGTTCAAAGATTCGATGATTCA
+
BBBBBFBFBBDBCGGGGGGGGG?GHHHHHHHHHHHHHHHHHHHGGGGGGGHHHBHHHHHHHHHGGGGHHHHHHHHGHHHHHHHGGGGGHHHGHEFGGGGGGHHHHGGGGGGHGGHHHFFFGGGGGHHHHHHHHHFFGGGGFFHHGFGGGFHHHHHHHHGGGFFGGGGGGGGGGGGGGGGGGGFGGGGGGGGGGFHHHGFGGHGGGHHGFHEHHHHHHGHGHHGGGFFFFGGHGFFHGFHGFCGGGGCHHHHHHGHFGEGGGE?FHHHCGFFGGDBFGGFAFFFFFFFFBBBB@
@M02197:102:000000000-ALU3V:1:1101:8714:7211 1:N:0:1
TATTCAGCGGACTCCTCCGCTTATTGATATGCTTAAGTTCAGCGGGTATCCCTACCTGATCCGAGGTCAACCTTAGAAATGGGTTTGTTTTACGGCGTAGCCTCCCGAGCACCCTTTAGCGAATAGTTTCCACAACGCTTAGGGGACAGAAGACCCAGCCGGTCGATTTGAGGCACGCGGCGGACCGCGTTGCCCAATACCAAGCGAGGCTTGAGTGGTGAAATGACGCTCGAACAGGCATGCCCCCCGGAATACCAGGGGGCGCAATGTGCGTTCAAAGATTCGATGATTCAC
+
BCCBCFFFCCCCGGGGGGGGGGGHHHHHHGHGHHHFHGHHFHHGGGGGHHHHHHHGHHHHHHHGFFEGHHHHHHGHHHHHHHG3FAFHHHHHHGGGGFFGGGHHHGGGGG;HHGHHHGHHGGFGGHGHGHHHHFHDBFGFFHHGGFGGGGHFHHHEHHHGGGFGGGGGGFGGGGGGGGGGFFGEFFGGGGGFFGHFHHGGGGGGFG/:=FFHFFHFHHHHFGHFFFFFDFFHFFHHFFEGFGGGFFGGHHGFHGHGE2A?GGGHHHHE2EE44FGDF5GA4GFFDFFFF@ABBB
@M02197:102:000000000-ALU3V:1:1101:27027:7285 1:N:0:1
TATTCAGCGGACTCCTCCGCTTATTGATATGCTTAAGTTCAGCGGGTATCCCTACCTGATCCGAGGTCAAGAGTGTAAAAATGTACTTTTTGGACGTCGTCGTTATGAGTGCAAAGCGCGAGATGTACTGCGCTCCGAAATCAATACGCCGGCTGCCAATTGTTTTGAGGCGAGTCTACACGCAAAGGCGAGACAAACACCCAACACCAAGCAGAGCTTGAAGGTACAAATGACGCTCGAACAGGCATGCCCCATGGAATACCAAGGGGCGCAATGTGCGTTCAAAGATTCGATGATGCAC
+
CCCCCFFFCCCCGGGGGGGGGGGHHGHHHHHHGHGBHHHHHHHGGGGGHHHHHHGHHHHHHGGGGGGGHFGFGHHHHHHHGHHGHHHHHHHGGHHGGGGGFGGGGHHHHHHHGGHHGGGGGGGGHGHHHGHFGGGGHHHGHFHFDHHHGGGGGHHFHHHHHHHHHHGGGGGHHHHHGGGGGFHHGGGGHHHHHHHGGGGGHHGHFGGHHHHHHFHHHHHHF7HHHHHHHHGG8GGFGGHHHHHHHHHGGGHGHHHHHHHFBHHHGEGGGGFHFHGGGGFGGGGGGGGGGFFFFFFFCBAAA
@M02197:102:000000000-ALU3V:1:1101:23229:7397 1:N:0:1
TATTCAGCGGACTCCTCCGCTTATTGATATGCTTAAGTTCAGCGGGTATCCCTACCTGATCCGAGGTCAACCTTAGAAATGGGTTTGTTTTACGGCGTAGCCTCCCGAGCACCCTTTAGCGAATAGTTTCCACAACGCTTAGGGGACAGAAGACCCAGCCGGTCGATTTGAGGCACGCGGCGGACCGCGTTGCCCAATACCAAGCGAGGCTTGAGTGGTGAAATGACGCTCGAACAGGCATGCCCCCCGGAATACCAGGGGGCGCAATGTGCGTTCAAAGATTCGATGACTCAC
+
BBBABFFFBBBDFGGGGGGGGGGHHHFHHHF5GHFHHHFHHHHGGGEEHHGFHGGEGGFHDHHGGGGHHHHBHHGHHFHGFHHEFFFHBGHHHGGGGFEGGHHHGGFGGGFHHFEHHHHHGGGGGFGHFFFHHHHGFGGGGGHHFFGGGHHHHHHGHHHGFFFDFFFGFGFGGGGFAFGGGGDFGGAGGGGGGHHHHGHGGECGGHHGHHHHHHHHHHHHHHHFGGGGHHGHHHHHHGHHGGCFGGCHHHHHHFHEGGGGGCGHHGHGEE?HGGGGGGGGGGFBFFFFFBBBAB
@M02197:102:000000000-ALU3V:1:1101:19707:7519 1:N:0:1
TATTCAGCGGACTCCTCCGCTTATGATATGCTTAAGTTCAGCGGGTAGTCCTACCAATCTGAGGCCGATGAATTGAAATTAAATCCCTTCCTCTCTTCCAAAGAAGCGAGGCATGGGCGGGGTTCAGAAGCACTCCAACCAGCAAAACGTCGCGTCCAGCTCCTCGACCCTGCGCCTCTCCTCTCCGAAGTCCTGATATTATCAAAACCCGGCAGGGAAAGACGTGGGCGAAATAACGAGCTTTCGTCCGTCTTGCCTATCGAATGGATGCGCTAATGCATTTCGAGGGAGCCACCGTGGAAGATGGCAAGACCCTCAATACCGATCCGCCAGCTTTCTCAACTAAATAAGAAAGCTGTCGTTCGAAACAATTCGCGGCCCTCAAACAGGCATGCTCCCCAGATTAGATCTGCCGGGAGCGCAAGGTGCGTTCAAAGATTCGATGATTCAC
+
AAAACFFFADDDEFGCGGCGGGGHHGGHHGHGHBGGHHHHHGGGGFGEGFHGEFHHCHHHHHHFGGGGGCHFHHHHHFDGHHHHHHHHHHHFHHHHGHHHBGFHHHGGGECCGHHFFHCCGGFDHHHGBCFGHHHHHF:E.:CGHHE.-CFGAGGGGGGGFBFGGGGFFAFF?FFFFFFFFFFFFF?D?-EFFFFBFFF/BFF/B9BADDF;B=@-;..9A/BAEFFFBFFF?AEBFFFB@DFFC;.D99/..FFFDE9/BFB//B@.-??BGFFBFGFFEB.GGFFAB9..G:@?HGHHHHGC0/C0GHHC.CHDGHGCADDD?DCGDFHFGBGHHEHFFHGHHHHHHFGHHHEGGGGGGCGGHHHHEHE@EEF?FEEG1DBHHHGHHHFHEGFGGHGEFHFBEFFG1GGGGGGFGFGGHHHHGGGGCGFGGFGGGGGFFFFBFFBCABB
@M02197:102:000000000-ALU3V:1:1101:15712:7577 1:N:0:1
TATTCAGCGGACTCCTCCGCTTATTGATATGCTTAAGTTCAGCGGGTATCCCTACCTGATCCGAGGTCAACCTTAGAAATGGGTTTGTTTTACGGCGTAGCCTCCCGAGCACCCTTTAGCGAATAGTTTCCACAACGCTTAGGGGACAGAAGACCCAGCCGGTCGATTTGAGGCACGCGGCGGACCGCGTTGCCCAATACCAAGCGAGGCTTGAGTGGTGAAATGACGCTCGAACAGGCATGCCCCCCGGAATACCAGGGGGCGCAATGTGCGTTCAAAGATTCGATGATTCAC
+
CBBCCFFFBBBCGGGGGGGGGGGHHHHHHHHHHHHHHHHGHHHGGGGCHHHHHHHHHHGHHGHGGGGHHHHHHHHHHHHHHHGGGGGHHHHHHGGGGGFGGHHHHGGGGGGHHGHHHGHHGGGGGGHHHHHHHHEGGGGGGHHGGGGGGGHHFHHHHHHGGGFFGFGGGFFFGGGFGGGGGGGGGGGFGFFFFFHFGFFGGGGGGHHGHHFHHHGHHHHHHGHGGGGGFHGHHHHGHHHHFFGGGGGHHHHHGHHGCGGGGEEFFHHGFGGHGGGGGGGGGGFFFFFFFABBA?
@M02197:102:000000000-ALU3V:1:1101:22561:7531 1:N:0:1
TATTCAGCGGACTCCTCCGCTTATTGATATGCTTAAGTTCAGCGGGTATTCCTACCTGATCCGAGGTCAACCATTAAAAATTGGGGGATTTAGCGGCCAAAGACGCTGCAACTCCAGTCAAAAGCGAGATAAAAATTTACTACGCTCAGAGGATATCGCAGATCCGCCGTTGTATTTCAGGAGCTACAGCTAGCAAAAGCAGTAGGCTCCCAACACTAAGCTAGGCTTAAGGGTTGAAATGACGCTCGAACAGGCATGCCCACTAGAATACTAATGGGCGCAATGTGCGTTCAAAGATTCGATGATTCAC
+
CBCBBFFFBCCDGGGGGGGGCGGHHHHHHHHGHHFHHHHHHHHGGGGGHHHHHHHHHHHHHHHGGGGHHHHHGHGHHHHHHHHGGGGCFH<GHHGFGGCHEHHHGGGGGHHH;HHBHHGHFHHHHGGGCGHHHHFHHHHHFHHDFEGFGGGEHHH<HGHHGGHEGHGGHGHGGGGGGHHHHGHGHHHHGHGGGGHHHHHGGFHHGGGGGGHHGHGHHHHGFGHGFFHGHGGHHHFHHHHFGGGCGHGGFBFFHHHGHGHHFHHGHHHHGHGHHGGGGGGHHHHCGGGHGFGCGGGGGFFFFFFFFBBBBA
@M02197:102:000000000-ALU3V:1:1101:9535:7589 1:N:0:1
TATTCAGCGGACTCCTTCGCTTATTGATATGCTTAAGTTCAGCGGGTAGTCCTACCAATCTGAGGCCGATGAATTGAAATTAAATCCCTTCCTCTCTTCCAAAGAAGCGAGGCATGGGCGGGGTTCAGAAGCACTCCAACCAGCAAAACGTCGCGTCCAGCTCCTCGACCCTGCGCCTCTCCTCTCCGAAGTCCTGATATTATCAAAACCCGGCCGGGAACGACGTGGGCGAAAGAACGAGCTTTCGTCCGTCTTGCCTATCGAATGGGTGCGCTAACGGAATTCGAGCGAGCCACCCTGGAAGATGGCAAGCCTTTCAATACCGATCCGCCAGCTTTATCAACTAAATAAGAAAGCTGTCGTTCGAACCAATTCGCGGACCTCAAACAGGCATGCTCCCCAGATTAGATCTGCAGGGAGCGCAAGGTGCGTTCAAAGATTCAGTGGCTCAC
+
>AAA1DD11@A1FFBGFGGG?00GEGFGF2FFHHBGHHF2FFG?EEAEEFBDEGFHHECFH22DFFFGEGEHFF211BB2BEFGEHHFFEFBGFHHGHHF>2D>B0>EEE<@CAGGHEHGC?--<CGD0D//<GGGHFFG?CGHH/:GHGGH@?AGG?C//99BBFA?-=@F-A-9ABBBFEFFBBFF;9?-999//9BF9/BF///;FF--=@-;---9---@=-;-9+>#/A#A9BBBFAAFF/---9----/9/-9;//;0/.C9-9@;;.900/00.0F;;..--0.;-././0=000D<00/.-<>.01111<>.?/CC<>//>/011FB12222>21F2FF221211<1?///>/00//B>B1F?>///@>1000GFFDGABA1A1BF///E0DFABDF1211GBFAA00AA000111BA00B11B3B3A3DBA11111B1AA1A1
@M02197:102:000000000-ALU3V:1:1101:16617:7693 1:N:0:1
TATTCAGCGGACTCCTCCGCTTATTGATATGCTTAAGTTCAGCGGGTAGTCCTACCAATCTGAGGCCGATGAATTGAAATGAATCCCTTTCTCTGACAGAAAGGGCGGGGTTCAGAAGCACTCCAACCAGCAAAAGTCGTTGCGTCCAGCTCTAACCCTTTCTCCGCCTCCGAAGTCCTGATATTATCAAAACCCGGCAGGGAAGAGAGGGCGAAAATCGAGCTTTCGTCCGTCTTTCGCCTATCAAATGGATGCGCTAATGCATTTCGAGGGAGCCACGGTGAATGGCAAAGACCCTCAATACCGATCCGCCAGCTCTTACTGAAAAAAGCTGTCGTTCGAAACAATTCGCGGCCCTCAAACAGGCATGCTCCCCAGATTAGATCTGCCGGGAGCGCAAGGTGCGTTTAAAGATTCGATGACTCAC
+
CBCCCFFFBBCCGGGGGGGGGGGHHGGHGHGHHHHHGHHHHHHGGGGGGHHGHGHHHHHHHHHHGGGGFGGHHHHHGHHHHHHHHHHHHHHHHHHHHHHGFHGFEGEGGGGDHHHHHHHHHGGHHFGGGHHHHEHHHHCEDHGGGGGGHHHHGGGGGGGGGGGFGGGGGGGF9A@EFGFFFFEFFFFFFFFFFFFFFFFFFFFFDBFBDFFFFA:FFFFFFFDFFFFFDDAFFFFFFFDDFFDFFFFFFGDDAGGEFFBBBFGGGGGGFBA?GHGCGHGEHHHHBHHHGGGHHEGEHFHHEEDGFCDCCGGHEHHFFFGDHHHHGHHGHHHCFCGGHGGGGFFEHHE?GGGFEE1HGG3GHHHHHHHGFE0F0HHHHHHHEHHHDE?GGGGGGGGGFFFHGGGGGGGGGGGGGGGFFFFFFFA3ABA
@M02197:102:000000000-ALU3V:1:1101:20222:7749 1:N:0:1
TATTCAGCGGACTCCTCCGCTTATTGATATGCTTAAGTTCAGCGGGTATTCCTACCTGATCCGAGGTCAACCATTAAAAATTGGGGGATTTAGCGGCCAAAGACGCTGCAACTCCAGTCAAAAGCGAGATAAAAATTTACTACGCTCAGAGGATATCGCAGATCCGCCGTTGTATTTCAGGAGCTACAGCTAGCAAAAGCAGTAGGCTCCCAACACTAAGCTAGGCTTAAGGGTTGAAATGACGCTCGAACAGGTATGCCCACTAGAATACTAATGGGCGCAATGTGCGTTCAAAGATTCGATGACTCAC
+
CCCCCFFFBCBBGGGGGGGGGGGHHHHHHHGHHHHHHHHHHHHGGGGGHHHHHHHHHHGHGHHGGGGHHHHHGHHHHHHHHHHHHGGGGHHHHHGGGGGHHHFHGGGGGHHHHHHGHHHHGHHHHGGGHHHHHHHHHHHHHHHFGGHGHHHHHHGGHHHHGGHGHHGGHGHHHGFGGHHFFHGGHHHHGGGGHHHHHHHHHHHHGGGGGFHHHHGHGHHHGFHHHGHHHHGHHFHHHHHGGGGCH<GHHFHHHHHGHGHHGHHHGHHHHFHHHHGGGGGCGFHGGGGHGGGGGGGGGGFFFFFFFBAAAB
@M02197:102:000000000-ALU3V:1:1101:16068:7774 1:N:0:1
TATTCAGCGGACTCCTCCGCTTATTGATATGCTTAAGTTCAGCGGGTATCCCTACCTGATCCGAGGTCAACCTTAGAAATGGGGTTGTTTTACGGCGTAGCCTCCCGAACACCCTTTAGCGAATAGTTTCCACAACGCTTAGGGGACAGAAGACCCAGCCGGTCGATTTGAGGCACGCGGCGGACCGCGTTGCCCAATACCAAGCGAGGCTTGAGTGGTGAAATGACGCTCGAACAGGCATGCCCCCCGGAATACCAGGGGGCGCAATGTGCGTTCAAAGATTCGATGATTCAC
+
CCCCCFFFCCCCGGGGGGGGGGGHHHGHHHHHHHHHHHHHHHHGGGGGHHHGHHHHHHHHHHGEGGGHHHHHHGHHHHHHHHGGGGGGHHHHHGGGGGFGGHHHHGFGGGGHGGHHHHHHGGGGGHHHHHHHHHHGGGEGFHHHGFFFGFFFGHHHHHHGGGGGGBFFGFGGFFGGGGGGFGGGFGGGGGGGGHHHGGCGGHGGGHEGGFFHHHHHHHFHHFHDGGGGGHGHHHHGHHHHGGGFGGGHHHGHGHHGGGGGGGGHHGHGGGGHGGGGGGGGGGFFFFFFFCBBCB
@M02197:102:000000000-ALU3V:1:1101:10852:7877 1:N:0:1
TATTCAGCGGACTCCTCCGCTTATTGATATGCTTAAGTTCAGCGGGTATCCCTACCTGATCCGAGGTCAACCTTAGAAATGGGGTTGTTTTACGGCGTAGCCTCCCGAACACCCTTTAGCGAATAGTTTCCACAACGCTTAGGGGACAGAAGACCCAGCCGGTCGATTTGAGGCACGCGGCGGACCGCGTTGCCCAATACCAAGCGAGGCTTGAGTGGTGAAATGACGCTCGAACAGGCATGCCCCCCGGAATACCAGGGGGCGCAATGTGCGTTCAAAGATTCGATGATTCAC
+
CCCCCFBFCCCCGGGGGGGGGGGHGHHHGHHHHHHHHHHHHHHGGGGGHHHHHHHHGHHHHHHFCFGHHHHHHHHHGFHHHGHGGGGGHHHHHGGGGGGGGHHHHGGFGGGHGFHHGHHHGGGGGHHHHHFFHHHGGGGGGHFGGFFFGHGFFFHHHHHGFGFGGGGGGFFGGGGGGGGGGGGGGGFFGGGFFGFGHFGGGHGGGHHGHHHHHHHHHHHHGFHFFFFGHHGHHHHGFGHHGGFCGGCHGHHHFFGGGGCGGGFHHFHGGGGHGGFGFFFGGFFFFFFFFBBAAA
@M02197:102:000000000-ALU3V:1:1101:23260:7893 1:N:0:1
TATTCAGCGGACTCCTCCGCTTATTGATATGCTTAAGTTCAGCGGGTATCCCTACCTGATCCGAGGTCAACCTTAGAAATGGGGTTGTTTTACGGCGTAGCCTCCCGAACACCCTTTAGCGAATAGTTTCCACAACGCTTAGGGGACAGAAGACCCAGCCGGTCGATTTGAGGCACGCGGCGGACCGCGTTGCCCAATACCAAGCGAGGCTTGAGTGGTGAAATGACGCTCGAACAGGCATGCCCCCCGGAATACCAGGGGGCGCAATGTGCGTTCAAAGATTCGATGATTCAC
+
BBBB@FFDABBBGGGGGGGGGGGHHHHFFHHHHHHHHHFHDDHGGGGGHHFHFHHHGGHBGFHEEEGEHHHHGHHHHFFHHFFDEFGGHHHGGEGGCGGGEFHHHFGGGGGHGGHHHHHHFGGGGFFGFHHGHHHGGG;GGGFHGFFGGGFFFGGHHEFECCFFFFFGGFBEFEAFDAGAFGFBDFF=.AB.EFFFHFFFFCBGEFHFHHHGGHHHGHHHHGECCFCDGGGHHHHHHGAFFGFEEEGHFHHFA1/GCGCGECGGGDGEE0E1113FG3GECCC1FFFFD111A>
@M02197:102:000000000-ALU3V:1:1101:26713:7658 1:N:0:1
TATTCAGCGGACTCCTCCGCTTATTGATATGCTTAAGTTCAGCGGGTAATCTTACCTGATTTGAGGCCAGAAAGAATGATAAACTCACTCTATCCGAAAATAGTGTGTGTGTGTTTTGGTTGTTAGGAAGCAGATGACAAAAGCACAAGATTTTTATGGGTTTGCCTTAACAAAAATCTATGGCTGACACTCATCCACTCATACATTTAAGGCAAGGTGATACAAAGAGGCTATGTAATCACCAAGCCCAAGGACCCGCAAAGAAGGATTTCATAAAAAAAAAACTTCTTTTTGGAGAAATTCACGACACTCAAACAGGCATGCTCCGAGGAATACCAAGGAGCGCAAGATGCGTTCAAAGATTCGATGACTCAC
+
ABBBBFBFAB2AFGGGGGGGGGGHGFFHGGFHHHHHGHHGHHHGGGGGGHFHHHHHHHHHHHHHGHGGGHCFHEGHHBGHGHHHHHHHHHHDHHHGFGGGFFHHHHH?FGFFFGGFHGGHHGGEHBFDFGEHHHHFHHHBCHHHHHHHHG1F;FHCHEG0>6EGGH6GHFDFFC0CGGH0DBF<:/<<,0CFHHHGHEFH:,GGHHGFDD<00FHGGD<FFEEFFHGF9EGG<BF10>6FECFFGFEHBHFGC>/@/G3GDFGEHFGFF444HEGGFFE1FBGDF1C?1AEFFGHGFFBEGHECEBFHFGGHHHHFHHHGHHE01DEGHGGHHHHHHFCGEAEGHBHHCEGEFGGGGGFGFGCB4FFFFF?BBAA
@M02197:102:000000000-ALU3V:1:1101:11465:7934 1:N:0:1
TATTCAGCGGACTCCTCCGCTTATTGATATGCTTAAGTTCAGCGGGTATCCCTACCTGATCCGAGGTCAAGAGTGTAAAAATGTACTTTTTGGACGTCGTCGTTATGAGTGCAAAGCGCGAGATGTACTGCGCTCCGAAATCAATACGCCGGCTGCCAATTGTTTTGAGGCGAGTCTACACGCAAAGGCGAGACAAACACCCAACACCAAGCAGAGCTTGAAGGTACAAATGACGCTCGAACAGGCATGCCCCATGGAATACCAAGGGGCGCAATGTGCGTTCAAAGATTCGATGACTCAC
+
CCCCCFFFCDBBGGGGGGGGGGGHGHGHGHHHGGHC5FGHHHHGGGGFHHHHGHHFHFHGHHEG?EGHHHGHHFHHHHHHGHHGHHHHHGHFFHHFEGGGGGFGHEFGHFGHHFFFHGGGGGGGGHHHHGHGGGFGGG=CHHHFFGHHGFHGGFDGHFHGHHHGFHGGGGGHHGGGGFFFEEFFGGFFFHHHGBHGCGGGHHGHFFEDGGHHHHFFFHHFGHHHGHHHHHDFE?EGEGGHHHHFHHHGGDHHFFHHHFGFBHHHHEGGGGHHGHGGEEAGFGGCGGECGFFFFFFFBBAAA
@M02197:102:000000000-ALU3V:1:1101:16159:7965 1:N:0:1
TATTCAGCGGACTCCTCCGCTTATTGATATGCTTAAGTTCAGCGGGTATCCCTACCTGATCCGAGGTCAACCTTAGAAATGGGGTTGTTTTACGGCGTAGCCTCCCGAACACCCTTTAGCGAATAGTTTCCACAACGCTTAGGGGACAGAAGACCCAGCCGGTCGATTTGAGGCACGCGGCGGACCGCGATGCCCAATACCAAGCGAGGCTTGAGTGGTGAAATGACGCTCGAACAGGCATGCCCCCCGGAATACCAGGGGGCGCAATGTGCGTTCAAAGATTCGATGATTCAC
+
CBCCDFFFDCBBGGGGGGGGGGGHHHHHHHHHHHHHHHGHHHHGGGGGHHHHHHHHHHHHGHHGGG?GFFHHHHHHGFHGHHHGGGGFHHHHHGCFGGGGGHHHHGGGGGGHGGHHHHHHGGFGGHHHHHHHHGHGGGGGGHHGGFFGGFHGHHHHHHHGGGGGGFGGGGGGGGGGGGGGFFFGGGGGGGGGGFHFHHFGGHGGGGGGHHHHHHHGHHHGHHHGGGGGHHGHHHHHHGHHGGGGGGGHHHHHHFGGGGGGGGGHHHHGGGGGGGGGGGGGGFFFFFFFFBBBAA
@M02197:102:000000000-ALU3V:1:1101:16915:7976 1:N:0:1
TATTCAGCGGACTCCTCCGCTTATTGATATGCTTAAGTTCAGCGGGTATCCCTACCTGATCCGAGGTCAACCTTAGAAATGGGGTTGTTTTACGGCGTAGCCTCCCGAACACCCTTTAGCGAATAGTTTCCACAACGCTTAGGGGACAGAAGACCCAGCCGGTCGATTTGAGGCACGCGGCGGACCGCGTTGCCCAATACCAAGCGAGGCTTGAGTGGTGAAATGACGCTCGAACAGGCATGCCCCCCGGAATACCAGGGGGCGCAATGTGCGTTCAAAGATTCGATGATTCAC
+
BBBBBFFF?DDDGGGGGGGGGGGHHHHGHHHHHHHHHFHHGHHGGGGGHHHBGHHHHHHHHGHFGCEFHHHH:HHFHHHHHGHGGF9FHHHHHGGGGGGGGHHHGGGGGG;HGGFHHHDHGGFFFHFHHHHHHHHGGGGGFHGGGDCGGHFGHGGHHHFGGGGGG?EFGFGGGGGGGGGDDGFEFGGGGEFGFFGFEFFGFHGGFHFGHEFFHHHFFFHFHHHFGGGDFFDEHHHEHGHGGGGGGGGHHHFGHFHGEC?GGGGHHBHFGGGHGGGEF5GFCGFFFFFFFCCBBB
@M02197:102:000000000-ALU3V:1:1101:24851:7977 1:N:0:1
TATTCAGCGGACTCCTCCGCTTATTGATATGCTTAAGTTCAGCGGGTATCCCTACCTGATCCGAGGTCAACCTTAGAAATGGGTTTGTTTTACGGCGTAGCCTCCCGAGCACCCTTTAGCGAATAGTTTCCACAACGCTTAGGGGACAGAAGACCCAGACGGTCGATTTGAGGCACGCGGCGGACCGCGTTGCCCAATACCAAGCGAGGCTTGAGTGGTGAAATGACGCTCGAACAGGCATGCCCCCCGGAATACCAGGGGGCGCAATGTGCGTTCAAAGATTCGATGATTCAC
+
BAABBFFFADDDGGGGGFGGEGEHFHHFHHFHFHGHGHHHFHHGCFGEHHFHHEHFGGHHGFGEFGGHHBBF8FFBFDFGHFHFAFG9GGFHGFBA>EGGEFHHEGGGAECHHGHFHG9F@@?@FHD9FH1DGCGGCGFEFEFFC;CCFHFFGFCGFEGG@BEDGGEFEFBABA.FBDFBFAF9B;?-AAF9ABFFABHFFFC?DBFCGHHHG<EFFF/<GDGFCFCD;C?F<FFA1CFHGDB00A03B5AFGBEFAEE2GEAEGHG2GEA4G5GFGDDAGGFFD5F5FAAAAA
@M02197:102:000000000-ALU3V:1:1101:21848:7946 1:N:0:1
TATTCAGCGGACTCCTCCGCTTATTGATATGCTTAAGTTCAGCGGGTATCCCTACCTGATCCGAGGTCAACCTTAGAAATGGGGTTGTTTTACGGCGTAGCCTCCCGAACACCCTTTAGCGAATAGTTTCCACAACGCTTAGGGGACAGAAGACCCAGCCGGTCGATTTGAGGCACGCGGCGGACCGCGTTGCCCAATACCAAGCGAGGCTTGAGTGGTGAAATGACGCTCGAACAGGCATGCCCCCCGGAATACCAGGGGGCGCAATGTGCGTTCAAAGATTCGATGATTCAC
+
CCCCCFFFCCBCGGGGGGGGGGGHHHHHHHHHHHHHHHHHHHHGGGGGGHHHHHHHHHHGHHHDGGGHHHHHHHHHHHHHHHHGGGGGHHHHHGGGGGGGGHHHHGGGGGGHGGHHHHHHGGGGGHGHHHHHHHGGGGGGGHGHGGGGGHFHFGHHHHHGGGGGGFGGGGGGGGGGGGGGGGGGGGGGGFGGGGHHHHHGGHGGGHHGHGFFHHHFHHHHHHHGGGGGHHGHHHHHHHHHGGGGGGGHHHHHHGHGGGGGGGGHHHHGGGGHGGGGGGFGGGFFFFFFFABBBA
@M02197:102:000000000-ALU3V:1:1101:18196:7915 1:N:0:1
TATTCAGCGGACTCCTCCGCTTATTGATATGCTTAAGTTCAGCGGGTATCCCTACCTGATCCGAGGTCAACCTTAGAAATGGGGTTGTTTTACGGCGTAGCCTCCCGAACACCCTTTAGCGAATAGTTTCCACAACGCTTAGGGGACAGAAGACCCAGCCGGTCGATTTGAGGCACGCGGCGGACCGCGTTGCCCAATACCAAGCGAGGCTTGAGTGGTGAAATGACGCTCGAACAGGCATGCCCCCCGGAATACCAGGGGGCGCAATGTGCGTTCAAAGATTCGATGATTCAC
+
BBBBBFFFB?ADFGFGGGGGGGCHHGHHFHHHHHGGHFHHHHHGGGGGHHHHHHFHHGGHHHHGG?EH3GHHHHFHFDHFFEHCF:G?HHHFGFFGGGGGFH<HHGGGGGGHGGHHHHHHGGGGEBGHHFGFHFEBFFGGBFHHGFGFGFFFFCGHHEHGGGGGFFFFFFFEFGGGGGGGGBDF@G@DFEGGGHHHHGCGFGGCGHHFGHHCHGHHFGDFHHFBGGGGHEGFHHHHGHFHGGGGFFGHGHHGCHGGGGCECGGFFGBECGGHGGGGCGGE444FFFFFBAA>AA
@M02197:102:000000000-ALU3V:1:1101:23724:7978 1:N:0:1
TATTCAGCGGACTCCTCCGCTTATTGATATGCTTAAGTTCAGCGGGTAGTCCTACCAATCTGAGGCCGATGAATTGAAATTAAATCCCTTCCTCTCTTCCAAAGAAGCGAGGCATGGGCGGGGTTCAGAAGCACTCCAACCAGCAAAACGTCGCGTCCAGCTCCTCGACCCTGCGCCTCTCCTCTCCGAAGTCCTGATATTATCAAAACCCGGCAGGGAAAGACGTGGGCGAAATAACGAGCTTTCGTCCGTCTTGCCTATCGAATGGATGCGCTAATGCATTTCGAGGGAGCCACCGTGGAAGATGGCAAGACCCTCAATACCGATCCGCCAGCTTTCTCAACTAAATAAGAAAGCTGTCGTTCGAAACAATTCGCGGCCCTCAAACAGGCATGCTCCCCAGATTAGATCTGCCGGGAGCGCAAGGTGCGTTCAAAGATTCGATGATTCAC
+
CCCCCFFFCCCCGGGGGGGGGGGHHHHHHHHHHHHGHHHHHBHGGGGGGHHHHHHHHHHHHHGGGGGCEGGHHGHHHHGHEFGHHHHHHHHHHHHHHHHHHHHHGHHHGGGGGGHHGHGGCCGGFHHHHHHHGHHHHHGHGGHHHHHHHGCEGGGGGGGGGGGGGGGDF-DFFFFFFFFFFFFFFFBD-ABFFFFFFFFFFFF/FFFFFFFFAAACFAFFFFEFBEDEA?;ABBAFFF9EBFFFFC:..DB9.A/FB..EFFFFB/F;GCD?BBGGFFBGGDFGGGGGGFGGDGECDCBHHGHGC0BHHHHGC.<D<0FEC<DDC@-GGGHGHGHHHFGG2HFHHHHGDHFGHHHE?GCAFHFGGHGHHHHE@?GFGCGGHGGHHHGFHHHHGHGGGGGHHHFFHHEHGGGGGGGGGGGGGHHGHGGGGHGGGGGGFGGGFFFFFFFCBBAA
@M02197:102:000000000-ALU3V:1:1101:8518:7967 1:N:0:1
TATTCAGCGGACTCCTCCGCTTATTGATATGCTTAAGTTCAGCGCGTATTCCTACCTGATCTGAGGTCAATAAATGAAGTTATGCCGAGAGCTCGGGGCTCGGGGCGTGCTTAAGTTGCTGCACCATGTTTGCTCGGCTTTCAACGAGTTGGACGAACCTAGAACGTTGTGTAACCGGGCGGCGGGCCGCACCAATGCATTTGAGGAGAGCGTCCCCGGGGGGTCGCAGCTCCCAACATCAGCAAGACCAGAAGGTCTGGTGAGAGATTAATGACACTCAAACAGGCATGCCCTCCGGAATACAAGAGGGCGCAATGTGCGTTCAAAGATTCGATGACTCAC
+
BABBBBFFA@D2EGFGGGGG2EEFHFGHGHF5FGHGH5FG5FG2EAE?EHHHHHHHGGFGH55DG13GHHHHHBHFHBGHFGGED3/@@E@HFG/EE/EEEC/B@D/A@AFBFG111BBFGG8F:HHG:F<FFFHA/C//<GG8:FEG:CGGGF@-;B?F.;;#C,=;0F0/;FGGCC?A::--<@@<FF1>BHFBF;F1CFF:06ECC//F@A;D,3CE@=EDDBF9$9B-FF2F1BEFHGFHFFGFEHGEFGFB0@0FGGHHHFHBF222FG@1AGHFEBHGHFFF/E/////CFGBFFF11HFGEEA0BGGBE?CGGGGGBGFFAE1FCDDFD1AAAAA
@M02197:102:000000000-ALU3V:1:1101:9735:8036 1:N:0:1
TATTCAGCGGACTCCTCCGCTTATTGATATGCTTAAGTTCAGCGGGTATCCCTACCTGATCCGAGGTCAACCTTAGAAATGGGGTTGTTTTACGGCGTAGCCTCCCGAACACCCTTTAGCGAATAGTTTCCACAACGCTTAGGGGACAGAAGACCCAGCCGGTCGATTTGAGGCACGCGGCGGACCGCGTTGCCCAATACCAAGCGAGGCTTGAGTGGTGAAATGACGCTCGAACAGGCATGCCCCCCGGAATACCAGGGGGCGCAATGTGCGTTCAAAGATTCGATGACTCAC
+
BBBBBFFFBBBBGGGGGGGGGGFHHHFHHHHHHHHHHHHHGHHGGGGGFHHHHHHHHGHHHHHGGGGHHFHHHHHHGHHHHHHGFFGGHHHFHGGGGGAFGHGGGGGGGGGHGGHHHHHHGGGGGGHHHHHHHGHGGGGGGGHFFFGFGHHGHHHHEHEEFFBFGGGGFFGGGAFFFFFGGGGGGGGDFDGFEFFFFFFGGHGFGHHFHGHHHHHGFHHGFGFFFGCFHEGHHGFHHGFFGGFGFFGG5A5HFGHGGGGGGE?CHGFGGFEAGGGGGGGCGFFFFFFFFABBAA
@M02197:102:000000000-ALU3V:1:1101:18482:8069 1:N:0:1
TATTCAGCGGACTCCTCCGCTTATTGATATGCTTAAGTTCAGCGGGTAGTCCTACCAATCTGAGGCCGATGAATTGAAATTAAATCCCTTCCTCTCTTCCAAAGAAGCGAGGCATGGGCGGGGTTCAGAAGCACTCCAACCAGCAAAACGTCGCGTCCAGCTCCTCGACCCTGCGCCTCTCCTCTCCGAAGTCCTGATATTATCAAAACCCGGCAGGGAAAGACGAGGGCGAAATAACGAGCTTTCGGCCGTCTTGCCTATCGAATGGATGCGCTAATGCATTTCGAGGGAGCCACCGTGGAAGATGGCAAGACCCTCAATACCGATCCGCCAGCTTTCTCAACTAAATAAGAAAGCTGTCGTTCGAAACAATTCGCGGCCCTCAAACAGGCATGCTCCCCAGATTAGATCTGCCGGGAGCGCAAGGTGCGTTCAAAGATTCGATGACTCA
+
CCCCBFFF?DDBGGGGGGGGGGGHHHCHHHHGHHHHHHHHFCHGGGGGGHHHHHHHHEHHHGGGGGGG?EGGGHHHEHHHHGHFHHHHHGHHHHHHHHHHHGBFGFGGCFFFGFFGHHHCGGGGGHHGHHHHGHHHHHGHGGGHHHFHGGHGFAGGGGFGGGGGGGGGFFFFFFFFFFFFFFFFFFF?A.-AFFFFFFFFFFFFFFFBFFFFCFAADFFFFEBFA-D;@DC/B:AFFFBF?FDF,B:-D99.EFFFF?A:B/FFFFFDAAADF0CBEGGFEFFDAFF.?EGHDCC?FFFGHHHHFHHHHHHGDEBGGGDCAAGGGDCGGGGHHEGFHHHF2HHGHHHHGGHHHGFECD/CGHHEGHHHHHFE>>?GGGGGGC5HHHHHHFHHHHDEE?GFBGHHGFHGBFCGGGGGGGGGCHGHCGGGGFGGGGFGGCGFFFFFFFABA?A
@M02197:102:000000000-ALU3V:1:1101:13891:8084 1:N:0:1
TATTCAGCGGACTCCTCCGCTTATTGATATGCTTAAGTTCAGCGGGTATCCCTACCTGATCCGAGGTCAACCTTGGAAAAATAGACCGAAGGTCGATTGTCCGGCGGCCGTCGCCCAGCACTCCAAAGCGAGATATTTTACTACTACGCTCGAGGCTAGGACGCCGTCGCCGAGGTCTTCAAGGCACGTCCGGCAGCGGACGTTGCCCAATACCAAGCAGAGCTTGAGGGTTGAAATGACGCTCGAACAGGCATGCCCTCCGGAATACCAGAGGGCGCAATGTGCGTTCAAAGATTCGATGACTCAC
+
BBBBBFDFB@DBGGGFGGGGGGCHHGHGHHGHHHHHGHHHHGHGGGGGBFHHHHHGHEGFHHHGGGGHHHHHHFHHGHGHFHFBHHHGGGGDFGF?FGGHHHGED?CDGGGGGGGGGGHFGHHHHHFFHGGCCECGHHHFHHHHHHHGGGGGGGGGGGGGGGDADFFFGFFFHFHHGFFFHFGFFFFFFFGHDBGGGGHHGFGHHHHGFGFFGFHHHHGHFFFHGHHGHHHHHGHGFGFFDHEDHBHHFFHHHCGGGECGFGHFHHHFHHHG?CGGFFFGACFGHGCGGGGFGFGFFFFFFFBAAA?
@M02197:102:000000000-ALU3V:1:1101:25291:8091 1:N:0:1
TATTCAGCGGACTCCTCCGCTTATTGATATGCTTAAGTTCAGCGGGTAATCTTACCTGATTTGAGGCCAGAAAGGAATACATAAAGAATTATGCATATGTGTGTGTTTGTTTGGTAGCAGATGACAAAAGCACAAGATTTTTATGGGTTTGCCTTAACAAAAATCTATGGCTGACACTCATCCACTCATACTTTTAAGGCAAGGTGATACAAAGAGGCTAATCTCATCACCAAGCCCAAGGACCCGTTAAAAGAAAAAATCTTTTAATGGAGATATTCACGACACTCAAACAGGCATGCTCCGAGGAATACCAAGGAGCGCAAGATGCGTTCAAAGATTCGATGACTCAC
+
BABCCFFFCBCCGGGGGGGGGGGHHHHHHHHHHHHHHHHHHHHGGGGGHHHHHHHHDGGHHHHHGGGGHHHHHHHHHHHHHHHHHHHHHHHHHHHHHHHGGGHGHGHHHHEHHGGHHHHHHHGHHHHHHHHHHHHHHGHHHHGHHGEHGGHHHHHHHHHHGHHHHHHHHHHHGHHHHHHHGHHHHHHHHHHHHHHHHHHHHGHFHHHHHHHHHHHHHGHHHHHHHHGFFGGHHHFHHHHHGFGGGGHGHHGHHGHHHHHFHHFHHHHHHHHHGHHGHGGGHHHHGHFHFFHHHHHHHGGGDGHHHHHHHHHGHHGGGGGHHGHGGGGHGGGGGGGGGGFFFFFFFCCCBC
@M02197:102:000000000-ALU3V:1:1101:16263:8091 1:N:0:1
TATTCAGCGGACTCCTCCGCTTATTGATATGCTTAAGTTCAGCGGGTATCCCTACCTGATCCGAGGTCAACCTTAGAAATGGGTTTGTTTTACGGCGTAGCCTCCCGAACACCCTTTAGCGAATAGTTTCCACAACGCTTAGGGGACAGAAGACCCAGCCGGTCGATTTGAGGCACGCGGCGGACCGCGATGCCCAATACCAAGCGAGGCTTGAGTGGTGAAATGACGCTCGAACAGGCATGCCCCCCGGAATACCAGGGGGCGCAATGTGCGTTCAAAGATTCGATGACTCGC
+
CBCCCFFFBBCCGGGGGGGGGGGHHHGGHHHHHHFHHHHHHHHGGGGGHHHHHHHHGHGHHHGGGFFFFHHHHHHHGGHHHHHHGGGHHHHGHGGGGGGGGHHHHGGGGGGHGGHHGFHHGGGGGHHHHHHHHHGGGGGGGHGHGFFFGGGHGHHHHGHGFGGGGFGGGFFFFFGGGGGGFGGGFFF?EGGGGFHGFFFGGHGGGHHGHHHGHHHHHHFFFHGFFEFGFFDGFGHHGHHHGGGGGGCEHHHHGCHGGGGGGEDGDGHGEEGHGGGGGEBGGGBFFFFFBBA@A?
@M02197:102:000000000-ALU3V:1:1101:4660:8079 1:N:0:1
TATTCAGCGGACTCCTCCGCTTATTGATATGCTTAAGTTCAGCGGGTAGTCCTACCAATCTGAGGCCGATGAATTGAAATTAAATCCCTTCCTCTCTTCCAAAGAAGCGAGGCATGGGCGGGGTTCAGAAGCACTCCAACCAGCAAAACGTAGCGGCCAGCTCCTCGACCCTGCGCCTCTCCTCTCCGAAGTCCTGATATTATCAAAACCCGGCAGGGCAAGCCGTGGGCGAAAGAACGAGCTTTCGTCCGTCTTGCCTATCGAATGGAGGCGCTAAAGCAATTCGAGGGAGCCACCGTGGAAGATGGCAAGACCCTCAATACCGATCCGCCAGCTTTCTCAACTAAATAAGAAAGCTGTCGTTCGAAACAATTCGCGGCCCTCAAACAGGCATGCTCCCCAGATTAGAGCTGCCGGGAGCGCAAGGTGCGTTCAAAGATTCGATGACTCAC
+
AAAAAFFB??DDEGGGG0EC0E0AGEGH2F2BGHFHFHHHHBHCAE?EE1AGFGCGHFHHFF21FF/>EE>EB2BE111F1G1DGHBFHGCGBBGFEFFGHHHHFG01E/>E/FHFH/F@BC?@@GEF00//<<0/:CBF:.CCFGHH.C..99---;-.9B/999.;--;BBE-;--:;FFFF/9BA-;9-BBFFFFBFBFF//9;9AA--@-99-@-;EA-A--BAA9B=/9#;#;/A:--;B@99-BB9-;/B9A;FFFFFBFEB9-A-09;;00B9.0/.@/GE.FAFC:C@.HEFHC0:;0/BHHFFEC/<00BC<..GCA<CC?B11<1FG/F2G@?2BFGFB1FB1G1C/B/<E<0?/DGDD>GE/?EE/>//G/1B@@@HEFHGFF//EAFFA2DF11G1B/A/EEE0AAEEAAGGG?EE0A1B3GGGB1GG>B3FBFFAAAA>
@M02197:102:000000000-ALU3V:1:1101:22905:8198 1:N:0:1
TATTCAGCGGACTCCTCCGCTTATTGATATGCTTAAGTTCAGCGGGTATCCCTACCTGATCCGAGGTCAACCTTAGAAATGGGTTTGTTTTACGGCGTAGCCTCCCGAGCACCCTTTAGCGAATAGTTTCCACAACGCTTAGGGGACAGAAGACCCAGCCGGTCGATTTGAGGCACGCGGCGGACCGCGTTGCCCAATACCAAGCGAGGCTTGAGTGGTGAAATGACGCTCGAACAGGCATGCCCCCCGGAATACCAGGGGGCGCAATGTGCGTTCAAAGATTCGATGATTCAC
+
CCCCCFFFBCBDGFGGGGGGGGGHHGBHFHHHHHHGHHHHHHHGGGGGHHHHHFHHHHEHHFHGGGGH:HHHHHHGFHGHHGHHGGGHHHHHHGGGGGGGGHHHHGGGGGGHHGHHHHHHGGGGGHGHHGHHHHEGGGGGGFFHGGGGGHHHGFHHAHHGGGGGGBEGGGGGEEGGGFGGGFFFFFFFFFGFFFGHHGFGEHGGFGFGHHGGHHHHHHHHHGGFFFGGFAGGHHHGGHGHGCBFFGGFEHHHHGEGGGGGGGGGHHHCGGEFGCGGGGGCGGFFFF@FB1>1A1
@M02197:102:000000000-ALU3V:1:1101:14001:8216 1:N:0:1
TATTCAGCGGACTCCTCCGCTTATTGATATGCTTAAGTTCAGCGGGTATTCCTACCTGATCCGAGGTCAACCATTAAAAATTGGGGGATTTAGCGGCCAAAGACGCTGCAACTCCAGTCAAAAGCGAGATAAAAATTTACTACGCTCAGAGGATATCGCAGATCCGCCGTTGTATTTCAGGAGCTACAGCTAGCAAAAGCAGTAGGCTCCCAACACTAAGCTAGGCTTAAGGGTTGAAATGACGCTCGAACAGGCATGCCCACTAGAATACTAATGGGCGCAATGTGCGTTCAAAGATTCGATGATTCAC
+
BBBBBBBFBBBBGGCGFG2EGGGHHHHHHHHHHGHHHHHHHFHGCGGGHHHHHHHHHFHFHHHGGGGHHHHHGHHHFHHHHHHHHGGGGH<HHHGGGGGEGFGFGGGGGHHHGHHHHHHHEHHHGGGGGGHHHGGHHHHHHHHGGFGEHBGBGGHHHGGGGCFGHGGGGGGHGHHGGHHHHHGHGHHHFGHHHHHHHHGHHHHGFGGGEFFHHHHGHFHHHFHHGEGHHGGGFFAHHHHGGGGGHHFHGHHHFE1FFGHHHHGFFFHHHGBFHG2GGGGGHHHGFGGHFGFGGGCGGGFBFFFFFAAAAA
@M02197:102:000000000-ALU3V:1:1101:11722:8267 1:N:0:1
TATTCAGCGGACTCCTCCGCTTATTGATATGCTTAAGTTCAGCGGGTATCCCTACCTGATCCGAGGTCAACCTTAGAAATGGGGTTGTTTTACGGCGTAGCCTCCCGAACACCCTTTAGCGAATAGTTTCCACAACGCTTAGGGGACAGAAGACCCAGCCGGTCGATTTGAGGCACGCGGCGGACCGCGTTGCCCAATACCAAGCGAGGCTTGAGTGGTGAAATGACGCTCGAACAGGCATGCCCCCCGGAATACCAGGGGGCGCAATGTGCGTTCAAAGATTCGATGATTCAC
+
BABBBFFFADADCFGGGGGGGGGHHHHHHHGHGHGHCHHHC5FE?EECHHHHHHHHHHGHHHHGGCEHHHGHGHHFGHHHHFGGGFGFHHHGHGGGGFGDGHHHHGGGGGGGGGHHHBGHGFGGGHHHHHGHFHGGGGGGFFGGGFFFGFGHHGHHGHGGAFFGGFFFFFFFFAEGFDGGBFDEFFCGFFGGGFHGHHGGGHGGGHGGGFFHHHHHHHHHHGGFGGFGHGGHHHHHHHGHGGGGGGCHGHHHGFDGGGGGGGGHHHHEGGGHGGGGGGFE4GCBFFFFFBBAB@
@M02197:102:000000000-ALU3V:1:1101:25435:8299 1:N:0:1
TATTCAGCGGACTCCTCCGCTTATTGATATGCTTAAGTTCAGCGGGTAGTCCTACCAATCTGAGGCCGATGAATTGAAATTAAATCCCTTCCTCTCTTCCAAAGAAGCGAGGCATGGGCGGGGTTCAGAAGCACTCCAACCAGCAAAACGTCGCGTCCAGCTCCTCGACCCTGCGCCTCTCCTCTCCGAAGTCCTGATATTATCAAAACCCGGCAGGGAAAGACGTGGGCGAAATAACGAGCTTTCGTCCGTCTTGCCTATCGAATGGATGCGCTAATGCATTTCGAGGGAGCCGCCGTGGAAGATGGCAAGACCCTCAAGACCGATCCGCCAGCTTTCTCAACTAAATAAGAAAGCTGTCGTTCGAAACAATTCGCGGCCCTCAAACAGGCATGCTCCCCAGATTAGATCTGCCGGGAGCGCAAGGTGCGTTCAAAGATTCGATGA
+
BCCCBFFFBBDCGGGGGGGGGGGHHHHHHHHHHGHHHHHHHHHGGGGGGHHHHEHHHHFFHHFHEGFE?FGHEHHHHHHHGGHHHHHHHHHHHHHHHHHGHHFHGHFFEDGEEGHGFHHGGGGGGHHHHHCBGHHFHHHHGGHAGHBGHCC??AADGGGGGGEGFFC.@DFF/EF;DDDFFFFFFFFFF?=AFFFFB//BBFEF/9FFFF.-@FFCF=EF?ABF;#:9;9@>>EEBFFF//@DBB9@D.DB.A.F//.?F///BFFFFFCB9/:////F/A9B?FGFEFE?A?A-GGHG0BFGHCFBHEHGC<.G<0GD<.ADD@A-CC/2HHFHFEHGFHEFHFHGHFFGDHGF/F?E/CHHGEGFEFBAEECGCGGGEFCGBHGGHGFBHBEGGGGHGFGEHFGFBAAEEE2?GGGGFCHGFBE2FEAEGGGGFFBFFFFABBAA
@M02197:102:000000000-ALU3V:1:1101:25417:8311 1:N:0:1
TATTCAGCGGACTCCTCCGCTTATTGATATGCTTAAGTTCAGCGGGTAGTCCTACCAATCTGAGGCCGATGAATTGAAATTAAATCCCTTCCTCTCTTCCAAAGAAGCGAGGCATGGGCGGGGTTCAGAAGCACTCCAACCAGCAAAACGTCGCGTCCAGCTCCTCGACCCTGCGCCTCTCCTCTCCGAAGTCCTGATATTATCAAAACCCGGCAGGGAAAGACGTGGGCGAAATAACGAGCTTTCGTCCGTCTTGCCTATCGAATGGAGGCGCTAATGCATTTCGAGGGAGCCACCGTGGAAGATTGCAAGACCCTCAATACCGATCCGCCAGCTTTCTCAACTAAATAAGAAAGCTGTCGTTCGAAACAATTCGCGGCCCTCAAACAGGCATGCTCCCCAGATTAGATCTGCCGGGAGCGCAAGGTGCGTTCAAAAATTCGATGA
+
BBBBAFFFADBBGGGGGFGGGGGGHGGHFGFHGHHHHHHGFCHGGGAEAGHEGHHHHHHHFFHFFGGGFGGHHHHHGHHGHHHFHHHHGHHHHHHGHHHHHEHEHHHGGGGGCGHHFEACC@CGGHGFGHHGFHHHHHHHGEGHHEFFGC:CAFGGGAFFBFBFBFGD-==FFFCFFFBFFFFFBFFDBDA;F9FBBFBFF/FFFFFFFBF;-9---=EF..9B99;9;,9BFE?FFFB/A9.B#99.A9..9;B9/..;;//9B9...-9-/F9;9000../.?9;..0;.A.:;.CC0FCHGG;0DD=</.FFBHHGEEAE<-<?C?DC<DG<11/<FFD?2FHHFFHHHGFC/C@///0CF/BFGE3GE>>//EAE12BFGDGF35BC3FEE0A?CFBHFGEABBHFCGEE2F2E2CEEG44CEAEAGGCCFFB4FFBFA3BAA
@M02197:102:000000000-ALU3V:1:1101:20906:8342 1:N:0:1
TATTCAGCGGACTCCTCCGCTTATTGATATGCTTAAGTTCAGCGGGTAGTCCTACCAATCTGAGGCCGATGAATTGAAATTAAATCCCTTCCTCTCTTCCAAAGAAGCGAGGCATGGGCGGGGTTCAGAAGCACTCCAACCAGCAAAACGTCGCGTCCAGCTCCTCGACCCTGCGCCTCTCCTCTCCGAAGTCCTGATATTATCAAAACCCGGCAGGGAAAGACGGGGGCGAAATAACGAGCTTTCGTCCGTCTTGCCTATCGAATGGATGCGCGAATGCATTTCGAGGGAGCCACCGTGGAAGATGGCAAGACCCTCAATACCGATCCGCCAGCTTTCTCAACTAAATAAGAAAGCTGTCGTTCGAAACAATTCGCGGCCCTCAAACAGGCATGCTCCCCAGATTAGATCTGCCGGGAGCGCAAGGTGCGTTCAAAGATTCGATGACTCAC
+
BBCCCFBFBBDDGFGGGGGGGGGHHHHHGHHHHHHGHHHFHHHGCGGGGHHHHHGHHGHFHFH5CFFCEFGHGGHHFHGHFHHHHEHHHHHHHHHHHHHHHGGFFA33EFGGGGHHHHFD?C@DFHDHHGHHHHHGHHFHGGHHHHEHHDGGG?DGGGGGGGGGGGDGFFCFFE-9?.99FF/./9BD-ADEB:FFBFFBFFFFFFFF:DFA;A-=;=E??.BFD.A9ABBFD.99FFFFB../:@=A.?B.9.FFFD?B//FFB/B-.@-BC00FGGGFGDGDAGGEFGFFCEGGGHHFHGC:00CBFHHC.?FGDDG.<.E.A-@C//BC@2FBHGCGBHHHGFFHFF2?DBFA@/GF@HGGGFFBGF?///GGGEEB215FGFF3HGBFFAA?FEBFGHHGGGEHFCGGE?DFGGFGGHFBBGGGGHGGGGGGGCFGFFFFBFFBBBBB
@M02197:102:000000000-ALU3V:1:1101:20929:8334 1:N:0:1
TATTCAGCGGACTCCTCCGCTTATTGATATGCTTAAGTTCAGCGGGTAGTCCTACCAATCTGAGGCCGATGAATTGAAATTAAATCCCTTCCTCTCTTCCAAAGAAGCGAGGCATGGGCGGGGTTCAGAAGCACTCCAACCAGCAAAACGTCGCGTCCAGCTCCTCGACCCTGCGCCTCTCCTCTCCGACGTCCTGATATTATCAAAACCCGGCAGGGAAAGACGTGGGCGAAATAACGAGCTTTCGTCCGTCTTGCCTATCGAATGGATGCGCTAATGCATTTCGAGGGAGCCCCCGTGGAAGATGGCAAGACCCTCAATACCGATCCGCCAGCTTTCTCAACTAAATAAGAAAGCTGTCGTTCGAAACAATTCGCGGCCCTCAAACAGGCATGCTCCCCAGATTAGATCTGCCGGGAGCGCAAGGTGCGTTCAAAGATTCGATGACTCAC
+
BBBBBFDF?D2DEGGBFGGGGGGGHG5GHHHHHHHBGGHHHHHGFGGGGHHHHHHHFFGFHFFHGGGGCEGHFHHHHHHHHEDFBEGHGGHHFHHHHHGFDGHFHAFHGGCCEGGFCGF?@CGGGHGEBGHFGEFHGB/GGGEEH/GE.CHGGGGGGGDFFGFEFGDGF-DF.A9B?D?/FFFFFFFDC-9-;A.BB/BFBBFF/BF/FFF>-;-@BF.9.9/:9;BEBFFFF9AB+?FFFBAFB/;-?A9---BBFA-/FB;9/BB-A?;@B9/9FFBBEABF?GGEA.---9-A.CCBHHHHGBCCHGCC<C/00BHGGFCCA--CCCG1HHHHFHHGHGHGHGD@2GEHHHHHGCB//<0FEHGG>GCEEGGGGFCCFCFFGFBGHHBBHGGEB/GFHHFBBFEGGGGGCEAAEA0A0GFHGEA0EA1GGFGGFFFGFCFFFFD>>?AA
@M02197:102:000000000-ALU3V:1:1101:26196:8378 1:N:0:1
TATTCAGCGGACTCCTCCGCTTATTGATATGCTTAAGTTCAGCGGGTAATCTTACCTGATTTGAGGCCAGAAAAGAATATGCACACAAGTGTGTATATTACGCGTGTTTGTTTGGAAGCAGATGACAAAAGCACAAGATTTTTATGGGTTTGCCTCAACAAAAATCTATGGCTGACACTCATCCACTCATACATTTAAGGCAAGGTGATACAAAGAGGCTATGCCATCACCAAGCCCAAGGACCCGCAAAAAAAGTTTTTCATAACAAAAAACCAATTTTTTGGAGAAATTCACGACACTCAAACAGGCATGCTCCGAGGAATACCAAGGAGCGCAAGATGCGTTCAAAGATTCGATGACTCAC
+
BCCCCFFFC@BBGGGGGGGGGGGHHHHHGGFCHHHHHHHFHBHGGGGGHHHHHGHHGHHHHHGHGHGGAGGHHBGFF3@GGHHHHGDGHHH@FEGHGHGHHGFGGEGHHHCGHEFFHEHHHHHHGHHHGHFHGGHGHHHGHHHHHEHHHGGGHHHHFHHGGHFEHHBFHHHGHHHHHHHHH9GHFHHHHGHFHHGHHHCBFGHG1CFFG7GGGGGHGGGF?00FFGGGGGGGGFGGHGFEEF8EDFCGGHHHHHFFHFFGHHFHGEGGGHFBGHHHE1E@BGHGHHHGHFEGGGHHHHFHFHHHFHHGHHFGCGGGHGHHHG5GHHHHGGGGCHHGHGGGGFGGGGGG5GGFFFFFFFFBBAAA
@M02197:102:000000000-ALU3V:1:1101:23623:8391 1:N:0:1
TATTCAGCGGACTCCTCCGCTTATTGATATGCTTAAGTTCAGCGGGTAGTCCTACCAATCTGAGGCCGATGAATTGAAATTAAATCCCTTCCTCTCTTCCAAAGAAGCGAGGCATGGGCGGGGTTCAGAAGCACTCCAACCAGCAAAACGTCGCGTCCAGCTCCTCGACCCTGCGCCTCTCCTCTCCGAAGTCCTGATATTATCAAAACCCGGCAGGGAAAGACGTGGGCGAAATAACGAGCTTTCGTCCGTCTTGCCTATCGAATGGATGCGCTAATGCATTTCGAGGGAGCCACCGTGGAAGATGGCAAGACCCTCAATACCGATCCGCCAGCTTTCTCAACTAAATAAGAAAGCTGTCGTTCGAAACAATTCGCGGCCCTCAAACAGGCATGCTCCCCAGATTAGATCTGCCGGGAGCGCAAGGTGCGTTCAAAGATTCGATGACTCAC
+
BCBCCFFFCBDCGGGGGGGGGGGHHHCGHHHHHFHHHHHHHGHGGGGGEFHHHHHHHGFHFHHEGGGGGGGGGHHGGHHHHHHHHHHGGHHHHHHHHHHHFEHHBGHFGGGGGGHHHFFG?DGGGHHHHGHEHHHHHHHGAFHHHHHHHFGGAAAFGGGGGGGGGGGGFFFFFFFFFFFFFFFFFFFFF?@:BFFFFFFFFFFFFF0BFFFFFFFFFFFEFFFF.EFFFFFFFFFFBFFEDCFFF?@A--FFEFF9/BEB/FB;//B@CA-A;000BFGFEBGBGFB.EEGFC.::C0;;0CFHFCBFGHGFFECBFDGEC<.FC@-@/<BF1F1HFCFGFDDBFHGF2HHFF1B/?CCE/FFCGHF22FEGEGGECFGEF/1FHFEFHHF1FEGCEE0EFHBHHGFHFFCGEEEFEEEECHFG0AA00FGGGGGCGGGGFFFFFFFAAAAA
@M02197:102:000000000-ALU3V:1:1101:26050:8485 1:N:0:1
TATTCAGCGGACTCCTCCGCTTATTGATATGCTTAAGTTCAGCGGGTATCCCTACCTGATCCGAGGTCAAGAGTGTAAAAATGTACTTTTTGGACGTCGTCGTTATGAGTGCAAAGCGCGAGATGTACTGCGCTCCGAAATCAATACGCCGGCTGCCAATTGTTTTGAGGCGAGTCTACACGCAAAGGCGAGACAAACACCCAACACCAAGCAGAGCTTGAAGGTACAAATGACGCTCGAACAGGCATGCCCCATGGAATACCAAGGGGCGCAATGTGCGTTCAAAGATTCGATGATTCAC
+
CBCCCFFFCCCCGGGGGGFGGGGHHHHHHHHHHHHHHHHHHHHGGGGGHHHHHHHHHHHHHHHGGGGHHHGHHHHHHHGHHGHHHHHHHHHGGHGGGGGGGGGGHHHHGHHHHGHHGGGGGGGGHHHHHHHGGGGHGHHGHHHHGHHHGGHGGHGGHHHHHHHGHHGGGGGHHGHHGGGGGGGHGGGGFHHHHHHFFFFGHHGFFHGGHHHHHHHHGHHHHGHHHHHHHHGGGGGGHGHHHHHHGHHGGGEGHFHGHHHHHGHHHGGGGGHHHHFGGGHGGGGGGGGGGFFFFFFFBBCBB
@M02197:102:000000000-ALU3V:1:1101:15949:8536 1:N:0:1
TATTCAGCGGACTCCTCCGCTTATTGATATGCTTAAGTTCAGCGGGTATCCCTACCTGATCCGAGGTCAAGAGTGTAAAAATGTACTTTTTGGACGTCGTCGTTATGAGTGCAAAGCGCGAGATGTACTGCGCTCCGAAATCAATACGCCGGCTGCCAATTGTTTTGAGGCGAGTCTACACGCAAAGGCGAGACAAACACCCAACACCAAGCAGAGCTTGAAGGTACAAATGACGCTCGAACAGGCATGCCCCATGGAATACCAAGGGGCGCAATGTGCGTTCAAAGATTCGATGATTCAC
+
BBBBBFFF?DDDGGGGGFEEGGGHGHHFFHHGHHHHFHHDGHHGGGGGHHHGHHHHHHHHHHHCGGGGFHHHHHHHGFHHHHGGHH;HHHHGGHHEGFGGGGGGFCHFHHHFHFHGFGGGFGGGHHHEGHHGGDGGGFDGHHHCGFHHGGHGGGG7HHFHHGHGGGGGEGEHFGFGGBFCCDFFGDFFF4B@DHGEFAFGFFFFFEGFGHFGFHHGFFFHHHHFEGFFHHGGGGGGCGGGFFHFHFH?GGHG5EHFF5D5GCGHHEEEE2FHGFEEEE4BGBGGFGAGBFBFFFFFAAA3>
@M02197:102:000000000-ALU3V:1:1101:23195:8600 1:N:0:1
TATTCAGCGGACTCCTCCGCTTATTGATATGCTTAAGTTCAGCGGGTAGTCCTACCTGATTTGAGGCCAGATGTCAAAATATGTCCAGATGCCGATGAAAGCAAGGCTGAACAGTCATTTAGAGAGCAGTTGTATCAACAAGAGCGGTCCATCCGAAGATGATCCTCAGCGAAAGCTTATAACGCCAAGTCAAACCGCTCATGAAGAAGGGCTGCTAATACATTTAAGGCAAGTCGGTTTGCACCAACAAATGCCCAAGTCCAACTCTAGATATGGGTAATAAAACCCAAGTCTAGGTTGAGGTTTACATGACACTCAAACAGGCATGCTCCTCGGAATACCAAGGAGCGCAAGATGCGTTCAAAGATTCGATGATTCAC
+
CCCCCFFFABBCGGGGGGGGGGCHHHGHHHHHHGHHGGHGHHHGGGGGGHHGHHHHHHHHHHHHGHGGHHHHHHHGHHHHHHGHHHHHHHHGHFGGGHHGHGHBHGHFHGHHHHHEHFHHHHHHHGHHHHHGGHGFHHHHFHGEHGCGGGHHHHGGFGDFBHFGFGHFFFGCGCCHHHHHHGHCD@DGGDGGHHHEA?DDFFFHHHHHGFHGGFGHHHHGFHFHHHHHHHGGF?GGHGGFHGGFGBHGHGHHHHHFBHHHEHFGGDHFHFFFGHHHFFHFFGGF?HFFHGFGGEHHHHFGHHHGFHHGFHGGBHGHHHHHHHHHHHHHEEGGGHHHHHHHHGHHGGGGGHHFHGGGGHGGGFCGGGGGFFFFFFFAA@AA
@M02197:102:000000000-ALU3V:1:1101:17122:8619 1:N:0:1
TATTCAGCGGACTCCTCCGCTTATTGATATGCTTAAGTTCAGCGGGTATTCCTACCTGATCCGAGGTCAACCATTAAAAATTGGGGGATTTAGCGGCCAAAGACGCTGCAACTCCAGTCAAAAGCGAGATAAAAATTTACTACGCTCAGAGGATATCGCAGATCCGCCGTTGTATTTCAGGAGCTACAGCTAGCAAAAGCAGTAGGCTCCCAACACTAAGCTAGGCTTAAGGGTTGAAATGACGCTCGAACAGGCATGCCCACTAGAATACTAATGGGCGCAATGTGCGTTCAAAGATTCGATGATTCAC
+
AAAAAFFFA@DD1FFGFC?EG00FDG2AAF2EG2FGFHF2221FGEEGHFHGHGHHHFFGDFC/E@ECGHHHGHGHBGFGGGHEFEFBEHHFGGE:GGBGGHFHGGFGFGBGC98GHHHGHHHGHCCCG9HHHHFFHFHFHEGGCGCFHHHGHGD;DFCHFDGGHGGGFBHHGGGGHHGHGHHGGGHHGGGHHHHGGGGGHGFFGGGHFEGFHHGFFHGC33HHGFFGFHCHFHFHGHGGGGFCFFGEHHHHHHHHHGHHGG55FHHHFGFFHHEGGEAHHHHCGGGHGGGGGGGGGGFFFFFFFABABA
@M02197:102:000000000-ALU3V:1:1101:21456:8657 1:N:0:1
TATTCAGCGGACTCCTCCGCTTATTGATATGCTTAAGTTCAGCGGGTAGTCCTACCAATCTGAGGCCGATGAATTGAAATAAATCCCTTTCTATAACAGAAAGGGCGGGGTTCAGAAGCACTCCAACCAGCAAAAGTCGTTGCGTCCAGCTCTAACCCTTTCTCCGCCTCCGAAGTCCTGATATTATCAAAACCCGGCAGGGAAGAGAGGGCGAAAATCGAGCTTTCGTCCGTCTTTCGCCTATCAAATGGATGCGCTAATGCCTTTCGAGGGAGCCACGGTAAATGGCAAAGACCCTCAATACCGATCCGCCAGCTCTTACTGAAAAAAGCTGTCGTTCGAAACAATTCGCGGCCCTCAAACAGGCATGCTCCCCAGATTAGATCTGCCGGGAGCGCAAGGTGCGTTCAAAGATTCGATGACTCAC
+
ABAAAFFFBC2DEGGGGGGGGGGHHGHHHHHHHHHHHHGGHHHGGGGGGHHHHHHHHGHHHFHHGG1EFGGHHHHFFHHHHHHHGHGHHHHHHHFHHEFFHFFHGGGGGGCCAGHGHGHHHFHHHHHGGGHFHHFHHH?EGFGGFFGGFFGFHGGGGGGGB9F0CDDGGGGGGBG.CGFFFBBFFFFFFF0FAD.@CFCD-@AF:FFBAAADCAFFFFE/FFD?FBFFFFFFEFFEFFFFDFFFFFBFFEFGGGGGGFFGFC...EFCC/EFHFGGEED0HCGBC00EGHHFHGFHHBFHEG<.DGGGGGGHBEFFFEHBHFFHGFGBHHHG@DAEGFFDGCF4DHGGFGCEEEEB1FGFGB@53FFFAGCF?GFBGFGBFFHGFE2CGGGGGGGGGHHHGGGFCGGGGGGGEGGFFFFFFFAA3AA
@M02197:102:000000000-ALU3V:1:1101:13020:8636 1:N:0:1
TATTCAGCGGACTCCTCCGCTTATTGATATGCTTAAGTTCAGCGGGTATCCCTACCTGATCCGAGGTCAACCTTAGAAATGGGTTTGTTTTACGGCGTAGCCTCCCGAGCACCCTTTAGCGAATAGTTTCCACAACGCTTAGGGGACAGAAGACCCAGCCGGTCGATTTGAGGCACGCGGCGGACCGCGTTGCCCAATACCAAGCGAGGCTTGAGTGGTGAAATGACGCTCGAACAGGCATGCCCCCCGGAATACCAGGGGGCGCAATGTGCGTTCAAAGATTCGATGATTCAC
+
ABBCCFFFCBCCGGGGGGGGGGGHHHHHFHGHHHHHHHHHHGHGGGGGHHHHHGHHHHHHHHHGGGGHHHHHHHHHHHHHHHHGGGGEHHHHHGGGGGFGGHHGHGGGGGGHHGHHHHHHGGGGGHHHHHGGHHHDFGGGGHGHGFEFFFHHHGHEGFHFADAEGGGGGFFGFFGGGGGGGGFFFGGFGGGGGHHGHHGDFHFFFHFGGFHHHHHHHHHHGGHFFGGGHHGHGHHGHHHHGFFFGFGHHGHHGBHGEGGGGGGHHHHGGEGHGGGGFFGEFFFFFBFFFBBBBB
@M02197:102:000000000-ALU3V:1:1101:24380:8581 1:N:0:1
TATTCAGCGGACTCCTCCGCTTATTGATATGCTTAAGTTCAGCGGGTATCCCTACCTGATCCGAGGTCAACCTTAGAAATGGGTTTGTTTTACGGCGTAGCCTCCCGAGCACCCTTTAGCGAATAGTTTCCACAACGCTTAGGGGACAGAAGACCCAGCCGGTCGATTTGAGGCACGCGGCGGACCGCGTTGCCCAATACCAAGCGAGGCTTGAGTGGTGAAATGACGCTCGAACAGGCATGCCCCCCGGAATACCAGGGGGCGCAATGTGCGTTCAAAGATTCGATGATTCAC
+
CCCCCFFFBCCCGGGGGGFGGFGHHHHHHHHHHHHHHHHHHHHGGGGGGHHHHHHHHHHHHHGGGGGHHHHHHHHGGHHHHHHGGGGHHHHGHGGGGGGGGHHFHGGGGGGGHGHHHHHGGGGGGHHHHHHHHHHGGGGGFHGGGGGGGHHHEFHFEHHGGGGGGGGGGGGFGFGGGGGGGGGGFGGGFFFFGHHFHHHGGHGGFFHFFGGHHFHFGGHHHHHGGGGGHFDHHGHFHEHHGCGGGGGGHHHHHHHGGGGGGGGHHBHGGGGHGGGGBGGGGGFFFFFFFB@BAB
@M02197:102:000000000-ALU3V:1:1101:24082:8516 1:N:0:1
TATTCAGCGGACTCCTCCGCTTATTGATATGCTTAAGTTCAGCGGGTATCCCTACCTGATCCGAGGTCAACCTTGGAAAAATAGACCGAAGGTCGATTGTCCGGCGGCCGTCGCCCAGCACTCCAAAGCGAGATATTTTACTACTACGCTCGAGGCTAGGACGCCGTCGCCGAGGTCTTCAAGGCACGTCCGGCAGCGGACGTTGCCCAATACCAAGCAGAGCTTGAGGGTTGAAATGACGCTCGAACAGGCATGCCCTCCGGAATACCAGAGGGCGCAATGTGCGTTCAAAGATTCGATGACTC
+
BBBBBFFFCC@DGGGGGGGGGGGHHHGHHHCHHHHGGHHHHGCGCGFGHHHFHGHHGEHHHHHGGGGFHHHHGHGHFHHHHHHGHHHGGGGGHHCFGHGHHFFFGFFFDFGCEGGGGHHGHHHHHHHGHGFFFGGHHHGHHHHGHGHFGGGGGGGHHGFFGGGGGFFFFFFGFEHGHGFHHHGFGFFGFFGHGDGGGGHEGHGHHGGHHHHHGHHHHHHHHHHHGHHGGHHHHGFHGGGGGHHGHFHHHHGHHFGGGGGGHHHHFHHHGHHGGGGGGHFHGGGGGGGFGGGGEFFFFFFBBBBAB
@M02197:102:000000000-ALU3V:1:1101:20903:8739 1:N:0:1
TATTCAGCGGACTCCTCCGCTTATTGATATGCTTAAGTTCAGCGGGTATTCCTACCTGATCCGAGGTCAACCATTGGAGTTAAGGGGTTTTACGGCCGGGGGGGCAGCGCCTAACAGAAGCGAGATAAAGAATTACTACGCTCAGAGGACTGCTGCCGCTCCGCCAATGTCTTTGAGGAACTACTAGGGCGTAGATTCCCAACAATAAGCTGTGCTTAGGGGTTGAAATGACGCTCGAACAGGCATGCCCACTAGAATACTAATGGGCGCAATGTGCGTTCAAAGATTCGATGATTCAC
+
DDDCCFFFDCBDFGGGGGGGGGGHHHHHHHHHHHHHHHHHHHHGGGGCHHHHHHHHHHHHHHHGGGGHHHHHGHGHHHHHHHGHHHGFGGGHHGFGGGGGCGFFGGGFFGGGGFGFGHGGHHFHGHHFHFGFFHGFFFGFGEFHHFHHFHGGGGGGGFFFFFFHHHHGGFHHHGHHHGHHGHHHHGGFGGHHFHFHHGHGHHHHHHGHHHHHHHFFGGGGHHHHHHHHGGGGGHHGHGHHHHHHHHEGEHGBHHHHHBHHHHHGGGGGHGCHGGGGHGGGGGGGFEB4FFFFFFBBBA@
@M02197:102:000000000-ALU3V:1:1101:20161:8776 1:N:0:1
TATTCAGCGGACTCCTCCGCTTATTGATATGCTTAAGTTCAGCGGGTAGTCCTACCAATCTGAGGCCGATGAATTGAAATTAAATCCCTTCCTCTCTTCCAAAGAAGCGAGGCATGGGCGGGGTTCAGAAGCACTCCAACCAGCAAAACGTCGCGTCCAGCTCCTCGACCCTGCGCCTCTCCTCTCCGAAGTCCTGATATTATCAAAACCCGGCAGGGAAAGACGTGGGCGAAATAACGAGCTTTCGTCCGTCTTGCCTATCGAATGGATGCGCTAATGCATTTCGAGGGAGCCACCGTGGAAGATGGCAAGACCCTCAATACCGATCCGCCAGCTTTCTCAACTAAATAAGAAAGCTGTCGTTCGAAACAATTCGCGGCCCTCGAACAGGCATGCTCCCCAGATTAGATCTGCCGGGAGCGCAAGGTGCGTTCAAAGATTCGATGATTCAC
+
CCCCCFFFCBBBGGGGGGGGGGGHHCDDGHGHHHHHHHHGHHHGGGGGGHHHH5GHHHHHHHGHGGGGGGGHGHHHHHHHHHHGGGHHHHHHHHHHHHHHHHHHHHGHGGGGGEHGGHHCCCGGGHHHHHHHHHHHHHHHGGHHHHGHHGHG-?DGGGGGGGGGGGGGFFFFFFA=DFFFFFFFFFFF=ADAFFFFBFFFFBBFFBFFFFBFC=CF-::AEF/BDE?FFFFFEFFFFFFEFC?FFB9ADFBBAA/F:.9//EFFF/FFA-??FBFBFBBGFA/A-FEGEBFFD.AGDFHG0HFGC0HEEGFGC.<00BFE<<DACC>CFDGBFHHHFFFBGHHHGHHG2GHHHHHFGGGGGFHEGHHHHHFE/GGGGGGGGHGEGFHHHGCFFHFECEBBFDFFGFBGBCGGGGGGGGGGGHHBHGGFGHGBGGGGGGCGFFFFFFFBBABA
@M02197:102:000000000-ALU3V:1:1101:12239:8725 1:N:0:1
TATTCAGCGGACTCCTCCGCTTATTGATATGCTTAAGTTCAGCGGGTATCCCTACCTGATCCGAGGTCAACCTTAGAAATGGGGTTGTTTTACGGCGTAGCCTCCCGAACACCCTTTAGCGAATAGTTTCCACAACGCTTAGGGGACAGAAGACCCAGCCGGTCGATTTGAGGCACGCGGCGGACCGCGTTGCCCAATACCAAGCGAGGCTTGAGTGGTGAAATGACGCTCGAACAGGCATGCCCCCCGGAATACCAGGGGGCGCAATGTGCGTTCAAAGATTCGATGATTCAC
+
BBBBBFDDAB?DGGGGGGGGGG2GHHCHFHGHHGBGGHHHHHG?EGGFHHHHHHGHHHHGHHHGGCEGGFHHGHFGGHHHHGAEEFGGGG:HHFG;CEEEFHHHHGGGGGGHDDEHHEHHGGGGGHGF:HHHHFEDGGGGGFGFFFFFFFFGHHFCCEHGGCADGGEFFFFEBEGA?BDF@G@BDFFFC9=CFHFFF7GGFFEFGHBEGDGBHHHHGE0HHGHCF<CADDFFFG?DHHFFFCCFFF/0FFGGAB/CEA?AFCCGFFGGEGEABF3D33DEB11FFFFF@AA1AA
@M02197:102:000000000-ALU3V:1:1101:16540:8695 1:N:0:1
TATTCAGCGGACTCCTCCGCTTATTGATATGCTTAAGTTCAGCGGGTAGTCCTACCAATCTGAGGCCGATGAATTGAAATTAAATCCCTTCCTCTCTTCCAAAGAAGCGAGGCATGGGCGGGGTTCAGAAGCACTCCAACCAGCAAAACGTCGCGTCCAGCTCCTCGACCCTGCGCCTCTCCTCTCCGAAGCCCTGATATTATCAAAACCCGGCAGGGAAAGACGTGGGCGAAATAACGAGCTTTCGTCCGTCTTGCCTATCGAATGGATGCGCTAATGCATGTCGAGGGAGCCACCGTGGAAGATGGCAAGACCCTCAATACCGATCCGCCAGCTTTCTCAACTAAATAAGAAAGCTGTCGTTCGAAACAATTCGCGGCCCTCAAACAGGCATGCTCCCCAGATTAGATCTGCCGGGAGCGCAAGGTGCGTTCAAAGATTCGATATTCAC
+
BBBBBFFFBBBBCFC4FFFC2A2GF5GHBGDFFHFHGGGHFFGEGGCEGGHHGHGHGHHGHEHEFGGE@EEBEDGFFFHHGGHHEGHFHHFGHHHGHGHHBGHHHHFHGGGCCGHHHGHGGGGCCGGBHHBGHHGHGG:CDEHHFFHHGGFEBGGGGG.BFGFFFGGBBB<BBF-BDDFFFFFF/BFF<.--;99F.;BFBFBFB///AD.--;-@-;EF?.;F.9A9;9/;/9EFBFBB9D9BB?B..?FB9.BFFA./9BFFFFF;.-GGGFFGGFGFDD@GBC/EEGFC...CFHGBHGCFCGC=00<<EAFHHGGC.ADA<@-GGFCEBFF1@/FHGHFHHHHHHHHDGF1//B///HAEGHFHGBF/?CG?@AGECABFGHGGFFG3FGA0GEFBGHHFFAA3BDEGGEDFEAEE?BBFGA?EE4FGGGGBGE4C4@FFFFA?BAA
@M02197:102:000000000-ALU3V:1:1101:7818:8842 1:N:0:1
TATTCAGCGGACTCCTCCGCTTATTGATATGCTTAAGTTCAGCGGGTAGTCCTACCTGATTTGAGGCCAGATGTCGAGAAGTTACACACAAGTGTGTAGGATATAGAAAGCAGACTATTGTCAAGTCCTGGCCACGAGCGAACTCGTGTCCTAAGCGAAATACTTATTACGCCTAGGGGAACCAGTCAAAGACTAATCCAGCTTACATTTTTAAGGCGAGTCAACTTGGCATTGACAAACACCCACATCCAACATCCAAGCGCGGATTAACCAAACTTGGAGTTGAGGTTTTCATGACACTCAAACAGGCATACTCTTCGGAATACCAAAGAGTGCAATTTGCGTTCAAAGATTCGATGA
+
CBBCBFFFCCCCGGGGGGGGGGGHHHHHHHFHGGHHGGHFFCHGGGGGGHHHHFHHHHHHHHHHGEGGHHHHHHH1FFEEHFFHHHHHGGGG3BBFGHHHHHGHHGHHHHGHH3GHHHHHHHHHHHHHHEEGHHGEDDDGGGGHHGHHHHHHHHHHFGGCGGEHHHHHHHGGHFGHBGHFEFFHHHHGHHGCFHGHGHHGGGGGFGFHGFHGGGGCBGHFGFHHFFGHHFHGFHHHHGGFEDF?FHG3FBEHHGF?FEEE>1EBHHHHGHGHHGGHGFHHHHFBHGGHHHGGGHHGFHHFEHHHHHHHHEHHHGEECGHHHHHGF3HHGHGHHHHGFG2GGGFGGGGDBFBFCBFBBBBB
@M02197:102:000000000-ALU3V:1:1101:18715:8874 1:N:0:1
TATTCAGCGGACTCCTCCGCTTATTGATATGCTTAAGTTCAGCGGGTAGTCCTACCAATCTGAGGCCGATGAATTGAAATAAATCCCTTTCTATAACAGAAAGGGCGGGGTTCAGAAGCACTCCAACCAGCAAAAGTCGTTGCGTCCAGCTCTAACCCTTTCTCCGCCTCCGAAGTCCTGATATTATCAAAACCCGGCAGGGAAGAGAGGGCGAAAATCGAGCTTTCGTCCGTCTTTCGCCTATCAAATGGATGCGCTAATGCATTTCGAGGGAGCCACGGTAAATGGCAAAGACCCTCAATACCGATCCGCCAGCTCTTACTGAAAAAAGCTGTCGTTCGAAACAATGCGCGGCCCTCAAACAGGCATGCTCCCCAGATTAGATCTGCCGGGAGCGCAAGGTGCGTTCAAAGATTCGATGATTCAC
+
CCCCCFFF@?DBGFGGGGGGGGGHHHHHHHGHHHHHHGHHGHHGGGGEGHHGHHHHEHHHHHHGGGGGGGGHHHHGGHGHHHHHHHHHHHHHHHHHHHHGHHEFFGGGGGGGGHHGGHGHHHHHHHHGGHHHGHEHHHGCDHDDGGGGHHHHHFGGGGGGGGGGG?DDGGGGAEGGGGFFFFFFF/FFFFFBAADCFFCFFBFFFFFFFFFFFFEFFFFBFFFFFFFBFFFFFFFFFDFDFF?FFGGGGFBA---FEFFC;0BEBGD?GGGGGFCC.EGHGHHHHHHGBFGC<..G0BHFEHDGGGD@CDEBGFHHHHHHGF2HGHHHHFEC?GGGFHGGHHHHHE/>/GGGGEE2EF3GFGHEGHHFFEAF0FHHHHHGFHHGF?EE?GGFGFGGHHFGGFEE44GCGGGBCFCFFFDF5BBBBAA
@M02197:102:000000000-ALU3V:1:1101:20694:8943 1:N:0:1
TATTCAGCGGACTCCTCCGCTTATTGATATGCTTAAGTTCAGCGGGTAGTCCTACCAATCTGAGGCCGATGAATTGAAATTAGATCCCTTTCTCTGACAGAAAGGGCGGGGTTCAGAAGCACTCCAACCAGCAAAAGTCGTTGCGTCCAGCTCTAACCCTTTCTCCGCCTCCGAAGTCCTGATATTATCAAAACCCGGCAGGGAAAGACGTGGGCGAAATAACGAGCTTTCGTCCGTCTTGCCTATCGAATGGAGGCGCTAATGCATTTCGAGGGAGCCACCGTGGAAGATGGCAAGACCCTCAATACCGATCCGCCAGCTTTCTCAACTAAATAAGAAAGCTGTCGTTCGAAACAATTCGCGGCCCTCAAACAGGCATGCTCCCCAGATTAGATCTGCCGGGAGCGCAAGGTGCGTTCAAAGATTCGATGACTCAC
+
CCCCCFFFBCCDFGGBGGGGGGGHHHHHFHHHHHHHHHHHHHHGGGGGGHHHHHHHHHHCGHHHGGGGGGGFFHHHDFHHHHGEHHHHHHHHHHGHEGHHHHHHHGGGGGGGGHHHHHHHHHHHHGHHGGHHHHGHFGHGCDHGGGGGGGHHGGEGGG?FGGGGGGGFDGGGBGFGGFFFFFFFFFFFFEFFFFFFFFFFFFF.AEF/;AFFFFFFBFAEFFFFFFFFFFFFADF@AF9FFFDBFBFFBFFEA9-FA/FGGGGGFFAFGFGGGGFFF.AGCDHGCGHHHFFHHHHHFGGHG=0FC.<CFCCCCGGGEHGGBFA2GDHGFBHFGFHGBGHHHFGGGGGEEFHHHHHHE/CCGFGGGHGHBHHHHHFHEHGGGF0EGHGHHG5FGHGGGGGGGGGGGGHBCFCGCGFFBBGBCGGGGBFFFFFFBBAAB
@M02197:102:000000000-ALU3V:1:1101:12718:8963 1:N:0:1
TATTCAGCGGACTCCTCCGCTTATTGATATGCTTAAGTTCAGCGGGTATCCCTACCTGATCCGAGGTCAACCTTAGAAATGGGGTTGTTTTACGGCGTAGCCTCCCGAACACCCTTTAGCGAATAGTTTCCACAACGCTTAGGGGACAGAAGACCCAGCCGGTCGATTTGAGGCACGCGGCGGACCGCGTTGCCCAATACCAAGCGAGGCTTGAGTGGTGAAATGACGCTCGAACAGGCATGCCCCCCGGAATACCAGGGGGCGCAATGTGCGTTCAAAGATTCGATGATTCAC
+
CCCCDFFFDDDCGGGGGGGGGGGHHHGHGHHHHHHHHHGHHHGGGGGGHHHHHHHHHHHHHHHGGGGHHGHHHHHGHHHHHGHGGGGGHHHHHGGGGGGFGHHHHGGGCGGHGGHHGHHGGGGGFHHHHHHHHHHGGGGGFHHHGGGGGGHFHHHHHHHGGGGGGGGGGGGFGGGGFFGGGGGGGGGFFFGFFFGHHFGGGHGGGHHGHHFHHGHHHHEHGHHGFFFFHHGHHHHHHHGGGGGGFFGHHHHHHHHGGGGGGGGHGHHGGGGHGGGGGGGGGBFFFFFFFBABBB
@M02197:102:000000000-ALU3V:1:1101:16676:8974 1:N:0:1
TATTCAGCGGACTCCTCCGCTTATTGATATGCTTAAGTTCAGCGGGTAATCTTACCTGATTTGAGGCCAGAAAAGAATATGCACACAAGTGTGTATATTACGCGTGTTTGTTTGGAAGCAGATGACAAAAGCACAAGATTTTTATGGGTTTGCCTTAACAAAAATCTATGGCTGACACTCATCCACTTATACATTTAAGGCAAGGTGATACAAAGAGGCTATGCCATCACCAAGCCCAAGGACCCGCAAAAAAAGTTTTTCATAACAAAAAACCAATTTTTTGGAGAAATTCACGACACTCAAACAGGCATGCTCCGAGGAATACCAAGGAGCGCAAGATGCGTTCAAAGATTCGATGACTCAC
+
BBBBBFDFA?BBGGGGGGGGG?EHHHHHFHHHHHHHFHHHHHHGGGGGHHFHHHHHHGGHHHHHGHGGHHHHHGHGHHGHHHHHHHGGHHGFHAFHEHHGHGGGGGEGHEGHHHGHHGHHHHHHGHHHHGFFHHHHH2GHGFHHFFHFHGGGHHHHGHGHGHHFHHFHGHGHHGHHHHGHFHHHFFFHHHHHHGGHHHHHHHHGGCGGHGGHFGGGHFHGHHGGGHHGHGGHHGEGEHHHFGFGGGGGGHFEHHGGHHHFHHGHHGGGGHHGG3HG>11FFEHHHFHFBFFGFCHHHFGGHHHHHHHHGHHGEDGGGHHHHHFFHHGHGECGCFGBHGGGGGCGFFCGGEFCFFFFFFFBBBBB
@M02197:102:000000000-ALU3V:1:1101:12694:8959 1:N:0:1
TATTCAGCGGACTCCTCCGCTTATTGATATGCTTAAGTTCAGCGGGTATCCCTACCTGATCCGAGGTCAACCTTAGAAATGGGGTTGTTTTACGGCGTAGCCTCCCGAACACCCTTTAGCGAATAGTGTCCACAACGCTTAGGGGACAGAAGACCCAGCAGGTCGATTTGAGGCACGCGGCGGACCGCGTTGCCCAATACCAAGCGAGGTTTGAGTGGTGAAATGACGCTCGAACAGGCATGCCCCCCGGAATACCAGGGGGAGCTATGTGCGTTCAAAGATGCGATGATTCAC
+
BBABBB5BADBBGGGBGFGCC?EFBG55FDF55E55DAGDGFGD20AEHFHGHFF1AFFHFG1EEEEE3FDHHH:H7GHHGB???9EF?GHHDCE@EE99#B6GHGGC944G$BGFFHHHC0<@0D?)GGFGDBCCCG/CDFFHDDCGHF<C<?GG/C:#GDGB?C8GFGBA?EFFCCECCC?A><AFFDGBA1GF2FFBF?9FFAAFB%1E=;/GBFGEGGB9/>/AAGE;B;:;49(B0#/,+B/EFGD2AF/F00E01D2B1110EE00EBB3B3DA1E1B3FD3B1111>
@M02197:102:000000000-ALU3V:1:1101:17186:8998 1:N:0:1
TATTCAGCGGACTCCTCCGCTTATTGATATGCTTAAGTTCAGCGGGTATCCCTACCTGATCCGAGGTCAACCTTAGAAATGGGGTTGTTTTACGGCGTAGCCTCCCGAACACCCTTTAGCGAATAGTTTCCACAACGCTTAGGGGACAGAAGACCCAGCCGGTCGATTTGAGGCACGCGGCGGACCGCGATGCCCAATACCAAGCGAGGCTTGAGTGGTGAAATGACGCTCGAACAGGCATGCCCCCCGGAATACCAGGGGGCGCAATGTGCGTTCAAAGATTCGATGATTCAC
+
BCCCCFFF@BCCGGGGGGGGGGGHHHHHHHHHHHHGHHHGHHHGGGGGHHHHHHHHHHHHHHHGGGGHHHHHHHHHGHHHHHHGGGGGHHHHHGGGGGGGGHHHHGGGGGGHGGHHHHHHGGGGGHHHHHHHHHHGGGGGGHHGGGGGGHHHHHHHHHHGGGGGGGGGGGGGGGGGGGGGGGGGGGGGGGGGGHHHHHFGGHGGGHHGFHFHHHHHHHHHHHHFGGGFHGGHHHFHHHGHGGGGGGGHHHHHHHHGGGGGGGGHFGHGGGGCGGGGGGGGGGFFFFFFFBCCBC
@M02197:102:000000000-ALU3V:1:1101:24583:8985 1:N:0:1
TATTCAGCGGACTCCTCCGCTTATTGATATGCTTAAGTTCAGCGGGTATCCCTACCTGATCCGAGGTCAACCTTAGAAAAATTAAAGGCTTCTGTCGGCAGAAGTCCTCCCCTTTTAAAGACGTTCGAAAGAATTCTACTACGCCTAAAGCCGGTGAGGCCTCGCCGAGGTCTTTGAGGCGCGCCCCCCGCGGAGGGGGACGGGGCCCAATACCAAGCAGTGCTTGAGTGGTTTAATGACGCTCGAACAGGCATGCCCCTCGGAATACCAAGGGGCGCAATGTGCGTTCAAAGATGCTATGACTCAC
+
BABBAFFFABBBCGBGGGG2AEFHHFHHDFBFFBBE5F5BGFHDCAEACGHH3FEF3BEGHGF1EGFGFHHHHFHH4GBHA1GG4BGGG3FHH4@EFCCE>FBCGBG<HFF1GHHFFHHFFF?FFHGAFEGBGHFD1EHHFGFC;FDFGBBB<DG?CFFAEBCDGGGFFEFBFEGBB@/;A@=@DAFFCD;?A?CGCE9ECB@B@DFBDEDBEFHHFFCB>FFEBEHEEGGG(D@F//?;DG?D=DBAAABAEE/////A02D22GF10HEA00EA113BEACE1GEGGFBGF3A1B3FBFD1A>>1
@M02197:102:000000000-ALU3V:1:1101:24342:9042 1:N:0:1
TATTCAGCGGACTCCTCCGCTTATTGATATGCTTAAGTTCAGCGGGTATCCCTACCTGATCCGAGGTCAACCTTGGAAAAATAGACCGAAGGTCGATTGTCCGGCGGCCGTCGCCCAGCACTCCAAAGCGAGATATTTTACTACTACGCTCGAGGCTAGGACGCCGTCGCCGAGGTCTTCAAGGCCCGTCCGGCAGCGGACGTTGCCCAATACCAAGCAGAGCTTGAGGGTTGAAATGACGCTCGAACAGGCATGCCCTCCGGAATACCAGAGGGCGCAATGTGCGTTCAAAGATTCGATGATTCAC
+
BABBBFFFBDDBCFGGGFGGGGGGHHFHHHHHHHHFFHHHHHGGCFGGHHHHHHHHHHHHHFGGGGGHHEGFHHHFCHHHHHHHFFHGGGGGFFFFGHGHHHDGGGFGGGGCCGGGGHHHGGFHHHGFGFGFFFBHHHHHHHHHHHGFGGGGGGFGFGGGGGGGGF=GFFGGGHGHHHFGHFCFFFFDCCGHGGGGGGHHEFAGFBFHGHGGFHFHHH;HHHEHFHFGFHHFEGBHGGEFGGCEFHEGHGGHHEDGEEE?BHHFHHHGHHHGEEEFBHHHCGEEGFGFGGGGGGGFFFDFFFBA?BB
@M02197:102:000000000-ALU3V:1:1101:3794:9021 1:N:0:1
TATTCAGCGGACTCCTCCGCTTATTGATATGCTTAAGTTCAGCGGGTATCCCTACCTGATCCGAGGTCAACCTTAGAAAAATTAAAGGCTTCTGTCGGCAGAAGTCCTCCCCTTTTAAAGACGTTCGAAAGAATTCTACTACGCCTAAAGCCGGTGAGGCCTCGCCGAGTTCTTTTAGGCGCGCCCCCCGCGGAGGGGGACGGGGCCCAATACCAAGCAGTGCTTGAGTGGTGTAATGACGCTCGAACAGGCATGCCCCACGGAATACCAAGGGGCGCAATGTGCGTTCAAAGATTCGATGATTCAC
+
AAA?AFFFA2>AEGGBGGGGCF?BF5GGFF5GHHHHC5DFGHH??EEGEHHHEHHHHFBGHHEEEGDGHGD13GE3GFGHCFF3FF&3?F:3FE/8/E??E9B3B(BDGHFFB4B;3FG:B;//?89?0?;20FGBH<9?1:9#/?.11927A:-.<A9</C../<-@8.;</0;#0/:G9?;-A99?B7</EB//<;?//C@F0F;F2A:HCFGDGBFGHF1:GGGGC#E21F2C>B:@E95E8BB1ABHCFAB////1AFHHGFBGHFA0EGGEF1FFEEEGFFGGGF3AEGFBFFFFFFA>>11
@M02197:102:000000000-ALU3V:1:1101:3778:9014 1:N:0:1
TATTCAGCGGACTCCTCCGCTTATTGATATGCTTAAGTTCAGCGGGTATCCCTACCTGATCCGAGGTCAACCTTAGAAAAATTAAAGGCTTCTGTCGGCAGAAGTCCTCCCCTTTTAAAGACGTTCGAAAGAATTCTACTACGCCTAAAGCCGGTGAGGCCTCGCCGAGGTCTTTGAGGCGCGCCCCCCGCGGAGGGGGACGGGGCCCAATACCAAGCAGTGCTTGAGTGGTGTAATGACGCTCGAACAGGCATGCCCCTCGGAATACCAAGGGGCGCAATGTGCGTTCAAAGATTCGATGATTCAC
+
ABBB@FFFBBBBGGFGGGGGGGGHHHHHHHHGHHHHBGGHHHGGGGGGHHHHHHHGHHHHFEHGGGGHHHHGHHHGHFHHGHHHHGHFGFGHHGFFGFFFGGHFGBGGHFGG2GGHHHHFEFGAFHGHHGGGEHHFGFHHHEGGCHGFCFGFFGGFFEDCEHHGGGGCGGFFGGGGGFFECFFFDGFFFFFFFFFHFFGGFF?HHHFFGEFFFHHHGFBHHFFFFHGFHFFHHHHHFGGGFHHGGHFGGGHGHGGGCCGGHHHHHCHGG2GGEGGDGBFHEEEEGFGBDFGGGGGFFFFFFB@ABBB
@M02197:102:000000000-ALU3V:1:1101:7130:8979 1:N:0:1
TATTCAGCGGACTCCTCCGCTTATTGATATGCTTAAGTTCAGCGGGTATCCCTACCTGATCCGAGGTCAACCTTAGAAATGGGTTTGTTTTACGGCGTAGCCTCCCGAGCACCCTTTAGCGAATAGTTTCCACAACGCTTAGGGGACAGAAGACCCAGCCGGTCGATTTGAGGCACGCGGCGGACCGCGTTGCCCAATACCAAGCGAGGCTTGAGTGGTGAAATGACGCTCGAACAGGCATGCCCCCCGGAATACCAGGGGGCGCAATGTGCGTTCAAAGATTCGATGATTCAC
+
CCCCCFFFBBCCGGGGGGGGGGGHGHGHFHHHHHHHHHHHHHHGGGEEHGHHHHGHHHHHHHGGGGGHGHHHHHGHHHHHHHHBFGGHHHHHHGGGGEGDGHHHHGGGGGGHGGEGHHFHGFFGGHFHHFDGHHHGGGGGFGFGGFFFGFGHHHGHGHFFGGAFFFGGGFFGGG@FFGGCGGGGFBC;FEFGEFGHFHGGGHGGGHHGGGGGHHFHHHFHHHHGGGFGFEGHHGFHHFGHGGGGGE?FHGHHHHHGGGGGEFDGHHHGGEGHGFGGGGGGGGFFFFFFFACBBA
@M02197:102:000000000-ALU3V:1:1101:24774:9128 1:N:0:1
TATTCAGCGGACTCCTCCGCTTATTGATATGCTTAAGTTCAGCGGGTAGTCCTACCAATCTGAGGCCGATGAATTGAAATTAGATCCCTTTCTCTGACAGAAAGGGCGGGGTTCAGAAGCACTCCAACCAGCAAAAGTCGTTGCGTCCAGCTCTAACCCTTTCTCCGCCTCCGAAGTCCTGATATTATCAAAACCCGGCAGGGAAGAGAGGGCGAAAAATCAAGCTTTCGTCCGTCTTTCGCCTATCAAATGGATGCGCTAATGCATTTCGAGGGAGCCACGGTAAATGGCAAAAAGACCCTCAATACCGATCCGCCAGCTCTTACTGAAAAAAGCTGTCGTTCGAAACAATTCGCGGCCCTCAAACAGGCATGCTCCCCAGATTAGATCTGCCGGGAGCGCAAGGTGCGTTCAAAGATTCGATGACTCAC
+
BBCCCFFFCCCCGGGGGGGGGGGHHHHHHHHHHHHHHHHHGCHGGGGFGGGHHGHGFGHHGGHHFGGGGGGHHHHHHHHHHHGHHHHHHHHHHGHHHHHHHHHHGGGGGGG/CHHGHHGHHHHHHHHFFGHHHHHHH<DFEGHGGDGGGHHHGGGGGGGGGGGGGG.EGGGGGGDAEFFFFFFFFFFFFFBFFFFFFFFFFFFF.AA.>FFBDFFFCF/4FFFFFFFFFFFFFFEFF?FF?FFFF0FBBFFBAGFGFFFB;FFFFEBGDAFBAEFFDCEEGHHFFHHHGHGHHFGG<.GGHHHD<<.DACCGGGGFHFHFFHFHGG2HGHFGGHHDCCGGHHGGHHG4HE?>/GGGGGGFEGGHGFFEB3HHHGGGGHHHHHFFDFGGACGGGGGGGCGGHG4HGGGGHGGGGGGGGGGFFFFFFF@B@A?
@M02197:102:000000000-ALU3V:1:1101:7616:9146 1:N:0:1
TATTCAGCGGACTCCTCCGCTTATTGATATGCTTAAGTTCAGCGGGTAGTCCTACCAATCTGAGGCCGATGAATTGAAATTAAATCCCTTCCTCTCTTCCAAAGAAGCGAGGCATGGGCGGGGTTCAGAAGCACTCCAACCAGCAAAACGTCGCGTCCAGCTCCTCGACCCTGCGCCTCTCCTCTCCGAAGTCCTGATATTATCAAAACCCGGCAGGGAAAGACGGGGGCGAAATAACGAGCTTTCGTCCGTCTTGCCTATCGAATGGATGCGCTAATGCATTTCGAGGGAGCCACCGTGGAAGATGGCAAGACCCTCAATACCGATCCGCCAGCTTTCTCAACTAAATAAGAAAGCTGTCGTTCGAAACAATTCGCGGCCCTCAAACAGGCATGCTCCCCAGATTAGATCTGCCGGGAGCGCAAGGTGCGTTCAAAGATTCGATGATTCA
+
BCCCCFBFBDCCGGGGGGEFFGGHHHHBFHGHHHHHGHHGHHHGGFGEFHHFGFHGHGGFFHHEEGFGEE1FGFHFFDGHHHGGFEHHHHHHHHHHHHGHHGHHHHBGEGGGGG2GGHH?/<@-AGGBGHFFGHHHHHHHGG.CGHHEHGGG?-@D?BDFFFGGGGGGFFFFFFAFFFFE9BFFFFED@?BEFFEBFFFEBBFFBFFBFDFFAFA=>-:AFFBFB#4FDBBB;B9BFFBBFDDBB;@.FAFFEAB99../FEFFF;/A9--?BCB0;00FEA9.@FFEEBC;..:CDGC0BGGHFFC0HHGC<./0<0DE.CD?C>-CCGGHHGHGHHGHHGHGGFHFHHGBBHHHDDE?/F0F/BHFHGEEE/GGCFFEF1FGFBHGDCFF3HDAA0G5D5HGGFHHHFEE2EEGEEACGHHFFGGEEABGGBF5GABBC4BFFFAA33A
@M02197:102:000000000-ALU3V:1:1101:28181:9098 1:N:0:1
TATTCAGCGGACTCCTCCGCTTATTGATATGCTTAAGTTCAGCGGGTATCCCTACCTGATCCGAGGTCAACCTTAGAAATGGGGTTGTTTTACGGCGTAGCCTCCCGAACACCCTTTAGCGAATAGTTTCCACAACGCTTAGGGGACAGAAGACCCAGCCGGTCGATTTGAGGCACGCGGCGGACCGCGTTGCCCAATACCAAGCGAGGCTTGAGTGGTGAAATGACGCTCGAACAGGCATGCCCCCCGGAATACCAGGGGGCGCAATGTGCGTTCAAAGATTCGATGATTCAC
+
CCCCCFFFCDDBGGGGGGGGGGGHHHGHHHGHHHGHHHHHHHHGGGFGHHGHHHHHHHHHHHHGGGGHHHHHHHHHHHHHHHHGEGGFHHHHHGGGGGGFEHHHHGGGGGGHGGHHHHHHGGGGGHGHHHHHHHHGGGGGGHHHGFGGGHFHHHHGFFHGGGFFGGGGGFGGGGGFGGGGGGGGFGGGGGGGGGHHHHGGGHGGGGHGHHHHHHHHHHHHHHGFGGGGGHGHHHHHHHHHGGGGGGGHHHHHFHHGGGGGGGGGHHHGGGGHGCGGGGGGGGFFFFFFFCCCBB
@M02197:102:000000000-ALU3V:1:1101:12348:9221 1:N:0:1
TATTCAGCGGACTCCTCCGCTTATTGATATGCTTAAGTTCAGCGGGTAGTCCTACCAATCTGAGGCCGATGAATTGAAATTAAATCCCTTCCTCTCTTCCAAAGAAGCGAGGCATGGGCGGGGTTCAGAAGCACTCCAACCAGCAAAACGTCGCGTCCAGCTCCTCGACCCTGCGCCTCTCCTCTCCGAAGTCCTGATATTATCAAAACCCGGCAGGGAAAGACGTGGGCGAAATAACGAGCTTTCGTCCGTCTTGCCTATCGAATGGATGCGCTAAGGCATTTCGAGGGAGCCGCCGTGGAAGATGGGAAGACACTCAATACCGATCCGCCAGCTCTTACTGAAAAAAGCTGTCGTTCGAAACAATTCGCGGCCCTCAAACAGGCATGCTCCCCAGATTAGATCTGCCGGGAGCGCAAGGTGCGTACAAAGATTCGATGACTCAC
+
BBA?AFFFBBBBGFCGGGCFEEE5FBDHCHHFHF5EGHHDHFGFCGGGGHHHHHEHHHHGHEHBFGEC?EGFHHGGFHFFHFHHHHGHGHHFHFFHHHGHHHEHH03GEGGF?FHGFEFC/CCGGFH0DB<CFHCGH/:GD.CCCCGFC-:EC-@DGGDGFFGGGGADB--B.A;@DDFF/;/BFF/.BA-ABFB9B/BBBBFFF///;;;B;99--@.9:.;F.A.AAECEEFE:9BAB;B./B9-BA-;-9FFBFA-B/FFBF/B=B-@-9B;///FFEBF?@BC.;.---;--:0000GFG=</000GHGDDFFGG<..A<---CCE?11<1FBGF>220@GHHGBC//></GF//HHGEHGE>>//EFECE/F0EB1G111AGAEE/A0BF2DEDDGB1//////FAAA0CGB1A0A0EAA33A3FEEB11F3F11B11A>1
@M02197:102:000000000-ALU3V:1:1101:17431:9214 1:N:0:1
TATTCAGCGGACTCCTCCGCTTATTGATATGCTTAAGTTCAGCGGGTAGTCCTACCAATCTGAGGCCGATGAATTGAAATTAGATCCCTTTCTCTGACAGAAAGGGCGGGGTTCAGAAGCACTCCAACCAGCAAAAGTCGTTGCGTCCAGCTCTAACCCTTTCTCCGCCTCCGCAGTCCTGATATTATCAACACCCGGCAGGGAAGAGAGGGCGAAAAATCAAGCTTTCGTCCGTCTTTCGCCTAGCAAAGTGATGCGCTAATGCATGTCGAGGGAGCCAGGGTAAAGTGCAAAAAGACCCGCAATACCGATCCGCCAGCTTTGTCAACTAAATAAGAAAGCTGTCCATCGAAACAATTCGCGGGCCTAAAACAGAAATGCTCCCCAGATTAGAGCTGCAGGGAGCGAAAGGTGCGTTCAGAGATTCTATGATTCAC
+
BBBBAFBFA?DBGGGGGGGG?FGHHHGHHHFFHHHGH5FGHHHGGEFFAGFHHHHHHGHEFGGDFFGGCE1GGHFE3GFHHHFGFHHHGHFHDGHGBGHFH33BFECEGGG?@G<GFFCFCGHEFGHH?CCGHHFH/DGD.A:AD.:-;C/CFGGEB?AFFGGGGGGGGFDED.:BABFF99//:99FFFB/;EF?DAFAFF-;A.AF.9.9ACAA/@/AFF4:99A.#A#A.A;;.#BF/9D?0#090000?;9--9;00;009..-.-:/.:0/:CFGCG<0</0<00-<1=10>>->/111/?///>/<///<11000B112HHGFBBB22121D1B//CB>/22F/B02B1?///>//AB110201A2DA2221A//A/0122FB111101GFA10000B0011CGEE0A1131AA3BB31133D1FD?11>1
@M02197:102:000000000-ALU3V:1:1101:15121:9214 1:N:0:1
TATTCAGCGGACTCCTCCGCTTATTGATATGCTTAAGTTCAGCGGGTATCCCTACCTGATCCGAGGTCAACCTTAGAAATGGGGTTGTTTTACGGCGTAGCCTCCCGAACACCCTTTAGCGAATAGTTTCCACAACGCTTAGGGGACAGAAGACCCAGCCGGTCGATTTGAGGCACGCGGCGGACCGCGTTGCCCAATACCAAGCGAGGCTTGAGTGGTGAAATGACGCTCGAACAGGCATGCCCCCCGGAATACCAGGGGGCGTAATGTGCGTTCAAAGATTCGATGACTCAC
+
BABBBFFFB@@BGGGFGGFGGGGHHHHHCHHHHHHFHHHHHHHGGGGGHHHHHHHHHFHHGGGFGGDHHHHHHHHGHHHHHHHGGGGGHHHHHGGGGFGGFHHHHGGGGGGHGGHHHHHHGFGGGHHHHHGHHHHGGGGGGHHHGFGGFFGGHHHHHHHGGGFGGGGGGFFGFGGEFGGGGGGGGGGGGFFFFGHGGFFGGHGGFHHGGBEHHHHHHHHHHHHDGFGGGFGHHHHGHHHHGCGGGGGHHHGHHHHGGGGGGGGHHHHGGGGHCBGGGGGFCGFFFFFFFAAAAB
@M02197:102:000000000-ALU3V:1:1101:3222:9229 1:N:0:1
TATTCAGCGGACTCCTCCGCTTATTGATATGCTTAAGTTCAGCGGGTATCCCTACCTGATCCGAGGTCAACCTTAGAAATGGGGTTGTTTTACGGCGTAGCCTCCCGAACACCCTTTAGCGAATAGTTTCCACAACGCTTAGGGGACAGAAGACCCAGCCGGTCGATTTGAGGCACGCGGCGGACCGCGTTGCCCAATACCAAGCGAGGCTTGAGTGGTGAAATGACGCTCGAACAGGCATGCCCCCCGGAATACCAGGGGGCGCAATGTGCGTTCAAAGATTCGATGACTCAC
+
AAA3AFFFADBDACFGFGFAEEEF5GFGFFHFBGHHFGFGGFHGGGGGHFHFGHHHHHHHHHHGGGEGGHFHFGHHB4FGFF<EEFFBFGA@FFA;EGGGFHHCCFFFCC/F/EHFHFFB6GGFFH;F;<FGHEHG1/FFFFHHFFCAEHHGGHBCHHHGGGFBDA99BFFFFEG@D?GGGA@E9=--A;B?E;BHGFFFEFF?CD/BD;EGB?F<;F0BGFF5/<@.FHCGHHFDBGHHCGC@EA?EFGGBD1HGEE0A0A0FHHEA0EE1FGB3FGGGGGFFFFFFFAA1A1
@M02197:102:000000000-ALU3V:1:1101:20016:9278 1:N:0:1
TATTCAGCGGACTCCTCCGCTTATTGATATGCTTAAGTTCAGCGGGTATCCCTACCTGATCCGAGGTCAACCTTAGAAATGGGGTTGTTTTACGGCGTAGCCTCCCGAGCACCCTTTAGCGAATAGTTTCCACAACGCTTAGGGGACAGAAGACCCAGCCGGTCGATTTGAGGCACGCGGCGGACCGCGTTGCCCAATACCAAGCGAGGCTTGAGTGGTGAAATGACGCTCGAACAGGCATGCCCCCCGGAATACCAGGGGGCGCAATGTGCGTTCAAAGATTCGATGATTCAC
+
CCCCCFFFC@DBGGGGGGGGGGGHHHHHGHHHHHHHHHHHHHHGGGGGHHHHHHHHHHHHHHHGGGGHHHHHHHHHHHHHHHHGEGGGHHHFHGGGGGGGGHHHHGGGGGGHHGHHHHFHGGFGGHHHHHHHHHGGGGGGGHGGGGGGGHHGHHHHHHGGFGGGGGGGGGGGGGGGGGGGGGGGGGGGFFFGGGHHHHGGGGGGGHHGHHHHHHHHHHGHHHHGGGGGHFGFHHGHHHHHGGGGGGGHHHHGHHDGGGGGGGGHHHHGGGGHGGGGGGGGGFFBFFFFFCCCCC
@M02197:102:000000000-ALU3V:1:1101:21343:9351 1:N:0:1
TATTCAGCGGACTCCTCCGCTTATTGATATGCTTAAGTTCAGCGGGTAATCTTACCTGATTTGAGGCCAGAAAGGAATACATAAAGAATTATGTATGTGTGTGTTTGTTTGGTAGCAGATGACAAAAGCACAAGATTTTTATGGGTTTGCCTTAACAAAAATCTATGGCTGACACTCATCCACTCATACTTTTAAGGCAAGGTGATACAAAGAGGCTAATCTCATCACCAAGCCCAAGGACCCGTTAAAAGAATTTTTCATAAAAAAAAACCTTTTAATGGAGATATTCACGACACTCAAACAGGCATGCTCCGAGGAATACCAAGGAGCGCAAGATGCGTTCAAAGATTCGATGATTCAC
+
CCCCCFFFCBCCGGGGGCEGGGGHHHHHGHHHHHHHHHHHHHGGGGGGGHHHHGHHHHFGHHFGGHEECGHHHEEHFGEGHFHFFFFGGGHHHBEGHHH4FFHHHGHHHGHG?FEGHFFHFEBFGFFG0C?GHHFH9HHHEDHH8HGCDHEFHFFHHGHHC;GF?FH:FFCGGGFCB<FFGFFGHHFGFHHHFHHHHFHGGEGCHFHHHHFFGHBGFF#FFFGFFGHG?CHHHHHGGGGGGGGHFHFGHFFFF0BFFFGHFGGFGGGHHHCFGHHFHHHHHHGEHGAHEEGHHGHGFHEHHGHGHGHGECEGGHHHHHHHHHGHHGEEGGHHHFGGGEG4GGGGGGGFBFFFFFFFABBBB
@M02197:102:000000000-ALU3V:1:1101:26951:9359 1:N:0:1
TATTCAGCGGACTCCTCCGCTTATTGATATGCTTAAGTTCAGCGGGTATCCCTACCTGATCCGAGGTCAACCTTAGAAATGGGTTTGTTTTACGGCGTAGCCTCCCGAGCACCCTTTAGCGAATAGTTTCCACAACGCTTAGGGGACAGAAGACCCAGCCGGTCGATTTGAGGCACGCGGCGGACCGCGTTGCCCAATACCAAGCGAGGCTTGAGTGGTGAAATGACGCTCGAACAGGCATGCCCCCCGGAATACCAGGGGGCGCAATGTGCGTTCAAAGATTCGATGACTCAC
+
11>AAFDB?DDD?AFGG0EFGGC1GB2FDDGHBAFDB2A2G2FA/EE/AGFCGHHFHFH1110//>EHGFFC09B@18DGFGHG9EFFEAF2GAEFFFFF@?GFEFCA@@/FC<ACHF?BFGGGGHFB<FBFHGGGGGGGCDDF:BFFFF<BC9GG.<@@@CCC?/CBCFFFB@AA9@A?@G@G@@<@?C/;EFGGAFGFAAE?AHHEFFC/F:H;HH-DEH:GGGGGGHGFD<:FCBHH?GGGEF/0FFFBF1HFGCEGECEDFHGE?EF1G1GGFG3?GA1FDFD@BAA1>1
@M02197:102:000000000-ALU3V:1:1101:15693:9347 1:N:0:1
TATTCAGCGGACTCCTCCGCTTATTGATATGCTTAAGTTCAGCGGGTATCCCTACCTGATCCGAGGTCAAGAGTGTAAAAATGTACTTTTGGACGTCGTCGTTATGAGTGCAAAGCGCGAGATGTACTGCGCTCCGAAATCAATACGCCGGCTGCCAATTGTTTTGAGGCGAGTCTGCGCGCAGAGGCGAGACAAACACCCAACACCAAGCAGAGCTTGAAGGTACAAATGACGCTCGAACAGGCATGCCCCATGGAATACCAAGGGGCGCAATGTGCGTTCAAAGATTCGATGATTCAC
+
BBBBAF5FA@DDGGGGGGGGGGGHHGGHHHHGHHHHHHHHHGHGGGGGHFHHHGGGHHGHHGHGGGGGFHHHHHFGHGFFFHGHFFFH9FHFEEFFFGEFGFFFGFFFFGHFDDGHGGFFC?FH2GDBDGFG9GFCCF0GGGHFGFHDGHDDHFGGGHHHHGFFHGGGEGGGGB>-;CCDBBHFFEEGHGF?HHFEE#EHEGGFBEFHGFDGG9HBFHFFHHHFFFFGF1GGFFHHGHH<HHH;FHGEEAFFG5HHHFFFGHHHGGGGDHHHHEGGGGGGGCGGGGGGFFFFFFFABBBA
@M02197:102:000000000-ALU3V:1:1101:12041:9393 1:N:0:1
TATTCAGCGGACTCCTCCGCTTATTGATATGCTTAAGTTCAGCGGGTATCCCTACCTGATCCGAGGTCAACCTTAGAAATGGGTTTGTTTTACGGCGTAGCCTCCCGAGCACCCTTTAGCGAATAGTTTCCACAACGCTTAGGGGACAGAAGACCCAGCCGGTCGATTTGAGGCACGCGGCGGACCGCGTTGCCCAATACCAAGCGAGGCTTGAGTGGTGAAATGACGCTCGAACAGGCATGCCCCCCGGAATACCAGGGGGCGCAATGTGCGTTCAAAGATTCGATGATTCAC
+
CCCCCFFFCCBBGGGGGGGGGGGHGHFHHHHHHHHHGHHHHHHGGGGGHHHHHHHHHHHHHHHGGGGHHHHGHHFHHHHHHHGHGGGHGHHHHGFGGGGGGHHHHGGFFGGHHGHHHHHHGGGGGHHHHHHHHHHGGGGGGGHHGGGFFFFHHHHHHGHGGGFFGGGGGGGGFFGGGGGGGGGGGGGGGGFGGHHHHHFGGHGGFHHGHFHHHGHHHHHHGHGGGGGGHHGHHHHHHHHGGGGGGGGHHHHHHHHGGGGGGGGHHHGGGFFCGGGGGGGGGFFFFFFFFBBBBB
@M02197:102:000000000-ALU3V:1:1101:5117:9461 1:N:0:1
TATTCAGCGGACTCCTCCGCTTATTGATATGCTTAAGTTCAGCGGGTATCCCTACCTGATCCGAGGTCAAGAGTGTAAAAATGTACTTTTTGGACGTCGTCGTTATGAGTGCAAAGCGCGAGATGTACTGCGCTCCGAAATCAATACGCCGGCTGCCAATTGTTTTGAGGCGAGTCTACACGCAAAGGCGAGACAAACACCCAACACCAAGCAGAGCTTGAAGGTACAAATGACGCTCGAACAGGCATGCCCCATGGAATACCAAGGGGCGCAATGTGCGTTCAAAGATTCGATGATTCAC
+
BAABBF5DA@ADGGGGGGGCEGGHHHHHHHFHHHGHGHHHHHGGGGEGHHBGHFHHHH3GHHHGGGGFHHHFHFGHGGHFHGHHHHHH9HHGFGFEEGEGEEFGHHHFHGHHHHHHEDGGGGCFHFHHGGFGCCFGGCGGHHFFHHHHGCGGGGCEHHHHHHHHHHFGCFFFHHBHGGGGGGHHF?FGFHGHFHHFFFFGHFGHFFFGHHHHGHFFFFGHEHHHFHHHHHGFEBGFGGHHFHHHHGFE?CGGFHHHGHGHHFCHGCGGGGHHHG2EGGGGGGGGCGGGGFFFBFFFAAAAA
@M02197:102:000000000-ALU3V:1:1101:24661:9271 1:N:0:1
TATTCAGCGGACTCCTCCGCTTATTGATATGCTTAAGTTCAGCGGGTAGTCCTACCAATCTGAGGCCGATGAATTGAAATTAGATCCCTTTCTCTGACAGAAAGGGCGGGGTTCAGAAGCACTCCAACCAGCAAAACGTCGCGTCCAGCTCCTCGACCCTGCGCCTCTCCTCTCCGAAGTCCTGATATTATCAAAACCCGGCAGGGAAAGACGTGGGCGAAATAACGAGCTTTCGTCCGTCTTGCCTATCGAATGGATGCGCTAATGCATTTCGAGGGAGCCACCGTGGAAGATGGCAAGACCCTCAATACCGATCCGCCAGCTTTCTCAACTAAATAAGAAAGCTGTCGTTCGAAACAATGCGCGGCCCTCAAACAGGCATGCTCCCCAGATTAGATCTGCCGGGAGCGCAAGGTGCGTTCAAAGATTCGATGATTCACC
+
CCBBCFBFBBCBGGGGGGGEGGGHGBBGDFFHHHHHHHFHFHGGCGGGGHGHHHHHHHHHHHHEFFGGGGGHHGHHGHHHFH3FHHFHHHHHHHHHHHHEGGHG0EFEDCF@FGHHHHGGHHGHHHHHGGFHHHHHHGHGGGGGGGGFGGGGGGG?DGGGGGGGGGFEFFFFFFFFFBAAFFFBFBFFFFFF9BFFFFFCFFFFFFF?9FBFFEA?97;DFFFFFFFEFFDFBFDAD.BBAA/FFF./B/FFFFF;.-A-/;0BB9B0GGC;-BFEGFC..HE@.G;00FGC=0FBHHFHDECDD0D<<.DF@--?/?BGFCCEHHGBFG>2BGD3D3HGFHHG@CEE?C0/E4FFF3/E>//??DGAC1535G3HHGBFEHEEEFHBEHFE5GHHGF0AA2GGE??FEF5CBGGECHCGGGGFF2F4GFBFFFFBA3AA>
@M02197:102:000000000-ALU3V:1:1101:10800:9487 1:N:0:1
TATTCAGCGGACTCCTCCGCTTATTGATATGCTTAAGTTCAGCGGGTATCCCTACCTGATCCGAGGTCAAGAGTGTAAAAATGTACTTTTTGGACGTCGTCGTTATGAGTGCAAAGCGCGAGATGTACTGCGCTCCGAAATCAATACGCCGGCTGCCAATTGTTTTGAGGCGAGTCTACACGCAAAGGCGAGACAAACACCCAACACCAAGCAGAGCTTGAAGGTACAAATGACGCTCGAACAGGCATGCCCCATGGAATACCAAGGGGCGCAATGTGCGTTCAAAGATTCGATGATTCA
+
BBCCCFFFDCBCGGGGGGGGGGGHHHHHHHHHHHHHHHHHHGHGGGGGHHHHHFHHHHHHHHHGGGGHHGHHHHHHHHHFGHHHHHHHHHHGGHHGGGGGGGGGHHHHGHHHHHHHGGGGGGGGGHHHHHHGGGGHHHHHHHHGHHHHGFFGGGHHHHHHHHHHGHGGDGGHHGDGGGGGGHHHGGGGFHHHHHHGGGFFFFGHGGGHHHHGHHHHHHHHHHHHHHHHGHGGGFGGHGHGHHHHHHHCGGHHHHHFHHHHHFGHHGGFE?CHHHFFEGGGGGGGGGGGFFFFFFFBAAAB
@M02197:102:000000000-ALU3V:1:1101:4493:9535 1:N:0:1
TATTCAGCGGACTCCTCCGCTTATTGATATGCTTAAGTTCAGCGGGTATCCCTACCTGATCCGAGGTCAACCTTAGAAATGGGATTGTTTTACGGCGTAGCCTCCCGAACACCCTTTAGCGAATAGTTTCCACAACGCTTAGGTGACAGAAGACCCAGCAGTTCGATTTGATGCACGCGGCGGACCGCGTTGCCCAATACCAAGCGAGGATTGAGTGGTGACATGACGCTCGAACAGACATACCCCCCGGCATACCAGGTGACGAAATGTGCGTGCGGAGGACGGAGGACTGGC
+
1AAAADBBA?DDAEGGF000E0EDFBCHF22A2AFGFGBFB2D/A/AE11DFFDCEGF0G1AFA?EEGH;H00E26)1191;F#?:/1;0BD%9/>;>EE;G<<GEC7CC/F?5CBGGH7?C/</;@12<91FC7.<7.<50F.<C/<;./;#;:#:/5/:#GCB999/0;$:B9F?@9--A9@=9//3@@@F/B+E.9:BFF2.:B;0$/B:/CDBE<09#AFB<FB;AA@F2<@/%9AB##/;B/A1212DFBAB1///002221A000A00011BAA1111FB11@1>111
@M02197:102:000000000-ALU3V:1:1101:12794:9689 1:N:0:1
TATTCAGCGGACTCCTCCGCTTATTGATATGCTTAAGTTCAGCGGGTATCCCTACCTGATCCGAGGTCAACCTTAGAAATGGGTTTGTTTTACGGCGTAGCCTCCCGAGCACCCTTTAGCGAATAGTTTCCACAACGCTTAGGGGACAGAAGACCCAGCCGGTCGATTTGAGGCACGCGGCGGACCGCGTTGCCCAATACCAAGCGAGGCTTGAGTGGTGAAATGACGCTCGAACAGGCATGCCCCCCGGAATACCAGGGGGCGCAATGTGCGTTCAAAGATTCGATGATTCAC
+
CCCCCFFFCCCCGGGGGGGGGGGHHHHHHHHHHHHHHHHHHHHGGGGGHHHHHHHHHHHHHHHGGGGHHHHHHGHHFHHHGHHGGGGHHHHHHGGGGGGGGHHHHGGGGGGHHGHHHGHHGFGGGHHHHHHHHHHGGGGGGHHHGDGGGHHHHHHHHHHGGGGFGGGGGGGGGGGGGGGGFGGGGGGGGFGGGGHHFFGGGGGGGHHGHGFGHHHHHGGGHHHGGGGGHFFGFHHHHHFFGGGGGGGHHHHHHHHGGGGGGGCGHHHGGGEFGGGGGGFGGGFFFFFFFBBBAB
@M02197:102:000000000-ALU3V:1:1101:15656:9735 1:N:0:1
TATTCAGCGGACTCCTCCGCTTATTGATATGCTTAAGTTCAGCGGGTAATCTTACCTGATTTGAGGCCAGAAAAGAATATGCACACAAGTGTGTATATTACGCGTGTTTGTTTGGAAGCAGATGACAAAAGCACAAGATTTTTATGGGTTTGCCTTAACAAAAATCTATGGCTGACACTCATCCACTCATACATTTAAGGCAAGGTGATACAAAGAGGCTATGCCATCACCAAGCCCAAGGACCCGCAAAAAAAGTTTTTCATAACAAAAAACCAATTTTTTGGAGAAATTCACGACACTCAAACAGGCATGCTCCGAGGAATACCAAGGAGCGCAAGATGCGTTCAAAGATTCGATGACTCAC
+
BBBBCFFFCBBBGGGGGGGGGCDHHHGHHHHHHHHHGHHHGHHGGGGGHHHHHHHHHGGHGHHHGHGGGHHHHGHGGHHHHHHHHHGGHHHGHHHHHHHHHGGGGGGGHHGHHHGGHHHHHHHHHHHHHHHHHHHHGHHHHGHHHHGHHGGGGHHHHHHHHGHHHHHGHHFGHHHHHFHHHHGHHHHHHHHHHHHHHHHHHHHHHHHHHHGHHGHHHFHHGHHHGGGGHGGHHHGHHHHHGFFECFFGGHGHGHEAHFHHHHHHHGGGGHHFHHGC/HEFHGHHHHHHHFFGFGHG3GFGHHHHHHHHHFEFCGGGHHHHHHGHGGHHGGGGFGGHHGGGGCGGGGGGGGGCFFFFFFFBBBAB
@M02197:102:000000000-ALU3V:1:1101:12398:9749 1:N:0:1
TATTCAGCGGACTCCTCCGCTTATTGATATGCTTAAGTTCAGCGGGTAGTCCTACCAATCTGAGGCCGATGAATTGAAATTAAATCCCTTCCTCTCTTCCAAAGAAGCGAGGCATGGGCGGGGTTCAGAAGCACTCCAACCAGCAAAACGTCGCGTCCAGCTCCTCGACCCTGCGCCTCTCCTCTCCGAAGTCCTGATATTATCAAAACCCGGCAGGGAAAGACGTGGGCGAAATAACGAGCTTTCGTCCGTCTGGCCTATCGAATGGATGCGCTAATGCATTTCGAGGGAGCCACCGTGGAAGATGGCAAGACCCTCAATACCGATCCGCCAGCTTTCTCAACTAAATAAGAAAGCTGTCGTTCGAAACAATTCGCGGCCCTCAAACAGGCATGCTCCCCAGATTAGATCTGCCGGGAGCGCAAGGTGCGTTCAAAGATTCGATGATTCAC
+
CCCCCFFFCDBCGGCGGGGGCEGHHHHHGHGHHHHGHHHHHGHFGGEGEHFHHHHHHGHHHHHHEEGGGGGGHHHGHHHHGHGHHHHHHHHHHHHHHHFGHDDHHHHHGGGGGGHHHHHGGGGGGHHHFHGHHHHHHHHHGGFHHHHGHGFGFGC?FGDGFFGGGGGGFFFFFFFFBDFFFFFFFFFFFDF.BFF//BBFFFFF/FFFFFFAFF;;BAAF:./B?ADFDFFFDC9BFFBFDFFFFFCDA;AFEA/FFDA9/BFBFFFBD@9-C0F90C0B;.FBAGFGEFF.;.:DAGHC;GGGFGGBGHHFDA<00FFFG.DD?@?@@/HFGF2BF/2FHGDFGHGF3FHHFHHHFCD?GHHGGHHHHF?>/GCGCGEDFGHGFGGEFFFFHH?CGE2BFHHHHHHHHGGGGEAFGGEFCFFFHECGCHGGBGGFGF4BBFFFDFFA?ABB
@M02197:102:000000000-ALU3V:1:1101:9528:9885 1:N:0:1
TATTCAGCGGACTCCTCCGCTTATTGATATGCTTAAGTTCAGCGGGTATCCCTACCTGATCCGAGGTCAACCTTAGAAATGGGTTTGTTTTACGGCGTAGCCTCCCGAGCACCCTTTAGCGAATAGTTTCCACAACGCTTAGGGGACAGAAGACCCAGCCGGTCGATTTGAGGCACGCGGCGGACCGCGTTGCCCAATACCAAGCGAGGCTTGAGTGGTGAAATGACGCTCGAACAGGCATGCCCCCCGGAATACCAGGGGGCGCAATGTGCGTTCAAAGATTCGATGATTCAC
+
CCCCCFBFCBCCGGGGGGGGGGGHHHHHHHGHHHHGHHHHHGGG?EGGHHHHHHHHHHHHHGHEGGGHHHHFHHHGGHH;HHGH:GGHHHHHHFGGGGGGGFHHGGGGGGGHHGHGHHGGGGGGGHHHHHHHHGHGGGGGGHHHGDCFFFFGFHHFHEHFFFFFFFGGFFFEFGEGDGGGFGGFFFGFEFFFFFHGHHFGGGGGGHHGHGHHGCC9HGDHHHHGGGGFGHGHGHHHHHHHGGGGGGFEHHHGHFFGGGGGGGCHHHHGGGGHGGFGFFGGGGBFFBFFFBABBA
@M02197:102:000000000-ALU3V:1:1101:16468:9922 1:N:0:1
TATTCAGCGGACTCCTCCGCTTATTGATATGCTTAAGTTCAGCGGGTATCCCTACCTGATCCGAGGTCAACCTTAGAAATGGGGTTGTTTTACGGCGTAGCCTCCCGAACACCCTTTAGCGAATAGTTTCCACAACGCTTAGGGGACAGAAGACCCAGCCGGTCGATTTGAGGCACGCGGCGGACCGCGTTGCCCAATACCAAGCGAGGCTTGAGTGGTGAAATGACGCTCGAACAGGCATGCCCACTAGAATACTAATGGGCGCAATGTGCGTTCAAAGATTCGATGATTCAC
+
BBBBBFFF3D2AEGGGGGGGGGGHHHHHHHHHHHHHHHHHHHHGGGGGHHHHHHHHHGHHHHHGGGGHHHHHGHHHHF:HHHGGGGGFHHGEHFEGGEGEGHHHHGGGGGCHGGHH;HGFGGGGGHFGHHGBGHEGGGGEFHHHHGDGHGHHHHHHHGGGGGFDHHGHHHHHGGCGGGGDBFGGGGEBHGHHHHGFHDFGGHGGGHHGGHHHHHCHHHHHGHHGGGGGHHGHHHHGHHHHHFFFF5HHHHHHHHHGDHGGGGEFHGHGGGGHGGGFGGGGGGFFFFFFFCCCCC
@M02197:102:000000000-ALU3V:1:1101:6366:9819 1:N:0:1
TATTCAGCGGACTCCTCCGCTTATTGATATGCTTAAGTTCAGCGGGTATTCCTACCTGATCCGAGGTCAACCTTAGAAATGGGGTTGTTTTACGGCGTAGCCTCCCGAACACCCTTTAGCGAATAGTTTCCACAACGCTTAGGGGACAGAAGACCCAGCCGGTCGATTTGAGGCACGCGGCGGACCGCGTTGCCCAATACCAAGCGAGGCTTGAGTGGTGAAATGACGCTCGAACAGGCATGCCCCCCGGAATACCAGGGGGCGCAATGTGCGTTCAAAGATTCGATGACTCAC
+
BBBBBFFFBBDBGGGGGGGFGGGGCFHHHHHHHHCFHFHHHHHGGGGGHFHGHHHHHGHHHHHGGGGGHHHHHHHHGHFHHHHGGGGGHHHFHGFGGFGGEHGHGGGGGFGGGFHFGHHGGGGGGGFGHHHHHGHDFGGGGHHGFFDFFHHFHHHHHGGA@FGGFBFGGGGFFFGGFGGGGDFA@FGGGGGGGHHHHHGFFHGGGGGGHHHHHHHHFHHHHHGGGGGGFFGHHHHFFGHHGGFFFFCGGHHHHHHGCGGGGGGHHHHGGGGHGGGGGGG2FGFFFFFFFBAAA3
@M02197:102:000000000-ALU3V:1:1101:23781:9917 1:N:0:1
TATTCAGCGGACTCCTCCGCTTATTGATATGCTTAAGTTCAGCGGGTAATCTTACCTGATTTGAGGCCAGAAAAGAATATGCACACAAGTGTGTATATTACGCGTGTTTGTTTGGAAGCAGATGACAAAAGCACAAGATTTTTATGGGTTTGCCTTAACAAAAATCTATGGCTGACACTCATCCACTCATACATTTAAGGCAAGGTGATACAAAGAGGCTATGCCATCACCAAGCCCAAGGACCCGCAAAAAAAGTTTTTCATAACAAAAAACCAATTTTTTGGAGAAATTCACGACACTCAAACAGGCATGCTCCGAGGAATACCAAGGAGCGCAAGATGCGTTCAAAGATTCGATGATTCAC
+
CBBCCFFFCCBBGGGGGGGGGGGGHHHHHHHHHHHHHHGHHHHGGGGGHHGHHHHHHHHHHHHHGGGGGGHHHHHGGHHHHHHHHHGGHHHHHHHHHHHHHGGGGEFHHHHHHHGGHHHHHHHHGHHHHHHHGGHFFFBGHGHGHHHFGGGGGGFHHHHHHHHHHHHHHGGGHHHHHHHHHHFHGHGHHHHHHHHHHFHHFHGFHFFGHHHHHHHHHGDHFGGGGHHGHGFHGGHHHHHHGGFFGGCGGHHHGHFHHHHHGHHHHGGGGHFGHHHGGHHFGBHHHHHHHGHGGFHHHHGGGFHHHHHHHHHGG?GGGHHHHHHHHHHHGGGGGHGHHGDEGHGGGGGCGGGGFFFFFFFCCBBA
@M02197:102:000000000-ALU3V:1:1101:2881:10008 1:N:0:1
TATTCAGCGGACTCCTCCGCTTATTGATATGCTTAAGTTCAGCGGGTATCCCTACCTGATCCGAGGGCAAGAGTGTAAAAATGTACTTTTTGGACGTCGTCGTTATGAGTGCAAAGCGCGAGATGTACTGCGCTCCGAAATCAATATGCCGGCTGCCAATTGTTTTGAGGCGAGTCTACACGCAAAGGCGAGACAAACACCCAACACCAAGCAGAGCTTGAAGGTACAAATGACGATCGAACAGGCATGCCCCCCGGAATACCAGGGGGCGCAATGTGCGTTCAAAGATTCGATGACTCAC
+
B@BBA5@@AD2>2G44FFECE2A5GF55DD5GHFHBFDAF5DDEEEECGGHHBG11DGFABFGGG00111?2?4BGGEDFGH%BBFGFDG'E/GEGEEGG9>BE/FGDFGB1BGHFHA//CGC/DF;D@G>D/CACFGGGHFFGDH$<@0<-:BFBFFFEFFFBFG?CEFGFFB/9C00CC0BBEA@EABB0@FFFFFA@AEAGDGAF?A0;0BGFDFGF0BFF9=<BBCCB<<.#CC<1?BBFGF<@/>/CEAFDG22F1CA//AE?E0HGDF0A0AFGAB3GG3EC1CB331@1>>>11
@M02197:102:000000000-ALU3V:1:1101:14130:10002 1:N:0:1
TATTCAGCGGACTCCTCCGTTTATTGATATGCTTAAGTTCAGCGGGTAATCTTACCTGATTTGAGGCCAGAAAGGAATACATAAAGAATTATGCATATGTGTGTGTTTGTTTGGTAGCAGATGACAAAAGCACAAGATTTTTATGGGTTTGCCTTAACAAAAATCTATGGCTGACACTCATCCACTCATACTTTTAAGGCAAGGGGATACAAAGAGGCTAATCTCATCACCAAGCCCAAGGACCCGTTAAAAGAAAAAATCTTTTAATGGAGATATTCACGACACTCAAACAGGCATGCTCCGAGGAATACCAAGGAGCGCAAGATGCGTTCAAAGATTCGATGACTCAC
+
3?ABBFFFBBBBAGGGGGGGGGHHHHHHFHHHHGHHGGGHHHHGGGGGHHHGHHHGHGHHHHHGGFA?CEGFHHHHFFFGHHHGFFHGHGFHHHHHHHFFGHHHHFHHHHHGGFGHHGEGHHHHHHHFHHHGHHHCGFHHHHHHGGFHGGDHFHHHHH<FCFHFFGHGFGFGG=DGHHHHHHFGHHHHHHHHHHGHHHG2HHFE#BGHGHHHGCGGCDHHFHHGHHFFHGCHGGEFBFHGE/FGCHGGHGHHGGHHHHF134E@4GGGBEHHGFGGHEFGGHHEGHHGHHEFGBFEHGEDDDHHHHGHHHHGHBGGCEAFCHFGGGFCBFFGEFBGGGFFFFFDFBAAA3
@M02197:102:000000000-ALU3V:1:1101:23432:10021 1:N:0:1
TATTCAGCGGACTCCTCCGCTTATTGATATGCTTAAGTTCAGCGGGTAGTCCTACCAATCTGAGGCCGATGAATTGAAATTAAATCCCTTCCTCTCTTCCAAAGAAGCGAGGCATGGGCGGGGTTCAGAAGCACTCCAACCAGCAAAACGTCGCGTCCAGCTCCTCGACCCTGCGCCTCTCCTCTCCGAAGTCCTGATATTATCAAAACCCGGCAGGGAAAGACGTGGGCGAAATAACGAGCTTTCGTCCGTCTTGCCTATCGAATGGATGCGCTAATGCATTTCGAGGGAGCCACCGTGGAAGATGGCAAGACCCTCAATACCGATCCGCCAGCTTTCTCAACTAAATAAGAAAGCTGTCGTTCGAAACAATTCGCGGCCCTCAAACAGGCATGCTCCCCAGATTAGATCTGCCGGGAGCGCAAGGTGCGTTCAAAGATTCGATGACTCAC
+
CCCCCFFFCCCCGGGGGGGGGGGHHHHHHHHHHHHHGHHHHGHGGGGGGHHHHHHHHHHHHHHHGGGGGGGHHHHFHHHHHGHHHHHHHHHHHHHHHHHHHHHHHHHHGGGGGGHHGHGGGGGGGGHFHHHGHHHHGFHHGGGHHGHHHGGFGGGGGGGGGGGEGGGGFFFFFEFFFFFFFFFFFFFF-AFEFFFFFFFFFFFFBFF0AFFAFCCFAFEFFF/F.9DE:AFFBDFFFF8FFFAFFF;FDDB.AA/BBA.B/FBFFFFB?AA-GGGGFBFBA.;.?FC..FFF?C.GGHHHHHGCGCGHEHHGE?BGBFFGC<???GCCGFFHHHGHHGHFHHHFEHHHHHFHHHHHCGGGEGA/GHFEFHE/E??CCFGGG15HHFGDEHHGGHGGGFHHFF3ADFFHHGGEGGCGGGGGGHHHHGGGGHGGGGGGGGGGFFFFFFF?BBBA
@M02197:102:000000000-ALU3V:1:1101:2866:10019 1:N:0:1
TATTCAGCGGACTCCTCCGCTTATTGATATGCTTAAGTTCAGCGGGTATCCCTACCTGATCCGAGGTCAAGAGTGTAAAAATGTACTTTTTGGACGTCGTCGTTATGAGTGCAAAGCGAGAGATGTACTGTGCTCCGAAATCAATCCGCCGGCTGCCAATTGTTTTGAGGCGAGTCTACACGCAAAGGCGAGACAATCACCCAACACCAAGCAGAGCTTGAAGGTACAAATGACGCTCGAACAGGCATGCCCCCCGTAATACCAGGGGGCGCAATGTGCGTTCAAAGATTCTATGACTCAC
+
A1AA?FF11>A1EGEF0E0EEGEHHGFBHGHHCFGHFHHCFHFGCEEEG1ABCB00BGGBGFF?@EGBFFGFABE8FGFHFHHF:GFFFHE9#6AE//>E/EEAE/F6<;?/9B19F##>/.BDB@22@F0?$<?FHGC@/;1;1%9.A<65<;/00BBC0DGDFB.;#/:0;;;BBC2;:C0$;;#@*:<;,9B9#C/C;C:*7;9EHF8D=;BHHFH5HHHD=1:EGF/CGGGF;FHF<@?11C0C@/E?EEAB5DGFEHF?GGFEA2D5FFA2EE4FFGFFDDEFDFB@FFD5BBBA@
@M02197:102:000000000-ALU3V:1:1101:11163:9991 1:N:0:1
TATTCAGCGGACTCCTCCGCTTATTGATATGCTTAAGTTCAGCGGGTAGTCCTACCAATCTGAGGCCGATGAATTGAAATTAAATCCCTTCCTCTCTTCCAAAGAAGCGAGGCATGGGCGGGGTTCAGAAGCACTCCAACCAGCAAAACGTCGCGTCCAGCTCCTCGACCCTGCGCCTCTCCTCTCCGAAGTCCTGATATTATCAAAACCCGGCAGGGAAAGACGTGGGCGAAATAACGAGCTTTCTTCCGTCTTGCCTAACGAATGGATGCGCTAATGCATTTCAAGGTAGCCACCGTGGAAGATGGCAAGACCCTCAATCCCGATCCGCCAGCTTTCTCAACTAAATAAGAAAGCTGTCGTTCGAAACAAGTCGCGGCCCTCAAACAGGCATGCTCCCCAGATTAGATCTGCCGGGAGCGCAAGGTGAGTTCAAAGATTCGATGACTCAC
+
BBBBBFDFB2ADCGGGGFFGGGGHHFGHHHBFBGHGFHHHHHHGGGGGGHHHHEHGHHHHHGHFGGGCGEDHGHHBGHHHHHHHHHHHHHHHHHFHHHHHEHBCHHHHG?EFGGHHGHGCCCCFDGHHGHEGHFHHGCFFDFHHHHEHADHEBCGFG?.BGGGFGGGGFFAFFFACDBDFFFFFFBFD-DC./BBBFFFFFBFBFFFFFF.-=A-@AF?.A./;9AD9@1DCAFFFBFDE/9B9/9--A---E;/9-;-;/0BBF9/9.-@@EFFBFB0;900:;0CC/0.:.;:-.GGCBHHC=0/=0D</<A/0EGC.<-<<--/A?CCHGBHHGGF21F1FFFGB2DD<B11/??EEE0B//FGF1FA>//GGECCE>/DBF@1FA1A1GE/?EE0BBGAD11F1FAA/A00A0A??GFGBHGFA13GE33GFGGGFC13FFFFAAAAA
@M02197:102:000000000-ALU3V:1:1101:20830:10097 1:N:0:1
TATTCAGCGGACTCCTCCGCTTATTGATATGCTTAAGTTCAGCGGGTAGTCCTACCAATCTGAGGCCGATGAATTGAAATTAAATCCCTTCCTTTCTTCCAAAGAAGCGAGGCATGGGCGGGGTTCAGAAGCACTCCAACCAGCAAAACGTCGCGTCCAGCTCTAACCCTTTCTCCGCCTCCGAAGTCCTGATATTATCAAAACCCGGCAGGGAAGAGAGGGCGAAAATCGAGCTTTCGTCCGTCTTTCGCCTATCAAATGGATGCGCTAATGCATTTCGAGGGAGCCACGGTAAATGGCAAAGACCCTCAATACCGAGCCGCCAGCTCTTACTGAAAAAAGCTGTCGTTCGAAACAATTCGCGGCCCTCAAACAGGCATGCTCCCCAGATTAGATCTGCCGGGAGCGCAAGGTGCGTTCAAAGATTCGATGACTCAC
+
ABBBBFFFBB@BGGGGGGGGGGGHHHGGCHGHHHFFHHHHFHHGGGGGGHHHHGHGHHHHHHGGGGGCEGEHGHHHHEHHHHBFHHHHHHHGHHHHHHHHHFEHHHHHGDFGGGGHACHG/DFGGFHHGHBHHHHFHHHHGGHHHCHHHGHGGGGFGGGGGGFFFGGGGGGFFFFFDFFFFFFADFAFFFFEFFFFFFFF/FFFFFFCA=;=3EFFFF8F?D6FAFAB//98FFBFFFAD9ADBA9-AFFFFFB/BB/BBF@.-AGFFBFBBGFADC9-/FEEFC-@.EAFCGBCG0FB:C:;;..F<0GGEHAC-<---CACFDG?2GGGFEHFCHHHGBF//DEEG0GFHHGFHCE/?GEEE?EBCF3FFBGHHEHFG1?GEEHHHHHGGHGFC?E?GGFGGCGGHFCHEFEEA4GFD55GFGGFFB@BDDBBBBB
@M02197:102:000000000-ALU3V:1:1101:21869:10086 1:N:0:1
TATTCAGCGGACTCCTCCGCTTATTGATATGCTTAAGTTCAGCGGGTAGTCCTACCAATCTGAGGCCGATGAATTGAAATTAGATCCCTTTCTCTGACAGAAAGGGCGGGGTTCAGAAGCACTCCAACCAGCAAAAGTCGTTGCGTCCAGCTCTAACCCTTTCTCCGCCTCCGAAGTCCTGATATTATCAAAACCCGGCAGGGAAGAGAGGGCGAAAAATCAAGCTTTCGTCCGTCTTTCGCCTATCAAATGGAGGCGCTAATGCATTTCGAGGGAGCCACGGTAAATGGCAAAAAGACCCTCAATACCGATCCGCCAGCTCTTACTGAAAAAAGCTGTCGTTCGAAACAATTCGCGGCCCTCAAACAGGCATGCTCCCCAGATTAGATCTGCCGGGAGCGCAAGGTGCGTTCAAAGATTCGATGATTCAC
+
BAB@AFFF3@>DGGGGGGGGGGGHHHGFHGFGHGF5GHHHGHHGGGGGGHHHHHHHHHHGHHHHGGGGGGGHHHHHHHHBDHEHHHHGHHHHHHHHBHEHF33GGEFEDC?CGGHHHGHHHHHCFGHHGGHHHHHHFBGGGGEFGFGGFFHHGGGGGGGGGGGGGFDFGFGGB-A?;FFFFFFFFFF/FFFBBFDF-BB;9>;FF8FFF/BB94;9;BB;B/FFF;FFBA#FDBAFFF:EFADD?;/FFFFAA9---/;0C;0FFEA9.GGGGGGG@GGAEC0GEG0HGC-HHFG/G.E/D=0HEFFE.?<-GGFF1HFFFHD>?22H?HHHGHFD?<?GHHGGGFBBHGEE?EEE?EB2AGBHGHHFFFFFGAEF?BBHG3HFBGFFFE?AGGGGFEEAGBHGGGCFHGGA5GGGFGGFFFFFFF@BBBB
@M02197:102:000000000-ALU3V:1:1101:20844:10163 1:N:0:1
TATTCAGCGGACTCCTCCGCTTATTGATATGCTTAAGTTCAGCGGGTATCCCTACCTGATCCGAGGTCAACCTTAGAAATGGGTTTGTTTTACGGCGTAGCCTCCCGAACACCCTTTAGCGAATAGTTTCCACAACGCTTAGGGGACAGAAGACCCAGCCGGTCGATTTGAGGCACGCGGCGGACCGCGTTGCCCAATACCAAGCGAGGCTTGAGTGGTGAAATGACGCTCGAACAGGCATGCCCCCCGGAATACCAGGGGGCGCAATGTGCGTTCAAAGATTCGATGATTCAC
+
BBBBBFFFBB?DGGGGGGFGGGGHHGFHCHHHHHHHHHHHHHHGGGGGHHHHHHHHHHHHHHHGGGGHHHHHHHFGGHGHHHFFGGGHHHHHHGCGFGGGGHHGHGGGGGGHGGHHHHFHGCFFFFGHHHHHHHGGGGGEFHGFGGGGFFFHHFGHHGHGGGEFFFBFFFFFGDGGGGGGGFFFFGGGGGGGGHHFHFGGGHGGGHHEGFHGHHHHHFEHHHGFDCFGGHGHEHGHHHFGFGFGGGGHFHGGFAGGGGGGFGGHHHHGGGDHGBGGGCGGGGFFFFFFFBBABB
@M02197:102:000000000-ALU3V:1:1101:19617:10183 1:N:0:1
TATTCAGCGGACTCTTCCGCTTATTGATATGCTTAAGTTCAGCGGGTAGCCCTACCTGATTTCAGGTCAAAGTCAAAAGGTGCGCGATGGCAGGTTTTGAGCAGTCATCACCGCAAGGAGAGACGAAACTTATTACGTCTAACACTGATGTGGGATGTTCCACTAAGTCATTTGAGGTGAGCCATTGCTGGCAGACACCCAAGTCCAAGCCTAACATGTTCAGAAAACATATTAGATTGAGATTTCATGACACTGAAACAGGCATGCCTTTCGGAATACCAAAAGGCGCAAGGTGCGTTCAAAGATTCGATGATTCAC
+
CCCCCFFFCBDBFGGGGGGGGGGGHGHGHHGGHHHHHHHHHGHGGGGGAHHHHFHHHFHHHHHHHHHHHHEHGHHEHHHGBGGFFE@FE?HGGGHHGGGGGHHHHGHHHHGHGGGGGGHGHGGHGGGGGGHHHHHHGHHHHHHGFFHHHHHHBGHFFHHFHHHHHHHHGHGFHHHHHFGHFHBHHHBHHHGHHFGGGGGGGGBBFFGFHGHGFFHHGHFHGGHHHGHHHHHGHHHHHHHHHHHFGHHHHHHHHHHFHHHGHHHHHHGD?E2E5GHHHEGHGHDEDGGFHHGGGGFGGGGGGGG?FFFFFFFFFBB@BB
@M02197:102:000000000-ALU3V:1:1101:15581:10195 1:N:0:1
TATTCAGCGGACTCCTCCGCTTATTGATATGCTTAAGTTCAGCGGGTATCCCTACCTGATCCGAGGTCAACCTTAGAAATGGGTTTGTTTTACGGCGTAGCCTCCCGAGCACCCCTTTAGCGAATAGTTTCCACAACGCTTAGGGGACAGAAGACCCAGCCGGTCGATTTGAGGCACGCGGCGGACCGCGTTGCCCAATACCAAGCGAGGCTTGAGTGGTGAAATGACGCTCGAACAGGCATGCCCCATGGAATACCAAGGGGCGCAATGTGCGTTCAAAGATTCGATGACTCAC
+
CCCCCFFFCBCCGGGGFGGGGGGGHHHHGHHHHHHHHHHGHHHGGGGGHHHGHHHHHGGHHHHGGGGHHHHHHHHGHHHHHHHGGGGHHHHHHGFFFGGGGHHHHGGFGGGHHGGGHHHHHGGGGGGHHHHHHHHHGHHHGHHGHHHHHHHHHHHHHHGFEGGFGHHGGHHHHGGGGGGGFGGFFGFGGHGGGFHHGFFHGGHGGGHFGHHFFHHHHGHHHHHHGGGGGGHGHHHHHHHGHGGGHHHGFHHHHHHHGHHGGGGGHHGHEGEGGGGGGGGGGGGFFFFFFFBBAAA
@M02197:102:000000000-ALU3V:1:1101:13099:10223 1:N:0:1
TATTCAGCGGACTCCTCCGCTTATTGATATGCTTAAGTTCAGCGGGTATCCCTACCTGATCCGAGGTCAACCTTAGAAATGGGGTTGTTTTACGGCGTAGCCTCCCGAACACCCTTTAGCGAATAGTTTCCACAACGCTTAGGGGACAGAAGACCCAGCCGGTCGATTTGAGGCACGCGGCGGACCGCGTTGCCCAATACCAAGCGAGGCTTGAGTGGTGAAATGACGCTCGAACAGGCATGCCCCCCGGAATACCAGGGGGCGCAATGTGCGTTCAAAGATTCGATGATTCAC
+
CDDCDFFFCCBBFGGGGGGGGGGHHHCHHHHHHHHHHHHHGHHGGGGGHHHHHHHHHHHHHHHGGGGHHHHHGHHHHHHHGHHGGGGFHHHHHGGGGGGGGHHHHGGGGGGHGGHHHGHHGFFFGHGHHGHHHHHGGGGGGHGHGGGGGHGHHHHHHGHGGGGGGGGGGGGGEFFGBGGGFGGGGGGGGFFGGGHHHHHGGHGGGHFGHHHGHHHHHHHHHHHFFBFGHHFHHGFFHFFFGGGGGFGGFHHHG3HGGGGGGGGFGFHGGGGHGBGGGGGGGF4BFFFFFBBBB?
@M02197:102:000000000-ALU3V:1:1101:16749:10212 1:N:0:1
TATTCAGCGGACTCCTCCGCTTATTGATATGCTTAAGTTCAGCGGGTATCCCTACCTGATCCGAGGTCAACCATTAAAAATTGGGGGATTTAGCGGCCAAAGACGCTGCAACTCCAGTCAAAAGCGAGATAAAAATTTACTACGCTCAGAGGATATCGCAGATCCGCCGTTGTAGTTCAGGAGCTACAGCTAGCAAAAGCAGTAGGCTCCCAACACTAAGCTAGGCTTAAGGGTTGAAATGACGCTCGAACAGGCATGCCCACTAGAATACTAATGGGGGCAATGTGCGTGCAAAGATTCGATGACTCAC
+
@BBBBFFFABBBGCGGGGGGGGG5GHHHCH5GFHCBDDFFHHCFGGGGHHHHH3GFGHHGHHGGGEEFGDHHGFBEGHHHHHBFEGGCEF<BDHGGGGGFEFHHCFDGGH:FHHFEHGHGHGFFFD4CFGHG1G1>GHF111D/=C8DH0G8<EGHFGGGD?GHHHEDF1BEGB#CFGF1BCGG6HFGGEFFGFGGGG1AFB9BF/B?AAEBBB2:BGF;GFHFFF190FEFAF@@BD9BABBCGGAAA11E1BA00//AEGA2FFB22D1HHFEAFB1A13FACEA1BA1FB3BAFB1@33FB@1AA>>
@M02197:102:000000000-ALU3V:1:1101:19170:10261 1:N:0:1
TATTCAGCGGACTCCTCCGCTTATTGATATGCTTAAGTTCAGCGGGTAGTCCTACCAATCTGAGGCCGATGAATTGAAATTAGATCCCTTTCTCTGACAGAAAGGGCGGGGTTCAGAAGCACTCCAACCAGCAAAAGTCGTTGCGTCCAGCTCTAACCCTTTCTCCGCCTCCGAAGTCCTGATATTATCAAAACCCGGCAGGGAAGAGAGGGCGAAAAATCAAGCTTTCGTCCGTCTTTCGCCTATCAAATGGATGCGCTAATGCATTGCGAGGGAGCCACCGTGGAAGATGGCAAGACCCTCAATACCGATCCGCCAGCTTTCTCAACTAAATAAGAAAGCTGTCGTTCGAAACAATTCGCGGCCCTCAAACAGGCATGCTCCCCAGATTAGATCTGCCGGGAGCGCAAGGTGCGTTCAAAGATTCGATGACTCAC
+
BBBBBFFFADDB?GGGGGGGGGGHHHGHHHGHHHHHHHHHFHHGGFGGGHHHHHGHHHHHHHHHGGGGCFDFHHHHHHHHHFBFHHHGFHHHHHHGHHHHHHGHEFEECGC/>GFGGHFHFHGHGGHHGGHHHHGHGHHGGGHGGDGGGHHHEGGFGFEGGGGGFGGDFGGFGCDCAFFFFFFFFFFFFFFFFFFFF;DBFFFEFFFFFFFBFFFFFFBFFFFBFBFBFBFFFFFFFFFFFFFFFFFFFFBB-9-A?BGGGFC/BCC--GGGEEFFA?HECGHHG00BHFFC000FFGFBHHGDE<E?CC<--CE?1HGGFFGFBBGD2FHHGHGFBGBFHGGB/EFHFFGHHHHEEE@GGEEB>E?10FF1HFGB1FHFGFEGHGHFFHHHFFGGGECGCEE0A0HBCHEEA01A1FFGGGEFG1FFFFFFA1@AA
@M02197:102:000000000-ALU3V:1:1101:19163:10300 1:N:0:1
TATTCAGCGGACTCCTCCGCTTATTGATATGCTTAAGTTCAGCGGGTAGTCCTACCAATCTGAGGCCGATGAATTGAAATTAAATCCCTTCCTCTCTTCCAAAGAAGCGAGGCATGGGCGGGGTTCAGAAGCACTCCAACCAGCAAAACGTCGCGTCCAGCTCCTCGACCCTGCGCCTCTCCTCTCCGAAGTCCTGATATTATCAAAACCCGGCAGGGAAAGACGTGGGCGAAATAACGAGCTTTCGGCCGTCTTGCCTATCGAATGGATGCGCTAATGCATTTCGAGGGAGCCACCGTGGAAGATGGCAAGACCCTCAATACCGATCCGCCAGCTTTCTCAACTAAATAAGAAAGCTGTCGTGCGAAACAATTCGCGGCCCTCAAACAGGCATGCTCCCCAGATTAGATCTGCCGGGAGCGCAAGGTGCGTTCAAAGATTCGATGACTCAC
+
BBBBBFFFBBDDEGGGGGGGGGGHHHGHHHHHHHHGHHFHCGHGGGGGGHHHHGFGHHHHHHHHGGGGEFGFHHHHFHHGHHDGHHHHHHHHHHHHHHHHHEHHGHHHG?EFCGHHHGCCF?DGGHHHHEHHFHHHHHGHGGHFHHHBHGFF?FG?BGGEGGGGGGGFFFFFEF>CFFFFFFFFFFB?;.9./:;BBFFFF/B/9/BFFFF-9ADA--.AEFFFFFFDDBFBFBAFFFBEFDDEFF9-..F99.B;/../FBB///:-.AGGGGFBFBGF9.C.BGBECB.?FGE@AGCHFCCGCCBBFGC<C./GBEG.C.?E->-CGDFCBFBGBGFBGDF2HGBHHHHHEHHGB/C/GE?//GGFHHAEECEGGFEAB153HHFFFHFHHGACFA2FFFDGFDEGF10?ECCFGE2FGHHHGCGGGHFGF5GFCGFFFFFFFFD@A@BA
@M02197:102:000000000-ALU3V:1:1101:16619:10309 1:N:0:1
TATTCAGCGGACTCCTCCGCTTATTGATATGCTTAAGTTCAGCGGGTATCCCTACCTGATCCGAGGTCAACCTTAGAAATGGGTTTGTTTTACGGCGTAGCCTCCCGAGCACCCTTTAGCGAATAGTTTCCACAACGCTTAGGGGACAGAAGACCCAGCCGGTCGATTTGAGGCACGCGGCGGACCGCGTTGCCCAATACCAAGCGAGGCTTGAGTGGTGAAATGACGCTCGAACAGGCATGCCCCCCGGAATACCAGGGGGCGCAATGTGCGTTCAAAGATTCGATGATTCAC
+
BBBCCFFF@BBCGGGGGGGGGGGHHHGHHHHHHHHHGGHHHHHGGGGGHHHHHHHHHHHHGHHGGGGHGEHHHHHHHHHHFHHGGGGHHGHHHGFGGFGGGHHHHGGGDGGHHGHHHGFHGGFGGGHHHHHHHHHGGGGGGHGHGGGGGHHHHHHHHGHGGGGGFFGGGGGFGGGGGGGGGGFFFFFGGFFGGHHHGFHGGGGGGHFGHGHHHHHHHHHHHHHGGGGGHEGHGFFHHHGGGGFFFF?HGHHHHHFGGGGGGGGHGHHGGGGHGGGGGCGGGGFFFFFFFCCA@C
@M02197:102:000000000-ALU3V:1:1101:21201:10303 1:N:0:1
TATTCAGCGGACTCCTCCGCTTATTGATATGCTTAAGTTCAGCGGGTAGTCCTACCAATCTGAGGCCGATGAATTGAAATAAATCCCTTTCTATAACAGAAAGGGCGGGGTTCAGAAGCACTCCAACCAGCAAAAGTCGTTGCGTCCAGCTCTAACCCTTTCTCCGCCTCCGAAGTCCTGATATTATCAAAACCCGGCAGGGAAGAGAGGGCGAAAATCGAGCTTTCGTCCGTCTTTCGCCTATCAAATGGATGCGCTAATGCATTTCGAGGGAGCCACGGTAAATGGCAAAGACCCTCAATACCGATCCGCCAGCTCTTACTGAAAAAAGCTGTCGTTCGAAACAATTCGCGGCCCTCAAACAGGCATGCTCCCCAGATTAGATCTGCCGGGAGCGCAAGGTGCGTTCAAAGATTCGATGATTCAC
+
CCCCCFFFBCBCGGGGGGGGGGGHHHHHHHHGHHHHGHHHHHHGGGGGGHHHHHHHHHHHHHHHGGGGGGGHHHHFGHGHHHHHHHHHHHHHHHHHHHHHHHGAEGGGGGGGHHHHHGHHHHHHHHHGGHHGGHHHHHGGGHGGGGGGHHHHHGFFFGGGGGGGGBFGGGGB-EGGGGFFFFFFFFFFFFFFFFFFFFFFFFFFFEFFFFBFFFFFFFFFFFFFFFFBFFFFF?FEFFDFBFFFFFFFGGFDABDB0FF90FFGGFGGGGGGHGA-FEAGGHHHFFHHGHHHCACHHHHHGHGGGFGFGGGHHHHHHGHHHGHHGHHHHHECGC/GHEGGHHGBHGGECGGCGEDFAHEHFHHHFFHHGGGGGHHHHHHHHHHHCGGGCGGGGGGGHHFFGGGGHCGGGGGFGGGFFFFFFFABAAA
@M02197:102:000000000-ALU3V:1:1101:9409:10353 1:N:0:1
TATTCAGCGGACTCCTCCGCTTATTGATATGCTTAAGTTCAGCGGGTAGTCCTACCAATCTGAGGCCGATGAATTGAAATTAAATCCCTTCCTCTCTTCCAAAGAAGCGAGGCATGGGCGGGGTTCAGAAGCACTCCAACCAGCAAAACGTCGCGTCCAGCTCCTCGACCCTGCGCCTCTCCTCTCCGAAGTCCTGATATTATCAAAACCCGGCAGGGAAAGACGTGGGCGAAATAACGAGCTTTCGTCCGTCTTGCCTATCGAATGGATGCGCTAATGCATTTCGAGGGAGCCACCGTGGAAGATGGCAAGACCCTCAATACCGATCCGCCAGCTTTCTCAACTAAATAAGAAAGCTGTCGTTCGAAACAATTCGCGGCCCTCAAACAGGCATGCTCCCCAGATTAGATCTGCCGGGAGCGCAAGGTGCGTTCAAAGATTCGATGACTCAC
+
BBBBBFFFB?@@CGGGGGGGGGGHHHGHGHFHHHGD5GHHHHGGGGFGFHHHHHHHGHHHFHHGGGGGGGCHHHGHFHHHHHHHHHGHHHHHHHHHHHHHHHHHHHHHGGGCEFHHHGFCCGGG@HHHGHHHHHHHHHHHFEGHHHHHHGHGGGGGGGGGGGFFFBADFFAFBF@DDDFFFFFFFFFD@.-.BFFFFFFFFFFFFBF/ADF;ACDF;>E.EAF..;D?.:=DFEEF/DBA;ADB999...BFEFBBEFEFF//BFFFBGGBGFBFFBB00E?C.@GGGFBFF?EE@CHHHHHGHGCC0HHHHGDCBHHHEHED?GC@C?GFHHGHFHHHHFHGFEHHHHHHFHFGHCDB?GHHGGHHHHEFEEE?GGGGGHGGHHFHHGHEFHGEGGCEHFHHFBFHHHFGCEEEGGE?E2HHHHGGCGCGFCGGGGEA4BFFFFD5>3AAA
@M02197:102:000000000-ALU3V:1:1101:13831:10456 1:N:0:1
TATTCAGCGGACTCCTCCGCTTATTGATATGCTTAAGTTCAGCGGGTAGTCCTACCAATCTGAGGCCGATGAATTGAAATTAGATCCCTTTCTCTGACAGAAAGGGCGGGGTTCAGAAGCACTCCAACCAGCAAAAGTCGTTGCGTCCAGCTCTAACCCTTTCTCCGCCTCCGAAGTCCTGATATTATCAAAACCCGGCAGGGAAGAGAGGGCGAAAAATCAAGCTTTCGTCCGTCTTTCGCCTATCAAATGGATGCGCTAATGCATTTCGAGGGAGCCACGGTAAATGGCAAAAAGACCCTCAATACCGATCCGCCAGCTCTTACTGAAAAAAGCTGTCGTTCGAAACAATTCGCGGCCCTCAAACAGGCATGCTCCCCAGATTAGATCTGCCGGGAGCGCAAGGTGCGTTCAAAGATTCGATGACTCAC
+
B@BBCFFFBBCCCGGFGGGGGCGHGHHHHHFFHHHHHHHHHHHGGGGGGHHHHHHHHHHGFHGHGGGGGGDHEHHHHHHHHHHHHHHGHHHHHHHHHHHHGHHHHGGFGGGGGHHHHHEHHHHHHHHGGGHHHHGHHHHGGFHGGGGGGHHHGGGGGGGGGGGGGGGGGDGGGGGGGFFFF0FFFBFFFFFFFFFFFDDDFCAEFA.FFFFDFFFFFFFFFFFFFFFFEFFFFFFFFBF0FFFFFFB//FFFDDF?AFFFFBBGGC.FDGFEEAC.9-.:FFHHGHFHHHCHHGDHGCDFHHGHE<.GFA?CGGFBEGHFGEHHFFHHGGHHHHHGGCECHFE?HHHFHHGC?EEGGGECFFFHFFGHFEHHHEGEGFGHGHGG5GHHGCGCGEGFDEGGHCGHGGGGHGGFGGGFGFGFFFFFFFBABBB
@M02197:102:000000000-ALU3V:1:1101:12430:10465 1:N:0:1
TATTCAGCGGACTCCTCCGCTTATTGATATGCTTAAGTTCAGCGGGTATCCCTACCTGATCCGAGGTCAACCTAGAAAAAAGTTTAAGAGGCGACCGGATCCCTGGGCCCTTGAAACTCTACGCGTGCTCCGGAAAGCTCAGTGCGAAGAGGGTCCCTGGGACGCCGTCATTGTCTTTGAGACCAGTTGGGCCTTGCGGCCAACGCGGTCCAACACCAAACCCGGGGGTTTGAGAGAGGATAATGACGCTCGAACAGGCATGCCCTTCGGAATGCCAAAGGGCGCAATGTGCGTTCAAAGATTCGATGACTCAC
+
BCCDDFFFC@BBGGGGGGGGGGGHHHHHHHHHHHHHHHHHHHHGGGGGHHHHHHHHHHEHHHHGGEFHHHHHHHHHHHHHGGGHHHHGHFHGFGGGGGGGGHHHHGGHHGHHHHHHHHHHHHGGGGGGGHHGGGGGHHHGGHHHHGGGGGHGGGGGHGGGGGGCGGGGHHHHHHFFHHHHHHHHHGFGGHFFFGGGGHHFDFFGFFHGGFHGGFFGGGGFGGGGGGGHFGHHGHHHHGHHHGHGGGGFGEGHGHHHHHHHGEGGGGGHHHHGHHHHHHGGGGGHHHHGGGGHGGGGGGFGGGFFFFFFFBAAAA
@M02197:102:000000000-ALU3V:1:1101:12747:10470 1:N:0:1
TATTCAGCGGACTCCTCCGCTTATTGATATGCTTAAGTTCAGCGGGTATCCCTACCTGATCCGAGGTCAACCTTAGAAATGGGTTTGTTTTACGGCGTAGCCTCCCGAGCACCCTTTAGCGAATAGTTTCCACAACGCTTAGGGGACAGAAGACCCAGCCGGTCGATTTGAGGCACGCGGCGGACCGCGTTGCCCAATACCAAGCGAGGCTTGAGTGGTGAAATGACGCTCGAACAGGCATGCCCCCCGGAATACCAGGGGGCGCAATGTGCGTTCAAAGATTCGATGATTCAC
+
ABCCCFFFCCDCGGGGGGGGGGGHHHFHHHFHHHHHHHHHHHHGGGGGHHHHHHHHHHHHHHHEGGGHGHHHHHHGBGFGHHHGFGGHHHHHHGGGGGGGGHHGHGGFGGGHHGHHHGHHGFGGGGHHHHHHHHHGGGGGGHHFGGGGFFHHHHHHHGHGGGFFGGGGGGGFFFGGGGGGFGGGGGFFFFGFFGHHHFFGFHGGGHHGHHHHHHHHHHHHHHHGGGGGHFFHHHHHHHHHGGGFGGGHHGHHHHHGGGGGGGGHHHHGGGGHGGGGGGGGGGFFFFFFFABBCB
@M02197:102:000000000-ALU3V:1:1101:21110:10482 1:N:0:1
TATTCAGCGGACTCTCCGCTTATTGATATGCTTAAGTTCAGCGGGTAGTCCTACCAATCTGAGGCCGATGAATTGAAATTAAATCCCTTCCTCTCTTCCAAAGAAGCGAGGCATGGGCGGGGTTCAGAAGCACTCCAACCAGCAAAACGTCGCGTCCAGCTCCTCGACCCTGCGCCTCTCCTCTCCGAAGTCCTGATATTATCAAAACCCGGCAGGGAAAGACGTGGGCGAAATAACGAGCTTTCGTCCGTATTGCCTATCGAATGGATGCGCTAATGCATTTCGAGGGAGCCACCGTGGAAGATGGCAAGACCCTCAATACCGATCCGCCAGCTTTCTCAACTAAATAAGAAAGCTGTCGTTCGAAACAATTCGCGGCCCTCAAACAGGCATGCTCCCCAGATTAGATCTGCCGGGAGCGCAAGGTGCGTTCAAAGATTCGATGATTCAC
+
AABBBFFFBBBDGGGGGGGGGGHHHBGGHHHHHFHHHHFGFFEEGEFGHHHGHHHHHHHHFHGGGGGGGGHHHHFBHHHHHHGHHHHHGHGHHHHHHHHGBBFF0GGCGCGGGCGHGHGGCFGGFHHHHGHHEGHFFHGGGHHHEBGHGGEA?A@DGGGGGGGGGGADFFFFFFFFFFFFFBBBFFD;.@EFFFFFBFFFFFFF/FBFADF;C--B-..:9FFDFA/;3AFAEA+BFA7A;;96B9..A/9/.F;/..B9/FB//FB.AAFB9B0B0FBEEB.-FC.EFF9..CA.FHHBG<C;0CCHBGFA./0HFG<.<FFCC?GGGGHFC222FFGBDFHFH2GFGBFFGHHDC@E?HFGGGCFHBAGE?GGFGFE21FCGFFEHBF3EAGGFE2AGFGD5A5BB1AECCGGEE2GGFHHHFGGGHGGGCGFF?FFB4FFFFFBBAAB
@M02197:102:000000000-ALU3V:1:1101:8952:10492 1:N:0:1
TATTCAGCGGACTCCTCCGCTTATTGATATGCTTAAGTTCAGCGGGTATCCCTACCTGATCCGAGGTCAACCTTAGAAATGGGTTTGTTTTACGGCGTAGCCTCCCGAGCACCCTTTAGCGAATAGTTTCCACAACGCTTAGGGGACAGAAGACCCAGCCGGTCGATTTGAGGCACGCGGCGGACCGCGTTGCCCAATACCAAGCGAGGCTTGAGTGGTGAAATGACGCTCGAACAGGCATGCCCCCCGGAATACCAGGGGGCGCAATGTGCGTTCAAAGATTCGATGATTCAC
+
CCCCCFFFCCCCGGGGGGGGGGGHHHGHHHGHHHHFHHHHHGHGGGGGHFHHHHHHHHHGGHHGGGGHHHHHHHHGHHHHGHHGFEFHHHGHHGGGGEFGGHHHHGGGGGGHGGHHHHHHFGFEFGFGHHHHHHHGGGGGGGHHGGGGGHGFFGHEHHHGGGGGGGGGGGGEFFGGGGGGFGGGFGFFGFFFFFHHHFHGGHFGFFHFDDFFGHHFHHFGFFFGGFFGGFGGFGFHGHHGGFFFFF?HGGEHGHHGGGGGGGDHFHHGGGFCGGGFGGGGGGFFFFFFFBAAA?
@M02197:102:000000000-ALU3V:1:1101:14290:10506 1:N:0:1
TATTCAGCGGACTCCTCCGCTTATTGATATGCTTAAGTTCAGCGGGTATCCCTACCTGATCCGAGGTCAACCTTAGAAATGGGGTTGTTTTACGGCGTAGCCTCCCGAACACCCTTTAGCGAATAGTTTCCACAACGCTTAGGGGACAGAAGACCCAGCCGGTCGATTTGAGGCACGCGGCGGACCGCGTTGCCCAATACCAAGCGAGGCTTGAGTGGTGAAATGACGCTCGAACAGGCATGCCCCCCGGAATACCAGGGGGCGCAATGTGCGTTCAAAGATTCGATGACTCAC
+
>AABBFFFBBBBGGGFGGGFGGGFFHHFFHHGHHGHHHFHHHHGGGEFHHHHHHHHGHHHHHGGGGGFGFHHHGFHFHB;HGGGGGGDHHHHHGDFBEGGEGHFHGGGGGGGGGHHHHFFFGFFGEGHHHHHHHGGGGDEDFFFFFFFGFFFHHHHGGHGDGGFFGGGFFFEBA;CA?BBGAFGGGGGGGFGGHGHHHBGFHGGGHEGHGHHHGGFHGFHFFFFGFFFFEGGHFHHHHHHGGGEFECHHGHHFGAGGEGGGE?GHHHGGGGHGGGGGF3ECGFFFFFFFAAA>A
@M02197:102:000000000-ALU3V:1:1101:2801:10557 1:N:0:1
TATTCAGCGGACTCCTCCGCTTATTGATATGCTTAAGTTCAGCGGGTATCCCTACCTGATCCGAGGTCAAGAGTGTAAAAATGTACTTTTTGGACGTCGTCGTTATGAGTGCAAAGCGCGAGATGTACTGCGCTCCGAAATCAATACGCCGGCTGCCAATTGTTTTGAGGCGAGTCTACACGCAAAGGCGAGACAAACACCCAACACCAAGCAGAGCTTGAAGGTACAAATGACGCTCGAACAGGCATGCCCCATGGAATACCGAGGGGCGCAATGTGCGTTCAAAGATTCGATGATTCAC
+
BBBBBFFFAAD@EGGGBGE?ECGHHFHBDHFHHHHGHHHHFHHGGGEGHHFHHBAGHHGGHHFGGGGCGFFFHFGDGFFGGHHDGGGHHHGG?HHGEGGEGGGGGHHFFFGHHHGHEAF@FFGGGBGGHHGGFGCDGGCDHHGHGHFGFGFGGGGEAFCGHGFEHHGGG?GHEGGHGGFGGHHGBFFFFHHFGFFFFFFEFHGHFDGHHHFGHHHEFHGFGHHGHHHHHHGGFGGHHEEHGHGFGFHGEGGHGHHHGFDDGGGGHGGGEDFFGFAFGGHGGGGGFCGGGFFBBFBFBBAAA
@M02197:102:000000000-ALU3V:1:1101:9500:10535 1:N:0:1
TATTCAGCGGACTCCTCCGCTTATTGATATGCTTAAGTTCAGCGGGTATCCCTACCTGATCCGAGGTCAAGAGTGTAAAAATGTACTTTTTGGACGTCGTCGTTATGAGTGCAAAGCGCGAGATGTACTGCGCTCCGAAATCAATACGCCGGCTGCCAATTGTTTTGAGGCGAGTCTACACGCAAAGGCGAGACAAACACCCAACACCAAGCAGAGCTTGAAGGTACAAATGACGCTCGAACAGGCATGCCCCATGGAATACCAAGGGGCGCAATGTGCGTTCAAAGATTCGATGATTCAC
+
DDDDDFFFCCCCGGGGGGGGFGGHHHHHHHHHHHHHHHHHHHHGGGGGHHHHHHHHHHHHHHHGGGGHGHHHGGHHHHHHHHHHHHHHHHHEGHHGGGGGGGGGHHHHHHHHHHHHHGGGGGGGGHHHHGHGGGGGHHHHHGGGHGHHGGGGGHHGHHHHHHHHGHGGGGGHHHGHHGGGGHHHGGGFFHGHFFHGGGFGGHGHFHGGHHHHHHHHHHHHHHHHHHHFHFFFEGGHEGGHHGHHHHFGGGHHHHFFHFHHHHGHHGGGGGHHHHGGFGFGGGGGGGGGGFFFFFFFABBAA
@M02197:102:000000000-ALU3V:1:1101:15552:10534 1:N:0:1
TATTCAGCGGACTCCTCCGCTTATTGATATGCTTAAGTTCAGCGGGTAGCCCTACCTGATTTGAGGCCAGATCATGAGATATGTGGGGTTATCAGCCACCCAGAAGGATGAAACGTATTACATCCAAGGCGCTTATGCTTTTCAGGCGAGCCAGTAAATCGGCAACACCCAATCCACCAACCACTCGGGCAAAAACCCAAGTGGGGTGAGGTTTCATGACACTCAAACAGGCATGCCCTTCGGAATACCAAAGGGCGCAAGGTGCGTTCAAAGATTCGATGACTCAC
+
CCCCCFFFADDBGGGGFGGGF?FHHHGHCHHHHGFHHHHHHGHGGGGGEHHHHHHHHFCGH;HHGGG9FEH:HHHHGHHHGHHHGHGGGGHHHHHHHHHHGHHGHHFHHHHGHHGGHHHHHHHHHGGFGGGGGGHGGHHHH9HHGGHHCGGGHHHGDGHHHGGFFFHGGGHHHHGHHHFFEHGGGGHHGGGGGFEGHHGHGFEGHHGHHHHHFHGHHHHHGFFFHHHFGHHFHFFFFGFFHHHHGHHHHHHGGGGGHHHHGGEEAGFGFGGGGGGFFFFFFF@BBBA
@M02197:102:000000000-ALU3V:1:1101:17091:10602 1:N:0:1
TATTCAGCGGACTCCTCCGCTTATTGATATGCTTAAGTTCAGCGGGTATCCCTACCTGATCCGAGGTCAACCTTAGAAATGGGTTTGTTTTACGGCGTAGCCTCCCGAGCACCCTTTAGCGAATAGTTTCCACAACGCTTAGGGGACAGAAGACCCAGCCGGTCGATTTGAGGCACGCGGCGGACCGCGTTGCCCAATACCAAGCGAGGCTTGAGTGGTGAAATGACGCTCGAACAGGCATGCCCCCCGGAATACCAGGGGGCGCAATGTGCGTTCAAAGATTCGATGATTCAC
+
BBBBBFFFBBBBCGGGGGGGGGGHHHGHHHHGHHHHHBGHHHHGGGGGHHHGHHHHGFHHGHHGGGGHHGGHHHHHGHHHHG;BFFGGHHHHHFFGGEEFGFHHHGGGCDGHGGHHHHHGCGGGGGFHFGHHHGHGGCFGGHHGBBBFGHHFHFHHHFGGGFEDFFEFGGGFFFGFBDGGGGGEFFFGGGGGGFHHFHFGGHGGFGHGHHGHHFHHHHGGHHHGGGFGHGGHHHHHHHGHGGFEFFEA5GHHFGHFGGGGGGGHHHHGGGGHGGGGGGGGGGFFFFFFFBABAA
@M02197:102:000000000-ALU3V:1:1101:19902:10624 1:N:0:1
TATTCAGCGGACTCCTCCGCTTATTGATATGCTTAAGTTCAGCGGGTATCCCTACCTGATCCGAGGTCAAGAGTGTAAAAATGTACTTTTTGGACGTCGTCGTTATGAGTGCAAAGCGCGAGATGTACTGCGCTCCGAAATCAATACGCCGGCTGCCAATTGTTTTGAGGCGAGTCTACACGCAAAGGCGAGACAAACACCCAACACCAAGCAGAGCTTGAAGGTACAAATGACGCTCGAACAGGCATGCCCCATGGAATACCAAGGGGCGCAATGTGCGTTCAAAGATTCGATGATTCAC
+
CCCCCFFFCCCCCGGGGGGGGGGHHHHHHHHHHHHGHHHHHHHGGGEGHHHHHHHHHHHHHHHGGGGHHHHHHGHHHHHHHHHGFHHHHHHGGHHGGGGGGGGGHHHHHHGFHHHHHGGGGGGGGHHHGHHGGGGHHHHGHHHHHHHHGGHGGGGHHHHHHHHGHHGGGGGHHHHHHGGGGHHHGGGGHHHHHHHGFGGGHGGHFGGHHHHHHHHHFGHHHHHHHHHHHHGGGGGHHGHHHHHHHHHGGGHHHHHHHHHHHCHHHGGGGGHHHGGGGGHGGGGGGGGGGFFFFFFFAABAA
@M02197:102:000000000-ALU3V:1:1101:23961:10685 1:N:0:1
TATTCAGCGGACTCCTCCGCTTATTGATATGCTTAAGTTCAGCGGGTATCCCTACCTGATCCGAGGTCAACCTTAGAAATGGGTTTGTTTTACGGCGTAGCCTCCCGAGCACCCTTTAGCGAATAGTTTCCACAACGCTTAGGGGACAGAAGACCCAGCCGGTCGATTTGAGGCACGCGGCGGACCGCGTTGCCCAATACCAAGCGAGGCTTGAGTGGTGAAATGACGCTCGAACAGGCATGCCCCCCGGAATACCAGGGGGCGCAATGTGCGTTCAAAGATTCGATGATTCAC
+
CCCCCFFFCCCCGGGGGGGGGGGHHHHHHHHHHHHHHHHHHHHGGGGGHHHHHHHHHHHHHHHGGGEHHHHHH:HHHHGHHHHFFGGHHHHHHE?GGGGGGGHHHGGGGGGHHGHHHHHHGGGGGHHHHHHHHHHGGGGGGHGHGFFGGHHHHHHHHHHGGGGGGGFGGGGGFGGGGGGGFGGGGGGGGGGGGGHHHHHGGFGGGHHGHGGHHEHGHHHHHHHGGGGGGHGHHHGHHHHGGGGGGGGGHHHBFFHGEGGGGGGHHFGGGFGHFGGGGGGGGGFFFFFFFBABA?
@M02197:102:000000000-ALU3V:1:1101:8437:10717 1:N:0:1
TATTCAGCGGACTCCTCCGCTTATTGATATGCTTAAGTTCAGCGGGTATCCCTACCTGATCCGAGGTCAACCTTGGTAAAAAGTGTCCCGAGGGACGGTGACCGGCGCCTGGACTTCTAACCATGTACGTGCTCGAAAGCTCAATGTACAGGAGTCCTCACAGACGCCGTCATTATCTTTAGGCGGAGCACAACCGTTAAGGCCGCGCTGACGCCAACAACAAGCCGGGCTTGAGTGGTGATAATGACGCTCGAACAGGCATGCCCTTCGGAATACCAAAGGGCGCAATGTGCGTTCAAAGATTCGATGACTCAC
+
BBBBBFFFABDBGGGGGGGGGGGHHHHHHGCHHHHHHGHHHGHGGGGGHHHFHHHHHFHHFDFEFEGHHHGHBFHHHHFHGFGHF4FHFGGGGGEEGG/GEGHC/BFGGGEEFGHGHHGGHHHHFFFGEHFHGHGFH?AGFHFGGGGHGGGGFECHFHHHHHGGHCGGGHGGGGFFGGHGGGGGGHHHGGCGFFGFHGFEFFFF?FGGGEFFFFFFFGF?GGGFEGHGGFGFHHHHGG7HHHGHFGGGEHHGHHFGGHGHGGGDGGGGHHHHHHG3GHFGGGGDEFGDGFGGHGFGGCGGGGGFFFBFFFBBBAA
@M02197:102:000000000-ALU3V:1:1101:7766:10733 1:N:0:1
TATTCAGCGGACTCCTCCGCTTATTGATATGCTTAAGTTCAGCGGGTATCCCTACCTGATCCGAGGTCAACCTTAGAAATGGGTTTGTTTTACGGCGTAGCCTCCCGAGCACCCTTTAGCGAATAGTTTCCACAACGCTTAGGGGACAGAAGACCCAGCCGGTCGATTTGAGGCACGCGGCGGACCGCGTTGCCCAATACCAAGCGAGGCTTGAGTGGTGAAATGACGCTCGAACAGGCATGCCCCCCGGAATACCAGGGGGCGCAATGTGCGTTCAAAGATTCGATGATTCAC
+
CBCCBFFFADDBGGGGGGGGGGGHGHHGGHHHGHHHHHHHHFHGGGFGGHHHFHHHHHHHHGHGGGEGGFGFFHHHHHHGGEF9FGGFHHHHHFFFFFEEGFHHHFFFACCHFFGGHFGHC?@DFHHHHBFGHHHFCFGFFGFHGGGFFGFFCGFHGFHFBDFFFFFFGFFFFFBFAFEAFFFFFGFFGGGGEHHGCFFFGGGGGHHFGDFHHHFGFHHHHHGFFFGGHHGHHHHHHHHG0GGGGGGHFHHHFGDGGGGGGGCHHHHGEGGAFGGGGGGEGFFFFFDFFAA3AA
@M02197:102:000000000-ALU3V:1:1101:23533:10764 1:N:0:1
TATTCAGCGGACTCCTCCGCTTATTGATATGCTTAAGTTCAGCGGGTATCCCTACCTGATCCGAGGTCAACCTTAGAAATGGGTTTGTTTTACGGCGTAGCCTCCCGAGCACCCTTTAGCGAATAGTTTCCACAACGCTTAGGGGACAGAAGACCCAGCCGGTCGATTTGAGGCACGCGGCGGACCGCGTTGCCCAATACCAAGCGAGGCTTGAGTGGTGAAATGACGCTCGAACAGGCATGCCCCCCGGAATACCAGGGGGCGCAATGTGCGTTCAAAGATTCGATGATTCAC
+
DCCDCFFFCBBBGGGGGGGGGGGHHHHHHHHGHHHHHHHHGHHGGGGGGHHHHFHHHGHHHHGGGGGHGHHHHGHGHFGHHHHHGGGHHHHHHFGGGGGGGHHHHGGGGGGHFGHGHHHHGGGGGHHHHHHHHHHGGGGGGHHHGFGGGHHHHGHHHHHGGGGGGGGGGGGGFFGGGGGGGGGGGGGGGGGFGFHHHFHFGFGGGHHFGDFHHHHFGHHGHHHGGGGGGHGHGFGHHHFGGGGGGGGFHHHHHHHGGGGGGGGHHHHGGEECGGGGGGGGGGFFFFFFFCCBAA
@M02197:102:000000000-ALU3V:1:1101:4167:10803 1:N:0:1
TATTCAGCGGACTCCTCCGCTTATTGATATGCTTAAGTTCAGCGGGTAGTCCTACCAATCTGAGGCCGATGAATTGAAATTAAATCCCTTCCTCTCTTCCAAAGAAGCGAGGCATGGGCGGGGTTCAGAAGCACTCCAACCAGCAAAACGTCGCGTCCAGCTCCTCGACCCTGCGCCTCTCCTCTCCGAAGTCCTGATATTATCAAAACCCGGCAGGGAAAGACGTGGGCGAAATAACGAGCTTTCGTCCGTCTTGCCTATCGAATGGATTCGCTAATGCATTTCGAGGGAGCCACCGTGGAAGATGGCAAGACCCTCAATACCGATCCGCCAGCTTTCTCAGCTAAATAAGAAAGCTGTCGGTCGAAACAATTCGCGGCCCTCAAACAGGCATGCTCCCCAGATTAGATCTGCCGGGAGCGCAAGGTGCGTTCAAAGATTCGATGACTCAC
+
AAABBFFFBBBDGGGGGGGGGGEHGHFGHHF5DEFHFBGGHHGCCGAEEGHHHDHHHHHHHHHHGGGFG?EB3GHHGHHGHHFHHHEHHHGHHHGHHFHHFHHHGFBF@/@CGGHHEAGCD/<<@HDGHHHGFGHHHHHGGAGHHHFEH?:EGAA-A?DFG9BFFFA?FDFFBEA-A:9FFBFFFFFB>.-AFBFFFBFBFBFFF/BBFADA=>FCF;.AE./..:;AAB9;B.9/@@98FFF;@:9..DB..9/FFDA;F/F;//9.=;--FFFC0BB0CC/.9/F.?9..A.;-.GC0GHHC<0/C;:C;:./BFGD<.CEA-G?DGGFHHFBFF<?12?2B?2GFBHGFFGG/CC@@@>/FEBFB43EE>/EE@EE1?E5?5B335HHFDHCGGEG5G5HHGGDA31GE?EDGGGGGGE5CACE?CFFGGGFFCGGGFFFBFFFA3AA3
@M02197:102:000000000-ALU3V:1:1101:7621:10939 1:N:0:1
TATTCAGCGGACTCCTCCGCTTATTGATATGCTTAAGTTCAGCGGGTAATCTTACCTGATTTGAGGCCAGAAAGGAATACATAAAGAATTATGCATATGTGTGTGTTTGTTTGGTAGCAGATGACAAAAGCACAAGATTTTTATGGGTTTGCCTTAACAAAAATCTATGGCTGACACTCATCCACTCATACTTTTAAGGCAAGGTGATACAAAGAGGCTAATCTCATCACCAAGCCCAAGGACCCGTTAAAAGAAAAAATCTTTTAATGGAGATATTCACGACACTCAAACAGGCATGCTCCGAGGAATACCAAGGAGCGCAAGATGCGTTCAAAGATTCGATGATTCAC
+
BBBBBFBFA@DBGGFGGGGGGGGH5F55BGBGHHHHCAGBFHCFCGGEFHHHGGFHHHHHHHEBFGFFHEGGHGFHHHHHHHFHEFHHHHFHHFHHHGHHGHHHHF3FGFGHFGFGHBGHHEBFBGHGHHHHHHHHFFGGFFHHHFEHGGFFGDGHHHHHHGFHHHHHCBFGHHHHHGHHHHGHHHFHGDGBGFGHGHHHEGHHHHHHGFHGF2DCGEGHHHFHHGFBFEBHG0AGBG9G2GFC?GCHFGHHGGFHHHGAGGBGGHHGBHBHHHHGGE1GHHGFEGF5HGEHHFFEHCCGEAB5GGA5DBFHFHEFE2ABFFFGGGCHGGFGGGFCGGFFFDFFFAAABA
@M02197:102:000000000-ALU3V:1:1101:27604:11038 1:N:0:1
TATTCAGCGGACTCCTCCGCTTATTGATATGCTTAAGTTCAGCGGGTATCCCTACCTGATCCGAGGTCAACCTTAGAAATGGGGTTGTTTTACGGCGTAGCCTCCCGAACACCCTTTAGCGAATAGTTTCCACAACGCTTAGGGGACAGAAGACCCAGCCGGTCGATTTGAGGCACGCGGCGGACCGCGTTGCCCAATACCAAGCGAGGCTTGAGTGGTGAAATGACGCTCGAACAGGCATGCCCCCCGGAATACCAGGGGGCGCAATGTGCGTTCAAAGATTCGATGATTCAC
+
BABBAFFFBBBB?GGGGGCCEGGHHFHGGHHHHHHHHFFGHFFECEAAFEGFFHHHHHHHDFCGGGEHEGFFH:HFFDDFDFHGEEEEGFGGHGGGGGGGGHHFGEGGGGGHGGEHHHHHFFCFFGGH;GFFHHEGGGFGCGHFFBDGGHHGGHCGEHFEDCFFFBGFFFFFDEBFD?A9-@DFFFFFGEGGGBFGGG:GFFFFFFBEHHGFD/BFGHHHEGFFBBFDHGAAFFFGEFFFFFCEAEACGD5GDAAAEA2AE?EBHBHEA2A445FGGGGGFFFFFFDFFABBBA
@M02197:102:000000000-ALU3V:1:1101:4535:11091 1:N:0:1
TATTCAGCGGACTCCTCCGCTTATTGATATGCTTAAGTTCAGCGGGTAGTCCTACCAATCTGAGGCCGATGAATTGAAATTAAATCCCTTCCTCTCTTACAAAGAAGCGAGGCATGGGCGGGGGTCAGAAGCACTCCAACCAGCAAAACGTCGCGTCCAGCTCCTCGACCCTGCGCCTCTCCTCTCCGAAGTCCTGATATTATCAAAACCCGGCAGGGACAGACGTGGGCGAAATAACCAGCTTTCGTCCTGCTGGACTTGCGAATGGATGCGCCAATGCAGTTCGAGGGATCCACCGTGGAAGATGGCAACGCCCTCAATACCGATCCGCCAGCTTTCTCAACTAAATAAGAAAGCTGTCGTTCGAAACAATTCGCGGCCCTCAAACAGGCATGCTCCCCAGATTAGATCTGCCGGGAACGCAAGGTACGTTCAAAGATGCGATGATTCAC
+
BBBBBFFFBB2>2CFF4AEAFCFCFHFHBF5DDFFF5FB5FGHGE0EEEEGEAG3GBGHHGFDHFFGEE?EFHHHH3DDGHHFDGHHGFHB3FGFFGH443BFGG0GF??C?EFGHAAFCCG?-=CCGB0//CH9FFFFFFEGABFGF.-;;?@BB<;D//:F//..99-@F.A?=D?DFB/F.BFF.-.;9BBF//9/:B/F/9/;/;.;;;--99-...999=ED#9A//9999FB#/;:6FF;--9-;/;////-;--BFEF//?-;9-/;000000..9.-/BBB;0...:-.:00;C:/CC:.;-<-.</000F..<C<--/@>/F11011GF1>DFBHGB222FDB1B1F@<///<0//B0F21G/>/>@E/>E0F1F1GFGAA1FF/////A1221GGG211AEGEE0100B0EBFBFA000B113DA3FA1A11B313311A>1
@M02197:102:000000000-ALU3V:1:1101:26676:11109 1:N:0:1
TATTCAGCGGACTCCTCCGCTTATTGATATGCTTAAGTTCAGCGGGTAATCTTACCTGATTTGAGGCCAGAAAAGAATATGCACACAAGTGTGTATATTACGCGTGTTTGTTTGGAAGCAGATGACAAAAGCACAAGATTTTTATGGGTTTGCCTTAACAAAAATCTATGGCTGACACTCATCCACTCAGACATTTAAGGCAAGGTGATACAAAGAGGCTATGCCATCACCAAGCCCAAGGACCCGCAAAAAAAGTTTTTCATAACAAAAAACCAATTTTTTGGAGAAATTCACGACACTCAAACAGGCATGCTCCGAGGAATACCAAGGAGCGCAAGATGCGTTCAAAGATTCGATGACTCAC
+
ABABBFFFBBBBGGGGGGGGGGGHGHCHHHHHHGHHHFDHBGGCGGGGHHHHGHHGHHHHHHHHGHGGEHHHHFHAGHFHHHGHFHDGHHHHHHGHFHHHHGGGEEFHHHHHHGGHGHGHHFHFFHHHHHHHHEGBG@GHHHHCFGGFFFEGHBGHGHHHHGHHHFFH;GHHHEAHHHHHEHHHHHGHG#CEHHHGHHCCGHHFHFFHFHHHHGFGFFDGGFGFHGFFFFGHHFHHGGFFGCFGDGCGEDEHHHGHHHGDHHHHHGGGGHEHHHHFEC1DFHHHHHHHFGHGGGHHHGEFHFHHFEHHHHEGCGGGHHFGGHHHGHHHGGGGGHHHHGGGGHGGFDFGGGGFFFFD5FFAA@BA
@M02197:102:000000000-ALU3V:1:1101:6177:11207 1:N:0:1
TATTCAGCGGACTCCTCCGCTTATTGATATGCTTAAGTTCAGCGGGTATCCCTACCTGATCCGAGGTCAACCTTAGAAATGGGGTTGTTTTACGGCGTAGCCTCCCGAACACCCTTTAGCGAATAGTTTCCACAACGCTTAGGGGACAGAAGACCCAGCCGGTCGATTTGAGGCACGCGGCGGACCGCGTTGCCCAATACCAAGCGAGGCTTGAGTGGTGAAATGACGCTCGAACAGGCATGCCCCCCGGAATACCAGGGGGCGCAATGTGCGTTCAAAGATTCGATGATTCAC
+
BBBBBFFFADBBGGGGCGC22EGHHHFFFGHGFHHFFDGHFHHGGGFGHHHGHHGHHHHHHHFGGG?BGFFHHGHHHHGF;HGGFGGFHHG<HGGGGFGFGFHHFGGGGGGHGFHHHHFFEGGGGHHHHHFF@GHDFFGGGHGH9GFFGHHGHFDGGHGFDFFFGGGGGGGGGGGGGCEFFFFFGGGGGEFGEGGGHGHGGHGGGFFEAFFHHHHHHGHHHGFGFFCGFEDBHFFHHHHHGCGGFFCHHFHGF3HFGGGGE?GHGHGGGGGGGGFGBGGFGGFFFFFFFBAA>A
@M02197:102:000000000-ALU3V:1:1101:24960:11144 1:N:0:1
TATTCAGCGGACTCCTCCGCTTATTGATATGCTTAAGTTCAGCGGGTAGTCCTACCAATCTGAGGCCGATGAATTGAAATTAAATCCCTTCCTCTCTTCCAAAGAAGCGAGGCATGGGCGGGGTTCAGAAGCACTCCAACCAGCAAAACGTCGCGTCCAGCTCCTCGACCCTGCGCCTCTCCTCTCCGAAGTCCTGATATTATCAAAACCCGGCAGGGAAAGACGTGGGCGAAATAACGAGCTTTCGTCCGTCTTGCCTATCGAATGGATGCGCTAATGCATTTCGAGGGAGCCACCGTGGAAGATGGCAAGACCCTCAATACCGATCCGCCAGCTTTCTCAACTAAATAAGAAAGCTGTCGTTCGAAACAATTCGCGGCCCTCAAACAGGCATGCTCCCCAGATTAGATCTGCCGGGAGCGCAAGGTGCGTTCAAAGATTCGATGATTCAC
+
BABBBFFFBBBBCGGGGGGGGGGHHHGHHHHGHHHFHHHHHHGGGGGGGHHHGHHHHFHHHGHHGGGGGGGFHHHHHHHFHHHGHHHHHHHHHHHHHHEHGFGGHHHHGGEGGGCHHHHGGGCDDHHGEHHFHFHHHHHFGGEHHFHHHGHGFAGFGGG/FGGGGGGFFFFFBECFFDF/FFFFFFFF>.@.BFFFFFFFFFFFFFFFFFFF;--@DFFF?.;FDADA;FEFFFFFFF;;/=DFFBCD.:;..FEFFFEF/9//FBFB9--GGGGGGGGGGGFFGFFGGFA??G:??FHGGGFGCGGGHHFHDDFFHHHEADF?C-GGGGHHGFCBG<GHHFFFHHGH3HHHHD2//GGGGHGE?HHBHEFCEEECEAEFG1GBEFHHGHHHFEGGEEFFFHGHHFGHHGGGGGGGGGGGGHHGCGECGHGGGGGGGGGGFFFFFFFBBBBA
@M02197:102:000000000-ALU3V:1:1101:28275:11220 1:N:0:1
TATTCAGCGGACTCCTCCGCTTATTGATATGCTTAAGTTCAGCGGGTAATCTTACCTGATTTGAGGCCAGAAAGGAATACATAAAGAATTATGCATATGTGTGTGTTTGTTTGGTAGCAGATGACAAAAGCACAAGATTTTTATGGGTTTGCCTTAACAAAAATCTATGGCTGACACTCATCCACTCATACTTTTAAGGCAAGGTGATACAAAGAGGCTAATCTCATCACCAAGCCCAAGGACCCGTTAAAAGAAAAAATCTTTTAATGGAGATATTCACGACACTCAAACAGGCATGCTCCGAGGAATACCAAGGAGCGCAAGATGCGTTCAAAGATTCGATGACTCAC
+
AAAAAFFBA?@DGF1AGGGGGE0DH1GFGHHHHHHHGEGFFHHGGGGGGGHHHGHGHGHGGHFHGEFFEGFGHFGHGHFHHHHBHHHHHHHHHEBHFHB22BFGHGFHHGHBGE>DGBEGHHHH7HEGHHGFGGFGFGCFFHGFHAFF/CCHBEHHHGHHHHHGHHGHHFFHHGFFGBGHHGFHGHHHHHHFGHHHHGHEHGFHGDHHHHFHHHHHFFEFBGGDCHFGHGEEFFEFHGFAEFE@GFGEFHFGFGHHHFHFF4GFFHHGGFEHGHFEHEFDHGHGGHHHFHHGHGHHG?GGDGGHHHGHHHHHHFGGGFGHHGHGGGGHGGFGGGGGGGFFFFFFF3A?A>
@M02197:102:000000000-ALU3V:1:1101:8078:11231 1:N:0:1
TATTCAGCGGACTCCTCCGCTTATTGATATGCTTAAGTTCAGCGGGTAATCTTACCTGATTTGAGGCCAGAAAAGAATATGCACACAAGTGTGTATATTACGCGTGTTTGTTTGGAAGCAGATGACAAAAGCACAAGATTTTTATGGGTTTGCCTTAACAAAAATCTATGGCTGACACTCATCCACTCATACATTTAAGGCAAGGTGATACAAAGAGGCTATGCCATCACCAAGCCCAAGGACCCGCAAAAAAAGTTTTTCATAACAAAAAACCAATTTTTTGGAGAAATTCACGACACTCAAACAGGCATGCTCCGAGGAATACCAAGGAGCGCAAGATGCGTTCAAAGATTCGATGACTCA
+
CCCCCFFF@DDDGGGGGGGGCEGHHHCHHHHGHHHHHFHHFHHGGGGGHHHHHHFFFHFGHHGHGGGGGHHHHFEEFHHHHHHGHEGGGHHFFCFHHHHHHGGGCEEGHHHHFHGFEHHHHHHHEHHHGHFHHHHGFFBGHHHHHEHHHGC?HHHHHHHHHHHEHHHFG9CHGHHHHHHFGHHHHHHHFHGHGHHGHHHHGHHGFHGFHHHFGHFGBFFHHFFFGGGBGGGGHHEFHFHHGGGFFBCCEHGHHH?FGGFHHHHGHEEGGHGGHHHHGGFFGHHGHHGHHGC?CGHHFGFDGHHGBFFBGBHGGEE/HHFHHBBHGGHHGGGGEHFHHEE?GGGCGGE3FEFFFFFFBD>1AAA
@M02197:102:000000000-ALU3V:1:1101:16210:11169 1:N:0:1
TATTCAGCGGACTCCTCCGCTTATTGATATGCTTAAGTTCAGCGGGTATCCCTACCTGATCCGAGGTCAAGAGTGTAAAAATGTACTTTTGGACGTCGTCGTTATGAGTGCAAAGCGCGAGATGTACTGCGCTCCGAAATCAATACGCCGGCTGCCAATTGTTTTGAGGCGAGTCTACACGCAAAGGCGAGACAAACACCCAACACCAAGCAGAGCTTGAAGGTACAAATGACGCTCGAACAGGCATGCCCCATGGAATACCAAGGGGCGCAATGTGCGTTCAGAGATTCGATGATTCAC
+
BBCCAFFFCCCCGGGGGGGGGGGHHGGHHHHHHHHHHHHHHHHGGGGGGHHHHHHHHHHHHHFGGGGHHHHHHHHHGHHHHHHHFFHHHHHEHHGGGG?EEFGFEHHHFGHHHGCGGGGGGGGHHFGHHHGGGGHGFGGHHFHHHHHGGHDCGGGHHFHHHHHHHGGGGGGHGGGFGGGGHGHGFGGHHHFHGFGGGGGHHFGD?GHHHGHHHGHHHGHFHHHHHHHHHGGGGGHHGHGHHHGHHHGGGHHFGHHHHHHHGHGHGGGGGGGHHGFEGGGGGGGGGGGGFFFFBDB>>A>>
@M02197:102:000000000-ALU3V:1:1101:13208:11287 1:N:0:1
TATTCAGCGGACTCCTCCGCTATTGATATGCTTAAGTTCAGCGGTTATTCCTACCTGATCCGAGGTCAACCTTAGAAATGGGGTTGTTTTACGGCGTAGCCTCCCGAACACCCTTTAGCGAATAGTTTCCACAACGCTTAGGGGACAGAAGACCCAGCCGGTCGATTTGAGGCACGCGGCGGACCGCGTTGCCCAATACCAAGCGAGGCTTGAGTGGTGAAATGACGCTCGAACAGGCATGCCCCCCGGAATACCAGGGGGCGCAATGTGCGTTCAAAGATTCGATGACTCAC
+
CCCCCFFFCDBCGGGGGGGGGGGGHHHHHHGHHHHHHHHHHHGGGGGHHHHHHHHHHHHHHHGGGEHHHHHHHHHHHHHHHHGGGGGHHHHHGGGGGGGGHHHHGGGGGGHGGHHHHHHGGGGGHHHHHHHHHHGGGGGGHHHGGGFGHHHGHHHHHHGGGGGGGGGGGGGGGGGGGGGGGGGGGGGGGGGGFFHHGFGGHGGGHHGHHHHHHGGHHHHGHHGGGGGHHGGHHHHHHHHGGGGGGGHHHHHHHHGGGGGGGGHHHHGGGGGGGGGGGGGGGFFFFFFFBABAA
@M02197:102:000000000-ALU3V:1:1101:17067:11282 1:N:0:1
TATTCAGCGGACTCCTCCGCTTATTGATATGCTTAAGTTCAGCGGGTATCCCTACCTGATCCGAGGTCAAGAGTGTAAAAATGTACTTTTTGGACGTCGTCGTTATGAGTGCAAAGCGCGAGATGTACTGCGCTCCGAAATCAATACGCCGGCTGCCAATTGTTTTGAGGCGAGTCTACACGCAAAGGCGAGACAAACACCCAACACCAAGCAGAGCTTGAAGGTACAAATGACGCTCGAACAGGCATGCCCCATGGAATACCAAGGGGCGCAATGTGCGTTCAAAGATTCGATGATTCAC
+
CCCCCFFFCCBCGGGGGGGGGGGHHHHHHHHGHHHHHHHHHHHGGGGGHGHHHHGHHGEHHHHGGGGHHHHHHHHHHHHHHHHGHHHHHHHGGHHGGGGGGGGGHHGHHFHHHGHHGGGGGGGGHHHHGHHGGGGGHHHHHHHHHHHHGGGDGGHHHHHHHHHHHHGGGGGHHGHGGGGGGHHHGGGGGHGHHHHFFFFGHHGHFFGHHGGHHHHGHGHHHHHHHHHHHHGGGGGHHGHHHHHHHGHGGFHGHHHHHHHHHHHHGGGGGGHHHHFEEGHGGFFGGGGGFFBFFFFFBBBBB
@M02197:102:000000000-ALU3V:1:1101:14138:11296 1:N:0:1
TATTCAGCGGACTCCTCCGCTTATTGATATGCTTAAGTTCAGCGGGTATTCCTACCTGATCCGAGGTCAACCACAAAAAATTGGGGGTTTAGCGGCTGGGAGTTATAGCACCTAACAAAAGCGAGAAAAAAATTACTACGCTCAGAGGATACTACAAATCCGCCGTTGTATTTCAGGAACTACAACTATAAAGAAGTAGATTCCCAACACTAAGCTAGGCTTAAGGGTTGAAATGACGCTCGAACAGGCATGCCCACTAGAATACTAATGGGCGCAATGTGCGTTCAAAGATTCGATGATTCC
+
ABBCBFFFCBBCGGGGGGGGGGGHHHHHGHHHHHHHHHHHHHHGGGGGHHHGHHGHHHHHHHHGGGGHHHHHGGGHHHHGHHHHGGGFGGHHEGGGGGGGEEFGHHHHHHGHGHHHHHHHGHGGFGGHHHGHHHHGHHHGGGGGHHGEGHGHHFGHHGGGGGGGGGGHHHGGGHHHHGHHHGHHFEFHHHHHFHHHHHHHGHGGFHHHHHFHGGHHHHHHFHHHGHGGHHHHHGGGGGHGFHHHHHHGAHHGHHHHHHHHHHHGG5GHGGGGGHHHHGGGGGGGGGGGGGGFBFFFFFACBBA
@M02197:102:000000000-ALU3V:1:1101:26203:11297 1:N:0:1
TATTCAGCGGACTCCTCCGCTTATTGATATGCTTAAGTTCAGCGGGTAGTCCTACCTGATCTGAGGTCAATCGATGCTTCCACGTGAGTGGCGGTTATAAGGGGGCCACCAACCCATTTCCCAACGAAACGTATTTCGCCGGACAACAGGCCCGACCGGCCGCCGATTCATTTTAGGCGAGCCCCGAAGGGCAACAACCAATTCCAACCCCCCCCGGGCAGGACCCGGTGGGATGATGATTGACATGAGACTCAGACAGGCATACCCTCCGGAATACCAGAGGGTGCAAGGTGCGTTCAAAGATTCGATGATTCAC
+
ABBBAFFFBB?@EGFGGGEAEEFFFHHHGGGBGBEGHHHHHGGGGGFGFGHHHHHGHBGHDGHBFGGGEGHFGHFHGFHHFHHGFHHGHHGEFG/9+3-339B<C:/#BA-0<;<+/?%909%$<</9CA<.-90#0<.:;///9;9./..9#-;#9-.9;>AF/;/9,49;B-A;E5/9;#.;A#BFB;;.:.9;-F;#:#99;/9B3A<@/BE>B)F1/?E#/9/>6@BD:&8@#1:F;BHFG6D111EDF2GFF11211BECCE??GB2A21A1CAA0B011CG1GEE001AB3B33FA1B113DD@3A1AA?
@M02197:102:000000000-ALU3V:1:1101:28026:11311 1:N:0:1
TATTCAGCGGACTCCTCCGCTTATTGATATGCTTAAGTTCAGCGGGTATCCCTACCTGATCCGAGGTCAACCTTAGAAATGGGGTTGTTTTACGGCGTAGCCTCCCGAACACCCTTTAGCGAATAGTTTCCACAACGCTTAGGGGACAGAAGACCCAGCCGGTCGATTTGAGGCACGCGGCGGACCGCGTTGCCCAATACCAAGCGAGGCTTGAGTGGTGAAATGACGCTCGAACAGGCATGCCCCCCGGAATACCAGGGGGCGCAATGTGCGTTCAAAGATTCGATGATTCAC
+
CDCDCFFFCCCCGGGGGGGGGGGHGHHHHHHHHHHHHHHHHGHGGGGGHHHHHGHHHHHHHHHGGGEHHHHHHHHHGHHHHHHGGGGGHGHGGFFGGGGGGHHHHGGGGGGHGGHHHHHHGGGGGHHHHHGHHHHGGGGGGHHGGGGGGHHGHHHHHHGGGGGGGGGGGGFGGGGGGGGGGGGGGGGGGGGGGHHHHGFFFFFFFHHFFFHFHHHHHHHHHHHFGDGGGHGHHFHHHHGHFGFFFFGHHGGHHHHGGGFGE2GHHHHGGGGHGGGGGGGGGFFFFFFFFBACBA
@M02197:102:000000000-ALU3V:1:1101:4771:11356 1:N:0:1
TATTCAGCGGACTCCTCCGCTTATTGATATGCTTAAGTTCAGCGGGTAGTCCTACCAATCTGAGGCCGATGAATTGAAATTAAATCCCTTCCTCTCTTCCAAAGAAGCGAGGCATGGGCGGGGTTCAGAAGCACTCCAACCAGCAAAACGTCGCGTCCAGCTACTCGACCCTGCGCCTCTCCTCTCCGAAGTCCTGATATTATCAAAACCCGGCCGGGAAAGACGTGGGCGAAATAACGAACTTTCGTCCGTCTTTCCGAGCTAATGGATGCGCTAATGCATTTCGGGGGAGCCACCATGGAAGATGGCAGGGCCCTCAATACCGATCCGCCAACTGCCTCAACTAAATAAGAAAGCTGTCGTACGAAACAATTCGCGGCCCTCAAACAGGCATGCTCCCCAGATTAGATCTGCCGGGAGCGCAAGGTGCGTTCAAAGATTCGATGACTCAC
+
A3AABFB5AB@DEGFGGGGGECEGGHBG5GHHGDBFBBAGGD5EAGGGGHHHHH3GHF3AGB551FECEE?GGF43B3DDGFHFHHFFHFHFFFHFHHHHHHFHEFH3E/<EGFHH0CA@/<---<DB0=/FGH0</GHE..../CGHHGA:----;BDFGG0CFGG??B-B..;@?D./9//./9B.9.;9/99B/BBBBBB/99//..;B-9--=B-9.;/;.9.EBF?//BFFBF//,@.9//----BFA---;-/;////;//9-99-/;99000B9-A-;..EA0;:.:C/0000000GBC:CC.-<.GGDGG=...<.---/CFCF@0///<@212???22B2FFF>GHGCB//E?B0AFF2GHEE/EEEEEB/0/GGFGFE11F1BF?AF/GBFFDFFFDFF/E/??EC0?EAEFFEGE0A0CCFDA3FGECGFCDBFFDAAAA>
@M02197:102:000000000-ALU3V:1:1101:19145:11353 1:N:0:1
TATTCAGCGGACTCCTCCGCTTATTGATATGCTTAAGTTCAGCGGGTATCCCTACCTGATCCGAGGTCAACCTTAGAAATGGGGTTGTTTTACGGCGTAGCCTCCCGAACACCCTTTAGCGAATAGTTTCCACAACGCTTAGGGGACAGAAGACCCAGCCGGTCGATTTGAGGCACGCGGCGGACCGCGTTGCCCAATACCAAGCGAGGCTTGAGTGGTGAAATGACGCTCGAACAGGCATGCCCCCCGGAATACCAGGGGGCGCAATGTGCGTTCAAAGATTCGATGACTCAC
+
BBBBBFFFADDBGGGGGGGGGGGHHHHHHHHGHFBHFHHHCGFGEGGGHH5GHHHHHHHHHHGGGGFHHHGHHHHHGDHGHGHGGGGFHFHH?DFGGGGGGHHHGGGFGCGHGGHHHHGHGFBFFGHHFFFFGGHDGGGGGHGHGGGGGFHHHGHHHHFGGGFDFGFGGGG:GDAAFDC?CFGGFGGFFFFFFFFHHGFGGHGGGHHGHGFGHFGHHGHHGHHGGFF?DGGHHGGHFHHFFCGGGGGFHHHGF3HGGGGEAFGHHHHEEEA4GFGDFFGGGFFFFFFFDA3AAA
@M02197:102:000000000-ALU3V:1:1101:10272:11395 1:N:0:1
TATTCAGCGGACTCCTCCGCTTATTGATATGCTTAAGTTCAGCGGGTATCCCTACCTGATCCGAGGTCAAGAGTGTAAAAATGTACTTTTTGGACGTCGTCGTTATGAGTGCAAAGCGCGAGATGTACTGCGCTCCGAAATCAATACGCCGGCTGCCAATTGTTTTGAGGCGAGTCTACACGCAAAGGCGAGACAAACACCCAACACCAAGCAGAGCTTGAAGGTACAAATGACGCTCGAACAGGCATGCCCCATGGAATACCAAGGGGCGCAATGTGCGTTCAAAGATTCGATGACTCAC
+
CCCCCFFFCCCCGGGGGGGGGGGHHHHHHHHHHHHHHHHHHHHGGGGGHHGFHHHHHHHHHHHGGGGHHHHHHHFHHHHHHHHHHHHHHHHGGGHGGGGGGGGGHHHGHHHHHHHHHGGGGGGGHHHHHHHGGGGHHGGHHHHHHHHHGGHGGHGGHHHHHHHGHHGGGGGHHHGGHGGGGGGHGGGGGHFFHHHFFFGGGEGGFFGHHGHHHHHGHHHHHGHHHHHHHHEGGGGGHGHGHGHHHHHGGGEGGGHHHHHHHHHHHGGGGGHHHGGGGGHGGGGGGGGGGFFFFFFFAABBA
@M02197:102:000000000-ALU3V:1:1101:16850:11318 1:N:0:1
TATTCAGCGGACTCCTCCGCTTATTGATATGCTTAAGTTCAGCGGGTATCCCTACCTGATCCGAGGTCAACCTTAGAAATGGGTTTGTTTTACGGCGTAGCCTCCCGAGCACCCTTTAGCGAATAGTTTCCACAACGCTTAGGGGACAGAAGACCCAGCCGGTCGATTTGAGGCACGCGGCGGACCGCGTTGCCCAATACCAAGCGAGGCTTGAGTGGTGAAATGACGCTCGAACAGGCATGCCCCCCGGAATACCAGGGGGCGCAATGTGCGTTCAAAGATTCGATGATTCAC
+
AAAABFFFBDBBCGGGGGGGGFGHHGGHHHHHHHHHHHHGHHHGFGGFFHBGHHHHHGFFGHHGGGGHGGHHHHHFHHHHHGHGFGGHHHH<HGGGG9EFGHGHGGGCCEBHFFHHHHHGFCGGGGFFHHGGHHHGFFFFFFHEFFBEEHHFHHCGHEHGCGCDGGGGFFFFFEEGGGGGFGFGGGFFGEFEGGHFHHHGGHFFGHHGHGGHFFEHGHGHHHHGGGCFFDGHHHGHGGFHGGGGGGGHGFGHFHFGGGGGGGGHFHGGGGCGBFGGGGGEFB1FFFFFFA@AAA
@M02197:102:000000000-ALU3V:1:1101:27103:11337 1:N:0:1
TATTCAGCGGACTCCTCCGCTTATTGATATGCTTAAGTTCAGCGGGTAATCTTACCTGATTTGAGGCCAGAAAAGAATATGCACACAAGTGGGTATATTACGCGTGTTTGTTTGGAAGCAGATGACAAAAGCACAAGATTTTTATGGGTTTGCCTTAACAAAAATCTATGGGTGACACTCATCCACTCATACATTTAAGGCAAGGTGATACAAAGAGGCTATGCCATCACGAAGCCCAAGGGCCCGCAAAAAAAGGTTTTCATAAAAAAAAACCAAGTTTTTGGAGAAATTCACGACGCTCAAACAGGCATGCTCCGAGGAATACCAAGGAGCGCAAGATGCGTTCAAAGATTCGATGATTCAC
+
AAAAADDBA11>AGGGGGGGGGGHHHHHHHHHHHHHHGGHHHHGGGGGGFGGHHGHHHHHDGGHGHGGHF0>@0>>01@GDHFD1G?/F1B1/?GFHHH22>EEEEACFB0BBGGF1FEGG0<<FDFGF0CF1GEHHFB1FGH//GHG./A:#B>9>B<16:;>FFFDGF;#09GCD0GG6GGCC:0;0<<GG6FF0:0900:B;0;BF;B3C;/9#AFGF0;CFFC<C<#0A.EG?6EF<#<AB<///?2GFB/2BB4444//>//1EC1F3B4B1F13FBB4DF4F@1HEG?EEA3GHG5GFHHHHHHHEA1GGHGHHFGF3GGBHEF?GGGHHG2DGGHGGGGGGGGGGFFFFFFFCCCCC
@M02197:102:000000000-ALU3V:1:1101:18323:11465 1:N:0:1
TATTCAGCGGACTCCTCCGCTTATTGATATGCTTAAGTTCAGCGGGTAATCTTACCTGATTTGAGGCCAGAAAGGAATACATAAAGAATTATGCATATGTGTGTGTTTGTTTGGTAGCAGATGACAAAAGCACAAGATTTTTATGGGTTTGCCTTAACAAAAATCTATGGCAGACACTAATCCACTCATACTTTTAAGGCAAGGTGATACAAAGAGGCTATGCCATCACCAAGCCCAAGGACCCGCAAAAAAACTTTGTCATAACAAAAAACCCAATTTTTGAAGAAATACACGACACTCAAACAGGCATGCTCCGAGGAATACCAAGGAGCGCAAGATGCGTTCAAAGATTCGATGACTCAC
+
AAA3AF5DA?D?EGGGGGGGGGGFHHHHHHHHHHHHHHHFHHHGGGGGCGH5GHHFHHHHHHHHGGAE11FG331GGFF3BD43BFG1B@BGF3@@44F4@BC10F3B30BEF/?43CF33B?B33FF000B?C?GF??DD1G9090@/CAFD1931?GFCGGFB;F#1<0#0<FGHH#CFGFC<0/<#<D8BDD0==<DGCGD7:1;F0GHH9B<<1;B0FFFGGGG6GFFF/CF2@C/<9/#19/E?BBB>001112122BGEEFF/FB/1110/1B1D21@2@22B/FFAGHHHGHHHHHHGHHGHHEA///1BHHHHHHGHFB000GGHHHGE0?A1GGGGGGGGGGFFFFFFD1AAAA
@M02197:102:000000000-ALU3V:1:1101:22087:11467 1:N:0:1
TATTCAGCGGACTCCTCCGCTTATTGATATGCTTAAGTTCAGCGGGTAGTCCTACCAATCTGAGGCCGATGAATTGAAATAAATCCCTTTCTCTGACAGAAAGGGCGGGGTTCAGAAGCACTCCAACCAGCAAAAGTCGTTGCGTCCAGCTCTAACCCTTTCTCCGCCTCCGAAGTCCTGATATTATCAAAACCCGGCAGGGAAGAGAGGGCGAAAAAGCAAGCTTTCGTCCGTCTTTCGCCTATCAAATGGATGCGCTAATGCATTTCGAGGGAGCCACCGTGGAAGATGGCAAGACCCTCAATCCCGATCCGCCAGCTTTCTCAACTAAATAAGAAAGCTGTCGTTCGAAACAATTCGCGGGCCTCAAACAGTCATGCTCCCCAGATTAGATCTGCCGGGAGCGCAAGGTGCGTTCAAAGATTCGATGACTCAC
+
CCCCCFFFBC@?FGGGGGGGGGGHGHHHHHHHHCHHFHHHGGHGGGGGGHGGEHHHHHHHHGHHAGGGGGGHHHHGGHHHHHHHHHGFHHHHHHHGHHHHHFHE?FFC/@AAGGHHHHHHHHHHHGGGGHHHGHHHFHGGFHGGGCGGHFGHGBFF9EGGFFFFGGGGGGGGAED9FFFFFFFEFEFFFBBFFFFFAAFAFFFFFFFFDFFB1CFCFA#/FFFDFEFFFDAD=;.:EFBDDDBFBFFBFF/9.-99900B00GF..B9?BBCCC.A.;.-.:00FFHGC0HFDD/<../0D/CC>-DD@@?GGGFHHGGBHGHFHGGHGHGGB?G1BG?ECGEE/CCF?HHG?3EEE//E/FB1CEGFEDFHG@3FHEFAEEBDBHHFFHHHFDEEA?GGGGGGEEGBBGEE2AF5GB5AB24BCFFDFFFBBBBB
@M02197:102:000000000-ALU3V:1:1101:24249:11516 1:N:0:1
TATTCAGCGGACTCCTCCGCTTATTGATATGCTTAAGTTCAGCGGGTAGTCCTACCAATCTGAGGCCGATGAATTGAAATTAGATCCCTTTCTCTGACAGAAAGGGCGGGGTTCAGAAGCACTCCAACCAGCAAAAGTCGTTGCGTCCAGCTCTAACCCTTTCTCCGCCTCCGAAGTCCTGATATTATCAAAACCCGGCAGGGAAGAGAGGGCGAAAAATCAAGCTTTCGTCCGTCTTTCGCCTATCAAATGGATGCGCTAATGCATTTCGAGGGAGCCACGGTAAATGGCAAAAAGACCCTCAATCCCGATCCGCCAGCTCTTACTGAAAAAAGCTGTCGTTCGAAACAATTCGCGGCCCTCAAACAGGCATGCTCCCCAGATTAGATCTGCCGGGAGCGCAAGGTGCGTTCAAAGATTCGATGATTCAC
+
ABBBBFFF@BBBGGGGGGGGGGGHCHHFHHFHFHHHHHHHHHHGGGGGGFFHHHGHHHHHHGHHGGGGGGFFFHHHHHHHHHBGHHHHHHHHHGGHGHHHEBFHFGFE@CFGCFHHGHHGHHFGGHHHDEHHGGHHHHHGGABDGACGGHHGGGGFGGG?BFFGGGGGGGGGG?DG:BFFFFFFBFFFFFB//ADA@FFFFFFEFFFFFFDAAFFFFBFABFFFFFFFF;.AAC?FFFFFFFFDDEFFFFEFBA>ADBBFFFGGFC.FABFBEEGGGBC.DGCCBG:C0H@HGHHGC.DFHBHC.<-GDC@-CCGEHHFGDD22FFFHCGEFGHGGGD?CHFE?HHHFFHGFEGGGFF1EFBFHFHHHHFFHEEA10CBHFF55DGGA1?AE2FFEE2GGHGHHGGGGHGGGGGCGEGGBFFFFFFBBBBB
@M02197:102:000000000-ALU3V:1:1101:10663:11630 1:N:0:1
TATTCAGCGGACTCCTCCGCTTATTGATATGCTTAAGTTCAGCGGGTAGTCCTACCAATCTGAGGCCGATGAATTGAAATTAGATCCCTTTCTCTGACAGAAAGGGCGGGGTTCAGAAGCACTCCAACCAGCAAAAGTCGTTGCGTCCAGCTCTAACCCTTTCTCCGCCTCCGAAGTCCTGATATTATCAAAACCCGGCAGGGAAGAGAGGGCGAAAAATCAAGCTTTCGTCCGTCTTTCGCCTATCAAATGGATGCGATAATGCATTTCGAGGGAGCCACGGTAAATGGCAAAAAGACCCTCAATACCGATCCGCCAGCTCTTACTGAAAAAAGCTGTCGTTCGAAACAATTCGCGGCCCTCAAACAGGCATGCTCCCCAGATTAGATCTGCCGGGAGCGCAAGGTGCGTTCAAAGATTCGATGACTCAC
+
BBBBBFFFB?2>EGGGGG2FGGGHHHHHGHHGHHHHFHHHHHHGGGGGEDHFHGFHGHHHHGHHGGGGGGGHGGHHGHGHHHFHFHGBGHHHHHHHHHHHHHHHAEFCGDGCDAGFHHEEHHHEBGHHGEHHHFHHHF0<CEBEG.@DAGHHFFBFFFGGFFGGGFDGGGDGG@D@;FFFFFFFFFFFFFBF/A.99-==-=@AFDFFEAD.9=BBBBFFFFBB/999FDAD@?9.:EBF/DFD;/BBF90/ADEAA090B9090;.9.-GB;.B.B?GC?HC;0HHHFHGHC<0</../<00D...DDCCA?CGHHGGHHDDFHDF2GHHHHG/?GGGGHHFGFFHHHFE/@E?CECEFFEFFGFHHG@GBEEEA0GHHEHHFHHGGACFECGGFGGGGHFGHGGGGHGGGGGGGGGGFFFFBFFBBABA
@M02197:102:000000000-ALU3V:1:1101:13317:11630 1:N:0:1
TATTCAGCGGACTCCTCCGCTTATTGATATGCTTAAGTTCAGCGGGTATCCCTACCTGATCCGAGGTCAATCTGAGAAGATTGGGGGTCGAGGCAAGCCCCGGCCGGGCCCATAGAGCGGGTGACAGAGCCCCATACGCTCGAGGACCGGACGGTGCCGCCGTTTCTCTCGAGGCCCGCCCCCGGGGGGGCGCGGCCCAACAACCAGCGGGGCTGGAGGGGAGAAATGACGCTCGGACAGGCATGCCCCCCGGAATACCAGGGGGCGCAATGTGCGTTCAAAGATTCGATGATTCAA
+
CEDCDFFFBCCCGGGGGGGGGGGHHHHHGHHHHHHHHHHHGHGGGGGGHHHHHHHHHHGHHHHGGGGHHHHHHHHHHHHHHGFHHGGGGGGGGGGFEHGHGGGGGGGGGGGGHHHHHHGGGCFHHHHHHHHGFGHHHHGGGGGGGGGGGGGGGFFFFFFFFFFEFFFFDFFBFFFFFFFFFFFFFFFFFFFGGGGGEFEGGFEFFGGGGGGHGHGGHGHHHGHGHHGGGGGGGGHHHHGHHFGGGGGGGEHHHHHHGHGGGGGGGGGHGHGGGGHGFGGGGGGGGFFFFFFFCCBCC
@M02197:102:000000000-ALU3V:1:1101:10676:11642 1:N:0:1
TATTCAGCGGACTCCTCCGCTTATTGATATGCTTAAGTTCAGCGGGTAGTCCTACCAATCTGAGGCCGATGAATTGAAATTAGATCCCTTTCTCTGACAGAAAGGGCGGGGTTCAGAAGCACTCCAACCAGCAAAAGTCGTTGCGTCCAGCTCTAACCCTTTCTCCGCCTCCGAAGTCCTGATATTATCAAAACCCGGCAGGGAAGAGAGGGCGAAAAATCAAGCTTTCGTCCGTCTTTCGCCTATCAAATGGATGCGCTAATGCATTTCGAGGGAGCCACGGTAAATGGCAAAAAGACCCTCAATACCGATCCGCCAGCTCTTACTGAAAAAAGCTGTCGTTCGAAACAATGCGCGGCCCTCAAACAGGCATGCTCCCCAGATTAGATCTGCCGGGAGCGCAAGGTGCGTTCAAAGATTCGATGACTCAC
+
BBBBBFFFBB?DGGGGGGGGGGGHHHHHHHHHHHHHHHHHHBGGGFGGGHHHHHHHHHHHHHHHGGGGEEGGHHEFFHHGHFFFHHHGHHHHHHHHHHHHGHGHHGGGGGGGGHHGHHHHHFHGHHHH.EEEGHGHHHHGGGHGGGGGGGFGGGGFGGGGGGGGGGGGBGDFGGGAEFFFFFFEFFFFFFFFFFFFF-@DFFFFA8FFEFDADDFBFFFFFFFFDB;BF;ADDFFFFFFFFDFFFBFFB/FFGGAA-FC000FFB?GGD?FGGGGHCCHEDGHHHGG0FBGHHHHHFGGGHDGDCADGED@-G?FHHHHHHHGHHFHHGHGFEHHGGEECGHGGHHGBHFE>/GECGFEFFF3GGHHFFGGFHFCFA2HHHHFHHHHHDECGGGFGGGGGHHHHGFCGHGGGGCGGGGGFFFFFFFBBBCC
@M02197:102:000000000-ALU3V:1:1101:18184:11654 1:N:0:1
TATTCAGCGGACTCCTCCGCTTATTGATATGCTTAAGTTCAGCGGGTATCCCTACCTGATCCGAGGTCAACCTTAGAAATGGGGTTGTTTTACGGCGTAGCCTCCCGAGCACCCTTTAGCGAATAGTTTCCACAACGCTTAGGGGACAGAAGACCCAGCCGGTCGATTTGAGGCACGCGGCGGACCGCGTTGCCCAATACCAAGCGAGGCTTGAGTGGTGAAATGACGCTCGAACAGGCATGCCCCCCGGAATACCAGGGGGCGCAATGTGCGTTCAAAGATTCGATGATTCAC
+
BBBBAFBFBBDBGGGGGGGGGGGHHHHGHHHHHHHHHHGHHHHGGGGGHHHHHHHHHHGHHHHGGGGHFHHHHHHHHHHHHHHGAEGFHFHHGGGGGGGGGHHHFGGFCGGHEFHHHFHHGGGGGHHHHHHGHHHGGGGGGHGHGFGGGHFFHHHHHHHGGGFFFGGGGFFFFGEGGGGGGGGGGGGGGGGGFGFGFGFGGHGGGGFGHHGFHHHGHHHHHHHGGGGGHHGHHHHHHHHHGGGGGGCHFGHHHHHGGGGGGGFGFHGGCGGGGGGGGGGGGGFFFFFFFBCCBC
@M02197:102:000000000-ALU3V:1:1101:25605:11579 1:N:0:1
TATTCAGCGGACTCCTCCGCTTATTGATATGCTTAAGTTCAGCGGGTAATCTTACCTGATTTGAGGCCAGAAAAGAATATGCACACAAGTGTGTATATTACGCGTGTTTGTTTGGAAGCAGATGACAAAAGCACAAGATTTTTATGGGTTTGCCTTAACAAAAATCTATGGCTGACACTCATCCACTCATACATTTAAGGCAAGGTGATACAAAGAGGCTATGCCATCACCAAGCCCAAGGACCCGCAAAAAAAGTTTTTCATAACAAAAAACCAATTTTTTGGAGAAATTCACGACACTCAAACAGGCATGCTCCGAGGAATACCAAGGAGCGCAAGATGCGTTCAAAGATTCGATGACTCAC
+
CCCCCFFFCCCCGGGFGGGGGGGHGHHHHHHHHHHHHGHCHGHGGGGGHHHHHHHHHHEHHHFHGHGGHHHHGHHGHGHHGFHHHHGGGGHGGGHHHHHHHGGGGFGHHHHHHHGHHFHHHHHHHHGHHHHEHHHHHHHHHHHHHHHHHGFGHHHHHGHHHHHHHGHHGHFHHFGHHHHGHHHGHHHHHHHHHHGHHFGFGHHHGFHFGHGHHGFFFFFFGGFGGHGEGGFHHHGCF9GGEFFFDHCC?HHGHGEFHEHBFHFHGGGGGHGHHEHGEAEF3GHHGHHGHFEEGGHHHGFGHHHHHHHHHHEGGGGGHHHHHHHHFGHHGGGCCHFGGGGGGHFGGGGGGGGGFFFBD5D@BBB@
@M02197:102:000000000-ALU3V:1:1101:12558:11705 1:N:0:1
TATTCAGCGGACTCCTCCGCTTATTGATATGCTTAAGTTCAGCGGGTATCCCTACCTGATCCGAGGTCAACCTTAGAAATGGGGTTGTTTTACGGCGTAGCCTCCCGAACACCCTTTAGCGAATAGTTTCCACAACGCTTAGGGGACAGAAGACCCAGCCGGTCGATTTGAGGCACGCGGCGGACCGCGTTGCCCAATACCAAGCGAGGCTTGAGTGGTGAAATGACGCTCGAACAGGCATGCCCCCCGGAATACCAGGGGGCGCAATGTGCGTTCAAAGATTCGATGATTCAC
+
CBCCCFFFBBDCGGGGGGGGGGGHHHHHCHHGHHHHHHHHHHHGGGGGHHHHHHHHHHHHHHHFGGGHHHHHHHEHHHHHHHGGGG9FGHHHHGGGG:GGGH<HHGGGGG;HGGHHHHHHGGCGGHHHHHHH<HHGGG:GGHGHG9DGGHFHFHGFHFHGGGCGGGGGGGGEFGGGGGGFFFFFFCFFFFFFFFFFFFFFFFFFEFDFFFFFBFFFFF7EFDB9F:FFFFFFFFFF/EE8FFBGGEGGAGBF532GFGGGGGEHFHHGGGGHGGGGGGGGGFFFFFFFFBBBBA
@M02197:102:000000000-ALU3V:1:1101:10313:11715 1:N:0:1
TATTCAGCGGACTCCTCCGCTTATTGATATGCTTAAGTTCAGCGGGTATTCCTACCTGATCCGAGGTCAACCATTAAAAATTGGGGGATTTAGCGGCTAAAGACGCTGCAACTCCAGTCAAAAGCGAGATAAAAATTACTACGCTCAGAGGATATCGCAGATCCGCCGTTGTATTTCAGGAGCTACAGCTAGTAAAAGCAGTAGGCTCCCAACACTAAGCTAGGCTTAAGGGTTGAAATGACGCTCGAACAGGCATGCCCACTAGAATACTAATGGGCGCAATGTGCGTTCAAAGATTCGATGATTCAC
+
BBBBBFFFBBBBGGGGGGGGGGGHHHHHGHHHHHGHHHHHHGHGGGEEFGHHHFHHHHHHHHHGGGGHHHHHGHHHHHEHHHHHHGGGGHHHGHGGGGGHHHHHGGGGGHHHEHHHHHHHHHHHHGGGGGHHGHHHHHFFHGGGGFGHGHGHHH9HGGGGGHHHHGGGGHHFHHGGHHHHHHGGHGHHHHHHFGHHGHFGHHHGGGHGFHHHHGFFHHHHFHGHHHFHHDGHFHGHHHGGGGGGGGHHHHHHHGHFGGHGFHHHHHHHHHHHHGGGGFHGHHGGGGHGGGGGGGGGGFFFFFFFBBAAA
@M02197:102:000000000-ALU3V:1:1101:6926:11720 1:N:0:1
TATTCAGCGGACTCCTCCGCTTATTGATATGCTTAAGTTCAGCGGGTATCCCTACCTGATCCGAGGTCAACCTTAGAAATGGGGTTGTTTTACGGCGTAGCCTCCCGAACACCCTTTAGCGAATAGTTTCCACAACGCTTAGGGGACAGAAGACCCAGCCGGTCGATTTGAGGCACGCGGCGGACCGCGTTGCCCAATACCAAGCGAGGCTTGAGTGGTGAAATGACGCTCGAACAGGCATGCCCCCCGGAATACCAGGGGGCGCAATGTGCGTTCAAAGATTCGATGATTCAC
+
AAAABFFFCDBBGGGGGGGGGGGHHGCHHHGHCHHHHGGHGFHCGGGGHEHHHGHFHHHHHHHCECEHHHHHHGHHHGHHFGHGGGGGHHHHGGGGFGGGGGHHHFGGGGGHGGGHHHHHGFGGGGHGHHHHGGEDBFFAFHFHGFCFFFGGFDGFHGFFCCF.FFGGGFFGFFFGD@DDFFGFGGGGGGFDGHHGBFEGGHGGGGHEHGHHHHEFFHFGHHHDDFGGHGGHFHFGFBFHGGGGEECGHHHGHHDDEGCGECGHHFFEEGCHGGGFF5GEF4FFFFDFFA>?AA
@M02197:102:000000000-ALU3V:1:1101:5346:11662 1:N:0:1
TATTCAGCGGACTCCTCCGCTTATTGATATGCTTAAGTTCAGCGGGTATTCCTACCTGATCCGAGGTCAACCAGAAAAAATTGGGGGTTTAACGGCCGGGACGACAGCGCCTAACAGAAGCGAGATAAAAAATTACTACGCTCAGAGGACTACTGCCGCTCCGCCAATGTCTTTGAGGAACTACAGACGTAGATTCCCAACAGTAAGCTGTGCTTAGAGGTTGAAATGACGCTCGAACAGGCATGCCCACTAGAATACTAATGGGCGCAATGTGCGTTCAAAGATTCGATGATTCAC
+
BBBBBFFFBDDD?GGGGGGGGGGHHHFFFHHHHHHHGGHHCBFGFGFGHHHHGHHFHFHHHHH?EEGHHGFHFFHFHFFF:HHHGGGFGGHGHA?EGGCCFGGGGGGHGGG0CGHHEHFGHGFGGFGFDGHGHDGHHHHGGGGG11CEGFGGGB9?C@@GCDFDBGFHFGBBFFFFFGHGFHHGGFFFHGEDAHGBFFFFFFHFHHHHFHGFFHHGHHHGFFHFFHEDE?EAHEDE3FGHHEHHFFHGFHGHFHGBFHGGGGGGEABBGGEGGEHGFBFGCGEG4BBFFFFDAAAA3
@M02197:102:000000000-ALU3V:1:1101:29084:11772 1:N:0:1
TATTCAGCGGACTCCTCCGCTTATTGATATGCTTAAGTTCAGCGGGTAGTCCTACCAATCTGAGGCCGATGAATTGAAATTAAATCCCTTCCTCTCTTCCAAAGAAGCGAGGCATGGGCGGGGTTCAGAAGCACTCCAACCAGCAAAACGTCGCGTCCAGCTCCTCGACCCTGCGCCTCTCCTCTCCGAAGTCCTGATATTATCAAAACCCGGCAGGGAAAGACGTGGGCGAAATAACGAGCTTTCGTCCGTCTTGCCTATCGAATGGATGCGCTAATGCAGTTCGAGGGAGCCACCGTGGAAGATGGCAAGACCCTCAATACCGATCCGCCAGCTTTCTCAACTAAATAAGAAAGCTGTCGTTCGAAACAATTCGCGGCCCTCAAACAGGCATGCTCCCCAGATTAGATCTGCCGGGAGCGCAAGGTGCGTTCAAAGATTCGATGATTCAC
+
BBBBBFFFADBBGGGGGGGEGGGHGHHHHHHCHHHHHHHHHHHGGC0EFHHHHHHHHHHHHHHHEEFFGGGHGHHHHHHHGHHHEHFGHHFFGHHEDGHHHHHFHFHHFGGGGGFHHEH?/CGDDGHEGGGHHBBCGHHGFEHFHHHHHGHGGGC-BGDGGGGGGGGDF;F/FFFFFFFE/FFFFEF?FF;.BFFFFBF/B;FFF/;/9;A=ADFFFFEAA?FFA.AD?ECBFE9B/A;B9.9BB9;.D?FFAFB9/.EB9/;///B;.9-9/FFFFFFBA.FBCFFAE0FFA::GGGEHHHHGHGGHGGFHDDCGD=0.AAEDD@@?GGGG2@222HGHHGDHFGFHFHGF?GHGGDC?GHHEGDFFFHEEE?GGCFEFEFHHHHHHHHHHHEAEGGGGHHGFDHGHHDFGCEECGGGGGHHGBCGE?HGGGGGGGFCF4FFFFFFAA?BA
@M02197:102:000000000-ALU3V:1:1101:16922:11785 1:N:0:1
TATTCAGCGGACTCCTCCGCTTATTTATATGCTTAAGTTCAGCGGGTAATCTTACCTGATTTGAGGCCAGAAAGGAATACATAAAGAATTATGTATGTGTGTGTTTGTTTGGTAGCAGATGACAAAAGCACAAGATTTTTATGGGTTTGCCTTAACAAAAATCTATGGCTGACACTCATCCACTCATACTTTTAAGGCAAGGTGATACAAAGAGGCTAATCTCATCACCAAGCCCAAGGACCCGTTAAAAGAATTTTTCATAAAAAAAAACCTTTTAATGGAGATATTCACGACACTCAAACAGGCATGCTCCGAGGAATACCAAGGAGCGCAAGATGCGTTCAAAGATTCGATGATTCAC
+
BAACAFFFCCCCGGGGGGGGGGGHHGHHHHHHHHHHHHHHHHHGGGGGHHHHHHHFHHHHHHHHGHGGGHHHGHHHGHHHHHGGHHFGHHHHGEGGHHGGGFHHHHHGHHHGGGFHHGHHHHGGGHHHGHHHHHHHHHHHHHHGGHGGGHGHHGHFHHHHHGFGHHFHGHGHGHHHHHHHHHHHHHGHHHHHHGHHHHHGGHHHHHHHHHHHHHGDHHHHGHGGGGGGGHHHGGHHHHGFGGGFGHHHHHHHHHHGGHGGFGGGGGGHGFGHG4HBHHHHFEFHHHGHGGGHHHHGHHHGDHHHGGHGGGGGGHHHHGDGHHHHHGGGGGHHHHGGGGHGGGGGGGGGGFFFFFFFCCCCC
@M02197:102:000000000-ALU3V:1:1101:19394:11764 1:N:0:1
TATTCAGCGGACTCCTCCGCTTATTGATATGCTTAAGTTCAGCGGGTATCCCTACCTGATCCGAGGTCAAGAGTGTAAAAATGTACTTTTTGGACGTCGTCGTTATGAGTGCAAAGCGCGAGATGTACTGCGCTCCGAAATCAATACGCCGGCTGCCAATTGTTTTGAGGCGAGTCTACACGCAAAGGCGAGACAAACACCCAACACCAAGCAGAGCTTGAAGGTACAAATGACGCTCGAACAGGCATGCCCCATGGAATACCAAGGGGCGCAATGTGCATTCAAAGATTCGATGATTCAC
+
BBBABFFFBBBBGGGGGGGGGGGGFHCGHHGHHHHGHFGHHHHGFGFGHHHHHFGHHHHHHHHGGFFHHHHHGHH<FFBFHFHE8FFFHFHFGHHGGGEEFC@FFHFHHGHHFGFHHGGG@DGGHHHGHHHGGGDHGGFHGGHHHGHHGGGGGGCFGHHHHHGFGGFGGGGGGGHGGGGGGGFGGGGGGHHFGFFFFFFFEFEFDFGFGFFGFFFGFFFGFFFFFFHHHFFFFBEFDDFBFFF1A0AEA/ABE2DBE2A1B10FA00E0AAA3HFA113313GB3GA1A1@3D1FFAA1>1
@M02197:102:000000000-ALU3V:1:1101:13588:11788 1:N:0:1
TATTCAGCGGACTCCTCCGCTTATTGATATGCTTAAGTTCAGCGGGTAGTCCTACCAATCTGAGGCCGATGAATTGAAATTAGATCCCTTTCTCTGACAGAAAGGGCGGGGTTCAGAAGCACTCCAACCAGCAAAAGTCGTTGCGTCCAGCTCTAACCCTTTCTCCGCCTCCGAAGTCCTGATATTATCAAAACCCGGCAGGGAAGAGAGGGCGAAAAATCAAGCTTTCGTCCGTCTTTCGCCTATCAAATGGATGCGCTAATGCATTTCGAGGGAGCCACGGTAAATGGCAAAAAGACCCTCAATACCGATCCGCCAGCTCTTACTGAAAAAAGCTGTCGTTCGAAACAATTCGCGGCCCTCAAACAGGCATGCTCCCCAGATTAGATCTGCCGGGAGCGCAAGGTGCGTTCAAAGATTCGATGACTCAC
+
CCCCBFFF@DB@EGGGGGGGGGGHHHHHGHHHHHHHHHHHHGHGGGEGFGHHHHHHHHHHHHHFEGEGGGGHHHEGFHHFHF3GGHFGFHHHHHHGEHFHBGHFGEFGGGG/><FFGHFFHHHEGHHHGGHGGHHHHDGCC?GDGGGG.C/CBFF0FGGFGGGBFGDFGGBGGGGGEFFFFFF/;BFFFFBFBFFFF;BDF-DFAAFFFDDDCFBB/B/AFFFFFFFFFDFFFAF.5EFF//D?/;//F:BF-;---/;9000FGFDC.AGF:.BF9:..GGHFGFCGFEGFHHGBC<GGBHHFC.<DCDC?GGCHGHHHFGHFDGHHGHFGG2EFCGECHHFCHHFGFGE/?GFGGEE??53HGGFFF33GFE0FGEHHHFGFBHHHC?FGGGGGGGGGHFCHCECEAGGGGGGGGGGFFFFFFFBBAAA
@M02197:102:000000000-ALU3V:1:1101:20822:11840 1:N:0:1
TATTCAGCGGACTCCTCCGCTTATTGATATGCTTAAGTTCAGCGGGTATCCCTACCTGATCCGAGGTCAAGAGTGTAAAAATGTACTTTTGGACGTCGTCGTTCTGAGTGCAAAGCGCGAGATGTACTGCGCTCCGAAATCAATACGCCGGCTGCCAATTGTTTTGAGGCGAGTCTACGCGCAGAGGCGAGACAAACACCCAACACCAAGCAAGGCTTGAAGGTACAAATGACGCTCGAACAGGCATGCCCCATGGAATACCAAGGGGCGCAATGTGCGTTCAAAGATTCGATGACTCAC
+
BBBCCFFFCCCCGGGGGGGGGGGHHHGHHHFHHHHHHHHHHHGGGGEGHHHHHHHHHHHHHHHFGGGHHHHHHGHHHHFHHHHHHHH:HHHGHHGGGGGGGGGHGHHHH9HGHHHGGGGGGGGHHHHHHHGGGGHHHHHHHHGHHHHGGHGGHHGFHHHHHHHHHGGGGGGGGGGGGGGGHHGGGGGHHHHHHHGFGGGHGGHGHGHHHHHHGGGHHHHHHGFFFHHGHGGGGGGHGHHHFHHGHGGGGHHHHFHHHHHHHHHHGGGGGHGHHGGEGFGFGGGGGGGGFFFFFFFABBBB
@M02197:102:000000000-ALU3V:1:1101:24033:11919 1:N:0:1
TATTCAGCGGACTCCTCCGCTTATTGATATGCTTAAGTTCAGCGGGTAGTCCTACCAATCTGAGGCCGATGAATTGAAATTAAATCCCTTCCTCTCTTCCAAAGAAGCGAGGCATGGGCGGGGTTCAGAAGCACTCCAACCAGCAAAACGTCGCGTCCAGCTCCTCGACCCTGCGCCTCTCCTCTCCGAAGTCCTGATATTATCAAAATCCGGCAGGGAAAGACGTGGGCGAAATAACGAGTTTTCGGCCGGCTTCGCAATAAAATGGATGCGCGAATGCATTTCGAGGGTGCGGCAATGGAAGATGGGAAGCACCTCAATCCCGCACCCCCAACTTGCTCAAGTAAAGGAGATAGCTCGCGTTCGATACAATCCGCGGCCCTCTGACCGGCATGCTCCCCAGATTAGGTCCGGCGGGTAAGCATAGTGCTTTCAAGGATACGAAGATTCAG
+
BBBBBFFFBB@DGGGGBFCEGFGHHHHHGHC5GHHGBGB5G5FEFGAEA3FGFH3BF3FBGFBGCFFEEEEFFHHBGGGEGGHHGGGHFHHHFBEGHHHH3FG3GHFHGGGGGGFCCGHF//@CD.DGFFBHHHHHHFFHDC.CG/::A@GECG-;9?DF/0B//C.CF;-/BEA-99A9FFFFFFB?;ADEFBBB/B//9/9B9//F//B.=BCD--.:A.B..:BAA.FFB;E:.BD//-.9/;?@?=;-9---////;////B/@A;@9-9/;////-----;--;----000000;0;0/00//00009/;00/:.::--.-----1111F>1111111111?1111<11?//////00?/222B0//////>/?//1@>//E/>111B//A//0F2FB11FB////0000001333HFD1101111A1133311111D33@B11111
@M02197:102:000000000-ALU3V:1:1101:20484:11915 1:N:0:1
TATTCAGCGGACTCCTCCGCTTATTGATATGCTTAAGTTCAGCGGGTATTCCTACCTGATCCGAGGTCAACCATTAAAAATTGGGGGATTTAGCGGCCAAAGACGCTGCAACTCCAGTCAAAAGCGAGATAAAAATTTACTACGCTCAGAGGATATCGCAGATCCGCCGTTGTATTTCAGGAGCTACAGCTAGCAAAAGCAGTAGGCTCCCAACACTAAGCTAGGCTTATGGGTTGAAATGACGCTCGAACAGGCATGCCCACTAGAATACTAATGGGCGCAATGTGCGTTCAAAGATTCGATGACTCAC
+
ABBBBFFBABBBGGGGGGGGGGGHHHHHHHGHHHHHHHHHHGHGGGGGGHHHHHHHHHHHHHHGGGGGHHHHGHHGHHHEHHGFHGCEGH<HHHGGGGGHGGHEDFDFGHHGHH9HHFGGHHFHHGGHHGGHFHHHHHHHHHFCFGGDHFHGEFGGHDDFGGHHGHGGGFHHHHHHHHHHHGGHGHHHHFHHHHGGGHGHGFHFFGGHFFFGGFBHGHFGHHHHHHHHGGGHEFHHHHFGFFGGHHGGHFHHHHFFHFEFHHGGGHHHGHHHHHEGEGGFFFFGEEGGGGGGGGGGGGFFFFFDFAA>3A
@M02197:102:000000000-ALU3V:1:1101:22574:11773 1:N:0:1
TATTCAGCGGACTCCTCCGCTTATCGATATGCTTAAGTTCAGCGGGTATCCCTACCTGATCCGAGGTCAAGAGTGTAAAAATGTACTTTTTGGACGTCGTCGTTATGAGTGCAAAGCGCGAGATGTACTGCGCTCCGAAATCAATACGCCGGCTGCCAATTGTTTTGAGGCGAGTCTACACGCAAAGGCGAGACAAACACCCAACACCAAGCAGAGCTTGAAGGTACAAATGACGCTCGAACAGGCATGCCCCATGGAATACCAAGGGGCGCAATGTGCGTTCAAAGATTCGATGATTCA
+
CBCCBFFFCC?DFGGGGGGGGGGHHGHHHGHHHHHGHHHHHHHGGGGGHHHHHHHHHHHHHHHGGGGHHHHHHBGGGHHHHHHHGHHHHHHGGHHGGGGFGGGGHHHHHHHHHHHHHGGGGGGGHHHHHHHGGGGGHGGGHHHHHHHEFGHGGHHGHHFFHHGHGGGGGGGHHHHGGGGFFHHHGGGGHHHHHHHFFFFGHGEGFFFHHHEHHGHHFHHHHHGHHFHHHHFGGFDHHGHHHHHEAHGGCGHEFHHHHHHHHHHGHGGGGGGHGBEEEGGGCGGGGGGGFFFFFFBBBABA
@M02197:102:000000000-ALU3V:1:1101:10896:11957 1:N:0:1
TATTCAGCGGACTCCTCCGCTTATTGATATGCTTAAGTTCAGCGGGTAGTCCTACCAATCTGAGGCCGATGAATTGAAATTAGATCCCTTTCTCTGACAGAAAGGGCGGGGTTCAGAAGCACTCCAACCAGCAAAAGTCGTTGCGTCCAGCTCTAACCCTTTCTCCGCCTCCGAAGTCCTGATATTATCAAAACCCGGCAGGGAAGAGAGGGCGAAAAATCAAGCTTTCGTCCGTCTTTCGCCTATCAAATGGATGCGCTAATGCATTTCGAGGGAGCCACGGTAAATGGCAAAAAGACCCTCAATACCGATCCGCCAGCTCTTACTGAAAAAAGCTGTCGTTCGAAACAATTCGCGGCCCTCAAACAGGCATGCTCCCCAGATTAGATCTGCCGGGAGCGCAAGGTGCGTTCAAAGATTCGATGACTCAC
+
CBCBBFFFC@BCGGGGGGGGGGGHHGHHHHHFHHHHHHHHHBHCFGGGGHHGHHHHHHHHHHHHGGGGGGGHHHHHHGHHHHFHHHHHHHHHHHHHHHHGHHHHGDGGCGGGGHHGHHHGHHHHCGHHGGHGHHH/CGHGFCH?@FGGGHHHGGGGGFGGGFGFFGDGGGGGBGDFAFFFF/FBF//FFFFFFFFDFFFFFFFF?DFFFFFFFFFFFFFFFFFFFFFFFFFFFFFFFFFFFFFFFFFFFFFF=.?GDBBFGGGGGGECA-FFFGGFGGFEDGBHFHHFBGGGHHHGC<DHFEFHGHFGDGCGGGGHHFGHGBFDHEGGGHHHHHHGGGFGHGAEHHGGFGGFEGGECFGFFFHHHHHHHEHHGGGEGHFHHHGHFHHGFEEFCEFGEGGFHGHGGGGGHBGGFGBGFGFFFFFFFFBA@BB
@M02197:102:000000000-ALU3V:1:1101:17414:11889 1:N:0:1
TATTCAGCGGACTCCTCCGCTTATTGATATGCTTAAGTTCAGCGGGTATCCCTACCTGATCCGAGGTCAACCTTGGAAAAATAGACCGAAGGTCGATTGTCCGGCGGCCGTCGCCCAGCACTCCAAAGCGAGATATTTTACTACTACGCTCGAGGCTAGGACGCCGTCGCCGAGGTCTTCAAGGCACGTCCGGCAGCGGACGTTGCCCAATACCAAGCAGAGCTTGAGGGTTGAAATGACGCTCGAACAGGCATGCCCTCCGGAATACCAGAGGGCGCAATGTGCGTTCAAAGATTCGATGATTCAC
+
BBBBBFFFBBBDGFGGGCEGGFFHBFHGHFHFFGFHBGGDHGHGGGA?BFHHHFHGHHHGFHHGGGGHHHHHHFFGFHHHHFGHHGFFFFEDFFBEFHEGHHEFFFFDD?@FFFFGGGGGHGFHHHHGBFFGGGHGHHHHHHEGHHHGGGGGGGGGFGFCFFDCFFFFGGGGBGBFFGFFFGHG?FFFCGFGGFAGGFGEFHFFHEHHEGFFGHGGHHFFHHFBHFHFGFFHBHHHEGEFGHHGGHGGBHFGHGCEGEEFBHHHHHGHHGHGEDFEBCHHEEEGFGFGGGGGCGB4FFFBFFBBAAA
@M02197:102:000000000-ALU3V:1:1101:27495:11987 1:N:0:1
TATTCAGCGGACTCCACCGCTTATTGATATGCTTAAGTTCAGCGGGTATCCCTACCTGATCCGAGGTCAACCTTAGAAATGGGTTTGTTTTACGGCGTAGCCTCCCGAGCACCCTTTAGCGAATAGTTTCCACAACGCTTAGGGGACAGAAGACCCAGCCGGTCGATTTGAGGCACGCGGCGGACCGCGTTGCCCAATACCAAGCGAGGCTTGAGTGGTGAAATGACGCTCGAACAGGCATGCCCCCCGGAATACCAGGGGGCGCAATGTGCGTTCAAAGATTCGATGATTCA
+
ABBAA@FFA2A?EGGGGGGGGGGHHHHFHHHHHHHHHGHHHGHGGGGGGFHHHFFHHHHHFDEFGGEHHHHFCEGFHHHHDFHHAEFHHHHBFFGBFGGGGHGHEFABCCFFFFHHFGBGCGGGGGB9BGFFHGHFF?FGFFHGBC<BEC/CGGHHH<AFGGGGGGGGGGFEB@EGD?GGGABE?GBBEGGFGCCFGFFGG:ECAFCED?FHGFHHHGHGHHCBGGCAD<DEGFFEHFEHGC?EAE?BFFHFGEGEEEGGEA0FDFA0?EEFGGF3GG3CFFC@FF13A1>1A
@M02197:102:000000000-ALU3V:1:1101:15176:11863 1:N:0:1
TATTCAGCGGACTCCTCCGCTTATTGATATGCTTAAGTTCAGCGGGTATCCCTACCTGATCCGAGGTCAACCTTAGAAATGGGGTTGTTTTACGGCGTAGCCTCCCGAACACCCTTTAGCGAATAGTTTCCACAACGCTTAGGGGACAGAAGACCCAGCCGGTCGATTTGAGGCACGCGGCGGACCGCGTTGCCCAATACCAAGCGAGGCTTGAGTGGTGAAATGACGCTCGAACAGGCATGCCCCCCGGAATACCAGGGGGCGCAATGTGCGTTCAAAGATTCGATGACTCAC
+
ABBBBFFBABBDGGGGGGGGGCEHHHCHHHG5GGHGFG5FFGHGGCEFHHFGHHHHHHHHHHEE?CGFGHHGHHFGFF<:FHHGFGGEHHHBDFAECCE?FHHHHGDGGDCHGGHHHDGFGC@CGFHB:FHFECGGGGGEFFFABFFFGHBFBDCGEHGF>>@9/@9FFFFFFBBCB=DGGF?A@GGGGGFAEFFF:9BGGGECEABDFFEHGBC<;09FD099FD9CCAD=HFA9<F:GC9CEEE03AD5D5322A222EAA5F5HE?E24B55GADGEEF4BFFFFD?A?BB
@M02197:102:000000000-ALU3V:1:1101:4535:11999 1:N:0:1
TATTCAGCGGACTCCTCCGCTTATTGATATGCTTAAGTTCAGCGGGTATCCCTACCTGATCCGAGGTCAACCTTAGAAATGGGGTTGTTTTACGGCGTAGCCTCCCGAACACCCTTTAGCGAATAGTTTCCACAACGCTTAGGGGACAGAAGACCCAGCCGGTCGATTTGAGGCACGCGGCGGACCGCGTTGCCCAATACCAAGCGAGGCTTGAGTGGTGAAATGACGCTCGAACAGGCCTGCCCCCCGGAATTCCAGGGGGCGCAATGTGCGTGCAAAGATTCGATGATTCAC
+
AAAA1BDFADDDGFFGGCEEEEEG2FHHDFEHABB1FHFHFHGAC/AA1AEEGHHHHFHHHHHGGGGHHHHF0FHDF2@1F10:?EE/FG*HHG;EEE/?;BFGHG&C/BCHCCHHHFFGCGC5FHGGBDFGFBC=FCFGGHEBFFGGEBGBGBCEGHAEGC9B@GGBA00ABCE@B@B@@@AC-A@?.@F=EBF0ABFFEEGCACC.BGGBC</:DEFDGFGFCFFF?ECHH<;09;?*/;A9/AEFGF1110EAE/A?E?EGBGGE0A0FBF1GB3GECFFC3B13D>AA>1
@M02197:102:000000000-ALU3V:1:1101:15564:12068 1:N:0:1
TATTCAGCGGACTCCTCCGCTTATTGATATGCTTAAGTTCAGCGGGTATCCCTACCTGATCCGAGGTCAATCTGAGAAGATTGGGGGTCGAGGCAAGCCCCGGCCGGGCCCATAGAGCGGGTGACAGAGCCCCATACGCTCGAGGACCGGACGGTGCCGCCGTTTCTCTCGAGGCCCGCCCCCGGGGGGGCGCGGCCCAACAACCAGCGGGGCTGGAGGGGAGAAATGACGCTCGGACAGGCATGCCCCCCGGAATACCAGGGGGCGCAATGTGCGTTCAAAGATTCGATGACTCAC
+
BCBCCFFFCBCCGGGGGGGGGGGHHHHHHHHHHHHHHHHHHHHGGGGGHGHHHHHHHHHHHHHGGGGHHHHHHHHHHHHHHHHHHGGGGGGGGGGHEHGHGGGGGGGGGGGGHGHHHHGGGGGHHHHHHHHGGGHGHHGGGGFGGGGGGGGGGFFFFFFFFFFFFFFFFFFFFFFFFBFFFFFFFFFFFFFGGGGFFGGGGFFGGGGGGGGHGHGGHGHHHGHHHHGGGGGGGGHHHHHHHHHGGGGGGGGGGHHHBHGGGGGGGGHHHHGGGGHGGGGGGGGGGFFFFFFFCCCCC
@M02197:102:000000000-ALU3V:1:1101:25046:12020 1:N:0:1
TATTCAGCGGACTCCTCCGCTTATTGATATGCTTAAGTTCAGCGGGTAGTCCTACCAATCTGAGGCCGATGAATTGAAATTAGATCCCTTTCTCTGACAGAAAGGGCGGGGTTCAGAAGCACTCCAACCAGCAAAAGTCGTTGCGTCCAGCTCTAACCCTTTCTCCGCCTCCGAAGTCCTGATATTATCAAAACCCGGCAGGGAAGAGAGGGCGAAAAATCAAGCTTTCGTCCGTCTTTCGCCTATCAAATGGATGCGCTAATGCATTTCGAGGGAGCCACGGTAAATGGCAAAAAGACCCTCAATACCGATCCGCCAGCTCTTACTGAAAAAAGCTGTCGTTCGAAACAATTCGCGGCCCTCAAACAGGCATGCTCCCCAGATTAGATCTGCCGGGAGCGCAAGGTGCGTTCAAAGATTCGATGATTCAC
+
CCCDDFFFCCCCGGGGGGGGGGGHHHGHGHHHHHHHGHHHHHHGGGGGGHHHHHGHHHHHHHHHGGGGGGGHHHHHFHHHFGGFHHHGHHHHHHHHHHHHHHHHHGGGGGGGGHGHHHHGHHHHHHHHGGHGHFHCCGFGGGHGC:AFGHHHGGGBFGGFFGGFFG?DGGGFGGGGEBFFFBFFFFFFFFFBFFFFFFFFF-;EFFFAFFBDDBCFFFFFFFFFFFFFFFFDDFFFFDCFBDFFFFFFFFFFFGGDAGGGFBGFBA9/GGGGGGGGGDGCA0HGEHHFGC-HGHFHHGGHHEHHGGCGEA-?GGGHGHFFGHHFHHHHGHHHHHHGGGEFGHGFHHHFFHEE/GFEEFEEFGFHGHGHHHHHHGGGGHFEHFHFHHFCFCGECGGGGGGGHHGHGEGGGGGGGGGGFFF4FFFFFF@BBBA
@M02197:102:000000000-ALU3V:1:1101:7079:12092 1:N:0:1
TATTCAGCGGACTCCTCCGCTTATTGATATGCTTAAGTTCAGCGGGTATCCCTACCTGATCCGAGGTCAACCTTAGAAAAATTAAAGGCTTCTGTCGGCAGAAGTCCTCCCCTTTTAAAGACGTTCGAAAGAATTCTACTACGCCTAAAGCCGGTGAGGCCTCGCCGAGGTCTTTGAGGCGCGCCCCCCGCGGAGGGGGACGGGGCCCAATACCAAGCAGTGCTTGAGTGGTGTAATGACGCTCGAACAGGCATGCCCCTCGGAATACCAAGGGGCGCAATGTGCGTTCAAAGATTCGATGACTCAC
+
CACCCFFFCCDBGGGGGGGGGGDGHGHHHHCHHHHHGHHHHHHGGGGGHHHHHHHHGHHHHHHGGGGHHFHHGHGHGHHHEGHHGFFHHHHH<HHHGFGGGGHGFHHHHHGGHHHHHHHGHGGGGGGFGGGGFFGHHHHHHHFFGHFHHHFHGGFGGHFGGHHGGGGFGGFFGGGGGGGGGGGGGGFFGGGGGGGHGFFGGGGHGHHHHHGGGGHHGHGHHHFHHHHGGHHFGGFGGGGGGHHGFG3HFGGEGGCGEGGGHHGHHHHHHGEGGGGGGHHHGGGGHGGGGGGGEBGFFFFFFFBBBBA
@M02197:102:000000000-ALU3V:1:1101:21083:12107 1:N:0:1
TATTCAGCGGACTCCTCCGCTTATTGATATGCTTAAGTTCAGCGGGTAATCTTACCTGATTTGAGGCCAGAAAGGAATACATAAAGAATTATGCATATGTGTGTGTTTGTTTGGTAGCAGATGACAAAAGCACAAGATTTTTATGGGTTTGCCTTAACAAAAATCTATGGCTGACACTCATCCACTCATACTTTTAAGGCAAGGTGATACAAAGAGGCTAATCTCATCACCAAGCCCAAGGACCCGTTAAAAGAAAAAATCTTTTAATGGAGATATTCACGACACTCAAACAGGCATGCTCCGAGGAATACCAAGGAGCGCAAGATGCGTTCAAAGATTCGATGACTCAC
+
DDCCDFFFDDCCGGGGGGGGGGGHHHHHHHHGHHHHHHHHHHHGGGGGHHHHHHHHHHHHHHHGFGGGHHHHHHHHHHFHHHGGHHHHHHHHHHHHHHHHHHHHHGHHHHHHHGGHHGHGHGHHGHHGHHHHHHHHHHFHHHHGHEHGHGHHFHHGHGGHHGHHHHHHHHHHHHHHHHHHHGHGHHHHHFHGHHHHHHHHHHHHFHHHHHHHHHHHHHHHGGHHFFHGHGGHHHGGHGHHGGGGGHHHHHHHHGHHHHFGHHHGFHFGHHHHHHHGHFFGHHHHGHHHHHHHGHHHHGGFGGHHGGHHHHHHHHGGGGGHHHHGGGGHGGGGGGGGGGFFFFFFFCBBBB
@M02197:102:000000000-ALU3V:1:1101:22908:12181 1:N:0:1
TATTCAGCGGACTCCTCCGCTTATTGATATGCTTAAGTTCAGCGGGTAGTCCTACCAATCTGAGGCCGATGAATTGAAATTAGATCCCTTTCTCTGACAGAAAGGGCGGGGTTCAGAAGCACTCCAACCAGCAAAAGTCGTTGCGTCCAGCTCTAACCCTTTCTCCGCCTCCGAAGTCCTGATATTATCAAAACCCGGCAGGGAAGAGAGGGCGAAAAATCAAGCTTTCGTCCGTCTTTCGCCTATCAAATGGATGCGCTAATGCATTTCGAGGGAGCCACGGTAAATGGCAAAAAGACCCTCAATACCGATCCGCCAGCTCTTACTGAAAAAAGCTGTCGTTCGAAACAATTCGCGGCCCTCAAACAGGCATGCTCCCCAGATTAGATCTGCCGGGAGCGCAAGGTGCGTTCAAAGATTCGATGACTCAC
+
CCCCCFFFCCCCGGGGGGGGGGGHHHHHHHHHHHHHGHHHHHHGGGGGFHHHHGHHHHHHHGFEFEGGGGGHHHHFHHHHHHGGHHHFHHHHHHHHFHHGGHHHGGGGCGGGGHHHHFHGHFHHHHHHGGHHGEHFFGHGGFHG?.;@DHGHGGGGGGFFGFGGGGGGGGGGGG?FEFFFFFFFFFFFFFFFFFFFFFFFFFFFFFFFFFBAABFFFFFFFFFFFFFFFFFFFFFAFFFFBFDDFFFFBBFFFGFD?B0FFFFGF:BGGGGFEEEFD@;.GHHHFHFBBGGGHHHGB<FGHFFHFGDDD@??CGGHHHEEGGBHFHFGGG2BHHGGGGGGFGGFGE?GHEEGGGFGFFCEEBEHHHFHFFHEHDEFE2FGBBGF5HHHDGGEFGGGGGGGHHHHGGGGHGGGGGGGGGGFFFFFFFABAAA
@M02197:102:000000000-ALU3V:1:1101:28084:12192 1:N:0:1
TATTCAGCGGACTCCTCCGCTTATTGATATGCTTAAGTTCAGCGGGTATCCCTACCTGATCCGAGGTCAACCTTAGAAATGGGTTTGTTTTACGGCGTAGCCTCCCGAGCACCCTTTAGCGAATAGTTTCCACAACGCTTAGGGGACAGAAGACCCAGCCGGTCGATTTGAGGCACGCGGCGGACCGCGTTGCCCAATACCAAGCGAGGCTTGAGTGGTGAAATGACGCTCGAACAGGCATGCCCCCCGGAATACCAGGGGGCGCAATGTGCGTTCAAAGATTCGATGACTCA
+
BACC@FFFCCCCGGGGGGGGGGGHHGHHHHHHHHHHHHHHHHHGGGF0GHHHHHHHHHHHHHHGGGGHHHHHHHHHHHHHHHHGGGGHHHHHHGGGGGGGGHHHHGG?FGGHHGHHHHHHGGGGGHGHHHFHHGHGGGGGGGHHGFGGGHGHHHHHHHFFGGFGGGGGGGFGFGGFEFGGGGGGGGGGGGGFGHHGHHGGGHGGGHFGFFFFHHHHGGBEHHFFFAGGHHFGFHHHFGHGGGGGGEGGHHFHGGGGGGGGGGEFHHHGGGGGGGGGGGFGGFFFFFFFAA>AA
@M02197:102:000000000-ALU3V:1:1101:3807:12170 1:N:0:1
TATTCAGCGGACTCCTCCGCTTATTGATATGCTTAAGTTCAGCGGGTATCCCTACCTGATCCGAGGTCAAGAGTGTAAAAATGTACTTTTTGGACGTCGTCGTTATGAGTGCAAAGCGCGAGATGTACTGCGCTCCGAAATCAATACGCCGGCTGCCAATTGTTTTGAGGCGAGTCTACACGCAAAGGCGAGACAAACACCCAACACCAAGCAGAGCTTGAAGGTACAAATGACGCTCGAACAGGCATGCCCCATGGAATACCAAGGGGCGCAATGTGCGTTCAAAGATTCGATGACTCAC
+
ABBBBFFBABDBGFGGGGGGGGGHHGDGBHHGHHHHHHHCFFHGGGGGHGGHHHHHHHGHHHGFGGFHHHHFHHHHHHHHHHGGHHFFHGFGFHHGGGG;GFFFEHHHHFGHGGHHHGGGGGGGHFGHFFHGD@GHGDGDGHHGHHHFGCHGGF?EHHHGGHHGGGGGGGGGGGFFGGGBBDHGGGGGFGFFGGFFFEFFFGEEBFGFFGFFF6GAFGGHHFHHFFHHHHFEGFEB/CFHFHFBBHHEA/AEHHHFB2FHGGHFCEAE?E1DDHGEE0GFG3DFBGEA1FFFFFD1A11AA
@M02197:102:000000000-ALU3V:1:1101:27576:12138 1:N:0:1
TATTCAGCGGACTCCTCCGCTTATTGATATGCTTAAGTTCAGCGGGTATCCCTACCTGATCCGAGGTCAACCTTAGAAATGGGGTTGTTTTACGGCGTAGCCTCCCGAACACCCTTTAGCGAATAGTTTCCACAACGCTTAGGGGACAGAAGACCCAGCCGGTCGATTTGAGGCACGCGGCGGACCGCGTTGCCCAATACCAAGCGAGGCTTGAGTGGTGAAATGACGCTCGAACAGGCATGCCCCCCGGAATACCAGGGGGCGCAATGTGCGTTCAAAGATTCGATGATTCAC
+
BBBBBFFFB@DBGGGGGGGGGGGHHGHHGHHHGHGHHHHHHGHGGGGGHHHHHHHHHHHGHHHGGGGHHHHHHHHHHHHHHHHGFGGGGHHHHGGGGEECGHHGHGGGGGGHDGHH;HHFGGGCFHGHGHHFFFGGGGGGGHFFFDDGGGHHGHHEEGFGGGGGGGFFGFGGGGGGG?D@CFFCDFGFFFFFFFFFFFFGFGFFFFHFFFFFHFFHHHDFHGFFFFGGHHFHGFFFGHGFDFGFEF03FHFF5FCGGEAAEADHCHGECE2BA5EBFFGEGCFFFBFFF3BBBA
@M02197:102:000000000-ALU3V:1:1101:17964:12207 1:N:0:1
TATTCAGCGGACTCCTCCGCTTATTGATATGCTTAAGTTCAGCGGGTATCCCTACCTGATCCGAGGTCAACCTTAGAAATGGGTTTGTTTTACGGCGTAGCCTCCCGAGCACCCTTTAGCGAATAGTTTCCACAACGCTTAGGGGACAGAAGACCCAGCCGGTCGATTTGAGGCACGCGGCGGACCGCGTTGCCCAATACCAAGCGAGGCTTGAGTGGTGAAATGACGCTCGAACAGGCATGCCCCCCGGAATACCAGGGGGCGCAATGTGCGTTCAAAGATTCGATGATTCAC
+
DDDDDFFFCCCDGGGGGGGGGGGHHHHHHHHHGHHHHHHHHHHGGGGGHHHHHHHHGHHHHGHGGGGHHHHHHHHHHHHHHHHGGGGHHHHHHGGGGGGGGHHHHGGGGGGHHGHHHFHHGGGGGHHHHHHFHHHGGGGGGHHHGGGGGHGGHHHHEHFGGGGGGGGGGFGGGFGGGGGGGGGGGGFFGGFGFHHHHFHGGGGGGGHGHGFHHHHHHHHHHGHGGGGGGHGGGHHGHHHHGGGGGGGHHHHHHHHGGGGGGGGHHHHGGGGHGGGGGGGGGGFFFFFFFCCCDC
@M02197:102:000000000-ALU3V:1:1101:27161:12209 1:N:0:1
TATTCAGCGGACTCCTCCGCTTATTGATATGCTTAAGTTCAGCGGGTATCCCTACCTGATCCGAGGTCAAGAGTGTAAAAATGTACTTTTTGGACGTCGTCGTTATGAGTGCAAAGCGCGAGATGTACTGCGCTCCGAAATCAATACGCCGGCTGCCAATTGTTTTGAGGCGAGTCTACACGCAAAGGCGAGACAAACACCCAACACCAAGCAGAGCTTGAAGGTACAAATGACGCTCGAACAGGCATGCCCCATGGAATACCAAGGGGCGCAATGTGCGTTCAAAGATTCGATGATTCAC
+
ABBB@FFF?DBBGGGGGGGGGGGHHHHHGHHGGHHHHHHHHHHGGGGGHHHHGHHHHHHHHHHGGGFHHGHHHGHHHHHGHHGFF4@FGHHGFFFFGGGEFGFFGFHHHHHGHHGHG?BF0DFGHFHGHGHGGGCGHHGGHHHGGHHEGECDGFGGHHHHHHHGHFGGGGGGHHGHGGGGGHHHGFFFHFGGFHFFFEEFDFFEFBGHHFHF9HHHHFHHGFFHHHHHHHGGGGGHHGHGHGHHFGHGGGGFHHHHHFHFFHHHHGGGGGHCHHFEEGHGGGGGGGGGGBFFFFFFBAAA3
@M02197:102:000000000-ALU3V:1:1101:12126:12283 1:N:0:1
TATTCAGCGGACTCCTCCGCTTATTGATATGCTTAAGTTCAGCGGGTATCCCTACCTGATCCGAGGTCAAGTCATGAAATTGCTTGCTGGACGCTGATCCGCCGGGGCTCCGAGAAGCGCAAATGTGCTGCGCGAGAAGCCGACGAGACCGCTGCCAATGACTTTGAGGCGAGTCCGCGCACGGAGGCGGGACAGACGCCCAACACCAAGCAGAGCTTGAGGGTGTAAATGACGCTCGAACAGGCATGCCCCACGGAATACCGCGGGGCGCAATGTGCGTTCAAAGATTCGATGACTCAC
+
BABAAFFFBB@DGGGGFGGGGGGHHHFHFHHBGGHHGHH55FHC?E?EHHGBHFF1GGBBGFHD0@FHHFEHFGHHGHHHHHFFFFHHHH<HGC;G?GBGHGGGGG?@BEFFBCCGHHGFGGCFHHGEHHHGCCD?C?/C9ACGFGA9CEBG?BDFGGGBBFCFBBFFFF@-@:FFFFGFHFAFC?CFFFF?@FFFCFFA=FFDFGGFEFFFHG1GGFBFBFA6;2BHGE9F>D5//F;FFFFBEBE>/?GFAA222/B//AA/A0A00113EA0A011B3B33GEA111331B@1AAA?
@M02197:102:000000000-ALU3V:1:1101:10970:12250 1:N:0:1
TATTCAGCGGACTCCTCCGCTTATTGATATGCTTAAGTTTAGCGGGTAGTCCTACCAATCTGAGGCCGATGAATTGAAATTAAATCCCTTCCTCTCTTCCAAAGAAGCGAGGCATGGGCGGGGTTCAGAAGCACTCCAACCAGCAAAACGTCGCGTCCAGCTCCTCGACCCTGCGCCTCTCCTCTCCGAAGTCCTGATATTATCAAAACCCGGCAGGGAAAGACGTGGGCGAAATAACGAGCTTTCGTCCGTCTTGCCTATCGAATGGATGCGCTAATGCATTTCGAGGGAGCCACCGTTGAAGATGGCAAGACCCTCAATACCGATCCGCCAGCTTTCTCAACTAAATATGAAAGCTGTCGTTCGAAACAATTCGCGGCCCTCAAACAGGCATGCTCCCCAGATTAGATCTGCCGGGAGCGCAAGGTGCGTTCAAAGATTCGATGACTCAC
+
BBCCCFFFADBCGGGGGGGGGGGHHHHHHHHHHHGHGHGHHHHGGGGGGHHHFGFHHHHGGHGHGGGGGGGHGGHHBGHHHHHHHHHHHHHHHHHHGHHHHHEHHGHHGGGGGGHHHFGGGGGCCFHGHHHHGHHGHGHHGGHEHHHHGGHGG?@?GGGFFGGGGGGGFFFFFFFFFFFFEFFFFFFF-ACAFFEFFFFFFFFFFFFF.ADDCC@BC=FFFFFFFFFFFEDDFEEFBFDEFFFFFF-.AD9.AAFFBDA9/FFFFFB=A-ABC0BGFFFFEA/.-9FEC0....C?GHFFG0CC;0/0FHGC<DBBDDG<C?D<---C?GHHHHFEHEHHHHFGFGBF3B2FB2HHCG?GE0AGFHGF4F?/>>>>EEGEEEHHHHHBHHHGGHFEF0B5FHHGDHFFFAECGFEGDDEE2GF4FEA2?CFGCGGGGGGGFFFFFBFBBAAA
@M02197:102:000000000-ALU3V:1:1101:17459:12408 1:N:0:1
TATTCAGCGGACTCCTCCGCTTATTGATATGCTTAAGTTCAGCGGGTATCCCTACCTGATCCGAGGTCAAAACTGAGAAAGGGGCTTGTGGTTCGCCGGAGCCGCGCGCCTCGCGCTGCAAATGTGCTGCAGGAGAAGCCGCCGGCCCAGCCGCCAGATGCGTTTGAGGCGAGTCCGCGGGGGGACAGTCGCCCATCACCAAGCTGAGCTTGAGGGTGTAGATGACGCTCGAACAGGCATGCCCCCCGGAATACCAGGGGGCGCAATGTGCGTTCAAAGATTCGATGATTCA
+
CCCCCFFFCBCCGGGGGGGGGGGHHHHHGHHHHHGHHHHGHHHGGGGGHHHHHHHHHHHHHHHGGGGHHHHHHHHHHHH<HHGGGGHGHHGHGHGGGGGGGGGGGGGGGGGGGGGGGGGHFFHHHHHHHHHHHGGHHHHHGGGGGGGGGGGGGGFFFFFFFFFFFFFFFFFFFFFFFGGGGGGGGGGFFGHHFHHFFFGHHHHHGHHHHHHHFGHGHHHHHHGFGGGHHGGHHGHHGGHGGGGGGFGFHEDDGHGGGGGGGDHHHHGGGGGGGGGGGGGGFFFFFFFCCBAA
@M02197:102:000000000-ALU3V:1:1101:3091:12371 1:N:0:1
TATTCAGCGGACTCCTCCGCTTATTGATATGCTTAAGTTCAGCGGGTATCCCTACCTGATCCGAGGTCAACCTTAGAAATGGGTTTGTTTTACGGCGTAGCCTCCCGAGCACCCTTTAGCGAATAGTTTCCACAACGCTTAGGGGACAGAAGACCCAGCCGGTCGATTTGAGGCACGCGGCGGACCGCGTTGCCCAATACCAAGCGAGGCTTGAGTGGTGAAATGACGCTCGAACAGGCATGCCCCCCGGAATACCAGGGGGCGCAATGTGCGTTCAAAGATTCGATGATTCAC
+
ABBB@FFFBB2AEGFGGGGGGGGHHHHGHHHHHHGHHGHHHHHGGGFGHHHHHHHHHHGHHHHGGGGH9HHHHHHHHEGHGHFGFGGHHHFHFGGGGFGGGHGHHGG9FGGFHFGFHGHHGGGGGHGHHHHHGHGGGGGGGHGHGGGGGHHHHHHHHHHGG?CCFGGGGFGGGGGGDFGGFFFFGFDFFDFGGHFHGHGEFFFFFFFGFGHHHHHHHHFHHHHGGGGGGHGHHHHHHHHFCGGGGGGHGHHGHGHFEGGFGFGHFCHEEEEHFGGGGGGGGGFFFFFFF?BBAA
@M02197:102:000000000-ALU3V:1:1101:9182:12418 1:N:0:1
TATTCAGCGGACTCCTCCGCTTATTGATATGCTTAAGTTCAGCGGGTATCCCTACCTGATTTGAGGCCAGATCATGAGATATGTGGGGTTATCAGCCACCCAGAAGGATGAAACGTATTACATCCAAGGCGCTTATGCTTTTCAGGCGAGCCAGTAAATCGGCAACACCCAATCCACCAACCACTCGGGCAAAAACCCAAGTGGGGTGAGGTTTCATGACACTCAAACAGGCATGCCCTTCGGAATACCAAAGGGCGCAAGGTGCGTTCAAAGATTCGATGACTCAC
+
>AAB3FFFBBDDGGGGGGGGGGGHHHHHHHHHHHHHHGHHHHHGGGEFHHHHHHHGHHHHHHHHGHGGHGHHHHHHHHHHHHHHHHGGGGHHHH;GHHHGFFHHHGHHGHHHHHGHHGG:HHHCGHHHGGHGGGGHGHGHHHHHCFGGFGGGHHGHHHHHGHGGFHFHHHGHFFHHGHHHGGGEFGFGFGGGFGGEHFFHEBE91F9GEFHFFHFHHHHHGFFHGFFFGHHGGFGGDGEBFGFHGHHFHHHGGGGGFGFGEACGHGGFGGGGGCGFFFFFFF@AAAA
@M02197:102:000000000-ALU3V:1:1101:9162:12420 1:N:0:1
TATTCAGCGGACTCCTCCGCTTATTGATATGCTTAAGTTCAGCGGGTATCCCTACCTGATTTGAGGCCAGATCATGAGATATGTGGGGTTATCAGCCACCCAGAAGGATGAAACGTATTACATCCAAGGCGCTTATGCTTTTCAGGCGAGCCAGTAAATCGGCAACACCCAATCCACCAACCACTCGGGCAAAAACCCAAGTGGGGTGAGGTTTCATGACACTCAAACAGGCATGCCCTTCGGAATACCAAAGGGCGCAAGGTGCGTTCAAAGATTCGATGACTCAC
+
AAAAAF3@11>>AGFGGGGGGGGHHHHHHHHHHHHHHHHHHHGGGGGGFHGHHHHHHEHHHHHHGHGGHGF8GHHFHHHHEHHHHHG??9FG2GHHF9FFCFFHFF2H<GEF11FHHHFHFHHB0BGDACCGCDDGFDGFF9HFF1FHFGCFFFGHFDGGD2<ADBCFAHFGHCHGHGHEGG9>FGEBG@GFGFEFFFDGAEE1A=FGF9G@FFFHFHHFFGHHHHHHHFFHFGFFGGGGFHHH<HHHHHGEE2EGHGHHE?EDAGGGFGGGGGGFFFFFFF@BBBB
@M02197:102:000000000-ALU3V:1:1101:23685:12434 1:N:0:1
TATTCAGCGGACTCCTCCGCTTATTGCTATGCTTAAGTTCAGCGGGTAGTCCTACCAATCTGAGGCCGATGAATTGAAATTAAATCCCTTCCTCTCTTCCAAAGAAGCGAGGCATGGGCGGGGTTCAGAAGCACTCCAACCAGCAAAACGTCGCGTCCAGCTCCTCGACCCTGCGCCTCTCCTCTCCGAAGTCCTGATATTATCAAAACCCGGCAGGGAAAGACGAGTGCGAAATAACGAACTTTCATGAGTAGAGACCATGGAATGGGTGGCCTACTGCTTTCCTAGGGAGACACATTTGAGGATGGAATCTGTCTCAATCCCAAGCCGCCAGGTGTCCCAACTAAATAAGAAAGGTTTTGTTCGAAACATCTTGCGGTACTGACATAAACAAGCTCCGGAGAATAGATCGGCCTTGAGCATATCGTTAGGTCGAAGATGAGATGTGTCA
+
BBBAAFFFAB@D?GGGFGEFGCEEGG5DBF53BGF5AGFF5DGF2?0A13BAFGECGAGFHHBG1?1E0E>B3F433F3FGHFGGBF3FBF3FFE3GGGDGGE33BE3/EEC//FHHC0>C/--<C<D00<C//0CGC/CC..;CGF/CCACG@GG@?.//99FBF?D;-@BFF--.../B/BBF//9@A?EFFFFBB/BB9F9/BF/9A.-@;-;B-..9.BF.-0$901B@/FCFF2E#09BF90000;000;00;000000/:.;..:000;<///./0<//0/<000111>111111>0111111?0001/1?0?1/?///<///<000/0/B/<1B>1222BB212>1B0>000B/00//222B1@0/////@12DD222212010010///AA12BA2210///000B1111AGD00B00011011113B3BA313111111>11
@M02197:102:000000000-ALU3V:1:1101:15144:12458 1:N:0:1
TATTCAGCGGACTCCTCCGCTTATTGATATGCTTAAGTTCAGCGGGTATCCCTACCTGATCCGAGGTCAACCTTAGAAATGGGGTTGTTTTACGGCGTAGCCTCCCGAACACCCTTTAGTGAATAGTTTCCACAACGCTTAGGGGACAGAAGACCCAGCCGGTCGATTTGAGGCACGCGGCGGACCGCGTTGCCCAATACCAAGCGAGGCTTGAGTGGTGAAATGACGCTCGAACAGGCATGCCCCCCGGAATACCAGGGGGCGCAATGTGCGTTCAAAGATTCGATGACTCAC
+
CCCCCFFFCCCCGGGGGGGGGGGHHHGHHHHHHHHHHHHHHHHGGGGGHHHHHHHHHHGHHHHGGGGHGHHHHHHHHHHHHGHGGGGGHHHGHGGGGGGGGHHHHGGGGGGFGGHFHHHGHHHHHHHHHHHHHHHGGGGGGFFHGGGGGHHHHHHHHHHGGGFFFGGGGGGGGGGGGGGGGGGGGGGGGGGGGGHHGFGGGHGGGHHGHHHHHHHHHHHHHHHFGGGGHHGHHHHHHHHHGGGGGGGHHHHHHHHGGGGGGGGHHHHGGGGHGGGGFGGFGGFFFFFFFCCCCC
@M02197:102:000000000-ALU3V:1:1101:6581:12524 1:N:0:1
TATTCAGCGGACTCCTCCGCTTATTGATATGCTTAAGTTCAGCGGGTATCCCTACCTGATCCGAGGTCAACCTTAGAAATGGGGTTGTTTTACGGCGTAGCCTCCCGGGCACCCTTTAGCGAATAGTTTCCACAACGCTGAGGGGACAGAAGACCCAGCCGGTCGATTTGAGGCGCGCGGCGGACCGCGTCGCCCAATACCAAGCGAGGCTTGAGTGGTGAAATGACGCTCGAACAGGCATGCCCCCCGGAATACCAGGGGGCGCAATGTGCGTTCAAAGATTCGATGATTCAC
+
AAAAAFFFADDD1FGFG0EE00EGHGHHGCBBGHHHHHHFGGFEGGG/FHHHHHHHHFGHHHHGGGGHHHHGHHHGFGGHHFGEE9/?FFHHHGGGGEECFDFG@CFFBCGGGGHGHHBGGFFFFFGHHFDFBGACC/ECFFFFFFFFBBGHHGHHHHHEA@FFFFFFFFF@?A@@@?F@@@@GGGGGGG@FGHHHHHGGGGGGGFHEFHFFFFHHHHGHHFFACCCCEGADDGFHHHHGGGGGGE?HHHHGF1GGEGGGE?GHHHG?EE0GE1BFEDGGGGBFFFFFFA?AAA
@M02197:102:000000000-ALU3V:1:1101:13889:12501 1:N:0:1
TATTCAGCGGACTCCTCCGCTTATTGATATGCTTAAGTTCAGCGGGTATCCCTACCTGATCCGAGGTCAACCTTAGAAATGGGTTTGTTTTACGGCGTAGCCTCCCGAGCACCCTTTAGCGAATAGTTTCCACAACGCTTAGGGGACAGAAGACCCAGCCGGTCGATTTGAGGCACGCGGCGGACCGCGTTGCCCAATACCAAGCGAGGCTTGAGTGGTGAAATGACGCTCGAACAGGCATGCCCCCCGGAATACCAGGGGGCGCAATGTGCGTTCAAAGATTCGATGACTCAC
+
C?ABBFFFCCCBGFGGGGGGGGGHHGHHHHHHHHHFHHHHHH5EGGGGHHHHGHHHHHHHHHHGGGGHGGHFHHHHFHFHHHHFFFGHHHHGHGFGGGGGGHGHHGGGGGGHHGHHHHFFGGGGGGHHHHBGHHHFGGGGFHFHGFGGGGHHFHGHHFFGGG@FFFGFGGFGFFFGFGGGGFGFGGGFFCGGFFHHGFFFGHGGGGHGHGGHHGHHHHHHHGHGGFGGHHFGFGHHGGHHGCGCGFCHGHGHHHFGGGGGGGGHHHFGGGGGGGGGCFFGGGCFFFFFDA?BBA
@M02197:102:000000000-ALU3V:1:1101:2049:12548 1:N:0:1
TATTCAGCGGACTCCTCCGCTTATTGATATGCTTAAGTTCAGCGGGTAGTCCTACCAATCTGAGGCCGCTGAATTGAAATTAGATCCCTTTCTCTGACAGAAAGGGCGGGGTTCAGAAGCACTCCAACTAGCAAAAGTCGTTGCGTCCAGCTCTAACCCTTTCTCCGCCTCCGAAGTCCTGATATTATCAAAACCCGGCAGGGAAGAGAGGACGAAAAATCAAGCTTTCGTCCGTCTTTCGCCTATCAAATTGATGCGCTAATTCATTGCGAAGGAGCCACGTTAAAAGGCAAAAAGACCCTCAATACCTATCCGCCAGCTCTTACTGAAAAAAGCTGTCGTTCGAAACAATTCGCGGCCCTCAAACAGGCATGCTCCCCAGATTATATCTGCCGCGAGCGCAAGGTGCGTTCAAAGGTTCGATGATTCAC
+
AAAAAFF1A111EGB1A0EEGGGFFFGFHHGF2B21GEFHHBHGEGA/F1B2221BGFHH1EGAFEAE/>EEHFHHF1FFGFB1G1DFHGB1E22>1BBGHCBCHFEECGC/C01FFHF11CG00<////<CFHGHHHEFFCFE-;;-CHF9;CFF0AA.CB0F00;.CAA.E?9AAF/99/99BFFF//BFF--;=@;?--?-999/;A-#;@@B@/A;FBFFA99//;9A9-BF?EBB8BB6:9//////9----F;90;000.99.;00/.0.-.;/.000:<0000-:0;;//../:00=0=0C<.--@<<0F101FF1<11<0/11GGBC@//AB00/?2GFFF////@///EEBAFGB11GF1111EE>//BFHFDA2D2BB/EA//A//0E0?B11000AEB1D3GEGFA1B11BD13@1>1>1
@M02197:102:000000000-ALU3V:1:1101:13110:12603 1:N:0:1
TATTCAGCGGACTCCTCCGCTTATTGATATGCTTAAGTTCAGCGGGTAGTCCTACCAATCTGAGGCCGATGAATTGAAATTAAATCCCTTCCTCTCTTCCAAAGAAGCGAGGCATGGGCGGGGTTCAGAAGCACTCCAACCAGCAAAACGTCGCGTCCAGCTCCTCGACCCTGCGCCTCTCCTCTCCGAAGTCCTGATATTATCAAAACCCGGCAGGGAAAGACGTGGGCGAAATAACGAGCTTTCGTCCGTCTTGCCTATCGAATGGATGCGCTAATGCATTTCGAGGGAGCCACCGTGGAAGATGGCAAGACCCTCAATACCGATCCGCCAGCTTTCTCAACTAAATAAGAAAGCTGTCGTTCGAAACAATTCGCGGCCCTCAAACAGGCATGCTCCGAGGAATACCAAGGAGCGCAAGATGCGTTCAAAGATTCGATGACTCAC
+
CCCDCFFFCCCBGGGGGGGGGGGHHHGHHHHGHHHHHHHHHHHGGGGGGHHHHHHHHHHHHHHHGGGGGGGHHHHHGGHGHHHHHHHHHHHHHHHHGGHHHHHHGHHHGCGGGGHHHHGCGCGGGHHHHHHFHHHHHHHHGGGGGHHHHGGGGGFC?BGFFGGGEGGGFCFFFFFCFFFFFFFFFFFFF?CFFFFFFFFFFFFFFFEFFFFFAACFCFFF.AFBFEFFAE=AFEFFBDFFF?FFFFBA?FFFA.B/B?E9GFFGGFFB.FD?FGGGGFFGGDHDGHHGFGAHA.CGFDFFDBEHHHHGHFHFFGFFGHHEGDDACCGGGGHFHHFFBHFHFHFFHHGHHHHHHFHHGGFCGHHFEHG44GHGFCGGGGE1BGHFFFHFGHHG3FCEDGGHHFHHHHHHGHGGGGGGHGGHGCGGHGGGGGGGGGGFFFFFFFBA>AA
@M02197:102:000000000-ALU3V:1:1101:13004:12611 1:N:0:1
TATTCAGCGGACTCCTCCGCTTATTGATATGCTTAAGTTCAGCGGGTATCCCTACCTGATCCGAGGTCAACCTTAGAAATGGGGTTGTTTTACGGCGTAGCCTCCCGAACACCCTTTAGCGAATAGTTTCCACAACGCTTAGGGGACAGAAGACCCAGCCGGTCGATTTGAGGCACGCGGCGGACCGCGTTGCCCAATACCAAGCGAGGCTTGAGTGGTGAAATGACGCTCGAACAGGCATGCCCCCCGGAATACCAGGGGGCGCAATGTGCGTTCAAAGATTCGATGATTCAC
+
CCCCCFFFBBCCGGGGGGGGGGGHHHHHFHHHHHHHGHHHHHHGGGGGHHHGHHHHHHHHHHHGGGGHHFHHHHGHHHHHHHHGGGGGHHHGHGGGGGGGGH<HHGGGGG;HGGGHHHHGGGGGGHHHHHHHHHEDFGGGGHHHGFGGFHHFHHHHHHHGGGFFFGGGGGGGGGGGGGGGGGGGGGGGGGGFFFFHHHGGGHGFGHHGHHHFHHHHHHHHHHHGGGGDHHGHHHFHFGHHGGGGFGGHHHGGFHHEGGGGGGGHHHHGGGGHGGGGGGGGGGFFFFFFFCCBAA
@M02197:102:000000000-ALU3V:1:1101:23431:12644 1:N:0:1
TATTCAGCGGACTCCTCCGCTTATTGATATGCTTAAGTTCAGCGGGTAATCTTACCTGATTTGAGGCCAGAAAGGAATACATAAAGAATTATGCATATGTGTGTGTTTGTTTGGTAGCAGATGACAAAAGCACAAGATTTTTATGGGTTTGCCTTAACAAAAATCTATGGCTGACACTCATCCACTCATACTTTTAAGGCAAGGTGATACAAAGAGGCTAATCTCATCACCAAGCCCAAGGACCCGTTAAAAGAAAAAATCTTTTAATGGAGATATTCTCGACACTTAAACAGGCATGCTCCGAGGAATACCAAGGAGCTCAAGATGCGTTCAAAGATTCGATGATTCAC
+
B@BAAFFFB@DBGGGGGG?EEGGHHHHHHGHHHHHHHHCFBG5EE?EAHGFFHEHHHGEHFHHGGHGGHEHHHHHHGHHHHHHHHGHEFGGHHEGGGGH4GF??GFHHHBGHHGFDHHHFHFGHHHGHH2AFBCFFCDDBGGEHHH8GFGFHF<FGHHGFFGHH8EHHGGHEFCG8GGFHHHEBFFGFFDDFFHBGHGGEHCEGDFF>G1HGG0FGE1AF>B:>22D;FBF0CFEGA2GAGEEC>B1G1HHFBGGBFGF/1D1D2FD1B222ED1//A//BDA2BD211GD1HFBE//EA/EEBABFHFFCGGCHGBBFFDD10000BABB33G31B111BFBFFAA1A1
@M02197:102:000000000-ALU3V:1:1101:6711:12648 1:N:0:1
TATTCAGCGGACTCCTCCGCTTATTGATATGCTTAAGTTCAGCGGGTATCCCTACCTGATCCGAGGTCAACCTTAGAAAAATTAAAGGCTTCTGTCGGCAGAAGTCCTCCCCTTTTAAAGACGTTCGAAAGAATTCTACTACGCCTAAAGCCGGTGAGGCCTCGCCGAGGTCTTTGAGGCGCGCCCCCCGCGGAGGGGGACGGGGCCCAATACCAAGCAGTGCTTGAGTGGTGTAATGACGCTCGAACAGGCATGCCCCTCGGAATACCAAGGGGCGCAATGTGCGTTCAAAGATTCGATGATTCAC
+
BBBBBFFFBBBBGGGGGGGGEGGHHHHGFFHGHGHHFHHHHFFGCEFFGGFHHHHHEHFHGHHGGGEHHFHHGHGFHHHHAFFDGHHEGHHHHHHHGGGGCFFEFGHHFHGGHHHHHHFHHFCFFHGEHDDFGFHHHEHHHHGGGHGEHHFHGFFGGHHEGHHGGGFFFFFFFGGGGGFEGGAGGCDDBFFGGGGHFFFFEFCHGFGHFFFBFHHGHGGGHGFHHGFHGGGFFEFFFFF>EF?AGBHHDC10CE?CEGECFGHHFHHHFFHGFEGGFHGGAEE0EA13FFFGGGFCBFFFFF>1AA>
@M02197:102:000000000-ALU3V:1:1101:17001:12631 1:N:0:1
TATTCAGCGGACTCCTCCGCTTATTGATATGCTTAAGTTCAGCGGGTAATCTTACCTGATTTGAGGCCAGAAAGGAATACATAAAGAATTATGCATGTGTGTGTGTTTGTTTGGTAGCAGATGACAAAAGCACAAGATTTTTATGGGTTTGCCTTAACAAAAATCTATGGCTGACACTCATCCACTCATATTTTTAAGGCAAGGTGATACAAAGAGGCTAATCTCATCACCAAGCCCAAGGACCCGTTAAAAGAAAAAATCTTTTAATGGAGATATTCACGACACTCAAACAGGCATGCTCCGAGGAATACCAAGGAGCGCAAGATGCGTTCAAAGATTCGATGATTCAC
+
CCCCCFFFCBBCGGGGGGGGGGGHHHHHHHHHHHHGHHGHHHHGGGGGHHHHHHHHHHFHHHHHGHGGHHHHHHHHHHHHHHHHHHHF3FGHHHHHHHHHHFGHHGHHHHHHHGHHGHHHGHHHHHHHHHHHHHHHHHHHHHHHHHHHGGHHHHHHHHHHHHGHGHHHHHHHGHHHHHHHHHHFHHHHHHHHHHHHHHHHHHGHHHHHHHHHHHHHHHHHHHHHHHGGHGGGHHHHHHHHGGGGGHGHHHHGGGHHHHHFFHGHEHHHHHHHGHHGHGGGHHHHGHHHHGGHHGHHHGGGGGHHHHHHHHGHHHGGGGGGHHHGGGGFGGGGGGGGGGFFFFFFFCCCCB
@M02197:102:000000000-ALU3V:1:1101:19870:12674 1:N:0:1
TATTCAGCGGACTCCTCCGCTTATTGATATGCTTAAGTTCAGCGGGTATCCCTACCTGATCCGAGGTCAAAAGTGAGAAAGTACGCTTTATGGGTACCAGTATAACGGCTTAGATCGCAAAATGTGCTGCGCTCCAAAGGCCAATATGCCGGCTGCCAATAATTTTAAGGCGAGTCCAGCCGCAGAGGGCAGGACAAACACCCATCACCAAGCAAAGCTTGAAGGTACAAATGACGCTCGAACAGGCATGCCCCATGGAATACCAAGGGGCGCAATGTGCGTTCAAAGATTCGATGACTCAC
+
BBBBBFFF@DDBGGGGGGGGGGGHHHGHHHHGHHHHHFHHHHHGFGAE3BGHHHHHHHHHHGGFEGGHHGHHHBEG@FGHHHHHGGGE9HHGFFBBBFFGFGHHHHFFEFFHHHHHEGGFGFGHHGHHFFHHGHDHGHHHHGHHHHEHEHGGGFHHHHHHHHFGGFGHGFEGHGGGGFCGGHFFEHGGAFHGFHGHEFAHHFGFFFEFFHHHGFFFHFBFHFFFFGFHGGHGGGGEHDGHHGGHHGHHGGGEHHG5HHHGHHHHHGGGEFDCHHGGGGGHGGGGGGGGGGFFFFFFFABAAB
@M02197:102:000000000-ALU3V:1:1101:3463:12666 1:N:0:1
TATTCAGCGGACTCCTCCGCTTATTGATATGCTTAAGTTCAGCGGGTATCCCTACCTGACCCGAGGTCAACCTTAGAAATGGGTTTGTTTTACGGCGTAGCCTCCCGAGCACCCTTTAGCGAATAGTTTCCACAACGCTTAGGGGACAGAAGACCCAGCCGGTCGATTTGAGGCACGCGGCGGACCGCGTTGCCCAATACCAAGCGAGGCTTGAGTGGTGAAATGACGCTCGAACAGGCATGCCCCCCGGGATACCAGGGGGCGCAATGTGCGTTCAAAGATTCGATGATTCAC
+
AA1AAF3FADDDGGFFG00AA00FGD2D2FHFHHGDEFBGDGF///AE1DGF110FGGH00BE>/EEFGFGFCGHG(B@9@GA6FAEFG00BF9@A><E?9<FG9?AEC?<<F??CH91FG?F/F1?9;BFDFG;<5?CFFFHFFA/B</</F/?@@>.:9@;-FB?BFFF9;A:F.@AA@A@?@@A@@@?@?FF/;0BFFHEFCB/@?@EC/0CGD@HHD6GBC<<C<..@>G1?91<F</GEFF/AB212D1/CA/A0000113GEAAEFAF333F3A111CB31D3A1>>1
@M02197:102:000000000-ALU3V:1:1101:18002:12681 1:N:0:1
TATTCAGCGGACTCCTCCGCTTATTGATATGCTTAAGTTCAGCGGGTATCCCTACCTGATCCGAGGTCAACCTTAGAAATGGGTTTGTTTTACGGCGTAGCCTCCCGAGCACCCTTTAGCGAATAGTTTCCACAACGCTTAGGGGACAGAAGACCCAGCCGGTCGATTTGAGGCACGCGGCGGACCGCGTTGCCCAATACCAAGCGAGGCTTGAGTGGTGAAATGACGCTCGAACAGGCATGCCCCCCGGAATACCAGGGGGCGCAATGTGCGTTCAAAGATTCGATGATTCAC
+
BABBBFFFA?DDGGFGGGGGGGGHGHHGHHHHHHHGHHHHGHHGGGGGHHHHHHHEFBHGGFHGGEFHHGHGHHGHFHFHFHFHGGGGGHHHHGFGGGGGGHHHHEGGGGGHHGHHHHHHGGGGGHFHHHHGHHHGGFGGGGHHFFFGGFBGGHHHHHHGGGGGGAGGGGGFFFFGFGGGFFGFGFGFGFCFBFFFHHHGFFFGGGHEFEHHHHFEHGGHFHHGGGGGHGFFFGFFHGHHGGFFFGGHHHHHHGHGGGEEFE2FF5HGGGGGFGGGGGGGGGFFFFFFFBBBBB
@M02197:102:000000000-ALU3V:1:1101:13736:12656 1:N:0:1
TATTCAGCGGACTCCTCCGCTTATTGATATGCTTAAGTTCAGCGGGTAGTCCTACCAATCTGAGGCCGATGAATTGAAATTAAATCCCTTCCTCTCTTCCAAAGAAGCGAGGCATGGGCGGGGTTCAGAAGCACTCCAACCAGCAAAACGTCGCGTCCAGCTCCTCGACCCTGCGCCTCTCCTCTCCGAAGTCCTGATATTATCAAAACCCGGCAGGGAAAGACGTGGGCGAAATAACGAGCTTTCGTCCGTCTTGCCTTTCGAATGGATGCGCTAATGCATTTCGAGGGAGCCACCGTGGAAGATGGCAAGACCCTCAATTCCGATCCGCCAGCTTTCTCAACTAAATAAGAAAGCTGTCGTTCGAAACAAGTCGCGGCCCTCAAACAGGAATGCTCCCCAGATTAGATCTGCCGGGAGCGCAAGGTGCGTTCAAAGATTCGATGACTCAC
+
CCCCBFBFADBBGGGGGGGGGGGHHHHHHGHGHHGHGGHFHGHGGGGGFHHHHHHHHGGHHHGHGGGGGGFGHHHGFHGGHHHHHHHEHHHHHHHHHHHHHHHHGHHHGGGFFGFHHEFC>CCACHHGGFHFHHHHEHHHGGHHGHHHHGHGGG?--CFGGGFFFGG.;FFFFF-BFFFFFFFFFBFFADFAFFFFFEFFF//FB/:FFDFFFFFF-;EFE.BB..9;=?@B>;EFBA9/BDABBB-9DA..9.AA9;../9/FBFF?GG@BBB;00BC0..CA-/BEC9....:-DG0;C00/GCHGHFGC<./0=<<....DGC@??GHFGGGFFACFFFHHHGFHHHFHHHHHCCD?CGAGGHFGBF?@/?GGCFGGFCF3BGDFFED5FG1EAE2BBFGGE5HEFF0CGGGFEDGCGGDFFEE2?GFDBBGBGGCGFFFD55FAAAAB
@M02197:102:000000000-ALU3V:1:1101:13481:12931 1:N:0:1
TATTCAGCGGACTCCTCCGCTTATTGATATGCTTAAGTTCAGCGGGTAGTCCTACCAATCTGAGGCCGATGAATTGAAATTAAATCCCTTCCTCTCTTCCAAAGAAGCGAGGCATGGGCGGGGTTCAGAAGCACTCTAACCAGCAAAACGTCGCGTCCAGCTCCTCGACCCTGCGCCTCTCCTCTCCGAAGTCCTGATATTATCAAAACCCGGCAGGGAAAGACGTGGGCGAAATAACGAGCTTTCGGCCGTCTTGCCTATCGAATGGATGCGCTAATGCATTTCGAGGGAGCCACCGTGGAAGATGGCAAGACCCTCAATACCGATCCGCCAGCTTTCTCAACTAAATAAGAAAGCTGTCGTTCGAAACAATTCGCGGCCCTCAAACAGGCATGCTCCCCAGATTAGATCTGCCGGGAGCGCAATGTGCGTTCAAAGATTCGATGATTCAC
+
BBBBBFFF@@DBGGGGGFGGGGDHHGHHHHHHHHHHHHHHHHHEGGGGGHHHHHGHHHHHHFHFGGGGGGGFHHHHGHHHHHHHHHHHHHHHHHHHHHHHHHHHHHHGGGEFEGGHHHHGGGG<<GBGFHHHHHHHHHHFHHHHHHHFHGGADGGGGGGGGGGFGGGGGFFEFEAAFFFFFFFFFFFFF?AFFBFFFFBFFFFFEB/BFDFFAFCCDFFFFABFDFFEFEAACEFFBBFF:7'9=>9----9A-B99--/FBB/FFF?C-?9/0B;FBFF9:9.-9/..0.:.ECA:<00GG0/FCEHGGGCC./EGHDE<<GFC>-/GGGHFGF1HFF2FGF>2DBGBGFFF11F@@E<E<0/?2FF2HECGGEEEEE>0BF0BF@B111AAA//AAF1FA1FG12B1/EEA//0A0AA01F3D000A111BGGGGEABFB331DFA11A1
@M02197:102:000000000-ALU3V:1:1101:13724:12955 1:N:0:1
TATTCAGCGGACTCCTCCGCTTATTGATATGCTTAAGTTCAGCGGGTAGTCCTACCTGATTTGAGGCCAGATGTCAAGAAGTTACACACAAGTGTGTAGGGTATAGAAAGCAGACTATTGTCAAGTCCTGGCCACAAGCGAGCTTGTGACCTAAGCGAAATACTTATTACGCCTAGGGGAACCAGTCAAAGACTAATCCAGCTTACATTTTTAAGGCGAGTCAACTTGGCATTGACAAACGCCCACATCCAACATCCAAGCTCGGATTAACCAAACTTGGAGTTGAGGTTTTCATGACACTCAAACAGGCATACTCTTCGGAATACCAAAGAGTGCAATTTGCGTTCAAAGATTCGATGACTCAC
+
AAAAAFDF1>A?EEGGBCECG00FADHGGGBBEEBHFGAFFGGGEEEEGFD2FHGGD1CDFHHFGHGGAEFFHHFFGDBCGFFBGBGFGG/GGFGDGD1FFGGGFGB1GGFHH0G11B21BFGHGBFHHB0FHH/BFGFCAFBEB4BF#DGHFGFE?01<G9H:11:<:GGGGGGHHAD11<CGACGGF1G11<GDFFHFDF1B?CBFFFFFAC;0CD>FB1F1F9G9BBF2FGGFF<@>9/;BBA11/22@F@B?FB/@/B/@22@F??/FFE1B1CFFDCCF0B/01DF2D2DAB1FA101BA11B2D1FA0AE/A0A22EAA011A10B13113FE0A0A1BFGFFGEA111FFF1@A11>1
@M02197:102:000000000-ALU3V:1:1101:15891:12968 1:N:0:1
TATTCAGCGGACTCCTCCGCTTATTGATATGCTTAAGTTCAGCGGGTATCCCTACCTGATCCGAGGTCAACCTTAGAAATGGGTTTGTTTTACGGCGTAGCCTCCCGAGCACCCTTTAGCGAATAGTTTCCACAACGCTTAGGGGACAGAAGACCCAGCCGGTCGATTTGAGGCACGCGGCGGACCGCGTTGCCCAATACCAAGCGAGGCTTGAGTGGTGAAATGACGCTCGAACAGGCATGCCCCCCGGAATACCAGGGGGCGCAATGTGCGTTCAAAGATTCGATGATTCAC
+
ABCBBFFFCCCCGGGGGGGGGGGHHHHHHHGHHHHHHHHHHHHGGGGGHHHHHHHHGHHHHHHGGGGHGHHHHHHHHHHHHHGGGGGHHHHHGGGGGGGGGHHHHGGGGGGHHGHHHHHHGGGGGHHHHHHHHGHGGGGGGHHHGFEGFHHHGHGHHHHGGGGFFGGGGGGGGGGGGGGGGGGGGGGGGGGGGFHHHHHGGHGGGHHGHHHHHHHGHHHHHHHGGGGGGHGHHHHHHHHHGGGGGGGGGHHHHHHGGGGGGGGHHHHGGGGHGGGGGGGGGGFFFFFFFBBAAA
@M02197:102:000000000-ALU3V:1:1101:27606:13022 1:N:0:1
TATTCAGCGGACTCCTCCGCTTATTGATATGCTTAAGTTCAGCGGGTATCCCTACCTGATCCGAGGTCAACCTTAGAAATGGGGTTGTTTTACGGCGTAGCCTCCCGAGCACCCTTTAGCGAATAGTTTCCACAACGCTTAGGGGACAGAAGACCCAGCCGGTCGATTTGAGGCACGCGGCGGACCGCGTTGCCCAATACCAAGCGAGGCTTGAGTGGTGAAATGACGCTCGAACAGGCATGCCCCCCGGAATACCAGGGGGCGCAATGTGCGTTCAAAGATTCGATGATTCAC
+
CCCCCFFFCCCDGGGGGGGGGGGHHHHHHHHHHHHHHHHHHHHGGGGGHHHHHHHHHHHHHHHGGGGHHHHHHHHHHHHHHHHGFGGGHHHHHGGGGFGGGHHHHGGGG/BGHGHHHHGHGGGGGGGHHHHHHGGGGGGGGHHHGFFGGGHGHHHHHGHGGGFGGGGGGGFGGGGGGGGGGGGGGGGGGGGGGGHHHHHGGHGGGHGGHHHHHHHHHHHHHHHGFFGGHHGGHHHHHHGHGGGGGGGFHGHHHHHGGGGGGGGHGHHGGGGHGGGGGGGGGGFFFFFFFABBBB
@M02197:102:000000000-ALU3V:1:1101:27747:13088 1:N:0:1
TATTCAGCGGACTCCTCCGCTTATTGATATGCTTAAGTTCAGCGGGTATCCCTACCTGATCCGAGGTCAACCTTAGAAATGGGGTTGTTTTACGGCGTAGCCTCCCGAACACCCTTTAGCGAATAGTTTCCACAACGCTTAGGGGACAGAAGACCCAGCCGGTCGATTTGAGGCACGCGGCGGACCGCGTTGCCCAATACCAAGCGAGGCTTGAGTGGTGAAATGACGCTCGAACAGGCATGCCCCATGGAATACCAAGGGGCGCAATGTGCGTTCAAAGATTCGATGATTCAC
+
BBBBBFFFBBBBCGGGGGGGGGGHHHGHGHHHHHHHGFHHHHHGGGGGGHHHHHHHHHHGHHHGGGGHHHHHHHHHGHHHHHHGGGGGHHHHHGGGGGGGGHHHHGGGGGGHGGHHHHHGGGGGGHHFHHHHGHHGHGGGHHHHGGGHGHHGHHHHHHGGGGHGHHHHGHHHGGFGGGGFFFGGGGGGHGHHHFHHHHHGGHGGGHGGHHGGHHHHHHHHHHHFGGFGHHGHHHHHFGHHGGGFFGFGHHHGHHHHGHGGGGGHGHHEGFGGGGCGGFGGGGFFFFFFFBBBBB
@M02197:102:000000000-ALU3V:1:1101:8417:13080 1:N:0:1
TATTCAGCGGACTCCTCCGCTTATTGATATGCTTAAGTTCAGCGGGTATCCCTACCTGATCCGAGGTCAACCTTAGAAATGGGGTTGTTTTACGGCGTAGCCTCCCGAACACCCTTTAGCGAATAGTTTCCACAACGCTTAGGGGACAGAAGACCCAGCCGGTCGATTTGAGGCACGCGGCGGACCGCGTTGCCCAATACCAAGCGAGGCTTGAGTGGTGAAATGACGCTCGAACAGGCATGCCCCCCGGAATACCAGGGGGCGCAATGTGCGTTCAAAGATTCGATGACTCAC
+
BBAABFFFABBBGGGGGGGGGGGHHGHHHHHHHHHHHHHHHHHGGGGEHFHHHHHHHHHHHHHGGGGHHHHHHGFFHHHHHFHGGGEFHHHFFFFFFFEFGHHFGGF<CDGHBBFFFHGHFFFGGHGHHHHGHHHFFFFFGFHHGGGGGHGHFFFFHGFGGCFFFFGGGFFGGFGFGGGGGGGGGGFGGGGGGHFGHHFGGHGGFHFEFGGHHGHFGHHHHHHGGGGGGHGHHGHGHHHHGGGGGGGHHHHHGHHGGEGGGGGHHHHGGGGHGGGGGGGFCBFFFFFFFAABBB
@M02197:102:000000000-ALU3V:1:1101:6606:13114 1:N:0:1
TATTCAGCGGACTCCTCCGCTTATTGATATGCTTAAGTTCAGCGGGTATCCCTACCTGATCCGAGGTCAACCTTAGAAATGGGTTTGTTTTACGGCGTAGCCTCCCGAGCACCCTTTAGCGAATAGTTTCCACAACGCTTAGGGGACAGAAGACCCAGCCGGTCGATTTGAGGCACGCGGCGGACCGCGTTGCCCAATACCAAGCGAGGCTTGAGTGGTGAAATGACGCTCGAACAGGCATGCCCCCCGGAATACCAGGGGGCGCAATGTGCGTTCAAAGATTCGATGATTCAC
+
BBCCCFFFCCCCGGGGGGGGGGGHHGHHHHHHHHHHHHHHHHHGGGGGHHGHHHHHHHHHHHHGGGEGHHHHHHHHHHHGHHHHGGGGHHHHHGGFGGGGGHHFHGGGGGGHHGHHHHHHGGGGGGHHGHHHHHHGGGGGGHHHFFFFFEGHFHHHHFHEFFFGGGGFFGFGGFGGGGGGGGGGGGGFGGGFGHHHHHHGFFEFGHHGHHGHHHHFHHHHHGFFGGGGGHFHHHHHHGHFGGGGGGGGHHHHHHHGGGGEEEFFHHHGGEDHGFGGGBGGGGFBFFFFFBABBB
@M02197:102:000000000-ALU3V:1:1101:7425:13123 1:N:0:1
TATTCAGCGGACTCCTCCGCTTATTGATATGCTTAAGTTCAGCGGGTAATCTTACCTGATTTGAGGCCAGAAAAGAATATGCACACAAGTGTGTATATTACGCGTGTTTGTTTGGAAGCAGATGACAAAAGCACAAGATTTTTATGGGTTTGCCTTAACAAAAATCTATGGCTGACACTCATCCACTCATACATTTAAGGCAAGGTGATACAAAGAGGCTATGCCATCACCAAGCCCAAGGACCCGCAAAAAAGGTTTTTCATAACAAAAAACCAATTTTTTGGAGAAATTCACGACACTCAAACAGGCATGCTCCGAGGAATACCAAGGAGCGCAAGATGCGTTCAAAGATTCGATGATTCAC
+
A1AA13D1>1@DGGGGFGGGCGGHHHHHGHHGHHHGHHHHHHGGGGGGHHHHHHHHHHHHHHHHGHGGHHHHHFFEHHHFFFHGHHGGFHGFHCGFHHBG@FE>>EEHFCHHFHEGFFEGG0D<1GHHGF0@G0G@00FHHHHHHHF0F89CGGFGGGDGHHHE0==GGF<C0CGBHGEHGCDFGC<-000=0CG0CGFGFFGG0HGDGFCCFB0HGF11HG#BDFFGG?FEGEHGHHFEAFFFF;//33EHGGEBB34B?44GF/EGGHEGBGBFFG?3FHHHHHHFEGGGGGHHHHEHHHGHGHHHHHHGGGDGHHHHHFCHHGHHDGGE?HHGHGGGGHGGCGGGGGGGFFFFFFD3??A>
@M02197:102:000000000-ALU3V:1:1101:22306:13128 1:N:0:1
TATTCAGCGGACTCCTCCGCTTATTGATATGCTTAAGTTCAGCGGGTAATCTTACCTGATTTGAGGCCAGAAAAGAATATGCACACAAGTGTGTATATTACGCGTGTTTGTTTGGAAGCAGATGACAAAAGCACAAGATTTTTATGGGTTTGCCTTAACAAAAATCTATGGCTGACACTCATCCACTCATACATTTAAGGCAAGGTGATACAAAGAGGCTATGCCATCACCAAGCCCAAGGACCCGCAAAAAAAGTTTTTCATAACAAAAAACCAATTTTTTGGAGAAATTCACGACACTCAAACAGGCATGCTCCGAGGAATACCAAGGAGCGCAAGATGCGTTCAAAGATTCGATGACTCAC
+
CCBCCFFFC@BBGGGGGGGGGGGHHHHHHHHHHHHHFHHHHHHGGGGGHHHHHHHHHHHHHHHHGHEFHHHHHHHGGHHHHHHHHHGEHFHFHEGHFHHHFGGGEEEHHHHHHHEGHHGHHHHHHHHHHHGGHGHHHEHHHHHHHHHGHFGGHFGFHHHHHHHHHGGGHHHHGGHHHHHHHHHHGHFHHHHHHHHHHHFHHHHFGCGHHHGGHFHGGBEGGGGGHHHGHGGGHHFGHHHHGGGGGGGGGHHHHGGHHFHHHHFHHGGGGHHHHHHGE1HGFHGBHHHGGAGGGGHHHHGHFHHHHHHHHHHGGGGGHHGFHHHHHHHHGGGGGHHHHGGGGGGGGGGGGGGGFFFFFFFCCCCB
@M02197:102:000000000-ALU3V:1:1101:9297:13124 1:N:0:1
TATTCAGCGGACTCCTCCGCTTATTGATATGCTTAAGTTCAGCGGGTAGTCCTACCAATCTGAGGCCGATGAATTGAAATAAATCCCTTTCTATAACAGAAAGGGCGGGGTTCAGAAGCACTCCAACCAGCAAAAGTCGTTGCGTCCAGCTCTAACCCTTTCTCCGCCTCCGAAGTCCTGATATTATCAAAACCCGGCAGGGAAGAGAGGGCGAAAATCGAGCTTTCGTCCGTCTTTCGCCTATCAAATGGATGCGCTAATGCATTTCGAGGGAGCCACGGTAAATGGCAAAGACCCTCAATACCGATCCGCCAGCTCTTACTGAAAAAAGCTGTCGTTCGAAACAATTCGCGGCCCTCAAACAGGCATGCTCCCCAGATTAGATCTGCCGGGAGCGCAAGGTGCGTTCAAAGATTCGATGACTCAC
+
BBBBBFFFBBBBGGGGGGGGGGGHHHHHHHFHHHHHFHHHHHHGGGGGGHHHHHHGHHHHHHHHGGGGEEGGHGHHHHHHHHFHHHHHGGHHHHHGGHHHHHGHGGGGCCCGHHGHHHHHFFHHHHGGGHGHHGHHBHGGGHGGGCGGFGHGHGGGGGGGBFGGE.ADD?AFGGG;FGFFFFBFFFFFFFFFFFFACFFAAFFFFFFFFFFFFFFFFFFFFEADFBF?DFDFFFFBFFFFFFFFFFBBFBGGA?GGFFFBGGGGDFGGGFFGHGC-C;GHHHGG00FHFFFFG.CHEHHHFCGE?C--GGGEFGB2HHHHHHHHGGHGFGHGDB//FFEGHHFHHG/CEGGE?EABGHFHHHGGGHG3FGGGCGHGHHFGFFHGGGGGGGGGGGGGFHHHGGGGHGGGGGGGEBCFFBFFFFBBABA
@M02197:102:000000000-ALU3V:1:1101:8117:13179 1:N:0:1
TATTCAGCGGACTCCTCCGCTTATTGATATGCTTAAGTTCAGCGGGTATCCCTACCTGATCCGAGGTCAACCTTAGAAATGGGGTTGTTTTACGGCGTAGCCTCCCGAACACCCTTTAGCGAATAGTTTCCACAACGCTTAGGGGACAGAAGACCCAGCCGGTCGATTTGAGGCACGCGGCGGACCGCGTTGCCCAATACCAAGCGAGGCTTGAGTGGTGAAATGACGCTCGAACAGGCATGCCCCCCGGAATACCAGGGGGCGCAATGTGCGTTCAAAGATTCGATGATTCAC
+
AAABBFFF@DB?EGGGGF?EGGGFHHFHGHFFFFHFBHFFCGF??EEEFHBHFHGHGEHFHEFG0EFHHHHHFHBHFFDHDGEGFFFFGFFHHFFCFFGEFFFFHGFGCGCHFGHHHFFFGFCGGFHFGHGFHHEGGGGEEHHHGFFFGGHHHHGHHFHAFFFFFFEGGGFFFFEFFFGGCFCFFGGGGGGFFFFFHGFGGGGGCHHGGHHGHHHGBGFHHHHGGGGGHHGHHHHGHHGF?CC@CEGGHHHHGCHFGFGGEEGGGBHFEEEGGGGGGFFGGGFFFFFFFABBBA
@M02197:102:000000000-ALU3V:1:1101:27435:13235 1:N:0:1
TATTCAGCGGACTCCTCCGCTTATTGATATGCTTAAGTTCAGCGGGTAGTCCTACCAATCTGAGGCCGATGAATTGAAATTAAATCCCTTCCTCTCTTCCAAAGAAGCGAGGCATGGGCGGGGTTCAGAAGCACTCCAACCAGCAAAACGTCGCGTCCAGCTCCTCGACCCTGCGCCTCTCCTCTCCGAAGTCCTGATATTATCAAAACCCGGCAGGGAAAGACGTGGGCGAAATAACGAGCTTTCGTCCGGCTGGCCTATCGAATGGATGCGCTAATGCATTGCGAGGGAGCCACCGTGGAAGATGGCAAGACCCTCAATACCGATCCGCCAGCTTTCTCAACTAAATAAGAAAGCTGTCGTTCGAAACAATTCGCGGCCCTCAAACAGGCATGCTCCCCAGATTAGATCTGCCGGGAGCGCAAGGTGCGTTCAAAGATTCGATGATTCAC
+
BBBBBFBFABBBGGGGGGCGGGGCHHHHFHHHHHHHG5FGHHHGCGFFGGHHHHGHHHFHHFHHGGGGEFFHHHHEHHFFHHHFHFBFGHHHHHHHHHHEFGGHHHHHGGGGGGGHEGHGCGGCCGHGHGHHEFGHHHFHGEHHHHHHHGHGGGGGGGGGEFGGGGGGAFFF.;BFFFFFFFFFFFFA-D=;BFFFFFFFF/FFF///ADFA-DC-@CFFFAFFA.9A.?/B@FEFFFDFFFFFB:@--99.A./B;.A/BF;////@??CGGGGFFF/0AA=-AFGGGFEGGHGGD0HGBHHHGFHHFD</<?C0DDD.<CCDCCGGCE0EFHHCF/GBEHHEFGD23BFFHHHGGGGDFFHFDGHGGEF//ECGGGGGHGGFEGF@5HHHHGEEF02HHFBGFDDBHGGGGGFGEEE2GHHHFE?GGHGGGGGGGGGGFFBFFFFBAA3A
@M02197:102:000000000-ALU3V:1:1101:7721:13276 1:N:0:1
TATTCAGCGGACTCCTCCGCTTATTGATATGCTTAAGTTCAGCGGGTATCCCTACCTGATCCGAGGTCAACCTTAGAAATGGGGTTGTTTTACGGCGTAGCCTCCCGAACACCCTTTAGCGAATAGTTTCCACAACGCTTAGGGGACAGCAGACCCAGCCGGTCGATTTGAGGCACGCGGCGGACCGCGTTGCCCAATACAAAGCGAGGCTTGAGTGGTGAAATGACGCTCGAACAGGCATGCCCCCCGGAATACCAGGGGGCGCAATGTGCGTTCAATGATTCGATGACTCAC
+
11A?1FF1ADDDEFF1A00EAEEHHHHHCHBGHHD11GCDEGCGGGE?HFHFFH0FGFFBDGHCG/E0CFDGGGFFF2GHHHGGEG?>:FG@EC@>/E@>/1GHFACFGCGHGFGHHGHF?CCCGBGHGF1A?AFCCGGGGHBFF?@9C#CGBHBBGGH;CGA.EFEFEFFE?BC.9A.?B@A@<>-BEABAAFFFEFFF#CFFF/CCF;<9B<<$;D$D90/;9B/:0GDBF?1>FBFF//@EAAA3BDB55A2FAA?EFEAE5G5E2EA4B5A5BB5?CFCCBB55@@ABAA
@M02197:102:000000000-ALU3V:1:1101:27084:13251 1:N:0:1
TATTCAGCGGACTCTCCGCTTATTGATATGCTTAAGTTCAGCGGGTATCCCTACCTGATCCGAGGTCAACCTTAGAAATGGGGTTGTTTTACGGCGTAGCCTCCCGAACACCCTTTAGCGAATAGTTTCCACAACGCTTAGGGGACAGAAGACCCAGCCGGTCGATTTGAGGCACGCGGCGGACCGCGTTGCCCAATACCAAGCGAGGCTTGAGTGGTGAAATGACGCTCGAACAGGCATGCCCCCCGGAATACCAGGGGGCGCAATGTGCGTTCAAAGATTCGATGACTCAC
+
BAABBF5DABBBGGGBGEGGGGHHGHHBFF5FBGHCHGHHFGGCGEAGBGHFHHHHHHHHBCAE?BGFGHHFGHFGFFGHHHEGGFGHHHGHF?EGGEEFHHHHGFGGGGHGGHHHHHGGFFFGFFGHHGGHHHGGGGGFFFGGFFFGFHFHFHHHGFFFD@GGGFFGGGFFFFFFFFGGGFGGGGGGGGGFEHGGFFFFFGGGHHGGHHHFHH;HHHGHHHGGGGGHHGHHHHHFHHHGGGGGGGHHHHGEFHGGGGGGGGHFHHGGEGHGFGGGGGGGGFFFFFFFBBBAB
@M02197:102:000000000-ALU3V:1:1101:7728:13298 1:N:0:1
TATTCAGCGGACTCCTCCGCTTATTGATATGCTTAAGTTCAGCGGGTATCCCTACCTGATCCGAGGTCAACCTTAGAAATGGGGTTGTTTTACGGCGTAGCCTCCCGAACACCCTTTAGCGAATAGTTTCCACAACGCTTAGGGGACAGAAGACCCAGCCGGTCGATTTGAGGCACGCGGCGGACCGCGTTGCCCAATACCAAGCGAGGCTTGAGTGGTGAAATGACGCTCGAACAGGCATGCCCCCAGGAATACCAGGGGGCGCAATGTGCGTTCAAAGATTCGATGACTCAC
+
BABABFFFBB@BGFGGGGCF2EGHHHGHHHCGHHHHHDGHB5AEGEEEFHHHFHHHHHHHGHHGGGGGBGHHHHGHHHG<FHHGFFGGHHEFFFFGGEAGGGFGHGGC@CFH9GGHFHHHFFGGGGHHGHGGHHHGGGGGGGHGGFGFFGBGHHHHHHAEGC<AHDHFHGGFCEGGGGFCCCGAGDGFGABFEHHHGFHGFFGFEFGFFFFGFFFFHHFHGHHGEGGGGAGHHHGHHHFHGGGGGHFGHHGHHHHF?CGGGEFFGHHGGEEAGGFGG5GGGGFFFFFFFA3BA?
@M02197:102:000000000-ALU3V:1:1101:16154:13399 1:N:0:1
TATTCAGCGGACTCCTCCGCTTATTGATATGCTTAAGTTCAGCGGGTAATCTTACCTGATTTGAGGCCAGAAAGGAATACATAAAGAATTATGTATGTGTGTGTTTGTTTGGTAGCAGATGACAAAAGCACAAGATTTTTATGGGTTTGCCTTAACAAAAATCTATGGCTGACACTCATCCACTCATACTTTTAAGGCAAGGTGATACAAAGAGGCTAATCTCATCACCAAGCCCAAGGACCCGTTAAAAGAATTTTTCATAAAAAAAAACCTTTTAATGGAGATATTCACGACACTCAAACAGGCATGCTCCGAGGAATACCAAGGAGCGCAAGATGCGTTCAAAGATTCGATGACTCAC
+
CCCCCFFFCCCCGGGGGGGGGGGHHHHHHHHHGHHHHHHHHHHGGGGGHHHHHHFHHHHHHHBHGHGGHHFHHHHHHHHHHHHHHHHHHGHHHHHHHHHHHGHHHHHCFHFFGHHHHHEHHHHHGHFHHFHHHHHGHHGHHGHHHGFGGGFHGHFFHHHHHHHGHFHFCBFGHHGHHHHGHHHHHHHHHHGHGFGHHHHHHDFFHHHEHHFBHFHFHHHHGHHHGGHGGHFGHGGDFFGCGGDEHHHHHHHHHHHFGGHHHGGGGFGHHFGGFFBHHHFHHGHHHHFHGGGHHGHFFGHGHHHHHHHHGGFCGGHHHHHHHHHHHGDGGGHHHHGGGGGGGGGGGFGGFFFFFFFFBBBBB
@M02197:102:000000000-ALU3V:1:1101:25431:13425 1:N:0:1
TATTCAGCGGACTCCTCCGCTTATTGATATGCTTAAGTTCAGCGGGTATCCCTACCTGATCCGAGGTCAACCTTAGAAATGGGGTTGTTTTACGGCGTAGCCTCCCGAACACCCTTTAGCGAATAGTTTCCACAACGCTTAGGGGACAGAAGACCCAGCCGGTCGATTTGAGGCACGCGGCGGACCGCGTTGCCCAATACCAAGCGAGGCTTGAGTGGTGAAATGACGCTCGAACAGGCATGCCCCCCGGAATACCAGGGGGCGCAATGTGCGTTCAAAGATTCGATGACTCA
+
CCCDDFFFEDCDGGGGGGGGGGGHHHHHHHHHHHHHHHHHHHHGGGGGHHHHHHHHHHHHHHHGGGGHHHHHHHHHHHHHHHHGGGGGHHHHHGGGGGGGGHHHHGGGGGGHGGHHHHHHGGGGGHGHHHHGHHHGGGGGGHHHGGGGGFHHHHHHHHHGGGFGGGGGGGGGGGGGGGGGGGGGGGGGGGGGHHGFHGHGGHGGGGHGHHHHGHHHHHHHHHHGGGGGHFGHHHHHHHHHGGGGGGGHHHHHHGDGGGGGGGGHHHHGFEGGGGGGGGGGGFFFFFFFBB@CC
@M02197:102:000000000-ALU3V:1:1101:15550:13386 1:N:0:1
TATTCAGCGGACTCCTCCGCTTATTGATATGCTTAAGTTCAGCGGGTATCCCTACCTGATCCGAGGTCAACCTTAGAAATGGGTTTGTTTTACGGCGTAGCCTCCCGAGCACCCTTTAGCGAATAGTTTCCACAACGCTTAGGGGACAGAAGACCCAGCCGGTCGATTTGAGGCACGCGGCGGACCGCGTTGCCCAATACCAAGCGAGGCTTGAGTGGTGAAATGACGCTCGAACAGGCATGCCCCCCGGAATACCAGGGGGCGCAATGTGCGTTCAAAGATTCGATGATTCAC
+
BCCCCFFFCBCCGGGGGGGGGGGGHHHHHHHHHHHHHHHHHHHGGGGGHHHHHHHHHHGHHHHGGGGHHHHHHHHGHHHHHHHHGGGHGHHHHGFGGGGGGHHHGGGGGG;HHGHHHHHHGFGFFHHHHHHHHHHGGGGGFHHHGFFFGHHFHGFHHHHGGGEGGGGFGGFEFEFFGGGGGGGGFGFFFGGGGHHHHGFGGFGGFFBGHGHHHHHHGHHHHHHGGGGGHHGHGHHHHHGHGFCGGGGHHHGHHHHGGGGGGGGHHHHGGGGFFFCGGGGEFFFFFFFFFBAAA3
@M02197:102:000000000-ALU3V:1:1101:21524:13461 1:N:0:1
TATTCAGCGGACTCCTCCGCTTATTGATATGCTTAAGTTCAGCGGGTAATCTTACCTGATTTGAGGCCAGAAAGGAATACATAAAGAATTATGCATATGTGTGTGTTTGTTTGGTAGCAGATGACAAAAGCACAAGATTTTTATGGGTTTGCCTTAACAAAAATCTATGGCTGACACTCATCCACTCATACTTTTAAGGCAAGGTGATACAAAGAGGCTAATCTCATCACCAAGCCCAAGGACCCGTTAAAAGAAAAAATCTTTTAATGGAGATATTCACGACACTCAAACAGGCATGCTCCGAGGAATACCAAGGAGCGCAAGATGCGTTCAAAGATTCGATGATTCAC
+
BBBABFFFBBBBGGGGGGGGGGCHHHGHHHHHHHHHHHHHHHHGGGGGHHHHHGHHHHHHHHHHEHGGGHHHHHHHHHFHHHHEFFHFFHHGHHHHHHHHHHHGHHHHHHHHHGGHHGHHHGHHHHHFHHGHHGHGHHGHHGHHHGHHGGGGHGHHHHHHAHFHHHHHGFHFGHHHHHGHHGHHHHHHHHHHHHGHFHHHHHHHHHHHHGHHHHGHGGHHHHGGHHHGHGGHHHHHHHHGGGGGGHHHHHHHHGHHHHG1HHGHEHHGHHHHHHHGFFFGHHHGGGHHHBHGHHHHGGGFGGGHGGHHHGHHHHGGGGGHHHHGGGGHGGGGGGGGGFFFFFFFFBBBAA
@M02197:102:000000000-ALU3V:1:1101:14738:13427 1:N:0:1
TATTCAGCGGACTCCTCCGCTTATTGATATGCTTAAGTTCAGCGGGTATCCCTACCTGATCCGAGGTCAAAGACGGTAAATGTGCTTGTTGGACGCGAGCCGTAGCCCCTCGAGAAGCGCAATGTGCTGCGCGAGAGGAGGCAAGGACCGCTGCCAATGAATTTGGGGCGAGTCCACGCGCGGAGGCGGGACAGACGCCCAACACCAAGCAGAGCTTGAGGGTGTAGATGACGCTCGAACAGGCATGCCCTAAGGAATACCAAAGGGCGCAATGTGCGTTCAAAGATTCGATGATTCAC
+
B@BBAFFFBBBBGCGGGGGGGGGHHHHHHHGHHHHHGGGHHHHGGGGGHHHHHHHHHHHHHHGFGGFHHHHHHGGGGHGHHHGFHH;HHHHHHHGGFGGGGGGGGGHHGHGGGGHGHGGGGGGG7GHHHHGGGGGGGGHGFGFGGEHHGFGGGGHHGGFGGGCF<FEGGGFFFFFFFFBFGHGGGGGFHGDEFGFFFFFFFGABEHHGFFFFFGFGCFFFGBHHGDBFFFFGEHFAFDGFDFFGFEGCBGEGHHEHHGABFHHEAE?EBF5FE?FECGGGGGGGGGGCFFFFFFBABBA
@M02197:102:000000000-ALU3V:1:1101:17753:13474 1:N:0:1
TATTCAGCGGACTCCTCCGCTTATTGATATGCTTAAGTTCAGCGGGTATCCCTACCTGATCCGAGGTCAACCTTAGAAATGGGTTTGTTTTACGGCGTAGCCTCCCGAGCACCCTTTAGCGAATAGTTTCCACAACGCTTAGGGGACAGAAGACCCAGCCGGTCGATTTGAGGCACGCGGCGGACCGCGTTGCCCAATACCAAGCGAGGCTTGAGTGGTGAAATGACGCTCGAACAGGCATGCCCTTCGGAATACCAAAGGGCGCAATGTGCGTTCAAAGGTTGACCTCGGATCAGGTAGGGATACCCGCTGAACTTAAGCATATCAAGAAGCGGA
+
BABBBFFF@?DBGGFGGGGGFCGHFHCBFFHFFDGGFH5A5FHGFGE?GG5FHFAGFF3FGHH?0EEB3GDFGEDFHF4BFFF3?AE2FF2GFC?ECEF//GFHHEDGGG;<E?EGHG6B?CD2FF1F%<FBGH<F/?D:DHHE?A5EGFFH74HEEH;E:GDGA0;C4BC9CE;9DGCGA;;=BAA<<9<9ADFHG9BAF?BFFD?GF;GFGFF:9>29FFCBCFFDB><@>3FGFBEE#A;CEGFFEHGB1>F110/>E/EBG@1>/E/B112FFFGAFGF0B//AA1110FGAHCFBGGHCEGGGGHG33AGGGGGBGGGF3FFB1AAAAAAA
@M02197:102:000000000-ALU3V:1:1101:25185:13474 1:N:0:1
TATTCAGCGGACTCCTCCGCTTATTGATATGCTTAAGTTCAGCGGGTATCCCTACCTGATCCGAGGTCAACCTTAGAAATGGGTTTGTTTTTCGGCGTGGCCTCCCGTGGCACCCTTTAGCGAATAGTTTCCACAACGCTGAGGGGACAGAAGACCCAGCCGGTCGATTTGAGGCACGCGGCGGACCGCGTTGCCCAATACCAAGCGAGGCTTGAGTGGTGAAATGACGCTCGAACAGGCATGCCCCTCGGAATACCAAGGGGCGCAATGTGCGTTCAAAGATTCGATGATTCAC
+
CCCCCFFFCCCCGGGGGGGGGGGHHHHHHHHHHHHHHHHHHGHGGGGGHHHHHHHGHHHHHHHGGGGHHHHHHHHHHFHHHHHGGGGGHHHGHGGGGGGGGHHHHGGHGGGHHGGHHHHHHGGGGGHHHHHHHHHHGGGGGFGEGGGHHHHHHHHHHHHHGGGHGHHHGHHHHGGGGGGGGGGGGGGGGHGHHHHHGHHHGGHGGGGHGHHFHHHHHHHHHGHHGGGGGHHGHHHHHHHHHGGGGGGGGHHHHHHHHHHGGGGGHGHHGGGGHGGGGGGGGGGFFFFFFFCBAAA
@M02197:102:000000000-ALU3V:1:1101:18940:13477 1:N:0:1
TATTCAGCGGACTCCTCCGCTTATTGATATGCTTAAGTTCAGCGGGTATCCCTACCTGATCCGAGGTCAACCTTAGAAATGGGTTTGTTTTACGGCGTAGCCTCCCGAGCACCCTTTAGCGAATAGTTTCCACAACGCTTAGGGGACAGAAGACCCAGCCGGTCGATTTGAGGCACGCGGCGGACCGCGTTGCCCAATACCAAGCGAGGCTTGAGTGGTGAAATGACGCTCGAACAGGCATGCCCCCCGGAATACCAGGGGGCGCAATGTGCGTTCAAAGATTCGATGACTCAC
+
AABA3FFFBBDBGGGGGGGGGGEFGFHFHCHFHHHCFHGBFHHGGGGGHHHHHGHGHHHHHHHGGGGHFHGGHGHHFHHHGFGFFGGFGHHHHGDGGFGCGHHHHGDGGGGHFGHGHHHHGGGGGHHHHHHHHGHGGGGGGGHHFFGGGHHGGHHHHHFBFBFFGFGGGGFGGEGGGGGGBFGFGGGGGFFFFFFFGFGGGHGGFFHGGHHHHHFBHHGHHHHGGGGGEHGEHHFHHGHHCGCEFF?FHHGHHHHFGGGGGGGHFFGCEEEAGGGF5AGEEFBBFFFFFA3AA3
@M02197:102:000000000-ALU3V:1:1101:24063:13485 1:N:0:1
TATTCAGCGGACTCCTCCGCTTATTGATATGCTTAAGTTCAGCGGGTATCCCTACCTGATCCGAGGTCAACCTTAGAAATGGGTTTGTTTTACAGCGTAGCCTCCCGAGCACCCTTTAGCGAATAGTTTCCACAACGCTTAGGGGCCAGAAGACCCAGCCGGTCGATTTGAGGCAGGCGGCGGACCGCGTTGCCCAAGACCAAGCGAGGCTTGAGTGGTGAAATGACGCTCGAACAGGCATGCCCCCAGGCATTCCAGGTGGCGCAATGTGCGTTCAAAGATGCGATGAATCAC
+
BBBBBFFFBBBBGGFGGGGGGFEGFHHHGHHFGHHHHHHBGHHGGGEEHHH3GHGHGFHGHHHGEEGGHGHGH:9GHHG9HGH0FGGGBE9HF###E99FGG0HH8DGCGGH7G6GHF:HGGG8-9HGGHGE9H;GGGG8:DBA&#<0CG:HFFHH88HG7C1+2GEF,GFEF17#9CDA38AAFFAFFF8;DB9B29E/BBB3E8B3BFBFCF4B922BBB/898FF?>92BBFDBFB0A////A11111AB0000000A0011AD00A0A11333BGEEA11@33B31>1>1
@M02197:102:000000000-ALU3V:1:1101:25023:13495 1:N:0:1
TATTCAGCGGACTCCTCCGCTTATTGATATGCTTAAGTTCAGCGGGTATCCCTACCTGATCCGAGGTCAACCTTAGAAATGGGGTTGTTTTACGGCGTAGCCTCCCGAACACCCTTTAGCGAATAGTTTCCACAACGCTTAGGGGACAGAAGACCCAGCCGGTCGATTTGAGGCACGCGGCGGACCGCGTTGCCCAATACCAAGCGAGGCTTGAGTGGTGAAATGACGCTCGAACAGGCATGCCCCCCGGAATACCAGGGGGCGCAATGTGCGTTCAAAGATTCGATGATTCAC
+
CCCBBFFFBCBCGGGGGGGGGGGHHHFHHHHHHHHHHHHHGHHGGGEGHHGHHHHGFHHHHHHGGGGHHHHHHHHHFHFHHHHGGGGFGHHHHGGG?E@EFHHHHGGGGGGHGGHHHGGFGDGGGHHHHHGHGHHGGGGGGHFGFFFFGFHGHGHHHHHGGGAGGGGGGFGGGGGGDGGFGGFCAFFFFGGGGHFFGFFFFGFFFHHGHHHFHHHHHHHGFBHGGGGGHHGHHHHGHHFHFGGGGG?HHHHGFBAGGEE2GGDHG5HGGGGGGGGGGGGGGGFFFFFFFAAAAA
@M02197:102:000000000-ALU3V:1:1101:10995:13467 1:N:0:1
TATTCAGCGGACTCCTCCGCTTATTGATATGCTTAAGTTCAGCGGGTAATCTTACCTGATTTGAGGCCAGAAAAGAATATGCACACAAGTGTGTATATTACGCGTGTTTGTTTGGAAGCAGATGACAAAAGCACAAGATTTTTATGGGTTTGCCTTAACAAAAATCTATGGCTGACACTCATCCACTCATACATTTAAGGCAAGGTGATACAAAGAGGCTATGCCATCACCAAGCCCAAGGACCCGCAAAAAAAGTTTTTCATAACAAAAAACCAATTTTTTGGAGAAATTCACGACACTCAAACAGGCATGCTCCTAGGAATACCAAGGAGCGCAAGATGCGTTCAAAGATTCGATGATTCAC
+
AA3AAFFBB@BBGGGGGGGGGGGHHHGHHHHGHHHHHHHHHHGGGGGGGHHHFHHHHGHHFHFHFFEGEA1FGHHGHFHGGFHHHGDGH@FDB1GFHB4GFEEFGE/FFHHHHHGBGHHBFFHGFGH3F0CGHHHHHHBBGFFAGFE<FFGGGF9HGHFFGBFEHGFFHGFGHFEHGGFGHHGFHF0D=CFFFHHHHFDGFF=+HGBDGFBFFFCFHFHFGGBCFBFFGGEGG?CCEFFG@BB9C</GCHHHGCEF112BFGBGHE/GFE?1F1FF/AF1111GGGFFEAF/AADFFFFFG1GDGHFGHHFHF1FD2GGHHHFEHGHHFAAE0GHHGE0?GHGG3FGGGGGGFFFFD3@A1@AA
@M02197:102:000000000-ALU3V:1:1101:9377:13551 1:N:0:1
TATTCAGCGGACTCCTCCGCTTATTGATATGCTTAAGTTCAGCGGGTATCCCTACCTGATCCGAGGTCAACCTTAGAAATGGGGTTGTTTTACGGCGTAGCCTCCCGAACACCCTTTAGCGAATAGTTTCCACAACGCTTAGGGGACAGAAGACCCAGCCGGTCGATTTGAGGCACGCGGCGGACCGCGTTGCCCAATACCAAGCGAGGCTTGAGTGGTGAAATGACGCTCGAACAGGCATGCCCCCCGGAATACCAGGGGGCGCAATGTGCGTTCAAAGATTCGATGATTCAC
+
BBBBBFFFABBBCGGGGFGGGGCFCFHHGGFHHHGHFHHHHGHEGGGFHHHHHHHHHHHHHHHGGGGHHGHHHHHHHHGFHFHGGGFGHHFGFGFFFFEFGHGHHGDG;GGHGFHHHHEHGGFFGHHHHGFHGFHFGGGGFHHHGGGGGHFFEGFEHHHGCGGGGGGGGFFGGGEEFFGGGFABFFGFGGGGGGHFHHFGFFGGGFFEGGEHHHHHHHHHFGHGFBFFFGDBHHHFHHFHGCB0EFGGHHHGDFGGGCGGGGGHCGHGEEDFGGGGGEGGGFFFFFFFFBA@AA
@M02197:102:000000000-ALU3V:1:1101:8223:13575 1:N:0:1
TATTCAGCGGACTCCTCCGCTTATTGATATGCTTAAGTTCAGCGGGTATCCCTACCTGATCCGAGGTCAACCTTAGAAATGGGGTTGTTTTACGGCGTAGCCTCCCGAACACCCTTTAGCGAATAGTTTCCACAACGCTTAGGGGACAGAAGACCCAGCCGGTCGATTTGAGGCACGCGGCGGACCGCGATGCCCAATACCAAGCGAGGCTTGAGTGGTGAAATGACGCTCGAACAGGCATGCCCCCCGGAATACCAGGGGGCGCAATGTGCGTTCAAAGATTCGATGACTCAC
+
BBCBCFFFBBCCGGGGGGGGGGGHHHHHHHHHHHHGHHHHHGHGGGGGHGHHGHHHHHGHHHHFGGGHHHHGH:HHHHHHHHHGEGGGHHHHHGGGGGGGGGFHHGGFGGGHGGHHHHGHGGGGGHHHHHHHHHHGGGGGGFHFGFGGGHFHHHFGHHGGFFFDEFFGGGFFFFFFGGGGFFFFFGGFGGFFFHHHGFGFFHGFGHHGGFFHFHHHHHHHHHHFGDCADEGGHHHHHHHFGGGFGGCFBGHHGHHGGGGGGF?HHHHGGGGHGFGGGGGGGGFFFFFFF@BAA?
@M02197:102:000000000-ALU3V:1:1101:25865:13542 1:N:0:1
TATTCAGCGGACTCCTCCGCTTATTGATATGCTTAAGTTCAGCGGGTAGTCCTACCAATCTGAGGCCGATGAATTGAAATTAAATCCCTTCCTCTCTTCCAAAGAAGCGAGGCATGGGCGGGGTTCAGAAGCACTCCAACCAGCAAAACGTCGCGTCCAGCTCCTCGACCCTGCGCCTCTCCTCTCCGAAGTCCTGATATTATCAAAACCCGGCAGGGAAAGACGTGGGCGAAATAACGAGCTTTCGTCCGTCTTGCCTATCGAATGGATGCGCTAATGCATTTCGAGGGAGCCACCGTGGAAGATGGCAAGACCCTCAATACCGATCCGCCAGCTTTCTCAACTAAATAAGAAAGCTGTCGTTCGAAACAATTCGCGGCCCTCAAACAGGCATGCTCCCCAGATAAGATCTGCCGGGAGCGCAAGGTGCGTTCAAAGATGCGATGATTCAC
+
BBBBBFFFBBBBGGGGGGGGGGGHGHHHHGHHHHFHHHHFFFHGGGGGGHHHHFHGHHHGHHHHGGGGCCEFFHHEGFHHGHHHHHHHHHHFEHHHHHHGGGHGFHHHEEGEGGHHGHHGGGG@CHHHFHGHHGHHHGHHACGHHHHGHGHGAAFCGFDFEFGGG/9EFFFFFFFFFFFFFFFFFFFFBA=EFFFF/BBFFBF99/BFAD?=CFCCFFFF?AF9D:9AA3DFFFFEBADFFFFEF/-;-:--9-///9-///99FB/-B?A9/BGFFC0C;./.?BFC.FFF;:.-:0<0GGC::C:::0//A.G<00=...EA---CCC01F01<>/1GFHGF@F2>212BFDFAB/??/00/EFGBFF?>/C?EEB//>/10BB@HFCF1FFA///01FD12D1A11AEEEA//?EEAAA11F00AAFBFFFA3GEEA11FFFD3AA>>A
@M02197:102:000000000-ALU3V:1:1101:7054:13596 1:N:0:1
TATTCAGCGGACTCCTCCGCTTATTGATATGCTTAAGTTCAGCGGGTATCCCTACCTGATCCGAGGTCAACCTTAGAAATGGGGTTGTTTTACGGCGTAGCCTCCCGAACACCCTTTAGCGAATAGTTTCCACAACGCTTAGGGGACAGAAGACCCAGCCGGTCGATTTGAGGCACGCGGCGGACCGCGTTGCCCAATACCAAGCGAGGCTTGAGTGGTGAAATGACGCTCGAACAGGCATGCCCCCCGGAATACCAGGGGGCGCAATGTGCGTTCAAAGATTCGATGATTCAC
+
CBCCCFFFABDBGGGGGGCGGGGHHGHHHGHHFHHHHHHHHHGGGGGGHHHHHHHHGGHHHFHGGGAGFHHHHHHGHHHHHHGG8FGGHHGGHGGGGGGFFHHHHGGDFGFHGFHHHFFFFGGGGHHFGHHHGHEGGGGGGHHHF/FFCFGGFFHHHE.FGFCFGGGGGFFFGGGFDGFDFGGGAGGGGEGF?FHHHHFGEHECGHHGHGHHFHHHHD0HEHHGGGGFHHGHGFFHHHHHDCGGGGGHBHHGEBGGGGGGGGGCHG5FGGGGGGFGGBBGGFFBFFFFFABAAA
@M02197:102:000000000-ALU3V:1:1101:14080:13655 1:N:0:1
TATTCAGCGGACTCCTCCGCTTATTGATATGCTTAAGTTCAGCGGGTATCCCTACCTGATCCGAGGTCAACCTTAGAAATGGGGTTGTTTTACGGCGTAGCCTCCCGAACACCCTTTAGCGAATAGTTTCCACAACGCTTAGGGGACAGAAGACCCAGCCGGTCGATTTGAGGCACGCGGCGGACCGCGATGCCCAATACCAAGCGAGGCTTGAGTGGTGAAATGACGCTCGAACAGGCATGCCCCCCGGAATACCAGGGGGCGCAATGTGCGTTCAAAGATTCGATGACTCAC
+
B@BBCFFFCBCCGCGGGGGGGGGHHHHHHHHHHHHHHHHHHGHGGGGGHHHHHHHHFHHHHHGGGGGHHHGHHGHHGHHHHHHGGGGGGHHHHGGGGEGGGHHHHGGGGGGHGFHHHHGHGGFFFHHHHHHGHHHGGGGGGHHHFFGGGGHGGHHHHGHGGGFFGFGGGGGGGFGGGGGGGGGGGGGGGGGGGGHHHFHGGHGGGHHGGHHHHHHHHHHHHGHGGGGGHHGHEGHHGHHHGGGGGFGHHHHHHHHGGGCGGGGFGFHGGGGHGGGGGGGGGGFFFFFFFBBABB
@M02197:102:000000000-ALU3V:1:1101:25944:13664 1:N:0:1
TATTCAGCGGACTCCTCCGCTTATTGATATGCTTAAGTTCAGCGGGTAGTCCTACCAATCTGAGGCCGATGAATTGAAATAAATCCCTTTCTATAACAGAAAGGGCGGGGTTCAGAAGCACTCCAACCAGCAAAAGTCGTTGCGTCCAGCTCTAACCCTTTCTCCGCCTCCGAAGTCCTGATATTATCAAAACCCGGCAGGGAAGAGAGGGCGAAAATCGAGCTTTCGTCCGTCTTTCGCCTATCAAATGGATGCGCTAATGCATTTCGAGGGAGCCACGGTAAATGGCAAAGACCCTCAATACCGATCCGCCAGCTCTTACTGAAAAAAGCTGTCGTTCGAAACAATTCGCGGCCCTCAAACAGGCATGCTCCCCAGATTAGATCTGCCGGGAGCGCAAGGTGCGTTCAAAGATTCGATGACTCAC
+
CCCCCFFFCBCCGGGGGGGGGGGHGHHHHHHHHHHFHGHHHHHGGGGGGHHHHHGHHHHHHGHHGGGGGGGHHHHG3GHHHHHHHHHHHHHHHHGHHHHGGFFHGGGFGGCCHHHHHHGHHHHHHHHGGHGHHHHHHGGGCHGGGGCGHHGFHGGGGGGGGEFGGGGGGGGGGDACFGFFFFFFFFFFFBFFFFFFFFFFFAFFFFFFFDDBCDFFAFFBFFFFFFFFFFFFEFAECFFFFDFFBFFFFF-A9D?/GGGGFGFFAB.FFBGEC.CCEEAGBEHHFFHHFFG</.GHG0FHE<.DEC?GGGGHEHGHEGHGGHHHGHHHHHGCGGGGHHEGHHFHHAEGECGGGECHGHHHGHHGCFFGFGGGFGHHHFG5EFHHGGFGGGGGGGGGGHHHGGGGCGGGGGGGGGGFFFFFFFBBBBB
@M02197:102:000000000-ALU3V:1:1101:24060:13671 1:N:0:1
TATTCAGCGGACTCCTCCGCTTATTGATATGCTTAAGTTCAGCGGGTATCCCTACCTGATCCGAGGTCAAGAGTGTAAAAATGTACTTTTTGGACGTCGTCGTTATGAGTGCAAAGCGCGAGATGTACTGCGCTCCGAAATCAATACGCCGGCTGCCAATTGTTTTGAGGCGAGTCTACACGCAAAGGCGAGACAAACACCCAACACCAAGCAGAGCTTGAAGGTACAAATGACGCTCGAACAGGCATGCCCCATGGAATACCAAGGGGCGCAATGTGCGTTCAAAGATTCGATGACTCACA
+
CCCCCFFFCCCCGGGGGGGGGGGHHHGHHHHHHHHHHHHHHHHGGGGGHHHHHHHHHHHHGHHGGGGGHGGHHGHHHHHHHHHHHHHHHHHGGHHGGGGGGGFGHHHHHHHGHHHHGGGGGGGGHHHFHHHGGGGHHGHHHHGHHHHHGGHGGGHHHHHHHHHGHHGGGGGHHHHHHGGGGHGGGGGGHHHHHGHGFGFFHFGHGGGHHHFHHGHHHHFHGGHHHGHHHHGGGGGGGGFHHHHGHHGGGGHGHHHGHHHHHHHFHGGGGEHGHHGGGGHHGGGGGGGGGGFFFFFFFCCCCC
@M02197:102:000000000-ALU3V:1:1101:14334:13682 1:N:0:1
TATTCAGCGGACTCCTCCGCTTATTGATATGCTTAAGTTCAGCGGGTAATCTTACCTGATTTGAGGCCAGAAAAGAATATGCACACAAGTGTGTATATTACGCGTGTTTGTTTGGAAGCAGATGACAAAAGCACAAGATTTTTATGGGTTTGCCTTAACAAAAATCCATGGCTGACACTCATCCACTCATACATTTAAGGCAAGGTGATACAAAGAGGCTATGCCATCACCAAGCCCAAGGACCCGCAAAAAAAGTTTTTCATAACAAAAAACCAATTTTTTGGAGAAATTCACGACACTCAAACAGGCATGCTCCGAGGAATACCAAGGAGCGCAAGATGCGTTCAAAGATTCGATGACTCAC
+
BBBBCFFFCCBCGGGGGGGGGGGHHGHHHHHHHHHFHHHHHGHGGGGGHHHHHHHHHHFHHHHGGEGGHEHHGHHGHHGHHHHHHHGGHHGBFFHHHHHGHGGG>EGHHGFHHHGFHHHHHHGHHHHHHHHGHHHHHHHHHHHHHHHHHGGGHHHHHHHHHGHHHGGFHHHHHGFHHHHHHHGHHHHHHHHHHHHHHHFHHHHHHGHHHGGHFHFGFGGHGGHFFGGG7FGHHHFGGGFGGGGGCD?GFHHHHHGHGHEHHHHHHGGGGHHHHEGGGGHHHHHHHHHGHGFEF1HHHHGHHHHHGHHGHHHGGFGGHHHHGHHFFHGHGGGGGHHHHGGGGHGGGGGGGGGGFFFFFFFAABAA
@M02197:102:000000000-ALU3V:1:1101:24191:13779 1:N:0:1
TATTCAGCGGACTCCTCCGCTTATTGATATGCTTAAGTTCAGCGGGTAGTCCTACCAATCTGAGGCCGATGAATTGAAATTAAATCCCTTCCTCTCTTCCAAAGAAGCGAGTCATGGGCGGGGTTCAGAAGCACTCCAACCAGCAAAACGTCGCGTCCAGCTCCTCGACCCTGCGCCTCTCCTCTCCGAAGTCCTGATATTATCAAAACCCGGCAGGGAAAGACGTGGGCGAAATAACGAGCTTGCCTACGTCTTGCCTATCAAATGAATGCGCTAATGCATTTCGAGGGAGCCACCGTGGAAGATGGCAAGACCCTCAATTCCGATCCGCCAGCTTGCTCAACTAAATAAGAAAGCTGTCGTTCGAAACAATGCGCGGCCCTCAAACAGGCATGCTCCCCAGATTAGATCTGCCGGGAGCGCAAGGTGCGTTCAAAGATTCGATGACTCAC
+
BAABBFBFBDBBGFGGFFGGGGGHHBGHFHHHHHBFGFGHH5AAC?EFGHHHHHHGHHEHHBFFEGEGE?EHFGFGHGHHHHBGHHGFGHGHHHHGHGHGHHHHGHHHG?EGFHHGGFEDG/@-AF0DDHHH/CHHHGEH?E.CFFHHG-:G@DAFGGGBFBFFGEAAFGFFFF-@?AFFBBF.BFFDF.-./;BFB//9B/;BFFFFFA.--@-;9A.A9FFFD;:A-A@>99#/:/99999B#/--------/;//://///9/;..---/000FBB;9.:.@B99.0...CC-A;00:FFHGGCD<FCHEABBGDC<...??CCCGEBF1HGF11GBGFF22GB2DFHFHGHEB/<//FF/>B0HG1/E>//E/E>/BF10FFHGBFB1FECEA/GEFFGGE1HHG/AEA//FAEA0E1B10EA001FGGAGA3ECFFFFD1FD1AAAA
@M02197:102:000000000-ALU3V:1:1101:10490:13765 1:N:0:1
TATTCAGCGGACTCCTCCGCTTATTGATATGCTTAAGTTCAGCGGGTATCCCTACCTGATCCGAGGTCAACCTTGGAAATGGGTTTGTTTTACGGCGTAGCCTCCCGAGCACCCTTTAGCGAATAGTTTCCACAACGCTTAGGGGACAGAAGACCCAGCCGGTCGATTTGAGGCACGCGGCGGACCGCGTTGCCCAATACCAAGCGAGGCTTGAGTGGTGAAATGACGCTCGAACAGGCATGCCCCCCGGAATACCAGGGGGCGCAATGTGCGTTCAAAGATTCGATGACTCAC
+
BCCCCFFFCDBBGGGGGGGGGGGHHHHHHHHHHHHHHHHHHHGGGGGGHHHHHGHHHGGHHHHGGGGHHHHHHHHHHHFHHHHHGGGHHHHHHGGGGGGGGHHHHGGGGGGHGGHHHGHHGGGGGHHHHHHHHHHGGGGGGHHHGGGGFHFHHHFHHHHGGGGGGGGGGGGFFFGGGGGGGGGGGGGGGGGFGGHGFFFFFFGFGHHGHHHHHGFHHHHHHHHGGGGGFHGHHHHHHFFGGGGGGGFFHHHHHHHGGGGGGFGHGHHGGGGHCGGGGFGGGGFFFFFFDBAAAA
@M02197:102:000000000-ALU3V:1:1101:9552:13855 1:N:0:1
TATTCAGCGGACTCCTCCGCTTATTGATATGCTTAAGTTCAGCGGGTATCCCTACCTGATCCGAGGTCAAGAGTGTAAAAATGTACTTTTTGGACGTCGTCGTTATGAGTGCAAAGCGCGAGATGTACTGCGCTCCGAAATCAATACGCCGGCTGCCAATTGTTTTGAGGCGAGTCTACACGCAAAGGCGAGACAAACACCCAACACCAAGCAGAGCTTGAAGGTACAAATGACGCTCGAACAGGCATGCCCCATGGAATACCAAGGGGCGCAATGTGCGTTCAAAGATTCGATGATTCAC
+
CCCCCFFFCCCBFGGGGGGGGGGHHHHHHHHHHGHHHHHHHHHGGGGGHHHHHHHHGHHGHHHGGGGHHGHHHHHHHHHHHHGHHHHHHHHGGHHGGGGGGGGGHHHHHHHGHHGHHGGGGGGGHHHHHGGGGGGHHGGHGHHHHHHHGGHGGHGGHHHGHHHGHHEGGGGGGG?HGGGGGGFHGGGGGHHHHHHGGGGGHHEFFFGHGHHHFHHHFHHHHHHHHHHHHHGGGGGHHGHHHHFGHEHGGGHHGHHHHHHHHHHHHGGEEGGGHHGGGGHGFGGGGGGGGFFFFFFFABAAA
@M02197:102:000000000-ALU3V:1:1101:25483:13813 1:N:0:1
TATTCAGCGGACTCCTCCGCTTATTGATATGCTTAAGTTCAGCGGGTATCCCTACCTGATCCGAGGTCAACCTTAGAAATGGGTTTGTTTTACGGCGTAGCCTCCCGAGCACCCTTTAGCGAATAGTTTCCACAACGCTTAGGGGACAGAAGACCCAGCCGGTCGATTTGAGGCACGCGGCGGACCGCGTTGCCCAATACCAAGCGAGGCTTGAGTGGTGAAATGACGCTCGAACAGGCATGCCCCCCGGAATACCAGGGGGCGCAATGTGCGTTCAAAGATTCGATGATTCAC
+
BAABAFDF@B>@EGGGGGGGGGGHHGHHHHHHHHHHHHHHHHHGGGGGFDGHBHGHHHHHFDGGGGGGCH%FGFBEEHHHHFH31?EBBF?:DFGGBEFDFGBGBE/BBBFFHFHDGFGFFFFFEH9FFFFHHF6A@BFFGHBCD/BFCFFB:DDGHAGC9@@CCCFGGGGGGGGFDFAFFF?EDBGBE.BAA:;0GF;/:BFFFFHEDBAFDEFFHHGHFHHGGGFDGHGHGHHHFHCEDCGFFGGHHFHGB3GGEAA?GCDHHGFGGGGHFGGFGGGCGGFFFFFFF>A?BA
@M02197:102:000000000-ALU3V:1:1101:6408:13884 1:N:0:1
TATTCAGCGGACTCCTCCGCTTATTGATATGCTTAAGTTCAGCGGGTATCCCTACCTGATCCGAGGTCAAGCGTTTAAATGTACTTGTGGACGCCGTCGTTGTGAAGGCAGAGTGCGAGATGTACTGCGCTCCGAAATCAATACGCCGGCTGCCAATTGTTTTGAGGCGAGTCTACGCGCATAGGCGAGACAAACACCCAACACCAAGCAAGGCTTGAAGGTACAAATGACGCTCGAACAGGCATGCCCCATGGAATACCAAGGAGCGCAATGTGCGTTCAAAGAGTCTATGACGCAC
+
?AABBFFFABBBGCGGEFECEGFHHGFHFHHGHGB5DFDGHFFEE?EEGHFHHB1FGFHH5GAAEGGFHHHHGGFFHHHHHHHFHHE9HFFGGFECFFGG89GGHBG2GHG0BGFB45CCG6DGHFBFA?CEGFGDGFGGFHHHC@A@?DGGAHBF:CGGGGGGE/BF@9G<;>;FFC1BB##<BB2@26FBBFA>FFDEEFBAAFBF11GFAEFFBFGB#,GF@DBFF/CGF<EFF112A)0E;://01F2DDA21AB1FBEAA0EBDEGE00AA113BB1FBA1133B1DA>11>1
@M02197:102:000000000-ALU3V:1:1101:9683:13933 1:N:0:1
TATTCAGCGGACTCCTCCGCTTATTGATATGCTTAAGTTCAGCGGGTAATCTTACCTGATTTGAGGCCAGAAAGGAATACATAAAGAATTATGCATATGTGTGTGTTTGTTTGGTAGCAGATGACAAAAGCACAAGATTTTTATGGGTTTGCCTTAACAAAAATCTATGGCTGACACTCATCCACTCATACTTTTAAGGCAAGGTGATACAAAGAGGCTAATCTCATCACCAAGCCCAAGGACCCGTTAAAAGAAAAAATCTTTTAATGGAGATATTCACGACACTCAAACAGGCATGCTCCGAGGAATACCAAGGAGCGCAAGATGCGTTCAAAGATTCGATGATTCA
+
BBBBBF5DADDBEGGGGFGGGGGHHGGHHGFHHHHFHHHHFHFFGGGGGFFFHHHFHHHHHFGHEBFGHEHFHFFHHHGHHHHGHHGEGH4FFGFHDHBBE@F1BGBGHHHHGGHGFHHFFGHGHHFFHCFFHCHGHFHGGHH;HCGFADEGHHHFF?HHHHHECG>DGBHFGHFFFHHHGGFFFDFFFGHFGGGBGFFBFBHGEHHHHHHHHHHBHD?FFFHGFFF0HFBFCGF1GBEHGGGG?FHFGHHDCCHFHHEEHFGF2FHFGBHHHHFFCE/E2GFFFAABFGHHHBGBEA/A/GHHFDBF1GFHFHEEA001DFG?EE111CGGF3CCFC>13D@BAAAAA
@M02197:102:000000000-ALU3V:1:1101:16018:13975 1:N:0:1
TATTCAGCGGACTCCTCCGCTTATTGATATGCTTAAGTTCAGCGGGTAGTCCTACCAATCTGAGGCCGATGAATTGAAATTAAATCCCTTCCTCTCTTCCAAAGAAGCGAGGCATGGGCGGGGTTCAGAAGCACTCCAACCAGCAAAACGTCGCGTCCAGCTCCTCGACCCTGCGCCTCTCCTCTCCGAAGTCCTGATATTATCAAAACCCGGCAGGGAAAGACGTGGGCGAAATAACGAGCTTTCGTCCGGCTTGCTTATCGAATGGATGCGCTAATGCATTTCGAGGGAGCCGCCGTGGAAGATGGCAAGACCCTCAATACCGATCCGCCAGCTTTCTCAACTAAATAAGAAAGCTGTCTTTCGAAACAGTTCGCGGCCCTCAAACAGGCATGCTCCCCAGATTAGGTCTGCCGGGAGCGCAAGGTGCGTTCAAAGGTTCGATGATTCA
+
AAABBFBFAD@DGGCGGGGGCEEGBG5DFBF5D5A55A5ADGHGCCE?EH55GDFAFFGHHF5DFEFG0EEHBGFB33@FFGHFFHHFFFFFFBGCDFFHHFFGHHHFGC@EE/CA0F0<//-AD.DHFFHHHCC/:GFHGEEGFFFFHCH?-:9BB-C//0CB/9AA;=9/9.B<.9DBBFB9BBFFBA-:/BFFFBFFFFFFFF/BFFF-@B-BB;.9.ABFB/BABF?/99#;9F?EF;DBF/9;-----////-;////;/BB@-;=@9//F9/9/9---@B/AA.-;---?A:0C0GGFFFG<00CFC</00G<.<>..-<-CA/BG<0@1@/F??2>22HHBHGHHGF1F00F0</0FAFD2FF?/>/CGCEE?0AD0FBF1@F111B//F/EABGFGEA1A0///AAA/EECGFGAB0E0AE011B11FA11B11BFFFAA1>A
@M02197:102:000000000-ALU3V:1:1101:19954:14006 1:N:0:1
TATTCAGCGGACTCCTCCGCTTATTGATATGCTTAAGTTCAGCGGGTAATCTTACCTGATTTGAGGCCAGAAAAGAATATGCACACAAGTGTGTATATTACGCGTGTTTGTTTGGAAGCAGATGACAAAAGCACAAGATTTTTATGGGTTTGCCTTAACAAAAATCTATGGCTGACACTCATCCACTCATACATTTAAGGCAAGGTGATACAAAGAGGCTATGCCATCACCAAGCCCAAGGACCCGCAAAAAAAGTTTTTCATAACAAAAAACCAATTTTTTGGAGAAATTCACGACACTCAAACAGGCATGCTCCGAGGAATACCAAGGAGCGCAAGATGCGTTCAAAGATTCGATGACTCAC
+
CCDCDFFFBCCCGGGGGGGGGGGHHGGHHHHHHHHHFHHHHHHGGGGGHHHHHHHHHHHHHHHHGHGGHHHHHHGGHHHHHGHHHHGGHHHGHHHHHHHHHGGGGGGHHGHHGGGGHHHHHHHHBGHHHHHHHHHGGHHHHHHHHHHHHGGGFHHHHHHGHGHHHHHHHHHHHHHGHHHHHHHHHFGFHHHHHHHHHHHFGHHHHFHHGGGHHGHHFEHGHGGGHHGGGCGGGGGGHHHHGGGGGHGGGGHHHHGGHHHHHHGHHGGGGHHHHHHHGHEHHHHHGHHHHEHEGGHHHHGHHHHHHHHHHHHGGGGGHHHHHHHHHHHHGGGGGHHHHGGGGCGGGGGGFGGGFFFFFFFBBABB
@M02197:102:000000000-ALU3V:1:1101:15083:13963 1:N:0:1
TATTCAGCGGACTCCTCCGCTTATTGATATGCTTAAGTTCAGCGGGTATCCCTACCTGATCCGAGGTCAAGAGTGTAAAAATGTACTTTTGGACGTCGTCGTTATGAGTGCAAAGCGCGAGATGTACTGCGCTCCGAAATCAATACGCCGGCTGCCAATTGTTTTGAGGCGAGTCTGCGCGCAGAGGCGAGACAAACACCCAACACCAAGCAGAGCTTGAAGGTACAAATGACGCTCGAACAGGCATGCCCCATGGAATACCAAGGGGCGCAATGTGCGTTCAAAGATTCGATGACTCAC
+
CCCDDFFFDCCCGGGGGGGGGGGHHHHHHHHHHHHHHGHHHHHGGCGGHHHHGHHHHHHHHHFGGGGHHHGHHGHHHHHHHHHH;HHHHHHGHHGGGGGGGGGHHHHHHHHHHHHHGGGGGGGHHHHHHHGGGGGGGGG9HHHHHHHGGGGGGGGHHHHHHHHHHGGGGGHHHGGGGGGGHFFFFGGHHHFGFHFFFEFFGEFFFGGDGFHFHHHGFFHFGHH;FHHHHFGGGE?EFFFHHHHHHHGGGHEHFFG5GHHHHGHHGE?GCHHHGGEEDFGGGDGGGGFGFFFFFFDBBBB@
@M02197:102:000000000-ALU3V:1:1101:19682:14148 1:N:0:1
TATTCAGCGGACTCCTCCGCTTATTGATATGCTTAAGTTCAGCGGGTATCCCTACCTGATCCGAGGTCAACCTTAGAAATGGGGTTGTTTTACGGCGTAGCCTCCCGAACACCCTTTAGCGAATAGTTTCCACAACGCTTAGGGGACAGAAGACCCAGCCGGTCGATTTGAGGCACGCGGCGGACCGCGTTGCCCAATACCAAGCGAGGCTTGAGTGGTGAAATGACGCTCGAACAGGCATGCCCCCCGGAATACCAGGGGGCGCAATGTGCGTTCAAAGATTCGATGATTCAC
+
CCCCCFFF@BCBGGGGGGGGGGGHHHHHHHHHHHHHHHHHGHHGGGGGHHHHHHHHHHHHHHHGGGGHHHHHHHHHHHHHFHHGGGGGHHHHHGGGGGGFFHHHHGGGGGGHGGHGHHHHGGGGGHGHHHHHHHHGGGGGGHGHGGGGGHGGHHHHGHGGGGFGGGGGGGGGGFGGGGGGGGGGGGGGGGGFFFHGGFFGGHGGGHHGHHHHHHHHHHHGHHFFGGGGGHGHHHHGHGHHGGFFGGGHGHHHFGGGGGGGGGGHFHHGFEGHGGGGGGGGGGFFFFFFFBAA3A
@M02197:102:000000000-ALU3V:1:1101:28164:14184 1:N:0:1
TATTCAGCGGACTCCTCCGCTTATTGATATGCTTAAGTTCAGCGGGTATCCCTACCTGATCCGAGGTCAACCTTAGAAATGGGGTTGTTTTACGGCGTAGCCTCCCGAACACCCTTTAGCGAATAGTTTCCACAACGCTTAGGGGACAGAAGACCCAGCCGGTCGATTTGAGGCACGCGGCGGACCGCGTTGCCCAATACCAAGCGAGGCTTGAGTGGTGAAATGACGCTCGAACAGGCATGCCCCCCGGAATACCAGGGGGCGCAATGTGCGTTCAAAGATTCGATGATTCAC
+
BBBBBFFF@DBBGGGGGG?EGGGHHHGHHHHHGHHHHHHHHHHGGGGGFHHHHGHHHHHHGHHGGGGHHHHHGHFFHHHHGGHGEG?FGHHHHGGCFEEGGEEHHGFGGG;GGGHHGHGFFFFFGHHHHHGHHHHFGGGGFHHGFFFGGGHGHHHHGHHGGFGFFGGGGFEFFGEGGFDGGGFFFC@>GFFGFGFGHHGFEFFGGHHGHHGCGFHGHHHFHGHDGGGGFHGHGHHHHFHFFGFFFFGFGHHGF3HFECECGGGFHHHE?FGHGGGGGGGEGCFFFFBFFAAAAA
@M02197:102:000000000-ALU3V:1:1101:6685:14212 1:N:0:1
TATTCAGCGGACTCCTCCGCTTATTGATATGCTTAAGTTCAGCGGGTAATCTTACCTGATTTGAGGTCAGAAAGGAATCCATAAAGAATTCTGTATGTGTGTGTTTGTTTGGTAGCAGATGGCAACAGCACAAGATTTTTATGGGCTTGCCTTAACAAAAATCTATGGCTGACACTCATCCACTCATACTTTTAAGGCAAGGTGATACAAAGAGGCTAAGCTCATCACCAAGCCCAAGGACCCGTTAAAAGAATTTTTCATAAAAAAAAACCTTTTAATGGATATATTCACAACACTCAAACAGGCATGCTCCGAGGAATACCAAGGAGCGCAAGATGCTTTCAAAGATTCGATGA
+
>1AA1B@F?>@1EGGCGGGGGGGHFGHHHHHHHHHHB2DGDHHGGGGGFHH2221FGFHD2FFDFH0F10@111000111@22@1110B112FGEFBFF2FG0000BB0F0?/>11BF0<D1B01/B000B0;FAC1CBFA;21@#@<-F<<1*%%1C1?<?C0G?G<00<<HDCGBC<FD><=<<11#1>1G>C1-1?<0F$13=1F1F1B8F@1<F@#<9FBF?@;<90F/9;299E;/</:66FHFEGGEF11B2B1CEEGEF>@11/D11@D22A22222FADFEF/2EB1/10DBAA11111EEA/AABFG2FG11GB1B00EA013AAB11111F3B3D3A@B1B1>111
@M02197:102:000000000-ALU3V:1:1101:26795:14154 1:N:0:1
TATTCAGCGGACTCCTCCGCTTATTGATATGCTTAAGTTCAGCGGGTAGTCCTACCAATCTGAGGCCGATGAATTGAAATTAAATCCCTTCCTCTCTTCCAAAGAAGCGAGGCATGGGCGGGGTTCAGAAGCACTCCAACCAGCAAAACGTCGCGTCCAGCTCCTCGACCCTGCGCCTCTCCTCTCCGAAGTCCTGATATTATCAAAACCCGGCAGGGAAAGACGTGGGCGAAATAACGAGCTTTCGTCCGTCTTGCCTATCGAATGGATGCGCTAATGCATTTCGAGGGAGCCACGGTAAATGGCAAAAAGACCCTCAATACCGATCCGCCAGCTCTTACTGAAAAAAGCTGTCGTTCGAAACAAGTCGCGGCCCTCAAACAGGCATGCTCCCCAGATTAGATCTGCCGGGAGCGCAAGGTGCGTTCAAAGATTCGATGACTCAC
+
BBBBBFFFB?DDGGGGGGGGGFCHHHHHHGHHHHHHCGHHHHHGFGGGEHFHHHHHHHHHHHHGGGGG?@EGHGHHHHHHHHHHHGHGHHHHHHHHHHHHHHHHHHHGGEEFGGHE0FGCGC@CDHHHFGHFBCHHHHHHCGHHGHGHHCG.BAAGGGGGGBFG/BCA@FFFFF==DFFFFFFFFFFFA.-;FFFEFF/FFFFFFFFFFFFADFAF;D.9B9/;9..DAEFFFFFFFFFFFFFFBAFFDAFF.FBF/FEFBFFFFB/D?AGFEGGGFGFFEGGGGFGGGFFCDGCCHGGGHGHHHGHHHHFC.GFEHGHFGDGGGDAC?FGHHFFFEGHHHHHGHHHG2/CGGEGHHEGHHHHHF>/GGGGGGGHEGHGHHGHGHHHGECF?HHHHHHGFHHHGECGEGGGGGGGGHHFEGGGHGGGFGGGGGGFFFFBFFAAAAA
@M02197:102:000000000-ALU3V:1:1101:3666:14235 1:N:0:1
TATTCAGCGGACTCCTCCGCTTATTGATATGCTTAAGTTCAGCGGGTATCCCTACCTGATCCGAGGTCAACCTTAGAAATGGGTTTGTTTTACGGCGTAGCCTCCCGAGCACCCTTTAGCGAATAGTTTCCACAACGCTTAGGGGACAGAAGACCCAGCCGGTCGATTTGAGGCACGCGGCGGACCGCGTTGCCCAATACCAAGCGAGGCTTGAGTGGTGAAATGACGCTCGAACAGGCATGCCCCCCGGAATACCAGGGGGCGCAATGTGCGTTCAAAGATTCGATGACTCAC
+
ABBBBBFFBBBBGGCGGGGFGGGHHHGHHHHHHHHHHHHHGHHGGGGGHHHGHFHHGHHHHHHGFGEHFHFHGHHHHGGBGFHFFFFHGFHHHGGFFGEDGHHHHGGGGGGHHGHHGHHHFFFFGHFHHHFHHFHGGGGGGHGGFFCFFFHHFHHGGHHGGFFGGFGGGFGFFGGFFGGGGFFFFDGFGGGGGFGGHGHFGHGGGGHGHFGHHBGHHHHHGBHGGGGGHFGFHGFFGGGFGGGGFFGGGHFBCGHGGGGGGGGHFGAGGFGHGFGGGFFGGGFFBFFFFBAAAA
@M02197:102:000000000-ALU3V:1:1101:6695:14232 1:N:0:1
TATTCAGCGGACTCCTCCGCTTATTGATATGCTTAAGTTCAGCGGGTAATCTTACCTGATTTGAGGCCAGAAAGGAATACATAAAGAATTATGTATGTGTGTGTTTGTTTGGTAGCAGATGACAAAAGCACAAGATTTTTATGGGTTTGCCTTAACAAAAATCTATGGCTGACACTCATCCACTCATACTTTTAAGGCAAGGTGATACAAAGAGGCTAATCTCATCACCAAGCCCAAGGACCCGTTAAAAGAATTTTTCATAAAAAAAAACCTTTTAATGGAGATATTCACGACACTCAAACAGGCATGCTCCGAGGAATACCAAGGAGCGCAAGATGCGTTCAAAGATTCGATGA
+
CCCBCFFFCCBCGGGGGGGGGGGHHHHHHHCHHHHHHHHHHGHGGGGEGHHHHHGHHHHHHHHFGGGGHFFHHHHHFHHHHHHHHHHHHHHHGHHHHHHHHHHHGHHHGHHGGGGHFHHHHGHGGHHHGHHHHHHHHHHHHEHEFF/EGGH9HGGHHHHGHHHGHHGGHEGFFHHHFHGBGHHHHHHGHHHHHGHHGFEHHHGHFHGHGHHHGCHFGF1FHGHHGGFFCHFFGGFFGE<FFEGFEHHHGHGCAFHGFFHGHGGGGGGHHHEGBHHHHHHHHHHHHGAFGGGHHGFGFHHHHHHGFFHFGGGGGHHHHHGBHGHHHGGGCEGBHDEGGGGGCGGFFFBFBFBABAAA
@M02197:102:000000000-ALU3V:1:1101:8266:14207 1:N:0:1
TATTCAGCGGACTCCTCCGCTTATTGATATGCTTAAGTTCAGCGGGTATCCCTACCTGATCCGAGGTCAACCTTAGAAAAATTAAAGGCTTCTGTCGGCAGAAGTCCTCCCCTTTTAAAGACGTTCGAAAGAATTCTACTACGCCTAAAGCCGGTGAGGCCTCGCCGAGGTCTTTGAGGCGCGCCCCCCGCGGAGGGGGACGGGGCCCAATACCAAGCAGTGCTTGAGTGGTGTAATGACGCTCGAACAGGCATGCCCCTCGGAATACCAGGGGGCGCAATGTGCGTTCAAAGATTCGATGACTCAC
+
BCCCABFFABCCGGGGGGGGGGGHGGHHHHHHHHHHHHGHGGHDGGGGHHHHHHHHHHHHEGHGCFEHFGHHGHFGHHFFH8HGHHDGHF;H<HHH5FFGGEHF:<HGHHGGHHHHHGF93FFFFH-GHFGHHHHF::?F%?FC?CAFE@FFFG/A<E>EFHH9@ECCGCFFFFFF0=@;?D?ADGFDCFFF<;FGF/BCFFFFBABGFEFB/11BGE1F;B1GFFBFFBFFBEFB/B/BD?#E@611ECFB0AA///EE0222GGFB/E/?EEA0B1DHGEE0GEBGE3EGFA1BFD31DB>11>1
@M02197:102:000000000-ALU3V:1:1101:23806:14223 1:N:0:1
TATTCAGCGGACTCCTCCGCTTATTGATATGCTTAAGTTCAGCGGGTATCCCTACCTGATCCGAGGTCAACCTTAGAAATGGGGTTGTTTTACGGCGTAGCCTCCCGAACACCCTTTAGCGAATAGTTTCCACAACGCTTAGGGGACAGAAGACCCAGCCGGTCGATTTGAGGCACGCGGCGGACCGCGTTGCCCAATACCAAGCGAGGCTTGAGTGGTGAAATGACGCTCGAACAGGCATGCCCCCCGGAATACCAGGGGGCGCAATGTGCGTTCAAAGATTCGATGATTCAC
+
BBCCBFFFDDDDGGGGGGGGGGGHHHHHHHHHHHHHHHHHHHHGGGGGHHHHHHHHHHHHHHHGGGGHHHHHHHHHHHGHHHGGGEGFHHHHHGGGGGGFGHHHHGGGGGGHGGHGHHHHGGGGGHHHGHHHHHGGGGGGGGHHGFFFGHHHHHGHHHHGGGGGGFFGGGGGGGGGGGGGGGGGGFGGGGFGGFGHHFHGGHGGGHHGHGFHHHHGHHHHHHHGGGGGGHGHGHFFHGHHGFGGGGGGHHHHHHHGGGGGGGGHHHGGGGGHGGGGGGGGFFFFFFFFFCCBBB
@M02197:102:000000000-ALU3V:1:1101:28827:14315 1:N:0:1
TATTCAGCGGACTCCTCCGCTTATTGATATGCTTAAGTTCAGCGGGTATCCCTACCTGATCCGAGGTCAAAATTCTGGTGTGGGGGGGCTCATGGTGCGCCGACCCGCAGCCACTTCAGCGCTTGCTCTGCTGCGCTCGTTGCCTGCTGGGAACCGGCCGCCAATGCTTTTGAGGCGAGTCCAGGCGCGCGGAGGCGGGACAGACGCCCAACACCAAGCTAGGCTTGAGGGTTGAAATGACGCTCGAAAAGGCATGCCCTAAGGAATACCAAGGGGCGCAATGTGCGTTCAAAGATTCGATGACTCAC
+
A?AAAFFFA1DDCFGGGGGG0EEHGHHHHHHCHFFGBBGGHHHCAEAFFGFFGHFHHHHHGDHFEEGH1GFFHHHFHG1B??A4EGC@@@F9FF/F;B;@F<@?9=@<A@@FFF8FFEEBB@FFF?BFFFF/BB@@?B/-#A2FFF188FBEFEE@4@C?;@@=FFFFFFGF?-B?F@0BGHDCBA@/=?@?;?B/CBB(BA1/>@E=@?F?AEBAE3CG3?FF3?G1DGHFED5FGEEB0?2AE5GB5GHHHHF2G3DA5GF5FG53FFCDEE2A?FFGHGGE?44DFGGCGGGFFFDBDBBAA?AA
@M02197:102:000000000-ALU3V:1:1101:10708:14384 1:N:0:1
TATTCAGCGGACTCCTCCGCTTATTGATATGCTTAAGTTCAGCGGGTAATCTTACCTGATTTGAGGCCAGAAAAGAATATGCACACAAGTGTGTATATTACGCGTGTTTGTTTGGAAGCAGATGACAAAAGCACAAGATTTTTATGGGTTTGCCTTAACAAAAATCTATGGCTGACACTCATCCACTCCTACATTTAAGGCAAGGTGATACAAAGAGGCTATGCCATCACCAAGCCCAAGGACCCGCAAAAAAAGTTTTTCATAACAAAAAACCAATTTTTTGGAGAAATTCACGACACTCAAACAGGCATGCTCCGAGGAATACCAAGGAGCGCAAGATGCGTTCAAAGATTCGATGACTCAC
+
B?ABADFFABBBGGGGF4EGEGEHGHHHCBGBGGHF5FBFHHCACEEEFGBGHHDFHHEHGH55FHAFCGGHHGHGHHHHHBGGHHGFHGFGGGHHHHHGHGGG?EEGFGCFFHGGFFHFGBF11FFDFCFHFFFHGGHFHHHHFHGFHCA/5FHHHHHHHCGAGHHHHGHBGEHHGHFHBGHB0;00#;:HGFGHHHFBDCCEEBDFFGFFFF<C1<:9C009BFFGGG/?AAGEFF1AC@AEB1B?GHGHHFEF1FDF1>2HGEGFAGCB11GF@GF1CEFHG2HHHFFGGAEBBGF1FHGB11GCEDE?GGE/BFHFHGFFFGGHGFGEEEDGFEEGGFGGGGFFCFFF11DDB@1>1A>1
@M02197:102:000000000-ALU3V:1:1101:22105:14371 1:N:0:1
TATTCAGCGGACTCCTCCGCTTATTGATATGCTTAAGTTCAGCGGGTAATCTTACCTGATTTGAGGCCAGAAAAGAATATGCACACAAGTGTGTATATTACGCGTGTTTGTTTGGAAGCAGATGACAAAAGCACAAGATTTTTATGGGTTTGCCTTAACAAAAATCTATGGCTGACACTCATCCACTCATACATTTAAGGCAAGGTGATACAAAGAGGCTATGCCATCACCAAGCCCAAGGACCCGCAAAAAAAGTTTTTCATAACAAAAAACCAATTTTTTGGAGAAATTCACGACACTCAAACAGGCATGCTCCGAGGAATACCAAGGAGCGCAAGATGCGTTCAAAGATTCGATGATTCAC
+
CCCDDFFFCDCCGGGGGGGGGGGHHHHHHHHHHHHHHHHHHHHGGGGGHHHHHHHHHHHHHHHHGHGGHHHHHHHGHHHHHHHHHHGGHGGGHBGHHHHHHGGGEFGHHHHHHHGHHHHHHHHHHHHHHHHHHHHHHHHHHHHHHGHHHGGGHHHHGHHHHHHHHHHHHHHHHHHHHHHHHHHHHHHHHHHGHGHHHHHHGHHHGGHHHHFHHGGHGHHHGHHHHHHGHGGHHGHHHHHHGGGGGGCGGGGHHHGHHHHGHHHHGGGGGGHGHHHHGHHHHHHHHGHHHGHGGGHHHHGHGHHHHHHHHGHGGGGGHHHHHHHHHGHHGGGGGHHHHGGGGHGGGGGGGGGGFFFFFFFAAAAA
@M02197:102:000000000-ALU3V:1:1101:24406:14365 1:N:0:1
TATTCAGCGGACTCCTCCGCTTATTGATATGCTTAAGTTCAGCGGGTAGTCCTACCAATCTGAGGCCGATGAATTGAAATTAAATCCCTTCCTCTCTTCCAAAGAAGCGAGGCATGGGCGGGGTTCAGAAGCACTCCAACCAGCAAAACGTCGCGTCCAGCTCCTCGACCCTGCGCCTCTCCTCTCCGAAGTCCTGATATTATCAAAACCCGGCAGGGAAAGACGTGGGCGAAATAACGAGCTTTCGTCCGTCGAGCCTATCGAATGGATTCGCTAATGCATTTCGAGGGTGCCACCGTGGAAGAGAGCAAGACCCTCAATACCGATCCGCCAGCTTTCTCAACTAAATAAGAAAGCTGTCGTTCGAAACAACGCGCGGCCCTCAAACAGGCATGCTCCCCAGATTAGATCTGCCGGGAGCGCAAGGTGCGTTCAAAGATACGATGATTCAC
+
?ABAAFF5A??DAGGGGGGFGGGHHFFGHHHFHHHHGFFFFBGGGGGGGFHGGHHHHHHHHHFFEGGGFGFGHHHFHHHHEHHHHHHHHFHHGHHHHGFDGBFGGHEBEAEEGGHHHEGGG/CDGHHHGHGHHHHFFFG/;CEEHHFHHCFEDFGAGGFEFGFGGGGGFFFFFFCFF?AFFFFFFFBDD.-.;;BBFFFFFFFFFBB/9.;->ABFAF?FEF/B?;;;+3FFB@?F:FF/B-ABFB-A-99---/;/--/EFBBB;/-9--A:9BC09BBC.F?@:;.;0/.A9.-.C0C0;:0:00CCC/;..<D0<<<.<..<--@<A<11C111F@21?>???>?2HG<B11/CC<?/CF/EB0//>/>//>/>>//0/D0BEGB1G1BAAA///0BFGHFD12A1EF?EE/E00E0EEFEGAAEE1FF3BB3GBB11C@313311A>1
@M02197:102:000000000-ALU3V:1:1101:11839:14467 1:N:0:1
TATTCAGCGGACTCCTCCGCTTATTGATATGCTTAAGTTCAGCGGGTATCCCTACCTGATCCGAGGTCAACCTTAGAAATGGGTTTGTTTTACGGCGTAGCCTCCCGAGCACCCTTTAGCGAATAGTTTCCACAACGCTTAGGGGACAGAAGACCCAGCCGGTCGATTTGAGGCACGCGGCGGACCGCGTTGCCCAATACCAAGCGAGGCTTGAGTGGTGAAATGACGCTCGAACAGGCATGCCCCCCGGAATACCAGGGGGCGCAATGTGCGTTCAAAGATTCGATGATTCAC
+
CCCCBFFFCB@BGGGGGGGGGGGHHGHGHHHHHHHFGHFCFHHEFGGCHHHHHHHHHHHHEFHGGGGHEHHGHGHHHHHHGHFBFFGGGHHHHGGGGFFDFHGHHFFD@DGHFGHHHFGGGGGDGFHHGHHHHEHGFFGGFFHGFDDFGFGFCFGHHFHGGGFFFFGGGGGGGGGFGFGGGFGGGGGGGGGGGHHGGFFGGFFGFHHGHHHFHHEHHH;HFGHGGGFDHGGHHHHHHHHHGGFGFGGHHHHHHFHGGGGGGGEHGHHGGFGHGGGGGGGGGGFFFFFFFBCBCB
@M02197:102:000000000-ALU3V:1:1101:26788:14513 1:N:0:1
TATTCAGCGGACTCCTCCGCTTATTGATATGCTTAAGTTCAGCGGGTATCCCTACCTGATCCGAGGTCAACCTTAGAAATGGGGTTGTTTTACGGCGTAGCCTCCCGAACACCCTTTAGCGAATAGTTTCCACAACGCTTAGGGGACAGAAGACCCAGCCGGTCGATTTGAGGCACGCGGCGGACCGCGTTGCCCAATACCAAGCGAGGCTTGAGTGGTGAAATGACGCTCGAACAGGCATGCCCCCCGGAATACCAGGGGGCGCAATGTGCGTTCAAAGATTCGATGACTCAC
+
BBBBBFFF@DDBGGGGGGGGGGGHHHHHHHHHHHHHHHHHHHHGGGGGGHHHHEHHHHHHHHHGGGGGHHHHHHHGHHHHHHHGGGGGH;GHHGGGGGGGGGHHHGGGGGGHGGHHHHGHGGGGGHHHHHHGHGHGGGGGGFGHGFGFFHFGHHHHHHHGGGGGFGGFGGGFFCFGGGGGGGGFFFGGGGGGFFFFHFFGGHGGGHHGGHHHHFHFGHHGFHHAGGGGHHDHHHHHHGGHGFGFFGGHHGHHHHHGGGGGGGGHHHHGGGGHGGCFGGGGFFFFFFFFFBCBA@
@M02197:102:000000000-ALU3V:1:1101:5205:14515 1:N:0:1
TATTCAGCGGACTCCTCCGCTTATTGATATGCTTAAGTTCAGCGGGTATCCCTACCTGATCCGAGGTCAACCTTAGAAATGGGTTTGTTTTACGGCGTAGCCTCCCGAACACCCTTTAGCGAATAGTTTCCACAACGCTTAGGGGACAGAAGACCCAGCCGGTCGATTTGCGGCACGCGGCGGACCGCGTTGCCCAATACCAAGCGAGGCTTGAGTGGTGAAATGACGCTCGAACAGGCATGCCCCCCGGAATACCAGGGGGCGCAATGTGCGTTCAAAGATTCGATGACTCAC
+
BBBAABFFB@2AEGGGGGGGFGGHHHHHGHHHHHHHHHHHHHHGGGGGGHHHHHHHHGHHG5GGGGGHHHHHGFGEFHFHGEH;GEEGFHHFGEE?EEGG4FH:HGD6C@GFEFFFBFGFCFF/?1<11BF1)>0;FFFGD;<//BFFFFBB<C/CC;AFFAFFFFFBFF#:DB=FFCB??AGD?GGGEAB.:BFGCGBBFHGFDFHGHHHHGGC0HHH::FHGGGGGH0A6HHGHHHHH:GGEGGGFGHHHHHFEGGGGDGGHGHG2FGGFGGGFGFGGGGFFFFFFFAACCB
@M02197:102:000000000-ALU3V:1:1101:15450:14539 1:N:0:1
TATTCAGCGGACTCCTCCGCTTATTGATATGCTTAAGTTCAGCGGGTATCCCTACCTGATCCGAGGTCAACCTTAGAAATGGGGTTGTTTTACGGCGTAGCCTCCCGAACACCCTTTAGCGAATAGTTTCCACAACGCTTAGGGGACAGAAGACCCAGCCGGTCGATTTGAGGCACGCGGCGGACCGCGTTGCCCAATACCAAGCGAGGCTTGAGTGGTGAAATGACGCTCGAACAGGCATGCCCCCCGGAATACCAGGGGGCGCAATGTGCGTTCAAAGATTCGATGATTCAC
+
AABBBFFFBB@DEGGGGGGGGGGBHF5GHFHFHHGHHHHFFFHGGGEEHHHHHHHHGBFFFFH?EEGHHH9HHHHGGHFHHHFGGGG7HHHHGEGGGGGGGFH.GGGGDGCHDGHHH<GGCCGGEFHF:HHH:HHGG?E9BGHFGDDEFCHFHHHH<H:GC;BGGBGFEB:?FGG?D@GB;B;C@=BB.BC=.CFHFG:BB0GC3C/9BGGG??FFGG=09GCC/9/CFCAHGF19BBFFC;BB?E/B22221AA/E?CEE00A1EGEEA011FGF33GE11FFFD1D@11>>1
@M02197:102:000000000-ALU3V:1:1101:8553:14594 1:N:0:1
TATTCAGCGGACTCCTCCGCTTATTGATATGCTTAAGTTCAGCGGGTAGTCCTACCAATCTGAGGCCGATGAATTGAAATTAAATCCCTTCCTCTCTTCCAAAGAAGCGAGGCATGGGCGGGGTTCAGAAGCACTCCAACCAGCAAAACGTCGCGTCCAGCTCCTCGACCCTGCGCCTCTCCTCTCCGAAGTCCTGATATTATCAAAACCCGGCAGGGAAAGACGTGGGCGAAATAACGAGCTTTCGTCCGTCTTGCCTATCGAATGGATGCGCTAATGCATTTCGAGGGAGCCACCGTGGAAGATGGCAAGACCCTCAATACCGATCCGCCAGCTTTCTCAACTAAATAAGAAAGCTGTCGTTCGAAACAATTCGCGGCCCTCAAACAGGCATGCTCCCCAGATTAGATCTGCCGGGAGCGCAAGGTGCGTTCAAAGATTCGATGACTCAC
+
BCCCCFFFCCCCGGGGGGGGGGGHHGHHHHHHHHGHFHHHGHHGGFEGGHHHHHHHHHHHFHHHGGFGCGGHHGHGHHFHHHHHHHHHHHHHHHHHHHGHHHHHHHHGEGGGGGGHHHHGFGGGAHHGHHHHEHHHHHHGGGHHHHGHHGGGGGA;B?EFGGGGGGDGFFFF/EB-AADFEFFFFFFFFDFFFBFFFFFFFFFFFFBFFFFFAFFFFAFFFFEFDEDAAEFFAE9BBFBEFFFFFF;DF?BF.A/FFDAF/BFFFFFFDGADB0FBFC00ADFGGGGGGGFGGGED?CFGHFGGFFHHFHHGGEC0GHHGEDDDGD@CCGGHEHFFGHG2FHHGHHGF3HHEGFHFCFGGGFHGDHHFHHFGGGF?GGGDGC5HHHFHHEHHHECGGGGHFHGHGHFHHGGGGGGGGGGGGHCHFE?E?CGGCGGGGEBFFFFBFFF@BBBB
@M02197:102:000000000-ALU3V:1:1101:20825:14598 1:N:0:1
TATTCAGCGGACTCCTCCGCTTATTGATATGCTTAAGTTCAGCGGGTATCCCTACCTGATCCGAGGTCAACCTTAGAAATGGGGTTGTTTTACGGCGTAGCCTCCCGAACACCCTTTAGCGAATAGTTTCCACAACGCTTAGGGGACAGAAGACCCAGCCGGTCGATTTGAGGCACGCGGCGGACCGCGTTGCCCAATACCAAGCGAGGCTTGAGTGGTGAAATGACGCTCGAACAGGCATGCCCCCCGGAATACCAGGGGGCGCAATGTGCGTTCAAAGATTCGATGATTCAC
+
CCCCCFFFCCCCGGGGGGGGGGGHHHGHHHHHHHHHHHHHGHHGGGGGHGHHHHHHHHGHHHHGGGGFHHHHHHHHHHHHHHGGGGGGHHHHHGGGGGGGGHHHHGGGGG;HGGHHHHHHGGGGGHHHHHHHHHHGGGGGGHHHGGGGGGHHHHHHHHHGGGGGGGGGGGFFFFGGGGGGGGGGGGGGGGGGGGGHHHFGGHGGGHEGHGHHGHHHHHHHHHHFGGGGHHGHHHHHHHHHGGGGGGGHHHHHHHHGGGGGGGGHHGHGGGGHGGGGGGGGGGFFFFFFFCBCCC
@M02197:102:000000000-ALU3V:1:1101:22126:14641 1:N:0:1
TATTCAGCGGACTCCTCCGCTTATTGATATGCTTAAGTTCAGCGGGTAGTCCTACCAATCTGAGGCCGATGAATTGAAATTAAATACCTTCCTCTCTTCCAAAGAAGCGAGGCATGGGCGGGGTTCAGAAGCACTCCAACCAGCAAAACGTCGCGTCCAGCTCCTCGACCCTGCGCCTCTCCTCTCCGAAGTCCTGATATTATCAAAACCCGGCAGGGAAAGACGTGGGCGAAATAACGAGCTTTCGTCCGTCTTGCCTATCGAATGGATGCGCTAATGCATTTCGAGGGAGCCACGGTAAATGGCAAAGACCCTCAATACCGATCCGCCAGCTCTTACTGAAAAAAGCTGTCGTTCGAAACAATTCGCGGCCCTCAAACAGGCATGCTCCCCAGATTAGATCTGCCGGGAGCGCAAGGTGCGTTCAAAGATTCGATGACTCAC
+
ABBBBFFFBBBBGGGGGGGGGG?HHHHHHHHFHFHHHHGHHHHGGGGGGHHHHHHHGHGHHHHHGGGGEGGHHHGHGHHHHHHHHHFHHHHHHHHHHHHHHFHFHGHHGGGGGGGAFHGGGGGCFHHHHHHHGHHHHHHHGGHHHHHHFDGGGGGAGGGGGGGGGGGGFFFFEFAFFFDFFFFEFFFFFDAAFFFFFFFFFFFFFFBFFDDDFABDFFFFFABFFFFDAFFFBAEBBFFFFDDFFF=.DFFBA9BF/D?FFBFFB;/BA-CCFFFFFFBB;./DABFFFGC@;..DFHFHHHHHHGBGCC.DEFBHGCC<E?CCG@?FHHGHGEGBFGHGGDDDFGCACGGGFFAEEGFDFHHEE/CGFGGFEFHHHFGFFHGHFHE0GE2FHHFFFHFGFAGGGGGGGEGCGFFGHGFFF4GFGGGGGEGGFFFFFFFAA3A3
@M02197:102:000000000-ALU3V:1:1101:24808:14662 1:N:0:1
TATTCAGCGGACTCCTCCGCTTATTGATATGCTTAAGTTCAGCGGGTAGTCCTACCAATCTGAGGCCGATGAATTGAAATTAAATCCCTTCCTCTCTTCCAAAGAAGCGAGGCATGGGCGGGGTTCAGAAGCACTCCAACCAGCAAAACGTCGCGTCCAGCTCCTCGACCCTGCGCCTCTCCTCTCCGAAGTCCTGATATTATCAAAACCCGGCAGGGAAAGACGTGGGCGAAATAACGAGCTTTCGTCCGTCTTGCCTATCGAATGGATGCGCTAATGCATTTCGAGGGAGCCACCGTGGAAGATGGCAAGACCCTCAATACCGATCCGCCAGCTTTCTCAACTAAATAAGAAAGCTGTCGTTCGAAACAATGCGCGGCCCTCAAACAGGCATGCTCCCCAGATTAGATCTGCCGGGAGCGCAAGGTGCGTTCAAAGATTCGATGACTCAC
+
BBBBAFFFBBBBGGGGGGGGGGGHHHHHHHHGHHHHHHHHHHHGGGGGFHHHGHHHHHHHHEHHFGGG0E?GFHFHHHHGHHHHHHHHHHHHHGHHHHHGHHHHHHHGGGGGGGFGFAGFCG?<-G0GHHHHHHBGHFGHGGFGHGHGHGHGA?DGGAFFGFFFFFGGFFFFBA;@FFFFFFFFFFFF;?=AFFFFFFBFF/B:/;9FFFFA-B-@9-.:9ABF?AFEAFF/9@;/BF.DDF:B#;-...FB.ABF:.EBF//BB0GDE-?-/00FGFBC.E::?/G?EF.C?EEC.FCEFG:/GEHHHHG/A<CD0FEFHDGGCDCCGDFCF2F2@/<FHFHEHHEHHHHHHHHHC/EE<F0//FHGFHDGE?CGEA1?EFDBFEFHFGC3FHECFEEDFFHGBBDGB1FEFE222E2GGHFHHEGGGHGGGFGGGEGGFFFFFFFBAAA@
@M02197:102:000000000-ALU3V:1:1101:13712:14703 1:N:0:1
TATTCAGCGGACTCCTCCGCTTATTGATATGCTTAAGTTCAGCGGGTATCCCTACCTGATCCGAGGTCAACCTTAGAAATGGGTTTGTTTTACGGCGTAGCCTCCCGAGCACCCTTTAGCGAATAGTTTCCACAACGCTTAGGGGACAGAAGACCCAGCCGGTCGATTTGAGGCACGCGGCGGACCGCGTTGCCCAATACCAAGCGAGGCTTGAGTGGTGAAATGACGCTCGAACAGGCATGCCCCCCGGAATACCAGGGGGCGCAATGTGCGTTCAAAGATTCGTTGATTCAC
+
BCCCBFFFCBBCGGGGGGGGGGGHGHHHHHHHHHHGGHHHGHHGGGGGHHHHHHHHHHHHHHHGGGGHHHHHHHHHHHHHHHHGFGGHHGHHHGGGGGGGGHHHHGGGGGGHHGHHHGHHGGGGGHHHGHHHGHHGGGGGGHHHGGGGGHHHHHGHHHHGGGFFGGFFFGGGEFGGGGFFGGGFGGGGGGGFFGGHHGFGGHGGGHGGHHFHHHHHHHHHHGHGGGGGHHGHHHHHHHGHGGGGGGGHHHHHGHHGGGGGFCGFHHHGGECGGGGGGGGGGGCCFFFFFCCBBB
@M02197:102:000000000-ALU3V:1:1101:5037:14704 1:N:0:1
TATTCAGCGGACTCCTCCGCTTATTGATATGCTTAAGTTCAGCGGGTATCCCTACCTGATCCGAGGTCAAGTCATGAAATTGCTTGCTGGACGCTGATCCGCCGGGGCTCCGAGAAGCGCAAATGTGCTGCGCGAGAAGCCGACGAGACCGCTGCCAATGACTTTGAGGCGAGTCCGCGCACGGAGGCGGGACAGACGCCCAACACCAAGCAGAGCTTGAGGGTGTAAATGACGCTCGAACAGGCATGCCCCACGGAATACCGAGGGGCGCAATGTGCGTTCAAAGATTCGATGACTCAC
+
CCDDCFFFCCBCGGGGGGGGGGGHHHGHHHHHHHHHHHHGHGHGGGGGHHHHH3GGHHGHHFHGGGEHHHHHHHHHHHHHHHHHGHGHGHGAFGGDEHHHHFGFGGGGGGGGGGFFHHGGGGGHHHFHFHHGGGGGCGHHHGGGFDGGGGDGHHGGHHHGGGGHGGGGGGHFFCGGGGGFAEFFFFCGFHHHGGGGGHGGHGHFAGHGHHHHGHHHHHHHFHG<HHGHHGFGGGHHFFGHFHGEFHGGGGFGHGHHHGHGGEGHGFEAEBFCHEFEGHGGGGGGGGGBFFFFFFFBAA3A
@M02197:102:000000000-ALU3V:1:1101:17996:14795 1:N:0:1
TATTCAGCGGACTCCTCCGCTTATTGATATGCTTAAGTTCAGCGGGTATCCCTACCTGATCCGAGGTCAACCTTAGAAATGGGGTTGTTTTACGGCGTAGCCTCCCGAACACCCTTTAGCGAATAGTTTCCACAACGCTTAGGGGACAGAAGACCCAGCCGGTCGATTTGAGGCACGCGGCGGACCGCGTTGCCCAATACCAAGCGAGGCTTGAGTGGTGAAATGACGCTCGAACAGGCATGCCCCCCGGAATACCAGGGGGCGCAATGTGCGTTCAAAGATTCGATGACTCAC
+
BBBBBFFFB@DDGGGGGGGGGGGHHHHHHHHGFHHHFHHBFFHGGGGGHHHHHHHHHHHHHHHGGGGHHHHHHHHFHHHHHHHGGGGGHHHHHGDGGGGGGGHHHGGGGGGHGGHHHHHHGFGGGFHGHHHHHHGGGGGGGFFHGGGGGGHHHHHHGFHGGCFGGGGFFFGGGGGGGGGGGGGFCFGFGGFGGGGHHHHFFFFGFFFGHGGHHGHHHHHFHHHGGFFGHGGHHHHHHHHHGGGGFGGGGHHHHHHGGGGGGGGHHHHEGEGHGGGGGGGGGGFFFFFFFBBBAB
@M02197:102:000000000-ALU3V:1:1101:29408:14795 1:N:0:1
TATTCAGCGGACTCCTCCGCTTATTGATATGCTTAAGTTCAGCGGGTATCCCTACCTGATCCGAGGTCAACCTTAGAAATGGGTTTGTTTTACGGCGTAGCCTCCCGAGCACCCTTTAGCGAATAGTTTCCACAACGCTTAGGGGACAGAAGACCCAGCCGGTCGATTTGAGGCACGCGGCGGACCGCGTTGCCCAATACCAAGCGAGGCTTGAGTGGTGAAATGACGCTCGAACAGGCATGCCCCCCGGAATACCAGGGGGCGCAATGTGCGTTCAAAGATTCGATGACTCAC
+
CCCCCFFFBBCCGGGGGGGGGGGHHHHGHHHHHHHHCGHHFHHGGGGGHHHHHHHHHHHHHHHGGGGHHHHHHHHHHHHHHHHFFGGHHHHHHGGGGFEGGHHHHGGGGGGHGGHHHHHHGGFFGHGHHHHHHHHGEGGGGHGHGDFGGHGHHHHGHHHFGGCGGGGGGGGFGGGGGGGGGFFFFGGFGFGFFHHHHGHGGHGGFGHGGGHGHFHEHHGHHHHFGFGFHHGHFHHHGFFFGGGGGFGHHGHHHHGGGGGGECGHHGHGGGGHGGGGGGGGGGCFFFFFFBBAAA
@M02197:102:000000000-ALU3V:1:1101:28933:14801 1:N:0:1
TATTCAGCGGACTCCTCCGCTTATTGATATGCTTAAGTTCAGCGGGTATCCCTACCTGATCCGAGGTCAACCTGAAAAAAAGATTGATGGGGGTCGGCAAGCAGCCGGCCGGGCCTACAGAGCGGGTGACAAAGCCCCATACGCTCGAGGATCGGACGGTGCCGCCACTGCCTTTCGGGCCTGTCCCCCGGGGGGGACAAGACCCAACACACAAGCCGGGCTTGAGGGCAGCAATGACGCTCGGACAGGCATGCCCCATGGAATACCAAGGGGCGCAATGTGCGTTCAAAGATTCGATGATTCAC
+
CCCCCFFFBCCCGGGGGGGGGGGHHHHHHHHHGHGHHHHHHHHGGGGGHHFEHDCGHHHHHHHGGEGHHHHHHHHHGHHFGFFH;HF<HHGEG-EC6GGGGHHHFHG;GGGGGGGFGHHF<HHGGGBDHHHHHFFHGGGGGGGGGGGGGGGGGGGGFFFFEDFEFFFGHFFFFFFGGFFFGGGFFFFFGGFGFGHGHFGFHFGFHHFGGGFFGFGGGHFFFHHHHHHHHHHGHHGGGGGEFEFAHHHGHHHGGEHHHHHHHHHCHHGCGGGGGGCGHHGFEGGGGGFGGG?GGFFFFFFFBBBAA
@M02197:102:000000000-ALU3V:1:1101:26446:14814 1:N:0:1
TATTCAGCGGACTCCTCCGCTTATTGATATGCTTAAGTTCAGCGGGTATCCCTACCTGATCCGAGGTCAACCTTAGAAATGGGTTTGTTTTACGGCGTAGCCTCCCGAGCACCCTTTAGCGAATAGTTTCCACAACGCTTAGGGGACAGAAGACCCAGCCGGTCGATTTGAGGCACGCGGCGGACCGCGTTGCCCAATACCAAGCGAGGCTTGAGTGGTGAAATGACGCTCGAACAGGCATGCCCCCCGGAATACCAGGGGGCGCAATGTGCGTTCAAAGATTCGATGATTCAC
+
BABABFFFA?DBGGGGGGGGGGGGHCHHGHGHHHHHHHHHHCHGGEEGHHHHHHHHHHHGFFHGGGGHHHHHHHHHHHGHGHGHGGCHHHHHHGDGGEEEGHHHHGFGGGGHGGHHHHGHGFFGFGHHHHGHHHGGFGGGFFFHFFBFFFHHHHHHGHHGGGDG?FGGGGFEFE.BDDADFFFDGGFGGEGFAFFFFGFFFFBCA?/CDDG/GFG:HDDGFHFFB/CDG#DEHHHHHHFBCGGGEECHHG5FF3HGGGGGE?ABF55?GEEFFG5GGGGGGGFFFFBFFABBA?
@M02197:102:000000000-ALU3V:1:1101:22987:14770 1:N:0:1
TATTCAGCGGACTCCTCCGCTTATTGATATGCTTAAGTTCAGCGGGTAGTCCTACCAATCTGAGGCCGATGAATTGAAATTAAATCCCTTCCTCTTCCGGAGAAGGAGGCATGGGCGGGGTTCAGAAGCACTCCAACCAGCAAAACGTCGCGTCCAGCTCCTCGACCCAGCGCCTTTCCTCTCCGAAGTCCTGATATTATCAAAACCCGGCAGGGAAAGACGTGGGCGAAATAACGAGCTTTCGTCCGTCTTGCCTATCGAATGGATGCGCTAATGCATTTCGAGGGAGCCACCGTGGAAGATGGCAAGACCCTCAATACCGATCCGCCAGCTTTCTCAACTAAATAAGAAAGCTGTCGTTCGAAACAATTCGCGGCCCTCAAACAGGCATGCTCCCCAGATTAGATCTGCCGGGAGCGCAAGGTGCGTTCAAAGATTCGATGACTCAC
+
A3AAAFFFBBBCFGGGGGGGGGGHHHHHHHHHHHHHHHHHHHHGGGEEFGHHHHHHHHHHHFFFGGGGEGGHHHHHHHHHHHHHHHHHHHHHHHHHBGGGGGGHHHHHFGGEHHGHCGGGGGHHGHHGHHHHHHHHHGGHHHHHHGGHHGGGGGGGGGGGGGGGGGGAFEFFFFFDFFFFFFFFDBDFAFFFFFFFFFFFFFBFFFFFFFFFFFF.FFF/FDFFFFFFBBFFFFFFFDDAFFCCAD?FF;.FFFAA///9/B/B-9?-GGGFEGFBBE./C-FGEE9.AFGFGFHC:HGGBC0GEFFF<.GFFHFFGGAGGD?A?//CG2C2HHHHHHHFFDGFF3HHFGHGECCGFGHHGFFHGBHEEE/FFGGDCHFGEDB3GHHGFFHFCFE2GFFHGFDHHFFGEA22FA2FCGHGHHGGGGFGCGGGFGGGGFFFFFFFAA?AA
@M02197:102:000000000-ALU3V:1:1101:22000:14971 1:N:0:1
TATTCAGCGGACTCCTCCGCTTATTGATATGCTTAAGTTCAGCGGGTATCCCTACCTGATCCGAGGTCAACCTTAGAAAAATTAAAGGCTTCTGTCGGCAGAAGTCCTCCCCTTTTAAAGACGTTCGAAAGAATTCTACTACGCCTAAAGCCGGTGAGGCCTCGCCGAGGTCTTTGAGGCGCGCCCCCCGCGGAGGGGGACGGGGCCCAATACCAAGCAGTGCTTGAGTGGTGTAATGACGCTCGAACAGGCATGCCCCTCGGAATACCAAGGGGCGCAATGTGCGTTCAAAGATTCGATGATTCAC
+
BBBBBFFFBBD@EGGGGGGGGEEHHGFFFHDGH5DFGHHHHFHGGGGEFHHFFDGHFGFFGHHGGGEGGGGHHHHHHHHFG1FFGH/31FGFHGHFG?7EG/FCFH4GHGFF:F:FHGG4GHA/FGDEGFFHFHHFHHHHHHD?CHAGHFGHGGFFEGGGGHHCGG/BDG/;0BFGB@CEGBGGGGGFCBBBE?B@B@>2B@EEFBHFFFFBCHHHGFFF9BFGGBEB1GFFGHGGEF1E1CEAGFGG5HGGCAGGGCGGHHHGHHHGHHDGGGGGHFHHGGGGHGGGGGGGGGFFFFFFFFCCCCC
@M02197:102:000000000-ALU3V:1:1101:15509:15023 1:N:0:1
TATTCAGCGGACTCCTCCGCTTATTGATATGCTTAAGTTCAGCGGGTAGTCCTACCAATCTGAGGCCGATGAATTGAAATTAAATCCCTTCCTCTCTTCCAAAGAAGCGAGGCATGGGCGGGGTTCAGAAGCACTCCAACCAGCAAAACGTCGCGTCCAGCTCCTCGACCCTGCGCCTCTCCTCTCCGAAGTCCTGATATTATCAAAACCCGGCAGGGAAAGACGTGGGCGAAATAACGAGCTTTCGTCCGTCTTGCCTATCGAATGGATGCGCTAATGCATTTCGAGGGAGCCACCGTGGAAGATGGCAAGACCCTCAATACCGATCCGCCAGCTTTCTCAACTAAATAAGAAAGCTGTCGTTCGAAACAATTCGCGGCCCTCAAACAGGCATGCTCCCCAGATTAGATCTGCCGGGAGCGCAAGGTGCGTTCAAAGATTCGATGATTCAC
+
ABBCCFFFB@BCGGGGGGGGGGGHHHHHHGGHHHHHHHHHHHHGCGGGGHGHHHHHHHHGHHDFFGGGGGGHHHHHHHHHHHGHHHGHGHHHHGHHHHHHHHGHGHHGGGGGGGHFHGHFFGGGDHHGHHHGHHHHHGHHGGHGHGHHHCHGGGAGGGGGGGGGGFGGFFFFFFFAFFFBFBFFFFFFFDFEFFFFFFFFFFFFFFFFFFFFFF-BAAFFE.FFF.FFFFFFAFFFFFFFFFDFFBDAFDB..ABFBDFFFBFBFFF-D@--FFBFGGFEGGFAB/FEGGGGGHEFAHHHHGCCBBFHHHGHDGHGHFHEEEGDCGGGGGFHHHFFBHEHHHHFFHHHHGHGHHHGCGGGGHHGGHHHHHEE//CE?GGGHGHHHHHHHHFFHHGEF0FEHHFHHHHGHGGGGGGGGGGGGFCHBGGGGHGFGGGBF?FFFBFFFFFBAAAA
@M02197:102:000000000-ALU3V:1:1101:11448:15037 1:N:0:1
TATTCAGCGGACTCCTCCGCTTATTGATATGCTTAAGTTCAGCGGGTATCCCTACCTGATCCGAGGTCAACCTTAGAAATGGGTTTGTTTTACGGCGTAGCCTCCCGAGCACCCTTTAGCGAATAGTTTCCACAACGCTTAGGGGACAGAAGACCCAGCCGGTCGATTTGAGGCACGCGGCGGACCGCGTTGCCCAATACCAAGCGAGGCTTGAGTGGTGAAATGACGCTCGAACAGGCATGCCCCCCGGAATACCAGGGGGCGCAATGTGCGTTCAAAGATTCGATGATTCAC
+
CDDDCFFFCCDCGGGGGGGGGGGHHHHHHHGHHHGHHHHGHHHGGGGGGHHHHHHHHHHHHHHGGGEFFHHHHHHHHHHHHGHGGGGHHHHHHGGGGGFFGHHHHGGGGGGHHGHHHHHHGGGGGHHHHHHHHHHGGGGGGHHFFFFGGGGHHHHHHFHGGGGGGFGGGGGGBFEGGGGGGGGGGGGGGGGGGHHHHHHGGHGGGHHGGGHHHHHHHH;GHGGGGGGGHGGHHHEHHFFFGGGGGGCGHHHHHHHGGGF?GFGHHHHGGGGHGGGGGCGGGGFFFFFFFBBBB@
@M02197:102:000000000-ALU3V:1:1101:27024:15019 1:N:0:1
TATTCAGCGGACTCCTCCGCTTATTGATATGCTTAAGTTCAGCGGGTATCCCTACCTGATCCGAGGTCAAGAGTGTAAAAATGTACTTTTTGGACGTCGTCGTTATGAGTGCAAAGCGCGAGATGTACTGCGCTCCGAAATCAATACGCCGGCTGCCAATTGTTTTGAGGCGAGTCTATACGCAAAGGCGAGACAAACACCCAACACCAAGCAGAGCTTGAAGGTACAAATGACGCTCGAACAGGCATGCCCCATGGAATACCAAGGGGCGCAATGTGCGTTCAAAGATTCGATGACTCAC
+
CCCCCFFFCBBCGGGFGGGGGGGHHHGHHGHHHHHHHHHHHHHGGGGFFGGHHHHHHHHHHHHGGGGHHHHHHFGFGHHHHHHHHHHHHHHGGHHGGGGGGGGGHHHHHFFFHHHGHGFGCGGFFHHHHHGGGGGGHFGGHHHGHGHHGGGGGHFHHHHHHHHHHGGGGGGHHHGHHGGGGHHHGGFGFHHHHFGGGGGGHHGFFHGHHHHGHGHHHHHHHHHHHHFHHGBFFFGHFFHHHHFHHFHGGGGHFFHHHHHHFHHHHGGGGGHHHHGGFGHGFCGGGGGGGFFFFFFDBBAAA
@M02197:102:000000000-ALU3V:1:1101:22945:15143 1:N:0:1
TATTCAGCGGACTCCTCCGCTTATTGATATGCTTAAGTTCAGCGGGTATTCCTACCTGATCCGAGGTCAACCATTAAAAATTGGGGGATTTAGCGGCCAAAGACGCTGCAACTCCAGTCAAAAGCGAGATAAAAATTTACTACGCTCAGAGGATATCGCAGATCCGCCGTTGTATTTCAGGAGCTACAGCTAGCAAAAGCAGTAGGCTCCCAACACTAAGCTAGGCTTAAGGGTTGAAATGACGCTCGAACAGGCATGCCCACTAGAATACTAATGGGCGCAATGTGCGTTCAAAGATTCGATGACTCAC
+
CCCCCFFFBDBDEGGGGGGGGGGHHHHHHHHHHHHHHHHHHHHGGGGGHHGFHHHHHHHHHHHGGGEHHHHHGHHHHHHHHGHHHGGGGHHHHHGGGGGHHH<HGGGGGHGHHHHHHHHHHHHHGGGGG;HHHHHHHHGHHHHGGGGGHGHGGHHHHFGGGGHGHHGGGFGHHHHGHHGHHHGGHHHHHHHGHHHHHHGHHGHHGGFFFHHGFFFHHHHHHHHHGHHHHHGHHHHHHHHGGGGGHHGHHHHHHFGHFGHHHHGHHHHHHHHCGHGGGGGHHHHGGGGHGGGGGGGEGGFFFFFFFCCCCC
@M02197:102:000000000-ALU3V:1:1101:11991:15204 1:N:0:1
TATTCAGCGGACTCCTCCGCTTATTGATATGCTTAAGTTCAGCGGGTAATCTTACCTGATTTGAGGCCAGAAAGGAATACATAAAGAATTATGTATGTGTGTGTTTGTTTGGTAGCAGATGACAAAAGCACAAGATTTTTATGGGTTTGCCTTAACAAAAATCTATGGCTGACACTCATCCACTCATACTTTTAAGGCAAGGTGATACAAAGAGGCTAATCTCATCACCAAGCCCAAGGACCCGTTAAAAGAATTTTTCATAAAAAAAAACCTGTTAATGGAGATATTCACGACACTCAAACAGGCGTGCTCCGAGGAATACCACGGAGCGCAAGATGCGTTCAAAGATTCGATGATTCAC
+
BBBBBFFFBBBBGGGGGGGGCCFHHGHHGHCHHHFHFHHHHGGGGGCFHGHHHGF3FH35FGDEFFACFGGFGHGFFGFHHHFHBHFHHHHHHHFHHFHHCGFGGHHFGFGFGHHHHFFHHFHHHHFF0CGHFHFBH:HFHHHGEGFGG9FGF2F9HFHHHHH9HHGHHH8FHHEHHHHEHB0DGHG9HH9FFFG30D0DEAC8EHH8HEHHGB1*FFFFGGFFGFEF:;CAE191F<E8GE/?4HFF>>1<B011>>F1?>/>///111?111122B1122@2GEB0///2GFF>DAHFB/A//A0F/AA/A1D2B2A2A//B0?EE0E13GBEA0A11DCGGBGEB1C1B3D3B11A11
@M02197:102:000000000-ALU3V:1:1101:23356:15212 1:N:0:1
TATTCAGCGGACTCCTCCGCTTATTGATATGCTTAAGTTCAGCGGGTAATCTTACCTGATTTGAGGCCAGCAAGGAATACATAAAGAATTATGCATATGAGTGTGTTTGTTTGGTAGCAGATGACAAAAGCACAAGATTTTTATGGGTTTGCCTTAACAAAAATCTATGGCTTACAATCATCCACTCATGCTTTTAAGGCAAGGTGACACAAAGAGGCTAATCTCATCACCAAGCACAAGGACCCGTTAAAAGAAAAAATCTTTTAATGGAGATATTCACGACACTCAAACAGGCATGCTCCGAGGAATACCAAGGAGCGCAAGATGCGTTCAAAGATTCGATGATTCAC
+
>11AADFBA111EFGGGGGGGCGHHGGHHHGHHGHHGH2GHHHGGGGG0BF2FGFHHHHHEDGHGHFEHA/0>0FGHGHE1BGG@G1FGFF22F2@B2F2@@D@DG0GC>FHBE?1B1FBCGGG1FG0GFC<CHG::<F:/DGF210C<?CGEBFGFGGDGFG-HBD1GCGG$F1<#1.?DFG<C1F?<#F1DBBGBG1<1@11BFC#CB1GCGBF0BFCFG7282F?;<9;2<C$9;BG0>0:9B1DDGDF0/B1@11FB11122GFF@222D2/>E??HHFGFGCF11BFAGFBFEE/CCFHFFCHGA1HFFE?GEE1HGF0CEEAGGGGGCGEF1C13F@331AAAA
@M02197:102:000000000-ALU3V:1:1101:18917:15225 1:N:0:1
TATTCAGCGGACTCCTCCGCTTATTGATATGCTTAAGTTCAGCGGGTATCCCTACCCGATCCGAGGTCAACCTTAGAAATGGGTTTGTTTTACGGCGTAGCCTCCCGAGCACCCTTTAGCGAATAGTTTCCACAACGCTTAGGGGACAGAAGACCCAGCCGGTCGATTTGAGGCACGCGGCGGACCGCGTTGCCCAATACCAAGCGAGGCTTGAGTGGTGAAATGACGCTCGAACAGGCATGCCCCCCGGAATACCAGGGGGCGCAATGTGCGTTCAAAGATTCGATGACTCAC
+
CCCCCFFFCCCCGGGGGGGGGGGGGHGHHHHHHHHHHHHHHHHGGGGGHHHHHHHHHGGGGGHGGGGHFHHHHHHFHHHHHHHHGGGHHHHHHGGGGGGGGHHHHGGGGGGHHGHHHGHGGFGGGHHHHHHHHHHGGGGGGHHHGGGGGHFGHHHHHHHGGGGGGGGGGGGGGGGGGGGGGGGGGGGGGGGGFFHFHGFGGHGGGHHGHHHHHHHHHH;HHHGGGGCGHHDFHHHHHHHHGGGGGGGHHHHHHHDGGGEGDEDHHHHGGGGHCGGGGGGGFGFFFFFFFBBBBB
@M02197:102:000000000-ALU3V:1:1101:11979:15218 1:N:0:1
TATTCAGCGGACTCCTCCGCTTATTGATATGCTTAAGTTCAGCGGGTAATCTTACCTGATTTGAGGCCAGAAAGGAATACATAAAGAATTATGTATGTGTGTGTTTGTTTGGTAGCAGATGACAAAAGCACAAGATTTTTATGGGTTTGCCTTAACAAAAATCTATGGCTGACACTCATCCACTCATACTTTTAAGGCAAGGTGATACAAAGAGGCTAATCTCATCACCAAGCCCAAGGACCCGTTAAAAGAATTTTTCATAAAAAAAAACCTTTTAATGGAGATATTCACGACACTCAAACAGGCATGCTCCGAGGAATACCAAGGAGCGCAAGATGCGTTCAAAGATTCGATGATTCAC
+
BBBBBFFFBBBBGBCGGGGGCGGHHGHHHHGHHHHGCHHCF5DEGGGGHHHHFHHGHHHHHHHHGBFGEGHHHHGHHGHHHHGHHHHHHHHHFGHGHHHGHHHHHHHHHHHGHHHGHHGHEHHHHHFHHGFGHHF2FHHHHHHHFFGGFHGHHHHBGHGA<GBGHHHFGGGHGHHHFH9FFGGGHHDHFHHGHHHHFHHHGG3FGHGHHHHHHHFGGBFBHHGHGGHGGGGFEFGEGG>:A?DHFFHFHFHHHFFDE?DBEGGGGGGHFGGGF4HHHGBHFD@FDHGFGFEDHFDF5CGGHFFGHHGHCE1GGGD5BBFHEHHFHGGGCGFGDF2?AFGFGGGFFGFFACFFFBFFAABAA
@M02197:102:000000000-ALU3V:1:1101:23496:15239 1:N:0:1
TATTCAGCGGACTCCTCCGCTTATTGATATGCTTAAGTTCAGCGGGTAGTCCTACCAATCTGAGGCCGATGAATTGAAATTAGATCCCTTTCTCTGACAGAAAGGGCGGGGTTCAGAAGCACTCCAACCAGCAAAAGTCGTTGCGTCCAGCTCTAACCCTTTCTCCGCCTCCGAAGTCCTGATATTATCAAAACCCGGCAGGGAAGAGAGGGCTAAAAATCAAGCTTTCGTCCGTCTTTCGCCTATCAAATGGATGCGCTAATGCATTTCGAGGGAGCCCCGGTAAATGGCAAAAAGACCCTCAATACCGATCCGCCAGCTCTTACTGAAAAAAGCTGTCGTTCGAAACAATTCGCGGCCCGCAAACAGGCATGCTCCCCAGATTAGATCTGCCGGGAGCGCAAGGTGCGTTCAAAGATTCGATGACTCAC
+
A>AA?FB5A@DDGGGGGGGGGGGHHHHHHHHHHHHHHHHHHHHGGGGGEHHHHHHHG3B3ADFFEAC@F@AG3GDG@GHEHFFBDF@GGHFDFGHGEHFFC3FFGEFGC@C<@FGHBGGFBFFEFBBFF..<CGCG/DGD.CGDG.:AEBFGBB0CF?E?BBFGFF.AA??9C-C?;BFBFFBFBFFFFFBFFADDBBBB;-9AF?.EFFF?D#=FBB;9FFFB9AB99A9DDBEF.=/;DFFFFBBFBBF/>9--B9/B9/9BBFFFDB9/A.C9--;-EF;00BC000CBC0:::.A:0GC0;.<A<<--GFDBFFFF<F?1F@1FGHF2D<AB/>/B?0/?FB4?3F<</>/EE/?>05F5B@3EFBFGEEEC0BBFAA555HFF10A22?F2GCGGHHHHGGGGHGFGBGCGGGGFFFFFFFBBABA
@M02197:102:000000000-ALU3V:1:1101:2379:15253 1:N:0:1
TATTCAGCGGACTCCTCCGCTTATTGATATGCTTAAGTTCAGCGGGTATCCCTACCTGATCCGAGGTCAACCTTAGAAAAATTAAAGGCTTCTGTCGGCAGGAGTCCTCCCCTTTTAAAGACGTTCGAAAGAATTCTACTACGCCTAAAGCCGGTGAGGCCTCGCCGAGGTCTTTGAGGCGCGCCCCCCGCGGAGGGGGACGGGGCCCAATACCAAGCAGTGCTTGAGTGGTGTAATGACGCTCGAACAGGCATGCCCCATGGAATACCAAGGGGCGCAATGTGCGTTCAAAGATTCGATGATTCAC
+
AB??AFFDAB@BGFGGCFEFGAEGGHHHGHFGHGHHGHFGFHHCGGCEHEHFFHHEFFCGHHG?CGGGHHHHHHBFFHHH19HHHHFHE;HG)GHB:C?7E#GBGB?3GGGCFHCHHE;FGFFFFHGE9EDH08G1FG<%?G?C/G9<FFGF@-;@EHHGEBGECCCGCGDB7FBB0EGFGA9?</;/9B/92DDAFFF=@ACB8FBGFEFBGEFB1EFBFFFB0FF:CB9GEBF/+EB3;ADA)HFFHHHHHEEEF0B22GAHGD1FHCFA0AA01BGD00EA11BA3FB3E1GC1B3@33?AAA?
@M02197:102:000000000-ALU3V:1:1101:28070:15282 1:N:0:1
TATTCAGCGGACTCCTCCGCTTATTGATATGCTTAAGTTCAGCGGGTATCCCTACCTGATCCGAGGTCAACCTTAGAAATGGGGTTGTTTTACGGCGTAGCCTCCCGAACACCCTTTAGCGAATAGTTTCCACAACGCTTAGGGGACAGAAGACCCAGCCGGTCGATTTGAGGCACGCGGCGGACCGCGTTGCCCAATACCAAGCGAGGCTTGAGTGGTGAAATGACGCTCGAACAGGCATGCCCCCCGGAATACCAGGGGGCGCAATGTGCGTTCAAAGATTCGATGATTCAC
+
BBCCCFBFCCBBGGGGGGGGGGGHGD5GHCHHHHFFHHHHFGHGGGGGHHHHGFHHHEGHHHHGGGGHHHHFGGHHFFHHHGGG;GGGGH<HGG;GGGGGGH<HHGGGGGGHDGGHHHHHGGGGGHGHHHGHHHHGGFFEBGHFFCGGGHHHHHFCEAFCDCAFGGGGGGGFBFGGGGGGFFFFFFGFCFFABFFHHFGEFHFFFFDFFFFHHHFGFFHHFFGGFGCCGCGHHHFFHBHHCCFFFEAB2EADFBCGEEE0EA0DFFFGFE0HFGFFFAGFFFFFDFFFF?AA1A
@M02197:102:000000000-ALU3V:1:1101:11739:15365 1:N:0:1
TATTCAGCGGACTCCTCCGCTTATCGATATGCTTAAGTTCAGCGGGTAATCTTACCTGATTTGAGGCCAGAAAAGAATATGCACACAAGTGTGTATATTACGCGTGTTTGTTTGGAAGCAGATGACAAAAGCACAAGATTTTTATGGGTTTGCCTTAACAAAAATCTATGGCTGACACTCATCCACTCATACATTTAAGGCAAGGTGATACAAAGAGGCTATGCCATCACCAAGCCCAAGGACCCGCAAAAAAAGTTTTTCATAACAAAAAACCAATTTTTTGGAGAAATTCACGACACTCAAACAGGCATGCTCCGAGGAATACCAAGGAGCGCAAGATGCGTTCAAAGATTCGATGACTCAC
+
CCCCCFFFBBBCGGGGGGGGGGGHHHFHHGHGHHHHFHHHHHHGGGGGHHHHGHHGHHHHHHGHGHGFHHFFHHHGHHHHGHHHGHFGHFGFG?GGHHHHGFGGEGGHHHHGHGGFGHHHHGHGHHHGHHHHHHHHHGHHHHHHGHGHHGGGHHHHHHHHHHHHHHHHHHHHHGHFHHHHHHHFEHHGHHHHHHHHHHCHGHGFGHHGFGFHHHHFGHGHHGGFHGGGGGGGHFFHHFFFEFFAF1?GGHGHHHEFB34BHHHFFECFEGF3HHGF/CFB3DGHHFHGHFHE1GFDFGB53GF3DGCBGHHEE1EAFGGGHGBGHFGA2GGEED5HHGEAE4FGFFFGGEB4CFFBFFFBABBB
@M02197:102:000000000-ALU3V:1:1101:15632:15404 1:N:0:1
TATTCAGCGGACTCCTCCGCTTATTGATATGCTTAAGTTCAGCGGGTATCCCTACCTGATCCGAGGTCAAAGACGGTAATGTTGCTTCGTGGATGCGGGCCACGCCCCCTCGCAGACGCAATTGTGCTGCGCGAGAGGAGGCAAAGACCGCTGCCAATGAATTTGGGGCGAGTCCGCGCGCAGAGGCGGGACAGACGCCCAACACCAAGCAGAGCTTGAGGGTGTAGATGACGCTCGAACAGGCATGCCCCACGGAATACCGAGGGGCGCAATGTGCGTTCAAAGATTCGATGATTCAC
+
DDDDDFFFBBCCGGGGGGGGGGGHHHHHHGHHHHHHHHHHHHHGGGGGHHHHHHHHHHHHHHHGGGGHHHHHHHGGGHGHHHHHHHHHGGGGGHHHGGGGGGGGGGGGGGGGGGGGHGGGGGHHGHHHHHGGGGGGGGHGGGGGGHGGGGGHHGGHHHHHGGGGGGGGGHGGGGGGGGFFFGGGGGGHHHHGGGGGHGHHGHFGGHHHHHHHHHGGHHHGHH;H<GHHGGGGGGHGHHHHHHHHHGGGGGEHHHHHGHGCGGHGGGGGHHHHGGEGFGGGGGFGGGGFFFFFFFCCCCB
@M02197:102:000000000-ALU3V:1:1101:15150:15408 1:N:0:1
TATTCAGCGGACTCCTCCGCTTATTGATATGCTTAAGTTCAGCGGGTAATCTTACCTGATTTGAGGCCAGAAAGGAATACATAAAGAATTATGTATGTGTGTGTTTGTTTGGTAGCAGATGACAAAAGCACAAGATTTTTATGGGTTTGCCTTAACAAAAATCTATGGCTGACACTCATCCACTCATACTTTTAAGGCAAGGTGATACAAAGAGGCTAATCTCATCACCAAGCCCAAGGACCCGTTAAAAGAATTTTTCATGAAAAAAAACCTTTTAATGGAGATATTCACGACACTCAAACAGGCATGCTCCGAGGAATACCAAGGAGCGCAAGATGCGTTCAAAGATTCGATGATTC
+
CBCCCFFFBDBBGGGGGGGGGGGHHHHHHHHHHHHHHHHHHHHGGGGGHHHHHHGFHHHHHHHHGHGGHHHHHFHHHHHHHHHHHHHHHHHHGGHHHHHHHGFHFHHGHHHGGHHHHHHHHHHHHGHFHHHGHHGHHHHHHHHHHHGGGHHHHHHHHHHHHHHHHHHHHHHHHHHHHHHHHHHFHHHHHHHHHHHGHHHHHHHHHHHHHHHHHHHHHHHHGHGHHGGEGHGHEGHHHHGGGGGHGHHHHHHHHHHGGHHHFHGGGGGGHHGHHGHHHHHHHFHHHHGHGGGHHHGGHHHHHHGHHHHHGGGGGHHHHHHHHHHHHGGEEGHFCGGGGGGGGGGGCGGFFFFFFFCCCCC
@M02197:102:000000000-ALU3V:1:1101:20101:15417 1:N:0:1
TATTCAGCGGACTCCTCCGCTTATGATATGCTTAAGTTCAGCGGGTAGTCCTACCAATCTGAGGCCGATGAATTGAAATTAGATCCCTTTCTCTGACAGAAAGGGCGGGGTTCAGAAGCACTCCAACCAGCAAAAGTCGTTGCGTCCAGCTCTAACCCTTTCTCCGCCTCCGAAGTCCTGATATTATCAAAACCCGGCAGGGAAGAGAGGGCGAAAAATCAAGCTTTCGTCCGTCTTTCGCCTATCAAATGGAGTCGCTGATGCATGTCGAGGGAGCCACGGTAAATGGCAAAAAGCCCCTCAATACCGATCCGCCAGCTCTTTCTGAAAAAAGCTGTCGTTCGAAACAATTCGCGTCCCTCAAACAGGCATGCTCCCCAGATTAGATCTGCCGGGAGCGCAAGGTGCTTTCAAAGATTCGATGATTCAC
+
CCCCCFFFCCCBGGGGGGGGGGGHHFHHHHHHHFHHHGFHHHGCGEEFHHGHHGHHHGHHHHGGGGG?EGGHHHGHBGHGFHHFFHHHHHHHGHHGHHHHHHGG/FEGCGGGHHGFGFHHHHHGGCCACGHFGFFC0DAEEHGGGGGGHBGFFFFGGGGGGGGGGGGGDGGGGDAEFFEF0F0BBFFFF0:BFFFFCBFFFFEA//AF;9-6B4D8FF.0BBFFF::FB#:AA3FF.9BDFF/:00;9FBB;---.;000;000.9-.@/F;.0.--.:.FC;;:;000;0GC<-<-.<1F<1.....--/</FFC@00??<122GB/1B111///<//B0//GF>>1////?EEB/E0/D01@B11B11FAA///F1B21D1BA11AGGE0A0A0EE01B10GA1111F3A3F31F111FFFFD1A@AA
@M02197:102:000000000-ALU3V:1:1101:14775:15301 1:N:0:1
TATTCAGCGGACTCCTCCGCTTATTGATATGCTTAAGTTCAGCGGGTATCCCTACCTGATCCGAGGTCAACCTTAGAAATGGGTTTGTTTTACGGCGTAGCCTCCCGAACACCCTTTAGCGAATAGTTTCCACAACGCTTAGGGGACAGAAGACCCAGCCGGTCGATTTGAGGCACGCGGCGGACCGCGTTGCCCAATACCAAGCGAGGCTTGAGTGGTGAAATGACGCTCGAACAGGCATGCCCCCCGGAATACCAGGGGGCGCAATGTGCGTTCAAAGATTCGATGACTCAC
+
BBBBBFFFBBBBGGGCGGGGGGGGHHGHHHHHHHHHHHHHHHHGGGGGHHHHHHHHHHHHHHHGGGGHHHHHGHHHHHHHHHHHGGGHHHGHHGGGGFGGGHHHGGGGGGGHGGHHHHGHFGGFFGFGHHHHHHHGGGGGGHGHGFGFGHFFFHHHHHHGGGFGGGGGGGGGGGGGGGGGFGGGGGGGGGGGGHHHHHHGGHGGGHHGHHHGHHGGHHHHFHHGGGGGFHGHHHGHHHHHGGGGGGGHHHHHHHGGGGGGGGGGHHHGGGGGGGGGGGGGGGFFFFFFFCDCCC
@M02197:102:000000000-ALU3V:1:1101:21984:15546 1:N:0:1
TATTCAGCGGACTCCTCCGCTTATTGATATGCTTAAGTTCAGCGGGTATCCCTACCTGATCCGAGGTCAACCTTAGAAATGGGGTTGTTTTACGGCGTAGCCTCCCGAACACCCTTTAGCGAATAGTTTCCACAACGCTTAGGGGACAGAAGACCCAGCCGGTCGATTTGAGGCACGCGGCGGACCGCGTTGCCCAATACCAAGCGAGGCTTGAGTGGTGAAATGACGCTCGAACAGGCATGCTCCCCGGAATACCAGGGGGCGCAATGTGCGTTCAAAGATTCGATGATTCAC
+
BBBBCFFFCCCBGGGGGGGGGGGHGHHHGHHHHHHHHHHCHHHGGGGGHHHGHHGHHHHHHHHGGGEFHHHHHHHHHHHHHHGGGGGFHHHHGGGGGGGGGHGHHGGGGGGHGGHHHHHHGGGGGGHHHHHHHHHGFGGGGHHHGGGGGHGHHEHHHHHGGGHGHHHGHHHHGGGGGGGFFAFGGGGGFFFHFFHHGFFGGHGGGHGGGGHHGHHHHHHHHHHFFFFA2GGHHFHHHHGHHGFGGGGHHHGGDBHGGGGGGGGHHHGGGGGHGGGFDGGGGFFFFFFFFBBBBB
@M02197:102:000000000-ALU3V:1:1101:19487:15557 1:N:0:1
TATTCAGCGGACTCCTCCGCTTATTGATATGCTTAAGTTCAGCGGGTAGTCCTACCAATCTGAGGCCGATGAATTGAAATTAGATCCCTTCCTCTCTTCCAAAGAAGCGAGGCATGGGCGGGGTTCAGAAGCACTCCAACCAGCAAAACGTCGCGTCCAGCTCCTCGACCCTGCGCCTCTCCTCTCCGAAGTCCTGATATTATCAAAACCCGGCAGGGAAAGACGTGGGCGAAATAACGAGCTTTCGTCCGTCTTGCCTATCGAATGGAGGCGCTAATGCATTTCGAGGGAGCCACCGTGGAAGATGGCAAGACCCTCAATACCGATCCGCCAGCTTTCTCAACTAAATAAGAAAGCTGTCGTTCGAAACAATTCGCGGCCCTCAAACAGGCATGCTCCCCAGATTAGATCTGCCGGGAGCGCAAGGTGCGTTCAAAGATTCGATGATTCAC
+
CCCCCFFFCCBCGGGGGGGGGGGHGHFHHHHGHHHHHHHHHH5EGGGGAFGHHHHHHHHHHHFBFGGG0EEFHHHGGHHHFHEHHHHHGHHFGHHFHHHHGGHGHGGH/<EECGFGHAAD/<@@DFHHDHCHHHHHB/CCEECHFGHHHGAE-??F?DDGGGGG/FAADCFFFEBFDBDBFFFFFFF9DFCEFFF/BFFFFFBFBBB/A.:>-@9@ACEFE9BBF.DDA9B99:,B:FDE9;A;F:B.9...A.//B:.//B;9/..9C-??90;;BFBCAC/DB;/9.0..:::-D00FFFHFFCFC0HCGDEBEHHFC.<A<-<-CCDFG1@11>HFFG>12HF2FEHGDD1GA?C?EEA0AFFFG4HHEEECE?FE?FE5C5F@HGBFGDFFEC?BDFDF5HBGGFDGEEE22E2E2EGFFHE2EDGFCGFGFAA4FC45DBFFBBBBB
@M02197:102:000000000-ALU3V:1:1101:4402:15594 1:N:0:1
TATTCAGCGGACTCCTCCGCTTATTGATATGCTTAAGTTCAGCGGGTATTCCTACCTGATCCGAGGTCAACCACAAAAAATTGGGGGTTTAGCGGCTGGGAGTTATAGCACCTAACAAAAGCGAGAAAAAAATTACTACGCTCAGAGGATACTACAAATCCGCCGTTGTATTTCAGGAACTACAACTCCTAAGAGAAGTAGATTCCCAACACTAAGCTAGGCTTAAGGGTTGAAATGACGCTCGAACAGGCATGCCCCCCGGAATACCAGGGGGCGCAATGTGCGTTCAAAGATTCGATGATTCAC
+
AABBBFFFABBBGFEGGGGGGGCGHHHHGGHHHHHHCBDGGFGGCGAEFDGFHHHGHFBFGHH?EEEGHEHHGGGHHFHEHG9FFECFGGF9FEEG:FGGHGBGGFHHH;FC9FFHHH;02E;?CF;GHHFFHFBGDGF/CGD?/0;FB;CHHHCGFFFGGGBBBDGFFFFFGFFCBCFEGGFFFFFFFFCBFEBFBBBF9FBFGFEBGCEHHHHHFGFHG9FHHHD<AAHGFHHGFF/DBAGDGHHHHHHG@CCGGGGGFGCGHHHFE222GE?G5HFGGEGFGGFGGFGGGGFFFDBFF?AA33
@M02197:102:000000000-ALU3V:1:1101:10694:15509 1:N:0:1
TATTCAGCGGACTCCTCCGCTTATTGATATGCTTAAGTTCAGCGGGTAGTCCTACCAATCTGAGGCCGATGAATTGAAATTAAATCCCTTCCTCTCTTCCAAAGAAGCGAGGCATGGGCGGGGTTCAGAAGCACTCCAACCAGCAAAACGTCGCGTCCAGCTCCTCGACCCTGCGCCTCTCCTCTCCGAAGTCCTGATATTATCAAAACCCGGCAGGGAAAGACGTGGGCGAAATAACGAGCTTTCGTCCGTCTTGCCTATCGAATGGATGCGCTAATGCATTTCGAGGGAGCCACCGTGGAAGATGGCAAGACCCTCAATACCGATCCGCCAGCTTTCTCAACTAAATAAGAAAGCTGTCGTTCGAAACAATTCGCGGCCCTCAAACAGGCATGCTCCCCAGATTAGATCTGCCGGGAGCGCAAGGTGCGTTCAAAGATTCGATGACTCAC
+
CCCCBFFFBDDBGGGGGGGGGGGHGHHHHHHHHHHHHHHHGHHGGGGGFHHHHHHGHHHHHHHHGGGGGGGHHGHHHHHHHHHHHHGHHHHGHHHHHHHHHGHHHHFGGGGGGGHHHHHGGGGGGGHHFHHFFHHHHHHGGGGHHHGHHGHGGGA?DGGGGGGGGGGGFFFFFFACFFFFFFFEFFFFFFFAFFFFFFFFFFFFFFFFFFFFFFAFDAEFF?FFFFFFFFFFFFFFFFFFFFAB/D@A?DFFF?FFB9.FFFFFFFBFDFGGGFFBFGFGGEBEDBF.ABFFDGACDHFHHHHFGC/FFGHHDGGHHHFEHGE?CC<GFGHHGHHFGAHHFHHHGHHHHHBGHHHHGGGGGHFFGHHHFHHE@>@EGGFDG1GHHGFHGGHGHHGGGEGHHFHHHHHHHGGFGGGGGGGGGFHCHFGGGHGGGGGGGGGGFFFFFFFAA?AA
@M02197:102:000000000-ALU3V:1:1101:25778:15600 1:N:0:1
TATTCAGCGGACTCCTCCGCTTATTGATATGCTTAAGTTCAGCGGGTATCCCTACCTGATCCGAGGTCAACCTTAGAAATGGGGTTGTTTTACGGCGTAGCCTCCCGAGCACCCTTTAGCGAATAGTTTCCACAACGCTTAGGGGACAGAAGACCCAGCCGGTCGATTTGAGGCACGCGGCGGACCGCGTTGCCCAATACCAAGCGAGGCTTGAGTGGTGAAATGACGCTCGAACAGGCATGCCCCCCGGAATACCAGGGGGCGCAATGTGCGTTCAAAGATTCGATGATTCAC
+
BBCCBFFFC@BBCGGGGGGGGGGHHHGHHHHHHHHHHHHHHHGGGGE0GFHEHHHHHHHHHHHGGGGGHHFHHHHHHHHHHHHGGGGFHHHHHGGGGGGFEHHHHGDGGGGHHGHHHHHGGFGGGHHGHHHHHHGGGGGGGGHHFFFGGHFHFHGGHHGECGGGFBGGGGGEDEGGGGGFFCCGFFGFFGGGGFHHFHHGFHFGFF/AFFHHGHHHHHGHGD<B<C?DFGGHHHHHFHFHGGGFGFFHHHHHGGDGGGGGEEAHFHHGEEEAGGGGFCGGGGFFFFFF5BBABB
@M02197:102:000000000-ALU3V:1:1101:21842:15613 1:N:0:1
TATTCAGCGGACTCCTCCGCTTATTGATATGCTTAAGTTCAGCGGGTATTCCTACCTGATCCGAGGTCAACCTGAGAAATAAAAGGTTAGACCGGCCCGACGAGACCTTGCAACTCCCCGCGTGCCTCGAAAGACTCGTTGCGAAGAGGGTCCCACGGACGCCGTCATTGTCTTTGAGACCAGTTGCGGACGAACCACAACGCGGCCCAACACCCAGCCCGAAGGTTGGAGAGAGGATAATGACGCTCGAACAGGCATGCCCACCGGAATACCAGTGGGCGCAATGTGCGTTCAAAGATTCGATGACTCA
+
CCCCCFFFBCBCGGGGGGGGGGGHHHGHGHHHHHHHGGGHHHHGGGGGHGHGHHGGHHHGHHGGGGGHHHHHHHGHHHHHHGHHHGGHGFHHHFFGGGGGGGGGGGGHHHHHGGHHHHGGGGGGGHFHGFGGGHHHHGGGHGGGGGFDGFGGGGGGGGGGGFGGHHHGGHHGHHHHHHHGHHGGGGGGGGGHFGGFGGGFGGGHHGHHGGFGGGGGEEGHHHHGHHHHHHHHHHHHHHHHGGGGFFHGHHFHGHHHHHGGGGEGHHGHHHFGFHGGGGGGHHFCCGEE4GGGGGGGGGFFFFFFFABAAA
@M02197:102:000000000-ALU3V:1:1101:12373:15620 1:N:0:1
TATTCAGCGGACTCCTCCGCTTATTGATATGCTTAAGTTCAGCGGGTATCCCTACCTGATCCGAGGTCAACCTTAGAAATGGGGTTGTTTTACGGCGTAGCCTCCCGAACACCCTTTAGCGAATAGTTTCCACAACGCTTAGGGGACAGAAGACCCAGCCGGTCGATTTGAGGCACGCGGCGGACCGCGTTGCCCAATACCAAGCGAGGCTTGAGTGGTGAAATGACGCTCGAACAGGCATGCCCCCCGGAATACCAGGGGGCGCAATGTGCGTTCAAAGATTCGATGATTCAC
+
BBBBBFFFBDBBGGGGGGGGGGDHHGHGHFHHHHHHFHGHHFHGGFEGHHHHHHHHHHHHGGHGGCGHHHHHHGFHHFHHHHHGGFGGHHHHHGGGGFGDGHHHHGGGGGGHGGHHHHHHGGGGGHHHHHHHHHHGGGGGGHHHGGGGGHHHGFFHHHHGGGFFGGGGGGGGGGGFFAGGCDGGGGGGGGFFFFFHHFHGGHGGGHHGFHHHGHHHHHFHHHGFFGGGHECHHHHHHGHHGGGFGGCHHGHHHHFCGGGGGGGHHGHGGGGHGGGGGGGCGGBFFFFFFBBBBB
@M02197:102:000000000-ALU3V:1:1101:12855:15641 1:N:0:1
TATTCAGCGGACTCCTCCGCTTATTGATATGCTTAAGTTCAGCGGGTAGTCCTACCAATCTGAGGCCGATGAATTGAAATAAAATCCCTTCCTCTCTTCCAAAGAAGCGAGGCATGGGCGGGGTTCAGAAGCACTCCAACCAGCAAAACGTCGCGTCCAGCTCCTCGACCCTGCGCCTCTCCTCTCCGAAGTCCTGATATTATCAAAACCCGGCAGGGAAAGACGTGGGCGAAATAACGAGCTTTCGTCCGTCTTGCCTATCGAATGGATGCGCTAATGCATTTCGAGGGAGCCACCGTGGAAGATGGCAAGACCCTCAATACCGATCCGCCAGCTTTCTCAACTAAATAAGAAAGCTGTCGTTCGAAACAAGTCGCGGCCCTCAAACAGGCATGCTCCCCAGATTAGATCTGCCGGGAGCGCAAGGTGCGTTCAAAGATTCGATGACTCAC
+
BBCCCFFFCCCCGGGGGGGGGGGHHHFHHHGHFHHFHHHHHHHGGGGGGHHHHHHHHGHHHHFFGGGGGGGHHHHHHHHH4FHHGHHHHHHHHHHHGHHHHHHHGHHHGGGFGGHHGEHGGGGCDHHHHHFHFHHHHHHHDGHHHFHFHGFGGGGFDGGEEGFFGGGGFFFFFF@DFFDFFFFFFFFFF.@;BBFFFFFFFFFFFFFFFFFFFFFAFAF.E.FBDEAEFFFFFEEFFFFFFFFFFF@BFFFFEFB/BFFFBFBEFFF@C-?@FC;90BBEGGGFGGFEGFEGGECCABFHFHHGFBFCDDC<.?HFHGGEHEGGGGCGGEBHHHHGHHHFGBHFHHGD2HHFGGGHGGGCGGFGCHHGGF?>/EGCCEGGHEGHHGHGHHGBGHEEGEEEFHHHHHFHGACGEGGGGGGGGHGHHGCGGHBFGFGGGAGB11FFFFFAAAAA
@M02197:102:000000000-ALU3V:1:1101:22152:15673 1:N:0:1
TATTCAGCGGACTCCTCCGCTTATTGATATGCTTAAGTTCAGCGGGTATCCCTACCTGATCCGAGGTCAACCTTAGAAATGGGGTTGTTTTACGGCGTAGCCTCCCGAACACCCTTTAGCGAATAGTTTCCACAACGCTTAGGGGACAGAAGACCCAGCCGGTCGATTTGAGGCACGCGGCGGACCGCGTTGCCCAATACCAAGCGAGGCTTGAGTGGTGAAATGACGCTCGAACAGGCATGCCCCCCGGAATACCAGGGGGCGCAATGTGCGTTCAAAGATTCGATGATTCAC
+
BBBBBFFFBBBBGGFGGGGGFGGHHHHHHFHGHHHHHHHHHFCGCGGGHFH3EFHHHHGHHHHGFGGHGFHHHHHHHHHHHHHGFGGGHHHHHGGGGGGGGHHHHGGGGGGHGGHHHHHFGGFGGFGHHHHHHHHGGGGGFGHGGGFCEHFGFHHEEHHGGGGGGFGGGGGGGGGFGGGGGGFAGGGGGGGGGHHHHGHGGHGGFFHGGFHHHHHFHHHHGHHGGGGGHHGGHHGHGHHHGGGGGGGHGHHHHHHGCGFGGGGHHGHGGEGHGGGGGGGGGFFFFFFFFBBBBB
@M02197:102:000000000-ALU3V:1:1101:14504:15721 1:N:0:1
TATTCAGCGGACTCCTCCGCTTATTGATATGCTTAAGTTCAGCGGGTATCCCTACCTGATCCGAGGTCAACCTTAGAAATGGGGTTGTTTTACGGCGTAGCCTCCCGAACACCCTTTAGCGAATAGTTTCCACAACGCTTAGGGGACAGAAGACCCAGCCGGTCGATTTGAGGCACGCGGCGGACCGCGTTGCCCAATACCAAGCGAGGCTTGAGTGGTGAAATGACGCTCGAACAGGCATGCCCCCCGGAATACCAGGGGGCGCAATGTGCGTTCAAAGATTCGATGATTCAC
+
CCCCBFBFCCCBGGGGGGGGGGGHGGHHHHHHHHHHHHHFHHHGGGGGGHHHHHHHHHHHHHEGGGGHGHHHHHHHGHGHHGFGGGGDGHHHHGGFGGGGGHGFHGGGGGGHGGHHHHHHGGGGGHHHHHHHHGHGGGFEGHHHGDGGGHGHHHHHHGHGGFGGGGGFFFGGGGGGFFGGGGGGGGGGFEFFGFHFHGFGGGGGGHHGHHHHHHGHGHHHGHGGGGGFGFFHHHHFFHHHGGGGGGGGHHHHGHHAGGGGGGGFHFHGGEGHFGGGGGGACFFFFFFFFABBBA
@M02197:102:000000000-ALU3V:1:1101:20995:15795 1:N:0:1
TATTCAGCGGACTCCTCCGCTTATTGATATGCTTAAGTTCAGCGGGTATCCCTACCTGATCCGAGGTCAACCTTAGAAATGGGTTTGTTTTACGGCGTAGCCTCCCGAGCACCCTTTAGCGAATAGTTTCCACAACGCTTAGGGGACAGAAGACCCAGCCGGTCGATTTGAGGCACGCGGCGGACCGCGTTGCCCAATACCAAGCGAGGCTTGAGTGGTGAAATGACGCTCGAACAGGCATGCCCCCCGGAATACCAGGGGGCGCAATGTGCGTTCAAAGATTCGATGATTCAC
+
CBCCCFFFCCCCGGGGGGGGGGGHHHHHHHHHHHHHFHHHGHHGGGGFGHHHHHHHHHHHHHHGGGGHHHHHHHHHH4FEGFHHGGGHHHHHHGGGGGGGGHHHHGGGGGGHHGGHHHHHGGGGGHHHHHHHHHHGGGGGGHHHGGGGGFHHHHHHHHHGGGGGGGGGGGGGGGGGGGGGGGGFGGGGGGFGGHHFHHFGGEGGGHHGHGFFGHHHHHFHHHHFGGGGHGGGHHHHHHGECFCFGEGFFHHHGHHGGGGGF?GGGHHGGGGHGGGGGGGGGGFFFFFFFCCCCC
@M02197:102:000000000-ALU3V:1:1101:23980:15807 1:N:0:1
TATTCAGCGGACTCCTCCGCTTATTGATATGCTTAAGTTCAGCGGGTATCCCTACCTGATCCGAGGTCAAGAGTGTAAAAATGTACTTTTTGGACGTCGTCGTTATGAGTGCAAAGCGCGAGATGTACTGCGCTCCGAAATCAATACGCCGGTTGCCAATTGTTTTGAGGCGAGTCTGCGCGCAGAGGCGAGACAAACACCCAACACCAAGCAGAGCTTGAAGGTACAAATGACGCTCGAACAGGCATGCCCCATGGAATACCAAGGGACGCAATGTGCGTTCAAAGATTCGATGACTCAC
+
CCCCCFFFCCCBGGGGGGGGGGGHHHHHGHHHFFHHGHHHHHFGGGGGGHHHHHGHFEHHHHFGGGEHHHGEGFGHHGHFHHHHHHHHHFGGGHGGGGGFGGFGHHHFHHHHHHHFHGGGGGGGGHHHHGHCCFGHGGGGHHHFHFHGGGHFHHHHHGHHHGGHHHGDDGGGFG:GGGGCCHGHGGEFHHHGGCFGFFFGHHGHFFFHHHHHHHHHHFFGFFBGF:HHHHGFECGFHGHHHHHGHHHGGGHHHHFDHHHHGCGHFCGEEGHFHGEEAGGF5FFBFGGGGFFFBFFFBBBBB
@M02197:102:000000000-ALU3V:1:1101:25404:15769 1:N:0:1
TATTCAGCGGACTCCTCCGCTTATTGATATGCTTAAGTTCAGCGGGTATCCCTACCTGATCCGAGGTCAACCTTAGAAATGGGGTTGTTTTACGGCGTAGCCTCCCGAACACCCTTTAGCGAATAGTTTCCACAACGCTTAGGGGACAGAAGACCCAGCCGGTCGATTTGAGGCACGCGGCGGACCGCGTTGCCCAATACCAAGCGAGGCTTGAGTGGTGAAATGACGCTCGAACAGGCATGCCCCCCGGAATACCAGGGGGCGCAATGTGCGTTCAAAGATTCGATGACTCAC
+
ABCCAFFFCCCCGGGGGGGGGGGHHHGHGHHHHHHGHHHHHHHGGGGGHHHHHHHHHHHHHHHGGGGHHHHHHHHHHHHHHFHGGGGGHHHHHGFGGGGGGHHHGGGGGGGHGGHHHHHHGGGGGGGGHHFFHFHGGGGGGHHGGGGGGGHHHHHHHHGFFGFGGGGGGGGGGGGGGGGGGGGGGGGGGFGGFGHHHGGFFFGGGHHGHFHHHHGHHHHHHHHGFFGGHHGHHHHHHHHHGGGFGGGHHHHHHGGGGGGGGGGHGHHGGGGHGFGGGGGGGGFFFFFFFCBAAA
@M02197:102:000000000-ALU3V:1:1101:24694:15845 1:N:0:1
TATTCAGCGGACTCCTCCGCTTATTGATATGCTTAAGTTCAGCGGGTATTCCTACCTGATCCGAGGTCAACCTGAAAAAAGTTTTAGAGGCGACCGGGTCCCTGGGCCCTTGAAACTCTACGCGTGCTCCGGAAAGCTCAGTGCGAAGAGGGTCCCTGGGACGCCGTCATTGTCTTTGAGACCAGTTGGGCCTTGCGGCCAACGCGGTCCAACACCAAACCCGGGGGTTTGAGAGAGGATAATGACGCTCGAACAGGCATGCCCTTCGGAATGCCAAAGGGCGCAATGTGCGTTCAAAGATTCGATGACTCAC
+
CCCDCFFFCCCCGGGGGGGGGGGHHHHHHHHHHHFHHHHHGHHGGGGGHHHHHHHHHHHHHGHGGGGHFHHHHHHHHHHGGFGFHHH;HBGGGGGDDGGGHHHGHGGHGHHHHHHHGGHHHGGGGGGGHHGGGGGHHHHHHHHHGGGGGHHGGGGHHGEGGFGGGHHGHGHHHFFHGHFGFHHHGHGFHFFGFGGGHHHGFFGGFGHHHFFHFHGGGFFGGGGGGGGHHHHHHHHHHHFHGHGGGEGFHEHHHHEHHHHGGGGGGGGHHHHHHHHGEGGGGEGHHHFFEGFGGGGGGGGGGFFFFFFFBBAAA
@M02197:102:000000000-ALU3V:1:1101:10796:15976 1:N:0:1
TATTCAGCGGACTCCTCCGCTTATTGATATGCTTAAGTTCAGCGGGTAGTCCTACCAATCTGAGGCCGATGAATTGAAATTAGATCCCTTTCTCTGACAGAAAGGGCGGGGTTCAGAAGCACTCCAACCAGCAAAACGTCGCGTCCAGCTCCTCGACCCTTTCTCCGCCTCCGAAGTCCTGATATTATCAAAACCCGGCAGGGAAGAGAGGGCGAAAATCGAGCTTTCGTCCGTCTTTCGCCTATCAAATGGATGCGCTAATGCATTTCGAGGGAGCCACGGTGAATGGCAAAGACCCTCAATACCGATCCGCCAGCTCTTACTGAAAAAAGCTGTCGTTCGAAACAATTCGCGGCCCTCAAACAGGCATGCTCCCCAGATTAGATCTGCCGGGAGCGCAAGGTGCGTTCAAAGATTCGATGATTCAC
+
BBBBBFFF@DBBGGGGGGGGGGGHHHHHHHHHHHHHHHHHHHHGGGGGGHHHHHHHHHHHHHHHGGGGGGGHHHHHHHGHHHFHGHHHHGHHHHHHHGHGHHHHGGGG?CGGDFHHHHHGHHHHGHHHGGHHHHHGF?GHGGGFGGGGGFGGBF.DGGAGGFFFGGDGGGDFDDDFEFFFFFFFFFFFFFFFFFFFFAFFFFFFFFFFFFFFFFFECDFFFFFFFFFFFD9A>AFFFFFFFFFFF/FFF0GFE-?GFGGGFFGFGGFFDFGGGHHGGGHGHHHHFGHFBCFHFHGGHHFGHEC<.D@C?GGGHHGEFHHHFFFHHGHFHHHEFGGCGHHGGHHFFFHGE?GGGGGGFGHHHHHBHGHHHGE0EEHEHHGHHHHHHGGGGFGGGGGGFHGHHEFGGHGGGFGGGGGGFFFFFDFBBBBA
@M02197:102:000000000-ALU3V:1:1101:8953:16018 1:N:0:1
TATTCAGCGGACTCCTCCGCTTATTGATATGCTTAAGTTCAGCGGGTATCCCTACCTGATCCGAGGTCAACCTTAGAAATGGGTTTGTTTTACGGCGTAGCCTCCCGAGCACCCTTTAGCGAATAGTTTCCACAACGCTTAGGGGACAGAAGACCCAGCCGGTCGATTTGAGGCACGCGGCGGACCGCGTTGCCCAATACCAAGCGAGGCTTGAGTGGTGAAATGACGCTCGAACAGGCATGCCCCCCGGAATACCAGGGGGCGCAATGTGCGTTCAAAGATTCGATGATTCAC
+
CCBCCFFFCCCCGGGGGGGGGGGHHHHHHHGHHHHHHHHHHHHGGGGGHHHHHHHHHGHHHHHGGGGHHHHHHHHHHGHHHHHFGGGHHHHFHGGGGGGGGHHHHGGGGGGHHGHHHHHHGGGGFHHHHHHGHHHGGGGGFHGHGGGGGHGHHHHHHFHGGGGGGGGFGGGGGGGGGGGGGGGGGGFGFGGGGFGHFFFGGGGGGGHGHHHHHHHGHHFFGHHGGGGGHEGGHHHHHHFGFFGFGGGHHHFHHGHGGGGEEA2G5BGGGEGGGGGGGGGGGGFBFFFFF?BA>3
@M02197:102:000000000-ALU3V:1:1101:12248:16011 1:N:0:1
TATTCAGCGGACTCCTCCGCTTATTGATATGCTTAAGTTCAGCGGGTATCCCTACCTGATCCGAGGTCAACCTTAGAAATGGGGTTGTTTTACGGCGTAGCCTCCCGAACACCCTTTAGCGAATAGTTTCCACAACGCTTAGGGGACAGAAGACCCAGCCGGTCGATTTGAGGCACGCGGCGGACCGCGTTGCCCAATACCAAGCGAGGCTTGAGTGGTGAAATGACGCTCGAACAGGCATGCCCCCCGGAATACCAGGGGGCGCAATGTGCGTTCAAAGATTCGATGACTCAC
+
BBBCBFFFCCCCGGGGGGGGGGGHHGHHGHHHHGHGHHHGGHHGGGGGHHHHHHHGHHGHHHHGGGGHHHHHHHFGHHHHHHGGFGGGHHHHFGDDBFGGGHHHHGGGGGGHFGHHHHHHGGGGGHDFHHHHGHHGGGGGFFFHGGGGGHFGHHHHHHGGGCFDFGGGGFFFGGGGGGGGGFFGAGFGGGFGGGGFGFFFFFFFGFDEFGHGFGGHHHHHHGC?DDFFHGDGFBFEHHFHGGCGFGEHFHFGCFGGE?EAEE2FFFHGGGFGF5FGFGGGGF>FFFFDFA?AAA
@M02197:102:000000000-ALU3V:1:1101:27416:16053 1:N:0:1
TATTCAGCGGACTCCTCCGCTTATTGATATGCTTAAGTTCAGCGGGTATCCCTACCTGATCCGAGGTCAACCTTAGAAATGGGTTTGTTTTACGGCGTAGCCTCCCGAGCACCCTTTAGCGAATAGTTTCCACAACGCTTAGGGGACAGAAGACCCAGCCGTTCGATTTGAGGCACGCGGCGGACCGCGTTGCCCAATACCAAGCGAGGCTTGAGTGGTGAAATGACGCTCGAACAGGCATGCCCCCCGGAATACCAGGGGGCGCAATGTGCGTTCAAAGATTCGATGATTCAC
+
CBCCCFFFCCCCGGGGGGGGGGGHHHHHHHHHHHHGGHHHHHHGGGGFHHHHHHHHGHHGHHHGGGGHH8GHHHHHHHH<HHH;FGGHHHHHHGGGGG:GFHHHHGGGGGGHHGHHHHHHGGFFGGHHHHHHHHHGGGGGGFFHGDFFGHCGHHGHHGHGGGGHGGGGGFFFGGGGGGGGGGGFFGFFFBFFFGHBGFFFFHGGFGDGHFHFHHHFHHEHFHGFFAGGFEDF;FFEGHEHFGGGGF?HHHHHHFHEGGGGGGGHFHHGGGGHGGGGGGGGGFFFFFFFFBBBBB
@M02197:102:000000000-ALU3V:1:1101:29196:16044 1:N:0:1
TATTCAGCGGACTCCTCCGCTTATTGATATGCTTAAGTTCAGCGGGTAGTCCTACCAATCTGAGGCCGATGAATTGAAATTAAATCCCTTCCTCTCTTCCAAAGAAGCGAGGCATGGGCGGGGTTCAGAAGCATTCCAACCAGCAAAACGTCGCGTCCAGCTCCTCGACCCTGCGCCTCTCCTCTCCGAAGTCCTGATATTATCAAAACCCGGCAGGGAAAGCAGTGGGCGAAATAACGAGCTTTCGTCCGTCGTGCCTATCGAATGGATTCGCTAATGCATTTCGAGGGAGCCGCCGTGGAAGATGGCAAGACCCTCAATACCGATCCGCCAGCTTTCTCAAATAAATAAGAAAGCTGTCGTTCGAAACAATTCGCGGCCCTCAAACAGGCATGCTACCCAGAGTAGATCTGCCGGGAGCGCAAGGTGCGTTCAAAGATTCGATGACTCAC
+
BBBBAFFFBB@DGGGGGGGGGGGHHBFGFHGFFCGHHHHHHGFFGGGEEHGHFHFAGHHHHHHHGGGGGGGHHGHFHEHHHHFHHHGEHFHHHGHHHHHHHHHBFFHHG//EGEHHGEHGC@DGGHGHFHGHHHDGHHHGCGEGFHGHFG.C-9@DCDFBFFGFGGGBFDFFF?;DFFD;BFFFFFB.@DAEFFF//:;FFFFFFF//;;ABCA;>@FFFFA//9/;6EFC;@FAFFF/9.4AB#/--;-----9/FFFFBF9/;/F9;9-9///9/FFBEBB:-9BFEA99----C:0GCC<<00/BBD</.</0D11...<<--/?CC0<10<11EF@B2222FGF2DFBG1F?//E?EF0FEGFG2BE@E/E?@?EE>>10FF1ABHFGDFA/E0HGGHGD1HHGHFA//AEAGGGGGFGF0GE0GHGFGBGGGAGGCBFF1FFAAAAA
@M02197:102:000000000-ALU3V:1:1101:3970:16081 1:N:0:1
TATTCAGCGGACTCCTCCGCTTATTGATATGCTTAAGTTCAGCGGGTATTCCTACCTGATCCGAGGTCAACCTTGTAAAAATTGGGTTATGGACCGTGCCGGGGGACCTTTCAACTCGTTGCGTGCTTAGAAAAGCTCGTTGCACCGAGAGTCCCACGGACGCCGTCATTACTTTTGGGACCGGTCGGGGGTGAACCCGGACCTGGAGTCCAACAACAAGCCAGGCTTGAGAGGTGATAATGACGCTCGAACAGGCATGCCCTTCGGAATACCAAAGGGCGCAATGTGCGTTCAAAGATTCGATGATTCAC
+
ABBBAFFFABBBCGGGAFFGGGFHFHHHGHHGHHHHHHHHHFHGGGFGHHHGHHFGHHGHHHHGGGGHHHFHFFHGHHHHHHGHHGEFHGFBGHHGEFGEE?G?CCFGHFGHGGFHHGHGHGGGGGGHHHGHGHHHFC;@FGGHHGGGGGGHGHGGHAA?A?CGFDFHGFFFGHHHHDFF@DFGCGGGHFG2@?FFGGHEFHEHGCFFHAFHHGHFGHHFEHGFGGGFGBEFHDHHHHGHE?EEAFHGGHHGHHGHGGGCGEADHGHFHFHHGHHGGGGGGHHHGGEFC4DDGGFFGGBFFFFFFDA3A>A
@M02197:102:000000000-ALU3V:1:1101:10369:16079 1:N:0:1
TATTCAGCGGACTCCTCCGCTTATTGATATGCTTAAGTTCAGCGGGTAGTCCTACCAATCTGAGGCCGATGAATTGAAATTAGATCCCTTTCTCTGACAGAAAGGGCGGGGTTCAGAAGCACTCCAACCAGCAAAAGTCGTTGCGTCCAGCTCTAACCCTTTCTCCGCCTCCGAAGTCCTGATATTATCAAAACCCGGCAGGGAAGAGAGGGCGAAAAATCAAGCTTTCGTCCGTCTTTCGCCTATCAAATGGATGCGCTAATGCATTTCGAGGGAGCCACGGTAAATGGCAAAAAGACCCTCAATACCGATCCGCCAGCTCTTACTGAAAAAAGCTGTCGTTCGAAACAATTCGCGGCCCTCAAACAGGCATGCTCCCCAGATTAGATCTGCCGGGAGCGCAAGGTGCGTTCAAAGATTCGATGACTCAC
+
ABCCCFFFCCBBGGGGGGGGGGGHHHHGHHHHHHGHHHHHCCFDFFGGFBGHHHHHHHHHHGHHAFGG@FFHGHHG3GHHHHHFFHFHHHHHHHGHHHHEHH33FDFGGGGGGHHGHHHFHHHHHHHHGGHGHHHFFHGFGGHGCGGCFBCGGGGFGGGGGGBBFFFDGBGGDGGGFFBFFFFFFFFFEFF//:DFFFADAFFF?DFFFFADFAFFAFAFFFFFFFBBBA.FFFFFFFFFFB:AABBBBBFF@.-CB/GFFC00BAC/D@BFEEB;-?HEDCFGFHHFC0@HFEGG<<DHD0BFECACDGFGCCAEFBFDEDDD2FFGCGFHHFFGGGFEF0FCHHGB3EE/?GGGFGEBGHHGFFB533DFEGGFEBEHHHHFGGEB1EA2CA2?EEE2HHHGGGGGHFFFFGGGEFGFFBFFFF33AAA
@M02197:102:000000000-ALU3V:1:1101:19158:16125 1:N:0:1
TATTCAGCGGACTCCTCCGCTTATTGATATGCTTAAGTTCAGCGGGTATCCCTACCTGATCCGAGGTCAAGAGTGTAAAAATGTACTTTTTGGACGTCGTCGTTATGAGTGCAAAGCGCGAGATGTACTGCGCTCCGAAATCAATACGCCGGCTGCCAATTGTTTTGAGGCGAGTCTACACGCAAAGGCGAGACAAACACCCAACACCAAGCAGAGCTTGAAGGTACAAATGACGCTCGAACAGGCATGCCCCATGGAATACCAAGGGGCGCAATGTGCGTTCAAAGATTCGATGACTCAC
+
CCCCCFBF?DBBGGGGGGGGEGGGGHGHHHHHHHHHHHHFHHHFGGGGHHHHHHHHHHHFHHHFCGEHHGHHHFGHHHHHHHGGFFHHHHHGGHHGGGGGGGGGHGHHHHHHHHHHHGGGGGGGHHHHHGHGGGGHHGHHHHHHHGHHGGHGGHGHHHHHHHHHGGGGGGGHHHGHHGGGGDHHFFGGGHHHHHFGGGGFFHGHGHGHHHGHHHHHHHHHHGHHHHHHHHGGFGFHGGHHHHHHHHHGGFAHGHHHHHHHHHHHHGGGGGGGCHGEGGHGGGGGGGGGGFFFFFFFBCBCC
@M02197:102:000000000-ALU3V:1:1101:27290:16203 1:N:0:1
TATTCAGCGGACTCCTCCGCTTATTGATATGCTTAAGTTCAGCGGGTATCCCTACCTGATCCGAGGTCAAGAGTGTAAAAATGTACTTTTGGACGTCGTCGTTCTGAGTGCAAAGCGCGAGATGTACTGCGCTCCGAAATCAATACGCCGGCTGCCAATTGTTTTGAGGCGAGTCTACGCGCAGAGGCGAGACAAACACCCAACACCAAGCAAGGCTTGAAGGTACAAATGACGCTCGAACAGGCATGCCCCATGGAATACCAAGGGGCGCAATGTGCGTTCAAAGATTCGATGACTCAC
+
CCCCCFFFBCCCGGGGGGGGGGGHHHHHHHHHHHHHHHHGHHHGGGGGHHHHHHGGHHHHHHHGGGGHHHGGHEGHHHHHHHHBGGHHHHHGHHGGGGFFGGGHGHHHHHFHHHHHGGCGGGGGGFGHHHGGGGHHHHHHHHHHHGEGGHGGGHGHHHHHHHHHHGGGGGFGGEGGGGGGGHHGGGEHFHFFHHFGFFGHFGGFFGHFFHHHHGHHGHHHHHHHFFGHGGGGFGG1AHHHHHHGHHGGGGHHHHHHHGHHHHFHGGGGGHHHHGGGGHGGGGGGGGGCFFFFFFFBBBBA
@M02197:102:000000000-ALU3V:1:1101:20310:16201 1:N:0:1
TATTCAGCGGACTCCTCCGCTTATTGATATGCTTAAGTTCAGCGGGTATCCCTACCTGATCCGAGGTCAACCTAGAAAAATAAAAGGTTTCAATCGGCAGAGTTCCTCTCCTTTGACAGACGTTCGAATAAATTCTACTACGCCTAAAGCCGGAGTGGCCTCGCCGAGGTCTTTAAGGCGCGCCCAACTAAGGACGACACCCAATACCAAGCATAGCTTGAGTGGTGTAATGACGCTCGAACAGGCATGCCCTTCGGAATACCAAAGGGCGCAATGTGCGTTCAAAGATTCGATGACTCAC
+
BBBBBFFFBDBBGGGGGGGGCEGHHHHHHHGGFHGFHHHHHGHGCGGGGHHHHHHFHHGHHHHGGGGHHHHGHHGHHHHHHHHHHHGFFFHHHHHGGGGGG;HHFHHHHGHHHHHHHHHHHGFGHGGHFFGHHHHHHHHHHFGCHGHEFFHFHGGGHGGHHFGGGGHGHFHHHGGFFCFGGGAGGGGGHGGFBEADFGGHHFHGFFFFHHHFFGBGBGFFFEEHHFFFHGFFFFGHFGFDGGFFFFGFE1CGGEBFGGFGHGHFB22EAEBBHHE2EDFGFGGFFFEGFCFFFFFFBBAAB
@M02197:102:000000000-ALU3V:1:1101:10568:16270 1:N:0:1
TATTCAGCGGACTCCTCCGCTTATTGATATGCTTAAGTTCAGCGGGTATCCCTACCTGATCCGAGGTCAACCTTTGAAAGAGTTTAACGGCCACGACCGCCCGCACTCCAAAGCGAATATGTATCACAACGCTTAGAGACGGACAGCTCGGCCGGAGACTTCAAGGCGCGCGGGAGCCGCGACGCCCAACACCAAGCGAGGCTTGAGTGGCGAAATGACGCTCGAACAGGCATGCCCCCCGGAATACCAGGGGGCGCAATGTGCGTTCAAAGATTCGATGATTCAC
+
ABCCCFFFDCCCGGGGGGGGGGGHHHHHHHHHHHFHHHHHHHHGGGGGHGHHHHHHGHHHHHHGGGGHHHHHHHHHHHHHHHHGHFHHFEGGGGGCGGGGGGGGGGGHHHHHHHGGGGGHHHHHGHHHGGGGGGGGHFHHGGGGGGHHHGGGGGGGGGGGGGGGFFFGGGGFFFFFFGGGFFGGGGFGGGHGGHGGGHHGHHGHHHGGGGHHHHHGGGGGHHGHGHGHHHHHG8GGGGGHHGHHGHHGGGGGGGGHHGGCGFFCGGGGGGGGGGFFFFFFFBBBBB
@M02197:102:000000000-ALU3V:1:1101:22304:16319 1:N:0:1
TATTCAGCGGACTCCTCCGCTTATTGATATGCTTAAGTTCAGCGGGTAATCTTACCTGATTTGAGGCCAGAAAAGAATATGCACACAAGTGTGTATATTACGCGTGTTTGTTTGGAAGCAGATGACAAAAGCACAAGATTTTTATGGGTTTGCCTTAACAAAAATCTATGGCTGACACTCATCCACTCATACATTTAAGGCAAGGTGATACAAAGAGGCTATGCCATCACCAAGCCCAAGGACCCGCAAAAAAAGTTTTTCATAACAAAAAACCAATTTTTTGGAGAAATTCACGACACTCAAACAGGCATGCTCCGAGGAATACCAAGGAGCGCAAGATGCGTTCAAAGATTCGATGACTCAC
+
BCCCBFFFCDCCGGGGGGGGGGGHHHHHHHHGHHHGHHHHGHHGGGFGHHHHHHHHHHHHHHHHGGGGHHHHHHGFAGHHHHHHHHGGHDHHFGGHHHHHHGGGFGGHHHHHHHGHHHHHHHHHHHHHHHHHHHHHEBGHHHHHHGHHHGGGGHHHHGHHHHHHHHHHHHHHHHHHHGHHHHGHHHFHHHHHHHHHHHGBHHHHHFHGGHGHHHFHHFGHGGHHGHHGHGGHHHHGHHHHEFFGGHGGGGHHHHGHHHHHHHGHHGGGGHHHHHHFGHGHHHHHHHHFHFGGGGHHHHGHGHHHHHGHHGFGGGGGHHHHHHHHHGHHGGGGGHGHHGFGGHGGGGGGGFGFFFFFFFFBBABB
@M02197:102:000000000-ALU3V:1:1101:27545:16359 1:N:0:1
TATTCAGCGGACTCCTCCGCTTATTGATATGCTTAAGTTCAGCGGGTATCCCTACCTGATCCGAGGTCAACCTTAGAAATGGGTTTGTTTTACGGCGTAGCCTCCCGAGCACCCTTTAGCGAATAGTTTCCACAACGCTTAGGGGACAGAAGACCCAGCCGGTCGATTTGAGGCACGCGGCGGACCGCGTTGCCCAATACCAAGCGAGGCTTGAGTGGTGAAATGACGCTCGAACAGGCATGCCCCCCGGAATACCAGGGGGCGCAATGTGCGTTCAAAGATTCGATGATTCAC
+
BBABCFFFCCBCGGGGGGGGGGGHHHGHHHHHHHHHHHHHHHHGGGGGHHHGHHHHHHHHHHHGGGGHH;HHHHHHHFFHHHHHGGGHH;HHHGGGGGGGGHHGHGGGGGGHHGHHHHHHGGGGGHHHHHHHHHHGGGGGGGHHGGGGFHHHHHHHHHHGGGGGGGGGFFGFGGGGGGGGGGGFGGGGFGGGGHHGHHFGFFFFFFHFFHHHHHHHHHHHHFHFFGGFFHGHHFHGHHHGGGFEFFCHHHCHGHHGGGGGGGGGHHHGFGGHGGGGGGFGFFFFBBFFFBBAAB
@M02197:102:000000000-ALU3V:1:1101:2463:16345 1:N:0:1
TATTCAGCGGACTCCTCCGCTTATTGATATGCTTAAGTTCAGCGGGTATCCCTACCTGATCCGAGGTCAAGAGTGTAAAAATGTACTTTTTGGACGTCGTCGTTATGAGTGCAAAGCGCGAGATGTACTGCGCTCCGAAATCAATACGCCGGCTGCCAATTGTTTTGAGGCGAGTCTACACGCAAAGTCGAGACAAACACCCAACACCAAGCAGAGCTTGAAGGTACAAATGACGCTCGAACAGGCATGCCCACTAGAATACTAATGGGCGCAATGTGCGTTCAAAGATTCGATGATTCAC
+
AABB@@D53222EGGGGGGGGGGHHGHFHHGGHGHHHHHGGHHGCFGGH5DFGHHGHHHH55FEGGEHE3FFH@E@GGDHBGB@@D&9F48CBGF3A/E#?EFFG:9D9GG4EFGCFG?0FFBFG?:G:C@@A<?.AD?D9GBA<F<./C??@CGC2;G?GFGGG<A9/DCCF?3?2<?=BD;BEE>&B44?FGFF9E?@1GEADE?FGDDGFBFFFFGCHHFF;FGDFF:GGEGHFFFGFGFHFCFF2EE5A5BBGBHHEBGD3?A2G?GBFFA2EGHGGAB55DGGGFFFDF55>A?A>
@M02197:102:000000000-ALU3V:1:1101:15108:16409 1:N:0:1
TATTCAGCGGACTCCTCCGCTTATTGATATGCTTAAGTTCAGCGGGTATCCCTACCTGATCCGAGGTCAAGAGTGTAAAAATGTACTTTTTGGACGTCGTCGTTATGAGTGCAAAGCGCGAGATGTACTGCGCTCCGAAATCAATACGCCGGCTGCCAATTGTTTTGAGGCGAGTCTACACGCAAAGGCGAGACAAACACCCAACACCAAGCAGAGCTTGAAGGTACAAATGACGCTCGAACAGGCATGCCCCATGGAATACCAAGGGGCGCAATGTGCGTTCAAAGATTCGATGACTCAC
+
BBBBBFBFADDBFFGGGGGGGGGGHHHHHHCHHHHHHHHHHHHGGGGGHHHHHHHHHHHHHHHGGGGHHHGHHGHHHHHHHHHGHHHHHHHGGHHGGGG>FGGGHHHHHHHGHHHGHGGGGGGGGFHFGHHGGDGGHGHGHHHHGHHHGGHGGHHGHGGGHHHFGGGGGGGHHHFDHGGGGFGHFGGGHGHGHHHGGGFGHHEGFFGHHHHHFHFHHFFHFFHHHHDHHHGGGGFHAGHFHHHHHHHGGGFHGGHHHHHHHHHHFGGGGGGGHHGEEGGGGGGGGGGGGFFFFFFFBBAA>
@M02197:102:000000000-ALU3V:1:1101:20519:16423 1:N:0:1
TATTCAGCGGACTCCTCCGCTTATTGATATGCTTAAGTTCAGCGGGTATCCCTACCTGATCCGAGGTCAAGAGTGTAAAAATGTACTTTTTGGACGTCGTCGTTATGAGTGCAAAGCGCGAGATGTACTGCGCTCCGAAATCAATACGCCGGCTGCCAATTGTTTTGAGGCGAGTCTACACGCAAAGGCGAGACAAACACCCAACACCAAGCAGAGCTTGAAGGTACAAATGACGCTCGAACAGGCATGCCCCATGGAATACCAAGGGGCGCAATGTGCGTTCAAAGATTCGATGATTCAC
+
CCCCCFBFBBCCGGGGGGGGEGGHHGHHHHHHHHHHHGHHHGHGGGGGHHHHGHHHHGHHHHHGGGGHHHHGHFGHHHHHHHHHHHHHHHHGGHHEFFGFGGGGHHHHGHHHHHHHHGGGGGGGHFHHHHGGGGGHGHGHHHHHHHHHGGGGGHHHHHHHHHHGHGGGGGGHGHHHHFGFGHHGGGGGHGHHHHHGGGGGHHGHGHGHHHHHHHHHHHHHHHHHHHGHHHGGGGGHHEEHHGHHHHFGGGHHHGHHHHHHHHHHHGGGGGHFHHGGGGHGGGGGGGGGGFFFFFFFBCCCB
@M02197:102:000000000-ALU3V:1:1101:14436:16417 1:N:0:1
TATTCAGCGGACTCCTCCGCTTATTGATATGCTTAAGTTCAGCGGGTATCCCTACCTGATCCGAGGTCAAGAGTGTAAAAATGTACTTTTTGGACGTCGTCGTTATGAGTGCAAAGCGCGAGATGTACTGCGCTCCGAAATCAATACGCCGGCTGCCAATTGTTTTGAGGCGAGTCTACACGCAAAGGCGAGACAAACACCCAACACCAAGCAGAGCTTGAAGGTACAAATGACGCTCGAACAGGCATGCCCCATGGAATACCAAGGGGCGCAATGTGCGTTCAAAGATTCGATGATTCAC
+
CCCCCFFFCCCCGGGGGGGGGGGGHHGHHHHHHHHGHHGHHHHGGGGGHHHHHHHHHHHHHHHGGGGHHHEGFFGHHHHHHHHHHHHHHHHGGHGCGGGGGGGGGHGGHHHGHHGHHGGFFFCGHHFHHFHGGGGFGGGHHHHGHHHGGGHGGGGGHHHHHHHHHGFGGGGHHHHHHFGGGHFHGFGGHHHHHFGFFFFGHHGGFEGHHHHHHHHHHGHHHHHHHHHFHHGEEEFHGGGHFHHHHHHGGGHHHHGHHFHCGGHHHGGGGGHGHHGGEGHGGGCGFGGGGFFFFFFFAAAA>
@M02197:102:000000000-ALU3V:1:1101:17744:16438 1:N:0:1
TATTCAGCGGACTCCTCCGCTTATTGATATGCTTAAGTTCAGCGGGTAGTCCTACCAATCTGAGGCCGATGAATTGAAATTAAATCCCTTCCTCTCTTCCAAAGAAGCGAGGCATGGGCGGGGTTCAGAAGCACTCCAACCAGCAAAACGTCGCGTCCAGCTCCTCGACCCTGCGCCTCTCCTCTCCGAAGTCCTGATATTATCAAAACCCGGCAGGGAAAGACGTGGGCGAAATAACGAGCTTTCGTCCGTCTTGCCTATCGAATGGATGCGCTAATGCATTTCGAGGGAGCCACCGTGGAAGATGGCAAGACCCTCAATACCGATCCGCCAGCTTTCTCAACTAAATAAGAAAGCTGTCGTTCGAAACAATTCGCGGCCCTCAAACAGGCATGCTCCCCAGATTAGATCTGCCGGGAGCGCAAGGTGCGTTCAAAGATTCGATGATTCAC
+
BBCCCFFFBCCCGGGGGGGGGGGHHHHHHHHHHHHHHHHHHHHGEGEEGHHHHHHHHHHHHHHGFGGGGGCHHHHHGHHHHHHHGHHHHHHHHHHEHHHHGHHHHHGHGGGGGGHH0GHGGGGGCHFHEHHGHGHHHHHGGGHEFHHHHG:A?B--;BGGGFGFGGDGFFFFFEFFFFFFFFFFFFFDFFFEFFFFFFFFFFFFFFF/FDFFFAADA;EF?AFFDEFEA:B/FE.B@?FF9;AF@/B;.DFBEFFFF9;/EFFFFFFFFA??FF0GGFFF?E/DGC9AFFFF?EGCGGHFHHFHHGHHGHGGCCFGDGGC<.CFFD?GGGHHFFHHFEFHFHFHHHHHFHHFBGEHFFC?GHHGGFHFGDGGECFGGGGEGCGFHGBHHEHHFHGGGGHHHHHHHHHFHGGGCGGGGEEFGGHBHGGGGCGFGGGGGGGGFFFFFFFBBAAB
@M02197:102:000000000-ALU3V:1:1101:10966:16470 1:N:0:1
TATTCAGCGGACTCCTCCGCTTATTGATATGCTTAAGTTCAGCGGGTATCCCTACCTGATCCGAGGTCAACCTTAGAAATGGGTTTGTTTTACGGCGTAGCCTCCCGAGCACCCTTTAGCGAATAGTTTCCACAACGCTTAGGGGACAGAAGACCCAGCCGGTCGATTTGAGGCACGCGGCGGACCGCGTTGCCCAATACCAAGCGAGGCTTGAGTGGTGAAATGACGCTCGAACAGGCATGCCCCCCGGAATACCAGGGGGCGCAATGTGCGTTCAAAGATTCGATGATTCAC
+
BCCCCFFFCCBCEGGGGGGGGGGHHHHHHHHHHGHHHHHGHHHGGGGGHHHHHHHHGHHHHHHGGGGHHHHHHHHHHHHHHHHGGGGHHHHHHGGGGGGCFHHDHGGGGG;HHGHHHHHHGGFGGHHHHHF;HHHGGG:GGHHGGGGGGGHHEHHHHHGGGGGGGFGFFGGGGGGGGGGGGGGEFBCFGGFGFFFGEFHGGHGGEGHGFFFHGHHFHGBHGHHGGGGGHHGHHHHHHHGHGGGGGEEBHHHGF3FGEGGGGGGGFHHGGGGHGGGGGGGGGGFFFFFFFCCCCB
@M02197:102:000000000-ALU3V:1:1101:17748:16455 1:N:0:1
TATTCAGCGGACTCCTCCGCTTATTGATATGCTTAAGTTCAGCGGGTAGTCCTACCAATCTGAGGCCGATGAATTGAAATTAAATCCCTTCCTCTCTTCCAAAGAAGCGAGGCATGGGCGGGGTTCAGAAGCACTCCAACCAGCAAAACGTCGCGTCCAGCTCCTCGACCCTGCGCCTCTCCTCTCCGAAGTCCTGATATTATCAAAACCCGGCAGGGAAAGACGTGGGCGAAATAACGAGCTTTCGTCCGTCTTGCCTATCGAATGGATGCGCAAATGCATTTCGATGGAGCCACCGTGGAAGATGGCAAGACCCTCAATACCAATCCGCCAGCTTTCTCAACGAAATAAGAAAGCTGTCGTTCGAAACAATTCGCGGCCCTCAAACAGGCATGCTCCCCAGATTAGATCTGCCGGGAGCGCAAGGTGCGTTCAAAGATTCGATGATTCAC
+
BBBBBF5DA2ABGFGGFCEEEGGHHHGHFF5FHGHCDAFGHDDEECEAEGHHHHHAGFHHHGHHEGGEGGGHHGHHHHGHGHFHHFHHHGCGHGHHEGHHHHHGHHHGCGCGEGGFF/GCC@CD@GFFHHHHGHHHHHFH?GHGHHFHH?CE??BB@@DFFB/9BBD?BB;/.E?BF.ABFFFFFFFF<DBFFFEFFFFEFFFFFFB/FFB>BBBBB?EF?A/B.;BB@EB@B1A9/BA/B-A@/B;9--F-:-///-A/9090FBGG?A--0000B;00ABFF.09/AC....:-.0CHHG0C;0/000</../000DHG>0<.---A<0CHC@1>/C<0?0?222D2G>1D11//>///00/?DF>21/>/E>//>>/0/GB@B1@B1GGFFE///012EF2D1DB1/E/E?/F?EE0A11EFCE?E1F133B3GAB1113@FB31A1AA
@M02197:102:000000000-ALU3V:1:1101:12505:16488 1:N:0:1
TATTCAGCGGACTCCTCCGCTTATTGATATGCTTAAGTTCAGCGGGTATCCCTACCTGATCCGAGGTCAAGAGTGTAAAAATGTACTTTTTGGACGTCGTCGTTATGAGTGCAAAGCGCGAGATGTACTGCGCTCCGAAATCAATACGCCGGCTGCCAATTGTTTTGAGGCGAGTCTACACGCAAAGGCGAGACAAACACCCAACACCAAGCAGAGCTTGAAGGTACAAATGACGCTCGAACAGGCATGCCCCATGGAATACCAAGGGGCGCAATGTGCGTTCAAAGATTCGATGATTCAC
+
BBBBBFFFBBBBGGGGGGGGG2EFHHHGHHHHHHHHHHHHHGGGGGGGHHHEHHHHFGGHHHHGGGGHHHFHHHFHHHHHGHH;FHHHHHHGCHHGGFGGEFFGFFFHHFFGHHHGFGFDGCFFFHHHFFGGCGGGCHGGHHHGFHFGDGGGDHCEGFHEHGHHHFGGGGGFHGEFHDGFGHHHFGGGHHHHGFHGGGGGHFEEFGGHGHFFHH8HGHHGHFHGF9GFHHGGF?GF1GFGH;GHHHHFGGHHHFGHHFFFFFGFHEGFGGFFHHGGGGHGFGGFFFGCCFFFFFFFAAA>3
@M02197:102:000000000-ALU3V:1:1101:24262:16489 1:N:0:1
TATTCAGCGGACTCCTCCGCTTATTGATATGCTTAAGTTCAGCGGGTATCCCTACCTGATCCGAGGTCAACCTTAGAAATGGGTTTGTTTTACGGCGTAGCCTCCCGAGCACCCTTTAGCGAATAGTTTCCACAACGCTTAGGGGACAGAAGACCCAGCCGGTCGATTTGAGGCACGCGGCGGACCGCGTTGCCCAATACCAAGCGAGGCTTGAGTGGTGAAATGACGCTCGAACAGGCATGCCCCCCGGAGTACAAGGGGGCGCAATGTGCGTTCAAAGATTCGATGATTCAC
+
>AAA1DFF?1DDAFGFGFEGF?AFHHFFFCGCFHHHHHFFHCFEECGCFHHHGHEGDFGHBBG?E?GHHHHGC94GHFD1FC<6/EA>FGF:HFCEEEEG@FFFGGGGGCGHHGHHHBGBFCCGGHHFGHHHHH<GGG9G?FH:E<@EFFFB9CA:CGGGCGGCB@EGGBFEGEGGE;A@G@AA?@@@GEF@?FFFEFB;/BBF.AHGFFGF/FCDFFGDFGACBB@AGC9DFFF1FE$CA/:>BE?BA122FEGGEAAEA001F3HE0EA1A13D33GEAAC13DB33>1>>1
@M02197:102:000000000-ALU3V:1:1101:18290:16482 1:N:0:1
TATTCAGCGGACTCCTCCGCTTATTGATATGCTTAAGTTCAGCGGGTAGTCCTACCAATCTGAGGCCGATGAATTGAAATTAGATCCCTTTCTCTGACAGAAAGGGCGGGGTTCAGAAGCACTCCAACCAGCAAAACGTCGCGTCCAGCTCCTCGACCCTGCGCCTCTCCTCTCCGAAGTCCTGATATTATCAAAACCCGGCAGGGAAAGACGTGGGCGAAATAACGAGCTTTCGTCCGTCTTGCCTATCGAATGGATGCGCTAATGCATTTCGAGGGAGCCACCGTGGAAAATGGCAAGACCCTCAATACCGATCCGCCAGCTCTCTCAACTAAATAAGAAAGCTGTCGTTCGAAACAATTCGCGGCCCTCAAACAGGCATGCTCCCCAGATTAGATCTGCCGGGAGCGCAAGGTGCGTTCAAAGATTCGATGACTCAC
+
BCCCCFFFCCCCGGGGGGGGGGGHGHHGFHHHHHHHFFGHHFHGGGGGGHHHHHFHHHHGHHGHGGGGGGGHHFFHFGHHHGHHFGHGHEHFGHHGHGHHHHHHH>/ECGCCFHHHHHFHGHHHHHHGGEAGFGHHHCHEGGCCFGGFGBFGFGDGGGGGFEBGG?DFFFFFBFFFFFFFFFFFFFEFFFFFFBFFFDAA;BCFAFFFFFBFD.FADAFB@D9/;B.8?A?BFFDFDD9BAFABBDEFBFB;//B-AGAA/00BFF0BEA/.GFB..FGGDECGDCCC0GCBHFEHHHC<.A/0BHFE<.DA@?GGGDBGFHDAHHHDGDFFF?2HFBGF22FA?@@DEFFEEGFG4B//CECGGEE1B1BBHHHGHHFBHHEGFE2EGBHHGHFFFFEGGGEGEE2E?F5B42GCGFGGGGCCGGGGFFFFFFDABBA?
@M02197:102:000000000-ALU3V:1:1101:2816:16537 1:N:0:1
TATTCAGCGGACTCCTCTGCTTATTGATATGCTTAAGTTCAGCGGGTATCCCTACCTGATCCGAGGTCAACCTTAGAAATGGGGTTGTTTTACGGCGTAGCCTCCCGAACACCCTTTAGCGAATAGTTTCCACAACGCTTAGGGGACAGAAGACCCAGCCGGTCGATTTGAGGCACGCGGCGGACCGCGTTGCCCAATACCAAGCGAGGCTTGAGTGGTGAAATGACGCTCGAACAGGCATGCCCACTAGAATACTAATGGTCGCAATGTGCGTTCAAAGATTCGATGATTCAC
+
ABBBBBD5AD@AEGGGCBGCFGHDFDFHHHCBF5FFDADGBGBAAE0AF5BCGHHG3GFGFHFEAEEFFFFAG;FGHFBD3FFEEG7911F9GAEGGGCGEDDGEGG?CGCBBEGFHGHFGFB>01<<7GGGF1GGGFGGDF10G7C<4GCGGCG<7AGCDCGGGGGF<BF?/CEG?@GGCCEEECGGGE9=/BHFHG9/GHFEEFGAHFFFFHCHFGFHFFFAAEEGEHEGFFGGHFFGFABFHFHGEEB2GFDB1FE0A0CHFFHE0EEAFDEF3BG11GFFD3@3DA1>1>
@M02197:102:000000000-ALU3V:1:1101:4350:16564 1:N:0:1
TATTCAGCGGACTCCTCCGCTTATTGATATGCTTAAGTTCAGCGGGTATCCCTACCTGATCCGAGGTCAAGAGTGTAAAAATGTACTTTTTGGACGTCGTCGTTATGAGTGCAAAGCGCGAGATGTACTGCGCTCCGAAATCAATACGCCGGCTGCCAATTGTTTTGCGGCGAGTCTACACGCAAAGGCGAGACAAACACCCAACACCAAGCAGAGCTTGAAGGTACAAATGACGCTCGAACAGGCATGCCCCATGGAATACCAAGGGGCGCAATGTGCGTTCAAAGATTCGATGATTCAC
+
AA?AAFBF3DADFGBGFGGFGGGBGBGHFHGHFHHHHE5FGDG22EA0BFGBGDGGFHF555GGEC1FFGGGH@G4FDGGHH:F:EDFGFAA>33EAEEEFE<EGEHH??BGHHEHFDB<BGGFFGH:?:;?@@CECHDDEHGCGHFGGGGGGGC3HFHHHHHHFFG#CCFGFBBFBFF<933GCFFGGFCFDDFFFEFFE;EEFHFHGEBFHGG9B3HHHHFHHHFHFHGEE@B2AEBGEFHGB;GCEECGAD5FG5D5GFFFGGGFEABHHFEGEEABFGGFEF2FCFFDD5@FAA>>3
@M02197:102:000000000-ALU3V:1:1101:10057:16571 1:N:0:1
TATTCAGCGGACTCCTCCGCTTATTGATATGCTTAAGTTCAGCGGGTATCCCTACCTGATCCGAGGTCAACCTTAGAAATGGGGTTGTTTTACGGCGTAGCCTCCCGAACACCCTTTAGCGAATAGTTTCCACAACGCTTAGGGGACAGAAGACCCAGCCGGTCGATTTGAGGCACGCGGCGGACCGCGTTGCCCAATACCAAGCGAGGCTTGAGTGGTGAAATGACGCTCGAACAGGCATGCCCCATGGAATACCACGGGGCGCAATGTGCGTTCAAAGATTCGATGATTCAC
+
AABAAFBB3D?DGBFGFE2EE2ADBF5FDHBBDGFHHHGHHHHGGGGG3AGCHHGGHHHHHGGDGCGH:FFHHHGFFGG6HHHC9EEGHH<HEFEGCEEEFFFHHGGFC4G7EGHHHHGH?DGGGB<GFFHEF9FDDGGGFGG0?DDEGHCGHBGCGGFGCCHCGGGBGHGGFEGGGB?@@C?B?E<?B@BB21FH9FF/?FBFFDDBB1@:2F>D@EB2;BFCFFEDFEGHGFF11B;E/EFFF1DAA2D2D/CEB/EEEA0F1BGA00011F3EB3GGGGFCB3B33>>?A1
@M02197:102:000000000-ALU3V:1:1101:17011:16595 1:N:0:1
TATTCAGCGGACTCCTCCGCTTATTGATATGCTTAAGTTCAGCGGGTATCCCTACCTGATCCGAGGTCAACCTTAGAAATGGGTTTGTTTTACGGCGTAGCCTCCCGAGCACCCTTTAGCGAATAGTTTCCACAACGCTTAGGGGACAGAAGACCCAGCCGGTCGATTTGAGGCACGCGGCGGACCGCGTTGCCCAATACCAAGCGAGGCTTGAGTGGTGAAATGACGCTCGAACAGGCATGCCCCCCGGAATACCAGGGGGCGCAATGTGCGTTCAAAGATTCGATGATTCAC
+
CCCDCFFFCCDCGGGGGGGGGGGHHHHHHHGHHHHHHGHHHHHGGGGGHHHHHHHGHHHHHHGGGGGHHGHHHHHHHHHHHHHHGGGHHHHHHGFGGFFEGHHHHGGGGGGHHGHHHGHHGGGGGHHHGHHHHHHGFGGGGHHHGGGGGHHHHHHHGFHGGGGFGGFGGFGGGGGGGGGGCGGGGGGGGEFFGGGHHFFGGFGGGGFGHFHHHFHHHHHHHHGGGGGFFHGHHHHFHHHHGGGGGGGGHHHHHHGGGGGGGGGHCHEGGGGHGGGGGGGGGGFFFFFFFCCCBB
@M02197:102:000000000-ALU3V:1:1101:7803:16598 1:N:0:1
TATTCAGCGGACTCCTCCGCTTATTGATATGCTTAAGTTCAGCGGGTATCCCTACCTGATCCGAGGTCAACCTTAGAAATGGGTTTGTTTTACGGCGTAGCCTCCCGAGCACCCTTTAGCGAATAGTTTCCACAACGCTTAGGGGACAGAAGACCCAGCCGGTCGATTTGAGGCACGCGGCGGACCGCGTTGCCCAATACCAAGCGAGGCTTGAGTGGTGAAATGACGCTCGAACAGGCATGCCCCCCCGGAATACCAGGGGGCGCAATGTGCGTTCAAAGATTCGATGACTCAC
+
BBBBBFFFABBDGGGGCFGGGGGHGFHHGHFGHFHGHHFGHHGGCGGGGHHHHHHHFFFHHGHGGGGHHGHHHGGFHHHHHHHGGGGHGHHHHFEGGGGFFHHHHEDFGGGHGGHHHHFFFFGGGHFGGFFHHEFGGGG:GHGFDCFFGHHFGHHHGAFFGFFFFFFF?FEFDCEEC?DBDFCFFFFAFFFFFFFFFFFFFFFFFFFFFFFFFBFFFFFFEFFFDDFFFEFFDFFGGGGGGGGGGGGGHHHCHFGGA?CGGGGGHHHHGGEEABGGGGGGGGGFFFFFFFBBBAA
@M02197:102:000000000-ALU3V:1:1101:12161:16617 1:N:0:1
TATTCAGCGGACTCCTCCGCTTATTGATATGCTTAAGTTCAGCGGGTAGTCCTACCAATCTAAGGCCGATGAATTGAAATTAGATCCCTTTCTCTGACAGAAAGGGCGGGGATCAGAAGCACTCCAACCAGCAAAAGTCGTTGCGTCCAGCTCTAACCCTTTCTCCGCCTCCGAAGCCCTGACATTATCAAAACCCGGCAGGGAAGAGAGGGCGAAAAATCAAGCTTCCGTCCGTCTGTCGCCTATCAAGTGGCTGTTCTAATGCAGTTCGAGGGGGCCACGGTAGATGACAAAAAGACCCTCAATACCGATGCGCCAGGTCTTACTGAAAAAAGCTGTCGTGCGAGACAACGCGCGGACCTCAAACAGGCATACACCCCAGATTAGATCTGACAGGAGCGCAAGGTTCGTTCTAAGATACGATGATTC
+
11>A1FFB1DDD1GCDE00ECCEGD12D2GD2GFFEF2FD2A1E?/FEEF22FDAFGHGBG2BG00?E/>?GHGFG1BDFGF1@21BGHHEHHF21FDHHCCB10EF/C////<FDF1G1>GCFHHFFG...GHEF/00<.CGCC.C-EBBFGGFGGGGF/0CFB0..:A.CBAB--99BF-//:/99F/BBBAA-@?-;--=EEB:F:AAAB;?@@?A.B8;/9-;-/:;9FFE?-#:B/;AB00FC;/..:/;;00;0000:C;./.:C@;-..--<.-00000HG1>-D>1100.C?1111?/<////</<0@01B111B222F0>11BFB/////>//>B221?>/>/////1B00/1B1111A12GD1////012HGD11D121DA1111BA000111HEAA1113ABAAFGB11@B3B11>11
@M02197:102:000000000-ALU3V:1:1101:12497:16504 1:N:0:1
TATTCAGCGGACTCCTCCGCTTATTGATATGCTTAAGTTCAGCGGGTATCCCTACCTGATCCGAGGTCAAGAGTGTAAAAATGTACTTTTTGGACGTCGTCGTTATGAGTGCAAAGCGCGAGATGTACTGCGCTCCGAAATCAATACGCCGGCTGCCAATTGTTTTGAGGCGAGTCTACACGCAAAGGCGAGACAAACACCCAACACCAAGCAGAGCTTGAAGGTACAAATGACGCTCGAACAGGCATGCCCCATGGAATACCAAGGGGCGCAATGTGCGTTCAAAGATTCGATGATTCAC
+
BCCCCFFFCCBCGGGGGGGGGGGHHHHHGHHCHHGHHHHHHHHGGGGGHHHHHHHHHHHHHHHGGGGHHHHHHGHDGHHHHHHGFHGHHHHGGHHGGGGGGGGGHHHHHGHHHHHHHGGGEGGGHHHHHGHGGFGHHHGHGHHHHHHHGGHGGGGFHHHHHHHGHGGGGGGHHGGHHGGGGGHGGGGGHHHHHHHGGGGGHFFFFFGHHHHGHHHHHHHHHHHHBFGGHHGGGGGHHGGHFHHHGHHGGEFFFFFHBHFGFBFCHGGGGGHGHGGGEGHGGGGGGGGGGFFFFFDD?BBBA
@M02197:102:000000000-ALU3V:1:1101:4368:16566 1:N:0:1
TATTCAGCGGACTCCTCCGCTTATTGATATGCTTAAGTTCAGCGGGTATCCCTACCTGATCCGAGGTCAAGAGTGTAAAAATGTACTTTTTGGACGTCGTCGTTATGAGTGCAAAGCGCGAGATGTACTGCGCTCCGAAATCAATACGCCGGCTGCCAATTGTTTTGAGGCGAGTCTACACGCAAAGGCGAGACAAACACCCAACACCAAGCAGAGCTTGAAGGTACAAATGACGCTCGAACAGGCATGCCCCATGGAATACCAAGGGGCGCAATGTGCGTTCAAAGATTCGATGATTCAC
+
AAAAABFF?D@D1FFG0000AEEGBGG2FHHGFG2BB22AGBGG?EA/11EFBFGFG1B1GDGEFEEC@EG1F1@@FGHFGGFGHEHHHFG?E1G9/EE/F.BEHHHE>BDGFB;0FC?0BC@4GFBGH:BECCGCDCFG2GFCFFHGC</?:D?CGFDGHGDFG1/EECCBAG2BCFCCFF1HEEFFEEGDGFFF93E/CGEA/@;1DFEGGFGGFHHGF2BGB@9BBFFFFF/09/GEDDDBCF0EGEE0DA2FHGGD1FFHGEEEA0GCHHEE0EF11CGGGGEFF113313D1AA1A
@M02197:102:000000000-ALU3V:1:1101:27312:16623 1:N:0:1
TATTCAGCGGACTCCTCCGCTTATTGATATGCTTAAGTTCAGCGGGTATTCCTACCTGATCCGAGGTCAACCATTGGAGTTAAGGGGTTTTACGGCCGGGGGGGCAGCGCCTAACAGAAGCGAGATAAAGAATTACTACGCTCAGAGGACTGCTGCCGCTCCGCCAATGTCTTTGAGGAACTACTAGGGCGTAGATTCCCAACAATAAGCTGTGCTTAGGGGTTGAAATGACGCTCGAATAGGCATGCCCAGTAGAATACTACTGGGCGCAATATGCGTTCAAAGATTCGATGACTCAC
+
CBBCCFFFCCCCGGGGGGGGGGGHHHHFHHHHHHHHHHHHGHHGGGEFHHHHHHHHHGHHHHFEFGGGHHGHGGHHHFGGHHHHHHGFFGGHHGDGGGGGGGGFFFFFFFFFFGFFGHGGHFGFHFFGFFFHFFFFFFFFGGFHFFHGFFFGEFFFGFGFFFGFFGHHGHHGGHHHHHFFHHFHGGGFEGHGGHHHHGHHHHHGGHGHHHHHHGHHGGFFHHHHHHHHGGGGGGHFHFHHHGHHHHHGHHHHHHHHGHHHHGHGGGGGHHHHGGGGHGGGGCGGGGGFFFFFFFAA>AA
@M02197:102:000000000-ALU3V:1:1101:16106:16686 1:N:0:1
TATTCAGCGGACTCCTCCGCTTATTGATATGCTTAAGTTCAGCGGGTATCCCTACCTGATCCGAGGTCAACCTTAGAAATGGGTTTGTTTTACGGCGTAGCCTCCCGAGCACCCTTTAGCGAATAGTTTCCACAACGCTTAGGGGACAGAAGACCCAGCCGGTCGATTTGAGGCACGCGGCGGACCGCGTTGCCCAATACCAAGCGAGGCTTGAGTGGTGAAATGACGCTCGAACAGGCATGCCCCCCGGAATACCAGGGGGCGCAATGTGCGTTCAAAGATTCGATGATTCAC
+
CCCCCFFFCBCCGGGGGGFGGGGHGHHHHHHHHHHHHHHHHHHGGGGGHHHHHHHHHHHHHHHGGGGHHHHHHHHHHHHHHHHFFGGHHHHHHGGGGFEEGHHHHGGGGGGHHGHHHHGHGGGGGHGHHHHHHHHGGGGGGGGHGGGGGHHHHHHGFGHGGGFGGGGGGFFGBGGGGGGGCGGFGGGGFGGFFFHHHHGGGGGGGHFGHHFHHHGHHHHHFHHGGGGGHHGGGFHHHHHHGFFFGGGHGBHHHHHF?CGGGGDHHFCGGGGHGFFGGGFGGGFBFFFFFAA>3A
@M02197:102:000000000-ALU3V:1:1101:22607:16709 1:N:0:1
TATTCAGCGGACTCCTCCGCTTATTGATATGCTTAAGTTCAGCGGGTATCCCTACCTGATCCGAGGTCAACCTTAGAAATGGGTTTGTTTTACGGCGTAGCCTCCCGAGCACCCTTTAGCGAATAGTTTCCACAACGCTTAGGGGACAGAAGACCCAGCCGGTCGATTTGAGGCACGCGGCGGACCGCGTTGCCCAATACCAAGCGAGGCTTGAGTGGTGAAATGACGCTCGAACAGGCATGCCCCCCGGAATACCAGGGGGCGCAATGTGCGTTCAAAGATTCGATGACTCAC
+
CCCCCFFFCCCCGGGGGGGGGGGHHHHHHHHHHHHHHHHHHHHGGGGGHHHHHHHHHHHHHHHGGGGGHHHHHHHHHGHHHHHHGGGFHHHHGGGGGGGGGHHHHGGGGGGHHGHHHHHHGGGGGHHHHHHGHHHGGGGGGHGHGDGGGHHHHHGHHHHGGGGGGGGGGGGGGGGGGGGGGGGGGGGGGGGFFFGHHFFGGFGGGHFGHHHGHHHHHHHHHGHGGGGGHHGHHHHHHHHHGGGGGGGHHHHHCHHGGGGGGGGHGHHGGGGHGGGGGGGGGGFFFFFFFBABCB
@M02197:102:000000000-ALU3V:1:1101:26190:16706 1:N:0:1
TATTCAGCGGACTCCTCCGCTTATTGATATGCTTAAGTTCAGCGGGTATCCCTACCTGATCCGAGGTCAAGAGTGTAAAAATGTACTTTTTGGACGTCGTCGTTATGAGTGCAAAGCGCGAGATGTACTGCGCTCCGAAATCAATACGCCGGCTGCCAATTGTTTTGAGGCGAGTCTACACGCAAAGGCGAGACAAACACCCAACACCAAGCAGAGCTTGAAGGTACAAATGACGCTCGAACAGGCATGCCCCATGGAATACCAAGGGGCGCAATGTGCGTTCAAAGATTCGATGATTCAC
+
ABBBBFFFCCBCGGGGGGGGGGGGHHHHHHHHHHHHHHGHHHHGGGGGHHHHHHHHHHHHHHHGGGGHGHHHHGHHHHFHHHFFHHHHHHHGGHHGEGGGFGG8HHHGGFGHHHHHHGGGGGGGHHHHHHGGGGGHHHGGHHHHHHHHGGHGGGGGHHHHHHHHGHGGGGGHHGHGHGGGGGGHGGFGFHF;EHGFFGFGHHGHFEGHHHGGHFHHHHHGHHHHHHHHGHGE1GGHHGHHHHHHGHFCECHFHHHHHGHGBHHHFGEGEGHHHHGEEDHGGGFGGGGGGFFFFFFF>AAAA
@M02197:102:000000000-ALU3V:1:1101:21986:16790 1:N:0:1
TATTCAGCGGACTCCTCCGCTTATTGATATGCTTAAGTTCAGCGGGTATCCCTACCTGATCCGAGGTCAACCTTAGAAATGGGGTTGTTTTACGGCGTAGCCTCCCGAACACCCTTTAGCGAATAGTTTCCACAACGCTTAGGGGACAGAAGACCCAGCCGGTCGATTTGAGGCACGCGGCGGACCGCGTTGCCCAATACCAAGCGAGGCTTGAGTGGTGAAATGACGCTCGAACAGGCATGCCCCCCGGAATACCAGGGGGCGCAATGTGCGTTCAAAGATTCGATGATTCAC
+
AAABAFBFA2@DGGGGGFEEEGGGHDDF5FGFHHHHHGFHHFFC2EGGBABGHFHHGFCFHHCAGEEBFHHFFHFFFFFGHDFFGGGFGBFGFCEDFEA/??DDFFFFGEGGGGHFHHHFFFFFFGFGHHGHFHFFFBGEFHFGFFFFGFHHEHABCBCEDCFBFGFFFFFGFB9BDBA?GBGDBBGGGFBA?CBHFEGDGHGGGHHGHFGHGHHHHEFFFHFFGDGGFHDFFEGHHHHHGGGFCGCHGB5FGBAGGEGEDGEF5FGEEA2CGFGGFDF2EFBBFFFFFAA3>3
@M02197:102:000000000-ALU3V:1:1101:10306:16682 1:N:0:1
TATTCAGCGGACTCCTCCGCTTATTGATATGCTTAAGTTCAGCGGGTATCCCTACCTGATCCGAGGTCAACCTTAGAAATGGGGTTGTTTTACGGCGTAGCCTCCCGAACACCCTTTAGCGAATAGTTTCCACAACGCTTAGGGGACAGAAGACCCAGCCGGTCGATTTGAGGCACGCGGCGGACCGCGTTGCCCAATACCAAGCGAGGCTTGAGTGGTGAAATGACGCTCGAACAGGCATGCCCCCCGGAATACCAGGGGGCGCAATGTGCGTTCAAAGATTCGATGACTCAC
+
ABBBBFFFBBBBGGGGGGGGEGFHHHHFFHHHHHHHHHHHHHHGGGGGHFHHHHGHHHHHHHHGGCGHHHHHHHHGHEHHHHHGGGGEHHGHHGGGCGGFGHHHHGGCGGCHGGHHHHHHGGGGGHHHHGFHHHHGGGGGGFGGGGGGGHHHGGHHHHHGGGGGFGGGGGFGDEGFGGGGGFADGFFFFGGGGGHHHHHGGHGGGHFGHHFHHHH9GH<HHGHGGGGGHHGGHHHHHHHHGGGGGFCGHHHHHHDGGGGGGGDFFHHGGGGHGGGGGGGGGGFFFFFFDA3AAA
@M02197:102:000000000-ALU3V:1:1101:27845:16843 1:N:0:1
TATTCAGCGGACTCCTCCGCTTATTGATATGCTTAAGTTCAGCGGGTATCCCTACCTGATCCGAGGTCAACCTTAGAAATGGGGTTGTTTTACGGCGTAGCCTCCCGAACACCCTTTAGCGAATAGTTTCCACAACGCTTAGGGGACAGAAGACCCAGCCGGTCGATTTGAGGCACGCGGCGGACCGCGTTGCCCAATACCAAGCGAGGCTTGAGTGGTGAAATGACGCTCGAACAGGCATGCCCCCCGGAATACCAGGGGGCGCAATGTGCGTTCAAAGATTCGATGATTCAC
+
BCCCBFFFCCCBGGGFGGGGGGGHHHCHHHGHHHHFHGHHHGHGGGGCHHHGGHHHGHHHHHHGGGGHHHHHHHHHHHHHHHHGGGGGHGHHHGGGGGGGGHHHHGGGGGGHGGGHHHFHGGGGGHHHFHHHHGHGGGGGGGHHGGGGGGFFHHFHHGFFGFFFGFFFFFGGFFGGGGGGGDCFCFFFGGGFFHFHHFGGGFGGGHHGHGHHFGHHHHHHHHHGFFGGHGGFFHHHHGHHCGGGGGCHFHHHHHHGGGGGGGGHHHHGGGGHGGGFF5GGGFFFFFFFFBBAA?
@M02197:102:000000000-ALU3V:1:1101:9192:16848 1:N:0:1
TATTCAGCGGACTCCTCCGCTTATTGATATGCTTAAGTTCAGCGGGTATCCCTACCTGATCCGAGGTCAACCTTTGAAAGAGTTTAACGGCCACGACCGCCCGCACTCCAAAGCGAATATGTATCACAACGCTTAGAGACGGACAGCTCGGCCGGAGACTTCAAGGCGCGCGGGAGCCGCGACGCCCAACACCAAGCGAGGCTTGAGTGGCGAAATGACGCTCGAACAGGCATGCCCTTCGGAATACCAAAGGGCGCAATGTGCGTTCAAAGATTCGATGACTCAC
+
DCCDDFFFDDDDGGGGGGGGGGGHHHHHHHHHHHHHHHHHHHHGGGGGHHHHHHHHHHHHHHHGGGGHHHHHHHHGHHHFGHFHHHHHFGGFGGGGGGGGGGGGFGGHHHHHHGGGGGGHHGHHGHHHFGGGGGGHGHGGGGGGCGHGHGGGGHHGHHGGGGGGGGGGFGGGGFAGGGGFGEFHFFFFFFFGGHGFGHHGHHHHHHGGGEFHHEGGGGGGHHFFHHHHHHHHGGGGGGGHHHHHHHHHHHGGGFGHHHHGGFGHGGGGGGGGGGFFFFFFFCBBAB
@M02197:102:000000000-ALU3V:1:1101:20648:16755 1:N:0:1
TATTCAGCGGACTCCTCCGCTTATTGATATGCTTAAGTTCAGCGGGTATCCCTACCTGATCCGAGGTCAACCTTAGAAATGGGGTTGTTTTACGGCGTAGCCTCCCGAACACCCTTTAGCGAATAGTTTCCACAACGCTTAGGGGACAGAAGACCCAGCCGGTCGATTTGAGGCACGCGGCGGACCGCGTTGCCCAATACCAAGCGAGGCTTGAGTGGTGAAATGACGCTCGAACAGGCATGCCCCCCGGAATACCAGGGGGCGCAATGTGCGTTCAAAGATTCGATGACTCAC
+
CCCDDFFFCCCCGGGGGGGGGGGHHHHHHHHHHHHHHHHHHHHGGGGGHHHHHHHHHHHHHHHGGGGHHHHHHHHHHHHHHHHGGGGGHHHHHGGGGGGGGHHHHGGGGGGHGGHHHHHHGGGGGHHHHHHGHHHGGGGGGHHGGGGGGHHHHHHHHHGGGGGGGGGGGGGFGGGGGGGGGGGGGGGGGGGGGFHHHHFGGHGGGHHGHHGHHHHHHHGHHHGGGGGGHHGHHHHHHHHHGGGGGGGHHHHHHHHGGGGGGGGHHHHGGGGHGGGGGGGGGGFFFFFFFBBCBA
@M02197:102:000000000-ALU3V:1:1101:27402:16971 1:N:0:1
TATTCAGCGGACTCCTCCGCTTATTGATATGCTTAAGTTCAGCGGGTAGTCCTACTTGATTTGAGGTCATAATGCACTGAAAGAGTTAGACTCTATTCAGATTGATGGGGGTTTTGTTAAAGCTCGTTGAACCTTCTACTTGCGATCCCCGATGAGTTTATGAGACTACAACATCAGGTCAAGCCGCATTAGTACGTTCATTCAGCTTGTTGTATTTAAGTTGAGCCAGAGCCTAAGGGGGCAACGGCAAGCAACCAAGATCCAAGCCCAAACTACCAAAGTCTTACCCTTGGCGGGGTTGAGAATTTCGCGACACTCAAACAAGCATACTCTTCGGAATAACCAAAGAGTGCAAGGTGCGTTCAAAGATTCGATGATTC
+
B?AAAFFFBBBBCGBFEGG22EFFCHFHHHGHFFHHHAF5BEFFEGEGEBAGGHHFFHFFHHHGFH32BGFHHHBBGGCBGDHCFGHHHHGHHHHHHHHGHFGBHED3CDE/<EGHHHHBFHHFHDC/0CGFGHFHFFHHHFHCCFGFBFAACABFG8FGHHHEHHEHFCGHGFFGHFFCGHHHECHHHHGHFGFDFFFF9CCFG<0BG9FFFGBFGGF7GFG0GFFHHFCFHFHCDEF=DC<AEF?1BBGAFDF2BGCF?/CGGEGGFDGGFB/BFFGGBHFGFGDEHGGEE@CFHHHEGGDFGE0EECGHGGDGFFHHHHHHHHGFFGEA2EFHD5HGCHFFHFGBHHG4FCGACEGGGFFEGGD?BFCB5FFAA?AA
@M02197:102:000000000-ALU3V:1:1101:15361:16995 1:N:0:1
TATTCAGCGGACTCCTCCGCTTATTGATATGCTTAAGTTCAGCGGGTAGTCCTACCAATCTGAGGCCGATGAATTGAAATTAAATCCCTTCCTCTCTTCCAAAGAAGCGAGGCATGGGCGGGGTTCAGAAGCACTCCAACCAGCAAAACGTCGCGTCCAGCTCCTCGACCCTGCGCCTCTCCTCTCCGAAGTCCTGATATTATCAAAACCCGGCAGGGAAAGACGTGGGCGAAATAACGAGCTTTCGTCCGTCTTGCCTATCGAATGGATGCGCTAATGCATTTCGAGGGAGCCACCGTGGAAGATGGCAAGACCCTCAATACCGATCCGCCAGCTTTCTCAACTAAATAAGAAAGCTGTCGTTCGAAACAATTCGCGGCCCTCAAACAGGCATGCTCCCCAGATTAGATCTGCCGGGAGCGCAAGGTGCGTTCAAAGATTCGATGATTCAC
+
CCCCBFFFCCBDEGGGGG?EGGGHHHHHHHHHGHHHHHGHHHGGGGGGGHHHHHHHHHHHHBGHFGGGGGGGFHHHHHHGHGHHHHFHGHFGFGHHHHHHHFGHGHGHCGCEGGGHHHHGGFGDGHHHGEHHGFHHGFFHGGEHHFGGACFEDGGGGGGFFGGGGGFDFFFEBEAFF??/BFFFFFFFC?>EFF9FFFFF/FFFFFFFFDFA>AB=D=EF?A9BDED.>EF3/.AA>ABB;BFFA@-...B99A9B/DA/BB9/;/FFGAD?/FBB9;;0AC/?BBFGFFACACACGHHHFFHHHFCFHGBHC?FHEFGCC<GAC-CGGFFCDC2BHGGHFFBFFHHHHGHHBHECCCGGGHHGGGBHGEFE>/FGGGGGHEHHHFBHHHGHHHE?GGFHHEGD5EFADE0EE2GGGGGFGFGCFFAGGGGBGFFGBCGGFFFFFFFAAAA>
@M02197:102:000000000-ALU3V:1:1101:29438:16948 1:N:0:1
TATTCAGCGGACTCCTCCGCTTATTGATATGCTTAAGTTCAGCGGGTAGTCCTACCAATCTGAGGCCGATGAATTGAAATTAAATCCCTTCCTCTCTTCCAAAGAAGCGAGGCATGGGCGGGGTTCAGAAGCACTCCAACCAGCAAAACGTCGCGTCCAGCTCCTCGACCCTGCGCCTCTCCTCTCCGAAGTCCTGATATTATCAAAACCCGGCAGGGAAAGACGTGGGCGAAATAACGAGCTTTCGTCCGTCTTGCCTATCGAATGGATGCCCTAATGCATTTCGAGGGAGCCACCGTGGAAGATGGCAAGACCCTCAATACCGATCCGCCAGCTTTCTCAACTAAATAAGAAAGCTGTCGTTCGAAACAATTCGCGGCCCTCAAACAGGCATGCTCCCCAGATTAGATCTGCCGGGAGCGCAAGGTGCGTTCAAAGATTCGATGACTCAA
+
ABABCFFFBCCBGGGGGGGGGGGHHGHHHHGHHHHHGHHHHHGGGG?E1FGHHHHHHHHH5DDDAFAEGEGHHHHGDGFHHFHGHEHFHGH3FHHFHH3GHHDF30EGEEFGGFHGEHG/B@CCGFHHHGHHHGHGGFHGGGHEHHHHHGHGG?DG?BGGGGGGGFGGA;CFFF-BFFBBFFBBFFFFAF-.;BFFFFEBFFFFF//FF.?-;CAD;-.AEFB/.;A#BBFE:ADFFA44F;..9;--BA;-A-FBBA-//0;0;0///9/;00FC00;0..BCGGFEC09?A.:-AC;0FBGGFGHFHHHFAA/0DDD<<<.<<-??CC<1HFFG@EHFGBGHHFHBFHGHHGFE?CB??HGGEFFHG1///EEE?E>/EE1BF11HHHGHFGGGFCGD2FHGGAF1F/A/A/AFE0A0A11FFEA0FGFGGGGF3FGF1F3FFFFAAA>1
@M02197:102:000000000-ALU3V:1:1101:25006:16906 1:N:0:1
TATTCAGCGGACTCCTCCGCTTATTGATATGCTTAAGTTCAGCGGGTAGTCCTACCAATCTGAGGCCGATGAATTGAAATTAAATCCCTTCCTCTCTTCCAAAGAAGCGAGGCATGGGCGGGGTTCAGCAGCACTCCAACCAGCAAAACGTCGCGTCCAGCTCCTCGACCCTGCGCCTCTCCTCTCCGAAGTCCTGATATTATCAAAACCCGGCAGGGCAAGACGTGGGCGAAATAACGAGCTTTCCTCCGTCTTGCCTGTCGACTGGATGCGCTAACGCATTCCGAGGGAGCCGACGTGGAAGATGGCAAGACCCTCAATACCGATCCCCCAGCTTTCTCAACTAAAGACGAAAGCTTTCGTTCGAAACCATTCGCGGCCCTCAAACAGGCATGCGCCCCAGATTAGATCTGCCGGGAGCGCAAGGTGCGCTCAAAGAGTCGATGAATCTC
+
AAA?AFF11>AD11B1000A0001DDG2EB222D2B1FHD22A/A/A//ADFFGGHHHFEEEBA//?EGG/1B2BBD1BF1GF1@GHFCGFCGHGEG2FFBDGHBC0CE/EEEG1GCCC<//-<<<D=0<</CACGHFCGCGAE/CHFAC.C-??@A@.9F0FFFGGA-9@/;9>;?9B/BBBBBFFA--9EFFEFE//BB/BFF/B/ABF;-9>-9--9EABF?AFB@?;/@-A://9/3;AFB;---AB--9-A-9--;-/;/FB;-@--/-99--//-9:--//..9.-9-..BFBFFFEFFC/G<0CC;.:000GC;....A<@<.011F<1>F>111??11///?/G1?<0?///<?0//HGB1<1/<///>///GF1GB1BB1F1EB>////EEA2B2112AFA//EAAA/GE0A11GFA000011A33DFA111CB@3B11>111
@M02197:102:000000000-ALU3V:1:1101:17422:16959 1:N:0:1
TATTCAGCGGACTCCTCCGCTTATTGATATGCTTAAGTTCAGCGGGTATCCCTACCTGATCCGAGGTCAAGAGTGTAAAAATGTACTTTTTGGACGTCGTCGTTATGAGTGCAAAGCGCGAGATGTACTGCGCTCCGAAATCAATACGCCGGCTGCCAATTGTTTTGAGGCGAGTCTACACGCAAAGGCGAGACAAACACCCAACACCAAGCAGAGCTTGAAGGTACAAATGACGCTCGAACAGGCATGCCCCATGGAATACCAAGGGGCGCAATGTGCGTTCAAAGATTCGATGACTCAC
+
CDDDDFFFCCCCGGGGGGGGGGGHHHHHHHHHHHGGGHHHHHHGGGGEHHHHHHHHHHHHHHHGGGGHHHHHHFGHHHFHHHHHHHHHHHHGGHGFGGGEGGGGHHHHHGHHHHHHHGGGGGGGGHHHFHHGGGGHHHHGHHHHHHHHGGHGGHHHHHHHHHHHHHGGGGGHHHHHGGGGGHHHGGGGHHHGHHHGGGFGHHFFFFGHHGHHHHHHHHHHHHHHHHHHHHGGGGGHHGGHHHGHHFGGGFHFGDHHHHHHHGHHHGGGGGHHHHGGGGHGGGGGGGGGGFFFFFFFBCCAA
@M02197:102:000000000-ALU3V:1:1101:5354:17018 1:N:0:1
TATTCAGCGGACTCCTCCGCTTATTGATATGCTTAAGTTCAGCGGGTAGTCCTACTAATCTGAGGCCGATGAATTGAAATAAATCCCTTTCTATAACAGAAAGGGCGGGGTTCAGAAGCACTCCAACCAGCAAAAGTCGTTGCGTCCAGCTCTAACCCTTTCTCCGCCTCCGAAGTCCTGATATTATCAAAACCCGGCAGGGAAGAGAGGGCGAAAATCGAGCTTTCGTCCGTCTTTCGCCTATCAAATGGATGCGCTTATGCATTTCGAGGGAGCCACGGTAAATGGCAAAGACCCTCAATACCGATCCGCCAGCTCTTACTGAAAAAAGCTGTCGTTCGAAACAATTCGCGGCCCTCAAACAGGCATGCTCCCCAGATTAGATCTGCCGGGAGCGCAAGGTGCGTTCAAAGATTCGATGACTCAC
+
BBBBBFFFBB?DGCGGGGGGGGCHHGHHHHHGBGFHHFHFFCHGCCEEG3GHHHHHHHHHHHHBFGGGGGDHHHHGGHHHHHHGHHHHHHHHGHHHHHGFFBGFGGGCFG?@GHGFHFCFHHHFHFFDGHGHFHHHHHGEGHGCDGCGGBCFGHGGGGGGGGGGGGGGDGGF-CDGBBFGFFFFFFFFFF9FFFD-:-@FF//FDF9FFFDDFFAFFFFFE?D9:BF.#9D=FFFFFFFDAADF:/B99/9.--90;00F;00.GGGDFEEEG:C@::DEFFHFGFHFHFGCC<FHFGBHEC<DDF@@GGGHF2HGD2FHHHHGGHHHHHHFGGFFFHEGHGGGHHEE/FCGFEA2EHHHHGGHHFDGHGGECGHGG35FGHHFDEGGEEGE?ECGHFHHEEGGHGGGFGBGGGFFFFFFFFBAA>3
@M02197:102:000000000-ALU3V:1:1101:9814:17034 1:N:0:1
TATTCAGCGGACTCCTCCGCTTATTGATATGCTTAAGTTCAGCGGGTATCCCTACCTGATCCGAGGTCAAGAGTGTAAAAATGTACTTTTTGGACGTCGTCGTTATGAGTGCAAAGCGCGAGATGTACTGCGCTCCGAAATCAATACGCCGGCTGCCAATTGTTTTGAGGCGAGTCTACACGCAAAGGCGAGACAAACACCCAACACCAAGCAGAGCTTGAAGGTACAAATGACGCTCGAACAGGCATGCCCCATGGAATACCAAGGGGCGCAATGTGCGTTCAAAGATTCGATGATTCAC
+
BBBBBFFFBBBBGGFGGGGGGGGHHHHGHHHGHHGHHHHGHHHGGGGGHGFGHHHHFFHHHHHGGGGHHDHDG4FGHHHHHHGB:FHHHGHGGHHGGGGEFGFGHHHHHHHHGGHHHGGGEGGGHHHHHHHGGGGGHHHHHHHHHHHGGGGGGGGGHGHHHHHHHGGGGFGHGHHHHGGFGHHHGFFEGHHHHHHGGFGFHHGHGHGGHHHHHHHGFFHHHHHF5HHFHHGFFGGHHGHHHHHHHHHGGGHGGHGHHGGHHHHHHGGGGGGCHHGGGGHGGGGGGGGGGFFFFFFBAABAA
@M02197:102:000000000-ALU3V:1:1101:9011:17035 1:N:0:1
TATTCAGCGGACTCCTCCGCTTATTGATATGCTTAAGTTCAGCGGGTAGTCCTACCAATCTGAGGCCGATGAATTGAAATTAGATCCCTTTCTCTGACAGAAAGGGCGGGGTTCAGAAGCACTCCAACCAGCAAAAGTCGTTGCGTCCAGCTCTAACCCTTTCTCCGCCTCCGAAGTCCTGATATTATCAAAACCCGGCAGGGAAGAGAGGGCGAAAAATCAAGCTTCGTCCGTCTTTTGCCTAACAAATGGATGCGCTAATGCAATTCGAGGGAGCCACGGTAAATGGCAAAAATACCCTCAATACCGATCCGCCAGCTCTTACTGAAAAAAGCTGTCGTTCGAAACAATTCGCGGCCCTCAAACAGGCATGCTCCCCAGATTAGATCTGCCGGGAGCGCAAGGTGCGTTCAAAGATTCTATGATTCAC
+
BABBBFFFA2@AEGGGGGGGGFGHCHFGHHGHGHGHHHHHHHHGCEGGGHGHHHHHGHEFHGHGEGGEECGHFHEBBGHFHHHHHHHHHHGHGHHGHHHHHFGHEGGCGGFGDHHHHHE1GGHHFGGBEEGHH/CCGGHGCFGDGGCGCC/CBFGEGGG?FGFGGGGDD?FEGGDCGFFFEFFBBBFF/BFFFF.DAFFCFCAFF:.A:DF*./DFB=;:FFFFFFF9>.A.BF?A>B#FB;;/#FFFFB999;;-/0C0;0;9.0FE@BC99F.:-G;.0CFFGC0C0A==0<0/<?CD0GHEC?CA?CA?@/HHF0D1F222>EFCFGFF</@B/CCHEGGHFHEF/GGGGCGCGCFFFGGBDFHHFFGAE///G1DGF2A1FGB/EEA/E0CFECEF1GFGE011AB3GGD3GBGF@3FBF311?A>
@M02197:102:000000000-ALU3V:1:1101:8758:16893 1:N:0:1
TATTCAGCGGACTCCTCCGCTTATTGATATGCTTAAGTTCAGCGGGTAGTCCTACCAATCTGAGGCCGATGAATTGAAATTAAATCCCTTCCTCTCTTCCAAAGAAGCGAGGCATGGGCGGGGTTCAGAAGCACTCCAACCAGCAAAACGTCGCGTCCAGCTCCTCGACCCTGCGCCTCTCCTCTCCGAAGTCCTGATATTATCAAAACCCGGCAGGGAAAGACGTGGGCGAAATAACGAGCTTTCGTCCGTCTTGCCTAGCGAATGGATGCGCGAATGCATTTCGAGGGAGCCACCGTGGAAGATGGCAAGACCCTCAATACCGATCCGCCAGCTTTCTCAACTAAATAAGAAAGCTGTCGTTCGAAACAATTCGCGGCCCTCAAACAGGCATGCTCCCCAGATTAGATCTGCCGGGAGCGCAAGGTGCGTTCAAAGATTCGATGACTCAC
+
BBBBBFFF@DD?FGGGGGEEGGGHGHHHHHHCFHHHHDGFHHGGGGGGGGFFHFBFGHHHFFFGFEGGGCEGHHGGHHFHFHGHFHFHHHHHHHHFHHHHHHHFHGHGGGGGGFHFGEHGGGCDGHHHHHHHHHEH/CGF.C.CGHHFHDCEGA?;:AEBFFFFGGDDAFFFFFAADFFFBBBFF/9AFF;.;BFBB/BBBFF/:FFFFFF-BAFAFFFFFFFFD;DE9FFFFFEFBBDFFFDFFF9.A;.B..99.A.?.FBFFF/-.--9.0000FBBA.BDGGGEGGFF?G.@;0FGBFGCFFHFHBHC.A<000D<..A?-CCC@/HHGCF1FGGBHF1HD2HGHHG1DDBACC@/EFFGFFHFG3G>//E>/EE?FF5HGHHHHHF3GHEEEE255FHHHFHHGAGEEE222?CGGHFHG2GGGFFGEGFGGGGBFCB55FFBBBAA
@M02197:102:000000000-ALU3V:1:1101:9945:17077 1:N:0:1
TATTCAGCGGACTCCTCCGCTTATTGATATGCTTAAGTTCAGCGGGTATCCCTACCTGATCCGAGGTCAACCTTAGAAATGGGGTTGTTTTACGGCGTGGCCTCCCGAACACCCTTTAGCGAATAGTTTCCACAACGCTTAGGGGACAGAAGACCCAGCCGGTCGATTTGAGGCACGCGGCGGACCGCGATGCCCAATACCAAGCGAGGCTTGAGTGGTGAAATGACGCTCGAACAGGCATGCCCCCCGGAATACCAGGGGGCGCAATGTGCGTTCAAAGATTCGATGATTCAC
+
BBBBBFFFBBBBGGGGGGGGGGGHHHHHCGHGGHHHHHHHHHHGGGGGHGHHHHHHHHHGHHHGGGGHHHHHHHHGFHHHHGHGFEGGHHHFHG?EEGFGGHHGHGGABCDCFGHGGDFGGGGCGHHHGFHHHHEDFGDEFEFHGGGGGBCBGHHEGHHACCFDFBFGGFFABEF.DCFFAGGGGGFFFFFFCFFCEFGFEAFCABGGHGHHHFGFHHGFGHHGGGGFGHDEHGFFCFHFCGCECF?HFG5F53HCEAECGGEG5FGE2ADAGFBFGGGGGGFFFFFFFAAAA?
@M02197:102:000000000-ALU3V:1:1101:7128:17016 1:N:0:1
TATTCAGCGGACTCCTCCGCTTATTGATATGCTTAAGTTCAGCGGGTAGTCCTACCAATCTGAGGCCGATGAATTGAAATTAAATCCCTTCCTCTCTTCCAAAGAAGCGAGGCATGGGCGGGGTTCAGAAGCACTCCAACCAGCAAAACGTCGCGTCCAGCTCCTCGACCCTGCGCCTCTCCTCTCCGCAGTCCTGATATTATCAAAACCCGGCAGGGAAATACGGGGTCGAAATAACGAGCTTTTGTTCGTCTTGCCTATCGAATGGATGCTCGAATGCGATTCGAGGGAGCCACCATGGAAGAGGGCAAGTCCCACAATACCGATCCGCCAGCGTTCTCAACCAAATAAGAAAGCTGTCGTGCGAAACAATTCGCCGCCCTCAAACAGGCATGCTCCCCAGATTAGATCTGCCGGGAGCGCAAGGTGCGTTCAAAGATTCGATGACTCAC
+
BBBBBFFFBBBDGGGGGGGGGCEHHH5DEGHHHHHHHHHFFHHGGGGFFGGEHHGHHBGGHHFAFEFEFCDF3BDFFGHBFHG4FFHFFHFHEFHE@GFF3FF?CFFB//><?FFFF/0/B/<-<<00==<//<C//:CBEGEHHGH/:D.C?D?9;-A9/CB//B9.BCCFF.-9.9A//9/.BFF?.--:BF/9/;9B/;B//9//9A.--9--99:FF//99.9;--9@/-.;;9/9#-:AA#9---;---9//;9/F//99B;FB9--///9--99-/--9//9;0.9.00/00000B;./0/9C0...99;00G;.:::-:---.-.<.<11.FF?G?111DF1G<1DFF///<<<>///FGF21///>//////B/10FGDHHG1EE/GE/A01D21HFHGFB/AEA//FGEE?GGHGG0EA0EFGFFDGGA1111FFD111AAAA
@M02197:102:000000000-ALU3V:1:1101:22792:17083 1:N:0:1
TATTCAGCGGACTCCTCCGCTTATTGATATGCTTAAGTTCAGCGGGTATTCCTACCTGATCCGAGGTCAACCACAAAAAATTGGGGGTTTAGCGGCTGGGAGTTATAGCACCTAACAAAAGCGAGAAAAAAATTACTACGCTCAGAGGATACTACAAATCCGCCGTTGTATTTCAGGAACTACAACTCCTAAGAGAAGTAGATTCCCAACACTAAGCTAGGCTTAAGGGTTGAAATGACGCTCGAACAGGCATGCCCACTAGAATACTAATGGGCGCAATGTGCGTTCAAAGATTCGATGACTCAC
+
BBBBBFFF@DDDGGGGGGGGGGGHHHHHHHHHHGHHHHHGHHHGGGGGHHHHFHHHHGHHHGHGGGGGHHHHGGHGEHH?GHHHHGGFGGHHHGGGGGGGH8DGHHHHHFGHHHHHHHGHEFGDGGGGHEGGHHHHHGEGGFGFHGHCCHGHGHHHHFFBFDFGHHHHGGFFFHHHHHGFHHHFGFFFHGFFFEFFGFFFGBEFGHHFFHGFFHGH:FFFEGEHHHGHHHHGHHHGFDGGE9?HHGFHGFHHHGGHHGHFHHHFFG55GF2GGGGHGHHGFFFGGGGGGGGGFFFFDFFFFBBBBB
@M02197:102:000000000-ALU3V:1:1101:23875:17059 1:N:0:1
TATTCAGCGGACTCCTCCGCTTATTGATATGCTTAAGTTCAGCGGGTATCCCTACCTGATCCGAGGTCAAGAGTGTAAAAATGTACTTTTTGGACGTCGTCGTTATGAGTGCAAAGCGCGAGATGTACTGCGCTCCGAAATCAATACGCCGGCTGCCAATTGTTTTGAGGCGAGTCTACACGCAAAGGCGAGACAAACACCCAACACCAAGCAGAGCTTGAAGGTACAAATGACGCTCGAACAGGCATGCCCCATGGAATACCAAGGGGCGCAATGTGCGTTCAAAGATTCGATGATTCAC
+
B?ABBFFFBBBBGGGGGGGGGGGHHGBGHHHHHHHHHHHHHHHGGGGGHHHHHHHHHHHHHHHGGGGHHHHHHHGHHHHFHHH7GHHHHHHFGHHGGGGEGGFGHHHGHHGHHHHHFFGGGGCFHHHHGFFGFGGHGGHGHHHHHHHGFGHGFHHGHGHHHHHGGGGGGGGHGHGHHGGGGHHHGGGGHFFFFHGFFGGGGHGHGGGHHHHFGHHHHHHHHHHHHHHHHHGGGGCHFGGHHGHHHHEGGCHHHFGHHHHFGGHHHGGEE?HFFHGGGGCGGCGGGGGGGFFFFFFFABBBA
@M02197:102:000000000-ALU3V:1:1101:22178:17118 1:N:0:1
TATTCAGCGGACTCCTCCGCTTATTGATATGCTTAAGTTCAGCGGGTAGTCCTACCAATCTGAGGCCGATGAATTGAAATTAAATCCCTTCCTCTCTTCCAAAGAAGCGAGGCATGGGCGGGGTTCAGAAGCACTCCAACCAGCAAAACGTCGCGTCCAGCTCCTCGACCCTGCGCCTCTCCTCTCCGAAGTCCTGATATTATCAAAACCCGGCAGGGAAAGACGTGGGCGAAATAACGAGCTTTCGTCCGTCTTGCCTATCGAATGGATGCGCTAATGCATTTCGAGGGAGCCACCGTGGAAGATGGCAAGACCCTCAATACCGATCCGCCAGCTTTCTCAACTAAATAAGAAAGCTGTCGTTCGAAACAATTCGCGGCCCTCAAACAGGCATGCTCCCCAGATTAGATCTGCCGGGAGCGCAAGGTGCGTTCAAAGATTCGATGACTCAC
+
BBBBBFFFBDBBGGGGGGGGGGGHGGBGFHHHHBGHHHHHHGGGGGGGGHHHGHHHHHHHGEHHGEFGGGDFFHHGHHHHHHHHHGHHHHHHHHHHHHGHHGHGHHHHGFGGCGGHHHGGG?CA@HHGHHHHHHHHHHHGGGHHHHGHHG.EF?BAFFGGGGGGGGGBC;DFFFFFFFFFFFFFFFFFFFFAFFFFFFFFFFFFBFFFF.ABAAB>AFFFFFFFBEFFFFFFFFFF;DFFFADBFD=AA99...9B/..9//FFBF;9C-B-BFB9FFFC;.B.GGFE?BGEGGF?AFFG:FEHG0CBHHHFADB0BGHGGDGD?FC?CDBFGFFFBCEFFFG>BGFGFHHHHGHG?GGF?GHECHFGF3EEEGGGFGGEF1HGGF3HF3HGHHFGFE2HHHHHHFHHGFEGCGCGCGE2GGHFHGGFGHGFGGCGGGGFFFFFFD5BAAAA
@M02197:102:000000000-ALU3V:1:1101:13524:17124 1:N:0:1
TATTCAGCGGACTCCTCCGCTTATTGATATGCTTAAGTTCAGCGGGTAATCTTACCTGATTTGAGGCCAGAAAAGAATATGCACACAAGTGTGTATATTACGCGTGTTTGTTTGGAAGCAGATGACAAAAGCACAAGATTTTTATGGGTTTGCCTTAACAAAAATCTATGGCTGACACTCATCCACTCATACATTTAAGGCAAGGTAATACAAAGAGGCTATGCCATCACCAAGCCCAAGGACCCGCAAAAAAAGTTTTTCATAACAAAAAACCAATTTTTTGGAGAAATTCACGACACTCAAACAGGCATGCTCCGAGGAATACCAAGGAGCGCAAGATGCGTTCAAAGATTCGATGATTCAC
+
CCCCCFFFCCCCGGGGGGGGGGGHHHHHHHHHHHHHHHHHHHHGGGGGHHHGHHHHHHHHHHHHGHGGHHHHHHHGHHHGHHHHHHGGHHFGFHHHHHHHHGGGFGGHGHHHHHGHHHHHHHFHHHHHHHHHHHGHFHHHGHHHHHHHFFFFHFGFHHHHHHHHHHHHHHHHCGFHHHHHGHHHHHHHHHHHHHHHHHHHEHHGFGFHGHGHHHHHHHHGHGHFGGGGGGGGHHHHHHHHGGGGGHGGGHHHHGGHHHHHGHHHHGGGGHHGHHHHGHGHGHHGHHHHHEHEEGHHGHGGHFGFGFHGHGHGGGGGHHHFHHHFGHHHGGGGGHFGHGGFGHGGGGGGGGGGFFFFFFFCCCCB
@M02197:102:000000000-ALU3V:1:1101:23436:17216 1:N:0:1
TATTCAGCGGACTCCTCCGCTTATTGATATGCTTAAGTTCAGCGGGTATCCCTACCTGATCCGAGGTCAAACTGTGGAAAGTACTTTGTGGATGCTGATCGACTTGCCTCCGGAGCGCGTATGCTGCGCGAGAAGCTGGCACGATCGCCGCCAATGACTTTGGGGCGAGTCCACGCACGAAGCGGGACAGACGCCCAACACCAAGCAGAGCTTGAGGGTGTAAATGACGCTCGAACAGGCATGCCCCACGGAATACCGAGGGGCGCAATGTGCGTTCAAAGATTCGATGACTCAC
+
BBBBBFFFBBBBGGGFGGGGGGGHHHHHHHHHHHHHHHHHHHHGGGGGHHHHHHHHHHHHHHHGGGGHHHHHHHHHHHHHHGHGHHHHHHGHHHHHHHHHGGGGGHHHGHHGGGGGGGGFFGHHHHHGGGGGGGHHHHHGHHGGHHGGGGGHHHHGGGGGGGEEGGHHHGFGGGGFGFFFGFGHHHGFGGGFGFFFGHFHGHHGHHFHHFFFHHHGHHHHGHHGGGGGGHEGHHHGEGHHHGGGGGGHHHHHGHGGGGHGGEEEHHHHGGGGHGGGGGGGGGGFFFFFFFCBA@B
@M02197:102:000000000-ALU3V:1:1101:3074:17249 1:N:0:1
TATTCAGCGGACTCCTCCGCTTATTGATATGCTTAAGTTCAGCGGGTATCCCTACCTGATCCGAGGTCAACCTTAGAAATGGGTTTGTTTTACGGCGTAGCCTCCCGAGCACCCTTTAGCGAATAGTTTCCACAACGCTTAGGGGACAGAAGACCCAGCCGGTCGATTTGAGGCACGCGGCGGACCGCGTTGCCCAATACCAAGCGAGGCTTGAGTGGTGAAATGACGCTCGAACAGGCATGCCCCCCGGAATACCAGGGGGCGCAATGTGCGTTCAAAGATTCGATGACTCAC
+
AA1>>DFFAD?AEGFGGGGFGG0FG1FGFGFHFHGFED2E2DGE?CE?GHBGHHHHHHGFGFF?/@EHHFHH:GEBDFG9FEC>AEEBFFCGF;/>>///<F1CC/9<A@:FF?G<FAFHCC/AFHFBDGHGGHG@FFBFFBFFFBBFGCGHHGBEC@?C@?FFFFFFEFBEFC>@@-FA?@5;?@@@EGFC?FFEHHGGFGEGGHHFHHHFF:GBHHDD0DCCF/9FHHCHHGEHG9GG/CC5EF?GEGFHGEAAGEE?EECHFHHEEEEA1G3DEB3FGBBC3DBDBA?AAA
@M02197:102:000000000-ALU3V:1:1101:15235:17266 1:N:0:1
TATTCAGCGGACTCCTCCGCTTATTGATATGCTTAAGTTCAGCGGGTAGTCCTACCAATCTGAGGCCGATGAATTGAAATTAAATCCCTTCCTCTCTTCCAAAGAAGCGAGGCATGGGCGGGGTTCAGAAGCACTCCAACCAGCAAAACGTCGCGTCCAGCTCCTCGACCCTGCGCCTCTCCTCTCCGAAGTCCTGATATTATCAAAACCCGGCAGGGAAAGACGTGGGCGAAATAACGAGCTTTCGTCCGTCTTGCCTATCGAATGGATGCGCTAATGCATTTCGAGGGAGCCACCGTGGAAGATGGCAAGACCCTCAATACCGATCCGCCAGCTTTCTCAACTAAATAAGAAAGCTGTCGTTCGAAACAATTCGCGGCCCTCAAACAGGCATGCTCCCCAGATTAGATCTGCCGGGAGCGCAAGGTGCGTTCAAAGATTCGATGACTCAC
+
BBCCCFFFCBCBGGGGGGGGGGGHHHHHHHHHHHHHGHHHHHHGGGGGGHGHHHHHHHHHGFGFFGGGGGGHFGHGHHHHGHHHHHHHHHHHHHHGHHHHHHHHHFH3EFGGGGHGHHHGGGGGGHHGHHHHHHHHHHHHGGAHHHHGHFGGGGGBGGGGGFGGBFAFFFAFFFFFFFFFFFFFFFFFFBFAFFFFEFFBFFFFF/FFFFFFFFFFFCF.AA/B....DEFFFFEFBB9BF;.DFBFFDDB.E?FB/?EB/FFFFFFBAD?AGGGGGGGGFDF?AGGFGGFFDHFGGHFGCGHHHFGEFGC<.FGBGDBEEECGGGGGGFGGFHFHHHGHHG2GHFHGDHHFHGGECGGGGHHGGHHHHG/E//GGGGGCGAHFHHFHHGHGHHFCFEFGEHGB5BGHHDGGGFGGGGGGGHF4HGGGGHGGGGGGGGGGBFFFFBFBAABA
@M02197:102:000000000-ALU3V:1:1101:11853:17285 1:N:0:1
TATTCAGCGGACTCCTCCGCTTATTGATATGCTTAAGTTCAGCGGGTATCCCTACCTGATCCGAGGTCAACCTTAGAAATGGGGTTGTTTTACGGCGTAACCTCCCGAATACCCTTTAGCGAATAGTTTCCACAACGCTTAGGGGACAGAAGACCCAGCCGGTCGATTTGAGGCACGCGGCGGACCGCGTTGCCCAATACCAAGCGAGGCTTGAGTGGTGAAATGACGCTCGAACAGGCATGCCCCCCGGAATACCAGGGGGCGCAATGTGCGTTCAAAGATTCGATGATTCAC
+
DDCCCFFFCDDCGGGGGGGGGGGHHHHHGHGHHHHHHHHHHGHGGGGGHHHHHHHHGHHHHFFEEGGHGHHH:HHHHHGHHHHGGGGGGHHHHGGGGGGGGH<HHGGGGGGHHHHHHGHHGGGGGFFHHHHHHHHGGGGGGHFHGGGGGGHHHHHHGHHGGGGGGGGGGGFFFFFFGGGGGGGGGFGGGGGGFFFHGFHGGHGGGHHGGGEFHFHHGHFHFGHFGGFDHHGHHGHHHHHHGGGGGGE3HHHFHHHGGFGGGGGGFHGGGGGHCGGGGGGE4FCFFFFFFBBBBB
@M02197:102:000000000-ALU3V:1:1101:26229:17298 1:N:0:1
TATTCAGCGGACTCCTCCGCTTATTGATATGCTTAAGTTCAGCGGGTATCCCTACCTGATCCGAGGTCAAACGTAAGAAAATGTTCTTGATGGAGTGCCAACTTGCTGATTTGCAAGCGCAAAATTGTGCTGCGCTGCGAAACCAAGAGGTCGGCTGCCAATCGTTTTAAGGCGAGTCTTTGGCGAGCAAAGACAAAACGCCCAACACCAAGCAAAGCTTGAGGGTACAAATGACGCTCGAACAGGCATGCCCTTTGGAATACCAAAGGGCGCAATGTGCGTTCAAAGATTCGATGATTCAC
+
CCCCCFFFCBBCGGGGGGGGGGGHHHHHHHHHGHHHHHHHHHHGGGGGHHHHHHHHHHHHHHHGGGGHHHHHGHHGHHHHHHHHHHHHHHHHHHFHHHHHHGHHHHHHHHHHHHHHHHGGGGGHHHHHEHHHHGGGGGHGGHGHHHGGHHHHGGGHCHHHHHHHHHGGHGGHHHHHGGHGGGGGHHHGGHHHHHGGGGGHEFGFEGFGHHHHHHGHGHHHHFHHHFHHGHHGGGGGHHGHHHHHHHHHGGGHHHHBHHHHHHGHGHGGGGGHHHHGGGGHCGGGGGGGGGFFFFFFFBBBBB
@M02197:102:000000000-ALU3V:1:1101:24262:17325 1:N:0:1
TATTCAGCGGACTCCTCCGCTTATTGATATGCTTAAGTTCAGCGGGTATTCCTACCTGATCCGAGGTCAACCATTAAAAATTGGGGGATTTAGCGGCCAAAGACGCTGCAACTCCAGTCAAAAGCGAGATAAAAATTTACTACGCTCAGAGGATATCGCAGATCCGCCGTTGTATTTCAGGAGCTACAGCTAGCAAAAGCAGTAGGCTCCCAACACTAAGCTAGGCTTAAGGGTTGAAATGACGCTCGAACAGGCATGCCCACTAGAATACTAATGGGCGCAATGTGCGTTCAAAGATTCGATGATTCAC
+
CCCCCFFFBBBCGGGGGGGGGGGHHHHHHHHHHHHHHHHHHHHGGGGGHHHHHHHHHHHHHHHGGFGHHHHHGHHHHHHGHHHGHGGGGH;GHHGGGGGHHHHHGGGGGGHHGHHHHGHHGHHHGGFGCGHHHGHHGEHFFHGGGGHGHHHGHGGGFGGGG@:GFHGGHHGHHGGGGGGGFFHHHHGHHHGHGHHGGGGGHHFGGGGHGGGHHHHHHGGHHFHHFHHHGHGHGHGHHHHGGFGGH9EGEHGGGHHHHGHFEHHHHHHHHGGCHHGEGGCHG5GGEGGHGFGGGGGGGGFFFFFFFBBBBA
@M02197:102:000000000-ALU3V:1:1101:18557:17365 1:N:0:1
TATTCAGCGGACTCCTCCGCTTATTGATATGCTTAAGTTCAGCGGGTATCCCTACCTGATCCGAGGTCAAGAGTGTAAAAATGTACTTTTGGACGTCGTCGTTCTGAGTGCAAAGCGCGAGATGTACTGCGCTCCGAAATCAATACGCCGGCTGCCAATTGTTTTGAGGCGAGTCTACACGCAAAGGCGAGACAAACACCCAACACCAAGCAGAGCTTGAAGGTACAAATGACGCTCGAACAGGCATGCCCCATGGAATACCAAGGGGCGCAATGTGCGTTCAAAGATTCGATGACTCAC
+
AAAABFBFBBBBGGGGGGGGGFGCHHGHHFHFFHHHFFHHHHHGGGGGHHHHGGHFEFGHHHFGGCGHEFGHGHFGHHFHHHH@EGHHHHFAGEFGGDEFGGGHGHGHHFHGHHHGGGGGGGGHFFGFFHGGGGGGF?DFFHHEBGCGDGDDFGGHHHGHHCGFFEEE/ADCGAFGFFBFGGHFEGGHHHHHFFFFEFGHEE?FGGGHHHGGFFHFFGHGFHFG@FHHGGGFFFFFDBFHHHHFFHFDE1FDAGHGHHGEHFGAGGGGGCHGBGEEECGFFFGCGGGGBFFFFFFAAABA
@M02197:102:000000000-ALU3V:1:1101:21462:17251 1:N:0:1
TATTCAGCGGACTCCTCCGCTTATTGATATGCTTAAGTTCAGCGGGTATCCCTACCTGATCCGAGGTCAACCTTAGAAATGGGGTTGTTTTACGGCGTAGCCTCCCGAACACCCTTTAGCGAATAGTTTCCACAACGCTTAGGGGACAGAAGACCCAGCCGGTCGATTTGAGGCACGCGGCGGACCGCGTTGCCCAATACCAAGCGAGGCTTGAGTGGTGAAATGACGCTCGAACAGGCATGCCCCCCGGAATACCAGGGGGCGCAATGTGCGTTCAAAGATTCGATGATTCAC
+
CCCCCFFFB@BBGGGGGGGGGGGHHHHHHGHHHHHHGHHHHHHGGGGGHHHHHHHHHHHHHHHGGGGHHHHHHGHHHHHHHGHGGGEEHHHHHGGGGGGDFHHHHGGGGGGHGGHHHHHHGGGGGHHHGHGHHHHGGGGGFHHGGDGEFFHHHHHHFHHGGGFGGGGGFFGFFFEFGFGGGGFFAFGFFGGFFFHGFGFFFFFGFFHGHGHGHHHHGHHFHHHGGGGFHEGGHHHHGHHHGGGGGFGHHEHGHGFDEEGGGGGHHHHGGGGHGGGGGGGGGGFFFFFFFBCBBB
@M02197:102:000000000-ALU3V:1:1101:24297:17406 1:N:0:1
TATTCAGCGGACTCCTCCGCTTATTGATATGCTTAAGTTCAGCGGGTATCCCTACCTGATCCGAGGTCAACCTTAGAAAAATTAAAGGCTTCTGTCGGCAGAAGTCCTCCCCTTTTAAAGACGTTCGAAAGAATTCTACTACGCCTAAAGCCGGTGAGGCCTCGCCGAGGTCTTTGAGGCGCGCCCCCCGCGGAGGGGGACGGGGCCCAATACCAAGCAGTGCTTGAGTGGTGTAATGACGCTCGAACAGGCATGCCCCATGGAATACCAAGGGGCGCAATGTGCGTTCAAAGATTCGATGACTCAC
+
BBBBBFFF?DDBGGGGGGGGFGGHHHHHGHHGHHHHHHGHHHHGGGGEGHHFFHHHHHGHHHHGGGGHEHHHHHHHGHHFH1.HF;GBGG<G<HHHGE7EEEHHHHHHHHGFHHHGHFHB;HDFFHGHHGGHGHHHB;HHHHGGG:GHHFFFGCG?EFAEEGHACGGFCFDFGGGE0AF?-?DCGGFDFFACGGCHFF;AE?BF0@BFBEB11BBFF7HGBHFCFFHFFBE:1HFG?EB?EGAFBFG1FEGAFGE/AHGF2GDDBFFFHGAEEAA01A3BGGGEFGFADBADAFB1B33FFB11AA1
@M02197:102:000000000-ALU3V:1:1101:28684:17417 1:N:0:1
TATTCAGCGGACTCCTCCGCTTATTGATATGCTTAAGTTCAGCGGGTATCCCTACCTGATCCGAGGTCAACCTTAGAAATGGGGTTGTTTTACGGCGTAGCCTCCCGAACACCCTTTAGCGAATAGTTTCCACAACGCTTAGGGGACAGAAGACCCAGCCGGTCGATTTGAGGCACGCGGCGGACCGCGTTGCCCAATACCAAGCGAGGCTTGAGTGGTGAAATGACGCTCGAACAGGCATGCCCCCCGGAATACCAGGGGGCGCAATGTGCGTTCAAAGATTCGATGATTCAC
+
BCCCCFFFBCCCGGGGGGGGGGGHHHHHHHHHHHHHHHHHHGHGGGGGHHHHHHHHHHHHHHHGGGGGHHHHHHGHHHHHHHHGGGGGHHHHHGGGGGGGGHHHHGGGGGGHGGHHHHHHGGGGGHHHHHFGHHHGGGGGGHHHGFFGGHHGHGHHHHHGGGGGGGGGGGGGGGGGGGGGGGGGGGGGGGGGFFHGFFFGGHGFFHFGHHGHGHHFGHHHGHHEGGGGHFGHHHHGHFHHGGFGGGGHHHHHHFHGGGGGGGGFCHHGGGGFGGGGGGGGGGFFFFFFFABAAA
@M02197:102:000000000-ALU3V:1:1101:16969:17448 1:N:0:1
TATTCAGCGGACTCCTCCGCTTATTGATATGCTTAAGTTCAGCGGGTAATCTTACCTGATTTGAGGCCAGAAAAGAATATGCACACAAGTGTGTATATTACGCGTGTTTGTTTGGAAGCAGATGACAAAAGCACAAGATTTTTATGGGTTTGCCTTAACAAAAATCTATGGCTGACACTCTTCCACTCATACATTTAAGGCAAGGTGATACAAAGAGGCTATGCTATCACCAAGCCCAAGGACCCGCAAAAAAAGTTTTTCATAACAAAAAACCAATTGTTTGGAGAAATTCACGACACTCAAACAGGCACGCTCCTAGGAATACCAATGAGCGCAAGATGCGTTCAAAGATTCGATGACTCAC
+
?ABBABDFBBBBEGGFGGGGFG?F5DGHBHBGHHB55FDFFCHGCCAEFHHHBGHHGHHHHHGHCFAFGHFHBGGGGHHHHGFGFFFGHB4BBFFGGHBGFGEF>EEGBECE2FFCD2CCHEBDG2?GBF2FGHHGABGFGHGHHHGFGFDAGH8EFHFHHFEE:FHHFHCGFEFF77GH#57G0GFE<G4CFG:GFHHBDCGEEGGFF<96F1GF<;<;<9BF#<F?CBFFFFGA?:A6AAF//9B/<1F>1B/0>1221>20F>//FF/1FBDB/0/111122F222/>//EA1FGB1011BEA///B/GFGBF2F2D221FA2F10?EAA1D3HE?EA1CFFGFBGEGB1B3FB1@11>11
@M02197:102:000000000-ALU3V:1:1101:20869:17466 1:N:0:1
TATTCAGCGGACTCCTCCGCTTATTGATATGCTTAAGTTCAGCGGGTATCCCTACCTGATCCGAGGTCAACCATTAAAAATTGGGGGATTTAGCGGCCAAAGACGCTGCAACTCCAGTCAAAAGCGAGATAAAAATTTACTACGCTCAGAGGATATCGCAGATCCGCCGTTGTATTTCAGGAGCTACAGCTAGCAAAAGCAGTAGGCTCCCAACACTAAGCTAGGCTTAAGGGTTGAAATGACGCTCGAACAGGCATGCCCACTAGAATACTAATGGGCGCAATGTGCGTTCAAAGATTCGATGATTCAC
+
ABCBBFFFCCCCGGGGGGGGGGGHGGHHHHHGHHHHHHHHHHHGGGGGHHHHHHHHHHFHHHHGGGGHHHGHGHHHHHGHEGHHHGGGGH:HHFGFGGGHHHHHFGDGGHHHHHHHFGHHHGHG2DECGGHHHHFHFHHHGHG:CEDGHHGGHFFHFFEGDFGGGGGGHGHHHHHHHHHHGHHGGHHHHHFFHHFHHHHHHHHFFGGHGGHGHHHHHHHHGHHHHHHHHHGHHHHHHHHGGGGGHGGHHHFGHHHHFGEGHFHGHHHHHHFHHHE?FGGHHHHGFGGHGBGCGGGGGGFFFFFFFA?AA3
@M02197:102:000000000-ALU3V:1:1101:20674:17474 1:N:0:1
TATTCAGCGGACTCCTCCGCTTATTGATATGCTTAAGTTCAGCGGGTAGTCCTACCAATCTGAGGCCGATGAATTGAAATTAGATCCCTTTCTCTGACAGAAAGGGCGGGGTTCAGAAGCACTCCAACCAGCAAAAGTCGTTGCGTCCAGCTCTAACCCTTTCTCCGCCTCCGAAGTCCTGATATTATCAAAACCCGGCAGGGAAGAGAGGGCGAAAAATCAAGCTTTCGTCCGTCTTTCGCCTATCAAATGGATGCGCTAATGCATTTCGAGGGAGCCACGGTAAATGGCAAAAAGACCCTCAATACCGATCCGCCAGCTCTTACTGAAAAAAGCTGTCGTTCGAAACAATTCGCGGCCCTCAAACAGGCATGCTCCCCAGATTAGATCTGCCGGGAGCGCAAGGTGCGTTCAAAGATTCGATGACTCAC
+
CCCCCFFFCCCCGGGGGGGGGGEHHHGHHHHHHGGHGHHHHHHGGGGGGHHHHHHHHHHHHHHGGGGGGGGHHHHHHHHHHHHHHGHGHHHHHHHHHGHGFHHHGGGGGFGGGHHHFHHHHHHHHHHHGGHHHHHHHHGFGCFGGGGGGHGHGGGGGGGGGGGGGGGGGGGGGGGGEFFFFFFFFFFFFFFFFFFDFFFFF>AFFDFFFFFFFFFFFFFFFFFFFFFFFF:FFFBAAAFFFFFFFFFFBBFFFGGGGGGGGGGGGGGFGGGGEGGGD@CEFHHHHHHFCHFHHHGC<.CFG0HHFHGGGF@@FCGHHHFF?2EHHHFHGHHFFHEGGFGGHHFGHFFGHHGECGGGGFDFEHHHHHHGHEEHHGCGGFFHGGHGHHHHGGFFGGGGGGGGHHHHGGGGHGGGGGGGGGGFFFFFFFBA3A3
@M02197:102:000000000-ALU3V:1:1101:26429:17463 1:N:0:1
TATTCAGCGGACTCCTCCGCTTATTGATATGCTTAAGTTCAGCGGGTATCCCTACCTGATCCGAGGTCAAGTCATAAAAGAGCTTACTGGACGCTGATCCACCAAACTTCAAGAAACGCAAATGTGCTGCGCGAGAAGCTGGCACGACCGCTGCCAATGACTTTGGGGCGAGTCCGCGCATAAAGCGGGACAGACGCCCAACACCAAGCAGAGCTTGAGGGTGTAAATGACGCTCGAACAGGCATGCCCCACGGAATACCGAGGGGCGCAATGTGCGTTCAAAGATTCGATGACCAC
+
CCCC@FFFBCCCGGGGGGGGGGGHHHHHHHGHHHHHHHHHGHHGGGGGHHHHHHHHHGHHHGHGGGGHHHHFGHHHHHHHGHHHHGHHHHHHGGGGGHHHHHHHHFHHHHHHHHHHHFGGGGHHHHHHHHGGGGGGGHGFHHGHHGGGGGGHHHHHHHHHHHHHGGGGGHGGGGGGGHHHHGGGGGHFHHGGGFGGGGHGHGHGHFGHHHHHGHHHHHGHHHHHHHHGFFFGFGGFGHHHGHHHGGGGCGHHHGHGHEGGGHGGGGGHHHGCEEGGGGGGFGFGGFFFFFFFACCCB
@M02197:102:000000000-ALU3V:1:1101:2650:17484 1:N:0:1
TATTCAGCGGACTCCTCCGCTTATTGATATGCTTAAGTTCAGCGGGTATCCCTACCTGATCCGAGGTCAACCTTAGAAAAATTAAAGGCTTCTGTCGGCAGAAGTCCTCCCCTTTTAAAGACGTTCGAAAGAATTCTACTACGCCTAAAGCCGGTGAGGCCTCGCCGAGGTCTTTGAGGCGCGCCCCCCGCGGAGGGGGACGGGGCCCAATACCAAGCAGTGCTTGAGTGGTGTAATGACGCTCGAACAGGCATGCCCCTCGGAATACCAGGGGGCGCAATGTGCGTTCAAAGATTCGATGACTCAC
+
ABB?AFFFBBBBAAFGGGCEFGGHFGBBGHFHHHHHF5FGHGHFACEEGFFHHHGGHGGFHHFECGEGHFHGHHGFGHEHHHHHGGHHHFHFBFB@CEE?EFGGABGFHHGGFHFHHHFFHGGGEH?GAE6FBGHHHFGD%=B<CGGHGD=FACGG9.@CCGFFFEFCGG#;CFFFFEBA@A?BCC3CGCGC=GGG?ECE?ECEHFGGHFFFGGFEFFEHGGHHGHHH:FHGE;EACGFCGHG?D1FFHGGHGGGEEEEEGFHHHCHFCECEGGGCGGHGEEEEF1D33GDBAEF>133FD1AAAAA
@M02197:102:000000000-ALU3V:1:1101:7406:17439 1:N:0:1
TATTCAGCGGACTCCTCCGCTTATTGATATGCTTAAGTTCAGCGGGTAATCTTACCTGATTTGAGGCCAGAAAAGAATATGCACACAAGTGTGTATATTACGCGTGTTTGTTTGGAAGCAGATGACAAAAGCACAAGATTTTTATGGGTTTGCCTTAACAAAAATCTATGGCTGACACTCATCCACTCATACATTTAAGGCAAGGTGATACAAAGAGGCTATGCCATCACCAAGCCCAAGGACCCGCAAAAAAAGTTTTTCATAACAAAAAACCAATGTTTTGGAGAAATTCACGACACTCAAACAGGCATGCTCCGAGGAATACCAAGGAGCGCAAGATGCGTTCAAAGATTCGATGACTCAC
+
BBBBBFFF?@DBGGGGGGGGGGGHHHHHGHGHHHHHHHHHHHHGGGGGGHHHHHHHHHHHHFHHGHGGHGHGHHHGHGHHGHHEHHFGHGHFGFHHHGHHHGGGGGFHHHHGFHGGHFHHHHGHEFHHHFCH2GHHHHBGHHHGHCFGHGGGHHGGHGGHFFFBGHHHHGBGHGFHHHHHFFHHHHHHHGGHHHHFHHFHEHHHHGGHHHHHHHHGHGGGFGGGGHGGGGGHGGEHGHHFCCFE?HGGGHHHHG?FHFFHHGBHHCGGGGHHHGBFB1HGHHHFFHHFG1HGGGHHHHGHHGHHHHHHHHHGGEGGHHHHHHFGC5HGGGGGGHGHHGEGGHGGGGGGGGGFFBFFFFFBBBBB
@M02197:102:000000000-ALU3V:1:1101:26238:17516 1:N:0:1
TATTCAGCGGACTCCTCCGCTTATTGATATGCTTAAGTTCAGCGGGTATTCCTACCTGATCCGAGGTCAACCTTTGGAAAATTGGGGGGTTTTACGGCAAGAGTCCCTCCGGATCCCAGTGCGAGACGTAAAGTTACTACGCAAAGGAGGCTCCGGGAGGGTCCGCCACTACCTTTGAGGGCCTACATCAGCTGTAGGGCCCCAACACCAAGCAGAGCTTGAGGGTTGAAATGACGCTCGAACAGGCATGCCCGCCAGAATGCTGGCGGGCGCAATGTGCGTTCAAAGATTCGATGACTCAC
+
DDEEEFFFCDCEGGGGGGGGGGGHHHHHHHHHHHHHHHHHHHHGGGGGHHHHHHHHHHHHHGHGGGGHHHHHHHHH8HHHHH<HHHGG;GGG;:9GG8GGGHH<HHG<GGGFGGGGG:EGG8GGGGGG6FAE8FF:FF:FF.FF:FF:FFF:F(FFF9FFFFFFFFFFHHGHGFFFFFGHHFGFFHGHHFHGFFHHGGGFFFFFFFFFFGFFHHGEEFHHHHGHHFFHHHHGFEFGFHFFHGHHHEFF?FGCGHHHHGHHHGGGGGGGGGGHHHHGEGGHGGGFGGGGGGFFFFBFFBACBB
@M02197:102:000000000-ALU3V:1:1101:6055:17529 1:N:0:1
TATTCAGCGGACTCCTCCGCTTATTGATATGCTTAAGTTCAGCGGGTATCCCTACCTGATCCGAGGTCAACCTTAGAAATGGGGTTGTTTTACGGCGTAGCCTCCCGAACACCCTTTAGCGAATAGTTTCCACAACGCTTAGGGGACAGAAGACCCAGCCGGTCGATTTGAGGCACGCGGCGGACCGCGTTGCCCAATACCAAGCGAGGCTTGAGTGGTGAAATGACGCTCGAACAGGCATGCCCCCCGGAATACCAGGGGGCGCAATGTGCGTTCAAAGATTCGATGACTCAC
+
CCCCCFFFCCDBGGGGGGGGGGEHHHGHHHGHHHGHGGHHHHHFAGEEHHGHHHHHHGGHHHHGGGGHHHHHHHHHHH;HHHHEFEGGHHHEFGEGFGGGEHHHHGGGGGGHGGHHHHHGGFGFGHFFHHHHHHHGGGGEGHFFFFGGGGFFFGHHHHHGGGGGGGGGGGGGGEDFGGFFFFFGGGBCGFFFGGHHFHHGGHEGFFHED;HGHHHGFGGFHHHGGGGGHEGHHHHGCFGHGGGGGGGHHHHHCHHGGGFGGGGHFGFCGGFFGGGGGGGGFFFFFFFFFCCCBB
@M02197:102:000000000-ALU3V:1:1101:24165:17455 1:N:0:1
TATTCAGCGGACTCCTCCGCTTATTGATATGCTTAAGTTCAGCGGGTATCCCTACCTGATCCGAGGTCAACCTTAGAAAAATTAAAGGCTTCTGTCGGCAGAAGTCCTCCCCTTTTAAAGACGTTCGAAAGAATTCTACTACGCCTAAAGCCGGTGAGGCCTCGCCGAGGTCTTTGAGGCGCGCCCCCCGCGGAGGGGGACGGGGCCCAATACCAAGCAGTGCTTGAGTGGTGTAATGACGCTCGAACAGGCATGCCCCTCGGAATACCAAGGGGCGCAATGTGCGTTCAAAGATTCGATGATTCAC
+
BCCCCFFFCBCCGGGGGGGGGGGHHHGHHHHHHHHHHHHHHGHGGGGGHHHHHHHHHHHHHHHGGGFHHHHHHHHGHHHHHHHHHHHHHHHHHHHHGGGGGGHHHHHHHHGGHHHHHHHHHHGGGHGHHGGHHHHGHHHHHHGGGGGHGHHHGGFFFGGFGHHGGGGGGGFFGGGGGGGGGGGGGGFFGGGGGGGHGGGGGGFHHGCHHHGFGHHHHHGHHHHHHHHHHHHGHHHHGGGGGHHGHGHGHGGHHGGGGGGGHHHHHHGHHGHGGGGGHHHHGGGGGGGGGFGGGGGFFFFFFFAABAB
@M02197:102:000000000-ALU3V:1:1101:25668:17544 1:N:0:1
TATTCAGCGGACTCCTCCGCTTATTGATATGCTTAAGTTCAGCGGGTATCCCTACCTGATCCGAGGTCAACCTTAGAAATGGGTTTGTTTTACGGCGTAGCCTCCCGAGCACCCTTTAGCGAATAGTTTCCACAACGCTTAGGGGACAGAAGACCCAGCCGGTCGATTTGAGGCACGCGGCGGACCGCGTTGCCCAATACCAAGCGAGGCTTGAGTGGTGAAATGACGCTCGAACAGGCATGCCCCCCGGAATACCAGGGGGCGCAATGTGCGTTCAAAGATTCGATGACTCA
+
CBCCCFFFCBCCGGGGGGGGGGGHHHHHHHHHHHHHGHHHGHHGGGGGHHHHHHHHHHHHHHHGGGGHHHHHHHGHHHHHHHHGGGGHHGHHHGGGGFFFGHHH<GGGDGGHHFHHHGHHGGGGGHHGHHHHHHHGGGGGGHHHGFGGGHHHHHHHHHHGGGGFFGGGGGGGGGGGGGGGGFFFFGGFGFFGGGGHHHHGGHGGFGHFFDEHHGHHHHEHHHGGGGGFHHGHHHGHGGGHGGGGGGGGHHHHHGHGGGGGGGGCFFG?EEGGBGGGGGG?FFFFFFFFBBBBB
@M02197:102:000000000-ALU3V:1:1101:27930:17474 1:N:0:1
TATTCAGCGGACTCCTCCGCTTATTGATATGCTTAAGTTCAGCGGGTATCCCTACCTGATCCGAGGTCAACCTTAGAAATGGGGTTGTTTTACGGCGTAGCCTCCCGAACACCCTTTAGCGAATAGTTTCCACAACGCTTAGGGGACAGAAGACCCAGCCGGTCGATTTGAGGCACGCGGCGGACCGCGTTGCCCAATACCAAGCGAGGCTTGAGTGGTGAAATGACGCTCGAACAGGCATGCCCCCCGGAATACCAGGGGGCGCAATGTGCGTTCAAAGATTCGATGATTCAC
+
ABBBAFFFBDDBGGGGGGGGGGEH5G5GDGHHGFHCFHHHHHFGGGGGHHHHGHHFEHBHHFG?ECFHH<HHHEHFHEHEHFGGGGGEHFHHGEGGGGGCGGHFGGGA<@DGGGHHHFFEFGG9EFFFHHBGHGHGGGGGEHBGGFFFFGHFFHHHHHHGGGBGGGEGGGGEGGEGD@GBB-@CBB-@BECBDFFFFFFFFFFFFFGEEHFFHGFFGFBEDFHFFFFFFHCDBG<;/CA7@?GGGECGBHCG1AHGEEAECGEG1FFEGFE111F33GF11GBBFFFFFAA1AA
@M02197:102:000000000-ALU3V:1:1101:20291:17589 1:N:0:1
TATTCAGCGGACTCCTCCGCTTATTGATATGCTTAAGTTCAGCGGGTATCCCTACCTGATCCGAGGTCAACCTTAGAAATGGGGTTGTTTTACGGCGTAGCCTCCCGAACACCCTTTAGCGAATAGTTTCCACAACGCTTAGGGGACAGAAGACCCAGCCGGTCGATTTGAGGCACGCGGCGGACCGCGTTGCCCAATACCAAGCGAGGCTTGAGTGGTGAAATGACGCTCGAACAGGCATGCCCCCCGGAATACCAGGGGGCGCAAGGTGCGTTCAAAGATTCGATGATTCAC
+
AABAA@@5A2>@AGGGGGGGGGGHHHHHHHGHHHHHHHHHHGHGGGFGHHHHHHHGGGHHHHGGGGEGGHHH:FHHHHHHHHHGGCE?1??FFFFFFB/AFHFGHGFDBEGFGFEHHHFHGFGCGHBFDGGHHGEGGCGGGGFHEDCEFCHF7DHHEGFFCCGGFFGFFFFFFGEFCADGFDB??BGGFEGGGGHHHHHGGHEAEFFGHHHGHHH:HHHHHFHGGGGGHGGHFHFBHHHHGGDCGCEHHHHHHFHGGEFGGGGHHHHGGGGHGGGGGGGGGGFFFFFFFABBAB
@M02197:102:000000000-ALU3V:1:1101:5919:17605 1:N:0:1
TATTCAGCGGACTCCTCCGCTTATTGATATGCTTAAGTTCAGCGGGTATCCCTACCTGATCCGAGGTCAACCTTAGAAATGGGTTTGTTTTACGGCGTAGCCTCCCGAGCACCCTTTAGCGAATAGTTTCCACAACGCTTAGGGGACAGAAGACCCAGCCGGTCGATTTGAGGCACGCGGCGGACCGCGTTGCCCAATACCAAGCGAGGCTTGAGTGGTGAAATGACGCTCGAACAGGCATGCCCCCCGGAATACCAGGGGGCGCAATGTGCGTTCAAAGATTCGATGATTCAC
+
BAABB5FF32>DEGGGGFGGGGGHHGHHHHHHHHHHGHHHHHHGGGGGHGHHHGHHHHHHBDGGEGFHH:BFHFFHFFDFD94GGGEEGHFGHFGE9<EC/BFGHBCE@;5CCEEHF;HHGCCGFDFFFFFFGDD<C/BFDH1GDB9C/FCCG/FFFAFDCCC@FFFGFFGFDBFFFFG?GGCEB?AB;EBFEFGCHGBFEGCAFFFEG<GEH9GDGHG0GBC?GD@DDGDFHHHFGF?#@?FG?EEFF5G5BHFFEE?E?GGGHHHGGEFG4GGGGGGFFGFFFFFFF?A3?A
@M02197:102:000000000-ALU3V:1:1101:9230:17590 1:N:0:1
TATTCAGCGGACTCCTCCGCTTAATGATATGCTTAAGTTCAGCGGGTAATCTTACCTGATTTGAGGCCAGAAAAGAATATGCACACAAGTGTGTATATTACGCGTGTTTGTTTGGAAGCAGATGACAAAAGCACAAGATTTTTATGGGTTTGCCTTAACAAAAATCTATGGCTGACACTCATCCACTCATACATTTAAGGCAAGGTGATACAAAGAGGCTATGCCATCACCAAGCCCAAGGACCCGCAAAAAAAGTTTTTCATAACAAAAAACCAATTTTTTGGAGAAATTCACGACACTCAAACAGGCATGCTCCGAGGAATACCAAGGAGCGCAAGATGCGTTCAAAGATTCGATGATTCAC
+
ABBABFFFCCCCGGGFGGGGGGGHHHHHHGHHHHHGGHHHHHHGGGGGHFHHHHHHHHGHHHGHGFFGGEFHHHHGHEFHHHGHHHGGHGHFGGHHHGFGGGGGEEEHHHHHHHGHHHGHH2DGHHHHGFHGHHHGHHHHGHHHEHFHHGGFFGHHHGHHHGGGFGGGGGHEHHHFHHHHHHHHHGHHHHGEGGHHGFCGHHHHGHHGDGFHGFHGHEGHHFHHHHGGHGGHHFEGGGFHGCCGFFCGGHHHHHE0EF?4FFGHCFGFGHEHHHHHGHHHHHFGGBHHHGHGGGGHGHFEEHGBGHHHGHHGEEEGGHHHHHHHHHGHGGGGGHHHHFE?GFFGGGGGGGGGFFFFFFFB@BBB
@M02197:102:000000000-ALU3V:1:1101:11630:17723 1:N:0:1
TATTCAGCGGACTCCTCCGCTTATTGATATGCTTAAGTTCAGCGGGTATTCCTACCTGATCCGAGGTCAACCATTAAAAATTGGGGGATTTAGCGGCCAAAGACGCTGCAACTCCAGTCAAAAGCGAGATAAAAATTTACTACGCTCAGAGGATATCGCAGATCCGCCGTTGTATTTCAGGAGCTACAGCTAGCAAAAGCAGTAGGCTCCCAACACTAAGCTAGGCTTAAGGGTTGAAATGACGCTCGAACAGGCATGCCCACTAGAATACTAATGGGCGCAATGTGCGTTCAAAGATTCGATGATTCAC
+
BBBBBFFFB?@DGGGGGGGGGGGHGHHHHHHHHHHHHHHGHHHGGGFGHHHHHHHHHHHHHHHGGGGHHHHHGHHHHGHHHGHHGGEGGHFHF:G8CGGHHFHFDCCG8HHFFHFBGHHHEFHHGGGGG;HHHHGHHEGFGHHG==ADHHHGGHHHBFDEA@GHHHGGHHGGHFDFFGHHHFGCHGHFHHFHGHGGGFGGHFFHEGFGFFHGBDFFFFFF3BFB@9BGGGGFHGFG9@?1?EE?BHDHGGFGHHHHHFG2D5BGEFHHHGGGHGGEAA2HFHEAAAGGGFGDFB5EFFFFFFFFFAAA>A
@M02197:102:000000000-ALU3V:1:1101:28385:17727 1:N:0:1
TATTCAGCGGACTCCTCCGCTTATTGATATGCTTAAGTTCAGCGGGTATCCCTACCTGATCCGAGGTCAAGAGTGTAAAAATGTACTTTTTGGACGTCGTCGTTATGAGTGCAAAGCGCGAGATGTACTGCGCTCCGAAATCAATACGCCGGCTGCCAATTGTTTTGAGGCGAGTCTACACGCAAAGGCGAGACAAACACCCAACACCAAGCAGAGCTTGAAGGTACAAATGACGCTCGAACAGGCATGCCCCATGGAATACCAAGGGGCGCAATGTGCGTTCAAAGATTCGATGATTCAC
+
BBBBBFFFBBBBGGGGGG?FGGGHHGHHHHHGHHHHHHHHHHHGGGGGHHHHHHHHHHHGFHH?EGGHHHHGGGHHHHHGHHGHHHHHHHHGGHHGGGGFGGGGHHGHHHGGHHHHHGGGGGFGGHHHGHHGGGGGHHGGEHHHHHHHGGGGGGHHHHHHHHHGHHGGGGGHGGGGHGGGGGGHGGGGHHHFHFHGEEFGFHGHFGGHGGFHGGFHEHHHHGHGHFHHGGGGGGGGHGHHHHHHHHHGGFHHHHHHHHHHHHHHHGGGFGHGHGGGEGGGGGGGGGGGGFFFFFFFBBCBA
@M02197:102:000000000-ALU3V:1:1101:14264:17777 1:N:0:1
TATTCAGCGGACTCCTCCGCTTATTGATATGCTTAAGTTCAGCGGGTATCCCTACCTGATCCGAGGTCAACCTTAGAAATGGGTTTGTTTTACGGCGTAGCCTCCCGAGCACCCTTTAGCGAATAGTTTCCACAACGCTTAGGGGACAGAAGACCCAGCCGGTCGATTTGAGGCACGCGGCGGACCGCGTTGCCCAATACCAAGCGAGGCTTGAGTGGTGAAATGACGCTCGAACAGGCATGCCCCCCGGAATACCAGGGGGCGCAATGTGCGTTCAAAGATTCGATGATTCAC
+
CCCCCFFFBCCBGGGGGGGGGGGHHHFHHHHHHHHHHHHHHGHGGGGGGGHHHHHHHHHHHHHGGGGHHHHH:HHHGHHHHHGGGGGHHHHHHGGGGGE?FHHHHGGGGGGHHGHHHHGHGGGGGHHHHHHHHHHGGGGGGHHHGGGGGGHFHHHHHHHGGGFFGGGGGGGGFEGFFGGGGGGGFGGFGGGFFHHHHFHGGHGGGHHGHGHGHGHGHHHGGFHGGGGGHHDHFHGGHHHHGGGGGGGHGHHGGHHGGGGGGGGHGHHGGGGGGFGGFCGGGGFFFFFFFCCCBB
@M02197:102:000000000-ALU3V:1:1101:8320:17777 1:N:0:1
TATTCAGCGGACTCCTCCGCTTATTGATATGCTTAAGTTCAGCGGGTATCCCTACCTGATCCGAGGTCAAGTCATGAAATTGCTTGCTGGACGCTGATCCGCCGGGGCTCCGAGAAGCGCAAATGTGCTGCGCGAGAAGCCGACGAGACCGCTGCCAATGACTTTGAGGCGAGTCCGCGCACGGAGGCGGGACAGACGCCCAACACCAAGCAGAGCTTGAGGGTGTAAATGACGCTCGAACAGGCATGCCCCACGGAATACCGAGGGGCGCAATGTGCGTTCAAAGATTCGATGATTCAC
+
BBBBBFFFADBBGGGGGGGGGGGHHHHHHHHGHHHHHHHHHHHGGGGGHHHHHHHHHGHHHHGGGGGHHHHEGHHHHHFHHHFGFFHHFGFFFGGGCHHHCFEGGEFGGHGGFFDFGHGFGGGHHHHHHHHGEFFGGFCGFGCFGGFDGGGGHHHGHGGFGGGGGGGGCEFFFFFFFFFFEGHGGDDFGFHDFFGGGFFGHGHFFGGHHHGHHHFHFGGFFGHHHFHHHGGGFGHHGHHHFEHHHGGGGGGGHHHHHDEEGE?FGGGGGHFGHGGGGFGGGFFBGGGGFFFFFFFABBBA
@M02197:102:000000000-ALU3V:1:1101:8730:17814 1:N:0:1
TATTCAGCGGACTCCTCCGCTTATTGATATGCTTAAGTTCAGCGGGTATCCCTACCTGATCCGAGGTCAACCTTAGAAATGGGGTTGTTTTACGGCGTAGCCTCCCGAACACCCTTTAGCGAATAGTTTCCACAACGCTTAGGGGACAGAAGACCCAGCCGGTCGATTTGAGGCACGCGGCGGACCGCGTTGCCCAATACCAAGCGAGGCTTGAGTGGTGAAATGACGCTCGAACAGGCATGCCCCCCGGAATACCAGGGGGCGCAATGTGCGTTCAAAGATTCGATGACTCAC
+
BBBBBFFFBBBBEGFGGGGGGFEFHGGHHGHHGHHHHHHHGHGGGGEGGHHHHHHCAGGHFHFGGGEHHHHHGHHHHHHHHHHGGGGBGHHHHGGGGFEECGHHHGGGGCCGDGHHHHHHGGFGGHHHHHHHHHHFFGFGFFFHGG?EGHGBFAACGGHGGFFDBFGGGGFFFEGFD?GGCADFGDFFFGFGFGHFGFFDFGGGGHHFFHGHHHHFDHFHHHHGFDGGHHGGFFHFGFFHGF?FFGGFHHHGFAHFGGE?GGGHHHHGGGGHGGGGGFFEFGCFFFFD5BBBBB
@M02197:102:000000000-ALU3V:1:1101:26169:17779 1:N:0:1
TATTCAGCGGACTCCTCCGCTTATTGATATGCTTAAGTTCAGCGGGTATCCCTACCTGATCCGAGGTCAAAGACGGTAATGTTGCTTCGTGGACGCGGGCCGCGCACCTCGAGAAGCGCAATGTGCTGCGCGAGAGGAGGCAAGGACCGCTGCCAATGAATTTGGGGCGAGTCCGCGCACGTAGGCGGGACAGACGCCCAACACCAAGCAGAGCTTGAGGGTGTAGATGACGCTCGAACAGGCATGCCCCATGGAATACCAAGGGGCGCAATGTGCGTTCAAAGATTCGATGATTCAC
+
BBB@AFFFBDBBFGGGGGGGGGGFFGHHHHHHHHHHHHHGH5GECGEEFHHHHHHHHFFHHHHGGGGHHHHH<GGGEHEHEHHGFH<HGHFGGHGGGGGGGGGGG;G;;EFGGHGHFFGGGGH=DG<H<GCD:BGGGGHHHHFGGGGGGFGCDFGD:GFEFF:F<ACFFFF@CCACDFCFHCCFEEGA;FDFGEGFFHG?EFFEBE?A?1FFEBEFFAFFF;DGDF0FFGGGFGE9AFFDGGHGGGGEEGE2F2HHGFBFGA?FE0GFFBHEAA0CFGGGFBGEEB1FF@1D@11>>1
@M02197:102:000000000-ALU3V:1:1101:19327:17834 1:N:0:1
TATTCAGCGGACTCCTCCGCTTATTGATATGCTTAAGTTCAGCGGGTAGTCCTACCAATCTGAGGCCGATGAATTGAAATTAAATCCCTTCCTCTCTTCCAAAGAAGCGAGGCATGGGCGGGGTTCAGAAGCACTCCAACCAGCAAAACGTCGCGTCCAGCTCCTCGACCCTGCGCCTCTCCTCTCCGAAGTCCTGATATTATCAAAACCCGGCAGGGAAAGACGTGGGCGAAATAACGAGCTTTCGTCCGGCTTGCCTATCGAATGGATGCGCTAATGCATTTCGAGGGAGCCACCGTGGAAGATGGCAAGCCCCTCAATACCGATCCGCCAGCTTTCTCAACTAAATAAGAAAGCTGTCGTTCGAAACAATTCGCGGCCCTCAAACAGGCATGCTCCCCAGATTAGATCTGCCGGGAGCGCAAGGTGCGTTCAAAGATTCGATGACTCAC
+
BBBB@FBF3A2DGBFGGGGGCEFFHBGHHHHHHGHHGHHHHFHGGEEGGGHHHGHHEFGHHFHGGGGGGG?HFHHFGHDGHGHGEHHEFHHHHHHFFHHGHHGHHGGHED@EEFH0CGHG@CC?CFHEHBCCHHHHHGFHGGHGGHHHF-C9@?@-99AFFFFFGB.9B?BFB.-@.DFFFFBFFFBD?DBFFFFBBFFFBFFFFFFF.DFBB--;-@.FA9BB.9;;>7BFBEEFF;DEA=#FF;--@9:--FB;/--F/B/B//;---9-F90B00;0GGF?GFBE;0.FBEA-.0;0:00/CC/C:EA;-</0=00C..FCC<-?/<0FBFHF@/@21HGF22GGBBFFGD1/@</GGGG//FGF2G>////?/CEEBF10HHG@EFB11C?EEE0EHHHFFABGHFEECE?CEEAEEHHFG?E0CFFGGGGGCGGF1FFFFDB?AA>1
@M02197:102:000000000-ALU3V:1:1101:8740:17832 1:N:0:1
TATTCAGCGGACTCCTCCGCTTATTGATATGCTTAAGTTCAGCGGGTATCCCTACCTGATCCGAGGTCAACCTTAGAAATGGGGTTGTTTTACGGCGTAGCCTCCCGAACACCCTTTAGCGAATAGTTTCCACAACGCTTAGGGGACAGAAGACCCAGCCGGTCGATTTGAGGCACGCGGCGGACCGCGTTGCCCAATACCAAGCGAGGCTTGAGTGGTGAAATGACGCTCGAACAGGCATGCCCCCCGGAATACCAGGGGGCGCAATGTGCGTTCAAAGATTCGATGACTCAC
+
BAABBFFFBBDAAGFGC4AE2AEG5DG5G5F5FHFHCBDFHHFE?E?EBG5F3311FFHFBGF1EGE2FFHFHH:HHFHGFGGGEEGFAABFF@?AE@E/@FF2FFAEF@DB/BCGHFHG?F@FGHBGHG9FDGC.>FFFFG0BE</<9:9;.CCC;HA@CG9-/BFFFFGEF@C@AFGFFGFFCGA3E?GFAFCC:CFCE9EC#C;FHHHCC/GDFHHFHGFCCBF.GG?F@9HFFHG<</??A/AFAFHFHHEFGCECEEEBHHHEECEFFE3GF3GGG1FFDBDFFAA?A>
@M02197:102:000000000-ALU3V:1:1101:14467:17879 1:N:0:1
TATTCAGCGGACTCCTCCGCTTATTGATATGCTTAAGTTCAGCGGGTAGGCCTACCAATCTGAGGCCGATGAATTGAAATTAAATCCCTTCCTCTCTTCCAAAGAAGCGAGGCATGGGCGGGGTTCAGAAGCACTCCAACCAGCAAAACGTCGCGTCCAGCTCCTCGACCCTGCGCCTCTCCTCTCCGAAGTCCTGATATTATCAAAACCCGGCAGGGAAAGACGTGGTCGAAATAACGAGCTTTCGTCCGTCTAGCCTATCGAATGGATGCGCTAAGGCATTTCGAGGGAGCAACCGTGGAAGATGGCAAGACCCTCAATACCGATCCGCCAGCTTTCTCAACTAAATAAGAAAGCTGTCGTTCGAAACAAGTCGCGGCCCTCAAACAGGCATGCTCCCCAGATAAGATCTGCCGGGAGCGCAAGGTGCGTTCAAAGATTCGATGATTCAC
+
AABAABFBA?DB?GBGGFCGFGFFGHDEGFGBGFF5AADFGGHGG?ECG13BGBCHHHFGHEFBFG10EEGFFHHFEHHHGHFHH4FHFHHHHGHGHHHEFBG3F03FEF//<CBG0/FC??CDDF0D00</</:::CHCDE.GHFGBC-;.--B-;B./;FFFGE.A>D=FFE--..9//;/BFB/.-;@FFBFFBB/BBBFEF/9/.:.--9----..9./:9.;9#/#:B/:B99/#.;@;69---B:9-//;/-A/999/9/B@.9::000C;000../9;/B.C;09-..?ECCC0:0HC:/C<0</A?BFFGGC<.A<---@</?11<1FFGF>1F1D2GHGGDB1FGCAC@BAECAEEGGHGB/>//CEEEE/B/10@1@1EHGHEBA/A/0AD2AA21A1A//E/?E0FGGGGFGB0EAE011BFDGGGCFGFCD@1331??A1
@M02197:102:000000000-ALU3V:1:1101:17074:17812 1:N:0:1
TATTCAGCGGACTCCTCCGCTTATTGATATGCTTAAGTTCAGCGGGTATCCCTACCTGATCCGAGGTCAACCTTAGAAATGGGTTTGTTTTACGGCGTAGCCTCCCGAGCACCCTTTAGCGAATAGTTTCCACAACGCTTAGGGGACAGAAGACCCAGCCGGTCGATTTGAGGCACGCGGCGGACCGCGTTGCCCAATACCAAGCGAGGCTTGAGTGGTGAAATGACGCTCGAACAGGCATGCCCCCCGGAATACCAGGGGGCGCAATGTGCGTTCAAAGATTCGATGATTCAC
+
CCCCDFFFCDCCGGGGGGGGGGGHGHHHHHHHHHHHHHHHHHHGGGGGHHHHHHHGHHHHHHHGGGGHHHHHHHHHHHHHHHHFFEGGHHHHHGG:GGGGGHHHHGGGGG;HHGHHHHHHGGGGGHHHHHHHHHGGGGGGGGHHGGGGGHHHHHHHGHHGGGFGGGGGFGFGGEGGGGGDFFFFGGGFFFFGGHFFGFHGGHFFFHHGFFHHHHHGHHHHGHGFGGGFHFDCDHHEHHGHGFFFFGACBHGFHHFGGFEEGGGHGGHGFEGGGGFGGGGFGFCBFFFFFBBBB@
@M02197:102:000000000-ALU3V:1:1101:24957:17934 1:N:0:1
TATTCAGCGGACTCCTCCGCTTATTGATATGCTTAAGTTCAGCGGGTATCCCTACCTGATCCGAGGTCAACCTTAGAAATGGGTTTGTTTTACGGCGTAGCCTCCCGAGCACCCTTTAGCGAATAGTTTCCACAACGCTTAGGGGACAGAAGACCCAGCCGGTCGATTTGAGGCACGCGGCGGACCGCGTTGCCCAATACCAAGCGAGGCTTGAGTGGTGAAATGACGCTCGAACAGGCATGCCCCCCGGAATACCAGGGGGCGCAATGTGCGTTCAAAGATTCGATGACTCAC
+
BBBBBFFFADDBGGGGGGGGGGGHHHHHHHGHHHHHHHHGHHHGGGFGHHHHHHHHHHHHHHHGGGGHHHHHEHH:BHHHHHHHGGGHHHHGHF?FEBE>FGH;FFGG?DFEEFHHH2GFGGFCFFHHHGHHHHHGFGGGFFFHA;<CFFHHHHGHHHHGGCGGGGGGGGGFFGGGDFGFFFGGGGFFFGGFFHHHHHCGGHFFEFHFHFHHHGFFHHGHHFHFGGGFHHGHGFGHFFHFFGFGGCGFFGHHGHCGGGGGGGGHHHHEEEGFFGCGGGGGGGFFFFFFFAAAAA
@M02197:102:000000000-ALU3V:1:1101:14271:18004 1:N:0:1
TATTCAGCGGACTCCTCCGCTTATTGATATGCTTAAGTTCAGCGGGTATCCCTACCTGATCCGAGGTCAACCTTAGAAATGGGGTTGTTTTACGGCGTAGCCTCCCGAACACCCTTTAGCGAATAGTTTCCACAACGCTTAGGGGACAGAAGACCCAGCCGGTCGATTTGAGGCACGCGGCGGACCGCGTTGCCCAATACCAAGCGAGGCTTGAGTGGTGAAATGACGCTCGAACAGGCATGCCCCCCGGAATACCAGGGGGCGCAATGTGCGTTCAAAGATTCGATGATTCAC
+
BABBBFFF3ADB?CGGGGGGGGGHHHHHHHHHHHHHGHHHHHHGCGGGHHHHHHHAHHGHHGHGGGGHHHHHHHHHHHHGGHHGGGGGFHHGHBEEGGGDFHHHHGGGGG;HGGHHHHHGFFGFFHBGHGHGHHGGGGGGFFFFFGGGGHHFHHHHEFHF?DFGGGGGGFGFGFGGGGFFBBBCGDGGGGFFGHHHHFGGGHGGGHGGHHFFHHHHHHHHGHHGGGGFFHGHHHFFHHHHGGGGGGCGHHGHFFHGGGGGGGGHGGHEEGGGGGGFCGGEF4FC5FFFFBAAAA
@M02197:102:000000000-ALU3V:1:1101:27082:18026 1:N:0:1
TATTCAGCGGACTCCTCCGCTTATTGATATGCTTAAGTTCAGCGGGTAGTCCTACCAATCTGAGGCCGATGAATTGAAATTAGATCCCTTTCTCTGACAGAAAGGGCGGGGTTCAGAAGCACTCCAACCAGCAAAAGTCGTTGCGTCCAGCTCTAACCCTTTCTCCGCCTCCGAAGTCCTGATATTATCAAAACCCGGCAGGGAAGAGAGGGCGAAAAATCAAGCTTTCGTCCGTCTTTCGCCTATCAAATGGATGCGCTAATGCATTTCGAGGGAGCCACGGTAAATGGCAAAAAGACCCTCAATACCGATCCGCCAGCTCTTACTTAAAAAAGCTGTCGTTCGAAACAATTCGCGGCCCTCAAACAGGCATGCTCCCCAGATTAGATCTGCCGGGAGCGCAAGGTGCGTTCAAAGATTCGATGACTCAC
+
BAABBFFFBBBBGGGGGGGGGGGHGHGHHHHGHHHHHHHHHCHDEGFGGHHHHHHHHGHHHHEHGGGGGGGHHHHHHFHHHHGGHFHHHGHGHHHHHHHHHHGGGGGGGGGGGHHHHHHHHHHGGHHHFGHHHHHHHGHGEGHGFDGGGHGGGGGGGGGGGGGGGGGGGGDFGGGGFEFFFEFFFFFFFFFFFFFFAAFFFFFF?DFFFFBFF;FFFFFF/BFFB/BFFDFFFFFF@@BFFFFBD/BFFFFB@.?AA/0CBBC0BEBFC;/BCCB.--GCFEGFHGGCHHCHHGG/<<CCBDBBEC<.C-??GC/BFHHGF1BHG11/GHGGFG<?GCCGHHGGHHHEGAGE>GEEFGGEEGFGGHHFGEBGHFGGGGHHGGGHHHHHCGGFCFGFAAAGGHHFCE001FGF3CGFFGFFF@FFFFAAAAA
@M02197:102:000000000-ALU3V:1:1101:27060:18026 1:N:0:1
TATTCAGCGGACTCCTCCGCTTATTGATATGCTTAAGTTCAGCGGGTAGTCCTACCAATCTGAGGCCGATGAATTGAAATTAGATCCCTTTCTCTGACAGAAAGGGCGGGGTTCAGAAGCACTCCAACCAGCAAAAGTCGTTGCGTCCAGCTCTAACCCTTTCTCCGCCTCCGAAGTCCTGATATTATCAAAACCCGGCAGGGAAGAGAGGGCGAAAAATCAAGCTTTCGTCCGTCTTTCTCCTATCAAATGGATGCGCCAATGCACTTCGAGGGGTCCACGGTAAAGGGCAAAAAGACCCTCAACACCGAGCCGCCAGCTCTTACTGAAAAAAGCTGTCGTTCGAAACAATTCGCGGCCCTCAAACAGGCATGCTCCCCAGATTAGATCTGCCGGGAGCGCAAGGTGCGTTCAAAGACTCGATGACTCAC
+
A@AAAFDFA1>DEG1GFBEEEGF121AGHBGGHF2A122FEGFA/EAAF1FGFHHFCFHB1FBDCFFEEE/1FHH111FHHB1EGGEGH1FE@G211F1B0BFEA/?//BC/CCGHE1F1G01FCGFFGGCCB<<//<D.ECF.:ACGGHHHEGGBFGGGFGGFGG.CCFGGB@.-.;BFFFBFF/B/9FBBBFBB;-99----;/-99-9-;;@@;>B:FF;/B:/B/;#;-;/AAEFF#9AB/B/BB/B/@A---/00C0FB99./.99..9;/.@.9.0GFCC:0C0-CC0;//..FC0.C<..<-<>--C/FHHGF?HHGF2G?<1GF1GECB///C0/EB02B1//>/?EGEB/0FF0GFB1DFFEHGCEF/HBFEB21GBB1F/A?G?CAEEA011B00E0E1FGDF3FFFA1FFDF1@1?AAAA
@M02197:102:000000000-ALU3V:1:1101:7298:18087 1:N:0:1
TATTCAGCGGACTCCTCCGCTTATTGATATGCTTAAGTTCAGCGGGTATCCCTACCTGATCCGAGGTCAACCTTAGAAATGGGTTTGTTTTACGGCGTAGCCTCCCGAGCACCCTTTAGCGAATAGTTTCCACAACGCTTAGGGGACAGAAGACCCAGCCGGTCGATTTGAGGCACGCGGCGGACCGCGTTGCCCAATACCAAGCGAGGCTTGAGTGGTGAAATGACGCTCGAACAGGCATGCCCCCCGGAATACCAGGGGGCGCAATGTGCGTTCAAAGATTCGATGATTCAC
+
BBBBBFFFBBDBGGGGGGGGGG2FGCFHHHFFBFHCHHHGGHHGGGEEHHHHHHHGHHCGHFHEGCEHGGHHGGHFHHGHGHHHGGCHFGHGGF@E9EEGFHHGGAEDCG3GEFHFHHHFGFCCFHFGBFHHHHHBC@GGFHFHGD?FGHHHGGHHHHHGG-:FFFFFFGFFDEFFDADGGAGGGGGFGGGGEBGHGHGFEHGFGHHGHHHFHGGHHH;EHEHFGGGGHHDEHHGHHGHHGCGFEE?HHHHHHGHGGE2GEGGHHHHEEGGHGGGGCFGGGGFFFF5FFABBBA
@M02197:102:000000000-ALU3V:1:1101:20613:18113 1:N:0:1
TATTCAGCGGACTCCTCCGCTTATTGATATGCTTAAGTTCAGCGGGTAATCTTACCTGATTTGAGGCCAGAAAGGAATACATAAAGAATTATGCATATGTGTGTGTTTGTTTGGTAGCAGATGACAAAAGCACAAGATTTTTATGGGTTTGCCTTAACAAAAATCTATGGCTGACACTCATCCACTCATACTTTTAAGGCAAGGTGATACAAAGAGGCTAATCTCATCACCAAGCCCAAGGACCCGTTAAAAGAAAAAATCTTTTAATGGAGATATTCACGACACTCAAACAGGCATGCTCCGAGGAATACCAAGGAGCGCAAGATGCGTTCAAAGATTCGATGACTCAC
+
CCCCCFFFCCCCGGGGGGGGGGGHHGHHHHHHHHHGHGHHGHHGGGGGGHHHFHHHHHHHHHHHGHGGGEFHHHHHHHGHHHHHEHHHHHHHHHHHGHH4GGHHHHHGHGGHHGGHFGHHHHHHHHHHHHCGBHHHGHHHHHHHEHFHGGGGHHHGHHFHHHHHHHHHHHHHHHHHHHGHGHGHEHGHHHHHHHHHHHHHHHHHHHGFHHHHHGFHFGHHHHHHHGGGGGFGHHHHHHFHEGGGGHFHHHHHHGHHHHHFFHHGFHHFHHGHHHGGGEFGFGHGGHHHHHHEHHHGHGGGGGHHHHHHHHHHHHGGGGGHHHHGGGGHGGGGGGGGGFFFFFFFFBCCBB
@M02197:102:000000000-ALU3V:1:1101:11329:18109 1:N:0:1
TATTCAGCGGACTCCTCCGCTTATTGATATGCTTAAGTTCAGCGGGTATCCCTACCTGATCCGAGGTCAACCTTAGAAATGGGTTTGTTTTACGGCGTAGCCTCCCGAGCACCCTTTAGCGAATAGTTTCCACAACGCTTAGGGGACAGAAGACCCAGCCGGTCGATTTGAGGCACGCGGCGGACCGCGTTGCCCAATACCAAGCGAGGCTTGAGTGGTGAAATGACGCTCGAACAGGCATGCCCCCCGGAATACCAGGGGGCGCAATGTGCGTTCAAAGATTCGATGACTCAC
+
CBBCCFFFDDDDGGGGGGGGGGGHHHHHHHGGHHHHHHHHHHHGGGGGHHHHHHHHHHHHHHHGGGGHHHHHHHHHHHHHHHHHGGGHHHHHHGGGGGGGGHHHHGGGGGGHHGHHHHHHGGGGGHHHHHHGGFHGGGGGGHHFFFGGFHFHHHHHFHGGGGGGGGGGGGGGGFGGGGGGGGGGFGGGGGGGGGHHHHHGGHGGGGHFHGFGHHHHGHHHFHHGGGGFFHDFHFHHHHHHGGGGGGGHGHHHHHHGGGGGGGGHHHHGGEGHGGGGGGGGGGFFFFFFFBBAA@
@M02197:102:000000000-ALU3V:1:1101:22882:18206 1:N:0:1
TATTCAGCGGACTCCTCCGCTTATTGATATGCTTAAGTTCAGCGGGTATCCCTACCTGATCCGAGGTCAAAGACGGTAAATAGCTTTATGGTCGCGCCCACGGCACCCCAATGAACGCATTGTACTGCGCGTTGAGGTGCCAGAGACCGCTGCCAATGACTTTGGGGCGAGTCCACGCGCAAAGGCGGGACAGACGCCCAACACCAAGCAGTGCTTGAGGGTGTAGATGACGCTCGAACAGGCATGCCCCACGGAATACCATGGGGCGCAATGTGCGTTCAAAGATTCGATGATTCAC
+
BBBABFFFB@DBEGGGGGGGGGGHGHHHHHHHHHGHHHHHHHHGGGGGHHHHHHHGHHHHHHFGGGGHHHFHHHGDEGFHGHHHHGHHGGFHG?EEGGGFGFGDGGGFBDGHFFHHGGGGGGHGHGGFGGGGGGHGHHHGGHHHHHHGGGHHFFHHGGFGGFGGGGFEHFGGGFGGGFFFFCGGGGHGHHGFFEGEGHFFEFFGHHFGHHHHHHHHGHGHHHHGHHHGFGGGHGGHHHHHHGFHGGGGGGHHHHHHHHGHCGEGGEGCFHEFCGGHGGGGGCGGGGCFFFFFFBAAAA
@M02197:102:000000000-ALU3V:1:1101:22894:18235 1:N:0:1
TATTCAGCGGACTCCTCCGCTTATTGATATGCTTAAGTTCAGCGGGTAGTCCTACCAATCTGAGGCCGATGAATTGAAATTAGATCCCTTTCTCTGACAGAAAGGGCGGGGTTCAGAAGCACTCCAACCAGCAAAAGTCGTTGCGTCCAGCTCTAACCCTTTCTCCGCCTCCGAAGTCCTGATATTATCAAAACCCGGCAGGGAAGAGAGGGCGAAAAATCAAGCTTTCGTCCGTCTTTCGCCTATCAAATGGATGCGCTAATGCATTTCGAGGGAGCCACGGTAAATGGCAAAAAGACCCTCAATACCGATCCGCCAGCTCTTACTGAAAAAAGCTGTCGTTCGAAACAATTCGCGGCCCTCAAACAGGCATGCTCCCCAGATTAGATCTGCCGGGAGCGCAAGGTGCGTTCAAAGATTCGATGATT
+
BBBBBFFFABBBGFGCFGGGGGFGHHHHHDGHHHHGHHGHHG5?EGGGGGGHHHHHHFHHHBGHEGGEEGGHHBFGHHHFFHHHBGHHHHGGHHEFHHFH3GHEFCEFCDCCCHGHHGHHHFFGEHHHFGGHGHHGGFFAEFF?DADCGHGHEGGGBA.CFFFGGGGGGGGEEA?DEFFFFFFBFFFFFFF/9AAFA-;-9-BEFFBFBDA9AFFFFFFAFF9BFFFBE@FFFF6D;A@BDFBB://9BEFBDA-D9/C0BFBGFC.9.GFGFGFG@?CC:0GBFHHG0C-HGHDC<ADFDDDDC<...FCGGD?CBFBFD2DF>HHHGHFHHFGGCGGCGGGEFFF4FHFEECE@1AGHFFBFEBHHHHFEB1AA?GBFFFGHHGGHGEEE2EA2GGGGHGGGGGEGGFFG5GBFAF4FFFF?AA?A
@M02197:102:000000000-ALU3V:1:1101:11743:18185 1:N:0:1
TATTCAGCGGACTCCTCCGCTTATTGATATGCTTAAGTTCAGCGGGTATCCCTACCTGATCCGAGGTCAACCTTAGAAATGGGATTGTTTTACGGCGTAGCCTCCCGAGCACCCTTTAGCGAATAGTTTCCACAACGCTTAGGGGACAGAAGACCCAGCCGGTCGATTTGAGGCACGCGGCGGACCGCGTTGCCCAATACCAAGCGAGGCTTGAGTGGTGAAATGACGCTCGAACAGGCATGCCCCCCGGAATACCAGGGGGCGCAATGTGCGTTCAAAGATTCGATGATTCAC
+
>111>DD1A1D1EGGGGGGGGGGHHHHHHHHGHHHHHHHHHHHGGGGGHBGHHHHHHHHHHFHGGGGHH9HHHFHFFHHHF10#;BFGBFGEHGCEE;E?FF19?FFFD:9DFEHEHADBF9BCBAF8FHFGFH/FFBCFFFGF9<FEFB99CGFHAGAEGC:FBB9FFGFAD;BAFBA???@9GCC99EFFEFHFFBHFEC/CAHC:@@09CFC0FG0;FHGGGGGGHHGHHHHGHHHHGGGGGEEHHHHHHHEFE2EGGGGHHHHGGGGHGGGGGGGGGGFFFFFFF@BCBA
@M02197:102:000000000-ALU3V:1:1101:4815:18276 1:N:0:1
TATTCAGCGGACTCCTCCGCTTATTGATATGCTTAAGTTCAGCGGGTAGTCCTACCAATCTGAGGCCGATGAATTGACATTAGATCCCTTTCTCTGACAGAAAGGGCGGGGTTCAGAAGCACTCTAACCAGCAAAAGTCGTTGCGTCCAGCTCTAACCCTTTCTCCGCCTCCGAAGTCCTGATATTATCAAAACCCGGCAGGGAAGAGGGGGCGTAAAATCAAGCTTTCGTCCGTCTTTCCCCTATCAAATGGATTGGCGAATGCATGTCAAGGGAGCCACAGTAAATGGCAAAAAGGCCCTCAATACCTGTCCGCCAGCTCTTACTGAAAAAAGTGGTAGTTCAAAACAAGTCGCGGCCCTCAAACAGGCATGATCCCCAGATTAGATCTGCCGGGAGCGCAAGGTGCGTACAAAGATGCGATGAATCAC
+
B?AB@FFFAD?DEGFFGGGGCE2F5AA55DDDGBF5F5D5BGHEEGGGGBGBEG3G3EG355DA1FFEC0EDFF43E34@F44BDHHFFF3FFGHGGD3FFFBG0>/E@////0>DDDFCCFFH1<G1GHEA/<<CC00.<./;ACC-C:GFHHHGG..C/F0BCFD..:D:9-.-9BFBF//9BFFBF/BFF.DD<;-;;--9....#+9;/+#BABE;B-4FF////#AA.=A.AA#/#/9:;B00;90;//-...0909000:000/0/AE;..;0000=D=0<000-<BFGC...01<<>11><>-//@/FHHF0?1FFBB220?DDF1GF101<1B1/B0FBB1E>//>>////B/D0@1FE@11FF0B///F122F2BFGGFF/E////A0AE0FBBBA000B333BF31A111CFD@3B1AAA>
@M02197:102:000000000-ALU3V:1:1101:11348:18295 1:N:0:1
TATTCAGCGGACTCCTCCGCTTATTGATATGCTTAAGTTCAGCGGGTATCCCTACCTGATCCGAGGTCAACCTTAGAAATGGGTTTGTTTTACGGCGTAGCCTCCCGAGCACCCTTTAGCGAATAGTTTCCACAACGCTTAGGGGACAGAAGACCCAGCCGGTCGATTTGAGGCACGCGGCGGACCGCGTTGCCCAATACCAAGCGAGGCTTGAGTGGTGAAATGACGCTCGAACAGGCATGCCCCCCGGAATACCAGGGGGCGCAATGTGCGTTCAAAGATTCGATGA
+
BCCCCFFFDDBCGGGGGGGGGGGHHHHHHHHHHHHHHHHHHHHGGGGGHHHHHHHHHHHHHHHGGGGHGGHHHHHHHHGHHHHGGGGHHHHHHGGGGGGGGHHHHGGGGGGHHGHHHHHHGGGGGHHHGHHHHHHGGGGGGGHHGGGGGHHHHHHHHGHGGGEFGFGGGGGGGGFGGGGGGGGGGGGGGGHFHHGGFHHGGHGGGHHGHGGHHHHHHHFHHHHGGGGGHHGHGFHHHFGHGFEFGGGHGHHHGHHFCGGEEGGHHHHGGGGFGGGFGFFBFFFFBABBB
@M02197:102:000000000-ALU3V:1:1101:20007:18306 1:N:0:1
TATTCAGCGGACTCCTCCGCTTATTGATATGCTTAAGTTCAGCGGGTATCCCTACCTGATCCGAGGTCAACCTTAGAAATGGGGTTGTTTTACGGCGTAGCCTCCCGAACACCCTTTAGCGAATAGTTTCCACAACGCTTAGGGGACAGAAGACCCAGCCGGTCGATTTGAGGCACGCGGCGGACCGCGTTGCCCAATACCAAGCGAGGCTTGAGTGGTGAAATGACGCTCGAACAGGCATGCCCCCCGGAATACCAGGGGGCGCAATGTGCGTTCAAAGATTCGATGATTCAC
+
CCCCCFFFCBCCGGGGGGGGGGGHHHHHHHHHHHHHHHHHHHHGGGGGHHHHHHHHHGHHHHHGGGGHHHHHHGHHHHHHHHHGGGGGHHHHHGGGGGGGGHHHHGGGGGGHGGHHHFHFGFGGGHHHHHFHHHHGGGGGGHHHGGGGGHHHHHHFGHHGGGGGGGGGGGGGGGGGGGGGGGGGGGGFGFEGGHHHHHGGGHGGGHHGHHHHHHHHHHGHHHHGGGGGHGGHHHHHHHGHGGGGFGGHHGGHHHHGGGGCGGGGHHHGGGFFGGGGGGGGGGFFFFFFFCCCCC
@M02197:102:000000000-ALU3V:1:1101:29236:18322 1:N:0:1
TATTCAGCGGACTCCTCCGCTTATTGATATGCTTAAGTTCAGCGGGTATCCCTACCTGATCCGAGGTCAACCTTAGAAATGGGTTTGTTTTACGGCGTAGCCTCCCGAACACCCTTTAGCGAATAGTTTCCACAACGCTTAGGGGACAGAAGACCCAGCCGGTCGATTTGAGGCACGCGGCGGACCGCGTTGCCCAATACCAAGCGAGGCTTGAGTGGTGAAATGACGCTTGAACAGGCATGCCCCCCGGAATACCAGGGGGCGCAATGTGCGTTCAAAGATTCGATGATTCAA
+
CCCCCFFFC@DDCFGGGGGGGGGHHHHHHHHHHHGHHHHHHHHGGGGGGHHGHHHHHHHHHHHGGGGHHHHHGHHFGHHHHHHHFGGHHHHGHFGGGGEFFHHHHGGGCFGHGGHHHHGHGGGGGGFGHHHHHHHGGGGGGHHHGGGGGHHHGHHHHHGGGGGGGFFGGGGGDAFGGGGGGGGGGGGFHEHHHGHFHFFGGHGGFGHGHHHHHHHHHHHHHFHGGGGGHHHHHHHHGEHGGGGEGGGGHEFGHHGGGGGEEEDFBHHECGGHGGGEGGFGGGF4DFFFFBAAA>
@M02197:102:000000000-ALU3V:1:1101:29220:18309 1:N:0:1
TATTCAGCGGACTCCTCCGCTTATTGATATGCTTAAGTTCAGCGGGTATCCCTACCTGATCCGAGGTCAACCTTAGAAATGGGTTTGTTTTACGGCGTAGCCTCCCGAACACCCTTTAGCGAATAGTTTCCACAACGCTTAGGGGACAGAAGACCCAGCCGGTCGATTTGAGGCACGCGGCGGACCGCGTTGCCCAATACCAAGCGAGGCTTGAGTGGTGAAATGACGCTTGAACAGGCATGCCCCCCGGAATACCCGGGGGCGCAATTTGCGTTCAAAGATTCGATGATTCAC
+
AAAAABFF@1>AEGGGGG0EEGGHH1FGGBDGFGHHGHFFH2G/A?GGHHHHHBHHG1FHHGGE@EEFHHHHHH:G:FFEBEGHFAFFFGHHHF>EB@/>?FFGHGCFCGCGF?CFGA91>C?CE;GHGHHEHFEGGCCC<?FFB<AAFHEG:/CG>;:@A@FB;AGGEFFEC9;F@@F@@@AAA@@@.;BFEFFFFFFBFFE-ECC@::9GHHHHHGFEFGFFCAC8<11D91HGF100</>;CE/0F2FEEE/E/?EGEE0D131A00GHFGGBGGFEC1FFFBFFFAA1A1
@M02197:102:000000000-ALU3V:1:1101:5936:18344 1:N:0:1
TATTCAGCGGACTCCTCCGCTTATTGATATGCTTAAGTTCAGCGGGTAGTCCTACCAATCTGAGGCCGATGAATTGAAATTAAATCCCTTCCTCTCTTCCAAAGAAGCGAGGCATGGGCGGGGTTCAGAAGCACTCCAACCAGCAAAACGTCGCGTCCAGCTCCTCGACCCTGCGCCTCTCCTCTCCGCCGTCCTGATATTATCAAAACCCGGCAGGGAAAGACGTGTGCGAAATAACGAGCTTTCGTCCTTCGTGCCGAACGAATGGAGTCGCTAAAGCATTTCGAGGGAGCCACCGTGGAAGATGGCAAGACCATCAATACCGATCCGCCAGCTTTCTCAACTAAATAAGAAAGCTGTCGTTCGAAACAATTCGCGGCCATCAAACAGGCATGCTCCCCAGATTAGATCTGCCTGGAGCGCAAGGTGCGTACAAAGATTCGATGACTCAC
+
AAAAAF@1A??DEEGGGCGCE00F2GHDFHBBGGHGFFFHBHH??EEGEEGGFEEGF1EFHFFFAFGCE?E1GHHGFB1F1DGHDFFFHHHGFGGEEFFGBFFFFGFBEC?/EGHHAG0B@?CCCFFGGFCHEGFCG:GF.EGEHFFE;ACA-??-AA?9FFEBF/9A>@@F---;-9-//;/;BFFB---9@BFF/9BFFBBBF//;-AA99---999---9-9;F#;+/@@4-BFB9/99B/B9;-B;9---9-;.;//0;90//.----000;0000../.-/;..:..C<<-FHGD=0</=0/F11111<11<BG.CC?////<//011C<11<1BFGF22B>F>FBFB11AE/??CGB/?20GFF?>///EE0F1D21CFF1FGE11FFA///0122DFDBFFGFACFAG1A00001FGBEAA0EB33GGB3A1A113FDB1??>>1
@M02197:102:000000000-ALU3V:1:1101:17066:18324 1:N:0:1
TATTCAGCGGACTCCTCCGCTTATTGATATGCTTAAGTTCAGCGGGTATTCCTACCTGATCCGAGGTCAACCATTAAAAATTGGGGGATTTAGCGGCCAAAGACGCTGCAACTCCAGTCAAAAGCGAGATAAAAATTTACTACGCTCAGAGGATATCGCAGATCCGCCGTTGTATTTCAGGAGCTACAGCTAGCAAAAGCAGTAGGCTCCCAACACTAAGCTAGGCTTAAGGGTTGAAATGACGCTCGAACAGGCATGCCCACTAGAATACTAATGGGCGCAATGTGCGTTCAAAGATTCGATGATTCAC
+
CCCCCFFFBBCCGGGGGGGGGGGHHHHHHHHHFHHHHHHHHHHGGGGGHHHHHHHHHHHHHHFGGGGHHHHHGHHFHGHHHGHHHGGGGHHGHHGGGGGGH;<HGG8GGHHHGHHHHHHHHHHHHGGGGGHHHGGHHHHFHGHGGGGGHHHGHHHHHGGGGGHHHGGGGGFFGHHGHHGFFGGGFGGGGGEHHFHHHGFGFFGFFFFFFFHGHHGFFHFFHGFGFFFHHHE1EHHHHHFGFFFFB11FGF3HFGHHGCAADFA5HHHHHGFHHFE?FGED5BHEEAEGEFGGABGE4GFBFFFFFBBBAB
@M02197:102:000000000-ALU3V:1:1101:15420:18303 1:N:0:1
TATTCAGCGGACTCCTCCGCTTATTGATATGCTTAAGTTCAGCGGGTATCCCTACCTGATCCGAGGTCAACCTTAGAAATGGGTTTGTTTTACGGCGTAGCCTCCCGAGCACCCTTTAGCGAATAGTTTCCACAACGCTTAGGGGACAGAAGACCCAGCCGGTCGATTTGAGGCACGCGGCGGACCGCGTTGCCCAATACCAAGCGAGGCTTGAGTGGTGAAATGACGCTCGAACAGGCATGCCCCCCGGAATACCAGGGGGCGCAATGTGCGTTCAAAGATTCGATGATTCAC
+
CCCCCFFFCCCCGGGGGGGGGGGHHHHHHHHHHHHHHHHHHHHGGGGGHHHGHHHHHHHHHHHFGGGHHHHHHHHHHHHHHHHHGGGHHGHHHGGGGGGGGHHHHGGGGGGHHGHHHHGHGGGGGHHHHHHHHHHGGGGGGGHHGGGGGHGHGHHHHHHGGGGGGGGGGGGGGGGGGGGGGGGGGGGGFFF?GHGHHHHGGGGGGHHGHFHHHHGGHHHHHHHGGGGGFHGHHHGHHHHFGGGFGGGGHHHGFGHGGGGGGGGGFCHGGGGGGGGGGGGGGCFFFFFFFABBCC
@M02197:102:000000000-ALU3V:1:1101:20221:18388 1:N:0:1
TATTCAGCGGACTCCTCCGCTTATTGATATGCTTAAGTTCAGCGGGTATCCCTACCTGATCCGAGGTCAAGTCATGAAATTGCTTGCTGGACGCTGATCCGCCGGGGCTCCGAGAAGCGCAAATGTGCTGCGCGAGAAGCCGACGAGACCGCTGCCAATGACTTTGAGGCGAGTCCGCGCACGGAGGCGGGACAGACGCCCAACACCAAGCAGAGCTTGAGGGTGTAAATGACGCTCGAACAGGCATGCCCCACGGAATACCGAGGGGCGCAATGTGCGTTCAAAGATTCGATGATTCA
+
CCCCCFFFBBCCGGGGGGGGGGGHHHHHHHHHHHHHHHHGHHHGGGGGHHHHHHHHHHHHHHHGGGGHHHHHHHGHHHHHHHHHHHGHGHHHGGFDGHHHHGGGGGGGGHGGGGGGHHGGGGGHHHHHHHHGGGGGGGCFHGGGHGGGGGGGHHHHHGHHGGGGHGGGGGHGFGGFGGFFCGHGGGGGGHHHGGGGGHFEHGGFFGGHHHHHHFHHHHFGGHHHHHHHGFGFFEBGAHFHHHHHHHGGGGGGHFHHHFHGGGGHGGGCCHHHHGGGGGGGGGGGGGFFFFFFFFBBBBB
@M02197:102:000000000-ALU3V:1:1101:6908:18390 1:N:0:1
TATTCAGCGGACTCCTCCGCTTATTGATATGCTTAAGTTCAGCGGGTATCCCTACCTGATCCGAGGTCAACCTTAGAAATGGGGTTGTTTTACGGCGTAGCCTCCCGAACACCCTTTAGCGAATAGTTTCCACAACGCTTAGGGGACAGAAGACCCAGCCGGTCGATTTGAGGCACGCGGCGGACCGCGTTGCCCAATACCAAGCGAGGCTTGAGTGGTGAAATGACGCTCGAACAGGCATGCCCCCCGGAATACCAGGGGGCGCAATGTGCGTTCAAAGATTCGATGATTCAC
+
CCCCAFFFC@BCGGGFGGGGGGGHHHGHHHHHHHHHHHHFHFHGGGGGHHHHHGHHHHHHHHHGGGGGBGHHGHHHHFFHFHHGGGGGHHHHHGGGGGGGGHHHHGGGGGGHGGHHHFGHGGFGGHHHFGGHHAGFGGGGGHGHGFGGGHHHGHHHHHHFGGFFGFFGGGGGFFGGGGGGFDCE?GGGGGGGGGFHHHFGGHGGGHHGGGHFHHHFHHHHHHHFFGGDFHGHGHHHHHHHD?GGGGEHFEHHCHHGGGGGGGGHFHHGGGGFGGGGGGGGGGFFFFFFFBBBBB
@M02197:102:000000000-ALU3V:1:1101:16687:18401 1:N:0:1
TATTCAGCGGACTCCTCCGCTTATTGATATGCTTAAGTTCAGCGGGTAGTCCTACCAATCTGAGGCCGATGAATTGAAATTAAATCCCTTCCTCTCTTCCAAAGAAGCGAGGCATGGGCGGGGTTCAGAAGCACTCCAACCAGCAAAACGTCGCGTCCAGCTCCTCGACCCTGCGCCTCTCCTCTCCGAAGTCCTGATATTATCAAAACCCGGCAGGGAAAGACGTGGGCGAAATAACGAGCTTTCGTCCGTCTTGCCTATCGAATGGATGCGCTAATGCATTTCGAGGAAGCCACCGTGGAAGATGGCAAGACCCTCAATACCGATCCGCCAGCTTTCTCAACTAAATAAGAAAGCTGTCGTTCGAAACAATTCGCGGCCCTCAAACAGGCATGCTCCCCAGATTAGATCTGCCGGGAGCGCAAGGTGCGTTCAAAGATTCGATGACTCAC
+
CABABFFFCCCCGGGGGGGGGGGHHHGHHHGHHHHHHHHHHHHGGGGEGHGHHHHHHHHHHGGHGGGGFGGHHHHHHHHHHHHHHHHHHHHHHHHHHHHHHHHHHHHHGGGGGGGHHEA??CFDCAGHHGHHHHHHHHHHGGHHHHHHHGHGGGGGGGGGGGGFFGGGFFCBBE-@DFFFBFFFFFFFFFFEFFFFFEFFFFF/BBFFFFFFAFFFA-AFF.FFD.A:AEFFFFFFFFDEDDDAFCFDDDBFFFFFFFFFBFFFEFGGGCGB9BBFBFFFEDFDGGGF9.GFAC.GDHHHHHHHHGHHFHGFE?FDD0HECC.A?<-FCCHHGHHHEGGHHFHHFFHFGHHHHFEEC@@CEFEGGHHHFGF/ECEE/E?FGGHHFGGHHHEHGHFGEGEHFHFHHHHGFEGGGGGCGGGGGGHHGGGGGHGGFGGGGEBFBFBFFFBBBBBB
@M02197:102:000000000-ALU3V:1:1101:22341:18404 1:N:0:1
TATTCAGCGGACTCCTCCGCTTATTGATATGCTTAAGTTCAGCGGGTAATCTTACCTGATTTGAGGCCAGAAAAGAATATGCACACAAGTGTGTATATTACGCGTGTTTGTTTGGAAGCAGATGACAATAGCACAAGATTTTTATGGGTTTGCCTTAACAAAAATCTATGGCTGACACTCATCCACTCATACATTTAAGGCAAGGTGATACAAAGAGGCTATGCCATCACCAAGCCCAAGGACCCGCAAAAAAAGTTTTTCATAACAAAAAACCAATTTTTTGGAGAAATTCACGACACTCAAACAGGCATGCTCCGAGGAATACCAAGGAGCGCAAGATGCGTTCAAAGATTCGATGACTCAC
+
CCCCCFFFCBDCGGGGGGGGGGGHGHHHHHHHHHGHHHHHHGGGGGGGHHHHHHHHHHHHHFGHGGGGHHHHHGHGHHHHHHHHHHGGHGHFGGFHHHEFDFEGEEEFHHHGHBFBDGHHGFHHHGGHHGHHHHHHHHHHHHHHHHGHFFFGFBGHHFHHHHHFHHHHHGFGFGHGHHEGGHHHHGBGHHHHGHHHHG<CHHHGGHHHHHGHHHFHGHHGFHHGHGGGGGGGGGAGHHHHFGGGGHCD@FFHFFGHHHHHHFGHBGGFGHEGBHHFGAHEBFFGFBHHHGHDAGG5HHFHGHHHHGHHGHHGGGDGHHHHHHHFGHHHGGGGGGHHHCDGGHFFCGGGGEFCFFFBFFFA?A>3
@M02197:102:000000000-ALU3V:1:1101:6293:18425 1:N:0:1
TATTCAGCGGACTCCCGCTTATTGATATGCTTAAGTTCAGCGGGTATCCCTACCTGATCCGAGGTCAATCTGAGAAGATTGGGGGTCGAGGCAAGCCCCGGCCGGGCCCATAGAGCGGGTGACAGAGCCCCATACGCTCGAGGACCGGACGGTGCCGCCGTTTCTCTCGAGGCCCGCCCCCGGGGGGGCGCGGCCCAACAACCAGCGGGGCTGGAGGGGAGAAATGACGCTCGGACAGGCATGCCCCCCGGAATACCAGGGGGCGCAATGTGCGTTCAAAGATTCGATGATTCAC
+
AABBBFFFA2ADEFFGGGGG?GHFHGDH5FGBGHFEFHH5FEE?AEGHHHHHHGF3FFHFFGGFGHFGHG9FB9GFFH93@FE=B>EEEEEGEH/FFHG=990<AFDGGAF;FHBFCGGDGEGFFGHHH9GGHHHAFAEFGBBDGGGACDEADEDFF?AFBFFFEF?FFEB@9E@=DFCBDBBBBBBBBG@FFBAEEAFFAED@GCDDFHCBDAFDDDFHGFFFFFAC?@CGGGGFHCBAEGGCFFE?HFHCHFHHGGGEEE??DABHCGEECGCGACGG?EBFF55FFFA3>3>
@M02197:102:000000000-ALU3V:1:1101:14388:18488 1:N:0:1
TATTCAGCGGACTCCTCCGCTTATTGATATGCTTAAGTTCAGCGGGTATCCCTACCTGATCCGAGGTCAAGAGTGTAAAAATGCACTTTTTTGGCGTCGTCGTTATGAGTGCAAAGCGCGAGATGTACTGCGCTCCGAAATCAATACGCCGGCTGCCAATTGTTTTGAGGCGAGTCTACACGCAAAGGCGAGACAAACACCCAACACCAAGCAGAGCTTGAAGGTACAAATGACGCTCGAACAGGCATGCCCCATGGAATACCAAGGGGCGCAATGTGCGTTCAAAGATTCGATGATTCAC
+
11>AAFFD?11>EGGGGBECFF?G21AFAAAAGDGE1GFHG2DEGGEAAGH111GEFA01FGA/E?>FF1@1BFE:GHHHDH*#;12?FBE#A#D0B@?/:<8>0#19<B1GEDB?A/C;<8BC<1AADF<?CGGHHFGA<BGC=0/G:G;?GFFGGDF/AF<F9EEAEGA9BG?B2DC0DFGFDEBFBG(HFGB?/>;CHH:;F@G<;H<HHHHHHFHHHHHG:55DHHGGGG9HHGHHHHH<H<HE??HFG5FHHGHHHHHHHGGGGGHGHHGGFGHGGGGGGGGGGFFFFFFF@CCBB
@M02197:102:000000000-ALU3V:1:1101:26665:18482 1:N:0:1
TATTCAGCGGACTCCTCCGCTTATTGATATGCTTAAGTTCAGCGGGTATCCCTACCTGATCCGAGGTCAACATTCAGAAGTTGGGGGTTTAACGGCTTGGCCGCGCCGCGAACCAGTTGCGAGGGTTTTACTACTACGCAATGGAAGCTGCAGCGACACCGCCCCTAGATTTCGGGGCCGGCTTGCCGCGAGGGCTCGCCGATCCCCAACACCAAACCCGAGGGCTTGAGGGTTGAAATGACGCTCGAACAGGCATGCCCGCCAGAATACTGGCGGGCGCAATGTGCGTTCAAAGATTCGATGATTCAC
+
BBBBBFFFBBBBGGGGGGGGGGGHHHHHHHHHHHHBFFGHFHHGGGGGHHHHHHHHHHFHHHH?@CGHHHHFHHHHGHHGEGHHGGGG99GH;G;:G-?DHH?7@FD@55#AG:$:0:;%9/DG:.CD;$C99G:G:G996FEB9$9A6F/#9FC;#-CE-@C#9BBB;BFB/GBDA9@C;>AFCEF=;C9GDDD?GGGGG;FDFFFC?A2FA:CFDDF?29FHFFFH+EGB4;H:FFAAGGFEAEFF@34GF12ECGFCHHHFHGD5GE2GGGEFGFGBHHGGFGHGGGGGGGGGA4FFFFFFA@BBB
@M02197:102:000000000-ALU3V:1:1101:20081:18546 1:N:0:1
TATTCAGCGGACTCCTCCGCTTATTGATATGCTTAAGTTCAGCGGGTATCCCTACCTGATCCGAGGTCAACCTTAGAAATGGGGTTGTTTTACGGCGTAGCCTCCCGAACACCCTTTAGCGAATAGTTTCCACAACGCTTAGGGGACAGAAGACCCAGCCGGTCGATTTGAGGCACGCGGCGGACCGCGTTGCCCAATACCAAGCGAGGCTTGAGTGGTGAAATGACGCTCGAACAGGCATGCCCCCCGGAATACCAGGGGGCGCAATGTGCGTTCAAAGATTCGATGATTCAC
+
ABCCCFFFCCCCGGGGGGGGGGGHHHHHHHHGHHHHHHHHHHHGGGGGGHHHHHHHHHHFHHHGGGGHHHHHHHGHHHHHHGHGGGGGHHHHHGGGGGGGGHHHHGGGGG;HGGHHHHGHGGGGGFGHHHHHHFHGGGGGGHHHGFFGGHHGHHHGHHHGGGFGGGGGGGGFFGGGGGGGGGGGGFGGGFGGGFGHHHFGGHGGGHGGHHHHGGHHGHHGHHHGGGGFHFGHHHHGHGHHGGGGGGGHHHHHHGHGGGGGGGGHHHHGGGGHGGGGGFGGGGFFFFFFFCBBBB
@M02197:102:000000000-ALU3V:1:1101:5227:18507 1:N:0:1
TATTCAGCGGACTCCTCCGCTTATTGATATGCTTAAGTTCAGCGGGTAGTCCTACCAATCTGAGGCCGATGAATTGAAATTAGATCTCTTTCTCTGACAGAAAGGGCGGGGTTCATAAGCACTCCAACAAGCAAAAGTCGTTGCGTCCAGCTCTAACCCTTTCTCCGCCTCCGAAGTCCTGATATTATTAAAACCCGGCAGGGAAGAGAGGGCGAAAAATCAAGCTTTCGTCCGTCTTCCGCCTATCAAAGTGATGCGCTAATGCATTTCGAGGGAGCCACGGTAAAGGGCAAATAGACCCTCAATACCGATCCGACAGCGCTGACTTATAAAGGCTGTCGATCGAAGCAATTCGCGGCCCTCAAACAGGCATGCTCCCCAGATTAGATCTGCCGGGACCGCAAGGTGCGTTCAAAGATTCGATGACTCAC
+
A1AAAD31>ADDGFBBAGE0EFEFHGGHFE2DGEBEFHDHHCFC??E/FG2DDEC0BGHFHBFFAEF@/EEBDFG111@DF11BFE22@2D2@G2@B1@BGFFBG///BC/<CHH1>G1BFCFBG111.<CAB/<C/<DFCC/A@CG-.//::C;B0CAFGBFFFFB??....;;-909;F;9/:/FFBFFF//-;-9>-9---A/BA-BA9//9/@;/:B9/9/9-/F99999+;;;#;B99;A00;0000A:--@:00;0000../.?GCCC0.@:..;<<=0/B0G=0GD00<<..01>11...C.</A/C?/A///11?22222B1B1<///<///<2//1>21F?>//>/>///B/@01FGD11HDFA/A//012FB211FBB//AE//FEEB00FFA0EE0E1113FB3BEEFB13B1@1>1>>1
@M02197:102:000000000-ALU3V:1:1101:5163:18666 1:N:0:1
TATTCAGCGGACTCCTCCGCTTATTGATATGCTTAAGTTCAGCGGGTATCCCTACCTGATCCGAGGTCAACCTTAGAAATGGGTTTGTTTTACGGCGTAGCCTCCCGAGCACCCTTTAGCGAATAGTTTCCACAACGCTTAGGGGACAGAAGACCCAGCCGGTCGATTTGAGGCACGCGGCGGACCGCGTTGCCCAATACCAAGCGAGGCTTGAGTGGTGAAATGACGCTCGAACAGGCATGCCCCCCGGAATACCAGGGGGCGCAATGTGCGTTCAAAGATTCGATGATTCAC
+
BBBBBFFFBBBBGGGGGGGGGGGHHHHHHHHHHHHHHHHHHCHGGGGGHHHHHHHHHHHHFHFEGGGHFHFHH:HHFHH;HHHFFGGHHHHGHG?EEGGGGHGHHGGGGG;HHGGHHHHHGGGGEHHHHHHHHHHGGGGGGHGGGFFGGHHGFHHHHHHGGGGGGGGGGFGFGGGGGGGGGFFGGDFFGGGGGGHHFGFGEFFGGHHFHFHFHFFFHGHHHHHFGFGGFFGHFHGHHHHHGGGFFEGFHGHHFHDF?GGGGGGHHHHFGGGFGGF5CGGGGGFFFFFFFABAAA
@M02197:102:000000000-ALU3V:1:1101:5141:18668 1:N:0:1
TATTCAGCGGACTCCTCCACTTATTGATATGCTTAAGTTCAGCGGGTATCCCTACCTGATCCGAGGTCAACCTTAGAAATGGGTTTGTTTTACGGCGTAGCCTCCCGAGCACCCTTTAGCGAATAGTTTCCACAACGCTTAGGGGACAGAAGACCCAGCCGGTCGATTTGAGGCACGCGGCGGACCGCGTTGCCCAATACCAAGCGAGGCTTGAGTGGTGAAATGACGCTCGAACAGGCATGCCCCCCGGAATACCAGGGGGCGCAATGTGCGTTCAAAGATTCGATGATTCAC
+
A1>AAFBFAD1>AFGGGG0BGGGGHC3DGHHGHHHHHHHHHHHGCGAEFHHHHHHAHH0GDGHGGG?FGBBFFGGHHFHFHCGFFF/GHF<H@>#EEEEGAF=F@FFFFECCHFGHFFBFGBFFG:1FGA1FBFFCCCCFFFFGGFFGFFFCGBAGEEFGGG9C;AGBFFFA:.;A.@??;-9;@A@?.AEGEG#GGFHFFCF9EGHEBHGCC$98GD0HHHG/CF/>0F>1FFF@FGGHGGFF/E?0FFFBGHCGGE?EFGEDDFHE?E?FBDF3GG3?GFFCBB13@1>11>
@M02197:102:000000000-ALU3V:1:1101:28820:18637 1:N:0:1
TATTCAGCGGACTCCTCCGCTTATTGATATGCTTAAGTTCAGCGGGTAGTCCTACCAATCTGAGGCCGATGAATTGAAATTAAATCCCTTCCTCTCTTCCAAAGAAGCGAGGCATGGGCGGGGTTCAGAAGCACTCCAACCAGCAAAACGTCGCGTCCAGCTCCTCGACCCTGCGCCTCTCCTCTCCGAAGTCCTGATATTATCAAAACCCGGCAGGGAAAGACGTGGGCGAAATAACGAGCTTTCGTCCGTCTGGCATATCGAATGGATGCACTAATGCATTTCGAGGGAGCCACCTTGGAAGATGGCAAGACCCTCAATACCGATCCGCCAGCTTTCTCAACTAAATAAGAAAGCTGTCGTTCGAAACAATTCGCGGCCCTCAAACAGGCATGCTCCCCAGATTAGATCTGCCGGGAGCGCAAGGTGCGTTCAAAGATTCGATGACTCAC
+
AAAAAFFF@DBDGGGFGGGGGGGHHFFHHHHCHHGHGHHHHGHGGGFGEHFHFFHHHHHHHHE5FEGGGGFHHHHHHHEHHHBHHGCGHHFHDGHHHEHHHFEHFFBFEGEE?GHAFHHGGGG@C.DDGHHHGFFHHFHHA::.:GHHH?CEF?C@DAGFFFFGFF.CCF;FB?B;F.A/F/BFFFFFA?@EFB/BF/FFB9B//BFF..AB->>BBAEFF./.A.A4=EF;F=EFF9DED=FFB99..=;./9//;-.0000B;0;0C00909BGFBF0A?F9-:/A90.C.:C.;0FC;0C/0=/BD=/BAA/GDD=....C----???1@2@22CCBBFBHFHFHGBG2BGCE?@B/FFHGEHGG?FCEEEEE@A?>21HEHG@3533DDAE?E?HFHEGB555BFA0?GFE2EDCGGHFGGA2GGHGF5GF5GCCGFFFFFFF@BAA?
@M02197:102:000000000-ALU3V:1:1101:7950:18764 1:N:0:1
TATTCAGCGGACTCCTCCGCTTATTGATATGCTTAAGTTCAGCGGGTAGTCCTACCAATCTGAGGCCGATGAATTGAAATTAAATCCCTTCCTCTCTTCCAAAGAAGCGAGGCATGGGCGGGGTTCAGAAGCACTCCAACAAGCAAAACGTCGCGTCCAGCTCCTCGACCCTGCGCCTCTCCTCTCCGAAGTCCTGATATTATCAAAACCCGGCAGGGAAAGACGTGGGCGAAATAACGAGCTTTCGGCCGTCTTGCCGATCGAATGGATACGCTAATGCATTTCGAGGGAGCCACCGTGGAAGATGGCAAGACCCTCAATACAGATCCGCCAGCTTACGCAACTAAATAAGAAAGCTGTCGTTCGAAACAATTCGCGGCCCTCAAACAGGCATGCTCCCCAGATTAGATCTGCCGGGAGCGCAAGGTACGTTCAAAGATTCGATGACTCAC
+
AAAA@33DA?DDGCGFB0ECGFAFDGGH2DDGHG2FEEDFBFGE/EGGGGHGFGFGHEFFHHHGGEFGGCFH1FGB1FFGH1FDHGHHFGHGGGHEDE>FGH1BGAFHEE?/EFCCA<G??@CG?.<D0FF/CGCCFFGG.:C.G/:C.-.;-;?-AAABB0C//CA.@@;F-A@@-AAFBFFFFF/-@-@;/;BFBBF//:B9BFF/AB?;-@-;?--AE9;--:A9/90#@999+/-:;=-9;;--A;9-----9--B0C900FC9;..-99000FFFC./.9//.;0....;-.C0C0CG;<0<0=0//C./GD==0<1=1-@-@/C0G1@<///<1FF>F222B2F2GF1F?/<</<0B//GGFGBE//E@?GE/GHEEGGGFFDCG1BG?E/ACB2DFGDA2B1/EAA/AACEE?EF1GGAAA111A33BBFA1B113B1DFAA1AA
@M02197:102:000000000-ALU3V:1:1101:9163:18814 1:N:0:1
TATTCAGCGGACTCCTCCGCTTATTGATATGCTTAAGTTCAGCGGGTATCCCTACCTGATCCGAGGTCAAGAGTGTAAAAATGTACTTTTTGGACGTCGTCGTTATGAGTGCAAAGCGCGAGATGTACTGCGCTCCGAAATCAATACGCCGGCTGCCAATTGTTTTGAGGCGAGTCTACACGCAAAGGCGAGACAAACACCCAACACCAAGCAGAGCTTGAAGGTACAAATGACGCTCGAACAGGCATGCCCCATGGAATACCAAGGGGCGCAATGTGCGTTCAAAGATTCGATGACTCAC
+
ABBBCFFFBCCBGGGGGGEGGGGHHHHHHHHHHHHHHHHHHHHGGGGGHGHHHHGHHHHHHHHGGGGHHHHFHEHHHHHHHGGHHHHHHHHGGHHGGGGGGGFGHHGHHHHHHHHHHGGGGGGGHHHHGGHGGGGGHHHHGHHHHHHHGGHGDGHHHHHHHHHGHHGGGGGGGGGHHGGGGHFHGGGGHHHHHHHGEGFGGHFGFFGHHHHHHHHHHHHHHHHHHHHGHHGGGGGHHGHHHHHHHHHGGFEHHGHHHFHHFGHHGGGGGGHHHHGGGGHGGGGGGGGGGFFFFFFFBBBBB
@M02197:102:000000000-ALU3V:1:1101:25198:18736 1:N:0:1
TATTCAGCGGACTCCTCCGCTTATTGATATGCTTAAGTTCAGCGGGTAGTCCTACCAATCTGAGGCCGATGAATTGAAATAAATCCCTTTCTATAACAGAAAGGGCGGGGTTCAGAAGCACTCCAACCAGCAAAAGTCGTTGCGTCCAGCTCTAACCCTTTCTCCGCCTCCGAAGTCCTGATATTATCAAAACCCGGCAGGGAAGAGAGGGCGAAAATCGAGCTTTCGTCCGTCTTTCGCCTATCAAATGGATGCGCTCATGCATTTCGAGGGAGCCACGGTAAATGGCAAAGACCCTCAATACCGATCCGCCAGCTCTTACTGAAAAAAGCTGTCGTTCGAAACAATTCGCGGCCCTCAAACAGGCATGCTCCCCAGATTAGATCTGCCGGGAGCGCAAGGTGCGTTCAAAGATTCGATGATTCAC
+
BBBBBFFFB@BBGGGGGGCGFGGGHHGHFHHBFGHHHHHHGHGGGGGGGHHGHHHHHHHHHHHGEGGGFGGHHHHHGGHHGHHHHGHEHHHHHGHHHHHHHGHHGGG?CGCCHHHGHHEFFHHGHFHGGEHGHGFFDGGGDHGCFCFFHGHGFFGGGGGGGGGG0AAFDDGGGGGACFFFFFFFFFFFFFFF?AABAFFFFBFFFFFFDBDFCFEDFFFFFFF?FFFFFFFFFFFFFFFDFFFFFFFFFGB?GGGFC009BB0A?FE@GGEECCD?HCDC::0GCCCHGHHGFCDFD0HF<..CGGCGCGGFFBHHHHHGDFHFD1HHGHF@B</EF0/GHHHHHHEE/CEGEE12EFGHGBDFBHHFGAE1CHHHHGHHFHF3GGCEEEF?E2?E45HFCGGFHGGGGGGGGFCFBDFD5DAAA>3
@M02197:102:000000000-ALU3V:1:1101:27783:18853 1:N:0:1
TATTCAGCGGACTCCTCCGCTTATTGATATGCTTAAGTTCAGCGGGTATCCCTACCTGATCCGAGGTCAACCTTAGAAATGGGGTTGTTTTACGGCGTAGCCTCCCGAACACCCTTTAGCGAATAGTTTCCACAACGCTTAGGGGACAGAAGACCCAGCCGGTCGATTTGAGGCACGCGGCGGACCGCGTTGCCCAATACCAAGCGAGGCTTGAGTGGTGAAATGACGCTCGAACAGGTATGCCCCCCGGAATACCAGGGGGCGCAATGTGCGTTCAAAGATTCGATGATTCAC
+
AABBAFFFA?D@EFFGGGGGAEEAGBGDA5FGHGH5FGHFH55EAEECFFGHGFFADGFFFGGEGGGHHBFB?EFHGFFGBFGFEA>FFCGHEFGCGGCEFAFFHGGFGGCFFEEFGHGHGFGCFFBGHFHFHFADB@<FFEGFGFFGGHCFFDFGCFFEDAFGGFGGGFFFFFFFGCDFGGD?GBAGEEBFFFFFE;FGGHGFGHHGGDAGCFGFFHHHHHHGGGFGHGGHHHHHHGHHGGGGGGGHHHHF5GDFGGGGGGGHHHHGGGGHGGGGGGGGGFFFFFFFFCBBAB
@M02197:102:000000000-ALU3V:1:1101:7693:18863 1:N:0:1
TATTCAGCGGACTCCTCCGCTTATTGATATGCTTAAGTTCAGCGGGTATCCCTACCTGATCCGAGGTCAACCTTAGAAATGGGGTTGTTTTACGGCGTAGCCTCCCGAACACCCTTTAGCGAATAGTTTCCACAACGCTTAGGGGACAGAAGACCCAGCCGGTCGATTTGAGGCACGCGGCGGACCGCGTTGCCCAATACCAAGCGAGGCTTGAGTGGTGAAATGACGCTCGAACAGGCATGCCCCCCGGAATACCAGGGGGCGCAATGTGCGTTCAAAGATTCGATGATTCAC
+
BBBBBFFFBBBBGGGFCFEGGGDHHHHHHHHGHHHHHHHHHHHGGGGGHHGHHHHHHEHHHFFEGGEHHHHHHHHGHFHHFHGGFGGGHHHHHFGGGFGGGHHHHGGGGG;HGGHHHGHHGFFGGHHHHHHGHHFGGGGGFHHHGGGGGFFHFHHHHHHGGGGFFGGGGFGFFGGGGFGGGGGGGGGGGGFFFFHHHHFGGHGGGHHGHFGGHHHHHHHHGHGGGGFDHHDBGFGHHHHHGGGGGGGHHFFHCHHGGGGGGGGHHHHGFGGGGGGGFFCGGGFBFFFD@3BBAB
@M02197:102:000000000-ALU3V:1:1101:17214:18868 1:N:0:1
TATTCAGCGGACTCCTCCGCTTATTGATATGCTTAAGTTCAGCGGGTAGTCCTACCTTATTTGAGGCCAGTAGTTAATAATAATAGTGTAAAGCGGAGACCTTATACGCGGGCTAAAAATTGCCTTAGCAACCCGGCTGATCTCCAGCTCATATATTTAAGGCAAGGTTGGCGGCGGCCAACCAAGCCCAAGGACCCGCCCAGTTTTGAAGAAAAACCGGTTGGAGAAGATTAACGACACTCAAAAAGGCATGCTCTTTGGAATACCAAAGAGCGCAAGCTGCGTTCAAAGATTCGATGATTCAC
+
BCCCCFFFBCCBGGGGGGGGGGGHHGHHHHHHHHHHHHHHHHHGGGAAFHHHHHHHHHHHHHBGFGGGHEEGGHHHGHHFHHHHHHFHHHHHHHGGGGGGGHHHHHHGGGGGGGHHGFFHHGHHHHGFGHHHFFGGGGGGHHHGHGHFHHHHHHHHHHGHHHFHHFFGGHGHGGGGGGGHFGGFGFHHHFFHEFF?CGGGFHFHHHFHHHHGGGGGGGGHEHHHHHHGHHGHGGGHHGHGGGHHFHHHGGFHGGHGBHHHHGHFHFHHHHGGGGGHHGGGGGHGGFGGGGFFFFFFFFFFABBBB
@M02197:102:000000000-ALU3V:1:1101:14330:18836 1:N:0:1
TATTCAGCGGACTCCTCCGCTTATTGATATGCTTAAGTTCAGCGGGTATCCCTACCTGATCCGAGGTCAACCTTAGAAATGGGGTTGTTTTACGGCGTAGCCTCCCGAACACCCTTTAGCGAATAGTTTCCACAACGCTTAGGGGACAGAAGACCCAGCCGGTCGATTTGAGGCACGCGGCGGACCGCGTTGCCCAATACCAAGCGAGGCTTGAGTGGTGAAATGACGCTCGAACAGGCATGCCCCCCGGAATACCAGGGGGCGCAATGTGCGTTCAAAGATTCGATGACTCAC
+
ABCCCFFFBBDBGGGGGGGGGGGHHHHHHHHHHHHHHHHHHHHGGGGFHHHHHHHHHHGHHHHGGGEHHHHHHHHHGGHHHHHGGGGGHHHHHGGGGGGGGHHHHGGGGGGHGGHHHHHHGGGGGHHHHHFHGHHGGGGGGHFHGGGGGHHHHHHHHHHGGFGFGGGGGGGFGGGGGGGGGGGDGFGGGGGGGGHGHFHGGHGGFHHFFFHHHHHHHHGBGHFFGGGGHGGHHHGHHGHFGGFGGGGHHHHHCHHGGGGGGGGHGHHGGGGHGCGGGDGEFGFFFFFFFBBBBB
@M02197:102:000000000-ALU3V:1:1101:11736:18855 1:N:0:1
TATTCAGCGGACTCCTCCGCTTATTGATATGCTTAAGTTCAGCGGGTATCCCTACCTGATCCGAGGTCAACCTTAGAAATGGGTTTGTTTTACGGCGTAGCCTCCCGAGCACCCTTTAGCGAATAGTTTCCACAACGCTTAGGGGACAGAAGACCCAGCCGGTCGATTTGAGGCACGCGGCGGACCGCGTTGCCCAATACCAAGCGAGGCTTGAGTGGTGAAATGACGCTCGAACAGGCATGCCCCCCGGAATACCAGGGGGCGCAATGTGCGTTCAAAGATTCGATGACTCAC
+
CCCCCFFFBCCCGGGGGGGGGGGHHHHHHHHHHHHHGHHHHHHGGGGGHHHHGHGHHHHHHHHGGGGFHHHHHHHHHHHHFHHGGGGHHHHHHGGGGFGGGHHHHGGGGGGFHGHHHHFHGGFFGHHHHHHHHHHGGGGGGHHHGGGGGHHHHHHHGGHGGGGGGGGGGGGGFGGGGGGGGGGGGGGGGGGFFFGHGFHGGHGGGHGGHHFHHFHHHHHHHGHGGGGGHHGHHFHHHFGGGGFFFGGHHGHHHHHGGGGGGGGHHGGGGGGHGGGFGGGGFGFFFFFFFCCCCC
@M02197:102:000000000-ALU3V:1:1101:4923:18949 1:N:0:1
TATTCAGCGGACTCCTCCGCTTATTGATATGCTTAAGTTCAGCGGGTAGTCCTACCTTATTTGAGGCCAGTAGTTAATAGTTTAATTTAAAAAGCAGAGACCGTTTACGCAGGTTTAAAATGCCTTAGCAACCTGACTGATCTCCAGCTCATACATTTAAGGTAAGATTGACAGGGCATGTCAATCAAACCCAAGGACTCGCATGCGTTTTAAAAACGCAATTGAAGAAGATTAACGACACTCAAAAAGGCATGCTCTTTGGAATACCAAAGAGCGCAAGCTGCGTTCAAAGATTCGATGACTCAC
+
CCBCCFFBACCBGGGGGGGGGGGHHHCHFHHGHHHFFGHFHHHGGGFCGHGHHGGGHHHHHHGFFFFFGFF5FEHHDGHHGHHHHHHHHGHHFFEFHHFHGGGHGHHDGGGGFGHHHHFDGGEHGFH2GHHHHHHHHHFFHFHHHGHHHHGGHHGHHGHHGHHHHHFHHHHHHHGGHFFFGFFHFFHHHHEHHGHGGCFGFDGE?FGHGHHGGEFFGGGHHGFFHHHFFFHEHFFGHHHGF;GGHGHHHHHHHHGHFHBFEHHHFHHFBCHDECGHHGGGGGGHGGBFFGGGGGFFFFFFFABAAA
@M02197:102:000000000-ALU3V:1:1101:8660:18970 1:N:0:1
TATTCAGCGGACTCCTCCGCTTATTGATATGCTTAAGTTCAGCGGGTATCCCTACCTGATCCGAGGTCAACCTTAGAAATGGGGTTGTTTTACGGCGTAGCCTCCCGAACACCCTTTAGCGAATAGTTTCCACAACGCTTAGGGGACAGAAGACCCAGCCGGTCGATTTGAGGCACGCGGCGGACCGCGTTGCCCAATACCAAGCGAGGCTTGAGTGGTGAAATGACGCTCGAACAGGCATGCCCCCCGGAATACCAGGGGGCGCAATGTGCGTTCAAAGATTCGATGATTCAC
+
ABBAAFFFB2>DGGGGGGGGGGGHFHHGH5GGHHHHFHHHGHHGGGGGHHHGHGHHGHEFHHHGGCGGHHH8HHFHHFH<HHHGGFGGHHHHHGGGFEFEADGFFFFD@GGEGDHGHHFHGGGGGHFHHHGGFG<DCGFGFHHHGGGGGHHFHFGHHHHFCC.DCGGFGFFFF@9ADBDGFFFFFCFGGFF>DBFHGFFFFHFGFFHFF0GHGGHGHHFD9D/ADGFFFGABFHGHHGCA@;/EFF0CHHHHFAHF?GGGGGGHHGHGGGGHGGGGGGGGGCFFFFFFFBAAAA
@M02197:102:000000000-ALU3V:1:1101:27967:19007 1:N:0:1
TATTCAGCGGACTCCTCCGCTTATTGATATGCTTAAGTTCAGCGGGTAGTCCTACCAATCTGAGGCCGATGAATTGAAATTAAATCCCTTCCTCTCTTCCAAAGAAGCGAGGCATGGGCGGGGTTCAGAAGCACTCCAACCAGCAAAACGTCGCGTCCAGCTCCTCGACCCTGCGCCTCTCCTCTCCGAAGTCCTGATATTATCAAAACCCGGCAGGGAAAGACGTGGGCGCAATAAGGAGTTTTCGTCCATCTTGCCTATCGAATGGATGAGCTAATTCATTGCGAGGGAGCAACCGTGGAAGATGGCAAGACCCTCAATAACGATCCGCCAGCTTTCTCAACTAAAGAAGAAAGCTGCTGTTCGAAACTATTCTCGGCCCTCAAACACGAATGCTCCCCAGATTAGATCTGCCGGGAGCGCAAGGTGCGTTCAAAGATTCGATGATTCAC
+
BBBBBFFFA2A@FGGGGG?EEGGHGHGHHBFFHFHFHHHFFFFCECGGEGGFHHHHGEHFGHHFEEGG0EEHBDF33BFGHHFGHHGFFGFHHHGHHGFHH4GHH03GGCEGGEFF0/F/BC-<CHGGHHHFHHHHHGHGCGEGFGHFGGFGGFA?CFFGBFFG//CFAFFF..-9DDD/FF/.9:FD>DAEFFFFBFFFFFFFFBBFADFC;DCA;=E.9AFFFE;.;./#B;A/B#;/9#;9-,;//00C;.0/;.9;090;0B0;00C0/0;00000..;--/EEBGCC:..-.D=0=0=<0111FF00A?GD>11F//0//>///?01D<B11/1B1>>12FFB21B1110000B0/00/>2>2B11B////E?//0/GBGGFFB2D2FA////0122121D2B1/EEA/EF0AA0011BB00001CBEAB3GE1BB1@3B3F>11>1
@M02197:102:000000000-ALU3V:1:1101:6895:19038 1:N:0:1
TATTCAGCGGACTCCTCCGCTTATTGATATGCTTAAGTTCAGCGGGTATCCCTACCTGATCCGAGGTCAACCTTAGAAATGGGGTTGTTTTACGGCGTAGCCTCCCGAACACCCTTTAGCAAATAGTTTCCACAACGCTTAGGGGACAGAAGACCCAGCCGGTCGATTTGAGGCACGCGGCGGACCGCGTTGCCCAATACCAAGCGAGGCTTGAGTGGTGAAATGACGCTCGAACAGGCATGCCCCCCGGAATACCAGGGGGCGCAATGTGCGTTCAAAGATTCGATGACTCAC
+
CCCCCFFFCBCCGGGGGGGGGGGHHGHHHHHHHHHHHHHHHHGGGGEGHHHHHHHHHHHHHHHGGGGHHHHHHHHHGFHHHHHGGGGGHHHGHGGGGGGGGHHHHGGFGGGHFGHHHGHH#CDGGGGHHHHHHHHFGGGGFHHHGGGGFHHGGHHHHHHGGGFGGGGGGGGFFFGGGFGGGGAGGGGFFFFGGFFHGFFGGHGGGFHGHGHHHFHGHHHHHHGFFGGGHFGHEHHHHHGGFGGGGGGHHHHHGFHEGGGGFEGFHHHGGGGHGGGGCGGGGGFFFFFFFBABBB
@M02197:102:000000000-ALU3V:1:1101:16841:19100 1:N:0:1
TATTCAGCGGACTCCTCCGCTTATTGATATGCTTAAGTTCAGCGGGTATCCCTACCTGATCCGAGGTCAACCTTAGAAAAATTAAAGGCTTCTGTCGGCAGAAGTCCTCCCCTTTTAAAGACGTTCGAAAGAATTCTACTACGCCTAAAGCCGGTGAGGCCTCGCCGAGGTCTTTGAGGCGCGCCCCCCGCGGAGGGGGACGGGGCCCAATACCAAGCAGTGCTTGAGTGGTGTAATGACGCTCGAACAGGCATGCCCCTCGGAATACCAAGGGGCGCAATGTGCGTTCAAAGATTCGATGATTCAC
+
CCCCCFFFCCCCGGGGGGGGGGGHHHHHHHHHHGHHFHGHHHHGGGGGHHHHHHHGHHHHGHHGGGGHHHHHHHHHHFHHHHHHHHHHHHHHHHHHEGGGGGHGHHHHHHGGHHHHGHHHHHGGGHGFHGGHHHHHHHHHHHGGGHGHHHHGGGGGGGHGGGHGGGGFGGGGGFGGGGGGFFGGGGFGGGGFFD?HGGGFGGGGHHGGHHHGGHHHFGHHFHHFHHGHHHHHHHGHFGGGGHEDHFGHGFFFHGGGGGGGHHHFGHHHHHHGGGGGHGHGEEGGHGGGGGGGGGGFBFFFFFBBBAB
@M02197:102:000000000-ALU3V:1:1101:28295:19097 1:N:0:1
TATTCAGCGGACTCCTCCGCTTATTGATATGCTTAAGTTCAGCGGGTATCCCTACCTGATCCGAGGTCAAGAGTGTAAAAATGTACTTTTTGGACGTCGTCGTTATGAGTGCAAAGCGCGAGATGTACTGCGCTCCGAAATCAATACGCCGGCTGCCAATTGTTTTGAGGCGAGTCTACACGCAAAGGCGAGACAAACACCCAACACCAAGCAGAGCTTGAAGGTACAAATGACGCTCGAACAGGCATGCCCCATGTAATGCCAGGGGGCGCAATGTGCGTTCAAAGATTCGATGATTCAC
+
A?A?ABD1>A@1EGGGGGGGGGGHHHHHHGFBEGHHFGHGFHFGCGGCBGHGHHHGHHGHGHHGEEGFHFFHH1@2GHHH<$FF;(B-8HGGCB1/9/E/FEG7E032F>-BF>GHFGGGGC>9CF8F<6BC@CGGG?ECC6FFGHF9GGCCGGGE2>B6GB1;BFAEG111AB6GBFFFFB9B@/:/F>6>>1;99?3FFFFFBFE?GF?GFBCAFFFFABB9B*FFFF8)FBA1BA=<FFAFAE0E/A/022111FBA0A///000001BDDAA00AB13333GGGGBCB3133A>111
@M02197:102:000000000-ALU3V:1:1101:15428:19114 1:N:0:1
TATTCAGCGGACTCCTCCGCTTATTGATATGCTTAAGTTCAGCGGGTATCCCTACCTGATCCGAGGTCAAGTCATGAAATTGCTTGCTGGACGCTGATCCGCCGGGGCTCCGAGAAGCGCAAATGTGCTGCGCGAGAAGCCGACGAGACCGCTGCCAATGACTTTGAGGCGAGTCCGCGCACGGAGGCGGGACAGACGCCCAACACCAAGCAGAGCTTGAGGGTGTAAATGACGCTCGAACAGGCATGCCCCACGGAATACCGAGGGGCGCAATGTGCGTTCAAAGATTCGATGATTCGC
+
CCCBCFFFCCBCGGGGGGGGGGGHHHHHHHHHHHHHHHHHHHHGGGFGHHHHGHHHGHHHHHHGGGGHHHHHHHHHHHHHHGHGGHHHHHGHGGGGGHHHHGGGGFFGGHGGFGGGHHGGGGGHGHGGHHHGGGGGGGHHHGGGGGGGGGGGHHHHGHHHHHGGFGGGGGHGGFGGGGGGHGHGGGGGHHHHGGGGGHGGHGHGHGHHHHHHHHGHHHHHGHHHHHHHHGGGGGHGGHHHHHHHHHGGGGGGHHHHHGCGGGGHGGGGGHHHHEEFGHGGGGGGGGGGFFFFFBBCCBAA
@M02197:102:000000000-ALU3V:1:1101:14861:19198 1:N:0:1
TATTCAGCGGACTCCTCCGCTTATTGATATGCTTAAGTTCAGCGGGTAATCTTACCTGATTTGAGGCCAGAAAGGAATACATAAAGAATTATGCATATGTGTGTGTTTGTTTGGTAGCAGATGACAAAAGCACAAGATTTTTATGGGTTTGCCTTAACAAAAATCTATGGCTGACACTCATCCACTCATACTTTTAAGGCAAGGTGATACAAAGAGGCTAATCTCATCACCAAGCCCAAGGACCCGTTAAAAGAAAAAATCTGTTAATGGAGATAGTCACGACACTCAAACAGGCATGCTCCGAGGAATACCAAGGAGCGCAAGATGCGTTCAAAGATTCGATGATTCAC
+
A1AAAF3F111>AGGGGGGGGGGHGHHHHHHHHHHHHHHHHHHGGGGGBFH2GHHHHHHHB2FGGH/FH/0BFCFBFGF1FGH1GFG011@@DG2B@FGH2@GBBB>C0BGEHG/11B>10BF1#BGFGG01#1BF/FGGDGG7@CAGCCABBFHFFFFDF1F1FD?1G1F1FCCF<<1CF=DCCDHBG?=DF=<BGGG2<:F##@3?B:3FGCB2FGBBFEBF4EBFF<F020/CFBEEE?+EA9@4@4@B3EGF4FB3B434455@B55D5D51?1F1GGB5FBHFHHGHHHFHHEE1GEFBHHHHFFHHG3AE2GGGHHGA2GGHGGGGGGGGGGFFFFFFF@BBBA
@M02197:102:000000000-ALU3V:1:1101:17610:19251 1:N:0:1
[truncated: 29,040,267 more chars]
