# Supplementary material for: Shifts in community composition and co-occurrence patterns of phyllosphere fungi inhabiting Mussaenda shikokiana along an elevation gradient
Source: PeerJ. 2018 Oct 12;6:e5767. doi: 10.7717/peerj.5767 (PMC6187995; doi:10.7717/peerj.5767)
Supplement: Supplemental Information 3 [file peerj-06-5767-s003.zip]

Archive with 6 entries (5 files):
- 1078m/
- 1078m/1078a.fastq
- 1078m/1078b.fastq
- 1078m/1078c.fastq
- 1078m/1078d.fastq
- 1078m/1078e.fastq
