# Supplementary material for: Shifts in community composition and co-occurrence patterns of phyllosphere fungi inhabiting Mussaenda shikokiana along an elevation gradient
Source: PeerJ. 2018 Oct 12;6:e5767. doi: 10.7717/peerj.5767 (PMC6187995; doi:10.7717/peerj.5767)
Supplement: Supplemental Information 3 [file peerj-06-5767-s003.zip › 1078m/1078a.fastq]

@M02197:102:000000000-ALU3V:1:1101:15856:1598 1:N:0:1
ACCGATTAGGTATCCTCCGCTTATTGATATGCTTAAGTTCAGCGGGTATCCCTACCTGATCCGAGGTCAACCTTGTAAAAGATTTAACGGCCGCGACCGCCCGCGCTCCGAAGCGATTAATGAAATCACAACGCTTAGAGACGGACAGCTCAGCCGGAGACTTTGAGGCGCGCGGAACACCGCGGCGCCCAATACCAAGCGAGGCTTGAGTGGTGAAATGACGCTCGAACAGGCATGCCCTTCGGAATACCAAAGGGCGCAATGTGCGTTCAAAGATTCGATGATTCAC
+
BBBBBBBBFFFFGGDFGGG2EEEGHGBGFGF5FFHFGF5AFBGEEGGGHHHGGHH1F3FGFEFEE-:FHHFFFH9FFGFHFEF3FEHBEFGEGG9@EEDDGC?DGGCGGEDGEEGGGFFHDGHHHHFGDGGFGCDAGFHFHHGAEG3HHFFFFGGFBGGHGGFHGFF/CDBBCBHGGFGFGGEE?E0EEGFHHHEFFF?FFF=EFFFFFGDBGDBEHHE1GGGHHGG;DGHHHHHGGGDEFFHHEHGG2GGGHEEE2EBFDHCGEDGEFGFGFFGFGFBFFFFFAAAAA
@M02197:102:000000000-ALU3V:1:1101:12701:1824 1:N:0:1
ACCGATTAGGTATCCTCCGCTTATTGATATGCTTAAGTTCAGCGGGTAGTCCTACCTGATTTGAGGTCAGATTTCAAAGTTTGCATTGACCGCCCGAAACCAGTCGGGCAAGGTCGAGGAGGGGCACGTAAAGCGGGTCTACCGTTGTAGAGCGAGGATGGTACAACGCCCAAACGTTCGACCCGCAGGCCCAACCGACGCATTTGAGGGGAGCCGGTCGAGGCGATCGGCAAAGTCCCCCAGCTCCAACCCCGACCGTAGAAAAACGGTCCGAGTCGATGACTTCAAGACACTCAAACAGGCATGCTCCTCGGAATACCAAGGAGCGCAAGTTGCGTTCAAAGATTCGATGATTCAC
+
A?A?AD1AFF@DGG3BGGCAA0AGFG33DGGFGFHG1D22FD1ECA/EEAF2AAGAGHHFFDFGGH0CGHFGHGFGGFHBGHHFHHHHGBF@EEEG@EGCFGE>GEE//EFAF1DC////<//CCCG/0<?/11./B<./D0DFEGC9DGHFFC@@CCC4AC009BFG??4EE2>9AB99;EB9@?;.;9AA;;-9-@;0FC;ABFFD9ED???-@=.;>@A;C@<-AHGHHGHGG5CDBA02FB//B/CGCE/G?F4BF3EGHEA>>/A1FA?FBFFHGF5GB5FHFGDF5FFGFHHHDBHGDAGAEAEGHGAHHBHHFGCGDGFGHFGHGCGGFGGGGGGGGFGFFFFFFD3AAAA
@M02197:102:000000000-ALU3V:1:1101:15672:1909 1:N:0:1
ACCGATTAGGTATCCTCCGCTTATTGATATGCTTAAGTTCAGCGCGTAGTCCTACCTGATCTGAGGTCAATAGTTGAGAAAGTGAAGAAGACTCAAGGTCTACTCCGGGCTTAAGGTGATGCCGTCTGCCATAGACTTTGATGAAGAGTTACGAGAACATAATACATCTCTGTCTGTGCAGGCAGGGGCCTCACCGCTCAATTTAATGTCAGCCTCTCTCACGAGAGACACGACACAATGCCAAAGCGTCCAGTCAATTAAGTCTGGCCGTTGATGGTGTTAATGCCACTCAAACATGGATGCCCTCCTGCATACCAGAGGGCGCAATGTGCGTTCAAAGATTCGATGACTCTC
+
11A1ADAAFF1BFBGGEFAEAAEF3GCHHHHHDDGHFGGDHBDAEGCGE/EGHFFFFGHHEBDGGFGHHFFHHDGFGHHEFGFGF2G1EGFFDEGGFHBFHFDFFF>>/E/FBF1CFFBGHHGEEB0/F;C119F1::78CF8GFD19?GEFBC9;6B#-FFGFG97GHGHFHGG9<GHE1AECA<A.C<#CE@@F@A0HHFFFD<<0CHBA09<9F@<>#01D9>09B?AB$H;G.11GFHF7GCEHBE>1GDB22112BFGG>/>/B0DB11/AGDGBFB1>C/DGF1F22G1D1B0CB/E/CF0B221F1BCA0FE0E0ECFBAEEA0GBB3F3ABE1FB13311@>111A
@M02197:102:000000000-ALU3V:1:1101:13843:2114 1:N:0:1
ACCGATTAGGTATCCTCCGCTTATTGATATGCTTAAGTTCAGCGGGTATCCCTACCTGATCCGAGGTCAAAGACGGTAATGTTTTCTTGTTGGACGCGGGCCGGAGCCCCTCGAGAAGCGCAATGTGCTGCGCGAGAGGAGGCAAGGACCGCTGCCAATGGATTTGGGGCGAGTCCGCGCGCTGAGGCGGGACAGACGCCCAACACCAAGCAGAGCTTGAGGGTGTAGATGACGCTCGAACAGGCATGCCCCATGGAATACCAAGGGGCGCAATGTGCGTTCAAAGATTCGATGATTCAC
+
BBBBBBBBFFDFGGGCGGGGGGGGHHFHHHHHHHFHGHHHGHGGGGEEBGGHHHHHGFHHHGHGGGGFHHHFGHGGEHGHHFDGHHHHHGHHHFHEGGGGGGGGGGGGGGHGGGGHGHGGGFCFHHHHHHFGGGGGFEGFGGGGGGGGGGDDGHHGHGFFGHGGFGGFFFFFFCGGDCGGHGGFFFEEFFFHFFFFFFFFHFFFEEHHGGHHGHFGGHHHDHGBFFGGFGFGGGHHFEGHFFHGFHEDGHEGHGGHHFFHGHGHEEDCGFGBFGEEEF4GFFGCGGGGFCDD5FFBBBA?
@M02197:102:000000000-ALU3V:1:1101:19819:2290 1:N:0:1
ACCGATTAGGTATCCTCCGCTTATTGATATGCTTAAGTTCAGCGGGTATTCCTACCTGATCCGAGGTCAACCTTGGTGCCGCCTGAGCGGGCTTGTGGGGGGTTTAGAGGCAAGACGCCGAGGACTCCCAATACGAGGCGAATGCTACTACGTAAAGGAGAGGGTCCATCGGGTCCGCCACTGGTTTTAGGGGCCTGCCGTGGCAGATCCCCAACGCCGGGCCACAGGGGCTCGAGGGTTGAAACGACGCTCGGACAGGCATGCCTCCCAGGATACTGGAAGGCGCCATGTGCGTTCAAAGATTCGATGATTCAC
+
CBCCCBBCFFFFGGGGGGGGGGGHHHHHHHHHHHHHGHGGHGHGGGGGHHHHHHHHHHHHHHHGGGGHHHHHHHHHHGHHGGGGHHFHGEGGGHGFHGGGGGGG9GGGGGGGGG;GGGGFFFFFF:FFFFFFFFFFFFFFFFFFFFFFFFFF7FFFFFFFFFFFDGFFFFDGFEFFFFFFFFFHFHFGFGGGGGGGGGGGHHHFHFFFGGHGGGGGGGHHHHHHGFFGGGGGGHHGHH<HHGGGGGGGGGGGHHHFHFHFHGGGGGGFFHHGHHHHHHGGGFEEFHHHGGGEHGGGGGGGGGGFFFFFFFA3AAA
@M02197:102:000000000-ALU3V:1:1101:12433:2323 1:N:0:1
ACCGATTAGGTATCCTCCGCTTATTGATATGCTTAAGTTCAGCGGGTATCCCTACCTGATCCGAGGTCAAAGACGGTAATGTTTTCTTGTTGGACGCGGGCCGGAGCCCCTCGAGAAGCGCAATGTGCTGCGCGAGAGGAGGCAAGGACCGCTGCCAATGGATTTGGGGCGAGTCCGCGCGCTGAGGCGGGACAGACGCCCAACACCAAGCAGAGCTTGAGGGTGTAGATGACGCTCGAACAGGCATGCCCCCCGGAATACCAAGGGGCGCAATGTGCGTTCAAAGATTCGATGATTCAC
+
A?AAADAAFFFFAB33F1AAEE0FHFGF3FFHHGHHGHBFHHG?/AE?FGFGEG00FGHH1G0AE//FHHFFEG9EEGFBFFGHHFGGFFHGEHHGGG?/<CG?CG?FG/FEFCEACGHCC/BF?FB0=DGECC@FFEFFBG9C/EEFFEG@@FFFFFFFB0A;6BFB@AB?D999AAFEBB@DEGEF?@BGEC9A?.?EEGGEGDFHE::0HFFFG:E7.C;:D=0FGGGFDCGC9D1FFHHG0HA//EEE?BGDF5GHFF22?E2E?FBHFCEEEAGGBFFGGEFGFFFFFFFBBAAA
@M02197:102:000000000-ALU3V:1:1101:15067:2481 1:N:0:1
ACCGATTAGGTATCCTCCGCTTATTGATATGCTTAAGTTTAGCGGGTATCCCTACCTGATCCGAGGTCAACCTTGTGAAAGATTTAACGGCCGCGACCGCCCGCGCTCCGAAGCGATTAATGAAATCACAACGCTTAGAGACGGACAGCTCAGCCGGAGACTTTGAGGCGCGCGGAACACCGCGGCGCCCAATACCAAGCGAGGCTTGAGTGGTGAAATGACGCTCGAACAGGCATGCCCCTCGGAATACCAAGGGGCGCAATGTGCGTTCAAAGATTCGATGATTCAC
+
AABCBBCCFFFFGGFGGG?EGFGHHGHHHHGHGBHFFGHGH5DEFGGGHHHHHGHHHHCGHHFGGGGFHHFHHHGHHHHB9BFHHHHBFEGGGGGGGGGGGGGGCCCD?DGGEGGFHHGFGEHGHHHHFHHGGGCGGHHFHGHGGHGGEGGGGGGHFGGDHGHHGGFC@CBCGGFDBDAGGCCFEECAGGHHF3GGHF/GGHFFGFGG;HEHHHFHHHEEGF1BEDGHHFHGBHFGGGGGFFGFHGFFB3FF2CEEEEFG5DA2FGGFFGFBGGA4FBFFFFFFA3AAA
@M02197:102:000000000-ALU3V:1:1101:16701:2396 1:N:0:1
ACCGATTAGGTATCCTCCGCTTATTGATATGCTTAAGTTCAGCGGGTAATCCTGTCTGATCTGAGGTCTAATCTTAGAATTTGACTAGTTATGTCGGATTTGTAAGCTTCCAGCAAAAGTATCAAAGGTCAGCCACGTCAAAAAGACATGTCCTCAGCGAATAGTCTATTACGCCGAGTCAATCTGATCTCGATGAGAGGGATGCTAATGTATTACGAGCGAGCTTCAATCCCGAAGGATCCAGCATAAACGCTCAGAAACCAAGCCGCACCATATCTCATTACAAAATATGGGGGTTGAAGAGTTCACGACACTCAAACAGACATGCTCGCCGGAATACCAGCGAGCGCAAGGTGCGTTCAAAGATTCGATGATTCA
+
BBBBBBBBBFFFGGFGGGGGGGGHHHHHHHHHHGGFHHHHHHHGGFGGHHHHH3FGHGHHHGHHGGHHHHHGHHHFGHHHHHHHHHHHHHHHHHHHGGGGHGHHHHEBGHHHHGHHFFH?EGHGGHHGFHFFFHHHGHHFDHGHGGHHHHHGHHHHFHCGGGG:/8GHFFGHEAD7CFGFHGGFHFFBF;HHGFBGHFFGFGHEEFHFHHFGFGBFHGGGHGG<AFFCBFEF:AGFGDFEBBFBBF/FEAA2222FHFGGD@>/B?CBGGFFHGBF3DG4FGCFHFBFEHGE/EAHGGHHHHFFAEE1DFFHGEHFGD5BFHDGB@CEE0A0HHFHFFGCGGGEAAGGHGFCGGGFFGFBBGGFGGFFFFFFFBAA>3
@M02197:102:000000000-ALU3V:1:1101:17997:2363 1:N:0:1
ACCGATTAGGTATCCTCCGCTTATTGATATGCTTAAGTTCAGCGGGTATCCCTACCTGATCCGAGGTCAAGAGTGTAAAAATGTACTTTTTGGACGTCGTCGTTATGAGTGCAAAGCGCGAGATGTACTGCGCTCCGAAATCAATACGCCGGCTGCCAATTGTTTTGAGGCGAGTCTACACGCAAAGGCGAGACAAACACCCAACACCAAGCAGAGCTTGAAGGTACAAATGACGCTCGAACAGGCATGCCCCATGGAATACCAAGGGGCGCAATGTGCGTTCAAAGATTCGATGATTCA
+
AABA3AAAFDFFGGGGGGGGGGGHHHHHHHHHHHHHGFHHHHHGGGGGF5GHHHHHHGHHGFGGG01FGFFHHFHFHHFF4FHBDFFG9HFEGHFED?EGGEEGGGFFFGFFGGFFHE?GFGCCD9@FDBG?@DDBDCFDHHH<<FGE?CHCCGHHGFGHHHCGGGHE//FBFCD1;EB?GGHHGGEFFB6B?CDGEEFEAEGHEFFGF9BFFGGEHHHHHHHH9;GGFAEDEGECA1@HHFBHFF2CGFEG5F5FF5DFBGHHHGCEEE5BHFE2EGGGGFGFGGGGFFFDD5@A>AA>
@M02197:102:000000000-ALU3V:1:1101:20536:2759 1:N:0:1
ACCGATTAGGTATCCTCCGCTTATTGATATGCTTCAGTTCAGCGGGTATCCCTACCTGATCCGCGGTCAATCTGGGGTGGTTTGCTTACTGGTAAGCCCCTTTCTTCGGTGCGTCCCGCAAATTTGCTGCGTTCAGTGCCGATAAGGGAGCTGCCAACTACTTTTGAGGCGAGTCAGCGCGCGGAGGCGGGACAGGCGCCCATCACCAAGCTGAGCTTGAATTTTGAAATGACGCTCGAACAGGCATGCCCTAAGGAATACCAAAGGACGCAATGTGCGTGCAAAGATTCGATGATTCAC
+
AAAA3D>A4BBDGDFGFEEGGFEBG5FGBGFHGH555GGFEFHG?CG0FE5FBFFHFHFDEA11AEEEEHGFDDF22E9?EFHGHHH9FGGBG;F'FGF?G<FF;FBG@FEGCFG?DFC0B/FF;HEEHFCAD<FF1AG1<:.<CFFHHGGECCF7<;GC<CCCGGA>#FB?<;/#0<AA/?</=</+GF@;FE>#/GHEG:@1@ABB1FEBB8GD9E1GFGDDFFFFGF/A/CG5/FG<:FA10FFCB1FFDBFFGFA/B1HF0EA0GGHGGE0A011A1BA3GEB11133FFDA@AA1
@M02197:102:000000000-ALU3V:1:1101:16627:2786 1:N:0:1
ACCGATTAGGTATCCTCCGCTTATTGATATGCTTAAGTTCAGCGGGTATTCCTACCTGATCCGAGGTCAACCTTGGTGCCGCCGGAGCGGGCTTGTGGGGGGTTTAGAGGCAGGACGCCGAGGGATCCCAATGCGAGGCTGATGCTACTGCGCAAAGGAGAGGGCCTTCGGGTCCGCCACTGGTTTTAGGAGACTGCCGTGGCAGATCTCCAACGCCGGGCCACGGGGGCTCGAGGGTTGAAACGACGCTCGGACAGGCATGCCTCCCAGGATACTGGAAGGCGCCATGTGCGTTCAAAGATTCGATGACTCAC
+
BBCCCCCCFFDDGGGGGGGGGGGHHHHHFHHHHHHHHHHGHHHGGGGGHHHHHHHHHFHHHHHGGGGHHHHHHHHHHGGHGGGGGGGGGGGGGHGGHGGGGGAFGGGGFFGGFFFFFFFFBFFFFFFFFFFFFFFFFFFFFFFFFFFFFFFFFFFFGGGGGGGFFFEFFFFFGFFFGCDHHGHHGFHHHHGFFFFFFFFHHHGGFHHFHHFFFGGGGHFGFGFGCCFGGFAGGFDHHHHGFFFFGEGGGGGHHHHHHEFFFGGGHGFFHFGAGBCHFHGGGE?HHGGGGGGHGGGDFGGGGGFFFFFFFBBBBA
@M02197:102:000000000-ALU3V:1:1101:17124:2794 1:N:0:1
ACCGATTAGGTATCCTCCGCTTATTGATATGCTTAAGTTCAGCGGGTATCCCTACCTGATCCGAGGTCAACCTTGTGAAAGATTTAACGGCCGCGACCGCCCGCGCTCCGAAGCGATTAATGAAATCACAACGCTTAGAGACGGACAGCTCAGCCGGAGACTTTGAGGCGCGCGGAACACCGCGGCGCCCAATACCAAGCGAGGCTTGAGTGGTGAAATGACGCTCGAACAGGCATGCCCCTCGGAATACCAAGGGGCGCAATGTGCGTTCAAAGATTCGATGATTAC
+
BCCCCCCCFFDFGGGGGGGGGGGGHHHHHHHHGHHHHEGHHHHGGGEFHHHHHHHGHHHHHHH:GGGHHHHGHGHHHGHFHHHHHHHHGGGGGGCFGGGGGGGGGGGGGGGGGGGGHHGHHHHHGHHHHHGGGGDGGHHGHHGGGGCGEFGGGGGHGGFGHHGGEGGGFCFGDHGGDAFGGGFFFEFDFGDFFFFFFGGGHGGHHHGHFEEGHHHHHHGGGGGGHGHHHFGFBHFEGGGGGGHHHHFHFHHGCGE?GEGHHHFCGGGGGGGGGFFFFBFFFFFAAABA
@M02197:102:000000000-ALU3V:1:1101:12841:3189 1:N:0:1
ACCGATTAGGTATCCTCCGCTTATTGATATGCTTAAGTTCAGCGGGTAGTCCTACCTGATCTGAGGTCAAATCAAGAGTGCATTGACTGCGGTTTAGAGTGCAGACGGAGACAACTGATGTTTCGTCACACTAAGGCATTTAAGGAAGGCCAGAGGCGATCCCAAAGCTCAATGACGGTCGAGAAACCGCCAGAGAGAAGGTCTAATGACACTCAGACAGGCATACCCTTCGGAATACCAAAGGGTGCAAGGTGCGTTCAAAGATTCGATGACTCAC
+
AABABBBBFFFDGGGGCFGGGFGFGHHHHHHHHHHGGHHGHHFEGC0A1FGHHHCGHHEFHH9FGGFFFHHHHFHH3:DFHHHHHHHH;HGGDGGGHHGEHFFGGHGGGFGGHHHHHGHFGHHGGHDGHHFFHHHGHHEFHHGGHHGGBHHEHGGGGGGGGGGFGGGFDHHHCGGGGG5GGCGEDHHFCGFGHGGBDFBFGDFFFBFGFFGGGGFGDFBFAFGGF?FEAGG?ABGHHFFHEEFG1BEFB0AA00EFGDDGEEEF11BFBFFD11AA>
@M02197:102:000000000-ALU3V:1:1101:9511:3297 1:N:0:1
ACCGATTAGGTATCCTCCGCTTATTGATATGCTTAAGTTCAGCGGGTATCCCTACCTGATTCGAGGCCAAGAGTGTAAAATGCACTTTTTGGACGTCGTCGTTATGAGTGCAAAGCGCGAGATGTACTGCGCTCCGAAACAAATACGCCAGCTACCAACCGTGTTGAGGCGAGTCTACACGCAAAGGCGAGACAAACACCCAACACCAAGCAGAGCTTGAAGGTACAAATGACGCTCGAACAGGCATGCCCCATGGAATACCAAGGGGCGCAATGTGCGTTCAAAGATTCGATGACTCAC
+
3AA@3>ABBFDDGFGGGCEFAEGHHHHHFFGFFBGHFGHHHGHGGGEEG5GHGHHHHEHH55ADGE0FF?1?154@DF9B(B&'33334GCEF.?EGG)EEGG9EHHH&B4BF7F3D52#C8A1FFGHHH?</</0/<<@#FA<6#>0<%<A1#..:C#//:#,ADDA//?(?FFGFD<9?BHDACEBBHGB3B>;4AGEHEFABFG34H:4F8BFDG@3GB9@%BGGE9EE7EB##;AHFHF8GFE11ACA55AE5D5AGFGA22222A5DG2AA2FGFGGFFGEGBFFFBFFFA33>>
@M02197:102:000000000-ALU3V:1:1101:17714:3410 1:N:0:1
ACCGATTAGGTATCCTCCGCTTATTGATATGCTTAAGTTCAGCGGGTATTCCTACCTGATCCGAGGTCAAATTTTCAGAAGTTGGGGGTTTAACGGCAGGGCACCGCCAGGGCCTTCCAGAGCGAGGGTTTAACTACTGCGCTCGGGGTCCTGGCGAGCTCGCCACTGAATTTCAGGGCCTGCCCTTTTACAGGCAGTGCCCCATCACCAAGCCAGGCTTGAGGGTTGAAATGACGCTCGAACAGGCATGCCCTCCGGAATACCAGAGGGCGCAATGTGCGTTCAAAGATTCGATGATTCAC
+
BCCCBBCCFFFFGCFGGGGGGGGGHHHHGHHHHGHHHHHHGHHGGGGGHHGHHHGHHHGHHGHGGGEHGHGHHHHHHHHHHGFHHGGGGGFHHHGGGGG?EEADECFF?FFEDG9GFGFBDGFCACCDBBDHHFHGGHBGGCCFGEGGCGGFBHHHGACGGEFFDGFHHHHHGGF0FFGGGFFFHHHFHHGHHFGC?FFFFFGGFF7GGFHHFFBFFEGFGHGHHHHHHGHGFGGGHHGHHHH9HHHFGEGGEA/CHHFGHHHHHHGGGGGHHHH?GGGHGGGCGGGGGBFFFFFFD>1>1A
@M02197:102:000000000-ALU3V:1:1101:8144:3588 1:N:0:1
ACCGATTAGGTATCCTCCGCTTATTGCTATGCTTAAGTTCAGCGGGTATCCCTACCTGATCCGAGGTCAAGAGCGGAAAAATGTACTTTTGGACCTCGTCGTTATGAGTGCTAAACGCGAGATGTATTGCGCTCCGGAAACAATACGCCGGCAGCCAATTGTTTTAAGGCGAGTCTACACGCAAAGGCGAGACAAACACCCAACACCAGGCAAAGCTTGAAGGTACAAAAGACGCTCGAACAAGCATGCCCCATGGAATACCAAGGGGCGAAATGTGCGATCAAAGATTCGATGACTCAC
+
1>>11>>1DBD3DFGFAF1E0ECFFF3AFGFHFF2GHFHHFDB/ACEEHH2B1F0BDFBBGHAAEGAGHHHHG0/#B/F2GGHB&B?FG@1#BG$9@:?EEE2E/E21B1B%9B%1</BCG0-D2D&@@D/0/</<#<<#F110GF7<-<<C$0:CC7HHH7?CF>5C<;@2/?FGB00/>@@@#E9AFB,GBBBF?F?8;BB/*A1B%9?F4912BFB1@BD99BFFB#;EE?G<FHHG:B#:30/?EA0A22222AD1C0HHEEA0BB3A10001A133333DEFA1BFD1FB111AA
@M02197:102:000000000-ALU3V:1:1101:15612:3630 1:N:0:1
ACCGATTAGGTATCCTCCGCTTATTGATATGCTTAAGTTCAGCGGGTATTCCTACCTGATCCGAGGTCAACCTTGGTGCCGCCGGAGCGGACTTGTGGGGGGTTTAGAGGCAGGACGCCGAGGGATCCCAATGCGAGGCTGATGCTACTGCGCAAAGGAGAGGGCCTTCGGGTCCGCCACTGGTTTTAGGGGCCTGCCGTGGCAGATCCCCAACGCCGGGCCACAGGGGCTCGAGGGTTGAAACGACGCTCGGACAGGCATGCCTCCCAGGATACTGGAAGGCGCCATGTGCGTTCAAAGATTCGATGACTCAC
+
BBBBBBB?FB@FGGGGGGGGGGGHGHHHHHHHHHHHHHHHHHHGGGE0FFHHHHHHHGBGHHHGGGGHHHHHHHGHHGHHCEGGGEEGGGGGGHHGGGGGGGGGGGGGEGGGGGEGFFFFFFFF?FFFFFF6FFFFCFFFFF8FFFFFFFFF7FAFFFFFFDFFFFFFFFACEFFFGHHFGBHGDFFFGFEEFFFEFGFDGGDFFEFFFHGGGGEFGFFHFGFFFFFFAECFFHGHHGGFFFE;G;GGGFCHHHGHHHHGGGE1HEHHBHGD5HGHFG2DGGGFCGG?GCGHGGGGGGGGGGFFFFFFFBA3BA
@M02197:102:000000000-ALU3V:1:1101:19455:3658 1:N:0:1
ACCGATTAGGTATCCTCCGCTTATTGATATGCTTAAGTTCAGCGCGTAGTCCTACCTGATTTGAGGTCAATTATTGTGGTTAACTCAAAGTTAAAAGCAATGAGATAAAGCTTAAGGTGCAAAAGCCCGGTAGAACCTCTCAGTTCTAGCCTGGACAGACTTGACAGCGAGATGGACGAACCTAGAACACTGTGAAGGCCAAGCATGGGCCGCACCAATTTAGTTAAGACAAGCTGCAGATCTAGAGACTTGCTGCATTGTCCAACACCCACATAGCACCATCCAATCATAGAAATGGAAGGTGGATGGGAGAGGTTAATGACACTCAAACAGGCATGCCCTCCGGAATACCAGAGGGCGCAATGTGCGTTCAAAGATTCGATGACTCAC
+
AABBADBBFFFFGGGGGGGGGGGHHHGHHHHGHHHHHHHHHHHGGGGGGFHHHHHHHH3GHHHEGFGGGHHHHHHGHEGHGHHHHHHFFFHHHHHHHHHHHGGHFHHHHGHHHGHGHHGHHHFFFHHHGGGGGHHHHGHHHGHGHHHHGHGHHGHHFGBGHHGHFHFHGGGGGGFFHGHCGGHHHHHHGGHHFHHHHHGGGEGGCGGFGGGGCFCGHHHGEHHHHHHGFFFGHHGHFHFHFFFHHHGGFCFHGHHHGFFHFGHFFFE?GFBHFGBGBBGHG?GHHHDHHHHFHHHGHHFHHHHHHHGGGHHHDHFGHHHGHHHHFAGGGAGBGHHHGGECGGGHGHHHHHHHHGGGGGGHHHHGGEGFGGAAGGGGGGFFFFFFF3ABBA
@M02197:102:000000000-ALU3V:1:1101:20335:3708 1:N:0:1
ACCGATTAGGTATCCTCCGCTTATTGATATGCTTAAGTTCAGGGGGTAGTCCTGCTCGATTTCAGGTCAAAGTGTAAAAAGTAGCGTTTATGGTAAGCCCATCCCGACCGGACGTCCCCGTTGAAAGTGTGAGCTTATGACAACAGGTCAAACCGTCAGTACAAAGGTACAGCTTGTTGCAATTCAACGCAGCTTAACAGTAAAGCAAGGCGTCAAGATCCAACCCTAAAGTCTATCTCTTGCGAGACGGGGTTGAGAGGGTACGCGACACTGAAACGAGCATGCTCCCAGGAATGACCCGGGAGCGCAAGGTGCGTTCAAAGATTCGATGATTCAC
+
CCCCCCCCFFFFGGGGGGGGCFGGGHFFHHHHHHG5GGHHGGFHGGGGGHHHHHHHHGGHHGHHHHHHHHHHGHHHHHGHGHHHHGDGGHHHGFFHHHHHGHGHHGGGGGGGGGGGFGEFGHGHGHFGGHHFHHHHGHHHHHHHHHHHGHEHHGHHGHHHFHHHGGHGHHHHHHHHHFHHHHHHHGGFHHHFEHFGGHHGFHHFHGGCGGEGFGEHHHHGGHGFHHHGHHGFHFFGHGGFFFHHFGGGGEHHFHHGHHHGECGFGGHGHGFFHGGGGHFGGHHGGFGGHHHHFHHFGGGGGGGFECHHHGGGGGHGGGGGGGGGGFFFFFFF@AAAA
@M02197:102:000000000-ALU3V:1:1101:9122:3460 1:N:0:1
ACCGATTAGGTATCCTCCGCTTATTGATATGCTTAAGTTCAGCGGGTAGTCCCACCTGATTTGAGGTCAAAATGGTCAAATGTATTTGTCTCCGTTGAGAAGACGGTTCGAAAGCAAGCCCTTTAGACAAGCGCCGCCAATGATGAATGACTATCACACTAGCAACGCAATCCAGACGCTCACTCATGCATTCAAGAAGAGCCGACCCTTGCAGGCCAGCAGACTTCCAAATCCAATCCAAGCAGCAAAAAGCTGATAGATTGAGATGAACATGACACTCAAACAGGCGTGCCCTTCGGAATACCAAAGGGCGCAAGGTGCGTTCAAAGATTCGATGATTCAC
+
BBBA@BAAFF@DGGGGGGGFGCDHHHHHHGHGHHHGHHGHHG522EEEGHFHHHFFGHHHHHHGGHHGFFHBEGEFGFFFGD54FGHHGGGHHDGHGHHEFFHHGGGGFCHGFGHHH;HGHHHHFHHHHHHE//BCGGCCGFFHHE11<:<FHHFGFFFGGFFHFCDCD%%0F>@AEADG?1CF1<B9B?CFFGFBFFFFAC?GAB??B2HEFBA?FGHGBFB%BBHBFGG?BBBD3?8FGG3B3@FFGDE3G44FGHHGB4GGFGDDGGFDBFG3G?5HHHGEF1?EAFA11A1DGED5GFAHGGEEE2EGHFGFEE?GHFGCFGFGEFGC4FFBFFABBAA
@M02197:102:000000000-ALU3V:1:1101:20027:3840 1:N:0:1
ACCGATTAGGTATCCTCCGCTTATTGATATGCTTAAGTTCAGCGGGTATCCCTACCTGATCCGAGGTCAAGTCATGAAATTGCTTGCTGGACGCTGATCCGCCGGGGCTCCGAGAAGCGCAAATGTGCTGCGCGAGAAGCCGACGAGACCGCTGCCAATGACTTTGAGGCGAGTCCGCGCACGGAGGCGGGACAGACGCCCAACACCAAGCAGAGCTTGAGGGTGTAAATGACGCTCGAACAGGCATGCCCCACGGAATACCGAGGGGCGCAATGTGCGTTCAAAGATTCGATGACTCAC
+
ACCCCCCBFFFFGGGGGGGGGGGHHGHHHHHHHHHHGGHHFHHGGGGGHGHHHHHHHHHHHHHGGGEHHHHFGHHHEHHHHHHHHHHHHGHHGGGGDHHGHGGGGGGGCGEGFFFFHGGGGGGFHHHGHHHGGGGGGGHHGGGGGGGGGGGGGGGGHGGHHHHGGGGGGFHFFFFFDFFFFFFFFFFGFHHGFEEFFEGHGFHFFGHGHHHHGFHFHHHHGHHHHFHHHFGGGGGHGHHHGEHHHGGGEEGFAHHHHFADGGGHGEDGGHHHFAGGGFGGGBFGFGGGFFFFFFDA3AA?
@M02197:102:000000000-ALU3V:1:1101:15409:3884 1:N:0:1
ACCGATTAGGTATCCTCCGCTTATTGATATGCTTAAGTTCAGCGGGTATCCCTACCTGATCCGAGGTCAAGTCGTAGAAGTGCTTGCTGGACGCGGGCCCGCCGGGAGCTCCGAGAAGCGCAAATGTGCTGCGCGAGGAGCCGGCGAGGCCGCTGCCAATGACTTTGAGGCGAGTCCGCGCGCGAAGGCGGGACAGACGCCCAACACCAAGCAGAGCTTGAGGGTGTAAATGACGCTCGAACAGGCATGCCCCACGGAATACCGAGGGGCGCAATGTGCGTTCAAAGATTCGATGATTCAC
+
AABBADBBFFFFGGGGGGGGGGGHHGHHHHHHHHHHHHHHHBHGGGGGGHHHHHHHHHHHHHHGGGFHHHHHHGGHGG;HFGHH<H<;HH:HGGGGGEGGCGGEGGGGGHHHGGGGGHGGGGGGHHHGHHHHGGGGGGGBF9CGGGAFFFFFFFHFFHHHHHHGFHGGGFFHGGCGGGGFAGHFGGGGGHFHHGFEFGHGHHFFFFGHHHHHHHHGFHGHHGHHHGHHHHEGGGGHCGHHHHHHHAFEDCGGEHHHHGF2?GGGHGGGEFBFGHGGGGHGGBFGGGGGGFFFFFFFBABAA
@M02197:102:000000000-ALU3V:1:1101:21730:4076 1:N:0:1
ACCGATTAGGTATCCTCCGCTTATTGATATGCTTAAGGTCAGCGGGTAATCCTACCTGATTTGAGGCCAGAGGTGTAATAAATTGTTCGCATACTGCAAACGATTCGTAGCGGCAACCAAGACACAGTTCCAGCATTACGATAAAGTTCAGAGTTGTGCGAGCATCGATGAAAACCATAACGATGCTCCTCCGATCCTTACCACGCATGGGGTAGGTCATATAAAGGCCAGCTCCTCTCTTTCAAGCGAGTCTTTTCAAAGAAAAGACAAAGGGCTCACATCCGCCCGACTAACAACCTTTTAGTTAAAAAGGATTGGTGGGTGAGGGACTCATGACGCTCAAACAGGCATGCTCTTGGGAATACCCAAGAGCGCAAGGTGCGTTCAAAGATTCGATAACTCAC
+
A1AAADAA1@@BFFGG11A0AE?1FFGHHHBBBG2GG1DFGFGAE/E/BGDDBDGGGFB1FA1DA0/A/FHF/B>GFDHHHHE21BF1//AAEGGHBGHGH/?GEFGEFGE//EECHFEF00F0<0F12@GGHHHF>FDFGGAFFGHHGBD1CG<GFFB<C@@<0<C/.=000DG.GFGC8CFA#:C$CHHC---;?*FB//:C/3AGGG/0;A2E7BF0<0B/B//;C:..:B0B*70BFBFF.CC1>0.FF=1D1FF1111D?1?1?00<011111/?B<///E/GF1>//011/B111F2GF/GGE2B0F1///EF>0/HHGB@12121B///A1/F0D1B1D111B10AB/0B122F11E/11B000AA11A0AA001F133GGDEGB1A@333D11>>1
@M02197:102:000000000-ALU3V:1:1101:19659:4202 1:N:0:1
ACCGATTAGGTATCCTCCGCTTATTGATATGCTTAAGTTCAGCGGGTATTCCTACCTGATCCGAGGTCAACCTTGGTGCCGCCGAGGCGGGCTTGTGGGGGGTTTAGAGGCAGGACGCCGAGGACTCCCGATGCGAGGCGAATGCTACTGCGCAAAGGAGAGGGCCCTTCGGGTCCGCCACTGGTTTTAGGGGCCTGCCGTGGCAGATCCCCAACGCCGGGCCACAGGGGCTCGAGGGTTGAAACGACGCTCGGACAGGCATGCCTCCCAGGATACTGGAAGGCGCCATGTGCGTTCAAAGATTCGATGACTCAC
+
AABBABCCFFFFGGGGGGGGGGGHFHHGHHHHHHHHHHHHHHHGGGGGHGHHHHHHHHHHHHHGGGGHHHHHHHHHHFHHGGGGGGGGGGGGC:FFGFGGGGB@D9BBAFFEDD9;FA:FFFFAFFFFFA.8FFF;DFAFB=@BFBFFB@9BFB;BGFBEGFDDDDFEBGDDD.FAAFG<CB0D0BFEEGGGF@@AFCFHEHGHGGFFCGGFGC@GFE9FHHHGG;GGGFDGGGHGFHGHFGGEGE1GGGGGHHFGHHHHHGGECAGHGHHGDHHHGHHGGGGGHHHHEGGGGGGGGGGGGGGFFFFBFFBBCBA
@M02197:102:000000000-ALU3V:1:1101:15906:4340 1:N:0:1
ACCGATTAGGTATCCTCCGCTTATTGATATGCTTAAGTTCAGCGGGTATCCCTACCTGATCCGAGGTCAAGAGTGTAAAAATGTACTTCTGGACGCCGTCGTTCTGAAGGCAGAGTGCGAGATGTACTGCGCTCCGAAATCAATACGCCGGCTGCCAATTGTTTTGAGGCGAGTCTGCGCGCAAAGGCGAGACAAACACCCAACACCAAGCAGAGCTTGAGGGTACAAATGACGCTCGAACAGGCATGCCCCATGGAATACCAAGGGTCGCAATGTGCGTTCAAAGATTCGATGATTCAC
+
BBBBBBBBFBDFGGGGGGGGGGGHHGHHHHHHHHGHFGHFHHHDFGGGHHFHHHHHHGHHHHHGGGGHEGGFGFGHHHHGEHFHHHHHHHGHEHGGEGGGGCGHGHFFFHHGGGHFGHGGGGGHHGHHHHGGGGGGGGGHHHHHHGGGGFGGHHHHHHHHHHGHHHGGHGHGGFGGGGGGHHHGFGFFGGHHFFFBEFFGFGGFFGHHHHHGHGEFHFHHGFFHHHH:HFGGGGHHFFDFFHHFFBGGGHFA22BGEFHHGHGBCG?CGHFBGEEGEAGDGFGGGEF1BCFF1FD1>1AA
@M02197:102:000000000-ALU3V:1:1101:23231:4371 1:N:0:1
ACCGATTAGGTATCCTCCGCTTATTGATATGCTTAAGTTCAGCGGGTATCCCTACCTGATCCGAGGTCAAAGACGGTAATGTTGCTTCGTGGACGCGGGCCACGCCCCCCCGCAAACGCAATTGTGCTGCGCGAGAGGAGGCAAAGACCGCTGCCAATGAATTTGGGGCGAGTCCGCGCGCAGAGGCGGGACAGACGCCCAACACCAAGCAGAGCTTGAGGGTGTAGATGACGCTCGAACAGGCATGCCCCATGGAATACCAAGGGGCGCAATGTGCGTTCAAAGATTCGATGACTCAC
+
ABC@ACCCFFFFGGGGGGGGGGGHHHHHHHHHHCHHFFGHGHHGGGGGHHHHHGFHHHHHHFHGGGGHGHHHHHGGEHGHHHHGHGHHGGEGGH?EGGGGGGGGGGCDGGGGGCGFGGGGGGHGGGHHHHGGGFCBGFFGGGGGGFGFGGGHFFFFFFFFGB5GFFFFFFFGDFGFAFGHHGGGGGGHHHHFFEEFFFGHGHEHCHFHHFGHGEF:1HHEHF<G5DGB1E1GEE1?HHHG:GBGFECGGEGHFFHGFCHHGFCE?GEGHHGHFEGGHGGGBGFBGGGFFFFFFFBAA>3
@M02197:102:000000000-ALU3V:1:1101:11759:4391 1:N:0:1
ACCGATTAGGTATCCTCCGCTTATTGATATGCTTAAGTTCAGCGGGTAGTCCTACCAATCTGAGGCCGATGAATTGAAATTAAATCCCTTCCTCTCTTCCAAAGAAGCGAGGCATGGGCGGGGTTCAGAAGCACTCCAACCAGCAAAACGTCGCGTCCAGCTCCTCGACCCTGCGCCTCTCCTCTCCGAAGTCCTGATATTATCAAAACCCGGCAGGGAAAGACGTGGGCGAAATAACGAGCTTTCGTCCGTCTTGCCTAGCGAATGGATGCGCTAATGCATTTCGAGGGAGCCACCGTGGAAGATGGCAAGACCCTCAATACCGATCCGCCAGCTTTCTCAACTAAATAAGAAAGCTGTCGTTCGAAACAATTCGCGGCCCTCAAACAGGCATGCTCCCCAGATTAGATCTGCCGGGAGCGCAAGGTGCGTTCAAAGATTCGATGACTCA
+
CBCCCCCCFFFFGGFGGGGGGGGHGHHHGHHHGHHHGHHGHBGGCEGGGHHFHHHHHHGHHHHFEGGGGGGHHHHHHHHHHHHHHHHHHGHHHHHHHGHHGHBGHHGFFGC??FGHHHGCGGGGGHHHBGHHHFFHHFHHDGHHGHGHGFHGGFFGGGGGGGGGFGG.ADGFFFFFFFFFFFFFB/BFF?D.BFFBBFFF//9/FBFFFFFFFFFFFF?FE?B/.-:A;.B;9.9B9//B/;A9;A;...B.AABFA.A9.FBB9B:CA;--BC;;FFB9A9B.?B/EC0..=..CDGG0HFHEHFFD0D<<.C/<<0BGEGGFD<<CGGEHHHGHHGBDFGF?2HFF2HHGBGFECGEEE?0EDDGHFGGE/E@CEDDGHGFGFGGFFGHFHEFE1EEBGGHHEHGFGCE2E22DGE2?ECGCBGGFCGGGGGGGGGCFF4DFFFAA?AB
@M02197:102:000000000-ALU3V:1:1101:10620:4432 1:N:0:1
ACCGATTAGGTATCCTCCGCTTATTGATATGCTTAAGTTCAGCGGGTAGTCCTACCTGATCTGAGGTCAAGGTGTCAATTGAATTTTCTCAAGGAGAAGCTTTGTGAGCGGGCCGAACGGTTTCTGCAGCCGAGCGAAACGTGAGCACGCAAGGCCGTCCACCGACGGGACCGCTAAGGTATTTGAGGCGAGCCGGACGGCAACACCCAAGTCCACTTCCAGCCCGGGCAGGACCCGGGCGGTGTGAGGTTTTCAAGACACTCAGACAGGCATACCCTCCGGAATACCAGAGGGTGCAAGGTGCGTTCAAAGATTCGATGACTCAC
+
ABBBBDA2FFDFFGGGGGGFEGDHGGHHHHHFHGHHHHHHBHHGGGGGGHHFDHHCGHFGGHHHHGFHFHHFGHFHHHHHHFHHHHHFHHHHHEFGHFGG<;;HHFHGHGGGGGECBCGGGGGGHHHHHGGGGGGGGGGGGFHGGHHHGGGCGGHEGGGADHHBFGGA?DGA@FCFFFF3B8FFGFEFFFFFFFFCGGHHHGD?FFHDEHGFFF9HHHFBFCGGGGGFAGDCGFECGEGGDFCGHHHGHHBGF5HHHHHFHHHHFHHHHFFGB1GGGGGHGHHFFDHGHHHGHHGHHHFEE2EHGFFGGGGGGGFFFFFD5A>@BA
@M02197:102:000000000-ALU3V:1:1101:14898:4543 1:N:0:1
ACCGATTAGGTATCCTCCGCTTATTGATATGCTTAAGTTCAGCGGGTATCCCTACCTGATCCGAGGTCAACCTGAGAAGGAGAGGTTGAGCGGCGCACTCCGAGCGGCCACCGACGCGAGACAAGATGCCACAACGCGAGGGGACGGACGGCGTGGCCGGCGACATTGAGGCGGGCGGCGAGGAGCCGCGGCGCCCAACACCCAGCCGGGCTGGATTGGTGACAATGACGCTCGAACAGGCATGCCCCCCGGAATACCAGAGGGCGCAATGTGCGTTCAAAGATTCGATGATTCAC
+
CCCCCCC@FFDFGGGGGGGGGGGHHHHHHHHHHHHHHGHHHHHGGGGGHHHHHHHHHHHHHHHEGGGHHHH:HGHHGHHHAE1FFH<GHFHGGGGG@E;HHGGGGCGGGGGHFGGGGFGGGGHBFFHH:HGHHHGGGGFDGGG?CBFFFAFFF1AFFFFEFFFFFFFFFFFECD@@@@:FFA;/;@@?@A@GG@EG6?GHGFC7CA;CGH:HHHHHHHHFHH:BF?GGCAC#?HHHGGBGHFGGCGE?GHGDFHFHFHHHEEECGHFFHGEGGGF1GFG3BECFFFFFFFD11>>1
@M02197:102:000000000-ALU3V:1:1101:15120:4570 1:N:0:1
ACCGATTAGGTATCCTCCGCTTATTGATATGCTTAAGTTCAGCGGGTATCCCTACCTGATCCGAGGTCAACCTGAGAAGGAGAGGTTGAGCGGCGCACTCCGAGCGGCCACCGACGCGAGACAAGATGCCACAACGCGAGGGGACGGACGGCGTGGCCGGCGACATTGAGGCGGGCGGCGAGGAGCCGCGGCGCCCAACACCCAGCCGGGCTGGATTGGTGACAATGACGCTCGAACAGGCATGCCCCCCGGAATACCAGAGGGCGCAATGTGCGTTCAAAGATTCGATGATTCAC
+
>>A??DAAFFB@GGGGFGGGGGGHHHHHGHHHHHHHHHHHHHHGGGGGHHHHHGHHHHGHFHHGGGGHHHHHGHFHBGHHHHHECEGGFFFACF@EE@DHHD?@CFFGGGGHDCC@FFFFFFFGFB0?CFGHFEFDFAAEDDGGAFBDF?FFF9=;AFAFEFFFFFBBFB.A=@-DB@.FFED;@;=??D??A9998?7G?CGCC:CC</0DGC/CGB=9F11<HFFDCC0F<18HHHGF9H3?CCCEEFFE5FFHHFHHGGGCCHFHHGGFEHGGGGGGGFGGFFFFFFFAAAAA
@M02197:102:000000000-ALU3V:1:1101:12690:4622 1:N:0:1
ACCGATTAGGTATCCTCGCTTATTGATATGCTTAAGTTCAGCGGGTATCCCTACCTGATCCGAGGTCAAAGACGGGTTGTCGGCTTCGTGGACGCGGTCCCGCCGCCTCGAGAAGCGCAATGTGCTGCGCGGGAGGGGGCAAGGCGCCGCCGCCAATGCATTTGGGGTGAGTCGCCGCGCGGGGCGGGACAGGCACCCAACACCAAGCAGGGCTTGAGGGTGTAGATGACGCTCGAACAGGCATGCCCCACGGAATACCGAGGGGCGCAATGTGCGTTCAAAGATGCGATGACTCAC
+
CCCCCBCBFFFFGGGGGGFFGGHHHHHHHHHGHHBHGFHFHHGGGGGHHHHHHHHHFHHHHHGGGGHHHHH<HGGGFEGFGFG;G;<?BFEFGEGGG;GGHGGGGGGGGGGG/7GHGG;;;<HHH;HHG;GGG@DAGGGGGGGGGFFFFFAFFFFGGGFFFFGFFFFDFAFFFFFFAFFFFFFFFFFF1FHGEEFFHFEFFB:HHHHFGFFDBFFEHFFHEHG2GHEFBFFFEEGFHGFBBEBE?E?EA1HHHGEEEGEAAA0E?EE1GHEECEA1GFGFBG?E11BFFFFFAA>>A
@M02197:102:000000000-ALU3V:1:1101:13620:4726 1:N:0:1
ACCGATTAGGTATCCTCCGCTTATTGATATGCTTAAGTTCAGCGGGTAGTCCTACCTGATTTGAGGTCAAGATATGATGAATATGTCCCCCAAGAGGGACTGTTAGAAGCATACTCTCGTGCGATCCCCGACACGGCATAGATAATTATCATACCGAGGGGCGTTCGATCGGCTGAGGCAACGCTAACACATTTAAAGGGAGCCGATTGAACAACCGGCAAACCCTCACATCCAAGTCTCCAATGAAAAAATCCAAAGAAGATTGAGAATTTAATGGCACTCAAACAGGCATGCTCCTCGGAATACCAAGGAGCGCAAGGTGCGTTCAAAGATTCGATGATTCAC
+
ABBBBBBAFBDFGGGGGGFGGGCFFGHHHGGGHHHGHHHHCEGGGGGGEHHFHBHCFFFHHHHBFEHHHEBHHHHHGBBD5@FFFHHGHHGGGGEFEEGFCA@GEFFH3GHDDFHH43>3?AFEHGG<BFF@CFBBFFBG9FFGHEFDDFHHFHHDGC@?DD.:=CE7@EC<A191AAEEA.1BFGHFGFHGBHEHGB?/FB/AGDFBHEFBBFEABHCFGEEEFGGFBHGHGB1/:FGGFFFDFEHHHGEEHHGGBBHG1G@2FFHGG1F@BD1B111FGHGFAF1G1GHHEE?E/?GD2GEDB1FFCGEE001F1B0GGE1FBBGGCGEBA1CD31BFA>?A1
@M02197:102:000000000-ALU3V:1:1101:23817:4633 1:N:0:1
ACCGATTAGGTATCCTCCGCTTATTGATATGCTTAAGTTCAGCGGGTATCCCTACCTGATCCGAGGTCAAAGACGGGTTGTCGGCTTCGTGGACGCGGTCCCGCCGCCTCGAGAAGCGCAATGTGCTGCGCGGGAGGGGGCAAGGCGCCGCCGCCAATGCATTTGGGGTGAGTCGCCGCGCGGGGCGGGACAGGCACCCAACACCAAGCAGGGCTTGAGGGTGTAGATGACGCTCGAACAGGCATGCCCCACGGAATACCGAGTGGCGCAATGTGCGTTCAAAGATTCGATGATTCAC
+
ABCCCCCCFFFFGGGGGGGGGGGHHHHHHHFHHHHFHHHHHHHGGGGGHHHHHHHHHHGHHHHGGGGHHHHG<HGGGF;G;HGGGGG;GHGC9HGGGGGGCHGGGGGGGGG9GHGGHGGGGGGHHEHGHGGGGGGGGGGGGGGGGGFFFFFCFFFFHFGGGFFFGFHHHFFFFFFFDGGGGGGFFFFHHHFHGFFFGFHGHFFGHHGHHBHGGFHHHHGHH<HHHHHFGGGGGGGHHGGEABGFBGGE0A3HGHHGHGGGHHGGGFGHHHGGGGGGGGGGFGGGGFFFFFBFFBABBB
@M02197:102:000000000-ALU3V:1:1101:13815:4821 1:N:0:1
ACCGATTAGGTATCCTCCGCTTATTGATATGCTTAAGTTCAGCGGGTATCCCTACCTGATCCTAGGTCAAAGACGGTAATGTTTTCTTGTTGGACGCGGGCCGGAGCCCCTCGAGAAGCGCAATGTGCTGCGCGAGAGGAGGCAAGGACCGCTGCCAATGAATTTGGGGCGAGTCCACGCGCAGAGGCGGGACAGACGCCCAACACCAAGCAGAGCTTGAGGGTGTAGATGACGCTCGAACAGGCATGCCCTTCGGAATACCAAAGGGCGCAATGTGCGTTCAAAGATTCGATGATTCAC
+
BBBBBBABFFFFGGGGGGGGGGGHHHGHFHFGHHHHHHHHHGGGGGGFHHHHGFHHHHHHHHGHHBGHHHGHHHGGGHFGGFGHHGHHHFHHHGHGGGGGGGGGGGGGGGHGGGGG2FHFG??AGGHGHHHGGGFHHHHHGGGGFGGGGGGGHGGGGGGHFGHGGGGGGGFGFGFFFGFFGG6GGGFFHHFHAFGGGHGECGHGGGHG;HHFH<GBGHGEGHF;B<HHHEGEFGHFGHGHHHHGAF1GGGGFFFHHHGBHGHHHGGGGGHHGBGEEFHGGGGGGGFCFFBFFFFFABABB
@M02197:102:000000000-ALU3V:1:1101:14909:4911 1:N:0:1
ACCGATTAGGTATCCTCCGCTTATTGATATGCTTAAGTTCAGCGCGTAGTCCTACCTGATTTGAGGTCAATTATTGTGGTTAACTCAAAGTTATAAGCAATGAGATAAAGCTTAAGGTGCAAAAGCCCGGTAGAACCTCTCAGTTCTAGCCTGGACAGACTTGACAGCGAGATGGACGAACCTAGAACACTGTGAAGGCCAAGCATGGGCCGCACCAATTTAGTTAAGACAAGCTGCAGAGCTAGAGACTTGCTGCATTGTCCACCACCCACATAGCACCATCCAATCATAGAAATGGAAGGTGGATGGGAGAGGTTAATGACGCTCAAACAGGCATGCCCTCCGGAATACCAGAGGGCGCAATGTGCGTTCAAAGATTCGATGATTCAC
+
AAAAADAAFF1BGFAGFF?EG0EFGHHHGFHHFHFHHFGDGHG0AEAEGCF2AGFHHF0FDHFFGGE0GGBFGFFHFHGFGFFHHHH1FFHHHHHHHHGGHHFFHB1BFFBGHFFBFFHHHHGHEGHGEGE?CHHBFGHHFHHD2GHHHEGHHHHHHGHHH1GBGHF#0GFGFDFCGC@CFFBG0FHGGHEGHEEHGGGEHEHAGHB<CAE@9AGHHG>FGBBGBFFGFFGFC11HGFGF#GFFGGBFF<022GF@2??2/</?/EEE3F4D?4DFDB/FF3E?FDD44?HFBBEHHHHHFB3EHDC3HG@GDEHHFHHGEE>3GHHFHGHHHGHHGGGGE?FHHHFHGGGA2F?GGGGFHHHGGEGHG5BGGCGGGGBFFFFFFBAAA?
@M02197:102:000000000-ALU3V:1:1101:13818:5127 1:N:0:1
ACCGATTAGGTATCCTCCGCTTATTGATATGCTTAAGTTCAGCGGGTAATCCTATCTGATCTGAGGTCTAATCTTAGAATTTGACTAGTTATGTCGGATTTGTAAGCTTCCAGCAAAAGTATCAAAGGTCAGCCACGTCAAAAAGACATGTCCTCAGCGAATAGTCTATTACGCCGAGTCAATCTGATCTCGATGAGAGGGATGCTAATGTATTACGAGCGAGCTTCAATCCCGAAGGATCCAGCATAAACGCTCAGAAACCAAGCCGCACCATATCTCATTACAAAATATGGGGGTTGAAGAGTTCACGACACTCAAACAGACATGCTCGCCGGAATACCAGCGAGCGCAAGGTGCGTTCAAAGATTCGATGATTCAC
+
?ABBADBAFFFFGGGGG4EGGG?GHGGHHHHHHHBEHFGHGHHGGGGGHHHFGHHGEGHHHHHHHGHHGFGGHHHGFFFHHHBDGHGHHHGHHHHGGGGGHHFFHHHHHFHHGGHGFFFGFHHHFHHEGHEH3FGHGHHG?GEHG/GCF1FGGHGHHHCG@@FHHHGFHHBFFGGC@FEHGGDFGB9GDGFFFFCGHGAFEGGGHGH;G0C9FCGGCC.DBHFGD;CG?GFFBEGF?FHHHFHBG?/@/GGHGHFHDFGD?CCCGGCG3HGEFFGFHHGGBGEGGDGGGFGGGGGBEHFFHHHGGGGGGHHHHFFEFGHFHHGGDEGGGGGGEGHFFFFEEDGGEE2GHFFFFEEGHFACGGGFCGGFFFFFFFBBBAA
@M02197:102:000000000-ALU3V:1:1101:14786:5125 1:N:0:1
ACCGATTAGGTATCCTCCGCTTATTGATATGCTTAAGTTCAGCGGGTAGTCCTACCAATCTGAGGCCGATGAATTGAAATTAAATCCCTTCCTCTCTTCCAAAGAAGCGAGGCATGGGCGGGGTTCAGAAGCACTCCAACCAGCAAAACGTCGCGTCCAGCTCCTCGACCCTGCGCCTCTCCTCTCCGAAGTCCTGATATTATCAAAACCCGGCAGGGAAAGACGTGGGCGAAATAACGAGCTTTCGTCCGTCTTGCCTATCGAATGGATGCGCTAATGCATGTCGAGGGAGCCACCGTGGAAGATGGCAAGACCCTCAATACCGATCCGCCAGCTTTCTCAACTAAATAAGAAAGCTGTCGTTCGAAACAATTCGCGGCCCTCAAACAGGCATGCTCCCCAGATTAGATCTGCCGGGAGCGCAAGGTGCGTTCAAAGATTCGATGATTCAC
+
CCDDCCCCFFFFGGGCGGGGGGGHHHHHHHHHHHHHHHHHGFHDEGGFGHHFHHHHGGHHHBFHEGGGGGGFHHHHGHHHHHHHHHFHHHHGHHHHHHHHGFHGFGFBEGGGGEHHHHHGCCC?@FHG0GGHHHHHHHHHGGGHGBG/.A:CEGGGGGGGGFGGGGGGGGGFBA;FFFFFFEFFFFF?=.=EFFFFBFFFFFFEBBF0FFFFFFF;;BF.EFFFD.FE?FFFBEEB;0/ADFDF>:BD?DB99.FFBD?;/BFFBBF@;@B?BEFGGB0C.9-G@FEGEF?FD.:@E:0<0FHHFFHHFFCCAA<0D0GFEGGGDC?C/A0HHHHHHHGBHGG2FHHHHHHHHHGFCGDDEHFGGHHGGHEGE>EEGGDCG1FHHGGDHHGFHHE010BGHHHBHFHHHGEGGGEGGGGECC5BHGGGEAGGGGGGGGGGFBFFFFFA?BBB
@M02197:102:000000000-ALU3V:1:1101:16273:5195 1:N:0:1
ACCGATTAGGTATCCTCCGCTTATTGATATGCTTAAGTTCAGCGGGTAGTCCTACCAATCTGAGGCCGATGAATTGAAATTAAATCCCTTCCTCTCTTCCAAAGAAGCGAGGCATGGGCGGGGTTCAGAAGCACTCCAACCAGCAAAACGTCGCGTCCAGCTCCTCGACCCTGCGCCTCTCCTCTCCGAAGTCCTGATATTATCAAAACCCGGCAGGGAAAGACGTGGGCGAAATAACGAGCTTTCGTCCGTCTTGCCTATCGAATGGATGCGCTAATGCATTTCGAGGGAGCCACCGTGGAAGATGGCAAGACCCTCAATACCGATCCGCCAGCTTTCTCAACTAAATAAGAAAGCTGTCGTTCGAAACAATTCGCGGCCCTCAAACAGGCATGCTCCCCAGATTAGATCTGCCGGGAGCGCAAGGTGCGTTCAAAGATTCGATGATTCAC
+
ABCCABCCFFFFGGGGGGGGGGGHHHGHHHHHHHHHHHHGHHHGGGGGGHHHHHHHHHHHHHHHFFGFEEEHGHHHGHHHHHGHHHHHHHHHHHHHHHHHHFFHHHGHFGGGGGHHHHHGGGGGFFHHHHEHHHHGHHHHGGHEFGHHH?CCCCGDAGGGGBFFGGGGGGGFEFFFFFFFFFFFFFFF-:DEFFFFBFFEFFFFFFFBFFDABD-C=;.AEF/BDADEAEDAF;EFEBA?FFFFF@9..9;.A./EFFE/FF/BF9FDA@GDB0FFFFFBA?FACFFEFC..A:.-DG0GFHHGC0FEHHHHDCEFFFD<..GDC@?C/?CGBHEHHGF2BFHGHHHFEHHFFHHG?C@/CGCAEFFHGFEEE/GGEAEAFEBHGEGFGCEGHGGGFA2BHFEHHHFHHFFFGEGGGGGGGCFHFGGFFFGFGGGGFGGFFFFFFFFBBBBB
@M02197:102:000000000-ALU3V:1:1101:25356:5234 1:N:0:1
ACCGATTAGGTATCCTCCGCTTATTGATATGCTTAAGTTCAGCGGGTATCCCTACCTGATCCGAGGTCAAAGACGGTAAATGTGCTTGTTGGACGCGAGCCGTAGCCCCTCGAGAAGCGCAATGTGCTGCGCGAGAGGAGGCAAGGACCGCTGCCAATGAATTTGGGGCGAGTCCACGCGCGGAGGCGGGACAGACGCCCAACACCAAGCAGAGCTTGAGGGTGTAGATGACGCTCGAACAGGCATGCCCCACGGAATACCGAGGGGCGCAATGTGCGTTCAAAGATTCGATGATTCA
+
BCCCCCCCFFFFGGGGFGGGGFGHHHHFHHHHHHHHH5FAFBDGGGGGHHGHHHHHHHHFFHHGGGFHHHHHHHGGGHGHHHHHHHHHHHHGHHEGCGGGGGGGGGHHGHGGGGHGHHGGGFFHHHHHHHGGGCFGGGGFGGGHGGHHHGGHGGHGHHHHHHGGGGGGGHHGFGGGGGGGGHGGGFFFFHFFFFFFFFHGFHGHGFHFHHGHHHGFHHHGHHEHHFHHGGFGFFHGGEFGFGBHHFE0GGGHHFGDFFBA2GHGGCCCGGAAAEEEGFFFCGGGEGBFFFFFFBBBAA
@M02197:102:000000000-ALU3V:1:1101:6663:5271 1:N:0:1
ACCGATTAGGTATCCTCCGCTTATTGATATGCTTAAGTTCAGCGGGTATTCCTACCTGATCCGAGGTCAACCTTAGAAAATTGGGGGTTTTACGGCAGGAGTCCGTCCCGGTTTTCCCTAGCGAGAGTTATGTTACTGCGCTCGGATACCATAGGAGGTCCGCCAATGTCTTTGGAGGGCTGCGTTTCCGCAGTCCCTCAACACCTACACCCAAGGGTATAGAGGGGTTGAAATGACGCTCGAACAGGCATGCCCTCCAGAATACTAGAGGACGCAATGTGCGTTCAAAGATTCGATGACTCAC
+
A?AB3DABFFFFGGGGGEG?G?ECHHFGFHHGHHHGCAGHHGFGCGEGHHHHHHHHGHHHHDGGCGEHHHGHHHHHDGFBG;HFG7G/>/FGHGGCGGG;EHFG;AADD?#GEFFBFF9.BB4AC0A?G#=FD<GFFFGA@CDHD=0<<<D<<0<</:@CGCFFGBFF?0EGFFG0B9BDFF/A@GEGE9A0EEEBBFF/F>;EFGE?BFFFAB1;B2HBEFGGGGFHGBHHGABFEA9GAE;F$1EBA0F?A/FFBBHGGBFHFHDFEAE0CGFD1EEEAACGFBFGFECG1B3FD1DA1>>1
@M02197:102:000000000-ALU3V:1:1101:22566:5387 1:N:0:1
ACCGATTAGGTATCCTCCGCTTATTGATATGCTTAAGTTCAGCGGGTAGTCCTACCTGATTTGAGGTCAGATTGTCAAGTAATTGTCTTTGCAGACGATTAGAAGCATGACATTAAATACTTCAACACCACAGCGTAGATAATTATCACACTGAAGGCGATCCATAAGATTCACGCTAATACATTTCAGAGGAGTTGACTTTCGCAAGCCAACACAACCTCCAAGTCCAAGCTTCAACAACAAAAGTTATAGAAGTTGATAATTCCATGACACTCAAACAGGCATGCTCCTCGGAATACCAAGGAGCGCAAGGTGCGTTCAAAGATTCGATGACTCA
+
ABBA?DABFFBDFGGGF4AEGGDHHDEEGGHHFH5FGFGFDBG2A2AEEGFH5DFFHEGHHHEGFFFFGGFDHHGFHHBGFHGHHHBGF@@BGBDEE/FHEFGHGHGHHHHGHHHHHGBBGFHHH49FHE?FHHGG?HCFGFDGGDGFHHHGBGBFFC1FDF1GGHFHGHGH?<CGFHHHGFG8GHFHGFCGHAGG>@<CF0CE?FFGGGBGAEFCEEGFGHGEBCFHFGGFHDCFHFGEFHHFGHG@F@44GBE5FFHFHFF3FGGGGGEFGGBHFGFHFHHFHGA0E?E35HGF5FBGHHDGEEE4HGF2EE24F5CGGGGGGFFFFFFFAA3A?
@M02197:102:000000000-ALU3V:1:1101:13664:5303 1:N:0:1
ACCGATTAGGTATCCTCCGCTTATTGATATGCTTAAGTTCAGCGGGTAGTCCTACCTGATTTGAGGCCAGATGTCAAGAATTATACACACAAGTGCGTATGGGGTATAGAAAGCAGACTATTGTCAAAGTCCTGGCCACAAGCGAACTTGTGTCCTAAGCGAAATACTTATTACGCCTAGGGGAACCAGTGCAAAGACTAATCCAGCTCACATTTTTAAGGCGAGTCAACTCATCATTGACAAACGCCCACATCCAACATCCAAGCTTGGATTAACCAAACTTGGAGTTGAGGTTTTCATGACACTCAAACAGGCATACTCTTCGGAATACCAAAGAGTGCAATTTGCGTTCAAAGATTCGATGACTCAC
+
ACBABCCCFBFFGGGGGGGGGGGHHHHHHHGHHHHHCHHHDFHGGGGGGHHHGHHHHECHHHHFGHGGHHEGHHHHHHHFHHHHHHEFHGGGHHHHGGGGHGHGGGFGHHHHHGHHHHHGHBGHHHHFGFGFHHHHHFGHFHHGGGGHHGHH:GFGEGDFFGGGHHHHHCGHFF/EGHHHHHGGGFGHD1FGFFGH?GHF?GHHFGFGFGGGGGGGFGGGGFGFF:FHBGFGDFFGFFHHGGFFFF>34?EHFHHGFHFBFHFG?GBFFGGBHHHEFHEDHFFGHHHHHHHGF5FFFGHHHHHHGHFHFFAGHHHHHHHFCGGHGHHGHHHHHGHHHHFGBHHECGGHFBGBGGGGGGFFFFFFFAAAA3
@M02197:102:000000000-ALU3V:1:1101:5694:5559 1:N:0:1
ACCGATTAGGTATCCTCCGCTTATTGATATGCTTAAGTTCAGCGGGTATTCCTACCTGATCCGAGGTCAAAATTCAGAAGTTGGGGGGTTTTACGGCAAGCACACCGCTGATCCTTCCAAAGCGAGTTGATAAACTACTACGCTCAGAGTCTTAGCGGGCCCGCCACTGAATTTCAGAGCCTACCGCTTTATACAAACGGTAGTGCTCCAACACCAAGCAAGGCTGGAGGGGTGAAATGACGCTCGAACAGGCATGCCCGCTGGAATTCCAGCGGGCGCAATGTGCGTTCAAAGATTCGATGACTCAC
+
A111111ABBFFFGGGGCGGGGGGHCHGCFCCFBFBFHG2BDC0/AA?HHFEF2F0D1AFEFGGGGGBB111BGHEB2EFHEDB7?54??.7$0ACG??/##B/C9C7-#-BF0$904BB0F9G?/#+AFBBFFF00B::BA?7FB*#B/####9/-#@9--#0<1AEFF1BFFFFBFBFF<//AFDBBE@FBBF/BE0B19FEF0FFF///BA?EE??FFGBE7#AA/F?/BE:B3//BF/FEA211B1BB0>/////0A21D1110/A/?00000B131?00CC1B3CFCFEBFBBD3BFB??111
@M02197:102:000000000-ALU3V:1:1101:15110:5627 1:N:0:1
ACCGATTAGGTATCCTCCGCTTATTGATATGCTTAAGTTCAGCGGGTATTCCTACCTGATCCGAGGTCAACCTTGGTAAAAGTTGTCGCCGAAGCGCCCAAGACCGGGTCTGGAGTGCTAGCCTAGTACGTGCCCGAAAGCTCAGTGTACAGAAGTCCTCGCAGACGCCGTCATTATCTTTGAGACGGGTGGTGCCTAAACGGCCCCGCCGACGTCCAACAACAAGCCGGGCTTGAGGGGTGATAATGACGCTCGAACAGGCATGCCCCCGGAATACCAAGGGGCGCAATGTGCGTTCAAAGATACGATGACTCAC
+
3AB3ADAAF5DFGGFGCGCGECGBHH5DGBGGHBFDH5FD55GGGEEAAGBFHBFGB33FHHHCEEEHHHHHFDGF@EEFBGFGHGH?GG/#9EG9#E9?AF5GH@B/ADFG?B8:/6GB9F9GHEHBGG+'@DG/AD5AG.HGF890DDD0#7E<C8;H;G@9CH39BBB?AFF:FGGEFFBE30@=B6B<DA47FB9;B?#@;@BBBBB?2FCGFGFFECA?CGEEHEFBBF/EEAGB2FBGDFA//CGHG/GFGEB1F00/>/EA/0FFGF1HCFAGCGEC?CFGD0EE0F1GFGF331BB1133@DB??A>1
@M02197:102:000000000-ALU3V:1:1101:12861:5774 1:N:0:1
ACCGATTAGGTATCCTCCGCTTATTGATATGCTTAAGTTCAGCGGGTATCCCTACCTGATCTGAGGTCAAATCAAGAGTGCATTGACTGCGGTTTAGAGTGCAGACGGAGACAACTGATGTTTCGTCACACTAAGGCATTTAAGGAAGGCCAGAGGCGATCCCAAAGCTCAATGACGGTCGAGAAACCGCCAGAGAGAAGGTCTAATGACACTCAGACAGGCATACCCTTCGGAATACCAAAGGGTGCAAGGTGCGTTCAAAGATTCGATGATTCAC
+
AABBBBBBFFFFGBFGGFGGGGGHFHHHHHHHHHHHGHHFEF5EECGCHHHHHBCHHHEGGHFBGGGFHHHHHHHFGGGGHHHHHGHFDHHGGHHHHGE@FGHHGHHGHFHHHHHHHGHHFFFDGHGFGHHHHGHGFGHHGHGHHHHFGFHHHHEEEFEFGGGHGHHFHHGB0GHCGEHFGHHGEFHHHFHHGHHFHHHHGGABHGHGFHHHHHHHHGHG2GFBBBBFFFFFHHHGCHFHHHEGG.FFHFAE0AABGFGGGEAB11FFFFFFAAAA1
@M02197:102:000000000-ALU3V:1:1101:18160:5930 1:N:0:1
ACCGATTAGGTATCCTCCGCTTATTGATATGCTTAAGTTCAGCGGGTAGTCCCATCTGATTTGAGGTCTAAAGTTTAGATGTGGCACAAGTGCTACGGGTTTGACGCGACTTGTATACGATTCGGCTGCTGTAGAGCATCCTTGACGAAGATCTTATCACGCCAAGTCAATCCGAGTAGTACAAAGATTGCTTATACATTTGAAGCGAGCTTTACAGAGACAGCAGCTCTCAGCATCCAACGCTGCCGCACTTTACAAGAAAGAGTATAGGTTGAGGTCTTCATGACACTCAAACAGATGTACCCTTCGGAATACCAAATGGTGCAAGGTGCATTCAAAGATGCGATGATTCAC
+
>AAA3AAAFBDFGFFF4GEGEEEGFHCGFGHGGFBBFDGHHGHGGGEECFG5GFFGHHFGHHHHAEB2GF5FGFGHEHF5GEFBG2EFFHGFGHHHGGGGGGGF3?E/EEGGHHHEHGHAHFFGGCA//CBDGH##@FHHHH8HH9DECG%3FGHFHHH:DF=A0-CGFDG0>A3D3GBFFFGG1:GGGF1<CHGGGBBFB0#;>B/:?@5$2FFB1(FFBBFCB9B6;B0//9*BFFFBFFB4D>/11B2221GFF2211GB21B110B011BBA0D112B22A1A1/101GDD1FF11EEE/A/002FDED012D1F001F1A10A1A1B31FGGFGEA1113DD33A>1AA
@M02197:102:000000000-ALU3V:1:1101:22017:5991 1:N:0:1
ACCGATTAGGTATCCTCCGCTTATTGATATGCTTAAGTTCAGCGGGTATCCCTACCTGATCCGAGGTCAACCTTAGAAATGGGTTTGTTTTACGGCGTAGCCTCCCGAGCACCCTTTAGCGAATAGTTTCCACAACGCTTAGGGGACAGAAGACCCAGCCGGTCGATTTGAGGCACGCGGCGGACCGCGTTGCCCAATACCAAGCGAGGCTTGAGTGGTGAAATGACGCTCGAACAGGCATGCCCCCCGGAATACCAGGGGGCGCAATGTGCGTTCAAAGATTCGATGATCAC
+
BBCBCCCBFFFFGGGGGGGGGGGHHHHHGHHHHHHHHHHHHHHGGGGGHHHHHGHHHHHHHHHGGGDHHGHHHHHHHHGHHHHHGGGHHHGHHGGGGGGGGHHHHGGEGGGHHGHHHGHHGGGGFHHHHHGHHHFGGGGGGGFHGFFGGFHFHHHHHHHGGGGGGFGGGGFGGGGGGGGGGGGGCGGGGGGGHHHHHFFGGHGGGHHGHHHHHFFFHHHHGHGGGGGGGHGGGGHGHFHHGGGFFFCHFHGFGHGGGGGGGGGHHHHGGGGGGGGGGGFGGFFFFFFFBB?A?
@M02197:102:000000000-ALU3V:1:1101:15890:6066 1:N:0:1
ACCGATTAGGTATCCTCCGCTTATTGATATGCTTAAGTTCAGCGGGTGGTCCTACCAATCTGAGGCCGATGAATTGAAATTAAATCCCTTCCTCTCTTCCAAAGAAGCGAGGCATGGGCGGGGTTCAGAAGCACTCCAACCAGCAAAACGTCGCGTCCAGCTCCTCGACCCTGCGCCTCTCCTCTCCGAAGTCCTGATATTATCAAAACCCGGCAGGGAAAGACGTGGGCGAAATAACGAGCTTTCGTCCGGCTTGCCTATCGAATGGATGCGCTAATGCATTTCGAGGGAGCCACCGTGGAAGATGGCAAGACCCTCAATACCGATCCGCCAGCTTTCTCAACTAAATAAGAAAGCTGTCGTTCGAAACAATTCGCGGCCCTCAAACAGGCATGCTCCCCAGATTAGATCTGCCGGGAGCGCAAGGTGCGTTCAAAGATTCGATGATTCA
+
BBABBBBBBFFFGGGGGGEEGGGHHFFGHHHHHGDHHHHHHHHGGGG0EEHHGHHHHHGFFHGHFE1E@EEFHHHHBFG44GFHFFHHHHHHGHHGHHHHEHFHGHFHFG/EFGHEFFG?FC?CDAGHHHHGFGHFHFHHGGFGEFHB.@:GC@?AFGGFGGGGGGGDACFFBAFDDFFBFFFFFFFD;ADAFFFFBF/9FBBFF/B/FFFAA->-@;.AEF/9..FDA9==9=EFFF?BFD.///--@-..../9/AA//FF/;/9A.-@-C0FGFBBBC.B:CGF?FFAFEC:C?G0:000HHGC00BC<.GGHHGFGC?G?CC?GDA0FHBBEHGBHGHHFFHGHHFFFFG2E<GCGFHFA?EF4FHGE//CFGGEE2FBHEFHHHHHGHEE?C?GHHFBFBBFFB1ACCEFCFGGEEFBFBGCEEFB555BABA4C4FFFBFA3A>A
@M02197:102:000000000-ALU3V:1:1101:16222:6346 1:N:0:1
ACCGATTAGGTATCCTCCGCTTATTGATATGCTTAAGTTCAGCGGGTATTCCTACCTGATCCGAGGTCAACCTGAGAAATAAAAGGTTAGACCGGCCCGACGAGACCTCGCAACTCCCCGCGTGCCTCGAAAGACTCGTTGCGAAGAGGGTCCCACGGACGCCGTCATTGTCTTTGAGACCAGTTGCGGACGAACCACAACGCGGCCCAACACCCAGCCCGAAGGTTGGAGAGAGGATAATGACGCTCGAACAGGCATGCCCACCGGAATACCAGTGGGCGCAATGTGCGTTCAAAGATTCGATGACTCAC
+
BBBAADBBFBFFFGGGGGGGGGGHHH5ADBGHFHGHHHHHHFGGGGEGHHGHHHHHHHHHHHECFGGHGFHFHHFEDHHHFFGGFGGHHG<HHGGGGGG:GGGBDFF9CFF?ECBDHGGGD@GCCHEGFG6BB9GGFGGGGGG;F?CHEG?FFFFGBGCGD@BFGHFHHEFGFF0GHG/9HGABBBBBAGDBACDFFCE<D</AG@FFAAEGGGGEGGGHHGFEB9:FFHGBF3HFGFG9EEEEDEHEFF3GHGGHHFFCGGGGHHHHG5GGHHGEGGGGHFHG222GHGD5GG5FCFGCBFFFBFAAA3>
@M02197:102:000000000-ALU3V:1:1101:11656:6498 1:N:0:1
ACCGATTAGGTATCCTCCGCTTATTGATATGCTTAAGTTCAGCGGGTAGTCCTACCTGATCTGAGGTCAAATCAAGAGTGCATTGACTGCGGTTTAGAGTGCGGACGGAGACAACTGATGTTTCGTCACACTAAGGCATTTAAGGAAGGCCAGAGGCGATCCCAAAGCTCAATGACGGTCAAGAAACCGCCAGAGAGAAGGTCTAATGACACTCAGACAGGCATACCCTTCGGAATACCAAAGGGTGCAAGGTGCGTTCAAAGATTCGATGATTCAC
+
ABBBABBBFFFFGGGGGGGGGGGHHHGHHHHHGHGHHHHFHHHGGGGGGHHGHHHGHHHHHHGHHG9HHHHHHHFGFHHHHFHGHFHHHHHGGEGHHHHHHHGGGGHHHGGHHHHHHHHHHHHHGHGHGHHHHHHHHHHGHHHHHHFHHHHHHHHGGGHHGHHHHHHHHHGGHHHHHGGHHHHGGFGGGGHHHHHGHHHHHHHGHHHHGFFHHFHHHFHHFHHHHGGGGGHHHHHHHHHHHHGHH<GHHHGGGGGGGGGGGGGFFFFFFFFFCBCCC
@M02197:102:000000000-ALU3V:1:1101:8137:6546 1:N:0:1
ACCGATTAGGTATCCTCCGCTTATTGATATGCTTAAGTTCAGCGGGTAATCCTATCTGATCTGAGGTCTAATCTTAGAATTTGACTAGTTATGTCGGATTTGTAAGCTTCCAGCAAAAGTATCAAAGGTCAGCCACGTCAAAAAGACATGTCCTCAGCGAATAGTCTATTACGCCGAGTCAATCTGATCTCGATGAGAGGGATGCTAATGTATTACGAGCGAGCTTCAATCCCGAAGGATCCAGCATAAACGCTCAGAAACCAAGCCGCACCATATCTCATTACAAAATATGGGGGTTGAAGAGTTCACGACACTCAAACAGACATGCTCGCCGGAATACCAGCGAGCGCAAGGTGCGTTCAAAGATTCGATGATTCAC
+
ABBB3ABBFFFFGGGGGGEGGGGHHHHGGHHFGHFHHHHGHHHGGGGGFHHHGGHHGHHHHHHGGGGGGHGHHHHHEGHHFDHHHHHHHHHHHHHHGGGEHHHHHFFHHHHGGHHHHFHHGGGFGHGGHHHGHHHGGHHGGHHHGFHHEGHFH;FHFEGCCCFF1FFHHGHHG?DGGGGFG9=DDGHHH9H7FHHHGGGGDCFGH0CGCGHE:F?@EEA?BGBGGGFGFFFFGDFGGFF0G?119D/GGGGFFF2FGHHHGCGGCCCHDDFHGBBF1D>F2GCGHHHBFFCEGGHHDGGHHGHGCEGGCHHFHFHHHHGFFFDHHGGCEECCFHHHHGFGEGG?GEE?HGFHGGGGFFGFF3GFAFFC13FB3D>1AAA
@M02197:102:000000000-ALU3V:1:1101:22451:6600 1:N:0:1
ACCGATTAGGTATCCTCCGCTTATTGATATGCTTAAGTTCAGCGGGTATTCCTACCTGATCTAAGGTCAACCTGAGAAAGTTGGGGGTTTAACGGCAGGGGCTCGTCGCCCTCCTCTGCGGGATAACACTACTTCGCCGGGGGGGCCACGACGGGTCCGCCACTAGATTTAGGGGGCGGCCGTCCCTCGCGGGCGCTGGCCGATCCCCAACACCACGCCCTAGGGGCGGGAGGGTTGAAATGACGCTCAGTCAGGCATGCCCGCCAGAATACTGGCGGGCGCAATGTGCGTTCAAAGATTCGATGATTCA
+
@BBBBBBBFF5DDGFGGGGCGGEHGHHHHHFBHFFFHHHHHHHGGGGGHHHHHHHFGHHGHHHHHGGHHHHHHHGGHHFHDFGHCG?>9EH0HG;G;GE?E#/EC#///#?#/?2$21#>.#</;*<#.#%<=<1.#$-<@C--9-;;.-;;9;;#-9--@/;////;9BA+/?9#9;9-9.#;9@4@<9CCGCAF0<?E9F/C@CEC4AGFC>#B0<GB#?/EFF#?*9:GHF62F.BF/EFBBGB11F0BFGB>0@>//ABBB222E1CEAA00?CGGGFFDEGGGGGGF3B33EEB11FFFFAA>11
@M02197:102:000000000-ALU3V:1:1101:8154:6553 1:N:0:1
ACCGATTAGGTATCCTCCGCTTATTGATATGCTTAAGTTCAGCGGGTAATCCTATCTGATCTGAGGTCTAATCTTAGAATTTGACTAGTTATGTCGGATTTGTAAGCTTCCAGCAAAAGTATCAAAGGTCAGCCACGTCAAAAAGACATGTCCTCAGCGAATAGTCTATTACGCCGAGTCAATCTGATCTCGATGAGAGGGATGCTAATGTATTACGAGCGAGCTTCAATCCCGAAGGATCCAGCATAAACGCTCAGAAACCAAGCCGCACCATATCTCATTACAAAATATGGGGGTTGAAGAGTTCACGACACTCAAACAGACATGCTCGCCGGAATACCAGCGAGCGCAAGGTGCGTTCAAAGATTCGATGATTCAC
+
ABBBABCBBDBFGGGGGGGGFGGHGHGFHHHGCHHHGGHHHHGGGGGGHHHHHGHHHHHHHFBHHGEEHGHEHHHHFHFGHFHDHFGFHHHHHHFHGGGGHHHHHFFHHHHFGFHEHFFFGHHGHHHBFGFFFGHHGHHGGHGEDGGGHHHHHH99FGFCGGABFFFBGGHHGGDGC?4FGHGHHHEGHHHHFHFFFHGFDCHEHFHHHHFEFDFFHECCD??DFFFFFFGGFGFGF9FFFEHHHFAGGGGHHGDFHFEGDCBB//?FFGHHBFGF3HHHHGFHGHHHHHCGGGHHHHHFFHFGAGGGGFHG@ABBGD@GHHHGHGGGGGEEFHHGBGCCEECEEGCGGFFCEEGGHGGA5G5GGGGFFBFFFFBBBA?
@M02197:102:000000000-ALU3V:1:1101:10154:6169 1:N:0:1
ACCGATTAGGTATCCTCCGCTTATTGATATGCTTAAGTTCAGCGGGTATCCCTACCTGATCCGAGGTCAAGAGTGTAAAATGTACTTTTTGGACGTCGTCGTTATGAGTGCAAAGCGCGAGATGTACTGCGCTCCGAAACCAATACGCCGGCTGCCAATCGTTTTGAGGCGAGTCTACACGCAAAGGCGAGACAAACACCCAACACCAAGCAGAGCTTGAAGGTACAAATGACGCTCGAACAGGCATGCCCCATGGAATACCAAGGGGCGCAATGTGCGTTCAAAGATTCGATGATTCAC
+
CCCCCCCCFFFFGGGGGGGGGGGHHHHHHHHHHGHHGHHHGHHGGGGGEBGHHHHHHHHHHHHGGGGHFHGHHDGDGHHHHHFFHHHHHGGGHHGGGGGGGGGHHHHHGHHHHGHHGGGGGGGHHHHHHHGGGGGHHGHHHHHGHHHGGGGGHGGHHHHHHHHHHGGEGGHGHHHHGGGGHGHGGGGGHHHBGHGGFFGHHGHGHGHGFGHHHHFHGHFGFHH;HHHHHGGGGGHHGHHFHFHHHHGGEEHGHHHHHHCGHBHHGGGGGGHHGCECGHGGGGGFCGGGFFFFFFDAAAAA
@M02197:102:000000000-ALU3V:1:1101:12686:6685 1:N:0:1
ACCGATTAGGTATCCTCCGCTTATTGATATGCTTAAGTTCAGGGGGTAGTCCTGCTCGATTGGAGGTCAAAGTATCAAAGGTATGATTTATGGTAAGCCCGTCCCGACTGGCGATCCCCGTTGAGTTTTTTTAAATTTACGACAACAGGTCAAGCCGCCTGTAACAAGGGTACAGCTTCTTGCATTTCAGCCCAGTGGCCTTTCGGTCACAAGCGGGCCACGATCCAACCCTAAGCAATCCCTCGTGAAAGGGACGGGGTTGAGAGGTACGCGACACTCCAACGAACATGCTCCCAGGAATAGCCCGGGAGCGCAAGGTGCGTTCAAAGATTCGATGACTCAC
+
BBBBBBBBFFFFGGGGGGFGFFGHHHHHFHHHHHHHGHHHFFHHCGGGGHGHHHGHHGGHFGHHHGGHHHHHGHHGHGHHHF4FFFHHHHHGGFGHDGHHGGGCGGGGGGEH?@CGGHGGGHGHHH;FGGGGHHFGHF1FE.CDGEGHEGHHHEG89@GGHFCCGGGGHGH;G0FBCFGFFEHFHGHEGHHFFFEC<CC<9FFFG?FDFFFFDGGFFFAFGHHCGDFBFFFFFGFFFFFCFEFHG4GHHHGGEA/GGHHHGHHHEGEEEEGGGG1B3ECGHGGHEHHGCEFE1FDBHHHHGCGGGCFGGGGGHHHHGE?EHFFFBGGDE4GFBFFFFFBBBBB
@M02197:102:000000000-ALU3V:1:1101:6465:6722 1:N:0:1
ACCGATTAGGTATCCTCCGCTTATTGATATGCTTAAGTTCAGCGGGTAGTCCTACCTGATTTGAGGTCAGAGTACAAAATCATGTTTACAAGACCGACAAGCCGGATCACAACCAGCGCAGTAGATTACAACACTGTAACTGATCAAGCCTGAGTTAGCCAATGCCATGAAGAGGAGCCAAACCAATTGGCAACACTCCAAAACCAAACACAAGGTTTGAGAATGAACATGAAACTCAAACAGGCATGATCCTCGGAATACCAAGGAGCGCAAGGTGCGTTCAAAGAATCGATGAT
+
3A3A>3AADFB5FGGGGGGGGGGHHHHFHHHGHHHHGHHHHHHGGGGGEAGHHHHFHHHHGBHHGHHHHGDH5F5DGH;FC3FF;FH7GFDGCHHEEECC@?/G0G??GFDF<CCGG?CC3EFD?>D?FBG@C11GF#@<GDGGEG@FEFFHB0FFFGB1<BCGF2B=#FFFFD7BGHFD13AGCG8B1C>B0:>?#GAFFFGF>AE>9B$@FFD3FHHGDFFD2D:1GE;D%1FBGBGFHHHGGBFB0EA//FF2A2AHFFFBE00EA1AAB0EECGFA33BB3331C13?A>A1
@M02197:102:000000000-ALU3V:1:1101:10053:6740 1:N:0:1
ACCGATTAGGTATCCTCCGCTTATTGATATGCTTAAGTTCAGCGGGTATTCCTACCTGATCCGAGGTCAACCTTGGTAAAAAAGTTGGGGACGCCGAAGCGAACCCGAAGACCGGGTCTGCAAGTATCAGCCTAGTACGTGCCCGAAAGCTCAGTGTACAGGTGTCCTCACAGACGCCGTCATTATCTTTGAGACGGGCGGTACGCCACTAAAGGCCGCCGCCGACGTCCAACAACAAGCCGGGCTTGAGGGGTGATAATGACGCTCGAACAGGCATGCCCCCCGGAATACCAGAGGGCGCAATATGCGTTCAAAGATTCGATGACTCAC
+
CCCCCCCCFFFFGGGGGGGGGGGHHHHHHHHHHHHHHHHHHHHGGGGGHHHGHHHHHHHHGHHGGGGHHHHHHHHHGHHGHFEFHHHHGGGGGGGGGGGGGGGGGGGGGGFHHGFFGGHHHHHHHHGHHHGHHHHHHHFHHFHHGGGGGHFFHFGHHHGGGGGGGGGFFFGGGGFFCGGGGFFFFFFFFFFFEDCDDAFFFAFFFFFFFFFFFFFEFAFFGGFFFFFFFGGHHGHGGGGGGHGHFGHGGGHHHGHHHHHGGGGGFHDFHHHHHGEHGGGGGGGHHHHHGHFGHHFGDGCHHHHGGGGHGGFGGCGGGGFFBBFFFA?@AB
@M02197:102:000000000-ALU3V:1:1101:20713:6679 1:N:0:1
ACCGATTAGGTATCCTCCGCTTATTGATATGCTTAAGTTCAGCGGGTATCCCTACCTGATCCGAGGTCAAAGACGGGTTGTCGGCTTCGTGGACGCGGTCCCGCCGCCTCGAGAAGCGCAATGTGCTGCGCGGGAGGGGGCAAGGCGCCGCCGCCAATGCATTTGGGGTGAGTCGCCGCGCGGGGCGGGACAGGCACCCAACACCAAGCAGAGCTTGAGGGTGTAGATGACGCTCGAACAGGCATGCCCCACGGAATACCGAGGGGCGCAATGTGCGTTCAGAGATTCGATGATTCAC
+
AABABBAAFFDFGGGGGGGGGGGHHHHHHHGHHHGHGHCFHHHGGGGGGHHHHHHEHGHHFHFGGGGHHF5G:HEDG9FEF/?4E.9<GGF@EHGGGG-GGHGG8DGG;GG/E;DHHGG/CDHHHH;HHCGGGGGGGGGAGA9GGGF:FFFFFFFFFFFFF9BFFFFFFFFFFFFFFFFGFFFACFGFFBBEFFEEFFGEEFFFFFGFFFF3BDA6GA?FHDF@FF>FEEFDD/A2BFFFFE7HECEEA/102A2/AEEEA/AAA0011AFEEA01131B33GFC1FC3FD3B1A1AA
@M02197:102:000000000-ALU3V:1:1101:6451:6736 1:N:0:1
ACCGATTAGGTATCCTCCGCTTATTGATATGCTTAAGTTCAGCGGGTAGTCCTACCTGATTTGAGGTCAGAGTACAAAATCATGTTTACAAGACCGACAAGCCGGATCACAACCAGCGCAGTAGATTACAACACTGTGACTGATCAAGCCTGAGTTAGCCAATGCCATTAAGAGGAGCCAAACCAATTGGCAACACTCCAAAACCAAACACAAGGTTTGAGAATGAACATGACACTCAAACAGGCATGCTCCTCGGAATACCAAGGAGCGCAAGGTGCGTTCAAAGATTCGATGAT
+
BBBBBBBBFFDDFGGGFFEEGGGHHHFGHGHGHHHHHHGHGHGGGCFGGGGHHHH1GFFHHHGFGHHHHHGGDDGEGFFFHHHHHEHF4DG;:HHGEGGFDGFEGGG<GBHGGGGFECGGGAFHHHHHGHHGFFHFGHGGHGGDGHGFHFHHBHHFHEHFHFHEHHGGEHHFFHFHHGGFFGCFDFGFCGFHHHHGF?CFFBFCF2FFBCHGCF3G@FGGFBGHHFFBHHGHGBFFFGF3GHGBFGEHGEFC?FHDFA5A3HHHGGGCGFGHG??GGGGFGFFG5ACC4F5?BBBA
@M02197:102:000000000-ALU3V:1:1101:8888:6645 1:N:0:1
ACCGATTAGGTATCCTCCGCTTATTGATATGCTTAAGTTCAGCGGGTAGTCCTACCTGATCCGAGGTCAACCATTAAAGAATAGGGGGTTTTAACGGCTAGAGGCCGGCGTTGACTCCTAAAGCGAGAAAAAGAGAGATTTACTACGCGTGGGGTCACCGCGCCACCGCCAATGGTTTTAAGAAGTTATCCGCCTTCCGGCAAGATAAGCTCCCAACACCAAGCAACTAAGGCTTGAGGGTTGAAATGACGCTCGAACAGGCATGCCCACTAGAATACTAGTGGGCGCAATGTGCGTTCAAAGATTCGATGATTCACTGAATTCTGCAATTCACATTACTTATCGCATTTCGCTACGTTCTTCATC
+
BBBBBDA@FFFFGFGGGGGGAEEHFHGHFGFDFG5FFHHHHDHDCGGFGHHHHHHHHHHHHHGGFGGHHHFHGGHGGDE3FFFGHGGGEGGGHHHGGGGGCBEBEF@DGGGDCEHHGGGGHHHHGGGCFGFHDGHBAEB0GHG<HEFD#EEDEGGD:CGD46#BDGBDFGGGFCFGFFFFGHGFB:FB/FCAEEAD/<DBHHFGFFFFFBF?EHAFDGFFFBGBFFGFHHFBFFFHHDGADEEHHGE/?>/G/AHFBG4FCAGGFFF@@HGF@BFHFGBB1?/EGDDGDB>0EEB35FFHHGEA333HFFBFFGBHGD5GDB5C55HHGBHGFDDFBGFFAHFGGGGGGCEE44AAFFFFFBAA33
@M02197:102:000000000-ALU3V:1:1101:13968:6926 1:N:0:1
ACCGATTAGGTATCCTCCGCTTATTGATATGCTTAAGTTCAGCGGGTATCCCTACCTGATCCGAGGTCAACCTTAGAAATGGGTTTGTTTTACGGCGTAGCCTCCCGAGCACCCTTTAGCGAATAGTTTCCACAACGCTTAGGGGACAGAAGACCCAGCCGGTCGATTTGAGGCACGCGGCGGACCGCGTTGCCCAATACCAAGCGAGGCTTGAGTGGTGAAATGACGCCCGAACAGGCATGCCCCCCGGAATACCACGGGGCGCAATGTGCGATCAAAGATTCGATTACTCAC
+
AAAAA@AAF1DF313BD1A00AAFFHFF3GFHHHFFBBBGBA10EEGEGEFHGFAFD10FFGG///EG1%BF0FFB1FF;GBAB9EF0GFB2*/A?>>E9G<80?FG7@CCH5F<HHFG:G9/2B9G<8FD9:9CAC?>.><B;3#<9/.DB-<AE9<GEC?C-@@E0/;0FC.@CCAB@A?-;92-9C@GFEBB09099BFFAE/?=@9/B:;GB0E0GGB/##-9./#AF1@0?1CF9<@<;A//02222FEA/B/A0AEA1G31A0001B3BE3BE1BB1133131111A>
@M02197:102:000000000-ALU3V:1:1101:26672:6952 1:N:0:1
ACCGATTAGGTATCCTCCGCTTATTGATATGCTTAAGTTCAGCGGGTATTCCTACCTGATCCGAGGTCAACCATTAAAAATTGGGGGGTTTAGCGGCTAAAGACGCTGCAACTCCAGTCAAAAGCGAGATAAAAATTACTACGCTCAGAGGATATCGCAGATCCGCCGTTGTATTTCAGGAGCTACCGCTAGCAAAAGCAGTAGGCTCCCAACACTAAGCTAGGCTTAAGGGTTGAAATGACGCTCGAACAGGCATGCCCACTAGAATACTAATGGGCGCAATGTGCGTTCAAAGATTCGATGACTCA
+
A>AAABAAFD5BFGGGGGFGCEFHFFHHHGHGHHH5GHHHGHHGGGCEGHHHFEGHHHHHHHHGGGEHGHHHGHHHGBG3BGHFEEGGGCDHDGGGG9GHHG:GGGGDG;FG9FGGGGGBEFFBFDDBBEFGFFGGGGFFFFFBADDB0BAFFFFCFFHDBBBFGECFB1GGFFF2FHFDFGEFE@FGHFFGHHHHHG?FF5>/ADFFAE@2@EHHHFFFGFFF9FHHGFFGFB;@2FE?ABCBHDGFB11FFFFF/AC12D2DFDD22DFFGAEEEEFFHFEEA11GEF3BGDEBFFCFFFD>>111
@M02197:102:000000000-ALU3V:1:1101:11114:7099 1:N:0:1
ACCGATTAGGTATCCTCCGCTTATTGATATGCTTAAGTTCAGCGGGTAGTCCCATCTGATTTGAGGTCTAAAGTTTAGATGTGGCACAAGTGCTACGGGTTTGAAGCGACTTGTATACGATTCGGCTGCTGTAGAGCATCCTTGACGAAGATCTTATCACGCCAAGTCAATCCGAGTAGTACAAAGATTGCTTATACATTTGAAGCGAGCTGTACAGAGACAGCAGCGCTCAGCATCCAACGCTGCCGCACTTTACAAGAAAGTGTAGAGGTTGAGGTATTCATGACACTCAAACAGATGTACCCTTCGGAATACCAAAGGGTGCAAGGTGCGTTCAAAGATTCGATGACTCAC
+
BAAABBBBFBFFGGGGGGCCFA2GHGHHBGHHHHHHHHGHHFHGGGGGGHFGHHHGHEBHHHEEEHHHHHHHHFGHHGGHHHGFHHHHBCHBHHHGGGG@FGEGGBF>EGGGHHHHGHCFHHHGHCFGGHGHHHHEFHHHHHFFFHGHHGGBHFHHHGHGGHGEFFHFHFBGFHGG1GD=>GFHGGHBGCBGHHGHHHHHHGEG@<FHGHEHHGHHHGFHHHDCGGFGGGFGGC9BHGGGGEGGCGEDEGHHHHHHHHHHHGHHFHHHHHHHFGHHHHHHGHGHHGBACGGHFGEHGHHHHHGGGFGHFHGGDCBFHCHCHFHHGGHEEA2GBFGGBGGGGGBFFFFFFBBBAA
@M02197:102:000000000-ALU3V:1:1101:22879:7159 1:N:0:1
ACCGATTAGGTATCCTCCGCTTATTGATATGCTTAAGTTCAGCGGGTATCCCTACCTGATCCGAGGTCAACCTGAGAAGGAGAGGTTGAGCGGCGCACTTCGAGCGGCCACCGACGCGAGACAAGATACCACAACGCGAGGGGACGGACGGCGTGGCCGGCGACATTGAGGCGGGCGGCGAAGAGACGCGGCGCCCAACACCCAGCCGGGCTGGATTGGTGACAATGACGCTCGAACAGGCATGCCCCCCGGAATACCAGAGGGCGCAATGTGCGTTCAACGATTCGATGATTCAC
+
CBCCCDDDFFFFGGGGGGGGGGGHHHHHCHGGHHHHHHHHHHGGGGGGGHHHHHHHHHHHHHHGGGGHHHHH:CCGH:HFHACF97CGGC@@CECCCEG;HGEH;GGCFGGHGG;GGGCFGCFFHF0GHHHHHHFCCG-A??AB-AC.@>FFF@BADF?EFFFFF8BFB@/;@AF-A;-///3@9#@2@:GAF9;9#ABBGA263.@::<$<G</#D<=#<00#9).C>.F09%$GHDFGFG6CC;A//A2222D1FGF/E0E0?FDGBEGGGHGBAE1A1EGFFFFDFFFA>?AA
@M02197:102:000000000-ALU3V:1:1101:25842:7103 1:N:0:1
ACCGATTAGGTATCCTCCGCTTATTGATATGCTTAAGTTCAGCGGGTAGTCCTACCTTATTTGAGGCCAGTAGTTAATAATTATAAAAAAAAGCAGAGACCGTTTACGCAGGTTTCAAATGCCTTAGCAACCTGACTGATCTCCAGCTCATACATTTAAGGTAAGATTGACAGGGCATGTCAATCAAACCCAAGGACTCGCATGCGTGCAAAAACGCAATGGAAGAAGATTAACGACACTCAAAAAGGCATGCTCTTTGGAATACCAAAGAGCGCAAGCTGCGTTCAAAGATTCGATGATTCAC
+
AABBBBBBBFFFGGGGGGGGGGGHHHCHHHGHHHHFHHHHHGHGGGGGGHHHHHHHHHHHHHHHGHGGHHHGHEFHHHHHHHHHHHHGHGGGGHHHHHHHGGGGGHHHGGGGFGHHHHHHFFFHHHHHHHHGHHHGHHHHHGHHHHHHHHHGHHHHHHHHGHFHHFHHGHHHHHHFGHHHHHHHHHFHHGGHHHGGHHHGGGGGGFGHGGGGGGGGGHGGGHHHGHHHHFFFGGGGGFFFFEGHGHEHHHHFHGGHHFGHHG5GGHHHHGGEGGGFGGGGGHGGGGGFGGGC4FFFFFFA@BBB
@M02197:102:000000000-ALU3V:1:1101:24315:7216 1:N:0:1
ACCGATTAGGTATCCTCCGCTTATTGATATGCTTAAGTTCAGCGGGTGATCCTACCTGATTTGAGACCAGAAGTGAAATTGGGATGTGCCACAGAGGCAAGTTCGAAGCACACGCAGACACAACCAAACATTCCTCCTTTAGGCGACATAGCAAATGACGTATCATGCCATGCCAGGAGAAAAACACTGCTTGGCCGCCTCCTCCCAAACAGAGAGGCGGATGCAAAGTGTCTCAAGGAGCTCATGCATTGCGGGCGAGCCTGTGCTAGGTAGCGCAGGCAGAGGCACCCATCCAGACCCCATCCGCCAAGCCGTTTCATTTAAAAGCCGCTTGGGGTGGGAGATTTCATGGCACTCAAACAGGCATGCTCTACGGATTGCCATAGAGCGCAAGGTGTGTTCAAAGATTCGATGATTCAC
+
ABBBBBBBFFDFGGGGGGGGGGGHHHHHHHHHHHHHHHGHHGHGGGEGHHGHHHGHHHHHHHHHGGHGHHHHHHHHGFGFHGH1GFCGFHHHHEHHGGGHGHHHGGHGGHHHHG?FGGHHH2FGGGHHHGHHHGHHHHFHHHHFCCCCGFHHHHFHHGFGFGHHBHGFGHBGHHHGFHGHGFFHGHHHEHHGGCF;;GC8AFGGF;GEGGGGBG;DDDAB@;;//FFE#;:94FBF;0#999AD0/C9---?CC--HC<.</<0/DBDCC@<--AF<F11FFGHGEGG/FDGBGCC/AC</</C?BGGEE/FGHHHHHFFHFFFE>/?E>>//EAEEGGF1B1HHFAEGF1FB1EGBHHHBHHFHHHFBECFC?HGC1CCCHHHHGEECGA1HECGG1B1GGGBGEGCBFFFFFFA>1A1
@M02197:102:000000000-ALU3V:1:1101:7115:7175 1:N:0:1
ACCGATTAGGTATCCTCCGCTTATTGATATGCTTAAGTTCAGCGGGTAATCCTATCTGATCTGAGGTCTAATCTTAGAATTTGACTAGTTATGTCGGATTTGTAAGCTTCCAGCAAAAGTATCAAAGGTCAGCCACGTCAAAAAGACATGTCCTCAGCGAAGAGTCTATTACGCCGAGTCAATCTGATCTCGATGAGAGGGATGCTAATGTATTACGAGCGAGCTTCACTCCCGAAGGATCCAGCATAAACGCTCAGAAACCAAGCCGCACCATATCTCATTACAAAATATGGGGGTTGAAGGGTTCACGACACTCAAACAGACATGCTCGCCGGAATACTAGCGAGCGCAATGTGCGTTCAAAGATTCGATGATTCA
+
?AB?33AA4D5@BGGGGFCGGGGHGHGHHHHHHHHHHHHHHHHGGGAE3BFHHHHHHFHHHAE5DFHHFHGHEHHHGHHFHHHEFHFHFGGFDEGG@EGAD3FFHHFFHECGDGH03BCFGGDF4B30BFBCF3FGGFEGDFEHGGHHGFGFHGG1AA?;/#C1FFGFHHD@FD-9-@A<GC5FHDFFHEGBBFB;:CG:DD<:CGB,000C;;F99A@#C;A09BGF#<?GAGF<FBF019?19F/@/A>@12F2D0?1/CCCC@/GDFF2HFFB12B2>GGGBB2DGHEE?EFB1@B00?/FEGE>/B@1@/B0EFBD@F11HGGECE??B22HFHGEA/A00A0EFD3100A111BBCGGFA1CCC3@1DAAA1A
@M02197:102:000000000-ALU3V:1:1101:11129:7111 1:N:0:1
ACCGATTAGGTATCCTCCGCTTATTGATATGCTTAAGTTCAGCGGGTAGTCCCATCTGATTTGAGGTCTAAAGTTTAGATGTGGCACAAGTGCTACGGGTTTGAAGCGACTTGTATACGATTCGGCTGCTGTAGAGCATCCTTGACGAAGATCTTATCACGCCAAGTCAATCCGAGTAGTACAAAGATTGCTTATACATTTGAAGCGAGCTGTACAGAGACAGCAGCGCTCAGCATCCAACGCTGCCGCACTTTACAAGAAAGTGTAGAGGTTGAGGTATTCATGACACTCAAACAGATGTACCCTTCGGAATACCAAAGGGTGCAAGGTGCGTTCAAAGATTCGATGACTCAC
+
BCCCBCCCFFFFGGGGGGGGGGGHHHHHHHHHHHHHHHHHFHHGGGEGEHHHHHHHHHDGHHHGGHHHHHHHHHHHHHHHHFHFHHHGHHHGHHHGGGGEGGGFFHHGGGEFHFFGFHHGHHHGHGGCGHHGHGFHHHGHGHHGHFHHFHGHGHHHHHFGHHGGFGHHGGGHHGGGGHHHHHHGGHGHHHHHHHHHHHHHGGHGGGHFFHFFFHFHHGHGHHGGGCFHFHHHFGDBFFGEGGGFCGEHFHFHGHHHHHHFHHHEFFHHHHHFHHHFHFHGHHHHHHGGFGHHHGHEHFGE3BGGGE?GHHHHHHGHHHHGHHHHHGHGGGGFGGGGGGGGGCBFFFFFFBBBBB
@M02197:102:000000000-ALU3V:1:1101:4978:7273 1:N:0:1
ACCGATTAGGTATCCTCCGCTTATTGATATGCTTAAGTTCAGCGGGTATCCCTACCTGATCCGAGGTCAAGAGTGTAAAATGTACTTTTTGGACGTCGTCGTTATGAGTGCAAAGCGCGAGATGTACTGCGCTCCGAAACCAATACGCCGGCTGCCAATCGTTTTGAGGCGAGTCTACACGCAAAGGCGAGACAAACACCCAACACCAAGCAGAGCTTGAAGGTACAAATGACGCTCGAACAGGCATGCCCCATGGAATACCAAGGGGCGAAATGTGCGTTCAAAGATTCGATGATTCAC
+
1>AAADAABFFFFFFG1BE0EACHHFHCF2D2GGFHCHHGFGFGGGGG1DGCAGAG1G0BGDGA?EGFFHFFA1B6GDGBFBG:FFHGHHCFEFEGAG/F;E?B?GHGFGB:FF<CECCGG?FB@GDD?GC?FECC?<00=CCFGC?C@CC?:FFFFFGFA@1FE?CECEFFGGGFFFCEG19E@EFCFHHHGF>/FECHHFG>FA8FF1FFBF?:BHHFHHHFG:FFF>EB9AHGGFHHFFF;.FECCAFGBGGE2BFBFHHHE0?EGB3HHGEGGHFFBEB3EGFGFFFFBDD?A>>1
@M02197:102:000000000-ALU3V:1:1101:11768:7303 1:N:0:1
ACCGATTAGGTATCCTCCGCTTATTGATATGCTTAAGTTCAGCGGGTAATCCTGCCTGATTTGAGGTCTAAAGTTCAAGTGTTTCACTCAAAGTGAAGCGATTTATAAGCGCCGTCTAACGTTAAGACTGCATTCGACTTGACGAGAATAAGTGTTATTACGCCGAGTGAAGCTTTCTATGCTATCGAAATACAAGCTGCTCGTACATTTCAGCTGAGCTGACCCTATACAGGGCCGGCAAGACAGCCAGAATCCAAGCCCAGACGCCTGTTCCATTACAAAACAGGGGGGTTGAGGGTTTCACGACACTCAAACAGGCATACTCTTCGGAATACCAAAGAGTGCAAGGTGCGTTCAAAGATTCGATGACTCAC
+
BBBBBBBBFFFFFGFGGGGGGGGHHHHHHHHHGHHHHHFCHHHGGGGGHHFFFHFCFHHHHHHGFGHEGFHHHHHHFFHBFGHHHHHHGHFFHFHGHHHFFHHEHHHHBGCEGGGGHGHHGHHHGHGHEHCBDFHHHGGGHHHGEGGG:HHFGGHHGFHHHGGGGGGGHGHHGHHHHHEHHHHHHHGHGGHHFGFHAGFFGFGGGGGGGGHHGFGHHFFFHGH9HHHGHHHGGGGGHHHHHFFGGHHHHHHHHGGHHHGHFEEA/FCGBF3HFFBFHHHHHF3EEEE1E1EHGEFGHHGEHFGGHHGBFBFGHFHHHHFGFAAAEDEGFGHHHHFGCHHHHGGHHHHGGGGHGFFGGFGFFGBBFFFFFABBBB
@M02197:102:000000000-ALU3V:1:1101:15071:7331 1:N:0:1
ACCGATTAGGTATCCTCCGCTTATTGATATGCTTAAGTTCAGCGGGTATCCCTACCTGATCCGAGGTCAAAAGTGAGAAAATGGCTTGATGGATGCCGCTGTTGAGGGACCAAGACGCAAAATGTGCTGCGCTTACTACCAAAACACTGGCTGCCAATGACTTTGAGGTGAGTCTTAACAAAAAGACAAGCACCCAACACCAAGCAAAGCTTGAAGGTACAAATGACGCTCGAACAGGCATGCCCCATGGAATACCAAGGGGCGCAATGTGCGTTCAAAGATTCGATGACTCAC
+
CCCCCCCCFBFFGGGGGGGGGGGHGHHHHHFHHHHHHHHHHHHGGGGGHHHHHHHHHHHHHHHGGGDHHGHHHFHHGGHFHHHHHHHGHHHHHHHHHHGHHGHHHGHHHHGGHHGHGGFHGHHHHHHGHHHGHHFHHHHHHHGGHHHHGGHHHHHHGHGHHHHHHHHHHHHHHHHHGHHHHHHHHHHHHHHGGHGGGFGGGHHGHHHHHHHGHHHHGGFHHHHGGGGGHEGGHHHHHHGHGGFHGHFFGHHHGHHHHHGGGGGHHHHGGGGHGFFFGGGGGGFFFFFFFBBBBB
@M02197:102:000000000-ALU3V:1:1101:6211:7350 1:N:0:1
ACCGATTAGGTATCCTCCGCTTATTGATATGCTTAAGTTCAGCGGGTATCCCTACCTGATCCGAGGTCAAGAGTGTAAAAAGTACTTTTGGACGTCGTCGTTATGAGTGCAAAGCGCGAGATGTACTGCGCTCCGAAATCAATACGCCGGCTGCCAATTGTTTTAAGGCGAGTCTACGCGCGAGGCGAGACAAACACCCAACACCAAGCAGAGCTTGAAGGTACAAATGACGCTCGAACAGGCATGCCCCATGGAATACCAAGGGGCGCAATGTGCGTTCAAAGATTCGATGACTCAC
+
AAAAADA?DFDFFFEG1FECEGEFFFHHHHFDFHHFHHHHHCGAGGEGHHHHHHGHGHHHHHHGGGGBGHHHGFEEGFGFGCFEF@G:HGCFFCGCG?CEGGHFHHGGGGHHHFF/ECCCGG1BFGGHHCCGGHGCCHGGHFHHCCGDGGGHHHHHHHHHGGGHHGGFF@HGGFFFGFBB/FDCFG@GGHGFFBDFGHHEFF?EBHHFHHGHHHGHGHHHFHHHHGFFE?CGGHGHHHHHFGHHGGGHGHGGHEHHG3GHHHGGGGGHHGGGGGGHGGGGGGGGGGFFFFFFFABABB
@M02197:102:000000000-ALU3V:1:1101:17499:7350 1:N:0:1
ACCGATTAGGTATCCTCCGCTTATTGATATGCTTAAGTTCAGCGGGTATTCCTACCTGATCCGAGGTCAACCTTGGTGCCGCCGGAGCGGACTTGTGGGGGGTTTAGAGGCAGGACGCCGAGGGATCCCAATGCGGGGCTGATGCTACTGCGCAAGGGAGAGGGCCTTCGGGTCCGCCACTGGTTTTAGGGGCCTGCCGTGGCAGATCCCCAACGCCGGGCCACAGGGGCTCGAGGGTTGAAACGACGCTCGGACAGGCATGCCTCCCAGGATACTGGAAGGCGCAATGTTCGTTCAAAGATTCGATGATTCAC
+
AAAAADAA1BFFFGBGGGECEEEHHGHGGDDGGFFHFHHF2GHAEEGAGDGHFHBC1G0BFGGEEC>FGGEGGGFCHFFHEEGE@>ECEG/EEGFFHCACCGGGBGGCFFBB@@AEEA@B9FBA;9A/FF6FFFB#9@@E?FFBBFB;99/B@0/#;99C9A9AA5EFF;:AE@F==30GHE<BFHEHCA<.9CC//AFBG@@DCBBFFFFB<<E@@CGF@B1EHFFE9@E>@;FGB2D@FEEEEE/?AEA1GB11HG0B/ACFCEGF2GHFFHGHGG??GGGHHHFAE0EB11FFCFGE11BBDFFDFA1AAA
@M02197:102:000000000-ALU3V:1:1101:10119:7374 1:N:0:1
ACCGATTAGGTATCCTCCGCTTATTGATATGCTTAAGTTCAGCGGGTATCCCTACCTGATCCGAGGTCAACCTGAGAAGGAGAGGTTGAGCGGCGCACTCCGAGCGGCCACCGACGCGAGACAAGATGCCACAACGCGAGGGGACGGACGGCGTGGCCGGCGACATTGAGGCGGGCGGCGAGGAGCCGCGGCGCCCAACACCCAGCCGGGCTGGATTGGTGACAATGACGCTCGAACAGGCATGCCCCACGGAATACCGAGGAGCGCAAGGTGCGTTCAAAGATTCGATGACTCAC
+
BBBB@CCCFFFFGGGGGGGGGGGHHHHHHHHHHHHHHHHHHHHGGGGGHHHHHHHHHHHHHHHGGGGHHHHHHHHHHHHGFHEFGHHHHGHCEGGGGG6HHGGGGGGGGGGHGGGGGGGGGFGFGGGHHHGHGHGGGGFFBFGEFGFFFFGFGCAFFGGGCHFHFGFFFGGGGGGCFA#C7AE#GGC;GGD7FFEH;EEG:GGGGCFEEGF<HH:GB:H9H<H<HGG9G8G5DHHH;<GEH;0?CGGFGHFHFGGEGGHHGGGGCFCHFGGEDHFFGGFGGGGGFFFFFFDBBBAB
@M02197:102:000000000-ALU3V:1:1101:26142:7386 1:N:0:1
ACCGATTAGGTATCCTCCGCTTATTGATATGCTTAAGTTCAGCGGGTAGTCCTACCAATCTGAGGCCGATGAATTGAAATTAAATCCCTTCCTCTCTTCCAAAGAAGCGAGGCATGGGCGGGGTTCAGAAGCACTCCAACCAGCAAAACGTCGCGTCCAGCTCCTCGACCCTGCGCCTCTCCTCTCCGAAGTCCTGATATTATCAAAACCCGGCAGGGAAAGACGTGGGCGAAATAACGAGCTTTCGTCTTTGTTTGCGGTCGCATGGATCGGCTAATGCATCTCGTGGGAGGCCCCGGGCAAGAGTGCAAGAAGCGCAATACAGATCAGCCAGCTATCGCAACTCAAGAAGATAGCTGTTATACGAAACACTTCGCTGCCGTTAACCAGGCATGCGCTCGAGATTAGATCTGCCGTTAGCGAAATGTGCGTGCGAAGAATAGATGATTGAC
+
AABA3DABFBDFBFGGGGGGG?2G5FHHF5FFGHHHDGFDGADAAEAAFDADFGGEFCGGHDAG1FGG?@1FFHHE5GHFHHGGHFHBF3GGHFGHFHGHHF@EGAGHCEEGGFHFHFF@D/-CDAGGBDC//G0<GF/GFGEE//::;:;G--A-9BD/BFGBFB??BG@FBE?BDFFB/BFFFFFF-9B.9BFFFF/BFBF//BB/F.AB-@B--999A;BBDEFEBE1;9;5/9B9//-99/:-/9--;-;------../000A;--.//9;09F99.;--;./....--<--.0/111<011111<1.>//?111D@111110/0/0@>1/?//<112><B1>22B1021B01112100>/2GB2B///E/>>////1B11B/F11F/E>////1012FFD1211/AEA//000A00222100000A111DEFB3333B31B3>1111
@M02197:102:000000000-ALU3V:1:1101:10929:7383 1:N:0:1
ACCGATTAGGTATCCTCCGCTTATTGATATGCTTAAGTTCAGCGGGTAATCCTGCCTGATTTGAGGTCTAAAGTTCAAATGTTTCACTCAGAGGTGAAGCGATTTACAAGCGCCGTCTAACGATAAGACTGCATTCAACTTGACGAGAATAAGTGTTATTACGCCGAGTGAAGCTTTCTATGCTATCGAAATACAAGCTGCTCGTACATTTCAGCTGAGCTGACCCTTTGCAGGGCCGGCAAGACAGCCAGAATCCAAGCCCAGACGCCTGCTTCATTACAAAACAGGGGGGTTGAGGGTTTCACGACACTCAAACAGGCATACTCTTCGGAATACCAAAGAGTGCAAGGTGCGTTCAAAGATTCGATGACACAC
+
ABBBBBA@FBBDFDGBFGEGGCGHHHHHHHFGHHGHHHHFFGCGGGEEGFHFHHGHHFFHHHGHGHHGHHHHH5GHHHHHHHHHFHHGGEH3GFB1@GFFG?GGGHHHFHGGFEEEEHHHHEAGEAFHHBGE2BB3GHHHHGHHDEG?/?FD9HGHGH1GB??E?D;5CFFHHHHEHHHHHHDDBGFD;:D9HHHGHEHGH0F?9CGDFFGHGCBFBFCFGF09CF1DCBF00A@CCGGADFFFFC<1BFG1F1//EGGBHFA/GGEAB1GGB2GB2BHEHGGBEEE?AEF0GBE0/EF1FCE/FGF11GHFBFBGFEF2FF1GEAE/F2FHFCEGDFFHHHHHBF10EE?CF1GBGFFBAFB1FB33FB11A>A
@M02197:102:000000000-ALU3V:1:1101:6965:7440 1:N:0:1
ACCGATTAGGTATCCTCCGCTTATTGATATGCTTAAGTTCAGCGGGTAGTCCTACCTGATTTGAGGTCAAATTGTCATAAATGTTGTCCGAAGACGATTGGAAGCAGCCAACTGGTCAGACCAATAGCGTAGATAATTATCACACCATAGTCTGGCAGTCAATGCCAGCTAATACATTTAAAGCGAGCCGACTTTCATCAGCAGCGCTCAAAGTCCAAAGCCAATAACAAAAGCTATTGGTTTGAGAATTTAATGACACTCAAACAGGCATGCTCTTCGGAATACCAAAGAGCGCAAGGTGCGTTCAAAGATTCGATGATTCAC
+
A?AAADAAFFD5GFGGGGGFCFGHHHHF6GFHHHFGFHHCHHHGCGEEABGFGHHHHHHGHHFGFHHHHHHGHHHHHHHHHBGFHHHHF?EEGDC?EGHGGEHBEGGHEEGGHHHGHFFHHG9AHHGB@0<GFHBGGHHEFHHEHDFHHFHGGGBGHGGHGB1?FCGHAGHEHGGFHHHHHHHGAD@CGGGGGHHFHHHHHEG/?BGHG@HFB1CE;BB>1GDBFFBGDGGGHGFBHGFGEHHGHEHGFGGGHGEHHHFBBFEHDHGFGHHHHCEGGHFFGFF/BGHFHEEEABG1B0EAEEB1BGGGGEGCCF@D1B3?A>1A
@M02197:102:000000000-ALU3V:1:1101:17790:7503 1:N:0:1
ACCGATTAGGTATCCTCCGCTTATTGATATGCTTAAGTTCAGCGGGTATCCCTACCTGATCCGAGGTCAACCTTGTGAAAGATTTAACGGCCGCGGCCACCCGACCTCCGAAGCGAATAGTTGCCACAACGCTTAGAGACGGACAGCTCAGCCGGAAGACTTTAAGGCGCGCGGAGCCGCGACGCCCAATACCAAGCCAGGCTTGAGTGGTGAAATGACGCTCGAACAGGCATGCCCCCCGGAATACCAGAGGGCGCAATGTGCGTTCAAAGATTCGATGATTCAC
+
BBBBADABFFFFGGFCFGGGGGGHHFHHHHHHHHHGHDHBBGHGGGGGHHGGHGHHHGHHHFG1AE;GHHHHHHHHFHHGHG:H<HHHGGGGGGGGGGGGHGGCFGGHH;CDFDGCFGGHHHHGGHHHBEFGGGFHHHHHGGG9GGHFHHHHHGGFDDAFFGFGFBFFGGGFFF;DFFFFF=FHGFGBEFBBFFFFFFGFFGFFFFFFFFFFFFBFFFFFD?DDFEFFGFFFBFEFEEFFFFGAA111B00E000GBFGA00A1FAF3A3GEFGCF@BDB@11A>1
@M02197:102:000000000-ALU3V:1:1101:10268:7696 1:N:0:1
ACCGATTAGGTATCCTCCGCTTATTGATATGCTTAAGTTCAGCGGGTAGTCCTACCTGATTTGAGGTCAAATTGTCATAAGTTGTCTTTGCAGACAGTTAGAAGCAGTACTCATGCAGTCCACAGCGTAGATAATTATCACACTAATAGACAAGTTTGCACAAGCCAACCAGCTAATGCATTTCAGAAGAGCTGATTTCAAAAATATGAAACCAGCAACTCCCACATCCAACACATTCATCAGAAAAACTGATAAAGGTTGAGAATTTAATGACACTCAAACAGGCATGCTCCTCGGAATACCAAGGAGCGCAAGGTGCGTTCAAAGATTCGATGATTCAC
+
CCCCCCBCFFFFGGGGGGGGGGGHHHHHHHCHHHHHHHGFHHGFCGGCFHHHHFFHHHFHHHHFGFHHHHHHHHEGFHHHBFGHHHHHHHHHGFHHHHHHHHHHGHHHHHHHHHGHHHHHGHHHHHGGFHGFGHHHHHHHHHHEHGHHHHHHHHHHHHHHHHCGAFHGGHGHHHHFHHBGHHHDFGHGGHFGHHHHDGGHHHHHHHHHHFHFFHEHGHFHFGGHHHGHGHHHFGHHFFHFHHHGHHHHHGHHHHHHHG5HHHHHHHFHGHHFHGFGHHHHFGHHHHGHGFCGGDHHHHHFHGGHHGEFGGGGHHGGGGHGGGGGGGGGGFFFFFFDBBCCC
@M02197:102:000000000-ALU3V:1:1101:21367:7828 1:N:0:1
ACCGATTAGGTATCCTCCGCTTATTGATATGCTTAAACTCAGCGGGTAATCCCGCCTGACCTGGGGTCGCGGTCGAGGCTCGCATCGAGATGCAAGCAAGAAGGGTCAAGGAGCCCGAGAAACGACGAGGCCAATGAACACGACAGGAATCGAGTTGAGTCATTCAACCACCACTTGTCGTGACGTCCCCCGTCGAGGACTCGAATTTAGGCCAGCCGCGCCTTCTTGGGACGGGAGGCCAGTATCCGCCGCCCCGCAAAGGGGTGGTGGCGACGCGATGCGTGACGCCCAGGCAGGCGTGCCCTCGGCCTAATGGCTTCGGGCGCAACTTGCGTTCAAAGATTCGATGACTCAC
+
CCDDBBCCFFFFGGGGGGGGGGGHHHHHHHHHHHHHHHHHHHHGGGGGGHHHHGGGGHHHHHHHGGGGGGGGFFGGGGGHHGG??EGHGEGHHFHFHFHG2CGHGHHCHHHFEHGGG?CCDFHGGFGCGGGGFHHHBGFHHGFFFFFFFFGGGGFFFFGFFFFFFBFFFEGGEFFFFFFF?FFFFFFFFFFFFDFBBFFFFFFBBFFFFFDFFFEFFFFFFFFDFBFFFEEFFFFFFADEFGFFFGGGCGFGGGGHGFG?GGGHGHGFGGEE/GGFEEEHEE?EE@GEHGHHHHHFC?DF?CGECGHFGEHHFCHCGGGGGGGGHGF5E?CGHGGGGGFGECFFFFFDFFAA3AA
@M02197:102:000000000-ALU3V:1:1101:9567:7880 1:N:0:1
ACCGATTAGGTATCCTCCGCTTATTGATATGCTTAAGTTCAGCGGGTATCCCTACCTGATCCGAGGTCAAACGTGGTAAATGTTCTTGATGGACGCCAGTACAACGGGCTACGATCGCAAAATGTGCTGCGCTCCTAGGCCAAAGTGCCGGCTGCCAATAGATTTAAGGCGAGTCGTAATACTACAAGACGCCCAACACCAAGCAAAGCTTGAGGGTACAAATGACGCTCGAACAGGCATGCCCCATGGAATACCAAGGGGCGCAATGTGCGTTCAAAGATTCGATGATTCAC
+
BBAAADAABFBDDFDFGGCG2EEHHFHFGBABGHBGFGHHHCDE?EG0BEHFHFFEDG3F5GAEEEAGG;93FGHGEH9;6GBBBGGFG@BGEHEEGGGBA?GGBEFGCE9FDGGHGCGGFGHC2CFCDFDGGGGGHEBCHHEGH0FBBCC?1CEHFHHD>:F@CGFHFGGGGFEHGGFCFF$DGAE@E?FBFGFGFBFCGBFGBFHEFFGHGEGF@BFHHFBFF>/GAGEHGEF1B#GCFCABA%2222F1G1EACCGGGCHGDA0EE?GBF33A3G?E11FFFFFFAAA>1
@M02197:102:000000000-ALU3V:1:1101:17241:7987 1:N:0:1
ACCGATTAGGTATCCTCCGCTTATTGATATGCTTAAGTTCAGCGGGTATCCCTACCTGATCCGAGGTCAACCTGAGAAGGAGAGGTTGAGCGGCGCACTCCGAGCGGCCACCGACGCGAGACAAGATGCCACAACGCGAGGGGACGGACGGCGTGGCCGGCGACATTGAGGCGGGCGGCGAGGAGCCGCGGCGCCCAACACCCAGCCGGGCTGGATTGGTGACAATGACGCTCGAACAGGCATGCCCCCCGGAATACCAGAGGGCGCAATGTGCGTTCAAAGATTCGATGACTCAC
+
BCCCCCCCFFFFGGGGGGGGGGGHHGHHHHHHGHGHHHHHGHGGGGGGGHHGHHHHHHFHGHGGGGGHHFHHHHHHHHHHHHHGGHHHHGHGGGGGFGGHHGGGGGGGGGGHGGGGGGGGGGHGGFHFHGFHHCGGGGBFFFGBGGFFFFFFFFFFFFFFFFFFFFFFEFFFDB@;D@9FFFFFFFCGGGC?GGGE:BDCGGGGGD?:EB0EHG;EGHG;D:F<H:GG9GH:?HHHGHHHH;GGGGGGGHHHHHBHHHGHGGGGFHHFG?GGGHFCGGGGCGGGFBFFFFFA3AAA
@M02197:102:000000000-ALU3V:1:1101:16316:7949 1:N:0:1
ACCGATTAGGTATCCTCCGCTTATTGATATGCTTAAGTTCAGCGGGTAATCCTATCTGATCTGAGGTCTAATCTTAGAATTTTGACTAGTTATGTCGGATTTATAAGCTTCCAGCAAATAATATCAAAGGTCAGCCACGTCAAAATGACATGTCCTCAGCGATTAGTCTATTACGCCGAGTCAATCTGATCTCGATGAGAAGGATGCTAATGTATTACGAGCGAGCTTCGATCCGAATGGATCCAGCAAAAAACGCGCAGAAACCAAGCCGCACCATATCTCATTACAAAATATGGGGGTTGAAGAGTTCACGACACTCAAACAGACATGCTCGCCGGAATACCAGCGAGCGCAAGGTGCGTTCAAAGATTCGATGATTCAC
+
BCBBCBBCFFFFGGGGGGGGGGGHHGFBGFHGGFHHHHGHHHGGGGGGHHFHHHHHFGBFHHHHHFGHHHGHHHHHHHFFHHHHGHHGHHHHHHGHHCCGGHHHHHHHHHFHFHHHCHHHGFHHFBGFHHEGFFHFGHGHEGFHHHEHHHFHGFGH;HHHFG#@FHGHHHG<DHGGGGGCGHHH9HED0GFHHEC7GFGHGGHHFFGGBGF0CGFFFFEEGGGC@?A8FGGGGGDDFFFFFFFFG<>CFF@><//>22DFGF<?/CGGC/GFHEF44D3FFGG44B4HHFFB2//?GHEBF3FGDBFEHGGEGGBFFHGFHHGHG@EHGGGGE?E3FGFF5HFEF2EGGGGHCHGE?EECGGFGGGGEGFBFFFFFFAAAAA
@M02197:102:000000000-ALU3V:1:1101:7216:8003 1:N:0:1
ACCGATTAGGTATCCTCCGCTTATTGATATGCTTAAGTTCAGCGCGTAGTCCTACCTGATTTGAGGTCAATTATTGTGGTTAACTCAAAGTTAAAAGCAATGAGATAAAGCTTAAGGTGCAAAAGCCCGGTAGAACCTCTCAGTTCTAGCCTGGACAGACTTGACAGCGAGATGGACGAACCTAGAACACTGTGAAGGCCAAGCATGGGCCGCACCAATTTAGTTAAGACAAGCTGCAGATCTAGAGACTTGCTGCATTGTCCAACACCCACATAGCACCATCCAATCATAGAAATGGAAGGTGGATGGGAGAGGTTAATGACACTCAAACAGGCATGCCCTCCGGAATACCAGAAGGCGCAATGTGCGTTCAAAGATTCGATGATTCAC
+
AAB3ADBBFBDFGGBFGGGGGGGGHHAGHFFFFGHBG5FFFEHGGGGGGGHHHGHHHBGFB5FGGHB23FFHBGHFHHGFFHBDFEFGH3GDHHHHHGF3FFFGHGFBGHHHFF3FCGGGHFHHHF?FE?@CDFHHEHHFHHHHHGHHD1GFHGHABC0F<<<GGHH2FCFBFHFC<<FGCFGHGD:#:BGB:;HDCG.0HGGEGFFCD?CBFGCGA1CCGGHHFG?BB2GFEG@FHFG@;;GGGB3B2F0F3D222EHGBHHE<E/EEHHHHFEGGFGHEFFFE4BDBBFFGF4FGHHHGGFC3GG?HFHGFGBHHGHHGF3AABGFF3DG33FHF1E0EE23EHGBFFGCGCGGDEDHHHHEGGFCGGFGGBGE44BFFFFFFABBAA
@M02197:102:000000000-ALU3V:1:1101:26064:8036 1:N:0:1
ACCGATTAGGTATCCTCCGCTTATTGATATGCTTAAGTTCAGCGCGTAGTCCTACCTGATTTGAGGTCAATTATTGTGGTTAACTCAAAGTTAAAAGCAATGAGATAAAGCTTAAGGTGCAAAAGCCCGGTAGAACCTCTCAGTTCTAGCCTGGACAGACTTGACAGCGAGATGGACGAACCTAGAACACTGTGAAGGCCAAGCATGGGCCGCACCAATTTAGTTAAGACAAGCTGCAGATCTAGAGACTTGCTGCATTGTCCAACACCCACATAGCACCATCCAATCATAGAAATGGAAGGTGGATGGGAGAGGTTAATGACACTCAAACAGGCATGCCCTCCGGAATACCAGAGGGCGCAATGTGCGTTCAAAGATTCGATGACTCAC
+
CCDCBCCCFFFFGGGGGGGGGGGHHGHHHHHHHHHHHGHHHHHGGGGGGGHHHHHHHHHHHHHHGGGHHHHHHHHHHHGHGHHHHHHHGFHHHHHHHHGHGHHHHHHHFHFFFHHHHHHHGHHHHHHHGFGGGHHHHHHHHHHGHFHHFHEHHHHHHGHHHEFHFHFHGGGGGFGHHGGGGGHHHCHGHHHGGHHHHHHHGFHGGGGFGEGGGHGHHHHGHFGGGGGBFFGHFFFGHHGHFHHHHHHHHHGGHHHHHHHHHHH?GGGGHHHHFGEBFGEHHHHHHG4GHFHGHHFHFHHHHHHHHGHHHHHHHHHHHHHFHHHHGGHGBHGHHHHHFGGGGGGHHHGHGHHHHHGGGGGHG5HFEEGFGGDFGGGGGGFFFFFFFCBCBB
@M02197:102:000000000-ALU3V:1:1101:24626:8055 1:N:0:1
ACCGATTAGGTACCTCCGCTTATTGATATGCTTAAGTTCAGCGGGTATTCCTACCTGATCCGAGGTCAACCATTAAAAATTGGGGGATTTAGCGGCCAAAGACGCTGCAACTCCAGTCAAAAGCGAGATAAAAATTTACTACGCTCAGAGGATATCGCAGATCCGCCGTTGTATTTCAGGAGCTACAGCTAGCAAAAGCAGTAGGCTCCCAACACTAAGCTAGGCTTAAGGGTTGAAATGACGCTCGAACAGGCATGCCCACTAGAATACTAATGGGCGCAATGTGCGTTCAAAGATTCGATGATTCAC
+
?AAAADAABD1BFGFGGG?FGCBGHBFDHHHHFHHG2FGFDGFCEGEHFFHGFHGFHHHHGHGGGCF@GHHGHHHHHHFFHHBA@?@F99GFFG?EEEGH9BGGGGGCHHGHH7HHBGFHHHHFGCCCGGHHHHHHHHHH<HGGA.5FFHGAHFHHGG7:GHHHEFCCHFGGFFGB?CGGFGHGFGFHFFGFFGGBFFFGGFFGEE1E1HFGFAGGFGFEBG9FFFFHGFG?HFHFHHGGFGEGCAFHHGFBHFFGEHFFGG5EHCFFFFBHGB2EFADFFGE2EDHF555CFGFFFBFFFFB5AAAAA
@M02197:102:000000000-ALU3V:1:1101:14615:8042 1:N:0:1
ACCGATTAGGTATCCTCCGCTTATTGATATGCTTAAGTTCAGCGGGTATTCCTACCTGATCCGAGGTCAACATTCAGAAGTTGGGGTTTAACGGCGTGGCCGCGACGATTACCAGTAACGATGTGTAAATTACTACGCTATGGAAGCTCGACGTGACCGCCAATGTATTTGGGGAGTGCAGCAGGACTGCAGCTCCCAACACCAAGCTGGGCTTGAGGGTTGAAATGACGCTCGAACAGGCATGCCCGCCAGAATACTGGCGGGCGCAATGTGCGTTCAAAGATTCGATGATTCC
+
BBCCCCCCFFFFGGGGGGGGGGGHHGFHGHHHGHFHHHHHHHHGGGGGHHHHHHHHHHHHHHHGGGGHGHHHHHHHHG:HH<HHGGFFFH<<GG;G;GGGFEC@@F@1FG/DFFG$FHFAE0FFFDCG:=F/<GF1//4D9;GDGGFHHCEF/.:;GGHGCHFGHGHHFGGHHGFFBFGHHHGFHHGGGHHFFFFFFBFEG?AGAEEFHFG3HCGHGHHHHH<HHGGGGGDAGHHFHGFHHGCGGGGGHHHHGGGHEGGGGGGGGGHHGGGGEGFB5GGGGGGFFFFFFFBBBAB
@M02197:102:000000000-ALU3V:1:1101:16297:8042 1:N:0:1
ACCGATTAGGTATCCTCCGCTTATTGATATGCTTAAGTTCAGCGGGTATTCCTACCTGATCCGAGGTCAACCTTGGTGCCGCCGGAGCGGACTTGTGGGGGGTTTAGAGGCAGGACGCCGAGGGATCCCAATGCGAGGCTGATGCTACTGCGCAAAGGAGAGGGCCTTCGGGTCCGCCACTGGTTTTAGGGGCCTGCCGTGGCAGATCCCCAACGCCGGGCCACAGGGGCTCGAGGGTTGAAACGACGCTCGGACAGGCATGCCTCCCAGGATACTGGAAGGCGCCATGTGCGTTCAAAGATTCGATGATTCAC
+
BBCCDCCDFFFFGGGGGGGGGGGHGHHHGHHHHHHHGHHHHHGGGGGGHHHHHGHHHHHHHHHGGGGHHHHHHHHHHGHHGGGGG/EGGGGGGHHHHGGGGGGGGGGFGGGGGGGGFFFFFFFFFFFFFFFFFFFFFFFFFFFFFFFFFFFFFFFFFFFFFFFFFFFFFEFDEGFFFFFGFGHFFFFGGGGGGFGGFFHFHHHGGGFGGGGGDGGFFHFHHGFGGGGEGGGGHHGHHHHHGGGGGGGGGFGHFGHHHGHHGGGGGGFHGHGHHHHHCGGGGGGHHFHGGGGHGGGFGGGGGGFFFFFFFBBAA3
@M02197:102:000000000-ALU3V:1:1101:9754:8102 1:N:0:1
ACCGATTAGGTATCATCCGCTTATTGATATGCTTAAGTTCAGCGGGTAATCCTATCTGATCTGAGGTCTAATCTTAGAATTTTGACTAGTTCTGTCGGATTTATAAGCTTCCAGCAAATAATATAAAAGGTAAAAAACGTAAAAATGACATGTCCTCAGAGAATAGTCTATTACGCCGAGTCAATCTGATCTCGATGAGAAGAATGCTTATGTATTACTAGCGGGCTTCGATCCGAATTGACCCAGCAAAAAACGCTAAGAAACCAAGCCGCACCATATCTCATTACAAAAGATGGGGGTTGAAGAGTTCTCGACACTCCAACAGACATCATCGCCGAAATACCAGCGAGCGCTAGATTCGGTCAAAGATTCTATGACTCAC
+
AAA1>DAAB1BD3B33BFGFC0AEFHHFHEG2DF2FFGE222D0E/AEBG2DGFBB12FFDGF2GFGFBBFF12BBGHFHHBGBF1DGEF222@GGFGGG?GEB2F21BBGH1@0B011B>BFF2B21B/B1B121>/<G0BF2<01BDG2122>@GH###@9;1.9##3:D:19?A0B;79F6DB9900<#000090<0#0#;0;0<#;GCC;;0C:.@:/<#-.//C<9B0<9D;>#1<*1111<///<??/1121GDAFG/@</@/E1121BB111B22B2>0>>B2>0FCE?/F@1GDF@FG1E///?2D0B01/1FFD2AD2DD//A?E/022D210//EEEEAA0133D0F0A11A3B3BF1GBF@3@11@11>>1
@M02197:102:000000000-ALU3V:1:1101:10216:7838 1:N:0:1
ACCGATTAGGTATCCTCCGCTTATTGATATGCTTAAGTTCAGCGGGTATCCCTACCTGATCCGAGGTCAAGTCATAAAAGAGCTTACTGGACGCTGATCCACCAAACTTCAAGAAACGCAAATGTGCTGCGCGAGAAGCTGGCACGACCGCTGCCAATGACTTTGGGGCGAGTCCGCGCATAAAGCGGGACAGACGCCCAACACCAAGCAGAGCTTGAGGGTGTAAATGACGCTCGAACAGGCATGCCCCACGGAATACCGAGGGGCGCAATGTGCGTTCAAAGATTCGATGACTCAC
+
B?ABAD@AFFDFGGGGGGGGGGGGHHHHHHHGHHHHHHHHHGHGGGGGHHHHHGHHHHHHHHHGEFGHHHGBFGHHHHHFGHHHHHHHHGFHEFEFFFHHHHFHHGHF:HHHHHGHHGFGFFHHHHGHHFGGGFFBGGGHHHGHHGGDGGGHFGHHHHHHHHHGHGGGGHCGFGGGCGHEHGGFGGHHHHGGFGGHFGHGHGHGHHHHHHHGHHHGH:GHGHGHHGHGGGFGHHGHHHGHHHGHGGGGGGHHGHHGHGGGCHGGGGFHGHHGGFGHGFGFGGGGGGFFFFFFFABBBB
@M02197:102:000000000-ALU3V:1:1101:9769:8124 1:N:0:1
ACCGATTAGGTATCCTCCGCTTATTGATATGCTTAAGTTCAGCGGGTAATCCTATCTGATCTGAGGTCTAATCTTAGAATTTTGACTAGTTATGTCGGATTTATAAGCTTCCAGCAAATAATATCAAAGGTCAGCCACGTCAAAATGACATGTCCTCAGCGAATAGTCTATTACGCCGAGTCAATCTGATCTCGATGAGAAGGATGCTAATGTATTACGAGCGAGCTTCGATCCGAATGGATCCAGCAAAAAACGCTCAGAAACCAAGCCGCACCATATCTCATTACAAAATATGGGGGTTGAAGAGTTCACGACACTCAAACAGACATGCTCGCCGGAATACCAGCGAGCGCAAGATGCGTTCAAAGATTCGATGACTCAC
+
CCCCCCCCFFDFGGGGGGGGGGGGHHFHHHHHHHHHHHHHGHHGGGGGHHHHHHHHHHHHHHHHHGHGHHHHHHHHHHHHHHHHGHHFHHHHHHHHHGGGGHHHHHHGHHHHHGHHHHHHHHHHHHFHGFHFFFHFHFFHGGGGHGHGHHHHHEHHHH9EDGCGEH#FBGHHFDEDGGGFGHHHGHFGDGHFHHHHHFGGHFFFGFBGHGGHGGGFHHHGGFGCGGBGGGEGGFFHGFFHFFFFBFCGGGGGFCFG2EHDHGFE/GCGGGHFHGHHHHHHFGHHHHHHHHG0GCGGGHHGHHHHHBGAHGGGGHFHGHGHGHHHHHHGGGGEGGGGHHHHHHGGGGGFGGGFCHGGGGGHGG3GBF3GFFFFFFFFDAAA>1
@M02197:102:000000000-ALU3V:1:1101:9490:8086 1:N:0:1
ACCGATTAGGTATCCTCCGCTTATTGATATGCTTAAGTTCAGCGGGTAGTCCTACCTGATTTGAGGTCAGAGGTTCAAAAGTGTTCAAGTTAATGAACGGTTATAAGCGGAATCCCACAAGTCTTTGCTTCACTTTCAACACAAGGAGTAGATAATTATCACACCAAGTGAATCGTTCCACAAAAGGTTTCCACTAATGCTTTTAAAGGGAGCAGACCGCCACTAAAGGAAGCCAGCAAAACCCTCATATCCAAGCCTTATTAAACAACAAAGTTCATAAGGTTGAGAATTTAATGACACTCAAACAGGCATGCCCTTCGGAATACCAAAGGGCGCAAGGTGCGTTCAAAGATTCGATGACTCAC
+
BCCBBBB?FFFFGGGGGGGGGGGHFHFHHHGHHHHHHGHHHHHGGGGGGHHHHHHHHH3GHHHGEFGHHHHHGGHHHHHFHFGEHFGEGGHHHHGGHHHGGGGHGBDFGCGGGHHHHHGEHHHHHHGHHHGHHGHHHFG/H8HGHEFFFGH79HGHHH:HHHHH8HHG89HHHE8H9H<H9HEGHHGDG;HDBG7HHE7HHH88GHGHH?GDDH:HHEGGDFHGHFFHHGGGGHHHHGGHFGEHFHF4?3FEHHFHGHFGBHHEHHHHHHFHHHFHHHHHHHHHFGHHHHHGHHFGHHHGHHHFGFHGHHGGGGDEEDHGFHGDFGHHGGGGGGHHHGGFGGGGGBGGGGGGGFFFFFFFA@BAA
@M02197:102:000000000-ALU3V:1:1101:12404:8202 1:N:0:1
ACCGATTAGGTATCCTCCGCTTATTGATATGCTTAAGTTCAGCGGGTATCCCTACCTGATCCGAGGTCAAAGATGGGTTGTCGGCTTCGTGGACGCGGTCCCGCCGCCTCGAGAAGCGCAATGTGCTGCGCGGGAGGGGGCAAGGCGCCGCCGCCAATGCATTTGGGGTGAGTCGCCGCGCGGGGCGGGACAGGCACCCAACACCAAGCAGGGCTTGAGGGTGTAGATGACGCTCGAACAGGCATGCCCCACGGAATACCGAGGGGCGCAATGTGCGTTCAAAGATTCGATGACTCAC
+
AAA3ADBBFBDFGGFGGGGGGGGGHHHHHHGGHHHHHHHHGHHEGGEGHHGHHHHGHHHHHGHGCGGHHHHH:FBFHHFGGHG;EFEHCFF/9?;E@EGGGHCB<CGGD6FADG9@GCG9BEB<FGFH<GCGC@BBFFB;A?A@??@B-@B;FFBB0CBFFBBFGFGG9=?A-/ABBB?>>CBBC?FBCGBBHEE2EEFEDEGEFGEGHGGFFF?GCEEEGDFD@GGEEFE1HHGHGFFHHHHHGEAE0FBBFHHGHGEE?FGGGGDFEFFA2GDHGFCGGGGEFF4CBFFBF@ABA@
@M02197:102:000000000-ALU3V:1:1101:5161:8207 1:N:0:1
ACCGATTAGGTATCCTCCGCTTATTGATATGCTTAAGTTCAGCGGGTATCCCTACCTGATCCGAGGTCAAGAGTGTAAAATGTACTTTTTGGACGTCGTCGTTATGAGTGCAAAGCGCGAGATGTACTGCGCTCCGAAACCAATACGCCGGCTGCCAATCGTTTTGAGGCGAGTCTACACGCAAAGGCGAGACAAACACCCAACACCAAGCAGAGCTTGAAGGTACAAATGACGCTCGAACAGGCATGCCCGCCAGAATGCTGGCGGGCGCAATGTGCGTTCAAAGATTCGATGACTCAC
+
A@?ABBB?FFFFGGGGGGGGGFGFHHCHHGGCGGHHHHHGFHGG?2AAFFFHGHFCGEFFHHFGGGAFFHFFHFFHHBGFFFH<HAGGHEE;CCEGGEEFCFGGEG<H:HFHFHHHGGGGCC/0HEHFHGG?@GDFCDCFFGGEF?CDGGG.BGGGHHEGHHHFGEACFEFGF@FFGCA4FDGBFFFFBGF:HFB/CCGGA/HFEADHFFFFBFEFHHGD2GG9BBHFGAB?GFB:EGFFHHFH99CECECFBDFGHHHGGGGCGECGFF1DHGCGEHGD3FCGGGGGFFBB1FD>11>>
@M02197:102:000000000-ALU3V:1:1101:24492:8315 1:N:0:1
ACCGATTAGGTATCCTCCGCTTATTGATATGCTTAAGTTCAGCGGGTATTCCTACCTGATCCGAGGTCAACATTCAGAAGTTGGGGTTTAACGGCGTGGCCGCGACGATTACCAGTAACGATGTGTAAATTACTACGCTTTGGAAACTCGACGGGACCGCCAATGTATTTGGGGAGTGCAGCAGGACTGCAGCTCCCAACACCAAGCTGGGCTTGAGGGTTGAAATGACGCTCGAACAGGCATGCCCGCCAGAATACCAAGGGGCGCAATGTGCGTTCAAAGATTCGATGATTCAC
+
BBBBBB@AFBDFGGGGGGGEFGGHHHHHHHGHHHHHHGHHHHHGGGGFHHHHGHHHHHFHHHHGGGGHHHHHH::HHGGHGHFHGCGF/H::GGGG9EF/8??+-<B><AE;F1.1G7;//</011BFGFG5<$%>9/-#4GH;$$0<<..A-#;;.C01?1;9BG<HACGGF@19$FFA@:A?22HG?20?F:DFG4F?9GGFHFG?CF36GGHEGFH:EHFHFGFEE1B9AGHFEHFCEHFCFGGHHFHHHFFHFFGHGFGGFGCGFGE?GGE5FFGDG?BGFFFFFFFBBBBA
@M02197:102:000000000-ALU3V:1:1101:18601:8128 1:N:0:1
ACCGATTAGGTATCCTCCGCTTATTGATATGCTTAAGTTCAGCGGGTAGTCCCATCTGATTTGAGGTCTAAAGTTTAGATGTGGCACAAGTGCTACGGGTTTGAAGCGACTTGTATACGATTCGGCTGCTGTAGAGCATCCTTGACGAAGATCTTATCACGCCAAGTCAATCCGAGTAGTACAAAGATTGCTTATACATTTGAAGCGAGCTGTACAGAGACAGCAGCGCTCAGCATCCAACGCTGCCGCACTTTACAAGAAAGTGTAGAGGTTGAGGTATTCATGACACTCAAACAGATGTACCCTTCGGAATACCAAAGGGTGCAAGGTGCGTTCAAAGATTCGATGATTCAC
+
CDDDCCCDFFFFGGGGGGGGGGGHHHHHHHHHHHGHHHHHHGHGGGGGGHHHHHHHHHHHHHHHGGHHHHHHHHHHHHHHHHHHHHHHHHHHHHHHGGGGGGGGHGHGGGGGHHHHHHHGHHHGHGGGGHHHHHHHHHHHHHHGHEHGGGGHHHHHHHHHGHGGGHHHGGHHHGGFFHHHHHHHHHHHHHHGHHHHHHHHHGHGGGHHHHHGGHHHHHHHHFFGGGGGGGFHHHHHHGGFFGFFGFGHHHFEHHGGHHHHHHHEHHHHHHG3HHHGHHGEFBF5HHHHFBHHHGHHHHHHECFAEE2HGHHHGGGHHHGAHHBFHHHGEEGHGGGGGGGGGGFBFFFFF?BBBB
@M02197:102:000000000-ALU3V:1:1101:22948:8336 1:N:0:1
ACCGATTAGGTATCCTCCGCTTATTGATATGCTTAAGTTCAGCGGGTAGTCCTACCTGATTTGAGGTCAAGTTCAAAAAATTGTCCGAAGACGATTAGAAGCACAAAGCCATTCATGCGCGTCGCTAATCAGGCGTAGATAGATTATCACACCTGCAGCGGACAGTGCAAAGCTGCGCTAATAATTTTCAAGGGAGCCAGACTCGACAAGGAGCCGGCAGACCCTCACATCCAAGCTCAACCGGCGATCATGACAACCACTGGAGAGTTGAGAATTTAATGACTCTCAAACAGGCATGCTCCTCGGAATACCAAGGAGCGCAAGGTGCGTTCAAAGATTCGATGATTCAC
+
CCCCCCCCFBFFFGGGGGGGGGGHHHHHHHHHGHHFHHHHHHHGGGGGGHHHHHHHFHHGHHHHGHHGHHGGHHHHHHHGHHHHHHGGGGGHGGGHGHGHHHHHHGHHHHHHHHHHFHGGGGGGGGGG:HGHHHGFGGGHHGFHHGHHGHHHG:HHHGGGGHGHHHHHHHHHHHHGHGGGGGGGGGGGGGGGGGGGGHHGGGGGHFFGHFFFFFEHGHFGGFFGFHFGGFFHHHHFB?EEGGGGGHHHFHHFAEGGHHGGHHHHGHHHHHHHHHEFHGHHHHHHGHHHHHHHHHGHHHGGGGDGGHFFB3FCHFGGGGGHHHHCGGGHGGGGGGFCGGBFFFFFF@BBBB
@M02197:102:000000000-ALU3V:1:1101:13457:8327 1:N:0:1
ACCGATTAGGTATCCTCCGCTTATTGATATGCTTAAGTTCAGCGGGTATCCCTACCTGATCCGAGGTCAAGAGTGTAAAAATGTACTTCTGGACGCCGTCGTTCTGAAGGCAGAGTGCGAGATGTACTGCGCTCCGAAATCAATACGCCGGCTGCCAATTGTTTTGAGGCGAGTCTGCGCGCAAAGGCGAGACAAACACCCAACACCAAGCAGAGCTTGAGGGTACAAATGACGCTCGAACAGGCATGCCCCATGGAATACCAAGGGGCGCAATGTGCGTTCAAAGATTCGATGATTCAC
+
CCCBCCCAFFFFGGGGGGGGGGGHHHCHHHGHCHHHFHHHHHHGGGGFHHHHHHHGHHHHHHHGGGGHHHGHHHFHHHHHHHHHDGHHHHHHHHGGGGGGGGGHGHHHHHHHGGHHHHGFGGGHHHG<HGGGGGGHGGHHHHHGHHHGGHGGGHHHHHHHHHGHHHGGGFFGFGGGGGGGGGHGGGGHHHHHHHFGGGGHFGHGHGHHHHF;HHHHHFFFHHHHGHHHGBGGGGHGGHHHHHHHHFGGFFEHHHHHHHFFGHHHGGGGGHHHHFGGGHGGGGGGGGGGFBFFFFF@BBAB
@M02197:102:000000000-ALU3V:1:1101:23200:8412 1:N:0:1
ACCGATTAGGTATCCTCCGCTTATTGATATGCTTAAGTTCAGCGGGTATTCCTACCTGATCCGAGGTCAACCTTGGTGCCGCCGGAGCGGGCTTGTGGGGGGTTTAGAGGCAGGACGCCGAGGGATCCCAATGCGAGGCTGATGCTACTGCGCAAAGGAGAGGGCCTTCGGGTCCGCCACTGATTTTGGGAGACTGCCGTGGCAGATCTCCAACGCCGGGCCACGGGGGCTCGAGGGTTGAAACGACGCTCGGACAGGCATGCCTCCCAGGATACTGGAAGGCGCCATGTGCGTTCAAAGATTCGATGATTCAC
+
AABBBBBBDFFFFGFGGGGGGGFHFHHFHGFAGFHCHHGGGHFFGGGCHHHGBAFGDGFFHHFFGF12FFHEGHEFHGHHGGG?/>EEGGGF:EG:GGGCC8A3DGG;C9DAACEA>BBCFFFFAFEFFEFFFFFFFFFFFFFF7FFFFFFF7F/DFFBAEBEFBBFFFAFCAAA@;FHHFFFGFFGFAF0E7E@BFFFHGA1EHG2<FFFBBB?GGFGCGEAGGEFE>;%9F1GHHFHHGGGGG:GGEFDHHHHHHHHHGFEF22EHGFHFHHEDGFAFE?EF44HGGGGHFGCGFFCEG4BFFFFFFAAAA3
@M02197:102:000000000-ALU3V:1:1101:25638:8468 1:N:0:1
ACCGATTAGGTATCCTCCGCTTATTGATATGCTTAAGTTCAGCGGGTGATCCTACCTGATTTGAGACCAGAAGTGAAATTGGGATGTGCCACAGAGGCAAGTTCGAAGCACACGCAGACACAACCAAACATTCCTCCTTTAGGCGACATAGCAAATGACGTATCATGCCATGCCAGGAGAAAAACACTGCTTGGCCGCCTCCTCCCAAACAGAGAGGCGGAGGCAAAGTGTCTCAAGGCGCTCATGCATTTCGGGCGAGCCTGTGCTAGGTAGCGCAGGCAGAGGCCCCCATCCAGACCCCAGCCGCCAAGCCGTTTCATTTAAAAACCGCTTGGGGTGGGAGATTTCATGGCACTCAAACAGGCATGCTCTACGGATTGCCATAGAGCGCAAGGTGCGTTCAAAGATTCGATGATTCAC
+
BBBBBBBBFBFFGGGGGGGGGCFHGHHHHHHHHHFFFGGGHHHGGGEGHHHHHHHFHGHHHHHHGHHGEFHHHDGGGHHHHGHFHGHHHHHGGFFHGGFFFGHHGHHGGHHHHGGGGGHHHHEGEGHHEHHGHHHFFFDHHGHHG?A?DHBCGHHHHE1CFHGHHHHHHHGHFHHEEHGGHFHFDHEFHBGFHGBGGFGFGG9GGGFBFFGBFFG9;.AFB#B:BFFF;//;/B9F@B.0;9A0B9FAA-?ADAA;..C;/BHGF;;:/;A<<-.0<<00GHFGD>/HEHGFBBFDDCFD@</C<3?GEGGEEHHBFHGBFFEFE?EGFEEGGGGGHHHHGHHGFHGEGHHHHGGHHGHGFFHEHGGHHGGHFGHGHFBHHGEFFE2FGHGHHGEACHGGGGGFFE4GFFFBFFBBBAAA
@M02197:102:000000000-ALU3V:1:1101:8369:8633 1:N:0:1
ACCGATTAGGTATCCTCCGCTTATTGATATGCTTAAGTTCAGCGGGTATTCCTACCTGATCCGAGGTCAACATTCAGAAGTTGGGGTTTAACGGCGTGGCCGCGAGGATTACCAGTAACGATTTGTAAATTACTACGCTATGGAACCTCGACGTGACCGCCAATGTATTTGGGGAGTGCAGCAGGACTGCAGCTCCCAACACCAAGCTGGGCTTGAGGGTTGAAATGACGCTCGAACAGGCATGCCCGCCAGAATACTGGCGGGCGCAATGTGCGTTCAAAGATTCGATGACTCAC
+
BBB@BB@AFF@DGFGGGGGGEGGHHHGHHHHHCHGGFHHHGFHGGFEAFHFHHGHHHGHHHHHGGGEFHH:HGFFFFHF0F;GFG51E4G0;G9/G;E8CF/<1##>/;9AF9B1??G75.A#>8BDH9GHF<DDDEC00.:/;7#<002C5@./GEGHGGFGFBFDG?HFEFFFBFGBFCDFCGF2FGHHCFFFFFDF/;DGHHHFEHFGFFHHCGHHFFHHFFGGGF?G;?HHFH9HHGC/GFCCGHGHGHHHHGCEECGGEDGFG5CGGGHFGCGGCGGGGFFBFFFFBBAAA
@M02197:102:000000000-ALU3V:1:1101:26622:8644 1:N:0:1
ACCGATTAGGTATCCTCCGCTTATTGATATGCTTAAGTTCAGCGGGTAATCCTATCTGATCTGAGGTCTAATCTTAGAATTTTGACTAGTTATGTCGGATTTATAAGCTTCCAGCAAATAATATCAAAGGTCAGCCACGTCAAAATGACATGTCCTCAGCGAATAGTCTATTACGCCGAGTCAATCTGATCTCGATGAGAAGGATGCTAATGTATTACGAGCGAGCTTCGATCCGAATGGATCCAGCAAAAAACGCTCAGAAACCAAGCCGCACCATATCTCATTACAAAATATGGGGGTTGAAGAGTTCACGACACTCAAACAGACATGCTCGCCGGAATACCAGCGAGCGCAAGATGCGTTCAAAGATTCGATGATTCAC
+
BBBBADBAFFFFGGGGGGGGGGGHHGHHHHHGHHHCFHHHHHHGGGGGHHGHHHHHHHGHHHHHGGHHHGHHHHHHHHHHHHHGGHHHHGHEHHHHHGGGGHHHHHHGHHHHHHBFHHHBGHGHEHHHEBGFGHHHHHGHGGGGFHHHHHHHFHHHGHF:FGGG31F1GF;HHHEEF8?CEHHDGBFGFFHHHGHHHBGHFBBGHFBHHCCGBCGFGGFEDD:0-A?/<DCFFDGDFECHF<FBFD@?EGCDAC222222HEFECC@?CGFHHHFGGEGHHHFHFHGGHHFBGGGGGHHHHHFHFHHFGEFGHHHHFFGHGGFFFHDGGGGGCGGHFHHHFHGEFGEDGGGHGCGGEEGHFFFCGFG2FGFFFFFFFBBBBB
@M02197:102:000000000-ALU3V:1:1101:20442:8657 1:N:0:1
ACCGATTAGGTATCCTCCGCTTATTGATATGCTTAAGTTCAGCGGGTATCCCTACCTGATCCGAGGTCAAGTCATAAAAGAGCTTACTGGACGCTGATCCACCAAACTTCAAGAAACGCAAATGTGCTGCGCGAGAAGCTGGCACGACCGCTGCCAATGACTTTGGGGCGAGTCCGCGCATAAAGCGGGACAGACGCCCAACACCAAGCAGAGCTTGAGGGTGTAAATGACGCTCGAACAGGCATGCCCCACGGAATACCGAGGGGCGCAATGTGCGTTCAAAGATTCGATGACTC
+
BBBAADB?FBF5BGGGGGGGGGGHHHHHHHHHHHHHHHHGHHHGGGGGHHHHHHHHHHHGHHHGGGEHHHF5B5FFFHF@FBFG8B3FGEHHEFFBEBDGHGFECE;D4EG9FBF7@BFCC?D92FDGFHFEGGFGFA?CFHG;G.CGGG?GCEGG0CDCG0;CGG<-AFG@/CGGFDB?DFF/CFFC<1F?EEFBBBE>>FBEFE9@1G@$FBADG/GFGFHGGG;EEFFFCAE2B151B1AFECGEAB10DGBF////E0GE0GE11FFGFEA1GB3GG3GE1CC1FDB>11>A
@M02197:102:000000000-ALU3V:1:1101:26614:8660 1:N:0:1
ACCGATTAGGTATCCTCCGCTTATTGATATGCTTAAGTTCAGCGGGTAATCCTATCTGATCTGAGGTCTAATCTTAGAATTTTGACTAGTTATGTCGGATTTATAAGCTTCCAGCAAATAATATCAAAGGTCAGCCACGTCAAAATGACATGTCCTCAGCGAATAGTCTATTACGCCGAGTCAATCTGATCTCGATGAGAAGGATGCTAATGTATTACGAGCGAGCTTCGATCCGAATGGATCCAGCAAAAAACGCTCAGAAACCAAGCCGCACCATATCTCATTACAAAATATGGGGGTTGAAGAGTTCACGACACTCAAACAGACATGCTCGCCGGAATACCAGCGAGCGCAAGATGCGTTCAAAGATTCGATGATTCAC
+
BABAABCCFFBDGGGGGGGGGGGHHHHHHHHHHHHHHGHHHHHGGGGGHHHHHHHHHHHHGHGHHGHHHHHHHHHHHHHHHGHHGHHGGHHHHGHHHGGEGHHHHHHHHGFHHHGHHHHHHHHHHHHHGHHHHGHHGHGEHGGFHHHHHBGGHHHHHHHHDC8?CGHHGHHHHHGGGGCDGHHHHHHHHHHHHHFHHHHHHHGHGHHFFHHHGFF#CGHGGGFGAGGGECGF?0FFG>FFFF1BF1-DAECDA/CBFBGDFFGD?CGGGCFD?HEHHEHHGHHEHGHHGDFGGCGGGGFHHHFGBGHGGGFDFBHHGHFGEFHEHHHHGGGFGGGHHGHHHHGGGGGGGGGHGGFGFCGHGCGFGG52CGFFBFFFFBBBBB
@M02197:102:000000000-ALU3V:1:1101:19688:8778 1:N:0:1
ACCGATTAGGTATCCTCCGCTTATTGATATGCTTAAGTTCAGCGGGTAGTCCTACCTGATTTGAGGTCAAGATATGATAGTGTCTCACAGAGAGACCATTAGAAGCGCACAAACTCATGCGATCCCCGACACGACATAGATAATTATCATACCGAGGGGCGTTCGATCGGCTGAGGCAACGCTAATGCATTTAAAGGGAGCCGGTAAAATAAGCCGGCAAACCCTCAAATCCAATGCTCCTCTGAATAAAAAATCCAGAAGAGATTGAGAATTTAATGACACTCAAACAGGCATGCTCCTCGGAATACCAAGGAGCGCAAGGTGCGTTCAAAGATTCGATGACTCAC
+
CCCCCCCCFFFFGGGGGGGGGGGHHHHHHHHHHHHHHHFHHHHGGGGGGHHHHHHHHHHHHHHHGHHHHHHHHHHHHHHHFHHHHHHHGGHHHGGHGHHHGHHHHHGGGGGFHHHHHHHHGGHGGHGGGGGGGFGFGHHHHHGHGHHHHHHHHGGGGGGGHGGGGCGHHHHHGHHGGGGGHGGHHHGGGGFFHHHGGFFFDEHFHFFHFGFGGGGFHFFFFFFFFHHHHHGHFHGHGGFHHHHHHHEGGHHHHHHHHHHHHHHFBHHHGHHHHHGHHHHHHGGHHHHHGHGHEGGGGGGGHGHHHFGGHHHGGGGGGGFHGGGFHGGGGGGGGGGFFFFFFFCCBCC
@M02197:102:000000000-ALU3V:1:1101:12003:8737 1:N:0:1
ACCGATTAGGTATCCTCCGCTTATTGATATGCTTAAGTTCAGCGGGTAATCCTGCCTGATTTGAGGTCTAAAGTTCAAGTGTTTCACTCAAAGTGAAGCGATTTATAAGCGCCGTCTAACGTTAAGACTGCATTCGACTTGACGAGAATAAGTGTTATTACGCCGAGTGAAGCTTTCTATGCTATCGAAATACAAGCTGCTCGTACATTTCAGCTGAGCTGACCCTATACAGGGCCGGCAAGACAGCCAGAATCCAAGCCCAGACGCCTGTTCCATTACAAAACAGGGGGGTTGAGGGTTTCACGACACTCAAACAGGCATACTCTTCGGAATACCAAAGAGTGCAAGGTGCGTTCAAAGATTCGATGACTCAC
+
BBBBABBBFF@FGGBGGGGGGGGHHHGGFFHGHHHHGHHHHHHGGGGGGHHHHHHHHHFHHHHFGHHHHHHGHFGHHHHHGHHHHHHHHHHFHBEGFHHGEHHGGHHFFHFGGGFGHGHHGHHHGHHHHHHHHHHHGFGGHHFGEFG/<FBGGFHHHHHHHGGGGGGGFHHHFHFGHHGFHGHGFFGFHGHHHFGGGHHHHGEFGFDGGFFGGGGCBFHGGGHEFFDFHFHGCCDDFDFBHHGAFEFFHHHHFCEGGEGHFCEEGGHHHHHFBHHHHHHHGBFGEEEGGGHHHHHCFFFGHGGGGHGHGHHHFHFGGGGFGFHAE//0FHHHHGGHHHHFHHFHGFHGGGGHGG3GGGGGGGC1FFFFFAAAAA
@M02197:102:000000000-ALU3V:1:1101:27798:8852 1:N:0:1
ACCGATTAGGTATCCTCCGCTTATTGATATGCTTAAGTTCAGCGGGTAGTCCTACCTGATTTGAGGTCAAAATGTCATTATATTGTCCAGAGGACGATTATAAGCAGCGCAACCAAAATCTAATAGTCCACGACGTAGATAATTATCACACCAATAGACGCTTCGAGGGCACCGGCTAATATATTTAAGGATAGCTGACTTGTTAAAACCTGCAAAATACTCCCAAATCCAAGCCATCTACTAGTCATAAATCTAGAGAGGGTGATAATGTAATGACACACAAACAGGCATGCTCCTCGGAATACCAAGGAACCCAAGGTGCATTCGGAGGTTCGGCTTTTCAC
+
ABAAB3AAFFFFG5FGFGCEGCEGHBGHD5BGBGBGBHGCFHCECGCFGHBHFHFGFFHFHHHEFFFGBGF3FHD5BEGHDHHGHHFHGFH1?FCEGC1AEGB4BGHFEECFCGFEEF7BHH8H-H3&B84B#4C00-FF73<0<1<<<?FDC0-<GH<,$<1$-113.ACD?1*C@EFFHB<C111:0@9:GD0<*@<8B>;#)B1#CBC122;CF0<B9911EFBBB/B9BFEB)F@BBFBFB22FDF22B@F>0?/>02B2B12DB122GD20AFB0BA1GFA111BB///CEA02AA2BBFFE2B0BA01B1F0111100A000GE111111113111>1
@M02197:102:000000000-ALU3V:1:1101:11698:8891 1:N:0:1
ACCGATTAGGTATCCTCCGCTTATTGATATGCTTAAGTTCAGCGGGTATCCCTACCTGATCCGAGGTCAAGAGTGTAAAATGTACTTTTTGGACGTCGTCGTTATGAGTGCAAAGCGCGAGATGTACTGCGCTCCGAAACCAATACGCCGGCTGCCAATCGTTTTGAGGCGAGTCTACACGCAAAGGCGAGACAAACACCCAACACCAAGCAGAGCTTGAAGGTACAAATGACGCTCGAACAAGCATGCCCCATGGAATACCAAGGGGCGCAATGTGCGTTCAAAGATTGGATGAGTCAC
+
AAAAADAA1D1DD13AF1EE0EEHD33F322A2AAFHFHBF2GEGEAEGHFFGD0EGHHEFDGEAEAGFD1GGEFFGHHHFBEFD9HHHHCGFG9?9E/?EFBFGHB;BG9GFHEHECCGGGFH9HHGHF?CC?E0,>=@</C@FCGA@0<<3FAFHHBGA:CCE/?///1B19BGFFEBBG@@GEEBF2HGCFA9?EEGF?EAEF19BA?11B1G9F1FGFHGGE;EG?9/EEG9E91B9FF10CGEEAFGDGA2221F1A0FA000AA1HHGEE1AAB3F33F131B11FC@@1>1>>
@M02197:102:000000000-ALU3V:1:1101:6919:8990 1:N:0:1
ACCGATTAGGTATCCTCCGCTTATTGATATGCTTAAGTTCAGCGGGTATCCCTACCTGATCCGAGGTCAAAAGTGAAAAAGGCTTGTGGAAGCTAGTGTATAGCCTTGAATCGCGACTTGTGCTGCGCTTCAAAACCAAACACTGGCTGCCAATTACTTTAAGGCGAGTCCCTCAGGACAAACACCCAACACCAAGCAAAGCTTGAAGGTACAAATGACGCTCGAACAGGCATGCCCCATGGAATACCAGGGGGCGCAATGTGCGTTCAAAGAGTCGATGACTCAC
+
BBBBBDBBFBFDGFGGGFGGGGDHGHHGHHGHHHHHHGHCHGCGGGGEHHHHHHGGH3BFHHHGGGGHFGGGHHGHHHHHGGHHFGGGFFGFGHHHGGGHGHHHGHHHHHHHGGFEGGGHHGHGEFFFHGHHHGHHGHHHGFHHHHHFGHFHHHHGGGHHGHGGGHGFCBBHHHGHGHHHHHEGHGGGGFEGHBFGGGGGBBFHHHHHFHHHHGHGFFGGFAEFHHGDGEHHEABBGHHHFHHHHFCGEEEGGGGHHGHEAA001FFF31GAA1FBFFF@1AA111
@M02197:102:000000000-ALU3V:1:1101:20932:9011 1:N:0:1
ACCGATTAGGTATCCTCCGCTTATTGATATGCTTAAGTTCAGCGGGTAGTCCTACCAATCTGAGGCCGATGAATTGAAATTAAATCCCTTCCTCTCTTCCAAAGAAGCGAGGCATGGGCGGGGTTCAGAAGCACTCCAACCAGCAAAACGTCGCGTCCAGCTCCTCGACCCTGCGCCTCTCCTCTCCGAAGTCCTGATATTATCAAAACCCGGCAGGGAAAGACGTGGGCGAAATAACGAGCTTTCGTCCGTCTTGCCTATCGAATGGATGCGCTAATGCATTTCGAGGGAGCCACCGTGGAAGATGGCAAGACCCTCAATACCGATCCGCCAGCTTTCTCAACTAAATAAGAAAGCTGTCGTTCGAAACAATTCGCGGCCCTCAAACAGGCATGCTCCCCAGATTAGATCTGCCGGGAGCGCAAGGTGCGTTCAAAGATTCGATGACTCAC
+
BCBCCCCCFFFFGGGGGGGGGGGHHHHHGHGHHHHHHHGBBGHGGGGGGHHHHHHHHHHHHGHHGGGGGGGHHHHGGHHHHHHHHHHHHHHHHHHHHHHHHHHHHGHHGGGGGGHHEFHGGGGG@GHHHHEHFHHHHHHHGGHHHHHHGGFEGAGGBDGFGGGGGGGBGGGFFFDFFFFFFFFFFFFFF?BEFFFFFFFFFFFFFFFFFFFFFFFFFFA?EFFFDFDFFFFFFFFEFFFBF>BF:FCA?FBBA9BFBDEB//FFFFFCFACGFGGFFC90??FDGGGGGFGFGAECGHHGFHHHFC/FGFHHGE<0FHGECADDC<-GGFFHHGHGBGHFHFHFHHHHHHHHHHFEGGGGEGAFGHHHHHEGEEEGGGEGHFGBFHHHHHHHHGGGGGGHGHHGBGHHHGGGGGGGGGGGGHHGEEFAGGGGGGGGGGGGFFFFFDD@BBBB
@M02197:102:000000000-ALU3V:1:1101:10501:8862 1:N:0:1
ACCGATTAGGTATCCTCCGCTTATTGATATGCTTAAGTTCAGCGGGTATTCCTACCTGATCCGAGGTCAACCTTAGAAAATTGGGGGTTTTACGGCAGGAGTCCGTCCCGGTTTTCCCTAGCGAGAATTATGTTACTGCGCTCGGATACCATAGGAGGTCCGCCAATGTCTTTGGAGGGCTGCGTTTCCGCAGGCCCTCAACACCTACACCCAAGGGTATAGAGGGGTTGAAATGACGCTCGAACAGGCATGCCCTCCAGAATACTAGAGGGCGCAATGTGCGTTCAAAGATTCGATGATTCAC
+
ABBABCCCFFFFGGGGGGGGGGGHHGHHHHGHHHGHFHHHHHHGGGGGHHHHHHHHHHGHHHGGGGGFHHHHHHHHHGHHHGGHHGGGGGGHHGGGGGGGG2BGDHGFGCD9AE:EFGEDFEFFDCDHFFHFFHFDF1FDCCDGCDDDHHHFFHGCCEAGHHEHGHHHHHHHHGHHGHFCFDEHGGGFGGGFFEFHFHHGHGHEHHGGGHHGHGHHHHHGHGGGGHHHHHHGHGGGGCGHGGGHHEHGHHGGGGHHHHGHHHGHHFGHGGGGGHGHG?GEGHGGGGGGFGGGFFFFFFFBAABA
@M02197:102:000000000-ALU3V:1:1101:20421:9050 1:N:0:1
ACCGATTAGGTATCCTCCGCTTATTGATATGCTTAAGTTCAGCGGGTAGTCCTACCAATCTGAGGCCGATGAATTGAAATTAAATCCCTTCCTCTCTTCCAAAGAAGCGAGGCATGGGCGGGGTTCAGAAGCACTCCAACCAGCAAAACGTCGCGTCCAGCTCCTCGACCCTGCGCCTCTCCTCTCCGAAGTCCTGATATTATCAAAACCCGGCAGGGAAAGACGTGGGCGAAATAACGAGCTTTCGTCCGTCTTGCCTATCGAATGGATGCGCTAGTGCATTTCGAGGGAGCCACCGTGGAAGATGGCAAGACCCTCAATACCGATCCGCCAGCTTTCTCAACTAAATAAGAAAGCTGTCGTTCGAAACAAGTCGCGGCCCTCAAACAGGCATGCTCCCCAGATTAGATCTGCCGGGAGCGCAAGGTGCGTTCAAAGATTCGATGACTCAC
+
3>AACCCCFFFFGGGGGGGGGGGHFFHHGHFHHGHHGHGFGHHGGGGGGGGFHHHHHHHGHHGFFGEGCECHHFHHHHHHHHHFHGHGHHHHFHHHGHHHGD3FFHHGEEEGGEFHFEFCFDGCGHHHHHFHHHHHHFEHGGHHHHFHGGGEGA-9ACGFFBFFGFD?@DAFBE;DFFFFFBBFFBFD-.-;BFEFFFFBFBFF/BB/ADD;-@DF-DE.;./;.9DDAF@B9>AFFFF9B;DFF;;..:9FA;/B/A?FFBFB:/FAA@9-GFFC0GFBE.FDGFFFGF?FC.:DDC0FFG0CC0FGDD</.DC<0FFAG<DA@@?CFGGFGC2@D/<2EFGD2FHGGDFDFHHG<?>//GE/GHHGBHE>//ECCGEEC1FCFE@HHGEGHFGCGFFHHHHGF5HHG1ECFCGGGEGGGHHGGGGGGHGGGGGGGGGGFFFFFFFBCCCC
@M02197:102:000000000-ALU3V:1:1101:25361:9093 1:N:0:1
ACCGATTAGGTATCCTCGCTTATTGATATGCTTAAGTTCAGCGGGTATCCCTACCTGATCCGAGGTCAAGAGTGTAAAATGTACTTTATGGACGTCGTCGTTATGAGTGCAAAGCGCGAGATGTACTGCGCTCCGAAATCAATACGCCGGCTGCCAATTGTTTTGAGGCGAGTCTGCGCGCAGAGGCGAGACAAACACCCAACACCAAGCAAAGCTTGAAGGTACAAATGACGCTCGAACAGGCATGCCCCATGGAATACCAAGGGGCGCAATGTGCGTTCAAAGATTCGATGATTCAC
+
AAAAABBBFFDFGGGGGGGGCAHFFH6GGHGFGGHHHHFHFFEEGEEFHEEFHGCHHGHHFFFGGFGHHHGH5FHGGHHGF@9GHGHBEGHGGEEG7>AEFGHGHHHHHFDG8GGDFGFGGGEHH8FHHDFGGGGGCCHHBGH<GFGCC?GGGGGHFF>CCGGHFGC/;B?GFFFFGGBFGC8EEFDG>DB?HF?GGFHGFEDEFDBFFFHFGFFBGFFBFHGHFFHFEBFFEFAAADEAA410B;EA/012DHFEA11BFGAEA000113AE00E1FB3B3BFGGGFFFDFFFAAAAA
@M02197:102:000000000-ALU3V:1:1101:23619:9101 1:N:0:1
ACCGATTAGGTATCCTCCGCTTATTGATATGCTTAAGTTCAGCGGGTATCCCTACCTGATCCGAGGTCAAGAGTGTAAAATGTACTTTTTGGACGTCGTCGTTATGAGTGCAAAGCGCGAGATGTACTGCGCTCCGAAACCAATACGCCGGCTGCCAATCGTTTTGAGGCGAGTCTACACGCAAAGGCGAGACAAACACCCAACACCAAGCAGAGCTTGAAGGTACAAATGACGCTCGAACAGGCATGCCCCATGGAATACCAAGGGGCGCAATGTGCGTTCAAAGATTCGATGATTCAC
+
CCCCCCCCFFFFGGGGGGGGGGGHHHGGGFHHHHHHHHHHHHHGGGGGHHHHHHHHHEHHHHHGGGGHHFHGHHHFHHHGHHHFGHHHHHGFHHGGGGGGGGGGHHHHHHHHHHGHGGGGGGGGHHHHHFGGGGGGGGGGHHGHHHHGGGGGGGGGFGHFFHEGHGGGGGGHHGHGGHHGHGGGGGGHHHFHHFFGGFFHFGHDBGHHHHHFHHGHHHGHFHHHHFHGHGGGGGHEFFGFHHHHHGCGFHHFHHEHHHHHHGHHGGGFGHHFHGGGGHGGGGGGGGGFFFFFFFFAABA3
@M02197:102:000000000-ALU3V:1:1101:22468:9225 1:N:0:1
ACCGATTAGGTATCCTCCGCTTATTGATATGCTTAAGTTCAGCGGGTATTCCTACCTGATCCGAGGTCAACCTGAGAAAATGATGGGGTGTGACCAGCACGGTGGTGTCTCACGATACGGGCTCGAGAGCTCGTTGTATCAGAGGCGCCCACCGCCCTGCCATTATCTTTGAGGCCCGGCCGTGCGCGCACGGCCGCGGCCCAACATCGCCACCACGGGGGTGGGAGAGAGGATAATGACGCTCGAACAGGCATGCCCACCGGAATACCAGTGGGCGCAATGTGCGTTCAAAGATTCGATGATTCAC
+
BBBBBBBBFFFFGGGGGGGGGGGHHHGHHHHHHHHHHHHHHHHGGGGGHHHHHHHHHHHHHHGGGGGHHHHHHHHGHHGHHHH<HHHGGGGGHHGHHHHHGGGHG?FHHHHHHHG;GGGGGGGHGGGHGHHHGG9HGHHHHHHHGGGGGGGGGGGGGGHHHHFGGGFFFGFGFFFGGGGGGGGGGCFGGGGGFCGGFHHCGHHHGGFGHFFCGGEGGGGGGEHHHHHHHBHHHHHHGFGGGGECHHHGGHHGHHGCEE2GGHHGHHHHHHGEGGGGHGGHGGFGGGGGGGGGGGGFFFFFFFA?ABB
@M02197:102:000000000-ALU3V:1:1101:16933:9378 1:N:0:1
ACCGATTAGGTATCCTCCGCTTATTGATATGCTTAAGTTCAGCGCGTAGTCCTACCTGATCTGAGGTCAATAAGTTTGTTAATTCTGTTGAGACAAGGCTCAGCAGGGTTGACGGGCGGCACCTGTTAGGATTTTTGTCACAGCAAGAACAGGACAGTGAGTTGGACAAACCTAGAACACTGTCAAGTCCGGACAATAGGGCCGTACGATTCAACTTAGAGCGGGCAAGTCTACTATGATGCAGAACTTGCTCCTCTCAACTTCCACTGAAACCAACACTATCTTGCACCATGGCACGATAGAGACGGCGGGAGAGTTTAATGACACTCAAACAGGCATGCCCTCCGGAATACCAGAGGGCGCAATGTGCGTTCAAAGATTCGATGACTCAC
+
BBBBBBBBFFFFGGGGGFGGGGGGHHHGHHGHHGGHHFHBFFHGGGGGGFHHHHHGHHHHHHHHHGHHHFHHHHGHHHHHHHHGHGHHHHHGHHHHHHGHHGHHHHHGHHGHHGGGCF?CGGGHHHHHGFFHHHHHGHGGHGHHHHGHHHHHHHHHGDHEHHFHEHFHHFHGHHEHHFHHHHHBFFFGGGGHGHHGFHGGCFCG@CFDEFDFFHHFHFFFCFCCHFFGGFFFDFFFFHGGFFHHHGHHHG/</BFG2BHHHDHFFFEGHFCCHHFDFHHGD2G3HFHHGHHGEEHHGHFHHEHGGGGGGHHHHHGFEFHHFHGHHGGHHHHHGHHGHHGGGFGDCFHHHFFDCGHHGGGE?HGCHGFGGHGFFGFFFFGGFFFFFFFABAAA
@M02197:102:000000000-ALU3V:1:1101:20926:9401 1:N:0:1
ACCGATTAGGTATCCTCCGCTTATTGATATGCTTAAGTTCAGCGGGTAGTCCTACCTGATCTGAGGTCAAATCAAGAGTGCATTGACTGCGGTTTAGAGTGCAGACGGAGACAACTGATGTTTCGTCACACTAAGGCATTTAAGGAAGGCCAGAGGCGATCCCAAAGCTCAATGACGGTCGAGAAACCGCCAGAGAGAAGGTCTAATGACACTCAGACAGGCATACCCTTCGGAATACCAAAGGGTGCAAGGTGCGTTCAAAGATTCGATGACTCAC
+
BBBBBBBBB5DFGGGGGGGGGGGHHHHHHHHHGHHHHHHHHGHGCGGGGHHHHHHHHHHFHHHHHGHHHHFGHHHHGHHHHHHHGGHHGHGGGGGGGHHGHHHHHHHHHHHGHHHHHHHHHHHHHHGHHHHHHHHHHHHHHHHHHHHHGGGHHHHFGEFGGHHHHHHHHGHHHHHHGGHGGGHHGHGHHGHHHHHHHHHHHFGGHHHHHHHHHHGHHHHHHHHFFFGGGGHGHHHGFHHHHGGHGHGHGHGGGGHGGGGGGG?GGFFFFFFFB@CCB
@M02197:102:000000000-ALU3V:1:1101:4723:9546 1:N:0:1
ACCGATTAGGTATCCTCCGCTTATTGATATGCTTAAGTTCAGCGGGTATCCCTACCTGATCCGAGGTCAACCTGAGAGGGAGAGGTTGAGCGGCGCACTCCGAGCGGCCACCGACGCGAGACAAGATGCCACAACGCGAGGGGACGGACGGCGTGGCCGGCGACATTGAGGCGGGTGGCGAGGAGCCGAGGCGCCCAACACCCAGCCGGGTTGGATTGGTGAAAATGACGCTCGAACAGGCATGCCCCCCGGAATACCAGAGGGCGCAATGTGCGTTCAAAGATTCGATGATACAC
+
A>AAABBBFFFDGGGGGBEGGGGHHHFHHHHGHHHGHHHHHHC2AEEFGHHHHHHGGHFHHGGGGGGGHFH8BGHF3(BF;FFDBCC9;FG@?EEG;C7HFDC;3C/>@CGH;<@//2CDCCGHCCBFFGBGFHGCC@BAGGGA?B=@@A->E@@=BFB@EBB/;AFFFFFE@9;--;.F/;.9C#A.#AA-99/;$,#/CA:33A;C</$D/9:<H:98/#$F;2CC9?;F<FBB9<EFGFC/@A?EA0DG2AFFFFGF0?ECCGF3GGEEAC1ABBBGGEGF1F3B3B3>1AA1
@M02197:102:000000000-ALU3V:1:1101:15387:9610 1:N:0:1
ACCGATTAGGTATCCTCCGTTATTGATATGCTTAAGTTCAGCGGGTAGCCCTACCTGATTTCAGGTCAAAGTCAAAAGGTGCGCGATGGCAGGTTTTGAGCAGTCATCACCACAAGGAGAGACGAAACTTATTACGTCTAACACTGATGTGGGATGTTCCACTAAGTCATTTGAGGTGAGCCATTGCTGGCAGACACCCAAGTCCAAGCCTAACATGTTCAGAAAACATATTAGATTGAGATTTCATGACACTGAAACAGGCATGCCTTTCGGAATACCAAAAGGCGCAAGGTGCGTTCAAAGATTCGATGACTCAC
+
BCCDBCBCFFFFGGGGGGGGGGHHFBHGGHHHHHGHHHHFGHGGGGGGHHHHGHHHHHGHHHHHHHHGHHHHHHHHHHGHHHGGGGGGGHGGHGHHHHGGHHHHHHHHHHHHHHHHHHHGGGHGGGGGHHHHHHHGHHHHHHFHHHHHHHHHGHHHHHHHGHGHHHHHHHHHHHHHHHGHHHHHHHHHHHGHHGHHGHHHHHFGGHHHHHFHHHHFHHHHHHHHHHHHHHGFHHHHHHHHHHGHHHHHHGHFHHGHFHHHHHGHGHDGFGHHHHHHGGHHHGGGGGHHHFGGCGHGGGGGGGGGGFFFFFFFA@@BB
@M02197:102:000000000-ALU3V:1:1101:13489:9509 1:N:0:1
ACCGATTAGGTATCCTCCGCTTATTGATATGCTTAAGTTCAGCGGGTAGTCCTACCTGATTTGAGGTCAGATCTTAAAATTGTCCGAAGACGATTAGAAGCCACATCCAAAGCGAGCAGCCACCAAGTGCAGATACTTATCACACTCTGAGCCAACCCACGGACAAGCAGCTAATATATTTAAGAAGAGCCGACAGAGCCAGCAGCTTCCAAATCCAAGCTTCACAGTAACAAAACTATGAAGTTGATGATTTCATGACACTCAAACAGGCATACTCCTCGGAATACCAAGGAGTGCAAGGTGCGTTCAAAGATTCGATGAAT
+
ABCCCBCCFBFFGGGGGGGGGGGHHGHHHGHHFHHFHFGHHBHGGGGGGHHHHHHHGFHFHHHHGGHHEHHHHHHGFGHEFHHFFEEA@EGGGGHGHFEGFHHHHHHHHHHGGGGGGGF;HHFHGDGBFGFFHHHHHHHHHHHHHFHHFFHHHHGGGFEFGEHHHFHHFHGGHHHGHHGHGFGFGGHFFH5GGGGGFFGGGGGGGFF:FFGHGGGEFGB/5FFGFGFBFFFHFGFFHHFFGFFFHHG1GBADB1HHEHEDFFFGAB1D12FGFBCE/ECHFFGFFHGCFGBHGHG11FF0EE1FGB33GFFACBF1FD11>11
@M02197:102:000000000-ALU3V:1:1101:19333:9671 1:N:0:1
ACCGATTAGGTATCCTCCGCTTATTGATATGCTTAAGTTCAGCGGGTGATCCTACCTGATTTGAGACCAGAAGTGAAATTGGGATGTGCCACAGAGGCAAGTTCGAAGCACACGCAGACACAACCAAACATTCCTCCTTTAGGCGACATAGCAAATGACGTATCATGCCATGCCAGGAGAAAAACACTGCTTGGCCGCCTCCTCCCAAACAGAGAGGCGGATGCAAAGTGTCTCAAGGCGCTCATGCATTTCGGGCGGGCCTGTGCTAGGTAGCGCAGGCAGAGGCACCCATCCAGACCCCATCCGCCAAGCCGTTTCATTTAAAAACCGCTTGGGGTGGGAGATTTCATGGCACTCAAACAGGCATGCTCTACGGATTGCCATAGAGCGCAAGGTGCGTTCAAAGATTCGATGACTCAC
+
ABBABBBBBFFFGGGGGGGGGGGHHHHHCFHHGHHHHHHGCFHGGCEGHHHHHHHHHGHFHHHHGHHGHHEHFHFFHHGGHHGFHGGHHHHHGHHHGGGHGGHHEEHGGHHHHFGGGGHHHHGGGGHHHEHHHHGHHHBHHFHHCGG?EHFFGHBFHHFGFFHHHHGGHEHHHHHHHGGGGHHFDHGFFGHHHG/CCAA8GGGGG:FFBFBB/9FGBDC;/@;FFBBEGFFFFF/A/9;/F=AA7;C.BA-?GC::;.EC</GD<00<C@<-CFGF1D1FCG1FEA0CA11BEGF?/AAFB//B/3?FGGGFGHHFHGFHFHFEFEEGGEEGGGGGHHFHHHHHHFHHDBHGBHGGHHHHHGHHHHFHGECFFGGHGFHHHHHFHGGFGHGHHFGCGHFGGFGGGFBGFFBBFDFAA3>>
@M02197:102:000000000-ALU3V:1:1101:24115:9700 1:N:0:1
ACCGATTAGGTATCCTCCGCTTATTGATATGCTTAAGTTCAGCGGGTATCCCTACCTGATCCGAGGTCAACCTTGGAAAAATAGACCGAAGGTCGATTGTCCGGCGGCCGTCGCCCAGCACTCCAAAGCGAGATATTTTACTACTACGCTCGAGGCTAGGACGCCGTCGCCGAGGTCTTCAAGGCACGTCCGGCAGCGGACATTGCCCAATACCAAGCAGAGCTTGAGGGTTGAAATGACGCTCGAACAGGCATGCCCTCCGGAATACCAGAGGGCGCAATGTGCGTTCAAAGATTCGATGACTCAC
+
CDDDDDDDFFFFGGGGGGGGGGGHHHHHGHHHHHFFHHHHHHHGGGGGHHHHGFHHHHHHHHGGGGGHHHHHHHGHFHHHH8HHHHHGGFGGHHGFGHGHHHGGGFGGGGGGGGGGGHHHHHHHGHHHHGGGGGGHHHHHHHHHHHHGGGGGHHHGHGGGGGGGGGGGFFGGHHHDFFFHHHHHGGGGGGGHGGGFGHHGFFGHHGHHHHHFFHHHHHHHHHHHHHHGHHHHHHHHGGGGGHHGHHHHHHHHHGGGGGGGHHHHHHHFHHHGGGGGHHHHGGGGHGGGGGGGGGGFFFFFFFCCCBC
@M02197:102:000000000-ALU3V:1:1101:6477:9691 1:N:0:1
ACCGATTAGGTATCCTCCGCTTATTGATATGCTTAAGTTCAGCGGGTATTCCTACCTGATCCGAGGTCAACCAGAAAAAATTGGGGATTTTACGGCCGGGGGGGCAGTGCCTAACAAAGGCGAGATATAGAATTAGTACCCCCAGAGGACTGCTGCCACTCCGCCAATGGCTTTGGGGAACTACGAAGCCGTAGAGTCCCAACAATAAGCTGTGCGTAGGGGTTGAAATGACGCTCGAACAGGCATGCCCACTAGAATACTAGAGGGCGCAATGTGCGTTCAAAGATTCGATGATTCAC
+
AA?AA?A1111BFGGFGGGGFGCHHHHHHHHHGHHHHGHGGHHGGCEEGHHHFHHHHHHHHFHGGGGHHHHE/1:FGH98E$@F9/#0EE921//</@9<B<9+/+/9FC,9/;0F;;#/.<0009;#;0;0000#9;/#-);<<<#)=10#></91///;B@ABHGBB$2B92F2F33?/;GE;///99BFB3$;?A%1DFBFEFF%1;1E@1+#1AEEB95@;9DEAEAEB+:9GHHFHG8;GFFF2B5555DFGFGD3GCGGGGGHHHHEGFGFGGBCGGGGGGFFFFFFD3BAAA
@M02197:102:000000000-ALU3V:1:1101:25894:9711 1:N:0:1
ACCGATTAGGTATCCTCCGCTTATTGATATGCTTAAGTTCAGCGGGTATCCCTACCTGATCCGAGGTCAACCTGTGATGGGGTATTTAACGGCCAACGCCGCCCGTACATCCCTAGCGAGACAAGATGCCACAACGCTCGGAGACGGACCGCCCAGCCGGGGACTTCAAGGGGCGCGACGGGTCGCGGCCCCCAATACCGAGTCAGACTCGAGTGGTGTAATGACGCTCGAACAGGCATGCCCCGCGGAATACCACGGGGCGCAATGTGCGTTCAAAGATTCGATGATTCAC
+
BABAADABFFDDGGGCGGGGFGGHHHFFFHHHHFHHGHHHHGGDGCGGGFHHHHHHHGFHHHHEGF8GGFHHHHBGHFHEEGBEGHHHHHGAEEF9FGGGEGGGCCFGGHHHHHHHHGGGGGGHEHHHGHFHH<G?CFGGG9@CEGCDGGGGGGGGGGGGGGGGGGFGGBB@:>DFFFFFFFFCCFFFGCFFFFDFFFFFGFFFFFGFFFFF9EHHHHHFFGGGCGFHGFHHEHHFEHGGGGFGGHHHHGF2GGGGEEGGGFHFGAGGEFGFGBFBGEF44FFFFFFAAA>A
@M02197:102:000000000-ALU3V:1:1101:6814:9759 1:N:0:1
ACCGATTAGGTATCCTCCGCTTATTGATATGCTTAAGTTCAGCGGGTATTCCTACCTGATCCGAGGTCAACCTTGGTGCCGCCGAAGCGGGCTTGTGGGGGGTTTAGAGGCAGGACGCCGAGGACTCCCGATGCGAGGCGAATGCTACTGCGCAAAGGAGAGGGCCCTTCGGGTCCGCCACTGGTTTTAGGGGCCTGCCGTGGCAGATCCCCAACGCCGGGCCACAGGGGCTCGAGGGTTGAAACGATGCTCGGACAGGCATGCCTCCCAGGATACTGGAAGGCGCCATGTGCGTTCAAAGATTCGATGACTCAC
+
CCCCCCCCFFFFGGGGGGGGGGFHHHHHHHHGHHHHHHHHHGHGGGGGHHHGHHHHHFFHHGHGGGGHHHHHHHHHHGHHGGGGGGGGGGG:GHG<HGGGGGGGGGGGGF9GGGFFFFFFFFFFF:FFFFFF@FF9FFFFFFFFFFFFFFFFFFFFFFFEEDDFFFFEFFGGGGGEEDFDCFFFFFFFFGGGFCFFDFFFHHHHHGGFGGHGGGFGFGHGHFHHGHGGGFFGEHHGHFFHHFFHFGB0EGGEGFHFGHGGHGGGFFGGHHHHHHHGHGGGGGFEAFFHGGGGHGFCGGFGGGFFBFFFDF3@BB?
@M02197:102:000000000-ALU3V:1:1101:3510:9840 1:N:0:1
ACCGATTAGGTATCCTCCGCTTATTGATATGCTTAAGTTCAGCGGGTATCCCTACCTGATCCGAGGTCAAGAGTGTAAAAAGTACTTTTGGACGTCGTCGTTATGAGCGCAAAGCGCGAGATGTACTGCGCTCCGAAATCAATACGCCGGCTGCCAATTGTTTTAAGGCGAGTCTACGCGCGAGGCGAGACAAACACCCAACACCAAGCAGAGCTTGAAGGTACAAAGGACGCTCGAACAGGCATGCCCCATGGAATACCAGAGGGCGCAAGGTGCGTTCAAAGATTCGATGATTCAC
+
ABBA?DBB4DD5BF5A4BEEGG2DGB5GHHFFDFFFHFGHHHHEEGEEGHHHGGHHGFHHHHHC00EGH3GHHFGGHHGHFD%EGF;2GGGHF3@E@EAB>FHFFFB%BEEG=BCF4GC@CFFGDGHFED?@EGGGGGHHFHHCGCE-FFFD?6HFF7HFFGGDFFGEGGFGBBB>F?CB?EE<EB?FFFBGF>AFCFDGGAFFFEE1F1GEFGFB11EGFD;BFF4#/E:GG/9DB111F1FGAB/AB1A2FGEFFDCFFGEEE001DB00EEEFAFB3BGGFGGB1331FFAA>1>
@M02197:102:000000000-ALU3V:1:1101:20414:9868 1:N:0:1
ACCGATTAGGTATCCTCCGCTTATTGATATGCTTAAGTTCAGCGGGTAGTCCTACCAATCTGAGGCCGATGAATTGAAATTAAATCCCTTCCTCTCTTCCAAAGAAGCGAGGCATGGGCGGGGTTCAGAAGCACTCCAACCAGCAAAACGTCGCGTCCAGCTCCTCGACCCTGCGCCTCTCCTCTCCGAAGTCCTGATATTATCAAAACCCGGCAGGGAAAGACGTGGGCGAAATAACGAGCTTTCGTCCGTCTTGCCTATCGAATGGATGCGCTAATGCATTTCGAGGGAGCCACCGTGGAAGATGGCAAGACCCTCAATACCGATCCGCCAGCTTTCTCAACTAAATAAGAAAGCTGTCGTTCGAAACAATTCGCGGCCCTCAAACAGGCATGCTCCCCAGATTAGATCTGCCGGGAGCGCAAGGTGCGTTCAAAGATTCGATGATT
+
BCBABBCCFFFFGGGGGGGGGGGHHFHHGHHHHHHGHHHHHHHGGGGGGHHHHHHHHHHHHFGFFGGGGGGFHHHHHHHHHHHHHHGHHHHHHHHGHHHHGFBGHHGHEGGFGGHFGGHGGGGGFHHHHHGHHHHHHHFHGGHGHHHHHFGHEFAGC?EFFGGFGGDDFGGFFFFFFFFFFFFFFFFFF?9AFFFFFFFFFFFFEFFFFFDA@;A;@CFFEFFF?.FFFEFFFFFF:DFFFA.BFAAFDABEFFFB/D.FFFFFFFGGGDB?/FFFGFFFA.C.GGGEGGHHGHGGGHHCHHHHGGHHFGBC..FHHFHFF<ECGGGFGDEHEHHFHHHHGHFHFHHHFHHHGHHGCGEGGHEGDGFFGFHE/FEEEEEDFFHHHHHHHFGBHHCGGGGHGGHHFBCHGGFCE?CGGGGGGHGFGGGEGGGFFFGGGAFFFFFFBBBBB
@M02197:102:000000000-ALU3V:1:1101:3528:9847 1:N:0:1
ACCGATTAGGTATCCTCCGCTTATTGATATGCTTAAGTTCAGCGGGTATCCCTACCTGATCCGAGGTCAAGAGTGTAAAAAGTACTTTTGGACGTCGTCGTTATGAGTGCAAAGCGCGAGATGTACTGCGCTCCGAAATCAATACGCCGGCTGCCAATTGTTTTAAGGCGAGTCTACGCGCGAGGCGAGACAAACACCCAACACCAAGCAGAGCTTGAAGGTACAAATGACGCTCGAACAGGCATGCCCCATGGAATACCAGAGGGCGCAATGTGCGTTCAAAGATTCGATGATTCAC
+
BBBB@BA?DDD56FGFGGCCFFEHGFHFFFGHHGFGHFFHHFGDEGGGHHGHHHHHHGHFFHHGGGGHHHFHGEGHHHHHHG35FHHFFHG<FBB@EEGEGEHHFFGGHFDGGBGFGGGGGFFGFHGHEGCGGGFGGCEHHFFHHEGCGA@HFEGFHHBHGDF:GGHHGHGGBGGGCE?GFE/>@CHGBGFGFFFFFFBFF?9FFHHFFGGFB4FHGBFFGF989FGBE?9GGFEABFHHHCEFGGGGCA5AAD5HHHHCGGCEEA2G555EGGFHF55D5GGEFG44FFDFBAAA>3
@M02197:102:000000000-ALU3V:1:1101:24304:9981 1:N:0:1
ACCGATTAGGTATCCTCCGCTTATTGATATGCTTAAGTTCAGCGGGTAATCCTGCCTGATTTGAGGTCTAAAGTTCAAGTGTTTCACTCAAAGTGAAGCGATTTATAAGCGCCGTCTAACGATAAGACTGCATTCGACTTGACGAGAATAAGTGTTATTACGCCGAGTGAAGCTTTCTATGCTATCGAAATACAAGCTGCTCGTACATTTCAGCTGAGCTGACCCTATACAGGGCCGGCAAGACAGCCAGAATCCAAGCCCAGACGCCTGTTCCATTACAAAACAGGGGGGTTGAGGGTTTCACGACACTCAAACAGGCATACTCTTCGGAATACCAAAGAGTGCAAGGTGCGTTCAAAGATTCGATGATTCAC
+
ABBBBBBBFF@BGGGGGGGGGGGGHHGHHHHHHHHHHHHHHHHGGGGGHHHHHHHHHHHHHHGHGHHHHHHHHGHHGHHHHHHHHHHHHHHHHHHHHHHGGHHGHHHGHHFGGCEGHHHHGGHGGHHHGHGHHHHHHGGGHFHFGGGGGHGGHHHHGHHHHEFG@GGEFHGGHHHHHHHGHHHHHHGEHGGHHHHHHHHHGFGDGGGGGGHHGGHHFHFHHHGFFFGHGGGGDADFCF=FFHHGHGHHHHHFFF?GBAFGGGGEE?/BGEFFDFGHHFGGGHHFE>/GGHFHGHHGHHHGFGGGHHGFEHHHHGEGHHHGEBFGGDGHGEHFGCHHGHFFHHGBHHHGGFCGGGGGGFGGGGBFBFFFFAAA33
@M02197:102:000000000-ALU3V:1:1101:6811:10124 1:N:0:1
ACCGATTAGGTATCCTCCGCTTATTGATATGCTTAAGTTCAGCGGGTATTCCTACCTGATCCGAGGTCAACCTTGGTGCCGCCGGAGCGGGCTTGTGGGGGGTTTAGAGGCAGGACGCCGAGGGATCCCAATGCGAGGCTGATGCTACTGCGCAAAGGAGAGGGCCTTCGGGTCCGCCACTGGTTTTAGGAGACTGCCGTGGCAGATCTCCAACGCCGGGCCACGGGGGCTCGAGGGTTGAAACGACGCTCGGACAGGCATGCCTCCCAGGATACTGGAAGGCGCCATGTGCGTTCAAAGGTTCGATGACTCAC
+
B@BABDBBFFFFGGGGGGGGGGCHHHGHHHGHHHHFHHHGHHHGGGGGHHHGHHHHHGHHHGGGGGGHHHHHHHHGHGGHGGGCGFGGGGGGGGGGFDGGGGGDGGGGEGDG;@EEFFFFFFFFFFFFFFF:FFFFFFAFFFFFFFFFFFFFFDFFFFFEE?DDDDEFGFDFGGEFFFBDFFGFF7HHGFFFGEFFEGHHHGFFHFFFFFECFFCGGHFEBEEGGEBGFFEEGBGHHHHHFFFGGECEE/?FHHFFHHFFGGCGHGHGFFGGEHCHGHGEEECGHHHGGECHFGFFFGEA1F>1FFFFFAAAAA
@M02197:102:000000000-ALU3V:1:1101:13524:10198 1:N:0:1
ACCGATTAGGTATCCTCCGCTTATTGATATGCTTAAGTTCAGCGGGTATTCCTACCTGATCCGAGGTCAACATTCAGAAGTTGGGGTTTAACGGCGTGGCCGCGACGATTACCAGTAACGATGTGTAAATTACTACGCTATGGAAGCTCGACGTGACCGCCAATCAATTTGGGGAGTGTCTGTGACAGACAGCTCCCAACACCAAGCTGAGCTTGAGGGTTGAAATGACGCTCGAACAGGCATGCCCGCCAGAATACTGGCGGGCGCAATGTGCGTTCAAAGATTCGATGATTCAC
+
AABBBBBB4BFFFGGGGGGGGGFHGHHHHHHHGHHGHHHHHHHGGGGGFHHHHHHHHHHHHHHGGGGHHF99FH9HHHHHG;HGG8EE:H.<GGGG;GGCG9#B:/0B;?0:01$1?2BC9>CC119B1;>911>1:<000;/CD9<$CD?.C:./.CC<9<G?FGFBFGDGCF1CBCBFFF2DDD>D>HGCB;B1AFF/D/9G4&FBEGBBBHH9GHHBBG:HG/GFE?FHE4HH;FHGAB3GGGCHEHGGHGHGE2GGEGGGGHHHGGGGGHGGGGGGGGGGFFFFFFFCCCCC
@M02197:102:000000000-ALU3V:1:1101:24527:10205 1:N:0:1
ACCGATTAGGTATCCTCCGCTTATTGATATGCTTAAGTTCAGCGGGTATTCCTACCTGATCCGAGGTCAACCTTGGTGCCGCCGGAGCGGACTTGTGGGGGGTTTAGAGGCAGGACGCCGAGGGATCCCAATGCGAGGCTGATGCTACTGCGCAAAGGAGAGGGCCTTCGGGTCCGCCACTGGTTTTAGGGGCCTGCCGTGGCAGATCCCCAACGCCGGGCCACAGGGGCTCGAGGGTTGAAACGACGCTCGGACAGGCATGCCTCCCAGGATACTGGAAGGCGCCATGTGCGTTCAAAGATTCGATGATTCAC
+
BBBBBBBABFFFGGGGGGGGGGGHHHGHHHHHHGGHHHHHHHHGGGGGHHHHHHHHHHHHHHHCEGGGGHHHHHHGFGHHFGGGGGGGGGGGGHH*HGGGGGGGGGGGFFFGDGGGFFFFFFFFFFFFFFFFFFFFFFFFFFFFFFFFFFFGGFFGFFFFFFFFFFGFFEFGFFEFFFFFFGHFGFFGGEGFCCFFFGHGHHFHGGGFFHFFDGEFFHGHHHHGGFGGFEFFHHFGHHHGGGGGGGGECGEECFFFFFGHGEAFHGHFHHHGHHGHHHGGGGGHHHGEGEE4GBGFGGGGGGFFFFFFFABBBB
@M02197:102:000000000-ALU3V:1:1101:7224:10253 1:N:0:1
ACCGATTAGGTATCCTCCGCTTATTGATATGCTTAAGTTCAGCGGGTATCCCTACCTGATCCGAGGTCAAGTCATAAAAGAGCTTACTGGATGCTGATCCACCAAACTTCAAGAAACGCAAATGTGCTGCGCGAGAAGCTGGCACGACCGCTGCCAATGACTTTGGGGCGAGTCCACGCATGAAGCGGGACAGACGCCCAACACCAAGCAGAGCTTGAGGGTGTAAATGACGCTCGAACAGGCATGCCCCACGGAATACCGAGGGGCGCAATGTGCGTTCAAAGATTCGATGATTCAC
+
AAAB@DBABBD@BFGGGGA?EFEG5BGHHHBBBGHHFGD55FFC?EGE3DFCHFEGHFBFFD1AECGFHBDEEH:FFFG&B98GHGFFFCGFEGB;BEGHF;GGHHFFGDGFGGFFCFGECGFG4G?AGG@/C0FGHFHHGGD@F/CCCCCGBGGHFDGFF=D0</GC:HGFEF0?0DDGBGGGCGHF2FGDEEGHGGFEF?9>AHFHFB39B9FHHHGHGFFGFFB1?9EEEB:G@3BEHHHHE7A0AEFCHHG2AAEAGGEGEE2A5A5A2EEFFA5BFGBEE4C4BFF5FA?AAB
@M02197:102:000000000-ALU3V:1:1101:17094:10380 1:N:0:1
ACCGATTAGGTATCCTCCGCTTATTGATATGCTTAAGTTCAGCGCGTAGTCCTACCTGATTTGAGGTCAATTATTGTGGTTAACTCAAAGTTAAAAGCAATGAGATAAAGCTTAAGGTGCAAAAGCCCGGTAGAACCTCTCAGTTCTAGCCTGGACAGACTTGACAGCGAGATGGACGAACCTAGAACACTGTGAAGGCCAAGCATGGGCCGCACCAATTTAGTTAAGACAAGCTGCAGATCTAGAGACTTGCTGCATTGTCCAACACCCACATAGCACCATCCAATCATAGAAATGGAAGGTGGATGGGAGAGGTTAATGACACTCAAACAGGCATGCCCTCCGGAATACCAGAGGGCGCAATGTGCGTTCAAAGATTCGATGACTCAC
+
BBBCCCCCFFFFGGGGGGCGGGGHHHHGHHHHHHHGHHHHHHHGGGGGGCGHHHHHGHEHHHGHGH3EFHHHHHHGGGGHGHHHHHGHHHHHHFHHHHHFHHEHHHHGHHGHHHHHGHHHHEHHGGHHGGGGGHHHHHHHHHGHHHGHGGHHHHEGHGHHHHHEHHHHGGGGEHHGHHGHGCHHHGHHHHGFGHHGHHGHHHHFHGGFEFEFFA?GHHFHGGGBFFFFHHGHFFHGFFHGFHHHHHHHGHHGGHHHHFHGEHEGGCFGHHHHHBFGDBGHHFFFEHFGGBHHHHHHHGHHHHFHHGGHHHHHHHGHHHGHHHHHGFFFHHHHHHHHGGGCGGFBHHHHFHHGGHGGGGGHHFHGGGGFCGGGGFGGGGFFFFBFFBBBBB
@M02197:102:000000000-ALU3V:1:1101:15764:10615 1:N:0:1
ACCGATTAGGTATTCCGCTTATTGATATGCTTAAGTTCAGCGGGTATCCCTACCTGATCCGAGGTCAAGAGTGTAAAAATGTACTTTTGGACGTCGTCGTTATGAGTGCAAAGCGCGAGATGTACTGCGCTCCGAAATCAATACGCCGGCTGCCAATTGTTTTAAGGCGAGTCTACACGCAGAGGCGAGACAAAACACCCAACACCAAGCAGAGCTTGAAGGTACAAATGACGCTCGAACAGGCATGCCCCATGGAATACCAAGGGGCGCAATGTGCGTTCAAAGATTCGATGACTCAC
+
CCCCBCCCFFFFGGGGGGGGGGHGHHHFHHGHHDFDGHHHHGGGFGHHHHHFFHGHFHHHG?EGGHHHGGHFGHHHGHHHHDGHHHHHHGHHGGGC9FGGGHHHHFHHGHHHHGG8GGGGGHHHHHFHGGGGGGGGGHHHHHHHFGGGGGGGGHHHHHHGHGHGHGHHHHHBHGGFGGHHGEGGGGFFFHGGHGGFFGGGFGGHGFFFFHHHHFHHHGGGFFEBHHGHGGFGGGHGHHGHHHHFHGGGHEFFHHGDHHHFGHGGGGGGHHHHEEE?AGGGGGGGEGGFFFFFFFAAAAA
@M02197:102:000000000-ALU3V:1:1101:22962:10633 1:N:0:1
ACCGATTAGGTATCCTCCGCTTATTGATATGCTTAAGTTCAGCGGGTATCCCTACCTGATCCGAGGTCAAGAGTGTAAAAATGTACTTTTGGACGTCGTCGTTATGAGTGCAAAGCGCGAGATGTACTGCGCTCCGAAATCAATACGCCGGCTGCCAATTGTTTTAAGGCGAGTCTACACGCAAAGGCGAGACAAACACCCAACACCAAGCAAAGCTTGAAGGTACAAATGACGCTCGAACAGGCATGCCCCATGGAATACCAAGGGGCGCAATGTGCGTTCAAAGATTCGATGACTCAC
+
BBCCCDDDFFFFGGGGGGGGGGGHHHHHHHHHHHHHHHHHHGHGGGGGHHHHHHHHHHHHHHHGGGGHHGHHH@FGHHHHHHHHHHHHHHHGHHGGGGGGGGGHHGGHHHHHHHHHGGGGGGGHHHHHHHGGGGHHHHHHHHHHHHGGGHGGGGGHHHHHHHHHHHHGGHHHHHHHGGGGHGHGGGGGHHHHHHGFFFGHHGHFFGGHHHHFHHGHHHHHGHGHFHGHGGGGGGHHGHHHHHHHHHGGGHHHHHHHHHFHHGGHGGGGGHHHHGGGGHGGGFGGGGGGFFFFFFFAAABA
@M02197:102:000000000-ALU3V:1:1101:22113:10661 1:N:0:1
ACCGATTAGGTATCCTCCGCTTATTGATATGCTTAAGTTCAGCGGGTATCCCTACCTGATCCGAGGTCAAGAGTGTAAAAATGTACTTTTTGGACGTCGTCGTTATGAGTGCAAAGCGCGAGATGTACTGCGCTCCGAAACCAATACGCCGGCTGCCAATCGTTTTGAGGCGAGTCTACACGCAAAGGCGAGACAAACACCCAACACCAAGCAGAGCTTGAAGGTACAAATGACGCTCGAACAGGCATGCCCCATGGAATACCAAGGGGCGCAATGTGCGTTCAAAGATTCGATGACTCAC
+
BBBABBBBFF@DGGGGGGCGGGGHFFHHGFHHHHFHFHHHHHHGGGEEHEHHHHHHHHHFHHGGGGGHGHHHHGHHGHHHGGHHHGHEHHHFAFHEDGGGGGGGHHHHGGHHFHHHFFGGGGGGFHHHHGFDG;GGGFGGGHHHHGHHGGGGGGGGHHFHHGGHGGGGGCAHFG?FGGFFGFHFFBGFGDGFGFHGFGGEG1ECFEEFHEDDF3HGHGEBHGHGHHHFHHEEEFGHG?BHHHHGHHGGEEEGBBHFGHGFEGHHHEAE?GHHGHEEA2CG5DGGGGEFGFFFFFFFA3ABB
@M02197:102:000000000-ALU3V:1:1101:3928:10659 1:N:0:1
ACCGATTAGGTATCCTCCGCTTATTGATATGCTTAAGTTCAGCGCGTAGTCCTACCTGATTTGAGGTCAATTATTGTGGTTAACTCAAAGTTAAAAGCAATGAGATAAAGCTTAAGGTGCAAAAGCCCGGTAGAACCTCTCAGTTCTAGCCTGGACAGACTTGACAGCGAGATGGACGAACCTAGAACACTGTGAAGGCCAAGCATGGGCCGCACCAATTTAGTTAAGACAAGCTGCAGATCTAGAGACATGCTGCATTGTCCAACTCCCGCATAGCAACATCCAATCATAGAAATGGAAGGTGGATGGGAGAGGTTAATGACACTCAAACAGGCACGCCCTCCGGAATACCAGAAGGCGCCATGTGCGGTCAAAGATTCGATGTCTCAC
+
ABBB?DAABDFF6FGGFFEGEGGFFFDGB5DGHHHF5DGGHG5EEGGCAFFDBBGF3DBGHHGGGFBGHBGBFGHFFGE2BFFHHDHGFGDFHHFFDGHEHHHDD4GGFHBB?GGFCFGFFHGHCF0/>E/CFHHHFFCGHHHGGHHHGEHHFAGF1<0FGBHHHGFAFFC0FGF2@9=AC?CCDCCGH7HE0,0C7H0;G::.F$::<CE@B?B00D<BFFFGFGFF09B01#1HFFD#<?911<?111HHFFFBDC1F1110?////?1BB211221B11F1EE2F22>FFFFHHGB0>1B0GBGBF0F0DHGEGB22BB11/10GFB11/EEA/?EA/A/AD222F11FGFEE0AEB01100A00B13B3GGGEF1A@11B3AA>>1
@M02197:102:000000000-ALU3V:1:1101:28590:10659 1:N:0:1
ACCGATTAGGTATCCTCCGCTTATTGATATGCTTAAGTTCAGCGGGTATCCCTACCTGATCCGAGGTCAAGAGTGTAAAAATGTACTTCTGGACGCCGTCGTTCTGAAGGCAGAGTGCGAGATGTACTGCGCTCCGAAATCAATACGCCGGCTGCCAATTGTTTTGAGGCGAGTCTGCGCGCAAAGGCGAGACAAACACCCAACACCAAGCAGAGCTTGAGGGTACAAATGACGCTCGAACAGGCATGCCCCATGGAATACCAAGGGGCGCAATGTGCGTTCAAAGATTCGATGACTCAC
+
BABBBBBBFFFFGGGGGGFEGGGHHHHHGHGGHHHHHHHHHCHGGGEEHHHHHGFHHGHHHHHGGF?GHHHHFGHFHHHHHHFGHHHGHHHHHHGGGGDEFGGHGGHHGHHHGGGGGGF9DGGH2DGHHHGGGGGGHGGGHHGHHHHGCGFCFCEHHHFHHHHGHFAEFGHHGFFGFGGGEHHFFEFEHHHFHFFFFGFCDGHFFGHHHFGDCGFBFHHGFFFGHGHGFFGGGFHEGFHHHHGHHFECDEHHHEHHFHFEBHHFF?GGFGGGFEAEFHGGFDDGF2FGFFFFFFFAAA>A
@M02197:102:000000000-ALU3V:1:1101:11865:10527 1:N:0:1
ACCGATTAGGTATCCTCCGCTTATTGATATGCTTAAGTTCAGCGGGTAGTCCTACCTGATTTGAGGTCAAAATGTCATAAATTGTCCTATACAGGACGGTTATAAGCAGTACAACTTGAAAGTCTACAATGTAGATAATTATCACATTAATAGACGGTCAGATAATACCGGCTAATATATTTAAGGGGAGCTGACTTGTGAAAGCCTGCAAAAACCCCCACATCCAAGCTATCTACTAGTCAAAAAACTAGAGAAGTTGAGAATTTAATGACACTCAAACAGGCATGCTCCTCGGAATACCAAGGAGCGCAAGGTGCGTTCAAAGATTCGATGATTCAC
+
BBBBBBB@FFFFGGGGGGGGGGEHHHHHHHHHHHHHHHHHHGHGGGGGGHHHHHHHHHHHFHHHGFHHHHHHHGFHHHHHGGHHHHFHHHHEFGH1GFGEGFGFHHHHHHFHHHHHHHGHFHFHHHHHHGGGHHGHHHHHHHHHHHHHGGHHFFHGCBEHHHHGFFHHHHGDCGHHHHGHGGGHHGFFHGGHHHHHHHGHGHHGEGHHGHEFHHGGGDHGHGGFHGGHGFGFGGHHHGGGGGGHGHHGEHHHHHGHFHFHHFGEFHHHHHHGAGHHEEHHHHEFEHHEEGGGHHHHHHHHHHHGFGGGHHHHECEGHGGGFGGFGCFFFFFFFFBAABB
@M02197:102:000000000-ALU3V:1:1101:26311:10618 1:N:0:1
ACCGATTAGGTATCCTCCGCTTATTGATATGCTTAAGTTCAGCGGGTATTCCTACCTGATCCGAGGTCAACCATTAAAAATTGGGGGTTTAGCGGCAAGAGCCACAGCACCTGACAAAAGCGAGATAAAAATTTACTACGCTCAGAGGATACTGCAGATCCGCCGTTTCATTTTAGGAACTACAAGGTAACAAGTTACCACCAGTAGACTCCCAACACTAAGCTAGGCTTAAGGGTTGAAATGACGCTCGAACAGGCATGCCCACTAGAATACTAATGGGCGCAATGTGCGTTCAAAGATTCGATGATTCAC
+
BBCCCCCCFFFFGGFGGGGGGGFHHFHHHHHHHHHHGHHHHHHGGGGGHHGHHGHHHGHHHHGGGGGHGHHHGHHHHHHHHHHGGGGEEG<HHGGGGGGHHHHGHHEFFHHHHHHHHHHHHGDCFEHHHHHHHHHHHHHGFCDGHFHGGHGHHH8HHBHHHGGGGGHHHGHHHHHHGHHHHHHHHGHHGHHGHGHGGGGHHHHHHGGGGGBGHHHHHHHHHGFHHFGHHHHHGFFGGHHHHGGGGGHHGFHHHHGHG2HGFHFGHGHGHGHHHHHFGGDCGHGHFAGGGFGGBGGGGGGGFFFFFFFBAA>A
@M02197:102:000000000-ALU3V:1:1101:12244:10675 1:N:0:1
ACCGATTAGGTATCCTCCGCTTATTGATATGCTTAAGTTCAGCGGGTATCCCTACCTGATCCGAGGTCAAGAGTGTAAAAATGTACTTCTGGACGCCGTCGTTCTGAAGGCAGAGTGCGAGATGTACTGCGCTCCGAAATCAATACGCCGGCTGCCAATTGTTTTGAGGCGAGTCTGCGCGCAAAGGCGAGACAAACACCCAACACCAAGCAGAGCTTGAGGGTACAAATGACGCTCGAACAGGCATGCCCCATGGAATACCAAGGGGCGCAATGTGCGTTCAAAGATTCGATGACTCAC
+
CCCCCCCCFFDFGGGGGGGGGGGHGHHHHHHHHHHHHHHHHHHGGGGGHHHHHHHHHHHHHHHGGGGHHHHHHHHFHHHHHHHHHHHHHHHHHHGGGGGGGGGHGHHHHHHHGGHGHHGGGGGHHHHHHHGGGGGGHHHHHHHHHHHGGGGGHHGHHHHHHHHHHGGGGGHHHGGGGGGGHHHGGGGHHHHHHHFGFFGHHGHGHGHHHHHGFHHFHHHHHHHHHGHHHGGGGGHHGHHHHHHHHHGGGGHHGHHHHHHFHHGHGGGCGHGHHGGFGHGGGGGGGGGGFFFFFFFCCBCC
@M02197:102:000000000-ALU3V:1:1101:26911:10802 1:N:0:1
ACCGATTAGGTATCCTCCGTTTATTGATATGCTTAAGTTCAGCGGGTATCCCTACCTGATCCGAGGTCAAACGCAAGAATAATAGGCTTGCTGGACGCTCGACAAGCAGTCTGAAAGCAACGCATGTGCTGCGCTCCCAGGCTTTTGCCGGCTGCCAATTGCTTTGAGGCGAGTCTACGCGCAATGGCGAGACAAACACCCAACACCAAGCAGAGCTTGAGGGTACAAATGACGCCCGAACAGGCATGCGCCATGGAATACCAAGGGGCGCAATGTGCGTTCCAAGATTCGATGACTCACA
+
AAAAADAAFF1DG1BGG1EAAGHHFHGHFHFHHHGHFHFHHHHEGGGCHHFGHHGHHHHHHHEEGGGHGHHHGGGGCHHHH<<HEHG;HGH:@FFHGG;GGGGGGF;:GHHFGBHFFGHHHGCG??D>DGFHGG9GGGHE.GFHHHGHGCCGCC/CHHBGFHB6F<GFFFCDF:C0GGGGG@GGGFE0BFFBFFE>/AAAFFFF8FFB019B1;19DB7FFBG69EEBGE>//>9#B??B1FA1/////00BGD222DB110FB/0000FEDA00AB011113AB1111F@B111B1111>
@M02197:102:000000000-ALU3V:1:1101:9828:10812 1:N:0:1
ACCGATTAGGTATCCTCCGCTTATTGATATGCTTAAGTTCAGCGCGTAGTCCTACCTGATTTGAGGTCAATTATTGTGATTAACTCAAAGTAAAAAGCAATGAGATAAAGCTTAAGGTGCAAAAGTCCTGTAGAACTTCTTAGTTCTAGCCTGGACAGACTTGACAGCGAGATGGACGAACCTAGAACACTGTGAAGGCCAAGCATGGGCCGCACCAATTTAGTTAAGACAAGCTGCAGATCTAGAGACTTGCTGCATTGTCCAACAACCACATAGCACCATCCAATCATAGGAATGGAAGGTGGATGGGAGAGGTTAATGACACTCAAACAGGCATGCCCTCCGGAATACCAGAGGGCGCAATGTGCGTTCAAAGATTCGATGACTCA
+
BABBBCCCFFFFGGGGGGGGGGGHHHHFHHHGHHGHHHHHGHFGGGGGCGHHHHHHHGHHHHGFGHGFHHHHHGHHHHHHHHHHHHHHHHHHHHHHGHHHHGGHFHHHGHHHHHHHGGHHGFHHGHHHHHHHEFHHHHFHGFHGFHHHFHFHHHHHHGGHHHFHFGFGGDCGGHFFHHGGGGHHGHHHHFFGHHFGHGHFHHHHGCCCCCCFGHHGGHGGGHGGGGGFGGGGHFGHHGFFGHHHHHFDFHGC1HHHGHHGFEFHEEFFEHHHHFHGB1/EF1HFHGGHHFHHHHGHHGEHHFFHFGBHFFFGHHHEHGFFFDDHGFHHGAFHG1HHGECCA?/HHHHFFB1GFEECE?EFDFHEEEFGGBBGA3GFE1FFFFFFAAAAA
@M02197:102:000000000-ALU3V:1:1101:25610:10825 1:N:0:1
ACCGATTAGGTATCCTCCGCTTATTGATATGCTTAAGTTCAGCGGGTATTCCTACCTGATCCGAGGTCAACCTTAGAAAATTGGGGGTTTTACGGCAGGAGTCCGTCCCGGTTTTCCCTAGCGAGAGTTATGTTACTGCGCTCGGATACCATAGGAGGTCCGCCAATGTCTTTGGAGGGCTGCGTTTCCGCAGGCCCTCAACACCTACACCCAAGGGTATAGAGGGGTTGAAATGACGCTCGAACAGGCATGCCCTCCAGAATACTAGAGGGCGCAATGTGCGTTCAAAGATTCGATGATTCAC
+
CCCCCCCCFFFFGGGGGGGGGGGHHHHHHHHHHHGHHHHHHHHGGGGGHHHHHHHHHHHHHHHGGGGHHHHHHHHHHHHHHHHHHGGEGGF<HAAE;GC:?;?EA#BBE@F9?CFFHHGE9CCCF?@.FFFB<F11;1BCCC<GC0DDCGGD<0B<CD.ACG?FGDCF0?;GFFGBGECGC?GG@DFFE<:?/E/9BF/?BB1GFBGEGEFHFGEEDHGBGGFCGEHHHFHFBEEECCFCD;GFEA11AB//A/0F1GEGBB2FGAB0A?AEAFFFGAA0?C113FBGGEGF1BBFFFFAAAAA
@M02197:102:000000000-ALU3V:1:1101:18923:10842 1:N:0:1
ACCGATTAGGTATCCTCCGCTTATTGATATGCTTAAGTTCAGCGGGTAATCCTATCTGATCTGAGGTCTAATCTTAGAAATTTGACTAGTTATGTCGGGTTTATAAGCTTCCAGCAAATAGTATCAAAGGTCAGCCACGTCAAAATGACATGTCCTCAGCGAATAGTCTATTACGCCGAGTCAATCTGATCTCGATGAGAAGGATGCTAATATATTACGAGCGAGCTTCGATCCAGATGGATCCAGCATACACTCAGAAACCAAGCCTCACCATATCTCGTTACAAAATATGGGGGTTGAAGAGTTCACGACACTCAAACAGACATGCTCGCCGGAATACCAGCGAGCGCAAGATGCGTTCAAAGATTCGATGATTCAC
+
ABBBBBBBFFFFGGGGGGGGGGGHGHGHGHHHGHHHHHHHHHHGGGGGHHHHHHHHHGHHHHHHHGHFHHHHHHHHHFHHHHHHGHHHHHHGHHHHHGG?FFHHHHGDHHHHHGHHHHHHFHHFHFHHFHFGHFGHHHGHHGGHHFGHHEHHHGHHHHFHGGCGEFFHHHHHHHE?GFCGGGHHHHHGGHGHFBFGHHFHHGFGHHGHHHHEGFHHFGHGFGHFGGHGGHGHGGHHGFFGHFBHGHEGHHGDHGGHEHGBDGHHGHHHDHHHHFF?GGFHHHHHHHHHHHGGGFHGHHHHHFGHGHGFGHHF4FBFGHGFGEHHHGGGCGGGGBHHHHHCGGGGGGGFGHHGGGGGHGGGGFGGGGGFFFFBFFBBBA?
@M02197:102:000000000-ALU3V:1:1101:9413:10801 1:N:0:1
ACCGATTAGGTATCCTCCGCTTATTGATATGCTTAAGTTCAGCGGGTATCCCTACCTGATCCGAGGTCAACCTTAGAAATGGGGTTGTTTTACGGCGTAGCCTCCCGAACACCCTTTAGCGAATAGTTTCCACAACGCTTAGGGGACAGAAGACCCAGCCGGTCGATTTGAGGCACGCGGCGGACCGCGTTGCCCAATACCAAGCGAGGCTTGAGTGGTGAAATGACGCTCGAACAGGCATGCCCCCCGGAATACCAGGGGGCGCAATGTGCGTTCAAAGATTCGATGACTCAC
+
ABB@ABBBFFDFGGGFGGGCFGGFHFEGHFHHFHHHFDGHHGHG?FFGHFHHHGHFHHHB5DEFFGGHHGHHGHHGGHGHG?DFFFGGEGHHHG?EGGEEGHGHFGGGGGGHFGHGHFFFGGFGGHHHHHHHGHGDGGG.AGHFGDFEGH/:CGHFHEGGGGFGFFGFGFFED?BGBAG@AA;DGGFG?FFDDFB:ABGCGHEFGGGGGDFGFFHHFGGHGFBFFGGGHFGHHGHFBFEEGGGFFF?HGGGBFHEACEACGEEB55G?ECECBGCGGBGGGEBFDFD5B?AA3A
@M02197:102:000000000-ALU3V:1:1101:14721:10951 1:N:0:1
ACCGATTAGGTATCCTCCGCTTATTGATATGCTTAAGTTCAGCGGGTGATCCTACCTGATTTGAGACCAGAAGTGAAATTGGGATGTGCCACAGAGGCAAGTTCGAAGCACACGCAGACACAACCAAACATTCCTCCTTTAGGCGACATAGCAAATGACGTATCATGCCATGCCAGGAGAAAAACACTGCTTGGCCGCCTCCTCCCAAACAGAGAGGCGGATGAAAAGTGTCTCAAGGCGCTCATGCATTTCGGGCGAGCCTTTTCTAGGGAGAGCAGGCAGAGGCCCCCACCCAGACCCCATCCGCCAAGCCGTTTCATTTAAAAACCGCTTGGGGTGGGAGATTTCATGGCACTCAAACAGGCATGCTCTACGGATTGCCATAGAGCGCAAGGTGCGTTCAAAGATTCGATGATTCAC
+
AAA1ADA1DFDFFGB3FFEE?CGFHHFFF2GEGHHHFHHHGCFG?EEEEBGHHHHHBDHFHHHGE/B/FFH0F1FFDHGHGEE/1>GHFGGH0G1F/EFFGGHHG/BFCE0C0E@EEEFC0FFACEAGEFF>1@F1<<<GFB11@/A@EHFHHFCGGFGG.<DGBDGF0DHFFBGH.<.CGGCFFFHHGGFE0C/CA?A-GG9FF8FG3##F6FFBBFA;2/B-9/;#9;;B/F;/;/;.91ABBC0A;;--?;--;/..:/000/G:;<0<0/.0<<00/<C-<-<<//0000@////?///<E0GGEE>/GGBGEFEG@EF>>>/E/EC>/?CCHGG1@FBGED1F1FDF1FA10FGDAD11ED1BA//F/CGCAGFCA22A0?CECGDCFA0A01F1G3BBB11C1CB@B3@1>>>A
@M02197:102:000000000-ALU3V:1:1101:19233:10955 1:N:0:1
ACCGATTAGGTATCCTCCGCTTATTGATATGCTTAAGTTCAGCGGGTATCCCTACCTGATCCGAGGTCAAAGACGGTAATGTTTTCTTGTTGGACGCGGGCCGGAGCCCCTCGAGAAGCGCAATGTGCTGCGCGAGAGGAGGCAAGGACCGCTGCCAATGGATTTGGGGCGAGTCCGCGCGCTGAGGCGGGACAGACGCCCAACACCAAGCAGAGCTTGAGGGTGTAGATGACGCTCGAACAGGCATGCCCCCCGGAATACCAGAGGGCGCAATGTGCGTTCAAAGATTCGATGATTCAC
+
CDDDDCCCFFFFGGGGGGGGGGGHHHHHHHHHHHHHHHHHHHHGGGGGHHHHHHHHHHHHHHHGGGGHHHHHHHGGEHGHHHHHHHHHHHHHHHHGGGGGGGGGGGGGGGHGGGGHGHHGGGGGHHHHHHHGGGGGGGGGGGGGGGGGGGGGGGGGFGGGGFGGFFFFFFFFFFFFFFGGGGGGFGGGGGGGGGGGGGGHHGHGHGHHHHHGHHHHGHHHGHHHHHHHHGGGGGHHGHHHHHHHHGGGGGGGGHHHHHHHHHHHGGGGGGHHHGGGGHGGGGGGCGGGFFFFFFFCCBBB
@M02197:102:000000000-ALU3V:1:1101:11731:10987 1:N:0:1
ACCGATTAGGTATCCTCCGCTTATTGATATGCTTAAGTTCAGCGGGTATCCCTACCTGATCCGAGGTCAAGAGTGTAAAATGTACTTTATGGACGTCGTCGTTATGAGTGCAAAGCGCGAGATGTACTGCGCTCCGAAATCAATACGCCGGCTGCCAATTGTTTTGAGGCGAGTCTGCGCGCAGAGGCGAGACAAACACCCAACACCAAGCAAAGCTTGAAGGTACAAATGACGCTCGAACAGGCATGCCCCATGGAATACCAAGGGGCGCAATGTGCGTTCAAAGATTCGATGACTCAC
+
ABABBBBBFBBFGFGGGGGFGGGHGGHHHGFHFGHHHHHHHD5AACEEGHHFHHHHHFHHHFHGGGAGGHFEHGHEHHHEGFG8HGHFFFHHHFCGGGGGGFGGHHFFHFGGHHHEEEGFGGGHG<FHHGGGGFGFCGGH8HH<HHGGGGCCFFGFGHHHGFFHHHGCGFFGFGGFGG/@HGFFAEFFHFGGGCEFFFFDFFGDFFFFFF?EFFFFDFFFBEF2@GFHGBFFF/AAAFGFBB1AC0ECFGHHGHHGGD1A1EFEA0EEAF1EEE00?F11ABGGEE1BFFFDBFFAAAAA
@M02197:102:000000000-ALU3V:1:1101:21436:11051 1:N:0:1
ACCGATTAGGTATCCTCCGCTTATTGATATGCTTAAGTTCAGCGGGTATTCCTACCTGATCCGAGGTCAACCTTGAAGAAGTTTGTAGGTTGGGACCGTGCCACGGGGCCTTTCAACTCGTTGCGTGCCTTTGTAAAAAAGCTCGTTGCACCGAGAGTCCACGCGACGCCGTCATTACTTTTGGGACCGGCCGGGGGCGAAGCCCGGGCCTAAGGGGGTCCAACACCAAGCCGAGCTTGAGAGGTGATAATGACGCTCGAACAGGCATGCCCTTCGGAATGCCAAAGGGCGCAATGTGCGTTCAAAGATTCGATGACTCAC
+
DDDDDCCCFFFFGGGGGGGGGGGHHHHHHHHHHHHHHHHHHHHGGGGGHHHHHHHHHHHHHHHGGGGHHHHHHHHHHHHHHGHHHHHHHHHHGGHGGGGHGHHGGGGGGGGHHHHHHHHGHGHGGGGGHGHHHHHHHHHGGHHHGGGHGHHHGGGGGHHHHHGGGGGGGGGGGGGGHHHHGHHFFFGGGGGGGGGGGGHHFFFFFFHGFHHHFGFGFHGHHFHGHGGGGGGGHFHHFHHHHHHHEHHHHHGGGGGHEGHHHGHHGHHFADDGGGHHHHHHHHGHHGGGGGHHHHGFCGG4GGGGGGGFGFFFFFFFA?BAA
@M02197:102:000000000-ALU3V:1:1101:13094:11042 1:N:0:1
ACCGATTAGGTATCCTCCGCTTATTGATATGCTTAAGTTCAGCGGGTAGTCCTACCAATCTGAGGCCGATGAATTGAAATTAAATCCCTTCCTCTCTTCCAAAGAAGCGAGGCATGGGCGGGGTTCAGAAGCACTCCAACCAGCAAAACGTCGCGTCCAGCTCCTCGACCCTGCGCCTCTCCTCTCCGAAGTCCTGATATTATCAAAACCCGGCAGGGAAAGACGTGGGCGAAATAACGAGCTTTCGGCCGTCTTGCCTATCGAATGGATGCGCTAATGCATTTCGAGGGAGCCACCGTGGAAGATGGCAAGACCCTCAATACCGATCCGCCAGCTTTCTCAACTAAATAAGAAAGCTGTCGTTCGAAACAATTCGCGGCCCTCAAACAGGCATGCTCCCCAGATTAGATCTGCCGGGAGCGCAAGGTGCGTTCAAAGATTCGATGATTCAC
+
CCCCCBBCFFFFGGGGGGFEGGGHHHHHHHHHHHHHHHHHHHHGGGGGGHHGHHGHHGHGHHEHGGGGFGGHHHHHHHHHHHHHHHGHHHHHHHHHHHHHHHHHHFHGGGGGGGHHGHHGGFGGGHHHHHHFHGHHHHGHGGGHHHHHHGHHGGGGGGGGGGGGGGGGGGGFFEFFFFFFFFFFFFFFFFFFFFFFEFFFFFFFFEFFF?DFDFFD;CEFFFBBAFFEFFFFFCEB:DF:FBFFE0;-D?FFA:BB/FEBB/FFFFFFGGGAC0GGGGGGGE/.GGGGEFEGDHC??HHHBGHFHGG:0=FFGGEGGHHEG<CGGCCFGGFHHFFHHHHFHHHGHHFHHFFHHGHHGGGGGHFGEGHHHHHE>/GFCGGGHGGEHHHGHHHGHHGGGGHFHHGHDFHGHGFCGGGGGGGGGHGHHGGGGHGGGGGFGGGGFFFFFDFCCCCC
@M02197:102:000000000-ALU3V:1:1101:5042:11010 1:N:0:1
ACCGATTAGGTATCCTCCGCTTATTGATATGCTTAAGTTCAGCGGGTAGTCCTACCAATCTGAGGCCGATGAATTGAAATTAAATCCCTTCCTCTCTTCCAAAGAAGCGAGGCATGGGCGGGGTTCAGAAGCACTCCAACCAGCAAAACGTCGCGTCCAGCTCCTCGACCCTGCGCCTCTCCTCTCCGAAGTCCTGATATTATCAAAACCCGGCAGGGAAAGACGTGGGTGAAATAACGAGCTTTCGTCCGTCGTGCCTATCGAATGGATGCTCTAATGCATTTCGAGGGAGCCACCGTGGAAGATGGCAAGACCCTCAATACCGATCCGCCAGCTTTCTCAACTAAATAAGAAAGCTGTCGTTCGAAACAATTCGCGGCCCTCAAACAGGCATGCTCCCCAGATTAGATCTGCCGGGAGCGCAAGGTGCGTTCAAAGATTCGAGGATTCAC
+
?ABA?DABFFFFGGGGGBEGGGDHHHHHHGHGHDFFHGHHGHGCEGGGGHHHHGHFHEHHHHHGGGGGFGGHHHHGFHHFHHHGGHHGEHHHFHHBGHHFGGHHGHEGGGCCGGHHHGFGGGG@DHHHHFGHHHHHHHHHGGHGHHHGHCCG?B?@DFGGGFBCFGG?CGFFFFFFBFFFFF/BFBFFFD>EFFFFBFFFFEFFFFB9FD.@B>-;--AFEFFFF;AEB9FEF/BBBFBAA-AFFB@--@@-A-///--:/BBB00/B999900B0;000.?GG@C/.AFCGBG;-.CG;;0GC<0/0;BBGGFHDBHGCC<.C@>@CCA0FHGF1HEHHFGFBGDDF2F>BDHGCGGCEECB/AFFHGFFE>/GE@?E/0E10DFGFG1@FDECEC?FBG2F2D1DFBACGGGGECEA0ABBGF0EA00BG3GF3GAFF1ADB1FFAA11A
@M02197:102:000000000-ALU3V:1:1101:21910:11104 1:N:0:1
ACCGATTAGGTATCCTCCGCTTATTGATATGCTTAAGTTCAGCGGGTAATCCTATCTGATCTGAGGTCTAATCTTAGAATTTGACTAGTTATGTCGGATTTGTAAGCTTCCAGCAAAAGTATCAAAGGTCAGCCACGTCAAAAAGACATGTCCTCAGCGAATAGTCTATTACGCCGAGTCAATCTGATCTCGATGAGAGGGATGCTAATGTATTACGAGCGAGCTTCAATCCCGAGGGATCCAGCAGAACGGCTCAGAGACCAAGCCGCTCCATATCTCATTACAAAATATGGGGGTTGAAGATTTCATGAGACTCAAACACACATGCTCGCCGGAATTGCAATGAGCCCAATTTACGTTCAGAGATTCGATGATTCAC
+
AAA?AD1AFBBFGGGGGFGEEAF13B3DFGHHBGFHHHHHHHGGCEGCBGGHGHHGBGHHHHH2DAEGGEHH1EGHGHDHHHHDGHGGHHFHH2FCEGGGHFHGFHHFHEE1EGHHGHHHHHHHGGHHDFFG1GEGGFHGG1FACFGHHHH2F/FB#85?:?F9?F?G$?GFF3C@0C#GBGHH9:EHD(GH08HC6;BCG88GHEFHGF09BBBF.A.9<A@@FFFF?*BB6BF%1)>9FF15F<0A?/0CGB>2>21</////E/F01BFF>1112@2@@022FG@0B>/?E011F2FD1@1121D21B11/10AGF0B2D11///A///0111211122110B001133B0011131B33FA111133DBD1?A>1
@M02197:102:000000000-ALU3V:1:1101:20794:11170 1:N:0:1
ACCGATTAGGTATCCTCCGCTTATTGATATGCTTAAGTTCAGCGGGTATCCCTACCTGATCCGAGGTCAACCTTTGAATAAAGATTTAACGGCCGCGGCCACCCGCACTCCGAAGCGAATTAGAAAATCCACAACGCTTAGAGACGAATGGCTCAGCCGGAGACTTTAAGGCGCGCGGAGCCGCGACGCCCAATACCAAGCCAGGCTTGAGTGGTGAAATGACGCTCGAACAGGCATGCCCTTCGGAATACCAAAGGGCGCAATGTGCGTTCAAAGATTCGATGACTCAC
+
CDDCCDDCFFFFGGGGGGGGGGGHHHHHHHHHHHHHHHHHHHHGGGGGHHHHHHHHHHHHHHHGGGGHHHHHHHHHHHHHHHHHHHHFHFGGGGGGGGGGGGHGGGGGGHHGGGGGGGGGHHHHHGHHHHHHHGGGGGHHHHHHHHHHHHHHGHHHHGGGGHHGGHGGGGFGGGGFFF@GCFGGGGGFHHHFFGGGGHHHFFFFFGFGGHHHHHHHHGGGGGGGHGFFHGHHHHHHGGGGGGGGHHHHCHGHHHGGGGEFFHHGEGGHGGGGGGFGGFFFFFFFFABBBA
@M02197:102:000000000-ALU3V:1:1101:22467:11165 1:N:0:1
ACCGATTAGGTATCCTCCGCTTATTGATATGCTTAAGTTCAGCGGGTATCCCTACCTGATCCGAGGTCAACCTTGATAAAAGAGATTCTCCCTGAGGGGAGGCAGACCGTGTCCCGCAAACCCATGTAATCCGATACGTGTCCCGTGAAGAACTCAGTGTACCGGGGGTCCAACGAGGCCTCCGTCATTGTCTTTGGGAGGGGTAGAAGCCCGCGAAGGGGGGGTCTCCACCAAACCGTCCAACACCAAGCCGAGGGCTTGAGGGGTGATAATGACGCTCGAACAGGCATGCCCTTCGGAATACCAAAGGGCGCAATGTGCGTTCAAAGATTCGATGACTCAC
+
CBBC@DABFFFFGGGGGGGGGGGHHHHHGHHHGHHHHHHHHHHGGGGGHHHHHHHHHHHHHHHGGGFHHHHGHHHHHHHGHHGHHHHHHGHHHGHHGGGGGGGGGGHGEFHHHHHCGGGGHGGGHHHHHHHHGGGGGGGHHHHHGGGGGHFHHHGHHGHHGHHGGGGGGGGGGFGGGGFGGFFFFGGGGFFGGFGGGGGFFGHGHHFFFFFGGHHHGFFGDHGGGCBGGHGFFFFFGFFHFGHGFFGGGGGGHHHGHHFHGGGHHHHHHGFGGGGGEFHGHHFHHGHHHGFECGGDHGHHGFFFGHHGGGCGHHHHGFGGFGFGGGGGGGGFFFFFFFBAAAA
@M02197:102:000000000-ALU3V:1:1101:22756:11100 1:N:0:1
ACCGATTAGGTATCCTCCGCTTATTGATATGCTTAAGTTCAGCGGGTATCCCTACCTGATCCGAGGTCAAGAGTGTAAAATGTACTTTTTGGACGTCGTCGTTATGAGTGCAAAGCGCGAGATGTACTGCGCTCCGAAACCAATACGCCGGCTGCCAATCGTTTTGAGGCGAGTCTACACGCAAAGGCGAGACAAACACCCAACACCAAGCAGAGCTTGAAGGTACAAATGACGCTCGAACAGGCATGCCCCATGGAATACCAAGGGGCGCAATGTGCGTTCAAAGATTCGATGACTCAC
+
CCCCCDCCFFFFGGGGGGGGGGGHHHHHHHHHHHHHHHHHHHHGGGGGFHHHHHGHHGHHHHHGGGGHHHHHHGHHHHHHHHHHHHHHHHGGHGGGGGEGGGGHHHHGHHHHHHHHGGGGGGFHGHHHHHGGGGGHGGGGGHHHHHHGGGGGGGGHHHHHHHHGGGGGFGGHHHHGHGGGGGHGGFBEHHHHGHGGGFGHHGHFFGHHGGHHHGHHHFHHHHHHHHHHGGGGGGHHGHHHGHHHGHGGGHHHHGHHHHGHCHHHGGDGGHHHHGGGGHGGGGGGGFC4FFFFFFFBCBBB
@M02197:102:000000000-ALU3V:1:1101:22188:11219 1:N:0:1
ACCGATTAGGTATCCTCCGCTTATTGATATGCTTAAGTTCAGCGGGTAGTCCTACCTGATTTGAGGCCAAGTTCAAAAAAATTGTCTCCGAGAAGACGGTTGGAAGCACATAGCTTCATTCATGCGCGACACTAAACAAGCGTAGATAAATTATCACACCTGAAGCGACTCGCAGAAGCTGCGCTAATGCATTTCAAGGGAGCCGACTGAGATAGCCGGCAAGCCCTCACATCCAAGCTCAACAGAGGTTTTGACAACCTCTGAGGAGTTGAGAATTTAATGACACTCAAACAGGCATGCTCTTCGGAATACCAAAGAGCGCAAGGTGCGTTCAAAGATTCGATGACTCAC
+
CCCCDDCCFFBFGGGGGGGGGGGHHHHHHHHHHHHHHHHHHHHGGGGGGHHHHHHHHHHHHHHHGHGGHFHGHHHHHHHGGHHHDFHHHGGGGGHHHGGGGGGGHHHHHGHHHHHGHHHHHHHHHGGGGGGGHHHGHHHHGGGGGGHGHHHHHHHHHHHHHHHHHHGGFGGGGGGGHGGGGGHGHHHHHHGHHHGHHGGGFGFGHHHHHHHGGGGGGHGGHFFFFFHFHGGHGHHHHGHHHHHFHHGGGHHHHGHHGGGHHHHGGHHHEHHHHHHHHHHHHHHGBGGHHGGHHHGHHGHHFGGGHHHHFHDHHHHGGGGGHHHHGGGGHGGGGGGGGGGFFFFFFFCBBAA
@M02197:102:000000000-ALU3V:1:1101:12824:11304 1:N:0:1
ACCGATTAGGTATCCTCCGCTTATTGATATGCTTAAGTTCAGCGGGTATCCCTACCTGATCCGAGGTCAACCTTGAGAAAGATTTAACGGCCAAAAGCCGTCCGAACTCTTCAGCGAAATATATGCCACAACGCTTAGAGACGAACTGCTCAGCCGGAGACTTTAAGGCGCGCGGAACCGCGACGCCCAATACCAAGCTAGGCTTGAGTGGTGAAATGACGCTCGAACAGGCATGCCCCGCGGAATACCACGGGGCGCAATGTGCGTTCAAAGATTCGATGACTCAC
+
AABB@DABFFFFGGFGGGGGGG?FFHHHHHGGHHHHHHHHHHHGGGGGHHGHHFHHHHHGHHHGGGGHHHHHHHHHHFHHBBGHFHHFFFFGGHHHHGHGGGFFGDGHHHGHHHHGFFGHHHHHHHHHHHHGGGGFDHGHEHGGFGHHFHHGHHHHGHHHHHHHHHHHHGGGGGGGGGGGGGGGHCGFHFFFGGHFGGHHGHGHHHHHHGHHGHHHFGGGGHHFHHFHFFHGGGGGGGGGHHHGGHHGGGGGGGGGHHGGGFGGHGGGGFFGEGFBFFFFFDBBBAA
@M02197:102:000000000-ALU3V:1:1101:3542:11332 1:N:0:1
ACCGATTAGGTATCCTCCGCTTATTGATATGCTTAAGTTCAGCGGGTATCCCTACCTGATCCGAGGTCAACCATAGAAAATTTGGGGTTTTGGCAGAAGCACGTTGAGCACCTGTAACGAGAGATATTACTACGTTCAGGACCCAGCGGCGCCGCCACTGATTTTAGAGCCTGCCATTGCTGACATGGACTCAATACCAAGCTGAGCTTGAGGGTTGAAATGACGCTCGAACAGGCATGCCCCCCGGAATACCAAGGGGCGCAATGTGCGTTCAAAGATTCGATGATTCAC
+
A1AAA?A?1BBDGGEGGCAAEFEFDGHGHHGHBHHFGHHBBEF?/AA/FGDFFAFGHH011DAEAEECGH10/B11FHFGHHGG:2#A>E8G?FFEAE/FF9EGAFE##87/B?ABGG/FEC5GF@D9GBFG>/<@GHE;1D9C/;?/-?A-A8C0;0CHFFC;CCGGFCGF:GFBBFFBCGCC,;CGCCCFHCBGFBFFGHFGHBCHHGC<HFHHG9HFFGGCGEHFHGHHHHFFHGGGC709BHHHFFHCGHDGGGGEGDFF22GGGGGDFDG5GGGFFFFFFFAA3A?
@M02197:102:000000000-ALU3V:1:1101:12544:11432 1:N:0:1
ACCGATTAGGTATCCTCCGCTTATTGATATGCTTAAGTTCAGCGGGTATCCCTACCTGATCCGAGGTCAAAGACGGTAATGTTGCTTCGTGGACGCGGGCCACGCCCCCCCGCAGACGCAATTGTGCTGCGCGAGAGGAGGCAAAGACCGCTGCCAATGAATTTGGGGCGAGTCCGCGCGCAGAGGCGGGACAGACGCCCAACACCAAGCAGAGCTTGAGGGTGTAGATGACGCTCGAACAGGCATGCCCCATGGAATACCAAGGGGCGCAATGTGCGTTCAAAGATTCGATGACTCAC
+
BBCCCCCCFFDFGGGGGGGGGGGHHHHHHHHGHHHHHHHGHFHGGGGGHGHHHHHHHHHHHHHGGGGHHHGHGHGGFFFHHHFHGHHGGGGGGHGGGGGGGGGGGGGGGGGGGGGGHGGGGGHHGHHHHHGGGGGGGGGGFHHHGGGGGGGHHHGHHHHHGFFGFFGGGGGGGGGGGGGHHHGGGGGHHHHGGGGGFCFFGHFBCHHHHHHHFHHHHHHGHHHH<HHHDGG8GHHGHHHHHHHHHGDGHHHHGHHF5FHHGHHGGGGGHCHHGCGGGGGGFGGGGGGFFFFFDDAAA>A
@M02197:102:000000000-ALU3V:1:1101:21367:11468 1:N:0:1
ACCGATTAGGTATCCCGCTTATTGATATGCTTAAGTTCAGCGGGTAGTCCTACTTGATTTGAGGTCAAAATGCACTGTTTTGAACTAGAACAGGTTTATCTTTGTCTTTAAAAAGCCACCGTTACTAAACATCCGTTTGCGTCACTATCGAAAAGTTCTACAACGATAGCTCAAGCCGCAAAGGTACTTTATTGGTGCTTGTTACATTTCAGCCGAGTCGTGACCTTACTTAAAAAGCCTGACAAACAGCCATGATCCAAACCCAGACTGCCTATTGTTACATTGGCGGGGTTGAGAATGTTTGCGACACTCAAACAAGCATGCTCTTAGGAATAACCCAAGAGCCCAAGTTGCGTTCAAAGATTCGATGACTCAC
+
BBABBBBBFFFFFGG42ECE?GHHF6GHHHHHHCGFFH5GHGFGEGGHGHHHHHHHHHHGHHGGHHHHHHHHHHHGHHHHGHFHHGEHHGFGHGHHHHHFGGFHHHHHHHHHGHGEHHHFGHGGGF4FEGHHFCDFGHGHGGFFGHHHFGGHG?GGF5GFGD89C0GGGHHHHHHGG8FCC?C9:5GCFGCGHHGCAGCGHAFDGBGHB<F0FB?D9FFCEA2EGFFFGGF@1GCB0A9F?FCBF<FF01BGGG<1<//F<B0111BE>1FE1DGHG2@BFFEEE>///FCGEDD1D10E@?CFEEBEGFBGA1BGGDC11B011F1BBFDF1//ECFAFA0B001BAA0000FFBBG33FE1BF13@1@1AAAAA
@M02197:102:000000000-ALU3V:1:1101:11091:11573 1:N:0:1
ACCGATTAGGTATCCTCCGCTTATTGATATGCTTAAGTTCAGCGGGTATCCCTACCTGATCCGAGGTCAAGTCGTAAAAGTAGCTTGCTGGACGCTGATCCGCCGGGCCTCCGAGAAGCGCAAATGTGCTGCGCGAGGAGCCGGCACGACCGCCGCCAATGACTTTGAGGCGAGTCCGCGCTCCGGGGAGCGGGACAGACGCCCAACACCAAGCATAGCTTGAGGGTGTAAATGACGCTCGAACAGGCATGCCCCACGGAATACCGAGGGGCGCAATGTGCGTTCAAAGATTCGATGATTCAC
+
CCCCCCCCFFFFGGGGGGGGGGGHHHGHHHHHHHHHHHHHHHHGGGGGHGHHHHHHHHHHHHHGGGGHHHHHGGFHHHHHHHHHHHHH;HGHHGGGGGHHHHGGGGGGGGHGGGGGGEHGGGGGGHFHHHHHGGGGGGGGHGGGGGGGGGGGGGGGGGFFFGFFF9GGGGGHGFGGGGGGDCFGGGFGGGGHHHHFGGFGHFHFGHGHGGFHHGHHHHGGHHFGGHHHHHHHFGGGGHHGHGHGHHHHHGGGGGGHHHHHGHGGGGFGGGGDGFHFGGGGHGGGGFGGGGGFFFFFFFBBBBB
@M02197:102:000000000-ALU3V:1:1101:22257:11665 1:N:0:1
ACCGATTAGGTATCCTCCGCTTATTGATATGCTTAAGTTCAGCGCGTAGTCCTACCTGATTTGAGGTCAATTATTGTGGTTAACTCAAAGTTAAAAGCAATGAGATAAAGCTTAAGGTGCAAAAGCCCGGTAGAACCTCTCAGTTCTAGCCTGGACAGACTTGACAGCGAGATGGACGAACCTAGAACACTGTGAAGGCCAAGCATGGGCCGCACCAATTTAGTTAAGACAAGCTGCAGATCTAGAGACTTGCTGCATTGTCCAACACCCACATAGCACCATCCAATCATAGAAATGGAAGGTGGATGGGAGAGGTTAATGACACTCAAACAGGCATGCCCTCCGGAATACCAGAGGGCGCAATGTGCGTTCAAAGATTCGATGATTCAC
+
BBBB@BBBFF@FFGFGGGGGGGGHGHHHGHHHHCHHHHGFHHHGGGGGGFHHHHHHHHHHHHHHGHGHGHHHHEHFGHGFGHHHHHHHGHHHGHGHHHHHHHFBB@GGHHFHHHHHHGHHHHHHHGH/EEGDFHHHGHHHHHHHHHHHHGGEHHEHHGGHHHHGHGGEGCGGGGHGFCCGGGHHHHHHGHHHHFGFHHHHGDCEFG0FFGEA.?FGFEHHHGGGGHFFGHHHGFFFGGHHHFFGF2FFHHHHEGFGHHHHGAHGFDEA?4DHFHHFHGGHGHHGGHGHHFHHHHHFFFHGHHHHHHGHHHHHHHHHHHG5FGBHGGHHGFHGHGHEGCECCGA3BHHHHGGHHHGGGGEHHFGAEE?HGGGGGCGFBGFFFFFFF@ABBA
@M02197:102:000000000-ALU3V:1:1101:14988:11672 1:N:0:1
ACCGATTAGGTATCCTCCGCTTATTGATATGCTTAAGTTCAGCGGGTAATCCTATCTGATCTGAGGTCTAATCTTAGAAGTTGACTAGTTATGTCGGGTTTATGAGCTTCCAGCAATAATATCGAAGGTCAGCCACGTCAAAAATGACATGTCCTCAGCGAATAGTCTATTACGCCGAGTCAATCTGATCTCGATGAGAAGGATGCTAATGTATTACGAGCGAGCTTCGATCCCGAAAGATCCAGCAAAAGCGCTTAAAAACCAAGCCACACCATATCTCATTACAAGATATGGGGGTTGAAGAGTTCACGACACTCAAACAGACATGCTCGCCGGAATACCAGCGAGCGCAAGATGCGTTCAAAGATTCGATGATTCAC
+
CCCCCCCCFFDFGGGGGGGGGGGHHHGHGHHGHHHHHGGHHGHGGGEGHHFHHGHHHHHHHHHHHGHHHHHHHHHHHHHHHHHHHHHGHHHHHHHHGGEGGHHHGHGHHFHGHHHHGHGFGHGGFGGGHHHHHHHHGHHGGHGEHEG2FHFHFG9HHHHGGG5GHHGHHGHHHGGGC@DEHHGHHHGGHF$HHHHFFHGGGFGGHHHHG0CFFFGGGFE.@CCDGDFEFE0GFGFHHGFGFHFFFFHGGFDB22FFFFFGFGFHFEGEHHFGHHBHFGEHHFFBHHHHGFGCGGEEHHHHHHHHHF3GGEFGHGFBBHEHHFGHHHFGGFGGGFHGHHHHCGGGGGFGGHHHHGFEGHGGFGFCGGGGFFFFFFFA@BBB
@M02197:102:000000000-ALU3V:1:1101:21004:11668 1:N:0:1
ACCGATTAGGTATCCTCCGCTTATTGATATGCTTAAGTTCAGCGGGTATTCCTACCTGATCCGAGGTCAACCTTGTGGGTTCGGGCTCCGGAGAGCGCCGGGTTTTACGGCCGGAATCCCTCCGCGGAAACCCCTAAGCGAGAATGTTACTACTGCGCTCGGAGCCGCGGCGGGTCCGCCACTGTCTCTGGGGGATTCCCCGCTAGGGGAAAGCCCCGACGCCAGGCACCAGGGCCTGAGGGGTTGAAATGACGCTCGAACAGGCATGCCCGCCAGAATACTAGCGGGCGCAATGTGCGTTCAAAGATTCGATGACTCA
+
CCCCACCCFFFFGGGGGGGGGGGHHHHHHHHHHHHHHHHHHHHGGGGGHHHHHHHHHHHHHHHGGGGHGHHHHHHHHGGGGHGGGGGHGGGGG;GHGGGGG'DGFG<HGADFGGGGGHHGHHGGGGGGGGHHGGGGHHH9GGGGGGGGGGGGGGGGGGGGGG;:FFFFFFFFFF;BFEFD=D0BB:FABFGHHH<DCGCFFFG5GHHFFHHGG:GEDB/GGHGHHHHFFHGGGHHEHGGGGHH<HHGGHEFGEGGEGFHHFGGGGHGGGGGHHHGHHHHHGCGGGGGGGHFHHGGGCGGGGGGGFGFFFFFFFFBBAA3
@M02197:102:000000000-ALU3V:1:1101:9184:11675 1:N:0:1
ACCGATTAGGTATCCTCCGCTTATTGATATGCTTAAGTTCAGCGGGTATCCCTACCTGATCCGAGGTCAAGAGTGTAAAATGTACTTTTTGGACGTCGTCGTTATGAGTGCAAAGCGCGAGATGTACTGCGCTCCGAAACCAATACGCCGGCTGCCAATCGTTTTGAGGCGAGTCTACACGCAAAGGCGAGACAAACACCCAACCCCAAGCAGAGCTTGAAGGTACAAATGACGCTCGAACAGTCATGCCCCATGGAATACCAAGTAGCGCAATGTGCGTACAAAGATTCGATGACTCAC
+
ABB3ADABFF5BFGFFDGFGGAEBHFHH6EGBDDEHBHHFHBFEECGCEDE33BGCGE3FFGF1FEGHHEGF1GHHGGFBGFF;HHH9FF;@G;4EGGEF/>EHAHH9EG;5GHGGGGG>?BFHGH2DGE,GGGGGCEG@HHGGFF..CCECGF:FC?CCF;CFFGFEGFFFG?GB?FFGGG?EEEFEG8EBAFFFFFFFF/EA/EA1EDB9GG9B1FHEDFF@2FBBFEFBA9AAB%B;BAB)0CEEB/BF2G2A2AD1GEDBA000A11HGAAA0A333GB3FA11CB33FDB111A>
@M02197:102:000000000-ALU3V:1:1101:14730:11792 1:N:0:1
ACCGATTAGGTATCCTCCGCTTATTGATATGCTTAAGTTCAGCGGGTATCCCTACCTGATCCGAGGTCAAGAGTGTAAAATGTACTTTTTGGACGTCGTCGTTATGAGTGCAAAGCGCGAGATGTACTGCGCTCCGAAACCAATACGCCGGCTGCCAATCGTTTTGAGGCGAGTCTACACGCAAAGGCGAGACAAACACCCAACACCAAGCAGAGCTTGAAGGTACAAATGACGCTCGAACAGGCATGCCCCATGGAATACCAAGGGGCGCAATGTGCGTTCAAAGATTCGATGATTCAC
+
CCCCCCCCFFFFGGGGGGGGGGGHHHHHHHHHHHHHHHHHHGHGGGGGHHHHHFHHHHHHHHGGGGGHHHHHHFGHHHHHGHHHHHHHHHGGHHGGGGGGGGGHGHHHHHHHHHHHGGGGGGGHHHHHHHGGGGGGHHGGHHHHHHHGGGGGHHGHHHHHHHHHHGGGGGGHHHHHGGGGHHHGGGGHHHHHHHGGGGFHHGHFFGHHHHHGHHGHHHHHHHHHHHHHHGGGGGHHGFGHGGHHHHGGGHFHGHHHHHGHGHHGGGGGFHFHHGGGGHGGGGGGGGGGFFFFFFF@A@AA
@M02197:102:000000000-ALU3V:1:1101:19367:11865 1:N:0:1
ACCGATTAGGTATCCTCCGCTTATTGATATGCTTAAGTTCAGCGGGTATCCCTACCTGATCCGAGGTCAAGCGTAAAAAAAGGCTTCTGGATGCCAATGTACCAGCAGAGAGATCGCAATGTGCTGCGCTCAAAGCCGAATTACATGGCTGCCAATGACTTTAAGGCGAGTCTACGCGCAAAGGCGAGACAAACACCCAACACCAAGCAAAGCTTGAGGGTTCAAATGACGCTCGAACAGGCATGCCCCATGGAATACCAAGGGGCGCAATGTGCGTTCAAAGATTCGATGATTCAC
+
CBCCCCCBFFFFGGGGGGGGGGGHHHGHHHHHHHHHHHHHHHHGGGGGHHHHHHHHHGHHHFHGGGEHHHHHGFGGHHHGGDFGHHGHHGGHHHHHGHFF9GEHHEHHHHHGGFHEGGGGHHHHHHHGGHGGHGHHHGGGHHHHHHHHGHHGHHHHHHHHHHHHHGHGGGGHGEHGGFGHGGGGGGGHHHHGFFFFHHFFFFEFHHEHGHGGHGFHHGHHHHHGHHFGGGGHHGHHHHGHHHFGGFGHHHHHHHGGHHHHHGGGGGHHHHGEGGHGGGGGGGGGGFFFFFFFCCCCC
@M02197:102:000000000-ALU3V:1:1101:8652:11855 1:N:0:1
ACCGATTAGGTATCCTCCGCTTATTGATATGCTTAAGTTCAGCGGGTGATCCTACCTGATTTGAGACCAGAAGTGAAATTGGGATGTGCCACAGAGGCAAGTTCGAAGCACACGCAGACACAACCAAACATTCCTCCTTTAGGCGACATAGCAAATGACGTATCATGCCATGCCAGGAGAAAAACACTGCTTGGCCGCCTCCTCCCAAACAGAGAGGCGGAGGCAAGGTGTCTCAAGGCTCTCATGCATTTCGGGCGAGCCTGTGCTAGGTAGCGCAGGCAGAGGCACCCTTCCAGACCCCATCCGCCAAGCCGTTTCATTTAAAAACCGCTTGGGGTGGGAGATTTCATGGCACTCAAACAGGCATGCTCTACGGATTGCCATAGAGCGCAAGGTGCGTTCAAAGATTCGATGATTCAC
+
BBBBBBBBFFFFGGGGGGGFGGGHHHFGHHHHHHHHCHHHCHHGGGAAGHHHHHHHHHHHHGGHEHFEHHHHH5FFGFDGHHGGFEGHHHHHHHHHGCGGE@@HGHFGFFFHHGGGGGGHHHGGGGGE/F2GHHHHHHHHGBCCDGGGDFGHGHHHFDBDAGHHHHHFHGEHHGHGHACGHHGHGGHHGBFFFGBG.?DDGGFEFEG94?9FGF:B?.BA9#;9BF+#9/#////,;///0099:0F.;;--:::-:..C/CD</000<<D?D@HGD<11C110DF0C?01?0F0?/</</CB@/BE<<>//?33D3HHEHGEFEE?E11B1B>11FEFF5F5FB5FFGFE5BD1FCHHHFHGGFFGBFFGGFDG3HHGFBGHGG?EACGHGFE2EDFFFFFFGFCGG44BFFFFAA>>3
@M02197:102:000000000-ALU3V:1:1101:17393:11906 1:N:0:1
ACCGATTAGGTATCCTCCGCTTATTGATATGCTTAAGTTCAGCGGGTATCCCTACCTGATCCGAGGTCAACCTTATGAAAGATTTAACGGCCGCGACCGCCCGCGCTCCGAAGCGATTAATGAAATCACAACGCTTAGAGACGGACAGCTCAGCCGGAGACTTTGAGGCGCGCGGAACACCGCGGCGCCCAATACCAAGCGAGGCTTGAGTGGTGAAATGACGCTCGAACAGGCATGCCCCTCGGAATACCAAGGGGCGCAATGTGCGTTCAAAGATTCGATGACTCAC
+
CCDDDDDBFFFFGGGGGGGGGGGHHHHHHHHHHHHHHHHHHHHGGGGGHHHHHHHHHHHHHHHGGGGHHHHHHHHHHHHHHHHHHHHHGGGGGGGGGGGGGGGGGGGGGGGGGGGGHHGHHHHHHHHHHHHGGGGGGHGHHHHHHHHGHHGGGGGHHHHHHHGHGGGGGGGGGHHFFGFGGGGGGGHGHHHHHFGGHGGGHHGHHHGHHHHHHHHHHHGGGGGHHGHHGHHHHHHGGGGGGGHHHHHHGHHHHGGGGGHHHHGGGGHGGGGGGGGGGFFFFFFFBBCCB
@M02197:102:000000000-ALU3V:1:1101:27842:12060 1:N:0:1
ACCGATTAGGTATCCTCCGCTTATTGATATGCTTAAGTTCAGCGGGTATTCCTACCTGATCCGAGGTCAACCACTAAAAAATTGGGGGTTTTATGGCGAGAAGATAGAGCCTTACAGAAGCGAGAAATGAATTTACTACGCTCAGAGGACAACTATCGCTCCGCCACTGTCTTTAAGGAACGGCAATACAGCCGATTCCCAACACTAAGCTAGGCTTAAGGGTTGAAATGACGCTCGAACAGGCATGCCCACCAGAATACTAATGGGCGCAATGTGCGTTCAAAGATTCGATGATTC
+
BBCCCCCCFFFFGGGGGGGGGGGHHHHHHHHHHHHHHHHHHHHGGGEFHHHHHHHHHHHHGHHGGGGHHHHHGGHHHHHHFHHHHHGGGGGGHHHHHGGGGGHHHHFHGHHHHHHHHHHHGGFGGGHHHHHHHHHGH<HGGADGHHHGHFHFHHHHGGGHHGGHGGGHHGFHGFHHHGGFFEGHHGGHGGGGGHHHHFGHHHHHHGHHHHHHHHHHGHHGHHHHHHHFGGGGECAGFHHGHHHHHHGFE2HFGGFHGFDGHHGGGGGEFBFFGGGGGGGFGGGGCFF4FFFFBBAA3
@M02197:102:000000000-ALU3V:1:1101:21961:12100 1:N:0:1
ACCGATTAGGTATCCTCCGCTTATTGATATGCTTAAGTTCAGCGGGTAGTCCTACCAATCTGAGGCCGATGAATTGAAATTAAATCCCTTCCTCTTCCGGAGAAGGAGGCATGGGCGGGGTTCAGAAGCACTCCAACCAGCAAAACGTCGCGTCCAGCTCCTCGACCCAGCGCCTTTCCTCTCCGAAGTCCTGATATTATCAAAACCCGGCAGGGGAAGACGTGGGCGAAATAACGAGCTTTCGTCCGTCTTGCCTATCGAATGGATGCGCTAATGCATTTCGAGGGAGCCACCGTGGAAAATGGCAAGACCCTCAATACCGATCCGCCAGCTCTCTCAACTAAATAAGAAAGCTGTCGTTCGAAACAATTCGCGGCCCTCAAACAGGCATGCTCCCCAGATTAGATCTGCCGGGAGCGCAAGGTGCGTTCAAAGATTCGATGACTCAC
+
CABCCCCCFFFFGGGGGGGGGGGHGGHHHHHHHHHHHHHHHHHGGGGGGHHHHHHHHHGHHHGHGGGGGGGHHHHHHHHHGHHGHHHGHHHHHHHHHHGGGGGGHHHHGGGHHGGHFGGFDGHHGHGHHHHHHHHHHGGHEHHHHHGFEDGG:?DDGGGGGGGGGGCGGGECFFFFFFFFFFFFFFFFEFFFFFFFFFFFFFFEFFFFFFF--9AC?DD?B?:FADEFFFF?FFFBFFD@F:FDADABBE9/B/..;//BFFFFADB?GGEFGFGFFFEB9?FBEEC.?DAAGDEHHFHGHHFGFGC</../GFHGC<<.?@@@CGGHHHGGEFEHFFHHHFGHD3FFFHGGACCCFGHFEGHHFFHAE/GCGEGGEBEGGHGHHGFFHFGE?GFFGFEHFEGHGF1ACGGGGGEAFFGBHHGGGGHGGF5B5GFFGFFFFFFFABBA>
@M02197:102:000000000-ALU3V:1:1101:7838:12216 1:N:0:1
ACCGATTAGGTATCCTCCGCTTATTGATATGCTTAAGTTCAGCGGGTAGTCCTACCTGATCTGAGGTCAAGGTGTCAATTGAATTTTCTCAAGGAGAAGCTTTGTGAGCGGGCCGAACGGTTTCTGCAGCCGAGCGAAACGTGAGCACGCAAGGCCGTCCACCGACGGGACCGCTAAGGTATTTGAGGCGAGCCGGACGGCAACACCCAAGTCCACTTCCAGCCCGGGCAGGACCCGGGCGGTGTGAGGTTTTCAAGACACTCAGACAGGCATACCCTCCGGAATACCAGAGGGTGCAAGGTGCGTTCAAAGATTCGATGATTCAC
+
CCCCCCCCFFFFGGGGGGGGGGGHHHHHHHFFHHBGHHGHGHGGGCEEFHHHGHGHHHGHEHHHHGHHHHGHBGGGFHHHHFHHHGHHHHHHGGHHHHGFHHH8;GGHHGGGGGGFGDGFGGGGFFHFHHHGGGGGGGGGGHHHGHGHGGGGGGHHGGGGGHHFGGGGGG@DDGGHHHGDDFGFBGFFGFFFFGDFCBGBFFFFFFDFGEFFGFGFHHGGGGGGGHHFGHHFFGGGGGGGGHHHHHHGHHHFHFHFGGHGBEHGFGEFBGFHCECGEEFHGHGHHHHHFHCGHFCGFF4FGGGHGFGGGGGGFFBF5FBFFBBBAA
@M02197:102:000000000-ALU3V:1:1101:24745:12157 1:N:0:1
ACCGATTAGGTATCCTCCGCTTATTGATATGCTTAAGTTCAGCGGGTATTCCTACCTGATCCGAGGTCAACCTTGAAGAAGTTTGTAGGTTGGGACCGTGCCACGGGGCCTTTCAACTCGTTGCGTGCCTTTGTAAAAAAGCTCGTTGCACCGAGAGTCCACGCGACGCCGTCATTACTTTTGGGACCGGCCGGGGGCGAAGCCCGGGCCTAAGGGGGTCCAACACCAAGCCGAGCTTGAGAGGTGATAATGACGCTCGAACAGGCATGCCCTTCGGAATGCCAAAGGGCGCAATGTGCGTTCAAAGATTCGATGACTCAC
+
BCCCCCCCFFFFGGGGGGGGGGGHHHHHHHHHHHHHGHHHHHHGGGGGHHHHHHHHHHHHHHHGGGGHHHHHHHHHHGHHHGEHHHHHGHHHGGHHGGGFGGFHGGGGGGGHHGHHGHHGHGHGGGGGHHHHHHHHGHFGGHHHGGGHGHHHGGGGGHHHHHGGGGGDFGGGGGHGGGGGFGGFFFFGGFFFGGFGFGHHFFFFFFAFFFGFGGGGGHHHEGGGHGGGGGEFHGFFHHH;HHHHHHFHFGDFECGHHEHHHHHGHHFFACGE?AHHHHHHHFHHFGGCGGHHHGGGGGHGGGGGGGGGFFBFFFFFBAABB
@M02197:102:000000000-ALU3V:1:1101:16683:12267 1:N:0:1
ACCGATTAGGTATCCTCCGCTTATTGATATGCTTAAGTTCAGCGGGTAGTCCTACCTGATCTGAGGTCAAGGTGTCAATTGAATTTTCTCAAGGAGAAGCTTTGTGAGCGGGCCGAACGGTTTCTGCAGCCGAGCGAAACGTGAGCACGCAAGGCCGTCCACCGACGGGACCGCTAAGGTATTTGAGGCGAGCCGGACGGCAACACCCAAGTCCACTTCCAGCCCGGGCAGGACCCGGGCGGTGTGAGGTTTTCAAGACACTCAGACAGGCATACCCTCCGGAATACCAGAGGGTGCAAGGTGCGTTCAAAGATTCGATGATTCAC
+
ABCCCCCCFFFFGGGGGGGGGGGHHHHGHHHHHGHHHHHGHHHGGGGGGHHHHHHHHHHHHHGHHGHHHGHHFGHHHGHHHGHHHGHHHHHGHHHHHGHHGHHGHHHHHGGGGGGDDGGGFGGHHHHHGHHGGGGGGGGGGGGGGHHHGGGGGGHHGGGGGHGGGGHGGDBFGHHHHHGFHFHHGFGFFGGGGFFFGGHHHGGGFHHHFFFHHHHHGFGGGGGGGHHHHHHGFGGGGGGGGHHGHHHGHHHHGHHHHGHGHHHHHHHGHHFHGBGGGGGHHHHHHHHHHHHGHHHHHHHGGGGHGGGGGFGGGGFFFFFFFCBABA
@M02197:102:000000000-ALU3V:1:1101:13263:12416 1:N:0:1
ACCGATTAGGTATCCTCCGCTTATTGATATGCTTAAGTTCAGCGGGTAGTCCTACCCGATTTGAGGTCAGATGTTAAAAGTTGTCCTCGCGGACGGTTAGAAGCGCGAACACAGAGATACTTCACACCACGGCGTAGACAATTATCACACCGAAGCGATCCGTAAGGCTCGCACTAATGCATTTCAGGGGAGTCGACTTTCGCAAGCCGACACGACCCCCAAGTCCAAGCCTCCACCACAAAAGTGAGAGAGGTTGAGAATTCCATGACACTCAAACAGGCATGCTCCTCGGAATACCAAGGAGCGCAAGGTGCGTTCAAAGATTCGATGACTCAC
+
BCCCCCCCFFFFGGGGGGGGGGGHHGHHHHGHHHGHHHHHHHGGGGGGGHHHFHHHHGGGGGHHGHHHHHGHHHHHHHHHBGHHHHHGGGGGGGGGEFGHHHHHGGGGGGGHHHHHHHHHHHHHHHHGHHGGGGCCGGHHHHHHGHHHHHGGGGGGGGGFDGEHGGGGGGGGGGFHHFHHHFHGGGGHHGDFFGHFFDFFFFFGGFGGHGGGGFFGFHGHHHFHGGGHGGHHFGHGHHHHHHHHHHHHHHHHHHHHHHHHHBHHHHGHHGGGHHHHHGHHHHHHGGGGGHHHHHGBHHHHGGGGGHHHHGGGGHGGGGGGGGGFFFFFFFFCCBBA
@M02197:102:000000000-ALU3V:1:1101:25685:12391 1:N:0:1
ACCGATTAGGTATCCTCCGCTTATTGATATGCTTAAGTTCAGCGGGTAGTCCTACCAATCTGAGGCCGATGAATTGAAATTAAATCCCTTCCTCTTCCGGAGAAGGAGGCATGGGCGGGGTTCAGAAGCACTCCAACCAGCAAAACGTCGCGTCCAGCTCCTCGACCCAGCGCCTTTCCTCTCCGAAGTCCTGATATTATCAAAACCCGGCAGGGAAAGACGTGGGCGAAATAACGAGCTTTCGTCCGTCGTTGCTATCGATTGGAGGCGCTAATGCATTTCGAGGGAGCGACCGTGGAAAATGGCTAGACCCTCAATTCCGATCCGCCAGCTCTCTCAACTAAATAAGAAAGCTGGAGTTCGAAACAATTCGCGGCCCTCAAACTGGCATGCTCCTCAGATTAGATCTGGCGGGAGCGCAAGGTGCGTTCAAAGATTCGATGATTCAC
+
BBBBBBBBFFDFGGFGGGGGGGGCHGHHHHCGHHGFHHHHHGHGCGEGEGHGHHHHHHHHHHHHGGGGEGDGHHHHHHHHHHBHHHHHHHFHHHHHGEFGGGGHHFHHFFGHHHHHGGCGGGHHHHHGHHHHFHHHHCEHHCHFHHGHHGGGGGGGGGGBFGGBGGGGEG?BFFFFFFFFFFFFF-D-ABFFFFFFFFBFFBBFFFFDF;AACAB?FE?FFD.FB=EC/@BE:FFF/.@D:FFFFD=;;--;//--;-./0//..9--;/00BFFF999/C:9/C?;.--.:-.G=00<G=00<==0<0<.>111>.>..?>///</011/?/1<1B1212>2DEB121BB101111/B>//B0GB1//E/E?/EB/0/F1GFBA1BB11///1/D22212A121FF/A//F00FCE?HFB0E0EEEA1D3FG3EBG>@@313@AA1>1
@M02197:102:000000000-ALU3V:1:1101:13746:12489 1:N:0:1
ACCGATTAGGTATCCTCCGCTTATTGATATGCTTAAGTTCAGCGGGTATCCCTACCTGATCCGAGGTCAAAAGTTGAAAAAAGGCTTAATGGATGCTAGACCTTTGCTGATAGAGAGTGCGACTTGTGCTGCGCTCCGAAACCAGTAGGCCGGCTGCCAATTACTTTAAGGCGAGTCTCCAGCAAAGCTAGAGACAAGACGCCCAACACCAAGCAAAGCTTGAGGGTACAAATGACGCTCGAACAGGCATGCCCTTTGGAATACCAAAGGGCGCAATGTGCGTTCAAAGATTCGATGATTCAC
+
CCCCCCCCFFFFGGGGGGGGGGGHHHHHHHHHHHHHHHHHHHHGGGGGHHHHGHHHGHHHHHHGGGGHHHHHHHHHHHGHHGGGHHHHHHHHHHHHHHHHHHGHHHHHGHHGHHHHGHHHGHHGGHHHHGHHGGGGGHGHHGHHHHHGHHHHGGHHGHHHHHHHHHHHHHHHHHGHHHHHHHHHHHHHHHHHHHHGGGGGHGHHGHGHGHHHHHHHHHHFHHHHHHHHHHHHGGFGGGGGGHHGHHHHHGGGHGGHHHHHHHHHHHHGGGFGHHHHGGGGHGGGGGGGGGGFFFFFFFBBBCC
@M02197:102:000000000-ALU3V:1:1101:24959:12487 1:N:0:1
ACCGATTAGGTATCCTCCGCTTATTGATATGCTTAAGTTCAGCGGGTAGTCCTACCAATCTGAGGCCGATGAATTGAAATTAAATCCCTTCCTCTCTTCCAAAGAAGCGAGGCATGGGCGGGGTTCAGAAGCACTCCAACCAGCAAAACGTCGCGTCCAGCTCCTCGACCCTGCGCCTCTCCTCTCCGAAGTCCTGATATTATCAAAACCCGGCAGGGAAAGACGTGGGCGAAATAACGAGCTTTCGTCCGTCTTGCCTATCGAATGGATGCGCTAATGCATTTCGAGGGAGCCACCGTGGAAGATGGCAAGACCCTCAATACCGATCCGCCAGCTTTCTCAACTAAATAAGAAAGCTGTCGTTCGAAACAATTCGCGGCCCTCAAACAGGCATGCTCCCCAGATTAGATCTGCCGGGAGCGCAAGGTGCGTTCAAAGATTCGATGATTCAC
+
CCCCCCCCFFDFGGGGGGGGGGGFHHFHHHHHHHHHHHHHHHHGGGGGGHHHHHHHGHHHHHHGGGGGGGGHHHHHHHHHGHHHHHHHHHHHHHHHHHHHHGGHFHHHFGGGGGHHHHHGGGG?DHHHHHGGHHHHHHHHGGHHFFFHHGHECGCGGGGGGGGGGGBAFGGFFFFFFFFFFFFFFFFD-AAEFFFFFBFFFFFFFFFFFFFFAFFFFAE?EFFFF;FFFFFFFEAFFFDFFFDFFDB.A.B/.FFFEFFFBFFFFFF=DCADC00GFEFF?DB.GFBAEBA9D::?DGC:GHHGC0GCHHFEGFHG0FGGHFGGGGCGDCFGHGHGHHHHEHHHHHHGGHHHGHHFCD@/EHHFEFGFHHHEGGGGGGGGGGFBHGHFHHGBFEFGGGFGHHHGBHHHHGGGGFFGGGGGGGHFCFGGGHGGGGGGGGGFFFFFFFFACBBA
@M02197:102:000000000-ALU3V:1:1101:20544:12502 1:N:0:1
ACCGATTAGGTATCCTCCGCTTATTGATATGCTTAAGTTCAGCGGGTATCCCTACCTGATCCGAGGTCAACCTTATGAAAGATTTAACGGCCGCGACCGCCCGCGCTCCGAAGCGATTAATGAAATCACAACGCTTAGAGACGGACAGCTCAGCCGGAGACTTTGAGGCGCGCGGAACACCGCGGCGCCCAATACCAAGCGAGGCTTGAGTGGTGAAATGACGCTCGAACAGGCATGCCCCTCGGAATACCAAGGGGCGCAATGTGCGTTCAAAGATTCGATGACTCAC
+
AAABBBBBFFFFGGGGFGGGGGGFHHGGHHHHHHHFGHFHHHFGGGGGHGHHHGHHHHHHHHE:GGEHHHHHHHHHHHGHHGHHHHHHGGGEEGFCGGGGGGGCGGGGGGGGGGGGHGFGHGHHHHHHHHHGGGFGGFHHHHGGGCFFFGFGFGGHGHGHHGGGFGGGGGGGGHHFDCBFFGGEGGGHFHGFFFGGHGGFHHGFDFHHFHHHHHHHHFFGGGCHHGHHFGGGHFFGFFFAEDCHFHFGFHHHHGGGGGFDGHGGGFFGGGBGGGEGGFFFFFFFA?BBB
@M02197:102:000000000-ALU3V:1:1101:23995:12513 1:N:0:1
ACCGATTAGGTATCCTCCGCTTATTGATATGCTTAAGTTCAGCGGGTATCCCTACCTGATCCGAGGTCAAAGACGGGTTGTCGGCTTCGTGGACGCGGTCCCGCCGCCTCGAGAAGCGCAATGTGCTGCGCGGGAGGGGCAAGGCGCCGCCGCCAATGCATTTGGGGTGAGTCGCCGCGCGGGGCGGGACAGGCACCCAACACCAAGCAGGGCTTGAGGGTGTAGATGACGCTCGAACAGGCATGCCCCATGGAATACCAAGGGGCGCAATGTGCGTTCAAAGATTCGATGACTCAC
+
CCCCCCCCFFFFGGGGGGGGGGGHHGHHHHHHHHHHHHHHHHHGGGGGHHHHHHHHHHHHHHHGGGGHHHHHHHGGGEGGEHGGGGGHG:FEG<GGGGGGGHGGGGGGGGGGGHGHHGGGFGHHHHHHHGGGGGGGGGGGGGGGGGGGFFFFFFAGFHGHHGGGHHHHGFGGGGGFGGGGGGGGGHHHHHHHGGGGHHGFFGFHHHHGHHGHHHHHHGHH6GHHHHGGGGGHHGHHHHHHHHGGGGGHHHHHHGHHHHHHHGGGGGGBHHGGGGHGGGGGGGGGGFFBFFFFAAAAA
@M02197:102:000000000-ALU3V:1:1101:21929:12521 1:N:0:1
ACCGATTAGGTATCCTCCGCTTATTGATATGCTTAAGTTCAGCGGGTAGTCCTACCTGATTTGAGGTCAAATTGTCAAAAGTTGTCTTTGCAGACGGTTAGGAGCAAGTCTAAACCCCTTCCACGGCGTAGATAATTATCACACCAATAGACGGAGCTTAGTGAACTCGCTAATGCATTTCAGGGGAGCAGACCGCACAGAGGCAGCCTGCAAAAACCCCCACATCCAAGCCTTACACAGATTCATTACAAAACTGGTGAGGTTGAGAATTTAATGACACTCAAACAGGCATGCTCCTCGGAATACCAAGGAGCGCAAGGTGCGTTCAAAGATTCGATGATTCAC
+
BBBBBBB?DFFFGGGGGGGGC?FFFHFHHHHGGGHHHGFHHHHGGGEGGHHGHHHHHGGHHHHGGGHHHHHHHHGHHHHHHFGHHHHHHHHHFHHGGGGGHFGFHHHHHHHHHHHHGGGFFHFHGGGGFGGGHHHHHHHHHHHHGHGHHFFFHGHHHHHHHHHHHFHGFGGGHHHFHHGHHHHHGGGGHHHGFEGGGGHGGGEGFGGGGGGGGGFFFFFGFGFFFGGGBFFGBFBHGHGHHGHFHGGHHHHHGGDHGHHHHFGHHHHHHHGHHHFHHHHGHGF5FHHGCF3AEEEFGGHHHHHFGHHHHGGGFGCFFHEECGHGGCGEGGGGGFFFFFFFAA?A?
@M02197:102:000000000-ALU3V:1:1101:23349:12533 1:N:0:1
ACCGATTAGGTATCCTCCGCTTATTGATATGCTTAAGTTCAGCGGGTAATCCTATCTGATCTGAGGTCTAATCTTAGAATTTGACTAGTTATGTCGGATTTGTAAGCTTCCAGCAAAAGTATCAAAGGTCAGCCACGTCAAAAAGACATGTCCTCAGCGAATAGTCTATTACGCCGAGTCAATCTGATCTCGATGAGAGGGATGCTAATGTATTACGAGCGAGCTTCAATCCCGAAGGATCCAGCATAAACGCTCAGAAACCAAGCCGCACCATATCTCATTACAAAATATGGGGGTTGAAGAGTTCACGACACTCAAACAGACATGCTCGCCGGAATACCAGCGAGCGCAAGGTGCGTTCAAAGATTCGATGACTCAC
+
CBCCCBBCFFFFGGGGGGGGGGGGHHHHHGGHHHHHHHHHHHHGGGGGHHHHHHHHHGHHGHHHHGHHHHHHHHHHHHHHHHHHHHHHHHBFGFHHGFGGHHGHGHHHHHHHHHHHHHGGFHHHHFFGGHFHHHHHGHHGDHHGGGHFFHHGH<GHHHGGGGGGFHHHHHHHGGGGGGGGHHHHHHHGHFHFFFFGFGHDGFHGGHHHHHHGGFGFHGGG2GGGHGGGGGGGGGHHGHHHGFHFEF/GGGGHFHHFGGG2D?GGGGGHHHEGEHFHHHHHHHHHHHHHGHGGGGGGHHHHHHHHFHEFCGGHGFFGFGHHHHGFFGGFGGGGHHHGHGHGGGGGGGGGHHHFGFEGHGGFGGEFGCGFBFFFFFBBBBA
@M02197:102:000000000-ALU3V:1:1101:10102:12576 1:N:0:1
ACCGATTAGGTATCCTCCGCTTATTGATATGCTTAAGTTCAGCGGGTATCCCTACCTGATCCGAGGTCAAGAGTGTAAAATGTACTTTATGGACGTCGTCGTTATGAGTGCAAAGCGCGAGATGTACTGCGCTCCGAAATCAATACGCCGGCTGCCAATTGTTTTGAGGCGAGTCTGCGCGCAGAGGCGAGACAAACACCCAACACCAAGCAAAGCTTGAAGGTACAAATGACGCTCGAACAGGCATGCCCCATGGAATACCAAGGGGCGCAATGTGCGTTCAAAGATTCGATGATTCAC
+
BBBBBBBBFFFFGFGGGGGGGGGHGHHHHHHHHHGHHHHHHHHGGGGGHGHHHHHHHHHHHHHGGGGHHHGEHHHHHHHHHHHFHHHHHHFHHHGGGGGGGGGHHHHFGHHHHHHGDGGFGGGHHHHGGHGGGGHHHHGHHHHHHHHGGHGGHGGHGHHHHHHHHHGGGGHHHCGGGGGGEGHGGGGHHHHHHHFFEFGHHGGFGEFHHHHHFGHGHGHHHHHHBHHHHGGGGGHEGHHHGHGHHHGGGHHHHGHHHHFFHHHHGGGGGHHHHGGEGFGGGGGGGGGGFFFFFFFCCBCC
@M02197:102:000000000-ALU3V:1:1101:8259:12659 1:N:0:1
ACCGATTAGGTATCCTCCGCTTATTGATATGCTTAAGTTCAGCGGGTATTCCTACCTGATCCGAGGTCAACCACAAAAATTGGGGGGTTTAGCGGCTGAGAGCTGCAACACCTAACAAAAGCGAGATAAAAATTTACTACGCTCAGAGGATGTTACAGATCCGCCGTTGTATTTGAGGAACTGCAATACAGCAGATTCCCAACACTAAGCTAGGCTTAAGGGTTGAAATGACGCTCGAACAGGCATGCCCACTAGAATACTAATGGGCGCAATGTGCGTTCAAAGATTCGATGATTCAC
+
CCCDCDDDFFFFGGGGGGGGGGGGHHHHHHHHHHHHHHHHHHHGGGGGHHHHHHHHHHHHHGHGGGGHFHHHG;HHHGHHHHHHGGG@DGHHHGFGGGHHHHHHHHHGGGGGGGHGHGHGGGGGGHGHHGGGHGHGFFGFGFEFFFGFGFFHGFFHHGGGGGGGGHHHFGHHHHHHHHHHHHHHFFHHHHHFHHHFHFGHHFHFHHHHGGHHHGHHHHGGHHGHHHHHGGGGGHHGHHHHHHGHHHGHHGFHGHHFHFFHHHFGGGGEFDBFGGGGFGGCGGGGECGFFFFFFFBBABB
@M02197:102:000000000-ALU3V:1:1101:18187:12640 1:N:0:1
ACCGATTAGGTATCCTCCGCTTATTGATATGCTTAAGTTCAGCGCGTAGTCCTACCTGATTTGAGGTCAATTATTGTGGTTAACTCAAAGTTAAAAGCAATGAGATAAAGCTTAAGGTGCAAAAGCCCGGTAGAACCTCTCAGTTCTAGCCTGGACAGACTTGACAGCGAGATGGACGAACCTAGAACACTGTGAAGGCCAAGCATGGGCCGCACCAATTTAGTTAAGACAAGCTGCAGATCTAGAGACTTGCTGCATTGTCCAACACCCACATAGCACCATCCAATCATAGAAATGGAAGGTGGATGGGAGAGGTTAATGACACTCAAACAGGCATGCCCTCCGGAATACCAGAGGGCGCAATGTGCGTTCAAAGATTCGATGATTCAC
+
BBBBADBBFFFFFFGGGGGGGGGHGHGHHHHHHHHHHHHHHHGGGGGGGGHHHHHHHGGGHHHHEHHHHHHHHHHGDGFFFHGHHBDFGHHGHFHGHHH3GHHHHHHHFHHHGHHHHFHHHHHGGFHHG/ECGHGHHGHHHHHDGHHHHHHHEE2CGGGHGHHHHHGHCFGGGHHGGCCDGGHGCHHFGCGH0:CGHGHCGFFFGCFA@?GHF?FGGGBFHGFFGGHHFFFHFHDEHHHHDFBGGF2DBCAFHFFGFCBGBHHFEDEEFHHFGDFDF?AGB3FHHHFGHFHGHHG3HFGHFFHGBHEHHGHGHEHHHHHHHG@5GHHHHFGBCFEHGGGGEB2FFHGGGDHGFEAAA?EFFGFGGED4GGGGGGGGGGFFFFFFBAABBA
@M02197:102:000000000-ALU3V:1:1101:22287:12704 1:N:0:1
ACCGATTAGGTATCCTCCGCTTATTGATATGCTTAAGTTCAGCGGGTAATCCTACCTGATTTGAGGCCAGAGGTGTAATAAATTGTTCGCATACTGCAAACGATTCGTAGCGGCAACCAAGACACAGTTCCAGCATTACGATAAAGTTCAGAGTTGTACGAGCATCGATGAAAACCATAACGATACTCCTCTGATCCTTACCACGCATGGGGTAGGTCATATAAAGGCCAGCTCCTCTCTTTCAAGCGAGTCTTTTTCAAAGAAAAGACAAAGCGCTCACATCCGCCCGACTAACAACCTTTTAGTTAAAAAAGATTGGTGGGTGAGGGATTCATGACACTCAAACAGGCATGCTCTTGGGAATACCCAAGAGCGCAAGGTGCGTTCAAAGATTCGATGATTCAC
+
BBBBBBBBFFBDFGGGGGGGGGGHHGHHHHHHHHHHGHHHHHHGGGGGHHHHHHHHGHHHHHHHGGGGHGHHGFGHHHGHHGHHHHHHGCGGGHHHHHHHHGGHHHGHHGGGGGGGHHGHHGHHHHHHHFFFGFHHFHHGFHGGHFDGFHHFHHHHHHHHGGGFFHGHCDGHHGFGHHHHHFFEFCGHGFFHHFFHHGHEGDFFGGGGGGGGFFFFFBFFGGGGGGDHHHHFFGEC/:CBGFGHGGGFFGAFFFHGGHHHHHHHHHBFHFGGCCHHHGCFGGGGGGGDG?4HHFHHFCHGHGFHHHHGHHHHG3HHHGGGHHHFEHHHHHHHHHGHHHHEHFFFHGHHHHFHGHGHHHHHHHGGGHHHHGGGGGHGHHGECGHGGGGGGGGGGFFFFFFFBCCCC
@M02197:102:000000000-ALU3V:1:1101:17478:12601 1:N:0:1
ACCGATTAGGTATCCTCCGCTTATTGATATGCTTAAGTTCAGCGGGTATTCCTACCTGATCCGAGGTCAACCTTGGTGCCGCCGGAGCGGGCTTGTGGGGGGTTTAGAGGCAGGACGCCGAGGGATCCCAATGCGAGGCTGATGCTACTGCGCAAAGGAGAGGGCCTTCGGGTCCGCCACTGATTTTGGGAGACTGCCGTGGCAGATCTCCAACGCCGGGCCACGGGGGCTCGAGGGTTGAAACGACGCTCGGACAGGCATGCCTCCCAGGATACTGGAAGGCGCCATGTGCGTTCAAAGATTCGATGACTCAC
+
BCCCBCCBFFFFGGGGGGGGGGGHHHHHHHHHHHHHHHHHGGHGGGGGHHHHHHHHHGHHHGHGGGGHHHHGHHHHGFHHGGGGGGGGGGGGGHGHHGGGGGGGGGGGGFGGDFFFFFFFFFFFFFFFFFFFFFFFFFFFFFFFFFFFFFFGFGGFGFBEFGGGGGFFFGGGFFFFHHHHHHHHHHHHHGHHGFFGFGHGHHGHHHHHGFFFFFGGGHHGGGFGGGGGGFGGHHGGHHHHFGGGGGGGGGGHHHGGHHHHGGGGFFHGHHHHHHHHHHGGGGGHFHHGGGGHGGGGGGGGGGFFFFFFFCCCCC
@M02197:102:000000000-ALU3V:1:1101:27376:12789 1:N:0:1
ACCGATTAGGTATCCTCCGCTTATTGATATGCTTAAGTTCAGCGGGTAGTCCTACCTGATTTGAGGTCAAGTTCAAAAATAATTGTCTCAGAAGAGACGATTAGAAGCACAAAACTTCGATTACGCGAGAGCTAACAGACGTAGATAGATTATCACACCTGAAGCGACTTGCAGAAGCTGCGCTAATGATTTTCAAGGGAGCTAACTCGCGAAAGCCAGCAAAACCCTCACATCCAAGCTCAACAGCGGTCATGACAACCGTTGAGGAGTTGAGAATTTAATGACACTCAAACAGGCATGCTCTTCGGAATACCAAAGAGCGCAAGGTGCGTTCAAAGATTCGATGACTCAC
+
1>>AAD?AFF1DBGGGGGGGGGGGHHHHHHHHHHHHHHHHHHGCGGGGG1GHHHHGHHGHHFHHGHHHHHH@FGFEGHHHHFEHFHHHGFFFHHGHFGGEEHAB12GEHHH0FGHHGFGGBGGFGEC0<@<;<FFHGFGGCEHGGB1FFFBFGFHHHCFC<>FGCC;AC00DGHH;GDCACGCCGDGFGFBF>CCGEFFDFFABFFBFFGGC9BBFFBFBFFFFFBGEEEEFBEFF3CAB?F>>///HHHHFD3EEF1F?HEHHHGG525GGDHFBF5AGHFHGF5GGHHHHHHHHHGHGG1FGFHHHHHHHHHHHHGCGGHGHHGGGGHGGGGGGGGGFFFFFFFFBBBBB
@M02197:102:000000000-ALU3V:1:1101:13126:12815 1:N:0:1
ACCGATTAGGTATCCTCCGCTTATTGATATGCTTAAACTCAGCGGGTAATCCCGCCTGACCTGGGGTCGCGGTCGAGGCTCGCATCGAGATGCAAGCAAGAAGGGTCAAGGAGCCCGAGAAACGACGAGGCCAATGAACACGACAGGAATCGAGTTGAGTCATTCAACCACCACTTGTCGTGACGTCCCCCGTCGAGGACTCGAATTTAGGCCAGCCGCGCCTTCTTGGGACGGGAGGCCAGTATCCGCCGCCCCGCAAAGGGGGGGTGGCGACGCGATGCGTGACGCCCAGGCAGGCGTGCCCTCGGCCTAATGGCTTCGGGCGCAACTTGCGTTCAAAGATTCGATGACTCAC
+
ABBCBB@BFFFFGGGGGGGGGGGHHHGGFHGHHHHGFHGFHHGGGGGGGHHHHGGGGEHHHHHHGGFGGGGGGGGGGGGHHGGGGFGFFAEHGGHGHFHGHHHGGFHHGFFEEAFGGFFGGGHGGGGGGGGGFHHHHHFFHGFFFBFFFBFFBFFGGFGEFFEFGGGBFFFB/FFFFDFDEDFFDAFFFFFADDFFBCBFFFB/FFFFFFDBFBFBB;BEABEFABFDFEFFFFFFFFFFFFBFFFGGFCGGCCAHFGFFGGGGGHGGGGGGEFGGEFGHGGGGFGEFHHHHHHGCE1FFEGFGGGHGF5HGHHHGGGGGGGGGGGFFGGGFHFGGGGGGGFFFFFFFFFAA>>>
@M02197:102:000000000-ALU3V:1:1101:15658:12878 1:N:0:1
ACCGATTAGGTATCCTCCGCTTATTGATATGCTTAAGTTCAGCGGGTATTCCTACCTGATCCGAGGTCAACCTTGGTGCCGCCGGAGCGGGCTTGTGGGGGGTTTAGAGGCAGGACGCCGAGGGATCCCAATGCGAGGCTGATGCTACTGCGCAAAGGAGAGGGCCTTCGGGTCCGCCACTGGTTTTAGGAGACTGCCGTGGCAGATCTCCAACGCCGGGCCACGGGGGCTCGAGGGTTGAAACGACGCTCGGACAGGCATGCCTCCCAGGATACTGGAAGGCGCCATGTGCGTTCAAAGATTCGATGACTCAC
+
BBCCCCCCFFFFGGGGGGGGGGGHHHHHHHHHHGHHHHHHHHHGGGEGHHHHHGHHHHHGHHHCGGGHHGHGGGHHHGHHGGGGGFGGGGGGG;GHHGGGGGFGGGGGGGGGFFFFFFFFFFFFFFFFFFFFFFFFFFFFFFFFFFFFFGFFFFBFFFFFFFFFFFEFFFGGFCFGHHGGFGHHGFHHHHGFFFFGGGHFHHFHFHHHEHGFFGGGGHHGGGFGGGGFFGGFHGGHGHFHGGGGGGGGGGGGGHGHHHHHGFGGGGHHFHHHHHHFHHGGGGGHBHHGGGGHGGGGGGGGGGFFFFFFDA@CBA
@M02197:102:000000000-ALU3V:1:1101:5320:12919 1:N:0:1
ACCGATTAGGTATCCTCCGCTTATTGATATGCTTAAGTTCAGCGGGTATCCCTACCTGATCCGAGGTCAAAAGTGAAAAAGGCTTGTGGAAGCGGGGGTGTAGCCTTGAATCGCGACTTGTGCTGCGCTTCAAAACCAAACACTGGCTGCCAATTACTTTAAGGCGAGTCTCTCGGGACAAACACCCAACACCAAGCAAAGCTTGAAGGTACAAATGACGCTCGAACAGGCATGCCCCATGGAATACCAAGGGGCGCAATGTGCGTTCAAAGATTCGATGATTCAC
+
AAA>3>AB45BFGGGGGGGGGGGFHFFHCHGGFGHHBFDGFFHGCGGGGFFC3GGGHBHHH:HD???GCDG;BFF@FGHH?;1830B@$GHC?A9>#/>/CB:BGGB1$CDGCED0CCDF?GFG>G4CCGGGHHGCCG<G?1FGB/<D<CCDC22@CCGFCH<:7:0??9#E<EHHFGFFF?CF9DDFE?FFGGFAFFEFFBEFFFHFGD9F2GCFG7CEFB;FBBGHH:GB;/?ECB;EFGAE1HCCG/EE0E0A1D1A0EEA1G3BGEGAGBBFFD1FFAAAAA
@M02197:102:000000000-ALU3V:1:1101:5315:12940 1:N:0:1
ACCGATTAGGTATCCTCCGCTTATTGATATGCTTAAGTTCAGCGGGTATCCCTACCTGATCCGAGGTCAAAAGTGAAAAAGGCTTGTGGAAGCGGGCGTGTAGCCTTGAATCGCGACTTGTGCTGCGCTTCAAAACCAAACACTGGCTGCCAATTACTTTAAGGCGAGTCCCTCGGGACAAACACCCAACACCAAGCAAAGCTTGAAGGTACAAATGACGCTCGAACAGGCATGCCCCATGGAATACCAAGGGGCGCAATGTGCGTTCAAAGATTCGATGATTCAC
+
AAA?ABBAD@BDGGGGGGGGGGGHHGHHHHGGHHHHGHHHHFHGGGEEHFHHHHHHHHHHHHHEGFGHHHFFHFFHFBGHGCEFHCGFGGHGG;EEGFFEBGDHFFHFHHHHFFG:GGEFGGGHHFGGGGGHHHGFGHHHGFHGHDEGBGHHDGHFHFFHEFHFGFGGBFFFFFGGAFFHGFE>9CHEFFFFHFFBFGFFFGGFCFGFGFBHHHHGGGGGHEEGFFHHHHHHGGGEEGH;GHGHHHHHHHGGGFEFDHHGGFGHFGGGGFGGGGFFFFFFF@BBBB
@M02197:102:000000000-ALU3V:1:1101:22893:13025 1:N:0:1
ACCGATTAGGTATCCTCCGCTTATTGATATGCTTAAGTTCAGCGGGTAGTCCTACCTGATTTGAGGTCAGAGATAAAAGGTATTAGAGTGGAGGGAGCGAAAACTTATTACGCATTCCACTTAGACATTTAAGACGAGCCAGAATCGGCAGACGTCCAAAGCACCTAGATCAGAAAAATCTGATTAGATGAGTCTATATGACACTCAAACAGGCATGCCCTTCGGAATACCAAAGGGCGCAATGTGCGTTCAAAGATTCGATGATTCAC
+
ABBB@BBBBFFFGFGFGGEG?FDHGHHHHGFFHHHHHFHBGDDEGCFGGGFGHFGHGHHHHHHHGHHHHEHHHHHHHHHGGGHHHGHH:HGHEGHFEEGGGFGGFHHHGHC?HFFGGFHHGGBD@@3/HHGGFBGHGHGBG1FF>D1AFGGEFGFFGEHHHHHHHHHGFFEHHHGDFGHFHHEHGFGGHGFEHHHHGGFHHGGAHG1CBFFEACB0A??/EE6HGHHCG3;FGEBE0CFA3EEAE?GGGGGFGEE1AFF3B1BBAAA>>
@M02197:102:000000000-ALU3V:1:1101:29476:13036 1:N:0:1
ACCGATTAGGTATCCTCCGCTTATTGATATGCTTAAGTTCAGCGGGTATCCCTACCTGATCCGAGGTCAATCATAAAAAAGTTTGGGGTTCTGGCAGGACACCACCGGGACTCTGTCGCGAGGAGTATTACTACGCGTAGAGCCAGGAGGCACCGCCACTGCTTTTAAGGGCTGCCCTGTGACGGGCAAGCCCCAACACCAAGCTGAGCTTGAGGGGTGATAATGACGCTCGAACAGGCATGCCCCACGGAATACCGAGGGGCGCAATGTGCGTTCAAAGATTCGATGACTCAC
+
AAABBBBBFB5DGGFFGGGGGGGHHHHHHHHHHHHHHGHHHHHGGGGGHHHHGHHHHHHHHHHGGGGHHH.<H<HHFHH/:HH;HGG:?9<<HH<;FG;HHHF;H9GG;;G;H0<HHG9GGGGG8HHH;0H.<HG999GG;DH8GHHHF:GGHGGGGGHGHGHHHHHGGFGGGGGGGHGFGGGGFAGHGGGEHHGHGGGFHGHHFHFHGFFGFGHHHHHHGHGGGFGGHGGHHHHHHHHHGCGGGGHHHHHGHGGGGGGGGGCHFHHEEE2HCG5GGGGFGEFBFFFFFBBBBB
@M02197:102:000000000-ALU3V:1:1101:20334:13174 1:N:0:1
ACCGATTAGGTATCCTCCGCTTATTGATATGCTTAAGTTCAGCGGGTGATCCTACCAGATTTGAGACCAGAAGTGAAATTGGGATGTGCCACAGAGGCAAGTTCGAAGCACACGCAGACACAACCAAACATTCCTCCTTTAGGCGACATAGCAAATGACGTATCATGCCATGCCAGGAGAAAAACACTGCTTGGCCGCCTCCTCCCAAACAGAGAGGCGGATGCAAAGTGTCTCAAGGCGCTCATGCATTTCGGGCGAGCCTGTGCTAGGTAGCGCAGGCAGAGGCACCCATCCAGACCCCATCCGCCAAGCCGTTTCATTTAAAAACCGCTTGGGGTGGGAGATTTCATGGCACTCAAACAGGCATGCTCTACGGATTGCCATAGAGCGCAAGGTGCGTTCAAAGATTCGATGACTCAC
+
B@BBBBBBFFFFGGGGGGGGGGGHHGGHHHHHHHHHHHHHGHHECGGGHHHHHHHHHHHHHHHHGHHGHHGHGHGFGHBGFBCFHG@FBGHHHCFHGGGHGHFHGGGGGHHHAEGFEEFFGHA?FG/CFHFGBGHHEHHHHGFEG?CDDGBB1G1GHHHFFAGHHHBFHHBGHCFFAGEHEGFFGHFHCGECCDBF?DCGGEGFBEF/:AFFFBFADDFF=B@BB9.9;0/:0/9;;/;9B0C;F0F.;---:---:.<.BGD0GHGBG@<>-CAFFFG1C<1?//0FAFBDF<0/?CEFBC/GE0??E</E/BB1G>2GGAF//>/ECEAE?E/GFGGBFFHHDDBGF1A1A1A10GGHGGCGEAF1EGGHFCFFFBHCCGHHHGGECGHHHEAAEB1GGCFGG?F1BCD3DBFA?1A?
@M02197:102:000000000-ALU3V:1:1101:5719:13312 1:N:0:1
ACCGATTAGGTATCCTCCGCTTATTGATATGCTTAAGATCAGGGGGTAGTCCTGCTCGATTTCAGGTCAAAGTGTAAAAAGTAGCGTTTATGGTAAGCCCATCCCGACCGGACGTCCCCGTTGAAAGTGTGAGCTTATGACAACAGGTCAAACCGTCAGTACAAAGGTACAGCTTGTTGCAATTCAACGCAGCTTAACAGTAAAGCAAGGCGTCAAGATCCAACCCTAAAGTCTATCTCTTGCGAGACGGGGTGGAGAGGGTAAGCGACACTGAAACGAGCATGCTCCCAGGAATGACCCGGGAGCGCAAGGTGCGTTCAAAGATTCGATGATTCAC
+
AA?A1DAAF1DFF1BBGFG?EGCHBGFHCGCHBGFG11A1B11FC/FFCG22A1FBDAEGGEBF2EGEHHGBGF@FGGHHG1BDHGEFGADFEHFG1FC?/FGHHC//<E//6/ECAEFFG;AFHEBDG;?GF#FGHH39?DFGE:F<FF:+0<<0<?2<DDD00FD<BGF4BHFB=C1FHCGHFGHB19F<1F1BGFFG;HGF1BD<</;C6FGEGF1</AFGG;GE?F;9BFBFFGFEEFFFG>?>CEF133GCGFGGB??1G?F@5F5GF1FA1FGB3A1E1113B5FHHGACEEE2B2EE2E4F4B22?GHGGG5CGGGGFF4FFFFD>AA>3
@M02197:102:000000000-ALU3V:1:1101:17319:13377 1:N:0:1
ACCGATTAGGTATCCTCCGCTTATTGATATGCTTAAGTTCAGCGGGTAATCCTATCTGATCTGAGGTCTAATCTTAGAATTTGACTAGTTATGTCGGATTTGTAAGCTTCCAGCAATAGTATCAAAGGTCAGCCACGTCAAAATGACATGTCCTCAGCGAATAGTCTATTACGCCGAGTCAATCTGATCTCGATGAGAAGGATGCTAATATATTACGAGCGAGCTTCGATCCAGATGGATCCAGCATACACTCAGAAACCAAGCCTCACCATATCTCGTTACAAAATATGGGGGTTGAAGAGTTCACGACACTCAAACAGACATGCTCGCCGGAATACCAGCGAGCGCAAGATGCGTTCAAAGATTCGATGACTCAC
+
DDDDCCCBFFDFGGGGGGGGGGGHHHHHHHHGHHHHHHHHHHHGGGGGHHHHHHHHHHHGHHHHHGHHHHHHHHHHHHGHHHHHHHHHHHHHHFHHGGGGHHHHHHHHHHHHHHHHHHHHHHHHHHHGGHHGHHHHGHHGGHGHHHHHHHHHH;HGHHGGGGFFGGHHHHHHGGGGGGGHHHHHHGHGHHHHHHHHHHHHHHHHHGHHHHHHHHHGGGGGGGGGGGGHHHHGGGHHHHGHHHHGFFHFHHHHGHHHHHGGHHGHHFF?GHHHGEGFGHHHHHHHHHHHGGGGHHHHGHHHHHGHGGGHHHFGFFGHGGHHHHHCGGGGGGHHHHHHHGGGGGGGGGHFHHGGGFGGGGGGGGGGGFFFFFFFCBBAB
@M02197:102:000000000-ALU3V:1:1101:18815:13423 1:N:0:1
ACCGATTAGGTATCCTCCGCTTATTGATATGCTTAAGTTCAGCGGGTATCCCTACCTGATCCGAGGTCAAAAGTGGAAAAAGACTTACTGGACGCTAGTGTTCTAGGCTAGAGGCGCAAAATGTGCTGCGCTTCAATACCAAAACACTGGCTGCCAATGACTTTAAGGCGAGTCCACGACAGTGGACAAACACCCAACACCAAGCAGAGCTTGAGGGTACAAATGACGCTCGAACAGGCATGCCCCATGGAATACCAAGGGGCGCAATGTGCGTTCAAAGATTCGATGACTCAC
+
CCBCCBCCFFFFGGGGGGGGGGGHHHHHHHHHHHHHHHHHHGHGGGGGHHHHHHHHHHHHHHHGGGGHHHHHFFGGHHGGHGGHHHFHHHHHHGGGGBGFHHHGGGFHHHGHFGGGGGCGHHHHFFHGHGGCGGGHHHFHFHHGHHHHFHHHHGFGDFHHHHHHHGHEGHHHDGHHGHHHGGBFHHHHFGGFGHFFGGGEHHHFHHHFGHHHHGHHGD:HHHHGGGGGHGGHHHHHHHHHEFGHGGHHHHHHHHHHHHFGGGGHHHHGGGGHGGGGGGGGGGBFFFFFFBBBBB
@M02197:102:000000000-ALU3V:1:1101:14309:13424 1:N:0:1
ACCGATTAGGTATCCTCCGCTTATTGATATGCTTAAGTTCAGCGGGTATCCCTACCTGATCCGAGGTCAAAGACGGTAATGTTTTCTTGTTGGACGCGGGCCGGAGCCCCTCGAGAAGCGCAATGTGCTGCGCGAGAGGAGGCAAGGACCGCTGCCAATGGATTTGGGGCGAGTCCGCGCGCTGAGGCGGGACAGACGCCCAACACCAAGCAGAGCTTGAGGGTGTAGATGACGCTCGAACAGGCATGCCCCCCGGAATACCAAGGGGCGCAATGTGCGTTCAAAGATTCGATGATTCAC
+
CCCCCCCCFFFFGGGGGGGGGGGHHHHHHHHHHHHHHHHHGHHGGGGGHHHGHHHHHHHHHHHGGGGHHHHHHHGGGHGHHHHHHHHHHHHHHHHGGGGGGGGGGGGGGGHGGGGHGHHGGGGGHHHHGHGGGGGGGGGHGGGGGGGGGGGGGGFGGGGGGGGGFFFFFFFFFFFFFFGGFGGGGGGFGGGGGGGFGHGHHGEGHGHHHHGHHHHGHHFEGHH<H0HHHGGDGGHGGGGHH<HHHHGGGGGGGHHHHHHHHHHHGGGGGHHHHGGGGGGGCGFGGGGGFFFFFFFCCCCC
@M02197:102:000000000-ALU3V:1:1101:3398:13475 1:N:0:1
ACCGATTAGGTATCCTCCGCTTATTGATATGCTTAAGTTCAGCGGGTATCCCTACCTGATCCGAGGTCAAAGACGGTAAATTGCTTACTGGACGCGGGTCGCAGCACCTCGAGAAGCGCAATGTGCTGCGCGAGAGGAGGCGGAGACCGCTGCCAATGAATTTGGGGCGAGTCCACGCGCTGAGGCGGGACAGACGCCCAACACCAAGCAAAGCTTGAGGGTGTAGATGACGCTCGAACAGGCATGCCCCATGGAATACCAATGGGCGCAATGTACGTTCAAAGGATCGATGATTCAC
+
A1>AAD?A1DFFG1GGFC1AA0ABG3FEFGFHFFHHHHHHD2DEE///11FCCFHHHHGBBFAAF?EGB1GF;F?:EEE<2E@FBGGH1;;0B@E9EEECCGGGC:FHCCF5CHGFEGCCC?GGFGFGGGCGGCCC;CEAC0DAA<<99?F0EFFFFBBFFFFBB/>/@FFAFFFFFFB@G@EEEEDFGF?FFFFF;FEAAAEEF1EFBB*GB11AHEGHH:;;D@0ABBB/HEGHGAEABB0CCCEFAA222GBAA111BA000A0B13GEAA0B1FB1A3FA11FF3FBF3AA>1A
@M02197:102:000000000-ALU3V:1:1101:3219:13512 1:N:0:1
ACCGATTAGGTATCCTCCGCTTATTGATATGCTTAAGTTCAGCGGGTATTCCTACCTGATCCGAGGTCAACCTTTGGAAAATTGGGGGTTTTACGGCAAGAGTCCCTCCGGATCCCAGTGCGAGACGTAAAGTTACTACGCAAAGGAGGCTCCGGGAGGGTCCGCCACTACCTTTGAGGGCCTACATCAGCTGTAGGGCCCCAACACCAAGCAGAGCTTGAGGGTTGAAATGACGCTCGAACAGGCATGCCCGCCAGAATGCTGGCGGGCGCAATGTGCGTTCAAAGATTCGATGATTCAC
+
BABBBBBBFFFFFGGG4FEF?FGHHHHHHHHHHHHCFHHHHHHGGGGGGHHHHHHHHHHHHHHCEFGHHDHHHEGH:GHH24FHHFGGEEFG<HAEFFCFHHHEHFFHGGC?8CFH<HGHFCDFGG9FHHHHHFGF<HD?CDFCEFCG?9.<.<;CDCFC<BEG1C1>B7<FFFGFGFF911FFFF6FFEFGGGCBFEB?=9AF?EFGFEFHFBHGHHHHGGHHHFFG6CBFEFGGH?HGFFGB3EHGCEEEEDFBHHHGB22GFE2EECHFHHEAEEGBFBFFFGEGGFFFFFFFAABAA
@M02197:102:000000000-ALU3V:1:1101:7690:13554 1:N:0:1
ACCGATTAGGTATCCTCCGCTTATTGATATGCTTAAGTTCAGCGGGTAGTCCTACCAATCTGAGGCCGATGAATTGAAATTAAATCCCTTCCTCTCTTCCAAAGAAGCGAGGCATGGGCGGGGTTCAGAAGCACTCCAACCAGCAAAACGTCGCGTCCAGCTCCTCGACCCTGCGCCTCTCCTCTCCGAAGTCCTGATATTATCAAAACCCGGCAGGGAAAGACGTGGGCGAAATAACGAGCTTTCGTCCGACTTGCCGATCGAATGGATGCGCTAATACATTGCGAGGGAGCCACCGTGGAAGATGGCAAGCCCCGCAATACCGGTCCGCCAGCTTGCTCAACTAAATAAGAAAGCTGTCGTTCGAAACAATTCGCGGCCCTCAAACAGGCATGCTCCCCAGATTAGATCTGCCGGGAGCGCAAGGTGCGTTCAAAGATTCGATGATTCAC
+
AAABABBBFFFFGGFGGGGG?FGHGHGHGHGHGHHHHHHHHHHGGGGGE3FHHHGHHGHHHHHGGGEEGGEFFHBFBGGH4GGEEFGFHHFHHGBGHHHHHHHHHGHH//EE/AGGGFG???-<ACB<<DHHH/<C<CGGDGEGHHHHEG.:AFCGA-A/FGFFB/ADGGAF.?99..ABFFFFFBFDAFFEFFFFF/BF/B9B/FFF?AF>;->DCDF.E9FFF...-AF/9;3FFFA/9-AF99-9--9/--@9---BF;////B-;---/FBF;;//--;-9--AA/--.;9-90000FF9FFFGA;-----.000<<<<---A-//0F1/0011121?122HG>2HG1FGF/>/>/<B0/<2022B/E///>////0/DF1FDFGEFEBFE/AAB1E2GBFDDFHCA/?EGCEGGGECHHG?GGEFGGBGGFGGGGFFBF@FF?A?AA
@M02197:102:000000000-ALU3V:1:1101:25193:13533 1:N:0:1
ACCGATTAGGTATCCTCCGCTTATTGATATGCTTAAGTTCAGCGGGTAGTCCTACCTGATTTGAGGCCAAGTTCAAAAAAATTGTCTCCGAGAAGACGGTTGGAAGCACATAGCTTCATTCATGCGCGACACTAAACAAGCGTAGATAAATTATCACACCTGAAGCGACTCGCAGAAGCTGCGCTAATGCATTTCAAGGGAGCCGACTGAGATAGCCGGCAAGCCCTCACATCCAAGCTCAACAGAGGTTTTTGACAACCTCTGAGGAGTTGAGAATTTAATGACACTCAAACAGGCATGCTCTTCGGAATACCAAGGGGCGCAATGTGCGTTCAAAGATTCGATGATTCAC
+
CCCCCCCCBFFFGGGGGGGGGGGHHHHHHGHHHHHHHGHHFHHGGGGGGGHHHHHHHHHHHHHHGGGGHHHHHHHHHHHGGHHHHHHHHGGGGGHHHDGGGGEHHHHHHHHHHHHHHHHFHGHHGGGGGGGGHHHHHHHHEEGGGFHHHHHGHGHFHHHHFHHHFGGGGGGGHGHGGFGFGFHHHGGGGGGGGHGHHGGDGGGFHHFGHHHHGGGGFHHGHHFFFFFGFHGFGFFHFGBFHHHHHHGGHHFHHHGHHHGHHGHHGFHFHGHHHHHHHHHHHHHHHHGGHHHHHHHHHHHGHGGGGHHFHHCHGHHHGGGGGGHFFGGGGHGGGGGGGGGGFFFFFFFCCBCB
@M02197:102:000000000-ALU3V:1:1101:22019:13648 1:N:0:1
ACCGATTAGGTATCCTCCGCTTATTGATATGCTTAAGTTCAGCGGGTAGTCCTACCTGATTTGAGGTCAAAATGTCATAAATTGTCCTATACAGGACGGTTATAAGCAGTACAACTTGAAAGTCTACAATGTAGATAATTATCACATTAATAGACGGTCAGATAATACCGGCTAATATATTTAAGGGGAGCTGACTTGTGAAAGCCTGCAAAAACCCCCACATCCAAGCTATCTACTAGTCAAAAAACTAGAGAAGTTGAGAATTTAATGACACTCAAACAGGCATGCTCCTCGGAATACCAAGGAGCGCAAGGTGCGTTCAAAGATTCGATGACTCAC
+
BCCCCAAAFFFFGGGGGGGGGGGHGHHHHHHGHHHHHHHHGHHGGGEGGHHHHHHHHHHHHHHHGHGHHHHHHHHHHHHGHHHHHHHHHGHHHHHHHGGGGGGHHHHHHHHHHHHHGHHHHHHHHHHHHHGHHHGHHHHHHHHHHHHHHHHHHHGGGGGGHHHHHGHHGGHGHHHHHHHHHGHHGGHHEHGGGHHHHHHHHHHHHHHGHGGGGGGGGGGHHGGGGHHHGHHHHHFHGHHGGGGHHHHHHHHHHHHHHHHHHHGHGHHHGFHHHGHHHHGHHHGHHHHFGGGGHGHHHHFCHHHGGGGGHHHGGGGGFGGGGGFGGGGFFFFFBFBABBB
@M02197:102:000000000-ALU3V:1:1101:24672:13573 1:N:0:1
ACCGATTAGGTATCCTCCGCCTATTGATATGCTTAAGTTCAGCGGGTAGTCCTACCAATCTGAGGCCGATGAATTGAAATTAAATCCCTTCCTCTCTTCCAAAGAAGCGAGGCATGGGCGGGGTTCAGAAGCACTCCAACCAGCAAAACGTCGCGTCCAGCTCCTCGACCCTGCGCCTCTCCTCTCCGAAGTCCTGATATTATCAAAACCCGGCAGGGAAAGACGTGGGCGAAATAACGAGCTTTCGTCCGTCTTGCCTATCGAATGGATGCGCTAATGCATTTCGAGGGAGCCACCGTGGAAGATGGCAAGACCCTCAATACCGATCCGCCAGCTTTCTCAACTAAATAAGAAAGCTGTCGTTCGAAACAATTCGCGGCCCTCAAACAGGCATGCTCCCCAGATTAGATCTGCCGGGAGCGCAAGGTGCGTTCAAAGATTCGATGATTCAC
+
BCCCBBCCFFFFGGGGGGCGEGEHHGHHHHHHHHHHHHHHHGHGGGGGGHHHHHHHHHGHHHHHGGGGFGGHGHGGGHHHHGHHGHHHHGHHHHHHHHHHHHHFEHFHGGGGGGGHFFHFCFGGGHHGGHHHHHHGHGHHGGHHHHHHHGFHCGGGGGGFGGGGGGGGGGGFFEFFFDFFFFFFFFFFADF.BFFFFFFFFFFFFFFFFFFFFAAFFF?FFFEFAEDEFFFFFFFBFFDFFAFFFFF?FFFBAA//BA.//FFFBBF;DFAGGGFGGGGEGEEGGGGGGGGGDHGGGFCBHHHHGC/FGDFC.DEHEGHEC.GGGD@GGDHHFHHHHGCHGHHHGHHHHHGGHGHHGGGGGHAGGHHGEHHEEEGGCDEA2GHHHHFHGHG3GF1EFE2EFHHFHHHHGFAACGGGGGEECHGHHGGGGHGGFGGGGGFGBFFFFFFBBBBB
@M02197:102:000000000-ALU3V:1:1101:2125:13770 1:N:0:1
ACCGATTAGGTATCCTCCGCTTATTGATATGCTTAAGTTCAGCGGGTAGTCCTACCTGATCTGAGGTCAAGGTGTCAATTGAATTTTCTCAAGGAGAAGCTTTGTGAGCGGGCCGAACGGTTTCTGCAGCCGAGCGAAACGTGAGCACGCAAGGCCGTCCACCGACGGGACCGCTAAGGTATTTGAGGCGAGCCGGACGGCAACACCCAAGTCCACTTCCAGCCCGGGCAGGACCCGGGCGGTGTGAGGTTTTCAAGACACTCAGACAGGCATACCCTCCGGAATACCAGAGGGTGCAAGGTGCGTTCAAAGATTCGATGACTAC
+
AAAAA1AAFFBDEEGF1FE000BBG3G3DF2FBFDGDGF2GFCE/?E//BA2DFAG1G0FGEHHGGFFHH1G1BBGGGHHH1FDHHHHHGH2F1FGFAG16GGH<BD1FGCG<EEGBCCGGG9HEFFHHHHCGGGGC@CEFG:ECEHG?ACC@B;-.CC9#CGEA;:@ABA;;?:9;0:GG<CBFFCC-E<-CCAC?@;=F9@E7E:;@6FGHBHGGGBFC@E/E<@F>;B/+//:@?@?@B<GFF>/011BEHHHG1GD1HFFEA1F12AGGEEAA/EF2E22111GBB000FB1GF000011EBF3AFGEF11B3B@31A1A>
@M02197:102:000000000-ALU3V:1:1101:15990:13787 1:N:0:1
ACCGATTAGGTACCTCCGCTTATTGATATGCTTAAGTTCAGCGGGTAGTCCTACCTGATTTGAGGTCAGAAGTCAAAGGAATTGTCTTGCGACGATTAGAAGCATGAAGCTTTATCACTTATACACAGTGCAGATAATTATCACACTGAGTATGAAATGAACATTCACACTAATGCATTTAAGAGGAGCTGACTTTCACAATGATGCCAGCAACAACCTCCAAGTCCAATATCACCTTAGAAAACACTAAGGGAATTGAGAATACCATGACACTCAAACAGGCATGCTCCTCGGAATACCAAGGAGCGCAAGGTGCGTTCAAAGATTCGATGATTCAC
+
CCCCCBBCFFFFGGGGGGGGGGHHHHHHHHHHHGHHFHHHGHGGFAEGGHHHHHGHG3GHHHGFFGHGHGHG5GHHHHHHHHHHHHHHHHGGGGGGHGGHHHHHGHGHHGHHHHHHHGHGGHHHHHHGHHHHHHHGHHHGHHGHHHHHHFGHGHHHHHGHHHHHHHHHHHHHHHHHHFHGHHHFHHGFFGHHHHHHFHHHHHHFGFFGHGHHGHGDHHHHGHGGHGGHHGHHHFHHHHHHGHHHGHHFHGHFGHHFHHHHHHHHHHHFHHFDFGHHHHHHHGHHHGGGGGEFHHHFFFHHHHGGGGGGHHHGGFFHGGGGGFGEGFFFFFBFFBBBBB
@M02197:102:000000000-ALU3V:1:1101:16654:13809 1:N:0:1
ACCGATTAGGTATCCTCCGCTTATTGATATGCTTAAGTTCAGCGGGTAGTCCTACCAATCTGAGGCCGATGAATTGAAATTAAATCCCTTCCTCTCTTCCAAAGAAGCGAGGCATGGGCGGGGTTCAGAAGCACTCCAACCAGCAAAACGTCGCGTCCAGCTCCTCGACCCTGCGCCTCTCCTCTCCGAAGTCCTGATATTATCAAAACCCGGCAGGGAAAGACGTGGGCGAAATAACGAGCTTTCGTCCGTCTTGCCTATCGAATGGATGCGCGAATGCATTTCGAGGGAGCCACCGTGGAAGATGGCAAGACCCTCAATACCGATCCGCCAGCTTTCTCAACTAAATAAGAAAGCTGTCGTTCGAAACAATTCGCGGCCCTCAAACAGGCATGCTCCCCAGATTAGATCTGCCGGGAGCGCAAGGTGCGTTCAAAGATTCGATGATTCAC
+
BBBBBBBBFFBDGGGGCGGGGGGGHHHGHHHGHHHHHHHHHHHGGGGGGHHHHHHHHHHHHHGHFGGGGGGHHHHGHHHHHHHHHHHEHHFHHHFHHHGHHHHGHHHHGGFGGGHGHGHGGGG-@CGHHHHBFHHHHGFHGG.;GFFHHGGHFGGGGCGGGGGFFGGGGGGFFFFFFFFFFFFFFFFFFDAEFFFF/BBBFBFFFFFFFFF=9=>DFFFFA.BFD.DDAEBFBEAFFF;:ADDBFFFFDD;.FFFBB.AFEFFFFFFFFFGDC00GFFEGGACDGGGGEFFF?AECDHFGBFGHHGHGGHHFFGEHFFGC.AFFCFCCGGHHHFGHHHFHFGFHEFHHGFHGHHHHGGGGEHHGGHHHHFFE/GGGFE?1BEFEGDHHHGHHHHFEFEFBBHHHFGHGGGGGF?FGGGGGGGHHHGGGGHGFGGFGGGGGFFFFFFFBAA>A
@M02197:102:000000000-ALU3V:1:1101:16671:13815 1:N:0:1
ACCGATTAGGTATCCTCCGCTTATTGATATGCTTAAGTTCAGCGGGTAGTCCTACCAATCTGAGGCCGATGAATTGAAATTAAATCCCTTCCTCTCTTCCAAAGAAGCGAGGCATGGGCGGGGTTCAGAAGCACTCCAACCAGCAAAACGTCGCGTCCAGCTCCTCGACCCTGCGCCTCTCCTCTCCGAAGTCCTGATATTATCAAAACCCGGCAGGGAAAGACGTGGGCGAAATAACGAGCTTTCGTCCGTCTTGCCTATCGAATGGATGCGCTAATGCATTTCGAGGGAGCCAACGTGGAAGATGGCAAGACCCTCAATACCGATCCGCCAGCTTTCTCAACTAAATAAGAAAGCTGTCGTTCGAAACAATTCGCGGCCCTCAAACAGGCATGCTCCCCAGATTAGATCTGCCGGGAGCGCAAGGTGCGTTCAAAGATTCGATGATTCAC
+
CCCCCCCCFFBDGGGGGGGGGGGGHHHHHHHHHHHHHHHHGHHGGGGGGHHHHHGHHHHGHHHHFGGGGGGHFHHHHGHHHHHHHHHHHHHHHGHGHHHHHHHHHHHGGGGGGGHGHHGGGGG>AGHHHHHHHHHHHHHHGGHHHHGHHGG.@DGDFGGGGGGGGGGBCGGFFFFFFFFFFFFFFFFFFFFFFFFFFFFFBFFFFEBFF?DCFFFFFFEFFA//9:9ADFFFBFFFFFFFFADFFBB?DDFB.ABFFA./:9/FEFFGGBC;/GGFFCBFFABDGF/EE:C/G;..DHGBCC0:GC/HHFGC.GFFBHHEECCFA-CGGFFGFHHHHGFGHHFG2EGGHHHFHHGHGGGGGHGGGGBHHFHECEGGEGGGEGHHGF3BGHHHGHCGEFGHHHHHGHHFGDGGGGGGGGGGGFHBHGGGGGGGGGFGGGGGFFFFFFF@BBAA
@M02197:102:000000000-ALU3V:1:1101:11122:13840 1:N:0:1
ACCGATTAGGTATCCTCCGCTTATTGATATGCTTAAGTTCAGCGGGTATCCCTACCTGATCCGAGGTCAACCTTGTAAAAGATTTAACGGCCGCGACCGCCCGCGCTCCGAAGCGATTAATGAAATCACAACGCTTAGAGACGGACAGCTCAGCCGGAGACTTTGAGGCGCGCGGAACACCGCGGCGCCCAATACCAAGCGAGGCTTGAGTGGTGAAATGACGCTCGAACAGGCATGCCCCCCGGAATACCAGGGGGCGCAATGTGCGTTCAAAGATTCGATGACTCAC
+
DDDDDDDDFFFFGGGGGGGGGGGHHHHHHHHHHHHHHHHHHHHGGGGGHHHHHHHHHHHHHHHGGGGHGHHHHHHHHHHHHGHHHHHHGGGGGGGGGGGGGGGGGGGGGGGGGGGGHHGHHGFHHHHHHHHGGGGGGGHHHHGGGGGGGGGGGGGGGGGGFGGGGGGGFAFFFFFFFFFGGGGGGFFGHHHHHHGGHGGGHHGGHHGHHHHGGGHHHHGGGGGHHGHHHHHHHHHGGGGGGGHHHHHHHHGGGGGGGGHHHHGGE2GG5GGGGGGGGFFFFFFFBBBBB
@M02197:102:000000000-ALU3V:1:1101:15902:13840 1:N:0:1
ACCGATTAGGTATCCTCCGCTTATTGATATGCTTAAGTTCAGCGGGTAGTCCTACCTTATTTGAGGCCAGTAGTTAATAATTATAAAAAAAAGCAGAGACCGTTTACGCAGGTTTCAAATGCCTTAGCAACCTGACTGATCTCCAGCTCATACATTTAAGGTAAGATTGACAGGGCATGTCAATCAAACCCAAGGACTCGCATGCGTGCAAAAACGCAATGGAAGAAGATTAACGACACTCAAAAAGGCATGCTCTTTGGAATACCAAAGAGCGCAAGCTGCGTTCAAAGATTCGATGATTCAC
+
CCCCCCCCFFFFGGGGGGGGGGGHHHHHHHHHHHHHHHHHHHHGGGGGGHHHHHGHHHHHHHHGGHGGHHGHHHHHHHHHHHHHHHHHHGGGGHHHHGHHGHHGHHHFGGGHFGHHHHHHHHHHGHHHH9HFHHHHHHFFHHHHHDFHHHHHHHHHHHHHHHGHHHHHHHHHHHGHHHHHHHHHHGGHHHHHHHFGGGGHGGGGGHHHGGGGGEGHGHHHHHHHGHGHHGFGGGGHHHGGGHHHGHHHHHHHHHHHGGHHHHGHGHHHHGGGGHHHHE?GGGGFGGGFGGGGFFFFFFFBBBBA
@M02197:102:000000000-ALU3V:1:1101:15020:13748 1:N:0:1
ACCGATTAGGTATCCTCCGCTTATTGATATGCTTAAGTTCAGCGGGTAGTCCCGCCTGATTTGAGGTCAAGTTTCGATAAAGTTGTCTTTCGACGGTTGGAAGCGGGTCCCCCCACAATCGCGGCGCACCACCACGGCGTAGACAATTATCACACCGGGGGCGGCACCACAAGGGTTCTCGCTAATGCATTTGAGAGGAGCCGATCCACGAGGGACCAGCAAAGCCTCCAAGTCCAAGCCCACGCGCTTTCACAAGAAAAGCACAGGGTTGAGAATTTCACGACACTCAAACAGGCGTGCCCTTCGGAATACCAAAGGGCGCAAGGTGCGTTCAAAGATTCGATGATTCAC
+
CCCCCCCCFFFFGGGGGGGGGGGHHGHHHGHHHHHHHHHHHHHGGGGGGHHFHEGGGHHGHHHHGHHHHGHGHGHGGHHGHHHHHHHHHHHDGGGGGFGCHHGGGCFGGHHHGGGGGHGFFGGGGGFDDEHHGHHGGGGGFBEGGGGGEGGGGGGGGGFFFFFFGCBEFEHHFFBAFFFFFFFFHFFGGFFEBFHFGFFFFFFGAFDFFFGFFGHHFHFHGHFGGHHHHHHGHFGHFFEEEEGGGGHHHHHHGHHGFHHHHGHFCEGCGGHHHHGHGFEFE55HHGGHHGHHHGGGGGGGGGGFFFF5HFHHHFHGGGGGGGHHGGGGGGGGGGGGFGGBFFF5FFAA?AA
@M02197:102:000000000-ALU3V:1:1101:18647:13812 1:N:0:1
ACCGATTAGGTATCCTCCGCTTATTGATATGCTTAAGTTCAGCGGGTGATCCTACCTGATTTGAGACCAGAAGTGAAATTGGGATGTGCCACAGAGGCAAGTTCGAAGCACACGCAGACACAACCAAACATTCCTCCTTTAGGCGACATAGCAAATGACGTATCATGCCATGCCAGGAGAAAAACACTGCTTGGCCGCCTCCTCCCAAACAGAGAGGCGGATGGAAAGTGTCTCAAGGCGCTCAGGCATTTCGGGCGAGCCTGTGCTAGGTAGCGCAGGAAGAGGCACCCATCCAGCCCGCATCCGCCAAGCCGTTTCATTTAAAAACCGCTTGGGGTGGGAGATTTCATGGCACTCAAACAGGCATGCTCTACGGATTGCCATAGAGCGCAAGGTGCGTTCAAAGATTCGATGATTCAC
+
B?ABABBBBF5DGGGGGGGGFGGCHHHHHHHCFHFHHHHHHFHGGGECHFGHHHHHHHEGHEGHGHHGHEEGHDGGFHHHHGHEGGFFFHFFHHBBF?FFEGHGGFHE/GHFF?EGGCFFHFG/BAEHCGHFF2G2FCDHBFFEGCGGDHFGGH1<<FF.>FFFHGBDHHHHFBGFE.CCCHFFDEHEFBGHF?GEB:?9DEGFF2FGEEFBFF#.;;=//#.#;9:/9/;B/99-/:9#;/;.#0BC--:@E-BC:.::/;00:000;<<---/00=111FGCDDF<<1<0//<//<<0//B</3E</GGFEFBHGHGHHEGGE@ECEGF1??GEBFHFFF5FBB3FFBFG3D15FDBA3BGGEHGADAAB2EFGHGCFHFFHHFEECHGHHGE?GFBDE5GGG?GF4FFFFFFAA>33
@M02197:102:000000000-ALU3V:1:1101:1883:13906 1:N:0:1
ACCGATTAGGTATCTTCCGCTTATTGATATGCTTAAGTTCAGCGGGTAATCCTATCTGATCTGAGGTCTAATCTTAGAATTTTGACTAGTTATGTCGGATTTATAAGCTTCCAGCAAATAATATCAAAGGTCAGCCACGTCAAAATGACATGTCCTCAGCGAATAGTCTATTACGCCGAGTCAATCTGATCTCGATGAGAAGGATTCTAATGTATTACGAGCGAGCTTCTATCCGAATGGATCCAGCAAAAAACGCTCAGAAACCAAGCCGCACCATATCTCATTACAAAATATGGGGGTTGAAGAGTTCACGACACTCAAACAGGCATGCTCGCCGGAATACCAGCGAGCGCAAGATGCGTTCAAAGATTCGATTATTCAC
+
AA1AADA1BDBBGG333BEEGGGGFHDFGGBFBFFFGHHHFFGEGCEECGHHBG21GGFBGHG2GCFBEDGHFGHFHHHHDFFHGGHHHFG@EH22?EEFGEFGHEHHHGHFHBGHEGFHFD>G2BFFHFD1BCEGCFEFGGGGGBFD1B>GF2>>FFCC8CCCA/11@G<HG1#/<CCC.;=<500;====DGFCFF00;CF00#;:GFHHGH0A;@C;9;@A3?35-#9;CBFGAAGE13<111<A/<??</@1DFHG0G1C@?C?GCGFBHHGF11GFDG2B>BGBHG0G?>/EG11B1B1BDHEHCFEF1B1/B0D1EFD11EFECECEAA0EHFHGCEAB/EEEGEBF31A0E0HEDCFB33ABGF>B3B3D1A1>>
@M02197:102:000000000-ALU3V:1:1101:28537:13913 1:N:0:1
ACCGATTAGGTATCCTCCGCTTATTGATATGCTTAAGTTCAGCGGGTATCCCTACCTGATCCGAGGTCAACCTTAGAAATGGGGTTGTTTTACGGCGTAGCCTCCCGAACACCCTTTAGCGAATAGTTTCCACAACGCTTAGGGGACAGAAGACCCAGCCGGTCGATTTGAGGCACGCGGCGGACCGCGTTGCCCAATACCAAGCGAGGCTTGAGTGGTGAAATGACGCTCGAACAGGCATGCCCCCCGGAATACCAGGGGGCGCAATGTGCGTTCAAAGATTCGATGACTCAC
+
BBBBB@ABFFFFGGGGGGGGGGGHFBHHHHHFHHHGGGFHGHHDCGGGHHHHHHHHHHHHGHHGG?BGGHHFHHHHHHHGHHHGFFGGHGHFFFGGGGGFGHHHHGGGGGGHGGHHHHHHGFGGGHHHHHHHHHEGGGGGGHHHGGGGGHHFHHHHHGGGGGGGFGGGGGGGFGGGFGGGFGGGGCGFGGGGFFFHGFHGFFGGGHHFGHHHHGHGHFHHHHHGGGFFFFGHGFHHHFHFGGGGGFGFHHFFHHHFACGGGEEFFCHGGGGHFFGGGGFEFFFFFF5FDAA>3A
@M02197:102:000000000-ALU3V:1:1101:26057:13981 1:N:0:1
ACCGATTAGGTATCCTCCGCTTATTGATATGCTTAAGTTCAGCGGGTATTCCTACCTGATCCGAGGTCAACCTTAGAAAATTGGGGGTTTTACGGCAGGAGTCCGTCCCGGTTTTCCCTAGCGAGAGTTATGTTACTGCGCTCGGATACCATAGGAGGTCCGCCAATGTCTTTGGAGGGCTGCGTTTCCGCAGGCCCTCAACACCTACACCCAAGGGTATAGAGGGGTTGAAATGACGCTCGAACAGGCATGCCCTCCAGAATACTAGAGGGCGCAATGTGCGTTCAAAGATTCGATGAC
+
CCCCCCCBFFFFGGGGGGGGGGGHHHHHHHHHHHGHHHHHGHHGGGEGHHHHHFHHHHHHHHHGGGGHHHHHHHHHHHHHHHHHHGGGGGGHHGGGGGCCF?BGA:0BFCD;?EGFGHBFEFC9C@GGGBGDDG;;:DG@D?DFGD0<GGF0CHGCDE@GGFFHHGHHHHGHGGHGGHGGGDEHGGGGGGEGGGGHHFHFFFFHHFFGFGHHHHHHHHHHHD8EGHHHHHHHHFEEGEFHGHHHGHGHHHGGGGHHCHHHHHHGGHHHGGGGGHGHFEGEGGGGGFGGFBFBFFFCBAA3
@M02197:102:000000000-ALU3V:1:1101:12271:13908 1:N:0:1
ACCGATTAGGTATCCTCCGCTTATTGATATGCTTAAGTTCAGCGGGTAGCCCTACCTGATTTCAGGTCAAAGTCAAAAGGTGCGCGATGGCAGGTTTTGAGCAGTCATCACCACAAGGAGAGACGAAACTTATTACGTCTAACACTGATGTGGGATGTTCCACTAAGTCATTTGAGGTGAGCCATTGCTGGCAGACACCCAAGTCCAAGCCTAACATGTTCAGAAAACATATTAGATTGAGATTTCATGACACTGAAACAGGCATGCCTTTCGGAATACCAAAAGGCGCAAGGTGCGTTCAAAGATTCGATGACTCAC
+
AABCCCCCFFFFGGGGGGGGGGGHHHHHHHHHHHHHHHHHFHHGGGGGFHHGHHHHHHHHHHHHHHHHHHHHHHGHHFHGHHHGGGGGGGHHGHHHHHHHGHHHHHHHHHHHHHHHHHHHHGHHHHGGHHHHHHHHHHGHHHHHHHHGGHHHHHHHHHHGHHHHHHHHGHHHHHHHHHGHHHHHHHGHHHHHHHGHHHGGHGHHFGHHHGGGHHHHHHHHHHHHHHHHHGHGHHHHFHHHHHHHGHHHHGHFHHHHHHHHHHHHHHHGGGFHHHHHGHGHHHGGGGGHHHHGGGGHGGGGGGGGGGFFFFFFFBA?AA
@M02197:102:000000000-ALU3V:1:1101:8045:14018 1:N:0:1
ACCGATTAGGTATCCTCCGCTTATTGATATGCTTAAGTTCAGCGGGTATCCCTACCTGATCCGAGGTCAAGAGTGTAAAATGTACTTTTTGGACGTCGTCGTTATGAGTGCAAAGCGCGAGATGTACTGCGCTCCGAAACCAATACGCCGGCTGCCAATCGTTTTGAGGCGAGTCTACACGCAAAGGCGAGACAAACACCCAACACCAAGCAGAGCTTGAAGGTACAAATGACGCTCGAACAGGCATGCCCCATGGAATACCAAGGGGCGCAATGTGCGTTCAAAGATTCGATGATTCAC
+
BAAABD@AFF5DGGGGGGGGGGGHHHGHFHGHHHGHHHHHHHHGGGGGHHHHHHHHHEHHFFHGGCEFHHHHEHBGGHHHGB:FGFHHHGECHHGGF@EEFEGGFHHHHFEHHBHHGGGGFGGHFHGHFH;B//DGHGGGGHGHFHGGCHDGGFGGHFGGHHHFHGGCGGGHHGHFDFDGHHHGEFGHFFFGFFEBDGGFFGGEB?FHHGFHHHHHHHHHFGF5FBDHHCEECGFDGHHHGGHHHHGGGHHHFDGHHHHHBHADGGDE?GHHHFGGGHGGGGGGGGGGFFFFFFFAAAAA
@M02197:102:000000000-ALU3V:1:1101:15341:14025 1:N:0:1
ACCGATTAGGTATCCTCCGCTTATTGATATGCTTAAGTTCAGCGGGTAGTCCTACCTGATTTGAGGTCAGAGGTCATAAAGCTGTCTCCGTAACGAGACGGTTAGAAGCTTGCCAGACGCTTCACGGTCGCGGAGTAGACATTATCACACCGACAGCCGATCCGCAAGGAAATCAAGCTAATGCATTTAAGAGGAGCCGACCATTCAAGGCCGACAAGCCTCCAAGTCCAAGCCTACAAACCCCGCAAAGAGCTTGTAAGTTGAAGATTTCATGACACTCAAACAGGCATGCTCCTCGGAATACCAAGGAGCGCAAGGTGCGTTCAAAGATTCGATGACTTAC
+
ABBBBBBBFFFFGGGGGGGGGGGHHHGHHHHHHHGCHGGFHHHGGGGGGGHFHHHGHGHGHHHGGHHHHGHHGFGHHHHHHHHHHHHHHGGHGGGGGCGGGGGGHHHHHHHGHHFHHGGGGGGHHHG;GGGGGGGGHHHHGFHFHHHGHHGGGGFGHHGGGGGHGGFGGGGGGHGGEGHHGGHGGFGGGECHGGGGGGHGHHGFHGHGGGGGHHFHHGFF22HHFHHFGGHHGHGEEFF<GGGEEHHGGGHGHHHGGHHHFGHFHFGF5EHHGGHHGGHHHHHFFGHHHEHA?CGCHHHHHGGHHHHGGGGGHFFHGGGFFGGBFGBFEGGFFFFFFFA?AAA
@M02197:102:000000000-ALU3V:1:1101:15323:14022 1:N:0:1
ACCGATTAGGTATCCTCCGCTTATTGATATGCTTAAGTTCAGCGGGTAGTCCTACCTGATTTGAGGTCAGAGGTCATAAAGCTGTCTCCGTAACGAGACGGTTAGAAGCTTGCCAGACGCTTCACGGTCGCGGAGTAGACATTATCACACCGACAGCCGATCCGCAAGGAAATCAAGCTAATGCATTTAAGAGGAGCCGACCATTCAAGGCCGACAAGCCTCCAAGTCCAAGCCTACAAACCCCGCAAAGAGCTTGTAAGTTGAAGATTTCATGACACTCAAACAGGCATGCTCCTCGGAATACCAAGGAGCGCAAGGTGCGTTCAAAGATTCGATGACTTAC
+
BBBBBBBBBFFFGGGGGGGGGGGHHHGHHHHHHFHHGHHHHHHGGGGGGHHHHHHHHHHHHHHHGHHGHHHHGFGHHHHHHHHHHHHGHGHHGGGGGGGGGGGGHHHHGHHHHHGHHGGGGGGHHHGGGGGGGGGGHDFHFHHHHHHHHHGCGGGGHHGGGGGHGHGGGGGGGGFHHHGFHGGGGGGGGGGGGGGDEEFFFFFHGHHGGGGGFHGHHDEHHHHHGGHGGFHHHHFHFFFGGGGGHHHGHGFF3HFFHHHHHHHHHHFFHFFGHFHHHGHHHHHGHHHGHHHGGFEEEHHHHHGHFHHGGGGGGHHHGGGGHGGGGGGGGGGFFFFFFFCCBBA
@M02197:102:000000000-ALU3V:1:1101:23547:14031 1:N:0:1
ACCGATTAGGTATCTCCGCTTATTGATATGCTTAAGTTCAGCGGGTATCCCTACCTGATCCGAGGTCAAGTCATGAAGTTGCTTGCTGGACGCTGATCCGCCGGGGCTCCGAGAAGCGCAAATGTGCTGCGCGAGAAGCCGACGAGACCGCTGGCAATGACTTTGAGGCGAGTCCGCGCACGGAGGCGGGACAGACATCCAACACCAAGCATAGCTTGAGGGTTTAAATGGCGCTCGAAAAGGCATGGCCCTCCGAAGTCCGAGGGGCGCTATCTGCAATCGGAGGAACGATGACTCAC
+
BAABBBBBFBFFGFFGGGCGGGHHGFFHHHGHHEDBFEDGHHDCE2EFGHEEFHFHHEHHEG1EGGGHHBDGB9HHG'4FFBH;FEG9@FGECE8?6FHF99EG7GG;H9GD/9/@CFGG.G:;:HHFHHGGGGG@?CFHCGGG@3?CEFGFG#A0CFFFB31BGGE:GF:F;FBD-D,?=CA>/BFFFF1CF2B;%#9/<-<9/AFFF>B48FF1B/99F?$&291?FB#;;B((9B9#>?/93B////////B1////////0000111FD13A000AE11FB111CD@@@11>>11
@M02197:102:000000000-ALU3V:1:1101:17672:14084 1:N:0:1
ACCGATTAGGTATCTCCGCTTATTGATATGCTTAAGTTCAGCGCGTAGTCCTACCTGATTTGAGGTCAATTATTGTGGTTAACTCAAAGTTAAAAGCAATGAGATAAAGCTTAAGGTGCAAAAGCCCGGTAGAACCTCTCAGTTCTAGCCTGGACAGACTTGACAGCGAGATGGACGAACCTAGAACACTGTGAAGGCCAAGCATGGGCCGCACCAATTTAGTTAAGACAAGCTGCAGATCTAGAGACTTGCTGCATTGTCCAACACCCACATAGCACCATCCAATCATAGAAATGGAAGGTGGATGGGAGAGGTTAATGACACTCAAACAGGCATGCCCTCCGGAATACCAGAGGGCGCAATGTGCGTTCAAAGATTCGATGATTCAC
+
AAAAABBBFFDDGGGGGGGGGGHHHHHGHHHHHHHGGHHHHHGGGGGGGHHHHHHGFFHHHHHGHHHGHHHHHGHHG?EFFGFHHHHHHHHHHGEHFHHGHEFHHHFH4EHHHHHEGGHHBDGHHAG/?EFFHHGHHHHFFFHFHHHH2FGHHHHBFHHGHGHHHGHGGFFFHGEHC0CC?GHHHHHHHHHFHGGFHGEHHHGHHGGGGEGGA1BFGFFFFHGGHGHHHGGFFHHGHBGFHFHHHBFGHHG3HHGFAHF?FAFEE/GFHGGFDFBGF/GEFGHHGGHHHHHHHGHGHHHHHHHFGHHHHHHHHHGHHHHHF3FEEHHHHHHGHGHGGGGCGGGHHHHFFHFHHGGGGGHHHHGFEGHGFGFGGGGGGFFFFFFFABBBA
@M02197:102:000000000-ALU3V:1:1101:17155:14099 1:N:0:1
ACCGATTAGGTATCCTCCGCTTATTGATATGCTTAAGTTCAGCGGGTAGTCCTACCTGATTTGAGGTCAAAATGTCATTGATTGTCCCATGCAGGACGGTTGTAAGCAGCACAAATTCTTCAGTCCACGGCGTAGATAATTATCACACCAATAGACGGTCAGATAGTACCGGCTAATGCATTTCAGGGGAGCTGACTTATGAAAGCCTGCACATACCCCCACATCCAAGCCATCTACTAGTTCAAAAAACTAGAGAGGTTGAGAATTTAATGACACTCAAACAGGCATGCTCCTCGGAATACCAAGGAGCGCAAGGTGCGTTCAAAGATTCGATGACTCAC
+
BBBBBBABFFDDGGGGGGGGGGGHHFHHHHHGHHHHHHHGGHHGCGGGGHHHHFHHHHHHHHGHGHHGHHHHHHDGHHHHHH5GBGHHHHHHHHHEHGGAFGGFHHGHHHHHGHHGHFHHHHHFHHHGGGGGGGGGHHGGHHHG9FHHGHGHHFHBGCEGDFFFGHDGFHGCGGGHGFFHHFHGGEHHG?CGHFFHGGGGFFF0;FFHFGFFFGGFFFHFBHGFGFFGFEHHFHGFHGFFFFGGGHGFHG4HHFFFFHHFHGHG5FHHHHHHGGAGHHHHHHHFHHHHGEEGGGGHHGGFBHHHHEGCGGHHFHFGFGHGGGGGGGGGGFFFFFFFBCCCB
@M02197:102:000000000-ALU3V:1:1101:6017:14147 1:N:0:1
ACCGATTAGGTATCCTCCGCTTATTGATATGCTTAAGTTCAGGGGGTAGTCCTGCTCGATTTCAGGTCAAAGTGTAAAAAGTAGCGTTTATGGTAAGCCCATCCCGACCGGACGTCCCCGTTGAAAGTGTGAGCTTATGACAACAGGTCAAACCGTCAGTACAAAGGTACAGCTTGTTGCAATTCAACGCAGCTTAACAGTAAAGCAAGGCGTCAAGATCCAACCCTAAAGTCTATCTCTTGCGAGACGGGGTTGAGAGGGTACGCGACACTGAAACGAGCATGCTCCCAGGAATGACCCGGGAGCGCAAGGTGCGTTCAAAGATTCGATGATTCAC
+
BABBBBBBFFFFGGGGGGG?GGGHHFDHHGHHHGH5BGHGGHCFEEGGGHHHHGHGHGGHHGHHHHHHHHHFGGDGHGDGEGFFEGGGGEFHHFFHHFHHHHHHHGFFGGGGGG@ECEHGGHGGHHHHHHHHGHHGHHGFHHHHHHFHHHGHFGGGBGGDDGDHGGCBGGCGGHGGHHFFHEHFCHHHGGGGFGGFFFFFHFFB1F<0<CCGHHGGHFFFFFFF;GBGFFEBBGFFEBE?GBGHGEEE?EHHEHHHHHHG?CGGGCFGBD2F1AFCEGB1DHHEEFFHFHHGHFFEFEEAF?GGGEFGF0GEEE1B133AA3EGBFBFFFFF>11>A
@M02197:102:000000000-ALU3V:1:1101:23069:14254 1:N:0:1
ACCGATTAGGTATCCTCCGCTTATTGATATGCTTAAGTTCAGCGGGTATTCCTACCTGATCCGAGGTCAACCTTGGTGCCGCCGAAGCGGGCTTGTAGGGGGTTTAGAGGCAGGACGCCGAGGACTCCCGATGCGAGGCTGATGCTACTGCGCAAAGGAGAGGGCCCTTCGGGTCCGCCACTGGTTTTAGGGGCCTGCCGTGGCAGATCCCCAACGCCGGGCCACGGGGGCTCGAGGGTTGAAACGACGCTCGGACAGGCATGCCTCCCAGGATACTGGAAGGCGCCATGTGCGTTCAAAGATTCGATGATTCAC
+
CCDDDDCCFFFFGGGGGGGGGGGHHHHHHGHHHHHHGHHHHHHGGGAEHHHHHHEHHHHHHHHGGGGHHHGHHHEFFFHGCGGGGGGGGGGCGHGGHGHG9G?CGHHHHGGGGGGHGGGFCFGGHHHHHGGGGFGFFGGGGGGFGFFGGGGGGGGGGFFFEFGEFFFFFGGFFFFFFFHHGHFFHGCEGGGFFABGGGGHHHHHHGGGGFHGGGGFFGHGGGGFEGGGGGFGGHHGHH;HHGGFGGGGGGGGGHHHHHHHHGGGGHGHGHHHHHHGG3CGGGGEHGHHGGGGHGGGGGGGGGGFFFFFFFABCBA
@M02197:102:000000000-ALU3V:1:1101:28024:14267 1:N:0:1
ACCGATTAGGTATCCTCCGCTTATTGATATGCTTAAGTTCAGCGGGTATTCCTACCTGATCCGAGGTCAACATTCAGAAGTTGGGGTTTTACGGCGTGGCCGCGACGATTACCAGTAACGAGGGGTATGATTACTACGCTATGGAAGCTCGAGGTGACCGCCAATCGATTTGGGGAACGCGGGTTACCGCGAGTCCCAACACCAAGCTGAGCTTGAGGGTTGAAATGACGCTCGAACAGGCATGCCCGCCAGAATACTGGCGGGCGCAATGTGCGTTCAAAGATTCGATGACTCAC
+
AAAAAD@AFFFF3FG3ABAEGEGHHH3GHHHHGFFHGHHHHGHE?EGGHHGHHHHHHFFHHGE///EGHEHHH9::EFGFG<GG;GEGG;;HF3CG2/E/B;>;/>;/0G#1?1G10?1C/;>/</<GB9D089<809C0:CFC9:;/<6CC$9....;:?A;?:CA0CCEHFCA</A-AG@1;CA5;B/?90/</BBB/EE?B1C0FBB9<1;7:GFGHH9B99BB/BFC?/9@9ADB90C//#GEF12FHHEEA/A/EEAGE0HFCHEEEAHGF3EB3GEBG1CFFFDB?AAAA
@M02197:102:000000000-ALU3V:1:1101:17154:14117 1:N:0:1
ACCGATTAGGTATCCTCCGCTTATTGATATGCTTAAGTTCAGCGGGTAGTCCTACCTGATTTGAGGTCAAAATGTCATTGATTGTCCCATGCAGGACGGTTGTAAGCAGCACAAATTCTTCAGTCCACGGCGTAGATAATTATCACACCAATAGACGGTCAGATAGTACCGGCTAATGCATTTCAGGGGAGCTGACTTATGAAAGCCTGCACATACCCCCACATCCAAGCCATCTACTAGTTCAAAAAACTAGAGAGGTTGAGAATTTAATGACACTCAAACAGGCATGCTCCTCGGAATACCAAGGAGCGCAAGGTGCGTTCAAAGATTCGATGACTCAC
+
BBBBBBBBFFDFGFGCFGGGGGGHHHGHHHHHHHHGHHHHHHHGGGGGGHHHFHHHHHHHGHHHGFHHHHHHHGDFFHHHFGHHGFEFFGHBGFEFHGG>FFGHDGHHGHHGHHGHHHGHHHGGGFGHGCGGFFDGHEBFHF2<HHHHGHHHHGHFFFHBFFGHHFDGFHGGGGGHGHHHHHHHHGHGFGGGGGDFGGHHHHHHFGGHGGGHHGGGGGEHGHHEGGHHGFF?GFFHHGFFHFFGFBGHGED3EB3BHHHFHHHFFHFHFHFF5EAE53FFGGEG3D3FF1A0AAEHHHBHGGFDHGGGGGHHFHECGGHFFD5F5GAGBFFFFDD@?AAA>
@M02197:102:000000000-ALU3V:1:1101:11670:14284 1:N:0:1
ACCGATTAGGTATCCTCCGCTTATTGATATGCTTAAGTTCAGCGGGTAGTCCTACCTGATTTGAGGTCAGATTTCAAAGGCTTGATTTGACCGCCCACTGCGAGGCAGGTCGAGGTTCGGCACGGTAGGGGTCCGTCTCGTTCGAGCGAGGATGGTACAACGCCCAGTCGAGTTCGACCCGCAGGCCCAACCGAAGCATTTGAGGGGAGCCGGCTCGGAGAGCGGCAGAGCCCCCAGTTCCAACCGCCGCACGCTCGCAAGAAACGTGCGGGGTTGATGACTTCAAGACACTCAAACAGGCATGCTCCTCGGAATACCAAGGAGCGCAAGGTGCGTTCAAAGATTCGATGATTCAC
+
BBBBBBBBFBDFGGGGGGGGGGGHHHHGHHHHFHFHHHHHHHHGGGGGGHHHHHHHHHHHHHHHEFHHGFHHHGHGGHGFEEGGGGHHBGFHGGG?AFHHHGECFGAGGG3BGGFA2DCCGCCDFGHGGGG<AGFHHGHH:FHGEGDF@FGCBCGCC5/07-B?D;G:FDEDEEGGGEG?BF;B=D:FD?;DFFF;AFFFFBGEFA;ABA::@;BFAABFFD?FCB<CECGCF?@FA$:CF>BC:CCC/GFGE?EEHHHGGFFG?@@GCEAHHFFGF2GHGHHBBHGFGHGHFGHFHHHEHHGHGGEA/FEEGHGDFFHFCCE?CGCHHGCCGHGFGFGA3GFGFFFFFFD?@AAA
@M02197:102:000000000-ALU3V:1:1101:19588:14330 1:N:0:1
ACCGATTAGGTATCCTCCGCTTATTGATATGCTTAAGTTCAGCGGGTAGCCCTACCTGATTTGAGGTCACAATAGTCATTACAGTACTCCGAAGAGTAGTCTCAGTTAAGAGACAGTTAGAAGCTAACTTCGATTTAACATCCAAGGCATTATACAAACGATGACAATTATCACGTCTGAAGCACTTGAACCACGGTTCAGTTAACTAATGTATTTCAGAGGAGCCGATCTCTTACGAGTCCCGCAACCTCCACATCCACTTTCAAAGCTCAAAACAAATTGAGTTTGATGTGAGAATATAATGACACTCAAACAGGCATACCTTTCGGAATAACCAAAAGGTGCAAGGTGCGTTCAAAGATTCGATGATTCC
+
CCCCCBBCFFFFGGGGGGGGGGGHHHHHHHHGHHHHHHHGHHHGGGGGGHHHHHHHHHHHHHHHGGHHHHHHHHHHHHHHHHHHHGHHHHGGGGGGHGFGHHHHGGFHHHHHHHHHHFHGHHHHHHGFHEHGGHHGHHHHHHFHHFEFGHHHHHHHHHHGGHGGFGGHGHHFHHFGEHGHHHHHHHHDFHHGHGGFEEHHHHHHHFHHHGFCGHHHHHFCGEHGGGHHGGGGGGHGHHFGGGGFGC?AGBGHHHHGHHGFFHFGGHGGGGHHHHHHHGHHHHHHGHFHGEGHHHHHHHGDHGHHHFFGGHHHGFGHHHHHHHEEGGHHHFHHGHGHGHHHHGHHHHBEEGGGGGGGGGGGGFFFFFFFBBA?A
@M02197:102:000000000-ALU3V:1:1101:11328:14333 1:N:0:1
ACCGATTAGGTATCCTCCGCTTATTGATATGCTTAAGTTCAGCGGGTAGTCCTACCTGATTTGAGGTCAAGATATGATGAATATGTCCCCCAAGAGGGACTGTTAGAAGCATACTCTCGTGCGATCCCCGACACGGCATAGATAATTATCATACCGAGGGGCGTTCGATCGGCTGAGGCAACGCTAACACATTTAAAGGGAGCCGATTGAACAACCGGCAAACCCTCACATCCAAGTCTCCAATGAAAAAATCCAAAGAAGATTGAGAATTTAATGACACTCAAACAGGCATGCTCCTCGGAATACCAAGGAGCGCAAGGTGCGTTCAAAGATTCGATGACTCAC
+
CCCCCCCCFFFFGGGGGGGGGGGHHHHHFHGHHHHGHHHHGHHGGGEEGHHHHHHHHHHHHHHGGHHHHHHHHHHHHHHHHHHHHHHHHHGGGHHFHGGGHHHHHHHHHHHHHHHHHHG:GFGGHGGHGGGGGGGGGGGGHHHHHHHHHHHHHHHGGGGGGGHGGGGHHHHGHGGGGGGGFGFHHHGGGFFFHHHFHGGGFFFFHHGHHHGGFFFGFHGGHFGFFGFGFFHGFHGEFGFFFHHGHGHHGHHFHHHHHHHHHHGHHHHHHFGHHHGHGGFGHHHHHGGHHGHHGGGGEEHHHHHHFHHHGGGGGGHHHHGGGGHGGGGGGGGGGFFFFFFFCCCCB
@M02197:102:000000000-ALU3V:1:1101:11361:14323 1:N:0:1
ACCGATTAGGTATCCTCCGCTTATTGATATGCTTAAGTTCAGCGGGTATCCCTACCTGATCCGAGGTCAAGAGTGTAAAAAGTACTTTTGGACGTCGTCGTTATGAGTGCAAAGCGCGAGATGTACTGCGCTCCGAAATCAATACGCCGGCTGCCAATTGTTTTAAGGCGAGTCTACGCGCGAGGCGAGACAAACACCCAACACCAAGCAGAGCTTGAAGGTACAAATGACGCTCGAACAGGCATGCCCCATGGAATACCAAGGGGCGCAATGTGCGTTCAAAGATTCGATGACTCAC
+
?AAABBBBF5@DBGGGFGGGGGGGHHDGGHHHHHGHHGHFGHHGGGGGHHHHHGHGGHGHHGGG?EAHHFFFGDFFGHHHGFFFHFHFGGGHHFFEFEFGFFHHGFHFHHGHHHHGGGGGGGFFGHHGFDCCFGGHGGHHHHGHHEGGHGGGHGHHGHHHHGHHHHGHHHHGGGGGGGGGGGGFFHHHGHHHGGGGGHHFFFFGHHHHHHHHHHHHGHHHHFHHHH:GEFGGGGGHHHGHHHHHGGGHHGHHHHHHHHHGHHGGGGGHDHHGGGGHGGGGGFGGGGFBFFFFFBAABB
@M02197:102:000000000-ALU3V:1:1101:28329:14341 1:N:0:1
ACCGATTAGGTATCTCCGCTTATTGATATGCTTAAGTTCAGCGGGTATTCCTACCTGATCCGAGGTCAACCTGAGAAATAAAAGGTTAGACCGACCCGACGAGACCTTGCAACTCCCCGCGTGCCTCGAAAGACTCGTTGCGAAGAGGGTCCCACGGACGCCGTCATTGTCTTTGAGACCAGTTGCGTTGCCACAACTCGGTCCAACACCCAAACCGAGGTTTGGAGAGAGGATAATGACGCTCGAACAGGCATGCCCATCGGAATACCAATGGGCGCAATGTGCTTTCAAAGATTCGATGACTCAC
+
BAB?AABBFFDDGGGGGGGGGGHHHHHHHHHHHHHHHHHHHHGGG?FFGHHHHHHHHGHHFHGEGEFHHFFBFGFGHHFFGHHAEFGFFHHGGGGGGGGGFGGGGGE:HGHFGCGFEDDA@EDECHGGGFC<GGEFGCGEGGGHGHG?GCCGGHFA@?C@ADGBGA?GFEFGHGFFHHGFFEGGFFGFFGDGGGFFEGGFFGHGGFFFFFEGFFGGHGDHHHHHGHGGHGFHHHHHEFAEDEHFFHHHHHFGHFGECGGGHGHHHHHGHHHGGGCGFGHHHHHHHEGGGGGGGGGBFFFFFFAAABA
@M02197:102:000000000-ALU3V:1:1101:9791:14371 1:N:0:1
ACCGATTAGGTATCCTCCGCTTATTGATATGCTTAAGTTCAGCGGGTATTCCTACCTGATCTGAGGTCAAGGTGTCAATTGAATTTTCTCAAGGAGAAGCTTTGTGAGCGGGCCGAACGGTTTCTGCAGCCGAGCGAAACGTGAGCACGCAAGGCCGTCCACCGACGGGACCGCTAAGGTATTTGAGGCGAGCCGGACGGCAACACCCAAGTCCACTTCCAGCCCGGGCAGGACCCGGGCGGTGTGAGGTTTTCAAGACACTCAGACAGGCATACCCTCCGGAATACCAGAGGGTGCAAGGTGCGTTCAAAGATTCGATGATTCAC
+
AAAAADBBFFBFGGGGGGGGGGGHHHFHFFHHHHHHHGGDFFHGGFGFGHHEHHHHHHGHHHHEHAGGHGEF3BGHHHHHGFFHHHHGHFFGBF1GHHHFHHFH;HHGHGGGGGGGCDGGFGGHHGGGFHHGGGGGGGCFGGFHDHGGCG6GF@GHGGGGGHHGGCGGG;GGGFDD0BF=<BFHGFG@EA;DFGFFCCFFFC@??EFFBEF9FFFFFGFEFFFFFFFFB?D;AEAEFACGEBFEFGFGFHHHFHEGDF3FF555BHF5EBHFHEA022235HHHHF3FGCEB33FG5BHEE??GFFGGGFGEBEBFBFFFFA@AA>
@M02197:102:000000000-ALU3V:1:1101:12586:14391 1:N:0:1
ACCGATTAGGTATCCTCCGCTTATTGATATGCTTAAGTTCAGCGGGTAGTCCTACCTGATTTGAGATCGAACGTTCAAAGCTGTCCTCACCGAGGAGAGACGTCTATGAGCCCCAGTGAACCTCCATTGCTGAAGGTTACCTGGTGGACAATCACAGGCGTAGATAGTTATCACACTTGTGACGCCACCAAACACCGGCAAGCTGATTCATTTGAGAGGAGCTGACCATAGGCCAGCAAAACCCCCAGAGTCCAAGCTCATCATGGCAAACCATGAGAGTTGAGGTGTTCATGATACTCAAACAGGCATGCCCTTCGGAATAGCCAAGGGGCGCAAGGTGCGTTCAAAGATTCGATGACTCAC
+
BBBBBBBBFFDFFGGGGGGGGGGHHHGHGHGHHHGHHHFHGHFGCGGFGFHHHHHHHGGHHHHHGGHHAEHHGHHHHHHHFHFHEHGHHHHG?@EEEHGEHGGGHHHFHHFHGGGGHHGHFFHHHFFFGHHHFGFGHBDHFHEECGFAGHHHGHHGGFGGGGGGGGGFGHEFHF8HFHBAGGHCGEDGHHEHEHHGGGHHFHHHHFGEHHGFGHHHFGDGFFFGGCFFFHGGGFEFHFFFFFAHEHHGHGFCHHGBBEEFGFBHHG?FHFHEHFFFHHHHHFFDFHGEEG5HGFG@FABHHGGHFFFGCGFDCEGHEHHFHHGFBGCGGGFGHGCCGGGGHGCGFGGGGCFFFBFFBFAB@AA
@M02197:102:000000000-ALU3V:1:1101:24430:14454 1:N:0:1
ACCGATTAGGTATCCTCCGCTTATTGATATGCTTAAGTTCAGCGGGTATCCCTACCTGATCCGAGGTCAAAAGTGGAAAAAGACTTACTGGACGCTAGTATTCTAGGCTAGAGGCGCAAAATGTGCTGCGCTTCAATACCAAAACACTTGCTGCCAATGACTTTAAGGCGAGTCCACGACAGTGGACAAACACCCAACACCAAGCAGAGCTTGAGGGTGTAAATGACGCTCGAACAGGCATGCCCCACGGAATACCGAGGGGCGCAATGTGCGTTCAAAGATTCGATGACTCAC
+
CCCCCCDDFFFFGGGGGGGGGGGHHHHHHHGHHHHHHHHHHCHGGGGGHHHHHHHHHHHHHHFGGGFHHHHHHGHHHHHHHGGHHHHHHHHHHGGGGGHHHHHHHHHHHHHHGHGHGHHHHHHHHHHHHHHGGGHHHHHHHHHHGGHHHHHHHHHHHHHHHHHHHHHHHHHHGHHHHHHHHHHHHHHGGGGGGHHGHGGGHHHHHHHHHHFHHHGHHHHHHHHGGFFFHHGGHHHHHHHHGGGGGGHHHHHGHGGGGHGGGGGHHHHFGGGHGGGGGGGGGGFFFFFFFCCCDD
@M02197:102:000000000-ALU3V:1:1101:11084:14459 1:N:0:1
ACCGATTAGGTATCCTCCGCTTATTGATATGCTTAAGTTCAGCGGGTATTCCTACCTGATCCGAGGTCAACCTTGGTGCCGCCGAAGCGGACTTGTGGGGGGTTTAGAGGCAGGACGCCGAGGACTCCCAATGCGAGGCGAATGCTACTGCGCAAAGGAGAGGGCCCTTCGGGTCCGCCACTGGTTTTAGGGGCCTGCCGTGGCAGATCCCCAACGCCGGGCCACAGGGGCTCGAGGGTTGAAACGACGCTCGGACAGGCATGCCTCCCAGGATACTGGAAGGCGCCATGTGCGTTCAAAGATTCGATGACTCAC
+
CCCCCCCCFFFFGGGGGGGGGGGHHGHHHHHHHHHHHHHHHHHGGGGGHHHHHHHHHHHHHHHGGGGHHHHHHHHHHFHHGGGGGGGGGG?EGHHHHGGGGGGGGGGGGGGGDGGGGFFFFFFFFFFFFFF:FFFFFFFFFFFFFFFFFFFFFFFFFFFFFFCFFFFFFFFFDFFFFFFFFFFHGFHGFGGGFFFFFFGHHHHGHGGGGGHFFGGGGGHHHFHFGHGGGGDGGGHGHHHHHGGGGGEGGGGGHHHGGHHHHGGGGHGGHHHCHHHHHHHGGGGGHFGDGGGGHGBFGGGFGGGFFFFFFD@@BBB
@M02197:102:000000000-ALU3V:1:1101:14793:14463 1:N:0:1
ACCGATTAGGTATCCTCCGCTTATTGATATGCTTAAGTTCAGCGGGTAATCCTATCTGATCTGAGGTCTAATCTTAGAATTTGACTAGTTATGTCGGATTTGTAAGCTTCCAGCAAAAGTATCAAATGTCAGCCACGTCAAAAAGACATGTCCTCAGCGAATAGTCTATTACGCCGAGTCAATCTGATCTCGATGAGAGGGATGCTACTGTATTACGAGCGAGCTTCAATCCCGAAGGATCCAACATAAACGCTCTGAAACCAATCCGCACCATATCTCATTACAAAATATGGGGGTTGAAGAGTTCACGACACTCAAACAGACATGCTCGCCGGAATCCCAGCGAGCGCAAGGTGCGTTCACAGATTCGATGATTCAC
+
1>AAADAAFFFDBFF3FFEGGGGD3FGHHFF2EGHHFGDEFFHGCCEEHH2BFHHHHGFGFFFBBAAFGFGFGHHHBEGBF2FFBFDB@FFHH@EGEGC?BFBFFHHGHGFHEHHFGFF1GGF2G12>B>FE1BFFCFG/AG1GCGHH1<@GFGFHEFC@#A8BGG9;??1G,GG00-<0<DB875GDDD0-99;00;C&00;;00:#:CC;:0:0<.@?@C0@9F00;CCAC1B@>191<11#B1C</C<<1>2210?10@/<//@11GEFEEFFGBGBFHGGF>DB00/?E/EGBHDF1BGB/B///DEE@/B01B112B11F/??EEE/B2AA1A//EFE0EE00E110A0GEEGBFBB331111@33B3FAAAAA
@M02197:102:000000000-ALU3V:1:1101:21607:14457 1:N:0:1
ACCGATTAGGTATCCTCCGCTTATTGATATGCTTAAGTTCAGCGGGTATTCCTACCTGATCCGAGGTCAACCTTGGTGCCGCTAGGCGGGCTTGTGGGGGGTTTAGAGGCAGGACGCCGAGGGCTCCCGATGCGAGGCTGATGCTACTGCGCAAAGGAGAGGGCCCTTCGGGTCCGCCACTGGTTTTAGGGGCCTGCCGTGGCAGATCCCCAACGCCGGGCCACGGGGGCTCGAGGGTTGAAACGACGCTCGGACAGGCATGCCTCCCAGGATACTGGAAGGCGCCATGTGCGTTCAAAGATTCGATGACTCAC
+
BBBBBBBBFFFFGGGGGGGGGGGHHHHHHHHGHDHHHHHHHHGGGGGGHHHEHHHGHHHHHHHGGGEFHFHHHHHFFFHFFEGFGGHCGC:CHGGHGGGGGGGGGGGEFDEDCFE=CFCCFFFF.FFFDD>ADC.FB/EFBFF/:BBFFFFFFBBBFFEAADFFFAF:BDGD?GEFGFGGFFF0BFEFCGFBFFCDFFGCHHF:C9FFAFEDD@CCE/;EE;FCFECFGCFFGHGHHHHHGEEBG9EGEEEFBFHHHGHGGGGFAGHHHHHHHFHFBH?GGGGFCFFGGF?HGGGGGGFGFGBFFFFFFBBAAA
@M02197:102:000000000-ALU3V:1:1101:4741:14435 1:N:0:1
ACCGATTAGGTATCCTCCGCTTATTGATATGCTTAAGTTCAGCGGGTAGTCCTACCAATCTGAGGCCGATGAATTGAAATTAAATCCCTTCCTCTCTTCCAAAGAAGCGAGGCATGGGCGGGGTTCAGAAGCACTCCAACCAGCAAAACGTCGCGTCCAGCTCCTCGACCCTGCGCCTCTCCTCTCCGAAGTCCTGATATTATCAAAACCCGGCAGGGAAAGACGTGGGCGAAATAACGAGCTGTCGTCCGTCTTGACTATCGAATGGAGGCGCTAATGCATTTCGAGGGAGCCAACGTGGAAGATGGCAAGACCCTCAATACCGATCCGCCAGCTTTCTCAACTAAATAAGAAAGCTGTCGTTCGAAACAATTCGCGGCCCTAAAACAGGCATGCTCCCCAGATTAGATCTGCCGGGAGCGCAAGGTGCGTTCAAAGATTCGATGATTCAC
+
ABBBBBBBFFFFFFGGGGGGGGGHHGHHHHHHHHHCFBAGHHHCGGEAFGFFHHHHGFHHHGFGEGEGGGGFHHHHGEHHHHHHEGHHHHHFHGHHHHEGHHDGHHFHGGG/>FFHFHH@??CCFHHGGFFGFEHHFFHHGGEAHHHHFGCCCG?;A9EBFFGGFGG?CG?FFE@FF?DFFFFBBFFD-.B9BF/FFFFFFFFFFFBFEDF---;D-@EFF?FF?:AE/A=:BA./9EB9+B@'9=99-A-/BBB:/A-BFFBBC9...---;000;0;0A./;-9/9:;//.:...EHFG;:/0;/G==//<</0=0D..>A<@--//<<1F<111AHDGG?DFFD2EGGB1GFC@C</<FGFEBGF>G/E@>E//EBF1C20GF1BBGFFGEEEGGHFHFF2BFG1BGCGEC?FEE0E0F110AEEEEB13B3GGGGBCF3FFD3AAAA?
@M02197:102:000000000-ALU3V:1:1101:20074:14523 1:N:0:1
ACCGATTAGGTATCCTCCGCTTATTGATATGCTTAAGTTCAGCGGGTATCCCTACCCGATCCGAGGTCAACCTGAGGTGTGATTTAACGGCCGTGAGGGCCCGAGACTCCGCGGCGAGACGTGATGCCACAACGCTGGGAGACGGGACCGCTCAGCCGGAGACTTTGAGACGCGCGGGGGATTGCTCCCCCGCGAAGACGCCCAATACCCAGCGAGGCTGGAGTGGTGTAATGACGCTCGAACGGGCATGCCCCCCGGAATACCAGGGGGCGCAATGTGCGTTCAAAGATTCGATGACTCAC
+
CCCCCCCCFFFFGGGGGGGGGGGHHHGHHHHHHHHHHHHHHHHGGGGGHHHHHHHHHGGGGGHGGGGHHHHHHHHHGHHHEGHHHH<HGGGGGGGGGGGGGGGGGGGGHHGGGGGGGGGGG8DFHHHHHHGHGGGGGGGHGGGGGGGGGGGGGGGGFFFFFFFFFFFFCEFFFFFFFFFFFFFFFFFFFGGGFGEGGGGGGGGGGGGGGGGGGFGGHFHHGHHHHHHHGHHGGGFFHHGHHGGHHGHHGGGGGGFFHHHHHHHGGGGGGGGHHGHGGGGHGGGGCGGGFBFFFFFFFAAAAA
@M02197:102:000000000-ALU3V:1:1101:14811:14476 1:N:0:1
ACCGATTAGGTATCCTCCGCTTATTGATATGCTTAAGTTCAGCGGGTAATCCTATCTGATCTGAGGTCTAATCTTAGAATTTGACTAGTTATGTCGGATTTGTAAGCTTCCAGCAAAAGTATCAAAGGTCAGCCACGTCAAAAAGACATGTCCTCAGCGAATAGTCTATTACGCCGAGTCAATCTGATCTCGATGAGAGGGATGCTAATGTATTACGAGCGAGCTTCAATCCCGAAGGATCCAGCATAAACGCTCAGAAACCAAGCCGCACCATATCTCATTACAAAATATGGGGGTTGAAGAGTTCACGACACTCAAACAGACATGCTCGCCGGAATACCAGCGAGCGCAAGGTGCGTTCAAAGATTCGATGATTCAC
+
BBBBBBBBFFFFGGGGGGGGEGDGHHHHHHFHHHHHGHHHHGHGGGGGHHHHHHHHHHHHHHHHHGHHHHHHHHHHFHHHHHHHHHHGHHHGHHGHGGGGHHHHDHHHHHGHGGHHHHE?FHHGHFFHHGHHHHHGCHHGFHHHGGHHHHHGHHGHGHFGGGGHHHHHHHHHGGGGGGFHHHHH9HHHHHHGFFFHHHHGGFHGHHHGHHEGHGGG?EDAGHGGFGFGFGGGGGGFGHFHGHHHHHHGGD?GHFFHGHGD?GFGFGGHGDGHHHHHBGBHGFFHHHHGFGEGGGHHFFGHGHHHEEGGGHFHHGHHGGHFFGFHFCGGGCGGHHHHHHHFGFE2GGGGHHGHGGGGHGGGGGGG?GGFFFFFFFBBBAA
@M02197:102:000000000-ALU3V:1:1101:26047:14536 1:N:0:1
ACCGATTAGGTATCCTCCGCTTATTGATATGCTTAAGTTCAGCGGGTATCCCTACCTGATCCGAGGTCAACCTGTGGATAAATGAATTGTTTTAACGGCAGAGGTGCTGTTTCGACTGCAGAAGCGAGAATGTTTCCACAACGCTGAGAGTTTCAACAGTACCAGCCGGAAGAATTCGAGAGGTGGCAAATGTCGCAAACAAGGACAATATGCCAGGCCTCCAATACCAAGCGAGGCTTGAGTGGTGTAATGACGCTCGAACAGGCATGCCCCCCGGAATACCAGGGGGCGCAATGTGCGTTCAAAGATTCGATGACTCAC
+
CCCCCCCCFFFFGGGGGGGGGGGHHHHHHHHHHHHHHHGHCHHGGGGGHHHHHHHHHHHHHHHGGGGHHHHHHHFGHHHHHHHHHHHHHHHHHHGHGGGGGGHGFGHHFGHHGFGGGFHHHHHGHGGGGGHHHHHHHGHHGDFGGGGEFGFGGHFGFHHHHHHGGGGGGGFFGHHHHGHHFFGHHGHGFFGFCGGGGGGGGGGGGGFGFGGFFGGGGGFGHHHHGHGGHGGGFFGBHFHHHHHGF5HHHHGFGGGHHGHHFHHHHHGGGGGGCGFGFFFHHGGGGGGGGGHGHHGGGGHGGGGGGGGGECFFFFFBBBAAA
@M02197:102:000000000-ALU3V:1:1101:17822:14579 1:N:0:1
ACCGATTAGGTATCCTCCGCTTATTGATATGCTTAAGTTCAGCGGGTAGTCCTACCTGATTTGAGGTCAAATTGTCATAAGTTGTCTTTGCAGACAGTTAGAAGCAGTACTCATGCAGTCCACAGCGTAGATAATTATCACACTAATAGACAAGTTTGCACAAGCCAACCAGCTAATGCATTTCAGAAGAGCTGATTTCAAAAATATGAAACCAGCAACTCCCACATCCAACACATTCATCAGAAAAACTGATAAAGGTTGAGAATTTAATGACACTCAAACAGGCATGCTCCTCGGAATACCAAGGAGCGCAAGGTGCGTTCAAAGATTCGATGATTCAC
+
CCCCCCCCFFFFGGGGGGGGGGGHHGHHHHHHHHHHHHHHHHHGGGGGGHHHHHHHHHHHHHHHGHHHHHHHHHHHHFHHHHHHHHHHHHHHHHHHHHHHHHHHHHHHHHHHHHHHHGHHHHHHHHGHGGGHHHHHHHHHHHHHHHHHHHHGHHHHHHGHHHHHHGHHGGGHHHHHHHHHHHHHHGHHHHHHHHHHHHHHHHHHHHHHHHHHHHHGHHGHHHHHGHHHHHHHGHHGFHFFHHHGHFHHHHHGHHHHHHHHHHHHHHHHHHHHHHHGHHHHHHHHHHGHHGGGGGHHHHHHHFGHHGGGGGHHHHGECGHGGGGGGGGGGFFFFFFFCCCB@
@M02197:102:000000000-ALU3V:1:1101:23245:14662 1:N:0:1
ACCGATTAGGTATCCTCCGCTTATTGATATGCTTAAGTTCAGCGGGTAGTCCTACCTGATTTGAGGTCAAATTGTTATAAATGTTGTCCGAAGACGATTGGAAGCAGCCAACTGGTCAGACCAATAGCGTAGATAATTATCACACCATAGTCTGGCAGTCAATGCCAGCTAATACATTTAAAGCGAGCCGACTTTCATCAGCAGCGCTCAAAGTCCAAAGCCAATAACAAAAGCTATTGGTTTGAGAATTTAATGACACTCAAACAGGCATGCTCTTCGGAATACCAAAGAGCGCAAGGTGCGTTCAAAGATTCGATGATTCAC
+
CCCCCCCCFFFFGGGGGGGGGGGHHHHHGHGHHHHHHHHHHHHGGGGGGHHGHHHHGHHHHHHHGHHHHHHHHHHHHHHHHHHHHHHHHGGGGGHGGGHGHHHHHHGHHHHGHHHHHHHHHHHHHHHHGGHGHHHHHGHHHHHHHGHHHFHHHHHHHHHHHHGHHHGHGHHHHHHHHHHHHGHGGGGGGGGGHHHHHHHHHHHHGHGHGGHHHGHHGHHGGHHHHGHHHHHHHHGHHHGGGHHGHFHFHFHHGHBHGBEGHHHFHGHHHFHHHDGGGHHHGHHGHHFHHGGGGHHHGGGGGHGGGGGGGGGBFFFFFFFBBBBB
@M02197:102:000000000-ALU3V:1:1101:29030:14663 1:N:0:1
ACCGATTAGGTATCCTCCGCTTATTGATATGCTTAAGTTCAGGGGGTAGTCCTGCTCGATTTGAGGTCATTTGTATAGTTAATTTATGGTAAGCTAGTGTTTTTCCGTGCGAATCCCCATTGAAGAAGTGTTACAAAGAACGTATGACAACGGGTCAAGCTCGCCTTGAATATCACAAGAAGCTTATTGTATTTCAACGGAGTCTAATGAAAGACAAAAACCGTCAAGATCCAACCCTGTTCACTGCTTTCTGTTACAAAAGAGGGGGTTGAGAGGGTACGCGACACTCAAACGAACATGCTCCCAGGAATAACCCGAGAGCGCAAGGTGCGTTCAAAGATTCGATGACTCAC
+
BBBBBBBAFFFFGGGGGGGGGGGHHHHHHHHHHHGGGHHHHHHHGGGGGHHHHHHGHGGHHGHHGHHHHHHHHHHHHHHHHGHHHHHHHHHGHHHHHEGGHHHGHHGHGGGGGGGHHGHHHGHHHHHHHHHHHHFHHHHHHGHHGHHHGHHGGGFGHHHHHHHGGGGHHHHHHHHHHHHHHHGHHHHHHGHGHGGHFHGGHGGGGHHGGGFGGHGGGGGGFGHGHGHGHCGDFFFHGFHHGGGHHHHHGHHHGHFHHHHHHGGCGGHFHGHHHHFGGGGGHGHGEFGHGGHEGHHHHHHGGHGHHHHHHHHGHGGGHHGGEGHHHHGGGGGGFGGGGGFFGFFFFFFD@BBBA
@M02197:102:000000000-ALU3V:1:1101:21487:14715 1:N:0:1
ACCGATTAGGTATCCTCCGCTTATTGATATGCTTAAGTTCAGCGGGTATCCCTACCTGATCCGAGGTCAAAGACGGGTTGTCGGCTTCGTGGACGCGGTCCCGCCGCCTCGAGAAGCGCAATGTGCTGCGCGGGAGGGGGCAAGGCGCCGCCGCCAATGCATTTGGGGTGAGTCGCCGCGCGGGGCGGGACAGGCACCCAACACCAAGCAGGGCTTGAGGGTGTAGATGACGCTCGAACAGGCATGCCCCACGGAATACCGAGGGGCGCAATGTGCGTTCAAAGATTCGATGACTCAC
+
CCCCBCCCFFFFGGGGGGGGGGGHHHHHHHHHHHHHHHHHHHHGGGGGHHHHHHHHHHHHHHHGGGGHHHHHHHGGGEFGGHGGGGGHGHGGGHGGGGDGGHGGGGGG:GGGGHGHGGGGGGHHHHHHHGGGGGCFFGGGGAFGGGFFFFFGFFFGGGFGFFFFGHGHGGGFGGGGGGGGGGGGGGHHGFFFHFF/GHGAHFFGHHHFHFHGHHHHHGGHH<HHFFHGGGGGFEEFHHGFHHHHGGFE?AFHHHHGHGGGCHGGGGFGGGGCFGGFGGGGGGCGGGFFFFFFFBCBBB
@M02197:102:000000000-ALU3V:1:1101:5870:14733 1:N:0:1
ACCGATTAGGTATCCTCCGCTTATTGATATGCTTAAGTTCAGCGGGTATCCCTACCTGATCCGAGGTCAACCTGAGAAGGAGAGGTTGAGCGGCGCACTCCGAGCGGCCACCGACGCGAGACAAGATGCCACAACGCGAGGGGACGGACGGCGTGGCCGGCGACATTGAGGCGGGCGGCGAGGAGCCGCGGCGCCCAACACCCAGCCGGGCTGGATTGGTGACAATGACGCTCGAACAGGCATGCCCCCCGGAATACCAGAGGGCGCAATGTGCGTTCAAAGATTCGATGATTCAC
+
BBBBBBBBFF5DGGGGGGGGGGGHHHHHHHHHGHHHHHHGHHHGGFGGHHHHHGHHHHFHHGHFGCGHHHHHHGHHHHHGFHHGGFCCG;CFEGEGGG:HHFCGGGFCGCGHGGGGGGGGGGHHHFCHHHHFHHGC6GFGDDFECDFFFFFD;BA;FFFFAFFFFFEFFDBEFFD@@FDFFE9-DDBAA-A?@FAADED?FDFCGD9GFF<:HFHGFGF4E;9FFDDA@FG9DG1FHHHHHFDGF?FGGGHGHHHGCHHFCGEC2G5FHGGEFFFFBGAEGEGGFFFFFFDBBBBB
@M02197:102:000000000-ALU3V:1:1101:20898:14814 1:N:0:1
ACCGATTAGGTATCCTCCGCTTATTGATATGCTTAAGTTCAGCGCGTAGTCCTACCTGATTTGAGGTCAATTATTGTGGTTAACTCAAAGTTAAAAGCAATGAGATAAAGCTTAAGGTGCAAAAGCCCGGTAGAACCTCTCAGTTCTAGCCTGGACAGACTTGACAGCGAGATGGACGAACCTAGAACACTGTGAAGGCCAAGCATGGGCCGCACCAATTTAGTTAAGACAAGCTGCAGATCTAGAGACTTGCTGCATTGTCCAACACCCACATAGCACCATCCAATCATAGAAATGGAAGGTGGATGGGAGAGGTTAATGACACTCAAACAGGCATGCCCTCCGGAATACCAGAGGGCGCAATATGCGTTCAAAGATTCGATGACTCAC
+
BBBBBBBBFFFFBGGGGGGGGGGHGHFHHHHHHHHHHHGHHHHGGGGGCGHHHHHHHHHHHHHHGHHHHHHHHHHGHHGHGHHHHHHGHHHHHGHHGHHHHHGHHHHGFHHHGHHHFFHHHHHHH0GFEGGGGHHHHHHHHHGHHHHHGHHHHGGHHGHFFHHHGFFHG;>DFHGHHGGG8GHHHHHFHHHHHHHHHHHEEHEEGGGCA?A?FGGD?GGHFHGHFGFFFFFFFF2G@9>B2BDD>@110BFGFB1<10CB1/GFGGGFHF>GHFF1>1/BBB0FFF2B2BGFGHGBCB10AG10HHFFGHHFGDF1FBED2D11ABGFGHFBFG00C??EA/EFGHHGAFBFGAAEFE0F3FGEEE?1FGFB3GGAB1FBFFFFFAAAAA
@M02197:102:000000000-ALU3V:1:1101:19520:14784 1:N:0:1
ACCGATTAGGTATCCTCCGCTTATTGATATGCTTAAGTTCAGCGGGTATCCCTACCTGATCCGAGGTCAACCTTTGAATAAAGATTTAACGGCCGCGGCCACCCGCACTCCGAAGCGAATTAGAAAATCCACAACGCTTAGAGACGAATGGCTCAGCCGGAGACTTTAAGGCGCGCGGAGCCGCGACGCCCAATACCAAGCCAGGCTTGAGTGGTGAAATGACGCTCGAACAGGCATGCCCTTCGGAATACCAAGGAGCGCAAGGTGCGTTCAAAGATTCGATGATTCAC
+
BBBBBBBBFFDFGGGGGGGGGGGHHHHGHHHHHHHHHHHHHHHGGGGGHGHHHHHHHHHHHHHGGGGHHHHHHHHHFHHHHHHGHHHHHHGGGGCGFGGGGGHGGGGGGHGGGGGGGGGGHHHHGHHFGHHHHHGHGGGHFGHHHHHHHHHGHHHHHGHGFHHHHHGGGGGGGGGGGGFGFGGFFFGGHFHHGGFGGHHHEHHGHHHHHHHHHHHHHHHGGGGGHHGHHHHHHGGHGGGGGGGHHHHGFHHHHHGGGGGHHFHCGGGHGFGGGGGGGGBFFFFFBBAAAA
@M02197:102:000000000-ALU3V:1:1101:3401:14834 1:N:0:1
ACCGATTAGGTATCCTCCGCTTATTGATATGCTTAAGTTCAGCGGGTATCCCTACCTGATCCGAGGTCAACCTGAGAAGGAGAGGTTGAGCGGCGCACTCCGAGCGGCCACCGACGCGAGACAAGATGCCACAACGCGAGGGGACGGACGGCGTGGCCGGCGACATTGAGGCGGGCGGCGAGGAGCCGCGGCGCCCAACACCCAGCCGGGCTGGATTGGTGACAATGACGCTCGAACAGGCATGCCCCCCGGAATACCAGAGGGCGCAATGTGCGTTCAAAGATTCGATGATTCAC
+
CCCCBCCCFFFFGGGGGGGGGGGHHHHHHHHHHHHGHHHHHHHGGGGEHHHHHHHHHHHHHHHGGEEFHHHHHHHHHHHHGFHGGFHFH=GGCFGGGGGHHD@GGGGGGGGHGGGGGGGFGGHHGHHHHHHHHHGGGFGFGGFDGGFFFFFFFFFDFFFFFFFFFFFFFFFFFFFFFF:FFEF:FCAFGGA;GGGGFA.GGDFG:GG:GHFHGF:;FHF;HHGHHGGGGGH<GHHH:<9FFG99GGGFGHHHHCHHHHGHCGGGGGBBFGGGDHFGGGGGGGGGFFFBFFFABAAA
@M02197:102:000000000-ALU3V:1:1101:14871:14886 1:N:0:1
ACCGATTAGGTATCCTCCGCTTATTGATATGCTTAAGTTCAGCGGGTATCCCTACCTGATCCGAGGTCAACCTTGGTAAAAAAGTTGGGGACGCCGAAGCGAACCCGAAGACCGGGTCTGCAAGTATCAGCCTAGTACGTGCCCGAAAGCTCAGTGTACAGGTGTCCTCACAGACGCCGTCATTATCTTTGAGACGGGCGGTACGCCACTAAAGGCCGCCGCCGACGTCCAACAACAAGCCGGGCTTGAGGGGTGATAATGACGCTCGAACAGGCATGCCCCCCGGAATACCAATGGGCGCAATGTGCGTTCAAAGATTCGATGACTCAC
+
BCCCCCCCFFFFGBFGGGGGGGGGHHGHHHCHHHHHGHHHHHHGGGGFHHHHGHHHHHGHHHHGGGGHGHGHHHHHFHGHHFEDEBGGGFGGGGGGGGGGGGGGGGGGDFGHHGGGGGHHHHHHHHHHHHHHHHHHHHGHHEEHGGGGFHFFHHBFHFFFGGFFFFGFGGGGGGGDDDF/FFFFFFFFFFFFEFFAFABEFFDDFFBF?FFFFFFFFFFFFFFF;AGFEAEFHGFFGGGFFEFG0FH?ECHHHGHHHGHAA<@AEHFFGDG1GGC2?GDCGECHHGHFCHHHHGGGGGGHHHHFGGFGGGFGGGGGGCFFFFFFF@BBAA
@M02197:102:000000000-ALU3V:1:1101:18023:14806 1:N:0:1
ACCGATTAGGTATCCTCCGCTTATTGATATGCTTAAGTTCAGCGGGTAGTCCTACCTGATTTGAGGTCAGAGATAAAAGGTATTAGAGTGGAGGGAGCGAAAACTTATTACGCATTCCACTTAGACATTTAAGACGAGCCAGAATCGGCAGACGTCCAAAGCACCTAGATCAGAAAAATCTGATTAGATGAGTCTATATGACACTCAAACAGGCATGCCCTTCGGAATACCAAAGGGCGCAATGTGCGTTCAAAGATTCGATGACTCAC
+
CCCCCCCCFFFFGGGGGGGGGGGHHHHHHHGHHHHHHHHHHHHGGGGGGHHHHHHHHHHHHHHHHHHHHHHHHHHHHHHGHHHHHHHHGHHHHGHGEGHGHHHHHHHHHGGHCGEGGHFGHHHHHHHHHHHHGHHHHHGHHHGHGGHHGGGEHGFFHHGHHGHHHGHHGHHHHHHHHHHHHHHHHHHHHHHHHGHHHHHHHHHGHHHHHHGHHHHGGGGGGGHHHHHHHHGHHGGGGGHHHHGEEGGGGGGGGGGGGFFFFFFFCCBAA
@M02197:102:000000000-ALU3V:1:1101:13390:14893 1:N:0:1
ACCGATTAGGTATCCTCCGCTTATTGATATGCTTAAGTTCAGCGGGTATCCCTACCTGATCCGAGGTCAACCTTAGAAATGGGTTTGTTTTACGGCGTAGCCTCCCGAGCACCCTTTAGCGAATAGTTTCCACAACGCTTAGGGGACAGAAGACCCAGCCGGTCGATTTGAGGCACGCGGCGGACCGCGTTGCCCAATACCAAGCGAGGCTTGAGTGGTGAAATGACGCTCGAACAGGCATGCCCCCCGGAATACCAGGGGGCGCAATGTGCGTTCAAAGATTCGATGATTCAC
+
CCCCCCCCFFFFGGGGGGGGGGGHHHHHHHHHHHHHHHHHHHHGGGGGHHHGHHHGHHHHHHHGGGGHHHHHHHHHHHHHHHHHGGGFHHHHHGGGGGGGGHHHHGGGGGGHHGHHHHHHGGGGGHHHHHHHHHHGGGGGGHHFGGGGGHHGHHHHHFHGGGGGGGFGGGFGGGGGFGGGGGGGGGGGGGGGGGHHHHHGGHGGGHHFHHHHHHHHHHFGHHHGGGGFFHGHGHHHHHGGGGGGGGGEHHHGHHGGGGGGGGGHHGHGGGGHGGGGGGGGGGFFFFFFFCBCBC
@M02197:102:000000000-ALU3V:1:1101:11540:15079 1:N:0:1
ACCGATTAGGTATCCTCCGCTTATTGATATGCTTAAGTTCAGCGGGTATCCCTACCTGATCCGAGGTCAATCATAAAAAAGTTTGGGGTTCTGGCAGGACACCACCGGGACTCTGTCGCGAGGAGTATTACTACGCGTAGAGCCAGGAGGCACCGCCACTGCTTTTAAGGGCTGCCCTGTGACGGGCAGGCCCCAACACCAAGCTGAGCTTGAGGGGTGATAATGACGCTCGAACAGGCATGCCCCCCGGAATACCAAGGGGCGCAATGTGCGTTCAAAGATTCGATGATTCAC
+
BBBBBBBBFFFFGGGGGGGGGGCHHHHHHHHHFHHHHHHHHGHGGGGGHHHHHHHHGHHHHHHGGGGGHH:<H<HHHHHG:H<<HGGGGGH;HHHHGG;H:H;<H:GGGGGHHHH<HGHGGGG99:HHHHHHHHGGGGGGGFHH:H7HGGG;HGGGGGGGGGGGGGGGFFGGGGGGGGGGGGGFGGFFFFFGFHGGFFGHGHHHHFFHFGHGGGHHHHHHHHGGFFGGHEGHHHHHHHHHGGGGGGGGHHHGHFGGHHGGGGGHHHGGGGGHGGGGGGGGGGFFFFFFFBABBB
@M02197:102:000000000-ALU3V:1:1101:27103:15094 1:N:0:1
ACCGATTAGGTATCCTCCGCTTATTGATATGCTTAAGTTCAGCGGGTATTCCTACCTGATCTGAGGTCAACCTGAGAAAGTTGGGGGTTTAACGGCAGGGGCTCGTCGCTCTCCTAGGCGGAATATCACTACTTCGCAGGGGAGGCCACGAGGGGTCCGCCACTAGATTTAGGGGCCGGCCGTCCCTCGCGGGCGCTGGCCGATCCCCAACACCACGCCCTAGGGGCGTGAGGGTTGAAATGACGCTCAGACAGGCATGCCCGCCAGAATACTGGCGGGCGCAATGTGCGTTCAAAGATTCGATGATTCAC
+
CCCCCCCCFFFFGGGGGGGGFGGHHHGHHHGHHHHGHHHGHHGGGGEGHHHHHHHHHGHHHHHGHGHHHHHHGHHGHHHHDFHHGGGFGGHHHGGGGGCG?/&:<6FC@BF/>27D*>@<>;<=8GHEF90<%G1<C.AA<D/<@.:GC9.#D:?-;AA?B9BBB;:0C009;@A-;GGGFFCFCDDC??CDB-.HGDFGGGDEF@HFD?>/CA7DGECF?/GGGGAECE$GHF.HGHHEE?A1FGFFGHHGGHGF2/0FCEEHGHHHHGHGGGFGGGGGHGFG2FEGHGGGBGFGGGGFFFFFFFAA?BB
@M02197:102:000000000-ALU3V:1:1101:25682:15122 1:N:0:1
ACCGATTAGGTATCCTCCGCTTATTGATATGCTTAAGTTCAGCGGGTAATCCTGCCTGATTTGAGGTCTAAAGTTCAAGTGTTTCACTCAAAGTGAAGCGATTTATAAGCGCCGTCTAACGATAAGACTGCATTCGACTTGACGAGAATAAGTGTTATTACGCCGAGTGAAGCTTTCTATGCTATCGAAATACAAGCTGCTCGTACATTTCAGCTGAGCTGACCCTATACAGGGCCGGCAAGACAGCCAGAATCCAAGCCCAGACGCCTGTTCCATTACAAAACAGGGGGGTTGAGGGTTTCACGACACTCAAACAGGCATACTCTTCGGAATACCAAAGAGTGCAAGGTGCGTTCAAAGATTCGATGATTCAC
+
CBCCCCCDFFFFGFGGGGGGGGAGHHHHHHGHHHHHHHHHHHHGGGGGHHHHHHHHHGHHHHHHGHHHHHHHHFGHHHGHHHHHGHHHHFHHHGHGHHHGGHHGHHHHHHGGGGGGHHGHGGHGGHHHHHHHFHHHHGGGEHHGGGGGHHGH?GHGHHHHHGGGFGGGHHHHHHHHHHHHHHHHHHHHHGHGHHGHGHHGGGHGHHHHGHHHHGHHGHHHHHGHGHHHHHHGGGGGHGGHHHHGFGHHHGHHHGGHHHHHGGGGGGHGGHHGHHHGHFHHFHHGGGGGGHHHHHFGHHHGGGGGHHHHGEEHHHGHHHHGFDGGGGGHHHHHHFGGHHHHHHHHHHHGGGGGGGGGGGGGGGFFFFFFBBBBCB
@M02197:102:000000000-ALU3V:1:1101:18176:15252 1:N:0:1
ACCGATTAGGTATCCTCCGCTTATTGATATGCTTAAGTTCAGCGGGTAGTCCTACCTGATTTGAGGTCAAAATGTCATAAATTGTCCTATACAGGACGGTTATAAGCAGTACAACTTGAAAGTCTACAATGTAGATAATTATCACATTAATAGACGGTCAGATAATACCGGCTAATATATTTAAGGGGAGCTGACTTGTGAAAGCCTGCAAAAACCCCCACATCCAAGCTATCTACTAGTCAAAAAACTAGAGAAGTTGAGAATTTAATGACACTCAAACAGGCATGCTCCTCGGAATACCAAGGAGCGCAAGGTGCGTTCAAAGATTCGATGATTCAC
+
BBBBB3ABFFFFCGGGGGGGGGGFCGHHGHCFGHHHGGHHHHHGGGGGGHHHHHHHHGHHHHHHGHHHHHHGHHHHHHGHHHHHHGHHHHHHGFH1FEGGGGHHHHHHGFFHHGGHHFHHHHHFHHHHHGHBGHHHHGHHHHHHGHHHHHHHHHHGDEGFHHHHHHGHHGGFFHHHHFGHGGGHHFHHHGHFHFGHHFHGHGGGHHHGHHHHHHGGGHHGHFGFHGGFGGGHGHGFHHGFFGGHGHGFHFHGGHHHGHGHHHGHHHHHHHHHHGHHFHGHGHFGFFEAGGGEFFGHGHHHHHGGGGGGGHHHEFE2GGGGGGGGCCGFFFFFFFAAAAA
@M02197:102:000000000-ALU3V:1:1101:17829:15236 1:N:0:1
ACCGATTAGGTATCCTCCGCTTATTGATATGCTTAAGTTCAGCGGGTATCCCTACCTGATCCGAGGTCAAAAGTGAAAAAAGGCTTACTGGACGCTAGTGTTCTAGGCTAGAGGCGCAAAATGTGCTGCGCTCCAATACCAAAGCACTGGCTGCCAATGACGTTAAGGCGAGTCCCCGATAGTAGACAACCACCCAACACCAAGCAGAGGTTGAGGGTACAAATGACGCTCGAACAGGCATGCCCCATGGAATACCAAGGGGCGCAATGTGCGTTCAAAGATTCGATGATTCAC
+
AAA1A11>B@1DFGGGGGGGGGGHHHHHHHHHHHHHHHHHHHHGGGGGB1GHHHHHHGHHHDGEGGGH1F1191%D2FF>#/E;(F5GBH1>GGC1EEBFBGE8HF101C9110/C4@?CG912:>21FC<0CAGC5GFD<D<+GGFAGHC#C>,<<C?<<#DCA.<?<1<3#><#ECB)9140##00;#CA@;/9?9(AFAE333F3B$';1@A5D)55BDF;FE?9E;1D5HBFHH:F7:GHF555HGHHHGE2B2?GFE2HHHH?GEFHGAGBGGGGGGFFFFBBFAAA>A
@M02197:102:000000000-ALU3V:1:1101:25588:15299 1:N:0:1
ACCGATTAGGTATCCTCCGCTTATTGATATGCTTAAGTTCAGCGGGTATTCCTACCTGATCCGAGGTCAACCTTGTGCCGCCGGAGCGGACTTGTGGGGGGTTTAGAGGCCAGAAAGTCCCGTGGGCTCCCGATGCGAGGCGAATGCTACTACGCAAAGGAAGGGCCGCGACGGGTCCGCCACTGGTTTTGGGAGACTACAAGACTGTAGGACTCCAACACCAAACCACGAGGGCTTGAGGGTTGAAACGACGCTCGGACAGGCATGCCTCCCAGAATACTGGAAGGCGCAATGTGCGTTCAAAGATTCGATGACTCA
+
BBBBBBBBFFBFGGGGFGFGGGEFHHHHHHGHFHHGHHGHGFFEGGEAFGFHHHHAHHHHHHGGGGGHFHGHHHHHGGHGGGGGEGCGGEFGFHFGGGGGG;BABBFFBD8GEEFF;FBFFFEEFCFFFFFDFFFFADFF7FBFFFFFFFFFFDFFFCC9GBCDDEDAFF<BC>DADFGGFFFFFFEFHFHHGEFDFFFFFFFBHGHHFHHHHHHFGHGHFFHFHGHHGHHGFGFFHHGGHHFHFFGGGEACEEA?F3GHHEF1FGEFF2FGF55HFGBHGACGGDFGGGDFEEEFFGGCGGGBCFB4FFFFFBBA@B
@M02197:102:000000000-ALU3V:1:1101:14421:15320 1:N:0:1
ACCGATTAGGTATCCTCCGCTTATTGATATGCTTAAGTTCAGCGGGTATCCCTACCTGATCCGAGGTCAAAAGTGGAAAAAGGCTTACTGGACGCGAGTGCTCTAGGCTAGAGGCGCAAAATGTGCTGCGCTTCAATACCAAAACACTGGCTGCCAATGACTTTAAGGCGAGTCCACGACAGTGGACAAACACCCAACACCAAGCAGAGCTTGAGGGTACAAATGACGCTCGAACAGGCATGCCCCATGGAATACCAAGGGGCGCAATGTGCGTTCAAAGATTCGATGACTCAC
+
BCCBBCCCFFFFGGGGGGGGGGGHHHHHHHHHHHHHHHGFHHHGGGGFHGGHHHGHHHHHHHGGGGGHHHHHHGHHHHHHHGGHHHHHHHHHHGGGGGGGHHHHHHHHHHHHHHGGHHHHHHHHHHHHHGHGGGHHHHHHHHHHHHHHHHGHHHHHHHHHHHHHHHHGGGGGGFGGGHGGHHHGHHHHGGGGGHHGHFFGGHHHHHHHHFGHHHHFHHGFHGHFFFFGHEGGHHHHGGHHEECGHHHHHFHHFHFHHHGGGGGHHHHGGFGGGGGGFGGFFGFFFFBFFCBABC
@M02197:102:000000000-ALU3V:1:1101:27219:15359 1:N:0:1
ACCGATTAGGTATCCTCCGCTTATTGATATGCTTAAGTTCAGCGGGTGATCCTACCTGATTTGAGACCAGAAGTGAAATTGGGATGTGCCACAGAGGCAAGTTCGAAGCACACGCAGACACAACCAAACATTCCTCCTTTAGGCGACATAGCAAATGACGTATCATGCCATGCCAGGAGAAAAACACTGCTTGGCCGCCTCCTCCCAAACAGAGAGGCGGATGCAAAGTGTCTCACGGCGCTCATGCATTTCGGGCGAGCCTGTGCTAGGTAGCGCAGGCAGAGGCACCCATCCAGACCCCATCCGCCAAGCCGTTTCATTTAAAAACCGCTTGGGGTGGGAGATTTCATGGCACTCAAACAGGCATGCTCTACGGATTGCCATAGAGCGCAAGGTGCGTTCAAAGATTCGATGACTCAC
+
BCCABCCBFFFFGGGGGGGGGGGHGGHGHHGHHGHHHHHHHHHGGGGGGHHHHHHHGHHHHHHHGHHGEHHHHBGGHHHHHHHHHGHHHHHHHHHHGGGHGGHGGGHEGHHHHGFGGGGHHHGGGGHHHHHHFHHHGHHHHHHHGGGGGHHHHHHHHGHGFHGHHFHGFHHHHHGHECEHGHHHGHHHFHFFHDHFGGGGGGGGGGGFGGGGFDFEGBFFBFFFFGFFFFECFCF#.;-BFGFFBB0.?;-C?F?@C.GEBHFHFD0<<CGGGCFGHHFGCF1HDDBEEFF<CCBGEGGGGCCCGGGGF?@GGHFHHHHGEHGGGGGGGGHGGGGFHHHHHHFHGBHHHHGGHGFBEFFHHHFFGHHHHGGHGGHHHHHECHFHHGGCGFGHHGGGGHG5GGGGFGGGFFFFFFD@BAAA
@M02197:102:000000000-ALU3V:1:1101:21501:15391 1:N:0:1
ACCGATTAGGTATCCTCCGCTTATTGATATGCTTAAGTTCAGCGGGTAGTCCTACCTGATTTGAGGTCAGAGATAAAAGGTATTAGAGTGGAGGGAGCAAAAACTTATTACGCATTCCACTTAGACATTTAAGACGAGCCAGAATCGGCAGACGTCCAAAGCACCTAGATCAGAAAAATCTGATTAGATGAGTCTATATGACACTCAAACAGGCATGCCCTTCGGAATACCAAAGGGCGCAATGTGCGTTCAAAGATTCGATGACTCAC
+
CCCBBCCCFFFFGGGGGGGGGGGHHHHHHHHHHHHHHHHHHGHGGGGGGHHHHHHHHHHHHHGHGHHHHHHHHHHHHHHGHGHHHHHHGHGHHGHHHGGGHHHHHHHHHFHGHGFEHHHGHHGHHHHGHHGHHHFHHHHGHGGHHCHHGHGGGHHHHHHHHHHHHHHHHHHHHHHHHHHHGHHHHHHHHHHHHHHHHHHHHHHGHHHFHHHHHHHGGGGGGGHHHHHHHHHGHGGGGGGHHHGGGGHGGGGGGGGGGFFFFFFFBBBBB
@M02197:102:000000000-ALU3V:1:1101:11696:15405 1:N:0:1
ACCGATTAGGTATCCTCCGCTTATTGATATGCTTAAGTTCAGCGGGTATTCCTACCTGATCTGAGGTCAACCTTGGTGCCGCCGAGGCGGGCTTGTTGGGGGGTTTAGAGGCGAGGACACCGGAGGCTCCCAATGCGAGGCTAATGCTACTACGCAAAGGAGAGGGCCCGACGGGTCCGCCACTGGATTTAGGGGCCTGCCGTGGCAGATCCCCAACACCGGGCCACTGGGGCTCGAGGGTTGAAACGACGCTCGGACAGGCATGCCTCCCAGGATACTGGAAGGCGCCATGTGCGTTCAAAGATTCGATGACTCAC
+
CCCCCCCCFFFDGGGGGGGGGGGHHHHHHHHGHHGHHGHHHHHGGGGGHHHHHHHHHHHHHHHHHGHHHHHHHHHHHGHHGGGGEGGGGG?/<F@CGHHGGGG#;DFF9BFD==.A;.6?A;D/A@.:EBA;:#;B/9BF;BFFFB0BFFFBFF90B9GFFAEBDDDDD;.ADGCCGGGGFFEGGFGHHEHGGGGG@GGGGGHHHHHGGGGGHHGDEEGGHGGHGFAGGGGGGGGHHGHG<HG;E?GGGGGGGGHHHHHHHGHGGGGHGHHFGHHHHHHGHGGGGGHHHHGGGGHGGCGGGGGGGFFFFFFFBACCC
@M02197:102:000000000-ALU3V:1:1101:7759:15498 1:N:0:1
ACCGATTAGGTATCCTCCGCTTATTGATATGCTTAAGTTCAGCGGGTAGTCCTACTTGATTTGAGGTCAAAATGCACTGTTTTGAACTAGAACAGGTTTATCTTTGTCTTTAAAAAGCCACCGTTACTAAACATCCGTTTGCGTCACTATCGAAAAGTTCTACAACGATAGCTCAAGCCGCAAAGGTACTTTATTGGTGCTTGTTACATTTCAGCCGAGTCGTGACCTTACTTAAAAAGCCTGACAAACAGCCATGATCCAAAACCCAGACTGCCTATTGTTACATTGGCGGGGTTGAGAAGGTTTGCGACACTCAAACAAGCATGCTCTTAGGAATAACCCAAGAGCGCAAGGTGCGTTCAAAGATTCGATGATTCAC
+
BABBABA?DFFFFGGGGGGG2EGFHHHHHHFGHHHHHHHHFGHDEGGGGHHHHHHHHHHHGHBGGHHFHBGEHGHHHHHHHHHFEHHHHHHHHGHHGHHHHHHHHHGGGHGHGGHFDHGHFFDHGEEFGHBBGGHGFCHHGHGGGGGHEHHGGHF?GHFHHGHHGHGGHGDBGHFCFFGGCGGGGGHGHHGGHFHHCCEFGHHHHHFHHGGGGGGGGGCEF?91CEGGBF;HHEHHGGG<FFFEFHHGGHHGHFHFFFFHFECGGHHGF?>?3C3FDF4F4DFEHGGEGCGGHHGHHGHHHGHGDEGFHF3HGHFGBAEFGFHFFHHHHFFHEHHHG2ECHGHEEEE2BHFGGGGGHGGGGGGGGGGFFFFFFFBA3AB
@M02197:102:000000000-ALU3V:1:1101:7766:15515 1:N:0:1
ACCGATTAGGTATCCTCCGCTTATTGATATGCTTAAGTTCAGCGGGTAGTCCTACTTGATTTGAGGTCAAAATGCACTGTTTTGAACTAGAACAGGTTTATCTTTGTCTTTAAAAAGCCACCGTTACTAAACATCCGTTTGCGTCACTATCGAAAAGTTCTACAACGATAGCTCAAGCCGCAAAGGTACTTTATTGGTGCTTGTTACATTTCAGCCGAGTCGTGACCTTACTTAAAAAGCCTGACAAACAGCCATGATCCAAAACCCAGACTGCCTATTGTTACATTGGCGGGGTTGAGAAGGTTTGCGACACTCAAACAAGCATGCTCTTAGGAATAACCCAAGAGCGCAAGGTGCGTTCAAAGATTCGATGATTCAC
+
AAB3ABAAFBFFGGGGGGGGGGECHHGFHHGHHHHHHHGGCBHGGGGEFFHHHHHHHBDGGHHGGGFGBFGHHHFHHFGFDGHAFHHFFEHGBFFE@FGHHHFHHFFHHHHHEGGHEFAF2BEFEEGHEDGHHBF2?FFHGFF<@DFHFHH/?CDCBGHFDGBHFH)A9FEG;HFGA>FHCAFD0:CCBB,FGBGFHFEC;8FGFGDGFFFGGGGFFGGG/BFFBFFFB11FGFFC0GA?DFFHHG@0CBHF1B01?BCGFE?3FGF43F/?3G3DD3DEBEHHHE>/CCGDHHFBDGBFG?EGEGHE55HHFFAFFG3B5F3GGHHHFHHHHHFFGGGG3BBAE?GGHHCHGGGGHFFFGCFFGGGFFFBFFB3BBAA
@M02197:102:000000000-ALU3V:1:1101:22155:15550 1:N:0:1
ACCGATTAGGTATCCTCCGCTTATTGTTATGCTTAAGTTCAGCGGGTAGTCCTACCTGATTTGAGGCCAGATGTCAAGAATTATACACACAAGTGCGTATGGGGTATAGAAAGCAGACTATTGTCAAAGTCCTGGCCACAAGCGAACTTGTGTCCTAAGCGAAATACTTATTACGCCTAGGGGAACCAGTGCAAAGACTAATCCAGCTCACATTTTTAAGGCGAGTCAACTCATCATTGACAAACGCCCACATCCAACATCCAAGCTTGGATTAACCAAACTTGGAGTTGAGGTTTTCATGACACTCAAACAGGCATACTCTTCGGAATACCAAAGAGTGCAATTTGCGTTCAAAGATTCGATGATTCAC
+
ABBABCCCFF@DGGGGGGGGGGGHHHHHGHHHHHHHHHHHHHHGGGGGGGHHHHHHHHHHHHHHGHGGHHHHHHHHHHHGHHHHHHHHHGGGHHHHGFFEHHEGGGHHHHHHHHHHHHHGHGHHHHHHHHHHHHEHHHGHHHHGGGGHHHHHHHEHHHHFGHGHHGHGHGHHHHFGFFGHHHGGDFGHHGHHHHGCHHHHHHGGGGGGGGGGGGGFGAFFGFFGGHGFGFFBGFFFBHFFFFF@EC/FFFHFFHFGGGD3FHFGFB3FFGHGHHHGHHGHHHBCHDFGFHFGHHHGBHBHBHFFEGHFFGHFFGGHHHHGGGDFHHGHCHHFHFGFBFGCGGHC?CGHGGFGFGGGGGFFFFFFFAAAAA
@M02197:102:000000000-ALU3V:1:1101:6788:15644 1:N:0:1
ACCGATTAGGTATCCTCCGCTTATTGATATGCTTAAGTTCAGCGGGTATCCCTACCTGATCCGAGGTCAAGAGTGTAAAAATGTACTTCTGGACGCCGTCGTTCTGAAGGCATAGTGCGAGATGTACTGCGCTCCGAAATCAATACGCCGGCTGCCAATTGTTTTGAGGCGAGTCTGCGCGCAAAGGCGAGACAAACACCCAACACCAAGCAGAGCTTGAGGGTACAAATGACGCTCGAACAGGCATGCCCCATGGAATACCAAGGGGCGCAATGTGCGTTCAAAGATTCGATGACTCAC
+
BBBBBBBBFFFFGGGGGGGGGGGHHHHGHHFHGFHHHHHHHHGGGGGGEHHHHHHGHGHHHHGGGGDHHHHHHGF:HHHHHHGGHFHGFHHHHHGGGGGGGGGGGGGBFGBGFHHHHHGGGGGHHHHHHHGGGGHGG?GHHHHHHGHFCGGGHGGHHHHHHHHHGGGGGGHHHGGGGGGGHGHFFFGHHGHHGHGFFFGGHGHGHGHHHHGGHHHHHHFDHFDFGFHHGGGGGCGFDHHFGHHHHHGGGHHHFEHHHGHHHHHHGGGGFHFFHEEFEFFGGGGGGGGGFFFFFFFBAAAA
@M02197:102:000000000-ALU3V:1:1101:10295:15668 1:N:0:1
ACCGATTAGGTATCCTCCGCTTATTGATATGCTTAAGTTCAGGGGGTAGTCCTGCTCGATTTCAGGTCAAAGTGTAAAAAGTAGCGTTTATGGTAAGCCCATCCCGACCGGACGTCCCCGTTGAAAGTGTGAGCTTATGACAACAGGTCAAACCGTCAGTACAAAGGTACAGCTTGTTGCAATTCAACGCAGCTTAACAGTAAAGCAAGGCGTCAAGATCCAACCCTAAAGTCTATCTCTTGCGAGACGGGGTTGAGAGGGTACGCGACACTGAAACGAGCATGCTCCCAGGAATGACCCGGGAGCGCAAGGTGCGTTCAAAGATTCGATGATTCAC
+
AAAAA@AAFF@DGF5FAFF?FGGHHHGBHHGCHFHHHHF55A3FEE0AFAA5D33BBAEEGCGHGHDC3EGF5D5F5F@F1GGF@EF?@1@ECD4G3FHHHFFGGEGC/E/9/<?AFFHBDGAGHFFBF?GF7HH1GGBBGFGHHFFGFFHFHA@G0EEGFGDBGFH<DGHEGEHHF=CCDHCGHHGFGFHFGGHGGF1FGFF?11CAGCAFDDGFFFFC9FBF1DFHFGFB;FFFHHGFGEHF0E?/FEFBGEGGGFG/??GE?>2D2DG2BAFEE1EHGFEE/AGHEGBHF2CE/CECE0EE0EC1F000AAA11F3B3AAB1B13313@11AA>
@M02197:102:000000000-ALU3V:1:1101:17371:15693 1:N:0:1
ACCGATTAGGTATCCTCCGCTTATTGATATGCTTAAGTTCAGCGGGTATCCCTACCTGATCCGAGGTCAAGAGTGTAAAAATGTACTTTTGGACGTCGTCGTTATGAGTGCAAAGCGCGAGATGTACTGCGCTCCGAAATCAATACGCCGGCTGCCAATTGTTTTGAGGCGAGTCTACACGCAAAGGCGAGACAAACACCCAACACCAAGCAGAGCTTGAAGGTACAAATGACGCTCGAACAGGCATGCCCCATGGAATACCAAGGGGCGCAATGTGCGTTCAAAGATTCGATGACTCAC
+
CCCCCCCBFFFFGGGGGGGGGGGHHHHHHHHHHHHHHHHHHHHGGGGGHHHHHHHHHHHHHHHGGGGHGHHHHHHHGHHHHHHFGHHGHHHDGHGGGGEGGGGHHHHHHHGHHHHHGGGGGGGHHHHHHHGGGGGHHHHHHHHHHHHGGHGGGHHGHGHHHHGHHHGGHGHGHGHHGGGGHHGGGGGHHHHHGHGFFFGHHGHFGGGHHHHHHHHHHHHFGHHHHGHHHGGGGGHHDHHGHHHGHHGGGHGHHHHHHHHHHHHHGGGGGHHHGGGGGHGGGDGGGGGGFFFFFFFCCCCB
@M02197:102:000000000-ALU3V:1:1101:3973:15699 1:N:0:1
ACCGATTAGGTATCCTCCGCTTATTGATATGCTTAAGTTCAGCGGGTATTCCTACCTGATCCGAGGTCAACATTCAGAAGTTGGGGTTTAACGGCGTGGCCGCGCAGATTCCCAGTAACGATGTGTAAATTACTACGCTAGGGAAGCTCGACGTGACCGCCAATGTATTTGGGGAGTGCAGCAGGACTGCAGCTCCCAACACCAAGCTGGGCTTGAGGGTTGAAATGACGCTCGAACAGGCATGCCCGCCAGAATACTGGCGGGCGCAATGTGCGTTCAAAGATTCGATGATTCAC
+
ABBABBBBFFFDGGGGGGGGGGGHHGHHGHHGHGHHFHHHHHGGGGGFHHHHHHGHHHGHGHHFGGGEHH:.HHDGHB3GG;FHG9GG/H<HGGG:;G;?GF4C+#9/9F+?9HF#;F8+E/FCBG9GD;F11:81>/E0#9C:<CGGH.@CC:.#CGG?FFBGFB9FDEGHGFHHFGBHHHHGG?FFBC0BFFBFEGGGGDB:EEEHHFF?FEEHGHHHHFGBFEFF?FBHEFFHFHHFFF8C,?GGFHHFFGBHGCGGGFEA?HHBGEEFFGGFGGGGGGGGFFB5BFFBA?BA
@M02197:102:000000000-ALU3V:1:1101:4453:15796 1:N:0:1
ACCGATTAGGTATCCTCCGCTTATTGATATGCTTAAGTTCAGCGGGTATCCCTACATGATCCGAGGTCAAGAGTGTAAAATGTACTTTATGGACGTCGTCGTTATGAGTGCAAAGCGCGAGATGTACTGCGCTCCGAAATCAATACGCCGGCTGCCAATTGTTTTGAGGCGAGGCTGCGCGCAGAGGCGAGACAAACACCCAACACCAAGCAAAGCTTGAAGGTACAAATGACGCTCGAACATGCATGCCCCATGGAATACCAAGAGGCGCAATGTGCGGTCAAAGATTCTATGAGTCAC
+
>111>AAAFBFFGF3BEA1?0AEGDGHH3D22FA2DAAG2EF10//A/11211BE1DB12DF0/AEEFC11101BFFGH::HG8BGEGHGF;1EEG7G///9>//>916FB;#BFA?FBC;0FGFH93GHG?@C;0C?;FFFC@GC./.>1<1,G>*DF?0<CGGFEECC@@/#/008GEBFHGECGFFBHGCFB8/>EEFEGEHG;FF1#FGBFGBDB1$92&:2@9;:CE9?*F9GBB11+F0GCEEA0F2GFDBD1B1GD1A000A1DFFA0001113F3DFFGA1DFDC@3>AA>1
@M02197:102:000000000-ALU3V:1:1101:4527:15806 1:N:0:1
ACCGATTAGGTATCCTCCGCTTATTGATATGCTTAAGTTCAGCGGGTATCCCTACCTGATCCGAGGTCAAAAGTGAGAAAATGGCTTGATGGATGCCGCTGTTGAGGGACCAAGACGCAAAATGTGCTGCGCTTACTACCAAAACACTGGCTGCCAATGACTTTGAGGTGAGTCTTAACAAAAAGACAAGCACCCAACACCAAGCAAAGCTTGAAGGTACAAATGACGCTCGAACAGGCATGCCCCATGGAATACCAAGGGGCGCAATGTGCGTTCAAAGATTCGATGACTCAC
+
CCCCCCCCBFFBGGGGGGGGGGGHGHHHHHHHGHHHHHHHHGHGGGEFHHHHHHHHHHHHHHHGGGGHGHHHGFHGHGHHHHHHHHHGHHHHGHHEHFGGGHHHFHFHGGHHHGHGGHHGGHGHGFHHGHHGGHGHGHHHHHHHGHHHHGHHHGGHHHGHHGHHHHHHHFHGHHHHHHFHHHHHHHHHFFFGGHHGGFGGHGHHHHHHHGHHHGHGHHFHHFHFEBGGHFGHHHHHHGGHGGGHFGHHHHHHHHHHHHGGGGEFHGHGGGGGGGGGGGGEGCFFFFFFFCBBAA
@M02197:102:000000000-ALU3V:1:1101:7649:15847 1:N:0:1
ACCGATTAGGTATCCTCCGCTTATTGATATGCTTAAGTTCAGCGGGTAATCCTATCTGATCTGAGGTCTAATCTTAGAAATTTGACTAGTTATGTCGGGTTTATAAGCTTCCAGCAAATAGTATCAAAGGCCAGCCACGTCAAAATGACATGTCCTCAACCAATAGTTTATTACGCCGAGACGATCTGATCTCGATGAGAAGCATGCTAATATATTACGAGCGAGCTTCGATCCAGATGGATCCAGCAGACACTCAAACACAACTCCTACCCAGATCGCGTAAAAAAATAAGGGGGTTGAAGATTTCACTAGACCCAAACTGAGGTGCTAGTAGCAGCAGAACCTAGCCATAGAAATAAGCGGAGAATCGTTGACTCAC
+
11>AADAA1B1BFGGGD110A0AAA3AFFGGBGGFHBDB22AEFCGEEBGBFGHHHGGHF1G1AF/BBFAGFHHFH112@GBFGHHHHFGHBBB@2F@/??E1FF2DBGFFG11>BB>>FB2EFGGF110/?<//?EC///?/D1DDFGFHFF>2&@F+F#;/A2;1#;@3D%1FCGCA<#C#<=<D.0===0<:9HF000:$0;;*CGGHE1BBBBF1($+19/ACB01@;#;@1#93@>011DB1221BB/10B0B/1>0B01//<0F11B///>>/1///122@11B/>//011A222D212D122F00BA/1A2BB10B/1B0111A1111A1111AD001B01333D33310001A13AB11>1B31111111>
@M02197:102:000000000-ALU3V:1:1101:28494:15881 1:N:0:1
ACCGATTAGGTATCCTCCGCTTATTGATATGCTTAAGTTCAGCGGGTATTCCTACCTGATCCGAGGTCAACCTTGAAGAAGTTTGTAGGTTGGGACCGTGCCACGGGGCCTTTCAACTCGTTGCGTGCCTTTGTAAAAAAGCTCGTTGCACCGAGAGTCCACGCGACGCCGTCATTACTTTTGGGACCGGCCGGGGGCGAAGCCCGGGCCTAAGGGGGTCCAACACCAAGCCGAGCTTGAGAGGTGATAATGACGCTCGAACAGGCATGCCCTTCGGAATGCCAAAGGGCGCAATGTGCGTTCAAAGATTCGATGATTCA
+
BBB@ABBBFFDFGGGGGGGEECEHFHHGFHFHGHHHGHHHHHHGGGGGGFHHHHHHHHHGGFFEGEGHHHBFHHHGHHF3EGGFHEGHFHFHGG<HGGGHGHHH;GGGGGGHHHHHHHHGHGHGGGDDFBGHHHHHFHGGGEHGGGGHGGHHGGFGGHGGHHGGGGGGG@GGGGGGFHGCFFHGFFGGGGGFDGECAFHCDCCFFFHHFGFHGGFEFFGEGFFFFGGEEFGGHHFFHHHHHFHHHGGBDGCEEGGHEEFF1BBBG0HGEGCEFGGHHHHFFFFHHGGGE?FFGDA0CGGGFG3GGGEFBFFFFD3AA1A1
@M02197:102:000000000-ALU3V:1:1101:4469:15804 1:N:0:1
ACCGATTAGGTATCCTCCGCTTATTGATATGCTTAAGTTCAGCGGGTATCCCTACCTGATCCGAGGTCAAGAGTGTAAAATGTACTTTATGGACGTCGTCGTTATGAGTGCAAAGCGCGAGATGTACTGCGCTCCGAAATCAATACGCCGGCTGCCAATTGTTTTGAGGCGAGTCTGCGCGCAGAGGCGAGACAAACACCCAACACCAAGCAAAGCTTGAAGGTACAAATGACGCTCGAACAGGCATGCCCCATGGAATACCAAGGGGCGCAATGTGCGTTCAAAGATTCTATGATTCAC
+
CCCCCBBCFFFFGGGGGGGGGGGCHHGGFFHHHHHHHHHHHHHGGGGGHHGHHFGHGEHHHGHGGGEFHHHFHHHHHHHHHHFFGHFHHHGGHHGGGGGGGGFHHHHGHHGGHHHHGGGGGGGHHHHHHHGGGGGFCGGHHHHHHHHGGHGGHGGHGHGEHHHHHGGGGGHBGGGGGGGGHHHGGGEHGHHGDHGFFFFGHGHFGGGGHFGFGGHFHHHGHHHHHHFGHGGGGGHHGHHGGHHHHFEEAABFHHHHHHHGHHGGGGGGEBHHHGEEEAGFGGGGGGGGFFFFFFF@AAAA
@M02197:102:000000000-ALU3V:1:1101:18172:15926 1:N:0:1
ACCGATTAGGTATCCTCCGCTTATTGATATGCTTAAGTTCAGCGCGTAGTCCTACCTGATTTGAGGTCAATTATTGTGATTAACTCAAAGTAAAAAGCAATGAGATAAAGCTTAAGGTGCAAAAGTCCTGTAGAACTTCTTAGTTCTAGCCTGGACAGACTTGACAGCGAGATGGACGAACCTAGAACACTGTGAAGGCCAAGCATGGGCCGCACCAATTTAGTTAAGACAAGCTGCAGATCTAGAGACTTGCTGCATTGTCCAACAACCACATAGCACCATCCAATCATAGGAATGGAAGGTGGATGGGAGAGGTTAATGACACTCAAACAGGCATGCCCTCCGGAATACCAGAGGGCGCAATGTGCGTTCAAAGATTCGATGATTCAC
+
BBBBBBBBFFFFGGGGGGGGGGGFHHGHHHHGHFFFHFHHCHHEGGGGFGHHHHHHHHGGHFBGGEFFHHHGGHHHHHHGHBFHFFHGHFGHHFHFGGHHEGHFFFHHHFFFHHGH3BBGHHHHHHFHHFHFHHFFBHEFHHHHFHHHGFFHEHHFHGHHHHHHHHHHGGG?AGHFGEGCADHHHHEFHGFED0#GGBEHHEAECFFGHGECAAFGFGFF1GFBFFHHGHGFG<FFFFFBBF2GBB1BBBB11F1HHHGF1FE<E?/B1F2GBFBD>1F1>1FHGEFF2GFGFFGD0FHGEC1FG@0FHGF0B1DGFHFDHFFGFDHHGHFBFGHGA?E/?CEFEHHHFHFFG0GEGEE11FHEEAE1CGGGF3GEBFFFDDBFFAA>>1
@M02197:102:000000000-ALU3V:1:1101:2596:15986 1:N:0:1
ACCGATTAGGTATCCTCCGCTTATTGATATGCTTAAGTTCAGCGGGTATTCCTACCTGATCCGAGGTCAACACTGGTATAAAATGTCACGACCGTCGCCCACAGAGTCACACCGCGTACATGCTTAAAAAGCTCCTCGTACGGGCTCCTTCCGGGGCGCCGTCACTATCTTTGAGACCGGTCTGTTGCCAAACCATAAAGCCCAACACCAAGCCAGAGCTTGAGAGGTGATAATGACGCTCGAACAGGCATACCCCTCGGAATACCAAGGGGCGCAATGTGCGTTCAAAGATTCGATGACGCAC
+
BBBBBBBB4F5BFGGGGGGGGGGHGGFHGHCFHFHHG5DBGBHGGGGGGGFHHHHGHHFHHHGGFGEFGHHHGHHGGHHHHHG:<GH;HGEFG?EGGGGGGGGGBFGGHH<H;BBFG?BCGGHHHBGHFGEHHFHHHGHGHGA;<<CF5GHGFFCGGDCCDDGGGHHHFFHGHCCGFGHHFFFHHHFFFBBGFFFFFGFFFFEGFFFGEHHFHHHHFHG2FGHG1BH79E@7GGGGGFFFDE@1GGF2GFB/A?EGEFD22GE1GBCHGGGGGFBHHE?E0FGB33D3FE1GCFDF1A>>1>1>
@M02197:102:000000000-ALU3V:1:1101:14410:16019 1:N:0:1
ACCGATTAGGTATCCTCCGCTTATTGATATGCTTAAGTTCAGCGGGTAGTCCTACCAATCTGAGGCCGATGAATTGAAATTAAATCCCTTCCTCTCTTCCAAAGAAGCGACGCATGGGCGGGGTTCAGAAGCACTCCAACCAGCAAAACGTCGCGTCCAGCTCCTCGACCCTGCGCCTCTCCTCTCCGAAGTCCTGATATTATCAAAACCCGGCAGGGAAAGACGTGGGCGAAATAACGAGCTTTCGTCCGGCTGGCCTATCGAATGGATGCGCTAATGCATTTCTAGGGAGCCACCGTGGAAGATGGCAAGACCCTCAATACCGATCCGCCAGCTTTCTCAACTAAATAAGAAAGCTGTCGTTCGAAACAATTCGCGGGCCTCAAACAGGCATGCTCCCCAGATTAGATCTGCCGGGAGCGCAAGGTGCGTTCAAAGATTCGATGACTCAC
+
BBBBBBBBFBFFGGGGGGGGGFGHHFHFHGCGHFHHHHHHHHHGGGEFGHHHHHHHGEHHHHGGGGGGCEGHHGFE5DFFHGGGHHHHHHHHHHHHHHHGFFGHHHFHGGGGFGGGHGHG@CGGCFGHGHHEHHHHHHHGGGGHHHHHGGHHGGA?-@AGGFFFGGGGGFAFFFCF?DDFFFFFFFFFBADFFFFFFFFFFFFFFF/BFFFFCFAFFFF.AA/.A.BABBFB999F;+//9:DFFF9---;-A9//;-C00FF0GBF@E?GAB0FB0;0000F:;0BC.C;..G:CCBHEFC0C00/BHFGBCCG0FBGC.>..--</?A0<@011@/BD1HGB2DB2GBHFFBFG@EEEEGB//B02FB?/E@/@?EB/GFF0BGDF1CC1DFGEF/01EFHFAAEAGF/EA//00E0?ACFGHGEE0FA13BA3G?GGC1DB11B1111>
@M02197:102:000000000-ALU3V:1:1101:4692:16049 1:N:0:1
ACCGATTAGGTATCCTCCGCTTATTGATATGCTTAAGTTCAGCGGGTATCCCTACCTGATCCGAGGTCAAGAGTGTAAAAATGTACTTTTGGACGTCGTCGTTCTGAGTGCAAAGCGCGAGATGTACTGCGCTCCGAAATCAATACGCCGGCTGCCAATTGTTTTGAGGCGAGTCTACGCGCAAAGGCGAGACAAACACCCAACACCAAGCAGAGCTTGAAGGTACAAATGACGCTCGAACAGGCATGCCCCATGGAATACCAAGGGGCGCAATGTGCGTTCAAAGATTCGATGATTCAC
+
BBBBBBBBFBDFFGGGGGGGGGGHHHGHHHHHHHHHCBFHHHHGFFFFHFHHHHHHHEFHGHFGFGEGGEFGG5D6GHHHHEHGGHHHHHHGHH?FGGGGG?,HGHHHHHHHHHHEFGGGBFFEGHGHFGGGGGGGGGCGHHCHHGHFDG<CFHGHHHGHHHFGHHGFGFGFHFBFGFGAHGGGFFF?GFGFFHFFEFFDGFFGGEFHGDABHGE3GFFHFHHGEFFHHFFFF72HGHHGHFFHFBEEAGBHFHF5HG5DFHFFGGFEEG555AEEEA4GFEBGGCGFFFFDBBFAAAAA
@M02197:102:000000000-ALU3V:1:1101:8691:16137 1:N:0:1
ACCGATTAGGTATCCTCCGCTTATTGATATGCTTAAGTTCAGCGGGTATCACTACCTGATCCGAGGTCAACCTTGGTAAAATTTGTCCCTGGGGGACGGTGACCGGCGCCTAGAGTTCTAAACCGTGTACGTGCCCGAGAGCTCAGTGTACAGGAGTCCTCGCAGACGCCGTCATTATCTTTGGGCGGAGCGGCGGCGCAAACAGGGCCGACGCTGCCACCAACAGCAAGCCGGGCTTGAGTGGTGATAATGACGCTCGAACAGGCATGCCCTTCGGAATACCAAAGGGCGCAATGTGCGTTCAAAGATTCGATGACTCAC
+
BABBBBBBFFDFGGGGGGGGGGGHHHHHHHHHHHHHHHHHHGHGGGGGHHHHHHHHHHHHHHHGGGGHHHHHHHHHHHHHHHHHHHHHHHHHGGG;GGGFGFHHGGGGGGGGHHHHHHHHHHHHG?GHHHHHHHHHGGGGGHHHHHHHHHHHHHHGHHHGGGGDDGGGGGGGHHHGGGHHHGGGGGGFFGGGGFGGGHHHFHFHGGGGGGFCGGHEGFFHHFFHHHFGGGGGGGGHHHGHGGHG9HHHEHGEEEDGFGFFAHHHHFHGGGGGFGHHHHGHHHHFHGGGGGHCHHGGFGHFFCGGGGGGGFFFFFFFBBAA>
@M02197:102:000000000-ALU3V:1:1101:4786:16220 1:N:0:1
ACCGATTAGGTATCCTCCGCTTATTGATATGCTTAAGTTCAGCGGGTATTCCTACCTGATCCGAGGTCAACCTTGGTGCCGCCGGAGCGGGCTTGTGGGGGGTTTAGAGGCAGGACGCCGAGGGATCCCAATGCGAGGCTGATGCTACTGCGCAAAGGAGAGGGCCTTCGGGTCCGCCACTGATTTTAGGAGACTGCCGTGGCAGATCCCCAACGCCGGGCCACGGGGGCTCGAGGGTTGAAACGACGCTCGGACAGGCATGCCTCCCAGGATACTGGAAGGCGCCATGTGCGTTCAAAGATTCGATGACTCAC
+
AABBBBBBFFBFGGGGGGGGGGGHHHHHHHHHHHHGHHFHHHHGGGGGHHFGFHHGHHHHHHHGGGGHGHHHHGHHHGHHGEGGGEGGGGGGGHGHHGGCGGGCGGGGGBDGDFFFFFFFFFFFBFAFFFFFFFFBFFFEFFFFFFFFFFEFFFBFFEFFFFFFFFFFFGBDEAEFFFFHHHGHFHHFHGFFFGGGFFFHGGFGFFGGGHFFFFFFCHFFEAEFGEFFFFGGHHGHHFHHGFGGGGGGCGGHGHHHHHHHGGEEA2GHHHHHHGHGFFGGE?CHFHFGGEDCGGGFGDEGGGFFFFBFFAAAA>
@M02197:102:000000000-ALU3V:1:1101:19308:16285 1:N:0:1
ACCGATTAGGTATCCTCCGCTTATTGATATGCTTAAGTTCAGCGGGTATCCCTACCTGATCCGAGGTCAAGAGTGTAAAATGTACTTTTTGGACGTCGTCGTTATGAGTGCAAAGCGCGAGATGTACTGCGCTCCGAAACCAATACGCCGGCTGCCAATCGTTTTGAGGCGAGTCTACACGCAAAGGCGAGACAAACACCCAACACCAAGCAGAGCTTGAAGGTACAAATGACGCTCGAACAGGCATGCCCCATGGAATACCAAGGGGCGCAATGTGCGTTCAAAGATTCGATGATTCAC
+
CCCCCCCCFFFFGGGGGGGGGGGHHHGHHHHHHHGHGHHHHHHGGGGGHHHHHHHHHHHHHHHGGGGHHHHHHHHHHHHHHHH;HHHHHHGGHHGGGGGGGGGHHHHHHHHHGHGHGGGGGGGHHHHHHHGGGGGHFHGGHHHHHHHGGHGGHGGHHHHHGHHGHGGGGGHGHHHHGGFGHHHGGGGHGHGGHGGGGFGHHFFFGGHHHHHHHHHHHHHHGHHHGHHGHFGGGGHHGGHHHHHHFHFGGAHHHHHHHHHHGHHHGGGGGHHHHFCGGHGGBFGGGGGGFFFFFFFBAAAA
@M02197:102:000000000-ALU3V:1:1101:17413:16323 1:N:0:1
ACCGATTAGGTATCCTCCGCTTATTGATATGCTTAAGTTCAGCGGGTATCCCTACCTGATCCGAGGTCAACCTGAGAAGGAGAGGTTGAGCGGCGCACTCCGAGCGGCCACCGACGCGAGACAAGATGCCACAACGCGAGGGGACGGACGGCGTGGCCGGCGACATTGAGGCGGGCGGCGAGGAGCCGCGGCGCCCAACACCCAGCCGGGCTGGATTGGTGACAATGACGCTCGAACAGGCATGCCCCCCGGAATACCAGAGGGCGCAATGTGCGTTCAAAGATTCGATGATTCAC
+
BBBBBBCCFFFFGGCGGGCCFGGHHHHHHHCGHHHHGDGHHGHGGGGEHHHHFFHAGHHHHGHGGFGHHHHFGHFGHHFFGEHFE@FCGFGGGFFGEGGGHGGGGGGFFFFGGGCFGGGGGGHHHG;HHHGHHGGFDGGGAAFDFFCAFFFFFFFFFFFFFFFFFFFFFFFEFFDBFFDF9ED-CFFFAF??FA?G8?FCGGD@?CG:EGFHHH;HHGH;H<HHHGFGCGH<F<HHGH;HGFGFCGFGGHHHHHHHHHHGGGGGGHHHHGGGGHGGGGGGGGGGFFFFFFFBBA3A
@M02197:102:000000000-ALU3V:1:1101:3891:16413 1:N:0:1
ACCGATTAGGTATCCTCCGCTTATTGATATGCTTAAGTTCAGCGGGTAGTCCTACCTGATTTGAGGTCAGAGCTAAAGTGTAATTAGAGTGGAGGGAGCGAAAACTTATTACGCATTCCACTTAGACATTTAAGACGAGCCAGAAGGCGGCAAACGTCCAAAGCACCTAGTTCGGAAACCCGAGTAGGGGAGTCTATATGACACTCAAACAGGCATGCCCTTCGGAATACCAAAGGGCGCAATGTGCGTTCAAAGATTCGATGACTCAC
+
@ABB?3AA4DFFGGFCGGE?FG2FGHGHHGFBGHHHHHHGFFHGGGBEE:GHH:GHHGFHGHHHGBAFGFEGHHHGHE@GFD<FGGHHH@EFGHE<?>EDEFGGFGHGHHFGFFFFFFGFFHG11BBFB2D5FFFGADEFFGGAFG</11GGFFE<1CEGFD1BC0GCC?GCE2EFFCHCEE?ECE>C#CGHEGFBHHGFG39FAHHGC9HHHHH:GFGGGGGHHHGGFBHHFGAAG9CBHHEAGGGFGBA3GGFCFF1FFFFFAAAA1
@M02197:102:000000000-ALU3V:1:1101:3902:16428 1:N:0:1
ACCGATTAGGTATCCTCCGCTTATTGATATGCTTAAGTTCAGCGGGTAGTCCTACCTGATTTGAGGTCAGAGCTAAAGTGTAATTAGAGTGGAGGGAGCGAAAACTTATTACGCATTCCACTTAGACATTTAAGACGAGCCAGAAGGCGGCAAACGTCCAAAGCACCTAGTTCGGAAACCCGAGTAGGTGAGTCTATATGACACTCAAACAGGCATGCCCTTCGGAATACCAAAGGGCGCAATGTGCGTTCAAAGATTCGATGACTCAC
+
ABBBBBABFFFFGGGGGGCFGGGHHHHHCHFHHGFHGEGHHHHGFFCAEGHHHFHHHHHHG/FGFFFGFGGFGHGHHFEDDGFHHFEFGGHEHFGCDGGGBFGDG3FGEGHBFCHGFFHGHHGGBGGDGFGFGGHHGFFDC9FEFAGGHHGFGEGDFGHGHH3?CHHHHEAGGGH;FFEEE39FABFH;HHHHBGHHGHHHHH9GGHHHHHHHHGEGGGGFGHHGFGCHHHHGEGGGEBHHH;EAEAGGGGGGCEGCFFFFBFFABAB?
@M02197:102:000000000-ALU3V:1:1101:27497:16447 1:N:0:1
ACCGATTAGGTATCCTCCGCTTATTGATATGCTTAAGTTCAGCGGGTAGTCCTACCAATCTGAGGCCGATGAATTGAAATTAAATCCCTTCCTCTCTTCCAAAGAAGCGAGGCATGGGCGGGGTTCAGAAGCACTCCAACCAGCAAAACGTCGCGTCCAGCTCCTCGACCCTGCGCCTCTCCTCTCCGAAGTCCTGATATTATCAAAACCCGGCAGGGAAAGACGTGGGCGAAATAACGAGCTTTCGTCCGTCTTGCCTATCGAATGGATGCGCTAATGCATTTCGAGGGAGCCACCGTGGAAGATGGCAAGACCCTCAATACCGATCCGCCAGCTTTCTCAACTAAATAAGAAAGCTGTCGTTCGAAACAATTCGCGGCCCTCAAACAGGCATGCTCCCCAGATTAGATCTGCCGGGAGCGCAAGGTGCGTTCAAAGATTCGATGACTCAC
+
BCCCCCBBFFFFGGGGCGGGGGGHHHHHHHHGHFHHGHHHFFHGGGGGGHHGHHHHHHHHHHHHGGGGGGGGHHHHGHHHHHHHHHHHGHHGHHHGHHHHHHEHHHHHGGGGGGHHHHGG?CGGGHHHHHHHHHHFHHGHGGHHGHHHGGFHGGG?DGGGGFGGGGGGGGGFFFFFFDFFFFFFFFFDF.=EFFFEFFFFFFFFFFFFFFFF-DFFFFFFFFFFF.AA-9FFFF?BFFF3DFFFFB-9-----FBB/--BBF:B/FF=A@G@GFGFBFGGFCGE@=/EE9.9:::-.HHHCC0GBBFGEFGFECG<0GFE<.CA<-<-</0FGBHHGHGBFFFEFHFHGDHHHHHHCGGGGGHGCGFB21/E?E@GEFAA0/D0BGBBGHEGGAEEF?BAFGHHGFEGB/ACGGGGGGEGGHGHHCGGE1GEA3GGGGGFBFFBBFFAAAAA
@M02197:102:000000000-ALU3V:1:1101:21810:16327 1:N:0:1
ACCGATTAGGTATCCTCCGCTTATTGATATGCTTAAGTTCAGCGAGTAGTCCTACCTGATTTGAGATCGAACGTTCAAAGCTGTCCTCACCGAGGAGAGACGTCTATGAGCCCCAGTGAACCTCCATTGCTGAAAGTTACCTGGTGGACAATCACAGGCGTAGATAGTTATCACACTTGTGACGCCACCAAACACCGGCAAGCTGATTCATTTGAGAGGAGCTGACCATAGGCCAGCAAAACCCCCAGAGTCCAAGCTCATCATGGCAAACCATGAGAGTTGAGGTGTTCATGATACTCAAACAGGCATGCCCTTCGGAATAGCCAAGGGGCGCAATGTGCGTTCAAAGATTCGATGATTCAC
+
BBCCCCCCFFDFGGGGGGGGGGGHHGHHGHHHHGHHHHHHHHHG2EFHHHHHHHHGGHHHHHHHGFHGHGHHGHHHHHHHHGHHHHHHHHHGGGGGGHCGFGGGHHHHHFFHGGGGHHHHHGHHHGHHHHHHHGGHGGHHHHGHCGGHHFGHHFHHGHGGGGGGHFHHGHHHHGHFHHHHHHHGGGEGHFGHHHHGHGHHGGHHHHGHHHGGGH3GHHBFHFHHHFFGHHHGGGFHGFF?FGGGHHHHHHFGFFHF3FEGHHHFGHGHHHHHHHHHGFHGHGHGHHHHGHHHHHGFGEGHGGHFGGHHGFEGFEGHHHHHHHHHHHHGGGGGHGGHGGGGHGGGGGGGGGGFFFFFFFAA?AA
@M02197:102:000000000-ALU3V:1:1101:29568:16518 1:N:0:1
ACCGATTAGGTATCCTCCGCTTATTGATATGCTTAAGTTCAGCGGGTATCCCTACCTGATCCGAGGTCAAGAGTGTAAAAATGTACTTCTGGACGCCGTCGTTCTGAAGGCAGAGTGCGAGATGTACTGCGCTCCGAAATCAATACGCCGGCTGCCAATTGTTTTGAGGCGAGTCTGCGCGCAAAGGCGAGACAAACACCCAACACCAAGCAGAGCTTGAGGGTACAAATGACGCTCGAACAGGCATGCCCCATGGAATACCAAGGGGCGCAATGTGCGTTCAAAGATTCGATGACTCAA
+
BABCCCBCFFFFFGGFBGGGGGDHHHHHHHGHHHHGHHHHHHHGGGAEHHBGHHGHHHHHHGGEGGGHHHFGHDGFGHHHHHHGHFHHHHHHHHGGGGEEGGGHGHHHHHHHGGFFGHGGGGGHHHEFFHGGGGEHCEGHHHHHHHHGGHGGHGGHHHHHHHHHHEGGGGHGGGGGGGGGGHG?EBGHHHGFGFGFGGCHHEFGFGHHFFHHGHHHHHHHGHG%;FGAHFBFFCHHGHH(H#FGHHGGGHHHGEG2FGFGHHCHGEEAAA1GDA0GGHGFFFGCGGGFFFFFD1FAA1?>
@M02197:102:000000000-ALU3V:1:1101:7972:16530 1:N:0:1
ACCGATTAGGTATCCTCCGCTTATTGATATGCTTAAGTTCAGCGGGTAATCCTATCTGATCTGAGGTCTAATCTTAGAATTTGACTAGTTATGTCGGATTTGTAAGCTTCCAGCAAAGTATCAAAGGTCAGCCACGTCAAAAAGACATGTCCTCAGCGACTAGTCTATTACGCCGAGTCAATCTGATCTCGATGAGAGGGATGCTAATGTATTACGAGCGAGCTTCAATCCCGAAGGATCCAGCAAAAACACTCAGAAACCAAGCCGCACCATATCTCATTACAAAATATGGGGGTTGAAGAGTTCACGACACTCAAACAGACATGCTCGCCGGAATACCAGCGAGCGCAAGGTGCGTTCAAAGATTCGATGATTCAC
+
3AA?3DBBBFFFGGGGGGGGGGGHHCHHHGGHHDGHFDFBGFHFGGEGBHHHHHGFHFEGGFHGHGHGHHHHHHHHGFHHFFFG5GFCGFDFDHHHGGGGHGHHH4GHHHHGE3GFG34FGGG4FG2BGHBEFGGFEGFGHBCBAGHHCG2DGFH<FAF#;F<FGFH/GFFC/.<92EGFF9GHGHHHHFEHGFCGBGFGFF/:0CCGHCGFGFFEG.<9?0=AACGG6BFGGF10<?;BBDF#<#0??1222>22GEFGCCD?CB33?3GGG43BDHHGG?EHGFB3F/GGGHHG4GHGFFFFBEFEGFF4F3?ED5HHFGHHFEE?EA0CEHHGBGE2A?AGFGGHGHHEFAECCGGGF5FGGFFFFFFFFBA3A>
@M02197:102:000000000-ALU3V:1:1101:16387:16600 1:N:0:1
ACCGATTAGGTATCCTCCGCTTATTGATATGCTTAAGTTCAGCGGGTAGTCCTACCTGATTTGAGGTCAAAAAGGCTCGGTTTAACGCGAGCTTAATTTGAAGAGATTTCGAAGAAGCCTCCATTGCCAGGCCGCCGACAAGTGATTAACTCAACGAGGAAGATTACAACGTCGAGTCACAAGTCGGTCAACCGAGCGGCTGCTACTTGTCTGCATTTCGACCGAGCTGTCTCGAAGGCAAGACGGCAAACGATCACGATCCAATCCTGGAAGTCCACTTCGACACGAGGGCCAGAATGAACTGGATTGAGAGGTTACACGACACTCAAACAGACATGCTCCCCGGAATAACCGAGAAGCGCAAGATGCGTTCAAAGATTCGATGATTCAC
+
BBCCBCC?FFFFFGGGGGCGGGGHHHHHHHHHHGFHBFEGHHHGGGGGGHHBDGHHHHHHHHHHGHHHHHGHHGFHBGGGBEFHHHGGGCFGGGHFHHHHEHHHHEHHHHHGHGGGBGHHHHHHHEFHHHHHGGGGGGCGGEDGHHGHHFFHHHHGGGGGHHGHHH:HHHGCEGGG:FFGGFFGFGGAGFFBFAFFFFF;;HFFGFGFFFFFFFFFFFGFEEBGGFFGF/BEGHGGFFHFCEFFGGFCHHFD0HGHGHHHFGGGAFFFFGFHHHE1CAEHEF?//CGEEHFEHFHHHHHGBGHHHFHHFBHEHFGCAEEEBDBDFGGB2DGFHF1F/GGGCECHGEHHGGGGGHHGGGGGGHFGEA0GHGGFGBGGGGGFFFFFFDAAA>1
@M02197:102:000000000-ALU3V:1:1101:16293:16619 1:N:0:1
ACCGATTAGGTATCCTCCGCTTATTGATATGCTTAAGTTCAGCGGGTATTCCTACCTGATCCGAGGGCAACCTTAGAAATAAAAGGGGTTAGACCGACCCGACGGGACCTTGCAACTCCCCGCGTGCCTCGTAAAAGACTCGTTGCGAAGAGGGTCCCACGGACGCCGTCATTGTCTTTGAGACCAGTTGCGGTTGCCCACAACTCGATCCAACGCCAAACCAGGAGGTTTGAGAGAGGATAATGACGCTCGAACAGGCATGCACCTCGGAATACCAATGGGCGCAATGTGCGTTCAAAGATTCGATGATTCAC
+
AA1AA11A1B@DGGBDGFEEEAA1FB3F3AGHHDG1GFB2GBHAEEGEFHHH22BAEDHHGFHFGE/B/FGH01BF@GGHFGHBFE/>/>;9@1G/9@?E;><9/<CCCHG;18GBGGBFEGC@CCCH0EFCC0<C<EHGHC:.?GC0CC:::;;FAFGF?-?9<AC?G9BHFH9GBFFGGDEFFF7<?CBCCBFFFFFFFBEB<BF9>AAEBFEE??>FEFCAF:CG6;9GFF7F2@2@F9GAFEEABG/2DF11B1A211A///AGFHFEBB1FGHEEE0EF1GF00A01F1FABA31A1FC@3@B31>11>
@M02197:102:000000000-ALU3V:1:1101:10418:16656 1:N:0:1
ACCGATTAGGTATCCTCCGCTTATTGATATGCTTAAGTTCAGCGGGTATTCCTACCTGATCCGAGGTCAACCACTAGAAAATTAGGGGCTTTACGGCCAGACGCCGGCGCTGAAGCTCCTGAAGCGAGAAAGAATTACTACGCTTGGGGCCAACGCGACTCCGTCAATAGCTTCGAGGAGCTGTCCCCCGAAGAGGCAGGCTCCCAATGCCAAGCAAGCTGGTGCTTGAGGGTTGAAATGACGCTCGAACAGGCATGCCCACTAGAATACTAATGGGCGCAATGTGCGTTCAAAGATTCGATGATTCA
+
CCCCCCCCFFFFGGGGGGGGGGGHGHHHHHHHHHHHHHHHHGHGGGGGHHHHHHHHHHGHHHHGGGGHHHHHGGHHHHHHHGHHHHGGGGHHHHGGGGGHHGGGGGGGGGGGGHHHHHHHHHHHHGFGGGHGGHHHHHHHHGGGGGGECGGGHGGGGGGGGGG1HGGGHGGGGGHHHHFGFFGGGGGFHHHGHGHHGHGGGHHFGHHHHGHHHHHHHGHHHHHHHHHHHGHHHGHHHHGGFFGHHGHHHHHHEHFHGHHHHGHHHHHFHFHHFGGGGGHHHHCGGGGGGGGGGGGGFFFFFFFCCABA
@M02197:102:000000000-ALU3V:1:1101:26260:16735 1:N:0:1
ACCGATTAGGTATCCTCCGCTTATTGATATGCTTAAGTTCAGCGGGTAGTCCTACTTGATTTGAGGTCAAAATGCACTGTTTTGAACTAGAACAGGTTTATCTTTGTCTTTAAAAAGCCACCGTTACTAAACATCCGTTTGCGTCACTATCGAAAAGTTCTACAACGATAGCTCAAGCCGCAAAGGTACTTTATTGGTGCTTGTTACATTTCAGCCGAGTCGTGACCTTACTTAAAAAGCCTGACAAACAGCCATGATCCAAAACCCAGACTGCCTATTGTTACATTGGCGGGGTTGAGAAGGTTTGCGACACTCAAACAAGCATGCTCTTAGGAATAACCCAAGAGCGCAAGGTGCGTTCAAAGATTCGATGACTCAC
+
BBBBABCCFFFFGGGGGGGGGGGGHHHHHHHHHHHHHHHHHHGGGGEGEFHHHHHHHHFHHHGGGHHHHFHHFHHGHHHHHHHHGGHGHHHHHHHHGHHHHHHHGHHHHHHHHHHHGGHHHHGGGGGHHFHHHHHHGFHHGHGDFGGHHHHGAGGGHHHGHBHHHFCGFFGBGHHHHHGGGGGFGGGHHHGHGGFHFGEFGHHHHHHHGFGFGEFFGGCAFHG?FGGGGGFGGGHHHHFFBFAGHHF0GHHHFHGHHFGHGFF?FGHHHGFFHHHHHHHHHHHGHGGGGGDFHHFFHHHHHGGGGGHGHGHGGHHHGGHHHHHHHHGHHHHHHHHFHGGGGHHHGGEGGHHHFGGGHGGBGGGGGGFFFFFFFFAABA?
@M02197:102:000000000-ALU3V:1:1101:18572:16784 1:N:0:1
ACCGATTAGGTATCCTCCGCTTATTGATATGCTTAAGTTCAGCGGGTATCCCTACCTGATCCGAGGTCAAGAGTGTAAAATGTACTTTTTGGACGTCGTCGTTATGAGTGCAAAGCGCGAGATGTACTGCGCTCCGAAACCAATACGCCGGCTGCCAATCGTTTTGAGGCGAGTCTACACGCAAAGGCGAGACAAACACCCAACACCAAGCAGAGCTTGAAGGTACAAATGACGCTCGAACAGGCATGCCCCATGGAATACCAAGGGGCGCAATGTGCGTTCAAAGATTCGATGATTCAC
+
CCCCCCCCFFFFGGGGGGGGGGGHHGHHGHGHGHHHHHHHHHGGGGGGGGHHHHGHHHGHHHHGGGGHHGHHH5EGHHHHHHHHHGHHHHGGHHGFGGGGGGGGHGHHFHHHHHHHGGGGGGGHGHHGGGGGGGGHGHGHHHHHHHHGGHGGHHGHHHGGGHHHHGGGGGHHHHHHGFFGHGHGGGGHHHHHHHFFFFGFHGHGHGHHHHHHHHGHHHHHHHFHHHHGGGGGGGGGGHHHHFFHGHGGEHGHHGGHHHHFFHGHGGFCGHHHFGCGFHGGGGGGGGGGFFFFFFFBBBAA
@M02197:102:000000000-ALU3V:1:1101:2845:16831 1:N:0:1
ACCGATTAGGTATCCTCCGCTTATTGATATGCTTAAGTTCAGCGGGTATCCCTACCTGATTCGAGGTCAATATGTGGGGGGTTGAGCTTCTGGGAGCCGGCCTCAGGGCAAGGGGCGCAATGTGCTGCACTCCAGGCCATCATACCAGCCGCCAATCGCTTTGAGGCGAGTCCGCGCCAAAATGGAGGCGGGACAGACACCCACCACCAAGCAGAGTTTGAGGGTGTAAATGACGCTCGAACAGGCATGCCCCCCGGAATTCCAAGGGGCGCAATGTGCGTTCAAAGATTCGATGATTCAC
+
AA3A?DBBF5DFGGFGGCCFEGGHCHHHHHHHHHHGHBF55BGGGGGGHHHHHFFHHHF5EGCDGEGHHHH5@G@F(EEBC<25HFFF7BGHGF<#DGGGG:6CGHEHDEGGGGGG?4B;.;BFF8FFFFFFFFEFEEFFFF::FFFB.@BAA@BFFE?BEBBB@B?B;=BFF.?B@FDFBGFFC/9A?BB?F;09;.#-.:A#CC.:A-#0D0:0#:9GC<7G.FF7FFAC<.?C9CF?FDF;F/?///?CEE0D11A11FBB/?EEAB1BFFE0E?HGFFFE3BAB11C3FFD3AAAAA
@M02197:102:000000000-ALU3V:1:1101:17380:16882 1:N:0:1
ACCGATTAGGTATCCTCCGCTTATTGATATGCTTAAGTTCAGCGGGTATTCCTACCTGATCCGAGGTCAACCTTAGAAAATTGGGGGTTTTACGGCAGGAGTCCGTCCCGGTTTTCCCTAGCGAGAGTTATGTTACTGCGCTCGGATACCGTAGGAGGTCCGCCAATGTCTTTGGAGGGCTGCGTTTCCGCAGGCCCTCAACACCTACACCCAAGGGCATAGAGGGGTTGAAATGACGCTCGAACAGGCATGCCCTCCAGAATACTAGAGGGCGCAATGTGCGTTCAAAGA
+
AABBBBBBFFFFGGGGGGGGGGGHHHHHHFHHHHHHHHHHHHHGGGGGHHHHHHHHHGHHHHHGGGG:HHHHHHHHHHHHHHHHHGGFEGGHHGGGGGFGFFGGECGFGGGFECGGHHBGEFFBFFFGGFGCCGFDGCGCC.AGGCFAFHHGHHGHGECGHGGHHHHGHHGGHGHHFGGGGGGHGGGGGHGGFGGHHFHGGFFGHHGGFHGHHHHHHHGFHGEGGHHHHHHHGGGGGFFHGHHFHHHHHHGGCEHHFHHHHHGGFHHHGGGGAGFGGGGBBFFFFFBBBBB
@M02197:102:000000000-ALU3V:1:1101:12745:16906 1:N:0:1
ACCGATTAGGTATCCTCCGCTTATTGATATGCTTAAGTTCAGCGGGTATCCCTACCTGATCCGAGGTCAAGTCATGAAATTGCTTGCTGGACGCTGATCCGCCGGGGCTCCGAGAAGCGCAAATGTGCTGCGCGAGAAGCCGACGAGACCGCTGCCAATGACTTTGAGGCGAGTCCGCGCACGGAGGCGGGACAGACGCCCAACACCAAGCATAGCTTGAGGGTGTAAATGACGCTCGAACAGGCATGCCCCACGGAATACCGAGGGGCGCAATGTGCGTTCAAAGATTCGATGACTCAC
+
BBCCCCDCFFFFGGGGGGGGGGGHHHHHHHHHHHHHHHHHHHHGGGGGHHHHHHHHHHHHHHHGGGGHHHHHHHHHHHHHHHHHHHHHHGHHGGGGGHHHHGGGGGGGGHGGFGGGHHGGGGGHHHHHHHHGGGGGGGHHHGGGGGGGGGGGHGHHHHHHHHHHHGGGGGHGGGGGGGGGHGHGGGGGHHHHGGGGGHGHHFHFFGHGHHHHHHHFFFHHGHHGHHHFFGGFGGHHGHHHHHHHHHGGGGGEHHHHHGHGGGGHGGGGGHHGHGGEGHGGGGGGGGGGFFFFFFFBCAAA
@M02197:102:000000000-ALU3V:1:1101:21291:16986 1:N:0:1
ACCGATTAGGTATCCTCCGCTTATTGATATGCTTAAGTTCAGCGGGTAGTCCTACCTGATTTGAGGCCAGATGTCAAGAATTATACACACAAGTGCGTATGGGGTATAGAAAGCAGACTATTGTCAAAGTCCTGGCCACAAGCGAACTTGTGTCCTAAGCGAAATACTTATTACGCCTAGGGGAACCAGTGCAAAGACTAATCCAGCTCACATTTTTAAGGCGAGTCAACTCATCATTGACAAACGCCCACATCCAACATCCAAGCTTGGATTAACCAAACTTGGAGTTGAGGTTTTCATGACACTCAAACAGGCATACTCTTCGGAATACCAAAGAGTGCAATTTGCGTTCAAAGATTCGATGACTCAC
+
CCCCCBCCFFFFGGGGGGGGGGGHHHHHHHHHHHHHHHHHHHHGGGGGGHHHGHHHHHHHHHHGGHGGHGHHHHHHHHHHHHHHHHHHHGGEFFGHGGGGFHHGEFHHHHHHHHHHHHHHHHHHHHHHFHHHHHHGHHGHHHHGFDGHHHHHHHHHHGHHHHHHHHHHHHHHGHAEHHHHHHHHHGHHHHGHHHHHHHHHHHHHHHGGGGGHHGHGGGGGGGHHFHGHHHHFFGGHHHHCGGGFGGGHHHHBFHHHGFFGGGHHGHHHGHHHHHHGHHHHHHHHHHHGHHHGGHHHHGHHHHHHGFGHFHHHHHHHHGHDGGGHHHFGHHHHHHGHHHHHHHHGGGGHGGGGGGGGGGFFFFFFFBCCBA
@M02197:102:000000000-ALU3V:1:1101:18023:17006 1:N:0:1
ACCGATTAGGTATCCTCCGCTTATTGATATGCTTAAGTTCAGCGGGTATCCCTACCTGATCCGAGGTCAAAGACGGGTTGTCGGCTTCGTGGACGCGGTCCCGCCGCCTCGAGAAGCGCAATGTGCTGCGCGGGAGGGGGCAAGGCGCCGTCGCCAATGCATTTGGGGTGAGTCGCCGCGCGGGGCGGGACAGGCACCCAACACCAAGCAGGGCTTGAGGGTGTAGATGACGCTCGAACAGGCATGCCCCACGGAATACCGAGGGGCGCAATGTGCGTTCAAAGATTCGATGACTCAC
+
CDCDCCCDFFFFGGGGGGGGGGGHHHHHGHHHHHHHHHHHHHHGGGGGGHHHHHHGHHHHHHHGGGGHHHHHGHGGGGGGGHGGGGGHGHGGGHGGGGGGGHGGGGGGGGGGGHGHHGGGGFHHHFHFHGGGGGGGGGGGGGGGGGGGFFFFGFFFFGGHFFGGGHHHGGFGGFGFFGGGFGGGGGHGGCFEHGGGGGGFHFEGHHHHHHHGGFHHHHGHHHHFGHGGGGGGGHEGFHGHHGGHGGGGFFGFHHHFFGGGGEGGGGGGFCHGGFE4GGGGGGGECGFFFFFFFBBAA3
@M02197:102:000000000-ALU3V:1:1101:16978:16991 1:N:0:1
ACCGATTAGGTATCCTCCGCTTATTGATATGCTTAAGTTCAGCGGGTGATCCTACCTGATTTGAGACCAGAAGTGAAATTGGGATGTGCCACAGAGGCAAGTTCGAAGCACACGCAGACACAACCAAACATTCCTCCTTTAGGCGACATAGCAAATGACGTATCATGCCATGCCAGGAGAAAAACACTGCTTGGCCGTCTCCTCCCAAACAGAGAGGCGGCTGCAAAGTGGCCCAAGGCGCTCATGCATTTGGGGAGCGCCTGTGCTAGGTAGCGCTGGCAGAGGCACCCATCCAGACCCCATCCGCCAAGCCGTTTCATTTAAAAACCGCTTGGGGTGGGAGATTTCATGGCACTCAAACAGGCATGCTCTACGGATTGCCATAGAGCGCAAGGTGCGTTCAAAGATTCGATGATTCAC
+
BBBBBBBBFBFFGGGGGGGFGGGHHGHGCHHHHHHHFGHGHHHGGGEGHHHHHGHHHHFHHHHHGHEGHHHHHHHGHHHHHGHGHGGHHHHHHHGFFGFHGHHHEHHGGHHHHGEE?EHHHHFGGGHHHHGHHBHG2GGHHFFHGCFGCHFHHHFGFBGGFGHHGHFHHHHHE000CCGHFHEHAGHEFFC:CAGF.#;DD.599AF#CA8GGFFD?DCA0;0099//..#9#;9B?A.B0;AD9;;0.:/.;:.;::C<//<0C0<<C--.-->>1FF1HGGFA?F//11<22GB/C/AB</CEB/?EEE/GHHHEFHDCHFFEE?FAF1?A?EECCFFFF55FGDHDHHEGHFGFBBFFFHFEGF5FAEB2EHHFFCFB5GCGFEGGHHHFCCFF4AF5G5FFEFCFBFFFFFBB@BB
@M02197:102:000000000-ALU3V:1:1101:17174:17138 1:N:0:1
ACCGATTAGGTATCCTCCGCTTATTGATATGCTTAAGTTCAGCGGGTAATCCTACCTGATTTGAGGCCAGAGGTGTAATAAATTGTTCGCATACTGCAAACGATTCGTAGCGGCAACCAAGACACAGTTCCAGCATTACGATAAAGTTCAGAGTTGTGCGAGCATCGATGAAAACCATAACGATACTCCTCCGATCCTTACCACGCATGGGGTAGGTCATATAAAGGCCAGCTCCTCTCTTTCAAGCGAGTCTTTTCAAAGAAAAGACAAAGCGCTCACATCCGCCCGACTAACAACCTTTTAGTTAAAAAAGATTGGTGGGTGAGGGATTCATGACACTCAAACAGGCATGCTCTTGGGAATACCCAAGAGCGCAAGGTGCGTTCAAAGATTCGATGATTCAC
+
BBBBBBB@FF5DGFGCFGGGGGGHFFHGHHHHHHHHFDGHHGHGGGGGHHHGHHHGHHHHHHHHGHGGHHHHGGHHHHHHHHGHHHHHGGGGGHHHEHHHHGGGHHGHHGGGGGGGHHGHHHGHHHF@GHHHGHGFHHHGGHGGHHFHEHGHHFFFHGHGGCGGHHGHAFFF0GHGHHHHHG9GGGHHGGHHDGGGGGGGGFGFFDGGGGGGFFFEFFFFBFGFHFGGHHHFFGGHHFGFGHGHEFFFFFFFEHHFHGFGHHFHGF<BGDFCFEHHEHGFCFGGFGGHGHFHGHHGGHHHHFGBBHCHHHHDGGHGGGGHGHFHHHHHGHHHGHEHHHGHHGEADFFFGGHHGCABHGHHHGFEHHFHHGCGGHDHHGGFCFGGGGGGGGGGFFFBFFF?AAA3
@M02197:102:000000000-ALU3V:1:1101:1878:17083 1:N:0:1
ACCGATTAGGTATCCTCCGCTTATTGATATGCTTAAGTTCAGCGGGTATCCCTACCTGATCCGAGGTCAAGTCATGAAATTGCTTGCTGGACGCTGATCCGCCGGGGCTCCGAGAAGCGCAAATGTGCTGCGCGAGAAGCCGACGAGACCGCTGCCAATGACTTTGAGGCGAGTCCGCGCACGGAGGCGGTACAGACGCCCAACACCAAGCATAGCTTGAGGGTGTAAATGACGCTCGAACAGGCATGCCCCCCGGAATACCAGGGGGCGCAATGTGCGTTCAAAGATTCGATGACTCAC
+
A3AABBBBFFBFGGGGGGGGGGGHHDFHFGH5FGFEBDEEGFHGGCEEGFBGFHHFHHHHFGG?FG12FGGGHHHHGHHHHGFHHHGHHGFGFGGGGBGDHEDGCGCGFHGGGFGGHHGGGGCHHHHH9H?FFFCCCEFBCCGFFCGGGGGGGGFFGFFFGGGGFFGGGEBCFFFEDFFGGGGGGGGGFFCAFFFF?FA;CDHFGFHHGFFGHHFFFHHHFHH;EGFGGGCCFGGHGHHHHHFHEHGGGEE??EHFHHFHECGEGEGGGHFHG??E0FGGGGGGGGGFB1FFDB1AA>1A
@M02197:102:000000000-ALU3V:1:1101:29572:17164 1:N:0:1
ACCGATTAGGTATCCTCCGCTTATTGATATGCTTAAGTTCAGCGGGGATTCCTACCTGATCCGAGGTCAACCTTGGTAAAAAGTTGGGCTCGCCGAAGCGAACCCTAAAGACCGGGTCTGCAAGTGCCAGCCTAGTACGTGCCCGAAAGCTCAGTGTCCAGGTGTCCTCACAGACGCCGTCATTATCTTTGAGACGGGCGGTACGCCACTAAAAGGCCGCCGCCGACGTCCAACAACAAGCCGGGCTTGAGGGGTGATAATGACGCTCGAACAGGCATGCCCCCCGGAACACCAGAGGGCGCAATGTGCGTTCAAAGATTCGCTGACTA
+
A?AAB3AA4FFFFGCGFB2E2EFHGGHGHH5FBHFGBFBFGH5AE?0AAGHHHFHHBBGHGFH?ECEFGGBAGFHHHFHH4@E3FEB?GHHCGCGGCCC/BDGGG3GHHGGH0@/9<0GGFFFFG1:FF$E7GH;G<FD/.G<HG?C1;C0C#9;B:#-0;#B9FFG4FFGF@FG@B6B99BB;BFFF:/9/A9/9.@BF@;9:.9/9DF9F/B9=9@@B<;B-..@FC9FE8A9C;AAGCEBBC0:.CFCHFG0D00HC..C-.<..GDD?1110F/A/EA/E/FFEF01FA0/A0EE0DA210GGCFAFB3BFB111>>B1DA1AA>
@M02197:102:000000000-ALU3V:1:1101:18326:17220 1:N:0:1
ACCGATTAGGTATCCTCCGCTTATTGATATGCTTAAGTTCAGCGGGTAGTCCTACCAATCTGAGGCCGATGAATTGAAATTAAATCCCTTCCTCTCTTCCAAAGAAGCGAGGCATGGGCGGGGTTCAGAAGCACTCCAACCATCAAAACGTCGCGTTCAGCTCCTCGACCCTGCGCCTCTCCTCTCCGAAGTCCTGATATTATCAAAACCCGGCAGGGAAAGACGTGGGCGAAATAACGGGCTTTCGTCCGTCTTGCCTATCGAATGGATGCGCTAATGCATTTCGAGGGAGCCACCGTGGAAGATGGCAAGACCCTCAATACCGATCCGCCAGCTTTCTCAACTAAATAAGAAAGCTGTCGTTCGAAACAATTCGCGGCCCTCAAACAGGCATGCTCCCCAGATTAGATCTGCCGGGAGCGCAAGGTGCGTTCAAAGATTCGATGACTCAC
+
CCCCCCCCFFFFGGGGGGFGFGGFHGHHHHHHHHHHHHHGHGHGGGGGGHHGHHHGHHHHHHHHFGGGGGGHGHFHHHHEHHHHGGHFHHHGHHHHHHHGHHGHHGHHGGGGGGHHHGHGGGGGGGHFHHHGHHHGHHHHGGHHFHHHHCCEGGGGGGGGGGGGGGGG?GGFBADFDDFFFFFFFFFDDB;.9FB0FFFFFFFFF0BFFFFF-::-9CEFF?FFFAAAAABA=..A;;.#;BDF;D@?DAB99FFFBAA/9/B/F/B;D?CBGGGGGFFB..BDGBGGGGFADHGGFFGC00G/GHHFHHCFDABGD0HEEEAFF?CGFAFEHHHHGHBFGHFEHHGG3HHGFBEEDCFE@HHGGHHHFHEGGECGGEE?FEHGHGHHHGGHHHGGGGHGFHFHHHGFHFFCFCGGFGGGGHFHHGGGGHGGGGGGGGGGFFBFFDFBAAA3
@M02197:102:000000000-ALU3V:1:1101:12835:17330 1:N:0:1
ACCGATTAGGTATCCTCCGCTTATTGATATGCTTAAGTTCAGCGGGTATCCCTACCTGATCCGAGGTCAAGAGTGTAAAATGTACTTTTTGGACGTCGTCGTTATGAGTGCAAAGCGCGAGATGTACTTCGCTCCGAAACCAATACGCCGGCTGCCAATTGTTTTGAGGCGAGTCTACACGCAAAGGCGAGACAAACACCCAACACCAAGCAGAGCTTGAGGGTACAAATGACGCTCGAACAGGCATGCCCCATGGAATACCGAGGGGCGCAATGTGCGTTCAAAGATTCGATGATTCAC
+
BBA?BBBBFDDFGGGGGGGGGGGHHHHHHHHHHHHHHHHHHHHGGGGGBFGHHHHHHGHHFFHGGGGHFHDGFHGGGHFG;H:3AEFDFHGGHFGGCEEFGEFGFEDBGFEHHFFHGGCCFCGFGHHHHFC?/FDGGDCGHGEHHHE?CCADFFFHFHGGGHHFHDGGGGHFGAGFFFFED@BGGEBEFFEHFGFFFFFFEGHGG1AHGHGFGBAFFHHHHGGBBFFEHGGGECHHGGHHHHHHGHGGEA35BGGHHFFEEEAH?GGGGHHHHGGGGHGGGGGGGGGFFFFFFFFABBBA
@M02197:102:000000000-ALU3V:1:1101:1996:17351 1:N:0:1
ACCGATTAGGTATCCTCCGCTTATTGATATGCTTAAGTTCAGCGGGTATTCCTACCTGATCCGAGGTCAACATTCAGAAGTTGGGGTTTTACGGCGTGGCCGCGACGACGACCAGTAACGAGTTGTATGATTAGTACGCTATGGAAGTTCGCCGTGACCTCCAATCGATTTGGGGAACGCGGGTTACCGCGAGTCCCAACACCAAGCTGACCTTGAGGTTTGAAATGACGCTCGAACAGGCATGCCCGCCAGAATCCTGGCGGGCGCAATGTGCGTTCAAGGATTCGATGATTCAC
+
AA?AA?AA11BDFB3FGCA0EE0AFGGCEBEF2FFGBGDFGBB0/EE/BBAEFGHHHFH11DFE//?01DFB6G128BGF16BEE1AEE#:%#/E?///>0;/;#<##/##B91;@1D:?2A#/<59<:#000$10;B0;;00:;;7$:;:-.-./$;0$.C@./<0DFA<B0;<@>#-</<=#?</<//?<0/B<;FHF6CCE9<01BB%1FBFG?1&2&B6FFEE/9GHHE2G@HG%%FC3GGEE1FBGB1AB/E//EA0A00BF31CEE01GA1B331ECF>CFB1@D>>111
@M02197:102:000000000-ALU3V:1:1101:9969:17401 1:N:0:1
ACCGATTAGGTATCCTCCGCTTATTGATATGCTTAAGTTCAGCGGGTAATCCTATCTGATCTGAGGTCTAATCTTAGAATTTGACTAGTTATGTCGGATTTGTAAGCTTCCAGCAAAAGTATCAAAGGTCAGCCACGTCAAAAAGACATGTCCTCAGCGAATAGTCTATTACGCCGAGTCAATCTGATCTCGATGAGAGGGATGCTAATGTATTACGAGCGAGCTTCAATCCCGAAGGATCCAGCATAAACGCTCAGAAACCAAGCCGCACCATATCTCATTACAAAATATGGGGGTTGAAGAGTTCACGACACTCAAACAGACATGCTCGCCGGAATACCAGCGAGCGCAAGGTGCGTTCAAAGATTCGATGATTCAC
+
CCCBBCCCFFFFGGGGGGGGGGGHHHHHHHHHGHHHHHHHHHHGGGGGHHHHHHHHHHHHHHHEGGHHHHHHHHHHHHHHHHGGHHHHHHGHHHHHGGGGHHHHHGHGHHHHHHHHHGHGHHHHHHHHBHHGHHHHGHHGGHHHGGHHHEHHHHHHHHGGGGGHHHHHHHHHGGGGGFEHHHGFGGHHFFGHHHHGGHGGGGHGHHHHHHHGHGGGHGGFHHGHGGGGGFFGHHHHHHHHHHHFFHHGGGGHHFGHHHHFGCGGGGGHBGHHHHHHHHHHHGFHHHHHHHGGGGHGHHHHHHHGGHGFGHHHHGHHHHHHHHHHHGGGGGGGHHHHHHHGGGGGGGGGGHHHGGGFHGGGGGGGGGGFFFFFFFBBAAB
@M02197:102:000000000-ALU3V:1:1101:4520:17385 1:N:0:1
ACCGATTAGGTATCCTCCGCTTATTGATATGCTTAAGTTCAGCGGGTATTCCTACCTGATCCGAGGTCAACATTCAGAAGTTGGGGTTTTACGGCGTGGCCGCGACGATTACCAGTAACGAGGTGTATGATTACTACGCTATGGAAGCTCGACGTGACCGCCAATCGATTTGGGGAACGCGGGTTACCGCGAGTCCCAACACCAAGCTGAGCTTGAGGGTTGAAATGACGCTCGAACAGGCATGCCCGCCAGAATACTGGCGGGCGCAATGTGCGTTCAAAGATTCGATGACTCAC
+
BBBABBBBFFFFBGGGGGGGGGCHHGGHHHHHHHHHHGHFHHHGFGGGHHHHHHHHGFHHHHHGGGEGGHHHHH:GHH;HDGEHC97GGG<HGGGGGEFEH?@A9>FBCF<1F1<FDGFD/<</F<FG1FGG5<GBGC@<0<DB0G/:;C:::A;.:CCGHGAA/DGBHGEFGGD@@AGGHHGFA/BF/9BAAEC?BFFC2GHHFG:9GGF9FHGHGFFDFHHHHFEE9EBAEG;@FBHEFF6G?CFHFFHHHGBFGEGCEEEE?HFHFGGEGHGEFFGGGGGGFFFFFFF??ABA
@M02197:102:000000000-ALU3V:1:1101:15822:17467 1:N:0:1
ACCGATTAGGTATCCTCCGCTTATTGATATGCTTAAGTTCAGCGGGTAGCCCTACCTGATTTCAGGTCAAAGTCAAAAGGTGCGCGATGGCAGGTTTTGAGCAGTCATCACCACAAGGAGAGACGAAACTTATTACGTCTAACACTGATGTGGGATGTTCCACTAAGTCATTTGAGGTGAGCCATTGCTGGCAGACACCCAAGTCCAAGCCTAACATGTTCAGAAAACATATTAGATTGAGATTTCATGACACTGAAACAGGCATGCCTTTCGGAATACCAAAAGGCGCAAGGTGCGTTCAAAGATTCGATGACTCAC
+
BBBBBBBBF5@BFGGGGGGGGGGHHHHHGHGHGHHHFHHHHFHGGGGGGGHFHHHHHHGHFHHGHGHFHHHHHHHFFFHGFGGGGGGGGGGHGGBEGGHGGHHHGGHHFHHHHHHHHHEGHGGFGGGGGHHFGHHHGFGHGGHHHHGHHHHHFHFHFHHHHFGDFGDDGHHFGDFHHHHGGFHHHHGGHGBGGDGHFFGGGHHEFFHGBFEGFGGGHGFGGDBHHHFHGGFGFHHHHHBFFHHHHHHHHFFHHGGE5EFBG3F3HHGA?GGGDGGFHGCGFFEA2CEFFHHGEA2AGCGGGGGGFGBFFFFFBAA3>3
@M02197:102:000000000-ALU3V:1:1101:3718:17480 1:N:0:1
ACCGATTAGGTATCCTCCGCTTATTGATATGCTTAAGTTCAGCGGGTAGTCCTACCTGATTTGAGGTCAGATTTCAAAGAGTTGACTGCCACTCTGTCGGCAAGTCGAGGAAGGACAACCAAAGGGGAACATCTCTGTCAGAGCGAGGATGATACAACGCCCAACGAGTTCGACCCACAGGTCCAACCGACACATTTGAGGGGAGCAGCCTTTCGGCAGCAAGCCCCCATATCCAACCATCTCCCGTTTCGAAAAACCGGAGGGGTTGATGACTTCAAGACACTCAAACAGGCATGCTCCTCGGAATACCAAGGAGCGCAAGGTGCGTTCAAAGATTCGATGACTCAC
+
BBBBBBBBFFDFFGGGGGGGGGGHCBGHHHGHHHHHHGHFHCGGGGGGGDGHHGHGHHFHHHHGGHHHHHFFFHGEHGH3GDDGEHHFHBGHFGHHHHGGCE?1?GGGGGGGH?AHHHGGGHGBFCGGGGHHFFFHHHGHGHHHGFGGGHHFFFHFGHFGC6GH.;CDECGG#A/CDHEHFFGGFGFGGDFGGG7HFE<?EHHFGHHHHFFFBGHGHHHCHGGGGHHHHEGHFGHHGBBBEBGDGGGFGGHGGGEEFDGFEGGHGEHFHGFD5FHHFEHHHHGHHHGAHHHGGHHHGGGGEHEHHHHHFHGHGGGGCHGHGGFGGHFGFCGGGGGCBFFFFFDAAAAA
@M02197:102:000000000-ALU3V:1:1101:6339:17443 1:N:0:1
ACCGATTAGGTATCCTCCGCTTATTGATATGCTTAAGTTCAGCGGGTAGTCCTACCTGATTTGAGGTCAGAAGTCAAAGGAATTGTCTTGCGACGATTAGAAGCATGAAGCTTTATCACTTATACACAGTGCAGATAATTATCACACTGAGTATGAAATGAACATTCTCACTAATGCATTTAAGAGGAGCTGACTTTCACAATGATGCCAGCAACAACCTCCAAGTCCAATATCACCTTAGAAAACACTAAGGGAATTGAGAATACCATGACACTCAAACAGGCATGCTCCTCGGAATACCAAGGAGCGCAAGGTGCGTTCAAAGATTCGATGACTCAC
+
AAAAADAAB1F@GGGG11EEGGGGHBFFDGDFDGFHHFCGHFCEEGGEAFHFFFFFHHHGGHGGAGHHHHHFB1FBEGHEFGHHGFHHHDFE/EGGEGGEFHGFHHHFF1FGHHG8FGGFGHHBGDCGHFDGHHFGHHHGH7HHHHHFGG1GFFGEGHGHHGHGFHHGEFFGHHGHHHHGGGHGCFFB1FBGBCFF2BHHHGGGGHHHHHFHFGHHGGHHHBBHGFFBFFDGGCGFFGFHGFHGFF2GBGDG@1HF2FHGD2E@11FFHFF11GFHGF1FF11EFHHEEGGGHHHGF1FFEFB0GE0EA1HBCEAEAGGDFBGB1GGFFDFFFD1A>>1
@M02197:102:000000000-ALU3V:1:1101:23996:17560 1:N:0:1
ACCGATTAGGTATCCTCCGCTTATTGATATGCTTAAGTTCAGCGGGTAATCCTGCCTGATTTGAGGTCTAAAGTTCAAGTGTTTCACTCAAAGTGAAGCGATTTATAAGCGCCGTCTAACGTTAAGACTGCATTCGACTTGACGAGAATAAGTGTTATTACGCCGAGTGAAGCTTTCTATGCTATCGAAATACAAGCTGCTCGTACATTTCAGCTGAGCTGACCCTATACAGGGCCGGCAAGACAGCCAGAATCCAAGCCCAGACGCCTGTTCCATTACAAAACAGGGGGGTTGAGGGTTTCACGACACTCAAACAGGCATACTCTTCGGAATACCAAAGAGTGCAAGGTGCGTTCAAAGATTCGATGACTCAC
+
BCCBABCCFFBFGGGGGGGGGGGGHGHFHHHHHHHHHGHHHHHGGGGGH5DGHFHHHHHHGHHHGHH2FGHHHFGHFHHGHGHHHHHFHHCGHHHFFHHGGGHGHHHHHGCGGGCFHHHHGGHFEFGHHHFEHGFHGG?EHHHGGGGG:HGHFDGHGF<HHGFEFCGGEFGDHGGHFEGGFHHHHHGHGFGHHHGHHHGGHHGHHFGHGDFGGBF1EHEHHGFHEFGGGHHG8GFGFHFFHFHFCBFGHHHHEGGHGHHHGGGGGECBHHEHHHEHHFHHG3HECGGGGHHHGHFEFHDEFGFGGHFGGHHHHFHGHHGHHGHEE?FHGHHFAAHHHGHGHHGHHHHGGGGFGGFGGBGGGGFFFFFFFAAAAA
@M02197:102:000000000-ALU3V:1:1101:17165:17591 1:N:0:1
ACCGATTAGGTATCCTCCGCTTATTGATATGCTTAAGTTCAGCGGGTATTCCTACCTGATCCGAGGTCAACCTTGGTGCCGCCGGAGCGGGCTTGTGGGGGGTTTAGAGGCAGGACGCCGAGGGATCCCAATGCGAGGCTGATGCTACTGCGCAAAGGAGAGGGCCTTCGGGTCCGCCACTGGTTTTAGGAGACTGCCGTGGCAGATCTCCAACGCCGGGCCACGGGGGCTCGAGGGTTGAAACGACGCTCGGACAGGCATGCCTCCCAGGATACTGGAAGGCGCCATGTGCGTTCAAAGATTCGATGATTCAC
+
ABABBBBBFFFFGGGGGGGGGGGHHHHHHHFFHHHHHGGHHHHGGGEGHHHHGHHHGFHHHHHGGGEGFHHHHHHFHGHHGGGGGGGGGGGGGHGHHGGGGGFGFGFFFGGGFFFFFFFFFFCFFFFFFFFFEFFFFFFFF8FFFFFFFFFFFFFFFFFGFGGFFFFFFEFFEFFFHFGFHGHFHHFFGHHGGGFFFGHFGHFHHHHFHHFFFGGGGHHGFFEGGGGGFFFFHHGHHHHFEEFFF1GFGD?GHHFGGHEHGGGGFGGFHHHHCHHHHHGGGGGHHHHGGFEFFFGGGGGGBGFFFFFFFA3>3>
@M02197:102:000000000-ALU3V:1:1101:3703:17472 1:N:0:1
ACCGATTAGGTATCCTCCGCTTATTGATATGCTTAAGTTCAGCGGGTAGTCCTACCTGATTTGAGGTCAGATTTCAAAGAGTTGACTGCCACTCTGTCGGCAAGTCGAGGAAGGACAACCAAAGGGGAACATCTCTGTCAGAGCGAGGATGATACAACGCCCAACGAGTTCGACCCACAGGTCCAACCGACACATTTGAGGGGAGCAGCCTTTCGGCAGCAAGCCCCCATATCCAACCATCTCCCGTTTCGAAAAACCGGAGGGGTTGATGACTTCAAGACACTCAAACAGGCATGCTCCTCGGAATACCAAGGAGCGCAAGGTGCGTTCAAAGATTCGATGACTCAC
+
A3AAADABFFFFGGGGGGGGGGGHHGHHHHHGHHHHHHHGHGHCGGGGGGHHHHHHHGHHHHGHGHGHHGHHHGGFBGHGHE@DGFHHGHHEHHHEGHGGG?EGHF>FEGGHEGHHHHGGGHFGBGGGGGHF27GHH:GEHHHH@9<@;?GFHGHHFHGCGGCHGGGG<9DEEGCGHGGFCCFHFFFGGGD?GGGGGGGFGGGGFCBGGEFFFFHGHFFDFFFEFGDAHGGHGEFGFFFBFBGGGGGHEGHGEGGGGDDGCGGFGEFGFHEHGFHGHHHGHHEGHHHHGGHHFHHHEEGGGHHHFHGHHHHFGGGGGHFG4GGGFCGGCGGGBFGGFBFFFFFBBBA?
@M02197:102:000000000-ALU3V:1:1101:16068:17663 1:N:0:1
ACCGATTAGGTATCCTCCGCTTATTGATATGCTTAAGTTCAGCGGGTATCCCTACCTGATCCGAGGTCAAGCGTAAAAAAAGGCTTCTGGATGCCAATGTACCAGCAGAGAGATCGCAATGTGCTGCGCTCAAAGCCGAATTACATGGCTGCCAATGACTTTAAGGCGAGTCTACGCGCAAAGGCGAGACAAACACCCAACACCAAGCAAAGCTTGAGGGTTCAAATGACGCTCGAACAGGCATGCCCCATGGAATACCAAGGGGCGCAATGTGCGTTCAAAGATTCGATGATTCAC
+
BCCCCDDCFFFFGGGGGGGGGGGHHHHHHHHHHHHHHHHHHHHGGGGGHHHHHHHHHGHHHHHGGGGHHGHHGGGGHHHGGGGHHHHHHHGHHHHHHHHHHHHHHHHHHHHGGHHGGGGHHHHHHHHHGHHHHHHHHHGHHHHHHHHHHHHGHHHHHHHHGHHHHHGHHHGHFGHGGHHHGGGGHHHHHHHGFFGGHHGHGGGGHHGHHHHGFHHHHGGHHHHHHHGGGGGGHGHHHHHHHHHGGGHFHHHHHHHHHHHGHGGGGGHHHHGGGGFGGGGGGGGGGFFFFFFFBBAAA
@M02197:102:000000000-ALU3V:1:1101:2724:17748 1:N:0:1
ACCGATTAGGTATCCTCCGCTTATTGATATGCTTAAGTTCAGCGGGTATCCCTACCTGATCCGAGGTCAACCATAGAAAATTTGGGGTTTTGGCAGAAGCACGTGGAGCACCTGTAACGAGAGATATTACTACGTTCAGGACCCAGCGGCGCCGCCACTGATTTTAGAGCCTGCCATTGCTGACATGGACTCAATACCAAGCTGAGCTTGAGGGTTGAAATGACGCTCGAACAGGCATGCCCCCCGGAATACCAAGGGGCGCAATGTGCGTTCAAAGATTCGAGGACTCAC
+
ABAAADABFFBFGGGGGG?EE2EDGFHF65AAFEGFHHFHHF5ECAEEFHFH3D1FA3FFGF1EEG70G88CF;@2E@FGHB@G;EGEEG8HCFH1FBCBGG9B*?7:F<HE?FF;9?DF6#9/?ED62FGGFB?0FFGH</CD9.0<@-@CDD-@AE8FBFGGGGGGF0.CFG0FF0BBFFFCFFGGHFFF0BCBCGGCGC99C:FFHGFFFF7=0HGC9<;9ADD?F<1FGCFF?A99E/;9FHFGHFGHHHGE0E?CCHHHEE0FHGFB33GBFGE1>1@1D@11111
@M02197:102:000000000-ALU3V:1:1101:14449:17780 1:N:0:1
ACCGATTAGGTATCCTCCGCTTATTGATATGCTTAAGTTCAGCGGGTAGTCCTACCAATCTGAGGCCGATGAATTGAAATTAAATCCCTTCCTCTCTTCCAAAGAAGCGAGGCATGGGCGGGGTTCAGAAGCACTCCAACCAGCAAAACGTCGCGTCCAGCTCCTCGACCCTGCGCCTCTCCTCTCCGAAGTCCTGATATTATCAAAACCCGGCAGGGAAAGACGTGGGCGAAATAACGAGCTTTCGTCCGTCTTGCCTATCGAATGGATGCGCTAATGCATTTCGAGGGAGCCACCGTGGAAGATGGCAAGACCCTCAATACCGATCCGCCAGCTTTCTCAACTAAATAAGAAAGCTGTCGTTCGAAACAATTCGCGGCCCTCAAACAGGCATGCTCCCCAGATTAGATCTGCCGGGAGCGCAAGGTGCGTTCAAAGATTCGATGATTCAC
+
BCCCCCCDFFFFGGGGGGGGGGGHHGHHGHHHHHGHGHHHHHHGGGGGGHHHHHHHHHHHHHGHGGGGFGGHHHHHHHHGHHHHHHHHHHHHHHHHHHHHHHHHFHGHGGFGGGHHHHHGGGGGGHHHHHHHGHHHHHHHGEFHGHHHHG:GGGGGFGGGGFGGGGGGGGGFFFFFFFFFFFFFFFFFFFFAFFFFFFFFFFFF0B9BFFFFFFFFFAEFFFEFFE?FFEFBFFFFFFBEFADB;;;..A.B9.F9/../BFBBFBFB.FGAFGGGGGGGGGFCCGGFEF99?EC-GFGC0HHHGCCBFHHHDDC0BFGE<.E.CCCGGGEHGFFFGAHHG>2GHHHHHHHHHHFGGGC?GHGA/GHHHFHE/EEGGGACFGFFGGEEHHHHHHDGGGGGHHFHHFHHHFGGGGGGGGEGGGGHGGGGGHGGCGBGGGFGFBBFFFFBBAAA
@M02197:102:000000000-ALU3V:1:1101:12042:17890 1:N:0:1
ACCGATTAGGTATCCTCCGCTTATTGATATGCTTAAGTTCAGCGGGTAGTCCTACCTGATCTGAGGTCAAATCAAGAGTGCATTGACTGCGGTTTAGAGTGCGGACGGAGACAACTGATGTTTCGTCACACTAAGGCATTTAAGGAAGGCCAGAGGCGATCCCAAAGCTCAATGACGGTCAAGAAACCGCCAGAGAGAAGGTCTAATGACACTCAGACAGGCATACCCTTCGGAATACCAAAGGGTGCAAGGTGCGTTCAAAGATTCGATGATTCAC
+
BCCCCCCCFFFFGGGGGGGGGGGHHHHHHHHHHHHHHHHHHHHGGGGGGHHHHHHHHHHHHHHGHGGFHHHHHHHHHHGHHHHHHHHHHHGGGGGHHHHHGHGGHGGGGHHHHHHHHHHHHHHHGHGHGHHHHHHHHHHHHHHHHHHGHHHHHHHGGGHGGHHHHHHHHHHHHGHHGHHGHHHGGGFGHBDHGHHHHHHGHHHGHGHHHGFFFFHGDHHHFFGGFGGGGGHHGHHFGGGHGGGHHHHHHHGGCGHCGGGGGGGGGFFFFFFFCCBBA
@M02197:102:000000000-ALU3V:1:1101:16409:17852 1:N:0:1
ACCGATTAGGTATCCTCCGCTTATTGATATGCTTAAGTTCAGCGCGTAGTCCTACCTGATTTGAGGTCAATTATTGTGATTAACTCAAAGTCAGAAGCAATGAGATAAAGCTTAAGGTGCAAAAGTCCTGTAGAACTTCTCAGTTCTAGCCTGGACAGACTTGACAGCGAGATGGACGAACCTAGAACACTGTGAAGGCCAAGCATGGGCCGCACCAATTTAGTTAAGACAAGCTGCAGATCTAGAGACTTGCTGCATTGTCCAACACCCACATAGCACCATCCAATCATAGGAATGGAAGGTGGATGGGAGAGGTTAATGACACTCAAACAGGCATGCCCTCCGGAATACCAGAGGGCGCAATGTGCGTTCAAAGATTCGATGATTCA
+
BBBBBBBBFFBDGGGGGGGGGGFHHHHHHGHHHFFHHHHHHHHGGGGGGGHFHHHHHHHHHHHHGGFGHHHHHHGHFHHHHHHHHHHHHHHHHHHGHHGHHGHHHGHHHHHHHHHHHHFHHHHHHGHHGFFHHHGHHGHGHHGFFHFFGHHGGHHHHGHHGHHGH6HEGGGFEHHHFGGCCGGHEHEHHHHEDFHHHHHHHGHGHHHHHGHHGGGGHHFGGGGGGFBFFCFGGGGHGHHHFFFFGBBFHGEHGDCBG0FHHHFFFEEEBHHHHGGGFBGHFEHHFHGHHGHHHHHGHHGAHGHHGHHHHHGHHHGFGFGHHGGFEHHHHGHHFGGHGGEAGGGFGHGGEEGEBHFGEEEBDHHCEFFGA5GGGGFGGFFFFFFFAAABA
@M02197:102:000000000-ALU3V:1:1101:6957:17906 1:N:0:1
ACCGATTAGGTATCCTCCGCTTATTGATATGCTTAAGTTCAGCGGGTATTCCTACCTGATCCGAGGTCAACCTTGGTATGTTTGGGTGTTTTACGGCCGGGAGCCCCCCCGCGGGCCTCCTAAGCGAGAATTTTACTACTGCGCTCGGAGCCGCGGCGGGCCCGCCACTGTCTCTGGGGGCCTCCCGCTAGGGAGAGCCCCGACGCCAGGCACCAGGGCCTGAGGGGTTGAAATGACGCTCGAACAGGCATGCCCGCCAGAATGCTGGCGGGCGCAATGTGCGTTCAAAGATTCGATGACTCAC
+
BBBBBBBBBFFDFGGGFGGCGGGHGHHHHHHHHHHHHHHHGFGGGGGGHFFHHFHHGGEHHHHGGGGHHHHHHHHHGEFFFHGHGGEAEFHHHHGGG;GGG;GGGGGGGGGGGFGGGGHHHHHGGGGGGBGFHGHHGHFGBFGGGGA?ADGGGGFFFFFD#:@@BB0A/CFFFFFCCGEE@CFFFFHFGFHFGBFADFGFF@<CEHHGFEG?EHGGFFHGGGGGEHGF>GFGBFEEEEDEA4FBH<BGCF?GGCGHHHEHHHCGGGFGFCGGGHHGGGGGGHGFGGFFGGGGFFFFFFFAAAAA
@M02197:102:000000000-ALU3V:1:1101:8412:17909 1:N:0:1
ACCGATTAGGTATCCTCCGCTTATTGATATGCTTAAGTTCAGCGGGTATCCCTACCTGATCCGAGGTCAAAGACGGTAATGTTTTCTTGTTGGACGCGGGCCGGAGCCCCTCGAGAAGCGCAATGTGCTACGCGAGAGGAGGCAAGGACCGCTGCCAATGGATTTGGGGCGAGTCCGCGCGCTGAGGCGGGACAGACGCCCAACACCAAGCAGAGCTTGAGGGTGTAGATGACGCTCGAACAGGCATGCCCCCCGGAATACCAAGGGGCGCAATGTGCGTTCAAAGATTCGATGACTCAC
+
BBCCCCCCFFFFGGGGGGGGGGGHHHHHHHHHGHHHHHHGHHHGGGGGHHGHHHHHHHHHHHGGGGGHHFHHHHGGGHG;HFHHHHHHHHHHHHHGGGGGGGGGGGGGGGHGGGGHGHHGGGGGHGFHHHHGGGFFGGFHGGGGGGGGGGGGGGGFGFGGGGFFFFFFFFFFFFFFFFFDFFGGFFFFGGGFAEACGFGHGDGFGCHFHHHGH9G<:HEHGHG6HHFHHGDFGGHG?GGFFGHHGHGGGFGGGFGHGDFAHFHGGGFCGHHHHGGGGHGGGGGFGGGFBFFFFFFBBAAB
@M02197:102:000000000-ALU3V:1:1101:12836:17881 1:N:0:1
ACCGATTAGGTATCCTCCGCTTATTGATATGCTTAAGTTCAGCGGGTATTCCTACCTGATCCGAGGTCAACCTTGAAGAAGTTTGTAGGTTGGGACCGTGCCACGGGGCCTTTCAACTCGTTGCTTGCCTTTGTAAAAAAGCTCGTTGCACCGAGAGTCCACGCGACGCCGTCATTACTTTTGGGACCGGCCGGGGGCGAAGCCCGGGCCTAAGGGGGTCCAACACCAAGCCGAGCTTGAGAGGTGATAATGACGCTCGAACAGGCATGCCCTTCGGAATGCCAAAGGGCGCAATGTGCGTTCAAAGATTCGATGACTCAC
+
BBCCCCCAFFFFGGGGGGGGGGGGHHHHHHHHHHHHHHHHGHHGGGGGHHHHHHHHHHGHHGHGGGGGHHHHHHHHHHHGHHHHHHHHHHHGGGHHGGGHGH.FGDGGGGGHHHHHHHHGGGHGHHHHHHHHHGHHGHHGGHHGGGGGGHHHGCGGGHHHHHGGGGGGGGGHHGHHHGGGGHHGGEFFGFFFFFGGGGHHFFFFFGHHHFHHCGGGFFFEGFFFFFGGGGGGHHGHHHHHHHHHHHGHHHFGGGGHFDHHFGGHFFEGGGGGGGGHHHHHHHHHHGFGGGGHHHGGGGHGGGGGFGGGGFFFFFFFBABCC
@M02197:102:000000000-ALU3V:1:1101:19312:17951 1:N:0:1
ACCGATTAGGTATCCTCCGCTTATTGATATGCTTAAGTTCAGCGGGTAGTCCTACCTGATTTGAGATCAGATCATAAAAATTTAATTGTCCAAGTCAATGGACTATTAGAAGCGGTTCGTCTGCATTTACCTTGGCCACTTTTTTACGGTGTCCTCAGCGATAGATAACTTATCACGCCGAGTGGAACCAAGCATAACACTGAGATCCAGCTAATAAACAAAGAGGAGCAGGTGTGAAGCTGCAAAGACCTCCAATACCAAAGCAAGAGACCGATTGAATTAACAAAAGGTTTGCTTTGAAGATTTCATGATACTCAAACAGGCATGCTCCAAGGAATACCAAGGAGCGCAAGGTGCGTTCAAAGATTCGATGATTCAC
+
BBBBBBBB4B@DGGGGGGGGGGGGHHHHHHHHHHHHHHHHHHHGGGGGEHHHHHHHHHHHHHHHGEHHHHHHHGHH5GFHHHHHHHGFGHGHGG3BBGHHHEGF3FFHHHHHFEE/EFEEGHEHDGGFHDHFHFEHCFFFHH1BCHHFF<GDFH<HHFHD:FGCHGHH<FGD+FGDA0CHFHHFEFFFHHGGGHHHHFGHGGFBDAHHGFGEFFGFHHHGHGBFBHHGHFC1FFB1HHGHHGHGDDF/EE1GBGHGEBHHGHGHHHHE?ACGFGFGFDFFFGFEHFHF/GC0E0FHHFHGHFGF12DHHHFGFEFFFHFHGFBGGAGGGHHHF2FGHFGHHGHGGCGEFFFHEEFA1F1GGGFGE1FFFDFD3FAAAA?
@M02197:102:000000000-ALU3V:1:1101:3243:17939 1:N:0:1
ACCGATTAGGTATCCTCCGCTTATTGATATGCTTAAGTTCAGCGGGTATCCCTACCTGATCCGAGGTCAAAAGTGAGAAAATGGCTTGATGGATGCTGCTGTTAAGGGACCAAGACGCAAAATGTGCTGCGCTTACTACCAAAACACTGGCTGCCAATGACTTTGAGGTGAGTCTTAACAAAAAGACAAGCACCCAACACCAAGCAAAGCTTGAAGGTACAAATGACGCTCGAACAGGCATGCCCCATGGAATACCAAGGGGCGCAATGTGCGTTCAAAGATTCGATGATTCAC
+
AABBABAAFBFFGGGGGG2EEEGHHHHGHHHGHHHHHHHHHGHGEGFGHHBHHHHHHHGHHHGGGGGFHHFGEEGGHGHHHBG39B6@FHHHFHHGHFH334FFHHHCFGGHHFCG0DEEDGFFFG5GG@@HFGHHHHHHHHHFGGHCCBC1GF9GB>BBF1FDGBHFFGFGEHHGF=CD8FHFGHHGBE>GHAGCF21GHHHHG1FHHFHFGGEHG89FHHHEBGGGHH:FGBHH8EHGEEE9BGFFGBHHGDCFGAEEE?AHCHHGEFCFGF3GGFFEB11FFDD33A?AAA
@M02197:102:000000000-ALU3V:1:1101:10249:18016 1:N:0:1
ACCGATTAGGTATCCTCCGCTTATTGATATGCTTAAGTTCAGCGGGTAGTCCTACCTGATTTGAGGTCAAAATGTCATATATTGTCCAGAGGACGATTATAAGCAGCGCAACCAAAGTCTAATAGTCCACGGCGTAGATAATTATCACACCAATAGACGGTTAGAGGGCACCGGCTAATACATTTAAGGAGAGCTGACTTGTGAAAGCCTGCAAAAATACTCCCAAATCCAAGCCATCTACTAGTCAAAAAACTAGAGAGGTTGAGAATTTAATGACACTCAAACAGGCATGCTCCTCGGAATACCAAGGAGCGCAAGGTGCGTTCAAAGGTTCGATGTCTCAC
+
BBCCCCCCFFFFGGGGGGGGGGGHHFHHHHHCHHHHFHHHGHGFGGGGGHHHHGGHHHHHHHGHGHHHHHEHHGHHHHHHHHHHHHHHHFHGFFGGGHGHHFHHHHHGGGGGHGHHHHHHGDHH6:;HHGGGGFGFHFGHHHHHHHHHHFAEHHHHFHGGGGGHHHHGGGGGGGGFGF1CGFHHHFCGGGGGDGHGFFBGGFHGGGFBAFGBGFGGFFFFBFHEFHFFFFHHGFFFBBFFFGGGF/E/FFEBGFFE10B>022F@1GF1D2222DFE1F1GFA1BA11FFF///A/A02BDA11HGFF/0A0?FA1HEE000F1GF1AGA1A>1B1CB31A111
@M02197:102:000000000-ALU3V:1:1101:28405:18070 1:N:0:1
ACCGATTAGGTATCCTCCGCTTATTGATATGCTTAAGTTCAGCGGGTAGTCCTACCAATCTGAGGCCGATGAATTGAAATTAAATCCCTTCCTCTCTTCCAAAGAAGCGAGGCATGGGCGGGGTTCAGAAGCACTCCAACCAGCAAAACGTCGCGTCCAGCTCCTCGACCCTGCGCCTCTCCTCTCCGAAGTCCTGATATTATCAAAACCCGGCAGGGAAAGACGTGGGCGAAATAACGGACTTTCGTCCGTCGTGCCTCTCGAAGGGATGCGCTAATTCAGTTCGAGGGTGCCACCGTGGAAGATGGCAAGACGCTCAATTCCGAACCGCCAGCGTTCTCAACAAAATAAGAAAGCTGTCGTTCGAAACAATTCGCGGCCCTCAAACAGGCATGCTCCCCAGATTAGATCTGCCGGGAACGCAAGGTGCGTTCAAAGAGTCGATGATTCAC
+
AAAAAD@AFFFFGFGF11AAEEGHD33FFFGGFFHHFFGFHFGCGEEEGHH2FFHGHHHHEHFFFAEE/@EFEEHF1EGFFHHFH2GHHHFFEFGFHFFHHHHGHHHHEE?EEEHA0/<CCGGG?CD0GH/CCHHECCGF?AGEGGFHFGHH-@9@AABFEBFFFG?E@G@FF?@@FFBBFFE-//BA@?@FBBBFB/BFFBFF/F/BFBF-----;-;A--/99-99;A/@B#--;B/#/@-B;;----;---9---;----9/9/@B@9-/0BCC00;../.-E.?:0/.;.;-;0;:;0;/0:/;0.:;.<00=00<..--<<>-////<//11<12<0?222G2BGF11<<//<//EFF/EEB22HG@E>/@//?/0/1GGF1G1B11GE//E/C122BA1FBCBFAA/EB10B0001B1HEEAEACFGBBFEAA111B31D3>AA>1
@M02197:102:000000000-ALU3V:1:1101:2604:18097 1:N:0:1
ACCGATTAGGTATCCTCCGCTTATTGATATGCTTAAGTTCAGCGGGTATCCCTACCTGATCCGAGGTCAACCTTATGAAAGATTTAACGGCCGCGACCGCCCGCGCTCCGAAGCGATTAATGAAATCACAACGCTTAGAGACGGACAGCTCAGCCGGAGACTTTGAGGCGCGCGGAACACCGCGGCGCCCAATACCAAGCGAGGCTTGAGTGGTGAAATGACGCTCGAACAGGCATGCCCCTCGGAATACCAAGGGGCGCAATGTGCGTTCAAAGATTCGATGACTCAC
+
AAA?ADAAFF5BGGGGGGGGGGGHHHHHGGFHHHGHFGHHHGHFGGGGHHGHHHHHGHGGE5FEECEHHGHFFBBGFHFGFHHHHGFGCDEE?@ECG></CCCGCDGGDFGGEGGD0GGHHHHFGFGHGDHGG90:EFHFF:DDDFHG?HGDFGG@BGGB7DBBDFCGGGCAAF<AB@F7A?C@EEBHGFFGFF?BFFFFHHGHFHHFGFHHH;GHFHEDF7EEHFDGHHHHHEF9?EEGE?HGHHHGHGHHG2F2GFHHHF2CGGCGGCGGGFGGGFFFFFFFBBAA3
@M02197:102:000000000-ALU3V:1:1101:14896:18109 1:N:0:1
ACCGATTAGGTATCCTCCGCTTATTGATATGCTTAAGTTCAGCGGGTATCCCTACCTGATCCGAGGTCAAAAGTGAAAAAAAGGCTTCATGGATGCCACGATTCAAGGACTAAGACGCAAAATGTGTTGCGCTTACTACCAAAAACACTGGCTGCCAATGACTTTAAGGCGAGTCTAATACAAGACAAGACGCCCAACACCAAGCAAAGCTTGAGGGTACAAATGACGCTCGAACAGGCATGCCCCCCGGAATACCAGAGGGCGCAATGTGCGTTCAAAGATTCGATGACTCAC
+
CCCC@BCCFFFFGGGGGCGGGGGHHHHHHHHHHHHHHHHHHHHGGGGGHHHHHHHHHHHHHHHGGGGHHHHHHFGHHGHHGGGGHHHHHGHFHHHGGHHGGHHHHHHGHHHHHHGHFFGGGFHHHHHHHGGGGGGHHHHHHHHHGGGHHHHHFFFHHHHHHHHHHHHGGGGGGGHHGHGHHHHGGGGGGGGHGHGGHGHGHHHHFFHFHGHHHHHHGDDHHHHGGGGGGGGHHHHHHHHHFFGFGGGHHHHHCHHHHGGGGGGHHHHGGGGHGGGGGGGGGGFFFFFFFCCBBB
@M02197:102:000000000-ALU3V:1:1101:13038:18053 1:N:0:1
ACCGATTAGGTATCCTCCGCTTATTGATATGCTTAAGTTCAGCGGGTATCCCTACCTGATCCGAGGTCAAAAGTGAGAAAATGGCTTGATGGATGCCGCTGTTGAGGGACCAAGACGCAAAATGTGCTGCGCTTACTACCAAAACACTGGCTGCCAATGACTTTGAGGTGAGTCTTAACAAAAAGACAAGCACCCAACACCAAGCAAAGCTTGAAGGTACAAATGACGCTCGAACAGGCATGCCCCATGGAATACCAAGGGGCGCAATGTGCGTTCAAAGATTCGATGACTCAC
+
BBB@ABBBFFFFCGGGGFGGGGGGFHHHHFHHHHHHFHHHCGHGCEGGHHFHFHHHFHHHHHFEFGGHHHGFHGGHFHHHGGGGHGGGHHHFAFHHHGGCGFHHHFHGHFGHEFFGFHHFHHHHHHHGHHGGGGGFFGFGHHHHHHHDHGHHHHHHHGFHHHHHGHGHHHHHFFGHHHHHHHGFHFFFHEEHGHHFHGHGHGHGFGGHHGEHHFHHHBFGHFGFF?CEBHEGFFHHCGAGEE9BFFFGFFGHCHHFHCGGE2FDBHHFEE?GG5GFGFGGGGFFFDFBB3AABA
@M02197:102:000000000-ALU3V:1:1101:9474:18115 1:N:0:1
ACCGATTAGGTATCCTCCGCTTATTGATATGCTTAAGTTCAGCGGGTAGTCCTACCAATCTGTGGCCGATGAATTGAAATTAAATCCCTTCCTCTCTTCCAAAGAAGCGAGGCATGGTCGGGGTTCAGAAGCACTCCAACCAGCAAAACGTCGCGTCCAGCTACTCGACCCTGCACCTCTCCTCTCCGATGTCCTGATATTATCAAAAGCCGGCAGGGAAATACGCGGGCTAAATAACGTGCGTTCTACCGACTTACCTATCTAATCTATGCGCTAATTCATTGAGAGGGAACCACCGTGGAATATGGCAAGATCCTCAATACCGGACCGCCAGCGGTATCAACTAGAAAAGAAAACTGTGGTACGCAACAATCCGCGGCACTAGACCAGGAATGCTTCCCAGATTAGAGCTGCCGGGAGCGCACGGTACGTTAACAAATTGGATGACTCAC
+
AABABD?ADB5D6DGFGGGCCEFHFBGFHHHGHHHDFFHHFHHGCEEEFAFFDDECBGHBBD5DBG1EE@1555FDFHGGH3DGHGHHFHCHFHGBF4DE3@DFEFBB?/E/E/30B34/>C<DC01>211<F01FGEBC?/<??BG0GC0>--<<--<C/G0:;GACC-:C/:/9F/90B/0;0/:.:..9;B0FB00BCBC0FBC0/;.BB;?=@-;../9;..FB/9#/2;9/;9.#9-#/:/-9-.=00000/00;000;000.9--9/00F;000000///0:/;..CGEA.D==00=0=0/000</<1<1111.>---///CCA/?C?/1B22DDB>B21211FBF2FB10/<2/>///1021BE>>////1112D@21B0B22B211/B10012DB211A1B//////00B000EGB00A111FGFAB3B131113D@BB11A>1
@M02197:102:000000000-ALU3V:1:1101:28126:18114 1:N:0:1
ACCGATTAGGTATCCTCCGCTTATTGATATGCTTAAGTTCAGCGGGTATCCCTACCTGATCCGAGGTCAAGAGTGTAAAAATGTACTTTTGGATGTCGACGTTATGAGCGCAAAGCGCGAGATGTACTGCGCTCCGAAATAAATACGCCGGCTGCCAATTGTTTTAAGGCGAGTCTACAGGAGACAAACACCCACCACCAATCAGAGCTTGAGGGTACAAATGACGCTCGAACAGGCATGCCCCATGGTATACCAAGGGGCTCAATTTGCGTTCAAAGATTCGATGGCGCCC
+
?11AA1>11@13B13B1FE?F?E13DBD3GGFGFDG1GAED21EEEE/FFDF11GAFAFDADA/A/?>2+0BF8FBBBGGG0FB2@BF8HE;41;FF/#>/>0>;1B;#9<<B?FFECCC0GFF1FF<:F//<A/<DC?A#GE0@C/><<3C@:0:*1*F@#11DC<,??1B;ABFFGFF2>2CEGEE??9/9?#FGF1EF%@HFFD;HHEB(9$&B2@2E>;;/B9/A2FFE;1#9A#//#0D21D222DB100//00A1111B0000011GGFGB1B11111>1111111
@M02197:102:000000000-ALU3V:1:1101:15090:18172 1:N:0:1
ACCGATTAGGTATCCTCCGCTTATTGATATGCTTAAGTTCAGCGGGTATCCCTACCTGATCCGAGGTCAAAAGTGAAAAAAGGCTTGTGGAAGCGGGCGTGTAGCCTTGAATCGCGACTTGTGCTGCGCTTCAAAACCAAACACTGGCTGCCAATTACTTTAAGGCGAGTCCCTCGGTACAAACACCCAACACCAAGCAAAGCTTGAAGGTACAAATGACGCTCGAACAGGCATGCCCCATGGAATACCAGAGGGCGCAATGTGCGTTCAAAGATTCGATGACTCAC
+
CCCCCCCBFFFFGGGGGGGGGGGGHHGHHHHHHHHGHHHHGHHGGGGGHHGHHHHHHHHHHHHGGGGHHHHHHFFGHHHHGGGGHHGHHGHHHHGGGGGGGGHHHHHHHHHHHHGHHGHGHHGHHHGHHGGGHHGHHHHHHHHHHGHGHHHHHHHHHHHHHHHHHHHHGGGGGGGGHHHHHGGGGGGHGHGHGHHHGHHHHHHHHHHGHHHHHHHHGGGGEAHGHGHHGFHHHGGGHFHFFHHHHHHHHHHCGGGGHHHHGGGGGGGGGGGGGGGFFFFFFFCBBBB
@M02197:102:000000000-ALU3V:1:1101:25986:18183 1:N:0:1
ACCGATTAGGTATCCTCCGCTTATTGATATGCTTAAGTTCAGCGGGTAGTCCTACCAATCTGAGGCCGATGAATTGAAATTAAATCCCTTCCTCTCTTCCAAAGAAGCGAGGCATGGGCGGGGTTCAGAAGCACTCCAACCAGCAAAACGTCGCGTCCAGCTCCTCGACCCTGCGCCTCTCCTCTCCGAAGTCCTGATATTATCAAAACCCGGCAGGGAAAGTCGTGGGGGAAATAACGAGCTTTCGTGCCTCGTGCCAATCGAAGGGATGAGCTAATGCAGTTCGAGGGAGCCACCGTGGAAGAGGGCAAGACCCTCAATGCCGATCCGCCAGCTTGCTCAACTAAATAAGAAAGCTGTCGTTCGAAACAATTCGCGGCCCTCAAACAGGCATGCTCCCCAGATGAGAGCTGCCGGGAGCGCAAGGTGCGTTCAAAGATACTACGATTCAC
+
AB?AADABFFB@FGGGGGEFGCDFBGFHHGHHHHHHBFGCFHGGGGGGFBBGHHHHHHHHHHFFEEFFFE?GFFHFGHEDFHHHHHGFFHHHHHHGHGHFHHDFHHEGCFFCCFHFGGFGFCC<<<DGHGHHHH0CFGHFDEHGHHHHFCCAD-;ADGDFGG//BCEGGAFFFFFABFFFFFFFFFF?;AB.;/BBB/BFFEFFF//FFDFA;D=ACFEF..//A:AA/#9#;6.BBB?99@#9FA---9--9///99//?A-B;-000000FFF;B9;0.;:.-//9.;...9;-:00<;0/;;0/CG;//../0000<<-<.?C-@CCBHF/@0@1<212?22?22BF2<>1G?<<<//00/EB0>B1>/>///>/E/0/G0FG1B11HFFGA///01121DB1110/A/AA/000EA011100A00FGGFF3DGBAA1>1>1331AA>>
@M02197:102:000000000-ALU3V:1:1101:19737:18170 1:N:0:1
ACCGATTAGGTATCCTCCGCTTATTGATATGCTTAAGTTCAGCGGGTATCCCTACCTGATCCGAGGTCAAAAGTGAAAAAGGCTTGTGGAAGCTAGTGTATAGCCTTGAATCGCGACTTGTGCTGCGCTTCAAAACCAAACACTGGCTGCCAATTACTTTAAGGCGAGTCCCTCAGGACAAACACCCAACACCAAGCAAAGCTTGAAGGTACAAATGACGCTCGAACAGGCATGCCCCATGGAATACCAAGGGGCGCAATGTGCGTTCAAAGATTCGATGACTCAC
+
BBBBBBBBFFFFGGGGGGGGGGGHGHHHHFHGHFHHHHHHHHHGGGGGHHHHFHHHGHHHHFFFGGGHHHHHHFHHHHHHCFHGHGHFFGHBG:HFHHGHHHHHHGHEGGHHHFGEGGHHHHHEHHFHHGGHHHGHHHHGHHGHGFHHGGHHGHHGHHHFHHCCGHGGGHGHHHHHFHHHGHEHHHFFGGECHHHHGGFGFBEHHGHGHGFBHHFFFFFEFGGHHHHGGHGHGGGGGHHFHFGHHFGHGHGEAGGFFHGEEEGFGFGGFGGGGGFFFFFBFBBBBB
@M02197:102:000000000-ALU3V:1:1101:26402:18270 1:N:0:1
ACCGATTAGGTATCCTCCGCTTATTGATATGCTTAAGTTCAGCGGGTAGTCCTACCTGATTTGAGGCCAGAGTCAAAAGGTGCCCGAGGGCAGTTGTGAGCGGTCATCCGCACCCTCGCCAGCGAAACTTATTACGCTAGGTCGGGGCTTCTGAGCCCGCTAAGACATTTAAGGCGAGCCGGCAATCGGCAGCGCCCATATCCAACCCGTCCCGATCATAAACCGGGGAGGTTGAGTCTACATGACACTCAAACAGGCATGCCCTCCGGAATACCAGAGGGCGCAAGGTGCGTTCAAAGATTCGATGATTCAC
+
AAAAADBBFFFFGGGGGGGGGGGHHGHHHHHHHHHHHGHHHHHGGGGGGHHHHHHHHFEFHFHHGHGGHHGHDGGBGHHGHFHGHGGGGFFFC;HH;GHHHGGEFG<FHGGGGGFGFGCGCDGCCGGGHHFFFHFBFGDAGGFEGGGGGHHHGGHHHGHGGHHGGHGFFHGGGFGGGGGGFFGFFGGHGFFGFHGGFB9FBDGGFGGFGFGEDFGFFFHFFFCGGEHHFAFBHHGHHGFFGFFHGHHGGFHGBHHFGFBFEGFE1AHFHHHHHHHBHGGGGGHHGHGGCGGGGGGGGGGGGFFFFFFFBBAAA
@M02197:102:000000000-ALU3V:1:1101:26288:18317 1:N:0:1
ACCGATTAGGTATCCTCCGCTTATTGATATGCTTAAGTTCAGCGGGTAATCCTACCTGATTTGAGGTCAAATAATCAAGAAAAAGGGGCAACACCCCTCTAACAGGCTATAAGCACGAGAAGGCCCAAGTCCCTTCAAGCCATCCTACGGCGATCATTATCACACCGATGAAAAGCCTTTGTCAGAACCACCTTCCATTTGCTAATACATTTCAGAGGAGCTGACCAATGCCAGCAAAGCCTCCACAGTCCAACACCACCCTTCAAGAATGAAGGGGGTTTGAGAATTTAATGACACTCAAACAGGCATGCTCCTTGGAATACCAAGGAGCGCAAGGTGCGTTCAAAGATTCGATGATTCAC
+
BABBBBBBFFFFGGFFGGGCGGGHHHHHHHHHHHHHHHHHCHHGGGGGHHHGHHHFGHFGHGGFFHFGHHHHGHHHHHHHGHHHEAEGGCFHHGGGGGGGGHGHHEFHHHGHHHHHGGCA/?0FFFCF?@GHHHGHFHGGGHFFCHHHFGGGHHGDBEHFEFBFCGHGGGH0GF/0FGGGFGFGHFFFFFE/FEHFFGHGFFFGGHGGFBFEGGFCF9HHGHGDHHHEHGHHFFFHFGCEFFFHGFDHHHHEF>EE?B/HGF2HHHHEGF00>//EAFFFHGHFFHGFFHFA21FGGGFHGEEFFFHDA/AEEGF2HHFFHFHHHH?CEEA1DHHE0EEAFE3BF3G1GGBCFFDFD1>1>1
@M02197:102:000000000-ALU3V:1:1101:12429:18324 1:N:0:1
ACCGATTAGGTATCCTCCCTTATTGATATGCTTAAGTTCAGCGGGTATTCCTACCTGATCCGAGGTCAACATTCAGAAGTTGGGGGTTTAACGGCTTGGCCGCGCCGCGTACCAGTTGCGAGGGTTTTACTACTACGCAATGGAAGCTGCAGCGAGCCCGCCCCTAGATTTCGGGGCCGGCTTGCCGCAAGGGCTCGCCGATCCCCAACACCAAACCCGAGGGCTTGAGGGTTGAAATGACGCTCGAACAGGCATGCCCGCCAGAATACTGGCGGGCGCAATGTGCGTTCAAAGATTCGATGATTCAC
+
ABCCBCCCFFFFGGGGGGGGGGHHHHHBGHHHHHFHHHHHGHGGGAEHHHHHHHHHFHHHHHEGGGHHHHHHHHHHHHHHHHHFG8:GGH<<GG;;.GGHH097CG4CC66C:$F0GH:G9FG'FGGG98;<HH:EF8D7/B7C9B0094GF8??-#FCDCF$FGFGFGGFCGFDBCFEFECFCFFC/GCFAAE@AB?CGGCGGHF6=F/GC9F?GGGGFEGFFHHH;GHFGHHHHHFFAEE2HDFHHHHHHGHGGGGGGFHHHHHGHGGGGGGGGGHHHHCGGGHGGGGGGGGGGFFFFFFFCCABB
@M02197:102:000000000-ALU3V:1:1101:21106:18378 1:N:0:1
ACCGATTAGGTATCCTCCGCTTATGATATGCTTAAGTTCAGCGGGTATCCCTACCTGATCCGAGGTCAACCTTGTAAAAGATTTAACGGCCGCGACCGCCCGCGCTCCGAAGCGATTAATGAAATCACAACGCTTAGAGACGGACAGCTCAGCCGGAGACTTTGAGGCGCGCGGAACACCGCGGCGCCCAATACCAAGCGAGGCTTGAGTGGTGAAATGACGCTCGAACAGGCATGCCCCTCGGAATACCAAGGGGCGCAATGTGCGTTCAAAGATTCGATGACTCAC
+
BBBBBBBBBFFFGGGGGGGGGGGHGHGHHHGHHGHHGFHH5DEGG0EEHHHHHHHHHHEHHFEGGGHHGHHHHHGHGHEFGGHHHGH:G;GGGGCFGCGFDGGGGGGGGGFGGCDFHGHHHHHH9HHHHHGGGGGGHHHHGGCA/FHFGGGG9FGGHFHGGFFGGCBE=CFFA;/C>BFDFFFGGFHFF4FBBFGHFFGGFGHFFFFFGBGB4@B4;EFFGFFHEHHHHFFGC2?AEFGFEFDFHGDBFHHGEEFEEHGHHAEEGHGGFBFGFGGGFFFFFFFA3BA3
@M02197:102:000000000-ALU3V:1:1101:8170:18216 1:N:0:1
ACCGATTAGGTATCCTCCGCTTATTGATATGCTTAAGTTCAGCGGGTAGTCCTACCTGATTTGAGGTCAAATTGTCAAGTATGTTGTCCTCGCGGACGGTTAGAAGCGAGTCCGAACCAAGTCAACGACGTAGATAATTATCACACCGATAGACGGAGGTCCAGAATGAATCTCGCTAATGCATTTCAGGGGAGCAGACCGCGCTGAGGCGACCTGCACAAGCCCCCACATCCAAGCCTCGAAGAACGGTTCAGAAAACTGGTGAGGTGGAGAATTTAATGACACTCAAACAGGCATGCTCCTCGGAATACCAAGGAGCGCAAGGGGCGTTCAAAGATTCGATGATTCAC
+
AABAB@AA4@BDGGBGGF2EGEEHCGBG6GHH5BFGBBABEFGG2EGGGFBEGF3GGGFGHHHFC2F2F3DGHHHGFGD@5FFGFHHHHHHGGGC/EE/EFEEDH3FEGGGHFGGAGGGH0@DDFG?F@;>FFBFDFGFHGFHFBFAEFDGC9GEC9:FDFGGHFHCBFBF;CBFGAAGGGGCFEFCC:C0;A?CAFFFEB???<9DC?E?11)GB?FFF<#9EBBFGBGFEBBF/E;BF2GGHE/E/B2@2D2FFD@01FGF0FGG@12GB22@1GDB2HGB1/1FEDB11F1G1A//EAE/02BEFEBCG1B/000E10AFA00A1E1F333BEAB113FFFF1>11A
@M02197:102:000000000-ALU3V:1:1101:23810:18424 1:N:0:1
ACCGATTAGGTATCCTCCGCTTATTGATATGCTTAAGTTCAGCGGGTATTCCTACCTGATCCGAGGTCAACCATTAAAAATTGGGGGATTTAGCGGCCAAAGACGCTGCAACTCCAGTCAAAAGCGAGATAAAAATTTACTACGCTCAGAGGATATCGCAGATCCGCCGTTGTATTTCAGGAGCTACAGCTAGCAAAAGCAGTAGGCTCCCAACACTAAGCTAGGCTTAAGGGTTGAAATGACGCTCGAACAGGCATGCCCGCCAGAATACTAATGGGCGCAATGTGCGTTCAAAGATTCGATGATTCAC
+
CCCCCCCCFFFFGGGGGGGGGGGHHHHHHHHHHHHHHHHHHHHGGGGGHHHHFHHHHHHHHHHGGGGFHHHHGHHHGHHFHHHHHGGGGH<HHGGGGGGHHHGHGGG9GGHHHHHHGHHHHHHGHGGGGGFHHHHHHH;HHHHGGG8GHHH8HHHHHGGGGGHHFHGGGHGHHHHFGHGGHGHGGGGGGGGGGGHGGGEGGHHGGGGFFFFGFFFHFHGFGFHGFFFFFGGHHGHHHGFFFECEEHGHGFHHFF1C@GGGGFHGHHHHHHFFFHCGGGGHHHGGGFGFGFGGGGGCGGFFFFFFFBBAA3
@M02197:102:000000000-ALU3V:1:1101:9011:18418 1:N:0:1
ACCGATTAGGTATCCTCCGCTTATTGATATGCTTAAGTTCAGCGGGTAGTCCTACCTGATCTGAGGTCAAGGTGTCAATTGAATTTTCTCAAGGAGAAGCTTTGTGAGCGGGCCGAACGGTTTCTGCAGCCGAGCGAAACGTGAGCACGCAAGGCCGTCCACCGACGGGACCGCTAAGGTATTTGAGGCGAGCCGGACGGCAACACCCAAGTCCACTTCCAGCCCGGGCAGGACCCGGGCGGTGTGAGGTTTTCAAGACACTCAGACAGGCATACCCTCCGGAATACCAGAGGGTGCAAGGTGCGTTCAAAGATTCGATGACTCAC
+
BBBBBBBBFFFFGGGGFGGGGGGHHHHGHHHHHHHHHGGHCHHGGGGGGGHHHHHHHHGHHHHHHGHHHHHH@FGHHHHHHHHHHGHHHHHHHGHHHHHGHHHHHHHHGGGGGGGGDGGGGFGHHHHHHHGGGGGGGGGGGHFGGHGHGGGGFGGHGGGGGGHGHGHGGGGGHHHHHHGHEHFFGFGFFFGGGFFGFFGHHFFFFFHHHHFGGGGHGHGCGFGGGHHHHHFGGGGCGGGGGHHHGHHGEHFGHFGHHHHHHHDHFFGFHHGGB1GGGGGHHHHHGHHGHHHGHHGHHCHGGGGHGGGFGGGGGGCFFFFFFAABBA
@M02197:102:000000000-ALU3V:1:1101:5683:18442 1:N:0:1
ACCGATTAGGTATCCTCCGCTTATTGATATGCTTAAGTTCAGCGGGTATTCCTACCTGATCCGAGGTCAACCAGAAAAAATTGGGGGTTTTACGGCCGGGGAGGCAGCACCTAACAAAAGCGAGATAAAGAATTACTACGCTCAGAGGACTACTGCCACTCCGCCAATGTCTTTGAGGAACTACTAGGGCGTAGATTCCCAACAATAAGCTGTGCTTAGGGGTTGAAATGACGCTCGAACAGGCATGCCCACTAGAATACTAATGGGCGCAATGTGCGTTCAAAGATTCGATGATTCAC
+
BBBBBBBBFFFFBGGGGGGGGGGFHHBFHHHHHHHHFHHHHHHF2EE?GHHHGHHHHGHHHHHFFGEHHFHHGHFHHGHGHFHHGGGFFEGHHEEECCGGGGCCFGGGHHHHG<HHFFHFHGGGGGHHHHHHHGFDHHHGFEHFHHHE8HHGHHHHGDGGFGFGGGGFGCHGGHHHFGGGHGHGGGECEBFFGFFGGGGGHHHHHGGFCCGGHFHHFEGGHHEHHHFHGGFGGFFFHHFGHFGHHGAHGHGGBHEGFDDHFHGE?ECEGD5FCE2EEA5BGGGGGGFC4FFFD5BBBBB
@M02197:102:000000000-ALU3V:1:1101:16220:18512 1:N:0:1
ACCGATTAGGTATCCTCCGCTTATTGATATGCTTAAGTTCAGCGGGTAGCCCTACCTGATTTCAGGTCAAAGTCAAAAGGTGCGCGATGGCAGGTTTTGAGCAGTCATCACCACAAGGAGAGACGAAACTTATTACGTCTAACACTGATGTGGGATGTTCCACTAAGTCATTTGAGGTGAGCCATTGCTGGCAGACACCCAAGTCCAAGCCTAACATGTTCAGAAAACATATTAGATTGAGATTTCATGACACTGAAACAGGCATGCCTTTCGGAATACCAAAAGGCGCAAGGTGCGTTCAAAGATTCGATGATTCAC
+
ABBBBBBBFFDFGGGGGGGGGGGHHHHHHHHGHHHHHHHHHHHGGGGGAFHHHHHHHHHHGFGHEHHHHHFGDEGHHHGGHGHGFEEGEGHHGGFDGFHFGHGHFHFHGFHFHEGFHGGHGGHGGFGGGFGHHHHHEBGGEGGHHGHGHFFF2GFGGDFGGGFHHHGBGHHHHGHGHHHHHHHHGHGHFFGFGD>GFGHEHGFGGGHGGFFGHHFDFHHFGFCFHHHFGHGEDGFGBHHGGHHGFHHHHHGGFHHHHHHHHHFHGA1FE2GHGHHHFHGHHHGGGGGHHHHGGGGHFGGGGGGGGGFFFFFFFBCBBB
@M02197:102:000000000-ALU3V:1:1101:7157:18648 1:N:0:1
ACCGATTAGGTATCCTCCGCTTATTGATATGCTTAAGTTCAGCGGGTAGTCCTACCTGATCTGAGGTCAAGGTGTCAATTGAATTTTCTCAAGGAGAAGCTTTGTGAGCGGGCCGAACGGTTTCTGCAGCCGAGCGAAACGTGAGCACGCAAGGCCGTCCACCGACGGGACCGCTAAGGTATTTGAGGCGAGCCGGACGGCAACACCCAAGTCCACTTCCAGCCCGGGCAGGACCCGGGCGGTGTGAGGTTTTCAAGACACTCAGACAGGCATACCCTCCGGAATACCAGAGGGTGCAAGGTGCGTTCAAAGATTCGATGATTCAC
+
ABBCBBCBFFFFGGGGGGGGGGGHHHGHFFFHGHHHGHHHHHH?GGGGGHHHHHHHHGHGHGHHHGHHGFHHHHHHGHHHHHHHHHHHHHHFHHHHEHHGFHHHDFHHHGGGGGGGDGGGDFDHGHGHHHHGCGGCFGGCFGHHGHHGGGGGGGGHGGGGGFGGHGHGGGCDGGHHFHHHHHHHFGFGFFGFFGGFDGHHFE@FFHHHHHGGHGHGFGGGGGGGGHHGAGHEFGFFFGEEGHFHHFFGHGHHFHHGGHGDFEGHFHFHHEGBFAEGGGGHFHHCGFGHGHHGHHHGHFHGGGGHGGFGFGBGGGFBFFFFFA?BBB
@M02197:102:000000000-ALU3V:1:1101:20940:18698 1:N:0:1
ACCGATTAGGTATCCTCCGCTTATTGATATGCTTAAACTCAGCGGGTAATCCCGCCTGACCTGGGGTCGCGGTCGAGGCTCGCATCGAGATGCAAGCAAGAAGGGTCAAGGAGCCCGAGAAACGACGAGGCCAATGAACACGACAGGAATCGAGTTGAGTCATTCAACCACCACTTGTCGTGACGTCCCCCGTCGAGGACTCGAATTTAGGCCAGCCGCGCCTTCTTGGGACGGGAGGCCAGTATCCGCCGCCCCGCAAAGGGGGGGTGGCGACGCGATGCGTGACGCCCAGGCAGGCGTGCCCTCGGCCTAATGGCTTCGGGCGCAACTTGCGTTCAAAGATTCGATGACTCAC
+
BBBABBBBFFFFGGGGGGGGGGGHGHCHHHHHHHHHHHHHHHHGGGGGHHHEHGGGGGGHHFGGAF>E?EECEEG?C?FGHGGGGGFFGEAFHFHGEHHGFFBHGFGHHEHAGAFG@DGFGHHGGCCFGCFGHGFFFF0GEFBFFFFBFFBA;AFFGGGBFFFFBBBBFEGBEFFFFBFD:;9ADFFFFFFA9DFFFFFFEFFFBFBFFFFFFFFFFFFFFFFEFFFFFFFFFFFFFFFFFFFFCFGA?GGGGCGHBHGGGGGGGHGGFGGGEGGGGGGHGGGGFGEFFHHHGCHGGGGGGGGGGGHHHHGHHHGGGCGGGGGGHHFF2GGGHGGGGGGGGGGFFFFFFFCBCBB
@M02197:102:000000000-ALU3V:1:1101:8562:18891 1:N:0:1
ACCGATTAGGTATCCTCCGCTTATTGATATGCTTAAGTTCAGCGGGTGATCCTACCTGATTTGAGACCAGAAGTGAAATCGGGATGTGCACAGAGGCAGTTAAGCACACGCAGACACAACCAAACATCCTCCATTAGGCGACATAGCAAATGACGTATCATGCTATGCCAGGAGAAACACTGCTTGGCCGCCTCCTCCCAACAAGAGAGGCGGATGGAAAGTGTCCCAAGGCGCTCATGCATTTCGGGCGAGCCTGGGGTCAAGCACAGGCAGCAGCCCCCATAAAGACCCCGTCCGCCAAGCCGTTTCATAAAAACCGCTTGTGGTGGGAGATTTCATGGCACTCAAACAGGCATGCTCTACGGATTGCCATAGAGCGCAAGGTGCGTTCAAAGATTCGATGATTCAC
+
AABBBBBBFFFFGGGG4GCE?FGHHHHHHHHGHHHHHHHGHHHGGGEEHHGHHGHEHHHHHHHHGHHFHGHHHGHFHHHFGGGGGGGGHHHHHHHGGGGGHHHHHHHHFEGGGGHHHHGGGGHHHGFGFHGHGHHGEFGGGGGGHHEHHGFHHHGCGHHHHGHEHHHHHHGGHGHHHHHHF0GH;HGFCC?A;GG;FGGGFFF9FGG;FGGFF>/@#BFFBBBBFFFFFF?ED;=?DF77/?B9BB9--;.AGEA./C0.0=000000<0<0.DA--/<?<1111F?/D?CDGCGFECGGECFFFBHFFFFFGGGFEEHFEEGHGHHHHHHFHGEBCB55FEF1F3FFGFEFFBABEHGGHFGHHGCEF3FFBGFE?EGFEBGGGDHFGGBGGGEFCFC5FFFFBBBBA
@M02197:102:000000000-ALU3V:1:1101:17603:18873 1:N:0:1
ACCGATTAGGTATCCTCCGCTTATTGATATGCTTAAGTTCAGCGGGTATCCCTACCTGATCCGAGGTCAAGCGTAAAAAAAGGCTTCTGGATGCCAATGTACCAGCAGAGAGATCGCAATGTGCTGCGCTCAAAGCCGAATTACATGGCTGCCAATGACTTTAAGGCGAGTCCACACGCAAAGGCGGGACAATCACCCAACACCAAGCAAAGCTTGAGGGTTCAAATGACGCTCGAACAGGCATGCCCCATGGAATACCAAGGGGCGCAATGTGCGTTCAAAGATTCGATGACTCAC
+
CCCCCCCCFFDFGGGGGGGGGGGHHHGHHHHHHHHHHHHHHHGGGGEGHHHHHHHHGHHGGHHGGGGHHHGHGEBEHHHGGGDHHHHFHHHHHHHHHHHGGGHFHFHGHGHCEHFGGGGGGFCDHHHFGGGGHHHHHG<DGHHHHHHGHGG7HHHHHHHHHHGHHHHGGGGHGGFGGGGHGGGFFGGHGFFFFF8FHFCGF?GHFGFFFHGHFBHEGGGHHHHHFE?FFGGHFDDFGFB8FFFCDCGBBFHBDHFCHHFHFGGGEEE5GHEEEGGCDGF55GECA4FFFBFD3ABBA
@M02197:102:000000000-ALU3V:1:1101:19563:18978 1:N:0:1
ACCGATTAGGTATCCTCCGCTTATTGATATGCTTAAGTTCAGCGGGTAATCCTATCTGATCTGAGGTCTAATCTTAGAATTTGACTAGTTATGTCGGATTTGTAAGCTTCCAGCAAAAGTATCAAAGGTCAGCCACGTCAAAAAGACATGTCCTCAGCGAATAGTCTATTACGCCGAGTCAATCTGATCTCGATGAGAGGGATGCTAATGTATTACGAGCGAGCTTCAATCCCGAAGGATCCAGCATAAACGCTCAGAAACCAAGCCGCACCATATCTCATTACAAAATATGGGGGTTGAAGAGTTCACGACACTCAAACAGACATGCTCGCCGGAATACCAGCGAGCGCAAGGTGCGTTCAAAGATTCGATGATTCAC
+
BBBBABBBFFFFGGGGGGGGGGGHHHHHHHGHHHGHHFGHHFHGGGGGHHHHGHHFFHGHHHHHHGHHHHDGHHHHHHHHHHHFHHHHHHHHGHDGGEGGHHGGHHFHHHHHHFHHGHH3FHHHHHHHGHHHEFHHGHHEGFHEGEBGHFHFHHFHHHGFGGGHDGHHGGGHGFFGGGEHHFHHHHFHEGFHHFFFFFFGGGFHHHHGHEHFFFGGGGFGFGGGGFGHGFF?FHFCHFFEGFGFFGCADGDFFHHHDHEHDGC?GCGFGGHHFFD3HEHFHFCHEGHHFHGGGGHGHGHHHGBFAFGAGHHGDGHHHHHHHHHHFGGE?GECBHHHFFB2GGGCGCGGFBHHGGGGHGGGGGGGGGGFBFFFFFBBBBB
@M02197:102:000000000-ALU3V:1:1101:8846:19007 1:N:0:1
ACCGATTAGGTATCCTCCGCTTATTGATATGCTTAAGTTCAGCGGGTAGTCCTACCAATCTGAGGCCGATGAATTGAAATTAAATCCCTTCCTCTCTTCCAAAGAAGCGAGGCATGGGCGGGGTTCAGAAGCACTCCAACCAGCAAAACGTCGCGTCCAGCTCCTCGACCCTGCGCCTCTCCTCTCCGAAGTCCTGATATTATCAAAACCCGGCAGGGAAAGACGGGGGCGAAATAACGAGCTTTCGTCCGTCTTGCCGATCGAAAGGATGCGATAATGCATTTCGAGGGAGCCACCGTGGAAGATGGCAAGACCCTCAATACCGATCCGCCAGCTTTCTCAACTAAATAAGAAAGCTGTCGGTCGAAACAATTCGCGGCCCTCAAACAGGCATGCTCCCCAGATTAGATCTGCCGGGAGCGCAAGGTGCGTTCAATGATTCGATGACTCAC
+
BABBBBABFFDFGGGGGFAAFGDHFCCFHHGGHHHGHHHHHHGGFGEGFHHHHHHGHHHHHHGGGGGGCEFGHHGFFGFHHHHGHEFHHFHHHHHHHHFFFEHHFHHEEECGGGHHHEHFCFC@DHHHHHGGHHHHHGHHGGHHHGFGGGGHCDAGAGGFFFGGFGGGFGG/FE=;DFAFFFFFFFEDD?F?BFFFBFFBBFFFFFFFFFFFAFFFA9A.EFB...;9-;BBFAEFFF?EACDFF@--BBB-E@=@-9-B-?FF;/F@;-A.B0GFF0;0.;/C?GFEE9.C...@A0;0GGC/C;/:CC/:../<<<<C<.CA@<<?CGHFGHBFHHHGF2?2BHHHGGGFHGGF/CGC@</F/GHHFGA>//>//EE/E/1HGF11FCBFFC/A/?012BFHF1GFHCGCGE/0GGEAEFGB0EECCCFFADDB1EGG1FFFFFD?AAA?
@M02197:102:000000000-ALU3V:1:1101:8604:19071 1:N:0:1
ACCGATTAGGTATCCTCCGCTTATTGATATGCTTAAGTTCAGCGGGTAGTCCTACCTGATTTGAGATCAGATCATAAAAATTTAATTGTCCAAGTCAATGGACTATTAGAAGCGGTTCGTCTGCATTTACCTTGGCCACTTTTTTACGGTGTCCTCAGCGATAGATAACTTATCACGCCGAGTGGAACCAAGCATAACACTGAGATCCAGCTAATAAACAAAGAGTAGCAGGTGTGAAGCTGCAAAGACCTCCAATACCAAAGCAAGAGACCGATTGAATTAACAAAAGGTTTGCTTTGAAGATTTCATGATACTCAAACAGGCATGCTCCAAGGAATACCAAGGAGCGCAAGGTGCGTTCAAAGATTCGATGACTCAC
+
AA3AADAAFF5DDGGCDFCFGGGHHFFHFHGGFGHHHHHHFBGEGGEGFFGHHHGHGGHHGEBFFFH3GHGHHGHHHHHFHHGFFHHHEGHHGHHFHHHFFHHG3GHHFHEE3@CE/FEEGHGHGGHHHHHHEFHHGFGHFHHHGHHE/@FEE11<BGHDGGFDFFGHHHFFGGHHCGE?1CHEHHHGFGCBGFHCGEHHF1FCFFFGCFFFGGFGHHGF@FGFG$1EHHEFFHGDFBHHFHGHGHF//HFGHHGBGFHHHHHHHHHEEEAA3G4FFGFDFFGDGFGGEFGCFGFFDGBHGHHGDHGHGHHFFB5CBB3GDGHGFCBFFGFGHHGHHFHHGBAE2AE2GBGA2EA?CGGF5GDG?GB44BFBFDAAA>>
@M02197:102:000000000-ALU3V:1:1101:20101:19101 1:N:0:1
ACCGATTAGGTATCCTCCGCTTATTGATATGCTTAAGTTCAGCGGGTATCCCTACCTGATCCGAGGTCAAAGACGGTAAATGTGCTTGTTGGACGCGAGCCGTAGCCCCTCGAGAAGCGCAATGTGCTGCGCGAGAGGAGGCAAGGACCGCTGCCAATGAATTTGGGGCGAGTCCACGCGCGGAGGCGGGACAGACGCCCAACACCAAGCAGAGCTTGAGGGTGTAGATGACGCTCGAACAGGCATGCCCCACGGAATACCGAGGGGCGCAATGTGCGTTCAAAGATTCGATGACTCAC
+
BCCCCCCCFFFFGGGGGGGGGGGHHHHHHGHHHHGHHHHHHHHGGGGGHHHHHHHHHHHHHHHGGGGHHHHHHHGGGGGHHHHHHHHHHHHHHHGGGGGGGGGGGGHHGHGGGGHGHHGGGGGHHFHHHHGGGFFGGGHGGGGHGGHHGGGHGGGGHHGGHGGGGGGGGHHFFFFFGGGGFFGGGGGHGHHGGGFGHGHHGHGGFHGHHHFGHHFHHHGGHHHFHHHHGGFFGGHGHFHHHGGHHGGGFCGHHHHHGHGGGCHGGGGGFFFEGGFGGGGGBGGFGGGFFFFFFFBAAAA
@M02197:102:000000000-ALU3V:1:1101:8622:19062 1:N:0:1
ACCGATTAGGTATCCTCCGCTTATTGATATGCTTAAGTTCAGCGGGTAGTCCTACCTGATTTGAGATCAGATCATAAAAATTTAATTGTCCAAGTCAATGGACTATTAGAAGCGGTTCGTCTGCATTTACCTTGGCCACTTTTTTACGGTGTCCTCAGCGATAGATAACTTATCACGCCGAGTGGAACCAAGCATAACACTGAGATCCAGCTAATAAACAAAGAGGAGCAGGTGTGAAGCTGCAAAGACCTCCAATACCAAAGCAAGAGACCGATTGAATTAACAAAAGGTTTGCTTTGAAGATTTCATGATACTCAAACAGGCATGCTCCAAGGAATACCAAGGAGCGCAAGGTGCGTTCAAAGATTCGATGACTCAC
+
A3AAADBBFFFFGGGGGGGGGGGHHGHHGHHHHHHHHHFHHHHGGGGGGHHHHHHHHGHHHGGHGHHHHFHHHGHGGHHHGHHHHHHFHHHHHHHHHHHGGHHHHHGFHHHGEGCEEEG/EEGHHHHHHHFFHEFFHGG2GHHHGHHGGH/?FFGHHHHGGGG8HGHHHHGFHGHGGGGGGGGHGHHHGHHHGHFHHHHHGHHGF<CHFGGGGGGHHGHHHHGHGB2CFHFG3FFHHHHGFBFGHDF//HGB4GFB/EEGGDF34FFFGGGGHHGHHHHHGHHHHHHHFHHGHHHHF5FHHHHHGBFFFHGEHGGFHG3HGBBGGHHGBEFHFHHHGHHHGHHE2CGFFHHGGGGGHGGGGGGGGFGFFFFFFD?ABAA
@M02197:102:000000000-ALU3V:1:1101:11606:19192 1:N:0:1
ACCGATTAGGTATCCTCCGCTTATTGATATGCTTAAGTTCAGCGGGTAGTCCCATCTGATTTGAGGTCTAAAGTTTAGATGTGGCACAAGTGCTACGGGTTTGAAGCGACTTGTATACGATTCGGCTGCTGTAGAGCATCCTTGACGAAGATCTTATCACGCCAAGTCAATCCGAGTAGTACAAAGATTGCTTATACATTTGAAGCGAGCTGTACAGAGACAGCAGCGCTCAGCATCCAACGCTGCCGCACTTTACAAGAAAGTGTAGAGGTTGAGGTATTCATGACACTCAAACAGATGTACCCTTCGGAATACCAAAGGGTGCAAGGTGCGTTCAAAGATTCGATGACTCAC
+
BCCC@CCCFFFFGGGGGGGGGGGHHHHHHHHHHHHHHHHHHHHGGGGGGHHHHHHHHHHHHHHHGHHHHFHHHHHHHHHHHHHHHHHHHHHHHHHHGGGFGGGHHHHGGGGGHHHHHHHGHHHGHGGGGHHHHHHHHHHHHHHHHHHHGGCGHHHHHHGHHGHHGHHHHHHHHHHHGHHHHHHHHHGGHHHHHHHHHHHHHHHHGHGHHHHHHHGHHHHGHHGGGGGHHHGHHFHHHGFFGGGGGGGGHHGHHHHHHHFHHHHHGHHHHHHHHHHHHHHHGHGHHHHHFEHHHGHHHHGFGCGGGGGHHHHHHHHHHHHGHHHHHHHGGGGHGGGGGGGGGGFFFFFFFCBBBA
@M02197:102:000000000-ALU3V:1:1101:12308:19211 1:N:0:1
ACCGATTAGGTATCCTCCGCTTATTGATATGCTTAAGTTCAGCGGGTATCCCTACCTGATCCGAGGTCAAGAGTGTAAAATGTACTTTTTGGACGTCGTCGTTATGAGTGCAAAGCGCGAGATGTACTGCGCTCCGAAACCAATACGCCGGCTGCCAATCGTTTTGAGGCGAGTCTACACGCAAAGGCGAGACAAACACCCAACACCAAGCAGAGCTTGAAGGTACAAATGACGCTCGAACAGGCATGCCCCATGGAATACCAAGGGGCGCAATGTGCGTTCAAAGATTCGATGACTCAC
+
CDCCCCCDFFFFGGGGGGGGGGGHHHHHHHHHHHHHHHFHHHHGGGGGHHHHHHHHHHHHHHHGGGGHHHHHHFGHHHHHHHHHHHHHHHGGHHGGGGGGGGGHHHHHHHGHHHHHGGGGGGGHHHHHHHGGGGGGHGGGHHHGHHHGGGGGHGHHHHHHHHHGHGGGGGHGHFHHGGGGGGHGGGGHHHHHHHGGGGFFHGHGGGHHHHHGHHHHHHHHHHHFFHHHHGGGCGGGGHHHGHHHHFGGGHGHHGHHHHHHHHHHGGGGGHHHHGGGGGGGGGGGGGGGFFFFFD5CCCCC
@M02197:102:000000000-ALU3V:1:1101:15115:19301 1:N:0:1
ACCGATTAGGTATCCTCCGCTTATTGATATGCTTAAGTTCAGCGGGTAGTCCTACCAATCTGAGGCCGATGAATTGAAATTAAATCCCTTCCTCTCTTCCAAAGAAGCGAGGCATGGGCGGGGTTCAGAAGCACTCCAACCAGCAAAACGTCGCGTCCAGCTCCTCGACCCTGCGCCTCTCCTCTCCGAAGTCCTGATATTATCAAAACCCGGCAGGGAAAGACGTGGGCGAAATAACGAGCTTTCGTCCGTCTTGCCTATCGAATGGATGCGCTAATGCATTTCGAGGGAGCCACCGTGGAAGATGGCAAGACCCTCAATACCGATCCGCCAGCTTTCTCAACTAAATAAGAAAGCTGTCGTTCGAAACAATGCGCGGCCCTCAAACAGGCATGCTCCCCAGATTAGATCTGCCGGGAGCGCAAGGTGCGTTCAAAGATTCGATGATTCAC
+
CCCC@BCCFFFFGGGGGGGGGGGGHHHHHHHHHHHHHHHHHHHGGGGGGHHHHHHHHHHHHHGHGGGGGGGHHHHEHHHHHHHGHHHHHHHHHGHHHHHHHFHHFHHHGGGCCFHHGHFGGCCGCHHHHHHHCHHHHHHHGACAGHHFGGHECGGFGBDFBFGGGGGGGGGFFFFADFFFFFFFFFFF;?A.BFFFBFFFFFFFFFFFFFFAADAFFAE.AFFFFEDF..CAE;8EBBDEAFFFFB-;FFFB;FBB/.EBFEFBB0F?9-?9/BFGGGGGE9/AGFF;.BFHGGFDDFHGC0HC0BCDBDFFAEGDG0FEFAE?@<<CGGGFGFF2GCHHHHGHHFGF3GHGHHHEGGGGGHGF?FHF?3?///EGGGGEF?@3HFBFF3GFGFE0A02FGF3FDEHHHCEEECEF2E2GGGFHG?GGFCGGGGGGGEGGFFFFFFF@BBBA
@M02197:102:000000000-ALU3V:1:1101:11879:19228 1:N:0:1
ACCGATTAGGTATCCTCCGCTTATTGATATGCTTAAGTTCAGCGGGTAGTCCTACCAATCTGAGGCCGATGAATTGAAATTAAATCCCTTCCTCTCTTCCAAAGAAGCGAGGCATGGGCGGGGTTCAGAAGCACTCCAACCAGCAAAACGTCGCGTCCAGCTCCTCGACCCTGCGCCTCTCCTCTCCGAAGTCCTGATATTATCAAAACCCGGCAGGGAAAGACGGGGGCGAAATAACGAGCTTTCGTCCGTCTTGCCTATCGAATGGATGCGCTAATGCATTTCGAGGGAGCCACCGTGGAAGATGGCAAGACCCTCAATACCGATCCGCCAGCTTTCTCAACTAAATAAGAAAGCTGTCGTTCGAAACAATTCGCGGCCCTCAAACAGGCATGCTCCCCAGATTAGATCTGCCGGGAGCGCAAGGTGCGTTCAAAGATTCGATGATTCAC
+
BBBBBBBBFFFFGGGGGGGGCGFHHHHHCHHHHGHHGHHHGHHGGGGGGHHHHHHGHHHHHFFEFGGGGGGHHHHHHHHHHHHHHHHHHHHHHHHHHHHHHHHHHHHHGGGGGGHHGAFGDGGGCHHBGGHHHEHGHHGHGEHEHHHGHCCGCGAAAGDFFFGGEFGFGGGFFFFFFFFFFFFFFFFF;ACFFFFFFFBFFFFFFFBFFFFBFFAFFFFFF?FFF.DAABD@FCFFFFAEDAAFEB-..FFFAABB9AEFFBFFFFB-DAACFBGGFFFC..9.A/FGEGFFGHEC?GCFGFGBC0/BDGGC<DF<<BFEEDEE?C?GGGGGHHFFFF2?2HFDDGFFFGGBHFFHGCBE/HHFGHHFHHGGGCGGGGGEEGHHFHHHHEHHHHFGGGFHEHGHHGHHGF0GGFFDFECGFHHHGGEGGHGGGGGGD2GGFFFFFFFBBABB
@M02197:102:000000000-ALU3V:1:1101:28720:19261 1:N:0:1
ACCGATTAGGTATCCTCCGCTTATTGATATGCTTAAGTTCAGCGGGTAGTCCTACCAATCTGAGGCCGATGAATTGAAATTAAATCCCTTCCTCTCTTCCAAAGAAGCGAGGCATGGGCGGGGTTCAGAAGCACTCCAACCAGCAAAACGTCGCGTCCAGCTCCTCGACCCTGCGCCTCTCCTCTCCGAAGTCCTGATATTATCAAAACCCGGCAGGGAAAAACGTGGGCGAAATAACGAGCTTTCGTCCGGCTTGCCTATCGAATGGATGCGCTAATGCATTTCGAGGGAGCCACCGTGGAAGATGGCAAGACCCTCAATACCGATCCGCCAGCTTTCTCAACTAAATAAGAAAGCTGTCGTTCGAAACAATTCGCGGCCCTCAAACAGGCATGCTCCCCAGATTAGATCTGCCGGGAGCGCAAGGTGCGTTCAAAGATTCGATGA
+
AABBBBBBFFFDGGGGGGGGGGGHHGHHGHHGHGHGHGGHHHHGGGGEEHHHHHHHFHHHHFGHGGGGGGGHHHHHFGBEHHGHHHHHHHHGHHHHHHHHHHHHHHHHGGGGGGHHFEHGGGG-A0GHGHEHHHHFFCGHGGEHHHHHHGHGG?DFFF?FFFGG/FFDGGGBFFFFFFFFFFFFBFFF>FFEFFFEFFFFBFFFFFFFFDFAADFAF;AF9#;.9:FFBE8;DCEFFBAFB;DBB@;@--9..:/B9;.//BFB00GBA;--/00C0B0B9.9?@BGEC0:....A.CC0FFCC00<0HHGBEA/B=0=..?EC---<CEGC@01<1?FEGFFF2HHHHGHHHHGE/?E<CHHF?GF44BHEEEGEEEEABB5GG5@BFFFHEGGGFA2A5DFHHGHHGACGGGGFE?ECCGF4HE2GGGGFBGGFFBFFFFBBBBB
@M02197:102:000000000-ALU3V:1:1101:9432:19367 1:N:0:1
ACCGATTAGGTATCCTCCGCTTATTGATATGCTTAAGTTCAGCGGGTATCCCTACCTGATCCGAGGTCAACCATAGAAAATTTGGGGTTTTGGCAGAAGCACGTTGAGCACCTGTAACGAGAGATATTACTACGTTCAGGACCCAACGGCACTGCCACTGATTTTAAGGCCTGTTGTGTTAACAACAAGAGCCCAATACCAAGCAAAGCTTGAGGGTTGAAATGACGCTCGAACAGGCATGCCCCCTGGAATACCAAGGGGCGCAATGTGCGTTCAAAGATTCGATGATTCAC
+
BBCCBCCCFFFFGGGGGGGGGGGHHHFHHHHHHHHHHHHHHHHGGGGGHHHHHHHHHHHHHHHGGGGHHHHHGHHHHHHHHHHHHGGFGGGHGHHGGHHHHHGHHHHHHHHHHHHHHHGHGHHGHHHHHHHHHGHHHHHHHHHGHHGHHGGGHGHHHHHHHHHHHHHHHHGHGHHHHHHGHHHHHHHHHHHHHHHHGGGHGHHHHGHHHHHHHGHHHHHHHGGGGGGHHGHHHHHHHHHGGGGGHHGHHHHHHHHHHGGGGGHHHGGGGGHGGGGGGGGGGFFFFFFFCCBCB
@M02197:102:000000000-ALU3V:1:1101:17554:19368 1:N:0:1
ACCGATTAGGTATCCTCCGCTTATTGATATGCTTAAGTTCAGCGGGTATCCCTACCTGATCCGAGGTCAAGAGTGTAAAATGTACTTTTTGGACGTCGTCGTTATGAGTGCAAAGCGCGAGATGTACTGCGCTCCGAAACCAATACGCCGGCTGCCAATCGTTTTGAGGCGAGTCTACACGCAAAGGCGAGACAAACACCCAACACCAAGCAGAGCTTGAAGGTACAAATGACGCTCGAACAGGCATGCCCCATGGAATACCAAGGGGCGCAATGTGCGTTCAAAGATTCGATGACTCAC
+
ABBABBABFBFFGGGGGGGFGGGHHHHHHH5GFHHHHHHHGGFGGGGGHGHHGHHGGHHHHHFEEEGHHHHGHHHHHHHHHHFHHHHHHHGGHHGGG:GGGGGHGHHHHHGHFHHGGGGGGGGHHHFHHHGGGGGGCGCGHHHHHHHGGGGGHHGHHGHHHGHHHGGGGGGHGFGGGGGGGGHFFGGHHHHHHHFFFFFFFFFDGGHHHHBHHFHHFHGHHGGFFHHHFFBFFGHHGHHHHHHHFHGGFGHGGGHFFHGHHHHHGGF?EDDHGGEAGHGGGGGGGGGGFBFFFFF>?A>A
@M02197:102:000000000-ALU3V:1:1101:14505:19430 1:N:0:1
ACCGATTAGGTATCCTCCGCTTATTGATATGCTTAAGTTCAGCGCGTAGTCCTACCTGATTTGAGGTCAATTATTGTGGTTAACTCAAAGTTAAAAGCAATGAGATAAAGCTTAAGGTGCAAAAGCCCGGTAGAACCTCTCAGTTCTAGCCTGGACAGACTTGACAGCGAGATGGACGAACCTAGAACACTGTGAAGGCCAAGCATGGGCCGCACCAATTTAGTTAAGACAAGCTGCAGATCTAGAGACTTGCTGCATTGTCCAACACCCACATAGCACCATCCAATCATAGAAATGGAAGGTGGATGGGAGAGGTTAATGACACTCAAACAGGCATGCCCTCCGGAATACCAGAGGGCGCAATGTGCGTTCAAAGATTCGATGATTCAC
+
BCCBBCCCFFFFGGGGGGGGGGGHHHHHHGHHHHHHHHHHHGHGGGGGCFHHHHHHHHHHHHHHGHHHHHHHHGHHHHGHGGHHHHHHHHHHHGHHHHHHHGHHHGHHHHHHHHHHGHHHHHHGHGHHGGGGGHHHHHHHHHHHHGHHHHHHHEGHHGHHEFHHHHHGGGGFGHGFHGCGGGHHHHHHHHHGGHHGFHHGGHHGGGGGGGEGGGHGHHGHHGHGHHHHHHHHFHFHHHHHGHHHHHGBHFEHHHHHHGFHGEHEEE<GHFHBBHHFFHGFHEHHHHGHHHHHHHGBHEHHHHHHHHGHHGF3HGHHHHHHHHHFEHHHHHHHHGHGGGGGGGGHHHHHHGFHGHGGGGEFGFHFEECFBCGGFGGGGGFFFFFFFBBBBB
@M02197:102:000000000-ALU3V:1:1101:10386:19464 1:N:0:1
ACCGATTAGGTATCCTCCGCTTATTGATATGCTTAAGTTCAGCGGGTAATCCTACCTGATTTGAGGCCAGAGGTGTAATAAATTGTTCGCATACTGCAAACGATTCGTAGCGGCAACCAAGACACAGTTCCAGCATTACGATAAAGTTCAGAGTTGTGCGAGCATCGATGAAAACCATAACGATACTCCTCCGATCCTTACCACGCATGGGGTAGGTCATATAAAGGCCAGCTCCTCTCTTTCAAGCGAGTCTTTTCAAAGAAAAGACAAAGCGCTCACATCCGCCCGACTAACAACCTTTTAGTTAAAAAAGATTGGTGGGTGAGGGATTCATGACACTCAAACAGGCATGCTCTTGGGAATACCCAAGAGCGCAAGGTGCGTTCAAAGATTCGATGACTCAC
+
CCCCCCBCFFFFGGGGGGGGGGGHHHHHHCHHHHHHHHHHGHHGGGGGHHHHHHHHGHGHHHFHGHGGHHGHGHHFHHHHHH4GGHHGGGGGGHHGHHHHHGGHGHGHFFG@EFGGHHGHHHHHHHHHHGFHHHCGHHF/FHFGHHFHFGBGFF1GGGEEGGGEHHGGHHFGGFHDEHFFHGACEGHHHFHFFFGGGGG9FBFGDEGEGGEGDFFF0B0FFEHFGFEEEC;AFDFFGGHGF0EEEFEC0BGFG1FBHFGFFHHHHHHEGGGGGHHFFHCC/CGE//FBF4HEFGFBDFD3FFGG3?GHHHHFHFHHGGGHHGGHGF3GFBGDEEHFHHFF3GHFHFHHEHFHHGGHHHHHGHFEHFGHGGGGGGGHHAG?GGGGGGGGGGGGFBFFFDD3BAAA
@M02197:102:000000000-ALU3V:1:1101:14153:19527 1:N:0:1
ACCGATTAGGTATCCTCCGCTTATTGATATGCTTAAGTTCAGGGGGTAGTCCTGCTCGATTTCAGGTCAAAGTGTAAAAAGTAGCGTTTATGGTAAGCCCATCCCGACCGGACGTCCCCGTTGAAAGTGTGAGCTTATGACAACAGGTCAAACCGTCAGTACAAAGGTACAGCTTGTTGCAATTCAACGCAGCTTAACAGTAAAGCAAGGCGTCAAGATCCAACCCTAAAGTCTATCTCTTGCGAGACGGGGTTGAGAGGGTACGCGACACTGAAACGAGCATGCTCCCAGGAATGACCCGGGAGCGCAAGGTGCGTTCAAAGATTCGATGACTCAC
+
CCCCCCCCFFFFGGGGGGGGGGFHHHHHHHHHHHHHHHHHHHHHGGGGGHGHHHGHGGGHHGGGHHHHHHGHDFFGHHHHGGHHHGGGGHHHGHHHHGHHHHHHHGGGGGGGGGGGGGHGGHGFHHHGHFGHHHHHHHHHHHHGGHHHHHHGGGGGGGGHHGHHFHHGEHHHHHHHHHHHHHHHHGGHHHHGGGGHHHHGHHHHFHGGGGGHFGHHHHFGGGFHFFHHHGGFHHGFFGGFGGHHGEEGGGHGBHHHHHHGGEEGHEHFDGHHHGGGGHFHHHHFEGGFHHHGHHHGGGGGGGGGGGHGHHGGGGHGGFGGGGGGGFFFFFFFCBAA?
@M02197:102:000000000-ALU3V:1:1101:23340:19741 1:N:0:1
ACCGATTAGGTATCCTCCGCTTATTGATATGCTTAAGTTCAGCGGGTATCCTACCTGATCCGAGGTCAAAAGTTAAAAATGTAGAGTCTTGATGGATTACCGTCCTTTTCTCCTGATACAAAGCGCAAAATATGTGCTGCGCTCCGAAACCAGTAGGCCGGCTGCCAATCGTTTTAAGGCGAGTCTCCCAGAAAGAGGGAGACAAAAACGCCCAACACCAAGCAAAGCTTGAAGGTACAAATGACGCTCGAACAGGCATGCCCTTTGGAATACCAAAGGGCGCAATGTGCGTTCAAAGATTCGATGATTCAC
+
ACCCBCCCFFFFGGGGGGGGGGGHHHHHHHHHHHHHHHHHHHHGGGGGHHHHHHHHHGHHHHGGGGH@BDGHHHHHHHHHHGHHHHGGHHHHHHHHHHHHHGGGGGHHHHHGHHHHHHHHGHHHGGGGGGHHHHGHHHHHGGGGGGGHGHHHHHHGHHHHGGHHHHHHHGGHHHGEHHHHHHGGGHGGGHHHHHHHHHHHFHGGGGGGGHGHFFFFEGHHHHHHHHHHHGHHFHGDHHHHHGEFEGHGEHHHHHHHHHGGGHFHHHHHHHHCFCHHGGGGGHFHHGGFGHGGGGGGFGGGFFFFFFFCCCCC
@M02197:102:000000000-ALU3V:1:1101:19100:19774 1:N:0:1
ACCGATTAGGTATCCTCCGCTTATTGATATGCTTAAGTTCAGCGGGTAGTCCTACCTGATCTGAGGTCAAGGTGTCAATTGAATTTTCTCAAGGAGAAGCTTTGTGAGCGGGCCGAACGGTTTCTGCAGCCGAGCGAAACGTGAGCACGCAAGGCCGTCCACCGACGGGACCGCTAAGGTATTTGAGGCGAGCCGGGTGGCAACACCCAAGTCCACTTCCAGCCCGGGCAGGACCCGGGCGGTGTGAGGTTTTCAAGACACTCAGACAGGCATACCCTCCGGAATACCAGAGGGTGCAAGGTGCGTTCAAAGATTCGATGATTCAC
+
CCCCCDDDFFFFGGGGGGGGGGGHHGHHHHHHHHHHHHHHHHHGGGGGGHHHHHHHHHHHHHHHHGHHGHHHGFGGHHHHHHHHHHHHHHHHHHHEEHHHHHHHHHHHHGGGGGGFCCFGCFGGHHHHHGHGGGGGGGGGGHHHGHHHGGGGGGHHGGGGGHHGHGHGGGGGGGHHGFF<GFFFGGFFFGGGGGGHHHFHHFFFFGHHHHHFFHFFHHGGFHGGFHHGHHHGFEGGGGGGGHGHHHHGHHHHHHHGHHHHHGHHHHGHHHHHGEGGGGCGHHHHHHGHHHGGHHHHHHHGFGGHFGGGGGGGGGFFFFFFFBBBBB
@M02197:102:000000000-ALU3V:1:1101:23760:19793 1:N:0:1
ACCGATTAGGTATCCTCCGCTTATTGATATGCTTAAGTTCAGCGGGTAATCCTATCTGATCTGAGGTCTAATCTTAGATTAATAAATTTTTCTTAATGAAAAGAAAAACTTTGATTAGAAGCTTTCCATTACAAACTCAGCCATAATAATAAAATTATGTCCTCAGCGAATATTCTATTACGCCGAGTAAATCTGACTTTGAAATTGGAATTGCTAATGAATTACGAATGAGCTTCGAATCTACTGAGTCCAGCAAACATTCAAAAACCAAGCCGCGCCAATAATCTCGTTAGAAAAAATTGGGGGTTGAAGAGTTAACGACACTCAAACAGACATGCTCGCCGGAATACCAGCGAGCGCAAGATGCGTTCAAAGATTCGATGATTCAC
+
ABBAAD>24DF@G5GFGGGCGGGHBFFHCFHGHHGHHCFFBDBE?EEEGHHHFHHHGFFHFFHHGGC2GE5FHFHHGFHHHGHHHHHHHH4GHFGGGHGFBGB11?2FDFF43BE4?FFHBGHBHHB?GGFHFHHAGHHFH3?DGFGHFBFBGFGHF3BDGGEHA2FBCB//GDFD1GGHGE,C;9A7#FBB=DDFGHEGFHH0FGBFFCCGHFGBGH9:G.G=;HGEC<02;FHEFFHFGGGFG0<.C/<<=/1111<1FCFCCADC@?C?CB?/BGBFBFF//?/EB2HFBGHBHHFCECCGGF@2@GFFHD?//FED1HHFBHG2D1DFBF1CGF//??HHHFHGF?GF?AFA0EFFDA0?AE1GGGFGBF1B1FC3FFF@111AA
@M02197:102:000000000-ALU3V:1:1101:23759:19812 1:N:0:1
ACCGATTAGGTATCCTCCGCTTATTGATATGCTTAAGTTCAGCGGGTAATCCTATCTGATCTGAGGTCTAATCTTAGATTAATAAATTTTTCTTAATGAAAAGAAAAACTTTGATTAGAAGCTTTCCATTACAAACTCAGCCATAATAATAAAATTATGTCCTCAGCGAATATTCTATTACGCCGAGTCAATCTGACTTTGAAATTGGAATTGCTAATGAATTACGAATGAGCTTCGAATCTACTGATTCCAGCAAACATTCAAAAACCAAGCCGCGCCAATAATCTCGTTAGAAAAAATTGGGGGTTGAAGAGTTCACGACACTCAAACAGACATGCTCGCCGGAATACCAGCGAGCGCAAGATGCGTTCAAAGATTCGATGATTCAC
+
BBC@ABCBFFFFGGGGGGGGGCGGHHGHHHHHGHHHHHHHHHHGGGCGHHHHHHHHGHHHHHHHEGHHHHHHHHHHHHHHHHHHGEGHHHHHEHHHHHFHHFHFHHEGDGHHHHHHHHFFHGHHHEGGHHHHHHHHGHFEF3GHHFHHHHHGFGGFHHHHHFHHHBBFFFGGHHGHHHGGGEFGGGGGGHHHFHFFHHHGHGFDGFGGHHHEGFHHGGHHGHGHHHGCECF?ECFGEHHDDC0HFFFFHFEFHBHG=HFG.GGGFF1GGGGGGGGGHHHHHHHFAFEE3HHHFGHHHHHGGCGGHHHHFHHHGHGGGEGHHHGFFBHGDFHGFHG@GGGGGFF5HHGHHGFGGGFGEFGHGFFEGGHGGFGGGGGCGFFFFFFFCBAAA
@M02197:102:000000000-ALU3V:1:1101:6346:19804 1:N:0:1
ACCGATTAGGTATCCTCCGCTTATTGATATGCTTAAGTTCAGCGCGTAGTCCTACCTGATTTGAGGTCAATTATTGTGGTTAACTCAAAGTTAAAAGCAATGAGATAAAGCTTAAGGTGCAAAAGCCCGGTAGAACCTCTCAGTTCTAGCCTGGACAGACTTGACAGCGAGATGGACGAACCTAGAACACTGTGAAGGCCAAGCATGGGCCGCACCAATTTAGTTAAGACAAGCTGCAGATCTAGAGACTTGCTGCATTGTCCAACACCCACATAGCACCATCCAATCATAGAAATGGAAGGTGGATGGGAGAGGTTAATGACACTCAAACAGGCATGCCCTCCGGAATACCAGAGGGCGCAATGTGCGTTCAAAGATTCGATGATTCAC
+
BBBABBBBFFFFFGGGGGGCEEGHHF5FGHGH5GHBGAEGHHHGFGGE0FGHHHHHFHGHHHG5FHBGHF5GHHFHGFGFFDHHHGHBGGHHHHHHHHGGHHFFBGGHEGHHHFHHG?FGHFH2BGGGEEEFGHHGHFHGHFFHGHGD>DHFGAHHHGGHHFHBCFFECCFGEFGC=<ACCG7FHHHGHBG0FCGGHHAHFFCCBFF@?CCBFFGDBGFGFHFGBFHGGFGHGGDHGF1BFFHGBF1FGG<<F1FFF0GBFF/E@EEEEHHHFG1FEGFFB1AGBDFHGFF2GGF1HHFFEHFHGHFFGCGEHE@1HHHHHGB1CDGF1B1D1FFB/A//E/CHFHFBG1CBGF0CEEEFDDGE0E0B113F3GGECFC1B3BFFAAAAA
@M02197:102:000000000-ALU3V:1:1101:27877:19870 1:N:0:1
ACCGATTAGGTATCCTCCGCTTATTGATATGCTTAAGTTCAGCGCGTAGTCCTACCTGATTTGAGGTCAATTATTGTGATTAACTCAAAGTCAGAAGCAATGAGATAAAGCTTAAGGTGCAAAAGTCCTGTAGAACTTCTCAGTTCTAGCCTGGACAGACTTGACAGCGAGATGGACGAACCTAGAACACTGTGAAGGCCAAGCATGGGCCGCACCAATTTAGTTAAGACAAGCTGCAGATCTAGAGACTTGCTGCATTGTCCAACACCCACATAGCACCATCCAATCATAGGAATGGAAGGTGGATGGGAGAGGTCAATGACACTCAAACAGGCATGCCCTCCGGAATACCAGAGGGCGCAATGTGCGTTCAAAGATTCGATGACTCAC
+
BBBBBBBAFFFFFGFGGGGGGGGHCHHHFHHHHHHHHHHHHHHGGGGGGGHHGHHHHHFHHEHHGHHHGFFGHHHHFHEFHHGHHHHHHHHFFFHHFHHHHBFGFGHHHEGHHHFFB4EHHFHFBFDFBGHHGFGHFHHHHHHHHHFHHHFGFHHHHGHCGHHHHFHHGGGGGHHHHGGGGHHHFHHHHHHHHHHHHGHHHHHHHGGHGCCDCGG1F??HHHHGFGFGFGGGFGGFGGF22FBHGHFDFFHHHGHHHHHFFHCF@CFGFFHHHEE3EFEFHFFHHFBHFEHHGFHG3HHFGHFFFHHGE3HHHHHHHFDHGFFEAGHHHHHHHHG2EGCCFGECHGHFHHHHHHGGGEFFHGHGEEDHGGGGGGGGGGFFFFFFF@BAA?
@M02197:102:000000000-ALU3V:1:1101:7286:19913 1:N:0:1
ACCGATTAGGTATCCTCCGCTTATTGATATGCTTAAGTTCAGCGGGTATCCCTACCTGATCCGAGGTCAAATTAAGGTTTTGGAGCCGTGGATGCCGCCGCGGGCCGAGCCTCGACACGCATAGTGCTGCGCTAGAGTCCGGCAAGGGTAGCTGCCAATGGATTTGGGGCAAGTCGGCGCGAGGTGCGCGACAAGTGCCCAACACCAAGCAGAGCTTGAGGGTTTAAATGACGCTCGAACAGGCATGCCCCACGGAATACCGAGGGGCGCAATGTGCGTTCAAAGATTCGATGACTCAC
+
CCCCBBCCFFFFGGGGGGGGGGGHHHFHHHFFFHGHHHHHHGHGGGGGHHHGHGHHHGHHHHGGGCGHHHHHHHHFGEGH:H@GGFGGGGGG.EHHEEGG;GFECFGGGGGHHGGGGGGGFGGGHHHHHHGGGGGGGBGGGGGGGHHHFEGFHGGGHHGHHHHGGGHHGFFFEFFFFFGCGHFFCEFFFGFGHHGHGFHHFHFFGHFHHHHGGHFGHHHGHGFHGHHFGFFGGHHFBHHHGHHHHGGGGGGHHGHHFGEGGGHGGGGGHGHHCGGFCGGGGGGGGGGFBFFFFFAAAAA
@M02197:102:000000000-ALU3V:1:1101:13558:19889 1:N:0:1
ACCGATTAGGTATCCTCCGCTTATTGATATGCTTAAGTTCAGCGGGTATTCCTACCTGATCCGAGGTCAACCTTGGTGCCGCCGGAGCGGACTTGTGGGGGGTTTAGAGGCAGGACGCCGAGGGATCCCAATGCGAGGCTGATGCTACTGCGCAAAGGAGAGGGCCTTCGGGTCCGCCACTGGTTTTAGGGGCCTGCCGTGGCAGATCCCCAACGCCGGGCCACAGGGGCTCGAGGGTTGAAACGACGCTCGGACAGGCATGCCTCCCAGGATACTGGAAGGCGCCATGTGCGTTCAAAGATTCGATGATTCAC
+
CCCCCCCCFFFFGGGGGGGGGGGHHHHHHHHHHHHHHHFGHHHGGGGGHHHHHHHHHGHHHHHGGGGGHHHHHHHEGFHHGGGGGGGGGGEC:HHHHGGGGGGGGGGGGGGGGGGGFFFAFAFFDFFFFFFFF9FFFFFFF8FFFFFFFFFFFFFFFGFFEDEFFFFFFFFFAFFFFFADFGGFFGFFFFFDFCGGGGHHHHHHFGFFFFGGDFFFFFGHGHHGHGGGGGGGHHGHHHHHEFCFGGGFEGFFHHHGBHHFGECEHGHHHHHHGGHHGHGDE?EAFHHEGGGGGFFGGGGGGGFFFFDFF?AAAA
@M02197:102:000000000-ALU3V:1:1101:21716:19933 1:N:0:1
ACCGATTAGGTATCCTCCGCTTATTGATATGCTTAAGTTCAGCGGGTATTCCTACCTGATCCGAGGTCAACATTCAGAAGTTGGGGTTTTACGGCGTGGCCGCGACGATTACCAGTAACGAGGTGTATGATTACTACGCTATGGAAGCTCGACGTGACCGCCAATCGATTTGGGGAACGCGGGTTACCGCGAGTCCCAACACCAAGCTGAGCTTGAGGGTTGAAATGACGCTCGAACAGGCATGCCCGCCAGAATACTGGCGGGCGCAATGTGCGTTCAAAGATTCGATGATTCAC
+
CDCCCCDCFFFFGGGGGGGGGGGHHHHHHHHHHHFHHHHHHHHGGGGGHHHHHHHHHHHHHHHGGGGHHHHHHH:HHH;HGGHGGGFGGGH<GGGGEFE@G@E@5C??FECDHFG=FF1A=CD<F1<FGBDG<1FDDDC0B?FCCGCC0<E?CC.EEEBFHFHGGGHGHGGHHHGGDGGCHHHGGGGGFCEHGGGHFDGF2GHFFGGFFEFEGHHEGHGGHHHGHGGEGGF<DFHDFFHFFGCGE<GGHHGHHHHHGCGGGGGGGHGHGGGGGGGGGGGFGGFFFFFFFFFACBAA
@M02197:102:000000000-ALU3V:1:1101:5560:19945 1:N:0:1
ACCGATTAGGTATCCTCCGCTTATTGATATGCTTAAGTTCAGCGGGTATTCCTACCTGATCCGAGGTCAACCTTAGAAATAAAAGGGGTTAGACCGGCCCGACGGGACCTTGCAACTCCCCGCGTGCCTCGTAAAAGACTCGTTGCGAAGAGGGTCCCACGGACGCCGTCATTGTCTTTGAGACCAGTTGCGGTTGCCCACAACTCGATCCAACGCCAAACCAGGAGGTTTGAGAGAGGATAATGACGCTCGAACAGGCATGCCCATCGGAATACCAATGGGCGCAATGTGCGTTCAAAGATTCGATGACTCAC
+
3>AAADAAFBBD6FGGGGCGFGGHHGHGHHHHHHFHFHFHHBHGGFGGHHHGHGHHHHHGHHHG0EEFGF@FBD5FDGGHFHBGFG?F1EA9BFFE+>EE:<EAFFFAB?G2;<2<GFGHGG@DC;.FGFDHDFCHHGHDG9CEBEGC@.EGGHFCAFFF-<-9>-@CFAFFFG91FBF??1F;AFFB>BF?9DB?5FBBF/<94FGEHHECF@B@AFBF9CHHGGFFBGGB3B5BBF5:)DFEBEEA2EEBHFHHFB122ACEA2ABGGHHHFFFFF?GEE2FGFF2?GGHFFBFG5DGGGFFFFFFF3?3>3
@M02197:102:000000000-ALU3V:1:1101:26946:19946 1:N:0:1
ACCGATTAGGTATCCTCCGCTTATTGATATGCTTAAGTTCAGCGGGTGATCCTACCTGATTTGAGACCAGAAGTGAAATTGGGATGTGCCACAGAGGCAAGTTCGAAGCACACGCAGACACAACCAAACATTCCTCCTTTAGGCGACATAGCAAATGACGTATCATGCCATGCCAGGAGAAAAACACTGCTTGGCCGCCTCCTCCCAAACAGAGAGGCGGATGAAAAGTGTCGCAAGGAGCTCATGCATTTCGGGCGAGCCTGTGCTAGGTAGCGCAGGCAGAGACGCCCATCCAGGCCCCAGCCGCCAAGCCGTTTCATTTAAAAACCGCTTGGGGTGGGAGATTTCATGGCGCTCAAACAGGCATGCTCTACGGATTGCCATAGAGCGCAAGGTGCGTTCAAAGATTCGATGATTCAC
+
A3AABBABFBFFGGGGGGGGGGGHHFFDDFFHHHHHHHHHHFHGCFEEHHHFGGHHHHHHHHHFGGHGHHGFFHHFFFHE@GGHHGHHGHHHHGHHGDGAFGHGGHFEFHHHHEFGGCAHHFCEDGGHHHHFB2FFHHHHHBGFCDGGGHGFFHFGHHGG..FFGHBGHGHFHGG0.GGHHGHHEHFHHHFHHGE9(DD3D?FFFGGG9AFFFGG??D/@;;B##;FE/;#/#9F9;B.000;FBB;.-9-?C:--.G:.:/00/0;:/@@<--.00000D/.>--0..1DFG?/<///?////<0/EE/?GFFFFFGBBHHCF//ECEFGEGE1GFGFEF5FEBFFCAEEE03AHGBGBHFHG3AFFGFAA2DGHHHFFHHGE2E2EGGHCG2GEAHG5F5GGGGGBF@BFFFF?AAAA
@M02197:102:000000000-ALU3V:1:1101:26502:19954 1:N:0:1
ACCGATTAGGTATCCTCCGCTTATTGATATGCTTAAGTTCAGCGGGTATCCCTACCTGATCCGAGGTCAAAAGTGAAAAAGGCTTGTGGAAGCTAGTGTATAGCCTTGAATCGCGACTTGTGCTGCGCTTCAAAACCAAACACTGGCTGCCAATTACTTTAAGGCGAGTCCCTCAGGACAAACACCCAACACCAAGCAAAGCTTGAAGGTACAAATGACGCTCGAACAGGCATGCCCCATGGAATACCAAGGGGCGCAATGTGCCTTCAAAGATTCGATGATTCA
+
BBB3ADAAFFFFGBGFGGGGGGGHCBBDGGHGHHGHHHHHHHHGGGGGHGHHHHHHHHHHF:HG?E8HHHHGH3GHGHHH6E9GGGFFGGHGHFHF8HGGHGHHHH8FHHGHFFGGGGGGGBGH:F??C7GHHFFHGGHHHGHHHBEHGGGHGHHFGBGHHHEGF0DGFBGHHHGFHHFCAFEFHGFFEFGED191DFGG11FFFHFBFG>E;EF8FFFFD3AFFHHFFA0AA/BBBA:HGFFFFB1B0A0EA00113100A111GBG3BA1EBBCB3@3A1A>>
@M02197:102:000000000-ALU3V:1:1101:18910:19948 1:N:0:1
ACCGATTAGGTATCCTCCGCTTATTGATATGCTTAAGTTCAGCGGGTATCCCTACCTGATCCGAGGTCAAAGACGGGTTGTCGGCTTCGTGGACGCGGTCCCGCCGCCTCGAGAAGCGCAATGTGCTGCGCGGGAGGGGGCAAGGCGCCGCCGCCAATGCATTTGGGGTGAGTCGCCGCGCGGGGCGGGACAGGCACCCAACACCAAGCAGGGCTTGAGGGTGTAGATGACGCTCGAACAGGCATGCCCCACGGAATACCGAGGGGCGCAATGTGCGTTCAAAGATTCGATGATTCAC
+
DDCCDDDDFFFFGGGGGGGGGGGHHHHHHHHHHHHHHHHHHHHGGGGGHHHHHHHHHHHHHHHGGGGHHHHH;HGGGGGGGHGGGGGHGGFEGHGGGGGGGHGGGGGGGGGGGHGHHGGGGGHHHHHHHGGGGGGGGGGGGGGGGGFFFGFFGGGGGGHHHHFGGHHHHGGGFGGGGGGGGGGGFCHHFFHGHGEFGHGGHGHGHHHHHGHGHGFHGHGHHHHGHHHGGGGGHHGHGHHGHHHFGGGGGGHHHHHGHGGGGGGGGGGHHHHGEEGHGGGGGGGGGGFFFFFFFCCCCC
@M02197:102:000000000-ALU3V:1:1101:16324:20140 1:N:0:1
ACCGATTAGGTATCCTCCGCTTATTGATATGCTTAAGTTCAGCGGGTATTCCTACCTGATCCGAGGTCAACATTCAGAAGTTGGGGTTTAACGGCGTGGCCGCGACGATTACCAGTAACGATGTGTAAATTACTACGCTATGGAAGCTCGACGTGACCGCCAATCAATTTGGGGAGTGTCTGTGACAGACAGCTCCCAACACCAAGCTGAGCTTGAGGGTTGAAATGACGCTCGAACAGGCATGCCCGCCAGAATACTGGCGGGCGCAATGTGCGTTCAAAGATTCGATGACTCAC
+
DDCCCCDCFFFFGGGGGGGGGGGHHHHHHHHHHHHHHHHHHHHGGGGGHHHHHHHHHHHHHHHGGGGHHHHHHHHH:HHHGHHHGGGGGHHHGGGGGFG@HE?@@C?@FG1FGFB7GH9A0FF0GBFGFFHFBG<FECF:EFHFGFGHHD.E@::EGHGGGGGFGGHHFFGHGGGHFGHHHHHHHHHHHHHGGGGHEGGGHGGHHHFBHHHGHHHHGFH<HGHHHFGGGFHFDHHFHHGAFB0GGGGGHHHHHHHHGFGGGGGGGHHHHGGGGHGGFGGGGGGGFFFFFFFCCBCB
@M02197:102:000000000-ALU3V:1:1101:13210:20181 1:N:0:1
ACCGATTAGGTATCCTCCGCTTATTGATATGCTTAAGTTCAGCGGGTATCCCTACCTGATCCGAGGTCAACCTTTGAATAAAGATTTAACGGCCGCGGCCACCCGCACTCCGAAGCGAATTGAAAAATCCACAACGCTTAGAGACGGACAGCTCAGCCGGAAGACTTTAAGGCGCGCGGAACACCGCGACGCCCAATACCAAGCCAGGCTTGAGTGGTGAAATGACGCTCGAACAGGCATGCCCTTCGGAATACCAAAGGGCGCAATGTGCGTTCAAAGATTCGATGATTCAC
+
BCCCCCCCFFFFGGGGGGGGGGGHHHHHHHHHHHGHHHHHGHHGGGGGGGHHHHGHHHHHHHHGGGGHHHHHHHHGHHHHHHHHHHHHHHGGGGGGGGGGGGHGGGGGGHHGGGGGGGGGHHFGHHHHHHHGHHGGGGGGHHGHGGGGGGHHHHGGGGGGFHGFHHGGGGGGFGGFFHGGGGGGGGFGGGGFFHGHFFGFHFHFFHGHGHHGHHHHHHHHHHFGGGGHHGHHHFGGGHHGGGGGGGHHHHGBEGHGHGGGEGHHGHGGGGGGGGGGGGGGGFBFFFFFBAAA3
@M02197:102:000000000-ALU3V:1:1101:11584:20221 1:N:0:1
ACCGATTAGGTATCCTCCGCTTATTGATATGCTTAAGTTCAGCGGGTATCCCTACCTGATCCGAGGTCAAAGACGGTAAATGTGCTTGTTGGACGCGAGCCGTAGCCCCTCGAGAAGCGCAATGTGCTGCGCGAGAGGAGGCAAGGACCGCTGCCAATGAATTTGGGGCGAGTCCACGCGCGGAGGCGGGACAGACGCCCAACACCAAGCAGAGCTTGAGGGTGTAGATGACGCTCGAACAGGCATGCCCCACGGAATACCGAGGGGCGCAATGTGCGTTCAAAGATTCGATGACTCAC
+
CCDDBCCCFFFFGGGGGGGGGGGHHHHHHHHHHHHHGHHHGHHGGGGGHHGHHHHHHHHHHHHGGGGHHHHHHHGGGHGHHHGHHHHHHHHG<HGGGGGGGGGGGGHHGHGGGGHGHHGGGGGHHHHHHHGGGGGGGGHGGGGHGGHHHGGGGGHHHHHGHHGGGGGGGHGHFGGGFGFGGHFGGGGGHHHGFGGGGGFHGHFHGHGHHHHHHHHHHHHGHHHHHHHHGGGGGGHGHGHHHGHHGGGGGGGHHHHHDHGGGGHGGGGGHGHGGGGGHGGGEGGGGGGFFFFFFFCBA>A
@M02197:102:000000000-ALU3V:1:1101:22821:20236 1:N:0:1
ACCGATTAGGTATCCTCCGCTTATTGATATGCTTAAGTTCAGCGGGTGATCCTACCTGATTTGAGACCAGAAGTGAAATTGGGATGTGCCACAGAGGCAAGTTCGAAGCACACGCAGACACAACCAAACATTCCTCCTTTAGGCGACATAGCAAATGACGTATCATGCCATGCCAGGAGAAAAACACTGCTTGGCCGCCTCCTCCCAAACAGAGAGGCGGATGCAAAGTGTCTCAAGGCGCTCATGCATTTCGGGCGAGCCTGTGCTAGGTAGCGCAGGCAGAGGCACCCATCCAGACCCCATCCGCCAAGCCGTTTCATTTAAAAACCGCTTGGGGTGGGAGATTTCATGGCACTCAAACAGGCATGCTCTACGGATTGCCATAGAGCGCAAGGTGCGTTCAAAGATTCGATGATTCAC
+
CCCCCCCCFFFFGGGGGGGGGGGHHHFHHFHHHHHHHHHHHHHGGGGCGHHHHHHHGHBFHHHHGGHGHHHHHDGHHHGHHHHEHGHHHHHGHHEFGGGFGHHHGHHGGHHHHGGGGGHGHHGGGGHHHHGHHHHFHHHGHHHHGGGGGGGFHHHHHHHGFHHHHHBGHGFFHHHHHHAHHHHHGHHHHHHHH.FHGGCGGG:GGGGFFE?F;F6ADF;D;@//9FF;,EEFFF;FB?BAC0;#;09.A-;-GCC@GC<./BHHEHHGFGGGGFABBG>1F<1HDD<F/<1<FG2<?ACED/BCFFGGGGGGEBFGBHHHHGGGGGEGGGHGGGFGGHHHHHHGHGHGHHGHFHGHHGEGGGHHGHHHHFFFEGHHGGBHHHHHHFCGGHHHHGGGE4FGFGGGGGG4FFFFFFFBAAAA
@M02197:102:000000000-ALU3V:1:1101:13546:20197 1:N:0:1
ACCGATTAGGTATCCACCGCTTATTGATATGCTTAAGTTCAGCGGGTAATCCTGCCTGATTTGAGGTCTAAAGTTCAAATGTTTCACTCAGAGGTGAAGCGATTTACAAGCGCCGTCTAACGATAAGACTGCATTCAACTTGACGAGAATAAGTGTTATTACGCCGAGTGAAGCTTTCTATGCTATCGAAATACAAGCTGCTCGTACATTTCAGCTGAGCTGACCCTTTGCAGGGCCGGCAAGACAGCCAGAATCCAAGCCCAGACGCCTGCTTCATTACAAAACAGGGGGGTTGAGGGTTTCACGACACTCAAACAGGCATACTCTTCGGAATACCAAAGAGTGCAAGGTGCGTTCAAAGATTCGATGATTCAC
+
CCCCCCCCFFFFGGGFGGGGGGGHHHHHHHHHHHHHHHHHHGHGGGGGHHHHHHHHHHGHHHHGGGHHHHHHGHHHHHHHHHHHHHHHHHHEHGGHHHHHGGHHGHHHHHGGGGGGGHHHHGEHGGEHHHGHHHHHHHHHHHHHGFGGGHGGHGGGGHHHHHGGGGGGGHGHHHHHHFFHHHGHHHHGHHHHHHHHHHGGGGGGHGGGGGHGHGGGGHHHCCFGHGHHGHEHGFGGGFHFHHHHGGHHHHHHHHGGHHHHHGGGGGGHGCGDDFGHFHHHGHGFGGGGGGHHHHHHGHHHGHGGEHHHHGHHHGHHHHHEEHGGGCGGGHBHHHHGHHHHHHHHHHHHGGGGGGGGGGGGGGGFFFFFFFCCCCC
@M02197:102:000000000-ALU3V:1:1101:13294:20241 1:N:0:1
ACCGATTAGGTATCCTCCGCTTATTGATATGCTTAAGTTCAGCGGATAATCCTGTCTGATCCGAGGTCAACCGAGAAATGGTAGGCGGGCCCGGGGGGACTCGACGCGTGCCGAAGCTCGTTGCGTCGCGACCTCCGCGGTGCCGCCGCTGTCTTTTGGCGCCACTGTACCAGTGGAACCAACGGCAAGCTAGGCTTGAGGGGGATAATGACGCTCGGACAGGCATGCCCTCCGGAATACCAGGGGGCGCAATGTGCGTTCAAAGATTCGATGACTCAC
+
BBBCBCCCFFFFGGGGGGGGGGGHHHHHHHHHHHHHGHGHHHHGGGGGHHHHHHHHHHHHHHHGGGGHHHHHFEGGGHHHHHHHGHGGGGEGGFGGGGGGFFFFFFFFFFFFFFFFFFFFFFFFFFFFFGDGGDGFGGGGGCGGGFGHHGGFFGHGGGCGGHHHHHHGFHHHHGHHHGHGGGGHHHHHHHGGGFGHHFCGGHHHHGHGFGGGGGGGHHHHGHGHHGGGGFFGGHHHHHHGEGGGGGGGHHHHGGGGHGGGGGGGGGGFFFFFFFBBBBB
@M02197:102:000000000-ALU3V:1:1101:20382:20248 1:N:0:1
ACCGATTAGGTATCCTCCGCTTATTGATATGCTTAAGTTCAGCGGGTAGTCCTACCAATCTGAGGCCGATGAATTGAAATTAAATCCCTTCCTCTCTTCCAAAGAAGCGAGGCATGGGCGGGGTTCAGAAGCACTCCAACCAGCAAAACGTCGCGTCCAGCTCCTCGACCCTGCGCCTCTCCTCTCCGAAGTCCTGATATTATCAAAACCCGGCAGGGAAAGACGTGGGCGAAATAACGAGCTTTCGTCCGTCTGGCCGATCGAATGGATGCGCGAATGCATTTCGAGGGAGCCCCCGTGGAAGATGGCAAGACCCTCAATACCGATCCGCCAGCTTTCTCAACTAAAAAAGAAAGCTGTCGTTCGAAACAATTCGCGGCCCTCAAACAGGAATGCTCCCCAGATTAGATCTGCCGGGAGCGCAAGGTGCGTTCAAAGATTCGATGATTCAC
+
ABAAADB@FBFFGGBFGBEGFGGCHHGGFGHHHHHFHHHGCCHFGGGGGGHGHHHGHHHHHHHFEFFGGGGHHGHGGHHHHHHHHHHHGHGHFHHHHHHHGF3B3BGFE?FCGFBGHGHGGGCGFHHHHHHEHFEHHGHFGEEEEHHHAC..@CGGGGGGGGGEGFDF-?CFE.-@9ADFFFB.BFF?>FFAFFFFEBFFFFFFBF/FF?FFF-=D=FEFEAFFDEFFFF/B;DABFBA#AF#B?;;-;-------9--B;;////B--;-@-9/BFFB;--9-@B-EEE?99--::0BHHC0/00/HC0HG:AFFG0D.HC?E<<CCA<?1BGC?1/B2?210F?F11FDBGB1///</EGG<<>>2HHEECCGECEE/0/10FFF@@ED2F/CCFGHHFHHGBGEFHFEEEE/B0GGGGHHGH?GCGHFBDBGGF?GCC13FFFF?A>11
@M02197:102:000000000-ALU3V:1:1101:21613:20296 1:N:0:1
ACCGATTAGGTATCCTCCGCTTATTGATATGCTTAAGTTCAGCGGGTATCCCTACCTGATCCGAGGTCAAAATGCAAAATGTAATAGGCTTAATGGACGCCAACATTCAAGGCAAGAGGCGCAAAATGTGCTGCGCTCCAAGGCCAAATATGCCGGCTGCCAATCGCTTTAAGGCGAGTCCACGCGACAACGCGGGACAAGACGCCCAACACCAAGCAAAGCTTGAGGGTACAAATGACGCTCGAACAGGCATGCCCCATGGAATACCAAGGGGCGCAATGTGCGTTCAAAGATTCGATGACTCAC
+
CBBCCCCCFFDFGGGGGGGGGGGHHHHHHHGGGHHHHHHHHHHGGGGGHHHHHHHHHHHHHHEGGGGHHHHHGHHHHHHHFFGHHHHGHHHHHHHHHGGGGGGGGHHHHHGHHHHGGHHGGGGGGHHGGGHFHHGGGGGHHHHHHGHHHGHGHHHFGGGGHHHHHGGHHHHHHGHHHGGGGFFHGHGGGGGGGHHGHGGGGGGHGHHGGFEFHHHGHHHHHHGHHGHHHHHHHHHFGGGGHGGHHHHHHHHHGGGHHHHGHHHHHHHHHHGGGGGFGHHGGGGGGGGGGGGGGGFFFFFFFBBCCC
@M02197:102:000000000-ALU3V:1:1101:7509:20311 1:N:0:1
ACCGATTAGGTATCCTCCGCTTATTGATATGCTTAAGTTCAGCGGGTGATCCTACCTGATTTGAGACCAGAAGTGAAATTGGGATGTGCCACAGAGGCAAGTTCGAAGCACACGCAGACACAACCAAACATTCCTCCTTTAGGCGACATAGCAAATGACGTATCATGCCATGCCAGGAGAAAAACACTGCTTGGCCGCCTCCTCCCAAACAGAGAGGCGGATGCAAAGTGTCTCAAGGCGCTCATGCATTTCGGGCGAGCCTGTGCTAGGTAGCGCAGGCAGAGGCACCCATCCAGACCCCATCCGCCAAGCCGTTTCATTTAAAAACCGCTTGGGGTGGGAGATTTCATGGCACTCAAACAGGCATGCTCTACGGATTGCCATAGAGCGCAAGGTGCGTTCAAAGATTCGATGATTCAC
+
CCCCCCCCFFFFGGGGGGGGGGGHHHBGGHFHHHHHHHHHHHHGGGGGHHHHHHHHHHBGHHHHGHHEHAGHHHHGHHHHGHHHHGHHHHHHHHHGGGGHGHHHGHHGGHHHHGGGGGFHHHAFGGHHHHHHHHHHHFHHFFHHGGGGGFGFHHGHHEFFFGHHGDGHHHEFHHFFEEEAHHEFDHHHCFHHF.FC3D?8GGGFFGGGFGGGGFFDDDBDFFFFBBBFBFBC;FC;BBFD0@DD0EF:??--D@;-;..<//GD/0EGHCCGGFFEFGEGFFG??/?AGHG1HHHE/DCAB@/GEECGGEE/F3FGHHFGHGGGFEEGGGFGGGGGHHGHHHHGFD3HHHHGBHGHHHFHFEHHGGHHGGECFGHHHHHHHHHHGGGGGHGBE?ECFHFFFFGCGGGGFFFFFFFBBABA
@M02197:102:000000000-ALU3V:1:1101:7530:20311 1:N:0:1
ACCGATTAGGTATCCTCCGCTTATTGATATGCTTAAGTTCAGCGGGTGATCCTACCTGATTTGAGACCAGAAGTGAAATTGGGATGTGCCACAGAGGCAAGTTCGAAGCACACGCAGACACAACCAAACATTCCTCCTTTAGGCGACATAGCAAATGACGTATCATGCCATGCCAGGAGCAAAACACTGCTTGGCCTCCTCCTCCCAAACAGAGAGGAGGATGACAAGTGGCTCCAGGCGCTAATACCTATCGGGGGACGCTGTGCAAGGTAGCGCAGGCAGAGGCACCAATCAAGACCCCTTCCGCCAAGCCGTTTCATTTAAAAACCGCTTGGGGTGGGAGATTTCATTGCACTCAAACAGGCATGCTCTACGGATTGCCATAGATCGCAAGGTGCGTTCAAAGATTCGGAGATTCAC
+
?1AAAAA?F1BDDF33F1AEEG0D333G3EDD2D2A12D222FEA?//A2F1G2FAFDHHFHF2AACA0000B112@BFGGB//1C1B2BEG0BC0/>FCFFEH/E>/>1>BF/>//<00B</B/CGCGFGFH2GBGFFHHF1C///<ADFG1<C11FG.>.1FGHHFHHG0/CBC..C../;/:.CF000<0./C#-@AB?#FFGGG/;:;;/#/;#0909//#B#/-.#9//#/;9*9@0$0;#/.----.;.-..-./00</=<0/-<--<0111111110?/?0<111?1@</////////0?/>/EEFGGG122BG?CF?//@/B///EEGFG>1D2FFDB112A2DB1FB0DFA111FGBEA1/EA//0HHHHGHHHDFAA001A100E0B0BA3A3FBE1A1A@333@1A111
@M02197:102:000000000-ALU3V:1:1101:22103:20368 1:N:0:1
ACCGATTAGGTATCCTCCGCTTATTGATATGCTTAAGTTCAGCGGGTATCCCTACCTGATCCGAGGTCAAGTCATGAAATTGCTTGCTGGACGCTGATCCGCCGGGGCTCCGAGAAGCGCAAATGTGCTGCGCGAGAAGCCGACGAGACCGCTGCCAATGACTTTGAGGCGAGTCCGCGCACGGAGGCGGGACAGACGCCCAACACCAAGCATAGCTTGAGGGTGTAAATGACGCTCGAACAGGCATGCCCCACGGAATACCGAGGGGCGCAATGTGCGTTCAAAGATTCGATGATTCAC
+
BBBB@BBBBFFFGGGGGGGGGGGHGHHHHHHHGHHHHHHHHGHEGGGGHHHHHHHHHHHHHHHGGGGHHHHHFHFHHHHHHHHHHHHHHG<HGG:FFFHHHGGGGFECAGGGGGGGGFGGGGGHHHHHHHHGGGGFGGHHHGGGGGGGFEGGHHGGHGHHHGEGHGGGGGHGGGGFGGGFFGHGGGGGHFFHGGEEEFCEHG;GGGHHHFHGHHGHHGH;GHHHHHHHHGGGGFF<GHH<HHHHGHGGGGGGHHHHFFFGGGGHFGGCGGHHHGGEGGGGCGGGGGGBBFFFFFFBBBBB
@M02197:102:000000000-ALU3V:1:1101:22124:20364 1:N:0:1
ACCGATTAGGTATCCTCCGCTTATTGATATGCTTAAGTTCAGCGGGTATCCCTACCTGATCCGAGGTCAAGTCATGAAATTGCTTGCTGGATGCTGATCCGCCGGGGCTCCGAGAAGCGCAAATGTGCTGCGCGAGAAGCCGACGAGACCGCTGCCAATGACTTTGAGGCGAGTCCGCGCACGGAGGCGGGACAGACGCCCAACACCAAGCATAGCTTGAGGGTGTAAATGACGCTCGAACAGGCATGCCCCACGGAATACCGAGGGGCGCAATGTGCGTTCAAAGATTCGATGATTCAC
+
CCCCCCCCFFFFGGGGGGGGGGGGHHHHHHHHHHHHHHHHHCHGGGGFHHHHHHHHHHHGGGHGGGGHGHHHHGHHHHHHHHHHHHHHHHH&FHHHHGHHHGGGGGGGGHGGFFGFFFGGGGFHHHHHHHHGFGGGGGHHGGGGGGGGGGGGHGGHGGGGGHFHHGGGGGGGGGFFFFFFFGHGFFGGHHGFFFFEFHGHH;FGHFGHHGFHGHHHHHHGGHGHGHGHHGGFGGGECHHHH<HHGHEGGCEFFEHHFDGEFFGHGGGGGGHHHFEEGHGGGBGFGEFGFFFFFFFA?AAA
@M02197:102:000000000-ALU3V:1:1101:14721:20460 1:N:0:1
ACCGATTAGGTATCCTCCGCTTATTGATATGCTTAAGTTCAGCGGGTAGTCCTACTTGATTTGAGGTCAAAATGCACTGTTTTGAACTAGAACAGGTTTATTTGTGTTTTAAAAAGCCACCGTTACTAAACATCCGTTTGCGTCACTATCGAAACATTCTACAACGATAGCTCAAGCCGCAAAGGTACTTTATTGGTGCTTGTTACATTTCAGCCGAGTCGCGGCCTTACTTAAAAAGCCTGACAAACAGCCATGATCCAAAACCCAGACTGCCAGCTGTTACATTGGCGGGGTTGAGAAGGTTTGCGACACTCAAACAAGCATGCTCTTAGGAATAACCCAAGAGCGCAAGGTGCGTTCAAAGATTCGATGACTCAC
+
BBBBBBBBFFFFGFGGGGGGGGGHHHHHGHHHHHHBGHHGBHGGGGGGGHHHHHHHHHGGHHGFGHHHGHHHHHHHHHHHGHHHGHHHHHHHHHHHGGHHHHHHHHHGHHGHHHHFHHHHGGHGGGGHHGHHHHGDFHHGHGGGGGHFHHGEHGGBFGHHGGGBGGGHGGGHHHGGGGFCGFGHHHHGHHHHHHGFGGHHHHHHHHGGGGGGGGGGDBEFGGGGGHHFFFFFGHHGFFFGHHHHHFFGHHFHFAHGHGGGGFBG3EFGEGEGHFHHHHHHHHHGCGGECEDHHFHHHHGFGHGGEHGHGGFGHGHHGFFGFFGEHGBHDEHHFFFEAGHHHHFECEECFCHEA2EEFGBGBGGGFGFBFBFFDA?BA?
@M02197:102:000000000-ALU3V:1:1101:14072:20538 1:N:0:1
ACCGATTAGGTATCCTCCGCTTATTGATATGCTTAAGTTCAGCGGGTATTCCTACCTGATCTGAGGTCAACCTGAGAAAGTTGGGGGTTTAACGGCAGGGGCTCGTCGCTCTCCTATGCGGAATATCACTACTTCGCGGGGGAGGCCAGGACGGGGCCGCCACTAGATTTAGGGGCCGGCCGTCCCTCGCGGGCGCTGGCCGATCCCCAACACCACGCCCTAGGGGCGTGAGGGTTGAAATGACGCTCAGACAGGCATGCCCGCCAGAATACTGGCGGGCGCAATGTGCGTTCAAAGATTCGATGACTCAC
+
CCCCCCCCFFFFGGGFGGGGGGGHHHHGHHHHHGBHHHHHGHHGGGGGHHHHHHHHGGHHHHHHHGHHHHHHHHFHHHHHGHFHGGGEC9HFHGGG;GEEC99G/#A</<F#2F&2F;><C;<F?==$<D*09F1.##<ECC::@9;.#.::??@#@C.FA/;:/FFBFFFFFFFB9B99::.GCD?CA-C@@<<F-GGGGG8CGGGH7FADFD#DCFHHFHGGFFGF9EFGHG:;E;GCGGEEC4FGGGFHHHGHGGFGGGHHHHHHHHHGGGCGGGGGGHHGGEGGFGGFGGGGGGFFFFFFFFB@BBB
@M02197:102:000000000-ALU3V:1:1101:7793:20523 1:N:0:1
ACCGATTAGGTATCCTCCGCTTATTGATATGCTTAAGTTCAGCGGGTAATCATGCCTGATTTGAGGTCTAAAGTTTAAGTGTTTCACTCAAAGGTGAAGCGATTTATAAGCGCCGTCTAACGATAAGACTGCATTCGACTTGACGAGAATAAGTGTTATTACGCCGAGTGAAGCTTTCTATGCTATCGAAATACAAGCTGCTCGTTCATTTCAGCTGAGCTGACCCTATACAGGGCCGGCAAGACAGCCAGAATCCAAGCCCAGACGCCTGTTTCATTACAAAACAGGGGGGTTGAGGGTTTCACGACAATCAAACAGGCATGCTCTTCGGAATACCAAAGAGTGCAAGGTGCGTTCAAAGAGTCGATGATTCAC
+
AABBB?A?4FFFFGGGDEEGG?EHGHHHGGHGGHFHHFHHHCG2AEGGHG55DEFGHHFGHG55B23FGBGHFHHGHHHHF5FGHHEHHFGFHHHHHFBFEEGEFGHGHFB?E?EEGHHHH?FGFC1GFFH0FGHHFGEEGH1FDECDGFB1<?A?G;GHHF.>@C0BCEFHEFGGGHHGGGBFHHFDCCDEGCGC0C;;F5G??#:;D8F<=1;FGFFFB>0991=1F#?0/CCCBF%DBDDA/B112F1HGCC//B/0</E>/>?/00GHHFB2B200GF1GEGE>//0BFF>0/011AHEAEFB122GFD1B1111FB10A////F22FGDAB1FGE0GFGFCHGA0EEA1A33311EE1BBFFFFD1>?>>
@M02197:102:000000000-ALU3V:1:1101:14240:20584 1:N:0:1
ACCGATTAGGTATCCTCCGCTTATTGATATGCTTAAGTTCAGCGGGTAATCCTATCTGATCTGAGGTCTAATCTTAGAATTTGACTAGTTATGTCGGATTTGTAAGCTTCCAGCAAAAGTATCAAAGGTCAGCCACGTCAAAAAGACATGTCCTCAGCGAATAGTCTATTACGCCGAGTCAATCTGATCTCGATGAGAGGGATGCTAATGTATTACGAGCGAGCTTCAATCCCGAAGGATCCAGCATAAACACTCAGAAACCAAGCCGCACCATATCTCATTACAAAATATGGGGGTTGAAGAGTTCACGACACTCAAACAGACATGCTCGCCGGAATACCAGCGAGCGCAAGGTGCGTTCAAAGATTCGATGATTCA
+
BBBBBBAAD55BFGGFGGEGGGGHGHHHHHHGHFHHHHFHHGHGGGGGHHHGGHFGHHHHHHHHHGHHHHHHHHHGHHHHHHHHHGHHGHHHHHHHGEGGHHHHHHHHHHFFHFGHGGHDGHHHHFHHFHFEFFFFFGHGCFHGDGFHHHGGFHHGGHGGGCC8;G8HHGHGEGG8F4<8HFHFGHHGHHHHHEFB7BGBBCCC3GHHHHHFGFGGEC.A?9ADGGGGGGGGFGFFCFGFFGFFFG<CF1GDGDFF2HHFGCGCCGC?34HHFGFHFFGHEDBBHHHGHG?GGGHHFHG4DHHHGHGFAD4GFFGEHGEFFHFFFE@EEGGFHGBGBE3EGGFEEEA2BGGCGGGEFFFFGGG52GF4FFFFF@AAAA
@M02197:102:000000000-ALU3V:1:1101:24379:20590 1:N:0:1
ACCGATTAGGTATCCTCCGCTTATTGATATGCTTAAGTTCAGCGGGTATCCCTACCTGATCCGAGGTCAAAGTGGTAAAATTCACTTGCTGGTCGCCAGCCCGGGGCGTGGAGGCGCGACTGTGCTGCGCTCCAAGCCGCGGGACGGGCCGCCAATGCTTTCTAGGCGAGTCCGGCGAAGCCGGACAGGCGCCCAACACCAAGCCGGGCTTGATGGGTGAAAATGACGCTCGAACAGGCATGCCCTAAGGAATGCCAAAGGGCGCAATGTGCGTTCAAAGATTCGATGACTCAC
+
BCCBBCCCFFFFGGGFGGGGGGGHHHHHHHHHHHHHHHHHHGHGGGGGHHHHHHHHHFHHHHHGGGGHHHHH,GHHHHHHHHHHHHHHHHHHHHGGG;GGGGGGGG8GGGGGHGGGGGGGGGHH<GHHGGGGGHHHGGGGGGGGGGGGFFHGHHHHHHHGFFGGGGGHGGC;?GGDHCGGGFFHGHDFGEFEAH9EFBDEGGGGCHGHH<HGHGHHG;HHGHHGGE5GHHG:HHHH;H6;:FGBB;HHHGFBGGGHHHGGGGGHHHHGGGGHGGGGGGGCGGFFFFFFFAA?BA
@M02197:102:000000000-ALU3V:1:1101:13069:20559 1:N:0:1
ACCGATTAGGTATCCTCCGCTTATTGATATGCTTAAGTTCAGCGGGTAGTCCTACCAATCTGAGGCCGATGAATTGAAATTAAATCCCTTCCTCTCTTCCAAAGAAGCGAGGCATGGGCGGGGTTCAGAAGCACTCCAACCAGCAAAACGTCGCGTCCAGCTCCTCGACCCTGCGCCTCTCCTCTCCGAAGTCCTGATATTATCAAAACCCGGCAGGGAAAGACGTGGGCGAAATAACGAGCTTTCGTCCGTCTTGCCTATCGAATGGATGCGCTAATGCATTTCGAGGGAGCCACCGTGGAAGATGGCAAGACCCTCAATACCGATCCGCCAGCTTTCTCAACTAAATAAGAAAGCTGTCGTTCGAAACAATTCGCGGCCCTCAAACAGGCATGCTCCCCAGATTAGATCTGCCGGGAGCGCAAGGTGCGTTCAAAGATTCGATGATTCAC
+
B?ABBBBBFFDFGFGGGGGGGGGHHHHHHHHCHHHGHHCFHHHGGCAEGGHHHHHHHHHHHHGGFGGE>FEHHHHHGGHGHHHHHHHHHHHHHHHHHHHHHHHHHHGFGGGGGGHH0GGCDC?CDGHFFHHHGFHHFFHH?EHEBHHHHGCG@FGGFGBBBBB/9FAFFGAFFFAAFFDFFFFFFFFFFBF.BFBBBFFFFFBFF/:BAAABC--9BCEF../BAAFDAA=FFA;B/B:/BAAFBFD??AFFFFFFBD?BB/FB//F;D?GDBFBC00GFE.BD?GGGGGGGGGCCGHHFGC0CHEHHFHHG.?F<GFHGADGGDA>C@FHHFHGCFEHFFGDBHHHFFGFGGHHFCGCE?HHGGHHGHHEEEEGGGGGGGFGFHGGHGHHHHHGGGGFHHHGGHFHHHGGGGGGGGGGGGHHHGGGGGHGGGFGGGGCGFFFBFFFCCBBA
@M02197:102:000000000-ALU3V:1:1101:23932:20701 1:N:0:1
ACCGATTAGGTATCCTCCGCTTATTGATATGCTTAAGTTCAGCGGGTATCCCTACCTGATCCGAGGTCAAAGACGGTAATGTTTTCTTGTTGGACGCGGGCCGGAGCCCCTCGAGAAGCGCAATGTGCTGCGCGAGAGGAGGCAAGGACCGCTGCCAATGGATTTGGGGCGAGTCCGCGCGCTGAGGCGGGACAGACGCCCAACACCAAGCAGAGCTTGAGGGTGTAGATGACGCTCGAACAGGCATGCCCCCCGGAATACCAAGGGGCGCAATGTGCGTTCAAAGATTCGATGATTCAC
+
CCDDCDCCFFFFGGGGGGGGGGGHGHHHGHHHHHHHHHHHHHGGGGGGGHHHGHHHHHHHHHHGGGGHHHHHHHGGAHGHHHGHHHHHHHHHHHHGGGGGGGGCD?FGGGHGGGFHFHHFGGGGHHHHHHHGGGFCDFFGGGGGGGGGGEFGBDGGGGGGGGGGFFFFFFFFFDFFFFGGGGFGGGFFFGFFGDBDFHCGF7:EFGHHGHHFGFHFEHHGGHHHHGHHGGGGGFG/GHHHHFGHFHGFGGGFGHHHHHHHFHGHGGGGGFFHHGGGGGGGGGGDEGGBFFFFFFFBBBB@
@M02197:102:000000000-ALU3V:1:1101:20343:20780 1:N:0:1
ACCGATTAGGTATCCTCCGCTTATTGATATGCTTAAGTTCAGCGCGTAGTCCTACCTGATTTGAGGTCAATTATTGTGGTTAACTCAAAGTTAAAAGCAATGAGATAAAGCTTAAGGTGCAAAAGCCCGGTAGAACCTCTCAGTTCTAGCCTGGACAGACTTGACAGCGAGATGGACGAACCTAGAACACTGTGAAGGCCAAGCATGGGCCGCACCAATTTAGTTAAGACAAGCTGCAGATCTAGAGACTTGCTGCATTGTCCAACACCCACATAGCACCATCCAATCATAGAAATGGAAGGTGGATGGGAGAGGTTAATGACACTCAAACAGGCATGCCCTCCGGAATACCAGAGGGCGCAATGTGCGTTCAAAGATTCGATGATTCAC
+
ABCBABC@FBFFGGGGGGGGGGGHHHHHHHHHHHHHHHHHHHHGGGGGGFHHHHHHHHHHHHHHGHHHHGHHHHHHHHGHGHHHHHHHHHHHHHHHHHHHHHHHGFHHHHGHHHHHHGHHHHHHFHHHGGGGGHHHHHHHHHHHHHHHHHHHHGHHHGBGHHHGHHHHGGGGGGHFHGGGGHHHHHHHFEFFFHHFHFHHHHHHHGGFAFCFEGGHGGGGHHGHFGFFFHHHFHHHGHFHFGHHHHHHGHGHGHHFDAHGFHHGEEFCHHHGHFHFGBFGBBHGDB4FFHGHGHHHHHHHHGHHHHEHHGHHHHGHHHFHHHHHGHHHHHFFFHHHGGGGGGGHHHHHGHHGHHGGGGGHHGHGFEGGGGGGGGGGGGFFFFFFFAAAAA
@M02197:102:000000000-ALU3V:1:1101:13106:20774 1:N:0:1
ACCGATTAGGTATCCTCCGCTTATTGATATGCTTAAGTTCAGCGGGTATCCCTACCTGATCCGAGGTCAAAAGTGAGAAAATAGCTTGATGGATGCCGCTGTTGAGGGACCAAGACGCAAAATGTGCTGCGCTTACTACCAAAACACTGGCTGCCAATGACTTTGAGGTGAGTCTTAACAAAAAGACAAGCACCCAACACCAAGCAAAGCTTGAAGGTACAAATGACGCTCGAACAGGCATGCCCCATGGAATACCAAGGGGCGCAATGTGCGTTCAAAGATTCGATGACTCAC
+
CCCCCDCCFFFFGGGGGGGGGGGHHHHHHHHHHHHHHHHHHHHGGGGGHHHHHHHHHHHHHGHGGGGHHHHHHHHHHHHHHHHHHHHHHHHHHHHHHHGHHHHHHHHGGHHGHHHHGHGHHHHHHHGGHHGHGHGHHHHHHHHHHHHHHGHHHHHHHHHHHHHHHHHHHHHHHHHHHHHHHHHHHHHHHHHHHHHGHGGGHHHHHHHHHHGHGHHHHEHHHHHFGFFFHHGHHHGHHHHFGGGHHHHGHHHHFHHHHHGGGGDHFHHGGGGHCGGGGGGGGGFFFFFFFBAAA?
@M02197:102:000000000-ALU3V:1:1101:27703:20809 1:N:0:1
ACCGATTAGGTATCCTCCGCTTATTGATATGCTTAAGTTCAGCGGGTATCCCTACCTGATCCGAGGTCAAGAGTGTAAAAATGTACTTCTGGACGCCGTCGTTCTGAAGGCAGAGTGCGAGATGTACTGCGCTCCGAAATCAATACGCCGGCTGCCAATTGTTTTGAGGCGAGTCTGCGCGCAAAGGCGAGACAAACACCCAACACCAAGCAGAGCTTGAGGGTACAAATGACGCTCGAACAGGCATGCCCCATGGAATACCAAGGGGCGCAATGTGCGTTCAAAGATTCGATGACTCAC
+
CCCCCCCCFFFFGGGGGGGGGGGCHHHHHHHHHHGHHHGHHHHGGGGGHHHGHFHHHHHHHHGGGGEHGFF3FDGHHHHHHHHGHHHHHHHHGHGGGGGGGGGHGFFGHGHGGGHHHGGGGGGHHHGHHHGGGGHGGGEGGHHHHHHGDHGGGGGHHHHHHHHHHHGGGEHHHGGGGGGGHGHGGFGHHGHHHHGGGFFHHFFFFGHGHHHHFHFGFHEHHGHHHHGHHGGGGGHHGGHHHHHHHHGGGHFHHHHHHHGHGHHHGGGGGHHHHGGGGCGGGGGGGEGBFFFFFFFBAAAA
@M02197:102:000000000-ALU3V:1:1101:20356:20795 1:N:0:1
ACCGATTAGGTATCCTCCGCTTATTGATATGCTTAAGTTCAGCGCGTAGTCCTACCTGATTTGAGGTCAATTATTGTGGTTAACTCAAAGTTAAAAGCAATGAGATAAAGCTTAAGGTGCAAAAGCCCGGTAGAACCTCTCAGTACTAGCCTGGACAGACTTGACAGCGAGATGGACGAACCTAGAACACTGTGAAGGCCAAGCATGGGCCGCACCAATTTAGTTAAGACAAGCTGCAGATCTAGAGACTTGCTGCATTGTCCGACACCCACATAGCACCATCCAATCATAGAAATGGAAGGTGGATGGGAGAGGTTAATGACACTCAAACAGGCATGCCCTCCGGAATACCAGAGGGCGCAATGTGCGTTCAAAGATTCGATGATTCAC
+
A?AB?DABFFFFGGGGGGGGGG2GHHGFHBDFHHGHCGFF5FF?EGEE0BFFGHHHGF3FGHEFFGHHHHFHEGFDGHGB1GDFHG3FEBGFFFHGHGHHFFHHEGGFH4GHGHGHFGHFFGHH3GFAEGE//GBFHGC?GHFG22@>DC<FC/C0FCCGGF1?CH1FFF<BGHCGC?C@0<CCDGGB0#GC5C:CC/?GC?F?FG@..?CGCD?<AGGCF<1;DGD?08FF1CFFGBDFFBFHDFF1EHFGDGG1?ADC</EB<E<DBDBBF4DBBFGHFBHHGF4DBFGHHHFDBHHFGHEGFB2?GBHCFHGD5FBGD5B5GFFHBFGHGFAHGGCGGFCGGHFGF5FBHECEFE?GHGAAAE2FGBGCCGGEGF>@55FFD>>>>>
@M02197:102:000000000-ALU3V:1:1101:27716:20822 1:N:0:1
ACCGATTAGGTATCCTCCGCTTATTGATATGCTTAAGTTCAGCGGGTATCCCTACCTGATCCGAGGTCAAGAGTGTAAAAATGTACTTCTGGACGCCGTCGTTCTGAAGGCAGAGTGCGAGATGTACTGCGCTCCGAAAGCAATACGCCGGCTGCCAATTGTTTTGAGGCGAGTCTGCGCGCAAAGGCGAGACAAACACCCAACACCAAGCAGAGCTTGAGGGTACAAATGACGCTCGAACAGGCATGCCCCATGGAATACCACGGGGCGCAATGTGCGTTCAAAGATTCGATGACTCTC
+
>>3>A3AADB5@FBAGFF2AAEG5F5DGHGFHF55D5B5E55522EEA35BBGHE1GG3BDGFDEC>?FDFBCGF5FFHHFHBBB94&FFBFH%@29>>?//:BFDG4?CGHGGH+990<C0FF2@GA@F/;>D/CC>0#FBBGHCA<<A#?<CC<CCHFHBGF<:?EHEG@?<<0>;/?GF?;=BF<2BFFCFFF6E/AFE?9AGHHHHEE@@;FFAFB12B:G8GG#7?GEE0A#D1HHHGBFG/?GHFGEA2G222AABB/000AFHHFHGEE0GCFGFG33CGFBF3FD1CA1>1>
@M02197:102:000000000-ALU3V:1:1101:7259:20819 1:N:0:1
ACCGATTAGGTATCCTCCGCTTATTGATATGCTTAAGTTCAGCGGGTATCCCTACCTGATCCGAGGTCAAAGACGGTAATGTTGCTTCGTGGACGCGGGCCACGCCCCCCCGCAGACGCAATTGTGCTGCGCGAGAGGAGGCAAAGACCGCTGCCAATGAATTTGGGGCGAGTCCGCGCGCAGAGGCGGGACAGACGCCCAACACCAAGCAGAGCTTGAGGGTGTAGATGACGCTCGAACAGGCATGCCCCATGGAATACCAAGGGGCGCAATGTGCGTTCAAAGATTCGATGATTCAC
+
AA@33>AAFFDFGGGGGGGGGGGHHHHFDGFHFHHHHHHHHFHGGFGGHHHHHHHHHHHHFBG?EGGHHHHHGHFGAGFHFGFHFHFAFHGEEHGG?FGCD?CCFCCG?C-BACDDGFCGG:HCHEHFHGGGGGGGGGGGDDFGGGDDCA=FCFGDGBGBFFFGGED?GFGGGGGGFCGHHHGGGGGHFHGEGGFGH:HHFC8GGHH;HFGHGDF&HHF?GE:HHFFF#GGEGEEEBGBHHHFAFGECFHGFDFHGFDFHHHHGGGE?HHHCGGFFHGGB5GFFGGGFFFFFFFAAABA
@M02197:102:000000000-ALU3V:1:1101:20177:20897 1:N:0:1
ACCGATTAGGTATCCTCCGCTTATTGATATGCTTAAGTTCAGGGGGTAGTCCTGCTCGATTTCAGGTCAAAGTGTAAAAAGTAGCGTTTATGGTAAGCCCATCCCGACCGGACGTCCCCGTTGAAAGTGTGAGCTTATGACAACAGGTCAAACCGTCAGTACAAAGGTACAGCTTGTTGCAATTCAACGCAGCTTAACAGTAAAGCAAGGCGTCAAGATCCAACCCTAAAGTCTATCTCTTGCGAGACGGGGTTGAGAGGGTACGCGACACTGAAACGAGCATGCTCCCAGGAATGACCCGGGAGCGCAAGGTGCGTTCAAAGATTCGATGATTCAC
+
CCCBCCC?FFDFGGGGGGGGGGGHHHHHHHHHHHHHHHHHHHHHGGGGGHHHHHHHHGGHHGHHHHHHHHHH@GFHHHHHGFGHGGGGGHHHHHGHHHHHHHHHHGGGGGGGGGGGGGHGGHGGHHGGGHHHHHHGGHHHHHGHHHGFGHHHHGHGGHHGHHHHHHHHHHHHHHHHHHHHHHHHGHHHGGHGGGHHHHHHHHHHGHFGGGGHGHFHHHHGGHFHFGFHHHGHHHGFHHGGGGGHHGGGGGHHHHHHHHHGGGECGGHHHHHHHGGGGHHHGHHECFGHEHGHHHHGGGGGGGGGGGHHHHGGCGGGGGGGGGGGGFFFFFFFBBBBB
@M02197:102:000000000-ALU3V:1:1101:14078:20947 1:N:0:1
ACCGATTAGGTATCCTCCGCTTATTGATATGCTTAAGTTCAGCGGGTATCCCTACCTGATCCGAGGTCAACCTGAGAAGGAGAGGTTGAGCGGCGCACTCCGAGCGGCCACCGACGCGAGACAAGATGCCACAACGCGAGGGGACGGACGGCGTGGCCGGCGACATTGAGGCGGGCGGCGAGGAGCCGCGGCGCCCAACACCCAGCCGGGCTGGATTGGTGACAATGACGCTCGAACAGGCATGCCCCCCGGAATACCAGAGGGCGCAATGTGCGTTCAAAGATTCGATGATTCAC
+
EEEEDDDEFFFFGGGGGGGGGGGHHHGHHHHHHHHHHHHHHHHGGGGGHHHHHHHHHHHHHHHGGGGHHHHHHHHHHHHHHHHGGGHHHGHGGGGGGGGHHGGGGGGGGGGHGGGGGGGGGGHHHHGHHGHHHHGGGGGGGGGGGGFFDFFFFFFFFFFFFFFFFFFFFFFFFFFBFFFFFFFFFFFGGGGGGGGGGFD:GGGGGGGGGHEHFG;HHHHHH;HGHGGGGGHHGHHHHHHHHHGGGGGGGHHHHHFGHHHHGGGGGHHHHCGGGHGGFGGGGGGGFFFFFFFCBBBC
@M02197:102:000000000-ALU3V:1:1101:18153:21010 1:N:0:1
ACCGATTAGGTATCCTCCGCTTATTGATATGCTTAAGTTCAGCGGGTAGTCCTACCTGATTTGAGATCGAACGTTCAAAGCTGTCCTCACCGAGGAGAGACGTCTATGAGCCCCAGTGAACCTCCATTGCTGAAGGTTACCTGGTGGACAATCACAGGCGTAGATAGTTATCACACTTGTGACGCCACCAAACACCGGCAAGCTGATTCATTTGAGAGGAGCTGACCATAGGCCAGCAAAACCCCCAGAGTCCAAGCTCATCATGGCAAACCATGAGAGTTGAGGTGTTCATGATACTCAAACAGGCATGCCCTTCGGAATAGCCAAGGGGCGCAAGGTGCGTTCAAAGATTCGATGATTCAC
+
BBCCCCAAFFFFGGGGGGGGGGGHHHHHHHGHGHHHGHHGCHHGGGEGGHGFHHHHGHHHHHGHGFGHEEHFGFHHHGHHHHEHFHHHHHGGCGC/EFFFHGGGGHHHHHHHGGFGHFHHGHHHGHHHHGHHHHGHHHGGHHFGGGDEHGHHHHHHGHFGGGGGHHHHHHGHHHHGHHHHGHGFFECGHHEGHHC??A?DCFFFFDHHGGGGGGHHHHHHHGFGGFHHHGGFEFGEFFBBBGGHHHFHHGHFGHHGG4GHGHHGHHDFF3HGFFHHHFE@HHHGHHHHBHHGHHHHGHGGHGFHHFFB11?ECE?GFHGF3GGHHHHGGFGGHGHHE2CGHGGGFGGGECCFFBFFBFABBBB
@M02197:102:000000000-ALU3V:1:1101:3897:21075 1:N:0:1
ACCGATTAGGTATCCTCCGCTTATTGATATGCTTAAGTTCAGCGGGTAGTCCTACCAATCTGAGGCCGATGAATTGAAATTAAATCCCTTCCTCTCTTCCAAAGAAGCGAGGCATGGGCGGGGTTCAGAAGCACTCCAACCAGCAAAACGTCGCGTCCAGCTCCTCGACCCTGCGCCTCTCCTCTCCGAAGTCCTGATATTATCAAACCCCGGCAGGGAAAGACGTGGGCGAAATAACGAGCTTTCGTCCGTCTTGCCTATCGTATGGATGCGCTAATGCATTTCAAGAGAGCCACCGTGGAAGATGGCAAGACCCTCAATGCCGAGCCGCCAGCTTTCTCAACTAAATAAGAAATCTGTCGTTCGAAACAATTCGCGGCCCTCAAACAGGCATGCTCCCCAGATTAGATCTGCCGGGAGCGCAAGGTGCGTTCAAAGATTCGAGGACTCA
+
AAB@A?3>DF55FGGGGGGGGGFHHGBGHHCHFHHHHGHHCFHFEGGGGFFHHHFHHHHHD5GBGAF0E0EBDFHFHFFGHBGGF4@EFGCFB3@FGDG4FFGE3GBF?EE?EFEHHAF?/@?-@<D<=DG/C<0GGHHG....C/::.-;C?-9:9-./9BBFGFGG@BBFFEBBFFFFF/BF://D-.@.;/99/;FFFFFFF/9/AA.;@B-@>;.;AFBB9AD.;:>;/9.B9/:9/-9B9B----;;--///B;;---////@B?-@/99000000C9000BC/F.A;.;A:000;;0/0:/00:/;;::0000-<.A-<<--<CFF?<11D?121FF?222FBB>22><0C@///GE?/2<F2FG?E@/E?E>/0GFHD11HG@111G?EA?EA2A121FFAFCE///A/EAAE?GHG00GCGGGCFG3GEEB1?AB@1B1AAAA
@M02197:102:000000000-ALU3V:1:1101:18168:21062 1:N:0:1
ACCGATTAGGTATCCTCCGCTTATTGATATGCTTAAGTTCAGCGGGTATTCCTACCTGATCCGAGGTCAACCTTGGTAAATTGGGGGTTTTACGGCGTGGCCAGGCCGCTCTCCGTACTGCGAGGTGTGCTACTACGCAGGGGAGGCTGCAGCGGGACCGCCACTGGATTTAGGGGACGGGCTGCCACGGGGGCGGCCCGAGCCCCAACACCGGCTCCTCATTACTGAGGCTCCGAGGGTTGAAATGACGCTCGAACAGGCATGCCCGCCAGAATACTGGCGGGCGCAATGTGCGTTCAAAGATTCGATGATTCAC
+
BBCCCCCBFFFFGGGGGGGGGGGHHG5GHHGHHHFHHHHGFHHGGGEGHHHHHHHHGHHHHHHGFGGHHFGHHHHHGHHHHHHHHGGFGG;<HFG;G;GGGH:A9CFF?7@:FHCG<?:G:D#C963#/91<>GGBEC4FFGGAC;?;#7;H:?#:3AE.B@/BBFFC;FF0BFFF?BEFFAFA@FAAGGGGD?@--@D>@DCGHD@A?7AD@F=CHFHGHGHFFFB?0AE#9;FFGHDHGFGFF0GEEE21AGF3BFG3FFFCGGGGFFHGHFFHGE2GGEE2FFHFGGE?EECGFGGGGECFBFFD5FFBAAA@
@M02197:102:000000000-ALU3V:1:1101:7128:21127 1:N:0:1
ACCGATTAGGTATCCTCCGCTTATTGATATGCTTAAGTTCAGCGGGTAATCCTGCCTGATTTGAGGTCTAAAGTTCAAATGTTTCACTGAGAGGGGAAGCGATTTATAAGCGCCGTCTAACGATAAGACTGCATTCAACTTGACGAGAATAAGTGTTATTACGCCGAGTGAAGCTTTCTATGCTATCGAAATACAAGCTGCTCGTACATTTCAGCTGAGCTGACCCTTTGCAGGGCCGGCAAGACAGCCAGAATCCAAGCCCAGACGCCTGCTTCATTACAAAACAGGGGGGTTGAGGGTTTCACGACACTCAAACAGGCATACTCTTCGGAATACCAAAGAGTGCAAGGTGCGTTCAAAGATTCGATGACTCAC
+
BBBBBDB2DDBDGGDBFFEA?E2FBFBEFFHBFFGFGHHHDFGEEE0EEFHHHFHF3EGHHB5DFCGFHHHFDHHHHHBFGHHH55DBGBG@GA1>?>AGGGHGGFFHFEGEE/EEGHHGFAF/?FFBGDGFBGHFH21FGDBF</DDDGFGFGBFGEHFFD;6EFCFFFFDBCCGFEGGHHGGFFHHHHHFCHHHFGBGGEHEBGGDFFBGF1;HHHHHEHHDCFFHGHFEGGD@CCHFHFE;GGHFGBHHHHGGGHHHFGDGEEGAGHHHHFFFHHGAFHHHGGGGEGHG@1GHDHHFGFGGGHHF5GHHHHHHHGGHHHGHE?EEHHHHHHHHHHHHGHHHHHHGGGGGGGGCGG5GGGGFFFFFFFAAAAA
@M02197:102:000000000-ALU3V:1:1101:17140:21322 1:N:0:1
ACCGATTAGGTATCCTCCGCTTATTGATATGCTTAAGTTCAGCGGGTATCCCTACCTGATCCGAGGTCAAAGACGGTAATGTTTTCTTGTTGGACGCGGGCCGGAGCCCCTCGAGAAGCGCAATGTGCTGCGCGAGAGGAGGCAAGGACCGCTGCCAATGGATTTGGGGCGAGTCCGCGCGCTGAGGCGGGACAGACGCCCAACACCAAGCAGAGCTTGAGGGTGTAGATGACGCTCGAACAGGCATGCCCCCCGGAATACCAAGGGGCGCAATGTGCGTTCAAAGATTCGATGATTCAC
+
CCCCCCCCFFDDGGGGGGGGGGGGHHHFHHHHHHHHHHFHGHHGGGGGHHHHHHHHHHHHHHHGGGGHHHHHHHGGGHGHHHHHHHHHHHHHHHHGGGGGGGGBFGGGGGHGGGGHGGGGGGGGHHHHHHHGGGFFGGGHGGGGFGGGGGGGFFGGGGGGGFGGFFFFFFFFFFFFFFGGGFGGFGFGFGGGGFGGGHFGDGHE?GHHFHHFGHHGHHHHGHHHHGFHHGGGGGHFGHGHHHHHHHGGGGGGGGHHHHHHHHHCGGGGFHGHHGGGGHGGGGGGFGFGFFFFFFFCCCB@
@M02197:102:000000000-ALU3V:1:1101:7735:21263 1:N:0:1
ACCGATTAGGTATCCTCCGCTTATTGATATGCTTAAGTTCAGCGGGTATCCCTACCTGATCCGAGGTCAAGAGTGTAAAATGTACTTTTTGGACGTCGTCGTTATGAGTGCAAAGCGCGAGATGTACTGCGCTCCGAAATCAATACGCCGGCTGCCAATCGTTTTGAGGCGAGTCTACACGCAAAGGCGAGACAAACACCCAACACCAAGCAGAGCTTGAAGGTACAAATGACGCTCGAACAGGCATGCCCCATGGAATACCAAGGGGCGCAATGTGCGTTCAAAGATTCGATGACTCAC
+
3AA3ADABFFDFGGGGGGGGGGGHHHHHHHHHHHHHGHHHHHHGGGGGHHHHHHHHHHHHHHHGFGGHHHFHHHFFHHHHHFGFHHHHHFGDFHGGCEEEEGGEGHHGGGFHGHFFEFCFGCGGGHHBDDDGCDGGHGCHHHGGHHFCGC?@@@GHGHHGGHGGGHGGGEHGGGDFFFGGHDGFDGGHHHHHHFGGFFGHHGG?:EEHGFGHHFFHHHGGFHHGFHGHHGGGEGHHGHHHHHHFHFGGGHHFGEHHHGFBHFCGFGGGGHHHHCFGGGGGGGGGGGGGFFFFFFFCBCCB
@M02197:102:000000000-ALU3V:1:1101:27881:21364 1:N:0:1
ACCGATTAGGTATCCTCCGCTTATTGATATGCTTAAGTTCAGCGGGTAGTCCTACCTGATTTGAGGTCAATTATTGTGGTTAACTCAAAGTTAAAAGCAATGAGATAAAGCTTAAGGTGCAAAAGCCCGGTAGAACCTCTCAGTTCTAGCCTGGACAGACTTGACAGCGAGATGGACGAAACTAGAACACTGTGAAGGCCAAGCATGGGCCGCACCAATTTAGTTAAGACAAGCTGCAGATCTAGAGACTTGCGGCATTGTCCAACACCCACATAGCACCATCCAATCATAGAAATGGAAGGTGGATGGGAGAGGTTAATGACACTCAAACAGGCATGCCCTCCGGAATACCAGAGGGCGCAATGTGCGTTCAAAGATGCGATGACTCAC
+
ABBBBBBB4DDDFGGGGB?ECEFHHBHFHHBFFGFHHGHFFFFD2EFGEHFGFHGGFHHHHHEGFGF2BGFHHHGBD@EFCGHFGGFG@GGFHFHHHHGHHHB@FHBEBGEFGHHF3BG333FFFEGH//E>/3?B/C2D2BGHHEGHHHGFG/2FG/FHFFBF<GBA@DBCGG1CFC?@$FBFGGH:0FC:C=<G<;.CHGECFGH?.F?1AFBBFEBFFGGFGGGFBFGFFEGFHFBGFHFG1FF1/<CB<11DGB11<C<</CE/12B1FFGDB1/11D0DBGB22BHFG2GBCBEF0BHGCFBB00GFDE1HG2G@BFGGFF0HGDFHHEHGGGCE?EAGGDFF1FHGFF0?EECGD3G0EACHGDF33FDA111@3311D>1A>>
@M02197:102:000000000-ALU3V:1:1101:16128:21287 1:N:0:1
ACCGATTAGGTATCCTCCGCTTATTGATATGCTTAAGTTCAGCGGGTATTCCTACCTGATCCGAGGTCAACCTTGGTAAAAAAGTTGGGGACGCCGAAGCGAACCCGAAGACCGGGTCTGCGAGTATCAACCTAGTACGTGCCCGAAAGCTCAGTGTACAGGTGTCCTCACAGACGCCGTCATTATCTTTGAGACGGGCGGTACGCCACTAAAGGCCGCCGCCGACGTCCAACAACAAGCCGGGCTTGAGGGGTGATAATGACGCTCGAACAGGCATGCCCCCCGGAATACCAGAGGGCGCAATGTGCGTTTAAAGATTCGATGATTCAC
+
BCCCADABFFFFGGGGGGGGGGGHHHHHHHHHHHHHHGHHHFHGGGGGFHHHHFHHHHHHGHHGGGGHBGHHHHHHGHGHHHGGBGGHGGGGGGGGGGGGGGGGGGGGGGGHHGGCGDFHHGF?BGFHFHHHGHGFFHGFHHHHGGGGGHHGGGFGGGGGGGFGFGGGGGGGGGGDDCGFFFFFFFFFFFFFFFFFFFFFFFFFFFFFFFFFFFFFFFFGGFFFFGGGFFFFGHHGFGGGGHFHHHHDGGHHGHHHHHFGGFGFCHGFHHHHHHHHGGGGFGCBHHFFHHHHHHGGGGGHHHHGGGGGGGGGGGGGGGFFDBFFFBBBBB
@M02197:102:000000000-ALU3V:1:1101:17127:21336 1:N:0:1
ACCGATTAGGTATCCTCCGCTTATTGATATGCTTAAGTTCAGCGGGTATCCCTACCTGATCCGAGGTCAAAGACGGTAATGTTTTCTTGTTGGACGCGGGCCGGAGCCCCTCGAGAAGCGCAATGTGCTGCGCGAGAGGAGGCAAGGACCGCTGCCAATGGATTTGGGGCGAGTCCGCGCGCTGAGGCGGGACAGACGCCCAACACCAAGCAGAGCTTGAGGGTGTAGATGACGCTCGAACAGGCATGCCCCCCGGAATACCAAGGGGCGCAATGTGCGTTCAAAGATTCGATGATTCAC
+
CCCCCCCCFFFFGGGGGGGGGGGHHHHHHGHHGFHHHHHHGHHGGGGGHHHHGHHHHHHHHHHGGGGHHHHHHHGGGGGHHDGHHHHHHGHGGHHGGGGGGFGGGGGGGGHGFGGFGHGGGGGGGHHHHHHGGGGGGGGHGGGGGGGGGGGGGGFBFGFFFFGFFFFFFFFFFDFFFFBFFFGGGGFGFGGGGGDBDCCFHDEE0DFHGHCGHHHHHGHHGHH<HHHHHGGGGGHG?HGBFHHHHHGGGGGGGGHHHEBFHHHHGGGGGHCHGGGCFGGGGGGGGGGGFBFFFFFBAAAA
@M02197:102:000000000-ALU3V:1:1101:20599:21328 1:N:0:1
ACCGATTAGGTATCCTCCGCTTATTGATATGCTTAAGTTCAGCGGGTATTCCTACCTGATCCGAGGTCAACATTCAGAAGTTGGGGTTTTACGGCGTGGCCGCGACGATTACCAGTAACGAGGTGTATGATTACTACGCTATGGAAGCTCGCCGTGACCGCCAATCGATTTGGGGAACGCGGGTTACCGCGAGTCCCAACACCAAGCTGAGCTTGAGGGTTGAAATGACGCTCGAACAGGCATGCCCGCCAGAATACTGGCGGGCGCAATGTGCGTTCAAAGATTCGATGATTCAC
+
BBABBBBB@FBDGGGGGGGGGGGHHHGHGHFHHHGHHHHHHHHGGGGGGFGHGHHHHHHHGHHGGGGGHH7HHHHHHFHHD:FHGGGGGG<<GCGFEEE9G?2/BD5CGHGBGFEGDG1FCEC.</<</#==#<DF@EC//5;9CG:CGCA#:99;.EFGACCB/DDBHFE4<BD</9;.FBFA?/@///BGCACC<//@3GGFE3E3B2;GGAEHGGDDBDHFGEFF/D91?FFFFHHHG2E@EE?3DBHG5D5FGGGGGCEFGHGFHGEFEAGGFFGFGEGGFFFFFFFBBBAB
@M02197:102:000000000-ALU3V:1:1101:26314:21422 1:N:0:1
ACCGATTAGGTATCCTCCGCTTATTGATATGCTTAAGTTCAGCGGGTATCCCTACCTGATCCGAGGTCAAGAGTGTAAAATGTACTTTTTGGACGTCGTCGTTATGAGTGCAAAGCGCGAGATGTACTGCGCTCCGAAACCAATACGCCGGCTGCCAATCGTTTTGAGGCGAGTCTACACGCAAAGGCGAGACAAACACCCAACACCAAGCAGAGCTTGAAGGTACAAATGACGCTCGAACAGGCATGCCCCATGGAATACCAAGGGGCGCAATGTGCGTTCAAAGATTCGATGATTCAC
+
AAA?3DA?DF5DGGE5GGGGGGD5GH5AFF5FDF5FDFDDGGHGCEEEHBGFGGGFHHBHHHHGGGGHHFHHFBB9FGHDGF;9DGHHHHGAGG@EGEEEE@FHHHHGGGDHGGHEEBCFGGFFFH@GHHGGGGDGGGGDGGHFHHACCFDDGGHHHHHFGGHFFGGGGGGF@HFFFFGCHGFGFFFFHHFHGGFEE?EDAEFFAGFFGGEGHFEFFFHHHHGEGFHGFFGGGGH<FGGGBFFEFGEEGCEBHDHGFGFBFGGFCGGE?FCHHECGGHGGGFGGECGABFDFFFFAAAA>
@M02197:102:000000000-ALU3V:1:1101:21995:21471 1:N:0:1
ACCGATTAGGTATCCTCCGCTTATTGATATGCTTAAGTTCAGCGGGTAATCCTGCCTGATTTGAGGTCTAAAGTTCAAATGTTTCACTCAGAGGTGAAGCGATTTATAAGCGCCGTCTAACGATAAGACTGCATTCAACTTGACGAGAATAAGTGTTATTACGCCGAGTGAAGCTTTCTATGCTATCGAAATACAAGCTGCTCGTACATTTCAGCTGAGCTGACCCTATACAGGGCCGGCAAGACAGCCAGAATCCAAGCCCAGACGCCTGTTCCATTACAAAACAGGGGGGTTGAGGGTTTCACGACACTCAAACAGGCATACTCTTCGGAATACCAAAGAGTGCAAGGTGCGTTCAAAGATTCGATGACTCAC
+
BBBBBBBBFFFFGGGGGGFGGFGFHHHHHHHHHHHHHHHHHGHGGGGGGHGHGHHHHHHHHHHHGHHHHBHHHFHGHHHHHHHHGHHHHHHHHGFHFHHHGGHHGHHHHHHGGGGGGGHHHGGHGGHHHGGHHHHHHHHHHHHHGFCGGHHHGGGBGHHHHHGGGGGGGHHHGHHHGHHHHGGHHHHHGHHHHHHHHHGFFHHGHGGHHFHGGFGGHHGHGGHHHHHHGGHHFBGGGHHHHHGHGHHHHHHHHGGGFHHHEGDGFGFHHGHHHHGBGEBEHHHHGGGGGFHHEHHHGGHHGHGF?HHHHGHHHGHHGHHHFG5HGGGGHHHHGHHHHHHHHHFHHHHHGGGGGGGGGGGGGGGFFFFFFFBBBBB
@M02197:102:000000000-ALU3V:1:1101:28259:21483 1:N:0:1
ACCGATTAGGTATCCTCCGCTTATTGATATGCTTAAGTTCAGCGGGTATTCCTACCTGATCCGAGGTCAAATTTTCAAAAGTTGGGGTTTAACGGCAGGGCACCGCCAGGCCTTCCAAAGCGAGGGTTTAACTACTACGCTCGGGGTCCTGGCGATCTCGCCACTGAATTTCAGGGCCTGCTTCTCGGGTAAGAAGCAGTGCCCCATCACCAAGCCAGGCTTGAGGGTTGAAATGACGCTCGAACAGGCATGCCCGCCGGAATTCCAGCGGGCGCAATGTGCGTTCAAAGATTCGATGATTCAC
+
BCCCCCCCFFFFGGGGFGGGGGGHHGHHHHHHHHHHHFHHHGCGGGGGGHHHHHHHHGGHFFHGGGGHHHHHHHHHFGFHGG;HHGGFFGHFHGGGGFEGGCFE?EC/CHHGFHHFHHECGF??@GFGEBHH#><DGF8G:GFG@D@EE-AGFDD#@DGGGG5AHGFGFGGGGFBFDDAE9EF?GFEHHFFHHHHFF<C;BGFFFFBFFGFGFCEFFAHGFF;AEFDFEFHGHGGGECHHGGHHGHHHFHEGGGGGGHHHFHGGEECCGGEAGFFHHEEEAGE1GEFBGGGGFFFFFBF>1A>1
@M02197:102:000000000-ALU3V:1:1101:27684:21513 1:N:0:1
ACCGATTAGGTATCCTCCGCTTATTGATATGCTTAAGTTCAGCGGGTATCCCTACCTGATCCGAGGTCAACCATAGAAAATTTGGGGTTTTGGCAGAAGCACGTTGAGCACCTGTAACGAGAGATATTACTACGTTCAGGACCCAGCGGCGCCGCCACTGATTTTAGAGCCTGCCATTGCTGACATGGACTCAATACCAAGCTGAGCTTGAGGGTTGAAATGACGCTCGAACAGGCATGCCTGCCAGAATGCTAGCAGGCGCAATGTGCGTTCAAAGATTCGATGATTCAC
+
BBBAABBBFFFFGGGG4FEGCFGGHGHHHHHGHHFGHHHFHHHGGCEEHHFHHFHHHHHHGHHG?CEHH;HHGHHHHHHHFHHHHGGE9G:HCHFGGHHHFHG8H9HHHHHHEGHHHHFGGGDFGFHH;FFFH?<@CFBGHEGGHHFG?CGGGGFDCAGCCFHFHGGFGFFG0AFHFFFGGB6GEFFEHGBFGGFGGFFGF?FHFHFGBFF/CGFFFFFGFFFFGHHGGFGDEFBAEFFFFB1FHGF2DF1BFHGGE0?EBGHHEGGGHGFFFGDGGCCF@33@3FA11A1
@M02197:102:000000000-ALU3V:1:1101:8430:21592 1:N:0:1
ACCGATTAGGTATCCTCCGCTTATTGATATGCTTAAGTTCAGCGGGTATTCCTACCTGATCCGAGGTCAACTTTCAGAAGTGGGGTGTTTAACGGCATGGCCACCGCCGCGTTCCAACTGCGAGGTTGGGCTACTACGCAGAGGAGGACTAAAGCGAGACCGCCACTAGATTTCGGGGCCGGCGGGCTTGACGCCCTGCTGCCGATCCCCAACACCAGGCACTGGGGGCCTGAGGGTTGAAATGACGCTCGAACAGGCATGCCCGCCAGAATACTGGCGGGCGCAATGTGCGTTCAAAGATTCGATGATTCAC
+
BBBBBBBBFFFFGGGGFGGGGGGHHHHHHGHCHHHHGHHHHHHEFGEGHHHHHHHFHHFHHHHGGGGHHHHHHHHHHHFH4GEHGFGEG;H<<G'E:/<HHH:E9#9>>B2C8GBH0)HF<G#A@DFF#'FG:F12>C,:CFCF8FF6C6:+#9:/-C;FFFFA?FFBFFFFG0B?DA?FFACHE@.DA:#/...FG>96CGEF/#??EHDC9692DDF?%CCGEAFDCBHGADFF;4BDF?E7>>1EF>G3F3HHF12?E0?GGBFHHHGHHGCGGGGFE?FEFBEEEGHGFDCGGGGGCFFFFFFBA3AAA
@M02197:102:000000000-ALU3V:1:1101:26027:21609 1:N:0:1
ACCGATTAGGTATCCTCCGCTTATTGATATGCTTAAACTCAGCGGGTAATCCCGCCTGACCTGGGGTCGCGGTCGAGGCTCGCATCGAGATGCAAGCAAGAAGGGTCAAGGAGCCCGAGAAACGACGAGGCCAATGAACACGACAGGAATCGAGTTGAGTCATTCAACCACCACTTGTCGTGACGTCCCCCGTCGAGGACTCGAATTTAGGCCAGCCGCGCCTTCTTGGGACGGGAGGCCAGTATCCGCCGCCCCGCAAAGGGGGGGTGGCGACGCGATGCGTGACGCCCAGGCAGGCGTGCCCTCGGCCTAATGGCTTCGGGCGCAACTTGCGTTCAAAGATTCGATGACTCAC
+
ABBB3DBBFFBDGGGGGFFEGGGHHHHHHCHHHHHGHHHHHGHGCFGGGGHHHGGGGHHHGHHHGGGGGGGGEGGECGCEHGGCDCEHEHFHGHHGHHEHHHHHG0CFGEHHEEFFFC-AEHFA?CCCCC?EFHF8HHHEFD?DAGG;FBFBFFBE0BFFFFFFFBFD:AFBEFFFBFFF8?DBD@AA.ADCADF:FFFFBFFBFFFFFF/DFFFEEFFEFFFFEFFFFEFFFE@BF?DFEFFAAFFGACGGFGFHEHGCGFBCGHGGFEGFECEECGGHGGGEFGGEEBGHHEHGFGDFDGGGGEBFEGHHHHGA2?GGGGGCHHFDCGGGHGF5FGED2CFFFFFFFFABBAA
@M02197:102:000000000-ALU3V:1:1101:19466:21628 1:N:0:1
ACCGATTAGGTATCCTCCGCTTATTGATATGCTTAAGTTCAGCGGGTAGCCCTACCTGATCCGAGGTCAAATTTTCAAAAGTTGGGGGTTTAACGGCAGGGCACCGCCAGGGCCTTCCAAAGCGAGGGTTTAACTAGTACTCCCGGGGTCCTGGCGACCTCGCCACTAGATTTCAGGGCCTGCTTTTGGGGAAAAGCAGGGCCCCAACACCAAGCAATGCTTGAGGGTTGAAATGACGATCGAACAGGCATGCCCTCCGGAATACCAGAGGGCGCAATGTGCGTTCAAAGATTCGATGACTCTC
+
CCCCCCCCFFFFGGGGGGGGGGGHHHHGHHHHHHHHHHHHFHHGGGGGF3GHHHHGHHHHHHHGGGGHHGF55DGGHH9GBHFHHGGGEGGGHF/>9#F8?93?@8EA/<E5;/;@GH*F=0*+0.>000;,0001000010$..0GCGC<<C#./;.:><C?DDF2G@>#GG0HB-?00#0:FF;C38<G-GHG#<<?##>9HF/F?1:E/GBFE$#9:@0H97CF;FF&E2GGB>:%//AABB111FHGEE/EEA022EAF1GCFA00A00A1GAE0A0E1A33333E1GFFF@B1111>1>
@M02197:102:000000000-ALU3V:1:1101:17910:21679 1:N:0:1
ACCGATTAGGTATCCTCCGCTTATTGATATGCTTAAGTTCAGCGGGTATCCCTACCTGATCCGAGGTCAAGAGTGTAAAAAATGTACTTCTGGACGCCGCCGCGGTTGAGTCACAAAGCGCGAGATGTACTGCGCTCCGAAATCAATACGCCGGCTGCCAATTGTTTTGAGGCGAGTCTACGCGCAGAGGCGCAGACAAACACCCAACACCAAGCAGAGCTTGAAGGTACAAATGACGCTCGAACAGGCATGCCCCATGGAATACCAAGGGGCGCAATGTGCGTTCAAAGATTCGATGACTCAC
+
CCCCCCCCFFFFGGGGGGGGGGGHHHHHHHHHHHGHHHHHHHHGGGGGHHHHHHHHHHHHGHHGGGGHHHHHHFGHHHHHHGHHFGHHHHHHHHHGGGGGGGGGGGGGHHHHHHHHHGHGGGGGGGHHHHHHHGGGGHHHHHHHHHHGHHGGHGDHGGGGHHHHHGHHGGGGGHHHGGGGGGGHHHGGGGGHHHHHHHGGGFGGHGHGHGHHHHGHGHHHHHGHHHHHHHHHHGGGFFHHGHHHHHHHHHGGFHGGHHHHHHHHHHHGFCGGGHHHHGFFGHGGGGGGGGFGFFFFFFF?BAAA
@M02197:102:000000000-ALU3V:1:1101:19366:21704 1:N:0:1
ACCGATTAGGTATCCTCCGCTTATTGATATGCTTAAGTTCAGCGGGTAATCCTATCTGATCTGAGGTCTAATCTTAGAAGTTGACTAGTTATGTCGGGTTTATGAGCTTCCAGCAATAATATCGAAGGTCAGCCACGTCAAAAATGACATGTCCTCAGCGAATAGTCTATTACGCCGAGTCAATCTGATTTCGATGAGAAGGATGCTAATGTATTACGAGCGAGCTTCGATCCCGAAAGATCCAGCAAAAGCGCTTAAAAACCAAGCCACACCATATCTCATTACAAGATATGGGGGTTGAAGAGTTCACGACACTCAAACAGACATGCTCGCCGGAATACCAGCGAGCGCAAGATGCGTTCAAAGATTCGATGATTCAC
+
AAAB3DA2FF@DGGGGGGGGGGGHHHGHGHHHHHHGHHHHHHHGGEGCBGHHHHBHHHHHHGHGHGHHDGHHHHHHHFGGGBGHGFFF@FEHHGHHGG1F1GF44GFEF3FG4B??FGBGFHBCAGEEFBCFHEFHCCGE/1GEAG1D<2F@GF&DFCGDB9<FFG6FGHFBGC?CC0-4CFG:D0DGDB0CHEFE000B/:909CCF;0;0;BF;FEEFDCFBEEFA>9(?GEDHHHG<0:11FFHF?///@2F/AFF/B//HGFCEEFBD44HFBE4GDFBHHHHFHFG?EFCFDF4EHHFE31HEC?HFG@FHBGF5FGEGBGGEECE0E3HHHGECFEFEA?EFGHFBHGGCGHGGFGGFGGGGFFFFFDFBABAA
@M02197:102:000000000-ALU3V:1:1101:24048:21587 1:N:0:1
ACCGATTAGGTATCCTCCGCTTATTGATATGCTTAAGTTCAGCGGGTGATCCTACCTGATTTGAGACCAGAAGTGAAATTGGGATGTGCCACAGAGGCAAGTTCGAAGCACACGCAGACACAGCCAAACATTCCTCCTTTAGGCGACATAGCAAATGACGTATCATGCCATGCCAGGAGAAAAACACTGCTTGGCCGCCTCCTCCCAAGCAGAGAGTCGGATGCAAAGTGTCTCAAGGCGCACATGCATTCCGTGCGAGCCGGTGCTAGGAAGCGCAGACAGGGGCGCCCATCCATCCCCCATCCGCCAAGCCGTTTCATTTAAAAACCGCTTGGGGTGGGAGATTTCATGGCACTCAAACAGGCATGCTCTACGGATTGCCATAGAGCGCAAGGTGCGTTCAAAGATTCGATGACTCAC
+
A>A3>AABBBDFGGFGGFAAEEFHHFGCFDDHHHHHHHGGHFGEEFEGHGBBGDFHHGFHHGGFGEGGEGFFHFGFFHHHHGHGHFHHHHGHHHFHGGGGGFHFGGHGGFHGHECG?@F?GFEHFFGFHHHHHEDGECGHH2GFCFGG?FHHGGGHGGGG.<GHFHFG<DGHGHHHHHFHGCGHDEFFCHEHH.C0498/GG;GGGBB#;BEFEFB#9;=/;9-9F:E//9/;9BBBFF/:#/0;00..9-----:.----.00/00;/..-?@D=0/0..<---<0/?110/<///?/?///<>0??GE>/GFGDHFEBG>C?//EGEFAEEEE/G0FD@GD2@1AFB111F1F1FBBAFBFFDGFA1//0FE0GHF0A1EF100A0011CGA?GGHGGFFE3GEF1BFDDD111>1>1
@M02197:102:000000000-ALU3V:1:1101:13616:21845 1:N:0:1
ACCGATTAGGTATCCTCCGCTTATTGATATGCTTAAGTTCAGCGGGTATTCCTACCTGATCCGAGGTCAACCTGAGAAATAAAAGGTTAGACCGGCCCGACGAGACCTTGCAACTCCCCGCGTGCCTCGAAAGACTCGTTGCGAAGAGGGTCCCACGGACGCCGTCATTGTCTTTGAGACCAGTTGCGGACGAACCACAACGCGGCCCAACACCCAGCCCGAAGGTTGGAGAGAGGATAATGACGCTCGAACAGGCATGCCCACCGGAATACCAGTGGGCGCAATGTGCGTTCAAAGATTCGATGACTCAC
+
CBAABBCAFFFFGFGGGGGGGCGHHCHHHHHHGHHHHHGCHHFDGGGGHHHEGHGHHHHHHHFFGGDHFFHFHHHHGHHHHHFFFG@F;GFFHCEFGG?CEGGGGGGHHEGHHHHFFH/@FCGGGHHHGGHDGHHFHFFGEAFCGGD9GFAGEFFFCCGG@DGGBHHFHGHHGGGGGGEGEFFGFGGFFFGHFDA/AFFFDB//?BDFEEAAEEE?GFFEFHGA@3FFHGEGFGGDFFGB,GGGE;GGHHHGBFHFCFGGGCE2EG5FHGB2BGFEAGGGHGHHEAE2CGGFF5GGGGBBFDD@5FBBBAB
@M02197:102:000000000-ALU3V:1:1101:20246:21814 1:N:0:1
ACCGATTAGGTATCCTCCGCTTATTGATATGCTTAAGTTCAGCGGGTATCCCTACCTGATCCGAGGTCAACCTTAGAAATGGGTTTGTTTTACGGCGTAGCCTCCCGAGCACCCTTTAGCGAATAGTTTCCACAACGCTTAGGGGACAGAAGACCCAGCCGGTCGATTTGAGGCACGCGGCGGACCGCGTTGCCCAATACCAAGCGAGGCTTGAGTGGTGAAATGACGCTCGAACAGGCATGCCCCCCGGAATACCAGGGGGCGCAATGTGCGTTCAAAGATTCGATGATTCAC
+
CCCCCCCAFFFFGGGGGGGGGGGHHHHHHHHHHHHHHHHHHHHGGGGGHHHFHHHHHHHHHHHGGGGGHHHHGHHHHHHHHHHHGGGHHHHHHGGGFFEEGHHBCFGGFGGHHGHHHHHGGGGGGHGHHHHHGHGGGGGGGHHHGGGGGHHGHHFHHHHGGGGGGGGGGGGGGGGGGGGGGFFGGFGAEGGGGHHFGGFGGHGGFHHGHFHHHGHHHFFFHHHFGGFFFEGHFHHFFFHHGCCGGGCHHHHHF3HGGGGGGGGHHHHEEECGGGGCGGFGGFFFFFFFFBBABB
@M02197:102:000000000-ALU3V:1:1101:9982:21918 1:N:0:1
ACCGATTAGGTATCCTCCGCTTATTGATATGCTTAAGTTCAGCGGGTAGTCCTACCTGATCTGAGGTCAAGGTGTCAATTGAATTTTCTCAAGGAGAAGCTTTGTGAGCGGGCCGAACGGTTTCTGCAGCCGAGCGAAACGTGAGCACGCAAGGCCGTCCACCGACGGGACCGCTAAGGTATTTGAGGCGAGCCGGACGGCAACACCCAAGTCCACTTCCAGCCCGGGCAGGACCCGGGCGGTGTGAGGTTTTCAAGACACTCAGACAGGCATACCCTCCGGAATACCAGAGGGTGCAAGGTGCGTTCAAAGATTCGATGATTCAC
+
CCCCCCCCFFDFGGGGGGGGGGGHHHHHHHHHGHHHHHHFGHHGGGGGGHHHHGHHHHHHHHHHHGHHGHHHGHHHHHHHHHHHHHHHHHHHHGHHHHHHHHHGHHHHHGGGGGGDCFGGAFFHHHHHHHHGGGGGGGGGGHGHGFHHGGGGGGGGGECGGHGGHGGGGGFD?GEHFGHHHHHFGGGFFFFCFFFDDGHHHGGGGHHHHHHHHHFFHFFFFGGGFHHHEHHEEFFCGFAGFFFFHHHEHHHGHGHHFGHFHDHFHFHGHHGGBEGGGGGFFHHHHFHHHHHGHGGHHHHGGEEHGFCGGGGGGGFFFFFFFAA?BA
@M02197:102:000000000-ALU3V:1:1101:4658:21940 1:N:0:1
ACCGATTAGGTATCCTCCGCTTATTGATATGCTTAAGTTCAGCGGGTATCCCTACCTGATCCGAGGTCAACCTGAGAAGGAGAGGTTGAGCGGCGCACTCCGAGCGGCCACCGACGCGAGACAAGATGCCACAACGCGAGGGGACGGACGGCGTGGCCGGCGACATTGAGGCGGGCGGCGAGGAGCCGCGGCGCCCAACACCCAGCCGGGCTGGATTGGTGACAATGACGCTCGAACAGGCATGCCCCCCGGAATACCAGAGGGCGCAATGTGCGTTCAAAGATTCGATGACTCAC
+
BBBABBBAFBDFFGGGGGGGGGEHHGHGFFFFGGGHHHFDGGFECEEGHFHHHFHEFHBGHHFFG?FHHFHC:F8FGHHGHHGG1FGFG3EEEG?@GGFHGC?CCFGCGCGHGGGGGGFFGGHHHHFHHHHGH9DDGGGGGGGGGGFDFCB@??;@BFFEBFF@9DBFB@:E=-@@@FBF9EA9.3;?@@A-A@A;A;.6);E?G@?CGG<GHG<<DFFFH:F1;:GF?CF#9D%3%?6??0#C0A/A/FHGF2HDFBBFCGF?CFF3G0EAB1A1D333FGGFFFFFFD1A>1>A
@M02197:102:000000000-ALU3V:1:1101:12045:22028 1:N:0:1
ACCGATTAGGTATCCTCCGCTTATTGATATGCTTAAGTTCAGCGGGTATTCCTACCTGATCCGAGGTCAACCTGAGAAAATGATGGGGTGTGACCAGCACGGTGGTGTCTCACGATACGGGCTCGAGAGCTCGTTGTATCAGAGGCGCCCACCGCCCTGCCATTATCTTTGAGGCCCGGCCGTGCGCGCACGGCCGCGGCCCAACATCGCCACCACGGGGGTGGGAGAGAGGATAATGACGCTCGAACAGGCATGCCCACCGGAATACCAGTGGGCGCAATGTGCGTTCAAAGATTCGATGACTCAC
+
CCCCCCCCFFFFGGGGGGGGGGGHGHHHHHHHHHHHHHHHHHHGGGGGHHHHHGHHHHHHHHHGGGFHHHHHHHHHHHHHHHH;HHGGGGGG:HHHGEHGGGFH:GGHGHHHHHGHGGGGGGCHGGGHGHHGGFFHFHFFHHGHGGGGGG;GGFGGGGHHHHFFGGGGGGGGGGFEGGGCGGFGCGGDC@F?GGGGGEGFFGHHGGFFGFFACFEGEGGCHGHHHHHHHHGGFFHHGFGFFHFGHHHHHHGHHHGFEE?CFFHGHFHGFHGGGGGGHCGHGGGGHGGGGGGGGGFFFFFFFF@BAA3
@M02197:102:000000000-ALU3V:1:1101:25214:22078 1:N:0:1
ACCGATTAGGTATCCTCCGCTTATTGATATGCTTAAGTTCAGCGCGTAGTCCTACCTGATTTGAGGTCAATTATTGTGGATTACCCCAAAGTCTTCCGTGGTAGGAAGGCAATGAGATAAAGCTTAAGGTGCAAAAAACCCTGTAGAACTTCTCAGTTCTAGCCTGGACAGACTTGACAGCGAGTTGGACGAACCTAGAACACTGTAAAGGCCAAGCATGGGCCGCACCAATCTAATTAAGACAAGCGGCAAGTCTAGAGACTTGCTGCATTGTCCAACATCCGTACGACACCGTCCAATCATTAGAGATGGAAGATGGATAGGAGAGGTTAATGACACTCAAACAGGCATGCCCTCCGGAATACCAGAGGGCGCAATGTGCGTTCAAAGATTCGATGATTCAC
+
BABBBBABFFFDGGGGGGGGGGDHHGHHHHHHHHHGHDGHHHHGGGGGGGHHHHHHHFHHHHEGFGHHHHHHHHHHDGFHEHHHDGHGGGHFFHHHHG3FFHFHGHHGGHHGHFFHHHHGFHEHHHHHHHHGHHGEHFF/EGHHHHHHHHGHD1?GHFHHHHBGHHEFHGGHHHHHHHHHH0/BACFGCG?GGFCGGHFHHEGFB;FF:BFEFCEEFFCBFE@<DBFDFF?FFFFFFGHFF0EE</<1?1?1121F2HB@@000HFD<11011</>2</AEGEGCF/F/FF?EG101@B2DB1GEFB1BB1FF1BHEE1@@10>@0D11FF2FHFD1BFDCHHF1FBFFFFA?EA/EGF22211C100A00?A11HGA0AA1113FA3GA1CFFF313FAAAAA
@M02197:102:000000000-ALU3V:1:1101:12355:22192 1:N:0:1
ACCGATTAGGTATCCTCCGCTTATTGATATGCTTAAGTTCAGCGGGTATCCCTACCTGATCCGAGGTCAAGAGTGTAAAAATGTACTTTTGGACGTCGTCGTTATGAGTGCAAAGCGCGAGATGTACTGCGCTCCGAAATCAATACGCCGGCTGCCAATTGTTTTAAGGCGAGTCTACACGCAGAGGCGAGACAAACACCCAACACCAAGCAAAGCTTGAAGGTACAAATGACGCTCGAACAGGCATGCCCCATGGAATACCAAGGGGCGCAATGTGCGTTCAAAGATTCGATGACTCAC
+
DDCCDDCDFFFFGGGGGGGGGGGHHHHHGHHGHHHHHHHHHGHGGGFGHHHHHHHHHHHHHHHFGGGHHGHGHGHHHHHHHHHHHGHHHHFGHHGGGGGGGGGHHHGHHHHHHHHHGGFGGGGHFHGHHHGGGGGHGHHHHHHHHGGGGHGGHGGHHHHHHHHGHHHGFHHHHGFGGGGDDHGGGGGGHHHHHHGGGFGHFGHFBEHHHFHHGHHFHHHHHHHFHHHHGGGGGGFHE5HHGHHHHHGGGHGHHGHGHHHHHGHHGGEEGHHHGGEFGGGGFGGGGGGGFFFFFFFBBBBB
@M02197:102:000000000-ALU3V:1:1101:27024:22274 1:N:0:1
ACCGATTAGGTATCCTCCGCTTATTGATATGCTTAAGTTCAGCGGGTATTCCTACCTGATCCGAGGTCAACCTTGGTGCCGCCGGAGCGGACTTGTGGGGGGTTTAGAGGCAGGACGCCGAGGGATCCCAATGCGAGGCTGATGCTACTGCGCAAAGGAGAGGGCCTTCGGGTCCGCCACTGGTTTTAGGAGACTGCCGTGGCAGATCTCCAACGCCGGGCCACGGGGGCTCGAGGGTTGAAACGACGCTCGGACAGGCATGCCTCCCAGGATACTGGAAGGCGCCATGTGCGTTCAAAGATTCGATGATTCAC
+
AABBBBBBFFFFGGGGGGGGGGGHGHHHFHHHCHHHCDFGHHHGGGEEHHHHHHHHHHHHHHHGGGGHHGHGHHHHHFHHGGGGGGGGGG@EEHHHF?FGGGDFFGEGGGGGGFGGFFDFFFFFFFFFFFBFFFF7CF=FFFBFFFFFFFFFFFDFFFFAEDFFFFFGFCDAABEFFFFFGFHFFGFGHHGFHGGGFGHHGHGFHHFHFFFFFGGGGHHGCGGGG:GGFFFFFGGGHFHHGEEFFEGGGGFHHFHHGGAHGGCEHGHGHHHHGHHHHHFGGGEFF4HGGEGHFGGFGFGEGGFFFFFFFAA3>3
@M02197:102:000000000-ALU3V:1:1101:21864:22283 1:N:0:1
ACCGATTAGGTATCCTCCGCTATTGATATGCTTAAGTTCAGCGGGTCTCCCTACCTGATCCGAGGTCAACCGTTAGTAAATGTGCGAACACGGTTCGTGTTGACGGGCCACGGCTTGAGCTTCCACAGCGGGAAAATGATCTACTACGCTTGAAGTCTCGCCGGACCGCTACTGCTTTTCGAGGCCACCGCGGACGGTGAACCCCAACACCAAGCGGGGCTTGAGTGGTGCAATGACGCTCGGACAGGCATGCCCCTCGGAATGCCAAAGGGCGCAATGTGCGTTCAAAGATTCGATGATTCAC
+
BBBBBBBBFFFFGGGGGGGGGGGFHHGHHHHHHHHHFHHHHHGGGGGHHHHHHHHGHHHHHHGGGGHHFHHGFGGGHHHHHHHHHGGGGGHGGGGGGEFHHGHHG?CGGGGEFGGGGGHHHHHHHGHHGGGGGGHHHHGHHHHHGHHGGGGGHHHHHHGHGGGCGGGGGGGGHHGFFHGGHHHHGGGGGFFFGFFHFGHCFFFHFGHGHGGFEGGGHGHHGECFHHHHHHGHHFGFGGGEFHHHHHHHGHGGGEE2EHHGHFFGBFGHGGGGGHGHHCGGFFGGGGGGGGGFFFFFFFF@BAAA
@M02197:102:000000000-ALU3V:1:1101:25098:22290 1:N:0:1
ACCGATTAGGTATCCTCCGCTTATTGATATGCTTAAGTTCAGCGGGTAATCCTACCTGATTTGAGGCCAGAGGTGTAATAAATTGTTCGCATACTGCAAACGATTCGTAGCGGCAACCAAGACACAGTTCCAGCATTACGATAAAGTTCAGAGTTGTGCGAGCATCGATGAAAACCATAACGATACTCCTCCGATCCTTACCACGCATGGGGTAGGTCATATAAAGGCCAGCTCCTCTCTTTCAAGCGAGTCTTTTCAAAGAAAAGACAAAGCGCTCACATCCGCCCGACTAACAACCTTTTAGTTAAAAAAGATTGGTGGGTGAGGGATTCATGACACTCAAACAGGCATGCTCTTGGGAATACCCAAGAGCGTAAGGTGCGTTCAAAGATTCGATGACTCAC
+
ABBCCDBCFBBDGGGGGGGGGGGHHHHHHHHGHHHHHHHHHHHGGGGGGHHHHHHHHHHHGHHHGHGGHHHHGHHHHHHHHHHFHHHHGGGGGHHHGHHHFGGHHHGGHFGGGGGGHHGFHHGHHHHHHHHHHHHHHHHGEEGGHFGFHHHHHFHHGFGGDGDGBGEFHHHHHHHGHFFHFFGH:GFHHHHHGGDFGGGGGGGFDFFGGGEGFGGFFFGGHHGHGGFFFFHEFFFFFHGFGGGHECGGHG.011BGHHGHHHHHHHHHGGGFDGGGHCFGFGGGGGGGHHHGGHHFGHFBFHHHHHGHHHHGHHHHGGGHHGHHGHHHHHHHHFHHHHGHHGGHHHHHHGGHHHHFHHHHHHHGHGHHGGGGGHHHGGGGGGCBGGGFFEGGFFFFFFFAAA>3
@M02197:102:000000000-ALU3V:1:1101:14597:22314 1:N:0:1
ACCGATTAGGTATCCTCCGCTTATTGATATGCTTAAGTTCAGCGGGTATTCCTACCTGATCCGAGGTCAACCTTTGGAAAATTGGGGGGTTTTACGGCAAGAGTCCCTCCGGATCCCAGTGCGAGACGTAAAGTTACTACGCAAAGGAGGCTCCGGGAGGGTCCGCCACTACCTTTGAGGGCCTACATCAGCTGTAGGGCCCCAACACCAAGCAGAGCTTGAGGGTTGAAATGACGCTCGAACAGGCATGCCCGCCAGAATGCTGGCGGGCGCAATGTGCGTTCAAAGATTCGATGACTCAC
+
BBBABBBBFFDFGGGGGGGGGGGHHHHHHHHHHHHHHHHHHGHGGGGGHHGHHHHHHGHHHHHGGGFHFHHHHHGF9GHEHH(GHGGGG<AFGHHGGGFGGHH<HHH<HFGDG:GGGGGGGFGGG:GGGGGG8CCBFF:FDFFFF9B:FFF#F9GFFFFFFFFFFFGGFFFFFFFFFFGGFHFHHFFFGFFGFGFFGGEFGHHFFFFGHGHGHHHG3BGFFCFHGGFHGFFFFFGGHEFFFHHHHF?2E/GECHHGHHHHGGCEGGFGCGGHHHHGGGGGGGGGGGGGGGFFFFFFFBCBCC
@M02197:102:000000000-ALU3V:1:1101:6250:22276 1:N:0:1
ACCGATTAGGTATCCTCCGCTTATTGATATGCTTAAGTTCAGCGGGTATCCCTACCTGATCCGAGGTCAAAAGTGAGAAAATGGCTTGATGGATGCCGCTGTTGAGGGACCAAGACGCAAAATGTGCTGCGCTTACTACCAAAACACTGGCTGCCAATGACTTTGAGGTGAGTCTTAACAAAAAGACAAGCACCCAACACCAAGCAAAGCTTGAAGGTACAAATGACGCTCGAACAGGCATGCCCCATGGAATACCAAGGGGCGCAATGTGCGTTCAAAGATTCGATGACTCAC
+
ABBBBBBBFFFFGGGGGGGGGCGHHHHHGFCHHHHHHHHHHHHGGGGGHHHHHHHHHGHHHHGGGGFHHHHHH@GFFHHHHHHHGGHGHHDGHGDGHGHHGGHHHHGGGGGHHHGHGGFHHHHHHGGHHHGHGGGFHHHHHHHHHHHHHD?DFFGFGHHGHHHHFEHGGHHHGHHHHHGGHGFGGGGGFEEGCHGDFFEGGHFHFGFHFHHHGHHHH:GHHHHGGGGGHGGHHHHHGHHHGFGHHHGGHHHHHHGHHHGGGGGHHG5EAEFFFGBGGGGFGGFFFFFBFAAA>A
@M02197:102:000000000-ALU3V:1:1101:13523:22311 1:N:0:1
ACCGATTAGGTATCCTCCGCTTATTGATATGCTTAAGTTCAGCGGGTAGTCCTACCAATCTGAGGCCGATGAATTGAAATTAAATCCCTTCCTCTCTTCCAAAGAAGCGAGGCATGGGCGGGGTTCAGAAGCACTCCAACCAGCAAAACGTCGCGTCCAGCTCCTCGACCCTGCGCCTCTCATCTCTGAAGTCCTGATATTATCAAAACCCTGCAGGGAAAGACGTGGGCGAAATAACGAGCTTTCGTCCGTCTTGCCTATCGAATGGATGCGCTAATGCATTTCGAGGGAGCCGCCGTGGAAGATGGCAAGACCCTCAATACCGATCCGCCAGCTTTCTCAACTAAATAAGAAAGCTGTCGTTCGAAACAATTCGCGGCCCTCAAACAGGCATGCTCCCCAGATTAGATCTGCCGGGAGCGCAAGGTGCGTTCAAAGATTCGATGATTCAC
+
AABA@??AFFBDGGGGFBEEE?EGHGFHHGBEHHFHFHFHHFFDG?ECFEGFFFGAGFGHBHHFEF1000?G5FBG@BFBFGBFE4B@EDHFFHFGHHHHHGHFFHGFEEEC/CCGHEF/BCFCFEHHHHCBGFFHGHCG?CHEB/:CF?::@--;ABDGGFFFFGGBDF-BBEFAA.A///9;BF///;B/FBBBFFFFFB/B/;//FF..;.;/.9..AFB...BFBFB/9:.//9.+9-ABB=---;---;/;/--//;/BB;/;----///FF/B9-BB-;-BC.B;9;---:<0GC;::=0GBG0C/<CBDD=D<..GF@@</CC?1F01FGEGF1F>HDDF2FGBGDBHE@C<//00FCFGGGF/EE>CCECE?0/D01GBGBC11GECEEA0FFGGD1BFB1B///A/A?CGCECBGGEACGGG1GDDFB11FFC3FFF3A1>>1
@M02197:102:000000000-ALU3V:1:1101:10811:22351 1:N:0:1
ACCGATTAGGTATCCTCCGCTTATTGATATGCTTAAGTTCAGCGGGTAATCCTATCTGATCTGAGGTCTAATCTTAGAATTTGACTAGTTATGTCGGATTTGTAAGCTTCCAGCAAAAGTATCAAAGGTCAGCCACGTCAAAAAGACATGTCCTCAGCGAATAGTATATTACGCCGAGTCAATCTGATCTCGATGAGAGGGATGCTAATGTATTACGAGCTAGCTTAAATCCCGAAGGATCCAGCATAAACACACAGAAACCAAGCCGCACCATATCTCATTACAAAATATGGGGGGTGAAGAGTTCACGACACTCAAACAGACATGCTCGCCGGAATACCAGCGAGCGCAAGGTGCGTTCAAAGATTCGATGACTCAC
+
>A11>1>>D1BBGGGGGGGGGGGHHHHHHHHHHHHHHHHHHHHGGGGGHHHHHH2GHHHH1FGFGFHHHHHHFBGF1F2@1DGB111@G222@G2B@//E11@2@D1BE@1@10B0FCFBFFFH2B10B<B0<GHF/<?<EF1F/FF<@FGHF%1@@9?@F9#99#?FFBD<FC;2@C0;=GDGB0DGHFBCGCG;C0GCCEGFGEHGGG;F8FGB0C20$0<9<9#FB00/<1FGFGHHGHDD<D1<?00111111G?1?///B@<B1F1F2B1EFGB4BB0GDBHGGF?E>EB33DBB4DHHGFE?EDGGF13FFGDGEBDBGE0AEE0A3BHGGFB?EF2AEE2EBGGAA2E2GE55FDEGGGFFFFDD5@3?AAA
@M02197:102:000000000-ALU3V:1:1101:16492:22374 1:N:0:1
ACCGATTAGGTATCCTCCGCTTATTGATATGCTTAAGTTCAGCGGGTATCCCTACCTGATCCGAGGTCAAGAGTGTAAAAATGTACTTTTTGGACGTCGTCGTTATGAGTGCAAAGCGCGAGATGTACTGCGCTCCGAAATCAATACGCCGGCTGCCAATTGTTTTGAGGCGAGTCTACACGCAAAGGCGAGACAAACACCCAACACCAAGCAGAGCTTGAAGGTACAAATGACGCTCGAACAGGCATGCCCCATGGAATACCAAGGGGCGCAATGTGCGTTCAAAGATTCGATGATTCAC
+
CCCCCCCCFFDDGGGGGGGGGGGHHHGHHHGHHHHHHHHHHHHGGGFGHHHHHHHHHHHHHHHGGGGHHHHHHDFGHHHHHGHHHHHHHHHGGHHGGGGGGGGGHHHHHHHHHHGGHGGGGGGGHGHHHHHGGGGGGHHGHHHHHHHHGGHGGHGGHHHHHHHHHHHGGGGGHHHGGGGGGHGHGGGGFHHHHHFGFFGGHGFHGGGHHHHHHHHHFFHHHHHHHHHHHHGGGGGHGGHHHFFHHHFGGGGGHHHHHHGHHFHHHGGGGGHHHHGGEGHGGGGGGGGGGFFFFFFFAAAA>
@M02197:102:000000000-ALU3V:1:1101:9162:22381 1:N:0:1
ACCGATTAGGTATCCTCCGCTTATTGATATGCTTAAGTTCAGCGCGTAGTCCTACCTGATTTGAGGTCAATTATTGTGATTAACTCAAAGTAAAAAGCAATGAGATAAAGCTTAAGGTGCAAAAGTCCTGTAGAACTTCTTAGTTCTAGCCTGGACAGACTTGACAGCGAGATGGACGAACCTAGAACACTGTGAAGGCCAAGCATGGGCCGCACCAATTTAGTTAAGACAAGCTGCAGATCTAGAGACTTGCTGCATTGTCCAACAACCACATAGCACCATCCAATCATAGGAATGGAAGGTGGATGGGAGAGGTTAATGACACTCAAACAGGCATGCCTCCGGAATACCAGAGGGCGCAATGTGCGTTCAAAGATTCGATG
+
BBBBBBBBFFDFGBGGGFGG?FFHHGGHHFHGHGHHHGHHHHHEGGGGGFHGHHFFHHGHGHBFEFGG3GHHHHHHFHFBGGFFFHHFHGHHHGHHDHHHHBFH3FGGHBBFFHGHFG?3FGGFF3?FHFGHHHHHHGHEFGBBGHHHGHF3F/FHHAGFHHGHGG2/>@1+AHEFB?CGG4:CFGHGG7GD<0DGFC6CCEC0CGCF.A/:99?9FGGFBG<F<B10+CHGC?G91B?BBBBBFDGGB?0F3EFBGAGF3/EGAE?0F44GF43@@3F33B1D4D4GDBEFB4EBGC@1B3HG3F2GF33B5@5F5HG5D5DFGFHGDDDFHEBA1102E23FHF55EFHFEECAE2FGDBEECEAGFD5D55BFFBBBAAA
@M02197:102:000000000-ALU3V:1:1101:13223:22399 1:N:0:1
ACCGATTAGGTATCTCCGCTTATTGATATGCTTAAGTTCAGCGGGTAGTCCTACCAATCTGAGGCCGATGAATTGAAATTAAATCCCTTCCTCTCTTCCAAAGAAGCGAGGCATGGGCGGGGTTCAGAAGCACTCCAACCAGCAAAACGTCGCGTCCAGCTCCTCGACCCTGCGCCTCTCCTCTCCAAGTCCTGATATTATCAAAACCTGGCAGGGAAAGCAGTGGGCGAAATAACGAGCTTTCGTCCGTCTTGCCTATCGAATGGACGCTCGAATGCATTTCGAGGGAGCCACCGTGGAAGATGGCAAGACCCTCAATACCGATCCGCCAGCTTTCTCAACTAAATAAGAAAGCTGTCGTTCGAAACAATTCGCGGCCCTCAAACAGGCATGCTCCCCAGATTAGATCTGCCGGGAGCGCAAGGTGCGTTCAAAGATTCGATGATTCAC
+
@BBBBBBAFFDFGGGGGGGGGGHHGGGFGFGGFHFHHGHHHHGGGAACFD5GGFGHEHHHHFHGGGGGEFHHHHHFHHGHHHHBHGHHHGHFHHHHHHHGHHGHHGEGGFGGFBA0F0@<CGC@FGFHGHHHHFHHHGGGGGEHF//.-:.A-@BFGGGE0/9CFDDGGGGFE;DAAA/99FFFFFFEEFFFFFFFFEFFFFF/BB??9.A..A;DA9..///;/B;.//@0FFE+BFFF9;6/.#..B.A.;:/.9/FFF9/99..-:;00BFFB;0.DBA@9C:.0....FC?CCBFGCCC;/0<0C/<</B0<=.GAGGGC<///01F011FAG212GFFF2B2FF1F1GACC/E@B0/GGFHGBE@E/E??E1EBAHHHHHFGF3FHECEF02DFHGF55FABF0CGGFF?GE?E4GCG2EEEHFFFB5GDEGCBFFFBFFBBBB@
@M02197:102:000000000-ALU3V:1:1101:25662:22408 1:N:0:1
ACCGATTAGGTATCCTCCGCTTATTGATATGCTTAAGTTCAGCGGGTATTCCTACCTGATCCGAGGTCAACCTTGGTGCCGCCGAAGCGGACTTGTGGGGGGTTTAGAGGCAGGACGCCGAGGACTCCCGATGCGAGGCGAATGCTACTGCGCAAAGGAGAGGGCCCTTCGGGTCCGCCACTGGTTTTAGGGGCCTGCCGTGGCAGATCCCCAACGCCGGGCCACAGGGGCTCGAGGGTTGAAACGACGCTCGGACAGGCATGCCTCCCAGGATACTGGAAGGCGCCATGTGCGTTCAAAGATTCGATGACTCAC
+
BBBBBBBBFFDFFGGGGGGGGGGHHHFHHHHHHHHHGHHHGGGGGEEEFHHHHGHHGHHHHHHGGGGFHHHEGBFGGFGFEEEEE?EEGGGGGHHHHGGGFGDGFGGGGGGGGGEFGFA;DFF:FFE/EA?DFFFDFFFFFFFFFF:FFFBDBFFBFFEFFFFFFFF:FFFFFAFFFFFFFFFFFFHGHGFA?CDFFFF;GFFGFFFFFGFEFFFFFGFGAHFFEEGGGFCCFHFFFHGHGGGF?EAEEEEEGCFHHHHAFGGCFG23EHGF5DGFGHHGGGGGHFFFGEEGGGGGGCGGGGGFC5FFFFAAAAA
@M02197:102:000000000-ALU3V:1:1101:27629:22225 1:N:0:1
ACCGATTAGGTATCCTCCGCTTATTGATATGCTTAAGTTCAGCGGGTAGCCCTACCTGATTTTAGGTCAAAGTCAAAAGGTGCGCGATGGCAGGTTTTGAGCAGTCATCACCACAAGGAGAGACGAAACTTATTACGTCTAACACTGATGTGGGATGTTCCACTAAGTCATTTGAGGTGAGCCATTGCTGGCAGACACCCAAGTCCAAGCCTAACATGTTCAGAAAACATATTAGATTGAGATTTCATGACACTGAAACAGGCATGCCTTTCGGAATACCAAAAGGCGCAAGGTGCGTTCAAAGATTCGATGATTCAC
+
BBBBBDBBFF5@FFGGGGGGGGGHHHHGGHHHGHHHHHHHGFHGGFGGGHHHHHHHHHGGHHHHHGHHHHHGFHHHGHHGDBHGCEGGGGHGGGCGHGHGGHGHHHHHHHHGHHHHHGAGHGGHGGGGGHHHHH;FHHEHHHGHHHHHFHHHHGFGGGHHHHHHGHHHGFHHHGHGGHFGHHGHHHFHGFHHHHGHHHGGGGHFGGHHFHHGHHGHHHHHHHGHHGGHHHGHGGHHHHHHHFGHHHHGHHHHHHHGBHHHEGHHFHHE0GGHHHHHHHGHHHGGGGGHBHHGFGGHGGGGGGGGGGFFFFD5FAA3A3
@M02197:102:000000000-ALU3V:1:1101:24508:22417 1:N:0:1
ACCGATTAGGTATCCTCCGCTTATTGATATGCTTAAGTTCAGCGGGTAGTCCTACCAATCTGAGGCCGATGAATTGAAATTAAATCCCTTCCTCTCTTCCAAAGAAGCGAGGCATGGGCGGGGTTCAGAAGCACTCCAACCAGCAAAACGTCGCGTCCAGCTCCTCGACCCTGCGCCTCTCCTCTCCGAAGTCCTGATATTATCAAAACCCGGCAGGGAAAGACGTGGGCGAAATAACGAGCTTTCGTCCGGCTTGCCTATCGAAGGGATGCGCTAATGCATTTCGAGGGAGCCACCGTGGAAGATGGCAAGCCCCTCAATACCGATCCACCAGCTTTCTCAACTAAATAAGAAAGCTGTCGTTCGAAACAATTCGCGGCCCTCAAACAGGCATGCTCCCCAGATTAGATCTGCCGGGAGCGCAAGGTGCGTTCAAAGATTCGATGACTCAC
+
BABAABB@FF5BFGGGGGGGGGGHHHHHHHHHHHHGHHHGH5GEGGCEGHHHGHHFHHFHHHFHGGGGGGD5FBGHGHHHHFHHHHHHHHFHHGGGHHHHHFHFHHHEGGGG/FHGAEFGCF?CFHHEHHFHGGFHHHHH?EGEHHHGHGHHGGGGG?DFGBF9/F.AFAFEFA;;DDFFFFFFFFFF=FAEFFFB;BB/BFFFF9F/F.A;-@BBFC?FFA/9.:9.-.9;/9A9BB99A-;9/;@9--A-A-B9/9-/-C/90./-.---/0C99099../.A/BEE<:....CAC<<D0=/HGC<A.-<-.011DGF.>??1?//<0C1G<1<1<F2FFHFG2G2D>2GB1F//CB/EE0?/BHHGDCECGEEEE>/0/GBGFHFG1F1HGAE//EFFGHEGED11FG?EGGCEEEACFFGHEAEA1FFBA33FEGB1FFB1@11A11>
@M02197:102:000000000-ALU3V:1:1101:11219:22528 1:N:0:1
ACCGATTAGGTATCCTCCGCTTATTGATATGCTTAAGTTCAGCGGGTGATCCTACCTGATTTGAGACCAGAAGTGAAATTGGGATGTGCCACAGAGGCAAGTTCGAAGCACACGCAGACACAACCAAACATTCCTCCTTTAGGCGACATAGCAAATGACGTATCATGCCATGCCAGGAGAAAAACACTGCTTGGCCGCCTCCTCCCAAACAGAGAGGCGGATGCAAAGTGTCTCAAGGCGCTCATGCATTTCGGGCGAGCCTGTGCTGGGTAGCGCAGGCAGAGTCACGCATCCAGACCCCCTCCGCCAAGCCGTTACATTTAAAAACCGCTTGGGGTGGGAGATTTCATGGCACTCAAACAGGCATGCTCTACGGATTGCCATAGAGCGCAAGGTGCGTTCAAAGATTCGATGACTCA
+
AAAABBBBFFB5ABGGFGFGGGFGGEHHBEGGFHBDGHG5GF5EG?ECHHFHHHGHFBGFHHHB1GHFHHHGGGGGFHHHGHEEGG@FFFHHGGHGEEGHGHHHGEHE/GFHHEECGC022F/CDGHHGFHBGHHGGFHEHH2@//>@D11FGDHHGEFFEGHFHHFBGBFF/CBCCEEEHHHHG:.0GGHHH::09A99C.BBFAF/C9AFBAAAA99//B/#9:/#9+;B9B9;-.;0*-09#0BE?@;-.9--..../;.;..:./--;--.00FD0D0=<..<-01>10B?//<>////?EF<////EFGB2222HFGFEEE?/?///?/ACFG0B12HFD11B1HFFFFED01FGD1EF111F1/?GFEBG1HGCB22FFEAEEBHHGE0?EG11BEBBFGG1CFD@B11AAA>
@M02197:102:000000000-ALU3V:1:1101:23488:22529 1:N:0:1
ACCGATTAGGTATCCTCCGCTTATTGATATGCTTAAGTTCAGCGGGTAGTCCTACCTGATCTGAGGTCAAATCAAGAGTGCATTGACTGCGGTTTAGAGTGCAGACGGAGACAACTGATGTTTCGTCACACTAAGGCATTTAAGGAAGGCCAGAGGCGATCCCAAAGCTCAATGACGGTCGAGAAACCGCCAGAGAGAAGGTCTAATGACACTCAGACAGGCATACCCTTCGGAATACCAAAGGGTGCAAGGTGCGTTCAAAGATTCGATGATTCAC
+
BBB@ADBBFFFFGGGGFFFGGGGHHHHHHGGHHHHHHHGHHHHGGGGGGHHGHHHHHHHHHHGHHGHGHHHHHHHHHHHHHHHHHHHHHHGGGGFHHHHGHGHHHHGHGHHHFGHHHHHHGGHHHGFHHGFHHHHHHHGHHHHFHHHHGHHHGGHGGGGGGFHHGHHHHHHHHGHGGGGGGHGHGHHHHHGHGHGHHHHHHHHHGHHHGGFHGHHGFHHHGGHGFGGGGGHHHHHGHHHHHHGHH<HHHGGGCGHGGGGGGGGGGFFFFFFFBA?AA
@M02197:102:000000000-ALU3V:1:1101:25670:22508 1:N:0:1
ACCGATTAGGTATCCTCCGCTTATTGATATGCTTAAGTTCAGCGGGTAGTCCTACCAATCTGAGGCCGATGAATTGAAATTAAATCCCTTCCTCTTCCGGAGAAGGAGGCATGGGCGGGGTTCAGAAGCACTCCAACCAGCAAAACGTCGCGTCCAGCTCCTCGACCCAGCGCCTTTCCTCTCCGAAGTCCTGATATTATCAAAACCCGGCAGGGAAAGACGTGGGCGGAATAACGAGCTTTCGTCCGTCTTGCCTATCGAATGGATGCGCTAATGCATTTCGAGGGAGCCACCGTGGAAAATGGCAAGACCCTCAATACCGATCCGCCAGCTCTCTCAACTAAATAAGAAAGCTGTCGTTCGAAACAATTCGCGGCCCTCAAACAGGCATGCTCCCCAGATTAGATCTGCCGGGAGCGCAAGGTGCGTTCAAAGATTCGATGACTCAC
+
B@BBBBBBFFBDGGGGGGEGGCEHHHGGFGHGHHGHGHHHFHGGGGGGGFHHGHHHHHGHHHHGGGGGGGFFFHHHHHHHHHHHGHHHHHHHHHHHHHGFGGFFFHGH//FFHGHHGGCFGGCHHHHFFHHHHHHHGFGHFGHHHHGFHCGGGGGGFGGGFGFDDGGFGGGFFF?DFFFFFFFF?BFFEFFFFFF///9FFFFFFFFFACF-@;DFFFFB9DADEFF;#;@EABF?EDAAFFF?FDFFFA9/BB.9//BFB;//FGDB;/B0BBB;0EDFECGGEEF;.:.EA?HHFFGFGHHCFG;</DGFHHHD<..GGGGGGFGHHHHGFBAFFFGHHHHFDBBHHGGHEC@//GHGEDHHG4GFE>/GGGFEGEAGGHGDHHHHGHEGCGGHHHHHHHG5B3AGGGECGEGGEGFFFFEEGECGGGGGFGECFFFBFFFFBA@BA
@M02197:102:000000000-ALU3V:1:1101:7353:22487 1:N:0:1
ACCGATTAGGTATCCTCCGCTTATTGATATGCTTAAGTTCAGCGGGTAATCCTACCTGATTTGAGGCCAGAGGTGTAATAAATTGTTCGCATACTGCAAACGATTCGTAGCGGCAACCAAGACACAGTTCCAGCATTACGATAAAGTTCAGAGTTGTGCGAGCATCGATGAAAACCATAACGATACTCCTCCGATCCTTACCACGCATGGGGTAGGTCATATAAAGGCCAGCTCCTCTCTTTCAAGCGAGTCTTTTCAAAGAAAAGACAAAGCGCTCACATCCGCCCGACTAACAACCTTTTAGTTAAAAAAGATTGGTGGGTGAGGGATTCATGACACTCAAACAGGCATGCTCTTGGGATTACCCAAGAGCGCAAGGTGCGTTCAAAGATTCGATGACTCAC
+
BBBBBBBBFFDFBFFGGGCGFGGHHHHHGHHHGHHHHHHFHHHEGGGGHHFHHHHHHHFHHGHEEHGGHGFGGGEFHHHHHHHHHGHGGGGGGHHFHHHHHDGGHHGGGGEGG/EGHHGHFGHHHHHHFGHHHFHHGFHGGGGGHFH<GHHHHHHHHDFFGGGGGHFGGHHHGHHGGHHHHGFHGGHFBCHHGFGFEGGGGFGGGGGGDFFBGGGFBGFBGFFFHFFHHFCECBFFHHHFHGCBGGFHFGGFEGHGFG1HHGBHHGDFFDGCGGHHGFGGCGGGCEDGGHHGEGFFDGBFGHFHHHGHHHHHGHHGGGGHHEHFFGFHFFHHHEHHHHGHGHHFHGGHGHHHHG2HGHHHHGHGG3HGAFEGGHHFFGGGGHGGBGFCGGGGFCFD5FFAAA>3
@M02197:102:000000000-ALU3V:1:1101:22409:22578 1:N:0:1
ACCGATTAGGTATCCTCCGCTTATTGATATGCTTAAGTTCAGCGGGTATCCCTACCTGATCCGAGGTCAAGAGTGTAAAAATGTACTTTTTGGACGTCGTCGTTATGAGTGCAAAGCGCGAGATGTACTGCGCTCCGAAATCAATACGCCGGCTGCCAATTGTTTTGAGGCGAGTCTACACGCAAAGGCGAGACAAACACCCAACACCAAGCAGAGCTTGAAGGTACAAATGACGCTCGAACAGGCATGCCCCATGGAATACCAAGGGGCGCAATGTGCGTTCAAAGATTCGATGATTCAC
+
DDDEDCDCFFFFGGGGGGGGGGGHHHHHHHHHHHHHHHHHHHHGGGGGHHHHHHHHHGHHHHHGGCEFHHHFHFGGHHHHHHHFGHHHHHHGFGHGFEGGFGGGHFGGHGHHHHHHFGGGGGFGHGHHGFHGGCFGHHHGHHHGHGGGGGHGGHHGHHHHHHHHHHHGGGGHHGEFHGGFFGHHGGGGHHHHHHHGEFFGHGFGFGGHHHHEHHHHGHHHGHHHHHGHHHGGGGGHHEHHHHHHHHHGGGHGHHHHFHHHGGHFHGGGGGHHHHGGFGHGGGGGDFGGFFFFFFFFBBCBA
@M02197:102:000000000-ALU3V:1:1101:21996:22684 1:N:0:1
ACCGATTAGGTATCCTCCGCTTATTGATATGCTTAAGTTCAGCGGGTATTCCTACCTGATCCGAGGTCAACCTTGGTAAATTGGGGGTTTTACGGCGTGGCCAGGCCGCGCTCCGTACTGCGAGGTGTGCTACTACGCAGGGGGGGCTGCAGAGAGCCCGCCACTGGATTTAGGGGACGGGCTGCCACGGGGGCGGCCCGAGCCCCAACACCGGCTCCTCATTGCTGAGGCTCCGAGGGTTGAAATGCCGCTCGAACAGGCATGCCCGCCAGAATACTGGCGGGCGCAATGTGCGTTCAAAGATTCGATGATTCAC
+
BBBBBBBBBBBDGGGGGGGGGGDFHHHFHFGHHHHHHGHHHHHGGGGGHHHHHHHHHHEHHHH?EGGHHHHGHHFHHHHHHHHHEFCEEF.<<GDCGFCGFH&/%FC//6F0<AA/<##//562D/<.//#=000<A@0AACG#:C..C?8F#9./#CEAA?46FFF8:BB9C;AA?-D@..C9AA//CDFFFFFF=DFHCE@BFFGGFFE5AAD30GDA1FBGBGF0<>//F+GGEFF4F9)9BE>//?1?1FB33FHFBB/00A0335HGFGDFEEE22EE2A5G5GE2?EFGFF5B5DEGCFBFFFFFA>3AA
@M02197:102:000000000-ALU3V:1:1101:11486:22717 1:N:0:1
ACCGATTAGGTATCCTCCGCTTATTGATATGCTTAAGTTCAGCGGGTATCCCTACCTGATCCGAGGTCAACCTTGGTAAAAAGTGGTTGTCCGTCCCTCGCGGGTCGGACGTCGACCGGGTCTGGACTTCTAGCCTAGTACGTGCCCGAAAGCTCAGTGTACAGGAGTCCTCACAGACGCCGTCATTATCTTTGGGAAGGGCGGGCGAGCGCCGCTTCCAACAGCAAGCCGGGCTTGGGGGGTGATAATGACGCTCGAACAGGCATGCCCCCCGGAATACCAAGGGGCGCAATGTGCGTTCAAAGATTCGATGACTCAC
+
CCCCCCCCFFFFGGGGGGGGGGGHHHCHGHGHGHHHHHHHHHHGGGGGGHHHHHHHHHHHHHGGGGGHHHHHHHHHBGHHHHGGGHHGGGHHGHHGGHGGGGGGGGG:CGGGGGGGGGGFGFHHHHHHHHHHHHHEHHG<GGGFHHHGGFGGGGGGGFGFFGGGGGGFFGFGGGGGGGFDFFDFFFFFFFFFFFFFFFFFFFFFACFFFCFFBFGGGGGFFFFFFGFFGGHGFGGGGGGGHHHHFGHHGGDGGHFFFHHHHFGGGGGGGGGGHFHFGF3HGHHGGDGGHGHHGGGCHGGGFGDGGGGFFFFFFFBBBBB
@M02197:102:000000000-ALU3V:1:1101:13577:22745 1:N:0:1
ACCGATTAGGTATCCTCCGCTTATTGATATGCTTAAGTTCAGCGGGTAATCCCGCCTGACCTGGGGTCGCGGTCGAGGCTCGCATCGAGATGCAAGCAAGAAGGGTCAAGGAGCCCGAGAAACGACGAGGCCAATGAACACGACAGGAATCGAGTTGAGTCATTCAACCACCACTTGTCGTGACGTCCCCCGTCGAGGACTCGAATTTAGGCCAGCCGCGCCTTCTTGGGACGGGAGGCCAGTATCCGCCGCCCCGCAAAGGGGGGGTGGCGACGCGATGCGTGACGCCCAGGCAGGCGTGCCCTCGGCCTAATGGCTTCGGGCGCAACTTGCGTTCAAAGATTCGATGATTCAC
+
CCCCABBAFFFFGGGGGGGGGGGHHHHHHHHHHHHHHHHHHGHGCGGGFHHHHGGGGHHHHHHHGGGGGGGGGGGGGGGHHGCGGGGFFHGFHHHHHHGHGHHGGAFHHGHHHHGGGGFGDGGFGGGDGGGFGHHFHEFFHGCBFFBBGFFFFFFFFGGFFGGGGGGGGGGGGGFFFBFFFFFFD9DFFFFFDFFCFFBFFFBFFFFFFFFFFEFFFCFEFFFFFFFFDDFBFFFFFFFFFFFFFFGGAGGGGGCEEHGGGGFGGHGGGGFEEEGF?DCHDGGGGGHEGHHHFHHGFEEFE?EGGGGFFFHHHHHGGFFGGGGFHFGGGGGGHGGGGGGGGGGFBFBFFFCBAAB
@M02197:102:000000000-ALU3V:1:1101:18455:22953 1:N:0:1
ACCGATTAGGTATCCTCCGCTTATTGATATGCTTAAGTTCAGCGGGTATCCCTACCTGATCCGAGGTCAAAGACGGTAAATGTGCTTGTTGGACGCGAGCCGTAGCCCCTCGAGAAGCGCAATGTGCTGCGCGAGAGGAGGCAAGGACCGCTGCCAATGAATTTGGGGCGAGTCCACGCGCGGAGGCGGGACAGACGCCCAACACCAAGCAGAGCTTGAGGGTGTAGATGACGCTCGAACAGGCATGCCCCACGGAATACCGAGGGGCGCAATGTGCGTTCAAAGATTCGATGATTCAC
+
CCCDDDDDFFFFGGGGGGGGGGGHHHHGHHHGHHHHHHHHHHHGGGGGGHHHHHHHHHHHHHHGGFGHHHHHFHGGFHGHHHHHHHHHHHHHHHGGGGGGGGGGGGHHGHGGGGHGHHGGGGGHHHHHHHGGGGGGGGGGGGGGGGHHHGGHHHHGHGHHHHGGGGGGGCFHGGFGGGGFFHGGGGFFFHHGGGGGHGHHGHGHGHGHHGHHHHHHHHHGHHHHGHHHFGGFGGHGHHHHHHHHHGGGFGFFHHHHGHGGGGHGGGGGHGHHGFEGHGCGGGGGGGGFFFFFFFBABBA
@M02197:102:000000000-ALU3V:1:1101:23430:22848 1:N:0:1
ACCGATTAGGTATCCTCCGCTTATTGATATGCTTAAGTTCAGCGGGTAGTCCTACCAATCTGAGGCCGATGAATTGAAATTAAATCCCTTCCTCTCTTCCAAAGAAGCGAGGCATGGGCGGGGTTCAGAAGCACTCCAACCAGCAAAACGTCGCGGCCAGCTCCTCGACCCTGCGCCTCTCCTCTCCGAAGTCCTGATATTATCAAAACCCGGCAGGGAAAGACGGGGGCGAAATAAACAGCTTTCGTCCGACTTGACGATCGAATGGATGCGCTAATGCATCTCGAGGGAGCCACCGTTGAAGATGACAAGACCCTCAATACTGATCCGCCAGCTTTCTCAATGAAATAAGAAAGCTGTCGTTCGAAACAATTCGCGGCCCTCAAACAGGCATGCTCCCCAGATTAGCGCTGCCGGGATCGCAAGGAGCGTGCAAAGATTCGATGACTCAC
+
BBBBBBBBFFFFCDGGFCFGGCEHG5DG6GHHHGH5GHHHHBGGEFEEFEFFF5GHGEHGH5DF1BFE0EEHEDFHFHBDDDDFH4GGHHFBFHH3GFHHFHHHHFFFEF?CEGHG0FGCGA?CCFF<GHCGHHGGGHHFA:CHH/:GH-;C-9---:-CEGFE/F.;ABFFBEFFFDFEFFFB/FF.=?-9FFE//;/9/FBFEB9FFDFA-;D-9-AAEFFB../;/-/FB;34;##/9>.BFB---9///-9----B///B/9;-.--;/009=000C:.A-C/999.....-.;;0G:CC0;0000B<../0<0<00=<.-C@-/CF110?FDF<12@222G>?2BBB?B1CB/CA<0ACE2BB2DE?GE///>//0/B0@F1GDFBGFF//F/0GFGFGE/FA//?A/A0000A0E1111A00011B1B3GD1FAB13@11B>111>
@M02197:102:000000000-ALU3V:1:1101:24057:22913 1:N:0:1
ACCGATTAGGTATCCTCCGCTTATTGATATGCTTAAGTTCAGCGGGTATCCCTACCTGATCCGAGGTCAAGAGTGTAAAATGTACTTTTTGGACGTCGTCGTTATGAGTGCAAAGCGCGAGATGTACTGCGCTCCGAAACCAATACGCCGGCTGCCAATCGTTTTGAGGCGAGTCTACACGCAAAGGCGAGACAAACACCCAACACCAAGCAGAGCTTGAAGGTACAAATGACGCTCGAACAGGCATGCCCCATGGAATACCAAGGGGCGCAATGTGCGTTCAAAGATTCGATGA
+
BBBBBBBBFFFFGGFGGGEF?EGHHHFHHHHHHHHHGHGHFHHGFEGGFHHHHHHHHBGHHHHGGGGHHHHHHFGHHHHHHHFHHHHHHHGGHHGGGGEGFGGGHHHHHHHGHHHBEFGGGFFFFGHGHGGGGGGHFGGCFHHHHHFGFGACGCFGHHFHGHHGGGGGDEGHHHHHEDEGGGFGGGFFGHHHHGGFFFFDCEFAGFHHHFFHFFHEHHHHGHHFGHFHGGFFFGHFGHGHHHFEHHCGCHGGHHGHHFBFFGGHGGGGGCHHHEGGGCGGFFGFDAFFFFBBBAA
@M02197:102:000000000-ALU3V:1:1101:7462:23026 1:N:0:1
ACCGATTAGGTATCCTCCGCTTATTGATATGCTTAAGTTCAGCGGGTATCCCTACCTGATCCGAGGTCAACCGATAAGTGTAAAACTGGTTCCGACGGGGCCTGGCAGACCCCCACGACATGTGCCCAAAGCTCGCTGCGTCTGGGGCCCGCTCGGGAATCCGTGATTGCCTTTGAGGTCAGTCGGGGCGGGTAAGACCTGGAAGAATTCCAATTACAAGCCGGGCTTGAGGATGGAGAAATGAAGCTCGGACAGGCATGCCATTTGGAATGACAAAGGGCGCAATGTTCGTTCAAAGATTCGATG
+
AAA11>AAB1DFGGGGGGGGGGGHHBFFFH2GHFHFCGHHHHHGCGG?EGHHHGFGHGHHHFHGGGCGHHHFGEEEAFGBFFHHFGHF@BFFFEE?>EE90>F/9BGAFG/GACGC09C##C/#>CGBGF#<00?:<..;C6E-00@<GC<3<?F@?//B:F<1$@9B/BHFBGHFGG1B#B<;#;/B/GH/:FFEF0B11B$&G2B#%1<HGB41,4FE/G7:B@%%D9FDGF:242:HA?E7+7EA/BBB1FBEB100111122F2HGDFA1EB0EEEAA1BBE1AA1B1333B3AFFF>AAAA
@M02197:102:000000000-ALU3V:1:1101:13909:23033 1:N:0:1
ACCGATTAGGTATCCTCCGCTTATTGATATGCTTAAGTTCAGCGGGTATCCCTACCTGATCCGAGGTCAAGAGTGTAAAATGTACTTTTTGGACGTCGTCGTTATGAGTGCAAAGCGCGAGATGTACTGCGCTCCGAAACCAATACGCCGGCTGCCAATCGTTTTGAGGCGAGTCTACACGCAAAGGCGAGACAAACACCCAACACCAAGCAGAGCTTGAAGGTACAAATGACGCTCGAACAGGCATGCCCCATGGAATACCAAGGGGCGCAATGTGCGTTCAAAGATTCGATGACTCAC
+
BABAADBBFFFFGGGGGGGGGGGHHHGHHHHHHGHHHHHHHHHGGGGGHHHHHHHHHHHHHHHGGGGHHHHHHHHHHHHGFGGHDGHHHGGFGHFGFG>FFFFCEFGHHGGHHHFGGEFCGGGGGFFHGFGGGGFGHGCGHHHF@FGGGHGGHHEGGHHHHHHHHGGGCGHHHGHHDFGGHHHGFGGFHHFFHFFFFFGHHGEGGGHHHHHHHHHHHHHHHHHHDHHGHGGGGGH<GHEHHHHHHHGGGHHHHHHHHGHFHHHHGGGGGGHHHGGEECGGGGGGGGGGFFFFFFFBBBBB
@M02197:102:000000000-ALU3V:1:1101:7449:23041 1:N:0:1
ACCGATTAGGTATCCTCCGCTTATTGATATGCTTAAGTTCAGCGGGTATCCCTACCTGATCCGAGGTCAACCGATAAGTGTAAAACTGGTTCCGACGGGGCCTGGCATACCCCCACGACGCGTGCCCAAAGCTCGCTGCGTCTGGGGCCCGCTCGGGAATCCGTCATTGCCTTTGAGGTCCGTCGGGGCGGGTAAGACCTGGACGAAACCCAATTACAAGCCGGGCTTGAGGATGGATAAATGACGCTCGGACAGGCATGCCCTTTGGAATGCCAAAGGGCGCAATGTTCGTTCAAAGATTCGATG
+
AAAABBBBBFFFGGGGGFGCGGFHGHHCHHFHHGFFFFDGBGFGGFEAGGHHHGHFHDGGHHGEFGF2@FFHGGGGFHHH:HHGHHGFHHFEEFGGCGGGEGGG:HH#FHAGF?C/@@;/-ADFFGFFGFCGBCCCCD9::C.ACGFGGGCCCAFD?E;CBFDAFG0GEBFFCFFBC@;BFCFCCCCC?BHFFHGFB0F<;FG:HE9CHHFFAEB8GFFEC6HFG;HHH;HHGHGGG;HFGGEEA7GE?FGB1FGHHHGEGHCF2BDEFFFGBFGGEA??CG1BGAAF1FF13GFFFAFFFAAAAA
@M02197:102:000000000-ALU3V:1:1101:13967:23045 1:N:0:1
ACCGATTAGGTATCCTCCGCTTATTGATATGCTTAAGTTCAGCGGGTTTTCCTACCTGATTTGAGACCAAGTGTTCAGAATAAGCTGGCTGACGCCCGCAAACCCCGGTTAATCAGTTGAGTTACCCATCCATAGATTGATTCATTCCCAAGCTCACGTACTGCTGAGTTGCCTCATTCATGCGTTTGCCCAAGACTTGTCAGTCCACAAGAGCGTAACATTCAATTCCAGGCTCTTGCTAACATAAAGTAGCAAACAGCCCAAATCCAACCTTCCAGTTCCGGAAATAAATTCCCAAGAACCATGGGTTGATGAATTTACTGATTCTCAAACAGGCATGCTCTCCGGAATACCAAAGAGCGCAATGTGCGTTCAAAGATTCGATGATTCAC
+
BACAADCBFFFFGGGGGGGGGGGHHHHHHHHHHGHHHFGHCHHGCGGFGGHHHHHHHHGHHHHHGHFEHGHHHGGHHFHHHHHFFHHHGHGHHEGGGGGGGGHGGGGGGGGHGHHHFHHHHHHFHHGHGHHGHHHHHHHFHHHHHHEFHHHGGHFHHECGHHGEGHHHHHHFFFFGHCHHHGHCGGGGGHHEGHHHHHEHHHHHFBFGFHEFAFGGGGGGGGFFGFGGHHHHGFFFFGFFGGBGFDHGHHHHFHHFGHCGHFFHFHGHGBAF?3GHFCGGGEBFFHFGGGCBHHHHFHHHHHGEEFAHFFGGHHHHG5DEGHHHHHEHBEGHFFGHHHHHGGGFAHFDHFD2FFGHHGGEECHHGE?E2GBGGGGGGGGCFFFBFFFAA?BB
@M02197:102:000000000-ALU3V:1:1101:21281:23141 1:N:0:1
ACCGATTAGGTATCCTCCGCTTATTGATATGCTTAAGTTCAGCGGGTAGTCCTACCTGATTTGAGGTCAAATTGTCATAAGTTGTCTTTGCAGACAGTTAGAAGCAGTACTCATGCAGTCCACAGCGTAGATAATTATCACACTAATAGACAAGTTTGCACAAGCCAACCAGCTAATGCATTTCAGAAGAGCTGATTTCAAAATATGAAACCAGCAACTCCCACATCCAACACATTCATCAGAAAAACTGATAAAGGTTGAGAATTTAATGACACTCAAACAGGCATGCTCCTCGGAATACCAAGGAGCGCAAGGTGCGTTCAAAGATTCGATGATTCAC
+
CCCCCCCCFFFFGGGGGGGGGGGHGHHHHHHHGHGHHFHGFHHGGGGGFHHHHHHHHHHHHHGFFHHHHHHHHHHHHHHHHHHHHHHGHHHFHHHHHHHHGHHFFHFHHHHGHHHHHHGHHGHHHHGGHHHGHHHHHHFHHHHHHHHHFHHHHHHHHFFHHHFHCGGHGHHHHGFHHHHHEHHHHHHHHGFFGHHHHHHHHHGHHGHHHGHHHHHHFFHFFHHHGHEHHHHHHGGGGGFGHHGHGGDFFHHHHHHEHHHHHHFFHFHHHFHHHHEHHHHGEHHHFHHEGGGGFGHGHHFHHFHHGGGGGHHHGAE?GHGGGGGGGGGGFFFFFFFBBABA
@M02197:102:000000000-ALU3V:1:1101:18572:23218 1:N:0:1
ACCGATTAGGTATCCTCCGCTTATTGATATGCTTAAGTTCAGCGGGTATTCCTACCTGATCCGAGGTCAACTTTCAGAAGTGGGGTGTTTTACGGCATGGCCACCGCCGAGCTCCAATGCGGGTTGTGCTACTACGCAGAGGGGGCCTACAGCGAGACCGCCACTGAATTTCGGGGCCGGCAGGCATTGGCTCGGGCTCCGGAGAGCCGTCGCCGCCCACGCCGATCCCCAACGCCAGGCACTGGGGGCCTGAGGGTTGAAATGACGCTCGAACAGGCATGCCCGCCAGAATACTGGCGGGCGCAATGTGCGTTCAAAGATTCGATGACTCAC
+
BBB@BBABFFDDGGGGGGGGGGGHHBGHHHHGFGHHGHHHHHHGGG0FHHGEGHHHBBGHHHHGGGGHHHHGGHHHGGHHGGGHGDFFGHHHHFFGGGHF0GBEGDFGC3D?ABFC9H2@3-'3FED?GHEH8FEA6AC;HGCG8#5HHGHHHC@7;.AFCACFGFGGGFFFFCFFAFFDBD@F?E/B=FF/BEE@-9.;9F9;--9456B@A954C?,GCGDF#:CGGG8DDAFH:FG:3A6??GF3CGFCAGGBHHHGHHGFGGGHHGHG@G4HG1HGGGGCHFGHHHHGHGGGGGEGGGHGHHGGGGHGGGFFGGGGG>BFFFFD3AAAA
@M02197:102:000000000-ALU3V:1:1101:8232:23243 1:N:0:1
ACCGATTAGGTATCCTCCGCTTATTGATATGCTTAAGTTCAGCGGGTAGCCCTACCTGATTTCAGGTCAAAGTCAAAAGGTGCGCGATGGCAGGTTTTGAGCAGTCATCACCACAAGGAGAGACGAAACTTATTACGTCTAACACTGATGTGGGATGTTCCACTAAGTCATTTGAGGTGAGCCATTGCTGGCAGACACCCAAGTCCAAGCCTAACATGTTCAGAAAACATATTAGATTGAGATTTCATGACACTGAAACAGGCATGCCTTTCGGAATACCAAAAGGCGCAAGGTGCGTTCAAAGATTCGATGATTCAC
+
A?AA3A3AFFBDGGGGGFGGCGGFHHHHHHHHHHHHGGHHHHHGCFEE1AGHHHHFHHHFHHGHHHGHHFHFD5GFHEHDBGFEFEG>EF2FFGGGFG9CFGDGB;?BG9GGDFFGFHH<??CGFGGFCBHHDGHFEGDFHHGGGHFGGF9HFGHFHGGAFF1GGG1FGG1FHHHFGFGHGHHGHHCHGCFEFGFEHFHHGF?@;FHGGGEFGGGGFF@F4F4HFGFHGFGFEFFD:BHEDHHHFHFBHGDAHFGGDFGF3GHFGC1FGDEHHFDDF2CHGHEA2GGFCHFE2CGHGGCGGGCGGGFFFFF@FAA>AA
@M02197:102:000000000-ALU3V:1:1101:13358:23292 1:N:0:1
ACCGATTAGGTATCCTCCGCTTATTGATATGCTTAAGTTCAGCGGGTAGCCCTACCTGATTTCAGGTCAAAGTCAAAAGGTGCGCGATGGCAGGTTTTGAGCAGTCATCACCACAAGGAGAGACGAAACTTATTACGTCTAACACTGATGTGGGATGTTCCACTAAGTCATTTGAGGTGAGCCATTGCTGGCAGACACCCAAGTCCAAGCCTAACATGTTCAGAAAACATATTAGATTGAGATTTCATGACACTGAAACAGGCATGCCTTTCGGAATACCAAAAGGCGCAAGGTGCGTTCAAAGATTCGATGACTCAC
+
BB@AABABFFDFFG5B4AEEGCGHFFDGHBFHHBGHFHGHHHFFGEEEGB3FEHHHHHGGGHHHF3BBGGHHEGFFFGHGFEGEGGGGGFHHGGHFHHGFCBGHHHFGFFHGHHHGHHHHGGGHGFGABHEGHGGHFHFFEBGEFHEHGGHGFGGGGFHHHEHHGDGGDGFDHHFFDHHHF<GHHHGHGFCGHBFHGHEGFHHHFGHGGGEGFFFGGGHHHG@GFGEHHGHFFFGHEFFHGGFHHHHHGFBGHFDGHHFGFCFGGCAEAGGHEHFGGHGHGFECFCAF5FHCCCGAGGGGGGGEFB4FFFFFFAAAAA
@M02197:102:000000000-ALU3V:1:1101:15623:23260 1:N:0:1
ACCGATTAGGTATCCTCCGCTTATTGATATGCTTAAGTTCAGCGGGTATCCCTACCTGATCCGAGGTCAAGAGTGTAAAAATGTACTTTTGGACGTCGTCGTTATGAGTGCAAAGCGCGAGATGTACTGCGCTCCGAAATCAATACGCCGGCTGCCAATTGTTTTAAGGCGAGTCTACACGCAGAGGCGAGACAAAACACCCAACACCAAGCAGAGCTTGAAGGTACAAATGACGCTCGAACAGGCATGCCCCATGGAATACCAAGGGGCGCAATGTGCGTTCAAAGATTCGATGACTCAC
+
CCCDDDDDFFFFGGGGGGGGGGGHGHGHGHHHHHHHHHHHHHHGGGGGHHHHHHHHHHHHHHHGGGGHHHHHHGGGHHHHHHHFHHHHHHHGHHGGGGGGGGGGHHGHHHHGHHHGGGGGGGGGHHHGGHGGGGGGGHHHHHHHHHHGGHGGGHHGHHHHHHHHHHGHHHHHHHHGFGGGHHHGGGGHHHHFFGHGGGGGFGFGFFGHHHHHHGHHHHHHHHHHHHHGHHGGGGGHHGHHHHEGHGHGGGHHHHHHHHHHFHHHHGGGGGHHFHGFFEHGB5GGGGGGFFFFFFFFBBAAA
@M02197:102:000000000-ALU3V:1:1101:15801:23260 1:N:0:1
ACCGATTAGGTATCCTCCGCTTATTGATATGCTTAAGTTCAGCGGGTAGTCCTACCAATCTGAGGCCGATGAATTGAAATTAAATCCCTTCCTCTCTTCCAAAGAAGCGAGGCATGGGCGGGGTTCAGAAGCACTCCAACCAGCAAAACGTCGCGTCCAGCTCCTCGACCCTGCGCCTCTCCTCTCCGAAGTCCTGATATTATCAAAACCCGGCAGGGAAAGACGCGGGCGAAATAACGAGCTTTCGTCCGTCTTGCCTATCGAATGGATGCGCTAATGCATTTCGAGGGAGCCACCGTGGAAGATGGCAAGACCCTCAATACCGATCCGCCAGCTTTCTCAACTAAATAAGAAAGCTGTCGTTCGAAACAATTCGCGGCCCTCAAACAGGCATGCTCCCCAGATTAGATCTGCCGGGAGCGCAAGGTGCGTTCAAAGATTCGATGACTCAC
+
CCCACCBCFFFFGGGGGGGGGGGHHHHHHHHHHHHHFGGHHHHGGGGGGHHHHHHHGHHHHGHHGGGGGGGGGHHHHGHHHHHHHFHFHHGHHHHHHGHHHHHHHHHHGGGGGGHHHHHGGGGFGHGHEHFBGHFHHHHHGGHHGHHHHGGHGG?BBDDBFGFGFGF?GGGFEED-AAFFFFEFFFE.=.B.:BFFBFFFFFFFF/BFF?D;;=DFAAF?EAFF.-:.:9@BBBEABFDEDBDFFB@.A.F.A.FB/9A9/FFFFFFCE-?B/F0BBFFFEDFFCFFGEFFA:EEGEBHGFHHHGBFHHHFGGGGF=0G<.<GGGDCGGGFFHGBBGHHGHHHHHHHHHHHHHHHGGGGGGHHGFHFHFHHGGFEEFGGDFFGHHHHGFFBHHHGEACFFFGHHHHHFG1FGGGGGGGGGGHHHHGE2GHGGGGGGGGGGFFFFFFFA@BBA
@M02197:102:000000000-ALU3V:1:1101:26317:23314 1:N:0:1
ACCGATTAGGTATCCTCCGCTTATTGATATGCTTAAGTTCAGCGGGTAGTCCTACCTGATTCGAGGTCAGATTTCAAAGTGTTTAGGTTTGACCGCCGCTCGCGCGGAAAACGGTCGGGGAGGGGGACGCGGAGAAACACCCGTGTCGGACGAGGACAGTACAACGCCCGGGATGCCCGTTGCGGACCCCACCGATGCATTTGAGGGGAGCCGCGTCGCCGCGGCAGGCCCCCACTTCCGCGGGCCCGAGGAAGGAAACCTCGGGCCGCGATGAATTCAAGACACTCGAACAGGCATGCCCCTCGGAATACCAAGGGGCGCAAGGTGCGTTCAAAGATTCGATGACTCAC
+
CCCCCCCCFFDFGGGGGGGGGGGGHHHHHHHHHHFGHFHHHGHGGGGGGHHHHHHHHGHHHHGHHGGHHHFHHHHHHHHBGGHHGHHGHHGFHHGGGGGEGGFGGGGGGGGHGG?ECCCGGGGCGGGGGGGGGGGGGG;GGFGAEGGFFFBFFFFBFFFFFFFFFFFFDEFFFFFFFED@FFFFF:FCFFFFFF/FBAFFFFEFFEDDDFFFFFF?CFGFFFGGGGGCFE:FFFFGGGGGGGGGGGGFGFFHHF3EEDGGGEEE?>/E3HGHHFHHHEHFHHHHHG1EHHHHHEHHGFGGGGGHHHHHGHHHGHGGGGGHHFHCGFGHGFGGGGGGGGFFFFFFFAAAA3
@M02197:102:000000000-ALU3V:1:1101:21628:23433 1:N:0:1
ACCGATTAGGTATCCTCCGCTTATTGATATGCTTAAGTTCAGCGGGTAATCCTATCTGATCTGAGGTCTAATCTTAGAAGTTGACTAGTTATGTCGGGTTTATGAGCTTCCAGCAATAATATCGAAGGTCAGCCACGTCAAAAATGACATGTCCTCAGCGAATAGTCTATTACGCCGAGTCAATCTGATCTCGATGAGAAGGATGCTAATGTATTACGAGCGAGCTTCGATCCCGAAAGATCCAGCAAAAGCGCTTAAAAACCAAGCCACACCATATCTCATTACAAGATATGGGGGTTGAAGAGTTCACGACACTCAAACAGACATGCTCGCCGGAATACCAGCGAGCGCAAGATGCGTTCAAAGATTCGATGATTCAC
+
BCCBBCCCFFFFGGGGGGGGGGGHHHHHHGHHHHHHHHHHHHGGGGGGHHHHGHHHHFHHHHGGHGHHHHHHHHHHHHHHFHHHHGHGHHHHHHHHGGHGGHGHHGHHHHHHHHHHHGHHHFHFGH/?3GFGHHHHGHHGGHHGF2FHHHGHHGHHHHHDFFFGEHHHHHHGEECGGGGGFHHD0GFGGGHHHHHHGGHHGHHBGHHGHHFGCBBB0AED:CDCDGDA<<BFFFGHHGBHFFFGHFHGGFDCGFHHGGHEFGGHHHGGHEHHHHHHHHGG4FHHHHHHGHHGGGGHHHHHHGHHGF3GGGHHHGFB3HGFHHHHHHGGFCGGGHGHHHGHGGGGGGGFGGHHHGGGGHGGGBGGGGGGCFFFFFF@BBBB
@M02197:102:000000000-ALU3V:1:1101:13488:23494 1:N:0:1
ACCGATTAGGTATCCTCCGCTTATTGATATGCTTAAGTTCAGCGGGTAATCCTATCTGATCTGAGGTCTAATCTTAGAATTTGACTAGTTATGTCGGATTTGTAAGCTTCCAGCAAAAGTATCAAAGGTCAGCCACGTCAAAAAGACATGTCCTCAGCGAATAGTCTATTACGCCGAGTCAATCTGATCTCGATGAGAAGGATGCTAATGTATTACGAGCGAGCTTCGATCCCGAAAGATCCAGCAAAAGCGCTTAAAAACCAAGCCACACCATATCTCATTACAAGATATGGGGGTTGAAGAGTTCACGACACTCAAACAGACATGCTCGCCGGAATACCAGCGAGCGCAAGATGCGTTCAAAGATTCGATGACTCAC
+
AAAAADA@FD5BFGGGGGGGGGGHHHHHFHHHHHHHHHHHHHHGGGGGHGFHHG5FHHHHGHHHHGHHFHHGFHHHHFHHHGFFGFFBGGGH3BGHG/>>FEGHDFHHBGFGEFHGECGE4GGHBGFF3B?FGFGF/FFG?GDFDFHF>G>@FF9GH:GGFCFFGHFAFGHH9C.<BCCGBF7DFFHFHGHFGFF0:FFFFHEHFGFHGFGGHEGFEED?CGA?EGFGEEGEGGHFDFF0;FFBF1AC/?C1FHEGGGCB//B0/DE?HGFFEF43BG?B44GHFDFFHF/GGGGFB4DHHFGEFB1?1FDGGFBBGF5HGHGHHCEE?E?EBHHGFFGE2F2EGEE2GFGG?FE?HGGFGFBGGGGFFFFFBFAAAAA
@M02197:102:000000000-ALU3V:1:1101:14877:23519 1:N:0:1
ACCGATTAGGTATCCTCCGCTTATTGATATGCTTAAGTTCAGCGGGTATCCCTACCTGATCCGAGGTCAAAGACGGTAATGTTTTCTTGTTGGACGCGGGCCGGAGCCCCTCGAGAAGCGCAATGTGCTGCGCGAGAGGAGGCAAGGACCGCTGCCAATGGATTTGGGGCGAGTCCGCGCGCTGAGGCGGGACAGACGCCCAACACCAAGCAGAGCTTGAGGGTGTAGATGACGCTCGAACAGGCATGCCCCATGGAATACCAAGGGGCGCAATGTGCGTTCAAAGATTCGATGATTCAC
+
BBBBBBBBFF5DBGGFFGGGGGGGHHHGHHHHHCHHFHHHFHHGGCGGHFHHHHHGGHHGHHGGGGGFGHHHHHGGFGGHGGHHHGGGGHHGHHHGGGGGGGEGGGBFGGHGGGDEDGFGFGGFHHHHHGHGGGFGGGGHGGGGGGGGGGGGHGGGHGHHHGGGGGGGGGHGFAGGGFFFFFHFGGGGHFFHGFEECHCBHEF?9GHGHHHFHHFGFGHHGHG;HHFHHFGGGGHHGHHHHHGHH;CFGFFHHGFEFGHFHHHDGGGGGHHHHEEGGHEGGGGFGGGGFFFFFFFA@AAA
@M02197:102:000000000-ALU3V:1:1101:6927:23574 1:N:0:1
ACCGATTAGGTATCCTCCGCTTATTGATATGCTTAAGTTCAGCGGGTATCCCTACCTGATCCGAGGTCAACCTTTGAATAAAGATTTAACGGCCGCGGCCACCCGCACTCCGAAGCGAATTAGAAAATCCACAACGCTTAGAGACGAATGGCTCAGCCGGAGACTTTAAGGCGCGCGGAGCCGCGACGCCCAATACCAAGCCAGGCTTGAGTGGTGAAATGACGCTCGAACAGGCATGCCCCATGGAATACCAAGGGGCGCAATGTGCGTTCAAAGATTCGATGATTCAC
+
ABBBBBBBFFFFGGGGGCGGGGGHHHHHHHHHHHHHHGHGHGHGGGEEHHHFHHHHHHHHHFHDEGFGGHGHHHHHHHHHHHHGHHHHHHGGGGGGGGGCGGHGGGGC:HHGGGGGGGGGHHHHHHHHHHHHHHGHGGGGGHHHFGGGHHGCGGFBHGHFGDAGFHHGFFGGGGGFGGCGFFFFFGGFHFHHFHFFEGFAEGFGHHHFHHH:BHG;FHFFFE9?G<GHHHHHHHHHFFBHHHGHHFFHG3HFHFGFGGGHGHHCCFEAGG5DGGGGGFBFFFFFFBA3AA
@M02197:102:000000000-ALU3V:1:1101:22053:23536 1:N:0:1
ACCGATTAGGTATCCTCCGCTTATTGATATGCTTAAGTTCAGCGCGTAGTCCTACCTGATCTGAGGTCAATAAGTTTGTTAATTCTGTTGAGACAAGGCTCAGCAGGGTTGACGGGCGGCACCTGTTAGGATTTTTGTCACAGCAAGAACAGGACAGTGAGTTGGACAAACCTAGAACACTGTCAAGTCCGGACAATAGGGCCGTACGATTCAACTTAGAGCGGGCAAGTCTACTATGATGCAGAACTTGCTCCTCTCAACTTCCACTGAAACCAACACTATCCTGCACCAGGGCACGATAGAGACGGCGGGAGAGGTTAATGACACTCAAACAGGCATGCCCTCCGGAATACCAGAGGGCGCAATGTGCGTTCAAAGATTCGATGATTCAC
+
CCCCCCBCFFFFGGGFGGGGGGGGHHHHHHHHHHGHHHHHHHHGGGFFGFHHHHFHGHHEHHHHHGHBHHHHHHGHFGHHHHHHHHHHHFHHHHHHHHGHHHHHHHHGHHGHHGF?GGGGGGGHHHHHHHHHFGGHGGHGHHHHHHHHHHHFHHHHGFFHHFGHGHGHHHEGFFBHHHGGHFGGGG9GGFDFDGGHHGFFFGDHFCDDFHHGFHFFFHECFF>FCFFFF1FFGFFFFGDFFFFFF1HGFFGHDCF22BHCBF?GB3HFFHFAFFFHHGG3E/HHHFBFEGFFG/G2FGHHFFFGGCGE1FHHHHFFGHHFFHGGGEGHFHHHGHGHHHEFGEFE?G5HHHFFGHHHGGGGGHCFHGGEDCGFGGGGFEE4CBFFFFBAAA3>
@M02197:102:000000000-ALU3V:1:1101:20475:23533 1:N:0:1
ACCGATTAGGTATCCTCCGCTTATTGATATGCTTAAGTTCAGCGGGTATCCCTACCTGATCCGAGGTCAACCTGAGAAGGAGAGGTTGAGCGGCGCACTCCGAGCGGCCACCGACGCGAGACAAGATGCCACAACGCGAGGGGACGGACGGCGTGGCCGGCGACATTGAGGCGGGCGGCGAGGAGCCGCGGCGCCCAACACCCAGCCGGGCTGGATTGGTGACAATGACGCTCGAACAGGCATGCCCCCCGGAATACCAGAGGGCGCAATGTGCGTTCAAAGATTCGATGATTCAC
+
CCCCCCCCFFFFGGGGGGGGGGGHHHHHHHHHHGHHHHHHHHHGGGGGHHHHHHHHHHHHHHHGGGGHHHHHHHHHHHHHHHHGGFHHHHHGGGGG;GGGHGCGGGGGGGGHGGGCGGFGGGHGHHHHHHHHHHGGGGGGGGGGGGFFFFFFFCFFFFFFFFFFFFFFFFFFFFFFFFFFFEFAFFFCCGGDFDEGGFD#GGGGGGGGGHG<HHHHHFH;HHHHHGGGGGEHGHHHHHHHGH:GF?GGGFHHHHHHHHHHGGGFGHHHHGGGGGGGGGGGGGGGFFFFFBFBBAAA
@M02197:102:000000000-ALU3V:1:1101:17853:23563 1:N:0:1
ACCGATTAGGTATCCTCCGCTTATTGATATGCTTAAGTTCAGCGGGTAGTCCTACCAATCTGAGGCCGATGAATTGAAATTAAATCCCTTCCTCTCTTCCAAAGAAGCGAGGCATGGGCGGGGTTCAGAAGCACTCCAACCAGCAAAACGTCGCGTCCAGCTCCTCGACCCTGCGCCTCTCCTCTCCGAAGTCCTGATATTATCAAAACCCGGCAGGGAAAGACGTGGGCGAAATAACGAGCTTTCGTCCGTCTTGCCTATCGAATGGATGCGCTAATGCATTTCGAGGGAGCCACCGTGGAAGATGGCAAGACCCTCAATACCGATCCGCCAGCTTTCTCAACTAAATAAGAAAGCTGTCGTTCGAAACAATTCGCGGCCCTCAAACAGGCATGCTCCCCAGATTAGATCTGCCGGGAGCGCAAGGTGCGTTCAAAGATTCGATGACTCAC
+
CCCCCCCBFFFFGGGGGGGGGGGHHHHHHHHHHHHGHHHHHHHGGGGGGHHHHHHHHHHHHHGHEFGGGGGHHHHHHHHHHHHGHHGHHHHHHHGHHHGHHHHGHGHHGGGGGGHHHGHGGGGGGHHHHHFHHBFGFGHHGGAEGHHHHCGAFAGBBCDBFFFG0BDDFGGFB?>>DDFFFFFFFFFF;DFAFFFFFFFFFFFFFFFFFFF--@BFFF.;..9BDEFEFFFFFAEFFFB:ADDFF???A;;-?FFB9??FFFFBFBF@?@?-BBBC0F0B??BBGGFECCFA.C.GFHFHBHGCGHHHHFFGEA<0GBGFGCCFCC?CCA0GHGFHEHFHBFDBHHHHFHHFHHHHGGGGGHHGGHFHGHGGEEC@/ECA0/GF@FFHFHHHHHGGGCHFFHFFFA2GG/EAE?EAGEE0AHBHGGGGGHGFF3CGGGGB1FFFBFF?AAAA
@M02197:102:000000000-ALU3V:1:1101:21776:23657 1:N:0:1
ACCGATTAGGTATCCTCCGCTTATTGATATGCTTAAGTTCAGCGGGTATCCCTACCTGATCCGAGGTCAATCATAAAAAAGTTTGGGGTTCTGGCAGGACACCACCGGGACTCTGTCGCGAGGAGTATTACTACGCGTAGAGCCAGGAGGCACCGCCACTGCTTTTAAGGGCTGCCCTGTGACGGGCAGGCCCCAACACCAAGCTGAGCTTGAGGGGTGATAATGACGCTCGAACAGGCATGCCCTAAGGAATACCAAAGGGCGCAATGTGCGTTCAAAGATTCGATGACTCAC
+
CCCBCCCCFFFFFGGGGGEEGGGHHHHHHHHGHHHHHHHHHHHGGGGGHHHGHHHHHHHGHHHGFGFHHHHHH$HHGH;:GF:HFEGGGG/:HBHGGG;AHHG<H;GGG-GH:;HF;GHG:GGGGC:FF:HH<GFGGD:FGFFHHHH8G7DGHGGGGGGHHHFFHHGGGHGGFEEGGHGGGFGGHHGGFGGGHGFFFHGHHFGFHHHFHFGFGGHHHHHHHHFFFFGDHHGGFFHHFHFGGHGGHHHFHHGHHHGHFHGGGGGBGHHGGGGHGFFBGBGGGGFFDFFFF@BBBA
@M02197:102:000000000-ALU3V:1:1101:21949:23749 1:N:0:1
ACCGATTAGGTATCCTCCGCTTATTGATATGCTTAAGTTCAGCGGGTATCCCTACCTGATCCGAGGTCAAAGACGGTAATGTTTTCTTGTTGGACGCGGGCCGGAGCCCCTCGAGAAGCGCAATGTGCTGCGCGAGAGGAGGCAAGGACCGCTGCCAATGGATTTGGGGCGAGTCCGCGCGCTGAGGCGGGACAGACGCCCAACACCAAGCAGAGCTTGAGGGTGTAGATGACGCTCGAACAGGCATGCCCCCCGGAATACCAAGGGGCGCAATGTGCGTTCAAAGATTCGATGATTCAC
+
CBCCCCCCFFFFGGGGGGGGGGGHHHHHHHHHHHHHHHHHHHHGGGGGHHHHHHHHHHGHHHHGGGGHHHHHHHGGFHGHHHHHHHHHHHHHHHHGGGGGGGGGGGGGGGHGGGGHGGHGGGGGHHHHHHHGGGGGGGGHGGGGGGGGGGGGGGGGGGGGGGGGFFFFFFFFFFFFFFGGGFGFGGGGGGGGGGGGGHFEEDHGHGHHHHGHHHHGHGHHGHHHHHHHHGGDCDHEGHHFHHHHHHGGGGGGGGHHHHGHHHHHGGGGGHHHHGGGGHGGGGGGGGGGFFFFFFFCBBCB
@M02197:102:000000000-ALU3V:1:1101:14617:23754 1:N:0:1
ACCGATTAGGTATCCTCCGCTTATTGATATGCTTAAGTTCAGCGGGTAGCCCTACCTGATTTCAGGTCAAAGTCAAAAGGTGCGCGATGGCAGGTTTTGAGCAGTCATCACCACAAGGAGAGACGAAACTTATTACGTCTAACACTGATGTGGGATGTTCCACTAAGTCATTTGAGGTGAGCCATTGCTGGCAGACACCCAAGTCCAAGCCTAACATGTTCAGAAAACATATTAGATTGAGATTTCATGACACTGAAACAGGCATGCCTTTCGGAATACCAAAAGGCGCAAGGTGCGTTCAAAGATTCGATGATTCAC
+
CDDCCDCCFFFFGGGGGGGGGGGGHHHHHHHHHGHHHHHHHHHGGGGGGHHHHHHHGHHGHHHHGHHHHHHHHHHHHHHGFGHGFGGGGGHHGGGGHGHGGHHHHHHHHHHHHHHHHHHHHGGHHHHGHHHHGHHHHHHHHHHHHHHHHHHHHHHGGHHHHHHHHHGHHHHHHGHHHHHFHHHHHHHHHHHHHGGHGHGHHHHHGGGHHHHHGHHGHHHHHHHHHHFHHHHHHHHHHHHHGHHHHHGHHHHHHHHHHHHGHHHHHHHGGGGHHHGHHHGGHHGGGGGHHHHGGGGHGGFGGGGGGGFFFFFFFBBBAB
@M02197:102:000000000-ALU3V:1:1101:21780:23698 1:N:0:1
ACCGATTAGGTATCCTCCGCTTATTGATATGCTTAAGTTCAGCGGGTAATCCTATCTGATCTGAGGTCTAATCTTAGAATTTGACTAGTTATGTCGGATTTGTAAGCTTCCAGCAAAAGTATCAAAGGTCAGCCACGTCAAAAAGACATGTCCTCAGCGAATAGTCTATTACGCCGAGTCAATCTGATCTCGATGAGAGGGATGCTAATGTATTACGAGCGAGCTTCAATCCCGAAGGATCCAGCATAAACGCTCAGAAACCAAGCCGCACCATATCTCATTACAAAATATGGGGGTTGAAGAGTTCACGACACTCAAACAGACATGCTCGCCGGAATACCAGCGAGCGCAAGGTGCGTTCAAAGATTCGATGACTCAC
+
BBBBBBAAFFDFGFGGGGGGGGEHHHHHHHGFHHHHHHHHHHHGGGGGHHHHGHHHHHHHGHHHHGHHHHHGHHHHHGFHHHHHHHGHHHHGHHHHGGGGHHHHHHHHHHHHHEHEHHGBGHHHHHHHHHHHHHHHGHGGGHGHGGHHGHHHHHHGEFDGFGGHGHEADDHHGGGGGGGHHGGGGHGHHHHG9GHHHHFGGGHGHHHHHHCFEFFGGGAFGHHHHGGGFCGDGDGHGAFFFFFFFFF@?GGHFFG2FG<2F@@CCGDGFBFHHHHHGBDGBHGFHHHGCBGGGGFFHHDBHGHHFE???FHDHGHHHHGFGGFHEFGGGGGCHHHHHHFF?GGGECGGGCHHGEGECGGGGGGGGGGFBFFFFFA?A>3
@M02197:102:000000000-ALU3V:1:1101:24416:24078 1:N:0:1
ACCGATTAGGTATCCTCCGCTTATTGATATGCTTCAGTTCAGCGCGTAGTCCTACCTGATTTGAGGTCAATTATTGTGGTTAACTCAAAGTAAAAAGCAATGAGGTAAAGCTTAAGGTGCAAAAGTCCTGTAGAACTTCTCAGTTCTAGCCTGGACAAGACTTGACAGCGAGATGGACGAACCTAGAACACTGTGAAGGCCAAGCATGGACCGCACCAATTTAGTTAAGACAAGCTGCAGATCTAGAGACTTGCTGCATGGTCCAACCCCCACATAGCACCATCCAATCATAGAAATGGAAGGTGGATGGGAGAGGTTAATGCCACTCAAACAGGCATGCCCTCCGCAATACCAGAGGGCGCAATGTGCATTCAAAGATTCGATGACTCAC
+
AAAAADA?D@DDDGFFB1E0A0AGF333DG2FFB1B1AGHC210EEECGEG2GDGHHBAGBGB2FHGHGHFGHFDGHE/FFHFHHHFBFHB22D@@?G1GGH1E0BFDHGHBGE1>CGBEGGD00BGFFGHG2FFFHGGHBGH122BGF1BFF/<FH00FGHBFGG9FECCGG/<GEC@.><@8GBGHHGGHHHHB=C08HE:,;CC;CFHC09ACFG?FF;GD1G1;;FFFFFCF0;F?3FFFFF1<FF00@1GF>1/0@1B/@B<//HFFFHHHGB>/GEG>122FFGGBDB2GFF1BGHCF00F00HG@B1DF11FGCEBGGEFFFFGG1FEGCA//A//?/12FFAGFFG0EC?GEBB31BBAB33DB3333ABA1FD31D@>11AA
@M02197:102:000000000-ALU3V:1:1101:16310:24141 1:N:0:1
ACCGATTAGGTATCCTCCGCTTATTGATATGCTTAAGTTCAGCGGGTAATCCTATCTGATCTGAGGTCTAATCTTAGAATTTGACTAGTTATGTCGGATTTGTAAGCTTCCAGCAAAAGTATCAAAGGTCAGCCACGTCAAAAAGACATGTCCTCAGCGAATAGTCTATTACGCCGAGTCAATCTGATCTCGATGAGAGGGATGCTAATGTATTACGAGCGAGCTTCAATCCCGAAGGATCCAGCATAAACGCTCAGAACCCAAGCCGCACCATATCTCATTACAAAATATGGGGGTTGAAGAGTTCACGACACTCAAACAGACATGCTCGCCGGAATACCAGCGAGCGCAAGGTGCGTTCAAAGATTCGATGATTCAC
+
AAA1>AAAFF@DFGGGGGGGGGGHHGGHHHHGHHHHHHGGFHHGGGGGFGHHGHFFHHHHFHHHHGHHFFHHGHHGGHHHHHE2F11FFGFHE@FEEE/EHHHHHHHFHGHBDHHFFHHFEGHHHFHH1FEFBFGHGE/F<1GGCGHHGBG2@G7GHHFCCGGGGHHBGHFHGGCC04E0DFFD;0<5GHHGGHEGGCCA:ECAGHGCHGCCF0;@AGDC:ABGGFBFF0C/C1A<BHFBFFDB11/@?//BG2F<0F?/AB/CCG@FD4BGD4BHFFDGFFFFFG44BHCGGGGHHGHGDHDDGHECDHHFEFBHFFFGFG5FHGEGFE0CFHHGHCHFEF22GGGGHFFFGGEFAE5GGCFGGGGFFFFFFFBBBBB
@M02197:102:000000000-ALU3V:1:1101:19917:24240 1:N:0:1
ACCGATTAGGTATCCTCCGCTTATTGATATGCTTAAGTTCAGCGGGTAGTCCTGCCTGATCTGAGGTCTAAACCAAAGAAAGGTAAGTTGAGCGTGCAAAAGCTTGGGCCCACAACAGGAGCGGCTCCACGCACGAAGCGGGATCCTAGGCGAATTTGTTACCATCACACCTAGTCAGGCCAACTCGCAAGAGGCGACTTTGCAAATGAATTTCAGGGGAGCCGTACTAAGCCGGCAAGCCCCCACGATCCAACCAGCCCGACCAAAAAGGAAGGGAGGTTGAGAGTTACGTGACACTCAGACAGACATGCCCTCCGGAATACCAGAGGGCGCAAGGTGCGTTCAAAGATTCGATGACTCAC
+
BBABABCBFFFFGGGGGGGGGGGHHHGHHHHGGHHHGHHHGHHGGGGGGHHHHHHHHHHHHHGFHGHHHHHHHHGHHHHHHHGGGHEGHHHGHGFGGHHHHGHHHH?FHHGGGGHEHHHGEGGFGGGGGHGGGCGGGGGGGGFGGFHHFFFGGGGFHFHHHGFFHHFGFHGGGGFGFFBFGGGGFGGGGGDGGGGHGHFGHHHFFFHHFFHHGFHGFFGFFFEFFGFFFBGEGGACHGGDFFGHHGHHGGGFGGGEGCGCHGGEBHFHHGHHHGFHHHHHHFHHHEHHHGHFHHGHHHEHHHGHGGGGGFEGEFFHGBGHGHHHHHGCGGGHHHHGGGGHGGGGGGGEFGBFFFFBFBAAAA
@M02197:102:000000000-ALU3V:1:1101:15676:24252 1:N:0:1
ACCGATTAGGTATCCTCCGCTTATTGATATGCTTAAGTTCAGGGGGTAGTCCTGCTCGATTTCAGGTCAAAGTGTAAAAAGTAGCGTTTATGGTAAGCCCATCCCGACCGGACGTCCCCGTTGAAAGTGTGAGCTTATGACAACAGGTCAAACCGTCAGTACAAAGGTACAGCTTGTTGCAATTCAACGCAGCTTAACAGTAAAGCAAGGCGTCAAGATCCAACCCTAAAGTCTATCTCTTGCGAGACGGGGTTGAGAGGGTACGCGACACTGAAACGAGCATGCTCCCAGGAATGACCCGGGAGCGCAAGGTGCGTTCAAAGATTCGATGACTCAC
+
BBBA?DAAFBDFFFGGGGGGGGGHHHFG65GDFFGHHBGHHCEGFGEEGHHHHHHHHGFHHFHHHHHHHFHHFHHHBHGHFGFHFFGGGHHHHGFHGHHGHHHFHGGGGGC3DG#FF?HGGHGFFHHHHH48GFFHHGHFHHEHHHEFGGHGFGGGFGG=DGGGEFGGHHHHHHHHHGGFHFHHG>CFBHGDFFBGG1EGFGGGFGFGGGEHHHFFFGCFFGFF?DFHFFF1FFFFFGF?GEGEEEECGGHHHGCFGHHECGGCGAFD2EHHHGGEEBHHHFF?FFEGHGHGDFCGGCGCGGGGGGHHFGGGEEF1BGGGFGGG1FCDFFFFA?AAA
@M02197:102:000000000-ALU3V:1:1101:18147:24339 1:N:0:1
ACCGATTAGGTATCCTCCGCTTATTGATATGCTTAAGTTCAGCGGGTATCCCTACCTGATCCGAGGTCAAGAGTGTAAAAATGTACTTTTGGACGTCGTCGTTATGAGTGCAAAGCGCGAGATGTACTGCGCTCCGAAATCAATACGCCGGCTGCCAATTGTTTTAAGGCGAGTCTACACGCAGAGGCGAGACAAAACACCCAACACCAAGCAGAGCTTGAAGGTACAAATGACGCTCGAACAGGCATGCCCCATGGAATACCAAGGGGCGCAATGTGCGTTCAAAGATTCGATGATTTAC
+
BCCCBCCDFFFFGGGGGGGGGGGHHHHHHHGHHHCHHHHHHHGGGGGGHHHHHHHHHHHHHHHGGGGHGHHHHHHHHHHHGHHHHHHHHHHGHHGGGGGGGGGHHHHHHHHHHHGHGGGGGGGHHHHHHGCGGGHHHHHHHHHHHHHGGHGGHHGHHHHHHHHHHGGGGHHHHGHGGGGGHHHGGGGHHGHHGHHGGGGGHHGHFFGGHGHGHHHHHHHHHHHHHHHHHHFGGFGFHGGHHHHHHHHGGGHHHHHGHHHHHHHHHGGGGGGHGHGGGGHGGGGGGGCGGFFFFBFFABBBB
@M02197:102:000000000-ALU3V:1:1101:5670:24273 1:N:0:1
ACCGATTAGGTATCCTCCGCTTATTGATATGCTTAAGTTCAGCGGGTAGTCCTACCAATCTGAGGCCGATGAATTGAAATTAAATCCCTTCCTCTCTTCCAAAGAAGCGAGGCATGGGCGGGGTTCAGAAGCACTCCAACCAGCAAAACGTCGCGTCCAGCTCCTCGCCCCTGCGCCTCTCCTCTCCGAAGTCCTGATATTATCAAAACCCGGCAGGGAAAGACTAGAGCGAAATAAAGAGCTTTCGTCCGACTTGCCTATCGAATGGATGCGCTAATGCATTACGAGGGAGCCACCGTGGAAGTTGGCAAGACCCTCAATACCGATCCGCCAGCTTTCTCAACTAAATAAGAAAGCTGTCGTTCGAAACAATGCGCGGCCCTCAAACAGGCATGCTCCCCAGATTAGATCTGCCGGGAGCGCAAGGTGCGTTCAAAGATTCGATGACTCAC
+
AAB33>3AD5D@GEFGGGGGGGGFHHHFGFFFGGHGF5FFBFFGG?EAFHHHHDGHFF3BFAE5AFCE0EDHHHHFFHF4FGEDBGH3BFBGBHHHHHHHGHFHGC3B/E/<<FB0E/0//<---0<D00//C<C/<<GBDACCC/:;CCCEC@?BB@FGF0BBFF.-;:;A..-;;A.9F/BB//FD-.-9/9/9///9:/FB//9/ADD---;---.9A././/9#B9;;;.A/969;/#9:#/--9;//-AB9;AFB/BFB/B/-.---B09FFB00..9.-FC:.0C.;:.-.0<::;/:00/GDDG/<</0000C<.>.@>-/@C<<1FFC1/<2F2BEHHGFB12G1B1/</>?/00//>022>/?///>////0>B01HGF1B111/EA/A01BFA2A1EEB//CEEE0CCGE?GHHFEEE011FDB3GA1GGFCFF1FB>>1>1
@M02197:102:000000000-ALU3V:1:1101:17456:24480 1:N:0:1
ACCGATTAGGTATCCTCCGCTTATTGATATGCTTAAGTTCAGCGGGTATTCCTACCTGATCCGAGGTCAACCATTAAAAATTGGGGGATTTAGCGGCCAAAGACGCTGCAACTCCAGTCAAAAGCGAGATAAAAATTACTACGCTCAGAGGATATCGCAGATCCGCCGTTGTATTTCAGGAGCTACCGCTAGCAAAAGCAGTAGGCTCCCAACACTAAGCTAGGCTTAAGGGTTGAAATGACGCTCGAACAGGCATGCCCACTAGAATACTAATGGGCGCAATGTGCGTTCAAAGATTCGATGATTCAC
+
CCCCCCBBFFFFGGGGGGGGGGGHHGHHHHHHHHHHHHHHGHHGGGFGGHHHHHHHHHHHHHHGGGGHHHGHGHHHHHHHHGHHHGGGGFEHHGGGGGGHHHHHFGDDGHHHHHHHHH9HHHHHGGEGGGHFBHHGGHHHHGGGGGHFGHGHHHHHHGGGGHHHGGGHHHHHHHHGGHHHGHFGGEGHGGHGHHHHHHGGHFHCFFGGGGFGGGHGHHGFFFHFGHFHHGHGHHHHGFFFFFECEGFFHFHGHHHEEHAGF5FHHHFHHGFHFCGGCGHHHHEGFGHFGGGGGGGGGBFFFFD5BBBAA
@M02197:102:000000000-ALU3V:1:1101:12645:24627 1:N:0:1
ACCGATTAGGTATCCTCCGCTTATTGATATGCTTAAGTTCAGCGGGTATTCCTACCTGATCCGAGGTCAACCTGAAAAAAATTAGGGGTTGGACCGACCCGGAAGGACCTTGCAACTCGATACGTGCTCCCGAAAGAACTCGTTGTATCGAGGGTCCCACGGACGCCGTCATTACTTTTGAGAACCAGTTGGTCCGAAAACCGACTGCGTTCCAATGCCACCCACGGGGGGTGAGGAAGGATAATGACGCTCGAACAGGTATGCCCTTCGGAATACCAAAGGGCGCAATGTGCGTTCAAAGATTCGATGACTCAC
+
ABBBBBBCFFFFGFGGGBECGGGHHHHGHHHHHGHHHHHHHHHGGGGGHHHHHHHHHHHHHHHGGGGHHHHHHHHHHGHGGEFHHFFGGGGGHHHGGGGGGGCFFGHHEHHHHHHHHHGHHHGGFFHGHGGGFGGGEHHHHGHGHEDDHGGDDFGHHHHHGGGGGGGHHHHHGFFGFFHHFEHFHFHGHHGFDFFGFFFFGFFFGFGGHHGHHFGEGGGFFFF??FFEHHGHHHHHHHFGHEHGGE?GGHHFHHHGHHHHHGGGGGGGHHFFHGFHCHHCGGFGHHHHGGGECFGGGFGGGGGFFFFFFFBBBBA
@M02197:102:000000000-ALU3V:1:1101:7787:24633 1:N:0:1
ACCGATTAGGTATCCTCCGCTTATTGATATGCTTAAGTTCAGCGGGTATTCCTACCTGATCCGAGGTCAACCTTAGAAAATTGGGGGTTTTACGGCAGGAGTCCGTCCCGGTTTTCCCTAGCGAGAGTTATGTTACTGCGCTCGGATCCCATAGGAGGTCCGCCAATGTCTTTGGAGGGCTGCGTTTCCGCAGGCCCTCAACACCTACACCCAAGGGTATAGAGGGGTTGAAATGACGCTCGAACAGGCATGCCCTCCAGAATACTAGAGGGCGCAATGTGCGTTCAAAGATTCGATGATTCAC
+
@ABAB@BBFDFFGGGGGGCFGGGFGHHHHGBBGHHFHFGHHGHGEGFEHHHHHHHHHFHEHHGGGGGHHHHHHHFFFGHF9-BFHC@EFF;<HEGGC@/FFBB99??CFCFFABE2GFFH;F0C0FFBF;GF2B<1FCC.C<C:.:/#<G0G0G<</:@?GG<C1$#9?FCFG8HFDA;;DCAFEDGGEDEGGEFHFGF/GF9EHHFFFFGAGDCHEF5B2?FGDHGGHHHGC19GCEBHEG59:<HHHHEDEA25E5HGGGBGGBBHFCF2A5BFFGEEEAGGFGGGFGGGFFFBFFBAAA>3
@M02197:102:000000000-ALU3V:1:1101:7772:24648 1:N:0:1
ACCGATTAGGTATCCTCCGCTTATTGATATGCTTAAGTTCAGCGGGTATTCCTACCTGATCCGAGGTCAACCTTAGAAAATTGGGGGTTTTACGGCAGGAGTCCGGCCCGGTTTTCCCTAGCGAGTGTTATGTTACTGCGCTCGGATACCATAGGAGGTCCGCCAATGTCTTTGGAGGGCTGCGTTTCCGCAGGCCCTCAACACCTACACCCAAGGGTATAGAGGGGTTGAAATGACGCTCGAACAGGCATGCCCTCCAGAATACTAGAGGGCGCAATGTGCGTTCAAAGATTCGATGATTCAC
+
BBBBBBBBFF5BFGGGFFEGGGGHHGHGHHHFFHFHHHHHHHHGGGGFCGFBGHHHGHHHHGFFGGEFHGHHHFHH5GB2GHHHE8GFEEEFHGGGGGG/#FCGD#BD@C6FECFEA<CGCEC;/$B<=GFHDFH91C@GC?E;@;<=0:0;BHFC/C.C?GBGD?9HHGFB8<9BGGDDCDGHGGCBEGGGFGEGFEA?FGFGFFBEBHGHHHHGE<HGG?FGGGFEGHGG;DEEE?B:GHFGHF3HHHFCGGFGGAF5GD5AFFGCE?EE25HFFEEEEGFGGGD5GEGGFFFFF5B3AA>3
@M02197:102:000000000-ALU3V:1:1101:10821:24720 1:N:0:1
ACCGATTAGGTATCCTCCGCTTATTGATATGCTTAAGTTCAGCGCGTAGTCCTACCTGATTTGAGGTCAATTATTGTGGTTAACTCAAAGTTAAAAGCAATGAGATAAAGCTTAAGGTGCAAAAGCCCGGTAGAACCTCTCAGTTCTAGCCTGGACAGACTTGACAGCGAGATGGACGAACCTAGAACACTGTGAAGGCCAAGCATGGGCCGCACCAATTTAGTTAAGACAAGCTGCAGATCTAGAGACTTGCTGCATTGTCCAACACCCACATAGCACCATCCAATCATAGAAATGGAAGGTGGATGGGAGAGGTTAATGACACTCAAACAGGCATGCCCTCCGGAATACCAGAGGGCGCAATGTGCGTTCAAAGATTCGATGATTCAC
+
ABABBBBCFFFFGGGGGGGGGGGHHGHHHHHHHHHHHGHHHHHGGGCGCGHGHGHHHGHGHHGHGHHHHHHHHHHHHHGCFGHHHGHFGFFHGHHHGEHHG3GHHFHFHHGGFHHEHFGHHHHHHGHGCEGGGHHGGGHHHFHFFHHHHGHHHGHGHGHHHGBDGGFHG;>BEHGFHCFGGGHHHHHHGFHHFCHHGCHFHGFFHGGGGGCGGGGGFHHFGHGFFGGFFFHGFFFFFGFFFGFHFFGFHHHHFFFHGFF2EHHFEA?FGHBHHHHDBBCFGFEEFHHHDBHGHHFHGHFHHFFFHBGHHHHGDGHFFHHGFHGDC5HHFHFGBGHHGGGGGGGHHHGBEGHFHHFEGGCHGHHGGFGHGGGFFCGGGGFFFFFBFBBBBB
@M02197:102:000000000-ALU3V:1:1101:11733:24755 1:N:0:1
ACCGATTAGGTATCCTCCGCTTATTGATATGCTTAAGTTCAGCGGGTATTCCTACCTGATCCGAGGTCAACCTTAGAAAATGATGGGGTGTGACCAGCACGGTGGTGTCTCACGATACGGGCTCGAGAGCTCGTTGTATCAGAGGCGCCCACCGCCCTGCCATTATCTTTGAGGCCCGGCCGTGCGCGCACGGCCGCGGCCCAACATCGCCACCACGGGGGTGGGAGAGAGGATAATGACGCTCGAACAGGCATGCCCACCGGAATACCAGTGGGCGCAATGTGCGTTCAAAGATTCGATGACTCAC
+
1>AAADAAFFFFGGGGG1FEGGGHHH3GFBGHHHHHFGBGHHHAEGEEHHGFBGHAGGHHHHHGG?EGFBHHEFHHHHHGHHFFHF//7/>EBFH:AGFHCG>G7G.<HHHGHHEHGCGC?CGHG;FHG<HEGGGF<G9HHFHFACGCCCCGG.A@CGCGGFHF9FFGFFFE@FEAC7C@C@A@<@<>;@@9@9GGGGFCAHFFA9EEFCFFA??E2;9?CHHG1:FHG2A@2GEHCG77EGG?:HHHHFFCGCECFEEEEHHGHFGGCHGGGGGGHHHHGGGEE11F33GFFCGFFFFF1F??@AA
@M02197:102:000000000-ALU3V:1:1101:7364:24752 1:N:0:1
ACCGATTAGGTATCCTCCGCTTATTGATATGCTTAAGTTCAGCGGGTATCCCTACCTGATCCGAGGTCAACCATAGAAAATTTGGGGTTTTGGCAGAAGCACGTTGAGCACCTGTAACGAGAGATATTACTACGTTCAGGACCCAGCGGCGCCGCCACTGATTTTAGAGCCTGCCATTGCTGACATGGACTCAATACCAAGCTGAGCTTGAGGGTTGAAATGACGCTCGAACAGGCATGCCCCCCGGAATACCAAGGGGCGCAATGTGCGTTCAAAGATTCGATGACTCAC
+
BBBBBBB@FBDDGGGGFGGEFGGHCFHHHHHFHGDG5DGHHCHGGGGGHGHHHHHEHHHFHFHGGGEHHHGHFHG39FFHHH<FHGGEGFF1BFHGGHGEHF;FG;;FF9FGFF3BGHG9FG9GFGFHGHE;GDGFFFHHHEFGHFHGGGGC;</0@?CHFFCGHHCBCBFGFFGGGGB0HGGGFGGGFGFGHGGFF0GCFEFFFFFGGHFGCAD0HHFFGGGGDBFDFGHHGHGC0GDCGGECG=GEFBFHHFCGEEGGHHGD2EEGHCGDFGGGEGFBBFFFFF3AA>>
@M02197:102:000000000-ALU3V:1:1101:15812:24793 1:N:0:1
ACCGATTAGGTATCCTCCGCTTATTGATATGCTTAAGTTCAGCGGGTATCCCTACCTGATCCGAGGTCAACCTGAGAAGGAGAGGTTGAGCGGCGCACTCCGAGCGGCCACCGACGCGAGACAAGATGCCACAACGCGAGGGGACGGACGGCGTGGCCGGCGACATTGAGGCGGGCGGCGAGGAGCCGCGGCGCCCAACACCCAGCCGGGCTGGAGTGGTGACAATGACGCTCGAACAGGCATGCCCCCCGGAATACCAGAGGGCGCAATGTGCGTTCAAAGATTCGATGATTCAC
+
AABABBBAFBFFGGGGGGGGGGGHHHHHHHHHHHHHHHHHHHHGCGGEHFHHHHGHGHHHHFHGGGGHHHHAFGFGGHHHF:F97FGFFC3E9E;G0@#BGD7GGGG9<AGGDCC@GGCC;CGHH/0ECCGGFHGGG;:GGDGFBA;ABB?->@BB?BA?;>;B?AFFF9BE;;99--9.#EA11.B???@A>-A;#:;A.;A@.@@G<98/+C#.$09;<>1GHD?GCGH0D<HGGF1HGF:CC0A0CHHHHHFGHFF2EGE??DGBHGCGGHGGGGGBFE4C44FFFFFAAA>A
@M02197:102:000000000-ALU3V:1:1101:16045:24820 1:N:0:1
ACCGATTAGGTATCCTCCGCTTATTGATATGCTTAAGTTCAGCGGGTATTCCTACCTGATCCGAGGTCAACCTTGAAGAAGTTTGTAGGTTGGGACCGTGCCACGGGGCCTTTCAACTCGTTGCGTGCCTTTGTAAAAAAGCTCGTTGCACCGAGAGTCCACGCGACGCCGTCATTACTTTGGGGACCGGCCGGGGGCGAAGCCCGGGCCTAAGGGGGTCCAACACCAAGCCGAGCTTGAGAGGTGATAATGACGCTCGAACAGGCATGCCCTTCGGAATGCCAAAGGGCGCAATGTGCGTTCAAAGATTCGATGACTCAC
+
BBBBAB@BFFB5GGFGGGGGGGGHGB5EGHBFGFGFHGFHHHHGGGE?GHHHHGHHHHHHHHHDCEFFGGHHHHHHHHHHHHHGHHHHHFHBFGEHFGGHGFHHCGGGGGGHHHHGHHHGFCGDCDECFGFHFGGHGFGFDHDFFGFHGHHFF?DGGHHFGHGGGCF-?.CBFGFFFGFFGF<DGGGFA?C@DFGGFFGFGCDFEGHHHHHFFFFFFHF9GFFFEEFGGFFFGGFFGHBHEGHHHEHGHHFGGGGHFGHFFHHGFAFFFACGFFGGGHHHHHGHHGGGGEBGFFEE?GHGGFFGFEEGG4FFFFDB3>3BA
@M02197:102:000000000-ALU3V:1:1101:11179:24957 1:N:0:1
ACCGATTAGGTATCTCCGCTTATTGATATGCTTAAGTTCAGCGGGTATCCCTACCTGATCCGAGGTCAAAGACGGGTTGTCGGCTTCGTGGACGCGGTCCCGCCGCCTCGAGAAGCGCAATGTGCTGCGCGGGAGGGGGCAAGGCGCCGCCGCCAATGCATTTGGGGTGAGTCGCCGCGCGGGGCGGGACAGGCACCCAACACCAAGCAGGGCTTGAGGGTGTAGATGACGCTCGAACAGGCATGCCCCACGGAATACCGAGGGGCGCAATGTGCGTTCAAAGATTCGATGATTCAC
+
ABBBCCBBFFFFGGGGGGGGGGGHHHHHHGHHHHHFGHHHHHGGGGFHGHHHHHHHHHHGHFEEGGHGHHE<;GGGEFE>:EGGGG<G<BF;EEFEE.GGHGGGFFGF9GGGEGFHGGGGGHHHH<HGGGGDCCGGGGGAAGGGGFFGGFFCFFFFFFFFFFFCHCFHEFFFFFFFFGGGGGFGFFF*HHHFFEAFFDFFFBFFFFF?HFGHHGF>CFGFDFHHHHGGGGEFEGGHHHHHBAG?DGGGGGGD5GFAGGGGHEE?GGHHHFE?EAFBGFBFFGFCGC@5DF@BAAA>3
@M02197:102:000000000-ALU3V:1:1101:10849:24969 1:N:0:1
ACCGATTAGGTATCCTCCGCTTATTGATATGCTTAAGTTCAGCGGGTAATCCTATCTGATCTGAGGTCTAATCTTAGAATTTGACTAGTTATGTCGGATTTGTAAGCTTCCAGCAAAAGTATCAAAGGTCAGCCACGTCAAAAAGACATGTCCTCAGCGAATAGTCTATTACGCCGAGTCAATCTGATCTCGATGAGAGGGATGCTAATGTATTACGAGCGAGCTTCAATCCCGAAGGATCCAGCATAAACGCTCAGAAACCAAGCCGCACCATATCTCATTACAAAATATGGGGGTTGAAGAGTTCACGACACTCAAACAGACATGCTCGCCGGAATACCAGCGAGCGCAAGGTGCGTTCAAAGATTCGATGATTCAC
+
ABBA3DBBFFDFGGGGGGGGGFEHHGHHHHHHHHHHHHHHHFGGGGGGHGHHFHHHHHHHFHHGHGHHHHHHHHGGHHHHGGHHHHHHGHHHHGHHGCGGHHGGHHHHHHHHHHHHHHFHGHFHGHGHHFGHHHHGGHHGGGHHGEHHGFHHHHGFGH9GGGGHF8FHHHHHGCCGGGFHGGHHEHHHHHHFGHEHFHHG9CB6HHHHHHHGGGGFEGGGHGC?EFGHGGG/CEDHHFGGFFGGBHHGGAC<>22HFHGBFGDCGGCEHGHFFHHFFBHHFHHHHFHHHHFGGGFGBHGHGHHHGHGFFGFHHGHGGHFHHHFHHGGGGGGGHHHFGHHGGGGGGGGGGHGHGGGGHGGGGGCGGFCFFFFFFFBBBAA
@M02197:102:000000000-ALU3V:1:1101:10300:25073 1:N:0:1
ACCGATTAGGTATCCTCCGCTTATGATATGCTTAAGTTCAGCGGGTAGTCCTACCTGATTTGAGGTCAGATCTTAAAATTGTCCGAAGACGATTAGAAGCCACATCCAAAGCGAGCAGCCACCAAGTGCAGATACTTATCACACTCTGAGCCAACCCACGGACAAGCAGCTAATATATTTAAGAAGAGCCGACAGAGCCAGCAGCTTCCAAATCCAAGCTTCTCAGTAACAAAACTATGAAGTTGATGATTTCATGACACTCAAACAGGCATACTCCTCGGAATACCAATGAGTGCAAGGTGCGTTCAACGATGCGATGACTCAC
+
A3>3ADB?FFDDGGGGGGGFGGGHHHHHBFGAGBHHFGFBAFEGGA0FGFHHHHHHHBGHHHHGHFGHCHHHHHEHHEHBGFHHGDFGGHGGEGGHFGFBBG0GGGHHEFGCED3E9GCGGHGHHFGHHF=1BGBGGGFFHFHFBGFBH8HFF<C>CECGGC?CGHHFBGGHFFHGF8F=DDGFHCGGHHHFGGGHGGGE1FGEBBFHFFGFFEFGGB01@B#;B26>:GHHHGFBBDGF9F;GFHFFDHGEB2F2FGFF1BDBADGF22GB0EAEEAFBADFFBGGD10BGBGHGG00E0AAEA01A11GEE1FFDBDDAAAAA
@M02197:102:000000000-ALU3V:1:1101:7315:25017 1:N:0:1
ACCGATTAGGTATCCTCCGCTTATTGATATGCTTAAGTTCAGCGGGTAGTCCTACCAATCTGAGGCCGATGAATTGAAATTAAATCCCTTCCTCTCTTCCAAAGAAGCGAGGCATGGGCGGGGTTCAGAAGCACTCCAACCAGCAAAACGTCGCGTCCAGCTCCTCGCCCCTGCGCCTCTCCTCTCCGAAGTCCTGATATTATCAAAACCCGGCAGGGAAAGACGTGGGCGAAAAAACGAGCTTTCGTCCGTCTTGCCTATCAAATGGATGCGCTAATGCATTTCGAGGGAGCCACCGTGGAAGATGGCAAGACCCTCAATACCGATCCGCCAGCTTTCTCAACTAAATAAGAAAGCTGTCGTTCGGAACAATTCGCGGCCCTCAAACAGGCATGCTCCCCAGATTAGATCTGCCGGGAGCGCAAGGTGCGTTCAAAGATTCGATGACTCAC
+
A1AAA@1111DFG13F1110AEEHHHGHB2A2FFBFGFGGFFGGGGEGFHHHEHHHHFFGGDG1AFFE?EEGHHHFEB1BDGFHFF1GFFHHHHEGFFBGHHFGHFFGE??EEG1G0CGGC/?>AGGH0=//CFHGGHHH?FHHHGHHF:G.;@@AGG?9/FBFGFG-;C9AEE-;--9B/BB-/BFA=F@ABFB/BBFFFFFFFFFF?-99---@-@EF?-99-9AA9AFBA9#ABFB?BAF//;-.AA..EFBFFF;//;//;//;9-A-B0FFC9;0A.C.BBGEAGFC..C@:00:0C:CGCC0GC:<../00FGC.<..@--A</011<<11FFG>2?2DHHF2F2GGHF///D?/>//?44443C>>/E?E?1EBGG3F@@35C3HFEGGGGHHFFHHEFHHHCE?GGGDGGCGGHFF42EEE4GGFFGGFCGGFBFFF55?33?A
@M02197:102:000000000-ALU3V:1:1101:18764:25111 1:N:0:1
ACCGATTAGGTATCCTCCGCTTATTGATATGCTTAAGTTCAGCGGGTAGCCCTACCTGATTTGAGGCCAGAGTACAATGTATAGTTGTATGCGTACGACGAAACTTATTACGTCTGCATAATGCTTTTAAGGAGAGCCAACAAAGGCAAACTCCCAAATCCATCTAATTCAGAAACCCGAATAGATGAGTCTACATGACACTCAAACAGGCATGCCCTCCGGAATACCAGAGGGCGCAAGTTGCGTTCAAAGATTCGATGATTCAC
+
AABB?DBBFFFFGGGGGGGGGGGHHGHHFHHGHHHHGHHGHHHGGGGGGCHHHE7HGFHHHHHGGBFEHHFCFGGHHGH9GHGGFHHHHHHHGFEGCGGGHDHHGGHHFHGGFBGGFHGHHFHDGHGGHHHHHHHHHFHGHHHHHG4FGEGGHHHHHGFHHHHHHGHF3GGFGFGFHHGGCHHHHHHHHGCFCGHHHHGHGHGGHFDFGHGFFEFGGFGGBHGHHFHHGCGGGGGH<HHEBGGHFF5GGGGGFBCBFFFFF?A>33
@M02197:102:000000000-ALU3V:1:1101:20420:25107 1:N:0:1
ACCGATTAGGTATCCTCCGCTTATTGATATGCTTAAGTTCAGCGGGTAGTCCTACCTGATCTGAGGTCAAATCAAGAGTGCATTGACTGCGGTTTAGAGTGCGGACGGAGACAACTGATGTTTCGTCACACTAAGGCATTTAAGGAAGGCCAGAGGCGATCCCAAAGCTCAATGACGGTCAAGAAACCGCCAGAGAGAAGGTCTAATGACACTCAGACAGGCATACCCTTCGGAATACCAAAGGGTGCAAGGTGCGTTCAAAGATTCGATGACTCAC
+
BBBBBBCCFFFFGGGGGGGGGGGGCHHHHGHHHHHHHHFHHHHGGGFGGHHHHHHHGHHHHHHHHGHHHHH9HHHHHHHHHGGHHHHHHGGGFGGHHHGHHHGGGGHHHGGGHHHGGFHHHHHHHHHHGGHGHHHHHHHHHHHHGHHHHHFHGHHEEGHHGGHHHHHGGGHGGHEHFHFHHHHGGGGGHHHFHHGHGHHHHGHHGGFFHHHHGHHGGGHGHGHFBGFECGHHGHHGHGHGHHFFDHHHHHGGGGFGGGGGGGGGGFFFFFFDAA>A3
@M02197:102:000000000-ALU3V:1:1101:11571:25158 1:N:0:1
ACCGATTAGGTATCCTCCGCTTATTGATATGCTTAAACTCAGCGGGTAATCCCGCCTGACCTGGGGTCGCGGTCGAGGCTCGCATCGAGATGCAAGCAAGAAGGGTCAAGGATCCCGAGAAACGACGAGGCCAATGAACACGACAGGAATCGAGTTGAGTCATTCAACCACCACTTGTCGTGACGTCCCCCGTCGAGGACTCGAATTTAGGCCAGCCGCGCCTTCTTGGGACGGGAGGCCAGTATCCGCCGCCCCGCAAAGGGGGGGTGGCGACGCGATGCGTGACGCCCAGGCAGGCGTGCCCTCGGCCTAATGGCTTCGGGCGCAACTTGCGTTCAAAGATTCGATGACTCAC
+
BBBBBBBAFBFFGFGGFGGGGGGHBDHHHGHHFHHHHHHHGHHGGGGGF5BGHDFGFHHFEGHGGGGEGGGGEGFGCFGFFEGGG?A?CHGFGHHGHFFFGFGFD0CFG2C01?FGGDD@DGBFFGGGG/@/<CGHHFGHBA2CG??GGEGGFECEBFFGFFFFB;;FFEEE:GGF95FAADFFFFFFD?D-5DADFFDFFFFFB;;FBFD/B;.9;@DFF;DFEFEFFFFFFFF/FA/;5FFD4FCGFCGC?FCGHF0CCC?CGHGGEE?E/EE/EE@HFA?>/?HFGGDFHHGGFAE?1E?EFGFFDDHGHGHGGFE2GGGEF5A5FEEFFGFGGFGG?GFFFBFFFDBA?BA
@M02197:102:000000000-ALU3V:1:1101:8985:25154 1:N:0:1
ACCGATTAGGTATCCTCCGCTTATTGATATGCTTAAGTTCAGCGGGTATCCCTACCTGATCCGAGGTCAACCTTGTAAAAGATTTAACGGCAGCGACCGCCCGCGCTCCGAAGCGATTAATGAAATCACAACGCTTAGAGACGGACAGCTCAGCTGGAGACTTTGAGGCGCGCGTAACACAGCGGCGCCCAATACCAAGCGAGGCTTGAGTGGTGAAATGACGCTCGAACAGGCATGCCCCTCGGAATACCAAGGGGCGCAATGTGCGTTCAAAGATTCGATTACTCAC
+
AA?AABAAFDDBFBGGD4EAEEE5BGH66FF5BEFBGEGDGF5?2EA0BD5EBF1FDFHHDGAEEEECGHF1FHEHGHHFEE;FFGHBE9G2EEEE9>EEGC@<@BGGDD/F/EDGHHC9DF=FGGC<FHHDFB<CFFCGHEDC?CCCFG@@CB#BHHGGHGGGC9C?CB??F@%C9>BF-</B=8B9B2BFGG;?9/>/>CFGF;F@@/B99B2GFB>;///>#91+FB1;;E0A9AE?E:0ABD21EBGF/0E0001F3FAAAE111EGGBDEEG>>3B@31??AA?
@M02197:102:000000000-ALU3V:1:1101:10090:25215 1:N:0:1
ACCGATTAGGTATCCTCCGCTTATTGATATGCTTAAGTTCAGCGGGTATCCCTACCTGATCCGAGGTCAAGAGTGTAAAATGTACTTTTTGGACGTCGTCGTTATGAGTGCAAAGCGCGAGATGTACTGCGCTCCGAAACCAATACGCCGGCTGCCAATCGTTTTGAGGCGAGTCTACACGCAAAGGCGAGACAAACACCCAACACCAAGCAGAGCTTGAAGGTACAAATGACGCTCGAACAGGCATGCCCCATGGAATACCAAGGGGCGCAATGTGCGTTCAAAGATTCGATGACTCAC
+
AABB?DAAFFDBGGGGGGGGGGGHHGHHGHGHHHHHHBGHHFHGGGGGHHGFHHHHHGHHHHGGGGGHHHHHFDGGHHFHGHHHHHHHHFEDGHGEGGEFGGGHFHHGHHFHHGGHGGGGGGGGFFGHHGGGDFGHGG?FHHHHFHGFCEDA@:EFHHFHHHGGGGGGGFBGC9BFGGFGGFGFFFEFHFGFFHFFFFFFFGHFFGFHFFFFFFHFGHHFGHGHGFGF11GFFGHHGHHHHFHGHHGGGGHGHHHHHGHHHHHHGGGGGCGHHGGGGHGGGFFGGGGGFFFFFFFBBBBB
@M02197:102:000000000-ALU3V:1:1101:10483:25229 1:N:0:1
ACCGATTAGGTATCCTCCGCTTATTGATATGCTTAAGTTCAGCGGGTATCCCTACCTGATCCGAGGTCAACCTTGTGAAAGATTTAACGGCCGCGACCGCCCGCGCTCCGAAGCGATTAATGAAATCACAACGCTTAGAGACGGACAGCTCAGCCGGAGACTTTGAGGCGCGCGGAACACCGCGGCGCCCAAAACCAAGCGAGGCTTGAGTGGTGAAATGACGCTCGAACAGGCATGCCCCATGGAATACCAAGGGGCGCAATGTGCGTTCAAAGATTCGATGACTCAC
+
AAAAAB@A@BB5FGGGGGGGGGGGHHHFHDGHHHFHHHHHHHCGGGGGFBGHHEFGGHHHEDGGGGGHHHHGFH554FFHF9@BGH@@1>EBE?9</EGGCC/;>@DEE/@D5.>;<<C0DF=GFH;DHHB./BFCCGFGHHG?E@GFC0CCA/<9DG1FA1CC/E<:/>BECBF7C</CGGEE>>EE@F/A$GF1EA#DGHAGFF9HGG3F@5;55HGDE@?FEEAFFB:;BE;8EEACGDFGD5DHHHGHGAA2GGHCFFGGEGHGFGFA5CGGGFCFFFFFAAABA
@M02197:102:000000000-ALU3V:1:1101:17029:25246 1:N:0:1
ACCGATTAGGTATCCTCCGCTTATTGATATGCTTAAGTTCAGCGGGTATTCCTACCTGATCCGAGGTCAAATTTTCAGAAGTTGGGGGTTTAACGGCAGGGCACCGCCAGGGCCTTCCAGAGCGAGATATAACTACTACGCTCGGGGTCCTGGCGAGCTCGCCACTAGATTTCAGGGCCTGCTTTCTGGACGAAAGCAGTGCCCCATCACCAAGCCAGGCTTGAGGGTTGAAATGACGCTCGAACAGGCATGCCCTCCGGAATACCAGAGGGCGCAATGTGCGTTCAAAGATTCGATGACTCAC
+
BBBBBBBBFBFFGGGCGGGGGGGHHHGCHHFGFHHHGHHHHHHGGGEFFHHHHHGHGHHGGHHGGGGHHHGFHHHGGHGHHFGHBEGGFEGHHHFEEGE9EAFC/A?CCBHGDDFHHHHFGHHGFC0FHHFGBGHHDGH?D.CFDGC?EHFCFCGGDGGGGGGGHHFHFFFFGEBFFGGGFFFFFBGGGHFFFGHFGHGGGGGFEEECFFGGFGHHHGHHHHGHGHHBHHHHHFGGFGEHEFFGFFGHHHGGGGGE2HFHGHHHHHBHGGGECHHHBEEFFFFGFGGFG?FGFFFFFBFBBBBA
@M02197:102:000000000-ALU3V:1:1101:21227:25171 1:N:0:1
ACCGATTAGGTATCCTCCGCTTATTGATATGCTTAAGTTCAGCGGGTATCCCTACCTGATCCGAGGTCAAACGTTGAAAAAAGGGCTTCATGGACGCCGACGCGCAAGGGAGAGTCGCAAGATTGTGCTGCGCTCTACCACCAGTGCGTTGGCTGCCAATCGCTTTCAGGCGAGTCCGCTGCGTGACAAGCGCCCAACACCAAGCAGTGCTTGAGGGTACAAAATGACGCTCGAACAGGCATGCCCCATGGAATACCAAGGGGCGCAATGTGCGTTCAAAGATTCGATGATTCAC
+
ABBBBBBBFFDFGGGGGGGGGGGHHHHHHHHHHHHHHHHHHHHGGGGGHGHHHHHHHHHHHHHGFGGHHHGHGHHHHGHHGGGGGGGHGFGHFHFEGFGGECFGGGGGG/.EFGGHCGEGGGHCFGFFHHFFCCDHHHFFHGHHGGDGBFGFHGHHGGHGGGHGFHFGFGGGGGGGGGGFFFHFFGFFFGFFGHHGHFFGHHFFFGFBGFFFHHFHGHHGGHHGGGFGGHHGGHGFFFFHHGGGHHHHHFFHHHGCHHGGGGGGHGHGGEEGHGCGGGGCGGGFFFFFFBBA?BB
@M02197:102:000000000-ALU3V:1:1101:24187:25321 1:N:0:1
ACCGATTAGGTATCCTCCGCTTATTGATATGCTTAAGTTCAGCGCGTAGTCCTACCTGATCTGAGGTCAATAAGTTTGTTAATTCTGGTGAGACAAGGCTCAGCAGGGTTGACGGGCGGCACCTGTTAGGATTTTTGTCACAGCAAGAACAGGACAGTGAGTTGGACAAACCTAGAACACTGTCAAGTCCGGACAAGAGGGCCGTACGATTCAACTTAGAGCGGGCAAGTCTACTATGATGCAGAACTTGCTCCTCTCAACTTCCACTGAAACCAACACTATCTTGCACCAGGGCCCGATAGAGACGGCCGGAGAGTTTAATGACACTCAAACAGGCATGCCCTCCGGAATACCAGAGGGCGCAATGTGCGTTCAAAGATTCGATGATTCAC
+
A?A3A@AAFFFFGGGGGGGGGFDGFFGHHHHHHHHHHGHB5DHE2EG?0AFGHHHHHGHHHHF5AFGGEGHFHBBFG5BFDGHHHHF3F2FGFHGBHEEFHGBFBGCEGF?GH?//>BDFGGEFGD1DHB<1?1DGG<1DG11>00<0<<</CAEGE0<DGDDBFFHEF9CEHEFFFF;CCH30BBB09000CGFF2FB?C;EBB7;0;:ACCC:GB<E<F::/D<=<A;><>;2B1<FFFGF1F?<<F//F/FECHFFHG<2FG>22GHHDG/BB3FB3B?B33GB?HGE/<>//DFGFBG1/>/>//AGB5GBB55GEHHGGF5GHFGGBFHGFFG1DFGE2CGHHHHHHGHHHGGGGGHHHHGGGGHGGGGGGGGGGFFFFFFFAAA>3
@M02197:102:000000000-ALU3V:1:1101:16028:25441 1:N:0:1
ACCGATTAGGTATCCTCCGCTTATTGATATGCTTAAGTTCAGCGGGTATCCCTACCTGATCCGAGGTCAACCTGTAAAAGATTGGGGGTTGCTGGCTGGTGCCACCCGGGACCCTGTAGCGAGAAGATGTACTACGCTCAGAGCCCGGCCGGACCGCCACTGATTTTGAGGCCCGCCAGGCGGCGGTGCCCAAGACCCCGCGAACGGGATGGGTCATAATGACGCTCGAACAGGCATGCCCCGCGGAATGCCACGGGGCGCAATGTGCGTTCAAAGATTCGATGATTCAC
+
BBBABB@AFFFDGGGGGGGGGG?HHGHHGGHHHGHHHDGHFFHGGGGGGHHHHHHHHHFHGHHGGEGFHHHHHGDGEHHHGH<GGGGGEECEGGFG<GG:HBGFHHGDDG-GGGHHHHHH9GGG9EH1FHHH;HHGGGGGFHFGHGGGGG;ACGGGBGGGGGEGGGGGGGEGGGGGGGBGFGFGGGHGAFFHEE:GFFGFBFFCDHHHHHHHHFFFFHGGGGFCFHGGGHHHHGHHGGE?CGGHHFEFFFFEB2GGGCCHGHHGGGGFGGGGGGFGFGFFBFFFFAABAA
@M02197:102:000000000-ALU3V:1:1101:22873:25408 1:N:0:1
ACCGATTAGGTATCCTCCGCTTATTGATATGCTTAAGTTCAGCGGGTAGTCCTACCTGATTTGAGATCAGATCATAAAAATTTAATTGTCCAAGTCAATGGACTATTAGAAGCGGTTCGTCTGCATTTACCTTGGTCACTTTTTTACGGTGTCCTCAGCGATAGATAACTTATCACTCCGAGTGAAACCAAGCATAACGCTGAGATCCATCTAATAAACAAAGATGAGCAGGTGTGAAGCGGCAAAGACCTCCAATAGCAAATCAAGAGATCGATTGCATTAACAAAAGATTTGCGATGAAGATTTCAAGATACTAAAGCAGGAATGCACCAAGGAATCTCAAGGAGCGCATGGTGAGTTCAAAGGTTCGTTTACTCAC
+
A1>AA@AA1F1DFGGFGFCGFCEHCFG3DGHCHFGFEFHFDDFG?CGCFHEGB21B1GFHGHHGGGFHCFFF1GFFHBFFHFDB2GFFH21@GB1BB2221G1FFFFG212DFC//E/>?/G/B21>GF2BB1GB1B21>1FF1<FBE?HCB11%1$?:00?CE1<7GG91FG5D=##0<01EH#0>>0=<+</0;B/#0@1?;?0;1C#GBGDBFG>B2FF>:$A?30F/91;1<?4BB#1;;B1F/?0GB12F>12>2B12122200/0>121112222001122211//?E@2F2BG2GFB1222222D11111A11222221B/111AD2BFAA11B1B0EA00FDA1011B3113111FAA1111313B11>>1
@M02197:102:000000000-ALU3V:1:1101:21648:25367 1:N:0:1
ACCGATTAGGTATCCTCCGCTTATTGATATGCTTAAGTTCAGCGGGTATCCCTACCTGATCCGAGGTCAACCTTAGAAATGGGTTTGTTTTACGGCGTAGCCTCCCGAGCACCCTTTAGCGAATAGTTTCCACAACGCTTAGGGGACAGAAGACCCAGCCGGTCGATTTGAGGCACGCGGCGGACCGCGTTGCCCAATACCAAGTGAGGCTTGAGTGGTGAAATGACGCTCGAACAGGCATGCCCCCCGGAATACCAGGGGGCGCAATGTGCGTTCAAAGATTCGATGATTCAC
+
AABBCBBCFFFFGGGGGGGGGGGHHHGGHHHHHGHHHBGHHHHGGGGGHHHHFHHGHGHHHFGECGG2CGFHHHHHHHHHGHHGGGGHHHHHHGGGEGGGGEHHHGGGGGGHHGHHHHHGGFGGGHHGHHHHFFHGFFGGGHGGGGGFEHHGHHGGHHHGGGGGGGGGGGGFGGGGFGDGGFFFGFF?EGHFHFHFHCFGFHFHGHHGHFFHFHHGHGHHGHFFFFGGHHGHHHHGHHHGFGGGFFGHHHHHGGFFEE?GE?GHHHHGGEAAFGGGGFGFCGBBFFF5F?AA>A
@M02197:102:000000000-ALU3V:1:1101:6482:25639 1:N:0:1
ACCGATTAGGTATCCTCCGCTTATTGATATGCTTAAGTTCAGCGGGTAATCCTGCCTGATTTGAGGTCTAAAGTTCAAATGTTTCACTGAGAGGTGAAGCGATTTATAAGCGCCGTCTAACGATAAGACTGCATTCAACTTGACGAGAATAAGTGTTATTACGCCGAGTGAAGCTTTCTATGCTATCGAAATACACGCGTCTCGTACATTTCAGCTGAGCTGACCCTTTGCAGGGCCGGCAAGACAGCCAGAATCCAAGCCCAGACGCATGCTTCATTACAAAACAGGGGAGATGAGGGTTTCACGACACTCAAACAGGCATACTCTTCGGAATACCAAAGAGTGCAAGGTTCGTTCAAAGATTCGATGACTCAC
+
ABBB@DABBBDF6EE5FF?F2A2FF55GGFBDHFHBDEDFF5DEGGGGFHFHHBGHHHBDGHFBA2G2FGFFFHHGHHFHG5FFDGHHFBC3FE3?@GFBEGHFFFBGGB3EEE/EEFHF3<?GFGFHGHFHFB???D1GH1@G/?>AAHHF#0-'GG1GGE#.CC00;0B<DGF07F:FF0<#<G7G;FD6:B:#.#.#9991A?EFFFBF9F6FBF1#0F<B7DFB0/@B/.//9B%1D59FBE<B>2GBEF//F0EHFEGCE?@1111B12B2@ECACBB1CBFFBD2110>0/0EF/A/AGGD1D/1A1AF1HFGDF210EE/ECBF22A0CHGFB0GGDFDB00A001GDBGGBGE1G>1D3D@B1A>11
@M02197:102:000000000-ALU3V:1:1101:19476:25650 1:N:0:1
ACCGATTAGGTATCCTCCGCTTATTGATATGCTTAAGTTCAGCGGGTAATCCTACTTGATCCGAGGTCGATAATAATTAAAAAATGTTCTTCTTTGAAAAAAAGAGGAACGACTTTTGGCTTCTCTGAATAGATTTTCTTTAACGAGTAAAACTTTTAATGCGTCAATATAAATCTAAACTCAGATCGCTCACTTATTTTGAGGCATCACTCTTGTTACAGAATGAAAAGCCCAACACATTCAATAATTAAATTGATAGAGTTCAAACGACGCTCGAACAAGCATACCTTTCGGAATACCAAAAGGTGCAATGTGCGTTCAAAGATTCGATGATTCAC
+
CCCCCCCCFFFFGGGGGGGGGGGHGHHHHHHHHHHGHHFHHGHGGGGGHHHHHHHHHGHHHHHEGGGHGGGHGHHHHHHHHHHGHHHHHHHHHHHHGHHHHGCDGHHGHGGGGGHHHGGHHHHHHHHHHHHHHHHHHHHHHHHHGHHHHHHGBHHHHGFHFHHGHGHHHHHHHGHHHHHHHHHGHHHHHHHGGHHHHHHHHHHGHHHHHFGGGHGGGHHHHHGHHHFHHHGHHHHHGHGFHHHHHGHGHHHGHHHGHGHHHFGGGGGGGGGGHHGHHHHHHHHFG3HFEGAFHGHHHGGFGHHHHGHHHFHE2GGGGGGGFFFGGGFFFFFFFCCCCC
@M02197:102:000000000-ALU3V:1:1101:16121:25661 1:N:0:1
ACCGATTAGGTATCCTCCGCTTATTGATATGCTTAAGTTCAGCGGGTATCCCTACCTGATCCGAGGTCAAACGCAAGAATAATAGGCTTGCTGGACGCTCGACAAGCAGTCTGAAAGCAACGCATGTGCTGCGCTCCCAGGCTTTTGCCGGCTGCCAATTGCTTTAAGGCGAGTCTGCGCGCAATGGCGAGACAAACACCCAACACCAAGCAGAGCTTGAGGGTACAAATGACGCTCGAACAGGCATGCCCCATGGAATACCAAGGGGCGCAATGTGCGTTCAAAGATTCGATGATTCAC
+
CCBCCCBCFFBFGGGGGGGGGGGHHHHHHHHHHGHHHHHHHHGGGGGGHHHHHHHHHHHHHHHEGGFHHHHGGGGGGHGHGHHHHHHHHGHHHHHHGGGGGGGGGHHHHHHHHHHHHHHHHGGGGGHHHHHHGGGGGGHHGHHHHHGHHGGGGFGHHHHHHHHHHHHHHGHHGGGGGGGGHGHGDGGGHHHHHHGFGFGHHGHFGGHHFHGFGHGEHHHHHHHHHHHHHFGGGGHHGHFFGHHGAHGGGHHGHFGHHGHHGHFHGGGGGGHHHGGGGHGGGGGGGGGGCFFFFFFABABB
@M02197:102:000000000-ALU3V:1:1101:22319:25830 1:N:0:1
ACCGATTAGGTATCCTCCGCTTATTGATATGCTTAAGTTCAGCGGGTAATCCTGCCTGATTTGAGGTCTAAAGTTCAAGTGTTTCACTCAAAGTGAAGCGATTTATAAGCGCCGTCTAACGTTAAGACTGCATTCGACTTGACGAGAATAAGTGTTATTACGCCGAGTGAAGCTTTCTATGCTATCGAAATACAAGCTGCTCGTACATTTCAGCTGAGCTGACCCTATACAGGGCCGGCAAGACAGCCAGAATCCAAGCCCAGACGCCTGTTCCATTACAAAACAGGGGGGTTGAGGGTTTCACGACACTCAAACAGGCATACTCTTCGGAATACCAAAGAGTGCAAGGTGCGTTCAAAGATTCGATGATTCAC
+
BBBBBBBBFFFFGGGGGGGGGGGHHHHHHHHHHHHHHGFHHHHGGGFEGHFHHHHHHGHFHHHGGFHHHHHHHGHHHHHFEFGGHFHHHHHHHHGHHDFGGHHGHFHHHHCFFCGGGGHHGHGFGHHHFHFHHHHHHGGGEHHGGGG?FGGHHFBGHHHHHGGGFFFFGHHGHHHHHHHGHFHHHHGHHGHHHHGGHFFCGGGGDGFHGGHGGGGGFHGHGHGDGFGFHGGGGF?CFHEHHHHGHHHHHHHGBGGHGACCAGGGGGGHHFFFHGFFFCFHHGHGGGGGGFHHHEGFFFHGHGFAHGFEGHGHHHGHHHFHGFHGFE2HFEHHHHHHHHHHHHHHHHHFF?GHGGGGGGGGGGFFFFFFFA?A>A
@M02197:102:000000000-ALU3V:1:1101:12812:25869 1:N:0:1
ACCGATTAGGTATCCTCCGCTTATTGATATGCTTAAGTTCAGCGGGTATTCCTACCTGATCCGAGGTCAACCTAGAAAAATATAAAGGTGACCGGGTCCCGGGGGCCTTGAAACTCTACGCGTGCTCCGAAGAACTCAGTGCGAAGAGGGTCCCTGGGACGCCGTCATTGTCTTTGAGACCAGTTGGCCATGGAGGCGGTCCAACGCGGTCCAACACCAAACACGAGGTTTGAGAGAGGATAATGACGCTCGAACAGGCATGCCCTTCGGAATGCCAAAGGGCGCAATGTGCGTTCAAAGATTCGATGACTCAC
+
BBBAA3>AFFDFGGGGGGGGGGGHHFFHBHHHHHFHHGHHGHGEFGEGHHHFGFHHFHHFHHAFCGGHHHEHHHHHHHHEFBGHHHHG:HHHFDDEGGHGGGC;D6GGGHBHDFGFHHHA@?@CDFHHGFDFGHFFGHE0<HBCACDGHCFHFFBFAC9FDGGG0DGGFFGGGFGGEE?FEF?<:FFEHGFFFFGFDCFGGGGGFEAHHFHFEGF?FFEFFEFFFBEHGBEHHG4F:GFHFGHFE1EEBCAGGF3GEHHHGFGGEE2HHHCHGGA5FFCGGGGFHHHCCGGHGGDFCGFEGG4FFFFFFA>33>
@M02197:102:000000000-ALU3V:1:1101:8414:25862 1:N:0:1
ACCGATTAGGTATCCTCCGCTTATTGATATGCTTAAGTTCAGCGGGTATTCCTACCTGATCCGAGGTCAAATTTTCAGAAGTTGGGGGTTTAACGGCAGGGCACCGCCAGGGCCTTCCAGAGCGGGATATAACTACTACGCTCGGGGTCCTGGCGAGCTCGCCACTAGATTTCAGGGCCTGCTTTCTGGACGAAAGCAGTGCCCCATCACCAAGCCAGGCTTGAGTGTTGAAATGACGCTCGAACAGGCATGCCCTCCGGAATACCAGAGGGCGCAATGTGCGTTCAAAGATTCGATGATTCAC
+
>3>>ADABFFDFGGGGGGGGEGGHHHGHHGHHHHHHHHHFHHHGGGCGHGHHHHGHFF3A5FFAEGGHFGHGFHHHHFFEFAGBGFFG9EEHHGG?F2E5CEFDA<@?9/FGGGFHFHHFBF9A#CBFHF1G<;C@DAG@CCAAC@EHGA:?CGGCA;ABAHFGFFF;FBFFFFFF??CE5GHGBGFGGFEBHHHFHHGCFE/FGDGCFFEEFAGHFEFHFBEGF&HFHFEBG?1EBDHGE=EHFBHFGFF?GGEEE355GFDFBHGF?EE2EDGFGCCEEFGCGGEGGGGGFFFFDFD3A?A3
@M02197:102:000000000-ALU3V:1:1101:20905:25986 1:N:0:1
ACCGATTAGGTATCCTCCGCTTATTGATATGCTTAAGTTCAGCGGGTAATCCTGCCTGATTTGAGGTCTAAAGTTCAAGTGTTTCACTCAAAGTGAAGCGATTTATAAGCGCCGTCTAACGATAAGACTGCATTCGACTTGACGAGAATAAGTGTTATTCCGCCGAGTGAAGCTTTCTATGCTATCCAAATACAAGCTGCTCGTACATTTCAGCTGAGCTGACCCTATACAGGGCCGGCAAGACAGCCAGAATCCAAGCCCAGACGCCTGTTCCATTACAAAACAGGGGGGTTGAGGGTTTCACGACACTCGAACAGGCATACTCTTCGGAATACCAAAGAGTGCAAGGTGCGTTCAAAGATTCGATGATTCAC
+
ABBB@?AAFDFFFGGGGGGGGFECGHHHHBGHHHGFHHCFGFHGGGGGHFGHHEHGGHGGF5EGAGHHGHH53F@GDHH5GF5F5D5FGGFHHGGB4FG?11EFBG4FFHECECGCGEBHGGHEFHHFHCFH1?BG2FGGGF1B//CE.BDFF<?1FD<%@@.CC4CE;DBGBCD.00<<BGDGHH#ECDEBH#G:/C@D0FD=00<;<5GGC>>#9:0<<CGD>;CB#CCC/9?CCF<B@EFFB91FBD?1B?//0HFC/</E>//3F3B33B44BGHHDFF1EE>EEB2@1111CFAAB1F1FGAAFA15FDFGF5G5FAGAA223F5CGGAGFD55CBB4GFFGAGEEHFGBGFFGFCG4BFFBFFBBBBB
@M02197:102:000000000-ALU3V:1:1101:17807:26029 1:N:0:1
ACCGATTAGGTATCCTCCGCTTATTGATATGCTTAAGTTCAGCGGGTATTCCTACCTGATCCGAGGTCAACCTTAGAAAAATAAAAGGGTTAGACCGACCCGACGAGACCTTGCAACTCCTCGCGTGCCTCGTAAAAGACTCGTTGCGAAGAGGGTCCCACGGACGCCGTCATTGTCTTTGAGACCAGTTGCGGGAGGCCCACAACTCGATCCAACGCCAAACCAGAAGGTTTGAGAGAGGATAATGACGCTCGAACAGGCATGCCCATCGGAATACCAATGGGCGCAATGTGCGTTCAAAGATTCGATGATTCAC
+
BBAAADBBFF5DGGGCGGGGGGGHHGGHHHHHHHHGHHHHGFHFGGGGHHHHHHHHHHHHFGHGGGGHHHHHHHHHHHHHGHHHHHGFCGHGHHFHGGGGCEGGC5GFGGHH1F.GHHHGFGGC?CCEEHEFGGGFBHGHHHGHFEDCFHCDA.ACFHF<:CG@@@@?11GDCC?CFHFFHFGHFFFFFFFFEFFF?FEEFHHFEGEGHG9HGFGGHGFHGFFEGGHHEF;FFDFFFGBFFGHHHCGGGGFHGHFHHHHFHHHHGGGGGHHHGHGEHHFHECGE2FFFHAEEGFGGGGCGGGFG4FFFFFFAAAA>
@M02197:102:000000000-ALU3V:1:1101:23642:26242 1:N:0:1
ACCGATTAGGTATCCTCCGCTTATTGATATGCTTAAGTTCAGCGGGTATTCCTACCTGATCCGAGGTCAACATTCAGAAGTTGGGGTTTAACGGCGTGGCCGCGACGATTACCAGTAACGATGGGTAAATTACTACGCTATGGAAGCTCGACGTGACCGCCAATGTATTTGGGGAGTGCAGCAGGACTGCAGCTCCCAACACCAAGCTGGGCTTGAGGGTTGAAATGACGCTCGAACAGGCATGCCCGCCAGAATACTGGCGGGCGCAATGTGCGTTCAAAGATTCGATGACTCAC
+
BCABABBBF@BBFGGGGGFGGFGHHHHHHHHGFHHFHFGBHFGGGG0EHHGFHHHHHHHFHHHCFCGFHH:HHH'F:H:HH;H;GGFGGHH4ECF/&90EE?C#//>;?<21FD1?FG1/9<F#G1BBGFB111FDADCDDF8=<<CF9:::/<;:GFB1D?D1HGFGGE7GFDGFHG<CGFEHFGF;FBFBBG?CFCBF2DGHGFCEGCD63FEHFFAFHE5HFEE:>1;;;:FB39BGFHEE0GCFFFHFEDB3FEEFGGFGGGCGHGGGGHGGGGGGGFGGFFFFFFFAAA3A
@M02197:102:000000000-ALU3V:1:1101:23343:26231 1:N:0:1
ACCGATTAGGTATCCTCAGCTTATTGATATGCTTAAGTTCAGCGGGTAGTCCTACCAATCTGAGGCCGATGAATTGAAATTAAATCCCTTCCTCTCTTCCAAAGAAGCGAGGCATGGGCGGGGTTCAGAAGCACTCCAACCAGCAAAACGTCGCGTCCAGCTCCTCGACCCTGCGCCTCTCCTCTCCGAAGTCCTGATATTCTCAAAACCCGGCAGGGAAAGACGTGGGCGAAATACCGAGCTTTCGTCCGTCTTGCCTATCGAATGGATGCGCTAATGCATTGCGAGGGAGCCACCGTGGAAGATGGCAAGACCCTCAATACCGATCCGCCAGCTTTCTCAACTAAATAAGAAAGCTGTCGTTCGAAACAATGCGCGGCCCTCAAACAGGCAGGCTCCCCAGATTAGATCGGCCGGGAGCGCAAGGTGCGTTCAAAGATTCGATGATTCAC
+
AAAA@DA1DFFDGGGGG1BFAGHDGEFHHGFFHHHFHDGHHHHGGGGGGFGBFFHFEEFHHHH1EAEE/>E1@DFF1@EDBEG12EH1BDGH1D1FFDFBBDBGF0FGGGG?EE1<0GECCCC>CGHF1=1CCHHH//<<.CEEGF/;.-CGC?A?A?BFFFBFBFB.--9BBE>@?BF/9FBBFFFB-;999FFE/BF/B/9FF/BBAAB?-9@@-@EF-AFFB-BBBB/;99-;#9;/@;99B/---?B-:-/FBA;//9B;/9B@B9@-/0FFB9/C9.@-A9BAA9AF;..-CC;0HC0GC0/:00CG;</0B0BGGCC.<C--/?0CBBFHF/F?1>1BFFFHBHFDGFCF/<B//<0/AGEBG1E/>/?EE///0>@FGHHGG>BE0/E/A/0FBHFFHFFEEEA/E/GGFEAEA11GF0EGFG1GA3EB31B1FFF3DBFAAAAA
@M02197:102:000000000-ALU3V:1:1101:17949:26069 1:N:0:1
ACCGATTAGGTATCCTCCGCTTATTGATATGCTTAAGTTCAGCGGGTATCCCTACCTGATCCGAGGTCAAAAGTGAAAAAAGGCTTGTGGAAGCGGGCGTGTAGCCTTGAATCGCGACTTGTGCTGCGCTTCAAAACCAAACACTGGCTGCCAATTACTTTAAGGCGAGTCCCTCGGGACAAACACCCAACACCAAGCAAAGCTTGAAGGTACAAATGACGCTCGAACAGGCATGCCCCATGGAATACCAAGGGGCGCAATGTGCGTTCAAAGAGTCGATGATTCAC
+
CCCCCCCCFFFFFGGGGGGGGGCHHHHHHHHGFHHHHHHHHHHGGGGGHHHHHHHHHGHHHHHGGGEHHHHHHBFFGHGHGGGHHHGGHGHGHHGGGGGGGGHHGHHHHHHHGHGGGHGGHHHHHGHGGGGHGHHHHGHHHHHHHGHHHGGHHFFHGHFHHHHHHGHHGGGGGGGGGGGDGGFGGFFFGGB1EGGFHGFHGEFFFFFFGF%;HGFFGFFFGHEEFDFFFHFEEGFFCFFFFGFGGHFFFHCA0GEGFDFEAAACFCDEGA1GEA1FBFFBFFAAAAA
@M02197:102:000000000-ALU3V:1:1101:14605:26452 1:N:0:1
ACCGATTAGGTATCCTCCGCTTATTGATATGCTTAAGTTCAGCGGGTAGTCCTGCCTGATTTGAGGTCAAAAAGGCTCGGTTTAACGCGAGCTTAATTTGAAGAGATTTCGAAGAAGCCTCCATTGCCAGGCCGCCGACAAGTGATTAACTCAACGAGGAAGATTACAACGTCGAGTCACAAGTCGGTCAACCGAGCGGCTGCTACTTGTCTGCATTTCGACCGAGCTGTCTCGAAGGCAAGACGGCAAACGATCACGATCCAATCCTGGAAGTCCACTTCGACACGAGGGCCAGAATGAACTGGATTGAGAGGTTACACGACACTCAAACAGACATGCTCCCCGGAATAACCGAGAAGCGCAAGATGCGTTCAAAGATTCGATGATTCAC
+
A@BBBBBAFFFFGGGGGGGGGGDHHHHGHGHFHFHHHGHHHHHGGGGGGHGHHHHHHHEHBGHHGHFHHHHHHGGHHHGEEGFHHGGGGGGCGHHGHHHH4GG3FHHHHHFGHFGHGHAFHHHHHHHGHHHEGCG?DGGGGHGHHHHHHHHHHHHGGGFFHEHGFFFHHFGCEF9BEFFGGGFFGDFFDDFGGGFGFFFFFGHGFGFFFFFFFEBFGFCF<CGHGGHHEFFFFGFHHGHGHGGGHGDFAFF2F2FCB@2?AHGCAGGHHHFHGBFFEGFGFHEGFCHHHHHHHHHHGHHFFHHHHHHHHFHHHGHHHGGEFEHGAFHGFEHFGHHHEGF?GGGGHHHHGGGDGFGGGGGGHHGHGGGGHGGGGGGGGGGFFFFFFFA@BBA
@M02197:102:000000000-ALU3V:1:1101:8937:26472 1:N:0:1
ACCGATTAGGTATCCTCCGCTTATTGATATGCTTAAGTTCAGCGGGTATTCCTACCTGATCCGAGGTCAACCTTGGTGCCGCCGAAGCGGGCTTGTGGGGGGTTTAGAGGCAGGACGCCGAGGACTCCCGATGCGAGGCGAATGCTACTGCGCAAAGGAGAGGGCCCTTCGGGTCCGCCACTGGTTTTAGGGGCCTGCCGTGGCAGATCCCCAACGGCGGGCCACAGGGGCTCGAGGGTTGAAACGACGCTCGGACAGGCATGCCTCCCAGGATACTGGAGGGCGCCATGTGCGTTCAAAGATTCGATGACTCAC
+
BBBABB3>DD@BFGGFGGGCEFGHCGHFHHFDGFGFFGF5GBH???EE35FGHHHFFFBHF5GFGGAHFGFHBGBFGF3?EEGGE///>>ECEGC3BAD/</;;/FBFC;A4.B?EA?@B///9>BBFEAD-DFBF::-@@=49BBF:FF;A@CB?BCBA.A9.;A-A/F9:;A-EECFBFFFBFB0.ECC.;@><A?F1@;BDFCAC@CGFFDA<#EGF?=BGEHE;A?;EEF%E?E@BB;BB>>?E?EEEFCGHHG3FGAGGFBA33FB55HFHFEA22E2AF4EHEEECFFAFBA5GGGGBFFD5FFAA3AA
@M02197:102:000000000-ALU3V:1:1101:22082:26573 1:N:0:1
ACCGATTAGGTATCCTCCGCTTATTGATATGCTTAAGTTCAGCGCGTAGTCCTACCTGATTTGAGGTCAATTATTGTGGTTAACTCAAAGTTAAAAGCAATGAGATAAAGCTTAAGGTGCAAAAGCCCGGTAGAACCTCTCAGTTCTAGCCTGGACAGACTTGACAGCGAGATGGACGAACCTAGAACACTGTGAAGGCCAAGCATGGGCCGCACCAATTTAGTTAAGACAAGCTGCAGATCTAGAGACTTGCTGCATTGTCCAACACCCACATAGCACCATCCAATCATAGAAATGGAAGGTGGATGGGAGAGGTTAATGACACTCAAACAGGCATGCCCTCCGGAATACCAGAGGGCGCAATGTGCGTTCAAAGATTCGATGACTCAC
+
AAAB>DAAFFDFGGGGGGGGGGFHHHHHHHGHHHHHHHHHHHHGGGGGGGHHHHHHHHHHHHHFFHHHHFHHHHHHHHGGFHHHHHHHGHHHHHHHHHHHHHHHHHHHEFHFHHHFHBFGHHHHHFHEGCFGFHHFHHHHHHHFHGHHHHHGHHHGHGHHHGHHGHHHCFFCGHBGHFHHGCFHHHFHHHHHHGHGHHGGGHGEGGFGGGGHGGHGGHGHGFGHGHHHHHHHFFHHHHHHFFFHHHGDGFHHHHHGHHHHHEHFEEGGHHHHHHHHGBGHHFHHHHHHHHHHHHHHHHHFHGHHHHFHGHHGHHHHHGBHHGGFGHGHHGHHHGHHGGGFGGGFHHHHHHHHFAGGFEEHGHHEEEGHGGGCGGGGGGFFFFFFFACBAA
@M02197:102:000000000-ALU3V:1:1101:14561:26480 1:N:0:1
ACCGATTAGGTACCCTCCGCTTATTGATATGCTTAAGTTCAGCGCGTAGTCCTACCTGATTTGAGGTCAATTATTGTGGTTAACTCAAAGTTAAAAGCAATGAGATAAAGCTTAAGGTGCAAAAGCCCGGTAGAACCTCTCAGTTCTAGCCTGGACAGACTTGACAGCGAGATGGACGAACCTAGAACACTGTGAAGGCCAAGCATGGGCCGCACCAATTTAGTTAAGACAAGCTGCAGATCTAGAGACTTGCTGCAGTGTCCAACACCCACATAGCACCATCCAATCATAGAAATGGAAGGTGGATGGGAGAGGTTAATGACACTCAAACAGGCATGCCCTCCGGAATACCAGAGGGCGCAATGTGCGTTCAAAGATTCGATGATTCAC
+
AABA3>>AFFFBGGGFFEGGEGGGGCHHHHGHHBFHFGHHGHHEGGCEGGGHGHGFHHBGHGFFFHGGHGGHFHHE5FECFHHBGGFHGGHHHHFHHHFFHHEHGEGBFGFFHHFBC43BCEHG3?F?EEBDDHGGHHGGHHHDGHFHGHHHGGB0GFGHHFFGHHFACCGFFHGHGGG?C?HHHHGHGHF0;CGGFCHECDCAFGG@.CE<B>1GDFCFGG;GDGFDFHHHEHGEHFFBEHEFFBGFHHHGGB2?20FB2GGA<E<?3DEFGHHHFG/FHGHGHF4EHGHGDFFHHFF1EGFF3DCGFBBBEHHDHHHGFGFBGHGBFEFHHHGHFACGGEGHHHG5GEGGHHGGGGFHFHG?FEGHGGGDGGFFBGFFFFFFF?AAA>
@M02197:102:000000000-ALU3V:1:1101:10792:26608 1:N:0:1
ACCGATTAGGTATCCTCCGCTTATTGATATGCTTAAGTTCAGCGGGTATCCCTACCTGATCCGAGGTCAAAAGTGAAAAAAGGCTTCATGGATGCCACGATTCAAGGACTAAGACGCAAAATGTGCTGCGCTTACTACCAAAAACACTGGCTGCCAATGACTTTAAGGCGAGTCTAATACAAGACAAGACGCCCAACACCAAGCAAAGCTTGAGGGTACAAATGACGCTCGAACAGGCATGCCCCATGGAATACCAAGGGGCGCAATGTGCGTTCAAAGATTCGATGATTCAC
+
B@BBBCCCFFBFGGGGGGGGGGGHHHHHHHHHHHHHHHCHHHHGGGGGHGHHHHHHHHFHHHHAECEGHHHF9GFHHHHHGFFFHHHHHFCGFBHHHHHGHHHGHHHHHHHHGFHGHGGGHHFFGHFHHGHHHGGGHHGHHHHEGHHGBFCHHFGHHHHHHHHHHHGGGGFGDCEHGFFGHHHGHHFFGGHGGHGHGHGHHHG3HHFGFHHHHHHH9HHFHGBCEGGHHGFGBFHFBGGGGGHHHHGD5GGHHHGHHGGGFEEDFHGFGGHGGGGGGGGGGBFFDFFF@BBBA
@M02197:102:000000000-ALU3V:1:1101:14875:26583 1:N:0:1
ACCGATTAGGTATCCTCCGCTTATTGATATGCTTAAGTTCAGCGGGTATCCCTACCTGATCCGAGGTCAAGAGTGTAAAAATGTACTTCTGGACGCCGTCGTTCTGAAGGCAGAGTGCGAGATGTACTGCGCTCCGAAATCAATACGCCGGCTGCCAATTGTTTTGAGGCGAGTCTGCGCGCAAAGGCGAGACAAACACCCAACACCAAGCAGAGCTTGAGGGTACAAATGACGCTCGAACAGGCATGCCCCATGGAATACCAAGGGGCGCAATGTGCGTTCAAAGATTCGATGACTCAC
+
AACCCCCCFFFFGGGGGGGGGGGHHHHHHHHHHHHHFHHHHHHGGGGGHHHHHHHHHHHHHHHGGGGHHHHHHGF9HHHHHGHHHHHHHHHHHHEGGGGGGGGHGHHHHGHHGGHHHHGGGGGHHHHHHHGGGGGGGGGHGHHHHHHGGGGGHGGHHGHEFHHHHHFGCEHHGGGGGGGGGGFEGGFHHHHHFHFFFFFFFFFFFFFGHHHHGFFHGHGHHHHFGBHHFGFGGGFHFGHHHHHFFHGGGHHHHHHHHGFHHHHHGGGGGFGFHGEEGFGDFEGGGGGGFCFFFFFBAAA>
@M02197:102:000000000-ALU3V:1:1101:10065:26668 1:N:0:1
ACCGATTAGGTATCCTCCGCTTATTGATATGCTTAAGTTCAGCGGGTATTCCTACCTGATCCGAGGTCAACCATTAAAAATTGGGGGATTTAGCGGCCAAAGACGCTGCAACTCAAGTCAAAAGCGAGATAAAAATTTACTACGCTCAGAGGATATCGCAGATCCGCCGTTGTATTTCAGGAGCTACAGCTAGCAAAAGCAGTAGGCTCCCAACACTAAGCTAGGCTTAAGGGTTGAAATGACGCTCGAACAGGCATGCCCACTAGAATACTAATGGGCGCAATGTGCGTTCAAAGATTCGATGATTCAC
+
AAABADAAFFBDBGGGGGEA2EEFHHHHFHC5FGHFHGHHHGHGGGGGHHHHHHHHHHGHHGHGEEGHBHHHGHGHHHHHHFFFF9?FGGGHHEGGG66GHHEFECGGGHHHFH#@GGHGHHHGHCCCFGHHHHHFHGFGHH<(CGFFHG<E9HFGGC?ECDHHCGGGGGD1DDDCGGFFFF29GGBGBFGFFGGGGGFDGCGGE9AEE/FBFDF1BGBF0F@1FFGFEFFFF2BHGHG?BFE?HGE2GFFBEBEHHEHEHF2DD2HHHGGDCHEEE0A1HFFEAAA1BF3GGDGFFFFFBFFFFAAA1A
@M02197:102:000000000-ALU3V:1:1101:14115:26474 1:N:0:1
ACCGATTAGGTATCCTCCGCTTATTGATATGCTTAAGTTCAGCGGGTATCCCTACCTGATCCGAGGTCAAAAGTGAAAAAGGCTTGTGGAAGCGGGCGTGTAGCCTTGAATCGCGACTTGTGCTGCGCTTCAAAACCAAACACTGGCTGCCAATTACTTTAAGGCGAGTCCCTCGGGACAAACACCCAACACCAAGCAAAGCTTGAAGGTACAAATGACGCTCGAACAGGCATGCCCCATGGAATACCAAGGGGCGCAATGTGCGTTCAAAGATTCGATGACTCAC
+
AABBBBBBFFFFGGGGGGGGGGDHHHHHHGGHHHHHBHHHHHHGGGGGGHGHGHHHHHHHHG8GGEGHHHHHHFFFGHFHGGGHFC9HGFFEGF8GGGFF<FEGHHHHHHHHGGDCGCDGHFH1FFD7GGDFF>FFDH1FHHHHBCEDFCCFGGHHHHHFFHGCCGCDEGGGGGHHHHGBFGEFFGFFHFFEFHFFGFFF3FGHGBGFGDBFFFFFFFFEF?AFGGFFFFAGFABFFA5FFFFGDABGFHEEEEE5DHHGEE2AFE5BF5GEGFFBFFBFDAA?BA
@M02197:102:000000000-ALU3V:1:1101:10465:26727 1:N:0:1
ACCGATTAGGTATCCTCCGCTTATTGATATGCTTAAGTTCAGCGGGTATTCCTACCTGATCCGAGGTCAACCTTGGTGCCGCCGGAGCGGGCTTGTGGGGGGTTTAGAGGCAGGACGCCGAGGGATCCCAATGCGAGGCTGATGCTACTGCGCAAAGGAGAGGGCCTTCGGGTCCGCCACTGGTTTGAGGAGACTGCCGTGGCAGATCTCCAACGCCGGGCCACGGTGGCTCGAGGGGTGAAACGACGCTCGGACAGGCATGCCTCCCAGGATACTGGAAGGCGCCATGTGCGTTCAAAGATTCGATGACTCAC
+
>AAA3>AAF@BDDGFAGGFGFGDHGHGHDG5FGBGFHH55EGCFGGEGHEHBFFHCDB3GGFHECCEFBFFAGHHF@?DB@//E/>>/;EEA<G9?9BDDC?;995FFGFGG;@5E5?9:/;;BD9A/FFFFBFDA?;BEFF4//BFABFFFBB?BFE9?EAADDAAB:AA?;@F<=FBFFFGGBG#HGBHFCFFF>BBFHBFF?ACGBB2C>/ABE?B/>/BEE;'FDEEEHGEB@&EGF9@EEGE0EGGHF33GFGGFE1A1EF3DHGFDFE5CGBAAAEA4FGEFEGGHGGGGGDGGGGFFF5FBFA?ABA
@M02197:102:000000000-ALU3V:1:1101:22745:27063 1:N:0:1
ACCGATTAGGTATCCTCCGCTTATTGATATGCTTAAGTTCAGCGGGTATCCCTACCTGATCCGAGGTCAACCTGAGAAGGAGAGGTTGAGCGGCGCACTCCGAGCGGCCACCGACGCGAGACAAGATGCCACAACGCGAGGGGACGGACGGCGTGGCCGGCGACATTGAGGCGGGCGGCGAGGAGCCGCGGCGCCCAACACCCAGCCGGGCTGGATTGGTGACAATGACGCTCGAACAGGCATGCCCCCCGGAATACCAGAGGGCGCAATGTGCGTTCAAAGATTCGATGATTCAC
+
A3>AABBBB55DGG5FGGGEGGGHGHFEHHGGGHGGHHGFHHHGGCGGHFFHHHHHGGFHHHH?EG>GFHFCHFFGGHGB9GEGBBFHG3EEE?EEGGCHFD;GFCCGG;>0?C@CGCDG?EHHGH8GHCC:>:CDGGBGG?BDBA??FFFFFFFFDF?EEB?FBD#FFFFFFFB-CD5FFE@BA;C@;-9-.-;C#?ACDD.:C:??EFGHHHHHFFH9GDGGA7CFCDF//H<HHGF;;9GCGGE?GHGFHGHHCHGAAGGGGG5FGCFGGHGGGGGGGFGG4FBFBFFBBBBB
@M02197:102:000000000-ALU3V:1:1101:8442:27183 1:N:0:1
ACCGATTAGGTATCCTCGCTTATTGATATGCTTAAGTTCAGCGGGTAATCCTATCTGATCTGAGGTCTAATCTTAGAATTTGACTAGTTATGTCGGATTTGTAAGCTTCCAGCAAAAGTATCAAAGGTCAGCCACGTCAAAAAGACATGTCCTCAGCGATTAGTCTATTACGCCGAGTCAATCTGATCTCGATGAGAGGGATGCTAATGTATTACGAGCGAGCTTCAATCCAGAAGGATCCAGCATAAACGCTCAGAAACCAAGCCGCACCAGATCTCATTACAAAATATGGGGGTTGAAGAGTTCACGACACTCAAACAGACATGCTCGCCGGAATACCAGCGAGCGCAAGGTGCGTTCAAAGATTCGATGACTCAC
+
>1>>1>>AFFBDGGGGG1EEGAGDFA33F32FG2FA2DF22BEGEEEFFHHHDGGFB22FGFA1/BBDFHHHFHHHEGDBDDF@EGHDGHHF2BF/@EFEFEFEGBGFF1GHH0>FGH>FGFG>DD0BGB<GGGHGH/C/FFCCFF<G1G22%91@@/-#/?11@G<#BFG#CC??90/0=DF5GD0=GFAC0CCFF;?A0GEEFGCCC;;;;F0.9.<@AG0DFGF#9FC$AFHHFHHFGF9;://?//BGD2FBGG@C/C@<</3CEFBF3HBGBGGEHHGF4BFBCEGDE1FFFGB@B4F1G1FCHHHGGGFHGBGHHGFH@CGGEE?GHFHGDHEEF?EGGEGHHHHGGEB4GGGGGGGFGGFFDD5FDA33>3
@M02197:102:000000000-ALU3V:1:1101:16974:27283 1:N:0:1
ACCGATTAGGTATCCTCCGCTTATTGATATGCTTAAGTTCAGCGGGTAGTCCTACCTGATTTGAGGTCAGAGATAAAAGGTATTAGAGTGGAGGGAGCGAAAACTTATTACGCATTCCACTTAGACATTTAAGACGAGCCAGAATCGGCAGACGTCCAAAGCACCTAGTTCGGAAACCCGAGTAGGTGAGTCTATATGACACTCAAACAGGCATGCCCTTCGGAATACCAATGGGCGCAATGTACGTTCAAAGATTCGATCACTCAC
+
BBBBBBBAFF5DGGGGGGGGGGGHHHHHHGGHHHHHGHHHHHFGFG:EG/FHFHHH:HBH9HHG6GGHFFHHGHHHHGHCGHGHFFGHHHGGFFEDGFF?EFF3EG3FGFDF<6EGFDGHFEFGGF@?FHFHH>B1<B<DFD??F1F?GG?/0EBCD<GFFGFEFGAEDG6GDFFG@ECFFB;@C1@1<F2;EDFDF2ABFFFFFFFBAF1#0FAACBBB02222D9C1B9#099ABA3EE04#1CFAAADGEB11AFDD1FAA111
@M02197:102:000000000-ALU3V:1:1101:9362:27529 1:N:0:1
ACCGATTAGGTATCCTCCGCTTATTGATATGCTTAAGTTCAGCGGGTAGTCCCGCCTGATTTGAGGTCAAGTTTCGATAAAGTTGTCTTTCGACGGTTGGAAGCGGGTCCCCCCACAATCGCGGCGCACCACCACGGCGTAGACAATTATCACACCGGGGGCGGCACCACAAGGGTTCTCGCTAATGCATTTGAGAGGAGCCGATCCACGAGGGACCAGCAAAGCCTCCAAGTCCAAGCCCACGCGCTTTCACAAGAAAAGCACAGGGTTGAGAATTTCACGACACTCAAACAGGCGTGCCCTTCGGAATACCAAAGGGCTCAAGGTGCGTTCAAAGATTCGATGATTCAC
+
A?AABBAAFFDFGAGFFFEFGGFD5GFFHFH5FGGFHFHFHHHGGGGGEHH5EECEGFGFHHHHGHFFFDFDEEGGBGEGHHHHHHHGFGGGGEE?EGE/GHFEECE@CHAE?/BABGHFFE?DG7GG-CHHG<E;CGB@B0EGGGBCFBBFA:/99AB?;;B0BBBFFFFEFFFFFFFFFED=GFFGFFFFFFFFFFFFEC11FEFFF1>B(HGFFEF9@B9CB<1BHBGG9CGGFF?E?EE??GBGB2BB1GGBGHFGBHGF0/BEGHHHHGFGFBEFFFHHFF1FDBG/A///EB/B//E/0F2F2FEF1FFFAG1B1DFG00E?EA1GGGGGA111B3DB33AA1>>
@M02197:102:000000000-ALU3V:1:1101:9378:27518 1:N:0:1
ACCGATTAGGTATCCTCCGCTTATTGATATGCTTAAGTTCAGCGGGTAGTCCCGCCTGATTTGAGGTCAAGTTTCGATAAAGTTGTCTTTCGACGGTTGGAAGCGGGTCCCCCCACAATCGCGGCGCACCACCACGGCGTAGACAATTATCACACCGGGGGCGGCACCACAAGGGTTCTCGCTAATGCATTTGAGAGGAGCCGATCCACGAGGGACCAGCAAAGCCTCCAAGTCCAAGCCCACGCGCTTTCACAAGAAAAGCACAGGGTTGAGAATTTCACGACACTCAAACAGGCGTGCCCTTCGGAATACCAAAGGTCGCAAGGTGCGTTCAAAGATTCGATGATTCAC
+
AAAAADAAF11BFGGG1FEEEGGB3GCHHHFGHHFFBFGBGHHGGGEGEDFHHEG/EEHFHHHFFHGFHGGHGHHC/GHFHHHGHFGFGHHGFGEEEFGGHB0?</<BCHHHGGGCCFFHFG/CCCACAACGGEH=@CB@A@GGGG9GGBCFFFFFAA@??>@?@??FFFFFFHG?C;@BEFGD<FBFF8FFFFGFGFGGGFGFA@EGCHHG@FGFB1FHFHCCB@FGFFHGFBCEFF<AEEEGE$HGF@1B1HHHHGFFB@@C0CHHGG2FHFEHCFECABDB1GFGGHHGFFEEB//FGEE?FFHHGHHHHHHGEE0?GEHFCGGGHGGGGGGGEB11FFD1FD1?AA>
@M02197:102:000000000-ALU3V:1:1101:13422:27717 1:N:0:1
ACCGATTAGGTATCCTCCGCATATTGATATGCTTAAGTTCAGCGGGTAGTCCTACCTGATCTGAGGTCAATCGATGCTTCCACAAGAAGTGGCGGTTTCAAGGAGGCCGCGGACCCACCGTACAGCGAAACGTATCACGCCGGACAATGGGCCTTTAGGCCGCCGATGCATTTAAGGCGAGCCCCAAAGGGCAACACCCAACTCCAACCCCGCCGGGCAGGACCCGGTGGGATGATGATTGACAAGACACTCAGACAGGCATACCCTCCGGAATACCAGAGGGTGCAAGGTGCGTTCAAAGATTCGATGATTCAC
+
AABBABBBFFFFGGGGGGGAEGGHGCHGHHHHHHGBHHHHHGHGGGGGGHHHHHHHGHHHGHFFFEHHGBGFGHHHGHHFGHHHGGHHH:GGGGG/>E34B:9B9/@9//EB+2<C9/?;?9<E1>/FB>#/<00=?@/<BBF#FFB/3;EFF,993@;???.ABGGFBFFFFA:(95G?ACABB7C;0FD0;@E?GFD;GH5GC3CCCCGEEEGCB:1/?5:EE2G:G9GH<HF:GD6DB1DHHHFHHFGGFGHHFGBG1FEGGGGGHED2BFG1GGAHFFGHGHF00EEE1GGGGGGFEBG1FBBFFFAAAAA
@M02197:102:000000000-ALU3V:1:1101:18387:27920 1:N:0:1
ACCGATTAGGTATCCTCCGCTTATTGATATGCTTAAGTTCAGCGGGTATTCCTACCTGATCCGAGGTCAACCTTGAAGAAGTTTGTAGGTTGGGACCGTGCCACGGGGCCTTTCAACTCGTTGCGTGCCTTTGTAAAAAAGCTCGTTGCACCGAGAGTCCACGCGACGCCGTCATTACTTTTGGGACCGGCCGGGGGCGAAGCCCGGGCCTAAGGGGGTCCAACACCAAGCCGAGCTTGAGAGGTGATAATGACGCTCGAACAGGCATGCCCTTCGGAATGCCAAAGGGCGCAATGTGCGTTCAAAGATTCGATGACTCAC
+
A?B?>>AAFFFFGGGGGGGCCGGHHHHHHHHHHHHHHHHGHHHGGGGGHHHHHHHHHGHHHEHGFGEHHHHHHHHFHFHGFGEGFGGHEBEGE?G1EFFHEHHGFGGGG9?FBGFHH:CDBFDDCGEGGGHHHGHFBGFDGE;FGGFFGHDHCGBCDGF9CC99A@?-:A@CFDFFFHGCCFFCF:CDFFF;B8GDDGHHGD@CADGFGFEFFEE/@D3EAGGFFEAEFF?GH;@DFDFHHHHHHHHHHG1EGGFHF?GFEF5HHEFFFEEAEGGADHGDGHBHFGGEGGHFHFEFE?FGFGFFGGGGGFFFFFD5BAAAA
@M02197:102:000000000-ALU3V:1:1101:15484:27916 1:N:0:1
ACCGATTAGGTATCCTCCGCTTATTGATATGCTTAAGTTCAGCGGGTAGTCCTACCAATCTGAGGCCGATGAATTGAAATTAAATCCCTTCCTCTCTTCCAAAGAAGCGAGGCATGGGCGGGGTTCAGAAGCACTCCAACCAGCAAAACGTCGCGTCCAGCTCCTCGACCCTGCGCCTCTCCTCTCCGAAGTCCTGATATTATCAAAACCCGGCAGGGAAAGACGTGGGCGAAATAACGAGCTTTCGTCCGTCGTGCCTATCGAAGGGAGGCGCTAATGCATTTTGAGGGAGCCACCGTGGAAGATGGCAAGACCCTCAATACCGATCCGCCAGCTTTCTCAACTAAATAAGAAAGCTGTCGTTCGAAACAATTCGCGGCCCTCAAACAGGCATGCTCCCCAGATTAGATCTGCCGGGAGCGCAAGGTGCGTTCAAAGATTCGATGATTCAC
+
AAAABBBBFF5FGGGGFGGGGGGGHHFHGHFHGHHHFHHCFCHFGGGGAGFHHFHHHHHHHGAGFGGGGGGHFHHGHHHHGHHHGHHHHHHGGHDGHHFBG4GHHHFHGGGG?FFHFHEGGGGG-GFHFHBGHFFHHGHHGFAGHFHHHGGEDFGGG?DFGGBFFFDDCGGFFF;-DDFF/9/BFFFFFB-;;FFF/BFFFFF9F/FFFADC-BDACFEFFFFFD9AA;9;==;2FFBBEAB.FFBBD=;9.9.9:/.EF?EFB...99-GBFFFGFFB9BC009FFEFFC9.FECAC0HHHG/CBHFGFFC<?CFGD=.EDDGGGGC?GFHHGF1BEGFFGG2GGBFHGHGGGC/CC?DEF0/DGEGDF/GGGECGDEE2F5BGF3HHHGHHHEE1AFBHHHHBHGFF1ECCGGF?GEGGGGHHCGGGHFGFBFFGEEG>B55FDF>>3A>
@M02197:102:000000000-ALU3V:1:1101:10656:28059 1:N:0:1
ACCGATTAGGTATCCTCCGCTTATTGATATGCTTAAGTTCAGCGGGTATCCCTACCTGATCCGAGGTCAAAATTGAGAAAATGGGCTTCTGGACGCCGACGCGCTGGCGGGAATCGCAAGAATGTGCTGCGCTCCACGAACGGTACATCGGCTGCCAATTGCTTTAAGGCGAGTCCCTTGACAGGACAAACGCCCAACACCAAGCAGAGCTTGAGGTATCAAATGACGCTCGAACAGGCATGCCCCATGGAATACCAAGGGGCGCAATGTGCGTTCAAAGATTCGATGATTCAC
+
B?BBBBBBBFBDGGGGGGCFCGGGHFHGHHFFGHDHGHHHGHHGGGFFHHHH3GCFEBGHHFAE?E1FFBGHHHFHF1GBGFHHEHHHHH4GGHGGGEFGGFFDGGGGGGF?D0<FFGGGBFDGHCGGC@CCA.CHEDF#;F9F<?GC4ECCF<1FHGFGGBGGFGF?C?GHFG:FHHHHFGF>2B?BAB>0CHEGGEFEDFFFGFFBABFB@F1BGEHHEGHGFFEEGF?D9B71FCHG2GCEFFGDGHHHCHHHG/?CGGFGCCHEAE0GCGCGB3B11B1B33FDF1?AA?
@M02197:102:000000000-ALU3V:1:1101:20930:28285 1:N:0:1
ACCGATTAGGTATCCTCCGCTTATTGATATGCTTAAGTTCAGCGGGTATCCCTACCTGATCCGAGGTCAAAATTGAGAAAATGGGCTTCTGGACGCCGACGCGCTGGCGGGAATCGCAAGAATGTGCTGCGCTCCACGACCGGTACATCGGCTGCCAATTGCTTTAAGGCGAGTCCCTTGACAGGACAAACGCCCAACACCAAGCAGAGCTTGAGGGTTGAAATGACGCTCGAACAGGCATGCCCGCCAGAATGCTGGCGGGCGCAATGTGCGTTCAAAGATTCGATGACTCAC
+
AABABDBBFFFFGGGGGBEGGGGHHHHHGHFAGGHHFFHHHHHFCGGGGEEFFGHHHHHHHHFEGEEHHGHHHHHF9HGHHHGF:GHGFHGHGHC/EEGFC/@DG;?D8GF;@D4F2BC<0D#A;9<0=GGC:#;00CCC<1B:CCFCB<.A0GF;FF09<1HGFCF@/CFFFGA9DBBHHGDGEF//CF3C/;;???9?GGBEBB3GBB50/HGCBHGFHFF9B4F'GCAEHHGFFHHHGC5GGHG555HFGAEEE2EAAA25F5FA2AAFFFDFFGFGGBBCDBDFDA>33A
@M02197:102:000000000-ALU3V:1:1101:15394:28132 1:N:0:1
ACCGATTAGGTATCCTCCGCTTATTGATATGCTTAAGTTCAGCGGGTATCCCCGCCTGATCCGAGGCCAAACTTGGGTTTATCGACTCCATTGATCTGTTCCCGAGAAACGTACTCCGAAGAAACGTACTCCCAAGAACTGACCAACGGCCAAAACGACCAACCACCGCCAGATCCAAATCGAACGATTGACTTTCGTCTTGCTACGCTCGTGGTCTGGCGGCGGCGCCCACACGTTCCAGATGTGTCTCTCCTTTCTCAAAAAAGACAGCATCCAACATCAAGCCACAGCTTGGAGTTTGTAATGGCGCTCGAACAGGCGTGCCTCCTGGAATACCAAGAGGCGCAATGTGCGTTCAAAGATTCGATGACTCAC
+
CCCCCCCCFFFFGGGGGGGGGGGHHHFHHHGGHHHHCHHHHHGGGGEEHGHHGGGGGHHHGHHGGCGGGHHHHHFHAEFGHHHEHGGGHHHHHFHHHEF4GFHGGGGGGFGGGHHHGGGGGGHHBAGFFHFHHHHHFFHHGHBGGHGFCGGGGEHHGGGGAGEF;EEDGGGGEGGGBFFFGGGGGGG?FFFDDGFF/:AEFA:FFB9CGGGCEFHGFFGFCC;A<9EA@<CHGGHCFFHFGFGFB@?BHEHGHHGGFFCEGBEHGFEDB?33FABHGDGGE11G23GCGA3FB3HHHHHGHFGFDEFGGFG?GHHEF1A1GGGGFAHGHHHHHHFGBFGFGGF?CHHHEAGFGGGGGGF5EGGCFBFFFDAABA3
@M02197:102:000000000-ALU3V:1:1101:16939:28292 1:N:0:1
ACCGATTAGGTATCCTCCGCTTATTGATATGCTTAAGTTCAGCGGGTATCCCTACCTGATCCGAGGTCAACCTGAGAAGGAGAGGTTGAGCGGCGCACTCCGAGCGGCCACCGACGCGAGACAAGATGCCACAACGCGAGGGGACGGACGGCGTGGCCGGCGACATTGAGGCGGGCGGCGAGGAGCCGCGGCGCCCAACACCCAGCCGGGATGGATTGGTGACAATGACGCTCGAACAGGCATGCCCCCCGGAATACCAGAGGGCGCAATGTGCGTTCAAAGATTCGATGATTCAC
+
BBBBBBABFBFFGGGGGG?FCGGHHHHCHHHHHHHHGHFHHGHCGGFGHHGHGHHHHHHHHBGGFCFHHHHHGFCHHHHHFHHGGFGBHBFDFEFFEECHH/CDGGGGGGGHGG@DGFFGGGGHGCHHHHHHHHGGCDGGFGFDGGFFFFFFFBFFFFFEE@BDFFFAFFFCBAA-B=.FFED9F9GCDA?35D?E?FFCA.?C?CDHG=$HF;#;HGD#>%-HFGDCGDGGAFGDGF9FHH:@?A0CEBHHGFFB3HCHGFEA2B5D52EFGHGGGGGGGGGGFFFFFFDA>333
@M02197:102:000000000-ALU3V:1:1101:11878:28355 1:N:0:1
ACCGATTAGGTATCCTCCGCTTATTGATATGCTTAAGTTCAGCGGGTATTCCTACCTGATCCGAGGTCAACCTTGAAGAAGTTTGTAGGTTGGGACCGTGCCACGGGGCCTTTCAACTCGTTGCGTGCCTTTGTAAAAAAGCTCGTTGCACCGAGAGTCCACGCGACGCCGTCATTACTTTTGGGACCGGCCGGGGGCGAAGCCCGGGCCTAAGGGGGTCCAACACCAAGCCGAGCTTGAGAGGTGATAATGACGCTCGAACAGGCATGCCCTTCGGAATGCCAAAGGGCGCAATGTGCGTTCAAAGATTCGATGATTCAC
+
BBBBBB@BFFFFGGGGGFAGGGGHGHHHHGGHGGHHCGHFHHDEEEEEH55GHFFFGGHHHHHGCEEFBFHGHHHFHHGHB@FGGGHFH@F2EEHHAE8FEH<HGGGGGG9GHHHHHHH;HFGDDGGGHHDGFF9FHGHGGHHEGGGGGHHHGGGGGFHHHF??@DDGCACDGGGGGGGFGG<=AEFFCFFCFFEFCFF@FFFFFFBGFFHHFEFFEFFFGEFFEFFFFGEE=GBHHHGFFEFF:DEF5FEEDGGGF1HHGHHHHGCFF1E0GFGHFFGHBGBHHGGGGGHGHHGFAEGGFGGGGFGGGFFFFFFFABAAA
@M02197:102:000000000-ALU3V:1:1101:14749:28767 1:N:0:1
ACCGATTAGGTATCCTCCGCTTATTGATATGCTTAAGTTCAGCGGGTAATCCTACCTGATTTGAGGTCAGATTGTCAAGTATTGTCCGAAAGGACGATTAGAAGCTAAGCTCATTTATGTCACAATCTATTAGCGTAGATAATTATCACACCAATGATTAGCGGCAAAAGCTCTGCTAATGCTTTTAAGAATAGCTGACTTCGTGAAAAGCCCGCAAATTCCAAATCCAAGCCGTACAAATTACAAAACTTGTATGGTTGAGAATTAAATGACACTCAAACAGGCATGCTCCTCGGAATACCAAGGAGCGCAAGGTGCGTTCAAAGATTCGATGATTCC
+
A3>>ADAAFFDDAGFGFFGGGGGCG5DHHHGFFHDF5FEFGHBEEGEEHHHHFHCAGGHHGHFFAFGHFBFHFHHHGH3DF5BGHGHDEDEGHFHEEGEDFF433BFGF3FFCHHGHHHHHEBGF3FFGHHH%0C:B?FFG1GHHB2@GDGBGFGFHFHHE0<<HGFAF0<11<>BGHBD?=DFHFFFHHBHHHGHHH??CCFC2GB?GD8@1FCBFGBF4BDFFFEFBC3EE,BFG;HGFGBB4HFHHHECB3EF2HHGGBDBFFFEEGF5BDEHHHHHHBHGBHGB10EGEE55GF5AFF5BBA222E5BGCGGGGGGGGGDGEGFBFFFDFAA333
@M02197:102:000000000-ALU3V:1:1101:17097:28848 1:N:0:1
ACCGATTAGGTATCCTCCGCTTATTGATATGCTTAAGTTCAGCGGGTATCCCTACCTGATCCGAGGTCAAGAGTGTAAAAATGTACTTTTTGGACGTCGTCGTTATGAGTGCAAAGCGCGAGATGTACTGCGCTCCGAAACCAATACGCCGGCTGCCAATCGTTTTGAGGCGAGTCTGCGCGCAAAGGCGAGACAAACACCCAACACCAAGCAGAGCTTGAGGGTACAAATGACGCTCGAACAGGCATGCCCCATGGAATCCCAAGGGGCGAAATGTGCGATCAAAGATTCGATGATTCAC
+
AAAAADAA1DBDDGFGGFGG0EEHHHHHHFFFHFHGB222FDHEGCEEFEEGHHE0FGG1FFGEEEGFG1B1G1BE9GB9GHEDF@FBGGF9>F9EEGCEAFEFEEFF6BFFB1FBBEGCBF@AGFG>F?@ACCGA;@CC0>FHCC@@A<<<2@CC@<<#/0FCEAF//CFCGFAB<BB9/BBDCEFFFGG@CEF/>AFF?9EFF7/9E9F9@1@1FGGBB19GEDFFFEFB?/?B9BA9:F9FEAHCE//BFDF2B01A/CBAA?000A333FEAA1AB33A3A3EB111@3133A1A11
@M02197:102:000000000-ALU3V:1:1102:14668:1717 1:N:0:1
ACCGATTAGGTATCCTCCGCTTATTGATATGATTAAGTTCAGCGGATGATCCTACCTGATTTGAGACCAGAAGTGAAATTGGGATGTGCCACAGAGGCAAGTTCGAAGCACACGCAGACACAACCAAACATTCCTCCTTTAGGCGACATAGCAAATGACGTATCATGCCATGCCAGGAGAAAAACACTGCTTGGACGCCTCCTCCCAAACAGAGAGGCGGATGCGAAGTGTCTCAAGGTGCGCAGGCATTACGGGCGAGCCTGTGCATGGTATCGCAGGCAGAGGCACGCTGCCTGGCCCCAGCCGCCTGGCCGTTTCATGTAAAATCCGCGTGGGATGGTATATGTCATGGGACTCAAACAGGCGGCCTCTTCAGATGTGAATAGAAGAATAGGTGCAAGCGAAGAATCGAAGACTTAC
+
A1A?ADAAFBDFGGGF1CE?E0EGGBDHHHC2D2211GDGHGGEE/AEHF1EGHC0EA0BGFG2AEGF00CBGGGH2DEH11>GHGFBFGHFAGHHG?FHGFHGGGHFGH0FFEGGG?00<FAC/<<GEGGFH2FFFHFEFGHGGC@CFHHGHHHDFG1AFG10GHGHGHHBHHFFGGGHFGHE?:.0;C0CG?$;@CGGBF:GGG9B//ABF9F.AA?2--;:#/B/FB39;;0;/9$#-#$0#;09.--9.--:;.../0:0/0;00-.<-<.DD1><11<>.<.-////////////////E?////E/?1FBB2221BB1///?EB/01>0@2F2D22GDA110B1111D/10F1A////////01B221112D1222D223D33311A0B100A1EA3A3B33>13B3@3111A>
@M02197:102:000000000-ALU3V:1:1102:12914:1888 1:N:0:1
ACCGATTAGGTATCCTCCGCTTATTGATATGCTTAAGTTCAGCGGGTATCCCTACCTGATCCGAGGTCAACCTGAGAAGGAGAGGTTGAGCGGCGCACTCCGAGCGGCCACCGACGCGAGACAAGATGCCACAACGCGAGGGGACGGACGGCGTGGCCGGCGACATTGAGGCGGGCGGCGAGGAGCCGCGGCGCCCAACACCCAGCCGGGCTGGATTGGTGACAATGACGCTCGAACAGGCATGCCCCCCGGAATACCAGAGGGCGCAATGTGCGTTCAAAGATTCGATGACTCAC
+
CCBBCCCCFFFFGGGGGGGGGGGHHHHHHHGHGHHHHHHGHHHGGGGFGHGHHHHGHHGHHHHGGGGHHHHHHH::HHHH::HGGHEFHCGGGFCEGGCHHGGGGGGGGFFHGGGGGDGGGGHHHGHHHH;HHHDCGGGGGGGGGGF:FFFFEFAFFFFFFFFFFFFFFFFFAFFF=FDBBFFDCFFGF???C?;AD;AGDFCFFGFAEGDGCDG9HGHEHH9GHGGGGD6F?GFHFFHFFB6G:GGFFHHHHGBFHGBHFCGGGHHGFGGGGFCGGGFGGGGGFFFFD5FBBBBB
@M02197:102:000000000-ALU3V:1:1102:12926:1901 1:N:0:1
ACCGATTAGGTATCCTCCGCTTATTGATATGCTTAAGTTCAGCGGGTATCCCTACCTGATCCGAGGTCAACCTGAGAAGGAGAGGTTGAGCGGCGCACTCCGAGCGGCCACCGACGCGAGACAAGATGCCACAACGCGAGGGGACGGACGGCGTGGCCGGCGACATTGAGGCGGGCGGGGAGGAGCCGCGGCGCCCAACACCCAGCCGGGATGGATTGGTGACAATGACCCTCGAACAGGCATGCCCCCCGGAATACCAGAGGGCGCAATGTGCGTTCAAAGATTCGATGACTCAC
+
[truncated: 16,754,221 more chars]
