# Supplementary material for: Shifts in community composition and co-occurrence patterns of phyllosphere fungi inhabiting Mussaenda shikokiana along an elevation gradient
Source: PeerJ. 2018 Oct 12;6:e5767. doi: 10.7717/peerj.5767 (PMC6187995; doi:10.7717/peerj.5767)
Supplement: Supplemental Information 3 [file peerj-06-5767-s003.zip › 1078m/1078b.fastq]

@M02197:102:000000000-ALU3V:1:1101:18632:2343 1:N:0:1
ATGTGCTGCTCGTCCTCCGCTTATTGATATGCTTAAGTTCAGCGGGTAGTCCTACCTGATCTGAGGTCAAGGTGTCAATTGAATTTTCTCAAGGAGAAGCTTTGTGAGCGGGCCGAACGGTTTCTGCAGCCGAGCGAAACGTGAGCACGCAAGGCCGTCCACCGACGGGACCGCTAAGGTATTTGAGGCGAGCCGGACGGCAACACCCAAGTCCACTTCCAGCCCGGGCAGGACCCGGGCGGTGTGAGGTTTTCAAGACACTCAGACAGGCATACCCTCCGGAATACCAGAGGGTGCAAGGTGCGTTCAAAGATTCGATGATTCAC
+
BBBBBFFFFFFBGFCCGGGGGCGFFFHHHHFH5FHHHHHGHGHG?EFFFFFHHH3FGGGFGHHGFEBGHHHHBBBCHHHHHHHHHHHHFGFGHHGHHFFHFHHFHEHFCEEGGGGGGCGGFGGHHFHHHHHFGGGGGGCCEHFHDGFFCFFGGEHGFGA:DHHDGGGF?C@FA;DCFFFBFBFGEFEFEA?CCCCGGFFBFDFEFFFHHHGF1BFFFGGFGFGGFGFFHHEEEGGGGE?CCF<FHFFCHFHGHHHGGGB5FFHGEB3HHFG3B1GGEEA3FFHHGGE3GHFEFCGHFGGE2E?FE5GEBGBEFGFCFFFDF3ABBA
@M02197:102:000000000-ALU3V:1:1101:12367:2352 1:N:0:1
ATGTGCTGCTCGTCCTCCGCTTATTGATATGCTTAAGTTCAGCGGGTATCCCTACCTGATCCGAGGTCAAGAGTGTAAAAATGTACTTTTGGATGTCGTCGTTATGAGTGCAAAGCGCGAGATGTACTGCGCTCCGAAATCAATACGCCGGCTGCCAATTGTTTTAAGGCGAGTCTACAGGAGACAAACACCCAACACCAAGCAGAGCTTGAAGGTACAAATGACGCTCGAACAGTCATGCCCCATGGAATACCAAGGGGCGCAATGTGCGTTCAAAGATTCGATGACTCAC
+
1>11AB@DFBFAGGAE1FE0A?EHFFGHHFHFDGHFFHFHGHCEECGAGHGHHHEHHEHHHGEEGGGF:1FGEDFBFHFHHEHBGFHHG14FC1FGGGFGCFGBHHHHHHFHHFFEFCECGGGHHHHHGHGGCCFCF1GFHGBCFFH?@CDA=FFFG1GGFGHHHEGGGHGGGHFGFFFF3GGGFHFGGGEGAEFF@EBHGHBHGFFFFGBBHHGBDBBFHEFF>1GHFDEBAAG'9;01CF:HHEFGF5HF3HGE2EEA2HFD5EAA?GBGBGGFF2F44FFBD@@AAAAA
@M02197:102:000000000-ALU3V:1:1101:15541:2603 1:N:0:1
ATGTGCTGCTCGTCCTCCGCTTATTGATATGCTTAAGTTCAGCGGGTATCCCTACCTGATCCGAGGTCAACCTGAAAAATCTAGATTTAGAGGTGGCCGGGCCCACAAGACCTTGCAACTCGACGCGTGCTCCGGAAAGCTCAGTGCGAAGAGGGTCCCATGGACGCCCGTCATTGTCTTTGAGACCAGTTGGCCGCGAACGGTCCAACGCGGTCCAACACCCGAAACCCCCGCGGTAAAGCAGGGGTTATGGAGGGAGGATAATGACGCTCGAACAGGCATGCCCTTCGGAATGCCAAAGGGCGCAATGTGCGTTCAAAGATTCGATGACTCC
+
ABBA>5D@FCDAE?EEFBAEEGGDGB5AG5DGGDE5GGH55A5F?AE03DFGGHCBFGHHFF1A0EEGGFHF3FGHHBF13BFBDGFBGGHHHFEFHFE?E/EEGG/G50BF8GF1DGGHHG)@#BD@CDGHH9GGG/908GFCGGHCD;-A...::GGHFBBFB)CBB/9/9BFFB9FBFABC9FECAFGGGFBBABBBGFFGGCCFFDBCBC@<9FBAECEFB?BCFEGGEBGF:9DC9F/BEBF121B/BFGGBF1G2FGB/?/>A0//2GG111C0GEE/A///FA2FFGA0FBFA0BEE1FHFEA0111GFFBE3EB11BFFDCA???A
@M02197:102:000000000-ALU3V:1:1101:19691:2853 1:N:0:1
ATGTGCTGCTCGTCCTCCGCTTATTGATATGCTTAAGTTCAGCGGGTATCCCTACCTGATCCTAGGTCAATCATAAAAAAGTTTGGGGTTCTGGCAGGACACCACCGGGACTCTGTCGCGAGGAGTATTACTACGCGTAGAGCCAGGAGGCACCGCCACTGCTTTTAAGGGCTGCCCTGTGACGGGCAGGCCCCAACACCAAGCTGAGCTTGAGGGGTGATAATGACGCTCGAACAGGCATGCCCCCCGGAATACCAAGGGGCGCAATGTGCGTTCAAAGATTCGATGATTCAC
+
CCCCCFFFFFFCGGGEGGGGGGGHHH5GHHHHHGHHHHHGHHGGGGGFHHHHHHHHHHHHHHHHGHHHHH<<H:HHHH<;FHH;HGGCE;<:HH9<G;GG<HG<H;GG7:GGHFH<<GHGGGG9,GHGH0<0FHG9;;GG;H<H<HH9G;G;HEGGGGGHGFGGGGGGGGGGGGGGGGGGGGGGGGGFFFFFFFFGDEFGHHHHEHHHHHHGGGHFFBEHHHHGGFFDHFGFHHGHHHHFGGEC?EGHHHHHHHFHHGGGGGFCHFHGGCGHGGFFGGGGGF1FFFFFFA1AA1
@M02197:102:000000000-ALU3V:1:1101:15012:3190 1:N:0:1
ATGTGCTGCTCGTCCTCCGCTTATTGATATGCTTAAGTTCAGCGGGTAGTCCTACTTGATTTGAGGTCAAAATGCACTGTTTTGAACTAGAACAGGTTTATTTGTGTTTTAAAAAGCCACCGTTACTAAACATCCGTTTGCGTCACTATCGAAAAGTTCTACAACGATAGCTCAAGCCGCAAAGGTACTTTATGGGTGCTTGTTACATTTCAGCCGAGTCGTGACCTTACTTAAAAAGCCTGACAAACAGCCATGATCCAAAACCCAGACTGCCAACTGTTACATTGGCGGGGTTGAGAAGGTTTGCGACACTCAAACAAGCATGCTCTTAGGAATAACCCAAGAGCGCAAGGTGCGTTCAAAGATTCGATGACTCAC
+
AAAAAFFFFFFBGFGGGGGGGGGHHHFHFHFHHHHHHHHHGGHGGGGGGFHBGHHFHHFGGHHFEGHHHFHFHHHHHHEHHHHFFHHHHFFEDGFHHHHHFHHHHHGHHHHHHEHGGHHHFGGEGGHHHHBFHHHFGHHGHGGGGGHHHEGHHBCHDGHHEGHFGDFHGFFGFHGHDECGCGCCGCCGHFHB:HFHHAFGHHHGFGG8GFGGFGGGGGGFGFGGGGBGFGFGHFHGGHCFFGFHFFFFCHG1FCBGCGEGGGFHFHHHGE11HHGHHHHFHFEFGGE?GGGHGHFFGFHHGGGGGHEAGGHGHHHHHHHFFHGGBHHHHGBHGBG/EGHCHGHFE?CGGG0GGGGHG1BGGGGGGGFFFFFDB11A>>
@M02197:102:000000000-ALU3V:1:1101:10147:3285 1:N:0:1
ATGTGCTGCTCGTCCTCCGCTTATTGATATGCTTAAGTTCAGCGGGTATCCCTACCTGATCCGAGGTCAATCATAAAAAAGTTTGGGGTTCTGGCAGGACACCACCGGGACTCTGTCGCGAGGAGTATTACTACGCGTAGAGCCAGGAGGCACCGCCACTGCTTTTAAGGGCTGCCCTGTGACGGGCAGGCCCCAACACCAAGCTGAGCTTGAGGGGTGATAATGACGCTCGAACAGGCATGCCCCCCGGAATACCAAGGGGCGCAATGTGCGTTCAAAGATTCGATGATTCAC
+
3AA>?DFFFFFBGGGGGGGGGC2GGHHHHHHGHHHGFHHGHFHECE0EGHHHHHHGHHHGHFFGGG>BGG<<H<HHHHH:GG;HHGGGECH;EGH;;G;H<HGHH;GCG9GGH;H7H9-G:C/9GCHHH<H<<HG6D'CG;GH;8GHHG:GEFFGG@@GGGFGFFFFGGFFEFGGGGGGFGFF9FGEGDBFGHEFGFGGHHHHHGFFGFHGFEFHHGDFGFHGFFFFGGGGHHFHHHGHHBGGFFGFGGHHHHFHHHGGGGCGHHHHGCGGHFFGGGGGGFGFFFFFFFBBABB
@M02197:102:000000000-ALU3V:1:1101:9748:3244 1:N:0:1
ATGTGCTGCTCGTCCTCCGCTTATTGATATGCTTAAGTTCAGCGGGTATCCCTACCTGATCCGAGGTCAACCTTAGAAATGGGGTTGTTTTACGGCGTAGCCTCCCGAACACCCTTTAGCGAATAGTTTCCACAACGCTTAGGGGACAGAAGACCCAGCCGGTCGATTTGAGGCACGCGGCGGACCGCGTTGCCCAATACCAAGCGAGGCTTGAGTGGTGAAATGACGCTCGAACAGGCATGCCCTTCGGAATACCAAAGGACGCAATGTGCGTTCAAAGATTCGATGACTCAC
+
BBBBBFFBFFFAGGFGFF2EGGGFG5FBGF5GCGGH5GHHFHGGC?E?CGBGGHFHHBGHHHHFGGGHH9GHHHGHHHGHHFFFFGGFGHHFDFEEF@FFGGHFEGCDCC:HGFHHGGHHG?2FBBC??GHHHF<GHGGGGHGEFBFGHHGGCFGHEHFGFGHDGGHHGEGFB?GFDDGGFGGE?GGGHEHEDFHFGFBFFGFFDFFB3FGFHHCBHG5H4HFGGFEAACDEFGFFFHGFFFFCGDGHFHGHFGEFFHEEA2A5DHHFEEGHFGFG5FGEEB4FBFFFDAAAAA
@M02197:102:000000000-ALU3V:1:1101:13638:3431 1:N:0:1
ATGTGCTGCTCGTCCTCCGCTTATTGATATGCTTAAGTTCAGCGGGTATCCCTACCTGATCCGAGGTCAAGAGCAAAAAATTAGGCTTGTGGACGCCGCCATGCTGGCAGGAAGTGCAAATTGTGCTGCGCTCCAAGACCAGTATGCCGGCTGCCAATTGCTTTAAGGCGAGTCCACGCACAAGGCGGGACAAACACCCAACACCAAGCAGAGCTTAGGGTACAAATGACGCTCGAACAGGCATGCCCCATGGAATACCAAGGGGCGCAATGTGCGTTCAAAGATTCGATGATTCAC
+
@BBBBFFFBFF@EGGGGGGGGGGHGHHHHGHHHHHHGHGHHHHGGGGGHFHHHHHGHHHHHHHGGGGHHHGFHFGFHHFFF<FHHHGHGHHFFB/EEEGGGBGGFHHGHFGFFB=@BGHGHHGGHEGBFDG?DFGGH;GGHHFFGCGCC@D3FGHHFHGHHGHHHGCFHFGFAGGEGDGGCCCF@EGFFHGFEF/?AHEGFF1GHHHG79F@9BFFHFCBD1BGFGFFFFADAEFFBFF5GHG:GGGHHHHGHFFHFBHHGCGFE0GFGFA0A0AA1GFGFFGFF11BFFFD>AAAA
@M02197:102:000000000-ALU3V:1:1101:19053:3631 1:N:0:1
ATGTGCTGCTCGTCCTCCGCTTATTGATATGCTTAAGTTCAGCGGGTAGTCCTACCTGATCTGAGGTCTATCACAGTTGATCCCGAGCTTGCGCAAGGGCGGTTTCGAGGAGGTCGAACGGACCACAGTCGAGCGATACATATCACGCAAGACCACGGCCCGCACAGAGACCACCGACACATTTGAGGCGAGCCCCGGAGGGCAACACCCATATCCGACCCCGACGGGCAGAACCCGTTGGGACGATGATTGACGTGACACTCAGACAGGCATACCCTCCGGAATACCAGAGGGTGCAAGGTGCGTTCAAAGATTCGATGACTCAC
+
>A>AAFFFBCF?EEGGFCG?ECGHHHHGFEGFHHHHCHHGHHH?AEFGGEGGHHHHHHHHF5EGFFHHHH5G5GHHHFHFHHGHGEG/EHHG@E@/E?EGGG;F?G;#F/7ADGHGGFFGDFGGHGGAGHGAFGG?GFGHHH.GHEGHFFGFHHGHDCGGGGGGAGGFGCBEBEFD0CCFFFEFGGD@ABFC@AFFFHHHGDD<:AFFGD4//;BFEAGEFFF#@GHFFFCFE?EDEEGEEA$FH;FHFFGHHGHGHGFGHFFHFFA5GGHGFBAA2ECHFHHGF5FGFCAGHFFGBFG2CEDFGFGGBGGGFG>BFFDDBA3>3A
@M02197:102:000000000-ALU3V:1:1101:16929:3721 1:N:0:1
ATGTGCTGCTCGTCCTCCGCTTATTGATATGCTTAAGTTCAGCGGGTAATCTTACCTGATTTGAGGCCAGAAAGGAATACATAAAGAATTATGTATGTGTGTGTTTGTTTGGTAGCAGATGACAAAAGCACAAGATTTTTATGGGTTTGCCTTAACAAAAATCTATGGCTGACACTCATCCACTCATACTTTTAAGGCAAGGTGATACAAAGAGGCTAATCTCATCACCAAGCCCAAGGACCCGTTAAAAGAATTTTTCATAAAAAAAAACCCTTTTAATGGAGATATTCACGACACTCAAACAGGCATGCTCCGAGGAATACCAAGGAGCGCAAGATGCGTTCAAAGATTCGATGACTCAC
+
AAA3ABFFFFFAEGGGGGGGGGGGHHHHFFHHHHHHGGHHCFHGGGGGHHHHHHFHGHHHHHHHGHFGHGCHHHHFGHHHHHHHFHHHHHHHFGDFFHHFF1FGHHHHHHGF?FBBGFFHEGHHHFFF0FGCF0CGHFFHEHFHFCFFFGGHGFHGHHHHFGGHHHHGHHGGFHHGGHGGDGHFDCGHHHHHHHHHHHGHHFDFDGFCHGHFHHHGHHGHHGGGFFBFFGGGEEHHGFEEFGDEHHHHGHHFAFGFF4GHHGGFGGGFEFEDHGBFBHFFGFFHBBGFFEFEEGGEAAFFHGGHFHHHGE?DCGGHHHHFFHHGFHE22E?HFGGGGFDAGGGGGFGGGGFFFFFFFBBBBA
@M02197:102:000000000-ALU3V:1:1101:9299:3703 1:N:0:1
ATGTGCTGCTCGTCCTCCGCTTATTGATATGCTTAAGTTCAGCGGGTATCCCTACCTGATCCGAGGTCAATCATAAAAAAGTTTGGGGTTATGGCAGGACACCACCGGGACTCTGTCGCGAGGTGTATTACTACGCGGAGAGCCAGGAGACACCGCCACTGCTTTTAAGGGCTGCCCTGTGACGGGCAGGCCCCAACACCAAGCTGAGCTTGAGGGGTGATAATGACGCTCGAACAGGCATGCCCCCCGGAATACCAGAGGGCGCAATGTGCGTTCAAAGATTCGATGATTCAC
+
AAABAB5D4FFAGFGGD4EEFGGHHHFHFHHHGHHGFEGFHHHGGGEGFGDFGEGGHDBHH5FFGGAGHF.HH<GGG;F9F3(BG#E/?9+:4:C,;E:E:HG<#6?////??78:H,EC/A5#E85.B$$G<;GG2-<<E9G/<GEE/#7ECFECB-FFEFFBBFF;;0AAEEE.0FFD9@GE?A>BFBFFEGFGFGAAEC:;4FGA09CFC<<?0D>DHG</?ADA0EDGFFFHGFGBCCB0?CEB55HHHFHHHHEA2EFCFFF?EE2GGEGGGFGEEACFBFFBBABBBB
@M02197:102:000000000-ALU3V:1:1101:10222:3812 1:N:0:1
ATGTGCTGCTCGTCCTCCGCTTATTGATATGCTTAAGTTCAGCGGGTAGTCCTACCTGATCTGAGGCCAATTAACAAAAGTTTGGGCTTTGTGAGCAACAGGTCGCGAAACGTATTAAGCTACTGCGCTAATGCATTTAAGACGAGCCAGGTAGGCAACGTCCAAATCCAACCAAGAGGAAAACCTCAGGGTTGAGTCTACATGACACTCAGACAGGCATACCCTCCGGAATACCAGAGGGTGCAAGGTGCGTTCAAAGATTCGATGATTCAC
+
AAAAAFFFFFF@GGGGGGGCGGGHHHGGHFGHHHHHHHHHHHHDGGGGGHHHHGGHHGGHFHGHBFGGHFCHGGHGGHFHFFHGGGHHHHHHHHFHHHHGHEFGEGGFGEGGGHHHHHHHHFGGGHFHHGGFHHHHFHHHHGHGGCCCGFF3HFFHHFGHHFFGFGHHEFDGHHHHHHHHGHHGGHGHGHHHGH9HBHFGHHFHHHHHHHGFHGFHHHFG7CEEFDCGHGHGFHGHHHGGFFGHGHGGGGHGBFGBGGGGFFFBFDBFA@AAA
@M02197:102:000000000-ALU3V:1:1101:22785:3962 1:N:0:1
ATGTGCTGCTCGTCCTCCGCTTATTGATATGCTTAAGTTCAGCGGGTAATCCTGTCTGATTTCAGGTCTAAAAATGAAAAGTTGCTCGAAAGCATAATGAGAAGCTTTTCTCATCTTGTCTCGGCCATTCTTGCGAATGATCCTCAGCGAATAATCTATTACGCCAAGTCAATCCGATTACGAATTCGAAAGTGCTAATGTATTACGAGCTAGCTAAACGAATAGCAAGAGCTCAAAATCCAAACTCCGACACCTATTCATTAAAGAAAAGGGCGGGTTGAAGAGTTCATGACACTGAAACAGGCATGCTCTCCGGAATACCAGAGAGCGCAAGGTGCGTTCAAAGATTCGATGATTC
+
AA?1>@FFFFFAAAFFGGGG0EEGFFHHHGHGFFHHFFEHFHHGEAECGBHHHDFHHFBFDHHFFGFGHFHBBHHFGHHGHBGFHHHG/BEEFHBFGHF2BFGE1BDGGHHHHFFFHGFHFDGFFEEHGFHHBGFGGGGFHHHGHHEGCGCGEHGGHBGBGHFGGGCC>>GF1GH0?FFFG1E>,.DGFGF<=<=CGFHGFEHCGHHEFDFFFFGF0GB@C/<?0B2BFD1FBHFBDBF/8HHGEEE/1F>11FBGEBF22GEHHGF1GE/EEECHHFGHFHE1GBG1BGGHGED22GBFBFFFAA1GAA//CHFF2DBG1HGHG?EE0111GEAEA1CFGBGGGECB1FBFBA>111
@M02197:102:000000000-ALU3V:1:1101:9910:4080 1:N:0:1
ATGTGCTGCTCGTCCTCCGCTTATTGATATGCTTAAGTTCAGCGGGTATCCCTACCTGATCCGAGGTCAAAGACGGTAAATAGCTTTATGGTCGCGCCCACGGCACCCCAATGAACGCATTGTACTGCGCGTTGAGGTGCCAGAGACCGCTGCCAATGACTTTGGGGCGAGTCCACGCGCAAAGGCGGGACAGACGCCCAACACCAAGCAGTGCTTGAGGGTGTAGATGACGCTCGAACAGGCATGCCCCACGGAATACCATGGGGCGCAATGTGCGTTCAAAGATTCGATGACTCAC
+
>AAA?FFFFFDBG?FEGGCGEFEHFFHHHHHHHHHGHHHHHGHGGGG?HFHHHEHAGHFHFFFGG0EGEFHGFFGGGHGFFGFDGFGGFFGCGECFGGGGFFA;EGGGGGDHHHHHGGGGGGGGFHGFDDBDFFGEC<CF0GFGE/GCD?@DGGHFDGCCFHGGEDGGFGGGFFGBFGHFHGGC@DDGAHFEFFGHC>HGHGFDHFHGHHHHHFFFHHFGF<HHHHHEGGGEGFGHHHGHHHGHGE?0CFE35HHHHHGHHGGGGGGFBHHEEEGHGGFDGGGEGFB4D55FFABBB@
@M02197:102:000000000-ALU3V:1:1101:8335:4205 1:N:0:1
ATGTGCTGCTCGTCCTCCGCTTATTGATATGCTTAAGTTCAGCGGGTATCCCTACCTGATCCGAGGTCAATCATAAAAAAGTTTGGGGTTCTGGCAGGACACCACTAACGCTTTTAAGGCGAGCCAGCAATAGGCAACGCCCAAATCCAACCAGCCGGGCAGAACCCGAAAGGTGGAGTCTACATGACACTCAGACAGGCATTCCCTCCGGAATACCAGAGGGTGCAAGGTGCGGTCAAAGATTCGAAGAATCAC
+
11AA?@BFDFF@GGGGGGGGGGCGHHHHH:H8HHHHGH<HHHHGGGGGHHGHH/HGHHHHHHHGGGGHG9FFCF@EHHGCEGFGFGE<6?A1F1GF?@9C?FGFHGF4CGFC1FGGC1<F?/41HFFGDFDDDF1CC@B<C@CEAG?ED8<<E>CE/@GGB0/EECB1@GC>CB#BDF@F27F11@+BHEHDEGBFFFEF?0#EEE#-EAD0D9BF1GGHGGE1FBGFBE09A@%9BFGB#19>9@3D3B1>1>>
@M02197:102:000000000-ALU3V:1:1101:18398:3998 1:N:0:1
ATGTGCTGCTCGTCCTCCGCTTATTGATATGCTTAAGTTCAGCGGGTATTCTTGTCTGATCTGAGGTCAAGCCTTAGGATCTGTAGCTTTCGAGGCGAGCCCCTTTCGGTCACCTTGGCCCCTTCGCGGACGGTTCAGAACTTACTACGTCTTTCGTGGGCAGGCGGGCCGCGTGCGTTCCACTTTAGAGGGGGAGCGCTCTCGCGCGTCCCCGCTCAGAACCCGACCTCGGCTAGTCCCCCCCCCCCGCGGGGAGGGAGAAAAGATTCGGCGGAGGGTGTGTACTGACGCTCAGACAGACATGCTCCTAGGAATACCAGGGAGCGCAATGTGCGTTCAAAGATTCGATTACTCAC
+
BCABBFFFFFFBGGGGGGGGGGGHGHHHHHHHHHHHFGGHCGHGGGGGHHHHHHGFHHHHHHHHHGHGHHHGGHHHHHEGFHGHHHHHHHHFGHGGGGGGGGGHHHHGGGGGHHHHHEHHHGHHHHGGGGGGGGGGHGHHHHHHHH<HGHHHGHHG;GGGGHGGGGGGGFAFDBDDF/DAFFF9FFEB:FFFFFFADFFFFEF@A>;@-AAAAF;FBD/BFFEA.=DC.BEFF?DF0ACFFDFFGGGGGGGGGHHCDHHHHHHHGFEGGGGGGHHGGGHGBGF5FFGGGHHGHHGHHHFFHHHHHHHGGFHHGBFHHHHGGGGCGHFHCGGGGHGFGGFFGGFGFBFDBFF?AABB
@M02197:102:000000000-ALU3V:1:1101:22063:4229 1:N:0:1
ATGTGCTGCTCGTCCTCCGCTTATTGATATGCTTAAGTTCAGCGGGTATCCCTACCTGATCCGAGGTCAAAGACGGTAAATAGCTTTATGGTCGCGCCCACGGCACCCCAATGAACGCATTGTACTGCGCGTTGAGGTGCCAGAGACCGCTGCCAATGACTTTGGGGCGAGTCCACGCGCAAAGGCGGGACAGACGCCCAACACCAAGCAGTGCTTGAGGGTGTAGATGACGCTCGAACAGGCATGCCCCACGGAATACCATGGGGCGCAATGTGCGTTCAAAGATTCGATGATTCC
+
A33>>5D5DFFAGGGGGCFGGCEHHHGHFGGHHFFFFHHHGGFGCCECEDHHFGHHGHG5A5F?ECEGHHHHH27F1FF4FF(9HHEBFEF44E@EGGGGG?/>EBFGGGDB?G<GFDCDGHH<HEBGGC@BDFFEFGFFGFGCGGF:A?HGHHF=:CFH0C0@CA9F@GB?FF#BA>B19EB<#E11EFFEEEEEEFBFE/GEHGF?AGGBBBFFEEGHGEF79FBGB>,;0/;=BB1BHFA;EACE/CB0FEFAA10GFEECEA0A1GE00AA1GA33BFFA1FB13311AA>11
@M02197:102:000000000-ALU3V:1:1101:19168:4240 1:N:0:1
ATGTGCTGCTCGTCCTCCGCTTATTGATATGCTTAAGTTCAGCGGGTATTCCTACCTGATCCGTGGTCAACCTGAGAAATAAAAGGTTAGACCGACCCGACGAGACCTTGCAACTCCCCGCGTGCCTCGAAAGACTCGTTGCGAAGAGGGTCCCACGGACGCCGTCATTGTCTTTGAGACCAGTTGCGTTGCCACAACTCGGTCCAACACCCAAACCGAGGTTTGGAGAGAGGATAATGACGCTCGAACAGGCATGCCCATCGGAATACCAATGGGCGCAATGTGCGTTCAAAGATTCGATGACTCAC
+
ABAAAFFBFFFAGGGGGGGE?EGHHGHHHHHHHHGFHHHGHFHG2AEGHHHEFGFHHFGH5FGGEGHHHGHHFHFFGHHHFF3GH59FD1@@:E#2EEFCCFGE9GEFHEFHGGFHFFEC9CDGGHH8CGH9/9<>9FCC<DCFCGC.;::CCC<CDA<A>5A1A1AFGF?F046F?AAFEFFFFFFFDDCAFFFFE/9FFDFDFFFF//E?GCFCEH:FE;1HHF1BFHFHHGBHHEE9CFE;D9BBA1HGGGHGC/CCEFGDGEDDHFFFBE0EA113BGGGEGBGBGFFGEB111DBDFFAA1>1
@M02197:102:000000000-ALU3V:1:1101:19156:4258 1:N:0:1
ATGTGCTGCTCGTCCTCCGCTTATTGATATGCTTAAGTTCAGCGGGTATTCCTACCTGATCCGTGGTCAACCTGAGAAATAAAAGGTTAGACCGACCCGACGAGACCTTGCAACTCCCCGCGTGCCTCGAAAGACTCGTTGCGAAGAGGGTCCCACGGACGCCGTCATTGTCTTTGAGACCAGTTGCGTTGCCACAACTCGGTCCAACACCCAAACCGAGGTTTGGAGAGAGGATAATGACGCTCGAACAGGCATGCCCATCGGAATACCAATGGGCGCAATGTGCGTTCAAAGATTCGATGACTCAC
+
BCCBCFFFFFFAFGGGGGGGGGGHHHHHHHHGHHHHHHHHGHHGGGGGGHHHHHHHHHHGHHHGGGHHHGHHHHFFHHHHHGGFHGHHHG<HHGGGGGGGGGGGGGGHFEGFFHHHHHGCGGGFGH;HGGHGGHGGHGHGHGGFFGFGGGGHGH<HGDGGC@EBGGGGGGGHFGGFHGGHHHGGFFFHHFHGGFHFFFFGFGDFHEFFEFGGEEAFFGHFEFFEGFHFHHHHHHHHGFFEFD2DGGBHHFHFHGFAHGEG?FFHHHHHFFGBEEEA2FHFHGCCEGCA5FFGGEBCC4FFFFF@AAA?
@M02197:102:000000000-ALU3V:1:1101:13789:4317 1:N:0:1
ATGTGCTGCTCGTCCTCCGCTTATTGATATGCTTAAGTTCAGCGGGTATCCCTACCTGATCCGAGGTCAATCATAAAAAAGTTTGGGGTTCTGGCAGGACACCACCGGGACTCTGTCGCGAGGAGTATTACTACGCGTAGAGACAGGAGGCACCGCCACTGCTTTTAAGGGCTGCCCTGTGACGGGCAGGCCCCAACACCAAGCTGAGCTTGAGGGGTGATAATGGCGCTCGAACAGGCAGGCCCCCGGAATACCAAGGGGCGCAATGTGCGTTCAAAGATTCGATGACGCAC
+
1>11>BFFFFFAGGGGGGGGGGGHHCFHFGHHHHHBHGGFGFDEGGGGGGHHHHHHHBFHHHHCCEG9H1$:E-FHH::7?FG<:EG/EE<;<F:<G;+G<HGHH//E?7C;8/B2:8795G5@?.5.H9F<FBC7?4C-#=*.6<.;#.;7FACCGGAFFGGEGGFEFGFEG?EFE6FBF<CC@@@2B@BEA/GGFHGFFF1AFEBFFBAEACFG>BB22B//>#BBFF?=HGBGF0?E#9BFFF0D2HHGDBGF//EE0011EDE00E0GF3GGBGEGE1C31A>1>1AAA
@M02197:102:000000000-ALU3V:1:1101:17886:4303 1:N:0:1
ATGTGCTGCTCGTCCTCCGCTTATTGATATGCTTAAGTTCAGCGGGTAATCTTACCTGATTTGAGGCCAGAAAGGAATACATAAAGAATTATGTATGTGTGTGTTTGTTTGGTAGCAGATGACAAAAGCACAAGATTTTTATGGGTTTGCCTTAACAAAAATCTATGGCTGACACTCATCCACTCATACTTTTAAGGCAAGGTGATACAAAGAGGCTAATCTCATCACCAAGCCCAAGGACCCGTTAAAAGAATTTTTCATAAAAAAAAACCCTTTTAATGGAGATATTCACGACACTCAAACAGGCATGCTCCGAGGAATACCAAGGAGCGCAAGATGCGTTCAAAGATTCGATGATTCAC
+
CCCABFFFBFFCGGGGGGGGGCGHHHHHHHFHGHHHGGHHHFHGGGGGHHHHHHHHGHHHHHHHGGGFCFCHHHFGHHGGGGHHHHHFHHGHHHGHHFHHHGGGHHFFGHFEFGHHHHHHHHHHHHHHHFHGHHGHHGGFGHHEHGGGGFHHHGHHHHFHHHHHCGHGHEGHHHHHHHHHFHHHGEGHHGHHGHHCHHGFFEHBFGHGHHHHGHFGHHGFHHHGHGGFGHGEHFFHHHGEGCGFHHFGHHFHHGHHEFHGHGFFEFAGHGCGGHHHHHHHHF5HHHGFEAAGHHGHEFGHHHHGHGGBHGGGFEBHHHGHHHHHHHGEGFEGHHHGDGGCGGGFCGGGFFFFFFFFFBBBBA
@M02197:102:000000000-ALU3V:1:1101:10568:4400 1:N:0:1
ATGTGCTGCTCGTCCTCCGCTTATTGATATGCTTAAGTTCAGCGGGTATTCCTACCTGATCCGAGGTCAACCTTGATAAAAAGAGGTTTTGACGGCAGCGGGCGCCCGGTGCTCACGGCGTACGAATTGCTTCTTAACACGCCGGGGGTCGGGGTCCACGCCGATTCATTCCGGGGGGGCCGGCCGCGGGGGGCCGGCGACTCCCAATACCAAGCGGGGCTTGATTGGTGAAATGACGCTCGAACAGGCATGCCCCCCGGAATACCAGGGGGCGCAATGTGCGTTCAAAGATTCGAAGATTCAC
+
BABCCFFFFFFAEGGGGGGGGGFHHHHHHHHGHGHFBHHHGHHGGGFFGHHHHFGHHGHHHHGGGGGHGHHHHHHHHGF3FHGGFHFG;GHGHG?CEGFE#?DFG;GC99CCB9HG:D;C@<CCEGEEFF:GFHHHHHHHGGGGGAGG3DFAFFBDEFBAD8FBBFFFFFFF/BFAAF9@DCFACFFAFFAAA;FCFFFFF;.BFFFFFFCFCAGGHCD@<9CFFFBHGFDGFFFABCBFA91DFGFGCH@@/EA/?HHHHGGEEF?EEGEEE1HHHEAE0CGGFGA3GE11?ADB33FA?>1A
@M02197:102:000000000-ALU3V:1:1101:12384:4525 1:N:0:1
ATGTGCTGCTCGTCCTCCGCTTATTGATATGCTTAAGTTCAGCGGGTATCCCTACCTGATCCGAGGTCAACCTGAAAAAAGAGGTTGGACGGCACACTCCGACCGGCCACCGACGCGAGACAGATGCCACAACGCGAGGGGACGGACGGCGTGGCCGGCGACATTGGGGCGGGCGGCCAGAAGCCGCGGCGCCCAACACCCAGCCGGGCTGGATTGGTGACAATGACGCTCGAACAGGCATGCCCCCCGGAATACCAGGGGGCGCAATGTGCGTTCAAAGATTCGATGATTCAC
+
BBBBBFFFFFFBGGGGGGGGGGEHHHHHHHHHHHHHHHHHHFHGGGGGHHGHHHHHHHHHHHHGGGGGHHHHHHGFHHHGGGHH:GHEBG?EEGFGH<HHGGGGGGGGGGHG@GGGG@@DGGHHFHHHHHHHCFGGGGFGGGGGG@@EFFF@DFFFFFFFFFFFFFFFFFFFFAFFFFFFABBBFGGGDAAAEGDED9GGGGGCGGEGHHFHHHHHGDGHHHHGGFCDDHDHFGFHHEHH3GCEECGHHHGFDAHGEGGGGGGHHHGCEEGGEG3GFGGEGG1FBFFFF@A@AA
@M02197:102:000000000-ALU3V:1:1101:22340:4761 1:N:0:1
ATGTGCTGCTCGTCCTCCGCTTATTGATATGCTTAAGTTCAGCGGGTATCCCTACCTGATCCGAGGTCAAAGACGGTAAATAGCTTTATGGTCGCGCCCACGGCACCCCAATGAACGCATTGTACTGCGCGTTGAGGTGCCAGAGACCGCTGCCAATGACTTTGGGGCGAGTCCACGCGCAAAGGCGGGACAGACGCCCAACACCAAGCAGTGCTTGAGGGTGTAGATGACGCTCGAACAGGCATGCCCCACGGAATACCATGGGGCGCAATGTGCGTTCAAAGATTCGATGATTCAC
+
AB?ABFFFFFFBGGGGGGGGGGGHHHHHHHGHGHHHHHHHHHHGGGGGHFHGHHHHHHHHHHGGGGGGHHHFFHGGDEGHHGFHHHHBGFHFD@EGFFGGGCEEGGGFGDDGHHGGFCFGGHHHHHHHGFGGGGBGHFCGHFGFAGHEC?DD8GHEHFHG;HHGF?CDFHGDFFGGFFFFGFFFFEG1DGBEEFFGFGFFE;3GHHHGFFHGFGFFHGEFG9G9GFHEGEFEDFFFFFFFFFEHBAE0A233BEF5D5BFHEEEA2GFFFFECE2FGAGF55GEGGFFF5FDFA3AAA
@M02197:102:000000000-ALU3V:1:1101:6853:4872 1:N:0:1
ATGTGCTGCTCGTCCTCCGCTTATTGATATGCTTAAGTTCAGCGGGTATCCCTACCTGATCCGAGGTCAATCATAAAAAAGTTTGGGGTTCTGGCAGGCCACCACCGTGACTCTGACGCGAGGAGTATTACTACGCGTAGAGCCAGGAGGCACCGCCACTGCTTTTAAGGGCTGCCCTGTGACGGGCAGACCCCAACACCAAGCTGAGCTTGAGGGGTGATAATTACGCTCGATCAGGCATGCCCTTCGGAATACCAAAGGGCGCAATGTGCGTTAAAAGATTCGATGACTCAC
+
AAA>>BBB1FF11AEAGFGECGGH3FFFHHHCHHHHFGBGFGG?EE/AGFGFHHGFGGBGGHFEEEBF@@-.68DDFG9G/:HHGEA@E90;HE7H0/#76FFHH:?#/3CF3<7)3<;C6C0C?0?11F;1:;G6GC8CE#.()A=G06C9HG?C22CF0B11;1FGFFAC:A/9DB900;FBFFB0<#;/EAE?>E/>;11;GBBA9FB9//00@DEDBBFB#BEEF#/DB$B9F100FFA9#/EAFFBDD/E11GCEB0EFHHGA0A0111A1FG3E1GBBFDD11>11>1
@M02197:102:000000000-ALU3V:1:1101:6842:4856 1:N:0:1
ATGTGCTGCTCGTCCTCCGCTTATTGATATGCTTAAGTTCAGCGGGTATCCCTACCTGATCCGAGGTCAATCATAAAAAAGTTTGGGGTTCTGGCAGGACACCACCGGGACTCTGTCGCGAGGAGTATTACTACGCGTAGAGCCAGGAGGCACCGCCACTGCTTTTAAGGGCTGCCCTGTGACGGGCAGGCCCCAACACCAAGCTGAGCTTGAGGGGTGATAATGACGCTCGAACAGGCATGCCCTTCGGAATACCAAAGGGCGCAATGTGCGTTCAAAGATTCGATGACTCAC
+
AAB?AFFFFFFBGGGGGGGGGGGGGHFHHHHHHHHGFHHHHHHGGGGEHHHHHGHFHBCHFFHFGGGHHGHHH.HHFHF;GBF;0A99G;<<HHH:GGGEHHG,H;EE?8CFF8G<HG:GCG8GGGHHHH<H<GGG4@7677H9HF0CEGGGFFAGGHGGGGGHFHHFEGFEFGGGFFGGGFFDFFFFEFFFGFFFFGAFFGFFEEEFF8FFFFFFG2FFFF0BFFEDFEGHHGFGG9FGFF/EFGGHEHGHHGFFHGEAAEEFFBFEAECFF1BF33GEFFF1@B1@@>>1>>
@M02197:102:000000000-ALU3V:1:1101:11960:4857 1:N:0:1
ATGTGCTGCTCGTCCTCCGCTTATTGATATGCTTAAGTTCAGCGGGTATCCCTACCTGATCCGAGGTCAACCTTAGAAATGGGGTTGTTTTACGGCGTAGCCTCCCGAACACCCTTTAGCGAATAGTTTCCACAACGCTTAGGGGACAGAAGACCCAGCCGGTCGATTTGAGGCACGCGGCGGACCGCGTTGCCCAATACCAAGCGAGGCTTGAGTGGTGAAATGACGCTCGAACAGGCATGCCCCCGGAATACCAGGGGGCGCAATGTGCGTTCAAAGATTCGATGATTCAC
+
ABBBAFFFFFFBFGGGGCFGGGGFFHHHFHG5FGHHHDGHCADFA2EFB5F3GGHGHFBGHFHDFGGGHEHHHHB3FF9GFEF9EEGFHHHHHGEECEE>F<HFHAADFG;HGGHHHEFHCGCGGHHHDGFGHHHGCCGEEGGFGGGGFCGHBCG9C?C?CACFGDGGGGBE#EAFGGC4ADFFCC=GFGFFF)FFGGFFFFFECGFGFGFFGHG1GE99>HFGFEED?DDD@BAHGFAF>AF?EA0GFHDF1C/EA00A0AAD31GEA01BFGF33GAB1C@@31BD?11>1
@M02197:102:000000000-ALU3V:1:1101:24328:4917 1:N:0:1
ATGTGCTGCTCGTCCTCCGCTTATTGATATGCTTAAGTTCAGCGGGTATTCCTACCTGATCCGAGGTCAACATTCAGAAGTTGGGGTTTAACGGCGTGGCCGCGAGGATTACCAGTAAAGATGTGTAAATTACTACGCTATGGAAGCTCGACGGGACCGCCAATGTATTTGGGGAGTGCAGCAGGACTGCAGCTCCCAACACCAAGCTGGGCTTGAGGGTTGAAATGACGCTCGAACAGGCATGCCCGCCAGAATACTGGCGGGCGCAATGTGCGTTCAAAGATTCGATGACTCAC
+
BBBBAFBBBFDAGGCGGGGGGGGHGGDFFHHHGGHHHEH5EFBFGGGGHHHHHHHHGBGHEFFEGGDGHHHFG<:H:FH<;:HHG9FG/H<GGGGGGGGC:;>@<#/<;F9F:F;19F%<11D=9#DDFBG:G9FHC@CE/DC;DC.$CD.@?#.:FHFHBHGDFFGFFHCFHFDFFHBGGBHGCD9CGEHDFCBFE?-FAFFFEF:HGGGAGHGADAA39GFGBFFEGE9GEHGFHFGGAFEEECEHHGEGFGFF22?GFGGCFGHHGGGCGHGGGCGGGCGGFFFFBFF?BBAA
@M02197:102:000000000-ALU3V:1:1101:15373:4999 1:N:0:1
ATGTGCTGCTCGTCCTCCGCTTATTGATATGCTTAAGTTCAGCGGGTATCCCTACCTGATCCGAGGTCAAAGACGGTAAATAGCTTTATGGTCGCGCCCACGGCACCCCAATGAACGCATTGTACTGCGCGTTGAGGTGCCAGAGACCGCTGCCAATGACTTTGGGGCGAGTCCACGCGCAAAGGCGGGACAGACGCCCAACACCAAGCAGTGCTTGAGGGTGTAGATGACGCTCGAACAGGCATGCCCCACGGAATACCATGGGGCGCAATGTGCGTTCAAAGATTCGATGATTCAC
+
BBBBBFFFFFFAFGEGGFGGGG?HHHGHHHHHHHHBGFGHGHHGGGGGHHEGHHHHHHHEGHHEGGGHHHHH<HGGFFGBEBGGHFHFHBH@GEGAEGGGGGGEGGGGGGCHGFFHHGGGGHGHHGHHFCDDGGHHHGFGHHHEAGHGGGHHHHHFGGHHFHHHGGGFHHGGFF@CFFHHHDGGGEHFFAFFFF?GEFGE?AEGHGHHHGHFFGHHHACHGHHHHHH?FEFFCDGHHFFGHHFGFGGGEF3FFHFFABBG22?GGEFFB5FE?E?CFGFGF5GGGGFFFFF55AAA>3
@M02197:102:000000000-ALU3V:1:1101:16536:4999 1:N:0:1
ATGTGCTGCTCGTCCTCCGCTTATTGATATGCTTAAGTTCAGCGGGTATCCCTACCTGATCCGAGGTCAATCATAAAAAAGTTTGGGGTTCTGGCAGGACACCACCGGGACTCTGTCGCGAGGAGTATTACTACGCGTAGAGCCAGGAGGCACCGCCACTGCTTTTAAGGGCTGCCCTGTGACGGGCAGGCCCCAACACCAAGCTGAGCTTGAGGGGTGATAATGACGCTCGAACAGGCATACTCGCCGGAATACCGACGAGTGCAATGTGCGTTCAAAGATTCGATGACTCAC
+
AAAAAFFFFFF@GGGGGGGGGGGHHHHHHGHGHHHFHHHFHHHGEGGGHHHHHHHHHHHHHHHGGGGFH;<<G<HHHHF9:;H<HECE:GHHFH:HGG;G:<G<9:FFC5@G;HH<<GFC:GGCAG:H8;;<FB?CG6GC5DG;FHH9EEG;HGGGGGGGGGGFFGHHGHGGGBEGEHE?CFFDFEEFDCFFEDFEFFEFFHGFFFGEDFHG8GHHGCGFHHHFGGGGHEGHHFHHGEGFGAEBGECHHHHGDGGGEHGHCHGHHHHGEEGHGGFGFGFGGGFFFFFFFAA3A3
@M02197:102:000000000-ALU3V:1:1101:20303:5119 1:N:0:1
ATGTGCTGCTCGTCCTCCGCTTATTGATATGCTTAAGTTCAGCGGGTATTCCTACCTGATCCGAGGTCAACCTGAAAAATATAGATTTAGAGGTGGCCGGGCCCACAAGACCTTGCAACTCGACGCGTGCTCCGGAAAGCTCAGTGCGAAGAGGGTCCCATGGACGCCCGTCATTGTCTTTGAGACCAGTTGGCCGCGAACGGTCCAACGCGGTCCAACACCCGAAACCCCCGCGGTAAAGCAGGGGTTTTGGAGGGAGGATAATGACGCTCGAACAGGCATGCCCTTCGGAATGCCAAAGGGCGCAATGTGCGTTCAAAGATTCGATGACTCAC
+
AABA3DF5FFFBGGGGGGGGGGGHHHHHHHGHHHHHHGHHHHHGGGGGGHHHHHHHHHHHFFHGGGGHHHHFHFHHHGAHFGGHHGFGHFEB13FFFHEEGCGGGGGHHFFFH9HHFGH<H;FGCCG/AAFHFGGGF@GHFHHHDFHGGGGGHDFGHFHHFHGFCCGBGGFGFFGFGGFFFFFFFFEBFFFFGFGDFFEGCGF9GGGFFFCG?AHEGCGHGGGFFDCGGGFGEEFGGHHHGGGGEFB13@BGFHGFHBGEFHHGGGGFE2GGHHHHHGHGHGGGE?GEGHHHHGHFBHHE2GGFHHCHGGGGHGGGGGGGGGGFFFFFFFCCCCC
@M02197:102:000000000-ALU3V:1:1101:15260:5131 1:N:0:1
ATGTGCTGCTCGTCCTCCGCTTATTGATATGCTTAAGTTCAGCGGGTATTCCTACCTGATCCGAGGTCAACCTTGTAAAAATGGGTTATAGGACCGTGCCGGGGGACCTTTCGACTCCGTGCGTGCTTGAAAAGCTCGTTGCACCGAGAGTCCCACGGACGCCGTCATTACTTTTGGGACCGGTCGGGGGTGAACCCGGACCTGGGTCCAACAACAAGCCAGGCTTGAGAGGTGATAATGACGCTCGAACAGGCATGCCCTTCGGAATACCAAAGGGCGCAATGTGCGTTCAAAGATTCGATGACTCAC
+
BBBBBFFFFFFBFEGGGGGGGGCHFGHHCFHHHHHHHHHHFHGGGGGGHGGFHHHHHHEHHHHGGGGGGHHHHHFHGHHHHHHHHHGHHGH9GGHCGFGHGGGGGGGGHHHHGGGGGHGFGFGGGGGGGGGGFGHHHGGGGGHHHGGGGGHHGHCHGFGGDCGHHHHBHHHGHHFHCC>ADFGGGGGHHFDCFCGGFHGGEDFGHHFAHHFGHHGHFGFHCFHGFHFFHHFFHFGFFGFGGFFGHGHHGHHHFGHGGGGGFGHHGFHHFBHFHGGGGEHGHGEEAEECFFGBFCGGGFFFFBFFAA>AA
@M02197:102:000000000-ALU3V:1:1101:23314:5180 1:N:0:1
ATGTGCTGCTCGTCCTCCGCTTATTGATATGCTTAAGTTCAGCGGGTATTCCTACCTGATCCGAGGTCAAACCTAAAGAATTGGGGTGTTTAACGGCTGGGACGCCGGTCACAATCGCAAGCGAGGAAATAATTACTACGCTCAGAGTGCTGACCGACTCCGCCACTGGATTTGGGGAACTGCTATACCGCAGATTCCCAACGCCAAGCAACAGGGCTTGAGGGTTTGAAATGACGCTCGAACAGGCATGCCCGGTAGAATACTACCGGGCGCAATGTGCGTTCAAAGATTCGATGATTCAC
+
>>A>AFFFFFFBGGGGGGGGGGGHHGHHHHHHHHHFHHHHHHFEFGGGHGHFFFHHHHHHHHHGFGGHHHHHGHGHHHHHHHHGHGE5EGHFGHGCFFGGGHHGCCGC0@EHEHFHFGFFC?CD?5FFGHHGFH-;GHHG@CFGE<C=DFCFH/GFC?DFFGGGGGFGGGGGGHFGHHG2;HEHFABBFHFHGHGFFGFFFFBEGDGEEFFHHGGGHHHHHGGFFGHHHHHGGEFGGHEFEBFHGHHHGGGE?GFHHFDFFHFEA2GGGGGHGHHGGGDFGGGGGFGGGGFBFFFFFAAAA?
@M02197:102:000000000-ALU3V:1:1101:18278:5173 1:N:0:1
ATGTGCTGCTCGTCCTCCGCTTATTGATATGCTTAAGTTCAGCGGGTATCCCTACCTGATCCGAGGTCAAAGACGTTAAATGTGCTTGTTGGACGCGAGCCGTAGCCCCTCGAGAAGCGCAATGTGCTGCGCGAGAGGAGGCAAGGACCGCTGCCAATGAATTTGGGGAGAGTCCACGCGCGGAGGCGGGACAGACGCCCAACACCAAGCAGAGCTTGAGGGTGTAGATGACGCTCGAACAGGCATGCCCCACGGAATACCGAGGGGCGCAATGTGCGTGCAAAGATTGGATGGTTCAC
+
BBBBBFFBFCFAEEEGGGGEGEEHGF5DBAAGFHGEFGGFHHHE?2AAHHFHH3AGHHFH5G11??F?3GFGB8E$;1B;HB(@(:DEG8HGB;>E9#EE79ED;9D2EHGCFAEDFHG9GC5GFFHHHHFCCDCGCD0<;AE#ACGHAC:@HHGF<CD#0CFFBGFF$G@CEFFFBDFFFA?/?CGDGGDCAE<AB/?@A>?>/B1HFBGB1B12GCEFFBAB@FFFBE?;?9/A26B181CFGEB///FCFDGD///CGGCFEA0E1BCGEAAA11B13AFFFA111FCB11A1A>>
@M02197:102:000000000-ALU3V:1:1101:12111:5213 1:N:0:1
ATGTGCTGCTCGTCCTCCGCTTATTGATATGCTTAAGTTCAGCGGGTATCCCTACCTGATCCGAGGTCAACCTTAGAAATGGGGTTGTTTTACGGCGTAGCCTCCCGAACACCCTTTAGCGAATAGTTTCCACAACGCTTAGGGGACAGAAGACCCAGCCGGTCGATTTGAGGCACGCGGCGGACCGCGTTGCCCAATACCAAGCGAGGCTTGAGTGGTGAAATGACGCTCGAACAGGCATGCCCCCCGGAATACCAGGGGGCGCAAGGTGCGTTCAAAGATTCGATGACTCAC
+
ABBAAFFFFFFCGGGGGGGGFGFHHHGHHHHGHHHHHHHHHHHGGGGGHGHHHEGHHHHHHHHGGGGHEHHHHHHHGHGHHHGGGGGGHHHHHEFGGGGGGH<HHGGGGGGHGGHGHHHHGGGGGHHHHHHHHHFGGGGGGFHGGFDEGFHHHHFEHFHGFFFFGFGGGGGGGFEGFCFGGGGEDDGC@@FDFFHHHFGFFFGGGHDEHGEGH:HHGHHHHGHGGFFGGHGFGHGHHGHHGGGGGGGGHHHGHHHGGGGGGGGHHFHEEGGFFFGGGGGGGFBFDFFFFBBBBB
@M02197:102:000000000-ALU3V:1:1101:9690:5446 1:N:0:1
ATGTGCTGCTCGTCCTCCGCTTATTGATATGCTTAAGTTCAGCGGGTAATCCTGCCTGATTTGAGGTCTAAATCAAAAGAAATGATGAGTTAGAAGCTGCCGCATCACAAATTTGGCCACTTTAATTAAAAAGTGTCCTCAGCGAATAATCTATTACGCCAAGTCAAGCCAATCAAGGGAACTGGTATGCTAATATATTACGAATGAGCTTTTCATTACAAAAAGCAAGCATTCAGAATCCAAGCTCCCGCAATTACAAAAATTGAGGGGTTGAAGAATTCATGACACTCAAACAGACATGCTCTACGGAATACCATAGAGCGCAAGGTGCGTTCAAAGATTCGATGACTCAC
+
AABBBFFFFFFBEEGGGFGGGGGHHHFGGHFHHHHHHHHHGHHGGGGGHHHHHHHHHHHGHHHBFGHHHHHGHHHHHHHGHGFHGHHHGFHHHHHGGHHHHGGGGGHHHHGHFGHHHHHGHHHBGHHHGHHFDDGHHHHHHGGGHGGHHHHHG<HHHGGGDGHHGHFHGEHHHHHHHHGHHHGFHGHHHFHHHHHHHHFGHGHHHHHHHHHHHHHFFHCFFGGEGGHFGEFGHGHHHHHGHFHGGGEEGGHFHFFGGHHGHHHHGGGGHHEHHGHHBHHHGHHHHGHEFHFHBHFFHGHHHHGGHFFGHCHHHGGHGHGGGGHHGHGGGGFGGFGGGGGG4FBFFFD5AA>3>
@M02197:102:000000000-ALU3V:1:1101:15631:5504 1:N:0:1
ATGTGCTGCTCGTCCTCCGCTTATTGATATGCTTAAGTTCAGCGGGTAGTCCTACCTGATTTGAGGTCTAAACTAAAATAGTATTAGAGTGGAGGGAGCGAAAACTTATTACGCATTCCACTTAGTCATTTAAGACGAGCCACTAATGGCAACATCCAAACCTTATAATTAGAAAACTAGTTATAAGAGTCTATATGACACTCAAACAGGCATGCCTTTCGGAATACCAAAAGGCGCAATTTGCGTTCAAAGATTCGATGACTCAC
+
BCCBBFFFFFFDGGGGGGGGGGGHHHHHHHHHHHHHHHHHHH;GGGGGGHHHHHHHHHHHHHHHGHHHHHHGH9HHHHHDGGHHHHHHH;HHHHGGGGF9GGGGHHHHHH8HFFEGGHHGFHHGHFHFHH5FGGHHHHFGDHHHHHHHGHGHHHHGHHHGEHHHHHHHHHHHHHHHHHHGHHHHHHHHHGHHHHHHHHHFGHHHHHHHHHHHHHFGGGFGHHHHGGGHHHGGGGGGHHHEGG8HGGGGGGGGGGFFFFFFF?ABBB
@M02197:102:000000000-ALU3V:1:1101:11982:5504 1:N:0:1
ATGTGCTGCTCGTCCTCCGCTTATTGATATGCTTAAGTTCAGCGGGTATTCCTACCTGATCCGAGGTCAACCATTAAAAATTGGGGGATTTAGCGGCCAAAGACGCTGCAACTCCAGTCAAAAGCGATATAAAAATTTACTACGCTCAGAGGATATCGCAGATCCGCCGTTGTATTTCAGGAGCTACAGCTAGCAAAAGCAGTAGGCTCCCAACACTAAGCTAGGCTTAAGGGTTGAAATGACGCTCGAACAGGCATGCCCACTAGAATACTAATGGGCGCAATGTGCGTGCAAAGATTCGATGACTCAC
+
>AAAAFFBFFFAECGGGGEGGEEGGHGGHHGBHHDGDGGFHHHCGGGCFBGHHHHHF3FHHFFEGGEHHHFFEHHFG@D3EFBGHCG48;GHHHGCFGGHFHHG?DDD8F8HC2@2F>GGFGHGGF5#FFHGHDFGHHHHFHHGGFG?7H1CGFGBGAEGBCGHB0E8HGFFEHFFGCHFGHHHHHFHF1EHGGBGGEHFHHHHFFFFGHEHHGFAFFHGEFF9ABFGGFE9HG;HHFFFEEGCHEEF1ABF1B00HAHF1GE2GGFCGGGFFBAEB0CHHGHEEAEA131B3DFECGFFFFFDB>11>A
@M02197:102:000000000-ALU3V:1:1101:16422:5521 1:N:0:1
ATGTGCTGCTCGTCCTCCGCTTATTGATATGCTTAAGTTCAGCGGGTAATCTTACCTGATTTGAGGCCAGAAAGGAATACATAAAGAATTATGTATGTGTGTGTTTGTTTGGTAGCAGATGATAAAAGCACAAGATTTTTATGGGTTTGCCTTAACAAAAATCTATGGCTGACACTCATCCACTCATACTTTTAAGGCAAGGTGATACAAAGAGGCTAATCTCATCACCAAGCCCAAGGACCCGTTAAAAGAATTTTTCATAAAAAAAAACCTTTTAATGGAGATATTCACGACACTCAAACAGGCATGCTCCGAGGAATACCAAGGAGCGCAAGATGCGTTCAAAGATTCGATGATTCAC
+
CCCCCFFFFFFCGGGGGGGGGGGHHHHHHHHHHHGHHGFHHHHGGGGGHHHHHHHHHHHHHHHHGHGGHHHHHHHHHHHHHHHHHHHHGHHHHHHHHFHHHHHHHGHHHHHGHHHHHHHHGHHHHHGHGHHHHHHHHHGHHHHHHEFFGFHHHHHHHHHHHHHGHHHHHHHGHHHHHHHHHHHGHHHGHHHHHHGHHHHGHHHHGHHHHHHHHGHHHHHHHHHHHHHGGHHGGHHHHHEGGGGHHHHHGHFHHFHHHGHHEGGGGGGGGHGHFHGHHHGHGHHHHHGHGGGHHHHGHHHHHHHHGHHHGGGGGHHHHHHHHGHHHGFFGGHHHHGGGGHGGGGGGGGGGFFFFFFFCBAAA
@M02197:102:000000000-ALU3V:1:1101:10758:5452 1:N:0:1
ATGTGCTGCTCGTCCTCCGCTTATTGATATGCTTAAGTTCAGCGGGTATCCCTACCTGATCCGAGGTCAAAGACGGTAAATAGCTTTATGGTCGCGCCCACGGCACCCCAATGAACGCATTGTACTGCGCGTTGAGGTGCCAGAGACCGCTGCCAATGACTTTGGGGCGAGTCCACGCGCAAAGGCGGGACAGACGCCCAACACCAAGCAGTGCTTGAGGGTGTAGATGACGCTCGAACAGGCATGCCCCACGGAATACCATGGGGCGCAATGTGCGTTCAAAGATTCGATGATTCAC
+
AA?ABFFFFFFBGGGGGGGGGGGHGHFBGHFHFHHBGHHHFHHG?EAEHHHHHHHHHHGHHHHDGGGHHHHH;FEGEFGHHGHHHHGHHFHHFCGGGGG/@EFEEGGDFGGHHHGHHGGGGGHEHGFFGGGGGGHHHHFFHHFFHH/CFGHGHHHHHHHHHHGGFCCAHHHCGFGGGFGFHCGGGFFFDFGEEFFFAFHFFFHGHHGGHHHHHFFFFHFHH;HHGFGFEFE?FGEFHHGBBHEHFGGEECFEE2FHFEBHGA?CFEEBBHG?GEE1GGG3GGGAB1BFB31D31A>11
@M02197:102:000000000-ALU3V:1:1101:14708:5579 1:N:0:1
ATGTGCTGCTCGTCCTCCTCTTATTGATATGCTTAAGTTCAGCGGGTATCCCTACCTGATCCGAGGTCAAGTCATAAAAGAGCTTACTGGACGCTGATCCACCAAACTTCAAGAAACGCAAATGTGCTGCGCGAGAAGCTGGCACGACCGCTGCCAATGACTTTGGGGCGAGTCCGCGCATAAAGCGGGACAGACGCCCAACACCAAGCAGAGCTTGAGGGTGTAAATGACGCTCGAACAGGCATGCCCCACGGAATACCGAGGGGCGCAATGTGCGTTCAAAGATTCGATGACTCAC
+
BABCCFBFFFFAEEEGGGGGGGHHHGHHHHCHHHHGHFFHHGHGGGEGHHHHHHHHHHEGHHHGGGGHHHHHHGHHHHHHGGHHHHHHGHFH?EFDGHHHGHHHFEHHHHFHHHHHHGGEFFHFGHHHHHGGGFGGGHFHHHGHHGGGCCDCGGHHHHHHHHFGHHFGFFGG/FGGAHGDDFCGFFGHFFFGGEFFFFGFFFHFHHGHHHGFGFFFHHGFFHHFGHEGGGFGHGGHHHHHHHHHFGF?CFFHGHHCHFGGGHGEEAEF5E5CGGGFGGCGGCFGFGFFFFFFFABBBB
@M02197:102:000000000-ALU3V:1:1101:16921:5731 1:N:0:1
ATGTGCTGCTCGTCCTCCGCTTATTGATATGCTTAAGTTCAGCGGGTATCCCTACCTGATCCGAGGTCAATCATAAAAAGGTTTGGGGTTCTGGCAGGACACCACCGGGACTCTGTCGCGAGGAGTATTACTACGCGTAGAGCCAGGGGGCACCGCCACTGCTTTTAAGGGCTGCCCTGTGACGGGCAGGCCCCAACACCAAGCTGAGCTTGAGGGGTGATAATGACGCTCGAACAGGCATGCCCCCCGGAATACCAAGGGGCGCAATGTGCGTTCAAAGATTCGATGATTCAC
+
BAAABFFFFFFBFGGGGGGGGGGHHHHHGBGHHHHHGHHHHHHGGGGGFGHHH3FHHHGHHEGECCGGBGB9GFGHBGB+EG8;D;1/?#5:4F99EE#FE0F;E:E9@9/9FHE%9E:/@6CCAFC6D19DG:D:GC:GEGG;<;.#:-A@@A9BCCGGFGGGGGGFDEFEADEFFGGDGFFEFFFE@99E:@DHEC9GHFFGGCCD0G9GGFG9HBGHGBHGGFCDHHGHHHHEHHGFC?FBGCGGHHFBFFHFF2GGDFGHHHGE2EEHGGGBBBGEBGFFBFFFBB?AA3
@M02197:102:000000000-ALU3V:1:1101:22867:5768 1:N:0:1
ATGTGCTGCTCGTCCTCCGCTTATTGATATGCTTAAGTTCAGCGGGTATTCCTACCTGATCCGAGGTCAACCTGAGAAATAAAAGGTTAGACCGGCCCGACGAGACCTTGCAACTCCCCGCGTGCCTCGAAAGACTCGTTGCGAAGAGGGTCCCACGGACGCCGTCATTGTCTTTGAGACCAGTTGCGGACGAACCACAACGCGGCCCAACACCCAGCCCGAAGGTTGGAGAGAGGATAATGACGCTCGAACAGGCATGCCCCCCGGAATACCAAGGGGCGCAATGTGCGTTCAAAGATTCGATGACTCAC
+
3AAAAFFFFFFBGGGGGGGGGGGHHHGHHHHGHHHHHHHCHFGGGGFGFHHGFGHHHHEGGHFGGGEHHHGHHHGHHGFHF@EGHGHHGHHHGEEEEEGCFGCC?DGHHGHGHHEHGHGGGG;GGHHGB;F;/GGHF9.CFGGFGEFFHAA#@FFGGFGGBDFGGGFFFFFFFBFFBFFFEFFFFBBDFBC;FAABFFFF.@=.C>DGGFDCGCDE?FAGG9HGGBBGHFGDBDFAF0HHFGGFCBHCGHGHGF1<0CCC>/EGGHHHFGDBFFB0E0A0113HEEEEF1EEF3BGGFGFFFFDDDAA1A?
@M02197:102:000000000-ALU3V:1:1101:24277:5938 1:N:0:1
ATGTGCTGCTCGTCCTCCGCTTATTGATATGCTTAAGTTCAGCGGGTATTCCTACCCGATCCGAGGTCAACCTTGATCGATTCCCGAAGGACTCGTGGTTTTTATAACGGCGTGGACCGCCGCCGTCAGAAGCGAGAAGTGGTGTCACAACGCTAAGACGGGCGGACGGCCAGCCGGTGAATTTGAGGCACGGGGGACTCCCCGTCGCCCAACACCAAGCCAGGCTTGAGTGGATTTAATGACGCTCGAACGGGCATGCCCCCCGGAATGCCAGGGGGCGCAATGTGCGTTCAAAGATTCGATGATTCAC
+
BCCCCFFFFFFCGGGGGGGGGGGHHHHHHHHHHHHHHHHHHHHGGGGGHHHHHHHHGGGGGGHGGGGHHHHHHHHHHHGGHHHHHGGGGGHHHHGHHGHGGGGHHHHHGGGGFGGDHHCDG?GG?/C<AGHACEFFFDFFGGCFGBFGHHGGGGGGFFFFGGADFAFAFAC;BFFFFEFFFFFFFFFFFDFFFFFFFBBBGGGGGAFFFFAAGHGD8HHHHFEHH6BBGHGHG;HGHHHDGGGDHGGHHGGHHHHHCCCCECGHHHHGFFCFEEGGGCEHHFHGGGGHG5B5FFFEB4CFFFFFFABAAA
@M02197:102:000000000-ALU3V:1:1101:25263:6049 1:N:0:1
ATGTGCTGCTCGTCCTCCGCTTATTGATATGCTTAAGTTCAGCGGGTATTCCTACCTGATCCGAGGTCAACCATTAAAATTTGGGGGATTTAGCGGCCAAAGACGCTGCAACTCCAGTCAAAAGCGAGATAAAAATTTACTACGCTCAGAGGATATCGCAGATCCGCCGTTGTATTTCAGGAGCTACAGCTAGCAAAAGCAGTAGGCTCCCAACACTAAGCTAGGCTTAAGGGTTAAATGACGCTCGAACAGGCATGCCCCCCGGAATACCAGGGGGCGCAATTTGCGTTCAAAGATTCGATGACTCAC
+
CBCBBFFFFFFCGGGGGGGGGGGHHHHHHHHHHHHHHHHHHHHGGGGGHHHHHHHHGHHHHHGGGGGHHHHGGHHHHHHHHHHHGGG9GH;HHHGGGGGHHHHHGGGGGHHHHHGGHHHHHGHHHGE@CGHHHGHHHHHHHGHGGEGGHGHFHFHHHGFFGGHHEHGGGFGGBFGGGGGGGGFGGGGGGGGGGGGGGGGGGGGGGGGHGHGFFHHHHGHHGFHHHGFGHHHHHHHHHGFFDFFFFGGGGGGHGHHCGFCGGEGGFFFHHHGCGGEE2GHFHGGGGGGGGGGGGGFGGFFFFFFFA>?BA
@M02197:102:000000000-ALU3V:1:1101:18108:5939 1:N:0:1
ATGTGCTGCTCGTCCTCCGCTTATTGATATGCTTAAGTTCAGCGGGTATTCCTACCTGATCCGAGGTCAACATTCAGAAGTTGGGGGTTTAACGGCTTGGCCGCGCCGCGTACCAGTTGCGGGGTGTTATCTACTACGCAGTGGAAGCTGCGGCGTGACCGCCACTAGATTTCGGGGCCGGGCTGACTGGCAGCCCGATCCCCAACACCAAACCCGGGGGTTTGAGGGTTGAAATGACGCTCGAACAGGCATGCCCGCCAGAATACTGGCGGGCGCAATGTGCGTTCAAAGATTCGATGATTCAC
+
BCCCCFFFFFFCGGGGGGGGGGGHHHHHHHHHHHHHHHHHGHHGGGGGHHHHHHHHGHHGHHHCGGGGHHHHHHHHHHHHHHHHG99E8:;:;GGGF;?GFG<476:6C7@7FGGGD:F5?#1CA:DG;;;;6F8$D?;.#-CG$;6E+GE,:F.../DFAGF:FC;FF9FFFFGDFAFCHFGFDGGBGFD?FDEFFECFDFF/CFAGF<AAGEFGGDFF9BDG9GFF;E????0?>GFFGDHHHHBF3EBCFFEGGFFFEGB5HGGGGGGGGGHFCHGCGFFB5GGGGGGGGFFFDFFFAABBA
@M02197:102:000000000-ALU3V:1:1101:22261:6089 1:N:0:1
ATGTGCTGCTCGTCCTCCGCTTATTGATATGCTTAAGTTCAGCGGGTATCCCTACCTGATCCGAGGTCAAGAGTGTAAAAAAGGCTTAATGGACGTCGTCGTAATGGACACAAAGCGCGGATTGTGCTGCGCTCCGAAACCTATACGCCGGCTGCCAATTGTTTTAAGGCGAGTCTACACGCAGAGGCGAGACAAAACACCCAACACCAAGCAGAGCTTGAGGGTACAAATGACGCTCGAACAGGCATGCCCCATAAAATACCAAGGGGCGCAATGTGCGTTCAAAGATTCGATGATTCAC
+
BBBB@FFFFFFB?EGGGGGGGGGHGHHHGGHCHHHHHHHHHHHGGGGGHHHHHHHHHHEHHHGFGGGHHHHHHHHDGHHHH/EFHHHHHHHGHHGGGGGGGGEHGHGFFGHHGHBHGGFFCFGHHHHHHHGGGFDGGFGGHHHHHHHGGHGGGGGGG1CHHGGGGDFGGGHHBGFGGFGGHGHGGGGGFFHFFFFGCGFFFFFGFEFFHGFFFHFEGHHHHGFGGGHHHFGGFFDFEDHEHFGHBGHGGGHHGHHHHHHHGHHGHGFDE?F5HHGCGEABGGGGGGFGFFBFFFFFBBBBB
@M02197:102:000000000-ALU3V:1:1101:15654:6217 1:N:0:1
ATGTGCTGCTCGTCCTCCGCTTATTGATATGCTTAAGTTCAGCGGGTAGCCCTACCTGATTTGAGGTCAATGTCAAAATATGCGGGTTGTTATGAGCAGGCCTCAAGACCGGCCGAGACGAAACTTATCACGTCAGGCGTAGGTCAAGAAATTCCCACTGAATCATTTGAGACGAGCCTTGTGAGGCAGACGCCCAGGTCCAAGTCCACCAAAAGGTCAAAAAACCCTCGGGGATTGATGTTTCATGACACTCAAACAGGCATGCCTCTCGGAATACCAAGAGGCGCAAGGTGCGTTCAAAGATTCGATGACTCAC
+
BCCBBFFFFFFBFGGGGGGFGCGHHHHHHHHGHFHHHFHHHHHGGGGGGHHHHHHHHGHHHHGHGHHGHHHHHGHDFHHHHHHGGGEFGGHHHHHHHHF3EGHHHFHHHHGGGGG?DGGGGGGGHHHHGHHGHHGGEHGHGGGGHGHHHCCHHHHHHHHHHFHHGHHHGHGGHGFGGGGGGGFBFFGGFGGGGGGHHGFFFEFHFFFFFFGEGGFGFFGFFFGEFGFGGFDFGBGFGFFHHGFFFFHHFHGGBHHHHHHHHHGGGGGGGHHHCGHHGHGHFEEA2GGBHGGGGHGBGGGGBGFFFFFFFFFBBBBB
@M02197:102:000000000-ALU3V:1:1101:18616:6289 1:N:0:1
ATGTGCTGCTCGTCCTCCGCTTATTGATATGCTTAAGTTCAGCGGGTATTCCTACCTGATCCGAGGTCAACCTTGTGATAAAATAAAGGGTGTGACCGACCCGACGGGACCTTGCAACTCCCCGCGTGCCTCGTAAAAGACTCGTTGCGAAGAGGGTCCCACGGACGCCGTCATTGTCTTTGAGACCAGTTGCGGGGCGAACCCCGAACACGGTCCAACACCAAACCAGGAGGTTTGAGAGAGGATAATGACGCTCGAACAGGCATGCCCACCGGAATACCAGTGGGCGCAATGTGCGTTCAAAGAT
+
ABCACFFFFFFCGGGGGGGGGGGHHHHHHHHHHHHHHHHHGHHGGGGGHHHHHGHHHHHHHHGGGGGHHHHHHHHHGFHHHGF:FHHHHGHGGGHHHGGGGGGFGGGGGGGHHHHFFHHHHHGCFGGGGHHHGHGFFHHGHHHGHGHGGGGGGHEGGHGGFFGGGGGGGHFGHHGHGGHHHHHHFGHHFFFGGGGGGGHGGGGGGHHHHGGHHHGHGHGHGGGHHHHHGGHGHHGHHHGHHGBFFFHHFGGGGGGGHHHHHGHHHHGGDEEEGFDHHGHGHHGGGGGEBFGFCGGACFBBFFBBAA?
@M02197:102:000000000-ALU3V:1:1101:24596:6329 1:N:0:1
ATGTGCTGCTCGTCCTCCTCTTATTGATATGCTTAAGTTCAGCGGGTATCCCTACCTGATCCGAGGTCAATCATAAAAAAGTTTGGGGTTCTGGCAGGACACCACCGGGACTCTGTCGCGAGGAGTATTACTACGCGTAGAGCCAGGAGGCACCGCCACTGCTTTTAAGGGCTGCCCTGTGACGGGCAGGCCCCAACACCAAGCTGAGCTTGAGGGGTGATAATGACGCTCGAACAGGCATGCCCCCCGGAATACCAAGGGGCGCAATGTGCGTTCAAAGATTCGATGATTCAC
+
AABCCFFFFFFCGGGGGGGGGGHHHHHHHHHGHHHHHHHHHHHGGGGGHHHHHGHHHHHHHHHGGGGHHHH<H.HHGHH:/BG9HGG9GGHHHHHGE8EHHHGHH:GGGGGHH;HHGG;GGGG9G:HHHHHH<HG9GGGGGHH:HHHHG/GGHGGGGGGGGGGGGGGGGGGGGGGGGGGBGGGGGGGGFFFGHHGHGHGHHHHHHHHHFFGGGGHHHHHHHHFGGGGGHGGFFDHHFHHHGGGGGGGHHHHGDCHGHHGGGGGHHHFGGGGHGGGGGGGEGGFFFFFFF@BAAB
@M02197:102:000000000-ALU3V:1:1101:23462:6339 1:N:0:1
ATGTGCTGCTCGTCCTCCGCTTATTGATATGCTTAAGTTCAGCGGGTATTCCTACCTGATCCGAGGTCAACCTTGAGAAGTAGGGGGTTTCACGGCTAGCACCCGCTACACATCCTGAGCGAAGAGTAAACTACTGCACTCGGTGTAATAGCGAGCCCGCCACTGATTTTGGGAGGCTGCGGCAGCCGCAGGGCTCCAACACAAGCCTGGGGCTTGATGGTTGAAATGACGCTCGAACAGGCATGCCCGCCAGAATACTGGCGGGCGCAATGTGCGTTCAAAGATTCGATGATTCAC
+
?ABAAFFFFFFBEGGGGGGGGGGHHGHHFHHGHHHHHHHHHHHGGGGGGHHHHHHHHHHHHHHGGGGHHHHH::H3:H0H<<HEGGGEE:H/HG7G;;<H0HH9GG:;G<HG.HH<H;HHGGGG9H.G1D900HG;HH<;9F/5D/HE;<<FGF;GGGGGGGGHHGHHHGGGG?EADEFGGGGCDGFFHGFAFFFF?B2BEGHFFFEFGFFFFGFCAFFFFEFGFGFFFFFGGGFHHHGFFEHGGFFAF3BHHHHHHECCGGGGGGHHHHEGFGHGGFGGCGGGGFFFFFFFBBBBB
@M02197:102:000000000-ALU3V:1:1101:5096:6364 1:N:0:1
ATGTGCTGCTCGTCCTCCGCTTATTGATATGCTTAAGTTCAGCGGGTATCCCTACCTGATCCGAGGTCAACCTTAGAAATGGGGTTGTTTTACGGCGTAGCCTCCCGAACACCCTTTAGCGAATAGTTTCCACAACGCTTAGGGGACAGAAGACCCAGCCGGTCGATTTGAGGCACGCGGCGGACCGCGTTGCCCAATACCAAGCGAGGCTTGAGTGGTGAAATGACGCTCGAACAGGCATGCCCCCCGGAATACCAGGGGGCGCAATGTGCGTTCAAAGATGCGATGACTCAC
+
BABA>FFDFFFBGGGGFFGGFAAFGHHFHHHHHHHHHDGHHHFGECEGEFHHHHFFHBGFGHFDEG?FG:GGHHFDFDG<HHGCGGGEG6GHGGGGC9GCGHHH@CAECGGHBBFGHHGHGCEGGFHHHFGDBGHEFFFGGHGEFFFFFFGFHHGHHEHGGGCGGGGFFGB.BFE?ABG?GBABGBB<BBBBFFFFGFEGGHGGCDFEHHHHGHFGDEBEBGFFFBBDGAD>DHFHFGCFFA/?EEGHGEHHGBHF/AEECEEGFB1?GGCFFA3FF3AAAF1FBFFFFAAAAA
@M02197:102:000000000-ALU3V:1:1101:19104:6371 1:N:0:1
ATGTGCTGCTCGTCCTCCGCTTATTGATATGCTTAAGTTCAGCGGGTATCCCTACCTGATCCGAGGTCAAGAGTGTAAAAATGTACTTTTGGACGTCGTCGTTATGAGTGCAAAGCGCGAGATGTACTGCGCTCCGAAATCAATACGCCGGCTGCCAATTGTTTTAAGGCGAGTCTACACGCAGAGGCGAGACAAAACACCCAACACCAAGCAGAGCTTGAGGGTACAAATGACGCTCGAACAGGCATGCCCCCCGGAATACCAGAGGGCGCAATGTGCGTTCAAAGATTCGATGACTCAC
+
AABAAFFFFFF2EGGGGGGGGGGHHHHHHHHGHHHHGHGGHHHGGGGGHHHHHHHHHHGHHHHFGGGHGHHGHHHHHHGBFG:FGHHHHHHFHHG9GGGGGGGHHHFHHHHHDFHHGGGBFFGHHHHHGHGGGGGFFFFHHHHHHHFGGGGGGGGHGFHGECFGHHHHFHGFGGGGGGFGGGGGGGGGGGFGFGFF?FFFFHCEFEGHHGEFHHFFFGFHFHHHGFFHHGGGGFDF?DHHFHGHHFG/GGGGGFHFHHGBGGHCHCGGGGGHHHGGGGHGGGGFGGE4GBFFFFFFBBBBB
@M02197:102:000000000-ALU3V:1:1101:20010:6394 1:N:0:1
ATGTGCTGCTCGTCCTCCGCTTATTGATATGCTTAAGTTCAGCGGGTATCCCTACCTGATCCGAGGTCAAGAGCAAAAAATTAGGCTTGTGGACGCCGCCATGCTGGCAGGAAGTGCAAATTGTGCTGCGCTCCAAGACCAGTATGCCGGCTGCCAATTGCTTTAAGGCGAGTCCACGCACAAGGCGGGACAAACACCCAACACCAAGCAGAGCTTGAGGGTACAAATGACGCTCGAACAGGCATGCCCCACGGAATACCGAGGGGCGCAATGTGCGTTCAAAGATTCGATGATTCAC
+
>A333DD5BFD2EE2EGF?CCE?HHHBFGBGHFFFGHGHGFHHDE?EEHHHGGHHHGHFGGHHGGGFHHFFHHHHFBGHCEGD@3GFHGBCEFF@EG/EGCF1FFDFBGGGFFHEGC2FD5GHGGFGFBCGC?HHHFHHGHHGGHHHH@A.HFFGHHHHFGHHHGHFGFFHHBGFBFHHHHGGGGGGBGGCFFFFFEFHGHGHGHHEHGHHGFFECHGEGFG:FHFHGFB01AEEFGHGHHGGHCDE?EEHEGGHGFG?EGFEGGGGFB5HEEE?FGGDGBGFGGB4FFF5FFAA>>3
@M02197:102:000000000-ALU3V:1:1101:12853:6404 1:N:0:1
ATGTGCTGCTCGTCCTCCGCTTATTGATATGCTTAAGTTCAGCGGGTATTCCTACCTGATCCGAGGTCAACCTGAAAAAAGTTTTTAGAGGCGACCGGGTCCCTGGGCCCTTGAAACTCTACGCGTGCTCCGGAAAGCTCAGTGCGAAGAGGGTCCCTGGGACGCCGTCATTGTCTTTGAGACCAGTTGGGCCTTGCGGCCAACGCGGTCCAACACCAAACCCGGGGGTTTGAGAGAGGATAATGACGCTCGAACAGGCATGCCCTTCGGAATGCCAAAGGGCGCAATGTGCGTTCAAAGATTCGATGACTCAC
+
CCCCCBFFFFFCGGGGGGGGGGGHHHFHHHHHGHHGHHHFHHHGGGGGEHHHHHHHHHHHHHHGGGGHGHHHHHHHHHHFGFHHHGHHHHHGGGG:GEGGGHHHHHGHHGHHHHGHHHHHHHGGGGGGGHHGGGGGFHHHGHFGGGFFGFGHGEHHGFGGGGGFGGGCHGFHGFHGGFHFHHHGHFFGGHHGGFGGGHGHFFFGDAGADDGFGFGGGEFFGGFFGFFFFHGHHFGHHHHHFFEGGGEE2F1GHHHEHHHGGGDGGGGHHHFHHGGHHHGGGGGHHHHGCGEAGGFFGBGGGGFCFFFDD3@BBA
@M02197:102:000000000-ALU3V:1:1101:17063:6410 1:N:0:1
ATGTGCTGCTCGTCCTCCGCTTATTGATATGCTTAAGTTCAGCGGGTATCCCTACCTGATCCGAGGTCAACCTTAGAAATGGGGTTGTTTTACGGCGTAGCCTCCCGAACACCCTTTAGCGAATAGTTTCCACAACGCTTAGGGGACAGAAGACCCAGCCGGTCGATTTGAGGCACGCGGCGGACCGCGTTGCCCAATACCAAGCGAGGCTTGAGTGGTGAAATGACGCTCGAACAGGCATGCCCCCCGGAATACCAGGGGGCGCAATGTGCGTTCAAAGATTCGATGATTCAC
+
AAA>13DDFFFAGG1EGGAGGEGFFDBG3AFFHFGHHHB22BF0AE/EFGEBFHAAGG01ED0/AEEGHGHCGHHH1FBGHFFE3EE7GH<GF@@E?EEE0DFGHFCCCCCFFG/CFBFFG?;>F9HHHHFGHFFACCECFH1CBGFFFCG/CGFHEHGE@;CC@@EBGGB?FEGEG@GG<-=?@A?A@@BF?:FBFFG/FGFFFFF@GDFFCCG0D<BHHFCFBC/><<ABHHHHGF;AFFC>#??HGFBD1AFAEA0EEA01D3100EA1FB333FEA11C1@313B@AAAA
@M02197:102:000000000-ALU3V:1:1101:8065:6619 1:N:0:1
ATGTGCTGCTCGTCCTCCGCTTATTGATATGCTTAAGTTCAGCGGGTAGTCCTACCTGATTTGAGGCCAAAGCTTTAAAATAATTGTCCGTCAATGGACGACTGTAAGCAGCACAACTGAAGAGGCTAAAGGCGTTGGCGCAGATAATTATCACACCGGTGCCCAGCACTCTAAAAGCGCAAGCTAATGCATTTCAGGACGAGTCGATTACGACACGGTCCAAATCCATTCATGCGATTGTAACATCACATGAATGAGGGTTGACGTGACACTCAAGCAGGCATGCCCCCCGGAATACCAAGGGGCGCAATGTGCGTTCAAAGATTCGATGACTCAC
+
?AA>AFF1B1DAE?EFFCECFEGHHGGHGHF2FGFHGGGGBEF0E?EGGHHHHH1CGDGHGH1GFHE/GEHHGHHHEE11FEDGHHHHHCGGFEBF1F1EEEEFHHHBH1GFBGBFEFHHHE1FGGHHHFFBFC9B/01<CCFFGBDGHHGFHHGHGG;-CCHHHC+;0B<<GHG$=@.BC?FCGFBEFFFBFBFBB;B.BA-.GGEACEAFA;AGF-/GFGGCBFHGC0AAC::CC:FC:BB0HFFFFGGD0GGC<.FHGGF<GGGDGDGF0F<10G1<10HC/<>//EFGFB211BHFCE0CECGFAFCFAACBGB33AFA1111FB1B1>111>
@M02197:102:000000000-ALU3V:1:1101:18862:6699 1:N:0:1
ATGTGCTGCTCGTCCTCCGCTTATTGATATGCTTAAGTTCAGCGGGTATCCCTACCTGATCCGAGGTCAATCATAAAAAAGTTTGGGGTTCTGGCAGGACACCACCGGGACTCTGTCGCGAGGAGTATTACTACGCGTAGAGCCAGGAGGCACCGCCACTGCTTTTAAGGGCTGCCCTGTGACGGGCAGGCCCCAACACCAAGCTGAGCTTGAGGGGTGATAATGACGCTCGAACAGGCATGCCCCCCGGAATACCAAGGGGCGCAATGTGCGTTCAAAGATTCGATGACTCAC
+
AAAABFFFFBFCGGGFGGGGGGGHGGHHHHHGHHGHHFHHHHHGGGGGGHHHGHHHHHHHHHHGGGGHHH;HH<HGHDFGGGG0HGGGGF;;HHHHG;GH<GG<H;GGG:GHHHHHGG;G:GGGGHHHH:HGHHG:G::GGHHHGFFHGGGGHGGGGGGGGGGGGGFFFFGGFGGGGGGGGGGGFFFFGGFGHHGGGHGFHHHHHHHGFFHGGGGHHDFHFGFFGGGGGGGHHFGGHHGHGGGGGGGHHHHCHBHHHHGGGE?HFHHGGGGGGGGFGGGGGGF4FFFFFBBBBB
@M02197:102:000000000-ALU3V:1:1101:7199:6758 1:N:0:1
ATGTGCTGCTCGTCCTCCGCTTATTGATATGCTTAAGTTCAGCGGGTATCCTTGTCTGATCTGAGGTCAAAACTTGATAAAAGCTGTTGACAGGCGGCCGTCACCTCTACGTCGACGATGGCAAATGTTACTACGTCGTGATCGGTGTCGGTTCGCTCGTACCACGTTAGGGGCGCTGCCTTGACGGCTGCGGACCCCAAGACCTCCAGAGGCAAAATAGCCAAAGGGGAGTGGGTACTGACGCTCAGACAGACATGCCCTTCGGAATACCAAAGGGCGCAATGTGCGTTCAAAGATTCGATGATTCAC
+
BBABBFFFFFFAEGEGGFGGGGGHGHFHGHHBGGHHGHFHHHHGGGGGGHHHHHHEHHHHHEHHHGFGCH5GHGHHEGGGHHHHHFGFHHH,HGGGGFGGGG:GHHGHGHFHHGGGGGGGGGHFHHGHHGHHHHDGH?CFHHHGCGGGHGGCCGGGEHGFGGHHHGFGGECGE@?DHHFGGFFGGHGDFFFFGFFFFEHFHFFGFHHHHHHHFHHHGHHHHFFFFGHFHHFEHHHHHFFFFGHFGBHHFEHGHFHGGFGGGGGGFDFFHGEFCGGGGGFHGB?GGGGGGFFGGGEGGFFFFFFFABAAA
@M02197:102:000000000-ALU3V:1:1101:7005:6795 1:N:0:1
ATGTGCTGCTCGTCCTCCGCTTATTGATATGCTTAAGTTCAGCGGGTAGCCCTACCTGATTTGAGGTCAATGTCAAAATATGTGGGTTGTTATGAGCAGGCCTCAAGACCGGCCGAGACGAAACTTATCACGTCAGGCGTAGGTCAAGAAATTCCCACTGAATCATTTGAGACGAGCCTTGTGAGGCAGACGCCCAGGTCCAAGTCCACCAAAAGGTCAAAAAACCCTCGGGGATTGATGTTTCATGACACTCAAACAGGCATGCCTCTCGGAATACCAAGAGGCGCAAGGTGCGTTCAAAGATTCGATGATTCAC
+
ABBB?FFFFFBBGGGGGGFGGGGFHHFHHGHFHHGFHHHHGHHGGGGFGHHHHGHFGHHHHHGHGHHHHHHHHFHFHHHGHGHHGFGGGGHHHHHBBGFHGGHHGHH<HHGEGGGCCGGFGFFGHHHGHHHG0EFDFFCADCCGFHGFHHGFGGGBGHFGHHFHHH8HHHGHHGCCGGFCCGHHHFCEGGGGGGHGGGFHFHFGFGEBBHHFEFB?/GGFBFFFFDE@GEHGDHHFHGGDGFHHGHFG3GF5GHHFHHGHFHEFE0EE2FHGHHD3GCHHE?ACGFBFB2AAFHGGBFGGGGGGFFDFD5D3AA>A
@M02197:102:000000000-ALU3V:1:1101:7944:6787 1:N:0:1
ATGTGCTGCTCGTCCTCCGCTTATTGATATGCTTAAGTTCAGCGGGTATCCCTACCTGATCCGAGGTCAAGAGTTTAAAAAAGGCTTAATGGACGTCGTCGTAATGGACACAAAGCGCGGATTGTGCTGCGCTCCGAAACCTATACGCCGGCTGCCAATTGCTTTAAGGCGAGTCCGCGCACAAAGGCGGGACAAACACCCAACACCAAGCATAGCTTGAAGGTACAAATGACGCTCGAACAGGCATGCCCCATGGAATACCAAGGGGCGCAATGTGCGTTCAAAGATTCGATGATTCAC
+
BBBBBFFFBFFBFGGFFGGGCGGHHGHHHHGHHGGHHHHCHHHGG?EGGHHHHHHHHHGHGHGGGGGHHHEHHGHGHHGFHEDBGHHHHHEFG3#9FG/FGEFFFHHG:HHHGF9GDFFCGC7HHHGHHHGGGDGGCAGDHEHGHFGGGC@C<@FHGFFFF6GFFFGFCFHFB:C0CBBDFAGEFEGEHGBGCEFFFFFGFEFDBCFGE1AF1FFF9FGAFFG;D2FFFBFFFFF8FFDBG1GHHFGEECF1E2G2A211F0HHEE?E?GGGD0EE?FFF33GBFA1GB1FDBFFAA>1A
@M02197:102:000000000-ALU3V:1:1101:18845:6809 1:N:0:1
ATGTGCTGCTCGTCCTCCGCTTATTGATATGCTTAAGTTCAGCGGGTATCCCTACCTGATCCGAGGTCAAAGACGGTAAATAGCTTTATGGTCGCGCCCACGGCACCCCAATGAACGCATTGTACTGCGCGTTGAGGTGCCAGAGACCGCTGCCAATGACTTTGGGGCGAGTCCACGCGCAAAGGCGGGACAGACGCCCAACACCAAGCAGTGCTTGAGGGTGTAGATGACGCTCGAACAGGCATGCCCCACGGAATACCATGGGGCGCAATGTGCGTTCAAAGATTCGATGACTCAC
+
BBCBCFFFFFFCGGGGGGGGGGGHHHGHHHHHHHHHHHHHHHHGGGGGHGGHHHHHHHHHHHHGGGEHHHHHHHGGGFFFGEGHHHHHHHHHHGGGGGGGGGGGGGGGGGGHHHGHHGGGGHHHHHGHGGGGGGHHHHHHHHHGHHHGGGHHGHHHHHHHHHHGHGGGGGHGGGGGGGHGHGGGGGHGGHGGGGGGGHHGGFGGHHHHHGHHHHHHHHGHHHGHHGHGGGFFHEGHHHHHHHHHGGGGGGHHHHHHGGGHHGGGGGGHHHHCGGGHGGGGGGGGCGFFFFFFFCBCCC
@M02197:102:000000000-ALU3V:1:1101:11618:6933 1:N:0:1
ATGTGCTGCTCGTCCTCCGCTTATTGATATGCTTAAGTTCAGCGGGTATCCCTACCTGATCCGAGGTCAACCTTAGAAATGGGGTTGTTTTACGGCGTAGCCTCCCGAACACCCTTTAGCGAATAGTTTCCACAACGCTTAGGGGACAGAAGACCCAGCCGGTCGATTTGAGGCACGCGGCGGACCGCGTTGCCCAATACCAAGCGAGGCTTGAGTGGTGAAATGACGCTCGAACAGGCATGCCCCCCGGAATACCAGGGGGCGCAATGTGCGTTCAAAGATTCGATGATTCAC
+
CCCCCFFFFFFBGGGGGGGGGGDHHHHHHHHHHHHHHHHHHHHF?EGCHHHHHHHHHHHHHHHGGGGHHHHHHHHHHHHHHHHGGGGGHHHGHGGGGGGGGHHHHGGGGG;HFGHHHHHHGGGGFHHHHHHHHHEGGGGGGGHHGFFFFHHHHHHGHHHGGGGGGGFGGFFGFFDFGGGGGGGFF?GFFEEGGHHHHHHGGHGGGHGGHHGHHFHFHHGHHHHGGGDGHHDHGHGFFFGFGGGFFGGHGHGHGHHGGGGGGGGHHGGGGGGFGGGFGDBGFGFFFFFFFBA@AB
@M02197:102:000000000-ALU3V:1:1101:14556:7184 1:N:0:1
ATGTGCTGCTCGTCCTCCGCTTATTGATATGCTTAAGTTCAGCGGGTATCCCTACCTGATCCGAGGTCAAGAGCAAAAAATTAGGCTTGTGGACGCCGCCATGCTGGCAGGAAGTGCAAATTGTGCTGCGCTCCAAGACCAGTATGCCGGCTGCCAATATCTTTAAGGCGAGTCCAGTCGCAATGGATAGGACAAACACCCAACACCAAGCATAGCTTGAGGGTACAAATGACGCTCGAACAGGCATGCCCCACGGAATACCATGGGGCGCAATGTGCGTTCAAAGATTCGATGACTCAC
+
ABCBBFFFFFFAEGGGGGGGGGGHHHHGHHHHHHFHHHHHGGHGGGGGHHHHHHHHHHGHHHHGGGGHHHHHHGHHHHHGHHHHHGHGGHHGFHGGGGGGGGHHHGHGHGGGGHGGHHGHHGHHHHHHHHHHHHHHHHHHHHHGHHHHHGGHGGHHHGFFHHHHHHHHHHGHHGGGGGGHHHHHHHHHHHHHHHGGGFGHHGHFFGFHHHHFHHHHHGHHHHHHHFGGHGGGGGHHGHHHHHGGFHGGGEEFGHHHHHHHHHHGGGGGEFFHHCGFGHGGGGGGCGFFFFFFFFFBBBA?
@M02197:102:000000000-ALU3V:1:1101:14437:7245 1:N:0:1
ATGTGCTGCTCGTCCTCCGCTTATTGATATGCTTAAGTTCAGCGGGTATTCCTACCTGATCCGAGGTCAACCTGAAAAACTAGATTTAGAGGTGGCCGGGCGCACAAGACCTTGCAACTCGACGCGTGCTGCGGAAAGCTCAGTGCGAAGAGGGTCCCCTGGACGCCCGTCATTGTCTTTGAGACCAGTTGGCCGCGAGCGGTCCAACGCGGTCCAACACCCGAAACGCCCGCGGTAAAGCAGGGTTTTGGAGGGAGGATAATGAAGCTCGAACAGGCATGCACTTAGGAATGCCAAAGGGCGCAATGGGCGTTCCAATATTCGATGATTCAC
+
AAAAA3FBD1FAE1FAAGGEGCCGBB3GH2BF22BBGGG2FDG0/E//BFFGHHCG1B0AA10A/A/0@1BEB0EFGH0/B111BFFB211B1FFABEE@E//@//04F99FGFGEHHHH#F3C7?5CG.)1/B>9-<C$77B9<DC?;:E2;/:02;#:CF6G4?/0*/99C90;9CF7FC90B9/ACFF:EB@?-9@;F1A@-//BA/FGC??FFBGB/;19CCC?E>>/E@HF;G4H<EEEC#F10AHFCEHBHGB22A1FB/?0CAFFB1FFA2221220AB2EFHE11GFHGA0000FGB00000EF1113B311BC1D3DB3>1>1>
@M02197:102:000000000-ALU3V:1:1101:14720:7207 1:N:0:1
ATGTGCTGCTCGTCCTCCGCTTATTGATATGCTTAAGTTCAGCGGGTAATCCTGCCTGATTTGAGGTCAAAAGTTTAAGTGTTTCATGGATGAAACGCATTAGAAGCGCTGCTATAATCGATAAGGCAATGCATCAAGGTTCGACGAAAAGTAAATTATTACGCCGAGCTAGAGCTGTCTATGCTATCAATTAGCGACCTACTCGTATATTTCAGCCGAGCTGATCCTAAAGGACCGGCAGACAGCCAGAATCCAAGCCCAGACACCTGTTTCGTTACAAAACAAGGGGGTTGAGGGTTTCACGACACTCAAACAGGCATACTCTTCGGAATACCAAAGAGTGCAAGGTGCGTTCAAAGATTCGATGACTCAC
+
BBCABFFFFFFCGCGGGGGGGGGHHHHHGHHHGHHHHHHHHHHGGGGGHHHHHGHHHHHHHHHHGGHGHHHFGBGGHFFGGFHHHHHHHHHHGHFFGGGGGGHFHFHGGGGGGHHHFHGGHHHGHHHFHHHHHHHHHHFGHHGEFF?FG?F1FGHHHHHHEGGGFG?FGGHHHHHHHHHHHFHGGHHHGHFHHHGFHGHGGGGGGBHGGFFGGFFFFBFCFFFFHGHFEHHGGGGGHHFHHHFFHEFGFFEEGGHHHEGHHGEC3EGHGGF1GHHHHGGHHHHHGGGGHHGHHHGHHHGHGGGHGEAF5HHHHHHHFHHHFGGGGFHHHHGBHGGHGHHHHFGHHHGGGGHGGGGGGFGGGFFFFFFFBBBB@
@M02197:102:000000000-ALU3V:1:1101:18711:7356 1:N:0:1
ATGTGCTGCTCGTCCTCCGCTTATTGATATGCTTAAGTTCAGCGGGTATCCCTACCTGATCCGAGGTCAAACGTGGTAAAAAGCTTATCTGGACGTCAGTATTCCGACTTGGACTCGCAAATTGTGCTGCGCTCCAAGGCCAAAATGCCGGCTGCCAATATCTTTAAGGCGAGTCCAGTCGCAATGGATAGGACAAACACCCAACACCAAGCATAGCTTGAGGGTACAAATGACGCTCGAACAGGCATGCCCCATGGAATACCAAGGGGCGCAATGTGCGTTCAAAGATTCGATGATTCA
+
BBBBBFFFFFFBGCGCFGGGGCDHGHHHHHGFHBHFHHGH5BGGCGG?FHHHHBGG3FGFHFAEEGDEGBFDEBFFFGFHHFGHHHHFDGHHHHFEEFGHHHHHGGFBEDHGHCGFGHHHGHHHHDFGHGHGGGDHHHFGFHHHGGGFHGADFHFHHHHHFHHHHHGGGGHGG2HGGHGGHGHHHHHHHGHGHGHGE8:GHHFGFBGHHHEGHHFFGHHGHFHGHHHHHHGGEGEF1EBHHHGFGFGEGGEGHHGHHHHHHHHGHECGGEFGHGEGGGGGGGGGGGGGBFFFFBFBAAAA
@M02197:102:000000000-ALU3V:1:1101:19790:7469 1:N:0:1
ATGTGCTGCTCGTCCTCCGCTTATTGATATGCTTAAGTTCAGCGGGTATCCCTACCTGATCCGAGGTCAACCTTTGAAAGAGTTTAACGGCCACGACCGCCCGCACTCCAAAGCGAATATGTATCACAACGCTTAGAGACGGACAGCTCGGCCGGAGACTTCAAGGCGCGCGGGAGCCGCGACGCCCAACACCAAGCGAGGCTTGAGTGGCGAAATGACGCTCGAACAGGCATGCCCTTCGGAATACCAAAGGGCGCAATGTGCGTTCAAAGATTCGATGATTCAC
+
AABBBFFFFFFAGGGGGGGGGGGHHHGHHHHHHGHHHHHGHHHGGGGGHHHHHHHGHHGGHHHGGGGHHHHHGHHHHHHHHG:HHHHHGCGGGGGEGFGGGGFGGGGHHHH2FGGEGGGEHHF;G:HFEGGGGGGHGHGHGGFGGGFFHGFGGGGHGGGFGGGBDFFGGGCGFDDFFGGDFEGHFFGEGFFGGHGGGGGFGFFFHHGDFFFHHHHGFEFGFEGGHHGHHHGHGGGFFGGFHHGHHEHCHHGGGGEHFHFFEEEG45FGGGGGGGFFFFFFFBBBBA
@M02197:102:000000000-ALU3V:1:1101:24999:7571 1:N:0:1
ATGTGCTGCTCGTCCTCCGCTTATTGATATGCTTAAGTTCAGCGGGTATCCCTACCTGATCCGAGGTCAACCTGAAAGAATATGGGGGGTCGACGGCGACGCGGCCGGGCGGACTCCGAAGCGAGACGTGAAAGCCACAACGCTGGGGAGACGGCCGGCGCGGCCGAGTGACATTGGGGCGCGCGGCGCGACGAGCGCGACCGCGAAGACGCCCAACACCCAGCGGGAGCTGGAGAGGTGTAATGACGCTCGAACAGGCATGCCCCGCGGAATACCAGAGGGCGCAATGTGCGTTCAAAGATTCGATGATTCAC
+
BABBCFFFFFFCGGGGGGGGGGGHHHHHHHHHHHFDGHHHHHHGGGGGHHHHHHHHHHHHHHHGGGGHHHGHHHHHHFHHHHHGHHGGGGGGCFCGFF5GGGGGGFFFFFFFFFFFFFFFFFCFFFFFFFFFEFFFFFFEFFFFFFFFFFFFFFFAFFFFFFFFFFFFEFFFFFFFFFFBGFCADABFFC:CGGGGGGD>GFFFFCGGGGFGAHDE??DDCGGEFFFFHFGFF9HHHH<HHHHGFGGECEEFGFBHHFHHGGFFEEEGHHHFFF3HGHEGGGGHHHGGGF?HGGFFFBCGGGFFFFFFFABBBA
@M02197:102:000000000-ALU3V:1:1101:22464:7621 1:N:0:1
ATGTGCTGCTCGTCCTCCGCTTATTGATATGCTTAAGTTCAGCGGGTAGCCCTACCTGATTTGAGGTCAATGTCAAAATATGTGGGTTGTTATGAGCAGGCCTCAAGACCGGCCGAGACGAAACTTATCACGTCAGGCGTAGGTCAAGAAATTCCCACTGAATCATTTGAGACGAGCCTTGTGAGGCAGACGCCCAGGTCCAAGTCCACCAAAAGGTCAAAAAACCCTCGGGGATTGATGTTTCATGACACTCAAACAGGCATGCCTCTCGGAATACCAAGAGGCGCAAGGTGCGTTCAAAGATTCGATGACTCAC
+
AABBBFFFFFFBGEGGCGGGGGEGHHCHHHHHCHHHHFHHHHHGGCFGFHHHHGHHHHHGHHGHFEHHHHFHGHFFGHBGGHFGHGA1EFHHHHHH:GHHGGHHHHHHGGGFEEG:GFGGFCGGE7HHHGH89HFDFGGFGDD<DFHHGHFD=DFH0HFGFHFHGG2FBFGHHGGGGGCGFCFFHGFE/AFBFGGGGHFFFGDHFFBBEFGF19FD#;EEEFE8F?DAEGHFGHHGBGFFGHHGFDD1DFA1FEBA1BHFEGGCFCGCFCBHGGHHGGHGGE0?E11FFECAEAEB3GFF3EBE11FFDB111A>1
@M02197:102:000000000-ALU3V:1:1101:13026:7681 1:N:0:1
ATGTGCTGCTCGTCCTCCGCTTATTGATATGCTTAAGTTCAGCGGGTATCCCTACCTGATCCGAGGTCAAAGACGGTAAATAGCTTTATGGTCGCGCCCACGGCACCCCAATGAACGCATTGTACTGCGCGTTGAGGTGCCAGAGACCGCTGCCAATGACTTTGGGGCGAGTCCACGCGCAAAGGCGGGACAGACGCCCAACACCAAGCAGTGCTTGAGGGTGTAGATGACGCTCGAACAGGCATGCCCCACGGAATACCATGGGGCGCAATGTGCGTTCAAAGATTCGATGATTCAC
+
BBCBCFFFFFFAFGGGGGGGFGFHHHHHHHGFHHHHHHHGHHGGGGGGHHHHHHHHGHHHHHH1EFGHHHHH<HGGFHGHH8HHHHHHHHFGHGGGGGGGGGGFGGGGGGGHHHHGHGGGGHHHHHHHGGGGGGHGHFGGHHHGHHHGGGHHHHHHHHHHHHHHHGGGHHGGGGGGGGHFHFGGGGHGFHGFFGFHFGGGHGGGHGHHHHFHHEHHHHGHHHHHHHHFGGGGGHFHHHHHHHHHGGGGGGHGHGHHHHFHGGGGFGGHHHHCGGGHGGGGGGGGFGFFFFFFFCCBAA
@M02197:102:000000000-ALU3V:1:1101:21197:7433 1:N:0:1
ATGTGCTGCTCGTCCTCCGTTTATTGATATGCTTAAGTTCAGCGGGTATTCCTACCTGATCCGAGGTCAACCATTAAAAATTGGGGGATTTAGCGGCCAAAGACGCTGCAACTCCAGTCAAAAGCGAGATAAAAATTTACTACGCTCAGAGGATATCGCAGATCCGCCGTTGTATTTCAGGAGCTACAGCTAGCAAAAGCAGTAGGCTCCCAACACTAAGCTAGGCTTAAGGGTTGAAATGACGCTCGAACAGGCATGCCCACTAGAATACTAATGGGCGCAATGTGCGTTCAAAGATTCGATGATTCAC
+
ABBCCFFFFFFCGGGGGGGFGGHHFHHHHGHHHHHGHHHHHGHGGGGGHHHHHHHGHHGHHHHDGGGHEHGHGGHHHHHHHHHHHGGGGH<EGH;GGGFACGHHGGGGGHHGHHHFFFHHHHGHHGACC:HHHHHHH9HHH;HGGGGGHHHGHGHHHHGGGCHHHHGFGCGGGDHGGGHFFGGGHHHFHGHHHHHHHDFFHFHGGFEGGFHGFGEFFGGFHFHHGHFFHFGFFG5HHHHGGGGGGHGHHHHHHHFHHGHFGFHHGHHHGABHHHGGGGGHHGHFGCGHGGGGGGGGGGFFFFFFFCCCCC
@M02197:102:000000000-ALU3V:1:1101:18797:7812 1:N:0:1
ATGTGCTGCTCGTCCTCCGCTTATTGATATGCTTAAGTTCAGCGGGTAGTCCTACCTGATCTGAGGTCAAGGTGTCAATTGAATTTTCTCAAGGAGAAGCTTTGTGAGCGGGCCGAACGGTTTCTGCAGCCGAGCGAAACGTGAGCACGCAAGGCCGTCCACCGACGGGACCGCTAAGGTATTTGAGGCGAGCCGGACGGCAACACCCAAGTCCACTTCCAGCCCGGGCAGGACCCGGGCGGTGTGAGGTTTTCAAGACACTCAGACAGGCATACCCTCCGGAATACCAGAGGGTGCAAGGTGCGTTCAAAGATTCGATGATTCAC
+
A?BAAFDFFFFBGGGGGGGGGGGHGHFHHHHGHHHGHHHHHHHGGGGGGFHHHHHHHHHHHHHHHGHHHHHGFFFGHGHHHHFFHHHHHHHFHHGH1GHGHHHHHH<HGGGGGGGGGGGG/F7FHHHGHEHGFGGGGGCGGHHEGHGGFG@DGGGHGGDDFHHGGGG@GDAGGFFFHHFFB8FBCBEFFFAFDCGCA@GGFFCEFFFFG?FFHGFEFFGGGGF@DCHHGEEGGGFGGGEFFHHGGHF?G5HHFHHHHHHHGHFGC33FHGHHG1GGFGGFFGHHHFHGHFFFHFFHHFHGGCGGFGFCGGGGFFFFFFFFD?A?B@
@M02197:102:000000000-ALU3V:1:1101:6908:7857 1:N:0:1
ATGTGCTGCTCGTCCTCCGCTTATTGATATGCTTAAGTTCAGCGGGTATCCCTACCTGATCCGAGGTCAACCTTAGAAATGGTGTTGTTTTACGGCGTAGCCTCCCGAACACCCTTTAGCGAATAGTTTCCACAACGCTTAGGGGACAGAAGACCCAGCCGGTCGATTTGAGGCACGCGGCGGACCGCGTTGCCCAATACCAAGCGAGGCTTGAGTGGATTTAATGACGCTCGAACAGGCATGCCCCTCGGAATACCAAGGGGCGCAATGTGCGTTCAAAGATTCGATGATTCAC
+
AAAA1DFD1CFA1A11G11AEECFGFD3DDBEFFFGFG2222BEEGEEGHHGHFHEBE0AGFGGGGE>F$FHHBGGHFEHHGHFFEEFHHGHFE>EFB>FCFBGHGGG/A:FFFFGGGHHGGGGFGHHFHGGGHGGGFGFFGHHGFCEEGGG<CCGGDGGD@@GHHFFGGE>AGFCFGGFD@GFFCGGHGHHHFHGHGFGFCFEEHHGFEHHHHHHGHFBHHGHGGFCGF<GHHHGGEHGC0FGEFEA3FHHHGHGHHFGCEA?BBGHGGGGHGGGGGGGCFFFFFFFFFBBBBB
@M02197:102:000000000-ALU3V:1:1101:16216:7870 1:N:0:1
ATGTGCTGCTCGTCCTCCGCTTATTGATATGCTTAAGTTCAGCGGGTATCCCTACCTGATCCGAGGTCAATCATAAAAAAGTTTGGGGTTCTGGCAGGACACCACCGGGACTCTGTCGCGAGGAGTATTACTACGCGTAGAGCCAGGAGGCACCGCCACTGCTTTTAAGGGCTGCCCTGTGACGGGCAGGCCCCAACACCAAGCTGAGCTTGAGGGGTGATAATGACGCTCGAACAGGCATGCCCCCCGGAATACCAAGGGGCGCAATGTGCGTTCAAAGATTCGATGATTCAC
+
BBCBAFFFFFFAGGGGGGGGGGGHHHHHHHHHHGHHHHHHHHHGGGGGHHHHHFFHHHHHGHHGGGGHGH:<H.HGHHH::;HHHGGFG;H9H;<<;G:H:HF<H;GGG-G;HHHHHG:GGGGG9HEG;8H;H;DGG9CGF:HF:GEEF-GGHGGGGFGGGGGGGGGGGGGGGGGGGGGFGGGGGGFFFGGGHHFHGHGHHHHHFHHHHGHGGGHHHHHHHHHGGGFGHFGHHHHGHHHHEGGFGGEEGHHHHHGHHHGGGGGHHGHGGGDHCBGBGGGGGGFFFFFFFBBBBB
@M02197:102:000000000-ALU3V:1:1101:22510:7865 1:N:0:1
ATGTGCTGCTCGTCCTCCGCTTATTGATATGCTTAAGTTCAGCGGGTATCCCTACCTGATCCGAGGTCAAAGACGGTAAATAGCTTTATGGTCGCGCCCACGGCACCCCAATGAACGCATTGTACTGCGCGTTGAGGTGCCAGAGACCGCTGCCAATGACTTTGGGGCGAGTCCACGCGCAAAGGCGGGACAGACGCCCAACACCAAGCAGTGCTTGAGGGTGTAGATGACGCTCGAACAGGCATGCCCCACGGAATACCATGGGGCGCAATGTGCGTTCAAAGATTCGATGATTCAC
+
BBCBBFFFFFFCGGGGGGGGGGCHHHHHGHHHHHHHGHHHGHHGGGGGHHHHHHHHGHHHHHHEEGGHHFGHHHGGGHGHHGHHHHHHHHGHHFFGGGGGGGGGGGGGGGFHHHGHGGGGGHHHHHHHGGGGGGHHHHHHHHHGHHHFGGGGGHHHHHGHHHHHHGFGGHGGGGGGGFGHFFDFGGHHHHFFGGGHGGA/FDFGHHHGHHHHGFHFHHGHH;GHHHHGGGGGHGFGHHGHHHHHGGGGGGFHHHFHFHGHHGGGGGGHFGFGGGGHBGGFGFGGFFFFFFFFFCBCCC
@M02197:102:000000000-ALU3V:1:1101:11540:8004 1:N:0:1
ATGTGCTGCTCGTCCTCCGCTTATTGATATGCTTAAGTTCAGCGGGTAGTCCTACCTGATTTGAGGCCAAGTTCAAAAAAATTGTCTCCGAGAAGACGGTTGGAAGCACATAGCTTCATTCATGCGCGACACTAAACAAGCGTAGATAAATTATCACACCTGAAGCGACTCGCAGAAGCTGCGCTAATGCATTTCAAGGGAGCCGACTGAGATAGCCGGCAAGCCCTCACATCCAAGCTCAACAGAGGTTTTTGACAACCTCTGAGGAGTTGAGAATTTAATGACACTCAAACAGGCATGCTCTTCGGAATACCAAAGAGCGCAAGGTGCGTTCAAAGATTCGATGACTCAC
+
BABCCFFFFFFAEFGGGGGGGGGHHHHHHHGHHGHHHHHHGHHGGGECFHHHHHHHHHHHGHHHGHGGHHHHGHHHGHHGGHHHGHFHHGGGGGHHHGGEFGGGGHGFHHHGFFFHHGHHHHHHHCD8CGGGGHHFHHHHHGGGDGHHGHHHHHFFHHHGHGHHHHHGGGFFGFHHHGGGGFGGHHHHHHGGGGGGGGG:GFEFHHHHHHHHFFFFGFCGHG/AHHHHHHGFGHFHHHHHHFHDHHGGHFHHHHFHHHGEDGHHHHHHHHHHHHHHHHHHHHHGF5GHHHGFHHFHDFCGA?GFEHFFGEA2CHGHHGGGGFCGHGGGGGGGGGGGGGGGFFFFFFFBBCCB
@M02197:102:000000000-ALU3V:1:1101:16652:8021 1:N:0:1
ATGTGCTGCTCGTCCTCCGCTTATTGATATGCTTAAGTTCAGCGGGTAATCTTACCTGATTTGAGGCCAGAAAGGAATACATAAAGAATTATGTATGTGTGTGTTTGTTTGGTAGCAGATGACAAAAGCACAAGATTTTTATGGGTTTGCCTTAACAAAAATCTATGGCTGACACTCATCCACTCATACTTTTAAGGCAAGGTGATACAAAGAGGCTAATCTCATCACCAAGCCCAAGGACCCGTTAAAAGAATTTTTCATAAAAAAAAACCCTTTTAATGGAGATATTCACGACACTCAAACAGGCATGCTCCGAGGAATACCAAGGAGCGCAAGATGCGTTCAAAGATTCGATGATTCAC
+
CCCBCFFBFFFBEGGGGGGGGGGHHHHHGGHHHHHHHEGHFHHGGGGGHHHHHHHHHHHHHHHHGHGGEEGHHHHHHHHHHHHHHHHHHHHHHHHHHHHHHHHHHHHHHHHGEHHHHHHHHHHHHHHGHHHHFGHHHHHHHHHHHHGGGGHHHHHHGHHHHCFHFHFGGHEFHHHHHHHHHHHHHHHHHHHHHHHHHHHHHHHFHHHHHHHHHHHGHGGFFGHHHGHGFHGHHBEHHHGGGGGHGHHGHGHHHHHHHGHHGGGGGGGGGEGCHGBHHHHHGHFHGHHGH?GGGHHHEHHHHHHHGHFHHGGGGGHHHHHHHHHHHHGGGFGGHHHGGGGHGGGGGGGGGGFFFFFFFAAAAA
@M02197:102:000000000-ALU3V:1:1101:8497:8037 1:N:0:1
ATGTGCTGCTCGTCCTCCGCTTATTGATATGCTTAAGTTCAGCGGGTATCCCTACCTGATCCGAGGTCAACCTTTGAGAAAAGATTCTCCCCAAGGGGAGGCCGACCGGGGCTCGTGCACCCGTGTGTCCGATACGTGTCCCGTGAAGAAACTCAGTGTACCGGGGGTCCAACGAGGCCGCCGTCATTGTCTTTGGGACGGGCGAGAGCCCCCCCCGAGAGGGGGCCTCCGCCAAACCGTCCAACACCAAGCCGAGGGCTTGAGGGGTGATAATGACGCTCGAACAGGCATGCCCTTTGGAATACCAAAGGGCGCAATGTGCGTTCAAAGATTCGATGACTCAC
+
CCCCBFFFFFFCGGGGGGGGGGGHHHHHHHGHGHHHHHHHHHHGGGGFHHHHHHHGHHHHHFHEFEGHHHHHHHHHHGHHHGHGHHHHHHHGGGHGGGGGGGGGGGGF??CCGHGFEA<HHGGGGHHHHDFGGGGGHH<HFHGHGEFFF;GHGFHHHHHGFGGDAFBDFFFFFF9FCBEAFFFFFFFFFFFFFFFFFFFFFAFFFFF-AFFGFCFGHFGFDDEFFFCFFGHFFFFFGFFBGFFFFFGGGGGGEEHHGHHFGGGCHHGGF5G5HGGFGGHG?HFGHHHGHHGFDFEEHDHHFFDGHHHGGGGFCHFGF2EEFFGFDEDDF2GGFFFBFFFBAAA?
@M02197:102:000000000-ALU3V:1:1101:16661:8038 1:N:0:1
ATGTGCTGCTCGTCCTCCGCTTATTGATATGCTTAAGTTCAGCGGGTAATCTTACCTGATTTGAGGCCAGAAAGGAATACATAAAGAATTATGTATGTGTGTGTTTGTTTGGTAGCAGATGACAAAAGCACAAGATTTTTATGGGTTTGCCTTAACAAAAATCTATGGCTGACACTCATCCACTCATACTTTTAAGGCAAGGTGATACAAAGAGGCTAATCTCATCACCAAGCCCAAGGACCCGTTAAAAGAATTTTTCATAAAAAAAAACCCTTTTAATGGAGATATTCACGACACTCAAACAGGCATGCTCCGAGGAATACCAAGGAGCGCAAGATGCGTTCAAAGATTCGATGATTCAC
+
ABCABFFFFFFCGGGGGGGGGGGHHFGHHHGFHGHBHHHGCHHGGGGGHGHHHHEHHHEHHHHHGGGGHFGHHHHFGHGHHHHHHHEHHHHHGFHHHFHHHHHHHGHHHHHFFGFGHBGGHHHHHGHHGHHHHHHHHHHHHHHHFHGGCHHGHHHHHHHHHHHHHGCGFHGGHHFFHGFHH1GFGCHHHHHHHHHHHGHHGHHHHHHHHHHFHHHFHGHFHHGGHEGGGGHHHGHHGEGGGGGHHHGHHHGHFHHFHFGHHGGGGGEGGFFGFF4BGHGHHHHHHFHEFDFGHGGHEFFAGGGHHEGHHGGGGGHHHGHHHHHHHHGGGGCGFGHGGGGHGGGGGGGCGGFFFFFFFCCCBB
@M02197:102:000000000-ALU3V:1:1101:9057:8034 1:N:0:1
ATGTGCTGCTCGTCCTCCGCTTATTGATATGCTTAAGTTCAGCGCGTAATCCTACCTGATCTGAGGTCAATAAATGAAGTAATGCCAGGAGCACGAGGCACGAGGCGGGCTTAAGGTGCGGCACCATTGGATTGCGACAGCCAAGCAACGAGTTGGACGAACCTAGAACGTTGTGTAGACTGTGCAGCGGGCTGCACCAATGCATTTGAGAGGAGCGGTCGAAATCAACCGCAGCCTCCAACATCAACAGGGGCCGACGAGTCCAAAGACAAATCGGTCCTGTGAGAGATTAATGACACTCAAACAGGCATGCCCTCCGGAATACCAGAGGGCGCAATGTGCGTTCAAAGATTCGATGATTCAC
+
AAA33BFFFFFAGGGGCGGGGEGGHHFHHHGHGHGCHHHHCHHGGGFGGGHHGHHHFFFGHFFHHGHFEHHHHFFHFHHHGHFFHFDBAA1CFGCEECEFHGG?CGEDG@FFGGHHFHHC@CDGGHHH0CBDGFFD@DCCHHFFHFHEHCEDA?F/C+B9BFFGBBFFFAA;AAFFFFFFFFFFFFFFB;9@FFFFFBF:7FBFFFBHHHGDCFDFFF.FFFGF<B>:GGFCF9@BCFFHGBE;FGEGHGDEE</A0AHG?3FBHHHGGF1E>/?GF?1BHGDHHHFG55FFEFHGBDEFBEHHHHGHHGAE0002GHHFGFGGBHGHGFGGEHGF5EEA?FGED5GF5EB4FBFFBFFA?A>3
@M02197:102:000000000-ALU3V:1:1101:9043:8022 1:N:0:1
ATGTGCTGCTCGTCCTCCGCTTATTGATATGCTTAAGTTCAGCGCGTAATCCTACCTGATCTGAGGTCAATAAATGAAGTAATGCCAGGAGCACGAGGCACGAGGCGGGCTTAAGGTGCGGCACCATTGGATTGCGACAGCCAAGCAACGAGTTGGACGAACCTAGAACGTTGTGTAGACTGTGCAGCGGGCTGCACCAATGCATTTGAGAGGAGCGGTCGAAATCAACCGCAGCCTCCAACATCAACAGGGGCCGACGAGTCCAAAGACAAATCGGTCCTGTGAGAGATTAATGACACTCAAACAGGCATGCCCTCCGGAATACCAGAGGGCGCAATGTGCGTTCAAAGATTCGATGATTCAC
+
B?AABFFFFFFAGGGFGGGGGGGGHHHFHHGHHHHHHHHHHHGGGGGGGGHGHHHHHHHHHHHHHGHHHHHHHHHFHHHHGHHHHEFHGHGHGHGGGGGGHGGGGGGGGGGFFHHGDGHGGGGGEHHHHGHFHFGD?FGGHHHHHGFHHGFGBEGGGGBGGGFFFGFFFDEFFFFFFFFFFFFFFBFFFHDB;A.9HGFHHHFGFFFGBEEF@FGGCECFGGHGFGGEBAEHHDDAFFFG3BFHGHHFHCGEE/GGHGHHGHHGGHHHHFFE/?CHHFFEGHHHHHHHHHFHFHHHHHF5BHFHHHHGFHFGFGFGGHGHGHHHGHHHGGGGGHFFHAECGHCGGEGGGGGFFFFFFFFBBAA?
@M02197:102:000000000-ALU3V:1:1101:6705:8076 1:N:0:1
ATGTGCTGCTCGTCCTCCGCTTATTGATATGCTTAAGTTCAGCGGGTATCCCTACCTGATCCGAGGTCAAACGTAGAATTGTAGGCTTATGGACGCCGACGTAGAGGGGAGAGACGCGAGATTGTGCTGCGCTCTGCCACCGATACGTTGGCCGCCAATCGCTTTCAGGCGAGTCCTCTGCAGGACAAACGCCCAACACCAAGCAGTGCTTGAGGGTACAAAATGACGCTCGAACAGGCATGCCCCATGGAATACCAAGGGGCGCAATGTGCGTTCAAAGATTCGATGATTCAC
+
ABBABFFBBFFBGGGGGCCAEEEGEFFHFHHHHHHHHHHHHGFEFFGCHEHHFHGHHFHGFHGCEGDFGFBEEBFGGHHHHFGHGHHHHHGGHHFGGGGGFE:HFHHGGGG;GGHGGGGGCFFFGEGHFDCGCDGHGHGHHGCC;GGCGHEHCGGGGGGEGGGGGGGGCGHFBFFFFFFFFGFB0EFFFFFFHHFFFFFFEFHHGFFFF8GGGFFGGFFFBHFFF>EAGAEDGFFFFGC0FA/C;E22DEHGDFBFFA00A0E113BAAA0B113333GAB11@3@@33>11A>
@M02197:102:000000000-ALU3V:1:1101:9348:8089 1:N:0:1
ATGTGCTGCTCGTCCTCCGCTTATTGATATGCTTAAGTTCAGCGGGTATCCCTACCTGATCCGAGGTCAATCATAAAAAAGTTTGGGGTTCTGGCAGGACACCACCGGGACTCTGTCGCGAGGAGTATTACTACGCGTAGAGCCAGGAGGCACCGCCACTGCTTTTAAGGGCTGCCCTGTGACGGGCAGGCCCCAACACCAAGCTGAGCTTGAGGGGTGATAATGACGCTCGAACAGGCATGCCCCCCGGAATACCAAGGGGCGCAATGTGCGTTCAAAGATTCGATGATTCAC
+
BBCCBFFFFFFAGGGGGGGGGGGHHHFFFHBGHHGGHHHHHHFGGGGCHGHHHHHHHHHHHGHGGGGHHH<'H<HHGHHGGG;<HGGGG-;.HE4CF9:G&FG<<(GEG:GHGHH,HG8D2F9GGGHH91FF%:GGG5GFGHHH;GGHF?FEHGCFGGGGGGGGGGGGDFFDED9FEGGGGDGGFFFFFFFFHHGHGHFFFHHHGFFGGFFFEGHFGHGBHFHFGGGDFADFFGFHHHEFGDGCGFGHHHHFHHHHHGGGGGGHHGHGGCGGGGGGGGGFGGFFDFFFFAAAAA
@M02197:102:000000000-ALU3V:1:1101:23496:8270 1:N:0:1
ATGTGCTGCTCGTCCTCCGCTTATTGATATGCTTAAGTTCAGCGGGTAGTCCTACCTGATCTGAGGTCAAGGTGTCAATTGAATTTTCTCAAGGAGAAGCTTTGTGAGCGGGCCGAACGGTTTCTGCAGCCGAGCGAAACGTGAGCACGCAAGGCCGTCCACCGACTGGACCGCTAAGGTATTTGAGGCGAGCCGGACGGCAACACCCAAGTCCACTTCCAGCCCGGGCAGGACCCGGGCGGTGTGAGGTTTTCAAGACACTCAGACAGGCATACCCTCCGGAATACCAGAGGGTGCAAGGTGCGTTCAAAGATTCGATGATTCAC
+
ABCCCFFFFFFBGGGGGGGGGGGHHHHHHHHHHHGHHHHHHHHGGGGGGHHHHHHHHHHHHHHHHEHHHHHHBGHHHHHHHGHHHHHHHHHHHHHHHHHHHHHHHHHHHGGGGGGGGFGGDGGHHHHHHHHGGGGGGGGGGHHHGHHHGGGGGGHFGGGGGHGHGHGGGGGFGGGHHGHHFGFHFGGFFFFFCGGGGGHHGFFEFHFFFFHFHHHHFFGGGFFGFHHHHHHGGGGGGGFFGHHHHHHGHGHGHHHHHHHHHHHGHHGHHHHHGEGGGGGHHHGHFHGGHHHGFHHHFGHGGFGHGGGGGGCGGGFFFFFFFABAAA
@M02197:102:000000000-ALU3V:1:1101:3894:8275 1:N:0:1
ATGTGCTGCTCGTCCTCCGCTTATTGATATGCTTAAGTTCAGCGGGTATTCCTACCTGATCCGAGGTCAACATTCAGAAGTTGGTGGTTTAACGGCTTGGCCGCGCCGCCTACCCGGTGGGCTGTGTTATCTGCTACGCAAAGGAAGCTGCATCGAGACCGACACTAGATTTCGGGGCCGGGCTGGCGGGCAGCCCGATCCCCAACACCAAACCCGGGGGTTTGAGGGTTGAAATGACGCTCGAACAGGCATGCCCACTAGAATGCTAATGGGCGCAATGTGCGTTCAAAGATTCGATGACTCA
+
BBBBBFFFFB5>AEEGGGGGGCEGHFGHHHHCHHBGHFGHHHHGG?EEFFHHHGHGHHHHBGHFGGGHHHGHBGFEHF<GHD(3B.E1?GG;DEG9GEE#'3#>//B4@#<.4/###<<#0##1;C;/#<0<0D;$C0;<,#:C:GGAFC0#/.;#-7.C?$90HG=DC4C/C@@.C?<<FA/@>#B#FGC@??ED<?/;EHE8GEG'EAEF@/EE;EAFHGFF3EGB&DFF2>A/B/EEAA%A91GFBFFAAHFBFG2E2ABGBGHHCEEE0011BGE0AEBAA3GGFFA1F11DBB1>>111
@M02197:102:000000000-ALU3V:1:1101:13693:8469 1:N:0:1
ATGTGCTGCTCGTCCTCCGCTTATTGATATGCTTAAGTTCAGCGGGTAGTCCTGCCTGATTTGAGGTCGAAATATCAATAGACTTTTTCTGTTGATTAGAAGCTTCCCTTTTTTCCAATTGGCCACTAATGAAAGTGTCCTCGACGTGATTACAAAAAGTCTACAACGCCGAGTCAATCCAATATAAAGAATATAGAGATCGCTAATGTATTACGAACGAGCTTTTCTCAATACAGAAAAAAGCAAGCGCTCAAAATCCAAACACCACAATTCGACTCAAACAAGGAATTGAGTGGGTTGAAGAATTCATGACACTCAAACATACATGCTCTCCGGAATACCAGAGAGCGCAAGGTGCGTTCAAAGATTCGATGATTCAC
+
BCCBBFFFFFFAEEGGGGGGGGGHHGCHFHHHHHHHHHHHGFHG?EEGGHHHHHHHHHHHHHHFFGHHGGGGHHHHHGHFHHHHGHHHHHHHHGHHHHHHHHHHHHHHGHHHHGHHHHHHHFFHHGHEHHBGHHHHHHHHHHGFGGGGHHHHHGGGHEGHFHGHGFHEDGGGG8FHHHHHHGHHHHGHHHHHHHFFHHGCGHFHGGGGGGFHGGHGGGHGHBHHGGFGGHHFHFFHGGHHHHHAFED/HEEGHHHHFGHGAGGGCHHHHFFGFHGEBGFFFHHFHHHHGHHGEGGGHHHHHHHHHHHHHHGHHHGHGHGDFGGFHHGHGGFGE3FHHHHHGHHHHGGGGHHHHCGGGFGGCGGGGGGGFFFFFFFBBBAB
@M02197:102:000000000-ALU3V:1:1101:4644:8479 1:N:0:1
ATGTGCTGCTCGTCCTCCGCTTATTGATATGCTTAAGTTCAGCGGGTATCCCTACCTGATCCGAGGTCAACCTTTGAGAAAAGATTCTCCCCAAGGGGAGGCCGACCGGGGCTCGTGCACCCGTGTGTCCGATACGTGTCCCGTGAAGAAACTCAGTGTACCGGGGGTCCAACGAGGCCGCCGTCATTGTCTTTGGGACGGGCGAGAGCCCCCCCCGAGAGGGGGCCTCCGCCAAACCGTCCAACACCAAGCCGAGGGCTTGAGGGGTGATAATGACGCTCGAACAGGCATGCCCTTTGGAATACCAAAGGGCGCAATGTGCGTTCAAAGATTCGATGACTCAC
+
3AABAFD@4CFA2EFFGCEEEFFHHHCGFGCGFFHHGB5FDGFDEGGCHHGEGGAGFFG55FFEG0EFHHHHGHGFDF14@FFGGHHGHB?EHECA?@EEEGGEGGG//</</?@/?/0GH;C0>0>G1GGG;C7.0//<00ACFFFFF;;5GBG:HB;;9FDAB?B9A-BFFFFFBBE;@??#//9BF/6FF:/;DE9-@-;/B@=;.A9A?<ABH:E0/C??//9/:/19;/@B#91FEF??/>/E/GFAGHFGCF1FE>/ECEFGDF2D0/E/AA0EAGD1GD110B/EACAA2HHHGHDGCD10A?00?GHHF?AE011B33B3GGG1FFFB@@DAAAA@
@M02197:102:000000000-ALU3V:1:1101:20824:8526 1:N:0:1
ATGTGCTGCTCGTCCTCCGCTTATTGATATGCTTAAGTTCAGCGGGTAGTCCTACCTGATCTGAGGTCAAGGTGTCAATTGAATTTTCTCAAGGAGAAGCTTTGTGAGCGGGCCGAACGGTTTCTGCAGCCGAGCGAAACGTGAGCACGCAAGGCCGTCCACCGACGGGACCGCTAAGGTATTTGAGGCGAGCCGGACGGCAACACCCAAGTCCACTTCCAGCCCGGGCAGGACCCGGGCGGTGTGAGGTTTTCAAGACACTCAGACAGGCATACCCTCCGGAATACCAGAGGGTGCAAGGTGCGTTCAAAGATTCGATGACTCAC
+
CDDDCFFFFFFCGGGGGGGGGGGHHHHHHHHHHHHHGHHGHHHGGGGGGHHHHHHHHHHHHHHHHGHHHHHHFGHHHHHHHGHHHHHHHHGHHHGHEHHHGHHGHHHGGGGGGGGGGGGGEGGHHHHHHHHGGGGGGGGGGHGHGGHHGGGGGGHHGGGGDHHGGGGGGGGGGHHHHHHGDBFHGGGGGFGGGGGGGGHGHFGFFHFHHHHFHHFHFHGGGGGGGHHHHHHGGGGFFGGGGHFHEHFGFHHFHGHHHHHHHHGHHHFGHHHHGGGGGGEHHHHHHHHGHHHGFHGGHHFGGGGHGGGGGGGGGGFFFFFFFBBBBB
@M02197:102:000000000-ALU3V:1:1101:4618:8490 1:N:0:1
ATGTGCTGCTCGTCCTCCGCTTATTGTTATGCTTAAGTTCAGCGGGTATTCCTACCTGATCCGAGGTCAACCTTGTAAAAATGGGTTATAGGACCGTGCCGAAGGACCTTTCAACTCCGTGCGTGCTTAAAAAGCTCGTTGCACCGAGAGTCCCACGGACGCCGTCATTACTTTTGGGACCGGTCGGGGGTGAACCCGGACCTAGATCCAACAACAAGCCAGGCTTGAGAGGTGATAATGACGCTCGAACAGGCATGCCCTTCGGAATACCAAAGGGCGCAATGTGCGTTCAAAGATTCGATGACTCAC
+
BBBBBFF5FFFAGGGGGGGGGGGHHHHHGHHHHHGFHHHHHHHGGGEFHHHHFHHHGHHHHHHGGGGHHHHHHHHHHHHHGHHHHFFHHHHFHHHGGGGHGGFGGHHHH:HHGFGHFHGHGGGFDGGHHGHHF?FGFDFFHGGHHGFHGGCFFCGGGGFGFCFHFHFGGGHHHHGHGGEGGGGGFGGHHHHHFE@EFFFAGFFFGGFEFGBFFF?HHHHHHGHFFHHHHEHGHHHHHHFGGEDEHDHGBFHHHHHAGGEE22FHHGHHHHGHHFGGGGHHHHEE?GHGFCGGGGCGFFFFFFBFBBBBB
@M02197:102:000000000-ALU3V:1:1101:13883:8711 1:N:0:1
ATGTGCTGCTCGTCCTCCGCTTATTGATATGCTTAAGTTCAGCGGGTATTCCTACCTGATCCGAGGTCAACCTAGAAAAATATAAAGGTGACCGGGTCCCGGGGGCCTTGAAACTCTACGCGTGCTCCGGAGAACTCAGTGCGAAGAGGGTCCCTGGGACGCCGTCATTGTCTTTGAGACCAGTTGGCCATGGAGGCGGTCCAACGCGGTCCAACACCAAACACGAGGTTTGAGAGAGGATAATGACGCTCGAACAGGCATGCCCTTCGGAATGCCAAAGGGCGCAATGTGCGTTCAAAGATTCGATGACTCAC
+
1AAA1FFBBCF?AE1EGGGGGGGFGHHFHFFCHCFHFG2BD2G0A/AEFGHHFEFG1FFHFHGFEC/FFGHEGFFBFDGHHHHFEHFHHEHHHEF@EGHHFCEEEEGFHHHHFFGBGHHA@FG-CEHHCG?BFGEGHGGGDBC0B@A?GEECEFGGFEAAAG@@0BF0GFBBFFFFFGFF?<ECFFBBF>2HGGC@CCGFHCGECEEFGB9HEFF?FEHG9GEEHHFFBGGHGH:HHHGHFH:GGEEFFACHHGBGGHGF1GGGGG?HHHGHGEF5AEA2ECGFBHFGGGGHGGFFGFDEGFFFFFFFFAA?AA
@M02197:102:000000000-ALU3V:1:1101:20160:8748 1:N:0:1
ATGTGCTGCTCGTCCTCCGCTTATTGATATGCTTAAGTTCAGCGGGTATCCCTACCTGATCCGAGGTCAACCTTAGAAATGGGGTTGTTTTACGGCGTAGCCTCCCGAACACCCTTTAGCGAATAGTTTCCACAACGCTTAGGGGACAGAAGACCCAGCCGGTCGATTTGAGGCACGCGGCGGACCGCGTTGCCCAATACCAAGCGAGGCTTGAGTGGTGAAATGACGCTCGAACAGGCATGCCCCCCGGAATACCAGGGGGCGCAATGTGCGTTCAAAGATTCGATGATTCAC
+
AABBCFFFFFFBGGGGGGGGGGGHHHHHHHHHHHHHHHHHGHHGGGGGHHHHHHHHHGHHHHHGGGGHHHHHHHHGHHHHHHHGGGGGHHHHHGGGGGGGGHHHHGGGGGGHGGHHHHHGGGGGGHHHHHHHHHHGFGGGGHHHGFFFGFGHHHHHHHHGGGGGGGGGGGGGGGGGGGGGGGDAGGGGGGFGGHHHHHFGGHGGGGHGHHGHHHHGHHHHHHHGGGGGGDGHHHFHFHHHGGGGGGGHHHHHHHHGGGGGGGGHHHGGGGGHGGGGGGGGGGFFFFFFFCCBCC
@M02197:102:000000000-ALU3V:1:1101:16103:8753 1:N:0:1
ATGTGCTGCTCGTCCTCCGCTTATTGATATGCTTAAGTTCAGCGGGTATCCCTACCTGATCCGAGGTCAAAACTGAGAAAGGGGCTTGTGGTTCGCCGGAGCCGCGCGCCTCGCGCTGCAAATGTGCTGCAGGAGAAGCCGCCGGCCCAGCCGCCAGATGCGTTTGAGGCGAGTCCGCGGGGGGACAGTCGCCCATCACCAAGCTGAGCTGGAGGGTGTAGATGACGCTCGAACAGGCATGCCCCAAGGAATGCCAAGGGGCGCAATGTGCGTTCAAAGATTCGTTGACTCTC
+
AAA1>3FFB111AEEGGGEFGGGHHHHHHGHHHHHHGHHHHHHGGGGGHBHHFFHHHFBGBGHGGGG;CGG8F8F1FGFGHHG?;>G;GG/9:FE?A/E=@/F@@;@??7CAEG@CGCGH9=80A0DGFGFHF/<.ACB.-AAA?A@@ACFG@?AGCA@9F@A5G?GCBE?@@@//B@B@?GBF=EEA<B0/9B21F1/BGFFBFFBGFB#E/E>0BF;BBEE?EEE0A9@11F1BHGHE?EAFBGFAEBB10GABHGEEAA11HHEEA0FF1333FFECFA>B31B1AA>1A
@M02197:102:000000000-ALU3V:1:1101:19963:8808 1:N:0:1
ATGTGCTGCTCGTCCTCCGCTTATTGATATGCTTAAGTTCAGCGGGTAATCCTGTCTGATTTCAGGTCTAAAAATGAAAAGTTGCTCGAAAGCATAATTAGAAGCTTTTCTCATCTTGTCTCGGCCATTCTTGCGAATGATCCTCAGCGAATAATCTATTACGCCAAGTCAATCCGATTACGAATTCGAAAGTGCTAATGTATTACGAGCTAGCTAAACGAATAGCAAGAGCTCAAAATCCAAACTCCGACACCTATTCACAAAGAAAAGGGCGGGTTGAAGAGTTCATGACACTGAAACAGGCATGCTCTCCGGAATACCAGAGAGCGCAAGGTGCGTTCAAAGATTCGATGATTCAC
+
AABB@FF5FFF?EFGGGGEGG?EHHHGHCF5GHHHHGHHHCGHGGEGGHHHHGHHHHHHGHHHHFHHHHGGHFHHHGHGHHGFHGHHCEGEGHGHHHHHGHHGHHHHGGHHFHHHHHDGHHH3FFGGHHGFHHHGGGGHHHHHHHHFHDCG4GGHHHEHGHHEGGCCE9GHFHFFHGGHHGHHGGGHHHHFFFEHHHHFGHHHHHHHHHGHHHHHGHGGGGGGFGFGFHFFBGGGFHHBFHGGE???AEHHG3F4GFGBGDBFGFHGHGGGE?GHHHFHFBFHBHHHFEHHGFFBGDDDHGHHGBEHDCE2?FFHBFFHHHHHHGGGGHFFHEGFCFGGDFGGGFGGFFFFFBFBAA>A
@M02197:102:000000000-ALU3V:1:1101:19981:8796 1:N:0:1
ATGTGCTGCTCGTCCTCCGCTTATTGATATGCTTAAGTTCAGCGGGTAATCCTGTCTGATTTCAGGTCTAAAAATGAAAAGTTGCTCGAAAGCATAATTAGAAGCTTTTCTCATCTTGTCTCGGCCATTCTTGCGAATGATCCTCAGCGAATAATCTATTACGCCAAGTCAATCCGATTACGAATTCGAAAGTGCTAATGTATTACGAGCTAGCTAAACGAATAGCAAGAGCTCAAAATCTAAACTCCGACACCTATTCACAAAGAAAAGGGCGGGTTGAAGAGTTCATGACACTGAAACAGGCATGCTCTCCGGAATACCAGAGAGCGCAAGGTGCGTTCAAAGATTCGATGATTCAC
+
>AAABFFFFFFBGGGGGGGGGGGHHHHHHHGHHHHFHHHGHHHGGGGGHGHHHHHHHGHHHHGHHHHHHHHHHHHHHHHHHHHHHHGGGHGGHHHFHHHHHHHGHHHHHGHHHHHHHHHHHHHGGGFHHHHHHHGGGGGHHHHHHHFFGGGGGHHHHHHHHHGGHGFGHHHGHHHDEEFGHHGHHHHHHHGHHHHHHGHHHGHHHEFHGDFHGHHGHHHHHHHHGFHHHHHGGHHHHHGFBHHGF??GFHGHHGGHGHHHHFGHHFGHGGGGG?HGHHHHHHHHGHHHHHHFFHHHGHHHHHHGHHHE0CGGHHHHGHHCHHHHGGGGHCHHGGGGGGGGGGGGGFFFFFFFFFABBBB
@M02197:102:000000000-ALU3V:1:1101:19448:8850 1:N:0:1
ATGTGCTGCTCGTCCTCCGCTTATTGATATGCTTAAGTTCAGCGGGTATCCCTACCTGATCCGAGGTCAAAGACGGTAAATAGCTTTATGGTCGCGCCCACGGCACCCCAATGAACGCATTGTACTGCGCGTTGAGGTGCCAGAGACCGCTGCCAATGACTTTGGGGCGAGTCCACGCGCAAAGGCGGGACAGACGCCCAACACCAAGCAGTGCTTGAGGGTGTAGATGACGCTCGAACAGGCATGCCCCACGGAATACCATGGGGCGCAATGTGCGTTCAAAGATTCGATGATTCAC
+
3ABABFFFFFFAEGGFGGGGGGGHHHHHHHHHHHHHHHHHHGHGGGGGHHHHHHGHHHGHHHHGGGGHHHHHHHGGFHGGHFHHHGHHHHGHHGGGGGGGGFFGGGGGGGGHHGHHHGGGGFHHHHHHGGGGGGGHHHHHHHHGHGHGGGGHHHGHHHHHHHHHHGGGHEHGGGGGGGHHHGGGGGHHHHGGGGGHGGHGGFFGHHHHGHGHHHHHGGGFHFHFHHHGGGGFHHGHHHGHHHFEGGFGGGGHHHHGDEGHHGGGGGGHHHHGGGGGGGGGGGGEFFFFFFFFFBBBBB
@M02197:102:000000000-ALU3V:1:1101:16385:9015 1:N:0:1
ATGTGCTGCTCGTCCTCCGCTTATTGATATGCTTAAGTTCAGCGGGTATCCCTACCTGATCCGAGGTCAAACGTGGTAAAAAGCTTATCTGGACGTCAGTATTCCGGCTTGGACTCGCAAATTGTGCTGCGCTCCAAGGCCAAAATGCCGGCTGCCAATATCTTTAAGGCGAGTCCAGTCGCAATGGATAGGACAAACACCCAACACCAAGCATAGCTTGAGGGTACAAATGACGCTCGAACAGGCATGCCCCATGGAATACCAAGGGGCGCAATGTGCGTTCAAAGATTCGATGACTCAC
+
AABBBFFFFFFBEGG?FGGCEEGHGHCDGHFHGHHHCHHHGHHGGGGGHHHHHHHHHHHHHHH1EFGHGHHHGCGGHHGHHFFHHHHHHH;HHHGGGGGHGHHHHHCGGGGGHHGHGGGGFHHHHHHEHHGGGGGHHHGHHGCFGHHHHGCDGGFHGDHHHHHGHHHHHHGGGFHHGGGGHGGHGGHHHHHGHHGGGGGGEGGFFFFFFEHFHHHFFFGFHGFGEHHHGCEEBFDFDFFHHHHGGHHCAGHHGBFGE5GGHHHHEGGECEFHFFE2EECGFGG5FGCGFFFFFFD5?AAA3
@M02197:102:000000000-ALU3V:1:1101:4517:9126 1:N:0:1
ATGTGCTGCTCGTCCTCCGCTTATTGATATGCTTAAGTTCAGCGGGTATCCCTACCTGATCCGAGGTCAATCATAAAAAAGTTTGGGGGTCGGGCAGGACCCCACCGGGACTCTGTCGCGAGGAGTATTACTACCCGTAGAGCCAGGAGGCACCGCCACTGCTTTTAAGGGCTGCCCTGTGACGGGCAGGCCCCAACACCAAGCTGAGCTTGAGGGGTGATAATGACGCTCGAACAGGCATGCCCCCCGGAATACCAAGGGGCGCAATGTGCGTTCAAAGATTCGATGATTCAC
+
AA11>FFF1CF?EFAEGGGGGGC1GF3GHHFHFFHHHHBF22GAAEG/E1DGHHHHHHG11FBE?EFFHDD9F4G41GF8G1B:G/?2#E82;#8#E#:;;9?9A6G##&/90@12F7C/3/CCGCF:FDG91F#<600@7D0C;FA.E:GAGC;@A;ABB90;9B9BBFAACCE?FFFFBBDEFF@AB@DFA?A/9CA/0A9;BF/HGCC/;/.C@BGGGFHGDD?GGADDHGFFHF00CAGFE??GD5F5AFCGFDGGEEE55GHGGGGFGGGGGGFGGGCBFDFFD3A3AA
@M02197:102:000000000-ALU3V:1:1101:14448:9165 1:N:0:1
ATGTGCTGCTCGTCCTCCGCTTATTGATATGCTTAAGTTCAGCGGGTATCCCTACCTGATCCGAGGTCAAAGACGGTAAATAGCTTTATGGTCGCGCCCACGGCACCCCAATGAACGCATTGTACTGCGCGTTGAGGTGCCAGAGACCGCTGCCAATGACTTTGGGGCGAGTCCACGCGCAAAGGCGGGACAGACGCCCAACACCAAGCAGTGCTTGAGGGTGTAGATGACGCTCGAACAGGCATGCCCCACGGAATACCATGGGGCGCAATGTGCGTTCAAAGATTCGATGATTCAC
+
BCCCCFFBFFFCGGGGGGGGGGGHHHHHHHHHHGFHHHHGHGHGGGEGHHHHGGHHHHHHHHHGGGGHHHHHFHGGGGGHHFHHHHHHGHHHHGGGGGGFGGFFEGGGGGGGGHHHHGGGGHHGFHGHGGGGGGHHHFHGHHHEGHHGGGHHHGHGHFHBHHGHHGGGHHGAGGGGGGHHHGGGGGHHHHGGGGGHGHHGHGHGHGHGFHHHHHHGHHGHHGHGHHHGGGGGHHGHHHHHHHGGGGGFGGHHHHHHHHHFHGGGGGGHGHHGGGGHGGGGGGGCGE4BFFFFFBBBBB
@M02197:102:000000000-ALU3V:1:1101:22108:9182 1:N:0:1
ATGTGCTGCTCGTCCTCCGCTTATTGATATGCTTAAGTTCAGCGGGTAATCTTACCTGATTTGAGGCCAGAAAGGAATACATAAAGAATTATGTATGTGTGTGTTTGTTTGGTAGCAGATGACAAAAGCACAAGATTTTTATGGGTTTGCCTTAACAAAAATCTATGGCTGACACTCATCCACTCATACTTTTAAGGCAAGGTGATACAAAGAGGCTAATCTCATCACCAAGCCCAAGGACCCGTTAAAAGAATTTTTCATAAAAAAAAACCCTTTTAATGGAGATATTCACGACACTCAAACAGGCATGCTCCGAGGAATACCAAGGAGCGCAAGATGCGTTCAAAGATTCGATGACTCAC
+
BCCCCFFFFFFBGGGGGGGGGGGHHHFHHHFHHHGHHHHHHHHGGGGGGHHHHHHHHHHHHHHHGGGGGEHHHHHHHHHHHHHEHHGHHHHHHHHHHHEGHEGHHHHHGHHGHFHHHHHHGHHHGHHHHHHHHHFHHHHGHGHFHHFGGHHHHHHHHHHFHHHHHHHHHHHHHHHHHGHHHHGHHHHHHHHHHHHGHGHHGGHHHHHHHHHGGBGFHHHHHHHHHGHGGHHHHGHGGHGGGGFHFHEHHFGHGFGFHFGHFGGGGGGGHHGADEFEHHHFHHHHHEFGGGGGGHHHGHFHHHHHHHHHHGGGGDFGHHHHFFHHHHGGGGGHGGHGFEGGGGGGGGGGGGFFFDBFFBABAA
@M02197:102:000000000-ALU3V:1:1101:16365:9226 1:N:0:1
ATGTGCTGCTCGTCCTCCGCTTATTGATATGCTTAAGTTCAGCGGGTATTCCTACCTGATCCGAGGTCAACCATTAAAAATTGGGGGATTTAGCGGCCAAAGACGCTGCAACTCCAGTCAAAAGCGAGATAAAAATTTACTACGCTCAGAGGATATCGCAGATCCGCCGTTGTATTTCAGGAGCTACAGCTAGCAAAAGCAGTAGGCTCCCAACACTAAGCTAGGCTTAAGGGTTGAAATGACGCTCGAACAGGCATGCCCACTAGAATACTAATGGGCGCAATGTGCGTTCAAAGATTCGATGACTCAC
+
DDDDDFFFFFFBGGGGGGGGGGGHHHFFHHHHHHGHHHHHGHHGGGGGGHHGHHHHHHHHHHHGGGFHHHHHGHHHHHHHHHHGHGGGGHHGHHGGGGGHEHHHGGGGGHGHHHGHFHHHHHHHGGHHGHHHHHGCHHHHHHHGGGGFHHHGHFHHFGGGGGHGGGGGHEHGGHHHHGHGHHHHHHGHHHHHHHHGHHHHHHFHGGGHGHHHGHHHGHHHGHHFHHHHHHGHHHGHHHHGGGGGHHEFHHGHHHHHHGHGHGFHHHHHFFHHHHGGGFGHFCHGCEGHGFGGGGGGGGFFFFFFF@A?AB
@M02197:102:000000000-ALU3V:1:1101:13563:9344 1:N:0:1
ATGTGCTGCTCGTCCTCCGCTTATTGATATGCTTAAGTTCAGCGGGTAATCTTACCTGATTTGAGGCCAGAAAGGAATACATAAAGAATTATGTATGTGTGTGTTTGTTTGGTAGCAGATGACAAAAGCACAAGATTTTTATGGGTTTGCCTTAACAAAAATCTATGGCTGACACTCATCCACTCATACTTTTAAGGCAAGGTGATACAAAGAGGCTAATCTCATCACCAAGCCCAAGGACCCGTTAAAAGAATTTTTCATAAAAAAAAACCCTTTTAATGGAGATATTCACGACACTCAAACAGGCATGCTCCGAGGAATACCAAGGAGCGCAAGATGCGTTCAAAGATTCGATGACTCAC
+
AB@B3FFFFFF?EGEGGGGGGGGHHHHHHHHHHHHHHHHHHCHGGGGGFDGHHHHGHHGHHHHHGHFGHHHFHHAFHHHHBFHHHHFFHHHGFHHHFGGEH1FGHHHFHHGFHFBGHHGHHHGHHHFFHHHHFFHHFGHHGEGFGHGDGHG9GHGHHHGGHHHHHHCGFCCGHHGHHGHHHHHHHHHHHHHHGHHFFFGGFGFHGHHHHFGBFFE?FHFHHHHHGFGGGHHFGEGDFGCB/CGHHGHHHHGGGFBE4HFG/GGGGGGGG1E>F44FEFFHHHHHGGHFBGFEGHFHGHHHHHHHHHHGHGGCGGHGHHHHHGGHHHGF?GGHHHHEDGGHFGBGGGGGGGFFFFFFFCCCCC
@M02197:102:000000000-ALU3V:1:1101:10833:9372 1:N:0:1
ATGTGCTGCTCGTCCTCCGCTTATTGATATGCTTAAGTTCAGCGGGTATCCCTACCTGATCCGAGGTCAACCTTAGAAATGGGGTTGTTTTACGGCGTAGCCTCCCGAACACCCTTTAGCGAATAGTTTCCACAACGCTTAGGGGACAGAAGACCCAGCCGGTCGATTTGAGGCACGCGGCGGACCGCGTTGCCCAATACCAAGCGAGGCTTGAGTGGTGAAATGACGCTCGAACAGGCATGCCCCCCGGAATACCAGGGGGCGCAATGTGCGTTCAAAGATTCGATTACTCAC
+
ABCCCFFFFFFCGGGGGGGGGGGHHHHHHHHHHHHHHHHHFHHGGGGGHHHHGHHHHHHHHHHGGGGHHHHHHHHHHHGHHGFDGGGGHGHFGFGGGGGGGHHHHGGGGGGHGGHHHGHHGGGGGHHHHHHHHGHGGGGGGGGHGGGGGHHGHHHGHHHGGGGGGGGGGGGGGGGGGGFGGGGGGGGGGGGGGHHFGFFGGHBGGHFFEHHHHHHHHFFGHGFBGGGGFGDHHGFFHHGHGGGFGGFCFHCHHHHGGGGGGGGHGHHGGGGFGGGGGGGGGGFBFFBDFA@AA3
@M02197:102:000000000-ALU3V:1:1101:23623:9397 1:N:0:1
ATGTGCTGCTCGTCCTCCGCTTATTGATATGCTTAAGTTCAGCGGGTATCCCTACCTGATCCGAGGTCAACCTTAGAAATGGGGTTGTTTTACGGCGTAGCCTCCCGAACACCCTTTAGCGAATAGTTTCCACAACGCTTAGGGGACAGAAGACCCAGCCGGTCGATTTGAGGCACGCGGCGGACCGCGTTGCCCAATACCAAGCGAGGCTTGAGTGGTGAAATGACGCTCGAACAGGCATGCCCCCCGGAATACCAGGGGGCGCAATGTGCGTTCAAAGATTCGATGATTCAC
+
CCCCCFFFFFFCGGGGGGGGGGGHGHHHHHHHHHHHHHHHHHHGGGGGHHHHHHHHHHHHHHHGGGGHHHHHHHHHHHHHHHHGGGGGHHH<HGGGGGGGGHHHHGGGGGGHGGHHHHGHGGGGFHHHHHHHHHHGGGGGGGGHGGGGGHGGHHHHHHHGGGGGGGGGGGGGGGGGGGGGGGGGGGGGGGGGGFHHHHHGGHGGGHGGHHHHHHHGGHHHHHHGFFGGHHDHGHHHHHHHGGGGGGGHHHHHHHHGGGGGGFCHHFHGGGGHGGGGGGGGGFFFFFFFFBBABB
@M02197:102:000000000-ALU3V:1:1101:9739:9445 1:N:0:1
ATGTGCTGCTCGTCCTCCGCTTATTGATATGCTTAAGTTCAGCGGGTATCCCTACCTGATCCGAGGTCAAAGACGGTAAATAGCTTTATGGTCGCGCCCACGGCACCCCAATGAACGCATTGTACTGCGCGTTGAGGTGCCAGAGACCGCTGCCAATGACTTTGGGGCGAGTCCACGCGCAAAGGCGGGACAGACGCCCAACACCAAGCAGTGCTTGAGGGTGTAGATGACGCTCGAACAGGCATGCCCCACGGAATACCATGGGGCGCAATGTGCGTTCAAAGATTCGATGATTCAC
+
1>A>13D1DCF>1AAE1A1EAEGHGF3FDFHHHDHGHGAFHHFA/AEEFH2AGGHHGFGFGFAEEEFBFBDGGF?EEEFBEFEFEDF;B9@BF??AEEEEG??EECACGGCGCGGGHGGGFF2FGFGFGDC<<ACG0CFG0FGCEAFE.AGFCHFDDCGHF0C>CCA/C;AA@0<DCDFFDDFBBE@CG(FA</EAE@@??FBAHBGFEHHGFBBFF1?GE4F44HHFGGGCHHGHHHHHGGHFFGGFEEAHGHHHHHHHHEFGGFGHFCGGGGGHGCGGGGGGGGBFBFFFF?BAAA
@M02197:102:000000000-ALU3V:1:1101:22036:9293 1:N:0:1
ATGTGCTGCTCGTCCTCCGCTTATTGATATGCTTAAGTTCAGCGGGTATCCCTACCTGATCCGAGGTCAATCATAAAAAAGTTTGGGGTTCTGGCAGGACACCACCGGGACTCTGTCGCGAGGAGTATTACTACGCGTAGAGCCAGGAGGCACCGCCACTGCTTTTAAGGGCTGCCCTGTGACGGGCAGGCCCCAACACCAAGCTGAGCTTGAGGGGTGATAATGACGCTCGAACAGGCATGCCCCCCGGAATACCAAGGGGCGCAATGTGCGTTCAAAGATTCGATGACTCAC
+
BBCBBFFFFFFCGGGGGGGGGGGHHHHHFHHHHHHGHHHHHHHGGGGGHHHHHHHHHGFGHHHGGGGHHG.HH<GHHHHG:GH;GFGGGGHHGHH;GG;H:HG<HGGGG;GHH<H<HG;GGGG99HGH0GHGHHGGG96GGGHH;HHHGGGGHGGGGGGGGGGGGGGGGGGGGGGGGGGGGGGGGGGFGFFGFHDDFFGHHHHGHGHGFFHGGGHHHHHHHHFGGFGFHGFHHHHFHHHHGGGGGGGHHHHHHHHHHHGGGGGHHGHGGGGFCGGGGGGGGGFFFFFFFCCCCB
@M02197:102:000000000-ALU3V:1:1101:13912:9364 1:N:0:1
ATGTGCTGCTCGTCCTCCGCTTATTGATATGCTTAAGTTCAGCGGGTAATCTTACCTGATTTGAGGCCAGAAAGGAATACATAAAGAATTATGTATGTGTGTGTTTGTTTGGTAGCAGATGACAAAAGCACAAGATTTTTATGGGTTTGCCTTAACAAAAATCTATGGCTGACACTCATCCACTCATACTTTTAAGGCAAGGTGATACAAAGAGGCTAATCTCATCACCAAGCCCAAGGACCCGTTAAAAGAATTTTTCATAAAAAAAAACCCTTTTAATGGAGATATTCACGACACTCAAACAGGCATGCTCCGAGGAATACCAAGGAGCGCAAGATGCGTTCAAAGATTCGATGACTCAC
+
BCCCCFFFFFFBGGGGGGGGGGGHHHGHHHHHHHHHGHHGFFHGGGGGHHHHHHHHHGHHHHHHGHGGHHGFHHGHGHFHHHGHHGHAGHGHHHGHHFHHHHHHHHHHHHHGGHHHHHGHHHHHHHHBFHHHFGHHHHHFHHFHHHGGFGHHGHFHHHHHHHHHHHHHHHGEBHHFHEHHG=11GGGFFHHFHHG8BDGHFGGHHHHHGHHHHHHGHHGHFHHHHHGDFHHHGFGHGHFGGEFHHHFFHGFEFFGGBGHHEGGGGGGGGBGGFGBGBGHHHHHHFGBF3>1GG5FGEFHHHHHHFFGDAE0GGFHHFEHGHGBFHHGGGGGGFE5GD?GGGGCFCGECGGFFFBFFFAABBA
@M02197:102:000000000-ALU3V:1:1101:8343:9744 1:N:0:1
ATGTGCTGCTCGTCCTCCGCTTATTGATATGCTTAAGTTCAGCGGGTATCCCTACCTGATCCGAGGTCAACCTGAAAAAAGAGGTTGGACGGCACACTCCGACCGGCCACCGACGCGAGACAGATGCCACAACGCGAGGGGACGGACGGCGTGGCCGGCGACATTGGGGCGGGCGGCCAGAAGCCGCGGCGCCCAACACCCAGCCGGGCTGGATTGGTGACAATGACGCTCGAACAGGCATGCCCCCCGGAATACCAGAGGGCGCAATGTGCGTTCAAAGATTCGATGATTCAC
+
BACAAFFFFFFCGGGGGGFGGGGHHHHHHHHHHHGHHHHHHHHGG?GGHHHHHHHHHGHGHHHGG?EHHHHHHHHHHHHGGGHHHHHCHHEEEGGHH<HHGGGCDGG@DGHGGGGGGGGCGHHHHHGHGHFCBBDFFGGGF:BDGDGFFFEDFFFFDFFFFFFFFFFFFFFFF;FFFFFFCFFFFAD??9FBBFDDAGGGF4C@CDCC0DCHFEHHH&C?DHHGGGCD;0:GHDGGHFAHGGGGCCGGHHHFHGHFHHGGGGGHHHHCCGGHGGFGGGGGGGFFFFFFFAA?A3
@M02197:102:000000000-ALU3V:1:1101:12262:9749 1:N:0:1
ATGTGCTGCTCGTCCTCCGCTTATTGATATGCTTAAGTTCAGCGGGTAATCTTACCTGATTTTAGGCCAGAAAGAATGATAAACTCACTCTATCCGAAAATAGTGTGTGTGTGTTTTGGTTGTTAGGAAGCAGATGACAAAAGCACAAGATTTTTATGGGTTTGCCTTAACAAAAATCTATGGCTGACACTCATCCACTCATACATTTAAGGCAAGGTGATACAAAGAGGCTATGTAATCACCAAGCCCAAGGACCCGCAAAGAAGGATTTCATAAAAAAAACTTCTTTTTGGAGAAATTCACGACACTCAAACAGGCATGCTCCGAGGAATACCAAGGAGCGCAAGATGCGTTCAAAGATTCGATGATTCAC
+
AAABAFFFFFFAGGGGGGGGGGGHHCFHHHHHHHHHHHHGHHGGGGGGHHHHHHHHHHHHHHHHGGHGHGGHHHGHHHHHHGHHHHHHGHHGHHEFGGGEHHHFGHHHHHHG0FGHHHGHHGGHHHHGHHHHGHHHHHHHHHHHHHHHHFHHHGHHHHGHHGGGHGGHHHHGGHGHHEHHHGHH9GFHHFFGHGFHDFFHHFHGCGHHHHHHHGHFFFGGGGHGHHHHHFFFGHGHGHGGFFGF2FAFBHHHGGGFGHFHHGHGFCGG3EHGHHGGGGFGGFF11GHHGFEGHHHEG@?3GGGHHHHGGBHGHHGHHHHHGGGGGHGHFFHHGHHHHEECGCGGFGGGGFGGGGGGGGEFFFFFFFFFBBBBB
@M02197:102:000000000-ALU3V:1:1101:11491:9736 1:N:0:1
ATGTGCTGCTCGTCCTCCGCTTATTGATATGCTTAAGTTCAGCGGGTATCCCTACCTGATCCGAGGTCAACCTTATAAAAGATTTAACGGCCGCGACCGCCCGCGCTCCGAAGCGATTAATGAAATCACAACGCTTAGAGACGGACAGCTCAGCCGGAGACTTTGAGGCGCGCGGAACACCGCGGCGCCCAATACCAAGCGAGGCTTGAGTGGTGAAATGACGCTCGAACAGGCATGCCCCTCGGAATACCAAGGGGCGCAATGTGCGTTCAAAGATTCGATGACTCAC
+
BBBABFFFFFFBGGGGGFGGGGFDGHHHHHHGHHHHHHHHGHHGGGGFHEGHHHGHHHHGHHHGGGFHHGHFHHHHHFFFHGHHHEHHGGFGGGGGEFGGGGGFFGGGGGGGEEGGHHGEHHHHHHHHHHGGGGGGGHHHHHHHGGGAFFGGGFGHHHGHGHHGGGEFEGGGFHHGFFFGGGGGGGFAHFGGFFGGHGFFHHGGFHGGHHHHGHHHHHGFEFGH;GHHHHGHHFGCGGGGE?FFFGGFBHHGHEEGCGHGGCGEEGHGGGGGFFGGGFFFFFFFAAA>3
@M02197:102:000000000-ALU3V:1:1101:8540:9814 1:N:0:1
ATGTGCTGCTCGTCCTCCGCTTATTGATATGCTTAAGTTCAGCGGGTATCCCTACCTGATCCGAGGTCAATCATAAAAAAGTTTGGGGTTCTGGCAGGACACCACCGGGACTCTGTCGCGAGGAGTATTACTACGCGTAGAGCCAGGAGGCACCGCCACTGCTTTTAAGGGTTGCCCTGTGACGGGCAGGCCCCAACACCAAGCTGAGCTTGAGGGGTGATAATGACGCTCGAACAGGCATGCCCCCCGGAATACCAGAGGGCGCAATGTGCGTTCAAAGATTCGAGGATTCAC
+
BBBBBBFFFFFBGG?EBC2EFGCHGFHHGHGHHHHHHHHHHFHFGGGGHFFHFHHHHHHHHHHGGGEHHFH:<<HHHHHGGHH<HE?5AE;0FHH<;CEG:GF9HGCE5C8:GHH<HG;8GGG99FHGF<H0H<GGG7G@9GE;HHHHG8GAGEECGGGGFGGGGGGFFB?9CBFGGGFABFGGGGGGGGGFFGFGEEEFHFGEFFHHFHFFFCHHHHGDFFFGFFGGFFFGGFFFEFGFEFFEFF?BGE2BGB1HGHGGGGE11HGAEACHFGGGGGFGFGAADB13@?AA>1
@M02197:102:000000000-ALU3V:1:1101:16193:9881 1:N:0:1
ATGTGCTGCTCGTCCTCCGCTTATTGATATGCTTAAGTTCAGCGCGTAGTCCTACCTTATTTGAGGTCAATTATTGTGGTTAACTCAAAGTTAAAAGCAATGAGATAAAGCTTAAGGTGCAAAAGCCCGGTAGAACCTCTCAGTTCTAGCCTGGACAGACTTGACAGCGAGATGGACGAACCTAGAACACTGTGAAGGCCAAGCATGGGCCGCACCAATTTAGTTAAGACAAGCTGCAGATCTAGAGACTTGCTGCATTGTCCAACACCCACATAGCACCATCCAATCATAGAAATGGAAGGTGGATGGGAGAGGTTAATGACACTCAAACAGGCATGCCCTCCGGAATACCAGAGGGCGCAATGTGCGTTCAAAGATTCGATGATTCAC
+
BBBBBFFFFFFAGGGGGGGGGGEHHHHHHHHHHHHHHHHHGHHGGGGGGGHHHHHHHHHHHHHHGHHHHHHHHHHHGHGFGGHHHHHHHHGHHHGHHHHHHGHFHHHHHHHFHGHHHHHHHHGHGHHHGGGCGHHHHHHHGHHHGHHHGHHHHHFGHGHHHGGHHEHHGFGGFHHEGGCGGGHHGGHHFGHHHHGHHHHHGHFHHGGGGGFGGGHGHGGHHHHGGHHHHGHGHFGFHGHHFHFHHFHHHHFGBFG2FGHHEHEGE/EGHHFHHHHHHGFFGFHGGF4FHHHHHHGGHHFGHHHFHHHHHHHHHHHGHHHHHHFFGGHHHFGHHHHHGGGGEFFHGFHGHHFFCHGFDFDCFHGCGFGHGGGGGGGGGGFFFFFFFBCCCB
@M02197:102:000000000-ALU3V:1:1101:5905:9935 1:N:0:1
ATGTGCTGCTCGTCCTCCGCTTATTGATATGCTTAAGTTCAGCGGGTAGTCCTACCTGATCTGAGGTCAAGGTGTCAATTGAATTTTCTCAAGGAGAAGCTTTGTGAGCGGGCCGAACGGTTTCTGCAGCCGAGCGAAACGTGAGCACGCAAGGCCGTCCACCGACGGGACCGCTAAGGTATTTGAGGCGAGCCGGACGGCAACACCCAAGTCCACTTCCAGCCCGGGCAGGACCCGGGCGGTGTGAGGTTTTCAAGACACTCAGACAGGCATACCCTCCGGAATACCAGAGGGTGCAAGGTGCGTTCAAAGATTCGATGACTCAC
+
BBBCCFFFFFFCGGGGGGGGGGGHHGGHHHHHHHGHHDGHHHGGGGCGGHHHHHHHHHHHHHGGHGHHGHHGFGGFFHHHHHHHGHHHHHHGHGFGAGHFHHHHHHFHHFEGGGFCCFGGFFGEHHGHHHHGGGFEGG:GGHHHGGHHGGGG@EG9DDGGGFFGGGHGGDGGGFHGGGHHHGFFFFFEEFFFFFGFGCHHGFFA<EFDHGFHHHGFCBBFFFFFFEGFGFFEEFGGGGGFGFBGCBGGGHHHBGGGGHGDDFGHGHHHHHGGFAGGGGGGHHGGF5HGHGHGHFFHFGGA?GGFCGCGFGGGGGBFFFFFFBBAAA
@M02197:102:000000000-ALU3V:1:1101:13420:9962 1:N:0:1
ATGTGCTGCTCGTCCTCCGCTTATTGATATGCTTAAGTTCAGCGGGTATCCCTACCTGATCCGAGGTCAACCTTAGAAATGGGGTTGTTTTACGGCGTAGCCTCCCGAACACCCTTTAGCGAATAGTTTCCACAACGCTTAGGGGACAGAAGACCCAGCCGGTCGATTTGAGGCACGCGGCGGACCGCGTTGCCCAATACCAAGCGAGGCTTGAGTGGTGAAATGACGCTCGAACAGGCATGCCCCCCGGAATACCAGGGGGCGCAATGTGCGTTCAAAGATTCGATGACTCAC
+
AABBBFFFFFFBEGGEFGGGGGGGHGFGHHBHHFCHHHHHGHHGGGGGHHHHHFHHHHHHFFHEGCGHHHHHHHHGHHHHHFGDEEGGHHGHGGGGGFEEGHHGHGGDGGGHGGHHHFHHGB@DGFHHHHHHHHHGGFGGGHHGGGGGGHHHHHGHHHHGGGEFFFFGGGGGFEBFFGGGDFBACCGGFFBFFFFH9GFFFHEFEHHFFCFGHHHHHHHHHHFGGD?GH<GGFFEEHGHF?GCCGFCHHHFHGFGGGGFGGGGGHHH?GGGHGGGGGGGGGGFFFFFFFCCCBC
@M02197:102:000000000-ALU3V:1:1101:27221:10010 1:N:0:1
ATGTGCTGCTCGTCCTCCGCTTATTGATATGCTTAAGTTCAGCGGGTATCCCTACCTGATCCGAGGTCAACCTTTGAAAGAGTTTAACGGCCACGACCGCCCGCACTCCAAAGCGAATATGTATCACAACGCTTAGAGACGGACAGCTCGGCCGGAGACTTCAAGGCGCGCGGGAGCCGCGACGCCCAACACCAAGCGAGGCTTGAGTGGCGAAATGACGCTCGAACAGGCATGCCCTTCGGAATACCAAAGGGCGCAATGTGCGTTCAAAGATTCGATGACTCAC
+
AAA>ABFFFFF2EGGGGGGGGGGHHHFHHHHHHHHHHHHHHHHGGGGGHHHHHHHHHHHHHHGGGGGHHHHHHHFH4GHFBFBEFEB?FBDA@FE;>E/;EE/</</FCFHHBBFFB0FGHGFDBFH1?C<@GFDD991F;EGGGCGHHGGGDBFHHHHFGGDGGCGDGGGGAD@CCEB/EGFGEGEAGGGGFFCE1BFE<<FFF@EBGE2HGDGEFFEDG1GGFEGHHFGG1GFEEE2HFHHGBFBHCGECGGGHHHGAEEGHGDGGG5GEFFFFDDD5DAAA>A
@M02197:102:000000000-ALU3V:1:1101:12539:9888 1:N:0:1
ATGTGCTGCTCGACCTCCGCTTATTGATATGCTTAAGTTCAGCGGGTATCCCTACCTGATCCGAGGTCAAGAGTGTAAAAAAGGCTTAATGGACGTCGTCGTAATGGACACAAAGCGCGGATTATGCTGCGCTCCGAAACCTAGACGCCGGCTGCCAATTGCATTAAGGCGAGTCCGCGCACAAAGGCGGGACAAACACCCAACACCAAGCATAGCTTGAAGGTACAAATGGCGCTCGAACAGGCATGCACCATGGAATACCAAGGGGCGCAATGTGCGTTCAAAGAGTCGATGATTAA
+
>AAAAFFFFCFA1AEEFGC?00EGHBHFHFHGFHBHFHHHFDF/EAE?F1ABGHHHF10EF10///BGHHFFF11EFB2BB/?9>EG7DHG1BGEEGG;GGEFHG2D6F4GAAFCGGC;;0CG#1FDDFDA@;<ECGCCCHHC1;GHFGCGGG@GGB>CFFF#FFFFFFG?@>AFBG@@@@@EB/<;?>GEF0B//>/>BF>AA1EFGE.EF1EB;1B9@BD9*F9BFFE>#EAAAEDF6;F91GD1D110BG2F2F2AA100A/0000ABGHGFEA1F1B3AB1A1111FDDD>1>1A
@M02197:102:000000000-ALU3V:1:1101:24174:9950 1:N:0:1
ATGTGCTGCTCGTCCTCCGCTTATTGATATGCTTAAGTTCAGCGGGTATCCCTACCTGATCCGAGGTCAACCTTTGAGAAAAGATTCTCCCCAAGGGGAGGTCGACCGGGGCTCGTGCACCCGTGTGTCCGATACGTGTCCCGTGAAGAAACTCAGTGTACCGGGGGTCCAACGAGGCCGCCGTCATTGTCTTTGGGACGGGCGAGAGCCCCCCCCGAGAGGGGGCCTCCGCCAAACCGTCCAACTCCCAGCCGAGGGCTTGAGGGGTGATAATGTGGTTCGAACAGGGATGCCCTTTGGAATACCAAAGGGCGCAATGTGCGTTCAAAGATTCGATGACTCGC
+
ABBAAFFFBFFBEEEGGGGGAAEHHH5FGHHCGHHHGHHHHGHGG?EEHHHHHGHHHHGFHHF1EEFHGGGFHGHF4FHHHHFGFHHHHBGGHA1FGGG?/EGEGGECC/<BCGDDGE9;HGG.CGH;>GF..0DGFB:#GGFH9EEHH/CGGH<G0H<H<GB-?AGDFFFFFFF?FFFFFFA4FF?FF:FFFFFFFFFA=ACFBAB>EFFFFFFFGCGC@>;9DCCFF6DFFAABEEABFA>?B0//////>/0/FDFB0E/>FG2GD212G>B0/00B/AGFA1A000AA/001F2A2AA1/CGFCEA00011FFE0E001B333FGAABC1331F1AA>11
@M02197:102:000000000-ALU3V:1:1101:6329:10069 1:N:0:1
ATGTGCTGCTCGTCCTCCGCTTATTGATATGCTTAAGTTCAGCGGGTATCCCTACCTGATCCGAGGTCAAAGACGGTAAATAGCTTTATGGTCGCGCCCACGGCACCCCAATGAACGCATTGTACTGCGCGTTGAGGTGCCAGAGACCGCTGCCAATGACTTTGGGGCGAGTCCACGCGCAAAGGCGGGACAGACGCCCAACACCAAGCAGTGCTTGAGGGTGTAGATGACGCTCGAACAGGCATGCCCCACGGAATACCATGGGGCGCAATGTGCGTTCAAAGATTCGATGATTCAC
+
BABBBFFFFFFCGGEGGGGGGGGGHHHHGHHHHHHGHHHHHHGGEGGGHHFHEHGHHHHGHGFFGGGHGHHHHHFDEHGHFHHGHFHHGHBGHFGGGGEF>E@EEFGDFGGHHHHHHGGGGEH;GGGFGGGGGGHHHGFGHD8HHHHGCGGGGHHFFFHHHHHHC@CEHGCDFCFFDDFAGFGFGGFFHGFFFGGHGGGDF;BCFHGFFGFFEGGHHGCFFBHHGHGECFCGGAFHHFFFF?0:GGEGCGHGHHHFGFBHHGGGGGGHHGDE?GGGFFFFGB3E1GFBBFFFF>A?AA
@M02197:102:000000000-ALU3V:1:1101:6339:10085 1:N:0:1
ATGTGCTGCTCGTCCTCCGCTTATTGATATGCTTAAGTTCAGCGGGTATCCCTACCTGATCCGAGGTCAAAGACGGTAAATAGCTTTATGGTCGCGCCCACGGCACCCCAATGAACGCATTGTACTGCGCGTTGAGGTGCCAGAGACCGCTGCCAATGACTTTGGGGCGAGTCCACGCGCAAAGGCGGGACAGACGCCCAACACCAAGCAGTGCTTGAGGGTGTAGATGACGCTCGAACAGGCATGCCCCACGGAATACCATGGGGCGCAATGTGCGTTCAAAGATTCGATGATTCAC
+
BBBABFFFFFFAEGEGGFCGGGGHHHHHHHHGHHHHHHGHGHHGGGGGHHHHHHHHHHHHHHHGGGAGHHHHHHGGEGGHHHFGHHHHGGGFFE@ECGGGGGGGGGGGGGGHFHHHGGGGGHHHHHGHGGGFGGGFHGG9HHHGGHHGGGDGGHGGFGHHHHGHDEC?FHGDCBFCDFFCGCGFFGHHHGFFFGGHGGHGHFFFGEHGEFFHHGFGHHGHFGFHHHFFFFFGHHEE=HFEHHEGA9C0A2CEGHHHHHGHHGGGGGGHFFHFGGEHGF555EGAFGFFFFFFD?AA>A
@M02197:102:000000000-ALU3V:1:1101:21588:10057 1:N:0:1
ATGTGCTGCTCGTCCTCCGCTTATTGATATGCTTAAGTTCAGCGGGTATTCCTACCTGATCCGAGGTCAACCTGAAAAAATAGATTTAGAGGTGGCCGGGCCCACAAGACCTTGCAACTCGACGCGTGCTCCGGAAAGCTCAGTGCGAAGAGGGTCCCATGGACGCCCGTCATTGTCTTTGAGACCAGTTGGCCGCGAGCGGTCCAACGCGGTCCAACACCCGAAACGCCCGCGGTAAAGCAGGGTTTTGGAGGGAGGATAATGACGCTCGAACAGGCATGCCCTTCGGAATGCCAAAGGGCGCAATGTGCGTTCAAAGATTCGATGATTCAC
+
CCCCCFFFFFFBGGGGGGGGGGGHHHGHGHGHHHHHHHHHGHHGGGGGHHHHHHHHHHHHHHHGGGGHHHHHHHHHHHHGHHHGHHHHHHHGHHGHHGGGGGGGGGHFHHHHHHHHHHHHGHGGGGGGGGHGGGGFCFH:HHGHGHGDGGGHHGGHHHFHHGHHGGGGGGGGGGGGGGGGGGGGGGFGFGFGFGD?GGGGHHGFFGGGGGHHGFHGFFFFFFGGGGGGGGGGGHHHHHFHGHGGHCEHHGHHFBHHHHHHHHGGE@1EHGHHHGHHHHHGGCGGGGHHHHCGHGFGHGGGGGHHFHGGGGFGFGGGGGEGG4FFFBFFABBBB
@M02197:102:000000000-ALU3V:1:1101:6723:10243 1:N:0:1
ATGTGCTGCTCGTCCTCCGCTTATTGATATGCTTAAGTTCAGCGGGTATTCCTACCTGATCCGAGGTCAACATTCAGAAGTTGGGGGTTTAACGGCTTGGCCGCGCCACGTACCAGTTGCAAGGTGTTATCTACTACGCAATGGAAGCTGCAGCGTGACCGCCACTAGATTTCGGGGCCGGGCTGACTGGCAGCCCGATCCCCAACACCAAACCCGGGGGTTTGAGGGTTGAAATGACGCTCGAACAGGCATGCCCGCCAGAATACTGGCGGGCGCAATGTGCGTTCAAAGATTCGATGATTCAC
+
AAAAADFDFFFAE11E1GEEGGGFFHGHFFFFHGHFHHDA2DF0EECA1GGEGHGHHF0BFFF/AA?GHFHHGFGBFHFG1B1G9G-@EC;00+E8@@<#0C9>//>#>.;//11?FF11#$<4<#9$/=<$$88:GC:C*2A/<6B<<FE*CG677-A0A@@AGG09CBCFF1;0:CEEFBE@F<F#.;B@@GGEF<9?AFE2@B6FBB?/CCBE?DFBHHGH;?@@?44B40?19CEGCA@HHBDBF1G@0E?CEGGHHFFGGCGGEA?GCGHFGHEEEDGGGGFDDBGFBC@DFFFFAA33A
@M02197:102:000000000-ALU3V:1:1101:14205:10261 1:N:0:1
ATGTGCTGCTCGTCCTCCGCTTATTGATATGCTTAAGTTCAGCGGGTAGTCCTACCTGATCTGAGGTCAAGGTGTCAATTGAATTTTCTCAAGGAGAAGCTTTGTGAGCGGGCCGAACGGTTTCTGCAGCCGAGCGAAACGTGAGCACGCAAGGCCGTCCACCGACGGGACCGCTAAGGTATTTGAGGCGAGCCGGACGGCAACACCCAAGTCCACTTCCAGCCCGGGCAGGACCCGGGCGGTGTGAGGTTTTCAAGACACTCAGACAGGCATACCCTCCGGAATACCAGAGGGTGCAAGGTGCGTTCAAAGATTCGATGATTCAC
+
BCAB@FFFFFF@EGGGGGGGGGGGGHHHHHGHHGHHHHHHHGHGGGGGGHHHHGFHHHHHHHHGGECHHGHHFHFHGFFHHHGHHHGHHHHGHHGHFHHGHHHHHHHH<GGGGGGGGGGGG;GG(HHGHHHGGGCCGGGGGGH;GHGFGGGGGGHHG;GGGHHGGGGGGGGGFFFGDGFFBFFFFFEFFFFCFFFFFFHGFFFGECFFFFGFFFGFFFFFFFGEGHHEFHHGFEFFFEF>BFHHHHHGG55HFGHHHHHGHGEHBGF5HHBHEGGEE223BHHFA5CHHHDGHHHGHGHGGGGHGGE5GFGGGGFFFFFFFBBBBB
@M02197:102:000000000-ALU3V:1:1101:3292:10326 1:N:0:1
ATGTGCTGCTCGTCCTCCGCTTATTGATATGCTTAAGTTCAGCGGGTATCCCTAACTGATCCGAGGTCAAACGTGGTAAAAAGCTTATCTGGACGTCAATATTCCGCCTTGGACTCGCAAATTGTGCTGCACTCCAAGACCAAAATGCCGACTGCCAATATCTTTAAGGCGATTCCAGTCGCAATGGATAGGACAAACACCCAACACCAAGCATAGCTTGAGGGTACAAATGACGCTCGAACAGGCATGCCCCATGGAATACCAAGGGGCGCAATGTGCGTTCAAAGATTCTATGATTCAC
+
>A1>AF3DF1BAEGCAF1E0E00DDGFGFF2FGFFFHHFHHDF?ECEEHFHFHF00F1FGHH0E/E>G1FGFCH//?B2;B9>B11FFDEFF1>>/B;#2>BB2F:#9/#;1%B%0;>FCCF11CGFFC1#CB/?@FD#?00<0@@F1@>#?30CGH-<<??4D=DA0</B2&)+C<:0;GFB<+0HFB27GF>1B;C9F#9?9>1E1B21@2BEBFB0/1EGFEFD@@:1?>4EA+5GDADHFG#B////012BD22D1F1GCF0CEE0E1GFEE0?FFE33BADFBA133B1DDAA1>1
@M02197:102:000000000-ALU3V:1:1101:18441:10363 1:N:0:1
ATGTGCTGCTCGTCCTCCGCTTATTGATATGCTTAAGTTCAGCGGGTATCCCTACCCGATCCGAGGTCAACCTGTAATGAATTTTAACGGCGCGTCCGGTCGTCTTCGCCAGCGATTTGATTAAACCACAACGCTGAGATTCGAACCGTCCAGCCGATGAATTAGGGGCGCGGGGGATCCCCGCCGCCCAATACCAAGCCAGGCTTGAGTGGTGTAATGACGCTCGAACGGGCATGCCCTTCGGAATGCCAAAGGGCGCAATGTGCGTTCAAAGATTCGATGACTCAC
+
CCCBBFFFFFFDGGGGGGGGGGGHHHHHGHHHHHHHHHHHHBFGGGGGHHHHHHHHHGGGGGHGGGGHHHHHHHHHH:HHHHHHHFHHGGGGGG<EECCCDFCFAFGFFGFCFFBGHGFFFGFGHDGHEEHGFGDDFGFFGFEFHHGFAEGGGGGGGFFFF:FGGGFGFDFDGHGFADEFFGGFGHGHHHHHHGGHHHHHHGHHHHGHHHHG&HGHGDGGGGHGGGHGGHHHHHGGGFGDFHHHHHHGHFHHGGGGGHHHHGGGGHGGGGGGGGGGFFFFFFFBBBBB
@M02197:102:000000000-ALU3V:1:1101:3310:10335 1:N:0:1
ATGTGCTGCTCGTCCTCCGCTTATTGATATGCTTAAGTTCAGCGGGTATCCCTACCTGATCCGAGGTCAAACGTGGTAAAAAGCTTATCTGGACGTCAGTATTCCGACTTGGACTCGCAAATTGTGCTGCGCTCCAAGGCCAAAATGCCGGCTGCCAATATCTTTAAGGCGAGTCCAGTCGCAATGGATAGGACAAACACCCAACACCAAGCATAGCTTGAGGGTACAAATGACGCTCGAACATGCATGCCCCATGGAATACCAAGGGGCGCAATATGCGTTCAAAGATTAGATGATTCAC
+
BBBBBBFFFFFBEF?AGBE2AEFHHFBG6GHHHFGHHFHHGFHGGG?EFGHHHBFAGFGFHHHGGGGHHHBHGHEG1BGFHH9HHHGFFGBDFHGE?FDGHH.HFGA8GGH39GHEEGGCG:FGBDFFHHCFCFBGGFCEEGGHH1D<FCC<C?GF2HG@1DGG8GGFCBG:GGHHG/CGFHHHGHGFFGF9BFGGF?/?EHFE/1EFBG1D9BFFF:B9BBFD@DFFG0E?EEEAFEDDF;=#FGFAE//0A2BGF22AB1BE00GE??3GFDA0GEHFF33GFEEF1333D13FAAAAA
@M02197:102:000000000-ALU3V:1:1101:16939:10407 1:N:0:1
ATGTGCTGCTCGTCCTCCGCTTATTGATATGCTTAAGTTCAGCGGGTATCCCTACCTGATCCGAGGTCAAAGACGGTAAATAGCTTTATGGTCGCGCCCACGGCACCCCAATGAACGCATTGTACTGCGCGTTGAGGTGCCAGAGACCGCTGCCAATGACTTTGGGGCGAGTCCACGCGCAAAGGCGGGACAGACGCCCAACACCAAGCAGTGCTTGAGGGTGTAGATGACGCTCGAACAGGCATGCCCCACGGAATACCATGGGGCGCAATGTGCGTTCAAAGATTCGATGACTCAC
+
BCCCCFFBFFFCGGGGGGGGGGGGHHHHHHHHHGHHHHHHHHHGGGGGHHHHHHHHHHGHHHHGGGGHEHHHGHGGGHGHHHHHHHHHHHHHHFGGGGGGGFFGGGGGGGGHHHHHHGGGGHHHHHHHGGGGGGHHHGHHHHGCHHHGGGHHHHHHHHHHHHHHGGGFHGHGGGGGGGHGHGGGGGHHHHGFFFGHGHFGHFFGHHHGHHHHHHHHHHGHHFHHHHHGGGGGHHGHHHHHHHHHGGGGGGGHHHHHHHHHHEGGGGFHHHFGGGGHGGGBGGGGGGFFFFFFFBBBCC
@M02197:102:000000000-ALU3V:1:1101:17478:10485 1:N:0:1
ATGTGCTGCTCGTCCTCCGCTTATTGATATGCTTAAGTTCAGCGGGTATCCCTACCTGATCCGAGGTCAAGAGTGTAAAAAAGGCTTAATGGACGTCGTCGTAATGGACACAAAGCGCGGATTGTGCTGCGCTCCGAAACCTATACGCCGGCTGCCAATTGCTTTAAGGCGAGTCCGCGCACAAAGGCGGGACAAACACCCAACACCAAGCATAGCTTGAAGGTACAAATGACGCTCGAACAGGCATGCCCCATGGAATACCAAGGGGCGCAATGTGCGTTCAAAGATTCGATGATTCAC
+
BCCABFFFFFFBGGGGGGGGGGGHHHHHHHHHHHHHHHHHHHHGGGGGHHHHHHHHHHHHHHHGGGGHHHFFHGHHHHHHHGGFHHHHFHHHHHGGGGGGGGHHGGGHHHHHGHHHGGGGGGGHHGHHHHGGGGGHHGGHHHFHHHHGGHFGHHHGHHGHHHHHHGGGGGHGGGGGGGHHFFGGGGGGHHHHHGFFGGGHHGHGHGHHHHHHHHHHHHHHHHHHFHHGHFGGGGFFFDHGHGHHHHGGGGHHHEHHHHHHHHHHGGGGGFHGHGGGGHGGGGGGGGFFFFFFBFFBA3AA
@M02197:102:000000000-ALU3V:1:1101:28034:10446 1:N:0:1
ATGTGCTGCTCGTCCTCCGCTTATTGATATGCTTAAGTTCAGCGGGTATCCCTACCTGATCCGAGGTCAACCTTAGAAATGGGGTTGTTTTACGGCGTAGCCTCCCGAACACCCTTTAGCGAATAGTTTCCACAACGCTTAGGGGACAGAAGACCCAGCCGGTCGATTTGAGGCACGCGGCGGACCGCGTTGCCCAATACCAAGCGAGGCTTGAGTGGTGAAATGACGCTCGAACAGGCATGCCCCCCGGAATACCAGGGGGCGCAATTTGCGTTCAAAGATTCATCGACTCTC
+
BBBBBFB5FFFBGEEFGGGEGGGHHHHHHGHCHHGHFHHGFHFFCCEEFGEHHEGGHHGFHHHGGGEHHHHHHHHH4GG<H:GFGGCEGH;FFFGEEEE?CHHFEFGC:CCFDGHHFHEGC@FGGHDFHGHFFFHDCGGFCFD;GFGGEBGGHHEEAHH.C-ACDGGGGFFFBEEFDCFA@=DFB;CACFFFFFFEEFFBBFFFFFFFAFFF-AFFBDF0;FBFB:F<AADAC7G<B1EF/A9B;A/0FGGAA1/C/EE000A11B1A000AB1E3F33B3113111@11A>1>
@M02197:102:000000000-ALU3V:1:1101:25440:10488 1:N:0:1
ATGTGCTGCTCGTCCTCCGCTTATTGATATGCTTAAGTTCAGCGGGTAGTCCTACCTGATCTGAGGCCGTTTGAATAAAAATCCTTCCCCGCAAAGGGGGAGGCGGCTCAAAGCCAGCTACCATGGTCGAGACAAGAAGTTTCCATCACGTCCGTCCTTTGATAATTATCAAAATCCGGAGGGAGAGGGACGTATATCCTTCCTCTAGCATGTGCAGTCCAGCTGATGTATTTCGAGGGAGCCAGTGCAAATGGCAGCCCTCAGTACCGATCCGTCAGCTTCTTTGCAAAAGCTGGCGCTCGAAGAAATTCGCGGCCCTCAGACAGGCATGCTCTCCGGATGTAAGTCCAGGAGAGCGCAAGGTGCGTTCAAAGATTCGATGACTCAC
+
AABABFFFFFFBEGEGGGGGGGGHHHHHHHHGHHHGHHHHHHHGGGGGGFGHHHHHHHHHHHHHHGGGGGGGGFFHHHHHHHHHHHHHHHCGGGGGGGGGGGGGGCGGFHHHGHHHHGHHHHHGHHHHGGGHGHHHHFHHFHHHHHHHHGHHGGHHGGHHHHHGGGGGGGGGGGGGGGGDGGGGGGGGGFFFDEFFFFFFFFFGFFFFGFFFFFFFFFFHHFFFEGBFBGFFFGHFFFFFHFHHFDG1HHFEHGGHGAEFGF1DFDDD@AGGGHFGFHEHHHHHHHGHGHGGGGGGGGFGEHHHHHEE/GGGFGF?GHHHHHFFGHGHGGHECGGGGHHHHHHHHCHGHHHHHFGG?GGHHCGGGFGGGGGGGGGGFFFFFBDBBBBA
@M02197:102:000000000-ALU3V:1:1101:6157:10763 1:N:0:1
ATGTGCTGCTCGTTCTCCGCTTATTGATATGCTTAAGTTCAGCGGGTAGTCCTACCTGATTTGAGGTAAGATTTCAAAAAAAGTGCTTGACCGCCGCTATGAGAGGCAGGTCGGGGAAGGGCACAAGAGGGGAACGTCTCTGTCGAGCGAGTAGTATACAACGCTCAGTCCAGTTCGACCCACAGGCCCAACCGATGAATTTGAGGGGAGCCACCTCGCGGCAGCAGGCCCACAGATCCAACCCAATCCAAGAAAAAACGGAGGGGGATGATGACTTCAAGACACTCAAACAGGCATGCTCCTCGGAATACCAAGGAGCGCTAGGTGCGTGCAAAGATTCTATGACTCAC
+
BBBBBFFFB@DAEEGFFB?FGGEGH5GHHGGBGHHHBGG5FGH2E?EEABFGHFFFFHHGHGFHGHF3FHHHHG5FFGHHGGG@4444@AGBEEEGCE/EFHGFEGGEDC01<</C?C/<///<BF0;FA6C.9.#9</<<DGHA<@;//:#/#+;0$09C;9-#95A;0#9-;C0C7AB=AADF8.AD<8#<A?A6$BF>0#9<<<10CC/?/;F//?GDBC;A//E/02&9B1$1/9EEFA0EG>B>110E//0@>?//EE/?1D22D2D1D1121FD2GGFA10FDFB11111///E/EA0D2221FGFFCE0F?AB11F00AA1131B33F1A11@3@1@1>1111
@M02197:102:000000000-ALU3V:1:1101:24357:10929 1:N:0:1
ATGTGCTGCTCGTCCTCCGCTTATTGATATGCTTAAGTTCAGCGGGTATTCCTACCTGATCCGAGGTCAACCTTGATAAAAGAGGTTTTGACGGCAGCGGGCGCCCGGTGCTCACGGCGTACGAATTGCTTCTTAACACGCCGGGGGTCGGGGTCCACGCCGATTCATTCCGGGGGGGCCGGCCGCGGGGGGCCGGCGACTCCCAATACCAAGCGGGGCTTGATTGGTGAAATGACGCTCGAACAGGCATGCCACCCGGAATACCAGGGGGCGCAATGTGCGTTCAAAGATTCGATGATTCAC
+
>ABAAFFFFBFBEAEEGEFGGGEFHHGHH5EFAFDGHHFH5BFG?EGEGHFHHH3BGHBEHHHDEEGFHHH1BGFGHFH8HHGGHGH:;<G<GGG;G/EG;;GG#/CCCC7:H<FHD59@GG9G9FHHGFDG/HFFF<;G79CDBG?-->B-4-;E:/DDFB1B8BFFFB:B;BB;BB<B@@?BBBBCBBCCC@E?EB@AHHGHHFFGGGFFFEB+BBF1C@:9HGFGADD5BB/FFBCDFGFF11101F0A//A/A2AA21BB/A/00000113GEAAA111E333EACCB@3FD3B1AAAA
@M02197:102:000000000-ALU3V:1:1101:26933:10932 1:N:0:1
ATGTGCTGCTCGTCCTCCGCTTATTGATATGCTTAAGTTCAGCGGGTATTCCTACCTGATCTGAGGTCAACCTTGGAAAGTTGGGGGTTTAACGGCAGGGGCTCGTCGCTCTCCGATGCGGAATATCACTACTTCGCGGGGGAGGCCACGACGGGTCCGCCACTAGATTTAGGGGCTGGCCGTCCCTCGCGGGCTTTGGCCGATCCCCAACACCACGCCCTAGGGGCATGAGGGTTGAAATGACGCTCAGACAGGCATGCCCGCCAGAATGCTGGCGGGCGCAATGTGCGTTCAAAGATTCGATGACTCAC
+
BBBBBFFFFFFBGGGGGGGGGGEHHFHHHHGHHHHHHHHFBGHEGGEFHHGHHHHHHHHGHHHHHGHHBFFHGHGGFHHHFBHHGGGGG9HH;GGGGGCE?@?E?/<<C#2?2F9</C/<@B<;F<;/111<=99.0#DAACC@:.6C:;.:AAG-;E..;909;;90;FEDDED5-?;CCC.CDD/B<:HGGFBHGGG7A/GGGFHFDC?/CFFAFEFGAAFFHHHGEGEGHH<HHGF;BFE8FDEGHHHFFHHEHFEF?GHEGHHGHGGGGGGGGGGGHFHGGFFGHGGGGGGGGGGFFFFBFFABBBB
@M02197:102:000000000-ALU3V:1:1101:18826:10998 1:N:0:1
ATGTGCTGCTCGTCCTCCGCTTATTGATATGCTTAAGTTCAGCGGGTATCCCTACCTGATCCGAGGTCAATCATAAAAAAGTTTGGGGTTCTGGCAGGACACCACCGGGACTCTGTCGCGAGGAGTATTACTACGCGTAGAGCCAGGAGGCACCGCCACTGCTTTTAAGGGCTGCCCTGTGACGGGCAGGCCCCAACACCAAGCTGAGCTTGAGGGGTGATAATGACGCTCGAACAGGCATGCCCCCCGGAATACCAAGGGGCGCAATGTGCGTTCAAAGATTCGATGATTCAC
+
CCCCCFFFFFFCGGGGGGGGGGGHHHHHFHHHHHHHHHHHHHHGGGGGHHHHHGHHHHGHHHHGGGGHH<<<H&HHHHH:G;H<HGGGGFH;HHHHGG;H<HG<H;GG;;G<H<HHHG9GGG8GGF9H<HG<<HGGGFCG:GHHHHH;G:GGHGGGGGGGGGGGGGGGGGGGGGGGGGGGGGGGGGGFFGGGGGGHGHGHHHGGHHHHHHHGGGHHHHHHHHHGGGGGHFAHHHHHHHHHGGGGGGGHHHGHFHGHHHFAGGGHHHHGGGGHGGGGGGGGGGFFFFFFFCBCCC
@M02197:102:000000000-ALU3V:1:1101:19126:11080 1:N:0:1
ATGTGCTGCTCGTCCTCCGCTTATTGATATGCTTAAGTTCAGCGGGTATTCCTACCTGATCCGAGGTCAACTTTCAGAAGTCGGGGGTTTTCCGGCGTGGCCGCCGCCGCTCCCAGCTGCGAGGTTGTGCTACTACGCAGAGGTACACGGGCGGGGCCGCCACTGTATTTCGGGGCCGGCCGGTGAAGGCCGATCCCCAACGCCAGGCGCGGGAGCCTGAGGGTTGAAATGACTCTCGGACAGGCATGCCCGCCAGAATGCTGGCGGGCGCAATGTGCGTTCAAAGATTCGATGATTCAC
+
CCCCCFFFFFFBGGGGGGGGGGGHHHHHHHHHHHHHHHHHHHHGGGGGHHHHHHHHHHHHHHHGGGGHHHHHHH9;:;,<<<GGGG9EGG;H<GGGG.G;GH;GG;GGGGGGG8HHHHHHGCGGGHH8GHHHHGGGGGGGGGGGGG;GGGG;FFFFFFGGGFFFFFFFFFFGGGGFGGFFFFGGFGGGGFFGFFFFFFFFFFCFFGFFGGGFFAGFFFHFDHFG<GGHGFGGFFFGGHGHFHHFFG/GGGGHEHHEHHHGGGGGGGGGGHHGHFEGGHGGGGGGGGGGFFFFFFFCBBCB
@M02197:102:000000000-ALU3V:1:1101:4640:11085 1:N:0:1
ATGTGCTGCTCGTCCTCCGCTTATTGATATGCTTAAGTTCAGCGGGTATTCCTACCTGATCCGAGGTCAACCATTAAAAAGTGCTGCCGAAGCATGCGGTTTTTGGCTATTGTCTAGACGTTTTCAGAAGCGAGAATAGAATTACTGCGCTCAGAGTACGTAAAAACTCTGCCACTGGTTTTGAGGAGCTGCGTATTAGGCAGTCTCCCAACACTAAGCTAGGCTTAAGGGTTGAAATGACGCTCGAACAGGCATGCCCACTAGAATACTAATGGGCGCAATGTGCGTTCAAAGATTCGAAGATTCAC
+
A3AAAFFFFFF@AEFGGGFFGFGFGHHHHHD5EHHHGFFHHHHGFGGGEGBGHHHGHHHHHGHGGGGHGFHEFHFHDFFGE@FFHHHCE;E0EGHHFDG/>EGFCCFBGHEG?DFHFHH??FG6FH=>24BCGGGDHH6FHGHH:HH@BBGEGHHG1FFGFHHHGGEFFH16B1?<CC:CG1B1C1B<C/:BDGGFGGGF1FF2#?;FEF2D@FCB9C>99B1BFFF>BBFHGEEG>B/BBA5#/21GA1110BA//01D22FHGEGFD2A0EEAA0A1HHEEA0FB1DFBGGF1GA>333D@1>111
@M02197:102:000000000-ALU3V:1:1101:19076:11108 1:N:0:1
ATGTGCTGCTCGTCCTCCGCTTATTGATATGCTTAAGTTCAGCGGGTATCCCTACCTGATCCAAGGTCAATCATAAAAAAGTTTGGGGTTCTGGCAGGACACCACCGGGACTCTGTCGCGAGGAGTATTACTACGCGTAGAGCCAGGAGGCACCGCCACTGCTTTTAAGGGCTGCCCTGTGACGGGCAGGCCCCAACACCAAGCTGAGCTTGAGGGGTGATAATGACGCTCGAACAGGCATGCCCCCCGGAATACCAAGGGGCGCAATGTGCGTTCAAAGATTCGATGACTCAC
+
CCCCDFFFFFFCGGGGGGGGGGGHHHHHHHHHGHHHHHHHHHHGGGGGHHHHHHHHHHHHHHHHHGHHHHH<G<HHHHH/GFHHHGG;G;<0HHH:GGGHHHG<H/GGG:GHHHG;HG;G:GG99FGH:HHH:FFGG99GGHH;<HH:G;8GHGGGGGGFGGGGGGGGGGGGGGGGGGGGFGGGGGFFGGGGHHFHGGGFHFHGHHHFGFHGGGHHHHHHHHHGGGGGHFGHHGGHHHHHGGGGGGGGHHHHHHHHHHGGGGGHGHHGGGGHGGGGGGGGGFFFFFFFFBABBA
@M02197:102:000000000-ALU3V:1:1101:21971:11139 1:N:0:1
ATGTGCTGCTCGTCCTCCGCTTATTGATATGCTTAAGTTCAGCGGGTATCCCTACCTGATCCGAGGTCAAAGACGGTAAATAGCTTTATGGTCGCGCCCACGGCACCCCAATGAACGCATTGTACTGCGCGTTGAGGTGCCAGAGACCGCTGCCAATGACTTTGGGGCGAGTCCACGCGCAAAGGCGGGACAGACGCCCAACACCAAGCAGTGCTTGAGGGTGTAGATGACGCTCGAACAGGCATGCCCCACGGAATACCATGGGGCGCAATGTGCGTTCAAAGATTCGATGATTCAC
+
BBBBBFFFFFFBGGGGGGGGGGGHHHGHHGHGFHHGGHHHHHHGGGGGHHHGHHHHHHHHHHHGGGFHHHHHHHGGGHGHHHHHHHHHHHHHHGGGGGGGGGFGGGGGGGGHHHHHHGGGGHHGHHGGGGGDFGHHHHHHHGGHHHGGGGHHGHHHHHHHHHHHHGGGHHGGGGGGGGHHGFGGGGHHFHFEGGGHGHHGHGHGHHHHHFHHHHHHHHGHHGHHHHHGGGGFFHEHHHFHHGHHGGGGGGHHFHHHGFHHHGGGGGGHGHHGGGGHGGGGGGGGGGFBF5FFFBAAAA
@M02197:102:000000000-ALU3V:1:1101:8282:11289 1:N:0:1
ATGTGCTGCTCGTCCTCCGCTTATTGATATGCTTAAGTTCAGCGGGTATCCCTACCTGATCCGAGGTCAACCTTTGAGAAAAGATTCTCCCCAAGGGGAGGCCGACCGGGGCTCGTGCACCCGTGTGTCCGATACGTGTCCCGTGAAGAAACTCAGTGTACCGGGGGTCCAACGAGGCCGCCGTCATTGTCTTTGGGACGGGCGAGAGCCCCCCCCGAGAGGGGGCCTCCGCCAAACCGTCCAACACCAAGCCGAGGGCTTGAGGGGTGATAATGACGCTCGAACAGGCATGCCCTTTGGAATACCAAAGGGCGCAATGTGCGTTCAAAGATTCGATGACTCAC
+
CCCCBFFFFFF@EEGGGGGGGGGHHHHGHHHGHHHHGHHHHGGGGGGGHGHHHHHHHHHHHHHGGGFHHHHHHHHGHGHHHGHGHHHHHGFFHGHGGGECEGGFGGGGGCDGCHGGHG<HHGG:GHAGHHGGGGGGGHHGHHG9GGEHHG5CHCCG;GHGGGFGGGGFDFFFFFED@BE>@DFBF/FFFFF5BFFFDEFFFFFFFEFFFF?DFFGFHFGGGDFFCGFGGEC:DFFFGEFFFDF?9FCEEFAGGHHGGFFHHGGGFFFHHGHEHFFFE12A?HG3DBHHHHGEDFHEAGGHFHHEHHHGCGGGGHG5GACGEGFCGGFGGECA4F5FDFFBBBAB
@M02197:102:000000000-ALU3V:1:1101:18696:11383 1:N:0:1
ATGTGCTGCTCGTCCTCCGCTTATTGATATGCTTAAGTTCAGCGGGTATCCCTACCTGATCCGAGGTCAAGAGTGTAAAAAAGGCTTAATGGACGTCGTCGTAATGGACACAAAGCGCGGATTGTGCTGCGCTCCGAAACCTATACGCCGGCTGCCAATTGCTTTAAGGCGAGTCCGCGCACAAAGGCGGGACAAACACCCAACACCAAGCATAGCTTGAAGGTACAAATGACGCTCGAACAGGCATGCCCCATGGAATACCAAGGGGCGCAATGTGCGTTCAAAGATTCGATGATTCAC
+
BBBBBFFFFFFBEGFGGGGGGGGHGHHHHHHHHHGHHGHHHHHGGGGGGHGGHHHHHHHHHHFGGGGHHGHHHHHHHHHHHGGGHHHHHHHFHFFGGGEGGGHEGHHEFHHHGHHHGGGGGGGFHGFHGGGGFGGGGGHGFHGHHHHGGCGGGGGFFFGHHGGFGGEFGGHGGGGGGGFHGFHGGGGGGFFHHHFFFFGGFFFFFGHHHHHGFGFFGHFHHFGHHHHHHGGGGGGEGHHHHHGHHHEEDEEHHHFHHHHHHGHHGGGGGGFHHGEEEFGGBGGFGFGGFFFFFFFABBBB
@M02197:102:000000000-ALU3V:1:1101:8706:11482 1:N:0:1
ATGTGCTGCTCGTCCTCCGCTTATTGATATGCTTAAGTTCAGCGGGTAGTCCTACCTGATCTGAGGTCAAGGTGTCAATTGAATTTTCTCAAGGAGAAGCTTTGTGAGCGGGCCGAACGGTTTCTGCAGCCGAGCGAAACGTGAGCACGCAAGGCCGTCCACCGACGGGACCGCTAAGGTATTTGAGGCGAGCCGGACGGCAACACCCAAGTCCACTTCCAGCCCGGGCAGGACCCGGGCGGTGTGAGGTTTTCAAGACACTCAGACAGGCATACCCTCCGGAATACCAGAGGGTGCAAGGTGCGTTCAAAGATTCGATGATTCAC
+
BCCBBFFFFFFBGGGGGGGGGGGHGHHGFHHGHHHHFGHGHHHGGGGGGHHHHHHHHHHHHHHHHGHFHGHH@FGHHHGHHHHHHHHHHHHHHGHHHHHHHGHHHHHHHGGGGGGDCFGGFFGHHHHHHHHGGGGGGGGGGFHHGHFHGGGGGGHHFFCGFHHGHGGGGGGGGFHHFFFHHGBHFFGGDCFFGFFFFFHHFFFFFGHGFGEFFFFFFGFFFFFFFFHFHHHGFGGGGGGGGF<HGHHGHHFHHHHHHHHGHHFHFHHHFFGGF1EGGGGHHGHHHHGHHHHAGDHHHHHGGGGHGGFGGGG2GFFFFFFFFBBBBB
@M02197:102:000000000-ALU3V:1:1101:6488:11671 1:N:0:1
ATGTGCTGCTCGTCCTCCGCTTATTGATATGCTTAAGTTCAGCGGGTATCCCTACCTGATCCGAGGTCAAAGACGGTAAATAGCTTTATGGTCGCGCCCACGGCACCCCAATGAACGCATTGTACTGCGCGTTGAGGTGCCAGAGACCGCTGCCAATGACTTAGGGGCGAGTCCACGCGCAAAGGCGGGACAGACGCCCAACACCAAGCAGTGCTTGAGGGTGTAGATGACGCTCGAACAGGCATGCCCCACGGAATAGCATGGGACGCAATGTGCGTTCAAAGATTCGATGATTAAC
+
>AA3>DFFFFFBGCGGGGCAEEDGBGHHCFBFBGFHHHHGFHCDEEGGBDFBAB11B3G55AFEF0ECGGGH6G>FEEFF@@FGHHHDHFBFG??EFECEGEFGGCEEFFBGHBGGHFGGGD;FBFDG?C?ACFF10F<:<<G<:BGEGADDHFGDCGGGHH#;0C<.F;F@/CCGCFF>FCGGCEFFFFEGC>E<E<?/>EB/1BHHGHGCF7FGF?9BFEHFGHGEFBBA?+EA6GAD11BA/A///B102D22211A1FEA000A1DFAAA01113BFFGE1CB133BFD111>>
@M02197:102:000000000-ALU3V:1:1101:26414:11698 1:N:0:1
ATGTGCTGCTCGTCCTCCGCTTATTGATATGCTTAAGTTCAGCGGGTATCCCTACCTGATCCGAGGTCAATCATAAAAAAGTTTGGGGTTCTGGCAGGACACCACCGGGACTCTGTCGCGAGGAGTATTACTACGCGTAGAGCCAGGAGGCACCGCCACTGCTTTTAAGGGCTGCCCTGTGACGGGCAGGCCCCAACACCAAGCTGAGCTTGAGGGGTGATAATGACGCTCGAACAGGCATGCCCCCCGGAATACCAGGGGGCGCAATGTGCGTTCAAAGATTCGATGACTCAC
+
BBACCFFFFFFCGGGGGGGGGGGHGHHHHHCHHGHGHHHGHHHGGGGGHGHGHHHHHHGHHHFGGGGHHH;HH;HHHHH:GF:FFFGGGGE<FFH:F/GH<GF;H;GC/6F;FGH;HG;G:GG@DHHH8HH9HHG9G99GGFH9EHHGG:GGHGFGGAGGGF8GFGGGGGFFGGGGGGFFGBFGGEGGGEDBDGDDFFFHHFHGHHFFFHGFFGHGHGBGGGFFFFBDGAAGHHFFFEFGFFBBGFGHGFHFGB2GFEECEEB5D5GA2EEFCDBGBGGECF44DFFF5AA@AA
@M02197:102:000000000-ALU3V:1:1101:15778:11892 1:N:0:1
ATGTGCTGCTCGTCCTCCGCTTATTGATATGCTTAAGTTCAGCGGGTAGTCCTACTTGATTTGAGGTCAAAATGCACTGTTTTGAACTAGAACAGGTTTATCTTTGTCTTTAAAAAGCCACCGTTACTAAACATCCGTTTGCGTCACTATCGAAAAGTTCTACAACGATAGCTCAAGCCGCAAAGGTACTTTATTGGTGCTTGTTACATTTCAGCCGAGTCGTGACCTTACTTAAAAAGCCTGACAAACAGCCATGATCCAAAACCCAGACTGCCAACTGTTACATTGGCGGGGTTGAGAAGGTTTGCGACACTCAAACAAGCATGCTCTTAGGAATAACCCAAGAGCGCAAGGTGCGTTCAAAGATTCGATAACTCAC
+
BBBBBBBFF4FAEGGGGGGGGGGHHHHHHHHHHHHHHHHHHHHGGGEGGHHHHHHHHHHHHHHGGHHHHGHHGHHGHHHHHHHGGHHHHGHFHHHGGGHHHGGHHHHHHHHHGHHGEHHHHGGGGGGHGHHHHHGHGFFHGGFGGGFHHHHGHGGGFGHGEGBBGHCFHGGHHHHGHFFGGGGGHHHHHHHHHFFFGHHFHHHHHFHHHGEFGEGFAC?;F?FEFEFFGFFBHGHHHHEGGG>FGBHHFEHGGHHHHBGFGGFGHFGFHGGEGHGHDHHEGHHHHGGGECECHHHHHGHGHGHGGGHEHGGGFBFGHHFHGHHHHHHEHGHHGEGCHGGHFGHHFCGGHHHHGGGGGGGGGGGFEFGBBFFFDB3AA>3
@M02197:102:000000000-ALU3V:1:1101:10991:11940 1:N:0:1
ATGTGCTGCTCGTCCTCCGCTTATTGATATGCTTAAGTTCAGCGGGTATCCCTACCTGATCCGAGGTCAATCATAAAAAAGTTTGGGGTTCTGGCAGGACACCACCGGGACTCTGTCGCGAGGAGTATTACTACGCGTAGAGCCAGGAGGCACCGCCACTGCTTTTAAGGGCTGCCCTGTGACGGGCAGGCCCCAACACCAAGCTGAGCTTGAGGGGTGATAATGACGCTCGAACAGGCATGCCCTCCGGAATACCAGAGGGCGCAATGTGCGTTCAAAGATTCGATGATTCAC
+
?ABAAFFFFFFBGGGGGGGGGGGHHHGHHHHGHHHHHHHHHHHGGGGGHHFHHHHHHHHHHGHCGGGHHH:9H:FHHHHGGGH;HGG.GE<:HH<;G:GHHHG;G9G.:GG<HHH<HG;G9GGGG89H:HHH<;;:GDGG9G9:GFHGG;;;HGGGGFGGGGHHHHHGGHGGGGGHGHGGFFFHFFFGFGGFGHGHFFGFHHHFFGHHGFFGGGHFFGHHHHHGGGGGHHFGHGFGHHGFGFGGG:GGHHHGCGHHHGGGGCGHHHHGEFGGGGGGBGGGGGFFFFFFFABABA
@M02197:102:000000000-ALU3V:1:1101:20147:11961 1:N:0:1
ATGTGCTGCTCGTCCTCCGCTTATTGATATGCTTAAGTTCAGCGGGTATCCCTACCTGATCCGAGGTCAAGATGTGAAAAAAGGCTTAATGGACGCCGCCGTAATGGACACAGAGCGCGTTTTGTGCTGCGCTCCGAAACCTATACGCCGGCTGCCAATTGCTTTAAGGCGAGTCCGCGCACAGAGGCGGGACAAACACCCAACACCAAGCAAAGCTTGAAGGTACAAATGACGCTCGAACAGGCATGCCCCATGGAATACCAAGGGGCGCAATGTGCGTTCAAAGATTCGATGATTCAC
+
ABBAAFFFFFFB?EGGGGCGGGGHHGHHHHHHHHHHGHHHHHHGGGGGFHGHGHHHHHHHHHGGGGGHHGHGHHHHHHHHHGGFHHHHHHHHHHFFGGGGGFGGFHHGHGGHHHHGFGFFGGGHHHHHHHGGGGGHHHGGHHHHHHHGGHGGHHGHHGGHHGGHGGGGGGHGGGGGGGHFHGHGGGGGHFHHHGGGGG:HHGHG;GHHHHHGHHHHHH:HHFHG5HHHHGGG9GHHGHHHHHHHHHGGDHHHHHHHHHHHHHHHGGGGGGHHHGFEDGGGGGGGGGGGBFFFFFFBBBBB
@M02197:102:000000000-ALU3V:1:1101:11872:11991 1:N:0:1
ATGTGCTGCTCGTCCTCCGCTTATTGATATGCTTAAGTTCAGCGGGTATCCCTACCTGATCCGAGGTCAACCTGAAAAAAGAGGTTGGACGGCACACTCCGACCGGCCACCGACGCGAGACAGATGCCACAACGCGAGGGGACGGACGGCGTGGCCGGCGACATTGGGGCGGGCGGCCAGAAGCCGCGACGCCCAACACCCAGCGGGGCTGGATTGGTGACAATGACGCTCGAACAGGCATGCCCCCCGGAATACCAAGGGGCGCAATGTGCGTTCAAAGATTCGATGATTCAC
+
BBCCBFFFFFFDGGGGGGGGGGGHHHHHHHHHHHHHHHHHHHHGGGGGHHHHHHHHHHHHHHHGGGGHGHHHHHHHHHHGGFHHHHHGHHGGGGGHHHGHGGGGGGGGGGHGGGGGGGGGGHHHHHHHHHHHGGGGCGFAGAFGGGGFFFFFFFFFFFFFFFFFFFFFFFFFFFFFFFFFFFFFFGFGBGFGGGGGGFGFGGGGGGGHHGHHGBHHHHHHGHHGGGGGHGGHHGFHHHHHGGGGFGGHFHHGHHHHHHGGGGGHHHHGGECHGGGFGGGCGGFFFFFFFAABBA
@M02197:102:000000000-ALU3V:1:1101:13393:12179 1:N:0:1
ATGTGCTGCTCGTCCTCCGCTTATTGATATGCTTAAGTTCAGCGGGTAGTCCCATCTGATTTGAGGTCTAAATTTATGGGGTTGTGAGCGCAAGAAAGCGCACTACAGGGTTTGGAAGCTGCTTGTCATAACGGTCGGCTGCTGACTAGGGCATCCCCAACGAAGATCTTATCACGTCGGGTCAATCCGATCACTATCAAGATTGCTACTGCATTTGAAGCGAGCTGTCGGTGAGAACAGCAACGCTCAGCATCCAACGCTCGCACATCTTACAAGAAAATGTAGAGGTTGAGGGATTCATGACACTCAAACAGATGTACCCTTCGGAATGCCAAAGGGTTCAAGGTGCGTTCAAAGATTAGATGATTCAC
+
AAAABFFFFFFBGGGGGGGGGGGHHHHHHHGCHGHHHHFFDEHGGGGGGHH5FGHGFBFGGHHHGGGHFGGHFHHHHHHGF>EGGGHHEGGGGGFBGHFGGGGGFHHHHEFGDDFHHHGHHHHHHHHHHFHHGGGGGGGGGGHHGHHH9HGFFHHHHFFGGGEGFGHHHHGHH<HGHA@A8EFGGGGFDFD6GGGGGGGGGGGGDFFFFFDFFFFHGGFBFGGDBGGCFGCAF2AGF1BCGFFFGF1GGG1>FE>>EEE@?EFF@1HFFG@FD@B22F@1BFEHHHFHHHHHFFFA1FG2HHGBGEFBHGFFFGDGGGFA//E/CDHGBGF0FGGAFFAB1DBFE0GEF1DF3F33FG133FBFFFAAAAA
@M02197:102:000000000-ALU3V:1:1101:26813:12225 1:N:0:1
ATGTGCTGCTCGTCCTCCGCTTATTGATATGCTTAAGTTCAGCGGGTATCCCTACCTGATTTGAGGTCAATGTCAAAATATGCGGGTTGTTATGAGCAGGCCTCAAGACCGGCCGAGACGAAACTTATCACGTCAGGCGTAGGTCAAGAAATTCCCACTGAATCATTTGAGACGAGCCTTGTGAGGCAGACGCCCAGGTCCAAGTCCACCAAAAGGTCAAAAAACCCTCGGGGATTGATGTTTCATGACACTCAAACAGGCATGCCTCTCGGAATACCAAGAGGCGCAAGGTGCGTTCAAAGATTCGATGACTCAC
+
BCDBBFFFFFFCGGGGGGGGGGGHHHHHHHFHHHHHHHHHHHHGGGGGHHHHHFHHHHHHHHHHGHHHHHHHHHHHHHHHHHHGGGEEGGHHHHHHHHHHGGHHHHHHHHGGFGGGGGGGGGGGHGHHHHHHGEGGGGHHHHHFHHHHHHHHHHHHHHHHHGHHHHHHHHGHHHHHHHGHHHHHHGGGGGGHGGHGHHGHHHHHFFGFGGFHHHGHGGGGFFFFEFFFGGHFFHHGHFHHHGGGHHHHHHGHHHGHFGHGHHGGGGGGEEHHHFHHCHGHGGGGGHHGHGFGGGGGGGGGGGGGFFFFFFFAABBB
@M02197:102:000000000-ALU3V:1:1101:21475:12254 1:N:0:1
ATGTGCTGCTCGTCCTCCGCTTATTGATATGCTTAAGTTCAGCGGGTATCCCTACCTGATCCGAGGTCAATCATAAAAAAGTTTGGGGTTCTGGCAGGACACCACCGGGACTCTGTCGCGAGGAGTATTACTACGCGTAGAGCCAGGAGGCACCGCCACTGCTTTTAAGGGCTGCCCTGTGACGGGCAGGCCCCAACACCAAGCTGAGCTTGAGGGGTGATAATGACGCTCGAACAGGCATGCCCTTTGGAATACCAAATGGCGCAATGTGCTTTCAAAAATTCGATGACTCAC
+
BBBBBFFFFBF?EFGGGGGGGGGHHGHHHGCHHHHHFHHHHHHECGGGGFHHHHHHFHHH5GFFGGGHHHF;H:FHFFF;GF6HGA9GF/%GHHH/G/;H:C#/HGGG.7DF<<H<FEEG8G9G9F8G;.$;<H7GGG?-#1DF;FH:EC;9HEGG1?EFFEGEGGGGFGEFFFEFGG?FGGGDFFFA>/ACG@A?/FEBAEFE1B9A9BFFAEGF>DHFDBFFFFFDF/E%FFFGFE?CFFABBGF2BBBB1FBFDD00000GFFD00A0B111133A1111@33FFF?AAA1
@M02197:102:000000000-ALU3V:1:1101:8799:12400 1:N:0:1
ATGTGCTGCTCGTCCTCCGCTTATTGATATGCTTAAGTTCAGCGGGTATCCCTACCTGATCCGAGGTCAACCTTAGAAATGGGGTTGTTTTACGGCGTAGCCTCCCGAACACCCTTTAGCGAATAGTTTCCACAACGCTTAGGGGACAGAAGACCCAGCCGGTCGATTTGAGGCACGCGGCGGACCGCGTTGCCCAATACCAAGCGAGGCTTGAGTGGTGAAATGACGCTCGAACAGGCATGCCCCCCGGAATACCAGGGGGCGCAATGTGCGTTCAAAGATTCGATG
+
AAAABFFFFFFCGGEGGGGGGGGHHHHHHHHHHHHHHHHHHHHGGGGGHHHHHHHHHHHHHHH9GGGHHHHHHHHHHGHHHHHGGGGFHHHHHGGGGFGGGHHHHGGGGGGHGGHHHHHHGGFGGHHGHHHEHHHGGGGGGGHHGGGGGHHHHHHHHHHGGGGGGGGGGGGEGGGGGCGGGGGEFFFFFFFHFFGHGFFGGHGGGFFGHFHHHFHFHHGHHHHGGFGGHEGHHHHHHHHHGGGGFFCFHHHFGFHFGGCFE?GGHHGGFEGGGFGCFFFBFFFBBABA
@M02197:102:000000000-ALU3V:1:1101:27071:12429 1:N:0:1
ATGTGCTGCTCGTCCTCCGCTTATTGATATGCTTAAGTTCAGCGGGTATTCCTACCTGATCCGAGGTCAACCTTGTAAAAAATGGGTTATAGGACCGTGCCGGGAGACCTTTCAACTCGTTGCGTGCTTAGAAAGCTCGTTGCACCGAGAGTCCCACGGACGCCGTCATTACTTTTGGGACCGGTCGGGGGTGAACCCGGACCTGGAGTCCAACAACAAGCCGGGCTTGAGAGGTGATAATGACGCTCGAACAGGCATGCCCTTCGGAATACCAAAGGGCGCAATGTGCGTTCAAAGATTCGATGACTCAC
+
CCCCCFFFFFFCGGGGGGGGGGGHHHHHHHHHHHHHHHHHHHHGGGGGHHHHHHHHHHHHHHHGGGGHHHHHHHHHGHHHFEHHHGHGHHHEE;HGGGHGHGGFFGGGGHHHHHHHHHGHGGGGGGGGHHGHHHGHHHGGGHCGHHFFGGGFHGEHHGFF?FCEHGGGGGGGGHGHHDAEFGGGGFGFHHHHHGGGFFF3;GGHHHHHHHHHHFHGGFGGGGHGGBDHHHGFGFBHHHGHFGGGGGHEGFFHHHEHHGGDGGF?HHHHHGA3HHHEFGCDGGHHGGGGHGFFCGGGGGGFFFFFFFCCCCC
@M02197:102:000000000-ALU3V:1:1101:3737:12492 1:N:0:1
ATGTGCTGCTCGTCCTCCGCTTATTGCTATGCTTAAGTTCAGAGGGTATCCCTACCTGATCCGAGGTCAACCTTTGCGAAAAGATTCTCCCCAAGGGGAGGTCGACCGGGGCCCGTGCACCCGTGTGTCCGATCCGTGTCCCGTGAAGAAACTTAGTGTACCGGGTGTCCAACGAGGCCGCCGTAATTGTCTTTGGGACGGGCAAGAACCCCCCCCGAGAGGGGGCCTCCGCCAAACCGTCCAATACCAAGGCGAAGGCTTGATGGGTGATAATGACGGTCGAACAGTCATGCCACTAGGAATAGCAAAGGGCGCAATGTACGTTCAAAGGTTCGATGAGTCAC
+
>AA?1331D1DAA1EG1CA0A0ADD33D3FAF2DG11DGGHH2F/E/FGH2FFG0CG1FGAG0BE/B01FF0FE111>EE//B/FGGB21B?F//F////>E0/E////>/<//><?/7DGGG/<<CF99#.7#<.D#<GG0/./7C-<,9/0#0#,;*;0/--:#9;9-;09;9-;;A-=-@9#B-/;/9B#9;9:5?/99;#999#-/9/;/</3+#/?;#/+9@C/<9///9/E1EB//>F%11@/////FB1/B@1100/>0DD2B220B//AA/A/22B1D1101F/B1112222222111FB00000D1FD00000113B11FA1111131BB1>AA>
@M02197:102:000000000-ALU3V:1:1101:17351:12549 1:N:0:1
ATGTGCTGCTCGTCCTCCGCTTATTGATATGCTTAAGTTCAGCGGGTATTCCTACCTGATCCGAGGTCAACCTTGGTGCCGCCGAAGCGGGCTTGTGGGGGGTTTAGAGGCAGGACGCCGAGGACTCCCGATGCGAGGCGAATGCTACTGCGCAAAGGAGAGGGCCCTTCGGGTCCGCCACTGGTTTTAGGGGCCTGCCGTGGCAGATCCCCAACGCCGGGCCACAGGGGCTCGAGGGTTGAAACGACGCTCGGACAGGCATGCCTCCCAGGATACTGGAAGGCGCCATGTGCGTTCAAAGATTCGATGATTCAC
+
ABBAAFFDDBFBGGFFGFGGGGGHHGHFHHHGHHHHHHHFHHFGCFAEGHHGHHHFHHFHHHHGGGGHHGHGHHHHGGHHGGGGEFGGGGGCGHG:GGGGGGGGGGGGGGGGGGFFFACF8FFFEFEFFFDFFFFFFFFFCFFFFFFFFFFFFFFFFFFFFFFFFFFFFGFFF.-../HHDFFGFFFEHFFGF<>FFFGFGBFFHFFFFCHFB<AGCGFGGGHHGHGFGEEEEEHGHHGEEGGGGGFGGGGEFFHFGGHGHGGGFFGGHFFGHHHHFFFGGGGGHGHHGEEDHGGGGGGGGGGFFBFFFFBBBBB
@M02197:102:000000000-ALU3V:1:1101:27886:12631 1:N:0:1
ATGTGCTGCTCGTACTCCGCTTATGATATGCTTAAGTTCAGCGGGTATTCCTACCTGATCCGAGGTCAACCTTGTGCCGCCGGAGCGGGCTTGTGGGGGGTTTAGAGGCCAGAAAGTCCCGTGGGCTCCCGATGCGAGGCGAATGCTACTACGCAAAGGAAGGGCCGCGACGGGTCCGCCACTGGTTTTGGGAGACTACGGGAAGACCGTAGACCTCCAACGCCAAACCACGAGGGCTTGAGGGTTGAAACGACGCTCGGACAGGCATGCCTCCCAGAATACTGGAAGGCGCAATGTGCGTTCAAAGATTCGATGATTCAC
+
CCCCCFFFFFFCCGGGGGGGGGGHHHHHHHHHHHHHHHHHHHGGGAEHHHHHHHHHHHHHHHGGGEHHHHHHHHHHHHGGGGGGGGGGGGGHGFHGGGGGGGGGGGGGGGGGFFFFFFFFFEFAFFFFFFFFFFFFFFFFFFFFFFFFFFFFFFFFFFFFFFFFEEDFGDGGGGFFFFGHHGHGFGHHHGHHHFFFFGGFFHFGFFGGHFHGFGGFGGGGGHGEFFHGHHGHHHGHDGFFGGHHFHHGGGGGEGGGGGHHHHHHHHHEGEFEHGHHHHHHFHHFHGGGGGHFGGFEGGHGGGGGGGGGGFFFFFFFCCCBC
@M02197:102:000000000-ALU3V:1:1101:16157:12573 1:N:0:1
ATGTGCTGCTCGTCCTCCGCTTATTGATATGCTTAAGTTCAGCGGGTAGTCCTACCTGATCTGAGGTCAAGGTGTCAATTGAATTTTCTCAAGGAGAAGCTTTGTGAGCGGGCCGAACGGTTTCTGCAGCCGAGCGAAACGTGAGCACGCAAGGCCGTCCACCGACGGGACCGCTAAGGTATTTGAGGCGAGCCGGACGGCAACACCCAAGTCCACTTCCAGCCCGGGCAGGACCCGGGCGGTGTGAGGTTTTCAAGACACTCAGACAGGCATACCCTCCGGAATACCAGAGGGTGCAAGGTGCGTTCAAAGATTCGATGATTCAC
+
BBBBAFBFFFFBGGG?GGGGFGGHCFFFFHFHHGHFHHHCHBFGGGGCFHGHHHEHHHHHHHHHHGFHFGHFFGFGHHBGFHFHHHHFHHFHFHHFEHHHHGH:HF.FHGFGGGGB?BGGGGCHGGH8HHHGGGGGGGGGFHEF?FDCCDCCCBGECGGDGHHDEGGGGGGDDFAAGBB9=BFF?GGFFF-DF?DFDGFHHDDFEF?AGHHHHHGG1FGGGCGEEEHHGHHEDEE>@9C9EF9;FEHEF5@3HHHEHGHGHFFEBHEFGFAFGACCEE23GHGHHDGFFECGFHFCFHHCGGGHGGGFAFFE4FFFFBFBFAA>3A
@M02197:102:000000000-ALU3V:1:1101:27209:12639 1:N:0:1
ATGTGCTGCTCGTCCTCCGCTTATTGATATGCTTAAGTTCAGCGGGTAGTCCTACCTGATCTGAGGCCGTTTGAATAAAATCCTTCCCCCGGGGGGGAGGCGGCTCAAAGCCAGCTACCATGGTCGAGACAAGAAGTTTCCATCACGTCCGTCCTTTGATAATTATCAAAATCCGGAGGGAGAGGGACGTATATCCTTCCTCTAGCATGTGCAGTCCAGCTGATGTATTTCGAGGGAGCCAGTGCAAATGGCAGCCCTCAGTACCGATCCGTCAGCTTCTTTGCAAAAGCTGGCGCTCGAAGAAATTCGCGGCCCTCAGACAGGCATGCTCTCCGGATGTAAGTCCAGGAGAGCGCAAGGTGCGTTCAAAGATTCGATGATTCAC
+
CCCBBFFFFFFCGGGGGGGGGGGHHHHHHHGHHHGGHHHHHHHGGGGGGHHHHHHHHHHHHHHHGGGGGGGHGHHHHHHGHHHHHHHHHGECGGGGFFFFFFFFFFFFFFFFFFFFFFFFFFFFFFFFFFFFFFEFFFFFFFFFFFFFFFFEFFFFFFFFFFFFFFFFFFBFFFFFFFFFFFFFFFGFFGFBGGGFFGGFFGGGGGGFGFFFFFFHHFGFGEHGHHHFHGGGFEFGFHHGHHGD1BFHHHEDHGGFFBFHDF/DDGFDGGHHHFHHGHHGBHHHHHHHGGGGGGGHHGHHHHGHGGGGGGGGGEGGHHGGFGBGFGHHGGGGGGFHHHHHHGHHHHFHHHGGGFHHHFGFGGHGGDGCFGGGGFFFFFFFBBCCC
@M02197:102:000000000-ALU3V:1:1101:22570:12690 1:N:0:1
ATGTGCTGCTCGTCCTCCGCTTATTGATATGCTTAAGTTCAGCGGGTATCCCTACCTGATCCGAGGTCAAACGTTGAAAAAAGGGCTTCATGGACGCCGACGCGCAAGGGAGAGTCGCAAGATTGTGCTGCGCTCTACCACCAGTGCGTTGGCTGCCAATCGCTTTCAGGCGAGTCCGCTGCGGGACAAGCGCCCAACACCAAGCAGTGCTTGAGGGTACAAAATGACGCTCGAACAGGCATGCCCCATGGAATACCAAGGGGCGCAATGTGCGTTCAAAGATTCGATGACTCAC
+
BCCABFFFFFFCGGGGGGGGGGGHHHHHHHHHHHHGHHHHHHHGGGGGHHHHHHHHHGHHHHHGGGGHHHHHGHHHHHHHHGGGGGGHHHHHHGHGGGGGGGGGGGGGGGHGGGGGGGGGGGHHGHGHHHHHHGGHHHHHHGHHHGHGHHHHHHHHGHHGGHHGHGHGGGGHGGGGGGGGGGHHHHGGGGGHGGHGHFGGHHHHHGHHHHHHHHHHHHHGGHHHGGGGGHHGHHHHHHHHHGGGHHHHEHHHHHGHHHHGGGGGHHGHGGGGHGGGGGGGGGGFFFFFFFBCBBB
@M02197:102:000000000-ALU3V:1:1101:16336:12857 1:N:0:1
ATGTGCTGCTCGTCCTCCGCTTATTGATATGCTTAAGTTCAGCGGGTAGTCCTACCTGATTTGAGGTCTAAACTAAAAGTTTATTAGAGTGGAGGGAGCGAAAACTTATTACGCATTCCACTTAGACATTTAAGACGAGCCGTAACCGGCAGCGTCCAAAACTCATATACAGAAAACTGCATATGAGAGTCTGTATGACACTCAAACAGGCATGCCTTTCGGAATACCAAAAGGCGCAATGTGCGTTCAAAGATTCGATGACTCAC
+
CCCBBFFFFFFCGGGGGGGGGGGHHHGHHHHHHHHHHHHH<GHGGGGGGHHHH:H9H9HHHHHHGHHHHHHHH9HHHHHFHHHHHHHHGGHFHHGGDCGGGGG7HHHHHH8H9GGG9F87HHHHHH7HGH7HHBHHGGGGGGGGGGHHGGGGGHHGGHHHHHHHHHHHHHHHHHHHHFHHHHHHHHHHHHHHHHHHHHHHGHHGHHHHFHHHHHHGGGGHHHHHHHGHHGGGGGGHGHHEEEGHGGGFGGGGGGFFFFFFFCBAAB
@M02197:102:000000000-ALU3V:1:1101:14336:12872 1:N:0:1
ATGTGCTGCTCGTCCTCCGCTTATTGATATGCTTAAGTTCAGCGGGTATCCCTACCTGATCCGAGGTCAAACGTGGTAAAAAGCTTATCTGGACGTCAGTATTCCGGCTTGGACTCGCAAATTGTGCTGCGCTCCAAGGCCAAAATGCCGGCTGCCAATATCTTTAAGGCGAGTCCAGTCGCAATGGATAGGACAAACACCCAACACCAAGCATAGCTTGAGGGTACAAATGACGCTCGAACAGGCATGCCCCATGGAATACCAAGGGGCGCAATGTGCGTTCAAAGATTCGATGATTCA
+
CCCCBFFFFFFCGGGGGGGGGGGHHHHHHHHGHHHHHHHHHHHGGGGGHHHHHHHHHHHHHHHGGGGHHHHHGGHEHHHHHHGHHHHHHHHHHHGGGGGHHHHHGHGGGGGGHHHHGHGHGHHHHHHHGHGHGHHHHHGH1HHHHHHHHGGGGHGHHHHHHHHHHHGHHHHHHHHHHGGGHHHHHHHHHHHGHHHGGFGGHHGGGHGHHHGHHGHGHHHHHHHHFGGHHHGGFGGFHGHHHHHHHCFGGGHHHHFHGFGBHHHHHGGEGGGHHGFEEGGGGGGGGGGGFFFFFFFCCCCC
@M02197:102:000000000-ALU3V:1:1101:9366:12868 1:N:0:1
ATGTGCTGCTCGTCCTCCGCTTATTGATATGCTTAAGTTCAGCGGGTAGTCCTGCCTGATTTGAGGTCGAAATATCAATAGACTTTTTCTGTTGATTAGAAGCTTCCCTTTTTTCCAATTGGCCACTAATGAAAGTGTCCTCGACGTGATTACAAAAAGTCTACAACGCCGAGTCAATCCAATATAAAGAATATAGAGATCGCTAATGTATTACGAACGAGCTTTTCTCAATACAGAAAAAAGCAAGCGCTCAAAATCCAAACACCACAATTCGACTCAAACAAGGAATCGAGTGGGTTGAAGAATTCATGACACTCAAACAGACATGCTCTCCGGAATACCAGATAGCGCAAGGTGCGTGCAAAGATTCGATGATTCAC
+
>AB>ADFDBFFAEEGGGGGGGGCFHHHHGGGCHHGHGHHHHHHGGGGGGGHGHHHHHHGHHHHHGGHHFEGGG5@GHFF5GHHHFFFHGGBGGHHHHGHF4DCFFGFFHHHGFGHHHHHHFBGEHEFHEHGFHHHHEHHHGH/BC@CGEHGFHHHFHFD,G8EHHHHGGDG?:4GH0BFFHFDHCCGHFBHHFGHHFEHCCEDHDGFGFFHGFGFFC?DGFBFFGGHFFFFGFHGGBFEFDD/GGFC@FEFG>FB11FFG?/F0GGFGGC/F>1F/1G01HGHFGEBHHGHGAAFBBGD2@21@212D2GDF1GB101DAB2FHHHGCEEA/EG22A2DA121B00EAAF110A0001131B3GGEFBFB3D@33A>?A?
@M02197:102:000000000-ALU3V:1:1101:7188:12930 1:N:0:1
ATGTGCTGCTCGTCCTCCGCTTATTGATATGCTTAAGTTCAGCGGGTATTCCTACCTGATCCGAGGTCAACCACTAAAAAATTGGGGGTTTTATGGCGGGAGAAAAGATCCTTACAGAAGCGAGAAATAAATTTACTACGCTCAGAGGACAACTATCGCTCCGCCACTGTCTTTAAGGAACTACAATACAGTAGATTCCCAACACTAAGCTAGGCTTAAGGGTTGAAATGACGCTCGAACAGGCATGCCCACCAGAATACTGATGGGCGCAATGTGCGTTCAAAGATTCGATGATTCAC
+
AABCCFFFFFFCGGGGGGGGGGGHHHHHGHHHHGHHGHHHHGGGGGGGHHHHHGHHGHHHGHHFGGGGHHHHGGHHHHGHGHHHHHCGGGGGFHHFHCGB;0G=1?:?#F?,00G12GF4<D00<=D#GFG6BF0/0;<F<%<1DGF<<1BF/0;?--<0CCFFB:B<HGHHHH9H9HGB0FGHHFHFBGFHGGGBG?GE&HG@G;G::BHHHEHGBGH5HHHGH;HGE?EE1%$EF53EH:FFHGGGGHFHHHFBGFFFHFFE?A?AFHFHGGGGHFGDBGFCGFGFFFBFFFAA3>A
@M02197:102:000000000-ALU3V:1:1101:18063:12934 1:N:0:1
ATGTGCTGCTCGTCCTCCGCTTATTGATATGCTTAAGTTCAGCGGGTATCCCTACCTGATCCGAGGTCAAAGACGGTAAATAGCTTTATGGTCGCGCCCACGGCACCCCAATGAACGCATTGTACTGCGCGTTGAGGTGCCAGAGACCGCTGCCAATGACTTTGGGGCGAGTCCACGCGCAAAGGCGGGACAGACGCCCAACACCAAGCAGTGCTTGAGGGTGTAGATGACGCTCGAACAGGCATGCCCCCCGGAATACCAAGGGGCGCAATGTGCGTTCAAAGATTCGATGACTCAC
+
AABABFFFFFFBGGGGGGGGGGGHHHGHHHHHHHHHHHHHHHHGGGGGHHHHHHHGHHHHHHHGGGGHHHHGGHGGGHGHGHHHHHFHHGFFGFGGGGGGEGFCFGGGGGGHFGHGHGGGFHFHFHHHGGGFFFHHFHHHHHHGHHHGGGGFFHHHHHCHHHHHHGGGFBFFFFFFFGGGGGGGGGGGGGGGGGGFGHHGHFCGHGHGHGHHHHHGHHGHHHHFHHHGGGGGHHGHHHHHHGHHGCGGGGGHHHHHHHGHHHGGGGGHHHHGGGGHGGGGGGGGGGFFFFFFFBABAA
@M02197:102:000000000-ALU3V:1:1101:28739:13046 1:N:0:1
ATGTGCTGCTCGTCCTCCGCTTATTGATATGCTTAAGTTCAGCGGGTAGTCCTACCTGATCTGAGGCCGTTTGAATAAAAATCCTTCCCCGCAAAGGGGGAGGCGGCTCAAAGCCAGCTACCATGGTCGAGACAAGAAGTTTCCATCACGTCCGTCCTTTGATAATTATCAAAATCCGGAGGGAGAGGGACGTATATCCTTCCTCTAGCATGTGCAGTCCAGCTGATGTATTTCGAGGGAGCCAGTGCAAATGGCAGCCCTCAGTACCGATCCGTCAGCTTCTTTGCAAAAGCTGGCGCTCGAAGAAATTCGCGGCCCTCAGACAGGCATGCTCTCCGGATGTAAGTCCAGGAGAGCGCAAGGTGCGTTCAAAGATTCGATGACTCAC
+
CBCCCFFFFFFCGGGGGGGGGGGHHHHHHHHHHHGHHHHHHHHGGGGGGHHGHHHHHHHHHHHHHGGGEFGHGHHHHHHHGHHHHHHHHHGGGGGHGGGGGGGGGGGGGHHHHHHHHGHHGGHHHGHHGGGHGGHGHHGDGHGHHGHHHGHHGGHHGGHHGGHGGGGGGGGGGGGFGGGGGGGGGGGFFDFGGGGFFFFFFGFFFFGFFGFFFFGFHHHHHHFFHFHFHGFFCGHFFGHHHHGFHHGHFHFGHGGGGGGFFGEEGGGGGGCGGHGHHHHHFHHGHGHHHHHGGGFGFGGHHGGHHHHGEEGGGGGGGHHHHFDFEHGFEGHGG?GGGHHHHHHHHHG3EFHGHGGGEFHGBGGGGHGGGGGGGGGGFFFFFFFAAA3A
@M02197:102:000000000-ALU3V:1:1101:6556:13047 1:N:0:1
ATGTGCTGCTCGTCCTCCGCTTATTGATATGCTTAAGTTCAGCGGGTAGTCCTACCTGATCTGAGGCCGTTTGAATAAAATCCTTCCCCCGGGGGGGAGGCGGCTCAAAGCCAGCTACCATGGTCGAGACAAGAAGTTTCCATCACGTCCGTCCTTTGATAATTATCAAAATCCGGAGGGAGAGGGACGTATATCCTTCCTCTAGCATGTGCAGTCCAGCTGATGTATTTCGAGGGAGCCAGTGCAAATGGCAGCCCTCAGTACCGATCCGTCAGCTTCTTTGCAAAAGCTGGCGCTCGAAGAAATTCGCGGCCCTCAGACAGGCATGCTCTCCGGATGTAAGTCCAGGAGAGCGCAAGGTGCGTTCAAAGATTCGATGACTCAC
+
BBBBBFFFFFFAFGAGGGGGGGGHHHFBEHHHHHGHGHFFHHGGCFG01FGHHHHHGGGHHHHHHE1FEGGHGHHHHHHHHGHHHHHGHEGEGGGGA=AFB===@DFF/BFFFFFFFFFFF//BFF;=EFFFFFFFFFFFFFFFFF?:EECFFDFFFFF4FFFFB.FFFB.:FFFFFFFFB/AF.DDE;AFBFFFFFFBBFFBFFC;FFFA;FF9F;HFEFFE0FFHEFCCEHGGHHDDGFDFFFGDF1F.<FC?GGHGBC?C/FGCECGHGHHHGF0GB>EGFHHHHGEEEE@EFEAHHHHHF?E?GE?GFEFEHHHGHGHFHGHFHGECEEGHGFHHGHFGHE1FHHGFAECHGCGEEEFCFDBFGFFEBGCBFFFD1>11AA
@M02197:102:000000000-ALU3V:1:1101:20789:13141 1:N:0:1
ATGTGCTGCTCGTCCTCCGCTTATTGATATGCTTAAGTTCAGCGGGTATCCCTACCTGATCCGAGGTCAACCTTAGAAATGGGGTTGTTTTACGGCGTAGCCTCCCGAACACCCTTTAGCGAATAGTTTCCACAACGCTTAGGGGACAGAAGACCCAGCCGGTCGATTTGAGGCACGCGGCGGACCGCGTTGCCCAATACCAAGCGAGGCTTGAGTGGTGAAATGACGCTCGAACAGGCATGCCCCCCGGAATACCAGGGGGCGCAATGTGCGTTCAAAGATTCGATGATTCAC
+
BBBBBBFFBFFBGGGGGGGGGGGGHHHHHHHHHHHHHHHHHHGGGGGGHHHHHHHGHGHGHHHGGGGHHHHHHHHHHHHHHHHGGGGFEHHHHF@DFGEFGEFHHGGGGGGHGGHHGHHHGGGGGHFGHHFHFHHGFGDGGFFFGFGGGFHHHFHHHHGGGDGGGGGGGGGFFFFFFFGGGGGDGGGFGFFGGHH;HGHGGGFFGFHGHGEHHHHHHHHHHHGGGGGGHHGHH<HHHHHHGGGGGFGHHHHHHHHGGGGGGGGHHHHGGGGGGGGGGGGGGGFFFFFFFCCCCC
@M02197:102:000000000-ALU3V:1:1101:13484:13261 1:N:0:1
ATGTGCTGCTCGTCCCCCGCTTATTGATATGCTTAAGTTCAGCGGGTATCCCTACCTGATCCGAGGTCAAGCGTAAAAGATTAGGCTTGTGGTTGCCAACATTCGGGGCTGGAAGTGCAAAATGTGCTGCGCTCCAAGACCAGTATGCCGGCTGCCAATTGTTTTGAGGCGAGTCCACGCATGCAGCGGGACAAACACCCAACACCAAGCAGAGCTTGAGGGTACAAATGACGCTCGAACAGGCATGCCCCATGGAATACCAAGGGGCGCAATGTGCGTTCAAAGATTCGATGATTCAC
+
?ABCCFFFFFFCGGGGGGGGGGGHGHHCGHHHHHHHHHHHGFHGGGGGHHGHHHHHHHHHHHHGGGGHHHHHGEFGHHHGHHHHHHHHGHHGHGGGHHHGGHHHGFGGGGGGHHHHHHHHHHHHGHHHHHGGGHHGHHHHHHHHGGHHHGGGHGHHHHHHHHHHHHGGHGGGHDGFGGHGHHGGGGGHHHGFHGFFFFHHGHGHGGHHGHHGHHHHHHHGHHHHHHHHGGGGFHHDHHHHHHHHHGGFEHHFHEGHHHHHHHHGGGGGHHHHFGGGHGGGGGGGGGFFFFFFFFCCCCB
@M02197:102:000000000-ALU3V:1:1101:16279:13311 1:N:0:1
ATGTGCTGCTCGTCCTCCGCTTATTGATATGCTTAAGTTCAGCGGGTATTCCTACCTGATCCGAGGTCAACATTCAGAAGTTGGGGGTTTAACGGCTTGGCCGCGCCGCGTACCAGTTGCGAGGTGTTATCTACTACGCAATGGAAGCTGCAGCGTGACCGCCACTAGATTTCGGGGCCGGGCTGACTGGCAGCCCGATCCCCAACACCAAACCCGGGGGTTTGAGGGTTGAAATGACGCTCGAACAGGCATGCCCACTAGAATACTAATGGGCGCAATGTGCGTTCAAAGATTCGATGATTCAC
+
CCCCCFFFFFFCGGGGGGGGGGGHHHHHHHHHHHHHHHHHHHHGGGGGHHHHHHGHHHHHHHHGGGGHHHHHHHHHHHHH<<HHGG8GGGG<HGG:G;EGEHECB@:G:CD:GGFF:FHF@'@F:<<EFHH;<H;:BDD?C7FHE</.7C0-B7?AADGGGGHHHHHHHGGGGFGGGFFGHHHHHHFGHGGGGGGGGGGGGHFEDF?GGGFFGGGGGGGH<HHHHGHHHGHHHHGGGGGGHGHHHHHHHHHHGHHHHHHHHHGGHHHHHGGGGGHHHHGGGGHGGGGGGGGGGFFFFFFFBCCBA
@M02197:102:000000000-ALU3V:1:1101:21478:13319 1:N:0:1
ATGTGCTGCTCGTCCTCCGCTTATTGATATGCTTAAGTTCAGCGGGTATTCCTACCTGATCCGAGGTCAACCTTGAAGATAAAAAGGTTTCGGGACCGTGCCACGGGACCTTTCCACTCGCTGCGTGCCTTGTAAAAAAAGCTCGTTGCACCGAGAGTCCACGCGACGCCGTCATTACTTTTGGGACCGGCCGGGGGCAAAGCCCGGGCCTAAGGGGTCCAACACCAAGCCAGGCTTGAGAGGTGATAATGACGCTCGGACAGGCATGCCCTTCGGAATGCCAAAGGGCGCAATGTGCGTTCAAAGATTCGATGACTCAC
+
ABABAFFFFFFCGGGGGGGGCGEHGHHHGHFGGGFHDHHGHCHGCGGFHHHHHHHHGHHHHGF1EEGHHHHEHGHFHHHHHHHHHGG@FHHGGGGGGGGGGHGHGGGGGGFHGHHHH<HGGGGGCEDFEFHHGAGFBFFGGHHHGGFHDHGFFGGGGHHHHHGGGGDGCGHHGFFGHHHHFGHCDEFFFFFFD=GFHHGEFFGFC=DEGBBEGGFHHFFFF/FEGGHHHHFHGGHFHHHHHFE4GBFHHEFGGGCFGHHGHHHHGHGGGEGFEHHGHHHFCHHFFGEECGHFHFGGFHCGGGGGGEG4FFFBFFFAAAAA
@M02197:102:000000000-ALU3V:1:1101:13569:13281 1:N:0:1
ATGTGCTGCTCGTCCTCCGCTTATTGATATGCTTAAGTTCAGCGGGTATCCCTACCTGATCCGAGGTCAACCTTAGAAATGGGTTTGTTTTACGGCGTAGCCTCCCGAGCACCCTTTAGCGAATAGTTTCCACAACGCTTAGGGGACAGAAGACCCAGCCGGTCGATTTGAGGCACGCGGCGGACCGCGTTGCCCAATACCAAGCGAGGCTTGAGTGGTGAAATGACGCTCGAACAGGCATGCCCCCCGGAATACCAGGGGGCGCAATGTGCGTTCAAAGATTCGATGATTCAC
+
CCCCCFFFFFFCGGGGGGGGGGGHHHHHHHHHHHHHHHHHHHHGGGGGHHHHHHHGHHHHHHHGGGGHHHHHHHHHHHHHHHHFFGGHHHHHHGGGGGGGGHHHHGGGGGGHHGHHHHHHGGGGGHHHHHHHHHHGGGGGGHGHGGGGGHHHGHHHHHHGGGGGGGGGGGGGGGGGGGGGGFGFGGGGGGFGGHFFGHHGGGGGGGGGHGHGHHHGHHHHGHHGGGGGHHGHHHFHGFFHGGFFGGCFHEHHFGCDGGFGGGFFHHHGGGGHGGGGGGGGGGFFFFFFFCBCCC
@M02197:102:000000000-ALU3V:1:1101:5886:13439 1:N:0:1
ATGTGCTGCTCGTCCTCCGCTTATTGATATGCTTAAGTTCAGCGGGTATCCCTACCTGATCCGAGGTCAAACGTGGTAAAAAGCTTATCTGGACGTCAGTATTCCGGCTTGGACTCGCAAATTGTGCTGCGCTCCAAGGCCAAAATGCCGGCTGCCAATATCTTTAAGGCGAGTCCAGTCGCAATGGATAGGACAAACACCCAACACCAAGCATAGCTTGAGGGTACAAATGACGCTCGAACAGGCATGCCCCATGGAATACCAAGGGGCGCAATGTGCGTTCAAAGATTCGATGATTCAC
+
AAAA>DFBFFFBGGGGGGGGGGGHHHHHHHHGHHGHCGHHHHHGGGGGHGHHHHHHHHHHHHHGGGGHHHHHGHEGFHGHHHGGHHHHHHEBGHGGGGGHHHHHEHAFGGGDHHHHGGGGGHGHHFFFHHFGGDFHHFHGHGHFHHHHHGGGGHGHHGFHHHHGHGHCBCHHGFFHHGFFHGHHGGGHHHHHGGGGGG?AHHEFDAFGHHGFHFGHFBHHHHHHFFGGHHFEEFGHHCFHHGHHHHFEGDEFGHFHGHHGHHHHHGGGGEHGHGCCEGFCGGGGGGGGGFFFFFFFA>3AA
@M02197:102:000000000-ALU3V:1:1101:23986:13426 1:N:0:1
ATGTGCTGCTCGTCCTCCGCTTATTGATATGCTTAAGTTCAGCGGGTATCCCTACCTGATCCGAGGTCAATCATAAAAAAGTTTGGGGTTCTGGCAGGACACCACCGGGACTCTGTCGCGAGGAGTATTACTACGCGTAGAGCCAGGAGGCACCGCCACTGCTTTTAAGGGCTGCCCTGTGACGGGCAGGCCCCAACACCAAGCTGAGCTTGAGGGGTGATAATGACGCTCGAACAGGCATGCCCCCCGGAATACCAAGGGGCGCAATGTGCGTTCAAAGATTCGATGATTCA
+
CCCCCFFFFFFCGGGGGGGGGGGHHHHHHHHHHHHHHHGGGHGGGGGGHHHHHHHHHHHHHHHGGGGHHHG.H.HHHHHGGDG<HGGGG;H0HH:HG-;H<HG<HGGGG:GH<<H<HG(G;GG/9:GH;:G;<HGGG8GGGGH<<HH9GGGGHGGGGGFFFGGGGFFGFGGGGGGGGGGGGGGGGGGGGGGGGHGHGFGHHGHFHFEHFFHGGGFHFGHHHDHGGGGGHHCFHFFHFFHHCGGGFF?HHGHHHHFHFHGGGGFFFHHEGECGGGGGGGFCFFFBFFFFBBBAA
@M02197:102:000000000-ALU3V:1:1101:5869:13433 1:N:0:1
ATGTGCTGCTCGTCCTCCGCTTATTGATATGCTTAAGTTCAGCGGGTATCCCTACCTGATCCGAGGTCAAACGTGGTAAAAAGCTTATCTGGACGTCAGTATTCCGGCTTGGACTCGCAAATTGTGCTGCGCTCCAAGGCCAAAATGCCGGCTGCCAATATCTTTAAGGCGAGTCCAGTCGCAATGGATAGGACAAACACCCAACACCAAGCATAGCTTGAGGGTACAAATGACGCTCGAACAGGCATGCCCCATGGAATACCAAGGGGCGCAATGTGCGTTCAAAGATTCGATGATTCAC
+
AAABBFFFFFFBGEGGGGGGGFGHFHAFHHGHCHGHHHHFGGHDGGFGHHHHHHGGHHHHHHHDGFGHHHHHGHHGEFHHHHGG8HHHGHHGGHGFGEGGGHHHHHGGGGGGHHFBHHHFFHHF7<HHDHGGGGGEHGACGHHDFGHFHCGG?DGHFFGFHHHHHHHGGGHHGFFGHGFEGHHGGGHGBHFFFFG/FFFEE?>?1:AHGEFEF:9GF9FGHHGFBGFGGGBGFE19EGGGFFHHGHFE11GHHGEBDHHHFFBAHEEAGGHHHHECEGGGG5BFF5EGGFFFFFBFA?>3>
@M02197:102:000000000-ALU3V:1:1101:20019:13518 1:N:0:1
ATGTGCTGCTCGTCCTCCGCTTATTGATATGCTTAAGTTCAGCGGGTATCCCTACCTGATCCGAGGTCAAGCGTGTTTATATGCTTAATGGATGCTGATTATGCCGGCGTACATCGCAATTTGTGCTGCGCTCTACTACCGGATACCTAGCTGCCAATTACTTTTAGGCGAGTCCTACCGCAGGGGATAGGACAAACACCCAACACCAAGCAGAGCTTGAGAGTACAAATGACGCTCGAACAGGCATGCCCCATGGAATACCAAGGGGCGCAATGTGCGTTCAAAGATTCGATGACTCAC
+
ABCABFFFFFFCGGGGGGGGGGGHHHHHGHHHHHHGHFGGHHHGGEEFHHHHHHHHGHHGHHHGGGGHFFF3EEGGHHHHFHHHGHGBGG3EGFGGFHHHHHGGHGGGFGGGGHFGGHFFHHHHGHHGHGGGGHGHHHHGHHGDHHHHHGGHHGFGHHHGHHHHHHHFFHHGHHBCHGGHGHGGGGHHGGFHFHGGGGGHGEGFEGHFGGHHHHHHHHGHHHEHHHHHHGGGGGHGEGGFFHHEFHCGDHHHFFEHBG5GHHHGGGEEAHHGHEEEECFGGGGGGGGGFBFFFFFBBBBB
@M02197:102:000000000-ALU3V:1:1101:12781:13521 1:N:0:1
ATGTGCTGCTCGTCCTCCGCTTATTGATATGCTTAAGTTCAGCTGGTATCCCTACCTGATCCGAGGTCAAAGACGGTAAATAGCTTTATGGTCGCGCCCACGGCACCCCAATGAACGCATTGTACTGCGCGTTGAGGTGCCAGAGACCGCTGCCAATGACTTTGGGGCGAGTCCACGCGCAAAGGCGGGACAGACGCCCAACACCAAGCAGTGCTTGAGGGTGTAGATGACGCTCGAACAGGCATGCCCCACGGAATACCATGGGGCGCAATGTGCGTTCAAAGATTCGATGATTCAC
+
AABAAFFFFFFBGGGGGGCGGEGHHHHHHHHHGHHHHHHHHHHFHGHFFHHHHHHHHHGHHHHGGGGHHHHH<HGGGHGHHHHHHHHHHHHHHGGGGGGGGGGGGGGGGGGHHHHHHGGGGHHHHHHHGGGGCFHHHFGGFHHHHGHGGGGGGHHHHHHHHHGGHGGGHFHDFFFGGGHGHGGGGFFGGGGGGEGHGHGGHGFGHHHGHHHFFHGHHHGHHHHHGHHGGGGGFHGHHHHHHHHGCGGGGGHHGHHHHHGHHGGGGGGHHGFGGGGHGFGFGGGGGGFFFFFFFCCBBA
@M02197:102:000000000-ALU3V:1:1101:26184:13511 1:N:0:1
ATGTGCTGCTCGTCCTCCGCTTATTGATATGCTTAAGTTCAGCGGGTAGTCCTGCCTGATTTGAGGTCGAAATATCAATAGACTTTTTCTGTTGATTAGAAGCTTCCCTTTTTTCCAATTGGCCACTAATGAAAGTGTCCTCGACGTGATTACAAAAAGTCTACAACGCCGAGTCAATCCAATATAAAGAATATAGAGATCGCTAATGTATTACGAACGAGCTTTTCTCAATACAGAAAAAAGCAAGCGCTCAAAATCCAAACACCACAATTCGACTCAAACAAGGAATCGAGTGGGTTGAAGAATTCATGACACTCAAACAGACATGCTCTCCGGAATACCAAGGGGCGCAATGTGCGTTCAAAGATTCGATGATTCAC
+
CCCBCFFFFFFBGGGGGGGGGGGHHHGHHHHHHHHHHHHHHHGGGGGGGHHHHHHHGHGHHHHHGGHGGGGGHHHGHHHHHHHHHHHHHHHHHHHHHHHHHHGHHHHHHHHGHGHHHHHHGFHHHGHHHHHHHHHFHHHGHGFGGGGGHHHGHHHHFGEDHHHHHHHGGGGGGGHHGHHHHHHHHGHHFHHHHBGFFHFHFHGHHHHFGFFGGFFGFGGHGFGGFGDDEHHHHHHGGHHHHHAGGGGCGGGHHFGGHGHHGHFGGHHHHGAGFGGGHHHGHHHHHFGGAEBHFGEFHHHHHHHHGHHGGFHDFBGHGHHGHFHFHHHHGGGGGHHHGGHHFHHHGGGGGHHHGFGGGHGGGGGGFGGGFFFFFFFCCCCB
@M02197:102:000000000-ALU3V:1:1101:16950:13558 1:N:0:1
ATGTGCTGCTCGTCCTCCGCTTATTGATATGCTTAAGTTCAGCGGGTAGTCCTACCTGATCTGAGGCCGTTTGAATAAAAATCCTTCCCCGCAAAGGGGGAGGCGGCTCAAAGCCAGCTACCATGGTCGAGACAAGAAGTTTCCATCACGTCCGTCCTTTGATAATTATCAAAATCCGGAGGGAGAGGGACGTATATCCTTCCTCTAGCATGTGCAGTCCAGCTGATGTATTTCGAGGGAGCCAGTGCAAATGGCAGCCCTCAGTACCGATCCGTCAGCTTCTTTGCAAAAGCTGGCGCTCGAAGAAATTCGCGGCCCTCAGACAGGCATGCTCTCCGGATGTAAGTCCAGGAGAGCGCAAGGTGCGTTCAAAGATTCGATGATTCAC
+
CCCBCFFFFFFAGGGGGGGGGGGGHHHHHHHHHHHHHGHHHHHGGGGGGGHHHHHHHHHHHHHHHGGGGGGHGHHHHHHHHHHGHHHHHHGGGGGHHGGGGGGGGGGGGHHHGHHHHGHHHHHHHGHHGGGHGHGHHHHBDHHHHHHGHGHHGGHHGGHHGG:GGGGGGGGGGGGFGGGGGFGGGGGEFFFFGGFFFFFFGGFFFFFBFFGGFGFFHHGGGGFFGFFFHHGGFGHGGFFGHHFFHHFFGHGHHGDGFGFC1FGEFDCGCDDCGGHHHHHHHHHFHHHHGFBGGGGGGFGEEHFHGHHGGGGFGGGFCBHHHHHHGHHHHHGGFACGGHHGHHHHHHHHHHGHGFGGGHHHHGGGGHGGFFGGGGGGFFFBFFFB@CBC
@M02197:102:000000000-ALU3V:1:1101:10906:13555 1:N:0:1
ATGTGCTGCTCGTCCTCCGCTTATTGATATGCTTAAGTTCAGCGGGTATCCCTACCTGATCCGAGGTCAACCTTTGAGAAAAGATTCTCCCCAAGGGGAGGTCGACCGGGGCTCGTGCACCCGTGTGTCCGATACGTGTCCCGTGAAGAAACTCAGTGTACCGGGGGTCCAACGAGGCCGCCGTCATTGTCTTTGGGACGGGCGAGAGCCCCCCCCGAGAGGGGGCCTCCGCCAAACCGTCCAACACCAAGCCGAGGGCTTGAGGGGTGATAATGACGCTCGAACAGGCATGCCCCCCGGAATACCAGGGGGCGCAATGTGCGTTCAAAGATTCGATGACTCAC
+
ABBBAFFFFFFAEFGGGGGCGGGHHHHHHHHHHHHHGHHHGHGGCGGGHHHHHHHHHHFFHHHGGGGHHGHHHHHGHGHHGHGGHHHHHGHGHFGFDFGGGGHGGGGDGGCFGGGGHG<HH;G:GEH<HHGFGGGG;HHHHHGGDFGFFHHGHHHHHHHHFHDFGGGDFFFFFFFFFFFFFFFFBFBFFFFFFFFFFEFFBABFF;DBBFFFFFFFFFFBDDFFFABFFEAGFFEFF?GGGGGC;0G@GGGGGHHGAC0HHDFGHHHHHHHHG.A.C.CHDHHHGHHGHFCGGGGGEBHGHHHGCGGEGGEGEBHHGGCGGFGFGGGGGGGFFFFFBFFAAAA>
@M02197:102:000000000-ALU3V:1:1101:12611:13626 1:N:0:1
ATGTGCTGCTCGTCCTCCGCTTATTGATATGCTTAAGTTCAGCGGGTATCCCTACCTGATCCGAGGTCAACCTTAGAAATGGGGTTGTTTTACGGCGTAGCCTCCCGAACACCCTTTAGCGAATAGTTTCCACAACGCTTAGGGGACAGAAGACCCAGCCGGTCGATTTGAGGCACGCGGCGGACCGCGTTGCCCAATACCAAGCGAGGCTTGAGTGGTGAAATGACGCTCGAACAGGCATGCCCCCCGGAATACCAGGGGGCGCAATGTGCGTTCAAAGATTCGATGATTCAC
+
?ACBCFFFFFFCGGGGGGGGGGGHHHHHHHHHHHHHHHGHHHHGGGGGGHHHHHHHHHHHHHHGGGGHGHHHHHHHHHHHHHHGGGGEHHHHHGGGGEFGGHHHHGGGGGGHGGHHHGHHGGGGGHFGHHHHHHGGGGGGFFHHGGGGGHHGHHGHHHHGGGGGFGGGGGGGGFGGGGGGGGGGGGGGGGGGGGHHHGHGGGGGFGGGHHHHHGHHHHHHHHHGGFDGHGGHHGFFHHHHGGGGGGGHFGHHFHGGGGGGFE?HHHGGGGFHGGGFGCGGGGBFFFFFFBBA>A
@M02197:102:000000000-ALU3V:1:1101:11468:13846 1:N:0:1
ATGTGCTGCTCGTCCTCCGCTTATTGATATGCTTAAGTTCAGCGGGTATCCCTACCTGATCCGAGGTCAATCATAAAAAAGTTTGGGGTTCTGGCAGGACACCACCGGGACTCTGTCGCGAGGAGTATTACTACGCGTAGAGCCAGGAGGCACCGCCACTGCTTTTAAGGGCTGCCCTGTGACGGGCAGGCCCCAACACCAAGCTGAGCTTGAGGGGTGATAATGACGCTCGAACAGGCATGCCCCCCGGAATACCAAGGGGCGCAATGTGCGTTCAAAGATTCGATGACTCAC
+
CCCBCFFFFFFCGGGGGGGGGGGHHHHHHHHHHHHHHHHHHHHGGGGGHHHHHHHHHHHHHHHGGGGHHGH&G.HHHHH:GGH;HGG9G9HHH:HHGGGH<HG<H:GGGGGHHHH<HGHG9G9G9:HHHGHH<HGGG.GG;HH;;HGGG:GGHGGGGGGGGGGGGGGGFFGGGGGGGGGGGGGGGGGGGGGGHHFCFFGGHHGGHHHGHFGGGGHHGHHHHHHGGGGGHHFFHHHHHHGHGGGFFGGHHHHHHHHHHHGGGGGHHHGGGGGHGGGFGGGGGGFFFFFFFCBABA
@M02197:102:000000000-ALU3V:1:1101:11484:13854 1:N:0:1
ATGTGCTGCTCGTCCTCCGCTTATTGATATGCTTAAGTTCAGCGGGTATCCCTACCTGATCCGAGGTCAATCATAAAAAAGTTTGGGGTTCTGGCAGGACACCACCGGGACGCTGTCGCGAGGAGTATTACTACGCGTAGAGCCAGGAGGCTCCGCCACTGCTTTTAAGGGCTGCCCTGTGACGGGCAGGCCCCAACACCAAGCTGAGCTTGAGGGGTGATAATGACGCTCGAACAGGCATGCCCCCCGGAATACCAAGGGGCGCAATGTGCGTTCAAAGATTCGATGACTCAC
+
>A1>AFF1FFFAGGGGG1EGGEGHGHHHCFFCFFBHHHHGBGFGGGGG1GHHGBCGHGGHFB0/AEEBFH<*G9FFGF:9;9B;HG?9/92/F-:<G;;C$FC/E9EC?7#*;9F6*F:G55?/1FHH<<H<:HG9@@CGEF0G<HHEA.A,@EGF9ABFFGG9CBFFFFFE.A.CEGGGGGAAFGEGAA9;EC.;;0GFGFHCBFCDBFGFEFFEH<GHGGF/?GGCGEGGHFGBFEHG?GC@CGFBFHHGFB1EFECGGGGHHGHGGEEF1FG33B31A1BFFFFFFA@AAA
@M02197:102:000000000-ALU3V:1:1101:8297:13737 1:N:0:1
ATGTGCTGCTCGTCCTCCGCTTATTGATATGCTTAAGTTCAGCGGGTAATCTTACCTGATTTGAGGCCAGAAAGGAATACATAAAGAATTATGTATGTGTGTGTTTGTTTGGTAGCAGATGACAAAAGCACAAGATTTTTATGGGTTTGCCTTAACAAAAATCTATGGCTGACACTCATCCACTCATACTTTTAAGGCAAGGTGATACAAAGAGGCTAATCTCATCACCAAGCCCAAGGACCCGTTAAAAGAATTTTTCATAAAAAAAAACCCTTTTAATGGAGATATTCACGACACTCAAACAGGCATGCTCCGAGGAATACCAAGGAGCGCAAGATGCGTTCAAAGATTCGATGACTCAC
+
BCCCCFFFFFFCGGGGGGGGGGGHHHHHGHHHHHHHHHHHHHHGGGFGHHHHHHHHHHHHHHHHGHGGHGHHHHHHHHHHHHGHHHHHHHHHGGHHHHHHHHHHHHHHHHHFFGHGHHHHHHHHHHHHHHHHHEHHHGHGHHHGGHGGGHHHHGHHHHHHHHHHHHHHHGGHHHFHHHHHHHGHGHHHHHHHGHHHHHHHHEHGHHHHHHHGHHHHHHGHCGGGHFDGFFHHAGGHHHGGGGGGHHGHHHHHGHFHHFFHEGGGGGGGGFGFFDGDHHGHHHHHHGHFHGGGHHHHGHHHHHHHHHHHHGGGGGHHHHHHHBFHGHGGGGGHCFCGGGGFGGGGGGGGGGFFFFFFFCCCCC
@M02197:102:000000000-ALU3V:1:1101:26108:13882 1:N:0:1
ATGTGCTGCTCGTCCTCCGCTTATTGATATGCTTAAGTTCAGCGGGTATCCCTACCTGATCCGAGGTCAACCTGAAAAAAGAGGTTGGACGGCACACTCCGACCGGCCACCGACGCGAGACAGATGCCACAACGCGAGGGGACGGACGGCGTGGCCGGCGACATTGGGGCGGGCGGCCAGAAGCCGCGACGCCCAACACCCAGCGGGGCTGGATTGGTGACAATGACGCTCGAACAGGCATGCCCCCCGGAATACCAGAGGGCGCAATGTGTGTTCAAAGATTCGATGACTCAC
+
AA@AAFFFFFFBGGGGGGGG?EGHFHHHHHHCHFHHHHFHHGFGEGGEFEFFHHHHHHGHHHHCAEFHHHHH:HFHHHH;G?G79GFEHHCGG;C<H<HHGGGGCGGGGGHGCCFG/@CFGGFF<GHFHHGGGCGGBEBAFA?B9.?;DFFDA;BFFFFFFFFFB@@@-.=@--9@;D:A;/29A?;-.-FAEB#D:/.CD?C..CEFGD</FHFGB5FGFFG<C//?F#/<1FDD<AC#6/9/AE/FGBGGHFFGGB0ACEA1BEGEEFA1FF3F33GEA1C@B3111AA?AA
@M02197:102:000000000-ALU3V:1:1101:12197:13967 1:N:0:1
ATGTGCTGCTCGTCCTCCGCTTATTGATATGCTTAAGTTCAGCGGGTATCCCTACCTGATCCGAGGTCAACCTGAGAAGGAGAGGTTGAGCGGCGCACTCCGAGCGGCCACCGACGCGAGACAAGATGCCACAACGCGAGGGGACGGACGGCGTGGCCGGCGACATTGAGGCGGGCGGCGAGGAGCCGCGGCGCCCAACACCCAGCCGGGCTGGATTGGTGACAATGACGCTCGAACAGGCATGCCCCCCGGAATACCAGAGGGCGCAATGTGCGTTCAAAGATTCGATGATTCAC
+
ABAAAFFFFFFBGFGGGGCGGGGHFHDFHHHGHHHHHHGHHGHGGGGGGGHHHHGHHHGHHHHGGEGHHHHH:HHGHHHHFGGGGGHHG3FECGGGGGGHHGGCCGGGGGGHGGGGGGCFCGHEGH;GHHHHG<GGGGGGGGGA?DAFFFAFFFFFFFDEFFFFFFFFFFBEFAFAFFFF:FD1>AFAGCGDFCGEGA-/DCGFCC@AFC6:HHHGH:F:H<HHGC99GGEHDF<H9F8GHFD@DBE?EBGFDHFGFCHHGGGGGHHHHGGGGHGGGGGGGGFBFFFFFFFBAAAA
@M02197:102:000000000-ALU3V:1:1101:17133:13987 1:N:0:1
ATGTGCTGCTCGTCCTCCGCTTATTGATATGCTTAAGTTCAGCGGGTATCCCTACCTGATCCGAGGTCAATCATAAAAAAGTTTGGGGTTCTGGCAGGACACCACCGGGACTCTGTCGCGAGGAGTATTACTACGCGTAGAGCCAGGAGGCACCGCCACTGCTTTTAAGGGCTGCCCTGTGACGGGCAGGCCCCAACACCAAGCTGAGCTTGAGGGGTGATAATGACGCTCGAACAGGCATGCCCCCCGGAATACCAAGGGGCGCAATGTGCGTTCAAAGATTCGATGACTCAC
+
CCCBBFFFFFFCGGGGGGGGGGGHHGHHHHHGHGHHFFHHHGHGGGGGHHHHHHHHHHHHHHHGGGGHH:<<H<HHHHHG:@G<HGGGG;H.HHHHGGGHHHG<H:GGG99HHHHHHGHG:GG:GH:HH<H;<;G:GGGG;<GH;HHHGGG;HGGGGGGGGGGGGGGGGGGGGGGGGGGGGGGGGGGFFFFEHHGFFGGHHHHHFFHGFHHGGGHHHHHHHGHDFFFFFFGHHHFHHHHHGGGGGGGHHHHHHHHHHHGGGGGHHHFGGGGHGGFGGGGGGGFFFFFFBBBAA?
@M02197:102:000000000-ALU3V:1:1101:8778:14007 1:N:0:1
ATGTGCTGCTCGTCCTCCGCTTATTGATATGCTTAAGTTCAGCGGGTATTCCTACCTGATCCGAGGTCAACCTTGTAAAAATGGGTTATAGGACCGTGCCGGGGGACCTTTCGACTCCGTGCGTGCTTGAAAAGCTCGTTGCACCGAGAGTCCCACGGACGCCGTCATTACTTTTGGGACCGGTCGGGGGTGAACCCGGACCTGGGTCCAACAACAAGCCAGGCTTGAGAGGTGATAATGACGCTCGAACAGGCATGCCCTTCGGAATACCAAAGGGCGCAATGTGCGTTCAAAGATTCGATGACTCA
+
BBBBBFFFFFFAGGGGGGGGGGGHHHHHHHHHHHHHHHHHHFHGGGGGGHHHHHHHHHHHGHGGGGGHHHHHGGHHHHHHHHHGGGGGGGD@FGHGEHGHGGGGGGGGGHHHGGGGGGGHGGGGGFFHHGHHHEGHHGGFGGHFHGGGGHGFEEHGCG@CCA@FFGGFGGGGGHFFFDEFGGGGGGGHHHGFGFFEGFHFFFHGHHGEEHGHHHGHFFHHFGHHFHGHGHHHEHHHFFGEEEGHFGHHGFFCFAFFE?GE?DHHHHGGAGHHHCGGCGGBHHFGEDCGFGGGFBCGBFFFFFFABAAA
@M02197:102:000000000-ALU3V:1:1101:14647:14018 1:N:0:1
ATGTGCTGCTCGTCCTCCGCTTATTGATATGCTTAAGTTCAGCGGGTATCCCTACCTGATCCGAGGTCAATCATAAAAAAGTTTGGGGTTCTGGCAGGACACCACCGGGACTCTGTCGCGAGGAGTATTACTACGCGTAGAGCCAGGAGGCACCGCCACTGCTTTTAAGGGCTGCCCTGTGACGGGCAGGCCCCAACACCAAGCTGAGCTTGAGGGGTGATAATGACGCTCGAACAGGCATGCCCCCCGGAATGCCAGGGGGCGCAATGTGCGTTCAAAGATTCGATGATTCAC
+
CCCCCFFFFFFCGGGGGGGGGGGHHHHHHHHHHHHHHHHHHHHGGGGGHHHHHHHHHGHHHHGGGGGHHGG9HHHHHH9GGGH<HGGGGG;;HHHGGGGHGHG<H;GGC:GHHHH<<GHG:GGCDHFHHGHH<HGGG+:C:HHHHHGEFGGGHGFGGGGGGGGGGGFFFGGGGGGGGGGGGGGGGFGGGGFGGFFAFFGGHGHHHHHFHFFGGGHHHFGHHHHGGGGFHHGGHHHGHHHHGGGGGGGGHHGFF2HDGGGGGGGHEFHFGGFGGGGGGGGGGGFFFFFFFBCCCC
@M02197:102:000000000-ALU3V:1:1101:16625:14063 1:N:0:1
ATGTGCTGCTCGTCCTCCGCTTATTGATATGCTTAAGTTCAGCGGGTAGTCCTACTTGATTTGAGGTCAAAATGCACTGTTTTGAACTAGAACAGGTTTATCTTTGTCTTTAAAAAGCCACCGTTACTAAACATCCGTTTGCGTCACTATCGAAAAGTTCTACAACGATAGCTCAAGCCGCAAAGGTACTTTATTGGTGCTTGTTACATTTCAGCCGAGTCATGACCTTACTTAAAAAGCCTGACAAACAGCCATGATCCAAAACCCAGACTGCCTATTGTTACATTGGCGGGGTTGAGAAGGTTTGCGACACTCAAACAAGCATGCTCTTAGGAATAACCCAAGAGCGCAAGGTGCGTTCAAAGATTCGATGACTCAC
+
ABBBBFFFFFFCGGGGGGFGGGGHGHGCHHHHHHHFHGHHHHHGGGGGGGHHHHHHGHDHHHHHGGHHHHHGHHGHHHHHGHHHGHHHHHHHHHHHGGHFHHHHHHHHHHHHHHFH?FGHHHGHGGGGHHHHHHHHGFGGDHGGGGGHGHHGGHGGFGHGHGGHEGG:8;DHHHHHHHGGGGGGHFCCFHHGHHHHGG<CGFHHHHFGHFHGGGGGGGGEF1C=GFFGFBFGHHGHGGGFFFFGFHGFGGFHGHFGHBCEGE?3HFHG3BGEFFGGFFHHGHGG3ECGGGGGHHFFHFF3HGGGGCHGHHGGEGGEGAGFFHHHHHBFFHHEHGHHGGGGFBGAGCGGHHGHGGGGGGGGGGGGCGGFFFFBFDBBBA@
@M02197:102:000000000-ALU3V:1:1101:17157:14080 1:N:0:1
ATGTGCTGCTCGTCCTCCGCTTATTGATATGCTTAAGTTCAGCGGGTATTCCTACCTGATCCGAGGTCAACCTGAAAAATATAGATTTAGAGGTGGCCGGGCCCACAAGACCTTGCAACTCGACGCGTGCTCCGGAAAGCTCAGTGCGAAGAGGGTCCCATGGACGCCCGTCATTGTCTTTGAGACCAGTTGGCCGCGAACGGTCCAACGCGGTCCAACACCCGAAACCCCCGCGGTAAAGCAGGGGTTTTGGAGGGAGGATAATGACGCTCGAACAGGCATGCCCTTCGGAATGCCAAAGGGCGCAATGTGCGTTCAAAGATTCGATGACTCAC
+
ABBAAFFBFFFB22EEGF2?EEEFFEE66A555FEFEFFG5D52A20AFG5GBB3BFGFH5DF?00E2@FFFHEFGFFA1GHGGEHGGFFHGFEGFFGGG/EE@EFGH02G:%FGHFG;FHDECF?FADGECGFFFFFGHHFHGHFHGFFFFFFFGHFFGHFFFG5:AFFFFFFFFFFFF0FFF6FFFFGFBGCFDDGGGGHHHG@DCGGGHHHHGGFA<GGGHGGFGGGGGGGHHEHHHECFGGGHHHHGGHHGGHHHHHHFEGGGGGGHEHHGHHHHHHGGGGGGGGHHHHHHGHHHGGGGGHHHHGGGGHGGGGGFGGGGFFFFFFFBAAAB
@M02197:102:000000000-ALU3V:1:1101:10477:14163 1:N:0:1
ATGTGCTGCTCGTCCTCCGCTTATTGATATGCTTAAGTTCAGCGGGTATTCCTACCTGATCCGAGGTCAACCTGAGAAATAAAAGGTTAGACCGGCCCGACGAGACCTTGCAACTCCCCGCGTGCCTCGAAAGACTCGTTGCGAAGAGGGTCCCACGGACGCCGTCATTGTCTTTGAGACCAGTTGCGGACGAACCACAACGCGGCCCAACGCCCAGCCCGAAGGTTGGAGAGAGGATAATGACGCTCGAACAGGCATGCCCACCGGAATACCAGTGGGCGCAATGTGCGTTCAAAGATTCGATGACTCAC
+
>AB>AFFFFFFBGGGGFGGGAEFHHGGHHHGHHHCHFGHGHFBEEGEGHHHGFHHHGFHHHHHCGGGEHHHHGHHHHEHGFHFHBFBFGHHHE;EGGFGFGGFCGCGHFFGHHGFHHG@BFFF?DFHHGGFBFGFFHGHGHEGGGGGHAEGFHFFHG@FFGGFGFGGGHFFHFHHFBEEFHHFFFFFDFDDGGHEFFFFEF?FFHGGAEEEAFCFGCFFGFBHEG9HFHHFHHHHHHHFGFFFBEFCEFFEHFG1EGBA//AE/B22GEGHHHHGGEGGGHCHGGGEEF11GFGGFEF1B1FFD1111AAA
@M02197:102:000000000-ALU3V:1:1101:26932:14280 1:N:0:1
ATGTGCTGCTCGTCCTCCGCTTATTGATATGCTTAAGTTCAGCGGGTATCCCTACCTGATCCGAGGTCAACCTTTGAAAGAGTTTAACGGCCACGACCGCCCGCACTCCAAAGCGAATATGTATCACAACGCTTAGAGACGGACAGCTCGGCCGGAGACTTCAAGGCGCGCGGGAGCCGCGACGCCCAACACCAAGCGAGGCTTGAGTGGCGAAATGACGCTCGAACAGGCATGCCCTTCGGAATACCAAAGGGCGCAATGTGCGTTCAAAGATTCGATGATTCAC
+
CCCCCFFFFFFCGGGGGGGGGGGHHHHHHHFHHHHHHHHHHHHGGGGCHHHHHHHHHGHHGHHFEGGHHHHHHHHHHHHHHHHHHHHHGGGGGGGGGGGGGGGGGGGHHHHFHHGGGGGHHHHHHHHHHGGGGGGHFHHHGGGGGGGHHGGGGHHHHHHHGGGGGFGGGGGGGGGGFGGGGFGHGHGGHGFGGHGGEEFGHHHHHEGGGGHHHGHGGFCGFDFHHGHHHHHHBGGFGGFGHHFGGBGGHGGFGGFHHHHEGFGHGGGFCGGGGGFFFFFFFBBAA>
@M02197:102:000000000-ALU3V:1:1101:17626:14415 1:N:0:1
ATGTGCTGCTCGTCCTCCGCTTATTGATATGCTTAAGTTCAGCGGGTATCCCTACCTGATCCGAGGTCAACCTTTGAAAGAGTTTAACGGCCACGACCGCCCGCACTCCAAAGCGAATATGTATCACAACGCTTAGAGACGGACAGCTCGGCCGGAGACTTCAAGGCGCGCGGGAGCCGCGACGCCCAACACCAAGCGAGGCTTGAGTGGCGAAATGACGCTCGAACAGGCATGCCCTTCGGAATACCAAAGGGCGCAATGTGCGTTCAAAGATTCGATGATTCAC
+
CCCBCFFFFFFCGGGGGGGGGGGHHHHHHHHHHHHHHHHHHHHGGGGGHHHHHHHHHHHHHHHGGGGHHHHHHHHHHHHHHHHHHHHHGGGGGGGGGGGGGGGGGGGHHHHHHHGGGGGHHHHHHHHHHGGGGGGHHHHHGGGGGGHHHGGGGHGHHHHGHHGGGGGGGGGGGGFFFFGGGGGGGFHGHFGGGHGGGHHGGFHGHHGGGGHHHHHGGGFGHHGHHHHHHHHHGGGGGGGGHHHGFHHHHHGGGGGHHGHEEGGHGGGGGGGGGGFFFFFFFCBBCC
@M02197:102:000000000-ALU3V:1:1101:12009:14478 1:N:0:1
ATGTGCTGCTCGTCCTCCGCTTATTGATATGCTTAAGTTCAGCGGGTAGTCCTACTTGATTTGAGGTCAAAATGCACTGTTTTGAACTAGAACAGGTTTATCTTTGTCTTTAAAAAGCCACCGTTACTAAACATCCGTTTGCGTCACTATCGAAAAGTTCTACAACGATAGCTCAAGCCGCAAAGGTACTTTATTGGTGCTTGTTACATTTCAGCCGAGTCGTGACCTTACTTAAAAAGCCTGACAAACAGCCATGATCCAAAACCCAGACTGCCTATTGTTACATTGGCGGGGTTGAGAAGGTTTGCGACACTCAAACAAGCATGCTCTTAGGAATAACCCAAGAGCGCAAGGTGCGTTCAAAGATTCGATGATTCAC
+
ABBABFFFFFFBEGGGGGGGGGGHHHHHHHHHHHHHHHHHHHGGGGEGGHHHHGHHHHGHHHGHGGFHHHHHHGHHHHHHHHHHGHHHHHHHHHHHHHHHHHHHHHHHHHHHHHHHFHHHHHGHGGGHHGHHHHHHGGHHGHGGGGGHHHHGGHGGHHHHHHHGHH8GHGGG;HHHGHGGGGGFHFGHHGHHEGGHFGEFHFHHHHGHHGGGGGGGGGGEFHGDGHGGGFGFGHGHGFHFGHGFHHHHGHHFEGHGFFGHFE?BFEGDHFGGHBE3HHGHGHGHGE/GF?GGFGFHHHHGF1HGEFHGHFDGEHHFFHGHHGEG3CHHGHHHHGHHHGGHHHFFGCEEGHHHE?GGGGGGGGGGGGGFFFFFFFBBBBA
@M02197:102:000000000-ALU3V:1:1101:15545:14479 1:N:0:1
ATGTGCTGCTCGTCCTCCGCTTATTGATATGCTTAAGTTCAGCGGGTATCCCTACCTGATCCGAGGTCAAGAGTGTAAAAATGTACTTCTGGACGCCGTCGTTCTGAAGGCAGAGTGCGAGATGTACTGCGCTCCGAAATCAATACGCCGGCTGCCAATTGTTTTGAGGCGAGTCTGCGCGCAAAGGCGAGACAAACACCCAACACCAAGCAGAGCTTGAGGGTACAAATGACGCTCGAACAGGCATGCCCCATGGAATACCAAGGGGCGCAATGTGCGTTCAAAGATTCGATGATTCAC
+
CCCDDFFFFFFCGFGGGGGGGGGHHHHHGHHHHHHHHHHHGHHGGGGGHHHHHHHHGFHHGHHGGGGHHHHHHGHGHHHHHHHHHHHHHHHHHHGGGGFGGGGHGHHHHHHHGGHHHHGGGGGHHHHHHGGGGGGHGGGGHHHHHHGGGHGGGGGHHHHHHHHHGHGGHGHHHFGGGGGGHGHGFFFGGHHHHHGFFFGGFFGFFGHGGHHHHFHGHHHFFGFFFGHHFFGGFDGHGFHHHHHHFEFDCEFFGHHHHHHHHFHHGF?E?FFGBGGFFFFGCGFGGGFGBFFFFFFBBBBB
@M02197:102:000000000-ALU3V:1:1101:12339:14452 1:N:0:1
ATGTGCTGCTCGTCCTCCCTTATTGATATGCTTAAGTTCAGCGGGTAATCCTGTCTGATTTCAGGTCTAAAAATGAAAAGTTGCTCGAAAGCATAATTAGAAGCTTTTCTCATCTTGTCTCGGCCATTCTTGCGAATGATCCTCAGCGAATAATCTATTACGCCAAGTCAATCCGATTACGAATTCGAAAGTGCTAATGTATTACGAGCTAGCTAAACGAATAGCAAGAGCTCAAAATCCAAACTCCGACACCTATTCACAAAGAAAAGGGCGGGTTGAAGAGTTCATGACACTGAAACAGGCATGCTCTCCGGAATACCAGAGAGCGCAAGGTGCGTTCAAAGATTCGATGATTCAC
+
CCCCCFFFFFFCGGGGGGGGGGHHGHHHHHGGHHHHHHHHHHGGGGGGHHHHHHHHHHHHHH5HHHHHGGHHHHHHGHHFHGFHHHGGHGGHHGHHHHHHHHHHHHHHHHHHHHHHHHHHHHFGGGHHHHHHHGGGGHHHHGHGHHGGGGHHHHHHHHHFHGDHGHGHGHGHGGHGGHHHHHHHHHGGHGFHHDGFHBGGCGHHHHGGHHFHHHGHGHHHEGHHHHHHHHGFHHHHGFGFHHGGFGGHHFFFHHHHGFGHHHHHHHHGGGGGGHHHHGHHHHHHHHHHHHGHHHHHHHHHGHHHHFGGGCGHHHHHHHHHHHHGGGGHHHHFGCFHGGGGGGGGGGFFFFFFFBBBAA
@M02197:102:000000000-ALU3V:1:1101:8857:14488 1:N:0:1
ATGTGCTGCTCGTCCTCCGCTTATTGATATGCTTAAGTTCAGCGGGTATCCCTACCTGATCCGAGGTCAAGAGCAAAAAATTAGGCTTGTGGACGCCGCCATGCTGGCAGGAAGTGCAAATTGTGCTGCGCTCCAAGACCAGTATGCCGGCTGCCAATTGCTTTAAGGCGAGTCCACGCACAAGGCGGGACAAACACCCAACACCAAGCAGAGCTTGAGGGTACAAATGACGCTCGAACAGGCATGCCCCATGGAATACCAAGGGGCGCAATGTGCGTTCAAAGATTCGATGACTCAC
+
CCCBBFFFFFFCGEEEGGGGGGGHHHHHHHHHHHHHHHHHHHHGGGGGHGHHHHGGHGHGFHHGGGGGFFHGHFHHHHHGGHHEFFHHFFGEHF@EGFGGGGGHHHHGGGGGFHGHHHHHHHHHGHHGGGHGGGHHHFHHGHHFFHHFGGGHHHHFHHHHHHHHFGHHHHHHFFGGGHGGGGFFGGHHFGHHGFFFFHFFFFAGGHHFFFHGGFHHHHFGDGGHFHGGGGGDHGGFHHGHHHGHGGDGEHHHHHFHHFHHHGGGGGGHBHHGEEGGGGFGGGGEGEFFFFFFDBAAAB
@M02197:102:000000000-ALU3V:1:1101:6403:14448 1:N:0:1
ATGTGCTGCTCGTCCTCCGCTTATTGATATGCTTAAGTTCAGCGGGTATCCCTACCTGATCCGAGGTCAATCATAAAAAAGTTTGGGGTTCTGGCAGGACACCACCGGGACTCTGTCGCGAGGAGTATTACTACGCGTAGAGCCAGGAGGCACCGCCACTGCTTTTAAGGGCTGCCCTGTGACGGGCAGGCCCCAACACCAAGCTGAGCTTGAGGGGTGATAATGACGCTCGAACAGGCATGCCCCCCGGAATACCAAGGGGCGCAATGTGCGTTCAAAGATTCGATGATTCAC
+
AABABFFBFFFBGGGCGGGCGGGHHHHHGHHHHHGHHHHHHGHGGGGGHHHHHHHHHGHHHHGGGGFFF8G'H(HHHHH:GHH<HGGGF:G8HH;<GE/H0EE<H:GGG9GHGHH<HGHGGGGCGHHHG;HH:;C9G9CFGGHH;HHHGDG:HGGGFGGGGGGGGGGGGGGGGEEFFGFGGGGGGGFFGFFGFGFGFFGHHHCFHHGFBFFGECFHHGBGFGFFFD@AFHGHHHFFHHHHGGGGGE?FFFHGBFHHHHGFF2EBFEGE?GGHFFGGGGGGGGFFFFFFDAA3BA
@M02197:102:000000000-ALU3V:1:1101:9609:14475 1:N:0:1
ATGTGCTGCTCGTCCTCCGCTTATTGATATGCTTAAGTTCAGCGGGTATCCCTACCTGATCCGAGGTCAATCATAAAAAAGTTTGGGGTTCTGGCAGGACACCACCGGGACTCTGTCGCGAGGAGTATTACTACGCGTAGAGCCAGGAGGCACCGCCACTGCTTTTAAGGGCTGCCCTGTGACGGGCAGGCCCCAACACCAAGCTGAGCTTGAGGGGTGATAATGACGCTCGAACAGGCATGCCCCCCGGAATACCAAGGGGCGCAATGTGCGTTCAAAGATTCGATGATTCAC
+
BCCBCFFFFFFBGGGGGGGGGGGHHHHHHHHGHHHGHHHHHHHGCEEGHHGHHHHHHHGHEHHGGGGHBGGBG<HHHHGGG:5GHGGG9GH:H::HG;;H<HGHH;GGG;FHH<GHHG:GGG9G9HHHGHHHHHGGCDGGGGHH<HH:GGGFHFGGGGGGGGGGGGGGGFGGFDGGGGGGGFFGGGGFFFFFFFDFFFEFHFHFHFFFHFHFFGHHHGGHHFFDFDFGHHGHHFGHHHHHGGGGGGGHEHHHGHGGHHGCGGGGHFHGFGGHGGGGGGGGFGFFFFFFF@BBBA
@M02197:102:000000000-ALU3V:1:1101:3918:14907 1:N:0:1
ATGTGCTGCTCGTCCTCAGCTTATTGATATGCTTAAGTTCAGCGGGTATCCCTACTTGATCCGCGGTCAACCTTTAAAAATTGGGGGTTTTATAGCGGACACATAGAGCCAGGCTACGAATTATACTTTTCCCCGAGCAGGTTCTATAGCGATGAGAAATTACTACGCTTAGAACCCACAGGTGGCGCTACGAGACTCGAGGGCTGCAAAAGATTCGCAACCCCAACATCAAGACAGGCTTGAGTGGTTATAATGACGCTCGAACAGGCATACCCGGCGGAATACCACCGGGTGCAATGTGCGTTCAAAGATTCGATGATTCAC
+
AAAAA3DF1CDAEAEFG1BAGBDHHF3B3DDGHGHG1FG22DFEGCG?B1BEFGFFFHB1GBG/A/?EEGDGF11F2@110@B1FE/>>?ED1GHGGC?@CFHHHDBGFHC0AAFF@CFFHFGFGB8DDDGFDF?C?@GH9-GF1FGHEHG0%;<A0C0BC;GC:CC0=C<G;CBB9HGGF<6GGGGFE@GFBBHGGCHFA@FFHGFGFBBFE8/C0CEBEF2FEAAFFHGBBFG@CEGFHGFF#F1FGDBGFE/ECFFG?GE@F1DA1CEAACGFEFFEHEFACGECEA0GD113HE0E0FA13F33DAB1FFFFDDB1111>
@M02197:102:000000000-ALU3V:1:1101:20253:14765 1:N:0:1
ATGTGCTGCTCGTCCTCCGCTTATTATATGCTTAAGTTCAGCGGGTATCCCTACCTGATCCGAGGTCAATCATAAAAAAGTTTGGGGTTCTGGCAGGACACCACCGGGACTCTGTCGCGAGGAGTATTACTACGCGTAGAGCCAGGAGGCACCGCCACTGCTTTTAAGGGCTGCCCTGTGACGGGCAGGCCCCAACACCAAGCTGAGCTTGAGGGGTGATAATGACGCTCGGACAGGCATGCCCTTCGGAATGCCAAAGGGCGCAATGTGCGTTCAAAGATTCGATGACTCAC
+
CCCCCFFFFBFCGGGGGGGGGGFHHGHHHHHHHBGHHGHHHHGGGGGHHHHHGHHHHHHHHHGGGGHHH:HH<HHHHH::HH<GGGGGGH:HH9HG.GH<HG<<GGGG:GHHHH<HGHG:GGGGHHHH<HH<HGGGGGGGGH;HHG:GGGGHGGHHHHHHGGHHGGGGHGGGGGGGHGGGGFGHHFFGGGGHGGFGGGHFHHFFHHHHHHGGGHHHHHHHHHGGGGGFGGHHHHHHHHHGGGGGGGHHHHGHHFHHGGGGGGHHHHGGGGHGGGGGGGGGGFFFFFFFCBBCB
@M02197:102:000000000-ALU3V:1:1101:19321:15008 1:N:0:1
ATGTGCTGCTCGTCCTCCGCTTATTGATATGCTTAAGTTCAGCGGGTAGTCCTACCTGATTTGAGGCCAAGTTCAAAAAAATTGTCTCCGAGAAGACGGTTGGAAGCACATAGCTTCATTCATGCGCGACACTAGCAAGCGTAGATAAATTATCACACCTGAAGCGACTCGCAGAAGCTGCGCTAATGCATTTCAAGGGAGCCGACTGAGACAGCCGGCAAGCCCTCACATCCAAGCTCAACAGAGGTCTTTGACAACCTCTGAGGAGTTGAGAATTTAATGACACTCAAACAGGCATGCTCTTCGGAATACCAAAGAGCGCAAGGTGCGTTCAAAGATTCGATGATTCAC
+
CCCBCFFFFFFDGGGGGGGGGGGGHHHHGHHHHHHHHHHHHHHGGGGGGHHHHHHHHHHHHHHHGGGGGHGGHHHHHHHGGHHHHHHHHGGGGGHGGGGFGGGGHHHHHHHHHHHHHHHHHHHHHGGGGGGGHGHHHHHHGFGGGHHHHHHHEHHHHHGHHHHHHGGGGGHHGHGGGGGGGGHHFGGHGGHGGHHGGGGGGFGHHHHHHGFFFGGGHHGGFE?HGGHHHHHGHHHHHHHGFHHGHHHGGHHHHGHGGFHHHGHGHHGHHHHHHHHHHHHHHHHHHGHHHHHHHHFBGHHHGGGGHHFCHHHHHHHHGGGGHHHHGGFGHGGGGGGGGGGFFFFFFFABAAA
@M02197:102:000000000-ALU3V:1:1101:14053:14956 1:N:0:1
ATGTGCTGCTCGTCCTCCGCTTATTGATATGCTTAAGTTCAGCGGGTAGTCCCATCTGATTTGAGGTCTAAATGTAAAAGGAGCATCGCACCAGGGCGACTCGGTTTGGGAGCGGCTTGAGTACGAATCGGCTGCTGGTTAAAGCATCCTCGACGAAGATCTTATCACGTCGAGTCAATCCGAGCTAGTACCAAGATTGCTTATACATTTGAAGCGAGCTGTGGTGAAACAGCAGCGCTCAGCATCCAACGCAGCTACGCTTTACAAGAAAGTGTAGAGGTTGAGGTATTCATGACACTCAAACAGATGTACCTTTCGGAATGCCAAAAGGTGCAAGGTGCGTTCAAAGATTCGATGATTCA
+
BCCCCFFFFFFCEFGGGFGGGGGHHHHHHHGHHHHHHHHHGHHGGGGGGHHGHHHHHHGHHHHHGGHHHHHHHHBGHHHHGHHHHHHGGGGGHHFGGGGGGGGGEGFGGGHGGGGGGGGEHGGHGGHGGHGCADFHHHFFFGHFHEHGHGFFAFGCCAAFFHHHHFHHD.CD??3FGGGGGHGEHFHHFHHHHFFFFFFFBBHGFEBFGFFFFGEHHHHGHHHGHHHHHHGGEGF7FGGHHHFHHGCEGGGHEGGEFFFHHHHHGHHGHHHHHFHHHGHHHHHFHGHHHGHHGHFFGGEHHHHGHHGHHHHHCGGGHHCGHHGFHHHHHHHGHHHGGGGGGGGGGFGGGGFFFFFFFBBBBA
@M02197:102:000000000-ALU3V:1:1101:12811:15090 1:N:0:1
ATGTGCTGCTCGTCCTCCGCTTATTGATATGCTTAAGTTCAGCGGGTAGTCCTACCTGATCTGAGGTCAAGGTGTCAATTGAATTTTCTCAAGGAGAAGCTTTGTGAGCGGGCCGAACGGTTTCTGCAGCCGAGCGAAACGTGAGCACGCAAGGCCGTCCACCGACGGGACCGCTAAGGTATTTGAGGCGAGCCGGACGGCAACACCCAAGTCCACTTCCAGCCCGGGCAGGACCCGGGCGGTGTGAGGTTTTCAAGACACTCAGACAGGCATACCCTCCGGAATACCAAGGGGCGCAATGTGCGTTCAAAGATTCGATGATTCAC
+
CCCCCFFFFFFCGGGGGGGGGGGHHHHHHHHHHHHGHHGHHHHGGGGGGHHHHHHGHHHHHHHHHGHHHHHHDGHHHHHHHHGHHHHHHHHHHEGHHHHHHH;HHHHHHGGGGGGFGGGGFGGHHHHHHHHGCGGGGGGGGHHHGHHHGGGGGGGHGGGG;HHGGGGGGEGGHGHHFGFEHFFFFFGFFFFGFGGGGGHHHGFFFFHHHHHHHFGFHGGGGGGGGHHHHHHFFGGGGGGGGGHHGHHGHHHGBHHHHGFHHHHHHHHHHHFGHEGGGGGHHEHHGHHHHHGGGGGHHHHGEACHFGGGGFGEFGFFFFFFFABBAA
@M02197:102:000000000-ALU3V:1:1101:16474:15235 1:N:0:1
ATGTGCTGCTCGTCCTCCGCTTATTGATATGCTTAAGTTCAGCGGGTATTCCTACCTGATCCGAGGTCAACCTTGAAGATAAAAAGGTTTCGGGACCGTGCCACGGGACCTTTCCACTCGCTGCGTGCCTTGTAAAAAAAGCTCGTTGCACCGAGAGTCCACGCGACGCCGTCATTACTTTTGGGACCGGCCGGGGGCAAAGCCCGGGCCTAAGGGGTCCAACACCAAGCCAGGCTTGAGAGGTGATAATGACGCTCGGACAGGCATGCCCTTCGGAATGCCAAAGGGCGCAATGTGCGTTCAAAGATTCGATGACTCAC
+
BBBABFFFFFFAAEEGGGGGCGGGHHHGHHHHCGHHGHGFHGHGGGEGHHHHHHGHHHHGHHHGGGGHHHHGHHFHHHHHHHHHGGFHHHHGGGGGGEGFGGHHGGGGGGHHHHHHHHHGGGGGGGGGHHHHGGHGHHGGFEFHGGEHGHGHGGGGGHGGHHGG@GGAGGGFGDFFFGFFFFHFCAFGGGFCCGEHGFHGECFFFFFBFFFFGFEHFEGHGHGHGGFHGHFHF?FFGHHGHHHGHHHHGE??E?GEE3EGHEFFAHEEE10GEGEFGBGBFGHHGGGEEFFFGEGGGFFFCGGCGGGFCFD5D5DA33AA
@M02197:102:000000000-ALU3V:1:1101:10088:15232 1:N:0:1
ATGTGCTGCTCGTCCTCCGCTTATTGATATGCTTAAGTTCAGCGGGTAATCTTACCTGATTTGAGGCCAGAAAGGAATACATAAAGAATTATGTATGTGTGTGTTTGTTTGGTAGCAGATGACAAAAGCACAAGATTTTTATGGGTTTGCCTTAACAAAAATCTATGGCTGACACTCATCCACTCATACTTTTAAGGCAAGGTGATACAAAGAGGCTAATCTCATCACCAAGCCCAAGGACCCGTTAAAAGAATTTTTCATAAAAAAAAACCCTTTTAATGGAGATATTCACGACACTCAAACAGGCATGCTCCGAGGAATACCAAGGAGCGCAAGATGCGTTCAAAGATTCGATGATTCAC
+
ABBABFFFFFFBGGGGGGGGGGGHHHGHHHHGHHHHHHHHHHFGGGGGHFHHHHHHHHHGGHGHGGEGHHHHHGHGHFHHHHHGHH3GGHHHFHHHHGHGGCFFFHFBGHHGEG3GHGHHHGHFHFHHHFFGEFEHHGGHHHHHHGFGGHGHFGBHGHHGHHHGHHHCGGGGHGHHFGHHGFGGFFGFGDDHHHGCFBFFGFDFGHHFHDGFFF1CGHH8FGFCDFHGCGGFEFEFEGGGFCDHHFHHGG4HHHHDDGBF/?CGGEFGHHFEGF4HEHHFGBBHFGFF3EFGHGBFEGHHHHHFHFHHGGGGFE5GFHGBHHGBHG?E?GGHHHF22EGHGFGCGGGGGFFBFFFFFBBABA
@M02197:102:000000000-ALU3V:1:1101:23864:15257 1:N:0:1
ATGTGCTGCTCGTCCTCCGCTTATTGATATGCTTAAGTTCAGCGGGTATCCCTACCTGATCCGAGGTCAATCATAAAAAAGTTTGGGGTTCTGGCAGGACACCACCGGGACTCTGTCGCGAGGAGTATTACTACGCGTAGAGCCAGGAGGCACCGCCACTGCTTTTAAGGGCTGCCCTGTGACGGGCAGGCCCCAACACCAAGCTGAGCTTGAGGGGTGATAATGACGCTCGAACAGGCATGCCCCCCGGAATACCAAGGGGCGCAATGTGCGTTCAAAGATTCGATGATTCAC
+
CCCCCFFFFFFCGGGGGGGGGGGHHHHHHHHHHGHHHGHGHCHFGGFFHHHGHHHHHHGHHHHGGGDFFH<<G<HHGEG:GFG<FGFEG;E:FFHGG;;H;HG<HGCF8?CHHGH/HA/BCGG8GFHG;<HH;HGGFFGG9HEH;HEGGGG;HFGGCGFGGGGFGFGGFGEEGGGGFGGDFGGGEGGFCFGGHHGGFEFFGHGGFHEFFHFGGGHHHHHGHHHGGGGGHHGHHHHHHGHHGGGGGGFHHHHHGFGHHHGGGGGHHCHGGGGHGGGGGGGGGGFFFFFFFCBBCB
@M02197:102:000000000-ALU3V:1:1101:19799:15336 1:N:0:1
ATGTGCTGCTCGTCCTCCGCTTATTGATATGCTTAAGTTCAGCGGGTAGTCCTACTTGATTTGAGGTCAAAATGCACTGTTTTGAACTAGAACAGGTTTATCTTTGTCTTTAAAAAGCCACCGTTACTAAACATCCGTTTGCGTCACTATCGAAAAGTTCTACAACGATAGCTCAAGCCGCAAAGGTACTTTATTGGTGCTTGTTACATTTCAGCCGAGTCGTGACCTTACTTAAAAAGCCTTACAAACAGCCATGATCCAAAACCCAGACTGCCTATTGTTACATTGGCGGGGTTGAGAAGGTTTGCGACACTCAAACAAGCATGCTCTTAGGAATAACCCAAGAGCGCAAGGTGCGTTCAAAGATTCGATGATTCAC
+
CCCCCFFFFFFBFGFGGGGGGGGGHHGHHHHHHHHHHHHHGHGGGGGGGHGHHHHHHHHHHHHHGHHHHHHHHHHHHHH@GHHFGHHHHHHHHHHHHHHHGHHHHHHHHHHGHHHHDHHHHHGHGGGHGHHHHHHBDFGHFGGDDGGHHHHCHGGGGGHHHHHHHHGGHGGHHHHGHGGGGGCC0C;CGBHHFFHHGHGGHHHHHHHHHGGGFGGGGGGEGGFGFGHHGGFFEHHGFHGHDFGFFGBHGHGGHFFHHHGFGGGGHEGHHHGGGHFHHHHFFFHHGGGGFCGGHCFGHGHHHFG?GGHGFHHHGHGHHHHHDFHHHHGHG5HDHFHHCGGGHGHHGCGGHGHGGGGGHGGGGGFGGGGFFFFFFFACBAA
@M02197:102:000000000-ALU3V:1:1101:9535:15544 1:N:0:1
ATGTGCTGCTCGTCCTCCGCTTATTGATATGCTTAAGTTCAGCGGGTATCCCTACCTGATCCGAGGTCAACCTAGAAAAAAATTTAAAAGGTTTCAGTCGGCAGAAGTCCTCTCCTTTGACAGACGTTCGAATAAATTCTACTACGCCTAAAGCCGGTGAGGCCTCGCCGAGGTCTTTGAGGCGCGCCCCCGTGAGGGGACGGCACCCAATACCAAGCATAGCTTGAGTGGTGTAATGACGCTCGAACAGGCATGCCCCTCGGAATACCAAGGGGCGCAATGTGCGTTCAAAGATTCGATGACTCAC
+
BBBBBFFFFFFBCEGGGGCGGGGGHHHHHHHHHHHHHHHHHHHGGGGGHHHHHHHHHGHHHHHEGGGHHHHHHHHGHHHHGGHHHHHHHGGHH:HHHHHGGGGGGHHFHHHHGHHHHHHGHHHHHFGGHGHFFGHHFGHHHHFHHGGGHGHHGHHFGGGGHGGGHGEGGGHGHHGGGGGGGGGGGGGGFGHHGGGHGGGGGHGGGHHHHHHGGHHHHHHGHHFHGHHHHHHHHHHHGGGGGHHGHHHGHHGHHGGGCGGGHHHHHHHHHHEGGGECHHHHGEE?HGFBGGGGGFFFFFFFFFB@?BA
@M02197:102:000000000-ALU3V:1:1101:9523:15529 1:N:0:1
ATGTGCTGCTCGTCCTCCGATTATTGCTATTCTTAAGATCAGCGGGTATCCCTACCTGATCCGAGGTCAACCTAGAAAAAAATTTAAAAGGTTTCAGTCAGCAGAAGTCCTCTCCTTTGACAGACGTTCAAATAAATTCTACTACGACTAAAGACGGTTAGGCCTCGCCGAGGTCTTTGAGGCGCTCCACCGTGAGGGGACGGCACCCAATACCAAGCATAGCTTGAGTGGTGTAATGACGCTCGAACTGGCGTGCCCCTCGGAATACCAAGGGGCGCAATGTGCGTTCAAAGATGCTATGACTCAC
+
1>111B3@BCF@AA111B10A0FGEB3D3D2BFDG21121B1B//EAEB12BEGAGB1FA1BA////0BB100FG1GD>FE?EG18BBGG,01FFFFHH#1BF98F<FGGFE;FH1FF141BCGFC//0#<<@C;FGGG;HF5B1#,/89?<F$7C9/#<00.:<<.<<<40A:F;FCCCA</0/00?%B)1<$1+/9>;EF@=@@EBFE1DFGB$91DB9121901/>01DE@B0/E7/E0F>211>//AA//EE//A/C2FF21B1AB000E0?E1GFAA01A113F3GBBBB133B111111>1
@M02197:102:000000000-ALU3V:1:1101:16648:15531 1:N:0:1
ATGTGCTGCTCGTCCTCCGCTTATTGATATGCTTAAGTTCAGCGGGTATCCCTACCTGATCCGAGGTCAAACGTGGTAAAAAGCTTATCTGGACGTCAGTATTCCGACTTGGACTCGCAAATTGTGCTGCGCTCCAAGGCCAAAATGCCGGCTGCCAATATCTTTAAGGCGAGTCCAGTCGCAATGGATAGGACAAACACCCAACACCAAGCATAGCTTGAGGGTACAAATGACGCTCGAACAGGCATGCCCCATGGAATACCAAGGGGCGCAATGTGCGTTCAAAGATTCGATGACTCAC
+
BBBABFFFFFFBEGGGGGGCGGGHHHHHGHHHCFHHHHHHHHHFGGGGHGHHHHHHHHGHDGGGGGGHGFGFEHHFGFHHHFFFFFFAGFGH9HGEEFEFEGHFHHGGECHHH6BGGGGG?FHHA?@FDDC/3EDHGHCCA=FGEGHHGGGCCGFGFFFFFD2BFCGCCCGFHGHGFBCGEHHGE3FEDEB?BBFGBEEGFHGGGFEHHFF3HHGHHHHHHHHHHF7HHG1?EBDFCDFFHHHF/GHE?GHEF5HDHGCHHHGHGE?GEAHGHGEEFGGGCGGGGGEF4FBFFFFFBBBBB
@M02197:102:000000000-ALU3V:1:1101:12294:15649 1:N:0:1
ATGTGCTGCTCGTCCTCCGCTTATTGATATGCTTAAGTTCAGCGGGTATTCCTACCTGATCCGAGGTCAACCTAGAAAAATATAAAGGTGACCGGGTCCCGGGGGCCTTGAAACTCTACGCGTGCTCCGGAGAACTCAGTGCGAAGAGGGTCCCTGGGACGCCGTCATTGTCTTTGAGACCAGTTGGCCATGGAGGCGGTCCAACGCGGTCCAACACCAAACACGAGGTTTGAGAGAGGATAATGACGCTCGAACAGGCATGCCCTTCGGAATGCCAAAGGGCGCAATGTGCGTTCAAAGATTCGATGACTCAC
+
ABBAAFFFFFFBGGGGGGGGGGGHHHHHG5EGHHHHGHHHHHGFGGEEHHH5BFFGHHHFHHHGGGGHFFHGGHFHH4GHGHHGGHHFHGGFHEEGGCHHGCFFFCCEHHHHHHHHGGHGGGGCGGHGGGGGGHHHHGHFGHHHHHHFGGGGGGGGEGCFBACGFGGHHGGFFFFHHGFFHHFFHHHHHGHHFFFGDHFFHGGFFCGHHFHGC9/FEFHHGEFFFGEHHGEGGHHHHHHHGHHGFE?EGEEHGHHFGHFEAF/GEGGGHHHHHFFFGFGGGGGHGHFEGCGFGFGGGFGGFGBFFD1D1AAAAA
@M02197:102:000000000-ALU3V:1:1101:25447:15613 1:N:0:1
ATGTGCTGCTCGTCCTCCGCTTATTGATATGCTTAAGTTCAGCGGGTATTCCTACCTGATCCGAGGTCAACCTGAAAAAAGTTTTTAGAGGCGACCGGGTCCCTGGGCCCTTGAAACTCTACGCGTGCTCCGGAAAGCTCAGTGCGAAGAGGGTCCCTGGGACGCCGTCATTGTCTTTGATACCAGTTGGCCGGTGAAGGCCAACGCGGTCCAACACCAAACCCGGGGGTTTGAGAGAGGATAATGACGCTCGAACAGGCATGCCCTTCGGAATGCCAAAGGTCGCAATGTGCGTTCAAAGATTCGATGTCTCA
+
BBBBBFFBFFFBAE??GBEEGGGHGHHHCFHFFHHGFHHHGHGGGGGCFHHHFHHHHEHFHHFGGGEFHHGAFGFFHHHEFBGGHGGGEBHGGGGGEEECCGHHHHGGHGHHFHH;GHHH;DFCDCDGGHHGG?@?GHHHHGGHHGGGGGHGGGHHHHGCGFGCCGG@FGFGGFF1HGHGGFFGFFEFFFFFBFBBFHGGEEE<CDCGF1/EFFFECEEEEFEBEEEEFF>EFFFGDFEHFFFHFEEECG/GGFHEHHFBGAE??ECCFGABBB1BFBDE0A0E11D100EA1E13FGGGEFCCAFDFB11>>1
@M02197:102:000000000-ALU3V:1:1101:21313:15800 1:N:0:1
ATGTGCTGCTCGTCCTCCGCTTATTGATATGCTTAAGTTCAGCGGGTATCCCTACCTGATCCGAGGTCAATCATAAAAAAGTTTGGGGTTCTGGCAGGACACCACCGGGACTCTGTCGCGAGGAGTATTACTACGCGTAGAGCCAGGAGGCACCGCCACTGCTTTTAAGGGCTGCCCTGTGACGGGCAGGCCCCAACACCAAGCTGAGCTTGAGGGGTGATAATGACGCTCGAACAGGCATGCCCCCCGGAATACCAAGGGGCGCAATGTGCGTTCAAAGATTCGATGACTCAC
+
BCCCBFFFFFFCGGGGGGGGGGGHHHHHHHGHHHHHHHHHHHHGGGGGHHHGHHHHHHHHHHHGGGGHHG0<G<HHHHHGGG;HHGGG;GH;HGHHGG;H<HG<HGGGG;G;HHGHHGHGGGGG9HFHH<HH<GG:9:9GGHH;;HHHGGGGHGFGGGGGGGGGGGGGGFFGGGGGGGGGGGGGGGGGGGGGHHGHGHGHFHHHHGHHGFHGGGHHHHHHFGFGGFGGHGGGHHFHHHHHGFGGGGGHHHHHFHHHHHGFDGGHHGHGGGGHGGGGGGFEGGFFFFFFFBCBCB
@M02197:102:000000000-ALU3V:1:1101:10941:15938 1:N:0:1
ATGTGCTGCTCGTCCTCCGCTTATTGATATGCTTAAGTTCAGCGGGTATCCCTACCCGATCCGAGGTCAACCTGTAATGAATTTTAACGGCGCGTCCGGTCGTCGTCGCCAGCGATTTGAGTAAACCACAACGCTGAGATTCGAACCGTCCAGCCGATGAATTAGGGGCGCGGGGGATCCCCGCCGCCCAATACCAAGCCAGGCTTGAGTGGTGTAATGACGCTCGAACGGGCATGCCCTTCGGAATGCCAAAGGGCGCAATGTGCGTTCAAAGATTCGATGACTCAC
+
ABCAAFFFFFFCGGEGGGGGGGGFHHHHHHHHHHHHHHHHHHHGGGGEHHHHHHHHHGGGGGHGGGGHHHHHHHHHHHHHHHHHHHHHGGGGGGGGFCCBFFDGFDEGBEFEGBFBFF9FFHHHHDG:@CFDCDGGGFEGFDAFHFB@ADGGGGGGGGGFFFEGFGGFCFDGEDFFE?FFFGGGGHHGFG?BFBFFHHHHHGGFGHHHH;FHEHHHHFEGGGG9GFFGGGHHHHFGGGGGGHHGHHHHGCHHGGGGGHHHHGGGGHGGGGGGGGGGFFFFFFFAAAAA
@M02197:102:000000000-ALU3V:1:1101:20988:15973 1:N:0:1
ATGTGCTGCTCGTCCTCCGCTTATTGATATGCTTAAGTTCAGCGGGTATCCCTACCTGATCCGAGGTCAACCTGAAAGAATATGGGGGGTCGACGGCGACGCGGCCGGGCGGACTCCGAAGCGAGACGTGAAAGCCACAACGCTGGGGAGACGGCCGGCGCGGCCGAGTGACATTGGGGCGCGCGGCGCGACGAGCGCGACCGCGAAGACGCCCAACACCCAGCGGGAGCTGGAGAGGTGTAATGACGCTCGAACAGGCATGCCCCGCGGAATACCACGGGGCGCAATGTGCGTTCAAAGATTCGATGACTCAC
+
CCCCCFFFFFFCGGGGGGGGGGGHHHHHHHHHHHHHHHHHHHHGGGGGHHHHHHHHHHHHHHHGGGGHHHHHHHHHHHGHHHHHHHCGGGGGGGGGGGGGFGGGGFCFFFFFFFFFFFFFFFFFFFFFFFFFFFFEFFFFFFFFFFFFFFFEDFFFFFFFFFFFFFFFAEFFFFFFFFFFGGGGGGCFADA@AGDCC?GFDDGGGGGGGGFFHHFEB%GGGCGGGHHHHFHHGEEHHHHHHHHGGGGGFHEFHHEFHHG2GGGGCGGHHHHHHHGGGGGGGGGHFHHEEEGHGGGFGFDFGGFFFFFFFBBAAA
@M02197:102:000000000-ALU3V:1:1101:20020:15910 1:N:0:1
ATGTGCTGCTCGTCCTCCGCTTATTGATATGCTTAAGTTCAGCGGGTAGTCCTGACTGATTTGAGGTCTAAAGCTTAAAGGTTGTGCAGCTGACGCTACGACGCATTAGAAGCACCACTATCTTGATATGAAACGTCCTCAGCGAAATAAAGCTATTACGCCGAGTCAAGCCGTTAATGTTCAAACTGGGTTACTCGTATATTTCAGCCGAGCCGATCTCTAATTAAAGAGTCCAGCAGACAGCCATAATCCAAGCCCACGCCTGCTTCGTTACAAAACAAGGGGGTTGAGAGTTTCATGACACTCAAACAGACATACTCTTCGGAATACCAAAGAGTGCAAGGTGCGTTCAAAGATTCGATGACTCAC
+
BBBBBFFFFFFBGGGGGGGGGGGHHHHHHHHHHHHHHHHHHHGGGGGGGHHHHHHHHHGHHHGFFHHHHHHHHHHHGHHHGGHHGGHHHHHHHHGGGGGGGGGGGGGHHHHGHHHHHHHHHHHHGFHHHHGHHHGHHGGHHHH;?C@9FHH:/GGH<<F<E4CG'60HHHGECGGGG99HGGHG;FFFHHFGEFFFGFGGGGGFGGEFFGGGGHGHHHGFFHDFFHHHGHFHGHFGBHHGFFFGFHGHHFE/GBGGGGGGEEHHGFEEGGEGHHHHFHHGGGGGHHHHHHHHHHHHHHHHGHHGHHHHHHHHHFFHGHGGGGHGHHGGEHHHHHFGGHFHHHGGGGHGGGGGGGGGGFFBFFFF3@AA3
@M02197:102:000000000-ALU3V:1:1101:2330:16003 1:N:0:1
ATGTGCTGCTCGTCCTCCGCTTATTGATATGCTTAAGTTCAGCGGGTAGTCCTGCCTGATTTGAGGTCTAAAGCTTAAAGATGTACGGATGTACGCATTAGAAGCACCACTATCTTGCACTGTAGACGTCCTCAACGAATAATTATTACGTCGAGTCAAACCGCCGTGTGTTCAAACTGGGTTGCTCATGTATTTCAGCCGAGCTGGCTCTACTCAAAGAGCCTGCACGCGTCCATATCCGAGCCCTAGCTCCTATCTCATGACAAAATAGGGGGGGTGAGAATTACATGACGCTCAAACAGACATACTCTTCGGAATACCAAAGAGTGCAAGGTGCGTTCAAAGATTCGATGATTCAC
+
A1A>AD@FF@B1AFEEGGGGGGGGHHHHHHHFHHHHHHGHHHHGGGGGAHHHHE1FGGHH22FHGHHHGFF@G1@@11D1F1F222?E//>122>E?EE@1@2FGE0?>G10B11F2111<FGF>2B??</ABBC0<.FB<9@;%DG(2@G;<9<6?191?@@<<#EFC#B;+0=0DGF///;-;;CCBB;0G$:C#<@<A09.C<0D9<110;1=#G<<9/C+9</>A>9'93B/9//##0F7AG3B?3BGBF43344?44?BDFB31?EE>0B15@B5F5A5D5DGECE?3FDB5FHGFFAGGD5C?GGFHGGDFF2HHG5GF3FCHHGB2GGGHGGGFGFBGGFFFFFFFDAAAA?
@M02197:102:000000000-ALU3V:1:1101:3898:15986 1:N:0:1
ATGTGCTGCTCGTCCTCCGCTTATTGATATGCTTAAGTTCAGCGGGTATCCCTACCTGATCCGAGGTCAAAATTGAGAAAATGGGCTTCTGGACGCCGACGCGCTGGCGGGAATCGCAAGAATGTGCTGCGCTCCACGACCGGTACATCGGCTGCCAATTGCTTTAAGGCGAGTCCCTTGACAGGACAAACGCCCAACACCAAGCAGAGCTTGAGGTATCAAATGACGCTCGAACAGGCATGCCCCATGGAATACCAAGGGGCGCAATGTGCGTTCAAAGATTCGATGATTCAC
+
3>A3A5FBBFFAGGGGGFGFGGGHHHGHFHHGHHHHDHHHHGHGGCEGHGHHHHHHHFFFFHHGGGGHHHFH:HHH:GGHHBGFGEFGGGFHHGGEECEGEGGCG?GGGG;<@CA;FGD<<C#:00<<0DG?@..C?@<@<@BFC.<+AF9A$HF2@BBBFDBFFBF@FCCHFE/9?9B7FGB;BGAF?F@C/CGEAAF>EG4FFBFBGFGHEBGB55FEHFGFFFF?FGCFGGF;5HGFA1E1GF555FGGGHHHGECEEE25GCHAFEDFGFGGBGGEFGCFFFFB5ABAAA
@M02197:102:000000000-ALU3V:1:1101:8648:16095 1:N:0:1
ATGTGCTGCTCGTCCTCCGCTTATTGATATGCTTAAGTTCAGCGGGTATCCCTACCTGATCCGAGGTCAAGCGTAAAAAATTAGGCTTGTGGTTGCCAACATTCGGGGCTGGAAGTGCAAAATGTGCTGCGCTCCAAGACCAGTATGCCGGCTGCCAATTGTTTTGAGGCGAGTCCACGCATGCAGCGGGACAAACACCCAACACCAAGCAGAGCTTGAGGGTACAAATGACGCTCGAACAGGCATGCCCCATGGAATACCAAGGGGCGCAATGTGCGTTCAAAGATTCGATGATTCAC
+
ABBBAFFFFFFCGGGGGGGG?EGHHHGGHHHHHHHHGGHHHHGGGGGGHGGGHHHHHGHHHHHFGGEHHGHHGGGGHHHGHHHHGHHHGHHGFGGGGHGEG<HGHGGCGGGGGFHFHHHHGHHHFHH;HHGGGGGH1GGHGFHHHHHHFGGGGGGFHHHCHHGHHHGGHGHHG?FFFFGGDDGEFFFGGFFFFFFFFFFFFFDEFFFFFGFGFHGFBFFFFFHFFFFFFF/EEBFEFHHFFHHFF??E/BEF2BHGHHGE0AEEEE001F3GEA001BFAA3GEE1F1C3BBFD1A>A1
@M02197:102:000000000-ALU3V:1:1101:25321:16268 1:N:0:1
ATGTGCTGCTCGTCCTCCGCTTATTGATATGCTTAAGTTCAGCGGGTATCCCTACCTGATCCGAGGTCAAGCGTAAAAAATTAGGCTTGTGGTTGCCAACATTCGGGGCTGGAAGTGCAAAATGTGCTGCGCTCCAAGACCAGTATGCCGTCTGCCAATTGTTTTGAGGCGAGTCCACGCACAAGGCGGGACAAACACCCAACACCAAGCAGAGCTTGAGGGTACAAATGACGCTCGAACAGGCATGCCCCATGGAATACCAAGGGGCGCAATGTGCGTTCAAAGATTCGATGACTCAC
+
BBBAAFFFBFFCAEGGGGGGGGGHHHHHGHHGHHGHHHHHHHHGGGGEHHHHGHHHHHHHHGHGGCGHGHHHGGGGHHHGHHHHHGHHG;HGGGGGHHHGG<HHGHGGGGGGHHHGFFHHHHHHC@FHHHGGGGHHHHGHHHHHHHHHHGDGHHHHHGHHGGGHHHEGGFFGC9FFFFGGFFGGGGGGHHHHGGFFFGHHGHFFFHFHFG4CFHFHHHHHFHFHHHHGBGGFDFCGHHHHHHHGHCE?EGHFHHFFHFHHHFHGGGGCHHHGGFGGGGGGGGFGFGGFFFFFFFB@BBB
@M02197:102:000000000-ALU3V:1:1101:11378:16357 1:N:0:1
ATGTGCTGCTCGTCCTCCGCTTATTGATATGCTTAAGTTCAGCGGGTAGTCCTGCCTGATTTGAGGTCGAAATATCAATAGACTTTTTCTGTTGATTAGAAGCTTCCCTTTTTTCCAATTGGCCACTAATGAAAGTGTCCTCGACGTGATTACAAAAAGTCTACAACGCCGAGTCAATCCAATATAAAGAATATAGAGATTGCTAATGTATTACGAACGAGCTTTTCTCAATACAGAAAAAAGCAAGCGCTCAAAATCCAAACACCACAATTCGACTCAAACAAGGAATCGAGTGGGTTGAAGAATTCATGACACTCAAACAGACATGCTCTCCGGAATACCAGAGAGCGCAAGGTGCGTTCAAAGATTCGATGATTCAC
+
CABBCFFFFFFBEEGGGGGGGGGHHHHHGHHHHHHHHHHHHHHGGGGGGHHHHHHHHHGHHHHHGHHHEGGGHHHHHHHHHHHHHHHHHHHHGHHHHHHHHHHHHHHHHHHHHGHHHHHGGHHHHGHHHHHHHGHHHHHHGHGGGGDFEHHGHFHHHGGGFGHHHGHGGGGGGFFGGHHHHHHHHFHHHHHHHHHHHGGHHHHHHHHHHGGGFGGGGGHFHHFHGFGFHHHHHHHHGHHHHHHGFGFCHGGHHHHFHGHHDHGHGHHHGGFFFGGGHHHHHGHHFHGHGGHHGGGHHHHGFHHHHHHHHHHHHHAHFGF5FHFFGHHFDCCGGHHHHHFFHHHHHGGCGHHHHGGGGHGBFGGGGGGGFFFFFFFBBBBB
@M02197:102:000000000-ALU3V:1:1101:23552:16584 1:N:0:1
ATGTGCTGCTCGTCCTCCGCTTATTGATATGCTTAAGTTCAGCGGGTATTCCTACCTGATCCGAGGTCAACCTGAGAAATAAAAGGTTAGACCGGCCCGACGAGACCTTGCAACTCCCCGCGTGCCTCGAAAGACTCGTTGCGAAGAGGGTCCCACGGACGCCGTCATTGTCTTTGAGACCAGTTGCGGACGAACCACAACGCGGCCCAACACCCAGCCCGAAGGTTGGAGAGAGGATAATGACGCTCGAACAGGCATGCCCACCGGAATACCAGTGGGCGCAATGTGCGTTCAAAGATTCGATGACTCAC
+
AAAAAFFFFFFAGGGGGGGGGGGHHHHHCFHFHHHHHHHHFHHGGGGGHHHHGHHGHHGHHHHCFEEFHGGGHGGHHHHGHHHHHGHHHHHHHGGGCGGGGG;BGGGHHHHHGHHHHHGCGGGCDHHHGBGFGHHHHCCEGEGGGGGGEGGHHGHGGGGGGGGHDHHGGFFFFHGGFFFFHFGGGFFFFFFFFHEEFFFFDDCGGGHHFGFFFF?E@DDHHHHGHBHHHHF;HHHHGEFFGFFGGF1GGHHHGHHGFBFAGGGGFHHHHCHFFHFGGGEEGGHHGGGFHGGGGBGFGGGFFFFFFFA??AA
@M02197:102:000000000-ALU3V:1:1101:13061:16574 1:N:0:1
ATGTGCTGCTCGTCCTCCGCTTATTGATATGCTTAAGTTCAGCGGGTATCCCTACCTGATCCGAGGTCAACCTTAGAAATGGGGTTGTTTTACGGCGTAGCCTCCCGAACACCCTTTAGCGAATAGTTTCCACAACGCTTAGGGGACAGAAGACCCAGCCGGTCGATTTGAGGCACGCGGCGGACCGCGTTGCCCAATACCAAGCGAGGCTTGAGTGGTGAAATGACGCTCGAACAGGCATGCCCCCCGGAATACCAGGGGGCGCAATGTGCGTTCAAAGATTCGATGATTCAC
+
AAB>AFFFFFF@FGGGGGGGGGGHHHHHHHHHHHHHHHHHHHHGGGGGHHHHHHHHHHHHHHGGGGGHHHHHHHHHHFFHHHGGGGGGHHHHHGGGGGGFGHHHHGGGGGGHGGHHHHHHGGGGGHHHGHHHHHHGGGGGGHHHGFFGGHGHHHGHHFHFGGGGGGGGGGGGGGGGGGGGGFFGGGGGGFGGGHHHHFGGGFGGGHHGHHHHHHHHHHHHHHHGGFGGHHGGHFHHHGHGGGGGGGGHFHHHCHGGGGGGGGGHGHHGGGGHGGGGGGFGGGFFFFFFFCCAAA
@M02197:102:000000000-ALU3V:1:1101:8306:16658 1:N:0:1
ATGTGCTGCTCGTCCTCCGCTTATTGATATGCTTAAGTTCAGCGGGTATCCCTACCTGATCCGAGGTCAAACGTAGAATTGTAGGCTTATGGACGCCGACGTAGAGGGGAGAGACGCGAGATTGTGCTGCGCTCTGCCACCGATACGTTGGCCGCCAATCGCTTTCAGGCGAGTCCTCTGCAGGACAAACGCCCAACACCAAGCAGTGCTTGAGGGTACAAAATGACGCTCGAACAGGCATGCCCCATGGAATACCAAGGGGCGCAATGTGCGTTCAAAGATTCGATGACTCAC
+
BBBBBFFFFFFAEGGFGGCFGGGHHHHGHHGHGHFHHHHHHHHGGGGGHHHHHHHHHGHHHHGGCEEGFHHHGHGEGHHHHGHHGHHHH;HHHHGGGGGGGGHHGHGGGGGGGGHGGGCFCGHHHHFFHGHGGGHHHHHHHHHGGGEEHHHGGGGGHGGGHHHGHHGGGGHGGFFFGFHHFHHHHGGFFGHFHGGHFGFFHHHHFGCGBFGHHHHGHHHFHHHGGGFDFEDFHHHFFHHHGCGGHHHHHHHHHGGCHHGGGGGHGHHEEEGGGGGGGGGEGGFFFFFFFCCCCC
@M02197:102:000000000-ALU3V:1:1101:9894:16623 1:N:0:1
ATGTGCTGCTCGTCTTCCGCTTATTGATATGCTTAAGTTCAGCGGGTATCCCTACCTGATCCGAGGTCAAAGACGGTAAATAGCTTTATGGTCGCGCCCACGGCACCCCAATGAACGCATTGTACTGCGCGTTGAGGTGCCAGAGACCGCTGCCAATGACTTTGGGGCGAGTCCACGCGCAAAGGCGGGACAGACGCCCAACACCAAGCAGTGCTTGAGGGTGTAGATGACGCTCGAACAGGCATGCCCCACGGAATACCATGGGGCGCAATGTGCGTTCAAAGATTCGATGATTCAC
+
ABAAAFFFFFFCGGGGGGGGGGGHHHHHGHHHHHHHHHHHHHHGGGGGHHHHHHHHHHEHHHHGGGGHHHHGHHGGGHGHHHHHHHHHHHHHHGGGGGGGGGGGGGGGGGGHHHHHHGGGGHGHGHHGGGGCCGHHHHHHHHFGHGHGGGGFGHGHHGHHGHGHGGGFHHHGGGGGGFHGHGDGGGHGHHGGFFGHGHHGHGHGHGHHHFHHHFHHHHGFFFHHHHGGGGFGHFGHHHHHEHHH:GGGGFFHHHGHCHHGGGGGGGGFFHHGGGGHGGGGGGGGGGFBFFFFFCCBCB
@M02197:102:000000000-ALU3V:1:1101:20709:16743 1:N:0:1
ATGTGCTGCTCGTCCTCCGCTTATTGATATGCTTAAGTTCAGCGGGTGATCCTACCTGATTTGAGACCAGAAGTGAAATTGGGATGTGCCACAGAGGCAAGTTCGAAGCACACGCAGACACAACCAAACATTCCTCCTTTAGGCGACATAGCAAATGACGTATCATGCCATGCCAGGAGAAAAACACTGCTTGGCCGCCTCCTCCCAAACAGAGAGGCGGATGCAAAGGGTCTCAAGGCGCTCATGCATTTCGGGCGAGCCTGTGCTAGGTAGCGCAGGCAGAGGCCCCCATCCAGACCCCATCCGCCAAGCCGTTTCATGTAAAAACCGCTTGGGGTGGGAGATTTCATGGCACTCAAACAGGCATGCTCTACGGATTGCCATAGAGCGCAAGGTGCGTTCAAAGATTCGATGATTCAC
+
BBBB3FFFFFFBGGGGGGGGCGGHHHHHHHHHHHHHGHHHHGHG?EGGHHHHGHHHHGHHHGHGGHHGHGHHHHHHGHHFGGFHHGHHHHHFHGGGGGGHGHHHGGHGGHHHHEGGGGHFHHGGGGHHEHHHHHHHHHHFHHHHGGGGGHHHHHHHHHGGFGGHFDGHHHHHGFHHAGCEHHFGGHGHHHBHHDFFAAB?AEF5FGFF?EFFFBFE?D:/@//9/:B;.:9/09;/:/A0+@;099;.-:AGF?@:.::./B::/0GGG?CCC@GD<DF11<.-<//HGFFFFGCGDEAF/CCGGGE/?EGEGFFGHHHFHEGGGGGGGGHGGFCGHFGHFFGHHHHHGGHHGGGFFGFHHHGEGGHGHFEB2EFBHHHHGGHHHGGGGFFHGEGGGHGGGGGGGGGGBFFFFFBBAAA@
@M02197:102:000000000-ALU3V:1:1101:25322:16752 1:N:0:1
ATGTGCTGCTCGTCCTCCGCTTATTGATATGCTTAAGTTCAGCGGGTATTCCTACCTGATCCGAGGTCAACATTCAGAAGTTGGGGGTTTAACGGCTTGGCCGCGCCGCGTACCAGTTGCGAGGTGTTATCTACTACGCAATGGAAGCTGCAGCGTGACCGCCACTAGATTTCGGGGCCGGGCTGACTGGCAGCCCGATCCCCAACACCAAACCCGGGGGTTTGAGGGTTGAAATGACGCTCGAACAGGCATGCCCGCCAGAATACTGGCGGGCGCAATGTGCGTTCAAAGATTCGATGATTCAC
+
BBCCCFFFFFFBGGGGGGFGGGGHHHHHGHHHHHHHHFHHFHGGGGGGHHHHHHHGHHHHHHHGGGGGHHHGHHHGHHHH45GHGG9?E9H:;G6EF;?9FHEFCG:CDF<'<FD9G;17;1D2/5;A95GGHF9GHF72C)GHBFB5;HF9FG45DFEGGGG0AFFFGGGGGGFFFADDHFGBHCHHHGGGDGGGGGECFFFFEFFFFDEFFFDEGGFHGFAG0GGGBBHHGG?GFGEFFDHGFHBGHHHGGGGECEEHHHGHHGGECCGGGEFHGGEEEAHGFGGCGFGGFFFFF5FFBBBBB
@M02197:102:000000000-ALU3V:1:1101:20721:16757 1:N:0:1
ATGTGCTGCTCGTCCTCCGCTTATTGATATGCTTAAGTTCAGCGGGTGATCCTACCTGATTTGAGACCAGAAGTGAAATTGGGATGTGCCACAGAGGCAAGTTCGAAGCACACGCAGACACAACCAAACATTCCTCCTTTAGGCGACATAGCAAATGACGTATCATGCCATGCCAGGAGAAAAACACTGCTTGGCCGCCTCCTCCCAAACAGAGAGGCGGATGCAAAGTGTCTCAAGGCGCTCATGCATTTCGGGCGAGCCTGTGCTAGGTAGCGCAGGCAGAGGCACCCATCCAGACCCCATCCGCCAAGCCGTTTCATGTAAAAACCGCTTGGGGTGGGAGATTTCATGGCACTCAAACAGGCATGCTCTACGGATTGCCATAGAGCGCAAGGTGCGTTCAAAGATTCGATGATTCAC
+
BCCBCFFFFBFCGGGGGGGGGGGHHHGFHHGHGHHHHHHHHHHGGGGGHHHHGGHHHHHHHHHHEHHG21GHHGHHHHHHHHHGHGFHHHGHHFHHGGGHGHHHGHGGCHHHHGGGGGHHHHGGGGHHHHHHGHHHHHHHHHHHGGGGGHHHHHHHHFGGGHHHHHFHHGHHGHHHEGGHHEHHGHHB:0CGFGHGFGGGGEFGFFGGGGGG/FGFEAFBABFBFBBGFFA;BFFFCAFC0BFGGFB?AB-FD@DCCCC.C<0GGG00G<--GCFFBHHHGFGC?CFHGFHFHHGE/GGGGGFCGGFGGGGGFHHHGHHGGHFFFE?GGGGGGGGGFFHHHHHHHHGHHHHGFFGHHHHHHEHHHHHHHFEHGGHHHGGHHGHHGGGGGHHHHGGCGHGCFGGGGGGGFFFFFFFBB@A3
@M02197:102:000000000-ALU3V:1:1101:15617:16866 1:N:0:1
ATGTGCTGCTCGTCCTCCGCTTATTGATATGCTTAAGTTCAGCGGGTATCCCTACCTGATCCGAGGTCAAGAGCAAAAAATTAGGCTTGTGGACGCCGCCATGCTGGCAGGAAGTGCAAATTGTGCTGCGCTCCAAGACCAGTATGCCGGCTGCCAATTGCTTTAAGGCGAGTCCACGCACAAGGCGGGACAAACACCCAACACCAAGCAGAGCTTGAGGGTACAAATGACGCTCGAACAGGCATGCCCCATGGAATACCAAGGGGCGCAATGTGCGTTCAAAGATTCGATGACTCAC
+
CBCCCFFFFFFCGGGGGGGGGFGHHHHHHHHHHGHHHHHHHHHGGGGGHHHHHHHHHHHHHHHGGGGHHHHHHHHHHHHGHHHHHHHHGHHGFHEEGGGGGGHHHGHGHGGGHHHHHHHHHHHHHHHHGHHGHGHHHHHHHHHHHHHHHGGHHHHHHGHHHHHHHHHGGGFHGGGFFGGHHGGGGGGHHHFHGGGGGHHGHGHGHHHHHHHHHHHHHEHHHHHHHHGGGGGGGHGHHHFHHHGHGGGHFHHFHHGHHHGHGHGGGGGHHHHGGFGGGGGGGGGGGGFFFFFFFCCABB
@M02197:102:000000000-ALU3V:1:1101:23366:16936 1:N:0:1
ATGTGCTGCTCGTCCTCCGCTTATTGATATGCTTAAGTTCAGCGGGTATCCCTACCTGATCCGAGGTCAATCATAAAAAAGTTTGGGGTTCTGGCAGGACACCACCGGGACTCTGTCGCGAGGAGTATTACTACGCGTAGAGCCAGGAGGCACCGCCACTGCTTTTAAGGGCTGCCCTGTGACGGGCAGGCCCCAACACCAAGCTGAGCTTGAGGGGTGATAATGACGCTCGAACAGGCATGCCCCCCGGAATACCAAGGGGCGCAATGTGCGTTCAAAGATTCGATGATTCAC
+
CCDCCFFFFFFCGGGGGGGGGGGHHHHGGHGHHHHHHHHHHHHGGGGGHHHHHHHHHHHHHHHGGGGHHHH<H%HHHHH:GD;<GGGG/GH;HHHGG:8HEFG<HGGGCCG<H-HHHG,G:GGGGG:HHG:;HHG:GDGG;HF:GH;GG'GGHGGGBGGFFGGGGGGGFFGGFGGGGGGGECGEGFGGGGGGGGFFFFFHFGFFFFHHFFHGGFHHHHDEFFHGGGGGGHGFFHHHGHHGGGGGGF2GFGBHHHHHHHGGGEGHHHHGFFGHGGFGGGGEFGFBFFFFFABAAA
@M02197:102:000000000-ALU3V:1:1101:27956:16873 1:N:0:1
ATGTGCTGCTCGTCCTCCGCTTATTGATATGCTTAAGTTCAGCGGGTATCCCTACCTGATCCGAGGTCAACCTTTGAAAGAGTTTAACGGCCACGACCGCCCGCACTCCAAAGCGAATATGTATCACAACGCTTAGAGACGGACAGCTCGGCCGGAGACTTCAAGGCGCGCGGGAGCCGCGACGCCCAACACCAAGCGAGGCTTGAGTGGCGAAATGACGCTCGAACAGGCATGCCCTTCGGAATACCAAAGGGCGCAATGTGCGTTCAAAGATTCGATGACTCAC
+
BBBBBFFFFFFBGGFFEGFGGGGFCGHHHGHHHHFGBHHFHGHGGG?0EGHBGHHHHHHHEHH?EGGHFGHFHHHHGHHFHHDF:HHGA@EEGG?9GGGGGGGFGGGHHHHHFHFGGGGFFDF5GHHHGGFFEFFFAFDGDGDCCEHEHDGGFGGFA8EHHHFGGCGGFFGGCF/GDCGGGGGHGFGE?/FEFFEEEFC@;DEFH;GGGGHHE@9A9GCFGEEFGGFFCHGBGG7?EEFHEF2FBHHHHHCGFEE1BHHGECGHFFFCGGGGGABFFFD1B1>1>1
@M02197:102:000000000-ALU3V:1:1101:5914:16966 1:N:0:1
ATGTGCTGCTCGTCCTCCGCTTATTGATATGCTTAAGTTCAGCGGGTAGTCCTACCTGATTTGAGGCCAAGTTCAAAAAAATTGTCTCCGAGAAGACGGTTGGAAGCACATAGCTTCATTCATGCGCGACACTAGCAAGCGTAGATAAATTATCACACCTGAAGCGACTCGCAGAAGCTGCGCTAATGCATTTCAAGGAAGCCGACTGAGACAGCCGGCAAGCCCGCACATCCAAGCTCAACAGAGGTCTTTGACAACCTCTGAGGAGTTGAGAATTTAATGACACTCAAACAGGCATGCTCTTCGGAATACCAAAGAGCTCCAGGTGCGTGCAAAGATTCGATGACTAC
+
AAAAAFFFFF11AECGFG1EFAFGHHGBEB22GHHFHHHGDGGCCCEAF1D2FGHEHHHGFDGGGGACFCGGFHHHHEHGG0GGHG2FDAEC?EGHCEEGF@E1GHEGFFFHD1BFEGHG2BFDF#/9><?/?F:FFDGFC0A@FBDBFBGF5980F/.#/<CGFGGC-;CC4GGBFB0FG<1<1CF1DFDFGGGE90#/?C<@>>2F;1CFFF?/B>CF9<:/?&FHHFFFFFB+BB1BFCFHG>>B11FBG/G0GFB1FFFFGG20HGEEAFFGDB2F22HGEC1FF1BA1B1GFGCFAA//GE2F2A0BDHGF10AB0000EA0ACFF1G33FAE11C33BB111A>
@M02197:102:000000000-ALU3V:1:1101:15837:16959 1:N:0:1
ATGTGCTGCTCGTCCTCCGCTTATTGATATGCTTAAGTTCAGCGGGTATTCCTACCTGATCCGAGGTCAACCTTGTAAAAATGGGTTATAGGACCGTGCCGGGGGACCTTTCGACTCCGTGCGTGCTTGAAAAGCTCGTTGCACCGAGAGTCCCACGGACGCCGTCATTACTTTTGGGACCGGTCGGGGGTGAACCCGGACCTGGGTCCAACAACAAGCCAGGCTTGAGAGGTGATAATGACGCTCGAACAGGCATGCCCTTCGGAATACCAAAGGGCGCAATGTGCGTTCAAAGATTCGATGACTCAC
+
?ABAAFFFFFFAEGEGGGGGGGGHHHHHHHHHHHHHHHGHHHHGGGGEGHHHHHHHHHHHHGHGGGGHGHHFFHHHHHGHHHFGGEFHHHGGHHHEFHGGEC?EC6?FHHHHBFEDGHGCGGGFFGGHCHHHHHGHFDFGHGHHHGGFGFCGFF:C@B?DADDGGGGFGFGGGFFFFDFFFFFFCGDFBFB@E8BCFBFCFHHEHHFFFFCHGFFGFGEFHGHGFFGFFBHHFHFGGAGFGGFFEDHHGF5HHFFGGECEEAFHG55GGFBFA22EEAHCGHGCE2AGFFFEBGEFGF4FFBFD333A?
@M02197:102:000000000-ALU3V:1:1101:5242:17077 1:N:0:1
ATGTGCTGCTCGTCCTCCGCTTATTGATATGCTTAAGTTCAGCGGGTATCCCTACCTGATCCGAGGTCAACCTTAGAAATGGGGTTGTTTTACTGCGTAGCCTCCCGAACACCCTTTAGCGAATAGTTTCCACAACGCTTAGGGGACAGAAGACCCAGCCGGTCGATTTGACGCACGCGGCGGACCGCGTTGCCCAATACCAAGCGAGGCTTGAGTGGTGAAATGACGCTCGAACAGGCATGCCCCCCGGAATACCAGGGGGCGCAATGTGCGTTCAAAGATTCGCTGATGCAC
+
>>AAAFFDDFFAEEGGGGGGCGGHHHDGBDHDFFHHDH5AGBFAEE0EHF5BA3GHHGHHGHHCACEFFGBFBGHFFH44EGFGEEFGEH;9H#E@FEG/FHHHHCFBDFGHGC;BGDDDCC<DGF9?<D<<GHHDCGGAE1<0#A9#FFBC9//;CGGAD?A:B/BBA00$.;--9--@-@?C-@?@E;FA9B0BFFFFFFC@.CC.00C:/G/FFE00BFFFFFFFC.99FGBF#2:<;/BEEEEB2BFB11EFA//EA0011DGAA00EFBGBGFF1EA>1@11BD>11>1
@M02197:102:000000000-ALU3V:1:1101:17633:17196 1:N:0:1
ATGTGCTGCTCGTCCTCCGCTTATTGATATGCTTAAGTTCAGCGGGTATCCCTACCTGATCCGAGGTCAAGAGCAAAAAATTAGGCTTGTGGACGCCGCCATGCTGGCAGGAAGTGCAAATTGTGCTGCGCTCCAAGACCAGTATGCCGGCTGCCAATTGCTTTAAGGCGAGTCCACGCACAAGGCGGGACAAACACCCAACACCAAGCAGAGCTTGAGGGTACAAATGACGCTCGAACAGGCATGCCCCATGGAATACCAAGGGGCGCAATGTGCGTTCAAAGATTCGATGATTCAC
+
AAABAFFFFFFBGGGGGGGGGGGHGGHHHHHHGHHHGFHHHGHGGGGGHHHHHHHHHHHHGHHFGGGHHHHHHHHHHHHGG;HHHHHHGHGGHHFGGGGGGGHHHGGGGGGGHFHHGHHHHHHHHHHGHGGGGHHHHBHHHHFHHHHHGGGHGGHHHHHHHHHHHGFFHGGGFGGGGHGGGGGFGGGFHGHHGFEFFHFFFFFFGFHHFGHHHHHHHHGHHHGGHHFDGGGGGEAGFDGFGHGHEGGHHBFHHHFHHHHHFDGGGGGGFDFGEEGHGGDBGBFFBGFFFFFBFBBBB@
@M02197:102:000000000-ALU3V:1:1101:16229:17362 1:N:0:1
ATGTGCTGCTCGTCCTCCGCTTATTGATATGCTTAAGTTCAGCGGGTATCCCTACCTGATCCGAGGTCAATCATAAAAAAGTTTGGGGTTCTGGCAGGACACCACCGGGACTCTGTCGCGAGGAGTATTACTACGCGTAGAGCCAGGAGGCACCGCCACTGCTTTTAAGGGCTGCCCTGTGACGGGCAGGCCCCAACACCAAGCTGAGCTTGAGGGGTGATAATGACGCTCGAACAGGCATGCCCCCCGGAATACCAGGGGGCGCAATGTGCGTTCAAAGATTCGATGATTCAC
+
BCCBCFFFFFFCGGGGGGGGGGGHHHHHHHFHHHHHHHHHHGHGGGGGHHHHGHHHHHHHHHHGGGFHHH<HH.HHHHH::FG<HGDCEEF:HH8;G.;H<HG<H;GFG;GHH<GHHG0G8G8G89HH8HHG<;G9G8GGGHHH0HHGG:GEHGGGGGGGGGGGGGGGGGGGFGGGGGGGDFGGGGGGGGFFGGGGFFGHHHHGHHHHHHHGGGHHHHHHGHHGGFGFFHGFHHHGHHGHGGGGGGGHHHHHHHGGGGGGGGGHHGGGGFGGGGGGGGGGGGFFFBFFFCBAAA
@M02197:102:000000000-ALU3V:1:1101:11356:17323 1:N:0:1
ATGTGCTGCTCGTCCTCCGCTTATTGATATGCTTAAGTTCAGCGGGTAGTCCTGCCTGATTTGAGGTCGAAATATCAATAGACTTTTTCTGTTGATTAGAAGCTTCCCTTTTTTCCAATTGGCCACTAATGAAAGTGTCCTCGACGTGATTACAAAAAGTCTACAACGCCGAGTCAATCCAATATAAAGAATATAGAGATTGCTAATGTATTACGAACGAGCTTTTCTCAATACAGAAAAAAGCAAGCGCGCAAAATCCAAACACCACAATTCGACTCAAACAAGGAATCGAGTGGGTTGAAGAATTCATGACACTCAAACAGACATGCTCTCCGGAATACCAGAGAGCGCAAGGTGCGTTCAAAGATTCGATGATTCAC
+
ABABCFFFFFFBGGGGGGGGGGGHHHHHHHHHHHHGHHHHHHHGGGGGGHGHHHHHHHHHHHFHGHHHGFEFHHHHHHHHHHHHHHHHHGHHHHFHHFFHHHEHHHHHGHHHHGHHGHHHBCGHHGHHHHG3GFFDHHFHHHGGGGGGHGHHHHHGHHG.FGHGHH8?CGGCGEFH0GHHHGDFHHHHHHGGHGFHGFDCCFBGHGFGDFFGADFEGEFGA<AC1:GBHFGHHFFBFDHHGGFGGD@CCE3HHHHHGGHHGHEFEFHHF?/EEEEGG3GHHHGEDHGHHGFHF1EFEHHHHFHHEHHHHHHHGFGHHHHHHHHFHHHHEEGE?GEFEGDDFGDFHFGGGHHHHCGGGHGGGGGGGCGGFFFFFFFABAAA
@M02197:102:000000000-ALU3V:1:1101:5147:17479 1:N:0:1
ATGTGCTGCTCGTCCTCCGCTTATTGATATGCTTAAGTTCAGCGGGTATCCCTACCTGATCCGAGGTCAAACGTTGAAAATGGGCTTCATGGACGCCGACGTAGCAGGGAGAGACGCAAATTGTGCTGCGCTCTACCACCAGTACGTTGGCCGCCAATCGCTTTCAGGCGAGTCCTTTGCAGGACAAACGCCCAACACCAAGCAGTGCTTGAGGGTACAAAATGACGCTCGAACAGGCATGCCCCATGGAATACCAAGGGGCGCAATGTGCGTTCAAAGATTCGATGATTCAC
+
3AAAAF@FFBFAE?2EGFEGGGGBGGFGHHGF5FFGCB5D555EECECGADGAB11B3GHHDGGC@>FHBHFEGHGHH33FGBEGHHGHGHEH@EEEE3?EGAEA8#?00<C@GGGFDC<FFF?GHEF13/-A8GHFFH.9FGHHFHECGF@C0FEGHHEFHEGHF#FBB@BBFEF7GFFGGF<C@EEEAEABFFFFECF@FFBFFBBFFFFFFBABBFBGFBFG7CGG?HGDGFHFGBAAGHGFHFGD22DFFGGF0CFEADDHFE0A0ACFB3F3F11A>1FFFBB111>1
@M02197:102:000000000-ALU3V:1:1101:5169:17490 1:N:0:1
ATGTGCTGCTCGTCCTCCGCTTATTGATATGCTTAAGTTCAGCGGGTATCCCTACCTGATCCGAGGTCAAACGTTGAAAATGGGCTTCATGGACGCCGACGTAGCAGGGAGAGGCGCAAATTGTGCTGCGCTCTACCACCAGTACGTTGGCAGCCAATCGCTTTCAGGCGAGTCCTTTGCAGGACAAACGCACAACACCAAGCAGTGCTTGAGGGTACAAAATGACGCTCGAACAGGCATGCCCCATGGAATTCCAAGGGGCGCAATGTGCGATCAAAGATTCGATGATTCCC
+
>AA>A3@@DBFA1AEEGGFGGGCHBFHHH2BAAFGH1F2F2FGEG?EEBA2FGGHHHEBGHFHCEE/6@FG;7>FCGFB:BFF07FCB8:@11BE@E?EEEEHEFHHAC;C/?#-0B@C#<CFDC@@$G1>CCFFGF1<FFFGHF/?CE<<#C?C?@/:;@F1CB00:<$;2FGF7BB1BB>?B9BF?9B@2EEA/*A111FBFGFBGEHEH9@B4B;B2AC>/EFEB/9&HFB;1390)#AAA1GDA111A110B00A000A13B0AA01F3FA33FAB11C3D11>>>111
@M02197:102:000000000-ALU3V:1:1101:6472:17490 1:N:0:1
ATGTGCTGCTCGTCCTCCGCTTATTGATATGCTTAAGTTCAGCGGGTATCCCTACCTGATCCGAGGTCAAAAGTGATAAAAAGGCTTGATGGACGCTAGTGTTATAAGAATAAGACGCAAGATGTGCTGCGCTTAAGACCAATACACTGGCTGCCAATTGCTTTAAGGCGAGTCCAAACGCAATGGAGAGGACAAAACACCCAACACCAAGCAGAGCTTGAAGGTACAAATGACGCTCGAACAGGCATGCCCCATGGAATACCAAGGGGCGCAATGTGCGTTCAAAGATTCGATGACTCAC
+
ABA3AFFFFFFBGGGGGGGGGGGHHHHHHHHHGHHHHHHHGHHGGGGGHFHHHHHHHGHHHGHDGGEGHH5FGFHHHHHHHHGGHHHGHHGGHHGGGDGHHHFHHHHHHCGFHGFHHGGGGHHHGHGHHHGHGHGFGGHHHGHHHHHGGHHHFGHBFHHHFGGHGHGHHHGCHHGHGFGGDGGGHHGHHFHHGHFFEFEFHGGHGGG;HHFGGGFHGFFHFGHHFFHGHHFFBFGG9EFHGHHGFHGE1GGHGGBGHFFG3HHHEEEGGGFDGHGCGGHGGGGGCGGFGBFBDFFFAAAAA
@M02197:102:000000000-ALU3V:1:1101:8052:17580 1:N:0:1
ATGTGCTGCTCGTCCTCCGCTTATTGATATGCTTAAGTTCAGCGGTTATCCCTACCTGATCCGAGGTCAACCTTAGAAATGGGGTTGTTTTACGGCGTAGCCTCCCGAACACCCTTTAGCGAATAGTTTCCACAACGCTTAGGGGACAGAAGACCCAGCCGGTCGATTTGAGGCACGCGGCGGACCGCGTTGCCCAATACCAAGCGAGGCTTGAGTGGTGAAATGACGCTCGAACAGGCATGCCCCCCGGAATACCAGGGGGCGCAATGTGCGTTCAAAGATTCGATGACTCAC
+
ABCCAFFFFFFCGGGGGGGGGGGHHGFHHHHGHHHHHHHHHHHGGEEEHGHHHHHHHHEHHHGGGGGHGHGHHHHHFHHHHHHG:GGGHHHHHGGGGGGGGHHHHGGGGGGHGGHHHHGHGGGGGFFGHHHHHHFFGGGEGHHHGGGGGHHHGGHHHHGGGGFFGGGGGFGFGGGGGGGGGGGFFFFGFFFGGHHHGFFGFFFGGHHFGHFGHHHFGHFHFFFFFGGGGHGHHHHGHHHHGGGCFFGFHHHHG3HGGGCGGGGHEBF?GECGGGGGGGGGGFFFFFFFFCCCCC
@M02197:102:000000000-ALU3V:1:1101:16821:17595 1:N:0:1
ATGTGCTGCTCGTCCTCCGCTTATTGATATGCTTAAGTTCAGCGGGTAATCCTGTCTGATTTCAGGTCTAAAAATGAAAAGTTGCTCGAAAGCATAATTAGAAGCTTTTCTCATCTTGTCTCGGCCATTCTTGCGAATGATCCTCAGCGAATAATCTATTACGCCAAGTCAATCCGATTACGAATTCGAAAGTGCTAATGTATTACGAGCTAGCTAAACGAATAGCAAGAGCTCAAAATCCAAACTCCGACACCTATTCATAAAGAAAAGGGCGGGTTGAAGAGTTCATGACACTGAAACAGGCATGCTCTCCGGAATACCAGAGAGCGCAAGGTGCGTTCAAAGATTCGATGATTCAC
+
3AB?AFFFFFFBGGGGGGGGGGGHHHHHHHHHHHHHHHHHHHHGFGGGHHGHHHHHHHHHHHGHEHGHHHHGHHHHHHHHHHHHHHHGGHGGHHHHHHHHHEHHGHHHGHHHHHHHHGGGHHHGGGGHHHHGHHGGGGHGHGGHHHC9GGGGHHHHHHHHHGFGGGGHHFHHFFFHGGGHHHGHHFGGHHHHHFHHHGHHGHHFGGGGFFGGGHGGHHHGHHHHHHHHHGHGGGHHHDBGHGHFF>E/BHFGGFGFF4HG4HHGHFGGGGEE>11BHHHHGHHHHHHHHHGFDGHHGHHGHGHHHGHGGEDFGHFHHHFHGGHHGGGGGFHHGGGGHGGGGGCGGGGFFFFBFFBB@BB
@M02197:102:000000000-ALU3V:1:1101:21767:17737 1:N:0:1
ATGTGCTGCTCGTCCTCCGCTTATTGATATGCTTAAGTTCAGCGGGTATCCCTACCTGATCCGAGGTCAACCTGAAAAAAGAGGTTGGACGGCACACTCCGACCGGCCACCGACGCGAGACAGATGCCACAACGCGAGGGGACGGACGGCGTGGCCGGCGACATTGGGGCGGGCGGCTAGAAGCCGCGGCGCCCAACACCCAGCCGGGCTGGATTGGTGACAATGACGCTCGAACAGGCATGCCCCCCGGAATACCAGGGGGCGCAATGTGCGTTCAAAGATTCGATGACTCAC
+
CCBCCFFFFFFDGGGGGGGGGGGHHHHHHHHHHHHHHHHHHHHGGGGGHHHHHHHHHGHHHHHGGGGHHHHHHHHHHHHGGGHHGHHGHHGGGGGHH<HHGGGGGGGGGGHGGGGGGFGGGHHHHHHHHHHHGGGGGGGGGGGGG?AFDAFFFFFFFFFFFFFFFFFFFFFFFBFFFFFFFFFFFGCGGDFGGGDDABGGGFGGFGGHHHHH:GHHH<HGHHH?GGGFFHDHHHGHHHHGGGGGGGGHHGHHHHGGGGGGGGGHHHHFEEFAFGGGGFGGGFFBFBFFFBBABB
@M02197:102:000000000-ALU3V:1:1101:25351:17721 1:N:0:1
ATGTGCTGCTCGTCCTCCGCTTATTGATATGCTTAAGTTCAGCGGGTATTCCTACCTGATCCGAGGTCAACCTGAGAAATAAAAGGTTAGACCGGCCCGACGAGACCTTGCAACTCCCCGCGTGCCTCGAAAGACTCGTTGCGAAGAGGGTCCCACGGACGCCGTCATTGTCTTTGAGACCAGTTGCGGACGAACCACAACGCGGCCCAACACCCAGCCCGAAGGTTGGAGAGAGGATAATGACGCTCGAACAGGCATGCCCACCGGAATACCAGTGGGCGCAATGTGCGTTCAAAGATTCGATGACTCAC
+
@BCBAFFFFFFCGGGGGGGGGGGHHHHGHHHHHHHHHHHHHHHGGGGGHHHGHHHHHHHHHHHGGGGHHHHHHFGFHHHHHHHHGGHGHGGHHEGGGGGGGGGFGGGHGHHGHGHHHGGGGGGFFHHHGGHFFHHHHGHGHGGGGGGFGGGHHHHHGGGGGGGHHHHHHHHHHHHHHFHHHHGGGGGFGGGHGGGGGGGGGGGHHGHHFFEEGGGGGGFHHHHGHHGHHGHHGHHHFFHHGGGGGBHGHHFHGHHHFHGGGGGGGGHHHFFGHHGGGGGGHCHHGGGGGGGGGGGGGGGFFFFFBDBB@BA
@M02197:102:000000000-ALU3V:1:1101:28511:17808 1:N:0:1
ATGTGCTGCTCGTCCTCCGCTTATTGATATGCTTAAGTTTAGCGGGTATTCCTACCTGATCCGAGGTCAACCTGAAAAAAGTTTTAGAGGCGACCGGGTCCCTGGGTCCTTGAAACTCGACGCGTGCTCCGGAAAGCTCAGTGCGAAGAGGGTCCCTGGGACGCCGTCATTGTCTTTGAGACCAGTTGGCCATGGAGGCGGTCCAACGCGGTCCAACACCAAACACGGGGTTTGAGAGAGGATAATGACGCTCGAACAGGCATACCCATCGGAATGCCAATGGGTGCAATGTGCGTTCAAAGATTCGATGACTCAC
+
CCCCCFFFBFFBGGGGGGGGGGGGHGHCHGBGHHFHHHHHGHGGGGGGHHGHEHHHHHHHEHHGGGGHHGHHHHGHHHHGGGBGHHGHHHGFGGGGFGGGEHHHGGHGHHHHEFHFHGGHGGGGGGGFFFFGGGG8HHGHHHHHGGGGGFAEEHGHGFGEFGDDGGDGGFGGFFGFFHFGGFEFFFHGHHFEHHDDGFDCEGBGGGGGEFHGFGFFFFFHHGFFFGDGGHEGAGHEHH9;HHFFGGGFEEFEE5FHGHHHGB5AADFEGHEHFGEB35FFEEG4FGHGFA?E2FGCGGCFGGGGFFFFFBFBBBAA
@M02197:102:000000000-ALU3V:1:1101:22477:17854 1:N:0:1
ATGTGCTGCTCGTCCTCCGCTTATTGATATGCTTAAGTTCAGCGGGTAATCTTACCTGATTTGAGGCCAGAAAGGAATACATAAAGAATTATGTATGTGTGTGTTTGTTTGGTAGCAGATGACAAAAGCACAAGATTTTTATGGGTTTGCCTTAACAAAAATCTATGGCTGACACTCATCCACTCATACTTTTAAGGCAAGGTGATACAAAGAGGCTAATCTCATCACCAAGCCCAAGGACCCGTTAAAAGAATTTTTCATAAAAAAAAACCTTTTAATGGAGATATTCACGACACTCAAACAGGCATGCTCCGAGGAATACCAAGGAGCGCAAGATGCGTTCAAAGATTCGATGACTCAC
+
CCCBCFFFFFFDGGGGGGGGGGGHGHHHHHHHHHHHHHHHHHHGGGGGHHHHHHHHHHHHHHHHGHGGHHHHHHHHHHHHHHHHFHFHHHGHGHHHHHHHHHHHHHHHHGHEHHHGHHHHGHHHHHHGGHHGHHHHHHGHGHHHGHGGGBHGGGHHHHHHHHHHHHHHHHGHHHHHHHHGHHHHHHHGHHHHHHHHHGHHHHGHHHHHHHHFFHGHHHHHHHHHHGHGGGHHHHGHHHGGGEGHHGHHHHEHHHHEHGHHHGGGGGGHGHGHFHHHGHHHHHHHHHGHGGGHHHHGGGHHHHHHHHHHGGGGGHHHHHHHGGHHHGGGCGHHHHGGGGHGGGGGGGGGGFFFFFFFCCBAA
@M02197:102:000000000-ALU3V:1:1101:19351:17980 1:N:0:1
ATGTGCTGCTCGTCCTCCGCTTATTGATATGCTTAAGTTCAGCGGGTATCCCTACCTGATCCGAGGTCAACCTGAAAAAAGAGGTTGGACGGCACACTCCGACCGGCCACCGACGCGAGACAGATGCCACAACGCGAGGGGACGGACGGCGTGGCCGGCGACATTGGGGCGGGCGGCCAGAAGCCGCGACGCCCAACACCCAGCGGGGCTGGATTGGTGACAATGAAGCTCGAACAGGCATGACCCCCGGAATACCAGAGGGCGCAATGTGCGTTCAAAGATTCGATGATTCAC
+
A1AAA3FDF111EEGGGGAGFGFFHHHHHHGHFGHHGHHCHHHFEGEEHHHHFHHHHGHHFDGGGGGHHGHCHHHFHBG9GFHHH:B?1FFFAEEEF:CHGGGGCGGG;GA99/AC?C@;<GCHFBFFFHHHGGGC@:-AGGGG@B;;A-A9-@;F;@AF?@BAF;@@-A9-@99;B9FF4AA=;?-GAA.??AAECCAA?---C.C@0$CGFC;0A#999F0CA<#/G9FHF1D1CEG7<<+A9F/0FFA21A1FGEEAECEA1GBEE?FFF1E33AB?GGFFFFFFFA>1A>
@M02197:102:000000000-ALU3V:1:1101:9033:17954 1:N:0:1
ATGTGCTGCTCGTCCTCCGCTTATTGATATGCTTAAGTTCAGCGGGTATTCCTACCTGATCCGAGGTCAACCATTAAAAATTGGGGGATTTAGCGGCCAAAGACGCTGCAACTCCAGTCAAAAGCGAGATAAAAATTTACTACGCTCAGAGGATATCGCAGATCCGCCGTTGTATTTCAGGAGCTACAGCTAGCAAAAGCAGTAGGCTCCCAACACTAAGCTAGGCTTAAGGGTTGAAATGACGCTCGAACAGGCATGCCCACTAGAATACTAATGGGCGCAATGTGCGTTCAAAGATTCGATGATTCAC
+
CCCBCFFFFFFBGGGGGGGGGGGHGHHHHHHHHHHHHHHHHGHGGGGCHHHHHHHHHHHHHHHEGGGHGHHHGHHHHHHHHHHGHGGGGHHHHHGGGGGHGHHF8GGGGHGH;HHHHHHHHEGHGGG8GGHHHGHFHHHGHHHGGEGGHHHGFFHHHFGGFCBGHHGGGHHHHHHGHHHHHHGGHHHHGBFHGHHHHGGGGGHHGGGHGHHHHFHHFHHHHGHHHHGHHHGHHEHGHHHGGGGGEHGHHHGBFGHHFEHHHHFHGHHHHHEFFG??GCGFCHHGFEGGGGGFGGGGGGFFFFFFFAB@CB
@M02197:102:000000000-ALU3V:1:1101:27005:18042 1:N:0:1
ATGTGCTGCTCGTCCTCCGCTTATTGATATGCTTAAGTTCAGCGGGTAGTCCTACCTGATTTGAGGTCTAAACTAAAGAGTATTAGAGTGGAGGGAGCGAAAACTTATTACGCATTCCACTTAGACATTTAAGACGAGCCACAGAATGGCAACTTCCAAAGCTCATACATAGAAAACTAGGTATAAGAGTCTATATGACACTCAAACAGGCATGCCTTTCGGAATACCAAAAGGCGCAATGTGCGTTCAAAGATTCGATGACTCAC
+
BCCBBFFFFFFCGGGGGGGGGGGHHHHHHHHHHHHHHHHHHHHGGGGGGHGHHHHHGHHHHHHHGHHHHHHHHHHHHGHHGGHHHHFFBCFEGGGEEEEHGCGHFGHBHFHFGGGGHHHHHHHGHFHFHHHHGHHHGFGGHHHGHHHHHHGHHHHFHHHHHHHHHHHHHHHHHHHHHHHHHHHGHHHHFHHFHHFGHHHHGHHHHHHHHHHFHHHGGGGHHHGHHHGGHHGGGEGHHHHGGGGHGGGGGGGGGGFFFFFFFBBBAA
@M02197:102:000000000-ALU3V:1:1101:28847:17997 1:N:0:1
ATGTGCTGCTCGTCCTCCGCTTATTGATATGCTTAAGTTCAGCGGGTATCCCTACCTGATCCGAGGTCAATCATAAAAAAGTTTGGGGTTCTGGCAGGACACCACCGGGACTCTGTCGCGAGGAGTATTACTACGCGTAGAGCCAGGAGGCACCGCCACTGCTTTTAAGGGCTGCCCTGTGACGGGCAGGCCCCAACACCAAGCTGAGCTTGAGGGGTGATAATGACGCTCGAACAGGCATGCCCCCCGGAATACCAAGGGGCGCAATGTGCGTTCAAAGATTCGATGATTCAC
+
BBBBAFFDDFFBEEGGGGGGCGGGHFHCHHHHGHGHHHHHFHFFGEEEHFHEFGGHHHHGHHHGGGGHHH:)H)HGGHG(:GHGHG;GFGH99E<<G;:H<GG.HF;GG;G<EFH:HG9G,/GC9GFHFFHH<1ECD@GGG<HHHH:HEDGGHAFGFGGGGGGGGGGGGFGF?GFGEFF;CFFGFGFFFFDAEFFGFFFGFFHFGBBGHFFFFFFFHGEHHHGFFFFAHGAHGFFHFFFFFA@GFEEGDDBGHGBFGA0AEAADGHHEEE?GGBGGFFGEBA1B@313F1?AAA
@M02197:102:000000000-ALU3V:1:1101:15499:18053 1:N:0:1
ATGTGCTGCTCGTCCTCCGCTTATTGATATGCTTAAGTTCAGCGGGTATTCCTACCTGATCCGAGGTCAACCTTGATAAAAAGAGGTTTTGACGGCAGCGGGCGCCCGGTGCTCACGGCGTACGAATTGCTTCTTAACACGCCGGGGGTCGGGGTCCACGCCGATTCATTCCGGGGGGGCCGGCCGCGGGGGGCCGGCGACTCCCAATACCAAGCGGGGCTTGATTGGTGAAATGACGCTCGAACAGGCATGCCCCCCGGAATACCAGGGGGCGCAATGTGCGTTCAAAGATTCGATGATTCAC
+
CCCCDFFFFFFCGGGGGGGGGGGHHHGHHHHHHHHHHHHHHHHGGGGGHHHHHHHHHHHHHHHGGGGHHHHHHHHHHHHHHHGAGHHHH:HGHGGGGGGFGGGGGGGGG8GGHHHHHGGGCFGGGHHHHHHHHHHHHHHHGGGGGGGGGFFFFFADEFFDFFFFFFFFF:FFFFFFFADBDFFFFFFFFFFFGGFFGFGFGGGGGFFFFGGGGGGGHGHGHGHHHHHHHHHHHGGGGGFHGGHHHHHEGHD?GGCGGHHHHHHHHGGGGGGGGHHGGGGGGHGGGGGGGGGGFFFFFFFAAAAA
@M02197:102:000000000-ALU3V:1:1101:17224:18062 1:N:0:1
ATGTGCTGCTCGTCCTCCGCTTATTGATATGCTTAAGTTCAGCGGGTAGTCCTACTTGATTTGAGGTCAAAATGCACTGTTTTGAACTAGAACAGGTTTATTTGTGTTTTAAAAAGCCACCGTTACTAAACATCCGTTTGCGTCACTATCGAAACGTTCTACAACGATAGCTCAAGCCGCAAAGGTACTTTATTGGTGCTTGTTACATTTCAGCCGAGTCGCGGCCTTACTTAAAAAGCCTGACAAACAGCCATGATCCAAAACCCAGACTGCAAACTGATACATTGGCGGGGTTGAGAAGGTTTGCGACACTCAAACAAGCATGCTCTTAGGAATAACCCAAGAGCGCAAGGTGCGTTCAAAGATTCGATGATTCAC
+
CBCCCFFFFFFCGGGGGGGECGGHHHHGHHHHHHHGHHHHHFHGGGGGGGHEHHGHHHHHGHHHGHFGHHGHHGHGHHFFGHHHGHHHHHHGHHHHHHHHHFGEHEGHHHHHHHHGHHHHGGGGGGHHHHHGHHHGGHHGHCEGFDHHHHGHFGGEHEGGHHHFGCFHGGGHHGHHHGGGGGGHGCFFHHHHHFHHHEFHFHHGGGFGHHGGFFGGGFGGGGHHGHHGFFGHGFHHFHFGHGBHHFFGGGGHGHHHHEAGGGHHGHHFDHGHHFHGBFHFFHGHGGGGGGGGHHHHHHHGGHGFGHGHHHHEHGHGFHHHHHHGEHHHGHHHGHGEGGGGHHHGGGGFHHHGGGGGGGGGGGGEGC4FFFFFFBBBBB
@M02197:102:000000000-ALU3V:1:1101:17107:18128 1:N:0:1
ATGTGCTGCTCGTCCTCCGCTTATTGATATGCTTAAGTTCAGCGCGTAGTCCTACCTGATCTGAGGTCAATAAGTTTGTTGATTCTGTTGAGACAAGGCTCAGCAGGGTTGACGGGCGGCACCTGTTAGGATTTTTGTCACAGCAAGAACAGGACAGTGAGTTGGACAAACCTAGAACACTGTCAAGTCCGGACAATAGGGCCGTACGATTCAACTTAGAGCGGGCAAGTCTACTATGATGCAGAACTTGCTCCTCTCAACTTCCACTGAAACCAACACTATCTTGCACCAGGGCACGATAGAGACGGCGGGAGAGTTTAATGACACTCAAACAGGCATGCCCTCCGGAATACCAGAGGGCGCAATGTGCGTTCAAAGATTCGATGACTCAC
+
AABBBFFFFFFCGGGGGGGGGGGHHHHHHHHHHHHHHHHHHHHGGGGGGGHHHHHHHHGHHHHHGGHHHHHHHHHHHHHHHHHHHHHHHHHHHHHGHHHGGHHHHHHGHHGHHGGGGGGGGGGHGHHHGGHHGHGHGHHHHHHHHHHHHHHHHHHHGHHGHHGHHHHHHFHGHHFFHHFHHHGGGGGGGGEGGGGHHGGGGGGGFDHHHFHGFFHGHHGGFFFFFFHFF1HHGFHFGHHHHGHHGFFFGGCHGHHGFGBGGHGFGDHHHHGGHHGHDFGHGHHHHHGBHFHHHGHHGHHFGHHGGGGGGHGHHHHHHHHHHHHHHGFHHHHHHHHHFGGGGGGGGHHHHHHHHGHDEGGGGGFFFGFGGHGGGGGGGGGGFFFFFFFAA>>>
@M02197:102:000000000-ALU3V:1:1101:23115:18133 1:N:0:1
ATGTGCTGCTCGTCCTCCGCTTATTGATATGCTTAAGTTCAGCGGGTATTCCTACCTGATCCGAGGTCAACCTGAAAAAATAGATTTAGAGGTGGCCGGGCCCACGAGACCTTGCAACTCGACGCGTGCTCCGGAAAGCTCAGTGCGAAGAGGGTCCCATGGACGCCCGTCATTGTCTTTGAGACCAGTTGGCCGCGAACGGTCCAACGCGGTCCAACACCCGAAACGCCCGCGGTAAAGCAGGAGTTTTGGAGGGAGGATAATGACGCTCGAACAGGCATGCCCTTCGGAATGCCAAAGGGCGCAATGTGCGTTCAAAGATTCGATGACTCAC
+
BCCCBFFFFFFCGGGGGGGGGGGHHHHHGHHHHHHHHHHHHHHGGGGGHHGHHHHHHHHHHHHGGGGHHHHHHHHHHHHGHHHEFHHHHHHGFGEGHGGGGCGEGGGGGGGHHFHHHHHFCFGB?FGG;FHHGFFDGHHHHHHHHHGGGGGHEGFHGHHHGGGGBFGGGGGGGGFGGGGGGGGGGFFFFFFGFGGGHGGGHHFFDFFFFFFGFDHGGFGGDAGB/CGFFGGCFHHHHFHHHHHHHHHHFHEGBGHGHHFHGBHF?FGGHEAGDFHFHEGHGEGEEA2GHHHCHHHHHFGGGEE5FHCGGGGHGBG5GGBGGGBFFFFFFABBAA
@M02197:102:000000000-ALU3V:1:1101:11042:18195 1:N:0:1
ATGTGCTGCTCGTCCTCCGCTTATTGATATGCTTAAGTTCAGCGGGTATCCCTACCTGATCCGAGGTCAAAGACGGTAAATAGCTTTATGGTCGCGCCCACGGCACCCCAATGAACGCATTGTACTGCGCGTTGAGGTGCCAGAGACCGCTGCCAATGACTTTGGGGCGAGTCCACGCGCAAAGGCGGGACAGACGCCCAACACCAAGCAGTGCTTGAGGGTGTAGATGACGCTCGAACAGGCATGCCCCACGGAATACCATGGGGCGCAATGTGCGTTCAAAGATTCGATGATTCAC
+
CCCCCFFFFFFCGGGGGGGGGGGHHHHHGHGHHHGHHHHHHHHGGGGGHHHHHHHHHHHHHHHGGGGHHHHHHHGGGHGHHHHHHHHHHHGGHGGGGGGGGGGGGGGGGGGHHHHHHGGGGHHHHHHHGGGGGGHHHHHHHHHGHHHGGGHHGHHHHHHHHHHGGGGGHHHGGGGGGFHFHGGGGEHGHHGGGGGHGGHFHFGGHHGHGHHHHHHHHHGHHGHFGHHGGGGGHHGHHHGGHHHHGGGGGGGGHHHHHHHHGGGGGGGHHHHGEGGHGGGGGGGFGGBFFFFFFBBBBB
@M02197:102:000000000-ALU3V:1:1101:16551:18286 1:N:0:1
ATGTGCTGCTCGTCCTCCGCTTATTGATATGCTTAAGTTCAGCGGGTATCCCTACCTGATCCGAGGTCAATCATAAAAAAGTTTGGGGTTCTGGCAGGACACCACCGGGACTCTGTCGCGAGGAGTATTACTACGCGTGGAGCCAGGAGGCACCGCCACTGCTTTTAAGGGCTGCCCTGTGACGGGCAGGCCCCAACACCAAGCTGAGCTTGAGGGGTGATAATGACGCTCGAACAGGCATGCCCCCCGAATACCAAGGGGCGCAATGTGCGTTCAAAGATTCGATGATTCAC
+
CCCCCFFFFFFCGGGGGGGGGGGHHHHHHHHGHHHHHHHHHHGGGGGEHHHHHGHHHHFHHHHGGGG:HHHHG<HHHHH:GFG;HG:GGG<0<HHHG;GH<HG;HGGFG:GHHH;<HGHG:GGGG?GHGHH;HHGGG@DG9:H:HHE8G;G;HGGGGFGGGGGGGGGGGGGGGGFGFGGGGCGGGFGGGEDGGHGHFGGHHHHHHHHHGEHGGGHHH<HHHHGGGFFGH/GHHHHGHEHH:GGGGGHGHHFGGHHHHGGGGGGFGHGGGGGGGGGGGGE4GFFFFFFFBBBBB
@M02197:102:000000000-ALU3V:1:1101:13570:18345 1:N:0:1
ATGTGCTGCTCGTCCTCCGCTTATTGATATGCTTAAGTTCAGCGGGTATTCCTACCTGATCCGAGGTCAACCTGAAAAAATAGATTTAGAGGTGGCCGGGCCCACAAGACCTTGCAACTCGACGCGTGCTCCGGAAAGCTCAGTGCGAAGAGGGTCCCATGGACGCCCGTCATTGTCTTTGAGACCAGTTGGCCGCGAGCGGTCCAACGCGGTCCAACACCCGAAACGCCCGCGGTAAAGCAGGGTTTTGGAGGGAGGATAATGACGCTCGAACAGGCATGCCCCCCGGAATACCAAGGGGCGCAATGTGCGTTCAAAGATTCGATGACTCAC
+
AABAAFFFFFFBGFGGGGGGGGGHHHHHHHHGHHHHHHHHHHHGGGGGHHHHHHHHHHHHHHGGGGGEHHHHHHHHHHGGHHHHHHHHHHGHGFAFFGGCGGGGGDHFHHHHGHBGHHHHG<GGGGGGGGHHF?DCDHHHHHHFHHGGFGGEEFGHGHGHHHHGGGG?ADFDGFGFGBBFBFEEGGFFGGFFEFFFFFFFFFFFFFFF@DFFF?BB>DEFFFFFF-9GGGGGGGFHFFFHFGFGFGGGHDHHGHD0GHBHHHGDCCCCGDG11GFEHEGCGD?A?GGHGF5HGFGHFFEE2GHGFHE?GGHGDGFGGGEGGFFFFFBDA3AAA
@M02197:102:000000000-ALU3V:1:1101:9024:18365 1:N:0:1
ATGTGCTGCTCGTCCTCCGCTTATTGATATGCTTAAGTTCAGCGGGTATTCCTACCTGATCCGAGGTCAACCTTGTAAAAATGGGTTATAGGACCGTGCCGGGGGACCTTTCGACTCCGTGCGTGCTTGAAAAGCTCGTTGCACCGAGAGTCCCACTGACGCCGTCATTACTTTTGGGACCGGTCGGGGGTGAACCCGGACCTGGGTCCAACAACAAGCCAGGCTTGAGAGGTGATAATGACGCTCGAACAGGCATGCCCTTCGGAATACCAAAGGGCGCAATGTGCGTTCAAAGATTCGATGTCTCAC
+
AABBAFFDFBFBGCG?AFEEAFEHHHHDG5FHBFDGFHHHGGFGGCGCHFHGHG3GFFFDFFC1AEGHHHHHGHHHHBDFGHHHHHGH:HH3EHEG?AEH?EGGGGGGHHHHGGGGGHGHGGCEGGGGHHHHHGHHHFFGHGEHHGCHGEGHHHHGFHGGDFCGA@DFGFFFGGGHCGGGGB;/@GGFHF<0EFEEFHEEBGGEEFGGHHFHFDFGFE6GFFFGEGFGGFFFFE2HFGBF/@ECEEFGABFFFCFFE//CGGFEGFB1FB1FB0AE00113GEAA01BBFGGFGEB1FAFDCB3AA?AA
@M02197:102:000000000-ALU3V:1:1101:17357:18357 1:N:0:1
ATGTGCTGCTCGTCCTCCGCTTATTGATATGCTTAAGTTCAGCGGGTATTCCTACCTGATCCGAGGTCAACCTGAAAAAATAGATTTAGAGGTGGCCGGGCCCACAAGACCTTGCAACTCGACGCGTGCTCCGGAAAGCTCGGTGCGAAGAGGGTCCCATGGACGCCCGTCATTGTCTTTGAGACCAGTTGGCCGCGAGCGGTCCAACGCGGTCCAACACCCGAAACGCCCGCGGTAAGGCAGGGTTTTGGAGGGAGGATAATGACGCTCGAACAGGCATGCCCTTCGGAATGCCAAAGGGCGCAATGTGCGTTCAAAGATTCGATGACTCAC
+
CCCCCFFFFFFDGGGGGGGGGGGHHHGHHHHHHHHHHHHHHHHGGGGGHHHHHHHHHHHHHHHGGGGHHHHHHHHHHHHGFHHHHHHHHHHHHHGHHGGGGGGGGGHHHHHHHHHHHHHGGHGGGGGGGGHHGGGGGHHHHGGEGGGGGGGHHGGHHHHHGGGGGGGGGGGGGGGGGGGGGGGGFFGGGGGGGGFFGGGGGGHGGFFGFGHHHHHGFFFGGGHGFDGGGGGGGHHHHHHHGFGGGHHHHGHHGGHHHHHHGHGGGCEBGGHHHGHHHHHGGGGGGGGHHHHGGHHHHGGGGGHHHHGGGGHGGGGGGGGGGFFFFFFFCCBAA
@M02197:102:000000000-ALU3V:1:1101:7567:18383 1:N:0:1
ATGTGCTGCTCGTCCTCCGCTTATTGATATGCTTAAGTTCAGCGGGTAGTCCTACCTGATTTGAGGCCAAGTTCAAAAAAATTGTCTCCGAGAAGACGGTTGGAAGCACATAGCTTCATTCATGCGCGACACTAAAAGCGTAGATAAATTATCACACCTGAAGCGACTCGCAGAAGCTGCGCTAATGCATTTCAAGGGAGCCGACTGAGATAGCCGGCAAGCCCTCACATCCAAGCTCAACAGAGGTCTTTGACAACCTCTGAGGAGTTGAGAATTTAATGACACTCAAACAGGCATGCTCTTCAGAATACCAAAGAGCGCAAGGTGCGTTCAAAGATTCGATGATTCAC
+
AAAABFFFFFFAGEGGGGGGGGCHGHHHFHHHHHCBGEFFFGHGCGEEFHEBGHEFHHHHHHGHGGGGHGEHHGHHHGGCGHHFGFEHFGGGGCHB3EE>?EFFFHHGHFFHHHHHHHGHHFEFFGGGGGGG9HHFFHH5<DGGHHGHBGGHHHHGBFHGHGGFGACF.;DFGCFFEFFGFFHFDGHHHHHGFHHGF?FADBB=FHGFFFGFFEFFHFGFEEFFGFFFFBGHFHHFBBEGFBF3BCFG@4EHFHHFGHFHFBHFD@?@FHEHHHGHHHHFHHG5GHHHGFBHHHGFHGGBFG5D5HBHHEFHDDGECEECFBE22E?GBGGGF5GGFGFFFFFFFABBA3
@M02197:102:000000000-ALU3V:1:1101:17788:18390 1:N:0:1
ATGTGCTGCTCGTACTCCGCTTATTGATATGCTTAAGTTCAGCGGGTAGTCCTACCTGATCTGAGGCCGTTTGAATAAAAATCCTTCCCCGCAAAGGGGGAGGCGGCTCAAAGCCAGCTACCATGGTCGAGACAAGAAGTTTCCATCACGTCCGTCCTTTGATAATTATCAAAATCCGGAGGGAGAGGGACGTATATCCTTCCTCTAGCATGTGCAGTCCAGCTGATGTATTTCGAGGGAGCCAGTGCAAATGGCAGCCCTCAGTACCGATCCGTCAGCTTCTTTGCAAAAGCTGGCGCTCGAAGAAATTCGCGGCCCTCAGACAGGCATGCTCTCCGGATGTAAGTCCAGGAGAGCGCAAGGTGCGTTCAAAGATTCGATGACTCAC
+
AABA?FFFFFFBCEGGGGGGGGGHHHHHHHHHHHHHHHHGHHHGGGGGGHHHHHHHHHHHHHGGHGFGEEFHGHHGHHGHHHHHHHHGHGGGGGGHHFFGE/EFCGGDFHHHFHFHHGHHHEHFFEHHCGGHGH<CGGF=GHEHBHHHHGGEEFAGDGHHHHHHGGGGGGGGGDFGGFAFD/?FFFEDDDFFFFFFFFBBFFB:GFFFBFFF8GGHHHFHFFHFHHGGCBFFFFGFFFFFHGFHHFG1G1GFHGGHGDF<1F1/F<?GCC?GGGHFHFF?22DFFFFGHFHEFEE?GF?CHHGHHHGEE?GGFGFGEEFGHHGFE3CDHFHDFEGGEFHHFGHHHGG3HFHFHGGGCHHHHGGGEAGGGGGGGGGGFFFFFFFBBCCC
@M02197:102:000000000-ALU3V:1:1101:9446:18364 1:N:0:1
ATGTGCTGCTCGTCCTCCGCTTATTGATATGCTTAAGTTCAGCGGGTAATCCTACTTGATTCGAGGTCGATAATTAATGTATTTATTTTTGGCTAGCAAAAATAAGGATTATATCTGGCTATAACCATGATTGATTATTATCAAGTACGATTTTATATAATAAAATAAATCAATGCGTTCAATATGTATCAATATCATGATCGCTTCAATAATTTTGGGAGATTATTATTTATAACAATAATAAAGCTCCAAGACATTAATATGGATATATTAAAATAAATTAATAAATCTAATTAATAGTAGTTAAACGACGCTCGAACAAGCATTCCTTTCGGAATACCAAAAGGTTCAATGTGCGTTCAAAGATTCGATGA
+
AAAA13311111AEEGGGGGGGGHHGHHHHHHGHGHHHHHHHHGGGG?0FHHGHH1FHHH2FGHHGGHGGA//FF2@G222BBEDDG22F//111BC1110F011BF1111>2BD221B0B<2FFF<<GFHFF12>22BDF>GBF22>CF0GFDD<>@2D@FHGBGGGDGD1A1CG?<1<D,1DFGGD<GHHFGFH<=<=?DAA@>FFF=GG<D<<CC1F2GFGG:2GBGDFBHFFB22>;BFBFB0111222>2E2EHGBFFF2GDF22GBEFF2F2F2@GHHFG@211222GG2F1FF12HFC>?>E/B//0GEGG0GF21GGA00A/GGHHHBGAB0HHFGFE1A11F10A1111B33FDD11FB@1A>11
@M02197:102:000000000-ALU3V:1:1101:6147:18444 1:N:0:1
ATGTGCTGCTCGTCCTCCGCTTATTGATATGCTTAAGTTCAGCGGGTATCCCTACCTGATCCGAGGTCAAACGTGGTAAAAAGCTTATCTGGACGTCAGTATTCCGACTTGGACTCGCAAATTGTGCTGCGCTCCAAGGCCAAAATGCCGGCTGCCAATATCTTTAAGGCGAGTCCAGTCGCAATGGATAGGACAAACACCCAACACCAAGCATAGCTTGAGGGTACAAATGACGCTCGAACAGGCATGCCCCATGGAATACCAAGGGGCGCAATGTGCGTTCAAAGATTCGATGATTCAC
+
AAABBFFFFFFAEGGGGGGEFGEDFFHHFGGHHHHHHHFGHFHGCCEGHHGFGGHHHHFHHHFGEC1CFGHEAEGCEBGGHHGAHBHHHHGHHFFFFFFHHGHHFHGGGGHFHHHFGGGGGF9FFFFG<HEF9EGHHG//FGGHHHGHFGGGGFEHHHHHHFHHHGHHGF?10FGGGH<GFGAFDGGGGGGGHGGGGEF?DAEGGF;DHGHHFDF3GCF?;399HFHG6?B2FGGGEAEDFDBGEGCGGGHHHEFDDFGDE3GF2G?E2AA5BFEAEECAF5GAFFEGFFCFFFF5AA>>>
@M02197:102:000000000-ALU3V:1:1101:26070:18420 1:N:0:1
ATGTGCTGCTCGTCCTCCGCTTATTGATATGCTTAAGTTCAGCGGGTATCCCTACCTGATCCGAGGTCAATCATAAAAAAGTTTGGGGTTCTGGCAGGACACCACCGGGACTCTGTCGCGAGGAGTATTACTACGCGTAGAGCCAGGAGGCACCGCCACTGCTTTTAAGGGCTGCCCTGTGACGGGCAGGCCCCAACACCAAGCTGAGCTTGAGGGGTGATAATGACGCTCGAACAGGCATGCCCCCCGGAATACCAAGGGGCGCAATGTGCGTTCAAAGATTCGATGATTCAC
+
BBBBBFFBFFFBGGGGGGGGGGGHHCHHHHHHHHHHHHHHHHHGGGEGHHHHHHHHGHHHHHHGGGFFHH:<H;HHGHH:GBG%HGG&G:HHHHHHGG:C;HG<H9GG-;;<:HH<HGGGGGGG9GHHH<GH0HG:GGGG;GH;GHG<G;G;HGGGGGGGGGGGGGGGFGGGGGGGGGGGGGGGGGGGGDAGHHGHF?GHHHHHHHHHHHHGEFFHHEHHHFHGGGGDBHGGGFHHHHHHGGGGGGGGHHHHHBHHHHGGDGFFHHHGGE?HFFGGGGGGGGFFFFFFFBBBBB
@M02197:102:000000000-ALU3V:1:1101:12265:18681 1:N:0:1
ATGTGCTGCTCGTCCTCCGCTTATTGATATGCTTAAGTTCAGCGGGTATCCCTACCTGATCCGAGGTCAATCATAAAAAAGTTTGGGGTTCTGGCAGGACACCACCGGGACTCTGTCGCGAGGAGTATTACTACGCGTAGAGCCAGGAGGCACCGCCACTGCTTTTAAGGGCTGCCCTGTGACGGGCAGGCCCCAACACCAAGCTGAGCTTGAGGGGTGATAATGACGCTCGAACAGGCATGCCCCCCGGAATACCAAGGGGCGCAATGTGCGTTCAAAGATTCGATGATTCAC
+
CCDCCFFFFFFCGGGGGGGGGGGHHHHHHHHHHHHHHHHHHHHGGGEGHHHHHHHHHHHHHHHGGGGHHH<<H<HHHHHGGH;(HGGGF;H;HG9HGGGG<HG<HGGGG:GHHHHHHG:GGG9GGHHHHHG<<HGGG-GGGHHHHHHGG-G;FGGGGGGGGGGGGGGGGFGGGGGGGGGFGGGGGGFGGGGFGHGGFFGHHFHFFFEFFHHGGGHHHGHEHHHGGGGGHHDHFGHHHGEFGFGGGGCGHHHHHHHGHHGGGGGHHHHGGGFHFGFGGGGGGGFFFFFFFBBBBB
@M02197:102:000000000-ALU3V:1:1101:19894:18741 1:N:0:1
ATGTGCTGCTCGTCCTCCGCTTATTGATATGCTTAAGTTCAGCGGGTATCCCTACCTGATCCGAGGTCAAAGACGGTAAATAGCTTTATGGTCGCGCCCACGGCACCCCAATGAACGCATTGTACTGCGCGTTGAGGTGCCAGAGACCGCTGCCAATGACTTTGGGGCGAGTCCACGCGCAAAGGCGGGACAGACGCCCAACACCAAGCAGTGCTTGAGGGTGTAGATGACGCTCGAACAGGCATGCCCCACGGAATACCATGGGGCGCAATGTGCGTTCAAAGATTCGATGATTCAC
+
CCCDCFFFFFFCGGGGGGGGGGGHHHHHHHGHHHHHHHHHHHHGGGGGHHHHHHHHHHHHHHHGGGGHHHHHHHGGFHGHHHHHHHHHHGHGHGGGGGGGGGGGGGGGGGGHGHHHHGGGGHHHHHHHGGGG:GHHG>FGHHGHHGHGGGGGGHHHEHHHHHHHGGGGFFHGGGFGGFGFFFFGFFHGGHGFGFGHGGHFFFHGGHHHHHHHGHHHHHGHHHHHFHHFEGCGFHFGFFFGHHHHGGGGGGHFHHHHHGHHFDGGGGGHHHHGGFGFGGGGGGGGGGFFFFFFFBAABA
@M02197:102:000000000-ALU3V:1:1101:12925:18818 1:N:0:1
ATGTGCTGCTCGTCCTCCGCTTATTGATATGCTTAAGTTCAGCGGGTAGTCCTACCTGATTTGAGGTCTAAACTAAAATAGTATTAGAGTGGAGGGAGCGAAAACTTATTACGCATTCCACTTAGTCATTTAAGACGAGCCACTAATGGCAACATCCAAACCTTATAATTAGAAAACTAGTTATAAGAGTCTATATGACACTCAAACAGGCATGCCTTTCGGAATACCAAAAGGCGCAATTTGCGTTCAAAGATTCGATGACTCAC
+
AAAAAFFFFFFCGGGGGGGGGGGHHHHHHHHGHHHHHHHHGH;GGGGGGHHHH/HHHHHHHHHHGHHHHHHHHHHHGHHHHGHHHHHHHGHGHHGHGGGGGGGGHHHHHHHHGGGGGFHHHHHHHHHBGGHHHHHHHHGFHHHHHHHHHGHHHHHHHHHGHHHHHHHHHHHHGHHHHGHHHHHHHHHHHHHHHHHHHHHHGHHHHHHHHHGHHHHGGGGHHHHHGFGHHHGGGGGHHHHGGGGHGGGGGGGGGGFFFFFFFCBBBA
@M02197:102:000000000-ALU3V:1:1101:19113:18814 1:N:0:1
ATGTGCTGCTCGTCCTCCGCTTATTGATATGCTTAAGTTCAGCGGGTATCCCTACCTGATCCGAGGTCAACCTTAGAAATGGGGTTGTTTTACGGCGTAGCCTCCCGAACACCCTTTAGCGAATAGTTTCCACAACGCTTAGGGGACAGAAGACCCAGCCGGTCGATTTGAGGCACGCGGCGGACCGCGTTGCCCAATACCAAGCGAGGCTTGAGTGGTGAAATGACGCTCGAACAGGCATGCCCCCCGGAATACCAGGGGGCGCAATGTGCGTTCAAAGATTCGATGACTCAC
+
BBBABFFFFFF?EGGGGGGGGGGHHHHGHHGHHHHHHHHGHHHGGGGGHHHHHHHHHHHHHHHGGGGGHHHHHHGHHHHHHHHGGGGFHHHHHFGGGGGGGGHHHGGGGGGHGGHHHFHHCGFFGHHHHHGHHHGGGGGGGGHHGFFGGGHHHGFHHHHGFFFFGFGGGBFEFEEGGGGCCFFFFGDFFEDAFFHFHFGGGGGGFGHGGFGHHGGBHFBFHFHGGFGGHGGHHHHHGHGHEGGGGFGHHHHHHHCGFFGGGGGHHHHGGGGHGGGGGGGGGGFFFFFFFBCCBA
@M02197:102:000000000-ALU3V:1:1101:16320:18812 1:N:0:1
ATGTGCTGCTCGTCCTCCGCTTATTGATATGCTTAAGTTCAGCGGGTATCCCTACCTGATCCGAGGTCAAGAGCAAAAAATTAGGCTTGTGGACGCCGCCATGCTGGCAGGAAGTGCAAATTGTGCTGCGCTCCAAGACCAGTATGCCGGCTGCCAATTGCTTTAAGGCGAGTCCACGCACAAGGCGGGACAAACACCCAACACCAAGCAGAGCTTGAGGGTACAAATGACGCTCGAACAGGCATGCCCCATGGAATACCAAGGGGCGCAATGTGCGTTCAAAGATTCGATGACTCAC
+
BBCABFFFFFFCGGGGGGGGGGGHHHHHHHHHHHHHHHHHHHGGGGGGHHHHHHHHHGHHHHHGGGGHHHHHHHHHHGHGHHHHGHHHGFHFHHDFGGGGGGHHHHGGHGGGHHCGHGHHEHHHHGHHHGGGGGHHGGFHHHHGGGHHHGGGGGHFGGGFHHGHGFHGHHGHCGGFGHEFGGGGGGGGGHHHGGGGGHHFHFFGHGHHHHHHHGFGGHHHHHHHFGFGEEGGHHGHHHFGGGHGGGGHFHHHGHGHHGHHFHGGGGGHHHG2EAFHGDFGGGGGGGFFFFFFFBBBBB
@M02197:102:000000000-ALU3V:1:1101:10173:18924 1:N:0:1
ATGTGCTGCTCGTCCTCCGCTTATTGATATGCTTAAGTTCAGCGGGTATTCCTACCTGATCCGAGGTCAACTTTCAGAAGTCGGGGGTTTTCCGGCGTGGCCGCCGCCGCTCCCAGCTGCGAGGTTGTGCTACTACGCAGAGGTACACGGGCGGGGCCGCCACTGTATTTCGGGGCCGGCCGGTGAAGGCCGATCCCCAACGCCAGGCGCGGGAGCCTGAGGGTTGAAATGACGCTCGGACAGGCATGCCCGCCAGAATGCTGGCGGGCGCAATGTGCGTTCAAAGATTCGATGATTCAC
+
AABAAFFFFFFBGGGGGGGGGGGHHHHHHHFHGHHHHHHHHHGGGGGGHHHHHHHHHHHHGHHGGGGHHHHHHH.;HE0HH<FGGGGGGG;H<GF/C;G;GH;GGGGGGG;GG9HHHHHHGGGGGHH99HHHHGGGGGFD3GGFFG;GGGGGFFFFFFFFFFFFFFFFFFFGDFFFFFCFFFGHFFFGGFFFFFFFFFFFFFHFFFFFFFFFHHGFFFGEGHHHFHHGHGFGFFDCGFHHHFGFEHGGGGGGHHFHHFHGACGGCGGGGHFHHCGEGHGFFFGGGGGF>FFFFFFBAAAA
@M02197:102:000000000-ALU3V:1:1101:16090:19094 1:N:0:1
ATGTGCTGCTCGTCCTCCGCTTATTGATATGCTTAAGTTCAGCGGGTAGTCCTACCTGATTTGAGGTCAAATTGTCAAAAGTTGTCTTTGCAGACGGTTAGAAGCAAGTCTAAACCCCTTCCACGGCGTAGATAATTATCACACCAATAGACGGAGCTTAGTGAACTCGCTAATGCATTTCAGGGGAGCAGACCGCACAGAGGCAGCCTACAAAAACCCCCACATCCAAGCCTTACACAGATTCATTACAAAACTGGTGAGGTTGAGAATTTAATGACACTCAAACAGGCATGCTCCTCGGAATACCAAGGAGCGCAAGGTGCGTTCAAAGATTCGATGATTCAC
+
BBCCCFFFFFFCGGGGGGGGGGGHHHHHGHHHHHHHHHHHHHGGGGGGGGHHHHGHHHHHHHGHGHHHHHHHHHHHGHHHHHHHHHHHHGHHHHHGGGGGHFHHGHHHHHHHHHHHGGGHHGHHGGGGFGGGHGHHHHHGHHHHGHHHHHHGGHHGGHHGHGGHHHGHGGHHHHGHHHHHGFHHHHGHGHHHHHGGHHGGHGFGHHGGGGGGGGGFGFFFGHHHHGGHGFGGHHHHHFHFHHHGHHFHHHFG3GFGHHHHFHGHFHHEHGGHHFGHHGHGGHHHHHHFHHHHHGCGFGHHHHHHHGHHG2GGGGHGFHGGGGHGGGGGGGGGGFFFFFFFBABB@
@M02197:102:000000000-ALU3V:1:1101:10252:19130 1:N:0:1
ATGTGCTGCTCGTCCTCCGCTTATTGATATGCTTAAGTTCAGCGGGTAATCTTACCTGATTTGAGGCCAGAAAGGAATACATAAAGAATTATGTATGTGTGTGTTTGTTTGGTAGCAGATGACAAAAGCACAAGATTTTTATGGGTTTGCCTTAACAAAAATCTATGGCTGACACTCATCCACTCATACTTTTAAGGCAAGGTGATACAAAGAGGCTAATCTCATCACCAAGCCCAAGGACCCGTTAAAAGAATTTTTCATAAAAAAAAACCTTTTAATGGAGATATTCACGACACTCAAACAGGCATGCTCCGAGGAATACCAAGGAGCGCAAGATGCGTTCAAAGATTCGATGACTCA
+
CCCCCFFFFFFCGGGGGGCGGGGHHHHGHHHHHHHHHHHHHHGGGGGGHGHHDGHHGBHHHHHHGHGGHHHHGHHHGHGHHHHHGBHHGHHHHHHHF4GGHFGHHHGHFFHG?FHFEFGGFHHHHHFGGHFHGHFHGHHHHHGHFHGGGHFHHHHHHHHHHHHFGHGFFHHHCGGHHHGGFDFHHFHHHHHHHHHFHHGHHFHHHFHHHHGHHHFGHHHHGCGHDEBGGHHHEHHHHHGFDEAHHHHHHGHHHGHBGHGFEGGGGGGHGFGGFHHHHHHHFHHHHHGGGFGHHHHGHHHHFHHHFHHHGGGGGHHHGHHFFHHHHGGFGFGBHGGGGGGGGGGGGGGGFFFFFFFACCBB
@M02197:102:000000000-ALU3V:1:1101:20180:19149 1:N:0:1
ATGTGCTGCTCGTCCTCCGCTTATTGATATGCTTAAGTTCAGCGGGTATCCCTACCTGATCCGAGGTCAATCATAAAAAAGTTTGGGGTTCTGGCAGGACACCACCGGGACTCTGTCGCGAGGAGTATTACTACGCGTAGAGCCAGGAGGCACCGCCACTGCTTTTAAGGGCTGCCCTGTGACGGGCAGGCCCCAACACCAAGCTGAGCTTGAGGGGTGATAATGACGCTCGAACAGGCATGCCCCCCGGAATACCAAGGGGCGCAATGTGCGTTCAAAGATTCGATGATTCAC
+
CCBCCFFFFFFBGGGGGGFGGGGHHHHHHHGHHHHHHHHHHHHGGGGGHHHHHHHHHFHHHHHGGGGHHHH0H'HHHH;:GHF;GGGGGGH;HHGHG;;G;HG<HGGGG:GHHHGH<G<G:GG9&HGGHHHH<;G99G9GGHH;<HH:G:GGHGGGGGGGGGGGGFGGGFFGGGGGGGGFGGGGGGGFGFGFFHFFFGGHHFHFFGFFHHHGGGHHHHHHHHHGGGGGHHFFHHHFHHFFGGGFFGGGHHGHGHGGGHGGGGGFG5GGGFGHGGGGGGFFGGFFFFFFFCBBCC
@M02197:102:000000000-ALU3V:1:1101:11652:19196 1:N:0:1
ATGTGCTGCTCGTCCTCCGCTTATTGATATGCTTAAGTTCAGCGGGTATCCCTACCTGATCCGAGGTCAATCATAAAAAAGTTTGGGGTTCTGGCAGGACACCACCGGGACTCTGTCGCGAGGAGTATTACTACGCGTAGAGCCAGGAGGCACCGCCACTGCTTTTAAGGGCTGCCCTGTGACGGGCAGGCCCCAACACCAAGCTGAGCTTGAGGGGTGATAATGACGCTCGAACAGGCATGCCCCCCGGAATACCAAGGGGCGCAATGTGCGTTCAAAGATTCGATGACTCAC
+
ABCCCFFFFFFBGGGGGGGGGGGHHGFHHHGHHGHHHHHHHHHGGGGGHHHHHHHHHHHHHHHGGGGHHH<(H%HHHHH:GHHHHGG99:9/HHHHGGGH<HG<H/FGG/GH<HH<HG;G8GGG;G:HH<HH;FFGG/GGGH99HH8HGG;GHGGGGGGGGFFGGGGGGGGGGGGGGGGGGGGGGGGGGGGGHHGHFHGHHHHHHHHHHHFGFFHHHHHHGHHGGGFFHHDFHGHHHHGHGGGGGGGHHHHHHGHHHHGGGGGHGHGGGGGHGGGGGGGGGGFFFFFFFCCCCC
@M02197:102:000000000-ALU3V:1:1101:25963:19234 1:N:0:1
ATGTGCTGCTCGTCCTCCGCTTATTGATATGCTTAAGTTCAGCGGGTAGTCCTACCTGATTTGAGGTCAAATGTCAAAGTATTATCCTAACGGACGTTTAGAAGCTGAACTTCAATACAGCGCATACATCCTAGGCGTAGATAATTATCACACCAGAGCGACGCACAAGAGTTCCGCTGATGTATTTAAGAGGAGCCGGATTCCTAAGAACCCCGCATATAGTCCTCCAAATCCAAGCCTTAAATCAGACAAGCTGATCGAAGGTTGAGAATTTAATGACACTCAAACAGGCATACCCTTCGGAATACCAAAGGGTGCAAGGTGCGTTCAAAGATTCGATGATTCAC
+
BBBAAFFFFFFBGGGGGFFGGGGHGCGHFHHGHHHHHHHHBGDGGFCGFHHHHHHHHGHHHHHHGGFHFFHHHHHHHHFFHHHHHHHHHHHGGGGEFGHHFGFHHHH3EHFGHHHHGHHHHGGGFGHFFHHFHHHHG?BDFFCDGHGFFHHHHGHHG<HCFGGHGGGEHFHDBDHDDFGDHHHHHGHGHHHHEGGGFGGHFGGGGEFFFGB/GGHHGGBGFHGFBBGFFGFBFGHGHGGFFHFF@G2BBBGHHHAG2F/@1B00BHF21F2D1HFF221DGGGEBB1EA12HFHGEEE/GHGFBF10BBFFHEHHGC1CG000EFGBDGFE3EEA1FFFFF3>111>
@M02197:102:000000000-ALU3V:1:1101:7335:19277 1:N:0:1
ATGTGCTGCTCGTCCTCCGCTATTGATATGCTTAAGTTCAGCGGGTATCCCTACCTGATCCGAGGTCAAACGTGGTAAAAAGCTTATCTGGACGTCAGTATTCCGACTTGGACTCGCAAATTGTGCTGCGCTCCAAGGCCAAAATGCCGGCTGCCAATATCTTTAAGGCGAGTCCAAACGCAATGGAGAGGACAAACACCCAACACCAAGCATAGCTTGAGGGTACAAATGACGCTCGAACAGGCATGCCCCATGGAATACCAAGGGGCGCAATGTGCGTTCAAAGATTCGATGATTCAC
+
BCCCCFFFFFFCGGGGGGGGGGGHHHHGHHHHGHHHHHHHHHGGGEFHGHHGHHHHGHHHHHGGCEHHHHHGFGGHHHHHHGHHHHHGHFHHHGGGEGHHHHHHHGGGGHFGHHHGGHHHHHGHHGHHHGGGGGHGHFHHHHHG<GGHHGGGCGHHHHHHHHHGHHHGHHHGCGHHHHEGHHHGHHHGHHHGFHGFGFGHHGGFHGFFHGHHGHHHGFHEFHHFHHHHHFEFFF2AGHHHHHHHHHGGGGHGHFHHGHHHHHGHCGGGGGGHGEAFCHGGGFFFGGFGFFFFFFFBABBA
@M02197:102:000000000-ALU3V:1:1101:26146:19347 1:N:0:1
ATGTGCTGCTCGTCCTCCGCTTATTGATATGCTTAAGTTCAGCGGGTATCCCTACCTGATCCGAGGTCAATCATAAAAAAGTTTGGGGTTCTGGCAGGACACCACCGGGACTCTGTCGCGAGGAGTATTACTACGCGTAGAGCCAGGAGGCACCGCCACTGCTTTTAAGGGCTGCCCTGTGACGGGCAGGCCCCAACACCAAGCTGAGCTTGAGGGGTGATAATGACGCTCGAACAGGCATGCCCCCCGGAATACCAAGGGGCGCAATGTGCGTTCAAAGATTCGATGATTCA
+
BBC?AFFFFFFCGGGGGGGGGGGHHHHHHHHHHHHHHHHHHHHGGGGGHHHHHHHHHHHHHGHGGGGHHH<<H<HHHHHGGD;;HGG:GG;0HHH:G:8GHHG<HGGG9::;HHF<HG:GGGGGG:H;H<H<;:D9G9:GGHHH0HH<GGG;HGGGGGGGGGGGGGGGGGGGGGGGGGGGGGGGGFGGGGBGHHACFEGHHHHGHGFGFHFGGGHHGFHHHGHGGGGGGFGGGHHHHHFHEGFGFGGHFFHHGHHGHHGGGGGHHHCGEEGGGGGFGGBEGFFFFFFFBBAA?
@M02197:102:000000000-ALU3V:1:1101:16015:19382 1:N:0:1
ATGTGCTGCTCGTCCTCCGCTTATTGATATGCTTAAGTTCAGCGGGTAGTCCTACCTGATCTGAGGTCAAATCAAGAGTGCATTGACTGCGGTTTAGAGTGCAGACGGAGACAACTGATGTTTCGCCACACTAAGGCATTTAAGGAAGGCCAGAGGCGATCCCAAAGCTCAATGACGGTCAAGAAACCGCCAGAGAGAAGGTCTAATGACACTCAGACAGGCATACCCTTCGGAATACCAAAGGGTGCAAGGTGCGTTCAAAGATTCGATGAGTCAC
+
>ABAA5DFFFFAGGGGGFECEEEHGFHHGGFFHHHHHHHHCGHGC2ECFGBGHHFFEFE959HFGG;EFGHHGHFEFFFFFD@D8FFGDF1/EED3GBE4FBFGFHGGEECE=BFGH7GHHG4CFCCFF6FGBFHHBGF@2@FDHGFCFGEACB<?EC1AFAHFGF9B1CFCGGHH?GFD@C1EEGBE1G@@AF1FDGEFG:BCBHFH8HHFGF2C8HHF2FBGFEEE9GGFHHFFFFBF0A0CGHCGFB00AA111GFA3G?C1B113@1B1>1>>
@M02197:102:000000000-ALU3V:1:1101:11486:19406 1:N:0:1
ATGTGCTGCTCGTCCTCCGCTTATTGATATGCTTAAGTTCAGCGGGTAGTCCTACTTGATTTGAGGTCAAAATGCACTGTTTTGAACTAGAACAGGTTTATTTGTGTTTTAAAAAGCCACCGTTACTAAACATCCGTTTGCGTCACTATCGAAAAGTTCTACAACGATAGCTCAAGCCGCAAAGGTACTTTATGGGTGCTTGTTACATTTCAGCCGAGTCGTGACCTTACTTAAAAAGCCTGACAAACAGCCATGATCCAAACCCCAGACTGCCAACTGTTACATTGGCGGGGTTGAGAAGGTTTGCGACACTCAAACAAGCATGCTCTTAGGAATAACCCAAGAGCGCAAGGTGCGTTCAAAGATTCGATGACTCAC
+
BCCCBFFFFFFBGGGGGGGGGGGHHHHHGHHHHHHHHHHHHHHGGGGGGHHHHHHHHHHHHHHHGHHHFHHHHHHHHHHHHHHHGHHHHHHHHHHHHHHHHHHGHHHHHHHHHHHGHHHHHGHGGGHHHHHHHHHGFGHGGGGGGGHHHHCHHGGHHHHHHHH;HGGHGGFGHHHHGGGGHHGHE:4HHHHHHHFHHHHHFFHHGHGGGGGGGGFGGGGGHGGEGGGGHHGGFHHHGHGHGGFHHG0EEHHEHCHHGGGFE?/HFGHGHGHHHHHGHHHGFHHHCGGGFGGHHHHHHGGGFHCFGFGHHGDGHHHGFCHHHHHHHHHGHHEHHHHFGGHHGHHGGGGHHHHGGGGFGGGGGGGGGGFFFFFFFBBAB@
@M02197:102:000000000-ALU3V:1:1101:7470:19431 1:N:0:1
ATGTGCTGCTCGTCCTCCGCTTATTGATATGCTTAAGTTCAGCGGGTATCCCTACCTGATCCGAGGTCAATCATAAAAAAGTTTGGGGTTCTGGCAGGACACCACCGGGACTCTGTCGCGAGGAGTATTACTACGCGTAGAGCCAGGAGGCACCGCCACTGCTTTTAAGGGCTGCCCTGTGACGGGCAGGCCCCAACACCAAGCTGAGCTTGAGGGGTGATAATGACGCTCGAACAGGCATGCCCCCCGGAATACCAAGGGGCGCAATGTGCGTTCAAAGATTCGATGATTCAC
+
AABBBFFFFFFAGGGGGGGGGGGHHHHHHHHGHHHHHHHFHHHGGGFGHHHGHGHHGHHHHHHGGFGHF:8:HHHHHHF8GHHHHGG;G;H;HH9;GGGH<HG<H:GGGGGHHHH<GGHG:GGGGHHHHH<<<HGGG9:GGHGH;HHGG:GGHGGGGGGGGFGGGGGGGGFGGGGGGGFFCGGGGGGFGFFGHHFEGHGGHHHHHHHHFHGGGGGHHHHHHHHGGGFFHHFFFFHHGHHGGGGFGGGHHHHHHHHHHHGGGGGFFDHGGGGGGGGFGGFAFBFFFFFFFBBBA3
@M02197:102:000000000-ALU3V:1:1101:12244:19491 1:N:0:1
ATGTGCTGCTCGTCCTCCGCTTATTGATATGCTTAAGTTCAGCGCGTAGTCCTACCTGATCTGAGGTCAATAAGTTTGTTAATTCTGTTGAGACAAGGCTCAGCAGGGTTGACGGGCGGCACCTGTTAGGATTTTTGTCACAGCAAGAACAGGACAGTGAGTTGGACAAACCTAGAACACTGTCAAGTCCGGACAATAGGGCCGTACGATTCAACTTAGAGCGGGCAAGTCTACTATGATGCAGAACTTGCTCCTCTCAACTTCCACTGAAACCAACACTATCTTGCACCAGGGCACGATAGAGACGGCGGGAGAGTTTAATGACACTCAAACAGGCATGCCCTCCGGAATACCAGAGGGCGCAATGTGCGTTCAAAGATTCGATGATTCAC
+
CCCCBFFFFFFCG?EFGGGGGGGHHHHHHGHHHHHHHHHGHHHGGGGGGGHHHHHHHHHHHHHHHGHHHHHHHHHHHHHHHHHHGHHHHHHHHHHHHHHHGHHGGHHGHGGHHGGGCGGGGGGHHHHHGGFGHHHHGHHHHHHGGEHHHGHHHHHHGGHHHHHHHHHHHGHGHGHGHHHHHHHGGGGGGGGGGGHGGGGGFFGGGFGHFHGGGEFEFHGFFFADHGGHHHFFGHHHHHGEFFGHHHHFHHGFGGHHFHHHHHEHHHHGHHHBGEF4HHHHBEHFFEHHHGHFHGGFEHHGHHFGGFGGGFHHHGHHHHHHGHGDGHFFEHFHHGBGHGGGGGGGGHHGHHG5HHHGGGFFEHHFHFGFGHGGGGGGGGGGFFFFFFF@BBAB
@M02197:102:000000000-ALU3V:1:1101:8460:19505 1:N:0:1
ATGTGCTGCTCGTCCTCCGCTTATTGATATGCTTAAGTTCAGCGGGTATCCCTACCTGATCCGAGGTCAATCATAAAAAAGTTTGGGGTTCTGGCAGGACACCACCGGGACTCTGTCGCGAGGAGTATTACTACGCGTAGAGCCAGGAGGCACCGCCACTGCTTTTAAGGGCTGCCCTGTGACGGGCAGGCCCCAACACCAAGCTGAGCTTGAGGTGTGATAATGACGCTCGAACAGGCATGCCCCCCGGAATACCAAGGGGCGCAATGTGCGTTCAAAGATTCGATGATTCAC
+
BBBBBFFBFFFBCEEEBGGGFGGGHGHHHHGGHHHHHHHGHHGGGGGGHHHHHFHHHGHGHHEGGGGHHH<-G<HHHHHGGFG<HGGGA8HHGHH:GGGHHHG<H;GGG+F;HHH<HG9GGG99GGHHH0H<HHGGGGGFEHHHHHH9GGGGHGGGGGGGGGGGGGGFFGGGGGGGGGGGGGGGFGGGGFGFHHGHFFGHHHHHFGHGHHHHHGHHGGHHHHHGGGFADGDHHHHGHHHHGGGGGGEBHHHHHHHHGHFFGGGHFHGGGGGGGGGGGGGGGGFFBFFFFBBBBA
@M02197:102:000000000-ALU3V:1:1101:18746:19506 1:N:0:1
ATGTGCTGCTCGTCCTCCGCTTATTGATATGCTTAAGTTCAGCGCGTAGTCCTACCTGATCTGAGGTCAATAAGTTTGTTAATTCTGTTGAGACAAGGCTCAGCAGGGTTGACGGGCAGCACCTGTTAGGATTTTTGTCACAGCAAGAACAGGACAGTGAGTTGGACAAACCTAGAACACTGTCAAGTCCGGACAATAGGGCCGTACGATTCAACTTAGAGCGGGCAAGTCTACTATGATGCAGAACTTGCTCCTCTCAACTTCCACTGAAACCAACACTATCTTGCACCAGGGCACGATAGAGACGGCGGGAGAGTTTAATGACACTCAAACAGGCATGCCCTCCGGAATACCAGAGGGCGCAATGTGCGTTCAAAGATTCGATGATTCAC
+
ABBA?FFFFFFCGGGGGGGGGGGHHHHHHHHHHHHHHHHHHHGGGGGGGGHHHHHHHHHGHHHHGGHHHHHFHHHHHHHHHHHHHHHHHHHHHHHHHHHHGHEHHHGGHFGHHGGGGGGGGHHFHHHHHHHHHHGHGHHHHHHGHHHHHGHHGFGHEGHBFHHHHHGHHHEGHHHEHF:FFFHHHHHHHGGGGGHFGHGHHGGGGGGHGHHGGGGGGGGEFGEGFFHGHGGHHHGFFFHHHHHHFDCFFG?FCHFGHFGFF?DHG3DFFGHGHHFGGFHFFFFFG3FFHGHHHFHEGHHHHHGGEGGGGHHHGHGHHFHHHHHHHHGHFHFHGGAB1HGGGFGGGHHHHHHHHHHFGGDGGHCGHGGGGHGGFFGGGGGGFFFFFFFBBBAB
@M02197:102:000000000-ALU3V:1:1101:14677:19527 1:N:0:1
ATGTGCTGCTCGTCCTCCGCTTATTGATATGCTTAAGTTCAGCGGGTATCCCTACCTGATCCGAGGTCAACCTTGTAAAAATAAATGGGTTGAGGCCGGGCTGCGAGACCTTGCAACTCAGTACGTGCTTTGGAAAAGCTCGTTGTACCGAGGGTCTCACAGACGCCGTCATTGTCTTTGGGACCGACCGCGGACGAACCGCGGTCAGAGTCCAACACCAAGCCGGGCTTGAGGGTTGATAATGACGCTCGAACAGGCATGCCCACCGGAATACCAGTGGGCGCAATGTGCGTTCAAAGATTCGATGACTCAC
+
BCCCCFFFFFFDGGGGGGGGGGGHHHHHHHHGHHHHHHHHHHHGGGGGHHHHGHHHHHHHHHHGGGGHHHHHHHHHHHHHFHHHHHHHHHGGHHHGGGGGGGGGGGGGGGHHGHHHHHHHHHGHGHHHGHHHHHHHGHHHHGGGHGHHGGFEGFGGHHHHHHEHGFGHFFHHGGGGGHGHGGEGFGGGGGGGGGGFFFGGGGHHGHHFFGHHGFFFFGFGGGGGHGHHFHHHGHHHHGHHGHFGGEGGHGHHHHHHGHHHGGFGGGHGHHHHGHHHGGGGGGHHHHGGFGGFGCGGGGGGGFFFFFFFABAAA
@M02197:102:000000000-ALU3V:1:1101:15599:19507 1:N:0:1
ATGTGCTGCTCGTCCTCCGCTTATTGATATGCTTAAGTTCAGCGGGTATCCCTACCTGATCCGAGGTCAACCTTAGAAATGGGGTTGTTTTACGGCGTAGCCTCCCGAACACCCTTTAGCGAATAGTTTCCACAACGCTTAGGGGACAGAAGACCCAGCCGGTCGATTTGAGGCACGCGGCGGACCGCGTTGCCCAATACCAAGCGAGGCTTGAGTGGTGAAATGACGCTCGAACAGGCATGCCCCCCGGAATACCAGGGGGCGCAATGTGCGTTCAAAGATTCGATGATTCAC
+
CCCDCFFFFFFCGGGGGGGGGGGHHHHHHHHHHHHHHHHHHHHGGGGGHHHHHHHHHHGHHHHGGGGHHHHHHHHHHHHHHHHGGGGGHHHHHGGGGGGGGHHHHGGGGGGHGGHHHHHHGGGGGHHHHHHHHHHGGGGGGHHHGFGGGHHHHHHHHHHGGGGGGGGGGFGGFGGGGGGGGGGGGGGGGGGGGFHHHGFGGHGGGHHGHHHHHHGHHHHHHHHGGGGGHGGHHHGHHHGHGGGGGGGHHHHHHHHGGGGGGGGHHHHGGGGHGGGGGGGGGGFFFFFFFCCCCC
@M02197:102:000000000-ALU3V:1:1101:9703:19530 1:N:0:1
ATGTGCTGCTCGTCCTCCGCTTATTGATATGCTTAAGTTCAGCGGGTATCCCTACCTGATCCGAGGTCAACCTTAGAAATGGGGTTGTTTTACGGCGTAGCCTCCCGAACACCCTTTAGCGAATAGTTTCCACAACGCTTAGGGGACAGAAGACCCAGCCGGTCGATTTGAGGCACGCGGCGGACCGCGTTGCCCAATACCAAGCGAGGCTTGAGTGGTGAAATGACGCTCGAACAGGCATGCCCCCCGGAATACCAGGGGGCGCAATGTGCGTTCAAAGATTCGATGATTCAC
+
AACBCFFFFFFCGGGGGGGGGGGHHGHHHHGHHHHHHHHHHHHGGGGGHHHHFHHHHHHHHHHGGGGHHHHHHHGGHGHHHHHGEGGGHHHHHGCGGGGGGHHGHFGGGGGHGGHHHHGHGGGGGHHHHHHHHHHGGGGGGHHHGGGGGHHHHHFGHHHGGGGGGGGGGGGGGGGGGGGGGGGGGGGGGGGGGGHHHFFGGHGGGHHGHGHHHHHGHHHGFFFGGGGGHHGHHHHHFFFGGGGGGFAHHHHHHGGGGGGGGGGGHFHGGGGHGGGGGGGGGGFFFFFFFBABAA
@M02197:102:000000000-ALU3V:1:1101:10063:19569 1:N:0:1
ATGTGCTGCTCGTCCTCCGCTTATTGATATGCTTAAGTTCAGCGGGTATCCCTACCTGATCCGAGGTCAATAATAAAAAAGTTTGGGGTTCTGGCAGGACACCACCGGGACTCGGTCGCGATGAGTATTACTACGCGAAGAGCCAGGAAGCACCGCCACTGCTTTTAAGGGCTGCCCTGTGACGGGCAGGCCCCAACACCAAGCTGAGCTTGAGGGGTGATAATGACGCTCGAACAGGCATGCCCCCCGGAATACCAAGGGGCGCAATGTGCGTTCAAAGATTCGATGATTCAC
+
AAA?AFFFFFFAA?1EG1AE00A1333332222A21B2AFD21EEGGCA1FHCAA0G1EF1FBE/E/>1F:0F(DF;1@2#:B&BF?99701B66/5/?/:0/;;3/B9/6;F+6&49+</#<@/?$D10<0;DC5C#@9.<=CCFEE#;9AG@ACGBFBABFFBFFFFECEFGGFEFFBFFE9FC?.A@-?.;C;AHGGEFHHFFFG;<CCFA;/DGGFDHGGCFFFB/A1@1FDF1FA/>//EA/F22FF1F100HEGE0GHHEF00A0CBGBGGBGAF11C3BFFD11111
@M02197:102:000000000-ALU3V:1:1101:9717:19541 1:N:0:1
ATGTGCTGCTCGTCCTCCGCTTATTGATATGCTTAAGTTCAGCGGGTATCCCTACCTGATCCGAGGTCAACCTTAGAAATGGGGTTGTTTTACGGCGTAGCCTCCCGAACACCCTTTAGCGAATAGTTTCCACAACGCTTAGGGGACAGAAGACCCAGCCGGTCGATTTGAGGCACGCGGCGGACCGCGTTGCCCAATACCAAGCGAGGCTTGAGTGGTGAAATGACGCTCGAACAGGCATGCCCCCCGGAATACCAGGGGGCGCAATGTGCGTTCAAAGATTCGATGATTCAC
+
AA?AAFFFFFFBGGGGGGGGGGGHHCFHHHFHHHBFGHHHHHFGCEGGGHHFHHHHHHGGHHHGGGGHHHHHHFGFHFHFHHGGGGB1FHEGHGFGGGGGGHHHGFGGGG;HGGGHHFFHGGCFGHFGFHGHHGEA@GGGFHHGGFFFEFGHFGHHHHHGGFCDFFGFGFFEDACFGGFGGGFG@GGGFFFFFFFGGCFFFHFCEHGGHFGGFFFFHGDHGHHFGGGGHGDF1FF<FFHGD@BEFF0GE5F5FHGAE2?E?CGGBFHEEEEFBGCGFDGEFFBBFFBFBAAA>?
@M02197:102:000000000-ALU3V:1:1101:15004:19598 1:N:0:1
ATGTGCTGCTCGTCCTCCGCTTATTGATATGCTTAAGTTCAGCGGGTATCCCTACCTGATCCGAGGTCAACCTTAGAAATGGGGTTGTTTTACGGCGTAGCCTCCCGAACACCCTTTAGCGAATAGTTTCCACAACGCTTAGGGGACAGAAGACCCAGCCGGTCGATTTGAGGCACGCGGCGGACCGCGTTGCCCAATACCAAGCGAGGCTTGAGTGGTGAAATGACGCTCGAACAGGCATGCCCCCCGGAATACCAGGGGGCGCAATGTGCGTTCAAAGATTCGATGATTCAC
+
CCCCCFFFFFFCGGGGGGGGGGGHHHHHHHHHHHHGHHHHHHHGGGGGHHHHHHHHHHHHHHHGGGGHHHHHHHHHHHHHHHHFGGGGHHHGHGGGGGGGGHHHHGGGGGGHGGGHHHHHGGFGGHHHHHHHGHHFFGGGFHHHGGGGGHFFHHHGGGFGGGGGGGGGGFGGGGBFFFGGGFGGGGGGGGGGGGHHHFHGGHGGGHHGHHHHHHHHHH;HHHGGGGGGHHGHHHHHGHHHGGGGGGGHHHHHHHGGGGGGGGGHHHHGGGGGGGGGGGGGGGFFFFFFFBCBBB
@M02197:102:000000000-ALU3V:1:1101:9309:19639 1:N:0:1
ATGTGCTGCTCGTCCTCCGCTTATTGATATGCTTAAGTTCAGCGGGTATTCCTACCTGATCCGAGGTCAACCTGAGAAATAAAAGGTTAGACCGGCCCGACGAGACCTTGCAACTCCCCGCGTGCCTCGAAAGACTCGTTGCGAAGAGGGTCCCACGGACGCCGTCATTGTCTTTGAGACCAGTTGCGGACGAACCACAACGCGGCCCAACACCCAGCCCGAAGGTTGGAGAGAGGATAATGACGCTCGAACAGGCATGCCCACCGGAATACCAGTGGGCGCAATGTGCGTTCAAAGATTCGATGACTCAC
+
ABBCCFFFFFFCGGGGGGGGGGGHHHHHHHHHHHHHHHHHHHHGGGGGHGHHHHHHHHHHHHHGGGGHHHHHHHHHGHHHHHHHHGGGHHHHHGGGGGGGGGGGGGGEHHHHHHHHGHGGGGGGGHFHGFFGGHGHHGHGHGGGEGGGGGFHHHEHGGGGGGGHHHFHHHHFHFFHHHFHFFFFGGFGFFFAFGGGGGEFGGFHGGHGGFGGGGGFGFGHHHHGGHHHHGGHHHHGHHBGGGGGGHFGGHHHGHHGGHGFFFEGHGHHHHHHHGGGGGGGHHHHGGGGHGGGGGGGGGFFFFFBFFBBA3A
@M02197:102:000000000-ALU3V:1:1101:7606:19647 1:N:0:1
ATGTGCTGCTCGTCCTCCGCTTATTGATATGCTTAAGTTCAGCGGGTATCCTTGTCTGATCTGAGGTCAAAACTTGATAAAAGCTGTTGACAGGCGGCCGTCACCTCTACGTCGACGATGGCAAATGTTACTACGTCGTGATCGGTGTCGGTTCGCTCGTACCACGTTAGGGGCGCTGCCTTGACGGCTGCGGACCCCAAGACCTCCAGAGGCAAAATAGCCAAAGGGGGGTGGGTACTGACGCTCAGACAGACATGCCCTTCGGAATACCAAAGGGCGCAATGTGCGTTCAAAGATTCGATGATTCAC
+
AAAABBFFFFFAGGGGGGGGGGGHHHHHHHHHHHHHHHHHHGHGGGGGHHFHHHGFHHHHHHHHGGHHHHHGHHHHHHHHHHHHHHHHHHHHFGGGGGGGGGGGHHHHHHGFHGFGGG7GGHGHFGHBGHHHHHGGGCGDFHHGG?EGGGCGGGGDGHHHFHGHGHHHHGGD?GGGHHGFFFFFGFFFCFFFFFFFFHHFFEFFFHFFGFFHGHHGFGGFGGHHFFCGGFEHFHGGHGGGGEEFHHHHHGGE5FGFEECGGGHHGFHHFHGHHGFAEDHHGHCGGGHGGGGGGGGFGFFFFFFFA>3AA
@M02197:102:000000000-ALU3V:1:1101:28361:19727 1:N:0:1
ATGTGCTGCTCGTCCTCCGCTTATTGATATGCTTAAGTTCAGCGGGTATCCCTACCTGATCCGAGGTCAACCTGAAAAAAGAGGTTGGACGGCACACTCCGACCGGCCACCGACGCGAGACAGATGCCACAACGCGAGGGGACGGACGGCGTGGCCGGCGACATTGGGGCGGGCGGCTAGAAGCCGCGGCGCCCAACACCCAGCCGGGCTGGATTGGTGACAATGACGCTCGAACAGGCATGCCCCCCGGAATACCAGAGGGCGCAATGTGCGTTCAAAGATTCGATGATTCAC
+
AABA?DFFFFFAGGGEGFGGGGGHHGFFHDFGFHFGHFFHGCHGFGGGFGFFHFFGHHHHHHHG?EGHEFH;8FGHGHHCEEFHCF9E:GFEFFG<GHHFF;GGGCF@DEFGGGGFGFFFBGHF;H0CGFHEBDGGGCACB8@A>D@AFB?B=@@FCAF9;@7FFB??@BDB=AFC/BA.@;/;B?;;A-AA99CAFFFF?C.CC@EC9DCD#:FDF0=$D1HGFFGDCG?HHG;GFHFF/<?EA;EF5BHFBDGFBHGCFAEFHFFGGEF4CDG55GGGGGFFFFFFFBBAAA
@M02197:102:000000000-ALU3V:1:1101:27573:19675 1:N:0:1
ATGTGCTGCTCGTCCTCCGCTTATTGATATGCTTAAGTTCAGCGGGTATCCCTACCTGATCCGAGGTCAACCTTAGAAATGGGGTTGTTTTACGGCGTAGCCTCCCGAACACCCTTTAGCGAATAGTTTCCACAACGCTTAGGGGACAGAAGACCCAGCCGGTCGATTTGAGGCACGCGGCGGACCGCGTTGCCCAATACCAAGCGAGGCTTGAGTGGTGAAATGACGCTCGAACAGGCATGCCCCCCGGAATACCAGGGGGCTCAATGTGCGTTCAAAGATTCGATGACTCAC
+
BBBAAFFFFFFBEEGGGGGGGGGHHHGHHGHHGFHHHGGHHHHGGGGGGHHGGHHHHHHHHHHGFGGHHHHHGHHHH;G0HHHGEE9GHHHHEEEEBEFGAF;GHGGGGG;HFDHGHHHHGDFGG::H;HHHHHGGGGGGGHHFFFGGGEHGFHHHHFHGGGFGFFFFFFFEFAEFGGGAGFFFFFFFFGHHHHHFGFFFFFFCCFFFHEHGHGFGHHGGFHHDFGGGHGDFHHFDFGGGBAFEBEAA5FCGFA22AAAAA4B5GHHGGGDCGGGDEBFFGFFFDFBFFBAA>3
@M02197:102:000000000-ALU3V:1:1101:20817:19734 1:N:0:1
ATGTGCTGCTCGTCCTCCGCTTATTGATATGCTTAAGTTCAGCGGGTATCCCTACCTGATCCGAGGTCAACCTTTGAAAGAGTTTAACGGCCACGACCGCCCGCACTCCAAAGCGAATATGTATCACAACGCTTAGAGACGGACAGCTCGGCCGGAGACTTCAAGGCGCGCGGGAGCCGCGACGCCCAACACCAAGCGAGGCTTGAGTGGCGAAATGACGCTCGAACAGGCATGCCCCTCGGAATACCAAGGGGCGCAATGTGCGTTCAAAGATTCGATGATTCAC
+
BBCCCFFFFFFBGGGGGGGGGGGHGHDGHHHHHHHHHHHHHHHGGGGGHHHHHHHGHHHHHHHGGGGHHHHHHHGHHHHFFHHH:HFHGDEGGGGGGGGGGGGGGGGHHGHHHGGGGGGHFGHHHHHHHGGGGGGHGHHHGGGGGGGHHGGGGFFHGHHFGGGFGGGGGGGGFFCGFFFGGGGHFHHGHGHGGGGFGHHGGHHHGHGGGGHHHGHGGGEGFHGHHHHHHHHHGGGFGGEHFHGHFHCHHHCGGFGGHHFEEEGGGGGGGGGGGGFFFFFFFCCBAA
@M02197:102:000000000-ALU3V:1:1101:16722:19884 1:N:0:1
ATGTGCTGCTCGTCCTCCGCCTTATTGATATGCTTAAGTTCAGCGGGTATTCCTACCTGATCCGAGGTCAACCATTAAAAATTGGGGGATTTAGCGGCCAAAGACGCTGCAACTCCAGTCAAAAGCGAGATAAAAATTTACTACGCTCAGAGGATATCGCAGATCCGCCGTTGTATTTCAGGAGCTACAGCTAGCAAAAGCAGTAGGCTCCCAACACTAAGCTAGGCTTAAGGGTTGAAATGACGCTCGAACAGGCATGTCCACTAGAATACTAATGGGCGCAATGTGCGTTCAAAGATTCGATGACTCA
+
CCCCCFFFFFFCGGGGGGGGGGGHHHH5GHHHHHHHHFFGHHHHGGGFGHHHHHHHHHHFHHHHGGGEHHHHHGHHHHHHHHHHGHGGGGHHHHHGGGGGHHHHH:GGGGHHHHHHHHHHHHHHHHGGGG;HHHHHHH9HHHEGDGGGGHFGEHHHHGGGGGGHHGHGGGGGHHHGGGFGGFFEF5GGGGGFHHHGHFGHGGGFGFGGFFEFFGFFHHHGHGFHFGFHHHHGGGBHGHFGEFFBGGGGHHGFGEBE3FFBAFFHGHHHHHFHFHGFEEEFHHHHGGGFFGGGFGGGGGFFFFFFFA>33>
@M02197:102:000000000-ALU3V:1:1101:9595:19899 1:N:0:1
ATGTGCTGCTCGTCCTCCGCTTATTGATATGCTTAAGTTCAGCGGGTATTCCTACCTGATCCGAGGTCAACCTGAAAAATATAGATTTAGAGGCGGCCGGGCCCACAAGACCTTGCAACTCGACGCGTGCTCCGGAAAGCTCAGTGCGAAGAGGGTCCCATGGACGCCCGTCATTGTCTTTGAGACCAGTTGGCCGCGAACGGTCCAACGCGGTCCAACACCCGAAACCCCCGCGGTAAAGCAGGGGTTTTGGAGGGAGGATAATGACGCTCGAACAGGAATGACCATCGGAATACCACTGGGCGCAATGTGCGTTCAAAGATTCGATGACTCAC
+
1AAA13FFBFBAG1EE1FEGGCEHG3GHHBAGHHHCBAAFFG1EE?AE1FHHD2AE11AGE1FAEG/FGE@BGHBFHFGFDFGDD2BGDGH10//>E/////B/CCCHG0GH1G8HFG1#D7;ACGGB@C#=G?5BFGHGFGHF;CCCB@-/A.EFAAFFFF/0F@-A@?3E:FB/9:BBFBFE?BEBF;/#//;@=?@?@C:9C-9BFF@@<AGCFBB..>99</9=.;E>9>091GB7F9>>//>/B@0/0>?012@2222B/>A//0EEF1GGDFD2DA21?EA/B2GGA2D0BB00A00011BGA?E011AB333DEA11C3@11F>11>1
@M02197:102:000000000-ALU3V:1:1101:4899:19926 1:N:0:1
ATGTGCTGCTCGTCCTCCGCTTATTGATATGCTTAAGTTCAGCGGGTATCCCTACCTGATCCGAGGTCAAGAGCAAAAAATTAGGCTTGTGGACGCCGCCATGCTGGCAGGAAGTGCAAATTGTGCTGCGCTCCAAGACCAGTATGCCGGCTGCCAATTGCTTTAAGGCGAGTCCACGCACAAGGCGGGACAAACACCCAATACCAAGCAGAGCTTGAGGGTACAAATGACGCTCGAACAGGCATGCCCCATGGAATACCAATGGGCGCAATGTGCGTTCAAAGATTCGATGATTCAC
+
>A>1>33DDFF@GGGGFGEGGGGFFH3AGFHHGFFHFFGHHHHG/EGGGHHHFHEGHGHHF1G/A@EFHFBFCHFF+B14:FF1AEFCEFBEGF:BEFEGGFEGFGFEHHFG#HGC<FDCGH1GDCF@1C?GC0D1FG<1FF#<==1F/DA@@1GHFHF:CCG:GFC0C?:GC@DFEABEC98E/CFDB@EEEE?A139A49B:@FHFHEC:F:@;CFGD5@5EHHHGGEE1BHFGHHHHHFHG0CAHEB5BHHHHHGGGFA2EFGGHFGFEEEGHGG5CGGGGGGFFFD5FFA3AA3
@M02197:102:000000000-ALU3V:1:1101:28632:20087 1:N:0:1
ATGTGCTGCTCGTCCTCCGCTTATTGATATGCTTAAGTTCAGCGGGTATTCCTACCTGATCCGAGGTCAACCATTAAAAATTGGGGGATTTAGCGGCCAAAGACGCTGCAACTCCAGTCAAAAGCGAGATAAAAATTTACTACGCTCAGAGGATATCGCAGATCCGCCGTTGTATTTCAGGAGCTACAGCTAGCAAAAGCAGTAGGCTCCCAACACTAAGCTAGGCTTAAGGGTTGAAATGACGCTCGAACAGGCATGCCCACTAGAATACTAATGGGCGCAATGTGCGTTCAAAGATTCGATGATTCAC
+
BBBBBFFFFFFBGGGGGGGGGFGBFFGHGGHHHHHHHHGHHHHGFGFGHGHHHHHHHHHHHHGDCCGGHHHHGHHFHHHHHHHFHFGGGH<HHHGGGGGHH9;HGGGGGH;H9EHFFHHGGFHHAE8GFGGFHHHHHHHHHHH4GGGGGFFFGHGHHGGGGGHGHHGGGCBGGFFFGHGFGGFGGHGGGGGGGFGEHHGGGFHFBEFFFFFDBBB:FHFGBFFHHFGGHFBFFHHFHHGGFGEGHHGFHGBFGBAHFFEAGDFHGEFBBHHFBHGFEAAHHGHEEEGHGGGGGGGEFCCFF5DB5AAA>A
@M02197:102:000000000-ALU3V:1:1101:28422:20092 1:N:0:1
ATGTGCTGCTCGTCCTCCGTTATTGATATGCTTAAGTTCAGCGGGTATCCCTACCTGATCCGAGGTCAACCTTTGAAAGAGTTCAACGGCCACGACCGCCCGCACTCCAAAGCGAATATGTATCACAACGCTTAGAGACGGACAGCTCGGCCGGAGACTTCAAGGCGCGCGGGAGCCGCGACGCCCAACACCAAGCGAGGCTTGAGTGGCGAAATGACGCTCTAACAGGCATGCCCTTCGGAATACCAAGGGGCGCAATGTGCGTGCAAAGATTCGATGATTCAC
+
AAAAAFF5FFF2AEFEGB?FGGFFFDF6FGHHHDHGHHHH5DEEGGAGGFGGHHHHHBFFGG5E9BFFDGHHGGFGHHHHHFGFFBDD//E9GCEECG;GGG/<?CH0CGFHGGGGCGHHDHHA1FGG;/FD;EBD;;GCCDBAECGGG?AC=2?C@EFDFFEFFF@<?<A/<?=DCBBB4EBCG???FAFDEF8EF1?=BFFB1/>FEEF990EFEEFA%D&FGFB1G#GB//?AEB#:B9BF1FFA/A00?CDE3HCEE?AFA1A3FFEBCFFFFF@3AAA1A
@M02197:102:000000000-ALU3V:1:1101:18894:20197 1:N:0:1
ATGTGCTGCTCGTCCTCCGCTTATTGATATGCTTAAGTTCAGCGGGTATCCCTACCTGATCCGAGGTCAATCAAAAAAAAGTTTGGGGTTCTGGCAGGACACCACCGGGGCTCTGTCGCGAGGAGTATTACTACGCGTAGAGCCAGGAGGCACCGCCACTGCTTTTAAGGGCTGCCCTGTGACGGGCAGGCCCCAACACCAAGCTGAGCTTGAGGGGTGATAATGACGCTCGAACAGGCATGCCCCCCGGAATACCAAGGGGCGCAATGTGCGTTCAAAGATTCGATGATTC
+
1AA>AFFFBFF@1EEEBCFGCE01FEFHBG2GFHFDFAGHHGHFGGE?EEHHHEHAFFFFH1FECC/:1F-<C%GHEH8GGFG7GE;GE9G;H/:95+8HF:EHE9GG7#@GHGB48F7C6CC)FHH97HG;%1CCG9:GFGDFHFHEE7.7CEC?A@GGGGFGGFFBD0C9:9EFEFFGGGGGFA@@B@FFFCBG;0DGCEFHGFHGFFGGGGHGHHGHHGFGGGDAGHGHHFGHHEFHGFCGGEGHGEFFHG3FGEA?EEGFFGHGEEGFGG55GGGE@4FF5FF?AA33
@M02197:102:000000000-ALU3V:1:1101:5969:20270 1:N:0:1
ATGTGCTGCTCGTCCTCCGCTTATTGATATGCTTAAGTTCAGCGGGTATCCCTACCTGATCCGAGGTCAATCATAAAAAAGTTTGGGGTTCTGGCAGGACACCACCGGGACTCTATCGCGAGGAGTATTACTACGCGTAGAGCCAGGAGGCACCGCCACTGCTTTTAAGGGCTGCCCTGTGACGGGCAGGCCCCAACACCAAGCTGAGCTTGAGGGGTGATAATGACGCTCGAACAGGCATGCCCCCCGGAATACCAAGGGGCGCAATGTGCGTTCAAAGATTCGATGACTCAC
+
AABAAFFFFFFB?EEGGGGGGGGHFFFHGHHGHHHHHHFHHHHGGGGGHHHGHHHGHHHHHGHFGCGGHH:/H:HHHHHGGHH;HG9GF::.HHHHGG;H<HGGGGGG99G:8<'@GD7GGGG99FG9H;HH<G9F@AF:;<GG:HHHG;G;GGFDGAGGGFGGGGGGGFDDFA.EGGGGGGGEGGFFFFFADFFFFGFHFFFGGFFHHHGGGGHHFHHGGF0DFC/DGEGFGHHHHHFFFFGGGGGFFHCHGFHHHHGGGCGHHGGAGGGHGGF5GFGGCGFFFFFFD3A>>3
@M02197:102:000000000-ALU3V:1:1101:11685:20342 1:N:0:1
ATGTGCTGCTCGTCCTCCGCTTATTGATATGCTTAAGTTCAGCGGGTATTCCTACCTGATCCGAGGTCAACTTTCAGAAGTGGGGTGTTTTACGGCATGGCCACCGCCGAGCTCCAGGCCGCGAGGTTGTGCTACTACGCGGAGGAGGGCTACAGCGGGACCGCCACTGAATTTCGGGGCCGGCAGCGCCCCGGAGGACGCCACGCCGATCCCCAACGCCAGGCACTGGGGGCCTGAGGGTTGAAATGACGCTCGGACAGGCATGCCCGCCAGAATACTGGCGGGCGCAATGTGCGTTCAAAGATTCGATGATTCAC
+
BCCBCFFFFFFCGGGGGGGGGCGHHHHHHHHHHHHHHHHHHHHGGGGGHHHHHHHHHHHHHHHGFGGHHHGHHHHHHHHGGHGHGFGGGHH<HGGG;-HHFH:GH;GGG/;G;HH<EFGGC7C3@F.CFFFHH<H;HHG;GG7GG4DGG9G;G:GB9#B;GGAFBFFFFBFFFFFFFFFCFFFFFFFFFCFF=DDFF?FFFFBDCDEFGGGFFFFFFFGHDGFFFGGGGGFFFGHH9FHHHHHGFGE?/ECFEABE3DFGCHHCC@EFGBHGHHFHFGCGGGGGGCHBHHEACGHGGGFFGGGCGFFFFFFFBBBAB
@M02197:102:000000000-ALU3V:1:1101:21563:20367 1:N:0:1
ATGTGCTGCTCGTCCTCCGCTTATTGATATGCTTAAGTTCAGCGGGTATCCCTACCTGATCCGAGGTCAATCATAAAAAAGTTTGGGGTTCTGGCAGGACACCACCGGGACTCTGTCGCGAGGAGTATTACTACGCGTAGAGCCAGGAGGCACCGCCACTGCTTTTAAGGGCTGCCCTGTGACGGGCAGGCCCCAACACCAAGCTGAGCTTGAGGGGTGATAATGACGCTCGAACAGGCATGCCCCCCGGAATACCAAGGGGCGCAATGTGCGTTCAAAGATTCGATGACTC
+
BBBB?BFFFFFBGGGGGGGGGGGHHHHHHHHHHHHHGHHHHHHGGGGGHHHHHHHHHGHHHHGGFG9:HHH<H<HHHHH:GGH9HGGG'9<<HEG;GGGHHHG<HGGG?6GHHHH.HG0GFGGGGH9HH0HH<GG:G,GG;GH;;GH.EGG;HGGGGGGFGGGGFGGGFFGFFGGGGGGGGGGGFFFFDFFFGFFFFFGFHFHHFHGHFGFGGGFHFHFGHHFGGGGFFDFGFHFFHGHFGCFFGECHHHFGDFCCGHGGGGGGHHHGEEEF4BFGGGGGFBFFFFFAAAAA
@M02197:102:000000000-ALU3V:1:1101:20580:20380 1:N:0:1
ATGTGCTGCTCGTCCTCCGCTTATTGATATGCTTAAGTTCAGCGGGTATCCCTACCTGATCCGAGGTCAATCATAAAAAAGTTTGGGGTTCTGGCAGGACACCACCGGGACTCTGTCGCGAGGAGTATTACTACGCGTAGAGCCAGGAGGCACCGCCACTGCTTTTAAGGGCTGCCCTGTGACGGGCAGGCCCCAACACCAAGCTGAGCTTGAGGGGTGATAATGACGCTCGAACAGGCATGCCCCCCGGAATACCAAGGGGCGCAATGTGCGTTCAAAGATTCGATGATTCAC
+
CCCCBFFFFFFBGGGGGGGGGGGHHHHHHHGHHHHHHHHHHHHGGGGGHHHHHHHHHHHHHHHGGGGHHHH<H(HHHHHGGHH<HGGGG;H.HHGHG:GHHHG<H:GGGGGHHHH;FG;GGGC5GFGH;<G;HHG9G/GCFFDH;HGEGGGGHGGGGFFGFGGGGGGGGGGGEGEGGBGGFGGGGGGGFGGGFFGEEFGHFHHHHHHHHHHGGGHGHHHHGFHGGGGGHGGHHHHHHHGHGGGGGGGFHHHHGDHFHHGGGGGHHHHCGGGHGGGGGFFEGGFFFFFFFB@CCA
@M02197:102:000000000-ALU3V:1:1101:4614:20335 1:N:0:1
ATGTGCTGCTCGTCCTCCGCTTATTGATATGCTTAAGTTCAGCGGGTATTCCTACCCGATCCGAGGTCAACCTTTACTGGACATCAATTGACATCCAAGAGAATTCTAACGGCGCAGTCCGCGTTTTCGTTAACGACATGTGTCACAACGCTAAGTCAAACGACGGCCAGCCGGCGAAATGGAGACGCGAGGGGTCCTCGACGACCAATACCAAGCCAGGCTTGAGTGGGTTTAATGACGCTCGAACGGGCATGACCCTCGGAATACCAAAGGGCGCAATTTGCGTTAAAAGATTCGATAACACCC
+
BBBAAFFFFFFBFGGCFGGG2EEGGFHHCFFEHHHHHFDFHFHGGGGGGHHGHHHFHGEEFGHGGGEHEFF1C@BB3GHFHH::8HHH:H:HHHB9GHBGFHGFGDGFGH9F/EFC@FHHD5?BCDGHGHHHGH?F?B3FGGD7GCAD.0@60<<=-CFGF.;:1*.--9A/?BD4DFF8B12B@A3/B19+BA#B/9EEF;B%:99F9B>19B1)FF/AA%BC?/BBBA1HGFFBBB//53;0;E/F11D20B///A/0B2FA1/01B0/0E0AEFD1A00001CEG33B111113@31111111
@M02197:102:000000000-ALU3V:1:1101:23278:20544 1:N:0:1
ATGTGCTGCTCGTCCTCCGCTTATTGATATGCTTAAGTTCAGCGGGTATCCCTACCTGATCCGAGGTCAATCATAAAAAAGTTTGGGGTTCTGGCAGGACACCACCGGGACTCTGTCGCGAGGATTATTACTACGCGAAGAGCCAGGAGGCACCGCCACTGCTTTTAAGGGCTGCCCTGTGACGGGCAGGCCCCAACACCAAGCTGAGCTTGAGGGGTGATAATGACGCTCGAACAGGCATGCCCCCCGGAATACCAAGGGGCGCAATGTGCGTTCAAAGATTCGATGATTCAC
+
AABBA5FFBBFBFGGGGFGGGGGHGHHHHHHHHHHHHHHCHHHGGGGCFFHHFHFFFGHHHG1EFFEHEFGGH:HHHFH;G;<;HGG:GC;;HHHFGG;H&GG5E:GG:;;0;<F:HF<G6CG5#F9B:GFH;7D+F#'DGHFH4/G.E;G;HGGCGGGFGGFFFFFFDBFEFGEGGGGFFFFGFAFFGFFFFG:DD-CGDHGEFFCDBFHFGFHHGHHFHGFFCFFFFHDHHHHHFGFFBFFFFFEC5F55D3GBGF2E2A255GFEAE2AFF5GGBBEE4CFFBFFFBAAA3
@M02197:102:000000000-ALU3V:1:1101:3968:20627 1:N:0:1
ATGTGCTGCTCGTCCTCCGCTTATTGATATGCTTAAGTTCAGCGGGTATTCCTACCTGATCCGAGGTCAACCATTAAAAATTGGGGGATTTAGCGGCCAAAGACGCTGCAACTCCAGTCAAAAGCGAGATAAAAATTTACTACGCTCAGAGGATATCGCAGATCCGCCGTTGTATTTCAGGAGCTACAGCTAGCAAAAGCAGTAGGCTCCCAACACTAAGCTAGGCTTAAGGGTTGAAATGACGCTCGAACAGGCATGCCCACTAGAATACTAATGGGCGCAATGTGCGTTCAAAGATTCGATGACTCAC
+
AA?3>DFBFB52EEEGGFFGGGGHHHFFEFFFHHFHHAAFFEFGGGFGHHHFHEGGHHGFHDCEGGEHHHBFGHHH5FGGFHHHEFC>EGHHGFFCGGGGHHHF?FGGGFHHGFHHHH2FHHFBHGGCGGGBHHHCCGHH8HH8GFDA4DFGFHB;HGDGDFHHCC@AHGFHHGFFGFHFHGGHGFGHGFHHFHHHFGFFGHHGFFE9ECE@BDFF@GFFHF8HH9DCGBECHFBHFHFGFGFF?C?HHHHHHHGHGGHHGAF22GDF2GFGBFEGF??HFGG0EA0EFGCGGGGEF11FFFFF@AA>>>
@M02197:102:000000000-ALU3V:1:1101:11683:20602 1:N:0:1
ATGTGCTGCTCGTCCTCCGCTTATTGATATGCTTAAGTTCAGCGGGTATCCCTACCTGATCCGAGGTCAAAAGTGAAAAAAGGCTTCATGGACGCCACGATTCAAGGACTAAGACGCAAAATGAGCTGCGCTTACTACCAAAAACACTGACAGCCAATGACTTTAAGGCGAGTCTAAATACAAGACAAGACGCCCAACACCAAGCAAAGCTTGAGGGTACAAATGACGCACGAACAGGCATGCCCCATGGAATACCAAGGGGCGCAATGTGCGTTCAAAGATTCGATGTCTCAC
+
A>1AAFB1FFF1EFGGGGGGGGGHHHHHHHHHHHHHHHHGGHHGGGGGG1GHCHHHHHGGFHHFGGGHFHHFFFDHHGGFB>90B>BCB2(2#1?AE?E000><FHGBFCHFCF1D06<B<#D$A1C@<><@<CF1DG<C?<1@>11?<#/$F<@2F7F@:11FCG0</91:9EFGFC1FGGGBBBF/>#/HEE??AFFEAFF@%GBG1@9BB1B22D;FFBB/;BF/6#A911ED1BGC3?CFG1A22F22BAB00//0A0011F1E0A0C11A3B33EF11>@@B13A1AAA
@M02197:102:000000000-ALU3V:1:1101:24837:20778 1:N:0:1
ATGTGCTGCTCGTCCTCCGCTTATTGATATGCTTAAGTTCAGCGGGTATTCCTACCTGATCCGAGGTCAACCATTAAAAATTGGGGGATTTAGCGGCCAAAGACGCTGCAACTCCAGTCAAAAGCGAGATAAAAATTTACTACGCTCTGAGGATATCGCAGATCCGCCGTTGTATTTCAGGAGCTACAGCTAGCAAAAGCAGTAGGCTCCCAACACTAAGCTAGGCTTAAGGGTTGAAATGACGCTCGAACAGGCATGCCCACTAGAATACTAATGGGCGCAATGTGCGTTCAAAGATTCGATGACTCAC
+
BCCCCFFFFFFAGGCFGGGGGGGHHHHHHHHHHHHHHHHGHHHGGGGGHHHHHHHHHHHHHHHEGCFFHHHHGHHFHHHHGHHHGCEGGHHHGHGGGGGHHHHHGGGG8HFHHHE6GHHHHHHHGGECGGHHFGFHGHFHHFHGGEDA1D1ECGHHHGHGGGHHFHEGHHGHHHGGFGGFHHHHHGGHFHHHHHGHGHHHFGBHFGGHGHGGFDGHFFHGFFFHHEHFGFDHHHGHHGBGGGGEBF?BHDFFFHEHHFAFF5G5HFGGHGHGFHGGDGGFCGHGCGGHGFGGGGGGGFFFFFFFFAABBB
@M02197:102:000000000-ALU3V:1:1101:18663:20785 1:N:0:1
ATGTGCTGCTCGTCCTCCGCTTATTGATATGCTTAAGTTCAGCGGGTATCCCTACCTGATCCGAGGTCAACCTTAGAAATGGGGTTGTTTTACGGCGTAGCCTCCCGAACACCCTTTAGCGAATAGTTTCCACAACGCTTAGGGGACAGAAGACCCAGCCGGTCGATTTGAGGCACGCGGCGGACCGCGTTGCCCAATACCAAGCGAGGCTTGAGTGGTGAAATGACGCTCGAACAGGCATGCCCCCCGGAATACCAGGGGGCGCAATGTGCGTTCAAAGATTCGATGACTCAC
+
BCCABFFFFFFCGGGGGGGGGGGHHHHHHHHHHHHHHHHHHHHGGGGGHHHHHHHHHHGHHHHGGGGHGHHHHHHHHHGHHHHGGGGGFHHHHGGGGGGGGHHHHGGGGGGHGGHHHHGHGGGGGHHHHHHHHHHGGGGGGHHHGGGGGHHHHHHHHHHGGGGGGGGGGGGFGGGGGGGGGFGFFFFFFFFFFHGFGFFGGGGGGHHFHHHHHHHHHHGHHHGGGGFGHHGHHHGHHHHHGGGGGGGHHHHHHHHGGGGGGGGHHHHGGGGHGGGGGGGGGGFFFFBFFBCBBB
@M02197:102:000000000-ALU3V:1:1101:28619:20768 1:N:0:1
ATGTGCTGCTCGTCCTCCGCTTATTGATATGCTTAAGTTCAGCGGGTAGCCCTACCTGATTTGAGGTCAATGTCAAAATATGCGGGTTGTTATGAGCAGGCCTCAAGACCGGCCGAGACGAAACTTATCACGTCAGGCGTAGGTCAAGAAATTCCCACTGAATCATTTGAGACGAGCCTTGTGAGGCAGACGCCCAGGTCCAAGTCCACCAAAAGGTCAAAAAACCCTCGGGGATTGATGTTTCATGACACTCAAACAGACATGCCTCTCGGAATACCAAGAGGCGCAAGGTGCGTTCAAAGATTCGATGATTCAC
+
AAAAA5FFFFFBGCGFGCEEEEDHHFHFFHGFHHHHHHG5GGBFAAEGGCGFGHFGGHHHHHFE1GFEGFGBHGHEHH3EHHFGEGGGGEHHHGFB?GHHFGGHHHHHCFEGGGCGGADD0BADHHHHFGDGGGGGHHC<GCED<GFFHHHDDGGFHFFHHFDGGHHHFFAEHGGHHFFFGCFGFHECAAF@BCFGFFFFGFB?FGFHGFFHHFHFFFFEFFB>CE:EEFFBBDGFFHGHGHEHGDFGBGF5A5FFBD55HGCE10CGFGDGF55FFGFF2A2AE4GCF22A2FGGCFGGGGGFFFF@DFF?BAAA
@M02197:102:000000000-ALU3V:1:1101:21041:20911 1:N:0:1
ATGTGCTGCTCGTCCTCCGCTTATTGATATGCTTAAGTTCAGCGGGTATCCCTACCTGATCCGAGGTCAACCTTTGAGAAAAGATTCTCCCCAAGGGGAGGCCGACCGGGTCTCGTGCACCCGTGTGTCCGATACGTGTCCCGTGAAGAAACTCAGAGTACCGGGGGTCCAACGAGGCCGCCGTCATTGTCTTTGGGACGGGCGAGAGCCCCCCCCGAGAGGGGGCCTCCGCCAAACCGTCCAACACCAAGCCGAGGGCTTGAGGGGTGATAATGACGCTCGAACAGGCATGCCCCCCGGAATACCAAGGGGCGCAATGTGCGTTCAAAGATTCGATGACTCAC
+
>>A>>FB11CFAGGGGGGGFGGGHHHHHHHHHGHHHHHHGHFHFGGGGF1GBGGHHHHHHFHHGGGGHHHG0>DF1FFGDHHFEHHHDBF0>FEEAEEFECCEC?EE?B//>0@0??F;HF/5;<0621D/EACG:<0#/<.FGGAEFHF8FBF;0#0-./9:AA;.AAE9FEBE--;E;9@//;;FFFBF9F9FBBE:.;;.9@@@;-9A5-??@<<A@9AA9.999FE/99@@.9A/09EC;;:.@C;..-.GC.<0CG<.CC<0GFDFF>.GDDCFHDBHGGHHEGGGGD?EE23HGHFBHFFHHEA2GGGDGHE2FE4GGGGGGGGGGFFFFFFFA@@BA
@M02197:102:000000000-ALU3V:1:1101:10863:20972 1:N:0:1
ATGTGCTGCTCGTCCTCCGCTTATTGATATGCTTAAGTTCAGCGGGTATCCCTACTTGATCCGAGGTCAAACTAAAATTGGGTGTTAAGGGCTTGGAGTGGCCATTGCTGGACTTATTACCAAATGCGCCGACAAAGTTCAGTAGCGAGGAGAAATTACTACGCGTAGAACCTATCGGAACCGCCCGTGGACTTGAGAGCTGCAGCTTGACGCCGCAACTCCAAAATCAAGCCTAAGCTTGCTATTGGTGTTGTTCTACAGACGCTCGAACAGGCATACCCGGCGGAATACCACCGGGTGCAATGTGCGTTCAAAGATTCGATGATTCAC
+
ABBB?FFFBFFBGGGGGGC?FGGGHHHHHHHHHHGGHHHHGGHGG?E?GHHGGHHHHGHGHHHGGGGHHGHGHGHHHHHHEH?EEGHHHHGGFHGGHHHHFFHHFHFHEHHGFGHHHGGHHHHG>FFDDGGGGGGFCGFGHHHHFGFGFFGGEGHHHGHFHGD9CFCCGGFHHG9HGFGFGEGGGGG1DHHHHFGHHHHHFHHGGHFGFFCDDGHHHHFFFHHHH;HFGBHHFHGHHEFHHGHHHHGGHHHHGHFGHHGGGGGGGHGHHHHFGGHHEEGGGGGGHHHGHGGEE?GGHHHHHGHGGGGHGGGGGGGGGGFFFFFFFBCCCC
@M02197:102:000000000-ALU3V:1:1101:9442:20994 1:N:0:1
ATGTGCTGCTCGTCCTCCGCTTATTGATATGCTTAAGTTCAGCGGGTAGTCCTACTTGATTTGAGGTCAAAATGCACTGTTTTGAACTAGAACAGGTTTATCTTTGTCTTTAAAAAGCCACCGTTACTAAACATCCGTTTGCGTCACTATCGAAAAGTTCTACAACGATAGCTCAAGCCGCAAAGGTGCTTTATTGGTGCTTGTTACATTTCAGCCGAGTCGTGACCTTACTTAAAAAGCCTGACAAACAGCCATGATCCAAAACCCAGACTGCCAACTGTTACATTGGCGGGGTTGAGAAGGTTTGCGACACTCAAACAAGCATGCTCTTAGGAATAACCCAAGAGCGCAAGGTGCGTTCAAAGATTCGATGATTCAC
+
AAAAAFFF4BFBGCCEGGFFGEGFHHGGFHHHHHHFCHHGGHFFCEEEGHHHHH3FGGFGHGFGGFGHFBGFFHHHGHHGHHGAEHHGHHHHGHGFHGHHFHHHHG4FGHHHHFEHGGHHBGDGD?FHGFGFHFF?/FFHAFC?@E/GHHFDAGG;C1?GHGGGFB/CGFGFHHHHGHGGGC@DFHB#CHFHHHGGBCC0C0CGBGHHHFFGGGFGCA-CGGCD?AFGGFFGFFFGGFFFFFFFG@1HGEHFFGF1FHC0E/<0HHFGFBEGG1>FB1E2FFFE@EEGEEEEFF2EBFBBFGHGGGHGG11FF10GF0EHGFFGABFA01GBA2BHHGGGHHFCA00FB11HAAA0A1BFGBG3GGGFBFDFFDAAAA1
@M02197:102:000000000-ALU3V:1:1101:21315:21036 1:N:0:1
ATGTGCTGCTCGTCCTCCGCTTATTGATATGCTTAAGTTCAGCGCGTAGTCCTACCTGATTTGAGGTCAATTATTGTGGTTAACTCAAAGTTAAAAGCAATGAGATAAAGCTTAAGGTGCAAAAGCCCGGTAGAACCTCTCAGTTCTAGCCTGGACAGACTTGACAGCGAGATGGACGAACCTAGAACACTGTGAAGGCCAAGCATGGGCCGCACCAATTTAGTTAAGACAAGCTGCAGATCTAGAGACTTGCTGCATTGTCCAACACCCACATAGCACCATCCAATCATAGAAATGGAAGGTGGATGGGAGAGGTTAATGACACTCAAACAGGCATGCCCTCCGGAATACCAGAGGGCGCAATGTGCGTTCAAAGATTCGATGATTCAC
+
AABBBFFFFFFBG?EE5GGGGGGHCBGGGHFHHHHHHHHGHGHGGGGCGGGHHHHHGGGHHGGHGHHHHFHHGHHGHFGGFHHHHHHGHHGHHHFHHHHHHGHHHGHHHHGFHHHHHGHEHFHHHFHHGGGGGHGHEHHGHGHHHEHHBFFFHGHHHGEGFGHFHHHGFFG?FHHHHCDGGG9HHHGGHFGHHHHHHGHCAH:EGBBFGGEFFCBGGGGGGFFGD9FFFEBB19F5FFBFF;;>1DDFBFGFFFGBFAHGCGAEEEEE3B4BF43?B3CGF3AG4FFHBDDDBGGB3GHGB331HGBGEHHHFHHGHHFFHHEHFGEHHFHHHGGFEGGCEC?FHGHHFGGFHFGGGGGHFFHEEEGGCGFGGGGGGGFCFFFDB3A3A3
@M02197:102:000000000-ALU3V:1:1101:9461:20992 1:N:0:1
ATGTGCTGCTCGTCCTCCGCTTATTGATATGCTTAAGTTCAGCGGGTAGTCCTACTTGATTTGAGGTCAAAATGCACTGTTTTGAACTAGAACAGGTTTATCTTTGTCTTTAAAAAGCCACCGTTACTAAACATCCGTTTGCGTCACTATCGAAAAGTTCTACAACGATAGCTCAAGCCGCAAAGGTACTTTATTGGTGCTTGTTACATTTCAGCCGAGTCGTGACCTTACTTAAAAAGCCTGACAAACAGCCATGATCCAAAACCCAGACTGCCAACTGTTACATTGGCGGGGTTGAGAAGGTTTGCGACACTCAAACAAGCATGCTCTTAGGAATAACCCAAGAGCGCAAGGTGCGTTCAAAGATTCGATGATTCAC
+
BBBBBBFFFFF@EEGGGGFGEGGGHHHGHHHHHHHHHHHHHHGGGGGGGHHFHHHHHDBHHHGHGHHHHHFHHHHHHHHHHHHFGHHHHHHGHHHHHHHHHHGHHHHHHHHHHHHHGGGHHHGHGGGHHHHGHFHHGGFFAGGGGGGFHGFGHHGG9HHHHHGHHG4FFGEGHGHHHH.@FGCDHBCGHHHGHHHHHHGFHHHHHHHGHFGGGGGGGGDEFHGDFGGHGHHGHGFFG0EHFGGFHFHGEBGHGFHGBHGHGEE3GHGHGFFFGGHFG3DFGFHFGGGGGGGGFFGBGEHHHGHGGGHDFBGF15FGGFEHHG3HHHFHGBHHFHHHEFGGHHFFGEFGHHGGGFCGGGGGGFGGGGGBBFFFFFAAAAA
@M02197:102:000000000-ALU3V:1:1101:24564:21070 1:N:0:1
ATGTGCTGCTCGTCCTCCGCTTATGATATGCTTAAGTTCAGCGGGTATCCCTACCTGATCCGAGGTCAATCATAAAAAAGTTTGGGGTTCTGGCAGGACACCACCGGGACTCTGTCGCGAGGAGTATTACTACGCGTAGAGCCAGGAGGCACCGCCACTGCTTTTAAGGGCTGCCCTGTGACGGGCAGGCCCCAACACCAAGCTGAGCTTGAGGGGTGATAATGACGCTCGAACAGGCATGCCCCCCGGAATACCAAGGGGCGCAATGTGCGTTCAAAGATTCGATGACTCAC
+
ABCAAFFFFFFCGGGGGGGGGGGHGFGGHHHHHHHHHHHHHHGGGGGHHHHHHHHHHHHGHHGGGFHHH:HHHHHHHG::FGHHGGGEEH;FH:;G;;H;HG<H.GGGGGHHHHHHG:GGG5D6?GHHHHHH;G9G9GG;HHH;GHHGGGGHGGGGGGGGGGGGGGGFGGGGGGGGGGGGGGGGGGGGGFEHHGHFHGGGHHHHHHHHGFGFGHHHHHHHHHGGGGGHHGHHFHHHHHHGGGGGGGEHHHHGFHGHGGFDFGHHHHGGGGHGGGFGGGGGGCFFFFFFBABBB
@M02197:102:000000000-ALU3V:1:1101:6930:21137 1:N:0:1
ATGTGCTGCTCGTCCTCCGCTTATTGATATGCTTAAGTTCAGCGGGTAATCTTACCTGATCCGAGGTCGACCATAGTGTGTGGAGTTGATGCATCTGCGTCATGTCCTTCGGCATTTCACTGCGTGAGACAAACACTCGTGCCATTGTATTTCGGCGGTCTCGATCCGAGATCCGCCATCGCAAGGCAAGGCCTTAGGGTCAAACGACGCTCGAACAGGTATGCCTCACGGAGTACCATGAGGCGCAATGTGCGTTCAAAGATTCGATGATTCA
+
?ABABFFFFFFBGGEGFGGCFGGHHHHHHHHGHGHHHHHHGHHGGCGGHHHHHHHHHHHHDFGGGGEHGGGGGHHGFGGHFGGHHHHHHHHHHHGHGGGGGGHGHHGHGHHGGGGHHHHGHHHHHHDGHHHHHHHFHHHHFGHHHHHGHHHGHHFGGGGGGHHHFEFHHGGGHGHGGGGGGHHHHHHHHHFEGHGHHHHHFFFF?GEEFFEGHHGGBFFCGFFFFFFHGHHHB;FHFG9E?GGFHFHHEECGGGGDBGFGGGFFFFFFBBBBBB
@M02197:102:000000000-ALU3V:1:1101:11472:21149 1:N:0:1
ATGTGCTGCTCGTCCTCCGTTTATTGATATGCTTAAGTTCAGCGGGTATCCCTACCTGATCCGAGGTCAATCATAAAAAAGTTTGGGGTTCTGGCAGGACACCACCGGGACTCTGTCGCGAGGAGTATTACTACGCGTAGAGCCAGGAGGCACCGCCACTGCTTTTAAGGGCTGCCCTGTGACGGGCAGGCCCCAACACCAAGCTGAGCTTGAGGGGTGATAATGACGCTCGAACAGGCATGCCCCCCGGAATACCAAGGGGCGCAATGTGCGTTCAAAGATTCGATGACTCAC
+
ABBBBFFFFFFBGGGGGGGGGGHHHGHGFFFHHHHHHHHHFHFGFF2EHGHHHHHHFHHHHHFFGGGGHH9:HHHHFFHGGGF;F;D::GHHFH9FFEGHHHG0H-GCEGGGH<;.FE7FGGGGGF6GH<FH;8G9G.CFGFH:HHH;E;G9HGGCCFGGGGFFGGGGGFBE.CE?FBBFGGGGGGFFGFDGGHDFFGEGFFFGFEFDFFFGECFHGFHHHGGBCCFDGCDEFFHHFFHGFFFFGGEFEHHHHHGHHCEEGGGHFFFCGGGFGGEF3BG?GG1FFFBFFAAAAA
@M02197:102:000000000-ALU3V:1:1101:24882:21270 1:N:0:1
ATGTGCTGCTCGTCCTCCGCTTATTGATATGCTTAAGTTCAGCGGGTATCCCTACCTGATCCGAGGTCAAGCGTAAAAAATTAGGCTTGTGGTTGCCAACATTCGGGGCTGGAAGTGCAAAATGTGCTGCGCTCCAAGACCAGTATGCCGGCTGCCAATTGTTTTGAGGCGAGTCCACGCATGCAGCGGGACAAACACCCAACACCAAGCAGAGCTTGAGGGTACAAATGACGCTCGAACAGGCATGCCCCATGGAATACCAAGGGGCGCAATGTGCGTTCAAAGATTCGATGACTCAC
+
BBBBBFFFFFFCGGGGGGGGGGGGHHGHHH5GHHHHFHHHHCHGGGGCHHHGHHHHHHHHHGHGGGGHHHHHGEGGHHHGHHHGFHHHGHHGGGGHHHHGGFHHFHGGGGFFHHHHHHHGGHHH;HHCGHGGCGGHHHGHHGHHHHEHHGGGGHHHHGHHHHFHHGGGBEHGHEFFFGHGGDFFEFFGHHHGGFFGFFFFGHFFFHFFHFFHHHHHGHGHHH<DHHHHGGFFE2HGGHHHHGHFH?GGGGFGBHHHHCHHHHHGGGGEHFHHGGGFGGGGGBBGCGGBFFFBFFBBBBB
@M02197:102:000000000-ALU3V:1:1101:3321:21332 1:N:0:1
ATGTGCTGCTCGTCCTCCGCTTATTGATATGCTTAAGTTCAGCGGGTAGCCCTACCTGATTTGAGGTCAATGTCAAAATATGCGGGTTGTTATGAGCAGGCCTCAAGACCAGCAGAGACGAAACTTATCACGTCAGGCGTAGGTCAAGAAATTCCCACTGAATCATTTGAGACGAGCCTTGTGAGGCAGACACCGAGGTCCAAGGCCACCAAAAGGTCAAAAAACCCTCATGGATTGATGTTTCATTAGACCCAAACAGACGTGCCTCTCGGAATACCAAGAGGCGAAAGGAGTGTTCAAAGGTTCGTGGCCGCAC
+
>>>>>5554CBBGC?CCFGG2AGCCFFG65B55B5DB5BFB552???CF33BFFEGBBFEGDFFEEFEBBEF5FEEF3B3B55ACC/AE1E4FFE8(BFGCAF76FEE0F#;@#B??/?BB9?41?GGEFD/7EA.CGCA00:=::FE0/C9HFEFFHGEFFEFFGE1C0..0<ABG?FFFF<BBF>2?/<#C@$FBFBFGFDB#BEBFD1111BB/B/FFEB9D0111%#9BD1EBFB%FF2F29100>>/012E/0/0/0///////02B22111DB1/////121100101112CFBBA0001>11111111>
@M02197:102:000000000-ALU3V:1:1101:13301:21383 1:N:0:1
ATGTGCTGCTCGTCCTCCGCTTATTGATATGCTTAAGTTCAGCGGGTAGTCCTACCTGATCTGAGGTCAAGGTGTCAATTGAATTTTCTCAAGGAGAAGCTTTGTGAGCGGGCCGAACGGTTTCTGCAGCCGAGCGAAACGTGAGCACGCAAGGCCGTCCACCGACGGGACCGCTAAGGTATTTGAGGCGAGCCGGACGGCAACACCCAAGTCCACTTCCAGCCCGGGCAGGACCCGGGCGGTGTGAGGTTTTCAAGACACTCAGACAGGCATACCCTCCGGAATACCAGAGGGTGCAAGGTGCGTTCAAAGATTCGATGATTCAC
+
CCCDBFFFFFFDGGGGGGGGGGGHHHHHHHHHHHHHHHHHGHHGGGGGGHHHHHHHHHGHHHHHHGHHHHGHBGGHHHHGHHHHHHHHHHHHGHHHHHHHHHHHHHHHHGGGGGGDDGGGGGGHHHHHHGHGGGGGGGGGGHHHGHHHGGGGGGGFEGGGGHHGHGGGGGGGHHFFFHHGBGFHFGFFFDFFFFFCDGHFHGGGFHFHHHHFFFGHHHGGGGGGGHGHGHFGGGGGGGGGGHGHHHEGHHHHHGHHHHHHHGHHFFHHHHFHFGGGGGGHHHGHHHHHFHGGHCHHHHHGGGGGGGGGGGGGGGFFFFFFFBABAA
@M02197:102:000000000-ALU3V:1:1101:25570:21424 1:N:0:1
ATGTGCTGCTCGTCCTCCGCTTATTGATATGCTTAAGTTCAGCGGGTATCCCTACCTGATCCGAGGTCAACCTTAGAAATGGGGTTGTTTTACGGCGTAGCCTCCCGAACACCCTTTAGCGAATAGTTTCCACAACGCTTAGGGGACAGAAGACCCAGCCGGTCGATTTGAGGCACGCGGCGGACCGCGTTGCCCAATACCAAGCGAGGCTTGAGTGGTGAAATGACGCTCGAACAGGCATGCCCCCCGGAATACCAGGGGGCGCAATGTGCGTTCAAAGATTCGATGACTCAC
+
AABAAFBFFFFBEEGGGGGGGGGHHGFHGHHHHHHHHHGHHHHGGGFGHHHHHHHHHHHHHHGGGCEGGHHH:HHHHEHHHHHGGGGFGHHHGGEGGGGGGFHHHGGGGGGGFGHHHHHHGFGGGHHHHHHHHHHGGGFFFFFHGFGFGFFFHHHCGHFFGGGGGGGFGFFFGBFGGCGGFFFGGGGGFFFFGGHHHGFGGHFGGHFFFGHHHGHHGHGFGHHGGGGGHGGHGFFBFGFGEGC5AE?HG5GHHGEFEE2EDEEGD5GEEA2HFGGGGGGGGGFFFFF5FAAAA?
@M02197:102:000000000-ALU3V:1:1101:15464:21436 1:N:0:1
ATGTGCTGCTCGTCCTCCGCTTATTGATATGCTTAAGTTCAGCGGGTGATCCTACCTGATTTGAGACCATAAGTGAAATTGGGATGTGCCACAGAGGCAAGTTCGAAGCACACGCAGACACAACCAAACATTCCTCCTTTAGGCGACATAGCAAATGACGTATCATGCCATGCCAGGAGAAAAACACTGCTTGGCCGCCTCCTCCCAAACAGAGAGGCGGAGGCAAAGTGTCTCAAGGCGCGCATGCATTTCGGGCGAGCCTGTGCTAGGATGCGCAGGCAGAGACACCCATCCAGACCCCATCCGCCAAGCCGTTTCATTTAAAAACCGCTTGGGGTGGGAGATTTCATGGCACTCAAACAGGCATGCTCTACGGATTGCCATAGAGCGCAAGGTGCGTTCAAAGATTCGATGACTCAC
+
AAAA@FBFFBFBGGGGGGCECEGHBGGHHHHGHHHGFFBGHHFGGAFG1FFFFGHHHFGHGGHHGHBFHHHFHDGHFFFGHHHAHGFHHHGFFFHFGEGFFHGHGGHGGHHHFFGG?EFGHHGGGGHHHHHHGGFFFHFHHHHGCDFCGD1FGGF1DGFDCGD0FGHHBHHFHGHBE.<CAC/GDHH0;G:::.=C:DCDGGGGF/;BFGE/-9F?.:.99#;/B9/#B9/90/9/B9...$9D00;.B9-CGD@;....</GD/00D<<.-A-<>1<11F?1?//0/GFHFFHF?DA///C@@<?//E<//AHDF?EBFGAECE>1EAEHEE@AE1GHGFFDF5DFEFBEHBGA5BHHHHHBGHHHHGC?AFGG3FFHG3FHBGEAE2BFHGGFA?FGCGGGGGGGFFFDFDD@A?AA3
@M02197:102:000000000-ALU3V:1:1101:15440:21451 1:N:0:1
ATGTGCTGCTCGTCCTCCGCTTATTGATATGCTTAAGTTCAGCGGGTGATCCTACCTGATTTGAGACCATAAGTGAAATTGGGATGTGCCACAGAGGCAAGTTCGAAGCACACGCAGACACAACCAAACATTCCTCCTTTAGGCGACATAGCAAATGACGTATCATGCCATGCCAGGAGAAAAACACTGCTTGGCCGCCTCCTCCCAAACAGAGAGGCGGATGCAAAGTGTCTCAAGGCGCTCATGCATTTCGGGCGAGCCTGTGCTAGGTAGCGCAGGCAGAGGCACCCATGCAGGCCCCATCCGCCAAGCCGTTTCATTTAAAAACCGCTTGGGGTGGGAGATTTCATGGCACTCAAACAGGCATGCTCTACGGATTGCCATAGAGCGCAAGGTGCGTTCAAAGATTCGATGACTCAC
+
AABBAFFFFFFAGG?EGGGGGGGHHHHHHHHGGFGHFHGHHHHGGGGGHHHHHHHHGHGHHHEGGGFFHGHHHHHHFHFHHHAFHGHHGGGFHHGHGGGHGGHHGHHGGHHHHEGGGGHEFHGGGGHHCGHFFHFHHHGBHHGHGGGGDHFBFHHB1G1AFGFHGFHHBGGB/00G<GEEG/CHGHHHHHHFFGFF-??#A?8FB8BF/EFBFA;9A.BBFBB+;;+49;93EB;6FB.#99;00B9.--?@.A-:;...//<0/GFG<--CGDGDDF1<<?10A/0/<1100?/>/FHFB/@GEF///>//?FBB3FEGHHFFE/EGEEF?1EEE1HGFGD5FGF3C5BHGED15CGAAEF3HFGHHFAEAAGCF33GFABFFFGGGEHCHHGGGDGCGGGGGGEGGBC5DBFDAAAAA
@M02197:102:000000000-ALU3V:1:1101:27456:21429 1:N:0:1
ATGTGCTGCTCGTCCTCCGCTTATTGATATGCTTAAGTTCAGCGGGTATTCCTACCTGATCCGAGGTCAACCTGAAAAAATAGATTTAGAGGTGGCCGGGCCCACAAGACCTTGCAACTCGACGCGTGCTCCGGAAAGCTCAGTGCGAAGAGGGTCCCATGGACGCCCGTCATTGTCTTTGAGACCAGTTGGCCGCGAGCGGTCCAACGCGGTCCAACACCCGAAACGCCCGCGGTAAAGCAGGGTTTTGGAGGGAGGATAATGACGCTCGAACAGGCATGCCCTTCGGAATGCCAAAGGGCGCAATGTGCGTTCAAAGATTCGATGACTCAC
+
AAAAAFFFFFFBGGGGGGGGGGGHHHHHHHHHHHHGFHHHHHHGGGEGHHHHHHHHHHHHHHGGGGGHHHHHHHHHHHGGHHHHHHHHHHGGHHGGHG@ECGGGGGEHHHHHHHHHHHHHGGGGGGGCGEHGGFFGGEGHHFFFHHFFGFGGHGGHHFHHGFEHFGGFGGGGGGGGGGGGFFFEFGGGGGFFGFGGGGGGHGDFFFFGGFHHFGGFB@CGFGHCGGFEGGGGFHGHHFHHHHGGG?FBHGHGEGHHHFHHFGEEEGFFEGHHHHHGHFFGFGGGEFHGHHHHFFFHGCFGGGGGHHGGEF4GGFCGGGGGGFFFFFFBBBBBB
@M02197:102:000000000-ALU3V:1:1101:21065:21484 1:N:0:1
ATGTGCTGCTCGTCCTCCGCTTATTGATATGCTTAAGTTCAGCGGGTATCCCTACCTGATCCGAGGTCAATCATAAAAAAGTTTGGGGTTCTGGCAGGACACCACCGGGACTCTGTCGCGAGGAGTATTACTACGCGTAGAGCCAGGGGGCACCGCCACTGCTTTTAAGGGCTGCCCTGTGACGGGCAGGCCCCAACACCAAGCTGAGCTTGAGGGGTGATAATGACGCTCGAACAGGCATGCCCCCCGGAATACCAAGGGGCGCAATGTGCGTTCAAAGATTCGATGACTCAC
+
BBBBBFFFFFFBGGGGGFEGAEEHHCFHHGHGHHHHHHHHHHGGGGEEHHHHHGHFAGHHFHHFGFGHHH;HH;GHHFH:FFG(;G8FE8/:H78GE9GF9F;<H8GG95G:HHH/HG9GGGG:FF;B7;HH<HGGGGGGG/G:;AE,EGD;HEGGGGGGGGGGGGGGFFDEADEFGGGEFGGGAFFFFFFFHGDCFHFHHFGFFHHGGHEGFGHHHFHHHFGFFGDDFHGHHHFFGFHFFGCGFGEHGHHFCHGHHGGGGGFHFFHCEFEHGGGGGGGEGGFBFFFFFABBAB
@M02197:102:000000000-ALU3V:1:1101:25564:21441 1:N:0:1
ATGTGCTGCTCGTCCTCCGCTTATTGATATGCTTAAGTTCAGCGGGTATCCCTACCTGATCCGAGGTCAACCTTAGAAATGGGGTTGTTTTACGGCGTAGCCTCCCGAACACCCTTTAGCGAATAGTTTCCACAACGCTTAGGGGACAGAAGACCCAGCCGGTCGATTTGAGGCACGCGGCGGACCGCGTTGCCCAATACCAAGCGAGGCTTGAGTGGTGAAATGACGCTCGAACAGGCATGCCCCCCGGAATACCAGGGGGCGCAATGTGCGTTCAAAGATTCGATGACTCAC
+
3>AABFFFFFFBGGGGGGGGGGGHHHHHGHHGHHHHHHHHHGGGFGEGFGHHHHHHHHHHHHHGGGGHH;HGFHHHHHHHHGHGAEEFGHGHHGGGG:GGGHHGHGGGGG;HFCHHHHHGGGGGGHFFFHHGHHHGFGGGGHHHGGFEGHHHGFFHHHHGFGFFGGGGGGGGGGGGGGGGGGGGFFFFFFFFFHHFGGFGGFGFEFDFHGHHHFHHHFHFHGFFFGGGHHGHHHFHHFHFCGGGGGGHHFFFFCFGGGEGGCDFBFFCEEGFGGGGGGGCFFFFFFBFFA3AAA
@M02197:102:000000000-ALU3V:1:1101:16138:21580 1:N:0:1
ATGTGCTGCTCGTCCTCCGCTTATTGATATGCTTAAGTTCAGCGGGTAATCTTACCTGATTTGAGGCCAGAAAGGAATACATAAAGAATTATGTATGTGTGTGTTTGTTTGGTAGCAGATGACAAAAGCACAAGATTTTTATGGGTTTGCCTTAACAAAAATCTATGGCTGACACTCATCCACTCATACTTTTAAGGCAAGGTGATACAAAGAGGCTAATCTCATCACCAAGCCCAAGGACCCGTTAAAAGAATTTTTCATAAAAAAAAACCCTTTTAATGGAGATATTCACGACACTCAAACAGGCATGCTCCGAGGAATACCAAGGAGCGCAAGATGCGTTCAAAGATTCGATGACTCAC
+
CBCBBFFBFFFCGGGGGGGGGGGHHGGCHHHGHHHHHHHHHHHGGGGGHHHHHHHHGHHHHHHHGHGGHHHHHHHHHHHHHHHHHHHHHHHHHHHHHHHHHHHHHHGGHHHGHHGHHHHHHHHHHHHHEHHFFFHGHHHGHHHGHHGGGHEHHHHHHHHHGFHHHHHGHHGGHHHHHHHHFGHHHFHGGHGHGHHHGGHHHHHGHHHHHHHHHHHGFHHHHFHFFGHGFFHGHFHHHHGGGGGHHHHHHHHHHHHHHHGHHGGGGGGGGFGGGGFHGHHHHHHGHHHGHGGGGHHHFFGHHHHHHHHHHGGGGGHHHGHHHHHGHHGGGGGHHHHGGCGHCGGGGGGGGGFFFFFFFBBBA@
@M02197:102:000000000-ALU3V:1:1101:13117:21590 1:N:0:1
ATGTGCTGCTCGTCCTCCGCTTATTGATATGCTTAAGTTCAGCGGGTATCCCTACCTGATCCGAGGTCAATCATAAAAAAGTTTGGGGTTCTGGCAGGACACCACCGGGACTCTGTCGCGAGGAGTATTACTACGCGTAGAGCCAGGAGGCACCGCCACTGCTTTTAAGGGCTGCCCTGTGACGGGCAGGCCCCAACACCAAGCTGAGCTTGAGGGGTGATAATGACGCTCGAACAGGCATGCCCCCCGGAATACCAAGGGGCGCAATGTGCGTTCAAAGATTCGATGATTCAC
+
CCCBCFFFFFFBGGGGGGGGGGGHGHHHHHHHHHHHHHHHGCHGGGGGHHHHHHHHHHGHHHHGGGGHHH:HH<HHHGH:GGH)HGGGGG;;GHHHG/;H<HG<H:GGGG9HHHH0HG:GGGGG.HHHH0HH<HGGG9GGGHH;;HGGGGGGHGGGGGGGGGFGGGGGGFFGGGGGGGGGGGGGGFFFFFFFHFFFFFGHHHHHHHHHGFFFGGFHHHHHGHHGGGFFFHGHHHHHHHHHGGGGGFGHHHGHHHGHFGGGGGGHHHHGGFGHGGGFGGGGGGFFFFBFFB@BBB
@M02197:102:000000000-ALU3V:1:1101:27589:21667 1:N:0:1
ATGTGCTGCTCGTCCTCCGCTTATTGATATGCTTAAGTTCAGCGGGTATCCCTACCTGATCCGAGGTCAATCATAAAAAAGTTTGGGGTTCTGGCAGGACACCACCGGGACTCTGTCGCGAGGAGTATTACTACGCGTAGAGCCAGGAGGCACCGCCACTGCTTTTAAGGGCTGCCCTGTGACGGGCAGGCCCCAACACCAAGCTGAGCTTGAGGGGTGATAATGACGCTCGAACAGGCATGCCCCCCGGAATACCAAGGGGCGCAATGTGCGTTCAAAGATTCGATGATTCAC
+
AAA>>5DDFF5>2AEEFGGGCGFHFHHHHHFFHHHHHEGDGHHGGG?EHFFBFEGGGHGF5AFGGGEFC9F:H<HHHFGGFGF0:G1CAEHH/EGHD7GE-FF<EGG?G;;7FF;;EG:D9GCCFHHHH;G;<GGCCCDGG<;/<CGEG;D:FE?ABFGFFGGGGGFFGEAEFGEA4FCCCFFAEFBBDAF@FEDGEFGGFHGFHGBFHFFGFGHFHHGFHFFCAACDFFD;BHFGFEF3//C?FGGGDF2DBAFFFF00EGFHFHGE?E0HGGGGFCGGGC1C@3F@D>>111
@M02197:102:000000000-ALU3V:1:1101:25199:21545 1:N:0:1
ATGTGCTGCTCGTCCTCCGCTTATTGATATGCTTAAGTTCAGCGGGTATCCCTACCTGATCCGAGGTCAATCATAAAAAAGTTTGGGGTTCTGTCAGGACACCACCGGGACTCTGTCGCGAGGAGTATTACTACGCGTAGAGCCAGGAGGCACCGCCACTGCTTTTAAGGGCTGCCCTGTGACGGGCAGGCCCCAACACCAAGCTGAGCTTGAGGGGTGATAATGACGCTCGAACAGGCATGCCCCCCGGAATACCAAGGGGCGCAATGTGCGTTCAAAGATTCGATGATTCA
+
BAABCFFFFFFCGGGGGGGGGGGHHHHGHHHHGHHHHHHHHHHGGFGGHHHEHHGHGHGHHHHGGGG:HFH<H:HFHH:GGHGHHEG9GGHHHH:HH;HH:HF<H;GGG;GHH;H;:G:G99G99HHH;;HG<HG9GCDDGHG<<HH7GGGGHGGFGGGGFFGGFFGFFFGGFDFGFGGFGGGGGGGGGGGGHGDDDEGFFFHGFHGHHFGGGGHGHHHHHHFFFGEFFGGHHHHHHFHFFGGGGGGFHDDDE3FFAAGGGGGHFHFGGGGCGGGGGGGGGFFFFFFFAA>>3
@M02197:102:000000000-ALU3V:1:1101:17354:21729 1:N:0:1
ATGTGCTGCTCGTCCTCCGCTTATTGATATGCTTAAGTTCAGCGGGTATTCCTACCTGATCCGAGGTCAAACCTAAAGAAGTTGGGTGTTTTACGGCAGGGGGCGCGCCTCGCTCGCAAGCTAGAGAGTAATTACTAAGCTCAGAGGACGACACGACTCCGCTCGCTAACTTTGAGGAGGCACCGCCGCGGGGGGCGGTGATCTCCCAACACTAAGCAGGGCTTAAGTGGACTTAATGACGCTCGAACAGGCATGCCCACCAGAATACTAGTGGGCGCAATGTGCGTTCAAAGATTCGATGACTCAC
+
CCCBCFFFFFFCGGGGGGGGGGGHHHCGHHHHHHHHHGHHHHHGGGGGHHHHHHHHHHHHHHHGGGGHHHHHGHHHHHHHHGHHGGEFGGHGHHGGGGGGGGGD@@BDCFFFFFGEFFGFGHHFFFFFFDHHHHB:CFCGFFFFFFGGHFDGCBDCADGGAC@@HHHHCHHFHHHHHHGDFACGGGGCCGGGGGGGHHHHHGEGFFHGFFEHGHHHHFEHHHHFHHHHHFHHHHHHGGFGGHEGHHHFFFGHHHGCGFDHHFHFHGHFFHGGGGGGHHHHGGGGHFBGGGGGGGGFFFFFFFBBAAA
@M02197:102:000000000-ALU3V:1:1101:21384:21739 1:N:0:1
ATGTGCTGCTCGTCCTCCGCTTATTGATATGCTTAAGTTCAGCGGGTATCCCTACCTGATCCGAGGTCAACCTTTGAAAGAGTTTAACGGCCACGACCGCCCGCACTCCAAAGCGAATATGTATCACAACGCTTAGAGACGGACAGCTCGGCCGGAGACTTCAAGGCGCGCGGGAGCCGCGACGCCCAACACCAAGCGAGGCTTGAGTGGCGAAATGACGCTCGAACAGGCATGCCCTTCGGAATACCAAAGGGCGCAATGTGCGTTCAAAGATTCGATGACTCAC
+
CCCCCFFFFFFCGGGGGGGGGGGHHHHHHHHHHHHHHHHHHHHGGGGGHHHHHHHHHHHHHHHGGGGHHGHHHHHHHHHHHHHHHHHHGFGGGGGGGFFFGGGGGGGHHHHHHGGFGGGHHGHHHHHHGGGGGGGGHHHHGGGGGGHHHGGGGGGHGHHHHGGGGGGFGGGFFDCGDGFFFEEHGGHFFDHGGHGFFHHGHFHHHHGFFFHGFFGGGGGGHEGHHHHHHHGHGGGGGGGHHFHHHHHGHHGGGGFGHHGGGGGHGCGGGGGGGGFFFFFFFBBBAB
@M02197:102:000000000-ALU3V:1:1101:27575:21653 1:N:0:1
ATGTGCTGCTCGTCCTCCGCTTATTGATATGCTTAAGTTCAGCGGGTATCCCTACCTGATCCGAGGTCAATCATAAAAAAGTTTGGGTTTCTGGCAGGACACCACCGGGACTCTGTCGCGAGGAGTATTACTACGCGTAGACCCAGGAGGCACCGCCACTGCTTTTAAGGGCTGCCCTGTGACGGGCAGGCCCCAACACCAAGCTGAGCTTGAGGGGTGATAATGACGCTCGAACAGGCATGCCCCCCGGAATACCAAGGGGCGCAATGTGCGTTCAAAGATTCGATGATTCAC
+
AAA3AFFBFFF>EEGGGGGGGGGHHGGHHHHHHHCHHHHHHHGGGGGGHHHHHHHHHHGHHHHGGGGHHFHHH:GFHHH/GF::HG6#>38::H9HE@99GAC;EFD/C7GEB:HF;CGCCGGGD:H9G;BG<H;GG2@C8*D5GF5GEAGGHGCDB@GGGGBFFGGFF6DFFFEGEFGDDFF?FC.B?AGFFHFGEGEHGEGFFGCFBGGGGGHHF;GHHHGGGGGGHFDHHHHHHHGHGGGEEE2HHHHHHGHFHHGCGGGHFHHGGGCHGFGGFGGEBGFFFFFFFBABAA
@M02197:102:000000000-ALU3V:1:1101:17365:21714 1:N:0:1
ATGTGCTGCTCGTCCTCCGCTTATTGATATGCTTAAGTTCAGCGGGTATTCCTACCTGATCCGAGGTCAAACCTAAAGAAGTTGGGTGTTTTACGGCAGGGGGCGCGCCTCGCTCGCAAGCTAGAGAGTAATTACTAAGCTCAGAGGACGACACGACTCCGCACGCTAACTTTGAGGAGGCACCGCCGCGGGGGGCGGTGATCTCCCAACACTAAGCAGGGCTTAAGTGGACTTAATGACGCTCGAACAGGCATGCCCACCAGAATACTAGTGGGCGCAATGTGCGTTCAAAGATTCGATGACTCAC
+
AB3ABFFBFFFBGGGGGGGAFGGFHHHHHHHGHHHHHHHHGHHGGGGGGHHGHHHHHHGHHHGGGGGHHHHHGHGHHHFHGDFHHGEGGGHHGHGGGGGCEC?BD@C?@<AD?F>EBBFFFGFFFFFB9<D0=0DFFCFFBFFFFFGFCFEBCAD??DDF.;#:?:BFG=;GF//EHGC?.-CC?@@/CGGGGFE?@=:HCDGG@FFHGFEFHFG7AFEHGGBBFGHHHBFHFHGHEEECFEHDF5DFHFFGFFFAEAB3HHFFFGFHGFE?EE?DHFFHGEEE4FFGDFA5CGGBCFBBFFBAAAB
@M02197:102:000000000-ALU3V:1:1101:5385:21861 1:N:0:1
ATGTGCTGCTCGTCCTCCGCTTATTGATATGCTTAAGTTCAGCGGGTATTCCTACCTGATCCGAGGTCAACCTTGTAAAAATGGGTTATAGGACCGTGCCGGGTGACCTTTCGTCTCCGTGCGTGCTTGAAAAGCTCGTTGCACCGAGAGTCCCACGAGCGCCGTCATTACTTTTGGGACCGGTGGGGGGTGAACCCAGACCTGGGTCCAACAACAAGCCAGGCTTGAGAGGTGATAATGACGCTCGAACAGGCAGGCCCTTCGGAATACCAAAGGGCGCAATGTGCGTTCAAAGATTCGATGATTCAC
+
A111>3B1D111AEEGGFCCCCGHFHHHHHHAGHHHCGGHFFHGGGE/A2GGBGHFGFGGHBAEGEFGE110B11BGEG21>1;00B/:2*2(@:9/9?F;/9#<;B%GF%>/6?9BF//?/9#B<FF#;#1:03FF:<?;CG1?@0<><#<<A<..##:A3:<<:CFGF<BFFBBG?<*?//>#</@HGDGFF8FB%B@>E>E0E9F>/>BE$9HGFBFB01+2FFGA8BE:DHFFFFE7E/AEGFFHHHAFA//FA////0FHHHGF0A1HEEEA0FF310A0E1BA3A333GGF1FFBFBDAA11>
@M02197:102:000000000-ALU3V:1:1101:18463:21829 1:N:0:1
ATGTGCTGCTCGTCCTCCGCTTATTGATATGCTTAAGTTCAGCGGGTATCCCTACCCGATCCGAGGTCAATCATAAAAAAGTTTGGGGTTCTGGCAGGACACCACCGGGACTCTGTCGCGAGGAGTATTACTACGCGTAGAGCCAGGAGGCACCGCCACTGCTTTTAAGGGCTGCCCTGTGACGGGCAGGCCCCAACACCAAGCTGAGCTTGAGGGGTGATAATGACGCTCGAACAGGCATGCCCCCCGGAATACCAAGGGGCGCAATGTGCGTTCAAAGATTCGATGATTCAC
+
CCCCCFFFFFFBGGGGGGGGGGEHHHHHHHHGHHHGHHHGHHHGGGGGHHHHHHHHHGGGGGHGGGGHGHH<H<HHHHH:GHHHHGGFE:HFHHH:GGGHHHEHHGDGG7D;<HH<GGEDCDFGGHHEGH<G<HGGG8GGGHH;HHHFGDAGHGGGGGGGFFFFFGGGGGGGGGGGFGGGGGGGFAEGFF?GEHGGFFGHGFHHHHGFFHHGGGHHHGHHHHHGDFFGFFGHHHHHHHHHGGCGFFCHHHHHGF3HGHEEE2GHHHHGGGGGGGGCGGFEBGFFFF5FFBAAAA
@M02197:102:000000000-ALU3V:1:1101:7842:22050 1:N:0:1
ATGTGCTGCTCGTCCTCCGCTTATTGATATGCTTAAGTTCAGCGGGTATCCCTACCTGATCCGAGGTCAAAGACGGTAAATGTGCTTGTTGGACGCGAGCCGTAGCCCCTCGAGAAGCGCAATGTGCTGCGCGAGAGGAGGCAAGGACCGCTGCCAATGAATTTGGGGCGAGTCCACGCGCGGAGGCGGGACAGACGCCCAACACCAAGCAGAGCTTGAGGGTGTAGATGACGCTCGAACAGGCATGCCCCCCGGAATACCAAGGGGCGCAATGTGCGTTCAAAGATTCGATGATTCAC
+
BCCBBFFFBFFBGGGGGGGGGGGHHHGHHHHHHHGHHHHHHGHGGGGGHHHHHHHHHHHHHHHGFCGHHHHHHHGGGHGH;:HFHHHHHHGHHHGGGGGGGGGGGGHHGHGGGGHGHHGGGGGHHHHHHHGGGGGGGGHGGGGFGEGHHGGGGGGGGGGGGFGFFFFFFFFFDFFFFFFGDGGGGDFGGGGGGGGGFGGGGGCEGHHHFHHHHFFHGHHGHGDGBHHHGGFGGHHGHHHHFHHHHGGGFFECHHHHFFHHHHHGGGGGHFHG?FGFGGBGGGGGGGGFFFFFFBBBAAB
@M02197:102:000000000-ALU3V:1:1101:17275:22060 1:N:0:1
ATGTGCTGCTCGTCCTCCGCTTATTGATATGCTTAAGTTCAGCGGGTAGTCCTACCTGATCTGAGGTCAAGGTGTCAATTGAATTTTCTCAAGGAGAAGCTTTGTGAGCGGGCCGAACGGTTTCTGCAGCCGAGCGAAACGTGAGCACGCAAGGCCGTCCACCGACGGGACCGCTAAGGTATTTGAGGCGAGCCGGACGGCAACACCCAAGTCCACTTCCAGCCCGGGCAGGACCCGGGCGGTGTGAGGTTTTCAAGACACTCAGACAGGCATACCCTCCGGAATACCAGAGGGTGCAAGGTGCGTTCAAAGATTCGATGATTCAC
+
BCABCFFFFFFCGGGGGGEGFGEHHGHGHFHHHHHHHHHBFFFFGGEEFHHHGHHHGHHHHHFHHEGHHGHGFEGHHHGHHHGHHHHGGHHGHHHHFHHGHHHHHEGHHGAECEGCDDG?DFEHHHHEHH;GFCCFCGCGG<GFEHHHG7CGGGHHG:AAEHHG?DCADGGGHHGGGFFBHFFGGFFEFAFCFFFFABBGFADFFFFHHHHGEHGGFFGGFEFGFGF3FGHGEFGGGGGFEF9HHGBGHHHGHHGHGAFDHHG53GGFGHFHGEGGGGFHHGGHFHHGFFHFGHHHHHHGGGGFFGGGGGGGGGFFFFDFFAAAAA
@M02197:102:000000000-ALU3V:1:1101:16053:22170 1:N:0:1
ATGTGCTGCTCGTCCTCCGCTTATTGATATGCTTAAGTTCAGCGGGTATTCCTACCTGATCCGAGGTCAACCATTAAAAATTGGGGGATTTAGCGGCCAAAGACGCTGCAACTCCAGTCAAAAGCGAGATAAAAATTTACTACGCTCAGAGGATATCGCAGATCCGCCGTTGTATTTCAGGAGCTACAGCTAGCAAAAGCAGTAGGCTCCCAACACTAAGCTAGGCTTAAGGGTTGAAATGACGCTCGAACAGGCATGCCCACTAGAATACTAATGGGCGCAATGTGCGTTCAAAGATTCGATGACTCAC
+
CCCCCFFFFFFCCGGGGGGGGGGHHGHHHHHHHHHHHGHHHHHGGGGGHHHGGGGHHHHHHHGGGGGHHHHHGHHHEHHGHHHHEGGGGHHHH;GGGGGHHHHHG8GGGHHHHHHHHHHHHGHHHGGGGGHHHHHHHHHHHHH:CAFGHHHGHHHHHGGGGFHGHHGGFFFGGHHHGHHHHGHGGHHHGGHGGFHHHHHHHHFFGEFFFGFHHGFHHHHHFGHGHFFHHHGHHFHHGFHGGGGGFHGHHHHHGGHHHGHGEFHGHGHHCHFHGGEGGGGHFHHEGGGHGFGBGFCGGGFFFFFFFBBAAA
@M02197:102:000000000-ALU3V:1:1101:18140:22247 1:N:0:1
ATGTGCTGCTCGTCCTCCGCTTATTGATATGCTTAAGTTCAGCGGGTATCCCTACCTGATCCGAGGTCAAAGACGGTAAATAGCTTTATGGTCGCGCCCACGGCACCCCAATGAACGCATTGTACTGCGCGTTGAGGTGCCAGAGACCGCTGCCAATGACTTTGGGGCGAGTCCACGCGCAAAGGCGGGACAGACGCCCAACACCATGCAGTGCTTGAGGGTACAAATGACGCTCGAACAGGCATGCCCCATGGAATACCAAGGGGCGCAATGTGCGTTCAAAGATTCGATGATTCAC
+
ABBAAFFBFFBAEGEFGGGCGEDFCGFFGFFCGHHHHHHGHFHFEEFEHFFFHHFCGHGEFFADCGFH3FHHGFGG9HGFHHHHFHHFHHHGGCGGCCCEGG@EC7FDFGGFFHHHHGGGCFGHBFHH@A@DGCCGCGHBGGHHHHHGCDGFDFGHHGBFHHHHC?BD?CGAB?FCDDAAGC9E?<B12HFEFF>=DAFFFB@EDB$ABBB0BBG0>FCDF2D2BFGE;E/AFDABHGFF1CCHE//A01F2AA2DBFC0F/00A0EDB3GE000111BGD3GGGFFFB3FFDA1?AA
@M02197:102:000000000-ALU3V:1:1101:6966:22418 1:N:0:1
ATGTGCTGCTCGTCCTCCGCTTATTGATATGCTTAAGTTCAGCGGGTATTCCTACCTGATCCGAGGTCAACATTCAGAAGTTGGGGGTTTAACGGCTTGGCCGCGCCGCGTACCAGTTGCTAGGTGTTATCTACTACGCAATGGAAGCTGCAGCGAGACCGCCACTAGATTTCGGGGCCGGGCTGACTGGCAGCCCGATCCCCAACACCAAACCCGGGGGTTTGAGGGTTGAAATGACGCTCGAACAGGCATGCCCGCCAGAATACTGGCGGGCGCAATGTGCGTTCAAAGATTCGATGACTCAC
+
AA3>AFFFFFFBAEEGGGGGGGGHHHHHFGHHHHFHHHHHHHHGGGEGGHHHGFHHHHHHHHGGGGGHHHHHHGHHHHHH:0HHGGGGG9H:<G;;G/4DFF/<BBCBB)#@;9;F<9=:#3@CE:BDHGE:9E8H8GGFCDH;:</:7FF9G7C#(D?B.ACDDGFFFFCB;GGC@CFFHHGBFGB/CAEGGCFFF?AGCFFF?//<AGFFECDFGGGFHHFHHGHFGAGFDFGGF?E?91EHF3G33GF/?GGGFD5FHHHHHE22GGFE22HFHDEAGGHGFEBGGGEFF4FFFFFFAAABB
@M02197:102:000000000-ALU3V:1:1101:14462:22402 1:N:0:1
ATGTGCTGCTCGTCCTCCGCTTATTGATATGCTTAAGTTCAGCGGGTATTCCTACCTGATCCGAGGTCAACATTCAGAAGTTGGGGGTTTAACGGCTTGGCCGCGCCGCGTACCAGGTGCGAGGTGTTATCTACTACGCAATGGAAGCTGCAGGGAGACCGCCACTAGATTTCGGGGCCGGGCTGACTGGCAGCCCGATCCCCAACACCAAACCCGGGGGTTTGAGGGTTGAAATGACGCTCGAACAGGCATGCCCGCCAGAATACTGGCGGGCGCAATGTGCGTTCAAAGATTCGATGATTCAC
+
BABAAFFFFFFBGGGGGGGGGGGHHHHHHHGHHHHHHHHHHHHGGGGGGHHHHHHHGHHGHHHGCGGHHHHHFHHHHHHHH)HHGGGEF;<<GF::F;GCF:/B@DFC6@#4@.$%.>1<@1*C;<#AFF:.:F:9FD9;67HH0;7G:0-#:#:#/.GGGFC?9GFFFFGFFDC@D@>GGC=@DGHHGADC@GDDGDACDFF?:A?FDDC?GDCEEBFFDFGEHGGHHHGDHHDEEE99F?HGFGHHHFFGGCCFGHFFHHHHGGGGGGGGGDHHGHGEEGHGGGGGGGGFGFFFFFFFABBBA
@M02197:102:000000000-ALU3V:1:1101:13098:22503 1:N:0:1
ATGTGCTGCTCGTCCTCCGCTTATTGATATGCTTAAGTTCAGCGGGTAGTCCTACCTGATCTGAGGTCAATCGATGCTTCCACGTGAGTGGCGGTTTTAAGGGGGCCACCAACCTGGTGCACAGCGAAACGTATTACGCCGGACAACAGGCCAGAACGGCCGCCGATTCGTTTAAGGCGAGCCCCAAAGGGCAACACCCAATTCCAACCCCCCCGGGCAGGACCTGGTGGGATGATGATTGACATGACACTCAGACAGGCATACCCTCCGGAATACCAGAGGGTGCAAGGTGCGTTCAAAGATTCGATGATTCAC
+
BBBCCFFFFFFCGGGGGGGGGGGHHHHHHHHHHHHHHHHHHHGGGGGGGHHHHHHHHHHHGHHHHGHGHHHHGHHHGHHHGHHGHHHGGHGGGGFBE#FBAFFF?6FDFFFC9FFFFFFFFFF8FF:BFFFFA;F$0AFDB:6/FF9B4B5FFFD;7FADAFFF8EFFFFFFFFF7FFFF:FBFF:FE9FF849FDEFFFB5-7FFFFGGGGGG<HHHHFHHGHH8H0EGH;<HH<HGHHH;9HH9HGGHHHHHHFGHGHHGEGGGCGHEHHHGGHHHHHAHFGHHHHGGGGGGGGGGGFGGGFFFFFFFBBAA3
@M02197:102:000000000-ALU3V:1:1101:12643:22514 1:N:0:1
ATGTGCTGCTCGTCCTCCGCTTATTGATATGCTTAAGTTCAGCGGGTATCCCTACCTGATCCGAGGTCAACCTTTGAGAAAAGATTCTCCCCAAGGGGAGGCCGACCGGGGCTCGTGCACCCGTGTGTCCGATACGTGTCCCGTGAAGAAACTCAGTGTACCGGGGGTCCAACGAGGCCGCCGTCATTGTCTTTGGGACGGGCGAGAGCCCCCCCCGAGAGGGGGCCTCCGCCAAACCGTCCAACACCAAGCCGAGGACTTGAGGGGTGATAATGACGCTCGAACAGGCATGCCCTTTGGAATACCAAAGGGCGCAATGTGCGTTCAAAGATTCGATGACTCAC
+
ABBABFFFFFF@EEGGGGGCEGDHHHHHGHHFGHHHHHHHGHBAE?EEGHHHHGHGBDGHHHHGGGGHHFHHEHHGFGHHHHEEHHHFGGFEGGH1?@F@E/FGGFGGGG??CF/<GAGGFFGGGHEHHHGGGGC7GH?CGFGEDGGF:CGHGGHHCGHFFFFCFFA@?/B:BBE9--5=@DFFFF?BFFFFFFFF19F7@EDBFC@;AA@DDGGGBHCCB<A=C>;AF/F/AAFFFFFBF7FGF1EECFE/?D@@B21FG/FE0B2HE@2B0/?///HGCFHF1GBFFFGFEFB1F2D2BFAAAFGAA00AAA13HGAEAA1B3GFGGEE1FF3DB1@A1?A?
@M02197:102:000000000-ALU3V:1:1101:9619:22670 1:N:0:1
ATGTGCTGCTCGTCCTCCGCTTATTGATATGCTTAAGTTCAGCGGGTATTCCTACCTGATCCGAGGTCAACCTTGGTGCCGCTGGGCGGGCTTGTAGGGGGTTTAGAGGCAGGACGCCGGGGGCTCCCGATGCGAGGCTGATGCTACTGCGCAAAGGAGAGGGCCCTTCGGGTCCGCCACTGGTTTTAGGGGCCTGCCGTGGCAGATCCCCAACGCCGGGCCACGGGGGGCTCGAGGGTTGAAACGACGCTCGGACAGGCATGCCTCCCAGGATACTGGAAGGCGCCATGTGCGTTCAAAGATTCGATGACTCAC
+
ABBABFBFFBFAEGGGGGGGGCDHHGHGHHCHHHHGHHHHFHHGGCEGHGHHHHHHHHHHFHHGGGGHFHHAHHHHFFHHGGGGGDGGGGCD;GFDHHGGGCFD;HHGHGGGGFHGC3DCCDGG-AEGGG;GGGFFFFFFFFFFFFFFFFFBFFFFFBEEDD.AABEB9@DD#9E=CFGGGFGBHFAGBBCAFFGCFFFGHHHGDEFFFFFFDFDGGHCCF9?GECGGGFDGCHFGHGFB=FFFFGFGGGGGHGHHHHGHHGGGGGFBFHGHHHHHGHHGGGEAGCBGAEFGFGGGGGGGGGGFFFFDFDBBBBB
@M02197:102:000000000-ALU3V:1:1101:4457:22642 1:N:0:1
ATGTGCTGCTCGTCCTCCGCTTATTGATATGCTTAAGTTCAGCGGGTATCCCTACCTGATCCGAGGTCAACCTTGTGAAAGATTTAACGGCCGCGACCGCCCGCGCTCCGAAGCGATTAATGAAATCACAACGCTTAGAGACGGACAGCTCAGCCGGAGACTTTGAGGCGCGCGGAACACCGCGGCGCCCAATACCAAGCGAGGCTTGAGTGGTGAAATGACGCTCGAACAGGCATGCCCCTCGGAATACCAAGGGGCGCAATGTACGTTCAAAGATTCGATGATTCAC
+
BBBAAFFFFFFA2AEEGFEGEEEFHHGHGHGHGAAEF5FFGHBEFCGGHGHEHHFHHHGHHHHF9GEGGHFHHHHHHHBGFGGFHH4FE@EEECEGGGGGCFGGGGGFGGEFE@@CCHFHHHFFGFFFGFGGGGGGHHGACHDGHGAEHGF?CCFFHHHHHHHFC;C@ACCGFFHCCCF@DGFCGFGFFF?FFFEF/AFEHHGGHBFFFFHGFFHGFFFFBFGHHGFGGFF1FAFEECGFEFFFHGHHFHHHHGEE0EA1ADEA01CGFCGGBGE1CBB3FFBF>1A>1
@M02197:102:000000000-ALU3V:1:1101:25469:22946 1:N:0:1
ATGTGCTGCTCGTCCTCCGCTTATTGATATGCTTAAGTTCAGCGGGTATTCCTACCTGATCCGAGGTCAACCTGAAAAATATAGATTTAGAGGTGGCCGGGCCCACAAGACCTTGCAACTCGACGCGTGCTCCGGAAAGCTCAGTGCGAAGAGGGTCCCATGGACGCCCGTCATTGTCTTTGAGACCAGTTGGCCGCGAACGGTCCAACGCGGTCCAACACCCGAAACCCCCGCGGTAAAGCAGGGGTTTTGGAGGGAGGATAATGACGCTCGAACAGGCATGCCCTTCGGAATGCCAAAGGGCGCAATGTGCGTTCAAAGATTCGATGACTCAC
+
BBAABFFFFFFAGFGGGGGGGGGHHHHHGHCGHHHHGFHHHHHGFGGGHHHHHGHHHGHHHHHGGFFHHHHHHHHFGGHHHEHHHHFHHFHFFHHGBGFCEGGGGGGHHGHHHHHHHHHHHGGGGGGCGGGHHGGGGFGHHCBGFHHFDGFGHCFDFHHFF;B:D@DBDC?FFFGGGFFFFGGE/FFFFGGB?FGA;FC@GHGHG@GFGGFFHFEHFFFFGGGHFFFFFFEFEAFFFHHHGGFFEAG?HFHDGHGHHFFFGFHFGDCGFHFEFFGHGBHGHGGGDGFDHGHHHHHGHHHGGGGGCHHHGCGGFGGGGGGGGGGFFFFFFFAA3AA
@M02197:102:000000000-ALU3V:1:1101:13230:22942 1:N:0:1
ATGTGCTGCTCGTCCTCCGCTTATTGATATGCTTAAGTTCAGCGGGTAATCTTACCTGATTTGAGGCCAGAAAGGAATACATAAAGAATTATGTATGTGTGTGTTTGTTTGGTAGCAGATGACAAAAGCACAAGATTTTTATGGGTTTGCCTTAACAAAAATCTATGGCTGACACTCATCCACTCATACTTTTAAGGCAAGGTGATACAAAGAGGCTAATCTCATCACCAAGCCCAAGGACCCGTTAAAAGAATTTTTCATAAAAAAAAAACCTTTTAATGGAGATATTCACGACACTCAAACAGGCATGCTCCGAGGAATACCAAGGAGCGCAAGATGCGTTCAAAGATTCGATGATTCAC
+
CCCCCFFFFFFCGGGGGGGGFGGHHHHHHFHHHHHHFGHHHHGGGGGGGHFHHHHHHGGHHHHHGHGGHHHHHHHHHHHHHHFHHHHHGGHHHHHHHHHHHHHHHGHHHHHGFFHHHHHHHHGHHHHHFGHHGFHHHEHHHHHHHHGGGHHHGHHHFFHHGHHHHHGHEFGHHHGHFHHFH:HHHHHGHHHHHHHHFGHHFF<FGGHHHHHHHHGDFGFGHFFHHGHGGHHHEHHHHEDBAGGFHGHGHGBHGEHHFHHHEGGGGGGGHFGGGHGHHHHGBHHHHHHGGACGHFHHGHGHHHHGHHHHHGGDAGHHFHHHGHGFHHGGEGGHHHHGGGGHGGGGGGGEBGFBFFFFFA3BAA
@M02197:102:000000000-ALU3V:1:1101:8264:22860 1:N:0:1
ATGTGCTGCTCGTCCTCCGCTTATTGATATGCTTAAGTTCAGCGGGTATCCCTACCTGATCCGAGGTCAACCTGCAAAAAGAGGTTGGACGGCACACTCCGACCGGCCACCGACGCGAGACAGATGCCACAACGCGAGGGGACGGACGGCGTGCCCGGCGACGTTGGGGCGCGCGGCCAGAAGCCGCGACGCCCAACACCCAGCGGGGCTGGATTGGTGACAATGACGCTCGAACAGGCATGCCCCCCAGAATACCGGAGGGCGCAATGTGCGTTCAAAGATTCGATGATTAGC
+
BBBA?FFBBCFBEGCFGGCGGGGHHHGHHGHFBGHHHHHGFGGECCEEHDGHHHHFGHHHHGHGFGGHG<H.HA%BDDHEEEGHBEFE:%/9>>E&?GFBE9/&B#>B<CC?/<@@C/A;<GGCDFFH80..<97G3;=:9#9B9A@?CFA>/#;95-;/;4#9/@;.;.-#-99///-;/;-3@?@;#9::.9.;:/;AA##G:AF$;%00191>F=+$<G32CC3FC?/FG1B8FFFFB/<#/9122F2/A/A//A0GEE0DBGGE?EE1GGF3DBFA11FFDBFFD1>111
@M02197:102:000000000-ALU3V:1:1101:25853:22998 1:N:0:1
ATGTGCTGCTCGTCCTCCGCTTATTGATATGCTTAAGTTCAGCGGGTATCCCTACCTGATCCGAGGTCAATCATAAAAAAGTTTGGGGTTCTGGCAGGACACCACCGGGACTCTGTCGCGAGGAGTATTACTACGCGTAGAGCCAGGAGGCACCGCCACTGCTTTTAAGGGCTGCCCTGTGACGGGCAGGCCCCAACACCAAGCTGAGCTTGAGGGGTGATAATGACGCTCGAACAGGCATGTCCCCCGGAATACCAAGGGGCGCAATGTGCGTTCAAAGATTCGATGATTCAC
+
BBBBBFFFFFFBGGGGGGGGGGGHHGHHHHHHHHGHHHHHHHHGGGGGHHFHHHHHHGHGHHHGGGGHHHH.H:HHHHH/GGF<HGGGG;H/HHFHGG;H:HG;F:GGG;G<F0:H;G:GGGGGGHGHB6H<FHGGG8GD;<HG;HHEE:GGHGGGGGGGGGGGHHGHGHGGGGGHHHGGGGGHHFFGGGGGHGGGFGGGHHFFGHGFHGFGGGHHFHHHHGHGGGGGHHGFHHHHFHGFAFGCGGGHHHHHG3GHHHGGGGGHHHGGGGGHGGGFGGFGGGFFFBFFFBBBBB
@M02197:102:000000000-ALU3V:1:1101:13621:23015 1:N:0:1
ATGTGCTGCTCGTCCTCCGCTTATTGATATGCTTAAGTTCAGCGGGTATCCCTACCTGATCCGAGGTCAATCATAAAAAAGTTTGGGGTTCTGGCAGGACACCACCGGGACTCTGTCGCGAGGAGTATTACTACGCGTAGAGCCAGGAGGCACCGCCACTGCTTTTAAGGGCTGCCCTGTGACGGGCAGGCCCCAACACCAAGCTGAGCTTGAGGGGTGATAATGACGCTCGAACAGGCATGCCCCCCGGAATACCAAGGGGCGCAATGTGCGTTCAAAGATTCGATGATTCAC
+
BBBB@FFFFFFAGGGFGGGGCAEGHGFFHHCHHGHHHEFHGFHGGGGGHHHHHHHAHHGGFFAEGCEHGH<<H<HHHHH-G9E:FGD2FGHFFFH<GG;H;HF:9FDEF#CH9FH<FG:G;G5GGCGHDG<D:0E@@<@DGD8HHHHHG7?CGGGGGGGFFBBFFGGFBBAEAFCFFGGBGFGGFFEAAA?AFAF?FGFFFHGHHHHHGFHCGFFFHHHFGFHGGCBDHHFGHFHGFHGGCGGGGGEFEFEFFBGHHHGGGE?HGF1EEA0FFGGFFFFGFGFBFFD3FAAAAA
@M02197:102:000000000-ALU3V:1:1101:17861:23025 1:N:0:1
ATGTGCTGCTCGTCCTCCGCTTATTGATATGCTTAAGTTCAGCGGGTAGTCCCATCTGATTTGAGGTCAAACGCAAAGAAATTGGGGATTAATTAAAACCCTCGATTTTATAAGCCCAGAGTGCTCCTGGTGCAGCAGCTCAAAACCGACTACTTCAGCGCAGATATAAATATCACACCGTTTCATCAGTCTCGCTCCGCGCAAGACTCTGCAGGCAACAATGCATTTCGAGACGAGCCGTCAAATAAATGACAGCACAGTCCAAGTCCACTTCACCAAAAGGTGGGTGATAGATTAACGTGACACTCAAACAGACGTGCCCCTCGGAAAACCGAGCGGCGCAAGATGCGTTCAAAGATTCGATGATTCAC
+
CCCCCFFFFFFBGGGGGGGCGGGHHGGHGHHHHHHHHHHHHHHGGGGGGAGGHHHHHHHHHHHHGGHHHGHHGGGGGHHHHGHHHGGGGHHHHHHHHHHGGHGGEHHGHHHHHHHHHHHHHGBGHHHHHHHGHHHHHHGGHHHHHHGG9GGGHHHHHHHGGGGGHHHHHHHHBFHH;HGFFDHFHHHHHFHFBGEEHGGGGGHGFGGFGHGGGEFFGGFGFFFFHFFFFBEFFFGFGGFHFGHHGHHGHHHHHHHGFADHFGHHGGHHHFHHFF?CHGGHGCGGHHFGGHFHHGAFFGGHHGHGFGHGGFDGHEHFGGGGGGGGGHHGGGGGGGGGGGGGHGHHGDGGGFGGGGGGFGFFFFFFFFBBBA@
@M02197:102:000000000-ALU3V:1:1101:10961:23052 1:N:0:1
ATGTGCTGCTCGTCCTCCGCTTATTGATATGCTTAAGTTCAGCGGGTATTCCTACCTGATCCGAGGTCAACCTTGAAGATAAAAAGGTTTCGGGACCGTGCCACGGGACCTTTCCACTCGCTGCGTGCCTTGTAAAAAAAGCTCGTTGCACCGAGAGTCCACGCGACGCCGTCATTACTTTTGGGACCGGCCGGGGGCAAAGCCCGGGCCTAAGGGGTCCAACACCAAGCCAGGCTTGAGAGGTGATAATGACGCTCGGACAGGCATGCCCTTCGGAATGCCAAAGGGCGCAATGTGCGTTCAAAGATTCGATGACTCAC
+
BBBABFDBFFFBGGGGGGGGGGGGHGGFHHHHHHHHHHHHHHHGGGGGHGHHHHHHGHHHHHHGGGGHHHHHHHGHHHHHHHHHHGGGFGHGCG;GGGFHEHHHGGFGFGHGHHHGHHHEGEFGGGFGHGGHGHHFHHF?AFHHGCGBD<GGG?FDGHGGGHGGGGFCCGHGBDFFFFGFGFHDDFFCFFFFGFGGFFFE@FFFFFFGFFEFGGFHH:ECFFFBEGHHFFHFGGBHHHHHHHHGHHHHGGEAGGGGGHHHHHHHHGGGE?GGGHHHHHGGFGFFGGGGGHHHHGGGGHGGGGGFGGGGFFFFFFFBABA?
@M02197:102:000000000-ALU3V:1:1101:13853:23200 1:N:0:1
ATGTGCTGCTCGTCCTCCGCTTATTGATATGCTTAAGTTCAGCGGGTATCCCTACCTGATCCGAGGTCAATCATAAAAAAGTTTGGGGTTCTGGCAGGACACCACCGGGACTCTGTCGCGAGGAGTATTACTACGCGTAGAGCCAGGAGGCACCGCCACTGCTTTTAAGGGCTGCCCTGTGACGGGCAGGCCCCAACACCAAGCTGAGCTTGAGGGGTGATAATGACGCTCGAACAGGCATGCCCCCCGGAATACCAAGGGGCGCAATGTGCGTTCAAAGATTCGATGACTCAC
+
CCCBBFFFFFFCGGGGGGGGGGGHHHHHHHHHHHHFHHHHHHHGGGGGHHHHHHHHHHHHHHHGGGGEHH<<H<HHGHH/GHHHGGGGF:H.HHHFG;,E<FG<H;G;G:GFHHH<:G;GCGG::G;;H<HH<FG9G@DGEHGH<FF:GGFEHGGGGGGGGGGGGGGGGGGGGGGGGFGFGFGGGFFGGGGGHHGHFGGFFFHHHFHGHGHGGGHHHHGHHHHGFFFFFFFGGFHFGHHGGGGGGGGHHHHFHHHHHHGFGGGHHGHGGGGGGGGFGGGGGGCFDFFFFBB@BB
@M02197:102:000000000-ALU3V:1:1101:10051:23138 1:N:0:1
ATGTGCTGCTCGTCCTCCGCTTATTGATATGCTTAAGTTCAGCGGGTATTCCTACCTGATCCGAGGTCAACCTTTGGAAAATTGGGGGGTTTTACGGCAAGAGTCCCTCCGGATCCCAGTGCGAGACGTAAAGTTACTACGCAAAGGAGGCTCCGGGAGGGTCCGCCACTACCTTTGAGGGCCTACATCAGCTGTAGGGCCCCAACACCAAGCAGAGCTTGAGGGTTGAAATGACGCTCGAACAGGCATGCCCGCCAGAATGCTGGCGGGCGCAATGTGCGTTCAAAGATTCGATGATTCAC
+
BBCCCFFFFFFCGGGGGGGGGGGHHHHHHGHHHHHHHHHHHHGGGGGGHHGHHHHHHGGFHHHDGGGHHHHHHHHH:HHFFHHHGEGGGGGGGHHG9GGGGHH<HHHHHGGFG8GGGGGGGGGGGGGG8GGG8;7F9FFFF7FACFF9FFFFF8FFFFFFFFFFFFFFFFFHHHHGGFFFFGFGFFFFFGFFFFGFFFFFFFFFFFFFGFFFEDBFFFFGFHFFDFFFFFFFGGGEFEGFHGFFFBAGE>0FFHFFGDFHGAA2GGGCE2AGBHGGEFGHGGGGGGGGGGF4FFFFFA?BAA
@M02197:102:000000000-ALU3V:1:1101:21009:23353 1:N:0:1
ATGTGCTGCTCGTCCTCCGCTTATTGATATGCTTAAGTTCAGCGGGTAGTCCTACCTGATCTGAGGCCGTTTGAATAAAATCCTTCCCCCGGGGGGGAGGCGGCTCAAAGCCAGCTACCATGGTCGAGACAAGAAGTTTCCATCACGTCCGTCCTTTGATAATTATCAAAATCCGGAGGGAGAGGGACGTATATCCTTCCTCTAGCATGTGCAGTCCAGCTGATGTATTTCGAGGGAGCCAGTGCAAATGGCAGCCCTCAGTACCGATCCGTCAGCTTCTTTGCAAAAGCTGGCGCTCGAAGAAATTCGCGGCCCTCAGACAGGCATGCTCTCCGGATGTAAGTCCAGGAGAGCGCAAGGTGCGTTCAAAGATTCGATGATTC
+
ABBAAFFFFFFAGGGGGGGGGGGHHHHHHHGHHHHHHHFHHHHGGGGGGFHHHHHHHHFHH5FHFGEEEGDHEHFHHHHHEH3GGHGHHGGGE/<-@@A-DFAFADFBFEFFFAEBFFFFFFFFF>=-.A.F?.BBFFBFFFFFFFFFFEDAAADFF/9BBFFFF-BBFF:FFF.B:;,@.F9A?FDFF0;0999;9.BFFFBFBFFBFB9BFF/BFFFFFFGBGC;BB:9/<<D0GAF?0>1;F><<10C>0.//1BGG/?//A<?</CGFF<F0FFC1HHHHGG1B/<//<>/0F/2GBFF?/E>//////CGDBD1AB1G1BEGFE/A//E0DEB11B1B0HBDBB000GE111FEE0A11BB3BBB1111FDB1>111>
@M02197:102:000000000-ALU3V:1:1101:25598:23367 1:N:0:1
ATGTGCTGCTCGTCCTCCGCTTATTGATATGCTTAAGTTCAGCGGGTATCCCTACCTGATCCGAGGTCAATCATAAAAAAGTTTGGGGTTCTGGCAGGACACCACCGGGACTCTGTCGCGAGGAGTATTACTACGCGTAGAGCCAGGAGGCACCGCCACTGCTTTTAAGGGCTGCCCTGTGACGGGCAGGCCCCAACACCAAGCTGAGCTTGAGGGGTGATAATGACGCTCGAACAGGCATGCCCCCCGGAATACCAAGGGGCGCAATGTGCGTGCAAAGATTCGATGACTCAC
+
3AAAAFFFFFFBE2EFFBEEEE?DFF5GFFFHFEF5GHHGHF5ECEAEFHD3FGHGGBHHHHHGGEEEHHG4F:GHGHH;G0FHHEGG7E5;</E:G-9FHHAGH5;EC7BG:HH-HECC4D/;-F:G.BG<:1A8C<C@54G<<CE/CADEFA@B/BDGFGEFFFFGFFFBEAAAA0F:FFGEFBGGAADECCD?D?ADCCF/FB:;BFFF.<9?FHDDDDFA:F@DGECBHHHGFCEE@<BEAAGHGEF2D1CAGCE0EEEBHHG?EA011B1DGFD11C1CB311D>11>>
@M02197:102:000000000-ALU3V:1:1101:14471:23423 1:N:0:1
ATGTGCTGCTCGTCCTCCGCTTATTGATATGCTTAAGTTCAGCGGGTAGCCCTACCTGATTTGAGGTCAATGTCAAAATATGCGGGTTGTTATGAGCAGGCCTCAAGACCGGCCGAGACGAAACTTATCACGTCAGGCGTAGGTCAAGAAATTCCCACTGAATCATTTGAGACGAGCCTTGTGAGGCAGACGCCCAGGTCCAAGTCCACCAAAAGGTCAAAAAACCCTCGGGGATTGATGTTTCATGACACTCAAACAGGCATGCCTCTCGGAATACCAAGAGGCGCAAGGTGCGTTCAAAGATTCGATGATTCAC
+
CCCDBFFFFFFDGGGGGGGGGGGHHHHHHHHHHHGHHFGHHHHGGGGGGHHHHHHGHHHHHHHHGHHHHHHGHH5GHHHHHHHGGGGGGGHHHHGHHHHHGGHHHHHHHHGGGGGGGGGGGGGGHHHHHHHGHHHGHGGHFHHHGHHHHHHHHHHHHHHHHHHHHHHHHHGHHHHHHGHGHHGHHHGGGGGHGGGHGHGHFHHHGGFGFFHHHHHGGGGGGGFFGGGGGGHHHHHHHHHHHHHHHHHFHFGHHHGFHHHHHHGGGGGEAGHHHHGHGGHHGGGGGHHHHGGGGHGGGGGGGGGGFFFFFFFCCBBA
@M02197:102:000000000-ALU3V:1:1101:4608:23431 1:N:0:1
ATGTGCTGCTCGTCCTCCGCTTATTGATATGCTTAAGTTCAGCTGGAAATCCTGTCTGATTTTAGGTCTAAAAATGAAAGTTGCTCTAAAGCATAATTAGAAGCTTATCTCATCTTGTCTCGGCCATTCTTGCGCATGATCCTCAGCGAATAATCTATTACGCCAAGTCACTCCGATTACGAATTCGAAAGAGCTAATGTATTAAGAGCTAGCTCAACGAATAGCAAGAGCTCAAAATCCAAACTCCGACATCTATGCATAAAGAAAAGGGCGGGTTGAAGAGTTCATGACACTGAAACAGGCCTGCTCTCCGGAATACCAGTGAGCGCAAGGTGCGTTCAAAGAGTCAATGATTAGC
+
AA1A1DB1DB1>1AA1FA1?AF?D33A332DDA22112DDDFA1AB01B1DEF1B121A2DE1D01D1AFD1AGHHGH1B121FBD11D11FG11BDFE1121FFD1B122EDGFGF1B2F>//AE0FEGF11>#;/11BBG1FH;#C@?@FFHB22FFH;00<;BGD:1$<?C0/A<<D,<FF><>GGG>6BC<DGG<=D0C0#DF@12<FCG%G@>2BB+1BBGGG3F<B29B+BFFB1F#EE;?222>11DB@122B11@2B1HEEE/>/B11FD11FF1121BD2222G2G11B/1///A1//////02FFFD1GEA100A0011CB0A0B1113BFB11B1133D3BB>>111
@M02197:102:000000000-ALU3V:1:1101:6981:23478 1:N:0:1
ATGTGCTGCTCGTCCTCCGCTTATTGATATGCTTAAGTTCAGCGGGTATTCCTACCTGATCCGAGGTCAACCTGAAAAAATAGATTTAGAGGTGGCCGGGCCCACAAGACCTTGCAACTCGACGCGTGCTCCGGAAAGCTCAGTGCGAAGAGGGTCCCATGGACGCCCGTCATTGTCTTTGAGACCAGTTGGCCGCGAGCGGTCCAACGCGGTCCAACACCCGAAACGCCCGCGGTAAAGCAGGGTTTTGGAGGGAGGATAATGACGCTCGAACAGGCATGCCCTTCGGAATGCCAAAGGGCGCAATGTGCGTTCAAAGATTCGATGACTCTC
+
AAAAA3BDFCD?E1ECB1AFF0EEHFHHFGHGGHHGBGFD2A1E?E?AGB22FG1GHFHFH10/EEEGHHHHH>GHF1GGEFF12FGB21B0BFA0GEE?E/@EGEHHHFGHEHFBF;C09HGGGGA@9FDGB9ACGEC1C$<0<0</CCGF.C.A99CF;GCFCGA@G3BGGBF;0BFFC;C9B9F?;CAB//9CCCA<=9<@CB:;GCHF6A/A<//ABAF6;>/C/E>CE@D<FGHGHHGEGAG@0/>0FGF2@222HAE>B/?0F/2B111CEB0/FA?EAE02FDFB10AB0EA000CGFGEAA01FFFG3FF1B11CD3BD@111>1
@M02197:102:000000000-ALU3V:1:1101:25429:23428 1:N:0:1
ATGTGCTGCTCGTCCTCCGCTTATTGATATGCTTAAGTTCAGCGGGTATCCCTACCTGATCCGAGGTCAACCTGAAAAAAGAGGTTGGACGGCACACTCCGACCGGCCACCGACGCGAGACAGATGCCACAACGCGAGGGGACGGACGGCGTGGCCGGCGACATTGGGGCGGGCGGCCAGAAGCCGCGACGCCCAACACCCAGCGGGGCTGGATTGGTGACAATGACGCTCGAACAGGCATGCCCCCCGGAATACCAGAGGGCGCAATGTGCGTTCAAAGATTCGATGACTCAC
+
CCCCAFFFFFFBGGGGGGGGGGGHHHHFHHHHHHHHHHHHHHHGGGGEHHHHHHHHGHHEHHHGGGGHHHHHHGHHHHFFGFGHEHH?GHGGGGGHHGFHGGGGGGGGGGHGGGGGGCFFGHHHHHHHHHHGGGGGGGGGGGGGCGGFFFFFFFFFFFFF;FFFFFFFFFFCFCFFFFFFFFFFFCFAAGGBABDAD;GGG;GGGCGH;HEH;AHHG<HHH9HGFGGGFGGHHHH<HHGH;GGGGGGHFHHGHHHHFHGGGGEGHGHGCGEAGGGGGGGEGGFFFFFFFAAAAA
@M02197:102:000000000-ALU3V:1:1101:11294:23832 1:N:0:1
ATGTGCTGCTCGTCCTCCGCTTATTGATATGCTTAAGTTCAGCGGGTATTCCTACCTGATCCGAGGTCAACCTGAAAAAAATTCGTTTTAGAGGCCGGGCCCGTGACACCTTGAAACTCGACGCGTGCTCCGGAAAGCTCAGTGCGAAGAGGGTCCCACGGACGCCGTCATTGTCTTTGAGACCAGTTGGTCGCGAACGATCCAACGCGGTCCAACACCAAACCCGGGGGTTTGAGGGAGGATAATGACGCTCGAACAGGCATGCCCTTCGGAATGCCAAAGGGCGCAATGTGCGTTCAAAGATTCGATGACTCAC
+
CCCCCFFFFFFCGGGGGGGGGGGHHHHHHHHBHHHGHHHHHHHGGGGGHHHHHHHHHHHHHGHGGGEHHHHHHHHGHHGGGHFFGHHGEFFGFHGGGFDCEGGGDFFHHFGHGHHGHHF?GGGGGGGEFHG6FFFFHHHHFGGFECGGGGHGGGGGGFGGGGGGGGGHHGHFGCBHHHHHFGFGHGHGGGGDFDFFGCHHHFFFFFDFHFHEEFGFFFGFFFFFGFGGEHHGHHFGGHHGGHHHHGGGGECHGHHHGHHHHHGGGGGGGHHHFHHGFHHGGGGGGCGHCGGGGHGGGGGGGGGGFFFFFF5AAA>3
@M02197:102:000000000-ALU3V:1:1101:11156:23756 1:N:0:1
ATGTGCTGCTCGTCCTCCGCTTATTGATATGCTTAAGTTCAGCGGGTAATCCTACTTGATTCGAGGTCGATAATTAAAAAAGTATTAAAAGAAAAAGAATTTTCTATTAATGTTTTAATTTGGCTGCTCTCACACTGATTTTCTCAAACGATATTATTTAATGCGTTCAATAGTAATCAAGTCAAGATCGCTAGTACAATGATTTTGGAAGGTTTCAATAAATGAATAAAAGAAATCCCTCAAGACATTCTATTTCTTTGTGAAAAGAAATTGAATATAGATTAAACGACGCTCGAACAAGCATACCTCTCGGAATACCAAAAGGTGCAATGTGCGTTCAAAGATTCGATGACTCAC
+
CCCCCFFBFFFBEGGGGGGGGGGHHGHHHHHHHHHHHHHHHHHGGGGGHHHHHHHHHHGGHHGHHGGGGGGHGHHHHHHHEGGHGHHHHHHGHHHHGGHHHHGGHHHGHHHHHHHHHHHHHHGHHGGHHEHHHHHHGHFHFHHHHHHHHGGHG8HHHHHHHHHHFGGEHHHGHHGHHHHHFHFHHFHHFHGHHGG=HHFHHHG8GHHHHGHHHHGFGHGHGHHGHFHHHHGHHHHF?GHHHHHFGFHFGFFHEGGHHGHHHHHHFFGFFHGHGHFFHHEGGGHFGEGGGGGHHFBGHHHHGFHGGGECCGGHHHHHHGHHGHFHGGHFHHEGEECGBFGGGFGGFBFFFFB53A3AA
@M02197:102:000000000-ALU3V:1:1101:21281:23847 1:N:0:1
ATGTGCTGCTCGTCCTCCGCTTATTGATATGCTTAAGTTCAGCGGGTATCCCTACCTGATCCGAGGTCAAAGACGGTAAATAGCTTTATGGTCGCGCCCACGGCACCCCAATGAACGCATTGTACTGCGCGTTGAGGTGCCAGAGACCGCTGCCAATGACTTTGGGGCGAGTCCACGCGCAAAGGCGGGACAGACGCCCAACACCAAGCAGTGCTTGAGGGTGTAGATGACGCTCGAACAGGCATGCCCCACGGAATACCATGGGGCGCAATGTGCGTTCAAAGATTCGATGACTCA
+
>AAAAB3BFCFA11EED1EEFGEFFH3F322F2F21DBFBBFHG?EEEFFB1GBGFD1GHGEHFEEEHCEFGEHEGFFFFFFH9FFFGFFHDG9E/?@EEF@;///FCGFFGHFHDCGFCEHHHGBGHGACGGCCHHHHFGHHHHFGE@CCGCCCGFGHGCGF@A?@CF@AGGF<BCCGF@@CCCCDFBHEFFFFAGE@EAA+AAEEFFHHGFEGFBE?FG:FGBF0E?BFBHGAAGGFDBFBAA/A/EFGFB2HHHFHHFEEA0EA1AGCGCGCF11CFBGDEFFC13F1B>AA11
@M02197:102:000000000-ALU3V:1:1101:10810:24078 1:N:0:1
ATGTGCTGCTCGTCCTCCGCTTATTGATATGCTTAAGTTCAGCGGGTATCCCTACCTGATCCGAGGTCAAACGTGGTAAAAAGCTTATCTGGACGTCAGTATTCCGACTTGGACTCGCAAATTGTGCTGCGCTCCAAGGCCAAAATGCCGGCTGCCAATATCTTTAAGGCGAGTCCAGTCGCAATGGATAGGACAAACACCCAACACCAAGCATAGCTTGAGGGTACAAATGACGCTCGAACAGGCATGCCCCATGGAATACCAAGGGGCGCAATGTGCGTTCAAAGATTCGATGATTCAC
+
AAB3AFBDFFFBGGGGGGGGGGGFHFHHHHHHHFFHHHHHGFHGECEGHEFHHGHGHHFFDAGDCC1GFFG3EBGECFGH4D?GFADGH5DBEFBEBFEBGFHG9?8>EEFF:GHHGGGCDFGG;FHB1<<FFFGHFHC?GHHFFHFF1GCCC?E1CHHHFFHHGFHGGECCCGFAGBCEDDDBDCFFBFGEFG2>ECAFHEFGFGEBHDDAGDFGBHHHGFBB5FF@FFBFFFFE;GFGBFHHGGFA111FFFEHFGGHFG22A22A22BGHFEEE2FBBFCFG5FFGFFFFFBFABBAA
@M02197:102:000000000-ALU3V:1:1101:25783:24103 1:N:0:1
ATGTGCTGCTCGTCCTCCGCTTATTGATATGCTTAAGTTCAGCGGGTATCCCTACCTGATCCGAGGTCAACCTTTGAGAAAAGATTCTCCCCAAGGGGAGGACGACCGGGGCTCGTGCACCCGTGTGTCCGATACGTGTCCCGTGAAGAAACTCCGTGTACCGGGGGACCAACGAGGCCGCCGTCATTGTCTTTGGGCCGGGCGAGAGCTCCCCCCGATAGGGGGACTCCGCCAAACCATCCAACACCAAGCCGAGGGCTTGAGGGGTAATAATCACGCTCGAACAGGCATGCCCTTTGGAATACCAAAGGGCGCAATGTGCGTTCAAAGATTCGATGACTCAC
+
AAA1A3FFBFF>AEEEGAE0AEE13FFGBGGFFHHDDDGBG2AAAAAE1ABF1F00110EFBAE?EGFFBFGFEFBGE/11B0FEG222@F/>?CF?C/>>/>E@</B<////?A<?/:D<A*8FHH<DGG/</0C,<A@CCCEG7E44FB:FF#/BC9BC0A-9/9#/9+B#-9F9@;-;9@;@B#:;;/*BF/FB#@A:9;@@@@>-#<--;9*=?#-@/8@@#<,/9G<EB>F/>%B/?9FFBCE>?//>/GF/1B10FFB012B22G@B?//EFFEEHHFG1AFFFF/A0HFFFA2FBD/0110AE0EEF1DHE0A01BFAA3BGFFGFFDBDBB>>1A1
@M02197:102:000000000-ALU3V:1:1101:12050:24121 1:N:0:1
ATGTGCTGCTCGTCCTCCGCTTATTGATATGCTTAAGTTCAGCGGGTATTCCTACCTGATCCGAGGTCAACCTTTGGAAAATTGGGGGGTTTTACGGCAATAGTCCCTCCGGATCCCAGTGCGAGACGTAAAGTTACTACGCAAAGGAGGCTCCGGGAGGGTCCGCCACTACCTTTGAGGGCCTACATCAGCTGTAGGGCCCCAACACCAAGCAGAGCTTGAGGGTTGAAATGACGCTCGAACAGGCATGCCCGCCAGAATGCTGGCGGGCGCAATGTGCGTTCAAAGATTCGATGATTCAC
+
AABBBFFFFFFCGGGGGGGGGGGFHHHHGHHHHHHHHHHHHHGGGGFGGHGHHHHHHGHHHHHGGFGFFHHHGHHHHFHGG8GHHHGG9CCGGH:GGGGG:HHHGFFFHGGG;;GGG;GGGGG:/GGD7GGGGFFGGFFFFDFFFFFFFFFFFFFFFFFAFFFFBFFFGFFHHHFHGFDGFFB?FFEFFFFF6B?BBGFGGHFFFFFGGFFFFFFFFGHGFGEFGFGGHGFFFFEFFDDGB3DB3FGE/FF0AB3DFHFFFFEA2GEA2A?HHFHGGGGHGGBGGFGGGGFFBFFFBABBBA
@M02197:102:000000000-ALU3V:1:1101:8414:24171 1:N:0:1
ATGTGCTGCTCGTCCTCCGCTTATTGATATGCTTAAGTTCAGCGGGTAGTCCTACCTGATTCGAGGTCAACGTTCAGAAGTTGGGTGTTTTACGGCGTGGCCGCGTCGGGGTTCCGGTGCGTGCTGTATTACTACGCAGAGGTCGCCGCGGACGGGCCGCCACTCCATTTCAGGGCCGGCGGTGTGGTGCCGGTCCCCAACGCCGACCTCCCCCAGGGGAGGTCGAGGGTTGAAATGACGCTCGAACAGGCATGCCCGCCAGAATGCTGGCGGGCGCAATGTGCGTTCAAAGATTCGATGACTCAC
+
BBBBBFFBFBFAGGGGGGGGGGGHHHHHHHHHHHGHHHGHHHHGGGGGGHHHHHHHEHHHBGGHHGGGHHHGGGHHHHHHH;FFFBEFGHHGGFEEG;E@@:>E/;<A;BC/99:@A-<AD#@3EB06GGDGF00<<B::C.#:9:A9@.:-=B;-@@.@F/;/FFBBBF9/@@.9A9A-@C/;.;#?GGGGDA@9AE.9@<;B?</90B@BFF*GEGEAEE0>GGECHBHFG:G9CE?EFF9FFB34EHHHGEEE?B35HHGHHGECGCE?GEA5EGD2EEEAF5GBGA52FFFFD5FFFAA@AA
@M02197:102:000000000-ALU3V:1:1101:12769:24247 1:N:0:1
ATGTGCTGCTCGTCCTCCGCTTATTGATATGCTTAAGTTCAGCGGGTATCCCTACCTGATCCGAGGTCAACCTTAGAAATGGGGTTGTTTTACGGCGTAGCCTCCCGAACACCCTTTAGCGAATAGTTTCCACAACGCTTAGGGGACAGAAGACCCAGCCGGTCGATTTGAGGCACGCGGCGGACCGCGTTGCCCAATACCAAGCGAGGCTTGAGTGGTGAAATGACGCTCGAACAGGCATGCCCCCCGGAATACCAAGGGGCGCAATGTGCGTTCAAAGATTCGATGATTCAC
+
BCBCCFFFFFFCGGGGGGGGGGGGHHGHHHHHHHHHHHHHHHHGGGGFHHHGHHHHHHHHHGHGGGGHHHHHHHHHHHHHHHHGGGGGHHHGHGGGGGGGFHGHHGGG;GGHFGHGHHHHGGGGGHHHHHHHHHHGGGGGGHGHFFFFGHGHHHHHGHHFFGFGGGGGGEGGGGEGFFGGFGGGGGFGGGHHGHGHHGGFFHFGGHHGHHHHGHFHHFHHHHHGGGGGHHFBGFFHHFGHGGGGGGCFHFHGFFCHHHGGGGGHHHHEGGGCGGFFCGFGGGFFBFFFFBAAA>
@M02197:102:000000000-ALU3V:1:1101:11843:24198 1:N:0:1
ATGTGCTGCTCGTCCTCCGCTTATTGATATGCTTAAGTTCAGCGGGTATCCCTACCTGATCCGAGGTCAATCATAAAAAAGTTTGGGGTTCTGGCAGGACACCACCGGGACTCTGTCGCGAGGAGTATTACTACGCGTAGAGCCAGGAGGCACCGCCACTGCTTTTAAGGGCTGCCCTGTGACGGGCGGGCCCCAACACCAAGCTGAGCTTGAGGGGTGATAATGACGCTCGAACAGGCATGCCCCCCGGAATACCAAGGGGCGCAATGTGCGTTCAAAGATTCGATGATTCAC
+
AABABFFFFFFCGGGGGGGGGGGHHGHHGHHHHHGGHHHHHHHGGGGGHHHHHHHHHEBGHHHGGGGHGHHHH:HHGH<GG6G<FGDC19F.HHHHGG;H;HGH<GGG;;GHGHHH:G99?/G9GFHH9;HHHHG;GG:GGHHHGEG.G;G;HEGGGGGGGGGFFGGGFFGEADGGGGGFGGGGGGGBCFFAGGCFEFGHHGHGCFFFF9BFFFFFF:FGDFFFGCGGGGCGA1FFGFEHCCFFFFCFFD2FHGCFHE?EEECHFHF0EEGHFFBGGF3GFGCBFFFDF?AA1A
@M02197:102:000000000-ALU3V:1:1101:9644:24319 1:N:0:1
ATGTGCTGCTCGTCTCCGCTTATTGATATGCTTAAGTTCAGCGGGTAGTCCTACCTGATCTGAGGTCAAGGTGTCAATTGAATTTTCTCAAGGAGAAGCTTTGTGAGCGGGCCGAACGGTTTCTGCAGCCGAGCGAAACGTGAGCACGCAAGGCCGTCCACCGACGGGACCGCTAAGGTATTTGAGGCGAGCCGGACGGCAACACCCAAGTCCACTTCCAGCCCGGGCAGGACCCGGGCGGTGTGAGGTTTTCAAGACACTCAGACAGGCATACCCTCCGGAATACCAGAGGGTGCAAGGTGCGTTCAAAGATTCGAAGACTCAC
+
BBBBBFFFFBFAFGGGGEGGGGHHHGHHHHHGFHHHHHHGHGGGGEFGFGHGGHFHHHGHHHFGEHHHGFHBFEGHHHHFHHHHHHHFHFGFHFHGHBBHHHHGFH;HGGGGF@CDCCGAGGHHGFHFHHFGGGGGCFFGFGEGEHFGC;@DGCGF@CADGCA?DCGGG4GFFFHFFFHGFFGFFGEGFFFFFF8FFFFAGCEFHHHGGFFHGFFGFFFFBFEFGFFFDDFFE@AECCEGEHHG?9?HHFGBED2HHEFFB1D1GBFFBBF0AAAA//HDBFGFGGHHCFEFEHFG1F0EGEF1BDDF3GGGGAA@B11D>1AAA
@M02197:102:000000000-ALU3V:1:1101:12995:24502 1:N:0:1
ATGTGCTGCTCGTCCTCCGCTTATTGATATGCTTAAGTTCAGCGGGTATTCCTACCTGATCCGAGGTCAACCTTGAAGATAAAAAGGTTTCGGGACCGTGCCACGGGACCTTTCCACTCGCTGCGTGCCTTGTAAAAAAAGCTCGTTGCACCGAGAGTCCACGCGACGCCGTCATTACTTTTGGGACCGGCCGGGGGCAAAGCCCGGGCCTAAGGGGTCCAACACCAAGCCAGGCTTGAGAGGTGATAATGACGCTCGGACAGGCATGCCCTTCGGAATGCCAAAGGGCGCAATGTGCGTTCAAAGATTCGATGACTCAC
+
3AA3>FFFFFFAGGGGGGGGGGGHHGGHHHHHHHHHHHHHHHHGGGGGHGHHHHHHHHHHHHHGGGGGHHGHGHEHHFHHHHGHFGGHHHHGGG;FEEFAEHHHFFGECDHHGHHHHHHGGGGDDGGGFFGHDFFFHHGGFHHHDGCFDEHEBFFCCCH0BGF9@DCGGGGFGGFFHHHHGFCDFFGFGFFFGFBHHDGHFFFFFFFGFFFFFFFFGBFHFFCFFBAFFGGFFGFFHFGHHHG;GF4GFE?1EEEAE3GGHHHHHHGGGGGGGHFFGHFBHHHGGGGGGHFHG2AGGHGGGGFGGCGGFFFFFF@AA@BB
@M02197:102:000000000-ALU3V:1:1101:13015:24504 1:N:0:1
ATGTGCTGCTCGTCCTCCGCTTATTGATATGCTTAAGTTCAGCGGGTATTCCTACCTGATCCGAGGTCAACCTTGAAGATAAAAAGGTTTCGGGACCGTGCCACGGGACCTTTCCACTCGCTGCGTGCCTTGTAAAAAAAGCTCGTTGCACCGAGAGTCCACGCGACGCCGTCATTACTTTTGGGACCGGCCGGGGGCAAAGCCCGGGCCTAAGGGGTCCAACACCAAGCCAGGCTTGAGAGGTGATAATGACGCTCGGACAGGCATGCCCTTCGGAATGCCAAAGGGCGCAATGTGCGTTCAAAGATTCGATGACTCAT
+
BBBBBFFFDCFBEGGGG4EACGCHHHGHGHFHHHFDGGFHHHGDEGEEHHHGHFHF3GGHFHHGGGGHGHFHFHHGCFHHHF3FDAG3BFFE/?9>EEFEGA(B/;E9/CFFD3FFF:HFC/</#FEGAGF9HHFHGGFC;:GHA5GB47DGCC::C<FFG0:D?;;?<AHDCEGFFF9FFFFFFFF6<<></9G@DAB?FC//>/9GF@11B<4FADFEF?;B:AEF;9EHFFA2E;F>B;D2@BFB0/>EE>/AA11B1D11E0A//EA/EA2F11FBF1C000A0A113GA0?ECBFFGGDGFFB>1D31@@1>111
@M02197:102:000000000-ALU3V:1:1101:19441:24573 1:N:0:1
ATGTGCTGCTCGTCCTCCGCTTATTGATATGCTTAAGTTCAGCGGGTATCCCTACCTGATCCGAGGTCAACCTTGGTAAAAAGTGTCCCGAGGGACGGTGACCGGCGCCTGGACTTCTAACCATGTACGTGCCCGAAAGCTCAATGTACAGGAGTCCTCACAGACGCCGTCATTATCTTTAGGCGGAGCACAACCGTTAAGGCCGCGCTGACGCCAACAACAAGCCGGGCTTGAGTGGTGATAATGACGCTCGAACAGGCATGCCCTTCGGAATACCAAAGGGCGCAATGTGCGTTCAAAGATTCGATGACTCAC
+
BCBBCFFFBFFBGGGGGGGGGGGHGHHHHHHGGCHHHHHHHHHGFGEEGHHHHGHGHEHHHHGGGGGGGHHHHGHHHHHHHHGHHHHHHGGEGGGEFFEEFHHCFDGCGGGHGHHHHHHHHHGHHHGFHFHHHHGGGGGEHHHHHHHHHFDGGGHHHHHGHHGHHDFGGGGHHGFHHHHFGGDFGHHHFFFFBGGHHHHGGGGGGFFFGEEGGHFHHHGEGGGGGGHGHFHGHHFHGHHHHHHHGGGGGHHGHHGEGHHHHGGDEEGDHHHHFBHHHHHGGGGCHFHCGGGGHGGGGGGGEGGFFFFFFFAAA>>
@M02197:102:000000000-ALU3V:1:1101:14036:24631 1:N:0:1
ATGTGCTGCTCGTCCTCCGCTTATTGATATGCTTAAGTTCAGCGGGTATCCCTACCTGATCCGAGGTCAAACGTGGTAAAAAGCTTATCTGGACGTCAGTATTCCGGCTTGGACTCGCAAATTGTGCTGCGCTCCAAGGCCAAAATGCCGTCTGCCAATATCTTTAAGGCGAGTCCAGTCGCAATGGATAGGACAAACACCCAACACCAAGCATAGCTTGAGGGTACAAATGACGCTCGAACAGGCATGCCCCATGGAATACCAAGGGGCGCAATGTGCGTTCAAAGATTCGATGATTCAC
+
BA?AAFFFFFFBGGGGGGGGGGGHHGHHHHGHHHHHGHHHHHHGGGGGH5GHHHHHHHHHHHHGGGGHHHFHGHHFADGHFBD;DDGFH:HEFHF8GEFCFFFFHHCEEEGGHH33FBG<<GFHHBD@DBGCGFGHHDA8HHEF<GHFHCDDGFFGGGFFFGHFHHBCCGDDCDHHGGE:FGFFGFHFGGGFFGBFG?>GEHGEGGGEHGF3FFBEHGFHHHHHHFFHHGGF9ECHGGHFHFHHFHHCCGHCBFDBHGHGFFHCHEGGGGGHHHEEEGHGGFFGGGCGGFFFD5FFAABAB
@M02197:102:000000000-ALU3V:1:1101:13488:24637 1:N:0:1
ATGTGCTGCTCGTCCTCCGCTTATTGATATGCTTAAGTTCAGCGGGTAGTCCTACCTGATTTGAGGTCTAAACTAAAATAGTATTAGAGTGGAGGGAGCGAAAACTTATTACGCATTCCACTTAGTCATTTAAGACGAGCCACTAATGGCAACATCCAAACCTTATAATTAGAAAACTAGTTATAAGAGTCTATATGACACTCAAACAGGCATGCCTTTCGGAATACCAAAAGGCGCAATTTGCGTTCAAAGATTCGATGACTCAC
+
BBBBBBFFFFFBFGGGGGGGGGGHHHHHHHHHHHGHGHHF5G/GCGEEGHHHG99HGHHHHHH;GHHHHHHHHHHGFHHFHDGHHHFHHFHG;HGG#EEE?EE41DGEFHHHF?FA?GDBFHHH9FH0BGHHHBBGGCAFEHHHHGFFGGHHGGGGGHGHHHHGHHHHHHFHHHHGGFHHHHHGHHHHHFHGGHHFHFHGFBGHHFHFFGHFFGGGGGGHHHHHGFGHHHGGGGGHHHHGGGGGGGGFGGGEGFFFBFFFFCCCBB
@M02197:102:000000000-ALU3V:1:1101:20384:24610 1:N:0:1
ATGTGCTGCTCGTCCTCCGCTTATTGATATGCTTAAGTTCAGCGGGTATCCCTACCTGATCCGAGGTCAACCTTTGAGAAAAGATTCTCCCCAAGGGGAGGCCGACCGGGGCTCGTGCACCCGTGTGTCCGATACGTGTCCCGTGAAGAAACTCAGTGTACCGGGGGTCCAACGAGGACGCCGTCATTGTCTTTGGGACGGGCGAGAGCCCCCCCCCGAGAGGGGGCCTCCGCCAAACCGTCCAACACCAAGCCGAGGGCTTGAGGGGTGATAATGACGCTCGAACAGGCATGCCCTTTGGAATACCAAAGGGCGCAATGTGCGTTCAAAGATTCGATGATTCAC
+
AA>1AFFDFFFA1AEFDGF?EGG1EB3FEGHHFFFFHHFHGGGEGGGA1GGGFHCCGHCEAGAEGGGGF@GGHHHFBFHFHHFFHHHBGHFGGECF/EGC/>>/<<EC/B/B@HGCAFHEFGC9CH9H<FCCGCC/00CGBDFGGBB;CCFHHGHBFCGFGG@FBB?@FEFFFFFB;#A-@@BBBAAF/BFFBF9FAEFF@-;@@;@;E@@;;@@=AF=A@GCG:?<BFF<A3F@FACECBFHGGFF?/EFA?@ABGF1FGC/GGGBFD2FGHHGEEEEACEF11GBHGHFFFFG0DD2HG2HHHHFHFEE0A0F1FD0?EA1F13FGGEAA1CFFFFF3AA>>1
@M02197:102:000000000-ALU3V:1:1101:16327:24690 1:N:0:1
ATGTGCTGCTCGTCCTCCGCTTATTGATATGCTTAAGTTCAGCGGGTATCCCTACCTGATCCGAGGTCAACCTTGTAAAAATAAATGGGTTGAGGCCGGGCTGCGAGACCTTGCAACTCAGTACGTGCTTTGGAAAAGCTCGTTGTACCGAGGGTCTCACAGACGCCGTCATTGTCTTTGGGACCGACCGCGGGCGAACCGCGGTCAGAGTCCAACACCAAGCCGGGCTTGAGGGTTGATAATGACGCTCGAACAGGCATGCCCACCGGAATACCAGTGGGCGCAATGTGCGTTCAAAGATTCGATGATTCAC
+
BBBB@DFFFFFBGGGGGGGGGGGHHHHHHHHHHHHGHFHHHGHGGGGGHHHHHHHHGHHHHHGEGCEHFHHHHHGGHHGHHHHHGHHGFF9E:EHGADEGGGFGGGGGGGHHHHHGHHHHHHHHGHGFFHHHEFHHHGGFCFDAFFHHHGGGGG0GCDGHHHHGCGGGGEFHHFGFGGFGFEGGGGAGGGFGFGFGFFFFFFHGFBDFFCFBHDEFBGGGGGFGHGHBHHHGGHFHGBHHHHGGGGGHHFHHHFHHHFHHGGFEAEG5GHHBDHFGGGFE?EGHHHGCGGHGCGGGGGCFGFFFFFFF?ABBA
@M02197:102:000000000-ALU3V:1:1101:10799:24814 1:N:0:1
ATGTGCTGCTCGTCCTCCGCTTATTGATATGCTTAAGTTCAGCGGGTAATCTTACCTGATTTGAGGCCAGAAAGGAATACATAAAGAATTATGTATGTGTGTGTTTGTTTGGTAGCAGATGACAAAAGCACAAGATTTTTATGGGTTTGCCTTAACAAAAATCTATGGCTGACACTCATCCACTCATACTTTTAAGGCAAGGTGATACAAAGAGGCTAATCTCATCACCAAGCCCAAGGACCCGTTAAAAGAATTTTTCATAAAAAAAAACCCTTTTAATGGAGATATTCACGACACTCAAACAGGCATGCTCCGAGGAATACCAAGGAGCGCAAGATGCGTTCAAAGATTCGATGATTCAC
+
ABBAAFFFFFFCGGGGGFFGEGGHHHHHHHGHHHHHHHHHHHHGGGGGHHHHHGHHHHHHHGHHGHGGHHHHHHHHHHHHHHHHHHHGHHHHHHHHHHHHGHHGHHBGHHHGFGGHHHGHFHHHHHHHHHFHHHHHHHFHHHHHHHEFGGHHHHHHHHHHHHHGHHHGFHHHHHHHHFHHHGHHHHGHGHHDHHHGHHHGFFHHGHHHHFHHFHHGHHFHGHHHHGGFGHHGEGHHHFFGFC?GGHHHHHGGHFFFHHHGEGGGGGGFHGFCHHHHHHHHFHGHHHGCGEFFHGFFEHGHGFHFHGHHHGFGGGHHHHHHHGGHHHGE2GGFHHHGGGGHGGFGGCGGGGFFFFFFFBCAAA
@M02197:102:000000000-ALU3V:1:1101:24094:24908 1:N:0:1
ATGTGCTGCTCGTCCTCCGCTTATTGATATGCTTAAGTTCAGCGGGTATCCCTACCTGATCCGAGGTCAACCTAGAAAAAAATTTAAAAGGTTTCAGTCGGCAGAAGTCCTCTCCTTTGACAGACGTTCGAATAAATTCTACTACGCCTAAAGCCGGTGAGGCCTCGCCGAGGTCTTTGAGGCGCGCCCCCGTGAGGGGACGGCACCCAATACCAAGCATAGCTTGAGTGGTGTAATGACGCTCGAACAGGCATGCCCCTCGGAATACCAAGGGGCGCAATGTGCGTTCAAAGATTCGATGACTCAC
+
CCCCCFFFFFFCGGGGGGGGGGGHHHBGFHHGGHCHHHHHHHHGGCGGHHHHHHHHHGGHHHH1EEGHHGHHHGHHFHGFFFHHHFFHHGDGHHHHHHHGGGGGFHHHHHHH<HH:HHHHHHGGGGGGGFFGHFHHGHHHHHHHHGGGHFGHHHHGGGGFHFGGHHGGGHHFGGGGGGGFGGGGGGGGGFHFHGHHGEFGGHFFFFFHHGFFGHHHHHGHGHGHGHHHHHHFGGFGGGGGGGBFGGHHGHHHHGGGFCE2HHGHHBHGHHGGGGGGHHG5GGGGHGFFFFGGGGGFFFFFFDA3AA3
@M02197:102:000000000-ALU3V:1:1101:13188:25222 1:N:0:1
ATGTGCTGCTCGTCCTCCGCTTATTGATATGCTTAAGTTCAGCGGGTAGTCCTACCTGATCTGAGGCCAGAGTTACAAGTATGGTTGTTATGAGCAGTGCTACAAAGTAAACTCGACGAAACGTATTACGCCAGGCCACCCATCACACCACTAACGCTTTTAAGGCGAGCCAGCAATAGGCAACGCCCAAATCCAACCAGCCGGGTAGAACCCGAAAGGTTGAGTCTACATGACACTCAGACAGGCAGACCCTCCGGAATACCAGAGGGTGCAAGGTGCGTTCAAAGATTCGATGATTCAC
+
BBBBAFFBFFF?EEGFGGGGGGFHHHGHHHH5GHHHHHFBGGHGFGFGGFFGHHHGHHHGGHHFFFGFGHHHDGH8FHEFGHHHHHGGHGHHHEHF7FFHHHHFFGHEGHHHFHEEGGFGFEFGFFHFHHHFDFFHGGGFGHGCHHHGGEAGHHGD1CFFFGGGCBCGC1<GCCGHFGHGCBGE@CAGGFFBFFGEFDEE?GHHHFGFFFFCEGHFFFC1BGG96BB*BBFFHGFD9HH9AFHFGBB0AE?GCECBEF21BF1BCG?F11GB1FEEAA1FA3BGCGGGA1FDB1F3AAAA>
@M02197:102:000000000-ALU3V:1:1101:12302:25466 1:N:0:1
ATGTGCTGCTCGTCTCCGCTTATTGATATGCTTAAGTTCAGCGGGTAGTCCTACCTGATCTGAGGTCAACCTGAAAAAATAGATTTAGAGGTGGCCGGGCCCACAAGACCTTGCAACTCGACGCGTGCTCCGGAAAGCTCAGTGCGAAGAGGGTCCCTGGGACGCCGTCATTGTCTTTGAGACCAGTTGGCCATGGAGGCGGTCCAACGCGGTCCAACACCAAACACGAGGTTTGAGAGAGGATAATGACGCTCGAACAGGCATGCCCTTCGGAATGCCAAAGGGCGCAATGTGCGTTCAAAGATTCGATGACTCAC
+
ABAAAFFFFFFBGGGGGGGGGGHFGHHHHHGHHH5FHHHHHGGGGFEFGEDGHHHHHHHGHHHHFFGHGHHFHHHHH1EHHHHFGHHFBFHHEEEHGGEGGCEFGHGHHFHFFFHHF<FGGGGGGFAGFHHDGGGCHHGHHHEGGHG@HFCGGGGGHHGHGGHGGGHGHGGGHGFGGHHGGHFHGGEBHGGFHHFFGFDGHFHGGGFGGGHGGGHFFFFGHHHGFFFFGEHHHGHHF1GHGHHHHHGGGEE0HGHHFHFHHGHGGGGGGFHHHFGBBGHHHECGGGHHCHEEEEAGGFFB3GGGGFFB3F@B11@AA
@M02197:102:000000000-ALU3V:1:1101:15878:25595 1:N:0:1
ATGTGCTGCTCGTCCTCCGCTTATTGATATGCTTAAGTTCAGCGGGTAGTCCTACCTGATCTGAGGTCAAGGTGTCAATTGAATTTTCTCAAGGAGAAGCTTTGTGAGCGGGCCGAACGGTTTCTGCAGCCGAGCGAAACGTGAGCACGCAAGGCCGTCCACCGACGGGACCGCTAAGGTATTTGAGGCGAGCCGGACGGCAACACCCAAGTCCACTTCCAGCCCGGGCAGGACCCGGGCGGTGTGAGGTTTTCAAGACACTCAGACAGGCATACCCTCCGGAATACCAGAGGGTGCAAGGTGCGTTCAAAGATTCGATGACTCAC
+
CCBCBFFFFFFCGGGGGGGGGGGHHHHHHHHHGHHHHHHHHHHGGGGGGHHHHHHHHGGGHHHHHGGHHHHHFCGHHHHHGHGGEHHHHHHHHGGGEHFHHHHHHHGHCGFGGGGDDFGG/FFHHHHGHHHGGGGGGG:GGFHFGHHGGGCGGGGGGGGG;HHGGGGGCEGGGFADFFFFFFFFFFEFFFDCCCGDFFHGFFFFFFHHFFE1DGCHGFFFFE/GFEGHEHHFFEEDGGGGGHHEFGGGHHHHHG55GFFGGEFGFFBGHHGGF1GCCGGHHHHHGDCHFFHCHGHHFFGEE2E4GFCGGGGGGGBFFFFFFAAAAA
@M02197:102:000000000-ALU3V:1:1101:20338:25684 1:N:0:1
ATGTGCTGCTCGTCCTCCGCTTATTGATATGCTTAAGTTCAGCGGGTAGTCCTACTTGATTTGAGGTCATAATGCACTATTACAGTGATTGAGGGTTAAAGCTCTTTACTCCTAACAACGATCCCCGATGAGGTTAATAGTCTACAACATCAGGTCAAGCCGTTGTTTTATGTATTCAGCTTGCTACATTTAAGTCTAGCCTATAAAGTCTGCAAGAGACTACGGCAAAGAGACCATGATCCAAAGCCCAGACTACTCTATTGCTAGAGCGGGGTTGAGAAGTTCGCGACACTCAAACAAGCATACTCTTCGGAATAACCAAAGAGTGCAAGATGCGTTCAAAGATTCGATGATTCAC
+
BBBBBFFFBFFBEGGFGGGGGCEFHHHHF5FGCHHHGGHHFHFEGGGGGFFHHFHHHGHHHHHFEGHHHHHHGGHHGHHHHHHGEGHGHHE@3FFFCGHBGFGHHHGGHHHHHHHHFBHGGGHGHGGGGGBGHBGHFHHGHHHHHH89GHHHGC@GGFHFFGGCGGEHFHHHFHGDFDFFHFHHFHHHHHHHHFHHHFGGHFGHHGHFHHHHFHHHHGFAGCFFGHHHFHHF;CEEHGFGGHFGBGBBF4FF?4?3B3HBHHGHGHGGGGGGHG4HHHGGACGECG?GBFF1F3FHHGHFHBFGGFECGGGGF5BGDEGHGFHHFBGCGHHEE2E4FGGGF5GGFBFFFFFFFBAA>3
@M02197:102:000000000-ALU3V:1:1101:7089:25620 1:N:0:1
ATGTGCTGCTCGTCCTCCGCTTATTGATATGCTTAAGTTCAGCGGGTATCCCTACCTGATCCGAGGTCAACCTAGAAAAAAATTTAAAAGGTTTCAGTCGGCAGAAGTCCTCTCCTTTGACAGACGTTCGAATAAATTCTACTACGCCTAAAGCCGGTGAGGCCTCGCCGAGGTCTTTGAGGCGCGCCCCCGTGAGGGGACGGCACCCAATACCAAGCATAGCTTGAGTGGTGTAATGACGCTCGAACAGGCATGCCCACTAGAATACTAATGGGCGCAATGTGCGTTCAAAGATTCGATGATTCAC
+
AAA1A331FCFAG1AEGG??0A?FHHHHHHH2EFHHHHHHHH1EGCAEHHHFFFFHDFCFFHHGGGGHHHB0>1FFFFHFGE:HHFGHFFG@EGEGEFB7GGGCFFBBBFGGDG;BFGGFFFFHHFFGCCFCCCGFFHFFDDBADEGGGG@FGBFGC@CGGGCGGHEGEHGGBCFEFFB0@?AA?@/E?GHHFGGHEFEE99AEFFHFG:;FDGFGD9GGB:9EGFFC9EFHHFFFFFE?AHEDHDGEBBFFHFAGAGAFB55CHDGGG5GEGE225HGBEEABFGBCGAFBCGFFFDDD@5AAA>3
@M02197:102:000000000-ALU3V:1:1101:14170:25850 1:N:0:1
ATGTGCTGCTCGTCCTCCGCTTATTGATATGCTTAAGTTCAGCGGGTAATCTTACCTGATTTGAGGCCAGAAAGAATGATAAACTCACTCTATCCGAAAATAGTGTGTGTGTGTTTTGGTTGTTAGGAAGCAGATGACAAAAGCACAAGATTTTTATGGGTTTGCCTTAACAAAAATCTATGGCTGACACTCATCCACTCATACATTTAAGGCAAGGTGATACAAAGAGGCTATGTAATCACCAAGCCCAAGGACCCGCAAAGAAGGATTTCATAAAAAAAAACTTCTTTTTGGAGAAATTCACGACACTCAAACAGGCATGCTCCGAGGAATACCAAGGAGCGCAAGATGCGTTCAAAGATTCGATGACTCAC
+
ABABAFFFFFFBEGFGGGGCEGGHHGHHHHHHHHGHGHHHHHGGGGGCHHHHHHHHGH3GHGGHGFGGHHGHHHHGHHHHHHHHHHHHHHHHHHGGGGGGHFF4FGFGGHGFGGHHGFGAGGGHFHHEFHHHFHHHHGGFHGHGHGHGHGHHH9HFHFHHFC?CBFHGHHGGGHGHHFDHGGHEHGHHHHHGGHHFGHHF0F<BHGHGHGGHFFHFHHG>CGGGFCCGFBFHGFFFFGGEGGGG?0/BHEHEGCCC@>11FE<2B<BHEHFFE/CGGEEGHHHHHF?EHHHHG2BFHFGEGEB/2ABHEEHHEHFHHGHHGAEAFGHHHHHHHGHFHGGGGEGBGBHEAEGHFF3G3GGCGG1FFFFFD?AAAA
@M02197:102:000000000-ALU3V:1:1101:14248:25934 1:N:0:1
ATGTGCTGCTCGTCCTCCGCTTATTGATATGCTTAAGTTCAGCGGGTAGTCCTACCTGATCTGAGGTCAAGGTGTCAATTGAATTTTCTCAAGGAGAAGCTTTGTGAGCGGGCCGAACGGTTTCTGCAGCCGAGCGAAACGTGAGCACGCAAGGCCGTCCACCGACGGGACCGCTAAGGTATTTGAGGCGAGCCGGACGGCAACACCCAAGTCCACTTCCAGCCCGGGCAGGACCCGGGCGGTGTGAGGTTTTCAAGACACTCAGACAGGCATACCCTCCGGAATACCAGAGGGTGCAAGGTGCGTTCAAAGATTCGATGACTCAC
+
BBBBBFFFFFFBGGGGGGG2EGGHHFFHFHHGHFGGGHHHGHHGGGGGGGHHHHHHHHGHHHGHGGHFHGHG@FGHFHHHHHHHHHHHHHGHHHHHHHHHHHHFHHHHHGGGGGGGFGGGFGGGHGEEGGHGGGGGGGGGGFFFGHHHGGGGGFHDC@FGGHHGAGHGDGGGGFFHHHFGHHFFGGGGGFFFGGGGGGHHHFFEFGGFFHGFHHFHGBGFFFEEGHHHGBEFGGGGGEFEDGGHHHHGHHHHHGHHHFGGHHGHHFHFHGHHFDGGGGGHHFGHHHGHHHHGGBDCHHHGFGGHGGFGGGGGFGFFFFFFFAAAAA
@M02197:102:000000000-ALU3V:1:1101:20468:26019 1:N:0:1
ATGTGCTGCTCGTCCTCCGCTTATTGATATGCTTAAGTTCAGCGGGTATCCCTACCTGATCCGAGGTCAATCATAAAAAAGTTTGGGGTTCTGGCAGGACACCACCGGAACTCTGTCGCGAGGAGTATTACTACGCGTACAGCCAGGAGGCACCGCCACTGCTTTTAAGGGCTGCCCTGTGACGGGCAGGCCCCAACACCAAGCTGAGCTTGAGGGGTGATAATGACGCTCGAACAGGCATGCCCCCCGGAATACCAAGGGGCGCAATGTGCGTTCAAAGATTCGATTATTCAC
+
?AAABBFFFFFBGFFGGGCEFCGHFHFHHHGFHFHCHGHFHHFGGGFGHHHGFFHFHFHHHHHGG@EGHB:BH,GHH:HF:3G;BF9CE879HE:HGC9FBGE5E5DE+6/;F.F2FC/C6?5F8CFG<HG;<HG9FGG#CD9HHHH<G7GGGGGFFGGGFBFGGFBF?FDGEFGFGGG9FFGBFCFC:BFGHHDDFFFFHFGEFFFAFFFFFGGFHGHGG90FGFFFDFA1GHHHHHHFGGGGGGGHHHGFFGFFGG?EFE?CCHFGGGGHGBGGFGB2GGC?FDB5F3AABA
@M02197:102:000000000-ALU3V:1:1101:11931:26036 1:N:0:1
ATGTGCTGCTCGTCCTCCGCTTATTGATATGCTTAAGTTCAGCGGGTATCCCTACCTGATCCGAGGTCAATCATAAAAAAGTTTGGGGTTCTGGCAGGACACCACCGGGACTCTGTCGCGAGGAGTATTACTACGCGTAGAGCCAGGAGGCACCGCCACTGCTTTTAAGGGCTGCCCTGTGACGGGCAGGCCCCAACACCAAGCTGAGCTTGAGGGGTGATAATGACGCTCGAACAGGCATGCCCCCCGGAATACCAAGGGGCGCAATGTGCGTTCAAAGATTCGATGACTCAC
+
BCCBCFFFFFFCGGGGGGGGGGGHHHHHHHHHHHHHHHHHHHHGGGGGHHHHHHHHHGHHHHHGGGGHH;<<H<HGHHHGGGHHHGGGG;H.HHH::GGH<HE<H9GG::;<H0<;HG:G9G9G/FHH;HGB;GGGGCCGGHH;HHHHG:GGHGGFGGGGGGGFGGFFFGGGGGGGGGGGGGGGFFFFFFFEFFFHGGFFGHGGGHHFFFGFFGHHHHHHHFGDFFGFGHDHHGFGFHHHGGGFGGGHFGHHGFGHHHGEF?GHHGGCGGGHGGGGBFGFGFBFFFFFFA>AAA
@M02197:102:000000000-ALU3V:1:1101:17890:26110 1:N:0:1
ATGTGCTGCTCGTCCTCCGCTTATTGATATGCTTAAGTTCAGCGGGTATCCCTACCTGATCCGAGGTCAATCATAAAAAAGTTTGGGGTTCTGGCAGGACACCACCGGGACTCTGTCGCGAGGAGTATTACTACGCGTAGAGCCAGGAGGCACCGCCACTGCTTTTAAGGGCTGCCCTGTGACGGGCAGGCCCCAACACCAAGCTGAGCTTGAGGGGTGATAATGACGCTCGAACAGGCATGCCCCCCGGAATACCAAGGGGCGCAATGTGCGTTCAAAGATTCGATGACTCAC
+
AAAAAFFFFFFAAE?EBGGGCEGHCFCGHCGFHFFHBAEGGCHG?F0EHHHFFGFFFHGFHGEDEGFHEB68GHHFFD6?9<FHHGGGG;<H6DGH?-9H.A7/H;E//6C:HHH<FC(?.CGG600F:F<H<</9GC47F<G;<HH5..7EGAFFF?FGBFGFGFFGGGGEAEGGGGGF;F4GFFFFDFGGHG5CD0?FHHHHFFG<0HFCFFHFGDDAD<:FC<C.HHFFGFFGHFAHGFCBEECFFHHHHGCBHHGGCE?DBGEE00CG11GFF3FE1F1CFFFDB>AAA1
@M02197:102:000000000-ALU3V:1:1101:20543:26118 1:N:0:1
ATGTGCTGCTCGTCCTCCGCTTATTGATATGCTTAAGTTCAGCGGGTATCCCTACCTGATCCGAGGTCAATCATAAAAAAGTTTGGGGTTCTGGCAGGACACCACCGGGACTCTGTCGCGAGGAGTATTACTACGCGTAGAGCCAGGAGGCACCGCCACTGCTTTTAAGGGCTGCCCTGTGACGGGCAGGCCCCAACACCAAGCTGAGCTTGAGGGGTGATAATGACGCTCGAACAGGCATGCCCCCCGGAATACCAAGGGGCGCAATGTGCGTTCAAAGATTCGATGACTCAC
+
CCCCCFBFFFFCGGGFGGGGGGGHHHHHHHHHHHHHHHHHHHHGGGGGHHHHHHHHHHHHHHHGGGGHHH<<H<HHHHH:GGH;HGG-GGG/HG::GFFE;H;0H;GGG;G;HHH<HG:G9G9GGF:HH<FH<HG25ADG;<HH;HHHG:GGHGGGGGGGGGGGFGGGGFFEFGGGGGGDFGGGGGGGGGFGGHDBFGGGFFFFGHHHGFGGGGHHHGHHHHFGGGGGHGGHGHHHHHHHGGGGGGGHGHHHHFHHHGGGGGGGHHHGGGGHGGGGGGGGGGFFFFFFFBABCA
@M02197:102:000000000-ALU3V:1:1101:20533:26103 1:N:0:1
ATGTGCTGCTCGTCCTCCGCTTATTGATATGCTTAAGTTCAGCGGGTATCCCTACCTGATCCGAGGTCAATCATAAAAAAGTTTGGGGTTCTGGCAGGACACCACCGGGACTCTGTCGCGAGGAGTATTACTACGCGTAGAGCCAGGAGGCACCGCCACTGCTTTTAAGGGCTGCCCTGTGACGGGCAGGCCCCAACACCAAGCTGAGCTTGAGGGGTGATAATGACGCTCGAACAGGCATGCCCCCCGGAATACCAAGGGGCGCAATGTGCGTTCAAAGATTCGATGACTCAC
+
AB3AAFFBFFFAGGGGGGGGGGGHHHGGHHHHGHGHHGHHHGHGGG0EHHHHHHHHHHEHHHHCGGGHGH0;H+GHHHH:GF;;FGD:F::<H;::G;GH<HG<H:GG;;G9HHH<HG;G8GFG8HHFHGG<;;E;C99G987HHAG:G;;GGC@FGGGGGGGFFGGFDFEEFEG?FFGGFGGGCFFADFFADEFFDFFGHHHHGCBEGFFFGFHFHHHGFFGFFFFFFHFFBHGHHHGEGGGFEFEEHHGFGDFG2DEEE2EGBGCCGGGHFGGGFFGGFGC4FFFFFBAAA3
@M02197:102:000000000-ALU3V:1:1101:14661:26192 1:N:0:1
ATGTGCTGCTCGTCCTCCGCTTATTGATATGCTTAAGTTCAGCGGGTATCCCTACCTGATCCGAGGTCAATCATAAAAAAGTTTGGGGTTCTGGCAGGACACCACCGGGACTCTGTCGCGAGGAGTATTACTACGCGTAGAGCCAGGAGGCACCGCCACTGCTTTTAAGGGCTGCCCTGTGACGGGCAGGCCCCAACACCAAGCTGAGCTTGAGGGGTGATAATGACGCTCGAACAGGCATGCCCCCCGGAATACCAAGGGGCGCAATGTGCGTTCAAAGATTCGATGATTCAC
+
BBBBBFFFBFFBGGGGGGGCGGEHHFHHFHHGHHHHGHHHHHHGGGGGHFHFHHHHHGHHHHHGGGGHH::HGHHHHDHC9GH;HGG9GGHHHGHHD/:H:H:H<GGGG7G;HHH<HGGGGG9GF8GHH;FG:FFGGGGG:HGGHHHG;;;;HFECFGFGGGGGGGGGGFGF?GGGFGGFGDFGFGFEGGGEFFAGFHGHHHFFFFFFFFGFFFHFHGFBBHHGGGGGHHGGHGHFFHFFFCGGGGGGFHHHHHHHHHGGGGFGHHHCGGGCGFGGGGGGGGFFFFFFFA?AAA
@M02197:102:000000000-ALU3V:1:1101:8866:26309 1:N:0:1
ATGTGCTGCTCGTCCTCCGCTTATTGATATGCTTAAGTTCAGCGGGTAGCCCTACCTGATTTGAGGTCAATGTTAAAATATGCGGGTTGTTATGAGCAGGCCTCAAGAACGGCCGAGACGAAACTTATCACGTCAGGCGTAGGTCAAGAAATTCCCACTGAATCATTGGAGACGAGCCTTGTGAGGCAGACGCCCAGGTCCAAGTCCACCAAAAGGTCAAAAAACCCTCGGGGATTAATGTTTCATGACACTCAAACAGGCATGCCTCTCGGAATACCAAGAGGCGCAAGGTGCGTTCAAAGATTCGATGACTCAC
+
>AAAABFB111>EEEGGGCFGG0DGHHHCHHFHHFHHHBFHHHFGGGGECHHBHHHHH0FGH1GGFB0BDGHG2DF2@2BGHHE?@>//>/FD:BBD;F8,?>#1;5B$@?E<9>>0<#1<0@<GF1FC>@???</2C<$0BCD>FGFHGCGFF-<=CF<HHHHFH1#CCEC00FA<68;FBF@9AEEFD?*GHGCAEF1HFGFEFC1/BGF39B39GAFEEE-?@@E;FBHF8FD)GE@5GB:8GFAGEFAFFGGFGCBCHFGECEGGFEHHHHHHHFGEA2GGHHHFA2?GGGGDGGFFGGBFBBFBFF>33AA
@M02197:102:000000000-ALU3V:1:1101:8883:26298 1:N:0:1
ATGTGCTGCTCGTCCTCCGCTTATTGATATGCTTAAGTTCAGCGGGTAGCCCTACCTGATTTGAGGTCAATGTCAAAATATGCGGGTTGTTATGAGCAGGCCTCAAGACCGGCCGAGACGAACCTTATCACGTCAGGCGTAGGTCAAGAAATTCCCACTGAATCATTTGAGACGAGCCTTGTGAGGCAGACGCCCAGGTCCAAGTCCACCAAAAGGTCAAAAAACCCTCGGGGATTGATGTTTCATGACACTCAAACAGGCATGCCTCTCGGAATACCAAGAGGCGCAAGGTGCGTTCAAAGATTCGATGACTCAC
+
AA?3355544D>AFGGGGFGGGGHG5GHHHBFFHFFBGHGHCGDCGEEFHHHGHHHHBGHFAGGGGGFHFBD555FDF3FGHBE/E/?/?1@BB&&3EE?EEFHBBEHFFD@/CGGGGG?<0#DHGFHHDFCGEE:CFGF?DG#<DG<=0CGBH7GG<=0HGD=GHGFHHGCCGGEC0F;B;FBFDCEAEF?GEHHCC9F;2GF/GFFFFG3GF3HEGGGGGHEEFFFEGHGF5G3FBB%;HFD:HGFA5CFGDFGGD3FFEFDDE0EEFHHFCHHHFFGGEAGGGGGF22E?GEGB5FGF2FGFFFFFFFAA?A>
@M02197:102:000000000-ALU3V:1:1101:19708:26268 1:N:0:1
ATGTGCTGCTCGTCCTCCGCTTATTGATATGCTTAAGTTCAGCGGGTAGTCCTACCTGATTTGAGGTCAGATTGTCAATGTATGTGTTTGTCTCGCTAGGAGACGATTGTAAGCATGAAGACTCGTGTATATACTTCAACACCACAGTGTAGACAATTATCACACTGAAGGCGATCCGTAATGAGTCACGCTAATGCATTTAAGAGGAGTCGACTTGCGCCGACACAACCTCCAAATCCAAGCCTTCGCTGCAACAAAGCTTTGAAGGTTGAGAATACCATGACACTCAAACAGGCATGCTCCTCGGAATACCAAGGAGCGCAAGGTGCGTTCAAAGATTCGATGATTCAC
+
CCCCCFFDFFFBEGGGGGGGGGGHGHHHHGHGHHHHHGHFGHBEGGGEFHHHHHHHHGHHHHHGGHGHHGGHHHHHHHHHGHHHFGGHHHHHHHHGGGGHHHHGFGGHGHGHHHHHHHHHHHHHGFHHHHHHHHHHHHHHHGGHHHHHHHHGHGHHHHHHHGFGFHHHHGGFGDGGFGFHGEFHGHDFGCFGGGHFHHFHHHHHHHDFFAGHGGGGGGFGFGHGGGFGFGFFHHFFFGEGCFGFFGGGHHGHHGHHHFGF4GEBHHHHHHHHFFGF5FGF5HHFHGHHHGBGHHGFG1HDCFFECGBHHHHGHHHGGGGGCFHHGGGGHGGGCGGGGGGFFFFFFFCCBBB
@M02197:102:000000000-ALU3V:1:1101:14228:26453 1:N:0:1
ATGTGCTGCTCGTCCTCCGCTTATTGATATGCTTAAGTTCAGCGGGTATCCCTACCTGATCCGAGGTCAATCATAAAAAAGTTTGGGGTTCTGGCAGGACACCACCGGGACTCTGTCGCGAGGAGTATTACTACGCGTAGAGCCAGGAGGCACCGCCACTGCTTTTAAGGGCTGCCCTGTGACGGGCAGGCCCCAACACCAAGCTGAGCTTGAGGGGTGATAATGACGCTCGAACAGGCATGCCCCCCGGAATACCAAGGGGCGCAATGTGCGTTCAAAGATTCGATGATTCAC
+
>AAABFFFFFFCGGGGGGGGGGGHGHHHHHHCHHHGCHHHHHGGGGGGHHHHGHHHHHGHHHHGGGAGHHH0H<HHHHHG/HH;HG8/GGE;HGH<G:;HHHG<H;DG@7DH<H<.<G;G9G9G/HHH<<<<<H?7G:99:HH;;HHEA7GEHGGGGGGGFGGGGGGGGGGGGGGGGGGGGGGFFFFFFFDFFHFGFFGHHHHHHHHGHHHGGGFHHGHFFGB/CBBGHFFGGGFFHGGHGDFEFF2HGHGGGFHHHHGGFCGHHHHGEECGGGGFFFGFCFFFFFFFFBBBA>
@M02197:102:000000000-ALU3V:1:1101:9465:26500 1:N:0:1
ATGTGCTGCTCGTCCTCCGCTTATTGCTATGCTTAAGTTCAGCGGGTATCCCTACCTGATCCGAGGTCAAACGTGGTAAAAAGCTTATCTGGACGTCAGTATTCCGACTTGGACTCGCAAATTGTGCTGCGCTCCAAGGCCAAAATGCCGGCTGCCAATATCTTTAAGGCGAGTCCAGTCGCAATGGATAGGACAAACACCCAACACCAAGCATAGCTTGAGGGTACAAATGACGCTCGAACAGGCATACCCCATGGAATACCAAGGGGCGCAATGTGCGTTCAAAGATTCGAAGAGTCAC
+
>>A>13@@1BDAEEEEF1E000BAA33D3F112D2DFHHGA21AAEEEGFBFGHCFGBHH1AG?EEGHGHHHE0B//E:F9FEHHFEGFGHF9GEG?FFHHFHBD02>EEHHHCGGECCGGFHHHFHHGG5GGF/C<<1CF??GHFHHGGC?1BGGHFFHGGGGHHF8FFCC0BF;CC,CGFA9CGGFBB9*FFFG/AEA/FCEAEAC2BFEFFFFFF@2B91?262D9B//E>/A/9AGHFA121B////FA22B2D21110FA00000GEBGAA0B1FB333BFA111>@B1131AA>A
@M02197:102:000000000-ALU3V:1:1101:16263:26682 1:N:0:1
ATGTGCTGCTCGTCCTTCGCTTATTGATATGCTTAAGTTCAGCGGGTATCCCTACCTGATCCGAGGTCAAAGACGGTAAATAGCTTTATGGTCGCGCCCACGGCACCCCAATGAACGCATTGTACTGCGCGTTGAGGTGCCAGAGACCGCTGCCAATGACTTTGGGGCGAGTCCACGCGCAAAGGCGGGACAGACGCCCAACACCAAGCAGTGCTTGAGGGTGTAGATGACGCTCGAACAGGCATGCCCCACGGAATACCATGGGGCGCAATGTGCGTTCAAAGATTCGATGACTCAC
+
CCCCBFFFFFFCGGGGGGGGGGGFHHHHHCHHHHHHHHHHHHHGGGGGHHHHHHHHGHHHHHHGGGGHGHHHHHGGBFFHHH:HHHHGHGH4FFGGGGGGGGGGGGGGGGGHHHHHHGGGGHGHHHHHGGGFFGHHHHFHHHHHEHGGGGHHHHHHHHHHHHHHHGGGHHGDFGGGFGHHGFFFFGHGHHGFFFFGGHFGHGHGHGHFFFHHHHGHFFGGHHHHHHFFGEFGHHGHHHHFHHHHGFGFGFBHHHHHGGHHHGCGGGGHHGHECFGHGFFGGGGGGGBFFFFFFAA?BB
@M02197:102:000000000-ALU3V:1:1101:8483:26698 1:N:0:1
ATGTGCTGCTCGTCCTCCGCTTATTGATATGCTTAAGTTCAGCGGGTATCCCTACCTGATCCGAGGTCAAACGTGAGAAGGAGTCTTGATGGATTGCCGTCCTCTTTTGCTGATTGCAAGCGCAAAAATGTGCTGCGCTGCGAAACCAGTAGGCCGGCTGCCAATCATTTTAAGGCGAGTCTTTGGCGGGCCAAAGACAAAAACGCCCAACACCAAGCAAAGCTTGAGGGTACAAATGACGCTCGAACAGGCATGCCCTTTGGAATACCAAAGGGCGCAATGTGCGTTCAAAGATTCGATGATTCACTGAATTCTGCAATTCACACTACGTATCGCATTTCGCTGCGTTCTTCATC
+
>>>AADDFFFDAEGGGGCGEFGFHHHHHHHH5GGHHHHHHHHHGGGEGHHHHEGHHFHHFDGHGGGGEGHGHE1?F?GHGFBFFGFF3FHBEGFD2GFE/EEFHHGGHFHEBG?FEF4GGG?FGGGHGHF&:@=GHGGCAG?C;@CCFGFAFGFB9EF<1EHHHFFFHHFGFGHGGCGCBCBGF@GCGD8HHFHFFF.:FFFGDGCGECGFE#FGGEFFFB0B-GHFFFDFHFHGG<BBB/FE?GGBHHGBFGE/>>F12G2FGGFGEGCFGGFE>11GHEE>/FA1DFGFDEG00GDFGE2BHGFGF1E1F1FDAF2ADFFHGCGGEFEEA0EEA0CAE0E1GAAFCB11>>1>1
@M02197:102:000000000-ALU3V:1:1101:20084:26946 1:N:0:1
ATGTGCTGCTCGTCCTCCGCTTATTGATATGCTTAAGTTCAGCGGGTATCCCTACCTGATCCGAGGTCAAACGTGGTAAAAAGCTTATCTGGACGTCAGTATTCCGACTTGGACTCGCAAATTGTGCTGCGCTCCAAGGCCAAAATGCCGGCTGCCAATATCTTTAAGGCGAGTCCAGTCGCAATGGATAGGACAAACACCCAACACCAAGCATAGCTTGAGGGTACAAATGACGCTCGAACAGGCATGCCCCATGGAATACCAAGGGGCGCAATGTGCGTTCAAAGATTCGATGATTCAC
+
BBAAAFFFFFFBGGGGGGGGGGGHHHFHFHHHHHHHFFFHHHHGGGEGHFHHHHHHHHHHHHHGGGGHHGGHGGEGFFHHGHGHHHGGHHGBGHGEGFGHHHHHHHFGGGFEEGHFG@CDGFFHGCFHHHGGHFEGHHHGGHFGFHHHHCCGGGGHHHHHHHHBHGGGCHCCDGHGFGGHGGHFGGHBFGGGHHGGGFGGHEGGFBEHFHHFHFHHHFHHHGFGDBFHHHGGGGGHHGHHHHHHHGBACGGEHEHHGHHHHGHAHEGGCDFGF5FGGGHGGGFGGFFFGFFFFFFFBBBAB
@M02197:102:000000000-ALU3V:1:1101:10697:26943 1:N:0:1
ATGTGCTGCTCGTCCTCCGCTTATTGATATGCTTAAGTTCAGCGGGTATCCCTACCTGATCCGAGGTCAATCATAAAAAAGTTTGGGGTTCTGGCAGGACACCACCGGGACTCTGTCGCGAGGAGTATTACTACGCGTAGAGCCAGGAGGCACCGCCACTGCTTTTAAGGGCTGCCCTGTGACGGGCAGGCCCCAACACCAAGCTGAGCTTGAGGGGTGATAATGACGCTCGAACAGGCATGCCCCCCGGAATACCAAGGGGCGCAATGTGCGGTCAAAGATTCGATGACTCAC
+
BBBBBFFFFFFBFGGGGGEAFGGHHHHHHHGHHGHCGGHHFFHGGCFGHHHHHHHHHHHHHGFFFGGHHHGHHHHHHHH:GFF:FGG:F:HHHGHFFC:H.HC/FFGG:;G;<HHHHE:DCCGG9:HHHHG<<9E:6D:G80H:;HGHG;G;FEGGGGGGGFGGGGGGGFGFFGGGGGFFFGGGFFFGGDDEEFFDGFFFFFHFHFHHGGGGFFAHHFEHHFGDBGGGHEGHHH;HFGHHFFC9CCGFHBG5F3FHHCGGGEEBHBHGEEAEB5CGG5GGFGFFFFF5@AAAA3
@M02197:102:000000000-ALU3V:1:1101:18965:26899 1:N:0:1
ATGTGCTGCTCGTCCTCCGCTTATTGATATGCTTAAGTTCAGCGGGTATTCCTACCTGATCCGAGGTCAACCTAGAAAAATATAAAGGTGACCGGGTCCCGGGGGCCTTGAAACTCTACGCGTGCTCCGGAGAACTCAGTGCGAAGAGGGTCCCTGGGACGCCGTCATTGTCTTTGAGACCAGTTGGCCATGGAGGCGGTCCAACGCGGTCCAACACCAAACACGAGGTTTGAGAGAGGATAATGACGCTCGAACAGGCATGCCCTTCGGAATGCCAAAGGGCGCAATGTGCGTTCAAAGATTCGATGACTCAC
+
BBB?AFFFFFF?GEGCGGCEGGGHGHHCHHGHHHHHHFHHHGCFCGEGHGHHHHHHHHHHHHG1EGGGHHGHHHFHHGEFGHHHHHHG<FHHHG@E/EGHGGGEEDGGHFHHHGFHBHFECCDCFGFGGGGGGHH00DGDFGGGCGFHEDD/CFFGEEFGDCBGGHHHGHHHFGFFFFHFHFFCFGFGFHHHGGGFFFHGHGGGFGGGHHGEFFFFFHHHGEFGHGGHGEEHHHHHHFHHGF?11AGEF1EAGGHFGFGHFEE?GEGFGG3GDFGHHHGEECGFHHHEEAEFGFGFFGGGGGFFFFFFFBB@AB
@M02197:102:000000000-ALU3V:1:1101:10702:26925 1:N:0:1
ATGTGCTGCTCGTCCTCCGCTTATTGATATGCTTAAGTTCAGCGGGTATCCCTACCTGATCCGAGGTCAATCATAAAAAAGTTTGGGGTTCTGACAGGACACCACCGGGACTCTGTCGCGAGGAGTATTACTACGCGTAGAGCCAGGAGGCACCGCCACTGCTTTTAAGGGCTGCCCTGTGACGGGCTGGCCCCAACACCAAGCTGAGCTTGAGGGGTGATAATGACGCTCGAACAGGCATGCCCCCCGGAATACCAAGGGGCGCAATGTGCGTTTAAAGATTCGATGACTCAC
+
AAA33B5BFFFAEGFGGGGGGGGHHGGHHGHGHHHHHHHHGHHGGGGGGGFGHHHHHHHHHHGGGCEGHFG9H785GH:;;GHHAFE79:F0H'G/?3EH<HG5H9G59G@F;/6:>C9CC?C91?FFF;:FGDC1DDGC0D;A9/;GG/GEH.A@DGGEFGGBFGGGFAFECDFGEGCC9BFFEA9#A@.CDABGGE?5GFFFE0GC0;BCEGHHF80<D0FBGFFGFHC1BGHHHHHHCCFBEA/0HHHHHHHFHG0CGGGHHHFA0GE?FFA3GGGEG1C1BFFFF?AAA1
@M02197:102:000000000-ALU3V:1:1101:19753:26967 1:N:0:1
ATGTGCTGCTCGTCCTCCGCTTATTGATATGCTTAAGTTCAGCGGGTAGTCCTACCTGATTTGAGGTCAAATTGTCAAAGAGTTGTCCATCGGATGGACAGTTAGAAGCGGATAACAAGCTGACCAGCTCCAAAGGCGTAGATAGACTATCACAACCAAGTGGAAGCGGATCAACCAGGGACCCGCAAGCTCCCAAATCCCAGCCCGATACCCTTCGAAAAAGGTAGGGGGTGGAGGAGTTCACGACACTCGAACAGGCGTGCCCCTCGGAATGCCAAGGGGCGCAAGGTGCGTTCAAAGATTCGATGATTCAC
+
AAA>3DFFFFFBGGGFFFGEE?EGFD5EGB5BFBFHHBFGFHHGGG0AFFDGG53BGHFGGHGDFFAFGHHGHHHFEDGBFHGGHFHHFHHFFFFGGEHFGHFG9FEFFFGEGFBHHHFHHHHFBGHGGGFHFFCFGC<FCFHHHGGHGHHHHFBFBFHFBFGEGGHGCGFC<0GGEHED;GGDHFFGCFGCHGGFHFCFECGCEADF?B?FFAEGHFBHHHHHGGGEGHHGHHGBF1GEFGFFEHGFF/EGF1HHAEFECGGEEE/HHHGHBHHHAHCGE0GHHHHGECE1CGFGEFGFGGF1D3FFFAAAA@
@M02197:102:000000000-ALU3V:1:1101:17754:27095 1:N:0:1
ATGTGCTGCTCGTCCTCCGCTTATTGATATGCTTAAGTTCAGCGGGTAATCTTACCTGATTTGAGGCCAGAAAGGAATACATAAAGAATTATGTATGTGTGTGTTTGTTTGGTAGCAGATGACAAAAGCACAAGATTTTTATGGGTTTGCCTTAACAAAAATCTATGGCTGACACTCATCCACTCATACTTTTAAGGCAAGGTGATACAAAGAGGCTAATCTCATCACCAAGCCCAAGGACCCGTTAAAAGAATTTTTCATAAAAAAAAACCCTTTTAATGGAGATATTCACGACACTCAAACAGGCATGCTCCGAGGAATACCAAGGAGCGCAAGATGCGTTCAAAGATTCGATGATTCAC
+
AABA3DDDFCFAGGGGGF?CFGGHFDGBG5G5FGH5DGFHHHHF?CEEGFHHHHHHHGHGFFHGGCFGHHFGFGHHHHHHGHGFFEGHHHHGB4BFGFDGFGHCHHBGFHHCEDFHFGHGBEFHHHF3B3GFGF?BG;FBGFF9HFGF?GGFHHH1@FFHHFHHFHF;4GEGGHHGBBGF1FGDGGHHHGGHGGDDFFGFCE:FG>CGFCC<FCG?EHFFHHHG1FHCFCC#<1;9F9BCF<AGFFFD22HGC0HHHGBFAGGEEFC?E>//HF1BHHFHGGDFFFGAG>F/HFFF/F0FF1FHBGHHEGEE?E1HHHFDDBCCGFGEA0ADFF1EA0E1GA333GGGFGFFDBFFDA1?AA
@M02197:102:000000000-ALU3V:1:1101:17775:27101 1:N:0:1
ATGTGCTGCTCGTCCTCCGCTTATTGATATGCTTAAGTTCAGCGGGTAATCTTACCTGATTTGAGGCCAGAAAGGAATACATAAAGAATTATGTATGTGTGTGTTTGTTTGGTAGCAGATGACAAAAGCACAAGATTTTTATGGGTTTGCCTTAACAAAAATCTATGGCTGACACTCATCCACTCATACTTTTAAGGCAAGGTGATACAAAGAGGCTAATCTCATCACCAAGCCCAAGGACCCGTTAAAAGAATTTTTCATAAAAAAAAACCCTTTTAATGGAGATATTCACGACACTCAAACAGGCATGCTCCGAGGAATACCAAGGAGCGCAAGATGCGTTCAAAGATTCGATGATTCAC
+
BBBBBFFFFFFBGGGGGGGGGFFHHHHHHHHHHHHHG5FGGGHGGGGGGHHHFHHHHGFHHHGGGHGGAF?GFFHGGHHGHHHHHBBGHHHFHHHHHGHBGAGGHHHHHHHEFG3GFEGGHGHHHHHHGEFFFEFGEHHHHHHHGHFFGGHHFGGHHHFHH<FBHHHFGHGFFFHFHF1=FCFHGGGHGGEGGHGCHGHHGG1GGHHHHHHFHHGGHHHHHH9HF0FBD0FFHFHGDEGGGGGFHGHHFHHEHG?FHG4DFGGGGGGGHGGGGHBGHHHHHGHGHHF1GEAGGFHFGFGGFBEHHHFGAGGGGGHFHHGGHHHGHHGEAGGHBHHFEGGFGGGFGBDGGGFFFFFFBBAAAA
@M02197:102:000000000-ALU3V:1:1101:15858:27283 1:N:0:1
ATGTGCTGCTCGTCCTCCGCTTATTGATATGCTTAAGTTCAGCGGGTATTCCTACCTGATCCGAGGTCAACCTGAAAAATATAGCTTTAGAAGTGGCCGGGCCCACAAGACCTTGCAACTCGACACGTGCTCCGGAAAGCTCAGTGCGAAGGGGGTCCCATGGACGCCCGTCATTGTCTTTGAGACCAGTTGGCCGCGAACGGTCCAACGCGGTCGAACACCCGAAACCCCCGCGGTAAAGCAGGGGTTTTGGAGGGAGGCTAATGACGCTCGAACAGGCATGCCCTTCGGAATGCCAAAGGGCGCAATGTGCGTTCAAAGATTCGATGATTCAC
+
>>AA1BF1BFF1AEEEGFAAEFGHG3FGFFFFHDGFGH2D2EFCAEEEHHFDH2GGD10AGFHGGGGFGGF00B0FFHHA1@B21BFFF112@B@1/B//>///////FGF0F9<<;9191#9##>A:?/:1@F9CCG9G1?10><1:;--#D@.<3<#B=9@;CF=:AC#A/CB9;0;-B;09/CCFC#0;/.9?C?:@-;:$:;EF9@@<.<;$<<F.A?GGA<>;A/AFE@?33BFF1?B9?111B32>22?1B3335@BEGGGGFA1GHHHEHFGGHGGFEAB2CGBGA33GHFF?GGGEHFFHGGCEAGFFFFDBGGFFFFFFFB3A3>3
@M02197:102:000000000-ALU3V:1:1101:15365:27197 1:N:0:1
ATGTGCTGCTCGTCCTCCGCTTATTGATATGCTTAAGTTCAGCGGGTAATCTTACCTGATTTGAGGCCAGAAAGGAATACATAAAGAATTATGTATGTGTGTGTTTGTTTGGTAGCAGATGACAAAAGCACAAGATTTTTATGGGTTTGCCTTAACAAAAATCTATGGCTGACACTCATCCACTCATACTTTTAAGGCAAGGTGATACAAAGAGGCTAATCTCATCACCAAGCCCAAGGACCCGTTAAAAGAATTTTTCATAAAAAAAAACCCTTTTAATGGAGATATTCACGACACTCAAACAGGCATGCTCCGAGGAATACCAAGGAGCGCAAGATGCGTTCAAAGATTCGATGACTCAC
+
BBBBBFFFFFFAGGGGGFGCEGGHBHHHHHHGHHHHHHHHHCHCGGGGHHBFHHEFBHGHHGHGGFCFEGGHFHHHGGHHHFFHHHGHHHFFBGHHHGHHHFGHHGHHFHHGEGGEGFFFHHGHHHHHFGHGEFFFHHEHHFFHFCFAGHHHGGHHGGCHGFFHGHHHGGGHFHHHGHHHHGHGGGFGFHHFGHHFGGHHFFHHGFDGHHHHHGHDDGFHBFCCGFFBFHGGHHHHGEGEACDDGBDHHHFHGHHHGBGGCGFGGGGGGF?GFEHFHHHHHHHDGHF1HGFEGGHHFEHHFHFHHHFHGGFCGGHHHHGHGFHHG3ADE?CFBDFEDAAAGGFGGGGGGGFFFFFFFAA3?A
@M02197:102:000000000-ALU3V:1:1101:20885:27296 1:N:0:1
ATGTGCTGCTCGTCCTCCGCTTATTGATATGCTTAAGTTCAGCGGGTATCCCTACCTGATCCGAGGTCAAACGTGGTAAAAAGCTTATCTGGACGTCAGTATTCCGACTTGGACTCGCAAATTGTGCTGCGCTCCAAGGCCAAAATGCCGGCTGCCAATATCTTTAAGGCGAGTCCAGTCGCAATGGATAGGACAAACACCCAACACCAAGTATAGCTTGAGGGTACAAATGACGCTCGAACAGGCATGCCCCATGGAATACCAAGGGGCGCAATGTGCGTTCAAAGATTCGATGATTCAC
+
AABB?FFFFCFAFGCGFGEFGGG5GFDDHHHGGHHHCEGHH5FECG?EFBFFHHGGEHHHBFFEE?EBGHGHG1FFHFH4FFDFHHHHGFHGECEFEGGHHFHGBG9GGGHHHHFEFGGDGFHCDGHDGBCGCGDGDG0F3GHHAHHHCFCCD@FFGHGGDFFHHHGCCFFGGFHHGHHFFGGGGHHHHHEDFGFE/EAGHEE8GHHFHFF;GHHF@F9EHFFH;HHHFHFFFBE0F#GFGFFFHHFGGGHEEBFFFHHHHHFFHE?GGFHFGFAAA?HFF33FCGGGGFFBFFDD1AAAA
@M02197:102:000000000-ALU3V:1:1101:21726:27249 1:N:0:1
ATGTGCTGCTCGTCCTCCGCTTATTGATATGCTTAAGTTCAGCGGGTATCCCTACCTGATCCGAGGTCAAAGACGGTAAATAGCTTTATGGTCGCGCCCACGGCACCCCAATGAACGCATTGTACTGCGCGTTGAGGTGCCAGAGACCGCTGCCAATGACTTTGGGGCGAGTCCACGCGCAAAGGCGGGACAGACGCCCAACACCAAGCAGTGCTTGAGGGTGTAGATGACGCTCGAACAGGCATGCCCCACGGAATACCATGGGGCGCAATGTGCGTTCAAAGATTCGATGACTCAC
+
ABBAAFFFFFFBGGGGGGCCGGGHHGFHGGHHFHHHHHHHHHHGFGGGHHHHHHHHHHGHHHHGGGEBGHFGFGGGEGFHHGHGHHHHHCGBDE/EEGGGEFCFGGGGGGGHGGHHGGGDGGHHDGGHF/BFBGHGHHHFGHHGHHHAGDDCDHHHFHHHHGHDGFAGGHHDGGGGGGFHGGFFFFFHGHFEFFFFDEFEGFFFHHHHGGCGFGHHHHGHHFHHFHHGGFFFGHDFHHGHHGHHGGGGGGHHHHHHHHHGHGGGGGDHHHHEFGGHGGGFGGGGGFFFFFFFFAABBA
@M02197:102:000000000-ALU3V:1:1101:11043:27460 1:N:0:1
ATGTGCTGCTCGTCCTCTGCTTATTGATATGCTTAAGTTCAGCGGGTATCCCTACCTGATTCGAGGTCAAAAGGGGGTAGATTTGCTTGTGGGAGCCGGACCCCGGGGGCGGGGAGCGCAAGTCTGCTGCGCTCCGGGCCAAGGTGTCAGCCGCCAATCGCTTTGGGGCGAGTCCGCGCGCGACGGCGGGACAGACGCCCAACACCAAGCAGGGCTTGAGGGTGTAGATGACGCTCGAACAGGCATGCCCCACGGAATACCGAGGGGCGCAATGTGCGTTCAAAGATTCGATGACTCAC
+
>AAAA5DF4C5A22EEG544BGBGGHFFHHH56D55DGHCGDDF2EA23A5BFGAAGFCBAAFBCEGEFHHGFEGGC>1FGGGGGBGHHHHGG<FF+;A:E;@?>EE/@<C?CGB@D@?49.09;0/@90@;999:-=-@:#9A/+#:;9BB>B9?C9:F/FCE/B@B.C<B-</><///<<>;CB@9B;:FGCE<0/?92;?BE>99/.F9EFF;HECEBB9F:G2B#;/E/0F/2@19D11CBA//?CFB0EB2/FB/EAA0A?AEDDD1AA00F11GFGGGE11BB3FFBDA1AAA
@M02197:102:000000000-ALU3V:1:1101:9709:27493 1:N:0:1
ATGTGCTGCTCGTCCTCCGCTTATTGATATGCTTAAGTTCAGCGGGTAATCTTACCTGATTTGAGGCCAGAAAGGAATACATAAAGAATTATGTATGTGTGTGTTTGATTGGTAGCAGATGACAAAAGAAAAAGATTTTTATGGGTTTGCCTTAACAAAAAACTATGGCTGACACTCATCAACTCATACTTTTAAAGCAAGGTGATACAAAGAGTCTAATCTCATCACAAAGCCCAAGGACCCGTTAAAAGAAATTTTCATAAAAAAAAAACCCTTTTAATGGAGATATTCACGACACTCAAACAGGCATGCTCCGAGGAATACCAAGGAGCGCAAGATGCGTTCAAAGATTCGATGACTCAC
+
AA?AAFFFB452AEFGGGGGGG?F5GFDGHFFBEGFGHCGFBGEEGGEFHHFHHHFHGFHFGBBEFFFHG1EE3FB3ECHFHHHD4BADDGDGGFFBB@@11BB?FF3B@3F3BD3?DC?F43GFBCF/?3B0EAB1FF1?ECBF9?0<@GF8HGAGBGCG#:FFFB:FF0;:FC1G>F1#-FBBFFHBHDGFHH#00<<<><C=<=1DGH>1;$ACC#GF;F:DC9?#9<0#GBHFGCFBA/FBBHHBB21<1BFBB>1/?/>@CCF/0BEB11HHGDBFB2BHHGD/0E>ABGD1F1FDBDHHFGF1FAEE//1BGBGHGFFBD1EE0A0GFFDCEEEABA3G33FGGGFFFFFBFAA111
@M02197:102:000000000-ALU3V:1:1101:18313:27485 1:N:0:1
ATGTGCTGCTCGTCCTCCGCTTATTGATATGCTTAAGTTCAGCGGGTATCCCTACCTGATCCGAGGTCAAAGACGGTAATGTTTTCTTGTTGGACGCGGGCCGGAGCCCCTCGAGAAGCGCAATGTGCTGCGCGAGAGGAGGCAAGGACCGCGGCCAATGGATTTGGGGCGAGTCCGCGCGCTGAGGCGGGACAGACGCCCAACACCAAGCATAGCTTGAGGGTGTAGATGACGCTCGAACAGGCATACCCCCCGGAATACCAAGGGGGGCAATGTGCGTTCGAAGATGCGATGATTCAC
+
?AA>1DFDFCDAEEEFDGGC0?EBGHBGGBDFBGHFHHCBDFGA/EEEHHE1AA0E110BDGGAE?B0BEEEBB/E>6:&FFFFHDGFG@EC)<9/?E9<9-<93FCF;GEECGGHCGCCCCCGHGHG<H9<:C@C/2?FCCG:CCEG<A@-#;AFBBBFB99B:EG?5F9-@4-9-@;;;>/@AFAEBBB@FE/#;,#:.:.#;?G;:9;9#CC0HG:C//9$;<0=</#<<.<.9DD#DFF?11?//////0A2D211100EAA011D1FGE0A00FCA13GGAA11@B3D3D11>11
@M02197:102:000000000-ALU3V:1:1101:14298:27523 1:N:0:1
ATGTGCTGCTCGTCCTCCGCTTATTGATATGCTTAAGTTCAGCGGGTATCCCTACCTGATCCGAGGTCAATCATAAAAAAGTTTGGGGTTCTGGCAGGACACCACCGGGACTCTGTCGCGAGGTGTATTACTACGCGTACAGCCAGGAGGCACCGCCACTGCTTTTAAGGGCTGCCCTGTGACGGGCAGGCCCCAACACCAAGCTGAGCTTGAGGGGTGATAATGACGCTCGAACAGGCATGCCCCCCGGAATACCAAGGGGCGCAATGTGCGTTCAAAGATTCTATGATTCAC
+
AAB3>DFFFFFBFGGGGGGGFCDHHFFHHHGFGHCHAGHFDDGECGEGH55FGEBADGGFFHHECGGHHHF8HHHHHHE4FGH<FGC9DEE'GEGHG@FG<AF3?/<E/6CA2FB<2FHC?DC#3?7G%GF88=0>D<<#5:::H9F9E.?9A@ED/FFCFFFFFFFFGFGFE?ECAFCBB@BEC@.EDFCGHGDDD6EFEEFFG<HHGFFFF@GGD0GGF<FFFEFFFGDFGHG<B1FGCCCECCEGF2BHGFHHHG0E00EFFGG?F01F1GFBFFG1GF1B3FB3B11>AA
@M02197:102:000000000-ALU3V:1:1101:10442:27601 1:N:0:1
ATGTGCTGCTCGTCCTCCGCTTATTGATATGCTTAAGTTCAGCGCGTAGTCCTACCTGATCTGAGGTCAATAAGTTTGTTAATTCTGTTGAGACAAGGCTCAGCAGGGTTGACGGGCGGCAACTGTTAGGATTTTTGTCACAGCAAGAACAGGACAGTGAGTTGGACAAACCTAGAACACTGTCAAGTCCGGACAATAGGGACGTACGATTCAACTTATAGCGGGCAAGTCTACTATGATGCAGAACTTGCTCCTCTCAACTTCCACTGAAACCAACACTATCTTTCACCAGGGCACGATAGAGACGGCGGGAGAGTTTAATGACACTCAAACAGGCATGCCCTCCGGAATACCAGAGGGCGCAATGTGCGTTCAAAGAGTCGATGATTCAC
+
AAA11BDFFFFAEEA11B100AEF3F3FDFG2FFFFHFGBGFD?EGG/EFGHHHH0FGHHHHHGDFG0FGHFFH22GFGFFFHGHFHFFBDGHHHGFG/B01FEG0>@B0>C1EEE@EC/C/?FGF1FHH1FGFFHCF11FBGCHHHFH0CG...<<<<GHHHF/GCBGFG;0GCCFGCGFCGFCBF0;:?CGGGGGGFF:#9:<.;<0FDFFFFF>B0;/>+@=1;EEHGHHGDDBBB@2FEF1100CEAACF/<2F@1@11BG>2DB0E?HGF2B2BF<011<1B1EFF>>?GHE2FFFEFGGGEE?0>HF121FGDDBFBFF@FECGEAF1CCFHFAA/E?/0A2F21DFFGFA0E?CFDHGEAA0HGFEFGB1111BFFD1DD>1?AA
@M02197:102:000000000-ALU3V:1:1101:14306:27507 1:N:0:1
ATGTGCTGCTCGTCCTCCGCTTATTGATATGCTTAAGTTCAGCGGGTATCCCTACCTGATCCGAGGTCAATCATAAAAAAGTTTGGGGTTCTGGCAGGACACCACCGGGACTCTGTCGCGAGGAGTATTACTACGCGTAGAGCCAGGAGGCACCGCCACTGCTTTTAAGGGCTGCCCTGTGACGGGCAGGCCCCAACACCAAGCTGAGCTTGAGGGGTGATAATGACGCTCGAACAGGCATGCCCCCCGGAATACCAAGGGGCGCAATGTGCGTTCAAAGATTCGATGATTCAC
+
ABBBBBFFFFFAGGGGGGGGGGGHHF5GHGGHHHHCGHGHFHHEEGGFFHHHHFHHHHFHHG1EFCGHHG<)H9HHBGH#FH<;HE?8?E<6;GF7E88HGHFHEFD??6G0GHF;HG:GGC@D9:HH6*H10;?DGFCCEFG6FFEEG;8EHGGGGGGGGGGGGGGGDCFGGGGGGGGDFFGGGFE?DFBFFHFEE0EHFHHHHHFFFGFDGGFHFHGGFFGFFDGGHGFGFFHHHHEHFGGCEGGHHHGHF3HCHGEGGGGHGGHGGGEFGGGF5BGGGFFFFFFFD3A>>3
@M02197:102:000000000-ALU3V:1:1101:16413:27637 1:N:0:1
ATGTGCTGCTCGTCCTCCGCTTATTGATATGATTAAGTTCAGCGGGTATCCCTACCTGATCCGAGGTCAAAAGTGATAAAAAGGCTTCATGGTTGCCAAAATAAGGGCTTAGATCGCAAATTGTGATGCGCTCCAAAGGCCTATATGCCGGCTGCCAATAACTTTAAGGCGAGTCCCATCGCTAGAGGACAGGACAAACACCCATTACCAAGCAAAGCTTGAGGGTACAAATGACGCTCGAACAGGCATGCCCCATGGAATACCAACGGGCGCAATTTGCGTTCAAAGATGCGATGACTCAC
+
AAAAAB3D1C@AEGGFC1EEEFF133DE3F22DGF11D2DAGFGEEGGHGEF1BAFADB1EGCE//?>1@GDG1BF89BGHGGB>GFHBFFF1EBHFBFGFBEFB100;CBGFEF0#FC0GFHCF&C?GGCCC<DG<FFDFG>1G2DFCCGGGCFGBFF1FGGHHDCG0<CCGBFC?GGHF1;HFGFCDFF9>AGFFEE?CFHGGFBGCGFE@1F1CB0+HHEF2@:FHG>E/9/EBEFF@BF%AAGEEGGHHHGGDHFFFA0EFA/0E00D1DAA000FA1FFGBG?EA11B@11B11AA>
@M02197:102:000000000-ALU3V:1:1101:17148:28119 1:N:0:1
ATGTGCTGCTCGTCCTCCGCTTATTGATATGCTTAAGTTCAGCGGGTATCCCTACCTGATCCGAGGTCAACCTGAAAAAAGAGGTTGGACGGCACACTCCGACCGGCCACCGACGCGAGACAGATGCCACAACGCGAGGGGACGGACGGCGTGGCCGGCGACATTGGGGCGGGCGGCCAGAAGCCGCGACGCCCAACACCCAGCGGGGCTGGATTGGTGACAATGACGCTCGAACAGGCATGCCCCCCGGAATACCAGAGGGCGCAATGTGCGTTCAAAGATTCGATGATTCAC
+
A?ABAFFFFFFBGFEEGGCGGGGHHFHHHHHHHHHHFFHHHHCEEEAEGEDHHEHFGHHFFHHG0@EFHHGGBFFHHFHCEFHHG<C>:GEEFCC;HHHHAFFGGGGC:CAGGGCGCFDFFFBCFHHHHHHGFGGGCCFFGFAGCD?=FFFAFFFA=..DCCDDFFEE@AA-@BAFFBBEFFB;FFA?@B@DFFCE:..CFGDCD?EHFHHHHGFGH9GFGFGDDD<DCEDGFBGHFGHGDCGGGGGHHHHFG5CHHG?GEEB5HEDCEA?HFGGEBGFGGGFFFDDFBBBBBB
@M02197:102:000000000-ALU3V:1:1101:13340:28279 1:N:0:1
ATGTGCTGCTCGTCCTCCGTTTATTGATATGCTTAAGTTCAGCGGGTATCCCTACCTGATCCGAGGTCAATCATAAAAAAGTTTGGGGTTCTGGCAGGACACCACCGGGACTCTGTCGCGAGGAGTATTACTACGCGTAGAGCCAGGAGGCACCGCCACTGCTTTTAAGGGCTGCCCTGTGACGGGCAGGCCCCAACACCAAGCTGAGCTTGAGGGGTGATAATGACGCTCGAACAGGCATGCCCCCCGGAATACCAAGGGGCGCAATGTGCGTTCAAAGATTCGATGACTCAC
+
AAB?AFFFFBFAEGFGGFFGGGHFGHFHFFHHHHHHGAGFHGHGGGGEGDGHHHHHFHHGHGFEFFGHHG/FH:GHGHHF4BGHFGG::G;HHH:<G-;E<AF;H:GG9:5::9FF&F)C7G36*5,H4;1FGHG)D9:GGFF:9CAA7DDEAE@FCGGGFGFBFFGGFFFGGDA9FFGBBBBAEGGGCDDGHGGGFEFGBGCEFFBFHFCBCCFHHHFBFHGFGGFDHHGGHHGFFCHFFFFEA?E3HHHHHEGBHFGGGGFGHHG?GCGHGGFFGFGGGGFFBFFFFA?AAA
@M02197:102:000000000-ALU3V:1:1101:12332:28634 1:N:0:1
ATGTGCTGCTCGTCCTCCGCTTATTGATATGCTTAAGTTCAGCGGGTATCCCTACCTGATCCGAGGTCAATCATAAAAAAGTTTGGGGTTCTGGCAGGACACCACCGGGACTCTGTCGTGAGGAGTATTACTACGCGTAGAGCCAGGAGGCACCGCCACTGCTTTTAAGGGCTGCCCTGTGACGGGCAGGCCCCAACACCAAGCTGAGCTTGAGGGGTGATAATGACGCTCGAACAGGCAGGCCCCCCGGAATACCAATGGGCGCAATGTGCGTTCAAAGATTCGATGACTCCC
+
ABABAFFFFFFBGGGGGGGGGGGGHHGHHHHHCHHHGHHHHHHGGGGGHFFGHGHHHGHHBBEEG?EHHH;<H4GHFB889B66BE.@>EF%4%3FE-A?GHFH99?E/4/FF8GH&F#BCC65#GCFF<<;HHGC<.@?E09;HHEEFFG;HFFFFFBCFB0BFCFF?EBGGEEFFGGGGFFDAAECFFFFFHFCE;EFFGFFFFFFGCC/AFHDGD@D<FFBBBGGHEFHGBFHGGE?#?G7GGF0FGFFA1HGBFAGF0E1FG1AEE?CGDGBG3BEFB>1FFFCA?A>1>
@M02197:102:000000000-ALU3V:1:1101:14676:28402 1:N:0:1
ATGTGCTGCTCGTCCTCCGCTTATTGATATGCTTAAGTTCAGCGGGTATCCCTACCTGATCCGAGGTCAAGAGCAAAAAATTAGGCTTGTGGACGCCGCAATGCTGGCAGGAAGTGCAAATTGTGCTGCGCTCCAAGACCAGTATGCCGGCTGCCAATTGCTTTAAGGCGAGTCCACGCACAAGGCGGGACAAACACCCAACACCAAGCAGAGCTTGAGGGTACAAATGACGCTCGAACAGGCATGCCCCATGGAATACCACGGGGCGCAATGTGCGTTCAAAGATTCGATGATTCCC
+
AAAAAFF111@1AEEGBB1EEE0D3DGHF2D2AFF1AGBDD2AAE?EE1B2BBGE0FFFH1E0//>E0FF1@B>EEE0FFFFFE;9FG?FFCB>EEEE?+</1BBDGCHC:FGGCGHFF1GGFFG@@AD:<:CCCCGHHCGH;HHF<<<.A?CCACFG:C1C1G0C?GF@3F<?CFCDCB?A9E@@F>2<;AF/AF/GBF5FE/BFEFBFG6B91961:FA6;2@BFFBFFGGF9DABA@11AGE///012A2GBGBFA/B/0E0AAF13GE0A0CFFGA3EGE1FFF3@B11AA>1A
@M02197:102:000000000-ALU3V:1:1102:15443:1440 1:N:0:1
ATGTGCTGCTCGTCCTCCGCTTATTGATATGCTTAAGTTCAGCGGGTATCCCTACCTGATCCGAGGTCAATCATAAAAAAGTTTGGGGTTCTGGCAGGACACCACCGGGACTCTGTCGCGAGGAGTATTACTACGCGTAGAGCCAGGAGGCACCGCCACTGCTTTTAAGGGCTGCCCTGTGACGGGCAGGCCCCAACACCAAGCTGAGCTTGAGGGGTGATAATGACGCTCGAACAGGCATGCCCCCCGGAATACCAAGGGGCGCAATGTGCGTTCAAAGATTCAATGATTCAC
+
BBBA?FFFFFDAEGGGGCGGEGDHHHHHHGHGGFHHHHHHHHHGGGCEHHEHHHGHGGFBGHHGGGGGHHH:H:FHHHH;;F;<HGDFE;F:FHHHG-;H<HG.H-GG;;CGH<;<HGHGG9GGGHHGHHFHH<G9G9GGGHHH<GG<GGGGHGGGGGGFBFFGGGFFFFCA?EGGGGGB:BFEFFGGFFFFFGFFFFFFFFGEGF/AFFFGFFGFF6D@GFAF<</9C?AFFHGFFFEH@/FEFF/GGF2FD1A0B0EA00A1E3FAEEAB113BAAGFAB1B3FFFFA>>>1
@M02197:102:000000000-ALU3V:1:1102:18143:1887 1:N:0:1
ATGTGCTGCTCGTCCTCCGCTTATTGATATGCTTAAGTTCAGCGGGTATCCCTACCTGATCCGAGGTCAAAGACGGTAAATAGCTTTATGGTCGCGCCCACGGCACCCCAATGAACGCATTGTACTGCGCGTTGAGGTGCCAGAGACCGCTGCCAATGACTTTGGGGCGAGTCCACGCGCAAAGGCGGGACAGACGCCCAACACCAAGCAGTGCTTGAGGGTGTAGATGACGCTCGAACAGGCATGCCCCACGGAATACCATGGGGCGCAATGTGCGTTCAAAGATTCGATGATTCAC
+
ABBBBFFFFFFAFGGEGGGGCGGHHHHHHHHGGHHHGHHHHHHEGGFGGHHGHHHHHHHGHHHEGGGHHHHF:FGGGHFHHHHHHHHHHGFAGFGGGGGGGGGGGGGGCGFFEGFGFFCDGGHFHHHHGDFGFCGHHCGGHHHGAHHECGGGGHHHHHHGGGFGECGGGHFDGFFGFFFFGGFFFGHHHGGEFFGHGHHFFFFGHHHHHFHHHHHHHGGHHFFHFFHGFGGGHHGHGHHHGFEGGDGE?FFGBHHHHHHGG?ECGE?HHHFGEEGHGGGGBGGGGGFFFFFFFBAA?B
@M02197:102:000000000-ALU3V:1:1102:18648:1642 1:N:0:1
ATGTGCTGCTCGTCCTACGATTATTGATATGCTTAAGTTCAGCGGGTATCCCTACCTGATCCGAGGTCAAACGTGATAAAAAGCTTATCTGGACGTCAGTATTCCGACTTGGACTCGCAAATTGTGCTGCGCTCCAAGGCCAAAATGCCGGCTGCCAATATCTTTAAGGCGAGTCCAGTCGCAATGGATATGACAAACACCCAACACCAAGCATAGCTTGAGGGTACAAATGACGTTCCAACAGGCATGCCCCATGGTAGACCAAGGGGAGCAATGTACCGTCAAAGATTCGATGACTCAC
+
AAAA1DFFFBFAE1EFAF10FCFGGF3FAFBFDGBFFHGBA2ABEA/?G1FCFFHHFFE1AFFG?EFFFHGGEEG#FEGGBB/EF:BDFFGH7:G9CGF89BG%F$#E85#G<FB0<EC0B8F:B9GF9CCFGC?CGHGFEEGDAFF1A@/@@CCGCCFBDGGHGFHGHF0ACFCB>>>C>;?222F4BH,GB?/#//+>//;A/1>;B;1@BB9@B1BB1FHFFF1D;/-BF/0,9A%1F1DBA0E///A01A1111B1A10F0?CF13GE3FABA00113GGABA111133@B111AA>
@M02197:102:000000000-ALU3V:1:1102:12987:1926 1:N:0:1
ATGTGCTGCTCGTCCTCCGCTTATTGATATGCTTAAGTTCAGCGGGTATTCCTACCTGATCCGAGGTCAACCTGAAAAAATAGATTTAGAGGTGGCCGGGCCCACAAGACCTTGCAACTCGACGCGTGCTCCGGAAAGCTCAGTGCGAAGAGGGTCCCATGGACGCCCGTCATTGTCTTTGAGACCAGTTGGCCGCGAGCGGTCCAACGCGGTCCAACACCCGAAACGCCCGCGGTAAGGCAGGGTTTTGGAGGGAGGATAATGACGCTCGAACAGGCATGCCCTTCGGAATGTCAAAGGGCGCAATGTGCGTTCAAAGATTCGATGACTCAC
+
ABABBFFFFFFBGGGGGGGGGGGHHHFHHHGHHHHHHHHHHHHGGGGGHHHHHHHHHHHHHGHGGGGHHHHHHHHGHGHGHGHHHHFHHHHHHHGHFFGGCGGFGGHHFHHHHGHHHHHHGHGGCGFFGFHHGGGGGHHHHHHHHHGGGGGHFFBGHHHHHHHH@ADGGGBGGGFGFGGFGGGGGGFGFGGGGGGGGGFGFGFB@BFFFCHHHFHGFGHGDFGDAAGGFGFECHGHHHHHGFGGFHFHBGFHEEHHFGBFHHGGGEE2GGGEHEHHHHHEGCGGGEGEHHHHFBFGFGCDE?HGHHFEFGHGGGGGGCGGGFFDFFFF@BAAA
@M02197:102:000000000-ALU3V:1:1102:16405:2099 1:N:0:1
ATGTGCTGCTCGTCCTCCGCTTATTGATATGCTTAAGTTCAGCGGGTAGTCCTACCTGATCTGAGGTCAAGGTGTCAATTGAATTTTCTCAAGGAGAAGCTTTGTGAGCGGGCCGAACGGTTTCTGCAGCCGAGCGAAACGTGAGCACGCAAGGCCGTCCACCGACGGGACCGCTAAGGTATTTGAGGCGAGCCGGACGGCAACACCCAAGTCCACTTCCAGCCCGGGCAGGACCCGGGCGGTGTGAGGTTTTCAAGACACTCAGACAGGCATACCCTCCGGAATACCAGAGGGTGCAAGGTGCGTTCAAAGATTCGATGATTCAC
+
BACCCFFFFFFCGGGGGGGGGGGHHHHHHHHHHGHHHHHHHHHGGGFGGFGHHHGHHHGHHHHHEGGHHHHHFGGHHGHHHHHHHHHHFHHHHHGHHHHHGHHGHHHHFGGGGGGDFFGGFGGHHHHHHHHGGGGGGGGGGHHHGGHHGGGGGGHHGGGFGHHGGGHGGGGGGFGGDFFFHFFFFGFFFFFAFFGGGGGFFFCFFFFGHFFGFGHHGHFFFFGGGHGHHHFEEGGFGGFE=FHHHHHE3HGHEFHHHHHGFFHHHHHFHFFHGEGGGGGHHHHGBDHHHHCGHGFHCHGGGGGGFFBGGGGGGGFFBFFFFA33A3
@M02197:102:000000000-ALU3V:1:1102:16405:2116 1:N:0:1
ATGTGCTGCTCGTCCTCCGCTTATTGATATGCTTAAGTTCAGCGGGTAGTCCTACCTGATCTGAGGTCAAGGTGTCAATTGAATTTTCTCAAGGAGAAGCTTTGTGAGCGGGCCGAACGGTTTCTGCAGCCGAGCGAAACGTGAGCACGCAAGGCCGTCCACCGACGGGACCGCTAAGGTATTTGAGGCGAGCCGGACGGCAACACCCAAGTCCACTTCCAGCCCGGGCAGGACCCGGGCGGTGTGAGGTTTTCAAGACACTCAGACAGGCATACCCTCCGGAATACCAGAGGGTGCAAGGTGCGTTCAAAGATTCGATGATTCAC
+
AAA33BDFFFFAFGGGGFGGGGGHHHHHGHHHFGHHGHHFFHHGGGGGGFHHHHFHGHHHGHEGHGHGHHHHFFHHHHGHGHHHHGGHGHHHGBGFEGHHG:HHEHHFHGGGGFB>>BDF<CCHGFFH9GHFFCGG;GGGGHGHCBBGCCDG@CEH?AABEHHGGGGGGGGGGFFF?FF:BDBBGFCCABFFF8CFF@GF?BBEFGBHFG<FBBFBFHGEEE@ED/F111G@?>AD@EGEEGGEBFFE0EHCGGHHGHFHHF1FGGDGHHGB0B/E?ECHHGFGEFHHCHE?EB11E1CE0GGGFA3FFBB1GGB1@DBFF?A1AA
@M02197:102:000000000-ALU3V:1:1102:11379:2266 1:N:0:1
ATGTGCTGCTCGTCCTCCGCTTATTGATATGCTTAAGTTCAGCGGGTATTCCTACCTGATCCGAGGTCAACCATTAAAAATTGGGGGATTTAGCGGCCAAAGACGCTGCAACTCCAGTCAAAAGCGAGATAAAAATTTACTACGCTCAGAGGATATCGCAGATCCGCCGCTGTATTTCAGGAGCTACAGCTAGCAAAAGCAGTAGGCTCCCAACACTAAGCTAGACTTAAGGGTTGGAATGTCGATCGGACAGGCATGCCCACTAGAATACCAATGGGCGCAATGTGCGTTCAAAGATTCGTTGAGTCAC
+
AA@A13D11B1>EEAEFGGGECGDGHHHHHGHFHHFH2FGGHFEEGECHHHGHFFHHFGFHBG?AEE0GHF>F1GFFGHFFFHFEC@C1GHFFBE9EC?/GG$GEF9000FG9B3GCFGGDG<<;4ECC9GHFG;7GFF1:H1CCA.>G8HEG;HFDA0ECGFC<<C?:@BGGFHHHFGBBFGGGGGHFHGBG1GFFFFDCFFGFE?9AEGFF1GFGGFBD@B9&1EHGFABFCBB#1->B#BB+//B111D1FCBAB/0FDDFGF2F1GBCGB00E0EDEA1A0E0GG1BA33B1A11111BDB1A>>1
@M02197:102:000000000-ALU3V:1:1102:14436:3372 1:N:0:1
ATGTGCTGCTCGTCCTCCGCTTATTGATATGCTTAAGTTCAGCGGGTATCCCTACCTGATCCGAGGTCAAACGTAGAATTGTAGGCTTATGGACGCCGACGTAGAGGGGAGAGACGCGAGATTGTGCTGCGCTCTGCCACCGATACGTTGGCCGCCAATCGCTTTCAGGCGAGTCCTCTGCAGGACAAACGCCCAACACCAAGCAGTGCTTGAGGGTACAAAATGACGCTCGAACAGGCATGCCCCATGGAATACCAAGGGGCGCAATGTGCGTTCAAAGATTCGATGACTCAC
+
ABAAAFFFFFF>EGGGGGGGGGGHHGBHHHFHHHHHHHHHHGHGGGGFHHHFHHHHHHBHGFHDG?EHHHGHGGHHCGHHHHFHFHHGHHHEFHCGGGFEFBGHFHFBGFGGGGHGGGCFGGHHGHBGHHGDGGGFFH<FHHFGGGGHHGFFHCFGHHGGGGFGGGGGGGFDFFFFFFFGFHHHGGGGFGEFFHGHFFGHHFFFGFGFGFGHHHGFEHHHHFHEGFFFB)DGHFFHFHEFE?GGHFGGHHHHGHHGGHEEEC?HFBHE?EGHGGEBFDDCF4FFFF5FFAAAA>
@M02197:102:000000000-ALU3V:1:1102:21810:3705 1:N:0:1
ATGTGCTGCTCGTCCTCCGCTTATTGATATGCTTAAGTTCAGCGGGTATTCCTACCTGATCCGAGGTCAACCATTAAAAATTGGGGGATTTAGCGGCCAAAGACGCTGCAACTCCAGTCAAAAGCGAGATAAAAATTTACTACGCTCAGAGGATATCGCAGATCCGCCGTTGTATTTCAGGAGCTACAGCTAGCAAAAGCAGTAGGCTCCCAACACTAAGCTAGGCTTAAGGGTTGAAATGACGCTCGAACAGGCATGCCCACTAGAATACTAATGGGCGCAATGTGCGTTCAAAGATTCGATGATTCAC
+
ABCABFFFFFFDGGGGGGGGGGGHHHHHHHHHHHGHHHHHHHHGGGGGHHHHHHHHHHHHHHHGGGGHHHHHGHHHHHHHHHHGHGGGGHHHHHFGGGGHHGHHGGGGGGHHHHHHHHHHHHFHHGGGGGHHHHCHHG;HHHFGGGGGFHHGHHHHGGGGGGHHHGGGGGHHHHHHHGHHGGHGGGHHHHHHHHHHHHHGGHHGFEGFFFHHGGHFFGFFGHHHHGHHFHGHFHHHHFHGGGFGGHGHHHGHHHHHHFHHHFHBFHHHGHHHHHGGECGHHHHGFGGHGGGGGCGGGGFFFFFFFCCCCB
@M02197:102:000000000-ALU3V:1:1102:12110:3725 1:N:0:1
ATGTGCTGCTCGTCCTCCGCTTATTGATATGCTTAAGTTCAGCGGGTATCCCTACCTGATCCGAGGTCAAAGACGGTAAATGTGCTTGTTGGACGCGAGCCGTAGCCCCTCGAGAAGCGCAATGTGCTGCGCGAGAGGAGGCAAGGACCGCTGCCAATGAATTTGGGGCGAGTCCACGGGCGGAGGCGGGACAGACGCCCAACACCAAGCAGAGCTTGAGGGTGTAGATGACGCTCGAACAGGCATGCCCCACGGAATACCGAGGGGCGCAATGTGCGTTCAAAGATTCGATGATTCAC
+
A?AAAF3BFBFAGG1A1AEFCEGGCGD33ADFAGFFHHFHF2G0AEAFF1FCCGHGFBGDGF0EEEGFFFBH09GG0/FD;<&F:&GCGEGA9B;>9#>EEE//?/F<<//BB<GC@@@?0;?1?<:;BD:@@</CC?:<C0ECA.=...<0<90<<BDD#C,FB<.?EFG?39/</9#?CGA@B@F:;F1FCEEFF??@A/0BFBE6FGHG1DE70/HEFB1B%2GE/7E>909EEHHFGF10:EE//E/B02DDFAGEA/A0GCEGHFHGGEFCCGFBFGFBFAB1FFFFFFA1A>1
@M02197:102:000000000-ALU3V:1:1102:11628:3775 1:N:0:1
ATGTGCTGCTCGTCCTCCGCTTATTGATATGCTTAAGTTCAGCGGGTATCCCTACCTGATCCGAGGTCAACCTTAGAAATGGGGTTGTTTTACGGCGTAGCCTCCCGAACACCCTTTAGCGAATAGTTTCCACAACGCTTAGGGGACAGAAGACCCAGCCGGTCGATTTGAGGCACGCGGCGGACCGCGTTGCCCAATACCAAGCGAGGCTTGAGTGGTGAAATGACGCTCGAACAGGCATGCCCCCCGGAATACCAGGGGGCGCAATGTGCGTTCAAAGATTCGATGATTCAC
+
>A>AAFF5DFFAGGGGGGAFGGGHHGGHHGHGHHGGHHHHHHHGCGGGHHHHEHHHHHHHHHHDGCGFGHHGGHF6:GHHHEHGGC96HGHHHFEEBE?EEFH<<GAD7C9GDDHFHFFHFCCGE1<FGHDDGHFCBCFGC1GCDFCGGFFFGGFEHCHGD?#;B@B?EBFFB???<AFGA@:@=?ABGEBBFFFFFHGCAGEFAD/CD?BGFGHFFGBFDBFGCFCCDACG?1DHFF;F//<9BC?GGHFGGF/F/A0E0E0BE3FECEEAGE3A33G?FA>1D3BFB@AAAA
@M02197:102:000000000-ALU3V:1:1102:12566:3444 1:N:0:1
ATGTGCTGCTCGTCCTCCGCTTATTGATATGCTTAAGTTCAGCGGGTATCCCTACCTGATCCGAGGTCAATCATAAAAAAGTTTGGGGTTCTGGCAGGACACCACCGGGACTCTGTCGCGAGGAGTATTACTACGCGTAGAGCCAGGAGGCACCGCCACTGCTTTTAAGGGCTGCCCTGTGACGGGCAGGCCCCAACACCAAGCTGAGCTTGAGGGGTGATAATGACGCTCGAACAGGCATGCCCCCCGGAATACCAAGGGGCGCAATGTGCGTTCAAAGATTCGATGATTCAC
+
ABCABFFFFFFBGCGGGGGGGGGHHHHHHGHFHHGHHHHHHHGGGGFEHHHHHHHHHHHFHHHGGGGHHH<<H&HGHHHEFBF:FGGGGGHHH:G:GGGHHGGHF;ECC:GHB:G8HG;F3D959CH;HHH;<;DFGG;G:;H;CHHCEDF;HGGGGGGGFGFGGGGFEA;EG:CFEGGFGGGEFFFGGFBEDHFFFEGHHHHGHFFHGHHGGFFDGHHGHFFDGGFDBHGHHHFHFGHHFCCG9GGHGHHCGHHGHHGGEEGHHHHGCGEFCGCGGGBAGFFFFFFFFBBBBB
@M02197:102:000000000-ALU3V:1:1102:20696:4005 1:N:0:1
ATGTGCTGCTCGTCCTCCGCTTATTGATATGCTTAAGTTCAGCGGGTAGCCTACCTGATTTTCGGTCAAAGTCCAAAGGTGGGCGATGGCCGGTTTTGAGCAGTCATCACCACAAGGAGAGACGAAACTTATTACGTCTAACACTGATGTGGGATGTTCCACTAAGTCATTTGAGGTGAGCCATTGCTGGCAGACACCCAAGTCCAAGCCTAACATGTTCAGAAAACATATTAGATTGAGATTTCATGACACTGAAACAGGCATGCCTTTCGGAATACCAAAAGGCGCAAGGTGCGTTCAAAGATTCGATGACTCAC
+
AAA>AFFFFFFB?FGEGGGGGGGGHHHHHHHHHHHHHHHHHHFGFGGEFHH532E3335DG550A1B1BG5555D5B3?3B1>1//>1?23>>:EFG4;3343HG<4?BCHG8HEHHHFG/GA1#<HFFD6FD/CGFFG?HGF1<GFGG<GBCBHF>-GD9DDFCFG>2B<GH7FG;C<F<GFCGF1#1HHGFEEEAGEGBFHGGGEBBGF%FCDFHFHHGHFGB2D52FFD11G@;;B12;9G9EDHFHGFEGFFAGGFCAHHFFFCGGHEHDFE/GFGHFEECGFHFHEA00FBA33FGGGGGFFFFFFFAA>>1
@M02197:102:000000000-ALU3V:1:1102:13367:4020 1:N:0:1
ATGTGCTGCTCGTCCTCCGCTTATTGATATGCTTAAGTTCAGCGGGTATTCCTACCTGATCCGAGGTCAACCTTAGAAATGGGTTTGTTTTACGGCGTAGCCTCCCGAGCACCCTTTAGCGAATAGTTTCCACAACGCTTAGGGGACAGAAGACCCAGCCGGTCGATTTGAGGCACGCGGCGGACCGCGTTGCCCAATACCAAGCGAGGCTTGAGTGGTGAAATGACGCTCGAACAGGCATGCCCCCCGGAATACCAGGGGGCGCAATGTGCGTTCAAAGATTCGATGATTCAC
+
BBBAAFFFFFFCEGGGGGGGGGGHHHHHHHHHHHHHHHHHHHHGGGGGHHFHHHHHHHGHHHHGGGGHHHHHHHHHHFFGHHGGGGGHHGHHHGGGGGGGGHGHGGGGGGGHHGHHHHHHGGFGGHHHHHHHHHHGGGGGFHHHGGGGGFHHHHHHHHHGGGGGGGGGGGGGFGGGGGGGGFFGGGGFGFFFFFHHHHHGGGGGGHFFGFFHHHHHGGDHHFHGGGGDGAGHHFHHGHHHGGGGGGGHHHHHHGHGGGGGGE?HGE5?GGGHGEGFGGGGGF4FFFBFFBBAAB
@M02197:102:000000000-ALU3V:1:1102:8238:4048 1:N:0:1
ATGTGCTGCTCGTCCTCCGCTTATTGATATGCTTAAGTTCAGCGGGTATTCCTACCTGATCCGAGGTCAACCATTAAAAATTGGGGGATTTAGCGGCCAAAGACGCTGCAACTCCAGTCAAAAGCGAGATAAAAATTTACTACGTTCAGAGGATATCGCAGATCCGCCGTTGTATTTCAGGAGCTACAGCTAGCAAAAGCAGTAGGCTCCCAACACTAAGCTAGGCTTAAGGGTTGAAATGACGCTCGAACAGGCATGCCCACTAGAAGACTAGGTGGCGCAATGTGCGTTCAAATAGTCGATGAC
+
AA?A1DFFFF1AEGGGGBFGGGGHHHHGGHCHHHHHHHHHFHHGGGEGHHHHDG1BGFGHBBGEGGEF1FBGFH1FGHDF0F1FG1GGEFGH:.EE6GCF0G:F88ACGGGHFEHH1>@128;C06C4CEGD:?7GHHHH1<;<$FE=<G0DCCDD0<1D<C0GGHA/B1FB;FGB9FFBFGBBFFHGCBBCFB1CB9>E:0B00F>EA@/(HFG?FB210:9B1#99>9F00FD9@(CEFEA7;#EA1A11F1FFEFF01A222D2D1F11B000A0A11FFEA?AAA1333BB1111FFAAAAA
@M02197:102:000000000-ALU3V:1:1102:20142:4115 1:N:0:1
ATGTGCTGCTCGTCCTCCGCTTATTGATATGCTTAAGTTCAGCGGGTATCCCTACCTGATCCGAGGTCAACCTTAGAAATGGGGTTGTTTTACGGCGTAGCCTCCCGAACACCCTTTAGCGAATAGTTTCCACAACGCTTAGGGGACAGAAGACCCAGCCGGTCGATTTGAGGCACGCGGCGGACCGCGTTGCCCAATACCAAGCGAGGCTTGAGTGGTGAAATGACGCTCGAACAGGCATGCCCTCCGGAATACCAGAGGGCGCAATGTGCGTTCAAAGATTCGATGACTCAC
+
AAAAAFFFFFFBGGGGGGEGCGGHHHHHHHHGHHGHHHHHHHHGGGGGGHHHHHFHHGHHHHHGGGFHHGHHHHHHH:HHHGHGEFGGHHHGHGGGGGGGGHHHFGGGGGGHGG:HHHHHGGFCFHHHGHHHHEHFGG:GGHGHHGGGGGHGHGHHHHGGGGHCHHGGFGGGGGGGGGGGGGGFFFFFF;8GFFFHGFBGGHGGGGHGHGHHHHFFGDDHHHHGBEFFD>AGABGGGEEGBFGGEE/GDFHG1FHHHHEAE0EA13HEEEA1F1BBA3GGGCCC@3FD@A1?>A
@M02197:102:000000000-ALU3V:1:1102:21304:4122 1:N:0:1
ATGTGCTGCTCGTCCTCCGCTTATTGATATGCTTAAGTTCAGCGGGTATCCCTACCTGATCCGAGGTCAAAGACGGTAAATAGCTTTATGGTCGCGCCCACGGCACCCCAATGAACGCATTGTACTGCGCGTTGAGGTGCCAGAGACCGCTGCCAATGACTTTGGGGCGAGTCCACGCGCAAAGGCGGGACAGACGCCCAACACCAAGCAGTGCTTGAGGGTGTAGATGACGCTCGAACAGGCATGCCCCACGGAATACCATGGGGCGCAATGTGCGTTCAAAGATTCGATGACTCAC
+
CCCCCFFFFFFCGGGGGGGGGGGHHHHHHHHHHHHHHHHHHHHGGGGGHHHHHHHHHGHHHHHGGGGHHHGHHHGGGHGHHHFHHHHHHHGGHGGGGGGGGGFFGGGGGGFHHHHHHGGGGHFGHHHHGGGGGGHHHHHHHHHGHHHGGGHGHHHHHHHHHHHHHGGGHHHGGGGGGGHHHFFGGGHHHHGGGGGHFFFFGDEGHHHHHFHHHHGHHGGHHHHHHHHGGGFGHHGHHFHHHFHGGGGGGFFHHHHHHHHHGGGGE?GHFHGGGGGFGGGGGGGGGGFFFFFFFBBBBB
@M02197:102:000000000-ALU3V:1:1102:11618:3759 1:N:0:1
ATGTGCTGCTCGTCCTCCGCTTATTGATATGCTTAAGTTCAGCGGGTATCCCTACCTGATCCGAGGTCAACCTTAGAAATGGGGTTGTTTTACGGCGTAGCCTCCCGAACACCCTTTAGCGAATAGTTTCCACAACGCTTAGGGGACAGAAGACCCAGCCGGTCGATTTGAGGCACGCGGCGGACCGCGTTGCCCAATACCAAGCGAGGCTTGAGTGGTGAAATGACGCTCGAACAGGCATGCCCCCCGGAATACCAGGGGGCGCAATGTGCGTTCAAAGATTCGATGATTCAC
+
CCCCBFFFFFFCGGGGGGGGGGGHHHHHHHHHHHHHHGHHHHHGGGGGHHHHHHHHHHHHHHHGGGGHHHHHHHGFFHHGFHHGGGGGHHHHHGGGGGGGGHHHHGGFGGGHGGHHHHGHGGGGGHHHGHGHHHGGGGGGGGGHGGGGFHFGFFHHHAFGGGGGGGGGGGGGGGGGGGGGFFGFDAGGGGFFGGHHHHHGGGFGGHHGGHFHHGHHHHHHHFFFFFGGEHFFHHHHGHHHGGGGFF?CBHHHHHHGGGGGGGGHHHGGGGGHGFGCGGGGCG4FFFFFFABAA?
@M02197:102:000000000-ALU3V:1:1102:23482:4191 1:N:0:1
ATGTGCTGCTCGTCCTCCGCTTATTGATATGCTTAAGTTCAGCGGGTATTCCTACCTGATCCGAGGTCAACCTTGTAAAAATGGGTTATAGGACCGTGCCGGGGGACCTTTCGACTCCGTGCGTGCTTGAAAAGCTCGTTGCACCGAGAGTCCCACGGACGCCGTCATTACTTTTGGGACCGGTCGGGGGTGAACCCGGACCTGGGTCCAACAACAAGCCAGGCTTGAGAGGTGATAATGACGCTCGAACAGGCATGCCCTTCGGAATACCAAAGGGCGCAATGTGCGTTCAAAGATTCGATGATTCAC
+
CCCBCFFFFFFBGGGGGGGGGGGHHHHHHGHHHHHHHHHHHHHGGGGGHHHHHHHHHHHHFHHGGGEHHHHHHHHHHHHHHHHHGFGHHHF;FHHGGGGHGGFGFFGGHHHHGGGGGHGHGGFFGGGHHHHHHHGHHCDGHGHHHGFCCG:GHHHHGGGGCD@HGHHFGGHHHGFFFGFFFFDFFFGFGHHFGFFFFHGFFFGGHFFGEHHHGFFGHFCGHEFGFFHHGHHHHHHFHHFFGFECGGHFHHEHHFHFEFGGGGFGHHHFFHFHGGGFEGHFHHGGGGFGFGGGGGGGGFFFFFBD3AAAA
@M02197:102:000000000-ALU3V:1:1102:16693:4599 1:N:0:1
ATGTGCTGCTCGTCCTCCGCTTATTGATATGCTTAAGTTCAGCGGGTATTCCTACCTGATCCGAGGTCAACTTTCAGAAGTGGGGTGTTTTACGGCAGGGCCACCGCCGAGCTCCAGGCCGCGGGGGTGCGCTACAACGCGGAGGGGGGCTACAGCGAGACCGCCACTGAATTTCGGGGCCGGCAGCGCCCCGGAGGACGCCACGCCGATCCCCAACGCCAGGCACTGGGGGCCTGAGGGTTGAAAGTGGGCTCGGAATGGGATGGCCGCCAGAATACTGGCGGGGGCAATGTGCGTTCAAAGATGCGATGTTTCAC
+
BBBABFFFFFFBEEFGD4EEGCEHHFHHDGHH5A5AAGFHFFFA?EEEFFHH5GBFD33GFFA1EE>F@FGHHGD5F5@F4BGGG1>>EBH(@?79#+$'0F'?F/E9/##/#%1%A9#?;#<-<<-<<#CC907*$;.5D@6@@.C95.#AF$//A;;$AA--B#29/96B/BGA@DABB.>B;AC9BBBB;=.9<.;B9959B/?//<>/BE<?<0/@111CEC#C?-?09=C?#E0;2A=FB0///////0BB111/010>>//A11A2AAA11//EEA0011113GA0A001FD333BA111AFFFB31A>1>
@M02197:102:000000000-ALU3V:1:1102:19005:4676 1:N:0:1
ATGTGCTGCTCGTCCTCCGCTTATTGATATGCTTAAGTTCAGCGGGTATCCCTACCTGATCCGAGGTCAAAGACGGTAATAGCTTTATGGTCGCGTCCACGACACTCCAATGAACGCATTGTACTGCGCGTTGAGGTGCTGAGACCGCTGCCAATGACTTTGGGGCGAGTCCACGCGCGAAGGCGGGACAGACGCCCAACACCAAGCAGTGCTTGAGGGTGTAGATGACGCTCGAACAGGCATGCCCCATGGAATACCAAGGGGCGCAATGTGCGTTCAAAGATTCGATGATTCAC
+
BCAABFFBFFFCGGGGGGGGGGGHHHHHFHHHHHHHHHHHGGHGGGGGHGHHHHHHHHHHHHGGGGGHHHHGGHGGEGGHHHHHHHEHHGHHGGGGFGGHGGGCGHHHHFHEFHHHFGGDFHHGHGHGGGCGGHHF<CGHHGFHHGGGFGGGGHHGCHFCFHCEGCCDGCFF4GFGDFFCFFEEFGHHFFFFFF8FF19FFEFEEFEBHGFFFHHHGHGAHHHHF?EBFEBHEHHHGDGF?B0EAEHGHHHHHGAFHHEDECFE2GDDGE2E2AC5FDFGGFGGFFFBFFF3A>>3
@M02197:102:000000000-ALU3V:1:1102:16945:4607 1:N:0:1
ATGTGCTGCTCGTCCTCCGCTTATTGATATGCTTAAGTTCAGCGGGTATCCCTACCTGATCCGAGGTCAATCATAAAAAAGTTTGGGGTTCTGGCAGGACACCACCGGGACTCTGTCGCGAGGAGTATTACTACGCGTAGAGCCAGGAGGCACCGCCACTGCTTTTAAGGGCTGCCCTGTGACGGGCAGGCCCCAACACCAAGCTGAGCTTGAGGGGTGATAATGACGCTCGAACAGGCATGCCCCCCGGAATACCAAGGGGCGCAATGTGCGTGCAAAGATTCGATGTCTCAC
+
AAAB@FFFFFFBGCGGGGGGGGGGGH5AGHFHGHHHHHGHHHGGGGGGHHHHHHHHHHHHHHHGGEEGHF;<H<HGHHH7FG<HHGGGG/90G::HG;;HHHG<H;GGF;;HF<H<H;<G7GG9G,;:;H<<<:G9G9GGGHHH<HH7GG;GGGGGGGGGGGGFGGFFFE:CF?EGGGFFGGGGGFFADFFFDFFFBFEGFFFFFGBGCBGGGGFHGFDDFGBCBBFGFDFGHHHFFEFFFFEFFF?HHHHFFBCFF/?EB00GGGEAEA011B1GB3GE1FFAFFC@3AAAA1
@M02197:102:000000000-ALU3V:1:1102:23817:4834 1:N:0:1
ATGTGCTGCTCGTCCTCCGCTTATTGATATGCTTAAGTTCAGCGGGTAGTCCTACCTGATCTGAGGTCAAGGTGTCAATTGAATTTTCTCAAGGAGAAGCTTTGTGAGCGGGCCGAACGGTTTCTGCAGCCGAGCGAAACGTGAGCACGCAAGGCCGGCCACCGACGGGACCGCTAAGGTATTTGAGGCGAGCCGGACGGCAACACCCAAGTCCACTTCCAGCCCGGGCAGGACCCGGGCGGTGTGAGGTTTTCAAGACACTCAGACAGGCATACCCTCCGGAATACCAGAGGGTGCAAGGTGCGTTCAAAGATTCGATGACTCAC
+
ABBA3BF5@FFBGGGGGGGGGGGHHHHHHHHHHHHHHHHHHHHGGGGGEGHHHHHHHHHHHFHHHGHHHHHGGHGGHHHHHEFGHHGGHGFGEHFAFHBB3@GHGHGGFGAEGGEGAAFFDD;>9FD>FGHGCC/FFFFFGGHGFDGGGGG.@EHED#CGCHGDBG@GGGG@B?BGDFB000C;FFGD@EB?BBD9BB;@@=BEFGAGEEGFFBBFB?<9</EF?BBBBB?9E?A/EE/>=B4;BHHEGFDF55HGHHGEHHGHHHGHHFHHHEEGECFGBGGFHFHFFE2GHGCHHHHCGGGGGGGGGGFGGGFBFFFBFBBBAA
@M02197:102:000000000-ALU3V:1:1102:11419:4974 1:N:0:1
ATGTGCTGCTCGTCCTCCGCTTATTGATATGCTTAAGTTCAGCGGGTATTCCTACCTGATCCGAGGTCAACCTGAAAAATATAGATTTAGAGGTGGCCGGGCCCACAAGACCTTGCAACTCGACGCGTGCTCCGGAAAGCTCAGTGCGAAGAGGGTCCCATGGACGCCCGTCATTGTCTTTGAGACCAGTTGGCCGCGAACGGTCCAACGCGGTCCAACACCCGAAACCCCCGCGGTAAAGCAGGGGTTATGGAGGGAGGATAATGACGCTCGAACAGGCATGGCCTTCGGAATGCCAAAGGGCGCAATGTGCGTTCAAAGATTCGATGACTCAC
+
ABBA3DFBF4FAAFGGGGGGGGGHHHHBGHHGHHHBBFFGHHHGGGGCHHHEHFHFHHHGHGHGGGGGHHBGGEGBGHHHDGE@FG4DGFGFHCGEGAEGEGGGGGGHFHHH:8HGHHHHFEGG@@A?CG?FGGGGGGHHHHHF<BFCGG@DACADBGGH9C/CHGG?FGBFFGGGGFGGFBFEBFFG?BFGBFGFFBECCFF9:@6FFGFCBA;BFFFFFFFFCCFCFBA>?EFDHHFBE;B?EGB1210EB0FB1B@FGD2AE/AEECCEHHHHGCHFFAA/CAE/HGF111A01GGGGEE0HFFB0EEA1BFCGGGFA1BCFFFFFD11>1A
@M02197:102:000000000-ALU3V:1:1102:20421:5134 1:N:0:1
ATGTGCTGCTCGTCCTCCGCTTATTGATATGCTTAAGTTCAGCGGGTAATCTTACCTGATTTGAGGCCAGAAAGGAATACATAAAGAATTATGTATGTGTGTGTTTGTTTGGTAGCAGATGACAAAAGCACAAGATTTTTATGGGTTTGCCTTAACAAAAATCTATGGCTGACACTCATCCACTCATACTTTTAAGGCAAGGTGATACAAAGAGGCTAATCTCATCACCAAGCCCAAGGACCCGTTAAAAGAATTTTTCATAAAAAAAAACCCTTTTAATGGAGATATTCACGACACTCAAACAGGCATGCTCCGAGGAATACCAAGGAGCGCAAGATGCGTTCAAAGATTCGATGACTCAC
+
CCCCCFBFFFFBGGGGGGGGGGGHHHHHCHHHHHHHGHHHHHHGGGGGHHHHHHHHHHHHHHHHGHGGHHFGHHHHHHHHHHHHHHGHHHHHHF4GHHHHHHHHHHHHHHHGHHHHHHHHHHHHHHHHFHHHFFGFHHHHHHHHHGGGGHGHHHHHHHGGHHHHHHHGHHGHHGHHHHHHGHHHHHHFGFGHHHHGHGFHGHGHHFHHHHHHGHHHHHHHHHGHHGHGGGHHGHHHHGGCFGFBDFFGDGFHHHHHHGHGGGGGGGGGHFGFFFGFHHHBHHHHHHHEFGGGHHFFGGBHHHHHHGHHGGGGCGHHFHHHHGHHHGGEGGCHGGHGGECFGGFGGGGGGGFFFFFFFBBBA?
@M02197:102:000000000-ALU3V:1:1102:22040:5234 1:N:0:1
ATGTGCTGCTCGTCCTCCGCTTATTGATATGCTTAAGTTCAGCGGGTATCCCTACCTGATCCGAGGTCAATCATAAAAAAGTTTGGGGTTCTGGCAGGACACCACCGGGACTCTGTCGCGAGGAGTATTACTACGCGTAGAGCCAGGAGGCACCGCCACTGCTTTTAAGGGCTGCCCTGTGACGGGCAGGCCCCAACACCAAGCTGAGCTTGAGGGGTGATAATGACGCTCGAACAGGCATGCCCCCCGGAATACCAAGGGGCGCAATGTGCGTTCAAAGATTCGATGACTCAC
+
BCCBCFFFFFFDGGGGGGGGGGGHHHHHHHHHHHHGHHHHHHHGGGGGHHHHHHHHHHHHHHHGGGFHFHH9H0HHHHG:GH;HGGGGG;H;HGHHG;;H;HG;H:GGGGGHHHH:9F.GGGGG98HH/<H;<H:99G:G:HH:;HHHG.GGHGGGGGGGGGGGGGFGGGGGGGGGGFGGGGGGGGGGGGFGHHFFFFGGGGHHHHHHHHHFFGHHFGHHHHHFGGGGFGDHHHHHHHHHGGGGGFCEHHHHHFHGHHGGGGFGHHHGGGGHGGGGGFFGGGFFFFFFFBCBA@
@M02197:102:000000000-ALU3V:1:1102:24028:5461 1:N:0:1
ATGTGCTGCTCGTCCTCCGCTTATTGATATGCTTAAGTTCAGCGGGTATCCCTACCTGATCCGAGGTCAAGAGTGTAAAAATGTACTTCTGGACGCCGTCGACATGAGTGCAAAGCGCGAGATGTACTGCGCTCCGATATCAATACGCCGGCTGCCAATTGTTTTGAGGCGAGTCTACACGCAAAGGCAAGACAAACACCCAACACCAAGCTAAGCTTGAAGGTACAAATGACGCTCGAACAGGCATGCCCCATGGAATACCAAGGGGCGCAATGTGCGTTCAAAGATTCGATGACTCAC
+
CCCCCFFFFFFCGGGGGGGGGGGGHHFHHHGHHHHHHHHHHHHGGGGGHHHHHHHHHHHHHHHGGGGHHGHFHGHHHHHHGHHHHHHHHHHHHHGGGGEGGGGGGHHHHHHHHHHHGGGGGGGHHHHHHHGGGGGGHHGGHHGHHHHGGGGGHHGHHHHHHHHGHGGGGGHHHGHHGGGGHHHHFFHFGHHHGHGGGGGGHFFFFGGHHHHHHHHHHHHGHHHHHHGHHGGFGGGHGHHGHHHHHHGGGHHHHHHHGHGHHHHHGGGGGHGHHGGGGFGGGGGGGGGGFFFFFFFBBBBB
@M02197:102:000000000-ALU3V:1:1102:18431:5477 1:N:0:1
ATGTGCTGCTCGTCCTCCGCTTATTGATATGCTTAAGTTCAGCGGGTAATCCTGCCTGATTTGAGGTCAAAAGCTTAAGTGTGTGTTAAACGAATTATAAGCACCGTCTAACGATAAGACTGCATTCAATTCGACGCGATAAGATTTATTACGCCGAGTGAAGCCTTCTATGTTATCGAAATACAAGCTGCTCGTATATTTCAGCTGAGCTGACCCTTATAAACAGGGCCTGCAAACAGCCAGAATCCAAGCCCAAGCACCTAACTCATTACAAAATAGGGGGGTTGAGGGTTTCACGACACTCAAACAGGCATACTCTTCGGAATACCAAAGAGTGCAAGGTGCGTTCAAAGATTCGATGATTCAC
+
AAA3ADFDDCDAGGGGGGGGGGGHHHGHHHHGHHHHHHHHGGHGGGGGHHHHHHHHHHFHFGHHGGHHHHF3?GGHHHFF@@5BB1FDDG3>EACEGHHHGD3B1>??GEFHA//???3G3?FHHBFG4G3G/FFG/B/>/FDDBFBGHFHH:CCD?BC000/GBCFFCCBG<0<0DCDGFBHHHFGGBHB<>1DAHG<9CBFFGEBFFG85HFDF:2D>FDFF=;/<ACA;2BF0/FB349B3F:</?2B//BF3BB3B44D4FBG@44FF4GB3?/E/E?FFB1HFFHFFGGAFGHGGGGFHFFGGHHGEHF5GEEA2GHHHHHEGHHG5GDG4GHHGCGGGHGGGGGGGGGFFFFFFFFBCBCC
@M02197:102:000000000-ALU3V:1:1102:16622:5544 1:N:0:1
ATGTGCTGCTCGTCCTCCGCTTATTGATATGCTTAAGTTCAGCGGGTAATCTTACCTGATTTGAGGCCAGAAAGGAATACATAAAGAATTATGTATGTGTGTGTTTGTTTGGTAGCAGATGACAAAAGCACAAGATTTTTATGGGTTTGCCTTAACAAAAATCTATGGCTGACACTCATCCACTCATACTTTTAAGGCAAGGTGATACAAAGAGGCTAATCTCATCACCAAGCCCAAGGACCCGTTAAAAGAATTTTTCATAAAAAAAAACCTTTTAATGGAGATATTCACGACACTCAAACAGGCATGCTCCGAGGAATACCAAGGAGCGCAAGATGCGTTCAAAGATTCGATGATTCAC
+
CCCCCFFFFFFCEGGGGGGGGGGHHHHHHHFGHHGHHHHHGGHGGGGGFHHHHHHHHHHHHHHHGHGGHGHGHHGGHHHHHHHHGHHHHHHHHFHHHHHHGHHHHHHFGHHGGHHGHHHGHHHHHHEHHHHHHGCGHHHHHGHHGHGGGHHHHHHHHHHHHHHHHHHHHHGHHHHHHHHHHHHHHHHHHHHHHHHHHHHHHGHHGFHHHGHHHHGCHHGGFGHHHGHGGFHGEGFGHGGGGGGGGAGHHHHHHHGDFGGHHGGGGGGHF@FF44FHHHFHHHHHHGGHFFGHHHHGHHGFHHHHHHHHGGGGGHHHHHHHFHHHHGGGGGHHHHGGCGGGGGGGGGGGGFFFFFFFA?ABB
@M02197:102:000000000-ALU3V:1:1102:21006:5720 1:N:0:1
ATGTGCTGCTCGTCCTCCGCTTATTGATATGCTTAAGTTCAGCGGGTATCCCTACCTGATCCGAGGTCAACCTTAGAAATGGGGTTGTTTTACGGCGTAGCCTCCCGAACACCCTTTAGCGAATAGTTTCCACAACGCTTAGGGGACAGAAGACCCAGCCGGTCGATTTGAGGCACGCGGCGGACCGCGTTGCCCAATACCAAGCGAGGCTTGAGTGGTGAAATGACGCTCGAACAGGCATGCCCCCCGGAATACCAGGGGGCGCAATGTGCGTTCAAAGATTCGATGATTCAC
+
BBBBBFFFFFBAEGGGGGGGGFGHHHHHHHHFDHHHGEDAGGHGGGGGHHHHHHHHFGFGHHHGGGEFCHHHFHFHGGFGBGHG?FGFHHHGHEEGGGGGGHHHHGGDGGGHGFHGHHHEGC/FFHHHHGFHHHCFFGGGGHFHGFFGGHFBFHFH@.GEFGGFGGGGGFBADCBBADFGGGGGGGGGFFFEEFFHGFGGFHEGGEGEAHFHGCFFHHHHFDCDFFFFHHGFFFFGFFEF/C<BFFABGFGBGCCGEEEEDCEE5GEEEEGCGGGFGGGGFGBC5FDFF>33>>
@M02197:102:000000000-ALU3V:1:1102:21042:5530 1:N:0:1
ATGTGCTGCTCGTCCTCCGCTTATTGATATGCTTAAGTTCAGCGGGTATCCCTACCTGATTTGAGGCCAGAAAGGAATACATAAAGAATTATGTATGTGTGTGTTTGTTTGGTAGCAGCTGACAAAAGCACAAGATTTTTATGGGTTTGCCTTAACAAAAATCTATGGCTGACACTCATCCACTCATACTTTTAAGGCAAGGTGATACAAAGAGGCTAATCTCATCACCAAGCCCAAGGACCCGTTAAAAGAATTTTTCAAAAAAAAAAACCCTTTTAATGGAGATATTCACGACACTCAAACAGGCATGCTCCGAGGAATACCAAGGAGCGCAAGGTGCGTTCAAAGATTCGATGATTCAC
+
AA111@FFFFF1EFGGGGGGGGGHHHHHHHGGHHHHHHHHHHHGGGGGHGHHHHHHHBEGHHHEGHGGGHGFHGEGHFCDEGHHBF1BBGGGFHHFF@G2BFCFCFH0EHGE/FGFHH0BBFEF1GABFGFHCAGGHHHHHGFHGFF5CFFGHHGHHHBBC0CFBGHCCFGGHEF1CGHGHFGGC<F3G8HFFD00GHHHBDGD<;CHHDHHHFGDGB11F:FGBEGGF00?/F1HFGC@DDC9GDFHG3?F0AF?DF>///EGGGGFG1FEGF@44DHFF55@5FB1HDECHGFGAFEFHHFHGFHHHCCFGDFFHHFHHGHG5CDFCGGHGGFA2GGHGGGGGGGGGF4FFFFFFB@AAA
@M02197:102:000000000-ALU3V:1:1102:21681:5788 1:N:0:1
ATGTGCTGCTCGTCCTCCGCTTATTGATATGCTTAAGTTCAGCGGGTATCCCTACCTGATCCGAGGTCAATCATAAAAAAGTTTGGGGTTCTGGCAGGACACCACCGGGACTCTGTCGCGAGGAGTATTACTACGCGTAGAGCCAGGAGGCACCGCCACTGCTTTTAAGGGCTGCCCTGTGACGGGCAGGCCCCAACACCAAGCTGAGCTTGAGGGGTGATAATGACGCTCGAACAGGCATGCCCCCCGGAATACCAAGGGGCGCAATGTGCGTTCAAAGATTCGATGATTCAC
+
AAAABFFFFFFCGGGGGGGGGGGGHHHHHHHHHGHHHHHHHHHGGGEEGHHHHGHHHGGHHHHGGGGHG;<:H<FFHHHG:E3GHFFG:G;;FE;HG;:;.HGHH:FCG.GHHHH;:G;G:GGGGF;.;0HE;HG9G5GG:9F;HFA9GGG;HGFGGGGGGGG9GGGGFFGGGEEGGGGGGGGGFFFFFFFFFFFDEGFFGFGEFGFFFFGF?GGFGHGGFFHFFD;<GACHH;FFHHGHCCCEFF235GGGEFHHHHGGGGGFHHFCGEAAGGFGGGFGGBBCBBFFFBAA?A
@M02197:102:000000000-ALU3V:1:1102:12990:5886 1:N:0:1
ATGTGCTGCTCGTCCTCCGCTTATTGATATGCTTAAGTTCAGCGGGTAGTCCTACCTGATCTGAGGTCAAGGTGTCAATTGAATTTTCTCAAGGAGAAGCTTTGTGAGCGGGCCGAACGGTTTCTGCAGCCGAGCGAAACGTGAGCACGCAAGGCCGTCCACCGACGGGACCGCTAAGGTATTTGAGGCGAGCCGGACGGCAACACCCAAGTCCACTTCCAGCCCGGGCCGGACCCGGGCGGTGTGAGGTTTTCAAGACACTCAGACAGGCATACCCTCCGGAATACCAGAGGGTGCAAGGTGCGTTCAAAGATTCGATGACTCAC
+
AAA3>5F5DFFAAEEEGGGGGG2GFHB6GHHFGHHGHHCHHBFEGCAEEHHHHBHEGHBBHHGFGFFCHHBG3B@GHHFGHHDGHHHHHHHEFF1F1EFGHHHHGF4@BEGEEEGG/C?FFF/D9HHGBFHGGGGGC@A@FHG;AGFEGC/<@AGEC@?E@GHF@?@B@DBGHHEHHHGC0BFFDDGGCD@BFGFBDFGF??<?A/AFFEE/9F4F<BFFFF</EE>BB#F=>AAEGFE>EF3F3HGB3B5EHEHEGGHFHHEHFFFBHFFGFAGEA22EGHGHFGGGGDFGHHFHHHHGGGGFGBCGGFGGCFFFFFFFFAA>>A
@M02197:102:000000000-ALU3V:1:1102:15391:6052 1:N:0:1
ATGTGCTGCTCGTCATCCGCTTATTGATATGCTTAAGTTCAGCGGGTAATCTTACCTGATTTGAGGCCAGAAAGGAATACATAAAGAATTATGTCTGTGTGTGTTTGTTTGGTAGCAGATGACAAAAGCACAAGATTTTTATGGGTTTGCCTTAACAAAAATCTATGGCTGACACTCATCCACTCATACTTTTAAGGCAAGGTGATACAAAGAGGCTAATCTCATCACCAAGCCCAAGGACCCGTTAAAAGAATTTTTCATAAAAAAAAACCCTGTTAATGGAGATATTCACGACACTCAAACAGGCATGCTCCGAGGAATACCAAGGAGCGCAAGATGCGTTCAAAGATTCGATGACTC
+
>AAA1FFFFFF?EG1FGG?FFGGHHHGGHHDHHHHFFHGHFHHGGGGGGGHHHHHHEHHBHHGHGHGEAFFFFHHGFHHFHH211GGEEHGHHG2BFGH@FGHFHHGHHHFA/BEGFFHHHHBGEGHFHHHHEAGEHGFHHHH:HFFC/D;GHHGFFHC<CG:G<FGFHBGFGHFCGHHFFGHFFF1$FGHGHHGFFHCF<FBFFDGBHHHFGFHCGBCC:BFF1CBFG?AGCBGHBHCB99AAEFFHGB11FF1>2GEB/CGGGGFGFFAGB11D2HHFHHFHGGDAFGGGGHGDA10GB1GBCB1HHEGGEEGGEFGD1GBFCGFEGEGFGCHGECEFGDBGDFFA@11FFFFAAA>1
@M02197:102:000000000-ALU3V:1:1102:17667:6169 1:N:0:1
ATGTGCTGCTCGTCCTCCGCTTATTGATATGCTTAAGTTCAGCGGGTATCCCTACCTGATCCGAGGTCAACCTTTGAAAGAGTTTAACGGCCACGACCGCCCGCACTCCAAAGCGAATATGTATCACAACGCTTAGAGACGGACAGCTCGGCCGGAGACTTCAAGGCGCGCGGGAGCCGCGACGCCCAACACCAAGCGAGGCTTGAGTGGCGAAATGACGCTCGAACAGGCATGCCCTTCGGAATACCAAAGGTCGCAATGTGCGTTCAAAGATTCGATGATTCAC
+
3ABAAFFBFFFBGGGGGGGGGGGHHHHHGHHHHHHHGHHHHGHGGGGGHHHHHHHGHHHHHHHGGG9GEFHHHH:GHH4DHHGG<D:HGGGGGGGFGGGGGGGGGGGHHHEHHGDCCGGHHHHHHHHHHGGG8GFHHGFHGGGGGGHHHCGGGGGGGGGGHGCFFBGGAGAGFF;B6EBAFE=GEFFD?FFFFHFFEF@BFFFFHFGFGFGHFGFEFEFEBADFEFFFEEFCGFBCGCGFFFGHHHHHHGEAA00HHGHGEAEF113GGFGEGCF1FFFFFAAAA>
@M02197:102:000000000-ALU3V:1:1102:6558:6212 1:N:0:1
ATGTGCTGCTCGTCCTCCGCTTATTGATATGCTTAAGTTCAGCGGGTATCCCTACCTGATCCGAGGTCAAGTCGTAAAAGTGCTTGCTGGACGCTGATCCGCCGGGGCTCCGAGAAGCGCAAATGTGCTGCGCGAGAAGCCGGCGAGACCGCTGCCAATGACTTTGAGGCGAGTCCACGCACGAAGGCGGGTCAGACGCCCAACACCAAGCAGAGCTTGGGGGTGTAAATGACGCTCGAACAGGCATGCCCCACGGAATACCGAGGGGCGCAATGTGCGGTCAAAGATTCGATGATTCAC
+
3AAABFFFF4@2EEEFFGGGGGGHGFHHGHHHHHHHHHHGHHGFG2EFGGGHHEHHHHHHFFHGGGEFGFHDGE8HHHH9FGFEFH93FFFHGCFAEF?FGEFGEC?CGHGA/9BD7H/CF;0F:1GHHHFCD?0ADGFFHGEC0C;:E..<0B9ABFFE>FBBBCFEB?01=D//B/</@?1CA<</>=B%9CAFABCEDEEFGFGEFGF1FFFCBBB#B2B22;2GFGGGCGHHEEBFFBHHAEEE?CEFBHGEHEAEGGEECECEA1HGFA00EEB1BGGDFEF1FB3FFFFAAAAA
@M02197:102:000000000-ALU3V:1:1102:10309:6210 1:N:0:1
ATGTGCTGCTCGTCCTCCGCTTATTGATATGCTTAAGTTCAGCGGGTATTCCTACCTGATCCGAGGTCAACCTTGTAAAAATTGGTTATAGGACCGTGCCGGGGGACCTTTCAACTCCGTGCGTGCTTAAAAAGCTCGTTGCACCGAGAGTCCCACGGACGCCGTCATTACTTTTGGGACCGGTCGGGGGTGAACCCGGACCTAGATCCAACAACAAGCCAGGCTTGAGAGGTGATAATGACGCTCGAACAGGCATGCCCTTCGGAATACCAAAGGGCGCAATGTGCGTTCAAAGATTCGATGATTCAC
+
BBBBBFFFFFFAEGGGGBEEGGGHHHHHHGHHHHHHHHHHHHHGGGGGHHHHHHGHHHHHGHHGGCDGHHHHHHHHHHHEHHHHGHHHHHFGFHHGGGGHGGGGGFGGHHHHHHHHHHGHEFGFGGEHGGHHHGHHHGCEHGHHHGFGGGHFHFHHGGGFCDGGGGGGGHHHGGGHGFFGGFC?CFGEHHHHGFGFFFFFHFHHHHFGFFHGHFGHHEHHHGGFFFHHHGGHFHHFBHGGDGGEFEHGFE5BHGHGGGE?EAFHHHHHHGGHHFCGCEHGHHGGEFHGDGGGCGGFGFFFFFFFAAAAA
@M02197:102:000000000-ALU3V:1:1102:17881:6235 1:N:0:1
ATGTGCTGCTCGTCCTCCGCTTATTGATATGCTTAAGTTCAGCGGGTATCCCTACCTGATCCGAGGTCAATCATAAAAAAGTTTGGGGTTCTGGCAGGACACCACCGGGACTCTGTCGCGAGGAGTATTACTACGCGTAGAGCCAGGAGGCACCGCCACTGCTTTTAAGGGCTGCCCTGTGACGGGCAGGCCCCAACACCAAGCTGAGCTTGAGGGGTGATAATGACGCTCGAACAGGCATGCCCCCCGGAATACCAAGGGACGCAATGTGCGTTCAAAGATTCGATGATTCAC
+
AABABFFFFFFBGEGFGGGGGGGHHGHHGHHHHHGHHGFHGHHGGGGGHHHHHGHGHHHHHHHGGGGHH:HHH0HHHH:GGHH<HGG/;G<<H0;;GGGH;HGHH;;G:GG<<<HH;G:GGGGGGHGHF:H;H<G:G9:GGHH<;HG8F;G;HGGGGGGGGG9GGGGFGGGGGGGGGGGGGGGGFFFFFGGGHHGFFFFFEHFFF7GFFFFFFFGFHDDFFFFFFFFFFEDFFHGFFFFEFFFFFE?CBHCHHHHFHFEFA2EF55F22AA4ADBGF5GCGCFFDBFFFAA>>3
@M02197:102:000000000-ALU3V:1:1102:9299:6439 1:N:0:1
ATGTGCTGCTCGTCCTCCGCTTATTGATATGCTTAAGTTCAGCGGGTAGTCCTACCTGATTTGAGGCCAGATTGTCAAGAGATTGTCCGAAGACGGTTGGAAGCAGACTCGAAACGGTCGGGAGGAGGCACTTCATCGGTGAATAGCGTACTACACCGTGGAAGGCCGAGCTCCGCGCAAGGGACCAGGGATCGCGTCCAGCTAATGCATTCCAGGGGAGCCGACCTCGGAGAGGCCGCCAGAGAACCCCCAATGTCCAATCCTGCCGACTCACAGGAGCAAATCGGAGGTTGATGATATTCATGACACTCAAACAGGCATGCTCCTCGGAATACCAAGGAGCGCAAGGTGCGTTCAAAGATTCGATGATTCAC
+
AABBAFFFFFFAGGGFGGGGGGGHHHBGGHHHGHHHHHHHHHHGGGG0CGFHHGEGHHHHHHFDFHEFHEHHHHHHBGHFGFHHHHHHGGGGGHGGDFFGHEGHCHHHGHGHFFGFGGCCCGGGGG/E?AGHGHHGHHGGGGFFHHHGCFFFGHHHHGBFCDFCEHEFFD@DGFDDFGGFAFDGGGG?EB?FFFFA=FBFFGFGFFFFFB/HGHFF?CFC?.B=DCFEEFBHFGDFCHGHHFHFGGGGHHGGHFHGHFEB/@E>/GCFFHGHHFHGHGHGECE>DGHHGFFBDBEFHGD@5GHHGHBBGGGHG3GFGFHHEFEE?EEB55GEAFCHGBEEA2CHGA4A2E?HGG5GFGBGGGFFFFFFFAA@AA
@M02197:102:000000000-ALU3V:1:1102:9311:6454 1:N:0:1
ATGTGCTGCTCGTCCTCCGCTTATTGATATGCTTAAGTTCAGCGGGTAGTCCTACCTGATTTGAGGCCAGATTGTCAAGAGATTGTCCGAAGACGGTTGGAAGCAGACTCGAAACGGTCGGGAGGAGGCACTTCATCGGTGAATAGCGTACTACACCGTGGAAGGCCGAGCTCCGCGCAAGGGACCAGGGATCGCGTCCAGCTAATGCATTCCAGGGGGGCCGACCTCGGAGAGGCCGCCAGAGAACCCCCAATGTCCAAGCCTGCCGACTCACAGGAGCAAATCGGAGGTTGATGATATTCATGACACTCAAACACGCATGCTCCTCGGAATACCAAGGAGCGCAAGGTGCGATCAAAGATTCGATGATTCAC
+
ABBA3DDFFFFAEGGGGFGGFEDD5FHHHDGFHHHFHHG55EFGCGEEFADFHHFHHHGFHHFFEHGGEFHHHHHHGHH@12FGHHHH1EEGFHGGFGEGHH3EFFBFGHGHF?EE/EF?CDC?@?A?AC0FGGHHGHGFGG1FGHGCGGG99D.HH-#BB<FHGHGC/;A.7F;E?B?;;:/:EDFF;AEF?DF;BBBDBFBBFFBFFBFFB/FFF<#;AFC.9#.<A/9=.<<AEF?%DDD<>///?11GDBBF/<B</EEEE>/F1BB1BB1FF1B1ACGEEGFGAFEB2D22@@D12D2F2@1D>100AEBA/111B///ACEEDD2A1A1DFAA0E00B1BHEAA1113B3BGGGE1FF3B1FDA@AA1
@M02197:102:000000000-ALU3V:1:1102:8955:6502 1:N:0:1
ATGTGCTGCTCGTCCTCCGCTTATTGATATGCTTAAGTTCAGCGGGTATCCCTACCTGATCCGAGGTCAACCTTAGAAATGGGTTTGTTTTACGGCGTAGCCTCCCGAGCACCCTTTAGCGAATAGTTTCCACAACGCTTAGGGGACAGAAGACCCAGCCGGTCGATTTGAGGCACGCGGCGGACCGCGTTGCCCAATACCAAGCGAGGCTTGAGTGGTGAAATGACGCTCGAACAGGCATGCCCCCCGGAATACCAGGGGGCGCAATGTGCGTTCAAAGATTCGATGATTCAC
+
ABBA?FFFFFFA2EGGGGFCFGGHGHHGHHHHHGHHHHHHGHFGGGGFHGHHHHEGHHFHHHH1FGGGHHHHHHHHHHHHHHHFGGGHHHHHHGGGGGFGGHHHHGGGGGGHHGHHHGHHGGGGFHHHHHHHHHEFGGGGGHHHGCFGGHHHHHHHHGGFFG?FFFFGGFFGGGGFGGAGFFFFAFGFFFFFFFFFGFFFEFGGGHGC;HFHHGHHHHFGHHHGGF@FFDDDFFHHGGHHGGGGBGEGFHHHGFHGFE2GCGGHHHHGGGECFBFFFCGGGGFFFDFFFAAAAA
@M02197:102:000000000-ALU3V:1:1102:22200:6451 1:N:0:1
ATGTGCTGCTCGTCCTCCGCTTATTGATATGCTTAAGTTCAGCGGGTATCCCTACCTGATCCGAGGTCAATCATAAAAAAGTTTGGGGTTCTGGCAGGACACCACCGGGACTCTGTCGCGAGGAGTATTACTACGCGTAGAGCCAGGAGGCACCGCCACTGCTTTTAAGGGCTGCCCTGTGACGGGCAGGCCCCAACACCAAGCTGAGCTTGAGGGGTGATAATGACGCTCGAACAGGCATGCCCCCCGGAATACCAAGGGGCGCAATGTGCGTTCAAAGATTCGATGACTCAC
+
ABCBCFFFFFFCGGGGGGGGGGGHHHHHHHHHHHHHHHHHHHHGGGGGHHHHHHHHHHHHHHHGGGGHH;<<H&HHGHH:GHH0HGG;F.H.H::GG;;H<HGHH:GGGGG;;<H<GGHG:GGGGHHGH:HH<HG:G::G:;H<<HH;GGG;HGGGGGGGGGGGGGFFGGGGGGGGGGGGGGGGGGFGFFFGGHFEGFFHHHHHFHHGFFHGGGHHGHHHHFHGGFFGHGGHHHFHHHHHGGGGGF2HFHGHHHHFFHFGGGGHFGHGFGGGGGFCGFGGGGFFFFFFFAAABB
@M02197:102:000000000-ALU3V:1:1102:22773:6774 1:N:0:1
ATGTGCTGCTCGTCCTCCGCTTATTGATATGCTTAAGTTCAGCGGGTATCCCTACCTGATCCGAGGTCAAGAGTGTAAAAAAGGCTTAATGGACGTCGTCGTAATGGACACAAAGCGCGGATTGTGCTGCGCTCCGAAACCTATACGCCGGCTGCCAATTGCTTTAAGGCGAGTCCGCGCACAAAGGCGGGACAAACACCCAACACCAAGCATAGCTTGAAGGTACAAATGACGCTCGAACAGGCATGCCCCATGGAATACCAAGGGGCGCAATGTGCGTTCAAAGATTCGATGATTCAC
+
ABCAAFFBFFFCGGGGGGGGGGGHHHGHGHHHHHCHHHHHFHHGGGGGHGHHHHHHHHHHHHGGGGGHHHHHHHFGHFHHHEGGHGHHHHHHGHGGGGGGGGHHGHHHHHHGGHHHFGGGCFFFFFHHGHGGGGGGGGGGHHHHHFFGDGGGHHHHHHHHGGGHHGGGGGGGGGGGGGFHGFFFGEFFGFGGGFFFE8FHGEHFFGFFEHEHBFGFFGHHGHH7FHFGFFEFFEG1GHHHFFFHHHCD?FEGHHHHHGD3GFHHG?E?2HFFDEAGGHGGGGB5FGGGFFFFBBFABAAA
@M02197:102:000000000-ALU3V:1:1102:23785:6879 1:N:0:1
ATGTGCTGCTCGTCTTCGCTTATTGATATGCTTAAGTTCAGCGGGTATTCCTACCTGATCCGAGGTCAACCTTGGTGCCGCCGAGGCGGGCTTGTTGGGGGGTTTAGAGGCGAGGACGCCGCAGGCTCCCGATACGAGGCTGATGCTACTACGTAAAGGAGAGGGCCCGACGGGTCCGCCACTGGATTTAGGGGCCTGCCGTGGCAGATCCCCAACACCGGGCCACTGGGGCTCGAGGGTTGAAACGACGCTCGGACAGGCATGCCTCCCAGGATACTGGAAGGCGCCATGTGCGTTCAAAGATTCGATGACTCAC
+
CBCCCFFFFFFDGGGGGGGGGGHHHHHHHHHHHHHHHHHHHHGGGEGHHHHHHHHHHHHHHFGGGGHHHHHHHHHHGHHGGGGGGGGGGG:C:DFFGHGGGGB9A9FE@BDF9FF-;BAFA>9:@;.@EFD9DFAEEDF>E?:B0BFFFBBBD0FFEFFBFFDDF?DFCCAGCF.GGGHHFHGHGFGGFHGGFF?CGECFH<HFHHGGGGGHHGGFEGFHGGHHGGGGGGGGGGHHGHH<HHGGGFGGGGGGGHHHHEHHHFGGGGHGGHHHHHHHHGHHGGGGGHGHHGGGGHFGGGGGGGGGFFFFFFFCCCAC
@M02197:102:000000000-ALU3V:1:1102:14819:6929 1:N:0:1
ATGTGCTGCTCGTCCTCCGCTTATTGATATGCTTAAGTTCAGCGGGTATCCCTACCTGATCCGAGGTCAATCATAAAAAAGTTTGGGGTTCTGGCAGGACACCACCGGGACTCTGTCGCGGGAAGTATTACTACGCGTAGAGCATGGAGGCACCGCCACTGCTTTTAAGGGCTGCCCTGTGACGGGCAGGCCCCAACACCAAGCTGAGCGTGAGGGGTGATAATGACGCTCGAACAGGCATGCCCCCCGGAATACCAAGGGGCGCAATGTGCGTTCAAAGATTCGATGACTCAC
+
AA?A3FFFFCDAA?FGGGFEFGGHGHCHHGGHHHHGFGFHHH5A220AFHGGHHEGFHHHHHHGEGEGFF8'FF;@FG9>1B:9AA9@E6H8:H:8E9/#%FC/F8?EC@G9FH;:G.H'#A#/?0AF0FG7G9../(/DADG##59/CA..C9.F;6;A.A9BFFFFFG?.E9AAEF.9EBBA.F999.AE?DFCD?CHGFBC/A5;.#GAC?HHG0<00FHGD<;.9:/HHHGF1FGFCCB>EE235FGFDA3BHEGEEA2GD5HEE2E4CAFAB55EFAF4BFFFFA??BA
@M02197:102:000000000-ALU3V:1:1102:23114:6941 1:N:0:1
ATGTGCTGCTCGTCCTCCGCTTATTGATATGCTTAAGTTCAGCGGGTATTCCTACCTGATCCGAGGTCAACCATTAAAATTTGGGGGATTTAGCGGCCAAAGACGCTGCAACTCCAGTCAAAAGCGAGATAAAAATTTACTACGCTCAGAGGATATCGCAGATCCGCCGTTGTATTTCAGGAGCTACAGCTAGCAAAAGCAGTAGGCTCCCAACACTAAGCTAGGCTTAAGGGTTGAAATGACGCTCGAACAGGCATGCCCACTAGAATACTAATGGGCGCAATGTGCGTTCAAAGATTCGATGACTCAC
+
BCCBBFFFFFFDGGGGGGGGEGGHHHHHHHHHHHHHHHHHHHHGGGGGHHHHHHHHHGGHHHHGGGGHHHHHGHHHHFHHHHHHGGGGGG;HHHGGGGGGHHHHGGGGGHHH:HGEHHHHGHHHHG2DGGHHHHHHHHHHH<HGGGGGGHHGHHHHFGFGGGHHHHGGHHHGGHFGGHHHHGHHHGGHHGGHGHHHGHHHHHHHGGGHFFHHHHHHHHHGHHFGFFFGHHGHGBHFHGGGGGGGHHGFGBHGHGHHHGHHFHHHHGHHFBDEFHEEE2GFFHGGGGGHCGGGGGCGGGBFFFFFFAAAA3
@M02197:102:000000000-ALU3V:1:1102:14826:6946 1:N:0:1
ATGTGCTGCTCGTCCTCCGCTTATTGATATGCTTAAGTTCAGCGGGTATCCCTACCTGATCCGAGGTCAATCATAAAAAAGTTTGGGGTTCTGGCAGGACACCACCGGGACTCTGTCGCGAGGAGTATTACTACGCGTAGAGCCAGGAGGCACCGCCACTGCTTTTAAGGGCTGCCCTGTGACGGGCAGGCCCCAACACCAAGCTGAGCTTGAGGGGTGATAATGACGCTCGAACAGGCATGCCCCCCGGAATACCAAGGGGCGCAATGTGCGTTCAAAGATTCGATGACTCAC
+
AABAAFF5DFFAEEEEFBEGGGGHFBAF6AFBFHHGHDGD55GAECEGHHFFHHHFHFGFFHHGGCEGGGHHH6FEGBH9DBF;FAEGG7H/HE90E#7CGFG#:F?9&##FH<<<HG:G#DC@EH$F;:D<:1.>/.-;<<0;B.CGE#A#7AA@@@/FFFFEG6FBFFFA9DEFEBF0G@GGGGGFFBD,GCC;EEEC#G:/9HGADFFFCBFC>$GFFFCF<<:A?/?<9BBGHHHFCGCBAA/BHHGHGGBF0/0AE0ABFGBCE0EB1GGF3FGEF1FFBFFFFAAA>A
@M02197:102:000000000-ALU3V:1:1102:20976:6997 1:N:0:1
ATGTGCTGCTCGTCCTCCGCTTATTGATATGCTTAAGTTCAGCGGGTATCCCTACCTGATCCGAGGTCAAAGACGGTAAATAGCTTTATGGTCGCGCCCACGGCACCCCAATGAACGCATTGTACTGCGCGTTGAGGTGCCAGAGACCGCTGCCAATGACTTTGGGGCGAGTCCACGCGCAAAGGCGGGACAGACGCCCAACACCAAGCAGTGCTTGAGGGTGTAGATGACGCTCGAACAGGCATGCCCCACGGAATACCATGGGGCGCAATGTGCGTTCAAAGATTCGATGATTCAC
+
AAAA13F@1CDAA1AAAC1EEAAE3FF3BFDGHHFHH2D2FEBA//FAGH2FFBE0F1G1DG0/E//B1BGG*AFEEE:@FDFFFFFFFB@2BBE/EBB9F/</D?AFBB<FH1;FGA;CAGHD<;1B/A9CF@#AF<<@FHHGDA::D?HHFGD0<<=C<0D@A?CEFBHA9C@GGFF@F?;FBAB@;G;/<9F?9@AEFF3?;DGF3BFHGBGFFEECGFHFGHHGFFFGHGEFF3F9F3CGBFGCEB33HHFGEB3322?EECFHGFFE?E?CBFGBDGCGGGFCBBFFD3>?AA
@M02197:102:000000000-ALU3V:1:1102:17777:6993 1:N:0:1
ATGTGCTGCTCGTCCTCCGCTTATTGATATGCTTAAGTTCAGCGGATATCCCTACCTGATCCGAGGTCAAACGTGGTAAAAAGCTTATCTGGACGTCAGTATTCCGACTTGGACTCGCAAATTGTGCTGCGCTCCAAGGCCAAAATGCCGGCTGCCAATATCTTTAAGGCGAGTCCAGTCGCAATGGATAGGACAAACACCCAACACCAAGCATAGCTTGAGGGTACAAATGACGCTCGAACAGGCATGCCCCATGGAATACCAAGGGGCGCAATGTGCGTTCAAAGATTCGATGATTCAC
+
BBCBBFFFFFFDGGGGGGGGGGGHHHHHGHHHHHHHHHHHHHHGGGGGHHHHHHHHHHHHHHHGGGGHHHHHGHHGHHHHHHGHHHHHHHHHHHGGGGGHHHHHHHGGGGHHHHHHHGGGHHHHHHHHHHGGGGHHHHEGHHHHHHHHHHGGGGGHHHHHHGHHHHGGGHHHHHHHGHHHGHGHHGHHFHHHHHHGGGGGHGFHGGGHHHHGGFHHFGHHHHHHHFHGHHGGGGGFHGHHHHGHHHGGGGHHHHFHGHHGHHHGHGGGGGHHHHGGGGHGGGGGGFGGFFFFFFFFABBBA
@M02197:102:000000000-ALU3V:1:1102:10059:6994 1:N:0:1
ATGTGCTGCTCGTCCTCCGCTTATTGATATGCTTAAGTTCAGCGGGTAATCTTACCTGATTTGAGGCCAGAAAGGAATACATAAAGAATTATGTATGTGTGTGTTTGTTTGGTAGCAGATGACAAAAGCACAAGATTTTTATGGGTTTGCCTTAACAAAAATCTATGGCTGACACTCATCCACTCATACTTTTAAGGCAAGGTGATACAAAGAGGCTAATCTCATCACCAAGCCCAAGGACCCGTTAAAAGAATTTTTCATAAAAAAAAACCTTTTAATGGAGATATTCACGACACTCAAACAGGCATGCTCCGAGGAATACCAAGGAGCGCAAGATGCGTTCAAAGATTCGATGATTCAC
+
AABABFFFFFFCGGGGGGGGGGGHGHHHGHGFHHHHHHHHFFHGGGGGHHHFHGHHHHFHHHHHGHGG1GGBFGHHFHHHHHBFHHFGGGHHHGEFHHGGHFHHHHHHHHHGHHHHHHHGHHHFBGFFHHCHHA2FGHHGEFGHEHGGFHFGFGHHHGHHHHGHHHGGHHHHHGHHHHHHHGHHGGGHHHHHHHHG1HGHAEHHHGHFHGFHHECEHHHHFGFCFGHGCFG0?HHFDADFGGGHGGHHGGHHGF3EGFFHG?GFGGFFHFDGB4BDFG5GFG@BDBEG?FCHHFHGHHEHGHGHHHGACCGEE5GHHHHHFHFHFE2CEEGBFGCA2GHGGGCGGGGGFFBFFFFFABA?A
@M02197:102:000000000-ALU3V:1:1102:24111:7026 1:N:0:1
ATGTGCTGCTCGTCCTCCGCTTATTGATATGCTTAAGTTCAGCGGGTATCCCTACCTGATCCGAGGTCAATCATAAAAAAGTTTGGGGTTCTGGCAGGACACCACCGGGACTCTGTCGCGAGGAGTATTACTACGCGTAGAGCCAGGAGGCACCGCCACTGCTTTTAAGGGCTGCCCTGTGACGGGCAGGCCCCAACACCAAGCTGAGCTTGAGGGGTGATAATGACGCTCGAACAGGCATGCCCCCCGGAATACCAAGGGGCGCAATGTGCGTTCAAAGATTCGATGACTCAC
+
CCCCCFFFFBFCGGGGGGGGGGGHHHBGHHHHHHFGHHHHGHHGGGGGHHHHHHHHHHGHHHHGGGGHHHH<H<HHHFF2FF;<HGGGGG;;H:09G;GH<HG<H9FG9CFGHFH<HGHGGGGGGH:9:;HHHGG:::G?5FH;8EGEGDF;HGGGGGFGGGGGGGGFGGGE?DGGGGGGGGGFGFF?GGFFFFFGDFFHEHHHFFC<FFFGGFHHGHHHHHHGGGGGGHGHFHHGHHHHGGFGGGGFGHHHGHFHHGGGGGGFHHHGGGGHGGGGGGGGGGFFFFF5D@@BBB
@M02197:102:000000000-ALU3V:1:1102:25821:6968 1:N:0:1
ATGTGCTGCTCGTCCTCCGCTTATTGATATGCTTAAGTTCAGCGGGTATCCCTACCTGATCCGAGGTCAAAGACGGTAAATAGCTTTATGGTCGCGCCCACGGCACCCCAATGAACGCATTGTACTGCGCGTTGAGGTGCCAGAGACCGCTGCCAATGACTTTGGGGCGAGTCCACGCGCAAAGGCGGGACAGACGCCCAACACCAAGCAGTGCTTGAGGGTGTAGATGACGCTCGAACAGGCATGCCCCACGGAATACCATGGGGCGCAATGTGCGTTCAAAGATTCGATGACTCAC
+
ABB3AFFFFFFCGGGGGGGGGGGHHGHHHGHHHHHHHHHGHHHGGGGGHHHHHHHHHHHGHHHGGGGHHHHGHHGGGHGHHHHHHG:HHHGHGFGGGGGGGGGGGGGGGGGHHHHHGGGGGHHHHHHHGGGGGGHHHHHGHHHHHHHGGGHHHHHHHHHHHHHHHGGGGGGGGGGGFFBGGFDGGGFHHHGGGGFHFFFFGFGFHHGEGGGHHFGHFFGHH<BHHHHGGGFFFFFFGHGHHHHHGFCE?AGBHHHHHHHHFGGGEGFGDHFGGGDCFGFGGGGFGGFFFFFFFBBBAA
@M02197:102:000000000-ALU3V:1:1102:22070:7141 1:N:0:1
ATGTGCTGCTCGTCCTCCGCTTATTGATATGCTTAAGTTCAGCGGGTATCCCTACCTGATCCGAGGTCAACCTGAAAAAAGAGGTTGGACGGCACACTCCGACCGGCCACCGACGCGAGACAGATGCCACAACGCGAGGGGACGGACGGCGTGGCCGGCGACATTGGGGCGGGCGGCCAGAAGCCGCGACGCCCAACACCCAGCGGGGCTGGATTGGTGACAATGACGCTCGAACAGGCATGCCCCCCGGAATACCAGGGGGCGCAATATGCGTTCGAAGATTCGATGATTCAC
+
ABBBAFFFFFFCGGGGGGGGGGGHHGHHHHHHHHHHHHHHGHHGGGGGHHHHHHHHHHHHHHHGGGGHHHHHHHHHFHHGGGHGHHHGHHGGGGGHH;HHGGGGGGGGGGHGGGGGGGGGGHGHGHGHHHFFGGGGGGGGGGGGCDGFFFFFFFFFFFFFFFBFFFFFFFFFFFFBFFFFFFFBFFACDGGFFGGFA;GGGGGGGGGGCBHHHGHHHHFGGHHGGFCDFEAHHHGHHGHGGCGGGGGGHHHG5AGGGGGEEGCHCFHAGCGGGGAGFGGGGGBFFFFFFBBAAB
@M02197:102:000000000-ALU3V:1:1102:22056:7163 1:N:0:1
ATGTGCTGCTCGTCCTCCGCTTATTGATATGCTTAAGTTCAGCGGGTATCCCTACCTGATCCGAGGTCAACCTGAAAAAAGAGGTTGGACGGCACACTCCGACCGGCCACCGACGCGAGACAGATGCCACAACGCGAGGGGACGGACGGCGTGGCCGGCGACATTGGGGCGGGCGGCCAGAAGCCGCGACGCCCAACACCCAGCGGGGCTGGATTGGTGACAATGACGCTCGAACAGGCATGCCCCCCGGAATACCAGGGGGCGCAATATGCGTTCAAAGATTCGATGATTCAC
+
>A3>3DFFFFFBGGGGGGGGGGGHHHHHGHHHHGHHHHHHHHHGGGGGBDHHHFHHHHHHE5GEEGGHGH3A993BGHC>EGF;3FG/3BE/E@EGEH3FA<EG@;B?4CC;#AA@B/CGDBG#F9CCGHGAFCGC;:.A.9@?B;-..9A9A=-=BABBB<..DDB@-@>=;@./9B:F/AC4FA@-9?FB.EC@.9A.;4;@.GG;80HF:7;D0AG=F4G9DGC?GHC@GHH<HHHH49DE?EEHHHGHHHGGGE?E2GFHHHHDEGEHCFGGGCGGGGFFFFFFFA?BBA
@M02197:102:000000000-ALU3V:1:1102:21942:7200 1:N:0:1
ATGTGCTGCTCGTCCTCCGCTTATTGATATGCTTAAGTTCAGCGGGTATCCCTACCTGATCCGAGGTCAATCATAAAAAAGTTTGGGGTTCTGGCAGGACACCACCGGGACTCTGTCGCGAGGAGTATTACTACGCGTAGAGCCAGGAGGCACCGCCACTGCTTTTAAGGGCTGCCCTGTGACGGGCAGGCCCCAACACCAAGCTGAGCTTGAGGGGTGATAATGACGCTCGAACAGGCATGCCCTTCGGAATACCAAAGGGCGCAATGTGCGTTCAAAGATTCGATGATTCAC
+
ABBAAFFFFFFBGGGGGGGGGGGHHGHHHHGGHGHHHHHHGGHGGGGGHHHHHHHHHHGHHHHGGGGHHH:9FHHHHEF9GG;<HGGGG;0:H;HH:;:GHHF9G;GGG;GHH<G;;G:GGGGGGGBHH5HHHHFGGGCDGFF;;FH<G;G;HGFCGGGGGGGFHGGHEF??FGGGGGGGGGFFGFGFFFFEFFFGBEEHHFGGFGFEFFFDFFFHHHHFFGGEAFFFGFFGGEFBHGHHGGGGFGGHFHHHFEFHHGGEGEGGFHH?EFGFFGFGGGFA4FF4DFFFFBA?B@
@M02197:102:000000000-ALU3V:1:1102:5912:7343 1:N:0:1
ATGTGCTGCTCGTCCTCCGCTTATTGATATGCTTAAGTTCAGCGGGTATCCCTACCTGATCCGAGGTCAACCATTAAAAATTGGGGGATTTAGCGGCCAAAGACGCTGCAACTCCAGTCAAAAGCGAGATAAAAATTTACTACGCTCAGAGGATATCGCAGATCCGCCGTTGTATTTCAGGAGCTACAGCTAGCAAAAGCAGTAGGCTCCCAACACTAAGCTAGGCTTAAGGGTTGAAATGACGCTCGAACAGGCATGCCCACTAGAATACTAATGGGCGCAATGTGCGTTCAAAGATTCGATGATTCAC
+
AABAAFFFFFFAEGEEGA?EEEGHHHCGFHFHHFHGHHHGHHFGGGGGHHHHGHHFHD3FFDGG?EAGHHHHGHHHHFHHHHGGECE?EHEHHFFFCGGHHFHHGGD?EFHHBFHHHHGHBHFHHC<@CGGHFFCCFG<HH:FGFFFEGGHFHHHHHGGGDGHHFFGDDHGHGGGBGGFHHFHGGGGGGGGGGGGHHHHFGFFFGFFF>CEB/EFGGHGBFFFF3BGFCHGFDHGBHDBBFBF?FA1FB3ED33EF22FA55F5F5FDGEFHG32E?EE55FFAAE2EABFGECGGCGCBDDFFFBBAAA
@M02197:102:000000000-ALU3V:1:1102:18901:7374 1:N:0:1
ATGTGCTGCTCGTCCTCCGCTTATTGTTATGCTTAAGTTCAGCGGGTATCCCTACCTGATCCGAGGTCAAACGTGGTAAAAAGCTTATCTGGACGTCAGTATTCCGACTTGGACTCGCAAATTGTGCTGCGCTCCAAGGCCAAAATGCCGGCTGCCAATATCTTTAAGGCGAGTCCAGTCGCAATGGATAGGACAAACACCCAACACCAAGCATAGCTTGAGGGTACAAATGACGCACGAACAGGCATGCCCCATGGAATACCAAGGGGCGCAATGTGCGTTCAAAGATTCGATGACTCAC
+
>ABAAFFBFFFAGGGGGGGGGGGHHHHHFHHHHHHHHGHHGHHGGGGFHFHHHHHHHHHHHHHGGGGHGHGFFHHGHFFDFFGHEHFHH:HFFHGGGACFGGHHHHDFGGGF@GBGEGBDFHHGGFGHEGCCCHHHGGFHHH=GEHFHCECDDCEHGHFFBGFHGGGHHHGGGGHHHHCFGGGHGHGHFF:FBFFECEFGGEEEE7EGHHFFGHGFFFFFFHFF9EFFF>B>#EAA#GGEDGF:BHHGGGFG1EDGBF2G1HHHHEEE00EAD1AEE?GB13AAA311G1FFFD@1>1111
@M02197:102:000000000-ALU3V:1:1102:15456:7426 1:N:0:1
ATGTGCTGCTCGTCCTCCGCTTATTGATATGCTTAAGTTCAGCGGGTATCCCTACCTGATCCGAGGTCAATCATAAAAAAGTTTGGGGTTCTGGCAGGACACCACCGGGACTCTGTCGCGAGGAGTATTACTACGCGTAGAGCCAGGAGGCACCGCCACTGCTTTTAAGGGCTGCCCTGTGACGGGCAGGCCCCACCACCAAGCTGAGCTTGAGGGGTGATAAGGACGCTCGAACAGGAATGCCCCCCGGAATACCAAGGTGCGCAATGTGCGTTCAAAGATTCGATGACTCAA
+
3AA>AFFFFFF2EEGGGGGGGGGHHHBGFFHBGF5AGGGGHGHG2AEEHHHHGFHHGDFFHHG?EFFHE:8HH.:GH6F4EFF;GA9EE7:9E6FHG;;;2FEF:9EGBCG<FGG<GG:7CD?7D$7:<0<HH<ADC7GC#$;F6AECEF;;HG?DA9E8GGBFBBBFFF?FGD.FGGGGCCBFF.;.AC?ADAD#A04D?C/:BBBF0BBFFFBAD9>A1G<./>9DD/;=<<1BD?1/?+BEA;EBBB22ADHDCCAA0E011FGAEA01A13B3GFAAA1BFD1B1>>>11
@M02197:102:000000000-ALU3V:1:1102:18452:7446 1:N:0:1
ATGTGCTGCTCGTCCTCCGCTTATTGATATGCTTAAGTTCAGCGGGTATTCCTACCTGATCCGAGGTCAACCTGAGAAATAAAAGGTTAGACCGACCCGACGAGACCTTGCAACTCCCCGCGTGCCTCGAAAGACTCGTTGCGAAGAGGGTCCCACGGACGCCGTCATTGTCTTTGAGACCAGTTGCGTTGCCACAACTCGGTCCAACACCCAAACCGAGGTTTGGAGAGAGGATAATGACGCTCGAACAGGCATGCCCATCGGAATACCAATGGGCGCAATGTGCGTTCAAAGATTCGATGACTCAC
+
?BBBBFFFFFFBCGGGGGCGGGGHHH5FGFHHHHHCDGHHGGFECGGEGHHHHECFFF3FAGFFGGFFFHFHHHFHHGHEHF9FFG8GFAGFHFGGGGGGE?ECFGGHHBBDG<HHHGGGGGGDGHEHDFBGFGGHHGFEHGHG:AAGHGGHHFGCDC?CC@AB1FFGGGGFDFFGFFFFFFCBBFFFDDEFFHGC29BGGDHFGFEEEGGGEEAFFHGEFFFFHFFFFH:HHG@HFEGEGFFGAGFHHHG1GC00A?EAA0HFFG1ABFHCFAE0EBGHG?AA0HCGGGGGFAA1B1BF@1FAAAAA
@M02197:102:000000000-ALU3V:1:1102:15439:7412 1:N:0:1
ATGTGCTGCTCGTCCTCCGCTTATTGATATGCTTAAGTTCAGCGGGTATCCCTACCTGATCCGAGGTCAATCATAAAAAAGTTTGGGGTTCTGGCAGGACACCACCGGGACTCTGTCGCGAGGAGTATTACTACGCGTAGAGCCAGGAGGCACCGCCACTGCTTTTAAGGGCTGCCCTGTGACGGGCAGGCCCCAACACCAAGCTGAGCTTGAGGGGTGATAATGACGCTCGAACAGGCATGCCCCCCGGAATACCAAGGGGCGCAATGTGCGTTCAAAGATTCGATGACTCAC
+
ABCBCFFFFFFCGGGGGGGFGGDFHHGHHGGFHGHGHHHGGHHGGGECHHHHHHHHHGEHHHHGGGGGGHH.H0HHHHF9GH;HHF?;;;H0HGHHGC;F.HGEH;GG;;GHG<<0:G:G?C8:GG9H<<H<<;G:G2CC5:HGHHEEEG;;HGGGGCGGFGGGGGBFFFGEGDEGGGGGGGGGGFAFGDAAFGGGFFFGGCFHFFACF9GGGGGGFEHHHFHGFDFFF9DFGFHFHGHGFFEEEGEGHFFHHG3FGHGF2EABFFGAACFGGGGGCGGECG44F5FFFBBAA3
@M02197:102:000000000-ALU3V:1:1102:24063:7661 1:N:0:1
ATGTGCTGCTCGTCCTCCGCTTATTGATATGCTTAAGTTCAGCGGGTATCCCTACCTGATCCGAGGTCAACCTTAGAAATGGGGTTGTTTTACGGCGTAGCCTCCCGAACACCCTTTAGCGAATAGTTTCCACAACGCTTAGGGGACAGAAGACCCAGCCGGTCGATTTGAGGCACGCGGCGGACCGCGTTGCCCAATACCAAGCGAGGCTTGAGTGGTGAAATGACGCTCGAACAGGCATGCCCCCCGGAATACCAGGGGGCGCAATGTGCGTTCAAAGATTCGATGATTCAC
+
BBBABFFFFFFBGGGGGGGGGGGHHHGHHHHHHHHHHHHHHGCFGGGGHHHHHHHHHGHHHHGGGGGHHHHHHHHHGHHHHHHGGGGGHHHHFEDFGGGGGHHHHFGGGG:HGGHHHHHHGG@DGHEHHHGHHGHGGGGGGHFHGCDGFHFFHHHHFHHGFGAFFGGGGGGFGGGGGGGGGCCGGGFFGGGFFGFHHHHGGHGF?FGCFFGHHFHHGHHEHHHGFFFDFFFAHGFGFEHEFFFGFFABBGFGHHHDEA2AECEB5GHGGEGEGDFGGGGGGGFFFFFFBBBAAB
@M02197:102:000000000-ALU3V:1:1102:11966:7757 1:N:0:1
ATGTGCTGCTCGTCCTCCGCTTATTGATATGCTTAAGTTCAGCGGGTAGTCCTACCTGATTTGAGGTCAAAGTGTTCAAGAAGGTCACAAAGGGACCTTGCCCGAGAGGCGATTAGAAGCGGACTCCCTAGGCAAGCACCCGGCGAATACAAGTTACTATTACACCGTAGATGCGAACCAAAGTCCAGCTAATGCATTTCAGAGGAGCCGACCACAAAGGGGGGGGAGCCAGCAGTAACCTCCAAGTCCAAACCGAACAAGTCGCTAGTTAAAAAGACTCGAGATTTGAGATTAACATGACACTCAAACAGGCATGCCCCTCGGAATACCAAGGGGCGCAAGGTGCGTTCAAAGATTCGATGATTCAC
+
AABAAFFFFFF@GGGGFGGGAGGGHHFHGGHHHHHHHHHFGHGGGG?EGGHHHGHHHHEHHHHHGHFGBGGGDFHFHBF5GFGGHHHHHGHFEGEGGHGFHHHFGGGGGGGGCHGHDHHHGCGGCHHHHGFFHGHEHGHHGGGGGGGCEHHHHHFHGFCGHHGFFHGHHGEGBFGGCBGGGFGBFFBFGGGGGGGGGGFFFFBFGGDEFHHFHHHFFCGGCCGEGFGDFHGHFHHHGAB01BG1HF1AGFCC@GFB1FCGEE/0DBDHHHHGHHFGF?FAHHHFGGDHHGBHHGFFEHFGHHGEFGF@HHHFHHGECE?CGGBBFGHHHGHFGGGECG1BFGEGE1EE3GGFGGFG1BFFFFD1AAAA
@M02197:102:000000000-ALU3V:1:1102:10050:7762 1:N:0:1
ATGTGCTGCTCGTCCTCCGCTTATTGATATGCTTAAGTTCAGCGGGTATCCCTACCTGATCCGAGGTCAATCATAAAAAAGTTTGGGGTTCTGGCAGGACACCACCGGGACTCTGTCGCGAGGAGTATTACTACGCGTAGAGCCAGGAGGCACCGCCACTGCTTTTAAGGGCTGCCCTGTGACGGGCAGGCCCCAACACCAAGCTGAGCTTGAGGGGTGATAATGACGCTCGAACAGGCATGCCCCATGGAATACCAAGGGGCGCAATGTGCGTTCAAAGATTCGATGACTCAC
+
CCCCCFFFFFFCGGGGGGGGGGEFFHHHHHHHHHHHGHHHHHGGGGGGHHFHHGHHHHGHHHHGGGGHHH:'HHHHHH;:GGH<HGG::GHHHG9HG;GH<HG<H:GGGG9HHHH<HG;GGGG8G9HHHEH;H:GGGGCGG:HHHH8-G*GGHGGGGAGGGGGGGHGGGHFGFFGGGGEFGFGHFFFFFFEFFFGFFFFFFHHFFFHHGFFGGGFFH9FGHHHFFEFFFFFGFFFGHHHGFGGHHFFHHHFHGFHHFHGGGGGHFHGEAEECGFFGGGGGGFFBFFFFF?AAAA
@M02197:102:000000000-ALU3V:1:1102:20460:7856 1:N:0:1
ATGTGCTGCTCGTCCTCCGCTTATTGATATGCTTAAGTTCAGCGGGTATCCCTACCTGATCCGAGGTCAATCATAAAAAAGTTTGGGGTTCTGGCAGGACACCACCGGGACTCTGTCGCGAGGAGTATTACTACGCGTAGAGCCAGGAGGCACCGCCACTGCTTTTAAGGGCTGCCCTGTGACGGGCAGGCCCCAACACCAAGCTGAGCTTGAGGGGTGATAATGACGCTCGAACAGGCATGCCCCCCGGAATACCAAGGGGCGCAATGTGCGTGCAAAGATTCGATGACGCAC
+
BCBABFFFFFFBGGGGGGGGGGGHFFHHHHHHHGHGHHHHGHHGGGGGHHHHHHHHHHGHHHHGGGEHHH:<H0HFHF9GGG9HHG7:;;H;HH:GG;GH<HE;H;GGGGG<H<H<HG<;3FGGG9HH<HH0:<;;GG3C;HH<HHHFG/GAGEFFGGGGGG9G9GGEGFGGGGGGGGGGGGGGFFFFGFFFFFFFFFFFFHGEFG:CBFFCGGHHGGHGFGGCFFFFFADFFFFDFE0BCCFFEF/FBFGHDBB0F/E0E0EF1BGE000F1A1F33GA111CBB1D>>1?AA
@M02197:102:000000000-ALU3V:1:1102:17360:8016 1:N:0:1
ATGTGCTGCTCGTCCTCCGCTTATTGATATGCTTAAGTTCAGCGGGTATCCCTACCTGATCCGAGGTCAATCATAAAAAAGTTTGGGGTTCTGGCAGGACACCACCGGGACTCTGTCGCGAGGAGTATTACTACGCGTAGAGCCAGGAGGCACCGCCACTGCTTTTAAGGGCTGCCCTGTGACGGGCAGGCCCCAACACCAAGCTGAGCTTGAGGGGTGATAATGACGCTCGAACAGGCATGCCCCCCGGAATACCAAGGGGCGCAATGTGCGTTCAAAGATTCGATGACTCAC
+
CCCCCFFFFFFBGGGGGGGGGGGHHHHHHHHHHHHHHHHHHHHGGGGGHHHHHHHHHHHHHHHGGGGHHHHHH(HHHHHG:HH<HGGGG::<FHH8GGEHHHG<HGGGG9GHHHH<HG<G:GG::H-HH;HH<HGGGG;G:HHH<HH:GGGGHGGGGGGGGGGGGGGGGGGGGGGGGGGGGGGGGGGGGFFFFFFHEFGHFEHHHHGFFFFGGGHHHHHHHHFGGFGFHHFHHHGGHHHGGGGFGGGHHGHHHHGHHHGGGEDHHHHGFCGHGFGGGGGGGGFFFFFFFCCCCB
@M02197:102:000000000-ALU3V:1:1102:23778:8097 1:N:0:1
ATGTGCTGCTCGTCCTCCGCTTATTGATATGCTTAAGTTCAGCGGGTATCCCTACCTGATCCGAGGTCAACCTTAGAAATGGGGTTGTTTTACGGCGTAGCCTCCCGAACACCCTTTAGCGAATAGTTTCCACAACGCTTAGGGGACAGAAGACCCAGCCGGTCGATTTGAGGCACGCGGCGGACCGCGTTGCCCAATACCAAGCGAGGCTTGAGTGGTGAAATGACGCTCGAACAGGCATGCCCCCCGGAATACCAGGGGGCGCAATGTGCGTTCAAAGATTCGATGATTCAC
+
CCCCCFFFFFFCGGGGGGGGGGGHHHHHHHHHHHHHHHHHGFHGGGGGHHHHHHHHHHHHHHHGGGGHHHHHHHHHHHHHHHHGGGGGHHHHHGGGGGGGGHHHHGGGGGGHGGHHHHHHGGGGGHHHHHHHHHHGGGGGGHGHGGGGGHHHHHHHHHHGGGGGGGGGGGGGGGGGGGGGGGGGGGGGGGGGGHHHHHHGGHGGGHHGHFFHHHHHHHHHHHHGGGGGHHGHHHHHHHHGGGGGGGGHHHHHHHHGGGGGGGGHHHFGGFGHGGGGGGGGGGFFFFFFFCBAAA
@M02197:102:000000000-ALU3V:1:1102:11454:8299 1:N:0:1
ATGTGCTGCTCGTCCTCCGCTTATTGATATGCTTAAGTTCAGCGGGTATCCCTACCTGATCCGAGGTCAAAGACGGTAAATAGCTTTATGGTCGCGCCCACGGCACCCCAATGAACGCATTGTACTGCGCGTTGAGGTGCCAGAGACCGCTGCCAATGACTTTGGGGCGAGTCCACGCGCAAAGGCGGGACAGACGCCCAACACCAAGCAGTGCTTGAGGGTGTAGATGACGCTCGAACAGGCATGCCCCACGGAATGCCATGGGGCGCAATGTGCGTTCAAAGATTCGATGATTCAC
+
AA3>AFFFFFFBGGGGGGGGGGEHHHHGHHGHHHHHHAGHFHHDFGGGHHHHHHHHHHFHHHHGGGFHHHHHHGDGFEFHFHHHBHHHHHHHGGGGGGG48FCG:GFGGG?GHHHFHGGGGHHGHHFFFGGGFGCFHGEHHHHHHHHGGGGHGHGFGHHFE;FGHCGFFDFDFGGBDDFHFFFFFFFFF?FFFFFFFFFFFFFFFHHGGHGFDFHHFHGHG@HHFFFFFFFEBGE=HGFBGHGCFFCEE13HHFGFA2BG2?GAA2?G5HHGEE?FCGGGGFFEGGFFFFFFFAAAAA
@M02197:102:000000000-ALU3V:1:1102:12290:8302 1:N:0:1
ATGTGCTGCTCGCCTCCGCTTATTGATATGCTTAAGTTCAGCGGGTATCCCTACCTGATCCGAGGTCAACCTTAGAAATGGGGTTGTTTTACGGCGTAGCCTCCCGAACACCCTTTAGCGAATAGTTTCCACAACGCTTAGGGGACAGAAGACCCAGCCGGTCGATTTGAGGCACGCGGCGGACCGCGTTGCCCAATACCAAGCGAGGCTTGAGTGGTGAAATGACGCTCGAACAGGCATGCCCCCCGGAATACCAGGGGGCGCAATGTGCGTTCAAAGATTCGATGATCAC
+
AAB>AFFFFFFAEEGGGGGGGGHHGFFHHHHHHHHGHHHHHHEGGGGHHHHGHHHHHFHHH1AEGGHHHHHHHFHHHFHGHHGGGGGHHHHHGGGGGGGGHHHHGGGGGGHGGHHHFHHGGGCEHHHHHHHHHHGGGGGFHHHGGGGGGFHCGHHHHHEGFGGGGGGGFGGGGFGBGGGGGFCFGGGGEC;FFHGCFBGGGFGFGFFFFFFHHHHHHFGFFGEFFGGGAGHFFHGFGGEFFBF0EFFECGF5B2AEA?EEEEA5F5EGGEFGFFFGBGEF4CCDFFBAA3AA
@M02197:102:000000000-ALU3V:1:1102:13983:8331 1:N:0:1
ATGTGCTGCTCGTCCTCCGCTTATTGATATGCTTAAGTTCAGCGGGTAATCTTACCTGATTTGAGGCCAGAAAGGAATACATAAAGAATTATGTATGTGTGTGTTTGTTTGGTAGCAGATGACAAAAGCACAAGATTTTTATGGGTTTGCCTTAACAAAAATCTATGGCTGACACTCATCCACTCATACTTTTAAGGCAAGGTGATACAAAGAGGCTAATCTCATCACCAAGCCCAAGGACCCGTTAAAAGAATTTTTCATAAAAAAAACCTTTTAATGGAGATATTCACGACACTCAAACAGGCATGCTCCGAGGAATACCAAGGAGCGCAAGATGCGTTCAAAGATTCGATGACTCA
+
BCCABFFFFFFBGGGGGGGGGGGHHGHHHGHHHHHHHHHCFHHGGGGGHHHGHGHHHHHHHHHHGHGGHHFHHHHHHHGGHHFHHGHHHHFHHFEHGHHGHFHHHHGHGHHGGFHHHHHGFFHFHHHEHHHHHHGHHHHHHHHGGGGHHHFHHHHHHHHGGHHHHGGFFFFFHHHHGHHHHHHGHHHHFHGGHHHHHGGHHHHHHGHHGHHHHGHGHHHHFBGFHGGGFBHFEFGHHHGGGGGHHHHHHGGFHHGHHHHHEFGGGGFHHGFDBGGHGGGHHHHHHGGGGGHHGHGEHBGGHHHFGFFGGGGGFHHGDFGHHFHHEGGGGHHHHF?FGGFFGGGFGGGFFFFFFFBBBBB
@M02197:102:000000000-ALU3V:1:1102:22159:8401 1:N:0:1
ATGTGCTGCTCGTCCTCCGCTTATTGATATGCTTAAGTTCAGCGGGTATCCCTACCTGATCCGAGGTCAACCTTTGAGAAAAGATTCTCCCCAAGGGGAGGCCGACCGGGGCTCGTGCACCCGTGTGTCCGATACGTGTCCCGTGAAGAAACTCAGTGTACCGGGGGTCCAACGAGGCCGCCGTCATTGTCTTTGGGACGGGCGAGAGCCCCCCCGAGAGGGGGCCTCCGCCAAACCGTCCAACACCAAGCCGAGGGCTTGAGGGGTGATAATGACGCTCGAACAGGCATGCCCCCCGGAATACCAAGGGGCGCAATGTGCGTTCAAAGATTCGATGACTCAC
+
ABBBCFFFFFFCGGGGGGGGFGGHHHHHGHHHHCEHHHHHHHHGFFGGHHHHFHHHHHHHHHGEECEHHGGHHHHHGGHHHHHGHHHHHHHGGGHGGGGGGGGGGGGCBD/C?FCFHGGHHGC6DCHGFGGGGGGGHFFHHHGEGECGHFFH;HGH;HG:GGGGGBG#;CDEFAEFFFFDFFFFFFFFEBFFFFFDDEFFDAFFFFFFEFFFFFFFBF>FFDEFABEFGFEFGEGGFFDFGFA9GGGGGGD@HHHGGDBHGEFFHFFHBHHHGDA?FHGAHHHEHHG0HD@/0CFCHGGHHHHHHHCGGGEGCCGHGGFEBBDBFGGG?FFFFFFFFFAA3AA
@M02197:102:000000000-ALU3V:1:1102:19254:8450 1:N:0:1
ATGTGCTGCTCGTCCTCCGCTTATTGATATGCTTAAGTTCAGCGGGTATCCCTACCTGATCCGAGGTCAAGAGTGTAAAAATGTACTTTTGGACGTCGTCGTTATGAGTGCAAAGCGCGAGATGTACTGCGCTCCGAAATCAATACGCCGGCTGCCAATTGTTTTAAGGCGAGTCTACACGCAGAGGCGAGACAAAACACCCAACACCAAGCAGAGCTTGAAGGTACAAATGACGCTCGAACAGGCATGCCCCATGGAATACCAAGGGGCGCAATGTGCGTTCAAAGATTCGATGATTCAC
+
BCCABFFFFFFCGGGGGGGGGGGHHHHHGHHHHHHHHHHHHHHGGGGGHHHHHHHHHHHHHHHGGGGHGHGHHHGHHHHHHHHHGHHHHHGGHHGGGGGGGGGHHHHHGHHHHHHHGGGGGGGHHHHHGHGGDGHGGGHHHHFHGHHGGHGFGHHHHGGHHGGHHHGGHHHHHHHHGGGFHGGGGFGHHHHHHHHGGGGGHFGHGHGHGHHEHHHFHHHHHHGHHHHHFHGGGGGHHGHGFHHHHHHGGGEFGG5HHHFHHHGHHGGEGGHHHHGGGGHGGGGGGGGGGFFBFFFFAA3AA
@M02197:102:000000000-ALU3V:1:1102:13235:8441 1:N:0:1
ATGTGCTGCTCGTCCTCCGCTTATTGATATGCTTAAGTTCAGCGGGTATCCCTACCTGATCCGAGGTCAATCATAAAAAAGTTTGGGGTTCTGGCAGGACACCACCGGGACTCTGTCGCGAGGAGTATTACTACGCGTAGAGCCAGGAGGCACCGCCACTGCTTTTAAGGGCTGCCCTGTGACGGGCAGGCCCCAACACCAAGCTGAGCTTGAGGGGTGATAATGACGCTCGAACAGGCATGCCCCCCGGAATACCAAGGGGCGCAATGTGCGTTCAAAGATTCGATGACTCAC
+
CCCCCFFFFFFCGGGGGGGGGGGHHHHHHHHHHHBFHHHHHHHGGGGGHHHHHHHHHHHHHHHGGGDHHH:'HHGHHHHGGH<+HFGGG;H;HH:GG:GHHHG<H;GGG;G<H<GHHG:GGGGGGHHHG9HH<HG9GG?DGHHH;HHHGGGGHGGGGFGGGGGGGGGGGFGGEGGGGGGGGGGGGGGGFFFFFGGHGHGHGHHHFHFHGHFGGGHHHHHHGHHGGGGGGHDGHHHHGHHHFGFFGGGHHHHFHHCHHHGGGFEHFGHGGGGHGGGGGGGGGGFFFFFFFABBBA
@M02197:102:000000000-ALU3V:1:1102:25270:8376 1:N:0:1
ATGTGCTGCTCGTCCTCCGCTTATTGATATGCTTAAGTTCAGCGGGTATCCCTACCTGATCCGAGGTCAACCTTTGAGAAAAGATTCTCCCCAAGGGGAGGCCGACCGGGGCTCGTGCACCCGTGTGTCCGATACGTGTCCCGTGAAGAAACTCAGTGTACCGGGGGTCCAACGAGGCCGCCGTCATTGTCTTTGGGACGGGCGAGAGCCCCCCCCGAGAGGGGGCCTCCGCCAAACCGTCCAACACCAAGCCGAGGGCTTGAGGGGTGATAATGACGCTCGAACAGGCATGCCCTTTGGAATACCAAAGGGCGCAATGTGCGTTCAAAGATTCGATGACTCAC
+
ABCAAFFFFFFCGGGGGGGGGGGHHHHHHHHHHHHHHHHHHHHGGGGGHHHHHHHHHHHHHHHGGGGHHHHHHHHHHGHHHHHGHHHFHHHGHGHGGGGGGGGGGGGGFGGGGHGGHG+HHGGGGHHHGHGGGGGFGHHHHHGHGGGHHHHHHHHHCHHFGGGFGGGFFFFFFFFFFAFFFFFFFFFFFFFFFFFFFFFFFFFFFFFFFFFFFFFFFFGGGCDFACDFGGHFFGGFGGHHHFGHEFGFGGEEEHEHGHHHHGGGHHHFHHHHGGGGGGHHEHHHHGHHGHGGGHHHHFHHHHHHHHHHGGGGGGHGFGCGGHGGGGGGGGGGFFBFFFFBCBCB
@M02197:102:000000000-ALU3V:1:1102:27142:8561 1:N:0:1
ATGTGCTGCTCGTCCTCCGCTTATTGATATGCTTAAGTTCAGCGGGTATCCCTACCTGATCCGAGGTCAACCTGAAAGAATATGGGGGGTCGACGGCGACGCGGCCGGGCGGACTCCGAAGCGAGACGTGAAAGCCACAACGCTGGGGAGACGGCCGGCGCGGCCGAGTGACATTGGGGCGCGCGGCGCGACGAGCGCGACCGCGAAGACGCCCAACACCCAGCGGGAGCTGGAGAGGTGTAATGACGCTCGAACAGGCATGCCCCGCGGAATACCACGGGGCGCAATGTGCGTTCAAAGATTCGATGATTCAC
+
BCCBCFFFFFFCGGGGGGGFGGGHHHHHHHHHHGHGHHHHHHHGGGGGHHHHHHHHHHHHHHHGGGGHGHHHHHGHHHHHHHHHGGGGG@DGGGGGGG5GAGDGGFFFFFFFFFFFFFFFFFFFFFFFBFFFFFFFFFFFFFFFFFFFFBDFFFFFFFFBAFFFFCFFFFFFFBDFFFFFFFGGGFFFAEDFF?FCGGFCFFFDHGGCGGHGHHFED2GGFGGGGHHHGHHHHHFHHH;H<HHFEGGFEHEFHGGHHGHHGFECGFEBHHGGEF?EAGGGGGGGGGHGEEGGGGGGGGGGFFBFFFFFFBABAA
@M02197:102:000000000-ALU3V:1:1102:14723:8761 1:N:0:1
ATGTGCTGCTCGTCCTCCGCTTATTGATATGCTTAAGTTCAGCGGGTAATCTTACCTGATTTGAGGCCAGAAAGGAATACATAAAGAATTATGTATGTGTGTGTTTGTTTGGTAGCAGATGACAAAAGCACAAGATTTTTATGGGTTTGCCTTAACAAAAATCTATGGCTGACACTCATCCACTCATACTTTTAAGGCAAGGTGATACAAAGAGGCTAATCTCATCACCAAGCCCAAGGACCCGTTAAAAGAATTTTTCATAAAAAAAAACCCTTTTAATGTAGATATTCACGACACTCAAACAGGCATGCTCCGAGGAATACCAAGGAGCGCAAGATGCGTTCAAAGATTCGATGACTCAC
+
BBCBBFFFFFFBGGGGGGEGGGGHGFGHFHHHHHHHHHFHFFHGGGGGHHGHHHHHGHHHHHHHGGGFHHAGHHHHHHHHHHDGHFBEFFEHGHHHHHGHHHHHHHGHHHHGHHHHHEGHFHHHHGHHHHHHHHFFHHHHFHGFFFGGGHHHHHGHHHHHHHHHHHHGHHGHHGFGHHHHHHHHHHHHHHHHHHHGEFHHHGHGFGFFHHGHHHFHHHGHHHHHGFGGGHHF/HGHGGGGGGFHHFGHHHHGGGBHHHFHEGGGGGF/AFGEGBFF@HGGHFHFFEF/FGGGHHGAAF0HHGGHHGHGHGGGGGHHEHHHHDGGHHGE?GCHHHHGECFCCFG3FFCGGGCFDFFFD1AAAA
@M02197:102:000000000-ALU3V:1:1102:19443:8452 1:N:0:1
ATGTGCTGCTCGTCTTCCGCTTATTGATATGCTTAAGTTCAGCGGGTAGTCCTACCTGATCTGAGGTCAAGGTGTCAATTGAATTTTCTCAAGGAGAAGCTTTGTGAGCGGGCCGAACGGTTTCTGCAGCCGAGCGAAACGTGAGCACGCAAGGCCGTCCACCGACGGGACCGCTAAGGTATTTGAGGCGAGCCGGACGGCAACACCCAAGTCCACTTCCAGCCCGGGCAGGACCCGGGCGGTGTGAGGTTTTCAAGACACTCAGACAGGCATACCCTCCGGAATACCAGAGGGTGCAAGGTGCGTGCAAAGATTCGAGGATTCAC
+
AAABBFFFFFFCGGGGGGGGGGGHHHHHHHHHHHHFHHHHHFHGGGGGGHHHHHHHHHHHHHHHHGHHHHFHFGHFHHFHHHGGHHHHGHEGHHHHHHHGHHHH:HHH<CGE;GGDCGGG:GGH;HHGB;HG;GGG?<7GG:GGFHHHG9GGGGHHG;GGGHHGCFGGGGGGCGFFGFFFEFF9FBEBE<:CFFCFFCFFFC=EFFFFAEFBFFFFFFFFBFFFFGACGGGF>GFFFFEFFFDECA>/G@FB21@@2EE1B112FB1GEGA1BEEEA/?HGFCG1AHHGFAAA11B1CF?EE0A1E1GFAGECFAAD31DDA1111
@M02197:102:000000000-ALU3V:1:1102:11409:8796 1:N:0:1
ATGTGCTGCTCGTCCTCCGCTTATTGATATGCTTAAGTTCAGCGGGTATTCCTACCTGATCCGAGGTCAACCTTTGGAAAATTGGGGGGTTTTACGGCAAGAGTCCCTCCGGATCCCAGTGCGAGACGTAAAGTTACTACGCAAAGGAGGCTCCGGGAGGGTCCGCCACTACCTTTGAGGGCCTACATCAGCTGTAGGGCCCCAACACCAAGCAGAGCTTGAGGGTTGAAATGACGCTCGAACAGGCATGCCCGCCAGAATGCTGGCGGGCGCAATGTGCGTTCAAAGATTCGATAATTCAC
+
AABCCFBFFFFCGGGGGGGGGGGHHGHHHHHHHHHHHHHHHHHGGGGGHHHHHHHHHHHHHHHGGGGHHHHHHHHHHHH:HH<HHHGGGGGGG<HGG9CGGHHHHHH<HGGCF;GGGGG/G9GGAFF9GGGGGGGFFFFFFFFFCFEFFFF:FFFFF9FFFFFFFHGFHFFFGFFFFGFGHGFFFFFFFHGFFFGHGFEFGFFGFFGFGFEHHHHHFHHFFFGHFHHGHGGBGEF?DFFHGEFGHF?2/F0CGHHGHHFGHCGFGFGGGE2HFFGEGFDHGGCGGGF2GGBAFFFFFB@BBA
@M02197:102:000000000-ALU3V:1:1102:28096:8823 1:N:0:1
ATGTGCTGCTCGTCCTCCGCTTATTGATATGCTTAAGTTCAGCGGGTATTCCTACCTGATCCGAGGTCAACCTGAAAAAATAGATTTAGAGGTGGCCGGGCCCACAAGACCTTGCAACTCGACGCGTGCTCCGGAAAGCTCAGTGCGAAGAGGGTCCCATGGACGCCCGTCATTGTCTTTGAGACCAGTTGGCCGCGAGCGGTCCAACGCGGTCCAACACCCGAAACGCCCGCGGTAAAGCAGGGTTTTGGAGGGAGGATAATGACGCTCGAACAGGCATGCCCTTCGGAATGCCAAAGGGCGCAATGTGCGTTCAAAGATTCGATGACTCAC
+
BBBBBFFFFFFBGGGGGGGGFGGHHHHGHHGFHHHHHHHGHHFGGGFGHHHHHGHHHHHHHHHGGGGHHHHHGHHHHHHGHHGHHHHHHHHHFHGHGFGEFGGGEEFHHHH:HHHHHHHHGGGGGCBEDG:GGGGFGHGHHHHGHHGDGGGHGGGHHFHHHHHHCADGGGGGGGGGGGGGGGGGGFGGGFFFFFCFF-@BHGCGCBFFDAGF?GCDFGHGGGG/GDFFFCFFFHHGFHGGCFEGHHHHFGHHGHGBFHHHGHFGGGGHHCHHGEEB3CBAA?GE2GHGHHHGHHHHHGFAA2HHHFEGGDAFGBFFGGECGFFFFFFFBBBBB
@M02197:102:000000000-ALU3V:1:1102:17839:8889 1:N:0:1
ATGTGCTGCTCGTCCTCCGCTTATTGATATGCTTAAGTTCAGCGGGTATCCCTACCTGATCCGAGGTCAATCATAAAAAAGTTTGGGGTTCTGGCAGGACACCACCGGGACTCTGTCGCGAGGAGTATTACTACGCGTAGAGCCAGGAGGTACCGCCACTGCTTTTAAGGGCTGCCCTGTGACGGGCAGGCCCCAACACCAAGCTGAGCTTGAGGGGTGATAATGACGCTCGAACAGGCATGCCCCCGGGAATACCAAGGGGCGCAATGTGCGTTCAAAGATTCGATGACTCAC
+
AAAABFFFFFFCGGGGGGGGGGGHHHHHHHHHHHHHHHHHHHHGGGGGHHHHHHHHHHHHHHHGGGGHHHHHHHHHHHHGGGHHHGGG?EH;EHHHGGGH<HGGHGGGGGGHHHHHHGHGFGGGGHFHHHHHHHGGGGGGGHHHHHH9GGGHHHGGGGHHHHHGGGHHGHGGGGGHHGGGGGGHHHGFFGFFFFGEGFGHHHHHGFFGFFGGGGHHHGHHHHGGGGGFHHGHHHFDHHHHGGGGGFEHHGHHHHHHGHGGGGGHGHHGGGGHGGGGGGGGGGFFFFFFFBBBA?
@M02197:102:000000000-ALU3V:1:1102:14051:8890 1:N:0:1
ATGTGCTGCTCGTCCTCCGCTTATTGATATGCTTAAGTTCAGCGGGTATTCCTACCTGATCCGAGGTCAAGAGTGTAAAAATGTACTTTTGGACGTCGTCGTTATGAGTGCAAAGCGCGAGATGTACTGCGCTCCGAAATCAATACGCCGGCTGCCAATTGTTTTAAGGCGAGTCTACACGCAGAGGCGAGACAAAACACCCAACACCAAGCAGAGCTTGAAGGTACAAATGACGCTCGAACAGGCATGCCCCATGGAATACCAAGGGGCGCAATGTGCGTTCAAAGATTCGATGATTCC
+
CCCACFFFFFFAGGGGGGGGGGGHGHHHHHGHHHHHHHHHDBHGGGAFHGHHHHHHHHGHHHHGGGGHHHHHGGHHHHHHFHHFFHHGHHGCHHFEGGGGFFFHHHHHHHGFHFHHG8GGGG8HHHHHGHGGGFGGCGGHHHFGGFHGGGGGGGGHHHGHH8HHHGHGFHFGGHGGGGFBGFGGEAFDAGBFDHHFFGGFFFFFFGFFHGFFGFGEFGHFGFGE;DFBHHFFEFEHFFFHGEFFE00EEA/B1F22GFFFA1FFFE0EEAG1GFA00A111GFGFFEB1>1FFFFA1>1>
@M02197:102:000000000-ALU3V:1:1102:15027:8804 1:N:0:1
ATGTGCTGCTCGTCCTCCGCTTATTGATATGCTTAAGTTCAGCGGGTATTCCTACCTGATCCGAGGTCAACCTTGAAGAAGTTTGTAGGTTGGGACCGTGCCACGGAGCCTTTCAACTCGTTGCGTGCCTTTGTAAAAAAGCTCGTTGCACCGAGAGTCCACGCGCCGCCGTCATTACTTTTGGGACCGGCCGGGGGCGAGGCCCGGGCCTAAGGGGGTACCACACCAAGCCGAGCTTGAGAGGTGATAATTACGCCCGGACAGGCAGAGCCTTCGTAGTGCCAAAGGTCGCAATGTGCGTTCAGAGATGCAATGATTCGC
+
AAABBFFBFFBAEGGGBCCEGGGGFEDGGHGBEDDFBFGHBAFEAEGCEGGHFHHGHFFFFGH??AEGFGHFHHHBGHFHH@EGHHGHE@31>>GGGCA/>/;BE?,<@DGHHGFGB;H;HEHCGGCE<F1FFHHFFHHC3;G1<3FC?1DG9/<CC9F0C:.E-#;9-.0;A0FFFBFE$;C5??F6?BCBB;C@/<0=#;@?@B/>B069/<:1=B9$E#?B1/F>+?>#9F;B13FB010A@@2@2/?///////11FGFGB1001//A//AA1GB11GEB1EEE00D13BEA0011GBB31FB33133311>>>11A
@M02197:102:000000000-ALU3V:1:1102:22112:8945 1:N:0:1
ATGTGCTGCTCGTCCTCCGCTTATTGATATGCTTAAGTTCAGCGGGTAATCTTACCTGATTTGAGGCCAGAAAGGAATACATAAAGAATTATGTATGTGTGTGTTTGTTTGGTAGCAGATGACAAAAGCACAAGATTTTTATGGGTTTGCCTTAACAAAAATCTATGGCTGACACTCATCCACTCATACTTTTAAGGCAAGGTGATACAAAGAGGCTAATCTCATCACCAAGCCCAAGGACCCGTTAAAAGAATTTTTCATAAAAAAAAACCCTTTTAATGGAGATATTCACGACACTCAAACAGGCATGCTCCGAGGAATACCAAGGAGCGCAAGATGCGTTCAAAGATTCGATGATTCAC
+
CCCBBFFFFFFBGGGGGGGGGGGHHHHHGHHGHHHHHHHGHHHGGGFEHHHHHHHHGHGHHHHHGGGGHHFHHGGHHHHHHHHHHHHHHHHHHHHHHHHHHHHHHHGHHHFGGHHHHHHHHGHHEHHGFHHHGHHHHHHHHHHHHHGGDHHHHHHHHHHHGHHHHHGHHHGHHHHHHHHHFGGHHHHHHHHHHHGHEHHHGGHHGHHHHGGHHHHGFHGHFHFHHGGGFGGFFEHGHGEBFGGHGBHGHFHFGB3?44HGEGECGGGGG1EDDFHHGHGBFHHHFHHGFEFCHGHGF5FGHHHHHHHHHEE1GGGGEHHHHHHHFGGGGGGGGHHGDEFHGGGFCFGGGGFFFFFFFAAA>>
@M02197:102:000000000-ALU3V:1:1102:20214:9219 1:N:0:1
ATGTGCTGCTCGTCCTCCGCTTATTGATATGCTTAAGTTCAGCGGGTATCCCTACCTGATCCGAGGTCAACCTTTGAGAAAAGATTCTCCCCAAGGGGAGGCCGACCGGGGCTCGTGCACCCGTGTGTCCGATACGTGTCCCGTGAAGAAACTCAGTGTACCGGGCGTCCAACGAGGCCGCCGTCATTGTCTTTGGGACGGGCGAGAGCCCCCCCCGAGAGGGGGCCTCCGCCAAACCGTCCAACACCAAGCCGAGGGCTTGAGGGGTGATAATGACGCTCGAACAGGCATGCCCTTTGGAATACCAAAGGGCGAAATGTGCGTTCAAAGATTCGATGACTCAC
+
ABCABFFFFFFCGGGGGGGGGGGHHHHHHHHHHHHHHGHHHHHGGGGGHHHHHHHHHHHHHHHGGGGHHHHHHHHHHGGGHHHGHHHHHHHGHGHGGGGGGGGGGGGGGGCCGHGGHG<HH;GGGHHHHHGGGGGGHHHHHHG:G:EHGHHHHHHHHHHGGGG?FGGFGGGGGGFFFFFDFFF;@/BFFFFFF:FFFEFFFFFFBBF@EFFFFFFFF@EDGGFFAFFFGFFFFEFFFFFDFFFFF1GGECFCEGBFE@1@0EEGGHGHHG2GG?GEEAB//FF1FDFGAFEGEFFGE2HHHFHGB1FG0?FAFD3GD?EEEGGGGGCGGGGF1FFDFD1>1AAA
@M02197:102:000000000-ALU3V:1:1102:6430:9199 1:N:0:1
ATGTGCTGCTCGTCCTCCGCTTATTGATATGCTTAAGTTCAGCGGGTATCCCTACCTGATCCGAGGTCAAAGACGGTAAATAGCTTTATGGTCGCGCCCACGGCACCCCAATGAACGCATTGTACTGCGCGTTGAGGTGCCAGAGACCGCTGCCAATGACTTTGGGGCGAGTCCACGCGCAAAGGCGGGACAGACGCCCAACACCAAGCAGTGCTTGAGGGTGTAGATGACGCTCGAACAGGCATGCCCCACGGAATACCATGGGGCACAATGTGCGTTCAAAGATTCGATGATTCAC
+
?AABBFFFFFFBFEFGGGGGGGGHHFHHCHFHHHHHHHHFGFHGGGGGHHGBGGHHHHHHHHHGGGEGGHFDFHGGEGFHHGFHHHEGHEHFGGGGGGGGGG?EEGGGGGFHGHHGHFGGGGHHGHHHGGG:GGHHHFAFHHFHHFHGGGHHHHHHHFHHHHHHEDGGGGFGGGGBA/>FHGFFEFGFFFFFFFGGFFFFFFFEHHHHFHGFFHGHFFFFHFHBGFHGGEGGFHGHHFFFHFHGB1E2223FEHFFF5CHHECFHHHFFGDECE?CFDFGGBGEGGBFFFFFFBAA>B
@M02197:102:000000000-ALU3V:1:1102:12310:9321 1:N:0:1
ATGTGCTGCTCGTCCTCCGCTTATTGATATGCTTAAGTTCAGCGGGTATCCCTACCTGATCCGAGGTCAACCTTAGAAATGGGGTTGTTTTACGGCGTAGCCTCCCGAACACCCTTTAGCGAATAGTTTCCACAACGCTTAGGGGACAGAAGACCCAGCCGGTCGATTTGAGGCACGCGGCGGACCGCGTTGCCCAATACCAAGCGAGGCTTGAGTGGTGAAATGACGCTCGAACAGGCATGCCCCATGGAATACCAAGGGGCGCAATGTGCGTTCAAAGATTCGATGAT
+
CCCCCBFBFFFBGGGGGGGGGGGHHHGHHHHHHHHHHHHHHGHGGGGGHHHHHHHHHHHHHHGGGGGHHHHHHHHHHFHHHHHGGGGGHHHHHGGGGGGGGHHHHGGGGGGHGGHHHHHHGGGGGHGHHHHHHHFGHHGGHHHHHHHHGHHHHHGHHHHGGGHGHHHHHHGHFGGGGGGGGGGFGGGFGFFGFFFHHGGFFHGGFFHGHEEHHHHHHHFFHHHGFFFFFFDHHHEGHHHFFEFFGGFHHFGGEFCFHCGGDGEHHHGEEEGGFCGGGGFAFFBFFBBBA?
@M02197:102:000000000-ALU3V:1:1102:20650:9370 1:N:0:1
ATGTGCTGCTCGTCCTCCGCTTATTGATATGCTTAAGTTCAGCGGGTAGTCCTACCTGATCTGAGGTCAAGGTGTCAATTGAATTTTCTCAAGGAGAAGCTTTGTGAGCGGGCCGAACGGTTTCTGCAGCCGAGCGAAACGTGAGCACGCAAGGCCGTCCACCGACGGGACCGCTAAGGTATTTGAGGCGAGCCGGACGGCAACACCCAAGTCCACTTCCAGCCCGGGCAGGACCCGGGCGGTGTGAGGTTTTCAAGACACTCAGACAGGCATACCCTCCGGAATACCAGAGGGTGCAAGGTGCGTTCAAAGATTCGATGATTCAC
+
CCCCDFFFFFFCGGGGGGGGGGGHHHHHGHHHHHGHHHHHHHHGGGGGGHHHHHHHHHHHHHHHHGHHHHHHHHHHHGHHHGHHHHHHGHHGHHHHHHGHHGHHHHHHHGGGGGFBDFFGFGGHHGHHGHHGFGGGGGGGGHHHGHHGGGGCGEHHGGGGGHHGFGHGGGGBHHGGHHHGBFFHGFGEGFDGGGGGDGHGFF=EFHHHHHHHFFHHFFGGGGGGGHHHHHHGGGGGGGGGFGGHHFGGHHGFHHHFHHHFHHGHHHHHHHHFGEGGGGGHHHHHGHGHHHHEFHHHGGHFEEFGGBFGGGGGGGFFFFFFFABBBB
@M02197:102:000000000-ALU3V:1:1102:12687:9337 1:N:0:1
ATGTGCTGCTCGTCCTCCGCTTATTGATATGCTTAAGTTCAGCGGGTAATCTTACCTGATTTGAGGCCAGAAAGGAATACATAAAGAATTATGTATGTGTGTGTTTGTTTGGTAGCAGATGACAAAAGCACAAGATTTTTATGGGTTTGCCTTAACAAAAATCTATGGCTGACACTCATCCACTCATACTTTTAATGCAAGGTGATACAAAGAGGCTAATCTCATCACCAAGCCCAAGGACCCGTTAAAAGAATTTTTCATAAAAAAAAACCCTTTTAATGGAGATATTCACGACACTCAAACAGGCATGCTCCGAGGAATACCAAGGAGCGCAAGATGCGTTCAAAGATTCGATGACTCAC
+
ABBAAFFFFFFAGGGGGGCECEFHHHDGHHCHHHHHHHHHHHHGGGGGHHHHHHHHHHGHHHHGGGGGFHHFGHGHHHHHHHFGHFGGHHHHHHHHHGHHHHHGHHGHHHGGGFHHHHHHHFHHHGHHHHHHHHHHHHHHHHHHGFGGGHHHHHHHHHHHHGHHGHGHEGGHGHHHHHHHHGHHHHHHHHHHGHHHHHGBFFHHGHFGGHHHGFCFHHFCGG8HHGHGGHHGEHDHHF@GGEBDGDHGHHFHGAFGGE4EEGGFGGFFFFFGHBFGHHHGHHHHGBGAF?FCHHHHGEHHHGFHHGGHEGE?GEHHHHHFGAHHHHGGGGCGBHGEEGGHGGGGGGGGGGFFFFFFFBCBA?
@M02197:102:000000000-ALU3V:1:1102:20137:9404 1:N:0:1
ATGTGCTGCTCGTCCTCCGCTTATTGATATGCTTAAGTTCAGCGGGTATCCCTACCTGATCCGAGGTCAACCTTTGAAAGAGTTTAACGGCCACGACCGCCCGCACTCCAAAGCGAATATGTATCACAACGCTTAGAGACGGACAGCTCGGCCGGAGACTTCAAGGCGCGCGGGAGCCGCGACGCCCAACACCAAGCGAGGCTTGAGTGGCGAAATGACGCTCGAACAGGCATGCCCTTCGGAATACCAAAGGGCGCAATGTGCGTTCAAAGATTCGATGATTCAC
+
BCCACFFFFFFCGGGGGGGGGGGHHHGHHHHHHHHHCFHHHGHGGGGGHHHHHHHHHGHHHHHGGGGHHHHHHHHHHHHHHHHHHHHHGGGG;GGGGGGGGGGGGGGHHHHHHHGFFGGHHGHHHHHHGGGGGGGHFGGGGGGGGGHHHGGGGHHGGGHHHGGGGGGGGGGGGGGGDGGGGGGHGFFGHGHGGGGGGHHGGFEGHHGGFFFHHHGGFFGGHFFHHHGHHHHHGFGGGF?FHHHGEGCHHHFGGGGHHHHFEFGHGFGGGGGGGGFFFFFFFBA?BA
@M02197:102:000000000-ALU3V:1:1102:20701:9410 1:N:0:1
ATGTGCTGCTCGTCCTCCGCTTATTGATATGCTTAAGTTCAGCGGGTATCCCTACCTGATCCGAGGTCAAGAGCAAAAAATTAGGCTTGTGGACGCCGCCATGCTGGCAGGAAGTGCAAATTGTGCTGCGCTCCAAGACCAGTATGCCGGCTGCCAATTGCTTTAAGGCGAGTCCACGCACAAGGCGGGACAGACGCCCAACACCAAGCAGTGCTTGAGGGTGTAGATGACGCTCGAACAGGCATGCCCCACGGAATACCATGGGGCGCAATGTGCGTTCGAAGATTCGATGATTCAC
+
AAA3AFBFFFFBAEE?A4EEEF25A55DFGB5BGFGFHFHHHHF?2AEGGEHGEA1AFCGGGF?EGEGHHDG1GCGFHG>CGHHFHEHGFB19B>E=EGEFACFGHF?GGGAGHCFFFFHH;HDADGHHCGCGFFHFHFHGGGFFHHHCDC@CEGGGGCHHFFHHFCHGGGGGFFFFBD@FBFFFFGFF??FFFF?BBBBFEFEGFFGBFFFHGHFHHFFF1HGFB9EEFBDBFAHFFBGGBHHCGEGEAF02F2FGEBBFGEE?E?HGEF0AAA0B11A33GEA1>B3BFFDA1>1>
@M02197:102:000000000-ALU3V:1:1102:9035:9431 1:N:0:1
ATGTGCTGCTCGTCCTCCGCTTATTGATATGCTTAAGTTCAGCGGGTATCCCTACCTGATCCGAGGTCAACCTTAGAAATGGGGTTGTTTTACGGCGTAGCCTCCCGAACACCCTTTAGCGAATAGTTTCCACAACGCTTAGGGGACAGAAGACCCAGCCGGTCGATTTGAGGCACGCGGCGGACCGCGTTGCCCAATACCAAGCGAGGCTTGAGTGGTGAAATGACGCTCGAACAGGCATGCCCCCCGGAATACCAGGGGGCGCAATGTGCGTTCAAAGATGCGATGATTCAC
+
BBCBBFFFFFFAGGGGGGGGGGGHHHHGHHHHHHHHHHHHGHGEGG0EGHGEHHHHHHHHHGHDGGGHHGGH:HHHHHHHHHHFGGGGHHHGGGEEGECGFFHHHGFDGGCHGGEHHHHHGGGGGHFH<HFHHHEGFGFGDHFFEGGGGHGHFGGHHEGGGGGGGGGGGGFEFEEGGGGGFG@GGGGGGGCCDFFFA47GFHGGGHHEFCEFHGHFHG0FHHHFFFE?EHFFG?F%GCFFCCCE/:/HFHGHHFAFE/GE?GEF1FG?EEE0GGGFBDGA?A1C3D1FFAAAA?
@M02197:102:000000000-ALU3V:1:1102:20957:9507 1:N:0:1
ATGTGCTGCTCGTCCTCCGCTTTTGATATGCTTAAGTTCAGCGGGTATCCCTACCTGATCCGAGGTCAAAGACGGTAAATAGCTTTATGGTCGCGCCCACGGCACCCCAATGAACGCATTGTACTGCGCGTTGAGGTGCCAGAGACCGCTGCCAATGACTTTGGGGCGAGTCCACGCGCAAAGGCGGGACAGACGCCCAACACCAAGCAGTGCTTGAGGGTGTAGATGACGCTCGAACAGGCATGCCCCACGGAATACCATGGGGCGCAATGTGCGTTCAAAGATTCGATGATTCAC
+
CCDCCFFFFFFCGGGGGGGGGGGHHGHHHHHHHHHHHHHHGHGGGGGHHHHGHHHHHEHHHHGGGGHHHHHFHGGGHGHHGHHHHHHHHHHHGGGGGGGGGGGGGGGGGGHHHHHHGGGGHHHHGHHGGGGGGHHHFHHHHHGHHHGGGHHHHHHHHGHHHHHGGGGHHHGGGGGGFHHHGGGGGHHHHGGGGGHGGGGHGHGHHHHHHHHHHGGHHGHHGHHHHHGGGGGGHGHHHHFHHGGGGGGGGHHHHHHHGHHHGGGGGGHHHHGGGGHGGGGGGGGGGFFFFFFFCCCBB
@M02197:102:000000000-ALU3V:1:1102:3943:9488 1:N:0:1
ATGTGCTGCTCGTCCTCCGCTTATTGATATGCTTAAGTTCAGCGGGTATCCCTACCTGATCCGAGGTCAACCTTAGAAATGGGGTTGGTTTACGGCGTAGCCTCCCGAACACCCTTTAGCGAATAGTTTCCACAAAGCTTAGGGGACAGAAGACCCAGCCGGTCGATTTGAGGCACGCGGCGGACCGCGTTGCCCAATACCAAGCGAGGCTTGAGTGGTGAAATGACGCTCGAACAGGCATGCCCCCCGGAATACCAGGGGGCGCAATGTGCGTTCAAAGATTCGATGACTCAC
+
>1>AA3DD1@DAGGF?GE1EGGCGBGBBFDFFHHHHFGHGHF1EGCAEGFGGFGFHHGBFE1AEE@AGHEBFFFFFFFB6BGGGEC??;>FHHGAEC9CGGFBFCA/:<>7HCBFB@GF1B@;/?0.1<B1@9?>$><GGBEFH?;@E8HHFFGHCCGFECCCACFEFBBBEAEEGG-4@@@-;-#-9;;C@BFFF?3FF;9:.:0C=$@AGGFB$0D999HFBFFFC<<CGDFFGFCHFGC*@FF?G2222E1EAE/EA00FFGBD00E011G3A3FG1CF1FFDBD@11>>1
@M02197:102:000000000-ALU3V:1:1102:12315:9650 1:N:0:1
ATGTGCTGCTCGTCCTCCGCTTATTGATATGCTTAAGTTCAGCGGGTATCCCTACCTGATCCGAGGTCAAAGACGGTAATGTTGCTTCGTGGACGCGGGCCACGCCCCCCCGCAGACGCAATTGTGCTGCGCGAGAGGAGGCAAGGACCGCTGCCAATGAATTTGGGGCGAGTCCGCGCGCAGAGGCGGGACAGACGCCCAACACCAAGCAGAGATTGAGGGTGTAGATGACGCTCGAACAGGCATGCCCCCCGGAATACCAAGGGGCGCAATGTGCGTTCAAAGATTCGATGATTCAC
+
AABAAFBDFFFAE2AED4A2EEEHHHBEEGGFHHFHHHHHGHBEGCAEGHFHHGHFHGHHHGFEGGFFFHFHBEGFGEEGH:GGFGHHE;GGGFCEAA<BDGGGGGGCDGGGGDGGGCG?FDHGFHHHHHGGGFGGFGFDBD?AE?FFGGBFFFFFFFFFFFBFBDFBEB=>BFFFBBBFBC:.AGCFGFGEA?9CGCHGD:CGGHFEHG0<#=$HHHHDCHHF;BHFGGD1A09/G:?19FHHG2CD@CE?FFF5F5FCHFFGFEGEFBHHGE?EGCGBGBGGGFGFFFFFFFBBAAA
@M02197:102:000000000-ALU3V:1:1102:11671:9679 1:N:0:1
ATGTGCTGCTCGTCCTCCGCTTATTGATATGCTTAAGTTCAGCGGGTAATCTTACCTGATTTGAGGCCAGAAAGGAATACATAAAGAATTATGTATGTGTGTGTTTGTTTGGTAGCAGATGACAAAAGCACAAGATTTTTATGGGTTTGCCTTAACAAAAATCTATGGCTGACACTCATCCACTCATACTTTTAAGGCAAGGTGATACAAAGAGGCTAATCTCATCACCAAGCCCAAGGACCCGTTAAAAGAATTTTTCATAAAAAAAACCTTTTAATGGAGATATTCACGACACTCAAACAGGCATGCTCCGAGGAATACCAAGGAGCGCAAGATGCGTTCAAAGATTCGATGATTCAC
+
AABABFFFFFB?FGGGGGGEGGGGHHCHGHGHHHHHHHHHHHHGGGGGHHHHHHHHHHHHHHHHGH1FFF1FGFGHHHGHBGHHHHHHHHHHHFHHHEGHHHHHGHFFHHGGEEGGHHHGBBGHHHHHHFGFHEFFDDFHHGHHC?FF/GHHHHHHHHGFHHHFHHGHHHEFCGHHGFHGHHHHHHFFHHF8HGHHHFFHHHHGHGGHGHGHH10DGGCHHHFDGFGGFFFFHHGGFHCCFE??3FFHHFGHEHEHHHHGHGGGEFFBDF@44B4EDDHGHHHGF1HEFGHHHHEBFHHHHHHEGHHGGGGEFHGHHHGHHHHHFE?E?FFGHGFCGHGFGGGF5CGGFFFFBFFCCCBB
@M02197:102:000000000-ALU3V:1:1102:22282:9696 1:N:0:1
ATGTGCTGCTCGTCCTCCGCTTATTGATATGCTTAAGTTCAGCGGGTATCCCTACCTGATCCGAGGTCAAGATTGTAAAAATGTACTTTTTGGACGTCGTCGTTATGAGTGCAAAGCGCGAGATGTACTGCGCTCCGAAATCAATACGCCGGCTGCCAATTGTTGTGAGGCGAGTCTACACGCAAAGGCGAGACAAACACCCAACACCAAGCAGAGCTTGAAGGTACAAATGACGCTCGAACAGGCATGCCCCATGGAATGCCAAGGGGCGCAATGTGCGTTCAAAGATTCGATGACTCAC
+
AAB335FDB4FAEGGGGGGGGGGHHGHHHHHHHHHGHHHHGHHGGGGCFAGHHHHHHHHH5EHGGG>GFDGHBHH3FHBFFFG@4@FBE@9@DBFEAE@@ABEFBE3FFFF?EA3?BECFBFGFCFFGD:?+@%?GFFD@GHG1AFHC.<G</?0CDG=CG<C2#CDD?GFGFFB32FC;GGDGE?FFHFHG2GBE>?/AFDEGAGAGDEHGFFFFB3FF4EFG7FBHEFFB1GFHHGHHGHHHHFHEE1FGBF5GGG3B3HHHF?EDGGHHHHGGGGHGGGGGGGGGGFFFFFFFCCCCC
@M02197:102:000000000-ALU3V:1:1102:12262:9677 1:N:0:1
ATGTGCTGCTCGTCCTCCGCTTATTGATATGCTTAAGTTCAGCGGGTAATCTTACCTGATTTGAGGCCAGAAAGGAATACATAAAGAATTATGTATGTGTGTGTTTGTTTGGTAGCAGATGACAAAAGCACAAGATTTTTATGGGTTTGCCTTAACAAAAATCTATGGCTGACACTCATCCACTCATACTTTTAAGGCAAGGTGATACAAAGAGGCTAATCTCATCACCAAGCCCAAGGACCCGTTAAAAGAATTTTTCATAAAAAAAACCTTTTAATGGAGATATTCACGACACTCAAACAGGCATGCTCCGAGGAATACCAAGGAGCGCAAGATGCGTTCAAAGATTCGATGATTCAC
+
AABAAFFFFFFBFGGGGGGGGGGHHHGHHHHHGHHHHHHHHHHGGGGGHHHHHHHHHGGHHHHEGHGGHGGHHHGHHHHHGHGHEHFHFHHHHGFFHFHHHHHFGHHHHHFA?FGHHGHHHHHFHHHHHHHHGHFGHHGHEHBEGHGGGGHHHGFHHHHFHHFHHHHFHHGHHHHHHHHHHHHHHHHHHHHFHHHFGHHHHHHHHEHHHHGGHHGDGHHHGGHHHGGGCHHHHFGFFGGDAEDGGHHHEHHHFHG?HGBHFGGGGGHEHEGHHHHGHFHFGHHFHEHGFGGFGGGHGHHHHHHHHHHGGGGGHHHHHHGHHHHHDFEC?HHGHGGGFAFGGGGGGGGGBFFFFFFBBBBB
@M02197:102:000000000-ALU3V:1:1102:12734:9810 1:N:0:1
ATGTGCTGCTCGTCCTCCGCTTATTGATATGCTTAAGTTCAGCGGGTATCCCTACCTGATCCGAGGTCAACCTTAGAAATGGGGTTGTTTTACGGCGTAGCCTCCCGAACACCCTTTAGCGAATAGTTTCCACAACGCTTAGGGGACAGAAGACCCAGCCGGTCGATTTGAGGCACGCGGCGGACCGCGTTGCCCAATACCAAGCGAGGCTTGAGTGGTGAAATGACGCTCGAACAGGCATGCCCCCCGGAATACCAGGGGGCGCAATGTGCGTTCAAAGATTCGATGATTCAC
+
BCCBCFFFFFFCGGGGGGGGGGGHHGFHHHHHHHHHHHHGGHHGGGGGHHHHHHHHHHGHHHHGGGEHHHHHHHFHHHHGHHHGGGGGHHHHHGGGGGGGGHHHHGGGGGGHGGHHHHHHGGGGGGFFHHHHHHGGGGGGGGHHGGGGGGHHGHHHHHHGGGGGGGFGGGFGGGGGGGGGGGGGGGGGFGFFGFFGHHHGGHGGGHFGHFGGHHHFHHFHGHHGGGGGHHGHHHHHHHHHGGGGGGGHHHHHFHFGGGGFEEGHHHGGGCGHGGGGGGGGGGFFFFFFFBBAA@
@M02197:102:000000000-ALU3V:1:1102:26263:9847 1:N:0:1
ATGTGCTGCTCGTCCTCCGCTTATTGATATGCTTAAGTTCAGCGGGTAGTCCTACTTGATTTGAGGTCAAAATGCACTGTTTTGAACTAGAACAGGTTTATCTTTGTCTTTAAAAAGCCACCGTTACTAAACATCCGTTTGCGTCACTATCGAAAAGTTCTACAACGATAGCTCAAGCCGCAAAGGTACTTTATTGGTGCTTGTTACATTTCAGCCGAGTCGTGACCTTACTTAAAAAGCCTGACAAACAGCCATGATCCAAAACCCAGACTGCCAACTGTTACATTGGCGGGGTTGAGAAGGTTTGCGACACTCAAACAAGCATGCTCTTAGGAATAACCCAAGAGCGCAAGGTGCGTTCAAAGATTCGATGATTCA
+
ABBAAFFFFFFBGGGGGG?EGGFHHHHHHGHHHFHHHHHGHHHGGGEEFHHHHHHHHHGHHHHGEHGHHHHHHHHGHFHHHHGHGHHHEFHHHGHHHHHHHHHHHHHHHHHGHHHHEHHHHHGHGGGHHHHHHHHHGGFHCGGGGGGHGGGGBF9BBCGFHHHFFH?FHGCHHHHHGGGGGGGGHE;GHHHFFHHGFCHHHHGHHFGHHGGGGFGG.CGEFGGGGF<CFGGHHHHHGFDGGHFGBG2HGFAHGHFGHHGHEECEGHHFHFFEFFFGGFGEBF4HHGGGCFGGGHFFHHHGHGHGGGGGGHHHEGHHHGFHGCDHHGBEGEBFGFHGDGGHHGBGGGGFCGFFAEE?AGGGGGGGGCFFFFFBFA3AAA
@M02197:102:000000000-ALU3V:1:1102:25173:9880 1:N:0:1
ATGTGCTGCTCGTCCTCCGCTTATTGATATGCTTAAGTTCATCGGGTAGTCCTACCTGATCTGAGGTCAATCGATGCTTCCACGTGAGTGGCGGTTTCAAGGGGGCCACCAACCTGGTGCACAGCGAAACGGATTACGCCGGACAACAGGCCAGAACGGCCGCCGATTCGTTTAAGGCGAGCCCCAAAGGGCAACACCCAATTCCAACCCCCCCGGGCAGGACCCGGTGGGATGATGATTGACATGACACTCAGACAGGCATACCCTCCGGAATACCAGAGGGTGCAAGGTGCGTTCAAAGATTCGATGATTCAC
+
CDDDCFFFFFFCGGGGGGGGGGGHHHHHHHGGGHHHHHHGHHHHGGHGGHHHHHHHHGGHHHGDGGHHFHHHGHHGGHHHHHHGHHEGHHGGG9>0E34B=BEEG/E6@B/;9<21?#/#FDA99<-9<#0#09%)10<.9<::B9./.:/B2FA-4.;;FFD?D9/:9BFBB7DFFDA=A-AAD*/F)FBED9..AFA6F/02=390@DEDAF.EG39HGGF@EFH9@)G:@5;FFF@BH/HFHGFB5FEHGHEHHHGFHGB?EE2CGHHHFHHFHFGEABABBBGG?GGEFGGGFGGGEACBFFFFFBAAA3>
@M02197:102:000000000-ALU3V:1:1102:17180:9927 1:N:0:1
ATGTGCTGCTCGTCCTCCGCTTATTGATATGCTTAAGTTCAGCGGGTATCCCTACCTGATCCGAGGTCAACCTTAGAAATGGGGTTGTTTTACGGCGTAGCCTCCCGAACACCCTTTAGCGAATAGTTTCCACAACGCTTAGGGGACAGAAGACCCAGCCGGTCGATTTGAGGCACGCGGCGGACCGCGTTGCCCAATACCAAGCGAGGCTTGAGTGGTGAAATGACGCTCGAACAGGCATGCCCCCCGGAATACCAGGGGGCGCAATGTGCGTTCAAAGATTCGATGACTCAC
+
ABCAAFFFFFFCGGGGGGGGGGGHGHHHHHHHHHHHHHHHGHFGGGGGHHHHHHHHHHHHHHHGGGGHHHHHHHHHHHHHHHHGGGGGHHHHHGGGGGGGGHHHHGGGGGGHGGHHHHHGGFGGGGHHHHHHHHGGGGGGGHGHGGGGGFHHHHGFHHGGGGGGGGGGGGGGGGGGGGGGGGGFGGGGGGGGGGHFGGFGGGFFGFGFHHHHHHHGHHHGHHHGGGFGHHGHHHHHHHHHGCCGGGGGHHHHGBEGGGGCGFGGHHHGGEGHGGGGGGGCGGFFFFFFFBBBBB
@M02197:102:000000000-ALU3V:1:1102:14426:10039 1:N:0:1
ATGTGCTGCTCGTCCTCCGCTTATTGATATGCTTAAGTTCAGCGGGTATCCCTACCTGATCCGAGGTCAAGCGTAAAAGATTAGGCTTGTGGTTGCCAACATTCGGGGCTGGAAGTGCAAAATGTGCTGCGCTCCAAGACCAGTATGCCGGCTGCCAATTGTTTTGAGGCGAGTCCACGCATGCAGCGGGACAAACACCCAACACCAAGCAGAGCTTGAGGGTACAAATGACGCTCGAACAGGCATGCCCCATGGAATACCAAGGGGCGCAATGTGCGTTCAAAGATTCGATGATTCAC
+
CCCCCFFFFFFAGGGGGGGGGGGHHHGHHHHHHHHHHHHHGHHGGGGGHHHHGHHHHHHHHHHGGGGHHGHHGGGGGHHGHHFHGHHHGHHGHGGHHHHGGHHHHHGGGGGGHHHHHHHHGHHHHFHHHHGHGHHHHEFHHHHHHHHHGHGGGGGHHHHHHHHHHHGGHGHHHGGGGGHGHHGGGGGHHHHHHGGGGGFFEGFFGHGHHHHHHHGFGHHHHHHHHHHHGGFFFGGGHHHGHHHFFEGGHHHHEHHHHHHHHHGGGGCEHHFHGGGGHGGGGGGGGGGFFFFFFFCCCCC
@M02197:102:000000000-ALU3V:1:1102:22813:10016 1:N:0:1
ATGTGCTGCTCGTCCTCCGCTTATTGATATGCTTAAGTTCAGCGGGTATCCCTACCTGATCCGAGGTCAACCTTAGAAATGGGGTTGTTTTACGGCGTAGCCTCCCGAACACCCTTTAGCGAATAGTTTCCACAACGCTTAGGGGACAGAAGACCCAGCCGGTCGATTTGAGGCACGCGGCGGACCGCGTTGCCCAATACCAAGCGAGGCTTGAGTGGTGAAATGACGCTCGAACAGGCATGCCCCCCGGAATACTAGGGGGCGCAATGTGCGTTCAAAGATTCGATGACTCAC
+
BBABAFFFFFFBGGFGGGGG?CEFHH5GFHGHHGFHHDGFFGBEGGGGHFHHHHGHHHFHGHHGAEGFHHHHHHGHHGHHHHEGGGGGHHHEHFFGFFGGFHHGHGFDDCGHDFHHHHHHGFFFCGGHHHHGFFABCFGGGHHHFFGGGHHFHDGGHEFFCGGCFGGFFFFFBEGGFGGGGGFGGGGGGFFFFFFFCFFGFGFGEGDGHFFFGBHFHGHHFFFBDDCCEH?FHGFBBHGHGGCFFGCFEE5GBFHGEGGEEEDGDHHCCEEGCFFGGBGGFGFFFFFFFAAAAB
@M02197:102:000000000-ALU3V:1:1102:24661:10057 1:N:0:1
ATGTGCTGCTCGTCCTCCGCTTATTGATATGCTTAAGTTCAGCGGGTATCCCTACCTGATCCGAGGTCAATCAAAAAAAAGTTTGGGGTTCTGGCAGGACACCACCGGGACTCTGTCGCGAGGAGTATTACTACGCGTAGAGCCAGGAGGCACCGCCACTGCTTTTAAGGGCTGCCCTGTGACGGGCAGGCCCCAACACCAAGCTGAGCTTGAGGGGTGATAATGACGCTCGAACAGGCATGCCCCCCGGAATACCAAGGGGCGCAATGTGCGTTCAAAGATTCGATGATTCAC
+
CCDDCFFFFFFDGGGGGGGGGGGHHHHHHHHHGHGHHHHHHHHGGGEGHGHHHHHHHGHHHHHGGGGHHH<<H,FHHHH:GH<'GG;GGGH/HHHHGG;HHHG<HGGG9GGHHHHH<GHG:GGGGH:HG0HH<HGGG8GGFH;<<GH<GGG;HGGGGGGGGGGGGGGGGGGGGGGGGGGGGGGGGGFGGGFFFFGGFFGGHHHFGFFFFFHFFGHHGBHHFFFGGGGFFHFHHHFHHHHHGFGFGGGHHHHGHHHHHHGGGGGFHGHFGGGGFBFCGGGGFFFFFFFFFBBBBB
@M02197:102:000000000-ALU3V:1:1102:26065:10066 1:N:0:1
ATGTGCTGCTCGTCCTCCGCTTATTGATATGCTTAAGTTCAGCGGGTATCCCTACCTGATCCGAGGTCAACCTTTGAAAGAGTTTAACGGCCACGACCGCCCGCACTCCAAAGCGAATATGTATCACAACGCTTAGAGACGGACAGCTCGGCCGGAGACTTCAAGGCGCGCGGGAGCCGCGACGCCCAACACCAAGCGAGGCTTGAGTGGCGAAATGACGCTCGAACAGGCATGCCCTTCGGAATACCAAAGGGCGCAATGTGCGTTCAAAGATTCGATGATTCAC
+
BBBBBFFFFFFBGGGGFGCGFGCHGHHHHHHFGGHHFHHCHGHG?EGAHHHHHHFHHGHHHFHGGG:GHHHHGHHHFFGHBGGGFFHHGEBE@FFFGGFGGGGGGGGHHHHFHHGGGGGHHHHFGHHHFFDFFGFGHGGGGGGGGGHFHGGGGGHGGGGGGGGGFFFGGGGFGFFFFFFGGGFGFHGGHGFGFFFGEHFCGFFHFHGGGGHHHHFFFFFGHGDFFHHHGHHHFFFGGGGHGFHGFFBFHHEEAGFFGFGE2EDHGF5GGGGGGGFFBFFFFBA?AA
@M02197:102:000000000-ALU3V:1:1102:14614:10112 1:N:0:1
ATGTGCTGCTCGTCCTCCGCTTATTGATATGCTTAAGTTCAGCGGGTATCCCTACCTGATCCGAGGTCAAGAGCAAAAAATTAGGCTTGTGGACGCCGCCATGCTGGCAGGAAGTGCAAATTGTGCTGCGCTCCAAGACCAGTATGCCGGCTGCCAATTGCTTTAAGGCGAGTCCACGCACAAGGCGGGACAAACACCCAACACCAAGCAGAGCTTGAGGGTACAAATGACGCTCGAACAGGCATGCCCCATGGAATACCAAGGGGCGCAATGTGCGTTCAAAGATTCGATGACTCAC
+
CCCCCFFFFFFAGGGGGGGGGGGHHHHHHHFGHHHHHHHHGHCGGGGGHHHHHHHHHHHGHHHGGGGHHHGHHHHHHHHGHHGHHHHHGFEFHHEFGGGGGGHHHGHGHGGGHHGHHHHHHHHHHHHGHHHGGGHHHHHHHHHHHGHHHGGFHHHHHHGHGHGHGHHHGHGGGGGGGHGGFGGGGGHHHHGHGFEFFFFFFFEFGHGHHHHHHFHFHHHHHHFGHHHFGFFFF1EFFFFFFHHHGFDHGED5EHGHFHHHGGGEGGGHCHHGFCEFFFFFFGGGGGFFFDFDFBBABA
@M02197:102:000000000-ALU3V:1:1102:16491:10307 1:N:0:1
ATGTGCTGCTCGTCCTCCGCTTATTGATATGCTTAAGTTCAGCGGGTGATCCTACCTGATTTGAGACCAGAAGTGAAATTGGGATGTGCCACAGAGGCAAGTTCGAAGCACACGCAGACACAACCAAACATTCCTCCTTTAGGCGACATAGCAAATGACGTATCATGCCATGCCAGGAGAAAAACACTGCTTGGCCGCCTCCTCCCAAACAGAGAGGCGGATGCAAAGTGTCTCAAGGCGCTCATGCATTTCGGGCGAGCCTGTGCTAGGTAGCGCAGGCAGAGGCACCCATCCAGACCCCATCCGCCAAGCCGTGTCATGTAAAAACCGCTTGGGGTGGGAGATTTCATGGCACTCAAACAGGCATGCTCTACGGATTGCCATAGAGCGCAAGGTGCGTTCAAAGATTCGATGACTCAC
+
AAAABFFFFFFBGGFGGGGGGGGHHHHHHHCHHHHHHHHHHHHGGGGGHHHHHGHHHHHHHHHGGHHGHHHGHHHFHHHGHGHHHGHHHGHHHHHHGGGHGHHHGHHGGHHHHGGGGFFGHHGGGGEEFCFHHHHHHHHGFFEHG?FGGD1CGD1GFBGGAGHGHHHHHHHFGFHHH.EGHEHHGHHFEGHFFCF;GFCFGGGGGGF;FE9EFBBD;AF99;/:FFF,//+0BGDBAA?DFBDDB90?FD??G?GCFFE</<<0FFGFC-GFCCHFGF>11<EGA<?G<<11<2C<DDHF/@//EGEE<<EFFF33GGEGGAGFE>1??EE?GEFEGEHGFHHHFBHCHHHHFFFEFFGFHFFHHFHGHGGFEGGHHFFGCHHFGEAEGGHHHGGGGHGBGGGGGGGGFFFFFFD@BBBB
@M02197:102:000000000-ALU3V:1:1102:25715:10312 1:N:0:1
ATGTGCTGCTCGTCCTCCGCTTATTGATATGCTTAAGTTCAGCGGGTAGTCCTACCTGATCTGAGGTCAAGGTGTCAATTGAATTTTCTCAAGGAGAAGCTTTGTGAGCGGGCCGAACGGTTTCTGCAGCCGAGCGAAACGTGAGCACGCAAGGCCGTCCACCGACGGGACCGCTAAGGTATTTGAGGCGAGCCGGACGGCAACACCCAAGTCCACTTCCAGCCCGGGCAGGACCCGGGCGGTGTGAGGTTTTCAAGACACTCAGACAGGCATACCCTCCGGAATACCAGAGGGTGCAAGGTGCGTTCAAAGATTCGATGACTCAC
+
BBBABFFFFFFBFGGGGGGGGGGHHHHHHHHHHHHHGHHHGHHGGGGGGHHHHHHHHHGHHHHHHGHHHHHFBFFHHHHHHHHHHHHHHHHHHHHHHHHHHHHH;HHHGGGGGGGDDCGGEFGHHHHGHHGGGGGGGGGGGHHHGHHHGGFGGG<HG:GGGHHGGGGGGGGGHFFHGFFDFFFFGGFFFFFFGFFFFGHHHFFFFHGFFFHHHGFHHFGGGGFFGGHHFEGFFGGGGGGFGGGHHHHGHHHEFHFHHGFFHHGHHHHHHHGBBAGGCGGHGHHHHHHHHGHGHHFCFFHGGGGGGGGFGGGCGBFBFFFFFBBBBA
@M02197:102:000000000-ALU3V:1:1102:18134:10354 1:N:0:1
ATGTGCTGCTCGTCCTCCGCTTATTGATATGCTTAAGTTCAGCGGGTATCCCTACCTGATCCGAGGTCAATCATAAAAAAGTTTGGGGTTCTGGCAGGACACCACCGGGACTCTGTCGCGAGGAGTATTACTACGCGTAGAGCCAGGAGGCACCGCCACTGCTTTTAAGGGCTGCCCTGTGACGGGCAGGCCCCAACACCAAGCTGAGCTTGAGGGGTGATAATGACGCTCGAACAGGCATGCCCCCCGGAATACCAAGGGGCGCAATGTGCGTTCAAAGATTCGATGACTCAC
+
AABABFFFFFFB2A??GFEEEEGFHHFGHF5GFHBAGAEGFGCGFGEGHGDGHGFFGHFHHHHGGGEGG8G:H&H5B8BEEB;<FFFGG;H.DGG;GF;FHGG<HGGGCGG<F;HH<GGG<B<@DHFF;H;;<;D:G,<C:FE;;FHHGGGGHGGGGAGFBFFFGFGGD?FFFEEFEGGGGFGGFFFFDADFFFDDFFGGFGFFFFFGFBHFFFHHHDGGFHHFFDFFHHFHHHHHHFFBGFFEFEAFFHBHGFBCHFGGEGGHHHHGEA2FFGFGGFGGGG4FFFFFDBBBBB
@M02197:102:000000000-ALU3V:1:1102:20517:10426 1:N:0:1
ATGTGCTGCTCGTCCTCCGCTTATTGATATGCTTAAGTTCAGCGGGTATTCCTACCTGATCCGAGGTCAACCTGAGAAATAAAAGGTTAGACCGACCCGACGAGACCTTGCAACTCCCCGCGTGCCTCGAAAGACTCGTTGCGAAGAGGGTCCCACGGACGCCGTCATTGTCTTTGAGACCAGTTGCGTTGCCACAACTCGGTCCAACACCCAAACCGAGGTTTGGAGAGAGGATAATGACGCTCGAACAGGCATGCCCTTCGGAATGCCAAAGGGCGCAATGTGCGTTCAAAGATTCGATGACTCAC
+
BBBBBFFFFFFBGGGGGGGGGCDHHHHHHGHHHHHHGHHHHHHGGGEEHHHHHHHHHHHHHHGGGGGHHHHHHFFFBHGHHHHHHGFHHFFHHGCFGGGGGGGGGGGHHGHGGHHHHHGGGGGGGHHGFCHGCHHHHGHGGGGC?CDGFEEDHHHHGGGGGGGGGHHHGHGFGFHHHFHFEHDFFDFFF7GFFGFFFFCGHGDFHGFGFFFGGEEGFHHGHFFHGHHHHHGHHHHHFFGGGGGHFFHFBFHHHHGGGCGE?GHHGHHFCBHHGGGGGHHHHGGEGG4GGG55GGGGFFFFFF5?BBAB
@M02197:102:000000000-ALU3V:1:1102:12629:10472 1:N:0:1
ATGTGCTGCTCGTCCTCCGCTTATTGATATGCTTAAGTTCAGCGGGTATCCCTACCTGATCCGAGGTCAACCCGAGAAAGTTGGGGTTCTGGCAAGTACCACCAAGACCCTGAAGCGAAAGATATTACTACGCTTAGGGCTCGACAGCACCGCCACGGATTTTAAGGGAGGCCAGACGGCCAGCCCCAAGTCCACCTTGCGGTGAGTTGGTTATAATGACGCTCGAACAGGCATGCCCTCCGGAATACCAGAGGGCGCAATGTGCGTTCAAAGATTCGATGACTCAC
+
ABBAAFFFFFFCGGGGGGGGGGGHHGGHHHHHHGHGHHHHHHHGGGGGHHHHHHHHHHHHHHHFGGGHGHHHG;G9GGGHGFHHGGGG::HHHHHGHHHH:H8GHGGHHHHHFH;HGGGGGHGHHHHHGHHDGGGGHHHHGHGGGGGHHHHGGGGGGHGBFGHHHHHHHGFGGGGGGGGGGAGGGGGFGFEFFFFFFFFFHHGHHDHFGHFFHHHHGGGGGHHGFFGFHHHGCGGGFFFFHHHHGHHFHHGGGGFDFF5GEGGGGFDBGGGGEFGFFFFBFFBAA?A
@M02197:102:000000000-ALU3V:1:1102:24887:10488 1:N:0:1
ATGTGCTGCTCGTCCTCCGCTTATTGATATGCTTAAGTTCAGCGGGTATTCCTACCTGATCCGAGGTCAACATTCAGAAGTTGGGGTTTAACGGCGTGGCCGCGACGATTACCAGTAACGATGTGTAAATTACTACGCTATGGAAGCTCGACGTGACCGCCAATGTATTTGGGGAGTGCAGCAGGACTGCAGCTCCCAACACCAAGCTGGGCTTGAGGGTTGAAATGACGCTCGAACAGGCATGCCCGCCAGAATACTGGCGGGCGCAATGTGCGTTCAAAGATTCGATGATTCAC
+
CCCACFFFFFFCGGGGGGGGGGGHHHHHHHHHHHGHHHHHHHHGGGGGGHHHHHHHHHHHHHHGGGGHHH:HH0:::HGFHHHHGG9E9HH<GGGG+GG/CEC@:45/=97BF1=FG9FE/<FFF.GFGBF817HEC@<ADHF:D9<CH.-.C.<.CCHFGF@HFGGGGFGHHGFFEGFFEFFHGFFFFFFDFEFGECFFFGHHFGFEFFFFFHHHGHFHDG?;HGFFGGGHEGHHEGGF1GE?GGFHEHHHHHHHGGGF?GEFGGHGHGGEFHFGGGGGGGGFFFFFFFFBCBCB
@M02197:102:000000000-ALU3V:1:1102:10987:10554 1:N:0:1
ATGTGCTGCTCGTCCTCCGCTTATTGATATGCTTAAGTTCAGCGGGTAGTCCTACTTGATTTGAGGTCAAAATGCACTGTTTTGAACTAGAACAGGTTTATCTTTGTCTTTAAAAAGCCACCGTTACTAAACATCCGTTTGCGTCACTATCGAAAAGTTCTACAACGATAGCTCAAGCCGCAAAGGTACTTTATTGGTGCTTGTTACATTTCAGCCGAGTCGTGACCTTACTTAAAAAGCCTGACAAACAGCCATGATCCAAAACCCAGACTGCCTATTGTTACATTGGCGGGGTTGAGAAGGTTTGCGACACTCAAACAAGCATGCTCTTAGGAATAACCCAAGAGCGCAAGGTGCGTTCAAAGATTCGATGACTCAC
+
BBBBBFFFFFFBGGGGGGFGGGEHHHHHHHHHHHHHHHHHGHHGGGGGGHGGGFHHHHHHHHGBFHHHHHHHHHHHHHHHHHHEFHHHHHHHHHGHHHHHHHHGHHGHGFHHGHHHGFHGHHGHGGGHHHHHHHHGFFHHGGFDFGGHHHHGHGGG9HHHHHGGHHCCGGDEHFHGHHGGGGGGHHFGHGHHHGHHEGGHGHHHHHGHHGGGFBFFDAGEFGGHHHHHGGHHGHGGGGFGFHFGF2GBGBGHHHGFHEGHFDCBHHHFHCGGHFFG3HFFHEHFHGGGGFEGHFHGHHHGHGHGGGHGGHFHFFHHHGHGF3EHHGFFHGHHHHFHGGGHHGHFEGGFCHHCGCGFGGFFGFGGGGGFFFFFFB33@BA
@M02197:102:000000000-ALU3V:1:1102:14761:10613 1:N:0:1
ATGTGCTGCTCGTCCTCCGCTTATTGATATGCTTAAGTTCAGCGGGTATCCCTACCTGATCCGAGGTCAACCTGAAAAAAGAGGTTGGACGGCACACTCCGACCGGCCACCGACGCGAGACAGATGCCACAACGCGAGGGGACGGACGGCGTGGCCGGCGACATTGGGGCGGGCGGCCAGAAGCCGCGACGCCCAACACCCAGCGGGGCTGGATTGGTGACAATGACGCTCGAACAGGCATGCCCCCCGGAATACCAGAGGGCGCAATGTGCGTTCAAAGATTCGATGATTCAC
+
ABAAAFFFFFF@FGGGGFGGGFGFHCHHGDGHFHHHHGHGHHCE?CECHHHHHHGHFFBGFFA?E?AGHHGHHGFFGHGGGEHHGGHCGFGGGGGHHHHGGFGGGGFGGGEGGGCG@?C?AG<GFHHHF<HHGGCDBAD?AGDFFGGFFFFFFFFFFFFFFFFDFFFEAFFCCCFBBCBB@:;AAGF@DFC99@FFDEEGC(9GGGGFHHHHGCHHH;HGD1FDAD9C??:?11F<FHFH6GGEGGGFHFFGHHFFGAAEB2?HHGHEEGGFFGGFGDCGGGFFFFBFFABBB@
@M02197:102:000000000-ALU3V:1:1102:5464:10738 1:N:0:1
ATGTGCTGCTCGTCCTCCGCTTATTGATATGCTTAAGTTCAGCGGGTATCCCTACCTGATCCGAGGTCAATCATAAAAAAGTTTGGGGTTCTGGCAGGACACCACCGGGACTCTGTCGCGAGGAGTATTACTACGGGAAGAGCCAGGAGGCACCGCCACTGCTTTTAAGGGATGCCCTGTGACGGGCAGGCCCCAACACCAAGCTGAGCTTGAGGGGTGATAATGACGCTCGAACAGGCATGCCCCCCGGAATACCAAGGGGCGCAATGTGCGTTCAAAGATTCAATGATTCAC
+
AAAA1DFBFFFAAEFGDBFG?0EDGCHHBGGBEDFH1FFGFHFFGGEGGHHFGH0G1A0FG1FEEG>FFB$F88FHH:BE?FG,GGGCE9<HEG8:GEF9EH..HGGGCC3FG0H4@F7B/2@@C<#BG:=1DD9#;#$@E<EAGH9CC+7+C?FBF9:;FFGGFGFFBF:#CCGEGFBFE9C9.;.;ACBEA=BHGGECEFFFF0/<0FCFF/FBD0FGGHFGGFCGFFC@1F1@<9A9@C/E9E/FFGA2D1A0GFAA000A13GA0A11113AE3GGGG1D3BFD31AAAA
@M02197:102:000000000-ALU3V:1:1102:13818:10800 1:N:0:1
ATGTGCTGCTCGTCCTCCGCTTATTGATATGCTTAAGTTCAGCGGGTATCCCTACCTGATCCGAGGTCAAAGACGGTAAATAGCTTTATGGTCGCGCCCACGGCACCCCAATGAACGCATTGTACTGCGCGTTGAGGTGCCAGAGACCGCTGCCAATGACTTTGGGGCGAGTCCACGCGCAAAGGCGGGACAGACGCCCAACACCAAGCAGTGCTTGAGGGTGTAGATGACGCTCGAACAGGCATGCCCCACGGAATACCATGGGGCGCAATGTGCGTTCAAAGATTCGATGATTCAC
+
BCCCCFFFFFBBGGGGGGGGGGGHHHHHHHHHHHHHHHHHHHHGGGGGHHHHHHHHHHHHHHHGGGGHHHHHHHGGGHGHGHHHHHHHHHHHGGGGGGGGGFGGGGGGGGGGHGHHGGGGGHH<HHGHGGGGGGHHHHHHHHHHHGHGGGGGGHHGHHHHHHGHHCGGGGHDGGGGFFHFHFGGGEHHGGGGGGGGFFFGGFFGHHHHHHHHHFHHGHGHHHGHHGHGGGGGHHGHHHHFHHHGGGGFFFGHHFHHGBFHHDGGDGFHGHFGEGGHGGGFGFFGGGFFFBFFFBBBBB
@M02197:102:000000000-ALU3V:1:1102:6950:10817 1:N:0:1
ATGTGCTGCTCGTCCTCCGCTTATTGATATGCTTAAGTTCAGCGGGTATTCCTACCTGATCCGAGGTCAACCATTAAAAATTGGGGGATTTAGCGGCCAAAGACGCTGCAACTCCAGTCAAAAGCGTGATAAAAATTTACTACGCTCAGAGGATATCGCAGCTCCGCCGTTGTATTTCAGGAGCTACAGCTAGCCAAAGCAGTAGGCTCCCAACGCTAAGCAAGGGTTAAGGGTTGACATGACGCTCGAACAGGCATGCCCACTAGAATACTAATGGGCGCAATGTGCGTTCAAAGATTCGATGATTCAC
+
AAA>A3D@DFFA1A1EG1EE?0FFFFB3DE22AD2FHGHFF2DE/E?/1FGG22F01BEGFFA/EE>FGHF0FFFE1@1FCB@CBG9E7G/GDG?/EE/?FG6$E2<9CCFHGH1F6G1<D>90@C#>CE;FB;<F41=F::B?CG9G0#=CHB;-HEEE.#$>;/EGG@BDD2CF9CC<B2DGGFB;E<BC1B#>GFFFFF9BFBF#/0;E?/%99GF14#@B)#;F9#>B922@&#>/EFBA$#/AAB1AF10B0//B122BFD2A2A12AF0GEECGDGF0GEA111FGF3GEB1B1FFFFFAAA1A
@M02197:102:000000000-ALU3V:1:1102:27541:10823 1:N:0:1
ATGTGCTGCTCGTCCTCCGCTTATTGATATGCTTAAGTTCAGCGTGTATCCCTACCTGATCCGAGGTCAACCTTAGAAATGGGGTTGTTTTACGGCGTAGCCTCCCGAACACCCTTTAGCGAATAGTTTCCACAACGCTTAGGGGACAGAAGACCCGGCCGGTCGATTTGAGGCACGCGGCGGACCTCGTTGCCCAATACCAAGCGACGCTTGAGTGGTGAAGTGTCGCTCGAGCAGGCATGGCCCCCGGAATACCAGGGGACGCAATGTGCGTGCAAAGATTCGATGATGCAC
+
AAA>1@311C@1A1EEFGGCF?EHFFFGHHDBGFFHFGE2FDDE//E0EDFHAF0B1AFG11BEGC/AB91FBF1F@2FB91>72B@EFH$9@FE9/>99FH90<CAEEE?FFF/FGFGFG@9BF1$@@F2FF;/C<//F/99>C009BBB;/</A,<:<C?C?HDCGC0<./<#C?@??AG@9/;#?<9B1B%B(B1B;F/9A@A?#91;091BFB9&1FB%:2*;)EAE@%$B1B110;F#A/9A022D211E/B00A000D13BE0EA113133B3E1A113313B>11>1
@M02197:102:000000000-ALU3V:1:1102:14828:10782 1:N:0:1
ATGTGCTGCTCGTCCTCCGCTTATTGATATGCTTAAGTTCAGCGGGTATCCCTACCTGATCCGAGGTCAATCATAAAAAAGTTTGGGGTTCTGGCAGGACACCACCGGGACTCTGTCGCGAGGAGTATTACTACGCGTAGAGCCAGGAGGCACCGCCACTGCTTTTAAGGGCTGCCCTGTGACGGGCAGGCCCCAACACCAAGCTGAGCTTGAGGGGTGATAATGACGCTCGAACAGGCATGCCCCATGGAATACCAAGGGGCGCAATGTGCGTTCAAAGATTCGATGATTCAC
+
CCCCBFFFFFFCEGGGGGGGGGGHHHHHHGHHHHHHHHHHHGHGGGGGHHGHHHHHHHHHHHHGGGGHHHH)H:HHHH;:GGH<HFEGE;H(HHHHG;;H;HG<H:GGG.;HH;HH;G:98GGG8HHHHHH;HHD;G-:G;EH<<HG8GGGGHGGGHHHHGGHGGGHHGHGGGGGHHHGGGFGHGAGGGFFFFFGHFEFHHHGGHHHGFHGGGFHGHGHHGHHGGFGFGHFHHHHHGGHHGGGFHHHGHHHHHHHHHHGGGGGFFHGGGGGHGGGGGGGGGGFFFFFFFCCCCC
@M02197:102:000000000-ALU3V:1:1102:28567:10780 1:N:0:1
ATGTGCTGCTCGTCCTCCGCTTATTGATATGCTTAAGTTCAGCGGGTATCCCTACCTGATCCGAGGTCAATCATAAAAAAGTTTGGGGTTCTGGCAGGACACCACCGGGACTCTGTCGCGAGGAGTATTACTACGCGTAGAGCCAGGAGGCACCGCCACTGCTTTTAAGGGCTGCCCTGTGACGGGCAGGCCCCAACACCAAGCTGAGCTTGAGGGGTGATAATGACGCTCGAACAGGCATGCCCCCCGGAATACCAAGGGGCGCAATGTGCGTTCAAAGATTCGATGATTCAC
+
BBBABFFFFFFBGGGGGGGGGGGGHGHHHHHHHHHHHHHHHHHGGGGGEHEHHHHHHHGHHHHGEGGHHH::HHGFH8H::D:HGGD/FFF.HHEHG9GF;H/GE8GG*@D9HFHGHG:GGGGF805GHEGHHHG:F&F?9FH;HFEEG/;EHFGBDDFBF9FGGFFFFFGEFDEFGFFDFFFDGFFEFADEFFFGDEEHGFEFFFGDFEH?C:HHHHGDBFFDCBGGH<GHHHHHHHHHGGGCFEGHHHHHHHGHHHGGGGGHHHCGCEFFGGGGGGGGGGFFFFFFF3>3BA
@M02197:102:000000000-ALU3V:1:1102:28697:10979 1:N:0:1
ATGTGCTGCTCGTCCTCCGCTTATTGATATGCTTAAGTTCAGCGGGTAATCTTACCTGATTTGAGGCCAGAAAGGAATACATAAAGAATTATGTATGTGTGTGTTTGTTTGGTAGCAGATGACAAAAGCACAAGATTTTTATGGGTTTGCCTTAACAAAAATCTATGGCTGACACTCATCCACTCATACTTTTAAGGCAAGGTGATATAAAGAGGCTAATCTCATCACCAAGCCCAAGGACCCGTTAAAAGAATTTTTCATAAAAAAAAACCCTTTTAATGGAGATATTCACGACACTCAAACAGGCATGCTCCGAGGAATACCAAGGAGCGCAAGATGCGTTCAAAGATTCGATGATTCAC
+
BCCB@FFFFFFAGGFGGGGGGGGHHHHHHFGHHHHHHHHHGHHGGGGGHHHHHHHHHHHHHHHHGGGFHHFGGHHHHHGGFHHHHHHHHHGHHHHHHFGGHGGHHHHHHHHGHHHFHHFHHFGHHGGHFHHHHHHHHGHGGHHGGGFFFB2FFGHHGGHHHHHHHHHEHFGG:FHHHHHGHHHHHHGHHHGHFGHHGHHHFF<DFHB#HGHHHHHHHHHFHHHHHFGGGGHHEEFGHGGCACDFF?FEFGB3GABHBFHGGGGGGGGGHGGGG4BGHHHHHHHHFHEGGFFEHHHHGFFHHGHFHGHHHGGGGGHHHHHHGHHHHHGGGGGHHHHGGGGHFGGGGGGGGFFFFFFFFB@BBB
@M02197:102:000000000-ALU3V:1:1102:11008:10950 1:N:0:1
ATGTGCTGCTCGTCCTCCGCTTATTGATATGCTTAAGTTCAGCGGGTAATCTTACCTGATTTGAGGCCAGAAAGGAATACATAAAGAATTATGTATGTGTGTGTTTGTTTGGTAGCAGATGACAAAAGCACAAGATTTTTATGGGTTTGCCTTAACAAAAATCTATGGCTGACACTCATCCACTCATACTTTTAAGGCAAGGTGATACAAAGAGGCTAATCTCATCACCAAGCCCAAGGACCCGTTAAAAGAATTTTTCATAAAAAAAAACCCTTTTAATGGAGATATTCACGACACTCAAACAGGCATGCTCCGAGGAATACCAAGGAGCGCAAGATGCGTTCAAAGATTCGATGACTCAC
+
BBBABFFFFFFCGGGGGGGGGGGHHHHHHGGHHHHHHHHHHHHGGGGGHHFHHHHHHHFHHHHHGGGGFFHHGHGFHHHHHHHHHGGHHHHHHGFGHHHHGBGHFHHHHHHGHHHHHHGGHHHHHHHGHHHHHHHHHHHHHGHHHHGGGHGHHHGHHHHHHGGHHHHHHHHHHHGHBFHHHHHHHHHFFGHHHHGHGFHGHGHHHHHHHHHHFGHGHFFHHHHHHEGGGGGGHFEGHGGFGGGHHHHHHHGEGGGHHHHHHGGGGEGGFHGGHHHHHHHG3HHHHHHGFGFGGHHFGGHHHFGHGHHHHGGGGGHHHHHHHFGHHHGF?ECHHHGGF?GGGGGBGGGGGGFFFFFFFBBAAB
@M02197:102:000000000-ALU3V:1:1102:19986:10980 1:N:0:1
ATGTGCTGCTCGTCCTCCGCTTATTGATATGCTTAAGTTCAGCGGGTATCCCTACCTGATCCGAGGTCAACCTTAGAAATGGGGTTGTTTTACGGCGTAGCCTCCCGAACACCCTTTAGCGAATAGTTTCCACAACGCTTAGGGGACAGAAGACCCAGCCGGTCGATTTGAGGCACGCGGCGGACCGCGTTGCCCAATACCAAGCGAGGCTTGAGTGGTGAAATGACGCTCGAACAGGCATGCCCCCCGGAATACCAGGGGGCGCAATGTGCGTTCAAAGATTCGATGATTCAC
+
BBBBCFFFFFFDGGGGGGGGGGGHHHHHHHHHHHHHHHHHHHHGGGGGHHHHHHHHHHHHHHHGGGGHGHHHHHHHHHHHHHHGGGGGHHHHHGGGGFGGGH<HHGGGGG:HGGHHHHHHGGGGGGHHHHHHHHGFFGGGGHGFGGGGGFHHHHGHHHHGGGGFGGGGGGGEEGEGFGGGFGGGGGGFGGGFFFGHHHHGGHGGFDFFFGFHHHHGHHHHHHHGFFFFGFDHHHHHGHHHGGGGGF0CHHHFHGHGGE?GGE?EFHGGGGGHGGGGFFGGGGFFFFFFD3BBBA
@M02197:102:000000000-ALU3V:1:1102:17235:10988 1:N:0:1
ATGTGCTGCTCGTCCTCCGCTTATTGATATGCTTAAGTTCAGCGGGTATTCCTACCTGATCCGAGGTCAACCTGAGAAAAATTGTTCGTTTTCACGAGGTGGCCGGGCCCATGAGACCTTGCAACTCAACGCGTGCTCCGGAAAGCTCAGTGCGAAGAGGGTCCCACGGACGCCGTCATTGTCTTTGAGACCAGTTGGGAGGACGGACCCCCCAACGCGGTCCAACACCAAACCCGGGGGGTCTGAGGGAGGATAATGACGCTCGAACAGGCATGCCCTTCGGAATGCCAAAGGGCGCAATGTGCGTTCAAAGATTCGATGACTCAC
+
BBBABFFFFFBBCGAEBGGGGGGHHHHHHHHHHGHGHHGHHFHGGGECFGHGHHHHHHGHFFHDGGFHHHHHHHGGGFGFHHHEHHFFGHGGFHHHGGEGHGEHGGGGEGGHHHF;HGHGHHGGHGHGHHGGGCGGDGFFFFFCHHEHGHHHHGGFAEFEFFAFGHGGBDGGGDFDDFFGFFFFEFFFFFFFFFFFEF=FEDDFFFFFC?DF@B/@BBDHGEEFGFFEGEFECEGCFFDGFFFHFFEGHHGGFBFHEGGGGFHEGHHHG3BFHGGGGEEEFGHHHHHHCHHGGGEEFCHHGFGGFFGGGGGGCGGFFBFFFFAA3>3
@M02197:102:000000000-ALU3V:1:1102:9492:11184 1:N:0:1
ATGTGCTGCTCGTCCTCCGCTTATTGATATGCTTAAGTTCAGCGGGTATCCCTACCTGATCCGAGGTCAAATTCTTGAAAAAATGGGGGGGTTGCTGGCCGACCCGGGCGGGAACCTCGCGAGCGAAAATGAATTTACTGCGCTCGAAGTCTCGCCGGACCGCCACTCGTTTTCGGGCACGCCCCTCGCGGGGCGAGCGCCCATGACCAAGCTGACGCTTGAAGGGTGTAATGACGCTCGAACAGGCATGCCCCCCGGAATACCGAGGGGCGCAATGTGCGTTCAAAGATTCGATGATTCA
+
CCCCCFFFFFFCGGGGGGGGGGGHHHHHHHHGHHHHHHHHHHHGGGGGGHHHHHHHHHHHHHHGGGGHHHHHHHHHHHHHHHF<HHHGGGFFDFFFFFFFFFFFFFFFFFFFFFFFFFFFF9FFFFFFFFFFFFFFFFFFFFFFFFBFEEFFFFFFFFFFFFFFFFFFFCEFFFFFFFFFFFFFFFFFFFAGGGGGGGGGGGHHHHGHHHHGGFGGFHHGHHHGGHGHHHHGGFGFHHGHHFHGHHHEGGGGGEEHHGHGEEGGCHGGGGEFEECGGGGGGGGGGGGGGFFFFBFFBBBBB
@M02197:102:000000000-ALU3V:1:1102:16722:11169 1:N:0:1
ATGTGCTGCTCGTCCTCCGCTTATTGATATGCTTAAATTCAGCGGGTATCCCTACCTGATCCGAGGTCAAAGACGGTAAATAGCTTTATGGTCGCGCCCACGGCACCCCAATGAACGCATTGTACTGCGCGTTGAGGTGCCAGAGACCGCTGCCAATGACTTTGGGGCGAGTCCACGCGCAAAGGCGGGACAGACGCCCAACACCAAGCAGTGCTTGAGGGTGTAGATGACGCTCGAACAGGCATGCCCCACGGTATACCATGGGGCGCAATGTGCGTTCAAAGATTCGATGACTCAC
+
CCCBCFFFFFFCGGGGGGGGGGGHHHHHHHHHHHHHHHHHHHHGGGGGHHHHHHHHHHHHHHHGGGGHHFHHGHGGGHGHHHHHHHHHHHHHHGGGGGGGGGGGGGGGGGGHHHHHHGGGGHHHHHHHGGGGGGGHGGHHHHHHGHHGDFGGGHGHHHGHHHHHHGGGGHGGGGGGGGFHHCDGGGHHHHGGGFFHFFFFFFFFGHHHFFHHFHHHGGGHHEFHHHHGGGFFHHGHHHHHGHHHGGEE0AA?GGFFGHHHHGGGEEGHFHHEEGGGGGGGGGGFGGFFFFFFFCCCCB
@M02197:102:000000000-ALU3V:1:1102:2712:11309 1:N:0:1
ATGTGCTGCTCGTCCTCCGCTTATTGATATGCTTAAGTTCAGCGGGTATCCCTACCTGATCCGAGGTCAAAGACGGTAAATAGCTTTATGGTCGCGCCCACGGCACCCCAATGAACGCATTGTACTGCGCGTTGAGGTGCCAGAGACCGCTGCCAATGACTTTGGGGTGAGTCCACGCGCAAAGGCGGGACAGACGCCCAACACCAAGCAGTGCTTGAGGGTGTAGATGACGCTCGAACAGGCATGCCCCACGGAATACCAAGGGGCGCAATGTGCGTTCAAAGATTCGATGACTCAC
+
AAAABFFFFFFAEGGCGGGGGGGGHHHHHHHHHGFGHGFHHGFFGGGGHHHHHGHHHHGHHHHGGGDHHHGHHHGGEHGHHHHGHHHHHHFGHFGGGGGGGFCEEGGFCGGGHHHEGGGGGHGHHHGEFFCCGGHHHHHHHHHF;HHGGGHHGHHHGGFGHHHHHGGFGGGGGGFGGDGGGFFFFFFFFFFEEFFDAFHFFCFFFFGFGFFFBHFGFEEFFFBHBFHGGGGGFFEFBFF=FFGHCGEEECFBAG5HGFGEFAGEE2EB5D5E?EEGGGCGGGGCGGFFDFFD5A?AAA
@M02197:102:000000000-ALU3V:1:1102:24047:11202 1:N:0:1
ATGTGCTGCTCGTCCTCCGCTTATTGATATGCTTAAGTTCAGCGGGTAGTCCTACCTGATTTGAGGTCTAAACTAAAATAGTATTAGAGTGGAGGGAGCGAAAACTTATTACGCATTCCACTTAGTCATTTAAGACGAGCCACTAATGGCAACATCCAAACCTTATAATTAGAAAACTAGTTATAAGAGTCTATATGACACTCAAACAGGCATGCCTTTCGGAATACCAAAAGGCGCAATTTGCGTTCAAAGATTCGATGACTCAC
+
BCCAAFFFFFFCGGGGGGGGGGGHHHHHHHHHHHHHHHHH<H<GGGG:G;HHHHHHG9HHHHHGGGHH8HHH8HFHHHHH8DGHHHFHHHHGHFGGFDGGGCEFHHHBDGHF5GGGGHGHHHHH4?GHHHHHHFBGGGGGGHHHHHGHHHHHGGGHHHHHHHHHHHHHHHHHHHHHHFGFDGHHHHHFHGHHHHHHHHHFGFHGHHHHFHHHHHGFGGGHGHHHGGGHHHGGGGGHGHGGGEFFGGGGFGBGGGFFFFFFDBBBBB
@M02197:102:000000000-ALU3V:1:1102:12885:11335 1:N:0:1
ATGTGCTGCTCGTCCTCCGCTTATTGATATGCTTAAGTTCAGCGGGTATCCCTACCTGATCCGAGGTCAACCTTTGAATAAAGATTTAACGGCCGCGGCCACCCGCACTCCGAAGCGAATTAGAAAATCCACAACGCTTAGAGACGAATGGCTCAGCCGGAGACTTTAAGGCGCGCGGAGCCGCGACGCCCAATACCAAGCCAGGCTTGAGTGGTGAAATGACGCTCGAACAGGCATGCCCTTCGGAATACCAAAGGGCGCAATGTGCGTTCAAAGATTCGATGACTCAC
+
BBB?AFFFFFFBGGGGGGGGGGGHHGEHFHGHHHFHFHHHHHHGGGGGBHHHHHHHHEHHHFHGGGFGGHHGHHHHHHHFFFGHHHHHHHGGFFFGGGGGGGHGGGGGGHHGFGGGGGGGHHGHGFHFHHHHHHGHGGHGGHHHHG@DHHGFGGHHGGHGFGAGFGFFGFFFGFGGGFGFCGFGGECHHHFGEFFGGHGHFFHFGBHHG3FHFHHEHHHGGGGCHGGGHFFGFEHHFGFGEECGBEHHHHHHHHGGEGGHCGEEEEEFFGGFFGFCGGFFFFFFFBBBBB
@M02197:102:000000000-ALU3V:1:1102:19186:11451 1:N:0:1
ATGTGCTGCTCGTCCTCCGCTTATTGATATGCTTAAGTTCAGCGGGTAATCTTACCTGATTTGAGGCCAGAAAGGAATACATAAAGAATTATGTATGTGTGTGTTTGTTTGGTAGCAGATGACAAAAGCACAAGATTTTTATGGGTTTGCCTTAACAAAAATCTATGGCTGACACTCATCCACTCATACTTTTAAGGCAAGGTGATACAAAGAGGCTAATCTCATCACCAAGCCCAAGGACCCGTTAAAAGAATTTTTCATAAAAAAAAACCCTTTTAATGGAGATATTCACGACACTCAAACAGGCATGCTCCGAGGAATACCAAGGAGCGCAAGATGCGTTCAAAGATTCGATGATTCAC
+
CCCCCFFFFFFCGFGGGGGGGGGHHHHHHHHHHHGHHHHFHHHGGGGGGHHHHHHHHHHHHHGHGHGGHGHGHHHHHHHHHHHHHHHHHHHHHHHHHHHHHHHGHHHHGHHGHHHHHHHHHHHHHHHEHHHHHHFHHHHHHHHHHHGGGGHHHHHHHHHHHHHHHHHHHGHHHHHHHHHHHHHHHEFHHHHHGHHHHHHHHHGHHHHHHHHHGFGGHHHHHHGHHGGGGGHHHHHHHGGGFGGHEHHHHHGHHHHHHHHF/GGGGGGGGFGGHHFFDHFHGFHGDFGAGGGGGHHHGHHHHHHHHHHHHGGGGGHHHHHHFHHHHHGGGGGHHHHGGGGHGGGGGGGGGGFFFFFFFCBCCB
@M02197:102:000000000-ALU3V:1:1102:17762:11427 1:N:0:1
ATGTGCTGCTCGTCCTCCGCTTATTGATATGCTTAAGTTCAGCGGGTATCCCTACCTGATCCGAGGTCAATCATAAAAAAGTTTGGGGTTCTGGCAGGACACCACCGGGACTCTGTCGCGAGGAGTATTACTACGCGTAGAGCCAGGAGGCACCGCCACTGCTTTTAAGGGCTGCCCTGTGACGGGCAGGCCCCAACACCAAGCTGAGCTTGAGGGGTGATAATGACGCTCGAACAGGCATGCCCCCCGGAATACCAAGGGGCGCAATGTGCGTTCAAAGATTCGATGATTCAC
+
CCCBBFFFFFFCGGGGGGGGGGGHHHGHHHHGHHHHHHHHHHHGGGEGHHHHHHGGHHHHHHHGGGGGHF:HH<HHHHH-GGFGHGGGG:..HG:H9GGH<HGHH;GGG/GFFHHGFG;G9GGG9HHHH;H;HHF:G:GG;HHH9HHHG:GEFEGGGGGGGGGGGGGGGFGGFGGGGGGGGGGGGGGGGGFGHFGHEFGHHHFFHHHHHHFGGGHHHHHHFHHCF4<@HFDHGFHHGEGHGGGGGGGHEHHGFGGHHHGGEEGHHGHGGGGHGGGGGGGGGGFFFFFFFCBBCC
@M02197:102:000000000-ALU3V:1:1102:16943:11458 1:N:0:1
ATGTGCTGCTCGTCCTCCGCTTATTGATATGCTTAAGTTCAGTGGGTAATCTTACCTGATTTGAGGCCAGAAAGGAATACATAAAGAATTATGTATGTGTGTGTTTGTTTGGTAGCAGATGACAAAAGCACAAGATTTTTATGGGTTTGCCTTAACAAAAATCTATGGCTGACACTCATCCACTCATACTTTTAAGGCAAGGTGATACAAAGAGGCTAATCTCATCACCAAGCCCAAGGACCCGTTAAAAGAATTTTTCATAAAAAAAAACCTTTTAATGGAGATATTCACGACACTCAAACAGGCATGCTCCGAGGAATACCAAGGAGCGCAAGATGCGTTCAAAGATTCGATGATTCAC
+
ABBAAFFFFFBAGGGGGGGGGGGFHFFHFGHGHHHHGHHCHFBFFHGHGGHHHHHHHGHHHEHFFHGGGHFHHFHFHHGHHHHHFFFGHHHHHFGHHFBFGGHGHHHHHHGGFGHHHHHHHHHHHGHHHHHHEFBFFHFFGFFGGHGGGHHHHHHHHHHHGCEHHFHFGFFFGHHEGFHFHHHEHHHHGGHFHHHHHHHHHGBGHGHHHHGHHHGDFHGHHHHHFEHGGHHHEGHHHHFCGGGGEGHHHHFGGEHHEHHHEGGGGFFHF@GHHHGGHHHHEHHHHHGFGGGHHHFGGGHHGHHHHHHHGGGGGHHHHHGHHGHHHGGGGGGHCFEGCGFGGGGGGGGGGFFFFFFFBBBBB
@M02197:102:000000000-ALU3V:1:1102:7184:11487 1:N:0:1
ATGTGCTGCTCGTCCACCGCTTATTGATATGATTAAGTTCAGCGGGTAGTCCTACCTGATCTGAGGTCAAGGTGTCAATTGAATTTTCTCAAGGAGAAGCTTTGTGAGCGGGCCGAACGGTTTCTGCAGCCGAGCGAAACGTAAGCACGCAAGGACGTCCACCGGCGGGACCGCTAAGGTATTTGAGGCGCGCCGGACGGCAACACCCAATTCCGCTTCCAGCCCGGGCAGGACCCGAGCTGTGTGAGGTTTTCAAGAAACTCAGCCAGGCATACCCTCCGGAATACCAGAGTGTGCAAGGAGCGTTCAAAGATTAGAGAATTCAC
+
1>A>1BF11C1>AAA1BF1AEE0FFBF32222AA2AAFGGHFGEG?EEFFBGBFFFFFBA1DDDBEFBA1FGHFHHBFEGHH1@GFHGGFB2@10B/0BBGH<8GGHDGGEG?EEC#/C?/?A1G9>2G%/#<<@@@G7<<G#..BA;ACC.:E#C0;-.?CCF#:CA:.;-=@0CFFB:FB#/CC?BE<#/9@A<?>9<>@+CA/1AEE#BFF.090B/>BE//@0F@9;/#E>/B%FB#GF/4@F/>1GF2GF22A2100/A0/B11211A//E/E?CDBA21B11GE0F11AB1EFB01A1AA3A3A3B3133DB1B@111>1
@M02197:102:000000000-ALU3V:1:1102:27134:11515 1:N:0:1
ATGTGCTGCTCGTCCTCCGCTTATTGATATGCTTAAGTTCAGCGGGTAGTCCTACCTGATTTGAGGTCTAACATAAGAGTTATTAGAGTGGAGGGAGCGAAAACTTATTACGCATTCCACTTAGACATTTAAGACGAGCCACGGATGGCAGCGTCCAAAGCTCATACATAGAAAACTAGGTATGAGAAGTCATATGACACTCAAACAGGCATGCCTTTCGGAATACCAAAAGGCGCAATGTGCGTTCAAAGATTCGATGATTCAC
+
>A?3>FFFFFFAEAEGFGG?ECEFHHHHCGFHHHHHHHFEFHHGGGGGEHHGHHHFFBBFGHHHGGH9HHGHHHFGBHHFGDFHHFFGFFFGGFGE?1EHFGGHHGFDF?CC?EGFBHGGDFD3DGHHHHHH1GFBEEFFFEGCHFHFFGEEFHEEGGHGDFHGFHHHHHGHFFF3GGHHHHHEHHHGHHGFBGHHHHHFHHGGGGHCGHGHHFGFFBHHHG95EGFHHFEGGE5BFGG7FGGGFGGGGGGGGFFFFFFF3AABA
@M02197:102:000000000-ALU3V:1:1102:15329:11461 1:N:0:1
ATGTGCTGCTCGTCCTCCGCTTATTGATATGCTTAAGTTCAGCGGGTAGTCCTACCTGATCTGAGGTCAATCGATGCTTCCACGTGAGTGGCGGTTTTAAGGGGGCCACCAACCTGGTGCACAGCGAAACGTATTACGCCGGACAACAGGCCAGAACGGCCGCCGATTCGTTTAAGGCGAGCCCCAAAGGGCAACACCCAATTCCAACCCCCCCTGGCAGGACCTGGTGGGATGATGATTGACATGACACTCAGACAGGCATACCCTCCGGAATACCAGAGGGTGCAAGGTGCGTTCAAAGATTCGATGATTCAC
+
AABCCBFFFFFCGGGGGGGGGGGHHHHHHHFFHHCHHHHHHHHGGGGGGHHHHHHHHHGHHHFFHFHHHHHGGHHHGHHHHHHGHHGGGHGGGG/>?#4BBBGGGDA/FC9/A/20@2:22FDA/<FB>EB.<<@1B;<D9<./6F./,:FF8FA-=>.B=;A:;##A;/9FBD9>09;#ABAFF:FFFF;AA@.;#FFBF9:FDA@FGFFFGF,1GEHHHHGHHFF3CGF;<G6:F:HFGGGBHFGDFHHFHFFBHFHHHHFGGFAEFFHHFHGHHHHHGGBFHHHHFGEFHFCGGGGGGFCFFFFFFFBBABB
@M02197:102:000000000-ALU3V:1:1102:11026:11582 1:N:0:1
ATGTGCTGCTCGTCCTCCGCTTATTGATATGCTTAAGTTCAGCGGGTATCCCTACCTGATCCGAGGTCAAGAGCAAAATATTAGGCTTGTGGACGCCGCCATGCTGGCAGGAAGTGCAAATTGTGCTGCGCTCCAAGACCAGTATGCCGGCTGCCAATTGCTTTAAGGCGAGTCCACGCACAAGGCGGGACAAACACCCAACACCAAGCAGAGCTTGAGGGTACAAATGACGCTCGAACAGGCATGCCCCATGGAATACCAAGGGGCGCAATGTGCGTTCAAAGATTCAATGACTC
+
>ABAAFFFBFFBGCFGGGGGGGGHFHHGHHGFHHGHCHHFHHGACCEEHHHHHHHHFFCFGHHDEFGGHGHHHHHHFH%BGFGGHGHFGBFCHH?GGGGGGGHEHHHGHGGGHGGHHHHHGHGDDGBGFGGCDGH1DGHHHFGHFGBFFECCHFGFFHFHFFFDGGGGG?FGCGGFFGGGGEGFEEGFEBDGFEFFFFHEEEEEHHFHGFHGHGFBEEHFFGFFBHHEFFFEBFAHGHGBFGAG?7?FFFGEDHFHFHFFCEE?EA0B1DDAAEEFG1F3GGGGFFFFBFFA>AAA
@M02197:102:000000000-ALU3V:1:1102:8333:11626 1:N:0:1
ATGTGCTGCTCGTCCTCCGCTTATTGATATGCTTAAGTTCAGCGGGTATTCCTACCTGATCCGAGGTCAACCTTTGGAAAATTGGGGGGTTTTACGGCAAGAGTCCCTCCGGATCCCAGTGCGAGACGTAAAGTTACTACGCAAAGGAGGCTCCGGGAGGGTCCGCCACTACCTTTGAGGGCCTACATCAGCTGTAGGGCCCCAACACCAAGCAGAGCTTGAGGGTTGAAATGACGCTCGAACAGGCATGCCCGCCAGAATGCTGGCGGGCGCAATGTGCGTTCAAAGATTCGATGACTCAC
+
ABB3AFFFFFFBGGGGGGGGEGDHHHHHHHFHHHHHHHHHHHHGGGEEHHHHHHGHHHHHHHH?EGEFFHGHHHHH:HHHHH;HEHCGC<AFGHHGG5CGGHHHHGH<HGGGF;GGGGGBGGFGG:GGGGGGGGGFF9FF1DFFFFE9FFFFFEGGF9FFFFFFFGBFFFFGFFFFFBEGFF1BFHHGFGHHFHFGFFBFGHFFGGHGFHHGHFGGEHFEHHGHHHHDFFGFFEFFFEDFB6FFGHFCGCGGFGBHHGGGBGCE?EAEE?EGEFHGGEEFFFFGFFGGGGFFFFFFFBAAAB
@M02197:102:000000000-ALU3V:1:1102:9537:11541 1:N:0:1
ATGTGCTGCTCGTCCTCCGCTTATTGATATGCTTAAGTTCAGCGGGTAGCCCTACCTGATTTGAGGTCAAAGTCAAAAGGTTGCGCGATGGCAGGTTCTAAGCAGTCATCACCACAAGGAAAGACGAAACTTATTACGTCTGACACTGATGTGGGATGTTCCACTAAGTCATTTGAGGCGAGCCATTGCTGGCAGATCACCCAAGTCCAATCCAACCAGTTCAAAAGAACTTGAGAGATTGAGATTTCATGACACTCAAACAGGCATGCCTTTCGGAATACCAAAAGGCGCAAGGTGCGTTCAAAGATTCGATGATTCAC
+
BBBB@FFFFFFAEFGGGGGGGGGHHHHHHHHHHHHHGHHHGHHGGGGGEFHHHFHHHHGHHHHHGHGHHGHHEFDHHEFFFHGGGGGGGGCHFFCC7FGHFGHHHH9HHHHGHHGFHHGFGHHHEFGGDDFGHC>FHGHHCFFHHBGHHFFHHFA<GF>GHGGFDBCHGGFHBF0GEBC@@?DCFHHHHHFHHFHHGFGGGGGGAFGFFE@C?B@HEEEGB@EBGFFGFFHGHGGHGG5;HGFAFFGHHFHHHHGFFHHHHHHHFGHGCEE?DFHHFHHHGHGHCFGGGHDFGE2GGHGGGGGGGGFGFFFFD5FAAAAA
@M02197:102:000000000-ALU3V:1:1102:10428:11536 1:N:0:1
ATGTGCTGCTCGTCCTCCGCTTATTGATATGCTTAAGTTCAGCGGGTAGTCCTACCTGATCTGAGGTCAAGGTGTCAATTGAATTTTCTCAAGGAGAAGCTTTGTGAGCGGGCCGAACGGTTTCTGCAGCCGAGCGAAACGTGAGCACGCAAGGCCGTCCACCGACGGGACCGCTAAGGTATTTGAGGCGAGCCGGACGGCAACACCCAAGTCCACTTCCAGCCCGGGCAGGACCCGGGCGGTGTGAGGTTTTCAAGACACTCAGACAGGCATACCCTCCGGAATACCAGAGGGTGCAAGGTGCGTTCAAAGATTCGATGACTCAC
+
BBBBBFFFFFFBEEGGFGFGGGAGHGHHHHGHHHHGG5AGHFHGGGECFHHHHHHGHHHHHHFBGEHHGFHF3FGHHHHHHGFFGHGHHHHFHH11F1GEHHHHHH;HHGGGGGGDCDGGFGGHHGFHHHHGGGGGGGGGBFHGGHHHGGC;GGFHFGGG:HADGGFGCGGGAFBDDFF9FFFHFFFFEAFFAFGFEAFHHFFFFGFGFFFFGF2BHFFFFFFFEEBFBFGFECEDFAFCDF.GGBE1GHDGEHHGHHHHGGHHFHHGHFGHGEGGGDEEFHHFFF3HHHHFGBCGCGHGGCGFGFFGFDGGGGFFFFFFDBAAAA
@M02197:102:000000000-ALU3V:1:1102:10961:11660 1:N:0:1
ATGTGCTGCTCGTCCTCCGCTTATTGATATGCTTAAGTTCAGCGGGTATCCCTACCTGATCCGAGGTCAACCTTTGAAAGAGTTTAACGGCCACGACCGCCCGCACTCTAAAGCGAATATGTATCACAACGCTTAGAGACGGACAGCTCGGCCGGAGACTTCAAGGCGCGCGGGAGCCGCGCCGCCCAACACCAAGCGAGGCTTGAGTGGCGAAATGTCGCTCGAACAGGCATGCCCCACGGAATACCATGGGGCGCAATGTGCGTTCAAAGATACGATGACTCAC
+
>AAAAFFBFFFBGGGGGFEFGGGHHHHFHHGHFHFHHHGFHHGGGGEFHHHHHHHGFHGHHHGGGGGHHHHH:HEFFHFFFHHHHG<FGFGGGG@E?E?FGGCFFGGHHHHGHGGFGGFHHDHGHHHGHGGGGEDBGHECDD?CGGEGHGGFEGGBC?ABFGFGFFGACBDGCAADFEFFF#9EDFFDAD8FFGFFEFFF;BGFFE9EEEEF@E?E/#BEF??91B1BFFF4?AABEE?0D;D;9AFFB/AAA0A11E1A0A01A13BB3GF1111@@1B@1?A>1
@M02197:102:000000000-ALU3V:1:1102:26685:11671 1:N:0:1
ATGTGCTGCTCGTCCTCCGCTTATTGATATGCTTAAGTTCAGCGGGTATCCCTACCTGATCTGAGGTCAAGGTGTCAATTGAATTTTCTCAAGGAGAAGCTTTGTGAGCGGGCCGAACGGTTTCTGCAGCCGAGCGAAACGTGAGCACGCAAGGCCGTCCACCGACGGGACCGCTAAGGTATTTGAGGCGAGCCGGACGGCAACACCCAAGTCCACTTCCAGCCCGGGCAGGACCCGGGCGGTGTGAGGTTTTCAAGACACTCAGACAGGCATACCCTCCGGAATACCAGAGGGTGCAAGGTGCGTTCAAAGATTCGATGACTCAC
+
BBBBAFFFFFFBGEFEGGGGGGGHHCHGGHFGHGHFGGDGEDGGGGGGHHHGHFFHHGGFHHHBFFGHHFF3BFFGHHHHHHHHHHHHHHFHHHHHCGHFHHHHHEFHHGCEGGGG8GFGFF8FHGHHFFHFFGGGCCGEGFHHGGHEFDDFBFAGGGFGGFHFCFGGGGFGGFA=FFEGDDCHFFCFFF1DCCFFCFFFF@4EFEHGHGBFFFBFFFFFGGGGGHFFFGAE?9:GGEGFGGB;HHHDBHFHHHHHHHHHHHFGHHFHHHHCFAGCGFGHHHFHGHGGF2GGFHGHHHHGGGGHGGGGGGGGGGFFFFFFFBCCCC
@M02197:102:000000000-ALU3V:1:1102:16676:11731 1:N:0:1
ATGTGCTGCTCGTCCTCCGCTTATTGATATGCTTAAGTTCAGCGGGTATTCCTACCTGATCCGAGGTCAACCTTGAAGATAAAAAGGTTTCGGGACCGTGCCACGGGACCTTTCCACTCGCTGCGTGCCTTGTAAAAAAAGCTCGTTGCACCGAGAGTCCACGCGACGCCGTCATTACTTTTGGGACCGGCCGGGGGCAAAGCCCGGGCCTAAGGGGTCCAACACCAAGCCAGGCTTGAGAGGTGATAATGACGCTCGGACAGGCATGCCCTTCGGAATGCCAAAGGGCGCAATGTGCGTTCAAAGATTCGATGACTCAC
+
BBBBBFFFFFFBGGGGGFEEGGGGHGFHHHHHHHHHHHHHHGHGCGGFHHHHHHHHGHHHHFHDFGGHHHHHHGHHHHEGGHGHGGGHHGHGGGGGGGGGFHHHGGGGGGHHHHHHGHHGGGGGGFEGFHHGHEHFFFFGGGHGGFEHGHHHGGGGFGHFHHGDGGA@DFHGHHFHGGFHFHHGGGGGGGFFGGHHGHFHGGGFGGHFFHHHGGGFGFCEFGFEDGHHHGHHGGGHHHHHHHHEHHHHHGEDGGCEDFFFHFEGHFGGGGGGGHFGGGHHHHHHGGGFEFCHHGGGGHGGGGGFGGFGFFF5FFFBBBAB
@M02197:102:000000000-ALU3V:1:1102:21367:11677 1:N:0:1
ATGTGCTGCTCGTCCTCCGCTTATTGATATGCTTAAGTTCAGCGGGTATCCCTACCTGATCCGAGGTCAATCATAAAAAAGTTTGGGGTTCTGGCAGGACACCACCGGGACTCTGTCGCGAGGAGTATTACTACGCGTAGAGCCAGGAGGCACCGCCACTGCTTTTAAGGGCTGCCCTGTGACGGGCAGGCCCCAACACCAAGCTGAGCTTGAGGGGTGATAATGACGCTCGAACAGGCATGCCCCCCGGAATACCAAGGGGCGCAATGTGCGTTCAAAGATTCGATGATTCAC
+
CCCBBFFFFFFCGCFGGGGGGGGHHHHHHHHGHHHHHHHHHHHGGGGGHHHHHHHHHGGHFHGGGGGHHH<<H&HHHHGGGH:<GGGGGGH<HHH9G:GHHHG<H;GGG/GHHHH<HGH99G9GGHGG0<GH<HG896:G;<GH9HGHG:GGGGGGGGGGGGGGGGGGGGGGGGGGGFGDFGGGGFFFFDDFHFFDFFFHFGFEBHGFFFGGCFHGHFFGBHFFFFFGHGGGFHHFHGHHGGGFCECHHGHGHHHHHFEGECGGHHHGGCFFFGFBFFGCGEFFBFFFFBBABB
@M02197:102:000000000-ALU3V:1:1102:15964:11821 1:N:0:1
ATGTGCTGCTCGTCCTCCGCTTATTGATATGCTTAAGTTCAGCGGGTATCCCTACCTGATCCGAGGTCAAGAGCAAAAAATTAGGCTTGTGGACGCCGCCATGCTGGCAGGAAGTGCAAATTGTGCTGCGCTCCAAGACCAGTATGCCGGCTGCCAATTGCTTTAAGGCGAGTCCACGCACAAGGCGGGACAAACACCCAACACCAAGCAGAGCTTGAGGGTACAAATGACGCTCGAACAGGCATGCCCCATGGAATACCAAGGGGCGCAATGTGCGTTCAAAGATTCGATGACTCAC
+
CCCCCFFFFFFCGGGGGGGGGGGHGHGGHHGHHHHHGHGHHHHGGGGFHEHHHHHHHHEHHHHGGGGHHHHHHHHHHHHGGHFFGHHHGGHFHHFGGGGFGGHHHHHGGGGGFHGHGHHHHHHHHHHHHHHHHHHHHHHHHHGHHHGHGGGGHHHHHHHHHHHHGGGGHHHGDGGGGGHHHGGGGGHGHGHGGFEFCHHFHFFGHGHFEHGHHHHFGHHHGHGHHFHGGGGGHHCGGHHHHHGHGGGGGGHHHHHGHHHGHHGGGGGFGHHCCGGFGGGGFGGGGGFFFFFFFA@BAA
@M02197:102:000000000-ALU3V:1:1102:21851:11852 1:N:0:1
ATGTGCTGCTCGTCCTCCGCTTATTGATATGCTTAAGTTCAGCGGGTATTCCTACCTGATCCGAGGTCAACCATTAAAATTTGGGGGATTTAGCGGCCAAAGACGCTGCAACTCCAGTCAAAAGCGAGATAAAAATTTACTACGCTCAGAGGATATCGCAGATCCGCCGTTGTATTTCAGGAGCTACAGCTAGCAAAAGCAGTAGGCTCCCAACACTAAGCTAGGCTTAAGGGTTGAAATGACGCTCGAACAGGCATGCCCACTAGAATACTAATGGGCGCAATGTGCGTTCAAAGATTCGATGACTCAC
+
BCCBBFFFFFFBGGGGGGGGGGGHHHHHHHHHHHHHHHHHHHHGGGEGHHHHGHHHHHHHHHGGGGGHHHHHGHHHGHHHHHHHGGFGGHHHHHGCGGGHHHHHGGGGGHHHHHHHHHHHHHHHCHFFGGHHHGHHHHHGFHHGGGGGHHHGHHHHHEGGGGHHHGGGHHHHHGGGGGGHFGHHGFGGGHGHHHHHHGFHHGFFGGGFFFFHHHFGHFHHHHGHFHHHFHGGHFHHFHHGGGGGHHGGHHHHHGHHGGHFHFHHHGHHHGGAHHGE?GGHHHHEEEGHGDBGGGGGGGFFFFFFFABBBB
@M02197:102:000000000-ALU3V:1:1102:22676:11888 1:N:0:1
ATGTGCTGCTCGTCCTCCGCTTATTGATATGCTTAAGTTCAGCGGGTAGTCCTACCTGATTTGAGGTCTAAACTAAAAGTTTATTAGAGTGGAGGGGGAGAAATCTTATTACCACTTCCACTTATACATTTAAGACGAGCCGTAACCGGCAGCGTCCAAAACTCATATACAGAAAACTGCATATGAGAGTCTGTATGACACTCAAACAGGCATGCCTTTCGGAATACCAAAAGGCGCAATGTGCGTTCAAAGATTCGATGATTCAC
+
1A1AA3DFBFF@EE1EFB?E0EFH3D3BG2222DFDEGHHH27:/EE?8;22G%1FDHFFE&;8FFHG7HH8$3GG@BDFE7EBFF;:E3B<1<?0#<#1F><#FGBFFH9F1?#/1#@B@2B2022&F<5<BGBGGGGGGH9GGGGFGGGE83FFBHHHH:DBHHHFGHHHGFFFHHGGHHHFGBEFHHHHHHHHHGFHGF9FHH9HHFGHGGH8EE2HFEF<HGCH<HGGGGGHHHHG9-8HGGGGGFGGGF4FFFFFFABBBB
@M02197:102:000000000-ALU3V:1:1102:23751:11920 1:N:0:1
ATGTGCTGCTCGTCCTCCGCTTATTGATATGCTTAAGTTCAGCGGGTATCCCTACCTGATCCGAGGTCAAAGACGGTAAATAGCTTTATGGTCGCGCCCACGGCACCCCAATGAACGCATTGTACTGCGCGTTGAGGTGCCAGAGACCGCTGCCAATGACTTTGGGGCGAGTCCACGCGCAAAGGCGGGACAGACGCCCAACACCAAGCAGTGCTTGAGGGTGTAGATGACGCTCGAACAGGCATGCCCCACGGAATACCATGGGGCGCAATGTGCGTTCAAAGATTCGATGATTCAC
+
BBCABFFFFFFCGGGGGGGGGGGHHHHHFHHHHHHHHHHHHGHGGGGGHHHHHGHHHGHHHHHGGGGHHHHGFHGGGHGFHHHFHHHHHHE4BEGGG@EEFGFGGGGGGGDHFHHHHGGGGHGGFGHHGGGFFGHHHHHHHFHGGGHGGGGGHFHHGGDGFHFFFC?EHHGGGGGGGFGFFFGGGGHGHG?EEFFFFHHFFGHGFFBGFFGBFHFHHFGGDEHGHHHFFEEDHC?HGHHHHGEHFA0CGEFHHHFBFHFCHGGGGGGHHGHGGGGHGGCGGGGGGGFFFFFFFAAAAA
@M02197:102:000000000-ALU3V:1:1102:19535:11956 1:N:0:1
ATGTGCTGCTCGTCCTCCGCTTATTGATATGCTTAAGTTCAGCGGGTATCCCTACCTGATCCGAGGTCAACCTTTGAAAGAGTTTAACGGCCACGACCGCCCGCACTCCAAAGCGAATATGTATCACAACGCTTAGAGACGGACAGCTCGGCCGGAGACTTCAAGGCGCGCGGGAGCCGCGACGCCCAACACCAAGCGAGGCTTGAGTGGCGAAATGACGCTCGAACAGGCATGCCCTTCGGAATACCAAAGGGCGCAATGTGCGTTCAAAGATTCGATGATTCAC
+
BBBA?FFFFFFBFEGGGGGGGGGHHHHHHHHHHHHHGHHHHHHGGGGGHHHHHHHHHHHHHHHGGGGHGHHHHHHHHGHHHHHHHHHHGGGGGGGGGGGGGGGGGGGHHHHHHHGDFGFHHGHHHHHHHGGGGGGHHHHHGGGGGGHHHGGGGGHHGGGGGGGGGGGGGGGGGGGGFGFGGGFHFHFFFGHGGHFFFHHGHHHHHHGGGGHHGHHGGFGGHHGHHHHHHHHHGGGGGFGHHHHHHGFHHFGEGGGGFGHEGGGGGGGGGFGGGGFFFFFFFCCCBA
@M02197:102:000000000-ALU3V:1:1102:26711:11988 1:N:0:1
ATGTGCTGCTCGTCCTCCGCTTATTGATATGCTTAAGTTCAGCGGGTAATCTTACCTGATTTGAGGCCAGAAAGGAATACATAAAGAATTATGTATGTGTGTGTTTGTTTGGTAGCAGATGACAAAAGCACAAGATTTTTATGGGTTTGCCTTAACAAAAATCTATGGCTGACACTCATCCACTCATACTTTTAAGGCAAGGTGATACAAAGAGGCTAATCTCATCACCAAGCCCAAGGACCCGTTAAAAGAATTTTTCATAAAAAAAAACCCTTTTAATGGAGATATTCACGACACTCAAACAGGCATGCTCCGAGGAATACCAAGGAGCGCAAGATGCGTTCAAAGATTCGATGACTCAC
+
AA@>AFFBFFFAGGGGGGGGGGGHHGHHHGHHHHHHHHHHHHHGGGFGHHHHHHHHHHHGGHHHGHGGEHHEGHHHFHHHHHHFHGFFEHFHFFBGGGGHHGHGBFHFFHFGFHGHHG3BFHBFHHEHGFHFHHHHHHHHHGFHFFGFFFFDGFEFHHHGHHHGBHHHHHGHGFHHHHHGG11DCFHHGGFHGHHHEHBGF=<GGGFGHFGFCGHDHGGGFHHGFFBFFGGFG;FF1EGCBAEGHFGHGEGGFFGEHFHGHGGGGGGFCB11F4444HFHF55GDF@F3CGEGHEHGHHGHHHHGHGHHEE1GEGHHHHHHHHHFHFGEGEHHHHE2GGHGGGGFGGGGGCFFFFFFBA?BB
@M02197:102:000000000-ALU3V:1:1102:26705:11969 1:N:0:1
ATGTGCTGCTCGTCCTCCGCTTATTGATATGCTTAAGTTCAGCGGGTAATCTTACCTGATTTGAGGCCAGAAAGGAATACATAAAGAATTATGTATGTGTGTGTTTGTTTGGTAGCAGATGACAAAAGCACAAGATTTTTATGGGTTTGCCTTAACAAAAATCTATGGCTGACACTCATCCACTCATACTTTTAAGGCAAGGTGATACAAAGAGGCTAATCTCATCACCAAGCCCAAGGACCCGTTAAAAGAATTTTTCATAAAAAAAAACCCTTTTAATGGAGATATTCACGACACTCAAACAGGCATGCTCCGAGGAATACCAAGGAGCGCAAGATGCGTTCAAAGATTCGATGACTCAC
+
?A@AAFBF4BFA2EAFGGCFGEEHHHHHGDDGEHHHGHHFFFHGEGGAEGHFFGGHHHHHHHFGFBEGHH1FGGA2GBG3GFHHDDEHHGGGFEFFGFGFGGHFEFFB1GBCEGEGHFF?EFFHGHHH0FFFHHHDDFHFGFHGFGE?BFHHEDHHHGFHC?CGF1?F/?FGH9HHGHHHFH8HHGDDGFGHHHFHGFAGEHHGHFHEHGHEHEGA;FGGEC1<:CBFBFFCA?CEGCE?FEEFGEHFGHFFFGDEFFDDEEF@GGGEF1GFF4F44GDFGD5FHHHGFCGFHHHGF5BHHFHHGFHGF0FE2GGHHGHGDHHHHFEEECCHHHHCGGGGGGGFGFGGGGFFBFFFFBAAAA
@M02197:102:000000000-ALU3V:1:1102:22681:11906 1:N:0:1
ATGTGCTGCTCGTCCTCCGCTTATTGATATGCTTAAGTTCAGCGGGTAGTCCTACCTGATTTGAGGTCTAAACTAAAAGTTTATTAGAGTGGAGGGAGCGAAAACTTATTACGCATTCCACTTAGACATTTAAGACGAGCCGTAACCGGCAGCGTCCAAAACTCATATACAGAAAACTGCATATGAGAGTCTGTATGACACTCAAACAGGCATGCCTTTCGGAATACCAAAAGGCGCAATGTGCGTTCAAAGATTCGATGATTCAC
+
AAAAA3BF1CFAGGGCFGCG??0GFGHHGHHHH2DGFFG2FF;FEGGGGGHFF8HHGHHHHHHHGGHH9FDFHGHHFHHGDFFHHFHHHHHGFGEEDA<1HGE11>F1@B4>0?EE7FG1GBFFF@F@2FDFGDF?GGGDGHDDEGCFCGGGGFHGHHHHHG4HHHGHHHHHHHGEH4EGFFFHHGGHHHEHHHHHHHHHGHHHHFHHHHHHHGHFFGGHHH<HHHGHHHEGGGGHHHH;GGGGBGGGGGGGGGFFFFFFFCCCCC
@M02197:102:000000000-ALU3V:1:1102:8812:11981 1:N:0:1
ATGTGCTGCTCGTCCTCCGCTTATTGATATGCTTAAGTTCAGCGGGTATTCCTACCTGATCCGAGGTCAACCTGAAAAAATAGATTTAGAGGTGGCCGGGCCCACAAGACCTTGCAACTCGACGCGTGCTCCGGAAAGCTCAGTGCGAAGAGGGTCCCATGGACGCCCGTCATTGTCTTTGAGACCAGTTGGTCGCGAGCGGTCCAACGCGGTCCAACACCCGAAACGCCCGCGGTAAAGCAGGGTTTTGGAGGGAGGATAATGACGCTCGAACAGGCATGCCCTTCGGAATGCCAAAGGGCGCAATGTGCGTTCAAAGATTCGATGACTCAC
+
BBCABFFFFFFBGGGGGGGGGGGHHHHHHGHHHHHGHHHHHHGGGGGGHHHHHHGHHHHHHHHGGGGHHGHHHHHGHHFGHHHHHHHHHGHHFHGGHGGGGGGGGGHGHHHH:HHHHHHHGGGGGGGGGGHHGEGGGHGHHHHHFGGFGGGHEGDGHGGHHHHFFGGGGFGGGGGGGGGGGFGGGGGGGGFFFGGGGGGGHHFHGGGGGFFHFFGFFFFGFFHGGFGGGGFGEHHHHHHFFHEEGBFFGGHHGGGHHHFHHGGGGGFGADHHHHFFGHHGGGGGGGHHGGBHGCHHFGGGGGHFHFEGGGHGGGGGGGGGGFBFFFFFACBBB
@M02197:102:000000000-ALU3V:1:1102:25940:12119 1:N:0:1
ATGTGCTGCTCGTCCTCCGCTTATTGATATGCTTAAGTTCAGCGGGTATTCCTACCTGATCCGAGGTCAACATTCAGAAGTTGGGGGTTTAACGGCTTGGCCGCGCCGCGTACCAGTTGCGAGGTGTTATCTACTACGAAATGGAAGCTGCAGCGTGACCGCCACTAGATTTCGGGGCCGGGCTGACTGGCAGCCCGATCCCCAACACCAAACCCGGGGGTTTGAGGGTTGAAATGACGCTCGAACAGGCATGCCCGCCAGAATACTGGCGGGCGCAATGTGCGTTCAAAGATTCGATGATTCAC
+
BCCBCFFFFFFCGGGGGGGGGGGHHHGHHHHHHHHHHHHHGHHGGGGGHHHHHHHHHHHHHHHGGGGHHHHHHHHHGHHHH+HGGG8GG:H<HGGGG;99FH/CF@F@DC/5DF*F=.D$@?DC:.<4:HFH;FFHBA$;A4GH076;C9C#;0A#DDDFFGGFD0CFADFGGGGFFCFFFGFHGFFGHFFGGGEGGEAGFFFCFGGFFEFEGGGGGGGF<GGHGGHHHHGHHF?EAEACGCHHHFGHEHHGGGGFGGHFHGHHHGGGGGGGGGFFGHGGGGHGGGGGGGGGGFFFFFFFCBAAB
@M02197:102:000000000-ALU3V:1:1102:9733:12120 1:N:0:1
ATGTGCTGCTCGTCCTCCGCTTATTGATATGCTTAAGTTCAGCGGGTATCCCTACCTGATCCGAGGTCAATCATAAAAAAGTTTGGGGTTCTGGCAGGACACCACCGGGACTCTGTCGCGAGGAGTATTACTACGCGTAGAGCCAGGAGGCACCGCCACTGCTTTTAAGGGCTGCCCTGTGACGGGCAGGCCCCAACACCAAGCTGAGCTTGAGGGGTGATAATGACGCTCGAACAGGCATGCCCCCCGGAATACCAAGGGGCGCAATGTGCGTTCAAAGATTCGATGATTCAC
+
BBBAAFFFFFFBGGGGGGGGFGGHHHHHHHHHHHFHHHHHHHHGCGCEHHHHHHHHHHHHGFFEGGGHHGHHHHHHFHGGFF;;HGG;FEF/HHH<GG;H0H;:H:GG-:GHHHH99F7G25GG9FBG;;HH;<GGG5:GG9GH9FHHG:GEHEDCGGGGFGGFGGGGGGGGGGGGGGGGGGGFFGGFFFFGFHFFEGFFHHFGFHHGFGFGGFFAGHHEFFFFFFGDDHGHGHHHGGHHFGGGCGGHHHHHHHHHGHGE?GGFGBGCGEFHGFGGFEBGECBFFFFFF>3A>A
@M02197:102:000000000-ALU3V:1:1102:16951:12151 1:N:0:1
ATGTGCTGCTCGTCCTCCGCTTATTGATATGCTTAAGTTCAGCGGGTATCCCTACCTGATCCGAGGTCAAACGTGGTAAAAAGCTTATCTGGACGTCAGTATTCCGACTTGGACTCGCAAATTGTGCTGCGCTCCAAGGCCAAAATGCCGGCTGCCAATATCTTTAAGGCGAGTCCAGTCGCAATGGATAGGACAAACACCCAACACCAAGCATAGCTTGAGGGTACAAATGACGCTCGAACAGGCATGCCCCATGGAATACCAAGGGGCGCAATGTGCGTTCAAAGATTCGATGATTCAC
+
BCCBCFFFFFFBGGGGGGGGGGGHHHHHHHHHHHHHHHHHHHHGGGGGHHHGHHHHHHHHHHHGGGGHHHHHGHHGHHHHHHGHHHHHHHHHHHGGGGGHHHHHHHGGGGHHGGHHGGHHGHHHHGGHHHGGGHHHHHFGHHHHHHHHHGGGHHGHHHHHHHHHHHHHGHHFGGHHGHGGHHHHHHHHGHGHHHHGGGGGHHGHGHGHHHHGHHHFHHHGHHHHGEHHHHGGGGGHHGHHHHHHHHHGEGHHHHHHHHHHHGHHHGGGGGGDHHEEEGHGGGGGGFFGGFFFFFFFBBAAB
@M02197:102:000000000-ALU3V:1:1102:13029:12166 1:N:0:1
ATGTGCTGCTCGTCCTCCGCTTATTGATATGCTTAAGTTCAGCGGGTATCCCTACCTGATCCGAGGTCAACCTGAAAAAGAGGTTTAACGGCGCGCGCCGCCTGTACTCGAAAGCGAATTGAAGATTCACAACGCTCGGAGACAGACGACTCGGCCGGCGACATTAGGAGGCGCGGCGGACCGCGACCTCCAATACCAAGCCAGGCTTGAGTGGTGTAATGACGCTCGAACAGGCATGCCCCCCGGAATGCCAGGGGGCGCAATGTGCGTTCAAAGATTCGAT
+
ABBAAFFFFFFBGGGGGGGGGGGHHHFHHHHHHHGHHHHHHHHGGGEEGHHHHHHHHHHHHHHGGGGHHHGHHHHHHHHGGHFFHFHGGAFGGGEEGC9CGFGGHHHGHDHHGGHGDGGHHHHHBG9DGHHHGGGCFGFDFGGGEFFGGGGGGGGGGGGGFFFFFFFFFFFFFFGGFDFFFAFFFGGHFFFFGF0DFEFFEFFGGHHHHHHHHHHFDHHFFFFFF?9GFFFHFFGBGGFFFEFFGHHHGFCB2?GCECGGFGGFGCGGGFFFFFFAFBBBBBA
@M02197:102:000000000-ALU3V:1:1102:18338:12319 1:N:0:1
ATGTGCTGCTCGTCCTCCGCTTATTGATATGCTTAAGTTCAGCGGGTATCCCTACCTGATCCGAGGTCAAAGACGGTAATGTTTTCTTGTTGGACGCGGGCCGGAGCCCCTCGAGAAGCGCAATGTGCTGCGCGAGAGGAGGCAAGGACCGCTGCCAATGGATTTGGGGCGAGTCCGCGCGCTGAGGCGGGACAGACGCCCAACACCAAGCAGAGCTTGAGGGTGTAGATGACGCTCGAACAGGCATGCCCCCCGGAATACCAAGGGGCGCAATGTGCGTTCAAAGATTCGATGATTCAC
+
AA3>ADF@FFFAEFGGGGGGGGGHHHHHHHHHHHHHHHHHHGHGCGGGH5GHHHHHHHHHHEHGGGGHHH5@G2EE1F1FH@9FFDGDGBA?@B3=>;;@;/B#/;<=FFHGBEGEAGH@</F<A:=0<<DE?B/:ACFFEA/969.;F.9BFB/BBBBFB0;BDAFBBABADBB/D>@?FFF9DBFBCB;0.D@9?.CEHFHEG?FHGCHBGCFHHBE:FGFDFHGHHGGGGGGHDBHFHHHHGHGGGFE0GHHFHHHHHFHD?GGGGGHHHCGGGHGGGGGGGGGGFFFFFFF?CCCB
@M02197:102:000000000-ALU3V:1:1102:14867:12421 1:N:0:1
ATGTGCTGCTCGTCCTCCGCTTATTGATATGCTTAAGTTCAGCGGGTATCCCTACCTGATCCGAGGTCAACCTTAGAAATGGGGTTGTTTTACGGCGTAGCCTCCCGAACACCCTTTAGCGAATAGTTTCCACAACGCTTAGGGGACAGAAGACCCAGCCGGTCGATTTGAGGCACGCGGCGGACCGCGTTGCCCAATACCAAGCGAGGCTTGAGTGGTGAAATGACGCTCGAACAGGCATGCCCCCCGGAATACCAGGGGGCGCAATGTGCGTTCAAAGATTCGATGACTC
+
ABCABFFFFFFCGGGGGGGGGGGHGHHHHHHHHHHHHHHHHGHGGGGGGGHHHHFHFHHHHHGGGGGHFHHHHHHHHHHHHHHGGGGGHHHHHGGGGGGGGHHHHGGGGGGHFGHHHHHHGGGGGHHHHHHHHHHGGGGGGHHGGFGGGHHHHHHHHHHGGGGGGGGGGGGFFGGGGGGGGGGFGFGGFFGHHHHHHFGGGHFGGHGFHGHHGFHHHFGHFHHGGGGDFHGHHGGEHGHHGGGFFGGHHGHGFAGGGGE?ECGFBHFEGEGCGGGGFGGGFBFFFFBAAAA3
@M02197:102:000000000-ALU3V:1:1102:20893:12566 1:N:0:1
ATGTGCTGCTCGTCCTCCGCTTATTGATATGCTTAAGTTCAGCGGGTATCCCTACCTGATCCGAGGTCAATCATAAAAAAGTTTGGGGTTCTGGCAGGACACCACCGGGACTCTGTCGCGAGGAGTATTACTACGCGTAGAGCCAGGAGGCACCGCCACTGCTTTTAAGGGCTGCCCTGTGACGGGCAGGCCCCAACACCAAGCTGAGCTTGAGGGGTGATAATGACGCTCGAACAGGCATGCCCCCCGGAATACCAAGGGGCGCAATGTGCGTTCAAAGATTCGATGATTCAC
+
BBBBCFFFFFFBGGGGGGGGGGGHHHHHHHHGHHHHHHHHHHGGGGGGHHHGHHHHHHHHHGHGGGGHHHH-;0HHHHH:GFH<HGG;;GH;HGGHGG;<<HE<H:GGGGG<HHH<HGEDGGGGG0FGH<H0HGGGG7:G;<;<;HG<GGD;HGGGGGGGGGGGFFGGGFFGGGGGGGGDGGGGFGGGGFGGFHGGGGGHHGHHGHHFHHFGGGHHHHHHHHGGGFFDFGGHHHHHHHFHGGGGGGGHHHHHHFHHHHGGGGGHFHHGE?EAGGGFGGGGGGFFFFFFF@BBBA
@M02197:102:000000000-ALU3V:1:1102:29409:12520 1:N:0:1
ATGTGCTGCTCGTCCTCCGCTTATTGATATGCTTAAGTTCAGCGGGTATCCCTACCTGATCCGAGGTCAAAAGTGGAAAAAGACTTACTGGACGCTAGTATTCTAGGCTAGAGGCGCAAAATGTGCTGCGCTTCAATACCAAAACACTGGCTGCCAATGACTTTAAGGCGAGTCCACGATGGTGGACAAACACCCAACACCAAGCAGAGCTTGAGGGTACAAATGACGCTCGAACAGGCATGCCCCATGGAATACCAAGGGGCGCAATGTGCGTTCAAAGATTCGATGACTCAC
+
[truncated: 12,758,745 more chars]
