# Supplementary material for: Shifts in community composition and co-occurrence patterns of phyllosphere fungi inhabiting Mussaenda shikokiana along an elevation gradient
Source: PeerJ. 2018 Oct 12;6:e5767. doi: 10.7717/peerj.5767 (PMC6187995; doi:10.7717/peerj.5767)
Supplement: Supplemental Information 3 [file peerj-06-5767-s003.zip › 1078m/1078c.fastq]

@M02197:102:000000000-ALU3V:1:1101:18138:1601 1:N:0:1
TACGTACGAAACTCCTCCGCTTATTGATATGCTTAAGTTCAGCGGGTAGTCCTACCTGATCTGAGGTCAAATACAGAGTGTGGTTTAGAGTGGACCAGTGCGAAACTTATTACTCATTCCACTAAGTCATTTAAGACGAGCCACAGCAAAGCCATAGCAGCGTCCAAACCATCAATCAGAAACCTGACTGATGAAGACTATATGACACTCAAACAGGCATGCCCTTCGGAATACCAAAGGGCGCAATTTGCGTTCAAAGATTCGATGACTCAC
+
>1AA>CADA111FGGGGGGGGGGHHHHHHHHHHHHHHHHHHGHGGGGGG0<FH;H:H.;HBFH9FFHGGFBDCCC:HGC;#1GDFF==F'$#B$BFCCB1<1>E@1B>1?2??#//#<F0>B2#@2#FFDGFF>?1DEB<2?@$8HHC<F?3B>?#E5?1>3'?@1@CCFB=1<%;G:3C?C1)FF:FFCB5D55BG@F&:59FG7A;DCGFFBHG5F9EFA#0?7FGEHGBGFGBFAA22?FGCHEFGGHGGGGGGGGGFFFFFFFB3AA>>
@M02197:102:000000000-ALU3V:1:1101:19541:2250 1:N:0:1
TACGTACGAAACTCCTCTTATTGATATGCTTAAGTTCAGCGGGTAGTCCTACCTGATCTGAGGTCAAATACAGAGTGTGGTTTAGAGTGGGCCAGTGCGAAACTTATTACGCATTCCACTTAGACATTTAAGACGAGCCAAAGCAAAGCCATGGCAGCGTCCAAACCATCAGTCAGAAACCTGACTGATGAAGACTATATGACACTCAAACAGGCATGCCCTTCGGAATACCAAAGGGCGCAATTTGCGTTCAAAGATTCGATGATTCAC
+
BCCCBFBBCCCCGGGGGGGGGGHHHHHHHHHHHGHHHHHHGGGGGGHHHHHHHHGHHHHHHHHHHHHHHHHHHHHGHHHGHGHHHHHHHGHGHGGHHHHHHHHHHHHHHGHGHGGHGHHHHHHHHHHHHHHHHHGHGGGHHFHHHHHHHGHHHHHHGGGGGGGHHHGGHHHHHHHHHHHGHHHHHHHHHHHHGHHHHHHHHHGHGHHHHHHHHHHGGFFFGGGGGHHHHHHHGGGGGGGGHHHGGGGHGGGGGGGFGGFCBFFFDAAAA>
@M02197:102:000000000-ALU3V:1:1101:15667:2292 1:N:0:1
TACGTACGAAACTCCTCCGCTTATTGATATGCTTAAGTTCAGCGGGTAGTCCTACCTGATCTGAGGTCAAATACAGAGTGTGGTTTAGAGTGGGCCAGTGCGAAACTTATTACGCATTCCACTTAGACATTTAAGACGAGCCAAAGCAAAGCCATGGCAGCGTCCAAACCATCAGTCAGAAACCTGACTGATGAAGACTATATGACACTCAAACAGGCATGCCCTTCGGAATACCAAAGGGCGCAATTTGCGTTCAAAGATTCGATGATTCAC
+
BCCBAFBBBBABGGGFGGGCGGGHHGHHHHHHHHHGHHHGHHHGGGGGGHHHHHHHHHHGHHGHHGGGHHHHHHHHHHHHHHGGFHHHHHHFGHBGGHHHGGGGGGHHHHHGGHHGGGHHHHHHHGHHGHHHHGHGHGGHHHHHHHHHHHFHGHHHGHGGGGFFGHHFHHGFHHHHHHHHHGHFHGHHHHHHHHFHHHHHHHFHHHHGFHHHHHHHGHHGGGGGFGGFHFHCFGHHGFEGGGHDHHEFEEFFGCFGGGGGGFFFFFFD>>>>>
@M02197:102:000000000-ALU3V:1:1101:18179:3119 1:N:0:1
TACGTACGAAACTCCTCCGCTTATTGATATGCTTAAGTTCAGCGGGTAGTCCTACTTGATTTGAGGTCATAATGCACTGAAAGAGTTAGACTCTATTCAGATTGATGGGGGTTTTGTTAAAGCTCGTTGAACCTTCTACTTGCGATCCCCGATGAGTTTATGAGACTACAACATCAGGTCAAGCCGCATTAGTGCGTTCATTCAGCTTGTTGTATTTAAGTTGAGCCAGAGCCTAAGGGGCAACGGCAAGCAACCAAGATCCAAGCCCAAACTACCAAAGAGTTACCCTTGGCGGGGTTGAGAATTTCGCGACACTCAAACAAGCATACTCTTCGGAATAACCAAAGAGTGCAAGGTGCGTTCAAAGATTCGATGACTCAC
+
BCCCBFCCBBCCGGGGGGGGFGGHGHGGHHHHHHHHHHHHHHHGGGGGGHHHHHHGFHHHHHHHGHHHHHHGHHHHHHHHGHHHHGHHHHHHHHHHHHHHGHHHHHHHGGGEFFGHHHHHHHHHHGGGHHHHHHGHHHHHHHHGGHGGHGGGGGHHHDGHHHHHHEH9HHFHHHGFFFGHHGGFGGGHHHHF;-;FHHGGGGGHHHGHGHFGFHGHGHGGGGHHHGGFGHHFGHHGFHHGDDGGGEHHHHE<2D3FHGHHGGHHHEAHHHHGG/GHHHEFHHHGBCGHECGGGGGHHHHGGHHHGGGGHGHDGGGGHHFGHHGHHGGDHGGGGHHHFFFGCGHHHFGHHHFHHHECGGHGGGGGFGCGGFFFFFFFA?ABA
@M02197:102:000000000-ALU3V:1:1101:15278:3525 1:N:0:1
TACGTACGAAACTCCTCCGCTTATTGATATGCTTAAGTTCAGCGGGTATCCCTACCTGATCCGAGGTCAACCTTAGAAATGGGGTTGTTTTACGGCGTAGCCTCCCGAACACCCTTTAGCGAATAGTTTCCACAACGCTTAGGGGACAGAAGACCCAGCCGGTCGATTTGAGGCACGCGGCGGACCGCGTTGCCCAATACCAAGCGAGGCTTGAGTGGTGAAATGACGCTCGAACAGGCATGCCCCCCGGAATACCAGGGGGCGCAATGTGCGTTCAAAGATTCGATGACTCAC
+
AB@AAFBBABABGGGGGGGGGGGHHGHHGHHHGHHHHHHHHCHGFGCFFGHHHHHHHHGGFHFGGGFFHHGHHHHGFHGFFHFGEEFFGHHHFEFGFGGGGHFDGFFGGGGHFGHFFHFGFCCGFHHHHDDGHGHFFCGEFHFFDFFFFFFFGHHHHFFGGFFFEFFFFFFE?FFFEBGGGFBCCDFF;GGFEHHHHFFGGHEGGGHEFHHHHGHHFHHHHHHGFADCHHGHGFHFFGFFCAFE#;GFHHFHGHFF2CGGGFFFFHGGFEGGGGFGGGFFCBFFFFFFFBBBAA
@M02197:102:000000000-ALU3V:1:1101:23326:4020 1:N:0:1
TACGTACGAAACTCCTCCGCTTATTGATATGCTTAAGTTCAGCGGGTAGCCCTACCTGATTTGAGGCCAGAGTACAATGTATAGTTGTATGCGTACGACGAAACTTATTACGTCTGCATAATGCTTTTAAGGAGAGCCAACAAAGGCAAACTCCCAAATCCATCTAATTCAGAAACCCGAATAGATGAGTCTACATGACACTCAAACAGGCATGCCCTCCGGAATACCAGAGGGCGCAAGTTGCGTTCAAAGATTCGATGATTCAC
+
A?ABAFBBBBBBGGGGGGGGGGGHHGHHHFHFBFHHHHHHBHFDFGGGGGHGHHHHGHHHHHHGEGBGFHHEHHHGHHHHGHHHFHEGFHHHGGGGGGGGGGGFHHHHHHHGDGFFHHHHGHHHHGGHHHHFGGHHHHHHFHHHHGHGHHGGFHHHHHHGFFFHEHHHHHFFGHHGGFFEGGGGHHHHGGHHFGFHFHGFFGHHGDFGFGGEAGGFF1GHHHHHHHHHFGGFGEGHGGB2GFFHGGGGGGGGGGFFFFFBFBBAB@
@M02197:102:000000000-ALU3V:1:1101:7616:4088 1:N:0:1
TACGTACGAAACTCCTCCGCTTATTGATATGCTTAAGTTCAGCGGGTATCCCTACCTGATCCGAGGTCAACCTTAGAAATGGGGTTGTTTTACGGCGTAGCCTCCCGAACACCCTTTAGCGAATAGTTTCCACAACGCTTAGGGGACAGAAGACCCAGCCGGTCGATTTGAGGCACGCGGTGGACCGCGTTGCCCAATACCAAGCGAGGCTTGAGTGGTGAAATGACGCTCGAACAGGCATGCCCCCCGGAATACCAGAGGGCGCAATGTGCGTTCAAAGATTCGATGATTCAC
+
1>>11@1>1A1DGGFGGG0ECFE1FA3FBHGBHHHHBFFHHHGGEGEGFHBGHHHHHGHHEFHGGGGHHHGFHHB91FGH:H99G;GCCG<BFF2A;EEA@F:GHGC/<B@GC/FC-DFB?/BC/FHH<;%4FH<GBBBFF810B9<CFHC8FBB@9;.C@-A;@@/;FFBB;#CF.9,A#AAAB-A@C@3??BGGGCFCBG;-<C7C;<=D>CCD3FHFHHHCGG9FHF5HGGDFFFCHCGFEA9CHHFHGDBHFF00GGCFBFFG?EE?C1FFFGEA11EC1FF1FD?AAAA
@M02197:102:000000000-ALU3V:1:1101:17325:4011 1:N:0:1
TACGTACGAAACTCCTCCGCTTATTGATATGCTTAAGTTCAGCGGGTAGTCCTACTTGATTTGAGGTCAAAATGCACTGTTTTGAACTAGAACAGGTTTATCTTTGTCTTTAAAAAGCCACCGTTACTAAACATCCGTTTGCGTCACTATCGAAAAGTTCTACAACGATAGCTCAAGCCGCAAAGGTACTTTATTGGTGCTTGTTACATTTCAGCCGAGTCGTGACCTTACTTAAAAAGCCTGACAAACAGCCATGATCCAAAACCCAGACTGCCAACTGTTACATTGGCGGGGTTGAGAAGGTTTGCGACACTCAAACAAGCATGCTCTTAGGAATAACCCAAGAGCGCAAGGTGCGTTCAAAGATTCGATGATTCAC
+
ABBBBFBBBBBBGGGGGGGGGGGHHHHHHHHHHHGHHHHHHGHGGGGGGHHFHGHHGFDFHHHBFHHHHHHHHHHHHHHHHHHHGHGGGHHFHGHHHHHHHHHHHHHHHHHHHHHHDHHHGHGHGGGHHHHHHHHHGFHHDHGGGDFGHHHGHFFFFGHHHFFHFHGGHGBHHGHHFACGGGGGHGCHHHHHHHHEFHGHHHHHHGHFGGGGFFFGAGGEGFA9DGGGD1FFGHHHHGHGHFFBBHHHGHHHHGABDB/GGECCHGHHHHEGF11GGFGBBHHGHGGGGGGGHHHHHHHHGGEEE?HGGDFEFGFAB0EHGGFHGFB1BFGFGF2BGB/HGHGHGGCEHHGHEEE0HGGGGGGGEB11FFFFFBAAAAA
@M02197:102:000000000-ALU3V:1:1101:15628:4233 1:N:0:1
TACGTACGAAACTCCTCCGCTTATTGATATGCTTAAGTTCAGCGGGTAGTCCTACCTGATCTGAGGTCAAATACAGAGTGTGGTTTAGAGTGGGCCAGTGCGAAACTTATTACGCATTCCACTTAGACATTTAAGACGAGCCAAAGCAAAGCCATGGCAGCGTCCAAACCATCAGTCAGAAACCTGACTGATGAAGACTATATGACACTCAAACAGGCATGCCCTTCGGAATACCAAAGGGCGCAATTTGCGTTCAAAGATTCGATGACTCAC
+
B?ABBFCC@AABGGGGGGGGGGGHHHHHGHCHHGHHHHHHHHHGGGGG89HHHGHHHHGHHHHHHFHFHHHHHHFHH9HHHHGHGFHHHHHHGHGGDHGHGGFGGHGHHHHHBGFGGGHHGHHHHFHHGGHHHHH<GHHGHHGGHGHFHHHHHGHGGFFGGGHGGHGHHHHHGFGHHHHHFHHHHHGHHHHHHGHHHHHHHHHHHGGGGHHHHHHHHGGGGGGEEEGEGHHFEH:HHGGGGGGHGHGGEACGGGGGGGGGGFFFFFFFBAAA3
@M02197:102:000000000-ALU3V:1:1101:19290:4344 1:N:0:1
TACGTACGAAACTCCTCCGCTTATTGATATGCTTAAGTTCAGCGGGTAGTCCTACCTGATCTGAGGTCAAATACAGAGTGTGGTTTAGAGTGGGCCAGTGCGAAACTTATTACGCATTCCACTTAGACATTTAAGACGAGCCAAAGCAAAGCCATGGCAGCGTCCAAACCATCAGTCAGAAACCTGACTGATGAAGACTATATGACACTCAAACAGGCATGCCCTTCGGAATACCAAAGGGCGCAATTTGCGTTCAAAGATTCGATGACTCAC
+
AABCAFBBCBCCGGGGGGGGCGGHHHHGHHHGHHHHHHHHHHHGGGGGGHHHHHHHGGHGHGHHHHHHHHHGHHFHHHHHHGGHHHHHHHHHGHGHGHGHHHHGGGHHHHHHHHHGHGHHHHHHHHHHDHHHFHGHHHHGHHHHHHHHHHHHHHHHHHHGGHHGGHHHHHFHHHHHHHHHHHGHHHHHHHFFHGHHHHHHHHHHHHGGGHHGFHHHHHHGGGGGGGHHFHHHHGHHHGGGGGGHHHEGGGHGGGGGGGGGGFFFFBFFAAABB
@M02197:102:000000000-ALU3V:1:1101:14020:4464 1:N:0:1
TACGTACGAAACTCCTCCGCTTATTGATATGCTTAAGTTCAGCGGGTAGTCCTACCTGATCTGAGGTCAAATACAGAGTGTGGTTTAGAGTGGGCCAGTGCGAAACTTATTACGCATTCCACTTAGACATTTAAGACGAGCCAAAGCAAAGCCATGGCAGCGTCCAAACCATCAGTCAGAAACCTGACTGATGAAGACTATATGACACTCAAACAGGCATGCCCTTCGGAATACCAAAGGGCGCAATTTGCGTTCAAAGATTCGATGATTCAC
+
CCCCCFCCCCCCGGGGGGGGGGGHHHHHHHHHHHHHHHHHHHHGFGGGGHHHHHHHHHHHHHHGHGHHHHHHHHHHGHGHHHGHGHHGHHHHGHGHGHHHHGGGGGHHHHHHHGHGGGHHGHHHHHHHHHGHHHHHFHHHHGGHHHHHHHHHHHHHHHHGGHHGGHHHHGHHHHHHHHHHHGHHHHHHHHHHHHHHGHHGHHHHGHHFFGGHGHHHHGGGGGGGGGHHHHGHGHHHHGGGGFHHFHGGGGHGF5FGGGGGGFFFFFFFAAA>>
@M02197:102:000000000-ALU3V:1:1101:19690:4735 1:N:0:1
TACGTACGAAACTCCTCCGCTTATTGATATGCTTAAGTTCAGGGGGTAGTCCTGCTCGATTTGAGGTCAAAGTAATGAAGTGGGTTTTTCTTGCGAAGAAAAAACCGTTTATGGTAAGCCCATCCTTGACACCACGAAGCGTCCCCATTGAAGGAAATTAATCTTATGACAACGGGTCAAGCCGCTAAGTAACAAAGGTACAGCTTGTTGTTATTCAACGCAGTTTCTTTAACAAAGGAAACAAGGCGTCATGATCCAACCCTTGAAAGGTCTACCCTCAAATTCATGAAGGCGGGGTTGAGAGGTTACGCGACACTCAAACGAACATGCTCCTAGGAATAACCCAAGAGCGCAAGGTGCGTTCAAAGATTCGATGATTCAC
+
AABCBFBCBCBCGGCGGGGGGGGHHGHHHHHHHHHHHFHHHHHGGGGGGHHHHHHHHGGGHGFHGGHHHHHHGHHHFHHHHGHHGGGGGFGHHGGCEFGHHGGGGGGGGHHHGGHHHHHHHHHHHHHFHHHHGGGGGGGGGDFGGHHHHHDHEH.<GFFFHHHHGHHHGHGHHGGGCCHHGHEGGHGGGFHHGHHHGGCHGGFFGGFHHHHGGFFEGFFFGEHGHHFGHGFFGFFHGFGGHHGHEFGHHFHGFBHFCG??FHGHGEFHHHHFF/ECF?EHHFGFHGHGGGGGEFGHGB3B3HHGEE?EGHGGEHHGFEFBBDGHHHGFFFHGHHHHGHHHFECHGHFGGGGHHHHGGGGHGGGGGGGGFFFFFBFFFCBBAA
@M02197:102:000000000-ALU3V:1:1101:16921:4819 1:N:0:1
TACGTACGAAACTCCTCCGCTTATTGATATGCTTAAGTTCAGCGGGTAGTCCTACCTGATCTGAGGTCAAATACAGAGTGTGGTTTAGAGTGGGCCAGTGCGAAACTTATTACGCATTCCACTTAGACATTTAAGACGAGCCAAAGCAAAGCCATGGCAGCGTCCAAACCATCAGTCAGAAACCTGACTGATGAAGACTATATGACACTCAAACAGGCATGCCCTTCGGAATACCAAAGGGCGCAATTTGCGTTCAAAGATTCGATGATTCAC
+
BBCBAFBCCCBCGGGGGGGGGGGGHHHHHHHHHHHHHHHHGHHGGGGGGHHHHHHHGHHHHHHHHHHHHHHFFHHHEHHGHHHHHHHHHHHHGGGHGHHHHHHGHHHHHHHHHGHHGHHHGGHHHHHHHHHHHHHHHHGGGGHHHHHHGHHHHHHHHGHGGHGGGHHHHGHFHHHHHHHHHGHHHHHHHHHHHHHHHGGHHHHGFHGFGEHHHFHHHGHGGGGFGGHHHHGFGHCHHGGGGEGFGHGGGEGC5GGGGGGGGFFFFFFFAAAA>
@M02197:102:000000000-ALU3V:1:1101:19130:4789 1:N:0:1
TACGTACGAAACTCCTCCGCTTATTGATATGCTTAAGTTCAGCGGGTATTCCTACCTGATCCGAGGTCAACCTGAGAAATAAAAGGTTAGACCGACCCGACGAGACCTTGCAACTCCCCGCGTGCCTCGAAAGACTCGTTGCGAAGAGGGTCCCACGGACGCCGTCATTGTCTTTGAGACCAGTTGCGTTGCCACAACTCGGTCCAACACCCAAACCGAGGTTTGGAGAGAGGATAATGACGCTCGAACAGGCATGCCCATCGGAATACCAATGGGCTCAATGTGCGTTCAAAGATTCGATGACTCAC
+
BCCBAFBB@AADGGGGGGGGGGGHHHFHFHEGHHHHCHHHGFHGGGGGHHHHHGHHHHHHHHHGGGGHFHHHGGHGHHHHHEHFGGHHFFGHHCGGGGEEGGGG?EGHHGGHGHHGHHGGGG:GGHHHGGHFFEHHGEHGGGHFGCFFEFFHHHAGGGGGGCGHHFHHGFFHFHGHHGFFGGFFFFFFFHHGGHFFGGGGHHFGHGFFGGGGEEGGGEHFAFHFHHHHHHHHHFHHHFGGGGHHFHHHFGHHGFHFAGEE2HHHHHHHGHHHGGCGHHFGHGGGGHGGGGGGGGGGFFFFFBFAAABA
@M02197:102:000000000-ALU3V:1:1101:17107:4833 1:N:0:1
TACGTACGAAACTCCTCCGCTTATTGATATGCTTAAGTTCAGCGGGTAGTCCTACCTGATCTGAGGTCAAATACAGAGTGTGGTTTAGAGTGGGCCAGTGCGAAACTTATTACGCATTCCACTTAGACATTTAAGACGAGCCAAAGCAAAGCCATGGCAGCGTCCAAACCATCAGTCAGAAACCTGACTGATGAAGACTATATGACACTCAAACAGGCATGCCCTTCGGAATACCAAAGGGCGCAATTTGCGTTCAAAGATTCGATGATTCAC
+
AAAAAFADAABBGGGBFG2EEFGFHFHHFHC5GGHHFHFF5FHGGGG:GEGGFFFHEHGGHBGFHFHHHHHHHHHHHHFGHHGF7GBGHHHHHHGFGGEGHHGGCGHFHHFHGGHHGHHGFGHHGFDHHH7HGHHDGFGBFGFGHHHGHHHHHHHHHGGDGHGFEDBHHGCHHGHHHHHHGCHHHHHHHGF5EFHGHFHDCHGGHBGGHFFFFGHHHAHGGFFFFGHFHHGGGFFFHCGEAAGFGGEEE?CGGGGGGFGGGFFFFDD@3AAA>
@M02197:102:000000000-ALU3V:1:1101:21284:4889 1:N:0:1
TACGTACGAAACTCCTCCGCTTATTGATATGCTTAAGTTCAGCGGGTATTCCTACCTGATCCGAGGTCAACCTGAGAAATAAAAGGTTAGACCGACCCGACGAGACCTTGCAACTCCCCGCGTGCCTCGAAAGACTCGTTGCGAAGAGGGTCCCACGGACGCCGTCATTGTCTTTGAGACCAGTTGCGTTGCCACAACTCGGTCCAACACCCAAACCGAGGTTTGGAGAGAGGATAATGACGCTCGAACAGGCATGCCCATCGGAATACCAATGGGCGCAATGTGCGTTCAAAGATTCGATGACTCAC
+
CCCCBFCCBCCCGGGGGGGGGGGHHHHHHHHHHHGHHHHHHHHGGGGGHHHHHHHHHHGHHHHGECGHHHHHHHHHGGHHHHHHGG:HHHHHHGGGGGGGGGGGGGGHHGFHFHHHHHGGGGCGGHGGGGHGGGHHHGHGHHHGGHHGHGFHHGHCGGCCDDGGHHHFHHGFFFHGHGFFHHGFGGGHHHGFFHHGGGFFFHGDHFEGFEGFEFFGGHHFHGGFHHGHEHHHHHHHHFFGGGHHGHFFHHHHHHHFGGGGFHHHHHFGGHHHEGGGFHHGHGGGGHGGGGGGGGGGFFFFFFFBB@BA
@M02197:102:000000000-ALU3V:1:1101:21379:4910 1:N:0:1
TACGTACGAAACTCCTCCGCTTATTGATATGCTTAAGTTCAGCGGGTAGTCCTACTTGATTTGAGGTCAAAATGCACTGTTTTGAACTAGAACAGGTTTATTTGTGTTTTAAAAAGCCACCGTTACTAAACATCCGTTTGCGTCACTATCGAAACGTTCTACAACGATAGCTCAAGCCGCAAAGGTACTTTATTGGTGCTTGTTACATTTCAGCCGAGTCGCGGCCTTACTTAAAAAGCCTGACAAACAGCCATGATCCAAAACCCAGACGGCCAGCTGTTACATTGGCGGGGTTGAGAAGGTTTGCGACACTCAAACAAGCATGCTCTTAGGAATAACCCAAGAGCGCAAGGTGCGTTCAAAGATTCGATGATTCAC
+
ABCBABADBCCCGGGGGG?ACG2DDGGHHHHGHHHFHHHHHHHGGGGGGHHHHHHHHH3GHHHEGHFHHHHGHGHHHHHHEHHHEFHHFHHHHHHGHHHGHHHHHHCGHHHHHHHFHHHHGGHG?EHHFHGHHHHGGFFGFFGGGGHHHHGHH/C8GFGEGGHHHGGEFGEGHBFHHGGGGFDGE;CGGHGHHHFFFEGHHHGGFGHGHGGGGGGGG?.GGGHFGFFFFFFBFHHHHFFGDHFBF2CFBHBHFGFGEGFGDFFHHGGGEFF?F?3B34GEFFFFGGGGGDGFHBFHGBHGEHGGGFDFGFFEGHGF1EHGBHFFHFG35GHHFHFFF?HHFHGEEEE4HGHGGE?GEBGGGGGGGGFFFFFFFAA?AB
@M02197:102:000000000-ALU3V:1:1101:12418:5128 1:N:0:1
TACGTACGAAACTCCTCCGCTTATTGATATGCTTAAGTTCAGCGGGTAGTCCTACCTGATCTGAGGTCAAATACAGAGTGTGGTTTAGAGTGGGCCAGTGCGAAACTTATTACGCATTCCACTTAGACATTTAAGACGAGCCAAAGCAAAGCCATGGCAGCGTCCAAACCATCAGTCAGAAACCTGACTGATGAAGACTATATGACACTCAAACAGGCATGCCCTTCGGAATACCAAAGGGCGCAATTTGCGTTCAAAGATTCGATGATTCAC
+
ABABBFBBBAABGGGGGGGGGGDHHHGHHHHHHHHHCHHHHHHGGGGGGHHHHH9HHHHHHHHHHGHHHHHHHHGHGHGFHHFFFHHHCHGHGHGHGHCHHGHGGGHHHHHHHGGGGGHGHHHHHHHHHHHHHHHHHHGGHHHHHHHHHHHHHHHHGGHGGHHGGHHHHHHHHHHHHHHHHHHHHHHHHHHHHHHHHHHHHHHGHGGGGGHHHGHHFHGGGGGGGGHHHHGHHHHGHFFGGGHHFGGGGGFGGGGGGGEGBFFFFFFFAABAA
@M02197:102:000000000-ALU3V:1:1101:11370:5246 1:N:0:1
TACGTACGAAACTCCTCCGCTTATTGATATGCTTAAGTTCAGCGGGTAGTCCTACCTGATCTGAGGTCAAATACAGAGTGTGGTTTAGAGCGGGCCAGTGCGAAGCTTATTACGCATTCCACTTAGACATTTAAGACGAGCCAAAGCAAAGCCATGGCAGCGTACAAACCATCAGTCAGAAGCCTGACTGATGAAGACTATATGACACTCTAACAGGCATGCCCTGCGGAATGCCAAAGGGCGCAATTTGCGTACAAAGATTAGATGATTCAC
+
A1AA>@A1AA?>FGF1G1EE000AG3DDGGH2FAD112AFFHG?EGGGF6;00B00AEF%A917100F11:GC@GHGFFBFG/DFHHBG1$>0>00AFG111@1#,<B1FGG?1ACGF22@BGDD>GFGFFGF2C1CHFF<@FF1>GHFGCCCFHB<CA>?2B#E>;:CC2BCGFB1DB:F#GF7@D;;2GFFF@@2;FB2B29DC9FFB$)A1D110FA9//AA#0GAA1%%99DEAE3,?1G31A01EEDB3FB3B1A1@3D@1331>1>1
@M02197:102:000000000-ALU3V:1:1101:22144:5253 1:N:0:1
TACGTACGAAACTCCTCCGCTTATTGATATGCTTAAGTTCAGCGGGTATTCCTACCTGATCCGAGGTCAACCTTGTAAAAAATGGGTTATAGGACCGTGCCGGGGGACCTTTCAACTCCGTGCGTGCTTGAAAAAGCTCGTTGCACCGAGAGTCCCACGGACGCCGTCATTACTTTTGGGACCGGTCGGGGGTGAACCCGGACCTGGATCCAACAACAAGCCAGGCTTGAGAGGTGATAATGACGCTCGAACAGGCATGCCCTTCGGAATACCAAAGGGCGCAATGTGCGTTCAAAGATTCGATGATTCAC
+
BBBBAFBB@AABGGGGGGGGGGGHHHHHHHHHHHHHHHHHHHHGGGG0GHHGHHHHHHHHHHHGGGGHFHHHHHGHHHHGH@GHHGHGHGHG;FHHGGHGHGGGGGGGGHHHHHHHHHHGHGGFGGGGGHGHHGHGHGHGGGHGGHHGGGGGCHHHHHGDGGGGGHHHGFFHHFFGFHGGGGGGGFGGGHHHHHGFGGGHFBGFFGHHFGFHHHFHGHHHFHHGGFHFHGHHHFFHFGHHGGFEEFHAHHFHHFHHHEGGGGGGEHHHHHHFHFHGGGGGHHHHGGGGHGGCGGGGGGF>FFFFFFAA@BA
@M02197:102:000000000-ALU3V:1:1101:23717:5511 1:N:0:1
TACGTACGAAACTCCTCCGCTTATTGATATGCTTAAGTTCAGCGGGTAGTCCTACCTGATCTGAGGTCAAATACAGAGTGTGGTTTAGAGTGGGCCAGTGCGAAACTTATTACGCATTCCACTTAGACATTTAAGACGAGCCAAAGCAAAGCCATGGCAGCGTCCAAACCATCAGTCAGAAACCTGACTGATGAAGACTATATGACACTCAAACAGGCATGCCCTTCGGAATACCAAAGGGCGCAATTTGCGTTCAAAGATTCGATGATTCAC
+
?ABBBFABA4ADGGGGGGGGGGGHHGHHHHHHHHHGHHHHGHHGGGGGGHHHHHHHHFGHHHGFHEHHHHG9GHHHGHFH;HGHHHHHHHHGGHGHGHGDFEGGGGHHHHHHHGEHGHHGHHHHHHGHHHHHHHGGHHHHHGHHHGHHHHHHFHHHHHHGGGDGGHHHHHHHHGHFHHHHHHHHHHHHHBHFHHHHGEDHHHGHHHHFBHHHHHHHHGGGGGFFGEHGHHHHHHHHHGGGGGHHHGGGGGHGGGGGGGGGGFFFFFFB3AA>>
@M02197:102:000000000-ALU3V:1:1101:16178:5595 1:N:0:1
TACGTACGAAACTCCTCCGCTTATTGATATGCTTAAGTTCAGCGGGTATTCCTACCTGATCCGAGGTCAACCTGAAAAAAGTTTTTAGAGGCGACCGGGTCCCTGGGCCCTTGAAACTCTACGCGTGCTCCGGAAAGCTCAGTGCGAAGAGGGTCCCTGGGACGCCGTCATTGTCTTTGAGACCAGTTGGCCGGTGAAGGCCAACGCGGTCCAACACCAAACCCGGGGGTTTGAGAGAGGATAATGACGCTCGAACAGGCATGCCCTTCGGAATGCCAAAGGGCGCAATGTGCGTTCAAAGATTCGATGACTCAC
+
CCCCCFCCBAABGGGGGGGGGGGHGHHHGHHHHHHGHHHHHHHGGGGGHHHHHHHHHHHHHHHGGGGHGHHHHHHHHHHGGHHHHGGHHHHGGFGGCACFFHHHHHGHHGHHHHHHHHHHHHFGGGGGGGGGGGGGHHGHHHHGHGGGGGHGG:GHGGGFEFG?DGHHHHGGHGHHHGHHGFHFFFFFFFFGHGGHHHHHHGGGGGGHFACHFHFHGGFFFFGGGGGGHG@DHGHHHHHHHFHGEEEEE2EFHHHFHHHHHGGGCEE2HHHHHHHHGHHCGGGGHHHHGGGEFGGGGGGGGGGFFFFFFF@BAAA
@M02197:102:000000000-ALU3V:1:1101:8648:5478 1:N:0:1
TACGTACGAAACTCCTCCGCTTATTGATATGCTTAAGTTCAGCGGGTAGTCCTACCTGATCTGAGGTCAAATACAGAGTGTGGTTTAGAGTGGGCCAGTGCGAAACTTATTACGCATTCCACTTAGACATTTAAGACGAGCCAAAGCAAAGCCATGGCAGCGTCCAAACCATCAGTCAGAAACCTGACTGATGAAGACTATATGACACTCAAACAGGCATGCCCTTCGGAATACCAAAGGGCGCAATTTGCGTTCAAAGATTCGATGATTCAC
+
AABBAFBDA?ABFGGGGGGGGGEGHHHHGHFFHHDHBHHHGHHGGCG0FHGHGHHGBGHHHHHHFGHHHHGHFHHHHHFE:HHHGGHGEGHFHHFHGHHHGGFGGGHHFFHBHFFG@EHHFHHHFBHHHHGGHGGCHG@FCGBHHHHHHHGHHGHHHHHGGGFGDGHFHFHHHGHFHHGBGHHHHHHHFFFFHHHFGHHHFGGEHHFGHFHHGHHHGFFFFFGGGGHGHFGFFFFGHFGGGEHHHHEEE0HGG3G33GGGGFFBFFD@>AA>>
@M02197:102:000000000-ALU3V:1:1101:19893:5780 1:N:0:1
TACGTACGAAACTCCTCCGCTTATTGATATGCTTAAGTTCAGCGGGTAGTCCTACCTGATTTGAGGCCAGATGTCAAGAATATACACACAAGTGCGTATGGGGTATAGAAAGCAGACTATCGTCAAAGTCCTGGCCACAAGCGAACTTGTGTCCTAAGCGAAATACTTATTACGCCTAGGGGAACCAGTGCAAAGACTAATCCAGCTCACATTTTTAAGGCGAGTCAATTCATCATTGACAAGCGCCCGCATCCAACAGCCGAACTTGGATTAACCAAACTTGGAGTTGAGGTTTTCATGACACTCAAACAGGCATACTCTTCGGAATACCAAAGAGTGCAATTTGCGTTCAAAGATTCGATGATTCA
+
AAAB3FBBBBBBGGGGGGGGGGGHHHHHHGHHHHGHHGHDFFHGGGGCGEGHHHHGHHGHFFGHGHEFHHGFHHHGHFHHHHGGFDHBF1CGBFGFGDEHEHGFEHGHHHGB3FB3FGGGGFE?FDHBHHGF22FG2FGHHHGG9/2FF?F?GDHFB0FB<0<FDDHD<<:GHF;AG/C</00;EGAGDCCGC00DG0CGFF1;1>CFG1<191CGGA<CCF11@;F>1HGGFBB9BF<89</<AF/>0GB1F@G0EF/EF@211BB2BF1GFFF1D21BB1GB2BB100EA1D1A1DDFGHGF1FHHFB1F221D1G/GEEBF2D210CGHHHFGF31BHFEEEA1BF3GFG3AABB1D@1FAAA11
@M02197:102:000000000-ALU3V:1:1101:16228:6085 1:N:0:1
TACGTACGAAACTCCTCCGCTTATTGATATGCTTAAGTTCAGCGGGTATTCCTACCTGATCCGAGGTCAACCTTGTAAAAATGGGTTATAGGACCGTGCCGGGGGACCTTTCGACTCCGTGCGTGCTTGAAAAGCTCGTTGCACCGAGAGTCCCACGGACGCCGTCATTACTTTTGGGACCGGTCGGGGGTGAACCCGGACCTGGGTCCAACAACAAGCCAGGCTTGAGAGGTGATAATGACGCTCGAACAGGCATGCCCTTCGGAATACCAAAGGGCGCAATGTGCGTTCAAAGATTCGATGATTCAC
+
AAABAFBB@BABGGGCFGGGGGGHHHHHHHHGGHHHHHHHHHGGGGGGHHHHHHHHHHHHHHHGGGGHHHHHHHHHHHHHHHHGHHGHHHHEFHHGGHGHGGGGGGGGHHHHDAF:GHGHGGGFGGGHHHGHHHHHHGGGHGGHHGGGGGHGHHGHGGGGCFGHGHGGGGHHHFFFFFFGGGGGGGGHHHFFGFGGGHHHGHHGHHHFFFHHHHGHGHGHGGHHFHHHHHHHHHHHHHGGGGFGHDHHGHGHHHHFF?EEDFHHGHHHHHHHHGGGGGHHHHCGGGHGGGGGGGGFCFFFFFFFBBBBB
@M02197:102:000000000-ALU3V:1:1101:12521:6180 1:N:0:1
TACGTACGAAACTCCTCCGCTTATTGATATGCTTAAGTTCAGCGGGTAGTCCTACCTGATCTGAGGTCAAATACAGAGTGTGGTTTAGAGTGGGCCAGTGCGAAACTTATTACGCATTCCACTTAGACATTTAAGACGAGCCAAAGCAAAGCCATGGCAGCGTCCAAACCATCAGTCAGAAACCTGACTGATGAAGACTATATGACACTCAAACAGGCATGCCCTTCGGAATACCAAAGGGCGCAATTTGCGTTCAAAGATTCGATGATTCAC
+
A?AA3C>>A?ADGGGGFGGGCEGHCFHHGHHHHHHGHHHH5DFDGGEEEFGHHHHGFFH9HHHHGGHHHFHHHHFHHEDGHHE2FHHGG;GHGEGGGGFCGHHFFGGHHHG4EFHFGGHGFHHHGGHHHHHHHHDGHDGGEHFFHFGHGGEHHFGFEFFEEFFGGHHHHHFHGGHHHGFHG@GFGHHHHHHHGHFGHFFFHHHHFHGF5FFGHGHFFAFGGDEFGBFHHGHF8FHGGFFGEAFHFHE?EE4GGGGGCGGGGFFFFFFFAAAA>
@M02197:102:000000000-ALU3V:1:1101:19953:6200 1:N:0:1
TACGTACGAAACTCCTCCGCTTATTGATATGCTTAAGTTCAGCGGGTAGTCCTACCTGATCTGAGGTCAAATCAAGAGTGCATTGACTGCGGTTTAGAGTGCAGACGGAGACAACTGATGTTTCGTCACACTAAGGCATTTAAGGAAGGCCAGAGGCGATCCCAAAGCTCAATGACGGTCAAGAAACCGCCAGAGAGAAGGTCTAATGACACTCAGACAGGCATACCCTTCGGAATACCAAAGGGTGCAAGGTGCGTTCAAAGATTCGATGATTCAC
+
AABBBFBBBABBGGGGGGGGGGGGHHFHHHHHHHGFHHHCFHHGGGGCGHHHHHHHHHHHFHHHHGFGHHHHH3BHHHFHHGHHGFHHHFEGAEGHHHHHHHHHHHFFGFFFHHFGHBGHFFHHGHGHGHHHGFHFHHHHHHDGHHHGGHHGHCGGGGGHGHGGGFHFHGHGEF1GHHHHHHHGEGGHHHHHHHHGHHHHHEHHF9GGHHGHHHHHHGHHHHHFBGGEFCHHHHHBHGHHHDGHGBGHHHGGGEHFFFGGGGFFFFFFFFFFBBBBB
@M02197:102:000000000-ALU3V:1:1101:8013:6402 1:N:0:1
TACGTACGAAACTCCTCCGCTTATTGATATGCTTAAGTTCAGCGGGTAGTCCTACCTGATCTGAGGTCAAATACAGAGTGTGGTTTAGAGTGGGCCAGTGCGAAACTTATTACGCATTCCACTTAGACATTTAAGACGAGCCAAAGCAAAGCCATGGCAGCGTCCAAACCATCAGTCAGAAACCTGACTGATGAAGACTATATGACACTCAAACAGGCATGCCCGTCGGAATACCAAAGAGCGCAATTTGCGTTCAAAGATTCGATGATTCAC
+
AAAA1BA1AAA1BGCFGGGCGECHHHBFFHFFBGHF1D22FDFCGGEEF;GHGHHGGHF:HGHFF0BFHHHHHHHGFFDGGHGBHFGHFFHHGHE/E:@FFE=>?E11FFG;DFCEGGHB7<1FF8FGFBDGEGGHHF?C0FFFD@FGGGHECGHHHFBC/#1=EAB18GFFGFDDBGGGGFFFF0BCGEG52BBG2F2DCF2DD@CG1DB6GGF1A;90AEFA#A9DA&GFA;FD10A$;AB1ED0000CB133F331F1CB3DFDD>>>11
@M02197:102:000000000-ALU3V:1:1101:8028:6419 1:N:0:1
TACGTACGAAACTCCTCCGCTTATTGATATGCTTAAGTTCAGCGGGTAGTCCTACCTGATCTGAGGTCAAATACAGAGTGTGGTTTAGAGTGGGCCAGTGCGAAACTTATTACGCATTCCACTTAGACATTTAAGACGAGCCAAAGCAAAGCCATGGCAGCGTCCAAACCATCAGTCAGAAACCTGACTGATGAAGACTATATGACACTCAAACAGGCATGCCCTTCGGAATACCAAAGGGCGCAATTTGCGTTCAAAGATTCGATGATTCAC
+
AA@BAFCCCBBBGGGGGGGGGGGHHHGHFHFGBHHFFGGGGCHGGGEGGFGHHBHHHF9FHGHGFGHHHHHHHHHGFHHFEEFGGHHHHHFHGHGHGGHHHGG@EHHHHHHHGGGFGGGHHHHHHHGGHHGGEHHHFBBHFGHHHGHHHHFGGHGHFFEDGGHGCDFBHEHHHHFBHHGHHHHFFBHHHGFHHGHHHGCHGFCFBFGFFGHHGGHGGAFGFEFFBEEGHGGHEHHFHEEF?EGFD5?EE?FA5FFG5GFGGFFDFD@B3>>>3
@M02197:102:000000000-ALU3V:1:1101:20700:6485 1:N:0:1
TACGTACGAAACTCCTCCGCTTATTGATATGCTTAAGTTCAGCGGGTAGTCCTACCTGATCTGAGGTCAAATACAGAGTGTGGTTTAGAGTGGGCCAGTGCGAAACTTATTACGCATTCCACTTAGACATTTAAGACGAGCCAAAGCAAAGCCATGGCAGCGTCCAAACCATCAGTCAGAAACCTGACTGATGAAGACTATATGACACTCAAACAGGCATGCCCTTCGGAATACCAAAGGGCGCAATTTGCGTTCAAAGATTCGATGATTCAC
+
BBBBBFBBB?ABGGGGGGGGGGGHHHHHHHHHHHGHHHHHHHHGGGGEGGHHHHHGHHGFHHHHHGHHHHHHHHGHHHHHHHGHGHHHHHHGGHGHCHCHHGFGGGGHGHGEHGHGGGHHBGHHHHHHHHHHGHHHHHGGGHHHHGHHHHHHHHHHHHHGGGGGGGHHHHHHHHHHHHHHHGHHHHFFHHHHHHHGHHHGHGHHHHHGHGHHHHHHHHHGGGFGGGHGHHHHGHHHHGGGGGHGHHCEAGHGGFGFFFGFGFFFFFFF>AA>>
@M02197:102:000000000-ALU3V:1:1101:23610:6747 1:N:0:1
TACGTACGAAACTCCTCCGCTTATTGATATGCTTAAGTTCAGCGGGTAGTCCTACCTGATCTGAGGTCAAATACAGAGTGTGGTTTAGAGTGGGCCAGTGCGAAACTTATTACGCATTCCACTTAGACATTTAAGACGAGCCAAAGCAAAGCCATGGCAGCGTCCAAACCATCAGTCAGAAACCTGACTGATGAAGACTATATGACACTCAAACAGGCATGCCCTTCGGAATACCAAAGGGCGCAATTTGCGTTCAAAGATTCGATGA
+
>AAA>BAD?AADDBFFCFFE?EDFGFGHBBEFGDFHFHGBFB9EEFEEFFGGGGGCGEFEFHHGHGGBGFGGDG:FGG@DGHHGFHHHFHDGFHGHGEGHHGGGGGHHHHHGHGGDHGGHHHHHHFGHFHHHHGHHHFGGGGHHHHFGGHHHGFHHGGFGFGGGGGHHHFHHHGGFHHGHGHGHFFHHHHHHHH9HGGGHHGGFGGFGFFHGGFEFFHHFGGCGEFHHHFFFFFHHGECCCEGBHGEA1EGGBF3GFFAFFFCAAAAA
@M02197:102:000000000-ALU3V:1:1101:10250:6785 1:N:0:1
TACGTACGAAACTCCTCCGCTTATTGATATGCTTAAGTTCAGCGGGTATCCCTACCTGATCCGAGGTCAAGAGCAAAAAATTAGGCTTGTGGACGCCGCCATGCTGGCAGGAAGTGCAAATTGTGCTGCGCTCCAAGACCAGTATGCCGGCTGCCAATTGCTTTAAGGCGAGTCCACGCACAAGGCGGGACAAACACCCAACACCAAGCAGAGCTTGAGGGTACAAATGACGCTCGAACAGGCATGCCCCATGGAATACCAAGGGGCGCAATGTGCGTTCAAAGATTCGATGATTCAC
+
A?BAAFABBAABBFBG4BE?EGGFFF5FADGFCGEGHFDEGFGEEGA0BAGBCBGGHEHBGGHD0>EGEF3FGHHCGG?EG6GGHFFGCBGAGHEE7A/GFBEFHFGFB<D/GFCFB9@GHFH;FBBFGC?@EF1BFGFFCHFHFCFHGGCDFCGHGFHDFC1DC?C0FFFFECFGGAB<BBBFCEGDHGF9FFFFFFF?EFBA11HFHHHHG:BAGDF@FB:F994;CE?CHEGBGAHH9CFGAE?AEHHHGDDHCHHGECGEF0EFFG1?EEEBBA3GF3GEF11BBDB3FA1A>A
@M02197:102:000000000-ALU3V:1:1101:25509:6834 1:N:0:1
TACGTACGAAACTCCTCCGCTTATTGATATGCTTAAGTTCAGCGGGTAGTCCTACCTGATCTGAGGTCAAATACAGAGTGTGGTTTAGAGTGGGCCAGTGCGAAACTTATTACGCATTCCACTTAGACATTTAAGACGAGCCAAAGCAAAGCCATGGCAGCGTCCAAACCATCAGTCAGAAACCTGACTGATGAAGACTATATGACACTCAAACAGGCATGCCCTTCGGAATACCAAAGGGCGCAATTTGCGTTCAAAGATTCGATGATTCAC
+
BCCCAFBCCBABGGGGGGGGGGGHHHHHHHGHHHHHGHHHGGHGGGGGGHHHHHHHHHHHHHHHHGHHHHHHHHHHHGHHHHGHHHHHHHHHHHHHGHHHHHHHHHHHHHHHHHHHGHHHGHHHHHHHHHHHHHHHGHHHHHHHHHHHHHHHHHHHGHHGGHGGGHHHHHHHHHHHHHGHHHHHHHHHHHHHHHGHHHGHHHHHGHHGHHHHHHHHHHHGGGGGGGHHHHHHHGHHHGGGGGGHGHGGGGHGGGGGGGFGGFFFFFFFAAAAA
@M02197:102:000000000-ALU3V:1:1101:8137:6917 1:N:0:1
TACGTACGAAACTCCTCCGCTTATTGATATGCTTAAGTTCAGCGGGTAGTCCTACCTGATTTGAGGTAAAAATGTCATAATATTGTCCAGAGGACGATTATAAGCAGCGCAACCAAAGTATAATAGTCCACGGCGTAGATAATTATCACACCAATAGACGGTTAGAGGGAACCGGATAATACATTTAAGGAAAGCTGACTTGTGAAAGCCTGCAAAATACTCCCAAATCCAAGCCATCTACTAGTCAAAAAACTAGAGAGGTTGAGAATTTAATGACACTCAAACAGGCATGCCCCGCGGAATACCAAGGAGCGCAAGGAGCGTTCAAAAATGCGATGACTATC
+
A3>33CA@AAB@GF4F44222EEG5G5F5FD55DFBEAAGGHHCC2A0AAFBGGGCHFFDHGFFEFG3D55FAE@FFFHGGFGFDFBGGHEHGGGGEF1EBGEFFFH0EEEEE0/G/F91E2FGF2;2*B0;0/<?0*F2@@35F2D11G2BF;1<<G1/DEFA:FGHD#CEECC=<=00000,0,C0<=C$1A<<1F<;9GF>;F<00<1FEG?1HG??00##<11@<;<B0B9B9B%G(:B*B/EABGG2FEHFHHG>>2>B212BGE@2F2GB1@EFC1@@B1110B>/>/AA/GF2GFGGB11BAA0CCHGFF0B0EAGGFEF3B1A11@@B3B31>11>
@M02197:102:000000000-ALU3V:1:1101:8154:6930 1:N:0:1
TACGTACGAAACTCCTCCGCTTATTGATATGCTTAAGTTCAGCGGGTAGTCCTACCTGATTTGAGGTCAAAATGTCATAATATTGTCCAGAGGACGATTATAAGCAGCGCAACCAAAGTCTAATAGTCCACGGCGTAGATAATTATCACACCAATAGACGGTTAGAGGGCACCGGCTAATACATTTAAGGAGAGCTGACTTGTGAAAGCCTGCAAAATACTCCCAAATCCAAGCCATCTACTAGTCAAAAAACTAGAGAGGTTGAGAATTTAATGACACTCAAACAGGCATGCTCCTCGGAATACCAAGGAGCGCAAGGTGCGTTCAAAGATTCGATGACTCAC
+
BABAACA@AABBGGGGGGGGGGGGHHHBFFEDGADGFH5AAAFEG2AAFAF5GHHEB3AGFGHG1EBF3@GFHFFHHBHHHHHGF4@3B@311BC@EFEFFFBGHBGGGGG?FHGHGEFFGH;?FGGGBGHGDFGGGGFF1CFB<?1?FDGDHH<<>AFDHHGD80<F@<<<ACC41<BDF:1DDHHGFFGF<A9F29BBF5FGFBBFFB(2DFBFBCF0BEFDGD;9GGGBFAGGB442FBF99/FGHGGGGHFHHHF?255FHGBEDBBFHFG5FHE53AB3EHHFEF1AFEE?E35HHFDGHG53GGEGGGHHHGGGGGGFCGFFGGGGFFBFFFFBA?AA
@M02197:102:000000000-ALU3V:1:1101:5838:6926 1:N:0:1
TACGTACGAAACTCCTCCGCTTATTGTTATGCTTAAGTCCAGCGGGTATCCCTACCTGATCCGAGGTCAACCTTGTAAAAAATGGGTGATAGGACCGTGACGGGTGACCTTTCAACTCCGTGCGTGCTTGAAAAAGCTCGTTGCACCGAGAGTCCCACGGACGCCTACAGTACTTTTGGGACCGGTCGGGGGTGAACCCGGACCTGGATCAAACAACAAGCCAGGCTTGAGAGGTGATAATGACGCTCGAACGGGCATGCCCTTCGGAATACCAAAGGTCGCAATGTGCTTTCAAAGATTCGATGACTCC
+
>A1>>CA1>A11BF1FCGGFGE0D333DDF11G2G11F2D110/EEA/F1D11BGFB10B11B/E//BFG100B11BF22G/E110##94F9*&B9//32/E/<+;2/?#?1929@&@GA</AC0?EFE3A3D:<<F10;<.<#0AA<A;::/0@<<CC-9-<;1%1.9$0#<B#>BB0<>=/@<;/@==?@%</EE<>>1>B9BFDB19$/HGGAGG$F#CBFB12@06>10F&BFGF>B/EF3#/EFFAA0CB00A///GFEFD2D2AAFGFB00A001FFFB01111BAA3F311B1@331B>1>1>
@M02197:102:000000000-ALU3V:1:1101:20978:6936 1:N:0:1
TACGTACGAAACTCCTCCGCTTATTGATATGCTTAAGTTCAGCGGGTATCCCTACCTGATCCGAGGTCAAGAGTGTAAAAATGTACTTTTGGACGTCGTCGTTCTGAGTGCAAAGCGCGAGATGTACTGCGCTCCGAAATCAATACGCCGGCTGCCAATTGTTTTGAGGCGAGTCTACGCGCAGAGGCGAGACAAACACCCAACACCAAGCAAGGCTTGAAGGTACAAATGACGCTCGAACAGGCATGCCCCATGGAATACCAAGGGGCGCAATGTGCGTTCAAAGATTCGATGACTCAC
+
BBBBBFBBBBBBGGGGGGGGGGGHHHHHHHHHHHHFHHHHHHHGGGGGHHHHHHHHHHHGHHHGGGGGGHHBHHHFGHGHFHHGHHHHH;HGHHEGEGGGGGGHGHHGHHHHHHHHGGGGGGGHHHHHHGGGGGGGHHEHHHHHHHGGGHGGHHHHHHHHHHHHHGGGGGHHHGGGGGGGHHHFFFFGGHHHHHGGGGGGGGHGHGHHHHHGHGHHHFHGHHHFHHHHHFGGGGHHGHHHHHHHHC?GGGHHHHHHHHHGHHHHGGGGGHHGHGGGGHGGGGGFGGGGCFFFFFFBBBBB
@M02197:102:000000000-ALU3V:1:1101:20389:6897 1:N:0:1
TACGTACGAAACTCCTCCGCTTATTGATATGCTTAAGTTCAGCGGGTAGTCCTACCTGATCTGAGGTCAAATACAGAGTGTGGTTTAGAGTGGGCCAGTGCGAAACTTATTACGCATTCCACTTAGACATTTAAGACGAGCCAAAGCAAAGCCATGGCAGCGTCCAAACCATCAGTCAGAAACCTGACTGATGAAGACTATATGACACTCAAACAGGCATGCCCTTCGGAATACCAAAGGGCGCAATTTGCGTTCAAAGATTCGATGATTCAC
+
CCCBCFCCBBCCGGGGGGGGGGFHHGHHFGGGHHHHHHHHHHHGGGGGGHHHHGHGHHHHHHGHGGHHHHHHHHHHBGGHHHHHFHHHHHHHGHGGGHHHHGGGGGHHGHHHHGGFGGHHHHHHHHHHHHHHHHHHHHHGGHHHHHHHHHHHGHHHHHHGGGFGGGHHHHHHHHHHHHHHHHHHHHHHHHHHHHHHHHHHHHHHGHFFGHHFHGGHHGHGGGGGGGFFHFGEHCHHHGEFFFHGHHGGEGFGGGGFGFECBFFFFFFFAA?A3
@M02197:102:000000000-ALU3V:1:1101:23101:7097 1:N:0:1
TACGTACGAAACTCCTCCGCTTATTGATATGCTTAAGTTCAGCGGGTATCCCTACCTGATCCGAGGTCAACCTTGAAATCGACGTCTCCGCCGATGTTTTCCGGGCGCTCACCCCCGTGTCCCAAGCGACGATGTGTCATCACGCAGAGGAACGGGCGGCTTCCGCCGAAGACTTTGAGGCGCGCGGCAGGCCGCGACGCCCAATACCCAGCGGGGCTGGATTGGTTGTAATGACGCTCGAACAGGCATGCCCCCCGGAATACCAGGGGGCGCAATGTGCGTTCAAAGATTCGATGATTCAC
+
BCCCBFBCCABCGGGGGGGGGGGHHHHHHHGGHHHHHHHGHHHGGGGGHGHHHHHHHHHHHHHGGGGHHHFHHHHHHH<HGHGG;GHHHGGGGGGGHGHHHHGGFFGGGGGHHHGGGGGHHHHHHHGGGGGFGGHHHHHHHHHGHFGGHGGHGGGGGGGFFFFFFFFFFFFFFFFFFFFFFFFFFFFFFFFFGGGGGGGGGGGFFFGGGFGGGGGGHHHHHHFGHBHHHHHGGDGGHHGGHHHHHHHHFGGGGGGHGHHHGFGGGGGGGGGHHHHGGGGGGGGGGGGGGGFFFFFFFBA?BA
@M02197:102:000000000-ALU3V:1:1101:10942:7151 1:N:0:1
TACGTACGAAACTCCTCCGCTTATTGATATGCTTAAGTTCAGCGGGTATTCCTACCTGATCCGAGGTCAACCTTGTAAAAAATGGGTTATAGGACCGTGCCGGGAGACCTTTCAACTCGTTGCGTGCTTAGAAAGCTCGTTGCACCGAGAGTCCCACGGACGCCGTCATTACTTTTGGGACCGGTCGGGGGTGAACCCGGACCTGGAGTCCAACAACAAGCCAGGCTTGAGAGGTGATAATGACGCTCGAACAGGCATGCCCTTCGGAATACCAAAGGGCGCAATGTGCGTTCAAAGATTCGATG
+
BBCCBFCBCCCCGGGGGGGGGGGHHHHHHHHGGHHHHHHFHHHGGGGGHHHHHHHHHHHHGHHGGGGHHHHHGHHHHHHHHGHHHHHGHHHEGHHHGGHGHFGGGGGGGHHGHHHHHGGHGFGGGGGGHHHHHHFHHHGGGGGHHHGCGGHGGHGHHGGGCDCFHHGHHGGHGGGGGFGGGGFC?@FGFFHGHGGGGGFHHHFFGGFFFFFHHHHHGGGHHHHGHHHGHHHHHHGEB;HFFGGFGHFGHHHGHHHHHGFE?EE2BHHHHGABHHHGGGGGHHHGEEEEAGGGGFFFBFFFBBAAB
@M02197:102:000000000-ALU3V:1:1101:26403:7232 1:N:0:1
TACGTACGAAACTCCTCCGCTTATTGATATGCTTAAGTTCAGCGGGTATTCCTACCTGATCCGAGGTCAACCTTGTAAAAAATGGGTTATAGGACCGTGCCGGGGGACCTTTCAACTCCGTGCGTGCTTGAAAAAGCTCGTTGCACCGAGAGTCCCACGGACGCCGTCATTACTTTTGGGACCGGTCGGGGGTGAACCCGGACCTAGATCCAACAACAAGCCAGGCTTGAGAGGTGATAATGACGCTCGAACAGGCATGCCCTTCGGAATACCAAAGGGCGCAATGTGCGTTCAAAGATTCGATGATTCAC
+
BCB?AFBCBBBCGGGGGGGFGGGHHHGHHHHHHHHHHHHHHHHGGGGGHHHHHHGHHHGHHGHGGGGFGHHHHHHHHHGHHGHHHGHGHHGBBGFHGGHGFGGGGGGGGHHGHHGHHHHGHGGGGGGFHHHHHHHGHHHGGGHCBHHGGGGGHHHHHHGGGGFAEBDGHFFFFFFHHHFFFFFGGGGCGHHHFHGFGGGHHHHHGHHHHGHHHHFEGHHHHGHGHHGFGHHHFHGHHGFFGGGGGEHGHHHGE3GGGAGGF?E?HHHFFBEGFGGGGGEGHHHGGGGDFFGGGGGGFGGFFFFFFFBAABB
@M02197:102:000000000-ALU3V:1:1101:11994:7498 1:N:0:1
TACGTACGAAACTCCTCCGCTTATTGATATGCTTAAGTTCAGCGGGTAGTCCTACCTGATCTGAGGTCAAATACAGAGTGTGGTTTAGAGTGGGCCAGTGCGAAACTTATTACGCATTCCACTTAGACATTTAAGACGAGCCAAAGCAAAGCCATGGCAGCGTCCAAACCATCAGTCAGAAACCTGACTGATGAAGACTATATGACACTCAAACAGGCATGCCCTTCGGAATACCAAAGGGCGCAATTTGCGTTCAAAGATTCGATGACTCAC
+
BBBBBFAB?AABGGGGGCGGGG2DHHCHHGFGFGHGGGHGHHHGEGG?FHHHHHHHHHFHHHHFHHFGHHFGHHFGHHHHHHG7FHHDGH:HGGGEGHHHHGGGGGHGGHHHHEFGGHHHHHHHFFGFFHHHGHHHGFFCCGHHHHGFGHGHHHHGHAGGGF5GGGHEHHHGHHHGGHHHHHHHGEGFGHEGHHFHHGHHHHHHGGGGHHHFEFGFHGEGGGGGGGHHHHGDFHGHGGGGFGGFGDEGGGHFFGGGGFCGGFFFFFFFAA33A
@M02197:102:000000000-ALU3V:1:1101:26575:7581 1:N:0:1
TACGTACGAAACTCCTCCGCTTATTGATATGCTTAAGTTCAGCGGGTATCCCTACCTGATCCGAGGTCAAAGACGGTAAATGTGCTTGTTGGACGCGAGCCGTAGCCCCTCGAGAAGCGCAATGTGCTGCGCGAGAGGAGGCAAGGACCGCTGCCAATGAATTTGGGGCGAGTCCACGCGCGGAGGCGGGACAGACGCCCAACACCAAGCGAGGCTTGAGTGGCGAAATGACGCTCGAACAGGCATGCCCTTCGGAATACCAAAGGGCGCAATGTGCGTTCAAAGATTCGATGACTCAC
+
BBBBBFBBBBBBGGGGGGGGGGGHHHHHHHGHHHHHGHHHHHHGGGGGHHHHHGGHHHHHHHHGGGGHHHGHGHGGGHGHHHHHHHHHHHHGHH;GGFGGGGGGGGHHGGFGGGHGGGGGGGGHGHHGHHGGGGGGGGHGGHHGGGHHHGGHGHHHGGGGGHGGGFGGGGFFFGFFGGGGGHGGFGGHHFFFGFFGHGHHGGGFGGHGGEHHGGHHHHHGGGEEHGHHGGFCGDHFFHFHHHHGFAFGFEA2HFHHHHHHHHHGGGGGHHHHCGGGHGGGGGGGGGGFBFFFFFA3A>>
@M02197:102:000000000-ALU3V:1:1101:11778:7899 1:N:0:1
TACGTACGAAACTCCTCCGCTTATTGATATGCTTAAGTTCAGCGGGTAGTCCTACCTGATCTGAGGTCAAATACAGAGTGTGGTTTAGAGTGGGCCAGTGCGAAACTTATTACGCATTCCACTTAGACATTTAAGACGAGCCAAAGCAAAGCCATGGCAGCGTCCAAACCATCAGTCAGAAACCTGACTGATGAAGACTATATGACACTCAAACAGGCATGCCCTTCGGAATACCAAAGGGCGCAATTTGCGTTCAAAGATTCGATGACTCAC
+
CCBCBFCCCCADGGGGGGGGGGGHGHFHHHHHGHHHHHHHHHHGGGG?FHHHHBBGHHGHHHHHHGHHGHFHGHHHHGGGHHGGFHHHHGGHGHGHGGHHHGHGGGHHFHHHHGGFGGHHHHHHHEHHHHFHGHHHHHGHGHHFHFHHHHHHHHHHHHHGGGFGEEHGHHHHHGHHHHHHHGHHHHHHHHHHHHHHHHGHHHHHGHGGGFGHHHHHHEHFFCGGGFHHHHGHHHGHHGGGGGHFFHGGGGHGGGGGGGCGGFBFFFFFBBBBB
@M02197:102:000000000-ALU3V:1:1101:20918:8147 1:N:0:1
TACGTACGAAACTCCTCCGCTTATTGATATGCTTAAGTTCAGTGGGTATTCCTACCTGATCCGAGGTCAACCTTGAAGAAGTTTGTAGGTTGGGACCGTGCCACGGGGCCTTTCAACTCGTTGCGTGCCTTTGTAAAAAAGCTCGTTGCACCGAGAGTCCACGCGACGCCGTCATTACTTTTGGGACCGGCCGGGGGCGAAGCCCGGGCCTAGGGGGGTCCAACACCAAGCCGAGCTTGAGAGGTGATAATGACGCTCGAACAGGCATGCCCTTCGGAATGCCAAAGGGCGCAATGTGCGTTCAAAGATTCGATGACTCAC
+
AAAA>CAD??2?GGGGGGGGGGGHHHHHHHHHHGHFHHHHHHFGHHGHEHHHHHHHHHHHF5GGGGGHHHHEFGHF3BGFHHFHHCGHHBFF//F1EE3G?CFEG5EGGGGFHH'A9F3/GFGB?DDDH:EFF@DGHD9>CAFHGGE<A5?G@@CC?CDDDG..@AD--;HFFGFGB;+CB0C;DC<CA?@D@DA@=BFFCD@FFF=DHGF>#EE?2@FFFBFFFFEFFCAAFB;39BFGHGF4DDFHHHGFE?EHHEBGHGHHFGBGGGGE?GHHHHHBHHHHGACGGGHGGG2GGGGGGGGGGGGGGFFFFFFFAAAA?
@M02197:102:000000000-ALU3V:1:1101:9124:8300 1:N:0:1
TACGTACGAAACTCCTCCGCTTATTGATATGCTTAAGTTCAGCGGGTAGTCCTACCTGATCTGAGGTCAAATACAGAGTGTGGTTTAGAGTGGGCCAGTGCGAAACTTATTACGCATTCCACTTAGACATTTAAGACGAGCCAAAGCAAAGCCATGGCAGCGTCCAAACCATCAGTCAGAAACCTGACTGATGAAGACTATATGACACTCAAACAGGCATGCCCTTCGGAATACCAAAGGGCGCAAGTTGCGTTCAAAGATTCGATGATTCAC
+
AABCACADBCCCGGGGGGGGGGGHGCGHGHHGHHGHHHHHHHGGGGFGG9HHHHHHHHHHHHHHHGHHHHFHHHFHHHGHHHGFFHHHGFHHGGGHGGFHHGHGGGHHHHHHHGHGGGGFHGHHHHDHHFFFHEDFHGGFFGHHHFGGHHHGHHHHGGFDGHEFCFHHHGFHHHHGFHFEGHGHGFGGHGHGHHFHHBFHHHHHHFGGHBHGHGGBHGHGGGGEGFGEGDDDCGHHHGGEE9HHFF2EEDFGFGGGGGECFFFFFFF5>AA>3
@M02197:102:000000000-ALU3V:1:1101:16899:8245 1:N:0:1
TACGTACGAAACTCCTCCGCTTATTGATATGCTTAAGTTCAGCGGGTATTCCTACCTGATCCGAGGTCAACCTTGTAAAAAATGGGTTATAGGACCGTGCCGGGGGACCTTTCAACTCCGTGCGTGCTTGAAAAAGCTCGTTGCACCGAGAGTCCCACGGACGCCGTCATTACTTTTGGGACCGGTCGGGGGTGAACCCGGACCTGGATCCAACAACAAGCCAGGCTTGAGAGGTGATAATGACGCTCGAACAGGCATGCCCTTCGGAATACCAAAGGGCGCAATGTGCGTTCAAAGATTCGATGACTCAC
+
AABCBFCCCCCCGGGGGGGGGGGHHHHHHGHHHHHCHBGHFHHGGGGGHHHHHHHHGHHHHHHGGGGHHHHHHHHHHHHHHGHHHGHGHEHFFGHHGGHGHGGGGGGGGHHHGHHHHHHGHGGGGGGGHHHGFHHGFHHGGGHGHHHGGGHHHGHHHHGGGGFGGHHHHHHHHHHGHHGFGGFGGGGGGHHHHHFEGGGHHHHHGHHGFHHHHHHHGHHGHGHGHHHHHHHHHHHHGHHHGGGGGFGGHHHHFHFHHGGGGGGGHHHHFGDHHHHGGGCGHHHHFGGGGGGGGGGGGGGFFFFFFFABCCC
@M02197:102:000000000-ALU3V:1:1101:14121:8474 1:N:0:1
TACGTACGAAACTCCTCCGCTTATTGATATGCTTAAGTTCAGCGGGTAGTCCTACCTGATCTGAGGTCAAATACAGAGTGTGGTTTAGAGTGGGCCAGTGCGAAACTTATTACGCATTCCACTTAGACATTTAAGACGAGCCAAAGCAAAGCCATGGCAGCGTCCAAACCATCAGTCAGAAACCTGACTGATGAAGACTATATGACACTCAAACAGGCATGCCCTTCGGAATACCAAAGGGCGCAATTTGCGTTCAAAGATTCGATGATTCAC
+
BBBBBFBBABBBGGGGGGGGGGGHHHHHGHHHHHHHHHHHGHHGGGGGGHHHHHHHGHHHHHHHHGHHFHHHHHHH;HHHHHHHHHHHHHHHGHGGGHHHHHGFEGHGHHHHHGHHGHHHHHHHHHHHHHHHGEGFFHHHHHHHHHHHHHHHHHHGGHGGGHHGGHHGHGHHHHHHHHHHHHHHHHGHHHHHHHGGEHHHHHHHGFGGHGHHHHGHHHHGGGGGEGHHHHHGHHHHHGGGGGHHHHGGGGFGGGGGGGGGFFFFFFFF>AA>>
@M02197:102:000000000-ALU3V:1:1101:26341:8512 1:N:0:1
TACGTACGAAACTCCTCCGCTTATTGATATGCTTTAGTTTAGCGGGTAGTCCTACTTGATTTGAGGTCAAAATGCACTGTTTTGAACTAGAACAGGTTTATCTTTGTCTTTAACAAGCCACCGTTACTAAACATCCGTTTGCGCCACTATCGAAAGGTACTACAACGATAGCTCAAGCAGCAAAGTTACTTTATTGGTGCTTGTTACATTTCAGCCGAGTCGTGACCTTTCTTAAAAAGCCTGACAAACAGCCATGATCCAAAACCCAGACTGCCTATTGTTACATTGGCGGGGTTGAGAAGGTTTGCGACACTCAAACAAGCATGCTCTTAGGAATAACCCAAGAGCGCAAGGTGCGTGCAAAGATTCGATGATTCAT
+
>11A1CA??1ADFFGG1GEGGGE133DG22FF2E1AFGF22FG?EEE/F1BADD1A111EGGF2F00B1D11DBDGHHGHHGF0>11FBFFB1>>/@FFGH2DGD122BB2E211>0>/B00/<<?FBB2BF11<0C?1CA>//?BEHHF1//+E#0?)FF;;HFE/F000;<F19:<#B:<@00-:<0G;::;G;:0.<;BDDFGB=B9B<900B.#>:/?99<.19?#?;/HG82F;A?2FB9FBFFB<CFFHFB1/0?//0FCHGCFEBHHBGB1FHBFFB1/EE>//FFCB211E1G>0E>EFB2A1EB1BAB0FB11FGBFFB01FBBE2B//EFBA1FEE0EB1CBEAEA11B133B3EFEB1BFFFD1>111
@M02197:102:000000000-ALU3V:1:1101:23960:8465 1:N:0:1
TACGTACGAAACTCCTCCGCTTATTGATATGCTTAAGTTCAGCGGGTATCCCTACCTGATCCGAGGTCAAACGCAAGAATAATAGGCTTGCTGGACGCTCGACAAGCAGTCTGAAAGCAACGCATGTGCTGCGCTCCCAGGCTTTTGCCGGCTGCCAATTGCTTTAAGGCGAGTCTACGCGCAATGGCGAGACAAACACCCAACACCAAGCAGAGCTTGAAGGTACAAATGACGCTCGAACAGGCATGCCCCATGGAATACCAAGGGGCGCAATGTGCGTTCAAAGATTCGATGACTCAC
+
AAA?AFBBABBBGGGGGFGGCFGHHFFFHFHB5FFFGBFHBFGGGGGEHGFHHHHHHGGHFGAACFEGCGHEGGGGGHHHHHHHHHHHHEG;EFHHGGEAF;FEGGFHHFGFGFHGGGHHHCEFGGHGHHGGDCCDAGHFFFFHHHGHHHGGFHGHHHHHHHFHHHHHHHHGHGGGGGEGGFGGGGFGHHHHHGFEFFFHFGHGHGHHHHGGHHFGFFFHFHHGEHHHFFGGGEBHDHHHHFHGHEGCGEGHGDFFHHFGHHFHGGGGGHFFG2FEECGGFGGFGGGGFFFFFFFBAAAA
@M02197:102:000000000-ALU3V:1:1101:23633:8520 1:N:0:1
TACGTACGAAACTCCTCCGCTTATTGATATGCTTAAGTTCAGCGGGTAGTCCTACCTGATCTGAGGTCAAATACAGAGTGTGGTTTAGAGTGGGCCAGTGCGAAACTTATTACGCATTCCACTTAGACATTTAAGACGAGCCAAAGCAAAGCCATGGCAGCGTCCAAACCATCAGTCAGAAACCTGACTGATGAAGACTATATGACACTCAAACAGGCATGCCCTTCGGAATACCAAAGGGCGCAATTTGCGTTCAAAGATTCGATGATTC
+
CCCCBFABCBCCGGGGGGGGGGGHHHHHHHHHHHHHHHHHHHHGGGGGGHHHHHHHHHHHHHHHHGHHHHHHHHHGGHDGGHGHHHHHHHHHHHHHGHHHHHGGGHHHHHHHHGHGGHHHHGHHHHHHHHHHHHHHHHHGHHHHGHHHHHHHHHHHFHHGGHHGGHHHHGHHHHHHHHHHHHHGHHHGHHHHHHHHGHHHHHHHHHHGHHGGGGGGHHHGGGGGGGHHHHHHGHFHHGGGGGFGHHGGGGGGGGGGGGGFFFFFFFCBAAA
@M02197:102:000000000-ALU3V:1:1101:27418:8759 1:N:0:1
TACGTACGAAACTCCTCCGCTTATTGATATGCTTAAGTTCAGCGGGTAGTCCTACCTGATCTGAGGTCAAATACAGAGTGTGGTTTAGAGTGGGCCAGTGCGAAACTTATTACGCATTCCACTTAGACATTTAAGACGAGCCAAAGCAAAGCCATGGCAGCGTCCAAACCATCAGTCAGAAACCTGACTGATGAAGACTATATGACACTCAAACAGGCATGCCCTTCGGAATACCAAAGGGCGCAATTTGCGTTCAAAGATTCGTTGATTCAC
+
AABBAFABBBBBGGGGGCFGEGGGFGHFBHHFCHFHGHGHGHHACGG?F8FFHHHHHFFF5GDFFFGHHFHGDGHGHGHGHFDHGFHHFFEHGHGHGEBFHGGCFGBGHHGHHGCFGGHH9HHHHGGHHHHHHHEFHFGCGGGHHBGBCFFEHHHHEEFEE@DDEGGGEGCCHHGGEHHHFHFGBHGFHHHHHFGEHHHGGFGEFEHGHFFFHFFEHHHGFFCEF80ED;B?FFBGA90EEE1D31EE00B1BGGB3GA1A1>B1BFB1>>1>
@M02197:102:000000000-ALU3V:1:1101:16149:9044 1:N:0:1
TACGTACGAAACTCCTCCGCTTATTGATATGCTTAAGTTCAGCGGGTAGTCCTACCTGATCTGAGGTCAAATACAGAGTGTGGTTTAGAGTGGGCCAGTGCGAAACTTATTACGCATTCCACTTAGACATTTAAGACGAGCCAAAGCAAAGCCATGGCAGCGTCCAAACCATCAGTCAGAAACCTGACTGATGAAGACTATATGACACTCAAACAGGCATGCCCTTCGGAATACCAAAGGGCGCAATTTGCGTTCAAAGATTCGATGATTCAC
+
CACCAFCBBBBCGGGGGGGGGGGHHHHHHHHHHHHHHHHHHHHGGGGGGHHHHHHHHHHHHHHHHHHHHHHHHHHHHGHHHHGHGHHHGGHHHHHHGHHHHGHHHGHHHGHHHHGGGGHHGHHHHHHHHHHHHHHHHHGGHHHHHHHHHHHGHHGHHHHGGHHGFHHHHHHHHHHHHHHHHHHHHHHHHHHHHHHHHHHHHHGHHHGGGHHHHHHHHEHEFGGGGFHHHHHHEHGHHGFGGGHHHHEGGGHGGGGGGGGGGFFFFFFFAAAAA
@M02197:102:000000000-ALU3V:1:1101:16645:9180 1:N:0:1
TACGTACGAAACTCCTCCGCTTATTGATATGCTTAAGTTCAGCGGGTAGTCCTACCTGATCTGAGGTCAAATACAGAGTGTGGTTTAGAGTGGGCCAGTGCGAAACTTATTACGCATTCCACTTAGACATTTAAGACGAGCCAAAGCAAAGCCATGGCAGCGTCCAAACCATCAGTCAGAAACCTGACTGATGAAGACTATATGACACTCAAACAGGCATGCCCTTCGGAATACCAAAGGGCGCAATTTGCGTTCAAAGATTCGATGACTCAC
+
CCCBCFCCCCCCGGGGGGGGGGGHHGHHHHHHHGHHGHHFHHHGGGGGGFHHHHHHHHHHHHHHHGHHGHHHHHHHHHHHGHHGFHHHHHHHHHGHGHHHHHHGGGHHGHHHHGGHHHHHHHHHHHHHHHHHHHHHHHHHHHHGHHHHHHGHHHHHHHHGGGHGGHHHHHHHHGHHHHHHGHHHHHHHHHHHHHGHHHHHHHHHHHHGGHHHHHGHHGHGGGGGGGHHGHHHHHHHHGGGGFHFHHGGGGHGGGGGGGGGGFFFFFFFBCBCC
@M02197:102:000000000-ALU3V:1:1101:27242:9233 1:N:0:1
TACGTACGAAACTCCTCCGCTTATTGATATGCTTAAGTTCAGCGGGTATTCCTACCTGATCCGAGGTCAACCTGAGAAATAAAAGGTTAGACCGGCCCGACGAGACCTTGCAACTCCCCGCGTGCCTCGAAAGACTCGTTGCGAAGAGGGTCCCACGGACGCCGTCATTGTCTTTGAGACCAGTTGCGGACGAACCACAACGCGGCCCAACACCCAGCCCGAAGGTTGGAGAGAGGATAATGACGCTCGAACAGGCATGCCCACCGGAATACCAGTGGGCGCAATGTGCGTTCAAAGATTCGATGATTCAC
+
BBBBBFBB?ABBGGGGGGGGGFGHHGGHHHHHHGHHEHHGFHFEFGGFHEFFGHGHHHHHHHBAEEGHHHHGHHHHHHBGFHHHHG;E;C9H;E@EGGGGGFFCDDFGFGHHHH<HHAEDF@@?AGHHGGFGFHFFFEG:CFGGGCFGDFGGCEGHGFAD:<@HHGHGHGFGBHGGHHHHGGD?CFFFACD9DFFFFFFFFDDFGFF>AF?9AFFGGGEFCHHDGBHHH:HGEHEEHFGFGFFFEBGGHHHHHHHHHHGFE0A2FHHG5HGFHHGDGDEGHCHHGGGFEFCG5GFGEBBBCFFFFFAAA>>
@M02197:102:000000000-ALU3V:1:1101:12231:9155 1:N:0:1
TACGTACGAAACTCCTCCGCTTATTGATATGCTTAAGTTCAGCGGGTATTCCTACCTGATCCGAGGTCAACCTGAGAAATAAAAGGTTAGACCGGCCCGACGAGACCTTGCAACTCCCCGCGTGCCTCGAAAGACTCGTTGCGAAGAGGGTCCCACGGACGCCGTCATTGTCTTTGAGACCAGTTGCGGACGAACCACAACGCGGCCCAACACCCAGCCCGAAGGTTGGAGAGAGGATAATGACGCTCGAACAGGCATGCCCACCGGAATACCAGTGGGCGCAATGTGCGTTCAAAGATTCGATGACTCAC
+
BBCCCFCCCCCCGGGGGFCGGGGHHHGHHHHHHHHHHHHHHHHGGGGGHHHHHFGHHHHHFHHGGGEHGHHHHHHHHHHGHHHGHGF9HGHHHE4CEFGCEG9CGGGHHEEFHHHHHHGFFGGC9HGHGDGGGGHEHGHGHGFFFGBGHFEFHHHHGGFCAGABDDGFFFFGFFFFFFFFFFFFFFFCCFFFGHGCFFFECCDF=CF;EFFEEFFGGGFEHFHGHGB0HFHHGEFD2HHFGFFFEBFAFFHHHGGGHGEE//EA0DFEFGGHHHGECCGGFF3HGCE0F1G3F3GGGGFFFDF1B1@AAAA
@M02197:102:000000000-ALU3V:1:1101:20960:9306 1:N:0:1
TACGTACGAAACTCCTCCGCTTATTGATATGCTTAAGTTCAGCGGGTAGTCCTACCTGATCTGAGGTCAAATACAGAGTGTGGTTTAGAGTGGGCCAGTGCGAAACTTATTACGCATTCCACTTAGACATTTAAGACGAGCCAAAGCAAAGCCATGGCAGCGTCCAAACCATCAGTCAGAAACCTGACTGATGAAGACTATATGACACTCAAACAGGCATGCCCTTCGGAATACCAAAGGGCGCAATTTGCGTTCAAAGATTCGATGATTCAC
+
BBBCAFCCBABBGGGGGGGGGGGHHHGHHHHHHHHHGHHHHHHGGGGGGHHHHHHHHHHHHHHHHHHHHHHHHHGHGHHHHGGHGHHGHHHHHHHHGHHHGGHGGGHHGHHGHGGHHGHHHHHHHHHHHHHHHHGGGHHHGGHHHHHHHHHHHHHHHGHGGHGGGHHHHHHHHHHHHGHHHHHHHHHHHHHHHHHHHHHHHHHHHHHGHHHFHHHHHGHGGGGGGGHGHHHHHHHHHGGGGGHHHHGGGGHGGGGGGGGGFFFFFFFF>AAA>
@M02197:102:000000000-ALU3V:1:1101:10866:9457 1:N:0:1
TACGTACGAAACTCCTCCGCTTATTGATATGCTTAAGTTCAGCGGGTATTCCTACCTGATCCGAGGTCAACCTTGTAAAAAATGGGTTATAGGACCGTGCCGGGGGACCTTTCAACTCCGTGCGTGCTTGAAAAAGCTCGTTGCACCGAGAGTCCCACGGACGCCGTCATTACTTTTGGGACCGGTCGGGGGTGAACCCGGACCTGGATCCAACAACAAGCCAGGCTTGAGAGGTGATAATGACGCTCGAACAGGCATGCCCTTCGGAATACCAAAGGGCGCAATGTGCGTTCAAAGATTCGATGACTCAC
+
BBCCCBBDBCCCGGGGGGGGGGGHHHHHHHHHHHHHHHHHHHHGGGGGHHHHHGHHHHHHHHHGGGGHHHHHHGHHHHHHHGHHHBFFB3BFDABF5FFB?FFGGFFEFBGFFG3FFGFD@BAFGFBFGGGGHHGDA#G9FGGDDGGGG;HHEGGGCGGGGCGGFHHHGHHGHGHHGHGGCGGGGGGGGHHH<<GGGGGHHGEHHHH8;FHHHHHHGH:GHH<GHHHHHHHHHH:HGGHHGGGGGHEDHHHHGHHGHGGGGGGGGHHHHHHHHHHGGGGGHHHHGGGGHGGGGGGGGGGFFFFFFFBBBBB
@M02197:102:000000000-ALU3V:1:1101:8408:9675 1:N:0:1
TACGTACGAAACTCCTCCGCTTATTGTTATGCTTAAGTTCAGCGCGTAGTCCTACCTGATCTGAGGTCAATAAGTTTGTTAATTCTGTTGAGACAAGGCTCAGCAGGGTTGACGGGCGGCACCTGTTAGGATTTTTGTCACAGCAAGAACAGGACAGTGAGTTGGACAAACCTAGAACACTGTCAAGTCCGGACAATAGGGCCGTACGATTCAACTTAGAGCGGGCAAGTCTACTATGATGCAGAACTTGCTCCTCTCAACTTCCACTGAAACCAACACTATCTTGCACCAGGGCACGATAGAGACGGCGGGAGAGTTTAATGACACTCAAACAGGCATGCCCTCCGGAATACCAGAGGGCGCAATGTGCGTTCAAAGATTCGATGACTCAC
+
BBCCAFBDCBBCGGGGGGGEGGGHHGGHHHHGHHHHHHHHHGHGGGGGEGHHGHHHHHHHHHHHHFHHHHGGHHHHGHHHHHHHHHHFHGHHHHHHHGHHHHHGBHFEBCEHHGCEECCFCGGHHDGFGHHGHHHHCGHHHHHHGEGFHHHGHFHHGBHHH0DGHHGFFFHG7HHHGGHHEBGBFFEB?E0GFHHGFFBBFBCC=GGFFGE0FFFGFHFFFFCFCFGGHHHHHHGFFFHDFDFFB1<0F</0E1EGBFHHHEHFDFG2HGEDECFFFBBFHHGB3BCF?0BHHEFGGHHHHHHEEGG?CHGFEHHGHHHHHHHGE5EHHGBHEHHHHHGGGE??GGGHHGBFFFBGGGGE2HCHHEEEGGGGGGGGF?GFBFFFFFFA>3AA
@M02197:102:000000000-ALU3V:1:1101:19528:9738 1:N:0:1
TACGTACGAAACTCCTCCGCTTATTGATATGCTTAAGTTCAGCGGGTAGTCCTACCTGAACTGAGGTCAAATACAGAGTGTGGTTTAGAGTGGGCCAGTGCGAAACTTATTACGCATTCCACTTAGACATTTAAGACGAGCCAAAGCAAAGCCATGGCAGCGTCCAAACCATCAGTCAGAAACCTGACTGATGAAGACTATATGACACTCAAACAGGCATGCCCTTCGGAATACCAAAGGGCGCAATTTGCGTTCAAAGATTCGATGATTCAC
+
1>A11@>A1AAD1111110A0EA133ADG2222AAFGFDG2GGG//AECGFDGDFHHF0#FFGGCAHFGHGFGH@DHGEEFHFG>>=FBGFGA/>GCGCFGGF>GGHHGHHEDDEEFGHHHFHFFFGGHFFFFG1GHBGE@BFCHFGFFDHH8HHHFHH@EHGFGCFGAEGFFHHGHHGGHHHHHHHDFGGFFFHGGFBEHGDHGFFFGFGBFGDBG9E;F0A/CF09BFFHHHHFBEEEE9DBFFGEEAC113FG3AE11FFBFFFF?AAAA
@M02197:102:000000000-ALU3V:1:1101:4791:9981 1:N:0:1
TACGTACGAAACTCCTCCGCTTATTGATATGCTTAAGTTCAGCGGGTAGTCCTACCTGATCTGAGGTCAAATACATAGTGTGGTTTAGAGTGGGCCAGTGCGAAACTTATTACGCATTCCACTTAGACATTTAAGACGAGCCAAAGCAAAGCCATGGCAGCGTCCAAACCATCAGTCAGAAACCTGACTGATGAAGACTATATGACACTCAAACAGGCATGCCCTTCGGAATACCAAAGGGCGCAATTTGCGTTCAAAGATTCGATGATTCAC
+
AAAA1B111>?@GGGGGGGGGGGHHHGHFGGFHHHHFHHHCHHGGGGGEHH<<HHH8FFHHFHFBEHHHHDDF<1FGFD@2FEFFHHHGHGHG<FFFHDFGGHHGDGGFEGBD<EEGDDBFEBFEHFFG6HHHHBGHAF233GHG33CGCHHHEF1EAGGFGACCCFBB<@<GB3DFDGGGCCGHHFHDD5DGHGFF:CBGHGDABAGGBC9B3FHHH;GGGGFFGGHHHGHHGHHHFGGGGGFH<E2GGHFFGGGGGGFGBFFFFFD3AAA>
@M02197:102:000000000-ALU3V:1:1101:23277:10032 1:N:0:1
TACGTACGAAACTCCTCCGCTTATTGATATGCTTAAGTTCAGCGGGTATTCCTACCTGATCCGAGGTCAACCTTGTAAAAATGGGTTATAGGACCGAGCCGGGGGACCTTTCCACTCCGCTCGTACGTGAAAAGGTCGTTGCACCGAGAGTCCCACGGACGCCGTCATTACTTTTGGGACCGGTCGGGGGTGAACCCGGACCTGGGTCCAACACCAAGGCAGGGTTGAGAGGTGATAACGACGCACGAACAAGGCTGCCCTGCGGAATACCAAAGGGCGCAATGTGTGTTCAAAGATTCGATGAAT
+
A111>1>>AAADGGGGGGGGGCEHGHGHHHHHHHHCHHHHHHGGGGGGHHHHHHHHHHHHHGGGGGEHHHHHH1B@FHHHHHB1:0#96&2@FGHG#;>EGA/E/;<C:?G1%?90$99-+9<.#;#;10<FF##0/..#/.#DG:;CCG:00C0G<C<<.;0D1<.->#9#F#<<@<3@GCB//FB)1@10F<?#<<+9GGFE0BBCE2>FB%:AFB#90EB$B1>BCFGB:9C6/>#>//A1%(1B1110A/////EA//022D21B0110A0A001131011111A333B31111CFB11111
@M02197:102:000000000-ALU3V:1:1101:18251:10054 1:N:0:1
TACGTACGAAACTCCTCCGCTTATTGATATGCTTAAGTTCAGCGGGTAGTCCTACCTGATCTGAGGTCAAATACAGAGTGTGGTTTAGAGTGGGCCAGTGCGAAACTTATTACGCATTCCACTTAGACATTTAAGACGAGCCAAAGCAAAGCCATGGCAGCGTCCAAACCATCAGTCAGAAACCTGACTGATGAAGACTATATGACACTCAAACAGGCATGCCCTTCGGAATACCAAAGGGCGCAATTTGCGTTCAAAGATTCGATGATTCAC
+
BBABBFCBCBBDGGGGGGGGGGGGHGHHHHHHHHGHHHHHHHHGGGGGG<HH<<HH;HHHHHHHHGHHBGHDDGHHGHHF@DC?FHGEFFBGGHGHGHGEFGGGFFFHHHGHGGGBDGHHGFDFDHHEFHGHHGDGFFGBDGFGFGHHHBB3FFGGFFFDDFGGEFGGGFGGGHGEGGDGHHGCF5GHBGGHHGF@FFDHEFGGGFFGHGHHHHGBHFGFGGGGFECFHGG:HHHHHEEBGCG@FHAAEDF4FFBGGGEGFFBFFBFB>>>33
@M02197:102:000000000-ALU3V:1:1101:21282:10187 1:N:0:1
TACGTACGAAACTCCTCCGCTTATTGATATGCTTAAGTTCAGCGGGTAGTCCTACCTGATCTGAGGTCAAATACAGAGTGTGGTTTAGAGTGGGCCAGTGCGAAACTTATTACGCATTCCACTTAGACATTTAAGACGAGCCAAAGCAAAGCCATGGCAGCGTCCAAACCATCAGTCAGAAACCTGACTGATGAAGACTATATGACACTCAAACAGGCATGCCCTTCGGAATACCAAAGGGCGCAATTTGCGTTCAAAGATTCGATGATTCAC
+
DDDCDFDCDDBCGGGGGGGGGGGHHHHHGHGHHHHHHHHHGHHGGGGGGHHHHHHHHHHHHHHHHGHHHHHHHHHHHHHGHHGHGHHHHHHHHHHHGHHHHGHGGGHHHHHHHGHGHHHHHHHHHHHHHGHHHHHHHHHHGHHHHHHHHHHHHHHHHHHGGGHGGHHHHGGHHHHHGHHHHHHHHHHGHHHHHHHHHHHHHHHHHHHGHGHHHHHHHHHGGGGGGFHGHHHHHGHHHGGGGGHFCHGGGGGGGGDDGGGGGFFFFFFFAAAA>
@M02197:102:000000000-ALU3V:1:1101:13259:10247 1:N:0:1
TACGTACGAAACTCCTCCGCTTATTGCTATGCTTAAGTTCAGCGGGTAGTCCTACCTGATCTGAGGTCAAATACAGAGTGTGGTTTAGAGTGGGCCAGTGCGAAACTTATTACGCATTCCACTTAGACATTTAAGACGAACCAAAGCAAAGCCATGGCAGCGTCCAAACCATCAGTCAGAAACCTGACTGATGAAGACTATATGACACTCAAACAGGCATGCCCTTCGGAATACCAAAGGGAGCAATTTGCGTTCAAAGATTCGATGATTCAC
+
AAAAACAD?>ADGBGGFBAEA0EFGF3DAE1D2F2F12F2A2AAAEAE/AD#GGC0BGGG9H6G:0F0G:1F6DHE10CBD@?>EFDFFF?G0>F=>8B#EEGGGGH5HFF6H1EGHGEDGGHHG@>FHHGHEGGEGD?#0HHGBCGFGHFFHHGGE>GFFCFC/>F@CGFHFG12HF<GFGFGHFGHBHHGFG@2D2BGCHFGFBDFCHFHGGGFAAEA/CECGEF:AFEEG09GFEEE3*E1FGGGGCGFG3E3GBAA1C1DDFDB11A>1
@M02197:102:000000000-ALU3V:1:1101:13273:10259 1:N:0:1
TACGTACGAAACTCCTCCGCTTATTGATATGCTTAAGTTCAGCGGGTAGTCCTACCTGATCTGAGGTCAAATACAGAGTGTGGTTTAGAGTGGGCCAGTGCGAAACTTATTACGCATTCCACTTAGACATTTAAGACGAGCCAAAGCAAAGCCATGGCAGCGTCCAAACCATCAGTCAGAAACCTGACTGATGAAGACTATATGACACTCAAACAGGCATGCCCTTCGGAATACCAAAGGGCGCAATTTGCGTTCAAAGATTCGATGATTCAC
+
BBBBBBAB3AABGGGGGGGGGGGGHHHHHGHFHGGHHHHHHHHGGGEEGHHHHGGHGHHHHHHHGGCHHHHHHGHHHHHHHBFHGHHHHHHHHHGHGHHGGGHGHHHHHHGHHHHHFFHHHHHHHGHHHHHHHHHHHHHGFHHHHHGFHHHHHHHHGHHGGHFGGHHHHGHHHHHHHHHHGGHHHHHEHGHHHHHHHHHHHHHHHGGGGHHHHHGHHHHGGGGGGGHGHHHGHHHHHGGGCGHHGHGGGGGCGGGGGGGGGFFFFFFFAAA>>
@M02197:102:000000000-ALU3V:1:1101:10312:10308 1:N:0:1
TACGTACGAAACTCCTCCGCTTATTGATATGCTTAAGTTCAGCGGGTAGCCCTACCTGATTTGAGGCCAGAGTACAATGTATAGTTGTATGCGTACGACGAAACTTATTACGTCTGCATAATGCTTTTAAGGAGAGCCAACAAAGGCAAACTCCCAAATCCATCTAATTCAGAAACCCGAATAGATGAGTCTACATGACACTCAAACAGGCATGCCCTCCGGAATACCAGAGGGCGCAAGTTGCGTTCAAAGATTCGATGACTCAC
+
BCBBAFADBBBCGGGGGGGGGGCHHHHHGHHHHHHHGHGHHHHGEGGGGHHHHHGHHHHHHHHHGHGGHHFHHHHHHHGHHHHHHHHHHHGHGHGGEGGHGGGGHHHHHHGGGHHGHHHHHHHHHHHHHHHHHHHHHHHGGGHHHHHHHHGHGHHHHFHHHHHHGHHGHHHGHGHHHGGHHGHHGHHHHHHHHHHHHHFHHHHHHHHGHHHHGGGGGGGHHHGHHHGHHHGGGGGGGHHGGFCGGFGGGFGGFGFFFFFFFBBBBB
@M02197:102:000000000-ALU3V:1:1101:17970:10536 1:N:0:1
TACGTACGAAACTCCTCCGTTTATTGATATGCTTAAGTTCAGCGGGTAGTCCTACCTGATTTGAGGTCAAATTGTCATATAGATTGTCCCAAAGGACTGTTTATAAGCAGGTGCTACATTAAAGCACAGACAGTCCACAGCGTAGATAATTATCACACTAATAGACAAGTCTGAACAAGCAACCAGCTAATACATTTAAGGGGAGCAGTTCTAGATAAAAAACCTGCAAAAAATTTTCCCCCACATCCACGCCTTTCCCAACAATAAAGCTGATAAAAGCATGATAATTTAATGACACTCAAACAGGCATGCTCCTCGGAATACCAAGGAGCGCAAGGTGCGTTCAAAGATTCGATGATTCAC
+
CCCCCFCBCCCCGGGGGGGGGGHHHFHHHHHHHGHGHHHHGGHGGGGGGHHHHHGHHHHGHHHHFHHHHHHHHFHHHHGHHHHHHEHHHHHHHHHHHHHHHHHHHHBGHHHGHFHHHHHHHHHHHHHHHGHHEGGGHHH;HGFDDGHHFHHHHGFHHGHFGGHHGHHHFGHHGHHHHHCEHGHFGHHEDGGFHHGGHGHECGGHFGGFHHFHHHFHHGFFCFGDHHGGGFGGFFGFGGGGGBBDEBCCFCEGB1GHEAFHHHHHFHFFHFHGBFHHFHFBHHGHFHFE5HHHHHHFHEEHHHG3HHHFHCFEEE2ACEHHHHHBHHGGE?EGHHHHGGCE4GCFGBFGAFCFFFFFFFBABBB
@M02197:102:000000000-ALU3V:1:1101:19761:10637 1:N:0:1
TACGTACGAAACTCCTCCGCTTATTGATATGCTTAAGTTCAGCGGGTAGTCCTATCTGATCTGAGGTCAAATACAGAGTGTGGTTTAGAGTGGGCCAGTGCGAAACTTATTACGCATTCCACTTAGACATTTAAGACGAGCCAAAGCAAAGCCATGGCAGCGTCCAAACCATCAGTCAGAAACCTGACTGATGAAGACTATATGACACTCAAACAGGCATGCCCTTCGGAATACCAAAGGGCGCAATTTGCGTTCAAAGATTCGATGATTCAC
+
CCC@AFABBBBCGGGGFGGGGGGHCFGHHHGFFHHHGEGHHGHGGGGGGEHHHHHBFGGFFHHGEHHHHFGHHHHHGGHGHFGHGHHHHHFDFHGHGHDGGHHGGGHHHHHGFHFFHGHHHHHHHHHHHHHHGHGFHHHHGGHHHHHHHHHGFHGHGGHGFFGEGFHGEGHHHHHHHHHHFHEHHGHHHHHHHHHHHHHHHHHGHGHGFHHGHGFFEHHGGFGGFFHHHGHHGGGGCFGFCGGGGHGFEA4FGGGGGGGGGFFFFFFB>AA>>
@M02197:102:000000000-ALU3V:1:1101:23505:10619 1:N:0:1
TACGTACGAAACTCCTCCGTTTATTGATATGCTTAAGTTCAGCGGGTATTCCTACCTGATCCGAGGTCAACCTTGGTGCCGCTGGGCGGGCTTGTAGGGGGTTTAGAGGCAGGACGCCGGGGGCTCCCGATGCGAGGCTGATGCTACTGCGCAAAGGAGAGGGCCCTTCGGGTCCGCCACTGGTTTTAGGGGCCTGCCGTGGCAGATCCCCAACGCCGGGCCACGGGGGGCTCGAGGGTTGAAACGACGCTCGGACAGGCATGCCTCCCAGGATACTGGAAGGCGCCATGTGCGTTCAAAGATTCGATGACTCAC
+
CDCCBFCCCCCCGGGGGGGGGGHHHHHHHHHHHHHHHHHHHHHGGGGGHHHHHHHHGHHHHHHGGGGHHHHHHHHGHFHHGGGGGGHGGGGGHG;HHHGGGGGGHHHHHGGGGGHGGGGGGGGG;GGGGGGGGGFFFFFFFFFFFFFFFFFFFFFFFEFFFFFFFFFFFGFFFFFFFFFFFFHHHHFFCFGGGFGGGGHFHHHFGGGFFGFFFGGGFFHFGEEGGGGGGGGFFHHGGHHFGGFFGGGGGFCGGHHFHHHFHGGGGHEGHHHHHHHHHFHGGGGGHHHHGGEF4GGGGGGGGGGFFFFFFFCCCCC
@M02197:102:000000000-ALU3V:1:1101:10833:10652 1:N:0:1
TACGTACGAAACTCCTCCGCTTATTGATATGCTTAAGTTCAGCGGGTAGTCCTACCTGATCTGAGGTCAAATACAGAGTGTGGTTTAGAGTGGGCCAGTGCGAAACTTATTACGCATTCCACTTAGACATTTAAGACGAGCCAAAGCAAAGCCATGGCAGCGTCCAAACCATCAGTCAGAAACCTGACTGATGAAGACTATATGACACTCAAACAGGCATGCCCTTCGGAATACCAAAGGGCGCAATTTGCGTTCAAAGATTCGATGATTCAC
+
AAAAABADA?ADDFFF1FEG00EFFF32AFGHHHFHFAGHGHH?EGECFFHDFGFHBD9BGBEHGFCGHHHHGGGDDGDHGHGHFFG1EFF<FA6GGFCGHGGGGFHGHHFDGF?EEGHBGDGHHHFHFFHGGHGFGFGFGHGFGBGGHHEBGFFHBGCGGHEGGGGDFECHHGGHFFDBHFEGGCHHHHHHHHFCFGDGFHHHGGGEGGEHGGHHFEHFAEFFGGE5FFFHFFFFHEAEBEHF:F2EEGGCFCGGDGEGG>4FDFFD>>3>>
@M02197:102:000000000-ALU3V:1:1101:22865:10692 1:N:0:1
TACGTACGAAACTCCTCCGCTTATTGATATGCTTAAGTTCAGCGGGTAGTCCTACCTGATCTGAGGTCAAATACAGAGTGTGGTTTAGAGTGGGCCAGTGCGAAACTTATTACGCATTCCACTTAGACATTTAAGACGAGCCAAAGCAAAGCCATGGCAGCGTCCAAACCATCAGTCAGAAACCTGACTGATGAAGACTATATGACACTCAAACAGGCATGCCCTTCGGAATACCAAAGGGCGCAATTTGCGTTCAAAGATTCGATGATTCAC
+
BABBBFBBBBABGGGGGGGGGGGFFHGHHGFGDHHGHHGHGBEGGGGGFHFHGHHEHHHHGBGHHGCHHHHHHHHHHHHGGHGGGGHGHHHHGHHHGHHHHGGHGHHHHHHHHGGGGGGHHHHGHHHHHHHHHHHGGGGGGGHHHGGHHHHHHHHHHHGGGHGGGHHGHHHHHHGBHHHHHHHHHHHHHHHHHHHHHHHFFHHHHHHGGHHHGG9HGFFGGGGGEFHGGGGEDFHHFFBGF?HFGGEEGFCGGCFFGGGGCFFD@BFF>AAA>
@M02197:102:000000000-ALU3V:1:1101:20903:10767 1:N:0:1
TACGTACGAAACTCCTCCGCTTATTGATATGCTTAAGTTCAGCGGGTATCCCTACCTGATCCGAGGTCAACCTTAGAAATGGGGTTGTTTTACGGCGTAGCCTCCCGAACACCCTTTAGCGAATAGTTTCCACAACGCTTAGGGGACAGAAGACCCAGCCGGTCGATTTGAGGCACGCGGCGGACCGCGTTGCCCAATACCAAGCGAGGCTTGAGTGGTGAAATGACGCTCGAACAGGCATGCCCCCCGGAATACCAGGGGGCGCAATGTGCGTTCAAAGATTCGATGACTCAC
+
CCDCBFCDDDDCGGGGGGGGGGGHHGHHHHHHHHHHHHHHGHHGGGGGHHHHHHHHHHHHHHHGGGGHHHHHHHHHHHHHHHHGGGGGHHHHHGGGGGGGGHHHHGGGGGGHGGHHHHHHGGGGGHHHHHHHHHHGGGGGGHHHGFGGGHHHHHHHHGHGGGFGGGGGGGGGGGGGGGGGGGGGGGGGGGGGGHGHHHHGGHGGGHHGHHHHHHHHHHHHHHHGGGGGHGFGHHHHHHHHGGGGGFEBHHCGHHCGGGGGGGGHFHHGGGGHGGGGGGGGGGFFFFFFFCBBBA
@M02197:102:000000000-ALU3V:1:1101:14089:10810 1:N:0:1
TACGTACGAAACTCCTCCGCTTATTGATATGCTTAAGTTCAGCGGGTATTCCTACCTGATCCGAGGTAAACCTTGTAAAAAATGGGTTATAGGACCGTGCCGGGGGACCTTTCAACTCCGTGCGTGCTTGAAAAAGCTCGTTGCACCGAGAGTCCCACGGACGCCGTCATTACTTTTGGGACCGGTCGGGGGTGAACCCGGACCTGGATCCAACAACAAGCCAGGCTTGAGAGGTGATAATGACGGTCGATCAGGCATGCCCTTCGGAATACCAAAGGGCGCAATGTGCGTTCAAAGATTCGATGACTCTC
+
>AA11BADAAA@1F1G110AAEGH3332B2222AFF122F2EG?EEGEHBBG22GEGFGGFFEAE/?1@110BFDGGFFGFEHH10BFGB@G9B@A@?@?EEC#E9B@FFHBGHHFHGCAHE?GCECFHHHBFH0CF<C00F<AB0:0:B.C;CGF0.:9;<<;AA09=AHGFF5FFF?>9AB@@@@/B0F@@0AFFA/91B9>1GBB9/FHG>;BA00F/9BFGB2FFB01>2;F2FGFF/?BF#B/110A111AF///A///GF2GAB/011F0A0EAA1BFEE001FFFA3GGA1A113F@11>1111
@M02197:102:000000000-ALU3V:1:1101:20813:11162 1:N:0:1
TACGTACGAAACTCCTCCGCTTATTGATATGCTTAAGTTCAGCGGGTAGTCCTACCTGATCTGAGGTCAAATACAGAGTGTGGTTTAGAGTGGGCCAGTGCGAAACTTATTACGCATTCCACTTAGACATTTAAGACGAGCCAAAGCAAAGCCATGGCAGCGTCCAAACCATCAGTCAGAAACCTGACTGATGAAGACTATATGACACTCAAACAGGCATGCCCTTCGGAATACCAAAGGGCGCAATTTGCGTTCAAAGATTCGATGACTCAC
+
AAAAAFAD11>1F11BGFFGGGGCHH3GHHBGHFHF1GHHFABEEFE/FFFGHBFGHFHHBEFHFFHFFFGG1FDG@G:FFEAGGGFHBG1HGHEGAHHGGHGFEGFGHDHGGGEEEHHFFGHHHHGFDDHFHGDGHGGFCBGGHHFHGGHHGFHHEFFGGGGEGGHBHD<<DGFHFGFFGCCEG@EHDGFHFFHHGF@CHGEBDCF1:FGGGFFBGAEAFEFFGGGEEFFDA99FF&9F:EBA?B2FEAFFGGGFGGECGFCBFBFFBBAA?
@M02197:102:000000000-ALU3V:1:1101:26346:11454 1:N:0:1
TACGTACGAAACTCCTCCGTTTATTGATATGCTTAAGTTCAGCGGGTATCCCTACCTGATCCGAGGTCAAACGTTGAAAAAAGGCTTCATGGACGCCGACGTAGAAGGGAGAGACGCAAATTGTGCTGCGCTCTACCACCAGTACGTTGGCCGCCAATCGCTTTCAGGCGAGTCCTTTACAGGACAAACGCCCAACACCAAGCAGTGCTTGAGGGTACAAAATGACGCTCGAACAGGCATGCCCCATGGAATACCAAGGGGCGCAATGTGCGTTCAAAGATTCGATGACTCAC
+
BCCCBFBCCCCBGGBGGGGGGGHHGHGHHHGGHHHHGHHHGHHGGGGGHGHHHHFHHHHHHEHGGFEHHGHHG8HHHHHHHGFEHHHHHHHHHHGGGGGGGGHHGHHHGHGGGGGGGGCFHHHCFFBGHHGGGHHGHHFGHHGHHGGFHFHHGGGGGGHGGGGFHGGGGHHHFGHGHHHGHHHHGGGFFHGGHGGDFGHHGGHHGHGHHHHHHHHHHEHFGHFGGGGFGGHHHHEGHHHGGGHHHHHHHHHHHHGGDGGGGGHHHHFEAGHGGFGGGGGGGCFFFFFFBBBBB
@M02197:102:000000000-ALU3V:1:1101:7149:11814 1:N:0:1
TACGTACGAAACTCCTCCGCTTATTGATATGCTTAAGTTCAGCGGGTAGTCCTACCTGATCTGAGGTCAAATACAGAGTGTGGTTTAGAGTGGGCCAGTGCGAAACTTATTACGCATTCCACTTAGACATTTAAGACGAGCCAAAGCAAAGCCATGGCAGCGTCCAAACCATCAGTCAGAAACCTGACTGATGAAGACTATATGACACTCAAACAGGCATGCCCTTCGGAATACCAAAGGGCGCAATTTGCGTTCAAAGATTCGATGACTCAC
+
AABBAFADBBBDGGGGGCGGGGGHHHGCHHGHHHGFHHHGFHHGGGGFGGHHHHHHHFFFHHHHHFGFGHHHHHHGHHHFGFEGDHHGHHGHHGGHGHHGHHGEEEHHHHHGHGGGGHHHGHHHHHEHFDDGHHHHHGHFCGHGHHGHGHGGHHHHGHHGGHGEEGHHFHHFHHHFGHFHGHFFHHHHHFHFHGHHHGHHHHGHHFFF5HFFHHHHHFHBFGDFGGHHGHHHGFBGHGGGGGGFDHEE2AF4G5FGGCGGFFFFFFFFA3BAA
@M02197:102:000000000-ALU3V:1:1101:6259:11829 1:N:0:1
TACGTACGAAACTCCTCCGCTTATTGATATGCTTAAGTTCAGCGGGTATTCCTACCTGATCCGAGGTCAACCTGAAAAAATAGATTTAGAGGTGGCCGGGCCCACAAGACCTTACAACTCGACGCGTGCTCCGGAAAGCTCGGTGCGAAGAGGGTCCCATGGACGCCCGTCATTGTCTTTGAGACCAGTTGGCCGCGAGCGGTCCAACGCGGTCCAACACCCGAAACGCCCGCGGTAAGGCAGGGTTTTGGAGGGAGGATAATGACGCTCGAACAGGCATGCCCTTCGGAATGCCAAAGGGCGCAATGTGCGTTCAAAGGTTCGATGACTCAC
+
BBBBAFA@A4>>GGGGCBEEFEEGGDHHCFFHFGHHHHGGHHGGGC0EBFFHHHEHHHFGBFHGGGGGHFHCBE3FGGCEHFEGFDFD4FFBGGGEFE?//E//EEHC+HEG::HGGH:H?GDGG5@CDEHFFG9/<</DGD;<A9<:@-B99DGHHCBBFB(B?9?-A9CABBFBBCFG;CEFFFFFFFFFF:@AAFC@<9AB;@AGGCGFD.<B>/A/@A@/<9BEA#//9B;;HGGFEGEA;CFB0?CC?EF@1FHHGCGGECEGGEFHHDFBGF0AFE//BA02GBE1BG1CAA00GGHFDHGEE0CBBFGFDGE1FFFFFFDD?AAAA
@M02197:102:000000000-ALU3V:1:1101:20682:11837 1:N:0:1
TACGTACGAAACTCCTCCGCTTATTGATATGCTTAAGTTCAGCGGGTAGTCCTACTTGATTTGAGGTCAAAATGCACTGTTTTGAACTAGAACAGGTTTATCTTTGTCTTTAAAAAGCCACCGTTACTAAACATCCGTTTGCGTCACTATCGAAAAGTTCTACAACGATAGCTCAAGCCGCAAAGGTACTTTATTGGTGCTTGTTACATTTCAGCCGAGTCGTGACCTTACTTAAAAAGCCTGACAAACAGCCATGATCCAAAACCCAGACTGCCAACTGTTACATTGGCGGGGTTGAGAAGGTTTGCGACACTCAAACAAGCATGCTCTTAGGAATAACCCAAGAGCGCAAGGTGCGTTCAAAGATTCGATGACTCAC
+
BBCCBFCBBCCCGGGGGGGGGGGHHHHHHHHHHHHHHHHHHHHGGGGGGHHHHHHHHHHHHHHHGHHHHHHHHHHHHGHHHGHCFHHHHHHHHHHHHHHHHHHHHHHHHHHHHDHHGHHHHHGHGGGHHHGHHHFHGGHHGHGGGGGHHHHGHGGGGGHHHHHHHHGGHGGHHHHGHEGHGGHHHHHGGHHHHHHHHHGHHHHHHHHFGGGGGGGEGGGGGHHDFHGFGEGGHGHHGHGHHHHHHHHHGHHFHHHHGGGHF??3HGHHGHGGHHGHHGHHHFHHHGGFGEGGHHHHGHGHHGHGEGHGHHFGEHHGHHHHGHHHHHGHGFGHHHHHHFGHHHFHGGGGHHHHGGGGHGFGGGGFGGGFFFFFFFBBBA@
@M02197:102:000000000-ALU3V:1:1101:21451:11866 1:N:0:1
TACGTACGAAACTCCTCCGCTTATTGATATGCTTAAGTTCAGCGGGTATCCCTACCTGATCCGAGGTCAACCTGAGAAGGAGAGGTTGAGCGGCGCACTCCGAGCGGCCACCGACGCGAGACAAGATGCCACAACGCGAGGGGACGGACGGCGTTGCCGGCGACATTGAGGCGGGCGGCGAGGAGCCGCGGCGCACAACACCCAACCGGGCTGGATTGGTGACAATGAAGCTCGAACAGGCATGCCCCCCGGAATACCAGAGGGCGCAATGTGCGTTCAAAGATTCGATGATTCAC
+
A3AA>@AD3AADGGGGGGGGGGGHHHHHHHHHHHHHHHHHHHHGGGGGHHHHGHHHHHHHHHHGGGGHHHGA;FFE3FB1GFCE1G<CG@@EEGGGGE7FHG?//<C?@D;@<C-@GG9@DAGBG900CFF<@@A@C?GA?--:-9-AB?B??-#@;F;>-B;B/.9FB/B.@-#---?B#;-9-=#AA.;#0;#C9/DFFAD:#;:#6<0DCC/#DBD9FGF7C.<:#/0F<1FGF@$C09/2/GGE?CFHGF1BBGE0GGGGEEACGA0A0111F3BGF1A1CC33@@3AAAAA
@M02197:102:000000000-ALU3V:1:1101:22295:11899 1:N:0:1
TACGTACGAAACTCCTCCGCTTATTGATATGCTTAAGTTCAGCGGGTAGTCCTACCTGATCTGAGGTCAAATCAAGAGTGCATTGACTGCGGTTTAGAGTGCGGACGGAGACAACTGATGTTTCGTCACACTAAGGCATTTAAGGAAGGCCAGAGGCGATCCCAAAGCTCAATGACGGTCAAGAAACCGCCAGAGAGAAGGTCTAATGACACTCAGACAGGCATACCCTTCGGAATACCAAAGGGTGCAAGGTGCGTTCAAAGATTCGATGATTCAC
+
CCCDCFCCDDDDGGGGGGGGGGGHHHHHHHHHHHHHHHHHHHHGGGGGGHHHHHHHHHHHHHHHHGHHHHHHHHHHHGGHHHHHHHHHHHGHGGGHHHHGHHGHHGHHHHHGHHHHHHHHHHHHHHGHHHHHHHHHHHHHHHHHHHGHGHHHHHGGGGHHGGHHHHHHHHHHHHHHHHHGHHHGGGGGHGHHHHGGHHHHHHGGHGHHHHGHGGHHHHHHHHHFGGGGGGHHFHHHHHHHHHGHHHHHHGGGGGHGGGGGGGGGGFFFFFFFACCCB
@M02197:102:000000000-ALU3V:1:1101:14332:11907 1:N:0:1
TACGTACGAAACTCCTCCGCTTATTGATATGCTTAAGTTCAGCGGGTAGTCCTACTTGATTTGAGGTCAAAATGCACTGTTTTGAACTAGAACAGGTTTATCTTTGTCTTTAAAAAGCCACCGTTACTAAACATCCGTTTGCGTCACTATCGAAAAGTTCTACAACGATAGCTCAAGCCGCAAAGGTACTTTATTGGTGCTTGTTACATTTCAGCCGAGTCGTGACCTTACTTAAAAAGCCTGACAAACAGCCATGATCCAAAACCCAGACTGCCTATTGTTACATTGGCGGGGTTGAGAAGGTTTGCGACACTCAAACAAGCATGCTCTTAGGAATAACCCAAGAGCGCAAGGTGCGTTCAAAGATTCGATGATTCAC
+
ABBBAFBBAABBGGGFGGGGGCEHHHHHHHHGHHHHHHHHHCFGGGEGGHHHHHHHGHHHHHHFGHHHFFGHHHHHHHHHHHHHGHHGHHHHHHHGGGHHHHHHHHHGHHHHGGGHGGHHHHGHGGGHHGHHHHGFFFHHCGGDGGGHHEFGEFFGGFGHHHHFGHFGHGGGHHHHHHGGHHHGHGG;FGHHFGHHHHHHGHHHHHHHGFGGFFGGGGGFFGGGGGHHGGHGFHHHHHHHHHHHHHHHGHHFEHHGB2GFFGFBGHFHHGCGHGHHHFFFHHHHHGGGCCGGHHFGHHHHHGHGGGHGHGFGF5HHHGFHHHHHHHHFHHHHBHHHHGGHHHHHGGGGGHFGGGGGHFGGGGGGGGGFFFFFFFCCAAA
@M02197:102:000000000-ALU3V:1:1101:28591:11898 1:N:0:1
TACGTACGAAACTCCTCCGCTTATTGATATGCTTAAGTTCAGCGGGTAGTCCTACCTGATCTGAGGTCAAATACAGAGTGTGGTTTAGAGTGGGCCAGTGCGAAACTTATTACGCATTCCACTTAGACATTTAAGACGAGCCAAAGCAAAGCCATGGCAGCGTCCAAACCATCAGTCAGAAACCTGACTGATGAAGACTATATGACACTCAAACAGGCATGCCCTTCGGAATACCAAAGGGCGCAATTTGCGTTCAAAGATTCGATGACTCAC
+
CCCCCFCCCCBCGGFGGGGGGGGHHHHHFHGHHHHHHHHHHHGGGGGGG<GG;9GFEFBHHHGGHGFGHHHHHHHHHGGHHF8GFHHHHGHHEEFHGHHHHFFHFEHHHGHHFGCFGGHHDGHGF87FGHGHHHFHGGCGGCGGHGHFHHHHGFHHHFEFEGFEFFFHHGHHGGF2HHHGHHHF@GDFGEFFHFG2DGDFCHHHGGGGGFFFGFGGGEB0ABFFGFGGDHHFG0HFHGGFFEF9D1CE0CGC1EBGFGGGGCFDFDFFA1>AA
@M02197:102:000000000-ALU3V:1:1101:18850:11942 1:N:0:1
TACGTACGAAACTCCTCCGCTTATTGATATGCTTAAGTTCAGCGGGTATTCCTACCTGATCCGAGGTCAACCTTGTAAAAATGGGTTATAGGACCGTGCCGGGGGACCTTTCAACTCCGTGCGTGCTTAAAAAGCTCGTTGCACCGAGAGTCCCACGGACGCCGTCATTACTTTTGGGACCGGTCGGGGGTGAACCCGGACCTAGATCCAACAACAAGCCAGGCTTGAGAGGTGATAATGACGCTCGAACAGGCATGCCCTTCGGAATACCAAAGGGCGCAATGTGCGTTCAAAGATGCGATGATTCAC
+
AAAAAFADA?1AAEGDG1EEGGEFBGDGFHH22DGFGHHHHHHGEGAGFHFFFH1FHHHHEHFFEEGHGFGFHFGFF@FFFGGHF0FFFGEGHHFGEHEGGCFEC?FFGHHHE9>:BGGECB/FCFFFGFFGG?GHHGGGGCFHFGCCCG;GHHHE@DA@GGG@GHGCBFCFBG1C@DF<9@C@/;@?@GBFEFFFEFB@@4F9CGFGFGBFFGEEFFFFFFEGAFEEAGCHHHFGHHFFFB9GFAD5B35CFHHGGGEEA2CGFED5ABCHG2E?GGGHGBEEECGFE5BBFAA2FAF@D5BFABAAA
@M02197:102:000000000-ALU3V:1:1101:9122:11980 1:N:0:1
TACGTACGAAACTCCTCCGCTTATTGATATGCTTAAGTTCAGCGGGTATTCCTACCTGATCCGAGGTCAACCTTGTAAAAATGGGTTATAGGACCGTGCCGGGGGACCTTTCGACTCCGTGCGTGCTTGAAAAGCTCGTTGCACCGAGAGTCCCACGGACGCCGTCATTACTTTTGGGACCGGTCGGGGGTGAACCCGGACCTGGGTCCAACAACAAGCCAGGCTTGAGAGGTGATAATGACGCTCGAACAGGCATGCCCTTCGGAATACCAAAGGGCGCAATGTGCGTTCAAAGATTCGATGATTCAC
+
AABB>FADAAADGGGGGGGGGGGHHHHHGHGHHHHGHHHHHGHGGGGGHGGHHHHGHHHGFEHFGGGGHHFGHHHHHHHHEHHHHGGHHGHEGEGCGHGEE?AEFGGGHHDGDGFABFGFFGGEDGGHGFHHF0GHHGGGEGGHHGGGFCGFHHHGCAABGGGHFGF11DFHFHHGA<A@AB>D?BGFHFHGFFFFFFEGCGEEAG?BEF2HGB;FCFGHHGHBHGFE9EEHHFHFHFEBFEEEAEBFDHG3FFGAEGGEDFEFGHFGHHHGFEEF?CHFFHGGGGHGGGGFGFGGGFFFFFFFBAAA3
@M02197:102:000000000-ALU3V:1:1101:9139:11989 1:N:0:1
TACGTACGAAACTCCTCCGCTTATTGATATGCTTAAGTTCAGCGGGTATTCCTACCTGATCCGAGGTCAACCTTGTAAAAATGGGTTATAGGACCGTGCCGGGGGACCTTTCGACTCCGTGCGTGCTTGAAAAGCTCGTTGCACCGAGAGTCCCACGGACGCCGTCATTACTTTTGGGACCGGTCGGGGGTGAACCCGGAGCTGGGTCCAACAACAAGCCAGGCTTGAGAGGTGATAATGACGCTCGAACAGGCATGCCCTTCGGAATACCAAAGGGCGCAATGTGCGTTCAAAGATTCGATGATTCAC
+
BBBBAFBBAAABGGGGGGGCCFGHGHHHHHHHHHGGHHGHHFHGGGGGHGHHHHHHHHHHHHHGGGGHHHHHHFEBBGHHHGHHHHGH:HE3FGGCGHGHGGGGG?CDHHHHGGGGGFFHED?/>EFFHFHHHEHHHGGGHGBFHGFFDGBGGHHHG?BGGFGHHHHFGGGGHGDHFFFF//B@=F?FHHHCFEBEDB=F#HHGFFHFFFGFFFGFFFFFFEHFFHHHHHHHHHGFHGFGEGGFGEHHFFHGHFHGF?GEEDHFHFHHGFCHFEE2A2HHHHGE?EAGGGGGGGGGGFFFFFFFBBBBB
@M02197:102:000000000-ALU3V:1:1101:11351:11974 1:N:0:1
TACGTACGAAACTCCTCCGCTTATTGATATGCTTAAGTTCAGCGGGTAGTCCTACCTGATCTGAGGTCAAATACAGAGTGTGGTTTAGAGTGGGCCAGTGCGAAACTTATTACGCATTCCACTTAGACATTTAAGACGAGCCAAAGCAAAGCCATGGCAGCGTCCAAACCATCAGTCAGAAACCTGACTGATGAAGACTATATGACACTCAAACAGGCATGCCCTTCGGAATACCAAAGGGCGCAATTTGCGTTCAAAGATTCGATGATTCAC
+
A3>AAFBBBBBBFFGGGGEEGCEHHHHHHHHHGDGCGGHGHHFGGGGGGGHHHHHFHHHHHHHHHHHHHGHHHHHHEHHGHHGHGHHHGHFHGHGGDGHHHGGHHHHHGHHHHFHGDEHFHHHGHHHHFHH6GHGGHGG?FGHHHHHHGFHHHHHHEHFGGGFDGHFHHGGFHGEHGGGHGHFHHFHEFHFGHFFHGGHFGHHGFGGFFHGFGFFFHGGGFGFGFGHFH<GF9HHHHFFF?EBHHHEEEE44GFFGGGEFGF4FFBFFAA3A>
@M02197:102:000000000-ALU3V:1:1101:28695:12035 1:N:0:1
TACGTACGAAACTCCTCCTCTTATTGATATGCTTAAGTTCAGCGGGTAGTCCTACCTGATCTGAGGTCAAATACAGAGTGTGGTTTAGAGTGGGCCAGTGCGAAACTTATTACGCATTCCACTTAGACATTTAAGACGAGCCAAAGCAAAGCCATGGCAGCGTCCAAACCATCAGTCAGAAACCTGACTGATGAAGACTATATGACACTCAAACAGGCATGCCCTTCGGAATACCAAAGGGCGCAATTTGCGTTCAAAGATTCGATGATTCAC
+
BBBBBFCCBBBCGGGGGGGGGGHHHHHHHHGHHHHHHHHHHHHGGGGGGHHHGFFHHHGHHHHHGGHHHHHHHGHHHHHHHHGGGHHFFFFHGHGHGGFGHGGGGGHHHHHHHGGGHGHFHHHHHHHHHHHHHHHHHHHGHHHHHHHHHHHHFHHHHGGGEFFGDHHHHHHHHHHFHHHHHHHGHGHHHHHHHHHGGHHHHHHHHHHHHHHHFFHGBFFFGGGGGGGGGHHHHH9GHFFGG:GGFHGFGGHFGGGGGGGGGFFFFFFFAABAA
@M02197:102:000000000-ALU3V:1:1101:24737:12203 1:N:0:1
TACGTACGAAACTCCTCCGCTTATTGATATGCTTAAGTTCAGCGGGTAGTCCTACCTGATCTGAGGTCAAATACAGAGTGTGGTTTAGAGTGGGCCAGTGCGAAACTTATTACGCATTCCACTTAGACATTTAAGACGAGCCAAAGCAAAGCCATGGCAGCGTCCAAACCATCAGTCAGAAACCTGACTGATGAAGACTATATGACACTCAAACAGGCATGCCCTTCGGAATACCAAAGGGCGCAATTTGCGTTCAAAGATTCGATGACTCAC
+
CCCCCFCCCCCCGGGGGGGGGGGHHHHHHHHHHHHHHHHHHHHGGGGGGHHHHHHHHHHHHHHHHHHHHHHHHHHHHHHHHHGHGHHHHHHHHHGHGHHHHGHGGGHHHHHHHHGHHGHHHHHHHHHHHHHHHHHHHHHHHHHHHHHHHHHHGHHHGHHGGGHGGHHHHHHHHHHHHHHHHHHHHHHHHHHHHHHHHHHHHHHHHGGGHHHGHHHHHHHGGGGGGGHHHHHHGHHHHGGGGGHGHHGGGGGCFGGGGGGGGFFFFFFFA3BBA
@M02197:102:000000000-ALU3V:1:1101:4468:12262 1:N:0:1
TACGTACGAAACTCCTCCGCTTATTGATATGCTTAAGTTCAGCGGGTAGTCCTACCTGATCTGAGGTCAAATACAGAGTGTGGTTTAGAGTGGGCCAGTGCGAAACTTATTACGCATTCCACTTAGACATTTAAGACGAGCCAAAGCAAAGCCATGGCAGCGTCCAAACCATCAGTCAGAAACCTGACTGATGAAGACTATATGACACTCAAACAGGCATGCCCTTCGGAATACCAAAGGGCGCAATTTGCGTTCAAAGATTCGATGACTCAC
+
AAAAAFA1A11>FGFGGGGGGGGHDFHHFHBGHHHHHGFGDFFAE?EEAGHFFGHHHHHFHFHHHGFHGHFHFGFGFHFFHFGBFHHHHECC<CAGGEFBFF=1>FEEGBGGGFE?FEFHHFGH2GFGFD5FHHFFG?CF?CHHFFFGFGHHHHGF?FFEGCFEECGFG5DEFHDGHGGFFGG6CDD:GHGGHFHF2;CEFFFHGGGFFEHHGGGHHHFFGE?BFBFA:HHGFGDHHGGFE9GHHHECGGHGG3GGGFEF1FFFFFBFAAAAA
@M02197:102:000000000-ALU3V:1:1101:18450:12273 1:N:0:1
TACGTACGAAACTCCTCCGCTTATTGATATGCTTAAGTTCAGCGGGTAGTCCTACCTGATCTGAGGTCAAATACAGAGTGTGGTTTAGAGTGGGCCAGTGCGAAACTTATTACGCATTCCACTTAGACATTTAAGACGAGCCAAAGCAAAGCCATGGCAGCGTCCAAACCATCAGTCAGAAACCTGACTGATTAAGACTATATGACACTCAAACAGGCATGCCCTTCGGAATACCAAAGGGCGCAATTTGCGTTCAAAGATTCGATGAT
+
BBBBAFABBBBBGGGGGFGGGGEHHHHGHGHHHHHHHFHFBGHGGGGGGHGHHGGHHHHHHHHHHGHHHHHFHHHHHGGHGHHHGHHGHHHHGHGHEHAGFFGEGGHGHHHGHHGHHHHHHHHHHHHGHHHHHHHGHHHHHHHHHHHHHHHHHHHHHHGGGGHGGGHHHGHHHHHHHHHGHGHHHGHHHHHGHHHHHHHHHHHHHFHGGHHHHHGGHHGFGGGGFGHHFGHFGHHHHGFGGGHHFGGGGGGGFFCGGFBFFFFFABBBB
@M02197:102:000000000-ALU3V:1:1101:17517:12264 1:N:0:1
TACGTACGAAACTCCTCCGCTTATTGATATGCTTAAGTTCAGCGGGTATCCCTACCTGATCCGAGGTCAAGAGTGTAAAAATGTACTTTTGGACGTCGTCGTTCCGAGTGCAAAGCGCGAGATGTACTGCGCTCCGAAATCAATACGCCGGCTGCCAATTGTTTTGAGGCGAGTCTGCGCGCAGAGGCGAGACAAACACCCAACACCAAGCAAAGCTTGAAGGTACAAATGACGCTCGAACAGGCATGCCCCATGGAATACCAAGGGGCGCAATGTGCGTTCAAAGATTCGATGATTCAC
+
A?AAAF>AAAA@EG1G1GEG?E0FBGBFGFGHHFFHFHFHGHCG?/EEGGHHHHFHHHBGGEG?EEGHHHHGG1FGGHHFHHDGFFFGHHHEHHGEEE/FEGFFEGGG/FDGFHGHCGGGGGFGFE@FBFGG7GGFCC?CGFGFGHACCGC?D@FHHGHHGGGCGGEG/FHGG/CFGFGGEGHGFEAGEDHHHFFFFF?HGEEFFGFHHGHGHFHFHFHHFGG;FEFHF?DFEEF9?BHBHFGFEEEEEF3DF555BHFHCHFHEEEEA5BAD22GGHGDDEADE?GGFFFFFBFA3?AA
@M02197:102:000000000-ALU3V:1:1101:23563:12285 1:N:0:1
TACGTACGAAACTCCTCCGCTTATTGATATGCTTAAGTTCAGTGGGTATTCCTACCTGATCCGAGGTCAACCTTGGTGCCGCCGGAGCGGACTTGTGGGGGGTTTAGAGGCAGGACGCCGAGGGATCCCAATGCGAGGCTGATGCTACTGCGCAAAGGAGAGGGCCTTCGGGTCCGCCACTGGTTTTAGGGGCCTGCCGTGGCAGATCCCCAACGCCGGGCCACGGGGGCTCGAGGGTTGAAACGACGCTCGGACAGGCATGCCTCCCAGGATACTGGAAGGCGCCATGTGCGTTCAAAGATTCGATGACTCAC
+
BBBCAFCBCBBCGGGGGGGGGGGHHHGHHHHHHHHHHHHHHHEHGGEHHHHHHHHHHHHHHHHGGGGHHHHHHHHHHGHHGGGGGGGGGFGGGGH<HGGGGGGGGGGGGGGGGGGGGG:FFFFFFFFFFFFFFFFFFFFFFFFFFFFFFFFFFFFFFFFFGFFDGFFFFFFFFGFFGFDFHGGHFHFHGGGGGGGGGGGCCHHHFFFFGHGGFGFGGHHGGGEGGGFGGGGGHGGHHHGHGGGGFGGGGGGGHHGHHHGHGGGGHGHGHHHHHHHHHHGGGGGHHHHGGGGGGGGGGGG?GFFFFFFFFBBBBB
@M02197:102:000000000-ALU3V:1:1101:24824:12469 1:N:0:1
TACGTACGAAACTCCTCCGCTTATTGATATGCTTAAGTTCAGCGGGTATCCCTACCTGATCCGAGGTCAAGAGTGTAAAAATGTACTTTTGGACGTCGTCGTTCTGAGTGCAAAGCGCGAGATGTACTGCGCTCCGAGATCAATACGCCGGCTGCCAATTGTTTTGAGGCGAGTCTACGCGCAGAGGCGAGACAAACACCCAACACCAAGCAAGGCTTGAAGGTACAAATGACGCTCGAACAGGCATGCCCGCCAGAATACTAGCGGGCGCAATGTGCGTTCAAAGATTCGATGACTCAC
+
CCCBCFBBBCCCGGGGGG?EGGGHHHGHHHHGFHHFHHHHHGGGGGEEHHHHHHHHHHHFHHHGGGGHHHHHHGHHHHGHHHHBGHHHH;HGHHGGGGCFGGGHGHHGHHHFHHHGGGGBCBFFHHHGBHGGGGGDFGCGHCHHHHHGFCCCGGGHHHHHHHHHHFCFFEGGGBFGGGGGGFFFFFFGBFBHHHFFFFGGGFF?7FEFHFFGFFGHHFGFGFFGFFFFFB1?/GFGGHFFHHHHHFGGGGGHGHHHHHHGECFCECFEGHGHHGGGGHGGGGGGGGGGFFFFFFFBBAAB
@M02197:102:000000000-ALU3V:1:1101:14385:12547 1:N:0:1
TACGTACGAAACTCCTCCGCTTATTGATATGCTTAAGTTCAGCGGGTAGTCCTACCTGATCTGAGGTCAAATACAGAGTGTGGTTTAGAGTGGGCCAGTGCGAAACTTATTACGCATTCCACTTAGACATTTAAGACGAGCCAAAGCAAAGCCATGGCAGCGTCCAAACCATCAGTCAGAAACCTGACTGATGAAGACTATATGACACTCAAACAGGCATGCCCTTCGGAATACCAAAGGGCGCAATTTGCGTTCAAAGATTCGATGATTCAC
+
CCCCBFCCCCBCGGGGGGGGGGGHHHHHHHHHHHHHGGHHHHHGGGGGGHHHHHHHHHGHHHHHHHHHHHHHHHHHHHHHHHGGGHHHHHHHHHGHGHHHHGHHHGHHHHHHHGGGGHHHHHHHHHHHHHHHHHHHHHHHGHHHHHHHHHHHHHHHHGHGEGGFGGEHHHHHHHHGHHHHHHHHHGHHHHHHHHHHHHHHHHHHHGHGGHHHHHGHHHHGGGGGGFHHHHGHHHHHHGGGGGHHGHGGGGHGFGGGGGGGGFFFFFFFAAAA>
@M02197:102:000000000-ALU3V:1:1101:9122:12728 1:N:0:1
TACGTACGAAACTCCTCCGCTTATTGATATGCTTAAGTTCAGCGGGTATCCCTACCTGATCCGAGGTCAAAGACGGTAATGTTGCTTCGTGGATGCGGGCCACGCCCCCTCGCAGACGCAATTGTGCTGCGCGAGAGGAGGCAAAGACCGCTGCCAATGAATTTGGGGCGAGTCCGCGCGCAGAGGCGGGACAGACGCCCAACACCAAGCAGAGCTTGAGGGTGTAGATGACGCTCGAACAGGCATGCCCCACGGAATACCGAGGGGCGCAATGTGCGTTCAAAGATTCGATGATTCAC
+
CCCCCFCCCCBBGGGGGGGGGGGHHHHHHHHHHHHHHHHHHHHGGGGGHHHHHHHHHHHHHHHGGGGHHHFHHGGGGGGFHFHHHHHHGFFFFGHHGGGGGGEGGFFGGGGGGCDFHGGFGGHFGFFGHFGGGCFFGGHDGGGFFFHGHGGGHGHHHGHHGGGGGGFAGFFF=FGFFGGGGHGGGGGHHHHFGGEGGGEHFEFBGH;HGGHHFGFBFHHGHH<HHHH81?GFGHH:HHHHHHHH;GGGGGGHHHHHGHGGGGHEGE2GHGFHE?GGHGFGGGGGGGGFFFFFFFBBBBB
@M02197:102:000000000-ALU3V:1:1101:27178:12773 1:N:0:1
TACGTACGAAACTCCTCCGCTTATTGATATGCTTAAGTTCAGCGGGTATCCCTACCTGATCCGAGGTCAACCTTAGAAATGGGGTTGTTTTACGGCGTAGCCTCCCGAACACCCTTTAGCGAATAGTTTCCACAACGCTTAGGGGACAGAAGACCCAGCCGGTCGATTTGAGGCACGCGGCGGACCGCGTTGCCCAATACCAAGCGAGGCTTGAGTGGTGAAATGACGCTCGAACAGGCATGCCCCCCGGAATACCAGGGGGCGCAATGTGCGTTCAAAGATTCGATGACTCAC
+
BBAABFCBBCCCGGGGGGGGGGGHHHGHHHHHHHHHHHHGHHHGGGEGGHHHHHHHHHHHHHHGGGGHHHHHHHHHHHHHHHHGGGGGHHHGHGGGGGGGGHHHHGGGGGGHGGHHHHHHGGGGGHHHHHHHHHHGGGGGGFHHGFGGFHHGHHHHHHHGGGGGGGGGGFFFFEGGGGGGGFAFGGGGGGGGGGHHHHFGGHGGFHHGHHHHHHHHHHHHHGGGGGFGHFGHHHHHGGHHGGGGGGGHHHHHHHHGGGGGGGGHHHFGFGGHGGGGGGGGGGFFFFFFFCACCC
@M02197:102:000000000-ALU3V:1:1101:26695:12900 1:N:0:1
TACGTACGAAACTCCTCCGCTTATTGATATGCTTAAGTTCAGCGGGTATTCCTACCTGATCCGAGGTCAACCTGAGAAATAAAAAAGGTTAGACCGGCCCGACGAGACCTTGCAACTCCCCGCGTGCCTCGAAAGACTCGTTGCGAAGAGGGTCCCACGGACGCCGTCATTGTCTTTGAGACCAGTTGCGGGCGAACCACAACGCGGTCCAACACCCAACCCGAAGGTTGGAGAGAGGATAATGACGCTCGAACAGGCATGCCCACCGGAATACCAGTGGGCGCAATGTGCGTTCAAAGATTCGATGATTCAC
+
CDDDCFDCCCCCGGGGGGGGGGGHHHHHHHHHHHHHHHHHHHHGGGGGGHHHGHHHHHHHHHGGGGGHHHHHHHHHHHHHHHHHHGGGHHHFHHHGCEGGGGGGGGGGGHHGHHHHHHHHGGGGGGGGHHFGHGGGHHHGGGHGGGGGGHHFFGGGGGGGGGGGGHFHHHFFHHHHHHGHGHGHGGFGGGGGGHFGGGGGGGGGGHHHHHFFFEGGFFGGGHHHHGHHFHHHHBH;HHHHHHGGGGGGHGHHHHHHHHHGGGGGGGHHHHFHHGHHGGGGGGHHHHGGGGGGFGGFGGGGGFFFFFFFBBBBB
@M02197:102:000000000-ALU3V:1:1101:9746:12929 1:N:0:1
TACGTACGAAACTCCTCCGCTTATTGATATGCTTAAGTTCAGCGGGTAGCCCTACCTGATTTGAGGCCAGAGTACAATGTATAGTTGTATGCGTACGACGAAACTTATTACGTCTGCATAATGCTTTTAAGGAGAGCCAACAAAGGCAAACTCCCAAATCCATCTAATTCAGAAACCCGAATAGATGAGTCTACATGACACTCAAACAGGCATGCCCTCCGGAATACCAGAGGGCGCAAGTTGCGTTCAAAGATTCGATGATTCAC
+
BCCCAFCCABCCGGGGGGGGGGGHHHHHHHHHHHHHHHHHHHHGGGGGGHHHHHGHHHHHHHGHGHGGHHHHHHHHHHHHHHHHHHHGGHHHGGGGGHGHHHHGHHHHHHHHHHHGHGHHHHHHHHHHHHHHHHHGHHHHHHHGHHHHHHHHHHHHHHGHHHHHHHHHHHHHGHHHHHHGEGHHHHHHHHHHHHHHHGGHHHHHHHHHHGHGGGGGGGFFGFHFHHFGHHGGGGGHHHHGGGGHGGGGGGGGGB4FFFFFFCCBCC
@M02197:102:000000000-ALU3V:1:1101:18418:12984 1:N:0:1
TACGTACGAAACTCCTCCGCTTATTGATATGCTTAAGTTCAGCGGGTAGTCCTACCTGATCTGAGGTCAAATACAGAGTGTGGTTTAGAGTGGGCCAGTGCGAAACTTATTACGCATTCCACTTAGACATTTAAGACGAGCCAAAGCAAAGCCATGGCAGCGTCCAAACCATCAGTCAGAAACCTGACTGATGAAGACTATATGACACTCAAACAGGCATGCCCTTCGGAATACCAAAGGGCGCAATTTGCGTTCAAAGATTCGATGATTCAC
+
AAAA3CADBAA@GGGGGGGGGG?GGGFB5GFGHHHGFHBGBF5EEE0BFBFDCEHAGHGHFFG:FEB2FDF58GHGDG<CBFABDGBFFHDDGFGFEEGF3E<EEGHGEGFH?F<?AHGFGHHHHHFBF5BGHHHHFGGCB@GFFCFHHF0GB4FFBF3C4BBFAAFGCGECGHH<FGHHHHGHHFHGDGFCFGFBC5D@CGHHHHHFGGGHHHHHGFHGFGEGGFHHHHHHHHHH:GEEGGHHHF2CGGHFGGFGBGGGGFFFFFFFBBBBB
@M02197:102:000000000-ALU3V:1:1101:15049:13023 1:N:0:1
TACGTACGAAACTCCTCCGCTTATTGATATGCTTAAGTTCAGCGGGTAGTCCTACCTGATCTGAGGTCAAATACAGAGTGTGGTTTAGAGTGGGCCAGTGCGAAACTTATTACGCATTCCACTTAGACATTTAAGACGAGCCAAAGCAAAGCCATGGCAGCGTCCAAACCATCAGTCAGAAACCTGACTGATGAAGACTATATGACACTCAAACAGGCATGCCCTTCGGAATACCAAAGGGCGCAATTTGCGTTCAAAGATTCGATGATTCAC
+
CCCCBFBCCBBCGGGGGGGGGGGHHHGHHHHHHHHHHHHHHHHGGGGGGHHHHHHHHHHHHHHHHHHHHHHHHHHHGHHHHHHHFHHHHHGHGHGHGHHHHGHHGGHHHHHHHHHHHGHHHHHHHHHHHHHHHHGHGHHHHHHHHHHHHHHHHHHHHHHGGHHGGHHHHHHHHHHGHHHHHHHHHHHHHHHHHHHHHHHGHHHGGFGGHHGHHHHHHHHGGGFGGGGHHHHHHHHHHGGGGFGGGHCGGGHGGGGGGGGGGFFFFFFF>AA>>
@M02197:102:000000000-ALU3V:1:1101:17618:13061 1:N:0:1
TACGTACGAAACTCCTCCGCTTATGATATGCTTAAGTTCAGCGGGTAGTCCTACCTGATCTGAGGTCAAATCAAGAGTGCATTGACTGCGGTTTAGAGTGCAGACGGAGACAACTGATGTTTCGTCACACTAAGGCATTTAAGGAAGGCCAGAGGCGATCCCAAAGCTCAATGACGGTCGAGAAACCTCCAGAGAGAAGGTCTAATGACACTCAGACAGGCATACCCTTCGGAATACCAAAGGGTGCAAGGTGCGTTCAAAGATTCGATGATTCAC
+
CCCCCFC@BBCCGGGGGGGGGGGHHHHHHHHHHCHHHHHHHHGGGEFGHHGHHHHHFHHHHHGHGHHHHHHHHHHHHHHHHHHHHHHHHHGHHHHHHHHHGGHHHGHHHGGHHHHHHHFHHHHGHHHGHHHHHHHHHGHHHHHHHHHHHHGHHHGGGHHGGHHHHHHHHHGHHHGGGHGHHHHGHHHHGGHGHHHHGHHHHGHHHHHHHHHHHHHHGHHHHHHGGGGGFGHHHHHHHHHHHFGHHGHHHGGGGHGFGGGFGECGFFFFFFFCBBCC
@M02197:102:000000000-ALU3V:1:1101:4167:13005 1:N:0:1
TACGTACGAAACTCCTCCGCTTATTGATATGCTTAAGTTCAGCGGGTAGTCCTACTTGATTTGAGGTCAAAATGCACTGTTTTGAACTAGAACAGGTTTATTTGTGTTTTAAAAAGCCACCGTTACTAAACATCCGTTTGCGTCACTATCGAAACGTTCTACAACGATAGCTCAAGCCGCAAAGGTACTTTATTGGTGCTTGTTACATTTCAGCCGAGTCGCGGCCTTACTTAAAAAGCCTGACAAACAGCCATGATCCAAAACCCAGACGGCCAGCTGTTACATTGGCGGGGTTGAGAAGGTTTGCGACACTCAAACAAGCATGCTCTTAGGAATAACCCAAGAGCGCAAGGTGCGTTCAAAGATTCGATGATTCAC
+
BBBABFBD?AA@BGBFGGEC?EFHHH5GBFGHHHHGHFGFGGHDGGGGFHGHHHHGHHGFHHGHGFHHHG5FHHHHHHHHHHHHGGHHHHHHHGHHEDGHHHHHFFGHHHHGHHGGFHHGHGHGGGHHHHHHHFHGGHBEFGGGGGHDGFGEHGGGHHHGHHBDFGGHGBFFBGHBGGGGGGCC0FCGGHGGHBGGCFHFHHGGFGB#FFCCAFF?@BEFC@BCHGDGFGFFFFEFBFFHGFFHGF@GHHFHHHFGB?FEC??GCEGE/EHGFHG0F4G?44EHEEGEECGHGHGGBHHFFFGEGHEE5DA1ACHFBGGFBHFFHHHHHHHHGFB2FECHHGHGEECFGGHGEECFGGFGFGFGGGFFF55B5AAA>3
@M02197:102:000000000-ALU3V:1:1101:3760:13086 1:N:0:1
TACGTACGAAACTCCTCCGCTTATTGATATGCTTAAGTTCAGCGGGTAGTCCTACCTGATCTGAGGTCAAATACAGAGTGTGGTTTAGAGTGGGCCAGTGCGAAACTTATTACGCATTCCACTTAGACATTTAAGACGAGCCAAAGCAAAGCCATGGCAGCGTCCAAACCATCAGTCAGAAACCTGACTGATGAAGACTATATGACACTCAAGCAGGCATGCCCTTCGGAATACCAAAGGGCGCAATTTGCGTTCAAAGATTCGATGATTCAC
+
>ABA3CA@A4>AGGGGGGGF?EGHFGBHHFFHHHHGGHHGFGFGGFGGEFEFHHHHFBFGHFEH7HGBFGHHHGEHGFGDDFDGEFHFCGFHGHGCEGHHHGGCEEHFHHHF<3EEEGHHFHHHHHHGBGHGFGDGHFG1FFHHHHHHHFGGHHHFGAG?CHHFEGFBGD<CGF3HHEHHEHGHGBGHGBGB:CFDFGHHCGHGHHHFFBFF#GFBB1FFFFFGEFFGEFF59FHHHE;B?A9HGF2ECAHED5BEBGEFBBC5FFFDA>3>3
@M02197:102:000000000-ALU3V:1:1101:14422:13110 1:N:0:1
TACGTACGAAACTCCTCCGCTTATTGATATGCTTAAGTTCAGCGGGTAGTCCTACCTGATCTGAGGTCAAATACAGAGTGTGGTTTAGAGTGGGCCAGTGCGAAACTTATTACGCATTCCACTTAGACATTTAAGACGAGCCAAAGCAAAGCCATGGCAGCGTCCAAACCATCAGTCAGAAACCTGACTGATGAAGACTATATGACACTCAAACAGGCATGCTCTTCGGAATACCAAAGGGCGCAATTTGCGTTCAAAGATTCGATGACTCAC
+
BBBAAFADBBBBGGGGGGGGGGGHHHHHHHHHGGHHHHHHGHHGGGGGGHGHHHHHHHHHHHHHGGHHHHHHHHHFGHGHHFGHGHHHHHHHGHGHGGFHGFHGGGHHGHHHHGHHGGHHHHHGEHHHHHHHHHHHGHGGFGHGHGHHFHHGHHHHFGHGGGGGGGFHHHFHBGFGHHHHHHHHFHHHHHHHHHFHHHHHHHHHHHHGHHHHHHGHHHHHHGACGDGHHHHHEGHHHGFGGGGHHHC?GGHGGGGGGGGGGFFFFFFFBBBBB
@M02197:102:000000000-ALU3V:1:1101:12679:13283 1:N:0:1
TACGTACGAAACTCCTCCGCTTATTGATATGCTTAAGTTCAGCGGGTATCCCTACCTGATCCGAGGTCAACCTTGAGTAAAGATTTAACGGCCGCGGCCACCCGCACTCCGAAGCGAATTAGAAAATCCACAACGCTTAGAGACGAATGGCTCAGCCGGAGACTTTAAGGCGCGCGAAGCCGCGACGCCCAATACCAAGCCAGGCTTGAGTGGTGAAATGACGCTCGAACAGGCATGCCCCATGGAATACCAAGGGGCGCAATGTGCGTTCAAAGATTCGATGACTCAC
+
AABBBFBBBBBBGGGGGGGGCFGHHHHFHHFHGHHGGHHHGHHGGFEEHHHHHHHFBFHGFFFEGGGHHGHHHHFEF9HHHHFFHHHHHGFGG?EEAEFFGHGGGFGDHHGGDGGFDDGHFFHHFHHHCGGHEGGGGGGHHHFGGDDCGHFFGGGDBGDHGGGGHHGGFBBCDA?GGGGFFEA>BCG/HHFGBFFFFHHFHFGHGFG;FFHGDEB5HHGGGGGHHGFHH;HHHGHGGGGHHHBHHHHHHHGHHGGGGGGHHGAGGGHGGGFFGGGGFFFFFFFFBACCB
@M02197:102:000000000-ALU3V:1:1101:7846:13361 1:N:0:1
TACGTACGAAACTCCTCCGCTTATTGATATGCTTAAGTTCAGCGGGTAGTCCTACCTGATCTGAGGTCAAATACAGAGTGTGGTTTAGAGTGGGCCAGTGCGAAACTTATTACGCATTCCACTTAGACATTTAAGACGAGCCAAAGCAAAGCCATGGCAGCGTCCAAACCATCAGTCAGAAACCTGACTGATGAAGACTATATGACACTCAAACAGGCATGCCCTTCGGAATACCAAAGGGCGCAATTTGCGTTCAAAGATTCGATGATTCAC
+
BABABFBBBBBBGGFFGFGGGEEHGGHHHFFFHHHHHHHHHHGDGFGGG:HHF:HEHHHHHG5FGGHHHHHBGHEEEFBGHGGF7HGHFFHHAGGEDHDFGFGGGGHGHHHHHHGGG7HHGHHFGGFHGFGHHHHGGGCGFGFHFEFHHGHFFGFHGHHGGGCDAEHGCGGGGGD<HHGHGGFGGHHGGHGGFHFGGGGHCFHHHGDADFFFFGHHGGGFFGDFFEFAHHGFFGHFFEBFADF5DBCGECGGG5GGGGGGGFFFFFFFAAA>>
@M02197:102:000000000-ALU3V:1:1101:22260:13471 1:N:0:1
TACGTACGAAACTCCTCCGCTTATTGATATGCTTAAGTTCAGCGCGTAGTCCTACCTGATCTGAGGTCAATAAGTTTGTTAATTCTGTTGAGACAAGGCTCAGCAGGGTTGACGGGCGGCACCTGTTAGGATTTTTGTCACAGCAAGAACAGGACAGTGAGTTGGACAAACCTAGAACACTGTCAAGTCCGGACAATAGGGCCGTACGATTCAACTTAGAGCGGGCAAGTCTACTATGATGCAGAACTTGCTCCTCTCAACTTCCACTGAAACCAACACTATCTTGCACCAGGGCACGATAGAGACGGCGGGAGAGTTTAATGACACTCAAACAGGCATGCCCTCCGGAATACCAGAGGGCGCAATGTGCGTTCAAAGATTCGATGACTCAC
+
CCCBBFCCCBBBFGGGGGGGGGGHHHHHHHHHHHGHCHHHHGHGGGGGEAGFGHHHHHHHHGHHGGHHGGHHHHBHBHHGHHHHGHHHHBGHHHHHHHG3CCFFHGCFGFGHEFGGGGGCFGA0G?FGHG1GHHHHGFHFHHFHHFHHHHHFHFEHE0<DGGHHHGFFGHFFGGHHHHHHEB4FFFB-FFGGGGHGGG@B?GCHGEFGAEFFFFHFHGFFFEFBEFHHGDG@<BB?BFFGFEBFFDF0GEAF/BHHF2HCFHGCBBG?BAC?FHF4DDF4?EFDFHHHHHFFGF?BA@BFFCFGCGGGFBHGHGDGDEFHGGHHHHGHHHHGHHHHHHGGGG?FGHHHHHGHGFHHCGGGGHHHHGGFGHGCGFGGGFGBBFFBFFFCCCCC
@M02197:102:000000000-ALU3V:1:1101:20666:13514 1:N:0:1
TACGTACGAAACTCCTCCGCTTATTGATATGCTTAAGTTCAGCGGGTAGTCCTACCTGATCTGAGGTCAAATACAGAGTGTGGTTTAGAGTGGGCCAGTGCGAAACTTATTACGCATTCCACTTAGACATTTAAGACGAGCCAAAGCAAAGCCATGGCAGCGTCCAAACCATCAGTCAGAAACCTGACTGATGAAGACTATATGACACTCAAACAGGCATGCCCTTCGGAATACCAAAGGGCGCAATTTGCGTTCAAAGATTCGATGACTCAC
+
AABBAFBCCCBCGGGGGGGGGGGHHHHHHGHHHHGGHHHHGHHGGGGGGHHHHHHHHHHHHHHHHHHHHHHHHHGHHHHHHHGHGHHHHHHGGHGHGHHHHGGGGGHHHHHHHHGGGGHHHHHHHHHGHHHHHGHHGHG1BHHHHHHHGGCFHHHHGHHGGG3EGHHFHGHHHHHHHHHFGHFHHHHHHHGHHHHHHHHHFHHFGFFGGGGGGHHHGHHGGGDGGGGGGHHHGGHHHFGGGGGGCHGEAGHFGGGGGFGGGFFFFD55AAAA?
@M02197:102:000000000-ALU3V:1:1101:20341:13553 1:N:0:1
TACGTACGAAACTCCTCCGCTTATTGATATGCTTAAGTTCAGCGGGTAGTCCTACCTGATCTGAGGTCAAATACAGAGTGTGGTTTAGAGTGGGCCAGTGCGAAACTTATTACGCATTCCACTTAGACATTTAAGACGAGCCAAAGCAAAGCCATGGCAGCGTCCAAACCATCAGTCAGAAACCTGACTGATGAAGACTATATGACACTCAAACAGGCATGCCCTTCGGAATACCAAAGGGCGCAATTTGCGTTCAAAGATTCGATGACTCAC
+
AABCAFBC@AADGGGGGGGGGGGHHGHFHHHGHHHHGHHHHHHGGGGGGHHHHHHHHHHHHGHHHHHGHHHHHHHHHGGFGGFHGHHHHGFFGHGGGGGDGGFEFGHHHHHHHHGGGHHHHHHHGGGHHHHHHHEFHHGGHGHHHHHHHHHFHHGHHHHGDHHGDHHEEGHHFHHHHHHHHHHHHHHHHHHHHFFFGHHHHFFFGGGFFGGHHHHHHHHGGGEFGFGHHDHHHHFHGGGGGEHGGECECGHGCGGGGFCFGFBFFDFD?ABAA
@M02197:102:000000000-ALU3V:1:1101:20340:13533 1:N:0:1
TACGTACGAAACTCCTCCGCTTATTGATATGCTTAAGTTCAGCGGGTAGTCCTACCTGATCTGAGGTCAAATACAGAGTGTGGTTTAGAGTGGGCCAGTGCGAAACTTATTACGCATTCCACTTAGACATTTAAGACGAGCCAAAGCAAAGCCATGGCAGCGTCCAAACCATCAGTCAGAAACCTGACTGATGAAGACTATATGACACTCAAACAGGCATGCCCTTCGGAATACCAAAGGGCGCAATTTGCGTTCAAAGATTCGATGACTCAC
+
BCCCBFCCCDCCGGGGGGGGGGGHHHHHHHHHHHHHHHHHHHHGGGGGGHHHHHHH9HHHHHHHHHHHHHHHHHHHHHHHHHGHHHHHHHHHGHGHGHHHHGHHHHHHHHHHHHGHHGHHHHHHHHHHHHHHHHHHHHGGGHHHHHHHHHHHHHHHHHHGGHHGGHHHHHHHHHHHHHHHHHHHHFHHHHHHHHHHHHGHHHHHHHHGHHHHHHGHHHHGGGGGGGHHHHGGHHHHHGGGGGHHHF2GGGHGGGGGGGGGGFFFFFFFBCCCC
@M02197:102:000000000-ALU3V:1:1101:18087:13706 1:N:0:1
TACGTACGAAACTCCTCCGCTTATTGATATGCTTAAGTTCAGCGGGTAGTCCTACCTGATTTGAGGTCAGATTTCAAAGGCTTGATTGACCGCCCACTGCGGGGCAGGTCGTGGCTTGGCACGGTAGGGGTCCGTCCCGTTCGAGCGAGGATGGTACAACTCCCAGTCGAGTTCGACCCACAGGCCCAACCGAAGCATTTGAGGGGAGCCGACTCTAAGAGCGGCAGAGCCCCCAGATCCAACCGCCTCACGCTCGGAAGAAACGTTCGGGGTTGATGACTTCAAGACACTCAAACAGGCATGCTCCTCGGAATACCAAGGAGCGCAAGGTGCGTTCAAAGATTCGATGATTCAC
+
CCCCCFCCCC@BGGGGGGGGGGGHHHHHHHGHHHHHHHHHGHHGGGEEGHHHHHHHHHHHHHHHGHHHHHHHHHHHHHHHHGHGHHHGHHHEFGGGGHHHGGGGGGGGHHGGGGGHHGGHGHGGEGEGGGDFHGHHGGGFHHGGHFGGCGG9GGFGGG;G7FGGFGGGDGGFGGEGGGFFFFFFEGDDFBFFBGGGFFFFFFGFFFFFFFHHFFFGFFFFFFHFFFG?EFFFHHHFFFCFCFFGGHFDF?CGGGGHGHHHHHGGGGGGGGHHHHEHFGDFFHHFHHHGHGGHHHGEHHHHHHHE?GGGHHHHHHHHHHHGGGGGHHHHGGGGHGGGGGFGGGGFFFFFFFBCBAB
@M02197:102:000000000-ALU3V:1:1101:12999:13734 1:N:0:1
TACGTACGAAACTCCTCCGCTTATTGATATGCTTAAGTTCAGCGGGTATTCCTACCTGATCCGAGGTCAACCTTGTAAAAAATGGGTTATAGGACCGTGCCGGGAGACCTTTCAACTCGTTGCGTGCTTAGAAAGCTCGTTGCACCGAGAGTCCCACGGACGCCGTCATTACTTTTGGGACCGGTCGGGGGTGAACCCGGACCTGGAGTCCAACAACAAGCCAGGCTTGAGAGGTGATAATGACGCTCGAACAGGCATGCCCTTCGGAATACCAAAGGGCGCAATGTGCGTTCAAAGATTCGATGACTCAC
+
CCCCCFCCBBACGGGGGGGGGGGHHGHHHHHHGHHHHHHHHHHGGGGGHHHHHGHHHHHHHHHGGGGHHHHHHHHHHHHHHGHHHGG9HHHHFDFHGFHGHGGGGGGGGHHHHHHHHHGHGHGGFGGGHHHHHHHGHHGGGHGHHHGGGGGHHHHHHC@EGGGGHHHHHHHHGHGHHGGGGGGGGGGGGHHGHGGGGGHHHHGHHHHHHHHHHHHHGHHHGHHGHFHHHHHHHHHHHGHHGGGGGHHGHHHHHHHHHGGGGGGGHHHHFHHHGHHGGGGGGHHHGGGGHGGGGGAGGGGFFFBFFFCBAAA
@M02197:102:000000000-ALU3V:1:1101:14730:13744 1:N:0:1
TACGTACGAAACTCCTCCGCTTATTGATATGCTTAAGTTCAGCGGGTATTCCTACCTGATCCGAGGTCAACATTCAGAAGTTGGGGGTTTAACGGCTTGGCCGCGCCGCGTACCGGTTGCGAGGGTTTTACTACTACGCAATGGAAGCGGCAGCGAGACCGCCACTAGATTTCGGGGCCGGCTTGCCGCAAGGGCTCGCCGATCCCCAACACCAAACCCGAGGGCTTGAGGGTTGAAATGACGCTCGAACAGGCATGCCCGCCAGAATACTGGCGGGCGCAATGTGCGTTCAAAGATTCGATGACTCAC
+
CCCCAFBCCCBBGGGGGGGGGGGHHGBGHHGHHHHHHHHFFHHGGGGEFHHHHHHHGFHHHHHGGGGHHHGHHHGHHHHHFFHFG9GG:GF;HFGG9GCFE<CC;G:/B5D9G9+7F;HHC/AA6/<AF#;C;F7.CE6;39FG;9/.*0B:F,?6F?FFEFF;AFFFEFFFFDGGFGFFHCCCD@FFCCGEGFGGGGEBC?DGGHHGGAAGFBFFGFGG=GGHHFHGAGFFFFFHHHEFAEDHGDHGGEHHGGE/FEGEHFHFHHFFBECGGGGGGGHHGHGGGGHFBGGGGGFGGFFFFFBFBAAAA
@M02197:102:000000000-ALU3V:1:1101:13173:13875 1:N:0:1
TACGTACGAAACTCCTCCGCTTATTGATATGCTTAAGTTCAGCGGGTAGTCCTACCTGATTTGAGGCCAGATGTCAAGAATATACACACAAGTGCGTATGGGGTATAGAAAGCAGACTATTGTCAAAGTCCTGGCCACAAGCGAACTTGTGTCCTAAGCGAAATACTTATTACGCCTAGGGGAACCAGTGCAAAGACTAATCCAGCTCACATTTTTAAGGCGAGTCAATTCATCATTGACAAGCGCCCACATCCAACATCCAAGCTTGGATTAACCAAACTTGGAGTTGAGGTTTTCATGACACTCAAACAGGCATACTCTTCGGAATACCAAAGAGTGCAATTTGCGTTCAAAGATTCGATGATTCAC
+
CCCCCFCCCCCCGGGGGGGGGGGHHHHHHHHCGHHGHHHHGHHGGGGGGHHHHHGHHHHHHGHHGHGGHHHHHHHHHHHGHHHHHHHHGGGHGHHGFGFHHHGFGHHHHHHHHHFGHGHGHFHHHHHGGHHGHHFFHFGHHHGGGGHGFHHHGHHHHHHGGGGHGHHHGGGGHGGGHHHGHHGGGGHFHGHHHHGGHHHHGHFFFBFGFGHGHGGGGFFBFHFFGHGGFGHFFHHGHHHGGGGFF?HGHHHHHHFFFDHGHHHGGHHHHFEHEHGHHHHHGHHHHHHHHHEFHHGHHHHHHHHGGGHHFHBHHHGHHHGGGGHHHHHHFGHHHHHHHHFHHHEGCGHGGGCGGGGGGFFFFFFFBBBBB
@M02197:102:000000000-ALU3V:1:1101:28728:13884 1:N:0:1
TACGTACGAAACTCCTCCGCTTATTGATATGCTTAAGTTCAGCGGGTATCCCTACCTGATCCGAGGTCAACCTTGGAAAAATAGACCGAAGGTCGATTGTCCGGCGGCCGTCGCCCAGCACTCCAAAGCGAGATATTTTACTACTAAGCTCGAGGCTAGGACGCCGTCGCCGAGGTCTTCAAGGCACGTCCGGCAGCGGACGTTGCCCAATACCAAGCAGAGCTTGAGGGTTGAAATGACGCTCGAACAGGCATGCCCTCCGGAATACCAGAGGGCGCAATGTGCGTTCAAAGATTCGATGATTCAC
+
>>AA1BAD?AADGGGGGGFG?CGHGHFHHHHHHHGHHHGHGHHGGGEEGFHHH10FGHFH1AGGGGGH1G100B11FHHC09EGEFGBEFAF7BF?FE/=BGFFE0;<<CF@9/CEG/FGCBFFFF9EFFGGGGFHHFFHBDDDDG$GDAGF@FGGFAC;0@-<:GGAF<F1HGFBEGF1FHHEGGGGFGCHGGFGGGHFGHFGHGGHHGDFDFHGEFHFHFBHFFHGGB;FEF4GECGEDHGGHHHHHBFEHGEE?CECGHHBGF5GHHHE2EA?CHGHGGEGHFEAGFGGEGGFFFFDFFBAAAA
@M02197:102:000000000-ALU3V:1:1101:15233:14311 1:N:0:1
TACGTACGAAACTCCTCCGCTTATTGATATGCTTAAGTTCAGCGGGTAGTCCTACCTGATCTGAGGTCAAATACAGAGTGTGGTTTAGAGTGGGCCAGTGCGAAACTTATTACGCATTCCACTTAGACATTTAAGACGAGCCAAAGCAAAGCCATGGCAGCGTCCAAACCATCAGTCAGAAACCTGACTGATGAAGACTATATGACACTCAAACAGGCATGCCCTTCGGAATACCAAAGGGCGCAATTTGCGTTCAAAGATTCGATGACTCAC
+
AAAB>FADA4ABGGGFGGGFEEDHHHHHHHHHGHHHHHGHHCHGGGAEGHHGHHGHFGHHHHGHGGHHGHHHHHHHGGGHHHGHGFGHHHGHFHGHGHHHHGEFFGFGHHHGHHHGGGFHFHHHHHHHHHHHHHHHHHHGHGHHHHHHHHGHHGHHGHHGGFCGGHHFHHHHHHHGGHGHHGHHGGHHHGHHHFFGCGFHGGF5DFHEGFHHGGHHHHHFEFGGEGHFGGHFFFFHGGCFEFGGHGGFGDFCGFGBGGGFGFFFFFFFBBAA3
@M02197:102:000000000-ALU3V:1:1101:19305:14348 1:N:0:1
TACGTACGAAACTCCTCCGCTTATTGATATGCTTAAGTTCAGCGGGTAGTCCTACTTGATTTGAGGTCAAAATGCACTGTTTTGAACTAGAACAGGTTTATCTTTGTCTTTAAAAAGCCACCGTTACTAAACATCCGTTTGCGTCACTATCGAAAAGTTCTACAACGATAGCTCAAGCCGCAAAGGTACTTTATTGGTGCTTGTTACATTTCAGCCGAGTCGTGACCTTACTTAAAAAGCCTGACAAACAGCCATGATCCAAAACCCAGACTGCCAACTGTTACATTGGCGGGGTTGAGAAGGTTTGCGACACTCAAACAAGCATGCTCTTAGGAATAACCCAAGAGCGCAAGGTGCGTTCAAAGATTCGATGACTCAC
+
BBCCBFBBCCBBGGGGGGGGGGGHHHHHBHCHHHHHHGHHHGHGGGGGGHHHHHHHHHHHHHHHGHHHHHHHHHHHHHHGHHGFGHHHHHHHHHHGDGHHHGHHHHFHHHHHHHHH?GHGHFGHGGGHHHHHHHHHGGHHDFCGGGGGHHHGHHCGGHHHHHHHHH8GHGGHHHHHGHGGHGGHHHHHGHHHHFHHHFGHHHHHHGEHHGGGGGGGFGGEGHHGGHFGHHHHGHHHHGHGGHFGFHF0GHHHGHHHHHGHGFFBHHHHHFGHGBGHHHHHHHHHHGGGGGGGHHHHHHHHHGHGGGHGHHGFEFFHHGHHHHHHHHHFG5GHHHHGHFGGHHGHGGGGHHHHGGGGHFGGGGGGGGGFFFFFFFBAAA3
@M02197:102:000000000-ALU3V:1:1101:18628:14379 1:N:0:1
TACGTACGAAACTCCTCCGCTTATTGATATGCTTAAGTTCAGCGGGTAGTCCTACCTGATCTGAGGTCAAATACAGAGTGTGGTTTAGAGTGGGCCAGTGCGAAACTTATTACGCATTCCACTTAGACATTTAAGACGAGCCAAAGCAAAGCCATGGCAGCGTCCAAACCATCAGTCAGAAACCTGACTGATGAAGACTATATGACACTCAAACAGGCATGCCCTTCGGAATACCAAAGGGCGCAATTTGCGTTCAAAGATTCGATGATTCAC
+
BBBAAFBBBBBBGGGGGFGCEGDHHHHHHHHHHHHHHFGHGHGGGGGGGHGHHHHHHHHHHHHHGGGFHHHHHHHHHHHHHHGGGHHHGHHHGHGHGHHHHGFHGDGHHHHHHGGGGGHHHHHHHHHHHGHHHHHHHHGGHHHHHHHHHHHHHHHHHGHGGHGGGHHHHGHHHHHGHHFGHHHGHHHHHHHHHHHHHHGHHHHHGGGGHHHFGGHHGHGGGGFGGGGEGHHGHHGFHGFGGGHHHHEECGHGGGGFGBFCGFFFFBFF>AA>>
@M02197:102:000000000-ALU3V:1:1101:18922:14435 1:N:0:1
TACGTACGAAACTCCTCCGCTTATTGATATGCTTAAGTTCAGCGGGTAGTCCTACTTGATTTGAGGTCAAAATGCACTGTTTTGAACTAGAACAGGTTTATCTTTGTCTTTAAAAAGCCACCGTTACTAAACATCCGTTTGCGTCACTATCGAAAAGTTCTACAACGATAGCTCAAGCCGCAAAGGTACTTTATTGGTGCTTGTTACATTTCAGCCGAGTCGTGACCTTACTTAAAAAGCCTGACAAACAGCCATGATCCAAAACCCAGACTGCCTATTGTTACATTGGCGGGGTTGAGAAGGTTTGCGACACTCAAACAAGCATGCTCTTAGGAATAACCCAAGAGCGCAAGGTGCGTTCAAAGATTCGATGATTCAC
+
BBBBBFBBBBBDGGGGGCEEGFFHGHGHHHFHGHGHHHFFHFHGCEEGGFFHHHHGHHBHHHGGGHHHHGGHHHHHHGHHGHHFGHHHHHFFHEGHHHHHHHHGHHHFHHHHHHHHEGHFFGGHGGGHHEHEHFHHG/FFDGGGGGGHBGGDHHGGHHHHG9HHEHGGHGGGHHGHHHGGCHGCFF;<FHHGHHHHHHGHGHHHGHGGGFFGGGGC?D<AGGGGGGGGGHHGHHHHHFFFFHHGFF1AFHHFFGGGF1GHF??3G3GGCFEFHGHHFHHHHHHGE@EGGEDGHHGHHHHFEGHGGEEEGDFDGHHHG1GHHHHHHGHFFDHHHHHFEGGHHBCHGGEEFFFFE?EAF4FBG55G?GGFFFFBFD?BBBA
@M02197:102:000000000-ALU3V:1:1101:20432:14543 1:N:0:1
TACGTACGAAACTCCTCCGCTTATTGATATGCTTAAGTTCAGCGGGTAGTCCTACCTGATCTGAGGTCAAATACAGAGTGTGGTTTAGAGTGGGCCAGTGCGAAACTTATTACGCATTCCACTTAGACATTTAAGACGAGCCAAAGCAAAGCCATGGCAGCGTCCAAACCATCAGTCAGAAACCTGACTGATGAAGACTATATGACACTCAAACAGGCATGCCCTTCGGAATACCAAAGGGCGCAATTTGCGTTCAAAGATTCGATGACTCAC
+
CCDDBFCBCBBCGGGGGGGGGGGHHHHHHHHHHHHHHHHHHHHGGGGGGHHHHHHHGHHHHHHHHHHHHHHHHHHHHHHHHHHHGHHHHGHHHHGHGHHGHHGHHHHHHHHHHHHHHHHHHHHHHHHHHHHHHHHHHHHHGHHHHHHHGHHHHHHHHHHGGGHGGHHHHHHHHHHHHHHHHHHHHHHHHHHHHHHHHHHHHHHHHHHGHGHHHHHHHHHGGGGGGGHHHHHHHHHHHGGGGGHHHHGGGGHGGGGGGGGGGFFFFFFFCCCCC
@M02197:102:000000000-ALU3V:1:1101:21104:14691 1:N:0:1
TACGTACGAAACTCCTCCGCTTATTGATATGCTTAAGTTCAGCGGGTAGTCCTACCTGATCTGAGGTCAAATCAAGAGTGCATTGACTGCGGTTTAGAGTGCGGACGGAGACAACTGATGTTTCGTCACACTAAGGCATTTAAGGAAGGCCAGAGGCGATCCCAAAGCTCAATGACGGTCAAGAAACCGCCAGAGAGAAGGTCTAATGACACTCAGACAGGCATACCCTTCGGAATACCAAAGGGTGCAAGGTGCGTTCAAAGATTCGATGACTCAC
+
BBBCCFCBCCCCGGGGGGGGGGGHHGHHHGHHHHGGHHHHHGHGGGGGGHHHHHGHHHHHHHHHHGHHGHHHHHHHHHGHHHHHHHHHGHGGGHGHHHHHHHGHHGHGHHHHHHHHHHHHHHHHHHGHHHHHHHHHHHHHHHHHHHHHHHHHHHHGGGHGGHHHHHHHHHHHHHGHHHHGHHGGGGGGHGGHHHHGHHHHHHHHFHHHGFHGHHHGHHHHHHHFHGGGGGHHHHHHHHHHHHGHH<HHHHGGGFHGGGGGGGGGGFFFFFFFABCCB
@M02197:102:000000000-ALU3V:1:1101:18563:14725 1:N:0:1
TACGTACGAAACTCCTCCGCTTATTGATATGCTTAAGTTCAGCGGGTAGTCCTACCTGATCTGAGGTCAATCGATGCTTCCACGTGAGTGGCGGTTTCAAGGGGGCCACCAACCTGGTGCCCAGCGAAACGTCTTACGCCGGACAACAGGCCAGAACGGCCTCCGATTCGTTTAAGGCGAGCCCCAAAGGGCAACACCCAATTCCAACCCCCCCGGGCAGGACCTGGTGGGATGATGATTGACATGATACTCAGACAGGCATACCCTCCGGAATACCAGAGGGTGCAAGGTGCGTTTAAAGATTCGATGATTCAC
+
BBB@BFBB?AADFGGGGFGGGA2FGFFHBGFHHHDGHHBFEBF2ECE0FFDFBGHHHHFDGDF5F1GFGFHHGHHFEFGHHDEEHHHGEGEGGG/F?39F;B/FEA</?89?FF8/9<@B#A1A?F6B<E3;$<FD10@<./.F:;###F/FA9A,@;.#:#FF;.#;,/4:/79=B?F?D<FFF:6F99/?FB54.FB99-/B9;B/.:?E?B113F94345,A?9&AFHH0FGHH:FHFF86EFB5BGD5HHFHDF5BF3ECEEE23DGEB5B3B2CAGHHGAGHHGGEA2BGDGGGFGGGFFFFF5FA>3BA
@M02197:102:000000000-ALU3V:1:1101:17221:14778 1:N:0:1
TACGTACGAAACTCCTCCGCTTATTGATATGCTTAAGTTCAGCGGGTAGTCCTACCTGATCTGAGGTCAAATACAGAGTGTGGTTTAGAGTGGGCCAGTGCGAAACTTATTACGCATTCCACTTAGACATTTAAGACGAGCCAAAGCAAAGCCATGGCAGCGTCCAAACCATCAGTCAGAAACCTGACTGATGAAGACTATATGACACTCAAACAGGCATGCCCTTCGGAATACCAAAGGGCGCAATTTGCGTTCAAAGATTCGATGACTCAC
+
AAABAFABB@ABGGGFGGGGGGGHHGCCHHHHGHHHGHGGHHHGGCEGFHGHHHHHHHHGHHHHGGHEGHHHHHHGHGFEHHGFFHHGHFHHGHGFGHHHHGGGGGHHHHHGHGHHHGHGHGHHHHHHGHHHHGGFHHHHFGHHFHEGHHHHHHHGHHHGGGHFG?GHHGHHHHHHHHHHHHHHHEHFGHHHHGHGHBFGHGFGFGGGGBHGHHHHHHHGGGCFFGHHHFFGHGG:HGGGGGHHGD?GGGGGGGGGGGGGGFFFFFFFBBAA3
@M02197:102:000000000-ALU3V:1:1101:8086:14856 1:N:0:1
TACGTACGAAACTCCTCCGCTTATTGATATGCTTAAGTTCAGCGGGTAGTCCTACCTGATCTGAGGTCAAATACAGAGTGTGGTTTAGAGTGGGCCAGTGCGAAACTTATTACGCATTCCACTTAGACATTTAAGACGAGCCAAAGCAAAGCCATGGCAGCGTCCAAACCATCAGTCAGAAACCTGACTGATGAAGACTATATGACACTCAAACAGGCATGCCCTTCGGAATACCAAAGGGCGCAATTTGCGTTCAAAGATTCGATGACTCAC
+
ABBBAFABBBBBGGGGGGGGGGGHGHHGHHHHGHHHFHHHHHHGGGGGGHHHHHHHHHHHHHHHHHHHHHHHHGHHHHHFHHHHHHHGHHFHGHGHGHGFHGHFFFHGHHHHHGGGGHHHGHHHHHHHHHHHGHHGHHFGGFHHHHHHHHHHHGHHGGHGGHGGGHGHHFHFFHFGHGEGGHFHGHHHHHHHHGHHHHGGHHGHGGGGGHHHGFGHHHFGGGGFGGFHHHHHHGGHHGGEEAHGBHEGGGHGGGGGGGGGFFBFFFDD3AAA3
@M02197:102:000000000-ALU3V:1:1101:25306:14862 1:N:0:1
TACGTACGAAACTCCTCCGCTTATTGATATGCTTAAGTTCAGCGGGTATTCCTACCTGATCCGAGGTCAACCTGAAAAATATAGATTTAGAGGTGGCCGGGCCCACAAGACCTTGCAACTCGACGCGTGCTCCGGAAAGCTCAGTGCGAAGAGGGTCCCATGGACGCCCGTCATTGTCTTTGAGACCAGTTGGCCGCGAACGGTCCAACGCGGTCCAACACCCGAAACCCCCGCGGTAAAGCAGGGGTTTTGGAGGGAGGATAATGACGCTCGAACAGGCATGCCCTTCGGAATGCCAAAGGGCGCAATGTGCGTTCAAAGATTCGATGATTCAC
+
EEEEEFCDDCCEGGGGGGGGGGGHHHHHGHHHHHHHHHHHHHHGGGGGHHHHHHHHHHHHHHHGGGGHHHHHHHHGHHHHHHGHHHHHHHFHHHHGHHGGGGGGGGGHHHHHHHHHHHHHHGHGGGGGGGGHHGGFGGHHHHHHHHHGDGGGGEGGHHHHHHHGHGGGGGGGGGGGGGGGGGGGGGGGGGGGFGGFFFGGGHHGHGGFGGFHHHHHGFFFGGGHGGGGGGGFGGHHHHHHHGGGGGHGHHHGHHGHGHHHHHHHGGGGGHGGHGHHHHHHHGGGGGGGHHHHHHHHHHHGGGGGHHHGGFGGHGGGGGGGGGGFFFFFFFBCBAB
@M02197:102:000000000-ALU3V:1:1101:11071:14995 1:N:0:1
TACGTACGAAACTCCTCCGCTTATTGATATGCTTAAGTTCAGCGGGTAGTCCTACCTGATTTGAGGCCAGATGTCAAGAATATACACACAAGTGCGTATGGGGTATAGAAAGCAGACTATTGTCAAAGTCCTGGCCACAAGCGAACTTGTGTCCTAAGCGAAATACTTATTACGCCTAGGGGAACCAGTGCAAAGACTAATCCAGCTCACATTTTTAAGGCGAGTCAATTCATCATTGACAAGCGCCCACATCCAACATCCAAGCTTGGATTAACCAAACTTGGAGTTGAGGTTTTCATGACACTCAAACAGGCATACTCTTCGGAATACCAAAGAGTGCAATTTGCGTTCAAAGATTCGATGACTC
+
CCCCBFBCBCCCGGGGGGGGGGGHHFHHHHHHHHHHHHHHHHHGFGGGGHGHGHHHHHHHHHGHGHGGHGHHGGGHHHHHHHHGGHHHGGGHHHHGGGGHHHGEFGHHHHHGGHHGHHHHHFFGHHHFFHHFHGHHHGHHHHGGGGFHHHHHHHHGHHHHGFHHGHHHHHCGHEDGHDHGHHGGGGFGGBHHHHGHHHHGHGFFHGGGGGGGGHHHGGGGGGFFGGHGGGHFFHHHFHHFFFEEEFHHGGGBEHHFHFHFHHHGHGHHHHHHHHGHHFHHHFGHGGHHHHGHHEHHHHGHHGEFGHHHHHHFFFHHGHGGGGHHGHGF2HGGHHFHHHGHHGAGGGGFGGEGGGFFFFFFFFBBBBB
@M02197:102:000000000-ALU3V:1:1101:22935:15275 1:N:0:1
TACGTACGAAACTCCTCCGCTTATTGATATGCTTAAGTTCAGCGGGTAGTCCTACCTGATCTGAGGTCAAATACATAGTGTGGTTTAGAGTGGGCCAGTGCGAAACTTATTACGCATTCCACTTAGACATTTAAGACGAGCCAAAGCAAAGCCATGGCAGCGTCCAAACCATCAGTCAGAAACCTGACTGATGAAGACTATATGACACTCAAACAGGCATGCCCTTCGGAATACCAAAGGGCGCAATTTGCGTTCAAAGATTCGATGACTCAC
+
BBBBBFBBBBABGGGFGGCGGGDHHHGHHHFHHHHHGGFHHHHGGGGGGHHHHHHHGGHFHHGHHGGFHHHHGHHHFGHGGEFHFHHFHHGHGHHHGHHHHGGGGGHHHHHHHGGGGGHHHHHHHHHHHHHHHHHHHGGHGHHHHHHHHHHHHHHGHGHGGHFGGGHHHHHHHHHHGHHHHHHFGFGHFHHGHGHGHHHHHHHHGGGFHHHHGHHHHHGGGFFGGGHGHHHGDFHGHGGGGEDGHHGGGGHGGGGGGGGGGFFFFFFFBBBBB
@M02197:102:000000000-ALU3V:1:1101:22855:15527 1:N:0:1
TACGTACGAAACTCCTCCGCTTATTGATATGCTTAAGTTCAGCGGGTATTCCTACCTGATCCGAGGTCAACCTTGTAAAAAATGGGTTATAGGACCGTGCCGGGGGACCTTTCAACTCCGTGCGTGCTTGAAAAAGCTCGTTGCACCGAGAGTCCCACGGACGCCGTCATTACTTTTGGGACCGGTCGGGGGTGAACCCGGACCTGGATCCAACAACAAGCCAGGCTTGAGAGGTGATAATGACGCTCGAACAGGCATGCCCTTCGGAATACCAAAGGGCGCAATGTGCGTTCAAAGATTTGATGACTCAC
+
CCCCCFCDBBBCGGGGGGGGGGGHHHHHHHHHHHHHHHHHGHHGGGGGHHHHHHHHGEHHHGHGGGGHHHHHHHHHHHHHHGHHHHGGHHHFDBHHGGHGHGGGGGGGGGHHHHHHHGHGGGGGGGGFFHHHHHHGHHHGGGHGHHHGGGHGHHHHHHGGGGGFGGAGHHHGGGHFHHGFEGFGGCGGFFGHGGGFGGFFGBFGHHFFHHHGFHHGGHHGHGFGHGHHHHHHHHGGFHHHGGGGGHHGHHHHGHHHHGGEDGFCHHHFGFGHHHFCGGGGHHHGGGGGHGGGGGGGGFGBFFFFFFBAA>3
@M02197:102:000000000-ALU3V:1:1101:23351:15575 1:N:0:1
TACGTACGAAACTCCTCCGCTTATTGATATGCTTAAGTTCAGCGGGTAGTCCTGCCTGATTTGAGGTCGAAATATCAATAGACTTTTTCTGTTGATTAGAAGCTTCCCTTTTTTCCAATTGGCCACTAATGAAAGTGTCCTCGACGTGATTACAAAAAGTCTACAACGCCGAGTCAATCCAATATAAAGAATATAGAGATTGCTAATGTATTACGAACGAGCTTTTCTCAATACAGAAAAAAGCAAGCGCTCAAAATCCAAACACCACAATTCGACTCAAACAAGGAATCGAGTGGGTTGAAGAATTCATGACACTCAAACAGACATGCTCTCCGGAATACCAGAGAGCGCAAGGTGCGTTCAAAGATTCGATGATTCAC
+
BBBBBFB@BBBBGGGGGGGGGGDHHHGHFHHHHHHHHHHHGHHGGGGGGHHHHHHHHHHHHHHHGHHHGGGGHEHHGHHHHGHHHHHHHHHHHHHHHGFHHHHHHHGHHHHHHGHHHHHHBFHEGFHHGHGHHHHHHHHHHHGGGGFGFHHGHHHHHHGHFHHGHFGEGGGGGGHHHHHHHHEHGHHGHHHHHHHFHHHHHHHHHHGHHGFHGGHGGGHGFCGGGHHGHHHHHHHHGGHHHHGGGGGGHGGHHHHG3EFHFEEHED4HHFCEGGHGGHHHHHHHHHHFHGHHEFFHHHHHFGHHHHHHHHFHGHGHHHGHHHHGHHGGGGGGGHFHHHHHGGHHDGGGGHHHHGGGFFFGGGGGFGGGFFFFFFFCCCCC
@M02197:102:000000000-ALU3V:1:1101:25697:15705 1:N:0:1
TACGTACGAAACTCCTCCGCTTATTGATATGCTTAAGTTCAGCGGGTAGTCCTACCTGATTTGAGGCCAGATGTCAAGAATATACACACAAGTGCGTATGGGGTATAGAAAGCAGACTATTGTCAAAGTCCTGGCCACAAGCGAACTTGTGTCCTAAGCGAAATACTTATTACGCCTAGGGGAACCAGTGCAAAGACTAATCCAGCTCACATTTTTAAGGCGAGTCAATTCATCATTGACAAGCGCCCACATCCAACATCCAAGCTTGGATTAACCAAACTTGGAGTTGAGGTTTTCATGACACTCAAACAGGCATACTCTTCGGAATACCAAAGAGTGCAATTTGCGTTCAAAGATTCGATGATTCAC
+
BCCCCFCCBAADGGGGGGGGGGGGHHFHCHHHHHGHHHHHHHHGGFFFGHHGGHHHHHHHFHHFGHGGHGHHFGHFHHHHGHHHHGHGGGGHBGFGF?EHHHGFEFHHHHHHHHGHHHHHEHFHHGHHHBGHFFG02?GHHHGGGGHFEDG9HHHHHHHGGGHHGGHFFHHHHGGGHHFGHGHHGGHHGGHEGGBGHFHFHHGGGHGGFBBFGFGGGGGFFFFHHHGHHHHHGHHHGFGGFGGGGGGFHHHBGHHFFGCFHGB1DBHF4HFHHHGHGHFHHEHFHHGHHFGHHHGHHFHHHHGEHHHGHHHHFFHHGHGGGGHEHHHHHGHGHCHHGGHHFHCGGGHGGGGGGGGGGFFFFFBFCCBBA
@M02197:102:000000000-ALU3V:1:1101:17052:15749 1:N:0:1
TACGTACGAAACTCCTCCGCTTATTGATATGCTTAAGTTCAGCGGGTATTCCTACCTGATCCGAGGTCAACCTTGTAAAAATGGGTTATAGGACCGTGCCGGGGGACCTTTCGACTCCGTGCGTGCTTGAAAAGCTCGTTGCACCGAGAGTCCCACGGACGCCGTCATTACTTTTGGGACCGGTCGGGGGTGAACCCGGACCTGGGTCCAACAACAAGCCAGGCTTGAGAGGTGATAATGACGCTCGAACAGGCATGCCCTTCGGAATACCAAAGGGCGCAATGTGCGTTCAAAGATTCGATGACTCAC
+
BCCCAFCCCBBCGGGGGGGGGGGHHHHHHHHHHHHHHHHHGHHGGGGGHHHHHHHHHHHHHHHGGGGHHHHHHHHHHHHHGHHHHHGHHHHG;HHGGEFHGGGGGGFGHHHHGGGGGHGHGGGFGGGHHHHHHGHHHGGGGDFHGFFFGHHHGHHHGGGGGCDHGGFGGHGHHFFGGGFGGGGGGGGHHHHFFFGFGHHHGHHGHHFHHHFHHHGHHGHGHGHHFFHHFGHHHHHGHHGGGFFGHGHHHHHHHHHGGGGGGGHHHGHHHGGHHEGGGGHHHHGGGGHGGGGGGGGGGFFFFFFFBB@BB
@M02197:102:000000000-ALU3V:1:1101:22008:15944 1:N:0:1
TACGTACGAAACTCCTCCGCTTATTGATATGCTTAAGTTCAGCGGGTAGTCCTACCTGATCTGAGGTCAAATACAGAGTGTGGTTTAGAGTGGGCCAGTGCGAAACTTATTACGCATTCCACTTAGACATTTAAGACGAGCCAAAGCAAAGCCATGGCAGCGTCCAAACCATCAGTCAGAAACCTGACTGATGAAGACTATATGACACTCAAACAGGCATGCCCTTCGGAATACCAAAGGGCGCAATTTGCGTTCAAAGATTCGATGATTCAC
+
BBBBAFBBBBBBGGGGGGGGGGGHHHHHHHHHHHHHHHHHHFHFGGGGGHHHHHHHHHHHHHHGHGHHHHHHHHHHHHGGHHGHHHHHHHHHHHGGGHHHGGGCFFHHHHHHGGGGHGGHHHHHHHHGHHHHGHHHGGGHGGHHGHHHHGHHHHHHGGGGGHHGGGHHFGHHHHHHHHGHHHHHHHHHHHHHHHHHHHHHEHHHFFFFHHHHHHHHHGGGFEBFGGHGHHHHHHHHGGGGGGHHHHGGGGHGGGGGGGGGGFFFFFD@>>>>>
@M02197:102:000000000-ALU3V:1:1101:8769:16043 1:N:0:1
TACGTACGAAACTCCTCCGCTTATTGATATGCTTAAGTTCAGCGGGTAGTCCTACCTGATCTGAGGTCAAATACAGAGTGTGGTTTAGAGTGGGCCAGTGCGAAACTTATTACGCATTCCACTTAGACATTTAAGACGAGCCAAAGCAAAGCCATGGCAGCGTCCAAACCATCAGTCAGAAACCTGACTGATGAAGACTATATGACACTCAAACAGGCATGCCCTTCGGAATACCAAAGGGCGCAATTTGCGTTCAAAGATTCGATGACTCAC
+
BCCC?FABCBCCGGGGGGGGGGGHHHGHHHHHHHFHHHHHGHHGGGGGFGHHHHHGHHHHHHHHHGHHHHHHHHHHHHHHGHGFHHHHHHHHGHGHGHHHHGGGGGHHHHHHHHHGHHHHHHHHHHHHHHHHHHHHHHHHHHHHHHHHHHHHHHHGHHHGGHHGFHHHHHHHHHHHHHHHHHHHHHHHHHHHHHHHHHGHHHHHHGHGHHHFHHHHHHHGGGGGGGHGHHHHGHHHHFFGGGFHHHGEGGHGGGGGGGGCGFFBFFFFAA?AA
@M02197:102:000000000-ALU3V:1:1101:10033:15985 1:N:0:1
TACGTACGAAACTCCTCCGCTTATTGATATGCTTAAGTTCAGCGGGTAGTCCTACCTGATCTGAGGTCAAATACAGAGTGTGGTTTAGAGTGGGCCAGTGCGAAACTTATTACGCATTCCACTTAGACATTTAAGACGAGCCAAAGCAAAGCCATGGCAGCGTCCAAACCATCAGTCAGAAACCTGACTGATGAAGACTATATGACACTCAAACAGGCATGCCCTTCGGAATACCAAAGGGCGCAATTTGCGTTCAAAGATTCGATGATTCAC
+
ABCCAFBCCCCCGGGGGGGGGGGGHHHHHHHHGHHHHHHHHHHGGGGGGHGHHHHHHHHHHHHHHHHHHHHHHHHHHHHHHGHHGHHHHHHHHHGGGHHHHGHHHFHHHGHHHHHGHHHHHHHHHHHHHHHHHHHHHHHHHHHHHHHHHHHHGHHHHHHGGHGGGHHHHHHHHHHGHHHHHHHHHHHHHHHHHHHHHHHHHHHHHHHGHHHHHGGHHHGGGGGGGGGHHHHHHHHHHGGGGFFHHHGE?GHGGGGGGGGGGFFFFFFFAA3A>
@M02197:102:000000000-ALU3V:1:1101:22365:16007 1:N:0:1
TACGTACGAAACTCCTCCGCTTATTGATATGCTTAAGTTCAGCGGGTATTCCTACCTGATCCGAGGTCAACCTTGTAAAAAATGGGTTATAGGACCGTGCCGGGAGACCTTTCAACTCTTTGCGTGCTTAGAAAGCTCGTTGCACCGAGAGTCCCACGGACGCCGTCATTACTTTTGGGACCGGTCGGGGGTGAACCCGGACCTGGAGTCCAACAACAAGCCGGGCTTGAGAGGTGATAATGACGCTCGAACAGGCATGCCCTTCGGAATACCAAAGGGCGCAATGTGCGTTCAAAGATTCGATGATTCAC
+
BBBBBFBDBAADDFGGGGGGCEEGGHHHHHHGHHGHHGHFHCFFCEEEH5DEGHBGHHHHHHGGGGG2FGHHHHHHGHHHHEFHFHGGHHHFD;FGGGGGGGGGGEGFFHFHGFHHHHHHHBFCGGGGHGFHGGEHGFGEGFDFFGGGGGGHHHHGG@@CGCCCGFGGGGGGHGEHHGGGGGGCCAGFHGGFAGFGGGFHHHGHHFHGFGGFFGEHGGFFFGHFFHFFHHGFHHHFHHHG?EEFFHGDFHHHHEHHFGGEDEFGHHHGHEHHFFHGGFEGGFHHECGGHGGGGF5D2GBFFFFFFFBBAAB
@M02197:102:000000000-ALU3V:1:1101:4071:16127 1:N:0:1
TACGTACGAAACTCCTCCGCTTATTGATATGCTTAAGTTCAGCGGGTATTCCTACCTGATCCGAGGTCAACCTAGAAAAATATAAAGGTGACCGGGTCCCGGGGGCCTTGAAACTCTACGCGTGCTCCGGAGAACTCAGTGCGAAGAGGGTCCCTGGGACGCCGTCATTGTCTTTGAGACCAGTTGGCCATGGAGGCGGTCCAACGCGGTCCAACACCAAACACGAGGTTTGAGAGAGGATAATGACGCTCGAACAGGCATGCCCTACGGAATGCCAAAGGGCGCAATGTGCGTTCAAAGATTCGATGACTCAC
+
?ABBBFABBAA?GGEGGGGGGGGHHGHHHHFHGHHHFHHHFF5EEGGGHHFHHHHHHHHHFHHGGGEBFHFGHHHFHEHHGFHHHHFBG6G3@ECEEEEAEFGCFCFFGFHHHHGGHHFFG@F@<FF<CDD5GFH8DGHFHEGDFCGHED?FEFFGGE?FF9AFCHG?FF9BDFFFFFFFFFFFFFFFGB0BB9GD?0GFFEBEFFGGFBG/B??AE:B>?9A/>BBH<BGDBFFHGDGFFFBBF/GGFGEFEFFFHEHGAHGEAB102FHHFFFGGFGGE0E1GE1GEGGHFB3F333EGFBFBB11@>11A>
@M02197:102:000000000-ALU3V:1:1101:14347:16203 1:N:0:1
TACGTACGAAACTCCTCCGCTTATTGATATGCTTAAGTTCAGCGGGTAGTCCTACCTGATCTGAGGTCAAATACAGAGTGTGGTTTAGAGTGGGCCAGTGCGAAACTTATTACGCATTCCACTTAGACATTTAAGACGAGCCAAAGCAAAGCCATGGCAGCGTCCAAACCATCAGTCAGAAACCTGACTGATGAAGACTATATGACACTCAAACAGGCATGCCCTTCGGAATACCAAAGGGCGCAATTTGCGTTCAAAGATTCGATGATTCAC
+
ABBBAFADAAABGGGGGCFGGGDHGHHFHHHHFHHHGHHHGFHGGGEFGHHHH:EHHHHHHHHHHHHHHHHHHHGHFHGGHHHHGHHHHHDGGGGHGHGHHHHGGGHHHHHHHGGGFGHHGHFGHHHHHHHHHHFGHGGGHGHHHHHHHHGHGHHHHGHFGHFEEGHHHFHFFHF<DGGHHHHHHGHHHGHHHHHHHHFFHFFHGG6GGGGGHHGHGAHGGEBFFDHGGGGEGFFHHFGGEFFBHHGGGGHFGGGFGGGGBFFFFFFD>>>3>
@M02197:102:000000000-ALU3V:1:1101:14072:16205 1:N:0:1
TACGTACGAAACTCCTCCGCTTATTGATATGCTTAAGTTCAGCGGGTATCCCTACCTGATCCGAGGTCAACCTGAGAAGGAGAGGTTGAGCGGCGCACTCCGAGCGGCCACCGACGCGAGACAAGATGCCACAACGCGAGGGGACGGACGGCGTGGCCGGCGACATTGAGGCGGGCGGCGAGGAGCCGCGGCGCCCAACACCCAGCCGGGCTGGATTGGTGACAATGACGCTCGAACAGGCATGCCCCCCGGAATACCAGAGGGCGCAATGTGCGTTCAAAGATTCGATGATTCAC
+
BACCCFCCBBBBGGGGGGGGGGGHHHHHHHHHHHHHHHHHHHHGGGGGHHHHHHHHHHHHHHHGGGGHHHHH9GHHHHGHAGFFGGHFHFFGGGGGGGGHHGGGGGGGGGGHGGGGGGFGCFHFHGHHHGHHHGGGGGGGGGGGGGFFFFFFF>FFFFFEADFFFFFFFFFFCFD>FDABBFF;FAFGGAGFFD?GDGDCCGG8D@FGFGFHGCE9HHHHHHGHFGGGGDG:>GHHHHHHHGGGGGGGGHHHHGFGHHHHGGGGCHHHGGGFFGGGGGGGGGGGFFFFFFFBBBAA
@M02197:102:000000000-ALU3V:1:1101:8916:16368 1:N:0:1
TACGTACGAAACTCCTCCGCTTATTGATATGCTTAAGTTCAGCGGGTAGTCCTACCTGATCTGAGGTCAAATACAGAGTGTGGTTTAGAGTGGGCCAGTGCGAAACTTATTACGCATTCCACTTAGACATTTAAGACGAGCCAAAGCAAAGCCATGGCAGCGTCCAAACCATCAGTCAGAAACCTGACTGATGAAGACTATATGACACTCAAACAGGCATGCCCTTCGGAATACCAAAGGGCGCAATTTGCGTTCAAAGATTCGATGATTCAC
+
ABCCAFADBCCCGGGGGGGGGGGHHHFHHFFHHHHHHHHHHHHGGGGGGHHHHHGHFHHHHHHHHGHHHHHHHHHHHHHHHHGHGHHHHHFFGHGHGHHHHHHGGGHHHHHHHHGGGGHHHHHHHHHHHHHHHHHHHHHHGHHHHHHHHHHHHHHGHHHGGFHGGGFHHFHHHHHHHHHHHHHHHHHHHHHHHHHHHHHHHHHHHHGGFHGHGHHHHHHGEGGGFGHHHHHHGHHHHGGGGGHHHGGGGGGGGGGFGGGGGFFFBFFFAAAA>
@M02197:102:000000000-ALU3V:1:1101:11432:16475 1:N:0:1
TACGTACGAAACTCCTCCGCTTATTGATATGCTTAAGTTCAGCGCGTAGTCCTACCTGATCTGAGGTCAATAAGTTTGTTAATTCTGTTGAGACAAGGCTCAGCAGGGTTGACGGGCGGCACCTGTTAGGATTTTTGTCACAGCAAGAACAGGACAGTGAGTTGGACAAACCTAGAACACTGTCAAGTCCGGACAATAGGGCCGTACGATTCAACTTAGAGCGGGCAAGTCTACTATGATGCAGAACTGGCTCATCTCAACTTCCACTGAAACCAACACTATCGTGCACCAGGGCACGATAGAGACGGCGGGAGAGTTTAATGACACTCAAACAGGCATGCCCTCCGGAATACCAGAGGGCGCAATGTGCGTTCAATGATTCGATGATTCAC
+
AABBAFA3AAA?FBGGFGGFGGFFHGFGHCBHHHGHHHH55DD2EFGC0AFDFFFFGHHBGFHHGGHGHHHHHHFHHEFFHGHH4BFFGEGHHBHFEAHHGGH3GA?E2E/GHDCE@DCDDCGHHFFGHEHHB<F<CGHHHHBGFFHEGGHGEFACC<DFHFDF/:/:CGGAG:6GFHHEGGGFGGFFGFG00B?CBCB::/;C:;ABFCF=09F=0F/BFFA9DDDAC//)<BBB1BBFGFGBGF0?011F@1F12EHHGD@0B2B2GB<?EHFGGFECF?/11B01/>FHHGHFEGHGFC0CE/@?/FG@GEFFB1F2BHFEGF/1BGF1A1EGF0CCAE/AA022EDD1FBAF00EEB1131E0E0AA1FGFA1111C1FBBFDA1?AA
@M02197:102:000000000-ALU3V:1:1101:25342:16540 1:N:0:1
TACGTACGAAACTCCTCCGCTTATTGATATGCTTAAGTTCAGCGGGTAGTCCTACCTGATCTGAGGTCAAATACAGAGTGTGGTTTAGAGTGGGCCAGTGCGAAACTTATTACGCATTCCACTTAGACATTTAAGACGAGCCAAAGCAAAGCCATGGCAGCGTCCAAACCATCAGTCAGAAACCTGACTGATGAAGACTATATGACACTCAAACAGGCATGCCCTTCGGAATACCAAAGGGCGCAATTTGCGTTCAAAGATTCGATGACTCAC
+
CCDDCFBBCCCDGGGGGGGGGGGHHHHHHHHGHHHHHHHHHHHGGGGGGHHHHHHHHHHHHHHHHGHHHHHHHHHHHHHHHHGGGHHHHHHHHHHHGHHHHHHGGGHHHHHHHHHGGHHHHHHHHHHHHHHHHHHHHGHHHGHHHHHHHHHHHHHHHHHGGHGGGHHHHHHHHHHHHHHHHHHHHHHHHHHHHHHHHHHHHHGHHGHGGHGHHHHHGHHGGGGGGGHHHHHGGHHHHGGGGGHHHFEGGGHGGGGGGGGGGFFFFFFFCBAAB
@M02197:102:000000000-ALU3V:1:1101:3972:16570 1:N:0:1
TACGTACGAAACTCCTCCGCTTATTGATATGCTTAAGTTCAGCGGGTAGTCCTACTTGATTTGAGGTCAAAATGCACTGTTTTGAACTAGAACAGGTTTATCTTTGTCTTTAAAAAGCCACCGTTACTAAACATCCGTTTGCGTCACTATCGAAAAGTTCTACAACGATAGCTCAAGCCGCAAAGGTACTTTATTGTGCTTGTTACATTTCAGCCGAGTCGTGACCTTACTTAAAAAGCCTGACAGACAGACATGATCCAAAACCCAGACTGCCTATTGTTACATTTGCAGGGTTGAGAAGGTTTGCGACACTCAAGCAAGCATGCTCTTAGGAATAACCCCAGAGCGCAAGGTGCGTGCGAAGATTCGATGATTCAC
+
AAA1>CADAAADGBGGGFC?AAGHBGHHF2FFGFBFHHGFFGGEGCAEEBE2GHC1GHFHHHHEFFHFHFGHHEHHHH0DGFGFAGHHHHH1BFGAGHFFHH2FBFBGHHHGGFHEEHHBGCEFEG/F2FGFG1<F<FCCCBC//?/GFDHGA0C999<1,DG01:><;2319HHE1DE1C8GGGH0:CG:0;0;<;0C5CGGHG00;D9FG0BF9@/#:@??1?#?;BFF01190;9BD>B9;22B1B>2B10FF1<0/??00<>BB0/>1B1F>11EF22@B110/00?0022111B>F0>EE//D111C0A1A/121B1B10AB0122D22B//B/0A1//A00111B0000AA11A3EGEB111FFDF@1111>
@M02197:102:000000000-ALU3V:1:1101:20791:16609 1:N:0:1
TACGTACGAAACTCCTCCGCTTATTGATATGCTTAAGTTCAGCGGGTATCCCTACCTGATCCGAGGTCAAAAGTGATAAAAAGGCTTGATGGACGCTAGTGTTATAAGAATAAGACGCAAGATGTGCTGCGCTTAAAACCAATACACTGGCTGCCAATTGCTTTAAGGCGAGTCCAAACGCAATGGAGAGGACAAAACACCCAACACCAAGCAGAGCTTGAGGGTACAAATGACGCTCGAACAGGCATGCCCCATGGAATACCAAGGGGCGCAATGTGCGTTCAAAGATTCGATGATTCAC
+
CCCCCFCCBBCCGGGGGGGGGGGHHHHHHHHHHHHHHHHHHHHGGGGGHHHHHHHHHHHHHHGGGGGHHHGHGHHHHHHHHHGGHHHGHHHHHHGGGGGGHGHHHHHHHHHHHHGHGGGGHHHHHGHHHHHHGGGHHHHHHHHHHHHHHHHHHGHHGHHHHHHHHHHHHHHHHHHGHHHGHHHHHHHGHHHHHHHGGGGGHHGHGHGHHHHHGGHGHHHHHHHHGHHGHHEBFFGHGGHHHGHHHHHGGGHHHHHHFHHHHGHHHGGGGGGHHGGGGGGGGGGGGGGGGFFFFFFFCBABA
@M02197:102:000000000-ALU3V:1:1101:9797:16616 1:N:0:1
TACGTACGAAACTCCTCCGCTTATTGATATGCTTAAGTTCAGCGGGTAGTCCTACCTGATCTGAGGTCAAATACAGAGTGTGGTTTAGAGTGGGCCAGTGCGAAACTTATTACGCATTCCACTTAGACATTTAAGACGAGCCAAAGCAAAGCCATGGCAGCGTCCAAACCATCAGTCAGAAACCTGACTGATGAAGACTATATGACACTCAAACAGGCATGCCCTTCGGAATACCAAAGGGCGCAATTTGCGTTCAAAGATTCGATGATTCAC
+
CCCCBFCCCCCCGGGGGGGGGGGHHHHHHHHHHHHHHHHHHHHGGGGGGHHHHHHHGHHHHHHHHHHHHHGHHHHHHHHHHHHHHHHHHHGHHHHHGHGHHGHGHHHHHHHHHHHGGHHHHHHHHHHHHHHHHHHGHHHGHGHHHGHHHHHHHHHHGGHGGHHEGHHHHGHHHHHHHHHHHHHHHHHHHHGHHHHHHHHHHHGHHGFGHHHHHGGGHHHGGGGGGGHHHHHHHHHHHGGGGGHHHHGGGGHGGGGGGGEGGFFFFFFD>>A>>
@M02197:102:000000000-ALU3V:1:1101:12139:16633 1:N:0:1
TACGTACGAAACTCCTCCGCTTATTGCTATGCTTAAGTTCAGCGGGTATTCCTACCTGATCCGAGGTCAACCTTGTAAAAAATGGGTTATAGGACCGTGCCGGGGGACCTTTCAACTCCGTGCGTGCTTGAAAAAGCTCGTTGCACCGAGAGTCCCACGGACGCCGTCATTACTTTTGGGACCGGTCGGGGGTGAACCCGGACCTGGATCCAACAACAAGCCAGGCTTGAGAGGTGATAATGACGCTCGAACAGGCATGCCCTTCGGAATACCAAAGGGCGCAATGTGCGTTCAAAGATTCGATGACTCAC
+
1>AA1@A1A?AD111D1AE0FG?1333D22B122D1B2B22AF//EAA122AEGHFHGH1AGGEEEAF11B0GHH@@BFF1/BGFGB/FB@21@6DBBBEG/9>/FBAFFGFFFAD>FCCFFBC.BAFGFC>19<A.GG.B:?<#GDFFGFHGHHHCDCCA?<-AA@F1DF<9FHEHH@>EGGGCCCCGHHEHHFEGGEG3B;FHG3:FG9F?GHHEGEBA1GGHHDDH<G<HFDGGBFFFEDGGFEEGF3BHFCFA1AA10GGGHHFGBFHGBHEEE2AF5HGA?2E4CGBGD5FEGCBFFFFFFAAAA>
@M02197:102:000000000-ALU3V:1:1101:10211:16687 1:N:0:1
TACGTACGAAACTCCTCCGCTTATTGATATGCTTAAGTTCAGCGCGTAGTCCTACCTGATCTGAGGTCAATAAGTTTGTTAATTCTGTTGAGACAAGGCTCAGCAGGGTTGACGGGCGGCACCTGTTAGGATTTTTGTCACAGCAAGAACAGGACAGTGAGTTGGACAAACCTAGAACACTGTCAAGTCCGGACAATAGGGCCGTACGATTCAACTTAGAGCGGGCAAGTCTACTATGATGCAGAACTTGCTCCTCTCAACTTCCACTGAAACCAACACTATCTTGCACCAGGGCACGATAGAGACGGCGGGAGAGTTTAATGACGCTCAAACAGGCATGCCCTCCGGAATACCAGAGGGCGCAATGTGCGTTCAAAGATTCGATGACTCAC
+
CCCCCFCCCCCCGGGGGGGFGGGHHHHHGHHGHHHHGHHHCHHGGGGGGGHHHHHHHHHHHFHGHGHHHHHHHHHHHHHHHHHHHGHHHHHHHHHHHHHHHHHHHHHGFFFHHGGGFGGGGGGFGFHHHHGHGHHHGHGHHHHHHHHGHHHHHHHFFHHGHHHHGFFHHHHG9GFHHHHHHGGGGGGGGGGGGG4FGGFF@CE?@DFFHFHGFHHHHHFGFDFGFDFGG1>BBFFHGFGGGFFGEGF0HHDF/CHFBHGFGFFFDFHFFHHDHHEFGGHEGCFDCGEHHHGHHGFFGHHHHHGEE?GGGHHHHGBHFHGBAEE?03EFHHHHHHGHFGGGGGCECHHHHHHHFHHHFGGGGHGGHGEEGGGGGGGGGGGGFBFFFFFB@AAA
@M02197:102:000000000-ALU3V:1:1101:24184:16944 1:N:0:1
TACGTACGAAACTCCTCCGCTTATTGATATGCTTAAGTTCAGCGGGTATTCCTACCTGATCCGAGGTCAACCTGAAAAATATAGATTTTGAGGTGGCCGGGCCCACAAGACCTTGCAACTCGACGCGTGCTCCGGAAAGCTCAGTGCGAAGAGGGTCCCATGGACGCCCGTCATTGTCTTTGAGACCAGTTGGCCGCGAACGGTCCAACGCGGTCCAACACCCGAAACCCCCGCGGCAAAGCAGGGGTTTTGGAGGGAGGATAATGACGCTCGAACAGGCATGCCCTTCGGAATGCCAAAGGGCGCAATGTGCGTTCAAAGATTCGATGACTCAC
+
BCCCBFBCCBC2GGGGGGGGGGGHHHHGHHHHHHHHHHGHFHHGGGGGHHHGHHHHHHGHHHHGGGGHHHGHHHHBGHHHHHHFGHFGHFGGCGHGGHGGGFEGGGGGF9GFHHBGHHFFH?EFFFEFFFGHGDGGGGFFHHCGHFGGGGGGGHFFGHHGHHFFHFGGGGFFGGGGFGGBFFFFFGGGEFFFGFFGFGGGFFGGHDFCFCCGC:EFFBFFFGGFFB<@FGGGGGHHGHHHGFFFGFCEHHHGHHGGHHHHHBHHGGGGFGGGHGHHHHHHGGGGGGGFFHHHFHHGFGBGGGGGFFFHCGGGCGGGGGGGGGGFFFFFFF?AAAA
@M02197:102:000000000-ALU3V:1:1101:6917:17066 1:N:0:1
TACGTACGAAACTCCTCCGCTTATTGATATGCTTAAGTTCAGCGGGTATCCCTACCTGATCCGAGGTCAATCATAAAAAAGTTTGGGGTTCTGGCAGGACACCACCGGGACTCTGTCGCGAGGAGTATTACTACGCGTAGAGCCAGAGGGCACCGCCACTGCTTGTAAGGGCTGCCCTGTGACGGGCAGGCCCCAACACCAAGCTGAGCTTGAGGGGTGATAATGACGCTCGAAAAGGCATGCCCCCCGGCATACCAAGGGGCGCAATGTGCGTTCAAAGATTCGATTATTCAC
+
AAAAAFA3AAB?FECGGG2AA2EGFHFHC55DFG555DFBAGDECEGGHHG3FGHHHE355AAEA01B@248FHGG9@G9;<<:HE1-A?89G::GC?#/$3:<)/,BG:F;F4;FF:FG?D/$?<0F%1?1:157CC3,2<D9HG#-$#A<GE?C?A/F0:0;#;FCB9AA9.9B$GGC0?CC..:BA@DFA.9CCCCFE</;0;/C;GBGF<./0=<0B;B:BC;A<DDFGG1,1C;@CCC7BF//FD1211G0F/GEEE0113D00A01FF33A3GAACFAD31BFAAAA1
@M02197:102:000000000-ALU3V:1:1101:27099:17155 1:N:0:1
TACGTACGAAACTCCTCCGCTTATTGATATGCTTAAGTTCAGCGGGTAGTCCTACCTGATCTGAGGTCAAATACAGAGTGTGGTTTAGAGTGGGCCAGTGCGAAACTTATTACGCATTCCACTTAGACATTTAAGACGAGCCAAAGCAAAGCCATGGCAGCGTCCAAACCATCAGTCAGAAACCTGACTGATGAAGACTATATGACACTCAAACAGGCATGCCCTTCGGAATACCAAAGGGCGCAATTTGCGTTCAAAGATTCGATGATTCAC
+
CCCCCFBCCCBCGGGGGGGGGGGHHHHHHHHHHHHHHHHHHHGGGGGGGHHHHHHHHHHHHHHHHHHHHHHHHHHHHHHHHHGHHHHHHHHHHHHHGHGHGGHGGGHHGHHHHGGGHGHHHHHHHHHHHHHGHHHHHHHHGHHHHHHHHHHGGHHHGHHGGHHGGHHHGHHHHHHHHHGHHHHHHHHGHGHHHHHHHHHHHGGHGGHGFHHGHHHGHHHGGGGGGDGHHHHHHHHHHGGGGGHHHHFGGGFGGGGGCGGFGFFFFFFFAAAA>
@M02197:102:000000000-ALU3V:1:1101:19503:17178 1:N:0:1
TACGTACGAAACTCCTCCGCTTATTGATATGCTTAAGTTCAGCGGGTAGTCCTACTTGATTTGAGGTCAAAATGCACTGTTTTGAACTAGAACAGGTTTATCTTTGTCTTTAAAAAGCCACCGTTACTAAACATCCGTTTGCGTCACTATCGAAAAGTTCTACAACGATAGCTCAAGCCGCAAAGGTACTTTATTGGTGCTTGTTACATTTCAGCCGAGTCGTGACCTTACTTAAAAAGCCTGACAAACAGCCATGATCCAAAACCCAGACTGCCTATTGTTACATTGGCGGGGTTGAGAAGGTTTGCGACACTCAAACAAGCATGCTCTTAGGAATAACCCAAGAGCGCAAGGTGCGTTCAAAGATTCGATGATTCAC
+
CCCCCFCCCC@BGGGGGGGGGGGHHHHHGHHHHHGHHHHHHHHGGGGEEHHGHHHHHHHHHHHHGHHHHHHHHFHGHEHHHHHGFHGHHHHHGHHHHHHHHHHHHHGHHHHHHHGH?GGHHAGGGGEHFHHGHHHFGGFHGHGGGGGGFHFGGHGGHFHHFH9FHH7E.C.G;EGHHFE?CGG?GGCCGGHHFHHGHGHFGHHHHHFGGGFCGGFFGGGGFGGGGGGGGGGGGGFFFGDGFGFFHGGGEFF23B0HGFGHAEFBGFF4EGEFG33EGGFFEHHHFGEE@/GFFG4DBHHFBGHEFCEEHFF51FHFGGEHFHGB3HFFFBFFGHGHGGGCHDEAE?GGHHHGGGGGHGFGBGGGGGGFFFFFFFBBBBB
@M02197:102:000000000-ALU3V:1:1101:18430:17261 1:N:0:1
TACGTACGAAACTCCTCCGCTTATTGATATGCTTAAGTTCAGCGGGTATTCCTACCTGATCCGAGGTCAACCTTGTAAAAAATGGGTTATAGGACCGTGCCGGGGGACCTTTCAACTCCGTGCGTGCTTGAAAAAGCTCGTTGCACCGAGAGTCCCACGGACGCCGTCATTACTTTTGGGACCGGTCGGGGGTGAACCCGGACCTGTATCCAACAACAAGCCAGGCTTGAGAGGTGATAATGACGCTCGAACAGGCATGCCCTTCGGAATACCAAAGGGCGCAATGTGCGTTCAAAGATTCGATGACTCAC
+
CCDDBFBCDCCCGGGGGGGGGGGHHHHHGHGHHHHHHHHHHHHGGGGGHHHHHHHHHHHHHHGGGGGHHHHHHHGHHHHHHGHHHHHGHHHFDGHHGEHGHGFGGGGGGHHHHHHHHHHGHGGGGGGGHHGGHHHCHHFGGGGGHHHGGHHHHHHHHHGGGGFGGHHHGFHFHHHHGFGFFGGGFFFGGHHHHHGGGGGHHHFFGHFHHHGGHHHHGHHHHFHGHHHHHHHHHHGFFFFFBFBGGHHGHHHGHGHHHGGGGGGGHHHHHFHHGHHGGGGEFHHHFEGGHGGGGGGGECGFFFFFFFBBBBA
@M02197:102:000000000-ALU3V:1:1101:2341:17036 1:N:0:1
TACGTACGAAACTCCTCCGCTTATTGATATGCTTAAGTTCAGCGGGTAGTCCTACCTGATCTGAGGTCAAATACAGAGTGTGGGTTAGAGTGGGCCAGTGCGAAACTTATTACGCCTTCCACTTAGACATTGAAGACGAGTCAAAGCAAAGCCATGGCAGCGTCCAAACCATCAGGCAGAAACCTGACTGATGAAGTCTATATGACACGCAAACAGGCATTCCCTTCGGAATAACAAAGGGCGCAATTTGCATTCAAATATTCTATGACTC
+
@ABBAF@3>AAD5FBABBEEEE?GGBDFFBA5FFDFGBFAGGGGCCEGGB55D5$G9FG5D;BDGFG7GFF79@;'5BGGGBA#3:22BF(3<?1?E8@@F<F><>B?BEFHCFF#1A4)42BBF02B1>2#BEGF4FB1##FF119B<FF0#0<?>>.EGECF<B1G(GCDDF1#BFCF1GG+@1D1222GGGBC#2D2E2:A<E02##GDG1DF;9B0#;EEFB9EA28&5%GBFEFEE0;<FFBE1F33A3BB331B11B33B1111>
@M02197:102:000000000-ALU3V:1:1101:17818:17298 1:N:0:1
TACGTACGAAACTCCTCCGCTTATTGATATGCTTAAGTTCAGCGGGTAGTCCTACCTGATTTGAGGCCAGATGTCAAGAATATACACACAAGTGCGTATGGGGTATAGAAAGCAGACTATTGTCAAAGTCCTGGCCACAAGCGAACTTGTGTCCTAAGCGAAATACTTATTACGCCTAGGGGAACCAGTGCAAAGACTAATCCAGCTCACATTTTTAAGGCGAGTCAATTCATCATTGACAAGCGCCCACATCCAACATCCAAGCTTGGATTAACCAAACTTGGAGTTGAGGTTTTCATGACACTCAAACAGGCATACTCTTCGGAATACCAAAGAGTGCAATTTGCGTTCAAAGATTCGATGACTCAC
+
BBBBAFBDAABDGGGGGGGGGGGHHGGHHHHHHHHHHHHHHHHGGGGGGHHHHHHHHHHHHHHHGHGGEHHHHHHHHHHHHGHHHGHDFGGEFEBEFGFHGHGEEHHHFHHHEFFFHFHHHGDGHHHH?FFHBFFHBGHHFHGCG:H;HHHFHHH;HFBDGGFHHHHHGHHHHED@C#GGHCHGGFGFHHHFHGBGFGHEHGGFGG1FBBFGFHGGEFC?C@B>1BBFHHF9FBGFHFHFFFEE9B111>1C/F2CEB1/GF1/GHGB2@BFE/AFF2GEGHF120F1FF/CHGDF12HFEFHGFFFFG1FD2E1FF0///GEGDDFGAFGHG10B13HBGG?A00CFA3GBFGE1FBBF3FFFA?AA?
@M02197:102:000000000-ALU3V:1:1101:7514:17482 1:N:0:1
TACGTACGAAACTCCTCCGCTTATTGATATGCTTAAGTTCAGCGGGTAGTCCTACCTGATCTGAGGTCAAATACAGAGTGTGGTTTAGAGTGGGCCAGTGCGAAACTTATTACGCATTCCACTTAGACATTTAAGACGAGCCAAAGCAAAGCCATGGCAGCGTCCAAACCATCAGTCAGAAACCTGACTGATGAAGACTATATGACACTCAAACAGGCATGCCCTTCGGAATACCAAAGGGCGCAATTTGCGTTCAAAGATTCGATAATTCAC
+
AABCAFABCCCCGGGGGGGGGGGHHHHHHHHHFHGHGGHHHHHGGGGGGHHHGHFHHHHHHHHHHGHHHHHHGHHHGHFBGFHHGHHHHGGGHHGHGGGHHHGGGGHHGHHHHGHGGHHHHGHHHHGHHHHHHHHHHGHHHGHGHHHHHHFGHHHHGHHGGGHFGHHHHHHHHHHHHHHHHHHHHHHHHHHHGHFEHHEHHHHHHGGFFHHHGFCBEAHGGGGGEECHHGEEFFGHHGGGGGHGFHGGCGHGGGGGGGGGGBBFFFFDAAAAA
@M02197:102:000000000-ALU3V:1:1101:27436:17520 1:N:0:1
TACGTACGAAACTCCTCCGCTTATTGATATGCTTAAGTTCAGCGGGTAGTCCTACCTGATCTGAGGTCAAATACAGAGTGTGGTTTAGAGTGGGCCAGTGCGAAACTTATTACGCATTCCACTTAGACATTTAAGACGAGCCAAAGCAAAGCCATGGCAGCGTCCAAACCATCAGTCAGAAACCTGACTGATGAAGACTATATGACACTCAAACAGGCATGCCCTTCGGAATACCAAAGGGCGCAATTTGCGTTCAAAGATTCGATGATTCAC
+
BBBBAFBBB@BBGGGGGGGGGGGHHHHHHHHGHHHGHHHGFBGGGGGGGHHHHHHHHHHHHHHFFHHHHHHHHHHHHHHFHHGGFHHHGHHHGHHHGHGGHHHGGGHHHHHHHGHGHGHHGHHHHHHHHHHHHHGFGGGHHHHHHHHHGHHHHHHHHHHGGGGGGHGHHHHHHHHHGHHHHGHHHHFHHHHHHHHHHHHHHHHHHHHFGGHFFHFHFHHGGGGGGGHGGHGHHHHHGGFGGEFHHHGGGGCGFFGGGGGCGFFFFFFFAAA>3
@M02197:102:000000000-ALU3V:1:1101:6912:17568 1:N:0:1
TACGTACGAAACTCCTCCGCTTATGATATGCTTAAGTTCAGCGGGTATTCCTACCTGATCCGAGGTCAACCTGAGAAATAAAAGGTTAGACCGGCCCGACGAGACCTTGCAACTCCCCGCGTGCCTCGAAAGACTCGTTGCGAAGAGGGTCCCACGGACGCCGTCATTGTCTTTGAGACCAGTTGCGGACGAACCACAACGCGGCCCAACACCCAGCCCGAAGGTTGGAGAGAGGATAATGACGCTCGAACAGGCATGCCCACCGGAATACCAGTGGGCGCAATGTGCGTTCAAAGATTCGATGACTCAC
+
A3ABAFBBBBBBGGGGGCGGGGGHHFHHHFHHHHHHHHHGFGFGGGGEHHHHHHGHFHHHHHGEGGHHHHHHHGHFHHHHHFHHFGGHHHHFEGGGGDEFGGGGGGHHHGBGHHHHHGGGGGGGHGHGGHGGFHHHGDCGGFFGEFFHGGGHGGFGGGGGGGGGGHHHHFFFGFGFFFFFFEBFFGGGGGFFDGGGGGGFGGHFGGFFFFFGGFEEAGHHF;EHFGHHGFFHHFGHGHHGGEGFHGGHHHHHHFHHHFEAAA2HHHGHHHHFGF?EEGGHFGHGGCGHGGGBGGGGGGFFFFBFFAAAAB
@M02197:102:000000000-ALU3V:1:1101:28547:17684 1:N:0:1
TACGTACGAAACTCCTCCGCTTATTGATATGCTTAAGTTCAGCGGGTAGTCCTACCTGATCTGAGGTCAAATCAAGAGTGCATTGACTGCGGTTTAGAGTGCAGACGGAGACAACTGATGTTTCGTCACACTAAGGCATTTAAGGAAGGCCAGAGGCGATCCCAAAGCTCAATGACGGTCGAGAAACCGCCAGAGAGAAGGTCTAATGACACTCAGACAGGCATACCCTTCGGAATACCAAAGGGTGCAAGGTGCGTTCAAAGATTCGATGACTCAC
+
CCCCBFCCBCB@GGGGFGGGGGGHHHHHGHHHGHCHHHHHHGBFGGGGGHHHHHHHHHHHH;HHGGHHHHHHHHH8HHDGHHHFGHHHHHGGGGGHHHHHHHHHHHGFGGHHHHHHHGHHHHHHGHGHGHHHGHGHHHHHHHGHHHGGFCHHHHHGGGGGGGGHHFFHHHGHHHEGGGHFGGGGDHGHGHHHHHHHHGHHGHGHGBHGGFHHHHGHHHHGEFGFFGGFFGGHHHHHHHHGFHGHH<HHGHGGGGHGGGGGGCGFFFFFFFFFA?A>A
@M02197:102:000000000-ALU3V:1:1101:22658:17770 1:N:0:1
TACGTACGAAACTCCTCCGCTTATTGATATGCTTAAGTTCAGCGGGTAGTCCTACCTGATCTGAGGTCAAATACAGAGTGTGGTTTAGAGTGGGCCAGTGCGAAACTTATTACGCATTCCACTTAGACATTTAAGACGAGCCAAAGCAAAGCCATGGCAGCGTCCAAACCATCAGTCAGAAACCTGACTGATGAAGACTATATGACACTCAAACAGGCATGCCCTTCGGAATACCAAAGGGCGCAATTTGCGTTCAAAGATTCGATGATTCAC
+
CCCCCFCCBBCCGGGGGGGGGGGHHHGHHHHHHHHHHHHHHHHGGGGGGHHHHHHHHHHHHHHHHGHHHHHHHHHHHHHHHHHHHHHHHHHHGHGHGHHHHGGGGGHHHHHHHGHGGHHHHHHHHHHHHHHHHHHHHHHHGHHHHHHHHHHHHHHHHHHGGHGGGGHGGHHHHHHHGHHHHHHHHHHHHHHHHHHHHHHHHHHHHHHGHHHHHHFGGHHFGGGGGGHHHHHHHHHHHGGGGGHHHHGGGGHGGGGGGGGGGFFFFFFD3AAA>
@M02197:102:000000000-ALU3V:1:1101:19025:17772 1:N:0:1
TACGTACGAAACTCCTCCGCTTATTGATATGCTTAAGTTCAGCGGGTATCCCTACCTGATCCGAGGTCAACCTTTGAAAGATTTAACGGCCGCGGCCGCCCGCACTCCGAAGCGATTAATGAAATCACAACCCTTAGAGACGGACAGCTCAGCCGGAGACTTTGAGGCGCGCGGATTGACCGCGGCGGCCAATGCCAAGCCAGGCTTGAGTGGTGAAAGGACGCTCGAACAGGCGTGCCCCTCGGAATTCCAAGGGGCGCAATGTGCGTTCAAAGATTCGATGATTCAC
+
AABBAFADAABBBGFGFFAE2EGHHFFFFHHHGHFHHGFDD5GGGGAEGGGCGFHHFHHHHHHGCGGHH<:GGHHGBGHHF8E:D9HG;GGGCEEEGGGGGCCGDCGFGGCCGCAFGEFGHBDG9GDHH0C#CDEGHGFHGGFDGGGFBFGFFGCGG0AEGFCFEF/EA-FB??B;CBFEFBBB?EB$@BB91#/EAHGFF1>AECF;BFBFFGBFF>#BEFAF>>2;1F=FFE#4/;AA@GGAF1AB1GFGFAA0A0B13HEAAEC1B3B3FFA111@331DB11A>1
@M02197:102:000000000-ALU3V:1:1101:14462:17951 1:N:0:1
TACGTACGAAACTCCTCCGCTTATTGATATGCTTAAGTTCAGCGGGTAATCCTACTTGATTCGAGGTCGATAATAAAAAAAGATATTAATTGAATAAGTAAATATTCAGTTAATTTTTTTTAAATCTGGCAGATCAATTGATTTTCTCTTCTAACGATTTTCTTTTAAAAAAAATTAATGCGTTAAACAAGTCTAATCAAGATCGCTCAATCATTTTGGAGTGTCTCAATAAATGAAAAGAGAAAGCACTCAATACATTCAATAATTGAATTGATATAGTTTAAACGACGCTCGAACAAGCATACCTTTCGGAATACCAAAAGGTGCAATGTGCGTTCAAAGATTCGATGACTCAC
+
CDDCCFABCCBCGGGGGGGGGGGHHHGHHHHHHHHHHHHHHHHGGGGGHHHHHHHHHHHHHHGHHGGHGGGHGHHHHHHGGGGHHHHHHHHHFBBBGHGHHHHHGHHHHHHHFHHGHHGGGHHHHGGHEHHGGFHHHHHFFHHHHHHFFHGHHHHCGHHGGHHHHHHGHHHHHHHHHEHFFGGHHHHHHHFFHFGGGHGGFFFGHGFBHFFHFFFFGGHFFGFGEBFHHGHHFBHHHHHHHGHHHHHHGHHEHFGHFFFHHFGHHHHGGGHHHHHHGHHHGHGGFGGGGGGHEFHHHHHFHGDAFGCGGHGHHHHHGHHHHCHFHCCHGEEEGCGAGGGGGGGGFFFFFFFBBAAA
@M02197:102:000000000-ALU3V:1:1101:26277:17994 1:N:0:1
TACGTACGAAACTCCTCCGCTTATTGATATGCTTAAGTTCAGCGGGTAGTCCTACCTGATCTGAGGTCAAATACAGAGTGTGGTTTAGAGTGGGCCAGTGCGAAACTTATTACGCATTCCACTTAGACATTTAAGACGAGCCAAAGCAAAGCCATGGCAGCGTCCAAACCATCAGTCAGAAACCTGACTGATGAAGACTATATGACACTCAAACAGGCATGCCCTTCGGAATACCAAAGGGCGCAATTTGCGTTCAAAGATTCGATGATTCAC
+
BCCCAFCBBCCBGGGGGGGGGGGHHGHHHHHHHHHHHHGHHHHGGGGGGHHHHHHHHHHHHHHGHGGHHHHHHHHHHHHHHHHHHHHHHHHHHHHHGHHHHGGGGHHHHHHHHHHGGGHHHHHHHHHHHHHHHHHHHHHHHHHHHHHHHHHHHHHHHHHGGHGGGGHHHHHHHHHHHHHHHHHHHHHHHHHHHHHHHHHHHHHHHHHGHHHHHGHHHHHGGGGGGGHHHHHFFHHHHGGGGGHHHHGFGGHGGGGFGGGGGFFFFFFF>AAA>
@M02197:102:000000000-ALU3V:1:1101:27367:18106 1:N:0:1
TACGTACGAAACTCCTCCGCTTATTGATATGCTTAAGTTCAGCGGGTAGTCCTACCTGATCTGAGGTCAAATACAGAGTGTGGTTTAGAGTGGGCCAGTGCGAAACTTATTACGCATTCCACTTAGACATTTAAGACGAGCCAAAGCAAAGCCATGGCAGCGTCCAAACCATCAGTCAGAAACCTGACTGATGAAGACTATATGACACTCAAACAGGCATGCCCTTCGGAATACCAAAGGGCGCAATTTGCGTTCAAAGATTCGATGACTCAC
+
BCCCBFBCBCABFGGGGGGGGGGHHHHHHHHHHHHHHHHHHFHGGGGGGHHHHHHHHHHGHHHHHHHHHHHHHHHHHHHHHGHHGHHHHHHHHHHHGHGHHHGGHGHHHHHHHGHHHHHHHHHHHHHHHHHHGHHHHHHHGHHHHHHHHHHHHHHGHHHGGHGGGHHHHHHHHHHHHHHHHGHGHHHHHHHHHHHHFHGHHGHFHHHGHHHHHHGHHHHGGFFGGGFEHHHHGFHHHGGGFGHGHHGFGGGGFGGCGGGGGFFFFFFDBBABB
@M02197:102:000000000-ALU3V:1:1101:8238:18275 1:N:0:1
TACGTACGAAACTCCTCCGCTTATTGATATGCTTAAGTTCAGCGGGTAGTCCTACTTGATTTGAGGTCAAAATGCACTGTTTTGAACTAGAACAGGTTTATTTGTGTTTTAAAAAGCCACCGTTACTAAACATCCGTTTGCGTCACTATCGAAACGTTCTACAACGATAGCTCAAGCCGCAAAGGTACTTTATTGGTGCTTGTTACATTTCAGCCGAGTCGCGGCCTTACTTAAAAAGCCTGACAAACAGCCATGATCCAAAACCCAGACGGCCAGCTGTTACATTGGCGGGGTTGAGAAGGTTTGCGACACTCAAACAAGCATGCTCTTAGGAATAACCCAAGAGCGCAAGGTGCGTTCAAAGATTCGATGATTCAC
+
CCCCCFCCCCCCGGGGGGGGGGGHHHHHHHGHHHHGHHHHHHHGGGGGGGHHHHHHHHHHHHHHGGHHHHHHHHHHHHHHHHHHGHHHHHHHHHHGHHGHHHHHGFHHHHHGHFHFHHHHGGFEFGHHHHHHHHHGGHHGHGGGGGGHHHGHGGGGHHHGFHHGHGGHGGGGHGHHGGGGGGGHHGHHHHHHHGGGGGHHHHFGGHGHGHGGGGGGGFFGGGHHFGFFFFFGFGHHHFFHFFG;F<@/EHHGHGFBEGHFDF?HHEEGGGGFEFHHFFEFGHHGGGGGCFGHHFHHHHGHGHGGFHGFGHFGGGGHGHHFHHHHHHFGHGHHHHHHFGGBGHGGGGGHGHHFGGGHGGFGGGFGGGFFFFFBFBBBBB
@M02197:102:000000000-ALU3V:1:1101:26917:18198 1:N:0:1
TACGTACGAAACTCCTCCGCTTATTGATATGCTTAAGTTCAGCGGGTAGTCCTACCTGATCTGAGGTCAAATACAGAGTGTGGTTTAGAGTGGGCCAGTGCGAAACTTATTACGCATTCCACTTAGACATTTAAGACGAGCCAAAGCAAAGCCATGGCAGCGTCCAAACCATCAGTCAGAAACCTGACTGATGAAGACTATATGACACTCAAACAGGCATGCCCTTCGGAATACCAAAGGGCGCAATTTGCGTTCAAAGATTCGATGATTCAC
+
BBB@AFABABABGGGGGGGGGEEGHHHHHHHHHHFGBFGHDGHGGGCGG9HGHHHHHFHFGHHHHGHHHGHGHFHHHHB5GHGGEHFBHBF3?AFGEE>B7FEGGGHGFFHHHEGGGGHHBGGHFHGHHHFHHHEDGGFGCGHHGFHHGH6FHHHHHFHDGCDGCFHHHHBGGHHHHGGG1GGE@BGHHHGHHFBGDCGHGEFGGGBFFHHHHHFFCAFFFEBC?E9F?A29GFFGFFEA0E@ACGACE?F1BFGFGGEB1B1B31B31>>1>
@M02197:102:000000000-ALU3V:1:1101:18638:18305 1:N:0:1
TACGTACGAAACTCCTCCGCTTATTGATATGCTTAAGTTCAGCGGGTAGTCCTACCTGATCTGAGGTCAAATACAGAGTGTGGTTTAGAGTGGGCCAGTGCGAAACTTATTACGCATTCCACTTAGACATTTAAGACGAGCCAAAGCAAAGCCATGGCAGCGTCCAAACCATCAGTCAGAAACCTGACTGATGAAGACTATATGACACTCAAACAGGCATGCCCTTCGGAATACCAAAGGGCGCAATTTGCGTTCAAAGATTCGATGACTCAC
+
CDDDCFDCDDCCGGGGGGGGGGGHHHHHHHHHHGHHHHHHHHHGGGGGGHHHHHHHHHHHHHHHHGHHGHGHHHHHHHHHHHHHGHHHHHHHHHGHGHHHHHHGHHHHHHHHHGHHHGHHHHHHHHHHHHHHHHGHHHGHHHHHHHHGHHHHHHHHHHHGGHHGGHGHHHHHHHHFHHHHHHHHHHHHHHHHHHHHHHHHHHHHHHHGHHHHHHHHHFHGGGGGGGHHHHHHHHHHHGGGGGGGHHGGGGHGGGGGGGGGGFFFFFFFCCCCC
@M02197:102:000000000-ALU3V:1:1101:4680:18383 1:N:0:1
TACGTACGAAACTCCTCCGCTTATTGATATGCTTAAGTTCAGCGGGTAGCCCTACCTGATTTGAGGCCAGAGTACAATGTATAGTTGTATGCGTACGACGAAACTTATTACGTCTGCATAATGCTTTTAAGGAGAGCCAACAAAGGCAAACTCCCAAATCCATCTAATTCAGAAACCCGAATAGATGAGTCTACATGACACTCAAACAGGCATGCCCTCCGGAATACCAGAGGGCGCAAGTTGCGTTCAAAGATTCGATGATTCAC
+
AAA33CA?AAADGGGGFFAEGC?FDBDGDF5BGFAAFAEGHH9GFG9ECGFFHFFHFFFDGFFFCGGGHGHHDHHHHGHHHHBFHGGGHHFHGEEEEFGCHGGDGHFFHFHGFHHFHHFGGGBGHHHFFHGHHGHCGHHHHFHHFFHDFFGFGFHHHF<HGHBF=GHFGGGGHFHEFGEGGBBHHFHGFB;C7GHFB;EF?GBGHHGGGFAHFGGGGFCFHHHHHHHHGHFEE?EBFHG0FAEFGGA3GCGGGE1FFDFFFA1>11
@M02197:102:000000000-ALU3V:1:1101:5643:18363 1:N:0:1
TACGTACGAAACTCCTCCGCTTATTGATATGCTTAAGTTCAGCGGGTAGTCCTACCTGATCTGAGGTCAAATACAGAGTGTGGTTTAGAGTGGGCCAGTGCGAAACTTATTACGCATTCCACTTAGACATTTAAGACGAGCCAAAGCAAAGCCATGGCAGCGTCCAAACCATCAGTCAGAAACCTGACTGATGAAGACTATATGACACTCAAACAGGCATGCCCTTCGGAATACCAAAGGGCGCAATTTGCGTTCAAAGATTCGATGACTCAC
+
A>A11B1AAAADBGFGGC?0E00B3B3AAE22BGHHB22FDDDEG?A/BFG2;AG9GF;G:EGFFHGBFBHCDGEGGCGHD</FFHFFG7EAF<00EGHFFGGHFHHGHHFHHHFGGGBFBGDGHFDFGFGFFD?FC3FCBAFFHHGFGGHGGFGF??ECECBCCGGDHHGFHE3DDHGFGGHCHHHGHHHFFF5D5FHFGFBHFHHF:CFBBFFHHHHEGEFF?FGGBBEGBCFCHCGGGGHHGD2GEGFGGFGB5GCGGFFFFFFFA3>>3
@M02197:102:000000000-ALU3V:1:1101:19067:18391 1:N:0:1
TACGTACGAAACTCCTCCGCTTATTGATATGCTTAAGTTCAGCGGGTAGTCCTACCTGATCTGAGGTCAAATACAGAGTGTGGTTTAGAGTGGGCCAGTGCGAAACTTATTACGCATTCCACTTAGACATTTAAGACGAGCCAAAGCAAAGCCATGGCAGCGTCCAAACCATCAGTCAGAAACCTGACTGATGAAGACTATATGACACTCAAACAGGCATGCCCTTCGGAATACCAAAGGGCGCAATTTGCGTTCAAAGATTCGATGACTCAC
+
CCCCCFCCCCCCGGGGGGGGGGGHHGHHHHHGHHHHHHHHHHHGGGGGGHHHHHHHGHHHHHHHHHHHHHHHHHHHHHHHHHHHHHHHHHFGHHHHGHHHHHHHGGHHHGHHHGHGHHHHHHHHHHHHHHHHGHGHHHHGHHHHHGHHHHHHHHHHHHHGGGHGGHHHGGHHHHHGHHHHHHHHHHHHHHHHHHHHHHHHHHHGHHHGHHHHFGHHHHGGGGGGGGHHHHHGHGHHGGGGGGHHGHGGGGHGGGGGGGGGGFFFFFFFCCBCC
@M02197:102:000000000-ALU3V:1:1101:28992:18603 1:N:0:1
TACGTACGAAACTCCTCCGCTTATTGATATGCTTAAGTTCAGCGGGTAGTCCTACCTGATCTGAGGTCAAATACAGAGTGTGGTTTAGAGTGGGCCAGTGCGAAACTTATTACGCATTCCACTTAGACATTTAAGACGAGCCAAAGCAAAGCCATGGCAGCGTCCAAACCATCAGTCAGAAACCTGACTGATGAAGACTATATGACACTCAAACAGGCATGCCCTTCGGAATACCAAAGGGCGCAATTTGCGTTCAAAGATTCGATGATTCAC
+
AABCAFABCBBCGGGGGGGGGGGHGHHHHHGHHHHHGGHHFHHGGGGGGHHHG:HGHHHHGHHHHGHHHHHHGHHHHHGFFFFFFHHHGHHHGHGHGHHCDGGGGHHHHHHHFGGHHHHHHHHHGHHHFHHHHGDFHHHHGGGHHHHHHHGHHHHHGGGFGHGCFGGHHGHHFFFHFFHHHHHFGFGFHHHHGHHHHHHFHHHHGHGGGHGFGGHFFGCGGGGGGGGHFHHGHHHGGGGGGGFGGGGGGGHGGGGCGGGGFFFFFFFFAAA>>
@M02197:102:000000000-ALU3V:1:1101:10285:18694 1:N:0:1
TACGTACGAAACTCCTCCGCTTATTGATATGCTTAAGTTCAGCGGGTAGTCCTACCTGATCTGAGGTCAAATACAGAGTGTGGTTTAGAGTGGGCCAGTGCGAAACTTATTACGCATTCCACTTAGACATTTAAGACGAGCCAAAGCAAAGCCATGGCAGCGTCCAAACCATCAGTCAGAAACCTGACTGATGAAGACTATATGACACTCAAACAGGCATGCCCTTCGGAATACCAAAGGGCGCAATTTGCGTTCAAAGATTCGATGATTCAC
+
CCCCCFCCCBBBGGGGGGGGGGGHHHHHHHHHHHHHHHHHHHGGGGEEGHHGHGHHHHHHHHHHHHHHHHHHHHHHHHEGHHHHHHHHHGGHHHGHGHHHHHHGHGHHGHHHHGHHHGHHHHHHHHHHHHHHHHHHHGGHGHHHHHHHHHHHHHHHHHHGGHHGGHHHHHHHHHHHHHHHHHHHHHHHHGHGHHHHHHHHHHHHHGGGGHHHHHHHHHGGGGGGFGGHGHHGHHHHHGGGGGGHHHGGGGHGGGGGGGGGGFFFFFFD>AA>>
@M02197:102:000000000-ALU3V:1:1101:14887:18729 1:N:0:1
TACGTACGAAACTCCTCCGCTTATTGATATGCTTAAGTTCAGCGGGTAGTCCTACCTGATCTGAGGTCAAATACAGAGTGTGGTTTAGAGTGGGCCAGTGCGAAACTTATTACGCATTCCACTTAGACATTTAAGACGAGCCAAAGCAAAGCCATGGCAGCGTCCAAACCATCAGTCAGAAACCTGACTGATGAAGACTATATGACACTCAAACAGGCATGCCCTTCGGAATACCAAAGGGCGCAATTTGCGTTCAAAGATTCGATGACTCAC
+
BABCBFCCCBCCGGGGGGGGGGGHHHHHHHHHHHHHHHHHHGHGGGG;GHH;H<HH9HH9GHGHHGHHHHHH9HHHEHHHHHG8FHHHHHHHGGGHGHHHHGGGGGHHHHHHHGGGGGHHHHHHHHHHHHHHHHFHHGGGGGHHHHHHHHGHHHHHHGHGGGGGGGHHHGGHFHHGHHGHHHHHGHGHHHHHGHHHHHHGHHHHGGG1CFHHHHHHHHGGGGGGGGGHHGHHHHHHHGGGGGHHHHGGGGHGGGGGGGGGGBFFFFFFCCBCC
@M02197:102:000000000-ALU3V:1:1101:13573:18743 1:N:0:1
TACGTACGAAACTCCTCCGCTTATTGATATGCTTAAGTTCAGCGGGTATCCCTACCTGATCCGAGGTCAACCTTAGAAATGGGGTTGTTTTACGGCGTAGCCTCCCGAACACCCTTTAGCGAATAGTTTCCACAACGCTTAGGGGACAGAAGACCCAGCCGGTCGATTTGAGGCACGCGGCGGACCGCGTTGCCCAATACCAAGCGAGGCTTGAGTGGTGAAATGACGCTCGAACAGGCATGCCCCCCGGAATACCAGGGGGCGCAATGTGCGTTCAAAGATTCGATGATTCAC
+
CCCCCFBCBBBCGGGGGGGGGGGHHGHHHHHHHHHHHHHHHHGGGGGGHHHHHHGHHHHHHHEGGGGHHHHHGHHHHHHHHHHGGGGGHHHHHGGGGGGGGHHHHGGGGGGHGGHHHHHHGGGGGHHHHHHHGHHGGGGGFHGHGGGGGGHHHHHHHHHGGGFFGGGGGFGGGGGGFGGGGGGGGGFGFGGGGHHHHHHFGHGGGHHGGHHHHHHHHHHHHHHGGFFFHHGHGHHEHHHHGGGGGGGHHGHFGEHGGGGGGCFHGGHGGGGHGGGGGGGGGGFFFFFFFCCCCB
@M02197:102:000000000-ALU3V:1:1101:24690:18740 1:N:0:1
TACGTACGAAACTCCTCCGCTTATTGATATGCTTAAGTTCAGCGGGTAGTCCTACCTGATCTGAGGTCAAATACAGAGTGTGGTTTAGAGTGGGCCAGTGCGAAACTTATTACGCATTCCACTTAGACATTTAAGACGAGCCAAAGCAAAGCCATGGCAGCGTCCAAACCATCAGTCAGAAACCTGACTGATGAAGACTATATGACACTCAAACAGGCATGCCCTTCGGAATACCAAAGGGCGCAATTTGCGTTCAAAGATTCGATGACTCAC
+
CCCDDFCCCBBCGGGGGGGGGGGHHHHGHGHHHHHHGHHHHHHGGGCGGHHHHHHHHHHHHHHHHHHHHHHHHHHHHHGHHHHHGHHHHHHHGHGHGHHHHHHHGHHHHHHHHHHGHHHHHHHHHHHHHHHGGHHHHHHHHHHHHHHGHHHHHHHHHHHGGGFGGHHHHHHHHHHHHHHHHHHHHHHHHHHHHHHHHHHHHHHHHGGGHHHHHHHHHHHGGGGGGGGHHHHFHGHHHGGGGFHHHHGGGGHGGGGGGGGGGFFFFFFFAB@BB
@M02197:102:000000000-ALU3V:1:1101:27028:18790 1:N:0:1
TACGTACGAAACTCCTCCGCTTATTGATATGCTTAAGTTCAGCGGGTAGTCCTACCTGATCTGAGGTCAAATACAGAGTGTGGTTTAGAGTGGGCCAGTGCGAAACTTATTACGCATTCCACTTAGACATTTAAGACGAGCCAAAGCAAAGCCATGGCAGCGTCCAAACCATCAGTCAGAAACCTGACTGATGAAGACTATATGACACTCAAACAGGCATGCCCTTCGGAATACCAAAGGGCGCAATTTGCGTTCAAAGATTCGATGACTCAC
+
AABBAFABBBB?GGGGGGGGGGGHHHHGHHGFFGDGGAGHHHGGGGGGFHGEHHHHHGEHHGFFHHHHHHHHHHHHHHHGHHHGFFHHFFFHGHFFGHHHFGFGGHGGHHGHGFGGGHGHHHHHHHHHHHHHGGHHGHHHGHHHHGHHHHHHFFHHFHHGGHGGGHHHGGGGHHHHHHHHHGHFHGHHHHHHHGHHHHFFGHHHHHGFFHFGHHHGFHFGGGGGFFEHHHGGHH9GHGGGGGGHHHGCFGHGEGGGGGGGGFFFFFFFBBBBB
@M02197:102:000000000-ALU3V:1:1101:3648:18763 1:N:0:1
TACGTACGAAACTCCTCCGCTTATTGATATGCTTAAGTTCAGGGGGTATTCCTACCTGATCCGAGGTCAACATTCAGAAGTTGGGGTTTAACGGCGTGGCCGCGACGATTACCAGTAAAGAGGGGTTTACTACTACGCTAGGGAAGCCCGACTTGACCGCCAATCAATTTGAGGAACGCGAATTAACGCGAGTCCCAACACCAAGCTGTGCTTGAGGGTTGAAATGAAGCTCGAACAGGCATGCCCGCCAGAATACTGGCGGGCGCAATGTGCGTTCAAAGATTCGATGATTCAC
+
A?AAACAD3AABBCGFFGEEECGFHFEFDHFC5EGHHFHBDF32ECAEFGHEFHFFFFHFGFFEEGEHHHFF4GHG:H:F:3FFE9>EAGFGGGGG9@9@G99//<./??/B<911<F#.9.C5/<;-<D0=<0#0D2<;#;0,:C./C;;A$.-.CC<C@0@#BHGBFHHGF<B<AC/?F?#A>9C/F2?@#DAAD;/BF:?;92;B%F3C0AAEBA8;GFFB#9E+>BEGGFF8H;EHF9GFCEF3AF5555HECEEFAE?GFGGFGECGGFGGFDGFEF4BFFFDDFA?>>A
@M02197:102:000000000-ALU3V:1:1101:8418:18962 1:N:0:1
TACGTACGAAACTCCTCCGCTTATTGATATGCTTAAGTTCAGCGGGTAGCCCTACCTGATTTGAGGCCAGAGTACAATGTATAGTTGTATGCGTACGACGAAACTTATTACGTCTGCATAATGCTTTTAAGGAGAGCCAACAAAGGCAAACTCCCAAATCCATCTAATTCAGAAACCCGAATAGATGAGTCTACATGACACTCAAACAGGCATGCCCTCCGGAATACCAGAGGGCGCAAGTTGCGTTCAAAGATTCGATGACTCAC
+
BBBBBBABBBABGGGDGFEE?EEDGHHHHHH5DGHHHHHHFHCGGGGGGHEEFCEGGGFFHHHHGGGGHHGHFHHHHHHGHHHHHFHGGGFGGGGGCGEGGEDGHGHHHFHHGHHGHFFGHHHGBGHGHHGHHHHHGHHHGGHHGFFHFGHFGHFHFFFFFGHFHHHHGHHHHHHHGHGBFEFHGHHHHG;GHHHHFHFHGHFHHGHHHHHGFFGFGGGGGFDHHFFGGFEGFGGGHHFCEGFFC:3GEFGEFGCFFFFFF1AAA@
@M02197:102:000000000-ALU3V:1:1101:25754:19098 1:N:0:1
TACGTACGAAACTCCTCCGCTTATTGATATGCTTAAGTTCAGCGGGTAATCCTACCTGATTTGAGGTCAACACTTAGAAGTATTAGAGTGGAGAAAGCGTATACTTGTTGCGCGTTCCACTGAGACATTTGAGGCGAGCCGTAACGGCAACACCCAAAGCTCCCGACCTGGTCAAGAAACCAGACTGGAGAGGTTGATAAGACACTCAAACAGGCATGCCTTTCGGAATACCAAAAGGCGCAATGTGCGTTCAAAGATTCGATGACTCAC
+
CCCCCFCCCCCDGGGGGGEGGGGHGHHHHHHHHHHHHGHHFHGGGGGGH<HE;;HHH9HGHHGHGHHHHHGHGHHH9HBG1BDGHHH:9FGHHHHHGGF>EFHHHGHG;HH8G7FEAEHGHHHHGHHH8HGHGGGGGGCGGCDGGHHHEEGFGDGHFGHGHHGEHHGHGHHHGHHHHGGGGGEGGHGHHFHFGGBFFEFFGGFGFFFHHGFHHGHHHGFFFGEFHGHHHHGHHHFFDGGHHFGEFEGHFGGGGGGGCFFFFDFFFABAAB
@M02197:102:000000000-ALU3V:1:1101:22207:19140 1:N:0:1
TACGTACGAAACTCCTCCGCTTATTGATATGCTTAAGTTCAGCGGGTAGTCCTACCTGATCTGAGGTCAAATACAGAGTGTGGTTTAGAGTGGGCCAGTGCGAAACTTATTACGCATTCCACTTAGACATTTAAGACGAGCCAAAGCAAAGCCATGGCAGCGTCCAAACCATCAGTCAGAAACCTGACTGATGAAGACTATATGACACTCAAACAGGCATGCCCTTCGGAATACCAAAGGGCGCAATTTGCGTTCAAAGATTCGATGACTCAC
+
BCCCAFBCDCCDGGGGGGGGGGGHHHHHHHHHHHGHGHHHHHHGGGGGGHGHHHHHGHHHHHHHHHHHHHHHHHHGHHHHHHGHHHHHHHHHHHGHGHHHHHHHHGHHHHGHGGGHGGHHHHHHHHHHHHHHHHHHHGGHGHHHHHHHHHGHGHHHGHHGGHHGGGHFHGHHHHHHHHHHHHHHHHHHHHHHHHHHHHHHHHHFHGGGGGHHHHGHHHGFGGGGGGHGGHHHHHHGHGGFGCHHHHFGGGHGGGGGGGGGGFFFFFFFCCBCB
@M02197:102:000000000-ALU3V:1:1101:25080:19187 1:N:0:1
TACGTACGAAACTCCTCCGCTTATTGATATGCTTAAGTTCAGCGGGTAGTCCTACTTGATCTGAGGTCAAATACAGAGTGTGGTTTAGAGTGGGCCAGTGCGAAACTTATTACGCATTCCACTTAGACATTTAAGACGAGCCAAAGCAAAGCCATGGCAGCGTCCAAACCATCAGTCAGAAACCTGACTGATGAAGACTATATGACACTCAAACAGGCATGCCCTTCGGAATACCAAAGGGCGCAATTTGCGTTCAAAGATTCGATGATTCAC
+
CCCCCFCCCCCCGGGGGGGGGGGHHHHHHHHHHHHHHHHHGGHGGGGGGHHHHHHHHHHHGHHGHHHHHHHHHHHHHHGHGHGHGHHHGHHHGHHHGHHHHGHGGHHHGHHHHGGGGGHHHHFFHHHHHHHHHGHGFGHGHHHHHHHHHHHHHHHHGHHGGHHGGHHHHHHHHHHHHGHHHHHHHHHHHHHHGHHHHHHHHHHHHHHGGGHGGHGHHHHGGGGGGGHHHHHHHHHHHGGGGGHHFHGGGE4BGGGGGGGGGFFFFFFFAAAA>
@M02197:102:000000000-ALU3V:1:1101:12905:19231 1:N:0:1
TACGTACGAAACTCCTCCGCTTATTTATATGCTTAAGTTCAGCGGGTAGTCCTACCTGATCTGAGGTCAAATCAAGAGTGCATTGACTGCGGTTTAGAGTGCGGACGGAGACAACTGATGTTTCGTCACACTAAGGCATTTAAGGAAGGCCAGAGGCGATCCCAAAGCTCAATGACGGTCAAGAAACCGCCAGAGAGAAGGTCTAATGACACTCAGACAGGCATACCCTTCGGAATACCAAAGGGTGCAAGGTGCGTTCAAAGATTCGATGATTCAC
+
CCCCBFCCCBCCGGGGGGGGGGFHHHHHGHHHHHHHHHHHHHHGGGGGGHHHHHHHHHHHHHHHHGHHHHHHHGHFHHFGHHHHHHHHHHHGFHGFHHHGHHGGGGGHHHHHHHHHHHGHHHHHHHGHGHHGHHHHHHHGFHHHHHHHHHGHHGGGGGHGGHHHHHHHHHHHGFGHGGHGGHHGGFGGGGHGGFHHHHHHGFHGHHHHFHHGHHHHHHHHHGHGHGGGGFFGHHHHHGFFHHGHHFCFFHGGECHGGGGGGGGGGFFFFBFFA3ABA
@M02197:102:000000000-ALU3V:1:1101:3956:19277 1:N:0:1
TACGTACGAAACTCCTCCGCTTATTGATATGCTTAAGTTCAGCGGGTAGCCCTACCTGATTTGAGGCCAGAGTACAATGTATAGTTGTATGCGTACGACGAAACTTATTCCGTCTGCATAATGCTTTTAAGGAGCGCCAACAAAAGCAAACTCCCAAATCCATCTAATTCAGAAACCCGAATAGATGAGTCTACATGACACTCAAACAGGCATGCCCTCCGGAATACCAGAGGGCGCAAGTTGCGTTCAAAGATTCGATGACTCAC
+
>AAAAFAA1>A1A1BBGGFE?EEFHH3E2E22BD2FA2D22BEA6EEF91;B04:BAFBBFGACEGF8E?GFFGFH1(1DG2BFGH6@<B2<?<??GHDD>>FDFGBEF$CFF?1@@2BFD@@12D1<FFD1<?#AEHF7G?GC%BHFFGGGC8EFF?CB?>GGDFHGHE=FFD?>C2B4FCFGD3GGGH1GGEGDBFFHGHHHHHFEF3EHFAEEFEA35FG5HFF7B:EAACCGGGHEGGGHFG5DABG2FFBBFF5BFBBBAB
@M02197:102:000000000-ALU3V:1:1101:9444:19312 1:N:0:1
TACGTACGAAACTCCTCCGCTTATTGATATGCTTAAGTTCAGCGGGTAGTCCTACCTGATCTGAGGTCAAATCAAGAGTGCATTGACTGCGGTTTAGAGTGCAGACGGAGACAACTGATGTTTCGTCACACTAAGGCATTTAAGGAAGGCCAGAGGCGATCCCAAAGCTCAATGACGGTCAAGAAACCGCCAGAGAGAAGGTCTAATGACACTCAGACAGGCATACCCTTCGGAATACCAAAGGGTGCAAGGTGCGTTCAAAGATTCGATGATTCAC
+
BBBBBFBBBBBBGGGGGGCGCEGFHHFHHHHHHHHHHHHHHHHGGGGGGHFHHHHH99GHF8HHHG9HHGHHHHHFGHHGHGHHHHHHHHGHHHGHHEHFHGGHFHGGGGGHHHHHHGHHHHHGGHGHHHHHHHHGHHHGHHHHGHHHGHHHHFHGGGHGGHGHHHHHFFGHGHHHGGEHHGGFGHGGHFHFGFHGHGHHFHHHHHGHFGHHHHGHFGHHFFGF9FDGGGHHHHHHHHHHHHGGH;GHCHFA2GHGGGGGGGGGFFFFFFFFBAAAA
@M02197:102:000000000-ALU3V:1:1101:14528:19379 1:N:0:1
TACGTACGAAACTCCTCCGCTTATTGATATGCTTAAGTTCAGCGGGTAGTCCTACCTGATCTGAGGTCAAATACAGAGTGTGGTTTAGAGTGGGCCAGTGCGAAACTTATTACGCATTCCACTTAGACATTTAAGACGAGCCAAAGCAAAGCCATGGCAGCGTCCAAACCATCAGTCAGAAACCTGACTGATGAAGACTATATGACACTCAAACAGGCATGCCCTTCGGAATACCAAAGGGCGCAATTTGCGTTCAAAGATTCGATGATTCAC
+
CCCCBFCBBCBCGGGGGGGGGGGHHHHHFHHHHHGHHHHHHHHGGGGGGHHHHHHH9HHHHHHHHGHHHHHHHHHHFHHFGHHHGHHHHHGHGGGHGHHHGGGGGHHHHHHHHGGGHHHHHHHHHGGHHHHHHGHHHHHHGHHHHHHHHHHHHHHHHHHGGHGGGGHHHHHHHHHHHHHHHHGHHHHHHGHHGHHHHHFHFHHHGGGGGGGHHHHHGGGGGGGGFFHHGHGGHHHHHFFFGGHHHHGGGGGGGGGGGGGFFFFFFFFD>AA>3
@M02197:102:000000000-ALU3V:1:1101:23860:19415 1:N:0:1
TACGTACGAAACTCCTCCGCTTATTGATATGCTTAAGTTCAGCGGGTAGTCCTACCTGATCTGAGGTCAAATACAGAGTGTGGTTTAGAGTGGGCCAGTGCGAAACTTATTACGCATTCCACTTAGACATTTAAGACGAGCCAAAGCAAAGCCATGGCACCGTCCAAACCATCAGTCAGAAACCTGACTGATGAAGACTATATGACACTCAAACAGGCATGCCCTTCGGAATACCAAAGGGCGCAATTTGCGTTCAAAGATTCGATGACTCAC
+
AAABAFADB4>DGFGGFGC?EC?GF55EGHGGBGBFDHGFHBFGC2EAEGBEH:F933FA5F55GAGBBHHE9HHGHEFG5FDFFGFFBGHCCGFHGGEGHHFG@EEGFHHF<EFCFGDGHHH7>F@FDGHHHB1BGFBFDFFCB>BGGCGBCF?GH0?#GFHF>>BD1HGFCG<DHGFHFFFFBCGEFFD2GGEF@GGHF8DFFFFFBGCHGGFHHFGGGEBGFGHFGFHGFCG9BEEA0GHGFHEEA0B1A3333B1E1BBF3DB11@AAA
@M02197:102:000000000-ALU3V:1:1101:3993:19667 1:N:0:1
TACGTACGAAACTCCTCCGCTTATTGATATGCTTAAGTTCAGCGGGTAGTCCTACCTGATCCGAGGTCAACCATTGAGAAAATAGGGGGGTTTAATGGCTAGAGGCCAGCGTTAACACCTAAAGCGAGAAAAGGAATTACTGCGCTTGGGGTCACCGCGACTCCGCCAATAATTTTAAGGAGTTGTCCCGCCTTTCGGCAGGATAAGCTCCCAACACCAAGCAACTAGGGCTTGAGGGTTGAAATGACGCTCGAACAGGCATGCCCATTAGAATACTAATGGGCGCAATGTGCGTTCAAAGATTCGATGATTCACTGAATTCTGCAATTCACATTACTTATCGCATTTCGCTACGTTCTTCATC
+
BBBBBFBBBBBBGFGGBGGGGGEHGHHHHGGHHGHHHDGHDGFGFFEAFFFHHHHGHFEHHHHFFCGHFFFHGHHHHHEGEFFDFGFGG?<ADHHHEEHFHHHFG?EGHGCGGGGEFFFFFFGGFFGGF?FFGGGGEGGG:FFFFCFEDFF.AAFFFFFAC9AFBEFFFFFFFFFFFFFFFEFFFFFFFGAGFFGGHHHHHHHHHHDFBGGCBFFEEF$DEHFGFF8;FFDEFGHEHHFHHHHHGGGGGFHEG3@DBGFGGFFEHHGFHGFHGHGGGHGE/GGGHFHHEEEGHHHHHHFHDGGBHHGHFGEHHHHHGGHFFHGFGFHGGGDA5BDGBFFCGGGGG?GECFCGAABFFFFA3BAB
@M02197:102:000000000-ALU3V:1:1101:14114:19781 1:N:0:1
TACGTACGAAACTCCTCCGCTTATTGATATGCTTAAGTTCAGCGGGTAGTCCTACCTGATCTGAGGTCAAATCAAGAGTGCATTGACTGCGGTTTAGAGTGCGGACGGAGACAACTGATGTTTCGTCACACTAAGGCATTTAAGGAAGGCCAGAGGCGATCCCAAAGCTCAATGACGGTCGAGAAACCGCCAGAGAGAAGGTCTAATGACCCTCAGACAGGCATACCCTTCGGAATACCAAAGGGTGCAAGGTGCGTTCAAAGATTCGATGATTCAC
+
AABABFA3>AADGGFGGFGGGEEFHFHHFDEDGE5ADHGDAEGEFCAEFG555GGAG3FGHHHBFFBGFDFGG3GEEHBFEC;EB:BFFCFE1>GCEHFBE@<>8GFFGGDFC?/3GHHGFHDG7FFHGHHHH2F1C@FHHHHGG1FGCCCGECCCEF<<CCDCGFFC1BGCEEGFGCGAGBFEABE/FFFHGFFDHFE@F11D9BFBAF#BFFFGFEBGEA1BBBEEBEAFEF;D00FHFCGGFHGDGBEAAA111DGEFF1FFFBFDD3DAAAA1
@M02197:102:000000000-ALU3V:1:1101:11431:19800 1:N:0:1
TACGTACGAAACTCCTCCGCTTATTGATATGCTTAAGTTCAGCGGGTATTCCTACCTGATCCGAGGTCAACCTGAGAAATAAAAGGTTAGACCGACCCGACGAGACCTTGCAACTCCCCGCGTGCCTCGAAAGACTCGTTGCGAAGAGGGTCCCACGGACGCCGTCATTGTCTTTGAGACCAGTTGCGTTGCCACAACTCGGTCCAACACCCAAACCGAGGTTTGGAGAGAGGATAATGACGCTCGAACAGGCGTGCCAACCGGAATACCAGTGGGCGCAATGTGCGTTCAAAGATTCGATGACTCAC
+
CCCCCFBCCCBCGGGGGGGGGGGHHHGHHHHHHHHHGHHGGHHGGGGGHHHHHHHHHGHHHGHGGGGHHHHHHHHHHHHHHHGHGGHHHHHHHGGGGGGGGGGGGGGHHGHHHHHHHHGGGGGGGHHHGGHGGHHHHGHGHGGGGHGHGHHHHHHHGGGGFFGHGHHGHHGHHGHHHHHHGHGFFGGHHHHGGFHGFFFGHHGHHGGEEGGGGGGGGGHEHHHHHHHHHHHHHHHHHGGGFFGHGHHHHGGGFFHHCGGGGGHHHHHHHHHGFCGGGHGHHGGGGHFGGGGGGGGGFFFFFFFCBABC
@M02197:102:000000000-ALU3V:1:1101:24362:19860 1:N:0:1
TACGTACGAAACTCCTCCGCTTATTGATATGCTTAAGTTCAGCGGGTAGTCCTACCTGATCTGAGGTCAAATACAGAGTGTGGTTTAGAGTGGGCCAGTGCGAAACTTATTACGCATTCCACTTAGACATTTAAGACGAGCCAAAGCAAAGCCATGGCAGCGTCCAAACCATCAGTCAGAAACCTGACTGATGAAGACTATATGACACTCAAACAGGCATGCCCTTCGGAATACCAAAGGGCGCAATTTGCGTTCAAAGATTCGATGATTCAC
+
CDDCCFCCCBCCGGGGGGGGGGGHHHHHHHHHHHHHHHHHHHHGGGGGGHHHHHGHHHHHHHHGHGHHHHHHHHHHHHHHHHGHGHGHHHHHGHGHGHHHHHHHHHHHHHHHHGGHHHHHHHHHHHHHHHHHHHHHHGHHGHHHHHHHHHHHHHHHHHHGGHHGGHHHHHGHHHHFHHHHHHHHHHHHHHHHHHHHHGHHHHHHHHHGGHHHHHGHGHHGGGFGFGHFGGHHHGHHGGGGGGGHHHGGGGHGGGGGGGGGGFFFFFFFAAA>>
@M02197:102:000000000-ALU3V:1:1101:12957:19887 1:N:0:1
TACGTACGAAACTCCTCCGCTTATTGATATGCTTAAGTTCAGCGGGTAGTCCTACCTGATCTGAGGTCAAATACAGAGTGTGGTTTAGAGTGGGCCAGTGCGAAACTTATTACGCATTCCACTTAGACATTTAAGACGAGCCAAAGCAAAGCCATGGCAGCGTCCAAACCATCAGTCAGAAACCTGACTGATGAAGACTATATGACACTCAAACAGGCATGCCCTTCGGAATACCAAAGGGCGCAATTTGCGTTCAAAGATTCGATGATTCA
+
CDDDCFCCCCCBGGGGGGGGGGGHHHHHCHHHHHHCFFFGHGHGGGEFFFHHHHHHHHHHHHHHGGHGFHHHHHHHHHGHHHGHGHHHHHHHGHGHGHGFGGGGGGHHHHHHFHHHHHHHHHHHHHHHHHHHHHHHHFGGGHHHHHHHHHHHHHHHHGGGGHGGGHHHHHHHGHHFHHHHHHHHHHHHHHGHHHHHHHHHHHHHGGGFGGGHFHGGGHHGGFGGGGGHHHGGHGHHHGEEFGHGHHGGGGGFGCGGGCGGFFFFFFFBAAAA
@M02197:102:000000000-ALU3V:1:1101:2868:20017 1:N:0:1
TACGTACGAAACTCCTCCGCTTATTGATATGCTTCAGTTCAGCGGGTAGTCCTACCTGATCTGAGGTCAAATACAGAGTGTGGTTTAGAGTGGGCCAGTGCGAAACTTATTACGCATTCCACTTAGACATTTAAGACGAGCCAAAGCAAAGCCATGGCAGCGTCCAAACCATCAGTCAGAAACCTGACTGATGAAGACTATATGACACTCAAACAGGCATGCCCTTCGGAATACCAAAGGGCGCAATTTGCGTTCAAAGATTCTATGATTCAC
+
3AAB?CA@?AADFGGGCF?2EAAG55DGBDAD5A5BFGGDFF5AE2EEABGGD:HHFE3EGF5GGFCFGHHGGFB;5B@5G<>BE1FGFHDFFGE>?GGGGDF>EEFFFH<GFGG?GFDHFBDF#?GG>CFHHFFEDDCCCGFHGBFHF??HGH>GHGEEDBFDEDFHHGHHBGGGFGBFGCCECGGHHHGEGGFGHHHGD29(B9GF;GFF1G;HGCHE/;B9E?7DCG2FGFGBBAAADEHGFFAAECGG1GF3CGF3FBB3B1D31>>>>
@M02197:102:000000000-ALU3V:1:1101:14462:20008 1:N:0:1
TACGTACGAAACTCCTCCGCTTATTGATATGCTTAAGTTCAGCGGGTATCCCTACCTGATCCGAGGTCAACCTTTGAAAGAGTTTAACGGCCACGACCGCCCGCACTCCAAAGCGAATATGTATCACAACGCTTAGAGACGGACAGCTCGGCCGGAGACTTCAAGGCGCGCGGGAGCCGCGACGCCCAACACCAAGCGAGGCTTGAGTGGCGAAATGACGCTCGAACAGGCATGCCCTTCGGAATACCAAAGGGCGCAATGTGCGTTCAAAGATTCGATGACTCAC
+
CCCCBFBCCBCCGGGGGGGGGGGHHHHHGHHHHHHHHHHHHGHGGGGGHHHHHHHHHHHHHHHGGGGHHHHHHHHGHHHHHHGGHHHHGGGGGGGGGGGGGGGGGGGHHHGHHHGGGGGHHHHGHHHHHGGGGGGHHHGHGGGGGGHHHGGGGHHHHHHGHHGGGGGGGGGGGGGGGGGGGGGHGHHGHFFGGHGGGHHGHHHHHHGGGGHHHHHFGGGFGHGHHHGHHHHHGGGGGGGHHHHHFGGHHHGGGGGHHHHGGGGHGGGGGGGGGGFFFFFFFCBABB
@M02197:102:000000000-ALU3V:1:1101:28553:20060 1:N:0:1
TACGTACGAAACTCCTCCGCTTATTGATATGCTTAAGTTCAGCGGGTAGTCCTACCTGATCTGAGGTCAAATACAGAGTGTGGTTTAGAGTGGGCCAGTGCGAAACTTATTACGCATTCCACTTAGACATTTAAGACGAGCCAAAGCAAAGCCATGGCAGCGTCCAAACCATCAGTCAGAAACCTGACTGATGAAGACTATATGACACTCAAACAGGCATGCCCTTCGGAATACCAAAGGGCGCAATTTGCGTTCAAAGATTCGATGACTCAC
+
BB@AAFBBBBBBCGGGGGGGGGGHGHHHHHHHHHHHHHHGFHHGGGGEGHHHHHHHHHHHHHHHHGGHHHGHGHHFHHGHGGGFGHHGHHHFGHGGGHGFHGGFEHHHHHGHGHGGGGHHHHHFHHHHHFFHHHFHHFGGGHHGHHHHHHHHHHHHGGFGGGFGGGGHHHHGGHHHHHHHHHHHHHHGFHHHHHGHHGFFHHHHGHHGGGGGFGHEFFHGGGFFFGFDBHH;HFGFHEGGGFFHHHEEFFGFGGGFGGGFGFFFFFDFBBBBA
@M02197:102:000000000-ALU3V:1:1101:3972:20071 1:N:0:1
TACGTACGAAACTCCTCCGCTTATTGATATGCTTAAGTTCAGCGGGTATCCCTACCTGATCCGAGGTCAAGAGTGTAAAAATGTACTTTTGGACGTCGTCGTTCTGAGTGCAAAGCGCGAGATGTACTGCGCTCCGAAATCAATACGCCGGCTGCCAATTGTTTTGAGGCGAGTCTGCGCGCAGAGGCGAGACAAACACCCAACACCAAGCAAAGCTTGAAGGTACAAATGACGCTCGAACAGGCATGCCCCATGGAATACCAAGGGGCGCAATGTGCGTTCAAAGATTCGATGATTCAC
+
B3AABFBBBB@@GGGFGGGG?FGGFHFHHHFFHHFHCGHHHGHGGGGGHHHHHHHHHGGHFHHGGGEEGHHHHFHHFHHEEHHHHHHFHHHGEHCGGGGGCEGGFHHHHHHHHGHHFGGFFGFHHHHHGGDGGGGGGHGHHHGHHHGGDGGDDHGHGHGHHHDCFFEGGEHFHGFGGGGGHHFEGGGHFFFGFFFBEFFGDFCDGFFHFHFGHHHHFHGE9HGHHHHHGGDGFDHHFEHHHHGHHHGGGHHHFBHHHGHHHGGHGGGCGHGDDEEACGGGGGGGGFGGFFFFFFFAABBA
@M02197:102:000000000-ALU3V:1:1101:28534:20060 1:N:0:1
TACGTACGAAACTCCTCCGCTTATTGATATGCTTAAGTTCAGCGGGTAGTCCTACCTGATCTGAGGTCAAAGACAGAGTGTGGTTTAGAGTAGGCCAGTGCGAAACTTATTACGCATTCCACTTAGACATTTAAGACGAGCCAAAGCAAAGCCATGGCAGCGTCCAAACCAACAGTCAGAAACCTGACTGATGAAGACTATATGACACTCAAACAGGCATGACCTTCGGAATACCAAAGGGCGCAATTTGCGTGCAAAGATTCGATGAATCTC
+
1A11>BA1>>A1GGB1BCAEEGF1D3D22D2DGDG1BFDD22DAA?EA#:9BHFHF;EFGFB#AGFGGBFG23CB:$?BGHHGFF7HF<FB%<1FHGEBGFDEE?@1GCBCFHEEE@EDGGF2>G5E<7FHHGFCG11FB<<>3@1B1GE<7CCGB0FC/CC<?>C>0EEH#GG<D@GBF<BGB1B:DC@CFDHF2@:DGB2;CDFGB1F1FFBGFG?B09#BC0BBFB22:FF1B0EC8CEA1>GEE00FDBGFB33AG1CCDD3@111>11
@M02197:102:000000000-ALU3V:1:1101:11199:20217 1:N:0:1
TACGTACGAAACTCCTCCGCTTATTGATATGCTTAAGTTCAGCGGGTAGTCCTACCTGATCTGAGGTCAAATACAGAGTGTGGTTTAGAGTGGGCCAGTGCGAAACTTATTACGCATTCCACTTAGACATTTAAGACGAGCCAAAGCAAAGCCATGGCAGCGTCCAAACCATCAGTCAGAAACCTGACTGATGAAGACTATATGACACTCAAACAGGCATGCCCTTCGGAATACCAAAGGGCGCAATTTGCGTTCAAAGATTCGATGATTCAC
+
BBBBBFA?AAABFGGGFGGCGGGHHHF5GFHFHFHHHHHHHHBEEECGG3AGFHEFHEH6GEGHFGHBHGGDGFHHHG4FEDEGFHHHHHGFGHGFGEDEGGHHHGGHHHHHHGGGGGHHHHFHFEGGHHGHHGHHEGHGGHHHHHHHGHHHHHGGGFHEEGGGGHHHHGGHFGFFHGGHHGGGGGHGHHHFFEHHHGFHCGHHGGHGFEGHHFGBHHGGGGDFGGHFHHHHHGHHFFGGGGHF9GGGGGFFGGGF5GGGGFFFFBFD3A>3>
@M02197:102:000000000-ALU3V:1:1101:18290:20200 1:N:0:1
TACGTACGAAACTCCTCCGCTTATTGATATGCTTAAGTTCAGCGGGTAGTCCTACCTGATTTGAGGTCTAACTAAAGAGTTATTAGAGTGGAGGGAGCGAAAACTTATTACGCATTCCACTTAGTCATTTAAGACGAGCCACGGATGGCAACGTCCAAAGCTCACATCTAGAAAACTAGACATGAGAGGTGATTATGACACTCAAACAGGCATGCCTTTCGGAATACCAAAAGGCGCAATGTGCGTTCAAAGATTCGATGATTCAC
+
AA?AAFADBBBBGGGGGGGGGGGHHHHHGHHHHHHHHGHHGHHGGGGGHHHHHHHHHHGHHHHFFHHHHHHHHHHHHHHGHHHGHHEHGHGGGGFGEEFFFFG<FGFHHHDFFFGGGGHFHHHHHHHGHHFHBGGGCGGGGHHHGBHGHFGGHHHHHHFFGDHHHBBFHHFHHHHHGHHHHFGECFHHHHGDCHGHHHHHGHGHGHHGHFGHHEHEFFGHHGGHGHGHHHGGEFGHHHHGGGGHGGGGGGGGGGFFFFFFFABAAA
@M02197:102:000000000-ALU3V:1:1101:16977:20234 1:N:0:1
TACGTACGAAACTCCTCCGCTTATTGATATGCTTAAGTTCAGCGGGTAGTCCTACCTGATCTGAGGTCAAATACAGAGTGTGGTTTAGAGTGGGCCAGTGCGAAACTTATTACGCATTCCACTTAGACATTTAAGACGAGCCAAAGCAAAGCCATGGCAGCGTCCAAACCATCAGTCAGAAACCTGACTGATGAAGACTATATGACACTCAAACAGGCATGCCCTTCGGAATACCAAAGGGCGCAATTTGCGTTCAAAGATTCGATGACTCAC
+
BBBBBFBB@BABFGGGGGGGGGGHGFHHGHHHGHHHHHHHHHHFGGEGGHHHHHFHHHHHHHHHHHHHHHHHHHHHHHHHHHGHFHHHHHHHHHGHGHGGGHHHGGHHHHHFHGGGGGHHHHHHHHHHGHHHHHHGHHHGGGHHHHHHHHHHHHHHHHHGGHGGGGHHHHHHHHHHHHHHHHHHHHHHHHHHHHHHHHHHHHHHBFGGHHHGHHHHHGGGGGGFGGHHHHHHHGHHHGGGGGHHHHAFCGGGGFGGGGGGGFFFFFFFBAA>A
@M02197:102:000000000-ALU3V:1:1101:10202:20155 1:N:0:1
TACGTACGAAACTCCTCCGCTTATTGATATGCTTAAGTTCAGCGGGTATTCCTACCTGATCCGAGGTCAACCTGAGAAATAAAAGGTTAGACCGGCCCGACGAGACCTTGCAACTCCCCGCGTGCCTCGAAAGACTCGTTGCGAAGAGGGTCCCACGGACGCCGTCATTGTCTTTGAGACCAGTTGCGGACGAACCACAACGCGGCCCAACACCCAGCCCGAAGGTTGGAGAGAGGATAATGACGCTCGAACAGGCATGCCCACCGGAATACCAGTGGGCGCAATGTGCGTTCAAAGATTCGATGATTCAC
+
BCCCCFCBCCCCGGGGGGGGGGGHHHHHHHHHHHHHGHHHHHHGGGGGFHEGHHGHHHHHHHHGGGGHHHHHHHHHHGHHHHHHHFFGHHHHHCFGGGGGGGGFGGGHHHHFHGGHHEFGGGFFFHHHGGFDGHHFHGHGGGGGGGFFEGEGHFHHDGGDA@CG=CEFHHFHFFHGFFFHHHGFFFFFDDGFFHDGGGGGGGGHHEEHEFGHGGGGGGGHFHGGHFFHHHGHHHHGGHHHGGGGGFHDFFHGBHHHHHGGGGGGHHHGHHHGHHGGCGCGCFCHCGGEHGGGGGG5EFGFFDBFFDBBAAA
@M02197:102:000000000-ALU3V:1:1101:16353:20427 1:N:0:1
TACGTACGAAACTCCTCCGCTTATTGATATGCTTAAGTTCAGCGGGTAGTCCTACCTGATCTGAGGTCAAATCAAGAGTGCATTGACTGCGGTTTAGAGTGCAGACGGAGACAACTGATGTTTCGTCACACTAAGGCATTTAAGGAAGGCCAGAGGCGATCCCAAAGCTCAATGACGGTCGAGAAACCGCCAGAGAGAAGGTCTAATGACACTCAGACAGGCATACCCTTCGGAATACCAAAGGGTGCAAGGTGCGTTCAAAGATTCGATGATTCAC
+
BBBBAFBBBAADDGGGGGGGGGGHHHHHHHHHHFHHFHHHFGFGGGEGGHHHHHHHHFHHGHHHHGHHHGGHHGHHHGEBEF9HHFHHFHGHHEFHHHFDFFHHEHGHGHGGHHFHHGHEGFHGGFDFDBGGHHGHHFGGHGFHGFHHHCEGCGCDEFDCGHHHHHGFDHGGGHEGFGGFEGGGGFHGGBFGHHHHHHFBG5FHHHHHGGFHHFFGHGHFHHHGBGGFFFHGHFHEHHHFFDFHGFHFHHCGCCHGGGFCGGGGGBFFFFFFBBBBB
@M02197:102:000000000-ALU3V:1:1101:7640:20520 1:N:0:1
TACGTACGAAACTCCTCCGCTTATTGATATGCTTAAGTTCAGCGGGTAGTCCTACCTGATCTGAGGTCAAATACAGAGTGTGGTTTAGAGTGGGCCAGTACGAAACTTATTACGCATTCCACTTAGGCATTTAAGACGAGCCAAAGCAAAGCCATGGCAGCGTCCAAACCATCAGTCAGAAACCTGACTGATGAAGACTATATGACACTCAAACAGGCATGCCCTTCGGAATACCAAAGGGCGCAATTTGCGTTCAAAGATTCGATGATTCAC
+
AAAAAFAD11>AF1FG1FEA?AAAED3DA2BEBGBDGFCEFD1/A/AEC$A;F9FFF10G1GB:FFG4B@EGGFHBGF@F1@/B0EFECBG8GHA1EEG#@5GGGF1BCFG8BFF1EGGFDFD7B>#F>GGGFGHBBFB1<GFFGGGFHHGGHD>>E??/CF@EGCGFGGH6GHF2DDDGFEBB:CD12CGHFBFGHHGED=DCHDGBCFFHGFFF?AFC/0A/AFF9EDFGGFFF9EE0BEFCHGEA0011F3F33GEB1113B13@A>1>1
@M02197:102:000000000-ALU3V:1:1101:22101:20630 1:N:0:1
TACGTACGAAACTCCTCCGCTTATTGATATGCTTAAGTTCAGCGGGTATTCCTACCTGATCCGAGGTCAACCTTGGTGCCGCCGGAGCGGACTTGTGGGGGGTTTAGAGGCAGGACGCCGAGGGATCCCAATGCGAGGCTGATGCTACTGCGCAAAGGAGAGGGCCTTCGGGTCCGCCACTGGTTTTAGGGGCCTGCCGTGGCAGATCCCCAACGCCGGGCCACAGGGGCTCGAGGGTTGAAACGACGCTCGGACAGGCATGCCTCCCAGGATACTGGAAGGCGCCATGTGCGTTCAAAGATTCGATGATTCTC
+
AAA?AFA11A>DGBAFF1ECEF0D3F3FGFGFFFHFFFBEGGHA?/AEAFEE2AFEEEGHFEGCEG/B1GGAGFF1FFFGGGGCGE?EFGECCFG:FA;BCAGG;:00FF?AFGGF@?@B=A??F:99BFFBFFFFF@=AFFB/BFFFFFBB1C@@BFF.9AA.AB?BF.9-;CA<@C@F/FF<BFEGFBFB-=CCCCHFGFHFEAFFFFFFBC<9?AFFB@EFFFGFE@E9EGE9HFFG?/FEFE>/A/CHGBBGFGAGF//FF/01HHGBDBA1FHGGGFE0A1DEAA0F113B3A311GFFFF1D1A1>1>
@M02197:102:000000000-ALU3V:1:1101:19246:20698 1:N:0:1
TACGTACGAAACTCCTCCGCTTATTGATATGCTTAAGTTCAGCGGGTAGTCCTACCTGATCTGAGGTCAAATACAGAGTGTGGTTTAGAGTGGGCCAGTGCGAAACTTATTACGCATTCCACTTAGACATTTAAGACGAGCCAAAGCAAAGCCATGGCAGCGTCCAAACCATCAGTCAGAAACCTGACTGATGAAGACTATATGACACTCAAACAGGCATGCCCTTCGGAATACCAAAGGGCGCAATTTGCGTTCAAAGATTCGATGATTCAC
+
CCCDBFCCDDDDGGGGGGGGGGGHHHHHHHHHHHHHHHHHHHHGGGGGGHHHHHHHHHHHHHHHHGHHHHHHHHHHGHHHGHGHGHHHHHHHHHHHGHHHHHHHHGHHHHHHHGGHHHHHHHHHHHHHHHHHHHHHHGGHHHHHHHHHHHHGHHHHHHHGGGGGGHHHHGHHHHHHHHHHGHHHHHHHHHHHHHHHHHHHHHHHHHHGGGGHHHHHHGHGGGGGGGHHHHHHHHHHGGGEGGHFHHEGGGHGGGGGGGGGGFFFFFFFAABA>
@M02197:102:000000000-ALU3V:1:1101:12775:20778 1:N:0:1
TACGTACGAAACTCCTCCGCTTATTGATATGCTTAAGTTCAGCGGGTATTCCTACCTGATCCGAGGTCAACATTCAGAAGTTGGGGGTTTAACGGCTTGGCCGCGCCGCGTACCAGTTGCGAGGGTTTTACTACTACGCAATGGAAGCTGCAGCGAGACCGCCACTAGATTTCGGGGCCGGCTTGCCGCAAGGGCTCGCCGATCCCCAACACCAAACCCGAGGGCTTGAGGGTTGAAATGACGCTCGAACAGGCATGCCCGCCAGAATACTGGCGGGCGCAATGTGCGTTCAAAGATTCGATGACTCAC
+
CCCCCFCCCBBCGGGGGGGGGGGHHHHHHHHHHHHHHHHHHHHGGGGGHHHHHHHHHGHHHHHGGGGGHHHHHHHHHHHEFGHHGGGCG:<<;GG;G;G;GHCG;CGC33@CD8D;D<FFG/CD:BGGG9HHHHH<F?D/A4FF0CFEFFGGGGGA)7FFGGFFFFGGGFFFFGGGGCDCCCA@@CFGFGCGGFCGFGGGGGECDFHDFDAGDFFEGGDHFHGHHGFGAGHHG;HHHFGGE0?HHGHGHGHHHHHGGGGGHHFHHGHHHGGGGGGGGGHHHHGGGGHGGGGGGGGCGFFFFFFFBBBBB
@M02197:102:000000000-ALU3V:1:1101:20516:20849 1:N:0:1
TACGTACGAAACTCCTCCGCTTATTGATATGCTTAAGTTCAGCGGGTAGTCCTACCTGATCTGAGGTCAAATACAGAGTGTGGTTTAGAGTGGGCCAGTGCGAAACTTATTACGCATTCCACTTAGACATTTAAGACGAGCCAAAGCAAAGCCATGGCAGCGTCCAAACCATCAGTCAGAAACCTGACTGATGAAGACTATATGACACTCAAACAGGCATGCCCTTCGGAATACCAAAGGGCGCAATTTGCGTTCAAAGATTCGATGATTCAC
+
BCCBBFBBCCCCGGGGGGGGGGGHHHGHHHHHHHHHHHHHHHHGGGGGGHHHHHHHHHHHHHHHHHHHHHHHHHHHHHFHHHHHHHHHHHHHHHHHGGGGHHHHGHHHHHHHGGHHHHHHHHHHHGHHHHHHHHHHHGHHHHHHHHHHHHHHHHGHHHHGGGGGGHHHHHHHHHHHHHHHHHHGHHHHHHHHHHHHHHHHHHHHHHHGHHHHGGGHGHHGGGGGGGHHHHHHHHHHHGGGGGHHHHEGGGHGGGGGGGGGGFFFFFFD>>A>>
@M02197:102:000000000-ALU3V:1:1101:3441:21310 1:N:0:1
TACGTACGAAACTCCTCCGCTTATTGATATGCTTAAGTTCAGCGGGTAGCCCTACCTGATTTGAGGCCAGAGTACAATGGATAGTTGTATGCGTACGACGAAACTTATTACGTCTGCATAATGCTTTTAAGGAGAGCCAACAAAGGCAAACTCCCAAATCCATCTAATTCAGAAACCCGAATAGATGAGTCTACATGACACTCAAACAGGCATGCCCTCCGGAATACCAGAGGGCGCAAGTTGCGTTCAAAGATTCGATGATTCAC
+
>>>33@>3>>>?CGFFGGGGGGCGGFCGCGCFBDFGCGGGGG8G8C?E7(F/H9-9GGF7HGECEG89GG8GEF-G/GB$B+EBG8HFGGH+4?',GGG4&G#8)F%9+9GFFGGGGFFHFFGBFFHFFBFBGFGEEGHHGGHHGBGHFGG1GGGHFEHEFEFHGGHGGEHFEC1GFGCGGGGGGGEEHEFHEFFFFFFFEFFEFBGHF3AGGGGF?EADFEGE5BCGGCGC?2CGGGGGCG8GGFGGGFGE44FBBB55B>333>
@M02197:102:000000000-ALU3V:1:1101:3431:21324 1:N:0:1
TACGTACGAAACTCCTCCGCTTATTGATATGCTTCAGTTCAGCGGGTGGCCGTACCTGATTTGAGGCGGTAGTACACTGTATAGGTGTATGCTTACGACGAAACTTATTACGTCTGCATAATGCTTTGAAGGAGAGCCAACAAAGGCAAACTCCCAAATCCATCTAATTCAGAAACCCGAATAGATGAGTCTACATGACACTCAAACAGGCATGCCCTCCGGAATACCAGAGGGCGCAAGTTGCGTTCAAAGATGCGATGATTCAC
+
>>11>1>111>AFGFF11EA?0A133BDBB2DBB111D2222B/?#9#E(B,#F#4.GB-F,#%A36,-#BEHGH.#1@2=2F5,GG**BD23>A?E0>E?FFBBFFFGGCE11<FBBGBDF2FBFE#F<BFFAE?EFGGAEED1FGBEGGEGFEF#EEF2FFCFFFEB@?4AAACEFBBCGGEFFBEFBFBBCBC2CEECF#11FE111AAA/;B/B?EBBC?11BFCC/09A?1B1B000BFCB333BDA111C@31@3>>1>>
@M02197:102:000000000-ALU3V:1:1101:9213:21364 1:N:0:1
TACGTACGAAACTCCTCCGCTTATTGATATGCTTAAGTTCAGCGGGTAGTCCTACCTGATTTGAGGCCAGATGTCAAGAATATACACACAAGTGCGTATGGGGTATAGAAAGCAGACTATTGTCAAAGTCCTGGCCACAAGCGAACTTGTGTCCTAAGCGAAATACTTATTACGCCTAGGGGAACCAGTGCAAAGACTAATCCAGCTCACATTTTTAAGGCGAGTCAATTCATCATTGACAAGCGCCCACATCCAACATTCAAGCTTGGATTAACCAAACTTGGAGTTGAGGTTTTCATGACACTCAAACAGGCATACTCTTCGGAATACCAAAGAGTGCAATTTGCGTTCAAAGATTCGATGACTCC
+
CCCCBFBBB?ADFGGGGGGGFGGGGHHHGH5DGHHHHHGHHHHGGGGGGHGHHGGHHHHHHHHHGGEGGHFFH5FFG3BGGHHHGBGHFGGHFFFC1>EFHHGEDFHHGFGHHHFHHHHHBFHGFGHHHHHEFBGHFFFHHH0?6@C2FG7CGGFHE?C<GFGHHHHHHGFHHFBFGDHF5ADGGEGHFGFFFFFBCCGGFF1:9@FFFFGHGFBGAC@BF11FHFFGHHFFFGFGFDBFFEE>A/FBHHGCGBGFFHBFFHFFF334BFB4?1EBFHFHGHHBHFHHFG?EF5FDGFF55B51EFHGFFGFFEGBBHEEEEHGFG5BFHHHHFHHGFBHHFCCEGCGGFGF5GEGFC4BFFC3A33A
@M02197:102:000000000-ALU3V:1:1101:10658:21418 1:N:0:1
TACGTACGAAACTCCTCCGCTTATTGATATGCTTAAGTTCAGCGGGTATCCCTACCTGATCCGAGGTCAACCATGAGGTTATAGTTTAGGAAGCATGTCCACAGCCAGCAAAATTCTGCGTAATCGTGCTACGCTACAGCCGGAAGTGATAGCTACCAATGCATTCAAGGCGAGTCCACAGCAGGGACAGGCGCCCAACACCAAGCAAAGCTTGAATAAGGTCAAATGACGCTCGAACAGGCATGCCCTACGGAATAGCATATAACCCAATGTGCGTTCAAAGATTCTATGACTCAC
+
AA?AAFB3AAABGGGGGGEGGGGFHGGFHHHHHHHHHHHHHHFGFFGEHHHHHHEHFFEFHHHGGGEHHHHHCHFF@E?B:H6HG:78FG9F8EHHH9HGG9HA6FF7F9HH)F:FBFD0EFGGGGGHGFHHGGE0@F2@/BC?DDCD222F11>FCFFHHDGHGBGB.0<EEG@GHHGG112*1B1/;/;:AC9/?C9BADAE?1>//B/+B991#,41;,/99FAAFF/DBA>DFFF11#0/;A//0A0BED2222AD21B0001D3EA0011113B33GB3113331111>111
@M02197:102:000000000-ALU3V:1:1101:6311:21534 1:N:0:1
TACGTACGAAACTCCTCCGCTTATTGATATGCTTAAGTTCAGCGGGTAGCCCTACCTGATTTGAGGCCAGAGTACAATGTATAGTTGTATGCGTACAACGAAACTTATTACGTCTGCATAATGCTTTTAAGGAGAGCCAACAAAGGCAAACTCCCAAATCCATCTAATTCAGAAACCCGAATAGATGAGTCTACATGACACTCAAACAGGCATGCCCTCCGGAATACCAGAGGGCGCAAGTTGCGTTCAAAGATTCGATGATTCAC
+
BBBBAFBBBBBBGGGGGGGGGG?HHHHHGHGHHHHHHHHH<HHGGGGGGHFHH9HGH9FHHHHHF2FFFGHHHHHHHHHHFHHHHHHHHHHHGGGGGHHGGGGGHHHHHHGGHHHGHHHHHHHGHHHHHHHHHHHHHHHHHGHFFFHHGEHHGHHHHGGHHHHHBGGHHGHHFEGHHFGHGGHFHHHHHHHHHHHHHHHGFFHHHHHHHHHFGGGGGGFGFGHHHHHHHHGEFEEGBHFGFGFHGGFGGFGGGGFFFFFDBAAABB
@M02197:102:000000000-ALU3V:1:1101:9258:21576 1:N:0:1
TACGTACGAAACTCCTCCGCTTATTGATATGCTTAAGTTCAGCGGGTAGTCCTACCTGATCTGAGGTCAAATACAGAGTGTGGTTTAGAGTGGGCCAGTGCGAAACTTATTACGCATTCCACTTAGACATTTAAGACGAGCCAAAGCAAAGCCATGGCAGCGTCCAAACCATCAGTCAGAAACCTGACTGATGAAGACTATATGACACTCAAACAGGCATGCCCTTCGGAATACCAAAGGGCGCAATTTGCGTTCAAAGATTCGATGATTCAC
+
BBBBAFADBBBBGBGGGGGF2AEHHHHCHHGCGHHHHHHGHHGEGFG6FFHHGFFHHGGGHHHHFFHHHHHHHGHHGHGHDGHGGHGHHEGGGFFHGFCGGCFFGGHHHHHGGGGGGGHHHHHHHHHHHHHHHGGFHFGGGGHHHHHHHHHHHHFHGHHGGHFGGGFGHHHHHHDHHHHHGGHHHFHHHFHEHFHHGHHHHHHGHHGFGHHHHHHHHHHGGGGGGGHHGHHGGHGHHGGGGGHGHBGE?GHGGGGFGGGGGFFFFFFF>AA>>
@M02197:102:000000000-ALU3V:1:1101:23303:21585 1:N:0:1
TACGTACGAAACTCCTCCGCTTATTGATATGCTTAAGTTCAGCGGGTAGTCCTACCTGATCTGAGGTCAAATCAAGAGTGCATTGACTGCGGTTTAGAGTGCAGACGGAGACAACTGATGTTTCGTCACACTAAGGCATTTAAGGAAGGCCAGAGGCGATCCCAAAGCTCAATGACGGTCAAGAAACCGCCAGAGAGAAGGTCTAATGACACTCAGACAGGCATACCCTTCGGAATACCAAAGGGTGCAAGGTGCGTTCAAAGATTCGATGACTCAC
+
BBBBAFABB@ABGGGGGGGGGGGHHHHHHHHHGHHHHHHHHHHGGGGGEHHHHHHHHHHHHHGHHGHHHHHHHHHHHHHHHHHHHHHGHGGGGGGGFGHHHHHHHHHHGGGHHHHHHGHHGFHHHHGFGHHGGHHHHHHHHHHHHHHHHHHHHGHGGGGGGGHHHHHHHHHEGGHHGGGGHHFEHHHHHGHGHHHHFFGHHHFHGHFGHGGHGHHGGHHFHHFGBGGGGGHHHHHHFFGHHHGHH:HHGHGGCGHGGGGGGGGGGFFFFFFF@BBAB
@M02197:102:000000000-ALU3V:1:1101:20846:21865 1:N:0:1
TACGTACGAAACTCCTCCGCTTATTGATATGCTTAAGTTCAGCGGGTAGTCCTACCTGATCTGAGGTCAAATACAGAGTGTGGTTTAGAGTGGGCCAGTGCGAAACTTATTACGCATTCCACTTAGACATTTAAGACGAGCCAAAGCAAAGCCATGGCAGCGTCCAAACCATCAGTCAGAAACCTGACTGATGAAGACTATATGACACTCAAACAGGCATGCCCTTCGGAATACCAAAGGGCGCAATTTGCGTTCAAAGATTCGATGACTCAC
+
ABCCBFCCCCCCGGGGGGGGGGGHHHFHHHGHHHHHHHHHBEHG?EGGGHHHGHHGFGFHHGFHHGHHHHHHGHHHHHHHHHGHHFGHGHHHHHHHGHGGHGHHHHGHHHHHGGGGGGHHGFHHFHHHHHGHHHHHHHHGHGHHHGHHHHHHHHHHHGHGGGGGGHHHHHHGHHGGGHHGGFHHHHHGHFHHHHHHHHHHGHHHHGHGHGHHHGHHHHHGEFFFGFFHHHHHHFHHEGGFDGHFHHGGGGHGGGGGGGGGFFFFFFFDA?BAA
@M02197:102:000000000-ALU3V:1:1101:4346:21867 1:N:0:1
TACGTACGAAACTCCTCCGCTTATTGATATGCTTAAGTTCAGCGGGTATTCCTACCTGATCCGAGGTCAACCTTGTAAAAATGGGTTATAGGACCGTGCCGGGGGACCTTTCAACTCCGGGCGTGCTTAAAAAGCGCGGTGCACCGAGGGTCCCACGGGCGCCGTCATTACTTTTGGGACCGGTCGGGGGTGAACCCGGACCTGGGTCCAACAACAAGCCAGGCTTGAGATGTGATAATGACGCTCGAACAGGCATGCCCTTCGGAATACCAAAGGGCGCAATGTGCGTTCAAAGATTCGATGACTCTC
+
AAAAAFA1>>AD11FGGFEE0EE1F3F22DGHHDB1FFFEGH1E?E/E1GFHHHGHHBFGFHHGGGEHHEFC0GG11B2B1CFGHHGEHH/;#E/@@><FEE/B<FGGHGHHGFHH<HC#A>B<@#GHG90DD0F*CC#-/67HH.A9#;BF0CBG:9#9CA<1.@FFFF<B00BHABFA?<?+BCC<F9;@?4<A/1B9/;EEFGF;AB0EEB/90BAEFEHHGFG91F%FFGDBFFE9FC79B/A1F1FGF00//CGECEBDB2FA/0110A0000113100AEB1FDF3F3A1B11FF@D@11111
@M02197:102:000000000-ALU3V:1:1101:15561:21773 1:N:0:1
TACGTACGAAACTCCTCCGCTTATTGATATGCTTAAGTTCAGCGGGTAGTCCTACTTGATTTGAGGTCATAATGCACTGAAAGAGTTAGACTCTATTCAGATTGATGGGGGTTTTGTTAAAGCTCGTTGAACCTTCTACTTGCGATCCCCGATGAGTTTATGAGACTACAACATCAGGTCAAGCCGCATTAGTGCGTTCATTCAGCTTGTTGTATTTAAGTTGAGCCAGAGCCTAAGGGGGCAACGGCAAGCAACCAAGATCCAAGCCCAAACTACCAAAGTCTTACCCTTGGCGGGGTTGAGAATTTCGCGACACTCAAACAAGCATACTCTTCGGAATAACCAAAGAGTGCAAGGTGCGTTCAAAGATTCGATGACTCAC
+
BBBBBFBBBBBBGGGGGGGG?EGHHHHHHHHHHHHHHHHHHHHGGGGGGHHHHHHHHHHHHHHHGHHHHHHHHHGHHHHHHHHHHHHHHHHHHHHHHHHHHHHHHHHHHGGGGGGGHHHHHHHHHGGGHHHHHHHHHHHHHGGGGHGGGGGFGGGHHHGHHHFHHG9HHHHHHHFGGGHHHHHHGGGGGGHHGHHHHHHHHGHGHHHGHHHGHHHGGGHGHHHHGHHGGFHGGHHGGEGHGGGEFHHGHHHGGHHHHGFFFGGGHGGGFHHHFEGG3FFGHGGFHHGGHFGGGGGGHFHHHHGHHGGFGHEFHHHGHHHHGHHFFFHHHFGGGGHHHFHHHHHHHHHHHHGHHHHGGGGCGGGGGGGGGGFFFFFFFBBBBB
@M02197:102:000000000-ALU3V:1:1101:20202:21870 1:N:0:1
TACGTACGAAACTCCTCCGCTTATTGATATGCTTAAGTTCAGCGGGTAGTCCTACCTGATCTGAGGTCAAATACAGAGTGTGGTTTAGAGTGGGCCAGTGCGAAACTTATTACGCATTCCACTTAGACATTTAAGACGAGCCAAAGCAAAGCCATGGCAGCGTCCAAACCATCAGTCAGAAACCTGACTGATGAAGACTATATGACACTCAAACAGGCATGCCCTTCGGAATACCAAAGGGCGCAATTTGCGTTCAAAGATTCGATGACTCAC
+
BCDCCFCCCBCCGGGGGGGGGGGHHHHHHHHHHHHGHHHHHHHGGGGGGHHHHHHHHHHHHHHHHGHHHHHHHHHHHHFHHHHHGHHHHHHHGHGHGGGHHGGGHHHHHHHHHHHGGHHHHHHHHHHHHHHHHHHHGHHHHHHHHHHHHHHGHHHHGHHGGHGGGHHHHGHHHHHGHHHHHHHHGHHHGHHHHHHHHHHHHHHHHHGGHHHHHHHHHHHGGGGGGGHHHHHHHHGHHGGGGGHHGHGGGGHGGGGGGGGGGFFFFFFFCCBBA
@M02197:102:000000000-ALU3V:1:1101:26437:21912 1:N:0:1
TACGTACGAAACTCCTCCGCTTATTGATATGCTTAAGTTCAGCGGGTAGTCCTACTTGATTTGAGGTCATAATGCACTGAAAGAGTTAAACTCTATTCAGATTGATGGGGGTTTTGTTAAAGCTCGTTGAACCTTCTACTTGCGATCCCCGATGAGTTTATGAGACTACAACATCAGGTCAAGCCGCATTAGTGCGTTCATTCAGCTTGTTGTATTTAAGTTGAGCCAGAGCCTAAGCGGGCAACGGCAAGCAACCAAGATCCAAGCCCAAACTACCAAAGTCTTACCCTTGGCGGGGTTGAGAATTTCGCGACACTCAAACAAGCATACTCTTCGGAATAACCAAAGAGTGCAAGGTGCGTTCAAAGATTCGATGATTCAC
+
ABBBAF?3AABBGGGGGGCFEGGHHHHHGHGGGHHHHHHHFHHGGGGGFHHHG5GHHHHHHHEGGHHHHHHHDFHHHHHHHFFGGHHBGHHHHHHHHHHHHEFHGHHEHGGECEFHCCHHGDGHHGGGHHHHHFHHHHHHHFHGGFAABF?<@.1GGGHHHGHDHHHHHGHBGGHGFHHEHHFEGCG?EDHEHHHGFGG;B8BFBBFHHHGGHGGEEGFFFFHHFFGHGFHGFGGGCFHGDFGGEGHHHHHE?2DBHFHGFCGEHEGEGBBDDB/CDBHGDHFEGFDF/??EGFEA?CGFGHFGHGGECHEGDBGCBHHHHHHGHHFGFGCE?FFEGGHHHF3HHHHHHHHGFCCECG?CGGF5DEFEEFCFB5FFF>AAA3
@M02197:102:000000000-ALU3V:1:1101:8109:22102 1:N:0:1
TACGTACGAAACTCCTCCGCTTATTGATATGCTTAAGTTCAGCGGGTAGTCCTACCTGATCTGAGGTCAAATACAGAGTGTGGTTTAGAGTGGGCCAGTGCGAAACTTATTACGCATTCCACTTAGACATTTAAGACGAGCCAAAGCAAAGCCATGGCAGCGTCCAAACCATCAGTCAGAAACCTGACTGATGAAGACTATATGACACTCAAACAGGCATGCCCTTCGGAATACCAAAGGGCGCAATTTGCGTTCAAAGATTCGATGATTCAC
+
ABA?3CADBABBFB4DFFGGCE2FGHFFHHHHCFHBGGFHFEFEEEEEFCAEGACGFGHFHGHFFHHHGEG;EGHFDGHGHFE?HHGHHGGGGGEHEHBAFHEFFHHHHHHHHFFFFFFFGHHHHGHHHFHHHHDDHHFGHFHHFHHGEHGHFHHHHGGGGGDEG?FFCCHGEGFFFHHGHHHHGHHHGFHFFHHFHHHHH3HHHGGGGFGGFHHFFEEFFEBFGGFGGHHHHGHFHGGEEEB5;GE2A24FGCFDFGGFGFFFFFFFA>3>>
@M02197:102:000000000-ALU3V:1:1101:22915:22120 1:N:0:1
TACGTACGAAACTCCTCCGCTTATTGATATGCTTAAGTTCAGCGGGTATTCCTACCTGATCCGAGGTCAACCTTGTAAAAATTGGGTTATGGACCGTGCCGGGAGACCTTTCAACTCGTTGCGTGCTTAGAAAAGCTCGTTGCACCGAGAGTCCCACGGACGCCGTCATTACTTTTGGGACCGGTCGGGGGTGAACCCGGACCTGGAGTCCAACAACAAGCCAGGCTTGAGAGGTGATAATGACGCTCGAACAGGCATGCCCTTCGGAATACCAAAGGGCGCAATGTGCGTTCAAAGATTCGATGATTCAC
+
ABBBBFBBABAAGGGGGGGGGGGHHHHHHHHHHHHHH5GHHHHGGGGGHGHHHHHHHHHHHHHGGGFHHHHHHHBHHHHGHGHHHHGGH:GFGHFG9HGHGGGGGGGFFGHHHHFFHDHGFGGFGCFFHGGHB;HFHHDGEFFFHHGGFFF:GHHHGGFDCGC@FFGGGFFFGHHGFF@AF?BF?CFGHHHFGFFFFFHHGFFFFHGCEHGHFFFFEGHHHGHFFGHHGBHHGHHHHHGHGGGGDCHFGHHFEHHHHGGE?FECFGGHGGAGHHHGGGGFHGCHGGGGFCGGCGCFGGGFBFFFFFCBBBA
@M02197:102:000000000-ALU3V:1:1101:13403:22221 1:N:0:1
TACGTACGAAACTCCTCCGCTTATTGATATGCTTAAGTTCAGCGGGTAGTCCTACCTGATCTGAGGTCAAATACAGAGTGTGGTTTAGAGTGGGCCAGTGCGAAACTTATTACGCATTCCACTTAGACATTTAAGACGAGCCAAAGCAAAGCCATGGCAGCGTCCAAACCATCAGTCAGAAACCTGACTGATGAAGACTATATGACACTCAAACAGGCATGCCCTTCGGAATACCAAAGGGCGCAATTTGCGTTCAAAGATTCGATGATTCAC
+
CCCCCFBCCCCCGGGGGGGGGGGHHHHHHHHHHHHHHHHHHHHGGGGGGHGHHHHHHHHHHHHHHHHHHHHHHHHHHHHHHHHHHHHHGHHHHHGHGHHHHHHHHGHHHHHHHGGHGHHHHHHHHHHHHHHHHHHHHHHHGGHHHHHHHHHGHHHHGHHGGHHGGHHHHHHHHHHGHHHHHHHHHHHHHHHHHHHHHHHHHHHHHGHGEGHHGHHHHHHFGGGGGGHHHHHHHGHHGFGGGGHHHHGGGGHGGGGGGGGGGFFFFFFF>AA>>
@M02197:102:000000000-ALU3V:1:1101:15611:22223 1:N:0:1
TACGTACGAAACTCCTCCGCTTATTGATATGCTTAAGTTCAGCGGGTAGTCCTACCTGATCTGAGGTCAAATACAGAGTGTGGTTTAGAGTGGGCCAGTGCGAAACTTATTACGCATTCCACTTAGACATTTAAGACGAGCCAAAGCAAAGCCATGGCAGCGTCCAAACCATCAGTCAGAAACCTGACTGATGAAGACTATATGACACTCAAACAGGCATGCCCTTCGGAATACCAAAGGGCGCAATTTGCGTTTAAAGATTCGATGACTCAC
+
BBBBAFBB@AADGGGGGGFGCGGHHHFHHHCGFHHHGHHGFHHGGCFGGFHHHHHHGHHHHGGHHGHHHHHHHHHHHHHHHFFGHHHHHHFGGHGHGHHHHGHGEGHHHHHHGGGGGGHHHHGHHHHHHHHHHHHHHGGGGGHHHHHHHHHHHHFHGGFFGHHGGHHHHGHHHHGHHHFGFHHHHHHHHHGHHHGHHHHGFHHGGGGFGGGHGGHHHFHEEGGGGGGHHHHHHGHHHEGGGGHHHHGFAGEFGGGGGGGGGCFFFFFFBBABB
@M02197:102:000000000-ALU3V:1:1101:10243:22384 1:N:0:1
TACGTACGAAACTCCTCCGCTTATTGATATGCTTAAGTTCAGCGGGTAGTCCTACCTGATCTGAGGTCAAATACAGAGTGTGGTTTAGAGTGGGCCAGTGCGAAACTTATTACGCATTCCACTTAGACATTTAAGACGAGCCAAAGCAAAGCCATGGCAGCGTCCAAACCATCAGTCAGAAACCTGACTGATGAAGACTATATGACACTCAAACAGGCATGCCCTTCGGAATACCAAAGGGCGCAATTTGCGTTCAAAGATTCGATGATTCAC
+
BBBBBFBBBBBBGGGGFGCGGEDFHHHBDFFFFHHHHHHHHGHGGGGGGHHHFHHHH9BGHHHGCAGHHHHGHEFHGF@5FFGHGHGHHHGFHEFHGH3FGCGFFGHHGHHGFHGGGGHHEHFHHFHHHHGHHGCGHHGHGGHHHHGHHHHEHGHGHHHCGHHFGHHHHGGFHHFBEHHGHHGHHHHHHHHGDGFFCFHHHHHHHGHGHGHHHFHHGFCGFEFFGGHGHHGHGHHHFGGEDFDAHHEEE2ABFFF5GGFFFFFBFFFFAAAAA
@M02197:102:000000000-ALU3V:1:1101:5865:22389 1:N:0:1
TACGTACGAAACTCCTCCGCTTATTGATATGCTTAAGTTCAGCGGGTATTCCTACCTGATCCGAGGTCAACATTCAGAAGTTGGGGTTTAACGGCGTGGCCGCGACGATTACCCGTAACGAGGGTTTTACTACTACGCTATGGAAGCTCGACGTGACCGCCAATCAATTTGAGGAACGCGAATTAACGCGAGTCCCAACACCAAGCTGTGCTTGAGGGTTGAAATGACGCTCGAACAGGCATGCCCGCCAGAATACTGGCGGGCGCAATGTGCGTTCAAAGATTCGATGATTCAC
+
>ABBAFABBB?DGGGGGG?EGGGHHGHGHHHHHHHGHHHHHHHGGGCFFFHFHHHHHEHHHGGGGGEHH:HHH:HHHH7H;FHH8GFGGHHHEGGGGGG;G#BC@C2FFGEFD#??@A.<>ADG.<AE#DDFAD<G/0;ADC::G9.;:.-BDF@ACFFGDADFDDGDGHGDF<C<5C9FGF;DCF5CGFHFCBFF/B?EEFE3?229HGBGFEGE0FFFFBFGEFFFF<FCGDEAD53;?/GCE?EFHGHGBFCCEEFAGGGE5BGFFEEGCGGFGGGGGGFFFDFDFF?3AA3
@M02197:102:000000000-ALU3V:1:1101:26296:22400 1:N:0:1
TACGTACGAAACTCCTCCGCTTATTGATATGCTTAAGTTCAGCGGGTAGTCCTACCTGATCTGAGGTCAAATACAGAGTGTGGTTTAGAGTGGGCCAGTGCGAAACTTATTACGCATTCCACTTAGACATTTAAGACGAGCCAAAGCAAAGCCATGGCAGCGTCCAAACCATCAGTCAGAAACCTGACTGATGAAGACTATATGACACTCAAACAGGCATGCCCTTCGGAATACCAAAGGGCGCAATTTGCGTTCAAAGATTCGATGATT
+
CDDCCFCDDDCCGGGGGGGGGGGGHHGHHHHHHHHHHHHHHHHGGGGGGHHHHHHHHHHHHHHHHHHHHHHHHHHHHHGHGHHHGHHHHHFHGHGHGHHHGGHGGGHHHHHHHGGGGHHHHGHHHHHGHHHHHHHHHHHGGHHHHHHHHHHHHHHHHHHGGHHGGHHFHHHHHHHHHHHHHHHHHHGHHGHHHHHHHHHFHGFHGFGGHGHHHHHGGHHGGGGFDEFGHHHFEFHHHGFFFGGGHFGGGGGGGGGGGGCFFFFFFCCBAB
@M02197:102:000000000-ALU3V:1:1101:11090:22502 1:N:0:1
TACGTACGAAACTCCTCCGCTTATTGATATGCTTAAGTTCAGCGGGTATTCCTACCTGATCCGAGGTCAACATTCAGAAGTTGGGGTTTAACGGCGTGGCCGCGACGATTACCAGTAACGATGTGTAAATTACTACGCTATGGAAGCTCGACGTGACCGCCAATGTATTTGGGGAGTGCAGCAGGACTGCAGCTCCCAACACCAAGCTGGGCTTGAGGGTTGAAATGACGCTCGAACAGGCATGCCCGCCAGAATACTGGCGGGCGCAATGTGCGTTCAAAGATTCGATGACTCAC
+
CCCCBFABCCCCGGGGGGGGGGGHHHHHHHGHHHHHHHHHHHHGGGGGHHHHHHHHGHHHHHHGGGFHHHHHHHHHHH:HHHHHGGG:GH<HGGGG;GG/G:#/<BCCGH6F8#91;F1<<.0>.FDGGHH11=;BC<C/8BG:8C<7GF6@?:<.GGFGGGDGGBFGGHGHGAFHGHGHHFGFFHBFHFHFEBFFFBFFEGHHHHG4HFFFHF;GGHHHHBHHHGGGGGHHGHHFHHHEFHCFEGGHHFFHHHHHGGGGGGGGDF5HHGGGGHGGGGGGGGGGFFFFFFFCCCCC
@M02197:102:000000000-ALU3V:1:1101:5028:22582 1:N:0:1
TACGTACGAAACTCCTCCGCTTATTGATATGCTTAAGTTCAGCGGGTAGTCCTACCTGATCTGAGGTCAAATACAGAGTGTGGTTTAGAGTGGGCCAGTGCGAAACTTATTACGCATTCCACTTAGACATTTAAGACGAGCCAAAGCAAAGCCATGGCAGCGTCCAAACCATCAGTCAGAAACCTGACTGATGAAGACTATATGACACTCAAACAGGCATGCCCTTCGGAATACCAAAGGGCGCAATTTGCGTTCAAAGATTCGATGACTCAC
+
>>AAAFADABBBGGGGGFGG2EEHFFFHHHHGHHGFHHHHGFHGGGGCGGFG8HGHHHEGAGFHHGHHHHHHHHGH:GDBGHGHGGHHHHEF8E11EG3DFEEE??EFFHFHFEFHGGHHGDBGHHHHBGGFHHHFFGGC5GHEHHFHHCHFFEHHGGFGEC3>FFHGHHHHHHHEGDDHGCHEHGHHGHHGG;HGFHHHHGHHHHHGHHFHHFGGGE21AGGGFEGDFDB:HGHHHECGGEFGGB?GE?FGGGFGGGGGFBFFFFFFABAA?
@M02197:102:000000000-ALU3V:1:1101:17328:22632 1:N:0:1
TACGTACGAAACTCCTCCGCTTATTGATATGCTTAAGTTCAGCGGGTAGTCCTACCTGATCTGAGGTCAAATACAGAGTGTGGTTTAGAGTGGGCCAGTGCGAAACTTATTACGCATTCCACTTAGACATTTAAGACGAGCCAAAGCAAAGCCATGGCAGCGTCCAAACCATCAGTCAGAAACCTGACTGATGAAGACTATATGACACTCAAACAGGCATGCCCTTCGGAATACCAAAGGGCGCAATTTGCGTTCAAAGATTCGATGATTCAC
+
BCCCAFABCABCGGGGGGGGGGGHHFHHHHHHHHGHHHHHHHHGGGEEGHHHHGHHHHHHHHHHHHHHHHHHGHHHHHFGGHGHHHHHHHFHGHHHGHHHHGHHHGHHHHHHHGHHHHHHHHHHHHHHHHHHHHHHHFHHHHHHHHHHHHHHHHHHHHHGGHGGGHHHGHHHHHHHHHHHGHHHHHHHHHGHHHHHHHGHHHHHHGGGHHHHHHHGHHHGGGGGFGHHHHHHGHHHHGGGGDHHHHGGGGHGFGGGGGGGGFFFFFFF>AA>>
@M02197:102:000000000-ALU3V:1:1101:26863:22721 1:N:0:1
TACGTACGAAACTCCTCCGCTTATTGATATGCTTAAGTTCAGCGGGTATTCCTACCTGATCCGAGGTCAACCTGAGAAATAAAAGGTTAGACCGACCCGACGAGACCTTGCAACTCCCCGCGTGCCTCGAAAGACTCGTTGCGAAGAGGGTCCCACGGACGCCGTCATTGTCTTTGAGACCAGTTGCGTTGCCACAACTCGGTCCAACACCCAAACCGAGGTTTGGAGAGAGGATAATGACGCTCGAACAGGCATGCCCATCGGAATACCAATGGGCGCAATGTGCGTTCAAAGATTCGATGACTCAC
+
AABA3CADB@ADGGGGGGGGGGGHHDGHHHHHHHHHHHHHHHHCEGGGHFHHFFGHHHHFHHHGFGGHGHGGEHFHFHFHHFFEFF%GGC9@FE@?EE?4ECC?4EFFD3FGFHCH2CB>?CACGHHHGC0A/<FHFA9</ECBFAGF:AEACGHHAC@D?D>@AGHFFEB<B6EHHG<FAFFFFCCGDGCDBB9/ADF/AFDFHFBEEDDEFF>DEFGFFDBFFHFFHGHF5FDFFFGGFGGCEFDFBFGGHFHGC1EA235FHGGFB5F3?GGGGHEGGCEEEGGEGBFGGGGGFFFFFFF?B@A3
@M02197:102:000000000-ALU3V:1:1101:22625:22843 1:N:0:1
TACGTACGAAACTCCTCCGCTTATTGATATGCTTAAGTTCAGCGGGTAGTCCTACCTGATCTGAGGTCAAATACAGAGTGTGGTTTAGAGTGGGCCAGTGCGAAACTTATTACGCATTCCACTTAGACATTTAAGACGAGCCAAAGCAAAGCCATGGCAGCGTCCAAACCATCAGTCAGAAACCTGACTGATGAAGACTATATGACACTCAAACAGGCATGCCCTTCGGAATACCAAAGGGCGCAATTTGCGTTCAAAGATTCGATGACTCAC
+
BBBABFAD?>>>GGGGGGGGGGGHHHHHHHHHHHHHHHGHHHHGGGGGEHHHHHHHH9HHHHHHHGHHHHGFHHHHHCHEHGHHGHHFFEFGGGCGGHFGDHHFF>GFFGHHDHHGEGGHHGGHDFDGHHFFFHGFHHHFHHHFFHHGG2FFGHGFBCEEAG3FFF3DGHHHHGGFGFFGDGFGFF5EGGGHGH5B5HHGGHHGHFBGGHGFB7FHHHH:GGGGGGHHHHHHHHHHHGGGFFFGHHGGGGGGGGGGGGGGGFFFFFFFCCCBB
@M02197:102:000000000-ALU3V:1:1101:11461:22989 1:N:0:1
TACGTACGAAACTCCTCCGCTTATTGATATGCTTAAGTTCAGCGGGTAGTCCTACCTGATCTGAGGTCAAATCAAGAGTGCATTGACTGCGGTTTAGAGTGCAGACGGAGACAACTGATGTTTCGTCACACTAAGGCATTTAAGGAAGGCCAGAGGCGATCCCAAAGCTCAATGACGGTCGAGAAACCGCCAGAGAGAAGGTCTAATGACACTCAGACAGGCATACCCTTCGGAATACCAAAGGGTGCAAGGTGCGTTCAAAGATTCGATGACTCAC
+
AABBAFAD3ABBGGGGGGGGGGGHHHHHHHHHHHHHHHHHGGFEEGGGGHGHHHHHHHHHHHHHEGHHHFFHHGHDFEGHHEHHHHGFHHGGEEGHHGFGGGHHHHGFFFGGGHHHHHHFDFHHHHHHHHGFHHHHHHHHHHHHHHHHHHHHGGHGGGGGGBGHHHHGDHHHHHHFCECGHHFGFFGGHHBHHHHHHHHHHFHHGHGHHHHHGFGGHGGH9HGHGFCGGGGHHHHHEFHHHHGFG<GHGHGGGGGGFGGGGFGGBFFFD5FFBBBBA
@M02197:102:000000000-ALU3V:1:1101:15662:23045 1:N:0:1
TACGTACGAAACTCCTCCGCTTATTGATATGCTTAAGTTCAGCGGGTATCCCTACCTGATCCGAGGTCAATCATAAAAAAGTTTGGGGTTCTGGCAGGACACCACCGGGACTCTGTCGCGAGGAGTATTACTACGCGTAGAGCCAGGAGGCACCGCCACTGCTTTTAAGGGCTGCCCTGTGACGGGCAGGCCCCAACACCAAGCTGAGCTTGAGGGGTGATAATGACGCTCGAACAGGCATGCCCCCCGGAATACCAAGGGGCGCAATGTGCGTTCAAAGATTCGATGATTCAC
+
BABCBFCCCCCBGGGGGGGGGGGHHHHHFHHHHHHHHHHHHHHGGGGGHHHHHHHHHHHHHGHGGGFHH::<G<HHHHHGG@;/GFCFGG.FFH:FGF;<.HE9G;GFG#<CG:FH<E5DFCGG9:HHHHHHHHG7F387G<G:.HG:EDGEHGCFFAD?@F9FFGGFEFFFGGGEEFB?EFFGGF9?DBDEAFGGFFGGBBGCBGFFFFFFFFHGG0D=BGFF0FBFFGGGFGFFFFFFCFGGGGGHFGGFDAGHHHEEGGGGDGBECEGHFFFCGGBCFFFFFBF3D1AAA1
@M02197:102:000000000-ALU3V:1:1101:5447:23049 1:N:0:1
TACGTACGAAACTCCTCCGCTTATTGATATGCTTAAGTTCAGCGGGTAGTCCTACCTGATCTGAGGTCAAATACAGAGTGTGGTTTAGAGTGGGCCAGTGCGAAACTTATTACGCATTCCACTTAGACATTTAAGACGAGCCAAAGCAAAGCCATGGCAGCGTCCAAACCATCAGTCAGAAACCTGACTGATGAAGACTATATGACACTCAAACAGGCATGCCCTTCGGAATACCAAAGGGCGCAATTTGCGTTCAAAGAGTCGATGATTCAC
+
ABBAAFBBAAA?GCGGG4E2A2EDFG5GFGGFFG5GBHHHGCEEEGAEFEGGDGC9DF7HHHGHFFHHHGFGFHHHDEGE.HDFFHFHHH4BGGEFFG@FGGGGGHGFGGHAGCAEDGFFGHGHFHHHHHHHHGBFFCCGBHGFHGHFHHEHFGGFGHHGCCGCDDGGGAHHBGHGHHHGFEFHGGGGG6G@2CHBFDGGHHF@FBBFFG;BCFHHFGFB/00/EC#E2GFF0GE1CEE0;ED@HF0000FGB3A3GGEA1FFB3DD31AAA>
@M02197:102:000000000-ALU3V:1:1101:18450:23091 1:N:0:1
TACGTACGAAACTCCTCCGCTTATTGATATGCTTAAGTTCAGCGGGTATCCCTACCTGATCCGAGGTCAAAAGTGAGAAAATGGCTTGATGGATGCTGCTGTTAAGGGACCAAGACGCAAAATGTGCTGCGCTTACTACCAAAACACTGGCTGCCAATGACTTTGAGGTGAGTCTTAACAAAAAGACAAGCACCCAACACCAAGCAAAGCTTGAAGGTACAAATGACGCTCGAACAGGCATGCCCCATGGAATACCAAGGGGCGCAATGTGCGTTCAAAGATTCGATGATTCAC
+
BBAABFABCCCCGGGGGGGGGGGHHHFHHHHGHHHHGHHCHHHGGGEGFHHHHHHHHHHHFHFGGCGHGGHGHFFHGGHHHHHGHHHGHHHGHHGHHHHHHHHHHGHHHGHHGHHHGGGGGHFHGHHFHGGGGGGHHHGHHHHHHHHHFGGGGGHHHHHHHHHHHHHHHHHFEFHHHHHHEHGHHFGHHECGGHHGHGHGHGGHFHHHHHHHHGHGHHHGGGGGGGGEGEGHDB;HGFGHGGGHHHHBHHHHHHHHHHGGGGGHHHHEEFGHGGCGCGGGGGFBFFFFFBBA>3
@M02197:102:000000000-ALU3V:1:1101:7580:23249 1:N:0:1
TACGTACGAAACTCCTCCGCTTATTGATATGCTTAAGTTCAGCGCGTAGTCCTACCTGATCTGAGGTCAATAAGTTTGTTAATTCTGTTGAGACAAGGCTCAGCAGGGTTGACGGGCGGCACCTGTTAGGATTTTTGTCACAGCAAGAACAGGACAGTGAGTTGGACAAACCTAGAACACTGTCAAGTCCGGACAATAGGGCCGTACGATTCAACTTAGAGCGGGCAAGTCTACTATGATGCAGAACTTGCTCCGCTCAACTTCCACTGAAACCAACACTATCTTGCACCAGGGCACGATAGAGACGGCGGGAGAGTTTAATGACACTCAAACAGGCATGCCCTCCGGAATACCAGAGGGCGCAATGTGCGTTCAAAGATTCGATGACTCAC
+
AAAABFBBBBBBGGGGFGGGEGGHHHHFFDBFFGHFHF5EGGFEEEFCGFFHHHHFHGBFHHHEHEFGHHFHHHFHFHHHHGHHGHGHGBFHECHHHEHFHHHHGHHCGEEFGGC@ECCDFGGHHBGGHHFBGFFHGCFHHHGEHGGEGHHGHHHFGHFHBGFG/CF9HEEEHGCF;;CHBC7FGGEFFG0*ADGCBFB@:BAD:9ADFFFFFFB0<FBBBFFGF<>DE/:=BFFFEHFF1F>@<F<0?/<C@<1GF1@1<1102>F>10CEF/2GD>GF1<1EF101?0FFGC00GHGGG0>/EE>/AF01D1DFD12FEFHF1EB1011FDBAFGAF/EAA/A0A22FFB1CF0E00001BDCE0E0A11BF33FEBGC1F3@D1>1AAA
@M02197:102:000000000-ALU3V:1:1101:18226:23613 1:N:0:1
TACGTACGAAACTCCTCCGCTTATTGATATGCTTAAGTTCAGCGGGTAGTCCTACCTGATCTGAGGTCAAATACAGAGTGTGGTTTAGAGTGGGCCAGTGCGAAACTTATTACGCATTCCACTTAGACATTTAAGACGAGCCAAAGCAAAGCCATGGCAGCGTCCAAACCATCAGTCAGAAACCTGACTGATGAAGACTATATGACACTCAAACAGGCATGCCCTTCGGAATACCAAAGGGCGCAATTTGCGTTCAAAGATTCGATGACTCAC
+
BBBBAFBBBBBBGGGGGGGGGGGHHHFGHHHHHHHHHHHGHGHGGGE4FHFHGHHHHHFHEFGH9GHBGHFHHGHHFFFFGGGGGFHHHGFHGHF7GGGHHGGGGGHHHHHHHGEFGGHGHHHGHHHGHHHHHHHHGGHGFFHHFGFHHFGFHHHGFHHGGGFGGFHHHGHHGHHFHHHGGHHGHFGHHGFHGGHHGH2GHFHGEFFGFHGGHHHG?GGGABC0EFFFGGGGGF1FEE;FD0HHFDEA0011B3333FA11CFFFBF@AAAAA
@M02197:102:000000000-ALU3V:1:1101:12298:23613 1:N:0:1
TACGTACGAAACTCCTCCGCTTATTGATATGCTTAAGTTCAGCGGGTATCCCTACCTGATCCGAGGTCAAGAGTGTAAAAATGTACTTTTTGGACGTCGTCGTTATGAGTGCAAAGCGCGAGATGTACTGCGCTCCGAAATCAATACGCCGGCTGCCAATTGTTTTGAGGCGAGTCTACACGCAAAGGCGAGACAAACACCCAACACCAAGCAGAGCTTGAAGGTACAAATGACGCTCGAACAGGCATGCCCCATGGAATACCAAGGGGCGCAATGTGCGTTCAAAGATTCGATGACTCAC
+
ABAAAFBB@A?DGGGGGGGGGGGHHHHHHHHHHHHHHHHHHHHGGGGGHHHHHHHHHHHHHHHGGGGHHHGHHFHHHGFGFHF:FGBHHHHEFCGEFG?>FFGGHEHGHHHGHHGFHGGFCFFFFFHHFFHGGFGHGDD0FDFFDFFGGCFGGFGHGFCCGHGHBHEEE/;GDCDFFGDBGHGHFEFFBHHHFBGBGEEFEHGHGFGHHGHBHHGEFFGHHGDGHFBHHFFGGGGFGE5HDGHFFCFGGGFHFG5HHHHHGHHHHGGGGGHHHHCFFGHGGFGGGGGGGFFFFFFFCCCCB
@M02197:102:000000000-ALU3V:1:1101:12283:23624 1:N:0:1
TACGTACGAAACTCCTCCGCTTATTGATATGCTTAAGTTCAGCGGGTATCCCTACCTGATCCGAGGTCAAGAGTGTAAAAATGTACTTTTTGGACGTCGTCGTTATGAGTGCAAAGCGCGAGATGTACTGCGCTCCGAAATCAATACGCCGGCTGCCAATTGTTTTGAGGCGAGTCTACACGCAAAGGCGAGACAAACACCCAACACCAAGCAGAGCTTGAAGGTACAAATGACGCTCGAACAGGCATGCCCCATGGAATACCAAGGGGCGCAATGTGCGTTCAAAGATTCGATGACTCAC
+
AAABAFABBBBBGGGGGGGGGCEHHHHHHHHHHHHHHGHGHFHGGGGGHGHHHGGHHHCGHHHGGGGHHGHFHGHHFHGHHHHHHEHHHHHGGHHGGGGGGGEGHGHGHHHHHGFHHGGFGGGGHGHHHGGCGGDGGHFHFHHFFHHHDGFDGHHHHGHHHHGHHHHGGGGFGHHFGFGGGHGHGGGGFGFHGHHFFFFFHHFFFFGHGHHHFHHGFGDHHHHHGHGHHHGGGGFGFFHGHHHGHHGGGGHFGHHHGHHHHHGHHGGGCGHHGHCGEEGGGFGCGGGGGFFFFFFFBABBB
@M02197:102:000000000-ALU3V:1:1101:12860:23678 1:N:0:1
TACGTACGAAACTCCTCCGCTTATTGATATGCTTAAGTTCAGCGGGTATCCCTACCTGATCCGAGGTCAGTGGTTGAAATAAGCTTTTGGAGAGCCGATCCGTCGTTGCCAAGAGCGCGTCTGTGCTGCGCTCACGGCCGGCGAGATGCGGGCTGCCAATGACTTTGAGGTGAGTCGCCGCGCGAGAGGCGGGACAAGCACCCAATACCAAGCTAGGCTTGAGGGGTTAAATGACGCTCGAACAGGCATGCCCCACGGAATACCGAGGGGCGCAATGTGCGTTCAAAGATTCGATGATTCAC
+
CCCCCFBCCCCCGGGGGGGGGGGHHHHHHHHHHHHHGHHHHGHGGGGGHHHHHGHHHHHHHHHGGGFHBGGHHHGGHHHHHGHHHHHHHGHHHGHHGGGGGHGHGGGHGHHHH<HHGGGGGGGHGHHHHGGGGGHHGGGGGGGGGGGHHGHGGGGGGHHHHHHHHGHHHFHGGGGGGGGGGGGHHGGGGGHHHHHGHGGG:FHHG4B8HEHHH8GGHF<GG;GHHH)H<HH?GG8GH8GHHFHHGHHHGGGCGGHHHHHGHGGGCHGGGGGHFHFGGGGHGGGGGGGGGGFFFFFFFBBCA?
@M02197:102:000000000-ALU3V:1:1101:16237:23770 1:N:0:1
TACGTACGAAACTCCTCCGTTTATTGATATGCTTAAGTTCAGCGGGTATCCCTACCTGATCCGAGGTCAAGAGTGTAAAAATGTACTTTTGGACGTCGTCGTTCTGAGTGCAAAGCGCGAGATGTACTGCGCTCCGAGATCAATACGCCGGCTGCCAATTGTTTTGAGGCGAGTCTACGCGCAGAGGCGAGACAAACACCCAACACCAAGCAAGGCTTGAAGGTACAAATGACGCTCGAACAGGCATGCCCCATGGAATACCAAGGGGCGCAATGTGCGTTCAAAGATTCGATGATTCAC
+
AACCBFCBAAADGGGGGGGGGGHHHHHHGHHHHHHHHHHHHHHGGGFGHHHHHHHHHHHHHHHGGGGHHHHHHGHGHHHHHHBGHHHHHHGGHHGGGGEGGGGHGHHGHHHHHHHHGGGFCGFHHHHHHHGFGGHHHHHGHHHHHGHGGHGGGHGHHHHHHHHHHHGGGGHHGGGGGGGGHHHGGGGGHHHHHHGFFFFHHGHGGGFHHHHHHGHFHHHHHHHGHHHHHGGGGGHHGGHGHHHHHHGGGHBHHHHHHHGHHHFHGGGGGHHGG?GEGHGGGGGGGGGGFBFFFFFBBBBB
@M02197:102:000000000-ALU3V:1:1101:20353:23928 1:N:0:1
TACGTACGAAACTCCTCCGCTTATTGATATGCTTAAGTTCAGCGGGTATTCCTACCTGATCCGAGGTCAACCTGAGAAATAAAAAAGGTTAGACCGGCCCGACGAGACCTTGCAACTCCCCGCGTGCCTCGAAAGACTCGTTGCGAAGAGGGTCCCACGGACGCCGTCATTGTCTTTGAGACCAGTTGCGTTGCCACAACTCGGTCCAACACCCAAACCGAGGTTTGGAGAGAGGATAATGACGCTCGAACAGGCATGCCCATCGGAATACCAATGGGCGCAATGTGCGTTCAAAGATTCGATGACTCAC
+
BCCCAFCCCCBCGGGGGGGGGGGHHHHHHHHHHHHHHHHHHHHGGGGGGHHHHGHHHHHHHHHGGGGHHGHHHHGFFGHHHHHHHGGGGGHHHHH=EEGGGGGGGGGGGHHHGFHHGHHHGGGGGGGHHHGCGGGHGHHGHGHGGGHHGHGDHGGGHGGGGGFFGHHFHFGGHHGHHFHGFFHHGGGGGHHFHDFHHFFGFGHHHFHFGFFFGGFFFGGHHGHEFGHHHHHHHHHGHHHFFGGGHHGHHHGHHGHHHGAGGFFFHHHHHHGHHHGGGEEBHHHFEFGGGGGFGFGGGGFFFFFFFBBBBB
@M02197:102:000000000-ALU3V:1:1101:26387:24110 1:N:0:1
TACGTACGAAACTCCTCCGCTTATTGATATGCTTAAGTTCAGCGGGTATTCCTACCTGATCCGAGGTCAACCTTGTAAAAAATGGGTTATAGAACCGTGCCGGGGGACCTTTCAACTCCGTGCGTGCTTGAAAAAGCTCGTTGCACCGAGAGTACCTCGGACGCCGTCATTACTTTTGGGACCGGTCGGGGGTGAACCCGGACCTGGATCCAACAACAAGCCAGGCTTGAGAGGTGATAATGACGCTCGAACAGGCATGCCCTTCGGAATACCAAAGGGCGCAATGTGCGTTCAAAGATTCGATGATTCAC
+
AAAA1CA?1>>1BGGFGGG0EGFGHHHHHHHHHHFHGHGCHHGGGGEEHFFHHHHHFFGHGHCEGGGHGGHACBBGFGHFHCEFHHFF9FFB&11BEFEEHGGGGGGCCBHGHFGEHFBAF/?FFECGDG4FGGHC8FHGGEFCGEA0ACCC;#00#0*-<A<-C?BFF=FFFFHGFFGFEFACB@@@@;BDG;/;ECEBG>B1BFF1B/B/0HHFE>AGA0;FBFGDGFFEFF2@BHH9AE/BAC/CGEGGA1B0CAGEE///AD2FFA/B1C0E00CE11D1EA001B1GEDBDE1GB1B31FFAAAAA
@M02197:102:000000000-ALU3V:1:1101:11572:24127 1:N:0:1
TACGTACGAAACTCCTCCGCTTATTGATATGCTTAAGTTCAGCGGGTATTCCTACCTGATCCGAGGTCAACCTTGGTGCCGCCGGGGCGGGCTTGTAGGGGGTTTAGAGGCAGGACGCCGAGGGCTCCCGATGCGAGGCTGATGCTACTGCGCAAAGGAGAGGGCCCTTCGGGTCCGCCACTGGTTTTAGGGGCCTGCCGTGGCAGATCCCCAACGCCGGGCCACGGGGGCTCGAGGGTTGAAACGACGCTCGGACAGGCATGCCTACCAGGATACTGGAAGGCGCCATGTGCGTTCAAAGATTCGATGATTCAC
+
BCCCAFBCCCCCGGGGGGGGGGGHHHGHHHHHHHHHHHGHHHHGGGGGHHHHHHHHHHHHHHHGGGGHHGHFHHHHHGHHGGGGGGGGGGG;GHG<<HHGG9CG;<HGGHGGG9;9?CDF-C9ADFEEGFA@@DFFA3AEFFFBF8FFBFFFAFFFFFE?E?DFDFFFFFFFFEAFAFF>F0FB0FFFHCF?DADFEFFFGDFFFFAFFFFEBFD/BFFCGEADGFFGFEE?A/HED;HHFCFFBAE/EE//HFGFHFC0G1BEBB1HHHFHHGHHHHHEEA0?A0G1AEEE11A3GGGBGGGFFFFFFFAAA>A
@M02197:102:000000000-ALU3V:1:1101:6340:24138 1:N:0:1
TACGTACGAAACTCCTCCGCTTATTGATATGCTTAAGTTCAGCGGGTAGTCCTACCTGATCTGAGGTCAAATACAGAGTGTGGTTTAGAGTGGGCCAGTGCGAAACTTATTACGCATTCCACTTAGACATTTAAGACGAGCCAAAGCAAAGCCATGGCAGCGTCCAAACCATCAGTCAGAAACCTGACTGATGAAGACTATATGACACTCAAACAGGCATGCCCTTCGGAATACCAAAGGGCGCAATTTGCGTTCAAAGATTCGATGATTCAC
+
AABB3BADBBBBGGGGFGGGGGGGHFFHHHGHGHFHHHHFHF5EGGGGFHFHHHHHHHHGBHHHHGHHHHHHHHHHGGHGDGGDFHHHHGHHGGGGGHGGHGDGGHHHHHHHEFHHHGHHGGHHGEHHGFHHHHHHDFHGGHGHGHHHHHGHHHHHGAGEFGEEEGFGFHGHHHHGHHHHHHGHHHGHHHHHHHHHHHHHHHHHGGFFFGGGGHHFEHFGGGFGGGFEHFEHFHHHHGGGE?FDHDEEEGHFGGGGFBEGCFFFFFFDAAAA>
@M02197:102:000000000-ALU3V:1:1101:17449:24192 1:N:0:1
TACGTACGAAACTCCTCCGCTTATTGATATGCTTAAGTTCAGCGGGTAGTCCTACCTGATCTGAGGTCAAATACAGAGTGTGGTTTAGAGTGGGCCAGTGCGAAACTTATTACGCATTCCACTTAGACATTTAAGACGAGCCAAAGCAAAGCCATGGCAGCGTCCAAACCATCAGTCAGAAACCTGACTGATGAAGACTATATGACACTCAAACAGGCATGCCCTTCGGAATACCAAAGGGCGCAATTTGCGTTCAAAGATTCGATGACTCAC
+
CCCCCFCCBCCCGGGGGGCGGGGHHHHHHHHHHHHHHHHHHHHGGGGGGHHHHGHHFHHHHHHHGGHHHHHHHHHHHHFGHGHHHHHHHGFFGHHHGHHGFHHGHGGHHFHHHGHGGGHHHHHHHHHHHHHHHHGHHHHGHHHHHHGHHHGHHHHHHHHGGHHGGHHHHHHHHHHHHHHGHHHHHHHHHFHHHHHHHHHHHHHHHGGGHHHHGHHHGHHGGGGGGGHGHHHHGHHHHGGGGGHHHHGGGGHGGGGGGGGGCFFFFFFFCCCCC
@M02197:102:000000000-ALU3V:1:1101:19110:24210 1:N:0:1
TACGTACGAAACTCCTCCGCTTATTGATATGCTTAAGTTCAGCGGGTAGTCCTACCTGATCTGAGGTCAAATACAGAGTGTGGTTTAGAGTGGGCCAGTGCGAAACTTATTACGCATTCCACTTAGACATTTAAGACGAGCCAAAGCAAAGCCATGGCAGCGTCCAAACCATCAGTCAGAAACCTGACTGATGAAGACTATATGACACTCAAACAGGCATGCCCTTCGGAATACCAAAGGGCGCAATTTGCGTTCAAAGATTCGATGACTCAC
+
BBBCCFCCCBCCGGGGGGGGGGGHHHFHHHHGGHGHHHHHHHGGGGGGG9HFHGHHHGHHHHHHHGHHHHHHHHHHHHHHHGHHHHHHHHHHFGGGGHHHHGGGGGHHHHGHHHGHHHHHHHHHHFHHHHHHHHHHHHHHHHHHHHHHHHHHHGHHGHHGGHGGGGGGHHHHHHHHHHHGGFHHHHGHHGHHHHHHHHHHHHGHHHGFFHHHHHHHHHHGGGGGGFHGHHHGHGHHGGGGGGHHHHGEGGGGGGGGGGGGGFFFFFFF?BBAB
@M02197:102:000000000-ALU3V:1:1101:25643:24228 1:N:0:1
TACGTACGAAACTCCTCCGCTTATTGATATGCTTAAGTTCAGCGGGTATTCCTACCTGATCCGAGGTCAACCTTGTAAAAAATGGGTTATAGGACCGTGCCGGGAGACCTTTCAACTCGTTGCGTGCTTAGAAAGCTCGTTGCACCGAGAGTCCCACGGACGCCGTCATTACTTTTGGGACCGGTCGGGGGTGAACCCGGACCTGGAGTCCAACAACAAGCCGGGCTTGAGAGGTGATAATGACGCTCGAACAGGCATGCCCTTCGGAATACCAAAGGGCGCAATGTGCGTTCAAAGATTCGATGACTCAC
+
ABCB?FBDBAABGGGGGGGGGGGHHGHHGHHHBGGFHHHHHHHGGGFGHHHHHHHHFHFB5ECFGCACGBGFCGHFHHHGHGGHHGFFE:FFDFHA>EHGHEFGFEBFFGHHHHGGHHDHGGGGFBFFFFGHHHHDGGGGGHGHGHFGGC?/CD;DGFGCFC<CFGG0FGD;;FGGGADGCA@@@DFCGDGDFEFGGEFCBFGFF33FFFHHFGHHGGFF7>1GHHFFFBHHHHHEF'HHGGE?GHAAHFE3HHGHFFGGFGGGGHHFGBFHHHGAEGGGHGHHFGGGHCGGGGGGGGCFFFFFFFBBBBA
@M02197:102:000000000-ALU3V:1:1101:6820:24282 1:N:0:1
TACGTACGAAACTCCTCCGCTTATTGATATGCTTAAGTTCAGCGGGTAGTCCTACCTGATCTGAGGTCAAATACAGAGTGTGGTTTAGAGTGGGCCAGTGCGAAACTTATTACGCATTCCACGTAGACATTTAAGACTAGCCAAAGCAAAGCCATGGCAGCGTCCAAACCAGCAGTCAGAAACCTGACTGATGAAGACTATATGACACTCAAACAGGCATGCCCTTCGGAATACCAAAGGGCGCAATTTGCGTTCAAAGATTCGATGACTCAC
+
1>>A1BAD@A11AF1FG1EGF0EHFF32BFF22F2AF2A2EHGGGGEB9B29F9EF:FFGFFBGHFFGHGFD#C1E1FHE3GGEGFGGFGB1/#//390//>@<E<B1<EG2DFE?CFG@FF#G2GDGFDGFFG1BB#1BFFFF4H630BC3>9GF/?EECC3C1?3=33:$3F@ECF@E@@2:3FD3DG5FHGFFBB59CFGDFA9FACBFHHGF659FB1?EA&6:GHHGFGFF3AE;CGHHG<ECEAE4F5GDGDGGGBFDFFFFA?AAA
@M02197:102:000000000-ALU3V:1:1101:10934:24526 1:N:0:1
TACGTACGAAACTCCTCCGCTTATTGATATGCTTAAGTTCAGCGGGTAGCCCTACCTGATTTGAGGCCAGAGTACAATGTATAGTTGTATGCGTACGACGAAACTTATTACGTCTGCATAATGCTTTTAAGGAGAGCCAACAAAGGCAAACTCCCAAATCCATCTAATTCAGAAACCCGAATAGATGAGTCTACATGACACTCAAACAGGCATGCCCTCCGGAATACCAGAGGGCGCAAGTTGCGTTCAAAGATTCGATGACTCAC
+
AABBAFBBBBCCGGGGGGGGCGGHHFHHHHGHHHHHHHHHHHHGGGFFGHHHHHHHHHHHHHHGGHGGGHHHGHHHHHHHHHHHHHHGGHHGGGGGGHGGGGGHHHHHHHEGGHHHHGHHHHHHHHGHHHHHHHHHHHHHFHHHHHFGHHHFFHGHHHHHHHHHHHHHHHHHEHHHHHHHGHEHHHHHHHHHHHGGHHFHGGFHHGHFHEFGGGFGGGEGFHHHFHFFHFFEGGGHHHHGGGGHGGGGGGGGGGBBFFFFFBBABA
@M02197:102:000000000-ALU3V:1:1101:10879:24543 1:N:0:1
TACGTACGAAACTCCTCCGCTTATTGATATGCTTAAGTTCAGCGGGTATTCCTACCTGATCCGAGGTCAACCTTGAAGAAGTTTGTAGGTTGGGACCGTGCCACGGGGCCTTTCAACTCGTTGCGTGCCTTTGTAAAAAAGCTCGTTGCACCGAGAGTCCACGCGACGCCGTCATTACTTTTGGGACCGGCCGGGGGCGAAGCCCGGGCCTAAGGGGGTCCAACACCAAGCCGAGCTTGAGAGGTGATAATGACGCTCGAACAGGCATGCCCTTCGGAATGCCAAAGGGCGCAATGTGCGTTCAAAGATTCGATGATTCAC
+
BCCCAFBCCCCCGGGGGGGGGGGHGGHHHHGHHHHHHHHHHHFGGGGGHHHHHHHHHGGHGHHGGGGHHHHHHHHHHHHFGFHHHEGHH3GGGGFHGGGHGHHHGGGGGGGHHHHHGHGGHGGGGGGGGHHHHGHHHHHGGHHHGFGHGHHHGGGGGHHHHHGGGGGGDGGGHGGGGHGGGHGFFFFFFGGGGFAGGFGFGFFFEFHFFGFFFFFGGHHHHFFFFGGGGGEEFCCEHFFHHFHGFFHHHHCGEGEBG?FHHG5FFFHGFE?GGEEHHHHFB3HHHEEGFGHHHHGGGGHGGGGGGGGGFBFFFFFFCBAAA
@M02197:102:000000000-ALU3V:1:1101:22808:24662 1:N:0:1
TACGTACGAAACTCCTCCGCTTATTGATATGCTTAAGTTCAGCGGGTATTCCTACCTGATCCGAGGTCAACCTGAGAAATAAAAGGTTAGACCGGCCCGACGAGACCTTGCAACTCCCCGCGTGCCTCGAAAGACTCGTTGCGAAGAGGGTCCCACGGACGCCGTCATTGTCTTTGAGACCAGTTGCGGACGAACCACAACGCGGCCCAACACCCAGCCCGAAGGTTGGAGAGAGGATAATGACGCTCGAACAGGCATGCCCACCGGAATACCAGTGGGCGCAATGTGCGTTCAAAGATTCGATGACTCAC
+
AABBAFABBBBBGGFEGGGGGGGHHHHGHHHHHGHHFHHHHHHGGGGGHHGHHGHHHHHHHHHGGGGHHHHHEFGHGGGHHHFHHGHHHFFFH>EEEGGGG@7DFCFHHGHHFHFHHEGGGGGGGHHHGGEFFGHHHGFGHGCFFAAFGG?:GGGHFCFGGGGHGGHHHHHGFFFGFGFFHFGCCGGGGGGHGHDGGCCEGDFHHFFHEGGGEFGGGGGHHFGGHHHHHHHFHFFHFFHHGGFGFBHGHFHHHGCEF2EAEA2GFBHHHFHFGHFGEE??FHHHGGEE4GGGCFGGEGCFFFFFBFAA>3A
@M02197:102:000000000-ALU3V:1:1101:18030:24888 1:N:0:1
TACGTACGAAACTCCTCCGCTTATTGATATGCTTAAGTTCAGCGGGTAGTCCTACCTGATCTGAGGTCAAATACAGAGTGTGGTTTAGAGTGGGCCAGTGCGAAACTTATTACGCATTCCACTTAGACATTTAAGACGAGCCAAAGCAAAGCCATGGCAGCGTCCAAACCATCAGTCAGAAACCTGACTGATGAAGACTATATGACACTCAAACAGGCATGCCCTTCGGAATACCAAAGGGCGCAATTTGCGTTCAAAGATTCGATGATTCAC
+
CCCCBFBCBBCCGGFGFGFGGGGHGGCHGGHHHGHHGHHHHHHGGGGGGHFHHHGHHHHHHHHGHHHHHHHHHHHHHHHGHHHHGHHHHHHHGHHHGHHHHHGGGHHHHHGHHHGHHHHHHGHGHHHHHHHHHHHHHHHHHHGHHHHHHHHHGHHHHHHGGHHGGGHHHHHHHHHHHHHHGHHHHHHHHHGHHHHGHHHHHHHHHGGGGHHGGFHGGGHGGFGGGGHHFGGHHHHHHGGGGGFFHGAGGGHGGGGGGGGGGFFFFFFFAAA>3
@M02197:102:000000000-ALU3V:1:1101:22463:25055 1:N:0:1
TACGTACGAAACTCCTCCGCTTATTGATATGCTTAAGTTCAGCGGGTATCCCTACCTGATCCGAGGTCAATCATAAAAAAGTTTGGGGTTCTGGCAGGACACCACCGGGACTCTGTCGCGAGGAGTATTACTACGCGTAGAGCCAGGAGGCACCGCCACTGCTTTTAAGGGCTGCCCTGTGACGGGCAGGCCCCAACACCAAGCTGAGCTTGAGGGGTGATAATGACGCTCGAACAGGCATGCCCCCCGGAATACCAAGGGGCGCAATGTTCGTTCAAAGATTCGATGATTCAC
+
ACC@AFBBBBBBGGGGGGGGGGGHHHFFHHHHHHHHHHHHHHFGGGGGHHHHHHHHHHHGHHHGGGGHHGF<H<HGHHH::GH;HG;;9EH9HHHHGG;H<HG0H/G:G;GEH<H<;G:GGGGG%GHHH<H<;HG99G;F;;H:HHHHGGGGHGFGGGGGGFGGFFGGGFGGGGGFFGGFDFGGGGGGGFFGHHGHFGGHHFHHGFFGHHGGGGHHHHHGHHHGGGGGHFFHFGGHHHGHGGGGGGGGGHGHHHGHHHGGGGGGHHGEEB2HGGGGGGGGGGFFFFFFFBABBB
@M02197:102:000000000-ALU3V:1:1101:21577:24974 1:N:0:1
TACGTACGAAACTCCTCCGCTTATTGATATGCTTAAGTTCAGCGGGTAGTCCTACCTGATCTGAGGTCAAATCAAGAGTGCATTGACTGCGGTTTAGAGTGCAGACGGAGACAACTGATGTTTCGTCACACTAAGGCATTTAAGGAAGGCCAGAGGCGATCCCAAAGCTCAATGACGGTCGAGAAACCGCCAGAGAGAAGGTCTAATGACACTCAGACAGGCATACCCTTCGGAATACCAAAGGGTGCAAGGTGCGTTCAAAGATTCGATGATTCAC
+
AABB3CA?AABBGGGGGGGCFFGHFHGFHHHHGGEGFHHHB5FFGCE?FGDGFFHHGHHHEHHEFFCFGHHHHHHHGF5BEFGHHHHHHGFCGGGHHFHHHFHHHGHGGGGHHHHHHFGHHFFHHHHHGHHHHHHFFGHHHGHHFGGHGFFHHHGEGFFGEHHGHHHGGHHHGGHHGGCFFHGHGGGGGFGFHHHFHFHFGEHHHGGFHGHGGHHGFFGHGHGHGGGFFFHHGFCHHHFFGHGHH<HFHFGGGGHFGGGFGGGGFFFFBFFFBAAAA
@M02197:102:000000000-ALU3V:1:1101:19579:25120 1:N:0:1
TACGTACGAAACTCCTCCGCTTATTGATATGCTTAAGTTCAGCGGGTAGTCCTACCTGATCTGAGGTCAAATACAGAGTGTGGTTTAGAGTGGGCCAGTGCGAAACTTATTACGCATTCCACTTAGACATTTAAGACGAGCCAAAGCAAAGCCATGGCAGCGTCCAAACCATCAGTCAGAAACCTGACTGATGAAGACTATATGACACTCAAACAGGCATGCCCTTCGGAATACCAAAGGGCGCAATTTGCGTTCAAAGATTCGATGATTCAC
+
BBBBBF?DBABB5FGGGGGGGEEHHHFGHFHGHGHHHHGHFFGFGGFFFFDGBGEFHFHHGHHHHGHHHHGHHHHHGHHHHHGHGHHFF:FGEHGFGHHHHHHGGHGHHHHHHHHHGHHHHHHHHHGHHHHFHHFFFGGGHGHHHHHHHHHHHHHHHGHGGHHGGGHHHHHFHHGGHFHFGFHHHHGGHHGHHHHHHGHHHGFGGGGGGHHGGGFHCEHGGGGGGDGGGHHHFHFFHGGFD?FFGFAA2GHFGFGGBGFBGFFFFFFD>>>>>
@M02197:102:000000000-ALU3V:1:1101:14266:25352 1:N:0:1
TACGTACGAAACTCCTCCGCTTATTGATATGCTTAAGTTCAGCGGGTAGTCCTACCTGATCTGAGGTCAAATACAGAGTGTGGTTTAGAGTGGGCCAGTGCGAAACTTATTACGCATTCCACTTAGACATTTAAGACGAGCCAAAGCAAAGCCATGGCAGCGTCCAAACCATCAGTCAGAAACCTGACTGATGAAGACTATATGACACTCAAACAGGCATGCCCTTCTGAATACCAAAGGGCGCAATTTGCGTTCAAAGATTCGATGACTCAC
+
BABBAFADBBBBGBGGFCG?EEGHHHGHHHHHGFFHHG55GHFGGEGC6HGHG53GD3FGHFHHHGHFGGHFHHDHHHHGHFHGCFHHHG<GGHGEGHHHCEHHHGFGHHCHHGHFGGGHHHGHFHFFHFFFHHHHHHFGHEHHHHHHFHF0HHGHHEGDDCDGGGHFHHHHHHGFFFFHHGHHHHHGHGHFHHHGFHGHHDBB1C4EFFGGDGD1GHFFECAFFGFGGGHHFGGHFEE09GFHHGE0E01A1BGBGGGGGFFFBFBFAAA>1
@M02197:102:000000000-ALU3V:1:1101:9713:25466 1:N:0:1
TACGTACGAAACTCCTCCGCTTATTGGTATGCTTAAGTTCAGCGGGTAGTCCTACCTGATCTGAGGTCAAATCAAGAGTGCATTGACTGCGGTTTAGAGTGCAGACGGAGACAACTGATGTTTCGTCACACTAAGGCATTTAAGGAAGGCCAGAGGCGATCCCAAAGCTCAATGACGGTCGAGAAACCGCCAGAGAGAAGGTCTAATGACACTCAGACAGGCATACCCTTCGGAATACCAAAGGGTGCAAGGTGCGTTCAAAGATTCGATGA
+
>A11>CA1AAADGGGGCBEE0AAFHH1EFB12FGGFFFCHHHGGCAEEGGF2FHFFFFFHHHFGHGHHGG1GHHGGHHGFHHHHF;EGFCGEEGEHGGHGDEGGEFGEHFGGFDDDFBDGHHHHCGGHGHGHFGHGFFGHGHGG11HFGBFGAGGEA/?@FFFGGBCHEFGHEFFFCGFFFB3E:E?FEFDFG5GGGGHHHFGHHHFFACFFFGGFFGFFHG9C2FEEB9FBHHHHHFBHGFA;FFFFAFAGFCFG5DGGFFBFFFFBAA33
@M02197:102:000000000-ALU3V:1:1101:12931:25576 1:N:0:1
TACGTACGAAACTCCTCCGCTTATTGATATGCTTAAGTTCAGCGGGTAGTCCTACCTGATCTGAGGTCAAATACAGAGTGTGGTTTAGAGTGGGCCAGTGCGAAACTTATTACGCATTCCACTTAGACATTTAAGACGAGCCAAAGCAAAGCCATGGCAGCGTCCAAACCATCAGTCAGAAACCTGACTGATGAAGACTATATGACACTCAAACAGGCATGCCCTTCGGAATACCAAAGGGCGCAATTTGCGTTCAAAGATTCGATGATTCAC
+
BCCAAF@DBBBCGGGGGGGGGGGHHHHHHHHHHHHGHHHHHHGGGGGGGFHHHFHHHGHHHHHHHGHHHHHFHHHHHHHHHHGGFGHHHHHGGHGHGHHFHGGHGGHHGHHGGGGGHGHHHHHHHHGHHHHHHHHHHHHGGGGHHHHHHHHHHHHHHEHDGHEGGHGDGGHHHHHGHHHHHFHGHHGHHHHHFHHHFHFHHHHHHGGGHHHHHHHHHGEGGGGGGGGHGHHHHHHHHGGFGGHHHGGGGGHGGGFFGGGGGFFFFFFD>AAA>
@M02197:102:000000000-ALU3V:1:1101:13023:25658 1:N:0:1
TACGTACGAAACTCCTCCGCTTATTGATATGCTTAAGTTCAGCGGGTAGTCCTACCTGATCTGAGGTCAAATACAGAATGTGGTTTAGAGTAGGGCAGAGCGAAACTTATTACACATTCCACTTAGTCATTTAAGACGAGCCAAAGCAAAGCCATGGCAGCGTCCAAACCATCAGTCAGAAACCTGACTGATGAAGACTATATGACACTCAAACAGGCATGCCCTTCGGAATACCAAAGGGCGCAATTTGCGTGCAAAGATTCTATGATTCTC
+
AAAAAFA@?1A@111B11AEE?0EGH3FDFFBFDBA1B2D2FDEC?CGACG;D21BA1ADGFECGFH8=E121GE@B#D5<@>B?GHCBBE#>G#B>/#?BFFEG9?1FGED2011<EEDBGFHF1#2BD7FHF<1FHHFGBGF#?BFFBG>B1>GHAB/>1%EEFHHA<:@1F:CCGCFBHGHC6HB2FHGG@CFFFB9C2FBBA00*9FEFGAB10C0C00F#22*B?GABBAB09GEAEGA@D0001A13133GAFG1DB33111>>111
@M02197:102:000000000-ALU3V:1:1101:16895:25759 1:N:0:1
TACGTACGAAACTCCTCCGCTTATTGATATGCTTAAGTTCAGCGGGTAGTCCTACCTGATCTGAGGTCAAATACAGAGTGTGGTTTAGAGTGGGCCAGTGCGAAACTTATTACGCATTCCACTTAGACATTTAAGACGAGCCAAAGCAAAGCCATGGCAGCGTCCAAACCATCAGTCAGAAACCTGACTGATGAAGACTATATGACACTCAAACAGGCATGCCCTTCGGAATACCAAAGGGCGCAATTTGCGTTCAAAGATTCGATGACTCAC
+
CCCCCFCCBCBBFGGGGGGGGGGHHHHHHHHHGHHHHHHHHHHGGGGGGHHHHHHHHHHHHHHHHHHHHHHHHHHHHHHHHHGHGHHHHHGHHHGHGHHHHGHHGGHHGHHHHGHHFGHHHHHHHFHHHHGHHHEHHHHGGGHHHHHHHHHHHHHHGHGGGHHGGHHHHGHGHHHHHHHHHHHHHHHGHHHHHHFHHHHHHHHHGGGGHHHHGHHGHHHGGGGGGGGHHHHHHHGGHGGGGFHHHGGGFEFFGGGGGGGGGFBFFFFFBABBB
@M02197:102:000000000-ALU3V:1:1101:13045:26078 1:N:0:1
TACGTACGAAACTCCTCCGCTTATTGATATGCTTAAGTTCAGCGGGTATTCCTACCTGATCCGAGGTCAACGTTCAGAAATGGGGTTGTTTTACGGCGTAGCCTCCCGAACACCCTTTAGCGAATAGTTTCCACAACGCTTAGGGGACAGAAGACCCAGCCGGTCGAAACTATTCGCTAAAGGGTGAATAGTTTCCACAACGCTTAGGGGACAGAAGACCCAGCCGGTCGATTTGAGGCACGCGGCGGACCGCGTTGCCCAATACCAAGCGAGGCTTGAGTGGTGAAATGACGCTCGAACAGGCATGCCCCCCGGAATACCAGGGGGCGCAATGTGCGTTCAAAGATTCGATGATTCAC
+
ABBBACADAABDGGGGGGGGGGGHHHFHHHHGHGHHHHHGHFFEGGFGHHFHHHHHHHHHHHFGEFEHHHHFHFGHHHHHHB3FD>EEGHHHHGEFECEGCF3GFFFDF@BCGGCHGFHHHGCCCCHHFFHFHHC#E@@EEFHBCDG?EEHHHFBG.C.GE2?DABFFFFEBCFCFGFGFEGGFGFE9;F/;BFBBFFFFDFADF.BBFFBFFFFBFFFFFAEFBC;A?BBFFFFFFA.AADDDAFGDFAC?-E;/.90G0C::;..EC.HFE0</C/<GGHHHGDHFDCDGFFEDGDHFGFGGHGCD?A00G5DFEF3HDFAGFE?GHHHHEEGFFGGGGGGGGGGFFFFFDF??AAA
@M02197:102:000000000-ALU3V:1:1101:9292:25994 1:N:0:1
TACGTACGAAACTCCTCCGCTTATTGATATGCTTAAGTTCAGCGGGTAGCCCTACCTGATTTGAGGCCAGAGTACAATGTATAGTTGTATGCGTACGACGAAACTTATTACGTCTGCATAATGCTTTTAAGGAGAGCCAACAAAGGCAAACTCCCAAATCCATCTAATTCAGAAACCCGAATAGATGAGTCTACATGACACTCAAACAGGCATGCCCTCCGGAATACCAGAGGGCGCAAGTTGCGTTCAAAGATTCGATGATTCAC
+
BBBBBFBBBBBBGFGGCGGGGGGHHGHHHHHHHHHHHHHHHHGGGGGGGHGHHHHHHHHHHHHHEGHGHHHHFHHGHHHHHHHHGDGHHHHFGGGGGGGGEGGG8HHHHGHGGHHHHGFFGHHHHHHHHHHHGHHHG<FHFGEHFGFGFHHGHFHFGHGHFGHFGFHHHHGHHGHGHHEHHEHHHGEHGGEGEGHHHGGGHGHHHHHHFGHHFCGGEFEGFHFCHHHHHHEGFCEFFBGGEBGGCGGGGGGGGGFF5BFFFBBBBB
@M02197:102:000000000-ALU3V:1:1101:15790:26320 1:N:0:1
TACGTACGAAACTCCTCCGCTTATTGATATGCTTAAGTTCAGCGGGTAGTCCTACCTGATCTGAGGTCAAATACAGAGTGTGGTTTAGAGTGGGCCAGTGCGAAACTTATTACGCATTCCACTTAGACATTTAAGACGAGCCAAAGCAAAGCCATGGCAGCGTCCAAACCATCAGTCAGAAACCTGACTGATGAAGACTATATGACACTCAAACAGGCATGCCCTTCGGAATACCAAAGGGCGCAATTTGCGTTCAAAGATTCGATGACTCAC
+
ABCBACADABBCGGGGGGGGGGGHHHHHHHHHHHHHHHHHHHHGGGGGG9HHHHHHHGHHHHHHHHHHHHHHHHHHFGHGGHHHHHHHHHHHHHGHGHGGGFGGEHGHHHHHEHGGGGHHGHHHHHHHHHHHHHHGGHHHHHHHHGHHHFHHHHHHGHHGGHGGGHGHHHHHHHHHHHHHHHHHHHHHHHHHHHHHHHGHHHHHHHHGHHGHGHGHHHHGGGGGGGHHHHHHHHHHHGGGGGHHHHGGGGHGGGGGGGGGGFFFFFFFBAA>A
@M02197:102:000000000-ALU3V:1:1101:17395:26460 1:N:0:1
TACGTACGAAACTCCTCCGCTTATTGATATGCTTAAGTTCAGCGGGTAGCCCTACCTGATTTGAGGCCAGAGTACAATGTATAGTTGTATGCGTACGACGAAACTTATTACGTCTGCATAATGCTTTTAAGGAGAGCCAACAAAGGCAAACTCCCAAATCCATCTAATTCAGAAACCCGAATAGATGAGTCTACATGACACTCAAACAGGCATGCCCTCCGGAATACCAGAGGGCGCAAGTTGCGTTCAAAGATTCGATGATTCAC
+
AACCAFB@ABABGGGGGGCGGGGHHHHHHHHHHHHHHHHHGGHFGFGGFHHHHHGHHGHHHHHHHHHGHHHHGGFHHHHGHHHHGHHHHHHHGGGCFHGHHHHHHHHHGHHHHHHGHHHHHHHHHHHHHHHHHHHHHHHHGHHHHGGHHHGHHHHHHHHHHHHHHHHHHHHGGHGHHHHHGGHHHHHFFFGFHHHHHHHHHHFHHFHHHGHHGGGGGFEGHHHHHFHHHHGFFCEHFHHGGGCHGGGGGGGGGGFFFDFFF@BBBA
@M02197:102:000000000-ALU3V:1:1101:9497:26518 1:N:0:1
TACGTACGAAACTCCTCCGCTTATTGATATGCTTAAGTTCAGCGGGTATCCCTACCTGATCCGAGGTCAAGAGTGTAAAAATGTACTTTTGGACGTCGTCGTTCTGAGTGCAAAGCGCGAGATGTACTGCGCTCCGAGATCAATACGCCGGCTGCCAATTGTTTTGAGGCGAGTCTACGCGCAGAGGCGAGACAAACACCCAACACCAAGCAAGGCTTGAAGGTACAAATGACGCTCGAACAGGCATGCCCCATGGAATACCAAGGGGCGCAATGTGCGTTCAAAGATTCGATGATTCAC
+
>ABBAFBBABA?FFGGGGGGEFGHFFEGDHGCBGFFFHFDGFFGCE0AGHHHCB1BGB3GFDGEGGGHHHFFFFH.HHGGHH9EFHHHHEHF<HFGGGGFEGGHGHHHHGFGFGGGEAC<CGGFGGHHFHG?@DGGGGGGHFGHHGHGCEDDGGEHHHH0CGHGHGFEGGHHHEDFFGGFBGDDGGGGGGFFHHFFEF@ACEGAEFGEB3HHFF3FFDFDBB5@55BBGBFFGDDADGFHFHHHEHEDECA55E5BDBGHFHHF2?B22BFHFEEEAB45BGGGGAEFFCFD5BDAAAA>
@M02197:102:000000000-ALU3V:1:1101:11024:26566 1:N:0:1
TACGTACGAAACTCCTCCGCTTATTGATATGCTTAAGTTCAGCGGGTAGTCCTACCTGATCTGAGGTCAAATACAGAGTGTGGTTTAGAGTGGGCCAGTGCGAAACTTATTACGCATTCCACTTAGACATTTAAGACGAGCCAAAGCAAAGCCATGGCAGCGTCCAAACCATCAGTCAGAAACCTGACTGATGAAGACTATATGACACTCAAACAGGCATGCCCTTCGGAATACCAAAGGGCGCAATTTGCGTTCAAAGATTCGATGATTCAC
+
AAAAAFAD>AADGGCGGGE00AA1FGHHGHFHHFFG1GHHFHGFG/AEEGFGHHCHF1FHFGFHGGGGHFGHHHHHGHDGDFE0DHGGC<@FGGFHC>FHFHGGFGFFHGAG2GFFFE2FFDFDDHF3FHHHFHFFGGGC3FBGHGHGGHGHHHGGHGFGGGBF1B<BGGHEHHGG@GGFFFGFCGHGFFHHGFCHHHFHHGFHGFFE5GF9C9ABA1F1;?EFGE9F5HFHGFFGBAAA9B55G:EEEA4GDFAABGGGFCFFFFFB>>3>>
@M02197:102:000000000-ALU3V:1:1101:9167:26592 1:N:0:1
TACGTACGAAACTCCTCCGCTTATTGATATGCTTAAGTTCAGCGGGTAGTCCTACCTGATCTGAGGTCAAATACAGAGTGTGGTTTAGAGTGGGCCAGTGCGAAACTTATTACGCGTTACACTGAGAGATATAAGACGAGACAAAGAAAAACCATGGCAGCGTCCAAACCATCAGTCAGAAACCTGACTGATGAAAACTATATGACACTCAAACAGGCATTCCCTTCGGAATACCAAAGGGCGCAATTTTCGTTCAAAGATTCGATGATTCAC
+
>AAA1C>>AAADB1FGFGEGFEEG3G3FGFH2FBGG1FFFH2FE?EE;EFFG:(:GFFH:FGGFFGHH8HBFGGC1@F@HC3?FCH1FCCFDCE2E?E>6D5F?0E>G>FDE>/E#0.#>1BB##@@$@<#122<D<>>1$-F#?B#??13F1<DGF.F>>B1#/>11#1BD11B0>0/DCGFCBC21C221:@2$2EFGFD@(CFGFD99FGF;B1AA##//A/+:D92&HGBFEFAA9$9;D11E0A0CBGE3GBBCGF1@3FBB3AA111
@M02197:102:000000000-ALU3V:1:1101:10058:26720 1:N:0:1
TACGTACGAAACTCCTCCGCTTATTGATATGCTTAAGTTCAGCGGGTATCCCTACCTGATCCGAGGTCAAAGACGGTAATGTTTTCTTGTTGGACGCGGGCCGGAGCCCCTCGAGAAGCGCAATGTGCTGCGCGAGAGGAGGCAAGGACCGCTGCCAATGGATTTGGGGCGAGTCCGCGCGCTGAGGCGGGACAGACGCCCAACACCAAGCAGAGCTTGAGGGTGTAGATGACGCTCGAACAGGCATGCCCCCCGGAATACCAAGGGGCGCAATGTGCGTTCAAAGATTCGATGACTCAC
+
AAAA1BAAAAADGGGGGBEEGECHBFFHBFGHDHHHFGHHG2FEAEGGHHGGCGHFHHHHGDHEA@EFFGDGHHFA?F7G0,GBFGHHBBFGEHHC;GGG;CGGGCGGGC:CGGGH?FH/@CGGFGHHHG@EAF@CBCBGGGGGGEGGGGEGBA8FGG/BFFABFFB3@?@@>@BFF@@;@@:@BFE??0FBEEF@99-@@;A.AGGFBFGBGCD9<A<./9CD;00=<#CC>9A9/11:HGCEFGC@//E/?FEBBGDB10G/00AA01A3GA0001EBGA3BGEEACCBBB1@>11A1
@M02197:102:000000000-ALU3V:1:1101:13283:26959 1:N:0:1
TACGTACGAAACTCCTCCGCTTATTGATATGCTTAAGTTCAGCGGGTATTCCTACCTGATCCGAGGTCAACATTCAGAAGTTGGGGGTTTAACGGCTTGGCCGCGCCGCGTACCAGTTGCGAGGGATTTACTACTACGCAATGGAAGCTGCAGCGAGCCCGCCACTAGATTTCGGGGCCGGCTTGCCGCAAGGGCTCGCCGATCCCCAACACCAAACCCGAGGGCTTGAGGGTTGAAATGACGCTCGAACAGGCATGCCCGCCAGAATACTGGCGGGCGCAATGTGCGTTCAAAGATTCGATGACTCAC
+
AABAAFBBBAABGGGGGGGCCGGHHHHGHHHHHGHHHHGHHHHGGGEGHHHGHHHEFHEHHFAEEGGHHHDGGHHHHFGHGGHHGGGG;E;;;DE*:GC8HH?B?DG9D6D:G87F>:F%C,G9G#.6E7:G6GH59G6D:9;/C./?00##/#-/9#AAAADFFFFFFFB9GBB.BA==B.;6A:B/C0FGC<9A;ABDFDBA9FF/?/9GGC<7CECAC/?33HHHGEEFHBF?4C/E9EDBE:GGBHFFGGEE?GCGFHGGGHHHGGEE2CGECGHHHHEGCFHGGFFF5FGFFFFFFFFFAAA>3
@M02197:102:000000000-ALU3V:1:1101:11565:27077 1:N:0:1
TACGTACGAAACTCCTCCGCTTATTGATATGCTTAAGTTCAGCGGGTATCCCTACCTGATCCGAGGTCAAGCGTAAAAAAAGGCTTCTGGATGCCAATGTACCAGCAGAGAGATCGCAATGTGCTGCGCTCAAAGCCGAATTACATGGCTGCCAATGACTTTAAGGCGAGTCTACGCGCAAAGGCGAGACAAACACCCAACACCAAGCAAAGCTTGAGGGTTCAAATGACGCTCGAACAGGCATGCCCCATGGAATACCAAGGGGCGCAATGTGCGTTCAAAGATTCGATGACTCAC
+
AABBAFBBBBBBGGGGGGGGGGDHHHGHHHFHHHHHGHHHHHHGGGFGHGHHHHHHGGHHHHHGGGGHHHHHGEGGHHHGGGGHHHHFHGHHHHHFHFHGHHBHFHHHHGHGGHHHGGGGH:HHHGHHCGGGHHHHGFFGGHHGGGHHHGFGHHHHFGHHHHHHHHHHGHGHHHGGGHHHGGFFFFHGGFFEFFFCFHEGFEGHHHHHHHHHHFHFHGHGEGHGHHGGFGGHHGHHHHFFFHHGGGHHHGHHHHHHHFFHFGCECGCFHHEEFGHGGFGGGGGGGFBFFFD@3BAAA
@M02197:102:000000000-ALU3V:1:1101:8893:27308 1:N:0:1
TACGTACGAAACTCCTCCGCTTATTTATATGCTTAAGTTCAGCGGGTAGTCCTACCTGATCTGAGGTCAAATACAGAGTGTGGTTTAGAGTGGGCCAGTGCGAAACTTATTACGCATTCCACTTAGACATTTAAGACGAGCCAAAGCAAAGCCATGGCAGCGTCCAAACCATCAGTCAGAAACCTGACTGATGAAGACTATATGACACTCAAACAGGCATGCCCTTCGGAATACCAAAGGGCGCAATTTGCGTTCAAAGATTCGATGATTCAC
+
ABBB3FABBBBDDGGGGGFEGGCGHFHHHGGHHHFGHHHHHCBAEGGFGGGHHHHHHHHHH:9HHGHHHHHHHHHEGGGBDGGHGHGFHHHHHHGHGHEGFGGGGGFHHHHHHGHHGGHHHHHHHHHHHHHHGGFFGGFGGGHHHFGFFFFHHHHGGHGGGHFEGFHGH4FHBHHGHHHHHGFGBCHHHHHGDGGHHHHHHGGGHGHFFHHEHHHFHHFGGGGGFDHGHHHHHHHHFGFFBGHFHGAGGFHGFGGFFGGGGFFFFF@5AAA>3
@M02197:102:000000000-ALU3V:1:1101:10120:27278 1:N:0:1
TACGTACGAAACTCCTCCGCTTATTGATATGCTTAAGTTCAGCGCGTAGTCCTACCTGATCTGAGGTCAATAAGTTTGTTAATTCTGTTGAGACAAGGCTCAGCAGGGTTGACGGGCGGCACCTGTTAGGATTTTTGTCACAGCAAGAACAGGACAGTGAGTTGGACAAACCTAGAACACTGTCAAGTCCGGACAATAGGGCCGTACTATTCAACTTAGAGCGGGCAAGTCTACTATGATGCAGAACTTGCTCCTCTCAACTTCCACTGAAACCAACACTATCTTGCACCAGGGCACGATAGAGACGGCGTGAGATTTTAATGACACTCAAGCATGCATGCCCTTCGGAATACCAAAGGGCGCAATTTGCGGTCAAAGATTCGATGATTCAC
+
AAA@AFADAAAD1BFGCE000AEF3DGFHGHCFHEDGHHB2AGFGGEG/AAADGFF1F0B1BG2FFHFHED2GGDFGB>GHHHGHFHGHGF1FGFHGGA1FBFFHHGGBF/EFE?@/CCGGGEEGDGGBCHE<FGD-GBHGH1FCCGFFFC/C.<CEDGBHHFHFBCFCCGC8HFFCHFGFBBBFB:/CFG?F@@A#CC:</.099<$<0=90<B11<B<<<9?19@AEF1FBHFG?;B1BFFFFFFG/F/F/<?<211<B1<02>B2FG?//FD2EBFFB0>1F10>/GE>/F0BGEHHHGB//EFC?12FEED1EDGED2FB11FGCED1GD1B0HEC/CE/AB222FDCGHGBAE000BFDF000A1B1FEA3AABCBFD@13F>>>1>
@M02197:102:000000000-ALU3V:1:1101:15974:27667 1:N:0:1
TACGTACGAAACTCCTCCGCTTATTGATATGCTTAAGTTCAGCGGGTAGTCCTACTTGATTTGAGGTCAAAATGCACTGTTTTGAACTAGAACAGGTTTATTTGTGTTTTAAAAAGCCACCATTCCTAAACATCCGTTTGCGTCACTATCGAAAAGTTCTACAACGATAGCTCAAGCCGCAAAGGTACTTTATTGGTGCTTGTTACATTTCAGCCGAGTCGCGACCTTACTTAAAAAGCCTGACAAACAGCCACGATCCAAATCCCAGACTGCCAACTGTTACATTGGCGGGGTTGAGAAGGTTTGCGACACTCAAACAAGCATGCTCTTAGGAATAACCCAAGAGCGCAAGGTGCGTTCAAAGATTCGATGATTCAC
+
BBBBBF?DABABGGGGGGGGGGGGHHHHHHHHHHFHFDGFHGHEGGGGEFEBGFFHHFHHHGHHGBBGGEHHGEGGB3EGHGHAFHGFHEFDGHHEDFHFHH@442FFGFHEFHB/FFFGHHHHBGGHHHHHH3BDCCGD3CGGGDH2>FACFFFFG?FD1D;FC9F9GDHHHF<F9<@@0ACHB<DBBCC:CFC0GCCGCGHH9HHGGHGFEFE?AAABCAAADCHHHHGFFBFGFHG1GFGCFF<F0??GCEFDGFGDB10CHEB1B/11B1B1>F2HG2EFE??CEE?B0FF11BHHFHEAEGAAD11/DFBFBC2D1DE101BGFHDBGAB//B/HGHG0E?EFCHGAAA0HGF3DGGGCF1CFFFFFD>A>11
@M02197:102:000000000-ALU3V:1:1101:14539:27870 1:N:0:1
TACGTACGAAACTCCTCCGCTTATTGATATGCTTAAGTTCAGCGGGTAGCCCTACCTGATTTGAGGCCAGAGTACAATGTATAGTTGTATGCGTACGACGAAACTTATTACGTCTGCATAATGCTTTTAAGGAGAGCCAACAAAGGCAAACTCCCAAATCCATCTAATTCAGAAACCCGAATAGATGAGTCTACATGACACTCAAACAGGCATGCCCTCCGGAATACCAGAGGGCGCAAGTTGCGTTCAAAGATTCGATGATTCAC
+
AAAAAFBCBBCBGGGGGGGGGGGGHHCHFGHHFHHHHHHHHHHGGGG:GHHHHGHHGFHHHHHHGHGHHHG9HHHHHGHDGHFFGFFFFHHFGGGGGGGGHHGGHGHFHHHFBGHHHHGHHHGHHHGHHHHHHHHGHHHHGGHHHHHHHEGHFBGGGHGHHHHHHGGHGGGGHHHHHFGGGGHHFHGHHHGGHHHHHGHHGGFHHGHHG3HHGGGFFFGHHHHHHHGHHHFGFGGGHHGGGGGHGGGGGGGFGGFFFFBFFBBBAB
@M02197:102:000000000-ALU3V:1:1101:19098:27877 1:N:0:1
TACGTACGAAACTCCTCCGCTTATTGATATGCTTAAGTTCAGCGGGTATTCCTACCTGATCCGAGGTCAACCTAGAAAAATATAAAGGTGACCGGGTCCCGGGGGCCTTGAAACTCTACGCGTGCTCCGGAGAACTCAGTGCGAAGAGGGTCCCTGGGACGCCGTCATTGTCTTTGAGACCAGTTGGCCATGGAGGCGGTCCAACGCGGTCCAACACCAAACACGAGGTTTGAGAGAGGATAATGACGCTCGAACAGGCATGCCCTTCGGAATGCCAAAGGGCGCAATGTGCGTTCAAAGATTCGATGACTCAC
+
BBBBAFABB@BDFGGGGGGGGGGHFFHHHGFFFGHHFHHHGGHGGGAEHHHHHHHHHHHHEHHEGGGHHHHHHHH@GHHHHFFGGGGH9GGHGECCAEHFEDDEGGFGGHHHHH;HHHHGGC9GGGHHBFGGFHGFFFGGFFGHFEGE?EE;EGFFGGFFFGADGBGGFFHGFFGFFHFFHGGFHHGHFFFHFGFF@@FHGFFFFFFFGFFFFFFFFFGFEECFFGBFDGFHGC4FHFHHHFBFGGFEEFEHGBF5GEAHGGGGGGGHHGHHG3GCHHE?GAGHFHGGGFGFGGFFGGGCGFFBBFFFFBAAAA
@M02197:102:000000000-ALU3V:1:1101:14154:27753 1:N:0:1
TACGTACGAAACTCCTCCGCTTATTGATATGCTTAAGTTCAGCGGGTATTCCTACCTGATCCGAGGTCAACCTTGTAAAAATGGGTTATAGGACCGTGCCGGGGGACCTTTCGACTCCGTGCGTGCTTGAAAAGCTCGTTGCACCGAGAGTCCCACGGACGCCGTCATTACTTTTGGGACCGGTCGGGGGTGAACCCGGACCTGGGTCCAACAACAAGCCAGGCTTGAGAGGTGATAATGACGCTCGAACAGGCATGCCCTTCGGAATACCAAAGGGCGCAATGTGCGTTCAAAGATTCGATGACTCAC
+
A?ABAFB?ABABGGGGGGGGGGGHHH5GHFHHHHHHCHGHHGHGGFEEHHHGHHGHHHHHHHGGFCEHEFBGHHGGHHHHGFHHEFFHFHH3FFH?EHCGGG;>/@DGHBHHGGEFGH@CAFFGGGGHHGHHHEDGGDDGEEGHFGCFGGGHHHHHGACG@??AGHHEGDGFGBFHGFGFDA/;CDDFFHGDEBFEFFHFFGG?HGHGCGGFFFEFHFEFBFFEEBHHHFHH;HHFFFGCFGGGHEHHHGFGEHHGGGECGGGHHHHHGHFGF2GGGGHHHFGGGGHGGGGGGGGGFFFFFFBFBBAA?
@M02197:102:000000000-ALU3V:1:1101:14468:28034 1:N:0:1
TACGTACGAAACTCCTCCGCTTATTGATATGCTTAAGTTCAGCGGGTATTCCTACCTGATCCGAGGTCAACCGTGAAAAGGGGGTGTTTAACGGCAAGGCCTCACCAGATGTCCAAAGCGAGAAGAAGTACTGCGCTCGGAATCATAGCGAGTCCGCCACTGCGTTTCAGAGCCTACAGAATGTAGAGCTCCAACACCAAGCGAAGGCTTGAGGGTTGAAATGACGCTCGAACAGGCATGCCCACTAGAATACTAATGGGCGCAATGTGCGTTCAAAGATTCGATGACTCAC
+
ABBA3CADBAADGGGGGGGGCGGHHCFGGHFCBGFHCDFHCHFGG?E0FGGGHHGHHEHEH5AAEGGHGHHFGGHEED<GEGFF>EEEFGGFBCG@DCAGEGHHGFHHGHHHHHFGHHFDGGGGHHH3GFGGC@.ACDFDDCFHGFH(G</,AC0GGCGGGGGHHHHFHHHHGHFGFFHBHHHGFHHBFGEGEFBE?DFFF?DFHFF1HHEF?GFHG2HHHFEBGGFHEHHG1F1GHGHGEHHHHGFFHGBHGBGGA?GECFD3G0EE?FGGGGGGGGGGF@3FDD1AA>11
@M02197:102:000000000-ALU3V:1:1101:17121:28267 1:N:0:1
TACGTACGAAACTCCTCCGCTTATTGATATGCTTAAGTTCAGCGGGTAGTCCTACCTGATCTGAGGTCAAATACAGAGTGTGGTTTAGAGTGGGCCAGTGCGAAACTTATTACGCATTCCACTTAGACATTTAAGACGAGCCAAAGCAAAGCCATGGCAGCGTCCAAACCATCAGTCAGAAACCTGACTGATGAAGACTATATGACACTCAAACAGGCATGCCCTTCGGAATACCAAAGGGCGCAATTTGCGTTCAAAGATTCGATGATTCA
+
1>>A>FA1A1111AG1EF000A0FGFH22BBD2F21FGHG221B/EGC/E2FFEFHFHGFFDG:C0BEGGDFF@GG1CGFCBE=FGFEGHGCC/FFEA1F1GFGGGHHHH:F<?AEDEGDD5HHHBGFG7GBFEDGHBHGEHHFDHGFFECBEBFG0GGEECBEGGE1GF<FG1GD2GFG1GED:CCGHHHFHGFGFGCCFEECFF7FF:HGFBEBFEGFFF9/B#BA@GEF0F91:A0*EB@/;100011BB33EB3FGFCBFDFBAA>>>
@M02197:102:000000000-ALU3V:1:1101:17954:28956 1:N:0:1
TACGTACGAAACTCCTCCGCTTATTGATATGCTTAAGTTCAGCGGGTAGTCCTACCTGATCTGAGGTCAAATACAGAGTGTGGTTTAGAGTGGGCCAGTGCGAAACTTATTACGCATTCCACTTAGACATTTAAGACGAGCCAAAGCAAAGCCATGGCAGCGTCCAAACCATCAGTCAGAAACCTGACTGATGAAGACTATATGACACTCAAACAGGCATGCCCTTCGGAATACCAAAGGGCGCAATTTGCGTTCAAAGATTCGATGACTCAC
+
AAAB3C>>AA22GGBGFGEEFCFHCHHFHHH5FHDGHFDGGH5A2AE6F9GGCGGFHGCHG53G9GHFFFB3G3ED@FGGHGGGFFEG3446GD?4D:<3EF1E8E#HFGHB4??EFGGGHFHHF@FDBD22F2?1F<B1<BCHHB1GHF<0?FFCCEEAA@>EGHHHHHG#3BB-EB1F=CAFEB+DGBCFHGFB2GFGGCFAAED0BFEHFFFF1CFA/4CEAC39FHGFGBBEC4A00E1FGGE?GFGBB3GGFFE1F1FF3B111>1AA
@M02197:102:000000000-ALU3V:1:1102:17770:2433 1:N:0:1
TACGTACGAAACTCCTCCGCTTATTGATATGCTTAAGTTCAGCGGGTATCCCTACCTGATCCGAGGTCAGTGGTTGAAATAAGCTTTTGGAGAGCCGATCCGTCGTTGCCAAGAGCGCGTCTGTGCTGCGCTCACGGCCGGCGAGATGCGGGCTGCCAATGACTTTGAGGTGAGTCGCCGCGCGAGAGGCGGGACAAGCACCCAATACCAAGCTAGGCTTGAGGGGTTAAATGACGCTCGAACAGGCATGCCCCACGGAATACCGAGGGGCGCAATGTGCGTTCAAAGATTCGATGATTCAC
+
BBBAAFBBB@ABGGGGGGGGGGGHHHHHHHHHHHGHHHHHHHCFFEEGFHHHHHHFHHHGGGHGGGGHHHGFFFGGFFHGHEHHHHHHGFFGHGGHGGGGGHFHGGGGGHHHGHGHGGGGGGGHGHHHFDGGGGHHGGGGEFGGGGGHHFEGGGGGGGGGBFHGHHHGGFFEFFFCGGDDGFGHHFFFFFFFB<:FEA??HHFG?4BGHHFHHHHFF8HFG:?HFH(HHEF8EEE#$3CH;HHHHEHHEECE?FAHHHHF2AGE2F?EAEE5BHHEAA2A4DGBBGGGGGFFFFFFFABBBB
@M02197:102:000000000-ALU3V:1:1102:11299:2478 1:N:0:1
TACGTACGAAACTCCTCCGCTTATTGATATGCTTAAGTTCAGCGGGTAGTCCTACCTTATCTGAGGTCAAATACAGAGTGTTGTTTAGAGTGGGCCAGTGCGAAACTTATTACGCATTCCACTTAGACATTTAAGACGAGCCAAAGCAAAGCCATGGCAGCGTCCAAACCATCAGTCAGAAACCTGACTGATGAAGACTATATGACACTCAAACAGGCATGCCCTTCGGAATACCAAAGGGCGCAATTTGCGTTCAAAGATTCGATGATTCAC
+
BBBBBFBBBAADGBGG4CFGGGGBGHHHGGGFHHGHFFGFHGHDEGEEFGHHGHHHHGHGHFHHHGHHHGGHHHGGFH<FD#HGFHHHHHEGGHGEEH@CFEFGGGHHHHHHE6GFDFGGFHHHF7HHHHHHHHGHHGGGHGFHHHHHHGHGHHGFFFFDGGCAEHGGHGEHDDGEGHHHHHGHHHGGHGHHHHHFGHHGHH55GFHEEHGEF7GCFGGF6GEFB;HGFHHFHHGFBAFBDECG@5EEAEFBABGGGGGGGFFFFFFB3AA>3
@M02197:102:000000000-ALU3V:1:1102:15019:3033 1:N:0:1
TACGTACGAAACTCCTCCTTATTGATATGCTTAAGTTCAGCGGGTAGTCCTACTTGATTTGAGGTCAAAATGCACTGTTTTGAACTAGAACAGGTTTATTTGTGTTTTAAAAAGCCACCATTCCTAAACATCCGTTCGCGTCACTATCGAAAAGTTCTACAACGATAGCTCAAGCCGCAAAGGTACTTTATTGGTGCTTGTTACATTTCAGCCGAGTCGCGACCTTACTTAAAAAGCCTGACAAACAGCCACGATCCAAAACCCAGACTGCCAACTGTTACATTGGCGGGGTTGAGAAGGTTTGCGACACTCAAACAAGCATGCTCTTAGGAATAACCCAAGAGCGCAAGGTGCGTTCAAAGATTCGATGATTCAC
+
ABCBAFBCCCCCGGGGGGGGGGFFHHHHHHHGHHHHHGFBHGCGEGFFHHHHHGHHHHFHHGGFHHHHHHHHHHHHHHHHHHFHHHGHHHHHHHFGHHHHHHHHHHHHGHHHHEHGHFFEHHHHHHGHHHHHHGGHEAFGGGGGHHHHDGHFGHHHHHFGFHHGEEGGGGHGHHF2GGF8GHBBDGHHHFHHHEGG0CGCGFGHFHHGHHCGGABG?B<DBGGFA?1GFFHHGFBAFFHHGGGFFGHDCFGDCB1<AAGF3FFGD?FFGFFEFDGD4B44FH?GEGCFFHFG@FFHFHFHCGCHE5DEHGHGEHFHHFEGHFHGHHHHHFGGHHGGHHHHDGEGGGFFGACGEFCFGGGFGEE4FFFFBFFBBBAB
@M02197:102:000000000-ALU3V:1:1102:13141:2775 1:N:0:1
TACGTACGAAACTCCTCCGCTTATTGATATGCTTAAGTTCAGCGGGTAGCCCTACCTGATTTGAGGCCAGAGTACAATGTATAGTTGTATGCGTACGACGAAACTTATTACGTCTGCATAATGCTTTTAAGGAGAGCCAACAAAGGCAAACTCCCAAATCCATCTAATTCAGAAACCCGAATAGATGAGTCTACATGTCACTCAAACAGGCATGCCCTCCGGAGTACCAGAGGGCGCTAGCTGCATTCGAAGGTTCGTAGTTTCGA
+
AB@3AFA?AAA?FGGGGBE?E?EG5FGHHHHHHCHHHHGFAF5E2A?EGFFFF8AFFGFHHHGGEHEFHHFEDEF9HHGFEHGHHHEFBFHHDGGE7$A@EFFGHHGHH8FGG8HGGHHHFGFHGH88HHH8@GADHHHFGGFFH28HAGH8F5EFBCFDHF8GDGBFFHG77EF??/@CC4G7GH5000>*BCFGB#:BCG6HCFFAF/?F9AB0-FEEE1A)E6BFFA/A0D01%6B9006B%2AA11B111>11@1>1>111>
@M02197:102:000000000-ALU3V:1:1102:15425:2889 1:N:0:1
TACGTACGAAACTCCTCCGCTTATTGATATGCTTAAGTTCAGCGGGTAGTCCTACCTGATCTGAGGTCAAATACAGAGTGTGGTTTAGAGTGGGCCAGTTCGAAACTTATTACGCATTCCACTTAGACATTTAAGACGAGCCAAAGCAAAGCCATGGCAGCGTCCAAACCATCAGTCAGAAACCTGACTGATGAAGACTATATGACACTCAAACAGGCATTCCCTTCGGAATACCAAAGGGCGCAAATTGCTTTCAAAGATTCGATGACTCAC
+
AABBBFB@?ABBGGGGGCGGGGCHFHFGFHHHHHHHHHCHHFHDEGGGFHHGHH8HGHCGDGHHFG3GHHFH9HFHHHHGHH1B?GHGFHGGGGFHGHHHHEHHGFFGHHHGHEFFFGHGHHHGGFHGHF>GHHGGGFGCGCHGHFHHHHGGHHHGEGHGGG#FGGFDGGEECF12BDFGFHHHHECHHHGGCHGEGFHHHHH2GADABHFFHFF9:9EB#GEEEBCFG&9HHGF9HEE0EEFGD11FBFA1DFG3GGGGFFFBBFF@>1@A>
@M02197:102:000000000-ALU3V:1:1102:22062:3135 1:N:0:1
TACGTACGAAACTCCTCCGCTTATTGATATGCTTAAGTTCAGCGGGTAGTCCTACCTGATCTGAGGTCAAATACAGAGTGTGGTTTAGAGTGGGCCAGTGCGAAACTTATTACGCATTCCACTTAGACATTTAAGACGAGCCAAAGCAAAGCCATGGCAGCGTCCAAACCATCAGTCAGAAACCTGACTGATGAAGACTATATGACACTCAAACAGGCATGCCCTTCGGAATACCAAAGGGCGCAATTTGCGTTCAAAGATTCGATGATTCAC
+
BABBAFBBA4>DGGGGGFEGGGEGHCFHHHGHHHHGHHHGHHHGFGGGGHHEHGHHHHHHHHGHHFFGHHGGHHHHHGGGHEHHHHHHHHGHGGGGGHHHHGGFGGHHHHHHHGGGGGDGGHHHHHHHHHHHHHHHHFGHGGHHHHHHGHHHHHHHHHEGFGEGGGFFGHHFHHHHHHHGHHGFGHGBFHGHHHHFHHHHHHHHGGFFGGHHHGHHFFHGGEGGFGHHGHHF8GHHHEFB?GGABHGE?GHGFGBGBGECGFFFFFFFAA?A>
@M02197:102:000000000-ALU3V:1:1102:18176:3220 1:N:0:1
TACGTACGAAACTCCTCCGCTTATTGATATGCTTAAGTTCAGCGGGTATCCCTACCTGATCCGAGGTCAAGAGTGTAAAAATGTACTTTTGGACGTCGTTGTTCTGAGTGCAAAGCGCGAGATGTACTGCGCTCTGAAATCAATACGCCGGCTGCCAATTGTTTTGAGGCGAGTCTACGCGCAGAGGCGAGACAAACACCCAACACCAAGCAAGGCTTGAAGGTACAAATGACGCTCGAACAGGCATGCCCCATGGAATACCAAGGGGCGCAATGTGCGTTCAAAGATTCGATGACTCAC
+
BBBCBFCCCCCCGGGGGGGGGGGHHHHHHHHHHGHHGHGHHHHGGGGGHHHHHHHHHHHHHHHGGGGHGHHHHHHHHHHHHHHHHHHHHHHGHHGGGGGGHGHHHHGHHHGHHHHHGGGGGGGHHHHHHGGGGGHHHHHHHHFHHHGGGGGGGHHHGHHHHHHHHHGGGGHHGGGGGGGGHHHGGGGFHHHGFFFFFFGHHFHFFGHHHHHHGFHHHHGHHGFFFHHHHGGGFGHFGHHHHGHGHHGGGHGHGFHHHHGHGHHHGGGCGHFHHGGGGHGGGGGGGGGGFFFFFFFABAAA
@M02197:102:000000000-ALU3V:1:1102:19032:3245 1:N:0:1
TACGTACGAAACTCCTCCGCTTATTGATATGCTTAAGTTCAGCGGGTAGTCCTACCTGATCTGAGGTCAAATACAGAGTGTGGTTTAGAGTGGGCCAGTGCGAAACTTATTACGCATTCCACTTAGACATTTAAGACGAGCCAAAGCAAAGCCATGGCAGCGTCCAAACCATCAGTCAGAAACCTGACTGATGAAGACTATATGACACTCAAACAGGCATGCCCTTCGGAATACCAAAGGGCGCAATTTGCGTTCAAAGATTCGATGATTCACC
+
CCCCCFCCBBBCGGGGGGGGGGGHHHHHGHHGHHHHHHHHFHHGGGGGGHHHHHHHHHGHHHHHHGHHFHHGHHHHHHHHHHHGGHHHHHHHHHHGGHFGHGFGGGHHHGHGFGGGGGHGHHHGHFHHHHHHHHEFGGHHHGGFHHGHHHFHHHHHHHHGGGEGGHHGHHHHHGGHHHGHHHHHHHHHHHHHHGHHGHHHHHHHGGGGHHHHHGGHGEFFFFGEE?GHHHHGHHGHHGGGGGFGFGAECEFHGFCGGGGGGGFFFFFDB>>>33
@M02197:102:000000000-ALU3V:1:1102:20675:3395 1:N:0:1
TACGTACGAAACTCCTCCGCTTATTGATATGCTTAAGTTCAGCGGGTAGTCCTACCTGATCTGAGGTCAAATCAAGAGAGCATTGACTGCGGTTTAGAGTGCAGACGTAGACAACTGATGTTTCGCCACACTAAGGCATTTAAGGAAGGCCAGAGGCGTTCCCAAAGCTCAATGACGATCATGAAACCGCCAGAGAGAAGGTCTAATGACACTCAGACAGGCATACCCTTCGGAATCACAAAGCGTGCAAGGTGCGTTCAAAGCTTCGATGATTCAC
+
A11>AFA11111FAFEF1AAE001FFGEGGCDFHCF1GDFGG1BEEGGEHFHH:CGFHFF1GBHBFB0BFC@DEHD;0#/>>0;1;BB@F?@E6>GEGB1;B>:>G=#GAEEGFC<8G8%>F2B/<AECCAGHF1<F6HHHE2<1F@?BF@#0G<7CB%0<<B<?.11>2GHHHB>)&2B:#G?:/:/>@?0HG2DFFF6119HGDBED9991CFBBFFAB/AA+BF8FBB2ABA?3$B;F0A$11B1AFA0A001131FBFA111C3DBB31>>1>
@M02197:102:000000000-ALU3V:1:1102:12283:3435 1:N:0:1
TACGTACGAAACTCCTCCGCTTATTGATATGCTTAAGTTCAGCGGGTAGTCCTACCTGATCTGAGGTCAAATACAGAGTGTGGTTTAGAGTGGGCCAGTGCGAAACTTATTACGCATTCCACTTAGACATTTAAGACGAGCCAAAGCAAAGCCATGGCAGCGTCCAAACCATCAGTCAGAAACCTGACTGATGAAGACTATATGACACTCAAACAGGCATGCCCTTCGGAATACCAAAGGGCGCAATTTACGTTCAAAGATTCGATGATTCAC
+
AAAAAFADA1>DGGGF1AAA0E0FGDGGGFDBGHBGGHHFHHGG?AEEEBG;FGBGGBFHFGFFGGHGGHHHHFHHHHFGHHCEFGGHHFGFFGFCEHCGHGFEEFHHFHHBCFCEGGHHFHFHH4GHHBHHHGE>BGCCGCH6DGGCBFHBHBFFHFBEEECFEHHFHGHHHHHHHHHHFHGA:HHHHGFHHHGGFG2EHHHHFGGGGFGGGGFFBGGB/FGFEFFAFHGFFFFHGAA0?E9GFGBAA1A1A3FADGAFFCB3FFDDAAA>>
@M02197:102:000000000-ALU3V:1:1102:15357:3815 1:N:0:1
TACGTACGAAACTCCTCCGCTTATTGATATGCTTAAGTTCAGCGGGTAGTCCTACCTGATCTGAGGTCAAATACAGAGTGTGGTTTAGAGTGGGCCAGTGCGAAACTTATTACGCATTCCACTTAGACATTTAAGACGAGCCAAAGCAAAGCCATGGCAGCGTCCAAACCATCAGTCAGAAACCTGACTGATGAAGACTATATGACACTCAAACAGGCATGCCCTTCGGAATACCAAAGGGCGCAATTTGCGTTCAAAGATTCGATGATTCAC
+
ABCCCFBBBCCBGGGGGGGGGGGHHHGHGHHHCGHFFFGHHHHGGGGGGHHHHHHHHHGHHHHGHGHHHHGHGHGE@FHHHFGHFHHGHHGHGHHHGGFGHGGEGGHHFHHHHGGFEEBHHHHHHHHHHHHHGGGHHFGGGG?CHHHHHCHHHHHHGHHFGGDGGHHHHGGFHGFHHGFFHHHFFHHEHBGDHHHHGHHFHGGGHHHFFGFFGFFEHHFFGGGGBGHHHG9GBHHCGEA:AEFAGHGGGEFGFGBDDGAFGCF5FFFFAABAA
@M02197:102:000000000-ALU3V:1:1102:9454:3825 1:N:0:1
TACGTACGAAACTCCTCCGCTTATTGATATGCTTAAGTTCAGCGGGTAGTCCTACCTGATCTGAGGTCAAATCAAGAGTGCATTGACTGCGGTTTAGAGTGCAGACGGAGACAACTGATGTTTCGCCACACTAAGGCATTTAAGGAAAGCCAGAGGCGATCCCAAAGCTCAATGACGGTCAAGAAACCGCCGGAGAGAAGGTCTAATGACACTCAGACAGGCATACCCTTCGGAATACCAAAGGGTGCAAGGTGCGTTCAAAGATTCGATGATTCAC
+
AAAAA111>AA1FGFFGGEGGGEHHGBHFHGGHHHHGHHHHGHGGG/EFGGHHHHHHGHHFGHHHG0FHGHGFFC1GGFCFHGGGC11@FFGGGGGFBFHGEGHG0@EF?EGGFFCBDF@FGHH0/E<CHG8EF<FGFGHEHF>CDCG9F1<FHE//C:FA0>B>1@BDCGHB<0-E1:@GB;CGEGA2?>$9FGFBFFF.G;GGFHHFHGGFCF;C89DFFGGB/CEEGHHHHGECFCHHGB+H:F1FGE0E?GBB3F3CGFF1BFFB1FD?1A>1
@M02197:102:000000000-ALU3V:1:1102:13266:4031 1:N:0:1
TACGTACGAAACTCCTCCGCTTATTGATATGCTTAAGTTCAGCGGGTAGTCCTACCTGATCTGAGGTCAAATACAGAGTGTGGTTTAGAGTGGGCCAGTGCGAAACTTATTACGCATTCCACTTAGACATTTAAGACGAGCCAAAGCAAAGCCATGGCAGCGTCCAAACCATCAGTCAGAAACCTGACTGATGAAGACTATATGACACTCAAACAGGCATGCCCTTCGGAATACCAAAGGGCGCAATTTGCGTTCAAAGATTCGATGACTCAC
+
BBBBBFA3AABBGGGGGGECEEAHFHFHFGHHHHGHHGHHHFHGGGGEGFGHHHHHHHHHHHHHHGHHHHHHHHGHHHFGHHGHGHHHHHHHGHEF@HHEFCGC7GHHHHHHHGGGGHHHHHHHHHHHHGHHHHGHHFGGGHHGHGHHHHGFHHHHGGHGGGDEFGHFHFFHFGGBDGGFFHHGHHHHGHHHFHGBHGHHHHHGHGGFBGHHGGFFCEGFF?FECFHFHGHHHGHHFGGGEFFFGHCEEEF1B3G3B3EGBC1BFFFFAA1AA
@M02197:102:000000000-ALU3V:1:1102:20506:4170 1:N:0:1
TACGTACGAAACTCCTCCGCTTATTGATATGCTTAAGTTCAGCGGGTAGTCCTACCTGATCTGAGGTCAAATACAGAGTGTGGTTTAGAGTGGGCCAGTGCGAAACTTATTACGCATTCCACTTAGACATTTAAGACGAGCCAAAGCAAAGCCATGGCAGCGTCCAAACCATCAGTCAGAAACCTGACTGATGAAGACTATATGACACTCAAACAGGCATGCCCTTCGGAATACCAAAGGGCGCAATTTGCGTTCAAAGATTCGATGATTCAC
+
BBBBBFABB?ABGGGGGGGGGGGHHHHHHHGHHHHHGHHHHHHGGGGGGHHHHHHHHHHHFHHHHGHHHHGHHHFHHHGHHGGGFHHHHFFHGHGGGHGHHGGGGGHHGHHHHGGG7GHGHGEHH@FGHHHHHHGHHHHHGHHHGHHHHHHHHHHHHHFGGGGGGHFHHGHHGHHGGHHHHFGHHHHHGHGHGEGHGH5FGFHFFFFFFBGFGHHGHFFFFFFGGFGFHHGGFGHGHEEFFCGEFBGE0FEGA3GFD3F1GFFFFD3BA>>>>
@M02197:102:000000000-ALU3V:1:1102:23921:4175 1:N:0:1
TACGTACGAAACTCCTCCGCTTATTGATATGCTTAAGTTCAGCGGGTAGCCCTACCTGATTTGAGGCCAGAGTACAATGTATAGTTGTATGCGTACGACGAAACTTATTACGTCTGCATAATGCTTTTAAGGAGAGCCAACAAAGGCAAACTCCCAAATCCATCTAATTCAGAAACCCGAATAGATGAGTCTACATGACACTCAAACAGGCATGCCCTCCGGAATACCAGAGGGCGCAAGGTGCGTTCAAAGATTCGATGATTCAC
+
BB@ABFBBAABBGGGGGGGGGGEGHHHHHHGHHHHGHHBHF<HGGGGGFHHHHHHHH9HHHHHGFGAF=FGGGEFFGGHHHHFHHHHGHHGH5AFEGHEFF1@@GHHFFGHGBGFGFHFHGHHHHHHHFFFHHHHHHHHFFHHFCHEFBEAGEHHHGHBGFHGHFHFHGHHGDEGHHGCGGGGHHHF5GF@;DHGHFHHHGHHEHHGFHGFFGDE?CE?EFGGHHFHHHDEE?GEHHGFB$CFAEFGFGGGGGGFBFFFFFAAA33
@M02197:102:000000000-ALU3V:1:1102:23719:4232 1:N:0:1
TACGTACGAAACTCCTCCGCTTATTGATATGCTTAAGTTCAGCGGGTAGTCCTACCTGATCTGAGGTCAAATACAGAGTGTGGTTTAGAGTGGGCCAGTGCGAAACTTATTACGCATTCCACTTAGACATTTAAGACGAGCCAAAGCAAAGCCATGGCAGCGTCCAAACCATCAGTCAGAAACCTGACTGATGAAGACTATATGACACTCAAACAGGCATGCCCTTCGGAATACCAAAGGGCGCAATTTGCGTTCAAAGATTCGATGACTCAC
+
ABAAAFBB@AABGGGGGGGGGFEHHHFGGHHHHHFHHHHHHHHGGGGGGHHHHHHHHHHHHHGHHGHHHHHHHHHFHHGHHHGHHHHHHFGHEHGHGHHGGGGGGHHHGHGGHGHHGGFHHHHHHHHHGHHHGHHFHGHFHGHHHHHHHHGHFHHFHGFEGHEGGFFFHGHHHHHFHHHHHGHFGFHEFFHHHHHFGFFHHHHHGHHGHGHHHGGHHGHGGGGGGGFHGGHGFFFHHFFGGGFBHHGGGEAGGGGGFGGGGFFFFFFF?AAA?
@M02197:102:000000000-ALU3V:1:1102:15097:4476 1:N:0:1
TACGTACGAAACTCCTCCGCTTATTATATGCTTAAGTTCAGCGGGTAGTCCTACCTGATCTGAGGTCAAATCAAGAGTGCATTGACTGCGGTTTAGAGTGCAGACGGAGACAACTGATGTTTCGTCACACTAAGGCATTTAAGGAAGGCCAGAGGCGATCCCAAAGCTCAATGACGGTCGAGAAACCGCCAGAGAGAAGGTCTAATGACACTCAGACAGGCATACCCTTCGGAATACCAAAGGGTGCAAGGTGCGTTCAAAGATTCGATGACTCAC
+
AAAAAFBBBCCCGGGGGGGGGCFFHHHHHHHHHHHHHHHHHGEGGEGGHHHHEFHHFHGHHHHGGHHGHHHHFHFGFGHHGHHHGHHHHHGGGGHHHHHHHHHHGGHGGGHHFFHHHHHHHHHHHGGGHHHHFHBGHHGHHGHHHHHHGHHEFHCFGGHGHHHHHHHGHHGHHHHGGGGHGHHGGGGHHGHHGGGHHGHFGHGHGBHHHHGFGHHFGHGEFGGBFFGGFGGGGD5HGGFHGAF?HFHHHEEEEGFFCGFBGGFFFFFFFFFAAAA?
@M02197:102:000000000-ALU3V:1:1102:19530:4489 1:N:0:1
TACGTACGAAACTCCTCCGCTTATTGATATGCTTAAGTTCAGCGGGTAGTCCTACCTGATCTGAGGTCAAATACAGAGTGTGGTTTAGAGTGGGCCAGTGCGAAACTTATTACGCATTCCACTTAGACATTTAAGACGAGCCAAAGCAAAGCCATGGCAGCGTCCAAACCATCAGTCAGAAACCTGACTGATGAAGACTATATGACACTCAAACAGGCATGCCCTTCGGAATACCAAAGGGCGCAATTTGCGTTCAAAGATTCGATGATTCAC
+
CCCDBFCCCDDDGGGGGGGGGGGHHHHHHHHHHHHGHHHHHHHGGGGGGHHHHHHHHHHHHHHHHGHHHHHHHHHHHHHHHHGHGHHHHGHHGHGHGHFGHGHHHHHHHHHHHGHHHHHHHHHHHHHHHHHHHHHGHHHGGGHHHHHHHHHHHHHHHGHGGHHGGHHGHHHHHHHHHHHHHHHHHHHHHHHHHHHHHHHGHHHHGGHGHHHHHHHHHHHGGGGGGGHHHHHGHGHGHGGGFFHGHHGGGGHGGGGGGGGGGFFFFFFFAAAAA
@M02197:102:000000000-ALU3V:1:1102:16225:5118 1:N:0:1
TACGTACGAAACTCCTCCGCTTATTGATATGCTTAAGTTCAGCGGGTAGTCCTACCTGATCTGAGGTCAAATACAGAGTGTGGTTTAGAGTGGGCCAGTGCGAAACTTATTACGCATTCCACTTAGACATTTAAGACGAGCCAAAGCAAAGCCATGGCAGCGTCCAAACCATCAGTCAGAAACCTGACTGATGAAGACTATATGACACTCAAACAGGCATGCCCTTCGGAATACCAAAGGGCGCAATTTGCGTTCAAAGATTCGATGATTCAC
+
A3AA>FA?34>>GGGGGGGGGGGHHHCHHHHHHFHHHHHHHHHGGGGGFHHHHHHHHHGHHFHHHHHHHHGHHHBGFGGGHHGFFHHHHGFEEHGHGGDFGEG>EFHHFHHHHGGG6GGHHGFHFHHHHHHHHHGHHHHHFDHEHHHHHHHHFHHHHGGGGGFFCDHGHGHGHHHFHHGHGFHHHHGHHHHHHHFHGG5FCFHHHHFGHGHGHGHHFHHGGGEEFFGGHHHHHFFGFCFF2FFHFHGGCGHGGGGGGGGGFFFFFFFB3AA>>
@M02197:102:000000000-ALU3V:1:1102:13345:5157 1:N:0:1
TACGTACGAAACTCCTCCGCTTATTGATATGCTTAAGTTCAGCGGGTATTCCTACCTGATCCGAGGTCAACCTTGTAAAAAATGGGTTATAGGACCGTGCCGGGGGACCTTTCAACTCCGTGCGTGCTTGAAAAAGCTCGTTGCACCGAGAGTCCCACGGACGCCGTCATTACTTTTGGGACCGGTCGGGGGTGAACCCGGACCTGGATCCAACAACAAGCCAGGCTTGAGAGGTGATAATGACGCTCGAACAGGCATGCCCTTCGGAATACCAAAGGGCGCAATTTGCGTTCAAAGATTCGATGACTCAC
+
AABCAF@DBCBCGGGGGGGGGG?GHHHHHGGHFHGHHHHHHGGEGGGGHHHGHHFHHHHHHHHDG?EHHHHHHHHHHHHHHGHHHGCFEHHHFFFEEGHGHGGFGGGGGHHHHHEHHHHDHGGGFGGGHFGHGH0CGHHFGFHGHHGGGGGCCGHGFHGGGGAACFDGG?F#BFFFGFCFFADDADFCFFHG@HFFFFEAGFHGFHGFEFFGGFEFFFFGGC5EF19HHHHHGGBGFHHHGGGGGFAEHFGEHHHHGA/E/E?CGDDDF1F0FHHGGGECGFEBGF?EGA1EA3BG?GEBFFFDDFA?A1A
@M02197:102:000000000-ALU3V:1:1102:17415:5260 1:N:0:1
TACGTACGAAACTCCTCCGCTTATTGATATGCTTAAGTTCGGCGGGTAGTCCTACCTGATTTGAGGCCAGATGTCAAGAATATACACACAAGTGCGTATGGGGTATAGAAAGCAGACTATCGTCAAAGTCCTGGCCACAAGCGAACTTGTGTCCTAAGCGAAATACTTATTACGCCTAGGGGAACCAGTGCAAAGACTAATCCAGCTCACATTTTTAAGGCGAGTCAATTCATCATTGACAAGCGCCCACATCCAACATCCAAGCTTGGATTAACCAAACTTGGAGTTGAGGTTTTCATGACACTCAAACAGGCATACTCTTCGGAATACCAAAGAGTGCAATTTGCGTTCAAAGATTCGATGACTCAC
+
CBCCCFCCCCCCGGGGGGGGGGGHHHHHGHGHHHHHHHHGGGGGGG0EEFFGD3BGGGEGGH3FFHFFCGAEGFHDGDDGBGGHEHGEDAFA?F4@/EF3FHG<BFFFDBDCB2GEHFHDFAGEEAHF1FGGFHHHFF0GACDGFCCGGHHHHHGGHEGHHHGGHFFHEFHGGGGHFFHGBHHHHFFC1GGHHHGFGEBGHHHGGHHGGF@2BFHGFGCBFBFFHHHGFHHFEHHHHHHGGGGGECF4GFGGFFFGHHFDGHHFBHFFHHHHEGAFFFHHHCHHHGFFHHEFHGHGFHHEHFHGHHHHHFHHHHHHHHGGGEFHHGHHGCHHHHHFHHHHHHEEFGHGGGGGGGFGGFFFFFFF@BBAA
@M02197:102:000000000-ALU3V:1:1102:22291:5334 1:N:0:1
TACGTACGAAACTCCTCCGCTTATTGATATGCTTAAGTTCAGCGGGTAGTCCTACCTGATTTGAGGCCAGAGTACAATGTATAGTTGTATGCGTACGACGAAACTTATTACGTCTGCATAATGCTTTTAAGGAGAGCCAACAAAGGCAAACTCCCAAATCCATCTAATTCAGAAACCCGAATAGATGAGTCTACATGACACTCAAACAGGCATGCCCTCCGGAATACCAGAGGGCGCAAGTTGCGTTCAAAGATTCGATGATTCAC
+
BCCCAFCCCCCCGGGGGGGGGGGHHGHHHHHHHHGFGHHHHHHGGGFGGBGHHGHHHHHHHHHHHHHHHHGHHHHHHHHHHHHHHHHHHHHHHGGGGGGHGGGHHHHHHHHGHHHHHHHHHHHHHHHHHHGHHHHGHHHHGGHFHGHHHHHHGHHHHFHHHGHHHHEHGHFHHHHHHGHHFGHHHHGHHHHHHHHHHHHHGHHHGHHFHHFGFGFGGGGGGHHHGFGHGGGGFFFHHHHGGFGGG5FGGGGGGGFFFDBFBBBBBB
@M02197:102:000000000-ALU3V:1:1102:17475:5332 1:N:0:1
TACGTACGAAACTCCTCCTCTTATTGATATGCTTAAGTTCAGCGGGTAGTCCTACCTGATCTGAGGTCAAATACAGAGTGTGGTTTAGAGTGGGCCAGTGCGAAACTTATTACGCATTCCACTTAGACATTTAAGACGAGCCAAAGCAAAGCCATGGCAGCGTCCAAACCATCAGTCAGAAACCTGACTGATGAAGACTATATGACACTCAAACAGGCATGCCCTTCGGAATACCAAAGGGCGCAATTTGCGTTCAAAGATTCGATGACTCAC
+
CCCCCFCBBCCCGGGGGGGGGGHHFBGHHHHHHHHHHHHHGHHGGGGGGHHHGHHHHHBHHHHHHGHHHHHHHHHHGFGHHHGHGHHHHGHHHHGHGHHHHGEEGHHHHHHFGGGGGGHHHHHHGHHHHHHHHHHHHHHHFGHHHHGFHHHHHHHHHHHGGGFGGGGHHGGHHHHHHHHHHHHFHFGFHHHHFGHGHHHHHHHHHBFCHGFGHGHHHHHGFCGGGGHGHGHGHHHHHGGFFGHFHG?FGGGCFGGFGGGGGFFFFFFFBBBAA
@M02197:102:000000000-ALU3V:1:1102:17638:5273 1:N:0:1
TACGTACGAAACTCCTCCGCCTTATTGATATGCTTAAGTTCAGCGGGTAGTCCTACCTGATCTGAGGTCAAATACAGAGTGTGGTTTAGAGTGGGCCAGTGCGAAACTTATTACGCATTCCACTTAGACATTTAAGACGAGCCAAAGCAAAGCCATGGCAGCGTCCAAACCATCAGTCAGAAACCTGACTGATGAAGACTATATGACACTCAAACAGGCATGCCCTTCGGAATACCAAAGGGCGCAATTTGCGTTCAAAGATTCGATGATTCAC
+
BBBABFBB?ABBGGGGGGGFGGGHHHHFHHFBGHFGH5FFGHHHGGGAEFGHHHHHHHHH;H;HHHGFFHHHHHHHGFGGHHHGHGHHHHHFHGHGHGHGHHGGG5FGHFHFBGGGFGHHGFGGGFHFHGHHHGGGCGHGGHHHFHFGHHHHHGGGHHGHGGHGGGGFFGFHHGHHDHHGHFFHDFFH1GBGBHFFGF;GGGHHHGDGFFFHGGHHGC0GFAFGGGFHHHHFHFHFHGE?E0AFBHHEEEE11B3A33GAFFF1BFFF3>A1A>
@M02197:102:000000000-ALU3V:1:1102:8008:5445 1:N:0:1
TACGTACGAAACTCCTCCGCTTATTGATATGCTTAAGTTCAGCGGGTAGTCCTACCTGATCTGAGGTCAAATACAGAGTGTGGTTTAGAGTGGGCCAGAGCGAAACTTATTACGCATTCCACTTAGACATTTAAGACGAGCCAAAGCAAAGCCATGGCAGCGTCCAAACCATCAGTCAGAAACCTGACTAATGAAGGCTATATGACACTCAAACAGGCATGCCCTTCGGAATACCAGAGGGCGCAATTTGCGTACAAAGATTCGATGATTCAC
+
BAAABBAAA?2A5BGGG4EEFGCGEGHFFG5FFHFFDFBD555B2AE?F3ADGFFF7EFH:/(85AGGHHFGHGE9BE7G<5GBFF@<B3FGEC6GF1$1BFGF@EB?DHHHGDEGG@GF8HH7HEDGDBDFGG18GFB2EDFHF>FF<G0G1GBF<GFD/<EADDHH7BCCGF<=DDFDFCC5F2DG2#DCF:B1#:;D:E#FD;19A0CDHGBF4FHE0AB++A0EGB2F;FBB#9EAAE499E0AB113B33GAGEFGFFDB1B31>>>1
@M02197:102:000000000-ALU3V:1:1102:24738:5468 1:N:0:1
TACGTACGAAACTCCTCCGCTTATTGATATGCTTAAGTTCAGCGGGTAGTCCTACCTGATCTGAGGTCAAATACAGAGTGTGGTTTAGAGTGGGCCAGTGCGAAACTTATTACGCATTCCACTTAGACATTTAAGACGAGCCAAAGCAAAGCCATGGCAGCGTCCAAACCATCAGTCAGAAACCTGACTGATGAAGACTATATGACACTCAAACAGGCATGCCCTTCGGAATACCAAAGGGCGCAATTTGCGTTCAAAGATTCGATGATTCAC
+
BBBBBFBB@ABBGGGGGGGGGGDHHHHHHHHHHHGHHHHHHHHGGGGGGHHHHHHHHHHGHHHHHHHHHHHHHHHHHHHHGHHHHHHHHHHHHHHHGGFHHGHGGGHHHHHHGGGGHGHHHHHHHHHHHHHHHHHGHHHHGHHGHGGHHHHGHHHHHHGGGGHGCGHHHHHHHHHHHHHHHHHHHHHHHHHHHHHHGHHHHHFHHHFFHHHHGHHHHHHGGGGGGGGHHHHHHGHHHGGGGGHHHHGGCGGGGGGGGGGGGFFFFFFFAAAAA
@M02197:102:000000000-ALU3V:1:1102:24756:5468 1:N:0:1
TACGTACGAAACTCCTCCGCTTATTGATATGCTTAAGTTCAGCGGGTAGTCCTACCTGATCTGAGGTCAAATACAGAGTGTGGTTTAGAGTGGGCCAGTGCGAAACTTATTACGCATTCCCCTTAGCCATTTAAGACGAGCCAAAGCAAAGCCATGGCAGCGTCCAAACCATCAGTCAGAAACCTGACTGATGAAGACTATATGACACTCAAACAGGCATGCCCTTCGGAAGACCAAAGGGCGCAATTTGCGTTCAAAGATTCGATGATTCAC
+
A1>A1BADA@ADBEBDGG00A?EFHGFBAGHCGFFGDGGB221E?E/A/AFGH;HGFH,1BD112FGFGBDDFB1DCG@GHCECFHG1<1F@F<F<EE>1FEEGEG7FF:FB.?1FHFHG#F<DGB#F@BFGFHCFGC2FFFCHGHB?4F0FGHGGGE?C?GA1GFGGFEB*EFHFGDDHH9FFGCFCFGG65;HGF@@C5DB3EE1GHHGHHHGEAF9FCG9EB)2HGEF)EEE83;EF?2HGHHCEFGHGGGGGGFECGFFFD5FD>>>>3
@M02197:102:000000000-ALU3V:1:1102:23279:5393 1:N:0:1
TACGTACGAAACTCCTCCGCTTATTGATATGCTTAAGTTCAGCGGGTATTCCTACCTGATCCGAGGTCAACCTTGTAAAAATTGGTTATAGGACCGTGCCGGGGGACCTTTCAACTCCGTGCGTGCTTAAAAAGCTCGTTGCACCGAGAGTCCCACGGACGCCGTCATTACTTTTGGGACCGGTCCGGGGTGAACCCGGACCTAGATCCAACAACAAGCCAGGCTTGAGAGGTGATAATGACGCTCGAACAGGCATGCCCTTCGGAATACCAAAGGGCGCAATGTGCGTTCAAAGATTCGATGACTCAC
+
CBCCCFBCCCCCGGGGFGFGGGGHHFGHHHGHHHGHHGHHHHHGGGGGHHHHHHHHHHHHHHHGGGGHHHHHHHHHHGHHHHHHHGHHHHD@GHHGGHGHGGGGGGGGHHHHHHHHHHGHGGGGGGGHHHHHHGGHHGGGHGGHHHGGHHHGHGHHGGGGGGGGGGGGGFGGHHHHGGFGGGGFDFGHGHFHGFGGGHFFFHGHFGFFFFBGGHGHHHGFGFFFGHHHHHHHHGHGHHGGFFGHHGHHHHFFHHHGGGGGE?HHHGHGGHHHHGGGGGHGHHEGFGHGGGGGGGGGGFFFFFFFCCCBA
@M02197:102:000000000-ALU3V:1:1102:7999:5429 1:N:0:1
TACGTACGAAACTCCTCCGCTTATTGATATGCTTAAGTTCAGCGGGTAGTCCTACCTGATCTGAGGTCAAATACAGAGTGTGGTTTAGAGTGGGCCAGTGCGAAACTTATTACGCATTCCACTTAGACATTTAAGACGAGCCAAAGCAAAGCCATGGCAGCGTCCAAACCATCAGTCAGAAACCTGACTGATGAAGACTATATGACACTCAAACAGGCATGCCCTTCGGAATACCAAAGGGCGCAATTTGCGTTCAAAGATTCGATGATTCAC
+
ABAAAFBDA4ABGGGGGFFFGGEHHHHFHHHHHHHHHHEGH5AEGGGGGFHHHHGH9HHFHHGGFGABGGGHHFHFHFGHGFGCFHHHHGCGGHEEEF3FGE?@EC6HFFHHHGGGGGGHHHHHHHHFFGFGFFA?GACGCGHGFGHFHHHHGHGHGHHCEF</@DB8HE@GGHH<DHGHFHFHFGFHHHFFFHHHHGFFDGEFGFEFFGBHHGGG8AHFGGE?EFFHHHGDH9FGBGGGGGHHHHGGEEG1GGGGCGFE1FFFFFFD>AAA>
@M02197:102:000000000-ALU3V:1:1102:11179:5588 1:N:0:1
TACGTACGAAACTCCTCCGCTTATTGATATGCTTAAGTTCAGCGGGTATTCCTACCTGATCCGAGGTCAACCTTGTAAAAATGGGTTATAGGACCGTGCCGGGGGACCTTTCAACTCCGTGCGTGCTTAAAAAGCTCGTTGCACCGAGAGTCCCACGGACGCCGTCATTACTTTTGGGACCGGTCGGGGGTGAACCCGGACCTAGATCCAACAACAAGCCAGGCTTGAGAGGTGATAATGACGCTCGAACAGGCATGCCCTTCGGAATACCAAAGGGCGCAATGTGCGTTCAAAGATTCGATGATTCAC
+
BBBBBFBBBAABGGGGGGGGGGGHHGHHHHBGHHGHHHHHGHHGGGGGHHHHHGHHHHHHHHHGGGFHFHHHHHHHHHHHHHHHHHGHHHHEGHHCGHGHFGGGGGGGHFHHHHHHHHEHGGGGGGGHHHHHHGHHHGGGGGHHHGGGGGHHHGHHGGGGCCGGCGGGGGGGHFHHGGFGFFGGGDGHHFHGFFFGGGFFHHGFGFGABHHHHHGGHHHEHGHFFFHGAGBHFHBFHGFFGGFFFAGFHGHHHGC1EAGEEAFFHHHHHHHHFGGGGGGFF5AAEEAGA5GBGGFCFBBFFBFBAA3AA
@M02197:102:000000000-ALU3V:1:1102:9763:5615 1:N:0:1
TACGTACGAAACTCCTCCGCTTATTGATATGCTTAAGTTCAGCGGGTATCCCTACCTGATCCGAGGTCAACCATAGAAAAATTTGGGTTTTGGCAGAAGCACACCGAGAACCTGTAACGAGAGATATTACTACGTTCAGGACCCAGCGGCGCCGCCACTGATTTTAGAGCCTGCCATTGCTGACATGGACTCAATACCAAGCTAAGCTTGAGGGTTGAAATGACGCTCGAACAGGCATGCCCCCCGGAATACCAGAGGGCGCAATGTGCGTTCAAAGATTCGATGATTCAC
+
>AAA>@>3ABADGGGGGFFG?FDFFFHHH5FGFFHGCHHGHHGD2EEEG5DGFFHHHD3F5D1EGGEFGG3FAGHFGBGGHHHHHHGEFBFFGHHGGHHG<HGHCGGCG?GGH5GHFHGFGC@/BFG9FHH'HGGHHHHGB//?A/C@D<-?D:9@9CBGFFBFFF;9;4A9BAFGGG0FFGGGGGGGFFFFGGGGBFFE<0BFFGFBG<:FHFHHHFFACFFF?ACAGG?1<<1G0BA9EEE;F9FAAD1CGE00EAA0HFFHEA0EB113FDFF11CF1D3FFFA>>11
@M02197:102:000000000-ALU3V:1:1102:18995:5916 1:N:0:1
TACGTACGAAACTCCTCCGCTTATTGATATGCTTAAGTTCAGCGGGTAGTCCTACCTGATCTGAGGTCAAATCAAGAGTGCATTGACTGCGGTTTAGAGTGCAGACGGAGACAACTGATGTTTCGTCACACTAAGGCATTTAAGGAAGGCCAGAGGCGATCCCAAAGCTCAATGACGGTCAAGAAACCGCCAGAGAGAAGGTCTAATGACACTCAGACAGGCATACCCTTCGGAATACCAAAGGGTGCAAGGTGCGTTCAAAGATTCGATGACTCAC
+
ABCAAFC?ACBCGGGGGGGGGGGHHHHHGHHHHHHHHFHGHFHGGGFGGHHHHHHHHHHHHHHHHGGHBGHFHHHHGHFHGHHHHHHHHHGGGGFHHFHGGHHFFHGGGGGGGGHHHEHHHFGHGGGGGFHGFEHHHHGHHHHGHCCGDHEEFGHGGFFGGGHHHGGHHHHGHGHGGGGDFFFFH/CEFGG?1AHHHHHGBBCFFGFFEGGGGFGHFGHHHFFFFFFFEAFBGHFGCFFGFGEF1%F11FGGEEFFGDF3GFGGFC13FBB1A>1>1
@M02197:102:000000000-ALU3V:1:1102:20035:5956 1:N:0:1
TACGTACGAAACTCCTCCGCTTATTGATATGCTTAAGTTCAGCGGGTAGCCCTACCTGATTTGAGGCCAGAGTACAATGTATAGTTGTATGCGTACGACGAAACTTATTACGTCTGCATAATGCTTTTAAGGAGAGCCAACAAAGGCAAACTCCCAAATCCATCTAATTCAGAAACCCGAATAGATGAGTCTACATGACACTCAAACAGGCATGCCCTCCGGAATACCAGAGGGCGCAAGTTGCGTTCAAAGATTCGATGACTCAC
+
CDDDCFCBCCCBGGGGGGGGGGGHHHHHHHHHHHGHHHHHHHHGGGGGGHEHHHHHHHHHHHHHGHGGHHHHHHHHHHHHHHGGHHGHGHHHGGGGGHGHGGGGHHHHHHHHHHHGHHHHHHHHHHHGHHHHHHHHHHHHHHHHHHHHHHGHHHHHHHHHHHHHHHHHHHHHHHFHHHHGGGHHHHHHHGHHFHHHGHGHGHHHHHHHHHHHFGGGGGGHHHHHHHHHHHGGGGGHHHHGGGGHFFGGGGGGGGFFFFFFFAAAAA
@M02197:102:000000000-ALU3V:1:1102:23664:5974 1:N:0:1
TACGTACGAAACTCCTCCGCTTATTGATATGCTTAAGTTCAGCGGGTAGCCCTACCTGATTTGAGGCCAGAGTACAATGTATAGTTGTATGCGTACGACGAAACTTATTACGTCTGCATAATGCTTTTAAGGAGAGCCAACAAAGGCAAACTCCCAAATCCATCTAATTCAGAAACCCGAATAGATGAGTCTACATGACACTCAAACAGGCATGCCCTCCGGAATACCAGAGGGCGCAAGTTGCGTTCAAAGATTCGATGACTCAC
+
A3AAACABBBBBGGGGGGGGGGGHHHHHHHHHHHHHHHHHGGHGGGGGFFHHHHHHHHHHHHHHGHGGHHHHHHHHHGHHHHHHHGHFFGGGHGGGGGGGGHGHHHHHHHHFHHHHHHHGHHHHHHHGHHHHHHHHHHHHGGFHHHHHHGHGHHGGHHHHHGHHHHHHGHHHHEHHGHFGGFGHFGHHHHHHHHHHHGFHFGHHGHHGFGHHGGGFFGCFFFFHHHGEHGGGGGDHFCHEE;2AGGGGCGGGGEBFFFBFF@BBB@
@M02197:102:000000000-ALU3V:1:1102:23684:5981 1:N:0:1
TACGTACGAAACTCCTCCGCTTATTGATATGCTTAAGTTCAGCGGGTAGCCCTACCTGATTTGAGGCCAGAGTACAATGTATAGTTGTATGCGTACGACGAAACTTATTACGTCTGCATAATGCTTTTAAGGAGAGCCAACAAAAGCAAACTCACAAATCCATCTAATTCAGAAACCCGAATAGATGAGTCTACATGACACTCAAACAGGCATGCCCTCCGGAATACCAGAGGGCGCAAGTTGCGTTCAAAGATTCGATGACTCAC
+
>A?33BA3AAB@GGGGGGGGGGGHHHHHHGFHHHGHHHHGH:HGGGGG;3FGGHHHGFFG5AGHGH1EG;?CDCHGGHG4=34B4BGHGGGDA81@E1>FC1>13BGB44GAGA2BFB8FF:HH2?2HGGCBFGFFEBBGFGFH%3B3BFCF1$DHHHHHHHDGHF$<F4B<?FHECB44B<@3F38<8@D;FDHGHHHGEGHHHHFFHGFF8GGEFBEACHFHHHG3F2GCGGGFFHF2%E74CDGGGGG2GGBBFFDDFBBBAA
@M02197:102:000000000-ALU3V:1:1102:23708:6025 1:N:0:1
TACGTACGAAACTCCCGCTTATTGATATGCTTAAGTTCAGCGGGTATTCCTACCTGATCCGAGGTCAACCTTGTAAAAAATGGGTTATAGGACCGTGCCGGGGGACCTTTCAACTCCGTGCGTGCTTGAAAAAGCTCGTTGCACCGAGAGTCCCACGGACGCCGTCATTACTTTTGGGACCGGTCGGGGGTGAACCCGGACCTGGATCCAACAACAAGCCAGGCTTGAGAGGTGATAATGACGCTCGAACAGGCATGCCCTTCGGAATACCAAAGGGCGCAATGTGCGTTCAAAGATTCGATGACTCAC
+
CBCCCFCCCCCCGGGGGGFGCGHHHHHHHHHHHFFGHHBHFGCGGGHHHHHHHHHHHHHHHGGGGHHHHHHHHHHHHHHEHHHHHGFHHGFGHHGGHGHGGGGGGGGHHHFHHGHHGGFFGGGGGGGHHHHHHGHHHGGGHGGHHGGGHGHHGHHHGGGG?ADGFHHHHHHHHHHFFFEFGGGGFGGGHHHHFFGGGFFCFHHHGHHFGHHGHHGHHHHHHGGHHHHEHHHFHHHFHFGGGGGGGGGHHHHHHHHFGGFGF?HHHHHGHFHHHGGGGGHFHHGGFGGGGGGFFGGGGBFFFFFFBBBBB
@M02197:102:000000000-ALU3V:1:1102:23511:6064 1:N:0:1
TACGTACGAAACTCCTCCGCTTATTGATATGCTTAAGTTCAGCGGGTAGTCCTACCTGATCTGAGGTCAAATCAAGAGTGCATTGACTGCGGTTTAGAGTGCAGACGGAGACAACTGATGTTTCGTCACACTAAGGCATTTAAGGAAGGCCAGAGGCGATCCCAAAGCTCAATGACGGTCGAGAAACCGCCAGAGAGAAGGTCTAATGACACTCAGACAGGCATACCCTTCGGAATACCAAAGGGTGCAAGGTGCGTTCAAAGATTCGATGACTCAC
+
CCDDCFBCCCCCGGGGGGGGGGGHHHHHHHHHHHHHHHHHHHHGGGGGGHHHHHHHHHHHHHHHHGHHHHHHHHHGHHHHHHHHHHHHHHGHFGGGHHHHHHHHHHGHHGHHHHHHHHHHHHHHHHHHGHHHHHHHHHGHHHHHHHHHGHHHHHGGGGHHGGHHHHHHHHHHHGHHFGGGGGHHGHHHHGGGGHHHGHHGHGHHHHGHHHGGGGHHHHHHHHFGGGGGFFHHHHHHHHHHHHGHHHHHHGGGGGHGGGGGGGGGGFFFFFFFABCBB
@M02197:102:000000000-ALU3V:1:1102:13262:6130 1:N:0:1
TACGTACGAAACTCCTCCGCTTATTGATATGCTTAAGTTCAGCGGGTATCCCTACCTGATCCGAGGTCAACCTGAGAAGGAGAGGTTGAGCGGCGCACTCCGAGCGGCCACCGACGCGAGACAAGATGCCACAACGCGAGGGGACGGACGGCGTGGCCGGCGACATTGAGGCGGGCGGCGAGGAGCCGCGGCGTCCAACACCCAGCCGGGCTGGATTGGTGACAATGACGCTCGAACAGGCATGCCCCCCGGAATACCAGAGGGCGCAATGTGCGTTCAAAGATTCGATGATTCAC
+
>AAAAFB?AABBGGC4FGFGGGGHHHBGHGFHHHHHHHHHHHBAECGCHFHHHHHFHHFFHHGEGGGFHHHHHHG9F@GH1EGEGHHG<HFE?EGCCGGHHCCC7CCCGGGGGGGGGFGGBDGGHGGHHHHHHGGGCG?BGGGGBGBDBEB?FBBBBFBEEFFBBFFFBBFF@B@B@9-FFEA9..A:@AA>;$.F:AEADFD7-@CCFG9FEHG6;699HHHHECCC@.<5?G:HHD9F0G0?GGCE?GHFFG1HCHGG?GGGGHHGFEEE?EE1FD3GAEA11FF3BDDAA11A
@M02197:102:000000000-ALU3V:1:1102:11665:6253 1:N:0:1
TACGTACGAAACTCCTCCGCTTATTGATATGCTTAAGTTCAGCGGGTATTCCTACCTGATCCGAGGTCAACCTGAGAAATAAAAGGTTAGACCGACCCGACGAGACCTTGCAACTCCCCGCGTGCCTCGAAAGACTCGTTGCGAAGAGGGTCCCACGGACGCCGTCATTGTCTTTGAGACCAGTTGCGTTGCCACAACTCGGTCCAACACCCAAACCGAGGTTTGGAGAGAGGATAATGACGCTCGAACAGGCATGCCCTTCGGAATACCAATGGGCGCAATGTGCGTTCAAAGATTCGATGACTCAC
+
AAAAAF1D111>GFGGGGFGGGGHHHGHHHHGHHHHGHHHHHHGGGGGHHGHHGHAHFEFHHHGGGEHCHDEGFHF1FFFFHGGFGHF80@GB>/>;>@@/9CGGGE1F;GF;C;D1/??:C<<9#1<@9F0/<;DGE9FH.-<D:<C.;GCGA<C4ACAGGFEHDFGFF0;9FCBF?FGFB/B/;B?BFB0BFBA?:FFFB?A/F>FEF9GE>99F96113FABEFB4B)E@9=BHEGE01:HGHHHGG3HHHFFEAE2EHGHHHGDBFGF22E22GGFGGGGEFGGFBBGGGGGBFFFFFFABBBB
@M02197:102:000000000-ALU3V:1:1102:22423:6468 1:N:0:1
TACGTACGAAACTCCTCCGCTTATTGATATGCTTAAGTTCAGCGGGTATCCCTACCTGATCCGAGGTCAACCTTGATAAAAGAGATTCTCCCTGAGGGGAGGCAGACCGTGTCCCGCAAACCCATGTAATCCGATACGTGTCCCGTGAAGAACTCAGTGTACCGGGGGTCCAACGAGGCCGCCGTCATTGTCTTTGGGAGGGGTAGAAGCCCGCGAAGGGGGGGTCTCCACCAAACCGTCCAACACCAAGCCGAGGGCTTGAGGGGTGATAATGACGCTCGAACAGGCATGCCCTTCGGAATACCAAAGGGCGCAATGTGCGTTCAAAGATTCGATGACTCAC
+
BCCCAFBCCCCCGGGGGGGGGGGHHHGHHHFGHGHCHHHHHHHGGGGGHHHHGHHGHHHGGHGGGGGHHHHHHHHHHHHHBFEHHHGHHHGHFHHHGGGGGGGGGGGHGGHHHHHGGGGFHEGGHHHFHHGHGGGFGGGHHHGHGHGGFHHGHHGGHHEFGHHGGGGGFGGGGGFDDFAFCGFF8FFFFFFFFFFGFFAHHFHHGHGGFFFFGEHAGGFFGGFA:DFFFFFGE9EGGHFHGFHFFGGGGGGEEHGFFBFHGGGHHHGFFGHHGGECGHC1FHHHHHHHHFGGFGE2EHHHHFHGGHHGGFCGHHHHGGEGHG5G5FCGGGGFFBFFFFAABBB
@M02197:102:000000000-ALU3V:1:1102:19118:6519 1:N:0:1
TACGTACGAAACTCCTCCGCTTATTGATATGCTTAAGTTCAGCGGGTAGTCCTACCTGATCTGAGGTCAAATACAGAGTGTGGTTTAGAGTGGGCCAGTGCGAAACTTATTACGCATTCCACTTAGACATTTAAGACGAGCCAAAGCAAAGCCATGGCAGCGTCCAAACCATCAGTCAGAAATCTGACTGATGAAGACTATATGACACTCAAACAGGCATGCCCTTCGGAATACCAAAGGGCGCAATTTGCGTTCAAAGATTCGATGATTCAC
+
AABCAFBBCBBBGGGGGFGGGGGHHHFHHHHHHFHHHHGHFHHGGGGGGHGHHHFHHHFHHHHHGHGGHHHHFHHHHHHGGHHHGHHGFFGFHGGHGHGGHGHGDGHHHHHHGGGFGGHHHHHHHHHHHGHHHHGHHHHGHHHHHHGGHFHHHHHHHHHGGGHGGHHHHGFHHHFHHHHHHHHHHHHHHHGHHHHHHHFF5HHHHHFGGHGGFHGHHFHEFFFGGGGHHHHHHGHHHGFBEGHHHHGEEE44FGGGGGGGG4FFFFFF>AA>>
@M02197:102:000000000-ALU3V:1:1102:10704:6538 1:N:0:1
TACGTACGAAACTCCTCCGCTTATTGATATGCTTAAGTTCAGCGGGTAGTCCTACCTGATCTGAGGTCAAATACAGAGTGTGGTTTAGAGTGGGCCAGTGCGAAACTTATTACGCATTCCACTTAGACATTTAAGACGAGCCAAAGCAAAGCCATGGCAGCGTCCAAACCATCAGTCAGAAACCTGACTGATGAAGACTATATGACACTCAAACAGGCATGCCCTTCGGAATACCAAAGGGCGCAATTTGCGTTCAAAGATTCGATGATTCAC
+
CBCCCFCCCCCCGGGGGGGGGGGHHHHHHHGHHHHHHHHHHHHGGGGGGHHHH:FHHHHHHHHHHGHHHHHHGHHGHHHHHHGHGHHHHHHHEHGHGHHHHGHGGGHHHHHHHGGGGGHHHHHHHHHHHHHHHHHHHGGGGGHHHHEHHHHHHHHHHHHGGHHGGGHGHGHHFHFHHHGHHHHGHHHHHHHHHHHHHHHHHHFHHHGGFHHHGHHGFGGGFGGEGFHFFGHGHHFHHFGFFGHFHHGGFECGGGGGGGGGFFFFFFFD>AA>>
@M02197:102:000000000-ALU3V:1:1102:25903:6609 1:N:0:1
TACGTACGAAACTCCTCCGCTTATTGATATGCTTAAGTTCAGCGGGTATCCCTACCTGATCCGAGGTCAAGTCATAAAAGAGCTTACTGGACGCTGATCCACCAAACTTCAAGAAACGCAAATGTGCTGCGCGAGAAGCTGGCACGACCGCTGTCAATGACTTTGGGGCGAGTCCGCGCATAAAGCGGGACAGACGCCCAACACCAAGCAGAGCTTGAGGGTGTAAATGACGCTCGAACAGGCATGCCCCACGGAATACCGAGGGGCGCAATGTGCGTTCAAAGATTCGATGATTCAC
+
AABA>CABBABBGGGGGGGGGGGGHHHGGHHHHHGHHHGHHHBFGGEEHHGHHHHHHHHHHHGGCGEGFHHHHHEGHHHHGHGHFHCGHHHHGGGGGGHHHHHHHHHH:HHHHHHHHGGGGGHHHHFHFHFGGGFFGGHHHHGHHGGGGGGGHHHHHHHHGHFHGGDFGGGG?C?GDHDFDFGGFEGCDADDGFFGFAEEEFF?BHGFHHGHFEFHFHGHEHHHHGHGFGGCBEEFEHGHHHHHGDFFAAFHHGHGHGGGGGGGGGEHGHHGGGEHFGGGGGGEGFFFFFFFD3ABA?
@M02197:102:000000000-ALU3V:1:1102:17875:6664 1:N:0:1
TACGTACGAAACTCCTCCGCTTATTGATATGCTTAAGTTCAGCGGGTAGTCCTACCTGATCTGAGGTCAAATCAAGAGTGCATTGACTGCGGTTTAGAGTGCAGACGGAGACAACTGATGTTTCGCCACACTAAGGCATTTAAGGAAAGCCGGAGGCGATCCCAAAGCTCAATGACGGTCAAGAAACCGCCAGAGAGAAGGTCTAATGACACTCAGACAGGCATACCCTTCGGAATACCAAAGGGTGCAAGGTGCGTTCAAAGATTCGATGATTCAC
+
CCCCBFCCC?ABDGGGGGGGGGGHHHFHHHGHHHHHHHHHHHHGGGGGGHHHHHHHHHHHGHFFHGHHHGHHHFHHHGFGHHHHHHHHHHHGGHGGHHHHHHGHHHGGHFCFHHHHHHHGHHGGGGGFGHGHHHHHHHHHHHHHGHFFHGHGGGGGGGFDGGHGHHHHHGHGHGHHDHHHFGGFHGGGCFHGDHGBGGEGGFFHHHGGGFGFFFFFFFFFBEEGHFEGFGFAFDHHGABGH99@:BHGBHEAA01CB3GGBGEGBFFF3BFDAAAAA
@M02197:102:000000000-ALU3V:1:1102:17129:6715 1:N:0:1
TACGTACGAAACTCCTCCGCTTATTGATATGCTTAAGTTCAGCGGGTATCCCTACCTGATCCGAGGTCAAAGACGGTAATGTTTTCTTGTTGGACGCGGGCCGGAGCCCCTCGAGAAGCGCAATGTGCTGCGCGAGAGGAGGCAAGGACCGCTGCCAATGGATTTGGGGCGAGTCCGCGCGCTGAGGCGGGACAGACGCCCAACACCAAGCAGAGCTTGAGGGTGTAGATGACGCTCGAACAGGCATGCCCCCCGGAATACCAAGGGGCGCAATGTGCGTTCAAAGATTCGATGATTCAC
+
CCCCCFCCCB@BGGGGGGGGGGGHHHHHFHHHHHGGG5EDFHHGGGGGHHHHHHHHHFHHHHHGGGGHHHHHHHGGEEBGHHHHHHHHHHHHHHHGGGDEFGGGGGGGGGHGGGGFFHHGGGGGHHGH<HHGGGCDGGGHGGGGEEGFGGGGGGGGFGGGFGGFFFFFFEFFFFFFFFGFFFFADFGFGGGGGGGGFFDEFFEG;GHHHHFHHGFGFHHHFHH;HFHHHFGFGGFGGFHHHHHHHHGGGGGCGHHHHHHHHHHHGGGGGHHHBCGFEHGG5GGCGFGGBFFFBFF@BBA3
@M02197:102:000000000-ALU3V:1:1102:20679:6733 1:N:0:1
TACGTACGAAACTCCTCCGCTTATTGATATGCTTAAGTTCAGCGGGTATCCCTACCTGATCCGAGGTCAATCATAAAAAAGTTTGGGGTTCTGGCAGGACACCACCGGGACTCTGTCGCGAGGAGTATTACTACGCGTAGAGCCAGGAGGCACCGCCACTGCTTTTAAGGGCTGCCCTGTGACGGGCAGGCCCCAACACCAAGCTGAGCTTGAGGGGTGATAATGACGCTCGAACAGGCATGCCCCCCGGAATACCAAGGGGCGCAATGTGCGTTCAAAGATTCGATGATTCAC
+
CCCCCFBDBBCCGGGGGGGGGGGHFFHHHHHHHHHGHHHFHHGGFGEGHHHHHHGHHHGHGFHGGGGHGHH<H.GHHHHGGF<<HGGGGGG.HHHHGG;H<;G<H:GGG:GHHHG<;G;GGGG9GGFHHHH<<HD9G@D:;HHH;HHHGGGGHGGGGGGGGGGGGGFGGGGGGGGGGGGGGGGGGGGEGFGGHHDFFGGHHGHFHHFGFFHFGGHHHHHGFHHGGFFFFFGHHHFEHGHHGGGGGGCGGHHHF3HHHHGGGGGFHFFGGGGFGGGGGGGGGGBFFFFFBBBBBA
@M02197:102:000000000-ALU3V:1:1102:21661:6790 1:N:0:1
TACGTACGAAACTCCTCCGCTTATTGATATGCTTAAGTTCAGCGGGTAGCCCTACCTGATTTGAGGCCAGAGTACAATGTATAGTTGTATGCGTACGACGAAACTTATTACGTCTGCATAATGCTTTTAAGGAGAGCCAACAAAGGCAAACTCCCAAATCCATCTAATTCAGAAACCCGAATAGATGAGTCTACATGACACTCAAACAGGCATGCCCTCCGGAATACCAGAGGGCGCAAGTTGCGTTCAAAGATTCGATGACTCAC
+
BCCBAFBBCCCCGGGGGGGGGGGHHGHHHGHHHGHFHHHHHHHGGGGGGHHHHHHHHHFHHHHHHHHGHHGHHHHHHHHHGHHHHHHHHHHHHGGGGHGHHGGGHHGHHHHHGHHGHHHHHHHHHHHHHHHHHHHHHHHHHHHHHHHHHGGHHHHHHHHHHHHHHHHHHHHHHGHHHHHGGHHHHHHHHHGHHEHGHGHGHHHHHHHHHGFHGGGGGGGGHHFHGFHGHH:GGGFHHHHEFGGHFFGGGGGGFGF4FFFFFBBBBB
@M02197:102:000000000-ALU3V:1:1102:19455:6886 1:N:0:1
TACGTACGAAACTCCTCCGCTTATTGATATGCTTAAGTTCAGCGGGTAGTCCTACCTGATCTGAGGTCAAATACAGAGTGTGGTTTAGAGTGGGCCAGTGCGAAACTTATTACGCATTCCACTTAGACATTTAAGACGAGCCAAAGCAAAGCCATGGCAGCGTCCAAACCATCAGTCAGAAACCTGACTGATGAAGACTATATGACACTCAAACAGGCATGCCCTTCGGAATACCAAAGGGCGCAATTTGCGTTCAAAGATTCGATGATTCAC
+
BBBBBFBDBAABGGGGGGGGGGGHHGHHHHHHHHHHHHHHFHHGGGGGGHHHHHHHHGHHHHHHHHGHGHGHHHHHHGHGHHHHHHHHHHGHGHGHGHFHHGGGFHHHGHHGHHHGGGHHHHHHHFHHHHHHGHGGGHHGGHHHHHHHHEGHHHHHGGGEDGEGGHHHHHHHGHHHGHGGDCGHHHHGHHHHHHHHHHHHHHHHGBHGHHHHHHHHHGHGGGGGGGHHHHHHFHHHHFGGGGGHHHGGGGHGGGGGGGGFGFFFFFFDA>?A>
@M02197:102:000000000-ALU3V:1:1102:10808:6926 1:N:0:1
TACGTACGAAACTCCTCCGCTTATTGATATGCTTAAGTTCAGCGGGTAGTCCTACCTGATCTGAGGTCAAATCAAGAGTGCATTGACTGCGGTTTAGAGTGCAGACGGAGACAACTGATGTTTCGTCACACTAAGGCATTTAAGGAAGGCCAGAGGCGATCCCAAAGCTCAATGACGGTCGAGAAACCGCCAGAGAGAAGGTCTAATGACACTCAGACAGGCATACCCTTCGGAATACCAAAGGGTGCAAGGTGCGTTCAAAGATTCGATGACTCAC
+
BBAABFABA?2DFGGFBAEEGG2FGGHBFGHHHGFHFEEFAGHC?CEEGHHHHHHHHFBGHFHHHFFGFHFHHHHHGGHHHHHHHHHHGFEEEEGGHHFFFFFFHHHGGHHHHHHHHHHHHFHHGHGGGHHHHHHHGHHHHHHHGHFHGEGHEHHGGGGGGHHHGHHGHHHFGHDGGGDGGFGEGHHGGFFHHHHHHHHFHFGHGGFHGFGGFHFEFFFHHHHFGGGFF2EHHHHHHGHHGEEGG<HFHGEEAGHGFDGCGGGGGFFFF@5DBBABA
@M02197:102:000000000-ALU3V:1:1102:10809:6944 1:N:0:1
TACGTACGAAACTCCTCCGCTTATTGATATGCTTAAGTTCAGCGGGTAGTCCTACCTGATCTGAGGTCAAATCAAGAGTGCATTGACTGCGGTTTAGAGTGCAGACGGAGACAACTGATGTTTCGTCACACTAAGGCATTTAAGGAAGGCCAGAGGCGATCCCAAAGCTCAATGACGGTCGAGAAACCGCCAGAGAGAAGGTCTAATGACACTCAGACAGGCATACCCTTCGGAATACCAAAGGGTGCAAGGTGCGTTCTAAGATTCGATGACTCAC
+
BAA@AFAD?A?AGBB4BG2?EFEFGHF5A55DGHHHHHBFBHGC2E00FGHGH99GHHG8DBG58F3#BFDFFFG9FA5B55FF@FFF<H:/>EEGH3BB34FDGH?>E1ED=B6HHBGFGFFH@1CGGHHHF<>2/GFGHFF<2@G<FC1BE?CC?FB@CAGHFFBC<CF0D0G/>>GHDGCEDC//11B1HGGBHFHGDF;GHFBFDA111:GB1FGF%BFCGE?EB/9;EDDHGFBGAEA0GEBFFCGGGEE1FAB3BEA111B33DFFA?A>1
@M02197:102:000000000-ALU3V:1:1102:8794:6997 1:N:0:1
TACGTACGAAACTCCTCCGCTTATTGATATGCTTAAGTTCAGCGGGTAGCCCTACCTGATTTGAGGCCAGAGTACAATGTATAGTTGTATGCGTACGACGAAACTTATTACGTCTGCATAATGCTTTTAAGGAGAGCCAACAAAGGCAAACTCCCAAATCCATCTAATTCAGAAACCCGAATAGATGAGTCTACATGACACTCAAACAGGCATGCCCTCCGGAATACCAGAGGGCGCAAGTTGCGTTCAAAGATTCGATGATTCAC
+
A?AA>FAD??ADGGGGGG?EGGGHHHGHHHHGGHHHHHCHHH9GCGGGGHHHHHFHHHFHHFFHFHEGGHGHHHHEHHGFFGBGGHFEGHHHGGFGGEEGGC1EFFFFFHGEEFFFFHHFHFGGHGHHHFHGHFFFFHHFFGHFHFGHHHHFHHGFHHGGBGHGHHHBBG@FEHFHFGCDHHGGHHEHFFCHHGGHHBFDFGGGHDHGBBHFBFGGEGGGD5HG5FHHHHGGE9GHFFBF82EAGD5BGFGABGB4D555FBBBA?
@M02197:102:000000000-ALU3V:1:1102:4908:6941 1:N:0:1
TACGTACGAAACTCCTCCGCTTATTGATATGCTTAAGTTCAGCGGGTATCCCTACCTGATCCGAGGTCAAGAGTGTAAAAATGTACTTTTGGACGTCGTCGTTCTGTGTGCAAAGCGCGAGATGTACTGCGCTCCGAAATCAATACGCCGACTGCCAATTGTTTTGAGGCGAGTCTACGCGCAGAGGCGATACAAACACCCAACACCAAGCAAGGCTTGAAGGTACAAATGACGCTCGAACAGGCATACCCCTTGGAATACCAAGGGACGCAATGTGCGTTCAAAGATTCGATGATTCTC
+
>>AA1BA11AADGFG1ECEFGFGGGCBEG22FGGHHBBD2FFB//AAEEEGBEHFFGBFGHF0AEEEGBBGHFH11FGFHEF4BB@;GE%@/@G@?>/>;779ECG$B>F1GHF?B</FBBGFGFFDF2GFCCCFFGFCHHFGHHG@<AC#<0@?CGHHGFHHGBGAB>A@@DFB>BFE@G@B*GFB(DB&>BFEF/A/ABE/FGGGGHCB;FEAFEHG:BBF9EEGDF/EEEEBAE21F11991%B////B222D2DGGBHGFBA0A?HFF1EAA011A3G3BB11FCBFD1B11>111
@M02197:102:000000000-ALU3V:1:1102:25136:7311 1:N:0:1
TACGTACGAAACTCCTCCGCTTATTGATATGCTTAAGTTCAGCGGGTAGTCCTACCTGATCTGAGGTCAAATACAGAGTGTGGTTTAGAGTGGGCCAGTGCGAAACTTATTACGCATTCCACTTAGACATTTAAGACGAGCCAAAGCAAAGCCATGGCAGCGTCCAAACCATCAGTCAGAAACCTGACTGATGAAGACTATATGACACTCAAACAGGCATGCCCTTCGGAATACCAAAGGGCGCAATTTGCGTTCAAAGATTCGATGACTCAC
+
A3>A?FADBBADFGGGGGGCFGEHHGFHHHHHHHGHHHGHHHHDCCEFG;FGHHHHHHHHGBGHGGGFGFFGFHHHBH5FGGE2HFGHHHGHGGEHCGCGGGGGGGHGHGHHHGHHGGHGFHFFHHHHHHFHFHHGHGGHGGHHGHHHHBGBHHGHBGFFGGGDEFHFHGFFGHFBFGHGGGGFGFGHFHHFHGFGFHFHHHFGGEGFFHGGBFGFAFHFFFGGGEFHFFHGGHGFFEGGGGHFGFCECEAFGFGFAFGGGBFFFFDB1A?AA
@M02197:102:000000000-ALU3V:1:1102:6282:7320 1:N:0:1
TACGTACGAAACTCCTCCGCTTATTGATATGCTTAAGTTCAGCGGGTAGTCCTACCTGATCTGAGGTCAAATACAGAGTGTGGTTTAGAGTGGGCCAGTGCGAAACTTATTACGCATTCCACTTAGACATTTAAGACGAGCCAAAGCAAAGCCATGGCAGCGTCCAAACCATCAGTCAGAAACCTGACTGATGAAGACTATATGACACTCAAACAGGCATGCCCTTCGGAATACCAAAGGGCGCAATTTGCGTTCAAAGATTCGATGACTCAC
+
AAA?AFAD1AADGGGGG1EAEEAHHHHFGHHHHGHFHFFHHFFEGCEE/FGFH;HBBGGHGHHGGGHGFGGGHHHHFEDGGGFGFHHHHHHHEAECEGFFHCGG7GHHHHHGF6FE6GHHGHGGHHHHHHHHHGHHEGHGHGBGCFFGGHHHFB8FGGEGEBFFECFFGGHHHHEHHHFHFBGHFHFBFHGHFDFFGBFGEFDGGGFFGGGGGBFGFABF1?DEFFGDF<FFBCBHHGFECFGGAB2222A45BFFA5GGCFFFFD@FABBBB
@M02197:102:000000000-ALU3V:1:1102:22092:7227 1:N:0:1
TACGTACGAAACTCCTCCGCTTATTGATATGCTTAAGTTCAGCGGGTAGTCCTACCTGATCTGAGGTCAAATCAAGAGTGCATTGACTGCGGTTTAGAGTGCAGACGGAGACAACTGATGTTTCGCCACACTAAGGCATTTAAGGAAGGCCAGAGGCGATCCCAAAGCTCAATGACGGTCAAGAAACCGCCAGAGAGAAGGTCTAATGACACTCAGACAGGCATACCCTTCGGAATACCAAAGGGTGCAAGGTGCGTTCAAAGATTCGATGATTCAC
+
AAA1>1AD11>AGGGGGGGGGGGHHHHHHHHHHHHHHHHHHHGGGGGGGHHHHHHHH9GHEHHGHGGHHHH9HHB1GF1BGGGHHEGGEGGG?ECHHGGFGHHHHHCHGHDGHGHHGHHHHHGFCAGFFFFFGFBFFDGHHHFHFGF0BEHGFGGFEFGEFHHHHHHHGGHBDA=EECFFGHFGFEFHFEGA@FBDHHHGHHFGGHHHHHHHHHGCHHHHGHHHGFGG9;HHHHHHHHHHHHFFHHHHFHGGGGHGGGGGGGEE4FFFFFFFBCBAA
@M02197:102:000000000-ALU3V:1:1102:24161:7492 1:N:0:1
TACGTACGAAACTCCTCCGCTTATTGATATGCTTAAGTTCAGCGGGTAGTCCTACCTGATCTGAGGTCAAATACAGAGTGTGGTTTAGAGTGGGCCAGTGCAAACCTTATTACGCATTCCACTTAGACATTTAAGACGAGCCAAAGCAAAGCCATGGCAGCGTCCAAACCATCAGTCAGAAACCTGACTGATGAAGACTATATGACACTCAAACAGGCATGCCCTTCGGAATACCAAAGGGCGCAATTTGCGTTCTAAGATTCGATGACTCAC
+
BBBABBB@B@B?FFBGGGFGGGGGHGFHFFHFHDGGBGHHHHHDGG0EFHHHH79HFFFHHFHEHGHHHHHH;FGHFFFFF5EGEGFHHD<F11FF?CFBF#1F.EGGGHGF>/E<67BFEBGGGGB7HFF3FGDCDBFDFGHHHHHHCC<CCCGHHGBCG1<//EB<GEFGHHEFEGHFBFBBGFHGHFFCCE@@GHDGGHE2GHGFCGFFBFF19EHEAC0;BF9DF2;ACHGFF00E9ED@G1AE0EEF31B33FGGGFFBFB@1111>>
@M02197:102:000000000-ALU3V:1:1102:24295:7567 1:N:0:1
TACGTACGAAACTCCTCCGCTTATTGATATGCTTAAGTTCAGCGGGTAGTCCTACCTGATCTGAGGTCAAATACAGAGTGTGGTTTAGAGTGGGCCAGTGCGAAACTTATTACGCATTCCACTTAGACATTTAAGACGAGCCAAAGCAAAGCCATGGCAGCGTCCAAACCATCAGTCAGAAACCTGACTGATGAAGACTATATGACACTCAAACAGGCATGCCCTTCGGAATACCAAAGGGCGCAATTTGCGTTCAAAGATTCGATGATTCAC
+
CDDDCFCCCCDDGGGGGGGGGGGHHHHHHHHHHHHHHGHHHHHGGGGGGHHHHHHHHHHHHHHHHHHHHHHHHHHHHGHHHHGHHHHHHHHHGHGHGHGHHGGHGHHHHHHHHHGGGGHHHHHHHHHHHHHHHHHHHHHHGHHHHHHHHHHHHHHHHHHGGHHGGHHHHGHHHHHHHHHGHHGGHHHHHHGGHHHHHHHHGGHHHHGGGHHFHHHHGHHGGGGGGGHHHHHGHHHHHGGGGGGFFGGEGGHGGGGGGGGGGFFFFFFD>AA>>
@M02197:102:000000000-ALU3V:1:1102:4729:7698 1:N:0:1
TACGTACGAAACTCCTCCGCTTATTGATATGCTTAAGTTCAGCGGGTATTCCTACCTGATCCGAGGTCAACCTTGTAAAAATGGGTTATAGGACCGTGCCGGGGGACCTTTCAACTCCGTGCGTGCTTAAAAAGCTCGTTGCACCGAGAGTCCCACGGACGCCGTCATTACTTTTGGGACCGGTCGGGGGTGAACCCGGACCTAGATCCAACAACAAGCCAGGCTTGAGAGGTGATAATGACGCTCGAACAGGCATGCCCTTCGGAATTCCAAAGAGCGCAATGTGCGTTCAAAGAATCGATGATTCAC
+
BABAAFBBABBDGGGFFFG?E2AFHFHHDFFDHFDHHHHHHEGG?GGGHHHGHHHHHGHHGHEGGG?HHHGHEGHHGHHHHHHGHHGGHHHGEGHGGFGHG1ECGGCGHHHHGFHHHHGHGGGEFGGHHHHGFGHHHGGGGGHHGGCCGCHHGHGGGGGCCB.B7FHFFGGGGGGGBFGFFBB<9BCFB=B@EFFAE@HHHGFFFGFEFEGBECAFFFFGFFEEFHGGF@BDFBFFEHFFEEE#E92HGA111FFFGE/ECCGBBFBB1FHGE0A000F1EHGEA1B1BCGGDFFA11@3@FFFA1AA>
@M02197:102:000000000-ALU3V:1:1102:19684:7606 1:N:0:1
TACGTACGAAACTCCTCCGCTTATTGATATGCTTAAGTTCAGCGGGTAGTCCTACCTGATCTGAGGTCAAATACAGAGTGTGGTTTAGAGTGGGCCAGTGCGAAACTTATTACGCATTCCACTTAGACATTTAAGACGAGCCAAAGCAAAGCCATGGCAGCGTCCAAACCATCAGTCAGAAACCTGACTGATGAAGACTATATGACACTCAAACAGGCATGCCCTTCGGAATACCAAAGGGCGCAATTTGCGTTCAAAGATTCGATGACTCAC
+
AA>A>@>DA?ADGGGGGGGGGGGHHHHHHHHHHHHHHHHHHHHGGGGGEAGGHHHHHHHHHHHFHGGHHHHHGGDGH35@5G<8GHGG<@BHFFA11A3FBFF?1>?B<EFDHGFDDDFHFBEGFGFGDGHHHHHCCGFHGFHHGCFFHFB4GBBHFGEDADBEEAB3FEHGGGG@GHGHGFHGDFEHHG::GFDHGBB:/GHHHFGGHGHHFGGHHHHGGEFEFCHHHHFCFHHHGGGGGGHHHHEAE?AGGGGBGGGGBFFFFFFFA@BBB
@M02197:102:000000000-ALU3V:1:1102:25992:7879 1:N:0:1
TACGTACGAAACTCCTCCGCTTATTGATATGCTTAAGTTCAGCGGGTAGTCCTACCTGATCTGAGGTCAAATACAGAGTGTGGTTTAGAGTGGGCCAGTGCGAAACTTATTACGCATTCCACTTAGACATTTAAGACGAGCCAAAGCAAAGCCATGGCAGCGTCCAAACCATCAGTCAGAAACCTGACTGATGAAGACTATTTGACACTCAAACAGGCATGCCCTTCGGAATACCAAAGGGCGCAATTTGCGTTCAAAGATTCGATGACTCAC
+
BCCCAFABCCCCGGGGGGGGGGGHHGHHHFHHHGHHHHHHHHHGGGGGGHHHHHHHHHHHHHHHHHHGHHHHHHHHHHFEGGGHGHHHHFGHGHGHGHGHHHHHGHHHHHHHHGHGGHHHHHHHHGHHHHHHHHHFHHGHGGHHHHHHGHHHHHFHHHHGGHGGGHHHHHGHHHGHHHHHHHHGHFGHHHHHHHHGHHHHHHHHGHHGGFHGGGGHHHHGGGFFGGHGGHHGHHHHHGFEEEGGGFGECDHGFCGGGGGGGFFFFFFDBBBAB
@M02197:102:000000000-ALU3V:1:1102:8058:7898 1:N:0:1
TACGTACGAAACTCCTCCCTTATTGATATGCTTAAGTTCAGCGGGTAGTCCTACCTGATCCGAGGTCAACCTGAAAAAAGTTTTTAGAGGCGACCGGGTCCCTGGGCCCTTGAAACTCTACGCGTGCTCCGGAAAGCTCAGTGCGAAGAGGGTCCCGGGGCCGCCGTCAATGTCTTTGAGACCAGTTGGCCGGTGTAGGCCAACGCGTTCCAACACCAAACCCGGGGGTTTGAGAGAGGATACTGACGCTCGAACAGGCATGCCCTTCGGAATGCCAAAGGGCGCAATGTGCGTTCAAAGGTTCGATGACTCAC
+
AAA?AF4AA4A2GGGGBFFGFGHCE5GDGHFHF5A5GGEFBHGGCEECGHGHF3BEA3FFFHGEGEGHHHFGHEFHHGED3BEFAEEHF11@EGGE@93//31FECFECFFHHHE61FFF0;0?FAC<;FFF9<>C<5F;9=0GCGC9?FGG3A;:#EHC#:@@<1@?E$GFBBFFGGFF?1BFFBC@@/BGC9CDFBB0/99AGEF&DB#7//1>FEA3EEAFB,BFGBD1D12B@@3F2F*CF7/E0GAAF11B1A0CA////EGF2GBFA1B1100AA00D1FFA0A001A3FGFBA111133DBF>AAA1
@M02197:102:000000000-ALU3V:1:1102:22253:7987 1:N:0:1
TACGTACGAAACTCCTCCGCTTATTGATATGCTTAAGTTCAGCGGGTAGTCCTACCTGATCTGAGGTCAAATACAGAGTGTGGTTTAGAGTGGGCCAGTGCGAAACTTATTACGCATTCCACTTAGACATTTAAGACGAGCCAAAGCAAAGCCATGGCAGCGTCCAAACCATCAGTCAGAAACCTGACTGATGAAGACTATATGACACTCAAACAGGCATGCCCTTCGGAATACCAAAGGGCGCAATTTGCGTTCAAAGATTCGATGATTCAC
+
ABCCACABCCCBGGGGGGGGGGGHHGHHHHHHHHHGHHHGBGHGGGGGGHGHHHHHHGHHHHHHHHHHHHHHHHHHHHHGFGHHFHHHHHGHGHGHGHHHHGHGGGHHHHHHGGGEEGHHHHHHHHHHHHHHHHHHHHHGGHHHHHHHHGHHHHHHHHHGGHFGGHGGHHHHHHHHHHHHHHHHHHHHHHHHHHHGFHFGHHHHHGHGGGGHHGHHHFFGFGGGEEBGHGFBHFFHHFGGGEHGG5EEGGCGGGGGGFGGGBFFFFFFAAAAA
@M02197:102:000000000-ALU3V:1:1102:17638:8039 1:N:0:1
TACGTACGAAACTCCTCCGCTTATTGATATGCTTAAGTTCAGCGGGTAGTCCTACCTGATCTGAGGTCAAATACAGAGTGTGGTTTAGAGTGGGCCAGTGCGAAACTTATTACGCATTCCACTTAGACATTTAAGACGAGCCAAAGCAAAGCCATGGCAGCGTCCAAACCATCAGTCAGAAACCTGACTGATGAAGACTATATGACACTCAAACAGGCATGCCCTTCGGAATACCAAAGGGCGCAATTTGCGTTCAAAGATTCGATGATTCAC
+
BCCCCFCB@BCBGGGGGGGGGGGHHHGHHHHHHHHHHHHHHHHGGGGGGHHHHHHHHGHHHHHHHGHHHHHHHHGHHHHHHHHHGHHHHHHHGHGHGHHHHGGGHGHHHHHHHHHHGHHHHHHHHGHHHHHHHGHGHGFGGHHHHHHHHHHHHHHHHHHGGHHFGHHHHHHHHHHHHHHHHHHHHHHHHHHHHHHHHGHHHHHHHHHGGHHHHHHHHFHGGGGGGGHHHHHHHGHHHGGGFGHHHGGGGGHGGGGGGGGGGFFFFFFF>AAA>
@M02197:102:000000000-ALU3V:1:1102:18348:8127 1:N:0:1
TACGTACGAAACTCCTCCGCTTATTGATATGCTTAAGTTCAGCGGGTATTCCTACCTGATCCGAGGTCAACCTAGAAAAATATAAAGGTGACCGGGTCCCGGGGGCCTTGAAACTCTACGCGTGCTCCGGAGAACTCAGTGCGAAGAGGGTCCCTGGGACGCCGTCATTGTCTTTGAGACCAGTTGGCCATGGAGGCGGTCCAACGCGGTCCAACACCAAACACGAGGTTTGAGAGAGGATAATGACGCTCGAACAGGCATGCCCTTCGGAATGCCAAAGGGCGCAATGTGCGTTCAAAGATTCGATGATTCAC
+
CABCCFBCCCCCGGGGGGGGGCFHHHGHHHHGHHHHGHHHHHCGGGGGHHHHHHHHHHHHHHGGGGGGHHHHHHHHHHHFGGHHEHHH/HHHHGE;EFHHGFDCGGGGGHFFGHHH<HGGGGGGGGHHGGGGFHHHHHHHHHGGGFGHEGDFEGGGGGGGGGGHFGEGHGGFFFHHHGFFHGFFGHGFFHFGFFGGGHFHFFFFGGGHHHHHGHFEGHFGGFGFGFGHHHHHFHHFEHHHFHGFEAGGHHGHHHHHFHFHGGCCFCGHHHHHHCFGGHGFE?GHBDHFGEGGGGGGGGGFGGFFFFFFFABBCC
@M02197:102:000000000-ALU3V:1:1102:25813:8292 1:N:0:1
TACGTACGAAACTCCTCCGCTTATTGATATGCTTAAGTTCAGCGCGTAGTCCTACCTGATCTGAGGTCAATAAGTTTGTTGATTCTGTTGAGACAAGGCCCAGCAGGGTTGACGGGCGGCACCTGTTAGGATTTTTGTCACAGCAAGAACAGGACAGTGAGTTGGACAAACCTAGAACACTGTCAAGTCCGGACAATAGGGCCGTACGATTCAACTTAGAGCGGGCAAGTCTACTATGATGCAGAACTTGCTCCTCTCAACTTCCACTGAAACCAACACTATCTTGCACCAGGGCACGATAGAGACGGCGGGAGAGTTTAATGACACTCAAACAGGCATGCCCTCCGGAATACCAGAGGGCGCAATGTGCGTTCAAAGATTCGATGACTCAC
+
BBBBAFADBBABGGGGG4EEFFGHHHFHGHHHHHHHHHFHCGHGCCEGGGHHHHHGHGHHHHHHFEFGGHHHFHHGHGGFHFFHHHHHFFGGHHHGHHHAEEEFGHHGHHGHHGGGGGGGGGGHHHHGHEFHHHGHGHHHHHGHHGHHHHECEHHHGGHGFGH0GFHHHHEGHHGFHBFFFFBFFFF0;0CCGGHHFG0CFFFFFHGFFFFGFFFBFHFFCF>-EGHDD>:1BGFGFFF111<DBDFBEG?F/CEBHG2@2GBFFDFD3HEGEGFFFGFHEHF3BF?3EEHEEGGCEFFFHGHGGGE?GHFGHHGF5GB55GGF3FFFB55A353HFHGGGEA?EB55FF5FFGHDFA?GGGBHGGGGECEGDGGGDGGGFFFFFB5AAAA3
@M02197:102:000000000-ALU3V:1:1102:26025:8486 1:N:0:1
TACGTACGAAACTCCTCCGCTTATTGATATGCTTAAGTTCAGCGGGTAGTCCTACCTGATCTGAGGTCAAATACAGAGTGTGGTTTAGAGTGGGCCAGTGCGAAACTTATTACGCATTCCACTTAGACATTTAAGACGAGCCAAAGCAAAGCCATGGCAGCGTCCAAACCATCAGTCAGAAACCTGACTGATGAAGACTATATGACACTCAAACAGGCATGCCCTTCGGAATACCAAAGGGCGCAATTTGCGTTCAAAGATTCGATGATTCAC
+
BBBBBFAB@AABGGGGGGGGGGGBHHHCHHHHGHHHHHHHHHGGGGGGGHEHGGHHHGGHHHHHHGHHGGFFHHGHHHGFGGHGCHHHFHGFGHGHGHHHHGGFGGHHHHHHHGGHGGHG7HHHHHHHHHHHHHHHHHGGGGHGHEHHHHHGHHHHHHGGGGGGFGDHHGHGHHHHHHHHH3HHHHHGGHFGHHHHHHHHHHGHGGGGGGGGHHHHGHGGGFGGGGHHHHHHGHGHHGGGGGHFHFEE2GHGGGGGGGCGGFCDFFDBAAAAA
@M02197:102:000000000-ALU3V:1:1102:25300:8569 1:N:0:1
TACGTACGAAACTCCTCCGCTTATTGATATGCTTAAGTTCAGCGGGTAGTCCTACCTGATCTGAGGTCAAATACAGAGTGTGGTTTAGAGTGGGCCAGTGCGAAACTTATTACGCATTCCACTTAGACATTTAAGACGAGCCAAAGCAAAGCCATGGCAGCGTCCAAACCATCAGTCAGAAACCTGACTGATGAAGACTATATGACACTCAAACAGGTATGCCCTTCGGAATACCAAAGGGCGCAATTTGCGTTCAAAGATTCGATGACTCAC
+
BCCCCFCCCC@BGGGGGGGGGGGHHHHHGHHHHHGHHHHGGHHGGGGFGHGHHHHHHHHHHGHHHGHHHHHHHHHHHHHHHHGHGHHHHHHHGGHHGHGHHGGHGHHHHHHHHHGHGHHHHHHHHHHHHHHHHHHHHHHHGGHHFHHHHHHHHHHHHHCGGHFEGHHHHGHHHHHHHHHHGHFGHHHGHHHHHHHHHHHHHHHGHGHGGGHHHHHHHHG1GGGGGGHHHGHHHHHHHGGGCGHHGFCGGGHGGGGGGGGGGFFFFFFFBABBA
@M02197:102:000000000-ALU3V:1:1102:10968:8577 1:N:0:1
TACGTACGAAACTCCTCCGCTTATTGATATGCTTAAGTTCAGCGGGTATTCCTACCTGATCCGAGGTCAACCTTGTAAAAATGGGTTATAGGACCGTGCCGGGGGACCTTTCGACTCCGTGCGTGCTTGAAAAGCTCGTTGCACCGAGAGTCCCACGGACGCCGTCATTACTTTTGGGACCGGTCGGGGGTGAACCCGGACCTGGGTCCAACAACAAGCCAGGCTTGAGAGGTGATAATGACGCTCGAACAGGCATGCCCTTCGGAATACCAAAGGGCGCAATGTGCGTTCAAAGATTCGATGACTCAC
+
ABCABFCCCCCCGGGGGGGGGGGHHHHGHHGHHHGHHHHHHHHGGGGGHHHHHHHHHHHHHHHGGGGHGHHHHGHHHHHHHHHGHHGGHHDFGHHGGHGHGGFGCGGGHHFHGGGGGHGHGGFFGGGHGHHHHHHHHGGGGGHHHGGGGGHHGHHHGGGGDGGHHHGGGBGGFHFFCF?GFGGGFFGFGFFFFFGGGHHHFEHFFFFFFGFFGBFHHHGHHFFGHFHHGGHHHHFHHHGFFFDBEGGGFHHGF1HFGGGE2FHHHHHHHHGHHFEFG?HGHGEGGGHGGGGGGFGGFFFFFDF5AAAAA
@M02197:102:000000000-ALU3V:1:1102:10104:8815 1:N:0:1
TACGTACGAAACTCCTCCGCTTATTGATATGCTTAAGTTCAGCGCGTAGTCCTACCTGATCTGAGGTCAATAAGTTTGTTAATTCTGTTGAGACAAGGCTCAGCAGGGTTGACGGGCGGCACCTGTTAGGATTTTTGTCACAGCAAGAACAGGACAGTGAGTTGGACAAACCTAGAACACTGTCAAGTCCGGACAATAGGGCCGTACGATTCAACTTAGAGCGGGCAAGTCTACTATGATGCAGAACTTGCTCCTCTCAACTTCCACTGAAACCAACACAATCTTGCACCAGGGCACGATAGAGACGGCGGGAGAGTTTAATGACACTCAACCAGGCATGCCCTCCGGAATACCAGAGGGCGCAATGTGCGTTCAAAGATTCGATGATTCC
+
BBBABFBBCB@BGGGGGGGGGGGGGHCFHHFHHHHHGHHHHHHGGGGG?FHHHHHGHHHHHHHGHGGGHHGHGGFFGHGHGHHHHHBGFG4EGGHHHFHFGHHHFHA?EGGHHGGGGGGGGGGGFGGHHHGHHGFHGHHHHFHHFGCGGHFCGAGHG00DBFHHHFHHFFHGFFHHHHFH9FBCFB0$FBFEGFBFGG0?@BDFGDFDEGEFGFFGFG<BFC1FEH<GF9FHFBF1<FDFDBFD???0/?/0/CF1GF1F@<10>2>2F0F///B0B1B1F0<BEB0GG>FF?/B>/22BFF0E>/EEEBHHGG@DF1FF22D11110AAB/1GF10HF///AEACA2DA1A110EEEE0B1AGEA0011FGB3GFFA1>113DB11A>11
@M02197:102:000000000-ALU3V:1:1102:7785:9015 1:N:0:1
TACGTACGAAACTCCTCCGCTTATTGATATGCTTAAGTTCAGCGGGTAGTCCTACCTGATTTGAGGCCAGATGTCAAGAATATACACACAAGTGCGTATGGGGTATAGAAAGCAGACTATTGTCAAAGTCCTGGCCACAAGCGAACTTGTGTCCTAAGCGAAATACTTATTACGCCTAGGGGAACCAGTGCAAAGACTAATCCAGCTCACATTTTTAAGGCGAGTCAATTCATCATTGACAAGCGCCCACATCCAACATCCAAGCTTGGATTAACCAAACTTGGAGTTGAGGTTTTCATGACACTCAAACAGGCATACTCTTCGGAATACCAAAGAGTGCAATTTGCGTTCAAAGATTCGATGATTCAC
+
ABB3AFBBBBBBGGGFGGEGGG?GHHCHHHHGGGHHHGFFHBGGGCEEGFGFHHHFHFHGHHBFGGGGHEHHHHHHHHFHHHHHHHGHGGGHFHFGFCEHGHGEEGFHFBFHHHFHCGHGFGGHHHGGH2GFFGHHFGHHHGGGGGEGHHGFHHHHFBCCHGGHHHHHHHFHGEFCHGHFFGHGGGHGFDGHHHHFHHGEF0CFGGGE@B09GFGHGGGCGGGGBFFHFFBFFFGFHHHGF/EEF9F?3BDFCHF3HFBFHGBEGGEFEF3GHHFGF5B3GFHHHGHGAGA3HEHHGHFFGGEAGHHG3EGGHFFFGHGGEDHBHGHFHHFEHGHGHGHHHFGGGEEAF5BGGFEGFFFFFFDD?BBAA
@M02197:102:000000000-ALU3V:1:1102:11210:9067 1:N:0:1
TACGTACGAAACTCCTCCGCTTATTGATATGCTTAAGTTCAGCGGGTAGCCCTACCTGATTTGAGGCCAGAGTACAATGTATAGTTGTATGCGTACGACGAAACTTATTACGTCTGCATAATGCTTTTAAGGAGAGCCAACAAAGGCAAACTCCCAAATCCATCTAATTCAGAAACCCGAATAGATGAGTCTACATGACACTCAAACAGGCATGCCCTCCGGAATACCAGAGGGCGCAAGTTGCGTTCAAAGATTCGATGATTCAC
+
BBBBBFB?A4ADGBGGGGGGGGGHHHHHHHHGHHHHGHHFHFFGGFGEFHHHHHFFHHFHHHHHGHGGHHHHDFFHHHHGGHHHHHHGHHGGGGFEGHGHHG?GHHFHGGFHHHGGHHHHHHHFHHHHHHFHHHHHHHHHHHHHHHHHHFFGHHHFHHHHHHHHHHHHGHHFHBHHHGGFCEHHHHHHHFGHGGHHHHGHGHHHHGHHFHEHEGGGGGGHHGHHGHHHHHGGGEAHHHHGGGGFGGGGGGGGGGFFFFFFFAABAB
@M02197:102:000000000-ALU3V:1:1102:24167:9036 1:N:0:1
TACGTACGAAACTCCTCCGCTTATTGATATGCTTAAGTTCAGCGGGTAGTCCTACCTGATCTGAGGTCAAATCAAGAGTGCATTGACTGCGGTTTAGAGTGCAGACGGAGACAACTGATGTTTCGTCACACTAAGGCATTTAAGGAAGGCCAGAGGCGATCCCAAAGCTCAATGACGGTCGAGAAACCGCCAGAGAGAAGGTCTAATGACACTCAGACAGGCATACCCTTCGGAATACCAAAGGGTGCAAGGTGCGTTCAAAGATTCGATGATTCAC
+
BBCCAFBCCBBCGGGGGGGGGGGHHHHHHHHHHHHHHHGHCFHGGGFGGHHHHHHHGGHHHHHGHGHHHHGHHHHHHHHHHHHHHHHHHHGGGHGHHHHHFHHHHHHGHHGHHHHHHHHHHHHHGGGHHHHHHHHHHHHHHHHHHHHHHHHHGHHGGGHHGGHHHHHHHHHHHHHHGGGGHHFFGFHGHGGGHFHHHHHHHHHHHHHHHGHHGHHFHHHHHHHGGGGGGFHHHHHHHHGHHEGHH;HHHHGGGGHGGGGGGGGGGFFFFFFFCCCCC
@M02197:102:000000000-ALU3V:1:1102:7803:9028 1:N:0:1
TACGTACGAAACTCCTCCGCTTATTGATATGCTTAAGTTCAGCGTGTAGTCCTACCTGATTTGAGGCCAGATGTCAAGAATATACACACAAGTGCGTATGGGGAATAGAAAGCAGACTATTGTCAAAGTCCTGGCCACAAGCGAACTTGTGACCTAAGCGAAATACTTATTACGCCTAGGGGAACCAGTGCAAAGACTAATCCAGCTCACATTTTTAAGGCGAGGCAATTCATCATTGACATGCGCCCGCAGCCAAAATCCAAGCTTGGATTAACCAAACGTGGAGTTGAGGTGTTCATGACTCTCAAACAGGCATACTCTTCGGAATACCAAAGAGTGCAATTTGCGTTCAAAGATTCGATGATTCAC
+
33>AAFA@A4A>5FGFBBFGG?EGDG5BDGHHFHHHFBE55AG22BE25FH5BD31BFHHGHGHA2FEEAEGFFHFB3@?35@5GGFBEGGEDFFFGFDH2B11?2BBDFBBE33B0BGFHG4F4EGB444?33C?EFB?0?/C>/?92@2#;#AE:2C@D/G0F1#1@9HHHE8CHD0FEBFD//DGF0GHFCBCCGHF60111>111:#G1FGDEDF?)9<1#1<21;;2;B>;D@19;#/;/>////11/@@11@1/0HG/G112B21B//?>00FEBFBDF0B100EB111D121BB1//10AB1GHFF21HGGA/AA0FEFD10BGAFF0B13B13100A011B33FFB?CB>@@3FD3?AAA?
@M02197:102:000000000-ALU3V:1:1102:20706:9167 1:N:0:1
TACGTACGAAACTCCTCCGCTTATTGATATGCTTAAGTTCAGCGGGTAATCCTATCTGATCTGAGGTCTAATCTTAGAAATTTGACTAGTTATGTCGGGTTTATAAGCTTCCAGCAAATAGTATCAAAGGTCAGCCACGTCAAAATGACATGTCCTCAGCGAATAGTCTATTACGCCGAGTCAATCTGATCTTGATGAGAAGGATGCTAATATATTACGAGCGAGCTTCGATCCAGATGGATCCAGCATACACTCAGAAACCAAGCCGCACCATATCTCGTTACAAAATATGGGGGTTGAAGAGTTCACGACACTCAAACAGACATGCTCGCCGGAATACCAGCGAGCGCAAGATGCGTTCAAAGATTCGATGATTCAC
+
CCCCBFBBBC@BGGGGGGGGGGGGHH5FGHGHHHHHHHHGGGGGGGGGFHHHHGHHHEHFHHHHGGHHHGDGHHHHGHHFHHHGHHHHHHHHHHHHHGG?FFHHHFFHHHFHGGHFHBFHHHHHFGDD3G?GGH3GGHGHGEDHHGBFBFHHHGHHGHHGGGGGGGGHFEFFAFFGGC?DGHGHHHHFHFFFBFDFGHGFGHGGHHHHGGHHHFCF;0AEGGFG@DFFFGFFGDGGFHGFHFHFHGD?BBG11F1HFHG@/GGGGGGGHGHHGGF/?//FBGCBHHGHFFEGGEFB3HGHGGHGCC1EDFG3GFGHHGHEHHGEGGGEEAE0FHHHHHHGGGGCGCGGHHHHEGCFGBFGGGGGGGGFFFFFFD3BBAA
@M02197:102:000000000-ALU3V:1:1102:9487:9229 1:N:0:1
TACGTACGAAACTCCTCCGCTTATTGATATGCTTAAGTTCAGCGGGTAGTCCTACCTGATTTGAGGTCAAAATGTCATTGATTGTCCCATGCAGGACGGTTGTAAGCAGCACAAATTCTTCAGTCCACGGCGTAGATAATTATCACACCAATAGACGGTCAGATAGTACCGGCTAATGCATTTCAGGGGAGCTGACTTGTGAAAGCCTGCACATACCCCCACATCCAAGCCATCTACTAGTTCAGAAATCTAGAGAGGTTGAGAAGTTAATGACACTCAAACAGGCATGCTCTTCGGAATACCAAGGAGCGCAAGGTGCGTTCAAAGATTCGATGACTCT
+
BBB@BFBBB@ABGGGGGGGGGGGHHGGHHHGFHHHHHBGFHHGGGGGGFHHHHHFHHHFHHHGHG2GHHHFBFB5FFHFFHFHEFGHFHHGHHHGAGGFGFEEHHBGGHFFHBGCGDFH<HGH<HH8G<?CC<CGGHFHHHHFHEH:HGHHHHEHBDDEDGFDGFDFDD?F<DGGG8HHHHFFHHCGH@;CGGGGB1FHGGFB11;0BFHF0C#FFGFGF?1A#FFFBFFFFG$F9GFBFBFG:GF2B2GFF01CFFF2FF2G@D@B2HFFA111/1FFF111GHHFEB0/A//CF2CGFAB1FHCGEEE11GCEE0E1GG33G3BA111133D@1>1>1
@M02197:102:000000000-ALU3V:1:1102:18893:9318 1:N:0:1
TACGTACGAAACTCCTCCGCTTATTGATATGCTTAAGTTCAGCGGGTAGTCCTACCTGATCTGAGGTCAAATACAGAGTGTGGTTTAGAGTGGGCCAGTGCGAAACTTATTACGCATTCCACTTAGACATTTAAGACGAGCCAAAGCAAAGCCATGGCAGCGTCCAAACCATCAGTCAGAAACCTGACTGATGAAGACTATATGACACTCAAACAGGCATGCCCTTCGGAATACCAAAGGGCGCAATTTGCGTTCAAAGATTCGATGACTCAC
+
ABBAAFBB@BBBCGGGGGFGGGCHHHHHGHFHHHHHG5FHHHHGGGGGGHHHHHHGGGFHHHHHGGHFHHFGHHFHFHHGHHGHGHFGHHHHGHGHGGHHHGHHHGHHGHHHHGGGGGHFHHHGEHHHHHHHHGBFGHHHHHHHHHHHGHHGHHHGGHFGGGGGGHHHHHFHHHHHHGGHHHHHHHHHHHHHHHHHHFGGHFFFFGGEGGGGHGGGFFGFA?GFGGGGG<GGGFFHHEFFF?HGHHE0001FDFDCGGEGGFFD3FFFAA>1A
@M02197:102:000000000-ALU3V:1:1102:12972:9421 1:N:0:1
TACGTACGAAACTCCTCCGCTTATTGATATGCTTAAGTTCAGCGGGTATCCCTACCTGATCCGAGGTCAACCTTAGAAATGGGGTTGTTTTACGGCGTAGCCTCCCGAACACCCTTTAGCGAATAGTTTCCACAACGCTTAGGGGACAGAAGACCCAGCCGGTCGATTTGAGGCACGCGGCGGACCGCGTTGCCCAATACCAAGCGAGGCTTGAGTGGTGAAATGACGCTCGAACAGGCATGCCCCCCGGAATACCAGGGGGCGCAATGTGCGTTCAAAGATTCGATGATTCAC
+
BBBAACBB3ABBGGGGGGGGGGGHHHHHHHHGHHHHHGHHHFHGGGGGHHGHHHHHHHHHHHHGGGGHHHHHHHHGGHHHHFFFGGGGHHHHHGGGGGGGGHHHHGGDDGGHGGHHHHHHGGGGGHHHHHHHHHFGGGGFEHGHGGGGGGHHFHHHHEGGGGFGGFGGGFFFDEGGBGGGGGGGGGGGGGFFFFHGFCBGFHEFFFGFGGFHHGHGHHGHHHHDGGFGGFFFHGHFFFGHFGFFGFCHEHFFHHGGCGGGGEFGHHGEEGGHGGGDDG5?FG>BBFFFFBAAAB
@M02197:102:000000000-ALU3V:1:1102:25702:9506 1:N:0:1
TACGTACGAAACTCCTCCGCTTATTGATATGCTTAAGTTCAGCGGGTATCCCTACCTGATCCGAGGTCAACCTTTGAATAAAGATTTAACGGCCGCGGCCACCCGCACTCCGAAGCGAATTAGAAAATCCACAACGCTTAGAGACGAATGGCTCAGCCGGAGACTTTAAGGCGCGCGGAGCCGCGACGCCCAATACCAAGCCAGGCTTGAGTGGTGAAATGACGCTCGAACAGGCATGCCCTTCGGAATACCAAAGGGCGCAATGTGCGTTCAAAGATTCGATGATTCAC
+
BBBBAFBBBBBBGGGGGFGFGGGHHHHHHHHGGHHHHHHFFFGGGGGGHHHHHHHHHHHHHHGGGGGHHHGHHHHHHHHHHGHGHFHHHHGGGG@EFEGGGGHGGGGGFHHGGGGGGGFC7GHHHFHHGHHHHGFGGGGHHHHHHGGGHHHHHHHGGGHGHHHHGFHGGF?/CCCCFF?CDEEFF-CHGFFHHBFCGHFEEFFFFGFFEHHHFHFFFHFCCFGG9EFFFFAFGHFHFAGFFFEFF22ED/FGHFEE0A?GFGFA0AGHFFBB3DGE1CFBFBFFFA11AA
@M02197:102:000000000-ALU3V:1:1102:10550:9658 1:N:0:1
TACGTACGAAACTCCCCCGCTTATTGATATGCTTAAGTTCAGCGGGTATTCCTACCTGATCCGAGGTCAACCTTGTAAAAAATGGGTTATAGGACCGTGCCGGGGGACCTTTCAACTCCGTGCGTGCTTGAAAAAGCTCGTTGCACCGAGAGTCCCACGGACGCCGTCATTACTTTTGGGACCGGTCGGGGGTGAACCCGGACCTGGATCCAACAACAAGCCAGGCTTGAGAGGTGATAATGACGCTCGAACAGGCATGCCCTTCGGAATACCAAAGGGCGCAATGTGCGTTCAAAGATTCGATGACTCAC
+
BBB?AFBBBBBBCGGGGGGGGGGHHHHGHHCGHHHHFHGHGGHGGEFFHHHHHGHHGHEHHHHGGGGGHHHGHHHHHHHHHGHHHGGFF:HHFGHHCGGGHGGGGGGGGHG:HHHHGHHGFGGGGGGGHHHHHHHDHHHGGGBE<FDFGGGGGGGFGGGFAFCDDHBGHGHHFFGFEHCCFFFFDDFFCG;GFGEFFEEGGGFFFGEGFHGHGGGFFFHFEFHGFHFFHFHHHFDGGHFGGGGGEFFEG5GEGEFGHFCE1G?FGHHHGFGCHHHEECCGHHFHEEGGGBBBG5GGE4B4@5BBFFA?>>A
@M02197:102:000000000-ALU3V:1:1102:20127:9738 1:N:0:1
TACGTACGAAACTCCTCCGCTTATTGATATGCTTAAGTTCAGCGGGTAGTCCTACCTGATCTGAGGTCAAATACAGAGTGTGGTTTAGAGTGGGCCAGTGCGAAACTTATTACGCATTCCACTTAGACATTTAAGACGAGCCAAAGCAAAGCCATGGCAGCGTCCAAACCATCAGTCAGAAACCTGACTGATGAAGACTATATGACACTCAAACAGGCATGCCCTTCGGAATACCAAAGGGCGCAATTTGCGTTCAAAGATTCGATGATTCAC
+
CBCCBFCCCBCCGGGGGGGGGGGHHHHHHHHHHHGHHHHHGHHGGGGGGHHHHHHHHHHHHHHHHHHHHHHHHHHHHHHHHHGHFHHHHHHHHHHHGHGHHGHHHHHHHHHHHHHGGGHHHHHHHFHHHHHHHHHHHHHGGGHHHHHHHHHHHHHHHHHGGHHGGHGHHGGHHHHHHHHHHHHHHHHHHHHHHHHHHHHHHHHHHHGGGGHHGGHHHGGGGGGGGGGHHHHGHGHHHGGGGGHHHHFGGGHGGGGGBGGGGFFFFFFD>AA>>
@M02197:102:000000000-ALU3V:1:1102:10172:9702 1:N:0:1
TACGTACGAAACTCCTCCGCTTATTGATATGCTTAAGTTCAGCGGGTAGTCCTACCTGATCTGAGGTCAAATACAGAGTGTGGTTTAGAGTGGGCCAGTGCGAAACTTATTACGCATTCCACTTAGACATTTAAGACGAGCCAAAGCAAAGCCATGGCAGCGTCCAAACCATCAGTCAGAAACCTGACTGATGAAGACTATATGACACTCAAACAGGCATGCCCTTCGGAAAACCAAAGGGCGCAATTTGCGTTCAAAGATTCGATGACTCAC
+
CCCCCFBB@ABCGGGGGGGGGGGHHGHGHHHHHHHGHGHGGHHGG?EGGHHHHHHHGHHHHHHHHHHGHHHHHHHHHGGHHHFGFHHHGHHHHHGHGGGHGGGGGGGHHHHGHGHHGGGHHHGHHGHHHHHHHHGHHHGFGHHHHHHHHHHHHHHHHHHGGHHEFHHHHEHHHHHHHHHGDCHHHHHHHHHHHGGHHGHHHHGHHHHGGGGHHHHEHFHFFFGGGGGGHGG2FFGHHGEFCGHGHHGGFGGG5CFGGFEGFFFFFFFBBAAA?
@M02197:102:000000000-ALU3V:1:1102:12656:9882 1:N:0:1
TACGTACGAAACTCCTCCGCTTATTGATATGCTTAAGTTCAGCGGGTATTCCTACCTGATCCGAGGTCAACCTGAGAAATAAAAGGTTAGACCGGCCCGACGAGACCTTGCAACTCCCCGCGTGCCTCGAAAGACTCGTTGCGAAGAGGGTCCCACGGACGCCGTCAGTGTCTTTGAGACCAGTTGCGGACGAACCACAACGCGGCCCAACACCCAGCCCGAAGGGTGGAGAGAGGATAATGACGCTCGAACAGGCATGCCCACCGGAATACCAGTGGGCGCAATGTGCGTTCAAAGATTCGATGACTCAC
+
BBB@ACA?AAADGFGGGGGGGGEHHHGHHHHHHHHHHHHHHHHGGGGEHHHHHHHHHHHHHHHGGGFHGHHHHHBFDGHHHGFHGFHHGHFFHDBEEGDAFBC/?EA?FFBFFFGFEHGDGGGG?GGHFFFFFFGGGGDGGFGFFGFCFC:G:HGHDDGG@;?D<GC#GGHDFFGGDFFFFFFFFBFGFGGHGG??GEEF@9FGCBEHF<AAEGEEA?ECFDFEB$EFEHGFHHHHHHHHDFAGGFFDHHFHHHHHHGF0FEACGBGHHHHGFHCGFE2EF5DFEECEFGGGGGGGGGGFFFFFFF?BBBB
@M02197:102:000000000-ALU3V:1:1102:28567:9803 1:N:0:1
TACGTACGAAACTCCTCCGCTTATTGATATGCTTAAGTTCAGCGGGTATTCCTACCTGATCCGAGGTCAACCTGAAAAATATAGATTTAGAGGTGGCCGGGCCCACAAGACCTTGCAACTCGACGCGTGCTCCGGAAAGCTCAGTGCGAAGAGGGTCCCATGGACGCCCGTCATTGTCTTTGAGACCAGTTGGCCGCGAACGGTCCAACGCGGTCCAACACCCGAAACCCCCGCGGCAAAGCAGGGGTTTTGGAGGGAGGATAATGACGCTCGAACAGGCATGCCCTTCGGAATGCCAAAGGGCGCAATGTGCGTTCAAAGATTCGATGACTCAC
+
BCBCCFCCCCCCGGGGGGGGGGGHHHHHHHHHHHHHHHHHHHHGGGGGHHHHHHHHHHHHHHHGGGGHHHHHHHHHHHHHGHHGHHHHHHHHHHGGHHCGGGGGGGGHH;HHHHHHHHFHHGHGGGGGGGGHHGGGGGHGFHHHFHHGGFFGHHGGHHHHHHFFF7FFGGFFGGGGGGGGGGGGFFGGGGGGGGGGGGFFGGGFHGFFGGFFGDGFFFFFGGGHGFFGFFGFGFEGGHHHHGGGGGHHHGBGHHGHGDHHFHHHGGGGGGHEHHHFFFGHHGGGGGGEHHHHHHCGHHHGGGGGHGHHGGGDHGFGGGGGGGGFFFFFFFBBA?B
@M02197:102:000000000-ALU3V:1:1102:23890:9288 1:N:0:1
TACGTACGAAACTCCTCCGCTTATTGATATGCTTAAGTTCAGCGGGTAGTCCTACCTGATCTGAGGTCAAATACAGAGTGTGGTTTAGAGTGGGCCAGTGCGAAACTTATTACGCATTCCACTTAGACATTTAAGACGAGCCAAAGCAAAGCCATGGCAGCGTCCAAACCATCAGTCAGAAACCTGACTGATGAAGACTATATGACACTCAAACAGGCATGCCCTTCGGAATACCAAAGGGCGCAATTTGCGTTCAAAGATTCGATGACTCAC
+
CCDCBFBCBCCBGGGGGGGGGGGHHHHHHHHHHHHHHHHHHHHGGGGGG9HHHHHHHHHHHHHHHGHHHHHHHHHHHHHHHHGFFHHHHHHHHHHHGHGHHHHHGHHHHHHHHGHGGGHFHHHHHHHHHHHHHHHHHHHHGGHHHHHHHHHHHHHHGHHGGHHGGHHGHGHHHHHHHHHHHHHHHHHHHGHHHHHHGHHHHHGHHHHGGHHHHHHHGHHGGGGGGGHHHHHGFHGHHGGFGGHHHHGGGGHGGGGGGGGGGFFFFFFFBACBB
@M02197:102:000000000-ALU3V:1:1102:18100:10015 1:N:0:1
TACGTACGAAACTCCTCCGCTTATTGATATGCTTAAGTTCAGCGGGTAGTCCTACCTGATCTGAGGTCAAATACAGAGTGTGGTTTAGAGTGGGCCAGTGCGAAACTTATTACGCATTCCACTTAGACATTTAAGACGAGCCAAAGCAAAGCCATGGCAGCGTCCAAACCATCAGTCAGAAACCTGACTGATGAAGACTATATGACACTCAAACAGGCATGCCCTTCGGAATACCAAAGGGCGCAATTTGCGTTCAAAGATTCGATGACTCAC
+
BBBAAFAB?AABGGGGGGGGGGGHHHHHHHHHHHHHHFHHHHHGGGGGGHGHHGGH9HHHHHHHHGHHHHGHGHHHHHHHHHHFFHGHHHGHHHGHGHFHHGE@EFFHHHHHHHGGGGHGHHHHHHHHHHHFHEFGHFFCCFHHGHHHGGFHHHFHHGFEGGBEGGBFGGHHGGHHHHHGFHHHHHHHHHFHHHHHFGFHFFHHHHHGHFHGGHHHHHHGGGGFGEEHHHHHHHHHHGGGFGHFFHGGGGHGGBGGGGGGFFFBFFFFAAAAA
@M02197:102:000000000-ALU3V:1:1102:12731:10060 1:N:0:1
TACGTACGAAACTCCTCCGCTTATTGATATGCTTAAGTTCAGCGGGTAGTCCTACCTGATTTGAGGTCAAAATGTCATTGATTGTCCCATACAGGACGGTTGTAAGCAGTACAGATTCTTCAGTCCACGGCGTAGATAATTATCACACCAATAGACGGTCAGATAGTACCGGCTAATGCATTTCAGGGGAGCTTACTTGTGAAAGCCTGCACAAACCCCCACATCCAAGCCGTCTACTAGTTCAGAAAACTAGAGAGGTTGAGAAGTTAATGACACTCAAACAGGCATGCTCCTCGGAATACCAAAGGGTGCAAGGTGCGTTCAAAGATTCGATGATTCAC
+
BBBB?FBBBBADFFGGGFCFGGGHHHGHHHHGHHHHHGHGHFHGGGGGGHHHHHHHHHFHHHHHGGHHHHGEHFDFFDFHGHHGHHFGHHHHHHHFHGGGGGGHEHHHHHHHHHHHHHHHGHGGHHHHGGGGCFFGHHHHHH;HHHHHGHHGHHHHGGGGGHHHGHFFFHFGGGGGFGBHGHGGHDCGGGGG8#CFGGHGHGHHGGGFHGFGGG<AAEDGGFFFFFCFFFFGFHGGGFHFFBBG4HHGB34GFGFB1CBEGHGGD5HHHHHHGHHGDFGHFGHHGBHHEEGE22HHHHHGHFCHGDFFHHHHHHEEEEAGFGCGGGGGGFFFFFFF?ABBA
@M02197:102:000000000-ALU3V:1:1102:22466:10127 1:N:0:1
TACGTACGAAACTCCTCCGCTTATTGATATGCTTAAGTTCAGCGGGTAGTCCTACCTGATCTGAGGTCAATCGATGCTTCCACGTGAGTGGCGGTTTCAAGGGGGCCACCAACCTGGTGCACAGCGAAACGTATTACGCCGGACAACAGGCCAGAACGGCCGCCGATTCGTTTAAGGCGAGCCCCAAAGGGCAACACCCAATTCCAACCCCCCCGGGCAGGACCTGGTGGGATGATGATTGACATGACACTCAGACAGGCATACCCTCCGGAATACCAGAGGGTGCAAGGTGCGTTCAAAGATTCGATGATTCAC
+
CCCCCFCCCCCCGGGGGGGGGGGGHHHHGHHHHHFFHHHHHGHGGGFCFHHHHHGHHHGHHHHGGGHHHHGHGHHHGHH5FFHGHHEGHGGGGGEFE8FBDCGGG8EA;;5FFF#FF-9#..FDDFBF9EB/:FFF3;BDB>-BFFEF9EFF9FA;;2A@@#FF/.EFFFFFF7F7CAE5FFFFF::F9FFFDF74EFF:FFBFF2BFCDGGGG)FGG<HH<GF<GH<HEH<<H<HHHHH9907FHFHHHHHGF3HFHEEHGBGGGGGHHHHHHHGHHHHGHHHGHHHGGGGHGA5GGGGGGGFFFFFFFBBBBB
@M02197:102:000000000-ALU3V:1:1102:11462:10196 1:N:0:1
TACGTACGAAACTCCTCCGCTTATTGATATGCTTAAGTTCAGCGGGTAGTCCTACCTGATCTGAGGTCAAATACAGAGTGTGGTTTAGAGTGGGCCAGTGCGAAACTTATTACGCATTCCACTTAGACATTTAAGACGAGCCAAAGCAAAGCCATGGCAGCGTCCAAACCATCAGTCAGAAACCTGACTGATGAAGACTATATGACACTCAAACAGGCATGCCCTTCGGAATACCAAAGGGCGCAATTTGCGTTCAAAGATTCGATGATTCAC
+
BBCCCFBBBCCCGGGGGGGGGGGHHHGHHHFHHHHFHHHHHHHGGGGGGHHHHHHHHHHHHGHHGGH9HHHHGHHHHHHHFHGHHHHGHHHGGHGHGHHHHGHGGGHHHHHHHGGHGHHHHHHHGFH7HHHHHHGHHHHHHHHHHHHHHHHHHHHHHHGGGHGGGHHHHHHHHHHGHHHHHHHHHHHHHHHHHHHGGGHHHHHHHHGGGGHFHHHHHGHGGGGGEGHHHHHFHGHHHGEEAGHHFHGGFEFGGGGCGDGGGFFFFFFD>AA>>
@M02197:102:000000000-ALU3V:1:1102:25031:10094 1:N:0:1
TACGTACGAAACTCCTCCGCTTATTGATATGCTTAAGTTCAGCGGGTAGTCCTACCTGATCTGAGGTCAAATACAGAGTGTGGTTTAGAGTGGGCCAGTGCGAAACTTATTACGCATTCCACTTAGACATTTAAGACGAGCCAAAGCAAAGCCATGGCAGCGTCCAAACCATCAGTCAGAAACCTGACTGATGAAGACTATATGACACTCAAACAGGCATGCCCTTCGGAATACCAAAGGGCGCAATTTGCGTTCAAAGATTCGATGATTCAC
+
ABCCAFBCCABCGGGGGGGGGGGHHHHHHHHHHHHGGBGHHHHGGGGGGHHHHHHHHHHHHHHHHGHHHHHHHHHHFHHGHHGHGHHHHHHHGHGHGHGHHGGGFGHHHHHGHHHGGGGHHHHHHHHHHHHHHHHGGDGGGGHHHHGHHGFFGHHHGHHGGHHEGHHHHGGGGHFHHHHHHHHHHHHHHHFFBFHGHGHGHHGHGGHGBFGGGHHGFFGGGGGGGFGGDBGFBHHHFFFBGGHHBHCFEAAEGGFBGGGGGFFFFFDB3>A>>
@M02197:102:000000000-ALU3V:1:1102:12723:10248 1:N:0:1
TACGTACGAAACTCCTCCGCTTTTGATATGCTTAAGTTCAGCGGGTAGTCCTACCTGATTTGAGGTCAAATTGTCAAGTATGTTGTCCTCGCGGACGGTTAGAAGCGAGTCCGAACCAAGTCAACGACGTAGATAATTATCACACCGATAGACGGAGGTCCAGAATGAATCTCGCTAATGCATTTCAGGGGAGCAGACCGCGCTGAGGCGACCTGCACAAACCCCCACATCCAAGCCTCGAAGAACGGTTCAGAAAACCGGTGAGGTTGAGAATTTAATGACACTCAAACAGGCATGCTCCTCGGAATACCAAGGAGCGCAAGGTGCGTTCAAAGATTCGATGACTCAC
+
B?ABAFAD3AABGGGGGGGGGGGHGGHGHGGFFFHHHHHHCGEGGAEGHHHHFHHHBGHHG5AFGGCHHFFHHHHHFHHFHHHGHHHHHHGGGG@ECGEFGFGHHHEGCBHHGGGGGHHHHHHHHFGG9DHFGHEFGHHHHHHGGDCC;CGHHGGF8GGFFGGFGGGGGGFGGGGGDFGGFFGEBBFF0FGGB6FB:FEBBCBBB?FAE/3BDFF7FFE9//AAFFBBGBCFFBEFEBGHFFGDFE?12FF@2>////E0EHHGHGD2D2DFFEEFG2EEF1DEFHHHEBHHHHHHHGEEA/HGGHHHFHFF1EEEGCGHHGGGGCHFA3DFGCEG1CFFBFFFAAAA1
@M02197:102:000000000-ALU3V:1:1102:24323:10193 1:N:0:1
TACGTACGAAACTCCTCCGCTTATTGATATGCTTAAGTTCAGCGGGTAGTCCTACCTGATCTGAGGTCAAATACAGAGTGTGGTTTAGAGTGGGCCAGTGCGAAACTTATTACGCATTCCACTTAGACATTTAAGACGAGCCAAAGCAAAGCCATGGCAGCGTCCAAACCATCAGTCAGAAACCTGACTGATGAAGACTATATGACACTCAAACAGGCATGCCCTTCGGAATACCAAAGGGCGCAATTTGCGTTCAAAGATTCGATGACTCAC
+
CCCCBFCBBBBCGGGGGFGGGGGHHHHHHHHHHHHHHHCHHHHGGGGGGHHHHHHHHHHGHHHHHHHHHHHHHHHHFHGGHHHHHHHHHHGHHHGHGHHHHHHHGGHHHHHHHHGGGHHHHHHHHHGHHHHHHHHHHHHHGHHHHHHHHHHHHHHHHHHGGHFGGHHHHHHHHHHHHHHHHHHHHHHHHHHHHHHHHHHHHHHHHGHFGHHHHHHHHHHGGGGGGGHHHHHHHHHHHGGGGGHHHHGGEGCGGGGGGGGGGFFFFFFFCCCCC
@M02197:102:000000000-ALU3V:1:1102:23451:10333 1:N:0:1
TACGTACGAAACTCCCGCTTATTGATATGCTTAAGTTCAGCGGGTAGTCCTACCTGATCTGAGGTCAATCGATGCTTCCACGTGAGTGGCGGTTTCAAGGGGGCCCCCAACCTGGTGCACAGCGAAACGTATTACGCCGGACAACAGGCCAGAACGGCCGCCGATTCGTTTAAGGCGAGCCCCAAAGGGCAACACCCAATTCCAACCCCCCCGGGCAGGACCTGGTGGGATGATGATTGACATGACACTCAGACAGGCATACCCTCCGGAATACCAGAGGGTGCAAGGTGCGTTCAAAGATTCGATGACTCAC
+
ABCCAFBCCCCCGGGGGGGGEFHHFHHHGGHHHHHHHGHFHGCGGFFHHHHGHHGGHHHHHHHGHFFHHHGHHHGHHHHHHGHHHGHHGGGGB>B$4F?BAEEDA#BF8BE??FF4FFDAA0FE:<<5;#/<=0-B<DBB6FFFEFFFFBFFD;@.;-<BFFFFFD?F:FF9F3B<E@ABAEFBFF9FFFDB2FFFFFFFFBBB>BGGECGG<HH<;<HHGG0GG/HHH<<HHGE3FHGHHHHHGHHHDFHHFHHFGHFCEGEEEGHHHHGGFFCFFGGHHHGHHHGGGGGGGGGGFFGGGFFFFFFD3AAA3
@M02197:102:000000000-ALU3V:1:1102:4941:10350 1:N:0:1
TACGTACGAAACTCCTCCGCTTATTGATATGCTTAAGTTCAGCGGGTATCCCTACCTGATCCGAGGTCAACCTTAGAAATGGGGTTGTTTTACGGCGTAGCCTCCCGAACACCCTTTAGCGAATAGTTTCCACAACGCTTAGGGGACAGAAGACCCAGCCGGTCGATTTGAGGCACGCGGCGGACCGCGTTGCCCAATACCAAGCGAGGCTTGAGTGGTGAAATGACGCTCGAACAGGCATGCCCCCCGGAATACCAGGGGGCGCAATGTGCGTTCAAAGATTCGTTGACTCAC
+
BB@BBFBBAAABGGGGBGGGGGEGFHHHHCHHHHGGFHHHHFHFGGGGHH5GGHGHHFFHFHFEGGGHHHHHHGFFFHFHHHFGGGCFHHHHFGDCEGGGGHHHHGGGGGGHGGHHHHGHGCGGFHHHHGHEHH;CEFFGDHGHGFFFGHFHHHHGEHHEGGG?FFGGFFFFFEF.DBDGF>;GGGC@GEFGFFFCGB;GGHGGEFG:>BFGCAF0BHFHHHHFGCGGHHGHHHHHHFABCAFEBEEFFA5HHHHFEGGGECEFBHGEEGGHGBBGF5GGGFA>45FFD3A3>3
@M02197:102:000000000-ALU3V:1:1102:17429:10402 1:N:0:1
TACGTACGAAACTCCTCCGCTTATTGATATGCTTAAGTTCAGCGGGTATCCCTACCTGATCCGAGGTCAACCTGAGAAGGAGAGGTTGAGCGGCGCACTCCGAGCGGCCACCGACGCGAGACAAGATGCCACAACGCGAGGGGACGGACGGCGTGGCCGGCGACATTGAGGCGGGCGGCGAGGAGCCGCGGCGCCCAACACCCAGCCGGGCTGGATTGGTGACAATGACGCTCGAACAGGCATGCCCCCCGGAATACCAGAGGGCGCAATGTGCGTTCAAAGATTCGATGATTCAC
+
AABCCFCB@BABGGGGGGGGGGGHHHHHHHHGHHHHGGGHHHHGGGGGHHHHHHHHHHGHHHHGFFGHHHHHHHGHHHHHHHHGGHHFHCHGGFGGGGGHHGGGGGGGGGGHGGGGGGGGGGHHHHHHHHHHHGGGGGGGGGFGCGFFDFFFFAFFFFFDCFFFFFFFFFFEFD@-FCAFBEA-@..GGGGBA?;E;BD;?GG3D@FDE>009C/GHHHHGGGDADDGDCFHCH<HEHHGF0GGGG??GHFHHHGHHHHHEEE2GHGHHGGGFAGGGGGGGGFGFFFFFFFBAAAA
@M02197:102:000000000-ALU3V:1:1102:26573:10606 1:N:0:1
TACGTACGAAACTCCTCCGCTTATTGATATGCTTAAGTTCAGCGGGTAGTCCTACTTGATTTGAGGTCAAAATGCACTGTTTTGAACTAGAACAGGTTTATCTTTGTCTTTAAAAAGCCACCGTTACTAAACATCCGTTTGCGTCACTATCGAAAAGTTCTACAACGATAGCTCAAGCCGCAAAGGTACTTTATTGGTGCTTGTTACATTTCAGCCGAGTCGTGACCTTACTTAAAAAGCCTGACAAACAGCCATGATCCAAAACCCAGACTGCCAACTGTTACATTGGCGGGGTTGAGAAGGTTTGCGACACTCAAACAAGCATGCTCTTAGGAATAACCCAAGAGCGCAAGGTGCGTTCAAAGATTCGATGACTCAC
+
BABCCFCCCCCCGGGGGGGGGGGHHHHHHHHHHHHHHHHHHHHGGGEEFHHHHHHHHHHHHHHHGHHHHHGHGHHHHHHGHHHHGHHHHHHHHHHGHHHHHHHHHHHHHHHHHHHHEHFHHHGHGGGHHHHHHHHHFEHHGHGGGGGHHHHGHHGGHHGHHHHHHHCGHGGGHGHHHGGGFGGGHHGCHHHHHHHFFFFHFHHHHHHGGGGGGGGGGGGGGGGGHGHGGGGGHHHGFFHFHHHGFHHHGHGHHHHHHGCHGGFBHHFHHHGHHHHHHHHHHHGFHGGGGFGGHHHHHHHHHGGGGGHGHHGFFHHHGGHHHGHHFHHHFHHHHGHHGGEHGHFCGGGGHGHHGGGGHGGGGCGGGGGFFBFFDBBBBBB
@M02197:102:000000000-ALU3V:1:1102:8773:11192 1:N:0:1
TACGTACGAAACTCCTCCGCTTATTGATATGCTTAAGTTCAGCGGGTAGTCCTACCTGATCTGAGGTCAAATACAGAGTGTGGTTTAGAGTGGGCCAGTGCGAAACTTATTACGCATTCCACTTAGACATTTAAGACGAGCCAAAGCAAAGCCATGGCAGCGTCCAAACCATCAGTCAGAAACCTGACTGATGAAGACTATATGACACTCAAACAGGCATGCCCTTCGGAATACCAAAGGGCGCAATTTGCGTTCAAAGATTCGATGATTCAC
+
BBBB@FABBABBGGGGGGGGGGGHHFBGHFHFCGHFHFDGHHG2EFEE8HGHHHHHGGH9HHHHHGGHHHHHHHHHHHGFFFGFFHHHHFHHGFEGGHGFHGGGGGH7GHHGHFFGGGHHHHHHHHHHHHHGHHHHHGFGGHHFHGHGHHHEHGHHHHHGGGHFCHHHHGH3HHFDGHGEHHHHFFDCHEHHHGFGGGGFGHGHHFHCFGBFGFFHFCEGAFGEGGHFEFEEFFGGFEEE92F9GHE22E4EGEGDFGFCBCBDFFFF>>3A>
@M02197:102:000000000-ALU3V:1:1102:15562:11242 1:N:0:1
TACGTACGAAACTCCTCCGCTTATTGATATGCTTAAGTTCAGCGCGTAGTCCTACCTGATCTGAGGTCAATAAGTTTGTTAATTCTGTTGAGACAAGGCTCAGCAGGGTTGACGGGCGGCACCTGTTAGGATTTTTGTCACAGCAAGAACAGGACAGTGAGTTGGACAAACCTAGAACACTGTCAAGTCCGGACAATAGGGCCGTACGATTCAACTTAGAGCGGGCAAGTCTACTATGATGCAGAACTTGCTCCTCTCAACTTCCACTGAAACCAACACTATCTTGCACCAGGGCACGATAGAGACGGCGGGAGAGTTTAATGACACTCAAACAGGCATGCCCTCCGGAATACCAGAGGGCGCGATGTGCGTTCAAAGATTCGATGATTCAC
+
AABABFBBBBBBGGBGGGGFFCGHHHHHGHHGGGGHHHGGHGGGGEGGGEGFHHGEHFFHHHHHGGHGHHHHFHHHHHHHHHHHHGFHHHHHGHGHGEHHHHHHHHHGFHGGHGCGCDDGGGEGHHHHHHGHHHHHGHHHHHGHHFHGHGFFEFHHGHHEFGHHHHHFGHHCFGHGHHHGFGGFFFFFGGGGGGGGGGGGGEFFCF:DFHHHFFFFGHFCBFHHHHHFDBG1FFFFHFHFFHFFGFFHHHDG/CHHHHHHHFHFGHF3GGEBHEHHHGFBHFFEHHHGHGHHGGHHGGHHHHHGGGGGGHHHGHHHFHFHHHHHHHGHHGGBGHHFCHEGGGGGGHEGHHFHCHGHGECEGGGGHEAEGFBCGGFGGFGFFFFFFFFAABA3
@M02197:102:000000000-ALU3V:1:1102:15980:11445 1:N:0:1
TACGTACGAAACTCCTCCGCTTATTGATATGCTTAAGTTCAGCGGGTAGTCCTACCTGATCTGAGGTCAAATACAGAGTGTGGTTTAGAGTGGGCCAGTGCGAAACTTATTACGCATTCCACTTAGACATTTAAGACGAGCCAAAGCAAAGCCATGGCAGCGTCCAAACCATCAGTCAGAAACCTGACTGATGAAGACTATATGACACTCAAACAGGCATGCCCTTCGGAATACCAAAGGGCGCAATTTGCGTTCAAAGATTCGATGATTCAC
+
CCCCCFCCBBBCGGGGGGGGGGGHHHHHHHHHHHHHHHHGHHHGGGGGGHHHHHHHHGHHHHHHHGHHHHHHHGHHGHHHHHHHGHHHHHHHHHGHGHGGHGHHHHHHHHHHHHGHHHHHHHHHHHHHHHHHHHHHHHHHHHHHHHHHHHHHHHHHHHHGGHHGGHHHHHHHHHHHHHGHHHHHHHHHHHHHHHHHHHHHHHHHHHHGHHHHHHHHHHHGGGGGGGHGHHHHHHHHHGGGGGHHGHGGGGHGGGGGGGGGGFFFFFFFA>A>>
@M02197:102:000000000-ALU3V:1:1102:10919:11420 1:N:0:1
TACGTACGAAACTCCTCCGCTTATTGATATGCTTAAGTTCAGCGGGTAGTCCTACCTGATCTGAGGTCAGAGATAGAGATGGTCATTAGAGTGGCTCACGAAACTGAGACGTTTTCCACTTAGTCATTTAAGGAAGGCCAGAGGCGATCCCAAAGCACGCGCGCCGCGGTTCAGAAAACCGGACGGGTGAGGTTCTAATGACACTCAGACAGGCATACCCTTCGGAATACCAAAGGGTGCAAGGTGCGTTCAAAGATTCGATGACTCAC
+
BCCCCFBCCBBCGGGGGGGGGGGHHGHHHHGHHHHHHHHHHHHGGGGGGHGHHGHGHHGHHHHHHGHHHHHHHGHGHHHHHHHHHHHHHHHGHGGHHHHHGGGHHHHHHHHHHGHHHHHHHGHHGHHHHHHHHHHHGHHHHHHGGGHGGGHHHGGGHHGGGGGGGGGHHHHHHGFGGFGGGEEGHHHGHHHHHEHGHHHHHHHHGGHHHHHHHGHHGGGGGFHHHHHHHHHHHHGHGHHFHHGGGGHGGGGGGGGGGFFFFFF5BB@BB
@M02197:102:000000000-ALU3V:1:1102:14635:11632 1:N:0:1
TACGTACGAAACTCCTCCGCTTATTGATATGCTTAAGTTCAGCGGGTATTCCTACCTGATCCGAGGTCAACCTGAGAAATAAAAGGTTAGACCGACCCGACGAGACCTTGCAACTCCCCGCGTGCCTCGAAAGACTCGTTGCGAAGAGGGTCCCACGGACGCCGTCATTGTCTTTGAGACCAGTTGCGTTGCCACAACTCGGTCCAACACCCAAACCGAGGTTTGGAGAGAGGATAATGACGCTCGAACAGGCATGCCCATCGGAATACCAATGGGCGCAATGTGCGATCAAAGATTCGATGACTCAC
+
AAAAAFADA1ADG1FFGGG00AEFGFGHHHHHGHFDHHHFDEBGCEEEHHGHHG1EHFHHFHEE?EGHBGFHHFFFGHHBFFHH:GH:HCEGHGGCEEGGGCCCCEGHHGGH6GFFFHGGGGGGGHGFCCFCEBG8HGGFCCFFFAC;CFCEHF9H:GGG@GGGG?GGFFBFFFFGFF1FEFFBFFF?BF@FFFFFFF8FFHHFAEBFFFBFE?9CFFB/>BBFFEBBBBEGFFDHGFF>9AA1AGEGFE1GCFF0F//BA02D2F11GGGBEEA00B1DFA001AB33B33GCCG>B3D1FDA1>>1
@M02197:102:000000000-ALU3V:1:1102:9754:11698 1:N:0:1
TACGTACGAAACTCCTCCGCTTATTGATATGCTTAAGTTCAGCGGGTATCCCTACCTGATCCGAGGTCAACCTTAGAAATGGGGTTGTTTTACGGCGTAGCCTCCCGAACACCCTTTAGCGAATAGTTTCCACAACGCTTAGGGGACAGAAGACCCAGCCGGTCGATTTGAGGCACGCGGCGGACCGCGTTGCCCAATACCAAGCGAGGCTTGAGTGGTGAAATGACGCTCGAACAGGCATGCCCCCAGGAATACCAGGGGGCGCAATGTGCGTTCAAAGATTCGATGATTCAC
+
AAAABFABBAABGGGGGGGCGGGHGH5FHHHHHHHHHHGFHHCGGGGGHHHHHHGGHHHHGHGGGG?GCGFFFHHHHGHGHHFFEGGDGGHHHGGGFFGGGHHHHGGDGGCHGGHHHHHHGGCGGGFH;H:GHHEDFGGEBFFHG<DHHHGHHFCECGHGGGHCGBEGHFFGGGGGDFECDFFFFFFF??B9FFFFFFBFFFFFFFDFDAFGFAFFFFFABBGFFFFFF/B9BF9DFEFBGGGGFBA22GBDF1A/EEE00001D3DE00?BA1AF3BGEBFFFFD1BFA@AAA
@M02197:102:000000000-ALU3V:1:1102:26761:11823 1:N:0:1
TACGTACGAAACTCCTCCGCTTATTGATATGCTTAAGTTCAGCGGGTAGTCCTACCTGATCTGAGGTCAAATACAGAGTGTGGTTTAGAGTGGGCCAGTGCGAAACTTATTACGCATTCCACTTAGACATTTAAGACGAGCCAAAGCAAAGCCATGGCAGCGTCCAAACCATCAGTCAGAAACCTGACTGATGAAGACTATATGACACTCAAACAGGCATGCCCTTCGGAATACCAAAGGGCGCAATGTGCGTTCAAAGATTCGATGACTCAC
+
CCCBBFBCCBCCGGGGGGGGGGGHGHHHHHHHHHHHHHHHHHHGGGGGGHHHHHHHHHHHHHHHHGHHHHHHHHHHHFFHHHGHHHHHHHHHGHGHGHHHHGGGGHHHHHHHHGGHHGHHHHHHHHHHHHHHHHHHHHGHHGHHHHGHHHHHHHGHHHHGGGHGGHHHHHHHHHHHHHHHHHHHHHHHHHHHHHHHHHFHHHHHHHHGHHHHHHHHGGHGGGGGGGHHGGHHHHHHHGGGGGHFGHGGGGHGGGGGGGGGGFFFFFFFCCCBC
@M02197:102:000000000-ALU3V:1:1102:18318:11859 1:N:0:1
TACGTACGAAACTCCTCCGCTTATTGATATGCTTAAGTTCAGCGGGTAGTCCTACCTGATCTGAGGTCAAATACAGAGTGTGGTTTAGAGTGGGCCAGTGCGAAACTTATTACGCATTCCACTTAGACATTTAAGACGAGCCAAAGCAAAGCCATGGCAGCGTCCAAACCATCAGTCAGAAACCTGACTGATGAAGACTATATGACACTCAAACAGGCATGCCCTTCGGAATACCAAAGGGCGCAATTTGCGTTCAAAGATTCGATGATTCAC
+
CCCDCFDCCBCCGGGGGGGGGGGHHHHHHHHGHHHHHHHHHHGGGGGGGHHHHHHHHHH9HHHHHGHHHHGHHHHHHHHHHHHHGHHHHHHHGGGGGHGGHGHHGGHHHHHGGGHGGHHHHHHHHHHHHHHHHHHHHHGGHHHHHHGHHHHHHHHHHHHGGHHGGHHHHGGGHHHHHHHHHHHHGHHHHHHHHHGHHHHHHHHHHHHFGHHHHHHHGHHGGGGGGGHHHHHHHGHHHGFGGGFFHGGEGGHGGGGGGGFGGFFFFFFD>AAA>
@M02197:102:000000000-ALU3V:1:1102:23542:11846 1:N:0:1
TACGTACGAAACTCCTCCGCTTATTGATATGCTTAAGTTCAGCGGGTAGCCCTACCTGATTTGAGGCCAGAGTACAATGTATAGTTGTATGCGTACGACGAAACTTATTACGTCTGCATAATGCTTTTAAGGAGAGCCAACAAAGGCAAACTCCCAAATCCATCTAATTCAGAAACCCGAATAGATGAGTCTACATGACACTCAAACAGGCATGCCCTCCGGAATACCAGAGGGCGCAAGTTGCGTTCAAAGATTCGATGATTCAC
+
ABCC>CABB@ACGGGGGGGGGGGHHHGHHHHGHHHHHHHHHHHGGGGGGGHHHHHHHGHHHHHHGHGGHHHHFHHHHHHHHHHHHHHHHHHHGGFGGHGGGHGGHHHHHHHGHHHHHHHHHHHHHHHHHHHHHHHHHHHHGGHHHHHFHHHGHHHHHHHHHHHHHHHHHHHHHHHHHHHGHHGHHHHHHHHHHHHHGHHHHHHHHDFHFFHHGCGGFFGHHHHHHHHHGHGFEEAEFHHGGGGFFGGGGGGGGGFFFFFFFABBBB
@M02197:102:000000000-ALU3V:1:1102:12726:11930 1:N:0:1
TACGTACGAAACTCCTCCGCTTATTGATATGCTTAAGTTCAGCGGGTATCCCTACCTGATCCGAGGTCAAGAGTGTAAAAATGTACTTTTTGGACGTCGTCGTTATGAGTGCAAAGCGCGAGATGTACTGCGCTCCGAAATCAATACGCCGGCTGCCAATTGTTTTGAGGCGAGTCTACACGCAAAGGCGAGACAAACACCCAACACCAAGCAGAGCTTGAAGGTACAAATGACGCTCGAACAGGCATGCCCCATGGAATACCAAGGGGCGCAATGTGCGTTCAAAGATTCGATGACTCAC
+
CACCBFBCBBCCGGGGGGGGGGGHHHFFHHHHHHHHHHHHHHHGGGGGHHHHHHHHHHHHHHHGGGGHHHHHHGHHHHHHHHHHHHHHHHHGGHHGGGGGGGFGHHHGHHHGHHHHGGGGGGGGHHHHHHHGGGGHHHHHHHHHHHHGGGHGGHHGHHHHHHHHHHHGGGGHHHGHHGGGGHGHGGFGHGHHHHHGGGGGHHEFFGGHHHHHHHHHFHHHHHHHHHHHHHGGGGGHHGHFHGHHHGHGGGHHHHHHHHGHHHHHHGGGGGHGGHGGGGGGGGGGGGGGGFFFFFFFBAAAA
@M02197:102:000000000-ALU3V:1:1102:27287:11974 1:N:0:1
TACGTACGAAACTCCTCCGCTTATTGATATGCTTAAGTTCAGCGGGTAGTCCTACCTGATCTGAGGTCAAATACAGAGTGTGGTTTAGAGTGGGCCAGTGCGAAACTTATTACGCATTCCACTTAGACATTTAAGACGAGCCAAAGCAAAGCCATGGCAGCGTCCAAACCATCAGTCAGAAACCTGACTGATGAAGACTATATGACACTCAAACAGGCATGCCCTTCGGAATACCAAAGGGCGCAATTTGCGTTCAAAGATTCGATGATTCAC
+
BCCBCFBCBBCCGGGGGGGGGGGHGHHGHHHHHHHHHHHHHHHGGGFFEHHHHHHHHHHHHHHHHGHHHHHHHFGGGHGEGHGHGHHHHGGHHHEHGHHHHCGFEFHHHFHHHFGG6GHFGHGHHHHHHHGHHHFFHHGGGHHHHHHHHHHHHHHHFGGEFHGGFDHHHGHFHHHDFFEGFHHHHHFHHHGDGGBHGGCGFHHHHHFGHHHHGGHHHHHG8GEGEEFHHHHHHHHHHGGGGGHHHHGGGGGGGGGGGGGGGFFFFFFFAAAA>
@M02197:102:000000000-ALU3V:1:1102:5028:11982 1:N:0:1
TACGTACGAAACTCCTCCGCTTATTGATATGCTTAAGTTCAGCGGGTAGTCCTACCTGATCTGAGGTCAAATACAGAGTGTGGTTTAGAGTGGGCCAGTGCGAAACTTATTACGCATTCCACTTAGACATTTAAGACGAGCTAAAGCAAAGCCATGGCAGCGTCCAAACCATCAGTCAGAAACCTGACTGATGAAGACTATATGACACTCAAACAGGCATGCCCTTCGGAATACCAAAGGGCGCAATTTGCGTTCAAAGATTCGATGACTCAC
+
BBABAFBBAAADFGGGGGGGGGGHHHHHHHHHHHGHHHHHHHHGGGGGGGHHHHHHHHHHHHHHHGCGGHHGGFFGGFGHHHGHFGHGHHDGGHGHGHHHHGHHGFFHGHHHHGGGEGHHHEGHHFGHHHHGHHGFHDHGGHHHHFHHHHHHHGHHEGEEEGFGGGHHHGHGHGHHHGHHGHHGFHHGHHHHHHHHHHFHHHHHFDFEFHFFHGGBHFHGGGGEFBFEDDHHFHHHHGGEGEGHFF??22CE5FGGGGGGCFCBFFFFBBBB@
@M02197:102:000000000-ALU3V:1:1102:8172:12232 1:N:0:1
TACGTACGAAACTCCTCCGCTTATTGATATGCTTAAGTTCAGCGGGTAGTCCTACCTGATCTGAGGTCAAATACAGAGTGTGGTTTAGAGTGGGCCAGTGCGAAACTTATTACGCATTCCACTTAGACATTTAAGACGAGCCAAAGCAAAGCCATGGCAGCGTCCAAACCATCAGTCAGAAACCTGACTGATGAAGACTATATGACACTCAAACAGGCATGCCCTTCGGAATACCAAAGGGCGCAATTTGCGTTCAAAGATTCGATGACTCAC
+
DDDDDFDCCDCCGGGGGGGGGGGHHHFHHHFHHHHHHHHHGHHGGGCEGHHHHHHHHGHHHHHHHGHHHHHHHGHHHHGHHHGHHHHHHHHHHHGHGHHHHGGGGHHHHHHHHHGHGGHHHHHHHHHHHHHHHHGHHGGGGGHHHHHHHHHHHHHHHHHGGHGGGHGHHHGHHHHHHHHHHHHGHHHHHHHHHHFGHGGFGHHHGHHGGHHGHHHFHHHGGGGGGGHHHHHHGGHHHGGDGGGHHGGEGCHGGGGGGFGFGFFFFFFFCCCBB
@M02197:102:000000000-ALU3V:1:1102:15907:12409 1:N:0:1
TACGTACGAAACTCCTCCGCTTATTGATATGCTTAAGTTCAGCGGGTAGTCCTACCTGATCTGAGGTCAAATACAGAGTGTGGTTTAGAGTGGGCCAGTGCGAAACTTATTACGCATTCCACTTAGACATTTAAGACGAGCCAAAGCAAAGCCATGGCAGCGTCCAAACCATCAGTCAGAAACCTGACTGATGAAGACTATATGACACTCAAACAGGCATGCCCTTCGGAATACCAAAGGGCGCAATTTGCGTTCAAAGATTCGATGACTCA
+
BCCCBFCCCCDDGGGGGGGGGGGHHHHHHHHGHHHHHHHHHHHGGGGGGHHHHHHHGHHHHHHHHGHHHHHHHHHGHHHHGHHHGHHHHGGHHHGHGHHHHGHHGHHHHHHHHHHHGHHHHHHHHHHHHHHHHHHHHHHHGGHHGHHHHHHHHHHHGHHGGGEGGHHHHHHHHHHHHHHHHHHGHHHHGHHHHHHHHHHHHHHHGGGGGHHGDFHGFHFGFGGGGGGHHHGHHHHHGGGGGGHHGHFGGGGGGGGFGCGGFFFFFFFBBBAB
@M02197:102:000000000-ALU3V:1:1102:21897:12539 1:N:0:1
TACGTACGAAACTCCTCCGCTTATTGATATGCTTAAGTTCAGCGGGTAGTCCTACCTGATCTGAGGTCAAATACAGAGTGTGGTTTAGAGTGGGCCAGTGCGAAACTTATTACGCATTCCACTTAGACATTTAAGACGAGCCAAAGCAAAGCCATGGCAGCGTCCAAACCATCAGTCAGAAACCTGACTGATGAAGACTATATGACACTCAAACAGGCATGCCCTTCGGAATACCAAAGGGCGCAATTTGCGTTCAAAGATTCGATGACTCAC
+
BBBBAFBB@B?DGGGGGGGG?EEHHHHHHHBHHHHHHHHHHHHGGGGGGHGFHHGHHHHHGHFGHGHHHGHHHHHEECEEEHGGFHHHHHFHEECFEHCFFGFGGGHHHGHGFGGGFFHFHHHHBBGHHHHHGFDDFGHFHGHHHHGFHFG<<FFGGHHCE3<EEGFFHGGHHHGHHHHHHHCCGGGFB5HHGFHHGBCDFFHGBFBGFGHGFHGF3;GFGFEEE;HHFGAFGGHHHGGGFGHHHHE?GGHGGGGGGGFGGFFFFFFFBCBAB
@M02197:102:000000000-ALU3V:1:1102:27319:12631 1:N:0:1
TACGTACGAAACTCCTCCGCTTATTATATGCTTAAGTTCAGCGGGTAGTCCTACCTGATCTGAGGTCAAATCAAGAGTGCATTGACTGCGGTTTAGAGTGCAGACGGAGACAACTGATGTTTCGTCACACTAAGGCATTTAAGGAAGGCCAGAGGCGATCCCAAAGCTCAATGACGGTCGAGAAACCGCCAGAGAGAAGGTCTAATGACACTCAGACAGGCATACCCTTCGGAATACCAAAGGGTGAAAGGTGCGTTCAACGATTCGATGACTCAC
+
?ABB?FADBAABGGGGFGGFEGGHHHHCGHHHHHCGFGHGGFEC?EEEHHHGHHGHHGFGHHGFAFFFHHHHHGGGCFGGHGHEBFGBFFCEFFHFFHEFGFHEFCEGF8GHHHGGGHHHFHEDGGHGHHHHHGFGHHHHHHHHGF>AE9GFHGG0GGAFGHHE1C8FFFHHFGEECB11>@EFHHH/DG8?F1B@FFB1;9EFFGBFBFGFFFGHHFHFEGCF/;FA9:DDD?AA0DFF0HBH:D1FA0?GFGB311111EF11FFF1DB11AA1
@M02197:102:000000000-ALU3V:1:1102:26720:12675 1:N:0:1
TACGTACGAAACTCCTCCGCTTATTGATATGCTTAAGTTCAGCGGGTAGTCCTACCTGATCTGAGGTCAAATACAGAGTGTGGTTTAGAGTGGGCCAGTGCGAAACTTATTACGCATTCCACTTAGACATTTAAGACGAGCCAAAGCAAAGCCATGGCAGCGTCCAAACCATCAGTCAGAAACCTGACTGATGAAGACTATATGACACTCAAACAGGCATGCCCTTCGGAATACCAAAGGGCGCAATTTGCGTTCAAAGATTCGATGACTCAC
+
BBBBBFBBAAABGGGGGGGGGGGHHHHHHHHHHHHHHHHHHHHGGGGGGHHHHHHHHHHHHHHHHHGHHHHGHHHHHHGHFHHHHHHHHHHHHHGHGHGHHHHGGHHHHHHGHGGGGGHHHHHHHHFHHHGHHHHHHGHGGHHHHHHHHHHHHHHHGHHGGHHGGHHHHHHHHHHHHHHHHHHHHHHHHHHHHHHHHHHHHHHHHGGGHHHHHHGHHHHGGGGGFGGHHHHHHHHHHGGGGGHHHHGGGGHGGGGGGGGGGFFFFFFFBBCCC
@M02197:102:000000000-ALU3V:1:1102:11875:12680 1:N:0:1
TACGTACGAAACTCCTCCGCTTATTGATATGCTTAAGTTCAGCGGGTAGTCCTACCTGATCTGAGGTCAAATACAGAGTGTGGTTTAGAGTGGGCCAGTGCGAAACTTATTACGCATTCCACTTAGACATTTAAGACGAGCCAAAGCAAAGCCATGGCAGCGTCCAAACCATCAGTCAGAAACCTGACTGATGAAGACTATATGACACTCAAACAGGCATGCCCTTCGGAATACCAAAGGGCGCAATTTGCGTTCAAAGATTCGATGATTCAC
+
CCCDBFBCCCCCGGGGGGGGGGGHHGHHHHHHHHHHHHHHHHHGGGGGGHHHHHHHHHHHHHHHHHHHGHHHHHHHHHHHHHHHHHHHHHHHHHHHGHGHHGDGHHHHHHHHHGGHGHHHHHHHHHHHHHHHHGHHHHHGHHHHHHHHHHHHHHHHHHHGGHHFGGGHHHHHHHHHHHHHHHHHHHHHHHHHHHHHHHHHHHHHHHHGHHHHHHHHGHHGGGGGGGHHHHHHHHHHHGGFCGHGHHGGGGHGGGGGGGGGGFFDFFFD>AA>>
@M02197:102:000000000-ALU3V:1:1102:10969:12890 1:N:0:1
TACGTACGAAACTCCTCCGCTTATTGATATGCTTAAGTTCAGCGGGTAGTCCTACCTGATCTGAGGTCAAATACAGAGTGTGGTTTAGAGTGGGCCAGTGCGAAACTTATTACGCATTCCACTTAGACATTTAAGACGAGCCAAAGCAAAGCCATGGCAGCGTCCAAACCATCAGTCAGAAACCTGACTGATGAAGACTATATGACACTCAAACAGGCATGCCCTTCGGAATACCAAAGGGCGCAATTTGCGTTCAAAGATTCGATGATTCAC
+
BBBBAFBBBBABGGGGGGGGGGGHHHHGGHHGHGHHHHHHHHHGGGGGGHHFHHHHHHGHHHGHFGHHHHHHHHHHHHHGHHGHGGHHHHHHGHGHGHHHHGGGGGHHHHHGHGGGGGHHHHHHHHHHGHHHHHHGHHHFGGHHGHHHHHGFHHHFGHHGGGGDGHGHHFGHHGHHHHHHHHHHHHGEGEGHHHHHHGGHHHHGHGGFDFGFHHGGHFHEFEGGEFHHGHHFGFHHHCGGGGHHHHGGGGHGFBGGGGGGFFFBFFFFAAAA>
@M02197:102:000000000-ALU3V:1:1102:5305:12947 1:N:0:1
TACGTACGAAACTCCTCCGCTTATTGATATGCTTAAGTTCAGCGGGTAGTCCTACCTGATCTGAGGTCAAATACAGAGTGTGGTTTAGAGTGGGCCAGTGCGAAACTTATTACGCATTCCACTTAGACATTTAAGACGAGCCAAAGCAAAGCCATGGCAGCGTCCAAACCATCAGTCAGAAACCTGACTGATGAAGACTATATGACACTCAAACAGGCATGCCCTTCGGAATACCAAAGGGCGCAATTTGCGTTCAAAGATTCGATGACTCAC
+
AAABAFBDABBBFFGGGGFGGGGHHHHHHHFHHFHHHHGHHFHGGGEGEHFFHHHHHHGHHGHHHGBGHHHHHHBBGHGFGHDFGHHGGFFGGGBCEEGGHGGGGGFGHHBG<FGGGGGHHHHHFGHHFHHHFHEFFBCGFGHHFHGHHGF5HHHHHGFDDCCFEDFGHGGHFHGFHHHFGHFHEGE3@DCGHHFHHHFHBHEFFHGFFFCGH6HH9FHEF9EFGA:FHGC58HFA3AF7EA55(G?AECHGFGGFFFF4CBFFFFFFAA@BA
@M02197:102:000000000-ALU3V:1:1102:16606:12999 1:N:0:1
TACGTACGAAACTCCTCCGCTTATTGATATGCTTAAGTTCAGCGGGTAGTCCTACCTGATCTGAGGTCAAATACAGAGTGTGGTTTAGAGTGGGCCAGTGCGAAACTTATTACGCATTCCACTTAGACATTTAAGACGAGCCAAAGCAAAGCCATGGCAGCGTCCAAACCATCAGTCAGAAACCTGACTGATGAAGACTATATGACACTCAAACAGGCATGCCCTTCGGAATACCAAAGGGCGCAATTTGCGTTCAAAGATTCGATGATTCAC
+
BBCBAFCBCBBCGGGGGGGGGGGHHHGHHHHHGHHHHHHHGHHGGGGGGHHHHGHHHHHHHGHHHGHHHHHHHHHHHHDFGGDGHHHHHHHGHGGGGHHHHGGHHHHHHHHHHGHHGGHGHHHHHHHHHHHHHHHHHHGHGGHHHHHHHHHGHHGHGHHGGHFFGGHHHGHHHHHHHHHHHHHHHHHFHHHHHHHGHHHHHHHHGGGGGGGGGGHHEHHGGGGGGGGHHHHHHHHHGGGGGGGFHHGGGGGGGGGGGGGGGFFFFFFFAABA>
@M02197:102:000000000-ALU3V:1:1102:24020:13193 1:N:0:1
TACGTACGAAACTCCTCCGCTTATTGATATGCTTAAGTTCAGCGGGTAGTCCTACCTGATCTGAGGTCAAATACAGAGTGTGGTTTAGAGTGGGCCAGTGCGAAACTTATTACGCATTCCACTTAGACATTTAAGACGAGCCAAAGCAAAGCCATGGCAGCGTCCAAACCATCAGTCAGAAACCTGACTGATGAAGACTATATGACACTCAAACAGGCATGCCCTTCGGAATACCAAAGGGCGCAATTTGCGTTCAAAGATTCGATGACTCAC
+
B@BBBFBBBBBBGGGGGGGGGCFHGHHHHHHHHHHHGHHHHHHGFGGGGHHHHHHHHFHHHHHHHGHHHHHHHHHHEHHHGHHHGHHHHHGFHHGHGHHHHGFGGGHHHHGHHHHHGGGFHHHHHHHHHHHHHHHHHHGHHHHHHFHHHHFFHHHHGHHGGHHGFFGHHHGFHHHHHHHGHHHHHHHHHHHHHGFHHHHGHHHHGGHGFGGFFFHHFFHFABGFFGHGHHGHGFHGGEEE?GHHHHGCEGHFGGGGGGGGGFFFFFFFBBBBB
@M02197:102:000000000-ALU3V:1:1102:16737:13262 1:N:0:1
TACGTACGAAACTCCTCCGCTTATTGATATGCTTAAGTTCAGCGGGTATCCCTACCTGATCCGAGGTCAACCTTGATAAAAGAGATTCTCCCTGAGGGGAGGCAGACCGTGTCCCGCAAACCCATGTAATCCGATACGTGTCCCGTGAAGAACTCAGTGTACCGGGGGTCCAACGAGGCCGCCGTCATTGTCTTTGGGAGGGGTAGAAGCCCGCGAAGGGGGGGTCTCCACCAAACCGTCCAACACCAAGCCGAGGGCTTGAGGGGTGATAATGACGCTCGAACAGGCATGCCCTTCGGAATACCAAAGGGCGCAATGTGCGTTCAAAGATTCGATGACTCAC
+
ABBBBCABBBBBGGGGGFGGFGGHHGHHHHHHHHHFHGHHGGHGGGGGHHHHHHHHHHHHHHHFGGFGHHHHHHHHHGHHHGGHGHHHGFHHHHHHEGGGGGGFGGHHGGHHGHHGGGGGHGGGGHFHHHHGGBDFGEFHHGGHGFGFGHEHHFHHHHHHHHHGGG?/@FGGGGGGBGFF@DABFADFFGGGFGGGGGGGAFHHHGGFFF@CGFFHGG@A>BFFHFHFGGFFFEEEEGGDCE/EBDCGGGGGGHHFGBFGGGEEGF@HHHFHGGEECFEGGHHHHGHGCFGGGGGGHHHHGHHGHHFGEA?EHGB5ACEGHGGEDBGGE4GFFFFFD533?BA
@M02197:102:000000000-ALU3V:1:1102:3893:13326 1:N:0:1
TACGTACGAAACTCCTCCGCTTATTGATATGCTTAAGTTCAGCGCGTAGTCCTACCTGATCTGAGGTCAATAAGTTTGTTAATTCTGTTGAGACAAGGCTCAGCAGGGTTGACGGGCGGCACCTGTTAGGATTTTTGTCACAGCAAGAACAGGACAGTGAGTTGGACAAACCTAGAACACTGTCAAGTCCGGACAATAGGGCCGTACGATTCAACTTAGAGCGGGCAAGTCTACTATGATGCAGAACTTGCTCCTCTCAACTTCCACTGAAACCAACACTATCTTGCACCAGGGCACGATAGAGACGACGGGAGAGTTTAATGACACTCAAACAGGCATGCCCTCCGGAATACCAGAGGGCGCGATGTGCGTTCAAAGATTCGATGATTCAC
+
ABBAAFBDBB?DGGGGGFEGGGGHGHHHHHBDAGHFHHFHHHHCEEEFGFHGGHHHHHFGHHFFHGEGHGHHHHFGHHHHHHGHBGFFHGEFGGHHHGEHHHHHHHFGHHGHHGGGGGGGFGGFFHHHHH1GHHHHGHHGHHHGHHGEHHGEHHHHGHFHHHEGBG?FGFGGHHHHHBFHHGGFFFFFBBDGGGA?FFF@?FCEGDHFGGEDFBFFBCB/BFHFBBGGEHHGFDFFFHHGHGFBFFF??/C0?G/G2>@B01FF2DFB1B/<EGBF4HEDFBFF3GG3EF33FAAGGHHHDHHGEEB1GHFHHHHFHHHFGF5F3HFD3G5G3F3F1F1E??EECEHGG5ABCECGEEA2GE?HGEEE?AGGDDGEGCGGBFFFFFD3AAAA
@M02197:102:000000000-ALU3V:1:1102:27321:13243 1:N:0:1
TACGTACGAAACTCCTCCGCTTATTGATATGCTTAAGTTCAGCGGGTATCCCTACCTGATCCGAGGTCAAAGACGGTAAATAGCTTTATGGTCGCGCCCACGGCACCCCAATGAACGCATTGTACTGCGCGTTGAGGTGCCAGAGACCGCTGCCAATGACTTTGGGGCGAGTCCACGCGCAAAGGCGGGACAGACGCCCAACACCAAGCAGTGCTTGAGGGTGTAGATGACGCTCGAACAGGCATGCCCCACGGAATACCATGGGGCGCAATGTGCGTTCAAAGATTCGATGATTCAC
+
BBBBBFBB@AABGGGGGGGGGGGHHHHHHHHHHHHHGHHHHHHGGGGGHHHHHHFHHGHHHHHGGGGHHHHHHGGGGHGHHHHFHHHHHHHHHFGGGGGGGFFFGGGGGGBHHHHHHGGGGHHHHHHGFGGGGGGHHHHHHHHHHHHGGGGGGHHHHHHHHHHGHGGGGFHGGGGGGGHHHGFGFGHHHHFGGGGHFGHFGGGGHHHHHHHHHHHHGHGGHHHHHHHGFFGFFHEGHFHHHHHHGGGGGFBHHHHHGFHFFGCGGGGHGHHGGGGHGGGGGGGGGGFFFFFFFBABBA
@M02197:102:000000000-ALU3V:1:1102:15917:13489 1:N:0:1
TACGTACGAAACTCCTCCGCTTATTGATATGCTTAAGTTCAGCGGGTAGTCCTACCTGATCTGAGGTCAAATACAGAGTGTGGTTTAGAGTGGGCCAGTGCGAAACTTATTACGCATTCCACTTAGACATTTAAGACGAGCCAAAGCAAAGCCATGGCAGCGTCCAAACCATCAGTCAGAAACCTGACTGATGAAGACTATATGACACTCAAACAGGCATGCCCTTCGGAATACCAAAGGGCGCAATTTGCGTTCAAAGATTCGATGACTCAC
+
B?AAAFBBBBBBGGGGGGGGGGGHHHHHHHHGHHHHHHHHGHGGGGGGGHHHHHGHHHHHGFEHHHF2HHHHHHFHHFFGEHGGGHHEHHGHGEGHGHCGHGFCEGHHHHHHHHHGGGHHHHHHHHHHHHHHHHGGHHHHGHHHHHHHHGGGHGHGHHGGGHHGGGFHHHHFHHHHHHHHHHHHHHGHHGHHHHHHHHHHFHHHGGGFGHGHHGHHBEHGGGGGGGHHHHHHGGHHHGGGGGHHHHGGGGGGGFGGGGGGGFFFFFFFCCCCC
@M02197:102:000000000-ALU3V:1:1102:14036:13508 1:N:0:1
TACGTACGAAACTCCTCCGCTTATTGATATGCTTAAGTTCAGCGGGTATCCCTACCTGATCCGAGGTCAACCTTAGAAATGGGGTTGTTTTACGGCGTAGCCTCCCGAACACCCTTTAGCGAATAGTTTCCACAACGCTTAGGGGACAGAAGACCCAGCCGGTCGATTTGAGGCACGCGGCGGACCGCGTTGCCCAATACCAAGCGAGGCTTGAGTGGTGAAATGACGCTCGAACAGGCATGCCCCCCGGAATACCAGGGGGCGCAATGTGCGTTCAAAGATTCGATGACTCAC
+
BABCCFCCCBCCGGGGGGGGGGGHHHGHHHHHHHHGGHHFHHHGGGGGHHHGHHHHHHHHGHHGGGGHHHHHHHGHHHHHHHHGGGGGHHHHHGGGGGGGGHHHHGGGGGGHGGHHHHHHGGGGFFHHGHHHGHHGGGGGGHHGGGGGGGFHHHGHHHHGGGGGGGGGGGGFGGGGGGGGGGGGGGGGGGGGGHHFHHGGGHGGGHHGHHGHHFHHHGHGHHHGGGGGHHGHHHHHHHHGGGGGGFGHGHHHGHHGGGGGGGGGHHGGGEGHGGGGCFGEBGFFFFFFFBABBA
@M02197:102:000000000-ALU3V:1:1102:29121:13616 1:N:0:1
TACGTACGAAACTCCTCCGCTTATTGATATGCTTAAGTTCAGCGGGTAGCCCTACCTGATTTGAGGCCAGAGTACAATGTATAGTTGTATGCGTACGACGAAACTTATTACGTCTGCATAATGCTTTTAAGGAGAGCCAACAAAGGCAAACTCCCAAATCCATCTAATTCAGAAACCCGAATAGATGAGTCTACATGACACTCAAACAGGCATGCCCTCCGGAATACCAGAGGGCGCAAGTTGCGTTCAAAGATTCGATGATTCAC
+
BBBCAFABCABCGGGGFGGGGGFHHHGHGHHHHHHHHHHHHGFGGGGGGHHHHHHEHHHHHHHHGHGGHHHGDGHGHHHHHHGGGHHHHHHHGAFGGGGGGGGGHHHGHHHGHHHHHHHHHHHHHHGHHHHHHHHGGHHHGGHHHHGHHGHHHHHHHGHHHHHHHHHHHHHEHHHHGGFGFHHHHHHHHHGHHFFHHHHHGHHHHGHHHFHGAGGFGGGHGHHHHHGFGHGGGGGFFHGGFFFGGGGGGFFGFGFFFFFFFAAAAA
@M02197:102:000000000-ALU3V:1:1102:24017:13641 1:N:0:1
TACGTACGAAACTCCTCCGCTTATTGATATGCTTAAGTTCAGCGGGTAGTCCTACCTGATCTGAGGTCAAATACAGAGTGTGGTTTAGAGTGGGCCAGTGCGAAACTTATTACGCATTCCACTTAGACATTTAAGACGAGCCAAAGCAAAGCCATGGCAGCGTCCAAACCATCAGTCAGAAACCTGACTGATGAAGACTATATGACACTCAAACAGGCATGCCCTTCGGAATACCAAAGGGCGCAATTTGCGTTCAAAGATTCGATGACTCAC
+
CABCCFCCCCCCGGGGGGGGGGGGHHHHHHHHHHHHHHHHHHHGGGGGGHHHHHHHHHHHHHHHHHHHHHHHHHHHGHHHHGHHGHHHHHHHGHGHGHHGGEFFGGHHHHHHHGHHGGHHHHHHHGHHHHHHHHHHHGHGGGHHHHHHHHHHHHHHHHHGGHGGGHHHHHHHHHHHHHHHHHHHHHHHHHHHHHGHHHHHHHHHHHHGHGHHGHGHHGHGGGGGGGHHHHGHHHHHHGEEEFHHHHGGGGHGGGGGGGGGFFFFFFBFCCCCC
@M02197:102:000000000-ALU3V:1:1102:18819:13716 1:N:0:1
TACGTACGAAACTCCTCCGCTTATTGATATGCTTAAGTTCAGCGGGTATTCCTACCTGATCCGAGGTCAACCTGAGAAAAAATAAATAGGTGACCGGGTCCCTGGGGCCTTGAAACTCGACGCGTGCTCCGGAAAGCTCGATGCGAAGAGGGTCCCACGGACGCCGTCATTGTCTTTGAGACCAGTTGGGAGGCGAGCTCCCAACGCGGTCCAACACCAAACGCGAGGGTTTGAGAGAGGATAATGACGCTCGAACAGGCATGCCCTTCGGAATGCCAAAGGGCGCAATGTGCGTTCAAAGATTCGATGACTCAC
+
BBBBBFBBABBBGGGGGGGGCGFHHHGGHHHHHHHHHFHHHBFGGGFGBHFHHHHHHHHGHHFEEG1FGHHHHHFFHFHHHGHHFHHHHHHH<HHE??GGEHHHFGGGGF:HHHHGHHGFGFGC<@AFHFECADBGF(HGDHHGFGFGGHHGGHEF;FC@BDGGEGGHHHHHFGFGFHFHHFFFF0BFFFEEFFFFFCDFGFFGFFFFFFFCFFBEFFGGGGGGHHEDF&HG@GBHHFHGFFHHGGFEEFG?HGHHFHHGB1C1AAE2FHFCGB3FCHHFFE?GBBFF?E?EACGBFFFCECGFCFFFFFAA@BA
@M02197:102:000000000-ALU3V:1:1102:22528:13624 1:N:0:1
TACGTACGAAACTCCTCCGCTTATTGATATGCTTAAGTTCAGCGGGTATCCCTACCTGATCCGAGGTCAAACTGTGAATATGAGCTTCGTGGACGCCAATCTGCCAGGGCTCACAGGCGCAATGGTGCTACGCTGCAGGCCGGCAAACCGCTGCCAATACTTTTAAGGCGAGTCCGCGCACGAGGCGGGACAGACGCCCAACACCAAGCAGAGCTTGAGGGTGTAAATGACGCTCGAACAGGCATGCCCCATGGAATACCAAGGGGCGCAATGTGCGTTCAAAGATTCGATGATTCAC
+
BCCCAFBBCBCCGGGGGGGGGGGHHHHHHHHGHHHHGHHHHHHGGGGGHHHHHGHHHHGHHHHGGGGHHHHHHHGGHHHHHHHHHGHGGGGGGHGGGGGGHHHHHHHHGGHHGFHHGGGGGGGHHHHHHHHGGGGGGHHGGHGGGCHHGGGHGGHHHHFHHHHHHHHHHHGGGGGGGGGGGGGGGGHHHHGGGGGGFHFFFFAGFHGHH;HHHGHHHFGFHHHGHHHFFGGGHHGGHHGHGHHHGGGHHHHFHFFHHFHHHHCGGGGHHHHGGGGGGGGGGGFFGGFFFFFFFBABAA
@M02197:102:000000000-ALU3V:1:1102:15278:13944 1:N:0:1
TACGTACGAAACTCCTCCGCTTATTGATATGCTTAAGTTCAGCGGGTAGTCCTACCTGATCTGAGGTCAAATACAGAGTGTGGTTTAGAGTGGGCCAGTGCGAAACTTATTACGCATTCCACTTAGACATTTAAGACGAGCCAAAGCAAAGCCATGGCAGCGTCCAAACCATCAGTCAGAAACCTGACTGATGAAGACTATATGACACTCAAACAGGCATGCCCTTCGGAATACCAAAGGGCGCAATTTGCGTTCAAAGATTCGATGACTCAC
+
BBCCAFCCCCCCGGGGGGGGGGGHHHGHHHFGHHHHHHHHHHHGGGGGGHHHHHGH9HHHHHHHHFHHHHHHHHHHHHHHHFHHGHHHHHHHGHGHGHHHHHHGGHHHHHHHHGHHHHHHHHHHHHHHHHHHHHHHHHHHHGHHHHHHHHHHHHHHHHHGGHGGGHHHHHHHHHHHHHHHHHHGHHHHHHHHHHHHHHHHHHHHHHHGHHHHHHHHHHHGGGGGGGHHHHHHGHHHHGGGGGHHHHGGGGHGGGGGGGGGGFFFFFFFDDDCD
@M02197:102:000000000-ALU3V:1:1102:29227:14062 1:N:0:1
TACGTACGAAACTCCTCCGCTTATTGATATGCTTAAGTTCAGCGGGTAGTCCTACCTGATCTGAGGTCAAATACAGAGTGTGGTTTAGAGTGGGCCAGTGCGAAACTTATTACGCATTCCACTTACACATTTAAGACGAGCCAAAGCAAAGCCATGGCAGCGTCCAAACCATCAGTCAGAAACCTGACTGATGAAGACTATATGACACTCAAACAGGCATGCCCTTCGGAATACCAAAGGGCGCAATTTGCGTTCAAAGATTCGATGACTCAC
+
BABABFBB@ABCGGGGGGGGGGGHHHGGGHHHHHHGHHHHHHHGGGGGGHHHHHHHHHHHHHGHHGHHHHHHHHHHHGEHHHGHGHHHHHHHGHHHGHHHHGHHGGHHGHHHHHGGFHHHHHHHGHHHGHHHHHGHHGHHHGFHGHHHHGHHHHHHHHGGEGGGGGGFHGHHHHHHHHHGHHFHHHHHHHGHHHGHHHHHHHGHGGGGGHHHHGHHHGHGGGGEFFHHHHHHHHHHHGGGGGGHHHCGGGGGGGGGGGGGGFFFFFFFDCCCC
@M02197:102:000000000-ALU3V:1:1102:11253:14238 1:N:0:1
TACGTACGAAACTCCTCCGCTTATTGATATGCTTAAGTTCAGCGGGTAGTCCTACCTGATCTGAGGTCAAATACAGAGTGTGGTTTAGAGTGGGCCAGTGCGAAACTTATTACGCATTCCACTTAGACATTTAAGACGAGCCAAAGCAAAGCCATGGCAGCGTCCAAACCATCAGTCAGAAACCTGACTGATGAAGACTATATGACACTCAAACAGGCATGCCCTTCGGAATACCAAAGGGCGCAATTTGCGTTCAAAGATTCGATGACTCAC
+
CCDDBFBCCDCCGGGGGGGGGGGHHHHHHHHGHHHHHFHHHHHGGGGGGHHHGGHHHHHHHHHHHHHHHHHHHHHHHHHHHHGHGHHHHHHHGHHHGHGHHHHHGHHHHHHHHHHGHGHHHHHHHHHHHHHHHHGHHHHGGGHHHHHHHHHHHHHHHHHGGGHGGHHHGHHHHHHHHHHHHHHHHHHHHHHHHHHHHHHHHHHHHHHGFFHHHHHHGGGFFGGGGGHHHFHHGHHHHGGGFGHHHGGGGGHGGFGGGGGGGFFFFFFFABCCC
@M02197:102:000000000-ALU3V:1:1102:7414:14452 1:N:0:1
TACGTACGAAACTCCTCCGCTTATTGATATGCTTAAGTTCAGCGGGTATCCCTACCTGATCCGAGGTCAAGAGTGTAAAAATGTACTTTTGGACGTCGTCGTTCTGAGTGCAAAGCGCGAGATGTACTGCGCTCCGAAATCAATACGCCGGCTGCCAATTGTTTTGAGGCGAGTCTACGCGCAGAGGCGAGACAAACACCCAACACCAAGCAAGGCTTGAAGGTACAAATGACGCTCGAACAGGCATGCCCCATGGAATACCAAGGGGCGCAATGTGCGTTCAAAGATTCGATGACTCA
+
CCCCCFCCCCABGGGGGGGGGGGHHHHHHHHGHFHHGHHGHHHGGGGGHHHHHGHHHHHHHGHDEGEHHHGHHGHHHHGHHHHGFHHHHHHGHHGGGGGGGGGGGHHHHHHHGHGEEGGGGGGHHHHHHHGGGGGHHHGHHHHGHHHGGGGGHGHHHHHHHHHHHHGGGFHHHGGGGGGGFGFFFFFGHGHHHHFFFFGHGFFFGFFFHHHHHFFFFGHHHHGFHHHHGGGFGFHGFFGGHHFG1EGGFEFFG5BHHFHHHHGGFFE2EBFGFFCEGGGGGGFFGCGFFFFFFFBBBBB
@M02197:102:000000000-ALU3V:1:1102:12083:14527 1:N:0:1
TACGTACGAAACTCCTCCGCTTATTGATATGCTTAAGTTCAGCGGGTAGTCCTACCTGATCTGAGGTCAAATACAGAGTGTGGTTTAGAGTGGGCCAGTGCGAAACTTATTACGCATTCCACTTAGACATTTAAGACGAGCCAAAGCAAAGCCATGGCAGCGTCCAAACCATCAGTCAGAAACCTGACTGATGAAGACTATATGACACTCAAACAGGCATGCCCTTCGGAATACCAAAGGGCGCAATGTGCGTTCAAAGATTCGATGATTCAC
+
ABCCAFBBCBBCGGGGGGGGGGGGHHHHHHGHHHHHHHHGHHHGGGGGGHHHHHHHHHHHHHHHHGHHHHHHHHHHHHHHHGHHHHHHHGGHHHGHGGHHHGGGGHHGHHHHHHHHGGHHHHHHHHHHHGHHHHGHHHHGGGHHHHHHHHHHHHHHHHGGGHHGGHGHHHHHHHHHHHHHHHHHHHGHHHHHHHFHHHHHHGHHHHHGFGHHGHGHHFHFFFEFFBHHHHFHHHGHHGGGCGGD;BEGGGHGGGGGG5GGGFFFFFFD>AA>>
@M02197:102:000000000-ALU3V:1:1102:5614:14602 1:N:0:1
TACGTACGAAACTCCTCCGCTTATTGATATGCTTAAGTTCAGCGGGTATTCCTACCTGATCCGAGGTCAACCTTGTAAAAAATGGGTTATAGGACCGTGCCGGGGGACCTTTCAACTCCGTGCGTGCTTGAAAAAGCTCGTTGCACCGAGAGTCCCACGGACGCCGTCATTACTTTTGGGACCGGTCGGGGGTGAACCCGGACCTGGATCCAACAACAAGCCAGGCTTGAGAGGTGATAATGACGCTCGAACAGGCATGCCCTTCGGAATACCAAAGGGCGCAATGTGCGTTCAAAGATTCGATGATTCAC
+
AAAA3CAB3>A2AGGGGGGGGGGHHHHHGHHHHHHHHHHHHHGGGGGGGHHHHHHGHHGHHFHFGGGFCGDGFHHFBGHFHGGHFGGGFHFG6FBGEEEDHEGCGGGGGH:GGHDGFHHGHGGGF/AFHBFFB=<AGHFFDGFD0DFCGGGGFHFHHHGGGGBBBGGGD<0BFFBBFF?FECA@>9B;<9BHGCFFFGFFHHFGFF/B/BF2HHHGCHE>9AF8F7FFGDCHBFHHFHGHEFFCE9GGHGFBHFEFHFF?CEACHFHFHCHGBHHGGEGGG1HGCGCEABGGGGGGGGGFFFFFFB1AA>1
@M02197:102:000000000-ALU3V:1:1102:6825:14691 1:N:0:1
TACGTACGAAACTCCTCCGCTTATTGATATGCTTAAGTTCAGCGGGTAGTCCTACCTGATCTGAGGTCAAATACAGAGTGTGGTTTAGAGTGGGCCAGTGCGAAACTTATTACGCATTCCACTTAGACATTTAAGACGAGCCAAAGCAAAGCCATGGCAGCGTCCAAACCATCAGTCAGAAACCTGACTGATGAAGACTATATGACACTCAAACAGGCATGCCCTTCGGAATACCAAAGGGCGCAATTTGCGTTCAAAGATTCGATGATTCAC
+
BBBBBFBBBBBBGGGGGGGGGCGHHGHHFHFHHGHHHHHHHHGGGGG:GHHHHGHFHHH9HHHGHG8CGHHHHHHHHHCFGGGCGHFHHHHHGHHHGHGHHGGCGGHHHHHGGEGGGGFHHHHHGHHHHGHHHGHHHGGGGGHHGGHHHHHHHHHHHHDEGGGGGHHHHFEHHHHHHHHGEHFGGHHHHHGHHHHGHFHHHHCCFGGEDHFEHFGFGCEFGGFFCFFFGFFGGFHGGGFE?GHFFFA2224EBBFGGFEB4FB555@53BBAA
@M02197:102:000000000-ALU3V:1:1102:27002:14735 1:N:0:1
TACGTACGAAACTCCTCCGCTTATTGATATGCTTAAGTTCAGCGGGTAGTCCTACCTGATCTGAGGTCAAATACAGAGTGTGGTTTAGAGTGGGCCAGTGCGAAACTTATTACGCATTCCACTTAGACATTTAAGACGAGCCAAAGCAAAGCCATGGCAGCGTCCAAACCATCAGTCAGAAACCTGACTGATGAAGACTATATGACACTCAAACAGGCATGCCCTTCGGAATACCAAAGGGCGCAATTTGCGTTCAAAGATTCGATGATTCAC
+
BBCCCFCCCBBCGGGGGGGGGGGHHHHHHHHHHHGHHHHHHHHGGGGGGHHHHHHHHHHHHHHHHGHHHHHHHHHHHHHHHHGHGHHHHHHHGHGHGHHGHHHHHHHHHHHHHGGHHHHHHGHHHHHHHHHHHHHHHHGHHHHHHHHHHHHHHHHGHHHGGHHGGHHHHHHHHHHHHHHHHHHHHHHHHHHHHHHHHHHHHHHHHHHGHHHHHHGHHHHGGGGGGGHHHHHHHHHHHGGGGGHHHHGGGGHGGGGGGGGGGFFFFFFF>AAA>
@M02197:102:000000000-ALU3V:1:1102:17487:14798 1:N:0:1
TACGTACGAAACTCCTCCGCTTATTGATATGCTTAAGTTCAGCGGGTAATCCTATCTGATCTGAGGTCTAATCTTAGAAATTTGACTAGTTATGTCGGGTTTATAAGCTTCCAGCAAATAGTATCAAAGGTCAGCCACGTCAAAATGACATGTCCTCAGCGAATAGTCTATTACGCCGAGTCAATCTGATCTTGATGAGAAGGATGCTAATATATTACGAGCGAGCTTCGATCCAGATGGATCCAGCATACCCTCAGAAACCAAGCCGCACCATATCTCGTTACAAAATATGGGGGTTGAAGAGTTCACGACACTCAAACAGACATGCCCGCCGGAATACCAGCGAGCGCAAGATGCGTTCAAAGATTCGATGACTCAC
+
ABBB>CAB@AABGGGGGGGGGGGHHHHGGHGHHHHGHHHHHHHGGGGEHHHHGHGGHHHHHHHHHGHHHHHHGHHHHHHHHHDHHHGHHHHHFHGHGGGG1EFHHHHGHHDFGBGFHFFHGFGHFHGHFHFFGGBCGBDHGFFFHGFHF2FF2F>DBG2GFGFCGGFDGHGHE=<ACFDCECGHFB=EGGHGGBGFEHBHFHFBFEGCHFGGFGBC:0?ACAD?CAHFGBGCFGG7FGFFFFFDBBGCC<<.DF11=0F1ECGGGGGEHGB2FG/FCEGHHDF2FHHG2BGGGEHGGEHHGEFFFFFFEBFFFAFGGGFDFFBHHEE>0GGGHHHHHHHFGGCGGGGGHHHHED?FHGGGGGCGGGGFFFFFFFBBBBB
@M02197:102:000000000-ALU3V:1:1102:14517:14807 1:N:0:1
TACGTACGAAACTCCTCCGCTTATTGATATGCTTAAGTTCAGCGGGTAGTCCTACCTGATCTGAGGTCAAATACAGAGTGTGGTTTAGAGTGGGCCAGTGCGTAACTTATTACGCATTCCACTTAGACATTTAAGACGAGCCAAAGCAAAGCCATGGCAGCGTCCAAACCATCAGTCAGAAACCTGACTGATGAAGACTATATGACACTCAAACAGGCATGCCCTTCGGAATACCAAAGGGCGCAATTTGCGTTCAAAGATTCGATGATTCAC
+
ABCAACABCCCCGGGGFGFGGGGHHHHHHHHHHHHHHHHHHHHGGGF8GHHHHHHHHHHGHHHGHGHHGHHHHHGHFHHHHGHFHHHHHHHHGGGHGHHHHHHHGGHHHHHHHHHGHHHHHHHHHGHHHHHHHHHGHHGHHGHHHFHHHHHHHHHHGHHGGHGGGHHHHHHFGHHGHHHHHHHHHHHHHHHGHHGHHHHHHHHHGHFFHHGHHHHHHGHGGGGGGGHHHHHHHGHGHGEFFFHFHHGGFGGGGGDFFGGGGFFFFFFFBBBBA
@M02197:102:000000000-ALU3V:1:1102:13095:14900 1:N:0:1
TACGTACGAAACTCCTCCGCTTATTGATATGCTTAAGTTCAGCGGGTAGTCCTACCTGATCTGAGGTCAAATACAGAGTGTGGTTTAGAGTGGGCCAGTGCGAAACTTATTACGCATTCCACTTAGACATTTAAGACGAGCCAAAGCAAAGCCATGGCAGCGTCCAAACCATCAGTCAGAAACCTGACTGATGAAGACTATATGACACTCAAACAGGCATGCCCTTCGGAATACCAAAGGGCGCAATTTGCGTTCAAAGATTCGATGACTCAC
+
AAA1>BAD1AADGGGGGGGGGGGHHHHHHHHHHHHHHHHHHHHGGGGGGHHHHHHHHHHHHGHHHGHHHHGFGGHFB>AFGGGGGHHHHE1FGHFHGHCHHGFFHGFHFFHGHGGGGGFHHHFGHHHGHHDHHGGHHHHFBEFGHHHFHHHGHHHHFFECGHGEGGGHHGHHHHHGHHHHBHHHHF@CHFFGGHHGGGFHGHHHHGGGHHHHHHHHHHHGGGGGGGHHHHGHHHGHHGGGGGHGHGA2GGHGGGGGGGGGGFFFFFFFACCCB
@M02197:102:000000000-ALU3V:1:1102:5731:14902 1:N:0:1
TACGTACGAAACTCCTCCGCTTATTGATATGCTTAAGTTCAGCGGGTAGTCCTACTTGATTTGAGGTCAAAATGCACTGTTTTGAACTAGAACAGGTTTATCTTTGTCTTTAAAAAGCCACCGTTACTAAACATCCGTTTGCGTCACTATCGAAAAGTTCTACAACGATAGCTCAAGCCGCAAAGGTACTTTATTGGTGCTTGTTACATTTCAGCCGAGTCGTGACCTTACTTAAAAAGCCTGACAAACAGCCATGATCCAAAACCCAGACTGCCTATTGTTACATTGGCGGGGTTGAGAAGGTTTGCGACACTCAAACAAGCATGCTCTTAGGAATAACCCAAGAGCGCAAGGTGCGTTCAAAGATTCGATGATTCAC
+
BBBBBFBBB@BBGGGGGGGGGGGHHHHHHHGHHHHHHGHHHHHGGGGGGGHHHBHHHHHHHHHGGHHGHHHGFGGHHHHFFHHFGHHHHHBFHHGHEGHHHHHHGHFHHHHHHHHH?GHHFFEFFFEHHHHGHHHHGGFGFHCGGGGHHHHDGGGGHFHHGHHGHHFG9GGHHGHGHEG?CHHFFFCGHFHHHHHGCG.CGHFHGHCFGGFGFBFBGFDDFDE9FCFGFBGFGGGEF@;CDDGFBF1GGHFEHGG1GC@?/EFBG34FGG?CGHHHGBFHHHDHHGGGGGEEF2HGGBHDF1AGE0GGGHFEGGBEHHFGHHEHGFA33BE5HGFB2CGDFBGGEEC?HFHHGEAGHGGGGFBFGGGFFFFFFFA>3AA
@M02197:102:000000000-ALU3V:1:1102:16180:14940 1:N:0:1
TACGTACGAAACTCCTCCGCTTATTGATATGCTTAAGTTCAGCGGGTATTCCTACCTGATCCGAGGTCAACCTTGGTGCCGCCGAAGCGGGCTTGTAGGGGGTTTAGAGGCAGGACGCCGAGGACTCCCGATGCGAGGCTGATGCTACTGCGCAAAGGAGAGGGCCCTTCGGGTCCGCCACTGGTTTTAGGGGCCTGCCGTGGCAGATCCCCAACGCCGGGCCACGGGGGCTCGAGGGTTGAAACGAAGCTCGGACAGGCATGCCTCCCAGGATACTGGAAGGCGCCATGTGCGTTCAAAGATTCGATGACTCC
+
AAAB3FADBABBGGFFGGGGGGGHHHHHHHHFHHHHHHHHHHHGGGGGGHHHFHGHHHHHHFFDEGFHBHHGHGGFH1DGCGEG?@>@EGGGGHG;FFD/DGGGGGF<HFCGEDFHGG?CD9@CHFHFEE.AFGC/?A8G9FGGG8GBFF?FDFFFBE:A9DDFFFFFEFGFFCBE./ADFFFGFFFFFEF.EBCCEFFFHHGFGF?FFGGFF@DGEEG=C/>EGEEEEECEADB9HHHFGFBFB?@////?F1GEGBFHHGGGGHGHFFGFHGDHFEB0FEAEFGBFCEEACGGFFCGGCFFC1D31FAA?AA
@M02197:102:000000000-ALU3V:1:1102:23784:15001 1:N:0:1
TACGTACGAAACTCCTCCGCTTATTGATATGCTTAAGTTCAGCGGGTATTCCTACCTGATCCGAGGTCAACCTGAAAAAAGTTTTTAGAGGCGACCGGGTCCCTGGGCCCTTGAAACTCTACGCGTGCTCCGGAAAGCTCAGTGCGAAGAGGGTCCCTGGGACGCCGTCATTGTCTTTGAGACCAGTTGGCCGGTGAAGGCCAACGCGGTCCAACACCAAACCCGGGGGTTTGAGAGAGGATAATGACGCTCGAACAGGCATGCCCTTCGGAATGCCAAAGGGCGCAATGTGCGTTCAAAGATTCGATGACTCAC
+
BCCCAFBBCCCBGGGGGGGGGGGHHHHHHHHHHGHHHHHHHHHGGGGGHHHHHHGHHHGHHHHGGGGHHHHHHHHHHHHGGBGHHGHHHHHGGFGGGGGGGHHHHFFHGGHHHHHHHHHHHHGGGGGGGHHGGGGGHHHHHHHHHGGFGGHEGGHHGGGGGGGGGGHGHHHHHHGHHGHHHHHHHGHGGGFFGHHHHHHHHGGFFGGHHHHHGHGGGGFFEGGGGGGGHHHHHHGHFHHHEHHHGGEEAFG1HHFGBFEHHGGGGFGEHHHHGGHHHGHGGFGGHHHGGGGEECGGGFFGGGGFFFFFFFBBAAA
@M02197:102:000000000-ALU3V:1:1102:23107:15218 1:N:0:1
TACGTACGAAACTCCTCCGCTTATTGATATGCTTAAGTTCAGCGGGTATCCCTACCTGATCCGAGGTCAAGAGTGTAAAAATGTACTTTTGGACGTCGTCGTTCTGAGTGCAAAGCGCGAGATGTACTGCGCTCCGAGATCAATACGCCGGCTGCCAATTGTTTTGAGGCGAGTCTACGCGCAGAGGCGAGACAAACACCCAACACCAAGCAAGGCTTGAAGGTACAAATGACGCTCGAACAGGCATGCCCCATGGAATACCAAGGGGCGCAATGTGCGTTCAAAGATTCGATGATTCA
+
CCCCCFCCCBCCGGGGGGGGGGGHHHHHHHHHHHGHHHHHHHHGGGGGHHHHHHHHHHHHHHHGGGGHHHHHHBGHHHHHHHHHHHHHHHHGHHGGGGGGGGGGGHHGHHHHHHHHGGGGGGGGHHHHHHGGGGGGHHGGHHGHHHHGGGGGHHGHHHHHHHHHHGGGGGHHHGGGGGGGGHHFGFGGHHGHHHGFFFGHHGHGGGHHHHHHHGHHHFHGHHHHHHHHHGGGGGHGGHGHHHHGHHGGGHHHHHGHHGHHHHHHGGGGDGGHHGGEGGGGGGGGGGGFFFFFFFBBBCB
@M02197:102:000000000-ALU3V:1:1102:7186:15224 1:N:0:1
TACGTACGAAACTCCTCCGCTTATTGATATGCTTAAGTTCAGCGGGTAGCCCTACCTGATTTGAGGCCAGAGTACAATGTATAGTTGTATGCGTACGACGAAACTTATTACGTCTGCATAATGCTTTTAAGGAGAGCCAACAAAGGCAAACTCCCAAATCCATCTAATTCAGAAACCCGAATAGATGAGTCTACATGACACTCAAACAGGCATGCCCTCCGGAATACCAGAGGGCGCAAGTTGCGTTCAAAGATTCGATGACTCAC
+
BBBCBFBBAABCGGGGGGGGGGGHHGHHGHHGHHHHHHHHHHHGGGGGGHHGHHHHHHHHHHHHHHGHHHHHGHHHHHHHHHGHHHHHHHFHHHGGGGGGGGGGHHHHHHGHHHHHHGHHFGHHHHHHGHHHHHGGHHHGFGHHHBHHGFHHGHGHHHHGHHHHHHHHHHHHHHHHHHFGGDFFGHHHHHHHHHHHGFCGGHCHHGGG3GHHGGGGBFGGHGHGHHHGHFGEEDFHDHGEBCGCGGBGF5E2FFCFFFFFF@BAA?
@M02197:102:000000000-ALU3V:1:1102:16586:15231 1:N:0:1
TACGTACGAAACTCCTCCGCTTATTGATATGCTTAAGTTCAGCGGGTAGTCCTACCTGATCTGAGGTCAAATACAGAGTGTGGTTTAGAGTGGGCCAGTGCGAAACTTATTACGCATTCCACTTAGACATTTAAGACGAGCCAAAGCAAAGCCATGGCAGCGTCCAAACCATCAGTCAGAAACCTGACTGATGAAGACTATATGACACTCAAACAGGCATGCCCTTCGGAATACCAAAGGGCGCAATTTGCGTTCAAAGATTCGATGATTCAC
+
BBB?AFBBBBBBGGGGGGGGCGGHHHHHGHHHHFHGHGFFHGHGGGGGGHHHHHHHHHHHHGEDHGHHHHHGHHHHHHGFCFEHGHHGGHFHFHGHGHHHGGGHGHHHHGHHBGCF7GHHHGHHHHHHHHHGFHGHHGCF0FHFFHHGGHFGGHCEE0FEGFGFGGHHHHHFHHFGHHH1DGFGEHHBGFFGFGCFGDFGGHHGFBFGGFFHHHGFBHHEGCGGGFFGGG2EEFGFBFEB0EDDEFFA0011F3EDEF1FCFFBFFDDA>11A
@M02197:102:000000000-ALU3V:1:1102:7203:15231 1:N:0:1
TACGTACGAAACTCCTCCGCTTATTGATATGCTTAAGTTCAGCGGGAAGCCCTACCTGATTTGAGTCCAGAGTACAATGTATAGTTGTATGCGTACGACTGAACTGATTACTTATGCATAATGCTTTTAAGGAGACACAACAAAGGAAAACTCCCAAATCCATCTAATTCAGAAACCCGAATAGATGTGTCTACATGACACTCAAACATGAATGCCCTCCGGAATCCCAGAGGGCGCACGTCGAGTTCAAAGATCCAAAATATCTC
+
?AAAAF11>1AA111111E?E0AGA3DFDBD2B2AEFF22A%D/EC#49ABAG0E9B101DA1:;#/FFH0FF;:21DBF2EEF2@FFDC02<55>1<E##15E<#1GBEF#1#B1D<BF1<F1FF>FG?1B616##0@F1BFFF##22B?B7<B#02/5FGG1DFBB2->/GF80+C5<@11CED0#0#0B,CG22FCF>1C22@:@#B,G809A/9#B21$:A#9FA0B/B#+F$5$50#3*#1333311B113333311>111
@M02197:102:000000000-ALU3V:1:1102:29216:15311 1:N:0:1
TACGTACGAAACTCCTCCGCTTATTATATGCTTAAGTTCAGCGGGTAGTCCTACCTGATCTGAGGTCAAATCAAGAGTGCATTGACTGCGGTTTAGAGTGCGGACGGAGACAACTGATGTTTCGTCACACTAAGGCATTTAAGGAAGGCCAGAGGCGATCCCAAAGCTCAATGACGGTCAAGAAACCGCCAGAGAGAAGGTCTAATGACACTCAGACAGGCATACCCTTCGGAATACCAAAGGGTGCAAGGTGCGTTCAAAGATTCGATGATTCAC
+
CCCCCFCBCCCCGGFFGGGGGGGHHHFFHHHHHHHGHHGEGHGGGGGGHHHGHHHHHHHHHHGHGGHFHGHHGHFHHGHHHHG:EGHHGHHEGGHFHHHHHGHGGHFFGGGHHHHHHHHHHHHGHHHGFGHHHHHGHHHHHHGFHHHEGGHHHHGGGGGGGHHGHHHHHFGFHGHGHGGHHHFGFGGHHHHHHHHHHGGHGHHFGBFGFGFFGHHGFHGEEFFFGGGGGHHHHGFHGHGHHGHGHHGHHCEACHGGGGGGGGFGFFFF1FD?1AAA
@M02197:102:000000000-ALU3V:1:1102:22767:15418 1:N:0:1
TACGTACGAAACTCCTCCGCTTATTGATATGCTTAAGTTCAGCGGGTAGTCCTACCTGATCTGAGGTCAAATACAGAGTGTGGTTTAGAGTGGGCCAGTGCGAAACTTATTACGCATTCCACTTAGACATTTAAGACGAGCCAAAGCAAAGCCATGGCAGCGTCCAAACCATCAGTCAGAAACCTGACTGATGAAGACTATATGACACTCAAACAGGCATGCCCTTCGGAATACCAAAGGGCGCAATTTGCGTTCAAAGATTCGATGACTCAC
+
CCCCCFCCBCCCGGGGGGGGGGGHHHHHHHHHHHHHHHHHHHHGGGGGGHHHHHHHHHHHHHHHHGHHHHHHHHHHHHHHHHGHHHHHHHHHHHGHGHHHHGHGGGHHHHHHHHHHGGHHHHHHHHHHHHHHHHHHHGHHHHHHHHHHHHHHHHHHGHHGGGHGGHHHHHHHHHGHHHHHHHHHHHHHGHHHHHHHHHHHHHHHHHGGGGHHHHHHHGHGGGGGGGHHHHHHGFHHHGGGGGHHHHGGGGHGGGGGGGGGGFFFFFFFBBBBB
@M02197:102:000000000-ALU3V:1:1102:6798:15380 1:N:0:1
TACGTACGAAACTCCTCCGCTTATTGATATGCTTAAGTTCAGCGGGTAGTCCTACCTGATCTGAGGTCAAATCAAGAGTGCATTGACTGCGGTTTAGAGTGCAGACGGAGACAACTGATGTTTCGTCACACTAAGGCATTTAAGGAAGGCCAGAGGCGATCCCAAAGCTCAATGACGGTCGAGAAACCGCCAGAGAGAAGGTCTAATGACACTCAGACAGGCATACCCTTCGGAATACCAAAGGGTGCAAGGTGCGTTCAAAGATTCGATGATTCAC
+
ABBABFADABABGGGGFGGCGEGHHCHFFHGFHHHHHHFHHHGGGGEGGHFHGHGHHHGGFEBGGEHGGGHHHHFHHHHHHHHHGHHHHFFGEEGEHHHHGHHHHGGGGGGGHHEHGHHHHHHHGAFHGHHHHHHHGGHGHHGGFGFHFEHHHGGGGGBFGGGGGFHHHGGFHFHHGGHFBFGEGGHFF@GGBFFHGGHHGHBFHHFFFFFGGFFFFFFHGFEFFFFE2AFGHGF;HHHHHHGGCHHBBHEGEEFE5CFGFDEB4BFFFFFFA>>A3
@M02197:102:000000000-ALU3V:1:1102:22100:15475 1:N:0:1
TACGTACGAAACTCCTCCGCTTATTGATATGCTTAAGTTCAGCGGGTATTCCTACCTGATCCGAGGTCAACCTTGTAAAAAATGGGTTATAGGACCGTGCCGGGAGACCTTTCAACTCGTTGCGTGCTTAGAAAGCTCGTTGCACCGAGAGTCCCACGGACGCCGTCATTACTTTTGGGACCGGTCGGGGGTGAACCCGGACCTGGAGTCCAACAACAAGCCAGGCTTGAGAGGTGATAATGACGCTCGAACAGGCATGCCCTTCGGAATACCAAAGGGCGCAATGTGCGTTCAAAGATTCGATGATTCAC
+
CDCDCFCCCCCCGGGGGGGGGGGHHHHHHHGHHGHHHHHHHHHGGGGGHHHHHHHHHHHHHHHGGGGHHHHHHHHHHHHHHGHHHHHGHHHGFHHGGFGGHGGGGGGGGHHHHHHHHHGHGHGGGGGGHHHHHHHHHHGGGHGHHHGGGFGHHHHHHGGEGGGGHGHHHHGHGHHHHGGGGGGGFGFGHHGHHGGGFGHHHFFHHGFGFHHHHGHHGHHHGHHGHFHHHHHGHHHGHFHHGEF0EGEGHHFHFHHFHGGGGGGGHHHHHHHHHHHGGGGGHHHHGCGGHGGGGGGGGGGFFFFFFFCCCCA
@M02197:102:000000000-ALU3V:1:1102:15669:15499 1:N:0:1
TACGTACGAAACTCCTCCGCTTATTGATATGCTTAAGTTCAGCGGGTAGTCCTACTTGATTTGAGGTCATAATGCACTGAAAGAGTTAGACTCTATTCAGATTGATGGGGGTTTTGTTAAAGCTCGTTGAACCTTCTACTTGCGATCCCCGATGAGTTTATGAGACTACAACATCAGGTCAAGCCGCATTAGTGCGTTCATTCAGCTTGTTGTATTTAAGTTGAGCCAGAGCCTAAGGGGGCAACGGCAAGCAACCAAGATCCAAGCCCAAACTACCAAAGTCTTACCCTTGGCGGGGTTGAGAATTTCGCGACACTCAAACAAGCATACTCTTCGGAATAACCAAAGAGTGCAAGGTGCGTTCAAAGATTCGATGATTCAC
+
AACBAFBCBCCCGGGGGGGGGGGHHHHHHHHHHHHHFHHCFHHGGGGGGHHHHHHHHHHHHHHHGHFHHHHHHHHHHHHHHHHHGFHHHHHHHHHHHHHHGHHHHHHHHGGGGGGHHHHHHHHHHGGGHGHHHHHHHHHHHHGGGHGGHGGCGGHHHHHHHHFHGHHHHHHHHHHHHHHHHHHGGGGGGGHHHHHHGHHGGGGHHHHHGFGHHHHGHHHGGHHGHFGHHHHHHGHGGGHHGGGGGHHHHGHGHHGHHHHBGCGEFGGGHHHFHHHEGHHHHHHHHHGFHCGGE?GGHEHGHHHHHGGGGHGHHHHGGHHHGFEHFHFHGFGFFGHHHHHHHHHHFGHHGHFHFHHGGGGGGGGGGGGFGGFFFFFFFA3AAA
@M02197:102:000000000-ALU3V:1:1102:29234:15513 1:N:0:1
TACGTACGAAACTCCTCCGCTTATTGATATGCTTAAGTTCAGCGGGTAGCCCTACCTGATTTGAGGCCAGAGTACAATGTATAGTTGTATGCGTACGACGAAACTTATTACGTCTGCATAATGCTTTTAAGGAGAGCCAACAAAGGCAAACTCCCAAATCCATCTAATTCAGAAACCCGAATAGATGAGTCTACATGACACTCAAACAGGCATGCCCTCCGGAATACCAGAGGGCGCAAGTTGCGTTCAAAGATTCGATGACTCAC
+
AAAAAFAB@?ABGGGGFGGGCGGFGDGDFEFCHFGFBGHCFGHGGGGFFHHHFHHHHGFGHHHHFHHHEFFGGGFDFGGGDGHGHHHFEGGHDGGFGFEFGGEGDHHHHFGHHFFHGHHHHHGHGHHFFGDFGGGGGFHHGHGG<FEFEFF1?GFDGHHHHHBBGFEFFDFG>DBA<HGGGEGB;1FFGHHHHHHHGFGCGHGGFBBFFEEFCECGG?EBGBHHHHFGFFEEEEA9BFBBCGCGGGBFDGDGGG11FFFFFAAAAA
@M02197:102:000000000-ALU3V:1:1102:27299:15626 1:N:0:1
TACGTACGAAACTCCTCCGCTTATTGATATGCTTAAGTTCAGCGGGTAGTCCTACCTGATCTGAGGTCAAATACAGAGTGTGGTTTAGAGTGGGCCAGTGCGAAACTTATTACGCATTCCACTTAGACATTTAAGACGAGCCAAAGCAAAGCCATGGCAGCGTCCAAACCATCAGTCAGAAACCTGACTGATGAAGACTATATGACACTCAAACAGGCATGCCCTTCGGAATACCAAAGTGCGCAATTTGCGTTCAAAGATTCGATGATTCA
+
ABCCAFBCDCBCGGGGGGGGGGGGHHHHHHHHHHHHHHHHHHHGGGGGGHHHHHHHHHHHHHHHHHHHHHHHHHHHHHHHHHGHHHHHHHHHHHGHGHHHHGGGGGHHHHHHHHGHHGHHHHHHHHFHHHHHHHHHHGHHHHHHHHHHHHHHHHHHHHHGGHGEGHHGHHHHHHHHHHHHHHHHHHHHHHHHHHHHHHHHHHHHGGGGHHHGHHGHGHHGGGGGGGHHHGGHGHHHHGGGGGHHHFGGGEFGGGFGGGGGFFFFFFFAAAAA
@M02197:102:000000000-ALU3V:1:1102:28799:15603 1:N:0:1
TACGTACGAAACTCCTCCGCTTATTGATATGCTTAAGTTCAGCGGGTATTCCTACCTGATCCGAGGTCAACCAGAAAAAATTGGGGGTTTTACGGCCGGGGGGGCAGCACCTAACAAAAGCGAGATAAAGAATTACTACGCTCAGAGGACTACTGCCGCTCCGCCAATGTCTTTGAGGCACTACAGACGTAGACGCCCAACAATAAGCTGTGCTTAGGGGTTGAAATGACGCTCGAACAGGCATGCCCACTAGAATACTAATGGGCGCAATGTGCGTTCAAAGATTCGATGATTCAC
+
BBBBAFBBB?ABGGGGGGGGGGGHCGHGHHGCGHHHGHHGHFHGCGGGHHHGHHHHHHGHHHHGGGGHHHHHGHFHHHFEHHHHHGGEEGGHHGEGEDGGGGGFFFFFFFFFFFFHGHGEFFBFFGGFGEGFFFFFFFFFFFDDFFFFEFFFGFFBCCCFFGHGHGHHHFFHHFHHHGHHGFHGHFGGHHGFGGFFHHGFHFFFGFGHGFHHGFGGGGFHHHHHGHGEBGFHHGHHHHGEHHHHFGGFFHHFGHFHHHHHGGGGGGHHHGGGGGHCGGGGGGGGFFFFFFFFBBA3B
@M02197:102:000000000-ALU3V:1:1102:25402:15702 1:N:0:1
TACGTACGAAACTCCTCCGCTTATTGATATGCTTAAGTTCAGCGGGTAGTCCTACCTGATCTGAGGTCAAATACAGAGTGTGGTTTAGAGTGGGCCAGTGCGAAACTTATTACGCATTCCACTTAGACATTTAAGACGAGCCAAAGCAAAGCCATGGCAGCGTCCAAACCATCAGTCAGAAACCTGACTGATGAAGACTATATGACACTCAAACAGGCATGCCCTTCGGAATACCAAAGGGCGCAATTTGCGTTCAAAGATTCGATGATTCAC
+
DDDDDFDCCCCCGGGGGGGGGGGHHHHHGHHHHHHHHGHHHHHGGGGGGHHHHHHHHHHHHHHHHGHHHHHHHHHHGHHHHHGHHHHGHHHHGHGHGHHHGGGGHGHHHHHHHHHGGGHHHHHHHHHHHHHHHHGHHHGGHGHHHHHHHHHHGHHHGHHGGGGGGHHGHHHHHHHHHHHHHHHHHHHHHHHHHHHHHHGHFHHGHHHGHHHHHHHGHHHGGGGGGGHHHHHGGGHHHGGGGGGHHHGGGGHGGGGGGG?GGFFFFFFFAAAA3
@M02197:102:000000000-ALU3V:1:1102:9403:15711 1:N:0:1
TACGTACGAAACTCCTCCGCTTATTGATATGCTTAAGTTCAGCGGGTAGTCCTACCTGATCTGAGGTCAAATACAGAGTGTGGTTTAGAGTGGGCCAGTGCGAAACTTATTACGCATTCCACTTAGACATTTAAGACGAGCCAAAGCAAAGCCATGGCAGCGTCCAAACCATCAGTCAGAAACCTGACTGATGAAGACTATATGACACTCAAACAGGCATGCCCTTCGGAATACCAAAGGGCGCAATTTGCGTTCAAAGATTCGATGACTCAC
+
CDDDCFCCCDCCGGGGGGGGGGGHHHHHHHHHHHHHHHHHHHHGGGGGGHHHHHHHGHHHHHHHHHHHHHHHHHHHHHHHHHHHHHHHHHHHGHGHGHHHGHHHHGHHHHHHHHHGGHHHHHHHHHHHHGHHHHHHHHHHHGHHHHHHHHHHHHHHHHHGGGHGGHHHHGHHHHHHHHHHHHHHHHHHHHHHHHHHHHHHHHHHHGHGGHHHHHHHHHHGGGGGGGHHGHHHHHHHFGGGFGHGHGGGGGHGGFGGGGGGGFFFFFFFCCCCC
@M02197:102:000000000-ALU3V:1:1102:22315:15749 1:N:0:1
TACGTACGAAACTCCTCCGCTTATTGATATGCTTAAGTTCAGCGGGTAGTCCTACCTGATTTGAGGTCAAAGATTAAAGTGTTTTGTTAGAGTGGAATGATAGCGAAGAACTTATCACGCTGTTCCACTTAGACTTTTAAGACGAGCCACGTTAAATGGCAAAAACGTCCAAAGCACCACAACCACAAGCTTAATGAAAAACCGGGTGGGTGAGGTCTATATGACACTCAAACAGGCATGCTCTTCGGAATACCAAAGAGCGCAATCTGCGTTCAAAGATTCGATGATTCAC
+
CBCCCFCCBCCCGGGGGGGGGGGHHHHHHHHHHHHHHHHHHGHGGGEEGHHHHHHHHHHHHHHHGHHHHHHHHHHHHHHGGGHHHHHHHHHHHHGHHHHHHHHHGHHGHHHHHHHGHHGHGGGHHFHHHHHHHHHHHHHHHHHHHGGHHHGHHHHHHHHHHHHHHGGGHHHHHHHHHGHHHHGHHHHHHHHGHHHHHHHHHGGGGGGHHHHHHHHHGHHHHHGHHFGHFGFFGHHHHHHHHGGFFHGHHHHFHHHHHGGGGHHHHGGGEB4GGGGCGGGGFFFFFFFCCBCC
@M02197:102:000000000-ALU3V:1:1102:5302:15678 1:N:0:1
TACGTACGAAACTCCTCCGCTTATTGATATGCTTAAGTTCAGCGGGTAGTCCTACCTGATTTGAGGTCTAAACTAAAAGTTTATTAGAGTGGAGGGAGCGAAAACTTATTACGCATTCCACTTAGACATTTAAGACGAGCCGTAACCGGCAGCGTCCAAAACTCATATACAGAAAACTGCATATGAGAGTCTGTATGACACTCAAACAGGCATGCCTTTCGGAATACCAAAAGGCGCAATGTGCGTTCAAAGATTCGATGACTCAC
+
ABBBBFBBBBBBGFGGGGGG?EEHHHHHHHHHHHHHFGGHGHHGGGGG8HFFHFHHHHHHH9GHE7FF8HHH99HHH99FGHF9HHFGHGHGEHGGDF;8FGGCHFFGHH6G/E4E9HFHGFFFG@FHHHHEHHFHFGC?FHDEGFCG@DGGGHFGGHFFHGFHHHGHFFB@FGCFEEHHFHFFFHFHFHGHHFGHGEGFGGHHGGFHFGGEBFFGGGGHH;GBHFGHGHGGE?EC9HGGEFECC55CGGFEGFBFBFFFFABAAB
@M02197:102:000000000-ALU3V:1:1102:9735:15733 1:N:0:1
TACGTACGAAACTCCTCCGCTTATTGATATGCTTAAGTTCAGCGGGTAGTCCTACCTGATCTGAGGTCAAATACAGAGTGTGGTTTAGAGTGGGCCAGTGCGAAACTTATTACGCATTCCACTTAGACATTTAAGACGAGCCAAAGCAAAGCCATGGCAGCGTCCAAACCATCAGTCAGAAACCTGACTGATGAAGACTATATGACACTCAAACAGGCATGCCCTTCGGAATACCAAAGGGCGCAATTTGCGTTCAAAGATTCGATGATTCAC
+
CCCCCFCCCDCDGGGGGGGGGGGHHHHHHHHHHHHHHHHHHHHGGGFGGHHHHHHHHHHHHHHHHHHHHHHHHHHHHHHGGGHHGHHGHHHHHHGHGHGHHHHGGHHHGHHHHHHHHHHHHHHHHHHHHHHHHHHHHHHGGGHHHHHHHHHHHHHHGHGGGGHGGGHHHHHHHHHHHHHHHGHGHHHHHHHHHHHHHHHHHHHHHHHGGHHHHHHGHGHGGGGGGGHHHHHHHHHHHGGGFEHGHHGGEGHGGGGGGGGGCFFFFFFFAAAAA
@M02197:102:000000000-ALU3V:1:1102:29210:15928 1:N:0:1
TACGTACGAAACTCCTCCGCTTATTGATATGCTTAAGTTCAGCGGGTAGTCCTACTTGATTTGAGGTCAAAATGCACTGTTTTGAACTAGAACAGGTTTATCTTTGTCTTTAAAAAGCCACCGTTACTAAACATCCGTTTGCGTCACTATCGAAAAGTTCTACAACGATAGCTCAAGCCGCAAAGGTACTTTATTGGTGCTTGTTACATTTCAGCCGAGTCGTGACCTTACTTAAAAAGCCTGACAAACAGCCATGATCCAAAGCCCAGACTGCCTATTGTTACATTGGCGGGGTTGAGAAGGTTTGCGACACTCAAACAAGCATGCTCTTAGGAATAACCCAAGAGCGCAAGGTGCGTTTAAAGATTCGATGATTCAC
+
ABBBAFBBBA2DGFGFGGGGGGGHHHGHHHHHHHHCHHHHHHHGGGFGGHFHHHHHHHBGGHHGGGFGHHHEBGHGHFFGHHH?FDFHHHHHHHEAGGHCGHHHHHGHHHHHBEGH/FGHHHGHGGGHHHEHHHHBDFHGGH?DGGDHGHGGHGFGGGHFHHHGHHCFH8GHHGFHGGGGGGGGC+FGCHHGHGHHGHGFHHH9HHFFGGGGGFDEFE?EGHEHHGHGGGBBHHHHHGDFHHGFGBG?FBEHHF0FGFHFHGHGFHBHGFFHHHEHFFFGHHGB3/EEEGF?FBGFHHFHFEHEA@FEF5FAEHFHHHFHFBGFBGGHHHHFFHGGGGGHHHCHGGGGHHHGE?EEEGGGGFGGFF4FFFFFFFBB@BA
@M02197:102:000000000-ALU3V:1:1102:1799:15942 1:N:0:1
TACGTACGAAACTCCTCCGCTTATTGATATGCTTAAGTTCAGCGGGTAATCCTACCTGATTTGAGGTCAACACTTAGAAGTATTAGAGTGGAGAACGCGTATCCTTGTTGCGCGTTCCACTGAGACATTTGAGGCGAGCCGTAACGGCAGCACCCAAAGCTCCCGACCTGGTCAAGAACCCAGACTGGAGAGGTTGATAAGACACTCAAACAGTCATGCCTTTCGGAATACCAAAAGACGCACTGTGCGTTCAAAGATTCGATGACTCAC
+
B@ABA4AA3A2AGGGGGGG2FG?GBGFHHGHHHHHGHGGFGDDEFGA7FHEFFHH'HHHGFHHHGHHH:H4:AG5D5@F5DF5FFE4G4B;3?GG'3F5EA1#;F8&DGH4>>9/>/2'337<#3#FHF3BBCF/<@CG?CCGEDDCCG#CGGBFBGC/<DGHAEA/B>BCGE1DFFF#CG@9B/;C?4F>CE@FDD1;FB5BB/6BFAD;EB$5B45BAA99AAA)AD/E9ABFED#ADBD60*90FA1B3ABDE1A1CFDB11111A>
@M02197:102:000000000-ALU3V:1:1102:9746:15953 1:N:0:1
TACGTACGAAACTCCTCCGCTTATTGATATGCTTAAGTTCAGCGGGTATCCCTACCTGATCCGAGGTCAACCTTAGAAATGGGGTTGTTTTACGGCGTAGCCTCCCGAACACCCTTTAGCGAATAGTTTCCACAACGCTTAGGGGACAGAAGACCCAGCCGGTCGATTTGAGGCACGCGGCGGACCGCGTTGCCCAATACCAAGCGAGGCTTGAGTGGTGAAATGACGCTCGAACAGGCATGCCCCCCGGAATACCAGGGGGCGCAATGTGCGTTCAAAGATTCGATGATTCAC
+
BCCCCFCBBBCCGGGGGGGGGGGHGHGHHHGHHHHHHHHHHHHGGGGGGHHHGHHHHHHHHHHGGGGGGHFHHHHHHHHHHHHGGGGGHHHHHGFFGGGGGHHHHGGGGGGHGGHHGHHHGGGCFGHGHHHHHHEGGGGGCFFHGDFGGHHHHHHGHHHGGFFDBGGGGGFGGGFGFFGGGGGGGGGFFGFFFFFHHFGGGGFGGHGFGGFHHHHGHHHGHHFGGGGFFFGHGHHGHHFHGGGGGGGHGHFGAFGFCGGGGGGHHHHGGFGHGFFGFGFGGGFFFFFFFAABBB
@M02197:102:000000000-ALU3V:1:1102:5034:15931 1:N:0:1
TACGTACGAAACTCCTCCGCTTATTGATATGCTTAAGTTCAGCGGGTATCCCTACCTGATCCGAGGTCAAACAAGAAGTTTTCAGTGTTTACCTATCCACCTTCGCAGAGATTACTATGCGTGATTGATAGTTACCACCAAGGGTTTTAGACAAGGCGTAAGCCACTGTCAATACTCCGAAGAATAGTGTAATGACGCTCGAACAGGCATGCCCTTCGGAATACCAAAGGGCGCAATGTGCGTTCAAAGATTCGATGAT
+
AAAAAFADA1>DGFGG1EEGGGGAFG3GBGB2ADFE1GHHFHFCC0EEGHHHHHGHHGBFHHHEGGGHFHHHHHHHHGFFHHHHH22DBGFF1HHHHHFFHFGGHGGGGHHHHHHHFHHHGGHFGGBG2B>FGHHCFHFGEHGGHHCFHHBFGHEFHEFCFHHGFHHGHHHEGFGGGHFHGBHFHHHHHFCCGHHEGGGGHHHFDCFFFFF1CEFFGGFFGFG8HGHEEEAGCHCHECGEGGF9GFGDACFBFF?A@BB
@M02197:102:000000000-ALU3V:1:1102:17841:16080 1:N:0:1
TACGTACGAAACTCCTCCGCTTATTGATATGCTTAAGTTCAGCGGGTATTCCTACCTGATCCGAGGTCAACCTGAGAAATAAAAGGTTAGACCGACCCGACGAGACCTTGCAACTCCCCGCGTGCCTCGAAAGACTCGTTGCGAAGAGGGTCCCACGGACGCCGTCATTGTCTTTGAGACCAGTTGCGTTGCCACAACTCGGTCCAACACCCAAACCGAGGTTTGGAGAGAGGATAATGACGCTCGAACAGGCATGCCCATCGGAATACCAATGGGCGCAATGTGCGTTCAAAGATTCGATGACTCAC
+
BCBCBFCCCCCCGGGGGGGGGGGHHHHHHHHHHHHHHHGHGHHGGGGGHHHHHHHHHHHHHHHGCGGHHHHHHHGHGHHHHHHHHGFHHHHHHGGGGGGGGGFGDFGHHHHHHHHHHHGGGGGGGHHHGGHGGHHEHGHGHHHGHGGFHHHGGHHGGGGGGDGHHHHHGFHFGFGGGFFHHHGGGGFHFHHFFHHFFFFFFFHEGFFFFGGGFFFFGHHGGFBHHHGHFHFFHFFGHCGGFFFHGHHHHHHHHHHHHEEEDHHGHHGFHHGHGGGGFFHHHEEEGHGGGGFBFGGGFFFFFFFBBBBB
@M02197:102:000000000-ALU3V:1:1102:9391:16114 1:N:0:1
TACGTACGAAACTCCTCCGCTTATTGATATGCTTAAGTTCAGCGGGTATCCCTACCTGATCCGAGGTCAATCATAAAAAAGTTTGGGGTTCTGGCAGGACACCACCGGGACTCTGTCGCGAGGAGTATTACTACGCGTAGAGCCAGGAGGCACCGCCACTGCTTTTAAGGGCTGCCCTGTGACGGGCAGGCCCCAACACCAAGCTGAGCTTGAGGGGTGATAATGACGCTCGAACAGGCATGCCCCCCGGAATACCAAGGGGCGCAATGTGCGTTCAAAGATTCGATGACTCAC
+
ABBBAFBBBBBBGGGGGGGGGGGHHHHHHHHHHGFHHHHHHHHGGGEEHHFHHHHHHHHHGHHGGGGHHHH;H.HHHHH:GG9HHGG-GGH<GHH<GG;H<HG<H;GGG/GH;<H<HG;GGGG9GHHHHGHH:GGGG;/G;EH9;GGGEFGGHGEGCGGGGGGGGGGGGGGGGGGGGEGGGFGGGGGFFFDFFFGGFFGGFHHHFGFFFGHGGGHHHHHHGHHGGGGGFDGHGDHHHFGHGGGFFGCFHHHHGHGGHCGGGGGHFGHFGGGFGGGGGGEGGFFFFFFFFBBBAA
@M02197:102:000000000-ALU3V:1:1102:27656:16143 1:N:0:1
TACGTACGAAACTCCTCCGCTTATTGATATGCTTAAGTTCAGCGCGTAGTCCTACCTGATTTGAGGTCAATTATTGTGGTTAACTCAAAGTTAAAAGCAATGAGATAAAGCTTAAGGTGCAAAAGCCCGGTAGAACCTCTCAGTTCTAGCCTGGACAGACTTGACAGCGAGATGGACGAACCTAGAACACTGTGAAGGCCAAGCATGGGCCGCACCAATTTAGTTAAGACAAGCTGCAGATCTAGAGACTGTCTGCATTGTCCAACACCCACATAGCACCATCCAATCATAGAAATGGAAGGTGGATGGGAGAGGTTAATGACACTCAAACAGGCATGCCCTCCGGAATACCAGAGGGCGCAATGTGCGTTCAAAGATTCGATGACTCAC
+
AABBAFADAAADGGGGGGCCGGGHHHHHHHHHHHHHGHHGGHHGGGEGCFHGBFHHHHHHHHHHGEFGHHHGFFHHHFC?FFHGFGFFDHGFHFHFHGFEGFFH3BGH3?GGFHFBF?GBFDFFGHHEEECC/GHHHHHHBGBDFFGF2DGFCFFGHGHHEFHEFBCHG0@0FFHGHGCC0<CHGC0GCCCG5;GFC;;GGHFCGCBGCCEFF<BC<DCF19FF1BFF#5HFGFGHHFD@BDBGDGF@0B01B1G?10GGCF?/EEAGHDB3F4FB3?F3B30BBFFEHGEB@4F@BGF1CE3HHGBHHFEBFG@BHHGGHGBGEGFD5GGHHGHGAGEEE22FHHFGHHHBCHGGGEDCGF52AEEFFD5FGFGGGGFFFF5F5?A?BB
@M02197:102:000000000-ALU3V:1:1102:27668:16157 1:N:0:1
TACGTACGAAACTCCTCCGCTTATTGATATGCTTAAGTTCAGCGCGTAGTCCTACCTGATTTGAGGTCAATTATTGTGGTTAACTCAAAGTTAAAAGCAATGAGATAAAGCTTAAGGTGCAAAAGCCCGGTAGAACCTCTCAGTTCTAGCCTGGACAGACTTGACAGCGAGATGGACGAACCTAGAACACTGTGAAGGCCAAGCATGGGCCGCACCAATTTAGTTAAGACAAGCTGCAGATCTAGAGACTTGCTGCATTGTCCAACACCCACATAGCACCATCCAATCATAGAAATGGAAGGTGGATGGGAGAGGTTAATGACACTCAAACAGGCATGCCCTCCGGAATACCAGAGGGCGCAATGTGCGTTCAAAGATTCGATGACTCAC
+
BCCCBFBCCCCCGGGGGGGGGGGHGHHHHGHHHHHHHHHHHHHGGGGGGGHHHHGHHHHHHHHHGHHHHGHHHHHHHHGGEHHHHHHHHHGGHHHGHHGHHHHHGHHFFHBGHHGHHHHHHHHHHHHHGGGGGHGHHHHGHHHHHGHHHHHHHGHGHFCHHEGG9HGGGGGGGHFDFGHGGGHGHGCHHHHHHHHHHHGGHHHGGGGGGGGGFFGGHHGHHFGFFHHHFHHHHFGGHHFFFFF2DF2FFFGHHGHHFF2F2FHGGGEDEEHGHHGF?BEHHFHHHFHHHHGHGHHHHHGHEHGFHHFHHHGHHHGHGHHHHHHHFFFHHHEHHFEFFEEEA2FF5GHHFHGGCHGGFGEG5HHGFFGHGGGGGGGGGFBFFFFFFBAA3A
@M02197:102:000000000-ALU3V:1:1102:22479:16209 1:N:0:1
TACGTACGAAACTCCTCCGCTTATTGATATGCTTAAGTTCAGCGGGTATTCCTACCTGATCCGAGGTCAACCTGAAAAAATAGATTTAGAGGTGGCCGGGCCCACAAGACCTTGCAACTCGACGCGTGCTCCGGAAAGCTCAGTGCGAAGAGGGTCCCATGGACGCCCGTCATTGTCTTTGAAACCAGTTGGCCGCGAGCGGTCCAACGCGGTCCAACACCCGAAACGCCCGCGGTAAAGCAGGGTTTTGGAGGGAGGATAATGACGCTCGAACAGGCATGCCCTTCGGAATGCCAAAGGGCGCAATGTGCGTTCAAAGATTCGATGACTCAC
+
BBBBBFBB3AADGGGGGGGGGGCHHHHHHGHHHHGHHDHHHHHGGGEGHGHHHHHFHHHGHHFEGGGHHHHHGHHHFHGGHHHHHHHGHHHHHEEFHE?/<@EGGGHGGHHFHHFGHHHHFHGGGGGFDEHFGGFGGHGHHGFHHHGGGGGFFDFGHHHHHHGFBGGGGGGGGGGGGGGGGGGGGGGGGGFFFFGFFF?DFFFFFFFGGFFHFHFFEFGGGGFCGGGGFFFGFHFHHHGHFFFFFEBGGGHFGHFHHHHGFFGGGEAHF?HHHHHHHFHGEGGGGECHFHHHFFHHG?FGGCHHHGGGFGHGFGBGGFGGGFFFFFFFAAABB
@M02197:102:000000000-ALU3V:1:1102:9787:16236 1:N:0:1
TACGTACGAAACTCCTCCGCTTATTGATATGCTTAAGTTCAGCGGGTAGTCCTACTTGATTTGAGGTCAAAATGCACTGTTTTGAACTAGAACAGGTTTATCTTTGTCTTTAAAAAGCCACCGTTACTAAACATCCGTTTGCGTCACTATCGAAAAGTTCTACAACGATAGCTCAAGCCGCAAAGGTACTTTATTGGTGCTTGTTACATTTCAGCCGAGTCGTGACCTTACTTAAAAAGCCTGACAAACAGCCATGATCCAAAACCCAGACTGCCTATTGTTACATTGGCGGGGTTGAGAAGGTTTGCGACACTCAAACAAGCATGCTCTTAGGAATAACCCAAGAGCGCAAGGTGCGTTCAAAGATTCGATGATTCAC
+
CCBCCFBCBBCCGGGGGGGGGGGHHHGHHHHHHHHHHHHHHFHGGGGGGHHHHHHHHHHHHHHHGHHHHHHHHHHHHHHHHHHHGHHHHHHGHHHHHHHHHHHHHGHHHHHHHHHHEHHGHHGFGGGHHHHHHHHHGGHHGHGGGGGHHHHGHHGGHGHHGHHHHHGGHGDGHHHHHHGGGGGCHGCGHHHHHHHHHHHGHHHHGHHHHFFGGGGGGGGGGGG1BHHFGBHHGHHHHHGHFFFGFHHHGHEHFBFHHGGGEEF3HHHFGF?HGGHHFHHGGBGFB/ECEEFFFGHHHHHGHGGGGGHEF5HG1AFEHGBFHCFHHHHHGHHGEEHHGGGHG3CHGGEGHCHHGGGGHGGFGGGFCGGFFFFFFFBBBAA
@M02197:102:000000000-ALU3V:1:1102:23022:16460 1:N:0:1
TACGTACGAAACTCCTCCGCTTATTGATATGCTTAAGTTCAGCGGGTAGTCCTACCTGATCTGAGGTCAAATCAAGAGTGCATTGACTGCGGTTTAGAGTGCAGACGGAGACAACTGATGTTTCGTCACACTAAGGCATTTAAGGAAGGCCAGAGGCGATCCCAAAGCTCAATGACGGTCGAGAAACCGCCAGAGAGAAGGTCTAATGACACTCAGACAGGCATACCCTTCGGAATACCAAAGGGTGCAAGGTGCGTTCAAAGATTCGATGATTCAC
+
CCCCCFBCCCCBGGGGGGGGGGGHHGHHHHHGHHHHHHHGHGHGGGGGGHHH:HHHHHHHHHGHHGHHGHGHHHHGHH9HHHHHHHHHHHGHFEHHHHHHHHHHHHGGGHHGHHHHHHHHHHHHGHGHHHHHHHHHHHHHHHHHHHHHGFHHHHHGGGHHGHHHHHHHHHHHHHHHGGGGGEGGGHHGHHGHHHHHHGHHHHGHHHHHHGGHGHHHGHHFHGGFFGGGGGHHHHHHHHHHHHGGHGHHHHGGGGHGGGGGGGGGGFFFFFFF3A>>>
@M02197:102:000000000-ALU3V:1:1102:23105:16477 1:N:0:1
TACGTACGAAACTCCTCCGCTTATTGATATGCTTAAGTTCAGCGGGTATTCCTACCTGATCCGAGGTCAACCTTGTAAAAAATGGGTTATAGGACCGTGCCGGGGGACCTTTCAACTCCGTGCGTGCTTGAAAAAGCTCGTTGCACCGAGAGTCCCACGGACGCCGTCATTACTTTTGGGACCGGTCGGGGGTGAACCCGGACCTGGATCCAACAACAAGCCAGGCTTGAGAGGTGATAATGACGCTCGAACAGGCATGCCCTTCGGAATACCAAAGGGCGCAATGTGCGTTCAAAGATTCGATGATTCAC
+
CCCDCFCCCCCCGGGGGGGGGGGHHHHHHHHHHFHHHHHHHHHGGGGGHHGHHHHHHHGHHHHGGGGHHHHHHHHHHHHHHGGHGHHGHHHFFFGHGGHGHGGGGGGGGHHHHHHHHHHGHGGGGGGGHHHHHHGGHHHGGGHGHHHGGGHHHHGHHHGGGGFFGHHHHFHGHHFHHHGFFFFGFFGGGHHHGAFFGGFHFFFHHHFFFFHGHHFHGGHHHHHFFFHHHHHHHGHHHHHHGGFGGHHFHHHHGHHHFGGGGGCGHHEHGCHHHFHGGGCGGHHHGGADFB5BGGGCGGGFFFFFFFBBBBB
@M02197:102:000000000-ALU3V:1:1102:12927:16569 1:N:0:1
TACGTACGAAACTCCTCCGCTTATTGATATGCTTAAGTTCAGCGGGTATCCCTACCTGATCCGAGGTCAAAAGTGAGAAAATGGCTTGATGGATGCCGCTGTTGAGGGACCAAGACGCAAAATGTGCTGCGCTTACTACCAAAACACTGGCTGCCAATGACTTTGAGGTGAGTCTTAACAAAAAGACAAGCACCCAACACCAAGCAAAGCTTGAAGGTACAAATGACGCTCGAACAGGCATGCCCCATGGAATACCAAGGGGCGCAATGTGCGTTCAAAGATTCGATGACTCAC
+
BBCCACABCCBCGGGGGGGGGGGHHHHHHHHHHHHHHHHHHGHGGGGGHGHHHHHHHHHHGHGGGGGHHHHHHFGFHHHHHHHHHGHGGHHGHHGHHGGGHGHHHHHGGGHHHHGHGHHHHHHHHHHHGHGGGHGHHHHHHHHHHGHHHHHHGGHHHHHHHHHHHHHHHGHHHHHHHHGHHHHHHHHHHGFFGHHGGGHGHHHHFGHHHGHHHHHHH;FHFHHGGGGGHHGGHHHHHHHHGGGHHHGHHHGHHHHHHHGGGGGGDHHGEEGGGGGGGGGGCGFFFFFFFCBBBA
@M02197:102:000000000-ALU3V:1:1102:21220:16565 1:N:0:1
TACGTACGAAACTCCTCCGCTTATTGATATGCTTAAGTTCAGCGGGTATCCCTATCTGATCCGAGGTCAACCTTTAGATAAGTTTAACGGCCGCGGCTGCCCGAGACTCCGTAGCGAATGAGATTCACAACGCTGGGAGACGGACAGCTCAGCCGGAGACTTTGAGGCGCGCGGACTCGCGACGCCCAATACCAAGCCAGGCTTGAGTGGTGAAATGACGCTCGAACAGGCATGCCCCGCGGAATACCACGGGGCGCAATGTGCGTTCAAAGATTCGATGATTCAC
+
BCCCBFCCCCCCGGGGGGGGGGGHHHHHHHHHHHHHGHHHHHGGGGGGHHHHHHHHHHHHHHHGGGGHHHHHHHHHHHHHHHHHHHHHGGGGGGFGGGGGHHGGGGGHHHGHHGGGGGGHGHHHHHHHHHGGGGGGGHGGFGGFFGGHHHHHHHGHHGGGFGHGGGFGCGGGFGADFFFCGGGHEFHGFFFFFFFHEHHGHFHHHHHFHHHHGHHGGGGGHHGHHHHHHHGHGGGGGGGHHHHHGFGFGGGGFGGHHHHCGGGHGGGGGGGGGGFFFFFFFCCCBB
@M02197:102:000000000-ALU3V:1:1102:2982:16644 1:N:0:1
TACGTACGAAACTCCTCCGCTTATTGATATGCTTAAGTTCAGCGGGTAGTCCTACCTGATCTGAGGTCAAATACAGAGTGTGGTTTAGAGTGGGCCAGTGCGAAACTTATTACGCATTCCACTTAGACATTTAAGACGAGCCAAAGCAAAGCCATGGCAGCGTCCAAACCATCAGTCAGAAACCTGACTGATGAAGACTATATGACACTCAAACAGGCATGCCCTTCGGAATACCAAAGGGCGCAATTTGCGTTCAAAGATTCGATGACTCAC
+
BBBBBFADBBB@GGGGGGCEGGFHHHCHHCFGGHHCDFGGHHH?EFC?EGHHHHGHBGGHHHHHHGHHHHFHHHHHHGHGGHGHGHHHHGFGGHEFFHFGHFFGGCGHHHHHHHGGGGHEHGHGFBHHHHGHHHHHHDGGGHGHHGGHHGHGHFHHGHFDGCFGGHGHHEHHEHHGBGHHGFHGCFGHFHHHHHGFFGFGHHFGBFFBHHGFGGFBHEG8GGFFGFHFGFEGFHGHFGGGGEGBGFEEEAHGGEFCFGFGG>1DBFDB>A>11
@M02197:102:000000000-ALU3V:1:1102:20894:16683 1:N:0:1
TACGTACGAAACTCCTCCGCTTATTGATATGCTTAAGTTCAGCGGGTAATCCTATCTGATCTGAGGTCTAATCTTAGAAATTTGACTAGTTATGTCGGGTTTATAAGCTTCCAGCAAATAGTATCAAAGGTCAGCCACGTCAAAATGACATGTCCTCAGCGAATAGTCTATTACGCCGAGTCAATCTGATCTCGATGAGAGGGATGCTAATGTATTACGAGCGAGCTTCAATCCCGAAGGATCCAGCATAAACGCTCAGAAACCAAGCCGCACCATATCTCATTACAAAATATGGGGGTTGAAGAGTTCACGACACTCAAACAGACATGCTCGCCGGAATACCAGCGAGCGCAAGGTGCGTTCAAAGATTCGATGACTCAC
+
CBCCBFCCCCCCGGGGGGGGGGGHHHHHHHHHHHHHHHHHHHHGGGGGHHHHHHHHHHHHHHHHHGHHHHHHHHHHHHHHHHHHHHHHHHHGHHHHHGGHGGHHHHHHHHHGGHHHHHHHGHHHFHHHHHBGHFHHHHGHHGGGHHFGHHHFHFHHHHHHGGGGGHGHHHHHHHGGGGGFGHHHFHHGHHHHHHGHHHHHGGGGHHHHHHFGGGGGGGHEFGGGGGHHHHGGGGFFHGHHGCFFGFFDCCDECFFFGHHHHHGGGFCGGG3FHHHHHDFHHHHHHHHHHHHHGGGGHHHGHHHHHHGHGGGHHGHGFGHHHEFHGHHGGGGCGGHHHHHHHGGGGGGGGGHHHHGGGGHGGGGGGGGGGFFFFFFFBBBBA
@M02197:102:000000000-ALU3V:1:1102:28230:16698 1:N:0:1
TACGTACGAAACTCCTCCGCTTATTGATATGCTTAAGTTCAGCGGGTAGTCCTACCTGATCTGAGGTCAAATACAGAGTGTGGTTTAGAGTGGGCCAGTGCGAAACTTATTACGCATTCCACTTAGACATTTAAGACGAGCCAAAGCAAAGCCATGGCAGCGTCCAAACCATCAGTCAGAAACCTGACTGATGAAGACTATATGACACTCAAACAGGCATGCCCTTCGGAATACCAAAGGGCGCAATTTGCGTTCAAAGATTCGATGATTCAC
+
CCCCCFCCCCCCGGGGGGGGGGGHGHHHHHHHHHHGHHHHHHHGGGGGGHHHHHHHHHHHHHHHHHHHHHHHHHHHHHGGGHHHGHHHHGHHGGGHGHHHHGGGGGHHHHHHHHHHHGGHHHHHHGHHHHHHHHHHHHGGGGGHHHHHHHHHGHHHHHHGGHHGGHHHHGHHHHHHHHHHHHHHHHHHHHHHHHHHHHFHHHHHHGGGGGHHGFGHHHHGGGGGGGHHHGGHHHHGHFFGGGBGHHGGGGHGGGGGGGEGGFFFFBFFAAA>A
@M02197:102:000000000-ALU3V:1:1102:12237:16704 1:N:0:1
TACGTACGAAACTCCTCCGCTTATTGATATGCTTAAGTTCAGCGGGTAGTCCTACCTGATTTGAGGTCTAAACTAAAAGTTTATTAGAGTGGAGGGAGCGAAAACTTATTACGCATTCCACTTAGACATTTAAGACGAGCCGTAACCGGCAGCGTCCAAAACTCATATACAGAAAACTGCATATGAGAGTCTGTATGACACTCAAACAGGCATGCCTTTCGGAATACCAAAAGGCGCAATGTGCGTTCAAAGATTCGATGACTC
+
BBBBAFBBBBBBGGGGGGGGGGFGHHBGHHGHHHHHGHHBFGHGGGG9GHHHHHHHHHHHHHHHGHHH:HHHH9HHHHHGHFGHHFHHH9FGFGFCFGG:GGGGEGHHGH8HCE1?FFFBGFHH#DDHGHHGHGDBGGEAFGFECGHHGGGGGHFGHHHHFGGHHHHHHHHHEHHHGHHGHFHHGHHHGFHHHGHFGHGFGHHHHHGGHHHHGHHGGFGHHGHHGHGHHHFFGGGHHHGEEAGGGGGGGGGGFFFFFFFAA>3A
@M02197:102:000000000-ALU3V:1:1102:12085:16551 1:N:0:1
TACGTACGAAACTCCTCCGCTTATTGATATGCTTAAGTTCAGCGGGTATTCCTACCTGATCCGAGGTCAACATTCAGAAGTTGGGGTTTAACGGCGTGGCCGCGACGATTACCAGTAACGAGGTGTATGATTACTACGCTATGGAAGCTCGACGTGACCGCCAATCGATTTGGGGAACGCGGGTTACCGCGAGTCCCAACACCAAGCTGAGCTTGAGGGTTGAAATGACGCTCGAACAGGCATGCCCGCCAGAATACTGGCGGGCGCAATGTGCGTTCAAAGATTCGATGATTCAC
+
ABBCCFCCBCDCGGGGGGGGGGGHHHHHHGHHHHHHHHHHHHHGGGGGHHHHHHHHHHHGGHHGGGGGHH9HHHHHHHGHH<HHGGFGFHHHGGGGGGG@G@@CCFC?EH7FHBCDGHB?<DG$@:AGFHEG0@GFA9@CED;GCBA9::A@@CAD9GGHHGHEGDEFHGHHHFFGGGDDHGFFDECGFGHGF/GGCFB?EGHHHGHGFGHGGFHHFFFHFHHHGEFFFFFHGHHGF4HHHG2GFGGHHHGHHBFHEEFGGGGGGGHHHGGGGHGGGGGGGGGGFFFFFFFBCCBC
@M02197:102:000000000-ALU3V:1:1102:11552:16793 1:N:0:1
TACGTACGAAACTCCTCCGCTTATTGATATGCTTAAGTTCAGCGGGTATTCCTACCTGATCCGAGGTCAACATTCAGAAGTTGGGGGTTTAACGGCTTGGCCGCGCCGCGTACCAGTTGCGTGGGTTTTACTACTACGCAATGGAAGCTGCAGCGAGACCGCCACTAGATTTCGGGGCCGGCTTGCCGCAAGGGCTCGCCGATCCCCAACACCAAACCCGAGGGCTTGAGGGTTGAAATGACGCTCGAACAGGCATGCCCGCCAGAATACTGGCGGGCGCAATGTGCGTTCAAAGATTCGATGATTCAC
+
BBCBAFBBACCCGGGGGGGGGGFFHHGHHHHGHHHHHHHHHHHGGGGGHHHHHHHHHHGHHHHGGGGHHHHHHHHHHHHHHHHGGGGEFGH<GGGCE;@EFH#DCGG59?::CF*G=GBDD/ADGBGGG8GFFH;6#/9:@7CGC<FE#0;CF8A.9?EFEAFFGGGFFBFFGGD?FFFCFF-@@<B=;HHCEFFGGCFDAC/DGHHGHFFGDDEECEFFCEFHG3CECEGF4HHFGHFEAEECF9FEEGHHFHGCCCGGHF5HGHHHHGGGGGGFGGHHHGGGGGHGGGGGFGGGGFFFFFFFAAAAA
@M02197:102:000000000-ALU3V:1:1102:8097:16911 1:N:0:1
TACGTACGAAACTCCTCCGCTTATTGATATGCTTAAGTTCAGCGGGTAGTCCTACCTGATCTGAGGTCAAATACAGAGTGTGGTTTAGAGTGGGCCAGTGCGAAACTTATTACGCATTCCACTTAGACATTTAAGACGAGCCAAAGCAAAGCCATGGCAGCGTCCAAACCATCAGTCAGAAACCTGACTGATGAAGACTATATGGCACTCAAACAGGCATGCCCTTCGGAATACCAAAGGGCGCAATTTGCGTTCAAAGATTCGATGATTCAC
+
CCCCCFCC?ABBGGGGGGGGGGGHHHGHHHHHHHHGGHGHGHFEGG08FF5FFBF139AFGGGFGGFFFHH9HHHHHGGHAGFFFGHH3DFDFHGHGGFHHGF>EEHFE:HFFFGG,GGHFHGHGFDGHHH7HHHHHGGGGGHGFGHGHHGHGHHGFFGDGF<CEFGGGGGFHFDGFHHGGGGHHEFHFHDFHHFGFHHHFGGG#HGGFEGGBHHHGB0AABBFF?FHFD2DAF1FBEE:GGHFFF?A00FF13A3BGGGEFFFFFFF>>>1>
@M02197:102:000000000-ALU3V:1:1102:12687:16968 1:N:0:1
TACGTACGAAACTCCTCCGCTTATTGATATGCTTAAGTTCAGCGGGTAGTCCTACCTGATCTGAGGTCAAATACAGAGTGTGGTTTAGAGTGGGCCAGTGCGAAACTTATTACGCATTCCACTTAGACATTTAAGACGAGCCAAAGCAAAGCCATGGCAGCGTCCAAACCATCAGTCAGAAACCTGACTGATGAAGACTATATGACACTCAAACAGGCATGCCCTTCGGAATACCAAAGGGCGCAATTTGCGTTCAAAGATTCGATGACTCAC
+
ABBBAFBBBABBGGGGGGGGGGDHHHHHHHHHHHGHHHHHHHHGGGGGGHHHHHHHHGHHHHHGHHHHHHHHHHHHHHHHHGGHGHGHHHGHGGGHGHHGGGHHHGHHHHGHHGHHGHHHHHHHHHGHHHHHHHHHGHHHHHHHHHHHFHGHHHHHHHHFGHFGGHHHHGHHHHHHHHHHHHHHHHHHHHHHHHHHFHHHHHHGEHHGGHHHGGHHFEHGGGGGGGHGHHHCHHFHFGFGGGHHHHCGGGHGGGGGGGGGGFFFFFFFBBAAB
@M02197:102:000000000-ALU3V:1:1102:27104:16980 1:N:0:1
TACGTACGAAACTCCTCCGCTTATTGATATGCTTAAGTTCAGCGGGTATTCCTACCTGATCCGAGGTCAACCTGAAAAAATAGATTTAGAGGTGGCCGGGCCCACAAGACCTTGCAACTCGACGCGTGCTCCGGAAAGCTCAGTGCGAAGAGGGTCCCATGGACGCCCGTCATTGTCTTTGAGACCAGTTGGCCGCGAGCGGTCCAACGCGGTCCAACACCCGAAACGCCCGCGGTAAAGCAGGGTTTTGGAGGGAGGATAATGACGCTCGAACAGGCATGCCCTTCGGAATGCCAAAGGGCGCAATGTGCGTTCAAAGATTCGATGATTCAC
+
ABBBAFAB@BBBGGGGGFGGGGCGHHHHGFHFHHHHHGHHHHHGGGFEHHHGHHEHHHHHHGHCGCGHHHHHGGHHHHHGHHHGGGHHHHHGEGGGHGCGGGGGGGHHHHHHHHHHHHHGDHFGG9AFGGFHGGFFFGHHHHHHHFGGGGGHEGGHHHGHHGHGGFGFGGGGGGGGGGGGGGGGGGGGFGGGGGGGGGGGHHGGDFFFFFHHHHGFFFEGGGHDGGGGEGGFFHHHFHGHHGGFGHHHGGHGGHHHHHHFFGA?GEEGHEHHHHHHGHHGGGDGGGHHHHGHHHHHHGGGGGHHGHGGGGHFGGGGFGCGFFBFFFFB?BABA
@M02197:102:000000000-ALU3V:1:1102:26053:16898 1:N:0:1
TACGTACGAAACTCCTCCGCTTATTGATATGCTTAAGTTCAGCGGGTAGTCCTACCTGATCTGAGGTCAAATCAAGATTGCATTGACTGCGGTTTAGAGTGCAGACGGAGACAACTGATGTTTCGTCACACTAAGGCATTTAAGGAAGGCCAGAGGCGATCCCAAAGCTCAATGACGGTCGAGAAACCGCCAGAGAGAAGGTCTAATGACACTCAGACAGGCATACCCTTCGGAATACCAAAGGGTGCAAGGTGCGTTCAAAGATTCGATGATTCAC
+
CCCCCFCCCCCCGGGGGGGGGGGHHHHHHHHHHHHHGHHHHHHGGGGGGHHHHHHHHHHHHHHGHGHHHHHHHHHGHHHHHHHHHHHHGHGGGGEHHHHHHHHHHHGGHHGGHHHHHHHHHGHHGHGHGHHGHHGHHHHHHHHHHHHHGFHHGHHGGGGFFGHHGBFFFHHHGHHHGGFGHHGHGHHGHHHHHHHHHHGGGHHHHHHHGHHHHHHGGHHHGHHHGGGFGGHHHHHHHHHHHHGHHHHFHHGGGDCGGGGGGGGGGFFFFFFFCCBAB
@M02197:102:000000000-ALU3V:1:1102:8478:17155 1:N:0:1
TACGTACGAAACTCCTCCGCTTATTGATATGCTTAAGTTCAGCGGGTAGTCCTACCTGATCTGAGGTCAAATACAGAGTGTGGTTTAGAGTGGGCCAGTGCGAAACTTATTACGCATTCCACTTAGACATTTAAGACGAGCCAAAGCAAAGCCATGGCAGCGTCCAAACCATCAGTCAGAAACCTGACTGATGAAGACCATATGACACTCAAACAGGCATGCCCTTCGGAATACCAAAGGGCGCAATTTGCGTTCAAAGATTCGATGATTCAC
+
CCCCCFBBBBCBGGGGGGGGGGGHHHGHHHHHHFHHHGHHHHGGGGGGGHHHGHHHHHHHHHHHHGHHHHHHHHHHHHHGHHGHGHHHHGGHHHGHGHGHHGGGGGHHHHGHHGHGHHHGHHHHHGHHHHHHHHHHHHHGHHGHHHGHHHHEFHHHGFGGGHHGCHHHHGHHHGHFHHHHHHGHHHGHHHHHHHFHHHBEGHGHHHHGGGEHHHHFHHHGEFGGFGHEHHHHHGHHHGGGGFHGHHGGGDFGGCGGGGGGGFFFFFFFAAAAA
@M02197:102:000000000-ALU3V:1:1102:26014:17650 1:N:0:1
TACGTACGAAACTCCTCCGCTTATTGATATGCTTAAGTTCAGCGGGTAGTCCTACTTGATTTGAGGTCAAAATGCACTGTTTTGAACTAGAACAGGTTTATCTTTGTCTTTAAAAAGCCACCGTTACTAAACATCCGTTTGCGTCACTATCGAAAAGTTCTACAACGATAGCTCAAGCCGCAAAGGTACTTTATTGGTGCTTGTTACATTTCAGCCGAGTCGTGACCTTACTTAAAAAGCCTGACAAACAGCCATGATCCAAAACCCAGACTGCCAACTGTTACATTGGCGGGGTTGAGAAGGTTTGCGACACTCAAACAAGCATGCTCTTAGGAATAACCCAAGAGCGCAAGGTGCGTTCAAAGATTCGATGACTCAC
+
ABBB?FBBBBBBGCGCGGGGGGCHHHHHHHHGHHGFHFFHHHHGGGGGGHGHHHHHHHHHHGGHGHHGHHGHHGHHHHHFHHHHGHHFHGHHHHHHHFHHHHHHHHGHHHHGFHGHFFFHGGGFEGGHGHHHHHGGGGHHGGGGGGAGHFHGHHGGHHHHHGHHHGCF88GGHHHHFGADGFGGHE:CHHHHHGHHCCFHHHGHFCGFGGGGGCBF?BDGFGGGDGFF7FBHGHHHGHFF2FFFFF2BABFFBFGFF2GHGGFBHFFFHHE?CB?GF34DFHHGHF@E@/EAFGF4HGHGBF?0E0HFGHHFEHGGEF3HHHHGFFEFHEFHHFGFHCGHGHHGEC?CHHGHE?GCHFGGFGGFECGFBFF5FBAA3AA
@M02197:102:000000000-ALU3V:1:1102:18704:17670 1:N:0:1
TACGTACGAAACTCCTCCGCTTATTGATATGCTTAAGTTCAGCGGGTATTCCTACCTGATCCGAGGTCAACATTCAGAAGTTGGGGTTTAACGGCGTGGCCGCGACGATTACCAGTAACGAGGGTTTTACTACTACGCTATGGAAGCTCAACGTGACCGCCAATCAATTTGAGGAACGCGAATTAACGCGAGTCCCAACACCAAGCTGTGCTTGAGGGTTGAAATGACGCTCGAACAGGCATGCCCGCCAGAATACTGGCGGGCGCAATGTGCGTTCAAAGATTCGATGATTCAC
+
BBBBBFBBBBBBGGGGGGGGGGGHHHHHHHHHHHHHHHHHHGHGGGEFHHHHHHHHGFHHHHHGGGGHHG9HHHHHHH;HH;HHG8EEGHHHGGGG;C;?GE3<00%C:FCFHGHFHH1A.DFFBFDGED9DBDFGGDE?BFHHHC;C:#-.;9CFGGHEHGC0EHFGGGHGGFDFGGFFBFF?CBB//GCG/?GFGG/BDGFEFGEFHE9HFG0GGG<FHHHGBGF7?H;GGGHHHHF1HCGGGGHGHHGHGHHGGFFGGGE?GFHHGEEGHGGGFGGGGGGFFFFFFFCCBCC
@M02197:102:000000000-ALU3V:1:1102:25466:17828 1:N:0:1
TACGTACGAAACTCCTCCGCTTATTGATATGCTTAAGTTCAGCGGGTAGTCCTACCTGATCTGAGGTCAAATACAGAGTGTGGTTTAGAGTGGGCCAGTGCGAAACTTATTACGCATTCCACTTAGACATTTAAGACGAGCCAAAGCAAAGCCATGGCAGCGTCCAAACCATCAGTCAGAAACCTGACTGATGAAGACTATATGACACTCAAACAGGCATGCCCTTCGGAATACCAAAGGGCGCAATTTGCGTTCAAAGATTCGATGACTCAC
+
AABBAFABB4A2GGGGFGGGGGGFHHHHHHHHGHHHHHHHHHGGGGGGG9HHFGHHEGGHHGGFHGHFHHGGFHHHHHFGHFGFEHGHHG43HHGHGGDFCDEGEEHHHFHBGHHGGGHHHGHHGHGHGHGHHHDFGFHHFFHGHHFHGHHHHHHHGFGGGGFGGHHGEGFFHFG4HFHHHHHGHFHHHHHFFHHHHHGF5GEGGHHFGGHGGHHHHHHGEGEFBFFGHHHGHHGHHGGGGGHGHGGGGGHGFGGGGGGGGFFFFFFFBBAAA
@M02197:102:000000000-ALU3V:1:1102:5863:17871 1:N:0:1
TACGTACGAAACTCCTCCGCTTATTGATATGCTTAAGTTCAGCGGGTAGCCCTACCTGATTTGAGGCCAGAGTACAATGTATAGTTGTATGCGTACGACGAAACTTATTACGTCTGCATAATGCTTTTAAGGAGAGCCAACAAAGGCAAACTCCCAAATCCATCTAATTCAGAAACCCGAATAGATGAGTCTACATGACACTCAAACAGGCATGCCCTCCGGAATACCAGAGGGCGCAAGTTGCGTTCAAAGATTCGATGATTCAC
+
BBBBBFBB?AABGFFGGGCCGGGHGGHHHHFGHBGFHFHFFHHGGFFEFHHHHHHHGGFHHFGDFCCFH1GHGHDGHGHD=FGGGFHBFFHEGEEGEFDEGCGGHHFGHHHEGGHGHHHHHHGFHHHHGFHHGHHFHHFHHGHH3GFBGFHHHHHHHHHHHHHHHHHGFFGHGFGHFDF<AFHHGCGGHFGFHHHHFHHHGFFGGG8BFHGFFEFGGEEFEHHHDGFFHHCGGEE=FCHFCEGFGABFGGGEACFFD5FB@A@BAA
@M02197:102:000000000-ALU3V:1:1102:4938:17987 1:N:0:1
TACGTACGAAACTCCTCCGCTTATTGATATGCTTAAGTTCAGCGGGTATCCCTACCTGATCCGAGGTCAATCATAAAAAAGTTTGGGGTTCTGGCAGGACACCACCGGGACTCTGTCGCGAGGAGTATTACTACGCGTAGAGCCAGGAGGCACCGCCACTGCTTTTAAGGGCTGCCCTGTGACGGGCAGGCCCCAACACCAAGCTGAGCTTGAGGGGTGATAATGACGCTCGAACAGGCATGCCCCCCGGAATACCAAGGGGCGCAATGTGCGTTCAAAGATTCGATGATTCAC
+
BABABFBBBABBGGGGGGGGGGGHGFHHHHHGHHHHHHHHHHHGGGGGHHHHGHHHGHHHHFHGGGGHGH0;H<HHGHH:/9G0HGGGGG.0GE0FG8;HHHG<H:GGG99HHHF<HG:G:GGGGH;HH<H;;HG9GGGGGGG<<FH;G:GGH@CCF9GGGGGGGGFGF9FG:GGGEFGGGFGFFFFAFFFGHGFFFFEF?EFEBF/A8FFFGFFHHGHHEFHFACGGFFDHHHHFHFFFEFFEFGCHGHHFFGGGCCE?2CFGHHGE22?GGFGGF5BGFCFFFFFFDBA?A?
@M02197:102:000000000-ALU3V:1:1102:3695:17995 1:N:0:1
TACGTACGAAACTCCTCCGCTTATTGATATGCTTAAGTTCAGCGGGTAGTCCTACCTGATCTGAGGTCAAATACAGAGTGTGGTTTAGAGTGGGCCAGTGCGAAACTTATTACGCATTCCACTTAGACATTTAAGACGAGCCAAAGCAAAGCCATGGCGGCGTCCAAACCATCAGTCAGAAACCTGACTGATGAAGACTATATGACACTCAAACAGGCATGCCCTTCGGAATACCAAAGGGCGCAATTTGCGTTCAAAGATTCGATGATTCAC
+
>ABABFADAAABGFGFGFGGGGGGHHHHFHHHHHFHHHFFHHGGGGEF8HHHH:HHHHHHHHHG9GHGHHHHGHGHHHHHGHGHGHFGHHHHGGEHGHHHHGFFGHHHHHHHDGFGGGHGHHHHGHFHHHHHHHHGGHGGHFHHGHHHHGHFHHHHEH>@GHHGGGHHHHHHFGGHHHGGGGHGG?F9FFGGGGHFFHHHGGEGHGFFBGFFGGGBEGAFFGGFFFFGBGBEFGGHFCGEEEDG;HE?GCHGGCGGGGGGFC@5FFFBAAAA>
@M02197:102:000000000-ALU3V:1:1102:11055:18317 1:N:0:1
TACGTACGAAACTCCTCCGCTTATTGATATGCTTAAGTTCAGCGGGTAGTCCTACCTGATCTGAGGTCAAATCAAGAGTGCATTGACTGCGGTTTAGAGTGCAGACGGAGACAACTGATGTTTCGCCACACTAAGGCATTTAAGGAAGGCCAGAGGCGATCCCAAAGCTCAATGACGGTCAAGAAACCGCCAGAGAGAAGGTCTAATGACACTCAGACAGGCATACCCTTCGGAATACCAAAGGGTGCAAGGTGCGTTCAAAGATTCGATGATTCAC
+
CCCCBFCCBCCCGGGGGGGGGGGHGHHHHHHHHHHHHHHHHHHGFG0EFFHHHHHHHGHHHHHHHGHHHHGHFHHHHH9HHHHHHHHHHHGGGGHHHHHHHGHHHGGGGHGGHHHHGHEHHHHHGGGGGHHHHHHGGHHHHGHHHHGHGHGGHGGGGGHHGHHHGHHHHHHHHHHHGHHGHHHHFEGGHGHHHHHHHHHGHHHHHHHHGHHHGGHCFHHHFHHGBGGGGGHHHHHGHFGHHHGHF;HHGFEAAGGGGGFGGFGGGFFFFFFFBBBB@
@M02197:102:000000000-ALU3V:1:1102:8508:18316 1:N:0:1
TACGTACGAAACTCCTCCGCTTATTGATATGCTTAAGTTCAGCGGGTAGTCCTACTTGATTTGAGGTCATAATGCACTGAAAGAGTTAGACTCTATTCAGATTGATGGGGGTTTTGTTAAAGCTCGTTGAACCTTCTACTTGCGATCCCCGATGAGTTTATGAGACTACAACATCAGGTCAAGCCGCATTAGTGCGTTCATTCAGCTTGTTGTATTTAAGTTGAGCCAGAGCCTAAGGGGCAACGGCAAGCAACCAAGATCCAAGCCCAAACTACCAAAGAGTTACCCTTGGCGGGGTTGAGAATTTCGCGACACTCAAACAAGCATACTCTTCGGAATAACCAAAGAGTGCAAGGTGCGTTCAAAGATTCGATGACTCAC
+
CCCCCFCCCCCCGGGGGGGGGGGHHHHGGHHHHHHHHGHHHFHGGGEEGGFHHHHHHHHHHHFHGHFGHHHHHHHHHHHHHHHHFGHHGHHHHHHHHHHHHHHHHHHGEGGEGGGHHHHHHHEGHGGGHGHGHHHHHHHHHHHGGHEGHGGFGGHHFFGHHHFHHHHHHH7HGHHHHHHHFDDHGGGGGGHHHHGCHHGGGFGHHHHHGGFHHGHGHHGGHGGHGGHHGGGGGGHHEFHFDCFFF;CFHHCF<EGHGCD1AC/CEGGHGFGFEFGFDFGBGBG0BEFC//E@CFCHHHHFHHHFGGGGFFGHGHEFFFFFFGFGHHGFEGEAEFFDFEBHHGHHGBGGFGHGF0A000FF13GBGGGFFFFFFFD@A?A>1
@M02197:102:000000000-ALU3V:1:1102:28422:18499 1:N:0:1
TACGTACGAAACTCCTCCGCTTATTGATATGCTTAAGTTCAGCGGGTAGTCCTACCTGATCTGAGGTCAAATACAGAGTGTGGTTTAGAGTGGGCCAGTGCGAAACTTATTACGCATTCCACTTAGACATTTAAGACGAGCCAAAGCAAAGCCATGGCAGCGTCCAAACCATCAGTCAGAAACCTGACTGATGAAGACTATATGACACTCAAACAGGCATGCCCTTCGGAATACCAAAGGGCGCAATTTGCGTTCAAAGATTCGATGATTCAC
+
ACBAAFADBBCCGGGGGGGGGGGHHGHGHHGHHHHHHFHHHHHGGGGGGHHHHHHHHHHHHHHHHGHHHHHHHHHHHGHHHHHHGHHHHHHHHHGHGHGHHGGGGEHHHHHHHGGGGGFFHHHHHHHHHHHHHHHGHHGHHHHHHHHHHHGHHHHGGHHGGHHGGHHHHHHGHHHHFHHHHHFFHGHHHHHHHHHHHHFHHHHHHHHGHHHHHHFHHFHGGGGGGGHGHGHHHHHHHGGFECHGHGGGGEGFCGGGGGGGGFFFFFFD>AA>>
@M02197:102:000000000-ALU3V:1:1102:9619:18500 1:N:0:1
TACGTACGAAACTCCTCCGCTTATTGATATGCTTAAGTTCAGCGGGTAGCCCTACCTGATTTGAGGCCAGAGTACAATGTATAGTTGTATGCGTACGACGAAACTTATTACGTCTGCATAATGCTTTTAAGGAGAGCCAACAAAGGCAAACTCCCAAATCCATCTAATTCAGAAACCCGAATAGATGAGTCTACATGACACTCAAACAGGCATGCCCTCCGGAATACCAGAGGGCGCAAGTTGCGTTCAAAGATTCGATGATTCAC
+
BBBBBFBBAAADFGGGGGGCGGGHHHHHHHHHHHHHHHHHHHHGGGGGGHHHHHHHHHHHHHHHGHFFHHHHHHHHHHHHHHHHHHHHHHHHGGGGGHGGGHGHHHHHHGGHHHHHHHHHHGHHHHHHHHGHHHHHHHHHHGHHGHHHHHHHHGHHHHHGHFHHHHHHHHHHHHHHHHHHGHHHHHHHHHFHGGHHHHHHHHHHHHGHHHHHGGGGGGGHHHGHHHHHHHGGGGGHHH<GGGGHGGGGGGGGGGFBFFFFFCCCBC
@M02197:102:000000000-ALU3V:1:1102:28138:18560 1:N:0:1
TACGTACGAAACTCCTCCGCTTATTGATATGCTTAAGTTCAGCGGGTATCCCTACCTGATCCGAGGTCAACCTTAGAAATGGGGTTGTTTTACGGCGTAGCCTCCCGAACACCCTTTAGCGAATAGTTTCCACAACGCTTAGGGGACAGAAGACCCAGCCGGTCGATTTGAGGCACGCGGCGGACCGCGTTGCCCAATACCAAGCGAGGCTTGAGTGGTGAAATGACGCTCGAACAGGCATGCCCCCCGGAATACCAGGGGGCGCAATGTGCGTTCAAAGATTCGATGATTCAC
+
BBBBBFBDBAABGGGGGGGGGGGHHHHGHHHCHHHHHHHHGHHGGGGGHGHHHHFHHHHHFHHGGGGHHHHHHGGHHHGHHHHGGFGGHHHHHGGGGGGGGHHHHGGFGGGHGGHHHHHGGGGGGHHHHHHHHHHGGGGGGHHHGGGGGHHHHHHHHHHGGGGGGGGGGFFFFGFFGGGGFADFGGGFFFGGGFFHFHFGGHGGFHHGHFHHHGHHHHGHHHHGGGGGHHFHHGHHHHHGGGGGFGGHHHHHFHHGGGGGGFGGDHHGGGGHGGGGGFGGGGFFFFFFFAABBA
@M02197:102:000000000-ALU3V:1:1102:14022:18637 1:N:0:1
TACGTACGAAACTCCTCCGCTTATTGATATGCTTAAGTTCAGCGGGTATCCCTACCTGATCCGAGGTCAATCATAAAAAAGTTTGGGGTTCTGGCAGGACACCACCGGGACTCTGTCGCGAGGAGTATTACTACGCGTAGAGCCAGGAGGCACCGCCACTGCTTTTAAGGGCTGCCCTGTGACGGGCAGGCCCCAACACCAAGCTGAGCTTGAGGGGTGATAATGACGCTCGAACAGGCATGCCCCCCGGAATACCAAGGGGCGCAATGTGCGTTCAAAGATTCGATGATTCAC
+
BCBBAFC@BCCCGGGGGGGGGGGHHHHHHHHHHHHHHHGHHGHGGGGGHHHHGHGHHGHFHHHGGGGHHHH<H<HHHHGG:GHHHGG;E;H;HHHHGGFH<HG0H:GGGGG;HHH<HGHGGGGGGHHHHHHH<HGGGG9GGHH::HHHGGDGHGGGGGGGGGGGGGGGFFGGGGGGGGGGGGGGGFGGGGFFHFGHFGGHHHHHGGHHHHHGGGHHHHHHHFHGGGGGFFGHHHHHHHHHGGGGGGGHGHHHGHHHHGGGGCGGGHH?FGGHGGGCGGGEFGFFFFFFFCCCCC
@M02197:102:000000000-ALU3V:1:1102:10567:19193 1:N:0:1
TACGTACGAAACTCCTCCGCTTATTGATATGCTTAAGTTCAGCGGGTAGTCCTACCTGATCTGAGGTCAAATCAAGAGTGCATTGACTGCGGTTTAGAGTGCAGACGGAGACAACTGATGTTTCGTCACACTAAGGCATTTAAGGAAGGCCAGAGGCGATCCCAAAGCTCAATGACGGTCGAGAAACCTCCAGAGAGAAGGTCTAATGACACTCAGACAGGCATACCCTTCGGAATACCAAAGGGTGCAAGGTGCGTTCAAAGATTCGATGATTCAC
+
CDCCBFCDDDCDGGGGGGGGGGGHHHHHHHHHHHHGHHHHHHHGGGGEAGHGHHHHHHHHHHHHHGHHHHHHHHHHHHFHGHHHHHHHHHGGGHGHHHHHHHHHHHHHHGHGHGHHHGHHHHHHGHGHGHHHGHFHHHHHHHHHFHHHHGEGHHGGGGGHGGFHHHHHHHHHHHHHGGHGHHHGGHGHGGGGFGHHHGGGHFDGFGHHGGHGGHGHHHHHHFHFFGGFFFFFFFFHHFHHHFFFB6FGHGGGGGHFGBGFE3E1FCCD3FBFAAAA?
@M02197:102:000000000-ALU3V:1:1102:20219:19250 1:N:0:1
TACGTACGAAACTCCTCCGCTTATTGATATGCTTAAGTTCAGCGGGTAGTCCTACCTGATCTGAGGTCAAATACAGAGTGTGGTTTAGAGTGGGCCAGTGCGAAACTTATTACGCATTCCACTTAGACATTTAAGACGAGCCAAAGCAAAGCCATGGCAGCGTCCAAACCATCAGTCAGAAACCTGACTGATGAAGACTATATGACACTCAAACAGGCATGCCCTTCGGAATACCAAAGGGCGCAATGTGCGTTCAAAGATTCGATGATTCAC
+
CCCCCFCCCBBCGGGGGGGGGGGHHHHHHHHHHHHHHHHHHHHGGGFGGHHHHHHHHHHHHHHHHGHHHHHHHHHHHHHHHHGHGHHHHHGHGHGGGHFGHGGGGHHHHHHHHHGGHGHHHHHHHHHHHHHHHHGHHHHHGGHHHHHHHHHHHHHHHHHGGGHGGHHHHHHHHHHHHHHHHHHGHGHHHHGHHHHHHHHHHHGHHHHGHHHHHHHHFHHGGGGGGGHHHHHHHHHHHGGGGGHGHHGEGGHGGGGGGGGGGFFFFFFFAABAA
@M02197:102:000000000-ALU3V:1:1102:7657:19425 1:N:0:1
TACGTACGAAACTCCTCCGCTTATTGATATGCTTAAGTTCAGCGGGTAGTCCTACCTGATTTGAGGCCAGATGTCAAGAATATACACACAAGTGCGTATGGGGTATAGAAAGCAGACTATCGTCAAAGTCCTGGCCACAAGCGAACTTGTCTCCTAAGCGAAATACTTATTACGCCTAGGGGAACCAGTGCAAAAACTAATCCAGCTCACATTTTTAAGGCGAGTCAATTCATCATTGACAAGCGCCCACATCCAACATCCAAGCTTGGATTAACCAAACTTGGAGTTGAGGTTTTCATGACACTCAAACAGGCATACTCTTCGGAATACCAAAGAGTGCAATTTGCGTTCAAAGATTCGATGAATCAC
+
A?AAAFA?AA11AABBGGGG0EEGFGDFFFG2222DG2B2FF1EE/A//1FDGFCFHGFFF2DFFGFEEHHBGHFGFHFHGFHHHEBGEFFGB1GEEGEHHHA>EGGHHEE10GF0CGFF1A0?/?GD1GHDBBGHGGFHHHFFFF??;1*1FBG1FF0AGCGHCB7FGHHGDACGH?<1<=<>CECE1<<5H1#31GBF7G?B1FGB2B@CBBBFEG@0ABG;F;HGGDB91BFBFGFC?EEA?>1F>F11/FGGF11?CF1/BF@22FHHHHGGGHHGB1B1F01100/A111EHHHFHB1/EFA1B1D1B212DAEA/A022EA1A01DBGGHEF11DFGEAA11GDF3FGEF1C1D3@@31>111
@M02197:102:000000000-ALU3V:1:1102:15732:19450 1:N:0:1
TACGTACGAAACTCCTCCGCTTATTGATATGCTTAAGTTCAGCGGGTATTCCTACCTGATCCGAGGTCAACCTTGTAAAAAATGGGTTATAGGACCGTGCCGGGGGACCTTTCAACTCCGTGCGTGCTTGAAAAAGCTCGTTGCACCGAGAGTCCCACGGACGCCGTCATTACTTTTGGGACCGGTCGGGGGTGAACCCGGACCTGGATCCAACAACAAGCCAGGCTTGAGAGGTGATAATGTCGCTCGAACAGGCATACCCTTCGGAATACCAAAGGGCGCAATGTGCGATCAAAGATCCGATGACTCAC
+
BBBBBCADAAABGGGGGFGGEG?A5AFGFGFHFFGF5FCFBGHGGGGGHHHFHHBGG3GGHFFGGEEFBFHHHHFEGFHHH/FFHHGGF8GFFGHHGGHGFECE;GCCD:HGFHHBGH@C/FGGGGGGHHFFHDFDHHHGGGFD<FHGCCGCGGGFGF@GGG:BGDGGBF1FFFFFFFBFEFDBB?B>BBBB9;?BCEF;B1BBBBFBFFF>>F99AFFHE?GFA?BBCDCB;2;9DDGFBF#>AAA/2B11A12B1B0//E//0D2BA1A01GBAEE0B113GEA00013FGGGBEEA11B3D11AA1AA
@M02197:102:000000000-ALU3V:1:1102:29080:19506 1:N:0:1
TACGTACGAAACTCCTCCGCTTATTGATATGCTTAAGTTCAGCGGGTATCCCTACCTGATCCGAGGTCAAAGACGGTAAATAGCTTTATGGTCGCGCCCACGGCCCCCCAATGAACGCATTGTACTGCGCGTTGAGGTGCCAGAGACCGCTGCCAATGACTTTGGGGCGAGTCCACGGGCAAAGGCGGGACAGACGCCCAACACCAAGCAGTGCTTGAGGGTGTAGATGACGCTCGAACAGGCATGCCCCACGGAATTCCATGGGGCGCAATGTGCGTTCAATGATTCGATGATTCAC
+
>AA33BADAAABFGFCFFEG?E?HFHHFCH5FEGFCHD5AG5GEFGA0EGFHFFHHHGHHHHHGGFAGHGHHGHE1>EEFDHF:FHH'GFB6F;E9EFEGF0<?/#BD9GCHAGFGFDFGCB?FDG?F?C/A2?BEC<<CGHH:AGHG.<:/CHEBB;6900#0C/CAB<@0FFFFD$FBGF??;AF1DGFFEBF0BAF2FDF/CFFBE@0GF9FHGFFCCAEHFF;//81EFGFFAB;=3GCB/AA/A/101111B1A00/EA0A0F131?E0011B13B31EA1F1F3FFFAA1AA
@M02197:102:000000000-ALU3V:1:1102:23588:19620 1:N:0:1
TACGTACGAAACTCCTCCGCTTATTGATATGCTTAAGTTCAGCGGGTAGTCCTACCTGATCTGAGGTCAAATACAGAGTGTGGTTTAGAGTGGGCCAGTGCGAAACTTATTACGCATTCCACTTAGACATTTAAGACGAGCCAAAGCAAAGCCATGGCAGCGTCCAAACCATCAGTCAGAAACCTGACTGATGAAGACTATATGACACTCAAACAGGCATGCCCTTCGGAATACCAAAGGGCGCAATTTGCGTTCAAAGATTCGATGATTCAC
+
CCCCCFCCCCBCGGGGGGGGGGGHHHHHHHHHHHHHHHHHHHHGGGGGGHHHHHHHHHHHHHHHHGHHHHHHHHHGHHHHHHGHGHHHHGHFGHGHHGHHH7GGGGHHHHHHHGGGGGGHHHHHHHHHHHHHHHHHHHHGGGHHHHHHHHHHHHHHHHHGGGHGGGHHHHHHHHHHHHHHHHHGHHHHHHHHFHHHHHHHHHHHGGGGGGGGGGGHHHHGGGGGGGGHHHGGGGHFHEFFGGHGFHGGGGHGGGGGGGGGGFFFFDBF>AAA>
@M02197:102:000000000-ALU3V:1:1102:4114:19820 1:N:0:1
TACGTACGAAACTCCTCCGCTTATTGATATGCTTAAGTTCAGCGGGTAGTCCTACCTGATCTGAGGTCAAATACAGAGTGTGGTTTAGAGTGGGCCAGTGCGAAACTTATTACGCATTCCACTTAGACATTTAAGACGAGCCAAAGCAAAGCCATGGCAGCGTCCAAACCATCAGTCAGAAACCTGACTGATGAAGACTATATGACACTCAAACAGGCATGCCCTTCGGAATACCAAAGGGCGCAATTTGCGTTCAAAGAATCGATGATTCAC
+
AAAAAFA?3AADGGGGGGEGGGGHHGGHHGHHHGFHFGHHHGGGGGGGEHGHHHHHHGG7EDGBBAFCFHHGFFHHE<FH8G?GEF>2GHFF7HGHGC@8GFGE?EDFFHDGFCEGGGFEDFHHHHBGG3FGFFFGGDCBCCFFFGFFGH<GGHHF1GHDD3AEEFGFGFCCGFG2DDHGGFFGHGECGF$:DFGGBGGGCGHFHGHFEFHGA:E9F9F;B0?GEE;HFGD%/5HFAEEEE?DFA80EE1FGB3EBGGGB1BFDDFDD1AAA>
@M02197:102:000000000-ALU3V:1:1102:18485:19809 1:N:0:1
TACGTACGAAACTCCTCCGCTTATTGATATGCTTAAGTTCAGCGGGTAGTCCTACCTGATCTGAGGTCAAATCAAGAGTGCATTGACTGCGGTTTAGAGTGCAGACGGAGACAACTGATGTTTCGCCACACTAAGGCATTTAAGGAAGGCCAGAGGCGATCCCAAAGCTCAATGACGGTCAAGAAACCGCCAGAGAGAAGGTCTAATGACACTCAGACAGGCATACCCTTCGGAATACCAAAGGGTGCAAGGTGCGTTCAAAGATTCGATGATTCAC
+
BBCBBFBCCCCCGGGGGGGGGGGHHHHHHHHHHHHHHHHHHHHGGGGGGHHHHHHHHHHHHHHHGGHHHHHHHHHHHHHGHHHHHGHHHHHHGGGHHHHHHHHHHHGHGHGGHGHHHHHHHHHHGGGGGHGHHHHHHHHHHFHHHHFHGHHHEHHGGGGGGHHHHHHHHHHHHGHHHGGHHHHHHHHGEHHGHHHGHHHGGFGHHHHHGHHGHHHHGHHHHGHHGGGGGGHHHHHHHGHHHHGHH<HHHHEECGHGGGGGGGGGGFFFFFFFBBBBB
@M02197:102:000000000-ALU3V:1:1102:11403:20008 1:N:0:1
TACGTACGAAACTCCTCCGCTTATTGATATGCTTAAGTTCAGCGGGTAGTCCTACCTGATCTGAGGTCAAATACAGAGTGTGGTTTAGAGTGGGCCAGTGCGAAACTTATTACGCATTCCACTTAGACATTTAAGACGAGCCAAAGCAAAGCCATGGCAGCGTCCAAACCATCAGTCAGAAACCTGACTGATGAAGACTATATGACACTCAAACAGGCATGCCCTTCGGAATACCAAAGGGCGCAATTTGCGTTCAAAGATTCGATGACTCAC
+
CDDDDFBCCCCDGGGGGGGGGGGHHHHHHHHHHHHHHHHHHHHGGGGGGHHHHHHHHHHHHHHHHHHHHHHHHHHHGHFHHHHHHHHHHGGHGHGHGHHHHGG1EGHHHHHHHHHHGHHHHHHHHHHHHHHHHHGHHHHHGHHHHHHHHHHHHHHHHHGGGHHGGGHHHGHHHHHHHHHHHHHHHHHHHHHHHHHHHHHHHHHHHHGGGGHHHHHFHHHGGGGGGGHHHHHHHHHHHGGGGGHHHHEA2FHGGGGGGGGGGFFFFFFFBAAAB
@M02197:102:000000000-ALU3V:1:1102:24812:20274 1:N:0:1
TACGTACGAAACTCCTCCGCTTATTGATATGCTTAAGTTCAGCGGGTAGTCCTACCTGATCTGAGGTCAAATACAGAGTGTGGTTTAGAGTGGGCCAGTGCGAAACTTATTACGCATTCCACTTAGACATTTAAGACGAGCCAAAGCAAAGCCATGGCAGCGTCCAAACCATCAGTCAGAAACCTGACTGATGAAGACTATATGACACTCAAACAGGCATGCCCTTCGGAATACCAAAGGGCGCAATTTGCGTTCAAAGATTCGATGATTCAC
+
ABBA?FBBBBBBGGGGGGGGGGGHGGHFHHHGFHHHHHHHHHHGGGGGGHHHHGHHHHHHHHGHHGHHHHHHHGHHHGHHHHHGFHHHHHHHEGFHGGGHGHGGGGHHHGHGHGGGGGHHHHHHGHHHHHHHHHHFHHHGGGHHHHHHHHHHHHHHHGFGGHHEGHHHHGHEHHHHHHHHHHGHHGHHHHHHHHHHHHHHHHHHHHGGGFGHHHHHHHHFGGGGGGHFFFGGGFGHGGGGCGHHHHGFGGHGFGGGGGGGGFFFFFB@>AA>>
@M02197:102:000000000-ALU3V:1:1102:18998:20378 1:N:0:1
TACGTACGAAACTCCTCCGCTTATTGATATGCTTAAGTTCAGCGGGTAGTCCTACTTGATTTGAGGTCAAAATGCACTGTTTTGAACTAGAACAGGTTTATTTGTGTTTTAAAAAGCCACCGTTACTAAACATCCGTTTGCGTCACTATCGAAACGTTCTACAACGATAGCTCAAGCCGCAAAGGTACTTTATTGGTGCTTGTTACATTTCAGCCGAGTCGCGGCCTTACTTAAAAAGCCTGACAAACAGCCATGATCCAAAACCCAGACGGCCAGCTGTTACATTGGCGGGGTTGAGAAGGTTTGCGACACTCAAACAAGCATGCTCTTAGGAATAACCCAAGAGCGCAAGGTGCGTTCAAAGATTCGATGATTCAC
+
CCCBCFCCCCCCGGGGFGGGGGGHHHHHHHHGHHHHHHHHHHHGGGGGGHHHHHHHHHHHHHGFGHHHHHHHHHHHHGHHHHHFEHHHGHHGGGHGFGHGHHHHHHFHFHHHHFHEFHHHFGFF?FHHHHHHFHFGGGHGG?EDCDFHHGGHHGGGHGHFHGHBHFAGGG9GGHHGHGGFCCDHGHFHHHHHHHHGGGGFFGFFGGBGFGGGGGGAG<EF?CGAGFFEFFFFFFFFFGGFHGFFGF@?001G1B1<1>F/?/BFGF0E//FEBE1GDGGD2BF1/CE//CFGBHGFF1FF/F@E/AA2G1DA10FHFHHHHFHFFHDF1FHFGF1/AA/DAA00A??CHFCA0001FFGBFDGFGC1FFD@B3?AAAA
@M02197:102:000000000-ALU3V:1:1102:15204:20438 1:N:0:1
TACGTACGAAACTCCTCCGCTTATTGATATGCTTAAGTTCAGCGGGTAGTCCTACCTGATCTGAGGTCAAATACAGAGTGTGGTTTAGAGTGGGCCAGTGCGAAACTTATTACGCATTCCACTTAGACATTTAAGACGAGCCAAAGCAAAGCCATGGCAGCGTCCAAACCATCAGTCAGAAACCTGACTGATGAAGACTATATGACACTCAAACAGGCATGCCCTTCGGAATACCAAAGGGCGCAATTTGCGTTCAAAGATTCGATGATTCAC
+
CDDDCFDDCCDDGGGGGGGGGGGGHHHHHHHHHHHHHHHHHHHGGGGGGHHHHHHHHHHHHHHHHGHHHHHHHHHHHHGHHHHHHHHHHHHHGHGHGHGHHGHHHGHHHHHHHGGHHHHHHHHHHHHHHHHHHHGHHHHHGHGHHHHHHHHHHHHHHHHGGHHGGGHGHGHGHHHHHHHHHHHHHHHHHHHHHHHHHHHHHHHHHHHGHHHHHHHHHHHGGGGGGGHGHHGHHHHHHGGGGGHHHHGGGGHGGGGGGGGGGFFFFFFFAABAA
@M02197:102:000000000-ALU3V:1:1102:11014:20322 1:N:0:1
TACGTACGAAACTCCTCCGCTTATTGATATGCTTAAGTTCAGCGGGTAGTCCTACCTGATCTGAGGTCAAATACAGAGTGTGGTTTAGAGTGGGCCAGTGCGAAACTTATTACGCATTCCACTTAGACATTTAAGACGAGCCAAAGCAAAGCCATGGCAGCGTCCAAACCATCAGTCAGAAACCTGACTGATGAAGACTATATGACACTCAAACAGGCATGCCCTTCGGAATACCAAAGGGCGCAATTTGCGTTCAAAGATTCGATGATTCAC
+
AABCAFBCCCCCGGGGGGGGGGGHHHHHHHHHHHHHHHGHHHHGGGGGGHHHHGHHHHHHHHHHHGHHHHHHHHHHHFHHHHGHGHHHHHHHGGGGGHGHHGGGGGHHHHHHHHGGHHFHHFFHFHHHHHHHHHHHHHGHGGHHHHHHHHEFHGHHGFGGFHGGGHHHHHGHGHGGHHGHHGHHHHHHHEHGHHHHGHHHFHGHGHHGHGGHGFGHHFHEGGGFEFGHHHGFHHHHHGGGGEHCHHGGGGHGGBGGGGGGGFFFFFBD>AA>>
@M02197:102:000000000-ALU3V:1:1102:21325:20626 1:N:0:1
TACGTACGAAACTCCTCCGCTTATTGATATGCTTAAGTTCAGCGGGTAGTCCTACCTGATCTGAGGTCAAATACAGAGTGTGGTTTAGAGTGGGCCAGTGCGAAACTTATTACGCATTCCACTTAGACATTTAAGACGAGCCAAAGCAAAGCCATGGCAGCGTCCAAACCATCAGTCAGAAACCTGACTGATGAAGACTATATGACACTCAAACAGGCATGCCCTTCGGAATACCAAAGGGCGCAATTTGCGTTCAAAGATTCGATGATTCA
+
BBBBBFABB@BBFGGGGGGGEAEHHHHHHHHHHHHGHHHHHHHGGGGGGHFHHFHHHHHHHHHHHGHHHHHHHHHHGHGGHHHHHHHHGHGHGHGHGHCGHHHGGGFHHHHHHGGGFGHGHGHHFHHHHHHHHHHHGGCHHGHCHHHHHGHHHHHHGGHGCHHEFGHGHHGHHHFGHGHHHHHFGFHHGHHFFHHHHHHFHHHHGFGFFFHHHGGHGGCFGFGGGGHFFFGGGHHHH?GGGEDDFFGEAFEAB5GGGGGFFBFFFFFA?A3A
@M02197:102:000000000-ALU3V:1:1102:21587:20730 1:N:0:1
TACGTACGAAACTCCTCCGCTTATTGATATGCTTAAGTTCAGCGGGTAGTCCTACTTGATTTGAGGTCATAATGCACTGAAAGAGTTAGACTCTATTCAGATTGATGGGGGTTTTGTTAAAGCTCGTTGAACCTTCTACTTGCGATCCCCGATGAGTTTATGAGACTACAACATCAGGTCAAGCCGCATTAGTGCGTTCATTCAGCTTGTTGTATTTAAGTTGAGCCAGAGCCTAAGGGGGCAACGGCAAGCAACCAAGATCCAAGCCCAAACTACCAAAGTCTTACCCTTGGCGGGGTTGAGAATTTCGCGACACTCAAACAAGCATACTCTTCGGAATAACCAAAGAGTGCAAGGTGCGTTCAAAGATTCGATGACTCAC
+
BBBBAFBBBBBBGGFGGGGGGGGHHHGHHHHHHHHHGHHHHHGGGGGGGHHHHHHHHHGHHHHHGHHHHHHHHHHHHHHGHHHHHHHHHHHHHHGHHHHHHHHHHGHGHGGFGGGHHHHHHHHHGGGGHHHHHHHHHHHHHHGGGHGGGGGGGGHFHHGHHHHHHHHHHHHFHHHHHGHHHHHHGGGGGGHHHHGGGHHHGHFHHGHHHHHHHHGGGHHGGHGHHGGHHHHGHHHFGGHHGGFGFGAHHHHGHHGFEGGDEGGHFHGFGHHHHHGHHHFHHHFGB0?GHF?GGGGGHHHHHHGHHGGGGHCHHGDGHGHFHHHHHHHHHHGGGGHHHHGHHHHHHHGHHHHHHHHEEFGHGGGGGGGGGGFFFFFFFBAAAB
@M02197:102:000000000-ALU3V:1:1102:9965:20711 1:N:0:1
TACGTACGAAACTCCTCCGCTTATTGATATGCTTAAGTTCAGCGGGTAGTCCTACCTGATCTGAGGTCAAATACAGAGTGTGGTTTAGAGTGGGCCAGTGCGAAACTTATTACGCATTCCACTTAGACATTTAAGACGAGCCAAAGCAAAGCCATGGCAGCGTCCAAACCATCAGTCAGAAACCTGACTGATGAAGACTATATGACACTCAAACAGGCATGCCCTTCGGAATACCAAAGGGCGCAATTTGCGTTCAAAGATTCGATGACTAA
+
AABBAFADBAABGBGFFGFCEGCHGFHHHHHGHHBFGHGHGHBEFAEEE-H;HGHF9H9EFHHHHGBGFHHFHHHHGBDEHH64FCGHHHBGHHFHEHFHHHGGFGGHHFHHGGFGGFHBGHHHHFFGGHHHHHDFGBDF?DFGHFFHFH8GHFGGGCFEDGHEGGFGGGHGHHFFBH4GGHHHGCFHHGDGFE@CHHFHHHGHFGGFGGGGGGE1BAEA/FFEA/GFHGCEFBEFBFFFCEA1FB0E0E11A33GGGEF>B1FF33>A>1A
@M02197:102:000000000-ALU3V:1:1102:10850:20617 1:N:0:1
TACGTACGAAACTCCTCCGCTTATTGATATGCTTAAGTTCAGCGGGTATCCCTACCTGATCCGAGGTCAACCTTAGAAATGGGGTTGTTTTACGGCGTAGCCTCCCGAACACCCTTTAGCGAATAGTTTCCACAACGCTTAGGGGACAGAAGACCCAGCCGGTCGATTTGAGGCACGCGGCGGACCGCGTTGCCCAATACCAAGCGAGGCTTGAGTGGTGAAATGACGCTCGAACAGGCATGCCCCCCGGAATACCAGGGGGCGCAATGTGCGTTCAAAGATTCGATGATTCAC
+
CCCCCFCA>>>>FGGGGGGGGEGHHHHHHHHHHHHHHHHHHHGGGGFGHHHHHHHGHHGHHHFGGGGHHHHHHHHHHHHHHHHGGGGGHHHHHGGGGFGGGHHHHGGGGGGHGGHHHHHHGGGGGHHHHHGHGGHGGGGGGHHHGGGGGGHHHHHHHGHGGGGGGGGGGGFFGGGGGGAGFFFFFFFFFFFFFFFHFFFFFFFFFHHGGHHHHHGHHHHGHHGGGGGGHFDGHHFHFHFHGGGGGF?HHHHHEGEGGGGGFGEFFGHGFCCHGGGGGFGGGGFFFBFFFBBBBB
@M02197:102:000000000-ALU3V:1:1102:16224:20885 1:N:0:1
TACGTACGAAACTCCTCCGCTTATTGATATGCTTAAGTTCAGCGGGTAGTCCTACCTGATCTGAGGTCAAATACAGAGTGTGGTTTAGAGTGGGCCAGTGCGAAACTTATTACGCATTCCACTTAGACATTTAAGACGAGCCAAAGCAAAGCCATGGCAGCGTCCAAACCATCAGTCAGAAACCTGACTGATGAAGACTATATGACACTCAAACAGGCATGCCCTTCGGAATACCAAAGGGCGCAATTTGCGTTCAAAGATTCGATGATTCAC
+
BCBBBFCCCCCCGGGGGGGGGGGHHHHHHHHHHHHHHHHHHHHGGGGG8HHHHHHHHHHHHGHHHHHHHHHHHHHHHHGHHHGHGHHHHHHHHHHHGHGHHGHGHGHHHHHHHGGHGHHGHHHHHHHHHHHHHHHHHHGHHHHHHHHHHHHHHHHHGHHGGGHGGHHHHHHHHHHHHHHHHHHHHHHHHHHHFHHHHHHHHHHHHHHGHHHHHHHHHHHGGGGGGGHHHHHHHHHHHGGGGGHHHHGFGGHGGFGGGGGGGFFFFFFFAAAA>
@M02197:102:000000000-ALU3V:1:1102:23613:21033 1:N:0:1
TACGTACGAAACTCCTCCGCTTATTGATATGCTTAAGTTCAGCGGGTAGTCCTACCTGATCTGAGGTCAAATACAGAGTGTGGTTTAGAGTGGGCCAGTGCGAAACTTATTACGCATTCCACTTAGACATTTAAGACGAGCCAAAGCAAAGCCATGGCAGCGTCCAAACCATCAGTCAGAAACCTGACTGATGAAGACTATATGACACTCAAACAGGCATGCCCTTCGGAATACCAAAGGGCGCAATTTGCGTTCAAAGATTCGATGACTCAC
+
CCCCCFCCCBCCGGGGGGGGGGGHHGHHHGHHHHHHHHHGFFFFGGGGGHHHHHHHHHHHHHHFHHHHHHHHHHHHHGHHGHGHGHHGHHGHGHGHGHHHGGGGGGHHHHHHHHGGGHHHGHHHHHHHGHHHHHHHHHHEHHHHHHHHHHHHHHHHHHHGGHGGEHHGHGHHHHGHFHHFGGGHHHHHHHHHHHHHHHFGHHGHGFHGGHHFHHHHHHHGGGGG2FHHHHHGGHHGHGGGGEFHFGGGGGFGGGGGFGGFGFFFFFFFAAAAA
@M02197:102:000000000-ALU3V:1:1102:27434:21429 1:N:0:1
TACGTACGAAACTCCTCCGCTTATTGATATGCTTAAGTTCAGCGGGTAGTCCTACCTGATCTGAGGTCAAATACAGAGTGTGGTTTAGAGTGGGCCAGTGCGAAACTTATTACGCATTCCACTTAGACATTTAAGACGAGCCAAAGCAAAGCCATGGCAGCGTCCAAACCATCAGTCAGAAACCTGACTGATGAAGACTATATGACACTCAAACAGGCATGCCCTTCGGAATACCAAAGGGCGCAATTTGCGTTCAAAGATTCGATGATTCAC
+
CCCCCFABC@BCGGGGGGGGGGGHHHHHHFHHHHHHHHHFHHFGGGGGG9GHHHHHHHHHHHHHHGHHHHHHHHHHHHFFHHFHGHHHHHHHGGGHGHGHHGHGGHHGHHHHHGGGGGHHHGHHHGHHHHHHHHGHHHGGHGHHHHHHHHHHHHHHHHHGGHHGGHHHHHHHHHHHHHHHHHHHHHHHHHHHHHHHGHHHHHHHGGGFGGGGEGBHHHHGGGGGGGGHHHGGGGGHHGEGFGGHFHEE2GHGGGCGGFGGFFFFFBFFAABAA
@M02197:102:000000000-ALU3V:1:1102:10182:21407 1:N:0:1
TACGTACGAAACTCCTCCGCTTATTGATATGCTTAAGTTCAGCGGGTAGTCCTACCTGATCTGAGGTCAAATACAGAGTGTGGTTTAGAGTGGGCCAGTGCGAAACTTATTACGCATTCCACTTAGACATTTAAGACGAGCCAAAGCAAAGCCATGGCAGCGTCCAAACCATCAGTCAGAAACCTGACTGATGAAGACTATATGACACTCAAACAGGCATGCCCTTCGGAATACCAAAGGGCGCAATTTGCGTTCAAAGATTCGATGATTCAC
+
BCCCCFBCCCCDGGGGGGGGGGGHHHHHHHHHHHHHHHHHHHHGGGGGGHHHHHHHGHHHHHHHHHHHHHHHHHHHHHHHGHHHHHHHHHHHHHGHGHHHHGGGGHHHHHHHHGHHGHHHHHHHHHHHHHHHHHHHHHHHHHHHGHHHHHHGHHHHHHHGGHGGGHHHHHHHHHHHHGHHHHGHHFHGHHHHHHHHHHHHHHHHHHHGHGHHHGHHGHFGGGGGGGHHHHHFGHHHHGGEEEFHHHGGGGHGGGGGGGFGGFFFFFDF>AA>>
@M02197:102:000000000-ALU3V:1:1102:17421:21501 1:N:0:1
TACGTACGAAACTCCTCCGCTTATTGATATGCTTAAGTTCAGCGGGTATTCCTACCTGATCCGAGGTCAACCTGAGAAATAAAAGGTTAGACCGACCCGACGAGACCTTGCAACTCCCCGCGTGCCTCGAAAGACTCGTTGCGAAGAGGGTCCCACGGACGCCGTCATTGTCTTTGAGACCAGTTGCGTTGCCTCAACTCGGTCCAACACCCAAACCGAGGTTTGGAGAGAGGATAATGTCGCTCGAACAGGCATGCCCATCCGAATTCCAATTGGCGCAATGTGTATTCGGAGATTCGCTGACGACC
+
AAABAF@D3>A@GGGCGFGGEE2EGFHHHGHCGHHHHHHHHCHGGG0EGH5DHHHHHHHHHHHEC?EHHHHHHGH2GHFHGFGHGGF9GGBGHG;G;EEGE@BC9GGBG<EH<HHH<FE:GCCCGHFFFGH8DFH;:G<AGDCG:;CFH?:CCFGCAFG?--??GDGF<9<FF=1BGFFFFFF/9BBF?/?AF$BFFFF43<9DFFFFF?DAEFFFFF>FFB9B4FFFFAEFABFFBE/#B??3?@1AE1B100FA///EE0/D11A111B1EAA0A112FB1B100A0A13GA1A11111111111>
@M02197:102:000000000-ALU3V:1:1102:17495:21535 1:N:0:1
TACGTACGAAACTCCTCCGCTTATTGATATGCTTAAGTTCAGCGGGTATCCCTACCTGATCCGAGGTCAAACGTTGAAAAAAGGGCTTCATGGACGCCGACGCGCAAGGGAGAGTCGCAAGATTGTGCTGCGCTCTACCACCAGTGCGTTGGCTGCCAATCGCTTTCAGGCGAGTCCGCTGCGGGACAAGCGCCCAACACCAAGCAGTGCTTGAGGGTACAAAATGACGCTCGAACAGGCATGCCCTTCGGAATACCAAAGGGCGCAATATGCGTTCAAAGATTCGATGATTCAC
+
BBBBBFBBAABBGGFGGGGGGGGHHHGHGHHHHHHHHHHHHHGGGGEEGHHHHHHFFGGHHHHDEGEFHHHHGHFHHHGHHGGDFFHHHHHHGHBEGGGGGGGGGGGGGGHGGGHHGGGGGGHGGGGGHHHHGGGHHHHHHHHHHHHEFGGHGHHHGHGFGHGGGGFGGGGGGGDFFDFGGGHGHGGGFFGHGGGFHFFGHHHGHHHHHHGHGFHFGFFHHHHHEGFFFFHDHHHGHHFHHGGFGGGGHHHFHGDGHHHEAFGDFFHGEEGGFCFCGFFGGFGFBFFFFFBBAA3
@M02197:102:000000000-ALU3V:1:1102:11267:21646 1:N:0:1
TACGTACGAAACTCCTCCGCTTATTGATATGCTTAAGTTCAGCGGGTAGCCCTACCTGATTTGAGGCCAGAGTACAATGTATAGTTGTATGCGTACGACGAAACTTATTACGTCTGCATAATGCTTTTAAGGAGAGCCAACAAAGGCAAACTCCCAAATCCATCTAATTCAGAAACCCGAATAGATGAGTCTACATGACACTCAAACAGGCATGCCCTCCGGAATACCAGAGGGCGCAAGTTGCGTTCAAAGATTCGATGACTCAC
+
>A111B>1A111BGGGGGGGGGGGHHHHHHHGHHHHHHHHHHHGGG:G/BGHHHHHHHHHEFGHGHAAGCFCGHDEFG<@FFBFGE11EFA@E?>D>><.>1G?11B2CEGEG2FFDF>BG2B2@>2HFF22B?GGA?GBGFCGEGGGC341F7F<B3HGFG4FFG44@F=1>D9B<?B@?F:@B;GGCD;5;FFFGHF:GGGGHFHFGH;HGGGCE1E3FFHHHHGFB'EGEFGH<HGAF9DHGGGCGGGGGGFFFFFFFBBBBA
@M02197:102:000000000-ALU3V:1:1102:21436:21684 1:N:0:1
TACGTACGAAACTCCTCCGCTTATTGATATGCTTAAGTTCAGCGGGTAGTCCTACTTGATTTGAGGTCAAAATGCACTGTTTTGAACTAGAACAGGTTTATTTGTGTTTTAAAAAGCCACCATTCCTAAACATCCGTTTGCGTCACTATCGAAAAGTTCTACAACGATAGCTCAAGCCGCAAAGGTACTTTATTGGTGCTTGTTACATTTCAGCCGAGTCGCGACCTTACTTAAAAAGCCTGACAAACAGCCACGATCCAAAACCCAGACTGCCAACTGTTACATTGGCGGGGTTGAGAAGGTTTGCGACACTCAAACAAGCATGCTCTTAGGAATAACCCAAGAGCGCAAGGTGCGTTCAAAGATTCGATGATTCAC
+
ABCBAFABBABCGGGGGGGGGGGHHHHHGHHHHHGHGHHHHGHDFGGGGHHHHHGHHHHHHHGHGHHHHHHHHHGHHHHHHEHFEHHHHHHHHHEHFGHHHHHGHHHHHHHHHHHGHHHGHHHHHHHHHHGHGHCDFHHGHGGGGGHHHHDHFGGGGHGFHHGHHCFHGGHHGHHFHGGGGGGHHGGHGHHHEGCCGEFHHHHHHHHHHHGGGGFCGACFFGHHHFFFFHFHHHHHFHHGGHHHHHHGHCGGHGHHGGFFE?3HHGHHHGHHEHHHHHHEHGHFGGGGGGGGBHHHHHHHGHGFGGGHHFHGFFGHHGHHGEHHHHHHGHGHHHHHGGGHHGHGGGGHHHHGGGGHGGGFGGGGGGFBFFFFF@BABA
@M02197:102:000000000-ALU3V:1:1102:18143:21708 1:N:0:1
TACGTACGAAACTCCTCCGCTTATTGATATGCTTAAGTTCAGCGGGTATCCCTACCTGATCCGAGGTCAACCTTAGAAATGGGGTTGTTTTACGGCGTAGCCTCCCGAACACCCTTTAGCGAATAGTTTCCACAACGCTTAGGGGACAGAAGACCCAGCCGGTCGATTTGAGGCACGCGGCGGACCGCGTTGCCCAATACCAAGCGAGGCTTGAGTGGTGAAATGACGCTCGAACAGGCATGCCCCCCGGAATACCAGGGGGCGCAATGTGCGTTCAAAGATTCGATGATTCAC
+
CABAAFBCCCBCGGGGGGGGGGGHHHHHGHHHHHHHHHHHHHFGGFEGHHHHHGHHHHHHHHHGGGEHFHHHHHHGFFHHHFFGEFGGHHHHHGGGGGGGGHHHHGGGGGGGGGGHHFGFGGCFCHHHHHFHBGDDCCDEFHHHGFFEEFHHHHFGFGHFGFFFFFFFFFFGFFEFFAGGGGGFFGCGGGGGFHFHHFFGGFGGGHHFFFHFGFHGHHHFFFFFGGFDHGFGFF;HHGFBDACFEE?FEGHHGCAGEE2ED?GGHHHGEEDHCGFGFGGGGGFFDBFFFAA>?B
@M02197:102:000000000-ALU3V:1:1102:23053:21820 1:N:0:1
TACGTACGAAACTCCTCCGCTTATTGATATGCTTAAGTTCAGCGGGTAGTCCTACCTGATCTGAGGTCAAATACAGAGTGTGGTTTAGAGTGGGCCAGTGCGAAACTTATTACGCATTCCACTTAGACATTTAAGACGAGCCAAAGCAAAGCCATGGCAGCGTCCAAACCATCAGTCAGAAACCTGACTGATGAAGACTATATGACACTCAAACAGGCATGCCCTTCGGAATACCAAAGGGCGCAATTTGCGTTCAAAGATTCGATGACTCAC
+
BCCCAFBCCBCCGGGGGGGGGGGHHHHHHHHHHHHHHHHHHHHGGGGGGHHHHHHHHHHHHHHHHHHHHHHHHHHHHHH:HHHHFHHHHHFHGHHHGHGHHGGHGGHHHGHHHHHGGGHHHHHHHGHHHHHHHHHHHHHHHHHHHGHHHHHHHHHHHHHGGHHGGHHHHHHHHHHGHHHHGHGHHHHHHHHHHHHHHHHHGHHHHHHGGHHHFHHHFGHGGGGGGGHHHGHHHHHFHGGFGGHHGHGGGGHGGGFGGGEGGFFFFFFDAAAAA
@M02197:102:000000000-ALU3V:1:1102:9998:21895 1:N:0:1
TACGTACGAAACTCCTCCGCTTATTGATATGCTTAAGTTCAGCGGGTAGTCCTACCTGATCTGAGGTCAAATACAGAGTGTGGTTTAGAGTGGGCCAGTGCGAAACTTATTACGCATTCCACTTAGACATTTAAGACGAGCCAAAGCAAAGCCATGGCAGCGTCCAAACCATCAGTCAGAAACCTGACTGATGAAGACTATATGACACTCAAACAGGCATGCCCTTCGGAATACCAAAGGGCGCAATTTGCGTTCAAAGATTCGATGACTCAC
+
BBBBBFCBBCCCGGGGGGGGGGGHHHHHHHHFHHGHHHHFHGHGGGGGGHHGGHHHHHHHHHHHHHHHHHHHHHFHHHGHHGGHGHHHHGHHGHGHGHHHHGHHGGHHHHHHHGHHHGHHHHHHHHHHHHHHHHGHHHHHEHHHHHHHHFGHGHHHGHHGGGGFGGHHHHHGHHHHHHHHHHHFHHHHGHHHHHHHHHHHHHHHHGGGFGHGHGGHHGHGGGGGGGHHHGHFHHFHHFGGFGGHHHGEEEECGCGGGGGGGFFFFFFFBA>3A
@M02197:102:000000000-ALU3V:1:1102:14793:21824 1:N:0:1
TACGTACGAAACTCCTCCGCTTATTGATATGCTTAAGTTCAGCGGGTAGTCCTACCTGATCTGAGGTCAAATACAGAGTGTGGTTTAGAGTGGGCCAGTGCGAAACTTATTACGCATTCCACTTAGACATTTAAGACGAGCCAAAGCAAAGCCATGGCAGCGTCCAAACCATCAGTCAGAAACCTGACTGATGAAGACTATATGACACTCAAACAGGCATGCCCTTCGGAATACCAAAGGGCGCAATTTGCGTTCAAAGATTCGATGATTCAC
+
BCCCBFBCCCCCGGGGGGGGGGGHHHHHHHHHHHHHHHHHHHHGGGGGGHHHHHHHHHHHHHHHHGHHHHHHHHHHHHHHHHHHGHHHHHHHGHHHGHHHHGGGHHHHHHHHHGHHGGHHHHHHHHHHHHHHHHHHHGGGHHHHHHHHHHHHHHHHHHHGGHHGGHHHHHHHHHHHHHHHHHHHHHHHHHHHHGHHHHHHHHHHHHHGFHHHGHHHHFHFGGGGGGGHHHHEHGHHHGGGFGHHHHGGGGHGGGGGGGGGGFFFFFFD>>A>>
@M02197:102:000000000-ALU3V:1:1102:20440:22009 1:N:0:1
TACGTACGAAACTCCTCCGCTTATTGATATGCTTAAGTTCAGCGGGTAGTCCTACCTGATCTGAGGTCAAATACAGAGTGTGGTTTAGAGTGGGCCAGTGCGAAACTTATTACGCATTCCACTTAGACATTTAAGACGAGCCAAAGCAAAGCCATGGCAGCGTCCAAACCATCAGTCAGAAACCTGACTGATGAAGACTATATGACACTCAAACAGGCATGCCCTTCGGAATACCAAAGGGCGCAATTTGCGTTCAAAGATTCGATGATTCAC
+
BBBBAFABBBBBGGGGCGFGGGGHHGHFHHGHGHHHGHHHHHHGGGGGGHHHHFHHHHHHHHHHHHHHHHHHGHHHFHGHHHGHHHHHHGGHHHHHGHGGGGHHHHHHGHHHHGHHGHHHHHHHHHHHHHHHGHGGHHHGGHGHHHHHHHGFHHHHHHHGGGGGGGHGHHHHHHHHHHHHHHHHHHGGHGHHHHHGHHHHHHHHHHHGGFHHHGHHHHHGGGGGGGGHHHHHHHHHHGGF?GHHHHGGGGHGGGGGGGGGGFFFFFFFAAA>>
@M02197:102:000000000-ALU3V:1:1102:27909:22189 1:N:0:1
TACGTACGAAACTCCTCCGCTTATTGATATGCTTAAGTTCAGCGGGTAGTCCTACCTGATCTGAGGTCAAATACAGAGTGTGGTTTAGAGTGGGCCAGTGCGAAACTTATTACGCATTCCACTTAGACATTTAAGACGAGCCAAAGCAAAGCCATGGCAGCGTCCAAACCATCAGTCAGAAACCTGACTGATGAAGACTATATGACACTCAAACTGGCATGCCCTTCGGAATACCAAAGGGCGCAATTTGCGTTCAAAGATTCGATGACTCAC
+
BBCCCFBCBBABGGGGGFGGGGGHHHHHHHHHHHHFFFFHHHFGGGGFGHHHH:HHGHHHHHHHHGHEHHGHHHGHHHHGHHHHGHHHHGFGGHHHGHHHHGHHGGGHGHHHGGGGG9HHHHHHHHGHHHHHHHHHHGHHHHHHHHHHHHHHHHHHHHHGGHHGGGHHHHHHHHHHHHHHHGGHHHHHHGHHHHHHHHHHHHHHGGHGHHHGHGHHHGHGEGGE?GHGHHHHGHHHGFFFGGHGFFEEGGHGFGGGGG?GGFFFFFFFABA?B
@M02197:102:000000000-ALU3V:1:1102:24907:22285 1:N:0:1
TACGTACGAAACTCCTCCGCTTATTGATATGCTTAAGTTCAGCGGGTATTCCTACCTGATCCGAGGTCAACCTGAGAAATAAAAGGTTAGACCGGCCCGACGAGACCTTGCAACTCCCCGCGTGCCTCGAAAGACTCGTTGCGAAGAGGGTCCCACGGACGCCGTCATTGTCTTTGAGACCAGTTGCGGACGAACCACAACGCGGCCCAACACCCAGCCCGAAGGCTGGAGAGAGGATAATGACGCTCGAACAGGCATGCCCACCGGAATACCAGTGGGCGCAATGTGCGTTCAAAGATTCGATGACTCAC
+
ABCAACADBAADGGGGGGGGGGFH5GGHFHFFFHHHHHHHFHHGGGEEHHGGFFHHHFHHHHAGEGGHHHHHHGHEHHHHHHHHGF8GHGGFHGEFGGCFGGGFDGGGHHEBHHHHGHGGGGFCGHHGDDHGGHHHHGHGBDFGGEGGGGFHHEHHGGCB??GHHHGFHCGBBBFHGHGGFFFFFFFACBDBFFFGFFGGGCCHFDAGFEFBFFFFEGGHHFGFFFHHHHGFHHHHHFHHECEFFEHCG1GHHHGHGFFGGEECFHHHHHHFGFGGGGEEB1CHGEEGGB1FGFGGGGGFFFFFFF1A11A
@M02197:102:000000000-ALU3V:1:1102:23165:22598 1:N:0:1
TACGTACGAAACTCCTCCGCTTATTGATATGCTTAAGTTCAGCGGGTATTCCTACCTGATCCGAGGTCAACCTGAGAAATAAAAGGTTAGACCGGCCCGACGAGACCTTGCAACTCCCCGCGTGCCTCGAAAGACTCGTTGCGAAGAGGGTCCCACGGACGCCGTCATTGTCTTTGAGACCAGTTGCGGACGAACCACAACGCGGCCCAACACCCAGCCCGAAGGTTGGAGAGAGGATAATGACGCTCGAACAGGCATGCCCACCGGAATACCAGTGGGCGCAATGTGCGTTCAAAGATTCGATGACTCAC
+
DDDDDFCDCCCCGGGGGGGGGGGHHHGHFHHHHHHHHHHHHHHGGGGGGHHHHHHHHHHHHHGGGGGHHHHHHHHHHHHHHHHHHGGHHHHHHGGGGGGGGGGGGGGHHEHHGHHHHHGGGGCGGHHHGGHGGHHHHGHGHGGGGGGHHGGHHHHHGGDFCDGGGHHHHHGGHHHHHHGHFHFGGGGGFGGHGHGGFGGFGFGGHFFGFFGHFGGGGGGHFHHDHHHHHHGHHEHHFHHHGGGGGGHEHGHHHFHFFFGGGGGGHHGHHGABGHF?GFEDHGHHGEEA4GGFGFGGGGGFFFFFFFBBAA3
@M02197:102:000000000-ALU3V:1:1102:12211:22877 1:N:0:1
TACGTACGAAACTCCTCCGCTTATTGATATGCTTAAGTTCAGCGGGTAGTCCTACCTGATCTGAGGTCAAATACAGAGTGTGGTTTAGAGTGGGCCAGTGCGAAACTTATTACGCATTCCACTTAGACATTTAAGACGAGCCAAAGCAAAGCCATGGCAGCGTCCAAACCATCAGTCAGAAACCTGACTGATGAAGACTATATGACACTCAAACAGGCATGCCCTTCGGAATACCAAAGGGCGCAATTTGCGTTCAAAGATTCGATGATTCAC
+
BBBBBFB?ABBBGGGGGGGGGGGGHHGHGHGHHHHHHHHHHHHGGGGFFHHHHHHHHHGHHHHHHGHHHHHHHHHHHHFHGHGHHHHHHGHHHGGHGEHHHGHHHGHHHHGHHGHHGHHHHHHHHGHHHHHHHHGHGHGGGGHHHHHHHHHHHHHHHHGGFGHGGHHHHHGHHHHHHHHHHGHHFHHHHGGHHHHHHHHHHHHHGGGFCFHHHHHHHHHGGGGGGGHHHGHGHHHHHGGGGGHCHHGGGGHGGGGFGGGFGFFFFFDD>>A>3
@M02197:102:000000000-ALU3V:1:1102:12209:22905 1:N:0:1
TACGTACGAAACTCCTCCGCTTATTGATATGCTTAAGTTCAGCGGGTAGTCCTACCTGATCTGAGGTCAAATACAGAGTGTGGTTTAGAGTGGGCCAGTGCGAATCTTATTACGCGTTCCACTTAGACATTTAAGACGATCCAAAGCAAAGCCATGGCAGCGTCCAAACCATAAGTCAGAAACCTGACTGATGAAGACTTTATGACGCTCAAACAGGCATGCCCTTCGGAATACCAAAGGGCGCAATTTGCGTTCAAAGATTCGATGATTCAC
+
>A@3>CADABADBGFCGGAEEFAFGHFFHFGCHHHHHHHHHHFGGCAEGFBGFH:G9GHHHFFHHGHB9FG55:BG5C@@<51B3(BFF;HC<GAF>4@B3/A<#0?E<4B?>/<#//B31D>F?DB>BF3?F<3F2BB#B+BFG3B?F20C?3?<?#0E>B'<?FEB3@@<&3344@=3F@$FF3@GGBF4@B5D55:75HEAEA$AFCDF43FHFEB6AFEA;8%B5:DD2:HF9EEE?FH<;BE2ECHFFGGFFGGCGFFFBFFFAAAA3
@M02197:102:000000000-ALU3V:1:1102:13752:22930 1:N:0:1
TACGTACGAAACTCCTCCGCTTATTGATATGCTTAAGTTCAGCGGGTAGTCCTACCTGATCTGAGGTCAAATACAGAGTGTGGTTTAGAGTGGGCCAGTACGAAACTTATTACGCATTCCACTTAGACATTTAAGACGAGCCAAAGCAAAGCCATGGCAGCGTCCAAACCATCAGTCAGAAACCTGACTGATGAAGACTATATGACACTCAAACAGGCATGCCCTTCGGAATACCAAAGGGCGCAATTTGCGTTCAAAGATTCGATGATTCAC
+
BCC@AFABBCCCGCGGGGGGGGGGHGHHFHHHHHHHHHHGHHFGGGGGGHHHHHHHHGHHHHHHGGHHHGHHHHHGHHHFHHGFGGHHHHHHGHGHGHF3FFGHGHHHHHGHHGHHGGHHHHHHHGHHHHHHGHGHHGHFGGHHHHHHHHHHHHHHGHHGGHHGGGGGHHHHHHHHHHHHHFHHHHHHHHHHHHHHHHHHGHHGFHFGHHHGFHHHHHHFGGGGGFEHHHHHHHHHHGGGFGHGHGFCCFFBGGGGGGGGGFFBFFFFAAAA>
@M02197:102:000000000-ALU3V:1:1102:19147:22965 1:N:0:1
TACGTACGAAACTCCTCCGCTTATTGATATGCTTAAGTTCAGCGGGTAGTCCTACCTGATCTGAGGTCAAATACAGAGTGTGGTTTAGAGTGGGCCAGTGCGAAACTTATTACGCATTCCACTTAGACATTTAAGACGAGCCAAAGCAAAGCCATGGCAGCGTCCAAACCATCAGTCAGAAACCTGACTGATGAAGACTATATGACACTCAAACAGGCATGCCCTTCGGAATACCAAAGGGCGCAATTTGCGTTCAAAGATTCGATGATTCAC
+
CDDDBFBCCCCCGGGGGGGGGGGHHHHHGHHHHHHHHHHHGHHGGGGGGHHHHHHHHHHHHHHHHGHHHHHHHHHHHHHHHHGHHHHHHHGHHHGHGHHHHGHGHHHHHHHHHGGGGGHHHHHHHHHHHHHHGHHHHGGGGHHHHHHHHHHHHHHHGHHGGHHGGGHHHHHHGHHHHHHHHHHHHHHHGHHHHHHHHHEHHHHFHGHGHGHHFHHHFEHGFGGGGGHGHGHHGFGHGGGGGGHHHHGGGGHGGGGGGGGGGFFFFBFFAAAA>
@M02197:102:000000000-ALU3V:1:1102:16964:23017 1:N:0:1
TACGTACGAAACTCCTCCGCTTATTGATATGCTTAAGTTCAGCGGGTATTCCTACCTGATCCGAGGTCAACCTGAGAAATAAAAGGTTAGACCGACCCGACGAGACCTTGCAACTCCCCGCGTGCCTCGAAAGACTCGTTGCGAAGAGGGTCCCACGGACGCCGTCATTGTCTTTGAGACCAGTTGCGTTGCCACAACTCGGTCCAACACCCAAACCGAGGTTTGGAGAGAGGATAATGACGCTCGAACAGGCATGCCCATCGGAATACCAATGGGCGCAATGTGCGTTCAAAGATTCGATGACTCAC
+
BBCCBFCBBABCGGGGGGGGGGGHHHHHHHHHHHHGHHHHHHGDGGGGHHHHHHHHHHHHHHFEGGGHHHHHHHHHHHHGHHHHHGDGHEHHHGGGGGGGGCGGGGGHHHHHHHHHHGGGGGGGGHGHGGHGGHGHGGGGHGHHHHHEGHHDGHHHGGGG?GDHHHHHHHHGHFHHGFFHFGFFFFFGHHGGGHHFFGGGHHFFEGGFFGGGGFFGFHFGFGFFEHHHHHHHEGEHHFFFFGGHGHHHHHHHGHHHHGGFCGFHFFGDFEBCECFGGHFHHGGGGHGGGBFGGGGGFFFFFFF@BBBA
@M02197:102:000000000-ALU3V:1:1102:15321:23160 1:N:0:1
TACGTACGAAACTCCTCCGCTTATTGATATGCTTAAGTTCAGCGGGTAGTCCTACTTGATTTGAGGTCAAAATGCACTGTTTTGAACTAGAACAGGTTTATCTTTGTCTTTAAAAAGCCACCGTTACTAAACATCCGTTTGCGTCACTATCGAAAAGTTCTACAACGATAGCTCAAGCCGCAAAGGTACTTTATTGGTGCTTGTTACATTTCAGCCGAGTCGCGACCTTACTTAAAAAGCCTGACAAACAGCCACGATCCAAAACCCAGACTGCCAACTGTTACATTGGCGGGGTTGAGAAGGTTTGCGACACTCAAACAAGCATGCTCTTAGGAATAACCCAAGAGCGCAAGGTGCGTTCAAAGATTCGATGATTCAC
+
BCCBBFCCCCCCGGGGGGGGGGGHHHHHHHHHHHGHGGHHHHHGGGEEGHHGHHHHHHHHHHEFGHHGHHHHEHHHHHHHHHHHGHHHHHGHHHHHHHHHHGHHHHHHHHHHHHHHGGHHHHGHGGGHHFHHHHHHGFHHGHGGGGGHHGHGHHGGHGHHHHHHHHGGHGGHHHHHHGGGGGGGHHGGHHHHHHHHGHGHHHHHHHHGGGGHGGGGGGGFGGGGHGHHHFHGHGHHGFFFFHHFHFHGFHGFGCFHGBCFACF?FGGHG3EEFG3HGHHHHHFHHEGEECGGHHHGHHFFFGHGGGHGHFHGEEHHGBFHGGHFHGHHEHHHGHHHGGGHHHGHGGCGGGHHGFGGCGGGGGGGFGGFFFFFFBBBBBB
@M02197:102:000000000-ALU3V:1:1102:16681:23270 1:N:0:1
TACGTACGAAACTCCTCCGCTTATTGATATGCTTAAGTTCAGCGGGTATCCCTACCTGATCCGAGGTCAAAAGTGGAAAAAGACTTACTGGACGCTAGTATTCTAGGCTAGAGGCGCAAAATGTGCTGCGCTTCAATACCAAAACACTGGCTGCCAATGACTTTAAGGCGAGTCCACGATGGTGGACAAACACCCAACACCAAGCAGCGCTTGAGGGTACAAAATGACGCTCGAACAGGCATGCCCCATGGAATACCAAGGGGCGCAATGTGCGTTCAAAGATTCGATGACTCA
+
?AAA>@ADA1>DGFGGFCEGEE0FGHHHHHHGHHFHFHHHHHBAC?AAGHGHHHHHHDFBGFAEEGEHFFHF>8EFBFHGFCGHGHHF1GHFHGEGGEHFFHHFHFHFBF0<1BE<C@@CFFFH:D2CBCD?DEDDGGFFGGHACC0<</CD?>1GBCFD@1DFBGF0F0B1EGHF08F0FFE:B5GBAF/E@AEFGF1EF?1//F>#14FGCF9G2HFHHFFAFF///HEGHGFGA1A?A/E#/0EGDFB2FE11A00EEA0E11GB0AE1ABA3F3FFEB1113B11>A11A
@M02197:102:000000000-ALU3V:1:1102:26846:23225 1:N:0:1
TACGTACGAAACTCCTCCGCTTATTGATATGCTTAAGTTCAGCGGGTAGTCCTACCTGATCTGAGGTCAAATACAGAGTGTGGTTTAGAGTGGGCCAGTGCGAAACTTATTACGCATTCCACTTAGACATTTAAGACGAGCCAAAGCAAAGCCATGGCAGCGTCCAAACCATCAGTCAGAAACCTGACTGATGAAGACTATATGACACTCAAACAGGCATGCCCTTCGGAATACCAAAGGGCGCAATTTGCGTTCAAAGATTCGATGATTCAC
+
BBBBBFAB?ABBGGGGGGGGGGGHHHHHFHGHHHHHHHHHHHHGGGEEF8HHHHHHHHHHHHHHHGHHHHHHHHHGHHEGGGHHGHHHHGHHFHGHGHHHHGHGEFHHHHHHGGGGGHHHHHHHGHGHHHHHHHHHHHGGGGHGHHHHHHGHHHHHHHFGEGGGGGFGHGHHHHHDHGHHHHHHHHHHHHHHHHHHHFHHHHGGGDHGHGHGHHHGHEHFFGGGGGGHHHHHHGGGBGGGGFHCHHGFCECE5GGGGGFGGFFFFFFFAA?A3
@M02197:102:000000000-ALU3V:1:1102:10120:23372 1:N:0:1
TACGTACGAAACTCCTCCGCTTATTGATATGCTTAAGTTCAGCGGGTATTCCTACCTGATCCGAGGTCAACCTGAGAAATAAAAGGTTAGACCGGCCCGACGAGACCTTGCAACTCCCCGCGTGCCTCGAAAGACTCGTTGCGAAGAGGGTCCCACGGACGCCGTCATTGTCTTTGAGACCAGTTGCGGACGAACCACAACGCGGCCCAACGCCCAGCCCGAAGGTTGGAGAGAGGATAATGACGCTCGAACAGGCATGCCCAGCGGAATACCAGTGGGCGCAATGTGCGTTCAAAGATTCGATGATTCAC
+
AABA3BAAA?2AGGGGGGGGGGGHHHHHHHHGGHHHHFHHHHHGGGFFHHHGHHHHHEHHBHHGGGGHGHGFHGF23GGGHHHGBE3GG?GBHEEFGGGGGEF?9DFHHHHFHHHHFHG;@FFCCHHHGGGGGFHFFFH:9DCDGCDF4DDHHH0CDCGGADACDFDFFFFFFBFBFFFFFFCCFFFGG?0FFFA;F//BB@DFFFGED/>/?@;EEFFAG9C>B@B0HFGFGHHHFHFHFAFFA0/AAAG1FE10FHEE/A//HBHBFF1FCF0A?ECGHFG1GGGFAB133FA3EFB11FFFFFAAAAA
@M02197:102:000000000-ALU3V:1:1102:16681:23288 1:N:0:1
TACGTACGAAACTCCTCCGCTTATTGATATGCTTAAGTTCAGCGGGTATCCCTACCTGATCCGAGGTCAAAAGTGGAAAAAGACTTACTGGACGCTAGTATTCTAGGCTAGAGGCGCAAAATGTGCTGCGCTTCAATACCAAAACACTGGCTGCCAATGACTTTAAGGCGAGTCCACGATGGTGGACAAACACCCAACACCAAGCAGAGCTTGAGGGTACAAAATGACGCTCGAACAGGCATGCCCCATGGAATACCAAGGGGCGCAATGTGCGTTCAAAGATTCGATGACTCA
+
BABBBFBDA4>DGFFGGGGGGGCHHHHHGHFFHHHCHHHHHFHGGFGEHHHHHHHHHHHHFHHGGGFFHHHBFGHHFHEHEFFGFHH9FEFFHGGGGFFGHGFFFHHH9FGFFHGCCC?DF<.FDCFFGHGFFGHHEHFGGHFHFHGHHHHGGGHGHHHGHGHHGGFHHFGCDHFFH3GEECCBHGGGFBEFFGDEGD?E3EEFFGFB?BGHEFFFGGFHGFGGFFEA1A:E@FGFFE31GGGEBFHHFHFFG5FHHHHEEE?B5EF5CEEDG45FF5G5GFFF4DFFFAAAAA
@M02197:102:000000000-ALU3V:1:1102:12169:23466 1:N:0:1
TACGTACGAAACTCCTCGCTTATTGATATGCTTAAGTTCAGCGGGTATTCCTACCTGATCCGAGGTCAACATTCAGAAGTTGGGGTTTTACGGCGTGGGCGCGACGATTCCCCGTAACGAGGTGTATGATTACTACGCTATGTGAGTTCGAGGTGACCGCCAATCGATTTGGAACGCGGGGTACCGCGAGTCCCAACACCAAGCTGAGCTTGAGGGTTGAAATGACGCTCGAAAAGGCATGCCCGCCAGAATACTGGCGGGCGCAATGTGTGTTCAAAGATTCGATGATTCAC
+
BBBA?CA3AAAADEGD4AAFCGCDGHHGHHHHDGEADEFAAGEEEEEHEDGFGFAFFHHHBFEG?FFFF9HFF6/H:<F4BFGGCE;EA;8;%EE9/<#F;0BC//>FG##1$9;<#3###-.>B8F1>GFD9DDF;<-BE9##00#C5A/##..#EFG.<A?9<A0FBFGA?CCA/<@;#;A/BD?0<A?9CFFFFEED11FG<E<1;BF/0/BA.FBE29?///EB9;2B;$B@@00##/?EA;D2B2DA1EEAA0A000A13HEAB11113GFGGE1FBFDD1FDA?A1A
@M02197:102:000000000-ALU3V:1:1102:24180:23532 1:N:0:1
TACGTACGAAACTCCTCCGCTTATTGATATGCTTAAGTTCAGCGGGTATTCCTACCTGATCCGAGGTCAACATTCAGAAGTTGGGGGTTTAACGGCTTGGCCGCGCCGCGTACCAGTTGCGAGGGTTTTACTACTACGAAATGGAAGCTGCAGCGAGACCGCCACTAGATTTCGGGGCCGGCTTGCCGCAAGGGCTCGCCGATCCCCAACACCAAACCCGAGGGCTTGAGGGTTGAAATGACGCTCGAACAGGCATGCCCGCCAGAATACTGGCGGGCGCAATGTGCGTTCAAAGATTCGATGATTCAC
+
BCCCBFBCBBCCGGGGGGGGGGGHHBGHHHHHHHHHHHHHHHHGGGGGHHHHHHHHHHHHHHGGGGGHHHHGHHHGHHHHHHHHG9GEE:H<<:E9G;G;HH:/#CF/<C#:<6$:$11.G/AA/B<EG;HG.H9F03#;/:GHC;B?FFB9F9FC?-CFEFGFFFCFFBFEFGDBBDFFFAACFEFCBHHGCDFFFCEAC3CCCEFDHFHFGEFFFEFGGHFF?AHGCGHFGHHHHHEGEFDFAEBF@F4FB12/GFCFGGHHFFHGHGECGCGGGGHHHHGGGGGGGGFGGGGGGFFFFFFFBCCCB
@M02197:102:000000000-ALU3V:1:1102:23813:23659 1:N:0:1
TACGTACGAAACTCCTCCGCTCATTGATATGCTTAAGTTCAGCGGGTAGTCCTACCTGATCTGAGGTCAAATACAGAGTGTGGTTTAGAGTGGGCCAGTGCGAAACTTATTACGCATTCCACTTAGACATTTAAGACGAGCCAAAGCAAAGCCATGGCAGCGTCCAAACCATCAGTCAGAAACCTGACTGATGAAGACTATATGACACTCAAACAGGCATGCCCTTCGGAATACCAAAGGGCGCAATTTGCGTTCAAAGATTCGATGATTCAC
+
AAAAAFADAAADGG11AFAE?0FFFHHFFFG2GHFHHFFHHGFAE?GCFBGFH:FHHGHHHGHHHGHBEGGFHGHGEC;B@DE8HHGHHFF<FGECEFGF1EFGFDHHGFHHGG1<EGHHHGHFHGHHHHHHHGHHHGHHGGHGHHHHGF0FGGGFCCGGGG1FEFGFFFGCF1GHHHHHHHHHHFGBFHGGHGHGHHGBGHHHHHGFFHHFFAC1HFHFF0CCGGCBEGGGFFFFFFF9BFB?AF?E?CGAB3ABFEEA1FC3FFD3AA1AA
@M02197:102:000000000-ALU3V:1:1102:12172:23999 1:N:0:1
TACGTACGAAACTCCTCCGCTTATTGATATGCTTAAGTTCAGCGGGTATCCCTACCTGATCCGAGGTCAACCTTAGAAATGGGGTTGTTTTACGGCGTAGCCTCCCGAACACCCTTTAGCGAATAGTTTCCACAACGCTTAGGGGACAGAAGACCCAGCCGGTCGATTTGAGGCACGCGGCGGACCGCGTTGCCCAATACCAAGCGAGGCTTGAGTGGTGAAATGACGCTCGAACAGGCATGCCCCCCGGAATACCAGGGGGCGCAATGTGCGTTCAAAGATTCGATGACTCAC
+
ABC@AFBBCBBDGGGGGGGGGGGGHHHHGHCBAGHHHHHHHHHGGGGGHHHHHHHHHHHHHGFGGGECFGHHHHHHHGHHHHHGGGGGHHHHHGFGGGFGGHFHHGGGGGGHGGHHHHHHGGGGGHHHHFHHHHGFGGGGFHGHGFFFFHHHHHHHHGHFCGFDGGGGGGFGFFEFGGGGFFAFFFGFGGGFGHFFHGFGFFACEHGFFFFHGHHFHHGHHGHGGGCDFDFHHGFFFGHHFFFFFF0EHHHHGFHGGCGGE2GGGHHGEEGHGGFGGGGFGCFFBFFFFABBAA
@M02197:102:000000000-ALU3V:1:1102:24248:24098 1:N:0:1
TACGTACGAAACTCCTCCGCTTATTGATATGCTTAAGTTCAGCGGGTAGTCCTACCTGATCTGAGGTCAAATACAGAGTGTGGTTTAGAGTGGGCCAGTGCGAAACTTATTACGCATTCCACTTAGACATTTAAGACGAGCCAAAGCAAAGCCATGGCAGCGTCCAAACCATCAGTCAGAAACCTGACTGATGAAGACTATATGACACTCAAACAGGCATGCCCTTCGGAATACCAAAGGGCGCAATTTGCGTGCAAAGATTCGATGATTCAC
+
BBBBAFCCCCBBGGGGGGGGGGGGHFFHHHHHHHHHHGHHHHHDGGGGGHHGHHGHHHHHHHHHHGHHHHHHHHHGHHHHHHG7FGHHHGGHGGGGEHHGH7EGCGHGFGHHHGGHGGHFHHHHHHHGHHHHFGHGHGGGEGEHHFHEGFFGFHFHGHHCGCCEGEF3GGHHHHGBHGGFHHHHHHHHHHGHHGGG5FGFGHHFGGGGGGGHHHGGFHHGGFFEFBFG?HFFFFFGFFFBEE55FHEECEFGA5F5FGGFGFCBBFD@BAA>A
@M02197:102:000000000-ALU3V:1:1102:22786:24270 1:N:0:1
TACGTACGAAACTCCTCCGCTTATTGATATGCTTAAGTTCAGCGGGTAGTCCTACCTGATTTGAGGCCAGATGTCAAGAATATACACACAAGTGCGTATGGGGTATAGAAAGCAGACTATTGTCAAAGTCCTGGCCACAAGCGAACTTGTGTCCTAAGCGAAATACTTATTACGCCTAGGGGAACCAGTGCAAAGACTAATCCAGCTCACATTTTTAAGGCGAGTCAATTCATCATTGACAAGCGCCCACATCCAACATCCAAGCTTGGATTAACCAAACTTGGAGTTGAGGTTTTCATGACACTCAAACAGGCATACTCTTCGGAATACCAAAGAGTGCAATTTGCGTTCAAAGATTCGATGATTCA
+
ABBBAFA?ABBDGGGFFFEFG2EGGHHH5FGHGHGHHDGHFGGFE?0EEHHHFHGHFEEHEHGFEHFECEHHGHHGFHHHGHEHHGHHGGGHGEGE?EAGEGE/?EGHEBHHHHHHAGHHGE4BFBFFFFFGFHHHFGHCA/BFGGGGHHHFHFHGFHFDBDBEFHHHHEGHFCECHHGFFHHGHHHHHGFFHHCHHFFFGGHGGGFFFF01FGFFBFGGGFHHDCFGGGHHGGHHFG0FDGGGGGGBEFDHHHHGHGEE3DB1FFFHHHGGHHGHHHHG@FHHDBFHFGAHHHHGHHHHHDDGHHHHHHHFHFHGAHDEE2GGHFHHHHFHHHHHHFFFHGECEGGF5EBGGGGGFFFFFFBBBBBB
@M02197:102:000000000-ALU3V:1:1102:25838:24216 1:N:0:1
TACGTACGAAACTCCTCCGCTTATTGATATGCTTAAGTTCAGCGGGTATCCCTACCTGATCCGAGGTCAAAGACGGTAAATAGCTTTATGGTCGCGCCCACGGCACCCCAATGAACGCATTGTACTGCGCGTTGAGGTGCCAGAGACCGCTGCCAATGACTTTGGGGCGAGTCCACGCGCAAAGGCGGGACAGACGCCCAACACCAAGCAGTGCTTGAGGGTGTAGATGACGCTCGAACAGGCATGCCCCACGGAATACCATGGGGCGCAATGTGCGTTCAAAGATTCGATGATTCAC
+
ABBB3C>>AABBGC4FFGGGGGGHHGHHHHGHHHHHHGGHHH5EEGGGHHFHHHHHHHHH5FGGEGGHHHHHH;EGFHCFFHHGHGHHH<GGGG?@AEGGGFGGCGGFGGGHFHFGFCGDGHHHGHHHGGGGGGHHHHGHFGHFEGGGGGGCGHGFHHHHHHHGGGGGFG@BFFBFFFGBFGDFFFBBFFGGGGFHGHFE??ADGEHHFHFFBBFFFFFFB;F@FFHGFGGGGHGHHGHHGHHHGGGFEFAHHHGHHHHHG2EGGGEHGFGGGGGHGGGGGGCGGGFFFFFFFBAAAB
@M02197:102:000000000-ALU3V:1:1102:19394:24332 1:N:0:1
TACGTACGAAACTCCTCCGCTTATTGATATGCTTAAGTTCAGCGGGTAGTCCTACCTGATCTGAGGTCAAATCAAGAGTGCATTGACTGCGGTTTAGAGTGCAGACGGAGACAACTGATGTTTCGTCACACTAAGGCATTTAAGGAAGGCCAGAGGCGATCCCAAAGCTCAATGACGGTCAAGAAACCGCCAGAGAGAAGGTCTAATGACACTCAGACAGACATACCCTTCGGAATACCAAAGGGTGCTAGGTACATTCAGAGAATCGATGAGTCAC
+
AAA1>C?AA1A>FCGGFFF0A0EEGCHHFHFEDAAFFGHFHF1ECEEEFGBGF90GFFG8GHHGHGG0F:HHH7H;GCD@8HHFDGHB+FG8CC8HHH:GFFGF<HGGGGGGHHHHFEFHHHFHD1EECHHHHFHHHGH1FHGFGHEFCEHHH<8GGGCGGAHH>G3G7HH0?=0DEGEFCFFC9GG/@CGGADBFGABBAFGGFF6GGFGF19BDF1BF&1AFFFF/#BBAAB2A1B9FA,9B1%113B3A33A331B33EB31F11D@B311>>1
@M02197:102:000000000-ALU3V:1:1102:14906:24573 1:N:0:1
TACGTACGAAACTCCTCCGCTTATTGATATGCTTAAGTTCAGCGGGTATCCCTACCTGATCCGAGGTCAAGAGTGTAAAAATGTACTTTTGGACGTCGTCGTTCTGAGTGCAAAGCGCGAGATGTACTGCGCTCCGAAATCAATACGCCGGCTGCCAATTGTTTTGAGGCGAGTCTACGCGCAGAGGCGAGACAAACACCCAACACCAAGCAAGGCTTGAAGGTACAAATGACGCTCGAACAGGCATGCCCCATGGAATACCAAGGGGCGCAATGTGCGTTCAAAGATTCGATGACTCAC
+
BBBBAFBBAAADFGGGGGGGGGGGHGGGHD5BGGHHFFFHHHHGGGFGHGGFHHHHFGHHHHHGGGGHHHEFEBGGHGFGFHFHHHHHHHHGFGFFFGEGFGGHGHHHHHEHHHHHGGGGGGGHHHHGGHDCGGGHGGGHHHHHHHHGGHGGHHGHHHHHHHHHHHGGGGHHHGGGGGGGHEGGDGGHGHHGFFFFFGGHDGHFGEHHHHFHHGHFFHGHHHHGDGFFHGEEGEBEEFHGFGHHHGCE11EGFBHHHGD3CHHHGEAGEA5HHGGGEHGB5FFGGGFGFBFFFFFAABAA
@M02197:102:000000000-ALU3V:1:1102:16927:24793 1:N:0:1
TACGTACGAAACTCCTCCGCTTATTGATATGCTTAAGTTCAGCGGGTAGCCCTACCTGATTTGAGGCCAGAGTACAATGTATAGTTGTATGCGTACGACGAAACTTATTACGTCTGCATAATGCTTTTAAGGAGAGCCAACAAAGGCAAACTCCCAAATCCATCTAATTCAGAAACCCGAATAGATGAGTCTACATGACACTCAAACAGGCATGCCCTCCGGAATACCAGAGGGCGCAAGTTGCGTTCAAAGATTCGATGATTCAC
+
BBCCBFCBABABGGGGGGGGGGGHHHGHHHHHHHHHHHHH<HHGGGGGGHHHHHHHGHGHHHHHGHGGHGHHFHHHHHHGHHHHHHHGHHHHGEEGGHGHGGHGHHHHHHHGGHGGHHHHHHHHHHHHHHHHHHHGHHHHGHHHHGHHHGHHHHHHHHHHHHGHHHHHHHHHHHHGHHHHHHHHHHHHHHHHHHHHHHHHHHHHHGGGGHEHFFGGGGGEGHGHGFHHHHGGGGGGHHHGGGGHGGFGGGGGGGFFFFFFFA3@BB
@M02197:102:000000000-ALU3V:1:1102:20148:24757 1:N:0:1
TACGTACGAAACTCCTCCGCTTATTGATATGCTTAAGTTCAGCGGGTAGCCCTACCTGATTTGAGGCCAGAGTACAATGTATAGTTGTATGCGTACGACGAAACTTATTACGTCTGCATAATGCTTTTAAGGAGAGCCAACAAAGGCAAACTCCCAAATCCATCTAATTCAGAAACCCGAATAGATGAGTCTACATGACACTCAAACAGGCATGCCCTCCGGAATACCAGAGGGCGCAAGTTGCGTTCAAAGATTCGATGATTCAC
+
BABBBFBBBBBBGGGGGGGGGGGFHHGGGGHHHHHHGHHHHHHGGGGGGHHHHHHFGFHHHHHHGHGGHEEGHHHHGHHHHHGHHGHHEHHHGHEFGFGHHHHGHHHHHHHHHHHGHHHHHHHHHHHHHHHHHHHHGHHHHGHHHHHHHHHHGHHHHHGHHHGHHHHHHHHHHHHHHHHHHHHHHHHHHGHHHHHHHHHHGHHHHHHHHHHGGGGGGFGHEFHHHHHHHGGGGGGFFGFEFEFCGGGG5GGGGGFFFFFFFBBBBB
@M02197:102:000000000-ALU3V:1:1102:17872:24912 1:N:0:1
TACGTACGAAACTCCTCCGCTTATTGATATGCTTAAGTTCAGCGCGTAGTCCTACCTGATCTGAGGTCAATAAGTTTGTTAATTCTGTTGAGACAAGGCTCAGCAGGGTTGACGGGCGGCACCTGTTAGGATTTTTGTCACAGCAAGAACAGGACAGTGAGTTGGACAAACCTAGAACACTGTCAAGTCCGGACAATAGGGCCGTACGATTCAACTTGGAGCGGGCAAGTCTACTATGATGCAGAACTTGCTCCTCTCAACTTCCACTGAAACCAACACTATCTTGCACCAGGGCACGATAGAGACGGCGGGAGAGTTTAATGACACTCAAACAGGCATGCCCTCCGGAATACCAGAGGGCGCAATGTGCGTTCAAAGATTCGATGACTCAC
+
ABB?>FB@B4ADGGGGFGGEGGGHHGGHHHGGHHHHHHHHHHHGGGEGGGHHHHHHHHHHFHHHHGHHGHHHHF@GFFBFGBFFFFHGFHHHGHHGGHHFHGFFHHHGFHGHHC?EEGGGGGGHGG1GBFDGFFFFGH<FHEDGHHFHHHHGEHABEHHHHGFFHHHGHHHGHGBFHHBGFGBFFGFBFED@?BBGHFFFA:EG;AFFFFGDGBFFFFBEGGHHHFBEFG11?F?BFFHGDGFFF<F0GF<0/</F@2>FGG2FF3B?30/DFCFFDFB43F3BF3HFHGGF?FF?EHEBF2GEE/E>1BFFF@5HHFBGBHGHGDEEFGBFHGEHEHF?E?CFGHHGBFFHFFBDGFEAADBHHEAEEFGGGGGGGEG4CFFFFFFABABA
@M02197:102:000000000-ALU3V:1:1102:14649:24883 1:N:0:1
TACGTACGAAACTCCTCCGCTTATTGATATGCTTAAGTTCAGCGGGTAGCCCTACCTGATTTGAGGCCAGAGTACAATGTATAGTTGTATGCGTACGACGAAACTGATTACGTCTGCATAATGCTTTTAAGGAGAGCCAACAAAGGCAAACTCCCAAATCCATCTAATTCAGAAACCCGAATAGATGAGTCTACATGACACTTAAACAGGCATGCCCTCCGGAATACCAGAGGGCGCAAGTTGCGTTCAAAGATTCGATGACTCAC
+
@A?AAFADA1>>GGGFBEA0AEEHHBDHGCHFAE21A2FHBDHG?EAE:?C:FGH9HHHE7FGGG)FFHHFGBDFGFFHDFGCG@G1FGF@FEEE?@AEGCGFEH#BDDG2FGGF>GB3HHGGHFGHGHFCGFFECECGH>FCF1>CAGCGFC?HHGGGFB>FFHGHH82GGGFHHEEB2,FF1FCC1::+B7GC2F@:D23#CGB2:1CAFEA9AA9ACF2CFGEFCFGEE0?EHGFE@EEBB1AFF3FAA1GFB33D1DA?1AA
@M02197:102:000000000-ALU3V:1:1102:20976:24936 1:N:0:1
TACGTACGAAACTCCTCCGCTTATTGATATGCTTAAGTTCAGCGGGTATTCCTACCTGATCCGAGGTCAACCTGAGAAATAAAAGGTTAGACCGACCCGACGAGACCTTGCTACTCCCCGCGTGCCTCGAAAGACTCGTTGCGAAGAGGGTCCCACGGACGCCGTCATTTTCTTTGAGACCAGTTTCGTTGTCACAACGCGGTCCAACACCCAAACCGAGCTTTGGAGAGAGGATAATGACGCTCGACCAGGCATGCCCATCGGAAAACCACTGGGCGCAATGTGCGTTAAAAGATGCGATGCCTCAC
+
?AAA1BAD1>ADGGCGGFE?0AAGHFGGFGGHHHGGBGH2FFGGEGGGC22DFGFFFHHGHHAEEEG01DEC00GG1@GGDHHHG/41;91149GGG@EG7@5CGC/B<<G)8FG1<?CC?C@CCEHBF099>F<:C@<EFCC0CCC;:?AB.;GFA@AG@@GG1AB1B#;))BBBF??2%99A<#4/FA=&?/<F?A..9;BF/CEEE/9?AEF?AB%0$11;0B1GB79B92B20EB>F#:BFB1/B11100FAAA////A2/0/1FF1/EA000112DE0EAA11B13BFA1A11B1111>111>
@M02197:102:000000000-ALU3V:1:1102:14020:24920 1:N:0:1
TACGTACGAAACTCCTCCGCTTATTGATATGCTTAAGTTCAGCGGGTATCCCTACCTGATCCGAGGTCAAAGACGGTAATGTTTTCTTGTTGGACGCGGGCCGGAGCCCCTCGAGAAGCGCAATGTGCTGCGCGAGAGGAGGCAAGGACCGCTGCCAATGGATTTGGGGCGAGTCCGCGCGCTGAGGCGGGACAGACGCCCAACACCAAGCAGAGCTTGAGGTTGTAGATGACGCTCGAACAGGCATGCCCCCCGGAATACCAAGGGGCGCAATGTGCGTTCAAAGATTCGATGATTCAC
+
ABABAFBBBABBFGGGGGGGGGGHHHGHGHHHHHHHHHHHHHHGGGGGHHHHHHHHGHHHHHHGGGGHHHGHHHGGGHGHHHHHGHHHHHHHHHHGFGGFDCFGGFGGGGHGGGGHGHHGGGGGHHHGHHHGGGCFFFFHGGGGGGGGGFGFFFGGGEF8FFGFFFFFFFFFFFFFFFGFF;FFEFGFFGGGFDFFGHGFHFFCEGHHHFFHHG0D9FHFGHHHHHGGHGGGGGHEGHFGGGHGHHGGCCGCGGHFGHFGHHGAGCGEGGHGHGGGGCFGGGGGGGGGFFFFFFFBBAAA
@M02197:102:000000000-ALU3V:1:1102:9626:24997 1:N:0:1
TACGTACGAAACTCCTCCGCTTATTGATATGCTTAAGTTCAGCGGGTAGTCCTACCTGATCTGAGGTCAAATACAGAGTGTGGTTTAGAGTGGGCCAGTGCGAAACTTATTACGCATTCCACTTAGACATTTAAGACGAGCCAAAGCAAAGCCATGGCAGCGTCCAAACCATCAGTCAGAAACCTGACTGATGAAGACTATATGACACTCAAACAGGCATGCCCTTCGGAATACCAAAGGGCGCAATTTGCGTTCAAAGATTCGATGATTCAC
+
AB?3AFADABABGGGGGGGGGGGHHHGHHHFHHHHHHHHHHHHGGGGGGGGHHHHHHHHHHHHHGGHHHHGHHHGHHCDGFHHHGHHHHGGHGHGHGHEGHGGGGGHHHHHHHGHHHHFHFFHHHHHHHHFHHHHHHHHGHHHHHHHHHHHEHHFHGHHGGGGGGHHHHHHHHHGGGHHHHHGHHHGGGHHHHHHHHHFHGHHHHHGFGFHGHHHHHHHGGGGGGGHFHHHHGGHFFFFBGGGGHFGFGGGEBFGGGGGGGFFFFFFD>AA>>
@M02197:102:000000000-ALU3V:1:1102:19427:24982 1:N:0:1
TACGTACGAAACTCCTCCGCTTATTGATATGCTTAAGTTCAGCGGGTATCCCTACCTGATCCGAGGTCAACCTGAGAAGGAGAGGTTGAGCGGCGCACTCCGAGCGGCCACCGACGCGAGACAAGATGCCACAACGCGAGGGGACGGACGGCGAGATGCGGGCTGCCAATGACTTTGAGGTGAGTCGCCGCGCGAGAGGCGGGACAAGCACCAAATACCAAGCTAGGCTTGAGGGGTTAAATGACGCTCGAACAGGCATGCCCCACGGAATACCGAGGGGCGCAATGTGCGTTCAAAGATTCGATGATTCAC
+
ABBBAFCDBCCCGGGGGGGGGGGHHHFFFFHHHHHHHHHHHHHGGGGGHGHHHHHHHHGHGHHGGGGHHHHHGHFFHHHHHGAFGBGCCCFE9EEAEGCHHG;CCAFBDCGH?FGGGGGGGGHGHF0FFFHHGHGGGFFEGDCCGGFFABGGGF@DEFFECCFHGFFFHGFFGHFFFBGGCACGCFDFFCCFFFGGGDFFHHFHGB3?2?FB'0EDF7E8B;F93EF:/EE7GHHG(HHHH99G:8FHGGHHHFHHGGGGGF?FCGHHHFHDFEGGGGGGFHHGHGGFGHGGGGFFGGGGFFFFFFFBBAAA
@M02197:102:000000000-ALU3V:1:1102:24924:24948 1:N:0:1
TACGTACGAAACTCCTCCGCTTATTGATATGCTTAAGTTCAGCGCGTAGTCCTACCTGATCTGAGGTCAATAAGTTTGTTAATTCTGTTGAGACAAGGCTCAGCAGGGTTGACGGGCGGCACCTGTTAGGATTTTTGTCACAGCAAGAACAGGACAGTGAGTTGGACAAACCTAGAACACTGTCAAGTCCGGACAATAGGGCCGTACGATTCAACTTAGAGCGGGCAAGTCTACTATGATGCAGAACTTGCTCCTCTCAACTTCCACTGAAACCAACACTATCTTGCACCAGGGCACGATAGAGACGGCGGGAGAGTTTAATGACACTCAAACAGGCATGCCCTCCGGAATACCAGAGGGCGCAATGTGCGTTCAAAGATTCGATGATTCAC
+
AAAAAFBBBB@BFBFFGGGGGGGHCHBGBGBCHHGGHHHHGHHGGGEEEEFFGDHHHHGHFHFAGGFE3@FFGHEGGF2FHHHHHHGHHHHGGHFHHHHHHHHEFHF?GHGCGFE?//@DGGEHFHFHHHGFHHHGCHEGFHFEFFGFHHHF.GGGGGFFDGDHHHHHHGEEEHHHHEGGHGGGGGGGFGGGFGGGGGBA::.C.CCDEEHFFFGFFEBB<B1CBFGBB91FGBFHGHGHHFGHHHHHHF/HCCFCBGF@0B1<FGEHDF<CFE2F2BHFDFFGF10GFHGBHFBBAHGHBFFCGE/EGHHGGHGHDHGFD2EBBBFB0FAAGD11FG/E/EA//0EDAF1B1GBHEEFE0BBDEEAECHGBGG3BF1B1BF@FFFD1?AA?
@M02197:102:000000000-ALU3V:1:1102:24702:25084 1:N:0:1
TACGTACGAAACTCCTCCGCTTATTGATATGCTTAAGTTCAGCGGGTAGTCCTACCTGATCTGAGGTCAAATACAGAGTGTGGTTTAGAGTGGGCCAGTGCGAAACTTATTACGCATTCCACTTAGACATTTAAGACGAGCCAAAGCAAAGCCATGGCAGCGTCCAAACCATCAGTCAGAAACCTGACTGATGAAGACTATATGACACTCAAACAGGCATGCCCTTCGGAATACCAAAGGGCGCAATTTGCGTTCAAAGATTCGATGACTCAC
+
ABABAC4AA?ABGGGGGGGGGGGHHGHHHHHGHHHHHHHHHHHGGGGGGFHHHHHHHHHHGHHHHGHHHHHHHHHGFHGFDGEFFGHFHGHHGHGHGEDEHEDD?EFGGHHGFEGGGGHHGHHHF?GHGGGFHHEHHGHHCGHFHHGHFG<GHHFGGHGGGGCGGGEGHGGFHHHHGHHHHGHHBGHHGHHHGHHHGHFFHHFHFFFGGFGGGGGBGEBFEFGEFBFBHGAGAHHHCGGGGGGBCHGFEGHG5CGFCGGGGFFFFFFB?BAAB
@M02197:102:000000000-ALU3V:1:1102:7789:25073 1:N:0:1
TACGTACGAAACTCCTCCGCTTATTGATATGCTTAAGTTCAGCGGGTAGTCCTACCTGATCTGAGGTCAAATACAGAGTGTGGTTTAGAGTGGGCCAGTGCGAAACTTATTACGCATTCCACTTAGACATTTAAGACGAGCCAAAGCAAAGCCATGGCAGCGTCCAAACCATCAGTCAGAAACCTGACTGATGAAGACTATATGACACTCAAACAGGCATGCCCTTCGGAATACCAAAGGGCGCAATTTGCGTTCAAAGATTCGATGATTCA
+
BCCCAFBCCCBCGGGGGGGGGGGHHHHHHHHHHHGHHHHHHHFGGGGGGHHHHHHHHHHHHHGHHHHHHHFHHHGHHHHHGFGFFHHHHHHHGHHHGGHHHEFGGEHHHFHHEF?G7GHHGFHHHHHHHHBHHHHHHGGGHGCHHHHHHHGHHHFGGHCDGHHGFFHGEGHHGHFDHGGFHHHGHGFHHGECDGHHGHHGHHHGFFFFFHHGGHGGEFECGGGEDFFHGHFGGGHHGFGF?DDGDGAA2?GGGFDGFFACFFBFD@53>>>>
@M02197:102:000000000-ALU3V:1:1102:18404:25135 1:N:0:1
TACGTACGAAACTCCTCCGCTTATTGATATGCTTAAGTTCAGCGGGTATTCCTACCTGATCCGAGGTCAACCTGAGAAATAAAAGGTTAGACCGGCCCGACGAGACCTTGCAACTCCCCGCGTGCCTCGAAAGACTCGTTGCGAAGAGGGTCCCACGGACGCCGTCATTGTCTTTGAGACCAGTTGCGGACGAACCACAACGCGGCCCAACACCCAGCCCGAAGGTTGGAGAGAGGATAATGACGCTCGAACAGGCATGCCCACCGGAATACCAGTGGGCGCAATGTGCGTTCAAAGATTCGATGACTCAC
+
BBBBBFBBAAABFGFGGGGGGGEGFHFHHHGFHFFFGGHGHHCEFGGGHHHHHHHHHHGHHHAEFGFHHHHGHHFGHHHHHGHHHG:HHGHH@@EEFG??FFFBFFFHHHHGHHHHFHGG??E@DEHFBGHGGHHHHFCFD<C?F?CCEGGHHGFGFCGG:AD/4GHFGHHFFFGFFFFHGFF/<FB>?<CFFBGFFE?EF?CFFCHHGGGHGGGGEFEFCGF?DFFGFFH9GHHHGFBHGFGGFFGEGGFHHHHHGHGGGFE?3FFGD55FFGF?GGGDHGBBFGFFGGGFFEGGEFFFFBFFFD>3AA>
@M02197:102:000000000-ALU3V:1:1102:19677:25193 1:N:0:1
TACGTACGAAACTCCTCCGCTTATTGATATGCTTAAGTTCAGCGGGTAGTCCTACCTGATCTGAGGTCAAATACAGAGTGTGGTTTAGAGTGGGCCAGTGCGAAACTTATTACGCATTCCACTTAGACATTTAAGACGAGCCAAAGCAAAGCCATGGCAGCGTCCAAACCATCAGTCAGAAACCTGACTGATGAAGACTATATGACACTCAAACAGGCATGCCCTTCGGAATACCAAAGGGCGCAATTTGCGTTCAAAGATTCGATGACTCAC
+
ABBB>CABABBBGFFGGGEGGGGHCGHHCHGHHHFHHHHHHHHCEEEFGHHHHHHGHHHB:FHHHE3-HHHHHHFGGH;8GFFGFHHEHFGHGHGGGH3FGFGEFGHHHHHHHHFGGGHHHHHHHDHHGGHHHHFHGFGCFGHHHHEGGHBHFHGHGHHGGG<AFGHHHGGFHH@=DGHGHGCBGDFBHFDFGFGGHHHFGHHFGGGGGGGGBFFHGEGCAFGFFGGE?GGAFFFFF0ECCEFA3HEA0EAE1GGFCGCFGCB3FBBFA??AA
@M02197:102:000000000-ALU3V:1:1102:18741:25093 1:N:0:1
TACGTACGAAACTCCTCCGCTTATTGATATGCTTAAGTTCAGCGGGTATTCCTACCTGATCCGAGGTCAACCTAGTAAAAAATGGGTTATAGGACCGTGCCGGGGGACCTTTCAACTCCGTGCGTGCTTGAAAAAGCTCGTTGCACCGAGAGTCCCACGGACGCCGTCATTACTTTTGGGACCGGTCGGGGGTGAACCCGGACCTGGATCCAACAACAAGCCAGGCTTGAGAGGTGATAATGACGCTCGAACAGGCATGCCCTTCGGAATACCAAAGGGCGCAATGTGCGTTCAAAGATTCGATGATTCAC
+
BABBAFBBBCBCGGGGGGGGGGGHHHGHHHHHHHHHHHHHHGHGGGEFHHHHHHFHGHHHHHGGGGGHHHHGHHHGHHHHHGGHHHHGGHHGGHGHGGHGHGGGGGGGGHHHHHHHHHHGHGGGFGGGHHFGHHFGHHGGGGHGHHHGGGGGGGHHHGDCGG<?CFEFGF1GGFFHHHFDFFFFFGGGGHHFGCEFBFEFHHFHGFFHHFHGFGFFFHGFHGHGHGFFHFGEFF'HHGHFGEGEGHHGHGHHGCF1FA1EE?GFGFHHHHHHCHBGGEEECHHHGCFFGFG5GGGFEFFFFDBFFFAAA>A
@M02197:102:000000000-ALU3V:1:1102:25264:25259 1:N:0:1
TACGTACGAAACTCCTCCGCTTATTGATATGCTTAAGTTCAGCGGGTAGTCCTACCTGATCTGAGGTCAAATCAAGAGTGCATTGACTGCGGTTTAGAGTGCAGACGGAGACAACTGATGTTTCGTCACACTAAGGCATTTAAGGAAGGCCAGAGGCGATCCCAAAGCTCAATGACGGTCGAGAAACCGCCAGAGAGAAGGTCTAATGACACTCAGACAGGCATACCCTTCGGAATACCAAAGGGTGCAAGGTGCGTTCAAAGATTCGATGGCTCAC
+
BBBBAFBBB?ABGGFGGGGCGGFHHHHHGHGFFHGFHHHHHABAEGGGGHHHHFGHGHHHHHHFHGHHHHGHHHHHHGHGHHHHHHHFGGGGGGHHHHGFHHGHHFGGGGGGHHHHHHHHHHHGGGGEGGFGGHFFFGHHHHHHHHHHFHHHGFHGGGGGGHFHHGGFHH4HGHHFDGGGGHHEFHHHFGGFHHHHFHGFHHHGHHFHGHHHHHHG3HGHHEGEGGFFEEGFGFHFGHHFHHFFFHFFHHEEE?GFABD55FFGCFAFFCB4BAA3A
@M02197:102:000000000-ALU3V:1:1102:25114:25327 1:N:0:1
TACGTACGAAACTCCTCCGCTTATTGATATGCTTAAGTTCAGCGGGTATTCCTACCTGATCCGAGGTCAACATTCAGAAGTTGGGGGTTTAACGGCTTGGCCGCGCCGCGTACCAGTTGCGGGGGTTTTACTACTACGCAGGGGAACTTGCAGCGATCCCGCCACTAGATTTCGGGGCCGGCTTGCCGCAAGGGCCCGCCGATCCCCAACACCAAACCCGAGGGCTGGAGGGTTGAAATGACGCTCGAACAGGCATGCCCGCCAGAATACTGGCGGGCGCAATGTGCGTTCAAAGATTCGATGATTCAC
+
BBCCBFBDBABCGGGGCGGGGGGHHHHHHHHHHHGHHHHHFDHG?EEEHHEHHHHHGHHHHHHCEGGHHGHHHHHHFFGFHHHGG9GFEEFH:FEE99E3C&3D2;6#@3##9<$<=;B1.#@C9.<DC##:0C6#0.3E##0G:F###C.//;./##9;@?@>DFCC9/FB/9-AFCDCA.;BCGFDCCC@GC@#CCCD/?FDBCEFB?:ADEFGGGEECE/@FB#EHGGD;BB:HHDEGE9BG1HHDFHFGFHGEE?EF3BFGGHCHGEE??CGGGFHHGAEEEB45GGGGFE4BFFFFFFFAAAAA
@M02197:102:000000000-ALU3V:1:1102:18934:25332 1:N:0:1
TACGTACGAAACTCCTCCGCTTATTGATATGCTTAAGTTCAGCGGGTATCCCTACCTGATCCGAGGTCAAGTCATAAAAGAGCTTACTGGACGCTGATCCACCAAACTTCAAGAAACGCAAATGTGCTGCGCGAGAAGCTGGCACGACCGCTGCCAATGACTTTGGGGCGAGTCCGCGCATAAAGCGGGACAGACGCCCAACACCAAGCAGAGCTTGAGGGTGTAAATGACGCTCGAACAGGCATGCCCCACGGAATACCGAGGGGCGCAATGTGCGTTCAAAGATTCGATGACTCAC
+
BBBBBFBBBAADFGGGGGGGGGEHGHHHGHGHFHHHHHHHHHHGGGEFHHHHHHHHHHGHHHHGGGGHHHHGGHHHFHHGGHHHHHHHHHHHFFFGGGHHHHGHHFFHHHGHHHHHHGGGGGHGBGHHHHGGGGGGGHHGHHGHHGGGGGGHHHHHHHHHHHGHFGGGGHGCFGGGGHHHHGGGGGGGHFGFFFGGGGHGHGGGHHFHGHHHHFHHHHGHHFHHHHHGGGGGHHGHHHGGHHHHGGGGFGHHHHHGHGGGGHGGGGGHHGHGGFGHGGFGGGGGGGFFFFFFFCCBBA
@M02197:102:000000000-ALU3V:1:1102:18656:25364 1:N:0:1
TACGTACGAAACTCCTCCGCTTATTGATATGCTTAAGTTCAGCGGGTAGTCCTACCTGATCTGAGGTCAAATACAGAGTGTGGTTTAGAGTGGGCCAGTGCAAAACTTATTACGCATTCCACTTAGACATTTAAGACGAGCCAAAGCAAAGCCATGGCAGCGTCCAAACCATCAGTCAGAAACCTGACTGATGAAGACTATATGACACTCAAACAGGCATGCCCTTCGGAATACCAAAGGGCGCAATTTGCGTTCAAAGATTCGATGGCTCAC
+
AABBAFBBABBBGGGGGGGGGGGGHHHGHHHHGHGFHHHHHHHGGGGGGHGHHHHHHHHHHGGHHGHHHHHHHHHHFGFGGHGHHHHHHHGFGHHHHHHHHHHHHHHHHHHHGGGGGGHHGHHHHHHHHHHHGHGHHGHGHHHHHHHHHHHFHHHHGHHGGHGGGHHHHHHHHHHHHHHHHHGHHFGHHHHHHHHHHHHHHHHHHHHHFHFHGFHHEHHFGGGGGFHHHHGHHGGHHGFGGGHHHH?GEGHGGGGGGGGGGFBFFFB4AA@BB
@M02197:102:000000000-ALU3V:1:1102:12582:25374 1:N:0:1
TACGTACGAAACTCCTCCGCTTATTGATATGCTTAAGTTCAGCGGGTATTCCTACCTGATCCGAGGTCAACCTGAAAAAATAGATTTAGAGGTGGCCGGGCCCACAAGACCTTGCAACTCGACGCGTGCTCCGGAAAGCTCAGTGCGAAGAGGGTCCCATGGACGCCCGTCATTGTCTTTGAGACCAGTTGGCCGCGAGCGGTCCAACGCGGTCCAACACCCGAAACGCCCGCGGTAAAGCAGGGTTTTGGAGGGAGGATAATGACGCTCGAACAGGCATGCCCTTCGGAATGCCAAAGGGCGCAATGTGCGTTCAAAGATTCGATGACTCAC
+
CBCCCFCCCCCBGGGGGGGGGGGHHHHHHHHHHHHHHHHCFHGGGGEGHHHHHGHHHHGHHHHGGGGGHHHHHHHHHHH?GHGHHHHHHHHHGHGHHGEEGGGGGGHHHHGFHHHHHHHHGHGGGGGGGGHHGGGGGGHHHHHHHFGGGGGHHGGHHHHHFHHHGGGGFGGGGGGGFGFGGFGGGGGGGGGFFGGGGGFFHGHGGGGGGGGHFFHGGFGFFGHGCDFGGGGGGHHFDFHHHHGGHHHHHGGHFHHGHHHHHHGGFEABHGHHGHGHGHHGGGGGGGHHHHHHHGFHHGGGGGHHGFGGGGHGGGGFGGGGGFFFFFFFAABCB
@M02197:102:000000000-ALU3V:1:1102:14165:25482 1:N:0:1
TACGTACGAAACTCCTCCGCTTATTGATATGCTTAAGTTCAGCGGGTAGTCCTACCTGATCTGAGGTCAAATACAGAGTGTGGTTTAGAGTGGGCCAGTGCGAAACTTATTACGCATTCCACTTAGACATTTAAGACGAGCCAAAGCAAAGCCATGGCTGCGTCCAAACCATCAGTCAGAAACCTGACTGATGAAGACTATATGACACTCAAACAGGCATGCCCTTCGGAATACCAAAGGGCGCAATTTGCATTCAAAGATTCGATGACTCAC
+
A3AB>CBBBAABGGGGGGGGGGGHHHHHFHFHHHHHFHHHHFHGGGGFGFHHHHHHHHGHHHHHHGHHHHFHHHHHFHHGHHGHGHHHHHHHGHGHGHFHHGGGGGHHGHHGHGGGHHGGHHHHHHHHHHHHHHFGHHHHHGHHHHHHHGGFHHHHHGGGGGDGGHGDGHHHHHHHHGHHHHHHHFFGHHHEHHGGHHHHHHFEGBGGGGGGGFGGHHFFFFFFGGEEDFF9FGGFGEFFADFBHHFGFDD5GFGDFBE44BFFBFFD3AAA3
@M02197:102:000000000-ALU3V:1:1102:23086:25750 1:N:0:1
TACGTACGAAACTCCTACGCTTATTGATATGCTTAAGTTCAGCGGGTAGTCCTACTTGATTTGAGGTCAAAATGCACTGTTTTGAACTAGAACAGGTTTATCTTTGTCTTTAAAAAGCCACCGTTACTAAACATCCGTTTGCGTCACTATCGAAAAGTTCTACAACGATATCTCAAGCCGCACACGTACTTTATTGGTGCTTGTGACATTTCAGCCGAGTCGTGACCTTTCTTAAAAAGCCTGACAAACAGCCATGATCCAAAACCCAGACTTCCTATTGTTACTTTGGCGGGGTTGAGAAGGTTTACGACACTCAAGCAAGCAGTCTCTTAGGAATAACCCAAGAGCGCAAGGTGCCTTCAAAGATGCGGTGACGCAC
+
AAAA>CADAAADGFGGA10A0FF1FBDCF2FBDE2GGHCF2D1EE/E/BFEHFHBGDG1DGB1FFFG0F1G1D@GBFHFGHHGAEGFF1EGHHB>GHEHEEEHHHHHHHHFGHBGF/B00F0EH<EFGHD1BFGH0??GCC1/C/?BGFF@C/09/?%9FF:D1$FC940#<11;<%F<@./#.#=;G:#05GC;<B0:0CHGF#9DDBC.<CFFFFAA=/9C?1;?09#1<;19BF8909@24.@1B/0FBF>01B1/B/?/0B0BB11B111B1B1>>2B100?>>//>/0HFEDB1GF01/00//DB11FFA1A/A1D0B1A011012D22GBA//A11B//A00BAAB0000B113333BAA11111A@A>111>
@M02197:102:000000000-ALU3V:1:1102:22786:25769 1:N:0:1
TACGTACGAAACTCCTCCGCTTATTGATATGCTTAAGTTCAGCGGGTAGTCCTACCTGATCTGAGGTCAAATACAGAGTGTGGATTAGAGTGGGCCAGTGCGAAACTTATTACGCATTCCACTTAGACATTTAAGACGAGCCAAAGCAAAGCCATGGCAGCGTCCAAACCATCAGTCAGAAACCTGACTGATGAAGACTATATTACACTCAAACAGGCATGCCCTTCGGAATACCAAAGGGCGCAATTTGCGTTCAAAGATTCGATGACTAAC
+
BBBBAFBDBBBBGGGGGGGGFCEHGHHHGHHGHHGHHHHGHHHGGGGGGHHHHHHHHHHGHAGFHGHHHH55D&(DFG<35B>$@3DFEGGF<F1<12<33>E><E#333??4?FE1<B4F3F3@47?F/??F<6GB<31B1>@<B2?FB<B1HD>1C<EEF<D@DEFF@21@1<=<DDBEG11B2B:GD2@*@D2GB1)BF;#FDF01CDFB*A11:F.CE#GD2D0EAAF0FEFA/*BDE1BDEEA00BBB3A33FEFCFFD3B3@1111>
@M02197:102:000000000-ALU3V:1:1102:9040:26030 1:N:0:1
TACGTACGAAACTCCTCCGCTTATTGATATGCTTAAGTTCAGCGGGTAGTCCTACCTGATCTGAGGTCAAATACAGAGTGTGGTTTAGAGTGGGCCAGTGCGAAACTTATTACGCATTCCACTTAGACATTTAAGACGAGCCAAAGCAAAGCCATGGCAGCGTCCAAACCATCAGTCAGAAACCTGACTGATGAAGACTATATGACACTCAAACAGGCATGCCCTTCGGAATACCAAAGGGCGCAATTTGCGTTCAAAGATTCGATGACTCAC
+
BBBBBF?DA?ABGGGGGGGGGGGHBHGHCHFGHHHHHHHHHHBECGGGGHHEGHHHHGHHHHHGHGEGHGHHHHGHHHGGGGGHGHHHHFGGGHGHGHG;GGGGGDGGHHGFFGGGGGHHHHHHHHHGFHFHHFEGFHFGHHHHHHHHHHGHGHHFC0EAGGAFDHHHHHGCFGGDBFHHHHHGHGFFDFHHHHHHHGHHHHHHHGHGFHFGGGFFGFEFGGDEEDHDHFHFFGHHGFBEEAH:G5EEEE4B5CGGGGECC4FFFFFFABAAA
@M02197:102:000000000-ALU3V:1:1102:22478:25989 1:N:0:1
TACGTACGAAACTCCTCCGCTTATTGATATGCTTAAGTTCAGCGGGTATCCCTACCTGATCCGAGGTCAAGAGTGTAAAAATGTACTTTTGGACGTCGTCGTTCTGAGTGCAAAGCGCGAGATGTACTGCGCTCCGAAATCAATACGCCGGCTGCCAATTGTTTTGAGGCGAGTCTACGCGCAGAGGCGAGACAAACACCCAACACCAAGCAAGGCTTGAAGGTACAAATGACGCTCGAACAGGCATGCCCCATGGAATACCAAGGGGCGCAATGTGCGTTCAAAGATTCGATGACTCAC
+
AAAAACAD3AABGGGFGFFFG?EHHHHHFDGHHHHGH5GHGHHGGGGGHHFHHHHHHEHHFHF?EGGHHFHHHEGFHHBGFHGHHFHHHHHFGFEEEG8FEF9GGHEHHHHHGHHHGGGGG;0GFFHHFHGGGGGGCDGEHHHHHEGECC@DGGGHHHHHGDGHHHGGDFGHGACBGGGG?FFFGFFFFFD;FFEEEFFEDE?FBEDEFHFFFFFFHHBGFFFDBGHGG;B19AFAFGHHHHGGE2EGFEFEHHHEFBHFHHFGEGECFDFGFEEE?CEFGGFGGE4FFC555FFAABBA
@M02197:102:000000000-ALU3V:1:1102:8263:26435 1:N:0:1
TACGTACGAAACTCCTCCGCTTATTGATATGCTTAAGTTCAGCGGGTAGCCCTACCTGATTTGAGGCCAGAGTACAATGTATAGTTGTATGCGTACGACGAAACTTATTACGTCTGCATAATGCTTTTAAGGAGAGCCAACAAAGGCAAACTCCCAAATCCATCTAATTCAGAAACCCGAATAGATGAGTCTGCATGACACTCAAACAGGCATGCCCTCCGGAATACCAGAGGGCGCAAGTTGCGTTCAAAGATACGATGACTCAC
+
AAAA1BAD1AAAEEGF1G00AA0AGGFGG2A2FF2FGAG2B;13;BFEF119#ABG9AB9FG12FGEFGEFBHHHBFFGGGHHFHFFFEGEFFEE:>FGGFDEGHFEGH<@EGBCFH21DGFHGGHHBGFDGFHHFCGFFFEG?<GFCCBCGCGDFHHFHF>1>GFBDFHGGFGFCFF2FB%;F:CCFGC:C#;B$2>&F:1BFDB;BBCF#//?A2#AAD?E@0*BFAB00A0AFCFEA$9AFB1DD3F3AGB1FFFDBFA1A>>
@M02197:102:000000000-ALU3V:1:1102:19117:26503 1:N:0:1
TACGTACGAAACTCCTCCGCTTATTGATATGCTTAAGTTCAGCGGGTATTCCTACCTGATCCGAGGTCAACCTGAGAAATAAAAGGTTAGACCGGCCCGACGAGACCTTGCAACTCCCCGCGTGCCTCGAAAGACTCGTTGCGAAGAGGGTCCCACGGACGCCGTCATTGTCTTTGAGACCAGTTGCGGACGAACCACAACGCGGCCCAACACCCAGCCCGAAGGGTGGAGAGAGGATAATGACGCTCGAACAGGCATGCCCACCGGAATACCAGTGGGCGCAATGTGCGGTCAAAGATTCGATGACTCAC
+
AABABBBBABBBFGGGFGCFGG?F5F555FGFFG5F5BGEBFH?CGFFEGHG5FFGFBFFEHGG00>FEGFFGEF2FGHFFGFBDBFGHFHHH9>9EFEFG?DGGGGFGHHFHHFFFAGCA?F@?GHHGCFGGHHBCEG9CF0@FCDA:AEG@GFHBFGGCCAGBDFHGFFGDGH9D9<FFFCGGGCA?<CFFBFAGFEEFCFFFAHHFAF??D?GEFEDGFFE00GF17GBFFHFFH8FGEEEE;E/FGGFFEHHHHGE/A//HDBBCHHHHHF0GE?AGFA1GGEE1A1GGFAGEFCC1D3FB11A1AA
@M02197:102:000000000-ALU3V:1:1102:21091:26688 1:N:0:1
TACGTACGAAACTCCTCCGCTTATTGATATGCTTAAGTTCAGCGCGTAGTCCTACCTGATCTGAGGTCAATAAGTTTGTTAATTCTGTTGAGACAAGGCTCAGCAGGGTTGACGGGCGGCACCTGTTAGGATTTTTGTCACAGCAAGAACAGGACAGTGAGTTGGACAAACCTAGAACACTGTCAAGTCCGGACAATAGGGCCGTACGATTCAACTTAGAGCGGGCAAGTCTACTATGATGCAGAACTTGCTCCTCTCAACTTCCACTGAAACCAACACTATCTTGCACCAGGGCACGATAGAGACGGCGGGAGAGTTTAATGACACTCAAACAGGCATGCCCTCCGGAATACCAGAGGGCGCAATGTGCGTTCAAAGATTCGATGACTCAC
+
ABBBAFBBAAABGGGGGGGGGGGHHHHHHGHGGHFHHHHHGHHGGGGGGGHHHHHHHGHHHGHHHGHHHHHHEHDGHHGHHHHGHHHHHHHHHHHFHHHHGHHHHHFFHHGHHGGGGGGFG?FHHHHHHGHHHHHFGHHHHHFHFHHGHFHBGFGGFG<DFGHHGHGGHHGEFHHHHGHEFGFGGGG09FDBFDDGGGFCFGGGGCFFFFFFF7HHHGFFFAFF>1BEGHGFFGFFFFHHFHHHG1FGEGDF?2GCEHFFHF2BHDF33F/GEGGFFFHFFHHFGD?FAFF3HGHFGHHFHHHGE?E?GGGB5GGEGD5EFGHHHGF5HHFDGGFHHHFE?FAGCHHHHFDFHHGGC?GGGHFHGCFGGHFGGGFGGGGFFFFFFFFBBBBB
@M02197:102:000000000-ALU3V:1:1102:14309:27010 1:N:0:1
TACGTACGAAACTCCTCCGCTTATTGATATGCTTAAGTTCAGCGGGTAGCCCTACCTGATTTGAGGTCAAAGTCAAAAGATGCGCGATGGCAGGTTCTGAGCAGTCATCAGCCACAAGGAGAGACGAAACTTATTACGTCTAACACTGATGTGGGATGTTCCACTAAGTCATTTGAGGCAAGCCATTGCTGGCAGATCACCCAAGTCCAACCCAACCAGTTCAGAAAACCAGAGGGATTGAGATTTCATGACACTCAAACAGGCATGCCTTTCGGAATTCCAAAAGGCGCAAGGTGCGTTCAAAGATTCGATGATTCAC
+
AAAA>CABBBB@GGGGGGGFGGFHFDFHHHFHCHHGD5EHFHHGGGAEGHHGHHHHHHHHHHBGGH3FFGHHFF5FBGFGHHHEGG?@E?2GGGG9FGGHFFDEEFGE9GGGHHHH9FD<EEG?G?BDGGFHCFFGF<FG0G@1FFD1GFDD<G?AFGG8FGHHHF?1GDG9H<<D<A<FHEBFFGGHBHGGDGFA0;0CFFGGEBE>C8GDFEEEDEGFGG1@>0F@FGBC@1>EBBBEFGFFB$12HBHFFFDGFHFFF1GHGCEFE?A/CD1HFB1CGHGAEAGGFE1F0EGGHCGGGFDGEF1B13D1F3??>>1
@M02197:102:000000000-ALU3V:1:1102:14614:27165 1:N:0:1
TACGTACGAAACTCCTCCGCTTATTGATATGCTTAAGTTCAGCGGGTATTCCTACCTGATCCGAGGTCAACCTGAGAAATAAAAGGTTAGACCGACCCGACGAGACCTTGCAACTCCCCGCGTGCCTCGAAAGACTCGTTGCGAAGAGGGTCCCACGGACGCCGTCATTGTCTTTGAGACCAGTTGCGTTGCCACAACTCGGTCCAACACCCAAACCGAGGTTTGGAGAGAGGATAATGACGCTCGAACAGGCATGCCCATCGGAATACCAATGGGCGCAATGTGCGTTCAAAGATTCGATGACTCAC
+
BBC@AFBCCCCCGGGGGGGGGGGGHHHHGHHHHHHHFHHHCHGGGGGGGHHHHHHHHHHHHHHGGGGHFGHHGHHHHHHHHHHHHG9FFDDGHGGGGGGGGGGGGFGHHHFHHGHHHEGGFGFGGHEGGGGGGGHFHGHEHHHGFGGE:CEFHHHGGGGGGGFFHGGGGFFFFFFHGFFFFGBFFGGFFFFDFGFFFFFGHFHHFGGGFFFGGGGGGFGGHHHHHHHHEHHFHHHFHGFGEEEHFHHFHHHHHGGAGDGEAGHHEE5DFGBBGFGC?HHHHEEEGHGGDGFGGEB4FFDFFFDAAAAA
@M02197:102:000000000-ALU3V:1:1102:14398:27156 1:N:0:1
TACGTACGAAACTCCTCCGCTTATTGATATGCTTAAGTTCAGCGGGTAGTCCTACTTGATTTGAGGTCATAATGCACTGAAAGAGTTAGACTCTATTCAGATTGATGGGGGTTTTGTTAAAGCTCGTTGAACCTTCTACTTGCGATCCCCGATGAGTTTATGAGACTACAACATCAGGTCAAGCCGCATTAGTGCGTTCATTCAGCTTGTTGTATTTAAGTTGAGCCAGAGCCTAAGGGGGCAACGGCAAGCAACCAAGATCCAAGCCCAAACTACCAAAGTCTTACCCTTGGCGGGGTTGAGAATTTCGCGACACTCAAACAAGCATACGCTTCGGAAGAACCAAAGAGTGCAAGTTGCGTGCAAAGATTCGATGATTCAC
+
BA?AAF?DAA?@GGGGFGGCGGGHHHFHFFCHHGHHGFHHHGGFGCEGGHHHHH3GGEEGHHFFFBBBFDHHHHFFFHHFHGDHHGFFFFGEFGEHHHFHGHHGBDGGEGGG/<FHHHFGH4GGFDGFFHHGHGGBGHFFHHGC?GFGHFC/>C1<FF/9GHHH:GH:FHHHGHFH7H;HFGHHE@+BCDFG7FF?EFFGGHHGFGGEG7FADFFBFFHFGFC<BFB/<FGEGGC/@ACF/CE/@@GF1D</<11>@F@@1FGEHFGFD2>F11FCEF2F1BDFHHGFHCE>/>/>>0D@F@1HEE/ECE?HEB1FFEGHGCHHHFE/BA/A/?E1GGB1HGCFHG1GBB11FFFA0CEB1B1GGFGE1BFF3FFDB11AA>
@M02197:102:000000000-ALU3V:1:1102:12890:27113 1:N:0:1
TACGTACGAAACTCCTCCGCTTATTGATATGCTTAAGTTCAGCGGGTATTCCTACCTGATCCGAGGTCAACATTCAGAAGTTGGGGTTTAACGGCGTGGCCGCGACGATTACCAGGAACGAGGGGTATGATTACTACGCTATGGAAGCTCGGCGTGACCGCCAATCGATTTGGGGAACGGGGGTTACCGCCAGTCCCAACACCAAGCTGATCTTGAGGGTTGAAATGACGCTCGAACAGGCATGCCCGCCAGAATACTGGCGGGCGCAATGTGCGTTCAAAGATTCGATGACTCAC
+
AB?A>C4AAABDGGGGGFGGGGGHHGHHHGFHHHHGHHGHHHHGGGGGBHHHHHHHHGHH5AFEGGGHHGHHEHFHGF:GB8FH?E18E3B@?E#EE9@<G/<<#C9/9/2?11?#?00??AA#>;11=00D;<189C<0BF;9:C/:0:C$;+.9.C@/;;B@CC<C.E<0HG9?C7@#C??3///;F3&2(?9CF292??2&;AB2B(&9GEGAGG?:GEHHEGGGEE31;:EH:HHH:B:E7GGFEHGHHFHHE2?CGGGGGHHHHFEFFCGGGCGGGGGBFFFFDFFA@AA?
@M02197:102:000000000-ALU3V:1:1102:19006:27790 1:N:0:1
TACGTACGAAACTCCTCCGCTTATTGATATGCTTAAGTTCAGCGGGTAGTCCTACCTGATCTGAGGTCAAATACAGAGTGTGGTTTAGAGTGGGCCAGTGCGAAACTTATTACGCATTCCACTTAGACATTTAAGACGAGCCAAAGCAAAGCCATGGCAGCGTCCAAACCATCAGTCAGAAACCTGACTGATGAAGACTATATGACACTCAAACAGGCATGCCCTTCGGAATACCAAAGGGCGCAATTTGCGTTCAAAGATTCGATGACTCAC
+
BBBBAFADBAADGGCGGGGGGGGHGHHHHHHGHHFHGHHHHHHGCGEGGHHHHHHHHHHHHHGGHGHGHHHHHGHHGGGFGHGHGHHHHHGHHGGHGHFGHGGHGFHHHGHHEGGGGGHGHHHHHGHHHHHHHHGHGHGGGGHHHHHHHHHHHHHHHGHEGHHGGGHGHHHFFHHGGHHHGHFGHHGHHGHHHHHHHHHHHHHGGGFGHGHHHFHGEGHGGGGGECHGHHGHGFHHHFCGGGHFFHFE?GHGCGGGGGGGGFFFFFFD@BAAA
@M02197:102:000000000-ALU3V:1:1102:12615:28062 1:N:0:1
TACGTACGAAACTCCTCCGCTTATTGATATGCTTAAGTTCAGCGGGTAGCCCTACCTGATTTCAGGTCAAAGTCAAAAGGTGCGCGATGGCAGGTTTTGAGCAGTCATCACCACAAGGAGAGACGAAACTTATTACGTCTAACACTGATGTGGGATGTTCCACTAAGTCATTTGAGGTGAGCCATTGCTGGCAGACACCCAAGTCCAAGCCTAACATGTTCAGAAAACATATTAGATTGAGATTTCATGACACTGAAACAGGCATGCCTTTCGGAATACCAAAAGGCGCAAGGTGCGATCAAAGATTCGATGACTCAC
+
AAA>1BAAA>AA1BAFC1E0AEE133A22F22FEGHHGHGG21//EAECE1BGFHA110ADFGBFH1A@FHH@FH2@1BE1B1>>>EE//GFEE>GDGHEFFHHGGF7GHGHFGH0EGFEH?F0?CGDFGHH:HDCFGFG<GFF<GFBG?<?<AHEE@<FF6GFHHGG1HGGGFF<DBA0FGDFB0<CGCCFFG?>5GGGAB;1>>9#G0FFCFGFGFEDFBCGF;CBGDF@FFGGBDBDFEDB2HG2AAFFEBDD1B1D1101A/0///EBB222F/GHHGEAA0EF1BF0A01A133B33GA1F1CB3BFB11>>1
@M02197:102:000000000-ALU3V:1:1102:19488:28233 1:N:0:1
TACGTACGAAACTCCTCCGCTTATTGATATGCTTAAGTTCAGCGGGTAGTCCTACCTGATCTGAGGTCAAATACAGAGTGTGGTTTAGAGTGGGCCAGTGCGAAACTTATTACGCATTCCACTGAGACATTTAAGACGAGCCAAAGCAAAGCCATGGCAACGTCCAAACCATCAGTCAGAAACTTGACTGATGAAGACTATATGACACTCAAACAGGCATGCCCTTCGGAATACCAAAGGGCGCAATTTGCGTTCAAAGATTCGATGACTCAC
+
AAAA>B>AAAA1FEF11GA0AEEGB3DEH2222BAG1DBD2DGGG?AACGFGD2A8H1A1FDBBBBBFGHEHHHH:106EGHFHHEGG@1@C?CEEEEFCD1FE>>FFHH2GHE?EG?EG6HH#DGFFGF@FF2EBGGGFF@FGFFFHFFFFFFFFC?<#>EEFF<1GFGCBBGGFBFFFFB1%1FGFHFFD2DGFGDD;D2C#;CDC9GFGGFGH8#;GFFFF/E0D2FF:E;1CHEEB$?G9HGGEE0CG13B33GGGFCB331D@>>1AA
@M02197:102:000000000-ALU3V:1:1102:13751:28442 1:N:0:1
TACGTACGAAACTCCTCCGCTTATTGATATGCTTAAGTTCAGCGGGTATTCCTACCTGATCCGAGGTCAACCTTGGTGCCGCCGGGGCGGGCTTGTAGGGGGTTTAGAGGCAGGACGCCGAGGGCTCCCGATGCGAGGCTGATGCTACTGCGCAAAGGAAAGGGCCCTTCGGGTCCGCCACTGGTTTTAGGGGCCTGCCGTGGCAGATCCCCAACGCCGGGCCACGGGGGCTCGAGGGTTGAAACGACGCTCGGACAGGCATGCCTCCCATGATACTGGAAGGCGCCATGTGCGTTCAAAGATTCGATGACTCAC
+
ABBBAFADAABAGGGBGCF2EEGHHGHFFFGHHHHGBGHGHGHGFGEEGGGGHGHFHHFGFHFFEGGHHHGFHHHGGFGHEC?EGGGGGCCCDF??1FGEGGB<DFFFGHDG9:CA@B>;@DACDFFGGFFFF?FFFF/9?B9B/:.FFFF?FFDFFF8#EDFFFFFFFFBDDAAAD;FFF/GFHDAEFFCFE;=GCFFCGBC;BDCF;CFEFFFFFFFFFF?GFFFFFFF/EHEGHFHFFFBGGGCEEEFAF1HGFFFFGB/CFF/AFD2HGFHHFGGFCGGGFF1EGEGGHGFGFA3GGGG1C3FD1D1AAA1
@M02197:102:000000000-ALU3V:1:1102:13904:28897 1:N:0:1
TACGTACGAAACTCCTCCGCTTATTGATATGCTTAAGTTCAGCGGGTAGTCCTACCTGATCTGAGGTCAAATACAGAGTGTGGTTTAGAGTGGGCCAGTGCGAAACTTATTACGCATTCCACTTAGACATTTAAGACGAGCCAAAGCAAAGCCATGGCAGCGTCCAAACCATCAGTCAGAAACCTGACTGATGAAGACTATATGACACTCAAACAGGCATGCCCTTCGGAATACCAAAGGGCGCAATTTGCGTTCAAAGATTCTATGATTCAC
+
BBBBAFBBAAB@GGCGBEECEEDFHHGHHCF5GFGFFGFFCFHGGCEGAGHHG7GFFHHHHHHFE4GFGGGHHHHHGFGFHDDGHHHFHHDHGCGEGHFFF3GGGGHGH:FHH1CHFFFGGFFFDGHGFHHHHHFHFFHGGHHFHFHHHHHBGCGFFFEEFFGGGHGGHHHHHHFGHHHFHHGFGHGHHHGFBE1@3FGHFHHFGHGFFBHGEBFF1F0A90EEE;CADG:FFHHHHFFBAE9:BFE0AAB1D3BBGGGFGDB3FFFD>>1>>
@M02197:102:000000000-ALU3V:1:1102:14722:28859 1:N:0:1
TACGTACGAAACTCCTCCGCTTATTGATATGCTTAAGTTCAGCGGGTATCCCTACCTGATCCGAGGTCAGTGGTAGAAATAAGCTTTTGGAGAGCCGATCCGTCCTTGCCAAGAGCGCGTCTGTGCTGCTCTCACGGCCGGCGAGATGCGCGCTGCCAATGACTTTGAGGTGAGTCGCCGCGCGAGAGGCGGGACAATCACCCAATACCAAGCTAGGCTTGAGGGGTTAAATGACACTCGAACAGGCATGCCCCACGGAATACCGAGGGGCGTAATGTGCGTTCAAAGATTCGATGACTCAC
+
>AA111>1A1ADDGCGFF0AEEA13D3BGFHFH2FA1D2D22D///AE1AG11FGHB1GGBG0A//EF1FDF0D2@92FEGB1BFGFGE9B;1>#/BB@BGF.0#?B1FB<*;1BB=>;/<B/>269@@#/9<<<99</>:<0<4C@:::#:/<,E098;;:#C<90;C<#.CA<;A>/9/@1>@>0@//@12%1;B#<?/%226<H?:HF80#GF@B10#>#841;6&EEG9E7%B#98BG89%F00?AGGCFCHGDHFFACE/AA0A00D131AEEEA1B3CGDFA111CFF@1FA>1>>
@M02197:102:000000000-ALU3V:1:1103:18041:2115 1:N:0:1
TACGTACGAAACTCCTCCGCTTATTGATATGCTTAAGTTCAGCGGGTATCCCTACCTGATCCGAGGTCAGTGGTTGAAATAAGCTTTTGGAGAGCCGATCCGTCGTTGCCAAGAGCGCGTCTGTGCTGCGCTCACGGCCGGCGAGATGCGGGCTGCCAATGACTTTGAGGTGAGTCGCCGCGCGAGAGGCGGGACAAGCACCCAATCCCAAGCTAGGCTTGAGGGGTTAAATGACGCTCGAACAGGCATGCCCCACGGAATACCGAGGGGCGCAATGTGCGTTCAAAGATTCGATGATTCAC
+
BCCCBFBCBBCBGGGGGFEGGGGHHFHHHGCGHHGFHHHBGHDEEGAEGHGHHFHHHHHHHHGGGGAHHH5FGHEFHHHH:HGHHGHGHGH:;GHGGG:FGHGH:5GHGHHHHHHHFGGGGG:GHFHGHG8?CDHHGGGGGGGCGGGHHGGGFG??FFFFF0FGGBBCGFBECF@CDCACCGDHEGG?GGGHHG;HE8719GG;?2#7HFG9%BHFEFBHG9?F@H<;GBH1:EED;<EG9D6GFBGG?GFGECHHGEHGHAGGGFFCGCEGHHFFEGGHGGEBGFGGGGFBFFFFFBA?BB
@M02197:102:000000000-ALU3V:1:1103:18065:2036 1:N:0:1
TACGTACGAAACTCCTCCGCTTATTGATATGCTTAAGTTCAGCGGGTAGCCCTACCTGATTTGAGGCCAGAGTACAATGTATAGTTGTATGCGTACGACGAAACTTATTACGTCTGCATAATGCTTTTAAGGAGAGCCAACAAAGGCAAACTCCCAAATCCATCTAATTCAGAAACCCGAATAGATGAGTCTACATGACACTCAAACAGGCATGCCCTCCGGAATACCAGAGGGCGCAAGTTGCGTTCAAAGATTCGATGACTCAC
+
BCCCBFABCCCCGGGGGGGGGGGHHHHHHHHHHHHHHHHHHGHGGGFEGHHHHHHHHHHHHHHHEHGGHHHHHHHHHHHHHHGHHHHHHHGHHGGGGGDGHGHHHHHHHHHHHHHHHHHHHHHHGHHHHHHGGHHHHHFHHHHHGFHHHGHHHHHHHHHHFHHHHHHHHHHHGGHGHHHHGGHHHHHHHHHHHHHHHHHHHHGHHHHHHHGHGGFGGGGGGHGHGGHHFGGGFGGHHHHEEEGFGGGGGGGGGGFFFFFFFBBAAB
@M02197:102:000000000-ALU3V:1:1103:15252:2225 1:N:0:1
TACGTACGAAACTCCTCCGCTTATTGATATGCTTAAGTTCAGCGGGTAGTCCTACTTGATTTGAGGTCAAAATGCACTGTTTTGAACTAGAACAGGTTTATCTTTGTCTTTAAAAAGCCACCGTTACTAAACATCCGTTTGCGTCACTATCGAAAAGTTCTACAACGATAGCTCAAGCCGCAAAGGTACTTTATTGGTGCTTGTTACATTTCAGCCGAGTCGCGGCCTTACTTAAAAAGCCTGACAAACAGCCATGATCCAACACCCAGACTGCCAGCTGTTACATTGGCGGGGTTGAGAAGGTTTGCGACACTCAAACAAGCATGCTCTAAGGAATAACCCAAGAGCGCAAGGTGCGTTCAAAGATTCGATGATTCA
+
>1AA1@AD1A?DF1FF1BE?EAEHC3AFFHHCBGEHFA2AFHDEE?//B1AFFHH1AGGD2FFBFGHF1FGGHE1BEGBGHGHFAD@GFF1G1>CGFG1GG2BGGHEDGFHHBBBG/00BFF/B//FGF2FHFHB0CFBBADBCC/?2GHFAGFACCH#<8%A<?G@./<.9>=$A<F90@@<0<BC9CCBBCC;;G0::0C3FFGCC0CGFB<<;:CGGCC@F;BGFF?<?/1<FFFG<8GF0;>1G/B011B011C?////B0<1G1FEE/0F>0>HGFGG@B/>/E?GEF0GD11B@0/F/////21A1/GAFAABD111FA1111F2FHFHGAEAAF1B0AAA0B1EFEAA11F1GBGFF1EB11BDB3AAA@A
@M02197:102:000000000-ALU3V:1:1103:16964:2202 1:N:0:1
TACGTACGAAACTCCTCCGCTTATTGATATGCTTAAGTTCAGCGGGTAGCCCTACCTGATTTGAGGCCAGAGTACAATGTATAGTTGTATGCGTACGACGAAACTTATTACGTCTGCATAATGCTTTTAAGGAGAGCCAACAAAGGCAAACTCCCAAATCCATCTAATTCAGAAACCCGAATAGATGAGTCTACATGACACTCAAACAGGCATGCCCTCCGGAATACCAGAGGGCGCAAGTTGCGTTCAAAGATTCGATGATTCAC
+
ABAAAFBBBBBBGGGGGFGGGGGGGHHHFDGFHHHHHADA5ADFGGCE1GFGFFFFHEGHGHHHGGC?FGGHHHHFFEB4GFGEGGFHGHHFEGG?EFGGGG?FGHFHHHFA?FHGB?GHHHHFHHGHHHHHGGHHHHHHHGGFGHHHFFHHGHHHFFEHHGBGHHHHHFBHFHFHHGHHHHGFHFHFHGHGHFHHHHGHGHGHGFGGGHHHGEEBAEEDFFDFFHHHFFGFE?GHGFFFE9?GFGDEBFFFEFFFFDFFDBAAAA
@M02197:102:000000000-ALU3V:1:1103:20705:2633 1:N:0:1
TACGTACGAAACTCCTCCGCTTATTGATATGCTTAAGTTCAGCGGGTAGTCCTACCTGATCTGAGGTCAAATCAAGAGTGCATTGACTGCGGTTTAGAGTGTAGACGGAGACAACTGATGTTTCGTCACCCTAAGGCATTTAAGGAAGGCCAGAGGCGATCCCAAAGCTCAATGACGGTCGAGAAACCGCCAGAGAGAAGGTCTAATGACACTCAGACAGGCATACCCTTCGGAATACCAAAGGGTGCAAGGTGCGTTCAAAGATGCGATGATGCAC
+
>AA111>D1>A1GAGF1FEECEEHHCHHFHFFDFBGHHHH221AAAAEAGFGBF1;)BFH.FGHGEHHHHGHHFHGHHHHHGFHFFFGGFGGECEHGHDGHGFH9BFGGGGGHFE;FHFFGHFDCCE0A#FGCGHFCFFGHHGHHCFGC1?FGAG<CC>@?<FGFBCBHHHF:H*FEEAE@EEGE:FH@@BG?GBBAEBFFFF2CDCFGFGFF929FF9F:9EB9E9E/EBGHHFFFFFFDEBD01BB1FEA0001DA3GBGAA11133C@3>1>>1
@M02197:102:000000000-ALU3V:1:1103:11740:3319 1:N:0:1
TACGTACGAAACTCCTCCGCTTATTGATATGCTTAAGTTCAGCGGGTAGTCCTACCTGATCTGAGGTCAAATACAGAGTGTGGTTTAGAGTGGGCCAGTGCGAAACTTATTACGCATTCCACTTAGACATTTAAGACGAGCCAAAGCAAAGCCATGGCAGCGTCCAAACCATCAGTCAGAAACCTGACTGATGAAGACTATATGACACTCAAACAGGCATGCCCTTCGGAATACCAAAGGGCGCAATTTGCGTTCAAAGATTCGATGACTCAC
+
BBBBAFABAABBGGGGGGGGGGGHHHHHHHHHHHHHHHHGHHGGGGECGHHHHHHHGHHHHHHHHGHGHHHHHHGHGHFHHHGHHHHHHGFGHHGHGHFEFEGGGGHHFHHHHGGGGHHHHHFGGHGHHHHHHHHHHGHHGHHHHBGHHHGFHGHHHHHGGHHGGHHHHHHHHHHHHHGHHHGHHHHHHGHHHHBFGHHHGHHHHGGGGGHHHGHHFHHGEFGGFGGHHHFGHGHHGGGGGGHFHHGGGGHGGGGGGGGGGFFFFFFFAAAAA
@M02197:102:000000000-ALU3V:1:1103:21408:3805 1:N:0:1
TACGTACGAAACTCCTCCGCTTATTGATATGCTTAAGTTCAGCGGGTAGTCCTACCTGATCTGAGGTCAAATACAGAGTGTGGTTTAGAGTGGGCCAGTGCGAAACTTATTACGCATTCCACTTAGACATTTAAGACGAGCCAAAGCAAAGCCATGGCAGCGTCCAAACCATCAGTCAGAAACCTGACTGATGAAGACTATATGACACTCAAACAGGCATGCCCTTCGGAATACCAAAGGGCGCAATTTGCGTTCAAAGATTCGATGACTCAC
+
BBBBBFABBBBBGGFGGGGGGGGHHHHFHH5GHGFHHHFHGHHGGGGGGHHHHHGHHHHHHHFHHG9HGHHHHHHHHGGBHHGHEHHGFFHFGGGHGHHHHGGGGGHHGHHFGFGGGGHHHHFH@FHHFHHHFFHHHGGGCEHHHHHHHHHHHHHHGGHEDGGGGHHHHHFGHHHHHHHEHHHHHHHGHFHHHHHHHHFHGHHHHGCGHHHHHHHFFEFGGGGFFFHHHHHGHHHFHFGGEAHGHHGEGGHG5GGGGGGGGFFFFFFF>@BBA
@M02197:102:000000000-ALU3V:1:1103:12347:4072 1:N:0:1
TACGTACGAAACTCCTCCGCTTATTGATATGCTTAAGTTCAGCGGGTAGTCCTACCTGATCTGAGGTCAAATACAGAGTGTGGTTTAGAGTGGGCCAGTGCGAAACTTATTACGCATTCCACTTAGACATTTAAGACGAGCCAAAGCAAAGCCATGGCAGCGTCCAAACCATCAGTCAGAAACCTGACTGATGAAGACTAGATGACACTCAAACAGGCATGCCCTTCGGAATACCAAAGGGCGCAATTTGCGTTCAAAGATTCGATGACTATC
+
BBBABF@B>42>FGGGGGGGGGCHHHCHHGCDBEGHGHGHHHFGEGG;9BFFGHHHHHHGHHHGHHFGHHFHGHHGHGFDGGCFD1GF3BFEC1FF@<3BFE?1<E3?GFGGHGGFFEDDEG4FF@2DGGGBGFC>1GFFCF1GEHFFCCCCC1G<FGEAA1A/FG@EGF2CGHF=HFGBGF0FFEGDGHGFFEG?>C3B##A2ABHFFFFFFGACGAHGFCFGE899B9CF;HGFFE0AA09FGEEE0EGFA33B33FFGFCB3B331>11>
@M02197:102:000000000-ALU3V:1:1103:16343:4292 1:N:0:1
TACGTACGAAACTCCTCCGCTTATTGATATGCTTAAGTTCAGCGGGTAGTCCTACCTGATCTGAGGTCAAATACAGAGTGTGGTTTAGAGTGGGCCAGTGCGAAACTTATTACGCATTCCACTTAGTCATTTAAGACGAGCCAAAGCAAAGCCATGGCAGCGTCCAAACCATCAGTCAGAAACCTGACTGATGAAGACTATATGACACTCAAACAGGCATGCCCTTCGGAATACCAAAGGGCGCAATTTGCGTTCAAAGATTCGATGATTCAC
+
ABCBAFC@BBCCGGGGGGGGGGGHHHHHHHHHHHHHHHHHHHGGGGGGGHGHHHHHHHHHH;HHHGGHHHHHHHHHGHGHHGHHGHHHHHGFHHGHDHFGHGGGGHHHHHHHHGGFEGHHHHHHHHHHHHHHHHHHHGHHHHHFHHHHGHHHHHHHGGHGGHGGGHHHHHHHGHHHHHGHHHHHGHHHHGHHHHHHHHHHHGGHHHHGHGHHHGEHHHHGGGFGGGHHGHHGCGHHHGGGGGHHHGEEGGHGGGGGGGGGGFFFFFFB>>A>>
@M02197:102:000000000-ALU3V:1:1103:11650:4618 1:N:0:1
TACGTACGAAACTCCTCCGCTTATTGATATGCTTAAGTTCAGCGGGTAGTCCTACTTGATTTGAGGTCAAAATGCACTGTTTTGAACTAGAACAGGTTTATCTTTGTCTTTAAAAAGCCACCGTTACTAAACATCCGTTTGCGTCACTATCGAAAAGTTCTACAACGATAGCTCAAGCCGCAAAAGTACTTTATTGGTGCTTGTTACATTTCAGCCGAGTCGTGACCTTACTTAAAAAGCCTGACAAACAGCCATGATCCAAAACCCAGACTGCCAACTGTTACATTGGCGAGGGTGAAAAGGTTTGCGACACTCAAACAAGCATGCTCTTAGGAATAACCCTAGAGCGCAAGGGGCGTTCAAAGATTCGATGACTCAC
+
AAAAAFB?AAAA5GGGGCE?2EAGF5AEGFHF5BGHHHH5GGDE?EAAA3BFFGACGEFGFHF51G32BGFFH355FG3DBGFGEDCGHHHH3B3AGG33GHHGFFFHFFFHB3GG/0?BGFFGF?CFBD3BF1BF<FHGAB?CDD/2FGFGAGFGB;1FDD<GFHBCGE9F59B:%1CD4CC0#C#;0;0C;0#0A<E<48HHHHD<B9F0C5F/B@@E<?C?CAF1FFGFFFB00CDFFBFFF11FF0ABGF01GCEFAEF<B0B>EGEBHHHHFB1222B1@>/E/>//>12F2B1HG/CCECHEF1A1E100ABFHGB11FAF1B12FF2FA/FA/111FE0001000A000B1E3BE3DE1BC1D31BFAAA>1
@M02197:102:000000000-ALU3V:1:1103:18191:4965 1:N:0:1
TACGTACGAAACTCCTCCGCTTATTGATATGCTTAAGTTCAGCGGGTATTCCTACCTGATCCGAGGTCAACCTGAGAAATAAAAGGTTAGACCGGCCCGACTAGACCTTGCAACTCCCCGCGTGCCTCGAAAGACTCGTTGCGAAGAGGGTCCCACGGACGCCGTCATTGTCTTTGAGACCAGTTGCGGACGAACCACAACGCGGCCCAACGCCCAGCCCGAAGGTTGGAGAGAGGATAATGACGCTCGAACAGGCATGCCCACCGGAATACCAGTGCGCGCAATGTGCGTTCAAAGATTCGATGATTCAC
+
A1>1AFADAAADGGGFGGGGGC0FFHCHFHFHHHBGFGHHHHHGGGGGHHHHHHHHHEFHHHGGA??>GGGHHHGFFFCFFFGGHGFHH;FHHEE>EEGGG9CEHHBFFBB1DG:FFGCCCCGGGHHBFG;<AGB:HFHGECC94A9C.CCGGHB.ECC5;:?A?:CFGCEGFFGHGG/;BCBFFFF=<9-@@FA?FE/@CC;CA>=GGGGH:?EEAEEAF@F@B9BHH:HFH;HHFFGF/GEE?FC/HFFEB1HHGFCEE/A/HFBHGFGHCA/?EEE?HHHHCEE01GGG3FFGEGGC1FFFFFAA1AA
@M02197:102:000000000-ALU3V:1:1103:18208:4980 1:N:0:1
TACGTACGAAACTCCTCCGCTTATTGATATGCTTAAGTTCAGCGGGTATTCCTACCTGATCCGAGGTCAACCTGAGAAATAAAAGGTTAGACCGGCCCGACTAGACCTTGCAACTCCCCGCGTGCCTCGAAAGACTCGTTGCGAAGAGGGTCCCACGGACGCCGTCATTGTCTTGGAGACCAGTTGCGGACGAACCACAACGCGGCCCAACGCCCAGCCCGAAGGTTGGAGAGAGGATAATGACGCTCGAACAGGCATGCCCACCGGAGTACCAGTGCGCGCAATGTTCGTTCAAAGATTCGATGATTCAC
+
A1AAAFADAAADCGGGG1EEAE0FFHHH2D2AEHCF1FDH22BEAE//FGADG2GFD1EGFF0AAE/01F1FGHBGBB1FG1BBGFG9BGFGF/>EE@;E/EEHFFFH#1FD)<0CCFC#BAA@//F<A99.<;0/.FGFC=A;49/:.C;CEAAFC--@C-E;FG;CBFFFBF#G60<9C<<:BFF@?@->CF@CFCEAA</GFC9B/;/?/;@B//A?B10>91B91FC1GFHHFFBBA?E7E>//21F@11100EF?GEA/A1B12A100/EAA000A1HFEEA01113GFBGEFB>13BDFD?A1>1
@M02197:102:000000000-ALU3V:1:1103:22190:4940 1:N:0:1
TACGTACGAAACTCCTCCGCTTATTGATATGCTTAAGTTCAGCGGGTAGTCCTACCTGATCTGAGGTCAAATACAGAGTGTGGTTTAGAGTGGGCCAGTGCGAAACTTATTACGCATTCCACTTAGACATTTAAGACGAGCCAAAGCAAAGCCATGGCAGCGTCCAAACCATCAGTCAGAAACCTGACTGATGAAGACTATATGACACTCAAACAGGCATGCCCTTCGGAATACCAAAGGGTGCAAGGTGCGTTCAAAGATTCGATGATTCAC
+
BBCCBFCCCCCCGGGGGGGGGGGHHHFHHHGHHHBFHHHFHFHGEGGGGFHGGHHHHHHHHHHGHGGHHHHHHHGFGFGFDGG?FHHHHHHHGHGGGHHHHHGGGHHHHHHHHGFGGGHHGHHHHHHHHHGHHGHHHHHHGGFHGHHHHHHHHHHHGHHGGHHGEHHHGGHHHHHHHHHHHHHGEHHHHHGHHHHHHHHHFHHHHHHGGGHHHHHGEHFEGFFGGGHHHHHGHHHHHHEGFFHHFGFGGGHGGFGGGGGGFFFFFFFF>>A>>
@M02197:102:000000000-ALU3V:1:1103:23668:4971 1:N:0:1
TACGTACGAAACTCCTCCGCTTATTGATATGCTTAAGTTCAGCGGGTATCCCTACCTGATCCGAGGTCAGTGGTTGAAATAAGCTTTTGGAGAGCCGATCCGTCGTTGCCAAGAGCGCGTCTGTGCTGCGCTCACGGCCGGCGAGATGCGGGCTGCCAATGACTTTGAGGTGAGTCGCCGCGCGAGAGGCGGGACAAGCACCCAATACCAAGCTAGGCTTGAGGGGTTAAATGACGCTCGAACAGGCATGCCCCACGGAATACCGAGGGGCGCAATGTGCGTTCAAAGATTCGATGATTCAC
+
3>AABFABBBBBGGGGGGGGGGGGHGHHHHHCHHHHHHGHGHHDCGGGGHHHHHGHHHHHFHGEGGFHHHFGE@FFGHGHHGFHHGHFHEFHHGHHGC/EEH?GEEFGFHHHHGGFCDD5FEFHGHHHHGGGG?FE;D?BAFCDDFEBGCCGGGDGGGGGHGCFGGGGFF4EFFGGGGDFFFADBA?DCCGFGC;GGE<<AEGF?'H8G994B86EG;:H99FGEF:FFGH7CG:,BH8HH:HHHGGHGGGCEA3HHHHGHGGE?HGGGEGGFEF?EEDHGFFBFGGGGGFFFFFFFBBAAB
@M02197:102:000000000-ALU3V:1:1103:14691:5326 1:N:0:1
TACGTACGAAACTCTCCGCTTATTGATATGCTTAAGTTCAGCGGGTATCCCTACCTGATCCGAGGTCAAGAGTGTAAAAATGTACTTTTGGACGTCGTCGTTCTGAGTGCAAAGCGCGAGATGTACTGCGCTCCGAGATCAATACGCCGGCTGCCAATTGTTTTGAGGCGAGTCTACGCGCAGAGGCGAGACAAACACCCAACACCAAGCAAGGCTTGAAGGTACAAATGACGCTCGAACAGGCATGCCCCATGGAATACCAAGGGGCGCAATGTGCGTTCAAAGATTCGATGACTCAC
+
CBCBBFBBCCCCGGGGGGGGGFHHHGHHHHHHHHHHHHHG5GEGGAEHHHHHHHHGHHHHGHGEFGHHHBFGDGHFHHHGHH;FGFHHHHGHHGGGGGGGGGHGHHHHHGFHHHHECGGGGGFFFFHHHGGGGGHHHHGHHFHHHGGGHGFHGGHHHHHHHHHHHGGGGHHGGGGGGGGHHHGGGFFHHHHHHGFFFFFHGHEGFFHHFFFFGGFHHHHHHHGFHGHHFGFFFFEGHHHHHHHHHGGGHEHFHHHHCFHHHFDGEECGGFBG?E2DFGBFFGBFGGGFFFFFFFBBBBB
@M02197:102:000000000-ALU3V:1:1103:6290:5472 1:N:0:1
TACGTACGAAACTCCTCCGCTTATTGATATGCTTAAGTTCAGCGGGTAGTCCTACCTGATCTGAGGTCAAATACAGAGTGTGGTTTAGAGTGGGCCAGTGCGAAACTTATTACGCATTCCACTTAGACATTTAAGACGAGCCAAAGCAAAGCCATGGCAGCATCCAAACCATCAGTCAGAAACCTGACTGATGAAGACTATATGACACTCAAACAGGCATGCCCTTCGGAATACCAAAGGGCGCAATTTGCGTTCAAAGATTCGATGATTCAC
+
A1>A1B1DAAADFGGGGCGCEEEHH3FGFFFHHHFHGHFG2DDAECAE:9BFGHHFE8FG2BHGFGGFHHE<<DGFGFEFG<BGFHG#F1B1F1<6E#B@1E11EEF1EFB2FFGG?<BGF2>B>>FFGF#BBF?>FFG1<B1@GDFGFFBCGB1GB?F>B%GEGGFDBG@CHF@B2BGBG@B1B:D1D2;;222GG@CG2CA2DAF91FFBABD$FGG;EAC/C9F222%D:0DB05EA0?FADBEA0E1BB33BFGGGG11FBFB31>111
@M02197:102:000000000-ALU3V:1:1103:22700:5811 1:N:0:1
TACGTACGAAACTCCTCCGCTTATTGATATGCTTAAGTTCAGCGGGTAGTCCTACCTGATCTGAGGTCAAATACAGAGTGTGGTTTAGAGTGGGCCAGTGCGAAACTTATTACGCATTCCACTTAGACATTTAAGACGAGCCAAAGCAAAGCCATGGCAGCGTCCAAACCATCAGTCAGAAACCTTACTGATGAAGACTATATGACACTCAAACAGGCATGCCCTTCGGAATACCAAAGGGCGCAATTTGCGTTCAAAGATTCGATGATTCAC
+
ABBBAFBBBABBGGGGGGCGGGGHHHHHHHGHGHHHGHBGDGDFGFE8GHGHHHHHHHFGGHHHHGGGGHFGGHFHHHGHHHGHGHGHHHHHGHGGGHHFGGEFGGHHEHHHHGGGGGHHHHHHHHGHH7HHFHHFHHHGHGHHHHHHHHHHHHHGHHHGEDDFGGFGEFHHHHHGGHHHGHHFD%GHCGHHHHGFFHGHHHHHGGGFGGGFGFGHHHHGGGGEFFGFGFEGFFFFFFFB2EGFFG0EEEFB1GGGGGEF1FCFFFDB>>A>>
@M02197:102:000000000-ALU3V:1:1103:18863:5893 1:N:0:1
TACGTACGAAACTCCTCCGCTTATTGATATGCTTAAGTTCAGCGGGTAGTCCTACCTGATCTGAGGTCAAATACAGAGTGTGGTTTAGAGTGGGCCAGTGCGAAACTTATTACGCATTCCACTTAGACATTTAAGACGAGCCAAAGCAAAGCCATGGCAGCGTCCAAACCATCAGTCAGAAACCTGACTGATGAAGACTATATGACACTCAAACAGGCATGCCCTTCGGAATACCAAAGGGCGCAATTTGCGTTCAAAGATTCGATGATTCAC
+
CBCCCFCBCBCCGGGGGGGGGGGHGHFHHHFBHHHGHHHHHHHGGGGGEHHFGHHGHHEG;HHHGGGHHFFGHHHHHHGHFHGHGHHHH:HHGHGHGFFFH7A?EGHHGHGHHGGGGGHHGHHHHG7HHHHHGCGHHHHGFGGFHGHHFH0GHHHGHGGCEFGGGGHHHGGHHHF5HHGHHHHFFC5CCBFHFHGGFHGF5GFFDFGGGHGFGDFBFHHFFGGGGGGFHFHHGFFFFE9FDGHFHCGF?EGGGFGG5GFFFBFFFFFD3>>>>
@M02197:102:000000000-ALU3V:1:1103:20876:6044 1:N:0:1
TACGTACGAAACTCCTCCGCTTATTGATATGCTTAAGTTCAGCGGGTAGTCCTACCTGATTTGAGGTCTAAACTAAAAGTTTATTAGAGTGGAGGGAGCGAAAACTTATTACGCATTCCACTTAGACATTTAAGACGAGCCGTAACCGGCAGCGTCCAAAACTCATATACAGAAAACTGCATATGAGAGTCTGTATGACACTCAAACAGGCATGCCTTTCGGAATACCAAAAGGCGCAATGTGCGTTCAAAGATTCGATGACTCAC
+
AABBAFABBAADGFGCGGGGGGGHHHHHGHHGHHHBHHHH;HHGG59CG<EF:<EF9H3FF9HHF9FH:CGHH7HEDGGHHGFHHHH;HDHGGHGFE6C5EGC6FHHGF:HH51EEFD4DDG8HBGF3DB5EGEBFGGCFECGGEGGHGGCGDGHGHGHHGGHHHHHFBHHHHHGFFBHGFFHHHHFHHGBFHGGFHHHHFDFGGGGGHHFFAHFF9FFF?HHHGFCH:HGEFBCGHHFAEE?F1FFGDDFGGGCBFFFFDA>1>>
@M02197:102:000000000-ALU3V:1:1103:8837:6077 1:N:0:1
TACGTACGAAACTCCTCCGCTTATTGATATGCTTAAGTTCAGCGCGTAGTCCTACCTGATCTGAGGTCAATAAGTTTGTTAATTCTGTTGAGACAAGGCTCAGCAGGGTTGACGGGCGGCACCTGTTAGGATTTTTGTCACAGCAAGAACAGGACAGTGAGTTGGACAAACCTTGAAGACTGTCAAGTCCGGACCATAAGGCCGTGCGATTCAACTTATGGCAGGCAAGTCTACAATGATGCAGAACTTACTCCTCTGATCTTCCACTGAAACCAACATTATCTTGCACCATGGCACGATACAAACGGCGGGAGAGTTTAATGCCACTCAATCAGGCATGCCCTCCGGAATACCAGAGGGCCCAATGTGCGTTCAAAGATTCGATGACTCTA
+
AAAABFBDA??AGGGFCGGGGG2GHHHHHFHGHHGFGFHHFGGGGGGG?EGHGHHHHGHHFHHHEGGFHFHFGBEFFFHFHHGFHH4GEGGGHFFFHEEHHFFHFFECFG?GHE<EEGGGFGGHFHHHBG11F1<DDHHGHGHH0<<>/CFGACEFGH0D0==0CG;FH9CC0#CH0#CCHF-BFG9B0B0C;/$05:$00C.?.#CFG<<FB#0,<9##C<%<=9@DD<B<F1#111DFFBF2@F@>00?0/111@11001<0FB221B/?/2DF2B111B1B1>>>B111??00/G@@B/>/>//E/B01112F11@1FB//11111D10DB1F0B////AA/02222DA1B00000001B31A00ACBB3A333A111C@3B1B11111
@M02197:102:000000000-ALU3V:1:1103:20416:6172 1:N:0:1
TACGTACGAAACTCCTCCGCTTATTGATATGCTTAAGTTCAGCGGGTAGTCCTACCTGATCTGAGGTCAAATACAGAGTGTGGTTTAGAGTGGGCCAGTGCGAAACTTATTACGCATTCCACTTAGACATTTAAGACGAGCCAAAGCAAAGCCATGGCAGCGTCCAAACCATCAGTCAGAAACCTGACTGATGAAGACTATATGACACTCAAACAGGCATGCCCTTCGGAATACCAAAGGGCGCAATTTGCGTTCAAAGATTCGATGACTCAC
+
CBCCBFCCCCBBGFGGGGGGGGEFHHHHHHCHHHFHHHHHFGHDGFGGGGHGEGECF9GGGHHHGGHHHHFHHHHHHHHHHGGHGHHHHGGHGHGHDGHFHGCEGGHHH:HBHGHGGGHHHHHHHHGHHHHHGHGHHHGGCFGGHHEHGHHGHHHHGGH?EFHEGHHFHHHHHHHHHFHHHGCGFHFGGEGCGCGGGGHHGGCHHGGGGFHHHGGHHH;GGGGGFGHFHHGBHGFHHEFEDAHHFHCECDHGD5GGGGGGGCFFFFFFAA3AA
@M02197:102:000000000-ALU3V:1:1103:25755:6254 1:N:0:1
TACGTACGAAACTCCTCCGCTTATTGATATGCTTAAGTTCAGCGGGTAGTCCTACCTGATCTGAGGTCAAATACAGAGTGTGGTTTAGAGTGGGCCAGTGCGAAACTTATTACGCATTCCACTTAGACATTTAAGACGAGCCAAAGCAAAGCCATGGCAGCGTCCAAACCATCAGTCAGAAACCTGACTGATGAAGACTATATGACACTCAAACAGGCATGCCCTTCGGAATACCAAAGGGCGCAATTTGCGTTCAAAGATTCGATGATTCAC
+
BBBBBFADBBBBGFGGFGAECGGHHHHHHGHHHHGHGHHHHHHGCGGGEGHHGHFHHGGGHHHHHGFHHHHHHHGHFHGHGGEFF9HHHHGHGEGHGHHHEFGHDHHHHHHHHGGEFGFFHEFHHHHGGHFHFHGFFGGGGHHHHHHHFGFHHGHHHHHGGGHFGHHGGHHHHHHHHGHHHFHFFHHHFGHHHEHHHHHHGHGGFGGEGHHHGGGGGGGGGGFEFGGHFHHHGFEFBEFA:GHHHDEE?CHG5D5GGG2GFBFBFFBFAA>>3
@M02197:102:000000000-ALU3V:1:1103:7411:6258 1:N:0:1
TACGTACGAAACTCCTCCGCTTATTGATATGCTTAAGTTCAGCGGGTAGTCCTACCTGATCTGAGGTCAAATCAAGAGTGCATTGCCTGCGGTTTAGAGTGCAGACGGAGACAACTGATGTTTCGCCACACTAAGGCATTTAAGGAAAGCCGGAGGCGATCCCAAAGCTCAATGACGGTCAAGAAACCGCCAGAGAGAAGGTCTAATGACACTCAGACAGGCAGACCCTTCGGAATACCAAAGGGTGCAAGGTGCTTTCAAAGATTCGATGACTCAC
+
B?AAAFB@?ABBGFGGGCF2AAEFGGHHFHDBGF5BFHHD5FBF??AEFGBF8HCGD8F:D:FDEF3CFEHHHH3@FGFFHHHF3&BGFHGEEE7BFHEGHGH8HHGGFEDFFF?GFHHHHEF@CDGDFFDHGHHGHHGHHHHH7HHHFHCE@DCGGGBHGFHFFGGFHHBGHHECEGFEFHFB9FEF@BFHGHFGFHGGGGEFGGB5BFFGFFHF.HG0FB;#4FF;/FG?DED1BFDFEE70ABHHFB0B11B1B3AE33A1A>B3311DAAAAA
@M02197:102:000000000-ALU3V:1:1103:20745:6359 1:N:0:1
TACGTACGAAACTCCTCCGCTTATTGATATGCTTAAGTTCAGCGGGTAGTCCTACTTGATTTGAGGTCAAAATGCACTGTTTTGAACTAGAACAGGTTTATTTGTGTTTTAAAAAGCCACCGTTACTAAACATCCGTTTGCGTCACTATCGAAACGTTCTACAACGATAGCTCAAGCCGCAAAGGTACTTTATTGGTGCTTGTTACATTTCAGCCGAGTCGTGACCTTACTTAAAAAGCCTGACAAACAGCCATGATCCAAAACCCAGACTGCCTATTGTTAAATTGGCGGGGGTGAGAAGGTTTGCGACACCCAAACAAGCATGCTCTTAGGAATAACCCAAGAGCGCAAGGTGCGTTCAAAGATTCGATGATTCAC
+
>>AA>C>3>A2>GGFGGGGGGGGGHHHHFHHHHHHHHHHHHHHGGGGGGHHHHHFFHHHHHHHHGGHHHGHE3B5GHFHH5GGFAGHFHHFF3EGE3FF3GHHHFF1BBFHHFG3/000FFE0/EEFHH3G1BFGAFCGDHCGCDGGHDD/<;?@<FGB?<<>G<BFHGFFGGFHFBCCCDBC0,CCGBFHC8GF;CFBCDG=0CF094FBFBF0?BB+FBG6BE><FBF1GGBGFF00;F2FFFF<EC0@22F?2B/B//?223BB3EE33FD33FDHFB43B>//@/>/113EGGHGCB?0B011301A11CFGGBGFA3BA233F5F55E5F2FEAG3CGEA?FGF4422GGFGGGGGG5EBGFFFFFFFBBBBB
@M02197:102:000000000-ALU3V:1:1103:16255:6398 1:N:0:1
TACGTACGAAACTCCTCCCTTATTGATATGCTTAAGTTCAGCGGGTAGTCCTACCAATCTGAGGCCGATGAATTGAAATTAAATCCCTTCCTCTCTTCCAAAGAAGCGAGGCATGGGCGGGGTTCAGAAGCACTCCAACCAGCAAAACGTCGCGTCCAGCTCCTCGACCCTGCGCCTCTCCTCTCCGAAGTCCTGATATTATCAAAACCCGGCAGGGAAAGACGTGGGCGAAATAACGAGCTTTCGTCCGTCTTGCCTATCGAATGGATGCGCTAATGCATTCCGAGCGAGCCACCGTAGAAGATGGCAAGACCCGCAATACCGATCCGCCAGCTTTCTCAACTAAATAAGAAAGCTGTCGTTCGAAACAATTCGCGGCCCTCAAACAGGCATGCTCCCCAGATTAGATCTGCCGGGAGCGCAAGGTGCGTTCAAAGATTCGATGACTCAC
+
BBBBA4ADBB@BG4CGGGGGFCGBBGDGHFHGF5DDGHHFHHGGG2AFGHHHHHHGGHHFEDHFGGG0EEBHHHHH5GGHHHHFHHHGHGHHHGHHHHFHHHGH1FGGGE?EAGHEEEGCFCG?0DG1GGGHGHHHHHGG.CHH//CG?HHFGGGGGBFBFBFFFDGGG?C/C@BFFDEFFFFFFFF-;>9BFE//FFFFBFFBFBFFDFFFF;A--.;EF/.9.9.AE>/;;9FFBAFBCFFE@@BAA---9/9/:-//B9;//B@-??@F;//:///9..-@EA;-9..A.C.EC00GCCC0CCBGC/@@@-<000..<?<<-<<?CFG1FFC>/12GHGFHFHFGBGF>BF/B<>//FFF?2FFHF///E@CE?G?EFGHGGFHHHHBGFA/F?EFHHHHGAB1GA/?E/?CCEE??CHGFAA0?F1B3GDEBA1B113DD11>A1>A
@M02197:102:000000000-ALU3V:1:1103:21667:6491 1:N:0:1
TACGTACGAAACTCCTCCGCTTATTGATATGCTTAAGTTCAGCGGGTATCCCTACCTGATCCGAGGTCAGTGGTTGAAATAAGCTTTTGGAGAGCCGATCCGTCGTTGCCAAGAGCGCGTCTGTGCTGCGCTCACGGCCGGCGAGTTGCGGGCTGCCAATGACTTTGAGGTGAGTCGCCGCGCGAGAGGCGGGACAAGCACCCAAGACCAAGCGAGGTTTGAGGGGTTAAATGACGCTCGAACAGGCATGCGCCACGGAGTACCGAGGGACGCAATGTACGTTCAAAGATTCGATGATTCAC
+
A3A?AFBB?AABFGGGFFGGGGCGFHHHHHGHHGHHGHFHFHHGGGCEHFFHHHHHHGHHGHHEGGGHHF@BGGGGHGDHH0HH:HHHHC6GHGHHEEEE:FGHCEEHG9FHG0?FCCGCBDGHHHHHH9C?D.GEDGC@DCG6C#.C:7?B4GGGG8GBFBCFGGGEEF10/;4B<BF?-B;F1;/@ADB?B0B$B#///1;1%$5/?#?#?#0/9$-9/#/G9GFFGEFE?//EC#B2:B%1A1/AEA//////11D//A00EBAA000EFADA001111333BFA111FBB@FFA>>>1
@M02197:102:000000000-ALU3V:1:1103:24027:6761 1:N:0:1
TACGTACGAAACTCCTCCGCTTATTGATATGCTTAAGTTCAGCGGGTATCCCTACCTGATCCGAGGTCAATCATAAAAAAGTTTGGGGTTCTGGCAGGACACCACCGGGACTCTGTCGCGAGGAGTATTACTACGCGTAGAGCCAGGAGGCACCGCCACTGCTTTTAAGGGCTGCCCTGTGACGGGCAGGCCCCAACACCAAGCTGAGCTTGAGGGGTGATAATGACGCTCGAACAGGCATGCCCCCCGGAATGCCAAGGGGCAGTGTTAGGTACACTCATAGCGTAGTAAATTTCTTCTCGCTTCTGCAGTGTCCCTACCTACTCGCCGTAAAACCCCCCTATATTTTTAGTGGTTGACCTCGGATTAGGTAGGAATACCCGCTGAACTTAAGCATATCAATAAGCGGAGGAG
+
CCCCCFCCCCCCGGGGGGGGGGGHHHGHGHHBGGFHHHHHHGHGGGGGFHHHHHHFGHHHHHGGCGEHHHHHHHHHHHHGGFHHHGCGGGAGHHHHEGGCFHGGHGCEGGCFHHGHHGGGGGGGGGHHHHHFHHGGGFGGGHGHHFCCEGGGGFGGGADFGGGGGGGFFFFGG?FGGGEFGGGFFFFADFFFFFFBDFA?AEFEFB:9BFFFFFFF89@?8FFFFFBDDDFFABFDBFAEFFF@BF=B9/;/9/B..EFEBB:9//./9//FBFB9BFBD.?B.90900FFFB;/B9--.-C/BB/FBBBFEC::.0:<00FGGGGGCGHEGGGGGGFHFGGHEGGHHGHGAEGGFFGEECDGHHHHHHHHBHHHHFEEGGGGABHF6FFHHFGGGGGEGGGBA@BAFCBBBBB
@M02197:102:000000000-ALU3V:1:1103:11276:7099 1:N:0:1
TACGTACGAAACTCCTCCGCTTATTGATATGCTTAAGTTCAGCGGGTAATCCTACCTGATTTGAGGTCAACACTTAGAAGTATTAGAGTGGAGAAAGCGTATACTTGTTGCGCGTTCCACTGAGACATTTGAGGCGAGCCGTAACGGCAACACCCAAAGCTCCCGACCTGGTCAAGAAACCAGACTGGAGAGGTTGATAAGACACTCAAACAGGCATGCCTTTCGGAATACCAAAAGGCGCAATGTGCGTTCAAAGATTCGATGATTCAC
+
AABBACADBA?DGGGGGGGGGGGHHHHHHHHHHHHHHHHGHFHGGGGG3FH,HHHHHHHHHHHHGHH:HGHGGGDGHHHGGHH9GHFHHGABA:1FEFE16ECGFHHG;GH:GG?EGHGFHHHHHHBBG9HHGHGGGGGGCGGGGGGCCGHEGHFFHHGGHF?GHGGHGFFFGHFHGGHHGHGHGEHHDGCFFHHHGHFFHGHHGFHHFGGGHHGGF9FE?GGHHHGGFFGHGFEEE2CGHHFGE7GHGFFGGBGGGFFFFFBFFBAA>A
@M02197:102:000000000-ALU3V:1:1103:10340:7412 1:N:0:1
TACGTACGAAACTCCTCCGCTTATTGATATGCTTAAGTTCAGCGGGTATTCCTACCTGATCCGAGGTCAACCTTGTAAAAAATGGGTTATAGGACCGTGCCGGGGGACCTTTCAACTCCGTGCGTGCTTGAAAAAGCTCGTTGCACCGAGAGTCCCACGGACGCCGTCATTACTTTTGGGACCGGTCGGGGGTGAACCCGGACCTGGATCCAACAACAAGCCAGGCTTGAGAGGTGATAATGACGCTCGAACAGGCATGCCCTTCGGAATACCAAAGGGCGCAATGTGCGTTCAAAGATTCGATGACTCAC
+
AABB>CABA?BBGGFGGGFGGGEHHHFHFHHFHHHHGFFHFHHGGGEEHHGFFFHHGHGHHHAEEEGFEEGHGH5FHHGHF/GFHE:?C9E&@4@FEFBBB>?E?@CGGB9GH52DDGB@?FDCGGGAFGHHF7;<C0C00<<AHHFCFFFHGGBCG:BCGCCABF@GA1BFFFFFDG@/<A?GCGD@B91@@BFFBEGHFBE=FGG9GBC/4;AGEEF??A3?3B9FC?1EGB9FD5F11EEE;GA1DHGFGF3EFGFEEEAB3FFHFFFEB3AECEEE5FHCGECGFGEFFGCGEFBBFFFFFFAAA>A
@M02197:102:000000000-ALU3V:1:1103:17099:7413 1:N:0:1
TACGTACGAAACTCCTCCGCTTATTGATATGCTTAAGTTCAGCGGGTAGTCCTACCTGATCTGAGGTCAAATACAGAGTGTGGTTTAGAGTGGGCCAGTGCGAAACTTATTACGCATTCCACTTAGACATTTAAGACGAGCCAAAGCAAAGCCATGGCAGCGTCCAAACCATCAGTCAGAAACCTGACTGATGAAGACTATATGACACTCAAACAGGCATGCCCTTCGGAATACCAAAGGGCGCAATTTGCGTTCAAAGATTCGATGATTCAC
+
BBBABFB?3AADGGGGGFGGGGAGHGHFGFFHHHFHHHHFBHHGGGGGGHGHHHGHHHFHHHHGHGHHHHHHHHHHHHGHGGGDEHHHFGFGGHHHGEBFBEGFEGHHHHGFGHHGHHHGHHHHHEFHHHGHHFGHHGHHHHHHGHGHGHGHGHHHHHHGEC3EGGFHHHHHHHFFFHHHHHHHHHGGHHHFHGHHGGFEGHFGGGFGHHHGGHHHHFGFAGFGEGGHGGGGFFHFHGGGGGHGGHCFGGHFBGGGGFCGGFFFFFD@AAA>>
@M02197:102:000000000-ALU3V:1:1103:14627:7487 1:N:0:1
TACGTACGAAACTCCTCCGCTTATTGATATGCTTAAGTTCAGCGGGTAGTCCTACCTGATCTGAGGTCAAATACAGAGTGTGGTTTAGAGTGGGCCAGTGCGAAACTTATTACGCATTCCACTTAGACATTTAAGACGAGCCAAAGCAAAGCCATGGCAGCGTCCAAACCATCAGTCAGAAACCTGACTGATGAAGACTATATGACACTCAAACAGGCATGCCCTTCGGAATACCAAAGGGCGCAATTTGCGTTCAAAGATTCGATGACTCAC
+
CCCBBFC@BCCBGFGGGGGGGGFGHHHHGFFHHHHFHHHHHGHGGGGGGHHHHHHGHGGHHHHGHHGHHHHHHHGHGHHHHGGHGHHHHHHHGHGHGHHHHGGGGHHHHHHHHGGGGGHHHHHHGHHHHHGHHHGHHHHGHGHHHHHHGHHHHHHHGHHGGGBGGHHHHGHHHHHGHHHHGHCGHHHHHFGHHHHHHHGHHHFFFHFFFFHGHGHHFFEGGGGGGGGHHHHHGFHHGGGE9EFGFHEE2?AGGGDF5GGGGFFFFFFFBBAAA
@M02197:102:000000000-ALU3V:1:1103:17368:7545 1:N:0:1
TACGTACGAAACTCCTCCGCTTATTGATATGCTTAAGTTCAGCGGGTAGTCCTACTTGATTTGAGGTCAAAATGCACTGTTTTGAACTAGAACAGGTTTATTTGTGTTTTAAAAAGCCACCGTTACTAAACATCCGTTTGCGTCACTATCGAAACGTTCTACAACGATAGCTCAAGCCGCAAAGGTACTTTATTGGTGCTTGTTACATTTCAGCCGAGTCGCGGCCTTACTTAAAAAGCCTGACAAACAGCCATGATCCAAAACCCAGACGGCCAGCTGTTACATTGGCGGGGTTGAGAAGGTTTGCGACACTCAAACAAGCATGCTCTTAGGAATAACCCAAGAGCGCAAGGTGCGTTCAAAGATTCGATGATTCAC
+
CCCBCFBBCBBCFFGGGGGGGGGHHHHHHHBHHHGHHGHGHHGGGGGGGHHFGHHHHHEHHHGHGHFGHHHHHHHHHGGGHHHHGHHHHHHHHGHGHGHFHHHHHHHHHHHHGGHEHHHHHGGGGGHHHHHHHHHGEHHGHGGGGGHHHHGEEFGAGHGGHHHHHGGGG?FGHGHHHGGGGGFFECGGGHGFHHHHGGHHHGGGGGGGFGGGFFGGC@;CADFHGHGHHHHHFHFHHHHFHHFFHHCGHGGHHHHGFGFGGGFHHGHGGGGGGHGFHHFGHGHHGGGGGGGHGDHHHGGHGHGD?HGGGGFGFFFFB3BFFBHHHHGHHHHHHHGCFEHFDHHGGGGHHFGGGGGGFFGGGFGCGFFFFFFFFBBBBB
@M02197:102:000000000-ALU3V:1:1103:13200:7586 1:N:0:1
TACGTACGAAACTCCTCCGCTTATTGATATGCTTAAGTTCAGCGGGTAGTCCTACCTGATCTGAGGTCAAATACAGAGTGTGGTTTAGAGTGGGCCAGTGCGAAACTTATTACGCATTCCACTTAGACATTTAAGACGAGCCAAAGCAAAGCCATGGCAGCGTCCAAACCATCAGTCAGAAACCTGACTGATGAAGACTATATGACACTCAAACAGGCATGCCCTTCGGAATACCAAAGGGCGCAATTTGCGTTCAAAGATTCGA
+
CCCCCFBCCCCCGGGGGGGGGGGHHHHHHHHHHHHHHHHHHHHGGGGGGHHHHHHGHHHHHHHHHGHHHHHHHHHHHHHHHHGHGHHHGHHHHHGGGHHHHGHHHGHHHHHHHHGGGGHHHHHHHHHHHHHHHGHHHHHGHHHGHHHHHGHHHHHHHHHGGHHGGGHHHGHHHHHHHHHHHHHHHHHHHHHHHHHHHHHHHHHHHHHGGHHHGHHHHHHGGGEFGGHHHHHHHHHHGGGGGFHGGCGGEGGGGFFFFFCFCCCCC
@M02197:102:000000000-ALU3V:1:1103:25858:7660 1:N:0:1
TACGTACGAAACTCCTCCGCTTATTGATATGCTTAAGTTCAGCGGGTATTCCTACCTGATCCGAGGTCAACCTTGTAAAAAATGGGTTATAGGACCGTGCCGGGGGACCTTTCAACTCCGTGCGTGCTTGAAAAAGCTCGTTGCACCGAGAGTCCCACGGACGCCGTCATTACTTTTGGGACCGGTCGGGGGTGAACCCGGACCTGGATCCAACAACAAGCCAGGCTTGAGAGGTGATAATGACGCTCGAACAGGCATGCCCTTCGGAATACCAAAGGGCGCAATGTGCGTTCAAAGATTCGATGACTCAC
+
BCCBBFBBCCDBGGGGGGGGGGGHHHFHGHGHHHHHHHHHHHHGGGFFHHHHHHHHHHHHHHHGGGGHHHHHHHHHHHHHGGHHHHHGHHHHEGHHGGGGHGGFGGGGGHHHGHHHGHHGHGGGGGGGHHHHHHFFHHHGGGHGHHGGGFGGFGCGHGGGGFCFGFFFGFHGFFFHGHFGGGGGGGGCGHGHHGFFGFGGGDGHHHFHGHFFGGGFGHHFFHFGHHGHFHHHHGBHFHHHGFFFBHHGHHHHGGHHGGGGGGGFHHHHHGHHGHHCEGGGHHHHGGGGGGFGGGGGGGGFFFFFFFA?AAA
@M02197:102:000000000-ALU3V:1:1103:12353:7684 1:N:0:1
TACGTACGAAACTCCTCCGCTTATTGATATGCTTAAGTTCAGCGGGTAGTCCTACCTGATCTGAGGTCAAATACAGAGTGTGGTTTAGAGTGGGCCAGTGCGAAACTTATTACGCATTCCACTTAGACATTTAAGACGAGCCAAAGCAAAGCCATGGCAGCGTCCAAACCATCAGTCAGAAACCTGACTGATGAAGACTATATGACACTCAAACAGGCATGCCCTTCGGAATACCAAAGGGCGCAATTTGCGTTCAAAGATTCGATGATTCAC
+
ABCCBFCCABBCGGGGGGGGGGGHHHHHHHHHHHHGHHHHGHHGGGGGGHHHHHHGHGHHHHHHHHHHHHHHHHHHGHHHHGGHGHHHHHHHHHHHGHHHHGFGHHHHGHHHHHHHGHHHHHHHHHHHHHHHHHHFHHHHGGHHHHHHHHHGHHHHHHGGGHHGGGHHHHHHHHHHHHHHHHHHHHGHHHHHHHHHHHHHHHHHHHHGGHHHHHHHHHHGGGGGGGHHHHHHHFHHHGGGGGHHHHGGFGHGGDGGGGGGGCFFFFFD>AAA>
@M02197:102:000000000-ALU3V:1:1103:16197:7921 1:N:0:1
TACGTACGAAACTCCTCCGCTTATTGATATGCTTAAGTTCAGCGGGTAGTCCTACCTGATCTGAGGTCAAATACAGAGTGTGGTTTAGAGTGGGCCAGTGCGAAACTTATTACGCATTCCACTTAGACATTTAAGACGAGCCAAAGCAAAGCCATGGCAGCGTCCAAACCATCAGTCAGAAACCTGACTGATGAAGACTATATGACACTCAAACAGGCATGCCCTTCGGAATACCAAAGGGCGCAATTTGCGTTCAAAGATTCGATGATTCAC
+
BCCCBFCCCCCCGGGGGGGGGGGHHHHHGHHHHHHHGHHHHHGGGGGGGHHHHHHHHHHHHHHHHHHHHHGHHHHHFHHHHHHHGHHHHHHHHHGHGHHHHGGGHHHHHHHHHHHHGHHHHHHHHHHHHHHHHGGHHHHHGGHHHHHHHHHHHHGHHHHGGHHGGHHHHHHHHHGFGHHHHHHHHHHHHHHHHHGHHHHHGHHHHGHGHHHHHHGHHHHGGGGGGGHGHCHHGGHHHGGGGGFHHHGEGGHGGGGGGGGGGFFFF5FFAAAA>
@M02197:102:000000000-ALU3V:1:1103:18081:8055 1:N:0:1
TACGTACGAAACTCCTCCGCTTATTGATATGCTTAAGTTCAGCGGGTAGTCCTATCTGATCTGAGGTCAAATACAGAGTGTGGTTTAGAGTGGGCCAGTGCGAAACTTATTACGCATTCCACTTAGACATTTAAGACGAGCCAAAGCAAAGCCATGGCGGCGTCCAAACCATCAGTCAGAAACCTGACTGATGAAGACTATATGACACTCAAACAGGCATGCCCTTCGGAATACCAAAGGGCGCAATTTGCGTTCAAAGATTCGATGATTCAC
+
BABBCFCCCCCCGGGGGGGGGGGHHHHHGHHHHHHHHHHHHGHGFGFGGHHHHHHHHHHHHHHHHGGHHHHHHHHHHHGHHHGHHHHHHHHHGHHHGHHHHHGGGHHHHHHHHGHGGGHHHHHHHGHHHHFHHGGHHGHGGHHHHHHHHFHFHHHHHHGGGHGGGHHHHHHHHHHHHHGHHHGGGHGGGHHHHHGHHGGGHHGFHHGGGHHGHHHGHGHGGGFFFFHGHHHHGGHHGGGGDGHHHHEGGFFBGGGGGGGGBFFFFFFD>A>>>
@M02197:102:000000000-ALU3V:1:1103:13552:8300 1:N:0:1
TACGTACGAAACTCCTCCGCTTATTGATATGCTTAAGTTCAGCGGGTAGTCCTACCTGATCTGAGGTCAAATACAGAGTGTGGTTTAGAGTGGGCCAGTGCGAAACTTATTACGCATTCCACTTAGACATTTAAGACGAGCCAAAGCAAAGCCATGGCAGCGTCCAAACCATCAGTCAGAAACCTGACTGATGAAGACTATATGACACTCAAACAGGCATGCCCTTCGGAATACCAAAGGGCGCAATTTGCGTTCAAAGATTCGATGATTCAC
+
A?A?>CABBB@BGGGGGGGGEG2GHHHGCHBFHFFHFHFFHHCGEGGGGHGHHHHHHHHHHHEHFEGGGHFHFHFGG?GFGHDHGEHHHHHHHGGHGHHHHGG?EEHHHHHHHGGFHFHGHHGHHHHHHHHHHHDGHGGGGGFHHHHHHGGHHHHHHHHGGGDDGHGHHGHHGHHHHHHHGGHGHHGHHHHHHHFFGGHHGGGFHGGGGGGHHHHGECHGFBGFGGHHHEGHHHHHHFEE?CHGGCGEE?AGGGGGFGFGGFFFFFDF>>>33
@M02197:102:000000000-ALU3V:1:1103:17528:8582 1:N:0:1
TACGTACGAAACTCCTCCGCTTATTGATATGCTTAAGTTCAGCGGGTAGCCCTACCTGATTTCAGGTCAAAGTCAAAAGGTGCGCGATGGCAGGTTTTGAGCAGTCATCACCACAAGGAGAGACGAAACTTATTACGTCTAACACTGATGTGGGATGTTCCACTAAGTCATTTGAGGTGAGCCATTGCTGGCAGACACCCAAGTCCAAGCCTAACATGTTCAGAAAACATATTAGATTGAGATTTCATGACACTGAAACAGGCATGCCTTTCGGAATACCAAAAGGCGCAAGGTGCGTTCAAAGATTCGATGATTCAC
+
B@BBBFBBBBABGGGGGGGGGGGHHHGHHHHHHHHHHHHHHHHGGGGGFHHHHHHHHHEHHHHHHHHHHHHHHHHFFHHGDFFGGGGGGGHHGGFGGGHGGHHHHHHHHHHHHHHGGHHHHGHHHHHHGHHHHHHHGHHHHHHHHHHGGHHHFHHGGHHHHHHHHFHGHHHHHHHGGHHHHHHHHHHHGHHGHGGHFFHFHGGFGGHHGHHGFFHHGHHHGHHHHHGGGGGGGFFHHHFFFHHFFHHFFHHFBHGGHHHHHGA3GHHGGGGGHHHHHHGHFHGFGGGHGFHCGCGHGGGGGGGGGGFFFFFFFBCCBA
@M02197:102:000000000-ALU3V:1:1103:16325:8616 1:N:0:1
TACGTACGAAACTCCTCCGCTTATTGATATGCTTAAGTTCAGCGCGTAGTCCTACCTGATCTGAGGTCAATAAGTTTGTTAATTCTGTTGAGACAAGGCTCAGCAGGGTTGACGGGCGGCACCTGTTAGGATTTTTGTCACAGCAAGAACAGGACAGTGAGTTGGACAAACCTAGAACACTGTCAAGTCCGGACAATAGGGCCGTACGATTCAACTTAGAGCGGGCAAGTCTACTATGATGCAGAACTTGCTCCTCTCAACTTCCACTGAAACCAACACTATCTTGCACCAGGGCACGATAGAGACGGCGGGAGAGTTTAATGACACTCAAACAGGCATGCCCTCCGGAATACCAGAGGGCGCAATGTGCGTTCAAAGATTCGATGACTCAC
+
BBCCCFCCCCBCGGGGGGGGGGGHHHCHHHGGHHHHHHHHCHHGGGGFGGHEHHHHHHHHHHHHHGHHHHHGGFHHHHGHGHGGHHGHHHHHHHHHHEHHHHGHHHGGHHGHFGGCFGGGGGGHHHHHHGDHHHHHCHHGHHHGHHGFFFFHEHHHGHHHHGFHHHHHGGEGHGGHFHHHHGGGGGGGGFGFFFEHGHGGGEGGHHHHFHGHHFHHHEGGGFFGGBEHGEHFFFGFGFGHFFHGHGGG/GGHFF/G2HGGHHHFGFFFHGEDHCFFHFHGFGEFGHHHFHHHHGHHFHHHHHHGGGGGGGHHHHFGBFFHHHHHFHGHHHHHHHHHFGEGGGE?GGBHHHHHFHHHEAD?GGHFBCCGGGFGGGCCGGGGBFFFFBFA3AA>
@M02197:102:000000000-ALU3V:1:1103:24008:8665 1:N:0:1
TACGTACGAAACTCCTCCGCTTATTGATATGCTTAAGTTCAGCGGGTAGTCCTACCTGATCTGAGGTCAAATACAGAGTGTGGTTTAGAGTGGGCCAGTGCGAAACTTATTACGCATTCCACTTAGACATTTAAGACGAGCCAAAGCAAAGCCATGGCAGCGTCCAAACCATCAGTCAGAAACCTGACTGATGAAGACTATATGACACTCAAACAGGCATGCCCTTCGGAATACCAAAGGGCGCAATTTGCGTTCAAAGATTCGATGACTCAC
+
CCBBCFCCCCDCGGGGGGGGGFFHHHHHHHHGHHHHHHHHGHHGGGGGGHGHHHHHHGHHHHHGHGHHHHHHHHHGHHHHHHGHHHHHHHFHHHGGGHGHHGGGGHHHHHHHHGGHHGHHHHHHHHHHHHHHHHHHHHHHHGHHHHHHHHGHHHHHHHHGGHHGGHHHHGHHHHHHHHHHHHGHHHFHHHHHHGHHHHHHHHHHHGGGHHHHHHGHHGHGGGGGGGHGHHGHHHHHHGGGGGHHHHCGGGHGGGGGGGGGGFFFBFFFCCCCC
@M02197:102:000000000-ALU3V:1:1103:13756:8740 1:N:0:1
TACGTACGAAACTCCTCCGCTTATTGATATGCTTAAGTTCAGCGGGTATCCCTACCTGATCCGAGGTCAAGAGTGTAAAAATGTACTTTTGGACGTCGTCGTTCTGAGTGCAAAGCGCGAGATGTACTGCGCTCCGAGATCAATACGCCGGCTGCCAATTGTTTTGAGGCGAGTCTACGCGCAGAGGCGAGACAAACACCCAACACCAAGCAAGGCTTGAAGGTACAAATGACGCTCGAACAGGCATGCCCCATGGAATACCAAGGGGCGCAATGTGCGTTCAAAGATTCGATGATTCAC
+
CCCCCFCCCCCCGGGGGGGGGGGHHHHHHHHHHHHHHHHHHHHGGGGGHHHHHHGHHHEHHHHGGGGHHHHHHGHHHHFHHHHHHHHHHHHGEGFFGGGGGGGGGHHHHHGHGHHHGGGGGFGFHHHHHHGGGGFFFHGHHHHHHHHGGHGGHHHHHHHHHHHHHHGGGGGGGGGGFGGGGHGGGGGHHHHHGHGGGGFGFFHFFGGHFHHHHGGFFHHFHHHHHHGHHFGGGGHHGHHHHHHHFHCGCHHFFFGHHHHHHHHHGGGE?HHCHGGGGFGGGFGGGCF4FFFFFFFBBBCB
@M02197:102:000000000-ALU3V:1:1103:15308:8933 1:N:0:1
TACGTACGAAACTCCTCCGCTTATTGATATGCTTAAGTTCAGCGCGTAGTCCTACCTGATCTGAGGTCAATAAGTTTGTTAATTCTGTTGAGACAAGGCTCAGCAGGGTTGACGGGCAGCACCTGTTAGGATTTTTGTCACAGCAAGAACAGGACAGTGAGTTGGACAAACCTAGAACACTGTCAAGTCCGGACAATAGGGCCGTACGATTCAACTTAGAGCGGGCAAGTCTACTATGATGCAGAACTTGCTCCTCTCAACTTCCACTGAAACCAACACTATCGTGCACCAGGGCACGATAGAGACGGCGGGAGAGTTTAATGACACTCAAACAGGCATGCCCTCCGGAATACCAGAGGGCGCAATGTGCGTTCAAAGATTCGATGATTCAC
+
BABBBFB?ABBBGGGGGGGGGGDFHHHHHHHGHHHHFHGGHGGGCFECEFHHHHHHHHHHHHHGHGHHGHHFFFHHHFGFFHHGFHFGHHGHHHHHHGHGHHHGGHHGGHGHHGGCGGGGHHFHGHGFHHDHBFHFGHHHHHHHHHHBGHHGEHHHGGGHHHGHHHHHEGGFHHHHGHHB<DGGFHHGFHCCDFFHGHHE.D?G:EFCEEGFGGGGGFFFGGEFGDFHGFF1DFFFFGGFFFFFFGC0C?EG<@?1DF@CGF1@B22BFFGBG?B2?4E?//?33G??GFGGFF00EGFFHFHGGEECFGHFEGFF5GBGGG5HGDE5HFGDFFGBG211EEEE?HHHHHHHGCHHGEGGGHE5GEGEDFFA5GFDGEB44CFFFFFABBA?
@M02197:102:000000000-ALU3V:1:1103:16186:9067 1:N:0:1
TACGTACGAAACTCCTCCGCTTATTGATATGCTTAAGTTCAGCGGGTATTCCTACCTGATCCGAGGTCAACCTTGTAAAAAATGGGTTATAGGACCGTGCCGGGGGACCTTTCAACTCCGTGCGTGCTTGAAAAAGCTCGTTGCACCGAGAGTCCCACGGACGCCGTCATTACTTTTGGGACCGGTCGGGGGTGAACCCGGACCTGGATCCAACAACAAGCCAGGCTTGAGAGGTGATAATGACGCTCGAACAGGCATGCCCTTCGGAATACCAAAGGGCGCAATGTGCGTTCAAAGATTCGATGACTCAC
+
CCCCBFBCCCCCGGGGGGGGGGGHHHHHHHHHHHFHHHHHHHHGGGGGHHHHHHHHHHGHHFHGGGGHHHHHHHHHHHHGHGHHHHEFFGHHDGHHGGHGHFFFFGGGGHHHHGHHHHGGHGGGGGGGHHHHHHHGHHGGGGGGHHHGGGHGHHHGHHGGGGGCGGGHHHHGFGFFHHGGFFGGGGGGGHHHGHFFFFFFGGHHHHHHHHGGHHHHGGHHHHHGGHFGHHGHHHHHHHHHFGGGGGEAHHHHGHHHHGGCGGGEGHHHFFHCHHHGGGFGHHHHGGGGHGGGGGGGGGGFFFFFDBBBCCC
@M02197:102:000000000-ALU3V:1:1103:28084:9012 1:N:0:1
TACGTACGAAACTCCTCCGCTTATTGATATGCTTAAGTTCAGCGGGTAGTCCTACCTGATCTGAGGTCAAATACAGAGTGTGGTTTAGAGTGGGCCAGTGCGAAACTTATTACGCATTCCACTTAGACATTTAAGACGAGCCAAAGCAAAGCCATGGCAGCGTCCAAACCATCAGTCAGAAACCTGACTGATGAAGACTATATGACACTCAAACAGGCATGCCCTTCGGAATACCAAAGGGCGCAATTTGCGTTCAAAGATTCGATGACTCAC
+
A??AACBBBB@BGBGGG4E2EEDHHCDGGHCFGHBFGFHHFG5BEGEEFHHHHHHHHHHGHHGGCEFHHHHHHHHHHHFHEGGHEGHGHHEHGHGHGEGFFCFGGEDGHHHHHGEGFGGGHHHHGFHHGHHHHGHFHGGGFCHHHHHHHHFGHHFGFFFGGGGEGHHGGCHHHGHGHGHFHGHGFCHHHHHHHHHBFGDGHFHHGHHFFHGEEFFHFFHFFGE0;GHHHH<FHHHFGGGFAGG6FHFCGGHGFFFFGGGGGFFFFFFFBAAA?
@M02197:102:000000000-ALU3V:1:1103:12625:9231 1:N:0:1
TACGTACGAAACTCCTCCGCTTATTGATATGCTTAAGTTCAGCGGGTAGTCCTACCTGATCTGAGGTCAAATACAGAGTGTGGTTTAGAGTGGGCCAGTGCGAAACTTATTACGCATTCCACTTAGACATTTAAGACGAGCCAAAGCAAAGCCATGGCAGCGTCCAAACCATCAGTCAGAAACCTGACTGATGAAGACTATATGACACTCAAACAGGCATGCCCTTCGGAATACCAAAGGGCGCAATTTGCGTTCAAAGATTCGATGATTCAC
+
AAAAAFA1A11>FGGGGGCGGGGHHHHHFFHHHHFGHHHCFHBE/EEGGHFHGHFHHHHHFFGHHGHGHHGHFFGEHGHFHGCFFHHFHHGHGHG0GHFGEFGHHFHHHHFCGHFGFHHHHHHGGHHGGFHHGHFGHGGBCCHHFHHHG?CFEHHHGGFCGGFGEC8HEHHHHHGBGHGHHHHFFHG@GFHHHHFGFFHHFHEHHHFGGGGHHGHHHHHGGEGCFFGBHHFGHHHHHGGGFGHGFGAAECGA5GGGGGGGFFFFFFFF?AAAA
@M02197:102:000000000-ALU3V:1:1103:22398:9322 1:N:0:1
TACGTACGAAACTCCTCCGCTTATTGATATGCTTAAGTTCAGCGGGTAGTCCTACCTGATCTGAGGTCAAATACAGAGTGTGGTTTAGAGTGGGCCAGTGCGAAACTTATTACGCATTCCACTTAGACATTTAAGACGAGCCAAAGCAAAGCCATGGCAGCGTCCAAACCATCAGTCAGAAACCTGACTGATGAAGACTATATGACACTCAAACAGGCATGCCCTTCGGAATACCAAAGGGCGCAATTTGCGTTCAAAGATTCGATGATTCAC
+
BBCCACABBCCCGGGGGGGGGGEHHHHHGHCHHHHHHHHHHHHGGGGGGHHGHHHHHHGHHHHHHGHHHH9HGHGHEHHHHHHHGHGHHHHHGHGHGHHHHGGFCGHHHHHHHGGGHGGHHHHHHHHHHHHHHHHHHGDGGGHHGHHHHHHGHFFHGHGGGGAFGHHHHHFFGHG<HGHGHHHHHHHHFHGFFHHHHFGHGGHHGFGGHFHHHGHHHHFGFFFGGGHGHGGHHHHHHGGF?GHHFHGGFGHFGGGGGGGFGFFFFFFD>>>>>
@M02197:102:000000000-ALU3V:1:1103:27746:9485 1:N:0:1
TACGTACGAAACTCCTCCGCTTATTGATATGCTTAAGTTCAGCGGGTAGCCCTACCTGATTTGAGGCCAGAGTACAATGTATAGTTGTATGCGTACGACGAAACTTATTACGTCTGCATAATGCTTTTAAGGAGAGCCAACAAAGGCAAACTCCCAAATCCATCTAATTCAGAAACCCGAATAGATGAGTCTACATGACACTCAAACAGGCATGCCCTCCGGAATACCAGAGGGCGCAAGTTGCGTTCAAAGATTCGATGATTCAC
+
A@ABAFBB@BBDFGGGGGGGGGGHHHFFHHFHHHHHHHHHHHFGGGGGEHGGHHFHHHHHHHHHHHGHHHHHFGHHHHHHHHHHHHHHHHGHGGGGGGGGHHHGHHHHHGHHGHFGGHHHH3GHHHHHHHHHHHHHHHHHHHHHHHHHHHHHHHHHGHFHHHHHHHHHHHHHHHHHGHHHHHHHGGHHHHHHHHHHHHHGGHHHHHHHHHHHGGGGGGGGHHHHHHHGHHGGGGGHHHHFGGGHGFFGFGGGGGFFFFFFFAAAAA
@M02197:102:000000000-ALU3V:1:1103:8760:9741 1:N:0:1
TACGTACGAAACTCCTCCGCTTATTGATATGCTTAAGTTCAGCGGGTATCCCTACCCGATCCGAGGTCAACCTGAGGTGTGATTTAACGGCCGTGAGGGCCCGAGACTCCGCGGCGAGACGTGATGCCACAACGCTGGGAGACGGGACCGCTCAGCCGGAGACTTTGAGGCGCGCGGGGGAGTGCTCCCCCGCGAGACGCCCAATGCCCAGCGAGGCTGGAGTGGTGTAATGACGCTCGAACGGGCATGCCCCCCGGAATACCAGGGGGCGCAATGTGCGTTCAAAGATTCGATGATTCAC
+
BBBBAFBBBBBBGGEGGGGGGGEHHH5FFHGHFHHHHFDGHHHGGGGEFHHHHGGFHGGEEGFGCE>FGHHHFHHHG9GBEFFHHEHHGGGGGGGGGHGGGGGCFGGHHFGGGGGGGGFGF/FFFDGHHHHHGGGGGGGGGGGGFGFGGFFG?DFFFFFFFFBFFFFFFFFCBFBDFFFFFFEDB?BB?GDFFGGGGBFFFFGFGGGGGGGGHGGFHGHFFGGHHHHGHHGGGGGFHFHFGGHHHHHGGGGGCCHHFHHFGCGGGEGFCGHFGHGGGGHGCGGGGGGGGFC5FFFFAAA3A
@M02197:102:000000000-ALU3V:1:1103:27512:9966 1:N:0:1
TACGTACGAAACTCCTCCGCTTATTGATATGCTTAAGTTCAGCGGGTATTCCTACCTGATCCGAGGTCAACCTTGTAAAAAATGGGTTATAGGACCGTGCCGGGGGACCTTTCAACTCCGTGCGTGCTTGAAAAAGCTCGTTGCACCGAGAGTCCCACGGACGCCGTCATTACTTTTGGGACCGGTCGGGGGTGAACCCGGACCTGGATCCAACAACAAGCCAGGCTTGAGAGGTGATAATGACGCTCGAACAGGCATGCCCTTCGGAATACCAAAGGGCGCAATGTGCGTTCAAAGATTCGATGACTCAC
+
AAAA1FADAAADGGFGGGAEGGGHHHHHHHFHHDGGFHHHGHHFGGEGEHHHHHFHHHHHHHFGGGGHHEGHHHGHHHEHEEFHFFHGHHHB1;HGE:EFHDE?ECGCGHHHHHHHHHHGHGGGGGGGHFAFFHHBGHHGCGFFHHHGFGHHHHHHHH?@GG;AEDAGGFGFFFGFFFGCCFBDC?@@GGBF<C?AFFFBB@EGHGFFFFFFFGFFFFGFFHHGGFFGHGEGHF9HGHGHGFFFF2HEBFHHFHHFFE1??GGFHGBF5BHHEEFAFGGECHFHFCGEFGGGFGEFEFFFFFBFFDBBBBB
@M02197:102:000000000-ALU3V:1:1103:18758:9975 1:N:0:1
TACGTACGAAACCCTCCGCTTATTGATATGCTTAAGTTCAGCGGGTAGTCCTACTTGATTTGAGGTCAAAATGCACTGTTTTGAACTAGAACAGGTTTATTTGTGTTTTAAAAAGCCACCATTCCTAAACATCCGTTTGCGTCACTATCGAAAAGTTCTACAACGATAGCTCAAGCCGCAAAGGTACTTTATTGGTGCTTGTTACATTTCAGCCGAGTCGTGACCTTACTTAAAAAGCCTGACAAACAGCCATGATCCAAAACCCAGACTGCCAACTGTTACATTGGCGGGGTTGAGAAGGTTTGCGACACTCAAACAAGCATGCTCTTAGGAATAACCCAAGAGCGCAAGGTGCGTTCAAAGATTCGATGACTCAC
+
BABABFBBBABBFEGFGGGCGGGHFHHGHHHHHHFHHHHHGGEGGEGEHGHHHHHHHGHHHHGGHHGGHHHHGHHHHGEHGHHGFGHHHHHHHHHHHHGHHHGGHHGHHHHFHHGHHHHHHHHHHHHHHHHHHHGFHHGHGGGGGHHHHGEHFG9HHHGFHFHHGEFEDHHGEHHHGGGGHGHBCCGGHFHHFHEHHGFHGHHHHHHFGGGCFFDDAEGFHGHHGFGFGGHGHHHHHGFFHFFHHGGHGHHHHHHF@AFE/?HHHHHFEFHHHHHFHGBHHFHCGGGGGGHHGHGHHHHGG?EFHEHHFGEHHHGGHHFGGHGG3GEHHGHHFFGEEGFFHHGGGGHGFF?GGGHFGGFCFGGGFFFFFFFFBA@CC
@M02197:102:000000000-ALU3V:1:1103:15928:10047 1:N:0:1
TACGTACGAAACTCATCCGCTTATTGATATGCTTAAGTTCAGCGGGTAGTCCTACTTGATTTGAGGTCATAATGCACTGAAAGAGTTAGACTCTATTCAGATTGATGGGGGTTTTGTTAAAGCTCGTTGAACCTTCTACTTGCGATCCCCGATGAGTTTATGAGACTACAACATCAGGTCAAGCCGCATTAGTGCGTTCATTCAGCTTGTTGTATTTAAGTTGAGCCAGAGCCTAAGGGGGCAACGGCAAGCAACCAAGATCCAAGCCCAAACTACCAAAGTCTTACCCTTGGCGGGGTTGAGAATTTCGCGACACTCAAACAAGCATCCTCATCGGAATAACGAAAGAGTGCAAGGTGCGTTCAAAGATTCGATG
+
A33ABF4@AAB@GG4AFGFGFGEHGHH6FHHHGFHHFHGH5BEFGGEEGDFHHHHHHG3FGHHHFHHHHBGDDDGHHHFHFHFHHFFDBGHGHFFGHFDGHHFBB4@BF1/E?EFFGHGHHFFBHGCACGEGGFDGGHFFHHHCCH/DFFGGGGFGHHHFHHB;DFGHHHFHHF9HFGGGFH:HGGGDDGGFGCGC0CEFGGGFFFGGGGFFDGGGGGGGGFHHGGFFGGEGGGGBBFAHEFGE?CF1FFGC?112FB<11//AF0/?1BB<1B/0B1GF11B>>B/>///?E@>/GF2FGF@B>E?GGEEBFA1/F001BB2F01BA0FDA/EF22DB0FB02DBACFF111GBEE1GGFGGBBBDA@111AAAA
@M02197:102:000000000-ALU3V:1:1103:15441:10060 1:N:0:1
TACGTACGAAACTCCTCCGCTTATTGATATGCTTAAGTTCAGCGGGTAGTCCTACCTGATCTGAGGTCAAATACAGAGTGTGGTTTAGAGTGGGCCAGTGCGAAACTTATTACGCATTCCACTTAGACATTTAAGACGAGCCAAAGCAAAGCCATGGCAGCGTCCAAACCATCAGTCAGAAACCTGACTGATGAAGACTATATGACACTCAAACAGGCATGCCCTTCGGAATACCAAAGGGCGCAATTTGCGTTCAAAGATTCGATGATTCAC
+
[truncated: 8,176,216 more chars]
