# Supplementary material for: Shifts in community composition and co-occurrence patterns of phyllosphere fungi inhabiting Mussaenda shikokiana along an elevation gradient
Source: PeerJ. 2018 Oct 12;6:e5767. doi: 10.7717/peerj.5767 (PMC6187995; doi:10.7717/peerj.5767)
Supplement: Supplemental Information 3 [file peerj-06-5767-s003.zip › 1078m/1078d.fastq]

@M02197:102:000000000-ALU3V:1:1101:15603:1728 1:N:0:1
ATCACATTCTCCTCCTCCGCTTATTGATATGCTTAAGTTCAGCGGGTAGTCCTACCTGATTTGAGGTCAGAGTCAAAAAGTGTTGCACAGAGGCAAGCAGTGTTCTGAGCAGGCTTGACGCACGCAAGGGACAAGACGAAACTTATTACGTCTGTCACGGATGCTAGCGATCCCACTAAGTCATTTGAGGCGAGCCGTGTAACCGGCAGCGCCCATATCCAAGTCCCAACTGGTCATAAACCAGATGGGATTGAGATTTCATGACACTCAAACAGGCATGCCTTTCGGAATACCAAAAGGCGCAAGGTGCGTTCAAAGATTCGATGATTCAC
+
CCCBBFFFFFFFGGGGGGGGGGGGHGHHHHHHHHHHHHHHHHHGGGECEHFHHHGHHGHHHHGHGHHHHGHHHHFHHGHGHHHHHGHGHHHHGGGGGHHHHGHHHHHHHHHHGGHHGHHDGGGGGGFGGGHGGEHCGFGCDCHHHGHHFGHHGGHHHHGGGGCFHHHGEFGEGHGHHHHHHHGGHHHHGHGG@BGGHGHGFGGGHGFGGGHHFFFGGGFFFGFHFGGHHFFFHHGFHHGFFFFGBHGBGDEHHFFGBHGHHHHHGGGHHHHHFDBBHHHHHGGGGHHHHHHHGHHHFGG?GHHHFGGGGHGGGGGGGGGGFFFFFFFBBABB
@M02197:102:000000000-ALU3V:1:1101:15460:1737 1:N:0:1
ATCACATTCTCCTCCTCCGCTTATTGATATGCTTAAGTTCAGCGGGTAGTCCTACCTGATTTGAGGTCAAAATGTCATTATATTTGTCCAGAGGACGATTATAAGCAGCGCAACCAAAGTCTAATAGTCCACGGCGTAGATAATTATCACACCAATAGACGGTTAGAGGGCACCGGCTAATACATTTAAGGAGAGCTGACTTGTGAAAGCCTGCAAAATTACTCCCAAATCCAAGCCATCTACTAGACAAGAAACTAAAGAGGTTGAGAAGTTAATGACACTCAAACAGGCATGCTCCTCGGAATACCAAGGAGCGCAAGGTGCGTTCAAAGATTCGATGATTCAC
+
A?BAAFFFDF5DGGGGGGGGGGGHHHHHHHFHFHHHHHBGFHHGGCGGEHHHHHEHHHHGDEGHGBHGHEFFHE55@5BB55D@DBGDFHFF1?BCEEEH14FGHHHCF@>E/>B/F/34B3DE4EG?79BC:</@BDG69FHF<F<FBFDG=0?FH1=C<GF<EGF0>.</C/?0G@D>FD@>GFGGHFHFED9BBGBBBBGBHGFC00B434E;GFB7<FF0GC&9?3ABBBFE@@F&FBDFBB3FFF4FHGF44333B1B55B5BF@55HHHFGGEEFBFGG3GHHFHHHGEAFGEHHGGE5GHHGB2E?EGGDFHEGGGHGGFFGGFGFFFBFFFFFABBBB
@M02197:102:000000000-ALU3V:1:1101:18842:1815 1:N:0:1
ATCACATTCTCCTCCTCCGCTTATTGATATGCTTAAGTTCAGCGGGTAGTCCTACCTGATTTGAGGTCAGAGTCAAAAAGTGTTGCACAGAGGCAAGCAGTGTTCTGAGCAGGCTTGACGCACGCAAGGGACAAGACGAAACTTATTACGTCTGTCACGGATGCTAGCGATCCCACTAAGTCATTTGAGGCGAGCCGTGTAACCGGCAGCGCCCATATCCAAGTCCCAACTGGTCATAAACCAGATGGGATTGAGATTTCATGACACTCAAACAGGCATGCCTTTCGGAATACCAAAAGGCGCAAGGTGCGTTCAAAGATTCGATGACTCA
+
BACCBFFFFFFFFGGGGGGGGGGHHHHHHGHHHHHHHHHHHHHGGGGGGHHHHHHHHHHHHHHHGGHHHHHHDDGHHHHGBFGHHHHHHHHHGGGHGHHHFHGHHHHHHHHGHGHHGHHGGGGFGGGFAFHEFHHGHGGGGGHGGGHHHGFHGE<DFHDFGGGHGGH#GEHEFFGFFFGC>G:C;GGHCGGGGGGGGGHGGGFFAGGGGEGFFFDHFCFHGHGHFFBHFHHHHGFEFFFFGFHHF@GF5HFHHHHHFHEFHHFFGFFFHHHHHGFGFHFHGGAFDHGF5DA2GHHHGGGEEA5BBGGGDGGGGGFFGAF4FFFFFFBBBBB
@M02197:102:000000000-ALU3V:1:1101:14322:1946 1:N:0:1
ATCACATTCTCCTCCTCCGCTTATTGATATGCTTAAGTTCAGCGGGTATTCCTACCTGATCCGAGGTCAACCATTAAAAATTGGGGGATTTAGCGGCCAAAGACGCTGCAACTCCAGTCAAAAGCGAGATAAAAATTTACTACGCTCAGAGGATATCGCAGATCCGCCGTTGTATTTCAGGAGCTACAGCTAGCAAAAGCAGTAGGCTCCCAACACTAAGCTAGGCTTAAGGGTTGAAATGACGCTCGAACAGGCATGCCCACTAGAATACTAATGGGCGCAATGTGCGTTCAAAGATTCGATGACTCAC
+
BCCBBBFFFFFFGGGGGGGGGGGGHHGHHHHHHHHHHHHHHHGGGGGGHHHHHHHGHHHHHHHGGGGHHHHHGHHHGHHGHHHGH7GGGFHHG4FGG9CEGFHHGGGGGHHF8FFHB:9HHCGFAFEDC:GHHHHHHHHFHG@/DFE?FHHAGFFHGGGGGGGGDF?CFHHFHHHFHHHEGHFFGGHHFGEHFHHHGHFGHGG3GGGGGFGHHHFGGHHGFHHGFFHHGHFFH;GBFFGGGEFDHEEGA3HGFHHFFGHFFBDBFGGHFFFGHHGCDEGCFHGE2EDHGFCGGFCGGG4FFFD@@AAAA3
@M02197:102:000000000-ALU3V:1:1101:20446:2187 1:N:0:1
ATCACATTCTCCTCCTCCGCTTATTGATATGCTTAAGTTCAGCGGGTAGTCCTACCAATCTGAGGCCGATGAATTGAAATTAGATCCCTTTCTCTGACAGAAAGGGCGGGGTTCAGAAGCACTCCAACCAGCAAAAGTCGTTGCGTCCAGCTCTAACCCTTTCTCCGCCTCCGAAGTCCTGATATTATCAAAACCCGGCAGGGAAGAGAGGGCGAAAAATCAAGCTTTCGTCCGTCTTTCGCCTATCAAATGGATGCGCTAATGCATTTCGAGGGAGCCACTGTAAATGGCAAAAAGACCCTCAATACCGATCCGCCAGCTCTTACTGAAAAAAGCTGTCGTTCGAAACAATTCGCGGCCCTCAAACAGGCATGCTCCCCAGATTAGATCTGCCGGGAGCGCAAGGTGCGTTCAAAGATTCGATGACTCAC
+
BCBCAFFFFFFFGGGGFGGGGGGHHHFHHHGHHHGHFHHHHFHCEEEGGHHHHHHHGHFHEFHGGECEFGGHHHHGHFHHHHHHHHHGHHHHHGHFFHHGHHHHG?FGEGG/@HHHGHHHFFHHHFFGDGHHGHHBCFEDFFFDGGG-CGFBGHHHHHHHHHFGFGBGDFAEGG?AEGBFFFF0FFFFGG0;BF?DDAAFFAAEADFF?FFB@=DFA;8FFFFBFFB6BDFFFAEFFFBF?DFB9;//FFB;-;--@FBB0;00BA99.;;/A.;;;/:0C0HFGC0BHFGHHHDC<<AFBBDD<..AA??GGGCGBG0HHFFFF@2GCGGBGHHGCGGGEFGEE>EB1/EE/E?EA>/GAGCHGFDF1EHHHEEB/0FFGHHFFEHFFEE/A/AEEGCEF110E0GCFGFFFGGFGGGFF@3FD1AAA>1
@M02197:102:000000000-ALU3V:1:1101:10606:2319 1:N:0:1
ATCACATTCTCCTCCTCCGCTTATTGATATGCTTAAGTTCAGCGGGTAGTCCTACCTGATTTGAGGTCAGAGTCAAAAAGTGTTGCACAGAGGCAAGCAGTGTTCTGAGCAGGCTTGACGCACGCAAGGGACAAGACGAAACTTATTACGTCTGTCACGGATGCTAGCGATCCCACTAAGTCATTTGAGGCGATCCGTGTAACCGGCAGCGCCCATATCCAAGTCCCAACTGGTCATAAACCAGATGGGATTGAGATTTCATGACACTCAAACAGGCATGCCTTTCGGAATACCAAAAGGCGCAAGGTGCGTTTAAAGATTCGATGATTCAC
+
BBBBBBFFFFFFGGGGGFA2EEGFHFFF6FGFGHHHHHF5EHHGGGGGGHFGHHHHHFBGGHHFAGHHHHHHFHHFGHGDHHHGFFHHFFHGG>FHFEH3GHHGHGH9@AGGEGHGGGHGCCC8GGGGE8GGFFGCGF;GDEGHGHHHHGHCFFHGHDHGFGGHBGHHGGHGGHHHHHHHFHGHH7GHGFFFB#2/;CEGCC?FC/EEGEEHDFFHFFGBHBHGEFFFHF:HFEHHHGFHHGHGDF10@D2HHGBFGEHHFFFGEAFEBFEGGHHGHHEAHGECFBDFFGFFEHHGEAA00B11CGCEEABF33F3BGFGFCFFFFF1AAAA
@M02197:102:000000000-ALU3V:1:1101:17437:2448 1:N:0:1
ATCACATTCTCCTCCTCCGCTTATTGATATGCTTAAGTTCAGCGGGTGATCCTACCTGATTTGAGACCAGAAGTGAAATTGGGATGTGCCATAGAGGCAAGTTCGAAGAACACGCAGACACAACCAAACATTACTCCTTTAGGCGACATAGCAAATGACGTATCATGCCATGCCAGGAGAAAAACACTGCTTGGCCGCCTCCTCCCAAACAGAGAGGCGGAGGCAAAGTGTCTCAAGGCGCTCATCCATTTCGGACGAGCCTTTGCTAGGTAGCGCAGGCGGAGGCACCCATCCAGACCCCATCCGCCAAGCCGTTTCATTTAAAAACCGCTTGGGGTGGGAGATTTCATGGCACTCAAACAGGCATGCTCTACGGATTGCCATAGAGCGCAAGGTGCGTTCAAAGATTCGATGATTCAC
+
?ABBBFBFFF5FFGGGGG?2EE?GFFHFHHGFFHCHHHGHCHHGGCEEEFHFHGHHHHHHHHHHGGFFFFGFHFEHHFBGB3A?GFHHHHH4FB4@GGGEGEGHGHFE/B030/EEEGHGGHGDDFHEEEDF11FFGFGD>GGECCCGDHHEHHGHGGDAFE>0>11FFFHFCCBGAGAC.CCGGFA00;CFGDHGC@/AD76B///FAAF;9/:DD.>/9#/4FF90/9#0,9/B9/./09,;9#0.;..-;.--././<<00/000<-----F<.C></1?F/GFAFF1FF<0/FAC?/>//E0EE>///FBFEDBFHFGF/E>EEE/G?EGECG>0FHHGD@11FHGG1F1AGFFFGF1A1GHFGBEEBB?FG11C/FHHFHA??GHCHGAEAFGFGGGGGCGGGFFFFDB3AA>>>
@M02197:102:000000000-ALU3V:1:1101:10618:2337 1:N:0:1
ATCACATTCTCCTCCTCCGCTTATTGATATGCTTAAGTTCAGCGGGTAGTCCTACCTGATTTGAGGTCAGAGTCAAAAAGTGTTGCACAGAGGCAAGCAGTGTTCTGAGCAGGCTTGACGCACGCAAGGGACAAGACGAAACTTATTACGTCTGTCACGGATGCTAGCGATCCCACTAAGTCATTTGAGGCGAGCCGTGTAACCGGCAGCGCCCATATCCAAGTCCCAACTGGTCATAAACCAGATGGGATTGAGATTTCATGACACTCAAACAGGCATGCCTTTCGGAATACCAAAAGGCGCTAGGTGCGTTTAAGGATTCGATGATTCAC
+
ABBBAFFFFFDFFGGGGGGGGGDFHCHDBFHHHHHGCFGEHHF222EEFFHGFHFHFDGHHBGFGEEFGH5ABG5GFFAE3DGBCDED@FG3FE1GF1B?4FGHHBF4DBFGEEGHGCGDEAE>CCCCA9?FCGGHHGGGG0GFGHEFGGGACF=<FG/.<?<<:HHHCCHGGEFHBDF1F<GDGFA:@@<AA@C?@9</D>F0?E/9E>BBBBF9;FBHFFHFEFFBFAGB3F4EBFFFFDFFGHFHGF55BHGHGFGBGD55351F3F5AFGFB1FGAF1EEGCFGFD5E2FFHEE2E23A4HCGGEAGGGGGB4EBGC45DD5D3A33>
@M02197:102:000000000-ALU3V:1:1101:20529:2497 1:N:0:1
ATCACATTCTCCTCCTCCGCTTATTGATATGCTTAAGTTCAGCGGGTAGTCCTACCTGATTTGAGGTCAGAGTCAAAAAGTGTTGCACAGAGGCAAGCAGTGTTCTGAGCAGGCTTGACGCACGCAAGGGACAAGACGAAACTTATTACGTCTGTCACGGATGCTAGCGATCCCACTAAGTCATTTGAGGCGAGCCGTGTAACCGGCAGCGCCCATATCCAAGTCCCAACTGGTCATAAACCAGATGGGATTGAGATTTCATGACACTCAAACAGGCATGCCTTTCGGAATACCAAAAGGCGCAAGGTGCGTTCAAAGATTCGATGACTCAC
+
CCCCBFFFFFFFGGGGGGGGGGGHHHHHHHHGHHHHHHHHFGHGG?FGGHHHHGHGHHHHHHHHGHHHHHHHGHHEHHHGHGGGHHHHHHHGGGGHGHHHGFFFFHHGHHHHHGHHGHHGGEGCGFGGGGGGGHHHGGBFDGHHHHHHHGHGHGHFHHGGDEGHHHHEFGHEGGHHHHHGHHHHHHHGGHGGGGGDFHFGFFFFGAFFGEFFFFFHFGHHGFHEGGDHFFFHHHHBHHHHFGF3FBGHHEFHHHHHHHFHGFBBHHF5HGFHHHHGHHHHHFEE2BHHHHGBCFHFGGGFGFHHHGGGGHGGGGGCGGFGFFFFFFFCCCCC
@M02197:102:000000000-ALU3V:1:1101:21484:2632 1:N:0:1
ATCACATTCTCCTCCTCCGCTTATTGATATGCTTAAGTTCAGCGGGTAGTCCTACCTGATTTGAGGCCAGAGTCATAAGGTTGCCGGTGAGGGCGGCTGTGAGCGGACGGCACGGAGCAGACCGGGCGAAACGTATCACGCCGGGTCAGGTCTCCCGCCATCCGCTAAGGCATTTGAGGCGAGCCAGCAAAGGCAGCGCCCAAGTCCAACCGATCGGGAAAACCCAAGGGGTTGAGGTTTACATGACACTCAAACAGGCATACCCTCCGGAATACCAGAGGGTGCAAAGTGCGTTCAAAGATTCGATGACTCAC
+
ABBBBFFFFFFFGGGGGGGGCFGHHHHHHHHHHHHHHHHHHHHGGGGGGHGHHHHHHHHHHHHHGHGGHHHHGHHHHHHHHFHHHGGGGGHHGGGGGG9HHHEHGGGGGGGGGGGGGGHH;HGGGGGGGGGGGFF<G;GGGGGGGGGGGGGGGGFFFGFFFFFHGHGFFFFFHFHFFF8EGFFHFFEFHGFFFFFGGHHHFFGFFFFFFFFFFGGGGHGGFFHHHFGGGHHHHHHGHHHHHHHHHHHHFBHHHHHHHHHHHGGGGGGFGHHFFBFGCCHEGHHHHHHGGGCHGGGGGGGGGGFFFFFD5AAA>A
@M02197:102:000000000-ALU3V:1:1101:15467:2741 1:N:0:1
ATCACATTCTCCTCTCCGCTTATTGATATGCTTAAGTTCAGCTGGTAGTCCTACCTGATTTGAGGTCAGAGTCAAAAAGTGTTGCACAGAGGCAAGCAGTGTTCTGAGCAGGCTTGACGCACGCAAGGGACAAGACGAAACTTATTACGTCTGTCACGGATGCTAGCGATCCCACTAAGTCATTTGAGGCGAGCCGTGTAACCGGCAGCGCCCATATCCAAGTCCCAACTGGTCATAAACCAGATGGGATTGAGATTTCATGACACTCAAACAGGCATGCCTTTCGGAATACCAAAAGGCGCAAGGTGCGTTCAAAGATTCGATGACTCAC
+
BBBBBBFFFFFFGGGGGGGGCGHHFFBGFHHHHHGFHHHFFHHHFHHFHHGHHGGHFBBBGEFFHHBGHGHBFFFHHGFFGGGAHHHGHHHGGFHGHHHFFGGFGGBFCGGHFHGGHGGGGGGGGFFBFFGEFHGHGGBA@GEEGEHFG9GHGGHGHGFGD/>DFFGFHHG>FHHHBGHHHHGGHDGGEF/C@DCHF?FCGCGHGGGGGGFFFHHFFHHFFHG@1FBBDECDBHGHFGHHHHGFFHHHHG2HHGGBGEHHGF1BHFHGHHGAD1HEHFFGCA?GHHFFHFHEGHHCFE0EBGFGE0?GFFGF3B3GEA1>13FFF@1?AAA
@M02197:102:000000000-ALU3V:1:1101:21258:2951 1:N:0:1
ATCACATTCTCCTCCTCCGCTTATTGATATGCTTAAGTTCAGCGGGTAGTCCTACCTGATTTGAGGTCAGAGTCAAAAAGTGTTGCACAGAGGCAAGCAGTGTTCTGAGCAGGCTTGACGCACGCAAGGGACAAGACGAAACTTATTACGTCTGTCACGGATGCTAGCGATCCCACTAAGTCATTTGAGGCTAGCCGTGTAACCGGCAGCGCCCATATCCAAGTCCCAACTGGTCATAAACCAGATGGGATTGAGATTTCATGACACTCAAACAGGCATGCCTTTCGGAATACCAAAAGGCGCAAGGTGCGTTCAAAGATTCGATGACTCA
+
CCCCCFFFFFFFGGGGGGGGGGGHHHHHHGGBHGGHHHGHHBHGGGGGGHGHHHHHHFHHHHFBFGHHHCFGHHHEHGHFGHFHHHHHGHHHGGGHGHHHHHHHHGHHHHHHHFHHGGHFGGGGGGGGGGGGFFHHFGGCDFHHHHHHFGHHGGGHHHGGCFDHHFFHCFHGGHHDGFFHFHHHGHHHHGHFFCFGGGGFFFFFAFGGEEDFGFDHGBFFHHFFGFGHHHHHHHHHHHHHHFGHHHGGHGFGHHGGGHHFHHGHHGEGFHHGDD33AHHEFE?GFFFDFGGEGCHHF?GGGFHHHGGEGFGGFGFGGFGFFFFFFFA33AA
@M02197:102:000000000-ALU3V:1:1101:21249:2966 1:N:0:1
ATCACATTCTCCTCCTCCGCTTATTGATATGCTTAAGTTCAGCGGGTAGTCCTACCTGATTTGAGGTCAGAGTCAAAAAGTGTTGCACAGAGGCAAGCAGTGTTCTGAGCAGGCTTGACGCACGCAAGGGACAAGACGAAACTTATTACGTCTGTCACGGATGCTAGCGATCCCACTAAGTCATTTGAGGCTAGCCGTGTAACCGGCAGCGCCCATATCCAAGTCCCAACTGGTCATAAACCAGATGGGATTGAGATTTCATGACACTCAAACAGGCATGCCTTTCGGAATACCAAAAGGCGCAAGGTGCGTTCAAAGATTCGATGACTCA
+
BBBB@4FFFBFFGGGGGGGGCGGHHHHHHHHGHHHHHGFHGFHGGGGGGHHGHHHGHHHHHHHHGGHHHHHHHFHHHHHGHHGHGFHHHGHHGGGGGHHHDGHHHHHHGFHGFFGFGHHGGEGGGGGFFBFGGFHGFGBCGCHGHHHHHFFHHGHHFFFGG0FGGGDGDGHGHHHHHHHFHGHHHGHFGFGHHBFFHGBGGFCFHGGEEEFFFFHHHHHHHHHHFGFFFGHHHGHHGHHGFFGGHEG2FGHHFFFBHG5EHGHGBA1AAGFFBHHHHHHHFEACGHFBHFDFGHHHGGGE?EBHG?EECGGGFCGGGGGFFBFFFD3A@A?
@M02197:102:000000000-ALU3V:1:1101:9876:2923 1:N:0:1
ATCACATTCTCCTCCTCCCTTATTGATATGCTTAAGTTCAGCGGGTAGTCCTACCTGATTTGAGGTCAGAGTCAAAAAGTGTTGCACAGAGGCAAGCAGTGTTCTGAGCAGGCTTGACGCACGCAAGGGACAAGACGAAACTTATTACGTCTGTCACGGGTGCTAGCGATCCCACTAAGTCATTTGAGGCGAGCCGTGTAACCGGCAGCGCCCATATCCAAGTCCCAACTGGTCATAAACCAGATGGGATTGAGATTTCATGACACTCAAACAGGCATGCCTTTCGGAATACCAAAAGGCGCAAGGTGCGTTCAAAGATTCGATGACTCAC
+
AABBAFFFFF@FGFGGGGGE54FGFGHFHGBHFFFFFGGHGHGECGEEFFGHGGHHFHHEHH5FF3FFCFGFGGFHFGCGBG5GGFFHHGHG1?1FHHHHHFGGF49GHGBC;?GG4CEFE9@?EECEC?FFHAGHGGGGGHGCDFFFFFCFFAFGGG8$<@0FHGGGCGGG=FGHHGGB>=C1GEC<CE?/@/9FDGFF<0?FAEEEEB0HFEFG99GGEGFFHFEFFFHGGFHGHFF3EGHHGHG@BFFEFD5FGFBG5FAFGCF3F53GEHFFBA1HAAEEED5FB5GEFHGEA22AFFGGGEEDHGGF5FGGEFCFFFFFBDA@BBA
@M02197:102:000000000-ALU3V:1:1101:16350:3254 1:N:0:1
ATCACATTCTCCTCCTCCGCTTATTGATATGCTTAAGTTCAGCGGGTAGTCCTACCTGATTTGAGGTCAGAGTCAAAAAGTGTTGCACAGAGGCAAGCAGTGTTCTGAGCAGGCTTGACGCACGCAAGGGACAAGACGAAACTTATTACGTCTGTCACGGATGCTAGCGATCCCACTAAGTCATTTGAGGCGAGCCGTGTAACCGGCAGCGCCCATATCCAAGTCCCAACTGGTCATAAACCAGATGGGATTGAGATTTCATGACACTCAAACAGGCATGCCTTTCGGAATACCAAAAGGCGCAAGGTGCGTTCAAAGATTCGATGACTCAC
+
BBBBBFFFFBFFGGGGGCEGGGGHHHHHHHHHHHHHHHHHHHHGGGGGGHHGHFHHHGHHHHHHGGHHHHHHHHGGHHHGGHHFHHHHHHHHGGGFGHHHHHHHHHHHHHHHFGHHGHGDGGGGGGGCGGFGCGHGGFCGGGHHHFHHHHHGHGHGFFGHHHHHHGHHCGGFGHHHHHHHHHHGHHGHGHGGFGGGHHHGGGGFHEF@FFFFFHGHFFHFHHHFGFGHFHHFHHHGHHGHHHFHHHHHHHGEHHHHGHHHHHHGBHEFGHHHFHGHFHHGFA0?EHHHHHHHGHGHECGGGHHHHGGGGHFFFFGGGGGGFFFFDDBBBBBB
@M02197:102:000000000-ALU3V:1:1101:16343:3277 1:N:0:1
ATCACATTCTCCTCCTCCGCTTATTGATATGCTTAAGTTCAGCGGGTAGTCCTACCTGATTTGAGGTCAGAGTCAAAAAGTGTTGCACAGAGGCAAGCAGTGTTCTGAGCAGGCTTGACGCACGCAAGGGACAAAACGAAACTTATTACGTCTGTCACGGATGCTAGCGATCCCACTAAGTCATTTGAGGCGAGCCGTGTAACCGGCAGCGCCCATATCCAAGTCCAAACTGGTCATAAACCAGATGGGATTGAGATTTCATGACACTCAAACAGGCATGCCTTTCGGAATACCAAAAGGCGCAAGGTGCGTTCAAAGATTCGATGACTCAC
+
BBB@BFFFFFFBGFGGFBFGG?EHHHCGHHHCHHHHHHHHH5FFGCAEFHEGGHFHHHFGHFFFEFAB3CEGDBGHHHH?3DGDHGFGHHGGAEFEFEH3FGFFGFBBDGGFGC9H?GHGG:E174CCFDHGEA*FGGC@DFHHFEBGGHGGBEC:>1/<0DFADGGE<%.<<FHDGF1HGHHFGGFGGC@FGFCA92F7DB@CG9/E/<9AGGFGBHCF:491EG'B3AHGD4EGHGFBF4BF9-GBFGDFF@5FFHEGHHHGAD1GBFF3B5FFHFHHHFCGGGFBFGBFEG33E22AEGFGHGFEEGFG55GFF?GGFBFFDDD?A>>3
@M02197:102:000000000-ALU3V:1:1101:19003:3352 1:N:0:1
ATCACATTCTCCTCCTCCGCTTATTGATTTGCTTAAGTTCAGCGGGTAGTCCTACCTGATTTGAGGTCAGAGTCAAAAAGTGTTGCACAGAGGCAAGCAGTGTTCTGAGCAGGCTTGACGCACGCAAGGGACAAGACGAAACTTATTACGTCTGTCACGGATGCTAGCGATCCCACTAAGTCATTTGAGGCGAGCCGTGTAACCGGCAGCGCCCATATCCAAGTCCCAACTGGTCATAAACCAGATGGGATTGAGATTTCATGACACTCAAACAGGCATGCCTTTCGGAATACCAAAAGGCGCAAGGTGCGTTCAAAGATTCGATGATTCC
+
BBBBBFFFBFFFGGGGGGGGGGGHGHHGHFHHFHHHGHHFHGGGGGGGGHHGHGFHHHHHHGFHGHEGHHFHGGHHHHHGHHHHHHGHHFHFGGGHGHFHGHHHHHHFFFHHGFFGGHHGGGGGGGGGGFCFGGHGHGGGGGHHHHHHGGHHHEGGGGHFGEFDHGHHGCGAFGHGHFBHFHGHHHGHEGGB@/CDHGHGGGGGHGF/GGGEGGHFHFHHHHHGGHFHHHFGGFFFGEFHFFFHHHHHHHHHHHHFG@5FGHFGFGEGFHHGGECHFEGHFE?EFFHHBGHGFFHFGGGEEHFGBECGGGGGFFGGGGGFFFFFFFAAAAA
@M02197:102:000000000-ALU3V:1:1101:22306:3396 1:N:0:1
ATCACATTCTCCTCCTCCGCTTATTGATATGCTTAAGTTCAGCGGGTATTCCTACCTGATCCGAGGTCAAACCTAAAGAATTGGGGTGTTTAACGGCTGGGACGCCGGTCACAATCGCAAGCGGGGAAATAATTACTACGCTCAGAGTGCTGACCGACTCCGCCACTGGATTTGGGGAACTGCTATACCGCAGATTCCCAACGCCAAGCAACAGGGCTTGAGGGTTTGAAATGACGCTCGAACAGGCATGCCCGGTAGAATACTACCGGGCGCAATGTGCGTTCAAAGATTCGATGACTCAC
+
CBCCBFFFFFFFGGGGGGGGGGGHGFGHGHHHCGHHGHGHFEHGGGGEHHHHHHHHGHFGFGEDEGFGFHHHGHHHBFFHFHHHFGEEFFGHHG?@EEEC?GH;#E/BBC4::8GFG:;F@EG+9A@G0-GFGGHHHHHGGFGGG#FGHHGHGGCFC@CD@AGCFFFF?CFGGBFFA@.FFFGHGE4FEGDFFFEGFHFFFFBB;?;EBBBFHCGFGFGGAFFDGF4DFGFEEE?EGFABFG*HG3FAE0?CEFFDHDAAAA2FF222B22F5GHEEC?GGGFFB5GEBCFFBFBD5A?AA3
@M02197:102:000000000-ALU3V:1:1101:21174:3324 1:N:0:1
ATCACATTCTCCTCCTCCGCTTATTGATATGCTTAAGTTCAGCGGGTGATCCTACCTGATTTGAGACCAGAAGTGAAATTGGGATGTGCCACAGAGGCAAGTTCGAAGCACACGCAGACACAACCAAACATTCCTCCTTTAGGCGACATAGCAAATGACGTATCATGCCATGCCAGGAGAAAAACACTGCTTGGCCGCCTCCTCCCAAACAGAGAGGCGAATGCAAAGTGTCTCAAGGCGCTCATGCATTTCGGGCGAGCCTGTGCTAGGTAGCCCAGGCAGAGGCACCCATCCAGACCCCATCCGCCAAGCCGTTTCATTTAAAAACCGCTTGGGGTGGGAGATTTCATGGCACTCAAACAGGCATGCTCTACGGATTGCCATAGAGCGCAAGGTGCGTTCAAAGATTCGATGATTCAC
+
CCCCCFFFFFFFGGGGGGGGGGGGHHGHHHHGGHHFHHHHHHHGGGGGHHHHHHHHHHHHHHHHGHHGHHHHHFGFHHHHHGHGHFHHGHHHHHHGGGEHGFHFGHEFGFHHHGGGGGHHHHGGGGHHHHGHFHHHHGFHHHFHGGGGGEHHHHFHGFHD<FGHHHHGGFHFFHHHHHGHFGHFGHHHHGCFHGB;-BD7GGGGGGGG/C?B/BDDDBC$6FFFFFFFC00;FB?ABBGFFFFBBGGEA---A;-?HGEABHGHHEHGBGF0.<.HGDFCCHBHA?<HEHGFF<<<ADEF@>/@EHDGGCCGEGHFHHHFGGFGCEAGGGHGGGGGHHHBGHHHHFGHFGD5GHGFFHGFFHFHHHHHGGGHGGHHFHFHGGHHDFCGGHHFCGGGGHGGFGGGGEBGFFFFFFFBBBBB
@M02197:102:000000000-ALU3V:1:1101:17531:3432 1:N:0:1
ATCACATTCTCCTCCTCCGCTTATTGATATGCTTAAGTTCAGCGGGTAGTCCTACCTGATTTGAGGTCAGAGTCAAAAAGTGTTGCACAGAGGCAAGCAGTGTTCTGAGCAGGCTTGACGCACGCAAGGGACAAGACGAAACTTATTACGTCTGTCACGGATGCTAGCGATCCCACTAAGTCATTTGAGGCGAGCCGTGTAACCGGCAGCGCCCATATCCAAGTCCCAACTGGTCATAAACCAGATGGGATTGAGATTTCATGACACTCAAACAGGCATGCCTTTCGGAATACCAAAAGGCGCAAGGTGCGTTCAAAGATTCGATGACTCAC
+
?1>AAFDFB3FFG1GF1FAAA0EHHBFGFG33BDE1122FAGD0EE/EFHBFDDFE1BGFFFFFAAAFEAGHFDGFGFEA@G@FGBFGHF1>AFFF/?0B112BBF9BFGFCCE00>GEACEC@C0BC;00F/0C9@BF0<@FHE<G#1<GFGFGGDBECDBHEGFFEEGAHGHGGGDGF1;BBFCCHGA;C/9<<9DAABFG<AE?@@F@AFHD21FBFGFB9FFFFFBFBFFFFFF1FGGFFBF1HGD22BD1D1EGDFFGAA1F1G11GGFEF0EE/FA//?FGFFGGG/FHGA0FCECEFHGGGGFGDFA33BCGFB13D1DFAA1AA
@M02197:102:000000000-ALU3V:1:1101:21836:3643 1:N:0:1
ATCACATTCTCCTCCTCCGCTTATTGATATGCTTAAGTTCAGCGGGTAGTCCTACCTGATTTGAGGTCAGAGTCAAAAAGTGTTGCACAGAGGCAAGCAGTGTTCTGAGCAGGCTTGACGCACGCAAGGGACAAGACGAAACTTATTACGTCTGTCACGGATGCTAGCGATCCCACTAAGTCATTTGAGGCGAGCCGTGTAACCGGCAGCGCCCATATCCAAGTCCCAACTGGTCATAAACCAGATGGGATTGAGATTTCATGACACTCAAACAGGCATGCCTTTCGGAATACCAAAAGGCGCAAGGTGCGTTCAAAGATTCGATGACTCAC
+
BBBBBFFFBFFFGGGGG4AEEEFBGFHHHFEFHHHHB5D5AGFECAEF1FHFFGH1DDGFHHHFEFHHHGBFABEGDHHDHHDHHHHGDCGHGGEHGHHGBGHHHFGGFHFFCBGHGHHGGFGFGGFGGGHGGHHFHFFCGFHHEHHHHGHGHGGHHHFGGHGGHGGHG?HGGFHFFHHHFFBGHHGGGFEFFGGGHHHGFFFGF/ECFGGHHGFFF?9HFHFGGGGF3DFHHGFFBFGFHGFHFHHHFDBDHHHHGDFFD5FHGHFFFF53BGEHAFCEFCFCGFFHFG5CECHHGEEFECHCF?ECEGBGGGGGGEGGBFFFDDD333>3
@M02197:102:000000000-ALU3V:1:1101:18601:3446 1:N:0:1
ATCACATTCTCCTCCTCCGCTTATTGATATGCTTAAGTTCAGCGGGTATTCCTACCTGATCCGAGGTCAACCTGAAAAAAGTTTTTAGAGGCGACCGGGTCCCTGGGCCCTTGAAACTCTACGCGTGCTCCGGAAAGCTCAGTGCGAAGAGGGTCCCTGGGACGCCGTCATTGTCTTTGAGACCAGTTGGCCTTGCGGCCAACGCGGTCCAACACCAAACCCGGGGGTTTGAGAGAGGATAATGACGCTCGAACAGGCATGCCCTTCGGAATGCCAAAGGGCGCAATGTGCGTTCAAAGATTCGATGATTCAC
+
CCBCCFFFFFFFGGGGGGGGGGGHHHGHHHHHHHHHHHHHHHHFGGGGHHHHHGHHHHHHHHHGGGGHHHHHHHHGGHHGGGHHHGHGHHHGGGGGEEGEDHHHHHGHHGHHHHHHHHGHHHFGGGEGG9GGFFFCHGFGHGHHHGGC?FGGE;CGHHFHFFGCGGHHGGHFHFGGEFHFFAFHHGHHHGFFFFFFFFFFFFFFFFFDFFFFFFEEEEFGGGGGGGHHHGGHHHGFGGHHHHGGGEFCGGHHHHHHHGGGGGG?FGHGHHHHHHHCFGGFECGHHFGEFDGGGGGGGGGGGFFFFFFFCBBBB
@M02197:102:000000000-ALU3V:1:1101:14634:3768 1:N:0:1
ATCACATTCTCCTCCTCCGCTTATTGATATGCTTAAGTTCAGCGGGTATCCCTACCTGATCCGAGGTCAAGAGTGTAAAAATGTACTTTTTGGACGTCGTCGTTATGAGTGCAAAGCGCGAGATGTACTGCGCTCCGAAATCAATACGCCGGCTGCCAATTGTTTTGAGGCGAGTCTACACGCAAAGGCGAGACAAACACCCAACACCAAGCAGAGCTTGAAGGTACAAATGACGCTCGAACAGGCATGCCCCATGGAATACCAAGGGGCGCAATGTGCGTTCAAAGATTCGATGACTCAC
+
A?AAAFFFDFFFGCGGGFGGGGGHHHBEFHDFGHFHHHFGHFHC?EEFHDFEBEFFHGHFG5FFGGEHHHFBBFFFFFFGHHHGHH:HHG9>>E3/EFG@FGFFFHGGHHDEG9E;26EFCBDEF;DG2>@ECGFDFHGGBFGGFCC<DCCEAFGGHGHFCGDDFGGGGCGGDF@FGGGFCBFB?DEGHGFFB3FFBEGECHGHGGFDGE?BFHCGBBBGFFDHHHHGGG?GGGGF;AEHHHHHHHHGFFHFGBHHFHGEGHHHFFGGGGHHHEAGGGHGGFBGGGGGFBFFFFFFAA3A>
@M02197:102:000000000-ALU3V:1:1101:16890:4221 1:N:0:1
ATCACATTCTCCTCCTCCGCTTATTGATATGCTTAAGTTCAGCGGGTATCCCTACCTGATCCGAGGTCAACCTTGAGAAAGATTTAACGGCCAAAAGCCGTCCGAACTCTTCAGCGAAATATATGCCACAACGCTTAGAGACGAACTGCTCAGCCGGAGACTTTAAGGCGCGCGGAACCGCGACGCCCAATACCAAGCTAGGCTTGAGTGGTTAAATGACGCTCGAACAGGCATGCCCCGCGGAATACCACGGGGCGCAATGTGCGTTCAAAGATTCGATGACTCAC
+
BBABBFFFFFFFGGGGGGGGGGGHHHHHHHHHHHHHHHHHHHHGGGGGHBGHHHHHHHHGHHHFECFHHHFFHF9BCHHHHHHHGHHHE/EFEHHHFHGFECGFFGGGHHHG9EGFFGFE98GGHBGGG;CDGGFFFHEA;?FDED:FGGHHBCGFHHFCEHHFHFHCCCFDEDGGAFEG/GC>HHGHHHGBGGHHHFGFFBFFHGHFHFHFEHHHFGEFDFEDGEFGHHFFFFGFFFEGHFH<GFAFE2EFEE?GHHHGGFGEFGGGFFGGGGFFFFFFFFAABBB
@M02197:102:000000000-ALU3V:1:1101:17712:4335 1:N:0:1
ATCACATTCTCCTCCTCCGCTTATTGATATGCTTAAGTTCAGCGGGTAGTCCTACCTGATTTGAGGTCAGAGTCAAAAAGTGTTGCACAGAGGCAAGCAGTGTTCTGAGCAGGCTTGACGCACGCAAGGGACAAGACGAAACTTATTACGTCTGTCACGGATGCTAGCGATCCCACTAAGTCATTTGAGGCGAGCCGTGTAACCGGCAGCGCCCATATCCAAGTCCCAACTGGTCATAAACCAGATGGGATTGAGATTTCATGACACTCAAACAGGCATGCCTTTCGGAATACCAAAAGGCGCAAGGTGCGTTCAAAGATTCGATGACTCAC
+
BCCCCFFFFFFFGGGGGGGGGGFFHHHHHHHHHHHHGHHHHGHGGGGGGHHHHHHHHHGHHGGHGHHHGHGHGHHHHHHGHHHHHHHHHHHHGGGHGHHHHHHHHHHHHHHHHGHHGHHGGGGFFGGGGGGGGGHGHGGGFDHHGHHFHGHHHGHGHGHFGDGFHGGHEDHHGHHHHHHHGHHHHHHGGGEGGAGGHGHGGGGGHGGGGGGFFFHFHGHHHHGHGHHHFGGHHHHHHHHHHHHHHGHHHGFFHHHGG5BHHFHHHHGHHHHHHHGHHFFHGGFDFHHHGEFHCHHHGGGGGHGHHGGGGHGGGGGGGEFECBFFFFFBBBBB
@M02197:102:000000000-ALU3V:1:1101:17841:4350 1:N:0:1
ATCACATTCTCCTCCTCCGCTTATTGATATGCTTAAGTTCAGCGGGTAGTCCTACCTGATTTGAGGTCAGAGTCAAAAAGTGTTGCACAGAGGCAAGCAGTGTTCTGAGCAGGCTTGACGCACGCGAGGGACAAGACGAAACTTATTACGTCTGTCACGGATGCTAGCGATCCCACTAAGTCATTTGAGGCGAGCCGTGTAACCGGCAGCGCCCATATCCAAGTCCCAACTGGTCATAAACCAGATGGGATTGAGATTTCATGACACTCAAACAGGCATGCCTTTCGGAATACCAAAAGGCGCAAGGTGCGTTCAAAGATTCGATGATTCAC
+
ABBBBFFFFFFFGGGGGGGGGEGHHHHHGHHGHHGHHHHHGFHGGGGGFHHHHHHHHHFHHHHGGHGHHHHGHG5GFGHGHEGFGFGFFFFFEFFHAGBFFGH4GHH4FGFGEE:FFHH:GGFCFGFGGFGFGHH7GFFCADF;F;FHHG;HFFEFHGCDAFFEHG;HCCHGGGF;GHFHCGGBBBDDCC@C9BAFFHGFFFFFFFF0@EFHFD4??FFFFFB1GHGFFF3F@:4BBFGHHGHHHFFB5B55GFFGG5HHBHGFB5GHFEHHHHHHGB1HFAA2EFFHHGF2EE3F2GGGGHHF42GGGHGGGFGGGGFGFFFFFFFABBA?
@M02197:102:000000000-ALU3V:1:1101:12614:4389 1:N:0:1
ATCACATTCTCCTCCTCCGCTTATTGATATGCTTAAGTTCAGCGGGTATCCCTACCTGATCCGAGGTCAAAAGTGGAAAAAGACTTACTGGACGCTAGTATTCTAGGCTAGAGGCGCAAAATGTGCTGCGCTTCAATACCAAAACACTGGCTGCCAATGACTTTAAGGCGAGTCCACGATGGTGGTCAAACACCCAACACCAAGCAGAGCTTGAGGGTACAAATGACGCTCGAACAGGCATGCCCCATGGAATACCAAGGGGCGCAATGTGCGTTCAAAGATTCGATGACTCAC
+
ABAABBFFFFBFGGGGGGGGGGGHHHGHFHHHHHHHHHHHHHHFGGGGHHHHFHHHHHHHHHGGGGGHHHGGFF;:FHHHHC9HGGHHHBGCCEFGDGBBGGHHGHHEFGFFGGGCEGGDHFHHHGHHGCFDGGHHGGHHHHGHHHHFHFDDFGHFBGFGGHHFFFGGFFHHDDFGGHGHGHHHGGGGGEFGGGFEEFGGHGHHHGHHHFFGH:FFDFFFFGGEBFGDDDGHHHFFHHGHFE?GGEEGDGGDBGCCBAEEFCGFHHHEEGGHGGEBGFCGGGFFFFFFD3>?A3
@M02197:102:000000000-ALU3V:1:1101:12130:4389 1:N:0:1
ATCACATTCTCCTCCTCCGCTTATTGATATGCTTAAGTTCAGCGGGTAGTCCTACCTGATTTGAGGTCAGAGTCAAAAAGTGTTGCACAGAGGCAAGCAGTGTTCTGAGCAGGCTTGACGCACGCAAGGGACAAGACGAAACTTATTACGTCTGTCACGGATGCTAGCGATCCCACTAAGTCATTTGAGGCGAGCCGTGTAACCGGCAGCGCCCATATCCAAGTCCCAACTGGTCATAAACCAGATGGGATTGAGATTTCATGACACTCAAACAGGCATGCCTTTCGGAATACCAAAAGGCGCAAGGTGCGTTCAAAGATTCGATGACTCAC
+
BBCCBFFFFFFFGGGGGGGGGGGHGG5GHHHFHHHHGHHHHHGGGGGGGHGHHHHHHHEGHHHHGGHGHGFFHFFHHHHEBFGHHHHHHHHFGGFFGGHGB3GHGHFBF3FCEEEH@AGDGGGBBFG@0FFFFGFFGGGC;CFGG3GH?FGHHFDD:HGGHHGGGHHHEHHEGHHHHHHHHHFHHHHCCCCCB@C<@1<CFFGGGGFF>AGFBHFFHFHHFGFFFEHHG0BBF9GBFBHHGGBFF1EGBD2GGBG2FGHHGAFG1FEGGEGHHHFFHG0A0EEEAFFFHHGCEFHHFCEE0BFFGEECE1BF3D3B31GFFFBFFFFAAAAA
@M02197:102:000000000-ALU3V:1:1101:24420:4476 1:N:0:1
ATCACATTCTCCTCCTCCGCTTATTGATATGCTTAAGTTCAGCGGGTAATCTTACCTGATTTGAGGCCAGAAAGGAATACATAAAGAATTATGTATGTGTGTGTTTGTTTGGTAGCAGATGACAAAAGCACAAGATTTTTATGGGTTTGCCTTAACAAAAATCTATGGCTGACACTCATCCACTCATACTTTTAAGGCAAGGTGATACAAAGAGGCTAATCTCATCACCAAGCCCAAGGACCCGTTAAAAGAATTTTTCATAAAAAAAAACCCTTTTAATGGAGATATTCACGACACTCAAACAGGCATGCTCCGAGGAATACCAAGGAGCGCAAGATGCGTTCAAAGATTCGATGACTCAC
+
A?AA?DFFFFFFGGGGGG?CG?FFHH5FB6AFGHHDCE555ADD?EEGGHHFHEHFDDGHHFHEC2FGAGEFC3FCFHGHGHHHGHHHFDGHHGFDFHHHHGGFBGHHHFHEFGFBHFGHGHF3GHFFFHFGGFGBDEDGHGGHFBFGFGHHHHGHFHHFGHHCGFGCGBCGCFGHGGFGBGFHHHFFGFGHGHF1GFHHGHFHFBHGHHFHFGBGFFGGFHFHHGFGFFFF?@;AHHGFFEEFHHHHGE?BCEDB4EB?/E?GGGGGHGFGFHFFEFGHGHHHHHHF?EF1FA3AFBHHG3FDHHHGHFGGGEFGDGBCGAF5FC2FFGGHGHGE2CGGGGGGGDGFGGFFFFFFFABABA
@M02197:102:000000000-ALU3V:1:1101:14751:4569 1:N:0:1
ATCACATTCTCCTCCTCCGCTTATTGATATGCTTAAGTTCAGCGGGTAGTCCTACCTGATTTGAGGTCAGAGTCAAAAAGTGTTGCACAGAGGCAAGCAGTGTTCTGAGCAGGCTTGACGCACGCAAGGGACAAGACGAAACTTATTACGTCTGTCACGGATGCTAGCGATCCCACTAAGTCATTTGAGGCGAGCCGTGTAACCGGCAGCGCCCATATCCAAGTCCCAACTGGTCATAAACCAGATGGGATTGAGATTTCATGACACTCAAACAGGCATGCCTTTCGGAATACCAAAAGGCGCAAGGTGCGTTCAAAGATTCGATGATTCAC
+
BBBABFFFFFFFGGFGGGGGGGGHGFHHHGHHHHHHHHHHFHHGGGGGGHHHHHHHHHHHHHHHGHHHHHHHHHHHHHGGGGGEEHHHHF3BFDG1?G2GBF4GGHHHHHHHGGHHGEHGGGGGCGF0FDGGGEGBH?0>DGHHH<H;HGFHHGHHHHGFD?FHGFGHG1CHGHGHHHGF<CHHHHHFFFGGCCGGGEHGGGGGG?GFFDHFFHFHG;HHFGGFFHFHGDFGFBDBHHGHFG3GD3GFG55FGFFHFHBGHFHHF5EHGGHGEHHHHGGHFE?GGHHHHHHEFHGFGDGGGHGHHGGGGHFGFGGGGGGGFFFFFFFBBBB@
@M02197:102:000000000-ALU3V:1:1101:8817:4656 1:N:0:1
ATCACATTCTCCTCCTCCGCTTATTGATATGCTTAAGTTCAGCGGGTAGTCCTACCTGATTTGAGGCCAGAGTCATAAGGTTGCCGGTGAGGGCGGCTGTGAGCGGACGGCACGGAGCAGACCGGGCGAAACGTATCACGCCGGGTCAGGTCTCCCGCCATCCGCTAAGGCATTTGAGGCGAGCCAGCAAAGGCAGCGCCCAAGTCCAACCGATCGGGAAAACCCAAGGGGTTGAGGTTTACATGACACTCAAACAGGCATACCCTCCGGAATACCAGAGGGTGCAAGGTGCGTTCAAAGATTCGATGACTCAC
+
AAAAAFFF5555EGGGCG?2EE2DGHDGHHCGBGHHFHGHHGF2E?AAFHHGHDHGFBGGFGH51CAACGGEGHFH5FF3GHBFHG/EEEFAECC?EEGHG;9CDGCC<#CCD?@ADFECGFECG-CGCC-AFHH<FGFGGGG1@EG0FBFBFFBBABBBFF.BEFFDB6BBFFFFFC<CHGB1B>DDFHFBECB./BD1GCFBBF/EECEE?GEB1FF>EEEFBGFEFGGFHFHHHHFHFFGFBBHGFF0GFE1GFDE1B/C?GGEHFHHGFGCHHCCEFBHCFFGEAAECGCGFGF31GBFFFDD1FA1>>1
@M02197:102:000000000-ALU3V:1:1101:8829:4670 1:N:0:1
ATCACATTCTCCTCCTCCGCTTATTGATATGCTTAAGTTCAGCGGGTAGTCCTACCTGATTTGAGGCCAGAGCCATAAGGTTGCCGGTGAGGGCGGCTGTGAGCGGACGGCACGGAGCAGACCGGGCGAAACGTATCACGCCGGGTCAGATCTCCCGCCATCCGCTAAGGCTTTTGAGGCGAGCCAGCAAAGGCAGCGCCCAAGTCCAACCGATCGGGAAAACCCAAGGGGTTGAGGTTTACATGACACTCAAACAGGCATACCCTCCGGAATACCAGAGGGTGCAAGGTGCGTTCAAAGATTCGATGACTCAC
+
AAA3ADDDB@55FGCGGGGGGGGHHHHHHHHHGHHHGHHGHHHGGGGGGHGHHHHHHHHHHHGHGHAFHHHH31BEHDFG5B21F?/>EFFH?E;0<E9??%19@#3CC7C@@<C9...FGC#:;..DC;@.:-009FB;?E???*,FB#;CB)FA<>BBEBFAEA?FF6B$D1CGDDFE@2@?BF?2;F20//CB??GBGBEE:;EF/E?/E1?@@BCE9EBGF1AE1GHFFGFBF55HGBHHHHFEGHHG5HHHHHHFFEGCEGEHHHHHFFGHGAHECHHGGHHFE2GGGGFGGGGGGGFFFFFFD3AABA
@M02197:102:000000000-ALU3V:1:1101:13310:4406 1:N:0:1
ATCACATTCTCCTCCTCCGCTTATTGATATGCTTAAGTTCAGCGGGTAGTCCTACCTGATTTGAGGTCAGAGTCAAAAAGTGTTGCACAGAGGCAAGCAGTGTTCTGAGCAGGCTTGACGCACGCAAGGGACAAGACGAAACTTATTACGTCTGTCACGGATGCTAGCGATCCCACTAAGTCATTTGAGGCGAGCCGTGTAACCGGCAGCGCCCATATCCAAGTCCCAACTGGTCATAAACCAGATGGGATTGAGATTTCATGACACTCAAACAGGCATGCCTTTCGGAATACCAAAAGGCGCAAGGTGCGTTCAAAGATTCGATGACTCAC
+
BBBBBFFFFFFFGGGFGGGGGGGGHHGHHHCBFH5GHHHHGHHGGGGGGHHGHGGHHHGHHHFHGEGGHEHHHHHGBGEE3FHHHHHHHHHHGDGGGGHHFFGFHHGHGHHHEGHH@FHFEFEEDGCGFCEFFFGHFBB5BFFGEFHHHHGCFFEFHHGGHHHFAGCFEHGFGHF<GHHG<G1GGFCGGHGGGGGGHHHGFEGGHGGCFGHFHHEHHHHHHFHGGGHHHHHGGFGHHHHHGHGFHHHHFFBHHGHG1FFHHGHHGHEFEHHGHHHHGGGEFGCE/HFGBGF//BBHGGF?CGHHGEEE?F1GGGGGGGGGBFFFFDB>11A1
@M02197:102:000000000-ALU3V:1:1101:23381:4153 1:N:0:1
ATCACATTCTCCTCATCCGCTTATTGATATGCTTAAGTTCAGCGGGTAGTCCTACCTGATTTGAGGTCAGAGTCAAAAAGTGTTGCACAGAGGCAAGCAGTGTTCTGAGCAGGCTTGACTCACGCAAGGGACAAGACGTAATTAATTACGTCTGTCACGGATGCTAGCGATCCCACTAAGTCATTTGAGGCGAGCCATGTAACAGGCAGCGCCCATATCCAAGTCCCAACTGGTCATAAACCAGATGGAATTGAGATTTCATGACACTCAAACAGGCATGCCTTTCGGAATACCAAAAGGCGCAATGTGCGTTCAAAGATTCGATGATTCAC
+
@A??1D3DDFFBGG11FGGG?1EH3DDFGFHFFG3GFADFG2F0AEECFEGFH2AF11BGHBGHFHHH1F1BABEGFHEC1BG2>DGHHB@>//CGFHB>F1FF2GHE@$8FF8F>EAF%5B19:EE0F0?CF:H;4;#00#@#1@@FF/FHC.@3G:G</<<0>$?A<<FAFBGDFCGFGBB11==D>/<?@<9.$#G<?;A#0E99E/G;3(B43%@3FB?3%4GB;'BEEBB@3FB3F&GFFHFD5HHEBGF5@55HHEGFDFA53FGF3533F311EAEAE3GHHFCHGHHFE?EE2D5D522?EB4DAAF5GGGGBFFFF5B3@AA3
@M02197:102:000000000-ALU3V:1:1101:23402:4153 1:N:0:1
ATCACATTCTCCTCCTCCGCTTATTGATATGCTTAAGTTCAGCGGGTAGTCCTACCTGATTTGAGGTCAGAGTCAAAAAGTGTTGCACAGAGGCAAGCAGTGTTCTGAGCAGGCTTGACGCACGCAAGGGACAAGACGAAACTTATTACGTCTGTCACGGATGCTAGCGATCCCACTAAGTCATTTGAGGCGAGCCGTGTAACCGGCAGCGCCCATATCCAAGTCCCAACTGGTCATAAACCAGATGGGATTGAGATTTCATGACACTCAAACAGGCATGCCTTTCGGAATACCAAAAGGCGCAAGGTGCGTTCAAAGATTCGATGATTCAC
+
DDDDDFFFFFFFGGGGGGGGGGGHHHHHHHGHHHHHHHHHHHHGGGGGGHHHHHHHHHHHHHHHGHHFGHHHHHHFHHHGHHHHHHHHHGHHGGGHGHHHHHHHHHHHHGHHHGGHGHHGGGGGGGGGGGEFGHGHGGGFGGHHHHHHHGHHHGHHGHGGHHHHHGFHGGGHGHHHHFHHFFHHGHGGGGFGGGGGHFHGFGGGHGGGGFFFFHFHHHGHFHHFFFHHGHHHGHHHHHGFHHFHHGHHHFHHHHDHGHHFGHHHGGGHGHHHHHHHEHHGHGGGGHHHHHHHGHHHGGGGGHGHHGGGGFGGGGGGGGGGFFFFFFFBCBBA
@M02197:102:000000000-ALU3V:1:1101:22058:4851 1:N:0:1
ATCACATTCTCCTCCTCCGCTTATTGATATGCTTAAGTTCAGCGGGTAGTCCTACCTGATTTGAGGTCAGAGTCAAAAAGTGTTGCACAGAGGCAAGCAGTGTTCTGAGCAGGCTTGACGCACGCAAGGGACAAGACGAAACTTATTACGTCTGTCACGGATGCTAGCGATCCCACTAAGTCATTTGAGGCGAGCCGTGTAACCGGCAGCGCCCATATCCAAGTCCCAACTGGTCATAAACCAGATGGGATTGAGATTTCATGACACTCAAACAGGCATGCCTTTCGGAATACCAAAAGGCGCAAGGTGCGTTCAAAGATTCGATGACTCAC
+
BBBABFFFFFFFGGGGGGCGGGCFHHFBGHCFHHCHFHHHHHHGGGGGGHHHHHHHHHGFHHHGGGHHHHGHFGGHBDEGHFFHHGHHHHFFFGGGGHEFHEGHHHHGHHBGHGGHGEHGGGGGGGGGGGFFGHHHGGFGBCHHHHGFFFHHHGHGFHGGGHGHHHHGGHGGGHHHHHHHHHHFGHGHGGGGGGGGG>1?FFFGHGGGCFB0HGHHHFBFEHGBG8HFHHFHHHEGCGFFFFHHHF3FFF5HHHFFDBGFHFHHFGF5HHHG3FCGFGFAHGEGGHGFHHGHGFBHFGGGGHHHHEA?GHGBCGGGGAGFCFFFFFFBBBAA
@M02197:102:000000000-ALU3V:1:1101:7614:5064 1:N:0:1
ATCACATTCTCCTCCTCCGCTTATTGATATGCTTAAGTTCAGCGGGTAGTCCTATCTGATTTGAGGTCAGAGTCAAAAAGTGTTGCACAGAGGCAAGCAGTGTTCTGAGCAGGCTTGACGCACGCAAGGGACAAGACGAAACTTATTACGTCTGTCACGGATGCTAGCGATCCCACTAAGTCATTTGAGGCGAGCCGTGTAACCGGCAGCGCCCATATCCAAGTCCCAACTGGTCATAAACCAGATGGGATTGAGATTTCATGACACTCAAACAGGCATGCCTTTCGGAATACCAAAAGGCGCAAGGTGCGTTCAAAGATTCGATGATTCAC
+
AAAAAFFBFFBFGGFGF42EFGGFFHFDFGFFHG5FHGFEH55E?EEEAGF5FGHBGHHFHHH5A23BFGFFADBFFH11BGHHHFHEFFEBFEFHG?CGGFGHHH8FGFGHHGHHGHHGGCGFCGC?ADFFGAFBC04BFCCGGFB1FFHFHGFFFGD?GG/E?FGGEGGGGBGBFD:FEHF::CCA<-GGGCCFGEGAFFFGG?EBCEEHGGDF11EBF5G/@@AGFHGCGHEFGFBGEF@BHGFCFGFFHFB@1GFFGD2FADF1CGB1GGA1B10AG//FGGDBFHEA/1G1ECECGFBBHGGGEB1FFB3FF1GFFFDDFDFAA11A
@M02197:102:000000000-ALU3V:1:1101:24707:5066 1:N:0:1
ATCACATTCTCCTCCTCCGCTTATTGATATGCTTAAGTTCAGCGGGTATTCCTACCTGATCCGAGGTCAACCATTAAAATTGGGGGGTTTTGCGGCTGAGAGCTGCAACACCTAACCAAAGCGAGAAAAAGATTACTACGCTCAGAGGATATTACAGATCCGCCGTTGCATTTCAGGAACTACAATACAGTAGATTCCCAACACTAAGCTAGGCTTAAGGGTTGAAATGACGCTCGAACAGGCATGCCCACTAGAATACTAATGGGCGCAATGTGCGTTCAAAGATTCGATGACTCAC
+
BBBBBFFBFFDFGGGGGGGGGGGFFHHBAFHH6FFHHHCHHHHGC2FEGHHHH5BFGHHHFGHGGGGHHHHGG:GHHHHGHHHHCGGG;DGHHGGGC3HH:9GHHGHGHHGGGFFGGGGE:FGHFGGHGGGGGGGGGGGFFFFFFF6FFEFFFFGFEFFFFEFFFFFBHFFGFGFHFFHHHHFHGFBHGHGFFHFFGGHGFHGFGFHFFHHGFFGHFEGHFGFDGFBFFEGGGEEHFEFFFGEHHAHHHFGDBF22D2A21FEAECGHHGBGEEA1FDBGGGGEFG1FFFFFFAAAAA
@M02197:102:000000000-ALU3V:1:1101:17120:5190 1:N:0:1
ATCACATTCTCCTCCTCCGCTTATTGATATGCTTAAGTTCAGCGGGTATCCCTACCTGATCCGAGGTCAAAGACGGTAATGTTGCTTCGTGGACGCGGACTACGCCCCCTCGCAGACGCAATTGTGCTGCGCGAGAGGAGGCAAAGACCGCTGCCAATGAATTTGGGGCGAGTCCGCGCGCAGAGGCGGGACAGACGCCCAACACCAAGCAGAGCTTGAGGGTGTAGATGACGCTCGAACAGGCATGCCCCATGGAATACCAAGGGGCGCAATGTGCGTTCAAAGATTCGATGATTCAC
+
BCCCCFFFFFFFGGGGGGGGGGGGHHHHHHHGHHHHHHHHHHHGGGGGHHHHHHHGHHHHHHHGGGGHGHHHHHGGGHGHHHHHGHHHGEFGFHGGGGGGGHHGGGGGGGGGGGFGHGGGDGHHHHHHHHGGGGGGGGGGGHHHEGHHHGGHHHHHHGGGGGGGGGGGGHGGFGGGGGGHHHGGGGGHHHHGGGGGHGGHGHGHGHHHHHHGHGHGHHHGHHHFHGHHGGGGFH9GHGHHHHHGHGGGHGDGBGHHGHHGHHHGGFGGHHHHGGGGGGGGGGGGGGGFFFFFFFBCBAA
@M02197:102:000000000-ALU3V:1:1101:23704:5281 1:N:0:1
ATCACATTCTCCTCCTCCGCTTATTGATATGCTTAAGTTCAGCGGGTAATCTTACCTGATTTGAGGCCAGAAAGGAATACATAAAGAATTATGTATGTGTGTGTTTGTTTGGTAGCAGATGACAAAAGCACAAGATTTTTATGGGTTTGCCTTAACAAAAATCTATGGCTGACACTCATCCACTCATACTTTTAAGGCAAGGTGATACAAAGAGGCTAATCTCATCACCAAGCCCAAGGACCCGTTAAAAGAATTTTTCATAAAAAAAAGCCCTTTTAATGGAGATATTCACGACACTCAAACAGGCATGCTCCGAGGAATACCAAGGAGCGCAAGATGCGTTCACAGATTAGATGATTCAC
+
1>>AAFFFDBFDBGFGGGGGE0AFFGC3ADB33AGFFADG2GH?ECFAGG2AEGBFHG0GHHFFGHGF/FGHEHHC01EGHHFFEHHFHFFFHF2G2@FF0>CH0FGHHHHF>BGH2BGBGH1EDGHCG<GCHCCGFFHHHHHFGHGGGBBGFDHGF@GCF0<@<DGFEGF0FGGG0G<<F1<FDCFG1DGGFHGCCB1F0<DFGF=1?DF0CC01CFGF11@GFG2FG#F<AEHHGAEFEE/1;EFHHFDBHEHFG22EFGE?BG>/B///@EBHHHGFFD2B222B0///2F1B/A01111DB1F1F//AGGHFEFGEA111GGAEA0GHFHGE0EB1A3BFB3GFB1B333FFD1>>11
@M02197:102:000000000-ALU3V:1:1101:8892:5554 1:N:0:1
ATCACATTCTCCTCTCCGCTTATTGTTATGCTTCAGTTCAGCGGGTGATCCTACCTGATTTGCGACCAGAAGTGAAATTGGGATGTGCCACAGAGGCAAGTTCGAAGCACACGCAGACACAACCAAACATTCCTCCTTTAGGCGACATAGCAAATGACGTATCATGCCATGCCAGGAGAACAACACTGCTTGGCCGCCTCCTCCCAAGCAGAGAGGCGGATGCAAAGTGTCTCAAGGCGCTCAGACATTTCGGGCGAGCCGGTGCTAGGTAGCGCGGGCAGAGTCACCCATCCAGGCCCCATCCGCCAAGCCGTTTCATTTAAAAACCGCTTGGGGTGGGAGATTTCATGGCACTCAAACAGGCATGCTCTACGGATTGCCATAGAGCGCAAGGTGCGTTCAAAGATGCTATGATTCC
+
AABABFFFFFFFGGGFB22EFA5FGFGGHFHGF5FFDF555FEGCE?FH5EFGHEFHFGFHH5A0EAEGGFHHHEGGBGHEAEGGFHEH4@BFFCE1FGGHHHGFHECF00B/E@</BBCG/?/?GHHGF1>GHF0@F2@?<GGCGGDHHF1GCG1DGA.F<<0GFHF0DFHHH0..CCF/CGHGGBF0;0C/@@EB?C?EFFG?8F#9#9A-=A;.@=/B9BBB///A99:/-/@A./@C?;#-0.----BA-9.----C<0<000<--<-CA<.DBFG?1?/?0/C?10<//////////?EF?/<////111BHDDGAFGGE>EE////@FCGBGBHHGF111BGDFBB1A10DA11G1A11EFGE/FGEA1B1F01FGF0E0EEF1GF00CEEF1333DBFFB1BFFFFAA111
@M02197:102:000000000-ALU3V:1:1101:15698:5616 1:N:0:1
ATCACATTCTCCTCCTCCGCTTATTGATATGCTTAAGTTCAGCGGGTAGTCCTACCTGATTTGAGGTCAGAGTCAAAAAGTGTTTCACAGAGGCAAGCAGTGTTCTGAGCAGGCTTGACGCACGCAAGGGACAAGACGAAACTTATTACGTCTGTCACGGATGCTAGCGATCCCACTAAGTCATTTGAGGCGAGCCGTGTAACCGGCAGCGCCCATATCCAAGTCCCAACTGGTCATAAACCAGATGGGATTGAGATTTCATGACACTCAAACAGGCATGCCTTTCGGAATACCAAAAGGCGCAAGGTGCGTTCAAAGATTCGATGACTCAC
+
A>AABFFFFBDFGGGGGGGGGGGHHHHHHHHHHHHHHHHHHHHGGGGGFFGHH5GHHHHHHHGGGF3GFCB35F@FGFC>EF5D255@BDE?11FF1?F3BBFGGFFFFGHC/>FG@GCEE<GFFF4BFFCCAC@2CD?@A;1;9<1FDC<0<FFBHFGGHECFHBDHG;CFDGHFFFDF<CBHC1CGGGCEDDF?@CCC/CB<GEEEECHGB9DBF4EF4FHGEEFHHAG3F;;9EHGFFB3333HGF@5HHHFFFEFHFGGG3EEFFGHHHHHGHHHFB1A22HHGHHFEGFHF2EFGGHHHHGGGGHGBGGGGGGGFFFFFFFD3@BAA
@M02197:102:000000000-ALU3V:1:1101:18758:5629 1:N:0:1
ATCACATTCTCCTCCTCCGCTTATTGATATGCTTAAGTTCAGCGGGTAGTCCTACCTGATTTGAGGCCAGAGTCATAAGGTTGCCGGTGAGGGCGGCTGTGAGCGGACGGCACGGAGCAGACCGGGCGAAACGTATCACGCCGGGTCAGGTCTCCCGCCATCCGCTAAGGCATTTGAGGCGAGCCAGCAAAGGCAGCGCCCAAGTCCAACCGATCGGGAAAACCCAAGGGGTTGAGGTTTACATGACACTCAAATAGGCATACCCTCCGGAATACCAGAGGGTGCAAGGTGCGTTCAAAGATTCGATGATTCAC
+
CCDDCFFFFFFFGGGGGGGGGGGHHHHHHHGHHHHHGHHHHHHGGGGGGHHHHGHHHHHHHHHHGHGGHHHHHGHHHGHGHHHHHGGGGEHHGGGGGGGHHHHHGGGGGGGGGGGGGGHHHHHGGGGGGGGGGGHHGGGGGGGGGFGGGGBFFFGGHFFFFGGHFGHHHHFFFHFGFGGGHFDEHHHHHHHHGGGGGFFHHHGHEFGGGGGGGGGHHHGGGFHHHHFGGHGDGHHHHHHHHHHHHHHHGHHHHHHHHHFFFGGGGGGHHHHHHHGGHHHGHHHHGHHCGGGGGGGGGGGGFGFFFFFFFBBAAA
@M02197:102:000000000-ALU3V:1:1101:11723:5628 1:N:0:1
ATCACATTCTCCTCCTCCGCTTATTGATATGCTTAAGTTCAGCGGGTAGTCCTACCTGATTTGAGGTCAGTGTCAAAAAGTGTTGCACAGAGGCAAGCAGTGTTCTGAGCAGGCGTGACGCACGCAAGGGACAAGACGAAACTTATTACGTCTGTCACGGATACTAGCGATCCCACTAAGTCAGTTGAGGCGAGCCGTGTAACCGGCAGCGCCCATATCCAAGTCCCAACTGGTCATAAACCAGATGGGATTGAGATTTCATGACACTCAAACAGGCATGCCTTTCGGAATACCAAAAGGCGCAAGGTGCGTTCAAAGATTCGATGACTCAC
+
BABAAFFBFFBFGGGGGGGGGGFFHHHHHHHHFHHHHHFHHHHGCAEEGFGHHHHHHFBH55DDFGHHEB555D5DGEGEB5BEHHEHGF3?FD111?23G@BBFGF'BFFA/?5B;BGGGEE<FGFF0F9FF<<92BBCBBB?11?C?:5<F:1>CGGD<>DHHHDDGFEGCHFHC1D<<G>#BCGG@@CA?@9BA2GDE<BB@<9</EB0B?DG9F3BCBFFBFBB3AF5E(@AEHFHHHHHHFHBEF5EHHG5E5HHHHGGEGFHF5HHHHHG1HHGHEEDFHFHHHHFEG3FCGGGEGHHHGGCEAGFE5GFFA4FBFFFFFFBBBBA
@M02197:102:000000000-ALU3V:1:1101:20346:5687 1:N:0:1
ATCACATTCTCCTCCTCCGCTTATTGATATGCTTAAGTTCAGCGGGTAGTCCTACCTGATTTGAGGTCAGAGTCAAAAAGTGTTGCACAGAGGCAAGCAGTGTTCTGAGCAGGCTTGACGCACGCAAGGGACAAGACGAAACTTATTACGTCTGTCACGGATGCTAGCGATCCCACTAAGTCATTTGAGGCGAGCCGTGTAACCGGCAGCGCCCATATCCAAGTCCCAACTGGTCATAAACCAGATGGGATTGAGATTTCATGACACTCAAACAGGCATGCCTTTCGGAATACCAAAAGGCGCAAGGTGCGTTCAAAGATTCGATGACTCAC
+
ACCBBFFFFFFFGGGGGGGGGGGHHHHHGHHHHHHGHHHHGHHGGGGGGHHHHHHHHGHHHHHHGHHHHHHHHHHHHHHGHHHHHHHHHHHHGGGGGHFHHHHHHHHGGHHHHGHHGHHGGEGGGGGGGFGGGGFFHGGGGGHHHHHHHHHHHGGGGHHHHGHGHHHGGHHGGHHHHFHHHHHHHHGGGGGGGGGGHHHFFGGGHGGGGFGHHHHGHHHHHHHFGHGHHFHHHHHHGHHHHGHGGHHHHHHHHHHHHHGGGBHFGHFHHGHHHHHHHGFHHGCGDGHHHGFAGHGHGGGGGHHHHGGGGHGFGGGGGGGGFFFFFFFABABA
@M02197:102:000000000-ALU3V:1:1101:7370:5713 1:N:0:1
ATCACATTCTCCTCCTCCGCTTATTGATATGCTTAAGTTCAGCGGGTAGTCCTACCTGATTTGAGGTCAGAGTCAAAAAGTGTTGCACAGAGGCAAGCAGTGTTCTGAGCAGGCTTGACGCACGCAAGGGACAAGACGAAACTTATTACGTCTGTCACGGATGCTAGCGATCCCACTAAGTCATTTGAGGCGAGCCGTGTAACCGGCAGCGCCCATATCCAAGTCCCAACTGGTCATAAACCAGATGGGATTGAGATTTCATGACACTCAAACAGGCATGCCTTTCGGAATACCAAAAGGCGCAAGGTGCGTTCAAAGATTCGATGATTCAC
+
BBB@BFFFFFFFGGGGGGGEGGEHHHHHHGHHHHHHHHHHGHHGGGGGGGHHHGHHHHHHHHHHGHHHGHHHFGFHHHHGHHHHHHHHHGHHGGGHGHHHHGFFHFHHF9HHHGHGGGHGGGGGGGGGECFFGHGHHGGBDGHHFGHHFFHGHGGHHHCGGHGHGHHHGGCHHHHHHHHHHHHHGHGDFHFDAGGCHHHFCFGFF?CFFFHFFGHHHHHHHGFHFGBGHHGHHHHGFHGFFGHHHFFHGEHGFFGGBGGBFHHHHHGHHHHHHHHHGHHHHE?GEGHHHGHGFHGHFGFGGFFHFGGGGHGGCFFGGGGGFFFFFFFCBBBB
@M02197:102:000000000-ALU3V:1:1101:7357:5699 1:N:0:1
ATCACATTCTCCTCCTCCGCTTATTGATATGCTTAAGTTCAGCGGGTAGTCCTACCTGATTTGAGGTCAGAGTCAAAAAGTGTTGCACAGAGGCAAGCAGTGTTCTGAGCAGGCTTGACGCAGGCAAGGGACAAGCCGAAGCTTATTACGTCTGTCACGGATGCTAGCGATCCCACTAAGTCATTTGAGGCGAGCCGTGTAACCGGCAGCGCCCATATCCAAGTCCCAACTGGTCATAAACCAGATGGGATTGAGATTTCATGACACTCAAACAGGCATGCCGTTCGGAATACCAAAAGGCGCAAGGTGCGTTCAAAGATGCGATGATTAAC
+
>>A1ABDF3@DDGGGGGGFGFG?GHHHHGHGHHHHHGHHHHHHGGGGGE1FGGGHHHEGG22FAAGHHFHDGHFHFGHHG1DGHE1F1DCGHECF0FHBF112FGFH:HH9C93GH@EG/<+#$;9EG;/??C09#/9BC#C;<A9<1FFFC09FGEFC0CA-><8:CC@<.C<GG0D/:<+#D<BE>.;.@A//9?AGC/CBFGBB/@/0@F=FB2FFD<B0//8/GE/*FBGBF@BFFBBFB1CFG1B2BE21GF1D1F2GF@F/F0GBFFFBHFEE/A////0DBHHGHEFG10A0E0B1B0000GGF13BGGGEAA11FFBFFA>1>>
@M02197:102:000000000-ALU3V:1:1101:15851:5772 1:N:0:1
ATCACATTCTCCTCCTCCGCTTATTGATATGCTTAAGTTCAGCGGGTAGTCCTACCTGATTTGAGGCCAGAGTCATAAGGTTGCCGGTGAGGGCGGCTGTGAGCGGACGGCACGGAGCAGACCGGGCGAAACGTATCACGCCGGGTCAGGTCTCCCGCCATCCGCTAAGGCATTTGAGGCGAGCCAGCAAAGGCAGCGCCCAAGTCCAACCGATCGGGAAAACCCAAGGGGTTGAGGTTTACATGACACTCAAACAGGCATACCCCCCGGAATACCAGAGGGTGCAAGGTGCGTTCAAAGATTCGATGATTCAC
+
CCCCBFFFFFFFGGGGGGGGGGGHGHHHHHHHHHHHHHHHHHHGGGE?FGGHFHHHHHHHHHFFGHGGEFFHHGHHHHHHFGHHHGGGGFHHGGGGGGGHHEBGDGGGGGGGGGGBEGHHGHHGFFGGGGCCECGGFGGGGGGGGDGGGGFGGGFFFFFFFFFFFFFFFFFFFFFFFFFFFFFFFFGGGGGGGGFDFFFFGGGGGFGGGGGGGGGHHHGFEBHFHHGGGHHHHHHHG1FHFHHFGFHHGHFFHHFGHHHG?GGGGGGGHHHHCHHHFGHGHHHHHHHGGGGHF5FBGGCGGGFFFFDFBBBBBB
@M02197:102:000000000-ALU3V:1:1101:8347:5841 1:N:0:1
ATCACATTCTCCTCCTCCGCTTATTGATATGCTTAAGTTCAGCGGGTAGTCCTACCTGATTTGAGGTCAGAGTCAAAAAGTGTTGCACAGAGGCAAGCAGTGTTCTGAGCAGGCTTGACGCACGCAAGGGACAAGACGAAACTTATTACGTCTGTCACGGATGCTAGCGATCCCACTAAGTCATTTGAGGCGAGCCGTGTAACCGGCAGCGCCCATATCCAAGTCCCAACTGGTCATAAACCAGATGGGATTGAGATTTCATGACACTCAAACAGGCATGCCTTTCGGAATACCAAAAGGCGCAAGGTGCGTTCAAAGATTCGATGATTCAC
+
>A>>ADFFDD5@BGGGGGGGC?FFHHHHGHHGHHGHHHHHHHHGGGGG1BGGHGHHHGHHHHGHGHHGHBGC5B5FHHF1@GGHA5FBGEFGGDGFEEHGHHFB4D@FGF9G0AF9EGBD9/<9?CC5?B;FFFGCGAC?D;F?D1GF5F<:</FDHF/C<CG?GGA<<GGC?1GH:GGF1?1<GC0;00B/@B</;91C?;?EFB?F=/';EDGBB3EHH9FGE9BGFHFFF:FEFFDFBBGCHGB2HHGHGD5GHFFGHGHHFHFBGFFFFGF3HGFEFBAEAGDGGEFAGHHHGEEA2GBCCCECGHCGFFG5CGFGFBD5FFFA?AA?
@M02197:102:000000000-ALU3V:1:1101:13861:5872 1:N:0:1
ATCACATTCTCCTCCTCCGCTTATTGATATGCTTAAGTTCAGCGGGTAGTCCTACCTGATTTGAGGTCAGAGTCAAAAAGTGTTGCACAGAGGCAAGCAGTGTTCTGAGCAGGCTTGACGCACGCAAGGGACAAGACGAACCTTATTACGTCTGTCACGGATGCTAGCGATCCCACGAAGTCATTTGAGGCGAGCCGTGTAACCGGCAGCGCCCATATCCAAGTCCCAACTGGTCATAAACCAGATGGGATTGAGATGTCATGACACTCAAACAGGCATGCCTTTCGGAATACCAAAAGGCGCAAGGTGCGTTCAAAGATTCGATGATTCAC
+
AAA1AF3DFFDFFFGGFFCGGGGFFFGHFHHGHHHHHGHHGF1EEGGEGHHHHHGHHHFGEGGHGHFFGBFHHHGG1GFGDGHGAFHGGHEGGCAC/GG>FGHHGHHHGGG49#B9E:HGGEEFFCGGE?=CFCG9GA9>#0FDDG<<HF;C0FFHFHFC@0<C0CAGCBG<CGGA$>GF:CGHHFBDEB/?B>9?;GBFEFB1FAFEECHGBEBBFFHFHFEHFFGGGB3BB(DF99@BGBB33B32FHE5B@3533FG555A351EADGF3E3B1GGFFDA2FGBB5FFGAFA3B222EFDF4222A4BDBDG5GE4FC4FDFFDA3>>3
@M02197:102:000000000-ALU3V:1:1101:22322:5641 1:N:0:1
ATCACATTCTCCTCCTCCGCTTATTGATATGCTTAAGTTCAGCGGGTAGTCCTACCTGATTTGAGGTCAGAGTCAAAAAGTGTTGCACAGAGGCAAGCAGTGTTCTGAGCAGGCTTGACGCACGCAAGGGACAAGACGAAACTTATTACGTCTGTCACGGATGCTAGCGATCCCACTAAGTCATTTGAGGCGAGCCGTGTAACCGGCAGCGCCCATATCCAAGTCCCAACTGGTCATAAACCAGATGGGATTGAGATTTCATGACACTCAAACAGGCATGCCTTTCGGAATACCAAAAGGCGCGAGGTGCGTTCAAAGATTCGATGACTCAC
+
CCCCCFFFFFFFGGGGGGGGGGGHHGHHGHGGHHHGHHHHGHHGGGGGGHGHHHHHHHHHHHHHGHHHHHHHHHHHHEHGFFGHGHHHGHHGGGGHGHHHHHHHFHGHFHHHGGH<CHFGFFGGGFGDGFHGGHHHHGGGGGHHHHHHHGGHHGHHGHGHHCGHHHHHGGHHHHHHHHHHDGGHHGHGGHGGGGCDGGGGGGGGHGFFFFFFFHHFGFFHGFGFFFHGGFGFFEHHHGGFFGGGFG3FFHFGHHHGHGBHFHFGFHEFFEHHHHGHGEHHHDEEAHFHGF5DGCHHDEACGGGFHE22AGG5FFFGGECFCBFFFFF@AAAA
@M02197:102:000000000-ALU3V:1:1101:14843:5952 1:N:0:1
ATCACATTCTCCTCCTCCGCTTATTGATATGCTTAAGTTCAGCGGGTAATCTTACCTGATTTGAGGCCAGAAAGGAATACATAAAGAATTATGTATGTGTGTGTTTGTTTGGTAGCAGATGACAAAAGCACAAGATTTTTATGGGTTTGCCTTAACAAAAATCTATGGCTGACACTCATCCACTCATACTTTTAAGGCAAGGTGATACAAAGAGGCTAATCTCATTACCAAGCCCAAGGACCCGTTAAAAGAATTTTTCATAAAAAAAAACCCTTTTAATGGAGATATTCACGACACTCAAACAGGCATGCTCCGAGGAATACCAAGGAGCGCAAGATGCGTTCAAAGATTCGATGATTCAC
+
CCCCCBFFFFFFGGGGGGGGGGGHHHHHHHHHHHHHHHHHHFHG?GGGEHHHHFHHHHHHHHHGGHGGEHH3GHHHGHHHHHBG5@BFGHGHHHFGGFGGFFHHHHHHHHHGHGFFHGEBFGHHEFFGHHHHFHHHHHHHHGHFGFFDGHHHHEGHHHHAGHHHGHHHHGGEHFHGHHHGHGHHHHHBHGHHHFHBHGHHFGFHHHHGHHHHHHGGEGG2HHHGHHGGGGHHGGFGFFGFGGFGGFHFHHHHG0FFHGFGFGGGGFEEAAGFFHF@4F@5HGBHFHGFHGGGHHGFEBFGHFHHHHHHHGGGGGHFHHHHHHHHHHGEEGGHHHGGGGGHGGGGGFGEGGFFFFFFFBAAAA
@M02197:102:000000000-ALU3V:1:1101:24665:6001 1:N:0:1
ATCACATTCTCCTCCTCCGCTTATTGATATGCTTAAGTTCAGCGGGTATCCCTACCTGATCCGAGGTCAATCATAAAAAAGTTTGGGGTTCTGGCAGGACACCACCGGGACTCTGTCGCGAGGAGTATTACTACGCGTAGAGCCAGGAGGCACCGCCACTGCTTTTAAGGGCTGCCCTGTGACGGGCAGGCCCCAACACCAAGCTGAGCTTGAGGGGTGATAATGACGCTCGAACAGGCATGCCCCCCGGAATACCAAGGGGCGCAATGTGCGTTCAAAGATTCGATGATTCAC
+
DDEDDFFFFFFFGGGGGGGGGGGHHHHHHHHHHHHHHHHHHHHGGGGGHHHHHHHHHHHHHHHGGGGHHHHHH0HHHH:GGF<.GGG;G;H.HHHHG;;H<HG.;/GG8GGH;HH::G9GGGGGGHH:GHHH<HG:G:GG:HHH::HGGGGGHGGGGGGGGGGGGGGGGGGGGGGGGGFGGGGGGGGGGGFFHGFFFFGHHHHFFHHHHFFGGGHHHGHHHHGBGGGGGGFGFFFHHHHHFGGGGGGGHHHHHFGHGHGGGEGGGGF2GGGHGGFGGGFGGGFFFDFFFBBBBB
@M02197:102:000000000-ALU3V:1:1101:15488:5982 1:N:0:1
ATCACATTCTCCTCCTCCGCTTATTGATATGCTTAAGTTCAGCGGGTAATCTTACCTGATTTGAGGCCAGAAAGGAATACATAAAGAATTATGTATGTGTGTGTTTGTTTGGTAGCAGATGACAAAAGCACAAGATTTTTATGGGTTTGCCTTAACAAAAATCTATGGCTGACACTCATCCACTCATACTTTTAAGGCAAGGTGATACAAAGAGGCTAATCTCATCACCAAGCCCAAGGACCCGTTAAAAGAATTTTTCATAAAAAAAAACCCTTTTAATGGAGATATTCACGACACTCAAACAGGCATGCTCCGAGGAATACCAAGGAGCGCAAGATGCGTTCAAAGATTCGATGACTCAC
+
BBBCCFFFFFFFCGGGGGGGGGGHHHGHFHHGHHHHHHHHBHHGGGGGBGHHHHGHHHGHHHGHGHEFHEHFHHHHGHEFHHHGFHHHHHHHHHHHHHHHHHHHHHHHHHHGHHHHHHHHHHHHEHHFHHHHGFFHHHGHFGFCCGGGFHG9HHGHHHHGH:HHHHHEHHGEHHHHHHHHHHHHHHHGHHHHHHHHFHHHHGFHHHGHHHHHHGGHHHHHGDGHHHHGHGHFFHHHGGGGGGGBFFFHFHHHHHHHFHHHHGGGGGGGHFGGHHG4HHHHHHHHHHHFBEGGHHHHGHHHHHHGGHGHHGGGGGHHGHGFEBHHHHGGGGGHHHHGGCDFCGGFG5CGGGFFFFFFFBBBBB
@M02197:102:000000000-ALU3V:1:1101:13394:6073 1:N:0:1
ATCACATTCTCCTCCTCCGCTTATTGATATGCTTAAGTTCAGCGGGTAGTCCTACCTGATTTGAGGTCAGAGTCAAAAAGTGTTGCACAGAGGCAAGCAGTGTTCTGAGCAGGCTTGACGCACGCAAGGGACAAGACGAAACTTATTACGTCTGTCACGGATGCTAGCGATCCCACTAAGTCATTTGAGGCGAGCCGTGTAACCGGCAGCGCCCATATCCAAGTCCCAACTGGTCATAAACCAGATGGGATTGAGATTTCATGACACTCAAACAGGCATGCCTTTCGGAATACCAAAAGGCGCGAGGTGCGTTCAAAGATTCGATGACTCAC
+
ABBBBFFFFFFFGGGGGGGGGGGHHHFFBHHHHFH5GHBGHHHGGGGGGHFHHHGFHFFHHHHFFHHHFHHFDFHHHHHCFHBDGFEFHFHFGGGHGHGG4@BGHHHGHHHHFFHHEAGFFCGGGGGFGGBEGGHHHG5GG@FF9FGHHC?GFCFDGHGHHECHHFHFECGEGHFHFBFBGHFFHFGGGCCC?<ACGFCGCCCFGGA?CFFEGFHG19EHHHFFFBFB1DBCEFFGFEG4BAFF11EFFHFFHHGDBBFGF2FFFGFFGFDFDD1BGAAAHEEA/FGDGGDHEGHGCEF0EE0FGAE00GBGA3B3BEFA>1@@1BB11AA1
@M02197:102:000000000-ALU3V:1:1101:11387:6294 1:N:0:1
ATCACATTCTCCTCCTCCGCTTATGATATGCTTAAGTTCAGCGGGTATCCCTACCTGATCCGAGGTCAAAGACGGTAATGTTGCTTCGTGGATGCGGGCCACGCCCCCTCGCAGACGCAATTGTGCTGCGCGAGAGGAGGCAAAGACCGCTGCCAATGAATTTGGGGCGAGTCCGCGCGCAGAGGCGGGACAGACGCCCAACACCAAGCAGAGCTTGAGGGTGTAGATGACGCTCGAACAGGCATGCCCCACGGAATACCGAGGGGCGCAATGTGCGTTCAAAGATTCGATGACTCAC
+
CCCCCFFFFFFFGGGGGGGGFGGHHHFFHHGHFHHHHHHHHHGGEGGHHHHHHGHHHHHHGHGGEGHGGHHH:GGBGFHHHHHHHHHGHGGGHHHGGGGGGGGGGGGGGGGGGGGHGGGGEFHHHHHHGGGGGGGGGGGGGGFCH?GHGGGGHGGFGHGGFGGGGGGGGFFCGFGGFFGFFGGGGGHHGHGGGGGHGEAE/FBGHHHHGGG3FDFFH;GGHGHHHHHGFFEDHEFHHGHHGHFFEEC?EFHGHHFGGGGGDGGGDGCHHHGFGGGHGGCGGGGGGGFFFFFFFB@BBA
@M02197:102:000000000-ALU3V:1:1101:11397:6310 1:N:0:1
ATCACATTCTCCTCCTCCGCTTATGATATGCTTAAGTTCAGCGGGTATCCCTACCTGATCCGAGGTCAAAGACGGTAATGTTGCTTCGTGGATGCGGGCCACGCCCCCTCGCAGACACAATTGTGCTGCGCGAGAGGAGGCAAAGACCGCTGCCAATGAATTTGGGGCGAGTCCGCGCGCAGAGGCGGGACAGACGCCCAACACCAAGCAGAGCTTGAGGGTGTAGATGACGCTCGAACAGGCATGCCCCACGGAATACCGAGGGGCGCAATGTGCGTTCAAAGATTCGATGACTCAC
+
ABBBAFFBBFFBGGB4FC2A22EGGFBAG55DGDBFAGBFDGE?E22AFGBHDHFHHFGHEHGA?ACGHED3F#FFGEB9F:H<HHG?GEED<HHEC1EEA:EGECCGGG9B@/BG#FB;FDGGE1::H?DGGG9<C-E?0FGHHHFGAA@DAGB<9CHCCCECAAB?CBBCFFD?CBDBGBBF@AHEHHE4>9?F?GBEF/$/:>;>11GF111HF4ECG6B%2B0CEAE30G?F9DEGFFF0A///AABEHFG/EEE?EF0E0?0AA3AGGEEA1FFFGGGE1B1FDF@B11AA>1
@M02197:102:000000000-ALU3V:1:1101:25369:6310 1:N:0:1
ATCACATTCTCCTCCTCCGCTTATTGATATGCTTAAGTTCAGCGGGTAGTCCTACCTGATTTGAGGTCAGAGTCAAAAAGTGTTGCACAGAGGCAAGCAGTGTTCTGAGCAGGCTTGACGCACGCAAGGGACAAGACGAAACTTATTACGTCTGTCACGGATGCTAGCGATCCCACTAAGTCATTTGAGGCGAGCCGTGTAACCGGCAGCGCCCATATCCAAGTCCCAACTGGTCATAAACCAGATGGGATTGAGATTTCATGACACTCAAACAGGCATGCCTTTCGGAATACCAAAAGGCGCAAGGTGCGTTCAAAGATTCGATGATTCAC
+
ABAABFFFFFFFGGFFGGGGGFGHFBGHHHHHHHCHFFFHGFHGCCGGGHHDGHHFGEGHHHEGFFFHHHHHBGFFHHHGFHDGHHHHHFHHFAFHFHHHFH@GDHFEHFEGHGEGEHBEFGEGGGCBBFEFFGHFHGFGFFHHHGHHHGCGGFFHFHGGCFCHFHBGGGAFHHHHHHHGDDCGHHHHEEEBDDAGHFGGGGGGGGGGGGFGFEHGFBFFGFFFFFFFFFFGDFFFGHFHGH;HGHHFFG5GHGEFEDHHGE5GBGFBEGFBHFHGHHGECEEA2B5FBE5A?HHHEE222HGHHEEE?GF5BFGGAE4GBCDFF5FAAAAA
@M02197:102:000000000-ALU3V:1:1101:11983:6302 1:N:0:1
ATCACATTCTCCTCCTCCGCTTATTGATATGCTTAAGTTCAGCGGGTGATCCTACCTGATTTGAGACCAGAAGTGAAATTGGGATGTGCCACAGAGGCAAGTTCGAAGCACACGCAGACACAACCAAACATTCCTCCTTTAGGCGACATAGCAAATGACGTATCATGCCATGCCAGGAGAAAAACACTGCTTGGCCGCCTCCTCCCAAACAGAGAGGCGGATGCAAAGTGTCTCAAGGCGCTCATGCCTTTCGGGCGAGCCGGTGCTAGGTAGCGCAGGCAGAGGCACCCATCCAGCCCCCATCCGCCAAGCCGTTTCATTTAAAAACCGCTTGGGGTGGGAGATTTCATGGCACTCAAACAGGCATGCTCTACGGATTGCCATAGAGCGCAAGGTGCGTTCAAAGATTCGATGACTCAC
+
BCBBBFFFFFFFGGGGGGGGGGGHHHHHCGHHGHHHHHHHGHHGGGGGGHHHHGHHHHEHHHHFGHHFBF1FGBFGHFHHFHHGHGHHHHHHHHHHGGEGGHEFFGHEGHHGH@FGGGHBGHGGGGFCFHGBHFFFFHHGHFHHGGGGGHFHH1GBDGHAFEHHHHFHEBHFF0DGEGGHCGEADHHH0GBGFFHHCFA.FFEFGGGG9:CBFF.AFED;/9@B9;F/598FF/B;993B09;?FB..9@--AA-9:-:--.00::00C--?CCGDD<>11F1HDDGF/1<0C?///GGA<//DEBDFEE>/GHGHHFG3G1AFEE1CFFCECFFGHGFGDFBGBHHHGHHGFHFGHHHHFEHHGHHFHEDGAGHGHGEFHGF5EE2E?HHHGGF?GHGGAGDGGFGGFFFFFFFBBBAA
@M02197:102:000000000-ALU3V:1:1101:7795:6373 1:N:0:1
ATCACATTCTCCTCCTCCGCTTATTGATATGCTTAAGTTCAGCGGGTATCCCTACCTGATCCGAGGTCAATCATAAAAAAGTTTGGGGTTCTGGCAGGACACCACCGGGACTCTGTCGCGAGGAGTATTACTACGCGTAGAGCCAGGAGGCACCGCCACTGCTTTTAAGGGCTGCCCTGTGACGGGCAGGCCCCAACACCAAGCTGAGCTTGAGGGGTGATAATGACGCTCGAACAGGCATGCCCCCCGGAATACCAAGGGACGCAATGTACGTTCAAAGATGCGATGACTCAC
+
BBBBBFBFFFFFGGFGGBEGGGGHHHHHHHFHFGHHGHGHHHHGGGCGHEHHHHFFDHHHFGFDCGAFF3(9:80H:HG;C3.;:FCEGG<<(;;<;;;H:HG5GGD?@,G::BH<HE;9/AC-GFHHFGFB;GD8GG--7DDH0HEC9GG;HGGGGGGGGGFGFGGG90.AFGGGEFFFF0BEABC;?@F?FCB.DFFFHGFEBF<0<B/FCFFGF1GFF<B9BF<9?D/@1?1DCC<?/CCFFF/HFGEA11E0GB0E00A113EAAB0FBFBGFGDEEA1CDDB@1111A1
@M02197:102:000000000-ALU3V:1:1101:19251:6377 1:N:0:1
ATCACATTCTCCTCCCTCCGCTTATTGATATGCTTAAGTTCAGCGGGTAGTCCTACCTGATTTGAGGTCAGAGTCAAAAAGTGTTGCACAGAGGCAAGCAGTGTTCTGAGCAGGCTTGACGCACGCAAGGGACAAGACGAAACTTATTACGTCTGTCACGGATGCTAGCGATCCCCAAGTCATTTGAGGCGAGCCGTGTAACCGGCAGCGCCCATATCCAAGTCCCAACTGGTCATAAACCAGATGGGATTGAGATTTCATGACACTCAAACAGGCATGCCTTTCGGAATACCAAAAGGCGCAAGGTGCGTTCAAAGATTCGATGATTCAC
+
>AABBFFFFFFFGGGCGGGGGGGGHHHHHHHHHHHGHGHHHHHHGGGG?FHGHHBFHHHHHHHHHGGHHHH5GGHHHHHHGHHHHGHHHHHGHGGGGGHFHHGHHHHHGHHHGHGHHCGHGGEEGGGGGGDGGGF::GFGGFFHHHHHFHGHHHGHGGHHHHFHFHGHHECHEHHGHFGHHFGHHHGGGGGFDGGGGGCFGGGGFGFEEFFFFDFFHHFHHFGFGFFFEF3FGDFGHHHHHHGHHHHHF55GHHHHHGGHHGEBGGGHFHHHGHHHHHF1F?GGHHHHGHHGHFHGGGGGFGCHGGGGHGCFFFFFGGGFFFFFFFA@ABA
@M02197:102:000000000-ALU3V:1:1101:8293:6378 1:N:0:1
ATCACATTCTCCTCCTCCGCTTATTGATATGCTTAAGTTCAGCGGGTAGTCCTACCTGATTTGAGGTCAGAGTCAAAAAGTGTTGCACAGAGGCAAGCAGTGTTCTGAGCAGGCTTGACGCACGCAAGGGACAAGACGAAACTTATTACGTCTGTCACGGATGCTAGCGATCCCACTAAGTCATTTGAGGCGAGCCGTGTAACCGGCAGCGCCCATATCCAAGTCCCAACTGGTCATAAACCAGATGGGATTGAGATTGCATGACACTCAAACAGGCATGCCTTTCGGAATACCAAAAGGCGCAAGGTGCGTTCAAAGATTCGATGACTCAC
+
BBBBBFFFFFFFGGGGGGEGGGGGHGHGHGHHHHHHHGHGHHHGGGGGGHGHHHHHHHHHHHHHGHHHHHHHHHHBGFGGHGGHHHHGHGHGEGGHGHHHHHHHHHHHHGHHHG;HGHHGGGGECFGCFFHFGFHHHGGGDGHGHHHHHGHGGC1FGHHHGFGHGHHHGHHGGHHHFGHHHHHHFGGGGC@D@GGDDHHGEFFGHFBE@EAA@BHFFHHHHHGFGFHHHHHGHHFFCFGFFHHHGHHHHHHHHHGF5B5FHFHGGGCGGGFHFHFGGHHEFGGGGHFHHGBHGHHHGE2EEBHHHGGGEFFGE5FD5GFGBBFD5FFBBA>3
@M02197:102:000000000-ALU3V:1:1101:22543:6444 1:N:0:1
ATCACATTCTCCTCCTCCGCTTATTGATATGCTTAAGTTCAGCGGGTATTCCTACCTGATCCGAGGTCAACCAGAAAAAATTGGGGGTTTTACGGCCGGGGAGGCAGCACCTAACAAAAGCGAGATAAAGAATTACTACGCTCAGAGGACTACTGCCACTCCGCCAATGTCTTTGAGGAACTACTAGGGCGTAGATTCCCAACAATAAGCTGTGCTTAGGGGTTGAAATGACGCTCGAACAGGCATGCCCACTAGAATACTAATGGGCGCAATGTGCGTTCAAAGATTCGATGACTC
+
BBBBBFFFFFFFGGGGGGGGGGGHHHHHCHHGHHHHFHFHHGHGGGGGHHHHHHHHHHHHGHHGGCBGHHHHGHFHHHHGH<HHHGGGGFGHHGEGFGGHGHGFGHGGHHHHGHHFHHHCHGDDCHHHHHHHHHHHHHHGGGGGGHGGHGHFHFGHHHGHHGFGHHGGGGGGGHHHHHGHHHGGGGGGGGHHHHGFGGHHHHHHHGHHHGHHFHFHGGGGHHHHHHGHGGGGGHHFHFGFHHFHFHGHHHHGHHHHHCHHGHHFGGGGHFHHGFE2FGGGGGFGFFFBFFFFAAA>A
@M02197:102:000000000-ALU3V:1:1101:6857:6534 1:N:0:1
ATCACATTCTCCTCCTCCGCTTATTGATATGCTTAAGTTCAGCGGGTATCCCTACCTGATCCGAGGTCAAAAGTGAAAAAAGGCTTCATGGATGCCACGATTCAAGGACTAAGACGCAAAATGTGCTGCGCTTACTACCAAAAACACTGGCTGCCAATGACTTTAAGGCGAGTCTAATACAAGACAAGACGCCCAACACCAAGCAAAGCTTGAGGGTACAAATGACGCTCGAACAGGCATGCCCCATGGAATACCAAGGGGCGCAATGTGCGTTCAAAGATTCGATGATTCAC
+
CCCCCFFFFFFFGGGGGGGGGGGGHHHHCHHGHHHGHFHGHHHGGGECHHHHHGGHGHHHHGHGCGEHHGHFH@FHHHGHFFGGHHHGGFHHHEHGHHGGHHHGGHHGHHHGGFFG00D@HFFHDHCGGGGG?1FHHHCGHGHHHGHFHHGGHGHHHHHHGHFHHFFFHFHHGGDGGHGFHHFHGHHFFGGE@HGHGHGHHHFFB3@3HGFGFFFFHGHGFHEE96?FGAHHHFHFHHHFFEAHH6HHHFHGHHHFHGGGE?B5D5A2FGHFGGGGGGGGGFFBDFF5AAA33
@M02197:102:000000000-ALU3V:1:1101:10270:6459 1:N:0:1
ATCACATTCTCCTCCTCCGCTTATTGATATGCTTAAGTTCAGCGGGTATCCCTACCTGATCCGAGGTCAAAAGTGAAAAAAGGCTTCATGGATGCCACGATTCAAGGACTAAGACGCAAAATGTGCTGCGCTTACTACCAAAAACACTGGCTGCCAAATGACTTTAAGGCGAGTCTAATACAAGACAAGACGCCCAACACCAAGCAAAGCTTGAGGGTACAAATGACGCTCGAACAGGCATGCCCCATGGAATACCAAGGGGCGCAATGTGCGTTCAAAGATTCGATGATTCAC
+
ABBABFFFFFBFGGGGGGGGFGGHHGBGHHHHHHHHHHHHHHHGGGGGFHHHHFHHHHHHHEHGGGGHHHFFGBFHFHHHCFGHHGHHHHHHHGHGGFGCHHHHHGHHHHHHGHHFHGHHHHHHHGHHHGHGHHHHHHHHHHHFGGHGHFFHHHHHHGHHHHHHHGFHHGHHFGHHHHFHHHHHHHHGGGGHFGHGHGGGHHGHGGHHHHFGGHGFGDFFHHG?GGGGHEGHGHHHEFHHGGGHHFGHGHHHFHHHHHGGGFGHGHHECEGHFGGFGCGEFGFFFFFFFB@BBB
@M02197:102:000000000-ALU3V:1:1101:8112:6296 1:N:0:1
ATCACATTCTCCTCCTCCGCTTATTGATATGCTTAAGTTCAGCGGGTAGTCCTACCTGATTTGAGGTCAGAGTCAAAAAGTGTTGCACAGAGGCAAGCAGTGTTCTGAGCAGGCTTGACGCACGCAAGGGACAAGACGAAACTTATTACGTCTGTCACGGATGCTAGCGATCCCACTAAGTCATTTGAGGCGAGCCGTGTAACCGGCAGCGCCCATATCCAAGTCCCAACTGGTCATAAACCAGATGGGAGTGAGATTTCATGACACTCAAACAGGCATGCCTTTCGGAATACCAAAAGGCGCAAGGTGCGTTCAAAGATTCGATGATTCAC
+
CCCBCFFFFFFFGGGGFGGGGGGHHHHHHHCHHHHFHHHHHHHGGGGGGHHHHHHHHHGHHHHHGHHHHHHHHGHHFEGCGDGDE5FFGHHHGGGGFHHHFHGHHHGFE3GEBBHHGGHGGEFGFCGGFDHGGHGFHGGGGGHGFBG<GG0HHCFEGGHHGGGEBFFF??HGAGGFFGGFGHHEHFFFDGGGGB9DHDFFACFGGFFECEFFFHFFFFFGGGBCFFFFEDCCFFBFBHGGFFFHHHHHG@5HHGB5GHGGDBGGGGEDGHHHHHHHHFHHG??EDFGFHGFFGHHHFA2GGGHHHGCGGHGGGCGGGGGGFFFFFFFAAAAA
@M02197:102:000000000-ALU3V:1:1101:6848:6503 1:N:0:1
ATCACATTCTCCTCCTCCGCTTATTGATATGCTTAAGTTCAGCGGGTAATCTTACCTGATTTGAGGCCAGAAAGGAATACATAAAGAATTATGTATGTGTGTGTTTGTTTGGTAGCAGATGACAAAAGCACAAGATTTTTATGGGTTTGCCTTAACAAAAATCTATGGCTGACACTCATCCACTCATACTTTTAAGGCAAGGTGATACAAAGAGGCTAAACGCATCACCTAGCCCAAGGAACCGTTAAAAGAATTTGTGATAAAAAAAAAACCCATTTAATGGAGATATTCACGACACTCAAACAGGCATGCTCCGAGGAATACCAAGGAGCGCAAGATGCGTTCAAAGATTCGATGATTCAC
+
?AAA?1DFF3@DFGGGGBFGGGGFHBGH3GBFHFFFFGDGBAEECEEEFHHHHHHGFGFGHGFBFHGG//0FCFCCFC1FEBGHFGB0GDFF2B@FDGFDFFG>BFHHHFCACD11>1F1GGH1D0B0FGBGGHFHFFHEHF:BEF<C?G1@>1<1@G09?4G7#1C1FFFHBDF8HFFG1<<DFGDGF11FFHD0CBFCCC<1D1<F<<<0:F:1GAC-<#1?1:??;#@0;@1FGG?C#;CBC>D>BD11B0B1222F/GEE?EEEE/0E1GD@FB2DDF2@GDGG>B///FFGF/ACDA1GGB1GDG/CEA/HGFGFGA11BGCE0CE?DBHGE0001BDBDABFEB1113@@3DAA?AA
@M02197:102:000000000-ALU3V:1:1101:21079:6715 1:N:0:1
ATCACATTCTCCTCCTCCGCTTATTGATATGCTTAAGTTCAGCGGGTATCCCTACCTGATCCGAGGTCAACCTTTGATGGGGTGTTTAACGGCCACGCCGCGCCAGCTCTCCGCGAATAGTTTCCACAACGCTTAGAGACGACGCCGCTCAGCCGGTGAGACTTTGAGGCGCGCGGGTCAGACCCGCGACGCCCAATACCAAGCCAGGCTTGATTGGTGTAATGACGCTCGGACAGGCATGCCCCCCGGAATACCAGGGGGCGCAATGTGCGTTCAAAGATTCGATGACTCAC
+
ABCBCFFFFFFFGGGGGGGGGGGHHHHHHHHHHHHHHHHHHHHGGGGGHHHHHHHHHHHHHHHGGGGH:HHHHHHH5GFHGGFGGGHHHHGGGGGGGGGGGGGGGGGHHHHHGGGGGGGHHHHGHHHHGGGGGGGHHHGHGGGGGGGGGGGGGGGGDGGFBFFGGGFFFFFFFFFFFFFFFFFGFGGGCGFFGFFGFFGGHFHGFHGFEFFHHFHHG0HHGHFG8GGGGGHHHFHHHGHGGGGGGGHHHHHHHHGGGGGGGGHHHHGGGGHCGGFGGGGGGFFFFFFFBAAAA
@M02197:102:000000000-ALU3V:1:1101:15836:6672 1:N:0:1
ATCACATTCTCCTCCTCCGCTTATTGATATGCTTAAGTTCAGCGGGTGATCCTACCTGATTTGAGACCAGAAGTGAAATTGGGATGTGCCACAGAGGCAAGTTCGAAGCACACGCAGACACAACCAAACATTCCTCCTTTAGGCGACATAGCAAATGACGTATCATGCCATGCCAGGAGAAAAACACTGCTTGGCCGCCTCCTCCCAAACAGAGAGGCGGATGCAAAGTGTCTCACGGCGCTCATGCATTTCGGGCGAGCCTGTGCTAGGTAGCGCAGGCAGAGGCACCCATCCAGACCCCATCCGCCAAGCCGTTTCATTTAAAAACCGCTTGGGGTGGGAGATTTCATGGCACTCAAACAGGCATGCTCTACGGATTGCCATAGAGCGCAAGGTGCGTTCAAAGATTCGATGACTCAC
+
CCCCBFFFFFFFGGGGGFFGGCGFHHHFHHHHHHHFHHHHGHHGGGGGHHGGHHGHHHHHHHHHGAGGHHHFHGHHHGHHHHHAGFEHHHHHGEHHGGGEGFHHGHHGGH2GHECEFGHHHGGGGEHEHFFFHHHGHGGGF2FGC@GCGEFHFHFHHFHGC.<0GHBFHBFFHH0GGEEEFFHAFEHGB:GHHGHHGGGGGGG;GFF99CFBFFBFFABFBFB/B;/>9;/;+FB#AA@C;0A#BBFC-?CCCCC@C<EC/HFHCDG0FC-<?GFGHHG1FHFFC?0/C??1B00GCCHGC@?CE0?//E?>AGDFGGB11HFFGGEGE/FCGGGEHGHF@HGFBHHHHHHGBHGGGHHHGHFFGGHGHEGGFEBFHGHHHHHHHGGGGHHHFCGGGFGF3GGGGGGCFFFFFFFAAA>1
@M02197:102:000000000-ALU3V:1:1101:17890:6776 1:N:0:1
ATCACATTCTCCTCCTCCGCTTATTGATATGCTTAAGTTCAGCGGGTAGTCCTACCTGATTTGAGGTCAGAGTCAAAAAGTGTTGCACAGAGGCAAGCAGTGTTCTGAGCAGGCTTGACGCACGCAAGGGACAAGACGAAACTTATTACGTCTGTCACGGATGCTAGCGATCCCACTAAGTCATTTGAGGCGAGCCGTGTAACCGGCAGCGCCCATATCCAAGTCCCAACTGGTCATAAACCAGATGGGATTGAGATTTCATGACACTCAAACAGGCATGCCTTTCGGAATACCAAAAGGCGCAAGGTGCGTTCAAAGATTCGATGATTCAC
+
AAABBFFFFFFFGG4FGGGGCGGGHHHHGHHHGHHGHBGGHHHGGGGGGHHHHHHHHHGHHHHHGGHHHGHHHHHHHFHGHHHFHHHHGHHHGGGHGHGGHGHHHHGFHGEHHGHHGHHGGGGGGCFFGGHGGHHHHGFGGGHHGHHGHGHHHGHHHHGGFGGHHHHHEFGGGHGHHHGHGHFFHHGGGHFGGGGDHHHGGEGGHGGGGGHFHHHHGFHHGHFFFHHFHGBHHHGFHHHHHHHHHHHHHHFHHHHHHFHHHHHHHHGHGHHHHGHHGHHHHGEECHFHHFFHGGHHGGGGGGHHHGGEGHFCGGFFGGGGBFFFFFFAAABA
@M02197:102:000000000-ALU3V:1:1101:22425:6739 1:N:0:1
ATCACATTCTCCTCCTCCGCTTATTGATATGCTTAAGTTCAGCGGGTAGTCCTACCTGATTTGAGGTCAGAGTCAAAAAGTGTTGCACAGAGGCAAGCAGTGTTCTGAGCAGGCTTGACGCACGCAAGGGACAAGACGAAACTTATTACGTCTGTCACGGATGCTAGCGATCCCACTAAGTCATTTGAGGCGAGCCGTGTAACCGGCAGCGCCCATATCCAAGTCCCAACTGGTCATAAACCAGATGGGATTGAGATTTCATGACACTCAAACAGGCATGCCTTTCGGAATACCAAAAGGCGCAAGGTGCGTTCAAAGATTCGATGATTCAC
+
CDDDDFFFFFFFGGGGGGGGGGGHHHHHHHHHHHGHHHHHHHHGGGGGGHHHHHHHHHHHHHHHGHHHGHHHHHHHHHHGGHHHHHHHHHHHGGGHGHHGHHHHHHHEHHGHGGHHGHHGGGGGGGGDGGHFFFGHHGGGGFHHHHHHHGHHGGHHHHGGHHHHHHHHGGHHHFHHHHHGGGHHHHGFGGEGGGGGHHHGGGGGHFGGEFHFHGHHHFHHHHHHGGHEFHHHGHHHHHHHHHHHHHHGHHGHHHHHHHHHGHHHHGF5HHHHHHHHGHGHHFGFEHHHHHGHGGHFGGGGGHHHHGGGGHGGGGGGGGGGBFFFFBFCCAAB
@M02197:102:000000000-ALU3V:1:1101:20795:6864 1:N:0:1
ATCACATTCTCCTCCTCCGCTTATTGATATGCTTAAGTTCAGCGGGTAGTCCTACCTGATTTGAGGTCAGAGTCAAAAAGTGTTGCACAGAGGCAAGCAGTGTTCTGAGCAGGCTTGACGCACGCAAGGGACAAGACGAAACTTATTACGTCTGTCACGGATGCTAGCGATCCCACTAAGTCATTTGAGGCGAGCCGTGTAACCGGCAGCGCCCATATCCAAGTCCCAACTGGTCATAAACCAGATGGGATTGAGATTTCATGACACTCAAACAGGCATGCCTTTCGGAATACCAAAAGGCGCAAGGTGCGTGCAAAGATTCGATGATTCAC
+
AAABBFFFFBFFFGGGGGGGGGGGFBGHHFGFBGFHHHHB5DFEGGG2FHGHGHFFHFFHHHGHFGHHHHHHFGHHHHHGHFFGFHEHBB3B11?EACCFFHGHHFFEHH@FCAGGGEFGGCECCGFBFB;?FFG9FCCBEGHHEGHEGA9HBFHHHHDD?BCFFFBGGCAEFBHHHHGG=1GHHF<CGGGE3CCGHG1C?4BCHE?</E;BDFFFHGHHHAE?FF1119BEFFFHHHFFF1EFFGF>FF2FGEHHEHGBFHFGDGFBGGEAGHGBA1HF0A/EEAD2G2BHCGB1AB0EAC1AB0ECEA131FGFDA11C1BB1FB11>1A
@M02197:102:000000000-ALU3V:1:1101:23510:7094 1:N:0:1
ATCACATTCTCCTCCTCCGCTTATTGATATGCTTAAGTTCAGCGGGTATCCCTACCTGATCCGAGGTCAAAAGTGAAAAAAGGCTTACTGGACACTAGTGTTCTAGGCTAGAGGCGCAAAATGTGCTGCGCTCCAATACCAAAACACTGGCTGCCAATGACTTTAAGGCGAGTCCACGATAGTAGACAAACACCCAACACCAAGCAGAGCTTGAGGGTACAAATGACGCTCGAACAGGCATGCCCCATGGAATACCAAGGGGCGCAATGTGCGTTCAAAGATTCGATGATTCAC
+
AAAABFFFFFDFBBGFGGGGGGFHHHHGGHFFHHHHHHHHGGHGG?EEHHHHHHHHHGFGFGH1ECEHHHHGH8FGHHHHGGGHHHHHHHHHHHHHHHFFHHHHBDHHHHEDHEEGGGGFFHCDGGHHHGHGGHHHHHFHHHAGHEHHHGHHHFGHHFG@BFGHGGGCGGFG;FGGFGHEHHGHHHHFFFGGGHGGFGHGHGBHHFFFHGBHHHHDFFFFFEHEE1GEDEGFFGFFFCFG0EDFHHFHGHHHHGHGHHFGGGGHHHHGEACHGFGDGGGGFGFFFFFFFAAAAA
@M02197:102:000000000-ALU3V:1:1101:12233:7193 1:N:0:1
ATCACATTCTCCTCCTCCGCTTATTGATATGCTTAAGTTCAGCGGGTGATCCTACCTGATTTGAGACCAGAAGTGAAATTGGGATGTGCCACAGAGGCAAGTTCGAAGCACACGCAGACACAACCAAACATTCCTCCTTTAGGCGACATAGCAAATGACGTATCATGCCATGCCAGGAGAAAAACACTGCTTGGCCGCCTCCTCCCAAACAGAGAGGCGGATGCAAAGTGTCTCAAGGCGCCCATGCATTTCGGGCGAGCCTGTGCTAGGTAGCGCAGGCAGAGGCACCAATCCAGACCCCATCCGCCAAGCCGTTTCATTTAAAAACCGCTTGGGGTGGGAGATTTCATGGCACTCAAACAGGCATGCTCTACGGATTGCCATAGAGCGCAAGGTGCGTTCAAAGATTCGATGATTCAC
+
BBBBBFFFFFFFGGGGGGFGGFGHHHHHHHFHFFGGHHHGFHHGGGGGEHHHGHHHHGFGHHHHFHFGHEHHBGHHHFGHFHHGHFHHGFGHHHHHGGGGGGHHGHGGGHHEFEGGGGHHHFEFGGHEFHHHHHGFHHHHBGHHGGGGGHHHHGEHHFHGFAGFHHHFHFHHGGGGHEGEFBCGDHACBFBGGDFFCCF;FGGGEEFFGGGG:99CEDB@B9@FFFF;BF;FBBCBBBE;9#00:00.-:@?D@??GCCC</BHFD<HC@>-@@AFGFHFCG?GDF100111F0G?/DEF<</?CGFGGGGGGHGFHHGBGAC1DE?GGGHGGGGGHGHHHHHHFEHGGHHHHHGGBHHHHHEHGHHGHGEAFEHHGHFHHHHFHGGEGHHFF2EEEGCGEFBAEEE44FBFFFFBAAA?
@M02197:102:000000000-ALU3V:1:1101:12073:7256 1:N:0:1
ATCACATTCTCCTCCTCCGCTTATTGATATGCTTAAGTTCAGCGGGTAGTCCTACCTGATTTGAGGTCAGAGTCAAAAAGTGTTGCACAGAGGCAAGCAGTGTTCTGAGCAGGCTTGACGCACGCAAGGGACAAGACGAAACTTATTACGTCTGTCACGGATGCTAGCGATCCCACTAAGTCATTTGAGGCGAGCCGTGTAACCGGCAGCGCCCATATCCAAGTCCCAACTGGTCATAAACCAGATGGGATTGAGATTTCATGACACTCAAACAGGCATGCCTTTCGGAATACCAAAAGGCGCAAGGTGCGTTCAAAGATTCGATGATTCAC
+
>AABBFFFFFFFGGGGGGGGGG?HHHHHHHHHFGHHHHHHHHHGCGGGGHHHHGFFHHFHHHEGFGHHHFHGHHHHFFHGHHHHHHHHHHGHGGGFGHGHHHHHHHHHHHHHGGHGGGHGGDGGGGCB0FHGGGHGGFBCGGHHG;H<HG;HHGGHHHHGGGGHHHGHGG.EDHHHHHHHHHGHHHHFGHGGGGGGHGGFFEGGGFFFFFFBBFGFFFFHGFFFFGFGB9FHHHGFFHHFGHHHFFCHDFBFFF5EHEFFGBDGDBGHEFGGFFCEGEGEG1FECFEHFCHFCGHGAEEACHFHHGEEEB4FGFDFFGGGFFFFDBBBBBAA
@M02197:102:000000000-ALU3V:1:1101:5561:7296 1:N:0:1
ATCACATTCTCCTCCTCCGCTTATTGATATGCTTAAGTTCAGCGGGTATTCCTACCTGATCCGAGGTCAACCATTAAAAATTGGGGGATTTAGCGGCCAAAGACGCTGCAACTCCAGTCAAAAGCGAGATAAAAATTTACGACGCTCAGAGGATATCGCAGATCCGCCGTTGTATTTCAGGAGCTACAGCTAGCAAAAGCAGTAGGCTCCCAACACTAAGCTAGGCTTAAGGGTTGAAATGACGCTCGAACAGGCATGCCCACTAGAATACTAATGGGCGCAATGTGCGTTCAAAGATTCGATGATTCAC
+
ABBBBFFFFFFFBGGGGGG?FGGHH55FGHHHHHHHFHHHHGG2EC2E3FHHHHHHHGFH5GG?AEFHHGGHGHHGGEFHHBFFA;E>#B9HGH;&/ECHHHGGGG3CAHGHHFHHE3GGHHHB2?A@@CGFFBFCGGE;1FGGCF>A0=FEA:FFDEDEDC</@/:EHGGHGF1BHHFFFC?D;?CFB9GFGFGFFBFFFBBFGEGFFFAG:GFDFFF3F3HHFFF9FBEHHGHGFGC>E90E211HHHFGEGGEBFA2EFFGFG5FBFFABCAACEEFFFBCGEFGF5FGBGGCGGFC5FD5F?BBBB
@M02197:102:000000000-ALU3V:1:1101:19699:7344 1:N:0:1
ATCACATTCTCCTCCTCCGCTTATTGATATGCTTAAGTTCAGCGGGTAGTCCTACCTGATTTGAGGTCAGAGTCAAAAAGTGTTGCACAGAGGCAAGCAGTGTTCTGAGCAGGCTTGACGCACGCAAGGGACAAGACGAAACTTATTACGTCTGTCACGGATGCTAGCGATCCCACTAAGTCATTTGAGGCGAGCCGTGTAACCGGCAGCGCCCATATCCAAGTCCCAACTGGTCATAAACCAGATGGGATTGAGATTTCATGACACTCAAACAGGCATGCCTTTCGGAATACCAAAAGGCGCAAGGTGCGTTCAAAGATTCGATGATTCAC
+
BCCBCFFFFFFFGGGGGGGGGGGHHHHHHHHHHHGHHHHHGHHGGGGGGHHHGHHHHHHHHHHGGHHHHEFHHHHHHHGGHHFFHHHHHHGHGGGHGHHHHHHHHHHHHHHGHGHFGGHGGGGGGGGGGGHGGGGFHGGFGGHHFGHHGGHHHGHHGHHHGHHHHHHHGHGGGHGHHHGHHHFHHHEGGGGGGGFGHHHGGGGGHGGGGGHHFFHFFFHHGHHHGHGHHHHHHFHHHHHEHGGHHFHHHGDBHFHHF5BFFAGGHGAHHHHHHGHHHHHHHDCFGHFHFHHHGHFEDECGGCHHGCGGGHGGGGGFGABGFFFFFFFABBBB
@M02197:102:000000000-ALU3V:1:1101:25869:7420 1:N:0:1
ATCACATTCTCCTCCTCCGCTTATTGATATGCTTAAGTTCAGCGGGTAGTCCTACCTGATTTGAGGTCAGAGTCAAAAAGTGTTGCACAGAGGCAAGCAGTGTTCTGAGCAGGCTTGACGCACGCAAGGGACAAGACGAAACTTATTACGTCTGTCACGGATGCTAGCGATCCCACTAAGTCATTTGAGGCGAGCCGTGTAACCGGCAGCGCCCATATCCAAGTCCCAACTGGTCATAAACCAGATGGGATTGAGATTTCATGACACTCAAACAGGCATGCCTTTCGGAATACCAAAAGGCGCAAGGTGCGTTCAAAGATTCGATGACTCAC
+
ABBBBFFFFFFFGGGGGGGFFGCHHHGHHGHGHHGHHHHGHHGGGGGGGHHGHHHHHHHHHHGGGHHHHHHFBDGHHFGEFHHHHHHHGHHHGGGFGGHHHHHHBHHHGHHGHGHHGHHGGGGGGGGFGGGGEHHGHGGGGGHHHGHHGGHHHGHHHGGHGGGGHHHFGGHGGGHFHHGHGHHHHHHHEHGGGFGGHGHGGGGGGGFFFFBBFFGHHHHHHGFBFEHHGFFHHHHHHHHGHHHHEGFHFHHHHHFHHHHHHFFHFGCDFFGHHHGGFGHGGGGE?HHHHHHCCHHHGGGGEFFFHEGGGHGF3DGGGGFG1FFBFFFAAAAA
@M02197:102:000000000-ALU3V:1:1101:19215:7668 1:N:0:1
ATCACATTCTCCTCCTCCGCTTATTGATATGCTTAAGTTCAGCGGGTAGTCCTACCTGATTTGAGGTCAGAGTCAAAAAGTGTTGCACAGAGGCAAGCAGTGTTCTGAGCAGGCTTGACGCACGCAAGGGACAAGACGAAACTTATTACGTCTGTCACGGATGCTAGCGATCCCACTAAGTCATTTGAGGCGAGCCGTGTAACCGGCAGCGCCCATATCCAAGTCCCAACTGGTCATAAACCAGATGGGATTGAGATTTCATGACACTCAAACAGGCATGCCTTTCGGAATACCAAAAGGCGCAAGGTGCGTTCAAAGATTCGATGATTCAC
+
BCCCCFFFFFFFGFGGGGGGGGGHHHHHHHHGGHHHHHHGHHHGGGGGGHHHHGHHHHHHHHHFGHFHHHHHHGHHHHHGHHHGHGDGHHGHGGGHGEHHGHFHHFHFHHHHHGHHGGHGGGGGGGGGGGHGECGHHFCF?CHHHHH:HHHHHGHHEHGHFFFHHGGHGGHGGHHHHGHHHHHGGHGGGGGFFGCGHGFDGGGGHGGGGGGGFFFFHFGFHHFEGHHHHGHHGHHHHHGFGHHHHHFHGFGGHHHHGBHFFEHHGHGGGHHHHHHGHHHHHFAGGHHHHDFFGHHGGGE?CHHHHGGEGHGFGFGFGECC4BFFFFFBBBBA
@M02197:102:000000000-ALU3V:1:1101:12145:7784 1:N:0:1
ATCACATTCTCCTCCTCCGCTTATTGATATGCTTAAGTTCAGCGGGTAGTCCTACCTGATTTGAGGTCAGAGTCAAAAAGTGTTGCACAGAGGCAAGCAGTGTTCTGAGCAGGCTTGACGCACGCAAGGGACAAGACGAAACTTATTACGTCTGTCACGGATGCTAGCGATCCCACTAAGTCATTTGAGGCGAGCCGTGTAACCGGCAGCGCCCATATCCAAGTCCCAACTGGTCATAAACCAGATGGGATTGAGATTTCATGACACTCAAACAGGCATGCCTTTCGGAATACCAAAAGGCGCAAGGTGCGTTCAAAGATTCGATGATTCAC
+
CCCCCFFFFFFFGFGGGGGGGGGHHHHHGHHHGGHHHHHHHHHGGGGGGHHHHHHHHHGHHHHHGHHHHGHHGHHFHHHGHFGGHHHHGHHHGGGHGHGHGHHHHHHFHHHHFGHHGFHGGGGGGGGGGGHGGHHGHGGCDFGFFFHHHGFHHGHHHHGGGGGHHHHGGGHGGHHHHHHHHHHHHHHHGGGGDGGGHHHGFGGGHGGGFFHGFHFFHGHHHHHHGGHHHHHHHDGHHHHFHHHH;HHHHHHHHHHHHGGHHHHHHHEGGHHHGHHHHGHHGGGGGHGHHHGHGGHHGGGGCHHHGGGGGGGGGGGGGGGGFFFFFFFBBBBB
@M02197:102:000000000-ALU3V:1:1101:18418:7947 1:N:0:1
ATCACATTCTCCTCCTCCGCTTATTGATATGCTTAAGTTCAGCGGGTATCCCTACCTGATCCGAGGTCAAGAGTGTAAAAATGTACTTTTGGACGTCGTCGTTATGAGTGCAAAGCGCGAGATGTACTGCGCTCCGAAATCAATACGCCGGCTGCCAATTGTTTTAAGGCGAGTCTACACGCAAAGGCGAGACAAACACCCAACACCAAGCAAAGCTTGAAGGTACAAATGACGCTCGAACAGGCATGCCCCATGGAATACCAAGGGGCGCAATGTGCGTTCAAAGATTCGATGATTCAC
+
CCCCCFFFFFFFGGGGGGGGGGGHHHHHHHHHHHHHHHHHHHHGGGGGHHHHHHHHHHHHHHHGGGGHHHHHHHHHFHHFHHHFGHHHHHHGHHGGFGGGGGGFHHHHHHHHHHHHGGGGGGGHHGHHHHGGGGGHGGHHHHDGFHHGGHGGGHHHHGHHHFHHHHHHHHHHHHGHGGGGHGHGGGGGHHHHGHGGFFGHFEGFFGHHGHHHHHHHHGHHHHHHHHHHHGGGGGFHFHHHGHHHHHEEGHGHHHHHHHHHHHHHGGFFDHGHHGGGGFCGGGGFGGGGFFBFFFFCBCCC
@M02197:102:000000000-ALU3V:1:1101:19406:7913 1:N:0:1
ATCACATTCTCCTCCTCCGCTTATTGATATGCTTAAGTTCAGCGGGTAATCTTACCTGATTTGAGGCCAGAAAGGAATACATAAAGAATTATGTATGTGTGTGTTTGTTTGGTAGCAGATGACAAAAGCACAAGATTTTTATGGGTTTGCCTTAACAAAAATCTATGGCTGACACTCATCCACTCATACTTTTAAGGCAAGGTGATACAAAGAGGCTAATCTCATCACCAAGCCCAAGGACCCGTTAAAAGAATTTTTCATAAAAAAAAACCCTTTTAATGGAGATATTCACGACACTCAAACAGGCATGCTCCGAGGAATACCAAGGAGCGCAAGATGCGTTCAAAGATTCGATGATTCAC
+
ABBBBFFFFFFFGGGGFGGGGGAHHHHHHHHHHHHHHHHGHHHGGGGGHHHHHHHHHHGHHHGHGGGGHHHHHGHGHHHHHHHHGHHGHHHHHHHHHFGGGGHHHHHHHHHGCGHHHHHHHHHHGHHHHHHHGHEHHHHHHHHHHHFFGHHHHHHHHHHHHHGHHHHHHHHGHHHHHHHHHHHHHHHHHHHHHHHHHHHHGGHGHHHHHHHHHHHGHHFHGHHHFGHHHHHHHGFHHHGCGGGHHHHHHHHHHHHHHHHHEGGGGGGGGFGGHFHGHHHGHHHHHHHFFGGGHHHHGGHHHHHGHHHGHGEDGGHHHHHHFFHGHHGGGGGHHHHGGGGGGGGGGGGGGGFFFFFFFAAAAA
@M02197:102:000000000-ALU3V:1:1101:24475:7915 1:N:0:1
ATCACATTCTCCTCCTCCGCTTATTGATATGCTTAAGTTCAGCGGGTAGTCCTACCTGATTTGAGGTCAGAGTCAAAAAGTGTTGCACAGAGGCAAGCAGTGTTCTGAGCAGGCTTGACGCACGCAAGGGACAAGACGAAACTTATTACGTCTGTCACGAATGCTAGCGATCCCACTAAGTCATTTGAGGCGAGCCGTGTAACCGGCAGCGCCCATATCCAAGTCCCAACTGGTCATAAACCAGATGGGATTGAGATTTCATGACACTCAAACAGGCATGCCTTTCGGAATACCAAAAGGCGCAAGGTGCGTTCAAAGATTCGATGACTCAC
+
CDCCCFFFFFFFGGGGGGGGGGGHHHHHHHHHHHHHHHHHHHHGGGGGGHHHHHHHHHGHHHHHGHHHHHHHFFHHHHHGFHHHHHHHHGHHGGGHGHHHHHHFHHHHFHHHFFHFGHHGGGGGGGGGGGGGGHGGHGCFGGHHHHHHHGHHHGHHHHHGGHFHHHFHCCCEHHHFHHHHHHHHHHHGCGGGGGGGHGHGGGGGHGGGGGHHHHHHHFHHHHGHGHHFFHHHFHFFGHGFHFFHHHHHHHHFHGHFHFGGBDGDFFGHHHHHGGHHHHHHHGGGGHHHHHHHGHGHGGGFGHGHHFGGGHGGGGCGGGGGFFFFFD5BBBBB
@M02197:102:000000000-ALU3V:1:1101:18260:8000 1:N:0:1
ATCACATTCTCCTCCTCCGCTTATTGATATGCTTAAGTTCAGCGGGTATTCCTACCTAATCCGAGGTCAACCTTGATTAAGAAAGGGGGTTTACGGCGCGGAGCCAGAGGTACCGCAGAAGCGAAAGGTTATCTACTACGCTTAGGATACGTCGTGTCTCCGCCACTACGATTAGGGAACTACGCTACAACAATATAGGGTAATATATAGGATATAATATAAAAACATATATATACGATAAATGGTAAATATAGCTTACGTGGTTTCCCAATGCTAAGCGTTAAAGGCTTAAAAGGTTGTTAATGACGCTCGAATAGGCATGCCCACTAGAATACTAATGGGCGCAATGTGCGTTCAAAGATTCGATGATTCAC
+
BCCCCFFFFFFFGGGGGGGGGGGHHHHHHHHHHHHHHHHHHHHGGGGGHHHHHGHHHHHHHHGGGGGHGHHHHHHGHHHHHFFHHHGGGGGGHHGGGCGGGCCGGHHGHGFGFHGGGGGHHHGECGGHDGBGFHHHHHGGCGGAHHHHHHEHHGGGGGGGGGGHGGGGGHHHHGGFHFGGGFFFFHHFGHHHHHHGHGFGHHHFGFGFFFHHHHHHFFHHGGHGGHFFGFHFFFGHGHHHEHHHGDHEFDGBHGHFHHGGHGHEGAHHGHGGGHGEGGGGHHHHHGHFBHHHGHGGHHHHFHHGGGGGHFFFHHHHHHHHFGHGGHGHHHHHHHHHHHDGGFDHHFHGGFCAFGGGGGGGGFBFFFFFFAAA>A
@M02197:102:000000000-ALU3V:1:1101:24283:8042 1:N:0:1
ATCACATTCTCCTCCCTCCGCTTATTGATATGCTTAAGTTCAGCGGGTAGTCCTACCTGATTTGAGGTCAGAGTCAAAAAGTGTTGCACAGAGGCAAGCAGTGTTCTGAGCAGGCTTGACGCACGCAAGGGACAAGACGAAACTTATTACGTCTGTCACGGATGCTAGCGATCCCACTAAGTCATTTGAGGCGAGCCGTGTAACCGGCAGCGCCCATATCCAAGTCCCAACTGGTCATAAACCAGATGGGATTGAGATTTCATGACACTCAAACAGGCATGCCTTTCGGAATACCAAAAGGCGCAAGGTGCGTTCAAAGATTCGATGATTCAC
+
ABCBBFFFFFFFGGGFCGGGGGGGHHHFHHHHHHHHHHHHHHHHGGGGGGHHFBHHHHHHGHHHHGHHHHHGHGGHHHHHGHHGHHHHHHHHHGGGHGHHHHHFHHHHHHHHGGGHHGHHGGGGFGGGGFFHGGHHHHGGGGGHHHHHHHEHHHFHHHHHGHHHHHHGHGHHGFHHHHGFHHHHHHHFGCGGDGGGGHFHGGGGGHFGGGGGFHHHHHGHGHGHHGGGHFHFHHFHFHHHGHGGHGGGHHHHGHHGHHHEHHHHHHHEGGHHHGHHHHGHHHGGGGHHHGHHHGHHHGGGGGHHGHGGGGHGGGGGGGGGGFFFFFFFCCCAB
@M02197:102:000000000-ALU3V:1:1101:10531:8054 1:N:0:1
ATCACATTCTCCTCCTCCGCTTATTGATATGCTTAAGTTCAGCGGGTATTCCTACCTGATCCGAGGTCAACCTTGGTGCCGCCGGAGCGGACTTGTGGGGGGTTTAGAGGCAGGACGCCGAGGGATCCCAATGCGAGGCTGATGCTACTGCGCAAAGGAGAGGGCCTTCGGGTCCGCCACTGGTTTTAGGGGCCTGCCGTGGCAGATCCCCAACGCCGGGCCACAGGGGCTCGAGGGTTGAAACGAAGCTCGGACAGGCATGCCTCCCAGGATACTGGAAGGCGCCATGTGCGTTCAAAGATTCGATGATTCA
+
ABAAAFFFFFFFGGGGGGECEEGHHGFHHHHHFHHFHHHHHGHGGGGGHFFFHFHGGGHHHHHCFGGFHHHHHHHHHGHHCFEGGFGGGGGF9FB;FFFGGGGF9GFFGGFGB=@C?FDABFFADFFFFFF:F/DDFFCEFF%FFFFFFFFFAFGFGFBE?DEDDFFFFFDDFFEA@DFFFFHFFCFGFGGD@?GDCBGHHGFFGGGFCFGGEEA>DECGCFHGHGGEFFFCGCEEDEHGFFFBGHGEEAAB3FEHHHFGGEEC22HHGHGHFDGHHHDDEE?GB45ECEEAGFGBGGGGGCBFFFD5AAAAA
@M02197:102:000000000-ALU3V:1:1101:7907:8177 1:N:0:1
ATCACATTCTCCTCCTCCGCTTATTGATATGCTTAAGTTCAGCAGGTAGTCCTACCTGATTTGAGGTCAGAGTCAAAAAGTGTTGCACAGAGGCAAGCAGTGTTCTGAGCAGGCTTGACGCACGCAAGGGACAAGACGAAACTTATTACGTCTGTCACGGATGCTAGCGATCCCACTAAGTCATTTGAGGCGAGCCGTGTAACCGGCAGCGCCCATATCCAAGTCCCAACTGGTCATAAACCAGATGGGATTGAGATTTCATGACACTCAAACAGGCATGCCTTTCGGAATACCAAAAGGCGCAAGGTGCGTTCAAAGATTCGATGATTCAC
+
ABCCAFFFFFFFGGGGGGGGGGGHHGHHHHFHHHHHHHHGHHHHHGHGFGHHHHHHHHHHHFHHEHHHHHFHFHHHGHAEHHHGHHHHHHHHGGGHGHHHBFGFFHHBHHHHGGFHGGHGGGGGGGGFFFFEFHHHHGFGGGHHEHHGHGHHHGHHHHGGGGGGHHEGGHGFFGHHHHHHHHHHDGHFGGFGGFBAGGHGGGGGHGGGGEEGHHHHHGHFGGFFFFHHFGBGGHGFHHHFHHEHHFFHGGGHFHFGBGHFFGHHG5FFHHHGGHFHFHHGG?EEEFHHHGHHGGFGE?EGGHGGHGGGGHGFBGGGGGGGF4FFFFFAA?A>
@M02197:102:000000000-ALU3V:1:1101:25604:8211 1:N:0:1
ATCACATTCTCCTCCTCCGCTTATTGATATGCTTAAGTTCAGCGGGTATTCCTACCTGATCCGAGGTCAACCATTAAAAATTGGGGGATTTAGCGGCCAAAGACGCTGCAACTCCAGTCAAAAGCGAGATAAAAATTTACTACGCTCAGAGGATATCGCAGATCCGCCGTTGTATTTCAGGAGCTACAGCTAGCAAAAGCAGTAGGCTCCCAACACTAAGCTAGGCTTAAGGGTTGAAATGACGCTCGAACAGGCATGCCCACTAGAATACTAATGGGCGCAATGTGCGTTCAAAGATTCGATGACTCAC
+
BBCCCFFFFFFFGGGGGGGGGGGHHHHHHHHHHHHHHHHHHGHGGGGGHHHHGHHHHHHGHHHGGGGHGHHHGHHHHHGHHHHHGG9GGHHHDHGGGGGHHGEHGCDGGHGHHHHHHHHHFHHHHGFCFGHHHFGHHHHHHGHGGGGGHHHGHHHHHGGGGGHHHEGGGHGGHHHHHHHGFGGFGGGHFGFGFHGHHHHHHGGGGFGGFGFFHGFFFHFGFFFHHGFHHHGGHHHHGFFGGGFFFHFHHFFHHHFHHGHHGBHHHHHHHFHHHHGGGGGHHHHGEGGHGGGGGGFGFFFFFFFFFBBBBB
@M02197:102:000000000-ALU3V:1:1101:6421:8229 1:N:0:1
ATCACATTCTCCTCCTCCGCTTATTGATATGCTTAAGTTCAGCGGGTAGTCCTACCTGATTTGAGGTCAGAGTCAAAAAGTGTTGCACAGAGGCAAGCAGTGTTCTGAGCAGGCTTGACGCACGCAAGGGACAAGACGAAACTTATTACGTCTGTCACGGATGCTAGCGATCCCACTAAGTCATTTGAGGCGAGCCGTGTAACCGGCAGCGCCCATATCCAAGTCCCAACTGGTCATAAACCAGATGGGATTGAGATTTCATGACACTCAAACAGGCATGCCTTTCGGAATACCAAAAGGCGCAAGGTGCGTTCAAAGATGCGATGACTCAC
+
AABAAFBFBFFDGGGGBG2EFGCGHHBGGG5DGHHFCGHGBHHGGCEGFHHHHFHHHGFGFHGGFBGGHHD35AFDGFAE35GHEHHHHGHHGGFHGEFFGFFG4FDGEFGFEE9FECGECCEC/BFBFBFGFADGGFCGCCEFHHHGFE8AHE:HHGGD2E@GHHHHGHGAFCG7>CGFGHHHFHG8DAA?/<?B@EFFBBBFF<@GGEGFDBFFFFBG??:BFFEB%GBH:FEGBE3@FFBC@3F2GEFFHF55HGHHGBHHHGCFFFHGFHGGFF1EAFF1GHGHHGHHEHHHAEAA2FFGF2E2DGFFGGGFFEEA2FFFFFFBAAA3
@M02197:102:000000000-ALU3V:1:1101:21907:8260 1:N:0:1
ATCACATTCTCCTCCTCCGCTTATTGATATGCTTAAGTTCAGCGGGTAATCTTACCTGATTTGAGGCCAGAAAGGAATACATAAAGAATTATGTATGTGTGTGTTTGTTTGGTAGCAGATGACAAAAGCACAAGATTTTTATGGGTTTGCCTTAACAAAAATCTATGGCTGACACTCATCCACTCATACTTTTAAGGCAAGGTGATACAAAGAGGCTAATCTCATCACCAAGCCCAAGGACCCGTTAAAAGAATTTTTCATAAAAAAAAACCCTTTTAATGGAGATATTCACGACACTCAAACAGGCATGCTCCGAGGAATACCAAGGAGCGCAAGATGCGTTCAAAGATTCGATGATTCAC
+
ACBCBFFFFFFFGGGGGGGGGGGHHGHGHHHHGHHHHHHHHGGGGGGGGHHHHHHHHGHHHHHHGGGGFHGHHHGHHHHHHHHHHHHHHHHHFGHHHHHGHHHHHHHGGHGGGHHHGFHHHHHHHHHFHHHHHFHHHHHHHHHHAGGFGHHGHHHGHHHHHHHHHHHHHHGHGFHHHHHHHGHHHHHGGHHHHHHHFGHHHHFHHHGHHHHHHHHFHHGFHHHHHFGHHHGGHHHHHHGGGGGFHHHHHHGGHHHFEHHHHGGGCGGGHHGGHEEHGFFFHHHHHFFEFGGGHHFGGHHHHHHHGHHFHCEECGHHEHHFGGGHHHEEECGGHHHGGGGHGGGGGGGGGGFFFFFFFCCBBB
@M02197:102:000000000-ALU3V:1:1101:27082:8331 1:N:0:1
ATCACATTCTCCTCCTCCGCTTATTGATATGCTTAAGTTCAGCGGGTAGTCCTACCTGATTTGAGGTCAGAGTCAAAAAGTGTTGCACAGAGGCAAGCAGTGTTCTGAGCAGGCTTGACGCACGCAAGGGACAAGACGAAACTTATTACGTCTGTCACGGATGCTAGCGATCCCACTAAGTCATTTGAGGCGAGCCGTGTAACCGGCAGCGCCCATATCCAAGTCCCAACTGGTCATAAACCAGATGGGATTGAGATTTCATGACACTCAAACAGGCATGCCTTTCGGAATACCAAAAGGCGCAAGGTGCGTTCAAAGATTCGATGATTCAC
+
CBCCCFFFFFFFGGGGGGGGGGGHHHHHHHHGHHHHHHHHHHHGGGGGGHHHHHHHHHGHHHHGGGHHGGGHGHHHHHHGFGGHHHHHHHHHGGGGGHHHHHHHHHHHHHHHHGHHGHHGGGGGGGGFGGHGGHHFHGGGGGHHHHHHHGFHHGHHHGHGHGGGHHGHGHFGHHGGHHHHHHHHHGGGGGGGGGGGHHHGGGGGHGGGGGGHFHHHFFGHHHHHGFHHHHFHHHHGFHHHHGHHHHHHHHHHHFHFHGHHGGHHHGEFHHHHHFHGAGHGEE?G?HHHHHHHGGHHGGEEGHGHGGGGGHGGGGGGGEF4FFFFFFFBA@BB
@M02197:102:000000000-ALU3V:1:1101:27062:8333 1:N:0:1
ATCACATTCTCCTCCTCCGCTTATTGATATGCTTAAGTTCAGCGGGTAGTCCTACCTGATTTGAGGTCAGAGTCAAAAAGTGTTGCACAGAGGCAAGCAGTGTTCTGAGCAGGCTTGACGCACGCAAGCGACAAGACGAAACTTATTACGTCTGTCACGGATGCTAGCGATCCCACTAAGACATTTGAGGCGAGCCGTGTAACCGGCAGCGCCCATATCCAAGTCCCAAATGGTCAAAAACCAGATGGGATTGAGATTTCATGACACTCAAACAGGCATGCCTTTCGGAATACCAAAAGGCGCAAGGTGCGTTCAAAGATTCGATGATTCAC
+
A3A3>FFFFFFBGGGGGGEFFGGHGFFHFHGFHHHHHHHHHHGE?EGGAGHHHHHHHGHHH5FGFBHHHFF3EGF55BFF35DG1E3FDF3F1E1B1CFB@FGFHFFB;@@G/>06903/?<EEC1G-#09FEDAGHB0BC9?1%0<%:C?7GF;>FF/DG0GF<<0C</<CAH:GH>GF3GFBFCC;:<C6</C;AA)DC<<FB?/#>@0@?@AFFBBBFCB1144@B&9CF9EB#B9B9FFHH9G2FD5B5@5FGFHFHHHGF5FEFEHGHHHGEHHGFE0GDFHHHF5EGHHFE2GGGHHHHGEGGHGGGGGGF244FFFFFFFBBBAA
@M02197:102:000000000-ALU3V:1:1101:11839:8376 1:N:0:1
ATCACATTCTCCTCCTCCGCTTATTGATATGCTTAAGTTCAGCGGGTATCCCTACCTGATCCGAGGTCAAGAGTGTAAAAATGTACTTTTGGACGTCGTCGTTATGAGTGCAAAGCGCGAGATGTACTGCGCTCCGAAATCAATACGCCGGCTGCCAATTGTTTTAAGGCGAGTCTACACGCAGAGGCGAGACAAAACACCCAACACCAAGCAGAGCTTGAAGGTACAAATGACGCTCGAACAGGCATGCCCCATGGAATACCAAGGGGCGCAATGTGCGTTCAAAGATTCGATGATTCAC
+
BCCCCFFFFFFFGGGGGGGGGGGHHGHHHHHGGHHGHHHHHHHGGGGGHHHHHHHHHHHHHHHGGGGHHHHGHFGHHHHGHHHFHHHHHHHGHGGGGGGGGGGGHHHHHHGHHBHGGGGGGFGHHHHHHHGGGGHGGGGEHHFFHHHGGGGGGCEHHHHHHHHHHHHHEHHHHEGGGGGGGGGGGGGGHHFHHHHGFGGGGHGHGGGGHHFHHFGFBFFGHHGGFBHHGHFEGFEHFGHHHHFFHCCGGFAEHHFGHFHGHHHGEGEFGFHFBCGCGGHGGEGGGBGGGFFFFFFFAA3AA
@M02197:102:000000000-ALU3V:1:1101:20537:8409 1:N:0:1
ATCACATTCTCCTCCTCCGCTTATTGATATGCTTAAGTTCAGCGGGTGATCCTACCTGATTTGAGACCAGAAGTGAAATTGGGATGTGCCACAGAGGCAAGTTCGAAGCACACGCAGACACAACCAAACATTCCTCCTTTAGGCGACATAGCAAATGACGTATCATGCCATGCCAGGAGAAAAACACTGCTTGGCCGCCTCCTCCCAAACAGAGAGGCGGATGCAAAGTGTCTCAAGGCGCTCATGCATTTCGGGCGAGCCTGTGCTAGGTAGCGCAGGCAGAGGCACCCATCCAGACCCCATCCGCCAAGCCGTTTCATTTAAAAACCGCTTGGGGTGGGAGATTTCATGGCACTCAAACAGGCATGCTCTACGGATTGCCATAGAGCGCAAGGTGCGTTCAAAGATTCGATGATTCAC
+
ACCCCFFFFFFFGGGGGGFGGGGHHGHHGHFHHHHHHHHGHHHGGGGGGHHHHHHHHHGHHHHHGFHGHHHHHHHHHHHHGHHHHGHHHHHHHGFHGGGGGHDHGHHGGHHGHGGGGGHFHHGGGGHHHGHHHHHHHHHHGHGHGGGGGFHGHHFHFHGGFEHHHHFHHHFGHHHCCAEHEHHAFHHHHGHHHGHGGFA?EGGGGGGG?EFGEFGEEA9;/:;BFBF#:B9/+B9;:9:090A00B9.@:-;A--@C.CAFHHF<<0<FCC@A-01GF>11FHHDFFHFBD1FGC?/GEA?FGGGHGFFEF?GGBBBFHHHHGFGE?GEFF1FCGGHFHGHHGFBGEHGHHHHHEHHHGHHHHHEHGGFEGHGECHHHHDCGHHHGGCGHHGBGGGGHGGFGGGGGGGFFFFFFFAB?BA
@M02197:102:000000000-ALU3V:1:1101:5529:8439 1:N:0:1
ATCACATTCTCCTCCTCCGCTTATTGATATGCTTAAGTTCAGCGGGTAGTCCTACCTGATTTGAGGTCAGAGTCAAAAAGTGTTGCACAGAGGCAAGCAGTGTTCTGAGCAGGCTTGACGCACGCAAGGGACAAGACGAAACTTATTACATCTGTCACGGATGCTAGCGATCCCACTAAGTCATTTGAGGCGAGCCGTGTAACCGGCAGCGCCCATATCCAAGTCCCAACTGGTCATAAACCAGATGGGATTGAGATTTCATGACGCTCAAACAGGCATGCCTTTCGGAATACCAAAAGGCGCAAGGTGCGTTCAAAGATTCGATGATTCAC
+
AABB?FFFBFFBGGGGGGCGGGFHHHHHHGFHHGHHBBFHGHFGFGGGAGFFGHHHHGHHEDHHGEHHHE5AGGHBFBGGHBFGADGEDECG1B11FGHH4F@GFHHHFHBGCEH<9E?<EEGG/;B?C9?FAGFGCF;+?<FD5?0D?GGF=:@DGCC<GBGGCG1<@<<C?=CGHHFC:CC8GGGGCCCCCGCBBE?:BFF;CCGF;DFHGHGGF1B11CB/BFFHHHHFF22BBG8G@B1FF1F01F2HHFFFFGFFHE??AB/G0DFHFHFFHFGF0/EEFGFFGHDF/BHHGGGE?HHFFEEGEE1GBEGFB11FFFFFFDFAA11A
@M02197:102:000000000-ALU3V:1:1101:20220:8510 1:N:0:1
ATCACATTCTCCTCCTCCGCTTATTGATATGCTTAAGTTCAGCGGGTAGTCCTACCTGATTTGAGGTCAGAGTCAAAAAGTGTTGCACAGAGGCAAGCAGTGTTCTGAGCAGGCTTGACGCACGCAAGGGACAAGACGAAACTTATTACGTCTGTCACGGATGCTAGCGATCCCACTAAGTCATTTGAGGCGAGCCGTGTAACCGGCAGCGCCCATATCCAAGTCCCAACTGGTCATAAACCAGATGGGATTGAGATTTCATGACACTCAAACAGGCATGCCTTTCGGAATACCAAAAGGCGCAAGGTGCGTTCAAAGATTCGATGATTCAC
+
CCDCDFFFFFFFGGGGGGGGGGGHHGFHHHDHHHHHHHHHHHHGGGGGGHHHHHHHHHHHHHFHGGHGHHHHHGFHHH1EGHFHHHHHGHHHGGGFGHHHGHHHHHHHHHHHHGHHGHHGGGGGGFGFGGHGGHHHGGFFDGHHHHHHHGHHHGHHHHGHHGGHHHFHGGGFFFHHHHHHHHHHHHHHGHGGGGFDGGDGGGGGGGGGEDEGFFFFGGHHGGHHGHHHHHHHHHGHFFEFGHHGHFHHHBGHHHEGHGHHGDGF3FGFHHHHHHGCFHHHHE?GEHHHHHHHGHHHGGGGGHHGHGGGGGGBGGGGFGGGBFFFFFFBBBBB
@M02197:102:000000000-ALU3V:1:1101:22448:8509 1:N:0:1
ATCACATTCTCCTCCTCCGCTTATTGATATGCTTAAGTTCAGCGGGTAGTCCTACCTGATTTGAGGTCAGAGTCAAAAAGTGTTGCACAGAGGCAAGCAGTGTTCTGAGCAGGCTTGACGCACGCAAGGGACAAGACGAAACTTATTACGTCTGTCACGGATGCTAGCGATCCCACTAAGTCATTTGAGGCGAGCCGTGTAACCGGCAGCGCCCATATCCAAGTCCCAACTGGTCATAAACCAGATGGGATTGAGATTTCATGTCACTCAAACAGGCATGCCTTTCGGAATACCAAAAGGCGCAATGTGCGTTCAAAGATTCGATGACGCCC
+
>AAAAFFFFFFFGGGGGGGGCGGHHGGHFHFHHH5AFDFHFHHGGGGGGHHHHHHGHFHHHHGHGHHHHHHGHHHHH3EE3FFHHHHGEFHFGEEGEEHHHHHHHHHFFHFHGG:<GFCFGGGEF@DCE9CFEHH;HCBFECHHHGHFHGHHHGHHH<GG5DCFHHGFFCEGGF8EGFB1:GGGHGFGEHGGGAACFGCFF0BFFEA/EE@GHFFFFFFFFGEFFFFF@DFBFFFFGFGFFFFBG1B01F2FGGGDFD11@1D11D/1B1BFDDFFEFGB0/EEEGBD221/?FGEAA000112A0AA001133BFGE1FBFFC@DA>1111
@M02197:102:000000000-ALU3V:1:1101:24694:8453 1:N:0:1
ATCACATTCTCCTCCTCCGCTATTGATATGCTTAAGTTCAGCGGGTAGTCCTACCTGATTTGAGGTCAGAGTCAAAAAGTGTTGCACAGAGGCAAGCAGTGTTCTGAGCAGGCTTGACGCACGCAAGGGACAAGACGAAACTTATTACGTCTGTCACGGATGCTAGCGATCCCACTAAGTCATTTGAGGCGAGCCGTGTAACCGGCAGCGCCCATATCCAAGTCCCAACTGGTCATAAACCAGATGGGATTGAGATTTCATGACACTCAAACAGGCATGCCTTTCGGAATACCAAAAGGCGCAAGGTGCGTTCAAAGATTCGATGACTCAC
+
BBBBBFFFFFFFGGGGGGGGGGGHHGFGHHHHHHHHHHHGFHGGGGGGHGHGHHHHHFFHHFFGHGFHGGBGHHHHHHGGGGHEGHHHGHHGDGGFH2GBGBBGHHHGFHHHGEGGGHGGGGGGGGGADGFGHFHHDGFEGFHGHHHHHGHHGFGHHHGFHHHGFGHGGHGGHHHHHHHHHFGCFGHGC<?CADFGFFGFFGGHGGEGEFFHHHFGGBFGHGCBFHHGEHHGHHHEHHFGHHH9FFHHG5GHGGHHHHHHGHGEHGEHHHGGFHGHHHGAAEE2FHGECGAGHHHGGGE?CFFFGGCGCFF5EGBFCCGFBFFFFFBAAAA
@M02197:102:000000000-ALU3V:1:1101:15579:8588 1:N:0:1
ATCACATTCTCCTCCTCCGCTTATTGATATGCTTAAGTTCAGCGGGTGATCCTACCTGATTTGAGACCAGAAGTGAAATTGGGATGTGCCACAGAGGCAAGTTCGAAGCACACGCAGACACAACCAAACATTCCTCCTTTAGGCGACATAGCAAATGACGTATCATGCCATGCCAGGAGAAAAACACTGCTTGGCCGCCTCCTCCCAAACAGAGAGGCGGTTGCAAAGGGTCTCAAGGCGCGCATGCATTTCGGGCGAGCCTGTGCTAGGTAGCGCAGGCAGAGGCACCCATCCAGACCCCATCCGCCAAGCCGTTTCATTTAAAAACCGCTTGGGGTGGGAGATTTCATGGCACTCAAACAGGCATGCTCTACGGATTGCCATAGAGCGCAAGGTGCGTTCAAAGATTCGATGACTCAC
+
BBBAA4FFFBFFGFGGGGGGGGGHFHCGHGGHHHHGHHHFFHHGCEFGHGHHHHGHHHGHHHHHFGG1FAFGHHHHHGHHFHA?CFEHHHHGHHFGAFFHFGHHGGHGGHEFHGGGGFHHHHGGGGGHHHHHGDGHHHBGHHHFG//<E1FFFHFHHGHGGGGHDGFHHHGEFBFCGG..<BCADEFCCHHHGDF;@?D8EGGFFEFFCF:9/;/99CBD#BFBBF;9#;000+C/9/999$C900FC;---;--:C<.C//<0C<0FC----?GDFDF1<FGCC/?GC1G1F0F</CEACCC@?F?CGGEEFF1F1GDFGHF/CEEEEFF//GGGHFGFHHGFF1FFHHHHHGEFFFHGDBHHGFBFF/EGAA0HCHFHGEE1AECGGHHHGCEGGACFGGFB3GGFFFFFFFFAA>>A
@M02197:102:000000000-ALU3V:1:1101:8626:8593 1:N:0:1
ATCACATTCTCCTCCTCCGCTTATTGATATGCTTAAGTTCAGCGGGTAGTCCTACCTGATTTGAGGTCAGAGTCAAAAAGTGTTGCACAGAGGCAAGCAGTGTTCTGAGCAGGCTTGACGCACGCAAGGGACAAGACGAAACTTATTACGTCTGTCACGGATGCTAGCGATCCCACTAAGTCATTTGAGGCGAGCCGTGTAACCGGCAGCGCCCATATCCAAGTCCCAACTGGTCATAAACCAGATGGGATTGAGATTTCATGACACTCAAACAGGCATGCCTTTCGGAATACCAAAAGGCGCAAGGTGCGTTCAAAGATTCGATGATTCAC
+
BBBBBFFFFFFFGGFGGGGCGGDHHHHHFEGEFHGHHHHHHGHGGGGGGHHHHHFFFHGGFHHFGHHHBCDFFGHFHGHGGF5FHHFFHHHGGGGHGHEFDCGGFHHGFHHHFGHHGHGGGGGGC@FCGGCFGGGGHGDG;01BGHH<HHHHGCGDGFDFHHHHGHCHFGCEHF1CHGHHHFGHFEGFCCCDGFGGGGHGGGGGHGGCE@AG@FBGBHHHGFFAEHEHHHGHHGFFFFFDGBFG7BHGB@22FGGBG1HHBHHGBHGHGHHHHHFHFFC/0/EF?FHHHHFFCHHHGGGGEHHHFGCGGHGF33GFG?GGBFFFFFFAAAAA
@M02197:102:000000000-ALU3V:1:1101:5070:8592 1:N:0:1
ATCACATTCTCCTCCTCCGCTTATTGATATGCTTAAGTTCAGCGGGTAGTCCTACCTGATTTGAGGTCAGAGTCAAAAAGTGTTGCACAGAGGCAAGCAGTGTTCTGAGCAGGCTTGACGCACGCAAGGGACAAGACGAAACTTATTACGTCTGTCACGGATGCTAGCGATCCCACTAAGTCATTTGAGGCGAGCCGTGTAACCGGCAGCGCCCATATCCAAGTCCCAACTGGTCATAAACCAGATAGGATTGAGATTTCATTTCACTCAAACAGGCATGCCTTTCGGAATACCAAAAGGCGCAAGGTGCGTTCAAAGATTCGATGATTCAC
+
BBBA@BFFFFFFFGGGGGCGGGGHHHEFHHHHHHHHHHHHHCHGGGGFGHHHHHHHHHHHHHHHGHHHHGHFGHHBFHHGD5@GEGHDGGGBF?FG1?GGFGFGFGF4BAFCFEFFCGCEDCEEGGCCFFBFEF<;2<BFFCFHHBGHDC0GCEDGGG?0GHHHC0GGGHEFG1<CGGGCC1F1FGC<CGEDB//A1BHFFBF0B/;CF/9GBFG4BFFFFFFFFFDGF?3FFGFFBFDEG;HEE@5HHGEHBDDGD5FFBA55FF15AD53FFFFFHGEFE?GGGGFBFD2GGGBE?E?EBHGF2CE?AFGBGGGFECGCFBDB5D>3>>>
@M02197:102:000000000-ALU3V:1:1101:5086:8603 1:N:0:1
ATCACATTCTCCTCCTCCGCTTATTGATATGCTTAAGTTCAGCGGGTAGTCCTACCTGATTTGAGGTCAGAGTCAAAAAGTGTTGCACAGAGGCAAGCAGTGTTCTGAGCAGGCTTGACGCACGCAAGGGACAAGACGAAACTTATTACGTCTGTCACGGATGCTAGCGATCCCACTAAGTCATTTGAGTCGAGCCGTGTAACCGGCAGCGCCCATATCCAAGTCCCAACTGGTCATAAACCAGATGGGATTGAGATTTCATGACACTCAAACAGGCATGCCTTTCGGAATACCAACAGGCGCAAGGTGCGTTCAAAGATTCGATGATTCAC
+
ABBABFFFFFFFGGGGFGGGGCGHGFHHHHHHGFFFDGHFHHHGGGGEADGHGGHHFHG5F5GHGFFHFHEEEFDGHFHGFDGHEGFDGGH31E1GFH??BGGHF4BGF';FFGGHEHHEGGCGGCCB;0FFGHHHHGGGDBFFFH:HF/?0?.GGFFD<=ACGHHD/.<./<DGBGFDGDFCFHGFGG#;?C<AC?B?C9;FFB?GEEEFAAAFFBGB6F0009BBF8B;BF2EFB0@BFF1CFB1>1F2BF21HGG@1GDFFAA/GBGEBA11CCFFFHEE//0ABGHFE/DFB00EE011A00A001EB33DGA11ABFDD@3@11>>>
@M02197:102:000000000-ALU3V:1:1101:12467:8573 1:N:0:1
ATCACATTCTCCTCATCCGCTTATTGATATGCTTAAGTTCAGCGGGTATCCCTACCTGATCCGAGGTCAAAGACGGTAATGTTGCTTCGTGGATGCGGGCCACGCCCCCTCGCAGACGCAATTGTGCTGCGCGAGAGGAGGCAAAGACCGCTGCCAATGAATTTGGGGCGAGTCCGCGCGCAGAGGCGGGACAGACGCCCAACACCAAGCAGAGCTTGAGGGTGTAGATGACGCTCTAACAGGCATGCCCCCCGGAATACCAAGGGGCGCAATGTGCGTTCAAAGATTCGATGATTCAC
+
AAAAAFF333BFFG1BAF?1EFGFFB3GAGHF3DDGF222FGFG0EECCFFGFHHHHBCEDGF//EEEEGFDGF:E/CC9FBE@8B;HGF/ECG9E;E97@9F@9GGGGGC5CCE?GC9FBC1103?;FECG/@<CCGB/EGEFHBGGC-CGGB?FFG9BFABBBA99.B-@@>B@@;@FFF9C??AFBFF.A@'@A@CBC;;AEFEAD?0C/90:FGE9FF9HBH6GCA><1GBGD?9GH:HFHA>/////02A2D1HHFAA0GGEADAHCGEAEAG133DFGEB111FFFFFAAAA1
@M02197:102:000000000-ALU3V:1:1101:11816:8635 1:N:0:1
ATCACATTCTCCTCCTCCGCTTATTGATATGCTTAAGTTCAGCGGGTAGTCCTACCTGATATGAGGTCAGAGTCAAAAAGTGTTGCACAGAGGCAAGCAGTGTTCTGAGCAGGCTTGACGCACGCAAGGGACAAGACGAAACTTATTACGTCTGTCACGGATGCTAGCGATCCCACTAAGTCATTTGAGGCGAGCCGTGTAACCGGCAGCGCCCATATCCAAGTCCCAACTGGTCATAAACCAGATGGGATTGAGATTTCATGACACTCAAACAGGCATGCCTTTCGGAATACCAAAAGGCGCAAGGTGCGTTCAAAGATTCGATGATTCAC
+
ABCCBFFFFFFFGGGGGGGGGGGGHHGHHHHHGHHHHHHHGHGGGGGGGFHHHGHHHHHHHHHHHHHHHGHHHHHHHHHGGHHHHGHHHHHHGGGHGGHGHHFHHHHHHHHGGGHHGHHGGGGGGGGGGGGGGFHHHGGGGGHHHGHFHHHHHGHHHHHGCGHHHHHHGGHGGHHHHHHHHHHGHHGHGGGGGGGGHGHGG@GGHGGFGFHGHHHHHFHHHHGFFHFGFGGHFFFGHHGGHGHHHGHHHHHHHGHF5HHHHHHHGDCBHHGHHGHHHFHHHGGGGGHHHG5HGHHHGGGGGHFGGEFGGGGGFGGGGGCCFFFFFFFBBBBB
@M02197:102:000000000-ALU3V:1:1101:12542:8665 1:N:0:1
ATCACATTCTCCTCCTCCGCTTATTGATATGCTTAAGTTCAGCGGGTATCCCTACCTGATCCGAGGTCAAAAGTGAAAAAGTAGCTATATGGATGCCGCTATTTAAGGACTAAGACGCAAAATGTGCTGCGCTTACTACCAAAAACACTGGCTGCCAATGACTTTAAGGCGAGTCTAATCAGAAGAGAAAAGACAAAACGCCCAACACCAAGCAAAGCTTGAAGGTACAAATGACGCTCGAACAGGCATGCCCCATGGAATACCAAGGGGCGCAATGTGCGTTCAAAGATTCGATGATTCA
+
BCCDDFFFFFFFGGGGGGGGGGGHHHBGHHHGHHHHHHHHHHHGCGG?HHHHHHHGHGHGHHHGGFEHHHHHHGHHHHHHGFHHHHGHHHHHHHHHHGGGGGHHHFHGHHHHHHHHGHGFGFHHHHHHHHGGGGGHHHHHGHGGHHHHHHHGHGGGHDGHHGHHHHGHHHGGHGHHHHFHHHHHHHHHHHHFHHHHHGGHGHGGHGHGHGHGGHHGFHFGHGHHHFFHFHHGGGGGFHGHGHHHHHHHGF?EHBHFFFGF5HFHHHGGGGFHHHHEEA2FGGFDDGFE4FBFFFFFA?A?A
@M02197:102:000000000-ALU3V:1:1101:10077:8784 1:N:0:1
ATCACATTCTCCTCCTCCGCTTATTGATATGCTTAAGTTCAGCGGGTAGTCCTTCCTGATTTGAGTTCAGAGTCAAAAAGTGTTGCACAGAGGCAAGCAGTGTTCTGAGCAGGCTTGACGCACGCAAGGGACAAGACGAAACTTATTACGTCTGTCACGGATGCTAGCGATCCCACTAAGTCATTTGAGGCGAGCCGTGTAACCGGCAGCGCCCATATCCAAGTCCCAACTGGTCATAAACCAGATGGGATTGAGATTTCATGACACTCAAACAGGCATGCCTTTCGGAATACCAAAAGGCGCAAGGTGCGTTCAAAGATTCGATGACTCAC
+
BBAABDFFFFFFGGGGGGGGGFGGHG56FGFGBHH5AFFHCHHE???21BGFHEHBDDAAEHFDA5AFG55BAGHFHHG1FF5FG53FDFFF1EGHAAHGHHGEBGHF?FFFFBCFBGHEG/AFCGGBFFBFFF9CDGF<BBFHFBC:@GCHHEFEEGHGDDGGFGGDE;EFEG;GHGFF:HHHGGGGCGCEA;C?FFGE5?GGHGEEEGFF@HGF34HH8GGHFHHHHHHH:HHGHGDEHHHHHGHHHFHHHHHGHGGHHFHHGAFBGGFBEHHFHFGEFGGGGHHHHHHHGHHGGGGGGHGHGGGGGHGFFBGGGGGGFFFFFDDABAAA
@M02197:102:000000000-ALU3V:1:1101:11940:8791 1:N:0:1
ATCACATTCTCCTCCTCCGCTTATTAATATGCTTAAGTTCAGCGGGTGATCCTACCTGATTTGAGACCAGAAGTGAAATCGGGATGTGCACAGAGGCAGTTAAGCACACGCAGACACAACCAAACATCCTCCATTAGGCGACATAGCAAATGACGTATCATGCTATGCCAGGAGAAACACTGCTTGGCCGCCTCCTCCCAACAAGAGAGGCGGATGCAAAGTGTCCCAAGGCGCTCATGCATTTCGGGCGAGCATGTGGTCAAGCACAGGCAGCAGCACCCATCAAGACACCGTCCGCCAAGCCGTTTCATAAAAACCGCTTGTGGTGGGAGATTTCATGGCACTCAAACAGGCATGCTCTACGGATTGCCATAGAGCGCAAGGTGCGTTCAAAGATTCGATGATTCAC
+
>3A3AFFFFFFFGGGGGGGGGGGHHFCHHHHHHHHHFHHHHHHGGGG?EGHHHFGGGHGHHHHFFEHGHGGFHHHGHHGFAEGGGGFHHHHGFHFGGGF3FHHHHHHHFGFCE/GFFGEDDE//?GHFGFFCHFHHF2FCBC@D1GFHGBGHHFGEFFFHH1FGHFFGFB0CGEEG/CGFFBFFHGGHGGGGGGG+FGGF5G?4F/FBA;:9009930;://:5FFFF/?;909>?CF00BF/9CD@-.D0000..1<10CGF>1<1FHF<??11C<0<?1<11BD<<?/<///ECG?<//E/FB344FHHGFE>1GGFEF?F1?FHFGFFDBGBFFGBHBHHFD35D3DFHHGFGBHAGEGFGFFEG2BBA5HEEEEBF44EA2GFGBF5GBBGGGFFFFFFF??BBA
@M02197:102:000000000-ALU3V:1:1101:19035:8856 1:N:0:1
ATCACATTCTCCTCCTCCGCTTATTGATATGCTTAAGTTCAGCGGGTAGTCCTACCTGATTTGAGGTCAGAGTCAAAAAGTGTTGCACAGAGGCAAGCAGTGTTCTGAGCAGGCTTGACGCACGCAAGGGACAAGACGAAACTTATTACGTCTGTCACGGATGCTAGCGATCCCACTAAGTCATTTGAGGCGAGCCGTGTAACCGGCAGCGCCCATATCCAAGTCCCAACTGGTCATAAACCAGATGGGATTGAGATTTCATGACACTCAAACAGGCATGCCTTTCGGAATACCAAAAGGCGCAAGGTGCGTTCAAAGATTCGATGATTCAC
+
BBBABFFFFFFFGGGGGGGGGGGHHHHHGHGHHHHHHHHHHHHGGGGGGHHHHHHHHHHHHHHGGHHHHFGHFHHHHHHGGHHHHHHHHGFHGGGHGHHHBH4GFHHHHHHGGGHHGHHGGGGFGGGGFDGFGHHFHGGGGGGHHHHGHHHHHGHHHHGGGGGHGFHHGGGGGHHHHHHHGHHHHHHGGGGGFGGGGGHGGGGGHGGGGGGHGFEGGHHHHHHHGHHGFFGHHHHHFHHHHHHHHHHFFEHHHHHGGFFGHHHHHHGHHFHGFFHHHHGHHEGGGHHHHHHHGHHHGGGGGFFBFGGGGFFFGGGGGGGGFFFFBFFBBBBB
@M02197:102:000000000-ALU3V:1:1101:26199:8751 1:N:0:1
ATCACATTCTCCTCCTCCGCTTATTGATATGCTTAAGTTCAGCGGGTAGTCCTACCTGATTTGAGGTCAGAGTCAAAAAGTGTTGCACAGAGGCAAGCAGTGTTCTGAGCAGGCTTGACGCACGCAAGGGACAAGACGAAACTTATTACGTCTATCACGGATGCTAGCGATCCCACTAGGACATTTGAGGCGAGCCGTGTAACCCGCAGCGCCCATATCCAAGTCCCAACTGGTCATAAACCAGATGGGATTGAGATTTCATGACACTCAAACGGGCATGCCTTTCGGAATACCAAAAGGCGCAAGGTGCATTAAAAGATTCGATGACTCAC
+
BAABABDFDFFBGFFGGBGGFGGBBHBGHFFHHHGHHGHHHCGGGG2EFFGHGFHHG3AFF5FFFE3BGE535B@F5GHEFHDGFGFFB2GBAEAFFHH3FE4FFF4FG3GFCF0B#GFGG71EFBFCEAA?<F0GG8C0<<1DFG:GEG0F0#>1DDF2..-;$=DFA8HE<,>CGC#<#HGBGFFCACCC@/BB1%;/<9AF#E@EB/B,BB29BFBF10;0#0;F?/*11:9BHHGFHDDB@1B0B122F21@11GA22FFEHEGAFBA/0FGFFFEAE/A/E2FA2HGEF11000??F11FGBBFF3131G33E1111FFDFDA1AA>
@M02197:102:000000000-ALU3V:1:1101:22341:8944 1:N:0:1
ATCACATTCTCCTCCTCCGCTTATTGATATGCTTAAGTTCAGCGGGTAGTCCTACCTGATTTGAGGTCAGAGTCAAAAAGTGTTGCACAGAGGCAAGCAGTGTTCTGAGCAGGCTTGACGCACGCAAGGGACAAGACGAAACTTATTACGTCTGTCACGGATGCTAGCGATCCCACTAAGTCATTTGAGGCGAGCCGTGTAACCGGCAGCGCCCATATCCAAGTCCCAACTGGTCATAAACCAGATGGGATTGAGATTTCATGACACTCAAACAGGCATGCCTTTCGGAATACCAAAAGGCGCAAGGTGCGTTCAAAGATTCGATGATTCAC
+
BBCBCFFFFFFFGGGGGGGGGGGHHHHHHHGHHGHGHHHHHHHGGGGGGHHHHHHHHHHHHHHGGHHHHHHHHHHHHHGGHHHHHHHHHHHHGGGHGHHHHHHHHHHGHHHHHGGHGHHGGGGGGGGGGFGFEHHFHGGGCGHHGHHHHGHHHGHHGHHHGHHHHGHGGGHHGHHHHHHHHHHHHHGHGHGGGGGGHHHGDGGFHGGGGGHGEGHHHFHHGHHHGHHHHHHHHHHHHHHFHHHHHHHHHHEHHHHHHGGHHHHHHHGHHHHGHHHHGHHHGGGGGHBHHHHHGHHHGGGGGHHHHGGCGHGGGFGGGGGGBFFFFFFBBAAB
@M02197:102:000000000-ALU3V:1:1101:21382:8860 1:N:0:1
ATCACATTCTCCTCCTCCGCTTATTGATATGCTTAAGTTCAGCGGGTATCCCTACCTGATCCGAGGTCAATCATAAAAAAGTTTGGGGTTCTGGCAGGACACCACCGGGACTCTGTCGCGAGGAGTATTACTACGCGTAGAGCCAGGAGGCACCGCCACTGCTTTTAAGGGCTGCCCTGTGACGGGCAGGCCCCAACACCAAGCTGAGCTTGAGGGGTGATAATGACGCTCGAACAGGCATGCCCCCCGGAATACCAAGGGGCGCAATGTGCGTTCAAAGATTCGATGATTCAC
+
BBBABFFFFFFFB4FGFGGGGGGHHHGFFFFBFHHHHHFBGFFGGGGGGGGEHHGHHHHFGHH?EEGFFHF<F<HHHHHGGFFHFEGFF-HGHFH;GEEH9H;<H;GGG99HHHHHHG;G:C5CDGHH:GFH<GG9GG9GG<;G9H;HECD9FGGGGCGGFF8FFGGGFEFEF;.FGFGFGGFA@FFAFDDEHGFDFFFHGFFFGFHEFFFG:CGFFBGGBFFFDDCGGCCGHHGGHGHHBDBF0CFB5BFE5HFHGFGGGEE5FBHE?EB4FGCGGGGGGGFFFFFFFAA?A3
@M02197:102:000000000-ALU3V:1:1101:21999:9044 1:N:0:1
ATCACATTCTCCTCCTCCGCTTATTGATATGCTTAAGTTCAGCGGGTAGTCCTACCTGATTTGAGGCCAGAGTCATAAGGTTGCCGGTGAGGGCGGCTGTGAGCGGACGGCACGGAGCAGACCGGGCGAAACGTATCACGCCGGGTCAGGTCTCCCGCCATCCGCTAAGGCATTTGAGGCGAGCCAGCAAAGGCAGCGCCCAAGTCCAACCGATCGGGAAAACCCAAGGGGTTGAGGTTTACATGACACTCAAACAGGCATACCCTCCGGAATACCAGAGGGTGCAAGGTGCGTTCAAAGATTCGATGACTCAC
+
CCDDDFFFFFFFGGGGGGGGGEGHHHHGGHHHHHHHHHHHHHHGGGGGFHHHHHHHHHHHHHHHGHEGGHHHHHHHGFGHHHHHHGGGGGHGGEGGGGGHHEGHGFGGGGGCGGG?GGGHGHHGGGGGGGGGGHGHGGGGGGGGGGGGGGGGGGGGGFFFFFGGHHHGFFFFFFHGFCGEHGGGHHHGHHHHGGGGGHHFHHHFHFCFGGGGGFGHHHGGFEHHHHGGGHHHHHHHHHHHHHHHGHHHGHGHHHHHHFHHFEGGGGGHHHHGHHHHGHHGHHHHGGHGGGGGGGGGGGGGGGFFFFFFFBCBCC
@M02197:102:000000000-ALU3V:1:1101:12108:9096 1:N:0:1
ATCACATTCTCCTCCTCCGCTTATTGATATGCTTAAGTTCAGCGGGTAATCTTACCTGATTTGAGGCCAGAAAGGAATACATAAAGAATTATGTATGTGTGTGTTTGTTTGGTAGCAGATGACAAAAGCACAAGATTTTTATGGGTTTGCCTTAACAAAAATCTATGGCTGACACTCATCCACTCATACTTTTAAGGCAAGGTGATACAAAGAGGCTAATCTCATCACCAAGCCCAAGGACCCGTTAAAAGAATTTTTCATAAAAAAAAACCCTTTTAATGGAGATATTCACGACACTCAAACAGGCATGCTCCGAGGAATACCAAGGAGCGCAAGATGCGTTCAAAGATTCGATGATTCAC
+
BCCCCFFFFFFFGGGGGGGGGGGHHHHHHHHGHGHHHHHHHHHGGGGGFHHHHHHHHHHHHHHHGGGGHHHHHHHHHHHHHHHHFHHHHHHHHHHHHGGHHHHHHHHHHHHGGHEHHHGHGHFGHFHHHHHHHGHHHHGHHHHHGHGGGHHHHHHHHHHHHHHHHHHHHHGHHHHHHGHHHBBHHFFFGHHHHHHHGHHHGHGCFGFGHHHCGBHHHHHHHHHHHGFHCHFHHGGFHHGGGGGHHHGHHHHHGHHEHHFHFGGGGGGGGBGCHEHHHGD5G@BHHHFGFEEGHHFGEGCGGHHHHHHGGGGGGGHHGHHFHHHHHHGGEGGHHHHGGGGFGFGGFGCFFF4FFFFFF@BBBB
@M02197:102:000000000-ALU3V:1:1101:19769:9125 1:N:0:1
ATCACATTCTCCTCCTCCGCTTATTGATATGCTTAAGTTCAGCGGGTGATCCTACCTGATTTGAGACCAGAAGTGAAATCGGGATGTGCACAGAGGCAGTTAAGCACACGCAGACACAACCAAACATCCTCCATTAGGCGACATAGCAAATGACGTATCATGCCATGCCAGGAGAAAAACACTGCTTGGCCGCCTCCTCCCAACAAGAGAGGCGGATGAAAAGTGTCCCAAGGCGCTCATGCATTTCGGGCGAGCCTGTGGTCAAGCACAGGCAGCAGCACCCATCAAGACCCCGTCCGCCAAGCCGTTTCATAAAAACCGCTTGTGGTGGGAGATTTCATGGCACTCAAACAGGCATGCTCTACGGATTGCCATAGAGCGCAAGGTGCGTTCAAAGATTCGATGACTCAC
+
ABCCCFFFFFFFGGGGGGGGGGGHHGGHHHHHHHHHHHHBHFHGGGFGHHHHFHHHHHHHHHHHFHHGGHHGHHHEHHGHGGGGGGHHHHHHGGHGGGGFGHHHHHHFHGGGGGHHHGEGFFHHHHHHHHHHHHHHHHHG?DCGHHHGHHHHHH?<FGHHEHGHHGBGHDGHGFHF0CGGEHFFHHGH7;C?@-DDG;GGGGGDBEGGGGGADFF=:=+C;B/9;;EFFBFA@9BBFBBEGFED@A-E@?DCCEHFGCGGC.1FHFGFHFCEHHGBF.ABAC1GF1?<C<CCGGFCGGHGGGGGGGHFFHHHHGGEEEGGHHHHHHGHHHHHHHGFF3EHHHHHFFHHHHGHHHFHHHFGAGFFCHHGHHGCGHGHGGGGHHFGGGGGHGGGF5AFGGG4FFFFFFA?AB@
@M02197:102:000000000-ALU3V:1:1101:8161:9139 1:N:0:1
ATCACATTCTCCTCCTCCGCTTATTGATATGCTTAAGTTCAGCGGGTAGTCCTACCTGATTTGAGGCCAGAGTCATAAGGTTGCCGGTGAGGGCGGCTGTGAGCGGACGGCACGGAGCAGACCGGGCGAAACGTATCACGCCGGGTCAGGTCTCCCGCCATCCGATAAGGCATTTGAGGCGAGCCAGCAAAGGCAGCGCCCAAGTCCAACCGATCGGGAAAACCCAAGGGGTTGAGGTTTACATGACACTCAAACAGGCATACCCTCCGGAATACCAGAGGGTGCAAGGTGCGTTCAAAGATTCGATGACTCAC
+
BBBABFFFFFFFGCCGGF2AEE?AGFHGHHEAGHHHGGHHFG5AAEE2FFFGE5GCDGFFHH5GA2FGCGGGD@EGF5EDFFFFEEEGGEFF?EEGGG?G93B:CG?CG9<?CGGDD/FFGCGCC92?D@4DE;:CA$F.FG?/FFBFBAAC0CFF?<-@EFFF$D=AF1BAFF8CCE//@0?@BFAEFFFF/C@;EEBBBFEFB/EEB?9C?;F9*EFGFE>AD4?6ECGFHFFFF2GGG;HFD1FB/EB1B1FFFF1GEAE/EFF0HG2A11FA0CG0FGF1DEEA00?HFFGDFGFA11BB3@1DD1AA>1
@M02197:102:000000000-ALU3V:1:1101:24901:9142 1:N:0:1
ATCACATTCTCCTCCTCCGCTTATTGATATGCTTAAGTTCAGCGGGTAATCTTACCTGATTTGAGGCCAGAAAGGAATACATAAAGAATTATGTATGTGTGTGTTTGTTTGGTAGCAGATGACAAAAGCACAAGATTTTTATGGGTTTGCCTTAACAAAAATCTATGGCTGACACTCATCCACTCATACTTTTAAGGCAAGGTGATACAAAGAGGCTAATCTCATCACCAAGCCCAAGGACCCGTTAAAAGAATTTTTCATAAAAAAAAACCCTTTTAATGGAGATATTCACGACACTCAAACAGGCATGCTCCGAGGAATACCAAGGAGCGCAAGATGCGTTCAAAGATTCGATGATTCAC
+
ABBBBFFFFFFFGGGGGFGGGGGHHHGGHHHGHHHHHHHHHHHGGGGGGHHGHGHHGHGHHHHGGHGGHECGHHGFHFHHHGHHHHHGHHHHGHHHFGHFFHHHHHHHHHHGEHHGHHEHGHHHHHHFHHHHHHGHHGGHFGEGFHGGGEHFGGFGHHHGHHHFGFHBGHAGFGHHHHHHHHHGHHHHHHHHHHHFHFHHHHFHHGGHHHFHGHHGHHHHFBGGHHGFGFGHGBGEGFGGGF?GBDFHHFFHHFGGGHHGCCGGGGGEG?GDHFFFHHHHHFHFHHHEHFEGHGHHGHFHFHGBFEHHHGGGDGHFGHGHGHFFHHEECEEDCGFGE?DFGGG5BFBAGGBFFFFFFBBAAA
@M02197:102:000000000-ALU3V:1:1101:24975:9129 1:N:0:1
ATCACATTCTCCTCCTCCGCTTATTGATATGCTTAAGTTCAGCGGGTAGTCCTACCTGATTTGAGGTCAGAGTCAAAAAGTGTTGCACAGAGGCAAGCAGTGTTCTGAGCAGGCTTGACGCACGCAAGGGACAAGACGAAACTTATTACGTCTGTCACGGATGCTAGCGATCCCACTAAGTCATTTGAGGCGAGCCGTGTAACCGGCAGCGCCCATATCCAAGTCCCAACTGGTCATAAACCAGATGGGATTGAGATTTCATGACACTCAAACAGGCATGCCTTTCGGAATACCAAAAGGCGCAAGGTGCGTTCAAAGATTCGATGATTCAC
+
CCCCCFFFFFFFGGGGGGGGGGGHHHHHHHHHHHHCHHHHHHHGGGGGGHHHHHHHHHHHHHHHGHHHGHHHHHHHGHHGHHHHHHHHHHGHGGGHGHHHHHHHHHHHHHHHHGHHGGHGGGGGGGGGGGHFGHGHHGGGGGHHHHHHHGGHHGFHHHGHGHGHEHHGGGHGGHGHHHHHHHHHHHHHGGGGGGGGHGHGGGGGHGGGGGHFGHFHHGHHHHHFFFFGGFFHHHHGFHHHGHHHGHHHHHGHHHHFBHGHHGHGEHFHHGHHHHHHHHGHGGGFDBHHHHGHGHHHGGGGGHGHHGGGGHGGGGGGGGGGCFFFFFFCCBBB
@M02197:102:000000000-ALU3V:1:1101:25445:9179 1:N:0:1
ATCACATTCTCCTCCTCCGCTTATTGATATGCTTAAGTTCAGCGGGTAGTCCTACCTGATTTGAGGTCAGAGTCAAAAAGTGTTGCACAGAGGCAAGCAGTGTTCTGAGCAGGCTTGACGCACGCAAGGGACAAGACGAAACTTATTACGTCTGTCACGGATGCTAGCGATCCCACTAAGTCATTTGAGGCGAGCCGTGTAACCGGCAGCGCCCATATCCAAGTCCCAACTGGTCATAAACCAGATGGGATTGAGATTTCATGACACTCAAACAGGCATGCCTTTCGGAATACCAAAAGGCGCAAGGTGCGTTCAAAGATTCGATGATTCAC
+
CCCCCFFFFFFFGCGGFGGGGGGGGHGHHGHHHHHHGHHGHCBEGGGGGHHHHHHGHHHHHHHHFHHHHGHG5FFHBGHG3FFHAEBGHGCEFDGHGHHGHFHEHHGHHEFHHGHHGHHGGGGFGCGCFGHGGHHHGFFFDFBFHH;HGGHHHFHHHHGGGGCHH<HGGGGEGHGHGHGF1CFHHHHHFHGGGGGFGFGGGGGGGGGGFEFECFGFFFFHG0FEEBFEHEHFFFFFFH8EFFFHFEHFDDBHGHGGGD5GDHGGFFCHHFHGFGFBFHHHGE0GE3GFGGG2CGFGGFE2GHGCBEEA?FFGGGGGG?FFFFDBFFB@BAAA
@M02197:102:000000000-ALU3V:1:1101:24838:9220 1:N:0:1
ATCACATTCTCCTCCTCCGCTTATTGATATGCTTAAGTTCAGCGGGTATCCCTACCTGATCCGAGGTCAATCATAAAAAAGTTTGGGGTTCTGGCAGGACACCACCGGGACTCTGTCGCGAGGAGTATTACTACGCGTAGAGCCAGGAGGCACCGCCACTGCTTTTAAGGGCTGCCCTGTGACGGGCAGGCCCCAACACCAAGCTGAGCTTGAGGGGTGATAATGACGCTCGAACAGGCATGCCCCCCGGAATACCAAGGGGCGCAATGTGCGTTCAAAGATTCGATGACTCAC
+
BCBCCFFFFFFFGGGGGGGGGGGHHHHGHHGHHHFHHGGHHHHGGGGGEHHHHHHHHHHHHHHGGGGHHH<<H;HHGHB:;@;;:GGGG9GHHGHHDG+<:HG<<;C9ECG<H:F<G;<CFC269HGH0HH<<HG99GGGGHHHHHF7GG;GHGGGB@DFGFGGGGGGFFGGGGGGFGGGGEGGFGFFFCGFGFFFFFFFGFHFFHGAFHFGGFGDFHHGFFFFFFFFFGFDGGHGFFGEFFFCCEABFHFHCHFHGCEAAA0B1GFCGE0GFF3B33GA1EBC3FFDD@AAAA
@M02197:102:000000000-ALU3V:1:1101:18152:9236 1:N:0:1
ATCACATTCTCCTCCTCCGCTTATTGATATGCTTAAGTTCAGCGGGTAATCTTACCTGATTTGAGGCCAGAAAGGAATACATAAAGAATTATGTATGTGTGTGTTTGTTTGGTAGCAGATGACAAAAGCACAAGATTTTTATGGGTTTGCCTTAACAAAAATCTATGGCTGACACTCATCCACTCATACTTTTAAGGCAAGGTGATACAAAGAGGCTAATCTCATCACCAAGCCCAAGGACCCGTTAAAAGAATTTTTCATAAAAAAAAACCCTTTTAATGGAGATATTCACGACACTCAAACAGGCATGCTCCGAGGAATACCAAGGAGCGCAAGATGCGTTCAAAGATTCGATGATTCAC
+
CCCCCFFFFFFFGGGGGGGGGGAHFGGHGHHHHGHHHHHHCHHGGGGGFHHHHGHHHHGHHHHHGHGGHHHGHGHHHGHHHHHHFHHHGHHHHHHHHGHHFFHGHHHFHHHGCHHHHFHHGHHHHGHHHHHHHHHHHFHHHHGHGHGGGHHHHHHHHHHHEHHGHHHHHHGHHHHHHHHHHHHHHGHHHHHHHHHGHHHHHHHHHHHHHHHHGHHFHHHHGHHHHHHGHHHHGGHHHHGGGGGHGGHHHHHHGHGGHHFHHGGGGGGGHGGGFFBHFHGHHHHHHFHGFGGGHHEHGHGHHFHHHHHHGGCGGGHHHHHHFHHHHHGGGGGHHGHGFCGHGGGGGGGGGGFFFFFFFBBAAA
@M02197:102:000000000-ALU3V:1:1101:26393:9277 1:N:0:1
ATCACATTCTCCTCCTCCGCTTATTGATATGCTTAAGTTCAGCGGGTAGTCCTACCTGATTTGAGGTCAGAGTCAAAAAGTGTTGCACAGAGGCAAGCAGTGTTCTGAGCAGGCTTGACGCACGCAAGGGACAAGACGAAACTTATTACGTCTGTCACGGATGCTAGCGATCCCACTAAGTCATTTGAGGCGAGCCGTGTAACCGGCATCGCCCATATCCAAGTCCCAACTGGTCATAAACCAGATGGGATTGAGATTTCATGACACTCAAACAGGCATGCCTTTCGGAATACCAAAAGGCGCAAGGTGCGTTCAAAGATTCGATGACTCAC
+
>AAAAFFFFFFFGGGGGGCGGGGHGFHHHHGHHHHHHHHHHHCFEFGGGHHHHHHHHGFHHHGGGHHGBHHF5EGBGHAEGHHHHHHHHFHHGGGHEHHG4GGHHHGHEHHFHGFHGHGDGGGGGGGGFCGGGFEHHFCCDGHHFFHHHGFHHFHFFFFEGGHHGHDGCFEGGHHHHHHHFHHHHFDDCCEGCAGFGADFFDFFGGE/@EEFHFFGFHFHGHFFFFGFBAHHHGHHGGFEHGB333FHHHHHFHGHGF5HHHHFBHFFHHHFHGCF1GHEFDGGEFHHHHGHGFFFDGGGGGCGGGGEGFCGFGGGGECGFFFFBFD3A>3A
@M02197:102:000000000-ALU3V:1:1101:19500:9237 1:N:0:1
ATCACATTCTCCTCCTCCGCTTATTGATATGCTTAAGTTCAGCGGGTGATCCTACCTGATTTGAGACCAGAAGTGAAATTGGGATGTGCCACAGAGGCAAGTTCGAAGCACACGCAGACACAACCAAACATTCCTCCTTTAGGCGACATAGCAAATGACGTATCATGCCATGCCAGGAGAAAAACACTGCTTGGCCGCCTCCTCCCAAACAGAGAGGCGGATGCAAAGTGTCTCCAGGCGCTCATGCATTTCGGGCGAGCCTGTGCTAGGTAGCGCAGGCAGAGGCACCCATCCAGACCCCATCCGCCAAGCCGTTTCATTTAAAAACCGCTTGGGGTGGGAGATTTCATGGCACTCAAACAGGCATGCTCTACGGATTGCCATAGAGCGCAAGGTGCGTTCAAAGATTCGATGATTCAC
+
ABCCCFFFFFFFCFGGGGGGGGGHHHHHCHBFGHHH5FGHHHHEGGGGHHHHHHHHHHGHHHHHGFGGGEHGHFHDGHGHHHHGHGHHHHHHFFHGFGGEAFFGGCHGGHHFHGGGGGGGHEFGGGFHHHHHGHHGHGGHH2FHG?DCDBFGFG<FG1F.<FHGFHHG1DFBHHHGHHEHHHGEFE.GFHHHHDFGGDGGGG:EGGGGAE/CGGGGEDFDFFB;BB0;/:FFF/*9C0;.DAB.9:0A@9-:DC@-....GBD0GGDDC@C?C-0<FG1HHHGG?DFFFFD1G@@/CFEGC?@CFFEECGGGFGHHHHHHGFGGGGGGGGEECGGGFFHHHHHHHGFFDBHHHHGHGHHHHGHGFFGHHFGHFGGHHFGDFCHHHGGGGHHGHFGGGGGGGGGFFFC4CFFFFFFBBBB@
@M02197:102:000000000-ALU3V:1:1101:23496:9296 1:N:0:1
ATCACATTCTCCTCCTCCGCTTATTGATATGCTTAAGTTCAGCGGGTAGTCCTACCTGATTTGAGGTCAGAGTCAAAAAGTGTTGCACAGAGGCAAGCAGTGTTCTGAGCAGGCTTGACGCACGCAAGGGACAAGACGAAACTTATTACGTCTGTCACGGATGCTAGCGATCCCACTAAGTCATTTGAGGCGAGCCGTGTAACCGGCAGCGCCCATATCCAAGTCCCAACTGGTCATAAACCAGATGGGATTGAGATTTCATGACACTCAAACAGGCATGCCTTTCGGAATACCAAAAGGCGCAAGGTGCGTTCAAAGATTCGATGATTCAC
+
BBBBBFDFFFFFGGCGGGGGAAGBGFHHGG5GHHHHGHHGHHHGCGEEG3GHFHHHGDCFHHGHGHHHFHFGGFHHFHEGGBBFFHHHGBGBFECCEHHHDGGFHHFFGFFHHC9FGHFEEGE;@CGBF?F0FGHHHGGGGCHHHH;<GGHGHGHHH;DFCGGHHHHHG?EGGHHHHFHBCCHFHHGHECA<BBFCFAFGCFBFFEEEE?=0FFEF;BGFGFGGFFFFGFFHH9HHHHGBFF@01CF0B12GGBEF1FGHHFFAFGF10BGF1D1B0FFG0EE/E0EGBBGA/FFA00A0A11FFEAA01B13EA3GEFGFFFB@3FAAAAA
@M02197:102:000000000-ALU3V:1:1101:23481:9305 1:N:0:1
ATCACATTCTCCTCCTCCGCTTATTGATATGCTTAAGTTCAGCGGGTAGTCCTACCTGATTTGAGGTCAGAGTCAAAAAGTGTTGCACAGAGGCAAGCAGTGTTCTGAGCAGGCTTGACGCACGCAAGGGACAAGACGAAACTTATTACGTCTGTCACGGATGCTAGCGATCCCACTAAGTCATTTGAGGCGAGCCGTGTAACCGGCAGCGCCCATATCCAAGTCCCAACTGGTCATAAACCAGATGGGATTGAGATTTCATGACACTCAAACAGGCATGCCTTTCGGAATACCAAAAGGCGCAAGGTGCGTTCAAAGATTCGATGATTCAC
+
CCCCCFFFFFFFGGGGGGGGGGGHHHGHHHHHHHGHGHHHFHHGGGFGFHHHHHHHGHHHHHHHGHHEHFFHHHHHHHHGHHHHHHHHHHHHGGGGGHHHHHHHHHHHHHGHFGFHGHHGGGGGGGGGGGHGGGHHHGDCGGHHHHHHHGHHHGEGHHHGGGGEHHHHGGHGHHHHHHHGEHHHHHHHGHFGGGGGHHGGGGGGGGGFGGHHHHHGFFGHHHHGGHHHHHGHHHHHHHGFHHHHHHGHHHGHHHHFHHHHHHHHHGFEHHHHHHHHGGHHHEEGFHGHHHFGGHHHGGGGGHHHHGECGHGFGGGGGGGFFFFFFFFBBBBB
@M02197:102:000000000-ALU3V:1:1101:17283:9334 1:N:0:1
ATCACATTCTCCTCCTCCGTTATTGATATGCTTAAGTTCAGCGGGTAGTCCTACCTGATTTGAGGTCAGAGTCAAAAAGTGTTGCACAGAGGCAAGCAGTGTTCTGAGCAGGCTTGACGCACGCAAGGGACAAGACGAAACTTATTACGTCTGTCACGGATGCTAGCGATCCCACTAAGTCATTTGAGGCGAGCCGTGTAACCGGCAGCGCCCATATCCAAGTCCCAACTGGTCATAAACCAGATGGGATTGAGATTTCATGACACTCAAACAGGCATGCCTTTCGGAATACCAAAAGGCGCAAGGTGCGTTCAAAGATTCGATGACTCAC
+
BBCCBFFFFFFFGGGGGGGGGEGFHHFHHGHHHFGHGGHFFHEFFEEGHHHHGHHHHFHHHHHGHHGHHHHHGHHGHGGHHFFHHHHHHGGGGGHGHFHGHHHHHFHHHHHHGHHGHHGGGGGGGGFFFHFGHHHHGCDFFFHHHHGHGFHHGHHHGHGCGHHHGHHGHHHHHHHHHHHHHHGHHGHGGGGFGGGHFHGGGGFHGGGGGFFFFGHHHEHGHHHFHHHHGHHHHHHHHHHHHHHHHHHHFGHHHHHHFGHHHHFHFGHGGHHGHGGGHHGEGGDGHDHGF5GFHHHGGGGGHGHHGGGGHGGGGGGGGGBFFFFFFFBBBAA
@M02197:102:000000000-ALU3V:1:1101:26616:9411 1:N:0:1
ATCACATTCTCCTCCTCCGCTTATTGATATGCTTAAGTTCAGCGGGTAGTCCTACCTGATCCGAGGTCAACTTTCAGAAGTGGGGTGTTTTACGGCATGGCCACCGCCGAGCTCCAGGCCGCGAGGTTGTGCTACTACGCGGAGGAGGGCTACAGCGAGACCACCACTGAATTTCGGGGCCGGCAGCGCCCCCGGAGGGGCGCCGCGCCGATCCCCAACGCCAGGCACTGGGGGCCTGAGGGTTGAAATGACGCTCGAACAGGCATGCCCGCCAGAATACTGGCGGGCGCAATGTGCGTTCAAAGATTTGATGACTCAC
+
DDDDDFFFFFFFGGGGGGGGGGGHHHHHHHHHHHHHHHHHHHHGGGGGGHHHHHHHHHHHHHHGGGGHGHHHHHHHHHHHFHHHGEFGGHHHHGGG;;HHEH<GHAFG@4?C:HHBFFEACFG6GGAFGA;E:HH<<GD;FG7CG8AD;?5:F9FGGG57GG/FEEFFFFF@BFFFFFFADA;--@?CFFDFFFFACFFFACF<@CDDCD?FFFFE<B@AAFFHFGBF/EFFFBHHHHFGHG<FHHHFGGGGEFGAGG@3HGBE2?CGGGFHHHHHHBHGGGGCGGGGHHHHFCGGHGGGGGGGGGFFFFFFFF?ACBB
@M02197:102:000000000-ALU3V:1:1101:20982:9461 1:N:0:1
ATCACATTCTCCTCCTCCGCTTATTGATATGCTTAAGTTCAGCGGGTAATCTTACCTGATTTGAGGCCAGAAAGGAATACATAAAGAATTATGTATGTGTGTGTTTGTTTGGTAGCAGATGACAAAAGCACAAGATTTTTATGGGTTTGCCTTAACAAAAATCTATGGCTGACACTCATCCACTCATACTTTTAAGGCAAGGTGATACAAAGAGGCTAATCTCATCACCAAGCCCAAGGACCCGTTAAAAGAATTTTTCATAAAAAAAAACCCTTTTAATGGAGATATTCACGACACTCAAACAGGCATGCTCCGAGGAATACCAAGGAGCGCAAGATGCGTTCAAAGATTCGATGATTCAC
+
AABB@FFFFFFFGGGGGGGGGGGHHHHHGFHHHHHHHHHCHHHGGGGGGHHHHHHHHEGHGHHHFHFGHHGFFHHHGHHHHGEFFHFHHHHGHGGGGHHDGBEAGHGHFFHGFFGHGHHHHHHHEHHEHHFFHGFHHGHGH;HFHHGGDFDBGHEGFHHHGCGBGGHFHHGH9FHHHHGHHHHHHHHHHHHHHHHFHGCHGGHHBGHHDF>>FFAD)HGHEFGHHHHHFHHFGGHFHGGCFFGHGBHGBHHHHHGBHEHG?GGGGGGEF1FGGB4BGHFGBDFGHHHGGEFAHFEHFGHGHHHHHHHHHE??GGHGHHGHHFBFCHGEEGGFFDGE?EE4FGGGGFGEFGFFFFFFFBBBBA
@M02197:102:000000000-ALU3V:1:1101:13159:9485 1:N:0:1
ATCACATTCTCCTCCTCCGCTTATTGATATGCTTAAGTTCAGCGGGTAGTCCTACCTGATTTGAGGTCAGAGTCAAAAAGTGTTGCACAGAGGCAAGCAGTGTTCTGAGCAGGCTTGACGCACGCAAGGGACAAGACGAAACTTATTACGTCTGTCACGGATGCTAGCGATCCCACTAAGTCATTTGAGGCGAGCCGTGTAACCGGCAGCGCCCATATCCAAGTCCCAACTGGTCATAAACCAGATGGGATTGAGATTTCATGACACTCAAACAGGCATGCCTTTCGGAATACCAAAAGGCGCAAGGTGCGTTCAAAGATTCGATGACTCAC
+
ABCBBFFFFFFFGGGGGGGGGGGHGHHHHHHHHHHGHHHHHHHGGGGGFHHHHHHHHHHHGHHHGGHHHHHHHHHHHH1E@EGGHGGHHHGHE?CE1EGBGHFGEHFGHEFFEEGHGGGGGGGGGFGCCGFGGHHHGFD9;0FGCFHHGFFHFGHHHHGGDDCFHHFFECCGFHCGGHHHCGDHHFFGDGEDDGGGAD?FFFGCFFEEFFAHFFFFFGBGFCGFFGFFGGFGGFBBHHGHFF3CD3HHHEHFBG@55GHFHBHGF5AFGHEFGE3FHHHHFEEAFFFHHGHDGGHFEAEECHHGHGGGCFGFGGGGGGGGFFFFFFF3BBAA
@M02197:102:000000000-ALU3V:1:1101:13165:9465 1:N:0:1
ATCACATTCTCCTCCTCCGCTTATTGATATGCTTAAGTTCAGCGGGTAGTCCTACCTGATTTGAGGTCAGAGTCAAAAAGTGTTGCACAGAGGCAAGCAGTGTTCTGAGCAGGCTTGACGCACGCAAGGGACAAGACGAAACTTATTACGTCTGTCACGGATGCTAGCGATCCCACAAAGGCATTTAAGGCGAGCCGTGTAACCGGCAGCGCCCATATCCAAGTCCCAACTGGTCATAAACCAGATGAGAGTGAGATTTCAGGACACACAAACAGGCATGCCTTTCCGAATACCAAAAGGCGCAAGGTGCGTTCAAAGATTCGATGACTCAC
+
11AAADF3DF3DGGGGGGGGFGGGHHGHHHGGHHFHHHGHHGHGGGEA/FGHHHHHHHHHHHHHGFFGH01FGD1DG1/B1DDGGGFE10BGAA/B//B01F2B@2@%F#E0?7C086E#/0:E/0;B?A0?CHE9@0B;001?1$4FF;2<0.11<1<<<3<<#G0/@CC<.<?:$GFB#;F?;C#7?:22<@?A.42ABBBFF?@CFE@GBDB9B3B9B/?)@FBB9A3G2B;BBFGB34F3FDB5B55GD@F53353D55B1F223F53DFA3FB1GA1EB2B2HG55A25HFFE2E2G5FGE?GFGGGGGGGGGGGFFFF5FFA?AAA
@M02197:102:000000000-ALU3V:1:1101:8248:9536 1:N:0:1
ATCACATTCTCCTCCTCCGCTTATTGATATGCTTAAGTTCAGCGGGTAGTCCTACCTGATTTGAGGTCAGAGTCAAAAAGTGTTGCACAGAGGCAAGCAGTGTTCTGAGCAGGCTTGACGCACGCAAGTGACAAGGCGAAACTTATTACGTCTGTCACAAATGCTAGCGATCCCACTAAGTCATTTGAGGGGAGCCGTGTAACCGGCAGCGGCCATATCCAAGTCCCAACTGGTCATAAAACAGATGCGATAGAGACTTCATGTCACTCAAACAGGCATGCCTTACGGAATCCCAAAAGGCGCAAAGTACGAACAAAGAAGCGATGACTCAC
+
3A3AAFFFFFF55EFFGFEE2E?FBBGF6EBDHH5A5ADD5EBF22E?1BGHGHCGFBHHHHHHGHHBGBFHHGHGFFHEHHFGHHFH3C3FA?FFGHHHFGHFHF:B434BFE:BE9GGG?87:;3C#;0FF:9HHC?@CC18,:F:GE0<<FBG3G##.A1<00GFC1C.0CFGFCF<1;:1:GHC/:#//<//F>AA/BB0B;?///<$9BD1);F1BB92F8FB//+BBB1B2BB($*GA1?//B222D21@111AF1D111A1GBA11A11GBB010/B10B101//EDFB00000F1D3000003133BABA111F@DB1111A11
@M02197:102:000000000-ALU3V:1:1101:19193:9409 1:N:0:1
ATCACATTCTCCTCCTCCGCTTATTGATATGCTTAAGTTCAGCGGGTAGTCCTACCTGATTTGAGGTCAGAGTCAAAAAGTGTTGCACAGAGGCAAGCAGTGTTCTGAGCAGGCTTGACGCACGCAAGGGACAAGACGAAACTTATTACGTCTGTCACGGATGCTAGCGATCCCACTAAGTCATTTGAGGCGAGCCGTGTAACCGGCAGCGCCCATATCCAAGTCCCAACTGGTCATAAACCAGATGGGATTGAGATTTCATGACACTCAAACAGGCATGCCTTTCGGAATACCAAAAGGCGCAAGGTGCGTTCAAAGATTCGATGATTCAC
+
ACCCCFFFFFFFGGGGGGGGGGGHHHHHHHHHHHHHGHHHHHHGGGGGGHHHHHHHHHHHHGHHGHHHHHHHEGHEGHHGGHHHGHHHHHHGGGGGGHHGHFGHHHHGFFHHHGHHGHHGGGGGFFFFFFHGGFHHGGFCDFHGHGHEFGHHGGHHFFHFC8GFHHFGGGFGGHGHHHHHHHHHHHHGGGGGGGGGGDGGGGFGHGGGGGGHHHHHHHGHHHHHCHGHHHHHHHGHHGHHHHHHHGHHHHGHHHFHHFHGHHGBFHGGBHGHGEGHHGAHHE?EEF5HHHHGGFHHGGGGGHHHFGGGGHCGGFGFGGGGFFFFFFFBCBBC
@M02197:102:000000000-ALU3V:1:1101:11733:9583 1:N:0:1
ATCACATTCTCCTCCTCCGCTTATTGATATGCTTAAGTTCAGCGGGTAGTCCTACCTGATTTGAGGTCAGAGTCAAAAAGTGTTGCACAGAGGCAAGCAGTGTTCTGAGCAGGCTTGACGCACGCAAGGGACAAGACGAAACTTATTACGTCTGTCACGGATGCTAGCGATCCCACTAAGTCATTTGAGGCGAGCCGTGTAACCGGCAGCGCCCATATCCAAGTCCCAACTGGTCATAAACCAGATGGGATTGAGATTTCATGACACTCAAACAGGCATGCCTTTCGGAATACCAAAAGGCGCAAGGTGCGTTCAAAGATTCGATGATTCAC
+
CCCCCFFFFFFFGGGGGGGGGGGHHHGHCHHHHHGHHFHHHFHGGGGGGHHHHHHHHHHHHHHHGHHHHHHHHHHHGFHGGFHHHHHHHHHGGGGHGGHHFFHHHHHEHGHHHGHHGHHGGGGGGGGGFGHGGHHEHGGFGGFHHHHHGHHHHGHHHHHHGHGHHHGGGHFGHHHFFHHHHGHHHHHGGGGGGGGGHHHGGGGGHGGGGGGFHHHHFGHHHHHGGFHGHHFGHHFFGHGGFHHHHHHHHHHHHHHGHHHHHBHHHHGHHHHHHHHHHGHHHEE?GHHHHHHHGHHHGGGGGHHHHGGGGHGGCGGGGGGFFFFFFFFBABA?
@M02197:102:000000000-ALU3V:1:1101:6729:9581 1:N:0:1
ATCACATTCTCCTCCTCCGCTTATTGATATGCTTAAGTTCAGCGGGTAGTCCTACCTGATTTGAGGTCAGAGTCAAAAAGTGTTGCACAGAGGCAAGCAGTGTTCTGAGCAGGCTTGACGCACGCAAGTGACAAGACGAAACTTATTACGTCTGTCACGGATGCTAGGTATACCACTAAGTCATTTGAGGCGAGCCGTGTAACAGGCAGCGCCCATATCCAAGTCCCAACTGGACATAAACCAGATGGGATTGAGATTTCATGACACTCAAACAGGCATTCCTTTCGGAAGACTAAAAGGCGCAAGGTGCATTCAAAGATTTGATTATTGAC
+
AA1>>FFFFFF1F11BAFE?GGCDGFHHFFBHGHBH1DG2221E0/AEFH2GH2FAGHC1DFBGECFBBCGFDGBGFBGEBGDEAFFFHEHHGGGHGGFBE1@2BFGF9FG9/902EEF<E;9ECGGC#CGCFGFC<BC;<AG#<1DGFF96G<=1<>GFC13FGHG#%1<$AFF1CCC33CGHF;0FCB</@A/@BBCCFGF+B?AE1B>>@&HF9:CE@0BFBFFFF0BB$#/B+BBBFF1C8B101DFDD21DA121FBGEFFAD0111FGF1FB000/AA//1D2221B2F10A00E1110CB1BB3GB3A33F3A13B3B331>11>
@M02197:102:000000000-ALU3V:1:1101:15868:9616 1:N:0:1
ATCACATTCTCCTCCTCCGCTTATTGATATGCTTAAGTTCAGCGGGTAGTCCTACCTGATTTGAGGTCAGAGTCAAAAAGTGTTGCACAGAGGCAAGCAGTGTTCTGAGCAGGCTTGACGCACGCAAGGGACAAGACGAAACTTATTACGTCTGTCACGGATGCTAGCGATCCCACTAAGTCATTTGAGGCGAGCCGTGTAACCGGCAGCGCCCATATCCAAGTCCCAACTGGTCATAAACCAGATGGGATTGAGATTTCATGACACTCAAACAGGCATGCCTGTCGGAATACCAAAAGGCGCAAGGTGCGTTCAAAGATTCGATGATTCAC
+
AAAABFFDFFFFFGGGGGGGGGCFHHEFBH5EGF5GFHHBGHGGGGGEEHHHHHHHHGHHHHHHGHGHGEFFHGHGH3GDHHHHGHHHHHGGGGCG1EBGHHHHHHHGFGHFFGAHCF3EFGGFFFFCGGFFAGGHHDFCGGGGEHHGHGHHHEFGFFDG?DGHGFDGC/CCGFHFFFFFCGHHHHHH/>:CDCBGGHCFF9FF?CEAFFFCCADGFHGGCCBF>FGFFABHGFF@9FGF1BFHHGBFB1DGFEF@@1BFGF@B11/G0EDFFGAA0ACEAE///HFBFFHHGGFBFEE00GAFFGGEA1GGB3F3311111B31BFA@AAA
@M02197:102:000000000-ALU3V:1:1101:6744:9593 1:N:0:1
ATCACATTCTCCTCCTCCGCTTATTGATATGCTTAAGTTCAGCGGGTAGTCCTACCTGATTTGAGGTCAGAGTCAAAAAGTGTTGCACAGAGGCAAGCAGTGTTCTGAGCAGGCTTGACGCACGCAAGGGACAAGACGAAACTTATTACGTCTGTCACGGATGCTAGCGATCCCACTAAGTCATTTGAGGCGAGCCGTGTAACCGGCAGCGCCCATATCCAAGTCCCAACTGGTCATAAACCAGATGGGATTGAGATTTCATGACACTCAAACAGGCATGCCTTGCGGAATACCAAAAGGCGCAAGGTGCGTTCAAAGATTCGATGATTCAC
+
CCCCCFFFFFFFGGGGGGGGGGGHHHHHHHHHHHGHGHHHCHGGGGGGGHHGHHHHHHHGHHGHGFHHHHHHGHHHHGHGFHHHHGHHHHGHGGGHGHHHHGGHHHHHHGHHEGHFFHFEGGGGGGGGGGEGGFFHHGFGGG6HHHGHHGHGHGHGHGHGGHEHHHGFFFHGGGHHHHHGGHHHHHGGGGGDCFCCGGFGFCGFHGFGFFGFGCGHGGHHHGFFFFGFFDHFFGFHHGHHFGHHHGHHHFFHFHHHGG5HFFGFGHGHHHHHHHHHHHHHFEEE2HHHFCGHGHHHGGFCCHHHFGF?EHGGGBGFGECCFFFFFFFBBBAA
@M02197:102:000000000-ALU3V:1:1101:14437:9722 1:N:0:1
ATCACATTCTCCTCCTCCGCTTATTGATATGCTTAAGTTCAGCGGGTAGTCCTACCTGATTTGAGGTCAGAGTCAAAAAGTGTTGCACAGAGGCAAGCAGTGTTCTGAGCAGGCTTGACGCACGCAAGGGACAAGACGAAACTTATTACGTCTGTCACGGATGCTAGCGATCCCACTAAGTCATTTGAGGCGAGCCGTGTAACCGGCAGCGCCCATATCCAAGTCCCAACTGGTCATAAACCAGATGGGATTGAGATTTCATGACACTCAAACAGGCATGCCTTTCGGAATACCAAAAGGCGCAAGGTGCGTTCAAAGATTCGATGATTCAC
+
BBBBBFFFFFFFFGFGGBFGGGGHFH56FDFGGHFGHEGHHHHGGGGGGHHHHHHHHHHGFHEFFHHFGHHEFFDE5BGFBFGFHHHFHHFGGGGHAEHFHFHHFHDBGHHHHGGGGHH?FGGGGGCBGFEF;CGB8GFCDCHGC?F<:?9FHGFHFDDC@?DFH<BG?CAFGHHHHHGGCCFGFGFHEFFDGGFDFECDGCFFGGCGFEF9DFGE3BEBGFBBFFHFB1BHHGBHFFFFHHHH:BFFHFHFGHDD5F5FFEAAAB1A3DFDEHGFEHHHEEE?GHHHHGHHGHGHGFGGGHHGHGGGGFGGCGFFGFG4BFFFFFFBBBBB
@M02197:102:000000000-ALU3V:1:1101:9910:9763 1:N:0:1
ATCACATTCTCCTCCTCCGCTTATTGATATGCTTAAGTTCAGCGGGTAGTCCTACCTGATTTGAGGTCAGAGTCAAAAAGTGTTGCACAGAGGCAAGCAGTGTTCTGAGCAGGCTTGACGCACGCAAGGGACAAGACGAAACTTATTACGTCTGTCACGGATGCTAGCGATCCCACTAAGTCATTTGAGGCGAGCCGTGTAACCGGCAGCGCCCATTTCCAAGTCCCAACTGGTCATAAACCAGATGGGATTGAGATTTCATGACACTCAAACAGGCATGCCTTTCGGAATACCAAAAGGCGCAAGGTGCGTTCAAAGATTCGATGACTCAC
+
CCCABFFFFFFFGGGGGGGGGGGHHHHHHHHHHHHHHGHHHHGG2CEF1FGHGGHHHHHHHHGHGGHHHHHGHFG@GHHGB5EFHHFGFFFEECFFEFHGFF@FHHF;FHFHFFHHE;FEFFGCGGCFEC??FHF9G0<C5?GFGHGHHGGHGGDGGH?ECACCDFHGC<.F0GHHHD:FFCB;1FH0@<??BBF?DGGAFGFFAE@C/@@B=AFF%;FFG?FFB33BFB3;F3;BFA9F;B3;FEF?DD5EEEF5FFHHGHHGBBEFFBFHGHGGHHFHHEAACGHHHFFGGHHF?GGGGHGGE?EEEAGGGGFFGGGGFFDD5DF>AAA3
@M02197:102:000000000-ALU3V:1:1101:26456:9968 1:N:0:1
ATCACATTCTCCTCCTCCGCTTATTGATATGCTTAAGTTCAGCGGGTAGTCCTACCTGATTTGAGGTCAGAGTCAAAAAGTGTTGCACAGAGGCAAGCAGTGTTCTGAGCAGGCTTGACGCACGCAAGGGACAAGACGAAACTTATTACGTCTGTCACGGATGCTAGCGATCCCACTAAGTCATTTGAGGCGAGCCGTGTAACCGGCAGCGCCCATATCCAAGTCCCAACTGGTCATAAACCAGATGGGATTGAGATTTCATGACACTCAAACAGGCATGCCTTTCGGAATACCAAAAGGCGCAAGGTGCGTTCAAAGATTCGATGACTCAC
+
BBAABFFFFFFFGGGGGGGGE2EHHHFHGHHHHHHHGHHHGFHGGGGGGHGHHHHHHHGHHHHHGHHHGHHHFHHGFHHCBGGHHHHHHHHHGGGHGHHHHFHHHHGHHHFFFFHHGHHGGGGGGGGGGGGFGHHGHGGFGGHHHHHGHGGFCFGHHGDFGDCHHGCGGGHGGHHGGFHGGHHHHHGH<?CDGCGGGHGDFFGGGC;EGGGCFFFEFHGHHFGF?BHHGFHHHFFHHFHHHFHFGHHHFHHFHHGGHHFGFHGHHHFBFHFHFHHGHHHHHGGGGHHGHHHHGHHHDCDCCHGGHGGGGHGCGFGGGEGFBFFFFFFABBBB
@M02197:102:000000000-ALU3V:1:1101:8640:9981 1:N:0:1
ATCACATTCTCCTCCTCCGCTTATTGATATGCTTAAGTTCAGCGGGTAGTCCTACCTGATTTGAGGTCAGAGTCAAAAAGTGTTGCACAGAGGCAAGCAGTGTTCTGAGCAGGCTTGACGCACGCAAGGGACAAGACGAAACTTATTACGTCTGTCACGGATGCTAGCGATCCCACTAAGTCATTTGAGGCGAGCCGTGTAACCGGCAGCGCCCATATCCAAGTCCCAACTGGTCATAAATCAGATGGGATTGAGATTTCATGACACTCAAACAGGCATGCCTTTCGGAATACCAAAAGGCGCAAGGTGCGTTCAAAGATTCGATGACTCAC
+
B@BCCFFFFFFFGGGGGGGGGGGHHHCBGFHFBHHGHFHFCHHGFGGGGFFGHFHGHHHHHHGHEEGHHFHFFGFGHHEE@FEFEHHGHBHHGCGHGEHHFFHHGHHHHGHHEGHHGGHGG/;EGGGGFFFFFHGFHGGCGGHHFGHEGGHHGGGHGHFFGDGEHHCBEBFEGHFFEGGFGFF7EFDGC/DD?D/BHGHGGGGGFGFFCE?DHFG4HFFHHHGBGGHHGFFHGFBGEHHHHHHHEHGEHG5HEHHHGFEGHFHGFHFHEHGFDHHHHHHHHGFFDHHHGHGHGFFFGGGGEFFHHGCGGHGFDGFFGEFGFFDFFFF?BBAA
@M02197:102:000000000-ALU3V:1:1101:8636:9961 1:N:0:1
ATCACATTCTCCTCCTCCGCTTATTGATATGCTTAAGTTCAGCGGGTAGTCCTACCTGATTTGAGGTCAGAGTCAAAAAGTGTTGCACAGAGGCAAGCAGTGTTCTGAGCAGGCTTGACGAACGCAAGGGACAAGACGAAACTTATTACGTCTGTCACGGATGCTAGCGATCCCACTAAGTCATTTGAGGCGAGCCGTGTAACCGGCAGCGCCCATATCCAAGACCCAACTGGTCATAAATCAGATGGGATTGAGATTTCATGACACTCAAACAGGCATGCCTTTCGGAATACCAAAAGGCGCAAGGTGCGTTCAAAGATTCGATGACTCAC
+
?ABBBBFFFBFFGGGGGGGGCGGHHHHHGFHHHHHHHHHHHHHGGGGGGHHHGHHHHHHHHHHHFHHHHHFEAFDFHF11GGHGHBHFGBGFFCAHCGCBEGHF4FHFHF'39>9;EHFA#EE/E@C900??FFFHHG@04@D?FFF5H/?<;/>DGHA>=?GAA<<<.1<.FCCGCGH8HHFFHFCB<>;//;??1;?CB0;FGEFBAD>@>9A>B1D>9>0#9GDFFGGHGHGF5HED@1189FGG11B21FE21FFHHHHFHF/BEHGGDBGFEGHGFF/E/HGHHFCHGHF1FCGGCFGFHEA0CHFBBGGGCFFBFFDDB1FAAAAA
@M02197:102:000000000-ALU3V:1:1101:17335:10008 1:N:0:1
ATCACATTCTCCTCCTCCGCTTATTGATATGCTTAAGTTCAGCGGGTAGTCCTACCTGATTTGAGGTCAGAGTCAAAAAGTGTTGCACAGAGGCAAGCAGTGTTCTGAGCAGGCTTGACGCACGCAAGGGACAAGACGAAACTTATTACGTCTGTCACGGATGCTAGCGATCCCACTAAGTCATTTGAGGCGAGCCGTGTAACCGGCAGCGCCCATATCCAAGTCCCAACTGGTCATAAACCAGATGGGATTGAGATTTCATGACACTCAAACAGGCATGCCTTTCGGAATACCAAAAGGCGCAAGGTGCGTTCAAAGATTCGATGACTCAC
+
ABBABFFFFFFFGGGGGGGGGGGHHHHHHHHHHGHHHHHHHHHGGGGGGHHHHHHHHHHHHHHHGHHHHHHHHHHHHHHGFGGHHHHHHHGHGGGHGHGHFHGGGHHHHHHHGDHFGFHGGGGGGGGGFFEGFHGHHFGFFFHHHHFHHGHHHGHHHHHHHHFGHHFGFGGGHHHHGFHHHHHHHHHFGGGGGGGGHHHGGGGGHGFGGGHHHGHHFHGHHHHHGGHHHGHHGHGHFHHHHFHFHHHHFHHFHHHHHHHFHGHHHHGHHHHHHHGHHHFHHFEEEGAHFHGFGHHHGGGGGHHHHGGGGHGGGGGGGGGGFFFFFFFCBBBB
@M02197:102:000000000-ALU3V:1:1101:14204:9974 1:N:0:1
ATCACATTCTCCTCCTCCGCTTATTGATATGCTTAAGTTCAGCGGGTAGTCCTACCTGATTTGAGGTCAGAGTCAAAAAGTGTTGCACAGAGGCAAGCAGTGTTCTGAGCAGGCTTGACGCACGCAAGGGACAAGACGAAACTTATTACGTCTGTCACGGATGCTAGCGATCCCACTAAGTCATTTGAGGCGAGCCGTGTAACCGGCAGCGCCCATATCCAAGTCCCAACTGGTCATAAACCAGATGGGATTGAGATTTCATGACACTCAAACAGGCATGCCTTTCGGAATACCAAAAGGCGCAAGGTGCGTTCAAAGATTCGATGACTCAC
+
CCCCCFFFFFFFGGGGGGGGEGGHGFHFFHFHHGHHHHHHHHHGGGGEFHHHHHHHHHFGHHGHGHHHHHHHFGHGHHGGHHHHGHGHHHHHGGGHFHHHHHHHHHHGHHHHHGHHGEHGGGGGGGGGGGGGGFHHHGGGGGHHHHHHHGHHHGHHHHGHHGHHHHGHGGHGGHHHGHHGDHGHHHGGEHGGGGGFHHHGGGGGHGFGFFHFFHHHHHHGHHHHGHHHFFHGHHHHFHHHHHGHHHGHHHHHHHHHFHGHHHHHEHGHHHHHHHHHHGHHHGGDGHHHHHFHGHHHGGGGGHGGHGGGGHGGGGGGFGFGFFFFFFFBABBB
@M02197:102:000000000-ALU3V:1:1101:22275:10110 1:N:0:1
ATCACATTCTCCTCCTCCGCTTATTGATATGCTTAAGTTCAGCGGGTAGTCCTACCTGATTTGAGGTCAGAGTCAAAAAGTGTTGCACAGAGGCAAGCAGTGTTCTGAGCAGGCTTGACGCACGCAAGGGACAAGACGAAACTTATTACGTCTGTCACGGATGCTAGCGATCCCACTAAGTCATTTGAAGCGAGCCGTGTAACCGGCAGCGCCCATATCCAAGTCCCAACTGGTCATAAACCAGATGGGATTGAGATTTCATGACACTCAAACAGGCATGCCTTTCGGAATACCAAAAGGCGCAAGGTGCGTTCAAAGATTCGATGATTCAC
+
AAAAA1FFFFFB111FGGE1FEGHDEBGFHGCFGBEFHFFH2BE0EEEGHHGHFHFFFGFHFHHGFEHHHHHEFGHFDGE1@FFHGHHBB1>EEF0?FGBFEFFGHH98EFEHG8FEH;CEEEGGGFFC0FBFFGFCB0<CCH9HHFGFECF7GHHGHGGCCCFGGHHGF:EGGHHHHHG6HHHHHEH#/:BA/A?ABB:GCGFEFEGECGFGGG9GFGHHFBBBFGFHFEHG9BFFGF@FFD0GFGHHHHGBDFGF1FHFGD1F1FBFEHHGGGGFAF/AEA?EFFGGE1/?FFHCCGGEHFGHGEEEF11FFFG3AG1FFD@13D1AAAA
@M02197:102:000000000-ALU3V:1:1101:9106:10225 1:N:0:1
ATCACATTCTCCTCCTCCGCTTATTGATATGCTTAAGTTCAGCGGGTAGTCCTACCTGATTTGAGGTCAGAGTCAAAAAGTGTTGCACAGAGGCAAGCAGTGTTCTGAGCAGGCTTGACGCACGCAAGGGACAAGACGAAACTTATTACGTCTGTCACGGATGCTAGCGATCCCACTAAGTCATTTGAGGCGAGCCGTGTAACCGGCAGCGCCCATATCCAAGTCCCAACTGGTCATAAACCAGATGGGATTGAGATTTCATGACACTCAAACAGGCATGCCTTTCGGAATACCAAAAGGCGCAAGGTGCGTTCAAAGATTCGATGATTCAC
+
BBAB@FFFFFFFGGGGGGGCG?FHHHHDFHGGFHHCHHFHBGFGGGG?1AFHFHHHHGGGFHFEAFHGHHHHHHHHHHHEFDGHEGFFFHHGEGGFG1CGHHHHEHFFFHGHEGH:EFHFGGGGCGGCCD;FEFHGHFFBDCFFHBGFHGGHFFHHFHFGD?GGHFGHCGGGFGHHFHDF<GFCGGFFE?CEBFGGGBCA/BFGHGFFC@GECFBGFFFFFGFEFFFFBAFEHEFGFFFFBHHFHFGF5GFFEGEGDEBFHDEHFG1DAGFHHHHHFFGEGA0AECGHGGHHEGF3GEEE?CFHHGCEE4GFBGGGGGGGFFBFFFFAABAA
@M02197:102:000000000-ALU3V:1:1101:7189:10360 1:N:0:1
ATCACATTCTCCTCCTCCGCTTATTGATATGCTTAAGTTCAGCGGGTAGTCCTACCTGATTTGAGGTCAGAGTCAAAAAGTGTTGCACAGAGGCAAGCAGTGTTCTGAGCAGGCTTGACGCACGCAAGGGACAAGACGAAACTTATTACGTCTGTCACGGATGCTAGCGATCCCACTAAGTCATTTGAGGCGAGCCGTGTAACCGGCAGCGCCCATATCCAAGTCCCAACTGGTCATAAACCAGATGGGATTGAGATTTCATGACACTCAAACAGGCATGCCTTTCGGAATACCAAAAGGCGCAAGGTGCGTTCAAAGATTCGATGATTCAC
+
ABCAAFFFFFFFGGGGGGGGGGGHHHHHHHHHHHHHHHHHHHHGGGGGGHHHHHHGHHBGHHHHGHHGHHHHHHHHHHHGHHHGGGHHHHHHGGGHGHHHHGHEHHHHHHHHAEHHGGHGGGGFGGGCGGHGGHHHGGGGDFHHHHHHGGHHHGHHHHFHGDFGHHGHGG<CDH<GCBGHGBGHHHHECGGGGGGGHGHGGFGGFEDGFDG@@4AHGFF3FHHHFFGHGGHHFFFFGEHHGFGHHHHHHHHHFHHHFG5HHHGDGHGHFHGHHGHGGHHHHGGE?FGHHHHHGGHFFFEEEE5GBC?GGFGGGGGGFFEF4FFFFFFAAAAA
@M02197:102:000000000-ALU3V:1:1101:13187:10399 1:N:0:1
ATCACATTCTCCTCCTCCGCTTATTGATATGCTTAAGTTCAGCGGGTAATCTTACCTGATTTGAGGCCCGAAAGGAATACATAAAGAATTATGTATGTGTGTGTTTGTTTGGTAGCAGATGACAAAAGCACAAGATTTTTATGGGTTTGCCTTAACAAAAATCTATGGCTGACACTCATCCACTCATACTTTTAAGGCAAGGTGATACAAAGAGGCTAATCTCATCACCAAGCCCAAGGACCCGTTAAAAGAATTTTTCATAAAAAAAAACCCTTTTAATGGAGATATTCACGACACTCAAACAGGCATGCTCCGAGGAATACCAAGGAGCGCAAGATGCGTTCAAAGATTCGATGATTCA
+
AAB?AFFFF5FFFGGCGGGGGG2GHDFHFGHGHFHHHHHHFFGGC2ECFHHHHHFFDF3FGHHHGGGG1A0>EEHHFHHHGHEGHBDGHFHHHHEG4FHHHHHHHHHGH0FAH4FFHF3EEFGHEGFGHHHHHHGHHHGHF9BCGGF9;1@GHHHHHGHGGHHFFHGG?FCC<1CGFHGHHGHHFGGGFHHGHHHF1GHFEFHHFGHHGHGGHGFABF<FFGBGFFGFFGFFAEHGG?<<CEAD?GHHGDEGHHGEFGBGAGGGGGGGFGCFHFBFGGF53GGEFHHGGEGGFHGHGGHFGEGDGCG3GCFEE2FHFHFFGFGHGFGEEGGGHFHGCGGGGGGFFGGE4FFFFFBFBBAA?
@M02197:102:000000000-ALU3V:1:1101:11757:10412 1:N:0:1
ATCACATTCTCCTCCTCCGCTTATTGATATGCTTAAGTTCAGCGGGTAGTCCTACCTGATTTGAGGTCAGAGTCAAAAAGTGTTGCACAGAGGCAAGCAGTGTTCTGAGCAGGCTTGACGCACGCAAGGGACAAGACGAAACTTATTACGTCTGTCACGGATGCTAGCGATCCCACTAAGTCATTTGAGGCGAGCCGTGTAACCGGCAGCGCCCATATCCAAGTCCCAACTGGTCATAAACCAGATGGGATTGAGATTTCATGACACTCAAACAGGCATGCCTTTCGGAATACCAAAAGGCGCAAGGTGCGTTCAAAGATTCGATGACTCAC
+
CCCCDFFFFFFFGGGGGGGGGGGHHHHHHHHHHHHHHHHHHGHGGGGGGHHHHHHHHHHHHHHHGHHHGHHHHHHHHHGGHHHHHHGHHHHHGGGHGHHHHHHHHHHHGHGHHGHHGGHGGGGGGGGGFGGGGHGHHGGGGGHHHHHHHGHHHGHHHHHHHHHGFHGHGHHGHHHHHHHHHHHHGHGGGHGGGGGGHGHGGGGGHGGGGGHHFFFHHHHHHHHHGHFHHGFHHHFHHHHHGHHHHGHHHHGHHHHGHHHHHGGHFFGHHGHHHHHHHHHHHGGGGHHHHHGDGGHHGGGGGHHGHGGGGGGGGGGGGGGC4FFFFFFBBBBB
@M02197:102:000000000-ALU3V:1:1101:25567:10391 1:N:0:1
ATCACATTCTCCTCCTCCGCTTATTGATATGCTTAAGTTCAGCGGGTAATCTTACCTGATTTGAGGCCAGAAAGGAATACATAAAGAATTATGTATGTGTGTGTTTGTTTGGTAGCAGATGACAAAAGCACAAGATTTTTATGGGTTTGCCTTAACAAAAATCTATGGCTGACACTCATCCACTCATACTTTTAAGGCAAGGTGATACAAAGAGGCTAATCTCATCACCAAGCCCAAGGACCCGTTAAAAGAATTTTTCATAAAAAAAAACCCTTTTAATGGAGATATTCACGACACTCAAACAGGCATGCTCCGAGGAATACCAAGGAGCGCAAGATGCGTTCAAAGATTCGATGACTCAC
+
ABCCCFFFFFFFGGGGGGGGGGGHHHHHHHHHHHHHHHHHHGHGGGGGHHHHHHHHHHHHHHHHGHGGHHHHGHHHFFFHGHHHHHHGHHHHHHHGHHHHHHHHGHHHHHHGHHHGHHHHHHGHGHHHHHHHHHHGHHHHGHHHHHGGGGHHHHGGHHHHHHGFGHEHHH8HHHGHGHGHHHHFHHHHHHHHHHHFFHHGFGHGGGHHHHHHHHHHHGGGHHHFG<1GCGEGHFGEHGFFFGGHEHHG4FFFF0FBFF4DCGGFEFFEGCGGHFBGHHHFFHGDFHHEEGFGFHHGGHHHGHFHHFGHHGCGGGHHHHHFFHFHFGEGGGCFFHHEGEGHGFGFGBGGGGFFFFFFDAAAAA
@M02197:102:000000000-ALU3V:1:1101:16430:10329 1:N:0:1
ATCACATTCTCCTCCTCCGCTTATTGATATGCTTAAGTTCAGCGGGTAGTCCTACCTGATTTGAGGTCAGAGTCAAAAAGTGTTGCACAGAGGCAAGCAGTGTTCTGAGCAGGCTTGACGCACGCAAGGGACAAGACGAAACTTATTACGTCTGTCACGGATGCTAGCGATCCCACTAAGTCATTTGAGGCGAGCCGTGTAACCGGCAGCGCCCATATCCAAGTCCCAACTGGTCATAAACCAGATGGGATTGAGATTTCATGACACTCAAACAGGCATGCCTTTCGGAATACCAAAAGGCGCAAGGTGCGTTCAAAGATTCGATGATTCAC
+
BCDDCFFFFFFFGGGGGGGGGGGHHHHHHHGHHHHHHHHHHHHGGGGGGHHHHHHHHHHHHHHHGHHHHHHHHHHHHHHGHHFGHHHHHHHHGGFHGHHHHHHHHHHHHHHHHGHGGHHGGGGGGGGGGGHGGHHHHGGFGGHHHHHHHGGHFGFHHHHHHHGHHHHHGHHHGHHHHHHHHHHFHBGGGGGGFGGGHHHGGGGGHGFGFFHFGFHHHHHHHGHECHGHHHFFHFHHHHHHHHHHGHHHHHHHHHHHHHHHHHHHHHGHGGHHHHHHHHHHGGCGEHHHHHDGGGHHGGGGGHHGHGGGGHGGFGGGGGGGFFFFFFFBBBBB
@M02197:102:000000000-ALU3V:1:1101:26913:10475 1:N:0:1
ATCACATTCTCCTCCTCCGCTTATTGATATGCTTAAGTTCAGCGGGTAGTCCTACCTGATTTGAGGTCAGAGTCAAAAAGTGTTGCACAGAGGCAAGCAGTGTTCTGAGCAGGCTTGACGCACGCAAGGGACAAGACGAAACTTATTACGTCTGTCACGGATGCTAGCGATCCCACTAAGTCATTTGAGGCGAGCCGTGTAACCGGCAGCGCCCATATCCAAGTCCCAACTGGTCATAAACCAGATGGGATTGAGATTTCATGACACTCAAACAGGCATGCCTTTCGGAATACCAAAAGGCGCAAGGTGCGTTCAAAGATTCGATGATTCAC
+
AABBCFBFFFFFGGGGGGGGGGGHHHHHGHFGHHHHHHHHHHHGGGGGGHHHHHHHHHHHHHHHGHHHGHHGGHHFHEEEF5FGHHHHHGHHGGGHGHHGGBGHHHHHHHHHHGHFDHHGGGGGGGFFFGEAEGFGHGGGFFHHHHFHHGHFGGHGHHGGHHHHGFGDCFHGGEFHHHGBCGHHHHHHEBFGGGCDHGGCGGGGHEFCEE;GFHHHGFFGHHFFGEGHHHHHHHHHHGFFGHHHFFHHEHFHGHHFFHHHHGHFHHFGBGHHHHHFHF1GGEAGGEHGHHHGGHHFGFGGGHGGHGGGEAGGGGGGGGGGBFFFFFFAAABB
@M02197:102:000000000-ALU3V:1:1101:13958:10484 1:N:0:1
ATCACATTCTCCTCCTCCGCTTATTGATATGCTTAAGTTCAGCGGGTAGTCCTACCTGATCTGAGGTCAAGGTGTCAATTGAATTTTCTCTCAAGAGAAGCTCTGTGAGCAGCCCGAACGGTTTCTGCAGCCGAGCGAAACGTAAGCACGCAAGGCCGTCCACCGACGGGACCGCTAAGGCATTTGAGACGAGCCGGAAGGCAACGCCCAAGTCCACTTCCAGCCGGGCAGGACCCGGGAGGTGTGAGGTTTTCAAGACACTCAGACAGGCATACCCTCCGGAATACCAGAGGGTGCAAGGTGCGTTCAAAGATTCGATGATTCAC
+
CCCCCFFFFFFFGGGGGGGGGCFGFFHHFHHHHHHHGHHHFHHGGGGGGHHHHGHHHHHHHHHFHGHHHHGHGBHGHHHHHHHHHHHHHHHHHHHGGHEHHHHHHHGGGEHHHHGGGGGEGF:GHHHHEFHHGDDFGGFCGGAHHEH<HGGCDGAHHC:GGGHHGGGGCGGGGGGGGGGGGGGGGFBGFGF/DDFGFGGHGGGFFFFFFB?B&FFGFFFFFGGFFHHHGHHGDGGFFAG:E33HFEBE35G3GHGHHGFHHHEHGF3HFHHHFAGCGDCC5HHFCFHHFHGDHHFHHHHGGGGGFFFGGGFFFCFFFFFBFAAAAA
@M02197:102:000000000-ALU3V:1:1101:22788:10451 1:N:0:1
ATCACATTCTCCTCCTCCGCTTATTGATATGCTTAAGTTCAGCGGGTAATCCTGCCTGATTTGAGGTCTAAAGTTCAAGTGTTTCACTCAAAGGTGAAGCGATTTATAAGCGCCGTCTAACGATAAGACTGCATTCGACTTGACGAGAATAAGTGTTATTACGCCGAGTGAAGCTTTCTATGCTATCGAAATACAAGCTGCTCGTACATTTCAGCTGAGCTGACCCTATACAGGGCCGGCAAGACAGCCAGAATCCAAGCCCAGACGCCTGTTTCATTACAAAACAGGGGGGTTGGGGGTTTCACGACACTCAAACAGGCATACTCTTCGGAATACCAAAGAGTGCAAGGTGCGTTCAAAGATTCGATGATTCAC
+
BCCCCFFFFFFFGGGGGGGGGGGHHHHHHHHHHHHHGHHHHHHGGGGGHHHHHHHHHHHHHHHGGHHHHHHHHHHHGHGHHHHFHDHHHFHGGHFHHHHHGAEHGHHHFHHGGGGEFHGHHGGHGGHHHHHHHHGHHHGGGGDHGECEGHGGF1FHHHHHGHGGGGGGGHHHHHHHHHHHHHHHHHHGHHHHHHHGHHHHHHGGFGGHGHGHHHHHHHHHHHGHGGHHGHGGGBGGGHHHHHHHGHHHFGHHFHFCHHHFGGGGGGGHHGHHEHHHGHHGHHHGGFGGGDGGG?E1GFHHGHGGGHHHHGHHHHHHHHGHHHGHGGGGGHHHHHHHHHHHHHHHHHGHFCCGHGGGGGGGGGGBFFFFFFBBBBB
@M02197:102:000000000-ALU3V:1:1101:26351:10476 1:N:0:1
ATCACATTCTCCTCCTCCGCTTATTGATATGCTTAAGTTCAGCGGGTAGTCCTACCTGCTTTGAGGTCAGAGTCAAAAAGTGTTGCACAGAGGCAAGCAGTGTTCTGAGCAGGTTTGACGCACGCAAGGGACAAGACGAAACTTATTACGTCTGTCACGGATGCTAGCGATCCCGCTAAATCATTTGAGGCGAGCCGTGTAACCGGCAGCGCCCATATCCAAGTCCCAACTGGTCATAAACCAGATGGGATTGAGATTTCATGACACTCAAACAGGCATGCCTTTCGGAATACCAAAAGGCGCAAGGTGCGGTCAAAGATTCGATGACTCAC
+
BBBBBFFFFFFFFGFGFGFGGGFHHGFHFH5EDGHFF5AFE5FAEFAECBEFHFBFGF1BBA3FC2FHHFHHFGGHFBCFG5@GG5@B3GC?A1FFFGHBHHDFFDFBGHBGHHGFGHFAEE@B?@@;?<FFFCGGFF<<2@GHGBDHHCGHFGFG7F5?0DGEBG0/<..C</#<CFC#<D=::BE?/:GA@CA/9;BGC@BFG/@E?EGF>B2F:99FFGEFEBBFGHFCGFFFFF@BFG1F1GF>11DHGG@EBEHGFG2D11/1EFBA11A10BCHF?GGEADHHHFA/HHGE00GEC1F000E??B1FEGF3EF1FC33BFDAAAAA
@M02197:102:000000000-ALU3V:1:1101:4389:10511 1:N:0:1
ATCACATTCTCCTCCTCCGCTTATTGATATGCTTAAGTTCAGCGGGTATCCCTACCTGATCCGAGGTCAAAAGTGATAATTTGCTTAATGGATACCAGTAATATAGACTCAAATTGCAATTGTGCTGCTCTTCAAACCAATATACCGGCTGCCAATATATTTTGGGCGAGTCTAAGCAGAGCAGAGACAACCACCCAACACCAAGCAGAGCTTGAGGGTACAAATGAAGCTCGAACAGGCATGCCCCATGGAATACCAAGGGGCGCAATGTGCGTTCAAAGATTCGATGATTCAC
+
>A>>1@DDFBFFFGGGGF1EFEGHHDFFHHFHHHBGFDHHGHHG0AEEHFHHHHHGHGFFFBGGCEGHH:;FFG12@7FB$D92BFF;B2@%58G1@@11)29@3;+1F015E;2BG8:5FDHCBB$F#=>*F6>211FGGHED$B/<B1<<22<@@2@@@F#,000#1=F=<B1D1FGF1122<<E?G>/3AEFGEG/1GGHG$EHFGF#9./1CFGF2FGFHE+0#ECA7HHH7FB18C?GGHFE2GFFFGEA1FFA00000F1FGAEEA11GGG3FGEFG113FD3B11AAA
@M02197:102:000000000-ALU3V:1:1101:26333:10485 1:N:0:1
ATCACATTCTCCTCCTCCGCTTATTGATATGCTTAAGTTCAGCGGGTAGTCCTACCTGATTTGAGGTCAGAGTCAAAAAGTGTTGCACAGAGGCAAGCAGTGTTCTGAGCAGGTTTGACGCACGCAAGGGACAAGACGAAACTTATTACGTCTGTCACGGATGCTAGCGATCCCACTAAGTCATTTGAGGCGAGCCGTGTAACCGGCAGCGCCCATATCCAAGTCCCAACTGGTCATAAACCAGATGGGATTGAGATTTCATGACACTCAAACAGGCATGCCTTTCGGAATACCAAAAGGCGCAAGGTGCGTTCAAAGATTCGATGACTCAC
+
AAABAFFFFFFFGGGGGGGGCGFHFBHHFFFHGGHHCHHHHFBE??ECEFHHEGHF33AGHHFFGHGGHFHHHHHHHHEFGFHHHHEFHFHHGGEHGHGE@GHHHBGGHHFHGHGFGFF/EFEEGGGGEAG?FC@GHGGGGGBDHCDF@FFFHGFGFGGGBHFFEFHH<AGF?BFCFGBCFGHHHHHHECCB@AAGGFGGGGGCDGGGEDG@FDFGHGHFHGB9EG1EHHFHHGBBFFFFDBHHEGHHFHHFHHHFHFFBHFGG1GFGHGGDDGHFFGHEHCGGE02BFDD/GGFA0FEACHGHGEEEE1FGGFGFGCGGC1D3FFD>1AAA
@M02197:102:000000000-ALU3V:1:1101:5679:10598 1:N:0:1
ATCACATTCTCCTCCTCCGCTTATTGATATGCTTAAGTTCAGCGGGTAGTCCTACCTGATTTGAGGCCAGAGTCATAAGGTTGCCGGTGAGGGCGGCTGTGAGCGGACGGCACGGAGCAGACCGGGCGAAACGTATCACGCCGGGTCAGGTCTCCCGCCATCCGCTAAGGCATTTGAGGCGAGCCAGCAAAGGCAGCGCCCAAGTCCAACCGATCGGGAAAACCCAAGGGGTTGAGGTTTACATGACACTCAAACAGGCATACCCTCCGGAATACCAGAGGGTGCAAGGTGCGTTCAAAGATTCGATGATTCAC
+
BCCCCFFFFFFFGGGGGGGGGGGHHHHGHHHGHHHFHHHGHHGGGGGGGHHHHHGHHEFHHHGGGGGGHGEHHHHHHHHGHHHHHGGGG;HHFGGGG:GHH0HHFGCGGGGGFGGCGGHHHFGGGGGGCGGGGBCCF;E?FGGGGGGEEFFFFGCBDAFFEGFFEGD?GFFFHHHDFFGCA=BDFFHHFFHHDECDDFFHHFGGBFFFFFEEAGFEHGGGFFHFFEGGGHHFHHHHHHFHH9HHFDBFGHFFFFFEGFBEA1GGGGGFGGGFEDCHHHGGHGHHFHFGGGGHGFCGGFGGGF4BFFFFFBBBBB
@M02197:102:000000000-ALU3V:1:1101:15180:10602 1:N:0:1
ATCACATTCTCCTCCTCCGCTTATTGATATGCTTAAGTTCGGCGGGTAATCTTACCTGTTTTGAGGCCCGAAAGGAATACATAAAGAATTATGTATGTGTGTGTTTGTTTGGGAGCAGATGACAAAAGCACAAGATTTTTATGGGTTTGCCTTAACAAAAATCTATGGCTGACACTTATCCACTCATACTTTTAAGGCAAGGTGATACAAAGAGGCTAATCTCATCACCAAGCCCAAGGACCCGTTAAAAGAATTTTTCATAAAAAAAAACCCTTTTAATGGAGATATTCACGACACTCAAACAGGCATGCTCCGAGGAATACCAAGGAGCGCAAGATGCGTTCAAAGATTCGATGATTCAC
+
B@AB@FFFFFFFGGGGGGGFGGGHGHHHGHHHHHHHHHHHGGGGG00>?D5FGBGHGB3@BG11?2?F1///E/F2FFFGHFHFG4BFEGDH4GFF4?BGAFC02G2?2G2F//?CE2<<FB2FGFF00<?FFC0FHHHGFGFHHFFE/1BGHHF?DGHHHF<<CG0GC:CACCCC#C0;FCHFHHFGEGGGGHHHHFHG<H:GFFFBFHHHHHHHGHHGFHHHHGHGGFHGHHH;HHGFGGGHGHHHHHFHFCHHHHFFHGGGGFGGGFGGHGHHEHHGHHHHGFHEEGGGHHGHGGHHHHGFFEHFHGGEGGHHGGFHFFGFGFGGGGCG5BFGGCGHGFCGGGGGGGFFFFFFBAA3A3
@M02197:102:000000000-ALU3V:1:1101:19722:10624 1:N:0:1
ATCACATTCTCCTCCTCCGCTTATTGATATGCTTAAGTTCAGCGGGTAGTCCTACCTGATTTGAGGTCAGAGTCAAAAAGTGTTGCACAGAGGCAAGCAGTGTTCTGAGCAGGCTTGACGCACGCAAGGGACAAGACGAAACTTATTATGTCTGTCACGGATGCTAGCGATCCCACTAAGTCATTTGAGGCGAGCCGTGTAACCGGCAGCGCCCATATCCAAGTCCCAACTGGTCATAAACCAGATGGGATTGAGATTTCATGACACTCAAACAGGCATGCCTTTCGGAATACCAAAAGGCGCAAGGTGCGTTCAAAGATTCGATGACTCAC
+
BCCCCFFFFFFFGGGGGGGGGGGHHHHHHHGHHHHHHHHHHHHGGGGGGHHHHHHHHHHHHHHHGHHHHHHHGHHGHHHGHHHHHHHHHHHHGGGHGHHHHHHHHHHHHHHHGGHHGHHGGGGGGGGGGGHGGHHHHGGGGHHHHHGHHHHHHHHHHHGHHGHHHHHGGHEHHHHHHHHHHHHHHHHHGGGGGGGGHHGGGGGGGGGGGGHFGHGHHHHFFHHHFHHHFHHHHGHHHHHFHFHGHHHHHHHHHHHHHHHHHHHHHHGHHGHFHHHHHHHGFEEDGGGHHHHHGHHHGGGGGHHHHGGGFGGGGGGGGGGGFFFFFFFAAAAA
@M02197:102:000000000-ALU3V:1:1101:17088:10652 1:N:0:1
ATCACATTCTCCTCCTCCGCTTATTGATATGCTTAAGTTCAGCGGGTAGTCCTACCTGATTTGAGGTCAGAGTCAAAAAGTGTTGCACAGAGGCAAGCAGTGTTCTGAGCAGGCTTGACGCACGCAAGGGACAAGACGAAACTTATTACGTCTGTCACGGATGCTAGCGATCCCACTAAGTCATTTGAGGCGAGCCGTGTAACCGGCAGCGCCCATATCCAAGTCCCAACTGGTCATAAACCAGATGGGATTGAGATTTCATGACACTCAAACAGGCATGCCTTTCGGAATACCAAAAGGCGCGAGGTGCGTTCAAAGATTCGATGATTCAC
+
BBABBFFFFFFFGGGGGFEGGGEHHFF6FGGFHFHHDFFGFCBEGCFGGHHBHBGFHHEHFD5GFGG2GHFFGFHHEHHGBGHE1FHFHHGHGGFF1CHHHHFGGGFHFFHHHG5B@FFGGGG@CCFCGGHFFGFGGGG?6?G1?GFHHFCGB;FDGGDDGD<<DDAFFHF<A8HBGCGGFGFFGHCGGCGECA?AB1FCFFFGGA>>>DBBDHHGFBBFGGBEFFHGBA1HFGFHGFHHFGBEBHCEGGEG1D1GF@B1G2FDGGFD0G1GBBGB0FFEHCEEA0BG2HFFEFFGA/E00A0000CGCGCBFGGFGE11BBDDBDBA111>
@M02197:102:000000000-ALU3V:1:1101:28600:10709 1:N:0:1
ATCACATTCTCCTCCTCCGCTTATTGATATGCTTAAGTTCAGCGGGTATCCCTACCTGATCCGAGGTCAAAGACGGTAAATTGCTTACTGGACGCGGGCCGCAGCACCTCGAGAAGCGCAATGTGCTGCGCGAGAGGAGGCGGAGACCGCTGCCAATGAATTTGGGGCGAGTCCACGCGCTGAGGCGGGACAGACGCCCAACACCAAGCAAAGCTTGAGGGTGTAGATGACGCTCGAACAGGCATGCCCCATGGAATACCAAGGGGCGCAATGTGCGTTCAAAGATTCGATGATTCAC
+
BBBABFFDF5DFGFGGFGGGGGGHHGHHHHGFGHFHHGHHHHHGGGGGHHHHHHHHHHHHHHHGGGEHHHHHECEEFGGHH4FBFDGCG4@GHECE;9<<@B4BBCGHFFFFBFFDAABBB>F=@<D<?.EC0::E?EGGGHGGCEGGE@GC0DFG>G11G//GGGGFFFC<@BBCFFGGFBC/</BFFG//E/FAGEHGGABG;HEHEHHHGHHFHHEEGFFGBGHGGGGGH<GHHHGHGHHHGGGHHHHHHHGHHHHGHHGGGGCGHHHGGGGHGGFGGEDEGGFFFFFFFBBBBA
@M02197:102:000000000-ALU3V:1:1101:11714:10739 1:N:0:1
ATCACATTCTCCTCCTCCGCTTATTGATATGCTTAAGTTCAGCGGGTAGTCCTACCTGATTTGAGGCCAGAGTCATAAGGTTGCCGGTGAGGGCGGCTGTGAGCGGACGGCACGGAGCAGACCGGGCGAAACGTATCACGCCGGGTCAGGCCTCCCGCCATCCGCTAAGGCATTTGAGGCGAGCCAGCAAAGGCAGCGCCCAAGTCCAACCGATCGGGAAAACCCAAGGGGTTGAGGTTTACATGACACTCAAACAGGCATACCCTCCGGAATACCAGAGGGTGCAAGGTGCGTTCAAAGATTCGATGATTCAC
+
>AAAAD3BD@3D1EFGGFGAAEEHCFBHHFDFFF2ADHFG2FFE?EAE/F2FDGFFGFFHDAGFFEEFC/BCBBDBDG1B@F001@EEEA?@E/9E3/<;9>1:C/C?C9CCGGGG>A.GBG#-ACCC/:CC;/#:F.:?F.A@-./79B#9#;EEB@@-5BF?F$;1BDF1>11//@@A@?/C@BAEF1GGC;?B:B/>@B11:/AEEBEE>?>FDB@/>/>/B7/;5?E:FF40#F2F@BFDBEFFFD0FF1A1121BFAEA//AABGFA1BA1000EFA1HFFF0A0EFGF3FBFGFGFFFD3FDBA11>>
@M02197:102:000000000-ALU3V:1:1101:11732:10742 1:N:0:1
ATCACATTCTCCTCCTCCGCTTATTGATATGCTTAAGTTCAGCGGGTAGTCCTACCTGATTTGAGGCCAGAGTCATAAGGTTGCCGGTGAGGGCGGCTGTGAGCGGACGGCACGGAGCAGACCGGGCGAAACGTATCACGCCGGGTCAGGTCTCCCGCCATCCGCTAAGGCATTTGAGGCGAGCCAGCAAAGGCAGCGCCCAAGTCCAACCGATCGGGAAAACCCAAGGGGTTGAGGTTTACATGACACTCAAACAGGCATACCCTCCGGAATACCAGAGGGTGCAAGGTGCGTTCAAAGATTCGATGATTCAC
+
AA>3AFFBFFFFFGBGGG?E2EGHGHFFGFHBFHFBEGHHGDFCEEEEGFFFHHHGHGEFFFHGCFFAGHHHFGHHHFBHHEFHHG?>EGAGEGGFEEBGHE2FBB7DECCGGDBDDFHHHHHGDCGCCDGGGCGGFBBDAEG/AFFGFFGBGFFGHEFGEFFFGFHGFFFFHFFGFGGGHFEFAHHHHHGGFGGFGHHGDFHHGGGGGGGGFFGHFGGEEFFFEHGGGHF;HEHFHHGH:HGDFBHHGGHHHHHHHHHHGEGGGGGHFFGHGGCFHGAGHHHGHHFEAFGHGDFGFFGEGGFFFFFFFBBBA@
@M02197:102:000000000-ALU3V:1:1101:15928:10751 1:N:0:1
ATCACATTCTCCTCCTCCGCTTATTGATATGCTTAAGTTCAGCGGGTAGTCCTACCTGATTTGAGGTCAGATGTCAAAGAATTGTCCGAAGACGATTAGAAGCATAGATGTTTATATACCGCACTACTAACAGCGTAGACAATTATTACGCTGGAGAGTAGCAGTAATATCTCTGCTAATGTATTTAAGAGGAGCCGACAAAGTAATATTGCCTGCAAAAACCTCCAAGTCCAATACACCCTCATCCGCAAAGATTTAGGGTATTGAGAATACCATGACACTCAAACAGGCATGCCCCTCGGAATACCAAGGGACGCAAGGTGCGTTCAAAGATTCGATGATTCAC
+
CCBCCFFFFFFFGGGGGGGGGGGHHHGHHHHHHHHHHHHHHHHGGGGFFGHGHHHFHHHHHHHHGGHHHHHHHHHHHHHHHHGHHGHGFGGGHGGGHGHHHHHHHHHHHHFFDHHFHHHHGGGGGHHHEHHHGHGGGGGHHH9HHHHHHHGEFGEHHHHHHHHHHGHHHHHHHEGHHHHHHGHHHHHHHHHDGDHGFCHHGHHDDGGCHEGEHHHGGGHGBAHFHHHGHGHFFGGGGGGGHHGGFGGHHEHHHHHHHHHHHHHHHHHHFGFB3HGBHGFGGGHHHHHGHHHHCGGGGGGHHHHHGHHGHGGGFEGHCHHGGGGHGGGGGFGGGGFFFFBFFBAAAA
@M02197:102:000000000-ALU3V:1:1101:28243:10640 1:N:0:1
ATCACATTCTCCTCCTCCGCTTATTGATATGCTTAAGTTCAGCGGGTAGTCCTACCTGATTTGAGGCCAGAGTCATAAGGTTGCCGGTGAGGGCGGCTGTGAGCGGACGGCACGGAGCAGACCGGGCGAAACGTATCACGCCGGGTCAGGTCTCCCGCCATCCGCTAAGGCATTTGAGGCGAGCCAGCAAAGGCAGCGCCCAAGTCCAACCGATCGGGAAAACCCAAGGGGTTGAGGTTTACATGACACTCAAACAGGCATACCCTCCGGAATACCAGAGGGTGCAAGGTGCGTTCAAAGATTCGATGATTCAC
+
BCCABFFFFFFFGGGGGGGGGGGHHHHHHHGHHHHHHGHHHHHGGGGGGHHHHHHHHHHHHHHHGHGGHHHHGHFHHHEGHHHHHGGEEGGHGGGGGGGHHHGHFCCDDGGGGGGGGGGH<HHCDGGGGGGGGHHHGGFGGGGGFEGGGEFGGGFFHGGGFGGFGDDFFHFFGFHGGGGGHHFFHHHFHHHHGGGGGHFFFGHHHGGFGGGGGGGHFHGGFFGHHHGGFHHHHFHHHHGGFHGHHHHGGHHGHGHHHHHHGAGGGGGGHHHHGDHHGHHGHHHHHHHFGGGHGGGGGGGGGGFFFFFFFAAAAA
@M02197:102:000000000-ALU3V:1:1101:5732:10835 1:N:0:1
ATCACATTCTCCTCCTCCGCTTATTGATATGCTTAAGTTCAGCGGGTAGACCTACCTGATTTGAGGTCAGAGTCAAAAAGTGTTGCACAGAGGCAAGCAGTGTTCTGAGCAGGCTTGACGCACGCAAGGGACAAGACGAAACTTATTACGTCTGTCACGGATGCTAGCGATCCCACTAAGTCATTTGAGGCGAGCCGTGTAACCGGCAGCGCCCATATCCAAGTCCCAACTGGTCATAAACCAGATGGGATTGAGATTTCATGACACTCAAACAGGCATGCCTTTCGGAATACCAAAAGGCGCAAGGTGCGTTCAAAGATTCGATGATTCAC
+
BBB@BFFFFFDFGGFGGGGGGGEFHHGGGHGBGFHHHEGHHHHGGGGGGGHHHHHGHHBGGHHGEHHHHHHEGGHHFFEEGHHHHHHGFGHGGCGGFGGHFGHHHHHHHHHHGGEHGHEFGEF@DGB<FDHFEGFHHGGGDCHHFGHHHGHGHGFFHGGHGE?GHHGDCFCEGHFGGGGHHHHFFHHEE/@BDGGGHGFGGFGGGEFFCFE=HHHHGFGFGFFFFF34FAHFHFFHGCFFHHGCFHGF5@5HGFGHGHGF5HF5E5EFBGHGDHGGHHHFGEEADEGHHGDAA5FHDGFEGHFHHGFA?4FFFDGFFEGGFFFFFFFBBBBB
@M02197:102:000000000-ALU3V:1:1101:3754:10853 1:N:0:1
ATCACATTCTCCTCCTCCGCTTATTGATATGCTTAAGTTCAGCGGGTAATCTTACCTGATTTGAGGCCAGAAAGGAATACATAAAGAATTATGTATGTGTGTGTTTGTTTGGTAGCAGATGACAAAAGCACAAGATTTTTATGGGTTTGCCTTAACAAAAATCTATGGCTGACACTCATCCACTCATACTTTTAAGGCAAGGTGATACAAAGAGGCTAATCTCATCACCAAGCCCAAGGACCCGTTAAAAGAATTTTTCATAAAAAAAAACCCTTTTAATGGAGATATTCACGACACTCAAACAGGCATGCTCCGAGGAATATCAAGGAGCGCAAGATGCGTTCAAAGATTCGATGATTCAC
+
BBCCBFFFFFFFGFGGGFEGGGGHHHFHFHHHGHHHHHHHHHG?EGGGHHGHGGGFHFGGHHGHFHGGFEEHHHGHGHFHHHHGFHHHEGHFBGFFHDGGHGHGFHHGHHFGGGFFHHGGHHHHHGHGHHHGGHFGFFHFHBGHHFFGGFHFFGHHFFGHHHFHHGBGGGEHH71??FHHHHGHGHHHHGFHHFGGHFGHEEHHHGHHFH:GCDGCGGGGBD1FHFGGGGHGHFFFGGCFCGGHFFEHHHFHHHGFGF?B/GGGGGGGFHE1EFB45FHG3BHGHHGEFECGHHED1GHHG3FHHGGHHGGFGGGA5BHGBFFDFBEDGEGGHHGAAEGHGGBGFDEA4GFFFFFBFBBBBB
@M02197:102:000000000-ALU3V:1:1101:21783:10815 1:N:0:1
ATCACATTCTCCTCCTCCGCTTATTGATATGCTTAAGTTCAGCGGGTAGTCCTACCTGATTTGAGGTCAGAGTCAAAAAGTGTTGCACAGAGGCAAGCAGTGTTCTGAGCAGGCTTGACGCACGCAAGGGACAAGACGAAACTTATTACGTCTGTCACGGATGCTAGCGATCCCACTAAGTCATTTGAGGCGAGCCGTGTAACCGGCAGCGCCCATATCCAAGTCCCAACTGGTCATAAACCAGATGGGATTGAGATTTCATGACACTCAAACAGGCATGCCTTTCGGAATACCAAAAGGCGCAAGGTGCGTTCAAAGATTCGATGATTCACT
+
CCCCCFFFFFFFGGGGGGGGGGGHHHHHHHHHHHHHHHHHHFHGGGFGGHHHHHHHGHHHHHHHGHHHHHHHHHHHHHHGGHHHHHHHHGHHGGGHGHHHHHHHHHHHFGHHHGGHGEHGGGGGGGGGGGHGGHHHFGFFGGHHHFHFHHHHHGHHHHHGGGGGHHHGGFHHGHHHHHHFHHHHHHHGGGFGGGGGHGHGGGGFGFAFGGHFFFGHHHHHHGHHGHHHHHGHHHEFHHHHHFFHHHHFFGFHHHHHHFFFBGHGDFEHFHGFGHHGHHGFFDEFEHHHGFHHGHHGAFGFEFHFHGGGGHHGGGGGGFGGGFFFFFFBBAAAA
@M02197:102:000000000-ALU3V:1:1101:8755:10925 1:N:0:1
ATCACATTCTCCTCCTCCGCGTATTGATATGCTTAAGTTCAGCGGGTAGTCCTACCTGATTTGAGGTCAGAGTCAAAAAGTGTTGCACAGAGGCAAGCAGTGTTCTGAGCAGGCTTGACGCACGCAAGGGACAAGACGAAACTTATTACGTCTGTCACGGATGCTAGCGATCCCACTAAGTCATTTGAGGCGAGCCGTGTAACCGGCAGCGCCCATATCCAAGTCCCAACTGGTCATAAACCAGATGGGATTGAGATTTCATGACACTCAAACAGGCATGCCTTTCGGAATACCAAAAGGCGCAAGGTGCGTTCAAAGATTCGATGATTCAC
+
CBCCCFFFFFFFGGGGFGGGFEGGHHHHHHHHHHHHGFGHHHGGGGGGGHFHHFFHHHHHHHHHGHHFHGGHGFHHHHHABGGHHHH3FGHHGGGHGHHHHGFHFHHHGHEGHGHGGEGDGGGGGCG@F8HEFFHHHGFFGCHEFFFG@FGHHFHHFHGGFGCHHHHGGGHGGEFFFGHGCCFDCGFGFBAFDDG?FHFGGGGGGECF=EDFFFFFFFGHFFHGFHFHGHGFHGHHFGGGGHHEFGBHHGDHHGEF5HHF5DDDBDEFHHHHFGFHFHHEHE?EGGDFHGDGGHGGE2GGGHHGHGGGGGGGGGGGGGCGFFFFFFFBBBAB
@M02197:102:000000000-ALU3V:1:1101:21935:11052 1:N:0:1
ATCACATTCTCCTCCTCCGCTTATTGATATGCTTAAGTTCAGCGGGTAGTCCTACCTGATTTGAGGTCAAATTGTCAAAAGTTGTCCTTGCGGACGGTTAGAAGCAAGTCTAAGACCCATCCACGGCGTAGTTAATTATCACACCGATAGACGGAGCTCAGTTTGAACTCGCTAATGCATTTCAGGGGAGCAGACCGCGCTGAGGCAGCCTGCACAAACCCCCACATCCAAGCCTTACACAGTCTCATAACAAAGCTGGTGAGGTTGAGAATTTAAGGACACTCAAACAGGCATGCTCGTCGGAATACCAACGAGCGCAAGGTGAGTTCATATATTCGAGGATTCAC
+
>A>A>4D5DFF5GGGGGGGGGCEHG55BB655F5FD5FB55DFGGGEC13DDB5FF3B35DD5DCBABGH55GHBFHHEBE3D5D5DDGHEEE/E@>?F/0B4?33?FF3?FGFG30/?33FGC9</<//>#D@1GFD1F1D:1E#F161FGA00&AH1C<FB=-G0CGGA?EADGCGGBGGCCG0CDDBDGBBA<9ACF;19<;;@=0;BFFFFF/A/9AA;;?62FEFBFBA2B2BGF1F1B@9B2B2B1@@/01FF@000>@2GDFDFFBD2212111B10G1FBD1B11///AAEACG2GABA000A000001111B11A3133AB33A111AD@1B3AAA1A
@M02197:102:000000000-ALU3V:1:1101:19055:11135 1:N:0:1
ATCACATTCTCCTCCTCCGCTTATTGATATGCTTAAGTTCAGCGGGTAGTCCTACCTGATTTGAGGTCAGAGTCAAAAAGTGTTGCACAGAGGCAAGCAGTGTTCTGAGCAGGCTTGACGCACGCAAGGGACAAGACGAAACTTATTACGTCTGTCACGGATGCTAGCGATCCCACTAAGTCATTTGAGGCGAGCCGTGTAACCGGCAGCGCCCATATCCAAGTCCCAACTGGTCATAAACCAGATGGGATTGAGATTTCATGACACTCAAACAGGCATGCCTTTCGGAATACCAAAAGGCGCAAGGTGCGTTCAAAGATTCGATGATTCAC
+
CCCCCFFFFFFFGGGGGGGGGGGFHHHHGHHHHHHHHHHHGHHGGGGGGHHHHHHHHHHHHHHFGHHHHHHHFHHHHHHGHHHHHHHGHFFHGGGHGHHHHHHHHHHHHHHHHGHHCHHGGGGGGGGFFDFGGHHHHGFFGFGHGHHHHGGHHGHHHHGHHHHHHHGHGFHGGHHHHHHHHHHHHHGHGHGGGGGGHHHGGGGGHGGGGGHGHHHHGGGHHHHGGHHHHHGHHGHHHHHGHHHHHHHEHHHHHHHHGHHHHHHHHHGHHHHHHHHHFHHHHEEGFEHGHHHHGHHHGGGGGHHHHGGGGHGGGGFGGGGFBFFFFFFBBBBB
@M02197:102:000000000-ALU3V:1:1101:18681:11199 1:N:0:1
ATCACATTCTCCTCCTCCGCTTATTGATATGCTTAAGTTCAGCGGGTGATCCTACCTGATTTGAGACCAGAAGTGAAATTGGGATGTGCCACAGAGGCAAGTTCGAAGCACACGCAGACACAACCAAACATTCCTCCTTTAGGCGACATAGCAAATGACGTATCATGCCATGCCAGGAGAAAAACACTGCTTGGCCGCCTCCTCCCAAACAGAGAGGCGGATGCAAAGTGTCTCAAGACGCGCAGGCATTTCGGGCGAGCCTGTGCTAGGTAGCGCAGGCAGAGCCTCCCATCCAGCCCCCATCCGCCAAGCCGTTTCAGTTAAAAACCGCTTGGGGTGGGAGATTTCATGGCACTCAAACAGGCATGCTCTACGGATTGCCATAGAGCGCAAGGTGCGTTCAAAGATTCGATGACTCAC
+
AAA@AFFFFBFFG1F1BGG?EEFFFH3BAGDFHGDDGFGHHHHGGCGEGHFHGHHHHFHHHFHBGGFFFHHFFFHFGHEHHHGEFFHFGGEBFGHGGCFEFDFDFHHCEFHHHGGGGGHHFHFCCCCEGFHFHBGFFHFFH11F@CCGFFGCFGFHFHFG.<GFGHFH1DDCBGFFAGGEGGHHCHAHGFCFHGE0C??BFF:GGEBFF?FFFBB9C.BF=FFBF499;B/+-/399##--#9;#BBC-;-9.-;-..CC:/00/00BHC-C@@C<00FF0>..-.0..F<F/E////??<//CE0GEE?GGGFFB11>1F//F?/>/GEEEE>/EB0F@1D1211BEA1BA1GB10HGFGAEFFF11B/EBA/0GFEB/1CHGCCGGEEAB00AE0A113DFBB1FGCC3D@FB111AA
@M02197:102:000000000-ALU3V:1:1101:28710:11157 1:N:0:1
ATCACATTCTCCTCCGCTTATTGATATGCTTAAGTTCAGCGGGTATCCCTACCTGATCCGAGGTCAATCATAAAAAAGTTTGGGGTTCTGGCAGGACACCACCGGGACTCTGTCGCGAGGAGTATTACTACGAGTAGAGCCAGGAGGCACCGCCACTGCTTTTAAGGGCTGCCCTGTGACGGGCAGGCCCCAACACCAAGCTGAGCTTGAGGGGTGATAATGACGCTCGAACAGGCATGCCCCCCGGAATACCAAGGGGCGCAATGTGCGTTCAAAGATTCGATGATTCAC
+
AAAABFFFFF5FGGFGGGGGGCDGFHFFHHHHHHDAGHBFGGGAAHHHHGHHGHGH5FHFGGGGHGEG<H.HHHHH/-HF<HGGG?E.:BF:<EE;E<HE<HGGG28DFFHFHEE8GGGCC90FFB0;5:HC#C9GG5$D94F779GGGHGGGGGCFFGFFFFFFFGGGFDEGEGGGEFGGFFEFGDBEFC.DEGEHFHFFFFCGFFFGEFGCDBGHBFFGGGGGHHDHHDFHGBFFGCCEFA?HFHHCHFHHHHGGGGGHGFHGGGGHGGGFGGDE44CFFFBFDBBBBB
@M02197:102:000000000-ALU3V:1:1101:3692:11244 1:N:0:1
ATCACATTCTCCTCCTCCGCTTATTGATATGCTTAAGTTCAGCGGGTAATCTTACCTGATTTGAGGCCAGAAAGGAATACATAAAGAATTATGTATGTGTGTGTTTGTTTGGTAGCAGATGACAAAAGCACAAGATTTTTATGGGTTTGCCTTAACAAAAATCTATGGCTGACACTCATCCACTCATACTTTTAAGGCAAGGTGATACAAAGAGGCTAATCTCATCACCAAGCCCAAGGACCCGTTAAAAGAATTTTTCATAAAAAAAAACCCTTTTAATGGAGATATTCACGACACTCAAACAGGCATGCTCCGAGGAATACCAAGGAGCGCAAGATGCGTTCAAAGATTCGATGATTCAC
+
BBBCCFFFFFFFGGGGGGGGGGGHHHHHFHHCFHHGHHHHHHHGGGGGHGHHHHHHHHGHHHHHGHGGHHGGHGHHHHHHHHHHHHHHHHHHHHHHHGGHHGHHHHHHHHHGCGGHGFGEHHBGBFHFHFHHFHHHHHHHHHGGHHGFFEGHHHHHHHHHHHGHHGHFHGFGC?GGHHGGGGFHHHHHHHHHHHHHFHHHGGHGHGHFHGGBHHHGFHGHHHGHFFHHHEHHHHHHGG@ADEAGFHHHHHHHHHHHHGHFHGGGGGGFF?F?DGFHGFFHHFFBFGHEGE1?HHHGFEEHFFGBBHHGHGGGGGHHHGHHFHGHHHGGGGGHHHHGGGGHGGGGGGGGGGFFBFBFFBAAAA
@M02197:102:000000000-ALU3V:1:1101:16707:11264 1:N:0:1
ATCACATTCTCCTCCTCCGCTTATGATATGCTTAAGTTCAGCGGGTAGTCCTACCTGATTTGAGGTCAGAGTCAAAAAGTGTTGCACAGAGGCAAGCAGTGTTCTGAGCAGGCTTGACGCACGCAAGGGACAAGACGAAACTTATTACGTCTGTCACGGATGCTAGCGATCCCACTAAGTCATTTGAGGCGAGCCGTGTAACCGGCAGCGCCCATATCCAAGTCCCAACTGGTCATAAACCAGATGGGAGTGAGATTTCATGACACTCAAACAGGCATGCCTTTCGGAATACCAAAAGGCGCAAGGTGCGTTCAAAGATTCGATGATTCAC
+
CCCCBFFFFFFFGGGGGGGGGGGHHGHHHHHGHGHHHHHHCHGGGGGGFHHHHHHHFHHGHHGGHEHHHHFDHHHHHGGGGFFHFHHHHHHGGGHGCGHHHHHHHHGHFHHHGGHG<HGGGGGGGGGFFHGGHHHHDCGGGHHHHHHHGHHHGGHGHGGDDCGHHHHGFHEFGHGGHFFDGGFHHGFEGEFFGGGGGGFGGFGHGGGGGHGHHFFFFFFGFFFFFFFFFFFFFFFFHFFFFHFFFFGF55FBD@BGHF5GDGD3GGFHGFHHHFFGGHHG1AEDFEHGHHGCHHGGGCGGHGFB22GGHGGGFGGGGGGC4FFFFFAABBA
@M02197:102:000000000-ALU3V:1:1101:28106:11262 1:N:0:1
ATCACATTCTCCTCCTCCGCTTATTGATATGCTTAAGTTCAGCGGGTGATCCTACCTGATTTGAGACCAGAAGTGAAATCGGGATGTGCACAGAGGCAGTTAAGCACACGCAGACACAACCAAACATCCTCCATTAGGCGACATAGCAAATGACGTATCATGCTATGCCAGGAGAAACACTGCTTGGCCGCCTCCTCCCAACAAGCGGGGCGAATGCAAAGTTTCCCAGGGCGCTCATGCAATTCGGGCAAGCCGTTGCTCAAGCCCAGGCAGCAGCCCCCAGCAAGACCCCGTCCGCCAAGCCGTTTCATAAAAACCGCTTGTGGTGGGAGATTTCATGGCACTCAAACAGGCATGCTCTACGGATTGCCATAGAGCGCAAGGTGCGTTCAAAGATTCGATGACTCAC
+
AAABBFFFFFFFCFGGF4EFCEGHHGGH66ADDGGBGFBB5AGAEEEAGHHHHHHHHG3GGGH5AA3EFCFHHDGFHHFHGGGEGEFFEFHFF3EFGGFC4GGHHHHFFFCGGEH2FGA///FEFHEGFBGHHBDB22CCGCGGH11GGHFHGHGEAGH1FFHH1BF1FFB.AEGHGBCAFGHHGF;HB---7EA6B;CCB9;7F#.,;-99#/-9BB+B:6+#99B/+9.:;..:..09/#/AC9/.-----:./000.-./<<.<<.00<..>->/<1111?10?/?CB/<<C@0/E>/>>/1GBDFFFF>>///?/>B/?/GHFF11DEE1FGFBHGFAD/D0F1DFGE11FG1D//0//BE1HHGF2HHG?EAEGFHCEEAA1B13FGFGCFA1FFFDDB1>1AA
@M02197:102:000000000-ALU3V:1:1101:26319:11216 1:N:0:1
ATCACATTCTCCTCCTCCGCTTATTATATGCTTAAGTTCAGCGGGTGATCCTACCTGATTTGAGACCAGAAGTGAAATTGGGATGTGCCACAGAGGCAAGTTCGAAGCACACGCAGACACAACCAAACATTCCTCCTTTAGGCGACATAGCAAATGACGTATCATGCCATGCCAGGAGAAAAACACTGCTTGGCCGCCTCCTCCCAAACAGAGAGGCGGATGCAAAGTGTCTCAAGGCGCTCATGCATTTCGGGCGAGCCTGTGCTAGGTAGCGCAGGCAGAGGCACCCATCCAGACCCCATCCGCCAAGCCGTTTCATTTAAAAACCGCTTGTGGTGGGAGATTTCATGGCACTCAAACAGGCATGCTCTACGGATTGCCATAGAGCGCAAGGTGCGTTCAAAGATTC
+
BBBCCFFFFFFFGGGGGGGGGGGHCHHHHHHHHGHHHHHHHGGEGGGGHHHHGHHHHHHHHHHGHHGGFHHHHHGGHHHHHGHHGHHHHHHHHHHGGGGG3FGEHHGGHHHHGGGGGHHHGFGGGHHGHHHHHHHHHHHHHGGGGGGGHHGHHHHHHHGEHHHHHHFGHHHGHHHGHGEHHHGDGHFFEHHGGHHGFABGGGGGGGGGGGGGFFDGGFBFF00B9FF4GEF0B;B9/?B:9:D9BFC---GFA-DCCEC00FHHGG1HGGDCCHHGHFHGHHHGECGC<22@2B/<GHF?CEGGFGGECGGGGDFFGHFHGGGFEGCFHFG1HEGHHHHHHHGHFFFFBHHHHGGHFHHGHGGHHHGHFGFGGGHHGHHHFHHHGGGGGGGGGCGGGFFFFFFBBBA@A
@M02197:102:000000000-ALU3V:1:1101:28450:11276 1:N:0:1
ATCACATTCTCCTCCTCCGCTTATTGATATGCTTAAGTTCAGCGGGTAGTCCTACCTGATTTGAGGCCAGAGTCATAAGGTTGCCGGTGAGGGCGGCTGTGAGCGGACGGCACGGAGCAGACCGGGCGAAACGTATTACGCCGGGTCAGGTCTCCCGCCATCCGCTAAGGCATTTGAGGCGAGCCAGCAAAGGCAGCGCCCAAGTCCAACCGATCGGGAAAACCCAAGGGGTTGAGGTTTACATGACACTCAAACAGGCATACCCTCCGGAATACCAGAGGGTGCAAGGTGCGTTCAAAGATTCGATGATTCAC
+
ABBCAFFFFFFFGGGGGGGGGGGHHHHGHHHHHHHHHGGHFHHGGGFGGFHHHHHGHHHHHHHHGHGGHHHHHHHHHHGHGHFHHGGGGGHHGGGGGGGHHHHHGGGGGGGGGGGCFGHHHHFGGGGCBCGGFBGHGGGGGGFGGFGGGGFFGFFFFFFFFFFGHFHGFFHFHHHGGFGFGHGGFFFFFFFHGEFGGFGHHGHFGFFFFFGGFFFGFFGGFFGGHHGGGHHGHHHGHHHHGHHHHHHFGHHHHHHHHHHFCAGGGGCHHHHHFBBGHHHGHHGHFHHGGGGHGGGGGGGFGGFFFFFFF@ABBA
@M02197:102:000000000-ALU3V:1:1101:9026:11332 1:N:0:1
ATCACATTCTCCTCCTCCGCTTATTGATATGCTTAAGTTCAGCGGGTAGTCCTACCTGATTTGAGGTCTGAATGCACTGTGATGAACTTTCAACAGTCTTTATAAGGGGTAGTATAAAGCTTGTTCAAACATCTTTTGCGTCACTATCGATATTTTGAAAGTTCTACAACGATAGTTCAAGCCGCAAAGTACTTTGATGTAGCTTGTTACATTTCAGCCAAGTCAAGTAAGTGTTTCAACTCGACAGCAGCCATGATCCAAACCCAAACTGCTTATAATTAAATAAGCGGGGTTGAGAAGTTTGCGACACTCAAACAAGCATGCTCTCAGGAATGACCCAAGAGCGCAAGGTGCGTTCAAAGATTCGATGATTCAC
+
CBBBCFFFFFFFGGGGGGGGGGGGHHCGFHHHHHGHGEGFHHHGGGGGGHHHHHHGHHHHGHHGGHHHHHHHHHGHHFFFFFEHHHHHHHHHEFHHFHFHEFBGFHHFGEEGGGFHHHHGHHHHHHHBFHGHHGHFHHH?GGGGHHHEGHHHFHHE9FBG3FHBHHHHEHCGHGGHHGHH:FEDGGGGHFHHGGGGHHHFDFGDHFHFCGHGHHF<CBGHFG1DEHGDFGFHD@BBBGH?EFFHHHF?00?4GBB33///EDEEFHHHFHFF4DB4HG4EHFGFEGEE?11CGHFDDGHAEDCFEFFHFFBGEGHBFGGB33E35HBHGGBDEAGGHHGHHGECE45FAAA2GGBBGGGFFCGGFCBFFFFAAAA3
@M02197:102:000000000-ALU3V:1:1101:5583:11436 1:N:0:1
ATCACATTCTCCTCCTCCGCTTATTGATATGCCTAAGTTCAGCGGGTAGTCCTACCTGATTTGAGGTCAGAGTCAAAAAGTGTTGCACAGAGGCAAGCAGTGTTCTGAGCAGGCTTGACGCACGCAATGGACAAGACGAAACTTATGACGTCTTTCACTGATGCTAGAGATCCCACTAAGTCATTTGAGGCGAGCAGTGTAACCGGCAGCGCCCATATCCAAGTCCCAACTGGTCATAAACCAGATGGGATTGAGATTTCATGACACTCAAACAGGCATGCCTTTCAGAATACCAAAAGGCGCAAAGTGCGTTCAAAGATTCGATGATTCAC
+
BBAAB45F5DB5GGGGC42E2EAGHCFHHGBFGFHHCBFFDG5EEC?EFHFFFGGFB3CGFFFEG2GFFG53DGGHGHGG@5FFF5FFGB3FFGAFCHFFBG4GDHF@&9FH;DFB4<HGDGGEG;<#)BFBGFF0@0B;C?:1#?%CF73AG#01GG#/->CBGHF#0<0DGBGCGF1F<1@1C1:00<<?/>A,F>9?B></0A?E/>0ABBE2BB1119FB/969DCBFG9FB@BFF11@0@BFHHHGFGG1EGG2HFGBEBD/1GDGFA111BA0/A1FHGA2FF21CGHHFEAE001F1B00E0GGFF33GF1FBFFBD13B11AAA
@M02197:102:000000000-ALU3V:1:1101:5606:11424 1:N:0:1
ATCACATTCTCCTCCTCCGCTTATTGATATGCCTAAGTTCAGCGGGTAGTCCTACCTGATTTGAGGTCAGAGACAAAAAGTGTTGCACAGAGGCAAGCAGTGTTCTGAGCAGGCTTGACGCACGCAAGGGACAAGACGAAACTTATTACGTCTGTCACGGATGCTAGCGATCCCACTAAGTCATTTGAGGCGAGCCGTGTAACCGGCAGCGCCCATATCCAAGTCCCAACTGGTCATAAACCAGATGGGATTGAGATTTCATGACACTCAAACAGGCATGCCTTTCGGAATACCAAAAGGCGCAAGGTGCGTTCAAAGATTCGATGATTCAC
+
?AAAABFFFFFFGGGGFGGG?E2FGHHCGFABGHHFFE5GFHHGGCAEAGHBGHGFHHHHHBFGGHGFHHHG2BFGHFHGHGHHHHHGHGHFE?FGFG23BGFFFHHGFHFFB>EGEHHGG;GFFGGCF?HGF<#CCGGGG91?/GFGFFGBGC1<>>DBGECHDGHFECCFDFHFBFGF;HGG9HCE</CCBDGFDBHE?BGGHGEEEEC0BB22F1HGHHGG>FBFGDFGFDGEBBFGHFGF@CFFGHGBHBFHHHHFEAD1FFAFFFBFFFHFHGFGFEE//EEFGGDGEGFFGCGECHHHGCGGGGF1BGGGGEGCC1FFBFFAAAA1
@M02197:102:000000000-ALU3V:1:1101:5598:11445 1:N:0:1
ATCACATTCTCCTCCTCCGCTTATTGATATGCCTAAGTTCAGCGGGTAGTCCTACCTGATTTGAGGTCAGAGTCAAAAAGTGTTGCACAGAGGCAAGCAGTGTTCTGAGCAGGCTTGACGCACGCAAGGGACAAGACGAAACTTATTACGTCTGTCACGGATGCTAGCGATCCCACTAAGTCATTTGAGGCGAGCCGTGTAACCGGCAGCGCCCATATCCAAGTCCCAACTGGTCATAAACCAGATGGGATTGAGATTTCATGACACTCAAACAGGCATGCCTTTCGGAATACCAAAAGGCGCAAGGTGCGTTCAAAGATTCGATGATTCAC
+
BCBBCFFFFFFFGGGGGGGGGGGHHGHHHGHHHHHGGHHHHHHGGGGGGHHHHHHHHHHHHHHHGHFHHGFH5FHHHHHGFHGHHHHHHBHHGGGHGEGF@FGBHHHHHH<HHGHHCGGGDE/EGGGGEFHFGHEGFGFBFGHHGGHBBGBHHGGFGHGHGHHHHHGECGHGGHHHFGFGFFGGGEGGGGGDCC?GHGHDDFB?GGGGGGHHFEHGHHGHHHHE?HGHHHHHHHGHHHHGHGBFHHHHFFHHHHFGHHHHHHHHFGGFHHHGHHHHHGHHGECGEFHHHHHHFHFGGDGGCGHHFEGGGGGGGGGGGGGCFFBFFFFBAAA?
@M02197:102:000000000-ALU3V:1:1101:23365:11522 1:N:0:1
ATCACATTCTCCTCCTCCGCTTATTGATATGCTTAAGTTCAGCGGGTATCCCTACCTGATCCGAGGTCAATCATAAAAAAGTTTGGGGTTCTGGCAGGACACCACCGGGACTCTGTCGCGAGGAGTATTACTACGCGTAGAGCCAGGAGGCACCGCCACTGCTTTTAAGGGCTGCCCTGTGACGGGCAGGCCCCAACACCAAGCTGAGCTTGAGGGGTGATAATGACGCTCGAACAGGCATGCCCCCCGGAATACCAAGGGGCGCAATGTGCGTTCAAAGATTCGATGATTCAC
+
CBBCCFFFFFFFGGGGGGGGGGGHHHHHHHHHHHHHHHHHHHHGGGGGHHHHHHHHHHHHHHHGGGGHHH<<H<HHHGHG:EG;HGG;GGH9H9HHGGGHHHGHHGGG8GGHHHH:HG/G+FGG/HHHHH:;;;GGGC:G;HH9HH6GGGG;HGGFGGGGGGGGGGGGGFFEFGGGGGGGGGGGGGGGGGGFHHGHFGGHHHHHHHHHHHHFFGHHHHHHHHGGGFFGHHCFHHHHHGHEGGGGGGGHGHHGHHGHHHGGGGGHHHGGGGGGGGGGGGGGGGFFFFFFFCBCCC
@M02197:102:000000000-ALU3V:1:1101:16488:11697 1:N:0:1
ATCACATTCTCCTCCTCCGCTTATTGATATGCTTAAGTTCAGCGGGTATTCCTACCTAATCCGAGGTCAACCATTTAAATATAGAAGGGTTAAGGCAGGAAGCTAAAACCACTACAAGAAGCGAGATACAATTACTACGCTTAGAGTGCTAATAACTCCGCCACTATCATTAAGGAACTGCGCTGTAACCTGCAGATTCCCAAGCTAAGCAACTAAGGCTTAAGGGTCGTAATGACGCTCGAATAGGCATGCCCACTAGAATACTAATGGGCGCAATGTGCGTTCAAAGATTCGATGATTCAC
+
BCBCCFFFFFFFGGGGGGGGGGGHHHHHHGHHHHHHHHHHHGHGGGGGHHHHHHHHHHHHHHGGGGGHGHHHGHHHHHHHHHHHHHHHGHHHHHG9HGGGHHGHHHHHHGGGHHHHHHHHHFFFCGGGHHHHHHHHHHGGGGGGHGFFBGHG8HHGHHHGHGGGHHHGHHHHHHHHHHHHHGGGHHHHHHHHHFHHHHHFHHHHHHGHHGHGHHHHHHHHHHHGGGGGHHGGGGFFFGHGHGHHHHHHFHGHHHGEHHGHHGHHHHHGGGGGHHHGEEEGGGGGGGGGGGGFFFFFFFCCCCC
@M02197:102:000000000-ALU3V:1:1101:5177:11699 1:N:0:1
ATCACATTCTCCTCCTCCGCTTATTGATATGCTTAAGTTCAGCGGGTAGTCCTACCTGATTTGAGGCCAGAGTCATAAGGTTGCCGGTGAGGGCGGCTGTGAGCGGACGGCACGGAGCAGACCGGGCGAAACGTATCACGCCGGGTCAGGTCGCCCGCCATCCGCTAAGGCATTTGAGGCGAGCCAGCAAAGGCAGCGCCCAAGTCCAACCGATCGGGAAAACCCAAGGGGTTGAGGTTTACATGACACTCAAACAGGCATACCCTCCGGAATACCAGAGGGTGCAAGGTGCGTTCAAAGAGTCGATGACTCAC
+
AA?A3FFBFFFFGGGGGGCC2EEFBGHHHHBGHFF5GDFFGFBEECEGGHGGHHHGFHFFHFFB1CFAFHHHGHHGHHHFFFFHFEEEG;A53EECCEE;FHHGCC8GCCGCG?@CDGHBHHH?CCGG;ACGE/;GFFF?AEB9A/:.GFBA,BC<C.?DA;?FG<BDHFF?BFF/B?FEB0?F?FHFGF1;<AA9?HG?FDFB9B/EEBDCGE?FFGE;EEAHGFFEECGBHFFFHHHDDFFGF'HHEBGGFBB5EFGBG1GGGDGHFHGHGFHHG2HFCFHGHHHGGCGFGGGGGGGEA2FCDFBFBAA?BA
@M02197:102:000000000-ALU3V:1:1101:10309:11769 1:N:0:1
ATCACATTCTCCTCCTCCGCTTATTGATATGCTTAAGTTCAGCGGGTAATCTTACCTGATTTGAGGCCAGAAAGGAATACATAAAGAATTATGTATGTGTGTGTTTGTTTGGTAGCAGATGACAAAAGCACAAGATTTTTATGGGTTTGCCTTAACAAAAATCTATGGCTGACACTCATCCACTCATACTTTTAAGGCAAGGTGATACAAAGAGGCTAATCTCATCACCAAGCCCAAGGACCCGTTAAAAGAATTTTTCATAAAAAAAAACCCTTTTAATGGAGATATTCACGACACTCAAACAGGCATGCTCCGAGGAATACCAAGGAGCGCAAGATGCGTTCAAAGATTCGATGATTCAC
+
BABBCFFFFFFFGGGGGGGGGGGHHHHHHHHHHGHHGHHHHHHGGGGGHHGHHHHHHHGGHHHHGHGGHHHHHHHHGHHHHHHHHHHHHHHHHHHHHGHHHGHHHHHFHHBFGHHHHGHHHHHHHHHHHHHHHHCGGHGHGHHHHFGGGHHHHHHHHGFHHHHGHHHHHHGFHHHHHHHHHHHHHGGDDGHHHHHHHHHHHGGHHHHHHGHFHHHHHHGHHHFGHHHHHHHEGGHHHHGGGFGHHGHHHHHHHHHGHHHG/GGGGGGGHAGFHG4HHHHGGHGHHHHGHGGGHGHHGHHHHHHHHHHHHGGGGFEHGHHFCHHHHHCGGGGHHHHGGGGHCGGGGGGGGGFFFFFFFBCCCC
@M02197:102:000000000-ALU3V:1:1101:2234:11813 1:N:0:1
ATCACATTCTCCTCCTCCGCTTATTGATATGCTTAAGTTCAGCGGGTAGTCCTACCTGATTTGAGGTCAGAGTCAAAAAGTGTTGCACAGAGGCAAGCAGTGTTCTGAGCAGGCTTGACGCACGCAAGGGACAAGACGAAACTTATTACGTCTGTCACGGATGCTAGCGATCCCACTAAGTCATTTGAGGCGAGCCGTGTAACCGGCAGCGCCCATATCCAAGTCCCAACTGGTCATAAACCAGATGGGATTGAGATTTCATGACACTCAAACAGGCATGCCTTTCGGAATACCAAAAGGCGCAAGGTGCGTTCAAAGATTCGATGATTCAC
+
BB?AAFFFFFFFBGFGFGE?EGGHHH5GGHHBGGFFFFGFHFFFCCGGGFFHHHHHGHFBHHHBFFFHHFDHGHEHFHFG@FBFHHGHHHHHGGGGGEHF@FFFHHHHFGFGEEFFGEHDE<EGDGGC0DEGFGCCFDCCGCHFFBFDGF;HHAHFGFEEDG,GDG0<AGHF<.>=:;CHHGGHHHCG:BCCGGCGG?@CFF@>AEBEB?BAFFDFDGFFFFFFF1@BGFBFFFBG1GE1FF1>GF1EFDBDGBHHHHFGD22BDFGGFGB1GFBA01FAGAA/GHF2FHHHEFGBECCEEF1FFEE0GHGGGGGGBEGFFFFBB3DAAAAA
@M02197:102:000000000-ALU3V:1:1101:9071:11785 1:N:0:1
ATCACATTCTCCTCCTCCGCTTATTGATATGCTTAAGTTCAGCGGGTAGTCCTACCTGATTTGAGGTCAGAGTCAAAAAGTGTTGCACAGAGGCAAGCAGTGTTCTGAGCAGGCTTGACGCACGCAAGGGACAAGACGAAACTTATTACGTCTGTCACGGATGCTAGCGATCCCACTAAGTCATTTGAGGCGAGCCGTGTAACCGGCAGCGCCCATATCCAAGTCCCAACTGGTCATAAACCAGATGGGATTGAGATTTCATGACACTCAAACAGGCATGCCTTTCGGAATACCAAAAGGCGCAAGGTGCGTTCAAAGATTCGATGACTCAC
+
CCCCCFFFFFFFGGGGGGGGFGGHHGHHHHFFFFFHHHHFHHHGGGFGGHHHHHHHHGHHFHGEGHHHGFFHHHHHGHHGHHHHHGHHHHHHGGGGGHGHHEGHHHHHHHGHHGH<GHHGGGGGGGGG2FFGGGGHHGGGGFGHFHHHGHGHHGHHHHGHHHFFHHHGGGHHGHHHGHHFCGHBGFHGGGEFB?GDGHHGGGGGGGFFGGHGFHFFHHHHHFGBGHHHHGGHFFFHFHHHHGHHHFHHFGEHGHHHHG5FGGGGHGAGFGFBGFCGFBGHHEEDEFDGHHGFE5HHGGGGGHHHGCGGGHGGGGGGGGGGFFFFFFFBBBAB
@M02197:102:000000000-ALU3V:1:1101:14299:11816 1:N:0:1
ATCACATTCTCCTCCTCCGCTTATTGATATGCTTAAGTTCAGCGGGTAATCTTACCTGATTTGAGGCCAGAAAGGAATACATAAAGAATTATGTATGTGTGTGTTTGTTTGGTAGCAGATGACAAAAGCACAAGATTTTTATGGGTTTGCCTTAACAAAAATCTATGGCTGACACTCATCCACTCATACTTTTAAGGCAAGGTGATACAAAGAGGCTAATCTCATCACCAAGCCCAAGGACCCGTTAAAAGAATTTTTCATAAAAAAAAACCCTTTTAATGGAGATATTCACGACACTCAAACAGGCATGCTCCGAGGAATACCAAGGAGCGCAAGATGCGTTCAAAGATTCGATGATTCAC
+
BBBBBFFFFFFFGGGGGGGGGGDHHHHGFHHHHHHHHHHHHHHEGGGGHGHHHHGHGHHHHGHHGHGGGHFHHGHHHHHHHHHHHHGHHHGHHHHGHGHGHFGHHHHGHHHGFGFHHGHHHHHHHFHHEHHHFHHHHHHGHHGHFHGGGHGHHHHHHHHHHHHHHHHGHEGHHHGHHH9GHHHHHHGHHHGFHHHFCHHHHGDFDGHHHHHHHHFHHHHHGGFFHHHHHHGGEEHHHGGEGGGHGFGHHGHHHHFGFBBHGGGGGGGGGGDFFGHHHHHFFHHHHHHGHGGGHHGHFHHHHHHHHHHHHGGGGGEHHHHHHHGHHGCGGGGHGHHGFGGHGGGCGGGCGGFFFFFFFABBAA
@M02197:102:000000000-ALU3V:1:1101:8054:11940 1:N:0:1
ATCACATTCTCCTCCTCCGCTTATTGATATGCTTAAGTTCAGCGGGTAGTCCTACCTGATTTGAGGTCAGAGTCAAAAAGTGTTGCACAGAGGCAAGCAGTGTTCTGAGCAGGCTTGACGCACGCAAGGGACAAGACGAAACTTATTACGTCTGTCACGGATGCTAGCGATCCCACTAAGTCATTTGAGGCGAGCCGTGTAACCGGCAGCGCCCATATCCAAGTCCCAACTGGTCATAAACCAGATGGGATTGAGATTTCATGACACTCAAACAGGCATGCCTTTCGGAATACCAAAAGGCGCAAGGTGCGTTCAAAGATTCGATGACTCAC
+
AABCCFFFFFFFGGGGGGGGGGGHHHGHHHHHHH5GCFGHGFHGGGGFGFFHFGHHHHEFHHGGFHHHHHBCFFGHHHHGHGHHHGHHFBEFEGGHFHHHHEFEHFHFHHHFFGCGGHHGGC@FGGGFFFGGGHGHHGGGFGHCGFHHHEHHHGGGFHFHHHEG;HFGCG.AEGGCHGFHHGHHHFGHAGGGGGGGHHHDFGGGHDCGFGHFGFEHHFGHHFG1EBHHGHGHGGFGFHHHHHHHGHHHHGBHHHHHGHHEGHHHHGEGHHHHHGHHGG1HGGEA2HGHHFHHGHGHGGGGGGHHGGGCGGGGCGGGGGGGBFFFFFFA@BBA
@M02197:102:000000000-ALU3V:1:1101:24976:11893 1:N:0:1
ATCACATTCTCCTCCTCCGCTTATTGATATGCTTAAGTTCAGCGGGTAGTCCTACCTGATTTGAGGTCAGAGTCAAAAAGTGTTGCACAGAGGCAAGCAGTGTTCTGAGCAGGCTTGACGCACGCAAGGGACAAGACGAAACTTATTACGTCTGTCACGGATGCTAGCGATCCCACTAAGTCATTTGAGGCGAGCCGTGTAACCGGCAGCGCCCATATCCAAGTCCCAACTGGTCATAAACCAGATGGGATTGAGATTTCATGACACTCAAACAGGCATGCCTTTCGGAATACCAAAAGGCGCAAGGTGCGTTCAAAGATTCGATGATTCAC
+
CCCCCFFBFFFFGFGGGGGGGGGHHHHHHHHHHHHHHHHHHHHGGGGGGHHHHHHHHGHHHHHHGHHHHHHHHHHHGHHGHHHHHHHHHHEHGGEFFGGHHHHHHHHGHHHHHGHHGEHGGGGGGGGGGGHGGHHHHGGGFGHHGHHHHFHGHGHHHHGGHHHHHHHGGGHHEHHHHFHHHHHHHHGHGHGGGGGDFE?FGGGGHGEGCEHGFFFGFFFFHFHGGFFFGHFGGGBHHGFFHGHHHHFGHHGFGHHHHHGEFFHHGHGHHGHHHGCHGHHGHEAEDHHHHHHGEFHCGGGGGGCHHGGCGGGGDBGGGGGFFFFFFF5AA>AA
@M02197:102:000000000-ALU3V:1:1101:6280:12050 1:N:0:1
ATCACATTCTCCTCCTCCGCTTATTGATATGCTTAAGTTCAGCGGGTAATCTTACCTGATTTGAGGCCAGAAAGGAATACATAAAGAATTATGTATGTGTGTGTTTGTTTGGTAGCAGATGACAAAAGCACAAGATTTTTATGGGTTTGCCTTAACAAAAATCTATGGCTGACACTCATCCACTCATACTTTTAAGGCAAGGTGATACAAAGAGGCTAATCTCATCACCAAGCCCAAGGACCCGTTAAAAGAATTTTTCATAAAAAAAAACCCTTTTAATGGAGATATTCACGACACTCAAACAGGCATGCTCCGAGGAATACCAAGGAGCGCAAGATGCGTTCAAAGATTCGATGATTCAC
+
>AA?A@FFFFFFFGGGGGFCGGCHHHHF6GBFH5FDDEFFHFBEG2E2FFFFHFHGHGFGBHBEFBG11CAFGFHHHHHHHHEHHFGHHHGHHEGGDFBGHFFGGHGFHHGGGGHFFFGFHHHHDFFHAG0EGGEFHHHGFGFEFCFGGHFHHHHGHHHGHFFGGGHH0GE9CGFGC<DFFDGHHDHFHHGHGHHEBCGHEFDFHFHHFHGHHHEGFFHHHHHHFCCGHHGFGB22<ED@FGFF9FHHHHHGFFFHGBHG/GCGFFF1B?EB3@4FFEDD3FFGDGF1HGFDEAF5EGFBHHFBHCHFFECEEEFGHGHHHDHFFHCGGGGHHHG2EGGHGGCGGGGGFGFFFFFFFAB@BB
@M02197:102:000000000-ALU3V:1:1101:22009:12048 1:N:0:1
ATCACATTCTCCTCCTCCGCTTATTGATATGCTTAAGTTCAGCGGGTGATCCTACCTGATTTGAGACCAGAAGTGAAATTGGGATGTGCCACAGAGGCAAGTTCGAAGCACACGCAGACACAACCAAACATTCCTCCTTTAGGCGACATAGCAAATGACGTATCATGCCATGCCAGGAGAAAAACACTGCTTGGCCGCCTCCTCCCAAACAGAGAGGCGGATGCAAAGTGTCCCAAGGCGCTCATGCATTTCGGGCGAGCCTGTGCTAGGTAGCGCAGGCAGGGGCACCCATCCAGACCCCATCCGCCAAGCCGTTTCATTTAAAAACCGCTTGGGGTGGGAGATTTCATGGCACTCAAACAGGCATGCTCTACGGATTGCCATAGAGCGCAAGGTGCGTTCAAAGATTCGATGATTCAC
+
CCCBBFFFFFFFGGGGGGGGGGGHHHCHDHHCHGHFGFHHHHHGGCFFGBFFGHHHGGHHHHHHGHHGHEFHHHHHHHHFHEEEHGHHHHHHHHHHAFGHFHGHEGHGGHHFHCGGGGHFHHGCCGHHHFHH3FBHHHFHGD2GF?CCFHFHFGFFFFHA<GHHHG1GCEBGHEFHHFGFHGHHGHHHBGHBFDHHFGGGGFGGGGGF?EABF5GDDGC3C/B;BBFF///B#BDA:/;DF00000GEG@9@FGCA;..C/HFGC0<0G@<--->11F.<.?0HDAFF/11F2<2?/?/EGGFGFFE?CE@//HD?EHGBHGFFE/1EF??E1FEGHHCHHHFFFDHFGDDEBFFEFGB3HHGHGFHHGE12F?GGHGFHBFFFGGGFCHFCBGCGECGFGFFGFGGGBFFBFFFAAAA>
@M02197:102:000000000-ALU3V:1:1101:11080:12148 1:N:0:1
ATCACATTCTCCTCCTCCGCTTATTGATATGCTTAAGTTCAGCGGGTAGTCCTACCTGATTTGAGGTCAGAGTCAAAAAGTGTTGCACAGAGGCAAGCAGTGTTCTGAGCAGGCTTGACGCACGCAAGGGACAAGACGAAACTTATTACGTCTGTCACGGGTGCTAGCGATCCCACTAAGTCATTTGAGGCGAGCCGTGTAACCGGCAGCGCCCATATCCAAGTCCCAACTGGTCATAAACCAGATGGGATTGAGATTTCATGACACTCAAACAGGCATGCCTTTCGGAATACCAAAAGGCGCAAGGTGCGTTCAAAGATTCGATGATTCAC
+
CCCCCFFFFFFFGGGGGFGGGGGHHHHHHHHHHHHHHHHHHHGGGGGGGHGFHHHHHHHHHHHGGHGHHHHHHHHHHHHGDG5G1GHHHHHFGGGHGHFFHF4GHGFEFHHHHGGHGHHGFGG9GGFGGG8GEHHHGGCG?CFHHHHHHGGGHGGHHHGG$DFFGDDG@GEGGGGHHGHGHGHHHGHHDA:BGAGBFFF?CFGGAGGFCFAHGDBHGGGHHHFAGHFGHGFBHFFBGHHGHGFHHGHHHFHHHG5HHGHHG5HFGBGGHFDBHHHHHFFFHDGGGHHG5HHHGGHGGEGGGCHHGCGGFHGFFFGGGGGFBBFFFFFBBBBB
@M02197:102:000000000-ALU3V:1:1101:22788:12185 1:N:0:1
ATCACATTCTCCTCCTCCGCTTATTGATATGCTTAAGTTCAGCGGGTATCCCTACCTGATCCGAGGTCAAGTCATGAAATTGCTTGCTGGACGCTGATCCGCCGGGGCTCCGAGAAGCGCAAATGTGCTGCGCGAGAAGCCGACGAGACCGCTGCCAATGACTTTGAGGCGAGTCCGCGCACGGAGGCGGGACAGACGCCCAACACCAAGCAGAGCTTGAGGGTGTAAATGACGCTCGAACAGGCATGCCCCACGGAATACCGAGGGGCGCAATGTGCGTTCAAAGATTCGATGATTCAC
+
DDDDDFFFFFFFGGGGGGGGGGGHHHHHHHHHHHHHHHHHHGHGGGGGHHHHHHHHHHHHHHHGGGGHHHGGHHHHHHHHHHHHHHHHHHHHGGGGGHHHHGGGGGGGGHGGGGGGHHGGGGGHHHHHHHHGGGGGGGHHHGGGGGGGGGGGHHHHHGHHGHGHHGGGGGHGFFGGGFGGGGHGGGGGHGHHGGFFGHCFGGGGHGHHHHGHHHHHGHHHGGGHHHHGHGGGGGFGGHGHHHHHHHGGGGGFHHHHHGGADGGHGGGGGHHHHEGFGHGGGGGFGGGGFFFFFFFCBBBB
@M02197:102:000000000-ALU3V:1:1101:8327:12215 1:N:0:1
ATCACATTCTCCTCCTCCGCTTATTGATATGCTTAAGTTCAGCGGGTAGTCCTACCTGATTTGAGGTCAGAGTCAAAAAGTGTTGCACAGAGGCAAGCAGTGTTCTGAGCAGGCTTGACGCACGCAAGGGACAAGACGAAACTTATTACGTCTGTCACGGATGCTAGCGATCCCACTAAGTCATTTGAGGCGAGCCGTGTAACCGGCAGCGCCCATATCCAAGTCCCAACTGGTCATAAACCAGATGGGATTGAGATTTCATGACACTCAAACAGGCATGCCTTTCGGAATACCAAAGGCGCAAGGTGCGTTCAAAGATTCGATGACTCAC
+
CCCBBFFFFFFFGGGGGGGFFGGHGHHHHHHHHHHGHHHGHGFGGGGGGHHGFHHHHHHHHHHHGHHHHHFHGGHEGHHGHHHGHHHHHHHHGGGGGHGHF3@FHHHHHHHHHGHHGE;GGGGGGGGGGGGFFACGFFGGGGHHHHHHHHHHHGHHHHGFHHHHHHGGG1GFGHGGHHHF7FHHHHHHGHGGGGFGGGHGGGGGHGGGGGHFFHHHHHGGHGFBFHHHHHHHHHFHHHFGGHHHHHGFFGHHHHHHHFHFEHHHHHGHHHHHEGFFGFEGHGGGGHHHFFGEHHHGFGCGHGHFEFCGFGBGGGGGGGGFFFFFFBBBBBB
@M02197:102:000000000-ALU3V:1:1101:24625:12274 1:N:0:1
ATCACATTCTCCTCCTCCGCTTATTGATATGCTTAAGTTCAGCGGGTAGTCCTACCTGATTTGAGGTCAGAGTCAAAAAGTGTTGCACAGAGGCAAGCAGTGTTCTGAGCAGGCTTGACGCACGCAAGGGACAAGACGAAACTTATTACGTCTGTCACGGATGCTAGCGATCCCACTAAGTCATTTGAGGCGAGCCGTGTAACCGGCAGCGCCCATATCCAAGTCCCAACTGGTCATAAACCAGATGGGATTGAGATTTCATGACACTCAAACAGGCATGCCTTTCGGAATACCAAAAGGCGCAAGGTGCGTTCAAAGATTCGATGACTCAC
+
DDDDDFFFFFFFGGGGGGGGGGGGGGFHHHHHHHHHHHHFHHHGGGGGGHHHHHHHHHHHHHHFGGHHGHHGFHGHHHHGHHHHHHHHHHHHGGGHGHHHHHHHEHHHFHHHGGHHGHHGGGGGGGFGFGHGGHHHHGGGGGFHHHH<HGHHHGHHHHHGFFGHHGHHGHFHGHHHHHHHHGGFHHGGGDGGGGGDHGHGGGGGGGGGGGHHGHBHHFHHHHFHGGHGHGHHHGHHGFHHHFHHHHHHGBHGHEHHHHHGHHHHHHGHHHHDHGHHFGGHHE?GGHHHHHHHGHHHCGDGGHHHHGGGGHGGGFFFGGGGFFFD5FFBBABA
@M02197:102:000000000-ALU3V:1:1101:20916:12303 1:N:0:1
ATCACATTCTCCTCCTCCGCTTATTGATATGCTTAAGTTCAGCGGGTAGTCCTACCTGATTTGAGGTCAGAGTCAAAAAGTGTTGCACAGAGGCAAGCAGTGTTCTGAGCAGGCTTGACGCACACAAGGGACAAGACGAAACTTATTACGTCTGTCACGGATGCTAGCGATCCCACTAAGTCATTTGAGGCGAGCCGTGTAACCGGCAGCGCCCATATCCAAGTCCCAACTGGTCATAAACCAGATGGGATTGAGATTTCATGACACTCAAACAGGCATGCCTTTCGGAATACCAAAAGGCGCAAGGTGCGTTCAAAGATTCGATGACTCAC
+
CDDCCFFFFFFFGGGGGGGGGGGHHHHHHHHHHHHHHHHHHGHGGGGGGHHHHHHHHHHHHHHHGHHHHHHHHHHHHHHGHHGHHHHHHHHHGGGHGHHHHHHHHHHHHHHHHGHHGGHGGGGGHGGHHGHGGHGHHGFGGGHHHHHHHHHHHGHHHHHHHHHHGHGHGHGHHHHHHGHHHHHHHHHHGHGGGGGGHGHGGGGGHGGGGGHFHHHHHHGHGHHFGFHGHHHHHFHHHHHGHHGHHHHHHFDHHFHHFHHHGHHHGHGHHGHHHHHFHGHHHE?GGHHHHHHHGHHHGGGGGHHHHGGGGHGGGGGGGCGGFFFFFFFCBBAA
@M02197:102:000000000-ALU3V:1:1101:15217:12271 1:N:0:1
ATCACATTCTCCTCCTCCGCTTATTGATATGCTTAAGTTCAGCGGGTATCCCTACCTGATCCGAGGTCAAAAGTGAGAAAATGGCTTGATGGATGCTGCTGTTAAGGGACCAAGACGCAAAATGTGCTGCGCTTACTACCAAAACACTGGCTGCCAATGACTTTGAGGTGAGTCTTAACAAAAAGACAAGCACCCAACACCAAGCAAAGCTTGAAGGTACAAATGACGCTCGAACAGGCATGCCCCATGGAATACCAAGGGGCGCAATGTGCGTTCAAAGATTCGATGATTCAC
+
CCCCCFFFFFFFGGGGGGGGGGGHHHHHHHHHHHHHHHHHGHHGGGGGHHHHHHHHHGHHHHGGGGGHHHGHGHGHHHHHHHHHGGGGHHHHHHHHHHHGHHHHHHHHHHHHHHHHGGHGGGHHHGFHHHHGGHHHHHHHHHHHHHHHHHHGHHHGHGHGFHHGHHHHHHHHHHHHHHHHHHHHGGHHHHHGHHFGHGGGHHHGGHHHGHHGGHHHHGGHHHHGGFEGFHGFFHHHFGGHGGGHHHFFHHHGHHHHHHGGGGGHHHHGGGGHGGGGGGGGGGFFFFFFFCCCCA
@M02197:102:000000000-ALU3V:1:1101:7072:12328 1:N:0:1
ATCACATTCTCCTCCTCCGCTTATTGATATGCTTAAGTTCAGCGGGTAATCTTACCTGATTTGAGGCCAGAAAGGAATACATAAAGAATTATGTATGTGTGTGTTTGTTTGGTAGCAGATGACAAAAGCACAAGATTTTTATGGGTTTGCCTTAACAAAAATCTATGGCTGACACTCATCCACTCATACTTTTAAGGCAAGGTGATACAAAGAGGCTAATCTCATCACCAAGCCCAAGGACCCGTTAAAAGAATTTTTCATAAAAAAAAAACCCTTTTAATGGAGATATTCACGACACTCAAACAGGCATGCTCCGAGGAATACCAAGGAGCGCAAGATGCGTTCAAAGATTCGATGATTCAC
+
ABCBBFFFFFFFGGGGGGGGGGGHHHBGHHHHHHHHHHHHGHHGFGGG3GHHGHHHHGHHHHHHGEEGEEFFFHHHFHHHGGHHHHFHHHHHHFHHHGHHHHHHHHHHHHEFHHHEHEGFFFHGHHHHHHHGHHGGHHHHHHGGFHGFDFHH9FFHHHHHGCGHHHCFHHGHHHGHHFFHFGBGHFH1GHGHHHFGEFHGCEGCGHHHGFFBHGGE1GHHHFFFHHHGFHFFEEGGFG@CFBDCFHEHFFBG0CGF4BBGACGCGGFGGHGEAF4BBGHFFHHHDEFHGEGFGHHHHGHHHHHHHGHEGAGCGGGHFFFFHCHHFGBFEGGGGHHHGGGGHFGFGGGGGGGFFFFFFFAABBB
@M02197:102:000000000-ALU3V:1:1101:18398:12469 1:N:0:1
ATCACATTCTCCTCCTCCGCTTATTGATATGCTTAAGTTCAGCGGGTAGTCCTACCTGATTTGAGGTCAGAGTCAAAAAGTGTTGCACAGAGGCAAGCAGTGTTCTGAGCAGGCTTGACGCACGCAAGGGACAAGACGAAACTTATTACGTCTGTCACGGATGCTAGCGATCCCACTAAGTCATTTGAGGCGAGCCGTGTAACCGGCAGCGCCCATATCCAAGTCCCAACTGGTCATAAACCAGATGGGATTGAGATTTCATGACACTCAAACAGGCATGCCTTTCGGAATACCACAAGGCGCAAGGTGCGTTCAAAGATTCGATGACTCAC
+
BAABBFFFFFFFGGGGGGGGGGGHGFHHFHHHHHHFDFHF5BGGCGGGEFFGHHHFHHEHHHGFGHGHHH5ADGFFHHHGGHHHHGHEBGHHGGGHGHHBFHGHHHHHGFGHHGHHGFHGGFGGCFF>ACGGGHGHGGGGFGHHHHHFHGHFFFHHHEFE$D@CCHHGGCE.EHHHHHHHCGGEGHHGFGGGGG?GBHGGGGGGHFCFFFHFFFHGFHHGGBGFFHHGFDGFGFBFHHHGHHG>GFHFGF2GHHFFFHGHHFGF1HGEGFFAEDHHHHGCGB/EE0HFGEAB/1B1A00CEFGFHEEE0AEA3A3ADEFF1FBFD1FA>A1?
@M02197:102:000000000-ALU3V:1:1101:20219:12509 1:N:0:1
ATCACATTCTCCTCCTCCGCTTATTGATATGCTTAAGTTCAGCGGGTGATCCTACCTGATTTGAGACCAGAAGTGAAATTGGGATGTGCCACAGAGGCAAGTTCGAAGCACACGCAGACACAACCAAACATTCCTCCTTTAGGCGACATAGCAAATGACGTATCATGCCATGCCAGGAGAAAAACACTGCTTGGCCGCCTCCTCCCAAACAGAGAGGCGGATGCAAAGTGTCTCAAGGCGCTCATGCATTTCGGGCGAGCCTGTGCTAGGTAGCGCAGGAAGAGGCACCCATCCAGACCCCATCCGCCAAGCCGTTTCATTTAAAAACCGCTTGGGGTGGGAGATTTCATGGCACTCAAACAGGCATGCTCTACGGATTGCCATAGAGCGCAAGGTGCGTTCAAAGATTCGATGACTCAC
+
CCCCCFFFFFFFGGGGGGGGGGGHHHHHHHHHHHHHHHHHHHHGGGGGHHHHHHHHHHHHHHGHGHHGHHHHHFGHHHGHHHHHHGFHHGHHHHHHGGGHGHHHGHGGGHHHHGGGGGHHHHGGCGFHHHGHHHHHHGHHHHHHGGGGGHFHHHHHHHHD>FHHHHGHHHGHGHHHGGEHHHHHDHHHFHHHHGHHDGADDG;GGGGGFGFFFFFFBGFFFFAEFFFBBC;;BFFFFFECF;DFB00ECACFED@@C.EHFFGEHGFFGGCFGCEF1=11HHGFA?0FCFF12F2?/?AAC/CGGFEGGCGGEFBHHHHGGHGGGGEGGGHCGGGGGHHGHHHGHHHHHHHGHHGFHGHHGHHGHHGFHGGHGGHGHGHGGHHHHGGGGHHHFGFGGHGGGGGCFCGGFFFFFFFBBABB
@M02197:102:000000000-ALU3V:1:1101:21820:12631 1:N:0:1
ATCACATTCTCCTCCTCCGCTTATTGATATGCTTAAGTTCAGCGGGTATCCCTACCTGATCCGAGGTCAACCTGAAAAAAGAGGTTGGACGGCACACTCCGACCGGCCACCGACGCGAGCCAGATGCCACAACGCGAGGGGACGGACGGCGTGGCCGGCGACATTGGGGCGGGCGGCCAGAAGCCGCGGCGCCCAACACCCAGCCGGGGTGGATTGGTGACAATGACGCTCGAACAGGCATGCCCCCCGGAATACCAGAGGGCGCAATGTGCGTTCAAAGATTCGATGATTCAC
+
BBBBAFFFFFBDGBFGGGGGGGGEGFAGGHHGFFEFHHHHHHF?EEEGGHH3EEHHHHFGGHHGEEFB@GG?GHEGFFH#?2GHGHF/4FFGE@EGFFFHE?E@//BDDG;CBCFFGFG#3GGH;HFHHHEEGCC@.CC.@;4FBA>EBCF9>/=AAABDD;=A#BB?-9BBB>>9/;@B.9BFF=C9B;78F;.;#/DD@AAFE@<@#DAD/<;D=<91GGFFDB<.AGAHH;:HHHFH:GD?GGGHHHFHFHCGHHECDEFHFBHCECDAGGAAGBGA4BFFFFFFFAABAA
@M02197:102:000000000-ALU3V:1:1101:23434:12670 1:N:0:1
ATCACATTCTCCTCCTCCGCTTATTGATATGCTTAAGTTCAGCGGGTAATCTTACCTGATTTGAGGCCAGAAAGGAATACATAAAGAATTATGTATGTGTGTGTTTGTTTGGTAGCAGATGACAAAAGCACAAGATTTTTATGGGTTTGCCTTAACAAAAATCTATGGCTGACACTCATCCACTCATACTTTTAAGGCAAGGTGATACAAAGAGGCTAATCTCATCACCAAGCCCAAGGACCCGTTAAAAGAATTTTTCATAAAAAAAAACCCTTTTAATGGAGATATTCACGACACTCAAACAGGCATGCTCCGAGGAATACCAAGGAGCGCAAGATGCGTTCAAAGATTCGATGATTCAC
+
CCCCCFFFFFFFGGGGGGGGGGGHHHHHHHHHHHHHHHHHHHGGGGGGHHHHHHHHHHHHHHHHGHGGHHHHHGHHHHHHHHHHHHHHHHHHHFHHHHFHHHHHHHHFHHHGGHHGHHEHHHHHHHHHGHHHHHHFHHHHGHHHHHGGGHHHGGHHHHHHHHHHHHHGHHGHHHHHHHHEHHHHHHGHHHGHHHHHGHHHHHHHFFGHHHHHHGFGHGGHHHHHFHHHEHHHHHGHHHEGFGGHGHHHHHHHHHHHHFHHEGGGGGGGHGGGGFGHGHHGGHHHHFFGHFGGHHHHEGGHHHHHHHFHFGGEGGHHHHHHHGHHHHGGGGGHHHHGGGEAGGGGGGGGGGFFFFFFFBBBBB
@M02197:102:000000000-ALU3V:1:1101:27249:12655 1:N:0:1
ATCACATTCTCCTCCTCCGCTTATTGATATGCTTAAGTTCAGCGGGTAGTCCTACCTGATTTGAGGTCAGAGTCAAAAAGTGTTGCACAGAGGCAAGCAGTGTTCTGAGCAGGCTTGACGCACGCAAGGGACAAGACGAAACTTATTACGTCTGTCACGGATGCTAGCGATCCCACTAAGTCATTTGAGGCGAGCCGTGTAACCGGCAGCGCCCATATCCAAGTCCCAACTGGTCATAAACCAGATGGGATTGAGATTTCATGACACTCAAACAGGCATGCCTTTCGGAATACCAAGGAGCGCAAGGTGCGTTCAAAGATTCGATGACTCAC
+
CCCCCFFFFFFFGGGGGGGGGGGHHHHHHHHHHHHHHHHHHHHGGGGGGHHHHGHHHHHHHFHHGHHHHGHHGGHHHGHGFHHHHHHHHHGHGGGHGHHHFHHHHFHGHHHFHGFHGHHGGGGGGGGGFGHGGHGHHGFCDG9HHHHHHGHHHGHHHHHHFGGHHHHGGHHGGHHHHHHHHHGHHHHHGHGGGGGGHHHGGGGGHAFGGGHFFHHHGHHGHHFFGGHHHHHHHHGGHHHFHHFGGFFHHGDHFEHHHGFHHHGHHHGHHHHHHHHGHGHHHGGGGHHHHHFHGHHHFE?GGHHHHGGGGHGCGGGGGGGGFFFFFFFABABA
@M02197:102:000000000-ALU3V:1:1101:4887:12684 1:N:0:1
ATCACATTCTCCTCCTCCGCTTATTGATATGCTTAAGTTCAGCGGGTAATCTTACCTGATTTGAGGCCAGAAAGGAATACATAAAGAATTATGTATGTGTGTGTTTGTTTGGTAGCAGATGACAAAAGCACAAGATTTTTATGGGTTTGCCTTAACAAAAATCTATGGCTGACACTCATCCACTCATACTTTTAAGGCAAGGTGATACAAAGAGGCTAATCTCATCACCAAGCCCAAGGACCCGTTAAAAGAATTTTTCATAAAAAAAAACCCTTTTAATGGAGATATTCACGACACTCAAACAGGCATGCTCCGAGGAATACCAAGGAGCGCAAGATGCGTTCAAAGATTCGATGATTCAC
+
ABCCCFFFFFFFGGFGGGGGGGGHHHHHHHHGHHHCHHHHHHHGGGGGHHHHHHHHHHHGGHHHGGGGGGGHGHHHHHHHHGHHHHHHHHHHHGFHHGGFAGHFHHHHHHGGHHHHHHHHHHHHHHHHHHHHHE?GHHHHHHHGEGGFFHHEHHHHHHHHHGGGHHHHEHFFF7HHHGHHHHHHHHHFHGDGHHHEGGHHGADCHGHHHFHHHHGEHGGHHFGGGCCHFHHFGGFEHHC:FAEFCFBFGHBGHFFHGDEHEGGE@FFEGFGGGBHHHHHGGHHHGEFGHEFGHHHGCHHGGFHHHHHGFEADGGHGHHHGHHHHHGGGGGGHCGGGE2E4GGGGGGGGFGF4FFFFFBBAAA
@M02197:102:000000000-ALU3V:1:1101:16646:12732 1:N:0:1
ATCACATTCTCCTCCTCCGCTTATTGATATGCTTAAGTTCAGCGGGTATCCCTACCTGATCCGAGGTCAAGTCGTGAAAGGTCTTGCTGGAGCGCGGGTCCGCCGGGGCTCCGAGAAGCGCAAATGTGCTGCGCGAGGAGCCGGCCGGGCCGCTGCCAATGACTTTGAGGCGAGTCCGCGCGCGAGACGGCGGGACAGACGCCCAACACCAAGCAGAGCTTGAGGGTGTAAATGACGCTCGAACAGGCATGCCCCACGGAATACCGAGGGGCGCAATGTGCGTTCAAAGATTCGATGACTCAC
+
CDDDCFFFFFFFGGGGGGGGGGGHHHHHHHHHHHHHHHHHHHHGGGGGHHHHHHHHHHHHHHHGGGGHHHHHHGGGHGHHHHHHHGHHHHHHHGGGGGGGHGGGGGGGGGHGGGGGGHHGGGGGHHFGHHHHGGGGGGGFG;GGGGGGGGFGGFGFHHHHHFHFFGGGGGFHFGGGGGGGGFFHHGGGGGGHHHHGGGGGHGGHGHFFGHHHGHHHHHHHGHHGHHHHHHHHGGGGGHHFHHHHHHHHHGGGGGGHHHHHGGGGGGHGGGGGGHGHGGGGHGGGGGBGGGGFFFFFFFCCCCC
@M02197:102:000000000-ALU3V:1:1101:15046:12711 1:N:0:1
ATCACATTCTCCTCCTCCGCTTATTGATATGCTTAAGTTCAGCGGGTAGTCCTACCTGATTTGAGGTCAGAGTCAAAAAGTGTTGCACAGAGGCAAGCAGTGTTCTGAGCAGGCTTGACGCACGCAAGGGACAAGACGAAACTTATTACGTCTGTCACGGATGCTAGCGATCCCACTAAGTCATTTGAGGCGAGCCGTGTAACCGGCAGCGCCCATATCCAAGTCCCAACTGGTCATAAACCAGATGGGATTGAGATTTCATGACACTCAAACAGGCATGCCTTTCGGAATACCAAAAGGCACAAGGTGCGTTCAAAGATTCGATGATTCA
+
CCCCCFFFFFFFGGGGGGGGGGGHHHHHHHHGHHHHHHHHHHHGGGGGGHHHHHHHHGHHHHHHGHHHHHHHHHGHHHHEGGHHHHHHHHHHGGFAFHHHHHHHHHHFFFFFFGHHGHHCGEEGGGGGFDEGGHHCEGGGC@HHHGHHGHHHHFHEHGGGCGGEHHGHGGHGGHHHGHHHFEHGHHGGGGGDGGFGHHHGGGGGGGFFGGHHHGHHFHFFHGHHFHFHHFHFFFGHGHHGFHGGHHGBHGEFGFGHHHBFEHHFHFFHHHHHHGGE1HHGGGGEDHHGHHHHGHHHHHGCCGFHGECGEEGGFGGGGGGFBFDFFFBBBA?
@M02197:102:000000000-ALU3V:1:1101:2602:12899 1:N:0:1
ATCACATTCTCCTCCTCCGCTTATTGATATGCTTAAGTTCAGCGGGTAGTCCTACCTGATTTGAGGTCAGAGTCAAAAAGTGTTGCACAGAGGCAAGCAGTGTTCTGAGCAGGCTTGACGCACGCAAGGGACAAGACGAAACTTATTACGTCTGTCACGGATGCTAGCGATCCCACTAAGTCATTTGAGGCGAGCCGTGTAACCGGCAGCGCCCATATCCAAGTCCCAACTGGTCATAAACCAGATGGGATTGAGATTTCATGACACTCAAACAGGCATGCCTTTCGGAATACCAAAAGGCGCAAGGTGCGTTCAAAGATTCGATGACTCAC
+
BBBBBFFFFFFFFGGFG4A22EEHHCEGHGHCHHHHHGHHH5GFGCG2FG5FFHHHHH3BD55FFEGGGHGHFGFGBFFAF5DFEEFHH2BGAAFGAFFHGFHGFHBEEFBE7DB;EFG#E9F9CCF000?FCHHGHG?CFGFHFHHHG:F00F;/9H:D44FGFFFHCC;GGGHFHHH<C1.=1FCC@@;CBABA?FFCBFFGHCGEADEGFFBGFGFBGGGF>FFFFFFGBB;GFGB@11GBF@1FEGFD1BFEBBF1BD21GGF1B1F1FGCGA1HFAB/EAFA22D1A/1B1B0AA0B110E0A01CFFDB3GCGFFFFDB@B11>>1
@M02197:102:000000000-ALU3V:1:1101:2587:12910 1:N:0:1
ATCACATTCTCCTCCTCCGCTTATTGATATGCTTAAGTTCAGCGGGTAGTCCTACCTGATTTGAGGTCAGAGTCAAAAAGTGTTGCACAGAGGCAAGCAGTGTTCTGAGCAGGCTTGACGCACGCAAGGGACAAGACGAAACTTATTACGTCTGTCACGGATGCTAGCGATCCCACTAAGTCATTTGAGGCGAGCCGTGTAACCGGCAGCGCCCATATCCAAGTCCCAACTGGTCCTAAACCAGATGGGATTGAGATTTCATGACACTCAAACATGCATGCCTTTCGGAATACCAAAAGGCGCAAGGTGCGTTCAAAGATTCGAGGACTCAC
+
AA?AAFFFBF3BGGGG1FA1EFGHHGB33BEG3FGDGFFFDFGGCEAE/1AFFBCBFGBFBHF2/B001FDGFHFFHHEE@FEGHHHHHFCGEE/FFGCBFHD@BGGBFCG0GG09EC9EEECG??@<;0CE9<FGEA0B?CHH9GEF?C<GB.=GFFEG@#FCCGGECC<.0FHG;GHF11;GGGBC@ACAB?>?@HHGCFFGGEE=@/=012;HHHEHHFGG#F1FGFHFGF4)CCEB9BHCBBFG@GFHFG1F@1GD222FFGEDHGFD221FEFA/0//EEEFGDD1/AGB1EAAGEFB1FA0AAB113CFBGE1E>113111>11>1
@M02197:102:000000000-ALU3V:1:1101:13376:12945 1:N:0:1
ATCACATTCTCCTCCTCCGCTTATTGATATGCTTAAGTTCAGCGGGTGATCCTACCTGATTTGAGACCAGAAGTGAAATTGGGATGTGCCACAGAGGCAAGTTCGAAGCACACGCAGACACAACCAAACATTCCTCCTTTAGGCGACATAGCAAATGACGTATCATGCCATGCCAGGAGAAAAACACTGCTTGGCCGCCTCCTCCCAAACAGAGAGGCGGATGCAAAGTGTCTCAAGGCGCTCATGCATTTCGGGCGAGCCTGTGCTAGGTAGCGCAGGCAGAGGCACCCATCCAGACCCCATCCGCCAAGCCGTTTCATAAAAACCGCTTGTGGTGGGAGATTTCATGGCACTCAAACAGGCATGCTCTACGGATTGCCATAGAGCGCAAGGTGCGTTCAAAGATTCGATGATTCAC
+
CCCCCFFFFFFFGGGGGGGGGGGHHHHHHHHHHHHHHHHHGGHGGGGGHHGHHHHHHHGHHHGHGEHGHHHHHFHHHHHHHHHHHGHHHHHHGGFHGGGGGHHHGHHGGGHHHGGGGGHHHHGGGGHHHHHHHHHHHGHHHHHHGGGGGHHGHH1FGDGF<GHGHGGHGHGEHHGHHHGHHHHAEHHGBHFHHGGHGGG;DG:FGGGF9EFFEBBE9.:0;09BBBFFFB9B0FBFF9A0==D990BED@-GE@A@CAEECEHHGG0GHFCA-<GDGF11HHGHEC0HEBGFHGGA/DGF/<<GGFEFFCGGGFHHEFHHGGF?AGGHGGHHEDHHHHGHHHGHHHGBGD3HGHGHGFHFEHGGHHHGGFF2FFGGHHHHHHFFGGGGHGHGEFDGGGGGGGGGGGFFFFFFFA?BBA
@M02197:102:000000000-ALU3V:1:1101:13251:12837 1:N:0:1
ATCACATTCTCCTCCTCCGCTTATTGATATGCTTAAGTTCAGCGGGTGATCCTACCTGATTTGAGACCAGAAGTGAAATTGGGATGTGCCACAGAGGCAAGTTCGAAGCACACGCAGACACAACCAAACATTCCTCCTTTAGGCGACATAGCAAATGACGTATCATGCCATGCCAGGAGAAAAACACTGCTTGGCCGCCTCCTCCCAAACAGAGAGGCGGATGCAAAGGGTCTCAAGTCGCTCATTCCTTTCGGGCTAGCCTGTGCTAGGTAGCGCAGGCAGAGGCACTCATCCAGAGCCCTTCCGCCAAGCCGTTTCATTTAAAAACCGCTGGGGGTGGGATATTTCATGGCACTCAAACAGGCATGCTCTACGGATTGCCATAGAGCGCAAGGTGCGTTCAAAGATTCGATGACTCAC
+
BBABBFFFFFBFGGGGGGGGGGGHHHHGHHGGHHHHHHHHHGHFGGGGHHHHHHGHGFHFHHFGGHHGFFHHGFGGHHHHHGAEHGHBHHHHGHHGGGGHGEGHGEHEEGHHHGGGGGGHHHGFGGHFEHHHHHHGHHGHHHFFFC//CBFFFHEFFGFGGAHFFHH1CHHGFHGFEEAGHHGHFGHHHHFHCFFC@?-.;.FGFFGFFG,FGBBAC.BF:/;*FB//#;.9-;B#;#/0;0FA//..::-@C;/;0<<.//00/000<<-<--0<<111F?D1<11111111D@<0/</?/<//CE</E/??B11>2F1C>CF/@EEEB?//E/A>@12221BGF11HFA1AAAGEBGGFGHFGE1A1FEFF/BA110/1AA10EE0ECHFEA00A1FGAAAAAA1B113@1@1A1AA>
@M02197:102:000000000-ALU3V:1:1101:15404:12959 1:N:0:1
ATCACATTCTCCTCCTCCGCTTATTGATATGCTTAAGTTCAGCGGGTAGTCCTACCTGATTTGAGGTCAGAGTCAAAAAGTGTTGCACAGAGGCAAGCAGTGTTCTGAGCAGGCTTGACGCACGCAAGGGACAAGACGAAACTTATTACGTCTGTCACGGATGCTAGCGATCCCACTAAGTCATTTGAGGCGAGCCGTGTAACCGGCAGCGCCCATATCCAAGTCCCAACTGGTCATAAACCAGATGGGATTGAGATTTCATGACACTCAAACAGGCATGCCTTTCGGAATACCAAAAGGCGCAAGGTGCGTTCAAAGATTCGATGACTCAC
+
BCCBCFFFFFFFGGGGGGGGGGGHHHHHHHHHHHHHHHHHHHHGGGGGGHHHHHHHHHHHHHHHGHHHHHHHGHHHHHHGBFGFHHHHHHHHGGGGGHHHHHHHHHHHHHHHHGHHGHGGGGGGGGGGGGGGGHHHHGGGGGFHHHHHGHHHHGHHHFHHHHGHHHHHGHGHHHHHHHHHHHHHHHHGGGGGGGGGHGHGGGGGHGGFFGHHHGGHHHHHHHHGGHHHGHGHHHGHHHHHHHHEHHHHFGHHHHHHGHHHGHHGHHGHHHHHHHHGGHGEEFEGGHHHFHHHGHHHGGGGGGHHHGGGGHGGGGGGGGFGFFFFFFFBCBAB
@M02197:102:000000000-ALU3V:1:1101:25445:13012 1:N:0:1
ATCACATTCTCCTCCTCCGCTTATTGATATGCTTAAGTTCAGCGGGTATTCCTACCTGATCCGAGGTCAACATTCAGAAGTTGGGGTTTAACGGCGTGGCCGCGACGATTACCAGTAACGATGTGTAAATTACTACGCTATGGAAGCTCGACGTGACCGCCAATCAATTTGGGGAGTGTCTTGACGACAGCTCCCAACACCAAGCTGGGCTTGAGGGTTGAAATGACGCTCGAACAGGCATGCCCGCCAGAATACTGGCGGGCGCAATGTGCGTTCAAAGATTCGATGACTCAC
+
CCCCCFFFFFFFGGGGGGGGGGGHHHHHHHHHHHHHHHHHHHHGGGGGHHHHHHHHHHHHHHHGGGGHHHHHH9HHHHHHH<HGGGGG9GHHGGGGGFGFH@CCCGF0CG?BF=FFDFFE00FFD<9FFCH5FHF1<0<CADHCDC.GHC?EFEEAFHHHFEHFHGFGGHGHHHFHGFGFGHGGGFHHHGGHGHGFFFDFFHHFFFHGHGHGFHGHHHHHHHGGGGGGGHGHFFGBGB1B0GGGG;GHHHHHHHGGGGGGGGGHHHHGGGGHGCGGGGGGGGFFFFFFFCCCCC
@M02197:102:000000000-ALU3V:1:1101:3178:13033 1:N:0:1
ATCACATTCTCCTCCTCCGCTTATTGATATGCTTAAGTTCAGCGGGTATTCCTACCTGATCCGAGGTCAACCAGAAAAAATTGGTGTTTTTACGGACGGGGGGGCAGCGCCTAACAAAAGCAACATAAAGAAATATTACGCTCAGAGGAATGCGGCCACTCCACCAAGGTCTATGGGGAACTACGAAGCCGTAGAGTCCCAACAATAAGCTGCGCTTAGGGGTTGAAATGACGCTCGAACAGGCATGCCCACTAGAATACTAATGGGCGCAATGTGCGTTCAAAGATTCGATGACTCAC
+
AAAAA1DFBF31A1FGGGCEEGGBFBFG3GGGGHGFFFHCGFG0AEE/BDDGHFF01D0AFGA///EHHFBE/3@F,>B9,(EF#0#390FGF(1)>//#//.9@-::/;?0AFFE9=<B=$0$=00;0:000;>#/-/;1A1B1?11+%B02#BB0</CA?%@@1@#1#19#0/B192+AFFFBBE9E#B910G>/?E#4B9&B;HF/>/;/>E072/EB1@&E;F07AAEB0A/2B1;1B16A0/AFBD22E2D22BAAB00EAEEG1HFGCEEBBA3CGGGGGGFCF31D@>11>A
@M02197:102:000000000-ALU3V:1:1101:19950:13007 1:N:0:1
ATCACATTCTCCTCCTCCGCTTATTGATATGCTTAAGTTCAGCGGGTAGTCCTACCTGATTTGAGGTCAGAGTCAAAAAGTGTTGCACAGAGGCAAGCAGTGTTCTGAGCAGGCTTGACGCACGCAAGGGACAAGACGAAACTTATTACGTCTGTCACGGATGCTAGCGATCCCACTAAGTCATTTGAGGCGAGCCGTGTAACCGGCAGCGCCCATATCCAAGTCCCAACTGGTCATAAACCAGATGGGATTGAGATTTCATGACACTCAAACAGGCATGCCTTTCGGAATACCAAAAGGCGCAAGGTGCGTTCAAAGATTCGATGATTCAC
+
CCCCCFFFFFFFGGGGGGGGGGGHHHHHHGHHHHHHHHHHHHHGGGGGGHHHHHHHHHGHHHHHGHHGHHHHHHHHHHHGHHHHHHHHHGHGGGGHGGHHHHFHGHHHGHHHHGGHGHHGGGGGGGGGFGGGGHHHHGDGGGHHHHGHHGHHHGHHHHGGGGGHHGHHGGHHGHHHHHHHHHHHHHHHFGGDGCGGHHHGGGGGHGGGGGHHHGFHHHFHHHHHGHHHHHHHHHHHHHGGHHHHHHHHFHHFHHHHHHHHHHHHHHGGGHHHHHHHHHHHHE0GGHHHHHHCGHHGGGGGGHHHHGGGGGGGGGGGGGFFFFFFFFFBA@AA
@M02197:102:000000000-ALU3V:1:1101:7416:13051 1:N:0:1
ATCACATTCTCCTCCTCCGCTTATTGATATGCTTAAGTTCAGCGGGTAGTCCTACCTGATTTGAGGTCAGAGTCAAAAAGTGTTGCACAGAGGCAAGCAGTGTTCTGAGCAGGCTTGACGCACGCAAGGGACAAGACGAAACTTATTACGTCTGTCACGGATGCTAGCGATCCCACTAAGTCATTTGAGGCGAGCCGTGTAACCGGCAGCGCCCATATCCAAGTCCCAACTGGTCATAAACCAGATGGGATTGAGATTTCATGACACTCAAACAGGCATGCCTTTCGGAATACCAAAAGGCGCAAGGTGCGTTCAAAGATTCGATGACTCAC
+
CBCCCFFFFFFFGGGGGGGGGGEHHHHHHHHHHHHHHHHHHHHGGGGGGHHHHHHHHHHHHHHHGHHHHHHHHHHHHHHGGHHHHHHHHHGHGGGHGHHHHHHHHHHHHHHHFFHHGHHGGGGGGGGGFGHFGHHHHGGGGGHHGHHHHGGHHGHHHGHGDFHHEHFHGGHGGGHGHHHHHGHHHHHGGGGEGGGGHGHGGGGGHGFGFFHHHHHHGGFFHFFFGGHHGHFFFFFGHHHGGHHHHGHHHGHHHHHHFHGHHFHHGGFFBHHHHGHGEHHHHGGGEFHFGHHHGGHHGGGGGCHHHGGGFHGGGGGFGGGBFFFFFFFBBBBB
@M02197:102:000000000-ALU3V:1:1101:21493:13052 1:N:0:1
ATCACATTCTCCTCCTCCGCTTATTGATATGCTTAAGTTCAGCGGGTATTCCTACCTGATCTGAGGTCAACCTGAGAAAGTTGGGGGTTTAACGGCAGGGGCTCGTCGCTCTCCTAGGCGGAATATCACTACTTCGCAGGGGAGGCCACGACGGGTCCGCCCCTAGATTTAGGGGCCGGCCGTCCCTTGCGGGCGCTGGCCGATCCCCAACACCACGCCCTAGGGGCATGAGGGTTGAAATGACGCTCAGACAGGCATGCCCGCCAGAATACTGGCGGGCGCAATGTGCGTTCAAAGATTCGATGACTCAC
+
BCCCBFFFFFFFGGGGGGGGGGGHHGHHHHHHHHHHGHHHGHHGGGGGHHGHHGHHHHHHHHHGHGHHGHHHHHGHHHHGGHGHGGGEFGH<HGGGFGGFG;EE/0B#AAG/?F9D%AF?C-<9911>=1$<FGD..A?CCG.A;.C.::.;A@D#>A?9F(F0990FBBA2;BA:;CCCCB.GFCCGGF?DC-EF<?@D?FCCFCGF/:F?CB1?EGBHEHGGHGHFGH9GGH;HGHFFEE?8GGDBBHHFFGHHHGEFGGFGHHGHFFCGGGGGGGEFHHHHFGECHGFFGGGGFGGFFFFFFFBAAAA
@M02197:102:000000000-ALU3V:1:1101:7431:13064 1:N:0:1
ATCACATTCTCCTCCTCCGCTTATTGATATGCTTAAGTTCAGCGGGTAGTCCTACCTGATTTGAGGTAAGAGTCAAAAAGTGTTGCACAGAGGCAAGCAGTGTTCTGAGCAGGCTTGACGCACGCAAGGGACAAGACGAAACGTATTACGTCTGTCACGGATGCTAGCGATCCCACTAAGTCATTTGAGGCGAGCCGTGTAACAGGCAGCGCCCATATCCAAGTCCCAACTGGTCATAAACCAGATGGGATTGAGATTTCATGACACTCAAACAGGCATGCCTTTCGGAATACCAAAAGGCGCAAGGTGCGTGCAAAGATTCGATGACTCAC
+
1>AAAFFFFFBD1BBEBG1A??0DFG3ADFEGFFHDBEFBFBEEEGGG/1DGDGFHH1FGHH1FA0F1D1DGGGHEHEHGFFHH/GF1@0@FFE/F/GE0GHHGE2DFFEGH/1G0>9;?/E/8FFGFCCCFFEF9BACCFG#GG<7G8@?00/1<G,?<06<GBFFC@1.>EG>111<11<D?=?0=58CEC</9B1>2+F1$FE/EEE0AFGF2>B9B9BF9B1F1@5FG@2@##B1@11@0111BFFFFGFGGHBGFGHBFED/A0A1F11GFFB0/0A?/EEHFF2BHEBHG?EA0A111A0AEA1A3ABFBB1B111@3FFFAAAAA
@M02197:102:000000000-ALU3V:1:1101:20692:13078 1:N:0:1
ATCACATTCTCCTCCTCCGCTTATTGATATGCTTAAGTTCAGCGGGTGATCCTACCTGATTTGAGACCAGAAGTGAAATTGGGATGTGCCACAGAGGCAAGTTCGAAGCACACGCAGACACAACCAAACATTCCTCCTTTAGGCGACATAGCAAATGACGTATCATGCCATGCCAGGAGAAAAACACTGCTTGGCCGCCTCCTCCCAAACAGAGAGGCGGATGCAAAGTGTCTCAAGGCGCTCATGCATTTCGGGCGGGCCTGTGCTAGGTAGCGCAGGCAGAGTCTCCCAGCCAGACCCCATCCGCCAAGCCGTTTCATTTAAAAACCGCTTGGGGTGGGAGATTTCATGGCACTCAAACAGGCATGCTCTACGGATTGCCATAGAGCGCAAGGTGCGTTCAAAGATTCGATGACTCAC
+
>AAAAFFFFFFFGFGGGGGGFGGFHFBGHHFFGFHHHHFHCGFGGGFGHFHHHHCGHHHFFHEFFEHGHHFHHDGHHHHHFHHHHGF@GBGFHHHHGGGHGHHFGFHGFFHHHC@EEGGG2FFGFGHECFHHFFDFGFHF2@F2<@CGGBFHHBCF1FHGFF<GHGFEHBDCC0<GGAEHHHH..;C:CCGHFDEGCD95E;//CE9F9A:AC@6GEBB/9/9/;4/-:/://;BBB#;9.3F;00;.-;-A;---....</0</HG0<<-<--01<<11>11?<?0/</0<00@?////////?G/@</>//>B>BEHGGE?>/>/EE/E/F/A?0EFGF2BGG1HGGFAD1BFABHGB1BBCFA1FE/AB//0GF1A/12GGAEEE0A11BE0EEFGF3B333A11>13D1@B11AAA
@M02197:102:000000000-ALU3V:1:1101:25693:13169 1:N:0:1
ATCACATTCTCCTCCTCCGCTTATTGATATGCTTAAGTTCAGCGGGTAGTCCTACCTGATTTGAGGTCAGAGTCAAAAAGTGTTGCACAGAGGCAAGCAGTGTTCTGAGCAGGCTTGACGCACGCAAGGGACAAGACGAAACTTATTACGTCTGTCACGGATGCTAGCGATCCCACTAAGTCATTTGAGGCGAGCCGTGTAACCGGCAGCGCCCATATCCAAGTCCCAACTGGTCATAAACCAGATGGGATTGAGATTTCATGACACTCAAACAGGCATGCCTTTCGGAATACCAAAAGGCGCAAGGTGCGTTCAAAGATTCGATGATTCAC
+
BBBCCFFFFFFFGGGGGGGGGGGHHHHHHGGGHHHHHHHHHHHGGGGGGHHHHHHHHHHHHHHHGHHHHHHHHHHHHHHGHHHHGHHHHHHHGGFHGHGHHHGHHHH;HHHHHGHHGHHGGGGGGGGGGGFGGHGHHDBBEFHHHHHHHGHHHGHHHGGGGHGHHHHHGGGHHHHHHHGHHHHHHHGGEGFGGGGGHHGGGGGGHGGGGGGHFHHGHHHHHHGEGGHHHHHGFEHHHHHHHHGHHHHHHHHGHHHHGEGHHHHHHHGHHHHHHHHHHHHHHGGGGHHHGHHHGHHFGGGGGHHHHGGGGHGGGGGGGGGGFFFFFFFBCBCB
@M02197:102:000000000-ALU3V:1:1101:17222:13203 1:N:0:1
ATCACATTCTCCTCCTCCGCTTATTGATATGCTTAAGTTCAGCGGGTAATCTTACCTGATTTGAGGCCAGAAAGGAATACATAAAGAATTATGTATGTGTGTGTTTGTTTGGTAGCAGATGACAAAAGCACAAGATTTTTATGGGTTTGCCTTAACAAAAATCTATGGCTGACACTCATCCACTCATACTTTTAAGGCAAGGTGATACAAAGAGGCTAATCTCATCACCAAGCCCAAGGACCCGTTAAAAGAATTTTTCATAAAAAAAAAACCCTTTTAATGGAGATATTCACGACACTCAAACAGGCATGCTCCGAGGAATACCAAGGAGCGCAAGATGCGTTCAAAGATTCGATGATTCAC
+
BCCCCFFFFFFFGGGGGGGGGGGHHHHHHHGHHHHHHGHGHHHGGGGGHHHHHHHHGGHHHHHGGHGGHHHHHHHHHHHHHHHHHHHHGHHHHGHHFFGGHFHGHHHHHHGGGHHHHHHHHHHHGHHFHHHHGHHHHHGHHHHHHHGGGGHGHHFHGHFHHFHHHHHHFFGGGHHHHHHHGGHHHH9HGHHHHHGHHGHHFGDBFGHHHHHHHHHGHHHEGHHGHHHEGEGFFGGGHEEFFGGFEFBHHHHHHFHGGGHFEGGGGGFGGHGGGFHHEHHE5HGHHFHHGHGFGHHHGFHGHHHGHEHHHHGGGGGHHHHHGHHHHHFEFCGGHGHHGFEEAFGGGFGGGGGFFFFFFFBBBAA
@M02197:102:000000000-ALU3V:1:1101:27916:13194 1:N:0:1
ATCACATTCTCCTCCTCCGCTTATTGATATGCTTAAGTTCAGCGGGTAGTCCTACCTGATTTGAGGTCAGAGCTTGATGTGTGATTTTATAGTGAACAATGATAGCGAAGACTTATCACGCTAATATCCACTTAGACATTTAAGACGAGCCAAGGTTAATGGCAGACGTCCAAAGCACCGTTAACAACCACTTTAATTAAAAAATGATTGGGTGAAGTCTATATGACACTCAAACAGGCATGCCCTTCGGAATACCAAAGGGCGCAATTTGCGTTCAAAGATTCGATGATTCAC
+
3ABBBFFFFFFFGGGGGGGGGGGHHHHHHHGGHHHHGHHHBGHGGGGGFGHHHGGFHGHHHHFGGGHHFHGFHFFH1GGFGFGHHHHHHHHHGGHHHHHHHHGHG$HGGGGGHGFHGHFFHGGGHHHHHHGGHHHFGH8HHHHHGFGGGGGHHHGFHHHHHHHHDCEFFFHFGHH0FGHGFHHGHHHH'BGGGFHHHHGHHHHGFGHCFGEGFDGFG9HHHBHFFFHFGHGGHHHHHHHHCGECEFEBFEHHFCHHHHF?E2GHGD5ECGGHGGGBGGGEGFFFFFFFFBBBB@
@M02197:102:000000000-ALU3V:1:1101:13321:13229 1:N:0:1
ATCACATTCTCCTCCTCCGCTTATTGTTATGCTTAAGTTCAGCGGGTATCCCTACCTGATCCGAGGTCAAAAGTGGAAAAAGGCTTACTGGACGCGAGTGCTCTAGGCTAGAGGCGCAAAATGTGCTGCGCTTCAATACCAAAACACTGGCTGCCAATGACTTTAAGGCGAGTCCACGACAGTGGACAAACACCCAACACCAAGCAGAGCTTGAGGGTACAAATGACGCTCGAACAGGCATGCCCCATGGAATACCAAGGGGCGCAATGTGCGTTCAAAGATTCGATGACTCAC
+
CCCCCFFFFFFFGGGGGGGGGGGHHHHHHHHHHHHHHHHGHGHGGGGGHHHHHHHHHHHHHHGGGGEGHHHHHFFHHHHHHGGHHHHHHHHHHGGGGGGHHHHHHHHHHHHHHGGHGGHGHHHHHHHHHGGGGHHHHHHGHHHGHHHHHGHHHHHHHHGHGHHHHHHGGHHHGGHHHHHGHHGHHHHGGGGGGHHFGGHGHHHHHHGHHHGHGGHHGHHHHHHGGGGFFHGHHGHFFGHHGGGGHHHHHHFHHHHHGHGGGGGHHHG2FEGGGGGGGGGGGGFFFFFFDAABAA
@M02197:102:000000000-ALU3V:1:1101:18610:13321 1:N:0:1
ATCACATTCTCCTCCTCCGCTTATTGATATGCTTAAGTTCAGCGGGTAGTCCTACCTGATTTGAGGTCAGAGTCAAAAAGTGTTGCACAGAGGCAAGCAGTGTTCTGAGCAGGCTTGACGCACGCAAGGGACAAGACGAAACTTATTACGTCTGTCACGGATGCTAGCGATCCCACTAAGTCATTTGAGGCGAGCCGTGTAACCGGCAGCGCCCATATCCAAGTCCCAACTGGTCATAAACCAGATGGGATTGAGATTTCATGACACTCAAACAGGCATGCCTTTCGGAATACCAAAAGGCGCAAGGTGCGTTCAAAGATTCGATGATTCAC
+
CCCBCFFFFFFFGGGGGGGGGGGHHHHHHHHHHGHHHHHHHHHGGGGGGHHGHHHHHHHHHHHHGHHHHHGHGGHHHHHGFGHHHHHHHHHHGGGHGGHHHHHHHHHHHGGHGGGHGHHGGGGGGGGGGGHGGHHHHGGGGGHHHHHHHHHHGGHHHHGGHGHHGHHHGGHHHGHHHHHHHGHFFHHHGGGGGGGGHHGGFGGGHGGGFFGGFFGHHHGHGGHHGFDFHHFGHHHHHHHGFFHHHHHHGHHHHHGHHGHHGHHFHHGHCGGBHFEGGHHEHGFDCHHHHHHHGHHHGGGGFHHGHGGFFHGFGGGGGGGGFFFFFFFCCCCB
@M02197:102:000000000-ALU3V:1:1101:17761:13400 1:N:0:1
ATCACATTCTCCTCCTCCGCTTATTGATATGCTTAAGTTCAGCGGGTAGTCCTACCTGATTTGAGGTCAGAGTCAAAAAGTGTTGCACAGAGGCAAGCAGTGTTCTGAGCAGGCTTGACGCACGCAAGGGACAAGACGAAACTTATTACGTCTGTCACGGATGCTAGCGATCCCACTAAGTCATTTGAGGCGAGCCGTGTAACCGGCAGCGCCCATATCCAAGTCCCAACTGGTCATAAACCAGATGGGATTGAGATTTCATGACACTCAAACAGGCATGCCTTTCGGAATACCAAAAGGCGCAAGGTGCGTTCAAAGATTCGATGACTCAC
+
CCCCCFFFFFFFGGGGGGGGGGGHHHHHHHHHHHHHHHHGHHHGGGGGGHHHHHHHHHHHHHHHGHHHFHHHGHHHHHHGGHHHHGHHHHHHGGGHGHHHFHHHHHHHHHHGHGHHGHHG;GGGGGGGGGHGGHHHHGGGGGHHHHHHHGHHHGHHFFGGGGGFHHHGGGHHHHHHHHHH;DGHHHHHCGGGGGGGGDDGGGGGHGGGGGHFHGFGFFHHHHFGGGHHHGHFHHGHHGGFGHHGHHHHFHHHHHHGDGFEFHHHHHGHHHGGHHHGHHHHGGFGGHHHCGGHGHHHGGGGGFFHG2GGGHGGGGFGGCFGFFFFFFFBBBAB
@M02197:102:000000000-ALU3V:1:1101:28427:13562 1:N:0:1
ATCACATTCTCCTCCTCCGCTTATTGATATGCTTAAGTTCAGCGGGTGTCCTACCTGATTTGAGGTCAGAGTCAAAAAGTGTTGCACAGAGGCAAGCAGTGTTCTGAGCAGGCTTGACGCACGCAAGGGACAAGACGAAACTTATTACGTCTGTCACGGATGCTAGCGATCCCACTAAGTCATTTGAGGCGAGCCGTGTAACCGGCAGCGCCCATATCCAAGTCCCAACTGGTCATAAACCAGATGGGATTGAGATTTCATGACACTCAAACAGGCATGCCTTTCGGAATACCAAAAGGCGCAAGGTGCGTTCAAAGATTCGATGATTCAC
+
BBBBBFFFFFFBGGGGGGGGGGGHHHHHGHFHHHHHHGCHHHGGGGEGFHHHHGHHHHHHHHHGHHHHHGH5FFFFFHG3FGEEHHHHHHHGGGGGHHHHHGHHHGHHFHHFGHHGHHGGCGGGGGCAGHGGGHGFGGGGGHHHFHHHGFHHGHGHGGHGHGHGHFGGGHGGHHHHHHHGHHGHHHHGHGGGGFBHHHGGGGGHFFFGGFHEHHHGHGGHHGHGFFHHHFGHHHHGGHHGHHHHHHHHFHEHHHHHHGHFGHHHHGHGHHGEHHFGFHHHEGE2HHHHHHHGHCHEDGGGHHHHGGGGGFGFGGGGGGGFFFFFFFBABBB
@M02197:102:000000000-ALU3V:1:1101:13771:13595 1:N:0:1
ATCACATTCTCCTCCTCCGCTTATTGATATGCTTAAGTTCAGCGGGTAATCTTACCTGATTTGAGGCCAGAAAGGAATACATAAAGAATTATGTATGTGTGTGTTTGTTTGGTAGCAGATGACAAAAGCACAAGATTTTTATGGGTTTGCCTTAACAAAAATCTATGGCTGACACTCATCCACTCATACTTTTAAGGCAAGGTGATACAAAGAGGCTAATCTCATCACCAAGCCCAAGGACCCGTTAAAAGAATTTTTCATAAAAAAAAACCCTTTTAATGGAGATATTCACGACACTCAAACAGGCATGCTCCGAGGAATACCAAGGAGCGCAAGATGCGTTCAAAGATTCGATGATTCAC
+
CCBCCFFFFFFFGGGGGGGGGGGHHHHHGHHGHHHHGHHHHGHGGGGGHHHHHHHHHHHHHHHHGFGGHHHHHHHHHHHHHHHHHHHHHGHHHHHHHHHHHHHHHHHHHHHGGHHHHHGHHHHHHGHHHHHHHHHHHHHHHHHHGHGGGHHHGHHHHHHHHHHHHHHGHHGGHHHHHHHHHHGHHHHHHHGGHHHGGHHHGHHGHHHHHHHHHHHFHHHHHHHFGGFHGGHHHGHHHHFCFGGGHGHHHHGHHFHHHHHHHGGGEGGGFGGGHHHHHHHHHHHGGHHGHEBGHFHHGHGHHGHHHHHHHGGGGGHHHHGHHGGHGHGGGGGHFHHGGGGHGGGGGGGGGGFFFFFFFCCCAB
@M02197:102:000000000-ALU3V:1:1101:4681:13661 1:N:0:1
ATCACATTCTCCTCCCTCCGCTTATTGATATGCTTAAGTTCAGCGGGTAGTCCTACCTGATTTGAGGCCAGAGTCATAAGGTTGCCGGTGAGGGCGGCTGTGAGCGGACGGCACGGAGCAGACCGGGCGAAACGTATCACGCCGGGTCAGGTCTCCCGCCATCCGCTAAGGCATTTGAGGCGAGCCAGCAAAGGCAGCGCCCAAGTCCAACCGATCGGGAAAACCCAAGGGGTTGAGGTTTACATGACACTCAAACAGGCATACCCTCCGGAATACCAGAGGGTGCAAGGTGCGTTCAAAGATTCGATGACTCAC
+
AABBBFFFFFFFGGGGGGGFGCGGHHHAGGHCGHHHHHHHHHHHGGGGGGHHGFHHHHGGHHHHHGFGGHHGHHHHGHGHHHHHGGGGGGGHGGGGGGGGHHGFHGGGGGGGGGGGG9GHHHHHGGGGGGGGGGHFGGGGGGGGGGGGGGGGGFFFFBFFF?FFFFFADHGHHHHGGGGGGGHGGFHHFFGHHGGGGDF;FHHHHFFGGGGGGFFGGHHGFFFHGGFGGGHHHGHGGFFHHGFHFGHEHFFHHHGFGF5GHGAGGGGGHHHHGGHFHHGHGHGHHHHFEAGEGCGGGGFGEGFFFBFFFFAABBA
@M02197:102:000000000-ALU3V:1:1101:9122:13642 1:N:0:1
ATCACATTCTCCTCCTCCCTTATTGATATGCTTAAGTTCAGCGGGTGATCCTACCTGATTTGAGACCAGAAGTGAAATCGGGATGTGCACAGAGGCAGTTAAGCACACGCAGACACAACCAAACATCCTCCATTAGGCGACATAGCAAATGACGTATCATGCTATGCCAGGAGAAACACTGCTTGGCCGCCTCCTCCCAACAAGAGAGGCGGATGCAAAGTGTCCCAAGGCGCTCATGCATTTCGGGCGAGCCTGTGGTCAAGCACAGGCAGCAGCACCCATCAAGACCCCGTCCGCCAAGCCGTTTCATAAAAACCGCTTGTGGTGGGAGATTTCATGGCACTCAAACAGGCATGCTCTACGGATTGCCATAGAGCGCAAGGTGCGTTCAAAGATTCGATGATTCAC
+
BBBBBBFFFFFFGGGGFFFGGCEHHFDGHFHFHHGHHGHHCG2AAEFEGGEGFBFGFBGHHHHGHHFFGFHHBFFFFHHGGGCEGHGGHBD2GHGGGGHHHHHFGBGHFC?EEF2FEF/EEGGECGFHHHHHHHF3GB@DGGGHGEHHGFGGH?FGHFHHFEBBGHGHHHHHEAA<GHADGGBGFAFBCCG:GEFFGGFF/9A9;9BDD:?B;;9F#BFFC;:EFEGFGD?BF700;EFFGCF:BB--ACEC<CGFC<.CDFF<F1<CFG>1G<.C0/EHHGFEGF@?FD@/?GFF?/@E@/EHHHBHHHFEEEBGEGF1HHFGHHFHHFGHGGEHD5FEFHGEHHHFHFFFD3BHGGFG2GGHGHFDF5EHGGGGGHHHHGEGGFFFFF5GGGGFFFBFFFFBBBBB
@M02197:102:000000000-ALU3V:1:1101:7151:13534 1:N:0:1
ATCACATTCTCCTCCTCCGCTTATTGATATGCTTAAGTTCAGCGGGTATTCCTACCTGATCCGAGGTCAACCTTGAAGAAGTTTGTAGGTTGGGACCGTGCCACGGGGCCTTTCAACTCGTTGCGTGCCTTTGTAAAAAAGCTCGTTGCACCGAGAGTCCACGCGACGCCGTCATTACTTTTGGGACCGGCCGGGGGCGAAGCCCGGGCCTAAGGGGGTCCAACACCAAGCCGAGCTTGAGAGGTGATAATGACGCTCGAACAGGCATGCCCTTCGGAATGCCAAAGGGCGCAATGTGCGTTCAAAGATTCGATGATTCAC
+
AAAABFFFFFFFGGFCGBEFGFGHHGGHHHHGHHFHFHB5GF52EFGGHFFFF5GHHFHEAGHGGGGHHHFHFEGGFDDBFGHHHHHHGFGFGCAGEGGHGGHHGGGGGGGHHHHHHBFGHGFFGFGGHGHHHHHGHGFGDHHHGCGFEHGHG<BCCCDDBFGGGGDBGGGGGGFGFFGGGFHGD@F@CGGGGFADFCFFCGGFFDGCAHGFGGGGFGFHHFFFFGGGFFEEHHGFHGHHH:HHHHGDFB11GGEE1GFGFBEHHEHEGE1AE?FGHGFGHHHHHGGGGGHGDF2CGGHGBGGGGGCGC4FFFFFFBBBAB
@M02197:102:000000000-ALU3V:1:1101:28586:13680 1:N:0:1
ATCACATTCTCCTCCTCCGCTTATTGATATGCTTAAGTTCAGCGGGTAGTCCTACCTGATTTGAGGTCAAAATGTCATATGTATTGTTCGAATGAACAGACGGTTAGAAGCAGCACACCTACTCCAAGGGCAGATGTCCACGGCGTAGATAATTATCACACCAATAGACGGTTCCACCAGAGGTGACCACATAATACGTTTAAGGGGAGCTGACTAGTAAAAGTCGACAAAAGACCCCCATGTCCAAGACACTCATCAGCAAAAGCTAATAAAGGTTTAGAATTTAATTACACTCAAACAGGCATGCGCCTAGGAACACCAAGGAACGCAAGGTGCGTGCAGAGATTCGGTCACTCGC
+
3A>ABFFFBFDFDFFGEEGGGEFHGHHHHGGH6GDHCGHHHHF?EEAEFHHGFHBF3FGHHHFFFGGHFFHFHHHHGGHHGDHHHHH55E11FHEFHEHHFEDEGEAF43B3B?EFGG/EGF3G33CE//FAFFFGGEHGBDC@@D01GFF18HGH1G1<CEH=FFFH7?FGFF1)71CAC1CHHHG@:$$F;@C011FAGE7EF5AFC?2BBB(FGDFBB00#/20%EBF2B:/;1>@B$BBB12221121211B111111@102B2BB1GEB11F2212EG@222@2@B@/10D111A11/AA//001D2A2/A/1A12F0/A/0111B0A00A131B33FA111113B1DA>>1>
@M02197:102:000000000-ALU3V:1:1101:4824:13680 1:N:0:1
ATCACATTCTCCTCCTCCGCTTATTGATATGCTTAAGTTCAGCGGGTAGTCCTACCTGATTTGAGGTCAGAGTCAAAAAGTGTTGCACAGAGGCAAGCAGTGTTCTGAGCAGGCTTGACGCACGCAAGGGACAAGACGAAACTTATTACGTCTGTCACGGATGCTAGCGATCCCACTAAGTCATTTGAGGCGAGCCGTGTAACCGGCAGCGCCCATATCCAAGTCCCAACTGGTCATAAACCAGATGGGATTGAGATTTCATGACACTCAAACAGGCATGCCTTTCGGAATACCAAAAGGCGCAAGGTGCGTTCAAAGATTCGATGACTCAC
+
BBABBFFFFFFFGGGGGFGGCGGFHGHHHHHGCFFHHHHHHFHGGGGGGHHHHFHGHHFHHHHFGHHFHHGHHHGEHFE?FDG5FFFHHHFHGGGHGHGHHFDGHHHHHHGHHGE:EFHGGGGG?FC<FFFGGHHHHFGGGBGHFHHHHGHHGGGHHGDD<ACGHHDCEHGGFHGG:GHHHFHGGFCBEFA?CGAGGFGGGFF0FDAEFFFFGEDHGFHGHFGFFF@FFFEFHFGGHGHH:HGFHGCFEGHFFGF2GF2FHGBGGGA1FGFGEFHHHGFEFEAEE0GHHHFGEBGFEB00EB11F0EA0GGGFA33B1ABBCFD11@AA?AA
@M02197:102:000000000-ALU3V:1:1101:24897:13811 1:N:0:1
ATCACATTCTCCTCCTCCGCTTATTGATATGCTTAAGTTCAGCGGGTAGTCCTACCTGATCTGAGGTCAAAGTACAGGTTTGTGATTAGAGTGGCTTCACGGTTTACTTAAAACGTATTACCACTTAGGCATTTAAGGAAGGCCAAAGGCGATCCCAAAGCACACACTGCAAACGCAGAGGTGAAGTTCTAATGACACTCAGACAGGCATACCCTTCGGAATACCAAAGGGTGCAAGGTGCGTTCAAAGATTCGATGACTCAC
+
BCCCCFFFFFFFGGGGGGGGGGGHHHHHHHHHHHHHHHHHHHHGGGGGGHHHHHHHHHHHHHHHGGHHHHHHHHHHHHHGHGHHHHHGHHHGHGHHHHHHHHFGGHHHHHHHHHHHHHHHGHHHHHHHHHHHHHHHHHHGGHHHHHHHHGGHFGGHHFHHHGGHHGHHHGGHHHGHHGGHHHGHHHHHHHHHHHHHHHHHHHHHHHHFHHGGGGGGHHHHHHHHHHHFGHHHHHHGGGCGHGFGGGGGGGGFFFFFFFBA@BB
@M02197:102:000000000-ALU3V:1:1101:25164:13826 1:N:0:1
ATCACATTCTCCTCCTCCGCTTATTGATATGCTTAAGTTCAGCGGGTAGTCCTACCTGATTTGAGGTCAGAGTCAAAAAGTGTTGCACAGAGGCAAGCAGTGTTCTGAGCAGGCTTGACGCACGCAAGGGACAAGACGAAACTTATTACGTCTGTCACGGATGCTAGCGATCCCACTAAGTCATTTGAGGCGAGCCGTGTAACCGGCAGCGCCCATATCCAAGTCCCAACTGGTCATAAACCAGATGGGATTGAGATTTCATGACACTCAAACAGGCATGCCTTTCGGAATACCAAAAGGCGCAAGGTGCGTTCAAAGATTCGATGACTCAC
+
CCCCCFFFFFFFGGGGGGGGGGGHHHHHHHGGHHGHGHHHHGHGGGGGGHHHHHHHHHHHHHHHGHHHHHHHFGFGHHHGFGGHHHHHHFHHGGGHGHGHHHHHHHHHHHHHHGHHGHHGGGGGGGGGGGHGGFCGFGGGGGHHHGHHHGHHHGFHHHGGEHHHHHHHGGHHHHHHHGHHGHHHHHGGGGGGGGGGHHHGGGGGHGGFFFGHGHHHHFHHHHHHGHHHHFFHFEHHHHHHHHHHHHHHHHGHHHHHHHHHHHHHHHGEGHHHHGGHHHHHHGGGGHGHHHFHGHHHGGGGGHHHHGGGGHGGGGBGGGGGFFFFFFFBBAA@
@M02197:102:000000000-ALU3V:1:1101:25152:13840 1:N:0:1
ATCACATTCTCCTCCTCCGCTTATTGATATGCTTAAGTTCAGCGGGTAGTCCTACCTGATTTGAGGTCAGAGTCAAAAAGTGTTGCACAGAGGCAAGCAGTGTTCTGAGCAGGCTTGACGCACGCAAGGGACAAGAAGAAACTTATTACGTCTGTCACGGATGCTAGCGATCCCACTAAGTCATTTGAGTCGAGCCGTGTAACCGGCAGCGCCCATATCCAAGTCCCAACTGGTCATAAACCAGATGGGATTGAGATTTCATGACACTCAAACAGGCATGCCTTGCGGAATACCAAAAGGCGCAAGGTGCGTTCAAAGATTCGATGACTCCC
+
AAAAAB3@D3DBAFB1F1EEEGFH3FHFHCDGFF2DB22GF2GA?//EA1FGHFG0BG012ADGGFBB1GBE11@FGDC/B@@FGHFFDFGGEECG/EG0FH2@22FFFG1>>/>0;01E?CE/BBCCF<GAEA<@#C@0<FGB<DG:DECGF91?CGCCCGGEGHFDCC.G0GFHGHGF;GFHCC-AC#@AC@CGGFG9C<@DC?/E#ECFDAHGHHBFFBB1/;E@3FBHGB4B@GGFBG3?B3B2FHGF55BHHHHHHFHDGHEGCFFGGG3FHHFHEEA02BHHHHFHEBGFE2FG?HFFGAEEFFGEBFGFEAFFFFFFFFAAA>33
@M02197:102:000000000-ALU3V:1:1101:4701:13665 1:N:0:1
ATCACATTCTCCTCCCTCCGCTTATTGATATGCTTAAGTTCAGCGGGTAGTCCTACCTGATTTGAGGCCAGAGTCATAAGGTTGCCGGTGAGGGCGGCTGTGAGCGGACGGCACGGAGCAGACCGGGCGAAACGTATCACGCCGGGTCAGGTCTCCCGCCATCCGCTAAGGCATTTGAGGCGAGCCAGCAAAGGCAGCGCCCAAGTCCAACCGATCGGGAAAACCCAAGGGGTTGAGGTTTACATGACACTCAAACAGGCATACCCTCCGGAATACCAGAGGGTGCAAGGTGCGTTCAAAGATTCGATGACTCAC
+
CCCCCFFFFFFFGGGGGGG2AAEGHGFBGHFCFHHFH5GFHHHHGGC2AEGFHHHHHHH3GGGEEFFFGGGAE5FHHHHFHGFFHHFFCEFH9ECEGGGG;FF3FCDBFCCFCDGGC?FHHGHHGGFGGGGGGG.FGG/GDFGGGGGGGGEBFBF/<DFFFFFFDFEGFFBFFFFF/BAFFFFCFHFHFHFGHGDFF<B4FFHHGFFFEFFFEECEFDF@DFFFFFGFGEEEFHFHHHFBGGDFHFBHHEGFF53HHHHCFBAE?EB2FEHFDDB3CGF2GGBHFFB4E?E2FGA55BFFFCGFFFFDDFBA@AA
@M02197:102:000000000-ALU3V:1:1101:19880:14025 1:N:0:1
ATCACATTCTCCTCCTCCGCTTATTGATATGCTTAAGTTCAGCGGGTAGTCCTACCTGATTTGAGGTCAGAGTCAAAAAGTGTTGCACAGAGGCAAGCAGTGTTCTGAGCAGGCTTGACGCACGCAAGGGACAAGACGAAACTTATTACGTCTGTCACGGATGCTAGCGATCCCACTAAGTCATTTGAGGCGAGCCGTGTAACCGGCAGCGCCCATATCCAAGTCCCAACTGGTCATAAACCAGATGGGATTGAGATTTCATGACACTCAAACAGGCATGCCTTTCGGGATACCAAAAGGCGCAAGGTGCGTTCAAAGATTCGATGATTCAC
+
CCCCCFFFFFFFGGGGGGGGGGGHHHHHHHHHHHHHHHHHHHGGGGGGGHHHHHHHHHHHHHHHGHHHHHHHHHHHGHHGGHHFFHHHHHHHGGGHGHHHHHHHHHHHHHHHHGHHGHHGGGGGGGGFFGHGGHHHHGGGGGHHGHHHGGHHFGHHHHGGGGGHHHHHFBHHGHHHHHHHGHHHHHHHGHGGGGGGHHHGGFGGGGGGGGHFHHHHHHFHHHHFGHHHHHHHHHHHHHHHHHHHHHHHHGBGHHHHHHGHHGHHHHGGHHHHHHGGHHHHHEAGGGHHFHHHGHGHGGGGGGHHHGGGGHGGGGGGGGGGFFFFFFFBBBBC
@M02197:102:000000000-ALU3V:1:1101:16143:13929 1:N:0:1
ATCACATTCTCCTCCTCCGCTTATTGATATGCTTAAGTTCAGCGGGTAATCTTACCTGATTTGAGGCCAGAAAGGAATACATAAAGAATTATGTATGTGTGTGTTTGTTTGGTAGCAGATGACAAAAGCACAAGATTTTTATGGGTTTGCCTTAACAAAAATCTATGGCTGACACTCATCCACTCATACTTTTAAGGCAAGGTGATACAAAGAGGCTAATCTCATCACCAAGCCCAAGGACCCGTTAAAAGAATTTTTCATAAAAAAAAACCCTTTTAATGGAGATATTCACGACACTCAAACAGGCATGCTCCGAGGAATACCAAGGAGCGCAAGATGCGTTCAAAGATTCGATGATTCAC
+
BCBCCFFFFFFFGGGGGGFGGGGHHHHHHHHHHHHHHHGGFHHFGGGGHHGHHHFHHHHHHHHHGHGGHHHGFHHHHHHHHHHHHHGHHHHHHHFHFGHGHHHHHHGGHHHGADFHHGHFFGHHHHHFFFFHGHHHHHHHHHHHGHGGGHHHHHHHHHHHGHHHHHHGFGGHHHHGHHHHHHGHHHHHGBFHHHHHGHHHHHHGFFHHHHGHHHFGGHHGGHHDHHHHFGGHFHHGGGEFFCEGFGBHFGFHHFGHHHEHHGGGGGGE1FEEGG4GBHHHHHHHFHHFGGGGHHHGFGHHFHHHHHHGHGGGGEEHHHHHGHHHHHGGGFGFHHGGGGDHGGGGGGGGBGFFFFFFFABAA3
@M02197:102:000000000-ALU3V:1:1101:8410:14019 1:N:0:1
ATCACATTCTCCTCCTCCGCTTATTGATATGCTTAAGTTCAGCGGGTAGTCCTACCTGATTTGAGGCCAGAGTCATAAGGTTGCCGGTGAGGGCGGCTGTGAGCGGACGGCACGGAGCAGACCGGGCGAAACGTATCACGCCGGGTCAGGTCTCCCGCCATCCGCTAAGGCATTTGAGGCGAGCCAGCAAAGGCAGCGCCCAAGTCCAACCGATCGGGAAAACCCAAGGGGTTGAGGTTTACATGACACTCAAACAGGCATACCCTCCGGAATACCAGAGGGTGCAAGGTGCGTTCAAAGATTCGATGATTCAC
+
BBBBBFFFFFFFGGGGGGGCEGGHHHHHHHFHCHHHFGGHHHHEGGGGGHHHHGHHHHHHHHFHGHGGHGAAFGGHHHHHHHHHHGGGG;HHGGGC;GGHH<HHGG;GGGCGGGGGG?GHHHEGGGGGGG;GGGGHG;GGGGGAGD4GGGGGGGFFFFFFFEFGFFFFFFFFFFHGGGFEFDFFFFF?FFFFGGFFFFFFHGGGFEFBFFDECEEFGBEEEFFD?HGE?DBGBFHFF;FFFFFEEFBHFDBGFEHFFFFCHF??A/?CFFFEDA1FFECEEDA1B1FA000111EFDDGA1FCBDDDFF?A>1?
@M02197:102:000000000-ALU3V:1:1101:17302:14125 1:N:0:1
ATCACATTCTCCTCCTCCGCTTATTGATATGCTTAAGTTCAGCGGGTAATCCTGCCTGATTTGAGGTCTAAAGTTCAAGTGTTTCACTCAAAGTGAAGCGATTTATAAGCGCCGTCTAACGTTAAGACTGCATTCGACTTGACTAGAATAAGTGTTATTACGCCGAGTGAAGCTTTCTATGCTATCGAAATACAAGCTGCTCGTACATTTCAGCTGAGCTGACCCTATACAGGGCCGGCAAGACAGCCAGAATCCAAGCCCAGACGCCTGTTCCATTACAAAACAGGGGGGTTGAGGGTTTCACGACACTCAAACAGGCATACTCTTCGGAATACCAAAGAGTACAAGGTGCGTTCAAAGATTCGATGATTCAC
+
BBBBBFFFFFFFGGGGGGGGGGGHHHCGHFHHHHHGHHHFHHHGGGEFGHGGBGHEHHGHHHFFGFHFHHHHGHHHHHHFHHHGHHHHGHGHFFGHGGHGGHHFHHHHGHGGGGEGHHHHGGHHFHGFHHGHFHHHFGGGHHHGHGHH:HFHHDDDGFHHEFDC?CDFFFHHGGHHHHHHGGHHHHHHHGGHFBGHEHEBGBD2DHGHGFFFHHGGGFGFFGFHGGGFFBG0FCDGFFFGFFEF?2FDFHGHFGGGGAGE//GGCGFHEBFHHFFGGFEHHHHEEE?EE?BHFGAGHEEGHEFAGDFFGHHFGDFHHHGDD5GEEEDFHHHHHHHBGHHHGHGHHHHGGGDHGFGFGGGGFGBFFFFFFAAAAA
@M02197:102:000000000-ALU3V:1:1101:28705:14152 1:N:0:1
ATCACATTCTCCTCCTCCGCTTATTGATATGCTTAAGTTCAGCGGGTATTCCTACCTGATCCGAGGTCAACCATTAAAAATTGGGGGATTTAGCGGCCAAAGACGCTGCAACTCCAGTCAAAAGCGAGATAAAAATTTACTACGCTCAGAGGATATCGCAGATCCGCCGTTGTATTTCAGGAGCTACAGCTAGCAAAAGCAGTAGGCTCCCAACACTAAGCTAGGCTTAAGGGTTGAAATGACGCTCGAACAGGCATGCCCACTAGAATACTAATGGGCGCAATGTGCGTTCAAAGATTCGATGACTCAC
+
AB?AAFFFFFFFGGGGGGGGGGGHHHHHHHHHHHHHHHHHHHHGGGGGHHHHHHHHHHGHHHH?FGGHHHHHGHHHHHHHHEHHGGGGGHGHHGGGGGCHHFHHGGGGGHHFHFHHGHHHHHGHFDGGGGHHHHHHHHHHHHHGGGFGGFHHHHGGHGGGGGDHEHGGHHHHGHHHHHHHHHFGHHHHGHHHHHHHHFHGGHHHGGGGGHHHHHHGFFHEHHGGHFHGHHGHHHHHHHFGGGGGHHGHHFGHGGHHHGHHFFHHHHHFDFHHHHGGGGGHHGBGFEGHGGGGGGGGGGFFFFFFFCBBCB
@M02197:102:000000000-ALU3V:1:1101:9782:14100 1:N:0:1
ATCACATTCTCCTCCTCCGCTTATTGATATGCTTAAGTTCAGCGGGTATCCCTACCTGATCCGAGGTCAAAGACGGGTTGTCGGCTTCGTGGACGCGGTCCCGCCGCCTCGAGAAGCGCAATGTGCTGCGCGGGAGGGGGCAAGGCGCCGCCGCCAATGCATTTGGGGTGAGTCGCCGCGCGGGGCGGGACAGGCACCCAACACCAAGCAGGGCTTGAGGGTGTAGATGACGCTCGAACAGGCATGCCCCACGGAATACCGAGGGGCGCAATGTGCGTTCAAAGATTCGATGACTCAC
+
ABCBAFFFFFFFGGGGGGGGGGGHHGHHHHHHHHHHGHHHHHHGGGCGHHHHHHEHHHHHHGHGGGGHHHHH<HGGGEFGGHGGGGGHGHGGGHGEGGGGGHGGGGGGGGGGGEGHHGGGGGHHHH<HHGGGGGGGGFFGGFGGGGGFFFFFFFF;DFFGFFGGGFGGDGFGGFFFFGFFFGGGGGHHHFHHGGFGGHGFGFFGGHHHGHGGGHGGHHGHHHGGHHHGFFFGGHFFHGHGFHGHGGGEGGGFHHHGHGGGGHGGGGGHHHHGGGGHGGGBGGGGGGFFFFBFFBBBAB
@M02197:102:000000000-ALU3V:1:1101:9212:14194 1:N:0:1
ATCACATTCTCCTCCTCCGCTTATTGATATGCTTAAGTTCAGCGGGTAGTCCTACCTGATTTGAGGTCAGAGTCAAAAAGTGTTGCACAGAGGCAAGCAGTGTTCTGAGCAGGCTTGACGCACGCAAGGGACAAGACGAAACTTATTACGTCTGTCACGGATGCTAGCGATCCCACTAAGTCATTTGAGGCGAGCCGTGTAACCGGCAGCGCCCATATCCAAGTCCCAACTGGTCATAAACCAGATGGGATTGAGATTTCATGACACTCAAACAGGCATGCCTTTCGGAATACCAAAAGGCGCAAGGTGCGTTCAAAGATTCGATGATTCAC
+
CCCCCFFFFFFFGGGGCGGGGGGHHHHHHHHGHGGHHHHHHHGGGGGGGGHHHHHGHHHHHHHHGHHHHGHHHHGGHHHGBDHHHEHFHHHHG?FHGHHHHEBGHGEHFHHHFEHHGGHGGG8GGGGCGGGGGHHGHGFGGGHHHHH<HGHFFEFBGFGGGHGGFFGHGGEGGGFHHHHHHEGFHHGGEFEGGDA.HFFGFFFGGGGGEDGHHGFFFFBGFFBFCGHHGFHHHFFGFHHGHGGCHGEBHF@G5GHHHGGHHHHHEHFGGHHGBHHHCGGAAE0FCHGBHFDHGHHHGGGEGFFCHGGEGGGGGD5FDE4CF4FBFFFBAAAA
@M02197:102:000000000-ALU3V:1:1101:23622:14189 1:N:0:1
ATCACATTCTCCTCCTCCGCTTATTGATATGCTTAAGTTCAGCGGGTATCCCTACCTGATCCGAGGTCAATCATAAAAAAGTTTGGGGTTCTGGCAGGACACCACCGGGACTCTGTCGCGAGGAGTATTACTACGCGTAGAGCCAGGAGGCACCGCCACTGCTTTTAAGGGCTGCCCTGTGACGGGCAGGCCCCAACACCAAGCTGAGCTTGAGGGGTGATAATGACGCTCGAACAGGCATGCCCCCCGGAATACCAAGGGGCGCAATGTGCGTTCAAAGATTCGATGATTCAC
+
BBCBCFFFFFFFGGGGGFFGGGGHHHHHGHHGHHHHHGHHHHHGGGGGHHHGHHHHHHHHHHHGGGEHHHH0H<GHHGH:GGH;HGG;G-;;HHHHGGGH<HGHH:GCGGG;HHG<HG:GGGGGGHHHGHHH<HG9G9GGGHHHHHHGGG;GHGGGGFFGGGGGFFFGFFGGGGGGGGGGGGGGGGGGFFFGHHGHGGGHHGHFHHHHHHHGGGHHHHHHHHHGGGGGFGGHHHGHHHHHGGGGGGGHHHHHHFHHHHGGGGGGHHHGGGGHGBGGGGGCGCFFFFFFFBB@BB
@M02197:102:000000000-ALU3V:1:1101:2438:14217 1:N:0:1
ATCACATTCTCCTCCTCCGCTTATTGATATGCTTAAGTTCAGCGGGTAGTCCTACCTGATTTGAGGTCAGAGTCAAAAAGTGTTGCACAGAGGCAAGCAGTGTTCTGAGCAGGCTTGACGCACGCAAGGGACAAGACGAAACTTATTACGTCTGTCACGGATGCTAGCGATCCCACTAAGTCATTTGAGGCGAGCCGTGTAACCGGCAGCGCCCATATCCAAGTCCCAACTGGTCATAAACCAGATGGGATTGAGATTTCATGACACTCAAACAGGCATGCCTTTCGGAATACCAAAAGGCGCAAGGTGCGTTCAAAGATTCGATGACTCAC
+
3AA3AFF5BFFFGGGGGGGGEEGFFHHHHGGHGFHGHFHHFFHGEGG?FHHGHHHHHBGHHHBGGHHFFGHHHFGHHEHEBE@DGGFHHGGHG?EGG1FGGHFFGGHFFFGHHGFHGHGE8CGGGGGG20ECFFFFCDCCFGHHFFFGCGGF<EAEGDDCCGGB<DDBCF<CCGFGFGHHDCGFFFBDGC?D3?@DFGFFGDBCBFEEEDC;FHFGFFHGG?BE&:BGFF3B3BGFGFF23G3CF3GE@BED5DGHFHGBFGHHHHEHFGF3HHGBHHGGFEAA2GHHGBE2GGFGGGFGGHHFF2A2EHFBFGGGFGGGBFFFFD@A3>>3
@M02197:102:000000000-ALU3V:1:1101:14526:14245 1:N:0:1
ATCACATTCTCCTCCTCCGCTTATTGATATGCTTAATTTCAGCGGGTAATCTTACCTGATTTGAGGCCAGAAAGGAATACATAAAGAATTATGTATGTGTGTGTTTGTTTGGTAGCAGATGACAAAAGCACAAGATTTTTATGGGTTTGCCTTAACAAAAATCTATGGATGACACTCATCCACTCATACTTTTAAGGCAAGGTGATACAAAGAGGCTAATCTCATCACCAAACCCAAGGACCCGTTAAAAGAATTTTTCATAAAAAAAAACCCTTTTAATGGAGATATTCACGACACTCAAACAGGCATGCTCCGAGGAATACCAAGGAGCGCAAGATGCGTTCAAAGATTCGATGACTCAG
+
BBBBAFFBFFBFDFGBEFA?EEEHHBAEGGHHFHFH5DGF55GGEEAEBGEGFHFHFBHHHFHFEECEFE1AG3AFFCGFFG5GB5FHHHGHEEGGHHF@11FG3ECBECF1GDGFFDGHBBGHHBGE0FFGHE0B3DFFA9GFH0?<CBFFFFFHGF40CCC2FGH:#?0FC7CHHGHH<CGFB<GHHHB1=GD0GBFGACBBHGGGBGGCD?<:1CC1:1G1GF?<C0A#FE1A1/@@9CA11D1FBHGCB0E1HGHHHEEEE/F>00>/GFEGBG@GBG2DFD2F0>//GFA1/A0FGFHHG1GE//AA/A1GEHF2FG11FFEE0EEFA3HEEE?F1ABGGGG1GGFFD3D11A11>1
@M02197:102:000000000-ALU3V:1:1101:28015:14398 1:N:0:1
ATCACATTCTCCTCCTCCGCTTATTGATATGCTTAAGTTCAGCGGGTAGTCCTACCTGATTTGAGGTCAGAGTCAAAAAGTGTTGCACAGAGGCAAGCAGTGTTCTGAGCAGGCTTGACGCACGCAAGGGACAAGACGAAACTTATTACGTCTGTCACGGATGCTAGCGATCCCACTAAGTCATTTGAGGCGAGCCGTGTAACCGGCAGCGCCCATATCCAAGTCCCAACTGGTCATAAACCAGATGGGATTGAGATTTCATGACACTCAAACAGGCATGCCTTTCGGAATACCAAAAGGCGCAAGGTGCGTTCAAAGATTCGATGATTCAC
+
A?AAADFFD3FDGGGGF1E1EE0AAGHBGGFBFBEGGBFGHHGEEEEEE1F2DFGF1GHFGFDGCBHB10GBFAGHHFEFG1GHFE1FB>1FCEFFGHHGEGGHBDB2G1EFHGDDEHH/?EEGCG@0?0?B<GA0F<FBCC<GDFD::<9AGFHDG1CED0<CGHDDEBGEHGHGGCBHBFGFHGGCEC?GGCCA2F;DDCFFBG@@EAAHGHGGGBGGFB1CEF3BB?BBGDFGBHFBFF3HFGC25B55HHFD5FEGGDD5G5GGHGFHHE3FCFFFGFEBEF5HGBFAAHFD2?EFAHHFHGGGGHGGGGEGFFFCFFFFFF@3BABA
@M02197:102:000000000-ALU3V:1:1101:19818:14533 1:N:0:1
ATCACATTCTCCTCCTCCGCTTATTGATATGCTTAAGTTCAGCGGGTGATCCTACCTGATTTGAGACCAGAAGTGAAATCGGGATGTGCACAGAGGCAGTTAAGCACACGCAGACACAACCAAACATCCTCCATTAGGCGACATAGCAAATGACGTATCATGCTATGCCAGGAGAAACACTGCTTGGCCGCCTCCTCCCAACAAGAGAGGCGGATGCAAAGTGTCCCAAGGCGCTCATGCATTTCGGGCGAGCCTGTGGTCAAGCACAGGCAGCAGCACCCATCAAGACCCCGTCCGCCAAGCCGTTTCATAAAAACCGCTTGTGGTGGGAGATTTCATGGCACTCAAACAGGCATGCTCTACGGATTGCCATAGAGCGCAAGGTGCGTTCAAAGATTCGATGATTCAC
+
CCCCCFFFFFFFGGGGGGCGGGGHGGHHHHHHHHHHHHHHHHHGGGGGHHHHGHHHHHGHHHGHGHHGHGHGHGGHHGHHGGGCGGHHHHHHHHGEFEEFGHHHHHHHHGGGGGHHHHGGGGHHHHHHBBDGHHHHFHEGCCCDDGHHGHHHHHGGEFFHHHHHFHFHFHHHHFHHGHHHHHH;FHGG<CGG/GGGGGGGGGGFFFGGGB.B=D//9F:FB9:B;BFFFE9A;=0CDFBFFF::FF;--.GEACEGGC<.F<1F<11<0<1F<1<.AF<11?1DD?/@FD@?GCCE3DFE?E?/HGHHG41F1ECEGGHFHF111HGHHGHHHHFGFHHF53FGFGGEGHFFBFHHHHFEGFGHHFEBHGHHCHGE?FFG4HCGGGHFFFFFGGGFF4FFFFFFA3AAB
@M02197:102:000000000-ALU3V:1:1101:8996:14638 1:N:0:1
ATCACATTCTCCTCCTCCGCTTATTGATATGCTTAAGTTCAGCGGGTAGTCCTACCTGATTTGAGGCCAGAGTCATAAGGTTGCCGGTAAGGGCGGCTGTGAGCGGACGGCACGGAGAAGACCGGGGGCAACGTATCACGCCGGGTCAGGTCTCCCACCATCCGCTAAGTCATTTGAGGCGCGCCAGCAAAGGCAGCGCCCAAGTCCAACCGATCTGGCAAACCCAAGGGGTTGAGGTTTACATGACACTCAAACAGGCATACCCTCCGGAATACCAGAGGGTGCAAGGTGCGTTCAAAGATTCGATGAATCGC
+
>AAAAB33BD3DGCGG11EEEEEHGFHHDGFFFHHHGHHGFGC0ACGGGBGHBG1ABA0FHHGECFGFGFFC1FDGFFF1FG0B@@//#>FF/>9#/2EHH9F9/4C;@?C54C/>0$-F9F9CCC#C#94.ECC.?:0;CE1?9<0D</.'FBBFF7F?:'FB?2@FB#9GFFC?//+/+#91BBFFFFBB9+//9==09BB29EFFFFF@@0@%11#E?B>10B9/B0GBHGF0BFDD2@BFF1ABB1A1GFB1GG11HEE?EE/BA2ED11B1B0A001BBFFCA00011EFF3BGABA113@F@>1>>11
@M02197:102:000000000-ALU3V:1:1101:7276:14711 1:N:0:1
ATCACATTCTCCTCCTCCGCTTATTGATATGCTTAAGTTCAGCGGGTAATCTTACCTGATTTGAGGCCAGAAAGGAATACATAAAGAATTATGTATGTGTGTGTTTGTTTGGTAGCAGATGACAAAAGCACAAGATTTTTATGGGTTTGCCTTAACAAAAATCTATGGCTGACACTCATCCACTCATACTTTTAAGGCAAGGTGATACAAAGAGGCTAATCTCATCACCAAGCCCAAGGACCCGTTAAAAGAATTTTTCATAAAAAAAAACCCTTTTAATGGAGATATTCACGACACTCAAACAGGCATGCTCCGAGGAATACCAAGGAGCGCAAGATGCGTTCAAAGATTCGATGATTCAC
+
CCCCCFBFFFFFGGG4FGGGGGGHHHHHHHHHHHFHDGFHGHHC2EEGEGHHHGHHHFHHGHHHGHGGEHFFFBGHHHGHHHHHHEFFHHHHHHHHHGHHHHGGHFHEGHFGGFHFFFHHFHHFGFHHFG2FEG23FHFGGGFCAGGFGHGHFHHGHHHGHHFHHHFGHFGHHHHG:>>GHHDGDFD1DGGHGHGFFEFHGGF1EGGFHHGHHHEFHHHGHHGHHFHFHEHHEHFHHECGFFGFEHHHHHEHHHHHHFFHHGGGGGGGFHGFGEHEHHFDGGHFHHHGFDFGHHHHGFGHHGHHHHHHHGGGGGHHGHHHGFGHGHEGGEAGHGBGGGGHGGGFGGFE4G4FFFFFFA@BBB
@M02197:102:000000000-ALU3V:1:1101:26654:14752 1:N:0:1
ATCACATTCTCCTCCTCCGCTTATTGATATGCTTAAGTTCAGCGGGTAGTCCTACCTGATTTGAGGTCAGAGTCAAAAAGTTTTGCACAGAGGCAAGCAGTGTTCTGAGCAGGCTTGACGCACGCAAGGGACAAGACGAAACTTATTACGTCTGTCACGGATGCTAGCGATCCCACTAAGTCATTTGAGGCGAGCCGTGTAACCGGCAGCGCCCATATCCAAGTCCCAACTGGTCATAAACCAGATGGGATTGAGATTTCATGACACTCAAACAGGCATGCCTTTCGGAATACCAAAAGGCGCAAGGTGCGTTCAAAGATTCGATGATTCAC
+
BBBBBFFFBFFFGGGFGGGGGGGGGHHHHHGGHHHHGHHHHHHGGGGFEHHHHHHHHGCHHHGGEFHHHBGHHHHHHFHGFGHHFHHHHFHHGFFAFHHHHHHHHHH@GHEFHGFHGGHGGGGFFGGFFGHGGFHGFGDGCDHHHHHHHGHHHGFHHGHHHGGGHEFFGEHGGHHGGHHHFGHHHHHGCCCGGGGGGGGFFGGGGAFEBGFFHGHGBFFGEHGFFBHFFGFFFHHFFHGFGEHHFHG25F5HHHFGHGHHFHHHFHFBHGHHHHHHHFHGFGCGGHFGFFHHGHHHGGGGGFCHFEECGF4FBGBBGGGC4FFFFFD?AAA?
@M02197:102:000000000-ALU3V:1:1101:27635:14773 1:N:0:1
ATCACATTCTCCTCCTCCGCTTATTGATATGCTTAAGTTCAGCGGGTATCCCTACCTGATCCGAGGTCAATCATAAAAAAGTTTGGGGTTCTGGCAGGACACCACCGGGACTCTGTCGCGAGGAGTATTACTACGCGTAGAGCCAGGAGGCACCGCCACTGCTTTTAAGGGCTGCCCTGTGACGGGCAGGCCCCAACACCAAGCTGAGCTTGAGGGGTGATAATGACGCTCGAACAGGCATGCCCCCCGGAATACCAAGGGGCGCAATGTGCGTTCAAAGATTCGATGACTCAC
+
BCBCCFFFFFFFGGGGGGGGGGGHHGHHHHHHHHHHHHHHHHHGGGGGGHHHHHHHGHHHEHHGGGGHHH<<H<HHHHH:/BF;HGG;;GH<HHG;G;;H<HG<H;GG::GH:HHH<GHG:GG:GH:HH;H;<HGGGADG;HHG;HHHG:GGHGGEGGGFGGGGGGGGGFFGGGGGGGGGGGGGGGFFGGGGHGFFFHGHGHHHHHHHHGFGGGHHH<HFHHHFFFGGHHGHHHHHHHHHGGGGGGGHHHHGHHHFCHGGGGGHHHHGGGGHGGGGGGGGGGFFFFBFFAA?A3
@M02197:102:000000000-ALU3V:1:1101:27477:14788 1:N:0:1
ATCACATTCTCCTCCTCCGCTTATTGATATGCTTAAGTTCAGCGGGTAGTCCTACCTGATTTGAGGTCAGAGTCAAAAAGTGTTGCACAGAGGCAAGCAGTGTTCTGAGCAGGCTTGACGCACGCAAGGGACAAGACGAAACTTATTACGTCTGTCACGGAGGCTAGCGATCCCACTAAGTCATTTGAGGCGAGCCGTGTAACCGGCAGCGCCCATATCCAAGTCCCAACTGGTCATAAACCAGATGGGATTGAGATTTCATGACACTCAAACAGGCATGCCTTTCGGAATACCAAAAGGCGCAAGGTGCGTTCAAAGATTCGATGATTCAC
+
CCCCCFFFFFFFGGGGGGGGGGGHGHHGHHBHHHGHHHHHGHHGGCFFGHFHHHHGHFHHHGHHGHHHHHGHHHHHHHFGFGHHHHHHHHHHGDGHGHHGFHGGHHHHHHHHGEHGCHHGGGGGGGFFCGFFGHE2FGFFEGHGHHHGDFFHHGHHHHFGE#FGFHHHGEHGHHHGHHGHHHGHHHHHGHGGCCDGHHHDFGGGHGFFFFHFGFFGFFFGHGFFGFHHHHHGHFFHFHHGHHFHHHGHDFBFG5BF5FHHHEHFHHGGGHHHHHHBAFHHHFGGGHHHFFFGGHCHGGEFEBFHHGGGGHFFGFGFBGGGFFF5FFFBBBAB
@M02197:102:000000000-ALU3V:1:1101:19785:14843 1:N:0:1
ATCACATTCTCCTCCTCCGCTTATTGATATGCTTAAGTTCAGCGGGTAGTCCTACCTGATTTGAGGTCAGATGTCAAGATATGTGTCTCTCACAAGGAGTGACGGTTTAGAAGCTTGTCCATGTACCCGGCACGACCACGGCGTAGACAATTATCACACCGAGAGCCGTTCCGCGAGAACTAGCTAATGCGTTTAAGAGGAGCCGACATCGCTGCCGACAATGATCCTCCAAGTCCAAGCCGTACAAGGACCTCCGAAAAGGCTTGTAGGTTGAGAATTTCATGACACTCAAACAGGCATGCTCCTCGGAATACCAAGGAGCGCAAGGTGCGTTCAAAGATTCGATGACTCAC
+
BBBBAFFFFFFFGGGGGGFGGGGHHHHHHGFHHGHHHHHHHGHGGGGGGHHHHHHHHHFHHHGHGHHHHHHHHGFHDGHHHGHHHHHGHHHHHHHGFHEGHHGGGGGEHGFHHGHHHHGGHHHFHHGHGGGGGGGGGGEDGFGGGGFHHFHHHHHHHGEEGGFGCHHGD9G:DECCHCEFFFFGGGCFGGGHHGFGHFFFFDGHHHGHFFFFGFFGGC;FEHHHGGGFFBHHHGFFFFFFHFFGBHGF?/GEEGFFEHHGGEGFBHEHHHFHHHHHGDGEFBGHHHGCBEDGGGFHHFHGHEEEC?HFHGBFFFGHHEGCGGHHHHGGGGFGGGGGGGGGGFFFFFFFBBA>A
@M02197:102:000000000-ALU3V:1:1101:14912:14824 1:N:0:1
ATCACATTCTCCTCCTCCGCTTATTGATATGCTTAAGTTCAGCGGGTCGTCCTACCTGATTTGAGGTCAGAGTCAAAAAGTGTTGCACAGAGGCAAGCAGTGTTCTGAGCAGGCTTGACGCACGCAAGGGACAAGACGAAACTTATTACGTCTGTCACGGATGCTAGCGATCCCACTAAGTCATTTGAGGCGAGCCGTGTAACCGGCAGCGCCCATATCCAAGTCCCATCTGGTCATAAACCAGATGGGATTGAGATTTCATGACACTCAAACAGGCATGCCTTTCGGAATACCAAAAGGCGCAAGGTGCGTTCAAAGATTCGATGATTCAC
+
AAA?AFFFBFFFDG1FG1EEGGGHFFFGDBDHD32DHAB222G00EE/AAFEGEHCGFGBFFH2CCFGHHHC1FGEGF/E1B2@GFHHHHHHCFG0//B0B@FF22FB1FFB/E0GEA9EE9CF;<09#FFG0FF0CF@;0F<<FDF;=CGHE.FHGD/:<ACHH<HH?@EGAFHGAHHGFF<GEHCGGG@?9??CHHHFC;GGHEE@CE0=>@FGF1HG4FGHEEFB#F@FB;EE@B1BFFEGG@FEBFBFG21F1FB1DA2D11/FF1FFGHBBFFGG0A///FFD22F/GG1GEECGCFF1FA00EAGFGB3GFEFCC13FDFFA>11>
@M02197:102:000000000-ALU3V:1:1101:11722:14980 1:N:0:1
ATCACATTCTCCTCCTCCGCTTATTGATATGCTTAAGTTCAGCGGGTAGTCCTACCTGATTTGAGGTCAGAGTCAAAAAGTGTTGCACAGAGGCAAGCAGTGTTCTGAGCAGGCTTGACGCACGCAAGGGACAAGACGAAACTTATTACGTCTGTCACGGATGCTAGCGATCCCACTAAGTCATTTGAGGCGAGCCGTGTAACCGGCAGCGCCCATATCCAAGTCCCAACTGGTCATAAACCAGATGGGATTGAGATTTCATGACACTCAAACAGGCATGCCTTTCGGAATACCAAAAGGCGCAAGGTGCGTTCAAAGATTCGATGACTCAC
+
BBBBCFFFFFFFGGGGGGGGGGGHHHHHHHHHHHHHHHHHHHHGGGGGGHHHGHHHHHHHHHHHGHGBHHHHGHHHHHHGGHHHHHGHHHHHGGGHGHHHHHHHHHHHGHHHHGHHGGHGGGGGGGGGGGHGGHHHHGFGGFFHHHHHGGHEHGHHHGGGFGGGHHHHGGHGGHHHHHHHFGHHHHHHGHED@DAGHHHFFGFGHGFGGGFGGFFGFFHHHHHHGHHHHHHHEHHHHHGFHHHHHHHEHHHGHHHGHHFFEHHHHFGHFGHGGG3EGHEHHFGGDHHGHHHHGHGHGGGGGHHHHGGGGHGFGGGGGEGGFFFFFFFBBBAA
@M02197:102:000000000-ALU3V:1:1101:23389:15001 1:N:0:1
ATCACATTCTCCCCTCCGCTTATTGATATGCTTAAGTTCAGCGGGTAGTCCTACCTGATTTGAGGTCAGAGTCAAAAAGTGTTGCACAGAGGCAAGCAGTGTTCTGAGCAGGCTTGACGCACGCAAGGGACAAGACGAAACTTATTACGTCTGTCACGGATGCTAGCGATCCCACTAAGTCATTTGAGGCGAGCCGTGTAACCGGCAGCGCCCATATCCAAGTCCCAACTGGTCATAAACCAGATGGGATTGAGATTTCATGACACTCAAACAGGCATGCCTTTCGGAATACCAAAAGGCGCAAGGTGCGTTCAAAGATTCGATGATTCAC
+
CCDBBFFFFFFFGGGGGGGGGGGHGGHFHHHHHFGHHHHHGHGGGGGGHHHHHHHHHHHHHHHGGHHHHGHHHHHHGHGFHHGHHHHHHHHGGGHGHHHHHHHHHHHHHHHHGGHGHHGGGGGGGGGGGHGGHHHHGGGGGHHHHHHHGHHHGHHHHHGGHHHGHHHGHHHGHHHHHHHHHHHHHHHGHGGGGGGHHHGGGGGHGGGGGHFFHFHHHHHHHHHGHHHGHFHHHHHHHHGHHHHHHHHHGFHHHHHHHHHHHHHHHGGHHHFHHGHHHGGHGGGGHHHHHHHGHHHGGGGGHHHHGGEGHGGGGGGGGGGFFFFFFFBBBBB
@M02197:102:000000000-ALU3V:1:1101:23287:15017 1:N:0:1
ATCACATTCTCCTCCTCCGCTTATTGATATGCTTAAGTTCAGCGGGTAGTCCTACCTGATTTGAGGTCAGAGTCAAAAAGTGTTGCACAGAGGCAAGCAGTGTTCTGAGCAGGCTTGACGCACGCAAGGGACAAGACGAAACTTATTACGTCTGTCACGGATGCTAGCGATCCCACTAAGTCATTTGAGGCGAGCCGTGTAACCGGCAGCGCCCATATCCAAGTCCCAACTGGTCATAAACCAGATGGGATTGAGATTTCATGACACTCAAACAGGCATGCCTTTCGGAATACCAAAAGGCGCAAGGTGCGTTCAAAGATTCGATGATTCAC
+
CBCCCFFFFFFFGGGGGGGGGGGHHHHHHHHHHHHHHHHHHGHGGGGGGHHFHHHHGHHHHHHHGGHHHHHHHHHHHHHGHHHHHHHHHHHHGGGHGHHHHGHHHHHHHHHHHGHHGHHGGGGGGGGGGGHGGHHGHGGGGGHHHHHHGHHHHGHHHHHHHHHHGHHHGHHHHHHHGHHHFGHHHHGHGGGGGGGGGHHGGFGGHGGGGGGHHHHHHHHHHHHGGHHGHGFHHHHHHHHHHHGHHHHHHHFHHHHHHHHHHHHFGGGFFHGGHHGHHGHGGGGGGHHEHHFEGHHHGGGGGHHHHGGGFFBGGGGGGGGGFFFFFFFBBABB
@M02197:102:000000000-ALU3V:1:1101:10758:15006 1:N:0:1
ATCACATTCTCCTCCTCCGCTTATTGATATGCTTAAGTTCAGCGGGTAGTCCTACCTGATTTGAGGTCAGAGTCAAAAAGTGTTGCACAGAGGCAAGCAGTGTTCTGAGCAGGCTTGACGCACGCAAGGGACAAGACGAAACTTATTACGTCTGTCACGGATGCTAGCGATCCCACTAAGTCATTTGAGGCGAGCCGTGTAACCGGCAGCGCCCATATCCAAGTCCCAACTGGTCATATACCAGATGGGATTGAGATTTCATGACACTCAAACAGGCATGCCTTTCGGAATACCAAAAGGCGCAAGGTGCGTTCAAAGATTCGATGATTCAC
+
CCBBCFFFFFFFGGGGGGGGGGGHFGHFHHHBFHHHHHHHHHHGGCGGGBGEHHHHHHGHGHHHEHHHGFFFGHGHGHHGFFFGEHGFHHFHGGGHEFHHHGHHGHHGHFHHHGHHGGGGGGGGGGGGEDHGGHHHHFGCGGHHHHGGGHHHHGHFHHGGGGGHFGHHCGCGHGHHGFGHHGGHHHHHGFE?DCC?DEGGGGGGFEGGEGFEGHGFGFFFHFFGFFFEGG@FFFFFFBFGEFHGE3FHFFDD5HFHHGFHGHFGEE1BFHHGFDCF1HGF1E0E?F5HGGBGFHFFE2?EAGDF4?FCGCGGGGGGGEGFFFFFFDD?AAAA
@M02197:102:000000000-ALU3V:1:1101:22285:15073 1:N:0:1
ATCACATTCTCCTCCTCCGCTTATTGATATGCTTAAGTTCAGCGGGTATTCCTACCTGATCCGAGGTCAACCTGAGAAATAAAAGGTTAGACCGACCCGACGAGACCTTGCAACTCCCCGCGTGCCTCGAAAGACTCGTTGCGAAGAGGGTCCCACGGACGCCGTCATTGTCTTTGAGACCAGTTGCGTTGCCACAACTCGGTCCAACACCCAAACCGAGGTTTGGAGAGAGGATAATGACGCTCGAACAGGCATGCCCATCGGAATACCAATGGGCGCAATGTGCGTTCAAAGATTCGATGACTCAC
+
AAABBFFFFFFFFGGGGGGGGEEHHHHHGFFHGDGHHHHHHHGGCGGGHHHEHHHHGFHHHHFGEGGHHHHFGHHFHHHHHHGHH9HHGFEHHGGGFCEEECGG:GGHHGHHHHGHHFGBGG;DGFHFGFFFGFHHHAFEHGGGGCDFHGEHFHHHGGGGGGGHHGGFGGFGHFFGHGFGHHFFFFFFGHEFFFFFFGGGGFGHHFFFEGGGGFFFFHFGFFHHFHHHHHHHGHGFHEFFF?ADEHHHHGEGGBGGHFE?GHHGBF55FGBGCGEAABCGHGGEGFFFGGFCGGGGFFFBFFFBAAAA
@M02197:102:000000000-ALU3V:1:1101:8050:15222 1:N:0:1
ATCACATTCTCCTCCTCCGCTTATTGATATGCTTAAGTTCAGCGGGTAGTCCTACCTGATTTGAGGTCAGATGTCAAGATATGTGTCTCTCACAAGGAGTGACGGTTTAGAAGCTTGTCCATGTACCCGGCACGACCACGGCGTAGACAATTATCACACCGAGAGCCGTTCCGCGAGAACTAGCTAATGCGTTTAAGAGGAGCCGACATCGCTGCCGACAATGATCCTCCAAGTCCAAGCCGTACAAGGACCTCCGAAAAGGCTTGTAGGTTGAGAATTTCATGACACTCAAACAGGCATGCTCCTCGGAATACCAAGGAGCGCAAGGTGCGTTCAAAGATTCGATGATTCAC
+
BBCBBFFFFFFFGGGGGGGGGGGHHHGHGHHGHHHHHHHHHHHGGGGGGHHHHHHHGHHHHHHHGGHHGHHHHHHHHHHHHHGHGHHHHHHHHHHHGHHHHGFGGGGGHHHHHGHGGHHHHHHHHHHHGGGGCGGGFGHGGGGFGGGHGGGHHHHHHHGGGGGGGHGFEEHHGGHHHHHGHHFFGDGGGGGFHHGGGFF?FGGHGGFHGGFGGFFFFHHHFHGHFFHFHHHFFF?GGFGGHHFHHGHHGGGEEGGHHHHHGHFHHHGEHGHHHHEBGHHGHGHGHHHFBHHHFHFHFFHEGGGGGGFHHGFHHHHGHGGGEGHHCFGGCGHGCGGGGFEGFBFDFFFFBBAAA
@M02197:102:000000000-ALU3V:1:1101:14421:15294 1:N:0:1
ATCACATTCTCCTCCTCCGCTTATTGATATGCTTAAGTTCAGCGGGTAGTCCTACCTGATTTGAGGCCAGAGTCATAAGGTTGCCGGTGAGGGCGGCTGTGAGCGGACGGCACGGAGCAGACCGGGCGAAACGTATCACGCCGGGTCAGGTCTCCCGCCATCCGCTAAGGCATTTGAGGCGAGCCAGCAAAGGCAGCGCCCAAGTCCAACCGATCGGGAAAACCCAAGGGGTTGAGGTTTACATGACACTCAAACAGGCATACCCTCCGGAATACCAGAGGGTGCAAGGTGCGTTCAAAGATTCGATGATTCAC
+
CCCCCFFFFFFFGGGGGGGGGGGHHHHHGHHHHHHHGHHHHHHGGGGGGHHHHHHHHGGHHHHHGHGGHHHHHHHHHHGHHHHHHGGGGGHHG:GGGGG;HGHHGGGGGGG;GGG8GGHHHHHGGGGGGGGGGHHHGGGGGGGGGGGGGGFFGGFGHGGCFGGHGHHHHHFHHHFFFGGGHHGHHGFFFHHHGFFGGHHGHHHHHFFFFGGGGGGHHHGGGGHGHHGGGHHFHHHHHHHHHHHGHHHHGHHHHHHHHGGHGEGGGGGGHEHHHHHHHGGGHHHHHHHGFGGHGGGGGGGGGGFFFFFFFCCBBC
@M02197:102:000000000-ALU3V:1:1101:5259:15324 1:N:0:1
ATCACATTCTCCTCTCCGCTTATTGATATGCTTAAGTTCAGCGGGTAGTCCTACCTGATCTGAGGTCAAATCAAGAGTGCATTGACTGCGGTTTAGAGTGCAGACGGAGACAACTGATGTTTCGCCACACTAAGGCATTTAAGGAAGGCCAGAGGCGATCCCAAAGCTCAATGACGGTCAAGAAACCGCCAGAGAGAAGGTCTAATGACACTCAGACAGGCATACCCTTCGGAATACCAAAGGGTGCAAGGTGCGTTCAAAGATTCGATAATTCAC
+
BBCBCFFBFFFFGGGGGGGFGGHGHHGBDGGHHHDGGGHHDHDEGEFGHHHHHHHHHHHHHEFFGHHHHHHHHHHHGHGHHGE:AGGGHHGGGGHHHEHFGC@GGHGFFFHHHHHHFHFHGHHGDHGGFGHHHHHHGHHHHHHFHEHHFFGHAGEGGGGGGHHHFGGHHHGHEDGFGGGGHHGGGGHHGHHHGHHGGHFHHGHHHHHHHGGGGGFHHHGEFGFFGFEFFFHHHHGBHHHHCDHF<HHHGGGGGGGG5FGGGGGGBBFFFFFBBBBB
@M02197:102:000000000-ALU3V:1:1101:29614:15330 1:N:0:1
ATCACATTCTCCTCCTCCGCTTATTGATATGCTTAAGTTCAGCGGGTAGTCCTACCTGATTTGAGGTCAGAGTCAAAAAGTGTTGCACAGAGGCAAGCAGTGTTCTGAGCAGGCTTGACGCACGCAAGGGACAAGACGAAACTTATTACGTCTGTCACGGATGCTAGCGATCCCACTAAGTCATTTGAGGCGAGCCGTGTAACCGGCAGCGCCCATATCCAAGTCCCAACTGGTCATAAACCAGATGGGATTGAGATTTCATGACACTCAAACAGGCATGCCTTTCGGAATACCAAAAGGCGCAAGGTGCGTTCAAAGATTCGATGACTCAC
+
CCCCCFFFFFFFGGGGGGGGGGGHHGHGHFFHHGGHHFHHHGHGGGGGGHHHHHHHHFHHHHHHGHHHGFGHFGHHFGHGEGGGHHHFHHHHGGGHFEHHHHHHEDH;HHHHAEGFGHHGGGGGGGGF?FFGGHFHGG0CFGHHHHHHHEFGGEHGFHFGHGGBFFDFFCGEDGFHHHFGHHHHHHGHEGEFFGGGGEHGGGFFGAFGGFFFFFHFFFFFEFFEGFGHFBBFGFFHHHHGHFHHBFHFFFFBHGFGBHHHHFHGGGEGFGGFHHBHHHGAHGGFEGHHHHFHCHHHGGE2GHHBGEE2GGGFFFCGGGGGFFFFFFFAABBB
@M02197:102:000000000-ALU3V:1:1101:26510:15338 1:N:0:1
ATCACATTCTCCTCCTCCGCTTATTGATATGCTTAAGTTCAGCGGGTAGTCCTACCTGATTTGAGGTCAGAGTCAAAAAGTGTTGCACAGAGGCAAGCAGTGTTCTGAGCAGGCTTGACGCACGCAAGGGACAAGACGAAACTTATTACGTCTGTCACGGATGCTAGCGATCCCACTAAGTCATTTGAGGCGAGCCGTGTAACCGGCAGCGCCCATATCCAAGTCCCAACTGGTCATAAACCAGATGGGATTGAGATTTCATGACACTCAAACAGGCATGCCTTTCGGAATACCAAAAGGCGCAAGGTGCGTTCAAAGATTCGATGATTCAC
+
CCCCCFFFFFFFGGGGGGGGGGGHHHGHHHHHHHHHHHHGHHFGGGGGGHHHHHHHHHHHHHHHGGHHHHHHHHHHGHHGHHHHHHHHHHHHGGGHGHHHHHHHFHHHHHHHHGHHGHHGGGGGGFGGGGGGGHHHHGGGGGHHHHHHHGHHFGEEFHHHHHHGHHHHGHHHGHGHHHHHHHGHHHHHGHEGGGGGHHHGGGGGGGFFGDFHHHGHHHHGGHHHGFHHHHGHHHHHFHHHHHHHFFHHHHHGHHHHHHHHHHHHHHGFHGHGHHHHHHHHGGGGGHHHHHHHGHHHFEGGGHHGHGGGGHGGGGGGGGGGFFFFFFFCBABB
@M02197:102:000000000-ALU3V:1:1101:8067:15214 1:N:0:1
ATCACATTCTCCTCCTCCGCTTATTGATATGCTTAAGTTCAGCGGGTAGTCCTACCTGATTTGAGGTCAGATGTCAAGATATGTGTCTCTCACAAGGAGTGACGGTTTAGAAGCTTGTCCATGTACCCGGCACGACCACGGCGTAGACAATTATCACACCGAGATCCGTTCCGCGAGAACTAGCTAATGCGTTTAAGAGAAGCCGACATCGCTGCCGACAATGATCCTCCAAGTCCAAGCCGTACATGGAACTCCGAAAAGGCGTGTAGGTTGAGAATTTCATGACACTCAAACAGGGATGCTCCTCGGAATACCAAGGAGCGCAAGGTGCGATCAAAGATTCGATGATTCAC
+
1AAAADDFFFFFGFGGGGCG1E0FHFHGHB3FGGFC1FG2GBHCCGEEF1DBGHEGGDFFGHF2/FFG10GFHFH22F1FGFFFE2FFHHHB1GHGGF/00F1E@ECEF11FGE1GC0FD2F122EGFECEGGG:CC3AE2?0<BC;?<?G1?G;GG119#>1>%>D;<66GGG4:@CC<:00CHHFC@GGE7G=B#;<#<;FA<:A/+CA/#//<2229DGG0;;FC199BB;<F8///9992;22BB0/////FBB/B>//010C>FFFFFBB12112D222D1D/1CDBA1EB01GCA/A/A/02FAD11111FA0A00B1A0A0A1113BB333AA111FD@DD>11>1
@M02197:102:000000000-ALU3V:1:1101:25801:15355 1:N:0:1
ATCACATTCTCCTCCTCCGCTATTGATATGCTTAAGTTCAGCGGGTAGTCCTACCTGATTTGAGGTCAGAGTCAAAAAGTGTTGCACAGAGGCAAGCAGTGTTCTGAGCAGGCTTGACGCACGCAAGGGACAAGACGAAACTTATTACGTCTGTCACGGATGCTAGCGATCCCACTAAGTCATTTGAGGCGAGCCGTGTAACCGGCAGCGCCCATATCCAAGTCCCAACTGGTCATAAACCAGATGGGATTGAGATTTCATGACACTCAAACAGGCATGCCTTTCGGAATACCAAAAGGCGCAAGGTGCGTTCAAAGATTCGATGACTCAC
+
BBABBFFFFFFFGGGGGGGGGGGHHHHHHHHHHHGHHHHHHFGGGGGGHHHHHHHHHGHHHHHGHHGHGHHFHHHHGHGHGGHHHHHHHHHGGGHGHHHFG@FHHH;HHHHHGGHG<HGGGGGGGGCFCHGGFCFGFFFDFHHHHHHHGGHGGHGHGHHGHGEGHHHFGHHGHHHFHHHFGHGHHHGGGGFGFCCHHHFCFFFAGGFFGGFFHHFBHFDFHHFFFFFFBBFFHFGFFGHFEHFHHHGFHHEHEHHHHHHFFHGGDEGFHGHHHFGHHHEEGGCGHGHGFFGGGHHGGGFGGFHHGGGFGGGGGFGGGGGFFFFFFFAA@AA
@M02197:102:000000000-ALU3V:1:1101:25819:15360 1:N:0:1
ATCACATTCTCCTCCTCCGCTATTGATATGCTTAAGTTCAGCGGGTAGTCCTACCTGATTTGAGGTCAGAGTCAAAAAGTGTTGCACAGAGGCAAGCAGTGTTCTGAGCAGGCTTGACGCACGCAAGGGACAAGACGAAACTTATTACGTCTGTCACGGATGCTAGCGATCCCACTAAGTCATTTGAGGCGAGCCGTGTAACCGGCAGCGCCCATATCCAAGTCCCAACTGGTCATAAACCAGATGGGATTGAGATTTCATGACACTCAAACAGGCATGCCTTTCGGAATACCAAAAGGCGCAAGGTGCGTTCAAAGATTCGATGACTCAC
+
ACCBBFFFFFFFGGGGGGGGGGGHGFHFHHHHHHCHGHHHHHGGGEEFHHHHHHGHHHHHHGHGHHHHHHHHHHHHHGGGGGHHHHHHHHHGGGHGHHHHHGHHHHGGFHGHGHHGHHGGGGGGGGGGGGGGGDGGGCDDGHHHHHGGHHHHGHHHHGGGGFEHGGGGHEGGGFHHHHHHHHHHHGHGGGGGGGCHHHGGGGFGCGGGFHHGHFFBHHHHHHHGGHHHHFGHHHHFHFGFHHGHGHHHGF5BHHHGGHGHHHHHHGHHHHHHHHHHHGHHGGGGHFHHHGAGGHHGGGGGHHHHGCGGHGGGGGGGGGGFFFFFFF?ABAA
@M02197:102:000000000-ALU3V:1:1101:25935:15395 1:N:0:1
ATCACATTCTCCTCCTCCGCTTATTGATATGCTTAAGTTCAGCGGGTAGTCCTACCTGATTTGAGGCCAGAGTCATAAGGTTGCCGGTTAGGGCGGCTGTGAGCGGACGGCACGGAGCAGACCGGGCGAAACGTATCACGCCGGGTCAGGTCTCCCGCCATCCGCTAAGGCATTTGAGGCGAGCCAGCAAAGGCAGCGCCCAAGTCCAACCGATCGGGAAAACCCAAGGGGTTGAGGTTTACATGACACTCAAACAGGCATACCCTCCGGAATACCAGAGGGTGCAAGGTGCGTTCAAAGATTCGATGACTCAC
+
BBCCCFFFFFFFGGGGGGGGGGGHHHHHHHHHHHHHHHHHGHHGGGGGGHHHHHHHHHHHHHHHGHGGHHHHHHHHFHHHHHHHHGGGGGHHHHGGGGGGHHHHGGGGGGGGGGG@GGGHGHHGGGGGGGGGGHHHHGGGGGGGGFFGGGFGGGGGFGFFFFGHHFHHGFFHHFFFGGFGHGGHGFHHHHGGFFFGFGHHHHHHFGGGFFGGGGGHHHGGFBHGHHFGGGHHHHHFHHFGHHHHHHHHGHHHHHHHHHHHHEGGGGGGHHHFFFHHHHHGHHHHHHHGGGGHGGGGGGGGGGFFFFFFFCBBAA
@M02197:102:000000000-ALU3V:1:1101:13127:15389 1:N:0:1
ATCACATTCTCCTCCCTCCGCTTATTGATATGCTTAAGTTCAGCGGGTAATCTTACCTGATTTGAGGCCAGAAAGGAATACATAAAGAATTATGTATGTGTGTGTTTGTTTGGTAGCAGATGACAAAAGCACAAGATTTTTATGGGTTTGCCTTAACAAAAATCTATGGCTGACACTCATCCACTCATACTTTTAAGGCAAGGTGATACAAAGAGGCTAATCTCATCACCAAGCCCAAGGACCCGTTAAAAGAATTTTTCATAAAAAAAAACCCTTTTAATGGAGATATTCACGACACTCAAACAGGCATGCTCCGAGGAATACCAAGGAGCGCAAGATGCGTTCAAAGATTCGATGACTCAC
+
CCDCCFFFFFFFGGGGGGGGGGGGHHHHHHHGHGHFHHHHHHHHGGGGGHHHHHHHHHHHHHHFHGFEGHHHHHHHGFHHGHHHHHGHHHHGHHBFGHHHGHFFHHHGHHHHGHHHHHHGHGHHHHHGHHHHHHHHHHHGHHFHHHHGGGGEHHHHHHHHHHHHGGHHHHHHHHHHHHHHGHHHHGHHHGHHHHHHDCGGCGHGEHGHHHFGFHGEGHHGFFFGGHHGGGHHFGFHGHGEGGGGFCGHHGB43HHHHFHHGCGGGGGFFGAGGHGHFFHFGGHHHFHHGHGGGHHHHGGHGFHHHHEHGHGGGGEFFHHHHFHCGGGGGGFGCHHHGGGGHGGGGGFGGGGBFFFFFFABAA?
@M02197:102:000000000-ALU3V:1:1101:24640:15510 1:N:0:1
ATCACATTCTCCTCCTCCGCTTATTGATATGCTTAAGTTCAGCGGGTAGTCCTACCTGATTTGAGGTCAGAGTCAAAAAGTGTTGCACAGAGGCAAGCAGTGTTCTGAGCAGGCTTGACGCACGCAAGGGACAAGACGAAACTTATTACGTCTGTCACGGATGCTAGCGATCCCACTAAGTCATTTGAGGCGAGCCGTGTAACCGGCAGCGCCCATATCCAAGTCCCAACTGGTCATAAACCAGATGGGATTGAGATTTCATGACACTCAAACAGGCATGCCTTTCGGAATACCAAAAGGCGCAAGGTGCGTTCAAAGATTCGATGACTCA
+
BBBBBFFBFFFFGGGGGGGGGGGGHGHHHHCHHHHHHHHGHGCEGGEGGHFHFHGHHHHHFGGHGEFFFE5FGFHFFFGEBDGHHHHEHHHHEFGHGGHEGFFFHFGGFF038FHGCHHDEEGGGGGGBBGFGGGFH8C??GHHDHHFFGHHFEFGGFDGGGGFFCGBECHGHFFCCBFGGFGBGFCGGCCC@?CCD;HCGCGCHGE<<9@>9>2BFGBFGFGB9CD1FEFHHHHEFGGFBHFGHHGHHG2BHEHGGHHHHHHGDFCEHGGGHFF101GFHEE?/HHEEBEGE1CHGCGGEFGHHGEE1111DEFB31BFFBFB1FAA11A
@M02197:102:000000000-ALU3V:1:1101:14931:15521 1:N:0:1
ATCACATTCTCCTCCTCGCTTATTGATATGCTTAAGTTCAGCGGGTAGTCCTACCTGATTTGAGGTCAGAGTCAAAAAGTGTTGCACAGAGGCAAGCAGTGTTCTGAGCAGGCTTGACGCACGCAAGGGACAAGACGAAACTTATTACGTCTGTCACGGATGCTAGCGATCCCACTAAGTCATTTGAGGCGAGCCGTGTAACCGGCAGCGCCCATATCCAAGTCCCAACTGGTCATAAACCAGATGGGATTGAGATTTCATGACACTCAAACAGGCATGCCTTTCGGAATACCAAAAGGCGCAAGGTGCGTTCAAAGATTCGATGATTCAC
+
CCCCCFFFFFFFGGGGGGGGGGHHHHHHHCHHHHHHHHGHHHGGGGGGFHHHHHHHHHHHHGHFHHHHHHHHGHHHHHGGHHHHGHHHHHGGGGHGGHHHHHFHHHGHGHHHGGHGFHGGGGGGGGGFEFFFGHHHGGGGGHHHGGHHGHHHGGGGGGGHDFHHHHGGGHHGHHHHHHHGHGHHHGE@GGGGGGGHFH?GGGGGGFGFDHHHHGFFFHGFHGAGHFGFGHHHFFHFFFFFGHHGHHHFHGHHFGGFHHGGHHFHHFEHGFHHHHHGHHHHGEFGHHHHHHGCHHHGGGGGHHGHGGGGHGGGFGGGGGGFFFFFFFABAAA
@M02197:102:000000000-ALU3V:1:1101:18295:15578 1:N:0:1
ATCACATTCTCCTCCTCCGCTTATTGATATGCTTAAGTTCAGCGGGTAGTCCTACCTGATTTGAGGTCAGAGTCAAAAAGTGTTGCACAGAGGCAAGCAGTGTTCTGAGCAGGCTTGACGCACGCAAGGGACAAGACGAAACTTATTACGTCTGTCACGGATGCTAGCGATCCCACTAAGTCATTTGAGGCGAGCCGTGTAACCGGCAGCGCCCATATCCAAGTCCCAACTGGTCATAAACCAGATGGGATTGAGATTTCATGACACTCAAACAGGCATGCCTTTCGGAATACCAAAAGGCGCAAGGTGCGTTCAAAGATTCGATAACTCAC
+
CCCDDFFFFFFFGGGGGGGGGGGHHHGHHHHHHHHHHGHHHHHGGGGGGHHHHHHHHHHHHHHHGHHHHHHHGGHHHHHGHHHHHHHHHHHGGGGHGHGHHHHHHHHHHHGHHGHHGHHGGGGGGGGGFGGGGGHHHGGGGGHHHHHHHGBGHGHHHHHHHHHHHHGHGHGGGHGHHHHHGHHHHHHHGGEGGGGGHHHGFGGGHGGGFFFFAGHHFGGHGFHFGGHHHGHHHHHHHHHHHHHGHHHFGHFFBHHHGHGHHHHHGHGHHHHHHGHGHHHHHGGGGHHHHHHHGHHHGGGGGHHHHGGCGGGGGGFCGGGGBBFFFFFAAAAA
@M02197:102:000000000-ALU3V:1:1101:11979:15531 1:N:0:1
ATCACATTCTCCTCCTCCGCTTATTGATATGCTTAAGTTCAGCGGGTAATCTTACCTGATTTGAGGCCAGAAAGGAATACATAAAGAATTATGTATGTGTGTGTTTGTTTGGTAGCAGATGACAAAAGCACAAGATTTTTATGGGTTTGCCTTAACAAAAATCTATGGCTGACACTCATCCACTCATACTTTTAAGGCAAGGTGATACAAAGAGGCTAATCTCATCACCAAGCCCAAGGACCCGTTAAAAGAATTTTTCATAAAAAAAAACCCTTTTAATGGAGATATTCACGACACTCAAACAGGCATGCTCCGAGGAATACCAAGGAGCGCAAGATGCGTTCAAAGATTCGATGATTCAC
+
CCCDDFFFFFFFGGGGGGGGGGGGHHGHHHHHHHHHHGHHHHHGGGGGGHHHHHHHHHEHHHHHGHGGAGFHHHHHHHHHHHHHFHHHHHHHHHHHHFGGHHHHHHHHHHHGHHHHHHHHHHHHHHHHHHHHHHGHHGHHHHHGGHGGGHHHHHHHHHHHGHEHHHHHHHHHHGGHHHGHGHHHHHHHGHHHHHHFFGHHHHHGHGHFHHHGHHHHHHHHGHHHHHHHGHGGGHHHGHGGGGGGGGHHHHHFHHHFHHHHHGGGGGFEFBGCHHHHHHHHHHHHHHHGGFECHHHFGFHHHGHHHGHHGGGCGGHHHGHGHHGHHHGGGGCFHGGGGGGCGGGGGGGGGGFFFFFFFCCBCB
@M02197:102:000000000-ALU3V:1:1101:16070:15624 1:N:0:1
ATCACATTCTCCTCCTCCGCTTATTGATATGCTTAAGTTCAGCGGGTATTCCTACCTGATCCGAGGTCAACCTTTGGAAGATTGGGGGTTTTACGGCAAGAGTCCCTCCGGATCCCAGTGCGAGACGTAAAGTTACTACGCAAAGGAGGCTCCGGGAGGGTCCGCCACTACCTTTGAGGGCCTACATCAGCTGTAGGGCCCCAACACCAAGCAGAGCTTGAGGGTTGAAATGACGCTCGAACAGGCATGCCCGCCAGAATGCTGGCGGGCGCAATGTGCGTTCAAAGATTCGATGATTCAC
+
CCCCCFFFFFFFGGGGGGGGGGGGHHHHHHHHHHHHHHHHHHHGGGGGHHHHHHHHHHHHGHGGGGGHHHHHHHGH:HHHHGFHHGG:GGGG<HFGGGGGHF<HHHHHGGC?GGH:HHHHHGGGGGG9EE;G?G;HHHHG8GGGHHHHGG<H:GGGGGCDDFHGGHHGGEHGGHHHGGHGHFGGGGGFHGFFHFFGGFFFEHFFFFGHHFHGFFFFFFEHHGHHHHHHHHDFFFGHEEHGHHHHHHFGGCGGGBGHHHHHGGCGGGGFGGHHHHGEGGHGGCGGGGGGGFFFFFFFBBABB
@M02197:102:000000000-ALU3V:1:1101:27605:15669 1:N:0:1
ATCACATTCTCCTCCTCCGCTTATTGATATGCTTAAGTTCAGCGGGTAGTCCTACCTGATTTGAGGTCAGAGTCAAAAAGTGTTGCACAGAGGCAAGCAGTGTTCTGAGCAGGCTTGACGCACGCAAGGGACAAGACGAAACTTATTACGTCTGTCACGGATGCTAGCGATCCCACTAAGTCATTTGAGGCGAGCCGTGTAACCGGCAGCGCCCATATCCAAGTCCCAACTGGTCATAAACCAGATGGGATTGAGATTTCATGACACTCAAACAGGCATGCCTTTCGGAATACCAAAAGGCGCAAGGTGCGTTCAAAGATTCGATGATTCAC
+
BBBBCFFFFFFFGGGGGGGGGGGHHHHHGHHHHHHHHGHHHHHGGGGGGHHHHHHHHHGGHHHHGGHHHGHHHHHHHHHGHHHHHHHHHHGHGGGHGHHHHHHHHGHHHHHHGGGHFHHGGGGGGGGFGGHFGHHHHGGGGGHHHHHHHGHHHGHHHHHGGGGHHHHHGHHHGHHHHHHGHHHHHHHHGGFGGGGGHHHGGGGGHGGGFEFFFHHHHHFGHHGFFGHHHHHHFHHHFHHGFHHHHHHHHHHHHGHHHHHHEHEGHHGHFHFFGHHHHHHHHGGGEGHHHFBDGFHHGGGGGHHHHGGGGHGGGGGGGGFGFFFFFFFCBCCC
@M02197:102:000000000-ALU3V:1:1101:18822:15624 1:N:0:1
ATCACATTCTCCTCCTCCGCTTTTGATATGCTTAAGTTCAGCGGGTATTCCTACCTGATCCGAGGTCAACCTTGGTGCCGCCGGAGCGGACTTGTGGGGGGTTTAGAGGCAGGACGCCGAGGGATCCCAATGCGAGGCTGATGCTACTGCGCAAAGGAGAGTGCCTTCGGGTCCGCCACTGGTTTTAGGGGCCTGCCGTGGCAGATCCCCAACGCCGGGCCACAGGGGCTCGAGGGTTGAAACGACGCTCGGACAGGCATGCCTCCCAGGATACTGGAAGGCGCCATGTGCGTTCAAAGATTCGATGACTCAC
+
CCBCCFFFFFFFGGGGGGGGGGGHHGHHHHHHHHHGHHHHHFGEGGFHHHHHHHHHHHGHHHGGGEHHHHHHHHHGGHHGGGGGGGGGGGGGHHHHGGGGGGGGGGGGGDGGGGGEFFBCFFFFFFFFFFFFFFFFFFFFFFFFFFFFFFFFFFFFFEEFDFFFFFFFGGGGFEGFFFGHGHHFFEFGGFGGGGGFGHFGFFHGGGGGHGFFGGGGHHHFFHGGGGGGFAEGFGHHHHHGGGGFFGGGGGHHHHHHHHHGGGGHGHHHHHHHHHGHHGGGGGHGHGGGGGHGGGGGGGGGGFFFFFFFCCCCC
@M02197:102:000000000-ALU3V:1:1101:12208:15655 1:N:0:1
ATCACATTCTCCTCCTCCGCTTATTGATATGCTTAAGTTCAGCGGGTATCCCTACCTGATCCGAGGTCAAGCGTGAAAAAAGGCTTGATGGATGCTGTCGTAATAGCTGCAAAGCGCAATTTGTGCTGCGCTCCGAAACAATACGTCGGCTGCCAATTGCTTTAAGGCGAGTCCATGCACAAAGGCGGGACAAACACCCAACACCAAGCAGAGCTTGAAGGTACAAATGACGCTCGAACAGGCATGCCCCATGGAATACCAAGGGGCGCAATGTGCGTTCAAAGATTCGATGATTCAC
+
CCCCCFFFFFFFGGGGGGGGGGGHHHHHHHHHHHHHHHGGHHHGGGGGHHHHHHHHHHHHHHHGGGGHHHHHGGGGGHHHGGGHHHGHHHHGHHHHHHHGGHHGHHHHHHHHHHHGGGGGGHHHHHGGHGGGGGHHHHHHHHHHHHHGGGGHGHHHHHHHHHHHHHHHHHHHHHHHHHHHHGGGGEGGHHHGGGEFGHHGHGHGHGHGGHHHHEHEGHHHHHFHHHHGGGGGHHGHHHHHHHHFGGGGHHHHFHHHHHHHHHGGGGGHHHHGGGGHGCGGGGGGGFFFFFFFFCCCCC
@M02197:102:000000000-ALU3V:1:1101:27625:15655 1:N:0:1
ATCACATTCTCCTCCTCCGCTTATTGATATGCTTAAGTTCAGCGGGTAGTCCTACCTGATTTGAGGTCAGAGTCAAAAAGTGTTGCACAGAGGCAAGCAGTGTTCTGAGCAGGCTTGACGCACGGAAGGGACAAGACGAAACTTATTACGTCTGTCACGGATGCTAGCGATCCCACTAAGTCATTTGAGGCGAGCCGTGTAACCGGCAGCGCCCATATCCAAGTCCCAACTGGTCATAAACCAGATGGGATTGAGATTTCATGACACTCAAACAGGCATGCCTTTCGGAATACCAAAAGGCGCAAGGTGCGTTCAAAGATTCGATGATTCAC
+
AA3A?FFFFFFFFGFGGGGGG?EHCGGHHHHGHGCFFHFHHHHGFGE?FHEDF53FGDGFDGBFGHFHHHFFDFBEFGAEDFGHGHHHFHGHGGF1CGHFBGDGBGG5DFFHEGFH7/HG/+1E#BF;00C;<GGFF64FGGFG/H;2BFCGFFBD<<-A0<@FFHFB?F.EF<CHFFHHHHFBGHDGG?E/ABDFCDCCC;F0GGGECFA0BHFGEBFHGACC?FFGEFBFHHGFCBBFFDGFGF32HG55DF55FDEDBFHHHGFFC5BGHFG3HGAFFDCGGFFBFB522F3HFGE?GHHCB2CE?AFFGDE5F?FGB4FFFFFAA>>3
@M02197:102:000000000-ALU3V:1:1101:20661:15717 1:N:0:1
ATCACATTCTCCTCCTCCGCTTATTGATATGCTTAAGTTCAGCGGGTAGTCCTACCTGATTTGAGGTCAGAGTCAAAAAGTGTTGCACAGAGGCAAGCAGTGTTCTGAGCAGGCTTGACGCACGCAAGGGACAAGACGAAACTTATTACGTCTGTCACGGATGCTAGCGATCCCACTAAGTCATTTGAGGCGAGCCGTGTAACCGGCAGCGCCCATATCCAAGTCCCAACTGGTCATAAACCAGATGGGATTGAGATTTCATGACACTCAAACAGGCATGCCTTTCGGAATACCAAAAGGCGCAAGGTGCGTTCAAAGATTCGATGACTCAC
+
CDCCCFFFFFFFGGGGGGGGGGGHHHHHHHHHHHHHHHHHHHHGGGGGGHHHHHHHHHHHHHHHGHHHHHHHHHHHHHHGGHHHHHHHHHHHGGGHGHHHHHGHHHHHHHHHHGHHGHHGGGGGGGGGGGHGGHFHHGGGGGHHGHHHHGHHHGHHHHHHGGHHHHHHGGFGGHHHGHHHHHHHHHHHGHGGGGFFGCHGGGGGHGGGGGHHHHGGFHGHHHHHFHHHFHHGHHHHHHGFGGHHHHGHHHHGHHHGHHHHHHHHGGGHGHHHHHHGHHHHGA0GGHHHHGHHGHHHGGGGGHHHGGGGGHGGGGGGGGGGFFFFFFFBABBB
@M02197:102:000000000-ALU3V:1:1101:28492:15760 1:N:0:1
ATCACATTCTCCTCCTCCGCTTATTGATATGCTTAAGTTCAGCGGGTAGTCCTACCTGATTTGAGGTCAGAGTCAAAAAGTGTTGCACAGAGGCAAGCAGTGTTCTGAGCAGGCTTGACGCACGCAAGGGACAAGACGAAACTTATTACGTCTGTCACGGATGCTAGCGATCCCACTAAGTCATTTGAGGCGAGCCGTGTAACCGGCAGCGCCCATATCCAAGTCCCAACTGGTCATAAACCAGATGGGATTGAGATTTCATGACACTCAAACAGGCATGCCTTTCGGAATACCAAAAGGCGCAAGGTGCGTTCAAAGATTCGATGATTCAC
+
ABCBBFFFFFFFGGGGGGGGGGGHHHHHHHHHHHHDHHHHHHHGGGGGGHHHHHHHHHGHHHHHGGHHHHGHHHHHGHHGGHHGHHHHHGGHGGGHGHGHGHFFHGHHHHHHGGHHGGGGGGGFGGGGGGHGGFHHHGDCEFFHHHHGFGGGFGHHHHHGDGGHHHHHGGFEHHHHHHHFGGFFHGHHGHGFGGCGHHHGGGGDGCF<FFFFHHHHFHGHFHGFFGGGHFGHHHHHFHHHHHHGHGGGFHFHFHHHHHHHEHGHEHFGFHHFHGFBHHGEHFGGGHGBFFHHGGHFGGFEFBDCHEGGGHGGGGFGGGGGFFFFFFFBAABA
@M02197:102:000000000-ALU3V:1:1101:8927:15719 1:N:0:1
ATCACATTCTCCTCCTCCGCTTATTGATATGCTTAAGTTCAGCGGGTAGTCCTACCTGATTTGAGGTCAGAGTCAAAAAGTGTTGCACAGAGGCAAGCAGTGTTCTGAGCAGGCTTGACGCACGCAAGGGACAAGACGAAACTTATTACGTCTGTCACGGATGCTAGCGATCCCACTAAGTCATTTGAGGCGAGCCGTGTAACCGGCAGCGCCCATATCCAAGTCCCAACTGGTCATAAACCAGATGGGATTGAGATTTCATGACACTCAAACAGGCATGCCTTTCGGAATACCAAAAGGCGCAAGGTGCGTTCAAAGATTCGATGATTCAC
+
BCBBCFFFFFFFGGGGGGGGGGGHHHGHHHHGHHHHHHHHHHHGGGGGGHHHHHHHHHHHHHHHGHHHHHHHHHHHHHFGHHHHHHHHHGHHGGGHGHHHHHHHHHHGHHHHHGHHGHHGGGGGGGGGGGHGGHHHGGGGGGHHHHHHHGFBHGHGHHGGHHGGGHHHGGCGGHHHHHGHFFFHHHHHGFGFGGGGGFGFBFGGHGGGGGGHFFFGHHHHH9FGGFGHHHHHHHHHHHHGHHHHHHHFHFHHGHHGHHGHHHHHHHGHHHGHFEHHGHHEGAAGGFFHHGDHGHHHGGGGGHHGGGGFGGGGGGGFGGCGFFFFFFFABAA?
@M02197:102:000000000-ALU3V:1:1101:11209:15877 1:N:0:1
ATCACATTCTCCTCCTCCGCTTATTGATATGCTTAAGTTCAGCGGGTAGTCCTACCTGATTTGAGGTCAGAGTCAAAAAGTGTTGCACAGAGGCAAGCAGTGTTCTGAGCAGGCTTGACGCACGCAAGGGACAAGACGAAACTTATTACGTCTGTCACGGATGCTAGCGATCCCACTAAGTCATTTGAGGCGAGCCGTGTAACCGGCAGCGCCCATATCCAAGTCCCAACTGGCCATAAACCAGATGGGATTGAGATTTCATGACACTCAAACAGGCATGCCTTTCGGAATACCAAAAGGCGCAAGGTGCGTTCAAAGATTCGATGATTCAC
+
BCBBBFFFFFFFGGGGGGGGGGGHHHHHHHHHGHHHHHHHHHHGGGGGGHHHHHHHHHHHHGHHGGHHHHHFFFHHHHHGGHGHHHHHHGHHGGGHGGGHHHHHHHHHHHHGHGHHGHHGGGGGGGGGFFHGGHHHHGGGGGHHHHHHHGHHHGHGGGHHGHGCGHHHGHHGHHHHHHHHGHHHHHHHGHGGGGGGHHHGGGGEGGGGGGHFGHHHFFGHHHHHGHHGFFFFHGGHHHHHGHHFHGHGHHHHHHGHHGHHHHHHHHGGHHHHHHHHHGHHHGGFCHHEHHHHGHHHGGGGGFHHHGGGGHGGCGFGGGGFFFFFFFFBAAA?
@M02197:102:000000000-ALU3V:1:1101:25505:15821 1:N:0:1
ATCACATTCTCCTCCTCCGCTTATTGATATGCTTAAGTTCAGCGGGTAGTCCTACCTGATTTGAGGTCAGAGTCAAAAAGTGTTGCACAGAGGCAAGCAGTGTTCTGAGCAGGCTTGACGCACGCAAGGGACAAGACGAAACTTATTACGTTTGTCACGGATGCTAGCGATCCCACTAAGTCATTTGAGGCGAGCCGTGTAACCGGCAGCGCCCATATCCAAGTCCCAACTGGTCATAAACCAGATGGGATTGAGATTTCATGACACTCAAACAGGCATGCCTTTCGGAATACCAAAAGGCGCAAGGTGCGTTCAAAGATTCGATGATTCAC
+
CCDCCFFFFFFFGGGGGGGGGGGHHHHHHHHHHHHHHGHHHHGGGGGGGHHHHHHHHHHHHHHHGHHHHHGHGHHHHHGGHFHHHHHHHHHHGGGHGHHHHHGHHHHHHHHHHGHHGHHGGFGGGGGGGGHGGHHFHGGGGGHHHHHHHGHHHGHHHHHHHHHGHHHHGGHGGHHHHHHHGHHH;HHGGHGFGGGGHHHGGFGGHGFGGFFFFGHHFFGFHHFFEFHHHHHHHHHHHHHGHHHHHFGCHHGHGHHHHHHHHHHHHHGGHHHHHHHHHHGFHGGGGHHHHHHHGHHHGGGGGHHHHGGGFCCGGGGGGGGGFFFFFFFBCACB
@M02197:102:000000000-ALU3V:1:1101:26741:15714 1:N:0:1
ATCACATTCTCCTCCTCCGCTTATTGATATGCTTAAGTTCAGCGGGTGATCCTACCTGATTTGAGACCAGAAGTGAAATTGGGATGTGCCACAGAGGCAAGTTCGAAGCACACGCAGACACAACCAAACATTCCTCCTTTAGGCGACATAGCAAATGACGTATCATGCCATGCCAGGAGAAAAACACTGCTTGGCCGCCTCCTCCCAAACAGAGAGGCGGATGCAAAGGGTCTCAAGGCGCTCATGCATTCGGGGCGAGCCTGTGCTAGGTAGCGCAGGCAGAGGCACCCATCCAGGCCCCAGCCGCCAAGCCGTTTCATTTAAAAACCGCTTGGGGTGGGAGATTTCATGGCACTCAAACAGGCATGCTCTACGGATTGCCATAGAGCGCAAGGTGCGTTTAAAGATTCGATGATTCAC
+
CCBCCFFFFFFFGGGGGGGGGCGHHHHHGHHHHHHHHHHHHHHGGGGGHHHHHHHHHFFHHHHHGHHGHHHHEFGHHHHHHFEHHGFEHHHHHHHHGGGHGHHHGEHFGHHGHCGGGGHHHHEDGGHHAGHFBHGHBHHHHHHE<CDGGHHHFFFHBGHG<FDGFG1F1D0CFHHHACCGHFF.:GHHBGFHHCHHGG?FDEFGGGGB/FFGGGGGGA=C/@@F/;#/#/.;/;;/A/90090990/9:---?;--:...CCFD<00DCC<-@@>1BFG11HFGAC<<C110G?/>/B/</>/??FE/GEGGGHHGHFGHHGAFE>>CGEEDGGG?G2BF5HGFFG3FHFHGFGFGFFGFHHGBGFHEHGEC2CGHHHGHHHHGHEFCFHHHHGGE?FGBGGGGGGGGFFFFFDF?AAAA
@M02197:102:000000000-ALU3V:1:1101:27613:15911 1:N:0:1
ATCACATTCTCCTCCTCCGCTTATTGATATGCTTAAGTTCAGCGGGTAGTCCTACCTGATTTGAGGTCAGAGTCAAAAAGTGTTGCACAGAGGCAAGCAGTGTTCTGAGCAGGCTTGACGCACGCAAGGGACAAGACGAAACTTATTACGTCTGTCACGGATGCTAGCGATCCCACTAAGTCATTTGAGGCGAGCCGTGTAACCGGCAGCGCCCATATCCAAGTCCCAACTGGTCATAAACCAGATGGGATTGAGATTTCATGACACTCAAACAGGCATGCCTTTCGGAATACCAAAAGGCGCAAGGTGCGTTCAAAGATTCGATGATTCAC
+
BABBAFFFFFFFFGBGGFGGG2EHC5FFHHHHHHHFHFHHHHHEEFGGGHGHFHHHBFHHGHEEFHHHHHHHHGHGHHHDEGGHHHHHEHHHFDGGFHHHFGGGGGDDHGHHHGHHGFFFGGFGFFGGGGFEGGHFHGDGGGHHHHHEHHHGHGHHHHHHFFGFGHHGGGGGHHHHHHHHHHHHHFHHGGGGGGCGHHGGGGFGHGGGEDFFHHHHFHHHGFHFFFGFGFFGHFHHHHHGFHGHHHHHHHGHHHHHHHHHHHHHHGEHGBEB3FFFFGHGFEFGEBGFGDGAFHHHGGGGGGHFHEEFGFGGGFDGGFGABBFFFFFABBAA
@M02197:102:000000000-ALU3V:1:1101:5359:15977 1:N:0:1
ATCACATTCTCCTCCTCCGCTTATTGATATGCTTAAGTTCAGCGGGTAGTCCTACCTGATTTGAGGTCAGAGTCAAAAAGTGTTGCACAGAGGCAAGCAGTGTTCTGAGCAGGCTTGACGCACGCAAGGGACAAGACGAAACTTATTACGTCTGTCACGGATGCTAGCGATCCCACTAAGTCATTTGAGGCGAGCCGTGTAACCGGCAGCGCCCATATCCAAGTCCCAACTGGTCATAAACCAGATGGGATTGAGATTTCATGACACTCAAACAGGCATGCCTTTCGGAATACCAAAAGGCGCAAGGTGCGTTCAAAGATTCGATGACTCAC
+
BBBBBFFFFFFFGG4GGGEGGFG5GFFGFGHHHHCFHHHHGFCEEGGGGHFHHHHHFFCGHHHGGFGFEHFFHHHHFGCEDGGFHFHFFFCFEGGHGEGF4BGEGGHHGHEGGGGF?GHFGEEEBDFBFDEFGHHHHGGBEGHHHHFHHECCGGFGF;CADGHHHFFFGGCEDHHHFFF:GHHH9GFCA/GGCGCFGG9FFGFGGA?CGE?FEGGFGCHF9>0;EGGFB>BFFFHGBFDEHHHFHHHHHGDFGHHEGHHGHGBEBF/DGD11E1G10FFHGEC?EGFHFHHF?CHHCEACEGBHHGEAEGBF3F3BGEGGFFBFDDB1A?AA
@M02197:102:000000000-ALU3V:1:1101:10291:16056 1:N:0:1
ATCACATTCTCCTCCTCCGCTTATTGATATGCTTAAGTTCAGCGGGTAGTCCTACCTGATTTGAGGTCAGAGTCAAAAAGTGTTGCACAGAGGCAAGCAGTGTTCTGAGCAGGCTTGACGCACGCAAGGGACAAGACGAAACTTATTACGTCTGTCACGGATGCTAGCGATCCCACTAAGTCATTTGAGGCGAGCCGTGTAACCGGCAGCGCCCATATCCAAGTCCCAACTGGTCATAAACCAGATGGGATTGAGATTTCATGACACTCAAACAGGCATGCCTTTCGGAATACCAAAAGGCGCAAGGTGCGTTCAAAGATTCGATGACTCAC
+
BBBABBFFBFFFGGGGGGGGGGGHGHGHCHHHHHHHGGGFHHHGGGGGEDHHHHHHHGHHHGHHGGHHHBFGHBHFEHHGGGHBGFFGHHF3?1?FC1FFG3GFFHBFFFFFBEF;GFGCGCGFFDD090BFF0GCGAGFFGEGGHHGFGGHHE=GBGDFG0EFGGFGEFF>0>1GHHGECFBFFGHHGCADD@?GHHHGGG0CHGGFEFFHBGHHFFFFHGFFBGHFGFFFBFFFBFHGFGDEHHHHGDEHHGGFBHEGHHGHHHGHHFHHHHHHHHHFGE?AAHHHHGHHGHHGGGGGGCGHHGECE4GGGFFGGGGGFFFFFFFAAAAA
@M02197:102:000000000-ALU3V:1:1101:3172:16171 1:N:0:1
ATCACATTCTCCTCCTCCGCTTATTGATATGCTTAAGTTCAGCGGGTAGTCCTACCTGATTTGAGGTCAGAGTCAAAAAGTGTTGCACAGAGGCAAGCAGTGTTCTGAGCAGGCTTGACGCACGCAAGGGACAAGACGAAACTTATTACGTCTGTCACGGATGCTAGCGATCCCACTAAGTCATTTGAGGCGAGCCGTGTAACCGGCAGCGCCCATATCCAAGTCCCAACTGGTCATAAACCAGATGGGATTGAGATTTCATGACACTCAAACAGGCATGCCTTTCGGAATACCAAAAGGCGCAAGCTGCGTTCAAAGATTCGATGATTCTC
+
AAAA34DFFFFFG4GGGFGGEGAFFBGGB6DGGFGDGDFHHFDFE?A2F3FGHHCFFDFFHHHHAHCFHHHHHGGGHFGGHF5DGHFFF2BGGFFHGEHHDHFGGGEGF:3FFGHHGHHCGGFCGGGFC?CFEHAGF?B0<@GHE9HHBFFFGFGH;GCFHEHFHBFHGCCEFG8HHGBCFGFGGHFC?CABC?@C@DGFGC@BBEFFFFFFHGFFF1FBB90;FFFFFGGGFFFFFFBFG:G0@CBG11BF121D@DDG2F21EGA101111FE10GG/GE/ACFFFHG1E/BG1CGEEA001BA0A0F11A3B3GEF11B3BDBD>1>11
@M02197:102:000000000-ALU3V:1:1101:4267:16204 1:N:0:1
ATCACATTCTCCTCCTCCGCTTATTGATATGCTTAAGTTCAGCGGGTATCCCTACCTGATCCGAGGTCAATCATAAAAAAGTTTGGGGTTCTGGCAGGACACCACCGGGACTCTGTCGCGAGGAGTATTACTACGCGTAGAGCCAGGAGGCACCGCCACTGCTTTTAAGGGCTGCCCTGTGACGGGCAGGCCCCAACACCAAGCTGAGCTTGAGGGGTGATAATGACGCTCGAACAGGCATGCCCCCCGGAATACCAAGGGGCGCAATGTGCGTTCAAAGATTCGATGACTCAC
+
AABBBFFFBFFFGGGGGGGGGGGHHHHHGHHGHHHHHHGHHHHGGGGGHHHHHHHHHGHHGHHFCGFFHGH(H,HHHHG:GG0HHGGGGGH;DHHHGG;HHHG<HGGG9GGH<<H<HEG99G9GGH;HG<1F;HGGG;;G;FG;HHFEE?.9HGGGGGGGFGFGGFGGGGGGFGGGGGGGG;GGGGGFFFGGHHFGDEDDGHGHFHFFFFHGGGHHHGHHHFHFFFGGFFFFGFFHHHHGFFFFECCHGHFHHGFBHHGGGEEFHHHGEEGHGGCGGGDEGGFFFFFFFBA@BA
@M02197:102:000000000-ALU3V:1:1101:3153:16164 1:N:0:1
ATCACATTCTCCTCCTCCGCTTATTGATATGCTTAAGTTCAGCGGGTAGTCCTACCTGATTTGAGGTCAGAGTCAAAACGTGTTGCACAGAGGCAAGCAGTGTTCTGAGCAGGCGTGACGCACGCATGGGACAAGACGAAACTTATTACGACTGTCACGGATGCTAGCGATCCCACTAAGTCATTTGAGGCGAGCCGTGTAAACGGCAGAGCCCATATCCAAGTCCCAACTGGTCATAAACCAGATGGCATTGAGATTTCATGACTCTCAAACAGGCAGGCCTTTCGGAATACCAAAAGGCGCAAGGTGCGTTCAAAGATGCGATGAATCAC
+
AAAAAFFB33DD1AAGFGGCEEAFGHFF3FDGGHFF1DFG2BB00AAAAB22BEG0FFB1EFDDFGFG1AFEF112F10>>FFCG1BGHFFGA/B>//>>1B2BFDFDFFF0?E#>E9B#/;<//B#CB<0FFF20@/<C6C8GBG1;<<#FH<G1-,#7=G<0C3CC<<<C<C3CGHGHHGFH:GCF//9;A?B@BFGF/0#<FB9F@$FC?HFGEB1GBHG?0BHEDFCC1929BBB1E1BGF1@12D@21FDBGD2FBGFB1//1FE1BEFAAA1/F0?EA/AFA2BECEFHH?CEAA1F100E0AE1B3FGGFAA11B3DB3311>1>
@M02197:102:000000000-ALU3V:1:1101:6928:16264 1:N:0:1
ATCACATTCTCCTCCTCCGCTTATTGATATGCTTAAGTTCAGCGGGTATCCCTACCTGATCCGAGGTCAAAGACGGTAATGTTGCTTCGTGGATGCGGGCCACGCCCCCTCGCAGACGCAATTGTGCTGCGCGAGAGGAGGCAAAGACCGCTGCCAATGAATTTGGGGCGAGTCCGCGCGCAGAGGCGGGACAGACGCCCAACACCAAGCAGAGCTTGAGGGTGTAGATGACGCTCGAACAGGCATGCCCCACGGAATACCGAGGGGCGCAATGTGCGTTCAAAGATTCGATGACTCAC
+
AABBBFFFBFFFGGGGGGGGG?EFHHHFHHFFHHHHHFGHGHHGGGGGHHH3GFGFHHHGHEHGGGGHHHHHHHDFEGGHHFGFFHHHGFEEG<HHAFFGG?FGGGGGGGGFGGGGHGGGCGHHHHHFHHGGGFGFGGHGCEFHGGGHGDGHHGGHFHGHHGFFGFGFFHFFFGGGGGGHFGE?GFGHHHHF?GECHCHHEEFHGFFHFHHHGGB;GG1?HH<F<HHH9FE9G:E?HGHGA9F$20EE0GEFHGHHDGEGEEG?CF?2HHHHGFFGFCGFGGGGEG4FFFFFFFBBAAA
@M02197:102:000000000-ALU3V:1:1101:27992:16336 1:N:0:1
ATCACATTCTCCTCCTCCGCTATTGATATGCTTAAGTTCAGCGGGTAATCTTACCTGATTTGAGGCCAGAAAGGAATACATAAAGAATTATGTATGTGTGTGTTTGTTTGGTAGCAGATGACAAAAGCACAAGATTTTTATGGGTTTGCCTTAACAAAAATCTATGGCTGACACTCATCCACTCATACTTTTAAGGCAAGGTGATACAAAGAGGCTAATCTCATCACCAAGCCCAAGGACCCGTTAAAAGAATTTTTCATAAAAAAAAACCCTTTTAATGGAGATATTCACGACACTCAAACAGGCATGCTCCGAGGAATACCAAGGAGCGCAAGATGCGTTCAAAGATTCGATGATTCAC
+
CCCDDFFFFFFFGGGGGGGGGGGHHHHHHFHHHHHHHHHHGGGGGEGHFHHHHHHHHGHHHHHGHGGHHHHHHHHGHHHHHHHGHHHHGGHHHHHHHHHHHHEHHHHHHHGHHHGHHHHFHHHGGHHHHHHHHHHHHHHHHHGFFGGGHHHHHHGHHHHHHHGHHHHFHGGFHHHGHHHFGFHHHHHHHGHGHHHHHFHGAFEEHHHHHHHGFGFHHGGHHHHEGHGGHGHHGHHHGGGGGGGHHHHGHEHHHHGGHHHHGGGGGGGHHCGFHG4FHFGF5HHGHHGEGFGHDGEFHHHGDFHHHHHHFGGGGHGFHGBHHHHHHGGFGGHHHHGGGGHGGGGGGGGGGFFFFFFFBBA>A
@M02197:102:000000000-ALU3V:1:1101:11409:16376 1:N:0:1
ATCACATTCTCCTCCTCCGCTTATTGATATGCTTAAGTTCAGCGGGTGATCCTACCTGATTTGAGACCAGAAGTGAAATTGGGATGTGCCACAGAGGCAAGTTCGAAGCACACGCAGACACAACCAAACATTCCTCCTTTAGGCGACATAGCAAATGACGTATCATGCCATGCCAGGAGAAAAACACTGCTTGGCCGCCTCCTCCCAAACAGAGAGGCGGATGCAAAGTGTCTCAAGGCGCTCATGCATTTTGGGCGAGCCTGTGCTAGGTAGCGCAGGCAGAGGCACCCATCCAGACCCCATCCGCCAAGCCGTTTCATTTAAAAACCGCTTGGGGTGGGAGATTTCATGGCACTCAAACAGGCATGCTCTACGGATTGCCATAGAGCGCAAGGTGCGTTCAAAGATTCGATGACTCAC
+
CCDDCFFFFFFFGGGGGGGGGGGHHGHHHHHHHHHHGHHHHHHGGGFGHHHHHHHHHHHHHHHHGGHGHGHHHFGHHHHHHGHHHGHHHHHHHGFHGGGHGHHHGHHGGHGHHGGGGGHGHHGGGGHGHHHHHHHHHGHHHHHHGCGGGHHGHHGHGHHGFHHHHHHHHHHHGHHHHHGFEH/GFHHFHGHHGCF@EGG;GGGGGGGFGGGGGFB...BC;FCBGGGFFFBFBGFFD@A@CFFFFGFFCC.FDGCD:..AGHGDCD0FHGGGGCHFBGBFFF1G?DBHEFGBHFHE<DGADD?GGHGGGGGDGHGGHHHGHHGGGGGGGFGGGGGGHEHHHHHHHGHHHHGHHHGHHBHGFHHFHGHGHEEGAGHGFFCGHHHHHGGGGHGHHGGGEHGGGFGFGEFFFFFFFFFB@@BA
@M02197:102:000000000-ALU3V:1:1101:26986:16515 1:N:0:1
ATCACATTCTCCTCCTCCGCTTATTGATATGCTTAAGTTCAGCGGGTAGTCCTACCTGATTTGAGGTCAGAGTCAAAAAGTGTTGCACAGAGGCAAGCAGTGTTCTGAGCAGGCTTGACGCACGCAAGGGACAAGACGAAACTTATTACGTCTGTCACGGATGCTAGCGATCCCACTAAGTCATTTGAGGCGAGCCGTGTAACCGGCAGCGCCCATATCCAAGTCCCAACTGGTCATAAACCAGATGGGATTGAGATTTCATGACACTCAAACAGGCATGCCTTTCGGAATACCAAAAGGCGCAATGTGCGTTCAAAGATTCGATGATTCAC
+
BBBBBFFFFFFFFGGGFGEGEGFHHHHHGGHHFHHHGHHGHHGGGCEGFHHGHHGHHHGHHHGFGHHFFHHGHHHHGHHGHHHHHHHHHHGHAFFFFHHHEHHHHHHHHHHGGGHHF;FGGGGGGGG?EG6GGFGGHGGGGCHFGHHEHGHHHFGFG9GDGGGHHHHHGG9GFFGHHFGBHGHHHHFCCCA9BBDADEFFFGG0BBCFAFFFF2BDBFBBFGFCB1BEHFFHGFFFF0DBB;1EB11F@G2HBHFF11HHGGBB1HFEHGFHFHHHHGCA0A?GEF2FD21A/CHHCEEEEGFAD0EA01FBGBFFGA1A11B@B3FAA1>1
@M02197:102:000000000-ALU3V:1:1101:26844:16483 1:N:0:1
ATCACATTCTCCTCCTCCGCTTATTGATATGCTTAAGTTCAGCGGGTAGTCCTACCTGATTTGAGGTCAGAGTCAAAAAGTGTTGCACAGAGGCAAGCAGTGTTCTGAGCAGGCTTGACGCACGCAAGGGACAAGACGAAACTTATTACGTCTGTCACGGATGCTAGCGATCCCACTAAGTCATTTGAGGCGAGCCGTGTAACCGGCAGCGCCCATATCCAAGTCCCAACTGGTCATAAACCAGATGGGATTGAGATTTCATGACACTCAAACAGGCATGCCTTTCGGAATACCAAAAGGCGCAAGGTGCGTTCAAAGATTCGATGACTCAC
+
BBCBCFBFFFFFGGGGGGGGGGGGHHHHFFHHHHHHHHHHGHHGGGGGGHHHHHHHHHHHHHGFGHHHHHHHEGHHGHHGHHHFHHHHHFFHGGGHGHHHHHHHHHHHHHGGEFHHGHHGGGGGGGGFFFGFFHGHHGCGGGHHHHHGGGHHHGHGHHGGHHGGGHGGGHHEGHHHHHHHFGGHHHEECGFGGGFDHHHGGGGGHGGGGGGGHGHHHHGHHHHHGHHHHFFHGHGHHHHGGHHHHHHGFHHHHHHFHGBHHHFHHFGHHHFFHHHHHHHFHE?FGGHGHGHHGHHHGGGGGGHHFGGFGHGGFFGCGGGGFFFFFFFCCBBC
@M02197:102:000000000-ALU3V:1:1101:2640:16366 1:N:0:1
ATCACATTCTCCTCCTCCGCTTATTGATATGCTTAAGTTCAGCGGGTAGTCCTACCTGATTTGAGGTCAGAGTCAAAAAGTGTTGCACAGAGGCAAGCAGTGTTCTGAGCAGGCTTGACGCACGCAAGGGACAAGACGAAACTTATTACGTCTGTCACGGATGCTAGCGATCCCACTAAGTCATTTGAGGCGAGCCGTGTAACCGGCAGCGCCCATATCCAAGTCCCAACTGGTCATAAACCAGATGGGATTGAGATTTCATGACACTCAAACAGGCATGCCTTTCGGAATACCAAAAGGCGCAAGGTGCGTTCAAAGATTCTATGATTCAC
+
AABBBFFFFFF5GGGGGGEECEFHHHGHCGH5FGHGHHBHHHHGGGGCFHFFFFHGGFHGGHHFGEHHHHHFDFGFHHHGHG5GGGHGHHHGGGFH1GHHFFGHHHFFHHHHHGF:GHHGG:EECCF@F?GGGH;HHDC0?<GEGGHHGEFGFEGDDFDF?ECC<DGGG7HGEGHFGHHFGHF1FGCG3GG?AACCFFHCFFGEFGFFFEFFGFFFFBEF1FFEGGGEFFBGFHFHFFGFFFHGGGFHGEHFFF1G1HHGEHHHGGA10BF1FGFGEGACGA/?GHHB2HGGCHFBFAA0A1F1CGEGACFGFB3EGG311B3F1F3?A>11
@M02197:102:000000000-ALU3V:1:1101:21445:16590 1:N:0:1
ATCACATTCTCCTCCTCCGCTTATTGATATGCTTAAGTTCAGCGGGTAGTCCTACCTGATTTGAGGCCAGAGTCATAAGGTTGCCGGTGAGGGCGGCTGTGAGCGGACGGCACGGAGCAGACCGGGCGAAACGTATCACGCCGGGTCAGGTCTCCCGCCATCCGCTAAGGCATTTGAGGCGAGCCAGCAAAGGCAGCGCCCAAGTCCAACCGATCGGGAAAACCCAAGGGGTTGAGGTTTACATGACACTCAAACAGGCATACCCTCCGGAATACCAGAGGGTGCAAGGTGCGTTCAAAGATTCGATTGATTCAC
+
BBBCBFFFFFFFGGGGGGGGGGGHHHHHHHHHHHHHHHHHHGHGGGGGGHHHHHHHHHHHHHHHGHGGHHHGHHHHHHHHHHHHHGGGGGHHGGGGG:GHHHHHGGGGGGGGGGGGGGHHHHHGGGGGFGGGGGHHGGGGGGGGGDGGGGFFGGFFFFFFFFFHGFFFHHHHFFHFGGGGHHGGHHGHHHHHGGFGFHHHHHHHGFGGGGGGGGGHHHGGGFHHHFGGGHGHHHHHHHHHHHHGHHHGEFHHHHGHHHHHGEGGFEGGHHGHGGHFHHGGGGCHHHHGGGGHHGGGGGGGGFGBFFFFFF@BBAA
@M02197:102:000000000-ALU3V:1:1101:27498:16593 1:N:0:1
ATCACATTCTCCTCCTCCGCTTATTGATATGCTTAAGTTCAGCGGGTAATCTTACCTGATTTGAGGCCAGAAAGGAATACATAAAGAATTATGTATGTGTGTGTTTGTTTGGTAGCAGATGACAAAAGCACAAGATTTTTATGGGTTTGCCTTAACAAAAATCTATGGCTGACACTCATCCACTCATACTTTTAAGGCAAGGTGATACAAAGAGGCTAATCTCATCACCAAGCCCAAGGACCCGTTAAAAGAATTTTTCATAAAAAAAAACCCTTTTAATGGAGATATTCACGACACTCAAACAGGCATGCTCCGAGGAATACCAAGGAGCGCAAGATGCGTTCAAAGATTCGATGATTCAC
+
BBBBBFFBFFFFGGGGGGGGGGGHGGHGGHHFHHHHFGFHGFHGGGGGHHHHFHHHHHHHHHHHGHGGHHHHHHHHHHHHHHHHHHHGHHGHEFGHHFH4BBGGHGHHHHGGGHFHHFGHHFGGHHFGHHHHHHHHHFHHGHEEFHEDDGHHHGGHGHHGHHHHHGEHGHGHHGHHGHGHHBGHHHGEDGGHFHFDFGGCFGDDFFHHHHHHGGF1DGGHFGFHEGHFCHFFGGHHHHGF?/ABHHHHHFGGHGHFHHGHEGGGGGGGGFGEFD4BFGGFBFFDHGFGGGFAFHHHGHHGHGFFHHFFGEE1E?HHHFHHFHHHHHGEEAECHHGEDCGGGGGGFGGGGGBFFFFFFAA@BB
@M02197:102:000000000-ALU3V:1:1101:5650:16635 1:N:0:1
ATCACATTCTCCTCCTCCGCTTATTGATATGCTTAAGTTCAGCGGGTGATCCTACCTGATTTGAGACCAGAAGTGAAATTGGGATGTGCCACAGAGGCAAGTTCGAAGCACACGCAGACACAACCAAACATTCCTCCTTTAGGCGACATAGCAAATGACGTATCATGCCATGCCAGGAGAAAAACACTGCTTGGCCGCCTCCTCCCAAACAGAGAGGCGGATGCAAAGTGTCTCAAGGGGCACATGCATTGCGGGCGAGCCTTTTCTAGGTAGCGCAGGCAGAGGCCCCCATCCAGACCCCATCCGCCAAGCCGTTTCATTTAAAAACCGCTTGGGGTGGGAGAGTTCATGGCACTCAAACAGGCATGCTCTACGGATTGCCATAGAGCGCAAGGTGCGTTCAAAGATTCGATGATTCAC
+
AABABFFFFFBFBGGGGGEGGGGHHGGHHHGHHHHHHHHHGHHGFGG?GHHHGHHHHHHHHHHFGHGGG1AFFG3DGHGGGFHHHGHGGFHHHHHEFEEHEG4@FGHGECFHHGGG@EFBBB/<CFE/FGDFFFH2CFDG22GFGCGGGHHEHF<F1<1..FDFHDFDFGH<GCD0...GHECHGFHBG00:<:CGC-;#;AFF6;:BFEFGF/#.AA:BAC4/9;;:;B+90:FF99#90$C;;(0.-;--.9--.;.A;/000:0:<---<-.<1>11><.--///C??1BG0//C/</B/CGFEE/GECAGFFFGF1BGCF?//>/F?/////HFFGB1B111FFHHHFFDFFFGBHGGBFB11FFBACCGHGBHFFFFGGHE0EEHHGGECCGGF1FBCGGGGGFFFFFFF1A>1>
@M02197:102:000000000-ALU3V:1:1101:13185:16734 1:N:0:1
ATCACATTCTCCTCCTCCGCTTATTGATATGCTTAAGTTCAGCGGGTAGTCCTACCTGATTTGAGGTCAGAGTCAAAAAGTGTTGCACAGAGGCAAGCAGTGTTCTGAGCAGGCTTGACGCACGCAAGGGACAAGACGAAACTTATTACGTCTGTCACGGATGCTAGCGATCCCACTAAGTCATTTGAGGCGAGCCGTGTAACCGGCAGCGCCCATATCCAAGTCCCAACTGGTCATAAACCAGATGGGATTGAGATTTCATGACACTCAAACAGGCATGCCTTTCGGAATACCAAAAGGCGCAAGGTGCGTTTAAAGATTCGATGATTCAC
+
CCCCDFFFFFFFGGGGGGGGGGGHHHHHHHHHHHHHHHHHHHHGGGGGGHHHHHHHHHHHHHHHGHHHHGHHHHHHHHHGFGHHHHHHHHGHGGGHGHHHHHHHHHHHGHHHHGHHGHHGGGGGGGGGGGHGGHHHHGGGGGHHHHHHHHHHHGHHGHHHHHGHGHHHGGHHGHHHHHHHFHHHHGGHGGGGGGGGHGHGGGGGHGGGGGHGHHHHFHHGHHHGGHHHHFGHHHHHHHHFHHHHHHHHHHFHHHHGGHGHHHGHHHFFCHHGHHHHHHHHHGGGGGHHHGHHGHHHGGGGFHHHHGGGGFGGGGGGGGGGFFFFFFFBBBBA
@M02197:102:000000000-ALU3V:1:1101:27244:16774 1:N:0:1
ATCACATTCTCCTCCTCCGCTTATTGATATGCTTAAGTTCAGCGGGTAGTCCTACCTGATTTGAGGTCAGAGTCAAAAAGTGTTGCACAGAGGCAAGCAGTGTTCTGAGCAGGCTTGACGCACGCAAGGGACAAGACGAAACTTATTACGTCTGTCACGGATGCTAGCGATCCCACCAAGTCATTTGAGGCGAGCCGTGTAACCGGCAGCGCCCATATCCAAGTCCCAACTGGTCATAAACCAGATGGGATTGAGATTTCATGACACTCAAACAGGCATGCCTTTCGGAATACCAAAAGGCGCAATGTGCGTTCAAAGATTCGATGATTCAC
+
BBABBFFFFFFFGGGGGFCGEGGHHHHHHGHHFGDFHHHHHHHGGGGGEGHHFHHHHHHHHHHHGHHGHFHHHHHHHHGGGGGHHHHHHFHHGGFFGEFBBGGHHHHHHGEH9GHFGHHGG;FEGGGCADHGGHHGHG0CGCFHFGFHHGGFHFGHHHGGGAGHHHHGFGHGGFGG1FHHGGGHHHGHGGFFFCGG?9BFGFGGGFEABFFFF2AFFFGFFGFFFFFFBDFFHFGFHGF1HFFGF@10FD2E1G@@112FGHFHFHF1CGB111A101GAEEEEEFBHHGBECHHHGEA0AAA3A0EAECCFF3FFGEGBFFFF@3FA>A>>
@M02197:102:000000000-ALU3V:1:1101:11075:16839 1:N:0:1
ATCACATTCTCCTCCTCCGCTTATTGATATGCTTAAGTTCAGCGGGTGATCCTACCTGATTTGAGACCAGAAGTGAAATTGGGATGTGCCACAGAGGCAAGTTCGAAGCACACGCAGACACAACCAAACATTCCTCCTTTAGGCGACATAGCAAATGACGTATCATGCCATGCCAGGAGAAAAACACTGCTTGGCCGCCTCCTCCCAAACAGAGAGGCGGAGGCAAAGTGTCTCAAGGCGCTCATGCATTTCGGGCGAGCCTGTGCTAGGTAGCGCAGGCAGAGGCACCCATCCAGACCCCATCCGCCAAGCCGTTTCATTTAAAAACCGCTTGGGGTGGGAGATTTCATGGCACTCAAACAGGCATGCTCTACGGATTGCCATAGAGCGCAAGGTGCGTTCAAAGATTCGATGACTCAC
+
BCBCCFFBFFFFGGGGFGGGGGGHHHHHHHHHHHGHGHHHHHHGGGGGHHHHHGHHHHHHHHHHGGHGGHHHHFHHHHHHHHGHHGHHHHHHHHHHGGGGGHHHGGECEHGFHGGGGGGHHGGGGGHHGGHGHHHGHHHHGGHHGGGGGHHHGHGHEHHGGGHHGFGHHFHHFHHHFHGHFHHHGHHGFHHHHGHFGGGGGGFGGGGFGGGEFB6AADDC/#;/B/#C/B9;0;;B;;?00CGFFFF9AB::.:?;...CFHHFFDFFFFFFGFHHDGGF1FFF/<<C/EHHFCFC/?FF/GGGGHGGGGGGGGBHGHHHHGGF?E1GGGFFGGGGHHHHGGHHBHEHHHHHFFGEHHHHHHHHHHHHHGGGGGHHGBHDFHFGHGCGFEHGHFCEGHGGGGGGGGGGFFFFFFF?BBAA
@M02197:102:000000000-ALU3V:1:1101:18001:16804 1:N:0:1
ATCACATTCTCCTCCTCCGCTTATTGATATGCTTAAGTTCAGCGGGTAGTCCTACCTGATTTGAGGTCAGAGTCAAAAAGTGTTGCACAGAGGCAAGCAGTGTTCTGAGCAGGCTTGACGCACGCAAGGGACAAGACGAAACTTATTACGTCTGTCACGGATGCTAGCGATCCCACTAAGTCATTTTAGGCGAGCCGTGTAACCGGCAGCGCCCATATCCAAGTCCCAACTGGTCATAAACCAGATGGGATTGAGATTTCATGACACTCAAACAGGCATGCCTTTCGGAATACCAAAAGGCGCAAGGTGCGTTCAAAGATTCGATGACTCA
+
CCCCCFFFFFFFGGGGGGGGGGGHHGHHHHHHHHGGFGHHHHHGGGEEGHHFHGHHFFHGHHEHGHHHHHHHHFFHGHE1BBFDGEDHHFHFFDGHGHGEGHDGHHH;FH;HGGFHEFHDECGFDC@BADFGGGFFGF0B00FHHEHFFFFFHGHHHHGG@BDBGFFFG?GFGGFFFFBF;GCFHH#EGGGGGGCCHFFB<FBFHE?EE:BFBFFFBFEHFHFABFHFBF1FG@GGEFB@F@AG9GGBFDFHHGFD1D21FFBF11FFGFB1FDBGFHGAAA/?GHHFGF1/EBBF00E0E1GFHCEEE11F3GFGE?FFFBFF1BAAA>1
@M02197:102:000000000-ALU3V:1:1101:15055:16974 1:N:0:1
ATCACATTCTCCTCCTCCGCTTATTGATATGCTTAAGTTCAGCGGGTAGTCCTACCTGATTTGAGGTCAGAGTCAAAAAGTGTTGCACAGAGGCAAGCAGTGTTCTGAGCAGGCTTGACGCACGCAAGGGACAAGACGAAACTTATTACGTCTGTCACGGATGCTAGCGATCCCACTAAGTCATTTGAGGCGAGCCGTGTAACCGGCAGCGCCCATATCCAAGTCCCAACTGGTCATAAACCAGATGGGATTGAGATTTCATGACACTCAAACAGGCATGCCTTTCGGAATACCAAAAGGCGCGAGGTGCGTTCAAAGATTCGATGACTCAC
+
DCDDDFFFFFFFGGGGGGGGGGGHHHGHHHHHHGHHHHHHHHHGGGGGGHHHHHHHHHHHHHHHGHHHHHHHHHGHHHHGFHHHHHHHHHHHGGGHGHHHFHGHHHHHHGHHHGHHGHHGGGGGGGGGGGHGGHHHHGFGGGHHHHHHHHHHHGHHHHHHGGHHGHHHGHHHGGHHHHGHDGHHHHGHGGGGDGGGHHGGFGGGHGFFGGDFFHGHHHHHHHHGGHHHHHHHHHGHHGHHHHHHHGHHHHGHHHHHHFFHHFHHHGEHGHHHGGHHHHHHHEEGGHHGHHHHGHHHGGGGGGGHHGGGGHGGCGGGGGGGFFFFFFFCCCBA
@M02197:102:000000000-ALU3V:1:1101:20054:16968 1:N:0:1
ATCACATTCTCCTCCTCCGCTTATTGATATGCTTAAGTTCAGCGGGTAGTCCTACCTGATTTGAGGTCAGAGTCAAAAAGTGTTGCACAGAGGCAAGCAGTGTTCTGAGCAGGCTTGACGCACGCAAGGGACAAGACGAAACTTATTACGTCTGTCACGGATGCTAGCGATCCCACTAAGTCATTTGAGGCGAGCCGTGTAACCGGCAGCGCCCATATCCAAGTCCCAACTGGTCATAAACCAGATGGGATTGAGATTTCATGACACTCAAACAGGCATGCCTTTCGGAATACCAAAAGGCGCAAGGTGCGTTCAAAGATTCGATGATTCAC
+
CCCCCFFFFFFFGGGGGGCGGGGHGHHHGHHHHHHHGHHHHHGGGGGGFHHHHHHHHHHHHHHHGHHHHGHHHGHHHHHGFGHHHGHGHHHHGGGHGHHHFHGHHHHHHHHHHGHHGHHGGFGFGGFFFFBFFHHEGGGGGGHHGGHHHGFHHGHHHHHHHFGHHHHHGGHEHGHHHHHHHHHHHHHHGGCFGCFGHHHGGGGFHGFGGEEFGGFHFHGHHEHHGFFFFHHHFHHHHGHGFFHGDGHHHHFHGHHHHEGHHGHHGFCHHHHHHHHHFGHGCE0E?HHHHHBHGHHHGGGGGGFGHCGGGHGGGGGGGGGGFFFFFFFBBBBA
@M02197:102:000000000-ALU3V:1:1101:2832:17039 1:N:0:1
ATCACATTCTCCTCCTCCGCTTATTGATATGCTTAAGTTCAGCGGGTAGTCCTACCTGATTTGAGGTCAGAGTCAAAAAGTGTTGCACAGAGGCAAGCAGTGTTCTGAGCAGGCTTGACGCACGCAAGGGACAAGACGAAACTTATTACGTCTGTCACGGATGCTAGCGATCCCACTAAGTCATTTGAGGCGAGCCGTGTAACCGGCAGCGCCCATATCCAAGTCCCAACTGGTCATAAACCAGATGGGATTGAGATTTCATGACACTCAAACAGGCATGCCTTTCGGAATACCAAAAGGCGCAAGGTGCGTTCAAAGATTCGATGATTCAC
+
BABAAFFFBFFFGGGGFGGFGCFFFGGFFGHCHHGGHGGFHDHGCCECFHHHHFFHHBAFGFGHGHHHHHGHGHFHHEAEGGFHHGHEFFGH?EGGGFGE4FHHFHFHFHHHH5HHGHHEDEEGGGC?EGEGGHHC?FCDGCG8DBGFHHHHHGGHGHGGBBFFGGHHEFGCEBGDGHFFHHGHHFFFEBEFFGGGHGGGGGG1EEEEGGGEGHFGFFFGBHFFGFHHGFGEB4BFHFHGGHFEHEHHHHHHHGEHHHBG55GGGEFGFHHHFGF3HGHHHEGGEHHG5EB2CHHG?E2AE4BG4EAA2AGGA5GFGGGGFCFBDBFA3ABA
@M02197:102:000000000-ALU3V:1:1101:13614:17040 1:N:0:1
ATCACATTCTCCTCCTCCGCTTATTGATATGCTTAAGTTCAGCGGGTATCCCTACCTGATCCGAGGTCAATCATAAAAAAGTTTGGGGTTCTGGCAGGACACCACCGGGACTCTGTCGCGAGGAGTATTACTACGCGTAGAGCCAGGAGGCACCGCCACTGCTTTTAAGGGCTGCCCTGTGACGGGCAGGCCCCAACACCAAGCTGAGCTTGAGGGGTGATAATGACGCTCGAACAGGCATGCCCCCCGGAATACCAAGGGGCGCAATGTGCGTTCAAAGATTCGATGACTCAC
+
BBBBBFFFFFFFGFGGGGGGGGGHHHHHHHHHHHHHHGHGHGHGGGGGHHHHHHHHHHHHHHFGGGGGHHHHH0HHHHHGGG<%HEG::G;HHE/0G6GHHHG;GGG9GGGHH;HH:GHG:GG9GHHHHHHHH<GGC<@?EHG8CGHHEGGGHGGGGBFGGGGFFGGGFFFGGGGGGGGGEFGGFGEFGDFEHFFGFFGHHHHHHHFFFHHFFGFHFHHHHHGFFGGGHFFGHHGGFEFFGGGGGFGHHHHHGBGHHHGFE?GHHHHGGGGHGGGGGGGGGGFFD5FFFBAA3>
@M02197:102:000000000-ALU3V:1:1101:2848:17031 1:N:0:1
ATCACATTCTCCTCCTCCGCTTATTGATATGCTTAAGTTCAGCGGGTAGTCCTACCTGATTTGAGGTCAGAGTCAAAAAGTGTTGCACAGAGGCAAGCAGTGTTCTGAGCAGGCTTGACGCACGCAAGGGACAAGACGAAACTTATTACGTCTGTCACGGATGCTAGCGATCCCACTAAGTCATTTGAGGCGAGCCGTGTAACCGGCAGCGCCCATATCCAAGTCCCAACTGGTCATAAACCAGATGGGATTGAGATTTCATGACACTCAAACAGGCATGCCTTTCGGAATACCAAAAGGCGCAAGGTGCGTTCAAAGATTCGATGATTCAC
+
BBBBBFFFFFFFGGFGGCEFG2EHHHGHHHHCHHF55FGHFFHGGGEGGHHFHHFHHHGHHHGHGHGFFEEGBFFHHGH?BGDHEHHGGFGBFEGHFHEFFH4FHHEHBGGFHGHEEHHGEEGFFCGGGGGFGHHHHGCGGGEBGHHGHGGFHF1GHHGHCGE9GHGHGFGGGHGHHGHHHHGHHHFFFFGDGGGGHHHEFGGGGGGGEFFBFBAEFFGHG:HAEFGGBACFGHFHEHGHHFGEHGFGBBBB5HHFFHHHGGHHHHEHHGDGEFGBFHGGGE?EECGHHHF2EGHGGGEGGHHHFE?GGHGGCCGGGGGGFFFFFFFA>A33
@M02197:102:000000000-ALU3V:1:1101:7623:17002 1:N:0:1
ATCACATTCTCCTCCTCCGCTTATTGATATGCTTAAGTTCAGCGGGTAGTCCTACCTGATTTGAGGTCAGAGTCAAAAAGTGTTGCACAGAGGCAAGCAGTGTTCTGAGCAGGCTTGACGCACGCAAGGGACAAGACGAAACTTATTACGTCTGTCACGGATGCTAGCGATCCCACTAAGTCATTTGAGGCGAGCCGTGTAACCGGCAGCGCCCATATCCAAGTCCCAACTGGTCATAAACCAGATGGGATTGAGATTTCATGACACTCAAACAGGCATGCCTTTCGGAATACCAAAAGGCGCAAGGTGCGTTCAAAGATTCGATGACTCA
+
BBABBFFFFFFFGGGGGGGGGGFGHGHHHHGHHHHHHHHHBEHGGGEGGHHHHHHHHHHHHHHFFHFHHHHHHHHHHHHGHHHHGHHGGHHHGGGHGHHGHHHHHHGFHGHGHGHHGHHGGCGGGGGFGGGGGHHFHGGGGGHGHGHHHGHHHGHHHHGGCDHDGHHHCHHHHHHGFHHHHHHHHHGGGHGGGCFFHGHGGGGGHGGGGGFFGGHHFHGHHHHGFFFFFFHHHHFFFHGFHHHHHHHHHHHGBHFHGHEGGGGFFHGHFHGEHHGFHHHEGEGGGHHGHHHHGHHGGGGGGHHHHGGGGGGDGGGGFEFFFFFFFFBB?AB
@M02197:102:000000000-ALU3V:1:1101:15851:16987 1:N:0:1
ATCACATTCTCCTCCTCCGCTTATTGATATGCTTAAGTTCAGCGGGTAGTCCTACCTGATTTGAGGTCAGAGTCAAAAAGTGTTGCACAGAGGCAAGCAGTGTTCTGAGCAGGCTTGACGCACGCAAGGGACAAGACGAAACTTATTACGTCTGTCACGGATGCTAGCGATCCCACTAAGTCATTTGAGGCGAGCCGTGTAACCGGCAGCGCCCATATCCAAGTCCCAACTGGTCATAAACCAGATGGGATTGAGATTTCATGACACTCAAACAGGCATGCCTTTCGGAATACCAAAAGGCGCAAGGTGCGTTCAAAGATTCGATGACTCAC
+
CCCCCFFFFFFFGGGGGGGGGGGHHHHHHHHGHHGHHHHHGHHGGGGGGHHHHHHHHHHHHHHHGHHHHHHHGGHHHHHGGHHHHHHHHHHHGGGHGGHHHHHHHGHGHGHHFGEHGHHGGGGFFGGGGGHGGHHHHGGGGGHHHHHHHGHHHGHGGHGDGGGHGHHHGHHGGHHHHHHHHHHHHHHHGHGGGGGGHHHGGGGGHGGGGGFGHHHHFFHHGHHHGHHHHHHGHBFHGFEFGHGHHHHHHHFHHHHHHHGHHGGDGHGHHHHHHEHHGGHHHECGGFHHHHFHGHGHGFGGGHHFHEEGGGGGGGGGFGGGFFFBFFFBBAAB
@M02197:102:000000000-ALU3V:1:1101:24734:17057 1:N:0:1
ATCACATTCTCCTCCTCCGCTTATCGATATGCTTAAGTTCAGCGGGTGATCCTACCTGATTTGAGACCAGAAGTGAAATTGGGATGTGCCACAGAGGCAAGTTCGAAGCACACGCAGACACAACCAAACATTCCTCCTTTAGGCGACATAGCAAATGACGTATCATGCCATGCCAGGAGAAAAACACTGCTTGGCCGCCTCCTCCCAAACAGAGAGGCGGAGGCAAAGTGCCTCAAGGCGCTCATGCATTTCGGGCGAGCCTGTGCTAGGTAGCGCAGGCAGAGGCACCCATCCAGACCCCATCCGCCAAGCCGTTTCATTTAAAAACCGCTTGGGGTGGGAGATTTCATGGCACTCAAACAGGCATGCTCTACGGATTGCCATAGAGCGCAAGGTGCGTTCAAAGATTCGATGACTCAC
+
BBCCCFFFBFFFGGGGGGGGGGGHHHGHFGFHHHGHHHHHCHHGGGFGHHHHHHHHHHEFHHHGGHHGGHHHFGHGGHHHHHHHHGFHHHHHHHHHGGGHGHHHGHHGGHHHHGGGGGHHHHGGGGHGHHHHHHHGHEGHHHHHGGGGGHHHHHHGHHHDFEHGHHHFHHHGHHHHAEFEFHHHGHHGFFFH0?FF3B?FFG;GGFFF:/AFGGGGGFA/;#CBFFFF9;#0#FD;A9A@B;BBBBFC?B-::--?.HEEC<00B<0DGCCA-?HHHHHFGFFG/DCFFC?1HHEE/GG</<CFGGCGGGGGGHHHHHHFGHGGEEFGGEHGEGGGHGEFHHHFHGDEHHHHGEEHGGFHHGHHHHHHHFFGFGHHHHGGBHGHHGGGGHHFFEE2GFFFGGGGGCGGFFFFFFFBAA>>
@M02197:102:000000000-ALU3V:1:1101:5079:17102 1:N:0:1
ATCACATTCTCCTCCTCCGCTTATTGATATGCTTAAGTTCAGCGGGTATCCCTACCTGATCCGAGGTCAAAAGTGGAAAAAGGCTTACTGGACGCGAGTGCTCTAGGCTAGAGGCGCAAAATGTGCTGCGCTTCAATACCAAAACACTGGCTGCCAATGACTTTAAGGCGAGTCCACGACAGTGGACAAACACCCAACACCAAGCAGAGCTTGAGGGTACAAATGACGCTCGAACAGGCATGCCCCATGGAATACCAAGGGGCGCAATGTGCGTTCAAAGATTCGATGACTCAC
+
AABBBFFFFFBFFGGGGF2EFGGFHCBGHHHHHHHHHHHHHHHGGGGGCDEFGHGGHGHHHDFECFGHHGEGGFGHFHBHHGG1@7HFGFFHHGGEEGEEGHFFBFGBCHHFB2?HFFHHGGGHHFFGFC?A4GGHDFG1GHHHGHGGF?GHHHHFFHFHHHHHGFHFGFHGCGHHHGGGGF49FGFB/>>AFFDFGGFEHGFFHHGHHHHGBFHGGFFHFHFGGFFFFCDHFGDF3HGGGGGHCAFFEGHGFHHGFAEEFE2FFCHGGGGFFGBGBGGGGGFFFFFFFAA@BA
@M02197:102:000000000-ALU3V:1:1101:16244:17060 1:N:0:1
ATCACATTCTCCTCCTCCGCTTATTGATATGCTTAAGTTCAGCGGGTAGTCCTACCTGATTTGAGGTCAGAGTCAAAAAGTGTTGCACAGAGGCAAGCAGTGTTCTGAGCAGGCTTGACGCACGCAAGGGACAAGACGAAACTTATTACGTCTGTCACGGATGCTAGCGATCCCACTAAGTCATTTGAGGCGAGCCGTGTAACCGGCAGCGCCCATATCCAAGTCCCAACTGGTCATAAACCAGATGGGATTGAGATTTCATGACACTCAAACAGGCATGCCTTTCGGAATACCAAAAGGCGCAAGGTGCGTTCAAAGATTCGATGACTCAC
+
CCCCCFFFFFFFGGGGGGGGGGGHHHHHHHHHHHHHHHHHHHHGGGGGGHGHHHHHHHHHHHHGGHHHHGHGDFHFHHHGFGGHHHHGHHGHGGGHGAGH@FBGHHGHBGGGEFDFGHHGGGGGGGGGEDHGGHHHHGGCGGHHHHHGHGGHHFHHFHGGHHGGHHHHGHHGHHHGFHHHCGHHGFDGGGFGGGAGGGGGGFGGHGGGGGHHFGFHHGGHHHFFGHHHHHHHHHHHGHHGHGHGHHHHHHHHFGHHHHHHHHHHFHGHGHHHGHHHHHGHHGEGGHGHFHHHGHFHGGEEGHHHHGGGGHGGGGGGGGGGFFFFFFF?3AAA
@M02197:102:000000000-ALU3V:1:1101:4643:17142 1:N:0:1
ATCACATTCTCCTCCTCCGCTTATTGATATGCTTAAGTTCAGCGGGTAGTCCTACCTGATTTGAGGTCAGAGTCAAAAAGTGTTGCACAGAGGCAAGCAGTGTTCTGAGCAGGCTTGACGCACGCAAGGGACAAGACTAAACTTATTACGTCTGTCACGGATGCAAGCGATCCCACTAAGTCATTTGAGGCGAGCCGTGTAACCGGCAGCTCCCATATCCAAGTCCCAACTGGTCATAAACCAGATGGGATTGAGATTTCATGACACTCAAACAGGCATGCCTTTCGGAATACCAAAAGGCGCAAGGTGCGTTCAAAGATTCGATGATTCAC
+
AAB3A4FFFFFFGGFGGGGFGGGHHG5E6GFFHFHHH5FGHBGGGGEG1AFGHFHHHEGHHH5GFBGFGBBGDFFDGHFFD5FHEHHFH2B31ECE?1F?4@FFHHBFFFHHHGAF/0FFEE?ECCG9F?EFFGCFG#CCCCHHHFFHH<FGHAF19HGA@0<<-DD>@CCFDFGGCCGCF?CCCGCCA/>9//@C?F<ACFC8GGBCEA$9FBAFFFFFF4>A?EFDGCBFB2;HHFBBHGGHHGFF1G@GG2HGBGB1222A1D/A01EABAB1GFB/0A/EE022BEFA/FHFAEAAAAB1GA0001FBFF3DGE111C@31FFAAAA1
@M02197:102:000000000-ALU3V:1:1101:4627:17156 1:N:0:1
ATCACATTCTCCTCCTCCGCTTATTGATATGCTTAAGTTCAGCGGGTAGTCCTACCTGATTTGAGGTCAGAGTCAAAAAGTGTTGCACAGAGGCAAGCAGTGTTCTGAGCAGGCTTGACGCACGCAAGGGACAAGACGAAACTTATTACGTCTGTCACGGATGCTAGCGATCCCACTAAGTCATTTGAGGCGAGCCGTGTAACCGGCAGCGCCCATATCCAAGTCCCAACTGGTCATAAACCAGATGGGATTGAGATTTCATGACACTCAAACAGACATGCCTTTCGGAATACCAAAAGGCGCAAGGTGCGTTCAAAGATTCGATGATTCAC
+
A?3AAFFFFFFFGFGGGFECEE?GBGHHHHCBGGH55BGFHH5AE2EFAGGHHHEGFE3FHEGDFHHHHHHC5FFHHBCEGHG5F@EGEHGHEGG1?FGFFHGGBGFBEFGFEEF;;;?EEFE?/CFCAEAFAHCC9?CG7@H5HHFG?FGGHGFGHFGFHGF<CDACECF<<<CCFGHHGCHHFHHHGGEG?CC?FFHCCGFBBDFFEE>@F2>2BBB9FFF;EBFFGDGFG:F1GFF6FHG0BFCG@F2GHFEE1D2GAA2HGHFFHFD1BGD1F1GCCEE/FFFFHHHFCCHHCEE00FGGFEAE0AGGFGFAGE1G1B3BFD31A1AA
@M02197:102:000000000-ALU3V:1:1101:5148:17391 1:N:0:1
ATCACATTCTCCTCCTCCGCTTATTGATATGCTTAAGTTCAGCGGGTAGTCCTACCTGATTTGAGGTCAGAGTCAAAAAGTGTTGCACAGAGGCAAGCAGTGTTCTGAGCAGGCTTGACGCACGCAAGGGACAAGACGAAACTTATTACGTCTGTCACGGATGCTAGCGATCCCACTAAGTCATTTGAGGCGAGCCGTGTAACCGGCAGCGCCCATATCCAAGTCCCAACTGGTCATAAACCAGATGGGATTGAGATTTCATGACACTCAAACAGGCATGCCTTTCGGAATACCAAAAGACGCAAGGTTCGTTCAAAGATTCGATGACTCAC
+
ABB@BFFFDFFFGGGGGGGGGGGHFHHGBGFFHHHHGFHHHHHGGGEEEGHHHHHHGGHHHHHHGHHHHFGHGHDHHFGEHFGHHHFHFBGHEGGHGEHGGCEHFB8GFHHHHGGBEHHDC78FGG00B<FFEHEHGF#<@CGHHHG;EFCF<C$CGFGGCG?H0=DGA1.C<FHFFHFHHGHFGGC0<>;AFG3AFEFGGBFCEEDD/GFCDEFHHHHHGB0#E:GFEGFFBBFFBFGFBB@CGF@B1FG@1FDBFHGDB2HFDFGFFFB1GG1FFFHEACCE?BFFDGEEGHFFFAA0A1G1HE000E1FB3FFFE1GFFFFFD@A?AAA
@M02197:102:000000000-ALU3V:1:1101:19846:17415 1:N:0:1
ATCACATTCTCCTCCTCCGCTTATTGATATGCTTAAGTTCAGCGGGTAATCTTACCTGATTTGAGGCCAGAAAGGAATACATAAAGAATTATGTATGTGTGTGTTTGTTTGGTAGCAGATGACAAAAGCACAAGATTTTTATGGGTTTGCCTTAACAAAAATCTATGGCTGACACTCATCCACTCATACTTTTAAGGCAAGGTGATACAAAGAGGCTAATCTCATCACCAAGCCCAAGGACCCGTTAAAAGAATTTTTCATAAAAAAAAACCCTTTTAATGGAGATATTCACGACACTCAAACAGGCATGCTCCGAGGAATACCAAGGAGCGCAAGATGCGTTCAAAGATTCGATGACTCAC
+
CCCCCFFFFFFFGGGGGGGGGGGHHHGHHHHHHHHHHHHGHHHGGGGGHHHHHHHHHHHHHHHHGGGGGHGHHGHGHHHHHHHHHHGHHHFFHGHHHHHFHHGGFGHGHHHEFGHHHHHGHGHHHHHHFHHHFHHGHHHHHHEFGHGGGHHHGFHHGHHGHHGHHGHHHHFHBGHFGGHHHDGHHGHDFHFHHHHHHHHHHGHFHGGHHHHHHGGFHGGFHFFHHHFGFHGHHHHHGHGGGFFGGFHHHH4HHGHHGFFGEGGGGGGFGFGGGHHHGHHHHHHHGHGGHFFGHHHHGHHHHHHGHHHHHGGGGGHHHHHHHHGHGHGGGGGHHHGGGGGHGGGGCGGGGGFFFFFFFCBCBA
@M02197:102:000000000-ALU3V:1:1101:26488:17483 1:N:0:1
ATCACATTCTCCTCCTCCGCTTATTGATATGCTTAAGTTCAGCGGGTAATCTTACCTGATTTGAGGCCAGAAAGGAATACATAAAGAATTATGTATGTGCGTGTTTGTTTGGAAGCAGATGACAAAAGCACAAGATTTTTATGGGTTTGCCTTAACAAAAATCTATGGCTGACACTCATCCACTCATACTTTTAAGGCAAGGTGATACAAAGAGGCTAATCTCATCACCAAGCCCAAGGTCCCGTTAAAAGAATTGTTCATAAAAAAAAAACCCTTGTAATGGAGATATTCACGACACTCAAACAGGCATGCTCCGAGGAATACCAAGGGGCGCAAGATGCGTTCAAAGATTCGATGATTCAC
+
AAAA11DF3FFFGGGGGGGGGGGHHHHHHHHHHHHHHHGHHHHGGGGGBGH2GHHHHHHH22AGGHAFHE00A@F0GCHFH2FHH1GCBGFHH222BBF2//>/0>>0000/1B0>BGG11FGBB00B0<00B<E<1B1>FGHFF?FA/C1@@;11110<FCC11<;1/?C30#1><<C<:<BG;01GF1DHBG=DG=<</C0<0<=CGG>*G>:<$<=1-1F1F<BB<9F?/1@9CC>#4@FF;G?B3?33GB3?3BE4HEEEE/F1>FGEFB33344@3@D5F5F51HGGGHHHFGHGBHHHHHHHHHFE1GEFGHHGHHHHFB22E2GGHHHF2GGFCGGGGGGGCGGFFFFFFD3BBBA
@M02197:102:000000000-ALU3V:1:1101:24475:17498 1:N:0:1
ATCACATTCTCCTCCTCCGCTTATTGATATGCTTAAGTTCAGCGGGTGATCCTACCTGATTTGAGACCAGAAGTGAAATTGGGATGTGCCACAGAGGCAAGTTCGAAGCACACGCAGACACAACCAAACATTCCTCCTTTAGGCGACATAGCAAATGACGTATCATGCCATGCCAGGAGAAAAACACTGCTTGGCCGCCTCCTCCCAAACAGAGAGGCGGATGCAAAGTGTCTCAAGGCGCTCAGGCATTTCGGGCGAGCCTGTGCTAGGTAGCGCAGGCAGAGGCACCCATCCAGACCCCATCCGCCAAGCCGTTTCACTTAAAAACCGCTTGGGGTGGGAGATTTCATGGCACTCAAACAGGCATGCTCTACGGATTGCCATAGAGCGCAAGGTGCGTTCAAAGATTCGATGACTCAC
+
BBBBBFFFFFFFGGGGGGGGGGCHHHCHHHGHHHGHGGFFHHHGGGGGEHHHHHHGFFGHHHFHGHHGGHHHHHHGEHGHHHHHHGHBGHHHHGHFCEGGGDEHFFHECFHHFEGGGGHBGHFADFHHHEHHHDHHHHHHHHHE?FGGGHBHHHHBFGHFFGGHFHGGGFHCGFFFCEGGHBFH?E.G0C0;0CBG@AA;.EGFBEFG/9CBBFFD9AF;BBF9FCBF/FCFBFFF7?DFC/AD#B;9BA::ACCDGGEGCGD0G00FG-?DGGHHHFHHHHHCA?0GEGBFGGFGAGEF<//GEEGECGGGEHGHGFGBGGEEEEFFFGHGGGGGHHHHHHHG5FHFG5GFHHGHHHHGGGHHHHGHHEEEEGHHHGHHHFFFGEAEFHHHGGGGGHGFDFGGGEAFBFFBFFFBBBA@
@M02197:102:000000000-ALU3V:1:1101:29521:17514 1:N:0:1
ATCACATTCTCCTCCTCCGCTTATTGATATGCTTAAGTTCAGCGGGTAGTCCTACCTGATTTGAGGTCAGAGTCAAAAAGTGTTGCACAGAGGCAAGCAGTGTTCTGAGCAGGCTTGACGCACGCAAGGGACAAGACGAAACTTATTACGTCTGTCACGGATGCTAGCGATCCCACTAAGTCATTTGAGGCGAGCCGTGTAACCGGCAGCGCCCATATCCAAGTCCCAACTGGTCATAAACCAGATGGGATTGAGATTTCATGACACTCAAACAGGCATGCCTTTCGTAATACCAAAAGGCGCAAGGTGCGTTCAAAGATTCGATGACTCAA
+
BBBBBFFFFFDFGGGGGGGGGGGHHGHHHHHHHGHHHFGHGHBFGG?EGHHHHHHHHHHHHHGHGHFHHHFHFGHHFHHCHGDGEHGFHFHHGGEGEHHFGHHHHGHGHHHHFGHHGHHGGFGEFGGGFGGGGHHFHGGGGCGHHHHHFGFHHEGBGHHGGGGGHHHH?CEEFFCFFHHHCHGGHHHHGGCGFFGGHHFAFBGGHGGGGGGHGHHHGFHGHHHGGHFHHFHGBHHGGGG&FH(G(HFFGHBFHEHHGFDFGEAFGFAHEHHHHFGFCEGHHE?FFFA5HHHHCHFHEAE2245HFGECGHGGEBBFFFGGFFFFFFFAA>>3
@M02197:102:000000000-ALU3V:1:1101:21252:17560 1:N:0:1
ATCACATTCTCCTCCTCCGCTTATTGATATGCTTAAGTTCAGCGGGTAGTCCTACCTGATTTGAGGTCAGAGTCAAAAAGTGTTGCACAGAGGCAAGCAGTGTTCTGAGCAGGCTTGACGCACGCAAGGGACAAGACGAAACTTATTACGTCTGTCACGGATGCTAGCGATCCCACTAAGTCATTTGAGGCGAGCCGTGTAACCGGCAGCGCCCATATCCAAGTCCCAACTGGTCATAAACCAGATGGGATTGAGATTTCATGACACTCAAACAGGCATGCCTTTCGGAATACCAAAAGGCGCAAGGTGCGTTCAAAGATTCGATGATTCAC
+
CBCCCFFFFFFFGGGGGGGGGGGHHHHHHHHHHHHHHHHGHHGGGGGGGHHHHHHHHHHHHHHHGHHHHHHHHGHHHHHGHHHHHHHHHHGHGGGHGHHHHHHHHHHHGGHHGGHHEHHGGGGGGGGGGGHGGHHHGGGGFGHHHHHHHGHHHGHGHHHHHGGHFHHHGHGGHHHHHHHHHHHHFHHGEHFGGGGGHGHGGGGGHGGGGGHGHFHFFFHHHGHHGHHHHHGHHHHGFHHGHH:HHHHHHHHHHHHHHHGHHHHHHHGHHHGHHHHHHHHHGE0FCGHHHHHHGHHHGGGGGHHGHGGGGHGGGGGGGGGGFFFFFFFBCCBB
@M02197:102:000000000-ALU3V:1:1101:12390:17621 1:N:0:1
ATCACATTCTCCTCCTCCGCTTATTGATATGCTTAAGTTCAGCGGGTAGTCCTACCTGATTTGAGGTCAGAGTCAAAAAGTGTTGCACAGAGGCAAGCAGTGTTCTGAGCAGGCTTGACGCACGCAAGGGACAAGACGAAACTTATTACGTCTGTCACGGATGCTAGCGATCCCACTAAGTCATTTGAGGCGAGCCGTGTAACCGGCAGCGCCCATATCCAAGTCCCAACTGGTCATAAACCAGATGGGATTGAGATTTCATGACACTCAAACAGGCATGCCTTTCGGAATACCAAAAGGCGCAAGGTGCGTTCAAAGATTCGATGATTCAC
+
>>>AAFFF5DDDFGGGGFGGGEEHFFGFHCFCH5DDHHCFDE5EEGEEAFAD55GFFEGGHE5BFBA2FGGHHFGHFFEF@FHHHHFHFCFFG1F1F12GF3BFDFF.:BFFB?GB9AG?/EE/BDC0??EFFCGGF?@D?01-FHFEGF7F0C1EG1CA<E:CGF#C@CCEADBFHGHFDGHFHHHFA@.<>9?/F<6F<<9/-DB9?A@E?;'BFBGFFEE?;EFFFDBGB44B9CFFFD@3FGFB5D55HGF5DF55FHGFDEGGGGF3HFGHFHFHEDGEFGHHHGEDGHHHGCGFEGFGB2GGGHFGGDGCGCGGFBFFFFD3??A3
@M02197:102:000000000-ALU3V:1:1101:28926:17481 1:N:0:1
ATCACATTCTCCTCCTCCGCTTATTGATATGCTTAAGTTCAGCGGGTAGTCCTACCTGATTTGAGGCCAGAGTCATAAGGTTGCCGGTGAGGGCGGCTGTGAGCGGACGGCATGGAGCAGACCGGGCGAAACGTATCACGCCGGGTCAGGTCTCCCGCCATCCGCTAAGGCATTTGAGGCGAGCCAGCAAAGGCAGCGCCCATATCCAAGTCCCAACTGGTCATAAACCAGATGGGATTGAGATTTCATGACACTCAAACAGGCATGCCTTTCGGAATACCAAAAGGCGCAAGGTGCGTTCAAAGATTCGATGATTCAC
+
BBBBBFFFFFFFGGGGGGGGGEGHHGC6FHHGFFHHGHHFHHHGGGGGGHHHHHCGHHHGHHHHGGGGHHHHGHHHHHHH5FFHHGGEGEGHFGGGGGGHHFBCCGCGFGGGGHHBHHH;HHEGGGGGGGGGE:CGHHFACFGGGC:GEF:GGGGGGGCCEFFFEFHGFFGFFFFFFEGGHGGFGGFFGFGFFGECGHFDFGGFFFHFFFF:FFFHHHGHHFHHEGFGGEFFGFFFFFHGGFFHHHHFHHGEHGGGF53DFFBFFFAHGEECHHHDHHFCFHFDGGGGFGHHGGGFFGGFGGGGFFGFCFFFFFBBBBB
@M02197:102:000000000-ALU3V:1:1101:13533:17457 1:N:0:1
ATCACATTCTCCTCCTCCGCTTATTGATATGCTTAAGTTCAGCGGGTAGTCCTACCTGATCTGAGGTCAAAGTACAGGTTTGTGATTAGAGTGGCTTCACGGTTTACTTAAAACGTATTACCACTTAGGCATTTAAGGAAGGCCAAAGGCGATCCCAAAGTACACACTGCAAACGCAGAGGTGAAGTTCTAATGACACTCAGACAGGCATACCCTTCGGAATACCAAAGGGTGCAAGGTGCGTTCAAAGATTCGATGATTCAC
+
CDCDDFFFFFFFGGGGGGGGGGGHHHHHHHHHHHHHHHHHHHHGHHGHHHHHHHHHHHHHHHHHHHHHHHHHHHHHHHHHHHHHHHHHHHHHHHHHHHHHHHHHHHHHHHHHHHHHHHHHHHHHHHHHHHHHHHHHHHHHHHHHHHHHGHGHHGHHHHHHHGFHHHHHHHHHHHHHHHHHHHHGHHHHHHHHHHHHHHHHHHHHHHGHHHHHHGGGHHHHHGGGHHHHGFHHHFGHGGGGHGGGGGGGGGGFFFFFFFCCCBC
@M02197:102:000000000-ALU3V:1:1101:16178:17563 1:N:0:1
ATCACATTCTCCTCCTCCGCTTATTGATATGCTTAAGTTCAGCGGGTATTCCTACCTGATCCGAGGTCAACCTTTGGAAAATTGGGGGTTTTACGGCAAGAGTCCCTCCGGATCCCAGTGCGAGACGTAAAGTTACTACGCAAAGGAGGCTCCGGGAGGGTCCGCCACTACCTTTGAGGGCCTACATCAGCTGTAGGGCCCCAACACCAAGCAGAGCTTGAGGGTTGAAATGACGCTCGAACAGGCATGCCCGCCAGAATGCTGGCGGGCGCAATGTGCGTTCAAAGATTCGATGATTCAC
+
CCDDDFFFFFFFGGGGGGGGGGGHGHHHHHHHHHHHGGGHHHHGGGGGHHHHHHHHHHHHHHHGGGGHHHHHHHHHHHHGH<<HHHG:GGGG;:GG9GGFHH<HHH<;GGGGGGH:HHFGH:GGGGGGHHHHHHHHFHHG8GGGHFHHGG;HGGGGGGGG:CGGHHGGHGHHHHGGGGHGGGGGHHHHGHFFHFHGFEFFGHFGFFGGHGHHFHGEEGFHHGHGHHGFFHFFFGGHFFHHHHFHFCGGEGGGHHFEFHHGGGGGGFGGGEGBHHGGCGHGGGGGFGGGGFFFFFFFBBAAA
@M02197:102:000000000-ALU3V:1:1101:24433:17719 1:N:0:1
ATCACATTCTCCTCCTCCGCTTATTGATATGCTTAAGTTCAGCGGGTAGTCCTACCTGATTTGAGGTCAGAGTCAAAAAGTGTTGCACAGAGGCAAGCAGTGTTCTGAGCAGGCTTGACGCACGCAAGGGACAAGACGAAACTTATTACGTCTGTCACGGATGCTAGCGATCCCACTAAGTCATTTGAGGCGAGCCGTGTAACCGGCAGCGCCCATATCCAAGTCCCAACTGGTCATAAACCAGATGGGATTGAGATTTCATGACACTCAAACAGGCATGCCTTTCGGAATACCAAAAGGCGCAAGGTGCGTTCAAAGATTCGATGACTCAC
+
BBBBBFFF5FFFGGGGGFG?FGEFGHHHFHFFHFHFDGGFHFHGGE2E1BFGHHHHHHHEF5FFFBGFGFHGHHFBGHHGHHDHHFD332C3CE1F11?G@FGFGD4F?FFEA?9HBE?EECEGGG?FGGFFFGCFDC<000BFDDHF@FFGHGHHGHGGHHFEGGGDEBAEFFHFFHHGGFFC:HGGGGFD@FCEB9FFGBFF?GGEGFFEGFDFHHHHGHHECBDFBGFFG5BFHFFHFDFHFHHHHFFFHHHGHFFFHHHFFFGGHGHHHHHGHGHHHGGGGHHHHG52?HHFFDGGGHHHHGGGGHGGGFFBGGGFFBFFFFFBBBBB
@M02197:102:000000000-ALU3V:1:1101:4023:17761 1:N:0:1
ATCACATTCTCCTCCTCCGCTTATTGATATGCTTAAGTTCAGCGGGTATCCCTACCTGATCCGAGGTCAAAGACGGTAATGTTGCTTCGTGGATGCGGGCCACGCCCCCTCGCAGACGCAATTGTGCTGCGCGAGAGGAGGCAAAGACCGCTGCCAATGAATTTTGGGCGAGTCCGCGCGCAGAGGCGGGACAGACGCCCAACACCAAGCAGAGCTTGAGGGTGTAGATGACGCTCGAACAGGCATGCCCCACGGAATACCGAGGGGCGCAATGTGCGTTCAAAGATTCGATGACTCAC
+
CCCCBBFFFFFFFGGGGGGCGGGHHHHHGHHGHHHHHHHGHHHGGGFGHHHHHHHHHHHHHHHGGGGHGHGHHHGGGHFFHGHHHHHHGHGGGHFHGFCGGGGGGGGGGGGGGGGGFGGGG:HHHHHFHGGGGGGCEGHFGGGHHGHHHGGHHHHHHHHHFHGGGF@DCGDGFGGGGGGHHHGFFGGHHHHG7GGGHGFHGHGHGHHGHHHHHFHFHHGGGGHGHHGHGGECGG<GHHHHHHHH;GGGGGGHHHHHGGGGGEECGGGGHHFHEEEEAGGFGFGFGGFFFFFFFDABBBB
@M02197:102:000000000-ALU3V:1:1101:13181:17847 1:N:0:1
ATCACATTCTCCTCCTCCGCTTATTGATATGCTTAAGTTCAGCGGGTAGTCCTACCTGATTTGAGGTCAGAGTCAAAAAGTGTTGCACAGAGGCAAGCAGTGTTCTGAGCAGGCTTGACGCACGCAAGGGACAAGACGAAACTTATTACGTCTGTCACGGATGCTAGCGATCCCACTAAGTCATTTGAGGCGAGCCGTGTAACCGGCAGCGCCCATATCCAAGTCCCAACTGGTCATAAACCAGATGGGATTGAGATTTCATGACACTCAAACAGGCACGCCTTTCGGAATACCAAAAGGCGCAAGGTGCGTTCAAAGATTCGATGACTCAC
+
DDDDCFFFFFFFGGGGGGGGGGGHHHHHFHHHHHHHHHHGHGHGGGGGGHHHHHHHHHHHHHHHGFHHHHHHHHHHHHHGHHHGHHHHHHHHGGGHGHHGGGDHHHHHHHHHHGEHGHGFGGGGGGGFFGHGGGHHHGGDGGHHHGHGHGHHHGHGHHHGFHHGHHGHEGHHGHHHHHHHHHHHHHGHGGGGGGGGHHGGGGGGHGGGGGFHFHHFHFHHHHHGGHHHGHHHHFHGGHHGGHHGHHHHHHFHHHGHHHHHHHHHHHGGHHFFHHHGEE0HFGGGGHHHHGHHGHHHGGGGGHGHHGGGGGGGGGGGGGCGFFFFFFFCCCCC
@M02197:102:000000000-ALU3V:1:1101:11621:18041 1:N:0:1
ATCACATTCTCCTCCTCCGCTTATTGATATGCTTAAGTTCAGCGGGTAGTCCTACCTGATTTGAGGTCAGAGTCAAAAAGTGTTGCACAGAGGCAAGCAGTGTTCTGAGCAGGCTTGACGCACGCAAGGGACAAGACGAAACTTATTACGTCTGTCACGGATGCTAGCGATCCCACTAAGTCATTTGAGGCGAGCCGTGTAACCGGCAGCGCCCATATCCAAGTCCCAACTGGTCATAAACCAGATGGGATTGAGATTTCATGACACTCAAACAGGCATGCCTTTCGGAATACCAAAAGGCGCAAGGTGCGTTCAAAGATTCGATGACTCAC
+
@BBBBFFFFFFFGFGGGGFGGGGHHHFHHHHHHHHHHHHHHHHGGGEGGHHHHFHHHHHHHHHGGGHHHGGHGFHGHHGGBGGHHHHGHFHHGGGHGHHHFHGGHHHEAGHHHGHHFHHGGGGGGGGGGFFFFHHHHGGGGGHGFHHFHEGHHGDDGHGHHGHHHHGHEBFGGGFHHGHGGDGHHHBGEECDCGGDDFFGFFGGHGGGGGGHHHGFFFGFGGGFBFHGFFFFGHHHGFGFGGHHHHHHFFHHHFHGFFFHGGG5FDAGFGF3GHHHG31HHEE?GHGHHGBECFFFGEEGGGFFHGEGGGGGGGFGG?GFFFFBFFFA3@A>
@M02197:102:000000000-ALU3V:1:1101:15761:18006 1:N:0:1
ATCACATTCTCCTCCTCCGCTTATTGATATGCTTAAGTTCAGCGGGTAGTCCTACCTGATTTGAGGCCAGAGTCATAAGGTTGCCGGTGAGGGCGGCTGTGAGCGGACGGCACGGAGCAGACCGGGCGAAACGTATCACGCCGGGTCAGGTCTCCCGCCATCCGCTAAGGCATTTGAGGCGAGCCAGCAAAGGCAGCGCCCAAGTCCAACCGATCGGGAAAACCCAAGGGGTTGAGGTTTACATGACACTCAAACAGGCATACCCTCCGGAATACCAGAGGGTGCAAGGTGCGTTCAAAGATTCGATGATTCAC
+
BBCCDFFFFFFFGGGGGGGGGGGHHHHHHHHHHHGHHHHHHHHFGGGGGHHGHGHHHHHHHHHHGGGGHHHHHHHHHHHHHHHHHGGFFGHHGGGGGGGHHGHHGGGGGGGGGGGGGGHHHHHGGGGGGGGFGHHHGGGGGGGGGFEGGGGGGGFFGGFGGGGHHHHHHHGFGHHHGGFGGFGHHGHHGHGHGFGGGHFHHHHHHGGGGGGGGGGFFHGGGGHHGHGGGHHHHHHGHHHHHHGGHHHFGFHHHFHGHHHHHFGGGFGHHHGHHHHHHHHGHHHHHGHGGGGHGFGGGGGGGFFFFFFFFBBAAA
@M02197:102:000000000-ALU3V:1:1101:21102:18093 1:N:0:1
ATCACATTCTCCTCCTCCGCTTATTGATATGCTTAAGTTCAGCGGGTAGTCCTACCTGATTTGAGGTCAGAGTCAAAAAGTGTTGCACAGAGGCAAGCAGTGTTCTGAGCAGGCTTGACGCACGCAAGGGACAAGACGAAACTTATTACGTCTGTCACGGATGCTAGCGATCCCACTAAGTCATTTGAGGCGAGCCGTGTAACCGGCAGCGCCCATATCCAAGTCCCAACTGGTCATAAACCAGATGGGATTGAGATTTCATGACACTCAAACAGGCATGCCTTTCGGAATACCAAAAGGCGCAAGGTGCGTTCAAAGATTCGATGATTCAC
+
CCCCCFFFFFFFGGGGGGGGGGGHHHGHHHHHHHHHHHHHHHHGGGGGGHHHHHHHHHHHHHHHGHHHHHHHHHHHHHHGHHHHHHHHGHGHGGGHGHHHFHHHHHHHHHHHHGHGGFHGGGGGGGGDGGHFGHGHBGFFGGHHHHHHGFHHHGHHHHGGGDGHGHHHGGHGGHHHHHHHHHHHHHHHCGGEFCGGHHHFGGGGHGGGFDHHHHFHHHHFFHFFGHFHGFHHHFHHHFHGHFHG;HHHGHHGHHFHHGHHHHHGFFGFFHHHHHHFGHHEEGAGGHHHHHHHGHHHGGGGGHHFFGGGGHGGGGGGGGGGFFFFFFFBBAAB
@M02197:102:000000000-ALU3V:1:1101:23680:18083 1:N:0:1
ATCACATTCTCCTCCTCCGCTTATTGATATGCTTAAGTTCAGCGGGTAATCTTACCTGATTTGAGGCCAGAAAGGAATACATAAAGAATTATGTATGTGTGTGTTTGTTTGGTAGCAGATGACAAAAGCACAAGATTTTTATGGGTTTGCCTTAACAAAAATCTATGGCTGACACTCATCCACTCATACTTTTAAGGCAAGGTGATACAAAGAGGCTAATCTCATCACCAAGCCCAAGGACCCGTTAAAAGAATTTTTCATAAAAAAAACCCTTTTAATGGAGATATTCACGACACTCAAACAGGCATGCTCCGAGGAATACCAAGGATCGCAAGATGCGTTCAAAGATTCGATGACTCAC
+
BCCCCFFBFFFFG4FGGF?ECGGHHHFFHHHFGFHHHDFFHHGGGCFGHGHHHHGHHGGGHGHHEGE11FGEEGGECGHHHHHHHHHHHEFFFBBGHFG4BBGHGHGHHEGGFGFFHBHHBGHHHHHG0FHHHFHFGHHHHF7FAFACC3FGFHHHHHHHEFFHGFGEHGGHHHF6FGHBG>FGHHDFDFGGFHHHHHHHCFF<GDGHFH??1CE?HHGHCFFHFCFDDFE?CGEHEE///CEDHHHFFG?HHEHHFFG4/EEFCFEBFF?G4GDBHGBFEDHHHHEHGF?GHHHGHHG5BA5FGDA1GGEEEGFGBHHFBHFGFEA22GHGHF?E?FGBGGGFCGGGCFFFFFFFBAAAA
@M02197:102:000000000-ALU3V:1:1101:11670:18112 1:N:0:1
ATCACATTCTCCTCCTCCGCTTATTGATATGCTTAAGTTCAGCGGGTAGTCCTACCTGATTTGAGGTCAGAGTCAAAAAGTGTTGCACAGAGGCAAGCAGTGTTCTGAGCAGGCTTGACGCACGCAAGGGACAAGACGAAACTTATTACGTCTGTCACGGATGCTAGCGATCCCATTAAGTCATTTGAGGCGAGCCGTGTAACCGGCAGCGCCCATATCCAAGTCCCAACTGGTCATAAACCAGATGGGATTGAGATTTCATGACACTCAAACAGGCATGCCTTTCGGAATACCAAAAGGCGCAAGGTGCGTTCAAAGATTCGATGACTCAC
+
CDCDCFFFFFFFGGGGGGGGGGGHHHHHHHHHHHHHHHHHHHHGGGGGGHHHHHHHHHHHHHHHGHHHHHHHHHHHHHHGHHHHHHHHHHHHGGGHGHHHHHHHHFHHHHGHHGHHGHHGGGGGGGGGGGHGGHHHHGGGGGHHHHHHHHHHHGHHHHGHGGGHHHHHGHHGHHHFHHHHHHHHHHHHGHGGGGGGHHHGGGGGHGGGGGGHFFFFGGHHHHHHGHGHHHHGHHHHHHHHHHHHHHHFHHHHHHHHHHHHHHHHHHGHHHGGHHHHHHHHHGGGGHHHHHHHGHHHGGE?GHHHGGGGGHGGGFGGGGGGFFFFFFFCBBAB
@M02197:102:000000000-ALU3V:1:1101:7876:18161 1:N:0:1
ATCACATTCTCCTCCTCCGCTTATTGATATGCTTAAGTTCAGCGAGTAGTCCTACCTGATTTGAGGTCAGAGTCAAAAAGTGTTGCACAGAGGCAAGCAGTGTTCTGAGCAGGCTTGACGCACGCAAGGGACAAGACGAAACTTATTACGTCTGTCACGGATGCTAGCGATCCCACTAAGTCATTTGAGGCGAGCCGTGTAACCGGCAGCGCCCATATCCAAGTCCCAACTGGTCATAAACCAGATGGGATTGAGATTTCATGACACTCAAACAGGCATGCCTTTCGGAATACCAAAAGGCGCAAGGTGCGTTCAAAGATTCGATGACTCAC
+
BBBBBBFFFFFFGGGBFGGGGGGHHHHFGFFHHHHHGFHHHCHGGGFHHGHHGHFHHHHEHHHHEHHHHFHHHGHGHHH?GGHHHHHHGHHHEDGHGHHHHHHHGHEFGHHGFGHF?GHEGGGGGB@0C?CFFHHHHGCFC>GCBGBGHFC0GEFHHGHHGHGHHGGGGHHGGFFGFGHGGHHGFHFGEFEEDCDAHHFGGGGGCDFGFGAFBHFH:HHHHGHEEBEGHGBHHGF439B3HHHH:HGHHHHFHHHGFFEGHFHHGHEGHGFFGFHHGBHGFE?A?GHHHHGHGHCHGGF?CHHHGGGGGHFG555BGFGGFFFFFFFBBBBB
@M02197:102:000000000-ALU3V:1:1101:7856:18166 1:N:0:1
ATCACATTCTCCTCCTCCGCTTATTGATATGCTTAAGTTCAGCGAGTAGTCCTACCTGATTTGAGGTCAGAGTCAAAAAGTGTTGCACAGAGGCAAGCAGTGTTCTGAGCAGGCTTGACGCACGCAAGGGACAAGACGAAACTTATTACGTCTGTCACGGATGCTAGCGATCCCACTAAGTCATTTGAGGCGAGCCGTGTAACCGGCAGCGCCCATATCCAAGTCCCAACTGGTCATAAACCAGATGGGATTGAGATTTCATGACACTCAAACAGGCATGCCTTTCGGAATACCAAAAGGCGCAAGGTGCGTTCAAAGATTCGATGACTCAC
+
CDCBCFFFFFFFGGGGGGGGGGGHHHHHHHFFFHHHHHHHHCHGGGGGHHHHHHHHGHHHHGHHGHHHHHHHHHGHHGHGFGGHGEHHHEHFGGGGFHHGHHGHGHHEHHHHEGHHGHHGGGGGGGGFEFHGGHHEHGGGGGGHHHHHHG6HHFHHHHGHFDGGGHHHGGHEG1CFFHHFHFHHFHHGGGGGGDCGHFGGFFGFGEFFFFFGFFFGFGHFFHGA:FEHHHHHGHGHGHFHHHHHGFFGEF5FFHGHHHGHHFHGBHGHGHFDHFBHFGHHGGGGGHFHHHFGGHHHGGGGGHGFGGGGGHCGGGGGGEFGFFFFFFFBBBAA
@M02197:102:000000000-ALU3V:1:1101:19653:18171 1:N:0:1
ATCACATTCTCCTCCTCCGCTTATTGATATGCTTAAGTTCAGCGGGTAGTCCTACCTGATTTGAGGTCAGAGTCAAAAAGTGTTGCACAGAGGCAAGCAGTGTTCTGAGCAGGCTTGACGCACGCAAGGGACAAGACGAAACTTATTACGTCTGTCACGGATGCTAGCGATCCCACTAAGTCATTTGAGGCGAGCCGTGTAACCGGCAGCGCCCATATCCAAGTCCCAACTGGTCATAAACCAGATGGGATTGAGATTTCATGACACTCAAACAGGCATGCCTTTCGGAATACCAAAAGGCGCAAGGTGCGTTCAAAGATTCGATGATTCAC
+
CCCCCFFFFFFFGGGGGGGGFGGHHGHHHHGHHHHHHHHHHHHGGGGGGHHHHHHHHHHHHHHHGHHHHGHHHHHHHHHGBEGHHHHHHHHHGGGHGHHHHHHHHHHHHGHHHGGHGGHGGGGGGGGFGGHGGGHHHGGGGGHHHHHHGHHHHGFHGHHHGHHHHHHHGGHGGGHHHHHHHHHHHHHHGHGGGGGDGHHGGGGFHGGGGGHHGHGFHFHHHHHGGHHHHFGFGHHHHHHGHFHHHHGHHHHHGHHHFGHGHHHHHHFHHHHHFHHHHHGHHFFGGHHHHHGHGGHHGGGGGGHHHGGGGCGGGGGGGGGGFFFFFFFBBBBB
@M02197:102:000000000-ALU3V:1:1101:28311:18191 1:N:0:1
ATCACATTCTCCTCCTCCGCTTATTGATATGCTTAAGTTCAGCGGGTAGTCCTACCTGATTTGAGGTCAGAGTCAAAAAGTGTTGCACAGAGGCAAGCAGTGTTCTGAGCAGGCTTGACGCACGCAAGGGACAAGACGAAACTTATTACGTCTGTCACGGATGCTAGCGATCCCACTAAGTCATTTGAGGCGAGCCGTGTAACCGGCAGCGCCCATATCCAAGTCCCAACTGGTCATAAACCAGATGGGATTGAGATTTCATGACACTCAAACAGGCATGCCTTTCGGAATACCAAAAGGCGCAAGGTGCGTTCAAAGATTCGATGACTCAC
+
CCCCCFFFFFFFGGGGGGGGGGGHHHHHHHHHHHGHGHHHHHHGGGGGGHHHHHHHHHHHHHHHGHHHHHHHHHHHHHHG@FGHHHHHHHHHGGGHGHHHHHGHHHHHHHHHHGHHGHHGGGGGGGGGGGHGGHHHGFDGDEGHHHHHHGHHHGHHHHHHHGGGHHHGGHHGHHHHHHHHHHHHHHGHGHGGGGGGHGHGGGGGGFGGGGHFHFHHHHGHHHGBCHGFFHFHHHHHHHHHHGHBHHHFHHEHHHGHHHGHHFGBHHGHHHHFHHGHHHHHHGGGGHHHHHGHGHHHGGGGGHHGHGE?GGGGCGGGGGGGFFFFFFF@BAAB
@M02197:102:000000000-ALU3V:1:1101:17724:18190 1:N:0:1
ATCACATTCTCCTCCTCCGCTTATTGATATGCTTAAGTTCAGCGGGTATCCCTACCTGATCCGAGGTCAAGAGTATAAAAATGTACTTTTGGACGTCGTCGTTATGAGTGCAAAGCGCGAGATGTACTGCGCTCCGAAATCAATACGCCGGCTGCCAATTGTTTTAAGGCGAGTCTACACGCAGAGGCGAGACAAAACACCCAACACCAAGCAGAGCTTGAAGGTACAAATGACGCTCGAACAGGCATGCCCCATGGAATACCAAGGGGCGCAATGTGCGTTCAAAGATTCGATGATTCAC
+
CCCCCFFFFFFFGGGGGGGGGGGHHHHHHHHHHHHHGHHHHHHGGGGGHGHHHHHHHHHHHHHGGGGHHHHGHHHHHHHHHHHHHHHHHHHGHHGGGGGGGGGHHHHHHHHHHHHHGGGGGGGHHHHHHHGGGGHHHHHHHHHHHHHGGHGGGGHHHHHHHHHHHHHHHHHHHGHGGGGGHHHGGGGGHHHHHHHFFFFFHHGHFFGHGHHHHHHGHHHHHHHHHHHHHHGGGGGGHGFGEHHHHHHGGGHHHFHHHHHHHHHHHCGGGGHHGHGEFGHGGGGGGGGGGFFFFFFFCCCCB
@M02197:102:000000000-ALU3V:1:1101:12444:18150 1:N:0:1
ATCACATTCTCCTCCTCCGCTTATTGATATGCTTAAGTTCAGCGGGTATCCCTACCTGATCCGAGGTCAATCATAAAAAAGTTTGGGGTTCTGGCAGGACACCACCGGGACTCTGTCGCGAGGAGTATTACTACGCGTAGAGCCAGGAGGCACCGCCACTGCTTTTAAGGGCTGCCCTGTGACGGGCAGGCCCCAACACCAAGCTGAGCTTGAGGGGTGATAATGACGCTCGAACAGGCATGCCCCCCGGAATACCAAGGGGCGCAATGTGCGTTCAAAGATTCGATGACTCAC
+
BCCCBFFFFFFFGGGGGGGGGGGHGHHHHHHHHHHHHHHHHHHGGGGGHHHGHHHHHHHHHHHGGGGGHHH<H.HHHHH:GG;HHG;GF9H0HHG99GGH<HGHH;GCG-GHH0H<HGH88GGG8HHHH<HH;HGGG9FG:HHHHHHGGGG;HGGGGGGGGGGGGGGFGFFGGGGGGGGGGGGGGGGGGGFGHGGHFFGHHGHHHGHGHHHGGGHHHHHHHGHGGGGGGHGHHGHHHHFFGFEGGFGHHHHFCGBHGHGGGGGHHHHGGGGGGGGGGGGGGGFFFFFFFCCCCC
@M02197:102:000000000-ALU3V:1:1101:28352:18202 1:N:0:1
ATCACATTCTCCTCCTCCGCTTATTGATATGCTTAAGTTCAGCGGGTAGTCCTACCTGATTTGAGGTCAGAGTCAAAAAGTGTTGCACAGAGGCAAGCAGTGTTCTGAGCAGGCTTGACGCACGCAAGGGACAAGACGAAACTTATTACGTCTGTCACGGATGCTAGCGATCCCACTAAGTCATTTGAGGCGAGCCGTGTAACCGGCAGCGCCCATATCCAAGTCCCAACTGGTCATAAACCAGATGGGATTGAGATTTCATGACACTCAAACAGGCATGCCTTTCGGAATACCAAAAGGCGCAAGGTGCGTTCAAAGATTCGATGATTCAC
+
BBBBBFFFFFFFGFGGGGGGGGGHGGHHGFDFGGHHHHHHGFHGGGGCGHGFHFFFHGHHHHHFGEGHHGHHGHHGHFHGGGFHHHFGE2GHFGGHGEHHGGGHHHFFHGHEGGGHCHHGG;GGFGGGCDHGGHFHGFDGGGHHGHHGFEHHHEFGHEGEDHHHGHGFGGHGFFHGHGFCGHHHHHHEGCDDDGGDGGHGFFFF0DCGCGHFFFHFGFFGHHGFFFHHHHFGFGFHFFGDFHGHHHHEHHEHHHHGEBFHGFHHHHGHFGBGGGHFFGHHHFGGGHHHHHGHGHCHCGGGGHHGHGGEGGGGGGGFGGGGFFFFFFFBBBBB
@M02197:102:000000000-ALU3V:1:1101:17093:18205 1:N:0:1
ATCACATTCTCCTCCTCCGCTTATTGATATGCTTAAGTTCAGCGGGTATCCCTACCTGATCCGAGGTCAAAGACGGTAATGTTGCTTCGTGGATACGGGCCACGCCCCCTCGCAGACGCAATTGTGCTGCGCGAGAGGAGGCAAAGACCGCTGCCAATGAATTTGGGGCGAGTCCGCGCGCAGAGGCGGGACAGACGCCCAACACCAAGCAGAGCTTGAGGGTGTAGATGACGCTCGAACAGGCATGCCCCCCGGAATACCAAGGGGCGCAATGTGCGTTCAAAGATTCGATGATTCAC
+
CDCCCFFFFFFFGGGGGGGGGGGHHGHHHHHHHHHHHHHHHHHGGGGGHHHHHHHHHHHHGHHGGGGHHHHHHHGGEHGHHHHHHHHHGFFGGHHHGGGGGGGGGGGGGGGGGGGGHGGGGGHHHHHHHHGGGGGGGGHGGGGHGGHHHGGGGGHGHGGGGGGGGGGGGGGFFFFFFGGGFGGGGGGGGGGGFFCGHGGGFCGHGHGHFGHHHGHHHHHGHHHHHHHHGGGGGHHGHGHHHHHHHGGGGGGGHHHHHHFHHHHGGGGGHHGHGGGGGGGGGGGGGGGFFFFFFFCCBBB
@M02197:102:000000000-ALU3V:1:1101:23337:18264 1:N:0:1
ATCACATTCTCCTCCTCCGCTTATTGATATGCTTAAGTTCAGCGGGTATTCCTACCTGATCCGAGGTCAAACCTAAAGAATTGGGGTGTTTAACGGCTGGGACGCCGGTCACAATCGCAAGCGAGGAAATAATTACTACGCTCAGAGTGCTGACCGACTCCGCCACTGGATTTGGGGAACTGCTATACCGCAGATTCCCAACGCCAAGCAACTGGGCTTGAGGGTTTGAAATGACGCTCGAACAGGCATGCCCGGTAGAATACTACCGGGCGCAATGTGCGTTCAAAGAGTCGATGATTCAC
+
BBBBBFFFFFFFGGGGGGGGGGGHBAGHHHGHHHHGHFGHHGFFGGGGHHHGHHHHHHHGHHHDGGG2FGHBFHEHHHFG<<HGH;GG>:HH:HGGGGBEEF0#/EFG@CDHHHHHFCFGG://>39FFFEGBGDGFFGGGGGDF070<D;FFHHG3D@C;EDFFGGGGGGGGGGDF@7FGGFFGGGGGFFBDGFFBFBBFFDEDGFF1BB9#?AEGFF?FFFGDHGDGFFF8FFEFE>D@F$1FF00/////1G2D22EA1EEA/A0A00F1BA00E0FAA33FA11A1C1FB133AAAAA
@M02197:102:000000000-ALU3V:1:1101:22459:18256 1:N:0:1
ATCACATTCTCCTCCTCCGCTTATTGATATGCTTAAGTTCAGCGGGTAGTCCTACCTGATTTGAGGCCAGAGTCATAAGGTTGCCGGTGAGGGCGGCTGTGAGCGGACGGCACGGAGCAGACCGGGCGAAACGTATCACGCCGGGTCAGGTCTCCCGCCATCCGCTAAGGCATTTGAGGCGAGCCAGCAAAGGCAGCGCCCAAGTCCAACCGATCGGGAAAACCCAAGGGGTTGAGGTTTACATGACACTCAAACAGGCATACCCTCCGGAATACCAGAGGGTGCAAGGTGCGTTCAAAGATTCGATGACTCAC
+
CCBCCFFFFFFFGGGGGGGGGGGHHHHGHHGHHHHHHHHHHHGGGGGGGHHHHHHHHHHHHHHHGGGGHGHHGHHHHHGHFGHHHGGFGGHHGGGGG:GHHGGHGGGGGGGGGGGGGGHHHHHGGGGGGGGGGHFEFGGBGGGGGDCGGGBFFGFFFFFFGGFHGGFFHFFHFFHGGGGGGHGGGGHGHHHHGGFGGHHFHHGFFGFFFFGFGGGHGBFGGGHHHHGGGHHHHHHHHHGHHHHHHHGGGHGHHHHHHHHGEEGGGGGHHHGHHHGHHHFGHGGHHHHGGGGFCGGGGGGGGGFFFFFFFBBBBB
@M02197:102:000000000-ALU3V:1:1101:27757:18308 1:N:0:1
ATCACATTCTCCTCCTCCGCTTATTGATATGCTTAAGTTCAGCGGGTATCCCTACCTGATTTGAGGTCAGAGTCAAAAAGTGTTGCACAGAGGCAAGCAGTGTTCTGAGCAGGCTTGACGCACGCAAGGGACAAGACGAAACTTATTACGTCTGTCACGGATGCTAGCGATCCCACTAAGTCATTTGAGGCGAGCCGTGTAACCGGCAGCGCCCATATCCAAGTCCCAACTGGTCATAAACCAGATGGGATTGAGATTTCATGACACTCAAACAGGCATGCCTTTCGGAATACCAAAAGGCGCAAGGTGCGTTCAAAGATTCGATGACTCAC
+
AAAABFFFFFDFFGGGGGGGGGGGHHHHHHHHHHFHHFGHHGHGGFGFHGEHHHHHHHHHHHGGGFHCHHBGEGHHBFFFFFGFHHHHHHHHGGGHGHHHHHHHFFHHHHHHHGHHGHHGGG8GGGGGGCHGEHHGHGGFGGHHHHHHHGFHHGHHHHGGGG8HGHGHGGGGGGFGFHFHHHHHHHHHGHGGGGG:HGHGGGGGGAEFGGGAFGFGFGHHFGFBGGGGGFFGGHHFFGFFFGDHHFHEHHEHHFFHGHGHHHDEGDCHHHHG3EF3GGAHFCGEEHFHCHFHGHFCGGGGEHFHHEECGHCGGFEG5GFGFFFFD@DABBAA
@M02197:102:000000000-ALU3V:1:1101:18260:18352 1:N:0:1
ATCACATTCTCCTCCTCCGCTTATTGATATGCTTAAGTTCAGCGGGTATTCCTACCTGATCCGAGGTCAAACCTAAAGAATTGGGGTGTTTAACGGCTGGGACGCCGGTCACAATCGCAAGCGAGGAAATAATTACTACGCTCAGAGTGCTAACCGACTCCGCCACTGGATTTGGGGAACTGCTATACCGCAGATTCCCAATGCCAAGCAACAGGGCTTGAGGGTTTGAAATGACGCTCGAACAGGCATGCCCGGTAGAATACTACCGGGCGCAATGTGCGTTCAAAGATTCGATGACTCAC
+
AAABCFFFFFFFGGGGGGGGGGGHHHGHHHHHHHHHHHHGHHHGGGGGHHHHHHHGHHHHHHHGGGGHHHHHGHHHH:HHHHHHHGEEGGHHHHGGGGGGGFHGGGGGGGGGCHHHGGGGGEGFGGCHHGHHHHGHFHHGGGGGHHFGHHHFGGGGGGGGGGGHHHHHHHGGHHHFHGHHHHGHGGGGGHHHFHGGHHHHHHHGGEHHHHHHHHGHGHHHFGGGGHHHHHHGGGGGHHGHHHHHHHHGGGGGFFHHHHHHHHGFGGGGGGGHHHHGGGGHGGGGGGGGGGFFFFFFF@CABB
@M02197:102:000000000-ALU3V:1:1101:17751:18279 1:N:0:1
ATCACATTCTCCTCCTCCGCTTATTGATATGCTTAAGTTCAGCGGGTAGTCCTACCTGATTTGAGGTCAGAGTCAAAAAGTGTTGCACAGAGGCAAGCAGTGTTCTGAGCAGGCTTGACGCACGCAAGGGACAAGACGAAACTTATTACGTCTGTCACGGATGCTAGCGATCCCACTAAGTCATTTGAGGCGAGCCGTGTAACCGGCAGCGCCCATATCCAAGTCCCAACTGGTCATAAACCAGATGGGATTGAGATTTCATGACACTCAAACAGGCATGCCTTTCGGAATACCAAAAGGCGCAAGGTGCGTTCAAAGATTCGATGATTCAC
+
>AA3>DFFFFFFGGGGGGGGGGGHHHHHHHHHHHHGGHHHHHHGGGEEGHHHHHHGHGGHHHHHGHGHHHHHAG5GFGHGFEFGHHHFFHHHEFEHGHHFGGGFGEFHHHHGEEAFE$GBEEEEGCGGFFHGFGFGBFD;<CGGFHH:GGGCFECAEGGHGGCBBGGGEG.EDB3GHHHH:GGHHGCGAGC/9:DGG9FGABFGHEE<GEA0BFHE1EFGGG>E:HHFHFFFGFBHHGFHFHHBHEGCHFFGGGDHHEHHHFFGGF/HHHGFHFHFHHHEGGGGGFFFHHHHGFBBA0B001GHFACEGFGFGBFBFE1F1FFFFFFAAAAA
@M02197:102:000000000-ALU3V:1:1101:27574:18337 1:N:0:1
ATCACATTCTCCTCCTCCGCTTATTGATATGCTTAAGTTCAGCGGGTAGTCCTACCTGATTTGAGGTCAGAGTCAAAAAGTGTTGCACAGAGGCAAGCAGTGTTCTGAGCAGGCTTGACGCACGCAAGGGACAAGACGAAACTTATTACGTCTGTCACGGATGCTAGCGATCCCACTAAGTCATTTGAGGCGAGCCGTGTAACCGGCAGCGCCCATATCCAAGTCCCAACTGGTCATAAACCAGATGGGATTGAGATTTCATGACACTCAAACAGGCATGCCTTTCGGAATACCAAAAGGCGCGAGGTGCGTTCAAAGATTCGATGATTCAC
+
BBBBBFFFFFFFGGGGGGGGGFDHHGHGHHHHHHGHGFHHHFHDGGGGAFFHHHHHGF3GHHHFGHHHGHGHHHHHHHHGHGHHHHHGHGGHGGGHGHGHHHHHHFH:HHGGBFAG?FFGEAEECGGGGGHGGHFBG?DFGGHFHFHHHC<G8EGHF9CFCGHHHHEGGHHGGHHHHFHFCBGHHHHEGGEFGGCGHHHDDCCGHF@E@DBDFFFFHHFFGCG?EFFGGFBGGFFFHGFHGBHHHGHHGHHEHGHF5HHFHGFFFGCF35HGEFBHHGHHGGGEEGHHHHHHGHHHGGGCGGGHFEEGGHGFG5FGGFGGFFFFFFB3AAAA
@M02197:102:000000000-ALU3V:1:1101:24481:18470 1:N:0:1
ATCACATTCTCCTCCTCCGCTTATTGATATGCTTAAGTTCAGCGGGTAGTCCTACCTGATTTGAGGTCAGAGTCAAAAAGTGTTGCACAGAGGCAAGCAGTGTTCTGAGCAGGCTTGACGCACGCAAGGGACAAGACGAAACTTATTACGTCTGTCACGGATGCTAGCGATCCCACTAAGTCATTTGAGGCGAGCCGTGTAACCGGCAGCGCCCATATCCAAGTCCCAACTGGTCATAAACCAGATGGGATTGAGATTTCATGACACTCAAACAGGCATGCCTTTCGGAATACCAAAAGGCGCAAGGTGCGTTCAAAGATTCGATGATTCAC
+
ABBBBFFFFFFFGBGCGFFEE2EEGBGHHHFFHF5AFHHHFHGD?2E2AGFHHEFFG3GHHHHFEFGHHG5GHHHHFHHFHF5FEFGHGBFFGGEE?GHFHH4BBGH:FFFGC7HF?CCEDGGGGGGFFEHGGHHEHFFBFGHHCFFGGEG:CFGGB=CGGGCHEFACECECDFFHHFCHHBGGCGGGGGGGCC?GGDBGCBGFFGEBEFFBFBFHGFB1FHFFFF1FE:9FGEGHHHGFFHFFHFFGFDBHFHGBGFG1FHFHFGFF01HF1HFGCFB/0CEEGFFFGAAA/FGFGGGGGCHHFEEEEAE1GFGBFEFCFFFFFFFAA>1>
@M02197:102:000000000-ALU3V:1:1101:27857:18554 1:N:0:1
ATCACATTCTCCTCCTCCGCTTATTGATATGCTTAAGTTCAGCGGGTAGTCCTACCTGATTTGAGGTCAGAGTCAAAAAGTGTTGCACAGAGGCAAGCAGTGTTCTGAGCAGGCTTGACGCACGCAAGGGACAAGACGAAACTTATTACGTCTGTCACGGATGCTAGCGATCCCACTAAGTCATTTGAGGCGAGCCGTGTAACCGGCAGCGCCCATATCCAAGTCCCAACTGGTCATAAACCAGATGGGATTGAGATTTCATGACACTCAAACAGGCATGCCTTTCGGAATACCAAAAGGCGCAAGGTGCGTTCAAAGATGCGATGACTCAC
+
AABAAFFFFF5DFGGGGF?F2EEHFF5DD6FFHGHFHFDGHHHGGEGGEFGGHBHFDDEGBGHEFHHGGFHGBGFFEGGE3DD5?53BGGHFAEGHGHHFHGHHF4EBFCGFEAG;9FHGCEEGFGGCFGEGECFHAC/FCD3HBDFFHGHHH;FGHFHHFHHHHHD<@CHG1<C31CGFGHHHHGHGE@ECGGGCGEGGGGBGHFE<EEGGGHHFFFFF1GF/@GG9DFHGFGGHGFFEHGBFDBHGGHGFBD1@1DF1D2FBFFFFEDFAE1B1FGF/0/A/B0F2AFFGGHHGE0AEEFGFF0E0ACGD33FFG1E11FBFFB1A>>1>
@M02197:102:000000000-ALU3V:1:1101:19899:18612 1:N:0:1
ATCACATTCTCCTCCTCCGCTTATTGATATGCTTAAGTTCAGCGGGTAATCTTACCTGATTTGAGGCCAGAAAGGAATACATAAAGAATTATGTATGTGTGTGTTTGTTTGGTAGCAGATGACAAAAGCACAAGATTTTTATGGGTTTGCCTTAACAAAAATCTATGGCTGACACTCATCCACTCATACTTTTAAGGCAAGGTGATACAAAGAGGCTAATCTCATCACCAAGCCCAAGGACCCGTTAAAAGAATTTTTCATAAAAAAAAACCCTTTTAATGGAGATATTCACGACACTCAAACAGGCATGCTCCGAGGAATACCAAGGAGCGCAAGATGCGTTCAAAGATTCGATGACTCAC
+
BBBCCFFFFFFFGGGGGGGGGGGHHHHHHHHHHHHHHHHHHHHGGGGGGHHHHHHHHHHHHHHHGGGGHEFHHHHHHHHHHHHHHHHGHHHHHGHHHHHFHGHHHHHHHHHGGGHHHHHHHHHHGHHHHHHHHHGHEHHHHGHEGFCFDGDGHHHHHHGHH9HGGFHHHHGHHHHFFCGHHGHHGHGGHFHHHHHGFHHGGGFHHHHHHHHGHFGGHHHHGHHGFHHGHFGGFGFGHGGGGGGHHHHGHG?HHHHHFHFHFGGGGGGGHFGEGBGFGHGGFGHHHHHGFFF?HHHHGFHHHHHHHHHHHGGGGGGHHHHHHHGHHHGGFGGHHHHGGGGHGGGGGGGGGGFFFFFFFCCCCC
@M02197:102:000000000-ALU3V:1:1101:14741:18476 1:N:0:1
ATCACATTCTCCTCCTCCGCTTATTGATATGCTTAAGTTCAGCGGGTAGTCCTACCTGATTTGAGGCCAGAGTCATAAGGTTGCCGGTGAGGGCGGCTGTGAGCGGACGGCACGGAGCAGACCGGGCGAAACGTATCACGCCGGGTCAGGTCTCCCGCCATCCGCTAAGGCATTTGAGGCGAGCCAGCAAAGGCAGCGCCCAAGTCCAACCGATCGGGAAAACCCAAGGGGTTGAGGTTTACATGACACTCAAACAGGCATACCCTCCGGAATACCAGAGGGTGCAAGGTGCGTTCAAAGATTCGATGACTCAC
+
DDDDCFFFFFFFGGGGGGGGGGGHHHHHHHHHHGHHGGGHGHHGGGFGGHHHHHHHHHHHHHHHGHGGHGGHGHHGFHHHGHHHGGGGGGHHGGGGGGGHHHHHGGGGGGGGGFGGGGHGHHHGGGGGGGGGGHHHGFGGGGGGGFGGGGGGGGFFFGCFFFGHGHFFHHHHFHFFFGGGHHGHGHHHHHHHFGGGGHHFHFHHHGFFFGGGGGGHHHGGGGHHHHGGGHHHGHHHHGFFFHGHHHGHGHHHHHHHHHHGB1FGEAGGHHHHHHHHGHHGHHHHHHHGGGGGGGGGGFGGGGFFFFFFFBBBA?
@M02197:102:000000000-ALU3V:1:1101:8498:18670 1:N:0:1
ATCACATTCTCCTCCTCCGCTTATTGATATGCTTAAGTTCAGCGGGTAGTCCTACCTGATTTGAGGTCAGAGTCAAAAAGTGTTGCACAGAGGCAAGCAGTGTTCTGAGCAGGCTTGACGCACGCAAGGGACAAGACGAAACTTATTACGTCTGTCACGGATGCTAGCGATCCCACTAAGTCATTTGAGGCGAGCCGTGTAACCGGCAGCGCCCATATCCAAGTCCCAACTGGTCATAAACCAGATGGGATTGAGATTTCATGACACTCAAACAGGCATGCCTTTCGGAATACCAAAAGGCGCAAGGTGCGTTCAAAGATTCGATGATTCAC
+
CCCCBFFFFFFFGGGGGGGGGGGHGFGHHHHHHHHHHHHHHHHGGGGGGHGHHHHHHHHHHGGHGGHHHHHHHHHHHHHGFGHHHHHHGHHHGGGGFHHH4GHHHHHHHHHGGGHHGGHGGGGGGGGGGGHFGEHFHGGGGGHHHGHHHGHHGGHGHHGHHHHGHHHGGHHGGGHHHHHHHHHHGHGBCGGGGGGGGGGGGGGGHGGGGGHGDFHHHGGHHHHFGGHHHHGHHHHHHFHHHHHHHHHHFHEGHHHHHHGHHHGFFFGFHHHGHHHHHHFGHGGGGHHHHHHHGHGHGFGGGHHHHGGGGHGFGGGGGGGGFFFFFFFCCCCC
@M02197:102:000000000-ALU3V:1:1101:8488:18687 1:N:0:1
ATCACATTCTCCTCCTCCGCTTATTGATATGCTTAAGTTCAGCGGGTAGTCCTACCTGATTTGAGGTCAGAGTCAAAAAGTGTTGCACAGAGGCAAGCAGTGTTCTGAGCAGGCTTGACGCACGCAAGGGACAAGACGAAACTTATTACGTCTGTCACGGATGCTAGCGATCCCACTAAGTCATTTGAGGCGAGCCGTGTAACCGGCAGCGCCCATATCCAAGTCCCAACTGGTCATAAACCAGATGGGATTGAGATTTCATGACACTCAAACAGGCATGCCTTTCGGAATACCAAAAGGCGCAAGGTGCGTTCAAAGATTCGATGATTCAC
+
BBBBAFF5FFBFGGGGFGEEGGEHB5FGGFFHCBHB5DDGFFFGCG2E1FEFBGHHGHEHHGEGEHHGHHHG5BFHHHHGDGFEGGHHGFFFGGGGCGFF4FBDF4GGHE9FFFHF@CF?9FE@?CCC2DGAGGGFFDFB?@GDGFFHHGFH9ECFG1EG=C/CDDBC@D><ACFFFGGG11;CGGDFGH<DFGGGHFFGGGFCGG>==EFGHFG9HHHFFFF1/BEFGBB3FFHGGFBDGHHGGGFGHHGFGDBHHHGHHHHHHHGHGHGBGFE3HGHHFCEGDHFED55FCHHFAFFCGHHGFE2GGGGGFDGGFFFCBFFFFFFA>>3>
@M02197:102:000000000-ALU3V:1:1101:9417:18697 1:N:0:1
ATCACATTCTCCTCCTCCGCTTATTGATATGCTTAAGTTCAGCGGGTAGTCCTACCTGATTTGAGGTCAGAGTCAAAAAGTGTTGCACAGAGGCAAGCAGTGTTCTGAGCAGGCTTGACGCACGCAAGGGACAAGACGAAACTTATTACGTCTGTCACGGATGCTAGCGATCCCACTAAGTCATTTGAGGCGAGCCGTGTAACCGGCAGCGCCCATATCCAAGTCCCAACTGGTCATAAACCAGATGGGATTGAGATTTCATGACACTCAAACAGGCATGCCTTTCGGAATACCAAAAGGCGCAAGGTGCGTTCAAAGATTCGATGATTCAC
+
CCCCCFFFFFFFGGGGGGGGGGGHHHHHHHHHHHHGHHGHGHHGGGGGGHHHHHHHHHHHHHHHGGHHHHGHHHHHHHHGGHHHHHHFHHHHGGGHGHHHHHFHHHHHHGHHHGHHGHHGGGFFGGGGGGGGGHHHHGFFGGGHHHHHHHHHHGHHHHHHHHHFFHGHGGCCEHHHHHHHGHHHFHHGAHGGGGCGHFHGGGFGHGGGGGHHHHHHHHGHHHHHGHHGHHHFHHHHHHHHHHHHHHHHHHHGHHHHHHHHHHHHGEGGHHHHHHHHGHHGHGGGGHHHHHHHGHHHGFGEGHGFGGGGGHGGGGGGGGGGFFFBFFFCCCBA
@M02197:102:000000000-ALU3V:1:1101:21072:18726 1:N:0:1
ATCACATTCTCCTCCTCCGCTTATTGATATGCTTAAGTTCAGCGGGTAGTCCTACCTGATTTGAGGTCAGAGTCAAAAAGTGTTGCACAGAGGCAAGCAGTGTTCTGAGCAGGCTTGACGCACGCAAGGGACAAGACGAAACTTATTACGTCTGTCACGGATGCTAGCGATCCCACTAAGTCATTTGAGGCGAGCCGTGTAACCGGCAGCGCCCATATCCAAGTCCCAACTGGTCATAAACCAGATGGGATTGAGATTTCATGACACTCAAACAGGCATGCCTTTCGGAATACCAAAAGGCGCAAGGTGCGTTCAAAGATTCGATGATTCAC
+
CCCCCFFFBFFFGGGGGGGGGFEHHHFHHHHHHHHHHHGHHHHGGGGGGHGHHHFHHHGHHHHHGHHHHHHHGHGHHHHGGHHHHHHHHHHHGGGHGHHHHHGHHHH9HGH;HGFHGHHGGGGGGGGCADHGGHHFGGGGGGHHHHHHHGHHHGHHHHGGGGGHHGGHGHHGEEHHHHGHHHHGHGBGCCGGGGGGHHHGGGGGFDGEGEHFHHHFFFFFHHGGEBHGGGFGFBHHHHGHHHFHFG3FHHFFHGGBHEFFGF5GAFFDB5GGGFEFHGHHAGE?GHFHGGHHCHFCGGGGGHGFB2?EE4GGDGGFFEFFFCFBFFBAAAA?
@M02197:102:000000000-ALU3V:1:1101:5837:18772 1:N:0:1
ATCACATTCTCCTCCTCCGCTTATTGATATGCTTAAGTTCAGCGGGTAATCTTACCTGATTTGAGGCCAGAAAGGAATACATAAAGAATTATGAATGTGTGTGTTTGTTTGGTAGCAGATGACAAAAGCACAAGATATTTATGGGTTTGCCTTAACAAAAATCTAAGGTTGACACTCATCCACTCATACTTTTAAGGCAGGGTGATACAAAGAGGCTAATCTCAGCACCAAGCCCAAGGACCCGTGAAAAGAATTTTTCATAAAAAAAACACTTTTAATGGAGATATTCACGACACTCAAACAGGCATGCTCCGAGGAATACCAAGGAGCGCAAGATGCGTTCAAAGATTCGATGATTCAC
+
AAAAABFFFDFDGGGFGGFG2EAFGH5FHHHBBFGFF55DFBG22EEAEGHFHHHHF3BFGG5G12FFFH13B3BG333BFDFFF5@1FG44E4BF4FF4G11?FC?GHGGGFBBGHBEG3FDGHHH3?GGFBF2B%FBBFGFBABFA/B2GGHGDCB@FGFF2@$?:#<;=+<?DH1111#>1<0F8HF1F>=1F<<>#?#<1?0D,DF<?C?11);2@;23F#0<:CHH#01*F1H6B;AGFB%GHHHFGF0D1B22BCGGEFFG@BB11@1FGEG1GDGF2@2AG>?/HGDD/1C1FB11GBA1/E/??GHHHEGF11BAAFECF00FBGFGGGFGFBB3F3GAB111BDD3FAA>11
@M02197:102:000000000-ALU3V:1:1101:9986:18845 1:N:0:1
ATCACATTCTCCTCCTCCGCTTATTGATATGCTTAAGTTCAGCGGGTAGTCCTACCTGATTTGAGGTCAGAGTCAAAAAGTGTTGCACAGAGGCAAGCAGTGTTCTGAGCAGGCTTGACGCACGCAAGGGACAAGACGAAACTTATTACGTCTGTCACGGATGCTAGCGATCCCACTAAGTCATTTGAGGCGAGCCGTGTAACCGGCAGCGCCCATATCCAAGTCCCAACTGGTCATAAACCAGATGGGATTGAGATTTCATGACACTCAAACAGGCATGCCTTTCGGAATACCAAAAGGCGCAAGGTGCGTTCAAAGATTCGATGACTCAC
+
CCCCCFFFFFFFGGGGGGGGGGGHGHGHGHBFHFGHHHHHHGFGGGGGGGHHHGHHHHFHHHHHGHHHHHHHBGGHHHHGFGHHHHHGHHHHGGGHGEHHFHHHHHHGHHGFFGHFGHHGGGGGGGGFFGHGGGHHHGFCGGHHHGHHHGFHGFFFHHGGGHGHHHGHGGHGGHHHHHHGGHHFHGDHGGGGGGGGHHHGGGGGHGGGGGFHFHHHGGHHFFHGGHEHHFGHGGFFHHFGHHGHHHHHGFEGHGGHHHHHGHHHFFFBGGFGHGHHHHGHGECGGHGHHHHHGHHHGGGGGGHHHGGGCHGGGFFGGGGGFFFFFFBBBBBB
@M02197:102:000000000-ALU3V:1:1101:5819:18785 1:N:0:1
ATCACATTCTCCTCCTCCGCTTATTGATATGCTTAAGTTCAGCGGGTAATCTTACCTGATTTGAGGCCAGAAAGGAATACATAAAGAATTATGTATGTGTGTGTTTGTTTGGTAGCAGATGACAAAAGCACAAGATTTTTATGGGTTTGCCTTAACAAAAATCTATGGCTGACACTCATCCACTCATACTTTTAATGCAAGGTGATACAAAGAGGCTAATCTCATCACCAAGCCCAAGGACCCGTTAAAAGAATTTTTCAAAAAAAAAAACCCTTTTAATGGAGATATTCACGACACTCAAACAGGCATGCTCCGAGGAATACCAAGGAGCGCAAGATGCGTTCAAAGATTCGATGATTCAC
+
BBBBBFFBFFFFGFGGGGEGGGGGGHGHCHHHGHHGGHHHHHHGGGGGHHHHHHHHHEHHHHHHGHGGEFBFHHHHHHHHHHHFHHHHHHHHHHBDGFHHHHHHHHGGGHHGHGHFHHHBGHHHGHHHHHHHFHHGGHHHHH;FGHGGGFHHH:H;;FHHF7H#F8HG9;9HG5HHH;HHG97FHH9.9HHGGFG#C=DGDFFHHHHGFEHGHGA5EHH6HHB1CFHHHFG9?FG8EGE8GFEDFF3HHG3CF0FGF?<///GGGGEGGFFED4BHHHDHGHFHHHF1FGFGGFEBFFFGF3HGHGHHGF0GGGGHHHHHHHHHHHGGGGGHHHHGGEFGGGGGGGGGGGFFFFFFFBBAA?
@M02197:102:000000000-ALU3V:1:1101:28920:18852 1:N:0:1
ATCACATTCTCCTCCTCCGCTTATTGATATGCTTAAGTTCAGCGGGTAGTCCTACCTGATTTGAGGTCAGAGTCAAAAAGTGTTGCACAGAGGCAAGCAGTGTTCTGAGCAGGCTTGACGCACGCAAGGGACAAGACGAAACTTATTACGTCTGTCACGGATGCTAGCGATCCCACTAAGTCATTTGAGGCGAGCCGTGTAACCGGCAGCGCCCATATCCAAGTCCCAACTGGTCATAAACCAGATGGGATTGAGATTTCATGACACTCAAACAGGCATGCCTTTCGGAATACCAAAAGGCGCAAGGTGCGTTCAAAGATTCGATGATTCAC
+
AAA?1DFFFFFFGGGGGFEF?GGGHHHHHHHHHHHGHHHHFHHGGGGGGHGHHFHHGHGGHHHHEHHHHGDGFFGHHHHGDGHHHHHFEGEHGFGHGHGHHFHHFHHFHGHGAEFHGHHGGG?ECGGCECGFEFF9FC#FBCCGBFGHFG6HHAGFHEGGGCCHBG8HCCFEFFHH=CHGGHFF1CGHCCC/@ACE:GBCCFGFCE@<GGEFFFGFHFGHFCFGFFF4:FGBHHGHHHFBBGHHHFFGFF5HFFEGHHHFHGF5FHEHFBF3F5HBHHGHGEEAEBFFHHFHGFGHGGF?EBFFHCFE2CGGGGGGGGGGFC5FFFFABABA
@M02197:102:000000000-ALU3V:1:1101:11589:18964 1:N:0:1
ATCACATTCTCCTCCTCCGCTTATTGATATGCTTAAGTTCAGCGGGTAGTCCTACCTGATTTGAGGTCAGAGTCAAAAAGTGTTGCACAGAGGCAAGCAGTGTTCTGAGCAGGCTTGACGCACGCAAGGGACAAGACGAAACTTATTACGTCTGTCACGGATGCTAGCGATCCCACTAAGTCATTTGAGGCGAGCCGTGTAACCGGCAGCGCCCATATCCAAGTCCCAACTGGTCATAAACCAGATGGGATTGAGATTTCATGACACTCAAACAGGCATGCCTTTCGGAATACCAAAAGGCGCAAGGTGCGTTCAAAGATTCGATGATTCC
+
BBBBBFFFFFFFGGGFGGGGGGGHHHHHHHHGHHHHHF5FHCHGGGGGGHHFHHFHHHFHHHHHFHHHHHGHFHHHHHHGHHGHHHHFHHHHGGGGGHHHGGFHHHHHHHHHGGHHGHHGGGGGGGGCGGHGGHHHHGCGGGHHHHHHHGHHGGHHHHGHEGHGGHGHGGHFHHHHHHHHHHHHHHGGCGGGGGGGHFFFGGGGHGGGGGFGGHHHHHHHHGFEEFGFHHHHHHGHHHHGHHGGF3FHGEG5HHHHHHGHHHHGFFFHGHFHFHFFHHFGHDGGGHHHFHGDFHHFGGGGGHHHGGGGGGGGGGGGFGGFFFFFFFCCCCC
@M02197:102:000000000-ALU3V:1:1101:10233:18987 1:N:0:1
ATCACATTCTCCTCCTCCGCTTATTGATATGCTTAAGTTCAGCGGGTAATCTTACCTGATTTGAGGCCAGAAAGGAATACATAAAGAATTATGTATGTGTGTGTTTGTTTGGTAGCAGATGACAAAAGCACAAGATTTTTATGGGTTTGCCTTAACAAAAATCTATGGCTGACACTCATCCACTCATACTTTTAAGGCAAGGTGATACAAAGAGGCTAATCTCATCACCAAGCCCAAGGACCCGTTAAAAGAATTTTTCATAAAAAAAAACCCTTTTAATGGAGATATTCACGACACTCAAACAGGCATGCTCCGAGGAATACCAAGGAGCGCAAGATGCGTTCAAAGATTCGATGACT
+
CCCCCFFFFFFFGGGFGGGGGGGHHHFHHHGGHHHHHGFHG5GEGGGGHHHFFHHGFHFHHHGHGHGFFGGFGHEHHGHHGHHHHHFHHHHGFHHHFHGGCBGHHFHHFHHGHHHGHFHHHEHFHFFHHFFFFHFEDFBHHHHGGGFDDBFGGHHHHGHHCFFGHHHGFCFFEHGFFHD<GGFFHHHHHHHHHHHGFDFGEGDCGBGHHHHHHCFFFHFGGHHHGCG?FHEHGFEHEF?A3AD:HGHBHHDGFEHHGHFGFGGGCGGFB?GDFHGHBGBHHHHHGHFFBFGGHHFGCBFFGFHHHGHHHCGGDGHGFHGGGGCHGHGCGGEF5HHGGGGGGFGCGGGAFFFFFFBBBAA
@M02197:102:000000000-ALU3V:1:1101:10215:19002 1:N:0:1
ATCACATTCTCCTCCTCCGCTTATTGATATGCTTAAGTTCAGCGGGTAATCTTACCTGATTTGAGGCCAGAAAGGAATACATAAAGAATTATGTATGTGTGTGTTTGTTTGGTAGCAGATGACAAAAGCACAAGATTTTTATGGGTTTGCCTTAACAAAAATCTATGGCTGACACTCATCCACTCATACTTTTAAGGCAAGGTGATACAAAGAGGCTAATCTCATCACCAAGCCCAAGGACCCGTTAAAAGAATTTTTCATAAAAAAAAACCCTTTTAATGGAGATATTCACGACACTCAAACAGGCATGCTCCGAGGAATACCAAGGAGCGCAAGATGCGTTCAAAGATTCGATGACT
+
AAAAAFB@D3BDGBFFBB1AE0EGFB3333AGFFGDDHGFFDA00AE/GFDGDFDEG10BBHBFFBEGEHHFHGHHFHHHEDDBGGBCFFHH2@BFBBE@EGF>FBBB>FGF/>1>GHGGEGFFHHHFCG0FF:HHHHGHHHHHGCFFB9@FGFHEGECFC9CCGHB1:00CGHHGD==#<>F10FFFG<FDF=D<1<<<3D<CFFGGFBFGGGAFHFH6HCGG?0;CCF@9CCDGFF/C??B1GFF1FGFHGB1FFB2HAE>E>/?A0BE/BE1F2HF1DB2FHDECFEEGFFGDFD0FFFHGGBBEAEA//FFGD2FF1HGDFFEB0AA133G?E?EABB3GFGGAFFC@BB1?111
@M02197:102:000000000-ALU3V:1:1101:18931:19019 1:N:0:1
ATCACATTCTCCTCCTCCGCTTATTGATATGCTTAAGTTCAGCGGGTGATCCTACCTGATTTGAGACCAGAAGTGAAATTGGGATGTGCCACAGAGGCAAGTTCGAAGCACACGCAGACACAACCAAACATTCCTCCTTTAGGCGACATAGCAAATGACGTATCATGCCATGCCAGGAGAAAAACACTGCTTGGCCGCCTCCTCCCAAACAGAGAGGCGGATGCAAAGTGTCTCAAGGCGCTCATGCATTTCCGGCGAGCCTGTGCTAGGTAGCGCAGGCAGAGGCACCCATCCAGACCCCATCCGCCAAGCCGTTTCATTTAAAAACCGCTTGGGGTGGGAGATTTCATGGCACTCAAACAGGCATGCTCTACGGATTGCCATAGAGCGCAAGGTGCGTTCAAAGATTCGATGACTCAC
+
BCBCCFFFFFFFGGGGGGGGGGGHHHHHHHHHHHHHHHHHHHHGGGGGHHHHHHHGHHHHHHHHGHHGHHHHHGHHGHHHHGHHHGGHHHHHHHHHGGGHGHHHGGHGGHHHHGGGGGHGHHGGGGHHHHGHGGHHHHHFHHGHGGGGGHHHHHFHHHGGFAHGGHHGGHHHHHGFGHGHHGHHGHHHHGHHHGHHGGGGGE;GGGFFF?9FGGGFGGCBBBFFFFFB9;09BFEFB0:@0=DFFFBC?-@GCFCA;...</<B<0<0GDCCCGHFFG1HFFFHDACHGGF1HGCB/FHGG?CGGHGGGGEGGHHGGEHFHGGEEEAGGGHFGGGEFGEGHHHHFG3GHHHFDHGHHHHGFHHGGHHHGFAHEGHHHFFHGHHGHGGGGFHHHGGGGHGGDGGGGGGGFFFFFFFABAAB
@M02197:102:000000000-ALU3V:1:1101:6522:19042 1:N:0:1
ATCACATTCTCCTCCTCCGCTTATTGATATGCTTAAGTTCAGCGGGTATCCCTACCTGATCCGAGGTCAAACGTTGAAAAAAGGGCTTCATGGACGCCGACGCGCAAGGGAGAGTCGCAAGATTGTGCTGCGCTCTACCACCAGTGCGTTGGCTGCCAATCGCTTTCAGGCGAGTCCGCTGCGGGACAAGCGCCCAACACCAAGCAGTGCTTGAGGGTACAAAATGACGCTCGAACAGGCATGCCCCATGGAATACCAAGGGGCGCAATGTGCGTTCAAAGATTCGATGATTCAC
+
BBBBBFFFFFFFGGGGBGGGGGGGGGFHHHHHHGHHFHHHFHHGGGGGHHGHHGFHHHGHHHGGGGEGFHHGGHHHGGEHGGGFGGHHHHHFGGHGGGGGGGGGGGGGGGGGGGHHGCFFFHHHHHHHHHHGGGHHHHHFHHHHHHGGHHHHHHGGGHHGGHGFFGGGFEEGGAGGGGCGGGFHHHGGEGEFGFGFGFFGHFFHFGHGHHFHEGGHGFFFHHGFFFEFGHEGFG9HFHGHGGGGFHGBFHGHHHBHHHHGGEGGHHGHE2EGHGGGCGGFEA4FFFFFFFBBBB@
@M02197:102:000000000-ALU3V:1:1101:21422:18979 1:N:0:1
ATCACATTCTCCTCCTCCGCTTATTGATATGCTTAAGTTCAGCGGGTGATCCTACCTGATTTGAGACCAGAAGTGAAATTGGGATGTGCCACAGAGGCAAGTTCGAAGCACACGCAGACACAACCAAACATTCCTCCTTTAGGCGACATAGCAAATGACGTATCATGCCATGCCAGGAGAAAAACACTGCTTGGCCGCCTCCTCCCAAACAGAGAGGCGGAGGCAAAGTGTCTCAAGGCGCTCAGGCATTTCGGGCGAGCCTGTGCTAGGTAGCGCAGGCAGAGGCACCCATCCAGACCCCATCCGCCAAGCCGTTTCATTTAAAAACCGCTTGGGGTGGGAGATTTCATGGCACTCAAACAGGCATGCTCTACGGATTGCCATAGAGCGCAAGGTGCGTTCAAAGATTCGATGACTCAC
+
AABABFFFFFBFGGGGGGGGGGGGHHHHHHHHHHHHHHHHHHHGGGAEHHHHHHHHHHHHHHHFGHHGGHHHHHHHHHHHHHHHHGHHHHHGEHHGGGGHGHHHGHHGGHGHHGGGGFHFHHGGGGGHHHHFHHHHHHHHHHHHGGFCFHHGHFFHGHHGFHHHHHHHHGFHHHHHHHGHHHGHGHHHFFGGFDHCD?D:GG:GGGGFFE?FGGGGGGFF;#@FBF5F9BCB9BGFBBA//@A0#FGGBA::CCGGGC.EFGFFCGHFGGCCA@AGFGEGCHHG?GG/?1DGHGF//CG/<//GEGE/EGEEF33GEHHHHHGGGGFGGFHDGGGDHGFFFFEGHHEHHHGDBHGGF5HHHHHHHHGHHGGHFGHHHHCCCGHHFGGGGHHHHGGEEACF5GGGGCGGFCBFFFFBBAAA
@M02197:102:000000000-ALU3V:1:1101:23008:19192 1:N:0:1
ATCACATTCTCCTCCTCCGCTTATTGATATGCTTAAGTTCAGCGGGTATCCCTACCTGATTCGAGGTCAACCATAGAAAGTTGGGGTTCGGTAGCCAACGCCACGACAGTCCCCAGAGCGAGAAATGTACTACGCTTGGAGCCCACGCGGCGCCGCATCTGGTTTTAAGGGATGCCCGGGAAGGCAAGCCCCAAGACCCAGCAGAGCTGGAGAGGTTGTTAATGACGCTCGAACAGGTATGCCCCGCGGAATACCACGGGGCGCAATGTGCGTTCAAAGATTCGATGATTCAC
+
CDCDDFFFFFFFGGGGGGGGGGGHHHHHGHHHHGHHHHHHHHHGGGGGHHHHHHGHGGGHHHGHHGGHHHHGGHHGHGHHHHHFGGGGFECFHFHHHHFFGGGGGGFGCHGHFFHGHHHGGGGGHHHHHHHHGGGGGGFGHHGGHGGGGGGGFGGBHGHHGFHGHGGHGGFHGGGGGHHHGHHGGHGGGHGHHHGHFHGHHHHHHFFHFFFFFGHHHHFGHHGGGGGGFDHHHHGHHFHCGFGCGGFGHHHHGGE?GGGGEGGGHHGGGECGGGGFDGCGGFFFFFFFBBAA@
@M02197:102:000000000-ALU3V:1:1101:20800:19192 1:N:0:1
ATCACATTCTCCTCCTCCGCTTATTGATATGCTTAAGTTCAGCGGGTAGTCCTACCTGATTTGAGGTCAGAGTCAAAAAGTGTTGCACAGAGGCAAGCAGTGTTCTGAGCAGGCTTGACGCACGCAAGGGACAAGACGAAACTTATTACGTCTGTCACGGATGCTAGCGATCCCACTAAGTCATTTGAGGCGAGCCGTGTAACCGGCAGCGCCCATATCCAAGTCCCAACTGGTCATAAACCAGATGGGATTGAGATTTCATGACACTCAAACAGGCATGCCTTTCGGAATACCAAAAGGCGCAAGGTGCGTTCAAAGATTCGATGATTCAC
+
CCCDDFFFFFFFGGGGGGGGGGGHHHHHHHHHHHHHHHHHHHHGGGGGGHHHGHHHHHHHHHHHGHHHHHHHGHHHHHHGHHHHHHHHHHHHGGGHGHHHHHHHHHHHHHHHHGHHGHGFGGGGGGGGGGHGGGHHHGGGGGHHGHHHHHHHHGHHHHHHHHHHHHHHGHHHGHHHHHHHHHHHHHHHGHGFGGGGHHHGGGFGHGGGGGHFHHHHHHHHHHHHGFHHHHHGHHHHGHHHHHHHGHHHHHFHHHHHHHHHHHHHHHGHHGHHHHHHHHHHHEACFHHHHHHHGHHHGGGGGHHHHGGGGHGGGGGGGGGGFFFFFFFCCBBC
@M02197:102:000000000-ALU3V:1:1101:28509:19210 1:N:0:1
ATCACATTCTCCTCCTCCGCTTATTGATATGCTTAAGTTCAGCGGGTGATCCTACCTGATTTGAGACCAGAAGTGAAATCGGGATGTGCACAGAGGCAGTTAAGCACACGCAGACACAACCAAACATCCTCCATTAGGCGACATAGCAAATGACGTATCATGCTATGCCAGGAGAAACACTGCTTGGCCGCCTCCTCCCAACAAGAGAGGCGGATGCAAAGTGTCCCAAGGCGCTCATGCATTTCGGGCGAGCCTGTGGTCAAGCACGGGCAGCAGCACCCATCAAGACCCCGTCCGCCAAGCCGTTTCATAAAAACCGCTTGTGGTGGGAGATTTCATGGCACTCAAACAGGCATGCTCTACGGATTGCCATAGAGCGCAAGGTGCGTTCAAAGATTCGATGATTCAC
+
CCCCDFFFFFFFGFGGFGGGGGGHHHHHHHHGHGHHCGHHHFHGGGGGHHHHHHHHHHHHHHHHGHHFHHEGHGHHHGHHGDGGGGHFHHHHHHHGGGGFHHHHGFFHHGCGCCHGHHGGGGHA/FGHGHHHHHGHHGHGFGGGHFHHHHHHHFCEHGHHHEFHHFGHGHH.GEHGHHB<DGHHH@AGHG;48GG:GGGFGBGEF55:AFGGFD/BBFFFB=:0:F:BB;.A090AFF0:;::0:AD:CGGAC.HHFGHAG0<<C>>.C1HGBHHDFFCFGBFFF?//?GC>/FGGGE?EGE?AHGBFHHEGGFE1EE11HEHEGHHGGHHHHHGHHGHHHFHEHFFFHGHHHHHGDHGFFFGHFFBBGHGHHHFCGGHGGFCGGGFGGFFFA5EGBFFFFFFFBBAA?
@M02197:102:000000000-ALU3V:1:1101:28527:19212 1:N:0:1
ATCACATTCTCCTCCTCCGCTTATTGATATGCTTAAGTTCAGCGGGTGATCCTACCTGATTTGAGACCAGAAGTGAAATCGGGATGTGCACAGAGGCAGTTAAGCACACGCAGACACAACCAAACATCCTCCATTAGGCGACATAGCAAATGACGTATCATGCTATGCCAGGAGAAACACTGCTTGGCCGCCTCCTCCCAACAAGAGAGGCGGATGCAAATTGTCCCAAGGCGCTCAGGCATTCTGGGCGACCCTGTGGTCAAGCACAGGCAGCAGCACCCATCAAGACCCCGTCCGCCAAGCCGTTTCATAAAAACCGCTTGTGGTGGGAGATTTCATGGCACTCAAACAGGCATGCTCTACGGATTGCCATAGAGCGCAAGGTGCGTTCAAAGATTCGATGATTCAC
+
BBBBBFFFFFFFFGGGGGCGGGDFHGHHHHHHGHGHHHHHHHHGGFEEEHHHHHHGHHHHHHHHGHFGHHGHHFFHHHHEEGGGCFHFFFFFFHHEEFGFGGHHHHHGGGGGGGHHHGFEACGFEGHHBGHHHGGHFG2BCGGGHGHFFHFFHHDCEFGFFBDFGHHG1DGHHGGFCHHHE0<CGBEHGDG95EG;GGGGFEFAFEFGGGGAF/;900;C#;9//;FGFE9A/;;AA#B;;BF/#C:--<<.CAEC/0CFFG11HHHHGDHGB1HAC0/GBG<11?//CC?D@/FEFE?E@/EEHFF4FFHEFE>1GFEFAGGGGHGHHHFFHHHFHHFHHHFEHGGFAHHHHHGGHFFDFFDHHHGFGBGFCHGGGGHHHGGGGGHGBFGGGGABGFFFFFFFAAAAA
@M02197:102:000000000-ALU3V:1:1101:23393:19281 1:N:0:1
ATCACATTCTCCTCCTCCGCTTATTGATATGCTTAAGTTCAGCGGGTATTCCTACCTGATCCGAGGTCAACCTGAGAAATAAAAGGTTAGACCGACCCGACGAGACCTTGCAACTCCCCGCGTGCCTCGAAAGACTCGTTGCGAAGAGGGTCCCACGGACGCCGTCATTGTCTTTGAGACCAGTTGCGTTGCCACAACTCGGTCCAACACCCAAACCGAGGTTTGGAGAGAGGATAATGACGCTCGAACAGGCATGCCCATCGGAATACCAATGGGCGCAATGTGCGTTCAAAGATTCGATGATTCAC
+
BBABBFFFFFBDGFFBGGGGGGGGDFHHHHHFFGGHHHGHFHHGGG?EFHHHHHHHHGHHGFEEEGGFGHHEFHHHFFHHHHGHHBGHGH<HFGCFGGGGGGG?EEG:HF2GGHHHHG@CCGCFDHHG8GBEDHFFHGHGHHFGCAEHHGGGHHHFGGGC?BDGBGDFFFCFGGGEFG?FFGFBBBFDHGFAFFFFFFFFGBGFHGFB?GGGGGEFFEF1GHHHGHFHFFBGGHFGBFB#9GCG?FFFHHFCEGFFG1EEEAEB5AG5FGFCEGGEEAGGBE?FEFGBFFGF5GGBBFFFFD5AAAAB
@M02197:102:000000000-ALU3V:1:1101:8780:19263 1:N:0:1
ATCACATTCTCCTCCTCCGCTTATTGATATGCTTAAGTTCAGCGGGTATCCCTACCTGATCCGAGGTCAAAAGTGGAAAAAGACTTACTGGACGCTAGTATTCTAGGCTAGAGGCGCAAAATGTGCTGCGCTTCAATACCAAAACACTGGCTGCCAATGACTTTAAGGCGAGTCCACGACAGTGGACAAACACCCAACACCAAGCAGAGCTTGAGGGTACAAATGACGCTCGAACAGGCATGCCCCATGGAATACCAAGGGGCGCAATGTGCGTTCAAAGATTCGATGATTCAC
+
BBBBBFFFFFFFGGGGFFGGGGGGHGHGFHHGHHHHHHHHFHCGGGGGHFFFHHHHHFHHHHHGGGGFHGHHHFGHHHGHFE2FGHHHHHHHGGGGGGGHHHHHHGHHHHGHCGEFGFGCHHHHGHHHHGGGGGHGF8FFHHHGHGHHGEHHGHHHHGGHHEHHFFHGHGFGCFFFFAFEHGHHFFFG/BF8GGGGFGGGHGEFF=FHGFBFFHHFFGHGFFFBEBGEDD?FFBDAACAGBGGHFGBHDG5G5FBHFGGGGGE5FD52?ECHFCGFGFFCGGCFBFBFFABAAA
@M02197:102:000000000-ALU3V:1:1101:15774:19231 1:N:0:1
ATCACATTCTCCTCCTCCGCTTATTGATATGCTTAAGTTCAGCGGGTAGTCCTACCTGATTTGAGGCCAGAGTCATAAGGTTGCCGGTGAGGGCGGCTGTGAGCGGACGGCACGGAGCAGACCGGGCGAAACGTATCACGCCGGGTCAGGTCTCCCGCCATCCGCTAAGGCATTTGAGGCGAGCCAGCAAAGGCAGCGCCCAAGTCCAACCGATCGGGAAAACCCAAGGGGTTGAGGTTTACATGACACTCAAACAGGCATACCCTCCGGAATACCAGAGGGTGCAAGGTGCGTTCAAAGATTCGATGATTCAC
+
CCCCBFFFFFFFGGGGGGGGGGGHHHHHHHHHHHHHHHHHHHHGGGGGGHHHHHHHHHHHHHHHGHGGHHHHHHHHHHHGHHHHGGGEGGHHGGGGGGGHHHHHGG;GGGGGGGGGGGHHHGHGGGGGGGGGGGHHGGGGGGGGGGGGGGFFGGGFFGGGFGFFHFHHHHHFFHHGGGGGHHFGHHHHHHHHGGGGGGGHHHGHHGGGGGGGFGGHHHGGFFHHFGGGGHHHHHHGHHHHFHHHHHHHGGGHHFHHHHGHHFGGCGGHGHFHHFGHHHHGHHHHHHHGGGGHGGFGGGGCFGFFFFFFFBBBBB
@M02197:102:000000000-ALU3V:1:1101:13361:19235 1:N:0:1
ATCACATTCTCCTCCTCCGCTTATTGATATGCTTAAGTTCAGCGGGTATTCCTACCTGATCCGAGGTCAACCATTAAAAATTGGGGGATTTAGCGGCCAAAGACGCTGCAACTCCAGTCAAAAGCGAGATAAAAATTTACTACGCTCAGAGGATATCGCAGATCCGCCGTTGTATTTCAGGAGCTACAGCTAGCAAAAGCAGTAGGCTCCCAACACTAAGCTAGGCTTAAGGGTTGAAATGACGCTCGAACAGGCATGCCCACTAGAATACTAATGGGCGCAATGTGCGTTCAAAGATTCGATGACT
+
CCCCCFFFFFFFGGGGGGGGGGGHHHHHHHGHHGHHHHHHHHHGGGGGHHHHHHHHHHGHHHHGGGGHHHHHGHHHHHGHHHHHHGGGGHHHHGGGGGGHHHHHG8GGGHH9GHGHHHHHHHHHHGGGGGHGGHHHHHHHHHHGGGGGHHHGHHHHGGGGGGHHHHGGHHGHHHHFHHHHHHHGGHHHHHHHHHHHHHHHHHHFGGGGGGHHHHHHHHHHHHHHGHGHHHGHHHHGHHHGGGGGFHGGHHHGGHHHHGHGFHHFHHGGFDCHHGGGGGGHFFHFEEGGGGGGGGGBFFFBFFBBBA@
@M02197:102:000000000-ALU3V:1:1101:7584:19326 1:N:0:1
ATCACATTCTCCTCCTCCGCTTATTGATATGCTTAAGTTCAGCGGGTAGTCCTACCTGATTTGAGGTCAGAGTCAAAAAGTGTTGCACAGAGGCAAGCAGTGTTCTGAGCAGGCTTGACGCACGCAAGGGACAAGACGAAACTTATTACGTCTGTCACGGATGCTAGCGATCCCACTAAGTCATTTGAGGCGAGCCGTGTAACCGGCAGCGCCCATATCCAAGTCCCAACTGGTCATAAACCAGATGGGATTGAGATTTCATGACACTCAAACAGGCATGCCTTTCGGAATACCAAAAGGCGCAAGGTGCGTTCAAAGATTCGATGATTCAC
+
BBBBBFFFFFFFGGGFGG2E?FGHHHHHHFDFHCHHHGHHHFHGGGGGGEGHHFFHHHHGHHGHGHHGFFFHFHHHHHHG3GGHHHHFHHHGGGGHGHGHHHHHHHHHHEFFHGHHGHFGGGGEGGGGFDHGCGHCFFCGGGFHFHHHFGHHHGHHHGHGHGHEHHGGCHHGGGHFHHHFFFGHHGFGEGCACCGGHFHGGGGGHGGEFFHFHHFHFFHFHHGGFHGFGF9FFGGHGFHFHHHHHHGHHHBEHHGGHFFHHHFGB51FEHHHHHFHHCAEHEGGAHFHHHGFCHHHCGGGGHFFHGGGGFGGBEGFCGGGFFFFF5FBAAA3
@M02197:102:000000000-ALU3V:1:1101:28683:19350 1:N:0:1
ATCACATTCTCCTCCTCCGCTTATTGATATGCTTAAGTTCAGCGGGTAATCTTACCTGATTTGAGGCCAGAAAGGAATACATAAAGAATTATGTATGTGTGTGTTTGTTTGGTAGCAGATGAAAAAAGCACAAGATTTTTATGGGTTTGCCTTAACAAAAATCTATGGCTGACACTCATCCACTCATACTTTTAAGGCAAGGTGATACAAAGAGGCTAATCTCATCACCAAGCCCAAGGACCCGTTAAAAGAATTTTTCATAAAAAAAAACCCTTTTAATGGAGATATTCACGACACTCAAACAGGCATGCTCCGAGGAATACCAAGGAGCGCAAGATGCGTTCAAAGATTCGATGATTCAC
+
AAA11DFFFFFFGGGGGGGGGGGHHHFCGHCGHHHGHHHHGGHGGGGGGFFGHHDHGHGHGHGHGBEFEGHFFHHGHCHBGFFHGEDGBGHHHFDGD2FGFGGGFBF>GHHE>EDHHFF1DD1BFGGG01F<EAFHDGFHHHFHGBCCGFGFHDGDGGFGGG<GDGDCFGGFFFG1CFGFHHGBGGFHHBDD0GGBFBCG3EDGGGH9FGFCGFFFGFGCFB?<-FFB?EGF/FAEG?AA9GFF9FGHGF4F0?F3F4HGEGGGGGFCFGE1DB4FF@DGBHHHFHF1FGGGHHGFEHFHHHHHGBHHHCGGGGFFHHHGGHHFBFAEEGGHHHGA2GGHGFGFGGGGF4FFFFFFFA?AAA
@M02197:102:000000000-ALU3V:1:1101:6529:19379 1:N:0:1
ATCACATTCTCCTCCTCCGCTTATTGATATGCTTAAGTTCAGCGGGTAGTCCTACCTGATTTGAGGTCAGAGTCAAAAAGTGTTGCACAGAGGCAAGCAGTGTTCTGAGCAGGCTTGACGCACGCAAGGGACAAGACGAAACTTATTACGTCTGTCACGGATGCTAGCGATCCCACTAAGTCATTTGAGGCGAGCCGTGTAACCGGCAGCGCCCATATCCAAGTCCCAACTGGTCATAAACCAGATGGGATTGAGATTTCATGACACTCAAACAAGCATGCCTTTCGGAATACCAAAAGGCGCAAGGTGCGTTCAAAGATTCGATGATTCAC
+
CCCCCFFFFFFFGGGGGGGGGGDHHHGHHGHHGHHGHHHGHHHGGGGGGHHHHHHHHHHHHHHHGHHHHHGHHHHHHHGGHGGGHHHHHHHGGGGHGHHHHFHHHHHHHHEGHGGHGHHGGGGGGGGGGGHGGHHHHFGGFCHFCGHHHHFHHGFHHHFGHHHHFGFHGHFGHHHHHHHHHHHHHHGHEGEDDGCCHHHGGGGGHFFGGGFFGHHFHGHHHGFFFHHHFGFFGGHGHHGFHHGHHHHGHHHHHHFHGHHHHGGBFHEHHHHHFG5HHHHGHGGGGHFHHHHFGHHHDGGGCHHHHGE2ECGGFGGGGGGGFFFFFFFAABBB
@M02197:102:000000000-ALU3V:1:1101:2880:19419 1:N:0:1
ATCACATTCTCCTCCTCCGCTTATTGATATGCTTAAGTTCAGCGGGTATTCCTACCTGATCCGAGGTCAACCTTTGGAAGATTGGGGGTTTTACGCCAATAGTCCCTCCGATTCCCAGTGCTAGACGTAAAGTTACTACGAAAAGGAGGATCCGGGAGGGTCCGCAACTACCTTTGAGGGCTTACATCAGCTGTAGGGCCCCAACACCAAGCAGAGCTTGAGGGTTGAAATGACGCTCGAACAGGCATGCCCGCCAGAATGCTGGCGGGCGCAATGTGCGTTCAAAGATTCGATGATTCAC
+
B??ABFFFFFBFGGFFGG?CEGGHCBA6B65EGHHF55DFE5F22EEE35FGFHFHHEFGHDGG?CEHHHGFBG5DG9GB?G5DAA90>/3F43C#1EF1333BBG'FEG##?BG5;F<@G$@8C9/FA0FGD7:/.$7;#;0/9009<##><A-;/C-<.<.;=$1;1;C1FGGCBG70?#;)FBBBBBCB<99CC?:/9GAD/B/FHFBFEFFG?HFEFDHHFDF34/+EE>1;HE@B@;FF31HE?GCGGFGE5DHGFA2A22EECEBHHHEGEFFGGGBG5FEGGCC@5DFD3AAA>
@M02197:102:000000000-ALU3V:1:1101:11198:19383 1:N:0:1
ATCACATTCTCCTCCTCCGCTATTGATATGCTTAAGTTCAGCGGGTAGTCCTACCTGATTTGAGGTCAGAGTCAAAAAGTGTTGCACAGAGGCAAGCAGTGTTCTGAGCAGGCTTGACGCACGCAAGGGACAAGACGAAACTTATTACGTCTGTCACGGATGCTAGCGATCCCACTAAGTCATTTGAGGCGAGCCGTGTAACCGGCAGCGCCCATATCCAAGTCCCAACTGGTCATAAACCAGATGGGATTGAGATTTCATGACACTCAAACAGGCATGCCTTTCGGAATACCAAAAGGCGCAAGGTGCGTTCAAAGATTCGATGATTCAC
+
CCCCCFFFFFFFGGGGGGGGCGGHHHHGHFGHHHHHFHHHHHGGGC?GHEBHHHHHHFHHHBFGHHHFHHHHHFHHHGGGHGGGHHHHHFHGFGHEEHGFFHFHHGHHHHEEEHHGFFGGGGFFGGGC<GFFHFGHGGFFFGH1GHHHHHHHGHFHFFFGD<CHFFG<<GEDHHHHHFFGDFHHHDCFGGFFGGDHFHFGGGGGGGGEFFFFGFHFHHHFHAEGFGHHFFBFEGHHHHGFFGHHHG2HHHHFHFBFGHFHGGHGGEFGFBA3HHGAHHFGGE?DHGHGGHHGHHHGGGGEFE4B?GGGHGGGGGGGEFBFBFFF5FBBBBB
@M02197:102:000000000-ALU3V:1:1101:2862:19419 1:N:0:1
ATCACATTCTCCTCCTCCGCTTATTGATATGCTTAAGTTCAGCGGGTATTCCTACCTGATCCGAGGTCAACCTTTGGAAGATTGGGGGGTTTACGGCAAGAGTCCCTCCGGATCCCAGTGCGAGACGTAAAGTTACTACGCAAAGGAGGCTCCGGGAGGGTCCGCCACTACCTTTGAGGGCCTACATCAGCTGTAGGGCCCCAACACCAAGCAGAGCTTGAGGGTTGAAATGACGCTCGAACAGGCATGCCCGCCAGAATGCTGGCGGGCGCAATGTGCGTTCAAAGATTCGATGATTCAC
+
AB>AADFFFFFFGGGGGGGEEEGHHHHGGGHBEHHHCHHGHHHGCGEFFGHHGHHGHA3FFHBEAEGHHFFFGGFHEG5B$FDDHEE9#EE;FHG6FGEE9FHHBBFGFGCGFGH$4:FHHFEG?DF8GFG:GFGBFHHCGGGGHE.HGGEHF::DGGGGDHEGGGGGFGHGFFHGGGBGBDGGGFGGFGF7GGFFFFF?EEFGFFFFEEFFFFGGGCGGCFFGFGEFF0EFFEDGAA9FHFHHHHG/GFGFEGBFBFHHGCGGEEEE?2BHGFCGGEHFGEGG5FAFECCDD5FF?A@BA
@M02197:102:000000000-ALU3V:1:1101:16683:19440 1:N:0:1
ATCACATTCTCCTCCTCCGCTTATTGATATGCTTAAGTTCAGCGGGTAGTCCTACCTGATTTGAGGTCAGAGTCAAAAAGTGTTGCACAGAGGCAAGCAGTGTTCTGAGCAGGCTTGACGCACGCAAGGGACAAGACGAAACTTATTACGTCTGTCACGGATGCTAGCGATCCCACTAAGTCATTTGAGGCGAGCCGTGTAACCGGCAGCGCCCATATCCAAGTCCCAACTGGTCATAAACCAGATGGGATTGAGATTTCATGACACTCAAACAGGCATGCCTTTCGGAATACCAAAAGGCGCAAGGTGCGTTCAAAGATTCGATGATTCAC
+
CBABCFFFFFFFGGGGGGGGGGGHHHHHHHHHHHHHHHHHHHHGGGGGGHHHHHHHHHHHHHHHGHHHHHHHHHGGHHHGHHHHHHGHHHHHGGGHGHHHHHFFHHHGHGHHHGHGGGHGGGGGGGGGGGHGGHHGHGGGGGGHGHGHHGHHHGHHHGGGGGGHHHGHGGGFGHHHHHHGHHHHGHGHGGGGGGGGHHHGGGGGHGGGGGHGGHHHHHGHGFFGGGHHHHHHHHHHHHHFHHHHGCGFHHFHHHHHHEHFHHGEHHGHHHHHHHHGHHHHFGGGGHHHHHHHGHHFGGGGGHHHHGGGGHGGGGGGGGGGFFFFFFFCCCCB
@M02197:102:000000000-ALU3V:1:1101:5319:19456 1:N:0:1
ATCACATTCTCCTCCTCCGCTTATTGATATGCTTAAGTTCAGCGGGTAGTCCTACCTGATTTGAGGTCAGAGTCAAAAAGTGTTGCACAGAGGCAAGCAGTGTTCTGAGCAGGCTTGACGCACGCAAGGGACAAGACGAAACTTATTACGTCTGTCACGGATGCTAGCGATCCCACTAAGTCATTTGAGCCGAGCCGTGGAACCGGCAGCGCCCATATCCAAGTCCCAACTGGTCATAAACCAGATGGGATTGAGATTTCATGACACTCAAACAGGCATGCCTTGCGGAATACCAAAAGGCGCCAGGTGCGTTAAAAGAGTCGATGACTCAC
+
AAAAAF5DFDDFFFGGGFGGGGGF55GHFHCCFDEGBFHGFAA2A?2AFFDGBGHEG33FGH5BECAFGGBFHHEGD3GCGFGHHHGHEECGAEEHE1B3@FGFF4EBGFFF/AAB@FBEEEE0CG@<40;?FF:FF?<C?<FGF1<8GHGGFC:FFDD<00GGHHEG.@HGFHGFHFHFCBFHFHFFG#/B?B</F>;%BF0CGBBF?A1>;>;FFGBF98>FEABBBDFFG9DE@>1@BFG01BFCFB22G@@D1GFFF@D11@/FGAFBA11FGE0FA////02EDF1EEF1B/EA00000BEE0GEF1B1F1BEA1>133B@@11A>>
@M02197:102:000000000-ALU3V:1:1101:16524:19468 1:N:0:1
ATCACATTCTCCTCCTCCGCTTATTGATATGCTTAAGTTCAGCGGGTAATCTTACCTGATTTGAGGCCAGAAAGGAATACATAAAGAATTATGTATGTGTGTGTTTGTTTGGTAGCAGATGACAAAAGCACAAGATTTTTATGGGTTTGCCTTAACAAAAATCTATGGCTGACACTCATCCACTCATACTTTTAAGGCAAGGTGATACAAAGAGGCTAATCTCATCACCAAGCCCAAGGACCCGTTAAAAGAATTTTTCATAAAAAAAAACCCTTTTAATGGAGATATTCACGACACTCAAACAGGCATGCTCCGAGGAATACCAAGGAGCGCAAGATGCGTTCAAAGATTCGATGACTCAC
+
CCCCCFFFFFFFGGGGGGGGGGGHHHHHHHHHHHHGHHHHHHHGGGGGHHHHHHHHHGHHHHEHGGGGHHGHHHHHHHHHHHHHHHHHHHHFHHHHHHHHHHHHHHHGHHHGCGFHHHGHGHHHHHGHGHFHHHFHHHHHHHHHHHGGGGGHHHHHHHHHHHHHHHHHHGHFHHHHFGHHHHHHHGHHHHHHHHHHHGHHGGHHHGHGHHHHHHFHHHHHGHHHGFHDGGGGGGGGHGGFGGGFHHHHHFFHHHHHHHEHHGGGGGFFEBDGHEHGFHGHHHHHHHGGHGFGHDHHEFHHHHHHHHHFCGCGGGHHHHHHHHHHHHGGGGGHHHGGGGGHGGGGGGGGGGFFFFFFF@CCCC
@M02197:102:000000000-ALU3V:1:1101:18508:19573 1:N:0:1
ATCACATTCTCCTCCTCCGCTTATTGATATGCTTAAGTTCAGCGGGTATTCCTACCTGATCCGAGGTCAAACCTAAAGAATTGGGGTGTTTAACGGCTGGGACGCCGGTCACAATCGCAAGCGAGGAAATAATTACTACGCTCAGAGTGCTGACCGACTCCGCCACTGGATTTGGGGAACTGCTATACCGCAGATTCCCAACGCCAAGCAACAGGGCTTGAGGGTTTGAAATGACGCTCGAACAGGCATGCCCGGTAGAATACTACCGGGCGCAATGTGCGTTCAAAGATTCGATGATTCAC
+
BBBBBFFFFBFFGGGGGGGGGCFHHGHHHHHHHHGHHGHGBGHGCEGGGHFFHHHHHGHGGHHGFGGHHFHHGHHHGHHHHHGHH;G9GGHG<HGFFGGGGAB0//<D4CGEHH:FCCFDFAEA<C0FFGGGHG;E9HG2@0<<HGCD0DFGGH@<:C-CA:EGF?:9FFGGGCFFGHHGGFFGFGGGGFFFCGFEEFCFFDD@EGBEEBFAHHFFBFF;FFFGED?FHGGE/EEEF/FFHHGD190A///EA1GDFFFFEGECECGEEEA1B3GEACAE1FB3D3GFF1>CDF1FD11AA1
@M02197:102:000000000-ALU3V:1:1101:2518:19562 1:N:0:1
ATCACATTCTCCTCCTCCGCTTATTGATATGCTTAAGTTCAGCGGGTAGTCCTACCTGATTTGAGGTCAGAGTCAAAAAGTGTTGCACAGAGGCAAGCAGTGTTCTGAGCAGGCTTGACGCACGCAAGGGACAAGACGAAACTTATTACGTCTGTCACGGATGCTAGCGATCCCACTAAGTCATTTGAGGCGAGCCGTGTAACCGGCAGCGCCCATATCCAAGTCCCAACTGGTCATAAACCAGATGGGATTGAGATTTCATGACACTCAAACAGGCATGCCTTTCGGAATACCAAAAGGCGCAAGGTGCGTTCAAAGATTCTATGATTCAC
+
AA?AAFBFBFFFGGGGGGCAEFEHG5DBG6GFFHGFGDDDHHF2E2AEEFHHGFGFH3BB5DFHGEAFGGGFDGFFFHHGBDGGEFHHHHHHGGGHEHBGGFFGFFHBFFHHFEHGGHHCF@@BFBB@4D4FFHFHH8GC?/GDF:DD1?FGCEHD:FFHEHGBCGHHGCHG?GFCFGEC;GBGFHGGCCGGCCCFGFH?CCGGFEE>B?FC9E9FGFEBHHFBFFGFBFFFHGFHGFFBFGBGB1E0FBFFHEHGG1GHGBFDGEEFFFGGHGHGF1BFB/EGGHGHHHGAE1FBGGFC?HGBHEEE1FFDBGGGDFGF@@3FFDDA>1A1
@M02197:102:000000000-ALU3V:1:1101:18506:19592 1:N:0:1
ATCACATTCTCCTCCTCCGCTTATTGATATGCTTAAGTTCAGCGGGTATTCCTACCTGATCCGAGGTCAAACCTAAAGAATTGGGGTGTTTAACGGCTGGGACGCCGGTCACAATCGCAAGCGAGGAAATAATTACTACGCTCAGAGTGCTGACCGACTCCGCCACTGGATTTGGGGAACTGCTATACCGCAGATTCCCAACGCCAAGCAACAGGGCTTGAGGGTTTGAAATGACGCTCGAACAGGCATGCCCGGTAGAATACTACCGGGCGCAATGTGCGTTCAAAGATTCGATGATTCAC
+
BBBBBFFFFFFFGGGGGGGGGGGHHHHHHHHGHGHHHHGHGHHGGGGGHHHHHHFHHHHHHFGFGGGHFFHHGH33F8HHGHHGBEB7EFGFFHGCEFGEEGA9G?/@><4GHGHGA#FDA/C<@DFFGFB1FGHHFH<ACE0AGHHHEHH<GGFDFC<.CADF?9GHHGEEFFDFHGFEHGFFFFCFBG=GE;FFFFFFEFDGHHDEFFHFHHFB;AHE;GEHEGHFHFHEGFEAEHGGHHHHGBFHGECEGHFFHGHHHGA?2CGGFGCHHHHEGE?HGGGGGGGEFGFFFFFFFCCBBB
@M02197:102:000000000-ALU3V:1:1101:2501:19568 1:N:0:1
ATCACATTCTCCTCCTCCGCTTATTGATATGCTTAAGTTCAGCGGGTAGTCCTACCTGATTTGAGGTCAGAGTCAAAAAGTGTTGCACAGAGGCAAGCAGTGTTCTGAGCAGGCTTGACGCACGCAAGGGACAAGACGAAACTTATTACGTCTGTCACGGATGCTAGCGATCCCACTAAGTCATTTGAGGCGAGCCGTGTAACCGGCAGCGCCCATATCCAAGTCCCAACTGGTCATAAACCAGATGGGATTGAGATTTCATGACACTCAAACAGGCATGCCTTTCGGAATACCAAAAGGCGCAAGGTGCGTTCAAAGATTCGATGATTCAC
+
>AAAAFFDB5DBFBGABGEECEEH5DF66A55BFFGHGFGFGAEEGE2FFFGGBFFGFBFH5F5FFEFCFFG5FFBDG11@FFDEFDHEGGHGDFFEGGH@BFFFFDFHHGEED?DEFBA/<E@CDC4BFCFFHFGFDC0<0BGFH;<CGGC?AG1EFAGHG<E<GBAEFHEHEHHHGHF1FC<FFACAGG@B?CGHFHGGGG4GE/E<?GFF9G4BHHGC?BG>39F3GFF3G8GB9DFHHFFHEGB5GDB5F5FF5D5EGHFFB1FHFEBF5CGAE1FCA0GEG5B5BGB2BGFEAA2GGFBA22AAABGD5B5B24F44@5@5FAA>>A
@M02197:102:000000000-ALU3V:1:1101:19624:19617 1:N:0:1
ATCACATTCTCCTCCTCCGCTTATTGATATGCTTAAGTTCAGCGGGTAATCTTACCTGATTTGAGGCCAGAAAGGAATACATAAAGAATTATGTATGTGTGTGTTTGTTTGGTAGCAGATGACAAAAGCACAAGATTTTTATGGGTTTGCCTTAACAAAAATCTATGGCTGACACTCATCCACTCATACTTTTAAGGCAAGGTGATACAAAGAGGCTAATCTCATCACCAAGCCCAAGGACCCGTTAAAAGAATTTTTCATAAAAAAAAACCCTTTTAATGGAGATATTCACGACACTCAAACAGGCATGCTCCGAGGAATACCAAGGAGCGCAAGATGCGTTCAAAGATTCGATGATTCAC
+
CBBCDFFFFFFFGGGGGGGGGGGHHHHHHHHHHHHHHHHHHHHGGGGGHHHHHHHHHHHHHHHHGHGGHHGHHHHHHGHHHHHHGHHHHHHHHHHHHHHHHHHHHHHHHHHGFGHEHHHHEHHHHHHHGHHHHHHHGHHHHHHHHHGGGHHHHHHHHHHHHHHHHHHFHHHHGHHHHHHHHHHHHHHHHHHHHHHHFGHHHHHEHHHGHHHHHHGFHHHHHHGHGGHHHHHHGGHHHGGGGCGHHGHHHFGFHHHGGHGHHGGGGGGGFGGGHHHHGGHGBHHGGHHGFGGGHHHHEGHHHHHHHHHHHGGGGGHHHHHGHHGGHHDGGGGGFHHGGGGHGGGGGGGGGGFFFFFFFCCCCC
@M02197:102:000000000-ALU3V:1:1101:16738:19638 1:N:0:1
ATCACATTCTCCTCCTCCGCTTATTGATATGCTTAAGTTCAGCGGGTATCCCTACCTGATCCGAGGTCAACCTGTTAAGAAGGGGGGTTTAACGGCGAACAAGCCAGCCCAATCCCGCAAGCGATTCGATTAGATCACAACGCTTCGAGACGGACGACTCAGCCGGAGACATTGGGGCGCGCGGCGGAACCGCGGACGCCCAAGACCAAGCGAGGCTTGATTGGTGTAATGACGCTCGAACAGGCATGCCCCCCGGAATACCGAGGGGCGCAATGTGCGTTCAAAGATTCGATGATTCAC
+
CCCCCFFFFFFFGGGGGGGGGGGGHHHHHHHGHHHHHHHHHHHGGGGGHHHHHHHHGGHHGHHGGGGHGHFHHFH:HHHGHHHGGGGAADFHFGGGGGFGGHGGGG?EEDGGGFGFGGAGGGGF?EFFFFFFFFFF9FFFDFFF9FFE9?DDDEFFFADFFFFFFFFFFFFFBFFFFADFFFFAFFFFFFFFFFFFFFFC>;EGFFFFFGGHHGGHHFFFGFHHHGDFGAFFF<G;?HHFHHHHHHF?DEE0?EHGHGGAFE2HECGGGHHGHGGGGHGGGGGFGEGCFFFFFFFBBBBB
@M02197:102:000000000-ALU3V:1:1101:3581:19651 1:N:0:1
ATCACATTCTCCTCCTCCGCTTATTGATATGCTTAAGTTCAGCGGGTGATCCTACCTGATTTGAGACCAGAAGTGAAATTGGGATGTGCCACAGAGGCAAGTTCGAAGCACACGCAGACACAAACAAACATTCCTCCTTTAGGCGACATAGCAAATGACGTATCATGCCATGCCAGGAGAAAAACACTGCTTGGCCGCCTCCTACCAAACAGAGAGGCGTATGCAAATTGACTCAATGCGCTCATGCATTTCGGTCCAGCCTTTTCTTGTTAGCGCAGGCAGAAGCCCCCATCCGGACCCCAGCCTCCAATCCTTTTCATTTAAAAACCGCTTGGGGTGGAAGATTTCATGGCACTCAAACAGTCATGCTCTACGGAATGCCATAGAGCGCAAGGTGCGTTCAAAGATTCGATGATTCAC
+
AAAAAF3@3@@BGFC11FEAGGGHBEGHCHHFHHHHHHGFB2100EAAAG2D1FAGFGFHGHHFFG1/EG0GFFFBGFGFHEEFGFFGHD11>CFCAAFF/1B2/FCF/>E0B>/</E<0<FAB<</CGFFF12>1F@1@1FGH@CCC?GHHHBB1GH1..FGCD111GD10<<DC.CCE.<GC..;:G0:0CA9C@;?#;..$9/9;99/;9ACA..9$;>00B;;#;9#/9#;/#9/0$CCG;;0.-@:@/..../../C</<0<1><---<0GF111GF?/<</////?////<E//<//?01B0110EB1FGB2EBG/GFE>//?/EEE>?0111DBGEA1111D1F1F1FECAD1B211G1A1A//01GFF11B/B2DA0EAEEB1GAA0A011GACGGFEGCC@3313F?A?>>
@M02197:102:000000000-ALU3V:1:1101:25220:19660 1:N:0:1
ATCACATTCTCCTCCTCCGCTTATTGATATGCTTAAGTTCAGCGGGTAGTCCTACCTGATTTGAGGTCAGAGTCAAAAAGTGTTGCACAGAGGCAAGCAGTGTTCTGAGCAGGCTTGACGCACGCAAGGGACAAGACGAAACTTATTACGTCTGTCACGGATGCTAGCGATCCCACTAAGTCATTTGAGGCGAGCCGTGTAACCGGCAGCGCCCATATCCAAGTCCCAACTGGTCATAAACCAGATGGGATTGAGATTTCATGACACTCAAACAGGCATGCCTTTCGGAATACCAAAAGGCGCAAGGTGCGTTCAAAGATTCGATGACTCAC
+
CCCDDFFFFFFFGGGGGGGGGGGHGHHHHHHHHGHHHGHHHBGGGGGGGHHHHHHHGHHHHHHHGGHHHHHHHHHHHHHGHHGFHHHHHHHHGGGHGHHHHHHHHHGHGHHHHGHHGEFGGGGGGGGDEFHFGHHHGGGGGGHHHHHHHGHGHGHHHHGHGGGHGHGHGGHGGHHHGHHHFHHHHHHHGGGGGGGGHHGGGGGGGGFFFFFFFBFGFFHHHHGEEFFFHGHHFHGHHHHHHHHHGHHGHHFGBFHHBHFHHHHHHHFHHHGFHHHHGHHHHGCEGGHGGHGFEHGHGFGGGHCHHGE2GHGFFGGCGGGGFFFDFFFABBAA
@M02197:102:000000000-ALU3V:1:1101:8076:19624 1:N:0:1
ATCACATTCTCCTCCTCCGCTTATTGATATGCTTAAGTTCAGCGGGTAGTCCTACCTGATTTGAGGTCAGAGTCAAAAAGTGTTGCACAGAGGCAAGCAGTGTTCTGAGCAGGCTTGACGCACGCAAGGAACAAGACGGAACTTATTACGTCTGTCACGGATGCTAGCGATCCCACTAAGTCATTTGAGGCGAGCCGGGTAACCGGCAGCGCCCATATCCAAGTCCCAATTGGTCAGAAACCAGATGGGATTGAGATTTCATGACACTCAAACAAGCATGCCTTTCGGAATACCAAAAGGCGCAAGGTGCGTTCATAGATTCGGTGATTCGC
+
AA@AA13@DFFBGFGGGGGGGGGHEGHHGHCHHFFHGHBDGHHCGGEG/GFFGECFHHFHBGGGEHFGCCGHHBF2FGH?GFHEAHDGGF10FCEHF/F0@1BFGDA2DE%B/1:CEH=EEEEBBCCC*#;FFFA+?*+B4CGFH;D$10CCGG<;F5<00:#<=GFF.#<CFD<<D:C<C<GFHF6GC@:/;/#<09F:CB9F0E@;?EB091FB?)191B;BFCDG6#9BDE9B#FF?A/B0111011D21@1D11F1GD2D1B/1001AB21B01BA0/AB/02A22D//A11EE/00AB1A0EAB013B333AA1A1111D11A>>11
@M02197:102:000000000-ALU3V:1:1101:10783:19764 1:N:0:1
ATCACATTCTCCTCCTCCGCTTATTGATATGCTTAAGTTCAGCGGGTAGTCCTACCTGATTTGAGGTCAGAGTCAAAAAGTGTTGCACAGAGGCAAGCAGTGTTCTGAGCAGGCTTGACGCACGCAAGGGACAAGACGAAACTTATTACGTCTGTCACGGATGCTAGCGATCCCACTAAGTCATTTGAGGCGAGCCGTGTAACCGGCAGCGCCCATATCCAAGTCCCAACTGGTCATAAACCAGATGGGATTGAGATTTCATGACACTCAAACAGGCATGCCTTTCGGAATACCAAAAGGCGCAAGGTGCGTTCAAAGATTCGATGATTCAC
+
CDDDCFFFFFFFGGGGGGGGGGGHHHGGHHHHHHHHGHHHHGHGGGGGGHHHHHHHHHHHHHHHGHHGHHHHHHHHHHHGHHHHHHHHHHHHGGGHGHHHHHHHHHGHFHHHHGHHGGHGGGGGGGGFGGGGGGHHHGGGGGHHHHHHHGHHHGHHHHHHHHHHHHHHGGHHHGFHHHGHHBGHHHGHGHGGGGGGGHHGGGGGHGGGGGHHFGHHFGFFFHGGGHGHHHHGHHHHHHHGGHHGHHHHHHHHHHHGGHDHHHHHFHGHHHHHHGHHHGHHHGGFGHHHHHHHGHHHGGGGGHHHHGGGGHGGGGGGGGGGFFFFFFFBCCCC
@M02197:102:000000000-ALU3V:1:1101:23443:19719 1:N:0:1
ATCACATTCTCCTCCTCCGCTTATTGATATGCTTAAGTTCAGCGGGTAGTCCTACCTGATTTGAGGTCAGAGTCAAAAAGTGTTGCACAGAGGCAAGCAGTGTTCTGAGCAGGCTTGACGCACGCAAGGGACAAGACGAAACTTATTACGTCTGTCACGGATGCTAGCGATCCCACTAAGTCATTTGAGGCGAGCCGTGTAACCGGCAGCGCCCATATCCAAGTCCCAACTGGTCATAAACCAGATGGGATTGAGATTTCATGACACTCAAACAGGCATGCCTTTCGGAATACCAAAAGGCGCAAGGTGCGTTCAAAGATTCGATGATTCAC
+
BCBBCFFFFFFFGGGGGGGGGGGGHHHHHHFHHHHHHHHHHHHGGGGGGHHHGHHHGGHHHHHHGHHHGHHHHHHHHHHEFGGHHHHHGHHGGGGHGHGHFHHHFHHBGFHGFFHGGFHFGGGFGGGGGGHGGHHGHGFCFGHHHHHHHGHHHGHFHHGGHHHHHHHHGGHGHHHHHHHHHHHHHGHHGHGGGGGGHGFDGGFCFGGFGGHHHHHHFFHHHHHHGHHHGHHHHHHHHHHGFHHHHFHHGHHHHHHHHFFEHHHHGHGHFGFHHHHHHHHHHGGGFHGHFHGHGHHHGFEECFCHHGGGGHGGGGGGGGGGFFFFFFFCCBBA
@M02197:102:000000000-ALU3V:1:1101:7977:19761 1:N:0:1
ATCACATTCTCCTCCTCCGCTTATTGATATGCTTAAGTTCAGCGGGTAGTCCTACCTGATTTGAGGTCAGAGTCAAAAAGTGTTGCACAGAGGCAAGCAGTGTTCTGAGCAGGCTTGACGCACGCAAGGGACAAGACGAAACTTATTACGTCTGTCACGGATGCTAGCGATCCCACTAAGTCATTTGAGGCGAGCCGTGTAACCGGCAGCGCCCATATCCAAGTCCCAACTGGTCATAAACCAGATGGGATTGAGATTTCATGACACTCAAACAGGCATGCCTTTCGGAATACCAAAAGGCGCAAGGTGCGTTCAAAGATTCGATGATTCAC
+
ABBBBFFFFFFFGGGGFGGGGGGHHHHHFHHGGHHHHHHHGHHGGGGGEHHHHGHHHHEGHHHFGGGHHHHEHHHHHHHGHHHHGGHHHGHBFGGHGHHHHHHHHHHGHHHHHGGHGHHGF?EGGGGGFBGFGFGHHGGGGGHHHHHHGGHHGGHHHHGGGHGHHHGHFGHGGHGHGHHHGGFHFGHHGGGGGGGGHHHGDCGFHGFGGGHGBHHGFGFFHHHFGHHHHFFHHHGHHHFGGHHGHHFGF@EFGFHGF5HGHHHHFGFGFGHHHHHHHFGEHGFGGHFHFHHHGHHHGGECAHHGHGGGFGGGGGGGGGGGFFFFFFFCCCCC
@M02197:102:000000000-ALU3V:1:1101:4414:19824 1:N:0:1
ATCACATTCTCCTCCTCCGCTTATTGATATGCTTAAGTTTAGCGGGTAGTCCTACCTGATTTGAGGTCAGAGTCAAAAAGTGTTGCACCGAGGCAAGCAGTGTTCTGAGCAGGCTTGACGCACGCAAGGGACAATACGAAACTTATTACGTCTGCAACGGATGCTAGCGATCCCACTAAGTCAGTTGAGGCGAGCCGTGCAACCGGCAGCGCCCATATCCAAGTCCCAACTGTTCATAAACCAGATGTGATTGAGATTTCATGACACTCAAGCAGGCATGCCTATCGGAATAACAAAAGGCACAATGTACATTCAAAGATTCGATGATTCAC
+
>1>11D33@33DGGGGGGFCCFGGFDD3E3AFAFDFGHHFFHFC?EE/C122DGFGDDFGF21FFGFFHH11B11FDEH?1B22BDD@0>/>//>0/>FBGH>E2BDDBBF4;005<CB/E@A//B@CA;-/9##0?<0>0<>FB0=;1.;0><$$<0<<.<-/700</2,/0?##;@:@@0;#19BF1;/-<</?91:#?/#EB//#>/0CG2FGB%B@@B2*?7G2D>1F$FD1BGDFF#898%A11D22121FGF21AD2DA1FB1A10HHG1AGE10A/00A22D2AB01FFFA11A3BFD3333331B3A3BEGBCC3B13BAA1AA
@M02197:102:000000000-ALU3V:1:1101:25523:19900 1:N:0:1
ATCACATTCTCCTCCTCCGCTTATTGATATGCTTAAGTTCAGCGGGTAGTCCTACCTGATTTGAGGTCAGAGTCAAAAAGTGTTGCACAGAGGCAAGCAGTGTTCTGAGCAGGCTTGACGCACGCAAGGGACAAGACGAAACTTATTACGTCTGTCACGGATGCTAGCGATCCCACTAAGTCATTTGAGGCGAGCCGTGTAACCGGCAGCGCCCATATCCAAGTCCCAACTGGTCATAAACCAGATGGGATTGAGATTTCATGACACTCAAACAGGCATGCCTTTCGGAATACCAAAAGGCGCAAGGTGCGTTCAAAGATTCGATGATTCAC
+
CCCCCFFFFFFFGGGGGGGGGGGHFFHHHHHHHHHHGGHHHFGEGGGGGHHHHHHFHHGHHGHHGHHHHHGH5FGGFHHGHHHGFHGHHFGHEFGHGAEFF3GHHHHHGHHHHGGHGHHGGGGGGGGCGGGFEGHFFFFGGGH8HHHHHECGHGHAGHGDGGGGDGFHGGHGGHHGCGFGGHGHGCDGGGGGGGGGHHGFGGG?HDDFFFHGDFFHFHGFFHHFCGHFGFFGGHFGHHGFGHHHHBHG@5BHGHHHHGHHGFFHHHFG3GGHHGC3FGHGHEE?EFGFHHHHGFHHCGE?GCHHHEEEACGGGGGGGGFGFFFFFFFBAAAA
@M02197:102:000000000-ALU3V:1:1101:25540:19892 1:N:0:1
ATCACATTCTCCTCCTCCGCTTATTGATATGCTTAAGTTCAGCGGGTAGTCCTACCTGATTTGAGGTCAGAGTCAAAAAGTGTTGCACAGAGGCAAGCAGTGTTCTGAGCAGGCTTGACGCACGCAAGGGACAAGACGAAACTTATTACGTCTGTCACGGATGCTAGCGATCCCACTAAGTCATTTGAGGCGAGCCGTGTAACCGGCAGCGCCCATATCCAAGTCCCAACTGGTCATAAACCAGATGGGAGTGAGATTTCATGACACTCAAACAGGCATGCCTTTCGGAATACCAAAAGGCGCAAGGTGCGTTCAAAGATTCGATGATTCAC
+
ABBBBFFFFFBFGGGC4FEGCGEHFHGHHHHHHHHGHHHHHHGDGGEGGHHHEFHHHHHHHFHDEFGGHHBGGHFFHHFGHGGHHFHFGGGHG?GHGHHHGHGFFGHGHHHGHGAGGHHG:;GGGCG+GDHGGGGEHGGGGGHFHHGHFGHHHGBGEGGGGGGHHGHHGCHGEFFA7HGFHHHHHBGBEHGEAGCGEHG<9GD?EFCGF@GHFB;GFFFHGFB1GFHFFB3;HFFHFFGFHFF3FF1GED5FGHDFBFHHHHHHDDEGFGGBHHFHAGHGHGGECGBHHHFG?BFHGECGGFFGB2E?ECGGFGFGFCGGFFFFFFFBAAAA
@M02197:102:000000000-ALU3V:1:1101:15558:19962 1:N:0:1
ATCACATTCTCCTCCTCCGCTTATTGATATGCTTAAGTTCAGCGGGTAGTCCTACCTGATTTGAGGTCAGAGTCAAAAAGTGTTGCACAGAGGCAAGCAGTGTTCTGAGCAGGCTTGACGCACGCAAGGGACAAGACGAAACTTATTACGTCTGTCACGGATGCTAGCGATCCCACTAAGTCATTTGAGGCGAGCCGTGTAACCGGCAGCGCCCATATCCAAGTCCCAACTGGTCATAAACCAGATGGGATTGAGATTTCATGACACTCAAACAGGCATGCCTTTCGGAATACCAAAAGGCGCAAGGTGCGTTCAAAGATTCGATGATTCAC
+
BBBCCFFFFFFFGGGGGGGGGGGHHHHHHHHHHHHHHHHHHHHGGGGGGHHHHHHHHHHHHHHHGHHHHHHHHHHHHHHGFGHHHHFHHHHHGGGHGGHHHHHHHHHHHHHHHGHHGHHGGGGGGGGGGGHGGHHHFGGGGGHHHHHHHHHHHGHHHHGFFGHHHHHHGGHHGHHHHHHHGHHHHHGGGGGGGGGFFHHGGGGGGGGGGFGHFHHFGHHHHHHHGGHHHHHHHHHHFHGFHHHHGHHHHHGHHHHHGHHHHHHGFHGHHHHHHHHHHHHHHE?GGHHHHHHHGHFHGGGGGHHHHGGGGGGGGGGGGGGGFFFFFFFCCBCC
@M02197:102:000000000-ALU3V:1:1101:16176:20033 1:N:0:1
ATCACATTCTCCTCCTCCGCTTATTGATATGCTTAAGTTCAGCGGGTAGTCCTACCTGATTTGAGGTCAGAGTCAAAAAGTGTTGCACAGAGGCAAGCAGTGTTCTGAGCAGGCTTGACGCACGCAAGGGACAAGACGAAACTTATTACGTCTGTCACGGATGCTAGCGATCCCACTAAGTCATTTGAGGCGAGCCGTGTAACCGGCAGCGCCCATATCCAAGTCCCAACTGGTCATAAACCAGATGGGATTGAGATTTCATGACACTCAAACAGGCATGCCTTTCGGAATACCAAAAGGCGCAAGGTGCGTTCAAAGATTCGATGATTCAC
+
CCCCCFFFFFFFGGGGGGGGGGGHHHHHHHHHHHHHHHHHHHHGGGGGGHHHHHHHHHHHHHHHGHHHHHHHGGHHHHHGGHHHHHHHHHGHGGGGGHHHGHGHHHHHHGHHHGHHGHHGGGGGGGGGGGHGGHHFHGFGGGHHHHHHHGHHHGHHFHGGGGGHHHEHGGFGGHGHHHHHHHHHHHHHEGGGCGFGHGGGFGGGHGGGGFFGEHHHGFHHHHGFFEHHHFHHFFHGFHGBFHHHHEHHHGDHHFHHHEGHHGHHHHGHHGGFHHEHHHHGFFCGGGHHHGHHGHHHGGGGGGHGGGGGGHGGGGGGGGGGFFFFFFFAABBB
@M02197:102:000000000-ALU3V:1:1101:13238:20046 1:N:0:1
ATCACATTCTCCTCCTCCGCTTATCGATATGCTTAAGTTCAGCGGGTAGTCCTACCTGATTTGAGGTCAGAGTCAAAAAGTGTTGCACAGAGGCAAGCAGTGTTCTGAGCAGGCTTGACGCACGCAAGGGACAAGACGAAACTTATTACGTCTGTCACGGATGCTAGCGATCCCACTAAGTCATTTGAGGCGAGCCGTGTAACCGGCAGCGCCCATATCCAAGTCCCAACTGGTCATAAACCAGATGGGATTGAGATTTCATGACACTCAAACAGGCATGCCTTTCGGAATACCAAAAGGCGCAAGGTGCGTTCAAAGATTCGATGATTCAC
+
CCCCCFFFFFFFGGGGGGGGGGGHHHHHHGHHHHHHHHHHHHHGGGGGGHHHHHHHHHHHHHHHGGHHHHGHHHHHHHHGBGHHHHHHHHHHGGGHGHHHHHHHHHHHHHHHGGHHGHHGGGGGGGGFGFHGGGHHHGGGGGHHGHHHHHHHHGHHHHHHHHGHHHHHGGHHGHHHHHHHHHHHHHHHGHGDGFGGHHGGGGGGHGGGGGHHGHHHHHHHHHHGGHHHHHHHHGHHHHHHGHHHGHHHHHHHHHHHHHHHHHHHHHGHHHHHHHHHHHHHHGGGFHHHHHHEGHHHGGGGGHFGHGGGGHGGGGGGGGGGFFFFFFFCCCCC
@M02197:102:000000000-ALU3V:1:1101:14383:20047 1:N:0:1
ATCACATTCTCCTCCTCCGCTTATTGATATGCTTAAGTTCAGCGGGTGATCCTACCTGATTTGAGACCAGAAGTGAAATTGGGATGTGCCACAGAGGCAAGTTCGAAGCACACGCAGACACAACCAAACATTCCTCCTTTAGGCGACATAGCAAATGACGTATCATGCCATGCCAGGAGAAAAACACTGCTTGGCCGCCTCCTCCCAAACAGAGAGGGGGTTGCAAAGTGTCTCAAGGAGCTCATGCATTTCGGGCGAGCCTGTGCTAGGTAGCGCAGGCAGAGCCACCCATCCAGACCCCATCCGCCAAGCCGTTTCATTTAAAAACCGCTGGGGGTGGGAGATTTCATGGCACTCAATCAGGCATGCTCTACGGATTGCCATAGAGCGCAAGGTGCGTTCAAAGATTCGATGATTCAC
+
ABAAAFFFFFBBGGGGCGEGGGGHHGGHHHHGGHHHHHHHHGHGGGGGHHHGHFHHHFGHHHHHFFBFH1FHFHHEHHHHHGEEHEHFHHFHFHFHGGGHGEDGF1FA/FFFC?FGGFFFHHGG?FHHHHHHHHHHBHFGGHFFCCC<EFB1?FHHGHGGFHHE1DGHH0DFHHFHAA...<CGDGGFCHHHHGECGG2A@EFGE/9/9CFEGGGGA#@B#;9/99BBBB/;9;:;;/#905FBGFFA?:-9.C-C;.../GD<<0<<C-<--@0GD111CBF>-?0/F?110C0E?///<//C@CEE//>/FF3GBGFB3HGEEEEE>1E>/EDCGEGHGBFHF5BHHFGBF5GDFAB2FGC3EGEF51EF222BHGHGHFGD2E?GGHHHHGEECHGGGDGFGEGFBFFD5FFBBAAA
@M02197:102:000000000-ALU3V:1:1101:27181:20099 1:N:0:1
ATCACATTCTCCTCCTCCGCTTATTGATATGCTTAAGTTCAGCGGGTATCCCTACCTGATCCGAGGTCAACCTTTGAATAAAGATTTAACGGCCGCGGCCACCCGCACTCCGAAGCGAATTGAAAAATCCACAACGCTTAGAGACGGACAGCTCAGCCGGAAGACTTTAAGGCGCGCGGAACACCGCGACGCCCAATACCAAGCCAGGCTTGAGTGGTGAAATGACGCTCGAACAGGCATGCCCTTCGGAATGCCAAAGGGCGCAATGTGCGTTCAAAGATTCGATGATTCAC
+
AAB?AFFBFFFFGBGGFG?EFFGHHHHHFHHHHHHHBFHHHHHGGGGCEGGEHHHFHECGFHHGG?EHFFHFCBHHHHHHHH:FFGHHBHAEGGEE9EEEGGHGDGCCCHHCGGGGG?GGFFFGHGGHHHHHFGGGCD;DBDFBGFGGCDEHHFCFHFGDGFHGGGFGGGGCFCCBCGHCCCBGF@EEGEF?@BFFF19BFFFEFFF11FFGCEHDFGFFDCFFFGGFFAHFGHHHFFBFF?CEB#0EGFFHFFFGAECFEEFHHHGEGCFFBGFGGFEAGC1DFFFFAA>1A
@M02197:102:000000000-ALU3V:1:1101:7666:20086 1:N:0:1
ATCACATTCTCCTCCTCCGCTTATTGATATGCTTAAGTTCAGCGGGTAGTCCTACCTGATTTGAGGTCAGAGTCAAAAAGTGTTGCACAGAGGCAAGCAGTGTTCTGAGCAGGCTTGACGCACGCAAGGGACAAGACGAAACTTATTACGTCTGTCACGGATGCTAGCGATCCCACTAAGTCATTTGAGGCGAGCCGTGTAACCGGCAGCGCCCATATCCAAGTCCCAACTGGTCATAAACCAGATGGGATTGAGATTTCATGACACTCAAACAGGCATGCCTTTCGGAATACCAAAAGGCGCAAGGTGCGTTCAAAGATTCGATGATTCAC
+
BCCCCFFFFFFFGGGGGGGGGGGHHHHHHHFHHHGHHHHHHHHGGGGGGHHHHHHHHHHHGHHGGGHHHGHGHHHHHHGGBFFGEHHHHHHHGGGHEGHHHHHHHFFFHHHGEFHHGHHGGCGEGGFBBFFFGHHHHGGGFGHEHH;FFGGHHFHFHHGFCGGHGHGFCCEGGGFAGHHHGFFGHHG?FGGGGGFGDBFFFGGEHECF?DHHGHHHEGEHHGFBFFBFFGHHHHGGHHHHHHHGGFHFHFHGHFGHHHHGHHHHFF15BHFHFGHGAHFEGGGGGEGHHGFHGHFCGGDGCGDFF2GCGGGGFFGEGEGFFFFFFFFBBBBA
@M02197:102:000000000-ALU3V:1:1101:12610:20118 1:N:0:1
ATCACATTCTCCTCCTCCGCTTATTGATATGCTTAAGTTCAGCGGGTATTCCTACCTGATCCGAGGTCAACCATTAAAAATTGGGGGATTTAGCGGCCAAAGACGCTGCAACTCCAGTCAAAAGCGAGATAAAAATTTACTACGCTCAGAGGATATCGCAGATCCGCCGTTGTATTTCAGGAGCTACAGCTAGCAAAAGCAGTAGGCTCCCAACACTAAGCTAGGCTTAAGGGTTGAAATGACGCTCGAACAGGCATGCCCACTAGAATACTAATGGGCGCAATGTGCGTTCAAAGATTCGATGATTCAC
+
CBBBCFFFFFFFGGGGGGGGGGGHGGHHHHHHHHHGHHHCHHHGGGGGHHGFHHHGHGHHHHHGGGGFHHHHGHGGHFHHGGBHHGGG9H;GHFGGGGGHHG<HGGDGGHHHHFHHGHHHHHGHHGFCGGHGGHHHHHHGHHGGCEHFHHHEHHHGHGCGFC8HHHEGGFFHHHGHHHHHHHFGGHHGGGHHHHHHHHFHGHHHGGGHGGFGHHGFFHHFFFHHHHFGHHGGHHHHGFHGFDFCFGGEHGHFHFGHGEGEFGGHHHGBFFHCHFEEB2GHHBGGGGGGGGGGFGGEGFFFFFFFFABBBA
@M02197:102:000000000-ALU3V:1:1101:19672:20164 1:N:0:1
ATCACATTCTCCTCCTCCGCTTATTGATATGCTTAAGTTCAGCGGGTAGTCCTACCTGATTTGAGGTCAGAGTCAAAAAGTGTTGCACAGAGGCAAGCAGTGTTCTGAGCAGGCTTGACGCACGCAAGGGACAAGACGAAACTTATTACGTCTGTCACGGATGCTAGCGATCCCACTAAGTCATTTGAGGCGAGCCGTGTAACCGGCAGCGCCCATATCCAAGTCCCAACTGGTCATAAACCAGATGGGATTGAGATTTCATGACACTCAAACAGGCATGCCTTTCGGAATACCAAAAGGCGCAAGGTGCGTTCAAAGATTCGATGATTCAC
+
BBBAAFFF5@@5FGGFGGGGGGGHHHCBEGFFHHHHFHHGHHGGGGGG1FFFHHEHHHEHHFFHGHHHHEFFFFHH5DF?3DBGEGFFHFFHGGAHFFHFHFGHHFHHHGHHGFFCEFHGEEG9@C@<0CCFCFHGCDCC0DGGFGHHHGFHGGH1FGF?FGGFGGDF@CEEGFG1GHHGGFGFHBGCCC@/9ACBGHFFCFFGGGB?ED?BG?FGFFFFFFFA?HF9HFFFHFFFFG1BF;F0GCFBF12HHBFDFFHGFFFGGD/GHFHGGHGFAA0/0E/E/FHHF2A/EFFHGEGCGHCHFGGGCHBGG3GGGGGGC1FFD3D1AAA1
@M02197:102:000000000-ALU3V:1:1101:27007:20104 1:N:0:1
ATCACATTCTCCTCCTCCGCTTATTGATATGCTTAAGTTCAGCGGGTAGTCCTACCTGATTTGAGGTCAGAGTCAAAAAGTGTTGCACAGAGGCAAGCAGTGTTCTGAGCAGGCTTGACGCACGCAAGGGACAAGACGAAACTTATTACGTCTGTCACGGATGCTAGCGATCCCACTAAGTCATTTGAGGCGAGCCGTGTAACCGGCAGCGCCCATATCCAAGTCCCAACTGGTCATAAACCAGATGGGATTGAGATTTCATGACACTCAAACAGGCATGCCTTTCGGAATACCAAAAGGCGCAAGGTGCGTTCAAAGATTCGATGATTCAC
+
ABCAAFFFFFFFGGGGGGGGGGGCHHGHHHGGHHHHHHHHHHGGGGGGGHHHHHHHHHBGHGHHGHHHHHHGHHHHHFHGHHHGHHHHHGHHGGGHGHFHHHHHHHHHHHHHEGHHGHHGGGGGGGGFFFGGGHHHHFGCGGHHHHHHHGHFHGHFHHGHGGGGHFHECFFFGFHHHHHGCHHHHGHHDGEDFCGFHHGGGGGFHGFEFGHFFFHGFHFHHHHFFHHHHFHHHHGHGHGFHHGHHHHHFFFHHHHHGHHHHGHHHGGGF5HGGHCBFHHHHFGDGGGHHHHHGCHHGGGGGGHFHGGGGCGGGFG5GGGGFFFFFFFA?AA3
@M02197:102:000000000-ALU3V:1:1101:21672:20210 1:N:0:1
ATCACATTCTCCTCCTCCGCTTATTGATATGCTTAAGTTCAGCGGGTATCCCTACCTGATCCGAGGTCAAGAGTGTAAAAATGTACTTTTTGGACGTCGTCGTTATGAGTGCAAAGCGCGAGATGTACTGCGCTCCGAAATCAATACGCCGGCTGCCAATTGTTTTGAGGCGAGTCTACACGCAAAGGCGAGACAAACACCCAACACCAAGCAGAGCTTGAAGGTACAAATGACGCTCGAACAGGCATGCCCCATGGAATACCAAGGGGCGCAATGTGCGTTCAAAGATTCGATGATTCAC
+
CCBCDFFFFFFFGGGGGGGGGGGHHHHHHHHHHHHHHHHHHHHGGGGGHHHHHHHHHHHHHHHGGGGHHHHHHHHHHHHHHFHHHHHH:HHGGHHGGGGFGGGGHHHGHHHHHHHHHGGGGGGGHHHHHHHGGGGHHHGGHHHHGHHHGGHGGHHGHHGHHHHHHHHGGHGGGEHFHGGGGHHGGGGGHHHFHFFFGGGGHHGHFGGHHHHHFHHHHHHHHHHHFGHFHHGGGGGHHGGHHHHHHHHGGGGGHHHHHHHHHHHHHGGGGGHHGHGGGGHGFGGFGGGGGFBFFFFFBBABA
@M02197:102:000000000-ALU3V:1:1101:19651:20170 1:N:0:1
ATCACATTCTCCTCCTCCGCTTATTGATATGCTTAAGTTCAGCGGGTAGTCCTACCTGATTTGAGGTCAGAGTCAAAAAGTGTTGCACAGAGGCAAGCAGTGTTCTGAGCAGGCTTGACGCACGCAAGGGACAAGACGAAACTTATTACGTCTGTCACGGATGCTAGCGATCCCACTAAGTCATTTGAGGCGAGCCGTGTAACCGGCAGCGCCCATATCCAAGTCCCAACTGGTCATAAACCAGATGGGATTGAGATTTCATGACACTCAAACAGGCATGCCTTTCGGAATACCAAAAGGCGCAAGGTGCGTTCAAAGATTCGATGATTCAC
+
BBBBBFFFFFBFGGGGGGGGGGGHHHHHHHHGHFHHHHHHHGHGGGGGEGHHHHHHHHHHHHHHGHHHHHHHHGHGHBGG@GFGGHHHHHHFFGGHFHHHHHHHHEFH:HHGHGHHGHHGGGGFGGGFCAGGGGHGGGFFGGEHHBFFHGFHHGGHHGHDDEDG:HDHGGHGGHHHAFHHHHFH<FCAEBCGBCGGHHGGGGGGHGGGGGHHHGFHHHHHGGHHCFHHGGFHFBFFHHHHGGHGG3HHHHEHGHGFHHHFGHHHHGFBHHHGFHGHHGHFEE?GGGGHGHG2EBFHGGGGGHHHHECGGHGGGGGGGGGGBFFFFFF@BBBB
@M02197:102:000000000-ALU3V:1:1101:22182:20152 1:N:0:1
ATCACATTCTCCTCCTCCGCTTATTGATATGCTTAAGTTCAGCGGGTAGTCCTACCTGATTTGAGGTCAGATGTCAAAGAATTGTCCGAAGACGATTAGAAGCATAGATGTTTATATACCGCACTACTAACAGCGTAGACAATTATCACGCTGGAGAGTAGCAGTAATATCTCTGCTAATGTATTTAAGAGGAGCCGACAAAGTAATATTGCCTGCAAAAACCTCCAAGTCCAATACACCCTCATCCGCAAAGATTTAGGGTATTGAGAATACCATGACACTCAAACAGGCATGCCCCTCGGAATACCAAGGGGCGCAAGGTGCGTTCAAAGATTCGATGACTCAC
+
CCCCBFFFBFFFGGGGGGGGGGGHGHHHHHHHHHHHHHHHHCHGGGGGGFHHHGHHHHHHHGHGGGGFHGFGHHGHHGHHHHHHHHHGGGGGHGCGHGHHFHHHHHHHGHHHHGHFFHHHGGGGCHHHGFFHFFGGDGGHHHHGHGHHHGHHGHHHHHHHHGGHGFFGHGHHGHHEHHEGHHHGHFGGHHHGHGHEFHHHHHHGHHHHHHGHHHHGGGGHGGFGFHHHGGGHHHHEFGFGHGFFGGEGHFHGHHGHHHGHHHHHEG4GBHG3GHHGFFHFGHGHHGHHHHHGGGGGGFGHHHHGFHGHHHGGGEGHHHHCGGGHGGGGGGG?GGFFFFFFFBBABB
@M02197:102:000000000-ALU3V:1:1101:11377:20227 1:N:0:1
ATCACATTCTCCTCCTCCGCTTATTGATATGCTTAAGTTCAGCGGGTAGTCCTACCTGATTTGAGGCCAGAGTCATAAGGTTGCCGGTGAGGGCGGCTGTGAGCGGACGGCACGGAGCAGACCGGGCGAAACGTATCACGCCGGGTCAGGTCTCCCGCCATCCGCTAAGGCATTTGAGGCGAGCCAGCAAAGGCAGCGCCCAAGTCCAACCGATCGGGAAAACCCAAGGGGTTGAGGTTTACATGACACTCAAACAGGCATACCCTCCGGAATACCAGAGGGTGCAAGGTGCGTTCAAAGATTCGATGATTCAC
+
>AABAFFFBFFFGBGBE4EEG??EFFGHHHHCFFHEFEFEDFFGCEGAFHG5GEGHHFBGHHFBFFFGHFHHHHHHHHHG5FFFHE?/>FCCEFCGGGGGHFFHGGCGG;CDGAC2,CEGFCGCACGGGGGGG;;CA9FDFGGGGEFGGGFGGGBFGGCGGFFFGHFGFEFFHFHDCEBEHHGHGHHGHHFFGGGGFGAFFFFFFGFEEFEEBEBEHEGFGFGHFEGGGFHHHHHHFFGHHHHFFGGGFGHFHGGG353B31ECAACBGHG5FHHGFGHEGBHFFFFGGGDHF5BGGEDECAB45BFFFABBAB
@M02197:102:000000000-ALU3V:1:1101:28589:20234 1:N:0:1
ATCACATTCTCCTCCTCCGCTTATTGATATGCTTAAGTTCAGCGGGTAATCTTACCTGATTTGAGGCCAGAAAGGAATACATAAAGAATTATGTATGTGTGTGTTTGTTTGGTAGCAGATGACAAAAGCACAAGATTTTTATGGGTTTGCCTTAACAAAAATCTATGGCTGACACTCATCCACTCATACTTTTAAGGCAAGGTGATACAAAGAGGCTAATCTCATCACCAAGCCCAAGGACCCGTTAAAAGAATTTTTCATAAAAAAAAACCCTTTTAATGTAGATATTCACTACACTTAAACAGGCATGCTCCGAGGAATACCAAGGAGCGCAAGATGCATTCAAAGATTCGATGATTCAC
+
BBBBBFB5DFFFGGGGGGGGG?EDGBGHEG5EFGHFHHHHCF5A2EAEHFHHAGFCHFCFHHEGCGGFGHHFCGFF3EEGFFBGH531BF44FGBFFHF@BGGF3?FGEGHG?FFBGFH3GGHHHEHHFFGFBGFFHBBDGFFH:FAD?D,?GDGGFFFFFGHHH;EBGFA9HHHHHGFGGCGB<>GB1DGF2HG<#GCCCCDG@1CC1FBCGHHGH7GHCG>CHBFGF0FB#<1BE//C/9/::EG12F1G>>GBGDF1?///?FCEF>//11ED1GFGB2D2DE2B20DA22FHHGG111FA11GDB/AA//1B22D21BEFB1GEA0EB3CFDA1FD313GFBEEFFFC33133??1A?
@M02197:102:000000000-ALU3V:1:1101:14180:20279 1:N:0:1
ATCACATTCTCCTCCTCCGCTTATTGATATGCTTAAGTTCAGCGGGTAGTCCTACCTGATTTGAGGTCAGAGTCAAAAAGTGTTGCACAGAGGCAAGCAGTGTTCTGAGCAGGCTTGACGCACGCAAGGGACAAGACGAAACTTATTACGTCTGTCACGGATGCTAGCGATCCCACTAAGTCATTTGAGGCGAGCCGTGTAACCGGCAGCGCCCATATCCAAGTCCCAACTGGTCATAAACCAGATGGGATTGAGATTTCATGGCACTCAAACAGGCATGCCTTTCGGAATACCAAAAGGCGCAAGGTGCGTTCAAAGATTCGATGATTCAC
+
BCCCCFFFFFFFGGGGGGGGGGGHHHGHHHHHHHHHHHHHHHHGGGGGGHHHHHHHHHHHHHGHGHCGHHHHHHHHHHHGHHHHHHHHHHHHGGGHGHHHHHHHHHHGHGHHHGHHGHHGGGGGGGCFGGHGGHHHHGFCFGHHGHHFGFFFHFHHHHHGGGGHHHHGGHHHHHHHHHHHHHHHHGHHGHGGGGGGGGHGGGGGHGGGGGFHHHHHGFHHHGHHGGHHGFGFGFHHHGHHHGBHHHHFEHHHHHHHHHHFHHHHHGCHHHHHHHHHGHGFGGGGGHFHHHHHGHHGGGGGGGHGHGGGFCGGGGFCGGGGFFFFFFFBBBBB
@M02197:102:000000000-ALU3V:1:1101:10167:20300 1:N:0:1
ATCACATTCTCCTCCTCCGCTTATTGATATGCTTAAGTTCAGCGGGTAGTCCTACCTGATTTGAGGTCAGAGTCAAAAAGTGTTGCACAGAGGCAAGCAGTGTTCTGAGCAGGCTTGACGCACGCAAGGGACAAGACGAAACTTATTACGTCTGTCACGGATGCTAGCGATCCCACTAAGTCATTTGAGGCGAGCCGTGTAACCGGCAGCGCCCATATCCAAGTCCCAACTGGTCATAAACCAGATGGGATTGAGATTTCATGACACTCAAACAGGCATGCCTTTCGGAATACCAAAAGGCGCAAGGTGCGTTCAAAGATTCGATGACTCAC
+
CCCCCFFFFFFFGGGGGGGGGGGHHHGHHHHHHHHHHHHHFHHGGGGGGGHHHHHHHHHHHGHHGHHHHHHHHHGHHHHGHHDGHHHHHHHHGGGHGHHHHHHHHFHHHGHGHGHHGHGGGGGGGGGFGGFFGHHHHC0FDFHHHHHHHHHHHGHHHHHGHHFHHGHGGHHHGFHHHHHHHHHHHHGFGGGECDFGGHHGGGGGHGFGGGGFFHFGGHFHHHHGGHHHHHFFHHHHHHHBHHFHFBHHHGGGHHHHHHHHHHHHHHGHHHFHHHHHHHHHHGGGGFHGHHHHGHHHGGGGGHHGHGGGGHGGGGGGGGFGFFFFFFFBCCCC
@M02197:102:000000000-ALU3V:1:1101:16952:20300 1:N:0:1
ATCACATTCTCCTCCTCCGCTTATTGATATGCTTAAGTTCAGCGGGTAATCTTACCTGATTTGAGGCCAGAAAGGAATACATAAAGAATTATGTATGTGTGTGTTTGTTTGGTAGCAGATGACAAAAGCACAAGATTTTTATGGGTTTGCCTTAACAAAAATCTATGGCTGACACTCATCCACTCATACTTTTAAGGCAAGGTGATACAAAGAGGCTAATCTCATCACCAAGCCCAAGGACCCGTTAAAAGAATTTTTCATAAAAAAAAACCCTTTTAATGGAGATATTCACGACACTCAAACAGGCATGCTCCGAGGAATACCAAGGAGCGCAAGATGCGTTCAAAGATTCGATGATTCA
+
ABBABFFFFFBFGCGGGGCEGGGFHHHHGHHHHHHHHGHGCFHGGGGGHHHHHHHGHGHHHHHHGHGGHHGHHHHGGHHHHHHHHHHFFHGHHHHGGHHHHHHGHHHHHHHGAGHHHHHHGHHHGHHHHHHHGHHHG:HHHGFFHGGGGHHHGFHHHHHHHHHHHHHHGHGHHHGHHH9HHHGHGHGHFHHHGHHHGFHHGGHHGGHHHHGHGHHGHHHHGHHGHHHHGHHGGEHHHHCFGGGDCHHHHHHHGAF3GBBD/GGCGGEDHHGFFHGHDFFFHFFHFFGC3FFGGFFGFEHHHHEHHGHGEFE?GGHHFHHHGEFDFHGGEFGGHHHGGGGGGGFFGGGGGFFFFFFFAAAA?
@M02197:102:000000000-ALU3V:1:1101:12186:20451 1:N:0:1
ATCACATTCTCCTCCTCCGCTTATTGATATGCTTAAGTTCAGCGGGTAGTCCTACCTGATTTGAGGTCAGAGTCAAAAAGTGTTGCACAGAGGCAAGCAGTGTTCTGAGCAGGCTTGACGCACGCAAGGGACAAGACGAAACTTATTACGTCTGTCACGGATGCTAGCGATCCCACTAAGTCATTTGAGGCGAGCCGTGTAACCGGCAGCGCCCATATCCAAGTCCCAACTGGTCATAAACCAGATGGGATTGAGATTTCATGACACTCAAACAGGCATGCCTTTCGGAATACCAAAAGGCGCAAGGTGCGTTCAAAGATTCGATGACTCAC
+
AAABAFFFFFFFFGGFGGGGGGGFFGHHFB5FGG5GHEFGHGHGCFGAFFGHHHHFHGHHHHGFFHHHHB5FFGHEGHAAFGGFHGBHHB3FF?FHGGHFGHFFHHFFFAFGHGHHGFGFGGGGGGGBBEFFGHGHHFFBFGHHGGFFHHGGHGHHHHHGDDGBG<CC.FGFFFFFGHGCGGFCEHDEAGCFCA?GHFEFE@FGHFG7EGHCBGFFBFHFFHFFCEHHHGGGGHHFFGGFHH9H:HFBGFDHHEHFEHGHHHFDFAGGHGFHFFE3FFHGHFCGGGHHHHGCGHHHGGGEECGHFACEGGGGGG5GGGFGFFBFDFFA@AAA
@M02197:102:000000000-ALU3V:1:1101:16777:20453 1:N:0:1
ATCACATTCTCCTCCTCCGCTTATTGATATGCTTAAGTTCAGCGGGTAGTCCTACCTGATTTGAGGCCAGAGTCATAAGGTTGCCGGTGAGGGCGGCTGTGAGCGGACGGCACGGAGCAGACCGGGCGAAACGTATCACGCCGGGTCAGGTCTCCCGCCATCCGCTAAGGCATTTGAGGCGAGCCAGCAAAGGCAGCGCCCAAGTCCAACCGATCGGGAAAACCCAAGGGGTTGAGGTTTACATGACACTCAAACAGGCATACCCTCCGGAATACCAGAGGGTGCAAGGTGCGTTCAAAGATTCGATGATTCAC
+
CCCCCFFFFFFFGGGGGGGGGGGHHHHHHHHHHHHHHHHHHHHGGGGGFHHHHHHHHHGHHHHHGHGGHHHHHGHHHHHEGGHHHGGGGGHGGGGFGGGHHGHHGGGCGGGGGGGCFGEHFAHGGGDGGGGGGGGHGGGGGGGGGGGGGGDDFGFGFFGFFFFHGGHHFFHHHFFGGGFGHHFHGHHHFHHHGGGGCHEHHHGHHGGGGGGGFGGGHHGGGFHHHHGGGHH<HHHHHHFFGHFHGHHHFEHHHHHHHHHHHEGGGGGHGHHHGHHHGHHGHHGHGHHGGFGFGGGGGGGGGGFFFFFFFBBBBB
@M02197:102:000000000-ALU3V:1:1101:22911:20479 1:N:0:1
ATCACATTCTCCTCCTCCGCTTATTGATATGCTTAAGTTCAGCGGGTAGTCCTACCTGATTTGAGGTCAGAGTCAAAAAGTGTTGCACAGAGGCAAGCAGTGTTCTGAGCAGGCTTGACGCACGCAAGGGACAAGACGAAACTTATTACGTCTGTCACGGATGCTAGCGATCCCACTAAGTCATTTGAGGCGAGCCGTGTAACCGGCAGCGCCCATATCCAAGTCCCAACTGGTCATAAACCAGATGGGATTGAGATTTCATGACACTCAAACAGGCATGCCTTTCGGAATACCAAAAGGCGCAAGGTGCGTTCAAAGATTCGATGATTCAC
+
BBBBAFFFFFFFGGGGGGE2EGGHHHHHGHGCHHGFGHFHHHHGGGGGGHFHFFFHGH3FGDHHGHHHFHHHFFHHHHHGFHEGAGHHFFGFGGGGFHHFHHHH4FGHGGEFHGFHGHB3A9EGCCGFGC9AFHG@GBCCDCHF:GFHHFGHHGHHGGDCC?DHE0A<?@CFGBGFGGGGGGHHFGCGCFFGG@<;<>@AFCF?G?DAED;BBGFFB1FGFHGFFFHHFFGHGBFFFFFGFHHHGGFFGGBHHHHHGFEHG2D1AFA10FHHFGHHHHHHHGEGFFHBHGFFGGFG0FE?EBFGGEEA011DBGGGD1GGFFFFFFFAA?AA
@M02197:102:000000000-ALU3V:1:1101:10052:20374 1:N:0:1
ATCACATTCTCCTCCTCCGCTTATTGATATGCTTAAGTTCAGCGGGTAGTCCTACCTGATCTGAGGTCAAATCAAGAGTGCATTGACTGCGGTTTAGAGTGCAGACGGAGACAACTGATGTTTCGCCACACTAAGGCATTTAAGGAAGGCCAGAGGCGATCCCAAAGCTCAATGACGGTCAAGAAACCGCCAGAGAGAAGGTCTAATGACACTCAGACAGGCATACCCTTCGGAATACCAAAGGGTGCAAGGTGCGTTCAAAGATTCGATGATTCAC
+
CDDDCFFFFFFFGGGGGGGGGGGHHHHHHHHHHHHHHHHHGHHGGGGGGHHHHHHHHHHHHHHHGGHHHHHHHHHHHHFHHHHHHHHGHHHGHGHHHHHHHHHHHHHHHHHHHHHHHHHHHHHHHGGGHHGHHHHHHHHHHHHHHHHHHHHHHHHGGGGGGGHHHHHHHHHHHHHGHGGHHHHHHHHHGHHHHHHHHHHGHHHGHHHHHHHHFHHHHHHGHHHGFGGGGGHHHHHGHHHHHHGGH<HHHHGGGGHGGGCGGGGGGFFFFFFFBCCCC
@M02197:102:000000000-ALU3V:1:1101:16220:20527 1:N:0:1
ATCACATTCTCCTCCTCCGCTTATTGATATGCTTAAGTTCAGCGGGTATTCCTACCTGATCCGAGGTCAACCATTAAAAATTGGGGGATTTAGCGGCCAAAGACGCTGCAACTCCAGTCAAAAGCGAGATAAAAATTTACTACGCTCAGAGGATATCGCAGATCCGCCGTTGTATTTCAGGAGCTACAGCTAGCAAAAGCAGTAGGCTCCCAACACTAAGCTAGGCTTAAGGGTTGAAATGACGCTCGAACAGGCATGCCCACTAGAATACTAATGGGCGCAATGTGCGTTCAAAGATTCGATGACTCAC
+
CDBCCFFFFFFFGGGGGGGGGGGHHHHHHHHHHHHGHHHHHHHGGGGGHHHHHHHHHHHHHHHGGGGHHHHHGHHHHHHHHHHGHGGGGHHHHHGGGGGHHHHHGGGGGHHHHHHHGGFHHHHHGGGGGGHHHHHHHGHHHHGGGGGGHHHGHHHHHGGGGGHGHHFGGHGGHHHHHHHHHHGHGHHHGHHHHHHHGHGGHHHHGGFHGGHHGFFHHHHHHGHHHHFHHHGGHHGHGHHGGGGGHHEHHGEGHGHFHGHGHFBEHHHHFHHGHHGGGGGHGHGGGGCGGGGGCGGGGGFFFFFFFABBBB
@M02197:102:000000000-ALU3V:1:1101:11560:20502 1:N:0:1
ATCACATTCTCCTCCTCCGCTTATTGATATGCTTAAGTTCAGCGGGTAGTCCTACCTGATTTGAGGTCAGAGTCAAAAAGTGTTGCACAGAGGCAAGCAGTGTTCTGAGCAGGCTTGACGCACGCAAGGGACAAGACGAAACTTATTACGTCTGTCACGGATGCTAGCGATCCCACTAAGTCATTTGAGGCGAGCCGTGTAACCGGCAGCGCCCATATCCAAGTCCCAACTGGTCATAAACCAGATGGGATTGAGATTTCATGACACTCAAACAGGCATGCCTTTCGGAATACCAAAAGGCGCAAGGTGCGTTCAAAGATTCGATGACTCAC
+
CCBCCFFFFFFFGGGGGGGGGGGHHHHHHHHHGHHHHHHHHHHGGGGGGHHHHHHHHHHHHHHHGHGHHGHHHHHHHHHGHHHHHHHHHHHHGGGGGHHHHHHHHHHHGHHHGGHHGHHGGGGCGGGGFFHGGHHHHGGFGGHHHHHHHGHHHGHHHGGHHHHHHFGHGGHHHHHHHHHHHHHHHHGHGHGGGGGGHHHGGGGGHGGGGGHEFHGFHFHHFHGHGHHHHHFHHHHHFHHHHHHHGHHHHFHHGHHFGHGHGHHHGHGFHHGDFEFGHHHHHGGGGHHHHHHGGFHGGGGGGHGHFGGGGHGGGGGGGGGGFBFFFFFBBAAA
@M02197:102:000000000-ALU3V:1:1101:24673:20535 1:N:0:1
ATCACATTCTCCTCCTCCGCTTATTGATATGCTTAAGTTCAGCGGGTATCCCTACCTGATCCGAGGTCAAAGACGGTAATGTTGCTTCGTGGACGCGGACTACGCCCCCTCGCAGACGCAATTGTGCTGCGCGAGAGGAGGCAAAGACCGCTGCCAATGAATTTGGGGCGAGTCCGCGCGCAGAGGCGGGACAGACGCCCAACACCAAGCAGAGCTTGAGGGTGTAGATGACGCTCGAACAGGCATGCCCCATGGAATACCAAGGGGCGCAATGTGCGTTCAAAGATTCGATGATTCAC
+
BCBBBFFFFFFFGGGGGGGGGGGHHHHHHHHHHHHHHHHHHGHGGGGGHHHHHHHHHGGHHHHGGGGHHHHHHHGGGHGHHHHHHHHHGHGGGHGGGGGGGHHGGGGGGGGGGGGGHGGGGGHHHHHHHHGGGCGGGGGGGGHHHHHGHGGGHGHHHGGGGGGGGGGGGHFFFGFGGGFFFFGGGGGHHHHGGEFEHGHHGEGHGHHFFHHHHHHHHHHGHH:HHGHHEGECEEGAHHFH<HHHHGGGHGHG5GHHHG3CHFH?GGGGHGHHGEEEHGDGGGGFGGCFFFFDFFB@BAB
@M02197:102:000000000-ALU3V:1:1101:13970:20373 1:N:0:1
ATCACATTCTCCTCCTCCGCTTATTGATATGCTTAAGTTCAGCGGGTATCCCTACCTGATCCGAGGTCAAAGACGGTAAATGTGCTTGTTGGACGCGAGCCGTAGCCCCTCGAGAAGCGCAATGTGCTGCGCGAGAGGAGGCAAGGACCGCTGCCAATGAATTTGGGGCGAGTCCACGCGCGGAGGCGGGACAGACGCCCAACACCAAGCAGAGCTTGAGGGTGTAGATGACGCTCGAACAGGCATGCCCCACGGAATACCGAGGGGCGCAATGTGCGTTCAAAGATTCGATGATTCAC
+
CBCBCFFFFFFFGGGGGGGGGGGHHHHHHHHHHGHHHHHGHHHGGGGGGHHHHHHHHHHHHHHGGGGHHHHHHHGGGHGHHHHFHHHHH;HGGFGGGGGGGGGGGGHHGHGGGGFGHFGGGGGGHHGHHGGGGGGGGGFGGGGGGGHGGGGGGGGFGGHHHHGGGGGGGHHHFGGGGGGGGHGGFFGHFGHGGGGGHFFGGHGGGHHHGHHGHHHHGHHGHHHHHHHHGGGGGHHGHHHGHHHHHGGGGGGHHHHHGHGGGGHGGGGGHHHHGEFGHGGGGGGGGGGFFFFFFFCCBAB
@M02197:102:000000000-ALU3V:1:1101:19699:20482 1:N:0:1
ATCACATTCTCCTCCTCCGCTTATTGATATGCTTAAGTTCAGCGGGTAGTCCTACCTGATTTGAGGTCAGAGTCAAAAAGTGTTGCACAGAGGCAAGCAGTGTTCTGAGCAGGCTTGACGCACGCAAGGGACAAGACGAAACTTATTACGTCTGTCACGGATGCTAGCGATCCCACTAAGTCATTTGAGGCGAGCCGTGTAACCGGCAGCGCCCATATCCAAGTCCCAACTGGTCATAAACCAGATGGGATTGAGATTTCATGACACTCAAACAGGCATGCCTTTCGGAATACCAAAAGGCGCAAGGTGCGTTCAAAGATTCGATGACTCAC
+
CDCCCFFFFFFFGGGGGGGGGGGHHHHHHHHHHHHHHHHHHHGGGGGGGHHHHHHHHHHHHHHHGHHHHHHHHHHHHHHGGHGHHHHHHHHHGGGGGHHHHHHHHHHHHHHHFGHHGHHGGGGGGGGGGFHGGHHHHGGGGGHHHFHHGGHHEGHGHHHHFGGGHGHHGGHGGHHHHHHGHHHHGHFHGHGGGGGGGHFGGGGGGGGGGGHGHGHFGFFHHHHBGHHFGEBFFGEHHHHHHHHHHFHHHHHHHHHHGHHHGHHHGHGHHHHHGBHHHHHEFGGGGFHHHHFGCGGFCGGGGHFCHGFCGFGGGGGGGGGGFFFFFFFBBBAA
@M02197:102:000000000-ALU3V:1:1101:4120:20625 1:N:0:1
ATCACATTCTCCTCCTCCGCTTATTGATATGCTTAAGTTCAGCGGGTATCCCTACCTGATCCGAGGTCAAACCATAGAAGTTGGGGTTGATGGCTAGCCACCCGCCGAGCCCTGTAGCGAGGAGATTTACTACGCTTAGGGTCGACGGACGCCGCCACTGATTTTCAGGCCCGTCCCACGACGGAGCCCAAGACCCTGCAGGGCAGGAGTTTTTTCAATGACGCTCGAACAGGCATGCCCCTCGGAATACCAAGGGGCGCAATATGCGTTCAAAGATTCGTGATTCAC
+
AB?AADFFFFFFGGGGGGGGGGGHHHBGHHHHHGHHHHHBHHHGGGGGHHBBEHGFHHHFGFH9G89GHH:HGEHBF;9:F9HFG9GGFFHFGH9H<HG<FGFGGGGGFGFGHHGHHGFBCGGGHHGFFFHHHGG7GGHHFGHCFFGGD@GGGGGDFGGFGGFFGGGGGGFDHHGGGGGFGFFFFFFFHGGGFFFFHHGHHHHGHFHHFFHHHFFGHGGGGGGHFECHFHHHEHGGGGCEA9HHHHHHGGHHFGGEEECHHGGGGGGF5BGGGFGFBBBFFFFBAAAA
@M02197:102:000000000-ALU3V:1:1101:25873:20640 1:N:0:1
ATCACATTCTCCTCCTCCGCTTATTGATATGCTTAAGTTCAGCGGGTATCCCTACCTGATCCGAGGTCAACCTTAGAAATGGGGTTGTTTTACGGCGTAGCCTCCCGAACACCCTTTAGCGAATAGTTTCCACAACGCTTAGGGGACAGAAGACCCAGCCGGTCGATTTGAGGCACGCGGCGGACCGCGTTGCCCAATACCAAGCGAGGCTTGAGTGGTGAAATGACGCTCGAACAGGCATGCCCCCCGGAATACCAGGGGGCGCAATGTGCGTTCAAAGATTCGATGATTCAC
+
ABB@BFFFFFFFGGGGGFEGCFEFGDGHGHFFHHHGBHFHGFHGGGGFFHHHHHFHHHHHHHHGGGGHHHHHHHHHHHHHHFE7GGGGHEHFHGGGG/GFFHHHHGGGGFGHGGHHHHHGGGGGG<HHHFHHHHHGGGGGGHFHGFGGGHFGGHHHGECEFGGFGBFFEFGEB.EF?DGAAFA;BG@AFFFFFFFFGFGFFFEFEAGFHGFHHFGGHHHGBDFFFFFCGFADGF<11FGFBFFFFF/0GDBBFHG/GC?GGEAFFFFGGEEA1A3GB3B1F1C1B3F3@1A1A>
@M02197:102:000000000-ALU3V:1:1101:26158:20800 1:N:0:1
ATCACATTCTCCTCCTCCGCTTATTGATATGCTTAAGTTCAGCGGGTAGTCCTACCTGATTTGAGACCAGAAGTGAAATTGGGATGTGCCACAGAGGCAAGTTCGAAGCACACGCAGACACAACCAAACATTCCTCCTTTAGGCGACATAGCAAATGACGTATCATGCCATGCCAGGAGAAAAACACTGCTTGGCCGCCTCCTCCCAAACAGAGAGGCGGATGCAAAGTGTCTCAAGGCGCTCATGCATTTTGGGCGAGCCTGTCCTAGGTAGCGCAGGCGGAGGCACCCATCCAGACCCCATCCGCCAAGCCGTTTCATTTAAAAACCGCTTGGGGTGGGAGATTTCATGGCACTCAAACAGGCATGCTCTACGGATTGCCATAGAGCGCAAGGTGCGTTCAAAGATTCGATGACTCAC
+
AAAAAFDD3D31F11BFGGGGGGGGFBG3G3FGBFHGGHBGHHGCCEEGFHHHFGHHHFHHHHGEGBAFFGGB1BGHFHHHG/GFE11FEGHHHHFFEFGG1BDFFHGCHEFCEEGGGGFGHFFAGEHHHFHHEB@CCFF1D<CG@CCGHFHHHGHHDFE.>FAGGHHBG1CGHHHCEEAHHC..CFFCFGHH?/;CGA;FEBGFE/BFEGGFGGGEBFB/#///;099F/BBB::;/-BBC90C90FEFC.C:--.....//0/0<DGC@<-@CC.<C>/F?0/CF/F1??FBF?///A@@/@EBE</</?/1GB12>1CFEFE/?/EF>/CGFCHGFFFFHFHFDBGEHHGF/1BFFEEAFFBG1HHEGFEGHHHHGFGGF1AEE0EFA1HGGGGFGF33FGCEE1FFFFF1F1A1AA
@M02197:102:000000000-ALU3V:1:1101:25260:20823 1:N:0:1
ATCACATTCTCCTCCTCCGCTTATTGATATGCTTAAGTTCAGCGGGTAGTCCTACCTGATTTGAGGTCAGAGTCAAAAAGTGTTGCACAGAGGCAAGCAGTGTTCTGAGCAGGCTTGACGCACGCAAGGGACAAGACGAAACTTATTACGTCTGTCACGGATGCTAGCGATCCCACTAAGTCATTTGAGGCGAGCCGTGTAACCGGCAGCGCCCATATCCAAGTCCCAACTGGTCATAAACCAGATGGGATTGAGATTTCATGACACTCAAACAGGCATGCCTTTCGGAATACCAAAAGGCGCAAGGTGCGTTCAAAGATTCGATGATTCAC
+
BCCCCFFFFFFFGGGGGGFGGGGGHHHGGHHHHHHHGHHHHHHGGGGGGHHGHHHHHHGHHHFFGHHHHHFHGHHHHHHGDGHHHHGHHHHHGGGHGHHHHHHHHHHHHHHHHGHHGHHGGGGGGGGFGGHGGHHGHGGGGGHHHHHHHHHHHGHHHHHHHGHHHHHHGGHGHHHHGHHHHHHHHHHHGHGGGDDGGGGGGGGGHGGGGGHHFHHHFFFGG9HHGHHHHGFHHHFHGFFHFFHHHFFHHHHGHHHHHHHHHHGFHHGHHHHHHHHEFFHHHGGGGHHHHHHHGHGHGGGGGFGCHEGGGHGGGGCGFGGGFFFFFFFCCBB@
@M02197:102:000000000-ALU3V:1:1101:12847:20835 1:N:0:1
ATCACATTCTCCTCCTCCGCTTATTGATATGCTTAAGTTCAGCGGGTATTCCTACCTGATCCGAGGTCAACCTTGGTGCCGCCGGAGCGGGCTTGTAGGGGGTTTAGAGGCAGGACGCCGAGGACTCCCGATGCGAGGCTGATGCTACTGCGCAAAGGAGAGGGCCCTTCGGGTCCGCCACTGGTTTTAGGGGCCTGCCGTGGCAGATCCCCAACGCCGGGCCACGGGGGCTCGAGGGTTGAAACGACGCTCGGACAGGCATGCCTCCCAGGATACTGGAAGGCGCCATGTGCGTTCAAAGATTCGATGACTCAC
+
BBBBBFFFFFFFGGGGGGGGGGGHHHHHHHHHHHHHHHHHGFHGGGGFHHHHGHHHHHHHHHHDGGGHHHHHHHHHHGHHGGGGGGGGGGGGGHGHDGHGGGGGGHFHHHGGGGGGGGGGGGGGHHHHHGGGGGGGGGGGFFGGGGGGGGGGGGGGFFFFFGFGFFFFFGGGGGGEFGDFFFGHHGHGHGGGGCFGGGFHHHHFHFCECFFFFFFGFFGFFFCGGGFFFGGGCHHFFFHFHGGGGGGGGGEE1BBHFHGEBECEEEGHFHHHCFGHHGHGGGGGCCHHGGGGGGFBFGGGE1GFFFFFDFA1AA1
@M02197:102:000000000-ALU3V:1:1101:20571:20879 1:N:0:1
ATCACATTCTCCTCCTCCGCTTATTGATATGCTTAAGTTCAGCGGGTAGTCCTACCTGATTTGAGGTCAGAGTCAAAAAGTGTTGCACAGAGGCAAGCAGTGTTCTGAGCAGGCTTGACGCACGCAAGGGACAAGACGAAACTTATTACGTCTGTCACGGATGCTAGCGATCCCACTAAGTCATTTGAGGCGAGCCGTGTAACCGGCAGCGCCCATATCCAAGTCCCAACTGGTCATAAACCAGATGGGATTGAGATTTCATGACACTCAAACAGGCATGCCTTTCGGAATACCAAAAGGCGCAAGGTGCGTTCAAAGATTCGATGACTCAC
+
AAABBFFFFFFFDFGCGBEFFGEHHHGHGFGHHHHHHHHH5GHGGGGGEBFHHHGHEGBGHGHHGHHFBGHHBDGHHFFAFFHHHHHHHFFBF?FHA1GFFGGHHHHHHHFHGCGHFFFEFGGCFFF@B?HFFCABCFBCDDFHHHEHHFHHFC=EGD>G>D/CGFDG@CCEE1CGCGBG1G<FGHGEFDCFGGCFGHHGGGFGHEDCGDG0GGGEF9GDGGHBFB3GBHHHHHGFCHHFFGGHGHHGB5GHFHFDFBGHHGHHFHGHHHHGHHHFEHHGHEAEAHHHGF5G2HHHFGDGCGACFFGGGCGGFFEDGCGGFBFFFFFBBBBB
@M02197:102:000000000-ALU3V:1:1101:7795:20949 1:N:0:1
ATCACATTCTCCTCCTCCGCTTATTGATATGCTTAAGTTCAGCGGGTAGTCCTACCTGATTTGAGGTCAGAGTCAAAAAGTGTTGCACAGAGGCAAGCAGTGTTCTGAGCAGGCTTGACGCACGCAAGGGACAAGACGAAACTTATTACGTCTGTCACGGATGCTAGCGATCCCACTAAGTCATTTGAGGCGAGCCGTGTAACCGGCAGCGCCCATATCCAAGTCCCAACTGGTCATAAACCAGATGGGATTGAGATTTCATGACACTCAAACAGGCATGCCTTTCGGAATACCAAAAGGCGCAAGGTGCGTTCAAAGATTCGATGACTCAC
+
BBBBAFFFFFFFGGGFGGGGGGGHHHBGHHHHHHGHHFGHHGHFGGGFGHHHHHHHGHEHHHHGGHFHHEHGGHHGHFHGEGHHAHHHHBGHGDGHFEHEHHHHHHFFHHHGFGGGFGGEGGGGGGGGGGGGGHEFGGGGGFGHHHHHHGHFFFGFFHGCF?<GGHGGGGHHGFHHHHFFCBGHHHGHCCFGFGGGGGGDGGGGHGFGGGGGHHHHHHHHHHHGGHFHGFFEDBHHGHHGFBBHHHGHFHHHHHHHHHHHHGF5EBEHGGBBHHGHHEHHHEFCGHHHHFDAGGHHGGGGGGBHHGGGGHGGGGGFFGGGFFFFFFFA?AA>
@M02197:102:000000000-ALU3V:1:1101:22963:20985 1:N:0:1
ATCACATTCTCCTCCTCCGCTTATTGATATGCTTAAGTTCAGCGGGTAGTCCTACCTGATTTGAGGTCAGAGTCAAAAAGTGTTGCACAGAGGCAAGCAGTGTTCTGAGCAGGCTTGACGCACGCAAGGGACAAGACGAAACTTATTACGTCTGTCACGGATGCTAGCGATCCCACTAAGTCATTTGAGGCGAGCCGTGTAACCGGCAGCGCCCATATCCAAGTCCCAACTGGTCATAAACCAGATGGGATTGAGATTTCATGACACTCAAACAGGCATGCCTTTCGGAATACCAAAAGGCGCAAGGTGCGTTCAAAGATTCGATGATTCAC
+
CCCCBFFFFFBFGGGGGGGGGGGHHHHHHHHHHHHHHHHHHHHGGGGGEHHHHHHHHHHHHHHHGHHHHHHHHHHGHHHGGHHHHGHHHHHHGGGGGHHHHHHHHHHHHHHHHGGHGGHGGGGGGGGGGGHGGHHHHGGFGGHEFFHHHGHHHGHHHHHHHGGHHHHHGHHHHGHHHGHHHGHHHHHHGHGGGGGGGHFFGGGGHGGGGGHHFHHFFHHHHFFGFFFHHHHHGFFHHHHHHFHEHHHHHHHHHHHHHHHGHHHHHHGHHHHGEHHHGHHHHGGGGGHHHHHFGHHHGGGGGHFHHGGGGHGGGGGGGCFGFFFFFFFBBBBB
@M02197:102:000000000-ALU3V:1:1101:4901:20989 1:N:0:1
ATCACATTCTCCTCCTCCGCTTATTGATATGCTTAAGTTCAGCGGGTAGTCCTACCTGATTTGAGGTCAGAGTCAAAAAGTGTTGCACAGAGGCAAGCAGTGTTCTGAGCAGGCTTGACGCACGCAAGGGACAAGACGAAACTTATTACGTCTGTCACGGATGCTAGCGATCCCACTAAGTCATTTGAGGCGAGCCGTGTAACCGGCAGCGCCCATATCCAAGTCCCAACTGGTCATAAACCAGATGGGATTGAGATTTCATGACACTCAAACAGGCATGCCTTTCGGAATACCAAAAGGCGCAAGGTGCGTTCAAAGATTCGATGATTCAC
+
AA>ABFFFFFFFGGGGGGCEGGGHHHHHGGGHHHHHHHHGHFHGGGGGGHHGHHHHHFCGHHHHGHHHGGGHHHHHHEHFEDGHHGGHHFH3FFGHGEFFHHHHHHHHHGHHHGHHGHHGFGGGGGGGEFFGGHHFHD90ACGHGHHHHGHAGAHHFHGDDDHHGHHGEFFGGFHHHHHHHGHHHHGDDBAB??GFGDGFFGGGGGFFCEEGFDDFHCBHHHFGEFHFFFHHGEHHHHHFEHGFDGBGGGHHGHHFDHFHGBDFGHGFHFGHHHGHHHHHGGGGGFFGHHHHGGGHGGEECHHFHGGCGHGGGGFGGAGB4FFBF5FABAAA
@M02197:102:000000000-ALU3V:1:1101:17576:21052 1:N:0:1
ATCACATTCTCCTCCTCCGCTTATTGATATGCTTAAGTTCAGCGGGTAGTCCTACCTGATTTGAGGTCAGAGTCAAAAAGTGTTGCACAGAGGCAAGCAGTGTTCTGAGCAGGCTTGACGCACGCAAGGGACAAGACGAAACTTATTACGTCTGTCACGGATGCTAGCGATCCCACTAAGTCATTTGAGGCGAGCCGTGTAACCGGCAGCGCCCATATCCAAGTCCCAACTGGTCATAAACCAGATGGGATTGAGATTTCATGACACTCAAACAGGCATGCCTTTCGGAATACCAAAAGGCGCAAGGTGCGTTCAAAGATTCGATGACTCAC
+
CCCCCFFFFFFFGGGGGGGGGGGHHHHHHHHGHHHHHHHHHHHGGGGGGHGHHHHHHHHHHHHHGHHHHHHHHHHHHHHGGFHHHHHHHHHGGGGHGGHHFGHHHGGHHHHHGGGHGGHGGGGGGGFFFGHGGHHHHGGGGGHHHHHHGGHHHGHHHHHHGGGGHFHGGHHGGHHHHHHHHHHHHHHHGGGGGGGGHGHGGGGGGBGGGGHHHHGHHHGHHHHHGHHGFGHHGHHHHHFGHHHHHHHFGHFHHHGGFFFHGHHHHHGHHHHHHHHHHHHHHGGGGHHHHHHHGHHGGGGGGHFHFGGGGFGFGFGGGGGGFFFFFFFBBBBB
@M02197:102:000000000-ALU3V:1:1101:10348:21052 1:N:0:1
ATCACATTCTCCTCCTCCGCTTATTGATATGCTTAAGTTCAGCGGGTACTCTTACCTGATTTGAGTCCAGAATGGAATACATAAAGAATTATGTATGTGTGTGTTTGTTTGGTAGCAGATGACAAAAGCACAAGTTTTTTATGGGTTTGCCTTAACAAAAATCTATGCCTGACACTCATCCACTCATACTTTTAAGGCAAGGTGATACAAAGAGGCTAATCTCATCACCAAGCCCAAGGACCCGTTAAAAGAATTTTTCATAAAAAAAAACCCTTTTAATGGAGATATTCACGACACTCAAACAGGCATGCTCCGAGGAATACCAAGGAGCGCAAGATGCGTTCAAAGATTCGATGATTCAC
+
AAAAA1DDDFFFF1FGGG1AECEBGGHHHGFFGHHHHHHCH21E0EEE1AF2GF1FHHHBDDBBA1AEAAGH11AFFFHHFH2ED1101DB222@B2BF20000B0GC00B/F@11BFBFE1B110B0B<B<GH1B29FC;B;1CCA;91@F8<<?BCCC;@F1;11#C1<:0C?10<1>111BFD><GGHGFFGD8D1CC/<GF1FFDGD#<?0FGC11#?10#0<:4C<B/EGDDC2?GGEFC3GHEHEFHG3FGHGD/GEGEF?1F?1E3FGHHHG5F5GGDGDE3EF1GGBHGHEHHHGHHHHFHGE??E5HHHHHGGGHHHGEECEE5GHCEE?FGGGGGFGGFGFBBFFFF@BAA@
@M02197:102:000000000-ALU3V:1:1101:15031:21039 1:N:0:1
ATCACATTCTCCTCCTCCGCTTATTGATATGCTTAAGTTCAGCGGGTAGTCCTACCTGATTTGAGGTCAGAGTCAAAAAGTGTTGCACAGAGGCAAGCAGTGTTCTGAGCAGGCTTGACGCACGCAAGGGACAAGACGAAACTTATTACGTCTGTCACGGATGCTAGCGATCCCACTAAGTCATTTGAGGCGAGCCGTGTAACCGGCAGCGCCCATATCCAAGTCCCAACTGGTCATAAACCAGATGGGATTGAGATTTCATGACACTCAAACAGGCATGCCTTTCGGAATACCAAAAGGCGCAAGGTGCGTTCAAAGATTCGATGACTCAC
+
CCCCCFFFFFFFGGGGGGGGGGGHHHHHHHHHHHHHHHHHHHHGGGGGGHHHHHHHHHHHHHHHGHHHHHHHHHHHHGHGGHHHHHHHHHHHGGGHGHHHHHHHHHHHHHHHHGHHGHHGGGGGGGGGGGHGGHHHHGGGGGGHHHHHHGFHHGHHGHGGFHHHHHHHEFHHGGGHHHHHHHHHHHHHGGGGGGGGHHGGGCFGHGGGGGHHGHHGGGHHGHHHGFGHHHFHHHHHHHGHHHHHHHHHHHHHHHHHGHHHHHHHHGEHHHGHHHHHHHFHHGGGGGHHHHHHGHGHGGGGGGHHHGFGGFGGGGGFGGGGFFFFFFFA?BBB
@M02197:102:000000000-ALU3V:1:1101:25639:21174 1:N:0:1
ATCACATTCTCCTCCTCCGCTTATTGATATGCTTAAGTTCAGCGGGTAGTCCTACCTGATTTGAGGTCAGAGTCAAAAAGTGTTGCACAGAGGCAAGCAGTGTTCTGAGCAGGCTTGACGCACGCAAGGGACAAGACGAAACTTATTACGTCTGTCACGGATGCTAGCGATCCCACTAAGTCATTTGAGGCGAGCCGTGTAACCGGCAGCGCCCATATCCAAGTCCCAACTGGTCATAAACCAGATGGGATTGAGATTTCATGACACTCAAACAGGCATGCCTTTCGGAATACCAAAAGGCGCAAGGTGCGTTCAAAGATTCGATGATTCAC
+
BBBBBFFFFFFFGGGGGGGGGGGHHHHHHHHHHHHHHHHHHGHGGGGGGHHHHHHHHHHHHHHHGFHHHHHHGHFFHHHGGHHHHHGHHHHHGGGHGHHHHHFHHHGHHHHHEFHHGHHGGGGGGGGGGGHGGHHHHGGGGGHHHHHHHGHHGGHHHHHHHGHHHFDGEGHGGHHGHHHHHHHHHGGHGGGGGGFGFDGGGFGGHGGGGEHHHGHHFGGHHHHGFFHHHHHHHHHFHGHHHHHHHHHHHGFEGHEGBGHGHHHHHFGHHHGHGHHGHHHHHGGGGHGHHHHGGHHHGGGGGHHHHGGGGGGGGGGGGGGGFFFFFFFBBBBB
@M02197:102:000000000-ALU3V:1:1101:11058:21051 1:N:0:1
ATCACATTCTCCTCCTCCGCTTATTGATATGCTTAAGTTCAGCGGGTAGTCCTACCTGATTTGAGGTCAGAGTCAAAAAGTGTTGCACAGAGGCAAGCAGTGTTCTGAGCAGGCTTGACGCACGCAAGGGACAAGACGAAACTTATTACGTCTGTCACGGATGCTAGCGATCCCACTAAGTCATTTGAGGCGAGCCGTGTAACCGGCAGCGCCATATCCAAGTCCCAACTGGTCATAAACCAGATGGGATTGAGATTTCATGACACTCAAACAGGCATGCCTTTCGGAATACCAAAAGGCGCAAGGTGCGTTCAAAGATTCGATGATTCAC
+
DCDDDFFFFFFFGGGGGGGGGGGHHHHHHHHHHHHHHHHHHGHGGGGGGHHGHHHHHHGHHHHHGGHHHHHHHHHFHHHGHHHHHHHHHHHHGGGHGGHHFHHHHHHHHG;HHGHHGHHGGGGGGGGFFFHGGHGGHGFGGGHHHHHHHGHHHEHGHHGGGG8;HHHGGGHGFH8HHGHBHHHHHH00CHGGFGGGGGGGGGGGGFFFFFFGGHGHHFHHHGF?HH;HHHHHHGHHHHHGHH;HHFHHHHHHHHHFHFGGHGHGACGHHHHHHHHHHHHGGGGGHFHHHHHGHHHGGGGGHHHHGGGGHGGGGGGGGGGFFFFFFFBBACB
@M02197:102:000000000-ALU3V:1:1101:6361:21283 1:N:0:1
ATCACATTCTCCTCCTCCGCTTATTGATATGCTTAAGTTCAGCGGGTAGTCCTACCTGATTTGAGGTCAGAGTCAAAAAGTGTTGCACAGAGGCAAGCAGTGTTCTGAGCAGGCTTGACGCACGCAAGGGACAAGACGAAACTTATTACGTCTGTCACGGATGCTAGCGATCCCACTAAGTCATTTGAGGCGAGCCGTGTAACCGGCAGCGCCCATATCCAAGTCCCAACTGGTCATAAACCAGATGGGATTGAGATTTCATGACACTCAAACAGGCATGCCTTTCGGAATACCAAAAGGCGCAAGGTGCGTTCAAAGATTCGATGACTCAC
+
ABBBBFFFFFBFGGFFGGGGGGCFHFHHGHHHHHHGGHHHHHHGGGGGFHFHHHHHHHHHHHHHEHHHHHFFHHHGHH1EHHEGHHFHHHE3FDGHGGHG4GGFHHHHHHHGE;EH?7GEGGCECGG@GFGFEHH9;<CCGDHFEHFFHFHHGEHHGHGGDDDFBDD8CFHEDBFFD=GBGF:FFFFCEFCCB?9CB?CGFFGCGEB@;DFFFDF;FFFF1BFBGH:EF0CHHHGFFFFBGFHHHFHFF12HG2FHF1FF@2ADFF/DEBGBEEE1AGGE0GEAA0F2B2B/AAB10A0E0FFBFEA0EAGF333EGEFGFFFFBB11>>1>
@M02197:102:000000000-ALU3V:1:1101:3112:21344 1:N:0:1
ATCACATTCTCCTCCTCCGCTTATTGATATGATTAAGTTCAGCGGGTAGTCCTACCTGTTTTGCGGTCAGAGTCAAAAAGTGTTGCACAGAGGCAAGCAGTGTTCTGAGCAGGCTTGCCGCACGCAATGGACAAGACGAAACTTATTACATCTGTCACGGCGGCTAGCGTGCCCACTAAGGCATTTGAGGCGATCCGTATAGCCGGCAGCGCCCATTTCCAAGTCCCAACTGGTCATACGCCAGATGGGAGGGATATTTCATGACACCCAAACAGGCATACCTTTCGGAGTACCACAAGGCGAAATGTACGTTCGGAGGTTAGATGATTCAC
+
>111113@@33DCGGGF1?1E0CCG33B333333311BB2B21A0/E//122EFBABF11FEE1A?//AFG11DBB11/?F12FEEBE1C10AC/EA/001C2E2212BB%0E7AFC#1@/@?////#FBBFE00<0?#/+<?#1DDF1#0C0.F1%1#<.#:.CCC/.##<.00DC11*#1B1,1BFBB1+/#+A?1%/##CB???/B///)1A<#911B02#/A111$11199///##11%0%0F?>1122212D12BB21>////01BB111212110/////111220/B1100000222B0000001C111B111333313@11111
@M02197:102:000000000-ALU3V:1:1101:24740:21291 1:N:0:1
ATCACATTCTCCTCCTCCGCTTATTGATATGCTTAAGTTCAGCGGGTAGTCCTACCTGATTTGAGGTCAGAGTCAAAAAGTGTTGCACAGAGGCAAGCAGTGTTCTGAGCAGGCTTGACGCACGCAAGGGACAAGACGAAACTTATTACGTCTGTCACGGATGCTAGCGATCCCACTAAGTCATTTGAGGCGAGCCGTGTAACCGGCAGCGCCCATATCCAAGTCCCAACTGGTCATAAACCAGATGGGATTGAGATTTCATGACACTCAAACAGGCATGCCTTTCGGAATACCAAAAGGCGCAAGGTGCGTTCAAAGATTCGATGATTCAC
+
CCCCCFFFFFFFGGGGGGGGGGGHHHHHHHHHHHHHHHHHFHHGGGGGEHHHHGHHHHHHHHHHGHHHHHHHAFHHHHHGFHHHHGHHHHHHGGGHGHHHHHHHHHHHHGHHHGHHGHHGGGGGGGGGGGHGGHGHHGGGGGHHHHHHHGHHFGHHHHGGGGGHGHHHGGFEGHHGHHHHGHHHHHGHGHGGGGGDHGGGGGGGGGGGGFFGHFFHGHGEHHHGGHHGHHGHHHFHHGFFGGGHHHHHHHHFGGHHHGHHHHHFHGGHHHHHHHHGGHHGHFGGGHHHHHGHGHHHGGGGGGHHG?GGGHGGGGGGGGGGFFFFFFFBCCBA
@M02197:102:000000000-ALU3V:1:1101:24159:21345 1:N:0:1
ATCACATTCTCCTCTCCGCTTATTGATATGCTTAAGTTCAGCGGGTAGTCCTACCTGATTTGAGGTCAGAGTCAAAAAGTGTTGCACAGAGGCAAGCAGTGTTCTGAGCAGGCTTGACGCACGCAAGGGACAAGACGAAACTTATTACGTCTGTCACGGATGCTAGCGATCCCACTAAGACATTTGAGGCGAGCCGTGTAACCGGCAGCGCCCATATCCAAGTCCCAACAGGGCATAAACCAGATGGGATTGAGATTTCATGACACTCAAACAGGCGTGCCTTTCGGAATACCAAAAGGCGCAAGGTGTGTTCGAAGATTCGATAACTCAC
+
AAABBFFFFFFBFFGGGGGGGGHFFFHFHHHGBFH5FGHFF5EGGAEFGEFFHBHHHHHHHF5FGHHHHEHHHGFGBEEHHDFFHGHHHEFEGGHGGGHHHFHHHHHHHECACFFEFFEGGF/>B9;BBEFCGHFFDC;6;<7FGGFDCFFG:=<DGG0BBCC<G0<CCE.CDG1GB>C#3;BGH0;/C</A@ADGDACFB5F?C//E<>0B=;FGHFB#FHAFFFFBA#;1#FBF>B2BFE6FFB0DBBFD2GFD1FHGGFBF@F101B1AFA//0HG0AE/AFDA22A/?GGA00A0AB11B00000ACAA33GEA11133B3111AAA
@M02197:102:000000000-ALU3V:1:1101:22483:21384 1:N:0:1
ATCACATTCTCCTCCTCCGCTTATTGATATGCTTAAGTTCAGCGGGTAGTCCTACCTGATTTGAGGTCAGAGTCAAAAAGTGTTGCACAGAGGCAAGCAGTGTTCTGAGCAGGCTTGACGCACGCAAGGGACAAGACGAAACTTATTACGTCTGTCACGGATGCTAGCGATCCCACTAAGTCATTTGAGGCGAGCCGTGTAACCGGCAGCGCCCATATCCAAGTCCCAACTGGTCATAAACCAGATGGGATTGAGATTTCATGACACTCAAACAGGCATGCCTTTCGGAATACCAAAAGGCGCAAGGTGCGTTCAAAGATTCGATGACTCAC
+
BBBBBFFFFFFFGGCG44EFGGGHCHHHHHHHHGHGHHHGHFHFGGEGGHHHGHHGGHHHHHHGGFHHHGHH5FHHHHGG@FGHHHHHHHHGGGGHGGHGHHGGHHHHFHHHFGHHDEGGFGGGGGGGGDHFFFFFHDFCGGHGHGHHCGFGFGGHHHFGDGGHHHGFGGHGHHHGGFFGGBHGCGFFEHGGGGGGHFGGGGGCHGCGGGHFFHBGFHHGHFFCGGHHHHGHGHHHFHHHHGHHHHHGFGFHHGHGHHHHHHHHHHGHHGB3HHFHFHFHHGF?EHHHCHHHGFGHGGGEECCHHGGGGHGGGGGGGGGFFBFFFFF?@BAA
@M02197:102:000000000-ALU3V:1:1101:15851:21415 1:N:0:1
ATCACATTCTCCTCCTCCGCTTATTGATATGCTTAAGTTCAGCGGGTGATCCTACCTGATTTGAGACCAGAAGTGAAATTGGGATGTGCCACAGAGGCAAGTTCGAAGCACACGCAGACACAACCAAACATTCCTCCTTTAGGCGACATAGCAAATGACGTATCATGCCATGCCAGGAGAAAAACACTGCTTGGCCGCCTCCTCCCAAACAGAGAGGCGGATGCAAAGTGTCTCAAGGCGCTCATGCATTTCGGGCGAGCCTGTGGTCAAGCACAGGCAGCAGCACCCATCAAGACCCCGTCCGCCAAGCCGTTTCATAAAAACCGCTTGTGGTGGGAGATTTCATGGCACTCAAACAGGCATGCTCTACGGATTGCCATAGAGCGCAAGGTGCGTTCAAAGATTCGATGACTCAC
+
CCCCCFFFFFFFGGGGGGGGGGGHHHHHHHHHHHHHGHHHHHHGGFGGHGHHHHGHGHHHHGHGGHHGGHHHHDFGHHHHHHHHHGHHHHHHHGHHGGGHGHHHGHHGGHHHHGGGGGHHHHGGGGHHHHHHHHHHHHHHHHHHGGGGGHHGHHFHFGFGGHHHHGGFHHHFHGHHHHGHHHGHGHFHFHHFFGEH;GGGGGGGF9FGGE8GGGGD.DFAB:BFFFFBBFFB-BCFDBECBCBD9;0.9--GDA--<.GFGFHHHHFGHHHGFFGG11GDDG.FHHHFFFHGGGGGGGGGDGFHGGGGGFGHHHHHGHGGGGEGGHHHGHHGGHHGHBGHFHHGHGHHHHGHHHGHHGGHHHFHHGGHGGFHHGFHFHHHHGGGGHHHGGGGGHGFFGGGGGGGFFFFFFFBBAAB
@M02197:102:000000000-ALU3V:1:1101:17803:21423 1:N:0:1
ATCACATTCTCCTCCTCCGCTTATTGATATGCTTAAGTTCAGCGGGTAGTCCTACCTGATTTGAGGTCAGAGTCAAAAAGTGTTGCACAGAGGCAAGCAGTGTTCTGAGCAGGCTTGACGCACGCAAGGGACAAGACGAAACTTATTACGTCTGTCACGGATGCTAGCGATCCCACTAAGTCATTTGAGGCGAGCCGTGTAACCGGCAGCGCCCATATCCAAGTCCCAACTGGTCATAAACCAGATGGGATTGAGATTTCATGACACTCAAACAGGCATGCCTTTCGGAATACCAAAAGGCGCAAGGTGCGTTCAAAGATTCGATGACTCAC
+
BCCCCFFFFFFFGGGGGGGGGGGHHHHHHHHHHHHHHHHHHGHGGGGGGHHHHHHHHHHHHHHGGHHHHHHHHHHHHHHGBGHHHHGHHHHHGGGHGHHHHHHHHHHHHHHHHGHHGHHGGGGGGGGGGGHGGHHHHGCGGGHHHHHHHGHHHGHHHGHGHGFFHHHHGHHHHHHHHHHHFHHHHHHHGGGGGGGGHHGGFGGGHGGGGGHFHGEHHHHHGHHHGHHHHHHGHHHHHHHGGHHHHHHHHHHHGHHGHHGHGHGGHFGHHHHHHHHHHHHHHGGGGHHHHHHHGHHHGGGGGHHHHGGGGHGGGGGGGGGGFFFFFFFCBAAA
@M02197:102:000000000-ALU3V:1:1101:13576:21566 1:N:0:1
ATCACATTCTCCTCCTCCGCTTATTGATATGCTTAAGTTCAGCGGGTAGTCCTACCTGATTTGAGGCCAGAGTCATAAGGTTGCCGGTGAGGGCGGCTGTGGGCGGACGGCACGGAGCAGACCGGGCGAAACGTATCACGCCGGGTCAGGTCTCCCGCCATCCGCTAAGGCATTTGAGGCGAGCCAGCAAAGGCAGCGCCCAAGTCCAACCGATCGGGAAAACCCAAGGGGTTGAGGTTTACATGACACTCAAACAGGCATACCCGCCGGAATACCAGAGGGTGCAAGGTGCGTTCAAAGATTCGATGATTCAC
+
CCCCCFFFFFFFGGGGGGGGGGGHGHBGHHGGHHGHHHHHGGGEAEEEEGHHHHHHGFHHHHBGAFFGHHHHDFFGFGFD@FGHHGF>E+GG;9EE;(C;F&F;DC;;@CD;;GG/>6F;0FHGB@:9/;.@C./GF:GDF:FB9;CFF@$;7FFFDFFFE:FA8:0:GB3A0B9EFCCAGCC@D<F=111G>A/>A<CFFA1?<0B-9FFB=/@HGB<</#;DDD8GFHG%HHGGB%2)2B997411/10EB@DFGF1B/>>/A/?GHGGAAA110F0GGFAF11HGEEE1F1333A3EACBCFD1FB11>>1
@M02197:102:000000000-ALU3V:1:1101:5685:21692 1:N:0:1
ATCACATTCTCCTCCTCCGCTTATTGATATGCTTAAGTTCAGCGGGTAGTCCTACCTGATTTGAGGTCAGAGTCAAAAAGTGTTGCACAGAGGCAAGCAGTGTTCTGAGCAGGCTTGACGCACGCAAGGGACAAGACGAAACTTATTACGTCTGTCACGGATGCTAGCGATCCCACTAAGTCATTTGAGGCGAGCCGTGTAACCGGCAGCGCCCATATCCAAGTCCCAACTGGTCATAAACCAGATGGGATTGAGATTTCATGACACTCAAACAGGCATGCCTTTCGGAATACCAAAAGGCGCAAGGTGCGTTCAAAGATTCGATGATTCAC
+
BBBBBFFFFFFFGGFGGGGGGGGHHHHHHHHHHHHHHCHHHGGGGGGG1BFHHHHHHGHHHBGGEHHHHHBFHHHFFHHD35GHFGHHHHHHGDFHGHFHHBGFHHB(4FD?/>:EEHH??9;ECGGCGFHGFFFFGGGCDGFGHHHFHCFFGGFFBGGD@E?GHFHHGCEGFHBG7GDDFGGGHHHH/CC96F;@4*BA/0;CFEE0//CFA2BGEFFFHFFEGHFHFEBFHHFHFGHGFGDHGFB0F1FBFFG2HG2@FBHEGAEHF1HHHHHHGHHHFGCGGHHHHGHHGHGD??GGGFGHHGGGGCGG3GCFGGGFFF3FFD@AAA>>
@M02197:102:000000000-ALU3V:1:1101:11305:21703 1:N:0:1
ATCACATTCTCCTCCTCCGCTTATTGATATGCTTAAGTTCAGCGGGTAGTCCTACCTGATTTGAGGTCAGAGTCAAAAAGTGTTGCACAGAGGCAAGCAGTGTTCTGAGCAGGCTTGACGCACGCAAGGGACAAGACGAAACTTATTACGTCTGTCACGGATGCTAGCGATCCCACTAAGTCATTTGAGGCGAGCCGTGTAACCGGCAGCGCCCATATCCAAGTCACAACTGGTCATAAACCAGATGAGATTGAGATTTCATGACACTCAAAAAGGCATGCCTTTCGGAATACCAAAAGGCGCAAGGTGCGTTCAAAGATTCGATGATTCAC
+
BBBBBFFBFBFFBFGBGGCGGGFHHBFFGHHHCFBGHGHFHF5EFGGGG3GHFFBGHHHHHHHGFHEHGHFHGFFGEHAE@5GHHGHHF2@CFGGH1FGGGFHGHHBHHBG9A0GF?FB?E??9?;CCFB?FCGGCFDD4DCFHFFEHGG:FHGECF1>=0CGC?HGHGCEGFHFHH1FG<G3HGCBCCFE?BAF?FHGE9CCCC?E=EEEFGFDFFBGGBF28?$GF@01@#F;BF#FHGDBGBFB1FGDD1G12EHEDFHGA11EAEEA11DBGCF0/AE/GGFGFD2A//HCFGCE?GFFGF0CA?FCGFBGBGA1FBFFD@331>111
@M02197:102:000000000-ALU3V:1:1101:18005:21632 1:N:0:1
ATCACATTCTCCTCCTCCGCTTATTGATATGCTTAAGTTCAGCGGGTATTCCTACCTGATCCGAGGTCAACCATTAAAATTGGGGGGTTTAGCGGCTGAGAGCTGCAACACCTAACCAAAGCGAGAAAAAAATTACTACGCTCAGAGGATATTACAGATCCGCCGTTGTATTTCAGGAACTACAATACAGTAGATTCCCAACACTAAGCTAGGCTTAAGGGTTGAAATGACGCTCGAACAGGCATGCCCACTAGAATACTAATGGGCGCAATGTGCGTTCAAAGATTCGATGATTCAC
+
CCCCCFFFFFFFGGGGGGGGGGGHHHHHHHHGGHGGHGHHHGHGGGGGHHHHHHHHHHHHHHHGGGGHHHHGGHHHHHHHHHHHGGGFFGHHHGGGGGHHHHGEHHHHHHGGHGGGGGGGGGGGGGGGGGHHGFFFFFFFFFFFFFFE?FEHGFFFFFFGFFGGHHHHGHHFFHGHFHHGHHHHHGGHHHGHHHHHCHHHHGGHFFFHHHHGHHGHHHGHHHHHFHHGGGFEEHGFHGGHHGHEGGHHHHHGHHHGHHHFHHGGGGGHHFHECGGHGGFGGGGGFGFFFFFFFCCBCC
@M02197:102:000000000-ALU3V:1:1101:14843:21783 1:N:0:1
ATCACATTCTCCTCCTCCGCTTATTGATATGCTTAAGTTCAGCGGGTATCCCTACCTGATCCGAGGTCAATCATAAAAAAGTTTGGGGTTCTGGCAGGACACCACCGGGACTCTGTCGCGAGGAGTATTACTACGCGTAGAGCCAGGAGGCACCGCCACTGCTTTTAAGGGCTGCCCTGTGACGGGCAGGCCCCAACACCAAGCTGAGCTTGAGGGGTGATAATGACGCTCGAACAGGCATGCCCCCCGGAATACCAAGGGGCGCAATGTGCGTTCAAAGATTCGATGATTCAC
+
BBCCCFFFFFFFGGGGGGGGGGGHHHHHHHHHHHHHHHHHHHGGGGGGHHHHHHHHHHHHHHGGGGGHHHH<H<HHHHH-:FH<HGGGGG:HHHH<G;;H.HG<;:FE:/GH8GH;;G:GGGGGGHHGHHHG<HG9G-GGAFF;HHH<GGG;HGGGGGGGFGFFGGFGGGFGGGGGGGGGGFGGGGFFGGFGGHGGFFGHHHHGGHHGHHFGGGHFFHGHGFF/GGGGFGFHHHGHGHHHGGGGGGGHHHHHGHGHHHGGGGGHHHHGGGGHGGGGGGGGGGBFFFFFFCCCCC
@M02197:102:000000000-ALU3V:1:1101:14372:21770 1:N:0:1
ATCACATTCTCCTCCTCCGCTTATTGATATGCTTAAGTTCAGCGGGTATCCCTACCTGATCCGAGGTCAACCTTGTGAAAGATGAGCTTTCTGGAGAGCCTCGCGCCGAACTGCCAGAGCGCGAATGTGCTTCGCTCACGGCCACTCGATGCGGGCTGCCACTGATTTTGAGGTGAGTCGCCGCGCGGGAGGCGGGACAGGCACCCAATACCAAGCTGAGCTTGAGGGTTTAAATGACGCTCGAACAGGCATGCCCCACGGAATACCGAGGGGCGCAATGTGCGTTCAAAGATTCGATGATTCAC
+
BBBBBFFFFFFFGGGGGGGGGGGGHHGHHHHHHHHHHHHHHHHGGGGGHHHHHFHHHGHHGHHGGGGHHHHHHHHHHHHHHHHHHHHHHGHHHHHGHGHHHHGGGGGGGGGHFHHHHHHHGGGGGGHFHGH<HGGGHGGHGGGGGGHGHHHGGHGGGGGHHHGGEGGGHGGFGHGGGGGGFGGFGFFFGGGGGHFHHHHHGGFFFHGHHHGHHHHHHGEFFFHHHGGHHHHHHHGGGGEDHGHHHHHHHHGGGGGFEFHHHHEGEGGDCGGGGGHHGHGGEGHGGGGGGGGGGBFFFFFFCCCCA
@M02197:102:000000000-ALU3V:1:1101:24744:21825 1:N:0:1
ATCACATTCTCCTCCTCCGCTTATTGATATGCTTAAGTTCAGCGGGTATCCCTACCTGATCCGAGGTCAACCTTAGAAATGGGTTTGTTTTACGGCGTAGCCTCCCGAGCACCCTTTAGCGAATAGTTTCCACAACGCTTAGGGGACAGAAGACCCAGCCGGTCGATTTGAGGCACGCGGCGGACCGCGTTGCCCAATACCAAGCGAGGCTTGAGTGGTGAAATGACGCTCGAACAGGCATGCCCCCCGGAATACCAGGGGGCGCAATGTGCGTTCAAAGATTCGATGATTCAC
+
CCCBCFFFFFFFGGGGGGGGGGGHHHHHHHHHHHHHHHHHHHHGGGGGHHHHHHHHHHHHHHHGGGGHHHHHHHHHGHHHHGHFGGGHHHHHHGGGGGGGGHGHHGGGGGGHHGHHHGHHGGGGGHHHHHHHHHHGGGFFGHHFGFGGGGHHHHHHHGHGGGGGGGGHGGGGGGGGGGDGGFFFFGFGGGFGGHHHHGFGGHGFGHFFGGHFHFHHHHHHHHGFGGGFHFDHHHHHHGFHFGGGFFGHHHHHGHHGGGGGGGGHFFHCGGGGGGGGGGGGGFFFFFFFFABBA?
@M02197:102:000000000-ALU3V:1:1101:26504:21868 1:N:0:1
ATCACATTCTCCTCCTCCGCTTATTGATATGCTTAAGTTCAGCGGGTAGTCCTACCTGATTTGAGGTCAGAGTCAAAAAGTGTTGCACAGAGGCAAGCAGTGTTCTGAGCAGGCTTGACGCACGCAAGGGACAAGACGAAACTTATTACGTCTGTCACGGATGCTAGCTATCCCACTAAGTCATTTGAGGCGAGCCGTGTAACCGGCAGCGCCCATATCCAAGTCCCAACTGGTCATAAACCAGATGGGATTGAGATTTCATGACACTCAAACAGGCATGCCTTTCGGAATACCAAAAGGCGCAAGGTGCGTTCAAAGATTCGATGACTCAC
+
AAA?1BDF3DDFGGGGGGGGGGGHHHHHHHHHHHHGHHHGHHHGGGGGGHHGHGHHHGFHHHHHGGHHBFHGHFHFHH/EBFDFGHDGHFBFFCFCFEBCFF@B@GFF?ABBFCGHB0>E?9G/:BC<FGHGCGGHH:;>CCBBHHHGGG0GFFFDBG/CBG<0<=0/#FFG<<<F::=;F=<<1??FE/C?/>;?GGB9CB0@B/>/@B@?F?AHGFBHHFFGF9FFGFF3GBGBFHHGFFBFHHFHHGGGGHHGDHHHHHHHFGGHFHHHHHHGGBGHGGGCGGHHHHHGCHHHGGEE2FGHHCGGGFGGGGGGGGGGFFFFFFFBBBBB
@M02197:102:000000000-ALU3V:1:1101:11488:21747 1:N:0:1
ATCACATTCTCCTCCTCCGCTTATTGATATGCTTAAGTTCAGCGGGTAGTCCTACCTGATTTGAGGTCAGAGTCAAAAAGTGTTGCACAGAGGCAAGCAGTGTTCTGAGCAGGCTTGACGCACGCAAGGGACAAGACGAAACTTATTACGTCTGTCACGGATGCTAGCGATCCCACTAAGTCATTTGAGGCGAGCCGTGTAACCGGCAGCGCCCATATCCAAGTCCCAACTGGTCATAAACCAGATGGGATTGAGATTTCATGACACTCAAACAGGCATGCCTTTCGGAATACCAAAAGGCGCAAGGTGCGTTCAAAGATTCGATGACTCAC
+
CCCCCFFFFFFFGGGGGGGGGGGHHHHHHHHHHHHHHHHHHHHGGGGGGHHHHHHHHHHHHHHHGHHHHHHHHHHHHHHGHHGHHHHHHHHHGGGHGHHHHHFHHHHHHGHHGGHHGHHGGGGGFGGGADHGGHHHHGGGGGHHHGHHHHHHHGHHHEFHHHHHHHHHGHHHGHHHGHHHFGHHHHHGGGGGGCDFHGHGGGGGHGGGGGHGHHFHFHHGHHHFFHFHHGGHHHHHHHGFHHHHGHHHHHHGGGHGHHHHHHGHHGAHGHHGHHHGHHHHHGGFFHHHHHHHGHHHGGGGGGHHHGGGGHGGGGGGGGGGFFFFFFFBBAAB
@M02197:102:000000000-ALU3V:1:1101:13140:21863 1:N:0:1
ATCACATTCTCCTCCTCCGCTTATTGATATGCTTAAGTTCAGCGGGTAGTCCTACCTGATTTGAGGTCAGAGTCAAAAAGTGTTGCACAGAGGCAAGCAGTGTTCTGAGCAGGCTTGACGCACGCAAGGGACAAGACGAAACTTATTACGTCTGTCACGGATGCTAGCGATCCCACTAAGTCATTTGAGGCGAGCCGTGTAACCGGCAGCGCCCATATCCAAGTCCCAACTGGTCATAAACCAGATGGGATTGAGATTTCATGACACTCAAACAGGCATGCCTTTCGGAATACCAAAAGGCGCAAGGTGCGTTCAAAGATTCGATGATTCAC
+
DDCDDFFFFFFFGGGGGGGGGGGHHGGHHGHHHHHHGHHHHGHGFGGGGHHHHHHHHHHHHHHHGHHHHGGHHHHHHHHGGHHHHHHHHEHHGGGHGHHHHHHHHHGHHH<HHGHHGHGDFGGGGCGGGGHGGHHGHGGFFFBHHHHHHHHHHGHHHHGHHGHGHFFHGGHGGFHHHHGFGHHHHHHHGCGGGGGGHHHGGGGGHGGGGGFGFFFHHGBHGEFFFHFFHHFFFHHHGFFFGGHHHFFFGDDHG5HHHGHHHHGFFHGFHG5HHHHGHFGHFDGDGHHHHCGHGFCHGGGGGGHHHGGFGHGGGGGGGGGGFFFFFFFAA@BB
@M02197:102:000000000-ALU3V:1:1101:7417:21937 1:N:0:1
ATCACATTCTCCTCCTCCGCTTATTGATATGCTTAAGTTCAGCGGGTAGTCCTACCTGATTTGAGCTCAGAGTTCAGAAATTTGTCCGAAGACGGTTAGAAGCGTGAACACTAGAATACCCTCCACAGCAACGCAGATAATTATCACGCTGAAGCGGCTGGTAACGTTCGCACTAATGCATTTCAGAGGAGCCGACTACGAGAGCCGGCACGACCTCCAAGTCCAAGCCTTCATCAATAAAGCTGAAGGTTGAGAATTCCATGAGCCTCAAACAGGCATGCTCCTCGGAATACCAAGGAGCGCAAGGTGCGTTCAAAGATTCGATGATTCAC
+
AAABBFFFFFFFGGGGGFEGGEG5BGFDFHFFEG5GFB5AAGHGGEE?1GEB5FGFFFHFGHFFGHHBGGGG55DGFFF3FDFEGFHGGGGGHGGGGGFHFHEGEEFEHHHFH7BBGHHHHHHGFFHHHG;HGGFCFFHFHFFFHHFFGGG/G:?@@DCGDCFGGDGFB<D1BFCCHF5FEGHBGGF??F?E/@/ACGCDHC?CAAACEFAD/ABDBF1FBF/BFFB19BG929BDEHHHHHHHFHHHGFF22FB1B1CG1F>>B0E1CD1FGAA1HFGGCEAA/FDABFFB1FBGFFCCGHG100A00A1D333BGEAB11FFFD3AAA1A
@M02197:102:000000000-ALU3V:1:1101:26686:22034 1:N:0:1
ATCACATTCTCCTCCTCCGCTTATTGATATGCTTAAGTTCAGCGGGTAGTCCTACCTGATTTGAGGTCAGAGTCAAAAAGTGTTGCACAGAGGCAAGCAGTGTTCTGAGCAGGCTTGACGCACGCAAGGGACAAGACGAAACTTATTACGTCTGTCACGGATGCTAGCGATCCCACTAAGTCATTTGAGGCGAGCCGTGTAACCGGCATCGCCCATATCCAAGTCCCAACTGGTCATAAACCAGATGGGATTGAGATTTCATGACACTCAAACAGGCATGCCTTTCGGAATACCAAAAGGCGCAAGGTGCGTTCAAAGATTCGATGATTCAC
+
BBB@BBFFFFFFGFGCGGGGGGGGHBGHGHHHHHGHHFHHDGHGGGG?FFFFFHHHGFGGGHFHGGGHFGHHHGG5FGGAFDGHHGHFHHHEFEFHFHHHHHEFFHHFHHHGHCFHGFHGGGGGCGG@F9GEGHHHFA0@CCGDFHHHG3GHHGHGGHGHFHGHHHBGGGHGGHFHHGGF:FGHHHAGE/C@/@/EFFGGGGFGFGFEDF0DDGFFFFFFHGHFFFFFHFHHHHEHHHGHHHHHGHGBF@55GFHHGDHFHHHHHGEBGHHHFGHHHHHGHGFE2HFHHHHHEBFHFGGGGHHHHFGEGHGGDFGGGGFGFFFFFFFBBBAA
@M02197:102:000000000-ALU3V:1:1101:14388:22073 1:N:0:1
ATCACATTCTCCTCCTCCGCTTATTGATATGCTTAAGTTCAGCGGGTAGTCCTACCTGATTTGAGGTCAGAGTCAAAAAGTGTTGCAAAGAGGCAAGCAGTGTTCTGAGCAGGCTTGACGCACGCAAGGGACAAGACGAAACTTATTGCGTCTGTCACGGATGCTAGCGATCCCACTAAGTCATTTGAGGCGAGCCGTGTAACCGGGAGCGCTCATATCCAAGTCCCAACTGGTCATACACCAGGTGGGATTGAGAGTGCATGACACTCAAACAGGCATGCCTTTCGGAATACCAAAAGGCGAAAGGTGCATGCAAAGATTCGATGATTCAC
+
AAAAA1D@DFFBGCGGGFEC?0ABDDGGH33DBGB1FGBD2B1E0AAEEHFFFGF01EFHHHHGEHHECEG1GHHHBGCA1@F2?EH11>FGGFE>/>E0BFFGEG;&14FF/FF;G5G/9/</<CCCF?0CFH#<;EGFBFHHHFB+1FGGH<>F0<>0,<@GCG0F@@A1,CH78HH:3GHCGF?0>/;<?A2A1B@FBE<?9?#/9>B>%9AF6FBFBF0GBFB@:AB1B;B9BB#BF0FB#1101@2BAB0B1A1BGB2B1F/1ADGBA11B01B/0/AAEB2A221AA1B100AA0111B01113331FA3GA1B1133B3FAA>AA
@M02197:102:000000000-ALU3V:1:1101:11694:22085 1:N:0:1
ATCACATTCTCCTCCTCCGCTTATTGATATGCTTAAGTTCAGCGGGTAGTCCTACCTGATTTGAGGTCAGAGTCAAAAAGTGTTGCACAGAGGCAAGCAGTGTTCTGAGCAGGCTTGACGCACGCAAGGGACAAGACGAAACTTATTACGTCTGTCACGGATGCTAGCGATCCCACTAAGTCATTTGAGGCGAGCCGTGTAACCGGCAGCGCCCATATCCAAGTCCCAACTGGTCATAAACCAGATGGGATTGAGATTTCATGACACTCAAACAGGCATGCCTTTCGGAATACCAAAAGGCGCAAGGTGCGTTCAAAGATTCGATGATTCA
+
DDDDDFFFFFFFGGGGGGGGGGGHHHHHHHHHHHHHHHHHHHHGGGGGGHHHHHHHHHHHHHHHGGHGHHHHDGHHHEHGHHHHHHGHHHHHGGGHGHHHHHHHGHFHHGHHHGGHGGHGGGGGGGGCFGFGGGHHGGGGGGHHHHHGHHHHHFFHHHGGGGGHGHGGGGHHHHHHHHHHGHHHGHGHGGGGGGGGHHGFGGGGHGGGGFFGFGHHHGGHHHHHGHHHHFHHHHHHHHHGFHHHHHGHHHHHHHHHHFHHHHHHHFGHGHHGHHHHHHHHHGGGGHHHGGFDGHHGGGGGGGHFGGGGGGGGGGGGGGGFFFFFFFB@@@B
@M02197:102:000000000-ALU3V:1:1101:17203:22134 1:N:0:1
ATCACATTCTCCTCCTCCGCTTATTGATATGCTTAAGTTCAGCGGGTAGTCCTACCTGATTTGAGGTCAGAGTCAAAAAGTGTTGCACAGAGGCAAGCAGTGTTCTGAGCAGGCTTGACGCACGCAAGGGACAAGACGAAACTTATTACGTCTGTCACGGATGCTAGCGATCCCACTAAGTCATTTGAGGCGAGCCGTGTAACCGGCAGCGCCCATATCCAAGTCCCAACTGGTCATAAACCAGATGGGATTGAGATTTCATGACACTCAAACAGGCATGCCTTTCGGAATACCAAAAGGCGCAAGGTGCGTTCAAAGATTCGATGATTCAC
+
BBBBBFFFFFFFGGGGGGGGFEGHHHHHHHHHHHHGHHHHHGHGGGGGGHHHHHHHHHHHHGHHGHHHGHHHFFH5GGHGFEGFEHHHHHHFEGGHCHFBG3FGGHHHHHF?;7CHCGFFGCEFDGGCA0?FAHFHCDCG8GHHG9GHFFFF99FGHHGG?DCGFHHFFGFGGGHHFHHGHFFFGHGGCGEB?BGAFHGCBGFCHCCECEFGHGFFFBHHG0G9E1HFHGHGFFFHHHFGFHBHFGBGFFFFGHFGBGEHGBFHBGAHHGBGFFFHFFGHHFEB/BFFHFHHGHHHGGGGGHFHHE0?CGGD3BCGGGGGFFFFFDD1AAA1
@M02197:102:000000000-ALU3V:1:1101:17206:22151 1:N:0:1
ATCACATTCTCCTCCTCCGCTTATTGATATGCTTAAGTTCAGCGGGTAGTCCTACCTGATTTGAGGTCAGAGTCAAAAAGTGTTGCACAGAGGCAAGCAGTGTTCTGAGCAGGCTTGACGCACGCAAGGGACAAGACGAAACTTATTACGTCTGTCACGGATGCTAGCGATCCCACTAAGTCATTTGAGGCGAGCCGTGTAACCGGCAGCGCCCATATCCAAGTCCCAACTGGTCATAAACCAGATGGGATTGAGATTTCATGACACTCAAACAGGCATGCCTTTCGGAATACCAAAAGGCGCAAGGTGCGTTCAAAGATTCGATGATTCAC
+
CCCCCFFFFFFFGGGGGGGGGGGHHHHHHHHHHHHHHHHHHHHGGGGGGHHHHHHHHHHHHHHHGHHHHHHHFGHHHHGGGHHHHHHHHHHHGGGHGHHHHHGHHHHHHHHHHGHHGHHGGGGGGGGFFGHGGHHHHGGGGGHHHHHHHGHHHGHHHHGHHHHHHHHHGHGHHHHHHHHHGHHHHHHGGHGGGGGGHHHGGGGGHGGGGGHHHHHHHHHHHHHGGHHHHGHHHFHHGHHGHHGHHHHHHHGHHHHHHHHHHHHHHHGHHHHHHHHHHHHGHGGFGHHHHHHHGHHHGGGGGHHHHGGGGHGGGGGGGGGGFFFFFFFBCBCC
@M02197:102:000000000-ALU3V:1:1101:3841:22368 1:N:0:1
ATCACATTCTCCTCCTCCGCTTATTGAAATAATTAAGTTCAGCGGGTATCCCTACCTGATCCGAGGTCAAGAGTGTAAAAATGTACTTTTTGGACGTCGTCGTTATGAGTGCAAAGCGCGAGATGTACTGCGCTCCGAAATCAATACGCCGGCTGCCAATTGTTTGGAGGCGAGTCTACACGCAAAGGCGAGACAAACACCCAACACCAAGCAGAGCTTGAAGGTACAAATGACGCTAGAACAGGCATGCCCCATGGAATACCAAGGGGCGCAATGTGCGTTCAAAGATTCGATGATTCAC
+
>AA?1@FFFFF11B1EGG11AEEFHCB1BD31DDDB1ADFDABE??E?GGE1FDBGH1G1FH0AE//BBFGGEFF@92B@GHD@422A4EG>EFF/+>E4>9/<FFBFF;1B2BFGEEABBFB9;1C<1?@@/?:/0<ACEBFGGGCGG@A-A7BGCF?GBAF1@#GCCGGFGBFHFE<?9G1HEAECFHGFHHFE#GEEAF9F?ACHHGGF191FEGHHH7HG;DBHGB/99E/AF-91HFH1BFCE/EAEA22HHHHHHHHF/EEEAE1F31EAEE1GGBFEGBCGFB@3FB3FA@AAA
@M02197:102:000000000-ALU3V:1:1101:12438:22388 1:N:0:1
ATCACATTCTCCTCCTCCGCTTATTGATATGCTTAAGTTCAGCGGGTATCCCTACCTGATCCGAGGTCAAAAGTGGAAAAAGACTTACTGGACGCTAGTATTCTAGGCTAGAGGCGCAAAATGTGCTGCGCTTCAATACCAAAACACTGGCTGCCAATGACTTTAAGGCGAGTCCACGATGGTGGACAAACACCCAACACCAAGCAGAGCTTGAGGGTACAAATGACGCTCGAACAGGCATGCCCCATGGAATACCAAGGGGCGCAATGTGCGTTCAAAGATTCGATGATTCAC
+
AAAABFFFFFFFGGCFGGECEGGHHHHHGDHHHHHGFF5GFFH222A23G5AFFHGFG3AADCDEEEFEDGGFBFFGFFHFAFHHHHHB99GG?E6995CFHFBCFFFFGGC?@EEEFFGFHE<FD7GCHFF?1@GFGHHFGFHHHFH?0?>FEDDHHHGGHGFGGGGFFGA;CGGFA@:C<5CF>FFFGEGCAGEF#;FGE11G@@C1FGFFEFFDDBFHGFFFEE:FEFGHEHGGAGFEFGGCGHG2GE21BE0GAEE0CEA1GAEEEAAFB333GBA1GC13B1DFAAAA>
@M02197:102:000000000-ALU3V:1:1101:9411:22399 1:N:0:1
ATCACATTCTCCTCCTCCGCTTATTGATATGCTTAAGTTCAGCGGGTAGTCCTACCTGATTTGAGGTCAGAGTCAAAAAGTGTTGCACAGAGGCAAGCAGTGTTCTGAGCAGGCTTGACGCACGCAAGGGACAAGACGAAACTTATTACGTCTGTCACGGATGCTAGCGATCCCACTAAGTCATTTGAGGCGAGCCGTGTAACCGGCAGCGCCCATATCCAAGTCCCAACTGGTCATAAACCAGATGGGATTGAGATTTCATGACACTCAAACAGGCATGCCTTTCGGAATACCAAAAGGCGCAAGGTGCGTTCAAAGATTCGATGACTCAC
+
CDCCDFFFFFFFGGGGGGGGGGGHHHHHHHGHHHHHGHHHGHHGGGGGGHHHHHHHHHHHHGHHGHHHHHHHGHHHEHHGFGHHHHHHHHHGGGGHGHHHHHHGHHHHHGHHFGHGGHHGGGGGGGGGGGHGGHDFHGGGGGHHHHHHHGHHHGHHHHGGFFHHHHHHGGEHHHHHHHHHHHHHFHHHCGGGGGGGHGHGGGGGHGGGGFHEGGHHFFHHFFHGGFGHHFHHHFGHHGHHHHHHHHHHFGGHHHHHHHHHHGHGHHGHHHHFHHHHHHHHHEGGEHFHHGDGGGGHGGGGGGHHGGGGGHGGGGGGGGGGFFFFFFFCBCCB
@M02197:102:000000000-ALU3V:1:1101:14459:22447 1:N:0:1
ATCACATTCTCCTCCTCGCTTATTGATATGCTTAAGTTCAGCGGGTAGTCCTACCTGATTTGAGGTCAGAGTCAAAAAGTGTTGCACAGAGGCAAGCAGTGTTCTGAGCAGGCTTGACGCACGCAAGGGACAAGACGAAACTTATTACGTCTGTCACGGATGCTAGCGATCCCACTAAGTCATTTGAGGCGAGCCGTGTAACCGGCAGCGCCCATATCCAAGTCCCAACTGGTCATAAACCAGATGGGATTGAGATTTCATGACACTCAAACAGGCATGCCTTTCGGAATACCAAAAGGCGCGAGGTGCGTTCAAAGATTCGATGATTCAC
+
CCCCCFFFFFFFGGGGGGGGGGHHHHHHHHHHHHHHHHHGHHGGGGGGHHHHHHHHHHHHHHHGHHHHHHHHHHHHHHGFGGHHHHHHHHHGGGHGHHHGHFHHHHHHHHHHGHHGHHGGGGGGGGGGCGGGHHHHGGGGGHHHHHHGGHHHGHHHHHHHHGFGHHHGGHHGHHHGHHHHHHHHHHGGHGGGGGGHFHGGFGGHGGGGGHGHGHHHHHHHGGCGFGHHHHHHHFGHHHHHHHHHFHHHHEGHHGGHHHHHHHHHGGHGHFGHHHHHFHHHGGGGHHGHHHHGHHHGGGGGGGHHGGGGHGGGFGGGGGGFFFFFFFCCCCC
@M02197:102:000000000-ALU3V:1:1101:23912:22447 1:N:0:1
ATCACATTCTCCTCCTCCGCTTATTGATATGCTTAAGTTCAGCGGGTAGTCCTACCTGATTTGAGGTCAGAGTCAAAAAGTGTTGCACAGAGGCAAGCAGTGTTCTGAGCAGGCTTGACGCACGCAAGGGACAAGACGAAACTTATTACGTCTGTCACGGATGCTAGCGATCCCACTAAGTCATTTGAGGCGAGCCGTGTAACCGGCAGCGCCCATATCCAAGTCCCAACTGGTCATAAACCAGATGGGATTGAGATTTCATGACACTCAAACAGGCATGCCTTTCGGAATACCAAAAGGCGCAAGGTGCGTTCAAAGATTCGATGACTCAC
+
BB?AA4DFBFFFGGGGGGGGGGGHHHHHHHHHHHHCHHHHHGHG?GFGGHGHHHHHHHFHHFGHGHGHFHHGGFFEGGHGFGHHHBGFHHHHGGGHGHHHFHFHHGHHHF3GHGHGCFHGG;GGGGGGGGFGGHHGHFCCCFHGHHEFFHGGHGHHHHGGHGHHHHHHFCCEDHHHFHHGHFGHHFGFCCA???FGFGBGGGGGAEDGCFGAGHGHGHHHGBHHCHFFFFFFGEGFHFFHFFFGHF32FFGGHGHHHHHEHGHDGAFHHFHFHHHGAHFHHGFGEHHHHHHHGHHHE?GGGHHHHGGGGFGGGGFGGFFGFFFFFFFA?AAA
@M02197:102:000000000-ALU3V:1:1101:18445:22448 1:N:0:1
ATCACATTCTCCTCCTCCGCTTATTGATATGCTTAAGTTCAGCGGGTATTCCTACCTGATCCGAGGTCAACATTCAGAAGTTGGGGTTTAACGGCGTGGCCGCGACGATTACCAGTAACGATGTGTAAATTACTACGCTATGGAAGCTCGACGTGACCGCCAATGTATTTGGGGAGTGCAGCAGGACTGCAGCTCCCAACACCAAGCTGGGCTTGAGGGTTGAAATGACGCTCGAACAGGCATGCCCGCCAGAATACTGGCGGGCGCAATGTGCGTTCAAAGATTCGATGATTC
+
CCCCCFFFFFFFGGGGGGGGGGGGHHHHHHGHHHHHHHHHHHHGGGGGHHHHHHHHHHHHHHHGGGGHHHGHHH:HGH;GG/HHGGGG:H<HGGGGEF;CF?EC156FGHD1GFGFHG.AF87G89FH9FHHBD;FACFD6FHDGGAGGDEGG.EEGGEHHFABEHHHGGGHHGGGCFFFGE2GGGCHFEGFBEGHFDFDFGHGGF?BHGGEHFGGGHHHHHHFBBEEEEFFAFHGFHHGFFGGGGGHFFHHHHHHGGGGGGGGGHFHHGGFGGFGGFGGGGFFFFFFFBBBAA
@M02197:102:000000000-ALU3V:1:1101:21783:22492 1:N:0:1
ATCACATTCTCCTCCTCCGCTTATTGATATGCTTAAGTTCAGCGGGTAGTCCTACCTGATTTGAGGTCAGAGTCAAAAAGTGTTGCACAGAGGCAAGCAGTGTTCTGAGCAGGCTTGACGCACGCAAGGGACAAGACGAAACTTATTACGTCTGTCACGGATGCTAGCGATCCCACTAAGTCATTTGAGGCGAGCCGTGTAACCGGCAGCGCCCATATCCAAGTCCCAACTGGTCATAAACCAGATGGGATTGAGATTTCATGACACTCAAACAGGCATGCCTTTCGGAATACCAAAAGGCGCAAGGTGCGTTCAAAGATTCGATGACTCAC
+
CCCCCFFFFFFFGGGGGGGGGGGHHHFHHHHHFGHHHHFFHHHGCGGGGHHHGHHHHHHHHHHHGHHHHGHHGHHHHHHGGHHHHGHHHFHHGGGHGFHHHHFHHHHHHHHHFGFHGGHGGGGGGGGCFGHGGEACGDGFGGHHHHGHHGGHHGHGHHGHGFHHFGFHGGHGGHHHGHHHHFHHHFGDFGEGAGGFHHFGGGGGHEBFCFFHGHGFFHHHFFFBFHHGH9FCEHHHHHHHGGHHHFHHG5DHGHGHHHEHGHG5GFGHHBGFHHHFHHFEAGGGGHHGHHHHFHHGGGGGGHGHHGGCGFGGGGGFGEGBFBFFDFFBA?BB
@M02197:102:000000000-ALU3V:1:1101:15994:22511 1:N:0:1
ATCACATTCTCCTCCTCCGCTTATTGATATGCTTAAGTTCAGCGGGTATTCCTACCTGATCCGAGGTCAACCATTAAAAATTGGGGGATTTAGCGGCCAAAGACGCTGCAACTCCAGTCAAAAGCGAGATAAAAATTTACTACGCTCAGAGGATATCGCAGATCCGCCGTTGTATTTCAGGAGCTACAGCTAGCAAAAGCAGTAGGCTCCCAACACTAAGCTAGGCTTAAGGGTTGAAATGACGCTCGAACAGGCATGCCCACTAGAATACTAATGGGCGCAATGTGCGTTCAAAGATTCGATGACTCAC
+
CCCBCFFFFFFFGGGGGGGGGGGHHHGHHHFHHHHHHHHHHHHGGGEEHHHHHHHHHHHHHGHGGGGHHHHHGHHHHHFHGHHHGGGGGHHHHHGGGGGHGEHHGGGGGHHHHHHHGHHHHHHHHGGGGHHHHHHHHHHHHHGHGGHGGGFHGHHHHGGHGGHHHGGGHHGHHHHHFGHHHHGGGHHGHHHGFGHHGHHHHHHGGGGGGHHHHFFHHHHHFFHHHHHHHHGHHFHHHHHGGGGGHHGHFHHHHHGHGGHHHHHFFHGHGHHHHCGEGGGHHHGGGEFGGFDGGFGGFGFFFFFFFBBBB@
@M02197:102:000000000-ALU3V:1:1101:5008:22592 1:N:0:1
ATCACATTCTCCTCCTCCGCTTATTGATATGCTTAAGTTCAGCGGGTAGTCCTACCTGATTTGAGGTCAGATTCAAAAAGTGTTGCACAGAGGCAAGCAGTGTTCTGAGCAGGCTTGACGCACGCAAGGGACAAGACGAAACTTATTACGTCTGTCACGGATGCTAGCGATCCCACTAAGTCATTTGAGGCGAGCCGTGTAACCGGCAGCGCCCATATCCAAGACCCAACTGGTCATAAACCAGGTGGGATTGAGATTTCATGACACTCAAACAGGCATGCCTTTCGGAATACCAAAAGGCGCAAGGGGCGTTCAAAGATTCGATGATTCAC
+
1>A11D33D3BDGGCFFGEE1EFHCBHFHF33DGFFE2FEGGGGAEEA/AFGGHHGBGHHHGB2B0FFH0121DG@F1FEF1GG/EFDDFEGFGGHAF0>@GFF2FBG?FFG?FEHA;FE7C69E@C0<00FCCCF4C00FG1CF:GGG/?<FC8BG9FBHG<<=DCA<@/FACC6DDC:-;1;6F<C/-0/:CCAF:FC/<<CF/9?AB<01;?2FFEB9B0/9(1%F09@19BE1GHHHF>/0@10E@@212FB11D1EHGGFD/BGF1HHGCBCBGFF//EEFFHHGGHCHFB/AEA0HHF0A00FCC13DGGFGGGBFFFFFF1>1>>
@M02197:102:000000000-ALU3V:1:1101:5004:22611 1:N:0:1
ATCACATTCTCCTCCTCCGCTTATTGATATGCTTAAGTTCAGCGGGTAGTCCTACCTGATTTGAGGTCAGAGTCAAAAAGTGTTGCACAGAGGCAAGCAGTGTTCTGAGCAGGCTTGACGCACGCAAGGGACAAGACGAAACTTATTACGTCTGTCACGGATGCTAGCGATCCCACTAAGTCATTTGAGGCGAGCCGTGTAACCGGCAGCGCCCATATCCAAGTCCCAACTGGTCATAAACCAGATGGGATTGAGATTTCATGACACTCAAACAGGCATGCCTTTCGGAATACCAAAAGGCGCAAGGTGCGTTCAAAGATTCGATGATTCAC
+
ABABBFFFFFFFGGGGGGGGGGGFFH5GGHHGDEGGFFGHGGFEG?EEFHHFHGHHHHHHHHGHGHHHHF5B5FGGHH1?GDGBEGHGFHHFGGGGGHHHEGHFGHGHH'@ECGHHGHHGGGG?EGGCF?GGEHHG0<22FHHCG9DGHGHHG:FGFFHGDGCEGGDGGFCE4GGDFCHGGFGFHHGCCCGFFGFA)FGGGGGFEGGG9E0FGDDEBGBFB:HEECEHGGEBHHFF1;BBFFFGBEHHHGHGDGHGHHHFFHFGGF/1FGDF1GF1EHFGHGGGGGHGHFFFGGG1GGECCG1B00EA0A113FCFDA11FFBFBFBA?AAA
@M02197:102:000000000-ALU3V:1:1101:23748:22603 1:N:0:1
ATCACATTCTCCTCCTCCGCTTATTGATATGCTTAAGTTCAGCGGGTAGTCCTACCAATCTGAGGCCGATGAATTGAAATTAGATCCCTTTCTCTGACAGAAAGGGCGGGGTTCAGAAGCACTCCAACCAGCAAAAGTCGTTGCGTCCAGCTCTAACCCTTTCTCCGCCTCCGAAGTCCTGATATTATCAAAACCCGGCAGGGAAGAGAGGGCGAAAAATCAAGCTTTCGTCCGTCTTTCGCCTATCAAATGGATACACTAATGCATTTCGAGGGAGCCACGGTAAATGGCAAAAAGACCCTCAATACCGAACCGCCAGCTCTTACTGAAAAAAGCGGTCGTTCGAAACAATTCGCGGCCCTCAAACAGGCATGCTCCCCAGATTAGATCTGCCGGGAGCGCAAGGTGCGTTCAAAGATTCGATGACTCAC
+
BBBBBFBFFF5DGGFFGGGGGGFHHFFH6FGDGGHHGHHHHFHDGGGGF3GGBGHFHHHGHHGHGGGGECGFF5EFFHHHHHHHHDFBGHHGHFFHH3EFHFGGFGGGGFGFDHGHHHGHHHFGGGHGGC.CGFGHE<DAEDF.@A-@AC/;:CGGHFHH/GHFGGGDDAEED?DGEFEBCGGFGGFFBFFBF.9D=ACBF;;E.D9.9ADFDFFFFFB9FF/BBFFFFFF?D;9:99///FBAF9//FFFB99;090B;C;0;09.B;-F;.90.CA.;?CBHHHFGCBGGC;0;/.A/D0DD<..CA<<-CDC?1GHG1D???BGBC2GF/B/</CGGGGAGEHHHGCE/>>@/EGGGF5HHGE3EFCGDEDEACHHHHHFBHHFGFEE2EEEDGGGFHCHHEGGGHF5FGCGGGGGFFFFFFFBBBBA
@M02197:102:000000000-ALU3V:1:1101:20761:22576 1:N:0:1
ATCACATTCTCCTCCTCCGCTTATTGATATGCTTAAGTTCAGCGGGTAGTCCTACCTGATTTGAGGTCAGAGTCAAAAAGTGTTGCACAGAGGCAAGCAGTGTTCTGAGCAGGCTTGACGCACGCAAGGGACAAGACGAAACTTATTACGTCTGTCACGGATGCTAGCGATCCCACTAAGTCATTTGAGGCGAGCCGTGTAACCGGCAGCGCCCATATCCAAGTCCCAACTGGTCATAAACCAGATGGGATTGAGATTTCATGACACTCAAACAGGCATGCCTTTCGGAATACCAAAAGGCGCAAGGTGCGTTCAAAGATTCGATGTCTCAC
+
CCCBCFFFFFFFGGGGGGGGGGGHHHHHHHHHHHHHHHHHGHHGGGGGGHHHHHHHHHHHHHHHGGHHHHHHGHHHHHHGHHHHHHHHHHHHGGGHGHHHEHHHHHHHHHHHHGHHGHGGGGGGGGGGFGHGGGHHHGGGGGFHHHHHHGHHHGHHGHHHGHGEHFHGGHHGGHFHGGHHHGHHGHHHGHFDABFGHHEGGGGGFFE/EFEFGCFHGHHHHHHFGHHHHFGFFFHFHHHFHFHHHHHGGGHHHHHHFFGHHHHHGFFDHHHHHGHHFHFGHGGGGHHHBGHHGHHHGGGGFCHHFAAAGHGGGGGGGGGCFBFFFFFBBBBB
@M02197:102:000000000-ALU3V:1:1101:7440:22795 1:N:0:1
ATCACATTCTCCTCCTCCGCTTATTGATATGCTTAAGTTCAGCGGGTATCCCTACCTGATCCGAGGTCAATCATAAAAAAGTTTGGGGTTCTGGCAGGACACCACCGGGACTCTGTCGCGAGGAGTATTACTACGCGTAGAGCCAGGAGGCACCGCCACTGCTTTTAAGGGCTGCCCTGTGACGGGCAGGTCCCAACACCAAGCTTAGCTTGAGGGGTGATAATGACGCTCGAACAGGCATGCCCCCCGGAATACCAAGGGGCGCAAGGTGCGTTCAAAGATTCGATGACTCAC
+
BBBBBFFFFFFFGGGFGGGGGCGHHGHFHGHGHGGHGGHHHHHGGGGGCD5BGGFFHHEHHBF1AEEFGGH<H:HHGFHGGHG:FAA3E8GHEFHFE#CG:HFFF5/?8CG9<FF,BF:CDG1@(F;F89HHH1B0<5DGEE06:FCCC%.;CE;C@DFFFFBFFFFFGBF?..C9BFF8;9BEAFEADF#?EGDC.0DDGG/GF#G;0<BCECFFF:FHGDCFFGGDFF9>BGFFHFHHCD?BB?A3FHGGFEGHGGEEAEEB5B42GGDFGGGGGGGGGGFFBB5FF@ABAA
@M02197:102:000000000-ALU3V:1:1101:17537:22906 1:N:0:1
ATCACATTCTCCTCCTCCGCTTATTGATATGCTTAAGTTCAGCGGGTATCCCTACCTGATCCGAGGTCAAGAGTGTAAAAATGTACTTTTTGGACGTCGTCGTTATGAGTGCAAAGCGCGAGATGTACTGCGCTCCGAAATCAATACGCCGGCTGCCAATTGTTTTGAGGCGAGTCTACACGCAAAGGCGAGACAAACACCCAACACCAAGCAGAGCTTGAAGGTACAAATGACGCTCGAACAGGCATGCCCCATGGAATACCAAGGGGCGCAATGTGCGTTCAAAGATTCGATGATTCAC
+
CCBBCFFFFFFFGGGGGGGGGGGHHHHHGHHHHHHHHHHHHHHGGGGGHHHHHHHHHHHHHHHGGGGHHHHHHHHHHHHHHHHHHHHHHHHEEHHGGGGGGGGGHHHHHHHHGGHHGGGGFGGGHBHFHGHGGGGHGBFDGFHHHHHHGGGGGHHHHHHFHHHHHHGGEHGHHHHGHGGGGHHHGCFGFHHHHHHGGGGGHGGHGGGHHHGHHHHGHHHHHHHHEHHHHFFGGGGHHGHHHHHGHHEGGFEFGF5GHGHHHHHGHGGGGGGHHHCGGGGGGGFGGGGGGFFFFFFFBCCCB
@M02197:102:000000000-ALU3V:1:1101:11324:22884 1:N:0:1
ATCACATTCTCCTCCTCCGCTTATTGATATGCTTAAGTTCAGCGGGTAGTCCTACCTGATTTGAGGTCAGAGACAAAAAGTGTTGCACAGAGGCAAGCAGTGTTCTGAGCAGGCTTGACGCACGCAAGGGACAAGACGAAACTTATTACGTCTGTCACGGATGCTAGCGATCCCACTAAGTCATTTGAGGCGAGCCGTGTAACCGGCAGCGCCCATATCCAAGACCCAACTGGTCATAAACCAGATGGGATTGAGATTTCATGACACTCAAACAGGCATGCCTTTCGGAAGACCAAAAGGCGCAAGGTGCGTTCAAAGATTCGATGATTCAC
+
AAA?AF33DFFFFGGGGFF?FF0GEGFHHH3B3DDBA2AA2AGFCE/EEEGHFGHEFFFBAFFBFBGHHFGH0BF>ECAEHHHHH1BDDCFF/EFE/FHEGB2BFFD@FBFG#EA;:6F9C;GG?CC00<<FGAF59A;>-FGHBGED<FC>C.1=FFAC:CFCCCCC@<CA<CF0GD=C0;CBGCGH>BEA@G<?@CF/?;;BCB<2@/=B?>2;FC1EF0F#FCBFFA1BBB*FFBFFFGHFB110D12G@2D21DDHHGFF1FA10HGFDFGBFA0B0/AA/EFAB21GEDEBA00AA11F0AEE?B1GB333GAGCC@DFFD3>AAA>
@M02197:102:000000000-ALU3V:1:1101:21075:22861 1:N:0:1
ATCACATTCTCCTCCTCCGCTTATTGATATGCTTAAGTTCAGCGGGTAGTCCTACCTGATTTGAGGTCAGAGTCAAAAAGGGTTGCACAGAGGCAAGCAGTGTTCTGAGCAGGCTTGACGCACGCAAGTGACAAGACGAAACTTATTACGTCTGTCACGGATGCTAGCGATCCCACTAAGTCATTTGAGGCGAGCCGTGTAACCGGCAGCGCCCATATCCAAGACCCAACTGGTCATAAACCAGATGGGATTGAGATTTCATGACACTCAAACAGGCATGCCTTTCGGAATACCAAAAGGCGCAAGGTGCGTTCAAAGATTCGATGATTCAC
+
A11AAFFDDF3FGGGGGGGGGGGHHHHHHHHHHHGHHHHHHHHGGGGG/1DGHHHHHHHH22FGGHHHHFHH1B12DFHG//GFEAEHBGBEFE/GEGBF112@FDH%9AFHEC0;EFF2ECGG??09#C?FFGG<9EC0BCDDF$<GHG0C0:;<FHF<0A<<<0GF.<<.<FHACFF<=:GHHFEG9?DEG@@AGBA/;C<BHDCGGEGF;>99G;FFDEF#EB3FB?9BBB9F@;3B9B3BB3F?555@D5D55D5DFDF5GAGGHDF3HGGHHFF1F102BEHHFHFEGFHHE2GCGHEEB2EADHFFGGGGGGFFFCFFFFFA>>3A
@M02197:102:000000000-ALU3V:1:1101:10282:23002 1:N:0:1
ATCACATTCTCCTCCTCCGCTTATTGATATGCTTAAGTTCAGCGGGTAGTCCTACCTGATTTGAGGTCAGAGTCAAAAAGTGTTGCACAGAGGCAAGCAGTGTTCTGAGCAGGCTTGACGCACGCAAGGGACAAGACGAAACTTATTACGTCTGTCACGGATGCTAGCGATCCCACTAAGTCATTTGAGGCGAGCCGTGTAACCGGCAGCGCCCATATCCAAGTCCCAACTGGTCATAAACCAGATGGGATTGAGATTTCATGACACTCAAACAGGCATGCCTTTCGGAATACCAAAAGGCGCGAGGTGCGTTCAAAGATTCGATGACTCAC
+
CCCCCFFFFFFFGGGGGGGGGGGHHHHHHHHHHHHHHHHHHHHGGGGGGHHHHHHHHHHHHHHHGHHHGHHHHHHHHHHGHHHHHHHHHHHHGGGHGHGHHHHHHHHHGHHHHGHHGHHGGGGGGGGGGGGGGHGHHGGFGGHHHHHHHGHHHGHHGHGGHGHGHHHBGHHEGHHHHHHHBFHHHHHHGHGGGGGGHHHGFGGGHGGGCGFFGHFHHGHHHHHGGHHHGFFFHHHHGHHHGGHHHHHHHGHHHHHHHHHHHGHHHFGHHGHGHGHGHHHGHGGGGHHHHHHHGHHHGGGGGGGGHGGEGHFGGGGGGGGGFFFFFFFBAAAA
@M02197:102:000000000-ALU3V:1:1101:12218:23031 1:N:0:1
ATCACATTCTCCTCCTCCGCTTATTGATATGCTTAAGTTCAGCGGGTAGTCCTACCTGATTTGAGGCCAGAGTCATAAGGTTGCCGGTGAGGGCGGCTGTGAGCGGACGGCACGGAGCAGACCGGGCGAAACGTATCACGCCGGGTCAGGTCTCCCGCCATCCGCTAAGGCATTTGAGGCGAGCCAGCAAAGGCAGCGCCCAAGTCCAACCGATCGGGAAAACCCAAGGGGTTGAGGTTTACATGACACTCAAACAGGCATACCCTCCGGAATACCAGAGGGTGCAAGGTGCGTTCAAAGATTCGATGATTCAC
+
BBCCCFFFFFFFGGGGGGGGGGEHHHHHGHHHHHHHHHHFHGHGGGGGGHHHHHHHHHHHHGHHGGGGHHHHHHHHHHHHGGHHHGGEGGHHFGGGGGGHHHHHGGGGGGGGGGGGGGHHHHHGGGGGGGGGG/CHFGGGGGGGGGFGGGGGGGFFHGFFFFFHGFHBHFFGFHFGGFGGHFGFFFHGHHHHGGGGFHHHHHHGBGGFGFGGGGGHHHGGGGHFGFEGGHGEHHGHHGHGFHHGHFGHGGHHHHHHHHFHGAGCGGGGGHCHHHHHHHFEHHHGGHHGGEE4GGGGGGGGGGFFFFFFFB@BBA
@M02197:102:000000000-ALU3V:1:1101:4622:22978 1:N:0:1
ATCACATTCTCCTCCTCCGCTTATTGATATGCTTAAGTTCAGCGGGTGATCCTACCTGATTTGAGACCAGAAGTGAAATTGGGATGTGCCACAGAGGCAAGTTCGAAGCACACGCAGACACAACCAAACATTCCTCCTTTAGGCGACATAGCAAATGACGTATCATGCCATGCCAGGAGAAAAACACTGCTTGGCCGCCTCCTCCCAAACAGAGAGGCGGATGCAAAGTGTCTCAAGGCGCTCAAGCTTTTCGGGCGAGCCTGTGCTAGGTAGCGCAGGCAGAGGCACCCATCCATACCCCATCCGCCAAGCCGTTTCATTTAAAAACCGCTTGGGGTGGGAGATTTCATGGCACTCAAACAGGCATGCTCTACGGATTGCCATAGAGCGCAAGGTGCGTTCAAAGATTCGATGACTCAC
+
AAA33DFFFFB@FGGGGCGGGGFHHGHHHF5DGFHHHFHHHFFGCEGGADHGEHHHHGHHHDGHEHCF21ABG5BGGHH55FG?FEHBFBF3GGGGF?AGEGHHGEHG?BF0BEEC/EEB?FGGGFHEGG?1G2@1@0FDFDFB@CDGGEDB1GC111F.<GH0GGGFHF0<G0<GEGFEEGFHGHGH0:000./CD@?EGA#BFGG/.9#;9B7ABBA;+#A3FB#/#*9;9/;A;99;0.A0#B/--9-;.-:-.CC</C0</00D<-----01F<<11?10/<?//F?1C<@/<CF/>//CGF/EE/?FF>1>FDFEHHFFE>/CGGGE///EHFHEGHHHHGFGFFFDBGFFEHHHHHHFHGF1GEFHFGHFHHHHGHHGG00EAHGF0GCGGFGFGGE3GGGGFFBFFFFAA?AA
@M02197:102:000000000-ALU3V:1:1101:8223:23087 1:N:0:1
ATCACATTCTCCTCCTCCGCTTATTGATATGCTTAAGTTCAGCGGGTATCCCTACCTGATCCGAGGTCAACCTTTGAAAGAGTTTAACGGCCACGACCGCCCGCACTCCAAAGCGAATATGTATCACAACGCTTAGAGACGGACAGCTCGGCCGGAGACTTCAAGGCGCGCGGGAGCCGCGACGCCCAACACCAAGCGAGGCTTGAGTGGCGAAATGACGCTCGAACAGGCATGCCCTTCGGAATACCAAAGGGCGCAATGTGCGTTCAAAGATTCGATGATTCAC
+
AABBBFFFFFFBGGGGGGGGGGGHHHHHHGHHHHGHHHHGHGHGGGGGHGHFHHHHHHGHHHHGGGGHHGF13GH'GHFFHGFGBFGH1E?/?194E?AEGGGG@FGB?GFH2GDGDFBGG91@FD111BA9CFGCFGFECGHC.GGCCGDFA0FFFGBFBGFDC@AD9G/BF?@<//;BD/EECFFE;EHGGHGGFFFFBEFHHGF1B9AFHHHGFEFFEHGHFFHFFHGGAGDGGFFHEHGGGABF3HGFEE2HHHHCGGEG45FCGGGGFCFFFFFFFBBBBB
@M02197:102:000000000-ALU3V:1:1101:21896:23131 1:N:0:1
ATCACATTCTCCTCCTCCGCTTATTGATATGCTTAAGTTCAGCGGGTAATCTTACCTGATTTGAGGCCAGAAAGGAATACATAAAGAATTATGTATGTGTGTGTTTGTTTGGTAGCAGATGACAAAAGCACAAGATTTTTATGGGTTTGCCTTAACAAAAATCTATGGCTGACACTCATCCACTCATACTTTTAAGGCAAGGTGATACAAAGAGGCTAATCTCATCACCAAGCCCAAGGACCCGTTAAAAAAATTTTTCATAAAAAAAAACCCTTTTAATGGAGATATTCACGACACTCAAACAGGCATGCTCCGAGGAATACCAAGGAGCGCAAGATGCGTTCAAAGATTCGATGATTCAC
+
AA>A1DFFFF3FGGGGGGGGGGGHHBGH3FHHHHFHGHHHGGHGGGGGHHHGHGHGHHHHHFFFFGFFAHHHGBH0GFHDGHHBGF1FEHHFHHFHHHGBC>FGHHHFHHFG?D1FHHFH1DGFDGH0GFHGBH0GGHHHHHG9FFFCCGHHHHGGHG;FHHFHBHFFAGGHHG110C>FHHFGFHHHGHGFGHHCCDGGEGDFFEHHHHGFHHGGAG1=;CHFGFFF<BEFG?EFEHCCFCC1FCC?GB1BFGGHG2HHFGGEE/??00FEFFGBBGB112HGBD@/0/EGHHHFEDGFF1AFB1HGGAE/AEFHGHHHHHGG1HFCGEEGHHFEA0EF11GF3FGGFGFFFD13DAAAA1
@M02197:102:000000000-ALU3V:1:1101:26114:23157 1:N:0:1
ATCACATTCTCCTCCTCCGCTTATTGATATGCTTAAATTCAGCGGGTAGTCCTACCTGATTTGAGGTCAGAGTCAAAAAGTGTTGCACAGAGGCAAGCAGTGTTCTGAGCAGGCTTGACGCACGCAAGGGACAAGACGAAACTTATTACGTCTGTCACGGATGCTAGCGATCCCACTAAGGCATTTGAGGCGAGCCGTGTAACCGGCAGCGCCCATATCCAAGTCCCAACTGGTCATAAACCAGATGGGATTGAGATTTCATGACACTCAAACAGGCATGCCTTTCGGGATACCAAAAGGCGCAAGGTGCGTTCAAAGATTCGATGATTCAC
+
BCCCAFFFFFFFGGGGGGGGGGGHHHHGHHHHHHHHHGHHHHHGGGGGGHHHHHHHHHGGHHHHGHHGGHHHGHHHHHHGHHFHHHHHGHHHGGGHGHHGHHGFHHHHGHHGFGHGGEHGDG?EFGGGGCHGGHEHHGFFGGFHHHGGHHGHHGHHHHCGEEGHHGHHGGHHGGHHFGHH#HHHHFHHGHDBGGFGGFHGGGFFGGF?FGHFDFFGFFFHFGGGGHHHHHFFFFFGHGHGGFGHHHFHFGEGHFGHHFFHGHHHGHGHHHHHHFFHHHHHHGGFAEEA5HHHGGHHGGGCGGHFHGGGGHGGGGFGGGGFFFFFDFBBBABA
@M02197:102:000000000-ALU3V:1:1101:26103:23142 1:N:0:1
ATCACATTCTCCTCCTCCGCTTATTGATATGCTTAAATTCAGCGGGTAGTCCTACCTGATTTGAGGTCAGAGTCAAAAAGTGTTGCACAGAGGCAAGCAGTGTTCTGAGCAGGCTTGACGCACGCAAGGGACAAGACGAAACTTATTACGTCTGTCACGGATGCTAGCGATCCCACTAAGTCATTTGAGGCGAGCCGTGTAACCGGCAGCGCCCATATCCAAGTCCCAACTGGTCATAAACCAGATGGGATTGAGATTTCATGACACTCAAACAGGCATGCCTTTCGGAATACCAAAAGGCGCAAGGTGCGTTCAAAGATTCGATGATTCAC
+
BBBBBFDFFFFFGGEGGGGGFCGHGCBHHHGHHHHBGGHHFFHGFGAEGFHHHEHFHFFHFHHEFHHFHHHF5FHHHHEGHHHHHHHHGHFHGGGAFEHHHHEGGGFHHHHF9EHF/FG9EEGE?FGBFGGFGGEHHG/:/@7HEHHHFCGHHGGHHFEDCGGHHGHHGGHE#BFHFGFHHHGHGHHHEGEDDCDA?1FCDFGCHGGGE/BFHFBGGFGBCGFBFFB'FHHHEHGHHGGHGHHHGE@2D5@5GHHGHFHFFEGEBF1GGF5HEHHFHGFA1GEEEFHGE5GDGFHHGFGECGDBF2A?EHGGFGFG5EEFCBFD5FFA?A33
@M02197:102:000000000-ALU3V:1:1101:13546:23204 1:N:0:1
ATCACATTCTCCTCCTCCGCTTATTGATATGCTTAAGTTCAGCGGGTAGTCCTACCTGATTTGAGGTCAGAGTCAAAAAGTGTTGCACAGAGGCAAGCAGTGTTCTGAGCAGGCTTGACGCACGCAAGGGACAAGACGAAACTTATTACGTCTGTCACGGATGCTAGCGATCCCACTAAGTCATTTGAGGCGAGCCGTGTAACCGGCAGCGCCCATATCCAAGTCCCAACTGGTCATAAACCAGATGGGATTGAGATTTCATGACACTCAAACAGGCATGCCTTTCGGAATACCAAAAGGCGCAAGGTGCGTTCAAAGATTCGATGATT
+
BBBCBFFFFFFFGGGGGGGGGGGHHHHHHHHHHHHHHHHHHHHGGGGGGHHHHHGHHHHHHHGHGHHHHHHHHHHHHHHGGHHHGGGFHGHHGDGHGFHHHHFHGHHGFGHGGEGHGFFDDEFGGGGGEGHFFHGFHFFGGGEHGGHHHGHHGGHHHHGHHHGGHFFGEGHFFHHHHHHGCGHHHHDEEGGGGGGGFFFGGGGGFEGGGGFHHGHHHHHHFFFFGGFHGHHFHBHHGHHFHHHHHHHGHHHHHHFGHHHHGHFHHHEHHHGBGGFEHHGAHE?GGHHGHHHHGHFHFGGCCHHHHGGGGGFGGGGGCBFFBFFF@ABBB
@M02197:102:000000000-ALU3V:1:1101:7899:23281 1:N:0:1
ATCACATTCTCCTCCTCCGCTTATTGATATGCTTAAGATCAGCCGGTAGTCCTACCTGATTTGAGGTCAGAGTCAAAAAGTGTTGCACAGAGGCAAGCAGTGTTCTGAGCAGGCTTGACGCACGCAAGGGACAAGACGAAACTTATTACGTCTGTCACGGATGCTAGCGATCCCACTAAGTCATTTGAGGCGAGCCGTGTAACCGGCAGCGCCCATATCCAAGTCCCAACTGGTCATAAACCAGATGGGATTGAGATTTCATTACACTCAAACAGGCATGCCTTTCGGAATATCAAAAGGCGCAAGGTGCGTTCAAAGATTCGATGACTCAC
+
A1AAAFFB333DAGGBGG1E1E0DGB3AFGBBGBG111D1AG1G?EA/EGFD2GCFB101FD1GEABA1BEF1B1D1GFEGBGHEHH1@FHGGGFGGHBF1EB@FFHBF1GB9?GFG0BEC;CEF09:00/F?A#FC000-<C;FDFF*12CCC11?<<<0DC<<<FGC<.G'11C1CG1=DFBFGCG<>;/5#/<:>1//0<9AC@<<C0F;2FF11GFGCC?9#1HGB)GB::FFBBBBB10GGF0@F2DF21GD1DFBD21HGA1BBHGE1A10A0AA?EGE0FGBFGF/FHDAA000FBFFEE001FF333AGEB11FFDB1B1>111
@M02197:102:000000000-ALU3V:1:1101:5450:23284 1:N:0:1
ATCACATTCTCCTCCTCCGCTTATTGATATGCTTAAGTTCAGCGGGTATCCCTACCTGATCCGAGGTCAAAAGGGAGAAAATAGCTTGATGGATGCCGATGTTGAGGGACCAAGACGCAAAATGTGCTGCGCTTACTACCAAAACACTGGCTGCCAATGACTTTGAGGTGAGTCTTAACAAAAAGACAAGCACCCAACACCAAGCAAAGCTTGAAGGTACAAATGACGCTCGAACAGGCATGCCCCATGGAATACCAAGGGGCGCAATGTGAGTTCAAAGATGCGATGACTCA
+
BBBB@4BDD5DFGFGGGFC22EEGBGFFGFFHHFFGBADGF552AEGEHBHGHHGHHDHDBF1E0EEGE@5FF#?FBBFGG2D3FH,FFHFFFF;FG:#>EEHBH3E:<FEHHHCFCDDG=GHHHGB;@G1HF?FHGFHHHGGHFGFFDGCFGFC2HGFBGFFFFFFHGHGEDDHGGHFFHGHGFFCHF>CGHEGACEEFGHGFEBGBGGGFGEHBF2GFG2BAEFFB0GG:HGFGHHHHG5GHFGE2FDF21EFFFGAAEA0F1GAB1FB3GB33GFFEE>11D3D111111
@M02197:102:000000000-ALU3V:1:1101:5432:23295 1:N:0:1
ATCACATTCTCCTCCTCCGCTTATTGATATGCTTAAGTTCAGCGGGTATCCCTACCTGATCCGAGGTCAAAAGTGAGAAAATAGCTTGATGGATGCCGCTGTTGAGGGACCAAGACGCAAAATGTGCTGCGCTTACTACCAAAACACTGGCTGCCAATGACTTTGAGGTGAGTCTTAACAAAAAGACAAGCACCCAACACCAAGCAAAGCTTGAAGGTACAAATGACGCTCGAACAGGCATGCCCCATGGAATACCAAGGGGCGCAATGTGCGTTCAAAGATTCGATGACTCA
+
BBBBBFFF5DDFGGGGGGAFGGGHHHBGCGFFHHGHHHHHHFHGGG2A3FHHFHHHHFFHHFHGGGGHHHHHHGFHGHHHHHHHHFHGHHGHH<HBCHBHGEGGH9HGGAEHGGFGEHHHGHGHG3FFGHFGGHGHHHHHHHHHHHHHHGGHHHHHFFEFHHHHHGCHGHGDFHHHHGGHHHGGHHHHHFHHHEEFF9FDGHFFHHGFHGHGHHFFF9HHHFFFEFFDB;EGHGFFFG:FCGGH8HGGG5HHHFGHHDGEDGGGAGFEEE?GGEEGGDGEFCCCFBFFA3A3A
@M02197:102:000000000-ALU3V:1:1101:21820:23438 1:N:0:1
ATCACATTCTCCTCCTCCGCTTATTGATATGCTTAAGTTCAGCGGGTAATCTTACCTGATTTGAGGCCAGAAAGGAATACATAAAGAATTATGTATGTGTGTGTTTGTTTGGTAGCAGATGACAAAAGCACAAGATTTTTATGGGTTTGCCTTAACAAAAATCTATGGCTGACACTCATCCACTCATACTTTTAAGGCAAGGTGATACAAAGAGGCTAATCTCATCACCAAGCCCAAGGACCCGTTAAAAGAATTTTTCATAAAAAAAAACCCTTTTAATGGAGATATTCACGACACTCAAACAGGCATGCTCCGAGGAATACCAAGGAGCGCAAGATGCGTTCAAAGATTCGATGACTCAC
+
AAAAAFFFFFFFGGGGGGGGG?FHHGFFGGBF6FFG5G5DGHFEE?EGHHHHHHHGEHEFHHHHGHGGHHHHHHGHHGHHHHHFFFFFHGHFFFGHF4F4GFHFGGGGFFFGA433FHHGEFHHBFG3GHFGCHCBGFBGFBFHFHGFF31GGHGHHGHCGHH8HGHHFHGHHHCH0GHEGHEBBFGFHHHFBDHD0GEGFEF1HGG<FGHEGH0FGFFGG60?5<?GGF@0;9EE@/C?FEDGBB1F22BF0FB12FEG?/E/EFF?00?FFF@B22D11DHGBGF/BEFAF111EB0EGFHHFF11/CE/AEBHGDFADB11B10CE?EFGG1?AA01B1FGDFGGGFF13DB1FA>111
@M02197:102:000000000-ALU3V:1:1101:9406:23548 1:N:0:1
ATCACATTCTCCTCCTCCGCTTATTGATATGCTTAAGTTCAGCGGGTAGTCCTACCTGATTTGAGGCCAGAGTCATAAGGTTGCCGGTGAGGGCGGCTGTGAGCGGACGGCACGGAGCAGACCGGGCGAAACGTATCACGCCGGGTCAGGTCTCCCGCCATCCGCTAAGGCATTTGAGGCGAGCCAGCAAAGGCAGCGCCCAAGTCCAACCGATCGGGAAAACCCAAGGGGTTGAGGTTTACATGACACTCAAACAGGCATACCCTCCGGAATACCAGAGGGTGCAAGGTGCGTTCAAAGATTCGATGACTCAC
+
ABABAFFFFFFFGGGGGGGGGGGHHGHHHHHGHHHHHHHHHHHGGGGFGHGHHHHHHHHHHHHHGHGGGHHHHHHHHHHHFHHHHGGFGGHHGGGGGGG;<HHGGGGGGGGCCGGG9GHHHHHGGGGGGGGGGCGHGGGGGGBGGFGGGG?FGFFFFFFFFFFHFFFBFHHGFFGFFFEFGGFFGFFFFHFFFEFFFFFGFGHHFFFFFFFFFFGHFGGGGGFGHGFGEFH:HHFHGHFHGGHHFHGHGGHHHGHHHHFFCEGGGGCFGHHHHHHHHHHEBHFCHHHGGGGHGGGGGFGFF4FBFFFBFAA?A3
@M02197:102:000000000-ALU3V:1:1101:11075:23551 1:N:0:1
ATCACATTCTCCTCCTCCGCTTATTGATATGCTTAAGTTCAGCGGGTAGTCCTACCTGATTTGAGGTCAGAGTCAAAAAGTGTTGCACAGAGGCAAGCAGTGTTCTGAGCAGGCTTGACGCACGCAAGGGACAAGACGAAACTTATTACGTCTGTCACGGATGCTAGCGATCCCACTAAGTCATTTGAGGCGAGCCGTGTAACCGGCAGCGCCCATATCCAAGTCCCAACTGGTCATAAACCAGATGGGATTGAGATTTCATGACACTCAAACAGGCATGCCTTTCGGAATACCAAAAGGCGCAAGGTGCGTTCAAAGATTCGATGACTCAC
+
CCCCCFFFFFFFGGGGGGGGGGGHHHHHHHHHHHHHGHHHHHGGGGGGGHHHHHHHHHHHHHHHGHGHHHHHHHHGHFHGHHHHHHHHHGHHGGGHGHHHHHHHHHHHHHGGFGHHGFHGGGGGGGGFFGHGGHHHHGGGGGHHHHHHHGHHHGHHHHGHHGHHHHHHGGHGHHHHHHGHHHHHHHHGGHGGGGGGGHHGGFGGHGGFGFAGFHGHHHGHFHHFFHHGGHHHGHGHHHHGHGEHHHHHHGFFHHHHHHHHHFHHHGGGHGHHHFHHHHHGHGGGGHHHHHHHGHHHGGGFGHHHHCGGGHGGGGGGGGGGFFBFFFFAABAA
@M02197:102:000000000-ALU3V:1:1101:21242:23540 1:N:0:1
ATCACATTCTCCTCCTCCGCTTATTGATATGCTTAAGTTCAGCGGGTAGTCCTACCTGATTTGAGGCCAGAGTCATAAGGTTGCCGGTGAGGGCGGCTGTGAGCGGACGGCACGGAGCAGACCGGGCGAAACGTATCACGCCGGGTCAGGTCTCCCGCCATCCGCTAAGGCATTTGAGGCGAGCCAGCAAAGGCAGCGCCCAAGTCCAACCGATCGGGAAAACCCAAGGGGTTGAGGTTTACATGACACTCAAACAGGCATACCCTCCGGAATACCAGAGGGTGCAAGGTGCGTTCAAAGATTCGATGACTCAC
+
BCBABFFFFFFFGGGGGGGGGGGHHHHHHHHHHHHHHHHHHHHGGGGGGHHHHHHHHHHHHHHHGHGGHHHHGHHHGHHHHHHHHGGGGGHHGGGGGGGFHHHGGGGGGGGGGGGGGGHGHHHGGGGGGGGGGHEHGGGGGGGGGGGGGGGGGGGFFFGGFFFFHHHFHGHFFHFGGGGGHHGGGHHHGGHHGGGGGHHFHHHHHGGGFGGFGGGHHHGGGFHGHHGGGFHHHHGGHGHHFFHGHFHHGHHHHHHHHHHHFAGGGGGHHHHHFHHHHHHGHHHHHHHGGGGHGGGGGGGGGGFFFFFFFDDDDD
@M02197:102:000000000-ALU3V:1:1101:19962:23579 1:N:0:1
ATCACATTCTCCTCCTCTGCTTATTGATATGCTTAAGTTCAGCGGGTAGTCCTACCTGATTTGAGGTCAGAGTCAAAAAGTGTTGCACAGAGGCAAGCAGTGTTCTGAGCAGGCTTGACGCACGCAAGGGACAAGACGAAACTTATTACGTCTGTCACGGATGCTAGCGATCCCACTAAGTCATTTGAGGCGAGCCGTGTAACCGGCAGCGCCCATATCCAAGTCCCAACTGGTCATAAACCAGATGGGATTGAGATTTCATGACACTCAAACAGGCATGCCTTTCGGAATACCAAAAGGCGCAAGGTGCGTTCAAAGATTCGATGATTCAC
+
BBBBBFFFFFFFGGGGGFGGGGHHGHHCHHHGGHHHHHHHHFHGGGEEFHHGGFHHHHHEGGDHGHHHHHGHFGHHFHHEHEGHHHHHBFHHGGFGGHHGFGHHHHHHGHGHHGHHFGHEGGGGGFFFFGGFFFGHHC???GFGHHHHCFGGGEFHFFGGGFCHHHGHFGFGDGGGGHHHCHHHHHHHFFEDGGGGGFHFFEFBAGEEFECGFHHFEHHHHFBHEFGHHGFGHHHGFHGHHHHHHHHEFHFHHHFFHHHHHHHHFHGGFFAAFFGHHGCE1FE?EHFFGHHG?GHCDFE?GGHHHEE?GHFGGFGGFGGGBFFFDF5ABAA3
@M02197:102:000000000-ALU3V:1:1101:23310:23589 1:N:0:1
ATCACATTCTCCTCCTCCGCTTATTGATATGCTTAAGTTCAGCGGGTAGTCCTACCTGATTTGAGGTCAGAGTCAAAAAGTGTTGCACAGAGGCAAGCAGTGTTCTGAGCAGGCTTGACGCACGCAAGGGACAAGACGAAACTTATTACGTCTGTCACGGATGCTAGCGATCCCACTAAGTCATTTGAGGCGAGCCGTGTAACCGGCAGCGCCCATATCCAAGTCCCAACTGGTCATAAACCAGATGGGATTGAGATTTCATGACGCTCAAACAGGCATGCCTTTCGGAATACCAAAAGGCGCAAGGTGCGTTCAAAGATTCGATGATTCAC
+
11AAA13DDFFBGGFGGGGGGGGHHFFGFHHHHHHHHHFHHHHGGGGGGHHHHHHHHHHHFFHHGGHHGH1BFD12DGHE1DGBG11FDF1EFE/BFHH0GC2FHG12@GGHF100:FBEE9EGGF?C00FCFAGHHFG0-CGFFC+FGFHHHFCCDFCGCCCHBGAGDDDC*GFGCGHG1CGH11C<.DC<?@AAGBFG5<CFG9/EGGHHFHHFFHHDGGFFFGF9F;FGB9BB@GBFHFEB3EHG34F4G@BDFFDBEGFFA3GHCFHGHFHHFHHHGA0A2GBHHHFFE533AAGGCHGFCGGGGHGGGGGGGGGGFFFFFFFABAAA
@M02197:102:000000000-ALU3V:1:1101:19151:23571 1:N:0:1
ATCACATTCTCCTCCTCCGCTTATTGATATGCTTAAGTTCAGCGGGTAGTCCTACCTGATTTGAGGTCAGAGTCAAAAAGTGTTGCACAGAGGCAAGCAGTGTTCTGAGCAGGCTTGACGCACGCAAGGGACAAGACGAAACTTATTACGTCTGTCACGGATGCTAGCGATCCCACTAAGTCATTTGAGGCGAGCCGTGTAACCGGCAGCGCCCATATCCAAGTCCCAACTGGTCATAAACCAGATGGGATTGAGATTTCATGACACTCAAACAGGCATGCCTTTCGGAATACCAAAAGGCGCAAGGTGCGTTCAAAGATTCGATGACTCAC
+
CCCCCFFFFFFFGGGGGGGGGGGHHHHHHHHGHHHHHHHHHHHGGGGGGHHHHHHHHHHHHHHHGHHHHHHHHHHHGHHGGHHHHHHHHHGHGGGHGGHHGHHHHHHHHHHHFGHHGHHGGGGGGGGGGGHFGHHHHGGGGGHHHHGHHGFGHGHHHGHHGHHGGHHHGHHHHHFGHHHHHHGHHHHGGGGEDGGGHHHGGGGGGGGGFFGFFFFHHHHHHHHGGHHHHHHHHHHGHHHHHHHHHHHHGHHHHHHHHHHHHHHHHHGHHHHHHHFHHGGHHGGGGGHHHHHFGGGHGGGGGHHHHGGGGHGGGGGGGGGG4FFFFFFBCBAA
@M02197:102:000000000-ALU3V:1:1101:9417:23532 1:N:0:1
ATCACATTCTCCTCCTCCGCTTATTGATATGCTTAAGTTCAGCGGGTAGTCCTACCTGATTTGAGGCCAGAGTCATAAGGTTGCCGGTGAGGGCGGCTGTGAGCGGACGGCACGGAGCAGACCGGGCGAAACGTATCACGCCGGGTCAGGTCTCCCGCCATCCGCTAAGGCATTTGAGGCGAGCCAGCAAAGGCAGCGCCCAAGTCCAACCGATCGGGAAAACCCAAGGGGTTGAGGTTTACATGACACTCAAACAGGCATACCCTCCGGAATACCAGAGGGTGCAAGGTGCGTTCAAAGATTCGATGACTCAC
+
CCCCCFFFFFFFGGGGGGGGGGGHHHFHHHGHHHGHHHHHHHHGGGGGEHHHHHHHHHHHHHGHGFEGGHEEGHHHHHHGHFGHHGGEFGFHGGAEGGG;FHDFGGGGGDFGGGGGFGHHHHHGGGGFCFGGG/CFGGGGGGGGGFDFGGFFFGFFFFFFFFFGHHHFGHFGHHFFGEFFHHGHFHHFFFHGGGGGGHEHFHHFFFGGFGGGGFFHHGGFFFHHGFGFGHHHHHHHHHEGGHFHGBGDGHEHHHGHHFGEAEGGGGGHHHHHHGGHHHHGHHHHHHGGGGGGGGFGGGG?GGFFFFFFFBAA>A
@M02197:102:000000000-ALU3V:1:1101:20598:23519 1:N:0:1
ATCACATTCTCCTCCTCCGCTTATTGATATGCTTAAGTTCAGCGGGTATCCCTACCTGATCCGAGGTCAAAAGTGGAAAAAGACTTACTGGACGCTAGTATTCTAGGCTAGAGGCGCAAAATGTGCTGCGCTTCAATACCAAAACACTGGCTGCCAATGACTTTAAGGCGAGTCCACGATGGTGGACAAACACCCAACACCAAGCAGAGCTTGAGGGTACAAATGACGCTCGAACAGGCATGCCCCATGGAATACCAAGGGGCGCAAGATGCGTTCAAAGATTCGATGATTCAC
+
AAAA?1DDBDFFGGGGGGFFGG0E33GHFHHHHHGHHHHGFFHGGGECHGHHGHGHHHFHFFGGECFGHHHHHFHBBFHHGG:BGF;HHHE77GGBEBB<2$FFHFEGHEACE<?<E@?GFFG8E%C>DC@CEGHHHF<FFHGHHEF1<</FF1@2FF2@FFG=?DFCCF1BCGHHGFGFEA2C20FFFEFEAB?AG/F9@B@1FB1@AB1F/AEBD2;F;GG:BBBBE;CHGBAGFF;F?9CF0F2A2ABD1AF0F/CEEEAA3GFA0AE1B13FGBGEBA1FB3FDB1A1>A
@M02197:102:000000000-ALU3V:1:1101:7660:23629 1:N:0:1
ATCACATTCTCCTCCTCCGCTTTGATATGCTTAAGTTCAGCGGGTAGTCCTACCTGATTTGAGGCCAGAGTCATAAGGTTGCCGGTGAGGGCGGATGTGAGCGGACGGTACGGAGCAGACCGGGCGAAACGTATCACGCCGGGTCAGGTCTCCCGCCATCCGCTAAGGCATTTGAGGCGAGCCAGCAAAGGCAGCGCCCAAGTCCAACCTATCGGGAAAACCCAAGGGGTTGAGGTTTACATGACGCTCAAACAGGCATACCCTCCGGAATACCAGAGGGTGCAAGGTGCGTTCAAAGATTCGATGATTCAC
+
>AAAAFBD@FFFGGFFBGEGECFF5GGF55FFG5F5FGFCFGGEAEEDAFGFGGFFFFFHH5ACFFHHHE5B5FHHFD5@FGFECEG9FF7?7C#>E8:04B77;C/##3/3/.3@?;;FGCFC-<<CCCGGG;.90:GE;4G-9.C96/$@0<:<>;EF>9AA1GFF1FF1BB/3F/;@BBDF1AF>9BFEA+EBFF+D9BB/;12;/#9B@BFFF?/9>1;;/EE>F5@>0FDBB;29>EB0A1/10BA1FDFA1GFBA/E?E02GGD1HCGFB0AGFA1GCB00001BA3AAGA111BB3FFFFAAAA1
@M02197:102:000000000-ALU3V:1:1101:7680:23615 1:N:0:1
ATCACATTCTCCTCCTCCGCTTTGATATGCTTAAGTTCAGCGGGTAGTCCTACCTGATTTGAGGCCAGAGTCATAAGGTTGCCGGTGAGGGCGGCTGTGAGCGGACGGCACGGAGCAGACCGGGCGAAACGTATCACGCCGGGTCAGGTCTCCCGCCATCCGCTAAGGCATTTGAGGCGAGCCAGCAAAGGCAGCGCCCAAGTCCAACCGATCGGGAAAACCCAAGGGGTTGAGGTTTACATGACACTCAAACAGGCATACCCTCCGGAATACCAGAGGGTGCAAGGTGCGTTCAAAGATTCGATGATTCAC
+
BBBBAFFFFFFFFGGGGGGGGGDH5GHGBGHHHGFFHHHGHGGGEGFHHHHHHHHHHHGHHHGGGGEEHHGHHHHHBHGHHHHGGGGEFEEGGGFE?HHHHFGGGGGGCGGGGGGGGHHHHGGGGGGGGCGHHHE<GGFGGGGGCGFGFEGGFGGFFCEGFGFGGGFFGFFGFFFFFFFHFFFHHGGHEGGGGFFGFAGGGFGFFFFEGFEGGHHHGEGFHHFFFEFDFCBFGBBFFHGFFFFBHFGFFHGGBHGHHFGECC?EGFEHHHHGBHHHHGHFHHHFEAE?EAGFFG55GEFBBF55BFFBA?AA
@M02197:102:000000000-ALU3V:1:1101:24684:23643 1:N:0:1
ATCACATTCTCCTCCTCCGCTTATTGATATGCTTAAGTTCAGCGGGTAGTCCTACCTGATTTGAGGTCAGAGTCAAAAAGTGTTGCATAGAGGCAAGCAGTGTTCTGAGCAGGCTTGACGCACGCAAGGGACAAGACGAAACTTATTACGTCTGTCACGGATGCTAGCGATCCCACTAAGTCATTTGAGGCGAGCCGTGTAACCGGCAGCGCCCATATCCAAGTCCCAACTGGTCATAAACCAGATGGGATTGAGATTTCATGACACTCAAACAGGCATGCCTTTCGGAAGACCAAAAGGCGCCAGGTGCGTTCAAAGATTCGATGACTCAC
+
BBBBAFBFFBFFGGGGGG?FEFEFH5FHGFGGHHHGHFHHBBGECGEEC3B5GHHHGE3GGHHHGHHHHBHHFGHFDFGGBFGFEGH4B@GFFGGHEGFH4FGFFHHFAFGHFGHHGGHGCGGFEF0FC0?FEHGFGBFF<AHHGFH;HGHFGC>1DGHHFD/A0FD/FCCCEFCGC>1FFGH1FBA<CC@CCB9?HHHGFEFCGE9@E?F9BFHHHGFFFFEE?F@BBDFFGFFFBHHGGFGEB1GF1@2DHHHHGHHGB22B1DCB01G1GFHE0BFGHEEE/EHHFA1EABGF0CGEAB00GECGECG1FB3GGCCGFFFDB@1?AAAA
@M02197:102:000000000-ALU3V:1:1101:4958:23724 1:N:0:1
ATCACATTCTCCTCCTCCGCTTATTGATATGCTTAAGTTCAGCGGGTATCCCTACCTGATCCGAGGTCAAGAGTGTAAAAATGTACTTTTTGGACGTCGTCGTTATGAGTGCAAAGCGCGAGATGTACTGCGCTCCGAAATCAATACGCCGGCTGCCAATTGTTTTGAGGCGAGTCTACACGCAAAGGCGAGACAAACACCCAACACCAAGCAGAGCTTGAAGGTACAAATGACGCTCGAACAGGCATGCCCCATGGAATACCAAGGGGCGCATTGTACGTTCAAAGATTCGATCATTCAC
+
B@AA@FF5FFBF5BCGGGGGGE2FFBGHFFF5GGF5GFFGFGHGG?EEFB5FHGGAFGHHHFHGGCFHHF3GG@FHH5DGF1G94FGGHFG9EHHCFE/CAEEG?1FHHHEHGGDBGEFGFBDGEHH:>GBBCCGAD?A0?FGFFHFHE/?.E<AFHGF:F@;<GFFEGFF?@6EFHCFFGGF@BGGB>>9HHFFBFAEEGAGG6DF9GB9FF1@HEFF9FGFFF9FGDCEAE/EF5/2;ABDEA0BEEEA01EGA222111GF00A0001AD30AB0AFF33333AB1113B1331>11>
@M02197:102:000000000-ALU3V:1:1101:21322:23905 1:N:0:1
ATCACATTCTCCTCCTCCGCTTATTGATATGCTTAAGTTCAGCGGGTAGTCCTACCAATCTGAGGCCGATGAATTGAAATTAGATCCCTTTCTCTGACAGAAAGGGCGGGGTTCAGAAGCACTCCAACCAGCAAAAGTCGTTGCGTCCAGCTCTAACCCTTTCTCCGCCTCCGAAGTCCTGATATTATCAAAACCCGGCAGGGAAGAGAGGGCGAAAAATCAAGCTTTCGTCCGTCTTTCGCCTATCAAATGGATGCGCTAATGCATTTCGAGGGAGCCACGGTAAATGGCAAAAAGCCCCTCAATACCGATCCGCCAGCTCTTACTGAAAAAAGCTGTCGTTCGAAACAATTCGCGGCCCTCAAACAGGCATGCTCCCCAGATTAGATCTGCCGGGAGCGCAAGGTGCGTTCAAAGATTCGATGATTCAC
+
BBBBBFFBDFBFGGFGFGGGCFGB5DGHHFHGGHHHFGHHHGGGGGGGGHFFFHHHHHGHHHHHAGECEEFHHHFGHHHFHHGFHHHGHDGHHHHFHEHHHGEFFAFEEGG>@GHHHGEHHHFHEFHHDACGGCGEG<DEGGHGGGG-DCCHHHGGEHHFHHHFGFGGGGGGGGFG.CFGB0999;90FFFFFFFB=-BB;?B?.##9FFFDD<B?<FFFFFFFFFFFF?99.;BF?EB@BFBBFFFFF/BB@A99-BC;00009.9/GGFBAEC.;-.C;GFHFBFHFG@0C:.---./D=G<C..CCCC?CCC0BG<1F1?22>2BGFFF1CA@/CE@HGF/EGE>BEE>E/E>??FCAG0GB1FGGG11HGGFEAAEF1B1FFCF/EE?CGGECEA0GFHGEA0GCGGG3DDGAGG1FFFBFFAAA>>
@M02197:102:000000000-ALU3V:1:1101:7593:23970 1:N:0:1
ATCACATTCTCCTCCTCTGCTTATTGATATGCTTAAGTTCAGCGGGTAGTCCTACCTGATTTGAGGTCAGAGTCAAAAGTGTTGCACAGAGGCAAGCAGTGTTCTGAGCAGGCTTGACGCACGCAAGGGACAAGACGAAACTTATTACGCCTGTCACGGATGCTAGCGATCCCACTAAGTCATTTGAGGCGAGCCGTGTAACCGGCAGCGCCCATATCCAAAGCCCAACTGGTCATAAACCAGATGGGATTGAGATTTCATGACACTCAAACAGGCATGCCTTTCGGAATACCAAAAGGCGCAAGGTGCGTTCAAAGATTCGATGACTCAC
+
AAAA11F3DFFFGGGGGGGGGDHFGGDHFHFHHHHDGHHGHHHGCEEEAGGHFGFFHFHF2BGHEHFHHB1BGDFH1FC1DFFHGHHBHBFEEGEFGC01B22BB@@11@>/?:BE;>A9#>E//FFCBGB<FFC0;<+0B@F:BF%;/#<</1?DGG0;>/CF:1:.<<C#<.<-G00001<CF>GCCC?/>//9:F9/>-B</C?C@//??1B119BFB##FFBB;B19B2G1@0;GB8BEB8F>FFDGGBHFEGEFHFFD11B1F1HHFHEHFGHG0EA//GHHHHGAEBG1A0FC?FFHHEEGGHGDFFGG3CGBFFFFFFF11AAA
@M02197:102:000000000-ALU3V:1:1101:19195:24202 1:N:0:1
ATCACATTCTCCTCCTCCGCTTATTGATATGCTTAAGTTCAGCGGGTAGTCCTACCTGATTTGAGGTCAGAGTCAAAAAGTGTTGCACAGAGGCAAGCAGTGTTCTGAGCAGGCTTGACGCACGCAAGGGACAAGACGAAACTTATTACGTCTGTCACGGATGCTAGCGATCCCACTAAGTCATTTGAGGCGAGCCGTGTAACCGGCAGCGCCCATATCCAAGTCCCAACTGGTCATAAACCAGATGGGATTGAGATTTCATGACACTCAAACAGGCATGCCTTTCGGAATACCAAAAGGCGCAAGGTGCGTTCAAAGATTCGATGATTCAC
+
AABBAFFFFFFFGGGFFGEE?EDHHFHHHHHGHHHHHHHHH5DEECEEFGGHHGFHGFFHGGGBFBGFHHHHFHHHHHEFFEGFFGGFGFCGEEFHAGHHHEHHHGHHHGHHEGEBEGHG?9EEFCFGFGHFGHHHEAFDGGHG?9AC@GFFGA:<FHHCCHEFFHGFE?CEDGFGHF>1:CG<CGFDCGE/D@GGFHHGDCBCFE@CEE0>HGHGHHGFHHFEFHFFHFHFF89GB:HDGFFFG@325HGGHFGEB5FHHHFFGF1F3GGFHHFHGCAEGGGGGHHEFHFHEFGE?EEA?4FHG2GC?FGFGFGGF2F44CD5BFFBAAAB
@M02197:102:000000000-ALU3V:1:1101:19181:24220 1:N:0:1
ATCACATTCTCCTCCTCCGCTTATTGATATGCTTAAGTTCAGCGGGTAGTCCTACCTGATTTGAGGTCAGAGTCAAAAAGTGTTGCACAGAGGCAAGCAGTGTTCTGAGCAGGCTTGACGCACGCAAGGGACAAGACGAAACTTATTACGTCTGTCACGGATGCTAGCGATCCCACTAAGTCATTTGAGGCGAGCCGTGTAACCGGCAGCGCCCATATCCAAGTCCCAACTGGTCATAAACCAGATGGGATTGAGATTTCATGACACTCAAACAGGCATGCCTTTCGGAATACCAAAAGGCGCAAGGTGCGTTCAAAGATTCGATGATTCAC
+
CCCCCFFFFFFFGGGGGGGGGGGHHHHHHHHHHHHHHHHHGHHGGGGGGHHHHHHHHHHHHHHHGHHHHHHHGGHHHHHGFHHHHHHHHHHGGGGHGHHHHHGHHHHHHHHHHGHHGGHGGGGGGGGFFDHGGHHFFDGFGGHHGHHGHGHHHGFHHHHGGGHGHGHHGHGHHHHHHHHHFGHHHHHHGEF?FGCGGHHGGGGGHGGGGGHGHHHHHHHHHHHHGFFHFHHFFGHGHHHHHGHHHHHHHHHHHHHHHHGHHHHHHHEHHGHHHHHHHF1HHGGEEBHHHHHGCHHHGGGGGHHHHGGGGHGGGGGGGGGGBFFFFFFCBBBA
@M02197:102:000000000-ALU3V:1:1101:22806:24248 1:N:0:1
ATCACATTCTCCTCCTCCGCTTATTGATATGCTTAAGTTCAGCGGGTGATCCTACCTGATTTGAGACCAGAAGTGAAATTGGGATGTGCCACAGAGGCAAGTTCGAAGCACACGCAGACACAACCAAACATTCCTCCTTTAGGCGACATAGCAAATGACGTATCATGCCATGCCAGGAGAAAAACACTGCTTGGCCGCCTCCTCCCAAACAGAGAGGCGGATGCAAAGTGTCTCAAGGCGCTCATGCATTTCGGGCGAGCCTGTGCTAGGTAGCGCAGGCAGAGGCACCCATCCAGACCCCATCCGCCAAGCCGTTTCATTTAAAAACCGCTTGGGGTGGGAGATTTCATGGCACTCAAACAGGCATGCTCTACGGATTGCCATAGAGCGCAAGGTGCGTTCAAAGATTCGATGACTCAC
+
CCCCCFFFFFFFGGGGGGGGGGGHHHFHHHHHHHHGHHHHGHGGGGGGHHHHHHHHHHHHHHHGGHHGHHHFHHHHGHHHHHHHHGHHHHHHHHHHGGGHGHHHGHHGGHHHHEGGGGHHHHGGGGHHHHHHHHHHHHHHHHHHGGGGGHHHHHHHHHHGFHHHGHGEHHHHHHFGHHGHGHBGCA.CGHGHH?HHGGGGGGGGGGGGFEFGGGGAACFF;9;-/FFGFB9;0FFDDBE@=AFDF90.B;--?GCCC.CC<CGBHFDDBGGCCDEG1F<11CBBGGHGF1BGFCCC/E/F//CCGGGFFGGGGHHHHGHHHHGFE>EGGGHDFCGGGFGHHGGGHHHHHFHGHGFHHHEHHFHHHHHFHFGHGGHHHHHHHHGHHGGGGHHHHGGGGHGGBCFGGGGGFFFFFFFA@AAA
@M02197:102:000000000-ALU3V:1:1101:19197:24227 1:N:0:1
ATCACATTCTCCTCCTCCGCTTATTGATATGCTTAAGTTCAGCGGGTAGTCCTACCTGATTTGAGGTCAGAGTCAAAAAGTGTTGCACAGAGGCAAGCAGTGTTCTGAGCAGGCTTGACGCACGCAAGGGACAAGACGAAACTTATTACGTCTGTCACGGATGCTAGCGATCCCACTAAGTCATTTGAGGCGAGCCGTGTAACCGGCAGCGCCCATATCCAAGTCCCAACTGGTCATAAACCAGATGGGATTGAGATTTCATGACACTCAAACAGGCATGCCTTTCGGAATACCAAAAGGCGCAAGGTGCGTTCAAAGATTCGATGATTCAC
+
ABABBFFFFFFFGGGGGGGGGGGHHHHGHHHHHHHHHHHHHHHGGGEGGHHHHHHHHHHHHHGHGHHHHHHHHHHHHHHGHHGGHGHHHHGHGGGHGHHHHHGHHEHHHHHHHGHHGHHGGGCFFGGGGFHGGHHFHGCGGGHHHHHHHGHHHGGHGGGGGGGHHHGGGHHGGHHHHHHHHHHHHHHGGGFFGCGGHHHDGGGGHGGF?FFFFGFHHHHHHHG1?EGHHHGHFGGHHFHGHGGHHHHGGFHHHGHFGGHHHHHHHHGHHHFHHHHHHHHGHCGGGHHHHCHHGHHGGGGGGHGHHGGGEFGGGCGGGGGBFFFFFFFBAAAA
@M02197:102:000000000-ALU3V:1:1101:20911:24136 1:N:0:1
ATCACATTCTCCTCCTCCGCTTATTGATATGCTTAAGTTCAGCGGGTAGTCCTACCTGATTTGAGGTCAGAGTCAAAAAGTGTTGCACAGAGGCAAGCAGTGTTCTGAGCAGGCTTGACGCACGCAAGGGACAAGACGAAACTTATTACGTCTGTCACGGATGCTAGCGATCCCACTAAGTCATTTGAGGCGAGCCGTGTAACCGGCAGCGCCCATATCCAAGTCCCAACTGGTCATAAACCAGATGGGATTGAGATTTCATGACACTCAAACAGGCATGCCTTTCGGAATACCAAAAGGCGCAAGGTGCGTTCAAAGATTCGATGATTCAC
+
CCDDBFFFFFFFGGGGGGGGGGGHHHHHHHHGHHHHHHHHGHHGGGGGGHHHHHHHHHHHHHHHGHHHHHHHGHHHHHHGHHHHHHHGHHHHGGGHGGHHGHHHHHHHHHHHHGHHGHGGGGGGGGGFFDHGGHHHHGGGGGHHHHHHHHHHHGHHHHHHHHHGHHHHGFHHHHHHHHHHHHHHHHGHFHGGGGGGGHHGGFGGHGGFFGHFFHHGFGHHHHHHGHHHHHHHHHHHGHHFHHHHHHHGHHFHGHHHFHEHHFHHHHGHHHHGHHHHHHHHHGGGGHHHHHHHGHHHGGGGGHHHHGGGGHGGFGGGGGGGFFFFFFFBBBA?
@M02197:102:000000000-ALU3V:1:1101:20894:24142 1:N:0:1
ATCACATTCTCCTCCTCCGCTTATTGATATGCTTAAGTTCAGCGGGTAGTCCTACCTGATTTGAGGTCAGAGTCAAAAAGTGTTGCACAGAGGCAAGCAGTGTTCGGAGCAGGCTTGACGCACGCAAGGGACAAGACAAAACTTATTACGTCTGTCACGGATGCTAGCGATCCCACTAAGTCATTTGAGGCGAGCCGTGTAACCGGCAGCGCCCATATCCAAGTCCCAACTGGTCATAAACCAGATGGGATTGAGATTTCATGACACTCAAACAGGCATGCCTTTCGGAATACCAAAAGGCGCAAGGTGCGTTCAAAGATTCGATGATTCAC
+
>AAAA1DBFFBFGGFFFFA1EAEFHFA3FFGHDGFB1DAFGHGGGCEG/1AGHBGCHFHHHHEDEFGFHBBF1BEFGBFE1BFHGHBFF0FGEEFC/>>0BFE2F/9/A>>GC0=9/FCE//BC?C<9FBGCFG;@F#<<;;D?GDBD<.FC0FGHH<2?@0</A0DEEGAF0:FD1DF>CG:CF1AA;-9?CCA/HFB/<;?>0AAE//GFGFFFHCCBFGF9BBFB1GFF2$2GGFBFF@1B8FGFG1HHFDGF@1FF2HEHHHEFFHHFB11GCF0FFA///HHHHHHGEHHG0AE0GHHHHGCEGHCGFFFGFEBBFFD3DDB11>>1
@M02197:102:000000000-ALU3V:1:1101:14056:24389 1:N:0:1
ATCACATTCTCCTCCTCCGCTTATTGATATGCTTAAGTTCAGCGGGTAATCTTACCTGATTTGAGGCCAGAAAGGAATACATAAAGAATTATGTATGTGTGTGTTTGTTTGGTAGCAGATGACAAAAGCACAAGATTTTTATGGGTTTGCCTTAACAAAAATCTATGGCTGACACTCATCCACTCATACTTTTAAGGCAAGGTGATACAAAGAGGCTAATCTCATCACCAAGCCCAAGGACCCGTTAAAAGAATTTTTCATAAAAAAAAACCCTTTTAATGGAGATATTCACGACACTCAAACAGGCATGCTCCGAGGAATACCAAGGAGCGCAAGATGCGTTCAAAGATTCGATGACTCAC
+
BBBBBFFFFFFFGGGGGFGCFGGHHHGGHHFFHFHHGGHHFFHGGGEEHHHGHHGGHHHFHHHHAGFGEEFGHHHHHHHHHGHHFH3CBGHHHGHHHDEHAFGGGHHHHHHGFHHHGHEFHHBFHHHHHHHHHHEEFGGHHFHHFHGGFFHHHHHGHHHHH:HFFGFHFHGHHHHHEFHGHHHGHFHHHHHHHHHHGDCFFEFHHHHGGHGHHHGDFHGGGHHEGBDGGGHHFHHHHFCFGFDBAHHHFGFHFFHHHHHHHGGGGGFEAF?FF4HGFDE@FDHHHHHFFEFGHHFGGHFFGHHHHHHGAGGGGGHGGHHFFEFFHH?GGFGGDFHGGGGHGFFGGGGGGGFFFFFFFBBBBA
@M02197:102:000000000-ALU3V:1:1101:20945:24367 1:N:0:1
ATCACATTCTCCTCCTCCGCTTATTGATATGCTTAAGTTCAGCGGGTATCCCTACCTGATCCGAGGTCAACCTTTGAAAGAGTTTAACGGCCACGACCGCCCGCACTCCAAAGCGAATATGCATCACAACGCTTAGACACGGACAGCTCGGCCGGAGACTTCAAGGCGCACGGGAGCCGCGACGCCCAACACCAAGCGAGGCTTGAGTGGCGAAATGACGCTCGAACAGGCATGCCCTTCGGAATACCAAAGGGCGCAATGTGCGTTCAAAGATTCGATGACTCAC
+
1>AAA13DFF3@GGGGGGGGGGGHHHHHHHGHHHHHGGHHGHHGGGGGC1GHGHGHHGHHH8:5G9.H1GDE0114@G11F>@2GD@G?9//#>9E@>////EFB</B4FG80GA;5/<D9#11:11<1;/A5FCDF#>>/B;.<79$CC<96EF/A1AFCFFGFFG/;#.EA=-??9-;9-<->/?//?3>E?F/EF3FB9BDFB2#B12HG*1EEECFG<FFGHHHHHHBF1GDGEEHFFHHCHFHF3ECGE2GFFGAEEDFG5GGGGGGGGFFFFFFD3A3>3
@M02197:102:000000000-ALU3V:1:1101:6294:24457 1:N:0:1
ATCACATTCTCCTCCTCCGCTTATTGATATGCTTAAGTTCAGCGGGTAGTCCTACCTGATTTGAGGTCAGAGTCAAAAAGTGTTGCACAGAGGCAAGCAGTGTTCTGAGCAGGCTTGACGCACGCAAGGGACAAGACGAAACTTATTACGTCTGTCACGGGTGCTAGCGATCCCACTAAGTCATTTGAGGCGAGCCGTGTAACCGGCAGCGCCCATATCCAAGTCCCAACTGGTCATAAACCAGATGGGATTGAGATTTCATGACACTCAAACAGGCATGCCTTTCGGAATACCAAAAGGCGCAAGGTGCGTTCAAAGATTCGATGACTCAC
+
BABBBFFFF5F@GFCGFGGGGGGHFFHHHGGHHFCHFHHHFFFGGG2EFHHHGHHHHHHHHGFGGHHHHHEHGGHHHHHG3GFFGGHHHHBHGGGHGHH3GBBFFFHHHHHH7BAGGFFGGEEEC<FFFFHGGFHBGFDG5BBFFFHHHF7GHEHCEG<?$<CBHGDGG1CFFGGHFGFCHGGGFHFGGFEGGGGGGGBGGGB?FECEEE0>B>DFFFFFGF2GEHGBFAGBBFGEHHGDHFFFFGFGGBEHFHFHHFGHGAD11F/FFFF1D1AB0A0/F/E/ACF2HHGFGHGDECFCEG1F00A0CFCB3B3BGGGGFFFFBB1>111A
@M02197:102:000000000-ALU3V:1:1101:8675:24502 1:N:0:1
ATCACATTCTCCTCCTCCGCTTATTGATATGCTTAAGTTCAGCGGGTAGTCCTACCTGATTTGAGGTCAGAGTCAAAAAGTGTTGCACAGAGGCAAGCAGTGTTCTGAGCAGGCTTGACGCACGCAAGGGACAAGACGAAACTTATTACGTCTGTCACGGATGCTAGCGATCCCACTAAGTCATTTGAGGCGAGCCGTGTAACCGGCAGCGCCCATATCCAAGTCCCAACTGGTCATAAACCAGATGGAATTGAGATTTCATGACACTCAAACAGGCATGCCTTTCGGAATACCAAAAGGCGCAAGGTGCGTTCAAAGATTCGATGCTTCAC
+
AAAA1@3@BF31BEFGCEE1EEEED3BGG33DGAG1AAD2AAFCCGAE/AAEFGFFDE0AFGFD/CGGC0FGEGHDGFEE112BFEGBGBGBCEG0/?0BB1F@D2DDGFBCA/FB9B>#/CEECGCB0?FFACA0C?CGG0<<G11F1FFG;CGEGECC<<=CGFG?EFHEHGF11BCCGFHFGH??</A/A@CGGD@A<<;5FA9?E@BB;@BFFFFFFFG5EHGGFE1E1FFFFB#;FFD@2B112@B2D2BFGD21D22D1GEA011BFFGFF1G/0A//EA2B2D1AA1F1A0EAA11BB0000B11FDFGFA1AB1@11C11?AAA
@M02197:102:000000000-ALU3V:1:1101:10880:24510 1:N:0:1
ATCACATTCTCCTCCTCCGCTTATTGATATGCTTAAGTTCAGCGGGTAGTCCTACCTGATTTGAGGTCAGAGTCAAAAAGTGTTGCACAGAGGCAAGCAGTGTTCTGAGCAGGCTTGACGCACGCAAGGGACAAGACGAAACTTATTACGTCTGTCACGGATGCTAGCGATCCCACTAAGTCATTTGAGGCGAGCCGTGTAACCGGCAGCGCCCATATCCAAGTCCCAACTGGTCATAAACCAGATGGGATTGAGATTTCATGACACTCAAACAGGCATGCCTTTCGGAATACCAAAAGGCGCAAGGTGCGTTCAAAGATTCGATGACTCAC
+
BBABBFFFFFFFGGGGGGECEFGHGHHHHGFFCHHHCGHHGGHGGGAEFFFHEFHFEGBGGHGFGHGGHHBGDGHGHGHGHHHGHFHEBGGGGGGHEEHHGHHGGHHGFHHFFFHHGGHGGGGGGGGGFDGGGHHGHGGBEGGGHFHHFG;GBFGEEFGDCGGHGDGHGGFEFHHHHGBC<GFHFHHAECC??CCFGDFGGGGGHGGEE/FCFHEFBFGHHHHHGHHHFHHFHHEFFCGHGHFHHFHHHF@FGHFFGFDEGGDFGECAADFGEFEHHHHGGGGGGFHHHHHHFB1GE0E0EGD1BGEGEAFGFGBAGGGGF1DFDDBAA>1A
@M02197:102:000000000-ALU3V:1:1101:17250:24497 1:N:0:1
ATCACATTCTCCTCCTCCGCTTATTGATATGCTTAAGTTCAGCGGGTATCCCTACCTGATCCGAGGTCAACCTTGAAATCGACGTCTCCGCCGATGTTTTCCGGGCGCTCACCCCCGTGTCCCAAGCGACGATGTGTCATCACGCAGAGGAACGGGCGGCTTCCGCCGTAGACTTTGAGGCGCGCGGCAGGCCGCGACGCCCAATACCCAGCGGGGCTGGATTGGTTGCAATGACGCTCGAACAGGCATGCCCCCCGGAATACCAGGGGGCGCAATGTGCGTTCAAAGATTCGATGATTCAC
+
CCBAAFFFFFFFGGGGGGGGGGGHHHHGHHHHHHHHHHHHFHHGGGGGHGGHHHHHHGHHHHFGGEEHHHFHHHGHHH<H;;GG;;<HHGGGGFGGHHH<HHGGGGGGGG;HGHGGGGGHHHHH;HGGGGG@F9FFGFHGHHHGHGGGHGHHHGGGGGGGFFFFFFFFFFFFFFFFFFEFFFFFFFFFFFFFFFFFCGGFFGFFFFGFFGGFGGGGFGHHHHGHHHHHHGHFGGFGFFDFGGHFFFHHGGC?GE?GBGGFHHHGGECGGEGHFFFGGGEB45GFFCGGGGFFFFFFFABBBA
@M02197:102:000000000-ALU3V:1:1101:20383:24527 1:N:0:1
ATCACATTCTCCTCCTCCGCTTATTGATATGCTTAAGTTCAGCGGGTAGTCCTACCTGATTTGAGGTCAGAGTCAAAAAGTGTTGCACAGAGGCAAGCAGTGTTCTGAGCAGGCTTGACGCACGCAAGGGACAAGACGAAACTTATTACGTCTGTCACGGATGCTAGCGATCCCACTAAGTCATTTGAGGCGAGCCGTGTAACCGGCAGCGCCCATATCCAAGTCCCAACTGGTCATAAACCAGATGGGATTGAGATTTCATGACACTCAAACAGGCATGCCTTTCGGAATACCAAAAGGCGCAAGGTGCGTTCAAAGATTCGATGATTCAC
+
CCCCCFFFFFFFGGGGGGGGGGGHHHHHHHHHHHHHHHHHHHHGGGGGGHHHHHHHHHFHHHHHGHHHGHHHBGEHHHHGHHHHHHHHHFHFGGGHGHHHFGFHHHHGHHGHHGHHGGHGGGGGGFGFGFHGGHHHBGGGGCHGHHHHHGHHHGHGHHGGHGHHHHGHGFH7GHHHFHGHFHHHHHHHFGGGFGGGHEHGGGFGHGGGGGFFFHHGGFGFHHGFGGFFFFFFFEHGGGHFGHHHHHHGHHGHHGHHHHGHHHHHHHGGGHHGFHGHHHHGAGGECEHHHHFHGHHHGGGGGHHHGGGGGHGGGGGGBGGEFFFFFFFBBAAA
@M02197:102:000000000-ALU3V:1:1101:10720:24614 1:N:0:1
ATCACATTCTCCTCCTCCGCTTATTGATATGCTTAAGTTCAGCGGGTATCCCTACCTGATCCGAGGTCAATCATAAAAAAGTTTGGGGTTCTGGCAGGACATCACCGGGACTCTGTCGCGAGGAGTATTACTACGCGTAGAGCCAGGAGGCACCGCCACTGCTTTTAAGGGCTGCCCTGTGACGGGCAGGCCCCAACACCAAGCTGAGCTTGAGGGGTGATAATGACGCTCGAACAGGCATGCCCCCCGGAATACCAAGGGGCGCAATGTGCGTTCAAAGATTCGATGACTCAC
+
3AAABFFFFFFFGGGGGGGGGGGHHHHHGHHGHHHHHHHHHHHGGGGGHFHHHGHHHHHHGHHGGGGHHGF<H<HHHHH:GAF0GGG?EEH);@9HE?FH;FGFF:GE#9#6F;F<B/6<4DCG6<GFF:GGGG/7F8;C8H9:HF//BDCEHEGGGGGHGGGGGFFFGGGGGGC9EFG9FFGGAABGF?AEGHGHFGEHHGBEFHGFFBCBFFG?HFDEGHHGGGGGHGGGHGHHHGHHGGGEEEGFGHHHHFGBGCEGFGGHHHHGGGFGGGGGGGGGGGFFFFFFFCCBAA
@M02197:102:000000000-ALU3V:1:1101:12899:24609 1:N:0:1
ATCACATTCTCCTCTTCCGCTTATTGATATGCTTAAGTTCAGCGGGTAGTCCTACCTGATTTGAGGTCAGAGTCAAAAAGTGTTGCACAGAGGCAAGCAGTGTTCTGAGCAGGCTTGACGCACGCAAGGGACAAGACGAAACTTATTACGTCTGTCACGGATGCTAGCGATCCCACTAAGTCATTTGAGGCGAGCCGTGTAACCGGCAGCGCCCATATCCAAGTCCCAACTGGTCATAAACCAGATGGGATTGAGATTTCATGACACTCAAACAGGCATGCCTTTCGGAATACCAAAAGGCGCGAGGTGCGTTCAAAGATTCGATGACTCAC
+
CCCCCFFFFFFFGGGGGGGGGGGHGHHHHHHHHHHHHHHHHHHGGGGGGHHHHHHHHHHHHHHHGHHHHHHHHHHHHHHGFEGGGHHHHFGHEGGHGHHHHHHHHHHFHHHHFGHHGHGGGGGGGGGGF?FFGHFHHGFGGGHHHGGHHGHHHGFFHHGHHGHHHHHHGHGGGGFHFHHHGHHHGHGGCGEGCC@DGHHFGFGGHDFCCGGFGFEHFHGHHHHHGHHHGHGFHHHHHHGFHGFHHHGHFGHHGEHHHHHHHHGDFGGFFHHGHHHGHHHHHGGFGGHHHHHHGGHHGGGGGGGHGGGGGHGGGGGGGGFGFFFFFFFBAAAA
@M02197:102:000000000-ALU3V:1:1101:12546:24712 1:N:0:1
ATCACATTCTCCTCCTCCGCTTATTGATATGCTTAAGTTCAGCGGGTATCCCTACCTGATCCGAGGTCAAGAGTGTAAAAATGTACTTTTTGGACGTCGTCGTTATGAGTGCAAAGCGCGAGATGTACTGCGCTCCGAAATCAATACGCCGGCTGCCAATTGTTTTGAGGCGAGTCTACACGCAAAGGCGAGACAAACACCCAACACCAAGCAGAGCTTGAAGGTACAAATGACGCTCGAACAGGCATGCCCCATGGAATACCAAGGGGCGCAATGTGCGTTCAAAGATTCGATGACTCAC
+
AAAAAFFFFFFFGGGGGGGGGGGHGFHHGFGGGHHHHHCHHHHGGGGGHGHFHHHHHHHHHFGGGGGHHGFDGHFGGGHHFHH:GHHHH:HGEHHE?EGG/EFFFHBB9FEFGFHHHG?DFGGGEFFGGGFC:<EFDFGDFGFA?GCGFGGCCGGFFHHGGHF<;HGGGGGHHHGDFBFBF?FFGDGFGGGHHFFFFFFFHFEGFFGHHHEHGFFGBFHFHGF5@BFHHHGGGFGHHDGFBFFHHHHECGHHFFGGHGHHGHHHHGFEGEHHHHAAEGHGGGGGGGGGGFFFBFFFBBBBA
@M02197:102:000000000-ALU3V:1:1101:20519:24740 1:N:0:1
ATCACATTCTCCTCCTCCGCTTATTGATATGCTTAAGTTCAGCGGGTAGTCCTACCTGATTTGAGGTCAGAGTCAAAAAGTGTTGCACAGAGGCAAGCAGTGTTCTGAGCAGGCTTGACGCACGCAAGGGACAAGACGAAACTTATTACGTCTGTCACGGATGCTAGCGATCCCACTAAGTCATTTGAGGCGAGCCGTGTAACCGGCAGCGCCCATATCCAAGTCCCAACTGGTCATAAACCAGATGGGATTGAGATTTCATGACACTCAAACAGGCATGCCTTTCGGAATACCAAAAGGCGCGAGGTGCGTTCAAAGATTCGATGACTCAC
+
BBBBBFFFFFFBGGGGGFGGGGGHHHHHHHHHGHGHGFGHGHHGGGGGGGHHHHFHHF3GHHHHGHHHHHHHAGHHBHHGGGHHHGHHHHHGGGGHGHHFGHFGFHHHHHHHHGGGGHGGGGG?FGGCCGHGGHGFHGFGGGHGH;HHHHHGHGHGHHHGEGHHGGHHFGCCFGHHHHGFHHHHHHDGGGGGGFCCHHHDEBFGHGBFGFFHFGDHFFGGHHHEFEFFFABHEHHHFGGGFHHHFG3HHHFHHHHHHHEGHHFHGFGHFFHGHHHHHHFFFGGECGHFGHHHGHHHEGGGGGGHHGGGGHGGGGFFGGCFFFFBFFFBBBBA
@M02197:102:000000000-ALU3V:1:1101:13378:24879 1:N:0:1
ATCACATTCTCCTCCTCCGCTTATTGATATGCTTAAGTTCAGCGGGTAATCTTACCTGATTTGAGGCCAGAAAGGAATACATAAAGAATTATGTATGTGTGTGTTTGTTTGGTAGCAGATGACAAAAGCACAAGATTTTTATGGGTTTGCCTTAACAAAAATCTATGGCTGACACTCATCCACTCATACTTTTAAGGCAAGGTGATACAAAGAGGCTAATCTCATCACCAAGCCCAAGGACCCATTAGAAGAATTTTTCATAAAAAAAAGCCCTTTTAATGGAGATATCCAGTACACTCAAACTGGCATTCTCCGAGGAATTCCAAGTAGCCAAAGATGCGATCGAAGATTCGATATTCCTC
+
ABAAAFFFFBFFGGGGGGGGGGGGFHHFGGGHHHHGHHHHHHHGGGGFHHHHHHGFHHHEFGHBFFGGHCGHHHEHBEGH3GHHHHDFHHHHF4FFFHHHFFHBGHHEFFGGFGFHGFFFFGFGHGHFEEFG?GFHHGGF;GG;HHFGDD<GHHHGHHH0FGC.BFHFHFC0FGB;CF;B5GG9HCFHD2FGHG?<<CFG?1<C1BFGFHHF1CEGHGC5B6GGGHBFHG?B?E<CEF1B1BB&B>>22BB1BBB1E2FBGE@E1B0/0/EAFFF122@11221@A1012222111/11211111111B//B//1D11111111D101110123D00000131A3ABA111133@11>1111
@M02197:102:000000000-ALU3V:1:1101:14238:24897 1:N:0:1
ATCACATTCTCCTCCTCCGCTTATTGATATGCTTAAGTTCAGCGGGTAGTCCTACCTGATTTGAGGTCAGAGTCAAAAAGTGTTGCACAGAGGCAAGCAGTGTTCTGAGCAGGCTTGACGCACGCAAGGGACAAGACGAAACTTATTACGTCTGTCACGGATGCTAGCGATCCCACTAAGTCATTTGAGGCGAGCCGTGTAACCGGCAGCGCCCATATCCAAGTCCCAACTGGTCATAAACCAGATGGGATTGAGATTTCATGACACTCAAACAGGCATGCCTTTCGGAATACCAAAAGGCGCAAGGTGCGTTCAAAGATTCGATGATTCAC
+
BBBBBFFBFFFFFGGGGGGGGGGHHHDE6GFBGHGGHFHFHFCECFGGGHFHGHHHGHGFHHGFGHHHHGHGFGHGHHHGEGHHHHGGHFGFGGGHFGHHHGHHHHHHHFFHHGHHFHGGFGGGGGF5FFGFFGHHHGFGGGFHHBFHFEGBFCGHHGGGGGGHHHHHGGHFGGHHHHGHHHHFHHHHCBECCGA/GF7GGFFBHGGGCDGFCDHHFFHHHFGFGHFFHHHGBBFGGFFGFHFHHHBBFHHHFHHFDF@BB55DAFFAGHHGBBGFFHHEF?0GGGFGDDFEGHHGEAE?AGGBHEAEEECFDBFFGFEGFCFFFDFAA?AA
@M02197:102:000000000-ALU3V:1:1101:16289:24989 1:N:0:1
ATCACATTCTCCTCCTCCGCTTATTGATATGCTTAAGTTCAGCGGGTAGTCCTACCTGATTTGAGGCCAGAGTCATAAGGTTGCCGGTGAGGGCGGCTGTGAGCGGACGGCACGGAGCAGACCGGGCGAAACGTATCACGCCGGGTCAGGTCTCCCGCCATCCGCTAAGGCATTTGAGGCGAGCCAGCAAAGGCAGCGCCCAAGTCCAACCGATCGGGAAAACCCAAGGGGTTGAGGTTTACATGACACTCAAACAGGCATACCCTCCGGAATACCAGAGGGTGCAAGGTGCGTTCAAAGATTCGATGATTCAC
+
BABBBBFFFFFFGGGGGGGGGGGHHHHHGHHHHHGHHHHHHHHGGGGGGHHHHHHHHHHHHFGHGHGGHHHHHHHHHHGHDGHHHGGEGGHHGFEGGGGGHFHHGCGGCGGGGGGCGGHHHHHGGGGGGGGGEGGHGGFGGGGGGFDFGGEFGGFFFFFAFFFFGDAFFFFFFFFFFGFGHGFFFFFFFHHGGGGGFHGHHHFFFFFFFFFFAFGGHHEFAEGHHFGGGHHHGHHHHHGHHHHHHGBFFDG5HHHHHHHHFEGGGEGHHHHHHHHHHHHGHHFHGHHGGGGGGGGGGGGGGCFFFFFFFBBBBB
@M02197:102:000000000-ALU3V:1:1101:22419:25031 1:N:0:1
ATCACATTCTCCTCCTCCGCTTATTGATATGCTTAAGTTCAGCGGGTAGTCCTACCTGATTTGAGGTCAGATTGTCAAGTTGTTGTCCTTGCAGACAGTCAAGAGGCATTGATAATCGATACTTCCACACCACAGCGTAAATAACTATCACACTGAGGGCGACCCGTAAAGATCCACACACTCATATATTTGAGAGGAGTTGACTCTGGCGAGCCAACACAACCTCCAAGTCCAAGCCTCTACAACAAAAGTTGTAGAAGTTGATGATTCCATGACACTCAAACAGGCATGCTCCTCGGAATACCAAGGAGCGCAAGGTGCGTTCAAAGATTCGATGATTCAC
+
BBAABBDFBFFFGGFFBGCCEGGFHGGFGFHGBHCHHAABGHHGGCGGGHFHGHHFFHHFFHHHGHHBCGFFDFHH5GG5DGHHGHFHHHHHHHFFHHFGFHFFFHGGHHHGHHFFFGHHFGHHHHGGGED:AFAGGFE?BFHBBHHHHGGFBCC@CFAGCCGCCDFGFFHHHHHHHGA?EGFHEHFGCG9HHGHHGFFGFG2GFCFGGGHFFEHGGE7EE7GF9FFFFFF9FGGGHGGHFGFGFHHHFFBFGBBHHGFFGHFHFGBHHGHGHHHHHEFGHGHHHFFGHGE?GGEEEABHHHHHHGHGGGGGHHHHGFGGFGGGGGGGFGGFFFFFFFBAAA@
@M02197:102:000000000-ALU3V:1:1101:18763:25090 1:N:0:1
ATCACATTCTCCTCCTCCGCTTATTGATATGCTTAAGTTCAGCGGGTATTCCTACCTGATCCGAGGTCAACCATTAAAATTGGGGGGTTTTGCGGCTGAGAGCTGCAACACCTAACCAAAGCGAGAAAAAGATTACTACGCTCAGAGGATATTACAGATCCGCCGTTGCATTTCAGGAACTACAATACAGTAGATTCCCAACACTAAGCTAGGCTTAAGGGTTGAAATGACGCTCGAACAGGCATGCCCACTAGAATACTAATGGGCGCAATGTGCGTTCAAAGATTCGATGATTCAC
+
CCCCCFFFFFFFGGGGGGGGGGGHHHHHHGHHHHGHHHHHHHHGGGEGHHHHHHHHHHHHHHFGGGEHHHHHGHHHHHGHHHGHGGGGGG-GFGFGGGGHFHHHHHHHHHGGHGFEGGGGGGGGAFGGGG8GGGGGFGGFFFFFFFFFGFHFFFFFFF8GGGEFCHHHFFFFFGHHHHGHHHGHFFBFHFFFHFHFFBGFHHFGHHHGHFHGHHHHHHGHGFHGHEFGGGGFHHGHHHFHGGHHHGHHHHHFHHHGCGGBHFE?GGDFHHHEEFGHCGGFCGGGGGFFFFFFFBBBBB
@M02197:102:000000000-ALU3V:1:1101:9038:25089 1:N:0:1
ATCACATTCTCCTCCTCCGCTTATTGATATGCTTAAGTTCAGCGGGTAATCTTACCTGATTTGAGGCCAGAAAGGAATACATAAAGAATTATGTATGTGTGTGTTTGTTTGGTAGCAGATGACAAAAGCACAAGATTTTTATGGGTTTGCCTTAACAAAAATCTATGGCTGACACTCATCCACTCATACTTTTAAGGCAAGGTGATACAAAGAGGCTAATCTCATCACCAAGCCCAAGGACCCGTTAAAAGAATTTTTCATAAAAAAAAACCCTTTTAATGGAGATTTTCACGACACTCAAACAGGCATGCTCCGAGGAATACCAAGGAGCGCAAGATGCGTTCAAAGATTCGATGACTCAC
+
AA3AADFFDFFFGGGGGGEFGCFHHFFHHHHFFHHGHFHHGHGGCEEEBF5FGHGBHDGGHHHHFHEFHGAGFCG2BGGFGHGBFFHGFHHEDBGFHFGHC?F?FCFBFHGG?GHFHFHFHFGFBFFGFFCFGHGHGHHEG;HHEFAFFGFGHHHHGFGGHHCCCCG80GFFFFEHHHFGBFDF=>GHGHGFGHE8BFCCFC><<GGFD1FFGFHGGFGFHHF?;?CG<BCHGH6F@/9F//FGFG1GEG1HGF1GFDBBF?GE>?/GHGCEFHHHGGFGF121FB1FFE?EBGFGF1HFABFDFBAHGGEEEEFAB2BHGFHHHG?GGEGFFFFEEEEF1GGGFFGCCGFF33@@1AA?A1
@M02197:102:000000000-ALU3V:1:1101:8247:25170 1:N:0:1
ATCACATTCTCCTCCTCCGCTTATTGATATGCTTAAGTTCAGCGGGTAATCCTACCTGATCTGAGGTCAAATCAAGAGTGCATTGACTGCGGTTTAGAGTGCAGACGGAGACAACTGATGTTTCGCCACACTAAGGCATTTAAGGAAGGCCAGAGGCGATCCCAAAGCTCAATGACGGTCAAGAAACCGCCAGAGAGAAGGTCTAATGACACTCAGACAGGCATGCCCTTCGGAATACCAAAGGGTGCAAGGTGCGTTCAAAGATTCGATGATTCAC
+
BBBAA@5@DFBFGGGGGF2EGEGGGHHGHHHBG5GFDHFGFFFGGGGE3GHFFFHH.FHHHGEFGFGH'HGFHFGEHB@56GF8HHEHBFEE;EGHHDDDGHGHH7GEDEEGFGHHHHFGHHFFEFGG?.DHFGHBGHF22GBGGGGG?CGFHFFFGGGCGDGGGHFGGHFFE>DGFGEFHHGEGFFFGGGGG?GGGGGCA9;BGHHFGGF5FBFCHHHHHHHF#GGGF9HGHHHHFHHGBGGFH<CBFHCECGHGGGGGGGGGFFFFFFFF3?BA?
@M02197:102:000000000-ALU3V:1:1101:19731:25196 1:N:0:1
ATCACATTCTCCTCCTCCGCTTATTGATATGCTTAAGTTCAGCGGGTATTCCTACCTGATCCGAGGTCAACCATTAAAAATTGGGGGATTTAGCGGCCAAAGACGCTGCAACTCCAGTCAAAAGCGAGATAAAAATTTACTACGCTCAGAGGATATCGCAGATCCGCCGTTGTATTTCAGGAGCTACAGCTAGCAAAAGCAGTAGGCTCCCAACACTAAGCTAGGCTTAAGGGTTGAAATGACGCTCGAACAGGCATGCCCACTAGAATACTAATGGGCGCAATGTGCGTTCAAAGATTCGATGACTCAC
+
CCCCCFFFFFFFGGG4GGGGGGGHGHFHHHGHHHHHHHHHHHHGGGGFHHHHHHHHHHHHHHHGGGGHHHHHGGHHHEHFHHHFHGGGGHHHHHGGGGGHHGHHGGGGGHHGHHHGGH9HHHHHHDAFGGHHGHHHHHGHHHGGGGGGHHHGHHHHGGGHGGGHHHGGGGHHHHHHHHHGHHGHHHHHHGGHHGHHHHHHHHHHGGGHGHHHGGFHHHHHHHHHEHHHHHGGHGHFFHGGGGGGHHGGHGHHGHHHGGHGFFHHHHHHFHHHHHGGGGGHHFFGEGGHGFGGGGGGGGFFFFFFFCBCCC
@M02197:102:000000000-ALU3V:1:1101:8026:25197 1:N:0:1
ATCACATTCTCCTCCTCCGCTTATTGATATGCTTAAGTTCAGCGGGTATCCCTACCTGATCCGAGGTCAATCATAAAAAAGTTTGGGGTTCTGGCAGGACACCACCGGGACTCTGTCGCGAGGAGTATTACTACGCGTAGAGCCAGGAGGCACCGCCACTTCTTTTAAGGGCTGCCCTGTGACGGGCAGGCCCCAACACCAAGCTGAGCTTGAGGGGTGATAATGACGCTCGAACAGGCATGCCCCCCGGAATAACAAGGGGCGCAATGTGCGTTCAAAGATTCGATGATTCAC
+
BBB@BFFFBFFFGGGBAFCGFCGFHG5FGH5DGHHHGHGHHHHGCCEEHFHHGHHHGEHHHGFE?0E2G88.FFHH@D2@;36:B19>:1;:HE9:2#:G6GGGE:F<@#B05GD7:F:?9GCD9,FGH;HE%:<6F98CC09GHA/:..A9HFGGGGGFFFFGGGFFGF.99FEFGGFGGBBECFFGDAAF?D?EGGEFHHHFFHG<FHHDGGFGHHHHHHHGFD@D0GGHGDFHHHHHCCGGEEGFHBFHF55BAGEEFGGHFFHGGEEC4FA5GCGGGGFBFFFFFAAA33
@M02197:102:000000000-ALU3V:1:1101:25161:25489 1:N:0:1
ATCACATTCTCCTCCTCCGCTTATTGATATGCTTAAGTTCAGCGGGTATTCCTACCTGATCCGAGGTCAAACCTAAAGAATTGGGGTGTTTAACGGCTGGGACGCCGGTCACAATCGCAAGCGAGGAAATAATTACTACGCTCAGAGTGCTAACCGACTCCGCCACTGGATTTGGGGAACTGCTATACCGCAGATTCCCAACGCCAAGCAACAGGGCTTGAGGGTTTGAAATGACGCTCGAACAGGCATGCCCGGTAGAATACTACCGGGCGCAATGTGCGTTCAAAGATTCGATGACTCAC
+
BBBBBFFFFFFFGGGGGFEEGCGFHHHHHHHFHCHFFGHHHFFFGGGGHHHFGHHHHFGHHHHGGGGHHFHBGHGGHGGGFHH:E9EEEFGGHFGGG9G8FHHGGGFG6GFHHHHGGEF;/EGGGF<FGBHGED:FGHHDGEDDHHG;DHH90/<<.@CGHGGDCHGHGGGGHHHGHHF2FGBHGGFCGHHHHFFFEBFFFFFGGFHHGFFGHHGFHHHHFGGGEBHHHFFFFFFCHHGHHGFHGGHHGECFAHHGHHHHHHFEEGGGGE25D5GCGGGHGFGFGF5244FFBFFDBBAAA3
@M02197:102:000000000-ALU3V:1:1101:21128:25595 1:N:0:1
ATCACATTCTCCTCCTCCGCTTATTGATATGCTTAAGTTCAGCGGGTAGTCCTACCTGATTTGAGGTCAGAGTCAAAAAGTGTTGCACAGAGGCAAGCAGTGTTCTGAGCAGGCTTGACGCACGCAAGGGACAAGACGAAACTTATTACGTCTGTCACGGATGCTAGCGATCCCACTAAGTCATTTGAGGCGAGCCGTGTAACCGGCAGCGCCCATATCCAAGTCCCAACTGGTCATAAACCAGATGGGATTGAGATTTCATGACACTCAAACAGGCATGCCTTTCGGAATACCAAAAGGCGCAAGGTGCGTTCAAAGATTCGATGATTCAC
+
ABCBCFFFFFFFGGGGGGGGGGGHHHBFGHHHHHHGHHHHHHHGGGGGGHHHHEHHFHHHHHHHGHHHHHFGGGHGHGGGBFGHHHHHGGFHGGGHGGHGFGHHHFHHHHGEGGAFEFHGGGGGGGGG8GHFGHHHHGGGFGHHHHHHHG0FHGHHFHHHGEFHHHHHGGHHGHHHHHHHFHHFHHHHEFGFGGGGHHHGGGFFGDEEEDFFFFGFFGGHHGFFFHGHHGHHF'FHFFFGFFF3HHHEHGFD55DFHFGDFHHHHHGHGHHFFHGBGFFCFEE??GBHFHGHGHHHGFECEFFHHGGGGHGGGGFGGCGGFFFFFFFBBABB
@M02197:102:000000000-ALU3V:1:1101:13553:25639 1:N:0:1
ATCACATTCTCCTCCTCCGCTTATTGATATGCTTAAGTTCAGCGGGTAGTCCTACCTGATTTGAGGTCAGAGTCAAAAAGTGTTGCACAGAGGCAAGCAGTGTTCTGAGCAGGCTTGACGCACGCAAGGGACAAGACGAAACTTATTACGTCTGTCACAGATGCTAGCGATCCCACTAAGTCATTTGAGGCGAGCCGTGTAACCGGCAGCGCCCATATCCAAGTCCCAACTGGTCATAAACCAGATGGGATTGAGATTTCATGACACTCAAACAGGCATGCCTTTCGGAATACCAAAAGGCGCAAGGTGCGTTCAAAGATTCGATGATTCAC
+
AAAA1DF3DF3FGGGGGGGGGGGHHHHHHHHHHHHHHHHHGHHGGGGGCGHHHHHHHGHGHHFGGGGHGHF1GHFHEHGGFFGDEFHBEFGFGGAFGGFHGHFFFHGFFFHHHGH<;<HGCEG4/GFCC0<FEGFHHG;>CCHHGFF<FFGGBFHFGHBFHHHFGHHHGGGEAFHHAGFGFCHFHCFGGGFG@?BADF?FDFG0CF?EEF@@FGGFGFFFF?F1?GFF:HFG3:BBFF@@FBEG@GHFGF5BHHDFHGF5FDFHFGFBGBHGEGGFHHGHHEE2EFAHHHHGEF3DCGE?ECHHHCGGGHGGGGGGGEFFFBFFFFFBAABB
@M02197:102:000000000-ALU3V:1:1101:25166:25471 1:N:0:1
ATCACATTCTCCTCCTCCGCTTATTGATATGCTTAAGTTCAGCGGGTATTCCTACCTGATCCGAGGTCAAACCTAAAGAATTGGGGTGTTTAACGGCTGGGACGCCGGTCACAATCGCAAGCGAGGAAATAATTACTACGCTCAGAGTGCTAACCGACTCCGCCACTGGATTTGGGGAACTGCTATACCGCAGATTCCCAACGCCAAGCAACAGGGCTTGAGGGTTTGAGATGACGCTCGAACAGGCATGCCCGGTAGAATACTACCGGGCGCAATGTGCGTTCAAAGATTCGATGACTCAC
+
ACCCCFFFFBFFGGGGGGGGGGGHHHHHGHHHHHHHGHHCHGHGGGEGHGHHHGHFHHHHHHHGGGGHGHGHGHHBGGGFHHHFHGGGGGHHHHGGGGGGGFHGGGGGCGGGFHBGGGGGGEFACFBHHHFHHHHHGFFGGGG9HCHHHHGG<@GGGGGGHFGGGGGHGG0DEGHHHFGGFHGGFBFGGHHHHHFFFFFGGGHEHFHHHHHGHFGHGFFFHEGHHHHHFEHGFFGGHGGHHHGCHHHBGGGGGHHHGHHHFF22EECGGGGHHHGGGGGHGGFGGBGEGB4BFFFFFBAAAA
@M02197:102:000000000-ALU3V:1:1101:20569:25715 1:N:0:1
ATCACATTCTCCTCCTCCGCTTATTGATATGCTTAAGTTCAGCGGGTAGTCCTACCTGATTTGAGGTCAGAGTCAAAAAGTGTTGCACAGAGGCAAGCAGTGTTCTGAGCAGGCTTGACGCACGCAAGGGACAAGACGAAACTTATTACGTCTGTCACGGATGCTAGCGATCCCACTAAGTCATTTGAGGCGAGCCGTGTAACCGGCAGCGCCCATATCCAAGTCCCAACTGGTCATAAACCAGATGGGATTGAGATTTCATGACACTCAAACAGGCATGCCTTTCGGAATACCAAAAGGCGCAAGGTGCGTTCAAAGATTCGATGACTCAC
+
AAB?3DFFFFFFGGGGGGGGGGGHHHGHHHHGHHHGFGHHHHHGGGGGEGHHHHHHHHHHHHHEEHHHHH5BGHFDGHHG3F@EEDFBBHGFEFGHFHHHHGFGFBBDFGBBE;F:@FH??EG?DGCB,?CFFBGHGF@DG?DCH1DEFGCHHGEGFDFEGHFFFGDGCCGGGGHHHGG<1FGHFCFHCFGACCCD9FFGFEFCHBEE?/FFGFFEBFFHHHFEECBF&HFG3BFGF1GEHHHGHHGFDFB5FHHGEGEHHHFHFGFEHHHGGDHHHHAHHGGGGHHHHFHHGHBHGGGGGFHFHCGGGHGGGGGGGGGFBFFFFFFAABA3
@M02197:102:000000000-ALU3V:1:1101:7499:25587 1:N:0:1
ATCACATTCTCCTCCTCCGCTTATTGATATGCTTAAGTTCAGCGGGTAGTCCTACCAATCTGAGGCCGATGAATTGAAATTAGATCCCTTTCTCTGACAGAAAGGGCGGGGTTCAGAAGCACTCCAACCAGCAAAAGTCGTTGCGTCCAGCTCTAACCCTTTCTCCGCCTCCGAAGTCCTGCTATTATCAAAACCCGGCAGGGAAGAGAGGGCGAAAAATCAAGCTTTCGTCCGTCTTTCGCCGATCAAATGGAGGCACTAATGCATTTCTAGGGAGCCACGGTGAATGGCAAAAAGCCCCTCAATCCCGATCCGCCAGCTCTTACTGAAAAAAGCTGTCGTTCGAAACAATTCGCGGTCCTCAAACAGGCATGCTCACCAGATTAGATCTGCCGGGAGCGTAAGGTGCGTTCAAAGATTCGATGATTGC
+
AAAAADFFFFBFB1GGCFE1A0013F3FGHGHGFD1FEGB2D1EE/AAAGFGB2B0GFFFHHF1/AFG/>EGHFFFF1D2F1FDGFFFBB112F2@11BFFHBFGC/////>/FDB1DFBHHHF0<FH?FEHHHBF/<0<ECB.-<@-./;:GFFFFFAHHF0;FFBAG?BEB@.?.0;BF//09CFEFFBBFAB-----9--9FF+-BF-9-B@;+9/394;99B;-9-;9ABA:FEF;-;.$C009FFF99900009BB00009099/0:.C<.-;.CAFG<0:0D<0-0</.<<-.011<><--EA/A//C<01101GB>B2220<111GB?///>>00/EFHGF@>///////>1GGGA1DAFFFGB11B0101DF2BD1G21B//EAACEE0AE0B1FCAA0A11E3BF3GEF>11FFFCA>>1>
@M02197:102:000000000-ALU3V:1:1101:18719:25757 1:N:0:1
ATCACATTCTCCTCCTCCGCTTATTGATATGCTTAAGTTCAGCGGGTATTCCTACCTGATCTGAGGTCAACCTTAAAAGAGTTGGGGGTTTAACGGCAGGCCGCACCGCTCTCCGCCTGCGAGGTTTTCACTACTACGCAGAGGAGGCTACGGCGTGGTCGCCACTCTATTTCGGGGCCGGCCGCCCGCAACCGGGAGGCCGATCCCCAACACCACCCCCGACACGAAGCCGGGGATGAGGGTTGAAATGACGCTCAGACAGGCATGCCCGCCAGAATACTAGCGGGCGCAATGTGCGTTCAAAGATTCGATGATTCAC
+
CCCCCFFFFFFFGGGGGGGGGGGHHHHHGHFHHHHHHHHFBGHGGGGCHHFHHHHGHGHHHHFGHGHHHHHHHHHHHHHGGFFHHGGGGGGHH<GGGGEFGGEG;GGDFGGHBHGG;/9FCCFGFGHGGFFFHFHHHGGGGGEGCBF.5;HEEFF-@;.0;-:.A6BF$0@F;@@:BB@;@=AB@DFFC;FFFEDF.:@:A.-$CDEECGC<@<.GGGGFFG@=/0?B<?CFADB1HHFGHFFDFHGC?EE?BFDFEHDGFGBFGG?E?GBBFGHHHFFGCGCCGGCECHFGGGEE111DGGGFGGFBFFFBFFAAA1A
@M02197:102:000000000-ALU3V:1:1101:15839:25834 1:N:0:1
ATCACATTCTCCTCCTCCGCTTATTGATATGCTTAAGTTCAGCGGGTATCCCTACCTGATCCGAGGTCAAATACGGTAAATGTGCTTGTTGGACGCGAGCCGTAGCCCCTCGAGAAGCGCAATGTGCTGCGCGAGAGGAGGCAAGGACCGCTGCCAATGAATTTGGGGCGAGTCCACGCGCGGAGGCGGGACAGACGCCCAACACCAAGCAGAGCTTGAGGGTGTAGATGACGCTCGAACAGGCATGCCCCACGGAATACCGAGGGGCGCAATGTGCGTTCAAAGATTCGATGATTCAC
+
BBCCCFFFFFFFGGGGGGGGGGGHHHHHGHHHHHHHHHGHHHHGGGGGHHHHHHHHHHHHHHHGGGGHHHHHHHHGHHGH(H9GHHHHHHHGHHCGGGGGGGGFGGHHGHGGGGHGHGGGGC:HHHHHHHGGGGGGGGHGGGGGFGHHHGGHHGHHHHHHGHGGGGGGGGGFFGFGGGGGGGGGFGFFGFFFGFFGHGGHGEGGGHFHHHHHFGGFHHHGFHHHHHHHGGGGGHHGGHFEHHHHHFA??CEFHHHHGFEGGGHGGGGFHHHHGGEFHFGGGGGGGGGFFFFFFFBBCBB
@M02197:102:000000000-ALU3V:1:1101:16958:25866 1:N:0:1
ATCACATTCTCCTCCTCCGCTTATTGATATGCTTAAGTTCAGCGGGTAGTCCTACCTGATTTGAGGTCAGAGTCAAAAAGTGTTGCACAGAGGCAAGCAGTGTTCTGAGCAGGCTTGACGCACACAAGGGACAAGACGAAACTTATTACGTCTGTCACGGATGCTAGCGATCCCACTAAGTCATTTGAGGCGAGCCGTGTAACCGGCAGCGCCCATATCCAAGTCCCAACTGGTCATAAACCAGATGGGATTGAGATTTCATGACACTCAAACAGGCATGCCTTTCGGAATACCAAAAGGCGCAAGGTGCGTTCAAAGATTCGATGAGTCAC
+
?ABBAF5@DFFFGGGGGGGGCGGHHHHHHHHHHHHHHHHHGHHGGGEGGHHHHGHHHHHHHHHFGGHHGGHHGHHHHHEEBFFHCFGHFFB3CEGHE123FFBB4FGFFFEHB??F?GGBE<E#@B0>?000FHFHBD@<A?DFDFFHGC0GGGHHHHGFG?HHHDDF@CEHFGC=CGHGC>1CB:DGAC/B9>A/@2;DFGGGGGGEEFFHGDDFFFHFHHCEEGFEBHFHHHHHGHGHH:HHGGHHHFHFHGGHHHHHHGHHHHGHHHHHHHHHHGHFHEGGGFHHHHHEGHHHE2GGGHGHHGGGGHGGGGGGGGGGFFFFFFB3AAAA
@M02197:102:000000000-ALU3V:1:1101:8185:25912 1:N:0:1
ATCACATTCTCCTCCTCCGCTTATTGATATGCTTAAGTTCAGCGGGTAGTCCTACCTGATTTGAGGTCAGAGTCAAAAAGAGTTGCACAGAGGCAAGCAGTGTTCTGAGCAGGCTTGACGCACGCAAGGGACAAGACGAAACTTATTACGTCTGTCACGGATGCTAGCGATCCCACTAAGTCATTTGAGGCGAGCCGTGTAACCGGCAGCGCCCATATCCAAGTCCCAACTGGTCATAAACCAGATGGGATTGAGATTTCATGACACTCAAACAGGCATGCCTTTCGGAATACCAAAAGGCGCAAGGTGCGTTCAAAGATTCGATGACTCAC
+
AA3ABFFFFFB5FGGGFGEFGGEHEGHHFHHGHHGHBGHGGFH2EEEGEGGHHFCHHFFFE55FFFHHHGGHFHHHHGEE1BFHBFFHFFHH1EGHGEGHGGHHHHHHHBGFHG:HGGE:GGGBC9CBA6HGGGHGCFFG?@1FHFHGHGGHHFHH;HGGC?CFDGGGGFAEAFGHFHHH:,G<.HGDDCC/BD>/EHHEBCC@BCAFAEF;BF9HHFFGHFFEGHHHGD3HG'HGEFFFF4FG3BEHHDGDHGDDGBHHHHFGFDFEFFA3GFA3GHHEFGE2ABD55HHG2B3F2GDGGFHGCGGGGHFBFAF5GGGEFFFFFFFBBA>A
@M02197:102:000000000-ALU3V:1:1101:21018:25808 1:N:0:1
ATCACATTCTCCTCCTCCGCTTATTGATATGCTTAAGTTCAGCGGGTATTCCTACCTGATCCGAGGTCAACCTGAGAAATAAAAGGTTAGACCGACCCGACGAGACCTTGCAACTCCCCGCGTGCCTCGAAAGACTCGTTGCGAAGAGGGTCCCACGGACGCCGTCATTGTCTTTGAGACCAGTTGCGTTGCCACAACTCGGTCCAACACCCAAACCGAGGTTTGGAGAGAGGATAATGACGCTCGAACAGGCATGCCCATCGGAATACCAATGGGCGCAATGTGCGTTCAAAGATTCGATGACTCAC
+
CCCCCFFFFFFFFGGGGCEEGGGHHGHHGHHHHHHHHHFHHHGGGGGGHHHHGHHHHGHHHHHGGGGHHGHHHHHHEGFHHHFFHG8HHF;HEEGGFFFGGGFGGGGFHHHHHHHFHCF;GGGGCHHFGFFFFHFGGGFEFDFGGFGFHHHGFGFHGGGGGCA?DGGFHHGHHGGGFAFFHFGGFFGFHHEGGGFFE?EFFGFGHGFFFGFGFFFFFFHFFHGHHHHHHGHHHHGBHE>?AGGHGHGFDGCBCBFFGEAA2HBFG5FFBFGGFEEAEFGBGC?EEGEG5GGGGEGGFFFFFFFAAAA3
@M02197:102:000000000-ALU3V:1:1101:14484:25730 1:N:0:1
ATCACATTCTCCTCCTCCGCTTATTGATATGCTTAAGTTCAGCGGGTAGTCCTACCTGATTTGAGCTCAGAGTTCAGAAATTTGTCCGAAGACGGTTAGAAGCGTGAACACTAGAATACCCTCCACAGCAACGCAGATAATTATCACGCTGAAGCGGCTGGTAACGTTCGCACTAATGCATTTCAGAGGAGCCGACTACGAGAGCCGGCACGACCTCCAAGTCCAAGCCTTCATCAATAAAGCTGAAGGTTGAGAATTCCATGAGACTCAAACAGGCATGCTCCTCGGAATACCAAGGAGCGCAAGGTGCGTTCAAAGATTCGATGATTCAC
+
ABCCCFFFFFFFGGGGGGGGGGGHHHHHHHGHHHHHHHHHHHHGGGGGGHFHHHHHHHHHHHHHGHHHHHHGFGHHHHHHHHHHHGGGGGGGHGFFFGHFHGEFEGGGHHHHHHHHHHHFHGHGHGHGGHHHGGGGGHHHHHHFFHHHHGGGHHHGGHHGEGHHHGCFHGGHHHHHHGHFHHHHHHGGGGGHGGGGDGGHFDFGGGFGGEFGFFGFHHHHHEGGHFEGGGFHHHHHHHHHGHHHHGHFHHHHHGGHFFFHHHHHHHGGHHHHHHGHHHGEGGGGDHHHHHGHGHHGGGGGGHHHHGGGGGGGGGGGGGGGFFFFFFFCCCCB
@M02197:102:000000000-ALU3V:1:1101:18092:25995 1:N:0:1
ATCACATTCTCCTCCTCCGCTTATTGATATGCTTAAGTTCAGCGGGTAGTCCTACCTGATTTGAGGTCAGAGTCAAAAAGTGTTGCACAGAGGCAAGCAGTGTTCTGAGCAGGCTTGACGCACGCAAGGGACAAGACGAAACTTATTACGTCTGTCACGGATGCTAGCGATCCCACTAAGTCATTTGAGGCGAGCCGTGTAACCGGCAGCGCCCATATCCAAGTCCCAACTGGTCATAAACCAGATGGGATTGAGATTTCATGACACTCAAACAGGCATGCCTTTCGGAATACCAAAAGGCGCAAGGTGCGTTCAAAGATTCGATGATTCAC
+
BBBBBFFFFFFFFGFGGGGGGGGHCHHHGHFFGHGGHHHHHGHGGGGFG3DDHHHHHHHHHHHHGGHHFHGHHHHHHHHGGGFHHHHHHGGHGGGFGGHHBF@GHHFGFHHHGGHGECEEA?E?CFGGGGHGEHHHGGGFGGHHHHHHGHGHHEHHHHBDHGHGHEGHEGGGGHHHGHHHHHGDHFGHGHGGGGGGHFHFFCFGHFGGGEF=DFGHFGFFG9GGFFHHHGGHH;GHHGFBHHHHHHGHHFHGHGFHHHHFFBGGFDFFFGFFHHHHHHHHHGGGGGHHHHHHGHHHGGGGFHHHHGE?GHFGGGGFGCGFFFFFFFFBBBAA
@M02197:102:000000000-ALU3V:1:1101:21790:26043 1:N:0:1
ATCACATTCTCCTCCTCCGCTTATTGATATGCTTAAGTTCAGCGGGTAATCTTACCTGATTTGAGGCCAGAAAGGAATACATAAAGAATTATGTATGTGTGTGTTTGTTTGGTAGCAGATGACAAAAGCACAAGATTTTTATGGGTTTGCCTTAACAAAAATCTATGGCTGACACTCATCCACTCATACTTTTAAGGCAAGGTGATACAAAGAGGCTAATCTCATCACCAAGCCCAAGGTCCCGTTAAAAGAATTTTTCATAAAAAAAAACCCGTTCAATGGAGTTATTCACGACACTCAAACAGGCATGCGCCGAGGAATACCAATGAGCGCAAGATGCGTTCAAAGATTCGATGATTCAC
+
BABBBFFFFFFFFFBGGFGGGG2GHHDGHGHHGHHHHDFHGHHGGGGGFHHEHHHHHHHFFHFDFFAEEHFFFFFHGFHG35GHGEFFG4GHEFHHHFGHHFFHFFFCGFHGHHHGFHHHHFGHHHHFGHHHHHHHHHHHEF;2BF?9EB<GGHGFHHFHEGB@GHF90F?FGHF<0FHGHFH1FGFGHHF:HGF:CCHHGEF7HFHHHF5F0CGDHH6*GCG>C5C>G01?F?5?0CE#C/3DA2>1221FB011222>//GEEFF?////01111GB1F1B1122/G/?EB1@1?1C1G11AB1//A/A///HGBDGGEAB2210CEC?B3EF00A01CFFGFGGEEBBFD3FD3AA>A1
@M02197:102:000000000-ALU3V:1:1101:9756:25930 1:N:0:1
ATCACATTCTCCTCCTCCGCTTATTGATATGCTTAAGTTCAGCGGGTAGTCCTACCTGATTTGAGGTCAGAGTCAAAAAGTGTTGCACAGAGGCAAGCAGTGTTCTGAGCAGGCTTGACGCACGCAAGGGACAAGACGAAACTTATTACGTCTGTCAAGGATGCTAGCGATCCCACTAAGTCATTTGAGGCGAGCCATGTAACCGGCAGCGCCCATATCCAAGTCCCAACTGGTCATAAACCAGATGGGATTGAGATTTCATGACACTCAAACAGGCATGCCTTTCGGAATACCAAAAGGCGCAAGGTGCGTTCAAAGATTCGATGACTCACA
+
A1AA1DFFDF3DGGCG1CAEEEA1GHHHFFHHGAGHHDFBFGFFC/EEGFH2FGFFGFFFE21AFFEFGF1FGGFBFGH/B1DDFDD1GFHE//BGF/B>1BFG2FFHGHHFEE0BE>1?//<<B@CC0099<AEA<CCCGGGHHHFC:/<C;F%>$$1<0<>01F1<.;#HC>1C1>CC1EHHGC0A<CCA1CA@211<?BB><9>/;/A$;B>BFFF1E>B;EGFB1CFBGG;B9>B1#G@08F1>D@2F@21DBFGBBDA11DE1F1GB1F11F10FFCEA?GF2FF1CGFGDAEF?A11B00EAEGF1ABB3F1F11FBFFFDFAAAAA
@M02197:102:000000000-ALU3V:1:1101:22712:26057 1:N:0:1
ATCACATTCTCCTCCTCCGCTTATTGATATGCTTAAGTTCAGCGGGTAGTCCTACCTGATTTGAGGCCAGAGTCATAAGGTTGCCGGTGAGGGCGGCTGTGAGCGGACGGCACGGAGCAGACCGGGCGAAACGTATCACGCCGGGTCAGGTCTCCCGCCATCCGCTAAGGCATTTGAGGCGAGCCAGCAAAGGCAGCGACCAAGTCCAACCGATCGGGAAAACCCAAGGGGTTGAGGTTTACATGACACTCAACCAGGCATACCCTCAGGAATACCAGTGGGTGAAAGGTGCGTTCAAAGATGCGATGATTCAC
+
AA??AFFBFFFFGGGGGFFCFGGHGBFGBGHCFFBBBG5EG55E22EF1FFGB5FFGHHFFFFHEGGGHGGAGG5GHGFBGH2GH/>@@1FH?A@?7'GCFF22B9>5?@C7CA@0F?.G:GH9A@@@-A9GG:/CA;CDGGCAGG0CCC9;BF9FD9F<FF6FE?=D?16AFFFCC<BAD;<2<4BFB11F9<?</B%1>FFFG>BF5F7F?EED9@F?/BF1FG?GEBB1FHGFF%;FFFFBFB1FF0B1B/BHB2A1BA//0D122F2211BFB00F1D2B11FA00A0A13BAAGEA11BB3FB311>11
@M02197:102:000000000-ALU3V:1:1101:22729:26057 1:N:0:1
ATCACATTCTCCTCCTCCGCTTATTGATATGCTTAAGTTCAGCGGGTAGTCCTACCTGATTTGAGGCCAGAGTCATAAGGTTGCCGGTGAGGGCGGCTGTGAGCGGACGGCACGGAGCAGACCGGGCGAAACGTATCACGCCGGGTCAGGTCTCCCGCCATCCGCTAAGGCATTTGAGGCGAGCCAGCAAAGGCAGCGCCCAAGTCCAACCGATCGGGAAAACCCAAGGGGTTGAGGTTTACATGACACTCAAACAGGCATACCCTCCGGAATACCAGAGGGTGCAAGGTGCGTTCAAAGATTCGATGATTCAC
+
BBBCCFFFFFF5FGGGGGGGGGGHHHGHFHHHHHGHGHHHGGHGGGGEGHHFHHHHHHHHHHHBFHGGHHGHHHFHGHGHGHHHHGGGEFHHGGGGGGGHGHHHGGFGGGGGGCCCGFHGHFHGGGGGGG6FGCGDF;DDFGGGBDGGGGGFFFFFFFFFFFFFFHFFFGHHFGGFGGGGHHFFHGFHGHFHGGGGGHHFGFFFGGGFEFFEGGGHHFGGGFHHHHGGGHFHHFGHHHHHHHHHHHGFGGHHHHE5FDHBEEFGGCGFGFHHHHHHHFCGFGBGHHCGGCGHGGGGGGGCGGFFFFFFFBBAAB
@M02197:102:000000000-ALU3V:1:1101:9447:26108 1:N:0:1
ATCACATTCTCCTCTCGCTTATTGATATGCTTAAGTTCAGCGGGTATCCCTACCTGATCCGAGGTCAAAAGTGAAAAAAGGCTTACTGGACGCTAGTGTTCTAGGCTAGAGGCGCAAAATGTGCTGCGCTCCAATACCAAAACACTGGCTGCCAATGACTTTAAGGCGAGTCCACGATAGTAGACAAACACCCAACACCAAGCAGAGCTTGAGGGTACAAATGACGCTCGAACAGGCATGCCCCATGGAATACCAAGGGGCGCAATGTGCGTTCAAAGATTCGATGATTCAC
+
AA>AAFFFFFFFFCDGECFGGGHDHHHHBGGFH5DDGHHHF2EEEEGFGHHHHHHHHBD5G1E?AF3FEDCFFGFHCFE??FHHHH8H;HHFE?GGGFHHHHBGEEHH:HHBGGHFFFHHHHHGHEGFFHHGFFHHGHHHH1GFFEFH@C6G2HFHGGHHHHHEDFHGC?@EGB;GHGHGHGGEHFGEEGGHHF?FEGGGF@GBFGFFGHH.G@BGHGGFFFFFFDB/9GFFGFFAEEE9/ABEFBE2F2DBGHHHEEEAAD1GGEAA0ABA3F3FGAB11@@@1BD>>>AA
@M02197:102:000000000-ALU3V:1:1101:15139:26232 1:N:0:1
ATCACATTCTCCTCCTCCGCTTATTGATATGCTTAAGTTCAGCGGGTGATCCTACCTGATTTGAGACCAGAAGTGAAATTGGGATGTGCCACAGAGGCAAGTTCGAAGCACACGCAGACACAACCAAACATTCCTCCTTTAGGCGACATAGCAAATGACGTATCATGCCATGCCAGGAGAAAAACACTGCTTGGCCGCCTCCTCCCAAACAGAGAGGCGGATGCAAAGTGTCTCAAGGCGCTCATGCATTTCGGGCGAGCCTGTGCTAGGTAGCGGAGGCAGAGGCACCCATCCAGACCCCATCCGCCAAGCCGTTTCATTTAAAAACCGCTTGGGGTGGGAGATTTCATGGCACTCAAACAGGCATGCTCTACGGATTGCCATAGAGCGCAAGGTGCGTTCAAAGATTCGATGACTCAC
+
BBBAAFFFFFFFGGGFFGEFFGGHHHGHHHHHHHGHHHHHHHHGGGGGHHHGHHHFFHHHHHGHGHHGGHHHHDFFFHHHFHHHHGHGGFHHHHGHGGGHGBGHGGHGGGHHEEGGCFGGHHGGGGGFGHHGFFHHHHFHHHGHGGGGGHGHHHHHHHHGFEHHHHHHFHHHG0<<EEECAHFG?AGHEHB0GD@CCA?EGEGGEFF;/AFFFFFGA?9A/9999FF;;;/;0;9B@@@F@;B;94;.9--@.A--G.CC</00<<=0C-CC<.<1GG<C<?1C/E?HFG?1FC0EEC//<//GEF?CEEC?FHEGDHHGHHGE?GEEEEFAECE?FGFFBHHHBFFHGHHHHHGHGDGBBHHHFHHG1/EGFGFFFGF/FFGHHFCE?FGGHE?CGGF1FCGBCGFGCFFFDFFA>>11
@M02197:102:000000000-ALU3V:1:1101:19040:26140 1:N:0:1
ATCACATTCTCCTCCTCCGCTTATTGATATGCTTAAGTTCAGCGGGTAGTCCTACCTGATTTGAGGTCAGAGTCAAAAAGTGTTGCACAGAGGCAAGCAGTGTTCTGAGCAGGCTTGACGCACGCAAGGGACAAGACGAAACTTATTACGTCTGTCACGGATGCTAGCGATCCCACTAAGTCATTTGAGGCGAGCCGTGTAACCGGCAGCGCCCATATCCAAGTCCCAACTGGTCATAAACCAGATGGGATTGAGATTTCATGACACTCAAACAGGCATGCCTTTCGGAATACCAAAAGGCGCAAGGTGCGTTCAAAGATTCGATGATTCAC
+
BBBBBFFFFFFFGGGGGC?EEEGGBFGHHCHFHHFFGBEFHHHGGGGGFGGHEHGGHEGHHGFGGHHFFHHHGHHHBFHEFFGHHHHGHHGF1EFGFHGHGGHHHFFHHHFFEGEHEHHGGGGGGGGFFFHGGHEHHGBDGGHHGFHHHG;GGAFG<HHGDAGHGHHH?FGHFGDGFHFGFFFFGHHHGHGCGGGGGDBEBFFGGGAFCGHFFGFHFHGHGHHGFFFGHFBHHFFHHHHGHGHGBHCBHGHHFFBHFEHHHEGAFHEG0FBAFD1FE1F/AE/FEF2F2F1FGFGBAA0EEFFFC0E0EHGDCGGGGGGFC1FFFFD1AA>>
@M02197:102:000000000-ALU3V:1:1101:23183:26212 1:N:0:1
ATCACATTCTCCTCCTCCGCTTATTGATATGCTTAAGTTCAGCGGGTAGTCCTACCTGATTTGAGGTCAGAGTCAAAAAGTGTTGCACAGAGGCAAGCAGTGTTCTGAGCAGGCTTGACGCACGCAAGGGACAAGACGAAACTTATTACGTCTGTCACGGATGCTAGCGATCCCACTAAGTCATTTGAGGCGAGCCGTGTAACCGGCAGCGCCCATATCCAAGTCCCAACTGGTCATAAACCAGATGGGATTGATATTTCATGACACTCAAACAGGCATGCCTTTCGGAATTCCAAAAGGCGCAAGGTGCGGTCAAAGATTCGATGACTCAC
+
AAAAAFFDB3DFGBFGFCE1AAA1AA3G33AFGHHHHH2GFFFFCEECFFG2GHFCGHF1EFHHFEHBGBGGDGGHFGHGHFFGGHEFFHFGAEFG/ABC1GD2GGHBFCE7GFFHGEEE?EEEGGG@0?;CFGHGHGCC#/7GGHHHBF:HCCFGHHGC0ACF5HFC<C#<;EGGHHF<1=;0CHE8E<<@@/A@BBBFFBFBB;<0?B-@@@6FFFFFFFFFBE:FFBFBFD2;9FFFFFHFDCCB1D22GEEG1G2HFD2HHHFAFBFB1A1BFGB/0A?EE0A1AB11/1GF/B00A1DAB000A1A1BG3BFFFCB1FBFDDA11>>
@M02197:102:000000000-ALU3V:1:1101:17962:26410 1:N:0:1
ATCACATTCTCCTCCTCCGCTTATTGATATGCTTAAGTTCAGCGGGTAGTCCTACCTGATCTGAGGTCAAAGTACAGGTTTGTGATTAGAGTGGCTTCACGGTTTACTTAAAACGTATTACCACTTAGGCATTTAAGGAAGGCCAAAGGCGATCCCAAAGCACACACTGCAAACGCAGAGGTGAAGTTCTAATGACACTCAGACAGGCATACCCTTCGGAATACCAAAGGGTGCAAGGTGCGTTCAAAGATTCGATGATTCA
+
>AABBF5@FFFFGGGGGGGG2EEHHHGHHHHHGG5FFHHHHHGGGEAEGGEFGGHFGHHGHHFFHGHHHHHDEGGH8HHHHGHHHEHHHHGCBFDGGFHHECFFAGHFHGFF:EFHFFH:GHHHHHGHFGHGHHHF3FHHHCCGHHFHEHGHHFHHHHHGHHHHFGHHHHHFHFGCDGFHDDHHHGFHHHHHHFDCGFEHHGHHHHFGFBBFGGGGHHGCG1EC8BBHEABACEHFFAEABGGF:FGGGGFFFFFF@111A>
@M02197:102:000000000-ALU3V:1:1101:7568:26456 1:N:0:1
[truncated: 19,627,580 more chars]
