# Supplementary material for: Shifts in community composition and co-occurrence patterns of phyllosphere fungi inhabiting Mussaenda shikokiana along an elevation gradient
Source: PeerJ. 2018 Oct 12;6:e5767. doi: 10.7717/peerj.5767 (PMC6187995; doi:10.7717/peerj.5767)
Supplement: Supplemental Information 3 [file peerj-06-5767-s003.zip › 1078m/1078e.fastq]

@M02197:102:000000000-ALU3V:1:1101:18419:1667 1:N:0:1
AATCCTCGGAGTTCCTCCGCTTATTGATATGCTTAAGTTCAGCGGGTATCCCTACCTGATCCGAGGTCAAAGACGGGTTGTCGGCTTCGGGGACGCGGTCCCGCCGCCTCGAGAAGCGCAATGTGCTGCGCGGGAGGGGGCAAGGCGCCGCCGCCAATGCATTTGGGGTGAGTCGCCGCGCGGGGCGGGACAGGCACCCAACACCAAGCAGGGCTTGAGGGTGTAGATGACGCTCGAACAGGCATGCCCCACGGAATACCGAGGGGCGCAATGTGCGTTCAAAGATTCGATGACTCAC
+
BBBBBFFAABDBGGGGGGGAEGGHHFHHHGHGHGFHHHHHHFFGGGEEHHFFHHHHGFHHHGHGGGGGHHHF:FG6;>F7EH9:GGGHG*C?EHCCCC/BDH7FFCFG?DDGGA:CGGGF@D0=GBDGHFCFDDCGCCAFGG;GGFFFFGGGGGFFFFFHG/9GFHFGDEFGGCCAFACGFGFGCFHHHGGGFFF?GEEEAAEGGEHHGFCFHHGHHHGHHHHHHHHGFFEAFHDHFFFFFGHHEDGGGGHHFHFFHEEADCA2FFGFDF5CGFGCGGGGGGGEGGFFFFFFFBAAA?
@M02197:102:000000000-ALU3V:1:1101:18062:1716 1:N:0:1
AATCCTCGGAGTTCCTCCGCTTATTGATATGCTTAAGTTCAGCGGGTATCCTTGCCTGATCCGAGGTCAAACCTTGAAAAAATGTTGGGTATTCTGCAGGCCGAAGCTCACCCACAAGACCTGAACAAGCAAGAGATTTTACTATGTTCCAGCCAGGTGTTAGGCGGTCAGCGTTACATACTACTTTAAGACCGGAGCAGCAGAGGCAGCTCAGGTCCAACAACCAGCTTGCGCTGAGGGTTTGTAATGACGCTCGAACAGGCATGCCCAACGGAATACCGATGGGCGCAATGTGCGTTCAAAGATTCGATGATTCAC
+
AAAA3FFBBBDBGGDGCGFGFFGHHHFHBGGCHFHFFEHHCGCEFAAA3AFDG5FGGFFFEGHFGG?FGHHHGFBDBBGHHGHEHDGEGAGEFHHHFHGFFGGGCBFFHGFGHGCFFGH2B#GBGHHHHHHGHEGHHHHGHGHFFGCCGDHHHHFGHFHHGHDFGFHDDGF8HHHHHHHHGCHFHHFHHHGFCHHHHHHHHHGHHFDHFEGHFGHFGHGFGHEGHHHGGGGGHFGHHFFG9GHHHHHGGGGFFGGHHGHHHHFHHHGHEFHHHHHGHDDGHFFGEE?HHFGGGGGHGGGFGGGGGGFFFFFFFABABB
@M02197:102:000000000-ALU3V:1:1101:19805:2159 1:N:0:1
AATCCTCGGAGTTCCTCCGCTTATTGATATGCTTAAGTTCAGCGGGTAATCCTGCCTGATTTGAGGTCTAAAGTTCAAGTGTTTCACTCAAAGGTGAAGCGATTTATAAGCGCCGTCTAACGATAAGACTGCATTCGACTTGACGAGAATAAGTGTTATTACGCCGAGTGAAGCTTTCTATGCTATCGAAATACAAGCTGCTCGTACATTTCAGCTGAGCTGACCCTATACAGGGCCGGCAAGACAGCCAGAATCCAAGCCCAGACGCCTGTTTCATTACAAAACAGGGGGGTTGAGGGTTTCACGACACTCAAACAGGCATACTCTTCGGAATACCAAAGAGTGCAAGGTGCGTTCAAAGATTCGATGATTCAC
+
>3>3>DDABBBAGGGGGCGGFGGHHGHCHHHHHFHGHHHFHHGGFGGGEHGFHFFHHGHHHGFHGHHHGH5@FHGHHHGG55DEGFHHHHGHEF3@3GEFEEFEEHHHHEFFEEGGGHEBGGGHG/BGFEGBDFGF>2?/?G2FD?@EDFHHHHFBDG<GGHEDDGGGFFFDGFHF0GHFHBGHHHHGGCCHHHFHHGBFDEBDEGGGDF1BDFFGCFFGGEGF#GCD1FGBFEED<HGHEHHGGG22BFGDB2DGFGCFBGFFEE/EHFGFHBF@4GHHGHHGEE@E?1B2FAHFEBB51GGF?G5GEGHHFHFHGGHHGFDHGG?FHHHGHGFHHHHGCBGBCHGB2E?GHGGGGCGGGGGFFFFFFD>BBBA
@M02197:102:000000000-ALU3V:1:1101:20999:2589 1:N:0:1
AATCCTCGGAGTTCCTCCGCTTATTGATATGCTTAAGTTCAGCGGGTAATCCTGCCTGATTTGAGGTCTAAAGTTCAAGTGTTTCACTCAAAGGTGAAGCGATTTATAAGCGCCGTCTAACGATAAGACTGCATTCGACTTGACGAGAATAAGTGTTATTACGCCGAGTGAAGCTTTCTATGTTATCGAAATACAAGCTGCTCGTACATTTCAGCTGAGCTGACCCTATACAGGGCCGGCAAGACAGCCAGAGTCCAAGCCCAGACGCCTGTTTCATTACAAAACAGGGGGGTTGAGGGTTTCACGACACTCAAACAGGCATACTCTTCGGAATACCAAAGAGTGCAAGGTGCGTTCAAAGATTCGATGATTCAC
+
ABAA3FFBBA@AGGDEGGCGCFGHFFHHHGBFHHHHHHFHHHHF?GEGEFHGHHHFHHFHFFDGGEHEGGBBGHBFHHHHHHHHHFFDFGFFHCBCFF43E?AFGGFGDEGEEEGGGEEEE/FEFFGFGFHCGHFDFFAAAD1GD?CA/?FFGFFFC?@GHHEGCC@D<GBFD09GGFGB:G6CCBBHGHGHHBFFCGFCC;EG=CEABF>1GHHFFF4GFGBFD9;GBFHG?C@<<=2@@FGGFCGFFGFB2?/ECFGHHGF/?EF/?B3334@DBF?GHHHHFEGFF1FGB1HHGFHGAHGFAFGB5GEGHGHHHHHGED5GEEEAHGHHHHHCHHHHF3HHHFHGGGGGHGGGGGGGGGGFFFFFFFBB@CC
@M02197:102:000000000-ALU3V:1:1101:17009:2611 1:N:0:1
AATCCTCGGAGTTCCTCCGCTTATTGATATGCTTAAGTTCAGCGGGTAATCCTGCCTGATTTGAGGTCTAAAGTTCAAGTGTTTCACTCAAAGGTGAAGCGATTTATAAGCGCCGTCTAACGATAAGACTGCATTCGACTTGACGAGAATAAGTGTTATTACGCCGAGTGAAGCTTTCTATGCTATCGAAATACAAGCTGCTCGTACATTTCAGCTGAGCTGACCCTATACAGGGCCGGCAAGACAGCCAGAATCCAAGCCCAGACGCCTGTTTCATTACAAAACAGGGGGGTTGAGGGTTTCACGACACTCAAACAGGCATACTCTTCGGAATACCAAAGAGTGCAAGGTGCGTTCAAAGATTCGATGATTCAC
+
AAAAA5BA@ADAFGGGDGEGCGDFFHHBGHB5EFDHHEFAFBGEGCGCHHGFFHBBGBGHHFE5ACGHFFDGE5FGHHHFFGFBDFHHFFHFDG3BEEG3>EHFFFGBGDD@//></??B3AAGFGH3GF222?FG22//?B@2C?//CFFDGHGHHHHED<C/<-0-FB0:DGGHFGGFHGFGCGBGGBDHGHFGBGGCCFFECGGHGFBB1GFFHHFFFCCFGGF1;FHGCA9AA>BFDGHFGHHGB2FFHG?GHGE00FECGCGEF0GHFF2G@@BHHHHHF/EEE/GEB>/G>011EFCGFGD11/G0FDHHBFD2FA10EAB/0GEFBFEFF11DFFGHCHFFA0A0GFB33B3AAFBF@3F@D3AA>1>
@M02197:102:000000000-ALU3V:1:1101:18240:2837 1:N:0:1
AATCCTCGGAGTTCCTCCGCTTATTGATATGCTTAAGTTCAGCGGGTAGTCCTACCTGATCTGAGGTCAAGGTGTCAATTGAATTTTCTCAAGGAGAAGCTTTGTGAGCGGGCCGAACGGTTTCTGCAGCCGAGCGAAACGTGAGCACGCAAGGCCGTCCACCGACGGGACCGCTAAGGTATTTGAGGCGAGCCGGACGGCAACACCCAAGTCCACTTCCAGCCCGGGCAGGACCCTGGCGGTGTGAGGTTTTCAAGACACTCAGACAGGCATACCCTCCGGAATACCAGAGGGTGCAAGGTGCGTTCAAAGATTCGATGATTCAC
+
BBBBAFFBBBBBGGGCGGGGGGGHHHGFFHFHHHHGHHHHHHHGGGCGGDGHHGGHHHHHHHHHHGHEFHHHDFGHFHHHGGGHHHHHHHH4GHHFHGFHHH<HHHBBFGGGGGGD7CDGGGGHGHHGGHGGGGGGG;GGGHHHGH/HGGCDCEHHGGGGGG9GCFGGGGGGGFFHGHGDGBBFFFFFFFFGFFFCE@FBFCFFFFFBHHGFFFFHGFFFFGFFCEHFHHHFHEC>FBEFFEBFGHHEHGHHFFHGFDFBHFGHGGHGFFHEFE?E///AGF221ABGF0F0BFGBBFGE0A0HFGFF33GECCC1DFFFFA?AAA
@M02197:102:000000000-ALU3V:1:1101:22340:3055 1:N:0:1
AATCCTCGGAGTTCCTCCGCTTATTGATATGCTTAAGTTCAGCGGGTAATCCTGCCTGATTTGAGGTCTAAAGTTCAAGTGTTTCACTCAAAGGTGAAGCGATTTATAAGCGCCGTCTAACGATAAGACTGCATTCGACTTGACGAGAATAAGTGTTATTACGCCGAGTGAAGCTTTCTATGCTATCGAAATACAAGCTGCTCGTACATTTCAGCTGAGCTGACCCTATACAGGGCCGGCAAGACAGCCAGAATCCAAGCCCAGACGCCTGTTTCATTACAAAACAGGGGGGTTGAGGGTTTCACGACACTCAAACAGGCATACTCTTCGGAATACCAAAGAGTGCAAGGTGCGTTCAAAGATTCGATGACTCAC
+
BBBBBFFABBBBCGFBGFFGCGGHHHHH5AEGGHG5FHHFHFCG2EE?GHHBF3BGG3GE5F5FFHHFHGFHHHHHBBFFFGHHGFHHHE33FGGHH3F3/1?GEHHHBGHFGGGGCGHHFFGHGEFHGHHHHGHFHGGGGEF2?CDDFHEB9GGFGGFDFHF?<CCGGHFFHHBBCDHGHG:GFHHGGHGHGHHHHHC<;FGGGGGG1DFGGFFGFGGFFGBHFBGBFBGF<8EFFCHG<HFGGHHHFGHHHHCGHHFHFFGE/EGHHHHHGFGHFHHGF4FGGGEGDDFHHAHHEAHHFCFGGGHGHGHFFGFHHFFBHHGHGFA?CDFGHCHHHHHGHHHGFBHGAE?GHGGGF5GGEGCCFD5FFFABBAA
@M02197:102:000000000-ALU3V:1:1101:10007:3223 1:N:0:1
AATCCTCGGAGTTCCTCCGCTTATTGATATGCTTAAGTTCAGCGCGTAGTCCTACCTGATTTGAGGTCAATTATTGTGATTAACTCAAAGTCAGAAGCAATGAGATAAAGCTTAAGGTGCAAAAGTCCTGTAGAACTTCTCAGTTCTAGCCTGGACAGACTTGACAGCGAGATGGACGAACCTAGAACACTGTGAAGGCCAAGCATGGGCCGCACCAATTTAGTTAAGACAAGCTGCAGATCTAGAGACTTGCTGCATTGTCCAACACCCACATAGCACCATCCAATCATAGGAATGGAAGGTGGATGGGAGAGGTTAATGACACTCAAACAGGCATGCCCTCCGGAATACCAGAGGGCGCAATGTGCGTTCAAAGATTCGATGATTCAC
+
AABAAF4>>A?>FFGGGGEGGGGHHHHHHGCFHHHHGHHGHFHDAEGGCGHGHFHFFFHGHHHGGHEGCFGHHHGHDGHGFFHBFEEHBF4@BGFFEHHGBD3FEGFGDF3FFBE4FGGFFDEH3B44FGGGEHHEHHFH3DGDDBFD33BG?F20F/GFFG22@>@<@89C<A;0G?$CB;GE;0;:/CBCDFCC:BACHHGGFDC<@CCGGHHGA1C1BGFFDGFGBFDFGB;G2GFFBFD@2@2DG?023DCFB0HFHHGE<EE/GF4E4BFD3??3GBEFGFHHGD@4FHHGFBHGE3FHHF?F3GBGFHFHGHHBHHFGF5BFGFHHHHHHGGE0FGEHGHCFHHHHHHGGGGGHHHFGEEGHGFFGGGGGFFFFFFFFDAAA>3
@M02197:102:000000000-ALU3V:1:1101:20148:3332 1:N:0:1
AATCCTCGGAGTTCCTCCGCTTATTGATATGCTTAAGTTCAGCGGGTAATCCTGCCTGATTTGAGGTCTAAAGTTCAAGTGTTTCACTCAAAGGTGAAGCGATTTATAAGCGCCGTCTAACGATAAGACTGCATTCGACTTGACGAGAATAAGTGTTATTACGCCGAGTGAAGCTTTCTATGATATCGAAATACAAGCTGCTCGTACATTTCAGCTGAGCTGACCCTATACAGGGCCGGCAATACAGCCAGAATCCAAGCCCAGACGCCTGTTTCATTACAAAACAGGGGGGTTGAGGGTTTCACGACACTCAAACAGGCATACTCTTCGGAATACCAAAGAGTGCAAGGTGCGTTCAAAGATTCGATGACTCAC
+
BABBBFFBBBBBGGGGGEEGGGGHHHHHHHHGHHHHFGHGHHHGGGGGHHHHHGHHHGHHHHHEGHHGHHHGHHHHHHHGFGGHHHHHHHHHHHGFFHGHG?HGGHHHHGGGG?EEGHHHHGEHGGHGHGHHHHHHHHGGGHEHGCCA/GHFGHFFFHGHHHFAFEGGGFGGHHHHHHHHHHEHHHHHGGHHHHGFGGHEGGGGGGGGGGGHHHHHHGGHFHFGBFHHHGHHF@CGGHGGHHGFFFFHF2HGHGD?HFEGHF?GGGGEHGBGHHHHHHHGHHGFGGEGGFHHGHHHGFHHGGEFFFFGFGHHHHGFHHEFFFFHDGDEFBHHHGFHHHHHFHHHFHFHGEE2FG5GGGFGGCGFFBFFF@3A>>>
@M02197:102:000000000-ALU3V:1:1101:16420:3068 1:N:0:1
AATCCTCGGAGTTCCTCCGCTTATTGATATGCTTAAGTTCAGCGGGTATCCCTACCTGATCCGAGGTCAACCTTGTAAAAGATTTAACGGCCGCGACCGCCCGCGCTCCGAAGCGATTAATGAAATCACAACGCTTAGAGACGGACAGCTCAGCCGGAGACTTTGAGGCGCGCGGAACACCGCGGCGCCCAATACCAAGCGAGGCTTGAGTGGTGAAATGACGCTCGAACAGGCATGCCCCTCGGAATACCAAGGGGCGCAATGTGCGTTCAAAGATTCGATGATTCAC
+
AAABAFFBCCCCGGFGGGGGGGGHHHHHHHHHHHHHHHHHGHHGGGEGHHHHHHHHHHHHHHHGGGGHHHHHHHHHHHHHHFHHHGHHGFFGGGGGGGGGGGGGGGGGGGGGGGGGHHGHHGHHHHHHHHHGGGGGGHHHHGGGHHHGHHGGGGGHHHGHGHGHGGGGGGGGGHGGFFFGGGGGCGHHHHHHFGGGHGGGGHGFGHHHGH9HHGHEHHGGGGDFHGHFHHHHHHHGGGGGGGGHGHHHHHGHHGGGGGCHGHGGGGHGGGGGGGGGGFFFFFFFCBBBA
@M02197:102:000000000-ALU3V:1:1101:8714:3658 1:N:0:1
AATCCTCGGAGTTCATCCGCTTATTGATATGCTTAAGTTCAGCGCGTAGTCCTACCTGATCTGAGGTCAATAAGTTTGTTAGTTCTGTTGAGACAAGGCTCAGCAGGGTTGACGAGCGACACCTTTTAGGATTTTTGTTACAGCAAGAACAGGACAATGAGTTGGACAATCCTAGAACACTGTCAAGTCCGGACAATAGGGCCGTACGATTCAACTTAGAGTGGGCAAGTCTACTAGATGTAGAGTTTGCTCCGCTCAGCTTCCACTGAGTCCAACGCTACCTTGCTCCAGGGCACGATAGAGACGGCTGGAGAGGTTAATGACACTCAAACAGTCATGCCCTCCGGAATACCAGAGGGCGCGATGTGCGTTCAAAGGTTCGATGACTCAC
+
AAAABBFABADAFG6BAGA22EFDFEHHB5FAGBBG5D5F5FFDEEGGGEHGHHHHFGBEGHF55FHG3BFGF5DFGBF2FFBGF4FEGFFFHB2GHAEHGFFGHHG?00/B3////>/B@C?CG1?GF11GHHGHGF02@FGFEHE0FGFH/F.0FDDBGDDFFBGHF#GEGFHFHEEBBDBBFB00C9CGFBFBCCFE::0,B6A3FEFGGGCDCD<<00<*G0BD00D0GD;9G18<=;11>*C.</A/GG011@/011@21<101<10@A/@1111?<B/000GHFGGA0B/B2E2BB>?>?>B1B0B0@11GBGFGGDBB?1GE@@@@11CBF/A///EB2B2DF1GFEGEAA0EA01GAA00F1B3F1DAA1A11DFD11A?A>1
@M02197:102:000000000-ALU3V:1:1101:18485:3865 1:N:0:1
AATCCTCGGAGTTCCTCCGCTTATTGATATGCTTAAGTTCAGCGCGTAGTCCTACCTGATCTGAGGTCAATAAGTTTGTTAATTCTGTTGAGACAAGGCTCAGCAGGGTTGACGGGCGGCACCTGTTAGGATTTTTGTCACAGCAAGAACAGGACAGTGAGTTGGACAAACCTAGAACACTGTCAAGTCCGGACAATAGGGCCGTACGATTCAACTTAGAGCGGGCAAGTCTACTATGATGCAGAACTTGCTCCTCTCAACTTCCACTGAAACCAACACTATCTTGCACCAGGGCACGATAGAGACGGCGGGAGAGTTTAATGACACTCAAACAGGCATGCCCACCGGAATACCAGAGGGCGCAATGTGCGTTCAAAGATTCGATGACTCAC
+
A>ABBFFBBABAFFGGGBFGFGEDBFHHHHHHHHHGFHHH5FEAGEGGGGHFHHGGHHHHGHHHGEFGGFGHGHGGHHHFFHHHHHGEGHFFAHHHFHFHHHHEDGEFFHGFGGCCGGGGCGFHHFGBGHBHHHHHGHGHHHHHHHHHEHF/GFGFEHFFHGDHHHHHHGHGHGHH0GHHHHGGGFBCBFDA8GGEB:BB.BA?.CDD0EGFFFFF9<BFFF;FFFFFFGFFDFDFBF1FGFBFB100//FF/1F1EHHHFGGGBDDFGF//F/FBD>FFGCFGBFB1/0HGEGHFGFHFGBGE>E//E0HFDFFGFF2GF2F1AGB1GDDFBBGFHCFGEE//EG222AEEHHHHEEA00DEHHEEEEF11FGGFDEEB11BFFBFAA?A>
@M02197:102:000000000-ALU3V:1:1101:13218:3958 1:N:0:1
AATCCTCGGAGTTCCTCCGCTTATTGATATGCTTAAGTTCAGCGGGTATCCCTACCTGATCCGAGGTCAACCTTATGAAAGATTTAACGGCCGCGACCGCCCGCGCTCCGAAGCGATTAATGAAATCACAACGCTTAGAGACGGACAGCTCAGCCGGAGACTTTGAGGTGCGCGGAACACCGCGGCGCCCAATACCAAGCGAGGCTTGAGTGGTGAAATGACGCTCGAACAGGCATGCCCCTCGGAATACCAAGGGGCGCAATGTGCGTTCAAAGATTCGATGAGTCAC
+
AAAAAFF?A11>1BFFFFG?0E0EHF3BF2FBFGHHGHHGH21AA/EEGDGFGFGE1FGH1F03AC9FBDBGHB9HHBFFDG1G:H2FAE/@>EE@@E#@@?CCC@ACCCC.@@C0FG)FD<0=DGGH9D9A?CECFB0FGHGG??AHFF?FB/E0;=01<:90C0C<#9B/9?=>/;E?B?CC<9$;1BBB2B9BE>;/0B>11;9>4AFB@BAFFB>??EEG9GGEGDFA;EHE?B7BA56&222111FGFEA0001FFFAAA011B3DA3GEBCFC@@11B111>1
@M02197:102:000000000-ALU3V:1:1101:18648:4165 1:N:0:1
AATCCTCGGAGTTCCTCCGCTTATTGATATGCTTAAGTTCAGCGGGTAGTCCTACCAATCTGAGGCCGATGAATTGATATTAAATCCCTTCCTCTCTTCCAAAGAAGCGAGGCATGGGCGGGGTTCAGAAGCACTCCAACCAGCAAAACGTCGCGTCCAGCTCCTCGACCCTGCGCCTCTCCTCTCCGAAGTCCTGATATTATCAAAACCCGGCCGGGAACGACGTGGGCGAAATAACCAGCTTTCATCCGTCGTGCCAGTCGGATGGATGCGCGAATGCACTGCGAGGGAGTCACCGTGGAAGATGGCAAGGCTCTCAATCCAGATCCGCCAGCGTGCTCAACTAAATAAGAAAGCGGTCGTTCGAAACAATTCGAGGACCTCAAACAGGCATTGTCCCCAGATTAGATCTGACGGGAGCGCAAGGTGCGTTCAAAGATGCCATGAGTCAC
+
AABA?DF3>2>AGFGGEGE?E?2GBGHGFHFDEGHB5GHD5DFA?E00FHFDFHFAE3ABFB5F1FF0>E155FG3B4B44@FDFFGFBFEFEBF?GF3@DB3FFG3?E/>E//F0B/0/><@--<0D0</C<CFGFFHFEGGH//;/.AF.-9@BBBD/BF/;/;A?B@@BB.@BAD.B9;BBFF/.-.;AFFFF/;//9/BBBBBF.;.------9--.9.-9-9#9;9/99////#AA;;4B9---@;;-/9--.--...00:9-.9--.90:00</:.??CC/EGB=<...-<000D0=111><110>.1.1?0?111<1A></>////</<11121FB2222EHFHG/?E/>/>/CGF>/20221C@F?/11B000>101FBA1111B0////012FB2B12121A/A/?0EEA00C1FFE00AA11G33FEB1111131BB11?A>
@M02197:102:000000000-ALU3V:1:1101:12679:4188 1:N:0:1
AATCCTCGGAGTTCCTCCGCTTATTGATATGCTTAAGTTCAGCGGGTAATCCTGCCTGATTTGAGGTCTAAAGTTCAAGTGTTTCACTCAAAGGTGAAGCGATTTATAAGCGCCGTCTAACGATAAGACTGCATTCGACTTGACGAGAATAAGTGTTATTACTCCGAGTGGAGCTTTCTATGCTATCGAAATACAAGCTGCTCGTACATTTCAGCTGAGCTGACCCTATACCGGGCCGGCAATACAGCCAGAATCCAAGCCCAGACGCCTGTTTCATTGCAAATCAGGGGGGTTGAGGGTTTCACGTCACTCAAACATGCATACTCTGCGGAATACCAAAGAGGGCAAGGTGCATTCTAAGATTCGATGATTCAC
+
BBBBAFFBBBBBGGFGD42EFEEHFB5EFHHHHFHHBHFEB55222AEHHGFFFA13G2GFGG5A23BFHFFG5DE5BG5BFHHH5GHH3F3FGGBBBFHG11FGEGFH4D?C//E<FEBFGA/C/11BGGGFB2GFBEFGEB1?/@//71?G789;1FD99#>><0<<C#;.DD5HE5FHGCEG;:C::A8GBHG<C<0<<B1;>E1;BBGF1HGFFGG0EGF;#GF1-4+?CC<<@BHFB1<F0FB>B1111<EF</0FFA/>/?/0CHFE1B2122F2FB0FEECECGCG0/0AFGDA/E/AD111A1ABA1B22FDEFGAEA/0B222G10HHGF0AE111B10FB1AB33BB33B1B111B3@D311111
@M02197:102:000000000-ALU3V:1:1101:14237:4272 1:N:0:1
AATCCTCGGAGTTCCTCCGCTTATTGATATGCTTAAGTTCAGCGGGTATCCCTACCTGATCCGAGGTCAAGAGTGTAAAAATGTACTTTTTGGACGTCGTCGTTATGAGTGCAAAGCGCGAGATGTACTGCGCTCCGAAATCAATACGCCGGCTGCCAATTGTTTTGAGGCGAGTCTACACGCAAAGGCGAGACAAACACCCAACACCAAGCAGAGCTTGAAGGTACAAATGACGCTCGAACAGGCATGCCCCATGGAATACCAAGGGGCGCAATGTGCGTTCAAAGATTCGATGATTCAC
+
BABBBFFB?ABBGGGGGGGGEGGHHHHGHHHHHHHHHHHHGHHGGGGCHHHHHGGHHGGHHHHGGGEHHHHHG5F4GGFHHHHHFHHGHGFEEHHFGGGGGGGGHHGHHFGHHHFGEGGGGGGGHHHHHHGGGGGGGHGGHHHHHHHHDGGGDHGGHHHHHHGEHHHGGGGGGGBGGGGGGGA?AFFGFHFHHFGGFFFFHHFHGGGHGBFFBHFFFHHHHHHHHHFFHGAFFFGBADGEFD5GFHHCGGHHHHHHHFHHHGHCHGGGGGHFCHGGGGGGGFFGFGGGFFFFFFFFABAAA
@M02197:102:000000000-ALU3V:1:1101:17471:4468 1:N:0:1
AATCCTCGGAGTTCCTCCGCTTATTGATATGCTTAAGTTCAGCGGGTAATCCTGCCTGATTTGAGGTCTAAAGTTCAAGTGTTTCACTCAAAGGTGAAGCGATTTATAAGCGCCGTCTAACGATAAGACTGCATTCGACTTGACGAGAATAAGTGTTATTACGCCGAGTGAAGCTTTATATGCTATCGAAATACAAGCTGCTCGTACATTTCAGCTGAGCTGACCCTATACAGGGCCGGCAAGACAGCCAGAATCCAAGCCCAGACGCCTGTTTCATTACAAAACAGGGGGGTTGAGGGTTTCACGACACTCAAACAGGCATACTCTTCGGAATACCAAAGAGTGCAAGGTGCGTTCAAAGATTCGATGATTCAC
+
A>ABAFD3AAD2FDGGGGGGGGGGHHHHHGHHHHHHHHHGHHHGGGGCCHHGHHHHHHFHHHHGGGHHF5B535@55@D5@BDG5@4@FC@GG23F3E4GG1FA14F44GDC/EE><0/?BE//C?1BFFB01DF2FGE/?111?C/AF:F1F#@?11?3FGEACD9B<C9F<<<DG#0D;<$C0CHGHC0C;CCGGC<0;CC99DGBGCBFHGGCFGHFHH:GF11G<BC?<D?/<222G:2BAFFFF3F2B2//CGC?3/E<>///HGBF@44F4F2AHGHFF>/@EE12EGHF>1B5F3EFCGHGHGGHHFGFGHFBEE5HGE22FHHHFHHHHE5EHHGHGHHHEGGGHGGGGGGGGGCFFFFFFFCBBCC
@M02197:102:000000000-ALU3V:1:1101:13256:4610 1:N:0:1
AATCCTCGGAGTTCCTCCGCTTATTGATATGCTTAAGTTCAGCGCGTAGTCCTACCTGATCTGAGGTCAATAGTATGAAGTGGCCAGAGCACAGGGCAAAGGTCCGGTTTTTAGGTTACAGCGCCACTGCCAAGGACGACTCGATGAAAGTTTGGAAAAAACCTAATACATCCAGGTCCATGCAGGCAGGGGCTGCACCGCTTCATTTCAGGTCGGCCTCCCCAGGGTGGAGAGGCGTGACCCAATGCCACCGAGCTTCCCAACAAAGGTAGGCTGGTGAGGGGGTTAATGACACTCAAACAGGCATGCCCTCCGGGATACCAGAGGGCGCAATGTGCGTTCAAAGATTCGATGATTCAC
+
BABBBFFBBBBBGGGGGCEG2EEGHHHHHHGHGHG5BGHHGGHGGGGGGGHHGHFFHGBBGHHEHGHHHHHHHGGHHHGHHHGGFGHHFHGHHHGGGGEFHGGHHGGGGFFGHHGHGHHFFHGGGGGFHBHHHFEHHG/CDGGCGFGHHH1FGHFGFFFHGGGEFGFHHHHHFFGF:HFGFFGFGE?ECGGCFHCGFGGGHHGFFFHHHGGCC?EEB3<BFFHHGHHGEHFGGGFDCFG?;FGHHHHE<AEGHHHEF/@HGHHHHHHGB1GGHGDEGAGGGEHHGHHHHGHHHFF1FHHGGBFHG0EEF/EA/GGD1GHHHHGHGGFE?HGGGGGEGHGGBGGGFGGGBFFFFF3A>1AA
@M02197:102:000000000-ALU3V:1:1101:20659:4618 1:N:0:1
AATCCTCGGAGTTCCTCCGCTTATTGATATGCTTAAGTTCAGCGGGTAATCCTGCCTGATTTGAGGTCTAAAGTTCAAGTGTTTCACTCAAAGGTGAAGCGATTTATAAGCGCCGTCTAACGATAAGACTGCATTCGACTTGACGAGAATAAGTGTTATTACGCCGAGTGAAGCTTTCTATGATATCGAAATACAAGCTGCTCGTACATTTCAGCTGAGCTGACCCTATACAGGGCCGGCAATACAGCCAGAATCCAAGCCCAGACGCCTGTTTCATTACAAAACAGGGGGGTTGAGGGTTTCACGACACTCAAACAGGCATACTCTTCGGAATACCAAAGAGTGCAAGGTGCGTTCAAAGATTCGATGATTC
+
AABBBFFBBBBBGGGGGGEGGGGHHGHHHGHHHHHHHHHHHHHGGGGGHHHHHHHHHHHHHHHHGHHHHHHFHHHHHHGHHHHHHHHHHHGGFHFHHHHHGGHGGGHHHHGGGGGGGHHGHGFFGGHHHHHHHHHHHHGGGHHHGGGG/FFGHGHFHHGFHEGGGGGGGFFGGHHHGHHHHHFHGGHECHGGHHHHHHFCGFGB@=EHHHHGFGFGC1AFGGHHGHHHHHHGFFGGGHFBHHHHGHHEHHHHHGCGHHEHC//GDCGHFGHHHHHHEGHHHHHGGGGGGGHFHHHHGHHHGHDFEHHDDGHHGHHHHHHHGHGHFGGGHHHHGFF3FGHHHHHHGHHHGGCGGGGGGGGGGFFBFFBFBBBBB
@M02197:102:000000000-ALU3V:1:1101:23955:4913 1:N:0:1
AATCCTCGGAGTTCCTCCGCTTATTGATATGCTTAAGTTCAGCGGGTATCCCTACCTGATCCGAGGTCAACCTGAAAAAAGAGGTTGGACGGCACACTCCGACCGGCCACCGACGCGAGACAGATGCCACAACGCGAGGGGACGGACGGCGTGGCCGGCGACATTGGGGCGGGCGGCCAGAAGCCGCGGCGCCCAACACCCAGCGGGGCTGGATTGGTGACAATGACGCTCGAACAGGCATGCCCCCCGGAATACCAGAGGGCGCAATGTGCGTTCAAAGATTCGATGATTCAC
+
ABCCCFFCCB@AFGGGGGGGGGGHGHHHHHHGGHHHHHHFHHHGGGGGHHHHHHHGHHFGHFGGGGGGE:HH:HGFHHH;GGHGB;HE<HGGG;GHHHHHGG?DGGGGGGHGGGGGGGGGGHHH<HHHFGGEGCCGGCFB9A?@DGGFF;ACBAC:FFFADFFAFFFE@DFCC=@//BFB9F@/?@;>BDF9FF.AA/4?@:..<ABGCD/FBGFHF#F1F<<#9C;.0F/G6FC11C<06CCCGCGFHFGCHHCGEGCEFE?DHGGAAA0A1F3GFDG?GGCCB3FFFA@AAA
@M02197:102:000000000-ALU3V:1:1101:20550:4962 1:N:0:1
AATCCTCGGAGTTCCTCCGCTTATTGATATGCTTAAGTTCAGCGGGTAATCCTGCCTGATTTGAGGTCTAAAGTTCAAGTGTTTCACTCAAAGGTGAAGCGATTTATAAGCGCCGTCTAACGATAAGACTGCATTCGACTTGACGAGAATAAGTGTTATTACGCCGAGTGAAGCTTTCTATGCTATCGAAATACAAGCTGCTCGTACATTTCAGCTGAGCTGACCCTATACAGGGCCGGCAAGACAGCCAGAATCCAAGCCCAGACGCCTGTTTCATTACAAAACAGGGGGGTTGAGGGTTTCACGACACTCAAACAGGCATACTCTTCGGAATACCAAAGAGTGCAAGGTGCGTTCAAAGATTCGATGATTC
+
AABCBFFCCCCCGGGGGGGGGGGHHHHHFHHHHHHHFHHHHHHGGGGGHHHGHHHHHHHHHHHHGGHHHHHHHHHHHHGHGHHHHHHHHGHHHHGHEHHHGGGHGHHHHHHCGGGGGHHHHGGHGGHHHHGGHHHHHHGGGGFHGGGGFGGHHHHFGHHHHGEDGGFFCFFHGHHHCHHHHHGGGGHCGHGGGHFHHGGGGGGDGDGGGGGHGEGHHFHHHGGGCFFGFHHGGGGGGHHHHHHHGHHHHG2?B2?/HHHHHGEEEEFCECFDHGHHGHGAHGHHGGGGGGHHHFHFGFHFGHGFEFGGEFGHFHGHHHHHHHGFGFGGGHHHGF2BHFCHFGHGHGHHGGGGGGGGGFGGGFFFFFFFBBBBB
@M02197:102:000000000-ALU3V:1:1101:11352:4962 1:N:0:1
AATCCTCGGAGTTCCTCCGCTTATTGATATGCTTAAGTTCAGCGCGTAGTCCTACCTGATCTGAGGTCAATAAGTTTGTAGTTCTGTTGAGACAAGGCTCAGCAGGGTTGACGAGCGACACCTTTTAGGATTTTTGTCACAGCAAGAACAGGACAATGAGTTGGACAAACCTAGAACACTGTCAAGTCCGGACAATAGGGCCGTACGATTCAACTTAGAGTGGGCAAGTCTACGAGATGTAGAGCTTGCTCCGCTCAACTTCCGCTGAGACCAACGCTACCTTGCACCAGGGCACGATAGAGACAGCGGGAGAGGTTAATGACACTCAAACAGGCATGCCCTCCGGAATACCAGAGGGCGCAATGTGCGTTCAAAGATTCGATGATTCAC
+
ABB?AFF3AADBGGGGGGGGGGGGHHHHHHHHHHGHGHHHHHHGGGGGGGHGBHFHHHHH5GHHHGHH3@GFFGDEBGHFFGEGGBD4G4EEHGH1EFFA3FFF1?>?B/BGDF//<>@??/?2?2?2F2@GGHHGHFGHGFHHH00<00FF0<FHFFHDGFGB1<90FFCCFH060;CGB=<==C0;;;CADG0400$.-9;:.C?0C6GG<;FBFG:GF0/GBGD0;FCFC#:GFBF<11CFFG<-</<<1FF1F1A>/<<1HHFBDE0<//<B<11<11GFFGCAF0/F0G?BF22221?>/>/FHHFG@11FF2E2GEGG/HEGHHHGG100/CEE/ACFFGGDFBGF0AE0E?CHFHHGGGFFGF3GFGGGGG1F3FFFD1AA>1
@M02197:102:000000000-ALU3V:1:1101:8515:5389 1:N:0:1
AATCCTCGGAGTTCCTCCGCTTATTGATATGCTTAAGTTCAGCGGGTAATCCTGCCTGATTTGAGGTCTAAAGTTCAAGTGTTTCACTCAAAGGTGAAGCGATTTATAAGCGCCGTCTAACGATAAGACTGCATTCGACTTGACGAGAATAAGTGTTATTACGCCGAGTGAAGCTTTCTATGCTATCGAAATACAAGCTGCTCGTACATTTCAGCTGAGCTGACCCTATACAGGGCCGGCAAGACAGCCAGAATCCAAGCCCAGACGCCTGTTTCATTACAAAACAGGGGGGTTGAGGGTTTCACGACACTCAAACAGGCATACTCTTCGGAATACCAAAGAGTGCAAGGTGCGTTCAAAGATTCGATGACTCAC
+
AAAA3FFCCCBAFGGGGGGGGGGHHHHHHHGHHHHHHFFHHHHGGGGCGHHHHHHHGHFHHHHHGGHHHHGHHGFGHHH5FGHHGFFHHHHHGF3FGHHHFGHHGHHHHHHGGGGFGHHHHFGHGGGHHHGGHHHHHFGGGGHGDGGGGHHGFGFFGGHHHHGC8GGGGGGHHHHGHHGHHHGHHHHGGHGAFGEHHCGGGGGHGGHGGGEHHHHHGFGFHGCHGGHGHHHGCGGDFHBGHHGH9HGHFHHFFFGGHGGHEGGEACGHHFFHFHHFFHHHFFGHGGGGGGHHHGHFGHGFF3EC?HHHGEEHHHHHHHHHGD5FGGGGHHHHGHHHGFFHGGBHHHHGGGGGHGGGGGGBGGGFFFFFFFBBAAA
@M02197:102:000000000-ALU3V:1:1101:8501:5373 1:N:0:1
AATCCTCGGAGTTCCTCCGCTTATTGATATGCTTAAGTTCAGCGGGTAATCCTGCCTGATTTGAGGTCTAAAGTTCAAGTGTTTCACTCAAAGGTGAAGCGATTTATAAGCGCCGTCTAACGATAAGACTGCATTCGACTTGACGCGAATAAGTGTTATTACGCCGAGTGAAGCTTTCTATGCTATCGAAATACAAGCTGCTCGTACATTTCAGCTGAGCTGACCCTATACAGGGACGGCAAGACAGCCAGAATCCAAGCCCAGACGCCTGTTTCATTACAAAACAGGGGGGTTGAGGGTTTCACGACACTCAAACAGGCATACTCTTCGGAATACCAAAGAGTGCAAGGTGCGTTCAAAGATTCGATGACTCAC
+
AABB?FDAABBBGGFGGGGGGGGHHCHHHGGFHHH5EGHBF5GDGGGCFFFGGGGEHFGGFHHHGEHHFHHHHBGHHHHDHDFFHHHHHGHFBF3GFHFFEFH1?FHHHHE?@/EEGGEHH/C??FBFDG2BFFHFHDFDCFDG?/</>@FFFGFBFGA9F<FD?CFBFGGFGFHFFGHGCC000.CDEGDGFFFCBFFFFFFEB=F<FFGHFGGHGHHGFFGEH8HGFHHGAB>#CFFHFHHHGHFGDFGFG2<E/FEFGC?FGGGFFF?3GEGBFG2F2HHGE@CGGEAFF1GGACFFF3EA1FHEFFFGBFHHHHGFHGFEEAAAFEHHHBGBFGGFBGFHHGHFGEFGCGGDBGGGEGBBFFD555?AA33
@M02197:102:000000000-ALU3V:1:1101:22511:5454 1:N:0:1
AATCCTCGGAGTTCCTCCGCTTATTGATATGCTTAAGTTCAGCGGGTATCCCTACCTGATCCGAGGTCAACCTTAGAAATGGGGTTGTTTTACGGCGTAGCCTCCCGAACACCCTTTAGCGAATAGTTTCCACAACGCTTAGGGGACAGAAGACCCAGCCGGTCGATTTGAGGCACGCGGCGGACCGCGTTGCCCAATACCAAGCGAGGCTTGAGTGGTGAAATGACGCTCGAACAGGCATGCCCCCCGGAATACCAGGGGGCGCAATGTGCGTTCAAAGATTCGATGATTCAC
+
AAACCFFCCCCCGGGGGFGGGGGHHHHHHHHHHHHHHHHHHHHGGGGEHHHGHHHHHHHHHHHGGGGHHHHHHHHHHHHHHHGGGGGGHHHFHGGGGGGGGHHHHGGGGGGHGGHHGHHHGGGGGHFHHHHHHHHGGGGGGHHHGGGGGFHFFHHHHGHGGGGGGGGGGGGGGGGGGGGGGGGFFFFGGGGGGGHGHHHGGGGGGHHGHFGFFGGHHHHGFHGGGGGGHEGHHFHBGGFHGGFFGFGGHHHHHGHGGGGGGGGHHHHGGGFFGGGGGGGGGGFFFFFFFBBABB
@M02197:102:000000000-ALU3V:1:1101:16936:5625 1:N:0:1
AATCCTCGGAGTTCCTCCGCTTATTGATATGCTTAAGTTCAGCGGGTAATCCTGCCTGATTTGAGGTCTAAAGTTCAAGTGTTTCACTCAAAGGTGAAGCGATTTATAAGCGCCGTCTAACGATAAGACTGCATTCGACTTGACGAGAATAAGTGTTATTACGCCGAGTGAAGCTTTCTATGATATCGAAATACAAGCTGCTCGTACATTTCAGCTGAGCTGACCCTATACAGGGCCGGCAATACAGCCAGAATCCAAGCCCAGACGCCTGTTTCATTACAAAACAGGGGGGTTGAGGGTTTCACGACACTCAAACAGGCATACTCTTCGGAATACCAAAGAGTGCAAGGTGCGTTCAAAGATTCGATGACTCAC
+
BBBCCFFDCCC?GGGGGGGGGGGHHHHGGHGHHHHHHHHHHGHGGGGGHHHHHHGHHGGHHHHHGGHHHHHHHHHHHHHHHHHHHHHHHHHHHHFGGHHHGGHHGHHHEGHGGGGGGHHHHGEHGGHDHHHHHGHEHHGGFHGHGGGGGFGHF?GHFHHEFHGGGGGFFHFHGHFGHHHHHHHHHHHGGHFHHHHHGHFGGGGGGHHGGGHHHHHGFGHGHHHHHHFHGGHHGGGDGHFFHHHHGHHHGHHFFFGGGHHHHFGFDGGHHHHHHHHHHHHHGHFGGGGGGGHHHHHHGHHHFHGGGHHGHGHHHHHGGHHHFGAHEEAEHGHHHHHHHHFHHHGHHHHHGGGGHGGGGGGFGGFFFFFFFFCCBBC
@M02197:102:000000000-ALU3V:1:1101:21969:5896 1:N:0:1
AATCCTCGGAGTTCCTCCGCTTATGATATGCTTAAGTTCAGCGGGTATCCCTACCTGATCCGAGGTCAAGAGTGTAAAAATGTACTTTTTGGACGTCGTCGTTATGAGTGCAAAGCGCGAGATGTACTGCGCTCCGAAATCAATACGCCGGCTGCCAATTGTTTTGAGGCGAGTCTACACGCAAAGGCGAGACAAACACCCAACACCAAGCAGAGCTTGAAGGTACAAATGACGCTCGAACAGGCATGCCCCATGGAATACCAAGGGGCGCAATGTGCGTTCAAAGATTCGATGATTCAC
+
BBBBBFFBAADBGG5GGGGGGGGGHHHHHGHHHHGHHHHGHHGGGCEHHHHHHHHGHHHHHHGGGGEHGH3GDG8HHHGHHGFEFHHHHHE:FHGGGGEGFFGGEHFFFGHHHFGHGGGDGGGHHHHHHGGGGGHHHFGGHHDGGHFGGGGGGGGHHHHHG<GGHHGEGGGDFGGGFGGGGGGBEFFEFFG2GG/EEFGHHEFFFGHHHHHHHHGHHFHEHHFFHGGEFFFFE?HGGHHGHEBEFHE1E1FBG5FHHHHFHHHDGGGEGHCHHCGGDGA5GGGGGGGGFFFFFFFAABAA
@M02197:102:000000000-ALU3V:1:1101:14150:5990 1:N:0:1
AATCCTCGGAGTTCCTCCGCTTATTGATATGCTTAAGTTCAGCGGGTAATCCTGTCTGATTTGAGGTCTAAAGTTCAAGTGTTTCTCTCAAATGTGAAGCGATTTATAAGCGCCGCCTAACGATAAGACCTCATTCGACTTGACGAGTATCAGTGTTCTTACGCCGAGTGAAGCTTTCTATGCTAGAGAAATACAAGCTGCTCATACAGTCCAGCTGAGCTGACCTGATACAGCTCCGGAAAGACAGCCGACCTCGAAACCCAGCTACCAATTGCAGTACAAAACAGGGGAGGTGAGGGTTTCACGACACTAAAACAGACATACTCTGCGGTAGGCCAAAGAGTGCAAGGTGCGTTCAAAGATACGATGACTCAC
+
ABBB?FFA322AGCGGGGGGEFGCBFHFFHHHHH5AFHHHGGHGGGGGBFGHFD5BFHHFGHFHEHGHHHF5BD55B555D@5?55D@GED344F4F4@B>1?11FD4@43//>//EE/30/////1110111B2@22?<CB1@//</01#11@;1?$<9099.:>00<00;#0<8HHFB000;D##:0;0=</<-#9;D=19$A1<9#0#F1FG>10:B0<;<>##;;@22/##)?12&2&9B#////0//0//1E?B/01B1B11111B1@1B22BB00FF1/>/C/01CCF/B/B11F0B/A2A1ABD0B2A1DD2FDA1///A/EFB0111A11F101B111FB00001B1BGFDDCB111D@1FB1>1>1
@M02197:102:000000000-ALU3V:1:1101:17800:5858 1:N:0:1
AATCCTCGGAGTTCCTCCGCTTATTGATATGCTTAAGTTCAGCGGGTAGTCCTACCAATCTGAGGCCGATGAATTGAAATTAAATCCCTTCCTCTCTTCCAAAGAAGCGAGGCATGGGCGGGGTTCAGAAGCACTCCAACCAGCAAAACGTCGCGTCCAGCTCCTCGACCCTGCGCCTCTCCTCTCCGAAGTCCTGATATTATCAAAACCCGGCAGGGAAAGACGTGGGCGAAATAACGAGCTTTCGTCCGTCTTGCCTATCGAATGGATGCGCTAATGCATTTCGAGGGAGCCACCGTGGAAGATGGCAAGACCCTCAATACCGATCCGCCAGCTTTCTCAACTAAATAAGAAAGCTGTCGTTCGAAACAATTCGCGGCCCTCAAACAGGCATGCTCCCCAGATTAGATCTGCCGGGAGCGCAAGGTGCGTTCAAAGATTCGATGACTCAC
+
>>>AAFFBBBDBFGGGGGGGGGGHHHHHHHHGHHFHHHHHHHHGGGGGGHHHHHHHHHHHHHHHGGGGGGGGHHHHHHHHHHHGHHHHHHHHHHHHHHGHHGEHHHHHGGGGGGHHHHHGGGGGGHHHHGHHHHHHHHHHGGHGG/CGHGHHGDGGGGGGBFGGGGGGGGFFFFFFFFFFFFFFFFFFFFFEFFFFFFBFFFFFFBFFFFFCAD;CFF.AFFFFFFFFFFFFFFFFFFD/FBBCD=FDA.FFFFFFBD9EFBBBFFFFDGGDCFGGFFGFADF.GGGEGFAFDEECE0HHFHHHHGHHGHHHE?F0DDDC.GGGGGCGCGHHHGHGHGHHFHHGHHHEEHHHHEHGCCGGGHFEFHHHGFEFFCGGGEGGHFBFGFEHHGGEHHFE1FFHBHHGFHHHGGGGFGGGGGGGGHHHFGE?GFGFGFGGGGGGFFFFBBFABBBB
@M02197:102:000000000-ALU3V:1:1101:23421:6130 1:N:0:1
AATCCTCGGAGTTCCTCCGCTTATTGATATGCTTAAGTTCAGCGGGTATTCCTACCTGATCCGAGGTCAACATTCAGAAGTTGGGGTTTAACGGCGTGGCCGCGGCAATTACCAGGAACGATGTGTAAATTACTACGCTATGGAAGCTCGACGTGACCGCCAATGTATTTGGGGAGTGCAGCAGGACTGCAGCTCCCAACACCAAGCTGGGCTTGAGGGTTGAAATGACGCTCGAACAGGCATGCCCGCCAGAATACTGGCGGGCGCAATGTGCGTTCAAAGATTCGATGATTCAC
+
BABCBFFCCDCCGGGGGGGGGGGHHHGHHHHHHHGHHHHHHHHGGGGGHHHHHHHHHHGHHHHGGGGHHH0HGH.HH:HHH::H9GEF:HHHGGGGGFGCF/@&#<#0FGAD8=/1FG9?0FBF;7DGHF95D<=:A@00-D00<#<CH86GC.9GGHB?D<GBHFEGFCGHCGDFHD<;GFHHHFHHCEHEFGBB5FB92DBEHFGEHFHGGAGCGGFHEHHHFEA1GGH<GHGHHHHFAFGFGGGGFGHGHGHHGEGGGGGGFHHHHGGGGGGFBFGGGGGGFFBFFFFA?AAA
@M02197:102:000000000-ALU3V:1:1101:23780:6118 1:N:0:1
AATCCTCGGAGTTCCTCCGCTTATTGATATGCTTAAGTTCAGCGGGTATCCCTACCTGATCCGAGGTCAACCTGAAAAAAGAGGTTGGACGGCACACTCCGACCGGCCACCGACGCGAGACAGATGCCACAACGCGAGGGGACGGACGGCGTGGCCGGCGACATTGGGGCGGGCGGCTAGAAGCCGCGGCGCCCAACACCCAGCCGGGCTGGATTGGTGACAATGACGCTCGAACAGGCATGCCCCCCGGAATACCAGAGGGCGCAATGTGCGTTCAAAGATTCGATGACTCAC
+
>>>AAFFCCCBCGGGGGGGGGGGHHHHHHHHHHHHHHHHHHHHGGGGGHGHGHHHHHHHHHHHGGGGHHHHH:HHHHHHGGGHGHHHFHHGGGGGHH;HHGGGGGGGGGGFGDGGGGGGFGHHHHHHHHHHHGGGGFGGGGGGGGGGFFFFAFFFFFFFFFFFFFFFEFFFFCBFFFF9FCFFFFF?ABCGGFED2DFFGG;GGGGGGHFHHEGEGHHGDDHHGGGGGGG?HGH:HHHHHGGGGGGGHGHHFFDHHHHCE?GGHHBHFGGGFGGGFGFGGFGFFFFFFFABBBB
@M02197:102:000000000-ALU3V:1:1101:20096:6207 1:N:0:1
AATCCTCGGAGTTCCTCCGCTTATTGATATGCTTAAGTTCAGCGGGTAATCCTGCCTGATTTGAGGTCTAAAGTTCAAGTGTTTCACTCAAAGGTGAAGCGATTTATAAGCGCCGTCTAACGATAAGACTGCATTCGACTTGACGAGAATAAGTGTTATTACGCCGAGTGAAGCTTTCTATGCTATCGAAATACAAGCTGCTCGTACATTTCAGCTGAGCTGACCCTATACAGGGCCGGCAAGACAGCCAGAATCCAAGCCCAGACGCCTGTTTCATTACAAAACAGGGGGGTTGAGGGTTTCACGACACTCAAACAGGCATACTCTTCGGAATACCAAAGAGTGCAAGGTGCGTTCAAAGATTCGATGACTCAC
+
B?BBBFFBBBBAGGGFGGGGGGGHGGHHHHHHHHGHHHGHHFHGGGGGHHHHHHHFHHHHHHHHGHCHHHHHHHHHHHHHFHGHHHHHHEFHHGFGFFHHGCGEFHHHHHHGGGGGGHGHHGGHGFHEGFHHHHHGHFGGGHEHGFGGGHGEFGGGHHHHHHGGFGBC9HHHFGHHHHHHHHHHHHHHGHGHHGHHGHGFEGFGFFGDFHGHGHHGHHGEFHHHFHGFGFFHFGGFGFHHHHFHFHHEEHHHGBGCHG/FFE/E/GGHHFFHHGHHHHHHFFHHGGGGGGFGHFHGGHFFEGGGFHHHGGHGGGGBGHGHGA5HGGGGHGHHHHGHHGHHGB3GGHFCEFGDHGGGGGGGGGGFFFFBFFCCCCB
@M02197:102:000000000-ALU3V:1:1101:16850:6300 1:N:0:1
AATCCTCGGAGTTCCTCCGCTTATTGATATGCTTAAGTTCAGCGGGTAGTCCTACCTGATCTGAGGTCAAGGTGTCAATTGAATTTTCTCAAGGAGAAGCTTTGTGAGCGGGCCGAACGGTTTCTGCAGCCGAGCGAAACGTGAGCACGCAAGGCCGTCCACCGACGGGACCGCTAAGGTATTTGAGGCGAGCCGGACGGCAACACCCAAGTCCACTTCCAGCCCGGGCAGGACCCGGGCGGTGTGAGGTTTTCAAGACACTCAGACAGGCATACCCTCCGGAATACCAGAGGGTGCAAGGTGCGTTCAAAGATTCGATGACTCAC
+
BBBBBFFB@ADBGGGGGGGGGGGHHHHHHHHHHHHHHHHHCHHGGGGGGGHHHHHHHHHHHHHGHGHHHGDF3FGHHHHHHHHHHHHHHGH4FHGHCCHHHHHHHHHHGGGGGGGFDGGGCFGHHGHHHHHGGGGGGGGGGFHEFHGHGGGGGGFEFGGGGHHGHGGGGGGGGGHHHHHG9HFGFFGGGGGGFFGGGGHHHGDGFGGHHHHHHHHHHFGEFGGFEGFCFGHGGGFFGGFFGHGHHHGGGHHHHGHGHHGDGBGHHHHHHHHFHEGFGGFBHHHHHHHGHHHGGHHHHGHEGGGFGFGFFGGE4FFFFFFFFBBBBB
@M02197:102:000000000-ALU3V:1:1101:22511:6548 1:N:0:1
AATCCTCGGAGTTCCTCCGCTTATTGATATGCTTAAGTTCAGCGGGTAGTCCTACCTGATTTGAGGCCAGATGTCAAGAATTATACACACAAGTGCGTATGGGGTATAGAAAGCAGACTATTGTCAAAGTCCTGGCCACAAGCGAACTTGTGTCCTAAGCGAAATACTTATTACGCCTAGGGGAACCAGTGCAAAGACTAATCCAGCTCGCATTTTTAAGGCGAGTCAACTCATCATTGACAAACGCCCACATCCAACATCCAAGCTTGGATTAACCAAACTTGGAGTTGAGGTTGTCATGACACTCAAACAGGCGTACTCTTCGGAATACCAAAGAGTGCAATTTGCGTTCAAAGATTCGATGACTCA
+
ABBABFF?3ADABFGF5BAEECGHHFHH5GBGHHHGHGGHCDFGEEECEGHBFGHHHFBFGHF5F2FFGHAGHHH5FGGFHHHHHHHHGGGEF3E4E11?EF1EEFHHHBF4FHHHGHHHFHG?DGGFGHHGB1000FFHGGC?D@CE9F11CFGGFFFHCEGCHHFFBCDFHF/GDC<<CE?ADC:GHGF1;CFF81:>GHFB?<:9/#909BF1F<FFB<1G?FF2GFFGFBFDBF40</;/A6?DGFEHFCBBEFFFGGFB/11BF2B1D/FFFF@1111@B@0@1HG/A111GHHGAAFEFFHF1B/A/E/F2EAEA/EA2A221A0GDGFBFD3BBEFA?EE1FGAA3BGCFBBFDFDD>>1>1
@M02197:102:000000000-ALU3V:1:1101:17000:6670 1:N:0:1
AATCCTCGGAGTTCCTCCGCTTATTGATATGCTTAAGTTCAGCGGGTAGTCCTACCTGATCTGAGGTCAAGGTGTCAATTGAATTTTCTCAAGGAGAAGCTTTGTGAGCGGGCCGAACGGTTTCTGCAGCCGAGCGAAACGTGAGCACGCAAGGCCGTCCACCGACGGGACCGCTAAGGTATTTGAGGCGAGCCGGACGGCAACACCCAAGTCCACTTCCAGCCCGGGCAGGACCCGGGCGGTGTGAGGTTTTCAAGACACTCAGACAGGCATACCCTCCGGAATACCAGAGGGTGCAAGGTGCGTTCAAAGATTCGATGATTCAC
+
CCDDDFFCCCCCGGGGGGGGGGGHHHHHHHHHHGGHHFHHDGHGGGGGGHHHHHHHHHHHHHHHHGHHHHGHGFHHHGHHHHHHHHHHHHHGHHGHFHHHHHHHHHHHHGGGGGGGGGGGDGGHHHHHHHHGGGGGGGGGGHHHGHHHGGGFGGHHGGGGGHHGHGHGGGGGHHHGFHGFFFFHGGGGFFFGGGGGDGFHHGFGFFFHHHHHHHHGHHGGGGGGGHHHHHHFGGGGGGGGGHFHFHGGHHFFGHHHHHFGGHHHHHHHHFBFGEGGGGGHHHHFFHCGHHHGGHHGGHHGGGGHFGGGGGGGGGFFFFFFFBBBCB
@M02197:102:000000000-ALU3V:1:1101:16620:6785 1:N:0:1
AATCCTCGGAGTTCCTCCGCTTATTGATATGCTTAAGTTCAGCGCGTAGTCCTACCTGATTTGAGGTCAATTATTGTGATTAACTCAAAGTCAGAAGCAATGAGATAAAGCTTAAGGTGCAAAAGTCCTGTAGAACTTCTCAGTTCTAGCCTGGACAGACTTGACAGCGAGATGGACGAACCTAGAACACTGTGAAGGCCAAGCATGGGCCGCACCAATTTAGTTAAGACAAGCTGCAGATCTAGAGACTTGCTGCATTGTCCAACACCCACATAGCACCATCCAATCATAGGAATGGAAGGTGGATGGGAGAGGTTAATGACACTCAAACAGGCATGCCCTCCGGAATACCAGAGGGCGCAATGTGCGTTCAAAGATTCGATGATTCAC
+
BABCCFFC?ABCGGGGGGGGGGGHGHHHHHHHHHHHHHHHHHHGGGGGGGHHHHHGHHFHHHHHGHFHHHHHHHHHHHHHHHHHHHHHFHHHHHHHHHHGHHFFHHHGGHHHGHHGHHHHHHHHEGHHHHHHHBHHGHHHHHHHHHHHHHHHHGHHHGHHHHHHHHGHGFGGGHHGHGGHHHHHGFGHHHHHHHHHHHHHHHGHHHHAFGHHGGHHGGFHHHGGFHHHHHHHFHGHHGGFFHGHHHHHHFGGHFHBFHFGBEHEGFE?EHGHHFHHHGEGHHHGGGHHHHHHHHGHHHHHHHHFHGFHHHHHHHHHHHHHHHHHGGFGHGHHHHHHGGGGGEEBHHFHHHHHHHGGGGGHHHG2FGGGGGGFGGGCGGFFFFFFF?AAAA
@M02197:102:000000000-ALU3V:1:1101:22741:6826 1:N:0:1
AATCCTCGGAGTTCCTCCGCTTATTGATATGCTTAAGTTCAGCGGGTAATCCTGCCTGATTTGAGGTCTAAAGTTCAAGTGTTTCACTCAAAGGTGAAGCGATTTATAAGCGCCGTCTAACGATAAGACTGCATTCGACTTGACGAGAATAAGTGTTATTACGCCGAGTGAAGCTTTCTATGATATCGAAATACAAGCTGCTCGTACATTTCAGCTGAGCTGACCCTATACAGGGCCGGCAATACAGCCAGAATCCAAGCCCAGACGCCTGTTTCATTACAAAACAGGGGGGTTGAGGGTTTCACGACACTCAAACAGGCATACTCTTCGGAATACCAAAGAGTGCAAGGTGCGTTCTAAGATTCGATGATTCAC
+
CCCCCFFCCCCCGGGGGGGGGGGHHHHHHHCFHHHHHDGHGFHGGGGGHHHHHHHHGHGHHHHGGHHHHHHHHHHHHHHHHHHGHEFHHHFHHHBGHHEHGGHHGHHGFHHGGGGGGHHHGGGGGGHHHHHHHHHHFHGGGGHGGGGGGHFHHGHHHHHHEHFGFGCCEHEFHGHHHHBFHHGGHHHGGFDHHHFGBHHGGGHGHGGFGHGGGGFFGHGGGGGGGHGHFGFHGFGFGHGGHFGAGHGBHHHHHFGGHHHFHEEGGGGHHHHFGEHHHEHHHHHHGGFGGGFGCAHHGFFHGHGGGHHHHGHFHEFHHHG5FDEHGEDDHGHHFFAGFHFGHGEGHHFGGGGE?4GGFGGGGFGFFFFFFFABBBB
@M02197:102:000000000-ALU3V:1:1101:18900:6922 1:N:0:1
AATCCTCGGAGTTCTCCGCTTATTGATATGCTTAAGTTCAGCGGGTAATCCTGCCTGATTTGAGGTCTAAAGTTCAAGTGTTTCACTCAAAGGTGAAGCGATTTATAAGCGCCGTCTAACGATAAGACTGCATTCGACTTGACGAGAATAAGTGTTATTACGCCGAGTGAAGCTTTCTATGATATCGAAATACAAGCTGCTCGTACATTTCAGCTGAGCTGACCCTATACAGGGCCGGCAATACAGCCAGAATCCAAGCCCAGACGCCTGTTTCATTACAAAACAGGGGGGTTGAGGGTTTCACGACACTCAAACAGGCATACTCTTCGGAATACCAAAGAGTGCAAGGTGCGTTCAAAGATTCGATGATTCAC
+
BBBBBFFBBBBBFGGGGGGGGGHHF5GHGHHHHF5GGBGFFFECCAEHFGHHHGFHHHHHHGHGFHHHHGHHGFHFHHFHFHFFGHHHHHGHGEGHFHHG1FGEGHHDHHGGGGFGHHFHGGGGAGFHHHGHHHHEGFGGHHHGEGGDGGHF@GGHGHHHHGGGFFD0FF4<EDGGHHGGHCGHHHGHFGHEHGHFEB0DEHGGAEGFHGHHGHHHFGHHHHGGFFFHGFGGGGCGHHHGHGFGHFBHHFHFFGGHFEEGGGEA?FGHGGBHHHHBHFEFHHHGGGGFEAHHHHGDHGGGFGFEHHHFGHHEHGGHHHGHHHHGGCGHHHHHGHGFHHCHHFFFHCHCE?GHFFGG5GGEGBFFFFFFFBBBBB
@M02197:102:000000000-ALU3V:1:1101:24019:6959 1:N:0:1
AATCCTCGGAGTTCCTCCGCTTATTGATATGCTTAAGTTCAGCGGGTATCCCTACCTGATCCGAGGTCAAAAGCGAGAAAATAGCTTGATGGATGCCGCTGTTGAGGTACCAAGACGCAAAATGTGCTGCGCTTACTACCAAAACACTGGCTGCCAATGACTTTGAGGTGAGTCTTAACAAAAAGACAAGCACCCAACACCAAGCAGAGCTTGAAGGTACAAATGACGCTCGAACAGGCATGCCCCATGGAATACCAAGGGGCGCAATGTGCGTTCAAAGATTCGATGACTCAC
+
AAAAAFFA3222FGGGGGGGGGGHHHHGHHHHHHHHHHHHHHHGGGGGH5FHHHHHHGHGH5GGGGGHHHHHF#BB>B>FC;F,3FEHA4BBFFE@3E?E/?EGHBB#?C?FEGCCBBD0<2FF+@D@2<<?<AAFHC1GFGGHF26#<GHF<EAGDD3F3DF20GHF:FGE4:GGGFFGGBHF3EGGB/8EGHEFCFGGFHHGF@%G@4E@@:HHH9G5FFHGGECEHEE5HHGHHHHH:GGHG>BBHHHHHGHHHG?GGGGGGHHFCGGHGGGGGGGGGGFFFFFFFCCCCC
@M02197:102:000000000-ALU3V:1:1101:21695:7037 1:N:0:1
AATCCTCGGAGTTCCTCCGCTTATTGATATGCTTAAGTTCAGCGGGTAGTCCTACCAATCTGAGGCCGATGAATTGAAATTAAATCCCTTCCTCTTCCGGAGAAGGAGGCATGGGCGGGGTTCAGAAGCACTCCAACCAGCAAAACGTCGCGTCCAGCTCCTCGACCCAGCGCCTTTCCTCTCCGAAGTCCTGATATTATCAAAACCCGGCAGGGAAAGACGTGGGCGAAATAACGAGCTTTCGTCCTTCTTGCCTAACGAATGGATGCGCTAATGCAATTCGAGGGAGCCACCGTGGAAAATGACAAGACCCTCAATACCGATCCGCCAGCTCTCTCAACTAAATAAGAAAGCTGTCGTTCGAAACAATTCGCGGCCCTCAAACAGGCATGCTCCCCAGATTAGATCTGCCGGGAGCGCAAGGTGCGTTCAAAGATTCGATGATTCAC
+
AAABBFFBA?DBBFFGFGGGGGE5FDFGFHHHHHHGHDDFG5FE?EEECBFFGHGCFHHHFDGF1AAEEE?555FD3BGFGDFHHBFGFHEFFGGHHGGCAEE0B00F?A?EFEFGG/@?<<CGG1DHHCGGGGHHG?.CG/:/:::GHCGF?D?ABBFGFFFEACGAE?AFFF.DFFF/FFFF?DDF.FFBFB/BFB///F/B/.;.9-@->D-AAEAFB..9/FE-B@DABBB//,#.;/F9#9//.?FFF;.9;/FBFB/B;.---GBC000;0.0/?GGFGFF.?E:.-.:0:HGHGC0:00FHGDD<000<C.C.A@?GGCA0CD///B<C@2F2HHHGBEHFGD2BF/CBE?HGAAFCB4F///>>//1GEGB5B5F@F5FGBG1EA1CFGFFF555EGGAE2GGEGDGGGGHFF4AGEGGBGGGGEF2GFBFFFFFBBBBAA
@M02197:102:000000000-ALU3V:1:1101:8562:7063 1:N:0:1
AATCCTCGGAGTTCCTCCGCTTATTGATATGCTTAAGTTCAGCGGGTATCCCTACCTGATCCGAGGTCAACCTTAGAAATGGGGTTGTTTTACGGCGTAGCCTCCCGAACACCCTTTAGCGAATAGTTTCCACAACGCTTAGGGGACAGAAGACCCAGCCGGTCGATTTGAGGCACGCGGCGGACCGCGATGCCCAATACCAAGCGAGGCTTGAGTGGTGAAATGACGCTCGAACAGGCATGCCCCCCGGAATACCAGGGGGCGCAATGTGCGTTCAAAGATTCGATGATTCAC
+
A?AAAFDA3A?2FGDEF4EAAFEHFH5DGFGFFHDFC55DG5DEEGEEHFFBCHGGHGFDD5BEE0EGF9DB3FGBBGH(BFFFFGC?EFHHHGGGE#EE?09FA;C/CDCFGG:HHGDGBFGCC1D?FFFDHG9/.FGEAEFBDEGGCFGFBHH1<:CF?@FFEFFFGFGFF@@;AAC@A@GCB?99BBBDGFHHHG0BEFGGFFGFHEFGCFGHHGDDBHBFFF/?FCAGFGDG<AB?B8CGGGEFEBGGBFGFECEGFCFBHF1EAA0FGFGGFB3EBFFC3FDB311A1A
@M02197:102:000000000-ALU3V:1:1101:13354:7164 1:N:0:1
AATCCTCGGAGTTCCTCCGCTTATTGATATGCTTAAGTTCAGCGGGTAATCCTGCCTGATTTGAGGTCTAAAGTTCAAGTGTTTCACTCAAAGGTGAAGCGATTTATAAGCGCCGTCTAACGATAAGACTGCATTCGACTTGACGAGAATAAGTGTTATTACGCCGAGTGAAGCTTTCTATGATATCGAAATACAAGCTGCTCGTACATTTCAGCTGAGCTGACCCTATACAGGGCCGGCAATACAGCCAGAATCCAAGCCCAGACGCCTGTTTCATTACAAAACAGGGGGGTTGAGGGTTTCACGACACTCAAACAGGCATACTCTTCGGAATACCAAAGAGTGCAAGGTGCGTTCAAAGATTCGATGACTCAC
+
A3ABAFFAAADAGFGGGGGGGFCHFHHGCFFFFHHHHHHCFHHGC?FGHGFFHHH13GFFFHHHGHHHHHHGG5FHHHGFFHHHHGHGFHBGHHFFHHHGCGFFGFFFGHGGGGGGGHHGFGGFGG23DFGGFGFHFGGGGH2G?/DDG9FFFGFFGHEHHH.EGCBA0CFGDFHHDFF:4GGCHHBEEBACCBGC0CFFFEEHGGDAFFGCFFCCHFGC0FFF1;DGGFFGC5CB9GDBFFGFFF11HEHHFGC/GF/00/A<?>/FG0GBFHFF@2HHEHFFGEEECEC0B0FHGG1F/0/E/EHFHGGFFHGFDHHDAD1GAE/GHGHHHCHCCHHHFHFHHHFG?CGFFAB3FD3B?GCFFFF1D1AAAAA
@M02197:102:000000000-ALU3V:1:1101:22512:7249 1:N:0:1
AATCCTCGGAGTTCCTCCGCTTATTGATATGCTTAAGTTCAGCGCGTAGTCCTACCTGATCTGAGGTCAATAAGTTTGTTAATTCTGTTGAGACAAGGCTCAGCAGGGTTGACGGGCGGCACCTGTTAGGATTTTTGTCACAGCAAGAACAGGACAGTGAGTTGGACAAACCTAGAACACTGTCAAGTCCGGACAATAGGGCCGTACGATTCAACTTAGAGCGGGCAAGTCTACTATGATGCAGAACTTGCTCCTCTCAACTTCCACTGAAACCAACACTATCTTGCACCAGGGCACGATAGAGACGGCGGGAGAGTTTAATGACACTCAAACAGGCATGCCCTCCGGAATACCAGAGGGCGCAATGTGCGTTCAAAGATTCGATGATTCAC
+
BABBBFFBBBBBGGGGGGGGGGFGHFFFHHGHFHHHHHHHHHHGFCGGGGHHGHHGHGHHHHHHHEHHGHHHHEFGGFGFHHHHHGHHHHHHHHHGGHHHHHGHHHEGGGGGGGGGGGFGGGGHHHHHHHHHHHHGGHHHHHHGHGEBCHHHHHHHGDF0GHHHEGHHFHHGHGHFHHHHFFFFGGGGGGGFFHHGGGGFFGBFDFFFEFFBGHHFFHFFGFHHBFHFFFFFGHFGGHFHHHHHHGGF/HGHA2HGGHHHG22HFHHHFHFDGHHHHHHHFHHG3GFHGHFHHGHHGHGHHHHEEEEEDGBHHHHHGHGHHGFFHHGGHHHHGHHHHC1GGGEA?HGHHGAFHGHGCGGGGGHHHGCGGFGFCGGGGGFFFFFFFFFAAAA>
@M02197:102:000000000-ALU3V:1:1101:6188:7643 1:N:0:1
AATCCTCGGAGTTCCTCCGCTTATTGATATGCTTAAGTTCAGCGGGTAATCCTGCCTGATTTGAGGTCTAAAGTTCAAGTGTTTCACTCAAAGGTGAAGCGATTTATAAGCGCCGTCTAACGATAAGACTGCATTCGACTTGACGAGAATAAGGGTTATTACGCCGAGTGAAGCTTTCTATGCTATCGAAATACAAGCTGCTCGTACATTTCAGCTGATCTGACCCTATACAGGGCCGGCATGACAGCCAGAATCCAAGCCCAGCCCCCTGTTTCATTACAAAACAGGGGGGTTGAGGGTTTCACGACACCCAAACATGCATACTCTTCGGAATACCATTGAGTGCAAGGTGCGGTCAAAGATTCGATGATTCA
+
AAAA?FD?1ADACEGGFFE00AAFDA3FA2ABEHFGF22DFGBFGGEE0DFBEFF0GEGHDGH2CGHHGGBDG2DFGFD2DG2B2@G2BFF11B1BG1EFEFHHGBGHHHFEEEEE?0/G1/ECCFGF11B<GGFB22/C/1G1?F/EAG91.#$<?:191@.>,0BC90==7G0;=0DDHHHFEGC?BB;0CC;C:C-:::.9:;ABFG0F=B0;CF#BC;BC#<=B<FF;FFF@<@@@@%GBB0F1@2F1F@///0/?/?>//>/>B01FHBF2F20FFFB1F>/GGEACBG?0/B1@/BAA/1/AAA/GGD122222121GCGFEB2B22F1GDA1001AFGBGB0A00AA1333F3E1CCCFF@B11>1A
@M02197:102:000000000-ALU3V:1:1101:18892:7625 1:N:0:1
AATCCTCGGAGTTCCTCCGCTTATTGATATGCTTAAGTTCAGCGGGTATCCCTACCTGATCCGAGGTCAACCTTAGAAATGGGGTTGTTTTACGGCGTAGCCTCCCGAACACCCTTTAGCGAATAGTTTCCACAACGCTTAGGGGACAGAAGACCCAGCCGGTCGATTTGAGGCACGCGGCGGACCGCGATGCCCAATACCAAGCGAGGCTTGAGTGGTGAAATGACGCTCGAACAGGCATGCCCCCCGGAATACCAGGGGGCGCAATGTGCGTTCAAAGATTCGATGATTCAC
+
BABCCFFCBCCBGGGGGGGGGGGHHHHHHHHHHHHHHHHHHHHGGGGGHHHHHHHHHHHHHHGGGGGHHHHHHHHHHFHHHHHGGGGGHHHGHGGGGGGGGHHHHGGDCGGHGGHHHHHHGGGGGHGHHHHHHHHGGGGGGHHFGGGGGFFFHHHHHHHGGGGGGFGGGGGGGGFGGGGGGGGGGGGGGFGGGHHHGFFGGHGGGHHGHHHHHHHHHHHHHHHFGGGGHGFHHHGHHHFG@GGGGGGHHHHHGHGGGGGGGCGHHHHGGGGHGGGGGFGGGGFFFFFFFBCBCC
@M02197:102:000000000-ALU3V:1:1101:14671:7671 1:N:0:1
AATCCTCGGAGTTCCTCCGCTTATTGATATGCTTAAGTTCAGCGCGTAGTCCTACCTGATCTGAGGTCAATAAGTTTGTAGTTCTGTTGAGACAAGGCTCAGCAGGGTTGACGAGCGACACCTTTTAGGATTTTTGTCACAGCAAGAACAGGACAATGAGTTGGACAAACCTAGAACACTGTCAAGTCCGGACAATAGGGCCGTACGATTCAACTTAGAGTGGGCAAGTCTACTAGATGTAGAGCTTGCTCCGCTCAACTTCCACTGAGACCAACGCTACCTTGCACCAGGGCACGATAGAGACGGCGGGAGAGGTTAATGACACTCAAACAGGCATGCCCTCCGGAATACCAGAGGGCGCAATGTGCGTTCAAAGATTCGATGATTCAC
+
AABBBFFBBBBBGGGFGGGGGGGGHHHHHHHGHHHGHHHHGHHGGGGGGGHHHHHHHHFHHHGHHGGHHGGHHHHHHGHFHHHHHHHHGHHHHHCHHHFGFFHHHHGHHGGHGEGGGFGGGGHHHHHEHFHHHHHGHHGHFFHGFHHHHHGHHHHGHHFHHHGHEGHHGHEHFHHHHFHHGHEGFHGHFDFFCFFGFFGCFGGGGGFEGHHGGGGHGGFEGGHHHHFGFFFFFFGGGFHHGHHGFF/?/GGGBFGDF@<G2BF3D3HFG?FFA<EFB4BFHEHHGHGHHHEGHGGHHHFHHGFFGGFHHHHHHGF5FHHHHHHHGGBHHHHHHHGHGGGGGGGHHHHHHHHHHHGGGGCHHHHGFEGFGCGGFBGF44FFFFFFFBBBBB
@M02197:102:000000000-ALU3V:1:1101:15597:7740 1:N:0:1
AATCCTCGGAGTTCCTCCGCTTATTGATATGCTTAAGTTCAGCGCGTAGTCCTACCTGATCTGAGGTCAATAAGTTTGTTAATTCTGTTGAGACAAGGCTCAGCAGGGTTGACGGGCGGCACCTGTTAGGATTTTTGTCACAGCAAGAACAGGACAGTGAGTTGGACAAACCTAGAACACTGTCAAGTCCGGACAATAGGGCCGTACGATTCAACTTAGAGCGGGCAAGTCTACTATGATGCAGAACTTGCGCCTCTCAACTTCCACTGAAACCAACACTATCTTGCACCAGGGCACGATAGAGACGGCGGGAGAGTTTAATGACACTCAAACAGGCATGCCCTCCGGAATACCAGAGGGCGCAATGTGCGTTCAAAGATTCGATGATTCAC
+
BAABAFF@AAAAGGGGDGGGGGGHHHHFFHFHHHHHHHHHHHHGGGGGGFHHHGHHHHHFHHHFFGHFFHHGFFHGHFHHHHHHHHHHHGHBHHHHHHHHHGHHHHHFGAEHGGGGGCGCGGGHHHGBHHHHHHHHGHHHHHHHHHHGFHHGH.CGFGHHHGHH/0CGGHHGHHEGFEFHHHFGGFBDFFGBBGFFFFEFFFEHFEFHHEEFFFF6FECFDFFHHHHHFGDFFHFGFFFFHHHHHHF@/C</?HGHFGGFB2DFG3HEHHGC//F4GDGEFHHHHHHHHHHGHGHHCHGHHHHGGGGGGHHHHGHFGHHHG5GGGGEFBHHGFBFFB21GFEE2FFEHHFCHHGGHCFGGGHFFHGFFCHF5GFFGGEFGFFFFFFFBA@BB
@M02197:102:000000000-ALU3V:1:1101:27122:7798 1:N:0:1
AATCCTCGGAGTTCCTCCGCTTATTGATATGCTTAAGTTCAGCGGGTATCCCTACCTGATCCGAGGTCAAGAGTGTAAAAATGTACTTTTGGATGTCGTCGTTATGAGTGCAAAGCGCGAGATGTACTGCGCTCCGAAATCAATACGCCGGCTGCCAATTGTTTTGAGGCGAGTCTACAGGAGACAAACACCCAACACCAAGCAGAGCTTGAAGGTACAAATGACGCTCGAACAGGCATGCCCCATGGAATACCAAGGGGCGCAATGTGCGTTCAAAGATTCGATGATTCAC
+
A>ABBFFBBABCGGFGGGGFGGGHHHFGHHHHHHHFHHHFFHHGGGFGGHHHHHHHHGHHHHHGGGGHHHHGHGHHHHHHHHHGHHHHHHGGGHFHHHGGGFGHHHHHGGFHHHHHGGHGGHHHFHHGHHGGGGHHHHHHHHHHHHGGGGGGGHHHHHHHHHHHHGGGGGHHHHGGGGHHFHGGHFGGGGGHHFGGHGHHHHGHHHHGHHHHFHHFHHHGHGGGGFFFGHHHFHGHGHGGGHHHHHHHHGHHHHHHGGGGGGHHFFEEGFGGGGGGGGGGFFFFFFFAABAA
@M02197:102:000000000-ALU3V:1:1101:10776:7771 1:N:0:1
AATCCTCGGAGTTCCTCCGCTTATTGATATGCTTAAGTTCAGCGGGTAATCCTGCCTGATTTGAGGTCTAAAGTTCAAGTGTTTCACTCAAAGGTGAAGCGATTTATAAGCGCCGTCTAACGATAAGACTGCATTCGACTTGACGAGAATAAGTGTTATTACGCCGAGTGAAGCTTTCTATGATATCGAAATACAAGCTGCTCGTACATTTCAGCTGAGCTGACCCTATACAGGGCCGGCAATACAGCCAGAATCCAAGCCCAGACGCCTGTTTCATTACAAAACAGGGGGGTTGAGGGTTTCACGACACTCAAACAGGCATACTCTTCGGAATACCAAAGAGTGCAAGGTGCGTTCAAAGATTCGATGATTCAC
+
A?ABBFFABBBAGGGGFGGGGFGHHHHHGGGHHHHHHHHHHHHGGGGGHHHHGGHHGHHHHHGGGHGHHHHBGHHHGHHDBGGHHEHGHHGFHHD@GFHGGGAGGHHHGFHGGGGGGHHHHGGHGGFFFHHHHHHEHHFGGHHGGGG/<GDFHFHHHGHHHGED<CDCGHHGHGHGFHGHHCCGFHEGHHDGCCGCCGGGCFHGDGGDBFGHHGFFFGFGFGCFEEHGFGGHFFFFAHFFHGBHFHFHGHHHFFGFHF?2FC?FEEE/2HGGDFGFGB2EFGF@F?CGGGHGE?1AGHHHEFGF1HGHHGHHHHHHHHHFHGFHGGGFHHHHGBHFHHHGHG3DCHGCGGFGCGGFGGGGGGGFFFFFFF@BAA>
@M02197:102:000000000-ALU3V:1:1101:7435:7816 1:N:0:1
AATCCTCGGAGTTCCTCCGCTTATTGATATGCTTAAGTTCAGCGGGTAATCCTGCCTGATTTGAGGTCTAAAGTTCAAGTGTTTCACTCAAAGGTGAAGCGATTTATAAGCGCCGTCTAACGATAAGACTGCATTCGACTTGACGAGAATAAGTGTTATTACGCCGAGTGAAGCTTTCTATGCTATCGAAATACAAGCTGCTCGTACATTTCAGCTGAGCTGACCCTATACAGGGCCGGCAAGACAGCCAGAATCCAAGCCCAGACGCCTGTTTCATTACAAAACAGGGGGGTTGAGGGTTTCACGACACTCAAACAGGCATACTCTTCGGAATACCAAAGAGTGCAAGGTGCGTTCAAAGATTCGATGATTCAC
+
AAAA@F4>A22AGFFGF4E?2E2AFHF6AA5FGHFFFHHGHGCEGGGGHHHGHEGHFFFHHBDD1GGGHH5@E5EHDGHFGDGGGHFHHGHFHHFHGGHEEFHHEGHHHH3EEGCEGHHHHGGHGGHHHHFGHHDBGHC/DDFGFEG?EHH;1?91?GF:GB/ED00<.C<0DHHHHHF3CCGGBCCGHGDE:G<G:CFGEGFDB8FDG00FG3CBF19GFCGFF?3F1FHEFCC<9>@1D>BFFCB1221111CEF0F0HGE/E@//0>>11B2BHFCFG1F@EGGGEEBEBFEFEFGGA0GFFFGFDAG0FHGFDB2GFBBHE//EHHHFGFBFGF1HHHFGBGGG000GGFGGF3GGGGFB1BFDD31?AAA
@M02197:102:000000000-ALU3V:1:1101:11681:7752 1:N:0:1
AATCCTCGGAGTTCCTCCGCTTATTGATATGCTTAAGTTCAGCGCGTAGTCCTACCTGATTTGAGGTCAATTATTGTAGATTACCCAAAGTCTTCCGTGGTAGGAAGGCAATGAGATAAAGCTTAAGGCGCAAAAAGTCCTGTAGCACTTCTCAGTTCTAGCCTGGACAGACTTGACAGCAAGTTGGACGAGCCTAGAACACTGTAAAGACCAAGCATGGGCCGCACCAATCTAATTAAGACAAGCTGCGAGTCTAGAGGCTTGCTGCATCGTCCAACATCCGTATGACACCATCCAATCATTAGAGATGGAAGGTGGATATGAGAGGTTAATGACACTCAAACAGGCATGCCCTCCGGAATACCAGAGGGCGCAATGTGCGTTCAAAGATTCGATGATTCAC
+
BBBBBFFAAB2AGCGGGGGGGGGHHHHHHHHHHHHHHHGHBGHG?FFGGGGHHHHAHHHHHHHHGHHHGHFFBFGFFFHFHFHDDFHHGHGHFHFHDHF/F4GFFHFGEH0EEGFFHFG3FGEGFF4F3<BCFGGHF@FFHHHGE2@FCFHFFG1F?GG<GHHHH/<GFEFFHFFFB1=7$@9<$0C0/<CCC0CBCG9CCFFC;FBFB#.CCEE?BBF@?FE?<DGGD9F:F1BG<BFFFFFFGGC//FEHGHHHGF?/0BGF11?/E@@HGAE2<</E/0FFGGHCGGAFF>0FFF21212GHGF2FHHFFHBFHG21@BHHHEGHHFHGBBGBE/FBDGHHHHHHGEECE/ECGHHHHHGCGGAEE0E0GBFHGGGE1FGFGGDCGGFFCDFFDD>1?AA
@M02197:102:000000000-ALU3V:1:1101:9520:7912 1:N:0:1
AATCCTCGGAGTTCCTCCGCTTATTGATATGCTTAAGTTCAGCGGGTATCCCTACCTGATCCGAGGTCAACCTGAAAAAAGAGGTTGGACGGCACACTCCGACCGGCCACCGACGCGAGACAGATGCCACAACGCGAGGGGACGGACGGCGTGGCCGGCGACATTGGGGCGGGCGGCTAGAAGCCGCGGCGCCCAAGACCAAGCGAGGCTTGAGTGGTGTAATGACGCTCGAACAGGCATGCCCCCCGGAATACCGAGGGGCGCAATGTGCGTTCAAAGATTCGATGACTCAC
+
A>AAAFFBBBCBGGGGGGGGGGGHHHFHHHHBGHHHHHHHHHHGGGGGHHHGHHHHHHHHHHGGGGGHHHHFHHHGFHH?BFHHHBGGDGGGGGG<;HHHGGGGGGGGGGHGC@GGGGGGGHHCGHHHHHHHGGGGCCFDG?DGGBGAFFFDFFF?CFEFFFFFFFFFFFFBBFF;/;FF/BB9FB?GB-9.B@BFGCGGHECDHGC@BFHGHHHGHHGBHGABA9GHHFH<HFHCC0H6CB:AECHFHCGHG?AGHGEE?CHHFHEEEEE4FCGGFGGFGFC5F@FFAABBA
@M02197:102:000000000-ALU3V:1:1101:9298:7978 1:N:0:1
AATCCTCGGAGTTCCTCCGCTTATTGATATGCTTAAGTTCAGCGGGTATCCCTACCTGATCCGAGGTCAAGAGTGTAAAAATGTACTTTTTGGACGTCGTCGTTATGGGTGCAAAGCGCGAGATGTACTGCGCTCCGAAATCAATACGCCGGCTGCCAATTGTTTTGAGGCGAGTCTACACGCAAAGGCGAGACAAACACCCAACACCAAGCAGAGCTTGAAGGTACAAATGACGCTCGAACAGGCATGCCCCATGGAATACCAAGGGGCGCAATGTGCGTTCAAAGATTCGATGACTCAC
+
BABBBFFBBABAFFGGGFFFGCGGDHDGFH5GHH5DAGFHFGFGGGGGHHHHHHHHHHGHFHHGGGGHHFFHH@@8GHHBGFH44FGFHGHFGAFB1A9FGFG9GHH&FHFFGFGHFGG88GGBDFEFFBHDG.GFDGG0=FHFG<GHFGGCCCCEGHH6HHHHGHF?AF/??G@FCBB0>DDG8FFB09DGFBFFFF?/A3AA/9:F1F;FB1DB1FFBBBFGF2@2D09CB//B9/2AF9D1100A/A/01B2BA2EF1BBG/EA00011BGAA00B11AF33GGEC1B3F@1B1>111
@M02197:102:000000000-ALU3V:1:1101:6666:8123 1:N:0:1
AATCCTCGGAGTTCCTCCGCTTATTGATATGCTTAAGTTCAGCGGGTATTCCTACCTGATCCGAGGTCAACCTGAGAAATAAAAGGTTAGACCGGCCCGACGAGACCTTGCAACTCCCCGCGTGGCTCGAAAGACTCGTTGCGAAGAGGGTCCCACGGTCGCCGTCATTGTCTTTGAGACCAGTTGCGTTGCCACAACTCGGTCCAACACCCAAACCGAGGTTTGGAGAGAGGATAATGACGCTCAAACAGGCATGCCCATCGAAATACCAATGGGCGCAATGTGCGTTCAAAGATTCGATGATTCAC
+
AAAAA3D?1>@AA3GDGC?EEGCFDDFHBA2DFGFFBGHFHHHGCEEAGHGFHFGHF1GFDFHA/@EGFHHB>E0FFH1BGF)1FBBBB@F1@@//ECG:/<B/?CEGHHFHB;FG9GEC@@>?#>>F;0$0;/CFHEGEBCC0;.;CH0::-GA<AA#@C@/BGGG?F1+FFHGFBHHFHHGGC//GF</E?GE7<?ECHHGEF:>?EA/E?9BAF00FA;1HFHH911EGG@DBHGFGEFFBCDFGBH1AB00A/A22CHFG2BBFFBG0A0A?GHFF10AEE1FBBEG3GFGB1BFFFFFAA@AA
@M02197:102:000000000-ALU3V:1:1101:17208:8270 1:N:0:1
AATCCTCGGAGTTCCTCCGCTTATTGATATGCTTAAGTTCAGCGGGTATCCCTACCTGATCCGAGGTCAAGAGTGTAAAAATGTACTTTTTGGACGTCGTCGTTATGAGTGCAAAGCGCGAGATGTACTGCGCTCCGAAATCAATACGCCGGCTGCCAATTGTTTTGAGGCGAGTCTACACGCAAAGGCGAGACAAACACCCAACACCAAGCAGAGCTTGAAGGTACAAATGACGCTCGAACAGGCATGCCCCATGGAATACCAAGGGGCGCAATGTGCGTTCAAAGATTCGATGATTCAC
+
AABCBFFAABBCGGGGGGGGGGGHHHHHHHHGHHHHHHHHHHHGGGGGHHHHHHHHHHGHHHHGGGGHHHHGHHHFHHHHHHHGFGHHHHHGGHHGGGGGGGGGHHGHHHHHHGGHHGGGGGGGGHHHHHGGGGGGHHHGHHHHGHHHGGHGGHGGHHHHHHHHHHGGGGGGHHHHGGGGGHHHGGGGGHGHHHHGGFFGHHFGFFGHHGHHHHHHHFHHHHHHGHGHHHGGGGGHEGHGHH<HHHHCGGHHHHGHGHHGHHHHHGGGGGHHHHGGGGGGGGGGGGGFCFFFFBFF@BBAA
@M02197:102:000000000-ALU3V:1:1101:8786:8469 1:N:0:1
AATCCTCGGAGTTCCTCCGTTTATTGATATGCTTAAGTTCAGCGGGTAATCCTGCCTGATTTGAGGTCTAAAGTTCAAGTGTTTCACTCAAAGGTGAAGCGATTTATAAGCGCCGTCTAACGATAAGACTGCATTAGACTTGAAGAGAATAAGTGTTATTACGCCGAGTGAAGCTTACTATGATATCGAAATACAAGCTGCTCGTACAGTTTAGCTGAGCTGACCTTATACAGTGCCGGAAATACAGCCAGAATCCAAGCCCGGACGCCTGTTTCAGTACAAAACAGGGGGGTTGAGGGTTTCACGACACTCAAACAGGCATACTCTTCGGAATACCAAAGAGTGCAAGGTGCGTTCAAAGATTCGATGACTCGC
+
AAA113@AAAD>1AB3FBA0BAA3F3DA333A22AD1F2F2FGGE/AEGHBHHHC011B12DGB/00AE121FHGF@222DFFBD222@F11B0FHH1GH?>>>F1FGHHFC?EE//0FEGE/?/FDFF<1011211B1@2F111@0G128GFFF#FFG$11/6@0<@00>FCC;D#D90GFD:D00GCC;C#0:00;/0C:;:=:;A#*0#=0=1>C6B><.C<#;)=;<90#C/<2@2921FAF1D2HBGF1/?F>//E</EE//EG0GFB22222000G@B/E>/B/0BE>FB/AF1A0///DF1G/1GDB11D122F2D0/EEB022AGD00B1D1BHGF111A00A00BF3B3331B111331>11>11>
@M02197:102:000000000-ALU3V:1:1101:8798:8486 1:N:0:1
AATCCTCGGAGTTCCTCCGCTTATTGATATGCTTAAGTTCAGCGGGTAATCCTGCCTGATTTGAGGTCTAAAGTTCAAGTGTTTCACTCAAAGGTGAAGCGATTTATAAGCGCCGTCTAACGATAAGACTGCATTCGACTTGACGAGAATAAGTGTTATTACGCCGAGTGAAGCTTTCTATGATATCGAAATACAAGCTGCTCGTACATTTCAGCTGAGCTGACCTTATACAGGGCCGGCAATACAGCCAGAATCCAAGCCCAGACGCCTGTTTCATTACAAAACAGGGGGGTTGAGGGTTTCACGACACTCAAACAGGCATACTCTTCGGAATACCAAAGAGTGCAAGGTGCGTTCAAAGATTCGATGACTCAC
+
AAAAAFFBBA@A4GGGGGCEF2EBG5FGGFDFHHBHHGFGGCGG??AFHHGFH3GFGHHHHHHGGHHGG5FGFGHHGDBGFHHHFFHHGHFFFFDGHGHEGEEHFHGHFFBCCGEECHFHG?/?F?D3FHHHFHGEGEG/?2<<DCDG/1FGH+C1FDGHGBCDE#FB>BFDDBHFFG9FFFCBGF9EAG:CCHEBFG/?AECDGDDD1HGHGF9GGGHF9D=?919FBBFG?CADGHFFG>;##FF2EHGHFBCFGFF2B//EACE/GHFBFHG44EGAHHFHGCFGFGHHHHHHGHHFFGEB1FF3D1EFF5HHFBGHDGEEEAEEA55GHCEGHGBHGHG4FGHHGGGGCGGDGGGGGCGFBFFFFFAAAA?
@M02197:102:000000000-ALU3V:1:1101:21139:8533 1:N:0:1
AATCCTCGGAGTTCCTCCGCTTATTGATATGCTTAAGTTCAGCGGGTAGTCCTGCTTGATTTGAGGTCATTTGGTTAAAATGATTTGTGGTAAGCTCGTTCTACTTTCAGCGATCCCCGTTGAGTTTTTAAGATTACGACAACAGGTCAAGCCGCTGAGTTGGATTCAGCTTGTTGCAGTTCATCGCAGTCAGGGTCATGACAACCCGACAAGGCGACACGATCCAAACCCTAAGGCAATTCGTTCCGAAAAACAAACGGGGTTGAGAGGGGTAAGCGACACTCAAACAAGCATGCTCCCAGGAATGGCCCGGAAGCGCAAGGTGCGTTCAAAGATTCGATGATTCAC
+
BCCCCFFBBBCCGGGGGGGGGGGHHHHHHHHHHHHHHHHHHHHGGGGGGHHHHHHHHHHGHHHHGHHHHHHHHHHHHHHHHHHHHHHHHGHHHGHHHGGGHGHHHHHHHHHGGHGGHGGGHGHHHHHHGHHGHHHHHGGGGGHGHHHHHHHGGGGGGEGGHHHHHHHHHHHHHHGHGHHGHHHHHHHGHHFHHHHHHHHHGHHGGGGGHGGGGHGHHHHGHHGFFGHHHHHHHHHHFHHGGGGGGFGHGHGHHGHHEGGGGGFHHHGGHHHHGHGHGHEHGFGGHHHFHHGGHHGGHGHHHHHHHGGGGGGHGGGGGHHBFGGGGHGGGGGGGEFGFFFFFFFBBBAA
@M02197:102:000000000-ALU3V:1:1101:21314:8754 1:N:0:1
AATCCTCGGAGTTCCTCCGCTTATTGATATGCTTAAGTTCAGCGGGTAATCCTGCCTGATTTGAGGTCTAAAGTTCAAGTGTTTCACTCAAAGGTGAAGCGATTTATAAGCGCCGTCTAACGATAAGACTGCATTCGACTTGACGAGAATAAGTGTTATTACGCCGAGTGAAGCTTTCTATGATATCGAAATACAAGCTGCTCGTACATTTCAGCTGAGCTGACCCTATACAGGGCCGGCAATACAGCCAGAATCCAAGCCCAGACGCCTGTTTCATTACAAAACAGGGGGGTTGAGGGTTTCACGACACTCAAACAGGCATACTCTTCGGAATACCAAAGAGTGCAAGGTGCGTTCAAAGATTCGATGACTCAC
+
BACCBFFCCDCBGGGGGGGGGGGHHHHHHGGHHHHHHHHHGHHGGGGGHHHHHHHGHHGHHHHHGHHHHHHHHHHHHGGHHHHHHHHGHHHHHHGGHHHHGEHHGHHGHHGGGGGGGHHHHGFHGGHHHHHHFHHHHHGGGHHHDFCDD9HGHHFFGHHHHHGGGGGCEHHEFHGFGHHHHHHHFHEGGHHHHHHHGGFFGGFDDAEFGGGGFFGHHFFHHGHHHHFGGGGGGFFGFGGFFHHGGHHHHHFGHGGGHHHGHGGGGGGFHHHHHHHHHHHHHFHFGGGGGFHHGHHHGHHFGHDCDDFBHFFHHHHHHHGHGGDHGGGGGHHHHHGGGHHHHHHHGHHHEE22FBEGGG5GGGGFFFFFFBBABA?
@M02197:102:000000000-ALU3V:1:1101:12983:8788 1:N:0:1
AATCCTCGGAGTTCCTCCGCTTATTGATATGCTTAAGTTCAGCGGGTAGTCCTACCAATCTGAGGCCGATGAATTGAAATTAAATCCCTTCCTCTTCCGGAGAAGGAGGCATGGGCGGGGTTCAGAAGCACTCCAACCAGCAAAACGTCGCGTCCAGCTCCTCGACCCAGCGCCTTTCCTCTCCGAAGTCCTGATATTATCAAAACCCGGCAGGGAAAGACGTGGGCGAAATAACAAGCTTTCGTCCGTCTTGCCTAGCGAATGGATGCGCTAATGCATTTCGAGGGAGCCACCGTGGAAAATGGCAAGACCCTCAATACCGATCCGCCAGCTCTCTCAACTAAATAAGAAAGCTGTCGTTCGAAACAATTCGCGGCCCTCAAACAGGCATGCTCCCCAGATTAGATCTGCCGGGAGCGCAAGGTGCGTTCAAAGATTCGATGACTCAC
+
A3AAAFFBBBBBGGGGGGGGGGCHCGGHFHHFHHHHHHHHH5BF?EGGG3GGHFGFHHGHHGEHFGEGGGFHHHHHFHHHGHHHGHHHHGHHGHHHHGFGGGGAHHHGGGGGFFGFG?CCF@FFFGFFGFFFHHHHGGGHGHEHFHCCH?GGGFGGGGGGGGGGGGGGA?F=AADDBFBFFFFFFF.@ABF/B/BBBFFFFFFF/FDF;;D-9@=EAE?/BD.AFF8FFBBFFBB#/BBABFFA?DA9...;:..A:.//;B9B9ACFDBCBB00CGEGF;FGFGGFFADHEGGC00FHHHGGHFC0FGA</GGDFGEACFFD?D?E0FDA?FCEGBGG2DHFGFBFGHFGCAB/GGEHHFAF2F4?EE?E@E/?DDG1FFHHGGBHFGBEEE1EGGDFHGFHHHGFEEA22GGGEE?GBCHGGFEHGFDBGGGGGGF4FFFFFBBABB
@M02197:102:000000000-ALU3V:1:1101:15026:8871 1:N:0:1
AATCCTCGGAGTTCCTCCGCTTATTGATATGCTTAAGTTCAGCGGGTAATCCTGCCTGATTTGAGGTCTAAAGTTCAAGTGTTTCACTCAAAGGTGAAGCGATTTATAAGCGCCGTCTAACGATAAGACTGCATTCGACTTGACGAGAATAAGTGTTATTACGCCGAGTGAAGCTTTCTATGATATCGAAATACAAGCTGCTCGTACATTTCAGCTGAGCTGACCCTATACAGGGCCGGCAAGACAGCCAGAATCCAAGCCCAGACGCCTGTTTCATTACAAAACAGGGGGGTTGAGGGTTTCACGACACTCAAACAGGCATACTCTTCGGAATACCAAAGAGTGCAAGGTGCGTTCAAAGATTCGATGACTCAC
+
BABCBFFABADAGGGGGGGGGGGHHHHHHHHHHHHGGHHHHGHGGGGGHGHHHHHHHHHHHHHHGHHHHHHHHHHHFGHHHHHHHHHHHHHEHHHHHHHHGEHHGHHHHHHGGGGGGHHHHGGHGGHHHHHHGHHGEEGGGGFHGFCGAHHHFHHHHHHHHGGGGGFGGGHGGHHHHHGHHHHHHGHGHHGHHHHHHFHGGFGHHHHHGHHHHGHHHGHHHHHFHHHHGHHHGGDAGHHHGHHHGHHHHHHHFGGCHHHFFGGGEGGGBBHGHHHHHHHFHHHHGGGGGGHHHHHHGHHGGGGGDHHHHFHHHGGHHHHHHGGGGGGDHGHHHGHHHHHGHHHHHHHHGGGFFGGFFCGGGGGFFFFFFFBBBBB
@M02197:102:000000000-ALU3V:1:1101:21072:8808 1:N:0:1
AATCCTCGGAGTTCCTCCGCTTATTGATATGCTTAAGTTCAGCGGGTAGTCTTACCTGATTTGAGGTCAAAATGGTCAAAGTTGTCCGAGACGGACGGTTATGAGCAGGTTTCGTTGATGCATCACCCAGCGGCGTAGATAATTATCACACCAATAGATGAGGGGCACAAACCCACTAATGCATTTCAGAGGAGCAGACCACCCTGTAAAGGCGGACCTGCAAGCCCCCACATCCAAGCCTTAAAGCCCGTGACAAGACGGGTAAGGTTGAGAATTTAATGACACTCAAACAGGCATGCTCCTCGGAATACCAAGGAGCGCAAGGTGCGTTCAAAGATTCGATGACTCAC
+
AABBBFFCCCCCGGGGGGGCGGGHGGFHHFHHHHHCFHCHBHHGGGGGGHHGHHHGHHGHHHHHEGFGFHHHHGGFHHHHHHHHBGHGGC@FGGDGGGGGGHHEHBEGCFGHHGHGHHHHHEHHHGHHGHHGDGGGGGFGHHHGHHHGHHHGHGHHEHFHGFHEGGGGHGEHEDGGGFFFBHGGHGFFFHHHGFGHGGGGFGEGGHFHFFDCFFHHHGFHFHGGDE?GHGDFFCGHHHGBEFGGECE?CFHHGFF1GEGHHFGFHGHFHHHHFDD5HHHHHGDEFFHGFBHHHHHHEGGGGGFHGBHHFGGHHFGGGFFBHHBEC?GHGGGGGEG?FGFFFFFFFBAAA?
@M02197:102:000000000-ALU3V:1:1101:8062:8858 1:N:0:1
AATCCTCGGAGTTCCTCCGCTTATTGATATGCTTAAGTTCAGCGGGTATCCCTACCTGATCCGAGGTCAAGAGTGTAAAAATGTACTTTTTGGACGTCGTCGTTATGAGTGCAAAGCGCGAGATGTACTGCGCTCCGAAATCAATACGCCGGCTGCCAATTGTTTTGAGGCGAGTCTACACGCAAAGGCGAGACAAACACCCAACACCAAGCAGAGCTTGAAGGTACAAATGACGCTCGAACAGGCATGCCCCATGGAATACCAAGGGGCGCAATGTGCGTTCAAAGATTCGATGATTCAC
+
BBCBBFFAAADAFGGGFGGGCGGHHHHHHHGGHFHHHHHGFHHGGGGGHHGHHGHHHHFGFHHGGGGGFHHHFGFBGGFHHHHH;HHHGHHCDBHCGGGEFGFGFHFHEFGHHGGHBEGGCGFGGHHHHHGGGGGDHGGGHFGHHHHGDFCFACAEFHHHHGHFHHHGGGGHHGGGHGGFGFGFFFGGHHGHHGBGFGFFFEGHF@GFGHHHGHCFFHHHFFFFGGGHHGGGGEECHGHHHHHHHHHGGGHFHFHHGHHHGHHGGGGGEDHFCHCGGGHGGGGGGGGGGFFFFFFFAAAAA
@M02197:102:000000000-ALU3V:1:1101:12409:8920 1:N:0:1
AATCCTCGGAGTTCCTCCGCTTATTGATATGCTTAAGTTCAGCGGGTAGTCCTACCTGATCTGAGGTCAAGGTGTCAATTGAATTTTCTCAAGGAGAAGCTTTGTGAGCGGGCCGAACGGTTTCTGCAGCCGAGCGAAACGTGAGCACGCAAGGCCGTCCACCGACGGGACCGCTAAGGTATTTGAGGCGAGCCGGACGGCAACACCCAAGTCCACTTCCAGCCCGGGCAGGACCCGGGCGGTATGAGGTTTTCAAGACACTCAGACAGGCATACCCTCCGGAATACCAGAGGGTGCAAGGTGCGTTCAAAGATTCGATGATTCAC
+
CCCCCFFBCBCCGGGGGGEFGGGHHHHGGHFFHHHHHFHHHGHGGFG0FHHHHHHFHGGHHHHGGGHHGHFHGHGGHGGHHHHHHHHHHHGFHHHHEFHHHHHHHHHGHGCCGGGGGGGGGGGHHHHHGHHGGGGGGFGGGHGHGHHHGGGGGEHGFGGGGHHDGDFCCGGGGFHGDFGHGFFFGGEFEA>DFFGCGGHGHEFFFFFFHGFBFHFFFFFFFFFGGHHGFFFEEGGGGGGGHHHHHHHGHHGEHHHFHHGHHGHHHHGHHGGHHEE0A2CHHFGHHCHHHHHGHHGHFCHGEAEAAF5GGGGCGCFBBFFFFBA>>A
@M02197:102:000000000-ALU3V:1:1101:14233:8954 1:N:0:1
AATCCTCGGAGTTCCTCCGCTTATTGATATGCTTAAGTTCAGCGGGTAATCCTGCCTGATTTGAGGTCTAAAGTTCAAGTGTTTCACTCAAAGGTGAAGCGATTTATAAGCGCCGTCTAACGATAAGACTGCATTCGACTTGACGAGAATAAGTGTTATTACGCCGAGTGAAGCTTTCTATGCTATCGAAATACAAGGTGCTCGTACATTTCAGCTGAGCTGACCCTATACAGGGCCGGCAAGACAGCCAGAATCCAAGCCCAGACGCCTGTTTCATTACAAAACAGGGGGGTTGAGGGTTTCACGACACTCAAACAGGCATACTCTTCGGAATACCAAAGAGTGCAAGGTGCGTTCAAAGATTCGATGATTCAC
+
>1>>AFFAAAD1GGGCGGGGGGGHHHGHGHHHHHGHHHHHFHHGGGGGHHHHHHGHHHGHFFGHGGHGHHFEHHFHFFFBG@2GHGHHGHHD1G11DHDFG?FHEGDFHEH@EE@EE0GFHGEGEGDGFHEGBGDHBGFFGFHEC/</<8BFG1@<1?FGHHAC.<C0<CDBGHHHHHFB0:C5FHHFAF?CGCBGC#90B0;9<9CAGFFG>1<C-;CFFFFC?1FFBFFFFFEB?CDDDDFGC?G??3?2GB<@GGF23?<</EF/BFDFB4@4@BB12HFG1/E/?FCCG1G?FF35FBFGFHGB5GHGBHGEGHHHGD5HCEA?HHHHHHCCHGGEG3G4GHHHGGGGHGEFFGGGGGGFFFFFFFBBBBB
@M02197:102:000000000-ALU3V:1:1101:12676:9035 1:N:0:1
AATCCTCGGAGTTCCTCGCTTATTGTTATGCTTAAGTTCAGCGCGTAGTCCTACCTGATCTGAGGTCAATAAGTTTGTTAGTTCTGTTGAGACAAGGCTCAGCAGGGTTGACGAGCGACACCTTTTAGGATTTTTGTCACAGCAAGAACAGGACAATGAGTTGGACAAACCTAGAACACTGTCAAGTCCGGACAATAGGGCCGTACGATTCAACTTAGAGTGGGCAAGTCTACTAGATGTAGAGCTTGCTCCGCTCAACTTCCACTGAGACCAACGCTACCTTGCACCAGGGCACGATAGAGACGGCGGGAGAGGTTAATGACACTCAAACAGGCATGCCCTCCGGAATACCAGAGGGCGCAATGTGCGTTCAAAGATTCGATGATTCAC
+
BBBBBFF@BBBAGGGGGGGGGGHGGHHHHHHHHFGFHHHHHHGGGGACFHHHFHGGHHHHHHHGGHHHBGHHHHHHHHHHHHHHHHHHHHHGHHGHEHHHFFHGHHGHFCHFFGCGGGGGGGHHHHHHHGHHHHHGHHHHHHHHHHHGGHHHACGHGHHHHGHFHHHHHHGHHHFHHHHHHHHHHHHHHGFFGGEHGFFFGFFHGGGGGHHGGGGHFGHGFHHEEFHHHFFFFGGHFHGBHHGHBFHCGD??EGHHHFEDHG2FFHHGHFFGGGEHG?3GHHGEFGHHHHHEHFGHGBHHGGGGGGCHGGHFHHHHGHHHHHHHGHHHHHGHHHFBFFGCGGGFGHGF5AFGHHGGGGGHGHFGGGGCGGGGFFBGGGFFFFFFDAA@BB
@M02197:102:000000000-ALU3V:1:1101:12120:9128 1:N:0:1
AATCCTCGGAGTTCCTCCGCTTATTGATATGCTTAAGTTCAGCGGGTAGTCCTACCTGATCTGAGGTCAAGGTGTCAATTGAATTTTCTCAAGGAGAAGCTTTGTGAGCGGGCCGAACGGTTTCTGCAGCCGAGCGAAACGTGAGCACGCAAGGCCGTCCACCGACGGGACCGCTAAGGTATTTGGGGCGAGCCGGACGGCAACACCCAAGTCAACTTCCAGCCCGGGCAGGACCCGGGCGGTGTGAGGTTTTCAAGACACTCAGACAGGCGTACCCTCCGGAGTACCAGAGGGTGCAAGGTGCGTTCGAAGATTCGATGATTCAC
+
BBBBBFF@ABBBGGGGGGGF?FGGBE5GFHHHHFHGHHHHGFHAGGGFEFBFGHHHHEHHHHHGHGFFHFFF3FGFGBHHHEGHHHHHHFHFHFCAGFHFHHFFHFFEE?EFGG;D#BCGEGDHHGFDBHHCDGGGGGGGGHFHAFHHGGGCDGHE0CCGGHHGFGGAA?4DAF7FGF79CFBFFFDFCABDF6AFE-GFAA<?+/11FFAFF#<FGFFFF/FEDCCFAFF3FE/D;/>;/99F@AB/C1GF2FF2D111D112BFFCA/B1GEA/////BA12AB11BA0A0111A1FA0A0011AA33B111F13DFDF?@AA?
@M02197:102:000000000-ALU3V:1:1101:20900:9149 1:N:0:1
AATCCTCGGAGTTCCTCCGCTTATTGATATGCTTAAGTTCAGCGGGTATCCCTACCTGATCCGAGGTCAAGAGTGTAAAAATGTACTTTTGGACGTCGTCGTTATGAGTGCAAAGCGCGAGATGTACTGCGCTCCGAAATCAATACGCCGGCTGCCAATTGTTTTAAGGCGAGTCTACACGCAGAGGCGAGACAAAACACCCAACACCAAGCAGAGCTTGAAGGTACAAATGACGCTCGAACAGGCATGCCCCATGGAATACCAGGGGGCGCAATGTGCGTTCAAAGATTCGATGACTCAC
+
BABBBFFBBABBGGGGGBGGGGGHHBGGHHHHHHHHHHHHCHHGCCGEFHFHHHHHGBFHGHGCECGHGHGFHFGGHHHFFHG;;FHHHHHGHHFFEGGGGFGFHHBGGFHHHGHHGGGGGCGEHHHHFHGFGDGGBGDHHHHHGHHGGHGDGGGHHGHHHHHHEGHGGHHFHHHGGGGGFGHGEFGFHHFHHHHFFFFFHGFFFFGFHGFGHFFFFFHHGHHHGHHHHHGGGGFHGF5HHHHHHGHGGGHGHHHHHHHHFHGGGGGGGCGHHFGGGGACGCFGGGGGGFFFFFFBBBBBB
@M02197:102:000000000-ALU3V:1:1101:25658:9133 1:N:0:1
AATCCTCGGAGTTCCTCCGCTTATTGATATGCTTAAGTTCAGCGGGTATCCCTACCTGATCCGAGGTCAAGAGTGTAAAAATGTACTTTTGGACGTCGTCGTTATGAGTGCAAAGCGCGAGATGTACTGCGCTCCGAAATCAATACGCCGGCTGCCAATTGTTTTAAGGCGAGTCTACACGCAGAGGCGAGACAAAACACCCAACACCAAGCAGAGCTTGAAGGTACAAATGACGCTCGAACAGGCATGCCCCATGGAATACCAAGGGGCGCAATGTGCGTTCAAAGATTCGATGATTCAC
+
AAAABFFCCDCDGGGGGGGGGGFHHHHHHGHGHHHHHHHHHHGGGGGGHHHHHHHHHHHHHHHGGGGHHHGHHHHGHHHHHHHHHHHHHHGFHHGGGGGGGGGGGHHHHHHHHHHGGGGGGGGHHHHHHHGGGGGHHGGHHHHHHHGGFGGGHEGHHHGHHHHHHHHHGHHGHHHGGGGGGGGGGGGHHHGFGHFFFGGFFFGHFHGHHHFEGHHHFHGHHHHHHHGHHHFFEGGHGGFFHHHGHHGEFFHGGGEFHFHHHGGHHGGGGGCHHHGGGGHGGGFGGGGGGFFFFFFFBAAAA
@M02197:102:000000000-ALU3V:1:1101:13062:9266 1:N:0:1
AATCCTCGGAGTTCCTCCGCTTATTGATATGCTTAAGTTCAGCGGGTAATCCTGCCTGATTTGAGGTCTAAAGTTCAAGTGTTTCACTCAAAGGTGAAGCGATTTATAAGCGCCGTCTAACGATAAGACTGCATTCGACTTGACGAGAATAAGTGTTATTACGCCGAGTGAAGCTTTCTATGATATCGAAATACAAGCTGCTCGTACATTTCAGCTGAGCTGACCCTATACAGGGCCGGCAATACAGCCAGAATCCAAGCCCAGACGCCTGTTTCAATACAAAACAGGGGGGTTGAGGGTTTCACGACACTCAAACAGGCATACTCTTCGGAATACCAAAGAGTGCAAGGTGCGTTCAAAGATTCGATGACTCAC
+
A3ABBFFB@ADAGGGGGCGGGGGHHGHG5GHHHHFHCGGHHHHFGGGGFHHHHHGHHHHGGHHHFFHHHBHHHHHGFDF5GGHGFHHHHFGGFGGHHGFFEFHHGEGHGFHGGGGGGHHGH/?GEGHGHHHHHHBGHFGGGHHHFFGC?GFB/<FGGD<HHHFGCFBBCGHGBFFHHHGFGBGCFGHEGFEGBEGCGHHFE9F?DGFEGHGHHGFBHFGCFF<EHHGG<?0F/CECA;F2GFBFFGBGDDGBGB/EFB/00///E?EEHHHGG@2B2FGHHGFB/EGEEEFG1FFAE01HFFEA/DD1D/BGFFHFBBDD1EG0E//E0D2EB1A0BG1G0B11GF1B0EA01AFFFDFD?B1113FBFDAAAAA
@M02197:102:000000000-ALU3V:1:1101:11074:9308 1:N:0:1
AATCCTCGGAGTTCCTCCGCTTATTGATATGCTTAAGTTCAGCGGGTATCCCTACCTGATCCGAGGTCAAGTCATGATATTGCTTACTGGACGCTGATCCGCCGGGGCTCCGAGAAGCGCAAATGTGCTGCGCGAGAAGCCGACGAGACCGCTGCCAATGACTTTGAGGCGAGTCCGCGCACGAAGGCGGGACAGACGCCCAACACCAAGCAGAGCTTGAGGGTGTAAATGACGCTCGAACAGGCATGCCCCACGGAATACCGAGGGGCGCAATGTGCGTTCAAAGATTCGATGATTCAC
+
BBBBBFFBB@DBGGGGGGGGGGGHHHGHGHHHHHGHHHHHHHHFGGGGEGHFHHHHHHHHG5F?EGEGHHFFHFGFHHHHFEG:HFHH;:FFGGG?FHEFHGGAEFFFGH9GCCGFFFFFFF;FDFHHHHHGGGGFC?ACHFEFHCG?.EE?CC?FGGFHHHHHGFBGGGGCDDFBDDFGGEHFDD@CHHHHFEGGFGFEEFFDFFHHFHHHCFGFHGEGEGBE9FHGGBGGGGHE8DHHHHHHGHCE??EFA3GHGGHGGGGHGECGGHHGD2EGGGGFGGBGGGGGFFFFFFFAAAAA
@M02197:102:000000000-ALU3V:1:1101:11062:9322 1:N:0:1
AATCCTCGGAGTTCCTCCGCTTATTGATATGCTTAAGTTCAGCGGGTATCCCTACCTGATCCGAGGTCAAGTCATGATATTGCTTACTGGACGCTGATCCGCCGGGGCTCCGAGAAGCGCAAATGTGCTGCGCGAGAAGCCGACGAGACCGCTGCCAATGACTTTGAGGCGAGTCCGCGCACGAAGGCGGGACAGACGCCCAACACCAAGCAGAGCTTGAGGGTGTAAATGACGCTCGAACAGGCATGCCCCACGGAATACCGAGGGGCGCAATGTGCGTTCAAAGATTCGATGATTCAC
+
A?ABBFFBAB@AFGGGGGGGGGGGHHHHHHHHHHHHHHHHHGHGGGGEHHHHHHHHHHHHHHFGGGEHHHHGHH5FGGBH8HHGFGHHF:FC@EEEDBGHHFEDE<EDDEFDFDA<GCDGGGBGFFFFHHHFCFGFGEFCCDCEGDCEGGFGBHFGHHGDFFFHHGFGGGHGGGGFGGGFFHHGGGDEDHHHFGGGGHGHGGHFFFBHHHHGHHHGHFGFGHGGHHGDG?GGGGHHGHHHFHHHFBGGGFGFHHHHHGCGGGGHGGGGGFBFGA?GGHGGGGGGGGGGBFFFFFFA@AAA
@M02197:102:000000000-ALU3V:1:1101:22030:9363 1:N:0:1
AATCCTCGGAGTTCCTCCGCTTATTGATATGCTTAAGTTCAGCGGGTAATCCTGCCTGATTTGAGGTCTAAAGTTCAAGTGTTTCACTCAAAGGTGAAGCGATTTATAAGCGCCGTCTAACGATAAGACTGCATTCGACTTGACGAGAATAAGTGTTATTACGCCGAGTGAAGCTTTCTATGCTATCGAAATACAAGCTGCTCGTACATTTCAGCTGAGCTGACCCTATACAGGGCCGGCAAGACAGCCAGAATCCAAGCCCAGACGCCTGTTTCATTACAAAACAGGGGGGTTGAGGGTTTCACGACACTCAAACAGGCATACTCTTCGGAATACCAAAGAGTGCAAGGTGCGTTCAAAGATTCGATGATTCAC
+
BABBBFFBBABBGGGGGGGGGGGHHGHHHHHHHHHGHHHHHHHGGGGGHHHHHHGHHHGHHHHHGGHHHHHGHHHHHHHHHHHHHHHHHGGHGHHHHFHHGFHHGHHHHGHGGGGGGHHHHGGHGGHHHHGHHHHHFFGGGHHHGGGGGHEHHHHHHHHHHHGGGGGGEHGFFHHHHHHGHHHHHHGHHFGHHHHHGHGGEGGGHGGGGHGGHHGGHHGGGHHHFGHGGGHHGGGGFHGHHHHHGHHHHHGHFFGFHFHHHGGGEGGHHHHHGDFHHHHGHHHFGCGGGGHHHEGHGHHHEHGGGHHHHGHGHHHFHHHHHHHHGEE2HHHHFHHGHHHHHHHHHHHHGGCGHGGGGGGGGGFFFFFFFFCCCCC
@M02197:102:000000000-ALU3V:1:1101:19472:9411 1:N:0:1
AATCCTCGGAGTTCCTCCGCTTATTGATATGCTTAAGTTCAGCGGGTAATCCTGCCTGATTTGAGGTCTAAAGTTCAAGTGTTTCACTCAAAGGTGAAGCGATTTATAAGCGCCGTCTAACGATAAGACTGCATTCGACTTGACGAGAATAAGTGTTATTACGCCGAGTGAAGCTTTCTATGCTATCGAAATACAAGCTGCTCGTACATTTCAGCTGAGCTGACCCTATACAGGGCCGGCAAGACAGCCAGAATCCAAGCCCAGACGCCTGTTTCATTACAAAACAGGGGGGTTGAGGGTTTCACGACACTCAAACAGGCATACTCTTCGGAATACCAAAGAGTGCAAGGTGCGTTCAAAGATTCGATGATTCAC
+
AABBBFFBBADBFBGFGGGGGGGHHHHHHHGHHGBGFGD5BEHFGCFGHHHGHHFHHGHHHFHHGGHHHHHHF5GHHHHHHHHHHHHHHGGGHGHH3GFHGEHHGHHEFEHGCGFGGHHHHGGHFGHGHGHFHHHFGHGGGHHFG//AG9HHFFHHHHGHHFE9CGG?FCFCD8HGHHHHHFEC<C9?ECE0CGHGCCG0FFGGGGGGGGGHHHGGEGGEFGFF<1DGEGCGCCCGCGAFFFBFGFF1B211<1//FF?00F?E/?FAB011F22GF@0FBHHFEEEECCGF1FCHEF1ACEE/A2FA1FGBGDBHHHHEHHHGGGGAFHFGF1BB1A1HGAABHHFF0A0EFBGF3B3B1FFFBDFFFFAA>>1
@M02197:102:000000000-ALU3V:1:1101:24514:9701 1:N:0:1
AATCCTCGGAGTTCCTCCGCTTATTGATATGCTTAAGTTCAGCGGGTAATCCTGCCTGATTTGAGGTCTAACGTTCAAGTGTTTCACGCAAAGGTGAAGCGATTTATAAGCGCCGTCTAACGATAAGACTGCATTAGTCTTGACGAGAATAAGCGTGATTACGCCGAGTGAAGCTTTCGATGATATCGAAATACAAGCTGCTCGCACATTTCAGCTGAGCTGTCCCTATACAGGGCCGGCAATACAGCCGAGATCCAAGCCCAGCCGCCTGTTTCATTGCAAAACCGGGGGGTTGAGGGTTTCACGACACTCAAACAGGCATACTCTTCGGAATACTAACGAGTGCAAGGTGCGTTCAAAGATTCGATGATTCAC
+
>3>33@@A?2A>GFGDGGGAFGEFHHFFHHGGFFEEF5FFF5DECGAEHGEFHFEEFGBG5EFFFHHHGF53BB223@D5FDGFF4D11///?13@F343>>/F/44B?43>@///>CG21///?F1@@F1@<D211@FB212F//<A/<F;9#><#.7==;EBAC6;;2C/B*;;:G#CG900990#9;C700BBFG0C00,C0<0;;B:00::*BB.:C:#</0;9/#<9<.#<B>1919:0B</<<11111???@///<////?/00<1F>>21B1>?/>>///EE/B010?0BB1A/FAA/GFB1EBG1FFDFB2GGD1B/A//A2HHGADB00B0BBF1FBBGEA0?FCBFDFFGEF1B1DFDB31>1>1
@M02197:102:000000000-ALU3V:1:1101:17200:9684 1:N:0:1
AATCCTCGGAGTTCCTCCGCTTATTGATATGCTTAAGTTCAGCGGGTATCCCTACCTGATCCGAGGTCAAGAGTGTAAAAATGTACTTTTTGGACGTCGTCGTTATGAGTGCAAAGCGCGAGATGTACTGCGCTCCGAAATCAATACGCCGGCTGCCAATTGTTTTGAGGCGAGTCTACACGCAAAGGCGAGACAAACACCCAACACCAAGCAGAGCTTGAAGGTACAAATGACGCTCGAACAGGCATGCCCCATGGAATACCAAGGGGCGCAATGTGCGTTCAAAGATTCGATGATTCAC
+
BBCCCFFCBBCCGGFGGGGGGGGGHHHHHHHHHFHHHHHHHHHGGGGGHHHHHHHHHHHHGHHGGGGHHHGHHFGHHHHHFHHHHHHHHHHGGHHGGGGGGGGGHHGGHHHHHHHHHGGGGGGGGHHHHHHGGGGHHHHHHHHGHHHGGGHGGHHGHHHHHHHHHHHGGGEHHHHGHGGGGHHHGGGGHHFGHHHGFFFGGHGHFFGHHHHHHHHHGHHHHHHHHHGHHHGGGGGHHGGHHHHHHHHEEGGHHHHGHHHGHGHHHGGGGGHHGHGGGGHGGGGGGGGGGFFFFFFFAAAAA
@M02197:102:000000000-ALU3V:1:1101:15035:9858 1:N:0:1
AATCCTCGGAGTTCCTCCGCTTATTGATATGCTTAAGTTCAGCGGGTATTCCTACCTGATCCGAGGTCAACCTTAGAAAAGTTGGGCCGCCGAAGCGAGCCCTAAAGACCGGGTCTGTGAGTGTTAGCCTAGTACGTGCCCGAAAGCTCAGTGTACAGGTATCCTCACAGACGCCGTCATTATCTTTGAGACGGGCGGTACGCCACTAAAGGCCGCCGCCGACGTCCAACAACAAGCCGGGCTTGAGGGGTGATAATGACGCTCGAACAGGCATGCCCCCCGGAATACCAGAGGGCGCAATATGCGTTCAAAGATTCGATGACTCAC
+
AAABCFFCBCCCGGGGGGGGGGEHHCFHFHHHHGHHHHHGHGHGGFFGHHHHHHHHHHHHHHHGGGGGHHHHHHHHHGHGFFGHHGHGGGGGGFGGGDGGGGHHHHHEHHFECEFHHHHHH7GHHHFHHHHGGBHGFHHHHGFFFGGHHBCGHHHHGHFFGHHHHHHHHFHHDGGFFFGGGGGGGGGFFFFFGFFFFBFFFFFFFFFF8AFCAFFFFGDFGEFCCAEFHHHHGGGGFGHGHHHGGGGHHHGHHHHHGGF@A0HDFHGGGGHHHCFGFCE?GEHHHCHHHHHGCGGECHFGGGFEEBCGGGGGGGGFFFFFFFAB@BB
@M02197:102:000000000-ALU3V:1:1101:9074:10014 1:N:0:1
AATCCTCGGAGTTCCTCCGCTTATTGATATGCTTAAGTTCAGCGGGTATTCCTACCTGATCCGAGGTCAACCTGAGAAATAAAAGGTTAGACCGGCCCGACGAGACCTTGCAACTCCCCGCGTGCCTCGAAAGACTCGTTGCGAAGAGGGTCCCACGGACGCCGTCATTGTCTTTGAGACCAGTTGCGGACGAACCACAACGCGGCCCAACACCCAGCCCGAAGGTTGGAGAGAGGATAATGACGCTCGAACAGGCATGCCCACCGGAATACCAGTGGGCGCAATGTGCGTTCAAAGATTCGATGATTCAC
+
AAABBFFABCCCGGGGGGGGGGGHHGHHHHHHHHHHHHHHGHHGGGGGHHHHHHHHGHGHHHHFGGGHHHHHHHGGHHHHHBGHHGHHGHHHHCGGGGGCGFGGGFGHGGHHGHHHHHGGGGFFFHHHGFHGFFFFGGGFGFGFGGGHHGGHHHGHGGGG@DGHHHGGHHHHGGHHHHFFHHGGFGFFFFFHFHFFFGFEGGGFGFFGGGGHGGGFGGGHHGHGHFHHHHHHHGHGHHHFAGGGGFGFHGHHHHHHHHGAGEEGHHHHHHHHHHGGGGGGHFHCGGGGHGGGGGGGGGGFFFFFFFACBAA
@M02197:102:000000000-ALU3V:1:1101:15537:10205 1:N:0:1
AATCCTCGGAGTTCCTCCGCTTATTGATATGCTTAAGTTCAGCGCGTAGTCCTACCTGATCTGAGGTCAATAGTATGAAGTGGCCAGAGCACAGGGCAAAGGTCCGGTTTTTAGGTTACAGCGCCACTGCCAAGGACGACTCGATGAAAGTTTGGAAAAAACCTAATACATCCAGGTCCATGCAGGCAGGGGCTGCACCGCTTCATTTCAGGTCGGCCTCTCCAGGGTGGAGAGGCGTGACCCAATGCCACCGAGCTTCCCAACAAAGGTAGGCTGGTGAGGGGGTTAATGACACTCAAACAGGCATGCCCTCCGGAATACCAGAGGGCGCAATGTGCGTTCAAAGATTCGATGACTCAC
+
AAABBFFBBBBBFGGGGGGGGGFHGHDGHHGHHGHHHHHHCHHGGGGGGGHHHHHGHHGHHHHHHGGHHGHGGFHFGHHHHGHGHHHGHHHHFHHGG1FHHHHGHGGGGGGGHHHHHGHHHHGCGDFHFFHHFEFHHGGGGGGHHHGHHHHHHHFBFHFFBEGGHCGGFHHHHHFFCFGHHGHHHHGHGGCGGGAAFGFEG<CGDFFFGFFFFFFGGFDAF/FHGHHFFGEGHGGFGGFFFFFGBHF?FEGGHHHEEAGEHHFFHHHGHHHGGGHHHHGGEFEHFHHFF@FHGFGHHHHHHGHFHHFE?CGFCGBHGG55FGCECGGGGHHHHGGECHG5BGGFFFGB4FFFFF5AAAAA
@M02197:102:000000000-ALU3V:1:1101:17950:10195 1:N:0:1
AATCCTCGGAGTTCCTCCGCTTATTGATATGCTTAAGTTCAGCGGGTAGTCCTACCTGATTTGAGGCCAGATGTCAAGAATTATACACACAAGTGCGTATGGGGTATAGAAAGCAGACTATTGTCAAAGTCCTGGCCACAAGCGAACTTGTGTCCTAAGCGAAATACTTATTACGCCTAGGGGAACCAGTGCAAAGACTAATCCAGCTCACATTTTTAAGGCGAGTCAACTCATCATTGACAAACGCCCACATCCAACATCCAAGCTTGGATTAACCAAACTTGGAGTTGAGGTTTTCATGACACTCAAACAGGCATACTCTTCGGAATACCAAAGAGTGCAATTTGCGTTCAAAGATTCGATGATTCAC
+
BABCCFFCCCCCGGGGGGGGGGGGHHGHHHHHHHHHHHHHHHHGGGGGGHHHHHHHHHGHHHHGGHGGGHHHHHHHHHHHHHHHHHHHHGGEHGHGGGGGHHHGEFHHHHGHHHHHHHHHHHHHGHHHHHHHHHHHHHGHHHHGGGDHHHHHHHHGHGHHGHHGHHHHHHHGHHGGGGGHGHHHGEGHHHHHHHHHHHGHHFHGGFGGGFHHHGHHHGGGGGHHHGHHGGHFHGHHHHHGFFFBEGGHHHHHHHHHGHGFGHHHGHHHHHHHHHHGHHHHFGHGHHHHHHHGHHHHHGHHEHHHGHHHHHHHHHHHGGGAGGGHHHHHHHFGHHHHHHHHHGHGFGGHGGGGGGGGGFFFFFFFFBBABA
@M02197:102:000000000-ALU3V:1:1101:12599:10271 1:N:0:1
AATCCTCGGAGTTCCTCCGCTTATTGATATGCTTAAGTTCAGCGCGTAGTCCTACCTGATCTGAGGTCAATAAGTTTGTTAGTTCTGTTGAGACAAGGCTCAGCAGGGTTGACGAGCGACACCTTTTAGGATTTTTGTCACAGCAAGAACAGGACAATGAGTTGGACAAACCTAGAACACTGTCAAGTCCGGACAATAGGGCCGTACGATTCAACTTAGAGCGGGCAAGTCTACTATGATGCAGAACTTGCTCCTCTCAACTTCCACTGAAACCAACACTATCTTGCACCAGGGCACGATAGAGACGGCGGGAGAGTTTAATGACACTCAAACAGGCATGCCCTCCGGAATACCAGAGGGCGCAATGTGCGTTCAAAGATTCGATGATTCA
+
CBBCCFFBAABCGGGGGGGGGGGHHHHHHHHHCFHHHHHHHHHGGGGGGGHHHHHHHGFHHFHHHGHHGHHHHHHHGHHHHGHHHHHHHHHHHHHHAEFFHHHHHGGGHHGGHGGGGGGGGGGHHHHHFHFHHHHHGHHHHHGHHHHHHHHHHHHHHHGGFGHGHHHHGHHFGFHHHHGHGGGFGHHGGGGFGHFHEHF;.FGHFGHHGGGGGGGHHCFGGGCFGHGDHGFFGGFFHGGHHGGBHDFHEG?G?GHHHGHFFG2FHGHFHHGEEEHHHGHGFHGHHGHHHGHHHGGHGHHHHHGGGGGGGGHHHHHHHHHHHHHHHHFGHHHGHHHGHHGCGGGGGHHHHFHGHGCHFGFFDGGHHGGGGGGGCGFGGEGBFBFFFBAAA?A
@M02197:102:000000000-ALU3V:1:1101:8997:10479 1:N:0:1
AATCCTCGGAGTTCCTCCGCTTATTGATATGCTTAAGTTCAGCGGGTAGTCCTACCTGATCCGAGGTCAAGAGTGTAAAAATGTACTTTTTGGACGTCGTCGTTATGAGTGCAAAGCGCGAGATGTACTGCGCTCCGAAATCAATACGCCGGCTGCCAATTGTTTTGAGGCGAGTCTACACGCAAAGGCGAGACAAACACCCAACACCAAGCAGAGCTTGAAGGTACAAATGACGCTCGAACAGGCATGCCCCATGGAATACCAAGGGGCGCAATGTGCGTTCAAAGATTCGATGATTCAC
+
AAABBFFABBBBGGGGGGGGGGGHHHHHHHGHHHHHHHHHHHHGGGGGGHGHHHHHGHHHHHHCGGGHHHGGHHHHGHFGHHHHHHHHHHHG?GHGGGGFGGGGGHHHEHHHHHGHGGGGGGGGFHHGHHHGGGGHDGGHHHHHHHHHGGFGGGGGHHHHHHHHHHGGGGGHHHFFHGGGGHEGCGGGGHHHHFHFEEFGGHGHEFFFHHHHHHGHHHFHHHGHGDFHHHFGFFGHHGHHHHHHFFBGEGHFEHFHHHHHHHHHHGGGCEFHHHGGGGHGGGGGGGCGGFFFFFFF?@BAB
@M02197:102:000000000-ALU3V:1:1101:24543:10557 1:N:0:1
AATCCTCGGAGTTCCTCCGCTTATTGATATGCTTAAGTTCAGCGGGTATTCCTACCTGATCCGAGGTCAACCATTAAAAATTGGGGGATTTAGCGGCCAAAGACGCTGCAACTCCAGTCAAAAGCGAGATAAAAATTTACTACGCTCAGAGGATATCGCAGATCCGCCGTTGTATTTCAGGAGCTACAGCTAGCAAAAGCAGTAGGCTCCCAACACTAAGCTAGGCTTAAGGGTTGAAATGACGCTCGAACAGGCATGCCCACTAGAATACTAATGGGCGCAATGTGCGTTCAAAGATTCGATGATTCAC
+
BCCCCFFBBCCCGGGGGGGGGGGHHHHHHHGHHHHHGGHHHHHGGGEGHHHHHGHHHHHHHHHFGGGHHHHHGHHHHHHHHHHHHGGGFHFHHHGCGGFHHGHHGGGGGHHGGHHHHHHHHHHGHGGGGGHHHHHHHHHHH<HGGGGGHGHGHHHHHGGGFCCGGGGGGHGGFGGGEGHHHHHGHFHHGFFGHGHHHHGFHHGHGGFHFGFGGGGHHHHHFFHHFHHHHHGGHHHHHGHGGGGGFFGFHGHHHFHHHGHFEHGFFHGHHFHGGHGGDGGGFHGCAEGHCGFDGGGGGGFFFFFFFBBBBB
@M02197:102:000000000-ALU3V:1:1101:24602:10571 1:N:0:1
AATCCTCGGAGTTCTCCGCTTATTGATATGCTTAAGTTCAGCGGGTAATCCTGCCTGATTTGAGGTCTAAAGTTCAAGTGTTTCACTCAAAGGTGAAGCGATTTATAAGCGCCGTCTAACGATAAGACTGCATTCGACTTGACGAGAATAAGTGTTATTACGCCGAGTGAAGCTTTCTATGCTATCGAAATACAAGCTGCTCGTACATTTCAGCTGAGCTGACCCTATACAGGGCCGGCAAGACAGCCAGAATCCAAGCCCAGACGCCTGTTTCATTACAAAACAGGGGGGTTGAGGGTTTCACGACACTCAAACAGGCATACTCTTCGGAATACCAAAGAGTGCAAGGTGCGTTCAAAGATTCGATGACTCAC
+
BCCABFFCBBCCGGGGGGGGGGHHHGHHHFHHHHHFHHHBGHGGGGEHHHHHHHHHHHHHHHGAHFHHGHHHHHHGHHHHHGHHHHHHHHHGH3FGHHGGGHGGHHHBHHGGGGGCHHHHGGHGEGHHHHHHHHHHHGGGGHHCGGGGHHGHGHHHGHHHHFGGGFGFHFHHHHHGHHEHGBGGFHGHHHHHHHHHGHGGGGGGGHHGHHGHHGHHHHGHHHGHHGGFFGHGGGFFGFHHFHAGHHFGHHHHGGGHGHBHFDE?GGF?3EHHEHHFHHHEHHHGECCGGHHHHGFGHHHFCGGGHHGFGHHHGHHGHHFBGHHGGEGFHHHHFGHHHHHGHFHHHGHGGGGHGGGFGGFGGGFFFFFFFCCCBB
@M02197:102:000000000-ALU3V:1:1101:22207:10604 1:N:0:1
AATCCTCGGAGTTCCTCCGCTTATTGATATGCTTAAGTTCAGCGGGTATCCCTACCTGATCCGAGGTCAAGAGTGTAAAAATGTACTTTTTGGACGTCGTCGTTATGAGTGCAAAGCGCGAGATGTACTGCGCTCCGAAATCAATACGCCGGCTGCCAATTGTTTTGAGGCGAGTCTACACGCAAAGGCGAGACAAACACCCAACACCAAGCAGAGCTTGAAGGTACAAATGACGCTCGAACAGGCATGCCCCATGGAATACCAAGGGGCGCAATGTGCGTTCAAAGATTCGATGACTCA
+
AAABBFFBBADAGGGGGGGGGGGHHHFHHHHHHHHHHHHHHHHGGGGGHHHHHHHHHGHHGHHGGFGHHHHHHHGFGHHHHHHGHHHHHHHGGHHGGGGGGGGGHHGFHHGHFHGBHGGGGGGGHHHHHHHGGGGGGGGFHHHHHHGEGCGGFGHGHHHHHHHHHHHGGGGHFHHFGGDDGHGHFEGGFFHGFGFGGFFFGHGHFGGHGEHHHFFHFHGHHGFFBFFHHF>EFEEDFDFHHGBHHFHGFGGHHHHHHHHHFGHHGCF2GGGGHGECEGGGGGGGGGGGFFFFFFFBAAAA
@M02197:102:000000000-ALU3V:1:1101:20995:10621 1:N:0:1
AATCCTCGGAGTTCCTCCGCTTATTGATATGCTTAAGTTCAGCGGGTATCCCTACCTGATCCGAGGTCAACCTTAGAAATGGGGTTGTTTTACGGCGTAGCCTCCCGAACACCCTTTAGCGAATAGTTTCCACAACGCTTAGGGGACAGAAGACCCAGCCGGTCGATTTGAGGCACGCGGCGGACCGCGTTGCCCAATACCAAGCGAGGCTTGAGTGGTGAAATGACGCTCGAACAGGCATGCCCCCCGGAATACCAGGGGGCGCAATGTGCGTTCAAAGATTCGATGACTCAC
+
BBBCCFFCBBDAGGGGGGGGGGGHHHHHHHHHHHHHHHHHHHHGGGGGHHHHHHHHHHHHHHFGGGGHHHHHHHFFHHGHHHHGGGGFHHHHHGGGGFGGGHHHHGGGGGGHGGHHHGHFGGGFFFGHGFHHHHFGGGGGGHHGGFGFGHHHHGHHHHHGGGFGGGFFGGGGGGGGGGGGGGGGGGGGFGGGGHGHFFFGGHGGFGHGHHHHGHHHFFHHFFFGGGGGHHGGHHHHGGFGGGGGFFCHFHHHHFHFGGGGGCGHHHHGGGGGGGGGGGGGFGBFFBFFFBABAA
@M02197:102:000000000-ALU3V:1:1101:22709:10622 1:N:0:1
AATCCTCGGAGTTCCTCCGCTTATTGATATGCTTAAGTTCAGCGGGTAGTCCTACCAATCTGAGGCCGATGAATTGAAATTAAATCCCTTCCTCTCTTCCAAAGAAGCGAGGCATGGGCGGGGTTCAGAAGCACTCCAACCAGCAAAACGTCGCGTCCAGCTCCTCGACCCTGCGCCTCTCCTCTCCGAAGTCCTGATATTATCAAAACCCGGCAGGGAAAGACGTGGGCGAAATAACGAGCTTTCGTCCGTCTTGCCTATCGAATGGATGCGCTAATGCATTTCGAGGGAGCCACCGTGGAAGATGGCAAGACCCTCAATACCGATCCGCCAGCTTTCTCAACTAAATAAGAAAGCTGTCGTTCGAAACAATTCGCGGCCCTCAAACAGGCATGCTCCCCAGATTAGATCTGCCGGGAGCGCAAGGTGCGTTCAAAGATTCGATGATTCAC
+
AAABBFFBABBBGGGGGGGGGGGHHFGHHHHGHHHHHFGHHHCGGGGGGAGHHGHHFHHGEHHHGGGCGGGHGHHHGHHHHHHHGHGHGHHHFHHHGFHHHDFHHHHFGGGGGEHHHHH//AFGFFGHGHHBGHHHHHFC?EHHHBFHHCCGFGGGG?EFGGGGGGGGGGFFFEAFFDD/BFFEFFF?-9@9BB/9B/BFFFFFFFEFFDFFDAADDAEAAAFFD9FDA.BBFE;FFB/A/99FF/9.DA99A?FB/DA9//FBFF/-.?CBBBBFFGFFC./E?/BC90..D:;-?FCBHHHHFGGHHG//../0HFGAHCDC>-CCGDHCFC<2FHHHHHHHHHHHHGHDGBEGGCC?GHHADHHHHHEFEECCGGEE2GF3GFBFD@33BC1AGGHFFHEHFDAF3DGFEAE2EEE2CFFGGGGGEFGFGGFGFCGFFFFFBFD3A?AA
@M02197:102:000000000-ALU3V:1:1101:24760:10657 1:N:0:1
AATCCTCGGAGTTCCTCCGCTTATTGATATGCTTAAGTTCAGCGGGTAATCCTGCCTGATTTGAGGTCTAAAGTTCAAGTGTTTCACTCAAAGGTGAAGCGATTTATAAGCGCCGTCTAACGATAAGACTGCATTCGACTTGACGAGAATAAGTGTTATTACGCCGAGTGAAGCTTTCTATGCTATCGAAATACAAGCTGCTCGTACATTTCAGCTGAGCTGACCCTATACAGGGCCGGCAAGACAGCCAGAATCCAAGCCCAGACGCCTGTTTCATTACAAAACAGGGGGGTTGAGGGTTTCACGACACTCAAACAGGCATACTCTTCGGAATACCAAAGAGTGCAAGGTGCGTTCAAAGATTCGATGATTCAC
+
CCCCCFFCCBCBGGGGGGGGGGGHCHHHHHGHHHHHHHHHHFHGGGGGGHHHHHFGGHHHHHHHGGHGHHHHHEGHHHHGHHHHHHHHHHHHHHGHHHGGGGHHGHHHHGHGGGGGGHHGHGGHGGHHGGBFHHHHGHGGGHFHGGGGGGHFHHH<DGFHFHGDCGCGG9HHBFGHGHGHFFFHF:BGHGGHHFHHF:GBGFFG@DGGGFFGFBFFHGFFFGGGGG1FFFGEF@;AABG:GDFFFFGBBGGF?1DEAHHGGGFEE@C/03BFBFHHHHHF1F3FFE@?EEG?HGAA?HGFEHFGEAGB5ABFGBGEG3GHHGFHGGFDFFGHGHDHHHHBCGHGFHGHGGGGHGGGGGGFEBGFFFFBFBA3A>3
@M02197:102:000000000-ALU3V:1:1101:16021:10700 1:N:0:1
AATCCTCGGAGTTCCTCCGCTTATTGATATGCTTAAGTTCAGCGGGTATTCCTACCTGATCCGAGGTCAACCTTAGAAAAATAAAAGGGTTAGACCGACCCGACGAGACCTTGCAACTCCTCGCGTGCCTCGTAAAAGACTCGTTGCGAAGAGGGTCCCACGGACGCCGTCATTGTCTTTGAGACCAGTTGCGGGAGGCCCACAACTCGATCCAACGCCAAACCAGAAGGTTTGAGAGAGGATAATGACGCTCGAACAGGCATGCCCATCGGAATACCAATGGGCGCAATGTGCGTTCAAAGATTCGATGACTCAC
+
AABBCFFCCCCBGGGGGGGGGGGHHHCHHHHHHHHHHHHHHHHGGGEEHHHHHHHHHHHHHHHGEEGHHHHHHHHHHHHHHHHHHGHGGHHHGHGHGGGGGGGGFGGGGGHFGHHHHHHHHFDCGGGGHHGGGGHHHHGHHHGHGHHHHFHHGHHGGHHHHGGGGFDGHGHHHHHHHHGHGHFFFGHGFGGGGHHFFGGFGHHFEFGGHHHHGGGGHGFEHGHHHHHHGHHHHHHHGHGHHGHHHGDFEGHHDHGHHHHHHHHHHGGGGHHHHHHHGHHGGGGGGHHHHGGGGHGGGGGGGGGCFFFFFFFCCBBB
@M02197:102:000000000-ALU3V:1:1101:17179:10762 1:N:0:1
AATCCTCGGAGTTCCTCCGCTTATTGATATGCTTAAGTTCAGCGGGTAATCCTGCCTGATTTGAGGTCTAAAGTTCAAGTGTTTCACTCAAAGGTGAAGCGATTTATAAGCGCCGTCTAACGATAAGACTGCATTCGACTTGACGAGAATAAGTGTTATTACGCCGAGTGAAGCTTTCTATGATATCGAAATACAAGCTGCTCGTACATTTCAGCTGAGCTGACCCTATACAGGGCCGGCAATACAGCCAGAATCCAAGCCCAGACGCCTGTTTCATTACAAAACAGGGGGGTTGAGGGTTTCACGACACTCAAACAGGCATACTCTTCGGAATACCAAAGAGTGCAAGGTGCGTTCAAAGATTCGATGATTCAC
+
CCCCCFFCCCCBGGGGGGGGGGGHHHGHHHFHHHHHHHHHHHHGGGGGHHHHHHGHHHHHHHHHGHHHHHHHHHHHGHHGHHHHHHHGHHHHHGFHHHHHGGHHGHHHHGHGGGFEFHHGHGGHGGHGHGGHHHGHHHGGGFGHGGGGGGHHHHHGGHHHHHGGGGCFGHHHHFHHGHHGHHHHHHBHFHHHHHGHHGGFGGGGHGFGGFGGGFHHHFHGFGFGGGGGGGHFFFFDFGFFHHFGGHGFHHGHHGGGHG/23FEEEGGHHHGGHHHHGHFHGHHGGGGCEDHGHHHHGHHGGHGFGHHHHGHHHHHHHHEHHGDHGGFGHHHHHHHHHHHHHHHHHHHHGGGGHGGGGGGGGGGFFFFFFFCCCBB
@M02197:102:000000000-ALU3V:1:1101:9569:10869 1:N:0:1
AATCCTCGGAGTTCCTCCGCTTATTGATATGCTTAAGTTCAGCGGGTAATCCTGCCTGATTTGAGGTCTAAAGTTCAAGTGTTTCACTCAAAGGTGAAGCGATTTATAAGCGCCGTCTAACGATAAGACTGCATTCGACTTGACGAGAATAAGTGTTATTACGCCGAGTGAAGCTTTCTATGATATCGAAATACAAGCTGCTCGTACATTTCAGCTGAGCTGACCCTATACAGGGCCGGCAATACAGCCAGAATCCAAGCCCAGACGCCTGTTTCATTACAAAACAGGGGGGTTGAGGGTTTCACGACACTCAAACAGGCATACTCTTCGGAATACCAAAGAGTGCAAGGTGCGTTCAAAGATTCGATGACTCAC
+
AABA?FFBBBBAGFGGGGGGGGGHHHHHHHGHGHHHHHHGHHHGGGGGFGHHHDGHHHFHHHHHGHHHHHHHHGHHFGHDGHHHHHHHHHHHHE3FHHHFGGGHGFFHHHHGCGGGGHHHHDGHFEFHHFHGGHHEGBFDGHHHFFCDCHHFHHHHGBGHHGCEF;@B9-GBGGHHHHHFHGGHHHEFHFDHHHHFGHEBBFFGDHEGFFFFFFGBGFFFFFFGGHHHGGHGGFFFFFGADGFGGHHHHFGHHGACHGEGEF?CGCGHFFEFHHGHHBHHFGHGGGGCEGGFGHGCEFFFF0AA/FGF1EGGHHHDHHGBHHHGGECGFDBBCGFCHGBFCDGFHGFFE??CEBFGGGFFGFCFC3FDD@1?AAA
@M02197:102:000000000-ALU3V:1:1101:25503:11082 1:N:0:1
AATCCTCGGAGTTCCTCCGCTTATTGATATGCTTAAGTTCAGCGGGTAATCCTGCCTGATTTGAGGTCTAAAGTTCAAGTGTTTCACTCAAAGGTGAAGCGATTTATAAGCGCCGTCTAACGATAAGACTGCATTCGACTTGACGAGAATAAGTGTTATTACGCCGAGTGAAGCTTTCTATGCTATCGAAATACAAGCTGCTCGTACATTTCAGCTGAGCTGACCCTATACAGGGCCGGCAAGACAGCCAGAATCCAAGCCCAGACGCCTGTTTCATTACAAAACAGGGGGGTTGAGGGTTTCACGACACTCAAACAGGCATACTCTTCGGAATACCAAAGAGTGCAAGGTGCGTTCAAAGATTCGATGACTCAC
+
CCCCCFFCCCCCGGGGGGGGGGGHGFFHGHHHHHHHHHHHCHHGGGGGHHHHGHHHHHHHHHHHGHHHHHHHHHHHHHHHGGHHHHHHHHHHGFFGHHHHGGHHGHHHHHHGGGGGGHHHHGGHGGGHHHFFHHHGHHGGGHHHGGGDGGHHGFFGFHHHHHGGGGFGFFGHHHGHHHHHHHHHHHHGHHGHHHHHHFGFGGHHFGGGHHHHGGHHHGHFGHHHHHHHGGGGFGGGGHFGGHHGGHHHGBHHHHGGHGEEHFCFEGGHHGHGHHGHFHHHHHHHGGGGGGHHHHHHEGHHGHFGGHHHHGFFHGHGEHHHHHHHGGGEHHHHHHHHHGGHGHHHFHHHGGEDAGGGGGGGGGGFFFFFFFAAA3A
@M02197:102:000000000-ALU3V:1:1101:2433:11369 1:N:0:1
AATCCTCGGAGTTCCTCCGCTTATTGATATGCTTAAGTTCAGCGGGTATCCCTACCTGATCCGAGGTCAAAAGTGATAACTGAGCTTAATGGGTGCTAATATTACTGGAGTAAATCGCAAAATGTGCTGCGCTTTATACCAAAATACTGGCTGCCAATGACTTTGAGGCGAGTCCTAGAGAGGACAATCACCCAACACCAAGCATAGCTTGAGGGTACAAATGACGCTCGAACAGGCATGCCCCATGGAATACCAAGGGGCGCAAGGTGCGTTCAAAGATTCGATGATTCAC
+
AAABBFFBBBBACGGGG42EEEEHHHHGFHHFHHHF5ADFAGHGGCEFHGBGHGHHFDHHHHFGFGEGHHHHGHGFFHHHEFHHHHHHHH;GHC1?GHHGHHE4GFHFGGCGHHGHGFFFGBGGCEFG3CFGFCHGHHCGFFFHFHHHHFGHFGHHHHFGHFHFHHGCFCHGFHHHFHEFGFG1HHHHGFGHF/CEHGGGGFHFGFFEFCCFGHEHGEGC-E/>EGHHFAFFDFBFEHECCABHFGEHHFFGFHHHEEE?0GDFB0AE0F1F3GFGBAFGCBFFFFFA1AAA
@M02197:102:000000000-ALU3V:1:1101:5391:11372 1:N:0:1
AATCCTCGGAGTTCCTCCGCTTATTGATATGCTTAAGTTCAGCGGGTAATCCTGCCTGATTTGAGGTCTAAAGTTCAAGTGTTTCACTCAAAGGTGAAGCGATTTATAAGCGCCGTCTAACGATAAGACTGCATTCGACTTGACGAGAATAAGTGTTATTACGCCGAGTGAAGCTTTCTATGCTATCGAAATACAAGCTGCTCGTACATTTCAGCTGAGCTGACCCTATACAGGGCCGGCAAGACAGCCAGAATCCAAGCCCAGACGCCTGTTTCATTACAAAACAGGGGGGTTGAGGGTTTCACGACACTCAAGCAGGCATACTCTTCGGAATACCAAAGAGTGCAAGGTGCGTTCAAAGATTCGATGACTCAC
+
AA?AAFFBBB2>GGGGC4EFGCFHHH5FGGHCGFHHBAGGF5GAEGGGHGDGFHHHHGHHHDFEFHHHGHH5G@FGHHH5GDFFFHFHGE3@E233B34@E1C1FGHHFFFEGEEEEHAFG?/CFCFGHGHHHFB?G2FDD1GGGC@/ADHEG1BGFHHHFG8FCCDGEEHHBBBGGFHF0GG;HHGHGHGG;:GH0CBCBFC=AEEHGGBGG1CCBGGCFHHHFGD1?CBBBFE?CFDEFHGCGGC1>2BGFF/E/HFF0F?EEEEFGFFHE2G2F2>AG1GFEE/E/?EHHHHGGFGFFBAC/2A1DFHFDFEGHHFGDD1G??E/HHGHHHHHFGFBGHGFHGHGAECGHGABFDDFFGGFB3FFFBAAAAA
@M02197:102:000000000-ALU3V:1:1101:14990:11481 1:N:0:1
AATCCTCGGAGTTCCTCCGCTTATTGATATGCTTAAGTTCAGCGGGTAATCCTGCCTGATTTGAGGTCTAAAGTTCAAGTGTTTCACTCAAAGGTGAAGCGATTTATAAGCGCCGTCTAACGATAAGACTGCATTCGACTTGACGAGAATAAGTGTTATTACGCCGAGTGAAGCTTTCTATGATATCGAAATACAAGCTGCTCGTACATTTCAGCTGAGCTGACCCTATACAGGGCCGGCAATACAGCCAGAATCCAAGCCCAGACGCCTGTTTCATTACAAAACAGGGGGGTTGAGGGTTTCACGACACTCAAACAGGCATACTCTTCGGAATACCAAAGAGTGCAAGGTGCGTTCAAAGATTCGATGACTCAC
+
BBBCAFFCCCCCGCGGGGGGGGGHHHHHGHFHHGGHHHHFFHGGGGGGGHHGHHFHGHGHHHHHGHHHHHFHGGHHHHGDFFGHHHHHHHHFFHHHHGHHGFHHGHHHHFHGGGGGGHGHFGGHGGHHGGHGHGHFFFEGGHHHD/@AE7HFHGGGHHHH;GGGGGGGGHGGGHHHHGHHHGHHGHFHHFGHHGGHGHGGGGGHHGGGGGGGGFGGGGBCHHHFGFGHHHGGGGCGGHHFHFFFFHGHHHHFF2GGFGHGHGGGGGGGHGFHHHHGBGGGHHHHGGGGGGHFGHHHGHHHGGGGGHGGHGHHGGHHHHHHHHGHE?GGHHHHHHGFHGHHHCHGHHHHGGGGHGGGGGCFGGGFFFFFFFBBAAA
@M02197:102:000000000-ALU3V:1:1101:27261:11557 1:N:0:1
AATCCTCGGAGTTCCTCCGCTTATTGATATGCTTAAGTTCAGCGGGTATTCCTACCTGATCCGAGGTCAACCTGAGAAATAAAAGGTTAGACCGGCCCGACGAGACCTTGCAACTCCCCGCGTGCCTCGAAAGACTCGTTGCGAAGAGGGTCCCACGGACGCCGTCCTTGTCTTTGAGACCAGTTGCGGACGACCCACAACGCGGCCCAACACCCAGCCCGAAGGTTGGAGAGAGGATAATGACGCTCGAACAGGCATGCCCGCCGGAATACCAGTGGGTGCAATGTGCGTTCAAAGATTCGATGACTCAC
+
AA1>AB@A1>>AGGGGGGGGGGGHHHFHHHHHHGHHHHHHHHHGGGGGFHHHHHHHHHHHHFFGGG/FHDG0B0G0FH1FGFFFFEDGH0B499/#>/9</<BFCCF1;11F1C$;F9@/A;<=B.E?BBE9<0=$C<.<DACC@A;:9..;:CC.@-@3.;C?.;#FCB99BB#F9E9FGFA9BBB;C:;=@#AE<CA;@;@.?/FGF<>-/B///9#?@9:?393G?3;B34?4?4BHGGGG?HG?43FGHHHFGE/E0A2GHGHHHHHHGHE2EGB5HGGHGGGGHGGGGGGGGGGFFBFFDB3AAAA
@M02197:102:000000000-ALU3V:1:1101:10297:11725 1:N:0:1
AATCCTCGGAGTTCCTCCGCTTATTGATATGCTTAAGTTCAGCGGGTATCCCTACCTGATCCGAGGTCAAGTCATGAAATTGCTTGCTGGACGCTGATCCGCCGGGGCTCCGAGAAGCGCAAATGTGCTGCGCGAGAAGCCGACGAGACCGCTGCCAATGACTTTGAAGCGAGTCCGCGCACGGAGGCGGGACAGACGCCCAACACCAAGCATAGCTTGAGGGTGTAAATGACGCTCGAACAGGCATGCCCCACGGAATACCAAGGGGCGCAATGTGCGTTCAAAGATTCGATGACTCAC
+
AABBBFFBBCCCGGGGGGGGGGGHHGHHHHHHGHHHHHHHHHHGGGGGHHHHHGHHGHHHHHHGGGGHHHHHHH:HHHHHHHHHHHHHHGHHGGGGGHHHHGGGGGGGFGGGGGCFHHGGGGGHHHHHHHHGGGFGCGHHHGGGHGGGGGGGHGDHHHGGGGGGHGGGGGHFFCGGGGDEHGHFFFFFHGFHGGECGHFFHGHGHGHFHGHFHHFGFHGHGHHHHHEHHGGGGGHHGHHHHHGHHHGGGCGGHGHHHHHHGHCHGGGGFHHHHCEEGHGGFFGGGCGFFFFFFFFBBBBB
@M02197:102:000000000-ALU3V:1:1101:19032:11809 1:N:0:1
AATCCTCGGAGTTCCTCCGCTTATTGATATGCTTAAGTTCAGCGGGTAGTCCTACCAATCTGAGGCCGATGAATTGAAATTAAATCCCTTCCTCTTCCGGAGAAGGAGGCATGGGCGGGGTTCAGAAGCACTCCAACCAGCAAAACGTCGCGTCCAGCTCCTCGACCCAGCGCCTTTCCTCTCCGAAGTCCTGATATTATCAAAACCCGGCAGGGAAAGACGTGGGCGAAATAACGAGCTTTCGTCCGTCTTGCCTATCGAATGGATGCGCTAATGCATTTCGAGGGAGCCACCGTGGAAAATGGCAAGACCCTCAATACCGATCCGCCAGCTCTCTCAACTAAATAAGAAAGCTGTCGTTCGAAACAATTCGCGGCCCTCAAACAGGCATGCTCCCCAGATTAGATCTGCCGGGAGCGCAAGGTGCGTTCAAAGATTCGATGATTCAC
+
A>AABFFB?ABBGGGGGGGGGGGHHGHHHHGHHHHHHHHHHHCGGGGGGHHHHHHHGHFHHHGHEFGGEEGHGGHHFGHHHHHHHHHHHHHHHHHHHGGG?EGHHHHHGGGHHGHHGGCC@AGHHGHGHFHHHHHHHGGHHHHHHGGHH@FGGGGGGGGGGGGGGGGGGGFFFFFFFFFFFFFFFFFFFFFFFFFFFFFFFFFEFFDDABACCFFEFFFBFFEFEDFBFFF?FFFFFFFFFFFFFFDFEEEFFEFFFB/F9//FDA-AB9;9BEGFBGGGEBFFFAFAFDEEGGGCBHFHHHGHHHHGC<.CGD0HECDGD@C>CCGHHHGDGHHFHHHGHHHHHHGHHHHHEGGGGEHGGGHHHFHHGGCFGEGDFHGHHHGFHHHHHHHGCGGHHGHHHGHGHHDGGGGGGGGCGGHHHHGGGGHGGGGGGGFF4FFFFFFFBBBBB
@M02197:102:000000000-ALU3V:1:1101:24059:11788 1:N:0:1
AATCCTCGGAGTTCCTCCGCTTATTGATATGCTTAAGTTCAGCGGGTATCCCTACCTGATCCGAGGTCAAGAGTGTAAAAATGTACTTTTTGGACGTCGTCGTTATGAGTGCAAAGCGCGAGATGTACTGCGCTCCGAAATCAATACGCCGGCTGCCAATTGTTTTGAGGCGAGTCTACACGCAAAGGCGAGACAAACACCCAACACCAAGCAGAGCTTGAAGGTACAAATGACGCTCGAACAGGCATGCCCCATGGAATACCAAGGGGCGCAATGTGCGTTCAAAGATTCGATGACTCAC
+
CCCBCFFCCBCCGGGGGGGGGGGHHHFHHHHGCHHHCGHHHHHGGGGGHFHFHHHHHHHHHHGGGGGHHHHGHDG;HHGHHHHF;H<HHHHGGHHGGGGGGGEGHHGHHFHHHHFFHGGGGGGGHHHHGHHGGGGHGGGGHHGGH<HHGGGGGGCGGHHHHHGHGHHGGGGHHGGFGFGGGGHGGGGGFHHHHHGFFFFGHHFFFFGGDFFFFHHFHGGHGHGHGGGHHHGFFGGGGEFGHGDFHFG?EAEHGFFHHHHGBHHGEEEE00FFGHGGGGF1GFBFFGE1GFFFFFFDAAAAA
@M02197:102:000000000-ALU3V:1:1101:9249:11845 1:N:0:1
AATCCTCGGAGTTCCTCCGCTTATTGATATGCTTAAGTTCAGCGCGTAGTCCTACCTGATCTGAGGTCAATAAGTTTGTTAATTCTGTTGAGACAAGGCTCAGCAGGGTTGACGGGCGGCACCTGTTAGGATTTTTGTCACAGCAAGAACAGGACAGTGAGTTGGACAAACCTAGAACACTGTCAAGTCCGGACAATAGGGCCGTACGATTCAACTTAGAGCGGGCAAGGCTACTATGATGCAGAACTTGCTCCTCTCAACTTCCACTGAAACCAACACTATCTTGCACCAGGGCACGATAGAGACGGCGGGAGAGTTTAAGGACACTCAAACAGGCATACCCTCCGGAATACCAGAGGGCGCAATGTGCGTTCAAAGATTCGATGACTCAC
+
AABB?FFBBBBBGCGGGGGFEGGHHHHHHHHGHHHHHHHHHGHGGGGGGGHEHHHHHHHHGHHHHGHFHHGHHHHHHHHGGHGGHFHGHHHHHHHEFHGHHHHGBGHGHFGGHFEGGGGGGGGHHHHHHGGHHHHHGHHHHGHHHHHHGEHHGHHGEDFHGGDGGFFHHHHGF3#GGHGGGFFFFEGFFFDGCAGFFBFFFFDDCEFFFAGDFBGF0GFFFFCCFAFFF#??;9FFFGB1FGBFBDF0?//0/1F@2111FB<CBB>21<//AF2EEFDF10<>BBB1EGBEHFAFEFD2GB0/@E/E?0FBGFF@GFGFD121FFA101A1B11A1BB/ACGGGHG2221ACGF0A0AAA113FA0A01113F3BB111C@B31B1AAA??
@M02197:102:000000000-ALU3V:1:1101:25522:11918 1:N:0:1
AATCCTCGGAGTTCCTCCGCTTATTGATATGCTTAAGTTCAGCGGGTATTCCTACCTGATCCGAGGTCAACCTGAGAAATAAAAGGTTAGACCGGCCCGACGAGACCTTGCAACTCCCCGCGTGCCTCGAAAGACTCGTTGCGAAGAGGGTCCCACGGACGCCGTCATTGTCTTTGAGACCAGTTGCGGACGAACCACATCGCGGCCCAACGCCCAGCCCGAAGGTTGGAGAGAGGATAATGACGCTCGAACAGGCATGCCCACCGGAATACCAGTGGGCGCAATGTGCGTTCAAAGATTCGATGACTCAC
+
>>AA3B@33A@AGGGGGGGGGGGHHHFHHHHHHHHHHHHHHHHGGGEEHHHHHHHHHHHHHHGGGGGHHHHAGHHCDHFFBF33FD3:FF;FHEGG?EEEG@CC/EG1DGBG>GCFF?D/CC<<.CGCDDC/ACCBGEGCC<BFB.CAGGDHAGFFGAGGBBCGBHHHHHHHGGHHFDA>A0AFFFFFCE<FC?BFCCA#A@B?EBGEFAEBGFCFA/EHEBHGF@BFG1B9GBHGFFDFA9EFGHEGFGGBFFGACGGCEE/E02GHFFHFGHGGGGGCHHFGA0GCHGFGEA3GCG1FBFD1@1?AAA?
@M02197:102:000000000-ALU3V:1:1101:25507:11905 1:N:0:1
AATCCTCGGAGTTCCTCCGCTTATTGATATGCTTAAGTTCAGCGGGTATTCCTACCTGATCCGAGGTCAACCTGAGAAATAAAAGGTTAGACCGGCCCGACGAGACCTTGCAACTCCCCGCATGCCTCGAAAGACTCGTTGCGCAGAGGGTCCCACGGACGCCGTCATTGTCTTTGAGCCCAGTTGCGGACGAACCACAACGCGGCCCAACGCCCAGCCCGAAGGTTGGAGAGAGGATAATGACGCTCGGACAGGCATGCCCACCGGAATACCAGTGGGCGCAATGTGCGTTCAAAGATTCGATGACTCAC
+
A3AAAFFA?A?>GGGGGGGGFCGHFFFHHHHHGHHBFGFGFGFGGGGG3FFHHHHHHBFHG5FEGGGHHHHGHHHEDBHGBEGGHGHGE;;39GG7GCCEGCGC/3F11B11?8FGG<DCC#4CDFDGA/.<.$<DFA0.G8C#-:.:9:.7.:0CB@@?-AA?;@;F#<+0D<;C<.#:<BF19=#9@AC@=BB)A/<ED9/#;@B?F/<B+EE/>;AD;0F?0*;BCEEB/)19B9209E/?E&AA11F1FB100F/?A/AAG2A2DFB01HCEA000FFFHEAA01E13GEDGEEE1C3@1DB1AAAA
@M02197:102:000000000-ALU3V:1:1101:29076:11919 1:N:0:1
AATCCTCGGAGTTCCTCCGCTTATTGATATGCTTAAGTTCAGCGGGTAATCCTGCCTGATTTGAGGTCTAAAGTTCAAGTGTTTCACTCAAAGGTGAAGCGATTTATAAGCGCCGTCTAACGATAAGACTGCATTCGACTTGACGAGAATAAGTGTTATTACGCCGAGTGAAGCTTTCTATGCTATCGAAATACAAGCTGCTCGTACATTTCAGCTGAGCTGACCCTATACAGGGCCGGCAAGACAGCCAGAATCCAAGCCCAGACGCCTGTTTCATTACAAAACAGGGGGGTTGAGGGTTTCACGACACTCAAACAGGCATACTCTTCGGAATACCAAAGAGTGCAAGGTGCGTTCAAAGATTCGATGACTCAC
+
BBBABFFCBCCCGGGGGFGGGGGHHHHHHHHFHHGGHHHHHHHGGGGGEHFFHHCGHHGHHHHHEHHHHHGHHFGHHGHHGGHHHHHHHHHFHHHFHHGHGGHHGGHHHGHGEGFGGGHHHGAGGGHFHHHGHHHHHGGGGBFHGGGGFGHBG?7GDFHHHGG?AA?DEHFFFHHHHHHHGHEHHGHGHHGHFGGGGGGGFFGDFGGGG9GGFGGGGBFFEGFFHHHHHHHHFFGGFGGFGFEGF2C?B3?DHCDEEHHGHF/@EE?/B3BBHHFGBGB1BGDFGEGGGGHHGHEHGHGHGHGGGHHHHFFEFEHHHGGHGF5HGEE?GGFHFFGGBFGHHHFFHGGHECGGGBGGGGGGCGGFFFFFF@33AAA
@M02197:102:000000000-ALU3V:1:1101:14155:11985 1:N:0:1
AATCCTCGGAGTTCCTCCGCTTATTGATATGCTTAAGTTCAGCGGGTATCCCTACCTGATCCGAGGTCAACCTTGTAAAAGATTTAACGGCCGCGACCGCCCGCGCTCCGAAGCGATTAATGAAATCACAACGCTTAGAGACGGACAGCTCAGCCGGAGACTTTGAGGCGCGCGGAACACCGCGGCGCCCAATACCAAGCGAGGCTTGAGTGGTGAAATGACGCTCGAACAGGCATGCCCCTCGGAATACCAAGGGGCGCAATGTGCGTTCAAAGATTCGATGACTCAC
+
AAAABFFB@ADBGFGBFGGGGGGBHHHHHGFFHHHHFFGFFHGGECFFFGHHGHFHHFFHGHG?EFFHHHHHHHHGHGHGHFGHGFHHGFFGGFGGFFGGGGFFGGGGGGGGGGGGGHGHHGHHHHHHGFHFGGGGGGHHHHGGHHGGFFFGGGGGHGGDEGFGGGGGGGGGGGHFGGGGGGFEGGFCBFHHHGGGHGGGHHGGDFHHHHHHHHHHHHEGEGFHHGHHHGEHHHHGGGGGGGHHGHHHHFFHGGGGGGHHGHGEEGFGGGGGGGGGGFFFBFFFBBBBB
@M02197:102:000000000-ALU3V:1:1101:4868:12028 1:N:0:1
AATCCTCGGAGTTCCTCCGCTTATTGATATGCTTAAGTTCAGCGGGTATTCCTACCTGATCCGAGGTCAACCTGAGAAATAAAAGGTTAGACCGACCCGACGAGACCTTGCAACTCCCCGTGTGCCTCGAAAGACTCGTTGCGAAGAGTGTCCCACGGACGCCGTCAATGTCTTTGAGACCAGTTGCGTTGCCACAACTCGGTCCAACACCCAAACCGAGGTTTGGAGAGAGGATAATGACGCTCGAACAGGCATGCCCATCGGAATACCAATGGGCGCAATGTGCGTTCTAAGATTCGATGATTCAC
+
AAAAB5FBBABAG5AGGGEFG?EEGFFGFDFHHHHCBFGBGFHDCEGGFHHGHHGHHHHHHFGG?EEHHHGGHHEF3GGFHHEBGGHHEEHFG97EEEGGGCE/?A/#FFGBFBCFF;BBBE?GFH;99DFCD0FDGGHGBD0DCC;C#?FHH.<:C@<::-;@9:A$F09FFFHF<?1BEGF>;/BEFF/A;>DF?A/BAFAAHFEEEFFDE9FEABB/C1BFFGBFF@9D22GEGFBB//A#9211AB11000BA/E//02BFCCGFDA00EEGFGBFF0EECEGB1B33GFGB11B313311A1>
@M02197:102:000000000-ALU3V:1:1101:10561:12047 1:N:0:1
AATCCTCGGAGTTCCTCCGCTTATTGATATGCTTAAGTTCAGCGGGTATCCCTACCTGATCCGAGGTCAAGAGTGTAAAAATGTACTTTTGGACGTCGTCGTTATGAGTGCAAAGCGCGAGATGTACTGCGCTCCGAAATCAATACGCCGGCTGCCAATTGTTTTAAGGCGAGTCTACACGCAGAGGCGAGACAAAACACCCAACACCAAGCAGAGCTTGAAGGTACAAATGACGCTCGAACAGGCATGCCCCATGGAATACCAAGGGGCGCAATGTGCGTTCAAAGATTCGATGA
+
BBBBBFFBB@BBGGGGGGGGFGGHHGHHHHHHHHHGHHHHHGGGGGGGHEHHGHHHHHHHHHHGGGGGHHGFHFFHHHHHH:HHHHHGHHHFHHGGGGGGGGGGGHHHHHHGHGHGGGGGGFFHHFHGHGGGFGGHHHGEHHHHHHHGGHDDHHGHHHHHHHHHHGFHDFGGGAHGGGGGGGGGGGGHGHHHHHHFFFFCHHFEFGGHHHFEHHFFHHHFHHHHGF:HHHFGGGGFAGHH;FHHFHHGGCEHHGHHFHGFFHHHE?GGGGFHHHGCGGGGCGGGFFBFFFFAABAA
@M02197:102:000000000-ALU3V:1:1101:8221:12020 1:N:0:1
AATCCTCGGAGTTCCTCCGCTTATTGATATGCTTAAGTTCAGCGGGTAGTCCTACCAATCTGAGGCCGATGAATTGAAATTAAATCCCTTCCTCTCTTCCAAAGAAGCGAGGCATGGGCGGGGTTCAGAAGCACTCCAACCAGCAAAACGTCGCGTCCAGCTCCTCGACCCTGCGCCTCTCCTCTCCGAAGTCCTGATATTATCAAAACCCGGCAGGGAAAGCCGTGGGCGAAATAACGAGCTTTCGTCCGACTTGCCTATCGAATGGATGCGCTAATGCATTGCGAGGGAGACACCGTGGAAGATGGCAAGACCCTCAATACCGAGCCGCCAGCTTTCTCAACTAAATAAGAAAGCTGTCGTTCGAAACAATTCGCGGCCCTCAAACAGGCATGCTCCCCAGATTAGATCTGCCGGGAGCGCAAGGTGCGTTCAAAGATTCGATGATTCAC
+
>3>>AFFABA22FFFFGGGFEEGHHCHHHHCFFEG5DDFDFFHGGGGGGHHHH5EHHFF3GGHHGGGC?EDHEHFFHGHHFFHGFHHHHHFHHHHHHHHHBG3G3B3BEDEEGGFGFEFGCC?C-CBDDGFFGHFHGGFHGGHE/CGHHCCC;A?B@-9B/9FFFE?A?--/B.>BDDAFBFBBB9FF?.@.BFFBFFFFF//BFFFFFFF--=BB<B.AE?/.9A;@B@9=@B:FF?BBBA;B//=@-A//-EFFFA-/EFFBB/B;:->@FFBFFBBBA?;-@FGGFF;/.EGGCHGC;0FGC;/:0BFHC./0DD0<.CC<.>-GGCFFFEHHBEHGFHHGFHFG2GF1EHFE?GGG?EF/?GCB>1EGE?EE/AEGGAFFHHHHFHFFGG///EEHFFGDADDHF/E?ECCGCEEEAFA10CCEEF11GGGGGGGGC1@31FFAAAAA
@M02197:102:000000000-ALU3V:1:1101:2141:12184 1:N:0:1
AATCCTCGGAGTTCCTCCGCTTATTGATATGCTTAAGTTCAGCGGGTAGTCCTACCTGATCTGAGGTCAAATCAAGAGTGCATTGACTGCGGTTTAGAGTGCAGACGGAGACAACTGATGTTTCGTCACACTAAGGCATTTAAGGAAGGCCAGAGGCGATCCCAAAGCTCAATGACGGTCGAGAAACCGCCAGAGAGAAGGTCTAATGACACTCAGACAGGCATACCCTTCGGAATACCAAAGGGTGCAAGGTGCGTTCAAAGATTCGATGATTCAC
+
>>1>>@11111AGGGGGGCGGGGHHFGHHHHHHHGBGDGFHHHGGG//FHHFHHHHHHHHFGHGHGFGHFGFE1G7HGGFFDGFG:BB60EC0EE1CFHBBFG1E><EE?5FHHEDGGF1BEFCA@>F2B<<F52GBFFFFHHHBFBBB2<2F0CC/F;AAHFGF<C3DCF00EECGGBB*ACFGFE:9A:3A5;FB3EF?HDGBGGGHFCBFB5FBHGGHFGB;E22E2GHHGGHHFGFBB5HFFHHHHGGGEAGGFFFGGEGBFFFFFFFA?BBB
@M02197:102:000000000-ALU3V:1:1101:2140:12203 1:N:0:1
AATCCTCGGAGTTCCTCCGCTTATTGATATGCTTAAGTTCAGCGGGTAGTCCTACCTGATCTGAGGTCAAATCAAGAGTGCATTGACCGCGGTTTAGAGTTCAGACGGAGACAACTGATGTTTAGTCACAGTAAGGCATTTAAGGAAGGCCAGAGGCGATCCCAATGCTCAATGACGGTCGAGAAACCGCCAGAGAGAAGGTCTAATGACACTCAGACAGGCATACCCTTCGGAATACCAAAGGGTGCAAGGTGCGTTCAAAGATTCGATGGTTCAC
+
>>111B1>A1@>FEFFFEEEE0EFHH3BFGF2AGHBGGBDFFG??CEAFGHHEHHAG8BF;DFEGA07FG7HDGF#101@GFE2FD1%/.>6EC1D1EG1#BB<10E5EC>CBG,BGCDDF2#2DF>?D@#DFG8HBF8B4DFF11@<1<B2?FE60-1F?>2=G#B1<<20=##E>/;#22B?0>/;;%;FB29FDEFB07:21EABFBGFFFB2BBFF$9B:A#/#EE9FF2D1A01F0500F61FCB00A0A113333GEF11?B111111111
@M02197:102:000000000-ALU3V:1:1101:26726:12311 1:N:0:1
AATCCTCGGAGTTCCTCCGCTTATTGATATGCTTAAGTTCAGCGGGTAATCCTGCCTGATTTGAGGTCTAAAGTTCAAGTGTTTCACTCAAAGGTGAAGCGATTTATAAGCGCCGTCTAACGATAAGACTGCATTCGACTTGACGAGAATAAGTGTTATTACGCCGAGTGAAGCTTTCTATGATATCGAAATACAAGCTGCTCGTACATTTCAGCTGAGCTGACCCTATACAGGGCCGGCAATACAGCCAGAATCCAAGCCCAGACGCCTGTTTCATTACAAAACAGGGGGGTTGAGGGTTTCACGACACTCAAACAGGCATACTCTTCGGAATACCAAAGAGTGCAAGGTGCGTTCAAAGATTCGATGACTCAC
+
BBBBBFB?3ABBGGGGFGEEF2EGHF5GGHFGHHHHGHHHHHFECEGGHGFHFGFHHHGHHHHHGGHHGHHHHDDHHGHHHHHFHFGHHGHFHBBFGHGHFEHHGHHHHGEGGGGEGHGHFGEHGGGGHHEHHFHHGEGGGHHHGFGGGGHGHDHHGGHHHHG?FGCGEHHFHBGHHFHHHFDGCCGGHHGHHGHFHGEFDFEGDFHFGGGGHHHFFHHEFHCEGHHHGFGHCDAGGGGH<GHHFGHFHHHHHHGGHEHGEGGEEFEEHGHHFHHBFHHGHHGFGGGGGGHHGHHHGHHHGGGFEFFBDEBGHHHHHFGG5GFHAE?EGEFCHHEGFHHHHHHHHHHFFGGGHGGFFGFGE4BFFFFFFFAAAA3
@M02197:102:000000000-ALU3V:1:1101:8508:12438 1:N:0:1
AATCCTCGGAGTTCCTCCGCTTATTGATATGCTTAAGTTCAGCGGGTAATCCTGCCTGATTTGAGGTCTAAAGTTCAAGTGTTTCACTCAAAGGTGAAGCGATTTATAAGCGCCGTCTAACGATAAGACTGCATTCGACTTGACGAGAATAAGTGTTATTACGCCGAGTGAAGCTTTCTATGCTATCGAAATACAAGCTGCTCGTACATTTCAGCTGAGCTGACCCTATACAGGGCCGGCAAGACAGCCAGAATCCAAGCCCAGACGCCTGTTTCATTACAAAACAGGGGGGTTGAGGGTTTCACGACACTCAAACAGGCATACTCTTCGGAATACCAAAGAGTGCAAGGTGCGTTCAAAGATTCGATGACTCAC
+
AACCCFFCBCCAGGGGGGGGGGGHHHHHHHGHGHHHHHHHHHHGGGGGHHHHHHHHHHHHHHHHGHHHHHHHHHHHHHHHHHHHHHHHHHHHHHGHGHHHGGHHGHHHHHHGGGGGGHHHHGGGGGHHHHHHHHHHHHGGGHFHGEGGGHHHHGGGHHHHHFFGGGGGGHHHGHHGHHHHHHHHGHHHHHGHGGHGHFGGGGHDFFEAGHHHGHFHHHHFHHHHHHHGGGHHGGGGGFHFGHHHFCFFHGHHHGGGHHHHHGGGFGFFHHFEHFGHHHHGHHGHGGGGGGHHHHHGGHHHFHGGGGHHHGHGHHHGGHHHHHGHGGGGHHHHHHHHHHGHHHFGHHHHGGGGHGFGGGGGGGGBFFFFFFBBA3A
@M02197:102:000000000-ALU3V:1:1101:3232:12422 1:N:0:1
AATCCTCGGAGTTCCTCCGCTTATTGATATGCTTAAGTTCAGCGGGTAATCCTGCCTGATTTGAGGTCTAAAGTTCAAGTGTTTCACTCAAAGGTGAAGCGATTTATAAGCGCCGTCTAACGATAAGACTGCATTCGACTTGACGAGAATAAGTGTTATTACGCCGAGTTAAGCTTTCTATGCTATCGAAATACAAGCTGCTCGTACATTTCAGCTGAGCTGACCCTATACAGGGCCGGCAAGACTGCCAGAATCCAAGCCCAGACGCCTGTTTCATTACAAAACAGGGGGGTTGATGGTTTCACGACACTCAAACAGGCATACTCTTCGGAATTCCAAATAGGGCAAGGTACGTTCAAAGATTCGATGACTCAC
+
AAAAAFFAAAD>F3GGGGG?EEGFFFEFFGFGFGDGFEGGCDFCAEEECEFHGFGHHHHGHHFHGEGHGHHHGDFHGHF@@@FGFFHH1GG1DE11F1GCEEFHEBHHHF1>>/EGEGFBDAAGFE1DHHHFHHHEBBFCG1DGGF?//?<1F96FFGHHH1.-<@C?0#09009DGGHDGFBGCHHG0C(GHHHGGHH0#<<0?1F?FFBGBF0><119C9?C19DFGFCGA9;B9@1@@B1;B0F1221F<1//F0?00/GEEEC?0B1BB222@E00C1B1/>//?/0011B1/A11EF/B/2A1GFD0111A11221GE0B//CGB1BAA1BBD1A0B11113DA00111B3FA3GA1A1FBDB1D>>111
@M02197:102:000000000-ALU3V:1:1101:19443:12511 1:N:0:1
AATCCTCGGAGTTCCTCCGCTTATTGTTATGCTTAAGTTCAGCGGGTAGTCCTACCTGATCTGAGGTCAAGGTGTCAATTGAATTTTCTCAAGGAGAAGCTTTGTGAGCGGGCCGAACGGTTTCTGCAGCCGAGCGAAACGTGAGCACGCAAGGCCGTCCACCGACGGGACCGCTAAGGTATTTGAGGCGAGCCGGACGGCAACACCCAAGTCCACTTCCAGCCCGGGCAGGACCCGGGCGGTGTGAGGTTTTCAAGACACTCAGACAGGCATACCCTCCGGAATACCAGAGGGTGCAAGGTGCGTTCAAAGATTCGATGATTCAC
+
BBBCCFFDDDCCGGGGGGGGGGGHHHHHHHHHHHHHHHHHHHGGGGGGGHHHHHHHHHHHHHHHGGHHHHHHGHHHHHHHGHHHHHHHHHHEHGHHGHHHHGHHHHHGHGFGGGGFBCGGFFFHHHHHHHHGGGFGGGGGGFGEDHHHFGGGGGHHGGFGGGGGHGHGGEGDGHHHGHHHGFGHGGFGGGFGGGGGFGHHFFFFFGFHGHHGHHHFFFGFGFGEGHHEHFGGFGGGGGGGGHGHHHFGGHHHHHHHHFHGHHHHGHGHHHHGHEGGGGGGHHGHHHHHHHHGHHHHHHHFGGGHGGGBGGGGGFBFFFFFFCCCCC
@M02197:102:000000000-ALU3V:1:1101:12052:12600 1:N:0:1
AATCCTCGGAGTTCCTCCGCTTATTGATATGCTTAAGTTCAGCGGGTAGTCCTACCAATCTGAGGCCGATGAATTGAAATTAAATCCCTTCCTCTCTTCCAAAGAAGCGAGGCATGGGCGGGGTTCAGAAGCACTCCAACCAGCAAAACGTCGCGTCCAGCTCCTCGACCCTGCGCCTCTCCTCTCCGAAGTCCTGATATTATCAAAACCCGGCAGGGAAAGACGTGGGCGAAATAACGAGCTTTCGTCCGTCTTGCCTATCGAATTGATGCGCTAATGCATTTCGAGGGAGCCACCGTGGAAGATGGCAAGACCCTCAATACCGATCCGCCAGCTTTCTCAACTAAATAAGAAAGCTGTCGTTCGAAACAATTCGCGGCCCTCAAACAGGCATGCTCCCCAGATTAGATCTGCCGGGAGCGCAAGGTGCGTTCAAAGATTCGATGACTCAC
+
A3>AAFFCCCCCCGGGGGGGGGGHHHHHGHHHHHHHGHHHHHHGGGGGEHHHHHHHHHEHHGFFGGGGGGGGHHHHHHHHEFHHHHHHHHHGHHHHHHHHHGHHHGFHGGGGEGHHHGGGG@CCCHHFHECHHHHHHGHHGAGGHGGGHGCCCGGCGGGFFGBFBFADGAAFEE@AADFFFFFFFFFFC?AFFFFFBBFFEBBBFF009.ADFFAAF;AFEFFEDADECFFFFFFFFFFFFD?DF0-.9FFFA./B;.?9BEFFBBFFGFGGGGGGGGGFGGFBGGGGGGGF?CC?FGEHHFHCHGHFFHGCEDBHHFHGHGGF@C>CGGFHHHHEHAHGHHHHHHHHFFHHGGHGGGGGFEFFGHHFFHFGFCGGGGGGFC5HGHHGHHFFHHFEEGFEHHHFHGHHGGGGGGEAEGGGGGGHHGGGGFGCGGGGGFGCFFFFFFFBBBBB
@M02197:102:000000000-ALU3V:1:1101:16867:12615 1:N:0:1
AATCCTCGGAGTTCCTCCGCTTATTGATATGCTTAAGTTCAGCGGGTAATCCTGCCTGATTTGAGGTCTAAAGTTCAAGTGTTTCACTCAAAGGTGAAGCGATTTATAAGCGCCGTCTAACGATAAGACTGCATTCGACTTGACGAGAATAAGTGTTATTACGCCGAGTGAAGCTTTCTATGCTATCGAAATACAAGCTGCTCGTACATTTCAGCTGAGCTGACCCTATACAGGGCCGGCAATACAGCCAGAATCCAAGCCCAGTCGCCTGTTTCATTACAAAACAGGGGGGGTGAGGGTTTCACGACACTCAAACAGGCATACTCTTCGGAATACCAAAGAGTGCAAGGTGCGTTCAAAGAGTCGATGATTCAC
+
AAAA@FF1AADAF33A1100EF?CHFGFHHCBBGFFHDFGCBGC/EEGFHHFHFBHHHHDGEG2CGGEFFDHH2GFFFB2DEGGG22DDFFFFB1BD11BE>?FF@@F@2B/?E@/EFAGEEEEEFFHFHHEFHHHHFF/C@D1//@/CFDBGFG#BDGEFH#.AC6CEFD0FFHCDDGHH9#:0.909;ACHCBGCABF/BGGGGGFF9#0DBBFGFBFGC0<1F;F0#FGC<A<<;1?FFFF90C<22@11C?GHHHEGCC>/EEGG01B12222D>FB1GGF/>/E>0B/B/>/GFD/BEF/2GFDF1C1EGBFBHFGBFCGCEEA2DHG10CHFB1FFDHHGBGA00?G113GG1B111FFD3133AA111
@M02197:102:000000000-ALU3V:1:1101:9258:12776 1:N:0:1
AATCCTCGGAGTTCCTCCGCTTATTGATATGCTTAAGTTCAGCGGGTAATCCTGCCTGATTTGAGGTCTAAAGTTCAAGTGTTTCACTCAAAGGTGAAGCGATTTATAAGCGCCGTCTAACGATAAGACTGCATTCGACTTGACGAGAATAAGTGTTATTACGCCGAGTGAAGCTTTCTATGATATCGAAATACAAGCTGCTCGTACATTTCAGCTGAGCTGACCCTATACAGGGCCGGCAATACAGCCAGAATCCAAGCCCAGACGCCTGTTTCATTACAAAACAGGGGGGTTGAGGGTTTCACGACACTCAAACAGGCATACTCTTCGGAATACCAAAGAGTGCAAGGTGCGTTCAAAGATTCGATGATTCAC
+
BBBBBFFBBBDBGGGGEGGEGGGHHHHHHFFFFHGFHGHHFHHGGGEEHHHGHHHFHHHHHHHHGHHHGH5GGHHHHHHHHHHFGHHHFHHHHHGHHFFFGGHHGHHHGFHGGGCGCGEHHGFFGGHFEHHHHHHHGHGGGGEHGGGEGHGHHDDGFHHHGHFGGGGGCC;GHHHHHHHGHHEGHFHGCGFGHHHHGHGGE9HGGFHHGGGGGFHHG1HFGGGF1DGHHHFHFCDDDBFDGGFHGHHBGHBHFCF?EHHHHGFCECGHHGBHGHHGHGBFGDGEFECEGDFGCAFHGHFGAFEFEBFB5FBHHHFFHGHF5FGHGCEBHHGFFGCBGFAFFFHGBHHHGGGGFGFFCBGFGGGFFDFFFDAAA>A
@M02197:102:000000000-ALU3V:1:1101:12587:12789 1:N:0:1
AATCCTCGGAGTTCCTCCGCTTATTGATATGCTTAAGTTCAGCGGGTATTCCTACCTGATCCGAGGTCAACCTGAGAAATAAAAGGTTAGACCGGCCCGACGAGACCTTGCAACTCTCCGCGTGCCTCGAAAGACTCGTTGCGAAGAGGGTCCCACGGACGCCGTCATTGTCTTTGAGACCAGTTGCGGACGAACCACAACGCGGCCCAACACCCAGCCCGAAGGTTGGAGAGAGGATAATGACGCTCGAACAGGCATGCCCACCGGAATACCAGTGGGCGCAATGTGCGTTCAAAGATTCGATGACTCAC
+
AAABBFFCCABCGGGGGGGGGGGHHHHHGHHHHHHHHHHHGHHFGGGGHHHHHHHHHHHHHHHGFGGHHHGHHHHHHHHHHHFHHGHHHHHHHGGGGGGGGGGGGGGEHHHHHHHHHHHGGGGGGHHHGGGGGHHHHGHGHGGGGGGHHFEGHHHGGGGG@AGGGGHHHGGGHHHFGFFHHHGFFGGGGGGHGHGGGGGGGGGGHGHHGGGHGGGGGGGHHHHGHGHGHFGFHHHHHHHGGGFFGHGGHHHHGHHHHHGGGGEGHHHHHHHGHHGGGFGGHHHHGGGGHGGGGGGGGGFBFFFFFFBBBBB
@M02197:102:000000000-ALU3V:1:1101:22363:12849 1:N:0:1
AATCCTCGGAGTTCCTCCGCTTATTGATATGCTTAAGTTCAGCGGGTAATCCTGCCTGATTTGAGGTCTAAAGTTCAAGTGTTTCACTCAAAGGTGAAGCGATTTATAAGCGCCGTCTAACGATAAGACTGCATTCGACTTGAGGAGAATAAGTGTTATTACGCCGAGTGAAGCTTTCTATGCTATCGAAATACAAGCTGCTCGTACATTTCAGCTGAGCTGACCCTATACAGGGCCGGCAAGACAGCCAGAATCCAAGCCCAGACGCCTGTTTCATTACAAAACAGGGGGGTTGAGGGTTTCACGACACTCAAACAGGCATACTCTTCGGAATACCAAAGAGTGCAAGGTGCGTTCAAAGATTCGATGACTCAC
+
AAAA?FFAA1AAGGGFFEEF0AAGFHHHHHHGCFFGFEEGHGFGC?GGHDG2GDHGHHCEGHGHGHHGHHFBBDGHHHEEHFDFBDEF1FG1F0BC1111//FEEFBGBG>///>//FC21/FGGEFFH11FB>2>F2<?/@11@FCEF1F11??1?FG@G;/<<<<@;<DC0<FDGD00<00<<CBCCGGACCFBA.7<GEBD00D;B1BFHFCFFBFFFFBHFDDFDFHHGGCCB;G&D;FFF22F?GGF22/?GG/HFF/<EFFACF3GFF@F4HFEHE@BFE?EEEAGF1EE>1DDFFDGGBGB5EHGF5HG53HHFFAFEEAEHFFDFD23F5FAF3BFGFGFEEGGHGDGFGGB2BGFFFFFFFBBAAA
@M02197:102:000000000-ALU3V:1:1101:27476:12817 1:N:0:1
AATCCTCGGAGTTCCTCCGCTTATTGATATGCTTAAGTTCAGCGGGTAGTCCTACTTGATTTGAGGTCATTATGTACTAGTATTTTAAAAGGGGCCTTTAAAGCTCTTTGCAACCGTCAGTCACGTCCCCGATGAGTTTATACTACAACATCAGGTCAAGCCGTTACTATTAGCGCATGCAGCTTCCTATCTTTCAGTCTAGCCAGTGTTAATGGCAAGAGACCATGATTCAAGCCCAGACTACCTTATCCAAAGATAAGGCGGGGTTGAGAAGTTCGCGACACTCAAACAAGCATGCTCTTCGGAATAACCAAAGAGCGCAAGGTGCGTTCAAAGATTCGATGATTCAC
+
A>AA1FFA?AAAGGGGGGGGGGGHHHHHHHHHHHHHHFHHHHGGGGEA/AGHHHHEHHHGHHHFGHHHFHFFHHGGGHHHFFHHHHHHDGHC/EEEFFHD2FHFHHHHHFHFGHHGGFAEHHHGEGH9EGGGGGHHFGHBGHHFGHH<GHHHFHEHGHHHHDHHHGGHHGHHHHHHGGCHHF0GFHHHGCGHFHGDHHFFFGFHGGFCCGGFFHGFFHGGGFGGGGHGGGGGGGGEGFEFFFFHFHGEEGGHHFFEFGGGCGFGHHFHHFHHGGGGEADHHFEAA3GHHGHHHEHFHHFF?GHGHEHCHHHGHHDEACGHHHFGGGEHGGDGGGGGGFFFFFFFFABBBB
@M02197:102:000000000-ALU3V:1:1101:27352:12858 1:N:0:1
AATCCTCGGAGTTCCTCCGCTTATTGATATGCTTAAGTTCAGCGGGTAGTCCTACCTGATCTGAGGTCAAGGTGTCAATTGAATTTTCTCAAGGAGAAGCTTTGTGAGCGGGCCGAACGGTTTCTGCAGCCGAGCGAAACGTGAGCACGCAAGGCCGTCCACCGACGGGACCGCTAAGGTATTTGAGGCGAGCCGGACGGCAACACCCAAGTCCACTTCCAGCCCGGGCAGGACCCGGGCGGTGTGAGGTTTTCAAGACACTCAGACAGGCATACCCTCCGGAATACCAGAGGGTGCAAGGTGCGTTCAAAGATTCGATGATTCAC
+
BAABBFFBBA@AGGGGGGGGGGGHHHHHHHHHHHGHGHHHGGHGGGGGGDHHHHHHHHHHHGHHHGFHHGFFFFGBFHHHHHGFFHHHGHEGHHHA??FFEHHHHHEGHGGGGFGCGC@EEGGHHGHFFHHECACCGGGCB0><AFGHG?BDC?GHGGGGGHHGFGCDDBCDCFHHHHHGDBFFDBECAFFAAFFFC;FFCEDCFE9DEDHFEFGGBGFGFGGGGGHGHHHEACEGEEEEE@3EAFHFFEBFGEHHGHHHHGFFHHHEFHFGBAGEEE23HFBHGGGHHHHE3DFFGFG?GGGG4BGDGBFGGGBCFFF5FBBBA@
@M02197:102:000000000-ALU3V:1:1101:15704:12954 1:N:0:1
AATCCTCGGAGTTCCTCCGCTTATTGATATGCTTAAGATCAGCGGGTAATCCTGCCTGATTTGAGGTCTAAAGTTCAAGTGTTTCACTCAAAGGTGAAGCGATTTATAAGCGCCGTCTAACGATAAGACTGCATTCGACTTGACGAGAATAAGTGTTATTACGTCGAGTGAAGCTTTCTTTGATATCGAAATACAAGATGCTCGTACATTTCAGCTGAGCTGACCCTAAACAGGGCCGGCAATACAGCCAGAATCCAAGCCCAGACGCCTGTTTCATTACAAAACAGGGGGGTTGAGGGTTTCACGACACTCAAACAGGCATTCTCTTCGGAATACCAAAGAGTGCAAGGTGCGTTCAAAGATTCGATGACTCAC
+
AAAA1DD?A1DAF3EEE1AE0ECGFGH3FGG2DFEFB1DACGFEECEGHHFHHHCHHFGHGHB2AAGCD1GDG2B@GB2G12BGFBGHEFG1101@FE1FEE/FFHHHHH1EEG///FG21EFHGGFDFF1FFGH22@FCCB1GC/@C/F?CGFEGGFFFFFA#A;@GEHDD0C:DGF:#C;0;CB;#.GC4<0GCG#/.<9C?111G<93<==>;11<<70CG1FG?#CFFBF/@;)@@2@@B<011221FF1C<<F/GB///>//?001112@2B20FGEB@F>///E0F1F?0/0EFEBCEEAB1FEG0A1FFDA1A110GA/B/022A2A001HFBGGDDB1100EA0111G3AA3GG11FD3B@1>11>>
@M02197:102:000000000-ALU3V:1:1101:27590:13000 1:N:0:1
AATCCTCGGAGTTCCTCCGCTTATTGATATGCTTAAGTTCAGCGGGTAATCCTGCCTGATTTGAGGTCTAAAGTTCAAGTGTTTCACTCAAAGGTGAAGCGATTTATAAGCGCCGTCTAACGATAAGACTGCATTCGACTTGACGAGAATAAGTGTTATTACGCCGAGTGAAGCTTTCTATGATATCGAAATACAAGCTGCTCGTACATTTCAGCTGAGCTGACCCTATACAGGGCCGGCAATACAGCCAGAATCCAAGCCCAGACGCCTGTTTCATTACAAAACAGGGGGGTTGAGGGTTTCACGACACTCAAACAGGCATACTCTTCGGAATACCAAAGAGTGCAAGGTGCGTTCAAAGATTCGATGATTCAC
+
ABABAFFAABBAG5DDGGEEFEGHGHGG5DF5FGBFGHFHGFHGGGECHHBFHFHHHHHHHHHHGHGHHHGHHD5FGHHBDFGFGHHGHHG3BFFGFHHBEEHHGHHGFHHGGGGEEHHHB??/?CGHEGGFGDD?GHAEDHHHGFCEGHHFFD?FDGHHHF9/;;A@EFHD6FBGEFHDGHGFHHFGHHFHGGH0CGHG/9FGBDGFDBFFFFGFGFFGGG<B11FBFG?CFBA/CBFFF2F9EC112FF?11/CHFG0HAE?GGFF0333@4BHFDF1GFBHEEE@1112HGC11BB5A3A11FGFHGHHGHHBEDBDDF5HE22AA5HFBFHHGBFHHHGBHGAHEEEDHGFBGGFFEGB4CBFFFD>3AA3
@M02197:102:000000000-ALU3V:1:1101:13359:13136 1:N:0:1
AATCCTCGGAGTTCCTCCGCTTATTGATATGCTTAAGTTCAGCGGGTAATCCTGCCTGATTTGAGGTCTAAAGTTCAAGTGTTTCACTCAAAGGTGAAGCGATTTATAAGCGCCGTCTAACGATAAGACTGCATTCGACTTGACGAGAATAAGTGTTATTACGCCGAGTGAAGCTTTCTATGCTATCGAAATACAAGCTGCTCGTACATTTCAGCTGAGCTGACCCTATACAGGGCCGGCAAGACAGCCAGAATCCAAGCCCAGACGCCTGTTTCATTACAAAACAGGGGGGTTGAGGGTTTCACGACACTCAAACAGGCATACTCTTCGGAATACCAAAGAGTGCAAGGTGCGTTCAAAGATTCGATGACTCAC
+
BBBBCFFCDEDEGGGGGGGGGGGHHHHHHHHHHHGHHHHGHHHGGGGGHHHHHHHHHHHHHHHHGHHHHHHFHGHHHHHGHHHHHHHHHHHHHHGHHHHHGGHHGHHHHHGGGGGGGHHHHGGHGGHHHHHHHGHHHGGGGHFHGGGGGHHHHHHHHHHHHHGGGGGGGHHHHGHHHHHHHHHHGHHHHHHHHHHHHHGGFGGGGDGHHHGHGGGHHHHHHHHHGGGGGGHGGGGGGHHHGHHHEGHHHHHHHHGGHHHHHGGGEEGEFHHHHHHHHHHHHHHGGGGGGGHHHHGHGHHHGEGGGGHHHGHHHHHHGHFGHFFHGGGGHHHHHHHHHHHHHHHHHHHGGGGGHCGGFGGGGGGFFFFFFFCBAAA
@M02197:102:000000000-ALU3V:1:1101:25123:13215 1:N:0:1
AATCCTCGGAGTTCCTCCGCTTATTGATATGCTTAAGTTCAGCGGGTATCCCTACCTGATCCGAGGTCAACCTGAGAAGGAGAGGTTGAGCGGCGCACTCCGAGCGGCCACCGACGCGAGACAAGATGCCACAACGCGAGGGGACGGACGGCGTGGCCGGCGACATTGAGGCGGGCGGCGAGGAGCCGCGGCGCCCAACACCCAGCCGGGCTGGATTGGTGACAATGACGCTCGAACAGGCATGCCCCCCGGAATACCAGGGGGCGCAATGTGCGTTCAAAGATTCGATGACTCAC
+
BABCCFFBBBDBGGGGGGGGGGGHHHHHHHHHHHGGGHHHHGHGGGGGHHHHHGHHHHGHHGHGGGGHHHHGHHCGHHHH;HHGGGGHHFFGGGGGGGGHHGGGGGGGDFGHGGGGGGGGGGHGFHHHHHHHHHGGGGGFGFFGGGFFFFFFFFFFFFFFFFFFFFFFFFFFFFA=FDFFFFFDF4FGGGG;GGGGGG::GGGCGGGDGFGGHH;GEHH<H;:HH9GGFDGG?GHHGHGHHFGGGGGGGHGHHHHHHGGGGGG?GHHGHEGGGHGGGGGGGGGGFFFFFFFCCCBB
@M02197:102:000000000-ALU3V:1:1101:27344:13354 1:N:0:1
AATCCTCGGAGTTCCTCCGCTTATTGATATGCTTAAGTTCAGCGGGTATCCCTACCTGATCCGAGGTCAACCTTGAAGTCGGCGTCTCCGCCGACGTTTTCCGGGCGCTCACCCCCGTGTCCCGAGCGAAGATGTGGCATCACGCAGAGGAACGGGCGGCTTCCGCCGAGGGGACTTTGAGGCGCGCGGGGGGGACCGCGGCGCCCAACACCCAGCCAGGCTGGATTGGTTGCAATGACGCTCGAACAGGCATGCCCCCCGGAATACCAGAGGGCGCAATGTGCGTTCAAAGATTCGATGATTCAC
+
BCBBCFFB@BCAGFGGGGGGGGGHHHHHHHHHHHHHHHHHHGGGGGGGHHHHHHHHGHHEGFHGGGGHHGHFHHGFHGHFEGGGGGFHHEFG@FC?BFHGFFGGGGGGGGGHHHG-A8DHHHHGGGGGGGGGFHHHHHHHHHGGGGG6GGFEFFBFGGFFFFFFFFFFFFFFFFCFFFFFCFABFFFFFDFFFFFFDAGFACBGHHGGDFGFFHHFFFFHGEGFHHCFG<FFHFFDFFFDFFFGGHHHHHHHGGCGGGGHFGHHHHGHHHGGECGHHGG?GGGHGGEBFGGGGGFFBFFFFAAAAA
@M02197:102:000000000-ALU3V:1:1101:26785:13396 1:N:0:1
AATCCTCGGAGTTCCTCCGCTTATTGATATGCTTAAGTTCAGCGGGTAGTCCTACCAATCTGAGGCCGATGAATTGAAATTAAATCCCTTCCTCTCTTCCAAAGAAGCGAGGCATGGGCGGGGTTCAGAAGCACTCCAACCAGCAAAACGTCGCGTCCAGCTCCTCGACCCTGCGCCTCTCCTCTCCGAAGTCCTGATATTATCAAAACCCGGCAGGGAAAGACGTGGGCGAAATAACGAGCTTTCGGCCGTCTTGCCTATCGAAGGGATGCGCTAATGCATGTCGAGGGAGGCACCGTGGAAGATGGCAAGACCCTCAATACCGATCCGCCAGCTTGCTCAACTAAATAAGAAAGCTGTCGTTCGAAACAATGCGCGGCCCTCAAACAGGCATGCTCCCCAGATTAGATATGCCGGGAGCGCAAGGTGCGTTCAAAGATTCGATGATTCA
+
AABBBFFBABBBGGGGGFAEEE?GHFGFDFFFHGHGHHFDFDGGG?AA1AGDFFHGHHHHFHHHGGGGGGGHDFGFHHGHGHGHBECFF3FHHGGHHGHHHBGHBFFFFGF/<FFFFFGFCGG?CHBGHHGFECGHHHGHGGHHHHHHHGFHGGGGABD/90FF/FDGGFC/FEAFFFFFFFFFFFFFAFFFFFFFF99BBFFFFFFFFFFCAFFFFF.F../..-.BC8FFF?ABBBB/AFFBF9--A-9---FB99-/--9;0.B;;-?990000009..-C-/CE;0;;-..CCGFGHEHHHFFGGGC<.</D1<G<.EC<@>/GGEBFFGF0@1<BDBF2FFHHHGHHGBGA?EE/EG>/EHGBBF?////>/CEA0>1G@F@D1E1FGHEA/?C1E2HFBGA2EB/EA//CFE00E11HFE?EEFFGA3GGFA1B11BFFD1A11A
@M02197:102:000000000-ALU3V:1:1101:28792:13416 1:N:0:1
AATCCTCGGAGTTCCTCCGCTTATTGATATGCTTAAGTTCAGCGGGTAGTCCTACCAATCTGAGGCCGATGAATTGAAATTAAATCCCTTCCTCTCTTCCAAAGAAGCGAGGCATGGGCGGGGTTCAGAAGCACTCCAACCAGCAAAACGTCGCGTCCAGCTCCTCGACCCTGCGCCTCTCCTCTCCGAAGTCCTGATATTATCAAAACCCGGCAGGGAAAGACGTGGGCGAAATAACGAGCTTTCGTCCGTCTTGCCTATCGAATGGATGCGCTAATGCATTTCGAGGGAGCCACCGTGGAAGATGGCAAGACCCTCAATACCGATCCGCCAGCTTTCTCAACTAAATAAGAAAGCTGTCGTTCGAAACAATTCGCGGCCCTCAAACAGGCATGCTCCCCAGATTAGATCTGCCGGGAGCGCAAGGTGCGTTCAAAGATTCGATGATTCAC
+
AAAABFFCBCBCGGGGGGGGGGGCHHHHHHHHHHHHHFGHHHHGGGEGGHHHGFHHHHHHHGFHGGGGGGGHHHGGHHHHHHGHFHHHHHHHHHHHHHHGGHHHHHHHGGCCEGHHGFHGGDCDGHFHHHHHHHHHHHHFGGHHHHEEGD.C-DCG?DGGGEGGGFA?DADFF.B=DFFFFFFFFFFDFFAABFFFBFFFFFBBFFF99DDFFFCFFAE.AA:FA.DDDAFFB;?FFBFFF;;9BB;A9.B.A9///.;//B:://B;FA?B90GGFBFGFDB.?FBAEF.?E.CGE:000GG;G0C0FDCC<</BGDHEE?DAC@>CGGFGFEFFBHHHFHHGBHG@3EGDF?2G@BDEEB0/?G2HFFFFEEC@GFDFFF@EHGFEGFHFG1E0FGHFFFHHHGGFBGGEECGGEEE?GHFBHGGEEFFBGGGEBEEFFFFFFFFA?AA>
@M02197:102:000000000-ALU3V:1:1101:9790:13400 1:N:0:1
AATCCTCGGAGTTCCTCCGCTTATTGATATGCTTAAGTTCAGCGGGTATCCCTACCTGATCCGAGGTCAACCTTTGAATAAAGATTTAACGGCCGCGGCCATCCGCACTCCGAAGCGAATTGAAAAATCCACAACGCTTAGAGACGGACAGCTCAGCCGGAAGACTTTAAGGCGCGCGGAAAACCGCGACGCCCAATACCAAGCCAGGCTTGAGTGGTGAAATGACGCTCGAACAGGCATGCCCTTCGGAATACCAAAGGGCGCAATGTGCGTTCAAAGATTCGATGATTCAC
+
BBBBAFFBBB?AGGGGGGGGGGGHHHGHHHGGHFHHHGGHHDGEFGFGHHHHHHHHHHHHHHHGGGGHHHGHHHHHGH:HHFGFFHHHHHGC@EE@/FEGGHHHGGGFGGHFFGCGGGGFCG1GFHGHHFEGHE@GCG8HHHHHHGGDCFGFGFHGFFHHHHHHHHGFGGGFFGGFFFFFGFFFFFFGGGHGFGHHHGGGHGGHFFFHGHHGHFGHFHGHHHGFGFAHHCHFGHHHHHHGGGGGDFGHHHHFHGFHHGGGGGGHHHGCEGGGGGBGGGGGGFFFFFBFBBBBB
@M02197:102:000000000-ALU3V:1:1101:13756:13443 1:N:0:1
AATCCTCGGAGTTCCTCCGCTTATTGATATGCTTAAGTTCAGCGGGTATCCCTACCTGATCCGAGGTCAAAGACGGTAATGTTTTCTTGTTGGACGCGGGCCGGAGCCCCTCGAGAAGCGCAATGTGCTGCGCGAGAGGAGGCAAGGACCGCTGCCAATGGATTTGGGGCGAGTCCGCGCGCTGAGGCGGGACAGACGCCCAACACCAAGCAGAGCTTGAGGGTGTAGATGACGCTCGAACAGGCATGCCCCCCGGAATACCAAGGGGCGCAATGTGCGTTCAAAGATTCGATGATTCAC
+
AAAAAFFBBBBAGGGGGGGGGGGHFFHHHHHHHHHHHHHFFHHGGGGGHGHGGHHHBGFHFFHEGCEFFHHHHBEEFHBDGFGHGHHHH9GHFGFFGGDG9BEEBCDEGG9GGGDFGGHGCFFGFHEHFHHGCFGGGGC9GGGGGFEFGGGCBFFFGGGFGFGFFFFFFEFFDFFEDFBCFFFFDGE?@AGGFEE?AHCBHGHGHFHHHHGGHHHHFHH8GHHHHHFGFA?GCGHGDFFHHHHHFHGGGGGGGHHHFHHHGHHHGGGGFBBHHCCFA4GGGBFBGGFFFFFFFFFBA?AA
@M02197:102:000000000-ALU3V:1:1101:6514:13541 1:N:0:1
AATCCTCGGAGTTCCTCCGCTTATTGATATGCTTAAGTTCAGCGGGTAGTCCTGCTTGATTTGAGGTCATTTGGTTAAAATGATTTGTGGTAAGCTCGTTCTACTTTCAGCGATCCCCGTTGAGTTTTTAAGATTACGACAACAGGTCAAGCCGCTGAGTTGGATTCAGCTTGTTGCAGTTCATCGCAGTCAGGGTCATGACAACCCGACAAGGCGACACGATCCAAACCCTAAGGCAATTCGTTCCGAAAAACAAACGGGGTTGAGAGGGGTAAGCGACACTCAAACAAGCATGCTCCCAGGAATGGCCCGGAAGCGCAAGGTGCGTTCAAAGATTCGATGATTCAC
+
AABBBFFABADBGGGGGFGGGF?GHHGHHHHHHHGFHHHCFHHGGGGGGHHHHHHHHHFGHHHHGHGHHHHHHFHHHGFGHGHGHHHHHGCGHHHGHGGGHGGHGHHHHHHGEEEGHGGFHGHGGHHHGHH:HHHFG6F9GCHCFGFHHGHHED9@CGHHHFHH:HGFDHHHGHHHFFG=0FGHHHGGCEHHHHGEGGHHDGHGEGAFACGFFEGHHFFGHFGEDFFFABAFBHFFGFGFFBE9CCGGGHHHHGHHE>1EF14FFHFGEGHHGEE11EEBBEDHEGEFHFEHGAGFHFGF5FGEHGCGCEA3GGGGEHGHFCEACGAGGGGFGEF4FBFFDFFBBBAA
@M02197:102:000000000-ALU3V:1:1101:13452:13561 1:N:0:1
AATCCTCGGAGTTCCTCCGCTTATTGATATGCTTAAGTTCAGCGGGTAATCCTGCCTGATTTGAGGTCTAAAGTTCAAGTGTTTCACTCAAAGGTGAAGCGATTTATAAGCGCCGTCTAACGATAAGACTGCATTCGACTTGACGAGAATAAGTGTTATTACGCCGAGTGAAGCTTTCTATGATATCGAAATACAAGCTGCTCGTACATTTCAGCTGAGCTGACCCTATACAGGGCCGGCAATACAGCCAGAATCCAAGCCCAGACGCCTGTTTCATTACAAAACAGGGGGGTTGAGGGTTTCACGACACTCAAACAGGCATACTCTTCGGAATACCAAAGAGTGCAAGGTGCGTTCAAAGATTCGATGATTCAC
+
AAAAAFFBBBBBGGG5GCFGCEEHHHHHHHHHHHHFGHHHHHFGGGGGHHEFHHHHHHHHHHGHGHHHGHGHHFHHHHHFGHGHGHHFHFHGGH@FGHHEFGHHGHHHHHHGGEGGGHGHHFGHGGBGHHHGFG3GBFEGGHHHGGG?GFFFHFGHHHHGHGGGFGGCBCHHGFGGFFHHHHHHH;HHHHGHFEHHHFGGGGHGGGGFFHHHGFHGGHHHFFFGHHGGFFHGFCGGGHHFHGFGFCGB2DHHGBGGGHEHFACGEEEFHGFHG4FFHHFEHHHHGCGEEFHHHHHGGHHHGG?EGGFGFGEGHHHHHGHFGF5HGGGFHGHHHGBCHGFFEHHCHHHHGGGGGBBGGGGG2GGFFFFFFFAAAAA
@M02197:102:000000000-ALU3V:1:1101:21659:13694 1:N:0:1
AATCCTCGGAGTTCCTCCGCTTATTGATATGCTTAAGTTCAGCGGGTAATCCTGCCTGATTTGAGGTCTAAAGTTCAAGTGTTTCACTCAAAGGTGAAGCGATTTATAAGCGCCGTCTAACGATAAGACTGCATTCGACTTGACGAGAATAAGTGTTATTACGCCGAGTGAAGCTTTCTATGCTATCGAAATACAAGCTGCTCGTACATTTCAGCTGAGCTGACCCTATACAGGGCCGGCAAGACAGCCAGAATCCAAGCCCAGACGCCTGTTTCATTACAAAACAGGGGGGTTGAGGGTTTCACGACACTCAAACAGGCATACTCTTCGGAATACCAAAGAGTGCAAGGTGCGTTCAAAGATTCGATGATTCAC
+
BBBBBFFB@BBAFGFGGGGGGGGHHHHHHHHHHHGHHHGHGCHGGGGGHHHGHHHHHHHHHHHGGHHHHHHEHGBGHHHHFFHHHHHHHHGHHHEFHHHHGEGHFGHHHHHCGGGGGHHEBEEHGGHHHHFHHHHHGHCDGGHHGEFDGHFFHGGHHHHHHGEDGGGFGGHGHHGGGGHHHGGHHCHGHGDHHHGHHHGGGGGHHGHHGHGFGHHHGHGHHGFGGHGGHHHGGGGGGHGDGFGBGGHHHHHFHG?GHHGHHGGGGGGHHHGHEHFHGGHHHHHGGGGEGDGGHHHGGHHHGHGGGHHHFGHHHHHHHHHFGF5HEGGGHHHHHGHHHCHHHHHHHHHHGGGGHCGGGGGFEGGFFFFFFFBBAAA
@M02197:102:000000000-ALU3V:1:1101:23894:13609 1:N:0:1
AATCCTCGGAGTTCCTCCGCTTATTGATATGCTTAAGTTCAGCGGGTAGTCCTACCTGATCTGAGGTCAAATCAAGAGTGCATTGACTGCGGTTTAGAGTGCAGACGGAGACAACTGATGTTTCGTCACACTAAGGCATTTAAGGAAGGCCAGAGGCGATCCCAAAGCTCAATGACGGTCAAGAAACCGCCAGAGAGAAGGTCTAATGACACTCAGACAGGCATACCCTTCGGAATACCAAAGGGTGCAAGGTGCGTTCAAAGATTCGATGACTCAC
+
BBCCCFFCCCCBGGGGGGGGGGGHHHHHHHGHHHGHHHGHHHHGGGGGGHHHHHHHHHHGHHHGFFHHHHHHHHHHHHFHHHHHHHHHHHGGFHGHGHHGHHHHHHHHHGHHHHHHHHHHHHGGGHGHGHHHHHHHHHHHHHHHHHHGHHHHHGGGGGFGGGHHHEHGGFHGHHGGHGGFGHHHHHHGEHGFHGHGHHGHHGBGHHFGHGFHHHHHHHHHHHGFEGGGEFHHHHHHHHGHHHGHH<HHHGGGGGHGGGGGGGGGGFFFFFFFBBBA?
@M02197:102:000000000-ALU3V:1:1101:17280:13825 1:N:0:1
AATCCTCGGAGTTCCTCCGCTTATTGATATGCTTAAGTTCAGCGGGTAATCCTGCCTGATTTGAGGTCTAAAGTTCAAGTGTTTCACTCAAAGGTGAAGCGATTTATAAGCGCCGTCTAACGATAAGACTGCATTCGACTTGACGAGAATAAGTGTTATTACGCCGAGTGAAGCTTTCTATGCTATCGAAATACAAGCTGCTCGTACATTTCAGCTGAGCTGACCTTATACAGGGCCGGCAAGACAGCCAGAATCCAAGCCCAGACGCCTGTTTCATTACAAAACAGGGTGGTTGAGGGTTTCACGACACTCAAACAGGCATACTCTTCGGAATACCAAAGAGTGCAAGGTGCGTTCAAAGATTCGATGACTCAC
+
BABCCFFCCCCCGGGGGGGGGGGHHHHHHHHHHHHHHHHHHHHGGGGGFHHHHHEHHGGHHHHHGHHGGHEHHHHHHHHFHHHHGHHHHGHHHHHHHHHGGGHHGHHHHEHEGFGGGEHHHGGHGGHHHHHHHHHHGFGGGGGFGGGGGGHHHGGHHHHHHHGGGGGFHHHHHHHHHHFHEGHHHHHDHHGHHHHHGHGFGGHHEHFGHHHHHHHHHHGFHGGHGHHGGHHGBFGDDHFHHEHHFBHGHHGFHHGEGHHFGE/GGGGHGGHGHEFHHHHHHHHHHHEFFGHHHHHHGHGHFFGGGHHFGGGHFGGHHHHFGHHHGEFEGGHHHHHHGHCHHHHGHHHFGFGGHGGG5GGFGGGFFFFFFFBABBB
@M02197:102:000000000-ALU3V:1:1101:11338:13884 1:N:0:1
AATCCTCGGAGTTCCTCCGCTTATTGATATGCTTAAGTTCAGCGGGTAATCCTGCCTGATTTGAGGTCTAAAGTTCAAGTGTTTCACTCAAAGGTGAAGCGATTTATAAGCGCCGTCTAACGATAAGACTGCATTCGACTTGACGAGAATAAGTGTTATTACGCCGAGTGAAGCTTTCTATGCTATCGAAATACAAGCTGCTCGTACATTTCAGCTGAGCTGACCCTATACAGGGCCGGCAAGACAGCCAGAATCCAAGCCCAGACGCCTGTTTCATTACAAAACAGGGGGGTTGAGGGTTTCACGACACTCAAACAGGCATACTCTTCGGAATACCAAAGAGTGCAAGGTGCGTTCAAAGATTCGATGATTCAC
+
BBCCCFFCCDCCGGGGGGGGGGGHHHHHHHHHHHHHHHHGHHHGGGGGGHHHHHHHHHHHHHHFGHHHHHHHHGHHHHHHHHGHHGHHHHHHHHGHHHHHGGHHGHHGHHGFGGGGGHHGHGGHGGFHHHHGHHHGGHGGGHHHGGGDGHHGHGHHGHHHHHGGGGGGGHHHHGHHHHHHHHGHHGHHHHGHHHHHGGGGGGHHHHHHHHGGHHHHGHFFGGFGHGGGGGHHGGGDGHHHHHGGFFHHHHHHHHGGHGHHHGGGGFEEHEHHHHHHHHHHHHHHGGGGGGHHHHHHGHHHGHGGGGHHHGHGHHHHHHHHHHHHGGGGHHHHHHHHHHHHHHHHHHHHGGGGHGGGGGGGGGGFFFFFFFCCCCC
@M02197:102:000000000-ALU3V:1:1101:17494:14048 1:N:0:1
AATCCTCGGAGTTCCTCCGCTTATTGATATGCTTAAGTTCAGCGGGTAATCCTACCTGATTTGAGGTCAGATTGTCAAATATTGTCTAAAAAGACGATTAGAAGCTAAGCTCAGTTATGCCACAATCTATTAGCGTAGATAATTATCACACTAATGATTAGCAGCAAAAGCTCTGCTAATGCTTTTAAGGATAGCCGACTTGTAGAAAGCCCGCAAATCCCAAAATCCAAGCCATACAAATTGCGAAACTTGTATGGCTGAGAATTTAATGACACTCAAACAGGCATGCTCCTCGGAATACCAAGGAGCGCAAGGTGCGTTCAAAGATTCGATGATTCAC
+
AAAAAFFBBBBBGGGGGGFFCEEHHGH6GHGBGHHHHFDFHCHFFGEEEH5GHHHHFHGHFHHHGHHHHHGHHHHHHHHHHHHFHGHFHGHGCFHDGGHGHHFHHHHEHHHHHHGGHHBGH;GGEHHGHHHGDGCCFGHHGGHHHGHHHHHHGHHHHHHHEHGHHHCGGHHHHGFGHGGFGDGFG6FHG<<GGHHHGHGFDFDGFHGH/GGEEGGGBFFBBEHFFGGGGFFEEHG@HHHEGGGGDHFHHHHHF10FB2F2GBBGGBHGED21FG/HFFGBB1B11HHEB//EB02BHHFFBGDBGEE?EBFFG0EAEHGG3DGBF1EGC@FFDDF?AA>1
@M02197:102:000000000-ALU3V:1:1101:29481:14050 1:N:0:1
AATCCTCGGAGTTCCTCCGCTTATTGATATGCTTAAGTTCAGCGGGTATCCCTACCTGATCCGAGGTCAACCTTGAAATCGACGTCTCCGCCGATGTTTTCCGGGCGCTCACCCCCGTGTCCCAAGCGACGATGTGTCATCACGCAGAGGAACGGGCGGCTTCCGCCGTAGACTTTGAGGCGCGCGGCAGGCCGCGACGCCCAATACCCAGCGGGGCTGGATTGGTTGCAATGACGCTCGAACAGGCATGCCCCCCGGAATACCAGGGGGCGCAATGTGCGTTCAAAGATTCGATGATTCAC
+
AABAAFFBBBBAEGGGGGGGGGDGHHHHHHHHHHHHHHHHHHHGGGGGHHHHHHHFHFHHFHFGGGGHHHHHHHHGHH;HDHGGFGHHHGGGGG:D?GHHHFDE?F5GGGGHFGGGG:GHHFHHFHF?DCGGGGFHFFHHGHHGEFFFHGFHHGGBFG4FFFFFFFFFFFFFFFFFFFFBAFFFFFFFFFFBFFFGDFFFDGFBFFGGFFGFFDCEGGGFFHFHHFGBDFGFGFGGGHDFFHHHHF0HGGGGGGGFHHGHFGGGGGCGGGGHGHHGGGGHGGGFFGGFEGFBFFFFFBAA?A
@M02197:102:000000000-ALU3V:1:1101:11641:14089 1:N:0:1
AATCCTCGGAGTTCCTCCGCTTATTGATATGCTTAAGTTCAGCGGGTATCCCTACCTGATCCGAGGTCAACCTTAGAAATGGGGTTGTTTTACGGCGTAGCCTCCCGAACACCCTTTAGCGAATAGTTTCCACAACGCTTAGGGGACAGAAGACCCAGCCGGTCGATTTGAGGCACGCGGCGGACCGCGTTGCCCAATACCAAGCGAGGCTTGAGTGGTGAAATGACGCTCGAACAGGCATGCCCCCCGGAATACCAGGGGGCGCAATGTGCGTTCAAAGATTCGATGATTC
+
AABCCFFBCCCCGGGGGGGGGGGHHHHHHHHGHHGHHHHHHHHGGGGGHHHHHHHHHHHHHHHGGG:HHHHHHHHHHHHHHGHGGGGGHHHHHGGGGGGGGHHHGGGGGGGHGGHHHHHHGGGGGHHHHHHHHHHGGGGGGHFHGGGGGGHHHHGHHHHGGGGGGFGGGGGFFGGGGFGGGGFGGGGGGGGHHGHHHHGGGHGGGHGGHHFFHHHHHHHHHHHGGGGGGHGHHHHHHHHHGGGFFGGHHHHHHHGGGGGGGGGHGHHGGFGGGGGGGGGGFCFFFFFCCCBA
@M02197:102:000000000-ALU3V:1:1101:25568:14230 1:N:0:1
AATCCTCGGAGTTCCTCCGCTTATTGATATGCTTAAGTTCAGCGGGTATCCCTACCTGATCCGAGGTCAACCTGAAAAAAGAGGTTGGACGGCACACTCCGACCGGCCACCGACGCGAGACAGATGCCACAACGCGAGGGGACGGACGGCGTGGCCGGCGACATTGGGGCGGGCGGCTAGAAGCCGCGGCGCCCAACACCCAGCCGGGCTGGATTGGTGACAATGACGCTCGAACAGGCATGCCCCCCGGAATACCAGGGGGCGCAATGTGCGTTCAAAGATTCGATGACTCA
+
AAAAAFFAB2@AFGGGGFFCFE?GFDFHHHFFGB5FGHFHHGHGGGAEHHFFHHHGHHHHHEHGG?EFFGHCGHFHHHH/F?B?BGHCGFGGCEGGFGHCEGCGGCGG?EHDGGGGCGF?;<BGBGFFFGGFFFFGCFFGGACFFFFFDBFFFFFFFEAFFBFFFFF;FCFAFFFFFFFFFBFFF@?AA-9;.EDBD;CDD?CCGGGCD0HHHGFEH;HGBHHGGDCDGFDGDDGHHHHH:G6E?CGHHHHDHGHFFGFECEAD5GHGFEDAGGBGFDFA4FCFBFFDA?AAB
@M02197:102:000000000-ALU3V:1:1101:13237:14374 1:N:0:1
AATCCTCGGAGTTCCTCCGCTTATTGATATGCTTAAGTTCAGCGGGTATTCCTACCTGATCCGAGGTCAACCTGAGAAATAAAAGGTAGACCGGCCCGACGAGACCTTGCAACTCCCCGCGTGCCTCGAAAGACTCGTTGCGAAGAGGGTCCCACGGACGCCGTCATTGTCTTTGAGACCAGTTGCGGACGAACCACAACGCGGCCCAACACCCAGCCCGAAGGTTGGAGAGAGGATAATGACGCTCGAACAGGCATGCCCACCGGAATACCAGTGGGCGCAATGTGCGTTCAAAGATTCGATGACTCAC
+
A>AABFFBAADBFGGGGGGGGGGHHHGHHHGGHHHHHHHBHFHGGGGGHHHGHHHFHHHHHHFGFGEBFHHHHHGHFFFHGHHGGG9A;@BCA>@EE?/FBF/?EF22FFF?B@;FGG//A/@.>19B/FFBDA;0?FDDEBGGE/FFD9C?GFGGC@C7?GHHHHHHGHHFHFHGD=8FFGDG9GGGGGHFFGGFCEFD?/HGEECE;E3?EEGGGGEHHGGHHH:HHHHH:FH<HHHGEE;?G<GHHHHGHHGHGECGGGCFHHFFCHHFFDEEAGGHHCHCCGGGGGGGGGGGFFFFFFFFFABBBA
@M02197:102:000000000-ALU3V:1:1101:7126:14294 1:N:0:1
AATCCTCGGAGTTCCTCCGCTTATTGATATGCTTAAGTTCAGCGGGTAGTCCTACCAATCTGAGGCCGATGAATTGAAATTAAATCCCTTCCTCTCTTCCAAAGAAGCGAGGCATGGGCGGGGTTCAGAAGCACTCCAACCAGCAAAACGTCGCGTCCAGCTCCTCGACCCTGCGCCTCTCCTCTCCGAAGTCCTGATATTATCAAAACCCGGCAGGGAAAGACGTGGGCGAAATAAAGAGCTTTCGTCCGTCTTGCCTATCGAATGGAGGCGCTAATGCATTTCGAGGGAGCCACCGTGGAAGATGGCAAGACCCTCAATACCGATCCGCCAGCTTTCTCAACTAAATAAGAAAGCTGTCGTTCGAAACAATTCGCGGCCCTCAAACAGGCATGCTCCCCAGATTAGATCTGCCGGGAGCGCAAGGTGCGTTCAAAGATTCGATGATTCAC
+
AABBBFFBAB@BGGGGGGGGCGGHHHHHHHHHHHHHGHHFHGHGGGGGGFHHHHHHHHHFHHFGFGFE?EGBGHHEHHGHHFHGGGHFHHH3@FGCGFGHHB3CGFFFGE@EFGFHGAHGGG?D@GGB00//CFFHGHBCGAEGEGHHFCF.@BGGACGGGGGGGG?DAGAFFFFFDDFEFBFFFFBD9A>ABFFFFFFBBBFFFBFFFFDDFFFCFC.:AFFFFAD?:9;@BFFFF#B:BA::BBBA?D9.EFBB/DAB//BB;.;.9-GGFBFFC;F0EC/.-/BAGFFF?:.-?GCFHHHFGHHGGGGHDA/0DGBEGEDD@>-?C/0HDFFFBGHBFHHHHHGG2FF1HHG/D?CGGHHGGHHHHHEECEECGGDFGGHFHGFBFFBDBGE?ACFGFADED5EHHFEGEAGGGDECGHHGB22EEAGGGFGGCEGFFFFFBFFAA>33
@M02197:102:000000000-ALU3V:1:1101:29139:14444 1:N:0:1
AATCCTCGGAGTTCCTCCGCTTATTGATATGCTTAAGTTCAGCGGGTAGTCCTACCTGATCTGAGGTCAAGGTGTCAATTGAATTTTCTCAAGGAGAAGCTTTGTGAGCGGGCCGAACGGTTTCTGCAGCCGAGCGAAACGTGAGCACGCAAGGCCGTCCACCGACGGGACCGCTAAGGTATTTGAGGCGAGCCGGACGGCAACACCCAAGTCCACTTCCAGCCCGGGCAGGACCCGGGCGGTGTGAGGTTTTCAAGACACTCAGACAGGCATACCCTCCGGAATACCAGAGGGTGCAAGGTGCGTTCAAAGATTCGATGATTCAC
+
A?AAAFFBBBBBGGGGGGGGGGGHFHFFHFFFHGHFHGHHHHHGGGFGGHHFHGGHFGFGDGHHHEFGHE3F@BGFHHHHHHHHFHHHGBGHHHHHHGFHHHHHHHHFHCGGGFFFFFGGEGGGHGGHHHHGGGGGGGGGGHHHD/DGGGGGC.CGFCGGFHFGGGGGDFGGGHFFGFFFFHHFGGGGGGGFAFFFFGGFHE@EAGHHFFEFFGFFBBFFFFFEFGGFFFECEEF?EFEGGEHGBCFGHHDCGHHHHFBDHFHFHHHFGFHHFA?GFDGHGBGHHHHHHGHDHGGGHHHGGGGGGGGGGGGFGGFFFFFFFBBBBA
@M02197:102:000000000-ALU3V:1:1101:11868:14596 1:N:0:1
AATCCTCGGAGTTCTCCGCTTATTGATATGCTTAAGTTCAGCGGGTAATCCTGCCTGATTTGAGGTCTAAAGTTCAAGTGTTTCACTCAAAGGTGAAGCGATTTATAAGCGCCGTCTAACGATAAGACTGCATTCGACTTGACGAGAATAAGTGTTATTACGCCGAGTGAAGCTTTCTATGCTATCGAAATACAAGCTGCTCGTACATTTCAGCTGAGCTGACCCTATACAGGGCCGGCAAGACAGCCAGAATCCAAGCCCAGACGCCTGTTTCATTACAAAACAGGGGGGTTGAGGGTTTCACGACACTCAAACAGGCATACTCTTCGGAATACCAAAGAGTGCAAGGTGCGTTCAAAGATTCGATGACTCAC
+
CCCCCF4AABCBGGGGGGGGGGHHHHGGHGHHHHGHHHHHHHGGGGGHHHHHHHHHHFHHHFFGHHHHFHHHGHHHHHHHHHHEHGHHGHHHHHHHHHHGGHHGHHHHHHGGGGGGHHGHFFHGGHGHGHBGHHGHGGGGHHHGGGGGGHFHFHGGHHGHFGGGGGGEHHHGGHHHHHHHHGHGGFGHHHGHHHHHHFGDFHHFHHHGGGHHGHHGHHGGGHHFHGHGGHGFFGFGHHHHFHHGHHGHHGGHHGGHHGHHGGGGGGGHGGDEHHHHHHHHHHHGGGGGGGGHHHHGHHHGHGGFHHHGGHGHHHGHHHHFGFHGGGGHHGHFHHGHHHHHHHHHHHHGGGGHGGGGGGGGGGFFFFFFFBCCCB
@M02197:102:000000000-ALU3V:1:1101:23230:14682 1:N:0:1
AATCCTCGGAGTTCCTCCGCTTATTGATATGCTTAAGTTCAGCGGGTAGTCCTACCAATCTGAGGCCGATGAATTGAAATTAAATCCCTTCCTCTCTTCCAAAGAAGCGAGGCATGGGCGGGGTTCAGAAGCACTCCAACCAGCAAAACGTCGCGTCCAGCTCCTCGACCCTGCGCCTCTCCTCTCCGAAGTCCTGATATTATCAAAACCCGGCAGGGAAAGACGTGGGCGAAATAACGAGCTTTCGGCCGTCTTGCCGATCGGAAGGAGGCGCTAATGCATTTCGAGGGAGCCACCGTGGAAGATGGGAAGACCCTCAATACCTATCCGCCAGCTTTCTAAACTAAATAGGAAAGCTGTAGTTCGAAACAATTCGCGGCCCTCAAACAGGCATGCTCCCCAGATTAGATCTGCCGGGAGCGCAAGGTGCGTTCAAAGAGTCGATGATTCCC
+
BBBBBFFA32AAGGGGBG?AAEEBGFHGGDGFHHHHHHHGFB5EEGGGABGBDDGHGFAFGEGFACFGGGFHHEHGFHEHHGFHHFFHGHHFHHDCGHDFGHFFF?CBE/@?EGHFFAGGCCC-AGGG00CHHHCGEF/GGGHHGBFGCDFHGG@BB@?FFGGGEF?G??BFFE?=ADDFFFFFFFFF?.BABF/FFBFFBBFEFB/BF??-BBB>@B;.EFBBD.AE-/=>;+5B9B9-.9A///;--;------A9-99:/00/.C;---/0;GC0;0..C;-::C;:.C:.E@.00FD<0/<0/000B/<.>11=111101.-</@?0<1FHFG1@22BB22>12BB11F<<11111/B0/?>0F>BG@/E>//?E?0CGBDF@1B1FBF?//B/0A221B1AA11/EAA///EA0EAA1FB0000B1A3331AAA1113B1DB>1111
@M02197:102:000000000-ALU3V:1:1101:12215:14871 1:N:0:1
AATCCTCGGAGTTCCTCCGCTTATTGATATGCTTAAGTTCAGCGGGTAATCCTGCCTGATTTGAGGTCTAAAGTTCAAGTGTTTCACTCAAAGGTGAAGCGATTTATAAGCGCCGTCTAACGATAAGACTGCATTCGACTTGACGAGAATAAGTGTTATTACGCCGAGTGAAGCTTTCTATGCTATCGAAATACAAGCTGCTCGTACATTTCAGCTGAGCTGACCCTATACGGCCGGCAAGACAGCCAGAATCCAAGCCCAGACGCCTGTTTCATTACAAAACAGGGGGGTTGAGGGTTTCACGACACTCAAACAGGCATACTCTTCGGAATACCAAAGAGTGCAAGGTGCGTTCAAAGATTCGATGATTCAC
+
BBCCBFFBCCCBGGGGGGCGGGGHHHHHHHHHHHHHHHHHHFHGGGGGGHHHHHHHHHHHHHHHGHHHHHHGHHHHHHHHHHGHGHHHHHHHHHGGHGHHGGHHGHHHFHGGGGGGGHHHHGGHGGHGHGHHHHHGHHGGGGHHGC?FGHHHHFGHHHGHHHGGGGFFBGHGHHHHHHEGHGGGHEHHHHGHHHHHGHGGGGHGGBDFFGGFGGEFBFGHHGHGGFHHGGGFGGGHGGHHHHGHGFHHEHGEGGEFGHHGGGDGGHGHGFHFBHGHHGHHHHGGGGGGGHHHHHGHHHGHGGGHHHGGGHHHHHHHHHHGHHGGE?HHGHFHHHGHGHHHGHGHHHGGGGHGGGFGGGGGBBFFFFFFBCCCB
@M02197:102:000000000-ALU3V:1:1101:25234:14907 1:N:0:1
AATCCTCGGAGTTCCTCCGCTTATTGATATGCTTAAGTTCAGCGGGTAATCCTGCCTGATTTGAGGTCTAAAGTTCAAGTGTTTCACTCAAAGGTGAAGCGATTTATAAGCGCCGTCTAACGATAAGACTGCATTCAACTTGACGAGAATAAGTGTTATTACGCCGAGTGAAGCTTTCTATGCTATCGAAATACAAGCTGCTCGTACATTTCAGCTGAGCTGACCCTATACAGGGCCGGCAAGACAGCCAGAATCCAAGCCCAGACGCCTGTTTCATTACAAAACATGGGGGTTGAGGGTTTCACGACACTCAAACAGGCATACTCTTCGGAATACCAAAGAGTGCAAGGTGCGTTCAAAGATTCGATGATTCAC
+
AAAAA3B1>A>1BFGGGGFGGGGHHHHHHHHHHHHHHHHFDGHGCEGGHHHGHGHHHHHHHHHHGHHGFHHHHHHFHHH2FGHFGFG2FGHHEFFFBGFG?AGGGBGHGGGCC?EEEF/2F/??FAFFFFHHHHGG2F12FGHFGF//A71FF<:FGHFH:HFGGGGGGFG0DC3G9GHHE;;CFHHGFGGHHHGFFACC<<BCA>CGGE6BD>CB1<.>;/#HBF1F??9EB/;BA9@?3D2B?F?3F433GFGCCHGF3AGGGGFGBB33EB4FEHHHHGEFGE/EAFECFHHHFF35GHFGGHGDHGHEHHHHGHHHHHFHGEE2HHGHHHHHHHFHHHHHHHGHGGGGHGGGGGGGGGGFBFFFFFAA3A>
@M02197:102:000000000-ALU3V:1:1101:24175:14920 1:N:0:1
AATCCTCGGAGTTCCTCCGCTTATTGATATGCTTAAGTTCAGCGGGTAATCCTGCCTGATTTGAGGTCTAAAGTTCAAGTGTTTCACTCAAAGGTGAAGCGATTTATAAGCGCCGTCTAACGATAAGACTGCATTCGACTTGACGAGAATAAGTGTTATTACGCCGAGTGAAGCTTTCTATGATATCGAAATACAAGCTGCTCGTACATTTCAGCTGAGCTGACCCTATACAGGGCCGGCAATACAGCCAGAATCCAAGCCCAGACGCCTGTTTCATTACAAAACAGGGGGGTTGAGGGTTTCACGATACTCAAACAGGCATACTCTTCGGAATACCAAAGAGTGCAAGGTGCGTTCAAAGATTCGATGACTCAC
+
BBBBBFFAABBBGGGGGGGG?EFHFGHHGHHGHGHHGHHHHHHGGGGGHHHGHEHGHHHHHHHHGHHHHHHHHHHHHHGHHGHHHFHHHHGGHH@GHHHHGGHHGHHHHHHGGGFGGHHHHGEGGGBGHHHHHHHHHHGGGHBGDGGGG:HDHGBDGBFHHHGGGGFGCGFGCG9HHHHGBFGHGHHGGFGHBGHFBCGFFGCDBGEDFGGEF1BFFB9FFGFFBFGFGGGGFBF?AFCFGG9FGHGHFFD1G1GEE?FB3EE?EGFEFFHGFHFHGFGGCEGGFCEEEE1FBHGFGGFF1F1HFF55GFGGHFGHGGF5EFGFGGEEBFFGGBEHHHFDFGFFE54EA2EA4GBGGGFGGGB4FD@FFFBBBBA
@M02197:102:000000000-ALU3V:1:1101:13137:15116 1:N:0:1
AATCCTCGGAGTTCCTCCGCTTATTGATATGCTTAAGTTCAGCGGGTAGTCCTACCAATCTGAGGCCGATGAATTGAAATTAAATCCCTTCCTCTCTTCCAAAGAAGCGAGGCATGGGCGGGGTTCAGAAGCACTCCAACCAGCAAAACGTCGCGTCCAGCTCCTCGACCCTGCGCCTCTCCTCTCCGAAGTCCTGATATTATCAAAACCCGGCAGGGAAAGACGCGGGCGAAATAACGAGCTTTCGTCCGTCTTGCCTATCGAATGGATGCGCTAATGCAGTTCGAGGGGGCCACCGTGGAAGATGGCAAGACCCTCAATACCGATCCGCCAGCTTTCTCAACTAAATAAGAAAGCTGTCGTTCGAAACAATTCGCGGCCCTCAAACAGGCATGCTCCCCAGATTAGATCTGCCGGGAGCGCAAGGTGCGTTCAAAGATTCGATGACTCAC
+
BABBBFFBBBBAGFGGGGGGGGCHHHGHHHCHGHHGHHHHHHHGGGGEFHGHHEHHHGHHHE5GGGGGGFGHHHHHGHFHHHHHHHHHEHHHHHHHHHHHHHGHHHHHGGGGGEHHGGHG/@CFGHF0GGHEFHHHHHHHGAGGHHFHHFGGGGG@DGGGFGGFGGGGGGFFBEBFFFFFFFFFFFFF-AD;BFBBFFEFEFFFF/B/FD?B-=;B>AEFFFFFA-?DA@FFFEFEDFFE?DABFA>A..9B9.9/FA./BFF/FBB@;-AAF0FBC0F0:.9.DA9-A9.A.;.?GGBGBHFHGBEGDHHC<.CDDHFE<.DD-@CCA/0FFHGCGCHHFHHFFHFHHHHHEHHHGGGGEAAGGHHGHFEE>//?FGDDFF5BHHFHFGHFHFEAEEGEFHFHHHGHHFE2FEDDGFC?GCFCHEFFGHGF5BGFGGGGFFFFFFFABA>?
@M02197:102:000000000-ALU3V:1:1101:9416:15149 1:N:0:1
AATCCTCGGAGTTCCTCCGCTTATTGATATGCTTAAGTTCAGCGGGTAATCCTGCCTGATTTGAGGTCTAAAGTTCAAGTGTTTCACTCAAAGGTGAAGCGATTTATAAGCGCCGTCTAACGATAAGACTGCATTCGACTTGACGAGAATAAGTGTTATTACGCCGAGTGAAGCTTACTATGCTATCGAAATACAAGCTGCTCGTACATTTCAGCTGAGCTGACCCTATACAGGGCCGGCAAGACAGCCAGAATCCAAGCCCAGACGCCTGTTTCAATACAAAACAGGGGGGTTGAGGGTTTCACGTCACTCAAACAGGCATACTCTTCGGAATACCAAATAGTGCAAGGTGCGTTCAAAGATTCGATGATTCAC
+
>>111DFA?ADAEGGG1CFCEEEHHHBHD2DFGHFHGHHFHFH??EEE0DD2A1A0FGFGHH12EHHFHHHHEFFH22@DFGBFFFHHBFFHHE@11BGFGCHFGFHFFHFGCEE<E<CFGCEAFF1<1BFF1FHHHD/?B1D</CG?EGFFDD11@1G1F<C8@F?0<<<B0;<<#:.DB0FH9FHGEHBCGHGHHEBFFBF009CCBF1B9>1C6B1;FFHFFFFFFHGC<C@B/C@19:B:/CGB22DB11?GEFGFFF//>/E/0FFGG2B22B0>CGBFFF>>//00FF>0?011/AA/A111D/AB1FBB1A22FFA0AE/E0D22A1A1FD2A1A111A1FAA0A11B3B33FA11B13B13FAAAA1
@M02197:102:000000000-ALU3V:1:1101:26427:15191 1:N:0:1
AATCCTCGGAGTTCCTCCGCTTATTGATATGCTTAAGTTCAGCGGGTAATCCTGCCTGATTTGAGGTCTAAAGTTCAAGTGTTTCACTCAAAGGTGAAGCGATTTATAAGCGCCGTCTAACGATAAGACTGCATTCGACTTGACGAGAATAAGTGTTATTACGCCGAGTGAAGCTTTCTATGATATCGAAATACAAGCTGCTCGTACATTTCAGCTGAGCTGACCCTATACAGGGCCGGCAATACAGCCAGAATCCAAGCCCAGACGCCTGTTTCATTACAAAACAGGGGGGTTGAGGGTTTCACGACACTCAAACAGGCATACTCTTCGGAATACCAAAGAGTGCAAGGTGCGTTCAAAGATTCGATGATTCAC
+
AAAAAFFCABCAGGGGGGGGGGGHHHHHGHHHHHHHHHHHHHHGGGGGHHHHHHHHHHHHHHHHGHHHHHHDHGHHHHHHHGHHHHHHHHHHGHGHHHHHGGHHGHHHHHHGGGGGGHHHHGGHGGHHHHHGHHHHFHGGGHHHGGGGFHHHHFGGHHHHHHGGEDGGGHHHHHGGHHHHHHFEHHHHHHGHHHHHFHHGGGHHHGGGGGGGHHHGGHHHHGHHHFGFFHGHCGGGGHFFFHFHGHHHHEHHFGGGHHEHHFGGEGGFHHHHHHHHHHHHHHHHGGGGGGHHHHHHGHHHGHGGGHHHHGHHHHHHHHHHHFGHGGGGHHHHHHHHGHHHHHGHHGHHGGGGHGGGGGGGGGGFFFFFFFAAABA
@M02197:102:000000000-ALU3V:1:1101:26439:15205 1:N:0:1
AATCCTCGGAGTTCCTCCGCTTATTGATATGCTTAAGTTCAGCGGGTAATCCTGCCTGATTTGAGGTCTAAAGTTCAAGTGTTTGACTCAACGGGGAAGCGATTTATAAGCGCCGTCTAACGATAAGACTGCATTCGACTTGACGAGAATAAGTGTTATTACGCCGAGTGAAGCTTTCTATGTTATCGAAATACAAGCTGCTCGTACATGTCAGCGGAGCTGACCCTATACAGGGCCAGCAATACAGCCAGAATCCAAGCCCAGCCGCCGGTTTCAGTACAAAACAGGGGGGTTGAGGGTTTCACGACCCTCAAACAGGCATGCTCTTCGGAATGCCAAAGAGTGCAAGGTTCGTTCAAAAATTCGATGATTCAC
+
>>>1>DD?1ADAFFGB110E?C?BG3A322222DFBDB222DBE/AE/0B2211B01FFF2A1DFHA0FFFGGE2G2F@FH2BF0BDEGFH0?E/>//A/>??>>FBFBD1<//<>/BGHF?/?FEEHFHFFHHH2>D///111?C/.E811FFH1#FG91D9?7//;CF9900;;FF80;9#.G;=GFFAEGGB#0;..,0:095C0;#00;#0#;,:/./:A;10G;C9<;/;<0$@029B#<0C11DF11FC@/?/C?////C<//0D1B>2B2FB00F>1?////B00B>/0/B11/>EE?FFB0/D0D1BA1111FB0GAEE/GB2F1A10A1FBB111HHHGAE00A1A11A3B1FGFBB3FFD1>11A
@M02197:102:000000000-ALU3V:1:1101:26069:15307 1:N:0:1
AATCCTCGGAGTTCCTCCGCTTATTGATATGCTTAAGTTCAGCGGGTAATCCTGCCTGATTTGAGGTCTAAAGTCCAAATGTTTCACTCAGAGGTGAAGCGATTTATAAGCGCCGTCTAACGATAAGACTGCATTCAACTTGACGAGAATAAGTGTTATTACGCCGAGTGAAGCTTTCTATGCTATCGAAATACAAGCTGCTCGTACATTTCAGCTGAGCTGACCCTTTGCAGGGCCGGCAAGACAGCCAGAATCCAAGCCCAGACGCCTGCTTCATTACAAAACAGGGGGGTTGAGGGTTTCACGACACTCAAACAGGCATACTCTTCGGAATACCAAAGAGTGCAAGGTGCGTTCAAAGATTCGATGATTC
+
AAABCFFCBBDAGGGGGGGGGGGHHHHHHHGGHHHHHHHHCHHGGGGGHHHHHHHHHHHHHHGHGHHHHHHHHHHHHHHHHHHHHHHHHGFHHGHHHHHHGGHHGHHHGFH?EGGGGHHHHGGHGGGHHHHHHHHHHGHHHGHHG/DGGHHHHGGHFHHHHHGGGGGGFHHHFHHHHHHHHHHHHHHHHHGHCFHHHFHHGGGHGGGHGGHGHHHGGGHHHFGGGHHHGHHHGGCFGHHHHHHHGHHHHHFFHFCGHHEHHGGCGGFEHHHHHGHHHGHGHHHHGGGGGGHGHHHHGFHHGHGGGHHHGGHHHHGGHHHHHGGHGGGEHHFHGGEGHGHDGHHGGHHHGGGGGGGGGGGGGFBBFFFFCBABB
@M02197:102:000000000-ALU3V:1:1101:25261:15362 1:N:0:1
AATCCTCGGAGTTCCTCCGCTTATTGATATGCTTAAGTTCAGCGGGTATCCCTACCTGATCCGAGGTCAAGAGTGTAAAAATGTACTTTTTGGACGTCGTCGTTATGAGTGCAAAGCGCGAGATGTACTGCGCTCCGAAATCAATACGCCGGCTGCCAATTGTTTTGAGGCGAGTCTACACGCAAAGGCGAGACAAACACCCAACACCAAGCAGAGCTTGAAGGTACAAATGACGCTCGAACAGGCATGCCCCATGGAATACCAAGGGGCGCAATGTGCGTTCAAAGATTCGATGATTCAC
+
AAAAAFFBAABBGGGGF4AECFGHFGHGHHHHHHHHHHGHHHHGCEGGHHHHGFHHEHBGFHHGGGGHGHHEE5FGGHHHFHHGHHHHGHHGGHH?EFGFEEGGHHGHHHGHGGGHFDGGGGGGGHHHGHHGGGGHHHGGHHHHHHGFGGHGGHGGGHHHHFHHHHHGGGGGHGHGHEGG/HGHGGGFFHHFHHHFFFFFHFFHAFGHHHHGHHHHHHHHHHGHHHHHHGGGGGGHHFHHHHFHHHHFGGHFGHHHHHHHHGGHHFFGGGHGHHGFGGFGGGFGGGGGGFFFFFFFACBA3
@M02197:102:000000000-ALU3V:1:1101:11327:15391 1:N:0:1
AATCCTCGGAGTTCCTCCGCTTATTGATATGCTTAAGTTCAGCGGGTAATCCTGCCTGATTTGAGGTCTAAAGTTCAAGTGTTTCACTCAAAGGTGAAGCGATTTATAAGCGCCGTCTAACGATAAGACTGCATTCGACTTGACGAGAATAAGTGTTATTACGCCGAGTGAAGCTTTCTATGCTATCGAAATACAAGCTGCTCGTACATTTCAGCTGAGCTGACCCTATACAGGGCCGGCAAGACAGCCAGAATCCAAGCCCAGACGCCTGTTTCATTACAAAACAGGGGGGTTGAGGGTTTCACGACACTCAAACAGGCATACTCTTCGGAATACCAAAGAGTGCAAGGTGCGTTCAAAGATTCGATGATTCAC
+
AABBAFFBBABAGGGGGGGFGGGHHHHHHHHGHGFHFHHHHHGGGGGGHHHHHHHHHHGHHHHHEHHHHHHHHHGHHHHHHHHHFHHHHHHFHHHHHHHGGFHHGGGHHHGGGGGGGHHEBEEHGGHGHHFHHGHHEFFAEHHFGGFFGGHHFHFHHHHHHHGGFGGGGFHHHHGHFGHFGH0CGFGGHHFEGHGFGHGGEGHHGHHFFFGHHHGHHFFGFHFGFFHFFHHHFFDDGHHHHHHHGHEHGFFGHC?GGHGBHFGGEEAGGB3HGGHHHFFGHHHHGGCGGGHFHHHHGFHHGHGGGHHFGEBHGHHHGHEHHHHHGGFGHHHGHHHHHHHHHHHFHHHHFE2GFGGGGFBGCGGFFFFFFFAAA3A
@M02197:102:000000000-ALU3V:1:1101:15713:15473 1:N:0:1
AATCCTCGGAGTTCCTCCGCTTATTGATATGCTTAAGTTCAGCGGGTAATCCTGCCTGATTTGAGGTCTAAAGTTCAAGTGTTTCACTCAAAGGTGAAGCGATTTATAAGCGCCGTCTAACGATAAGACTGCATTCGACTTGACGAGAATAAGTGTTATTACGCCGAGTGAAGCTTTCTATGCTATCGAAATACAAGCTGCTCGTACATTTCAGCTGAGCTGACCCTATACAGGGCCGGCAAGACAGCCAGAATCCAAGCCCAGACGCCTGTTTCATTACAAAACAGGGGGGTTGAGGGTTTCACGACACTCAAACAGGCATACTCTTCGGAATACCAAAGAGTGCAAGGTGCGTTCAAAGATTCGATGATTCAC
+
AAAACFF@BBCCGCGGGGGGGGGHGHHHHHGGHGHHHGGFFHHGGGAEHHHHGHHHGHHHHHHFGHHHHHHGHHHHHHGHHHHHHHHGHHFFGFGFHHHH/1GHGHHHHHHGGGGCEHHHHGGHGGGGHGHHHHEFGFGGGHHGGADG?HHBFGHHHHHHFHGGEBDGFEHHHHGHHGHGGFHHGGGHHHGHHHHHHGFGFGGGGGGGFHGGGFFGFFFFFCHHGFGHHFHFGFB?DFHGBGD?FCHGHFHGFGGEEF/GF/GFGCFEFGGHHHGHHHHFGBHHGGG?E1AHGHHHEFHHEF?FCHHFHGHFHGHFHHGFFGGGGGGGHHHHGHHGFHHGHGHGHHHGGCGGHGGGGFGGGGGFFFFFFFAAAAB
@M02197:102:000000000-ALU3V:1:1101:12918:15541 1:N:0:1
AATCCTCGGAGTTCCTCCGCTTATTGATATGCTTAAGTTCAGCGGGTAATCCTGCCTGATTTGAGGTCTAAAGTTCAAGTGTTTCACTCAAAGGTGAAGCGATTTATAAGCGCCGTCTAACGATAAGACTGCATTCGACTTGACGAGAATAAGTGTTATTACGCCGAGTGAAGCTTTCTATGATATCGAAATACAAGCTGCTCGTACATTTCAGCTGAGCTGACCCTATACAGGGCCGGCAATACAGCCAGAATCCAAGCCCAGACGCCTGTTTCATTACAAAACAGGGGGGTTGAGGGTTTCTCGACACTCAAACAGGCATACTCTTCGGAATACAAAAGAGTGCAAGGTGCGTGCAAAGATTCGATGATTCAC
+
BBBBBFF?ABBAGGGGGGGGGEGCFFFHHHHGHHG5GHFHHHGGGGGGHFDGFHHEGFFHHHHHGHHHHFHHHFHDGGHHHHHHHHGHGHHHFHHBHFHGEECHGHHHBDHGGGG?EHHGHGGHGGGFHFGHHGHFFFFGCHFGDFCFG4FGHGBGGGHF:GEGFGFGECGFGHHHHF.HHHHHHGFFGHC9HHHGGCBFBFF1BFADF7FFGFBGFFFFGBFB?FFGGGGGFF?3DFAFFF@*/0GF2211FF?//0/GGF?/////F>>11DFF2B0EF@1F/>/@AAB010/0/0FB////A2BB1/1EFDB111221GF0//GEB22222011D1A011A111F00A0A1B1F3AGE111B33133A11AA
@M02197:102:000000000-ALU3V:1:1101:7525:15548 1:N:0:1
AATCCTCGGAGTTCCTCCGCTTATTGATATGCTTAAGTTCAGCGGGTATCCCTACCTGATCCGAGGTCAACCTTATGAAAGATTTAACGGCCGCGACCGCCCGCGCTCCGAAGCGATTAATGAAATCACAACGCTTAGAGACGGACAGCTCAGCCGGAGACTTTGAGGCGCGCGGAACACCGCGGCGCCCAATACCAAGCGAGGCTTGAGTGGTGAAATGACGCTCGAACAGGCATGCCCCTCGGAATACCAAGGGGCGCAATGTGCGTTCAAAGATTCGATGACTCAC
+
BABBBFFBBBBBGFGGGGGGGGGHFCHHGHHHHHHFGGHFHHHGEGFEHFGHHHHHGHFFGHHCFGEGF@GGHHHHHFHHFFFHHHHHEEEEGGC@EFGGGGGGGGGGFAFDG8GGGHGHHHHGHHHBGFBD?D8EGFB0CGHGGCGEGGGGFGFGGGFGGGFGFGGFED@DDGGDFCGGFCCECFGFFB4HHHEFFFGGGGGHEHGFHEFFHHDFHHFDFFFGHGHHHHHHHGHFEEEFFGHHHHG53BFHCGGGEEFFGCGGEAAGFGFFGGE444FFF55FAAABA
@M02197:102:000000000-ALU3V:1:1101:8075:15657 1:N:0:1
AATCCTCGGAGTTCCTCCGCTTATTGATATGCTTAAGTTCAGCGGGTAATCCTGCCTGATTTGAGGTCTAAAGTTCAAGTGTTTCACTCAAAGGTGAAGCGATTTATAAGCGCCGTCTAACGATAAGACTGCATTCGACTTGACGAGAATAAGTGTTATTACGCCGAGTGAAGCTTTCTATGATATCGAAATACAAGCTGCTCGTACATTTCAGCTGAGCTGACCCTATACAGGGCCGGCAATACAGCCAGAATCCAAGCCCAGACGCCTGTTTCATTACAAAACAGGGGGGTTGAGGGTTTCACGACACTCAAACAGGCATACTCTTCGGAATACCAAAGAGTGCAAGGTGCGTTCAAAGATTCGATGACTCAC
+
AAB@AFFC@BCBGGGGGGGGGGGHHHGHHHHFHHHHHHHHHHHGGGGGHHHHHGGHGGGHHHHFGHHHHHFHHFHHHGHHHGHHHHHHHHHHHHHHHFHGGGHHGHHHGFHGGGGGGHHHHGGHEGHHHHHHHHHHGHGGGFFHGFCGGHHHHGGGGGHGHHGGGGCGCGHGFHFHHHHHHHHHHHHGGHDHHHHHHHGGGGFF?EHEHFGGHGFFGGEFFCGGGFFFGFFFCCGGGHGFGDBGGHFEHHBHGCCGHHHGFFDE?GEG0EGEDBHBFHFHHGBFEEEEEGHFFHHFGHHHFBCGGGGDGGHGHFHEHGHGGHHHGGEDHFFHFGEGBHFFGHFBGHFHEEE?FGGFFGCGEABCF55D@5>33AA
@M02197:102:000000000-ALU3V:1:1101:27404:15734 1:N:0:1
AATCCTCGGAGTTCCTCCGCTTATTGATATGCTTAAGTTCAGCGGGTAATCCTGCCTGATTTGAGGTCTAAAGTTCAAGTGTTTCACTCAAAGGTGAAGCGATTTATAAGCGCCGTCTAACGATAAGACTGCATTCGACTTGACGAGAATAAGTGTTATTACGCCGAGTGAAGCTTTCTATGCTATCGAAATACAAGCTGCTCGTACATTTCAGCTGAGCTGACCCTATACAGGGCCGGCAAGACAGCCAGAATCCAAGCCCAGACGCCTGTTTCATTACAAAACAGGGGGGTTGAGGGTTTCACGACACTCAAACAGGCATACTCTTCGGAATACCAAAGAGTGCAAGGTGCGTTCAAAGATTCGATGATTCAC
+
AAA?BFFBBBD2BGGGGGGGGGDHGHHHGHHHHHHHGHHHHHHGGGEEFGHEHHHHFHHHHHHHGBFHGHHDBFGHGFHFDFGHDGHHD33BF?3BGHHB?1?EEFDDDF3E?E@<EGCGFGFHFAGHD?G0FDGHHFGDFFFFDC/<A?GHFGFGBGGHHGFGCCG?<0F<DBBDB0GFHFAGG0FFGCCGEGGHGHCEFFHGBGG9DFHHHGBHGGHFHGCAFBFGF9GFF@DCDF@2FHGCGHHGEFGB2G/FEGCECE</ECFAHCHF@4FGBHHGHHG@GGGCGGFGBHHGGGHHGHGGGHHBFGFHGHHHFHHFGEBHEE22BHHHHF2HHHHHHHHHHHHHGGGGHGGGGGGGGGGFFFFFFF@BBBA
@M02197:102:000000000-ALU3V:1:1101:29098:15629 1:N:0:1
AATCCTCGGAGTTCCTCCGCTTATTGATATGCTTAAGTTCAGCGGGTAATCCTGCCTGATTTGAGGTCTAAAGTTCAAGTGTTTCACTCAAAGGTGAAGCGATTTATAAGCGCCGTCTAACGATAAGACTGCATTCGACTTGACGAGAATAAGTGTTATTACGCCGAGTGAAGCTTTCTATGCTATCGAAATACAAGCTGCTCGTACATTTCAGCTGAGCTGACCCTATACAGGGCCGGCAAGACAGCCAGAATCCAAGCCCAGACGCCTGTTTCATTACAAAACAGGGGGGTTGAGGGTTTCACGACACTCAAACAGGCATACTCTTCGGAATACCAAAGAGTGCAAGGTGCGTTCAAAGATTCGATGACTCAC
+
CBCCCFFBCCDBGGGGGGGGGGGGHHHHHHGHHHHHGGGHHHHGGGGGHHHHHHHHHHHHHHHHGHHHGHHHHFHHHHHHHHHHHGHGFFFHHGHFHHHHGGHHGHHHHGHGGGGGGHHHHGGHGGHHHHHHHHHEHGGGGHHHC/DGGHFHHGHHHHHHHHGGGGGGGHGFGGGGHHHHHHGHHHHGHHGHHHHHHHGGGGGGHGHGGGGGGEFGGGHHGFHGFGHGHHHHFFGGGHHFGHGHGGHGHHHHHFDGHFFGHGFEEGGGHHHHGGHHHFFGHHGHGFGGGGHFHGGHGHHHGHGGGGHGHGHFHHHFFF5HHGGHGGGGFHHFHHGHGHHFHHHHHHHHGGGGHGGGGGGGGGGFFFFFFFBAAAA
@M02197:102:000000000-ALU3V:1:1101:14712:15847 1:N:0:1
AATCCTCGGAGTTCCTCCGCTTATTGATATGCTTAAGTTCAGCGGGTAGTCCTACCTGATCTGAGGTCAAGGTGTCAATTGAATTTTCTCAAGGAGAAGCTTTGTGAGCGGGCCGAACGGTTTCTGCAGCCGAGCGAAACGTGAGCACGCAAGGCCGACCACCGACGGGACCGCTAAGGTATTTGAGGCGAGCCGGACGGCAACACCCAAGTCCACTTCCAGCCCGGGCAGTACCCGGGCGGTGTGAGGTTTGCAAGGCACTCAGACAGGCATACCCTCCGGAATTCCAGTGGATGCAAGGAACGTTCAAAGATTCGATGACGCTC
+
ABB@AFFB@>DAFDGFGGCCGCGHFFFHBHHB5GHDFHCFGGC?EEEGGHHHFHHGHBFHHHGFHGHHGFHGFBGCGFHHDGGHFHFHHHHGHFFA1FGG<HHHHH:HEECCEEGGGGCC?FFGHFHHGHHCCGGCDGC7GCGEGG<GGC7DGGGAD#;;7FFFGGGGGGG;;B5C&FFFFFFFF6EBE?6A>BAA?<<@;;/AA/DF?EE8FFFFFFFF<<8EEHFG90?#3EA?E@//?G;E*CCB0GEB1CBBB11FD1BBHFB1B211B///AA/B11B1B001D11013A113D00000113B33FA11BB3C>11>1>11
@M02197:102:000000000-ALU3V:1:1101:10782:15899 1:N:0:1
AATCCTCGGAGTTCCTCCGCTTATTGATATGCTTAAGTTCAGCGGGTATCCCTACCTGATCCGAGGTCAACCTTGAAATCGACGTCTCCGCCGATGTTTTCCGGGCGCTCACCCCCGTGTCCCAAGCGACGATGTGTCATCACGCAGAGGAACGGGCGGCTTCCGCCGTAGACTTTGAGGCGCGCGGCAGGCCGCGACGCCCAATACCCAGCGGGGCTGGATTGGTTGCAATGACGCTCGAACAGGCATGCCCCCCGGAATACCAGGGGGCGCAATGTGCGTTCAAAGATTCGATGATTCAC
+
AAACCFFCBCCCGGGGGGGGGGGHHHHHGHHHHHHHHHHHHHHGGGGGHHHHHHHHHGHHHHHGGGGHHHHHHHHHGHHHGHGGGGHHHGGGGGGGHHHHHHGGGGGGGGGHHHGGGDGHHHHHHEEDGGGFGGHHHHHGHHHGHGGGHEFHGGGGGGGFFFFFFFFFFFFFFFFFFFFFFFFFFFFFFFFFGGGFF?CGFGGGGGGGGGGGGGGHHHHHGHGHHFHHHHHGGGGGGHGHGHHHHGGHGGGGGGGHHHGHHHGGGGGGGGGHHHHGGGGHGGGGGGGGGGBFFFFFFCCBBC
@M02197:102:000000000-ALU3V:1:1101:21750:16201 1:N:0:1
AATCCTCGGAGTTCCTCCGCTTATTGATATGCTTAAGTTCAGCGGGTATTCCTACCTGATCCGAGGTCAACCTTTGGAAAATTGGGGGGTTTTACGGCAAGAGTCCCTCCGGATCCCAGTGCGAGACGTAAAGTTACTACGCAAAGGAGGCTCCGGGAGGGTCCGCCACTACCTTTGAGGGCCTACATCAGCTGTAGGGCCCCAACACCAAGCAGAGCTTGAGGGTTGAAATGACGCTCGAACAGGCATGCCCGCCAGAATGCTGGCGGGCGCAATGTGCGTTCAAAGATTCGATGATTCAC
+
AAAABFF@BBBAGGGGGGGCEGGGHHHHHHHHGHFHHHGHHHHGGGGGHHHHHHHHHHHHHHHGGGGHHHHHHHHHHGH;H<<GHH?ECADF;;:GGGG;GHH<HH<<H;GA;:GG:;G;GGG:GGGG9GGG9FFFFFFFFFFFAFFFEFF-F9D9FFFFF:FFABDHFF9FGFF+FGFG1FDFFFFFFFFHFGFFFFFGD=FFFFFFFGEFFF39FFFGFAFFF?FFFFFFFFFFFBFFGEFBFEE2E/0E?GGFD55GBC??GGFGE?EF5CHGEAFGFGGGGGGAFFFFFBFFFBAABB
@M02197:102:000000000-ALU3V:1:1101:4784:16287 1:N:0:1
AATCCTCGGAGTTCCTCCGCTTATTGATATGCTTAAGTTCAGCGGGTAGTCCTACCTGATTTGAGGCCAGATGTCAAGAAGTTACACACAAGTGTGTAGGGTATAGAAAGCAGACTATTGTCAAGTCCTGGCCACAAGCGAGCTTGTGTCCTAAGCGAAATACTTATTACGCCTAGGGGAACCAGTCAAAGACTAATCCAGCTTACATTTTTAAGGCGAGTCAACTTGGCATTGACAAACGCCCACATCCAACATCCAAGCTCGGATTAACCAAACTTGGAGTTGAGGTTTTCATGACACTCAAACAGGCATACTCTTCGGAATACCAAAGAGTGCAATTTGCGTTCAAAGATTCGATGATTCAC
+
A>AAAFFB@?DAGGGFFGGGGEFHHH56FGFHFHFDEGHHHHFGGGGGGBHHHHGHHGHHGFHFGBFGHHGHHHDGFFHHFFGHGHBGDFGHFHFFFGFHF3GHHHGFHH3?CGFFFGHFDGHHE?FGHFCGHHEFHGABFGGCFFFGBGFGFFHFFG;;?11GFHGHHGGGCGA7GF1GFCFGFDGFGD1CEHHGG0GGGHH??:ABBGGGCFCCAFBF<GFBC2B2FBFBHGHGGFBEF9FEDBF3AEEGF331HHEGFCFGDHFHG1EHF@@DHFGBBCF3FGECBFHGGGFHHHHGFGHHFHHHHGBFBF2E2ACHHGHHHCGGCHGCHHHHHHCGGGHFGGGGGGGGGFFFFBFFAA3A3
@M02197:102:000000000-ALU3V:1:1101:28717:16356 1:N:0:1
AATCCTCGGAGTTCCTCCGCTTATTGATATGCTTAAGTTCAGCGGGTAGTCCTACCTGATTTGAGGTCAGAGTCCAAAGGTGCGCGATGGCAGGTTCTGAGCAGACTCACACGCAAGGGACAAGACGAAACTTATTACGTCTGTCACGGATGCAGGGAGATCCACTAAGTCATTTGAGGCGAGCCTTTGCAGGCAGCGCCCAAGTCCAAGCCACCCCCCGGTCATAAACCGGGAGGGGTTGAGATTTCATGACACTCAAACAGGCATGCCTTTCGGAATACCAAAAGGCGCAAGGTGCGTTCAAAGATTCGATGATTCAC
+
A1AAAFF?111>FGGGGGGGGGGHHHFHHHHHGHHHHHFHFHHGGGGG/GHHGFHHHHHHHHHGFGHHGBDHHF1FHHFF111EEECE?E>BEEFB1FGHGFFFEGBEFHHGFFB@</CCA>FG$9?/9A<1?FHDFGFBFFFEFGGFFBFEHBHHFB<9GHHFHDFFCCFC:HHFGGEE?EFGGBFFFFFFFEB?ACG@@FE/99BFFFEF:@<;?GE?@49FBFBE?EGFE;?=HCGDGHGED:@BFFBHGHGFHGHHHHHFHHHGE1E?EEEFHHGEEBGF2FEGFHGF42GGFAGGGGGGGGGGFFFFFBFBAAAA
@M02197:102:000000000-ALU3V:1:1101:19755:16435 1:N:0:1
AATCCTCGGAGTTCCTCCGCTTATTGATATGCTTAAGTTCAGCGGGTATTCCTACCTGATCCGAGGTCAACCTTTGGAAAATTGGGGGGTTTTACGGCAAGAGTCCCTCCGGATCCCAGTGCGAGACGTAAAGTTACTACGCAAAGGAGGCTCCGGGAGGGTCCGCCACTACCTTTGAGGGCCTACATCAGCTGTAGGGCCCCAACACCAAGCAGAGCTTGAGGGTTGAAATGACGCTCGAACAGGCATGCCCGCCAGAATGCTGGCGGGCGCAATGTGCGTTCAAAGATTCGATGACTCAC
+
AAABCFFCCCCCGGGGGGGGGGGHHHHHHHHHHHHHHHHHHHHGGGGGHHHHHHHGHHHHHHHGGGGHGHHGGHHH9HHHHH<HGHGGGGGGGHHGGGGGGHH<HHH<HGGGG;GGG.GGGGG:GGGG4EFF8FFFFFFFF7FFFFF9FFFFFFFFF;DFFAFFFHGGHFFFGFGFHFGGGHFHGHGFHFHFFHHHGGEFFFFFGFGFFHGGFFHGFFHHFFGHHHFHHFHGGGGGHGGHHGHHHHHFGGGGGHHHHHHHHGGGGGGGGGGHHHHGGGGHGGGGGGGGG4FFFFFFFBBAAA
@M02197:102:000000000-ALU3V:1:1101:19388:16780 1:N:0:1
AATCCTCGGAGTTCCTCCGCTTATTGATATGCTTAAGTTCAGCGGGTAATCCTGCCTGATTTGAGGTCTAAAGTTCAAGTGTTTCACTCAAAGGTGAAGCGATTTATAAGCGCCGTCTAACGATAAGACTGCATTCGACTTGACGAGAATAAGTGTTATTACGCCGAGTGAAGCTTTCTATGATATCGAAATACAAGCTGCTCGTACATTTCAGCTGAGCTGACCCTATACAGGGCCGGCAATACAGCCAGAATCCAAGCCCAGACGCCTGTTTCATTACAAAACAGGGGGGTTGAGGGTTTCACGACACTCAAACAGGCATACTCTTCGGAATACCAAAGAGTGCAAGGTGCGTTCAAAGATTCGATGACTCAC
+
AAABBFFCCCCBGGGGGGGGGGGHHGHHHHHHHHHHHHHHHHHGGGGGHHHHHHHHHHGHHHHHGHHHHHHHHGHHHHHHHHHHHHHHHFHFHHFEFHHHGGHHGFHFFHHGGGGGGHHFFCFHGGHHHFHHHGHHGHGGGGGHGGGGGGHGHHHHHHHHHHGCGGFD0FFGHHHHHHHHFHGFHHHGHHGHHFHHGHHFECFGGEHGHGHGGFFFFGFGGFGGGGGHGFGGFCGGGHHHGFGFGHEGHHGFBHGGGHGFHFEEF?GFGHHHHGHHHGHGHHHHGGGGDGHHGHHHGFHHGHGGGHGBFGHFFHHHHGHHBFGGGGGGHHHHHHHHFHHHHFHHHHHHGGGGHGFGGGGGGGGBFFFFFFAAAAB
@M02197:102:000000000-ALU3V:1:1101:19732:16913 1:N:0:1
AATCCTCGGAGTTCCTCCGTTATTGATATGCTTAAGTTCAGCGGGTATTCCTACCTGATCCGAGGTCAACCTGAGAAATAAAAGGTTAGACCGACCCGACGAGACCTTGCAACTCCCCGCGTGCCTCGAAAGACTCGTTGCGAAGAGGGTCCCACGGACGCCGTCATTGTCTTTGAGACCAGTTGCGTTGCCACAACTCGGTCCAACACCCAAACCGAGGTTTGTAGAGAGGATAATGACGCTCGAACAGGCATGCCCATCGGAATACCAATGGGCGCAATGTGCGTTCAAAGATTCGATGACTCAC
+
CCCCBFFBACBCGGGGGGGGGGHHHHGHHHHHHHHHHHHGFHGFGGFGHHHHHGHHGHGHHHGFGFHHHHHHHHHHHHHHHHHHGGHHHGHHGGGGGGGGGGGGGGHHHHHHHHHHHGGGGGGGHGHGGHGGHHGHGHGGGHHGHGGHGGHHHHHGGGGGGGGGHFHHHHGHHHHHGHHHHGGGGGHGHHGFFFFFGGGHHHGHFFFFGGFGFFFFHHGHEHHHFGHHHHHHHFHHGGGFDHGGHHHHHHHHGHHHGEECHHHGHHHHHHHGGGGGHHHHEEEEFGGGGGGGGGGFFFFFFFBBBBB
@M02197:102:000000000-ALU3V:1:1101:2936:16939 1:N:0:1
AATCCTCGGAGTTCCTCCGCTTATTGATATGCTTAAGTTCAGCGGGTAGTCCTACCAATCTGAGGCCGATGAATTGAAATTAAATCCCTTCCTCTCTTCCAAAGAAGCGAGGCATGGGCGGGGTTCAGAAGAACTCCAACCAGCAAAACGTCGCGACCAGCTCCTCGACCCTGCGCCTCTCCTCTCCGAAGTCCTGATATTATCAAAACCCGGCAGGGCAAGACGTGGGCGAAATAACGTGCTTTCGGCGCGCTTGTCGATCGAATGGATGCGCGAATGCAGTTCGAGGGAGCCACGGTGGAAGATGGCAATACCCTCAATCTCGATCCGCCAGCTTTCTCAACTAAATAAGAAAGCTGTCGTTCGAAACAAGTCGCGGCCCTCAAACAGGCATGCTCCCCAGATTAGATCTGCCAGGAGCGCAAGGTGCGTTCAAAGATTCGATGACTCAC
+
3>3AAFFAABDBFGCGGGCGGFEGGFHHGFFHHGFHDFFHHFGE2AEEFAFG5GEFBGFAFB55FGFEGGGFFHBGGFE44EGHEHHHHGHHHFHHHHHBD43BGF3F?ECC/FFE0/F/><->@F0000C///00</<<<::GHEHF.C:G:A?-9-AFEFGF/;..9B9B..--.9A;BF/;B9/;-.;9;F/B//BFFFBFFF/FADD9-;-;=-.99..9A;9A..9;/99:/;9#9.:B9B----...-.-.-.//9/;00;-.9-9.00;;00F;./.-//;:;.--;.:.0D=0DD<0D0D==<<../<1<<.>..<>/>/@C0FD@1BDAFBBGB2FF2DBB2GBFE/<><//B0//4EB3FEE/E@?E?112CDF55F3EFB3FCAAA025BBFG5DBFGAGHHGB3EA22GFHHGEEE?CGGGFCGGFF4FFFFD5B>>3>>
@M02197:102:000000000-ALU3V:1:1101:14880:16912 1:N:0:1
AATCCTCGGAGTTCCTCCGCTTATTGATATGCTTAAGTTCAGCGCGTAGTCCTACCTGATCTGAGGTCAATAAGTTTGTTAATTCTGTTGAGACAAGGCTCAGCAGGGTTGACGGGCGGCACCTGTTAGGATTTTTGTCACAGCAAGAACAGGACAGTGAGTTGGACAAACCTAGAACACTGTCAAGTCCGTACAATAGGGCCGTACGATTCAACTTAGAGCGGGCAAGTCTACTATGATGCAGAACTTGCTCCTCTCAACTTCCACTGAAACCAACACTATCTTGCACCAGGGCACGATAGAGACGGCGGGAGAGTTTAATGACACTCAAACAGGCATGCCCTCCTGAATACCAGAGGGCGCAATGTGCGTTCAAAGATTCGATGATTCAC
+
A3>ABB4AA@2>FGFFGBEGFGCHC5GGFHHGGBEGHFFHGHGGCGEEEFBHHHHGHDFHHEHEHFHHFEGHHHHHHEH2FFFBFEFGHHGHHBHHFAHFHFHEGAAEEG?FHD@CEGGGG@/0F1?FHHFGD1<GGHBGHHHHHGGECCFCC.<<.D000DGFFBFHACACGGFGF0000GFFB6BC0C;GGFHBC9CFAFAAHHFDA=0FFFHGHC/C?FC?11@?BBDF?<<FF111?1F>21FHHGC0/1/GBD110F1CFFDBG0EEFAFB22GD10FHFBGBFGF>>F>0EF@22FB>//F?EBHGHHGHHHGGFHHHGBFG01B111110FCE??AFF22DGGFFFF0G?GGE?CGGDAAAFFBF3B3FDA1C1CD31D311A11
@M02197:102:000000000-ALU3V:1:1101:13083:17020 1:N:0:1
AATCCTCGGAGTTCCTCCGCTTATTGATATGCTTAAGTTCAGCGGGTAATCCTGCCTGATTTGAGGTCTAAAGTTCAAGTGTTTCACTCAAAGGTGAAGCGATTTATAAGCGCCGTCTAACGATAAGACTGCATTCGACTTGACGAGAATAAGTGTTATTACGCCGAGTGAAGCTTTCTATGATATCGAAATACAAGCTGCTCGTACATTTCAGCTGAGCTGACCCTATACAGGGCCGGCAATACAGCCAGAATCCAAGCCCAGACGCCTGTTTCATTACAAAACAGGGGGGTTGAGGGTTTCACGACACTCAAACAGGCATACTCTTCGGAATACCAAAGAGTGCAAGGTGCGTTCAAAGATTCGATGATTCAC
+
BBBCBFFCDDDCGGGGGGGGGGGHHHHHHHHHHHHHHHHHHHHGGGGGHHGHHHHHHHHHHHGGGHHHHHHHHHHHHHHHHHHHHHHHHHHHHHFGHHHHGGHHGHHHHHHGGGGGGHHHHGGHGGHHHHHHHHHGHGGGGHHHGGGGGGHHHFHHGHGHHHGGGGGGGGHHHHHHHHHHHHGHHHHGHHGHHHHHHGHGGGGGGHGFGGGGGHHHHGHHGHHHHHGHHHHHGGGGGHGHHHHHGHHHFHHHFFGGHHHFHGGGFGGHHHHHHHHHHHHHHHHHGGGGGGHHHHHHGHHHGHGGGHHHHGEGHHFHHHHHHHHHGGGGHHHHHHGHHHHHHGHHHHHGFGGGHGGGGGGGGGGFFFFFFFABBBA
@M02197:102:000000000-ALU3V:1:1101:20360:16979 1:N:0:1
AATCCTCGGAGTTCCTCCGCTTATTGATATGCTTAAGTTCAGCGGGTAATCCTGCCTGATTTGAGGTCTAAAGTTCAAGTGTTTCACTCAAAGGTGAAGCGATTTATAAGCGCCGTCTAACGATAAGACTGCATTCGACTTGACGAGAATAAGTGTTATTACGCCGAGTGAAGCTTTCTATGCTATCGAAATACAAGCTGCTCGTACATTTCAGCTGAGCTGACCCTATACAGGGCCGGCAAGACAGCCAGAATCCAAGCCCAGACGCCTGTTTCATTACAAAACAGGGGGGTTGAGGGTTTCACGACACTCAAACAGGCATACTCTTCGGAATACCAAAGAGTGCAAGGTGCGTTCAAAGATTCGATGACTCAC
+
CCCDCFFCCDDBGGGGGGGGGGGHHHHHHHHHHHHHHHHHHGHGGGGGHHHHHHHHHHHHHHHHGHHHHHHHHHHHHHHHHHHHHHHHHHHHHHGHHHHHGGHHGHHHHHHGGGGGGHHHHGGHGGHHHHHGHHHHHHGGGHHHGGGGFHGHHBGGGHHHHGGDGGGGGGHHHHHHHHHHHHHHHHHHHHGHHHHHHHGGGGHGFGGGGHHHGGHGHHHHHHHHHHFGHHHGGGGGFFHGHHFHGHHHHHHHGHGGHHGFHGGFFGGGHHHHGHHHHHHGHHFHGGGGGGHHHHHHGHHHGHGGGHHHHGHHHGHHGHGHHHGHGGGGHHHHHHHHHHHHHHHHGHHHGGGGHGGGGGGGGGGFFFFFFFCCCCC
@M02197:102:000000000-ALU3V:1:1101:13079:17001 1:N:0:1
AATCCTCGGAGTTCCTCCGCTTATTGATATGCTTAAGTTCAGCGGGTAATCCTGCCTGATTTGAGGTCTAAAGTTCAAGTGTTTCACTCAAAGGTGAAGCGATTTATAAGCGCCGTCTAACGATAAGACTGCATTCGACTTGACGAGAATAAGTGTTATTACGCCGAGTGAAGCTTTCTATGATATCGAAATACAAGCTGCTCGTACATTTCAGCTGAGCTGACCCTATACAGGGCCGGCAATACAGCCAGAATCCAAGCCCAGACGCCTGTTTCATTACAAAACAGGGGGGTTGAGGGTTTCACGACACTCAAACAGGCATACTCTTCGGAATACCAAAGAGTGCAAGGTGCGTTCAAAGATTCGATGATTCAC
+
BABBBFFBBADAFGGGBFGG?EEGHFFHGGHHHHGHGHFHGHHGCG?EHGHFFHGHHHFHHHHFGHHGGFGHHHGHGHHGGGHHHHHHHHHFHHGFHGHGGGHHGHHHEED@C?C><?GFBFGHGE2GHHFFHHHHHHFGGGHFDGGG/GGH81BF@GFGGHFGCDG8GEHHHHGHFBCFCFFGHFFHHGFEG0:GEHCFDFFGGFG8GFFFHGBFGDFFBHHFGGFFFGGFFB?DD;HGDF?BFFGBFGGB1G?</F?0BC?/?GEEFFEGFBGFBGF1FFGFGCCGGGGFFGGHGGHHFFEAAA53FFGHBHGHHHFEHHHHDCE?GGHHHFFFHGHFHGHFHFFF2CE244DGGFGGGGGC45BFFD??AA>
@M02197:102:000000000-ALU3V:1:1101:25463:17012 1:N:0:1
AATCCTCGGAGTTCCTCCGCTTATTGATATGCTTAAGTTCAGCGGGTAATCCTGCCTGATTTGAGGTCTAAAGTTCAAGTGTTTCACTCAAAGGTGAAGCGATTTATAAGCGCCGTCTAACGATAAGACTGCATTCGACTTGACGAGAATAAGTGTTATTACGCCGAGTGAAGCTTTCTATGATATCGAAATACAAGCTGCTCGTACATTTCAGCTGAGCTGACCCTATACAGGGCCGGCAATACAGCCAGAATCCAAGCCCAGACGCCTGTTTCATTACAAAACAGGGGGGTTGAGGGTTTCACGACACTCAAACAGGCATACTCTTCGGAATACCAAAGAGTGCAAGGTGCGTTCAAAGATTCGATGACTCAC
+
AABBBFFBBBBBGGGGGFGGGGGFHGFGGHHHHHHHHHHHHHDFGGGGGHHGHEGHHHHHHHHHGHHHHHHEGGHHHHHHGHHHHGFGHHHHHHFHHGHHGGHHGGHHGHHGGGGGGHHHHGGHGGGHHGGHHHGHHHGGGHGHCFGGGFHHFGHGGGFHGHEGGGGGGEHHGHGFHH3HHHHEHHGGHHGHHHHHHHCFFFGHHHGGGGGGGGGHGEGGGGGGGFDFHHHHFECCCGHDHHHHGHFGHHEFGHGGHHGHHFEFEGGFGGHHFHHHGHHHHHHHGEGGGGFHHHHGDHHHGHGGGHHHHGHHGHHHHHFFG5GHGE?FHFHHHFHFGHHFHHHHFHHHGFGGGGGGGGGGGGGFFFFFFFBBABB
@M02197:102:000000000-ALU3V:1:1101:15943:17094 1:N:0:1
AATCCTCGGAGTTCCTCCGCTTATTGATATGCTTAAGTTCAGCGGGTAATCCTGCCTGATTTGAGGTCTAAAGTTCAAGTGTTTCACTCAAAGGAGAAGCGATTTATAAGCGCCGTCTAACGATAAGACTGCATTCGACTTGACGAGAATAAGTGTTATTACGCCGAGTGAAGCTTTCTATGCTATCGAAATACAAGCTGCTCGTACATTTCAGCTGAGCTGACCCTATACAGGGCCGGCAAGACAGCCGGAATCCAAGCCCAGACGCCTGTTTGATTACAAGACAGGGGGGTTGAGGGTTTCACGACACTCAAACAGGCATACTCTTCGGAATACCAAAGAGTGCAAGGTTCGTTCACAGATTCGATGATTCAC
+
AAAAAF1>>1DAF3DGFCEGGGCHFHGF2F22222DDDF222D/EEE/AFFFGHGE1GFFH2F2FH0BFGHB12DGGH2D122BF22FFF@1@00?FCCB/A/>EGFHG2D/EEEEEG/BGFC/F/1F1FF0F1>FD@FF?GFFCEGGC:F1F?1B9AA%DGAAC90BFFDDDGF,DHH9HFGBBGGC;:GG;:CBG2:0/00<D=E=;C8FGCBB<1<<F<F<91>90,0BB#;B/F1@@>9F//<><D1B11/E/G?00//EE?F>0011@12FFFB1221@C/?EE?0F1FEEEFFGA0AA/DD1A/DHFHF1A122GFDGEA//EGAAA1GCA1FFF111AGFF0E011GEBB33GEFB11B3FBF>1111
@M02197:102:000000000-ALU3V:1:1101:13295:17119 1:N:0:1
AATCCTCGGAGTTCCTCCGCTTATTGATATGCTTAAGTTCAGCGGGTAATCCTGCCTGATTTGAGGTCTAAAGTTCAAGTGTTTCACTCAAAGGTTAAGCGATTTATAAGCGCCGTCTAACGATAAGACTGCATTCGACTTGACGAGAATAAGTGTTATTACGCCGAGTGAAGCTTTCTATGCTATCGAAATACAAGCTGCTCGTACATTTCAGCTGAGCTGACCCTATACAGGGCCGGCAAGACAGCCAGAATCCAAGCCCAGACGCCTGTTTCATTACAAAACAGTGGGGTTGAGGGTTTCACGACACTCAAACAGGCATACTCTTCGGAATACCAAAGAGTGCAAGGTGCGTTCAAAGATTCGATGATTCAC
+
CBCCCFFCCCCCGGGGGGGGGGGHHHHHHHHHHHHHHHHGHGHGGGGGHHHFHHHHGHHHHHGHGFHHHHHHHGFHHHHDGFGHHHHHHHFFHHFGHHHHGGHHGGGGHHHGGGGEGHHHHGGHGGHHGHHGHHHGHHGGGGHHGFFGGHHHHHHGGHHHHEGGGGGGEHHHHHHHHHHHHHHGHHHGHHGHHHHHHGFFDFGGGHHGGGGHHHGGGGHHFFHGHFFHGGGHGGGGGFFBFHGHGHHGHHHHFGGGHHGHHGGGGGGHHHHHHHFHFHHHHHHHHHGGGGHHHEHHGHHHGHGFEFHFGEFEFG3HHHHGBF5HGGGGHHFHFHGGHHHHHHHHHHHHGGGGHGGCGGGGECGFFFFFFFCCBCC
@M02197:102:000000000-ALU3V:1:1101:6498:17125 1:N:0:1
AATCCTCGGAGTTCCTCCGCTTATTGATATGCTTAAGTTCAGCGGGTATCCCTACCTGATCCGAGGCCAAAAGTGAGAAAGAGGCTTTATGGTTGCCGCTGTTTAAGGACTAAGACGCAAAATGTGCTGCGCTTACTACCAAAAAACACTGGCTGCCAATTACTTTAAGGCGAGTCTAATCACTAAAGGAAAAAGCCAAAACGCCCAACACCAAGCAACGCTTGAGGGTACAAATGACGCTCGAACAGGCATGCCCCATGGAATACCAAGGGGCGCAATGTGCGTTCAAAGATTCGATGATTCA
+
>1111BFA11AAGFGGC1ECEFCGDFHH2222GDHB1FFBGHHE?/EAFHBACGFEGBCGGBCEEE/FG/EGB1BF1EGBH,1EEEGH18G1GEGGFFEEE<<89F1B#B1FA?DG<@CCCHG1>@>F@DCDCGEDGHFFH<F0GDCEHFCCG1EFFGFG<CHF2GHCGCGGF@11FBB;FGDBCFFHFBHHGF<#CF<ECGFEF>?9AEGGB1;/>/#B#10B10BFAB(@BFE//EA;;AA@6111F00/E//01EAA22BD1FGF00A0?B11D1AA0B1AB333B3EA11B3DB31>1>1
@M02197:102:000000000-ALU3V:1:1101:28516:17155 1:N:0:1
AATCCTCGGAGTTCCTCCGCTTATTGATATGCTTAAGTTCAGCGGGTAGTCCTACCAATCTGAGGCCGATGAATTGAACTTAAATCCCTTCCTCTCTTCCAAAGAAGCGAGGCATGGGCGGGGTTCAGAAGCACTCCAACCAGCAAAACGTCGCGTCCAGCTCCTCGACCCTGCGCCTCTCCTCTCCGAAGTCCTGATATTATCAAAACCCGGCAGGGAAAGACGTGGGCGAAATAACGAGCTTTCGTCCGTCTTGCCTATCTAGAGGATGCCGTTATCACTTTCGGGGGAGCCACCGTAGAAGATGGCAAGCCCCTCAATGCCGATCCGCCAGCTGTCTCAACTAAATAAGAAAGCTGTCGTTCGAAACAATTCGCGGCCCTCAAACATGCATGCTCCCCAGATTAGAGCTGCCGGGAGCGCAAGGTGCCTTCAAAGATACGATGATTCAC
+
AAAABBDABB2AGCGFGGCCECGFHFHHHHH55BGGHAEHHHFFG?EEAGBHHHHEGGHHHGEGEGFGGEGHHHHHGH3BGHHEGHGGFFHHGFGH3FGGHGFHFFH3EGGGGEFAA/0/??C-AFBDFFFHBCGHFCHHGEE:CHHF.@GHCGGGGA?BCB/C/FGDBFFFFFFFFFFFFFBFFFFFFB=FBFFBBFFFF/FF/FFFFF.>--;@;=E.../B?ED?//-BB=.;B;//;@AF.#-------;//9////9/;//;/-----/000;00.-9;-...A999;.B;.C;00;;:CCC:-:-<-./<=00---..---/@/0@1<0<</121BFD2>F22>2BG<1//<///B0//202EE>>>>>/@///B/@B2FG2F1B1DF?CFACA22DFD1GFFEAAE0A00000EFF1A0AB1B113FDE31BA1B3@1@3A>>AA
@M02197:102:000000000-ALU3V:1:1101:14137:17246 1:N:0:1
AATCCTCGGAGTTCCTCCGCTTATTGATATGCTTAAGTTCAGCGGGTATCCCTACCTGATCCGAGGTCAACCTTGTAAAAGATTTAACGGCCGCGACCGCCCGCGCTCCGAAGCGATTAATGAAATCACAACGCTTAGAGACGGACAGCTCAGCCGGAGACTTTGAGGCGCGCGGAACACCGCGGCGCCCAATACCAAGCGAGGCTTGAGTGGTGAAATGACGCTCGAACAGGCATGCCCCTCGGAATACCAAGGGGCGCAATGTGCGTTCAAAGATTCGATGATTCAC
+
AAABCFFBCCCBGGGGGFGGGGGHHHHHHHHHGHHHHHHHHGGGGGEFEHHHHHHHHHHHHHHGGGGHHHHHHHHHHHHHHGHHHHHHGGGGGGGGGGGGGGGGGGGGGGGGGGGGHHGHHHHHHHHHHGHGGGGGGHHHHHHHHGHHGHGGGGGGHHGGGHHHGGGGGGGGFFHGGGGFGGGGGGHHFFHHGHGFGGGGGHGHFGGHHHGHHHHHFGGGGGGHHGHHFHHHHGHGGGGGGGFGHGHCHHHHHGGGCGHGHHGGGGHGGGGFBGEGGFFFFFFFBCBAA
@M02197:102:000000000-ALU3V:1:1101:4925:17235 1:N:0:1
AATCCTCGGAGTTCCTCCGCTTATTGATATGCTTAAGTTCAGCGGGTAATCCTGCCTGATTTGAGGTCTAAAGTTCAAGTGTTTCACTCAAAGGTGAAGCGATTTATAAGCGCCGTCTAACGATAAGACTGCATTCGACTTGACGAGAATAAGTGTTATTACGCCGAGTGAAGCTTTCTATGCTATCGAAATACAAGCTGCTCGTACATTTCAGCTGAGCTGACCCTATACAGGGCCGGCAAGACAGCCAGAATCCAAGCCCAGACGCCTGTTTCATTACAAAACAGGGGGGTTGAGGGTTTCACGACACTCAAACAGGCATACTCTTCGGAATACCAAAGAGTGCAAGGTGCGTTCAAAGATTCGATGATTCAC
+
BABBBFF???AAFGGGGBEGGGGHFBHGFFHGHGHHHHHHGBGGGGGGHHHHGFGHHHHHHHHHGEHHHHHHHGBGHHHFFGHHHHHHHHH3FGBBGDGFCFHHGGHHHFHGGGGGGHHHHGGHGFGFHHHHHFBGHHACGFDGGGCDD3GHF#GFGHHHHDFEC44GEHBGFFHGHHHHFHHGHGH?CHDHHGHHFAFGGGGDHFGGGGGHGGHHHGHHHCFHFHHHHHGHEGGCDGEHHHHHGFHFHFHGFGGEGC/2HF?FE?FAC?3GEFHHFBBHHFHHGFGGGEFFFHGACGHHGFGFEFHBHGFHFGHFHHGGDFBHGGGGFHGHHGHHFED5HHFHFFGGAGCGHGGFGDGGEFGFFD5F55BA@AA
@M02197:102:000000000-ALU3V:1:1101:4904:17233 1:N:0:1
AATCCTCGGAGTTCCTCCGCTTATTGATATGCTTAAGTTCAGCGGGTAATCCTGCCTGATTTGAGGTCTAAAGCTCAAGTGTTTCACTCAAAGGCGAAGCGATTTATACGCGCCGTCTAACGATAAGACTGCATTCGACTTGACGATAATACATGTTATTACGCCGAGTTAAGTTTTCGATGCTATCAAAATACAAGCTTCTCGTACATTTCAGCTGAGCTGACCCTATACAGGGCCGGCAAGACAGCCAGAATCCAAGCCCTGACGCCGATTTCATTACAAAACAGGGGGGTTGAGGGTTTCACGACAGTCAAACAGACAGACTCTTCGGAATACCAAAGATTGCAATGTTCCTGCAAAGATTCGCTGATGCAC
+
A1A11DFA@?DAGGCF1B00FG01F33AB2B2F22B1D222DA//E/ABDBEBFHAFDBAGGG2A000F121B1@BFHDFG22BFHGHGGC1BG/>///>/?/?F1FH20?>/>C/>BCFB<<F//111<GFB1?B11/<?1??.<.<>FG))/=GG;>GDG2F;-@90#09,$*0#;#:0;::BB9#0<900HG:9,#-ACC0;CE?CF0<#1>9BF:F;00>111%1?0<</-A/19*G2;@?0<1>2B11F/</0?<<//<>//?/12B1BF22200>1HHFGEE//0BGEHHGHGE/AB//BBB11HHHHDB2211B1F0//B/0A222D00122AB2111HFA0AB001B13FGDAA1111@1B@>11>1
@M02197:102:000000000-ALU3V:1:1101:26576:17353 1:N:0:1
AATCCTCGGAGTTCCTCCGCTTATTGATATGCTTAAGTTCAGCGGGTAATCCTGCCTGATTTGAGGTCTAAAGTTCAAGTGTTTCACTCAAAGGTGAAGCGATTTATAAGCGCCGTCTAACGATAAGACTGCATTCGACTTGACGAGAATAAGTGTTATTACGCCGAGTGAAGCTTTCTATGCTATCGAAATACAAGCTGCTCGTACATTTCAGCTGAGCTGACCCTATACAGGGCCGGCAAGACAGCCAGAATCCAAGCCCAGACGCCTGTTTCATTACAAAACAGGGGGGTTGAGGGTTTCACGACACTCAAACAGGCATACTCTTCGGAATACCAAAGAGTGCAAGGTGCGTTCAAAGATTCGATGACTCA
+
AAABAFFCCCCBGGGGGGGGGGGHHHHHHHGHHHHHHHHGHHHGGGGGHHHFGHHHHHHHHHHHGHFHHHHHGHHHHHHHHFGHHHHHHFHHGHHHGHHHFGHHGHHHHHHGGGGGGHHHHGGHGGHHHHHHFHFFHHGGGHHHGGGDDHHGGDGGHHHHHHEDGGGGEFHHHHFGHHHHHHFFHGHGHHHHHHHHHHGGFGGDGGHGGGGHHGGHHGGHFHHHHEFHGFHGGFGGFGHHGHGHGHHGFB?2GCCFF2?GHGGGGGGHHHHHEGHHFGGGHHHHGGGGGGFHHHHHFAHFGGGGGFHFHGHGHHHHHFHGGGFGEEA2HGHHHGCHHHHHHGGFHHHFGGGGGGGFGGEFGGFFFFFBFBBAAA
@M02197:102:000000000-ALU3V:1:1101:12495:17503 1:N:0:1
AATCCTCGGAGTTCCTCCGCTTATTGATATGCTTAAGTTCAGCGGGTAATCCTGCCTGATTTGAGGTCTAAAGTTCAAGTGTTTCACTCAAAGGTGAAGCGATTTATAAGCGCCGTCTAACGATAAGACTGCATTCGACTTGACGAGAATAAGTGTTATTACGCCGAGTGAAGCTTTCTATGCTATCGAAATACAAGCTGCTCGTACATTTCAGCTGAGCTGACCCTATACAGGGCCGGCAAGACAGCCAGAATCCAAGCCCAGACGCCTGTTTCATTACAAAACAGGGGGGTTGAGGGTTTCACGACACTCAAACAGGCATACTCTTCGGAATACCAAAGAGTGCAAGGTGCGTTCAAAGATTCGATGATTCAC
+
AAABBFFCBCCAGGGFGGGGGGGHHHHHCHHHHHHHHHGHHHHGGGGGHHHHHGHHHHHHHHFGFHHHHHHHHDHHHHHHHHHHHHHHGHHHHHHHHHHHGGHHGHHHHHHGGGGGGHHGHGGHGGHHHHHHHGHGHGGGGEFGDFGGGHHHHFGGHHHHHHGGGGGGGHGHGHHHHHHHHHHHHHGHHHHHGHHHGHGGGGHHHHHGGGGHHHGGGHHHHGFHGGHGGGFFFGGGGHHHFHEFGHEHHHHHHHCGHHGGHGGGGCGHC3FBHHHEHGHHGHHHGGGCFFHHGGHHGHHGGHGGEGEHHGHHHHHHHHHHFGDHGGE?HHHHFGFHHHHHGGHHHHHHGGCGHGGGGGGGGGGFFFFFFFBBAAA
@M02197:102:000000000-ALU3V:1:1101:11463:17397 1:N:0:1
AATCCTCGGAGTTCCTCCGCTTATTGATATGCTTAAGTTCAGCGGGTATCCCTACCTGATCCGAGGTCAAAAGTGATAATTGAGCTTAATGGGGGCTAATATTACTGGAGTAAATCGCAAAATGTGCTGCGCTTTATACCAAAATACTGGCTGCCAATGACTTTGAGGTGAGTCCTAGTGGACAATCACCCAACACCAAGCATAGCTTGAGGGTACAAATGACGCTCGAACAGGCATGCCCCATGGAATACCAAGGGGCGCAATGTGCGTTCAAAGATTCGATGATTCA
+
AAABBFFCCCCCGGGGGGGGGGGHHHHHHHHHHHHHHHHHHHHGGGGGHHHHHHHHHHGHHHHGGGGHHHHHGFGHHHHHHHFHHHHHHHHHGGGGGHHHHHHHHHHHHHHHHHGHGGHHHHHHHHHHHHHGHGHHHGHHHHHHHHHHHGGHFHHHHHHGHHHHHHHHHHHHHHHHGHGHHHHHHHHHHHHGHEDGHHHHHHHHHHHHHHHHHHHGHHHGGGGGGHGHHFHFHHHHGGFGEHHHHHHHFHHHHHGGGGGHHGHGGFGGGGGGGFGGGFFFFFFFCCBCC
@M02197:102:000000000-ALU3V:1:1101:2672:17566 1:N:0:1
AATCCTCGGAGTTCCTCCGCTTATTGATATGCTTAAGTTCAGCGGGTATCCCTACTTGATCCGACGTCAACCCTTGAGATGAGAGGCTCTCGCCATTCCGGCGCGCGACGGGCTGCGGTTCCTCGAGCGGGGTGTACTACTACGCTCAGGTTCCCAGTCCCACGGCCAATCGACATTGAGGCTGCACCAATCGCAGGCCCCGAGTGACCACGCCGAGCGTGTGGTGCGTAAGAGACGGTCGGACAAGCATGCCCAGCGGAATGCCACTGGGCGCAATGTGCGTTCAAAGATTCGATGATTCAC
+
AABAAFFBBBBAGBGGF4EEEFDHHFFHG5D5EAGHHGHFHFHGC?ECHFGHHDGHGFFHFFGGGGGGEEGFGHHHEH?:F9GHBEGCGFGEGGGGHBGHG9EDCCCGGGFDG@DGGG9CEHHHGDGDCC??C9+9FGGGGGGGGGGGFGHFGFBBFFFFFFFHFBFBFFFAFDFDFGFFBEFA/FFFF?BFHFEDCFFDB1BFGABFFFGEECFECE<GAFCDEEF4G@FFEEEEEEEGGB1GD531HHEA0CEE3FBFF2A33FHE2AEEGHHGA2E24FGGGAGGGFGF4@5BFF?A33A
@M02197:102:000000000-ALU3V:1:1101:20230:17759 1:N:0:1
AATCCTCGGAGTTCCTCCGCTTATTGATATGCTTAAGTTCAGCGGGTAATCCTGCCTGATTTGAGGTCTAAAGTTCAAGTGTTTCACTCAAAGGTGAAGCGATTTATAAGCGCCGTCTAACGATAAGACTGCATTCGACTTGACGAGAATAAGTGTTATTACGCCGAGTGAAGCTTTCTATGCTATCGAAATACAAGCTGCTCGTACATTTCAGCTGAGCTGACCCTATACAGGGCCGGCAATACAGCCAGAATCCAAGCCCAGACGCCTGTTTCATTACAAAACAGGGGGGTTGAGGGTTTCACGACACTCAAACAGGCATACTCTTCGGAATACCAAAGAGTGCAAGGTGCGTTCAAAGATTCGATGATTCAC
+
AAAAAFFBBBBBGGGGGGGGGGGHHHGHGHGHHHHHHHHHHHCGGGGGHHHHHHHHHHGHHHHHGHHHHHHHHGFHHHHHHHHGHGHGHHHHHGFGFHHHEEEHGGFHHHHGGGGGGHHHHGFHGGHHHHHGHHHHHHGGGHHHGFGGGHHGHCFGGHHGGHFGGGGGGGGFGGFHHHFGHFFHHHHFGHDHHHFHHGGFGGGGFGGGGGGFGBFHHHHHGHHEHHHHFFGFGGGGGHHFDH3FFGGBGHHGGBGGGHHHFGFE?GGHHHHHHHHHHHHFHHGEFEGGGGHHEHHHGHGHGGGGGHHHHFFFHHHHFHHGDGGHGGGGHHFHHFHGHHHHHHHGGHHHGGGGHGGGGGGGGGGFFFFFFFCCCCC
@M02197:102:000000000-ALU3V:1:1101:9505:17808 1:N:0:1
AATCCTCGGAGTTCCTCCGCTTATTGATATGCTTAAGTTCAGCGGGTAGTCCTGACTGATTTGAGGTCTAAAGCTTAAAGGTGTGCAGCTGACGCTACGACGCATTAGAAGCACCACTATCTTGATATGAAACGTCCTCAGCGAAATAAAGCTATTACGCCGAGTCAAGCCGTTAATATTCAAACTGGGTTACTCGTGTATTTCAGCCGAGCCGATCTCTACTTAAAGAGTCCAGCAGACAGCCATAATCCAAGCCCACGCCTGCTTCATTACAAAACAAGGGGGTTGAGAGTTTCATGACACTCAAACAGACATACTCTTCGGAATACCAAAGAGTGCAAGGTGCGTTCAAAGATTCGATGATTCAC
+
BBBBAFFBBBBBGGGGGG?FCGGHHHHFHHHGGHHHHHHHHHHGGGGGGHHHHGHHHHHHHHHGGHHHHHFHHGHHHHHHHGFHGHHHGGGHHGGGGGGGGGGGGGHHHHHHHGHHHHHHHHHHGFFHHHFHHGHHGGHHHH;GGG8HHH88H;HHHHFGCCDGG9HHHGG8GGGEGHHHHHBFHHHHFG?EF:GGG7GGGGGFGGGGGGGGAFGFDFBFHFFFFHHFGFFFHGFGFFGEGHGFGBFHHGGGHGGFEGEEFGHFFHHGHHHGEGGFHHHGGGDF2GHFHHHHHFHFHGHHHHGGHHHHHHHHGHHGHCGE2FHHHHHHGHHGHHHGHHHHHFFGGHFFGGGGGGGGFFFFFFFAAABB
@M02197:102:000000000-ALU3V:1:1101:27113:17819 1:N:0:1
AATCCTCGGAGTTCCTCCGCTTATTGATATGCTTAAGTTCAGCGGGTAATCCTGCCTGATTTGAGGTCTAAAGTTCAAGTGTTTCACTCAAAGGTGAAGCGATTTATAAGCGCCGTCTAACGATAAGACTGCATTCGACTTGACGAGAATAAGTGTTATTACGCCGAGTGAAGCTTTCTATGCTATCGAAATACAAGCTGCTCGTACATTTCAGCTGAGCTGACCCTATACAGGGCCGGCAAGACAGCCAGAATCCAAGCCCAGACGCCTGTTTCATTACAAAACAGGGGGGTTGAGGGTTTCACGACACTCAAACAGGCATACTCTTCGGAATACCAAAGAGTGCAAGGTGCGTTCAAAGATTCGATGATTCAC
+
AAABBFFBCCBCGGGGGGGGGGGHHHHHHHHHGGHHHHHHFHHGGGGFGHBHHHHHGHHHHHHHGHGHHHHHHHHHHHHGGHBHGHHHHHHEHHFGHHHHGGHGGHHHHHGGGGGGGHHHHGGHGGHHHHHHGHHGHFGGGHGEGCDGGHHGH:HHGHHHHHADGGGGGHHHHHHHFHGHHHHHGHHGHHGHHFHHGHBFFGGGDDFHHHHHGFHFGFCCFHHHHHHHFGHHGGGGFGBHGBEFGHHHHHHHHHGGHGHHHGE<GFAGHHGHGHHHHHHHHHHHGGGGGGGHHHHHGHHHGHGGGGHFFGHGHHHHHHHHHHGHFGGEHHHHHHHHHHHHHCHHGHFHGGGGHGGCGGGGGGFFFFFFFFBBABA
@M02197:102:000000000-ALU3V:1:1101:19760:17993 1:N:0:1
AATCCTCGGAGTTCCTCCGCTTATTGATATGCTTAAGTTCAGCGGGTATCCCTACCTGATCCGAGGTCAACCTGAAAAAAGAGGTTGGACGGCACACTCCGACCGGCCACCGACGCGAGACAGATGCCACAACGCGAGGGGACGGACGGCGTGGCCGGCGACATTGGGGCGGGCGGCTAGAAGCCGCGGCGCCCAACACCCAGCCGGGCTGGATTGGTGACAATGACGCTCGAACAGGCATGCCCCCCGGAATACCAGAGGGCGCAATGTGCGTTCAAAGATTCGATGACTCAC
+
BBBBCFFCDDCCGGGGGGGGGGGHHHHHHHHHHHHHHHHHHHHGGGGGHHHHHHHHHHHHHHHGGGGHHHHH:HHHHHGGGGHGHHHGHHGGGGGHHHHHGGGGGGGGGGHGGGGGGGGGGHHHHGHHHHHHGGGGFGGGGGGGGGFFFFFFFFFFFFFFFFFDFFFFFFFFFFFB/FFFFFFFFFDFFCFGEE8BDCGGGGGGGGGGHGHH;HHHH<HHHHH9GGGGHHDHHHHHHHHHGGGGGGGHHHHHFGHHHHGGGGGHHHHGGGGGGGGGGGGGGGFFFFFFFBBBAA
@M02197:102:000000000-ALU3V:1:1101:13155:18019 1:N:0:1
AATCCTCGGAGTTCCTCCGCTTATTGATATGCTTAAGTTCAGCGGGTAATCCTGCCTGATTTGAGGTCTAAAGTTCAAGTGTTTCACTCAAAGGTGAAGCGATTTATAAGCGCCGTCTAACGATAAGACTGCATTCGACTTGACGAGAATAAGTGTTATTACGCCGAGTGAAGCTTTCTATGATATCGAAATACAAGCTGCTCGTACATTTCAGCTGAGCTGACCCTATACAGGGCCGGCAATACAGCCAGAATCCAAGCCCAGACGCCTGTTTCATTACAAAACAGGGGGGTTGAGGGTTTCACGACACTCAAACAGGCATACTCTTCGGAATACCAAAGAGTGCAAGGTGCGTTCAAAGATTCGATGACTCA
+
BABCCFFCCCCBGGGGGGGGGGGHGGHHHHHHHHHHHHHHHHHGGGGGHHHHHGHHHHHHHHHHGHHHHHHHHHHHHHHHHHHHHHHHHHHHHHGHHHHHGGHHGHHHHHHGGGGFGHHHHGGHGGHHHHHHGGHHHHGGGHHHDEFEGHHFHGGGGHHHGHGGGGGGGHHHHHHHHHHHHHGHHHHHGHHGGHHHHHHGGGGGHGGGHHHHGGHGGGGGGGGGHGGHHGHHGFFGGHHHHHHGGHHHGHHHGCGGGHHHGGGGFGGHHHHHHHHHHHHHHGHHGGGGGGHHHHHHGHHHGHGGGHHHHGHHGHHHHHFGHGHHGGGGHHHHHHHHHGHHHHHHHHHHGGGCGGGGGGGGGGFFFFFFFBCAA?
@M02197:102:000000000-ALU3V:1:1101:28403:18155 1:N:0:1
AATCCTCGGAGTTCCTCCGCTTATTGATATGCTTAAGTTCAGCGGGTAATCCTGCCTGATTTGAGGTCTAAAGTTCAAGTGTTTCACTCAAAGGAGAAGCGATTTATAAGCGCCGTCTAACGATAAGACTGCATTCGACTTGACGAGAATATGTGTTATTACGCCGAGTGAAGCTTTCTATGATATCGAAATACAAGCTGCACGCACATTTCAGCTGATCTGACCCTATACAGGGACGGCGATACATCCAGAATCCCAACCCAGGCGCCGGTTTCATTACAAAACAGAGGGGGTGAGGGTTTCACGTCACCCAGACACGCATACTCTTCGGAGTTCCAAATAGGGCAAGGTGCGTTCAAAGGTTCGATGATTCAC
+
AAA11B@11A?>F33A1BAAA?EGHBFFBG222AF11FBF2FF?ECEAFEAD11AAD101FG1D/ABFGBBG1FFHH2@2DGBFFGBDHB1FFF0?/00FEE?FF12F2DG//>//<BC21E/CFA1BG1B<1FGHBG/<CD1<//<//?F1B;?FG1FFF9#.->;27GF0G#+D6,;4G0C7$90CA0C;C0:0,9:0A#+;#;C:BFB0?A<*00#<9.FGDD0CF19<0C<--/C@%0?BB1112@10FAC//?0<??/B/////01B12G2@D>00B22@0>/CE0B/0EEB011//?//1//000120/AA/221D10EA///B111111DA110B11B11BA0000113B1AB11AC13B133>1111
@M02197:102:000000000-ALU3V:1:1101:2391:18253 1:N:0:1
AATCCTCGGAGTTCCTCCGCTTATTGATATGCTTAAGTTCAGCGGGTATCCCTACCTGATCCGAGGTCAACCTTGTGAAAGATTTAACGGCCGCGACCGCCCGCGCTCCGAAGCGATTAATGAAATCACAACGCTTAGAGACGGACAGCTCAGCCGGAGACTTTGAGGCGCGCGGAACACCGCGGCGCCCAATACCAAGCGAGGCTTGAGTGGTGAAATGACGCTCGAACAGGCATGCCCCTCGGAATACCAAGGGGCGCAATGTGCGTTCAAAGATTCGATGATTCAC
+
A>AB?FF@3A@AFGGGGGGGGGGHCHFCFHFFHFHHCFGFHHCFEGGGGEBGHHHHHHHGHHHGGCEGFFHGHEHHGHHE8BFHHEGB@EEC=EGCGC?CGCGGCCC/?DCEEGGDCGG0BCDGFF;:BG9GGGFFFF0GGGDGHHGGEFFB/FFCC??4GGGHGGC@@9BBBFHGCBC?A?CB;B?BBEDFGDFFFF/GHHGFGEFFFFGBBHGGHHEFB@GEHGHEFHHHHHC/G7E??EHHFDFHFHCHCEEB0AEFGF0GECHGGFGGGGEF1FCDD1@3>1A>A
@M02197:102:000000000-ALU3V:1:1101:7287:18316 1:N:0:1
AATCCTCGGAGTTCCTCCGCTTATTGATATGCTTAAGTTCAGCGGGTATTCCTACCTGATCCGAGGTCAACCTGAGAAATAAAAGGTTAGACCGGCCCGACGAGACCTTGCAACTCCCCGCGTGCCTCGTAAGACTCGTTGCGAAGAGGGTCCCACGGACGCCGTCATTGTCTTTGAGACCAGTTGCGGACGAACCACAACGCGGCCCAACACCCAGCCCGAAGGTTGGAGAGAGGATAATGACGCTCGAACAGGCATGCCCACCGGAATACCAGTGGGCGCAATGTGCGTTCAAAGATTCGATGACTCAC
+
AAAABFFCBCCCGGGGGFFGGGGHGGHHHHHHGHHHHHHHGCFGGGGEHHHHHHHHHHHHHEAECGGHFHHHHHHEHHFHHHHHHGHGHHHHHGGGGGGGGGGGGGGHHGHHGHHHHHGGGGGGFHHGGFGHGGHHHGHGGGGGGGGHHGGHGHHHGGGGGGGGGGHHHHHGFFHHHHGFHHGGGFGGFFGHGHGFFGFFGGGHFFHGGGGFGGGGGGGHHFHGHHHHHHHHHHHHFGGHGGGGEFAFHHGGGHGHHHFCFEEGHHHHHGBHFHDCGGGGHFHHGGGGHGGGGGGGGGGF4FFFFFBBBBB
@M02197:102:000000000-ALU3V:1:1101:9055:18360 1:N:0:1
AATCCTCGGAGTTCCTCCGCTTATTGATATGCTTAAGTTCAGCGGGTATTCCTACCTGATCCGAGGTCAACCTGAGAAATAAAAGGTTAGACCGGCCCGACGAGACCTTGCAACTCCCCGCGTGCCTCGAAAGACTCGTTGCGAAGAGGGTCCCACGGACGCCGTCATTGTCTTTGAGACCAGTTGCGGACGAACCACAACGCGGCCCAACACCCAGCCCGAAGGCTGGAGAGAGGATAATGACGCTCGAACAGGCATGCCCACCGGAATACCAGTGGGCGCAATGTGCGTTCAAAGATTCGATGACTCAC
+
AABBBFFBBBBAGDGGGGGGGGGHHHHHHGHHHFHHHHHHHHHGGGGGHHHGHHHGHHHHHHHGGGGHHGHHHGFGEHHHHHFHHGHHHHHHHCCFGGGGGCCFG9GFBGHHGHHHFHGGGGFGGHHHGGHBB0GFHGGGHDGGGGDDEEDFHFFHGGGCCDDBBFGHFGFFHFFGGEAGEHFBFFFFFFFFFHFBCEFFFGGFHFAHFFFHFFGGEAGHGDHGGBHHHHHHHGFFFFFFFGFFFFHEHFFBHHFFGHGGGEE?HFHHHHHFHHAEFGFCHHHHGGEGHGGCFGGF?GFFFFFFFFBBABA
@M02197:102:000000000-ALU3V:1:1101:22883:18338 1:N:0:1
AATCCTCGGAGTTCCTCCGCTTATTGATATGCTTAAGTTCAGCGGGTATCCCTACCTGATCCGAGGTCAACCTTAGAAATGGGGTTGTTTTACGGCGTAGCCTCCCGAACACCCTTTAGCGAATAGTTTCCACAACGCTTAGGGGACAGAAGACCCAGCCGGTCGATTTGAGGCACGCGGCGGACCGCGATGCCCAATACCAAGCGAGGCTTGAGTGGTGAAATGACGCTCGAACAGGCATGCCCCCCGGAATACCAGGGGGCGCAATGTGCGTTCAAAGATTCGATGACTCAC
+
AAACCFFCCCCCGGGGGGGGGGGHHHHHHHHHHHHHHHHHHHGGGGGGHHHHHHHHHHHHHHGGGGGHHGHHHHHGHHHGHHHGGGGGHHHHHGGGGGGGGHHHHGGGGGGHGGHHHHHHGGGGGHHHHHHGHHHGGGGGGHHHGFGFGHHHFHHHHHGGGGFFFFGGGGGGGGGGGGGGFFGFGGGGGGGGGGHHHGFGGGGGFGHGHGFGHGHHHHHHHHHGGGGGGFGHHHHHHHHHGGGGGFGHHGHFHFHGGGGGGGGHHHFGGGGHGGGCGFGCGGFFFFFFDCCCCC
@M02197:102:000000000-ALU3V:1:1101:13940:18520 1:N:0:1
AATCCTCGGAGTTCCTCCGCTTATTGATATGCTTAAGTTCAGCGGGTAATCCTGCCTGATTTGAGGTCTAAAGTTCAAGTGTTTCACTCAAAGGTGAAGCGATTTATAAGCGCCGTCTAACGATAAGACTGCATTCGACTTGACGAGAATAAGTGTTATTACGCCGAGTGAAGCTTTCTATGCTATCGAAATACAAGCTGCTCGTACATTTCAGCTGAGCTGACCCTATACAGGGCCGGCAAGACAGCCAGAATCCAAGCCCAGACGCCTGTTTCATTACAAAACAGGGGGGTTGAGGGTTTCACGACACTCAAACAGGCATACTCTTCGGAATACCAAAGAGTGCAAGGTGCGTTCAAAGATTCGATGATTCAC
+
BBCCAFDBBBBBGGGGFGGGGGGHHHGHHHGHHHHHHHHHHHHGGGGGHHHHHBGHHHHHHHHGGHHHHHFHFFHHHHHHHHHHHHHHHE3GGEFFGHHHG1GGGHHHHHHGGGEFGHHHHFGHEEFGHHGHHHHHHHGGGHHHGGGGGGHFHGHGHHHHHHGGGFBBGFHFHGHGHHHHHHHHGGHHHHGHHHGFFGGGFGHDBDGDFGFHHGHHGHFFFGHGFGGGFFHHFFCDGHGGHHFHFBFGDFHHG1DGHHEEGGEGGGGHFEHHHGGGGHHGHGHHGGEGGECGHHGHGHHGGHGGGHGFAGHHHGGHFHHHGFGFGGGFHHGHHFHHHHHHHHHGHHHHGGCGHGDGFFGGCGGFBFFFFFBAAA?
@M02197:102:000000000-ALU3V:1:1101:21066:18535 1:N:0:1
AATCCTCGGAGTTCCTCCGCTTATTGATATGCTTAAGTTCAGCGGGTAGTCCTACCTGATCTGAGGTCAAGGTGTCAATTGAATTTTCTCAAGGAGAAGCTTTGTGAGCGGGCCGAACGGTTTCTGCAGCCGAGCGAAACGTGAGCACGCAAGGCCGTCCACCGACGGGACCGCTAAGGTATTTGAGGCGAGCCGGACGGCAACACCCAAGTCCACTTCCAGCCCGGGCAGGACCCGGGCGGTGTGAGGTTTTCAAGACACTCAGACAGGCATACCCTCCGGAATACCAGAGGGTGCAAGGTGCGTTCAAAGATTCGATGATTCAC
+
CBCCCFFCC?DBGGGGGGGGGGGHHGGHHHFHHHHHHHHHHHHGGGGGGHHHHHHHHHFGHHHHGGHHHHHHFGFGHHHHGHHHHHHHHHFGFHHHGHHHHHHHHHHHHGGEGFGDBCFGFFDHHHHHGHHGGFGGGGGGGHHHGGHGGGGGGGGHDGGGGGFGGGGGGFGGHFHHHHHHGHFFGFGFEGDGFFGGGCHHFGFFFHHFGFHHHHFFGFFFFFFCGHHHHGHFFCCGEEFFFHHHFHHGHGGHFHHGHHHFHHFHGHHHHHHFF1GGGGEHHHHHHHHGHHHGHHHGG4HGGFGGFGGGGGGGGBC4BFFFFBBAAA
@M02197:102:000000000-ALU3V:1:1101:21996:18539 1:N:0:1
AATCCTCGGAGTTCCTCCGCTTATTGATATGCTTAAGTTCAGCGGGTAATCCTGCCTGATTTGAGGTCTAAAGTTCAAGTGTTTCACTCAAAGGTGAAGCGATTTATAAGCGCCGTCTAACGATAAGACTGCATTCGACTTGACGAGAATAAGTGTTATTACGCCGAGTGAAGCTTTCTATGATATCGAAATACAAGCTGCTCGTACATTTCAGCTGAGCTGACCCTATACAGGGCCGGCAATACAGCCAGAATCCAAGCCCAGACGCCTGTTTCATTACAAAACAGGGGGGTTGAGGGTTTCACGACACTCAAACAGGCATACTCTTCGGAATACCAAAGAGTGCAAGGTGCGTTCAAAGATTCGATGATTCAC
+
CCCCCFFDCDCCGGGGGGGGGGGHHHHHHHHHHHHGHHHHHHHGGGGGHHHHHHHHHHHHHHHHGHHHHHHHHHHHHHHHHHHHHHHHHHFHHHHGGHHHGGHHGHHHHHHGGGGGGHHHHGGHGGHHHHHHHHHHHGGGGHFHGGGGGHHHHGGHHHHHHHEGGGGGGHHHHHGHHHHHHHHHHHHHHHHHHHHHHHHGGGHHGHHGHGGGGHGHHGHHGHFHHHGHHHHGGGGFFFGHHHHGGHHGHHHHHHGGHHHHHFGGGGGHHHHGHHHHHHHHHHHHGGGGGGHHHHHHGHHHGHGGGHHHHGHHHHHHHHGGHFGHGCGEHHHHHGEGHHHGHHHHHHHHGGGGHGGGGGGGGGGFFFFFFFBBAAB
@M02197:102:000000000-ALU3V:1:1101:14927:18559 1:N:0:1
AATCCTCGGAGTTCCTCCGCTTATTGATATGCTTAAGTTCAGCGGGTATCCCTACCTGATCCGAGGTCAAGAGTGTAAAAATGTACTTTTGGACGTCGTCGTTATGAGTGCAAAGCGCGAGATGTACTGCGCTCCGAAATCAATACGCCGGCTGCCAATTGTTTTAAGGCGAGTCTACGCGCAGAGGCGAGACAAAACACCCAACACCAAGCAGAGCTTGAAGGTACAAATGACGCTCGAACAGGCATGCCCCATGGAATACCAAGGGGCGCAATGTGCGTTCAAAGATTCGATGACTCAC
+
BBBCBFFCDDDDGGGGGGGGGGGHHHHHGHHHHHHHHHHHHHHGGGGGHHHHHHHHHHHHHHHGGGGHHHHGHHHHHHHHHHHHHHHHHHHGHHGGGGGGGGGHHHGHHHHHHHGHGGGGGGGHHHHHHHGGGGGGHHGHHHHHFHGGGHGGHHHHHHHHHHHHHHHHHHHHHGGGGGGGHGHGGGGHHHGHHHHFFFGGHHGHGGGHHHHHHHGHHHHGHHHHHHGGHHGGGGGHEGHGGHHHHHHGGGHHHGHHHHHHHGHHHGGGGGHGHHGGFGHGGGGGEGGGGFFFFFFFAAAAA
@M02197:102:000000000-ALU3V:1:1101:28000:18554 1:N:0:1
AATCCTCGGAGTTCCTCCGCTTATTGATATGCTTAAGTTCAGCGGGTAATCCTGCCTGATTTGAGGTCTAAAGTTCAAGTGTTTCACTCAAAGGTGAAGCGATTTATAAGCGCCGTCTAACGATAAGACTGCATTCGACTTGACGAGAATAAGTGTTATTACGCCGAGTGAAGCTTTCTATGCTATCGAAATACAAGCTGCTCGTACATTTCAGCTGAGCTGACCCTATACAGGGCCGGCAAGACAGCCAGAATCCAAGCCCAGACGCCTGTTTCATTACAAAACAGGGGGGTTGAGGGTTTCACGACACTCAAACAGGCATACTCTTCGGAATACCAAAGAGTGCAAGGTGCGTTCAAAGATTCGATGATTCAC
+
AAABADFBBBBBGGGGGGGGGGGHHCHHHHHHHHHHCHHHHGHGGGGGHHGHHHHHHHHGHHHHGHHGHHHHHFHHHHHHHHHGHHGHHHHHHFFGHHEHGGHHGHHHHHGGGGGGGHHHHGGHGGHHHHHHHHHGHHFGGFFHDFDGGHHGHBGGGHHHHHGGGGGGGHHFHHHGHHHHHHHHHHHHHFGHHHHHHHGGFFFFHGHHHHHHHGHGHHFGHHHHHHGGGGHHGGD?GHHFHHHHGHHHHHHHHHGGHFHHHAGGGGGGGHHHHHGFHHHHHHHHGGGGGGHHHHHHGHHHGFEEGHHHHGHGHFHHHHHHHHHHGCGGGHHFHHHHHGHHHHHHHHHHGGGGHGGGGGGGGGGFFFFFFFCCCAB
@M02197:102:000000000-ALU3V:1:1101:11526:18722 1:N:0:1
AATCCTCGGAGTTCCTCCGCTTATGATATGCTTAAGTTCAGCGGGTATCCCTACCTGATCCGAGGTCAAGAGTGTAAAAATGTACTTTTGGACGTCGTCGTTATGAGTGCAAAGCGCGAGATGTACTGCGCTCCGAAATCAATACGCCGGCTGCCAATTGTTTTAAGGCGAGTCTACGCGCAGAGGCGAGACAAAACACCCAACACCAAGCAGAGCTTGAAGGTACAAATGACGCTCGAACAGGCATGCCCCATGGAATACCAAGGGGCGCAATGTGCGTTCAAAGATTCGATGATTCA
+
BBBBBFF@ABDAGGGGGGGGGGGHGHH6GHHHHHHHHHHHHHGGGGGHHHHHHHHHHHFHGHEGGGHGHGHHHFHHGHHHHHHHHHHHHHGHHGGGGGGGGGHHGFHHFHHHGHHGGGGGGGHHHHHHHGGGGHHHHHGHHHHHHHGGHGGGHHHHHHHHGHHHGGGGGHHGGGGGGGGGGHGGGGHHGHHHHHGGFFGHHGHFFGHHHHHHHHHHFHHHHHHFHGGHGFGGGGFHEDHHHHGHGHGGGHGEHHHHGHGHGHHHGGGGGFFFGEEEFGGFGGGGGGGFFFFFFFBBABB
@M02197:102:000000000-ALU3V:1:1101:20068:18888 1:N:0:1
AATCCTCGGAGTTCCTCCGCTTATTGATATGCTTAAGTTCAGCGGGTAGTCCTGCTTGATTTGAGGTCATTTGGTTAAAATGATTTGTGGTAAGCTCGTTCTACTTTCAGCGATCCCCGTTGAGTTTTTAAGATTACGACAACAGGTCAAGCCGCTGAGTTGGATTCAGCTTGTTGCAGTTCATCGCAGTCAGGGTCATGACAACCCGACAAGGCGACACGATCCAAACCCTAAGGCAATTCGTTCCGAAAAACAAACGGGGTTGAGAGGGGTAAGCGACACTCAAACAAGCATGCTCCCAGGAATGGCCCGGAAGCGCAAGGTGCGTTCAAAGATTCGATGATTCAC
+
BBCCCFFCCCCCGGGGGGGGGGGHHHHHHHHHHHHHHHHHHHHGGGGGGHHHHHHHHHHHHHGGGHHHHHHHHHHHHHHHHHGHHHGHHGHHFHHHHGGGHGHHGHGHHHHGFHGGHGGGHGHGGHHHGHFHHHHHGGGGGGHHHHHHHHEHGGGGGGGHHHHHHHHHHH;HHHHHHHHHHHHGGHFHHEHHHHHHHGFHHHHGGGGHHHGGGHGGGGGGHHFGFGFGFFGGHEFGHHHFGFFFFGGGGHHHHGHHFGGGHHGHFGEGHHHHEGDHEBFGEFFHHHFGHGHHHFECCGFFFHHGHGFGGGGHGGGGGHHHGGGGGGGGGGGGFCGGBFFFFFFBBBBA
@M02197:102:000000000-ALU3V:1:1101:15252:18972 1:N:0:1
AATCCTCGGAGTTCCTCCGCTTATTGATATGCTTAAGTTCAGCGGGTAGTCCTACCAATCTGAGGCCGATGAATTGAAATTAAATCCCTTCCTCTCTTCCAAAGAAGCGAGGCATGGGCGGGGTTCAGAAGCACTCCAACCAGCAAAACGTCGCGTCCAGCTCCTCGACCCTGCGCCTCTCCTCTCCGACGTCCTGATATTATCAAAACCCGGCAGGGAAAGACGTGGGCGAAATAACGAGCTTTCGTACGTCCTGCCTATAGAATGTATGCGCTAATGCATTTCGAGGGAGCCCCCGTGGAAGATGGCAAGACCCTCAATACCGATCCGCCAGCTTTCTCAACTAAATAAGAAAGCTGTCGTTCGAAACAATTCGCGGCCCTCAAACAGGCATGCTCCCCAGATTAGATCTGCCTGGAGCGCAAGGTGCGTTCAAAGATTCGATGACTCAC
+
A>ABBFFBB@BBGGGGBGGGGGGHHGHHGHHHGHHGHHHFHFHGGCGGGHGHHHFAGHHHHFGHGGGGEFGHGHHFHGHHHHHHHGHGGHHGHHHGHGGHGFHHCGGHCDFGGGGHHHFGGGG>@GHHHHHHGHHHCHHGGECHHBHHGGFHGC--BCGE/FF9BFDA@GFFFFFFBFFFFFFFEFFFF-;@DFFFFFFFFFFFFEFFFF.@BAFFAA..AABBFEFFF?BBBB;F;9+FB;9BB/--------BB/9/9///;B9;-9-99//;//FFB9./.ABB.9.-9----.CHGD=0/<0FHD=<<.<0111GF...CC@/A//BBG@<<1EFFFFHG>B2B21FGHFFHEEE//00/?2GF2HG@>/E?GFE?C/DCEB111HFGAAAA/A0AA21G11EFB//BB0A1E0A00FBFF?EECCAB3GGF3CFB1CDFFFFA>AAA
@M02197:102:000000000-ALU3V:1:1101:19251:18996 1:N:0:1
AATCCTCGGAGTTCCTCCGCTTATTGATATGCTTAAGTTCAGCGGGTAATCCTGCCTGATTTGAGGTCTAAAGTTCAAGTGTTTCACTCAAAGGTGAAGCGATTTATAAGCGCCGTCTAACGATAAGACTGCATTCGACTTGACGAGAATAAGTGTTATTACGCCGAGTGAAGCTTTCTATGATATCGAAATACAAGCTGCTCGTACATTTCAGCTGAGCTGACCCTATACAGGGCCGGCAATACAGCCAGAATCCAAGCCCAGACGCCTGTTTCATTACAAAACAGGGGGGTTGAGGGTTTCACGACACTCAAACAGGCATACTCTTCGGAATACCAAAGAGTGCAAGGTGCGTTCAAAGATTCGATGACTCAC
+
ABBBBFFBB@DBGGGGGGGGGGGHHHHHHHHGHHGHHHHHHHHGGGGGHGFHHHHHHHHHHHHHGHHGHHHHHFGHHFGHHHGHHHHHHHHHHHHHFEHHGGHHGHHHHHHG?FGFGHHGHGGHGGHHHGHHHHHHGEGGGDHGGGGGGHEHHGGHHFHHHGGADGGGGHHHHHHHHHGHHHHHHHHHHGGHHHGHHHHGECHFGGHDGHGHHGHHHHHHGCGEGHGFFBFGFECGDFGHHHFGFHGFDBFFHHGGHHEFFEGCGGGHHFGGGHHHFHHGHHHFGGCFCGHHHAHHCHFHGFFGGHHFHGHFGHHGDFHHHHGHGGGGFFHHGGF3HFGAHHHFFGBHFGGGHGGGGBGGGGFFFFFFFFBABAB
@M02197:102:000000000-ALU3V:1:1101:28408:19013 1:N:0:1
AATCCTCGGAGTTCCTCCGCTTATTGATATGCTTAAGTTCAGCGGGTAATCCTGCCTGATTTGAGGTCTAAAGTTCAAGTGTTTCACTCAAAGGTGAAGCGATTTATAAGCGCCGTCTAACGATAAGACTGCATTCGACTTGACGAGAATAAGTGTTATTACGCCGAGTGAAGCTTTCTATGATATCGAAATACAAGCTGCTCGTACATTTCAGCTGAGCTGACCCTATACAGGGCCGGCAATACAGCCAGAATCCAAGCCCAGACGCCTGTTTCATTACAAAACAGGGGGGTTGAGGGTTTCACGACACTCAAACAGGCATACTCTTCGGAATACCAAAGAGTGCAAGGTGCGTTCAAAGATTCGATGATTCAC
+
AAABBFFBBBBBGFGGGGGG?FGHFHHHHHHHHHHHGHGHHHHGGGGGHHGHFHHHGHHFHHGHGHHHGHHHFGHGHHGGHHHGEGFFHHHGBFHFFHHGGEGGEFHHHHHGGEGGEHHHHGGHGGHHHHHGHHHHGEFD?GGHEF/DDGEGH1BGGHFFBHGGGFGGGHFGHEHHGHFHGGCGHHGEGHDHHHHHGHGGGFFFHGHEFFHGHFGHHHGBGGF;HHGFFGGGFFFGCHHFDGFFGHFEHFGHHHDGGHHHGGEF?GGHHGBHHHHHEHHHHGHHGGGGGGGHFGAGGHHHGFGGGHHGHGHHHHHHHHHHF5GHGGGGHHHHHHHGHHHHHHGHHGHFGGEEFGGGGFFCGGGFFFFFFFBBBB@
@M02197:102:000000000-ALU3V:1:1101:17261:18963 1:N:0:1
AATCCTCGGAGTTCCTCCGCTTATTGATATGCTTAAGTTCAGCGGGTAATCCTGCCTGATTTGAGGTCTAAAGTTCAAGTGTTTCACTCAAAGGTGAAGCGATTTATAAGCGCCGTCTAACGATAAGACTGCATTCGACTTGACGAGAATAAGTGTTATTACGCCGAGTGAAGCTTTCTATGATATCGAAATACAAGCTGCTCGTACATTTCAGCTGAGCTGACCCTATACAGGGCCGGCAATACAGCCAGAATCCAAGCCCAGACGCCTGTTTCATTACAAAACAGGGGGGTTGAGGGTTTCACGACACTCAAACAGGCATACTCTTCGGAATACCAAAGAGTGCAAGGTGCGTTCAAAGATTCGATGACTCAC
+
AAA1AF111ADA13AGGFA00AABDAGGHFHHHFBG12AFGFHG?EEEGGEFBFGHHGBHHF12ABFGFGEHGHHHFEBEG2DGHGHHHHGFHFFFHHHGGCHEFHHGHBGE?CE?EEGH1AEFE/B11BFCGHGBF2/?CB1@EAC/?1B?G?GGGGDFGFGD8FC<FDGGGGGGFHHHHHFFHGHHHHHGGGGFHG<:G00HG;HHGHHFEGHHHFHFFFFHHHHHHCHHGGGGGGBG<HHHFFGBGHHFGHGGHHHHGGGGGGEEHHHHHHHHHHHHHHHHGGGGGGGHHHHHGHHHGHGGGHHHHGHHGHHFHHDEHGGGGGFGHGHGGHGHHHHHHHHHGDFHGGGGGGGGGGGGGGGFFFFFFFCCBBC
@M02197:102:000000000-ALU3V:1:1101:21316:19061 1:N:0:1
AATCCTCGGAGTTCCTCCGCTTATTGATATGCTTAAGTTCAGCGGGTATCCCTACCTGATCCGAGGTCAAGAGTGTAAAAATGTACTTTTTGGACGTCGTCGTTATGAGTGCAAAGCGCGAGATGTACTGCGCTCCGAAATCAATACGCCGGCTGCCAATTGTTTTGAGCCGAGTCTACACGCAAAGGCGAGACAAACACCCAACACCAAGCAGAGCTTGAAGGTACAAATGACGCTCGAACAGGCATGCCCCATGGAATACCAAGGGGCGCAATGTGCGTTCAAAGATTCGATGACTCAC
+
AABBBFFCCCCCFGGGGGGGGGGHHHGHHHHHHHGHHHHHHHHGGGGGHHHHHGHHHGHHHHHGGGGHHGHGHHHHHHHHHHHHHHHHHHGGCFFFFEFEFEGFGHGGHHHFFHGGHFGGFFGFHHHDGGGGEC?BFGHGGHHEFEGGGGGGGHHHHHHHHHHHHHHEG#GFFHGHHGGGGHHHGGGGHHHGHHHGFEFGHHGHGHGGHHGHHHHHHEFHHHHHHHHHHHGGGGGHHGFHHHHHGHHGGGHHHHHHHHHHHHHGHGGGGGHHHHGEGGHGGGGGGGGGGFFFFFFFCCAAA
@M02197:102:000000000-ALU3V:1:1101:22369:19127 1:N:0:1
AATCCTCGGAGTTCCTCCGCTTATTGATATGCTTAAGTTCAGCGGGTAATCCTGCCTGATTTGAGGTCTAAAGTTCAAGTGTTTCACTCAAAGGTGAAGCGATTTATAAGCGCCGTCTAACGATAAGACTGCATTCGACTTGACGAGAATAAGTGTTATTACGCCGAGTGAAGCTTTCTATGATATCGAAATACAAGCTGCTCGTACATTTCAGCTGAGCTGACCCTATACAGGGCCGGCAATACAGCCAGAATCCAAGCCCAGACGCCTGTTTCATTACAAAACAGGGGGGTTGAGGGTTTCACGACACTCAAGCAGGCATACTCTTCGGAATACCAAAGAGTGCAAGGTGCGTTCAAAGATTCGATGATTCAC
+
CCCCCFFCCCCAGGGGGGGGGGGHHHHHHHHHHHHHHHHHHHHGGGGGHHHHHHGHHGHHHHHHGHHHHHHHHGHHGHGGGHHHHHHHHHHHGGHHHHHHGAGHGHHHHHHGGGGGGHHHFGGGGGGHHHHGHHHHHHGGGHHHGEGAFHHHGGHHHHHHHHGGGGGGGHHHHHHHHHHHHHHHHHHHHHHHHHHHHHHGGGGHGGFGGHHHHGHHGHHGHHGGGHHGGHHGGFFFFHHGHHHHGHHGHHHHHHGFGHGHHGDGGECEEHHHHHHHHHGHHHHGGGGGGGHHGHHHGHHHGHGGGEHGHHHHGCCHHHHHHHHHGGGGHHHHHCHHHHHHHHGHHHHHGGGGHGGGGGGGGGGFFFFFFFCCBCC
@M02197:102:000000000-ALU3V:1:1101:28336:19255 1:N:0:1
AATCCTCGGAGTTCCTCCGCTTATTGATATGCTTAAGTTCAGCGGGTAGTCCTACCAATCTGAGGCCGATGAATTGAAATTAAATCCCTTCCTCTCTTCCAAAGAAGCGAGGCATGGGCGGGGTTCAGAAGCACTCCAACCAGCAAAACGTCGCGTCCAGCTCCTCGACCCTGCGCCTCTCCTCTCCGAAGTCCTGATATTATCAAAACCCGGCAGGGAAAGACGTGGGCGAAATAACGAGCTTTCGTCCGTCTTGCCTATCGAATGGATGCGCTAATGCCTTGCGAGGGAGCCACCGTGGAAGATGGCAAGACCCTCAATACCGATCCGCCAGCTTTCTCAACTAAATAAGAAAGCTGTCGTTCGAAACAATTCGCGGCCCTCAAACAGGCATGCTCCCCAGATTAGATCTGCCGGGAGCGCAAGGTGCGTTCAAAGATTCGATGATTCAC
+
AAAABFFBCABAFGGGGGGGGGGFHCHHHCBGHFFHCGGHHHGECFAEEBHHHHHHHHGHHFFBFFEE?EGGHHFGHGFFFHHHHHHHEHHHHHHGHHHFHFHFFGHGGGCCEGBGA/GCC?-->GGHGHGHHFHHHHHHGGGHFFHHHCCGC?9;BFDFGFGGGGDDG?-BBEFFFFFFFFFFFFB?-ADEF///FFFFFFEBF/9FFFFF;FAA;-..;A/FFFA.;E=DAE;FFF//FDDFBB;.9.;...9;/.E;/FFFFFB@.---B0BBF;..-.---//FEB9.GHG@AB:CHC0FHFHHG0GC<./D=0D<..C<---?GDFCFHGCFCFFGG2GGFFEFEHFBHHHDB/GGHGEEBHF43G>>/?EGFEE21DFHHFFFGF3BAA0B02GHHGFFGHHHF?GGFFFDFEA2FGGBGGGGHGFGGGFGGGGFFFFFFBAA3>3
@M02197:102:000000000-ALU3V:1:1101:9282:19199 1:N:0:1
AATCCTCGGAGTTCCTCCGCTTATTGATATGCTTAAGTTCAGCGGGTATCCCTACCTGATCCGAGGTCAACCTGAAAAAAGAGGTTGGACGGCACACTCCGACCGGCCACCGACGCGAGACAGATGCCACAACGCGAGGGGACGGACGGCGTGGCCGGCGACATTGGGGCGGGCGGCTAGAAGCCGCGGCGCCCAACACCCAGCCGGGGTGGATTGGTGACAATGACGCTCGAACAGGCATGCCCCCCGGAATACCAGAGGGCGCAATGTGCGTTCAAAGATTCGATGACTCAC
+
AAABCFFCCCCCGGGGGGGGGGFHHHHHHHHHHHHHHHHHHHHGGGGGHHHHHHHHHHHHHHHGGGGHHHHHHHHHHHHGGGHHFHHGHFGGGGGHHHHHGGGGGGGGGGHGGGGGGGGGGHHGHGHHHHHHGGGGGGGGGGGGGGGFFFFD@FFEFFFFFFFDFFFFAFFFFFFFFFFFFFFFFGGGGGGGGGGGFGGGGGGGGGGHF<HH;GHHH<HHHHHGGGDDHHGHHHHHHHHHFGGGGGGHHHGHHHHHGHGGGGGHHGHGGGGHGGGGGGGGGGFFFFFFFBBAAB
@M02197:102:000000000-ALU3V:1:1101:13506:19398 1:N:0:1
AATCCTCGGAGTTCCTCCGCTTATTGATATGCTTAAGTTCAGCGGGTAATCCTGCCTGATTTGAGGTCTAAAGTTCAAGTGTTTCACTCAAAGGTGAAGCGATTTATAAGCGCCGTCTAACGATAAGACTGCATTCGACTTGACGAGAATAAGTGTTATTACGCCGAGTGAAGCTTTCTATGATATCGAAATACAAGCTGCTCGTACATTTCAGCTGAGCTGACCCTATACAGGGCCGGCAATACAGCCAGAATCCAAGCCCAGACGCCTGTTTCATTACAAAACAGGGGGGTTGAGGGTTTCACGACACTCAAACAGGCATACTCTTCGGAATACCAAAGAGTGCAAGGTGCGTTCAAAGATTCGATGATTCAC
+
AAAAAFFCCCCAGGGGGGGGGGGHHGHHHFHHHHHHHHHHHHHGGGGGHHHGHHHHHGGHHHHGGHHHHHHHHGHHHHHFGGHHHHHHHHHHHHFHFHHHGGHHGHHGHHHGGGGGGHHHHGGHGGHHHHFHGHHGHHGGGHHHGFCDDHFHHGGGGHHHHHGGGGGGEHHHHHHHHHHHHHHHHHHGHHGHHHHEHHHGGGGGGBGHHGHGHHHHHHHHHFEHHHHGGBFHFDFFFHFGHHHHGHHHHGHHEHGGHHGHHGGGGGGHHHHHHHGHHHHHHHHHGGGGGDHHHHHHGGFGGGGGGHGFFGHGGHHHHHHHHHFHGGGGHHGHGF2FHHHHHGHHGHGHGGGGGGGGGGGGGGGFBFFFFBBA@CB
@M02197:102:000000000-ALU3V:1:1101:17072:19430 1:N:0:1
AATCCTCGGAGTTCCTCCGCTTATTGATATGCTTAAGTTCAGCGGGTAATCCTGCCTGATTTGAGGTCTAAAGTTCAAGTGTTTCACTCAAAGGTGAAGCGATTTATAAGCGCCGTCTAACGATAAGACTGCATTCGACTTGACGAGAATAAGTGTTATTACGCCGAGTGAAGCTTTCTATGCTATCGAAATACAAGCTGCTCGTACATTTCAGCTGAGCTGACCCTATACAGGGCCGGCAAGACAGCCAGAATCCAAGCCCAGACGCCTGTTTCATTACAAAACAGGGGGGTTGAGGGTTTCACGACACTCAAACAGGCATACTCTTCGGAATACCAAAGAGTGCAAGGTGCGTTCAAAGATTCGATGACT
+
AABBBFFBBBBBFGGGGGGGGGGHHHGH5GHGHHHHHHHHHHGGGGGGHHHHHHHHHHHHHHHHGHHHHHHHHHHHGHHHHHHHHHHHHHHGHHGHHHHHGGGHGHHHGHHGGGGGGHHHHGGHGGGHHGGHHHHHHHGGGHGHGFFFGHGGHHHHHHHDGHGGGGGGGHHGHHHHFHHHHHHHHHHHHHHHHGHHHHGGGGGGDDGGGFBHHHHHHHGHGHHFGHHHHGHHGGGGGHHGGHHHGHHHHFHHHHGGHHHHHGGGGGGGBHEFHHHHHHHHHHHGGGGGGGHHHHHGGHHHGHEGGHHHFGHHHHGHHHHFGHHHGGGFHGGGFGFHHGHGGHHHHFHHGGECGFGGGGGGBFFFFFFBBBA?
@M02197:102:000000000-ALU3V:1:1101:9073:19303 1:N:0:1
AATCCTCGGAGTTCCTCCGCTTATTGATATGCTTAAGTTCAGCGGGTATCCCTACCTGATCCGAGGTCAAGAGTGTAAAAATGTACTTTTTGGACGTCGTCGTTATGAGTGCAAAGCGCGAGATGTACTGCGCTCCGAAATCAATACGCCGGCTGCCAATTGTTTTGAGGCGAGTCTACACGCAAAGGCGAGACAGACACCCAACACCAAGCAGAGCTTGAAGGTACAAATGACGCTCGAACAGGCATGCCCCATGGAATACCAAGGGGCGCAATGTGCGTTCAAAGATTCGATGACTCAC
+
AAABCFFBCBCCGGGGGGGGGGGHHHHHHHHHHHHHGHHHHHGGGGGGHFFHHHHHHHHHHHFEEGGHHHHHHHHDHHGHHHHGHHHHHHHGGHHGGFGGGGEFGHHHHHHHHHHHHGFGDGGGHHHGHHFGCDGGHHGGHHHHGHHGFGCGGGGGHHHHHHHHHGHGGFGHHGEHHGGGGHHHGGGGFHHHHHFHFGFGHGF?FGGFGHHHHHFGHHHHGHHHHHHHHGFGFEGGHFHHHHGHGCEGGGFHHHHHHHFHDHHHHGGGGGHHGHEAA2HGGCGGFGGGGFFFFFFFAAAAA
@M02197:102:000000000-ALU3V:1:1101:21341:19516 1:N:0:1
AATCCTCGGAGTTCCTCCGCTTATTGATATGCTTAAGTTCAGCGGGTAATCCTGCCTGATTTGAGGTCTAAAGTTCAAGTGTTTCACTCAAAGGTGAAGCGATTTATAAGCGCCGTCTAACGATAAGACTGCATTCGACTTGACGAGAATAAGTGTTATTACGCCGAGTGAAGCTTTCTATGATATCGAAATACAAGCTGCTCGTACATTTCAGCTGAGCTGACCCTATACAGGGCCGGCAATACAGCCAGAATCCAAGCCCAGACGCCTGTTTCATTACAAAACAGGGGGGTTGAGGGTTTCACGACACTCAAACAGGCATACTCTTCGGAATACCAAAGAGTGCAAGGTGCGTTCAAAGATTCGATGATTCAC
+
AABAAFFBBBBAGGGGGGGGGGGHGHHHHHHHHHHHHHHGHHHGGGGGHHHFHHHHGGHHHHHGGHHHHHHGGGHFHHHHGFGHHHHHHHHGHHGGHHHHGGHHGHHGHHHGGGCEEHHHHGFGGGHGHGHHHGHHHHGGGHHHGGGGGHHHHGFFGHHGHHGGGGGGGHGHHHHHHHHGHHHHHHHGHHGEFHHHHHFFGGHHHHHHHGGHHHHHGFHHGGHHHHHGFFGCFBFFGHGFHHGFGHHHHHHHHHGCEGHFGCE/GGFFHHHFGGHHHHHHHFHGGGGGGGHGHHHHGHFFFBGGGHHHHGHHHHHHHHHGGFEHGGGGHHHFHHGHHHHCHHHFGHHHGGGGHGGGGGGGGGG4FFFFFFABBAA
@M02197:102:000000000-ALU3V:1:1101:11593:19482 1:N:0:1
AATCCTCGGAGTTCCTCCGCTTATTGATATGCTTAAGTTCAGCGGGTAATCCTGCCTGATTTGAGGTCTAAAGTTCAAGTGTTTCACTCAAAGGTGAAGCGATTTATAAGCGCCGTCTAACGATAAGACTGCATTCGACTTGACGAGAATAAGTGTTATTACGCCGAGTGAAGCTTTCTATGCTATCGAAATACAAGCTGCTCGTACATTTCAGCTGAGCTGACCCTATACAGGGCCGGCAAGACAGCCAGAATCCAAGCCCAGACGCCTGTTTCATTACAAAACAGGGGGGTTGAGGGTTTCACGACACTCAAACAGGCATACTCTTCGGAATACCAAAGAGTGCAAGGTGCGTTCAAAGATTCGATGATTCAC
+
BBCBCFFCCCBBGGGGGGGGGGGHHHHHHHGHGHGHHHHGHHHGGGGGHHGHHHHHHHGHHHHHGHHHHHHHHHGHHHHHHFHHHHHHHFHHGH3FGHGHGGHHGFHHHHGGGGGGGHHFHGGHGGHGHHHHHHHHHHGGGHGHGGGGGHHHHFGGGHHHHGGGGGGGEGFHHHGGHHHHHHHHHHGHHHGGHHGHHGGFGGGGGEGHGGGHHHHHHFHHFGBHHGHHHHHHGGCGGHHHHHGFGHHHHHGEHHGGHHHHHGGGGGGHHHHHHHHHHHGGHFHFGGGGGGGHHHHHGHHHGGGGGHHHHGHHHGHHHGHHHFHHGGGGHHHHHGHHHHHFHHHHHHGHGGGGHGGGGGGGGGGFFFFFFFBCCCC
@M02197:102:000000000-ALU3V:1:1101:21380:19634 1:N:0:1
AATCCTCGGAGTTCCTCCGCTTATTGATATGCTTAAGTTCAGCGGGCATCCCTACCTGATCCGAGGTCAACCTTAGAAATGGGGTTGTTTTACGGCGTAGCCTCCCGAACACCCTTTAGCGAATAGTTTCCACAACGCTTAGGGGACAGAAGACCCAGCCGGTCGATTTGAGGCACGCGGCGGACCGCGTTGCCCAATACCAAGCGAGGCTTGAGTGGTGAAATGACGCTCGAACAGGCATGCCCCCCGGAATACCAGGGGGCGCAATGTGCGTTCAAAGATTCGATGACTCAC
+
AAAAAFFCCCCCGGGGGGGGGGGHHHHHHHHHHHHGHHHHGHHGCGGGHHHHHHHHHHHHHHFEGGGEFHHHHHHGHHHHHHGGGGGGHHHHHGGGGGGGGHHHHGGGGGGHGGHGHHHHGGGGGHHHHHHHHHHGGGGGGHHHGFBFGHGHGGFHHHGGGGFGGFGGGGGFFGFGFGGGGGGGGFGGGGFGEFHHGGFGFFFGGHGFFGFFFFGHHHHFFHGFGFGGHHGFHHHHHGGHGGGGGGGGHGHHHHGFEEA2ECEGHHHGGGGHFF5GGGGGGGFFFFFFFABBA@
@M02197:102:000000000-ALU3V:1:1101:22662:19716 1:N:0:1
AATCCTCGGAGTTCCTCCGCTTATTGATATGCTTAAGTTCAGCGGGTATCCCTACCTGATCCGAGGTCAAGAGTGTAAAAATGTACTTTTTGGACGTCGTCGTTATGAGTGCAAAGCGCGAGATGTACTGCGCTCCGAAATCAATACGCCGGCTGCCAATTGTTTTGAGGCGAGTCTACACGCAAAGGCGAGACAAACACCCAACACCAAGCAGAGCTTGAAGGTACAAATGACGCTCGAACAGGCATGCCCCATGGAATACCAAGGGGCGCAATGTGCGTTCAAAGATTCGATGATTCAC
+
BBBBBFF@AB@BG5EGGFGGGGGFHHBHFHCHGFHHHHHHHFHEGGGGHHHHHGHHHHHHHFFEEGGHHHHGHDFFGFFGGGHFGHHHHHHGGH<GFGGCGEEFEHHGHHGHHHHHGGGGD5DGHHHH;FFFGGGFDCEGHHHHFHHHGGGGGHFHHGFHHGHHHHFDCGGHEGHGGGGGGEDFFFGFFHHGFHFFEFFGFFFEFFGFHFBEHFFFEHGFFHHGFFGHHGFEGFDFAEHHHFFHFFHFGGG3FHHHHGFGHCFHGGEEE?HHHHFFFGGGGED5GFGFGFFFDFFFAAAAA
@M02197:102:000000000-ALU3V:1:1101:26941:19858 1:N:0:1
AATCCTCGGAGTTCCTCCGCTTATTGATATGCTTAAGTTCAGCGGGTAGTCCTACCTGATTTGAGGCCAGATGTCAAGAATTATACACACAAGTGCGTATGGGGTATAGAAAGCAGACTATTGTTCAAGTCCTGGCCACAAGCGAACTTGTGTCCTAAGCGAAATACTTATTACGCCTAGGGGAACCAGTGCAAAGACTAATCCAGCTCACATTTTTAAGGCGAGTCAATTCATCATTGACAAACGCCCACATCCAACATCCAAGCTTGGACTAACCAAACTTGGAGTTGAGGTTTTCATGACACTCAAACAGGCATACTCTTCGGAATACCAAAGAGTGCAATTTGCGTTCAAAGATTCGATGATTCAC
+
BBBAAFFBBBBAGFGEFGC?CGGHHGHFHGGHHHGHHHCFGHHGGGGGGHHHDGHFHHFBHFFEGGFGHEHHF5GGHHFFHHHHHGHBGDFEGFFH?F1EHHHGEEGHHHGHFHHFFAGFFHHHHHHHEHFHFEHHGH/?G0?DEGCGGHHCGBDGFFHFC:GGHHHHHHHGGFGDGHHHDFFGGEGGHHHHHHDGEGHHHHHCEFHFHGFFHFFHGEGE0FBFHHGGGEFFFFGFFGEFGGFEEF>3GFHFB?44HFG3?GFB13GB4HHG4EEGEGDGHFGHFHHHGBHEEHHHHHHFFAHHEFGBEHHGBHFGFAHEEGFCBHHGFFGBHGBHBHHGGBFCEECFGFGFBDGGGEFFDBFFDA3A>>
@M02197:102:000000000-ALU3V:1:1101:21250:19921 1:N:0:1
AATCCTCGGAGTTCCTCCGCTTATTGATATGCTTAAGTTCAGCGGGTATCCCTACCTGATCCGAGGTCAACCTTAGAAATGGGGTTGTTTTACGGCGTAGCCTCCCGAACACCCTTTAGCGAATAGTTTCCACAACGCTTAGGGGACAGAAGACCCAGCCGGTCGATTTGAGGCACGCGGCGGACCGCGTTGCCCAATACCAAGCGAGGCTTGAGTGGTGAAATGACGCTCGAACAGGCATGCCCCCCGGAATACCAGGGGGCGCAATGTGCGTTCAAAGATTCGATGATTCAC
+
BBCCCFFCBCCCFGGGGGGGGGGHHHHGHHHHHHHHHHHFHHGGGGGGHGHHHHHHGHGHHHHGGGGGHHHHHHHGHHHHHHHGGGGGHHHHHGGG9GGGGHHHHGGGGGGHGGHHGGFHGGGGGHHHHHHHHHHGGGGGFHHHGGGGGHGHHHHHHHGGGGFGGGGGGGGGGGGGGGGGGFFFGGGGGGGGGFHHHFFFGHGGGHHGHHHHHHHGHHHHHHHGGGGGHHGGHHHHHHHHGGGGGGGHGHHHFHGGGGGGGGGHHHHGEGGHGGGGGGGGGGFFFFFFF@CCCB
@M02197:102:000000000-ALU3V:1:1101:13331:19922 1:N:0:1
AATCCTCGGAGTTCCTCCGCTTATTGATATGCTTAAGTTCAGCGGGTATTCCTACCCGATCCGAGGTCAACCTTTACTGAATGTCCGGAGACATTCAAGAGAATTTTGACGGCGCAGTCCGCATCTTCCCGTTAGCGACATGTGTCACAACGCTACGTTAGACGACGGCCAGCCGGCGACATGGAGGCGCGGGGAGACCCCGACACCCAAGACCAAGCGAGGCTTGAGGGTTTTAATGACGCTCGAACGGGCATGCCCCTCGGAATGCCAAAGGGCGCAATGTGCGTTCAAAGATTCGATGATTCAC
+
BBBBBFFBBABBGGGGGGGGGGGHHHHGGHHFHHGHHHHHHHHGGGGGHGHHHHHHHGGGGGHGGGGHHHHHHHHHGHHHHGHHHHGGGGGGGG4GFGHHHFCGGFFHGHGGGGGGGGHHGGGGGHHHFHGHHGFHGGGGGH7FHGFHGGECDGGGDHHHGGHGGGGGGGGGGGGHGFFGHFHFGFFFFFFFGGEFFFGGDFEEAHHFHFGGFFFGFEFFFFFFFHHGED@BGHHHGFEGFGDFFHGDGGFHHGGGGGE?HFHHGHFHHHHGGFGGHHGHGGGGHGGGGGGGGGGFFFFFDF3BBBB
@M02197:102:000000000-ALU3V:1:1101:25795:20090 1:N:0:1
AATCCTCGGAGTTCCTCCGCTTATTGATATGCTTAAGTTCAGCGCGTAGTCCTACCTGATCTGAGGTCAATAAATTTGTTAATTCTGTTGAGACAAAGCTCAGCAGGGTTGACGGGCGGCACCTGTTAGGATTTTTGTCACAGCAAGAACAGGACAGTGAGTTGGACAAACCTAGAACACTGTCAAGTCCGGACAATAGGGCCGTACGATTCAACTTAGAGCGGGCAAGTCTACTAGGATGCAGAACTTGCTCCTCTCAACTTCCACTGAAACCAACGCTATCTTGCACCAGGGCACGATAGAGACGGCGGGAGAGGTTAATGACACTCAAACAGGCATGCCCTCCGGAATACCAGAGGGCGCAATGTGCGTTCAAAGATTCGATGACTCAC
+
AAABCFFBCBBAGGGGGGGGGGGHHHHHHHGHHHHHHHHHHHHGGGGGGFHHHHHHHHHHFHEHHGHHHHHHHHHHHGHHGHHHHHHGGHHHHHGHHGHHHHHHFEFEFFFGGFGFGGGGGGGHHHHHHHHHHHHHGHHHHHGHHFHHFHHHHFHHGFGHHDGHFGHFGHEEHHHFHFHHHHHGGGGGGGGBFGGGGGFGGGGHFGGBHGGHGHHFGGFFFFGFHFG=G1GDFGHGHHHFGHHFGHHHGFDG?G/@2GGFBBFGFHHHHGGBECGFGHHHGBGHHGGF/FHGFGHFGHHHHHHEE?@FECHHHFFHHHHHHHHGFFFFFGGHHHHHGGGGGGGGCGHHHHFGBHHHGGG?ECGHGEEEGHGGGGFGGGGGFFFFFFFBBCCC
@M02197:102:000000000-ALU3V:1:1101:6586:20090 1:N:0:1
AATCCTCGGAGTTCCTCCGCTTATTGATATGCTTAAGTTCAGCGGGTAATCCTGCCTGATTTGAGGTCTAAAGTTCAAGTGTTTCACTCAAAGGTGAAGCGATTTATAAGCGCCGTCTAACGATAAGACTGCATTCGACTTGACGAGAATAAGTGTTATTACGCCGAGTGAAGCTTTCTATGCTATCGAAATACAAGCTGCTCGTACATTTCAGCTGAGCTGACCCTATACAGGGCCGGCAAGACAGCCAGAATCCAAGCCCAGACGCCTGTTTCATTACAAAACAGGGGGGTTGAGGGTTTCACGACACTCAAACAGGCATACTCTTCGGAATACCAAAGAGTGCAAGGTGCGTTCAAAGATTCGATGATTCAC
+
ABBBAFFAAABBGGGGGGGGGEDHHHCHFHGGHHHHHHFHHGHGGGGGHHHHHHAGHHBFGFFBFFHHHFFHHHHHHHHGGHHHEGHHHHG3GGGGHHHHGGHHGHHHFHFCFCGGCGHFHGGHGABHHGGHHHHHHGE?DHBGAFGGGFFHHFHHEGHHGGGGGGGGGGHBB0GHHHHEHHFHHGGGHHFGFFHHG/<BFGEEGGHGGG<FGGGHGFGGHHGGEHHFHGBFFFGFDFHHFFGFGHGDFFHHHEGGFHGEFFE/FEEGFFGFHHHFHEHHHFHGGFGGGGHFHHHHGHHHGFGFEFHGD15HGHHFFBFFFHFGGGDEHHHHFFGFBHGBBF3FBHHGF?GGFGGGGCFGGGGBFBFFFFBBBBB
@M02197:102:000000000-ALU3V:1:1101:6596:20074 1:N:0:1
AATCCTCGGAGTTCCTCCGCTTATTGATATGCTTAAGTTCAGCGGGTAATCCTGCCTGATTTGAGGTCTAAAGTTCAAGTGTTTCACTCAAAGGTGAAGCGATTTATAAGCGCCGTCTAACGATAAGACTGCATTCGACTTGACGAGAATAAGTGTTATTACGCCGAGTGAAGCTTTCTATGCTATCGAAATACAAGCTGCTCGTACATTTCAGCTGAGCTGACCCTATACAGGGCCGGCAAGACAGCCAGAATCCAAGCCCAGACGCCTGTTTCATTACAAAACAGGGGGGTTGAGGGTTTCACGACACTCAAACAGGCATACTCTTCGGAATACCAAAGAGTGCAAGGTGCGTTCAAAGATTCGATGATTCAC
+
AAABBFF@B2DBGGGGGG?EFGGHHHHHHFFHBGFFB5GHHHHGGCG?FHHHGBHFHHHGHG5FFHHHGHHHHHHHHHHHHHFFHGHHGBCFHHGFFHHEG?GHFDHHGFHFGGGGGHGGHGGGGGFHHECC2GGHFFFGGGHH/?<EGGFGFBBFGHHHEFEGGG?CGEGFGBHGGFDGGFGGBFG?CGGE0HHHGEFFB9HHHGDGGFFGGFFFHHCHGHGEFG<BFCFFFC?BAFEH;HGAFHFFFEHHGBGGHHHFHEDEEEAFFFHHHGDHEHGAFF3HCCEGGFG2FAGHEAHGGHFFABF35GEHHDFBHGFFGD5HDE?EHHHEGG2FGHGBHHGHHFHHGEGGHFGCGGBBEBGFFFFFFFA3BAA
@M02197:102:000000000-ALU3V:1:1101:24955:20200 1:N:0:1
AATCCTCGGAGTTCCTCCGCTTATTGATATGCTTAAGTTCAGCGGGTATCCCTACCTGATCCGAGGTCAAGAGTGTAAAAATGTACTTTTGGACGTCGTCGTTGTGAGTGCAAAGCGCGAGATGTACTGCGCTCCGAAATCAATACGCCGGCTGCCAATTGTTTTAAGGCGAGTCTACACGCAGAGGCGAGACAAAACACCCAACACCAAGCAGAGCTTGAAGGTACAAATGACGCTCGAACAGGCATGCCCCATGGAATACCAAGGGGCGCAATGTGCGTTCAAAGATTCGATGATTCAC
+
AABBBFFA?ADAGCGFBC?EEGCHHHHGGHGFHGFHGHHHHHHGGGGGBF5FHHHGHHHHHEHGGFGGHFBFF5FHGHHGFFFHHHHGHHFDHHGGGC8FE/EGEFGGGHH1FGHGCCGFFGGHHHEFHFGGGFHHHHGHHHHHBGGGCGGFGHFHHFGEGHGFHGGFGFHHHGHHGFGGDCCGGGGFFHGEHFGFFGGGHGEGFBAGHHHFGHFHHHGBFHFGFFGHFCEEFFFHEGGGBBHHEHHEFEAHGG5FFFHBHHHGHGGGGGGFHGFEEGGGGBGFGAEFFFFFFDFF@BAAA
@M02197:102:000000000-ALU3V:1:1101:18898:20278 1:N:0:1
AATCCTCGGAGTTCCTCCGCTTATTGATATGCTTAAGTTCAGCGGGTAGTCCTACCAATCTGAGGCCGATGAATTGAAATTAAATCCCTTCCTCTCTTCCAAAGAAGCGAGGCATGGGCGGGGTTCAGAAGCACTCCAACCAGCAAAACGTCGCGTCCAGCTCCTCGACCCTGCGCCTCTCCTCTCCGAAGTCCTGATATTATCAAAACCCGGCAGGGAAAGACGTGGGCGAAATAACGAGCTTTCGTCCGTCTTGCCTATCGAATGGATGCGCTAATGCATTTCGAGGGAGCCACCGTGGAAGATGGCAAGACCCTCAATACCGACCCGCCAGCTTTCTCAACTAAATAAGAAAGCTGTCGTTCGAAACAATTCGCGGCCCTCAAACAGGCATGCTCCCCAGATTAGATCTGCCGGGAGCGCAAGGTGCGTTCAAAGATTCGATGATTCAC
+
BABBCFFBBBBCGGGGGGGGGGGHHHHHHGHHHGHHHHHHHHHGGGGGGHGHHHHHHHHHHHHHGGGGCEGHHHGHHHHHHHHHHGFHHHHHGFHHHHHHHHHHGHFHGGGGGGHHHGHG?CCGDHHHHGHBGHHHHHHHFGGHHFHG.:CGFAGBCGDFGGGGFFGGCGFFFFAFFFFFFFFFFFFFABDEFFFFFFFFFFFFFFFFF.A=CFCFAA?FF.B/AEFF;?DFFAEF@::EDFFFFF=A9.9.A?FFFFFFFBFBB/;-.-9=B//FF//B?AC?AGGGGGFA..AFDFF;BFEGEGGHHG/GFFCG0;0EE@C<<<-/DDFFBGBFHFFG2HGBFFGDGHFFFGHGGFGGGHHGEHFHHFHFEE?E/EE12EFHHHGFHEHHHHGCGFFFHHFFGHHHHAGGGEDFGGGGGHHHHGGGGHGGGGGGGGGGFFFFFFFCCCBB
@M02197:102:000000000-ALU3V:1:1101:4321:20432 1:N:0:1
AATCCTCGGAGTTCCTCCGCTTATTGATATGCTTAAGTTCAGCGGGTAATCCTGCCTGATTTGAGGTCTAAAGTTCAAGTGTTTCACTCAAAGGTGAAGCGATTTATAAGCGCCGTCTAACGATAAGACTGCATTCGACTTGACGAGAATAAGAGTTATTACGCCGAGTGAAGCTTTCTATGCTATCGAAATACAAGCTGCTCGTACATTTCAGCTGAGCTGACCCTATACAGGGCCGGCAAGACAGCCAGAATCCAAGCCCAGACGCCTGTTTCATTACAAAACATGGGTGTTGAGGGTTTCACGACACTCAAACAGGCATACTCTTCGGAATACCAAAGAGTGCAAGGTGCGTTCAAAGATTCGATGATTCAC
+
ABB@ADBA?A2>FGGGGCG?FFGGGHCHHHFHHGHHGFCDHFFE2E0AF5GGFFHFGHHFHFHFGEBGHH5FGHEFHFH@FFGH5FFHBFFHFH@FGGFHFGHCEHHH4@GC/E?>EHEG3AEGFGHEEBFFFHHGHFGFGBGHD?@?/FFFD#?<<GFFF1F?DCGG<;=GBFH<6GHBHFHGBGGDGHGHFFFGB/C0/CFABHGFFBF8F1?BC;A00FFGDDFHGCFGBCB3<;FDBHBHFC<1BEEBG1<EEHHFEC?//E//001DB2EF2EGEHFE@>B/E>/1BEGHHEAGF/EEF/AAB1A1FFB1GBDDB1F1HE/GGHHHFAFCGHHGDBAA1FHHGEA0E1FD3GBAFEFF1C3FF@31AA>1
@M02197:102:000000000-ALU3V:1:1101:13223:20476 1:N:0:1
AATCCTCGGAGTTCCTCCGCTTATTGATATGCTTAAGTTCAGCGGGTATTCCTACCTGATCCGAGGTCAACCTGAGAAATAAAAGGTTAGACCGGCCCGACGAGACCTTGCAACTCCCCGCGTGCCTCGAAAGACTCGTTGCGAAGAGGGTCCCACGGACGCCGTCATTGTCTTTGAGACCAGTTGCGGACGAACCACAACGCGGCCCAACGCCCAGCCCGAAGGTTGGAGAGAGGATAATGACGCTCGAACAGGCATGCCCACCGGAATACCAGTGGGCGCAATGTGCGTTCAAAGATTCGATGACTCAC
+
A>AABFFCBCBCGGGGGGGGGGGHHHHHHHHHHHHHHHHHHHHGGGGGGHHHHHHHHHHHHHHGGGGHHHHHHGHGGHHHHHHHHGHGFHHHHGGGGGGGGGGGGGGHHGFHHHHHHHGGGGEFGGFHGGHGGHHHHGHGHGGGGGGHHGGGHHHGGGGGGGGHHHGHHGHHHHHHHGGHHHGFFGGGGGGHGGGGFGGGGGGGHGFFGGGHGGGGGGGHHHHGHHGHHHHHHHHEHHEHGFFFGHHGHHHHHHHHHHGGGEEGHHHHHHHHHHGGGGGGHHHHGGGGGGGGGGGGGGGFFFFFFFCDCCC
@M02197:102:000000000-ALU3V:1:1101:12094:20597 1:N:0:1
AATCCTCGGAGTTCCTCCGCTTATTGATATGCCTAAGTTCAGCGGGTATCCCTACCTGATCCGAGGTCAAAAGTGGAAAAAGGCTTACTGGACGCAAGCGTTCTAGGCTGGAGACGCAAAATGTGCTGCGCTTCAATACCAAAACACTGGCTGCCAATTGCTTTAAGGCGAGTCCAAACACCAGGGAGTGGACAAACACCCAACACCAAGCAGAGCTTGAGGGTACAAATGACGCTCGAACAGGCATGCCCCATGGAATACCAAGGGGCGCAATGTGCGTTCAAAGATTCGATGACTCAC
+
>>>BBFFBCBCCGGGGGGGGGGGHHHHHHHHGBGHHHHHGHHHGGGGGHHHHHHHHHHHHHHFGGGGHHHHGHFFHHHHGHGGHHHHHHGHHHGGGGGHGGGGGHHHHHHGHHHGGHHGGGHHHHGHHGGHHGHHHHHHHHHHHHHHGHHGHHGHHHHHHHHHHHHHHHGHHHHHHHHGHGHHHHHHHGHHHHHGGGGGHHGFGHGHHHHHHHGHHGHHHHHHHHGHHHFGGGGHHGFHGFHHHHHGGGGHHHGGHHHFHHHHHGGFGCHHFFEGGGHGGGGGGGGGGFFFFFFFBABBA
@M02197:102:000000000-ALU3V:1:1101:16645:20617 1:N:0:1
AATCCTCGGAGTTCCTCCGCTTATTGATATGCTTAAGTTCAGCGGGTATCCCTACCTGATCCGAGGTCAACCTTGTAAAAGATTTAACGGCCGCGACCGCCCGCGCTCCGAAGCGATTAATGAAATCACAACGCTTAGAGACGGACAGCTCAGCCGGAGACTTTGAGGCGCGCGGAACACCGCGGCGCCCAATACCAAGCGAGGCTTGAGTGGTGAAATGACGCTCGAACAGGCATGCCCCTCGGAATACCAAGGGGCGCAATGTGCGTTCAAAGATTCGATGATTCAC
+
AAAABFFCBCCBGGGGGGGGGGGHHHHHHHHHHHHHHHHHHHHGGGGGHHHHHHHHHHGHHHHGGGFHHHHHHHHHHHHHHFHHGFHHGGGFFGGGGGGGGGGGGGGGGGGGGGGGHHGHHHHHHHHHHHHGGGGGGHHHHHHGGHHHHGGGGGGGHGGGHHGHGGGGGGGGGGHGGGFFGGCGFFHHFHGFFFGFFGGFHHGHHHHHGHGHHGHHGHGGGGGHFGHHHHHHHHHGGGGGGGHHHHHGGHHHHGGGEGHHHHGGFGAGGGGGGGGGCFFFFFFFBBBBB
@M02197:102:000000000-ALU3V:1:1101:15396:20725 1:N:0:1
AATCCTCGGAGTTCCTCCGCTTATTGATATGCTTAAGTTCAGCGGGTATCCCTACCTGATCCGAGGTCAAGAGTGTAAAAATGTACTTTTGGACGTCGTCGTTCTGAGTGCAAAGCGCGAGATGTACTGCGCTCCGAAATCAATACGCCGGCTGCCAATTGTTTTGAGGCGAGTCTACGCGCAGAGGCGAGACAAACACCCAACACCAAGCAAGGCTTGAAGGTACAAATGACGCTCGAACAGGCATGCCCCATGGAATACCAAGGGGCGCAATGTGCGTTCAAAGATTCGATGACTCAC
+
BBBBBFFCDDDCGGGGGGGGGGGHHHHHHHHHHHHHHHHHHHHGGGGGHHHHHHHHHHHHHHHAFGGHHHHHHHHHHHHGHHHHHHHHHHGGHHGGGGGGGGGHGHGHHHHGHHHHGGGGGGGHHHGHHHGGGGHHGHHHHHHHGHHGGHGGHGGHHHHHHHHHHHGGGGHHHGGGGGGGHHHGGGGHHHHHHHGFGFGHHGHGHGHHHHGHHGFHHHHHHHHHHGHHHGGFGGHHGHHHHHHHHHGGGHHHHFHHHHHHHHHHGGGGDGHGHGGGGHGGGGGGGGGGFFFFFFFAABAA
@M02197:102:000000000-ALU3V:1:1101:13655:20650 1:N:0:1
AATCCTCGGAGTTCCTCCGCTTATTGATATGCTTAAGTTCAGCGGGTAGTCCTACCAATCTGAGGCCGATGAATTGAAATTAAATCCCTTCCTCTCTTCCAAAGAAGCGAGGCATGGGCGGGGTTCAGAAGCACTCCAACCAGCAAAACGTCGCGTCCAGCTCCTCGACCCTGCGCCTCTCCTCTCCGAAGTCCTGATATTATCAAAACCCGGCAGGGAAAGACGTGGGCGAAATAACGAGCTTTCGTACGGCTGGCCTATCGAAGGGAGGCGCTAATGCATGTCGAGGGAGCCACCGCGGAAGATGGCAAGAAACTCAATACCGATCCGCCAGCTTTCTCAACAAAATAAGAAAGCTGTCGTTCGAAACAATTCTCGGCCCTCAAACAGGCATGCTCCCCAGATTAGATCTGCCGGGAGCGCAAGGTGCGTTCAAAGATTCGATGATTCAC
+
AAB?AFFBBABBGCGGGGFGGGGHHHHHGGHHHHHHHHHGHHHGGGGGGHGHHHHHHHGGHHHFGGGGEGGHHFHFGHHHHHHHHHHHHHHHHHHHHGHFHHGHFHHHGGGGGAGHH/FDGGGFCHHHHGHGHGHHHHGHGG..GHFFACGEDGG-9B?FGFGGGGFGGGAFFFFFFFFFFFFFFFFD;D=AFFFFEBBBBFFFFFFFFD.B-B-;9@.;.A/BD9;E.A//B..;/A.;.4,FB@D.9-;..9///.;9...;...9;-B;/9;00000..-.-9C.CC...-;-;..00<0FGB/D=0<>11<>1BGF....///<//C110@11/12HGB22DB22B434F3CE/E/>00EEBB4GBGGE>>//1B1B?BB@B3FD3FBFGA01A255DBGHGD3BGGEE2A22GGE?FGHHGGGDGCBBGFAFA444BFFBFFBABBA
@M02197:102:000000000-ALU3V:1:1101:19303:20789 1:N:0:1
AATCCTCGGAGTTCCTCCGCTTATTGATATGCTTAAGTTTAGCGGGTAATCCTGCCTGATTTGAGGTCTAAAGTTCAAGTGTTTCACTCAAAGGTGAAGCGATTTATAAGCGCCGTCTAACGATAAGACTGCATTCGACTTGACGAGAATAAGTGTTATTACGCCGAGTGAAGCTTTCTATGATATCGAAATACAAGCTGCTCGTACATTTCAGCTGAGCTGACCCTATACAGGGCCGGCAATACAGCCAGAATCCAAGCCCAGACGCCTGTTTCATTACAAAACAGGGGGGTTGAGGGTTTCACGACACTCAAACAGGCATACTCTTCGGAATACCAAAGAGTGCAAGGTGCGTTCAAAGATTCGATGATTCAC
+
CCCCDFFCCCBBCGGGGGGGGGGHHHGHHHHHGGHHHHHGGHHGGGGGHHHHHHHGHHHHHHHHGHHHHHHHHGHHHHHHHHHHHHHHHHHHHHGHHHHHGGHGGHHHHHHGGGGGGHHHHGGGGGHHHHGHHHHHHHGGGGHHGGGEFHHHHCFFFHHHHHGGGGGGGGGHHGHHHHHHHHHGHGHHHHHHHHHHHHCGFGGGGHHGGGHHGHHHGGGGHGGHHHHHHFHHGGGGGGGFHHHHGHGHHGHHHFGGHHGHHGGGECGHHGHEFHHFHHHHHHHHGGGGGGHHHHHFGGHFGHGFGHHGHFHGGHHHHFHHHHHHGFGGGHHHFGHHHHCHGHHHHHHHGGGGHGGGFGGGGGGFFFFFFFBBAAB
@M02197:102:000000000-ALU3V:1:1101:19117:20769 1:N:0:1
AATCCTCGGAGTTCCTCCGCTTATTGATATGCTTAAGTTCAGCGGGTAATCCTGCCTGATTTGAGGTCTAAAGTTCAAGTGTTTCACTCAAAGGTGAAGCGATTTATAAGCGCCGTCTAACGATAAGACTGCATTCGACTTGACGAGAATAAGTGTTATTACGCCGAGTGAAGCTTTCTATGATATCGAAATACAAGCTGCTCGTACATTTCAGCTGAGCTGACCCTATACAGGGCCGGCAATACAGCCAGAATCCAAGCCCAGACGCCTGTTTCATTACAAAACAGGGGGGTTGAGGATTTCACGACACTCAAACAGGCATACTCTTCGGAATACCAAAGAGTGCAAGGTGCGTTCAAAGATTCGATGATTCAC
+
BABCCFFBBCBBFFGGGGGGGGGGHHHHHHGHHHHGHHHHHHHGGGGGHHHHHHHHHHHHHHHHGHHHHHHHHGHHHHHDGHHHHHHHHHHHHHGHHGHHGGHHGHHHGGGGGGGGGHHHHGGHGGHHHHHHHHHHHHGGGHHHGCDFGHHHHGHHHFHHHHGGGGFFFCFHHHHHHHHHHHHHHHHHHHGHGHHGHHHGGFGGGEHHGGGGGHFFHFGHGHHHHHGFGGFHFFGGFHFHHGHHGHG?3EHHFHGGHHHHHGGGGGGHGHGHHHHHFGHHHHHHGGGGGFEHHHHHHHHHGHGGGHHHHGFGGHHHHHHHHHFHGGGEHHHHHHGHHHHHHHHHHHHHGGGGHGFGBGGGGGGFFFFFFFBBBBA
@M02197:102:000000000-ALU3V:1:1101:14370:20840 1:N:0:1
AATCCTCGGAGTTCCTCCGCTTATTGATATGCTTAAGTTCAGCGGGTATCCCTACCTGATCCGAGGTCAACCTTGAAATCGACGTCTCCGCCGATGTTTTCCGGGCGCTCACCCCCGTGTCCCAAGCGACGATGTGTCATCACGCAGAGGAACGGGCGGCTTCCGCCGAAGACTTTGAGGCGCGCGGCAGGCCGCGACGCCCAATACCCAGCGGGGCTGGATTGGTTGTAATGACGCTCGAACAGGCATGCCCCCCGGAATACCAGGGGGCGCAATGTGCGTTCAAAGATTCGATGATTCAC
+
BBBBCFFDCDDCGGGGGGGGGGGHHHHHHHHHHHHHHHHHGHHGGGGGHHHHHHHHHHHHHHHGGGGHGHHHHHHGHH<HGHGGGG<HHGGGGGGGHHHHHHGGGGGGGGGHHHGGGGGHHHHHHHGGFGGGGGHHHHHEHHGGHGGGHGFHHGGGGGGFFFFFFFFFFFFFFFFFFFFFFFFFFFFFFFFFGGGGGGGGGGFFFFGGGGGGGGGHFHHHHHGGHHHHHGHGGGFFDDGHHHHGHHHHGGGGGGGHHHHHHHHGGGGGGGGHHCHGGGGHGGGGGGGGGCFFFFFFFBBAAA
@M02197:102:000000000-ALU3V:1:1101:26360:20949 1:N:0:1
AATCCTCGGAGTTCCTCCGCTTATTGATATGCTTAAGTTCAGCGGGTATTCCTACCTGATCCGAGGTCAACCTGAGAAATAAAAGGTTAGACCGACCCGACGAGACCTTGCAACTCCCCGCGTGCCTCGAAAGACTCGTTGCGAAGAGGGTCCCACGGACGCCGTCATTGTCTTTGAGACCAGTTGCGTTGCCACAACTCGGTCCAACACCCAAACCGAGGTTTGGAGAGAGGATAATGACGCTCGAACAGGCATGCCCATCGGAATACCAATGGGCGCAATGTGCGTTCAAAGATTCGATGACTCAC
+
AABBBFFBBBBBGGGFGCGGGGGHFHBGHFHHGGHHGHHCHGHGGGFFHHHHHHHHGFHHHHHGGGFHFHHGGHHHHGFFHHGF:CDGHFGHF3?ECEE;GBECCGG:BFFHHH<HEG@CGGCCGHHGFGHDFHHFHGHEFGGGGACCGHFCG<F.?<BG7@<ACEHHHGFFGGGGGHHGHHGC?CFHHFFFFFFFFGGGHFHD:EE>AEFGFCFGGFHGHFFGDB:HHHHHGHHHHFGGGGHHGFFFGD1FFGBGGGGCEFFFGHFGHFHHGE?GFFG3D0AA0B1FEEFFGE1GBCFD11FAAAA@
@M02197:102:000000000-ALU3V:1:1101:14604:21009 1:N:0:1
AATCCTCGGAGTTCCTCCGCTTATTGATATGCTTAAGTTCAGCGGGTATCCCTACCTGATCCGAGGTCAAGAGTGTAAAAATGTACTTTTGGACGTCGTCGTTATGAGTGCAAAGCGCGAGATGTACTGCGCTCCGAAATCAATACGCCGGCTGCCAATTGTTTTAAGGCGAGTCTACACGCGGAGGCGAGACAAAACACCCAACACCAAGCAGAGCTTGAAGGTACAAATGACGCTCGAACAGGCATGCCCCATGGAATACCAAGGGGCGCAATGTGCGTTCAAAGATTCGATGATTCAC
+
AABCCFFCCCCCGGGGGGGGGGGHHHHHFFHHHHHHHGHHHHHGGGGGHHHHHGHHHHHHHHHGGGGHHHHHHHHHHHHHHHH9HHHHHHHGHHGGGGFGFFGFHHHHHHHHHHHHGGGGGGGHHHHHHHGGGGHGGGGGHHHHHHHGGHGGHHGHHHHHHHHHHHHHGHHHHGHGGGGGGGHGGGGHGHGHHGHGFGFGHHEHGHGHHHGHHHHGFGFHGHHHFHHHHEGGGGGHHGGHHHHHHEHGGGHGHHGHHFHHHGHHHGGGGGHHHHGGGGHGFGGGGFGGGFFFFFFFBAABA
@M02197:102:000000000-ALU3V:1:1101:25310:21023 1:N:0:1
AATCCTCGGAGTTCCTCCGCTTATTGATATGCTTAAGTTCAGCGGGTAGTCCTGCTTGATTTGAGGTCATTTGGTTAAAATGATTTGTGGTAAGCTCGTTCTACTTTCAGCGATCCCCGTTGAGTTTTTAAGATTACGACAACAGGTCAAGCCGCTGAGTTGGATTCAGCTTGTTGAAGTTCATCGCAGTCAGGGTCATGACAACCCGACAAGGCGACACGATCCAAACCCTAAGGCAATTCGTTCCGAAAAACAAACGGGGTTGAGAGGGGTAAGCGACACTCAAACAAGCATGCTCCCAGGAATGGCCCGGAAGCGCAAGGTGCGTTCAAAGATTCGATGACTCAC
+
AAAABFFBBCDAGFGGGGGGGGGHGHHGCBGHHHHFHHGHHFHGGGEEGHHHHGHHHHHHHHEHEFFHFHHHHHHHHHHGHHHHHHHHH?BGHHHGHDEGHGHHHHGFHHHGGGGGFFGGHG-;HHHHGHGFGHGFHG:G?FHHHFHFHFEHGGGGGGGFFGEFHFHHEHHHHHGGGFHHHFFHHCGHGDGHGCHHHHHGGHHHGGGFFGGGFHGGGGHFFHGCGFFF0EGHHHHFFGHGGFEFFGEHGGBGFEGFEGGGEGF3BGGGGHHHGHGHFHGDDGEHGBEGGBHGEAE1HEHGBHHGC1EE?2CGEECEEGGGEGGGGFFGG5F5GFCGFFFFFFFAABBA
@M02197:102:000000000-ALU3V:1:1101:3476:21186 1:N:0:1
AATCCTCGGAGTTCCTCCGCTATTGATATGCTTAAGTTCAGCGGGTATCCCTACCTGATCCGAGTACAAGAGTGTAAAAATGTACTTTGTGGACGTCGTCTTTATGAGTGCACCGCTCCCTATTTCCTGCGCTCCTAAATCAATACGCCGGCTGCCAATTGTTTTGAAGCGAGTCTACACGCAAAGGCGAGACAAACACCCAACACCAAGCAGAGCTTGAAGGTACAAATGACGCTCGAACAGGCATGCCCCATGGAATACCAAGGGGCGCAATGTGCGTTCAAAGATTCGATGATTCAC
+
>>>A3B433>224BAFGGGGGGCHB5BFGGFGHGCCFGCCFC?FC?CFGHGGHGHE3FFBGG?0B1D55@2B5@65FFF%66#BFBE#%2$A#2/?/@AA'?F%F4)%8(4#%)-?9G33#;@$2(G?$A)@;<21GDFGFHCGHHE/CGGCDFFFHHGF<DGHBHE#?ACFFDGBFA?@DGG?EFFGG;GBGFFFF7FGEGHFBE1D@9FFFFGBHEGFGGFHGFGBHFEE?EBGABGBGFBFFHCFEF0D2DDGBGBGHFFGEGEEEFDAD?EEFFFGBFFFF?GGFFFD1FFA?AAA
@M02197:102:000000000-ALU3V:1:1101:25063:21252 1:N:0:1
AATCCTCGGAGTTCCGCTTATTGATATGCTTAAGTTCAGCGGGTATCCCTACCTGATCCGAGGTCAAGAGTGTAAAAATGTACTTTTGGACGTCGTCGTTATGAGTGCAAAGCGCGAGATGTACTGCGCTCCGAAATCAATACGCCGGCTGCCAATTGTTTTAAGGCGAGTCTACACGCAGAGGCGAGACAAAACACCCAACACCAAGCAGAGCTTGAAGGTACAAATGACGCTCGAACAGGCATGCCCCATGGAATACCAAGGGGCGCAATGTGCGTTCAAAGATTCGATGATTCAC
+
CCCCBFFCCCCCGGGGGGGGGGHHHHHHHHHHHHFHHHFHGGGEFHHHHGHHHHHHHHHHGGGGHHHHHHHHGHHHHGHHHHH;HHHHGHHGGGCGGGFGHHHHHHHHHGHHHGGGGGGGHHHHHHHGGGGGHHGHHHHHHGGHGGHGGHHGHHHHHHHHHHHHGFGHHGGGHGGGGHHGGGGGHHHHHFHHGGGFGHHFFFEGHGHHHHGHHHHHHHHHHHHHGHGGGGFEGFGHHHGHHHHGFEGHHHHFHHHGHHHHHHGGGGGHHHHFEGGHGGGGGFGGFGFFFFFFFBBBBA
@M02197:102:000000000-ALU3V:1:1101:18580:21176 1:N:0:1
AATCCTCGGAGTTCCTCCGCTTATTGATATGCTTAAGTTCAGCGGGTATCCCTACCTGATCCGAGGTCAACCTTAGAAATGGGGTTGTTTTACGGCGTAGCCTCCCGAACACCCTTTAGCGAATAGTTTCCACAACGCTTAGGGGACAGAAGACCCAGCCGGTCGATTTGAGGCACGCGGCGGACCGCGATGCCCAATACCAAGCGAGGCTTGAGTGGTGAAATGACGCTCGAACAGGCATGCCCCCCGGAATACCAGGGGGCGCAATGTGCGTTCAAAGATTCGATGATTCAC
+
A>ABCFFCCCCCGGGGGGGGGGGHHHHHHHGHHHHHHHHHHHHGGGGGHHHGHHHHHHHHHHHGGGGGHHHHHFFHHHHHHGHGGGGGHHHHGGGGGGGFGHHHHGGDDGGHGGHHHHHHGGGGGHHHHHHHHHHGGGGGGHHHGGGGGHHGGHHHHHGGGGGGGGGGGGGGGGGGFGGGGGFFGGGGGGGGGGGHHHGGGHGGGGHGHHHHGHHFHHHHHHGGGGGGGHGGHFHHGHHHGGGGGGGHHHHHCHHGGGGGGGGHHHHGGGGHGGFGGGGGGGFFFFFFFCBBCB
@M02197:102:000000000-ALU3V:1:1101:21750:21324 1:N:0:1
AATCCTCGGAGTTCCTCCGCTTATTGATATGCTTAAGTTCAGCGGGTATCCCTACCTGATCCGAGGTCAACCTTATGAAAGATTTAACGGCCGCGACCGCCCGCGCTCCGAAGCGATTAATGAAATCACAACGCTTAGAGACGGACAGCTCAGCCGGAGACTTTGAGGCGCGCGGAACACCGCGGCGCCCAATACCAAGCGAGGCTTGAGTGGTGAAATGACGCTCGAACAGGCATGCCCCTCGGAATACCAAGGGGCGCAATGTGCGTTCAAAGATTCGATGACTCAC
+
BBBBBFFABBBBGGGGGGGGEGGHHHHHHHGGHHGHFHHHFHHGGGGGFFGFGHFHFHHFFHHCEE??FF3GFGHHHHGDBGEFHGGGGFG>EFEEGGGGGCGGGGGGGDCGGGGGHHGHGGGGGGDGHGDDGCFGGGGHGHGGHHHGGGFGFGGGGGGGHHHHFFGFFCD?@HHFFFFFGGGGGGFHFHHFFFGFEF@EGFBBFHHHHHGFFGE8FHEGEGGFGFHGBHGGCAEAECEEAAGGFHFHHGHHHEEGGGHDFGGGGGHGGGGGGGGGGFFFFBFFBBBAB
@M02197:102:000000000-ALU3V:1:1101:12959:21380 1:N:0:1
AATCCTCGGAGTTCCTCCGCTTATTGATATGCTTAAGTTCAGCGGGTATCCCTACCTGATCCGAGGTCAACCTTATAAAAGATTTAACGGCCGCGACCGCCCGCGCTCCGAAGCGATTAATGAAATCACAACGCTTAGAGACGGACAGCTCAGCCGGAGACTTTGAGGCGCGCGGAACACCGCGGCGCCCAATACCAAGCGAGGCTTGAGTGGTGAAATGACGCTCGAACAGGCATGCCCCTCGGAATACCAAGGGGCGCAATGTGCGTTCAAAGATTCGATGATTCAC
+
CCCDDFFDDCDCGGGGGGGGGGGHHHHHHHHHHHHHHHHHHHHGGGGGHHHHHHHHHGHHHHH:GGGHHHHHHHHHHHHHHGHHHHHHGGGGGGGGGGGGGGGGGGGGGGGGGGGGHHGHHHHHHHGHHHHGGGDGGHHHHHHHHHHGHGGGGGGHFGHHHHHHGGGGGFFGGHHGGFFGGGGGGGHGHHGHHGGGGGGGHGGGHGGHHHHHHHHHHHGGGGGHHDHHHGGHHHHGGGGGGGHHGHHHHHHHHGGGGGHHHHGGGGHGGGGGGGGGGFFFFFFFBBAAA
@M02197:102:000000000-ALU3V:1:1101:20630:21552 1:N:0:1
AATCCTCGGAGTTCCTCCGCTTATTGATATGCTTAAGTTCAGCGGGTATCCCTACCTGATCCGAGGTCAACCTGAAAAAAGAGGTTGGACGGCACACTCCGACCGGCCACCGACGCGAGACAGATGCCACAACGCGAGGGGACGGACGGCGTGGCCGGCGACATTGGGGCGGGCGGCTAGAAGCCGCGGCGCCCAACACCCAGCCGGGCTGGATTGGTGACAATGACGCTCGAACAGGCATGCCCCCCGGAATACCAGAGGGCGCAATGTGCGTTCAAAGATTCGATGACTCAC
+
A>AA?FFBB@DAGBGFGGCEFGGH5GHGHHFBDHHHHA5FGGHGCEEGHHFGBGGFFHFHHHHCECEHGGD9GHGEHEHEEFF:3FH?GF?/EG?GE:H6E<CCGGGG;;HG#<@@C5@DGHBG:FFFHFHHGG?CCC9@9E?B@;GB?;BBB@B@B>-BB;BDFFBA@DB@;-B@/B:F@@@@9?@-A9.9EE59:/;9D.@.@9CB<FC>/:HHHGF<#>;CFCBD<#?F1?DH:BGG@//A9CECHFHGDA1AGF0EAEEBFHHE?GCFCFGFBFAEE1FFF3FFF@AAAA
@M02197:102:000000000-ALU3V:1:1101:16628:21634 1:N:0:1
AATCCTCGGAGTTCCTCCGCTTATTGATATGCTTAAGTTCAGCGGGTATCCCTACCTGATCCGAGGTCAAGAGTGTAAAAATGTACTTTTGGACGTCGTCGTTATGAGTGCAAAGCGCGAGATGTACTGCGCTCCGAAATCAATACGCCGGCTGCCAATTGTTTTAAGGCGAGTCTACGCGCAGAGGCGAGACAAAACACCCAACACCAAGCAGAGCTTGAAGGTACAAATGACGCTCGAACAGGCATGCCCCATGGAATACCAAGGGGCGCAATGTGCGTTCAAAGATTCGATGATTCAC
+
AABABFDABBD2BGGGGGGGGGGHHHHHHHHHHHHHHHHHHHHGGGGGEEGHHHHHHHHHFEGGGGGHHHHHG@FEGHFF;FFH7GHFHEDGHHGDGG/FFGGEHBBFBBG;E?FGE;B4FGGFCF2>@GADFDGGFFCFGFFGHHC.?FAAGB:>GFHHGFFHGDDB?GHHFEC9DDAG@HGE;AEDHBFHHFHFFAAGHEEHFAEGFFGFGGBHBHHFGGDGEFF@BFF1BFAD1E5GFFHGB12A1AGBFF5GDG5FHHGFHFGGCGHHFF2GGGHGGGGGGGGGGFFFFFFFBBABA
@M02197:102:000000000-ALU3V:1:1101:16332:21827 1:N:0:1
AATCCTCGGAGTTCCTCCGCTTATTGATATGCTTAAGTTCAGCGGGTAATCCTGCCTGATTTGAGGTCTAAAGTTCAAGTGTTTCACTCAAAGGTGAAGCGATTTATAAGCGCCGTCTAACGATAAGACTGCATTCGACTTGACGAGAATAAGTGTTATTACGCCGAGTGAAGCTTTCTATGCTATCGAAATACAAGCTGCTCGTACATTTCAGCTGAGCTGACCCTATACAGGGCCGGCAAGACAGCCAGAATCCAAGCCCAGACGCCTGTTTCATTACAAAACAGGGGGGTTGAGGGTTTCACGACACTCAAACAGGCATACTCTTCGGAATACCAAAGAGTGCAACGTGCGTTCAAAGATTCGATGATTCAC
+
AAABAFFBCCCBGGGGGGGGGGGHHHHHHHHGHHHHHHHHHHHGGGGEHHGGHEHHHHHHHHHHGHHHHHHHHFHHHHHHHHGHGHHHHGHHHH3FGGHHGGHHGHHHHFHGGGGGGHHHFGGHGGGGHFGHHFHHGFGGGGFHGGFGGHGGHEFFGHFFHGFFEEGGFFDGGGBFHFHHHFGHHFHHHHHHHHGHGFFFGGHDBGHHGGFGGBFFHHHHHHHGHHGHGFHHGCCFDGHEHFHFEFFEFHFHGFCGHHFFHGEGGFGEHHHHHFFHHHHHHHHHGGGGGFHHHHHHGHHHGHGFGHHHHEGHHHHGHGBHF5DFEEE?HHHHFFDGHHHHHHHFCHGHGGGGHGGGGGGGGFGFFFFFFFBBBBA
@M02197:102:000000000-ALU3V:1:1101:14280:21841 1:N:0:1
AATCCTCGGAGTTCCTCCGCTTATTGATATGCTTAAGTTCAGCGGGTAGTCCTACCTGATCTGAGGTCAAGGTGTCAATTGAATTTTCTCAAGGAGAAGCTTTGTGAGCGGGCCGAACGGTTTCTGCAGCCGAGCGAAACGTGAGCACGCAAGGCCGTCCATCGACGGGACCGCTAAGGTATTTGAGGCGAGCCGGACGGCAACACCCAAGTCCACTTCCAGCCCGGGCAGGACCCGGGCGGTGTGAGGTTTTCAAGACACTCAGACAGGCATACCCTCCGGAATACCAGAGGGTGCAAGGTGCGTTCAAAGATTCGATGATTCAC
+
BBCCBFFCCCBCGGGGGGGGGGGHHFHHHHHHHHGGGHHHGHHGGGGGGHGHHHHHHGHHHHHFFGHHHHHHFGGHHHHHHHHHHHHHHHHHHHHHHHHGGHHHHHHHHGGGGGGCBFGGBFDH;HHHHHHGGGGGGG4FG9HHGGHHGGGGGGGADGGGGFFFFGGGGGGGGGHHGHHFHGFFGFFGEF?FGGGFGGHHFGFFFHFHHFGHFFFGFFFFFEFGGHHHFGEC?GGFGGGFFFHHFGHGGBHGEGGBHHFFGHHHHHFHHHFBGFGGE?FHHGHHHGFHHECEHHHFHFHGGGGCGGGGGGGGGGFFFFFFFBBBBB
@M02197:102:000000000-ALU3V:1:1101:25272:21907 1:N:0:1
AATCCTCGGAGTTCCTCCGCTTATTGATATGCTTAAGTTCAGCGCGTAGTCCTACCTGATCTGAGGTCAATAAGTTTGTAGTTCTGTTGAGACAAGGCTCAGCAGGGTTGACGAGCGACACCTTTTAGGATTTTTGTCACAGCAAGAACAGGACAATGAGTTGGACAAACCTAGAACACTGTCAAGTCCGGACAATAGGGCCGTACGATTCAACTTAGAGTGGGCAAGTCTACTAGATGTAGAGCTTGCTCCGCTCAACTTCCACTGAGACCAACGCTGCCTTGCACCAGGGCACGATAGAGACGTCGGGAGAGGTTAATGACACTCAAACAGGCATGCCCTCCGGAATACCAGAGGGCGCAATGTGCGTTCAAAGATTCGATGATTCAC
+
AABAAFF@ABDAGGGGGGGFGGGGFHHFHHHHHHHHHGHHHHHFGGGGCFHHHHFHHHHHHH5EFFGFHHHHHHGGHHFHHHHHHHHHGH3EHHHHFHHHBHHH1GFGHGHH?/<<E<BDCEHHHHGBHEBBFHHGHGFHHHGHHHF0CGHHGFHFHEGFHEG1CGHHHHGHGHFHFHFFHH9DGGH0CFBBACG0CBF.99C9D:BEEEGCFGFGFHGFHGFFGDEHHFFFHHFFFFFG=1FGCFHCC/?CBCDF>1F1GBHFHFGF1?0?FB@?EB//1EHHFFGHHFHGFCCHEGGCF/EEE/EBBEHFBEHHGFFFHGDFEFCAAB11CEAEE/CEEEEBFHCGCGBCFCGEE0CHFHBA0EECEFGGG3GGGFFCBFFFFAAA>?
@M02197:102:000000000-ALU3V:1:1101:18204:21960 1:N:0:1
AATCCTCGGAGTTCCTCCGCTTATTGATATGCTTAAGTTCAGCGGGTATCCCTACCTGATCCGAGGTCAACCTTTGATGGGGGCGTTTTGACGGCGTGGAAGGCCTCCTGCGCTCTCGAGCGAAAACGAATGTCACGACGCTTCGAGGCAGGGGGCCCAGCCGGAGACGTTGGGGCGCGCGGCGGGCCGCGGTGCCCAATACCAAGCCAGGCTTGAGTGGTGTAATGACGCTCGAACAGGCATACCCCCCGGAATACCGAGGGGCGCAATGTGCGTTCAAAGATTCGATGATTCAC
+
AAABBFFBBCBCGFGGGGGGGGGHHHHHHHHHHHHHHHHHHHHGGGGGHHHHHHHHGHHHHHHGGGGGHHHHHHHHHHHFHGGGGGGGGHGHGGGGGGGGHADHHHHHHHHGGFGHHGGGGGGGGGHGGGGFHHFFFDGGFFFDFFFGGFECGGFADFFFFFFFFFFFFFECFFFFFFFFFFFFGFFFAGGGGGGGHHGHFGCFFGGGHGHHHHHHHHGFHHHHGGGGGGGGGHHGG<HHGHA/GGGGGHHHGGGGGGGGGGGGGHHHHGGGGHGGGFGGGGGGFFFFFFFCCBB@
@M02197:102:000000000-ALU3V:1:1101:25932:21998 1:N:0:1
AATCCTCGGAGTTCCTCCGCTTATTGATATGCTTAAGTTCAGCGGGTAATCCTGCCTGATTTGAGGTCTAAAGTTCAAGTGTTTCACTCAAAGGTGAAGCGATTTATAAGCGCCGTCTAACGATAAGACTGCATTCGACTTGACGAGAATAAGTGTTATTACGCCGAGTGAAGCTTTCTATGCTATCGAAATACAAGCTGCTCGTACATTTCAGCTGAGCTGACCCTATACAGGGACGGCAAGACAGCCAGAATCCAAGCCCAGACGCCTGATTCATTACAAAACAGGGGGGTTGAGGGTTTCACGACACTCAAACAGGCATACTCTTCGGAATACCAAAGAGTGCAAGGTGCGTTCAAAGATTCGATGATTCAC
+
AAAA1DF1AAD1FGGGGGGGGCGHFHHHHHHGHHHHGHHHHFHGGGGGBHHHG1FHHHFHHFHHGGGGHHF1FB2BGHFGGHGFHFFHGGF11>1BFFGHGGCCFF2G@@FGGCE<EGE2G?/CFCGFDFHHFHHB@GGCG11GGA@/E:GDGFGDCGH1;B<7CGCG4-FFB9HBGHFG0CG9FFGGHFC0<BGGGEB<;CFE1F<=FFBBFBFBFFFFF8FF7;?B1,FFF/A#9@@;B???:B22F3BB22/?G2/F?/E/EEB3F3B4G4B44F2ABB3CEGGE1AEHCCFGB1GF1F1FEGFHFFGE5HHHFHHHG55GFFE2HHHHHGCHHG5DHHGHGGCGGGGGHGGGDFGGGGGFFFFFFFAA?>A
@M02197:102:000000000-ALU3V:1:1101:7498:21993 1:N:0:1
AATCCTCGGAGTTCCTCCGCTTATTGATATGCTTAAGTTCAGCGGGTATTCCTACCTGATCCGAGGTCAACCTGAGAAATAAAAGGTTAGACCGGCCCGACGAGACCTTGCAACTCCCCGCGTGCCTCGAAAGACTCGTTGCGAAGAGGGTCCCACGGACGCCGTCATTGTCTTTGAGACCAGTTGCGGACGAACCACAACGCGGCCCAACACCCAGCCCGAAGGTTGGAGAGAGGATAATGACGCTCGAACAGGCATGCCCACCGGAATACCAGGGGGCGCAATGTGCGTTCAAAGATTCGATGACTCAC
+
AAAAAFFBBABBFGGGGGGGGGGHHGGFHHFHHHHHHHHHHHHG?AFGHHHHHHHHHHGHHHGGGGGHHHHHHHGGBGHGHGHHEAGFHGHHHGCGGCGFGGG?FGGHHFFHHHHHHHGGGGGGGHHGGGGGFDGFFGHEGEGGFCGGEGEGHHHHGGGGCBGHGHGGHFGFHFGHHHHHHHGGGGFGGGFHFFFFGGGGGGGHFFFGFFEBEFFFFEGHHH<GFHHFHHHHHHHHFFHHGGFCGGGGHHFHFFFCFFEG?EE0EHGFCGHHFEA2EGGEF5FFGGGGGGGCGGGFFGFFFFFFFD3BAAB
@M02197:102:000000000-ALU3V:1:1101:13670:21943 1:N:0:1
AATCCTCGGAGTTCCTCCGCTTATTGATATGCTTAAGTTCAGCGGGTAGTCCTACCTGATCTGAGGTCAAGGTGTCAATTGAATTTTCTCAAGGAGAAGCTTTGTGAGCGGGCCGAACGGTTTCTGCAGCCGAGCGAAACGTGAGCACGCAAGGCCGTCCACCGACGGGACCGCTAAGGTATTTGAGGCGAGCCGGACGGCAACACCCAAGTCCACTTCCAGCCCGGGCAGGACCCGGGCGGTGTGAGGTTTTCAAGACACTCAGACAGGCATACCCTCCGGAATACCAGAGGGTGCAAGGTGCGTTCAAAGATTCGATGATTCA
+
CCCCCFFCCBCBGGGGGGGGGGGHHHHHHHHHHHHHHHHHGHHGGGFEGHHHHHHHHHHHGHHGHGHHHHHHBGHHHHHHHHHHHHHHHHGFHHHHHHHGHHHHGHHHHGGGGGGFDGGGFFGHHHHGHGHGGGGGGGGEGHHHGHHHGGGGGGHGGGGGGHHGHGHGFGGGGHHHHHHFHGGHGGFGFGGGFGGFFGFHFFGFDGFHHFGFFFFGFGGGFFGGGGHHHHGGGGGGGGGGGH<HHHHCHHHFHHHHHGEHHHHHHHGHHEHGC1CEGGFHHHHGCHGHGHHEHGFHHGCGGGGGGGGGGGGGGFFFFFFFB@BBB
@M02197:102:000000000-ALU3V:1:1101:17376:22026 1:N:0:1
AATCCTCGGAGTTCCTCCGCTTATTGATATGCTTAAGTTCAGCGGGTAATCCTGCCTGATTTGAGGTCTAAAGTTCAAGTGTTTCACTCAAAGGTGAAGCGATTTATAAGCGCCGTCTAACGATAAGACTGCATTCGACTTGACGAGAATAAGTGTTATTACGCCGAGTGAAGCTTTCTATGATATCGAAATACAAGCTGCTCGTACATTTCAGCTGAGCTGACCCTATACAGGGCCGGCAATACAGCCAGAATCCAAGCCCAGACGCCTGTTTCATTACAAAACAGGGGGGTTGAGGGTTTCACGACACTCAAACAGGCATACTCTTCGGAATACCAAAGAGTGCAAGGTGCGTTCAAAGATTCGATGATTCAC
+
BBBCCFFDCCCCGGGGGGGGGGGHHGHHHHHHHHHHHHHGHHHGGGGGHHHHHGHHHHHHHHHHGFHHHHGHHHHHHHHHHHHHHHHHHHHHHHGHHHHHGGHHGHHHHHHGGGGGGHHHHGGHGGHHHGHHHHHHHHGGGHGHGFGGGHGHHGGHHHHHHHGGGGGGFBGHFGGHHHHHHHHHFHHGHHGHHHHHHHHGGGGHHHHHHGHHHGHHHHHGHHFHGHHHHHHGFFGGGHFHHHFFGHGHHHGHHHGGHHGHFGGGGGFEHHEHHHHHHHGHHHHHGGGGGGHHHHHGGHHHGGGGGHHHHGHHHHHHHHHHHHGHGGGGHHHHHHHHHHHHHHHHHHHHGGGGCGGGGGGGGGGFFFFFFFCCBBB
@M02197:102:000000000-ALU3V:1:1101:13936:22118 1:N:0:1
AATCCTCGGAGTTCCTTCGCTTATTGATATGCTTAAGTTCAGCGGGTAATCCTGCCTGATTTGAGGTCTAAAGTTCAAGTGTTTCACTCAAAGGTGAAGCGATTTATAAGCGCCGTCTAACGATAAGACTGCATTCGACTTGACGAGAATAAGTGTTATTACGCCGAGTGAAGCTTTCTATGATATCGAAATACAAGCTGCTCGTACATTTCAGCTGAGCTGACCCTATACAGGGCCGGCAATACAGCCAGAATCCAGGCCCAGACGCCTGTTTCATTACAAAACAGGGGGGTTGAGGGTTTCACGACACTCAAACAGGCATACTCTTCGGAATACCAAAGAGTGCAATTTGCGTTCAAAGATTCGATGACTCAC
+
CCCCCFFCCCCBGGGGGGGGGGGHHHHGHHHGHHHGHHHHHHHGGGGGHHHHHHHHHHHHHHHHGHHHHHHHHHHHHHHHHHHHHHHHHHHHHHGGHHHHGGHHGHHHHHHGGGGEFHHHHGFHGEHHHHHHHHHHHHGGGHEHGGGGGHHGHHHHHGHHHHGGGGGFGGFFHHHHHHGHHHGHHHHGHHGGHHHHHGHGGGGGGGGGGHHHHFGFGHHHHHHHGGGHHGFGGBGGGHBHFFFHGGHFGHHHHHFFGHEHHGF?GGGHHGG3GDHHGHGHHHHHGGGGGEHHGFGHGHHEGHGFDHHDFGHHHGHHGHHHHFHHGFGEHHHHHHFHHHHHHHHHHHHGGCGGHCGGGGGGGGGFFFFFFFCAACB
@M02197:102:000000000-ALU3V:1:1101:26005:22428 1:N:0:1
AATCCTCGGAGTTCCTCCGCTTATTGATATGCTTAAGTTCAGCGGGTATCCCTACCTGATCCGAGGTCAAGAGTGTAAAAATGTACTTTTTGGACGTCGTCGTTATGAGTGCAAAGCGCGAGATGTACTGCGCTCCGAAATCAATACGCCGGCTGCCAATTGTTTTGAGGCGAGTCTACACGCAAAGGCGAGACAAACACCCAACACCAAGCAGAGCTTGAAGGTACAAATGACGCTCGAACAGGCATGCCCCATGGAATACCAAGGGGCGCAATGTGCGTTCAAAGATTCGATGACTCAC
+
A>AAB5DAABBBGGGGGGGGGGGHHHGHHHCHHHGHHHHHHGGGGGGGHHHHHHHHGHHHHHHGFEGGHFGFFGGHHHHHHHHFHHHHHHG?EFHGGGGGGGFGEHFHHFHHHHHHGGGGCGGEFHHGHHHGGGGFGDFGHHGHGFBFGGGFFHGGHHHHFHHFHHHFEGFHGCDGHGGGCGFGCGGFFFGFHGHEGGFGEFFGFEGHHHHHFFHHHHHHHHHHFDHFGHGFGGGHGGHH<HFHHHG?GGHHHHHFGB5BGHGHHGGGGGHHHHE2GGHFGGGGGGGGGFFFFFFF3AAAA
@M02197:102:000000000-ALU3V:1:1101:4927:22537 1:N:0:1
AATCCTCGGAGTTCCTCCGCTTATTGATATGCTTAAGTTCAGCGGGTAGTCCTACCTGATCTGAGGTCAAGGTGTCAATTGAATTTTCTCAAGGAGAAGCTTTGTGAGCGGGCCGAACGGTTTCTGCAGCCGAGCGAAACGTGAGCACGCAAGGCCGTCCACCGACGGGACCGCTAAGGTATTTGAGGCGAGCCGGACGGCAACACCCAAGTCCACTTCCAGCCCGGGCAGGACCCGGGCGGTGTGAGGTTTTCAAGACACTCAGACAGGCATACCCTCCGGAATACCAGAGGGTGCAAGGTGCGTTCAAAGATTCGATGATTCAC
+
AABBCFFBBCBCGGGGGGGGGGGHHHHFHHGFHGHBHGDFHHGGFCGGGHHHHHHFGHHHGHHEFGHGFHHHGFGFHHHGGHHHGHHHHHHGFHFGCHHHHHHHHH<FHGGFGGGGCFCGEFGGHHHHHGGGCGFGGGGGGHHHDFHGDGFGGGFCCFFGDHHGHGHD@DGGHFHHHHF:FHGHEBEGGGGFFCFB8CGCGFCE8FGHGEGF1;9FFBBFFGGGGHGGEHEEEE/9>:CEFF3GHHGAGHDHFHFGFF355FDFB3BHGEFFCEEGGFEFG5GF5FFFFGHGGFEHFCFEGFA4GGBFGGGCGGFFFFFBFAAA>A
@M02197:102:000000000-ALU3V:1:1101:9355:22500 1:N:0:1
AATCCTCGGAGTTCCTCCGCTTATTGATATGCTTAAGTTCAGCGGGTATTCCTACCTGATCCGAGGTCAACCTGAGAAATAAAAGGTTAGACCGGCCCGACGAGACCTTGCAACTCCCCGCGTGCCTCGAAAGACTCGTTGCGAAGAGGGTCCCACGGACGCCGTCATTGTCTTTGAGACCAGTTGCGGACGAACCACAACGCGGCCCAACACCCAGCCCGAAGGCTGGAGAGAGGATAATGACGCTCGAACAGGCATGCCCACCGGAATACCAGTGGGCGCAATGTGCGTTCAAAGATTCGATGACTCAC
+
AAABAFFBBBBBGGGGGGGGGGGHHHHGHHHHHHHHHHHHHHHGGGGGHHHHHHHHHHHHHHGGGGEGHHHHHHHHFHHHHHGHHGHHHHHHHGFFGGGGGGGGGGGHFGHHHHHHHHGGGGGGGHHHGGHGGHHGHGDEHGGGGGGGHGGGHHGHGGGGGGCHHGGHHHHHHFGHHGGHGHGGGFGGGGGHGHFDFGGGGGGHHGHHGGGHGGGGGFGGHHHGHHHHHHGEGHFHFHHHGGGGGHHGHHHHGHHHHHGGGGGGHHHHHHHHHHGGGGGGGGHFGGGGHGGGGGGGGFGFFFFFFFBBBAA
@M02197:102:000000000-ALU3V:1:1101:4934:22554 1:N:0:1
AATCCTCGGAGTTCCTCCGCTTATTGATATGCTTAAGTTCAGCGGGTAGTCCTACCTGATCTGAGGTCAAGGTGTCAATTGAATTTTCTCAAGGAGAAGCTTTGTGAGCGGGCCGAACGGTTTCTGCAGCCGAGCGAAACGTGAGCACGCAAGGCCGTCCACCTACGGGACCGCTAAGGTATTTGAGGCGAGCCGGACGGCAACACCCAAGTCCACTTCCAGCCCGGGCAGGACCCGGGCGGTGTGAGGTTTGCAAGACCCTCAGACAGGCATACCCTCCGGAATACCAGAGGGTGCAAGGTGCGTTCAAAGATTCGATGATTCAC
+
AABB3DFBABDABD5FF4A2EFEFGHF65GFCHHB5G5FGBHHCEGAEEGFHGHFGBFGG5EBD51FGHB3B33B@555GHHDGFGH4D4DGHBFHAG?338FB9B@49@;/EE?<<B/A/FC1GF@>FG;/////<BF;F089CGG.@FFCCG.9;;:,;C=#A-C@;.?.ACDHBGB0EHHGD/<.EA<-<@?GD@1F:C@4/91D9B)F?;BFFFFBB/BC?HHHGGF>/7@@>/9/EF<E<G3F1@@B5HHGBEB1FFGFBDGBHFBG31ECEA2CF5DHGGFAB2F2HFHHFGCEGGFGBGCFGFGEBGBFFFDD5>33>3
@M02197:102:000000000-ALU3V:1:1101:18827:22641 1:N:0:1
AATCCTCGGAGTTCCTCCGCTTATTGATATGCTTAAGTTCAGCGCGTAGTCCTACCTGATCTGAGGTCAATAAGTTTGTAGTTCTGTTGAGACAAGGCTCAGCAGGGTTGACGAGCGACACCTTTTAGGATTTTTGTCACAGCGAGAACAGGACAATGAGTTGGACAAACCTAGAACACTGTCAAGTCCGGACAATAGGGCCGTACGATTCAACTTAGAGTGGGCAAGTCTACTAGATGTAGAGCTTGCTCCGCTCAACTTCCACTGAGACCAACGCTACCTTGCACCAGGGCACGATAGAGACGGCGGGAGAGGTTAATGACACTCAAACAGGCATGCCCTCCGGAATACCAGAGGGCGCAATGTGCGTTCAAAGATTCGATGATTCAC
+
ABABAFDABBBBGGGGGGGGGGGHHHHHHHHHGHHHGHHHHHHGGGGGCFHHHGHHHHGHGGHHHGHHHHHHH5BGHGHHGFHHHHHHGGCGGGFGGFFHHEGBFHGCFFFFDAEEGGFGGGGHHFFHHGHHHHHGHHGFFHH//CCGHFGGGHHHHFEFHHHB<?BGFEFFBBFDHHHGHGFEHGFHGGGFCAGF?FCCF@CFCFCBGHGGFHGHGGFEHHHHHHFFGG9FFHHHGGFGHHHGHHHGGGGGHF>GHFC22EHGHHHFHGF?GA<BHHGGGBHGFGEHGFFFFBGGHHHHHGGEGEAHHHHHHHHHGHFG5HFFFGHHGFHHHGFFGFGGGGEBHFFHHHHHFDEFEA?FGHGEEGECGDDFBDFGGGFFFFFFDA3AAA
@M02197:102:000000000-ALU3V:1:1101:17878:22758 1:N:0:1
AATCCTCGGAGTTCCTCCGCTTATTGATATGCTTAAGTTCAGCGGGTAATCCTGCCTGATTTGAGGTCTAAAGTTCAAGTGTTTCACTCAAAGGTGAAGCGATTTATAAGCGCCGTCTAACGATAAGACTGCATTCGACTTGACGAGAATAAGTGTTATTACGCCGAGTGAAGCTTTCTATGCTATCGAAATACAAGCTGCTCGTACATTTCAGCTGAGCTGACCCTATACAGGGCCGGCAAGACAGCCAGAATCCAAGCCCAGACGCCTGTTTCATTACAAAACAGGGGGGTTGAGGGTTTCACGACACTCAAACAGGCATACTCTTCGGAATACCAAAGAGTGCAAGGTGCGTTCAAAGATTCGATGACTCAC
+
AAABAF4>ABBBGGGGFGGGGGGGFHH6FHHGHHCDHHBDGDGGFGFGHHFHGFHHHHHHHHBFEHHHHHHHG5GGFHHHFGHHHFHHGHHBFFFHHGGGF?1FFHFHHHGC//EECFHHHGGAFFFHHGHHHHFHHHGGGHHGGGCDAGHFHCDFBGFHH=CDCFDCFCGBFB0DFC:GCFGGHFBDCGCC;CCGHGBF/9C00HHHHHHHGHHHHGFF<B0GCBGFGFGFFFC>/;FBFCFCCFHBDFB1BGGECBHGFF<EEGEGFHFHHF@B4FHHHHF3FEEEE>HFHFFHGHFBGHFFEGGHFFGFFGBFGFFBBFEHGCGGFHFCFFHFHFFCHHFGBFHGAEGEC45GGFD5GGFFFBFFFFABAAA
@M02197:102:000000000-ALU3V:1:1101:25258:22754 1:N:0:1
AATCCTCGGAGTTCCTCCGCTTATTGATATGCTTAAGTTCAGCGGGTAGTCCTACCAATCTGAGGCCGATGAATTGAAATTAAATCCCTTCCTCTCTTCCAACGAAGCGACGCATGGGCGGGGTTCAGAAGCACTCCAACCAGCAAAAAGTCGCGTCCAGCTCCTCGACCCAGCGCCTCTCCTCTCCGAAGTCCTGATATTATCCAAACCCGGCAGGGAAACACGAGGGCGAAAGAACGAGCTTTCGACCGGGTGGCCTATCGAAGTGATGCGCTAAAGCATTTCGATGGAGTCACCGTGAGAGAGGGCAGGACCCTCAATACCGATCCGCCAGCTTTCACAACTAAATAAGAAGCATGTCGGTCGAAGCAATTCGCGGCCCTCAAACAGGCATGCTCCCCAGATTAGAACGGCCGGGAGCGCAAGGTGCGTTCAAAGATTCGATGATTCAC
+
A1AA131>1>A>GGGGFGGCGGEGHHGHHHFHHHBFFHHHCHGGGCGEGGHHFHFHHGB0F221/B//>//11221BFFFHHFBB21@FBFCE11FGHFF1F1?/?/E/?/><B/?0?0/</<A-<00=D/C<G0////CEECAGC:C.;;FB-9-AAGF/FB99C..-@----9-9A-///:-///;;-9;9/B//BFB/99B///9---;-=9@?9---/:9---/;B-/#:-:BB/;/9-B//----9---//9-A9;-///;/-9---00;00000.;//.00//;9;..;C.0::0/C:/../00.;../0000....<----<.01?0<111/11BGG2D>?21??>111/@@/><///BB21B///>/E>///0/1GD11@111@1/EA//0122F222/EA///E//0A0?GGHHHF00E0GFDB3GFF1G1C133F@3AAA>1
@M02197:102:000000000-ALU3V:1:1101:6894:22938 1:N:0:1
AATCCTCGGAGTTCCTCCGCTTATTGATATGCTTAAGTTCAGCGGGTATTCCTACCTGATCCGAGGTCAACCATTAAAAATTGGGGGTTTAGCGGCTGTGGTTTATAGTATTTCAAAAACGAGATAAAGATTACTACGTTCAGAGATTGCTATAAATCCGCCGTTGAATTTGAGGAATGGCAGTAAAGCCAATTCCCAATACTAAGCTAGGCTTAAGGGTTGAAATGACGCTCGAACAGGCATGCCCACTAGAATACTAATGGGCGCAATGTTCGTTCAGAGATGCGATGACTCAC
+
BBBBBFFA?22>FBFGFBEEC?EG5AGGF555DB55GHFFH5GE?E0EGHHFFFHHFB3BGGE1EE1FGFF:G8HGH9;3B':3B>E@EDFFHCEE:?#BCGGHHHFFGEFHHGHGFGGG=EFFEGHBGFF9DG8HF<>FGFD#FDGGFHHDHBGHHHHGGFGFFGEFHFFF7HHGDFFGG#DFC0BBFFGFFHFGEGFGGFFF;F0EB9FGFFBAE:AA2DF;B>EEEAGCA9BF1>FBAFB9F91222BG2F22HFGHEAA00113GEA000F3DAA1FEAA11FBDDFAAAAA
@M02197:102:000000000-ALU3V:1:1101:6462:22915 1:N:0:1
AATCCTCGGAGTTCCTCCGCTTATTGATATGCTTAAGTTCAGCGGGTAATCCTGCCTGATTTGAGGTCTAAAGTTCAAGTGTTTCACTCAAAGGTGAAGCGATTTATAAGCGCCGTCTAACGATAAGACTGCATTCGACTTGACGAGAATAAGTGTTATTACGCCGAGTGAAGCTTTCTATGCTATCGAAATACAAGCTGCTCGTACATTTCAGCTGAGCTGACCCTATACAGGGCCGGCAAGACAGCCAGAATCCAAGCCCAGACGCCTGTTTCATTACAAAACAGGGGGGTTGAGGGTTTCACGACACTCAAACAGGCATACTCTTCGGAATACCAAAGAGTGCAAGGTGCGTTCAAAGATTCGATGACTCAC
+
BABAAF4AABBBGGGGGGGGGEDFHHGGBFHGHEDFHEHHFHHGGGGGFHHHHHHHHGFFGGHHGHHGHFHHHHF5GBHFFDFHHHHGFHH3FF@F33BFEE?FGBFFGF3E?//</0FGH<FFGE232?22FHHGHEEFGBDFGE@GFHGF;<FFFGHHHFEDA@CG;GFH9GHGHCDBGFGHHGGHHGFGHGHFEAF<</0;5A?EBBGCFGGGGF<FGGGHF?9DFBF/@/9B?C1DFDHFF0BFBB11G1GGFC/G0GFGE@/EBGF1DFDBGBHGEHHHCEEE??BFFG?0?0GFFGEFCFBFD/1HHFGFHFFGD2GEFEE/FHFFFD0FEFBHEFBFGHHFEE?0AFGBFFDFEB1CFFBDFFAA1AA
@M02197:102:000000000-ALU3V:1:1101:9790:23091 1:N:0:1
AATCCTCGGAGTTCCTCCGCTTATTGATATGCTTAAGTTCAGCGGGTAGTCCTACCTGATCTGAGGTCAAGGTGTCAATTGAATTTTCTCAAGGAGAAGCTTTGTGAGCGGGCCGAACGGTTTCTGCAGCCGAGCGAAACGTGAGCACGCAAGGCCGTCCACCGACGGGACCGCTAAGGTATTTGAGGCGAGCCGGACGGCAACACCCAAGTCCACTTCCAGCCCGGGCAGGACCCGGGCGGTGTGAGGTTTTCAAGACACTCAGACAGGCATACCCTCCGGAATACCAGAGGGTGCAAGGTGCGTTCAAAGATTCGATGACTCA
+
CCCCCFFCC@BCGGGGGGGGGGGHHHHHHHHHHHHHGHHHHHHGGGGGEFHHHHHGHHHHHHHHHGHHHHGHGGHHHHHHHHHHHHHHHGHHHGHGHHHHHHHHHGHHEGGGGGGGGGGGEGGHHHGHHHHGGGGGGGGGFFEHGHHHGGGGGEEHGGGGGHGGGGHGGGGGGHHFFHHHFFHFGFGGGFFFFCDFCFGHFFDEFHFHHHHGGFFHGFGGFFEFGHHHFHHGGGECFECGGHHHHHHGHHHFHHHHGHGFHHFGBHHHHHGHGEE?EDGGHHHHGHHHGGHGHGHHHHFGGGGGGGFGGGGGGFFFFFFFABCBA
@M02197:102:000000000-ALU3V:1:1101:18991:23123 1:N:0:1
AATCCTCGGAGTTCCTCTGCTTATTGATATGCTTAAGTTCAGCGGGTAGTCCTGCTTGATTTGAGGTCATTTGGTTAAAATGATTTGTGGTAAGCTCGTTCTACTTTCAGCGATCCCCGTTGAGTTTTTAAGATTACGACAACAGGTCAAGCCGCTGAGTTGGATTCAGCTTGTTGCAGTTCATCGCAGTCAGGGTCATGACAACCCGACAAGGCGACACGATCCAAACCCTAAGGCAATTCGTTCCGAAAAACAAACGGGGTTGAGAGGGGTAAGCGACACTCAAACAAGCATGCTCCCAGGAATGGCCCGGAAGCGCAAGGTGCGTTCAAAGATTCGATGATTCAC
+
CCCCCFFCCCCCGGGGGGGGGGHHHGHGHHHHHHHHGHHGHHHGGGGGGHHHHHHHHHHHHHHHGGHHHHHEHHHHHHHHHHHHHGHHHGHHHHHEHGGGHGEHHHHHGHHG/FGGGFGGHDEHHHHHGHHHHHHGHGGGGGHHHHHHHHGHGFGGGGGFHHGGHHHHHHHGHHHHHFHHHHGHHHGGCEGGHHHHGHHFFGFHHGGGHHGGGHGGGGGGHHHGGGHGFHHFHFFHBGFFGGGFGGGHGHHHHGFHEGFFHHHGHGGGHGHHGFFHFG5BFEGHHHGFHGHHHEGGHGHGGGHGHGGGGCCHGGGGGGHHHGGGGHGGCGCGGGCGFFFFFFFBBBBB
@M02197:102:000000000-ALU3V:1:1101:12972:23191 1:N:0:1
AATCCTCGGAGTTTCTCCGCTTATTGATATGCTTAAGTTCAGCGCGTAGTCCTACCTGATCTGAGGTCAATAGTATGAAGTGGCCAGAGCACAGGGCAAAGGTCCGGTTTTTAGGTTACAGCGCCACTGCCAAGGACGACTCGATGAAAGTTTGGAAAAAACCTAATACATCCAGGTCCATGCAGGCAGGGGCTGCACCGCTTCATTTCAGGTCGGCCTCTCCAGGGTGGAGAGGCGTGACCCAATGCCACCGAGCTTCCCAACAAAGGTAGGCTGGTGAGGGGGTTAATGACACTCAAACAGGCATGCCCTCCGGAATACCAGAGGGCGCAATGTGCGTTCAAAGATTCGATGACTCAC
+
A>>AAFFBBBDAGFDFGGGGGGGHHHGHHHHHHHHHFHHHHHHGGGGGGGHHHHHHHHHHHHGGHGHHFHHHHHGHHEHGFHHGHHHHGHHHHHHEFGAGHGDGFGGEFGGFHHGHGHHHFHFGGGGHFGHFHCFHHGGGGGGHHFHHHHFGHFFEGHFHCGG8HFHGHHHHHHHHCHHHHHHGHGGGGGABAG@EFGE??FDDFFGGFFFE/GGFFFGF0GFFGGFEHGHEGEGDFFBAGEFHHHHFGEGGHFHGHGE/HGB@3GBHFBGGHGEEHCGE?GHHFEHFFFFHHHFAFGHHHHFEHHFFGGECGHFHHGGGHFGHGCGGGHGHGGGEAFFCFGGGGGGFFFFFFFFA3A3A
@M02197:102:000000000-ALU3V:1:1101:11485:23163 1:N:0:1
AATCCTCGGAGTTCCTCCGCTTATTGATATGCTTAAGTTCAGCGGGTATTCCTACCTGATCCGAGGTCAACCTGAGAAATAAAAGGTTAGACCGACCCGACGAGACCTTGCAACTCCCCGCGTGCCTCGAAAGACTCGTTGCGAAGATGGTCCCACGGACGCCGTCATTGTCTTTGAGACCAGTTCCGTTGCCACAACTCGGTCCAACACCCAAACCGAGATTTGGAGATAGGATAATGACACTCGAACAGGCATGCCCATCCGAATACCAATGGGCGCAATGTGTGATCAAAGATTATAGTACTCAC
+
AAAABFFB@BDBCGGGGGGGGGGGHHHHHHHGHHHGGHHHGGCDGGGGGHFHFHHHHHGHHGGGGGGHHHHHHHEBFGFHHH3D9G:HHF;HH?9GGGGGG?E/#CFG:G2?2GHFHAGFFF:2>GFHGDHGGGG;FGHE#A@<:<:#CGECCHHH1@AA/BA?1FGGBFBBFFBGGBBBAF009#0,;B9ABFFFEFFFF1A3DFE>2EDDFFFFFFDB&;D2(2BB2%2HGGB92$D1;%EB;AA1F1AB0BB0/A//A00D22AD11A0AA0001D3GA1113133A33B33AB33B131>111A
@M02197:102:000000000-ALU3V:1:1101:21151:23427 1:N:0:1
AATCCTCGGAGTTCCTCCGCTTATTGATATGCTTAAGTTCAGCGGGTAATCCTGCCTGATTTGAGGTCTAAAGTTCAAGTGTTTCACTCAAAGGTGAAGCGATTTATAAGCGCCGTCTAACGATAAGACTGCATTCGACTTGACGAGAATAAGTGTTATTACGCCGAGTGAAGCTTTCTATGATATCGAAATACAAGCTGCTCGTACATTTCAGCTGAGCTGACCCTATACAGGGCCGGCAATACAGCCAGAATCCAAGCCCAGACGCCTGTTTCATTACAAAACAGGGGGGTTGAGGGTTTCACGACACTCAAACAGGCATACTCTTCGGAATACCAAAGAGTGCAAGGTGCGTTCAAAGATTCGATGATTCAC
+
A>AAAFFBBBDAGGGGGGGGGGGHHHHHGHHHGHHHGGHHHHGGGGGGHHHHHGFFHHHHHHHHGHHHHHHHHGHHFHHHHGFHHHHHHHHHHHFGHHHFEFHHGHGHGHHGGGGGGHHGHGGHGGEHHEFHHHHEGHGGGHHGGGGGGHGHHGGHEHGHHHEDGCGGGGHGHHHHHHHHHHHHHGHHHHHHGHHHHHGGGGGHHHHGGGHGHHHHFFFHHHHHHHHGGHHFFGGGGHFFHFGGFGHHHGHFHHGCHHHGFGGGEGEEFHHHHFHHHHHFHHGHGGGFGE1HGHFHGHHHGHDGGHHFGGEGGHHHHHHHFHFHGEDEGFHHHHHGHHHHHHHCGHHHGGGGHGGGGGGGGGGFFFFFFFCDCCC
@M02197:102:000000000-ALU3V:1:1101:25856:23539 1:N:0:1
AATCCTCGGAGTTCCTCCGCTTATTGATATGCTTAAGTTCAGCGGGTAATCCTGCCTGATTTGAGGTCTAAAGTTCAAGTGTTTCACTCAAAGGTGAAGCGATTTATAAGCGCCGTCTAACGATAAGACTGCATTCGACTTGACGAGAATAAGTGTTATTACGCCGAGTGAAGCTTTCTATGATATCGAAATACAAGCTGCTCGTACATTTCAGCTGAGCTGACCCTATACAGGGCCGGCAATACAGCCAGAATCCAAGCCCAGACGCCTGTTTCATTACAAAACAGGGGGGTTGAGGGTTTCACGACACTCAAACAGGCATACTCTTCGGAATACCAAAGAGTGCAAGGTGCGTTCAAAGATTCGATGACTCAC
+
AAAABFFAAB?AGGGGGGGGGGGHHHHHHHGFHHCHHHHFCGGGGGECHHHHFGHGHFHGGHHBAFHHHHHEB5FDGHG5FEGHHHHEHFHGHHBC3DFFEEHHGHHHGD3EEEF@EHHDFEGHGGHHHFHEGBDG2FGGGGEHGGGGG:FFGFGGCF1GFAAAEGADACGHFGFFHG0GFHGHHHGGGFGHHHGHHFEFGFFHGGGGGFFFEFCFEFFFFHHHHHF<FCF0</CCAF2DFGFFFFFDGFGEHFCEFHHGB/GFEGGHHHGFGFFB44FHFGHGGGGEE?HHGHGHGHFHAEGGGHHGHGHFFGHHHHHHFBHHGGGGHHFHHHHHHGHHHHHHGHGHGGGGGGGGFFFGGGFFFBFFFFAABAA
@M02197:102:000000000-ALU3V:1:1101:10432:23740 1:N:0:1
AATCCTCGGAGTTCCTCCGCTTATTGATATGCTTAAGTTCAGCGGGTAATCCTGCCTGATTTGAGGTCTAAAGTTCAAGTGTTTCACTCAAAGGTGAAGCGATTTATAAGCGCCGTCTAACGATAAGACTGCATTCGACTTGACGAGAATAAGTGTTATTACGCCGAGTGAAGCTTTCTATGATATCGAAATACAAGCTGCTCGTACATTTCAGCTGAGCTGACCCTATACAGGGCCGGCAATACAGCCAGAATCCAAGCCCAGACGCCTGTTTCATTACAAAACAGGGGGGTTGAGGGTTTCACGACACTCAAACAGGCATACTCTTCGGAATACCAAAGAGTGCAACGAGCGTTCAAAGATTCGATGATTCAC
+
AAABADFABBBBGGGGCGGGFGGGFHHHGCGFGGHHGHHCGDGEGGGCFH5FHHHGHHEGHHHGEGGGHHHHGFGHGHGGGGFHHFHFHGHFHGBFGHGHFEGFFHHHFHEGGECEGGHHHGFHGGHHGFHHHFHGHHGAFFBHG/CD?8HBFGFGFHHHHH8:CC0<.<BFHBC=GFHFHHFHH<HGG0CHHGGFHECBBFBABGFEHHHHFFGFGGFGFBFFEFFFGGGFFFF?DDFF2>FFEGFFDEGBGGEB/HGF0CE@ECEHGHGF1FBHGGGFED11AGE/EEFGCEFB/GGHCCEGGHHFDFBHFBFB1DHHHGHHE?CFEEDBB10GBEBF0HFHEGAAAA0GHGFGGGGGEAA1FDFF3FAA1AA
@M02197:102:000000000-ALU3V:1:1101:6552:23827 1:N:0:1
AATCCTCGGAGTTCCTCCGCTTATTGATATGCTTAAGTTCAGCGGGTATCCCTACCTGATCCGAGGTCAAGAGTGTAAAAATGTACTTTTTGGACGTCGTCGTTATGAGTGCAAAGCGCGAGATGTACTGCGCTCCGAAATCAATACGCCGGCTGCCAATTGTTTTGAGGCGAGTCTACACGCAAAGGCGAGACAAACACCCAACACCAAGCAGAGCTTGAAGGTACAAATGACGCTCGAACAGGCATGCCCCATGGAATACCAAGGGTCGCAATGTGCGTTCAAAGATTCGATGACTCAC
+
AABB?FFBBBBBFFGGGGGGGGGHFHHGDGFGHHHHHHHGGFFGGC?EGHBGHHHHHDGFDHGGGGFHHHHHHFHGHGHDDHHEGHHHHHHGGHHGEGGEFEFEEE8DGFHHHBFBFDCDFGGGH9HHGHHDC?DDFFDGGFHGHHHH?DHGGGHFGHFHHFFGGHHGGGGHGFHGHGCFGHHFDGGGHHHHHHGFFFFFFHFEGHFHGGFB1@G12BFFFFFED2B9BHFEFFE0#GFGFFFFFECA?EHHFFG2FGFHFBHGGGGGEGHFHGCEE0GEBGGFGGFFGFFFDFFDA>1AA
@M02197:102:000000000-ALU3V:1:1101:19738:23738 1:N:0:1
AATCCTCGGAGTTCCTCCGCTTATTGATATGCTTAAGTTCAGCGGGTAATCCTGCCTGATTTGAGGTCTAAAGTTCAAGTGTTTCACTCAAAGGTGAAGCGATTTTTAAGCGCCGTCTAACGATAAGACTGCATTCGACTTGACGAGAATAAGTGTTATTACGCCGAGTGAAGCTTTCTATGCTATCGAAATACAAGCTGCTCGTACATTTCAGCTGAGCTGACCCTATACAGGGCCGGCAATACAGCCAGAATCCAAGCCCAGACGCCTGTTTCATTACAAAACAGGGGGGTTGAGGGTTTCACGACACTCAAACAGGCATATTCTTCGGAATACCAAAGAGTGCAAGGTGCGTTCAAAGATTCGATGATTCAC
+
AAAABFFBBBD2FGGGGGGGGGGHHHHHHHHHHHHGHGGHHHHGGGGGHHHHHHGHHHGHHHHHGHHGHFFHHDFHHHDFGFGHHGHHHHHHGHFGHHHHGCHHGFFHHHHGGGEG?GHHHEFEEEFFHHFHHGFHHBCBEHHHGECAG:HFFGHHHHGHHHGGGFFDGHHHHE;DGHHHHHDGHHGGHH86HFFHGGGFG:GFDDGGGGGFFFFBF1GHGFGFFBFFGFFF@</>/<2@@FFEFFGHHGGB22GGHFCEB?E</>//FEGFEG4@FEGAHHHGAE@?E>12CCF?11HHGFGEGHHHHGHFHHGHHHGHHHGGGGGEHHHHHHHGHHHDBGFBGHGBCGGGHGGGGGGGGFGFFFFFFFBAAAA
@M02197:102:000000000-ALU3V:1:1101:12095:23968 1:N:0:1
AATCCTCGGAGTTCCTCCGCTTATTGATATGCTTAAGTTCAGCGGGTAATCCTGCCTGATTTGAGGTCTAAAGTTCAAGTGTTTCACTCAAAGGTGAAGCGATTTATAAGCGCCGTCTAACGATAAGACTGCATTCGACTTGACGAGAATAAGTGTTATTACGCCGAGTGAAGCTTTCTATGATATCGAAATACAAGCTGCTCGTACATTTCAGCTGAGCTGACCCTATACAGGGCCGGCAATACAGCCAGAATCCAAGCCCAGACGCCTGTTTCATTACAAAACAGGGGGGTTGAGGGTTTCACGACACTCAAACAGGCATACTCTTCGGAATACCAAAGAGTGCAAGGTGCGTTCAAAGATTCGATGATTC
+
BBBBBFBBBBB?GGGGGGGFFCGHHHHFFHGHHHGHHHHHHHHGGGGGHHHHHGHHHHGHHHHGFHHHHHHHHHHHHGHGHFGHHHHHHHHHHG@GHHHHGGHHGHHHHHHGGGGGGHHHHGGHAFGHHEHHGFHFGEEGGFGHGGCGGHFFHFHHHGHHHHGGEFGFCFDGHHHHHHHHFFGHHHGGHHGFHHHHGGFFGFFGCGGFGHHHFHGGGGGBHFFHGHGHHGFFFCDGGHGFFFFFFHGHHHHHGHGGHHEGHG?GEGFAFBEHHGHHGDBGHGFGGGGGGGHFGHHHGHHGGHGFGFHGFFHFGHHHFHHEHFGHEGFFFFHHGBGHHHHFFFHHGFBHFGEE4FGGBGGGGFFFFFFFABBBB
@M02197:102:000000000-ALU3V:1:1101:10722:23884 1:N:0:1
AATCCTCGGAGTTCCTCCGCTTATTGATATGCTTAAGTTCAGCGGGTATTCCTACCTGATCCGAGGTCAACCTGAGAAATAAAAGGTTAGACCGACCCGACGAGACCTTGCAACTCCCCGCGTGCCTCGAAAGACTCGTTGCGAAGAGGGTCCCACGGACGCCGTCATTGTCTTTGAGACCAGTTGCGGACGAACCACAACGCGGCCCAACACCCAGCCCGAAGGCTGGAGAGAGGATAATGACGCTCGAACAGGCATGCCCACCGGAATACCAGTGGGCGCAATGTGCGTTCAAAGATTCGATGACTCAC
+
AAABBFB3AADB4BBFGFA2EGEFHFGHF5DBFFHDDA5AGFCG2A0AEAEGFFFFEHFHHHAEE0EFCGHGHHFFGGHGFB3@FEHEHH:33@EEE@@EEGCCADFHHHGFHHHHCG/BFFFCEGHGF;GA9GHFFEA=<EGCGGGFCFGH?;0C@CDBC@A?4HHHGGBFFEHHGHFHGFF9CBFBGE@B?B?DFECGGGGHFE/CE?DFFF>A?1DG=FF;B3GFEHHBHHFHHEHHEEE?GFFAFFHFHGF1GF1E1AEEFGDGGFGGCBC2E2EFHHHFEAEDHFFGF5GBGFFFCDD5FFBAA>3
@M02197:102:000000000-ALU3V:1:1101:18066:24124 1:N:0:1
AATCCTCGGAGTTCCTCCGCTTATTGATATGCTTAAGTTCAGCGGGTAGTCCTACCTGATCTGAGGTCAAGGTGTCAATTGAATTTTCTCAAGGAGAAGCTTTGTGAGCGGGCCGAACGGTTTCTGCAGCCGAGCGAAACGTGAGCACGCAAGGCCGTCCACCGACGGGACCGCTAAGGTATTTGAGGCGAGCCGGACGGCAACACCCAAGTCCACTTCCAGCCCGGGCAGGACCCGGGCGGTGTGAGGTTTTCAAGACACTCAGACAGGCATACCCTCCGGAATACCAGAGGGTGCAAGGTGCGTTCAAAGATTCGATGATTCAC
+
CBCCBFFBCBBCGGGGGGGGGGGHHGHHHHHGHHHHHHHHHHHGGGGGGHGGHHHHHHHHHHHHHGHHHHHHFGHHHHHHGGHHHHHHHHHGHHHHEHHHHH;HHHHHHGFGGGFGGGGGBFFHHHHHHHHGGGGGGGGGGGHGGHHEGGGGGGHCDGGGGHHGGGGGGGGGGFFHGGG:GFFHGFFFFFFFCFGGGFGHHGGGGGFFHFFHFGFFFFGGGGFGGHHHHFDFFGGECEFGGHHHHHGGHDHFHHHGGHHHHHHHHHHHGHHFFAGEGGGHHHHHGHHHHHHGHHGHHHHGEACHGFGGGGGCGGFBFFFFFBBBBA
@M02197:102:000000000-ALU3V:1:1101:17305:24180 1:N:0:1
AATCCTCGGAGTTCCTCCGCTTATTGATATGCTTAAGTTCAGCGGGTATCCCTACCTGATCCGAGGTCAAAAGTTGAAAAAAGGCTTAATGGATGCTAGACCTTTGCTGATAGAGAGTGCGACTTGTGCTGCGCTCCGAAACCAGTAGGCCGGCTGCCAATTACTTTAAGGCGAGTCTCCAGCAAAGCTAGAGACAAGACGCCCAACACCAAGCAAAGCTTGAGGGTACAAATGACGCTCGAACAGGCATGCCCTTTGGAATACCAAAGGGCGCAATGTGCGTTCAAAGATTCGATGATTCAC
+
BCBCCFFABBBBGFGGGGGGGGGHHHHGGHHHHHHHHHHHHHGGGGGGHHHHHHHHHHHHHHHGGGGHHHHHHHHHHHHHHGGGGHHHGHHHHHHHHHHHHHHHHHGGHHFHHHHGGGFFGGGGHHHHHHHHGGGGGHGGHGHHHHHHHHHHGGGHGHHHHHHHHHHHHGGHHHGHHHHHGHHHHHGHHHHHHGGGGGGGHGHGFFFFGHHHHHFHHHHHHHHHHHHHHHHGFGGFFDDGGHHGHHHHGGGGGHGDBHGHHHHHHHGGGGGGHHGHE?GGGGGGGGGGGGGBFFFFFFBBBBB
@M02197:102:000000000-ALU3V:1:1101:6338:24249 1:N:0:1
AATCCTCGGAGTTCCTCCGCTTATTGATATGCTTAAGTTCAGCGGGTAATCCTGCCTGATTTGAGGTCTAAAGTTCAAGTGTTTCACTCAAAGGCGAAGCGATTTATAAGCGCCGTCTAACGATAAGACTGCATTAGACTTGACGAGAATAAGTGTTATTACACCGAGTGAAGCTTTCTATGATATCGAAATACAAGCTGCTCGTACATTTCAGCTGAGCTGACCCTATACAAGGCCGGCAATACAGCCAGAATCCAAGCCCAGACGCCTGTTTCATTACAAAACAGGGGGGTTGAGGGTTTCACGACCCTCAAACAGGCATACTCTTCGGAATACCAAAGAGTGCAAGGTGCGTTCAAAGATTCGATGACTCAC
+
AAA11@FA1ADAGDGGGFEEEEEHHHFHDFHC2DGGHHHB2EHFGG/EBEDGGH10FFE1AFFHGHFHFGEHHGBBFFFHFHGG22FF1BEFHH/>>@E/>EHFGHHGGF1//<<CGAHF1EE/CFH1@FG01121@1<1<D1<?/CCCHHEFBFGB1GFHE#<<<@4ECHFG3C;:CGCGHFCCG-4GGHFHG0B9/;0/0<A<00CFGHGF>91<=:BB3BHF9HGF<CB#D?</11;2>9+FGCBDB1D1GA</FFCC?/EE>/EFHFHHEHGBEE?1GGCF//?EAF?FG1AEB3HFFDGEFA12EDFBA3DGHGFFA5FGGEEB5EGFD23FBDA33F44EB422E2CFGFFFFGEB4C4FDFDBABAAA
@M02197:102:000000000-ALU3V:1:1101:6761:24263 1:N:0:1
AATCCTCGGAGTTCCTCCGCTTATTGATATGCTTAAGTTCAGCGGGTATCCCTACCTGATCCGAGGTCAACCTTATGAAAGATTTAACGGCCGCGACCGCCCGCGCTCCGAAGCGATTAATTAAATCACAACGCTTAGAGACGGACAGCTCAGCCGGAGACTTTGAGGCGCGCGGAACACCGGGGCGCCCAATACCAAGCGAGGCTTGAGTGGTGAAATGACGCTCGAACAGGCAGGCCCCTCGGAATACCAAGGGGCGCAATGTGCGTTCAAGGAGTCGATGATTCAC
+
AAAA1DFAAADA1BGFFAEE0EFFFDHGDFFHFF2FGHHHFHBEECAEGBFBFGA0AA0BDFGEEG>BEGGCCFFGFGHEG0F6;EBFE@EEEEG/3/B@@9:9/ACGCFGGG.C0<<BCG#FC;DEDCD?GC@:CCF<C;FACG@?EEFGG/<CDAFFG1CFFFBF/?-?1;/G?<//99;#2EEB9@;BEBF/F?//5G1?B1@F>:;@:BGFGBE>>4/EBAEDBA;B90FA3#A///)FD2F21A10FA/000GGBF100EA01A11BB11111C33FF3A>?A1
@M02197:102:000000000-ALU3V:1:1101:21443:24332 1:N:0:1
AATCCTCGGAGTTCCTCCGCTTATTGATATGCTTAAGTTCAGCGGGTAGTCCTACCAATCTGAGGCCGATGAATTGAAATTAAATCCCTTCCTCTCTTCCAAAGAAGCGAGGCATGGGCGGGGTTCAGAAGCACTCCAACCAGCAAAACGTCGCGTCCAGCTCCTCGACCCTGCGCCTCTCCTCTCCGAAGTCCTGATATTATCAAAACCCGGCAGTGAAAGACGTGGGCGAAATAACGAGCTTTCGTCCGTCTGGCCTATCGAAGGGATGCGCTAATGCATTTCGAGGGAGCCACCGTGGAAGATGGCAAGACCTTCAATACCGATCCGCCATCTTTCTCATCTAAATAAGAAAGCTGTCGTTCGAAACAAGTCGCGGCCCTCAAACAGGCATGCTCCCCAGATTAGATCTGCCGTGAGCGCAAGGTGCGTTCAAAGATTCGATGACTCAC
+
A>AAAFFA1ADAGBFG11EA0A0B3FGFFGHHHHHHCEDHGFFGA?/AAAFBGHHCAGHGHGEHEEGE@E?FHHFHGHHHHHHHFFHGHFGBHHHHBGGHHG1FCGHGCAEGEGFC0?GG?CC-CCFHFD/GGGFGGBGHAEHEHBGHH?.:-A@@@?.B90FGFFAE@@-B9E@@BFFFFFFFFFF??A@FFBFF/BFFBFF/BF/9;AB-@<?@///B;FFFFA9A?E/@@@FFFEBA/-;/FF9-A-;---/B/-99--B0B9/@?G@?900;00;0.9;.?9/..0;:.::?.:0GHG0HGD<===00//<000<..C<<>--//01F<011111>2?1F2GB>2>>1><1?</<//B0//2BGE1/>////>///0?10D11FEBE1FFAE/A0B2D1DGFHGD/E/E//10E00?111G0AE01CA3GGGFEABC1FFBB1111A1
@M02197:102:000000000-ALU3V:1:1101:10377:24647 1:N:0:1
AATCCTCGGAGTTCCTCCGCTTATTGATATGCTTAAGTTCAGCGGGTAGTCCTACCTGATCTGAGGTCAAGGTGTCAATTGAATTTTCTCAAGGAGAAGCTTTGTGAGCGGGCCGAACGGTTTCTGCAGCCGAGCGAAACGTGAGCACGCAAGGCCGTCCACCGACGGGACCGCTAAGGTATTTGAGGCGAGCCGGACGGCAACACCCAAGTCCACTTCCAGCCCGGGCAGGACCCGGGCGGTGTGAGGTTTTCAAGACACTCAGACAGGCATACCCTCCGGAATACCAGAGGGTGCAAGGTGCGTTCAAAGATTCGATGACGCAC
+
BBBBBFFBBBBBCGGCGGGCAEFHHHFFGHFDFHHCGEGHHHGGGGGGFHGHHHBGFGFEHFHFHFGEFFHGGHDGHH5GHGHHHHHDFHFHFBGHGGHHE:HHFGFGHEAE?EGCDGFGF;CHHB2?9FGC9AGG;@DGGHHHGHHHGGG?CGEAC4CDFHHGGGG?CDGG0DFHGFFHGGHFFFFGFGGCCGC@?CFCCAFBCHHFGFFB1FBF;B9/B/@EAGFGFHFCFE@E@@=CBF9HEHFGHHGCFEBEHHGHHGEG1FFGHHFG0B?GGGCFGACHFAHHFGG?GFBFDHHGGEE0GGDGGGGEGF11FC1>111A>1
@M02197:102:000000000-ALU3V:1:1101:20050:24872 1:N:0:1
AATCCTCGGAGTTCCTCCGCTTATTGATATGCTTAAGTTCAGCGGGTAGTCCTGCTTGATTTGAGGTCATTTGGTTAAAATGATTTGTGGTAAGCTCGTTCTACTTTCAGCGATCCCCGTTGAGTTTTTAAGATTACGACAACAGGTCAAGCCGCTGAGTTGGATTCAGCTTGTTGCAGTTCATCGCAGTCAGGGTCATGACAACCCGACAAGGCGACACGGTCCAAACCCTAAGGCAATTCGTTCCGAAAAACAAACGGGGTCGAGAGGGGTAAGCGACGCTCAAACAAGCATGCTCCCAGGAATGGCCCGGAAGCGCAAGGTGCGTTCAAAGATTCGATGATTCA
+
BBBB@FFBBADAGGGGGCFGGGGHHHGHHHHGHHHGHHHHHHHGGFGGGHFHGHHGFHFHHHGHEHHHHHHHHF?FGHFHHHGHGHHGFGCGHHHHHGCGHGHHFHGHHHFFGGGFHGEFHGE;HFHGGEF:HHHHHGGGGGGHGGHGGHGGGGGGGGHFB7HGHHHGHGHHFHFHHFHHEBHHHHGGGGHGFHECCFHHHHEFGDGGA*CF@@EA4GFCD%FEFFHHG?FGFF5GBFHFFDCAB9E?EGHGFEBFDGEEE>31?1?EEFHGE1E>/1103FEFFHHFFGGF3CAFFAGB55G5EA2A2EECE?E2A4DGHEEE24CG55GGGEGFFFFDBFAAAA3
@M02197:102:000000000-ALU3V:1:1101:19626:24881 1:N:0:1
AATCCTCGGAGTTCCTCCGCTTATTGATATGCTTAAGTTCAGCGGGTAGTCCTACCAATCTGAGGCCGATGAATTGAAATTAAATCCCTTCCTCTCTTCCAAAGAAGCGAGGCATGGGCGGGGTTCAGAAGCACTCCAACCAGCAAAACGTCGCGTCCAGCTCCTCGACCCTGCGCCTCTCCTCTCCGAAGTCCTGATATTATCAAAACCCGGCAGGGAAAGACGTGGGCGAAATAACGAGCTTTCGTCCGTCTTGCCTATCGAATTGATGCGCTAAGGTATTTCGACGGAGCCACCGTGGAAGATGGCAAGACCCTAAATACCTATCCGCCAGCTTTCTCAATTAAATAAGAAAGCTGTCGTTCGAAACAATTCGCGGCCCTCAAACAGGCATGCTGCCCAGATTAGAGCTGCCGGGAGCGCAAGGTGCGTGTAAAGAATCGATGATTCAC
+
BBBBBFFBBBBBFGGGGGGGGGGHGHFHHGHHHHHFFGGGCHHGGGCGGAFBGHHHHHHHGHGHGAEE?EDFHHFFGHHHGHHGGHFEHHGHHHHHHHGFHGFHHHHHGGGGGGFHGGHGGCGCCCHHGB//GHFHHHHCEGGHHHHHHG.CCCGGGGGGGFFGGGGGGGFFFFFFFDDFFFFFFFFDFFFFFFFFBFFFFBFFFF/FF?.DAFFFCAEFEEFFFEAE=A/>/938BF.?:@AF,/9;----E999/--/9.;0990-:-?9900;0;00.9.-9;...C.:;.C@.<0=0EG<0D/<<0</<.1111FF>>01<-></<0110G@1<112?222GDF21GDBFGC<///EB0CE>>2B>/CGEEEE/E/B/D01GDFGB11FFB/0/01GD1FFEFB0/EAEAA0E0A0A1DBB00A011A1333FB3111331B3>1AA1
@M02197:102:000000000-ALU3V:1:1101:16423:24942 1:N:0:1
AATCCTCGGAGTTCCTCCGCTTATTGATATGCTTAAGTTCAGCGGGTAATCCTGCCTGATTTGAGGTCTAAAGTTCAAGTGTTTCACTCAAAGGTGAAGCGATTTATAAGCGCCGTCTAACGATAAGACTGCATTCGACTTGACGAGAATAAGTGTTATTACGCCGAGTGAAGCTTTCTATGCTATCGAAATACAAGCTGCTCGTACATTTCAGCTGAGCTGACCCTATACAGGGCCGGCAAGACAGCCAGAATCCAAGCCCAGACGCCTGTTTCATTACAAAACAGGGGGGTTGAGGGTTTCACGACACTCAAACAGGCATACTCTTCGGAATACCAAAGAGTGCAAGGTGCGTTCAAAGATTCGATGACTCAC
+
AABCBFFBABBBGGGGGGGGGGGGCFFHHHHHHGEHHHHHHHHGGGGEHFHHHHHGGHHHHHHHGFHHHHHHFFGHHHHHHHHHHHHHHHHHHGFGHHHHC?GHGHHHGHHGGGGGGGHHHGGGGGHHHHHBGHHHHHGGGHHHGGGGG:HHHGHHGHHHHHGDGGGGGEHHF0GHHGFHHHFGHEHGFGGHHHFFF/FFGGGGBDHHGGGFGGHHHGGHHHHHGHGGF10ED?GGGGEHGHHHGHHHHHHHBGA/GHGHHF/</GGGHG?DB4HHHGFFFFHHF?GGGGFGHGHHGHHFGGDFEHGGFFHEHHHHGHHGFGHHEEGEHFFFCFGGHHHHHHHHHHFHGGGCCGGGGGGGGGGFFFFFFFBABAA
@M02197:102:000000000-ALU3V:1:1101:11249:24992 1:N:0:1
AATCCTCGGAGTTCCTCCGCTTATTGATATGCTTAAGTTCAGCGGGTATCCCTACCTGATCCGAGGTCAAGTCATGAAATTGCTTGCTGGACGCTGATCCGCCGGGGCTCCGAGAAGCGCAAATGTGCTGCGCGAGAAGCCGACGAGACCGCTGCCAATGACTTTGAGGCGAGTCCGCGCACGGAGGCGGGACAGACGCCCAACACCAAGCATAGCTTGAGGGTGTAAATGACGCTCGAACAGGCATGCCCCACGGAATACCGAGGGGCGCAATGTGCGTTCAAAGATTCGATGATTCAC
+
AAABCFFCBCCAGGGGGGGGGGEHHHGHHHHHHHGHHHHHGGHGGGFGHHHHHHHHHGHHHHGGGGGHHHHGGHHHHGHHHHHHHHGGHHHHGGGGGHHHHGGGGFCGGHGGGGGGFFFFGGGHGHHGHHHGGGGGGGGHGGGGGGGFGGFGHHHHHGGGGGGHHGGGGGHGGGFFGGGFHFHGGGGGFGGHFGGGGHGHHGHFFGHHHHHHHGHHHHGHGHHHHHHHGGGGGGHHGHHHHHGHHHCGGGGEHHHHHGGGGGGHGGGGGHHGHGFEGCGGGGGGGGGGFFFFFFFCCBAB
@M02197:102:000000000-ALU3V:1:1101:12709:25111 1:N:0:1
AATCCTCGGAGTTCCTCCGCTTATTGATATGCTTAAGTTCAGCGGGTAATCCTGCCTGATTTGAGGTCTAAAGTTCAAGTGTTTCACTCAAAGGTGAAGCGATTTATAAGCGCCGTCTAACGATAAGACTGCATTCGACTTGACGAGAATAAGTGTTATTACGCCGAGTGAAGCTTTCTATGATATCGAAATACAAGCTGCTCGTACATTTCAGCTGAGCTGACCCTATACAGGGCCGGCAATACAGCCAGAATCCAAGCCCAGACGCCTGTTTCATTACAAAACAGGGGGGTTGAGGGTTTCACGACACTCAAACAGGCATACTCTTCGGAATACCAAAGAGTGCAAGGTGCGTTCAAAGATTCGATGATTCAC
+
ABBBAFFBBBBBGGGGGGGGGGGHHHHHHHHHHHHGHHHHHGHGGGGGHHHHHGHGHHHHHHHHEHHHHHHHGFGFHHHHHHHHHGHHHHHFHGFHHHFGE1GHGHHHHHEGGFGGGHHHHGGHGGGHHHHHHHGHHGGGGGGHDFGGFHHHHDGHFGHHGDCEGGGGGHHHHGHHHHHHHHGHHFHGHGCHHHHHHHHGGGGGGGGDGGGGFGHGGFFFFFGGFFGGGGHHGGGGGHFHFFFHGGHGFHGHHHGGHHFHHGGGGEAEHHEHHGHHGGFGHHHHGGGGDEFFHHHGGHHHGHGGEGAHHGHBHHFHHGHHHHGFFEE2HHHHHHHHFFHHHHFGHHHHGEFEHFGGFGBGGGGFFFFFFFBA@BB
@M02197:102:000000000-ALU3V:1:1101:9004:25060 1:N:0:1
AATCCTCGGAGTTCCTCCGCTTATTGATATGCTTAAGTTCAGCGGGTATCCCTACCTGATCCGAGGTCAACCTGAAAAAAGAGGTTGGACGGCACACTCCGACCGGCCACCGACGCGAGACAGATGCCACAACGCGAGGGGACGGACGGCGTGGCCGGCGACATTGGGGCGGGCGGCTAGAAGCCGCGGCGCCCAATACCAAGCGAGGCTTGAGTGGTGAAATGACGCTCGAACAGGCATGCCCCTCGGAATACCAAGGGGCGCAATGTGCGTTCAAAGATTCGATGACTCAC
+
AAAAAFFCCCBAGGGGGGGGGGGHHHHHHHHHHHHHHHHHGHHGGGGGBGHGHHHHHHHGHHHGGGGHHHHHHHHHHHHGGFHHHHHGHHGGGGGHHHHHGGGGGGGGGGHGGGGGG?DGGHHHHHHHHHHGGGGABFFDGGGGFGFFGGFFFBCGFCAA;DGFGGGGGGD@DEF<1HHFFD@:FFGGFEFG@FB9GDEGHFGGGHFGBHHHHFHFG;GFEHGGDGDC5EHHF;HHFH;GGGGCF;GFF5FFHGHHHE2E?DFCHHGGGFCFCGGGGGFCGFFFFFFFA@BAA
@M02197:102:000000000-ALU3V:1:1101:18138:25175 1:N:0:1
AATCCTCGGAGTTCCTCCGCTTATTGATATGCTTAAGTTCAGCGGGTAATCCTGCCTGATTTGAGGTCTAAAGTTCAAGTGTTTCACTCAAAGGTGAAGCGATTTATAAGCGCCGTCTAACGATAAGACTGCATTCGACTTGACGAGAATAAGTGTTATTACGCCGAGTGAAGCTTTCTATGATATCGAAATACAAGCTGCTCGTACATTTCAGCTGAGCTGACCCTATACAGGGCCGGCAATACAGCCAGAATCCAAGCCCAGACGCCTGTTTCATTACAAAACAGGGGGGTTGAGGGTTTCACGACACTCAAACAGGCATACTCTTCGGAATACCAAAGAGTGCAAGGTGCGTTCAAAGATTCGATGATTCAC
+
AAABCFFCCCCAGGGGGGGGGGGHHHHHHHHHHHHGHHHHHHHGGGGGHHHHHHHHHHHHHGHHGHHHHHHHHDGHHGHGGGGGHHHHGHHFHHECGHHHGFHHGHHHHHGGGGGGGHHHHGGHGGGHHHHHHHHBGHGGGHHGGGGEGHHHHFHHGHHHHHGGGGEGGHHHHHHHHHHHHHHHHHHHHHGFHHHHHHHCGGHGGFHGHHHHGHHHHGGGHHFHHHHGGFHHGGGGFGHGHHGFGHHHHEHHGHFGGHHHHGGGGGGHHHHHHHHHHHGHHHFGGGGGGGHHHHHHGHHFFFEFGHHHGGHHGGHHHHGHHHHHGGGGHHHHHHHHHGGHHHHHHHHHGFGGGGGGGGGGGGGFFFFFFFBABAC
@M02197:102:000000000-ALU3V:1:1101:7423:25159 1:N:0:1
AATCCTCGGAGTTCCTCCGCTTATTGATATGCTTAAGTTCAGCGGGTATCCCTACTTGATCCGAGGTCAAAAGTGTTAGATGGCTTGATGGAGGCCACTGATTACCAGCTTAAATCGCAAATTGTGCTGCGCTCTAAACCAATACACTGGCTGCCAATACTTTTAAGGCGAGTCCAAACGCGAGGAAAGGACAAACACCCAGCACCAAGCAAAGCTTGAGGGTACAAATGACGCTCGAACAAGCATGCCCCATGGAATACCAAGGGGCGCAATGTGCGTTCAAAGATTCGATGACTCAC
+
A1AA?FFAAADAFGFGGBEAFGGF3FG3DGHGHHHCHHFHHGGF//AEHFHHBGHFF1EGGDGAEC/FGHHFG1DFFGH12BFGHHGAGEG0GCGEFFHHGFHGHB>GHBG1FFFGEGGGGHHG2@BGHEGGC<<>GFHGEH=1GGFHH8EFFFHHGHHGH8HHHHGHFGFCFGGGCD@E:BHFHHFFGGFGFAEEF/GFECGGAFFGHEHFHFGHEGGEHF0HHGF0EGGFAF/EAEBGEB1F0EAE/EHGGGFHFHFFHGAGGEC0EAHHCEECFCFFF3G3FFFCFDDB1@>>1A1
@M02197:102:000000000-ALU3V:1:1101:21508:25252 1:N:0:1
AATCCTCGGAGTTCCTCCGCTTATTGATATGCTTAAGTTCAGCGGGTAATCCTGCCTGATTTGAGGTCTAAAGTTCAAGTGTTTCACTCAAAGGTGAAGCGATTTATAAGCGCCGTCTAACGATAAGACTGCATTCGACTTGACGAGAATAAGTGTTATTACGCCGATTGAAGCTTTCTATGATATCGAAATACAAGCTGCTCGTACATTTCAGCTGAGCTGACCCTATACAGGGCCGGCAATACAGCCAGAATCCAAGCCCAGACGCCTGTTTCATTACAAAACAGGGGGGTTGAGGGTTTCACGACACTCAAACAGGCATACTCTTCGGAATACCAAAGAGTGCAAGGTGCGTTCAAAGATTCGATGATTCAC
+
AA>AAFF@BBB2GGGFGGGGGGGHFBGHHHHHHHHCFHHHCGFFGGGGHHGHHHHHHHHHHHHFGHHHHHEHHEGFFGHDGDGHFEGFHFFFFEDFGEHHGDCFFGHB4GHGGGF@EGEFFAEGFFHHGHHGFHHHHGFDGHGHGGG<EHE1G8HHHEHHHGGE@@D$EHHEHFHHHHGHCGHHHHHFCFBC;GHHF</GFGGGHGG?GGFHGBCCFGBG0FCFBFFBFFFHFFFDDFFFFFFFGGG2?3?GFFFGHGCEGFCGFFGHHFFGBGHFF42GHHGHGEE/EDGFG1HGCHEGGHGGGHFHHFFHHHFGF3HHHHHHEFGEFFFHHHHHFHHHGD3GHGGHGGGEFBGGGGGFFGGBF5FBFFA?AAA
@M02197:102:000000000-ALU3V:1:1101:22679:25353 1:N:0:1
AATCCTCGGAGTTCCTCCGCTTATTGATATGCTTAAGTTCAGCGGGTATCCCTACCTGATCCGAGGTCAAAGACGGTAATGTTTTCTTGTTGGACGCGGGCCGGAGCCCCTCGAGAAGCGCAATGTGCTGCGCGAGAGGAGGCAAGGACCGCTGCCAATGGATTTGGGGCGAGTCCGCGCGCTGAGGCGGGACAGACGCCCAACACCAAGCAGAGCTTGAGGGTGTAGATGACGCTCGAACAGGCATGCCCCCCGGAATACCAAGGGGCGCAATGTGCGTTCAAAGATTCGATGATTCAC
+
AABBCFFCCBCCGGGGGGGGGGEHHHHHHHGHHHHHGHHHHHHGGGFGGHHHHHHHHGHHHHHGGGGHHHHHHHGGFHGHHGHHHHHHGHHHHHHGGGGGGGGGGGGGGGHGGGFEGHHGGGGGHHHGHHHGGGGGGGGGGGGGFFFDFGGGGGGGFGGGGGFFFFFFFFFCFFFFFFGGGGGGGGGFFGFFC.AFGHGHG.EFFGHHHHFHGHHHHHHHGHHHH9FHHGGGGGFGGHHGHHHHHHGGGEE?GFHHHHHHFFGHGGGGGHGHFGEEEAGGGGGGGGGGFFFFBFFBBBBB
@M02197:102:000000000-ALU3V:1:1101:25349:25359 1:N:0:1
AATCCTCGGAGTTCCTCCGCTTATTGATATGCTTAAGTTCAGCGGGTAATCCTGCCTGATTTGAGGTCTAAAGTTCAAGTGTTTCACTCAAAGGTGAAGCGATTTATAAGCGCCGTCTAACGATAAGACTGCATTCGACTTGACGAGAATAAGTGTTATTACGCCGAGTGAAGCTTTCTATGATATCGAAATACAAGCTGCTCGTACATTTCAGCTGAGCTGACCCTATACAGGGCCGGCAATACAGCCAGAATCCAAGCCCAGACGCCTGTTTCATTACAAAACAGGGGGGTTGAGGGTTTCACGACACTCAAACAGGCATACTCTTCGGAATACCAAAGAGTGCAAGGTGCGTTCAAAGATTCGATGATTCAC
+
BBBCCFFCCCCAGGFGGGGGGGGHGGHHGFGGFGGHHHHHHHHEEEGGHHHHHHGFHBGHFHHFGHHHHHHHFDFGHHHHHHHHHGHHHHHHHGHHHGHEGGHHGHGHHFHCGGGGGGHHHGFEFGHHGEFHHHHHGFGDAGDGDFDGGHHHB;FFGHGHHHGGGFFFGGGHFHGHHHHHHGHFHHHGHGCGFGHFFGGFFGGGGGGGFFGGFFBGGGFFGHHGGGHGFFFHFCEFFGFGHHHHGHFDBFDFHGDCHHHF3/E<F/?/BFHHHFFGDHHHHHG3FGGGGGFEGHHFGGFHF3B1GGFHFFBGHFHGHFGHHHHHGEAAGG5HHHEGHHHHHHHHHFHGGG?FFFFGGGGGGFGFFFFFFFAAAA?
@M02197:102:000000000-ALU3V:1:1101:20772:25381 1:N:0:1
AATCCTCGGAGTTCCTCCGCTTATTGATATGCTTAAGTTCAGCGGGTATCCCTACCTGATCCGAGGTCAACCTTGTAAAAGATTTAACGGCCGCGACCGCCCGCGCTCCGAAGCGATTAATGAAATCACAACGCTTAGAGACGGACAGCTCAGCCGGAGACTTTGAGGCGCGCGGAACACCGCGGCGCCCAATACCAAGCGAGGCTTGAGTGGTGAAATGACGCTCGAACAGGCATGCCCCTCGGAATACCAAGGGGCGCAATGTGCGTTCAAAGATTCGATGACTCAC
+
A>A>AFFAA?>>F5D5FG?FGAEHGF5F55BGFHFHFH5GFHHGGGGGFFHHHHHHHBBGFBC8EGGHHFEGFHHHHHFFHFFFHHHHG?EEEEEEGCBCGGG;CC?/CDGGCED?GHFFHHFFDGBFFH;ABCDCGGGHEGGGCFGEGGGFGFFGGHHHGGGHDBFFGGCGGHGFECGGGGGGC?EHHHFHG3GGHGGGHFGHGCBHFHFFHHGEFEGFFFFHEEFBBGHGCHHEAFFEGGHHFGBGFGBE2FEDCEBCHGGFGGHCGFGGGFECFFFFFFFFBBBBB
@M02197:102:000000000-ALU3V:1:1101:24541:25518 1:N:0:1
AATCCTCGGAGTTCCTCCGTTATTGATATGCTTAAGTTCAGCGGGTAATCCTGCCTGATTTGAGGTCTAAAGTTCAAGTGTTTCACTCAAAGGTGAAGCGATTTATAAGCGCCGTCTAACGATAAGACTGCATTCGACTTGACGAGAATAAGTGTTATTACGCCGAGTGAAGCTTTCTATGATATCGAAATACAAGCTGCTCGTACATTTCAGCTGAGCTGACCCTATACAGGGCCGGCAATACAGCCAGAATCCAAGCCCAGACGCCTGTTTCATTACAAAACAGGGGGGTTGAGGGTTTCACGACACTCAAACAGGCATACTCTTCGGAATACCAAAGAGTGCAACGTGCGTTCAAAGATTCGATGACTCAC
+
AABBBFFBAADAGGGCFGGGGGCHHHHHHHBHHHFHHHHGGCGGGGGFGHGGGHFGGFHGHHGGGHHHGHGHFGHHHGHHHHEHHHHHGHHHGFFFFHHEDHHGFGFFHGGGFEEEFGHHGEFGGHFHHHHHHHHGBFGFHHHGFFDAGEDGGHGHGFHHGCFGGGCC4GGGHHHHGDGFFDGHFGEGFFEGFFBEFCGHHGG8AEFGFFFFHGGGFGFGE0FGGFBB?;FF/ADFFHFHDBFFBB12F1FF1/CC0FB0/FEEEAF0GF1B2HGHHGGBEHFEE/EEE>0FFHHGHGGEGEA/FDB1FDBBGFFD12GHHHFEEAE02DA2GA0CGBGBHFG?HHHEEEE1FB3BBGGEBCFFFFD@@A>AA1
@M02197:102:000000000-ALU3V:1:1101:23340:25824 1:N:0:1
AATCCTCGGAGTTCCTCCGCTTATTGATATGCTTAAGTTCAGCGGGTAATCCTGCCTGATTTGAGGTCTAAAGTTCAAGTGTTTCACTCAAAGGTGAAGCGATTTATAAGCGCCGTCTAACGATAAGACTGCATTCGACTTGAAGAGAATAAGTGTTATTACGCCGAGTGAAGCTTTCTATGCTATCGAAATACAAGCTGCTCGTACATTTCAGCTGAGCTGACCCTATACAGGGCCGGCAAGACAGCCAGAATCCAAGCCCAGACGCCTGTTTCATTACAAAACAGGGGGGTTGAGGGTTTCACGACACTCAAACAGGCATACTCTTCGGAATACCAAAGAGTGCAAGGTGCGTTCAAAGATTCGATGATTCAC
+
AABBBFFB?ADAGGGGGFCFGGGHCFBHHHHFFHFHGFHHGHCGGGGGEHHHHHHGHGHHHHHGGFHHGFBHHHGFFHHFBGGHDGHHHHBFGHGFFDGFGDFHGGFBGFGGGCEGGHHFFAFFGGGFGHFHFGB2FGGEDFF1@10<F912FGDGFHHEHHA2.BCDEEBGHFHFHHG::<DGGDGG:0C0F+:,;@<.AFBG<=;CFFFGBBFBFGFFFGFF#CFF1GFF@/<<A222BF9F/CBBFHFFFFD</F?23??E?>//F3FBGBFF4EFFGHFHFCECFE?CBG?1CFGGF31FEHFHHGFHFF33BFFHGBFFB2?GGBGFGHHCHHFDFHF4HHCBGFGGHFFGGGGGGGGFFBFFFFAABAA
@M02197:102:000000000-ALU3V:1:1101:9276:25823 1:N:0:1
AATCCTCGGAGTTCCTCCGCTTATTGATATGCTTAAGTTCAGCGGGTATCCCTACCTGATCCGAGGTCAACCTTATAAAAGATTTAACGGCCGCGACCGCCCGCGCTCCGAAGCGATTAATGAAATCACAACGCTTAGAGACGGACAGCTCAGCCGGAGACTTTGAGGCGCGCGGAACACCGCGGCGCCCAATACCAAGCGAGGCTTGAGTGGTGAAATGACGCTCGAACAGGCATGCCCCTCGGAATACCAAGGGGCGCAATGTGCGTTCAAAGATTCGATGATTCAC
+
A>AAAFF3>>AAGGGGGGFEGGECF5GHHHHGFHHHHDFFEFHEGGGGGBHHHHFHGHHFFHG?0EFHFF6GHBHHHHHHHGFFBFEHE@EE#EEE3ECDCC?@@C@?ED@FDBBCA8CGGGFGFBDGGGGGCADGCFHHACE0A@B:E:GFFFFDFF?=ABBGDCAD?C@DDGF@C@/9A</;G?F;.BAAGB/AFFGFHG1EFF?9GADGBG964GE#7E09;BD9BFBB;CE4EE9A92GBGHFD3BFAFA2EE2D5G5AEAA4FGF5GFGE4CFBFFBB5BAAA?
@M02197:102:000000000-ALU3V:1:1101:9264:25837 1:N:0:1
AATCCTCGGAGTTCCTCCGCTTATTGATATGCTTAAGTTCAGCGGGTATCCCTACCTGATCCGAGGTCAACCTTATAAAAGATTTAACGGCCGCGACCGCCCGCGCTCCGAAGCGATTAATGAAATCACAACGCTTAGAGACGGACAGCTCAGCCGGAGACTTTGAGGCGCGCGGAACACCGCGGCGCCCAATACCAAGCGAGGCTTGAGTGGTGAAATGACGCTCGAACAGGCATGCCCCTCGGAATACCAAGGGGCGCAATGTGCGTTCAAAGATTCGATGATTCAC
+
AA@AAFFB@ABBGGFGGFEEFGGHGFHHHHHHHHHGGFF5AE5EFGEEGHHGHHGHHHHHGHHGGGGHGHHHHFFHHGFGGFHHHHHHGGGFEEGGCGGCGGGGFGGGGGGGGGFGEHGHHHGHFGGFGFAFGFDEEGGHGFFFGHGGHGGGGGGHFFGGGHHHGGGGEFFGGHHGFFFFGGGGFGHFHGHHGDGGHFFEFGGGFFGHFGHFHHGFFBGFFECHHEEGFHFFEFFGGGGCEEHGEHCHHGGAGCEEAGHHHHGEEGHFGFGGGGGGGFFFFDFFBAA>A
@M02197:102:000000000-ALU3V:1:1101:15241:25964 1:N:0:1
AATCCTCGGAGTTCCTCCGCTTATTGATATGCTTAAGTTCAGCGGGTAGTCCTACCAATCTGAGGCCGATGAATTGAAATGAAATCCCTTCCTCTCTTCCAAAGAAGCGAGGCATGGGCGGGGTTCAGAAGCACTCCAACCAGCAAAACGTCGCGTCCAGCTCCTCGACCCTGCGCCTCTCCTCTCCGAAGTCCTGATATTATCAAAACCCGGCAGGGAAAGACGTGGGCGAAATAACGAGCTTTCTTCCGGCTTGCCTATCGAATGGATGCGCTAATGCATTTCGAGGGAGCCACCGTAGAAGATGGCAAGACCCTCAATACCGATCCGCCAGCTTTCTCAACTAAAGAAGAAAGCTGTCGTTCGAAACAATTCGCGGCCCTCAAACAGGCATGCTCCCCAGATTAGATCTGCCGGGAGCGCAAGGTGCGTTCAAAGATTCGATGATTAA
+
>3>AAFFABBBBGFFGCGEAEEDFFHFHHGHGHHFEFGHCGFHDGGEGGHFHHFEGHHGHHFGB1FFEEEGGFHBGDGGGHHGFHHHHHHGHFGHHHHHFDFFFHFHEGFGGGGHHGGHGGGGGGHHHHFFHBCHCGHHFGAGHHHHHGCHACAC-ADDFEFFF/F..@DBFFFFFFFBFFFFFBBF?B.-ABFFF9BBFFFFFFFFF?A?BFFFFF-EF?./BF?AE9EFFFB./:/A:F/AFF;--99;--?BB/-FFBFF;9/:-.-?A/00B0F0;..GBACB;.0:.../..0;0C;0/;0G<D=//.</000G<<<..@A-CC?C110FFDEFF>2F1?GGB21FFGDB////</GB<?2F>2F?CEE?/E>//0F10GB1FFBBFHFGEFA0FGEBED121F////CEGEGGEA1BCB0AACFFF3FGGF1B11C3DB3>>111
@M02197:102:000000000-ALU3V:1:1101:20981:25862 1:N:0:1
AATCCTCGGAGTTCCTCCGCTTATTGATATGCTTAAGTTCAGCGGGTAATCCTGCCTGATTTGAGGTCTAAAGTTCAAGTGTTTCACTCAAAGGTGAAGCGATTTATAAGCGCCGTCTAACGATAAGACTGCATTCGACTTGACGAGAATAAGTGTTATTACGCCGAGTGAAGCTTTCTATGATATCGAAATACAAGCTGCTCGTACATTTCAGCTGAGCTGACCCTATACAGGGCCGGCAATACAGCCAGAATCCAAGCCCAGACGCCTGTTTCATTACAAAACAGGGGGGTTGAGGGTTTCACGACACTCAAACAGGCATACTCTTCGGAATACCAAAGAGTGCAAGGTGCGTTCAAAGATTCGATGACTCAC
+
A>A>AFFB@BBAGGGGGGGGGGGHHHGHGHHHHHHHGHGHFHHGGGGGHHGHHHGHHGHHHHGGGHHHHHFHHHHH5BF@FGHHHHHHHHHHGHGGBGHHGGHHGHHHGHHGGGGGFHHHHGGHGGHGHGHFHHHHHHGGGFHFGGG?DDHHHHHHHHHHHGGGGGGGF9HBGHHHHHGHHGGHGFHGHHGHHGHGFGCBFFHGGEFHFGGFGHFGHHGGHHHHHHHHBHHFGFCGDHFFHHFGFGHFGDHGHHGGHHGHHGGGFCFCHHHHG4FGDHHHHHHHGGEF?GFGHGHHGHHHGHGGGHFHGFFGFFHGHHHHGFHHGFE2EHGHHGHHHHCHHHFFHHHFEEGGHGGGGGGGGGGFFFFFFFBBA3A
@M02197:102:000000000-ALU3V:1:1101:16034:26396 1:N:0:1
AATCCTCGGAGTTCCTCCGCTTATTGATATGCTTAAGTTCAGCGGGTAGTCCTACCTGATCTGAGGTCAAGGTGTCAATTGAATTTTCTCAAGGAGAAGCTTTGTGAGCGGGCCGAACGGTTTCTGCAGCCGAGCGAAACGTGAGCACGCAAGGCCGTCCACCGACGGGACCGCTAAGGTATTTGAGGCGAGCCGGACGGCAACACCCAAGTCCACTTCCAGCCCGGGCAGGACCCGGGCGGTGTGAGGTTTTCAAGACACTCAGACAGGCATACCCTCCGGAATACCAGAGGGTGCAAGGTGCGTTCAAAGATTCGATGACTC
+
BABAAFFBBABBGGGGGGEGGGGFBFHHCFFEFHHGHHHHHHHGGGEEGHHHHHHHHFFHHGGHFFHHHGHHFGHFGGHGHHHHHHHHHGHHHHFHEHHBGHHHHGGHFEEFGGGGGGGGFFAGHFHGHEHGFFGGGG@FFFFGFBHHGEFDCG?CFGGFGAGFAGACG#ACD>;FGCBFHHGFFFF.A.CDF=BFGCHGHE=C/GFDBEF1FGGFBFFEEG9EGGEBG@HEE:GEGGE@9F;F1FCEFHHHHGBHGBHFHHGFGGFHFDGB0EGGGFEF2E2GBFEAA0F0FGGBGGGA0E1GFGFCGGGGFFFFFFFAAA1A
@M02197:102:000000000-ALU3V:1:1101:9521:26398 1:N:0:1
AATCCTCGGAGTTCCTCCGCTTATTGATATGCTTAAGTTCAGCGGGTAATCCTGCCTGATTTGAGGTCTAAAGTTCAAGTGTTTCACTCAAAGGTGAAGCGATTTATAAGCGCCGTCTAACGATAAGACTGCATTCGACTTGACGAGAATAAGTGTTATTACGCCGAGTGAAGCTTTCTATGATATCGAAATACAAGCTGCTCGTACATTTAAGCTGAGCTGACCCTATACAGGGCCGGCAATACAGCCAGAATCCAAGCCCAAACGCCTGTTTCATTACAAAACAGGGGGGTTGAGGGTTTCACGACACTCAAACAGGCATACTCTTCGGAATACCAAAGAGTGCAAGGTGCGTTCAAAGATTCGATGACTCAC
+
AAAAAF1A>A@1FGGFGFGC0FEHGHGHGHHFHGFHFFFH2AGEEEGGHH2GDDFHHGHBGBFHGBGHFGGHGGFE2GG@1DGHH@B2BF@G1>@@@GB1@AGF/EGFG21E/>E/E0FFHEGFEGHFFHF0FDGHHFAA?DDFCFGG/1F<1.#;@?:GFFEEFFFCEEEFHFC0GFGHCF?CC;HGECEEHC::0C<<<0<9D0G=BGB%8<>91D1HGGCG1GGF;?CF/?EF/2HF8>BG99HHGDBBFG?DEHE?GE>/?>?C2F3BGBGFFFHGHGFEA?GEE1B2EFHGFAFFFHDGGHGF5GFGA5G3FFGHGFAHGGDEBGGG55DHFCGGFDHHHHGHGGGGHGGGGGGGGGGFFFFB55>A>>>
@M02197:102:000000000-ALU3V:1:1101:9808:26325 1:N:0:1
AATCCTCGGAGTTCCTCCGCTTATTGATATGCTTAAGTTCAGCGGGTATCCCTACCTGATCCGAGGTCAACCTTGAAATCGACGTCTCCGCCGATGTTTTCCGGGCGCTCACCCCCGTGTCCCAAGCGACGATGTGTCATCACGCAGAGGAACGGGCGGCTTCCGCCGAAGACTTTGAGGCGCGCGGCAGGCCGCGACGCCCAATACCCAGCGGGGCTGGATTGGTTGTAATGACGCTCGAACAGGCATGCCCCCCCGGAATACCAGGGGGCGCAATGTGCGTTCAAAGATTCGATGACTCAC
+
>>>AAFFBBABAGGGGGGGGGGGHGGDGHHHFHHHFFFHHHHHGFGCFHHHHHGHHHHHHHFFGGGGHHHHHHG@3GFFF;;GGFFF;BEFFFEGGGHHHHH?;CCDDCD9HGG/DFFGGFDE>AFFEEGC?.FHHGDGHH:0FG@CFCEHCCDGFGGGFFFFFFFFFAFFBFFFFFFAFFCF=FFFF?FFFFFFFF;FFFFFFFFFFFFFFFFFFFFFFFFFFFBFFFFFDBDFA?FFFBFBEGGGGGGGGGGGGGGGHHGADAGGGEDCGCGHHEAAGHGGFGGGGGGGFFFFFFFBAA3A
@M02197:102:000000000-ALU3V:1:1101:15020:26744 1:N:0:1
AATCCTCGGAGTTCCTCCGCTTATTGATATGCTTAAGTTCAGCGGGTAGTCCTACCAATCTGAGGCCGATGAATTGAAATTAAATCCCTTCCTCTCTTCCAAAGAAGCGAGGCATGGGCGGGGTTCAGAAGCACTCCAACCAGCAAAACGTCGCGTCCAGCTCCTCGACCCTGCGCCTCTCCTCTCCGAAGTCCTGATATTATCAAAACCCGGCAGGGAAAGACGTGGGCGAAATAACGAGCTTTCGTCCGTCTTGCCTATCGAATGGATGCGCTAATGCATTTCGAGGGAGCCACCGTGGAAGATGGCAAGACCCTCAATACCGATCCGCCAGCTTTCTCAACTAAATAAGAAAGCTGTCGTTCGAAACAATTCGCGGCCCTCAAACAGGCATGCTCCCCAGATTAGATCTGCCGGGAGCGCAAGGTGCGTTCAAAGATTCGATGACTCAC
+
BACCAFFBCB@AGGGGGGGGGGGHHGHHHHHFHHHGHAGGDGHGGGEGGHHHGGHHHHHGHHHGGGGGGGGHHHHHFGFGFHHHHHHHHHHHGHHHHHHGHHEGGFHHCEFF?/BGAGFFCF?DCFHHFF00CCGHHHHFFGGHHHHHHGHHGGGGG-CFFFGGGGGDFGFFFF;-ADDFFFFFFFFD-.-ABFFFFFFFFFFFFFFFF?DCAFAAFAE.EFFFD9D99ABFB@EFBF;:/@D;B9-AD9:..AB9/A.:BBB9//:-C---9FGGFB0FADFD?BFGGF?GGG;-FGBCGBHHGCCBGDFGFA<0FFGC<<<.-GGDD?FHDCBGF<@2GHGFGF2F21HFHHFAGGCGEEHEEFHFDHHGCGGGEEDEHEGBFGF3HGCFBEECFACFHHGHGFHFA1AGGGGGGEE2?HGCF2EAE4FGF55FGGGGFFFFBFFAABA?
@M02197:102:000000000-ALU3V:1:1101:22783:26842 1:N:0:1
AATCCTCGGAGTTCCTCCGCTTATTGATATGCTTAAGTTCAGCGGGTAGTCCTACCAATCTGAGGCCGATGAATTGAAATTAAATCCCTTCCTCTCTTCCAAAGAAGCGAGGCATGGGCGGGGTTCAGAAGCACTCCAACCAGCAAAACGTCGCGTCCAGCTCCTCGACCCTGCGCCTCTCCTCTCCGACGGCCTGATATTATCAAAACCCGGCAGGGAAAGACGTGGGCGAAATAACGAGCTTTCGTCCGTCTGGGTGATCGAATGAATGCGCTAATGCATTTCGAGGGAGCCACCGTGTAAGATGGCAAGACCCTCAATACCGATCCGCCAGCTTTCTCAACTAAATAAGAAAGCTGTCGTTCGAAACAATTCGCTGCCCTCAAACAGGCATGCTCCCCAGATTAGCGCTGCCGGGAGCGCAATGTGCGTTCAAAGATTCGATGATTCAC
+
AABBBFFBB2AAGGGGGGGCGGGHGHHHGHHHGHHGHH5FBGGECEAAFGHHHHHHEFHHHH5FEGGGFGGHHGFFBGDGHFGHHHFHFDGGHHHHHHBGHGEHFEHHGFGFFEFHFEEC?@<<ACH00D/<G/CCGHHHGGECHGHFHG.;-?D9BFB/CGGGBFGGD--9.?@DFBF/FFFFFFFA@-9--99AF/BFFFFF/BBF..A;-99---.9../9D9.B@;//:;E+BFBF9BF:;@>9999--;--/..C0FC0900..--9/;00;009.;/A?/G;.HHG.;:-:00=00BGD</<0D/<<.01DBGC.<.<-///>/0C1FCFHECDFBBDBG2D>1B1B1F//EE/EGC>/FFGHGE?/?E/B/??0CFB@B@BF1CBE?E>A/0122EFE//A/A?AA//00?E0ADGAD0E0?EGFGGDCGFG1FCB31B3111>>
@M02197:102:000000000-ALU3V:1:1101:16851:27003 1:N:0:1
AATCCTCGGAGTTCCTCCGCTTATTGATATGCTTAAGTTCAGCGGGTAATCCTGCCTGATTTGAGGTCTAAAGTTCAAGTGTTTCACTCAAAGGTGAAGCGATTTATAAGCGCCGTCTAACGATAAGACTGCATTCGACTTGACGAGAATAAGTGTTATTACGCCGAGTGAAGCTTTCTATGATATCGAAATACAAGCTGCTCGTACATTTCAGCTGAGCTGACCCTATACAGGGCCGGCAATACAGCCAGAATCCAAGCCCAGACGCCTGTTTCATTACAAAACAGGGGGGTTGAGGGTTTCACGACACTCAAACAGGCATACTCTTCGGAATACCAAAGAGTGCAAGGTGCGTTCAAAGATTCGATGATTAC
+
BABBBFFBBBBBFGGGGFGGCGFGHHHHFGHHHHHHHFGHDHHGE2EFHHHHFHHHHFHHHGFF12GHFHGFFGHHHGHFFEGHHHGGHFHHHG3GHFFHGC1GEHHHHGHGGEG@EHHHGGGEGGHHBHHGHHHHH2FEGFBHGFGGGHHDFGHFBFGHHHEGGFFGGGHDFGFGHH0=4BFGHHHHHHDHBGGCGCGBFFF0=AEGHEGGGGFGGFHHFFGC9DBCFFFAGC9CGHGHGHHHGHGGDHFHFBEFGFGCFA</>EGHHGHHHGBGHF2E2HFHFGGGGGGFGCF11GGHFE1FDHGADFF35FB3B3FGBHHEGGGEHGFEFD2BHHHHHHFGCCHHGEEE4GE5BGFDGGFFFFFFFAAAAA
@M02197:102:000000000-ALU3V:1:1101:15952:27525 1:N:0:1
AATCCTCGGAGTTCCTCCGCTTATTGATATGCTTAAGTTCAGCGGGTAATCCTGCCTGATTTGAGGTCTAAAGTTCAAGTGTTTCACTCAAAGGTGAAGCGATTTATAAGCGCCGTCTAACGATAAGACTGCATTCGACTTGACGAGAATAAGTGTTATTACGCCGAGTGAAGCTTTCTATGCTATCGAAATACAAGCTGCTCGTACATTTCAGCTGAGCTGACCCTATACAGGGCCGGCAAGACAGCCAGAATCCAAGCCCAGACGCCTGTTTCATTACAAAACAGGGGGGTTGAGGGTTTCACGACACTCAAACAGGCATACTCTTCGGAATACCAAAGAGTGCAAGGTGCGTTCAAAGATTCGATGACTCAC
+
AAABAB4AABDBGGGGGGGGGGGHFFHHHGHGCHHHHHHHGHHGGGGGHFHHHHGHGHGHHHHHGHHHHHFHHGHHHHHHGFHFHGHHGFGHHGBFGHHHGGHHGHHHFHHEEFEGCHHHHGGHEFHHHHGHHFHGHEFGGHHHDEFFFHHGHGFG9HGHHGEDFGGGGGHGEFHHHHHHHHGHHHHGEGGHHFFGFHGGGGGGHHGFFGGGHHHFHFFHGGHHGGHGFFGFFFECGFDD;DHHGHHGFEFHHHGGHHHHFAE?AGGHHGEEHGHHHHHHHHHHGGCGGGGGFHGHGHHHGHGGEHGGBGHGHHHHFHG5EFGHCFEEFHHGBFFHHHHHHHHHGGHHCGGGFFGGFGGGCGGFFFBFF5A?AAA
@M02197:102:000000000-ALU3V:1:1101:17252:27709 1:N:0:1
AATCCTCGGAGTTCCTCCGCTTATTGATATGCTTAAGTTCAGCGCGTAGTCCTACCTGATCTGAGGTCAATAGTATGAAGTGGCCAGAGCACAGGGCAAAGGTCCGGTTTTTAGGTTACAGCGCCACTGCCAAGGACGACTCGATGAAAGTTTGGAAAAAACCTAATACATCCAGGTCCATGCAGGCAGGGGCTGCACCGCTTCATTTCAGGTCGGCCTCTCCAGGGTGGAGAGGCGTGACCCAATGCCACCGATCTTCCCAACAAAGGTAGGCTGGTGAGGGGGTTAATGACACTCAAACAGGCATGCCCTCCGGAATACCAGAGGGCGCAATGTGCGTTCAAAGATTCGATGACTCAC
+
>>AA?DDAA?>AFGGGGGFGGGGHFHHHHGHHHHHHGHHGHGHGEGGGGGHGGHHHHHHHFFDGHGFHF@FHHFHHHHFHFBB?FG1GGGC1?BFAEA?FGF@ED>E/EE/FGFBBF?GFHFC/>BD2<<2FH/F:GCBCF;C;01FFGHGFD#CCHHGFG6-0CG:CFGHFFHH0;2BGCC:G0:;.CA:/9GCC<<;BD0EFGB<B0B<BFF/;7;1BCFBGFF2%9FDDC?DA9FGDEG4GBB0?FEAFB30E?//EHFGBBDBHHFCF11BGGFFE>EFD5HFFG5FFHHGHHHHHHHHHHGFGEAE2CGFGHGFHGGCF?EA?GGG5G2AFDFGGGGGGGGGGFFFFFFFAAA3A
@M02197:102:000000000-ALU3V:1:1101:11891:27822 1:N:0:1
AATCCTCGGAGTTCCTCCGCTTATTGATATGCTTAAGTTCAGCGGGTATCCCTACCTGATCCGAGGTCAACCTTAGAAATGGGGTTGTTTTACGGCGTAGACTCCCGAACACCCTTTAGCGAATAGTTTCCACAACGCTTAGGGGACAGAAGACCCAGCCGGTCGATTTGAGGCACGCGGCGGACCGCGTTGCCCAATACCAAGCGAGGCTTGAGTGGTGAAATGACGCTCGAACAGGCATGCCCCCCGGAATACCAGGGGGCGCAATGTGCGTTCAAAGATTCGATGATTCAC
+
>1>>AFBA@ADAGAGDGGEE0E?DGFGHH2FB2BGDAFBHGFHGE?EE1A2FGFHHH1EHHFGE?/EBFGGFFH99E:HHF:HEFEEEEHFF1C>9/;>E#>F1GE+CCCC0BEHHHFADB/@/F9F9GHADDFA@BBB>>FFG/B@EBFCCGFC.@CGAC?CC@BFFEBBA;9-A??E:@=:99-:-.@B?BFFE?BFFFFC@AGCE9BHHG<C9BG1;A0;CFFCCFC<DFG31H<EHGC?CEE/AAB22BEAF?EE0A0E11GF0AFEFFGCGFGFEGCFC3BFF3A?>1A
@M02197:102:000000000-ALU3V:1:1101:21623:27459 1:N:0:1
AATCCTCGGAGTTCCTCCGCTTATTGATATGCTTAAGTTCAGCGCGTAGTCCTACCTGATCTGAGGTCAATAGTATGAAGTGTACCGAAGTACGAATTAGAAGCACCAACTATCTTGAAAGGAAAGCGTCCTCAACGAATAAGTATTACGTCGGGTCAAGCCGCTGACTGTTCTAACTGGGTTGCTCATGTATTTCAGTCGAGGTAGCTCATACTTAAAGAGCCTGCAACAACCAAGTCCAAGCCCTAGCTACTATCTCAATTCAGAATAGGGGGGTTGAGAATTTCATTACACTCAAACAGACATACTCTTCGGAATACCAAAGAGTGCAAGGTGCGTTCAAAGATTCGATGACTCTC
+
>>>11DF?AA11BFGGGF?EEGGG333E2A2A2GHHHHHGGGHEEEEEAF2EGFCGHFFHHHGHHGHHGHF2GFGBBBG1FGDFHF?E@/?BBEGHHEDFGH1GHHHHHGB1>GGHFFGGBG0FFHGAEG/C1GBG9F<F7(22A>FGF:?8C#CFGHG:FFGG8CFBD80==#FGFGF0F<11:1@<1??;CC?0:<0<0@:#;3FGF##2C9FFGFB#;90BF1AFEFFEFEF%;FAEFFF9FB221B22111/B1BB222222GC/E//FA0EGFDB1FBBE2DAA2DFB/1FF2GFFFGGA2A0//??EFGFDEFFCHHFGGDGA1GG0A0E1G1GFFDGEFGCBDB11B>111>
@M02197:102:000000000-ALU3V:1:1101:15763:28505 1:N:0:1
AATCCTCGGAGTTCCTCCGCTTATTGATATGCTTAAGTTCAGCGGGTAATCCTGCCTGATTTGAGGTCTAAAGTTCAAGTGTTTCACTCAAAGGTGAAGCGATTTATAAGCGCCGTCTAACGATAAGACTGCATTCGACTTGACGAGAATAAGTGTTATTACGCCGAGTGAAGCTTTCTATGCTATCGAAATACAAGCTGCTCGTACATTTCAGCTGAGCTGACCCTATACAGGGCCGGCAAGACAGCCAGAATCCAAGCCCAGACGCCTGTTTCATTACAAAACAGGGGGGTTGAGGGTTTCACGACACTCAAACAGGCATACTCTTCGGAATACCAAAGAGTGCAAGGTGCGTTCAAAGATTCGATGATTCAC
+
ABBBAF@ABBBBGGGGGGEGGGGHHHHHHHHGHHHGHFHFHGHGGGGGHHHHHHGHHHHHGHHGGHHGFHHFGGHGHHF@FGHHHHGHGFBGHH3BGHHHCFHGFHHGHHHGG/EEEHHF?EGHGGHHHHHGFFH3FG/CDHHHGGGG/9HHHHHGHGFBGFFDGGGGGGFGGFFHHFH;CCHHHHCEGHCEHHHFHGFFGECGHDHHGGGGHHHHHGGHEGCFHDFFFGHGFBCGGHFBEHHHGHEHHFB2GBGFHEHFFF?/GGGHHHHHHHEFHHFHHHGEFGGGFA?FHGFHEGGFGFEFEFFGHGHGG5FGHDFHEGDHGGE2HGEFHFGGG5HFFFBFCGHFFGEDGGGGGFGFEGGFFD5D5BBAABA
@M02197:102:000000000-ALU3V:1:1101:19824:28518 1:N:0:1
AATCCTCGGAGTTCCTCCGCTTATTGATATGCTTAAGTTCAGCGGGTATCCCTACCTGATCCGAGGTCAACCTTGTGAAAGATTTAACGGCCGCGACCGCCCGCGCTCCGAAGCGATTAATGAAATCACAACGCTTAGAGACGGACAGCTCAGCCGGAGACTTTGAGGCGCGCGGAACACCGCGGCGCCCAATACCAAGCGAGGCTTGAGTGGGGAAATGACGCTCGAACAGGCATGCCCCTCGGAATACCAAGGGGCGCAATGTGCGTTCAAAGATTCGATGACTCAC
+
3>A>AFFAAAAAGFGGG4E2ECCFDFHBGFFHHHHHGFFHHHHCFAEFHFGHHHHEHHHHHGA9CFEHHHHAFGHHFHFGG43GFFHDE#FBBE??EECCB;A>@9>ECDEDFC9C9/FHHEBG<=*/*=GCGFFFGFHFBG?C99;69FFGFGF@FCDGGGGGFBGDC@@D9>@D;/+F@BCB/9?994E?49EFF?AE2@EBHHHHFFF?3&44HHEEEGGHHGFFFB93EAGBG8ECEGHGH;HHHHHGGAFFFDFFFFFEEECGGFGFGGGGGFFFFBBFBBBBB
@M02197:102:000000000-ALU3V:1:1101:12591:28622 1:N:0:1
AATCCTCGGAGTTCCTCCGCTTATTGATATGCTTAAGTTCAGCGGGTAATCCTGCCTGATTTGAGGTCTAAAGTTCAAGTGTTTCACTCAAAGGGGAAGCGATTTATAAGCGCCGTCTAACGATAAGACTGCATTCGAATTGACGAGAAGAAAGGTAATTACGCCGAGTTAAGCTTTTTATGATATCGAAAGAAAAGCTGCTCGTACATTTCAGCTGAGCTGACCCTATACAGGGCCTGCAATGCAGCCAGAACCCAAGCCCAAACGCCTTTTTCATTACAAAACAGGGGGGTTGAGGGTTTCACGTCACTCAAACAGGCATACTCTTAGGAATACCAAAGAGTTCAAGGTTCGGTTATAGGTTCGATGATTCAC
+
AA>AAFBA1?>>1BBFBCE0AEEGFBGDBFF2EGGBGGGAABFA?EAEFBFHG1101D0DGGGF/CGHHFDGG2FGHHED@2D02DGFF0G1@0//???////?/BDBEB1/////>0?GEC/<<F<FFD@011@2220@/1@1///?/+F1##1<#>><FF/CC0CCE#0<0C0C8#0BC0:0C0A,;::+##:;C/<;<C990,DDBB99FHHF1>9>;00<;1$?210F;A<;<%@;29@#;#1@>B0////>/FB<//<//////B11GGHFFHFFB11F>/>>/>001BB0/>1GF/BA/111FE10D1111B2DG2F1HFGD222B21B011GABGCF111AA0000B1A1B1FA11B@3B13B>1111
@M02197:102:000000000-ALU3V:1:1102:13690:2043 1:N:0:1
AATCCTCGGAGTTCCTCCGCTTATTGATATGCTTAAGTTCAGCGGGTAGTCCTACCAATCTGAGGCCGATGTGAATTATATAAGTCCTCCTCTCTAAAAAGAGAAGGCGGGGTTCAGAAGCACTCCAACCAGCAAGTCGTTGCGTCCAGCTCGTCGCACCTTTTTCAATCTCTCCGAAGCTTCGATATTATCAAAACCCGGCAGGAAAGAAAAAGAGCGAAAGGATGAGCTTTCGTCCGTCTTGCCTATCAAATGGATGCACTAATGCATTTAGAGGGAGCCACGGTGAATGGCAAAAGACCCTCAAAACCGATCCGCCAGCTTCTCGTGAAAAAAGCTGCCGTTCGAAACAATTCGCGGCCCTCAATCAGGCATGCTCCCCAGATTAGATCTGCCGGGAGCGCAAGGTGCGTTCAAAGATTCGATGACTCAC
+
>>AAAFFBBBBBFDGGGFFGGGCHHHHFHHHFHHGFD5FHFFHGGGEGGHHHHGHHGHHHHHFFFGGGGFGHGHHHFFDHFHHBHFHHFFHHHHHHGHHHGFHHHFFHGGCGD/FGHHHGFHHFFHFHHGGHHHHHFHGGGHGGGGGGHHGCDGGGGGAFFFGGGGGGGBFBBFBDA?AGGEBBEFE>FFFFFFF/9DD=-@DA;AFFBFBFFFFFFFBF9//FFFFBB/BBFFAFBABAFF;;9/B;//FF;0909;0;0900CB;00;9B99/;.:.@A.FGFGFCC:0CGCGGC:/..:..CEFFAFAC<-C@/?<C1HCCACCDD<GHHGHFCCCBC@AGCEFFEHFEE/E??EEEB>HFFDF01BGB11A//GGEGFGFFGF2GB/AE?GGFE0EEEFBCFA??FCAA3FB33FGG1C3FFBFAAA>1
@M02197:102:000000000-ALU3V:1:1102:16948:2108 1:N:0:1
AATCCTCGGAGTTCCTCCGCTTATTGATATGCTTAAGTTCAGCGGGTAGTCCTGCTTGATTTGAGGTCATTTGGTTAAAATGATTTGTGGTAAGCTCGTTCTACTTTCAGCGATCCCCGTTGAGTTTTTAAGATTACGACAACAGGTCAAGCCGCTGAGTTGGATTCAGCTTGTTGCAGTTCATCGCAGTCAGGGTCATGACAACCCGAAAAGGCGACACGATCCAAACCCAAAGGCAATTCGGTCCGAAAAACAAACGAGGTTGGGAGGGTTAAGCGACACTCAAACAAGCATGCTCCCAGGAATGGCCCGGAGGCGCAAGGTGCGTTCAAAGATTCGATGACTCAC
+
>>AA?FF?3A2AFGFGFGEGGGGHHHGHHHGFHHHGHGHGHCCECEEG1BGHFFHBDGHHHFF51GBGCFHHHHHHHHHGFFFGFH3@FABGFHHHHGGFHFHFGFHHHHHFGHEGHGGGGD';4?FBCCB1BF1B1FCD?C/FG:$C1G;D//AFC?00B11F1<FF?F0<;<DC0GF7;DD7F0A;';GGGGHDG=0;C/C0<CA1<%>>9A????;@D?EFDDCB#9>$G9FB2/;#//<#EEE3FGFFBEAF?13311BF11FG?GF3ECEB1@DBB?@3FGF35F33FC?A1EG5G5D5G?GGEA22EA2?CHFGF?CE?F4FFFFGGGGGFFFFFFF3AABA
@M02197:102:000000000-ALU3V:1:1102:15424:2244 1:N:0:1
AATCCTCGGAGTTCCTCCGCTTATTGATATGCTTAAGTTCAGCGGGTAGTCCTGACTGATTTGAGGTCTAAAGCTTAAAAGTGTACCGAAGTACGAATTAGAAGCACCAACTATCTTGAAAGGTAAGCGTCCTCAACGAATATGTATTACGTCGAGTCAAGCCGCTGATTATTCAAACTGGGTTGCTCATGTATTTCAGTCGAGCTAGCTACTACTTAAAGAGCCTGCAACAACCACGTCCAAGCCCTAGCTCCTATCTCATTACAAAATAGGGGGGTTGAGAATTTCATGGCACTCAAACAGACATACTCTTCGGAATACCAAAGAGTGCAAGGTGCGTTCAAAGATTCGATGACTCAC
+
AABACFFCCCCAGFGGGGGGGGGHHHHHHHHHHHHHGHHHGFHGGGGGFHHHHHHHHHGHHGHGEHHHHHHHHHHHHHHHHHHHGHFFGGGGHHGGGHHGGEGFGFHHHGGHGFHHGHHHHFHGHHFHGGCGGHHHHGFFFGGGGHGHHHAGH?GFHHHHHGFFGGGGHHHHHHEHHDGHHECFFHHG8HFGHHHHHGGHDHHFFGBFGHGGFFHHHHGHFFFHFFFHGDDFEAEGFGFGGHHGHFFFHHFEGHHHDFFEGHHHHHHHHFG?GGEAHHFHG5FHHEHFFBHHHHGHFHHHHGHHHHHGH?EE2FHFFHGFGHHFHHHHGFHHHFEEEHCFGFFGGEFGBFDFFDBAAAAA
@M02197:102:000000000-ALU3V:1:1102:13877:2234 1:N:0:1
AATCCTCGGAGTTCCTCCGCTTATTGATATGCTTAAGTTCAGCGGGTAATCCTGCCTGATTTGAGGTCTAAAGTTCAAGTGTTTCACTCAAAGGAGAAGCGATTTATAAGCGCCGTCTAACGATAAGACTGCATTCGACTTGACGAGAATAAGTGTTATTACGCCGAGTGAAGCTTTCTATGCTATCGAAATACAAGCTGCTCGTACATTTCAGCTGAGCTGACCCTATACAGGGCCGGCAAGACAGCCAGAATCCAAGCCCAGACGCCTGTTTCATTACAAAACAGGGGGGTTGAGGGTTTCACGACACTCAAACAGGCATACTCTTCGGAATACCAAAGAGTGCAAGGTGCGTTCAAAGATTCGATGACTCAC
+
>>111BDA@ADAG3FGGGAEGEGHHHFGHHFFFGHHGGF2DGFEAEGGHHGHHFHFHFEGHFGFGHFFHHHHDF2GHD2DGGHHBD2B1FFGHG0BGGHEEFEHEHHHHHFCEE?<EHHHHGFHGFFHHHGGHFHHEFGGGHHHGGGFFFHFB1BFFHHHFF;ACGGGG<:D8HCDGHGGHHHGF0G?GGHHHHHHH<<;/FEFDDHFGFGFFGEHFHB=F9FB1FFF?;FEFC?AA0FFBHFHFFFEFDBBB1/?FB/0GF/EEE/FF3G3B44HGGFFB43GE/EE1112EB1CE1B5FGEFEG5FHF53D5F3F3GFA5BAAE22FGHHDGFFGFFBHGHG4DEAE2EFABA5GBGGGGFFFBF5FFBA3AA
@M02197:102:000000000-ALU3V:1:1102:11867:2383 1:N:0:1
AATCCTCGGAGTTCCTCCGCTTATTGATATGCTTAAGTTCAGCGGGTAATCCTGCCTGATTTGAGGTCTAAAGTTCAAGTGTTTCACTCAAAGGTGAAGCGATTTATAAGCGCCGTCTAACGATAAGACTGCATTCGACTTGACGAGAATAAGTGTTATTACGCCGAGTGAAGCTTTCTATGCTATCGAAATACAAGCTGCTCGTACATTTCAGCTGAGCTGACCCTATACAGGGCCGGCAAGACAGCCAGAATCCAAGCCCAGACGCCTGTTTCATTACAAAACAGGGGGGTTGAGGGTTTCACGACACTCAAACAGGCATACTCTTCGGAATACCAAAGAGTGCAAGGTGCGTTCAAAGATTCGATGATTCAC
+
AA??AF43AA2>GGBFEGGGGGGGGGD6FGGHHHHHGGHBGBGGGGECFHHHFHGHHHHHHHGBFBHFFHEHHHHHHGHHHHHHGGFFDFGHHHHBFHGHGFHHGGHFHHHGGGGE/EGHFDEHFGGGGHHFHFBFGGAFGHHHGCDD?GHHHFGFGGGFHHGFAEFFCGHEHEHHHHHFFFCCCH:DHHGHHEFHC<BGGGFA=CEFBFFGGFHFFGFFGFCFFGFFFFGFFB9C@@DF>FFF/<11GF<1B<C/GF/00?/E?>//F0FEHFBGGF0GE@1BGGGGE?0CG>/GE0GFE0GGFBFHHEHHG1EHHBFGGDFEEA/AGGHCGBFFHHHFHHCFFHHFCGE0HBGGFGGGGFFFFFFF33AA1AA
@M02197:102:000000000-ALU3V:1:1102:17529:2427 1:N:0:1
AATCCTCGGAGTTCCTCCGCTTATTGATATGCTTAAGTTCAGCGGGTATCCCTACCTGATCCGAGGTCAAGAGTGTAAAAATGTACTTTTGGACGTCGTCGTTATGAGTGCAAAGCGCGAGATGTACTGCGCTCCGAAATCAATACGCCGGCTGCCAATTGTTTTAAGGCGAGTCTACACGCAGAGGCGAGACAAAACACCCAACACCAAGCAGAGCTTGAAGGTACAAATGACGCTCGAACAGGCATGCCCCATGGAATACCAAGGGGCGCAATGTGCGTTCAAAGATTCGATGATTCAC
+
AABBBFFBBABAGGAGGGGGGGGHHHHHHGHHGHHHGHHHHGHGGGGGHFHHHHGHHHHHHG1EGGEFHHHGHHFFHHHHHHHHHHHHHHHGHHGGGGEGGGGHHGGHHHHHHHHHGGGGGGGFGHGDGFGGGGGGHGGHHGHHHHHGGGGGGGGHHHHHHGHHHHHHHFGGHHGHEGGGHHHGGEFGFGFEHHFFFFFGHFFGFFGHGFF?HHHHFHHHHFGHHGGGEHGGGGGFFFHBHGHHFGHGGGHHHBGHHHHFGHHHDGGE?GGGHHEAEGHGGGGGGGGFGFF5FF@53AAAA
@M02197:102:000000000-ALU3V:1:1102:13179:2107 1:N:0:1
AATCCTCGGAGTTCCTCCGCTTATTGATATGCTTAAGTTCAGCGGGTAGTCCTACCAATCTGAGGCCGATGAATTGAAATTAAATCCCTTCCTCTCTTCCAAAGAAGCGAGGCATGGGCGGGGTTCAGAAGCACTCCAACCAGCAAAACGTCGCGTCCAGCTCCTCGACCCTGCGCCTCTCCTCTCCGAAGTCCTGATATTATCAAAACCCGGCAGGGAAAGACGTGGGCGAAATAACGAGCTTTCGTCCGTCTTGCCTATCGAATGGATTCGCTAATGAATTTCGATGGAGCCACCGTGGAAGATGGCAAGACCCTCAATACCGATCCGCCAGCTTTCTCAACTAAATAAGAAAGCTGTCGTTCGAAACAATTCGCGGCCCTCAAACAGGCATGCTCCCCAGATTAGATCTGCCGGGAGCGCAAGGTGCGTTCAAAGATTCGATGACTCAC
+
A>AAAFFBBB@2FGGGFGCGGGGHGHHHGH5GHHHHGHHHHGHCFG0EFHGHHHHHHEGHHFHHGGEGGGGHFFHGHHHHFGHHHHHH3GFHHHFGHH3GFHHGHHHFGGCFFG3GHEHGGFCCGHHGHHHGHHGHHHH/EGHFHHHHHC;GCCGCCAFGGGGGGGDF-B>FFF>FF../F/9BFFFF=D;AFFFFFEFFFFFFFFFFFBAA;;C;>AE??9F...9;9:/BF@5FF/B/;;AFEB@AA-B-A-99/:9/BBB/FFFC-:--FC;09000.?C/99;;90:..HECCC:;00C:0CC0G=/<<./DHG<.<.AC--C?<CBG@C1@1G@2?@12FF>22GB1GF<C?CC?GHFFAGGFDGC@CEEEE/EACFGCGFGFDG1BB///ECGABGGHHGFB1ACEGGGCGEEE?EEF0GEEEE1FGGGGFEFF1FFFFFDAAAAA
@M02197:102:000000000-ALU3V:1:1102:20541:2312 1:N:0:1
AATCCTCGGAGTTCCTCCGCTTATTGATATGCTTAAGTTCAGCGGGTATCCCTACCTGATCCGAGGTCAACCTGAAAAAAGAGGTTGGACGGCACACTCCGACCGGCCACCGACGCGAGACAGATGCCACAACGCGAGGGGACGGACGGCGTGGCCGGCGACATTGGGGCGGGCGGCTAGAAGCCGCGGCGCCCAACACCCAGCCGGGCTGGATTGGTGACAATGACGCTCGAACAGGCATGCCCCCCGGAATACCAGAGGGCGCAATGTGCGTTCAAAGATTCGATGATTCAC
+
AAAAAD1>1AD>FGGGGGGGGGGHGHGHHHHHHHHHHHHHHHHGGGGEHGHHHHHHHHHHHHHGGGGHHHHHHHHFHHC?>BDGH0>9%B/EB9EFGBEGGE/<CCCGGGHGG?CGFFCCEF<BDFF9<CG;CC-ABCA@2;@A@>@@D@-4@;999@??;@.@*FB?9AB=-A9//;/9:6@99-:9-@9B;@7://7CC&C@@C.GDHCG00#GF<HGBFHGGGCDGF;GFDGDFHH:GGCEA023BHFFFGHGBEGFEGGHFFFGGEGHCFFGFCGEFGFFFFBFB3?ABA
@M02197:102:000000000-ALU3V:1:1102:14981:2544 1:N:0:1
AATCCTCGGAGTTCCTCCGCTTATTGATATGCTTAAGTTCAGCGGGTAATCCTGCCTGATTTGAGGTCTAAAGTTCAAGTGTTTCACTCAAAGGTGAAGCGATTTATAAGCGCCGTCTAACGATAAGACTGCATTCGACTTGACGAGAATAAGTGTTATTACGCCGAGTGAAGCTTTCTATGATATCGAAATACAAGCTGCTCGTACATTTCAGCTGAGCTGACCCTATACAGGGCCGGCAATACAGCCAGAATCCAAGCCCAGACGCCTGTTTCATTACAAAACAGGGGGGTTGAGGGTTTCACGACACTCAAACAGGCATACTCTTCGGAATACCAAAGAGTGCAAGGTGCTTTCAAAGATTCGATGACTCAC
+
>>A3>FF?A?AAGGGGFGGGGGGHHHHHHGFHGGHFCGGGHFDEGGFGHHHFHHHHHHFGHFHHGHHHHGHHGGFHFFHFGHHHFHHHHHHFEFGGFGHHG?GGGGHFHHFGGGFG?FGDHEEEFEHHHGGHGHHHGHEGGGGHFFG/D8HHHFHHFG;GHHEGGFFGFEFHFEHHHHHDGHC;GFCEHHGHHHHCFGCFGGEFHGHFFFFHGFFGGF<0EHHHFFGGFFFHFGGGGHDDBF9HCC11FHF3?3CEF0EFEEE@E@GHFFGEHHHHHFGAGGHHFGGGEE1HGHGEECF5FFEEEEHFHGGBHGBGHHEHHFHGGGGGHGHHFGGCGHHHHHHFFFGFCFFGB5CFGGGGCGGFFFFFFFBBAA3
@M02197:102:000000000-ALU3V:1:1102:14995:2567 1:N:0:1
AATCCTCGGAGTTCCTCCGCTTATTGATATGCTTAAGTTCAGCGGGGAATCCTACCTGATTTGAGGTCTAAAGTTCAAGTGTTTCACTCAAAGGTTAAGCGATTTATAAGCGCCGTCTAACGATAAGACTGCATTCGACTTGACGAGAATAAGTGTTATTACTCTGAGTGAAGCTTTCTATGATATCGAAATACAAGCTGCTCGTACATTTCAGCTGAGCTGACCCTATACAGGGACGGCAATACAGACAGAATCCAAGCCCAGACGCCTGTTTCATTACAAAACTGGGGGGTTGAGGGTTTAACGACACTCAAAAAGGCATACTCTTCGCAATACCAAATAGTGCAAGGTGTATGCATAGATTCGATGATTCAC
+
1AAA?FF11AA>BGGGFFG0EAABAFDBG22BD2AG1AGHC21AE//ABFGGE2B>1B01DDFECCFGGHH1B2FFGGBGBDGHBGBFFGFH1GF1BE1B>?GHGEBB221EEE@CCAGFDA//?/1@GB@BGGFBG1F<?11G/C-AAFGFB#1=1$09GH*:#<0GGCDHG;CGFGGB;CFG0CC0G0DA=4C<G<B9F0BA@G7A1;1BBC0F?1:90??0GGGD@<14E#;#><16F62>B2B2221B<1E>?0<0<?//E>//00@EB222DEB0B211>//>/GGFHF/>AB12/A//BD11GFB/11E1BE221HHCB//E0D22210DED3D11FFA11F01B133313B33EB1B1331331A111
@M02197:102:000000000-ALU3V:1:1102:17380:2669 1:N:0:1
AATCCTCGGAGTTCCTCCGCTTATTGATATGCTTAAGTTCAGCGGGTATCCCTACCTGATCCGAGGTCAACCTTTTGAGAAAAGATTCTCCCCGAGGGGAGGCCGACCGGGGCTCGTGCACCCGTGTGTCCGATACGTGTCCCGTGAAGAACTCAGTGTACCGGGGGTCCAACGAGGCCGCCGTCATTGTCTTTGGGACGGGCGAGAGCCCCCCCGAGAGGGGGCCTCCGCCAAACCGTCCAACACCAAGCCGGGGGGCTTGAGGGGTGATAATGACGCTCGAACAGGCATGCCCTGTGGAATACCAAAGGGCGCAATGTGCGTTCAAAGATTCGATGACTCAC
+
AAABAFFAACBCGGGGGGGGGGGGHHHHGHFFFHHCBGHFHHHGGGGGHHBHHHGHHEGHHHHGC0EHHHHHHHHHFFFFHFHHGHHHHFHHGGGGG@GGGFGGGGGGG?D?CFHGGGGGGHGGFGHFDGHGGCGGAGHHFHHGEGGGGGGG:GGG9EFGGGFACF:;DFFFFFFFFFF@@CFFFFFFFFFFFFFFFFFFF.9CCEFAEFFFFFFHFFCGFEFDD@@FFFFFE<BEEFHECDFGHGGGECEEEE>11@331GFGHHHEHHFHHGGEEEB1?HHHHHBHHHGGGEG33HEGGGHHFHFHFE2GGGDFFGGFGHFGGGGGGEGGFFFFFFFA@AAA
@M02197:102:000000000-ALU3V:1:1102:21239:2871 1:N:0:1
AATCCTCGGAGTTCCTCCGCTTATTGATATGCTTAAGTTCAGCGGGTAATCCTGCCTGATTTGAGGTCTAAAGTTCAAGTGTTTCACTCAAAGGTGAAGCGATTTATAAGCGCCGTCTAACGATAAGACTGCATTCGACTTGACGAGAATAAGTGTTATTACGCCGAGTGAAGCTTTCTATGATATCGAAATACAAGCTGCTCGTACATTTCAGCTGAGCTGACCCTATACAGGGCCGGCAATACAGCCAGAATCCAAGCCCAGACGCCTGTTTCATTACAAAACAGGGGGGTTGAGGGTTTCACGACACTCAAACAGGCATACTCTTCGGAATACCAAAGAGTGCAAGGTGCGTTCAAAGATTCGATGATTCAC
+
BBBBBFFB@ADAGGGGGFF?FEEHHHHHHHHGHHDGHHFHHHGEGGFGFHHGHHHHGFHHHHHHEFHHHHGHHFHEHHGHHFHHHHHHHHH3FH3FHHHHGDHHGHHHHHBEGGGGCGHHFFFHGGHHBGHHHHHHHGGGGF<GDECF/FDFGHHHFGHHHCGDG??GFGGGHHHGGHHGCFGHHHHGHHGHGHHHFGBFGGFFFDDABFFGF1FGGBHGFHHFGGGGHHHEFFFBFFFFHGGHECBEFGFBBBDCHFGEHEECFGGHGHHHHFEBHHFFF4EHGGGEGGHHHHHGGHHGEGGGGHHHHEHFGFHGHHHHGHGHGEEECDHGGHGCCHFGHHGHHHHFEGGDFGGGGGGGGGGFFBFFFF3BAA?
@M02197:102:000000000-ALU3V:1:1102:20253:3588 1:N:0:1
AATCCTCGGAGTTCCTCCGCTTATTGATATGCTTAAGTTCAGCGGGTAATCCTGCCTGATTTGAGGTCTAAAGTTCAAGTGTTTCACTCAAAGGTGAAGCGATTTATAAGCGCCGTCTAACGATAAGACTGCATTCGACTTGACGAGAATAAGTGTTATTACGCCGAGTGAAGCTTTCTATGATATCGAAATACAAGCTGCTCGTACATTTCAGCTGAGCTGACCCTATACAGGGCCGGCAATACAGCCAGAATCCAAGCCCAGACGCCTGTTTCATTACAAAACAGGGGGGTTGAGGGTTTCACGACACTCAAACAGGCATACTCTTCGGAATACCAAAGAGTGCAAGGTGCGTTCAAAGATTCGATGATTCAC
+
AAAABFFB@ABBGGGGGFGGGGEHHHHHFHFHHGHHGHHHHGHGGGGCHHHHHHGHHHFGHHGHGGHHGH5GGHGHGHHHHHHHHGHHHHH3FF3BDHHFEAGHGHHHHHFFGGGGGHHFFFFFGFFFFGHEHHHHHFGG?GGGGACGGHGHHFFHHHFHFHGGGFEGGHHHHFEGFGGGGHGHGHFHHHGCGHHGHGHE/FGGFHFGGGDFGCBGGFFFGGFGGFFFFGFFCFFF?HG@HGFGF2BEHHFGF2GGHHGBFFEEECFA?3GFGEGDFHHHHHHGECE/EFGHHCFFGHHHEFFFEDDB5F5F5HHGBGFGF55HEE?EHGHHHGHGHHHHGFGDHGBGE2GGHGGGGGGFEFCBFFFFBFCBCBA
@M02197:102:000000000-ALU3V:1:1102:18740:3714 1:N:0:1
AATCCTCGGAGTTCCTCCGCTTATTGATATGCTTAAGTTCAGCGGGTAATCCTGCCTGATTTGAGGTCTAAAGTTCAAGTGTTTCACTCAAAGGTTAAGCGATTTATAAGCGCCGTCTAACGATAAGACTGCATTCGACTTGACGAGAATAAGTGTTATTACGCCGAGTGAAGCTTTCTATGATATCGAAATACAAGCTGCTCGTACATTTCAGCTGAGCTGACCCTATACAGGGCCGGCAATACAGCCAGAATCCAAGCCCAGACGCCTGTTTCATTACAAAACAGGGGGGTTGAGGGTTTCACGACACTCAAACAGGCATACTCTTCGGAATACCAAAGAGTGCAAGGTGCGTTCAAAGATTCGATGATTCAC
+
AAABCFFBBCCCGGGGGGGGGGDHHHHHHHHHHHHHHHHHHHHGGGGGHHHHGHHHHHHHHHHFGHHHHHHHHHHHHHHGGGHHHHHHHHHHHGHHHHHHGGGHGHHHHHHGGGGGGHHHHGGHGGHHHGHHHHHHGHGGGGHHDFGGDFBGHGHHHHHHHHAGGGGGGHGHHHGHHHGHHHCHHHHHHHGHHHHHHHFHFGFHHHHGGGGEGHHGHHHGGGGGFGGHHGGGGFFGCGFAGFHHGHHHFDHHGBDFHHEGEGGGGEAEGEHHHHFHFEHHHHHGGGGGGGHHHHHHGHHHGHGGEHGFHGGFHHHGHGHFHDBHGGEAHFFGHGHHHHHCHHHHHHHHGGGEAGFGGGGGGGGFFFFFFFBBBBA
@M02197:102:000000000-ALU3V:1:1102:18724:3736 1:N:0:1
AATCCTCGGAGTTCCTCCGCTTATTGATATGCTTAAGTTCAGCGGGTAATCCTGCCTGATTTGAGGTCTAAAGTTCAAGTGTTTCACTCAAAGGTTAAGCGATTTATAAGCGCCGTCTAACGATAAGACTGCATTCGACTTGACGAGAATAAGTGTTATTACGCCGATTGAAGCTTTCTATGATATCGAAATACAAGTTGCTCGTACATTTAAGCTGAGATGACCCTATACAGTGCCGGCAATACAGCCAGAATCCAAGCACAGACGCCTGTTTCATTACAAAACAGGGGGGTTGAGGGTTTCACGACACTCAAACAGGCATTCTCTTCGGAATACCAAAGAGTGAAAGTTGCGTTCAAAGATTCGATGATTCAC
+
1>1>>DF?1ADAFGG31FEEE0A1FAFGH22AB2DFGGHHDGHG///E0DGFFBEEFHBGHGFGGFFFHHEHFDDFGFHHHH20F@@FGEFHFB111BFHG/CFEGH@2B1/>@/<E0GGH///?C1B111B1G2F22CC<FDH/?///?;#?00-FBGDFA.>.:>$0:0=/CC=0#=DGG?:C<;D=:A8:C:0<#?CC>01=$=1;;1+#F1FG7;%9F9FB1GG?FFF9,@CC2F)GFF?#2CB?DDDDF?3F4?44//>////CEFF34BBFBFGBF3B1>?EB1FG@FAGECB5EGEAAA5FGAGBHFFFFBB5BB2FAA223GHFCHHGE55HHHGDA5GBA22EFFFFGFFG?GFFBFDFDFAA3AA
@M02197:102:000000000-ALU3V:1:1102:16599:3791 1:N:0:1
AATCCTCGGAGTTCCTCCGCTTATTGATATGCTTAAGTTCAGCGGGTATCCCTACCTGATCCGAGGTCAAGAGTGTAAAAATGTACTTTTTGGACGTCGTCGTTATGAGTGCAAAGCGCGAGATGTACTGCGCTCCGAAATCAATACGCCGGCTGCCAATTGTTTTGAGGCGAGTCTACACGCAAAGGCGAGACAAACACCCAACACCAAGCAGAGCTTGAAGGTACAAATGACGCTCGAACAGGCATGCCCCATGGAATACCAAGGGGCGCAATGTGCGTTCAAAGATTCGATGACTCAC
+
AAABBFFBCCCCGGGGGGGGGGGHHHHHHHHHHHHGHGHHHHHGGGGGHHHHHHHHHHHHHHHGGGGHHHHHHGHGHHGHHHHHHHHHHHHGGHHGGGGGGGGGHHHHHHHHHHGHHGGGGGGGHHHHHHHGGGGHHHGGHHHHHHGGGGHGGHHGHHHHHHHHHHHGGGGHHGHGHGGGGHHHGGGGHHGHHHGFFFFFFHGHFFGHHHGHHHHHHHGHHHHHHHHGHHGGFFFFDFHHGFA3HHHGGGHHHHHGHHFCHFHHHGGGGEHHHHGFGGHGCGGGGGGGGFFFFFFFBCCBB
@M02197:102:000000000-ALU3V:1:1102:17733:4052 1:N:0:1
AATCCTCGGAGTTCCTCCGCTTATTGATATGCTTAAGTTCAGCGGGTAATCCTGCCTGATTTGAGGTCTAAAGTTCAAGTGTTTCACTCAAAGGTGAAGCGATTTATAAGCGCCGTCTAACGATAAGACTGCATTCGACTTGACGAGAATAAGTGTTATTACGCCGAGTGAAGCTTTCTATGATATCGAAATACAAGCTGCTCTTACATTTCAGCTGAACTGACCCTACACAGGACCGGCAATACAGCCAGGATCCAAGCCCAGACTCCGGATTCATTACAAAACAGAGGGGTTGAGGGTTTCACGACACTCAAACAGGCATACTCTTCGGAATACCAAAGACTGCAAGGAGCGTTCATAGGTTCAATGACTCAC
+
AA?AAFF?1ADAFFGFFFE?ECGHGHFHHHFHHHHHHGGHHHHGEECEHHHHHB1CFG0DGGGAFGFHHEHHHHEGHHF2DG2FGFBB1CGBFF1BG11FEE//FFHHHGEEEEGEGHGBFFFFFEDGFFEFDBGGG2FCGHEF<A/EA71?FF8#7FHGHHEGCC0CEFCDG0-5HHHE0CFGHFBEG8GHGEHG>C4BFFB$@BGB6GG7;92;2;%<0F<F1/@2#1<CB1%9)9GBG>B<B<001101FF//>0?0B>1B?////1B2GBF2EB0A0HGB1B/>//00CF>0?GE1A0/B/FF1B/10A111A122ED10A/E/02A2AD0A1FA1FB111A1BB001F1EFF11EA1BDB3DB1@11@AA
@M02197:102:000000000-ALU3V:1:1102:9500:4142 1:N:0:1
AATCCTCGGAGTTCTCCGCTTATTGATATGCTTAAGTTCAGCGGGTAATCTTGCCTGATTTGAGGTCTAAAGTTCAAGTGTTTCACTCAAAGGTGAAGCGATTTATAAGCGCCGTCTAACGATAAGACTGCATTCGACTTGACGAGAATAAGTGTTATTACGCCTAGTGAAGCTTTCTATGCTATCGAAATACAAGCTGCTCGTACATTTCAGCTGAGCTGACCCTATACAGAGCCGGCAAGACAGCCAGAATCCAAGCCCAGACGCCTGTTTCATTACAAAACAGGGGGGTTGAGGGTTTCACGACACTCAAACAGGCATACTCTTCGGAATACCAAAGAGTGCAAGGTGCGTTCAAAGATTCGATGACTCAC
+
AABBBFBAABBBCFGGFECAEGHFHHFHHGHHH55DGHHHFFGFEEEGHH5FAFEHGHHGHBGFFHFGHFGGDFG5FG5FGHHHHHHGHF3DB3@FG4CECEEEBGDDGF??EE@@GHFHDEH/F2F2GH2FGHGEGCDGHGHGCCEDGHHEHFHHFGGEFFF9GDHHHHDGFGGGH9BFFHHFGCCCGBCGHHGHGHGFCHDGGHGGGGFGGFFHHG0F0<<?1FFGG18?#GCGGDFF2B0EHHDB2HGB1CGGF?00//CEEC/B01112HGFFB0GBBEF/EE>>0>EHEGE0BFCFEFE2HHGCDHGHHGHGHHHGFAECE/GGHEFA0BHGHFFFG1GBGFEE0ECFD3GDBDECE1FDFDBBAA>>A
@M02197:102:000000000-ALU3V:1:1102:9517:4163 1:N:0:1
AATCCTCGGAGTTCTCCGCTTATTGATATGCTTAAGTTCAGCGGGTAATCCTGCCTGATTTGAGGTCTAAAGGTCAAGAGTTTCACTCAAAGGTGAAGCGATTTATAAGCGCCGTCTAACGATAAGACTGCATTCGACTTGACGAGAATAAGTGTTATTACGCCTAGTGAATCTTTCTATGCTATCGAAATACAAGCTGCTCGTACATTTCAGCTGAGCTGACCCTATAAAGGGCCGGCAAGACAGCCAGAAGCCAAGCCCAGACGCCTATTTCATTACAAAACAGGGGGGTTGAGGTTTTCGCGACACTCAAACAGGCATACTCTTCGGAATACCAAAAAGTGCAAGGTGCGATCAAAGATTCGATGACTCAA
+
A?AB@FBAABB>GFGGG2EEAEFGHHCDGFHB55DFAFDHFDEEEE0GFB5DFBGFEFBGG5F12FFGEFD@3BBCGE31DDF5E4@GHHB323B3F4B/EEGEHGBF4E//E?E?GCD?EAGE/11BGBBHHEF2DFDF@GCD////F:6GH1FFDFB6G9>CHDB1<<10=0=D0<0DGH0;<<<0CD20GFBCCF:+C8DGDCC:C:BFF:;<:C<.<0/;FD911#;C/00>A$@19?0B@<1@1F0<0?//0/00F?CE<11<B2B1B222BF0>111?/E>?/>0@@BB/0//>>///EF11FGBHF1BB1BA12D0E///0FG2FGF00FAA1D11B11B00A11B33GGFB111113@111?A>11
@M02197:102:000000000-ALU3V:1:1102:23638:4310 1:N:0:1
AATCCTCGGAGTTCCTCCGCTTATTGATATGCTTAAGTTCAGCGGGTAATCCTGCCTGGTTTGAGGTCTAAAGTTCAAGTGTTTCACTCAAAGGTGAAGCGATTTTTAAGCGCCGTCTAACGATAAGACTGCATTCGACTTGACGAGAATAAGTGTTATTACGCCGAGTGAAGCTTTCTATGCTATCGAAATACAAGCTGCTCGTACATTTAGCTGAGCTGACCCTACACAGGGCCGGCAAGACAGCCAGAATCCAAGCCCAGACGCCCGTTTCATTACAAAACAGGGGGGTTGAGGGTTTCACGACACTCAAACAGGCATG
+
AAABBFFBBBBAGGGGGGGGGGGHHHGHHGHFHHHGHHHHHHHGGGGGHHHHHHHHHHHGHHGHGHHHHHHHHDGHHHHHHHHHHHHHHHGHFE@GHHGHG?HHGHHHHGFGFFGFGHGHHGGHGFBDGHHGHHHGHHGGHHHGHHHHEHFHHFGHGGHHFHED@EHHHGHHHHHGHHHHHHHFGGHHGHHHHHHHGGGGGGGGGGGGHFHHHGFFFFHGC?GHGGGFFHGEEFGGHHGGHHHFHHHHHHHHHGGHFEEF1FEGGGGCFF5GFGBHHGAHHHGDGGGFFGEGHHHGGHHGGCCEGBFGGGFFFFFFF@ABA3
@M02197:102:000000000-ALU3V:1:1102:17588:4343 1:N:0:1
AATCCTCGGAGTTCCTCCGCTTATTGATATGCTTAAGTTCAGCGGGTAATCCTGCCTGATTTGAGGTCTAAAGTTCAAGTGTTTCACTCAAAGGTGAAGCGATTTATAAGCGCCGTCTAACGATAAGACTGCATTCGACTTGACGAGAATAAGTGTTATTACGCCGAGTGAAGCTTTCTATGATATCGAAATACAAGCTGCTCGTACATTTCAGCTGAGCTGACCCTATACAGGGCCGGCAATACAGCCAGAATCCAAGCCCAGACGCCTGTTTCATTACAAAACAGGGGGGTTGAGGGTTTCACGACACTCAAACAGGCATACTCTTCGGAATACCAAAGAGTGCAAGGTGCGTTCAAAGATTCGATGATTCAC
+
BBCCCFFCBCCCGFGGGGGGGGGHHH5FGHHGHHHHHDHHGHGGCGEEFHGHHGHHEHHHHHGHGHHHHHHHHHFHHHHFFHHHHHHHHHCHHF3GHHHHGGGHGHHHHGHGGGGGGHHHHGGHGGHHHHHHFGHHGGEGGHGHGGGFGHHHHFFGHHFGHHGGGGGGGFGHHHGHHGHHHHFHHHHFHHGHHGHGHGHBBFFGBAFHHGGGGGFHGHHHGCFFFFBFFFFHFGGFFHFFGHFGFFEGHHFBD?A?FB/FGGGGG@GAGF33EHHHHHFEGE3FFGCGFEFGHHFHGGHEGHGGGHGF5FBFHHHHFFFFGHHHEEEEHHGGHHHHHHHCGHHHHHFHGGGGHGGBGGGGGGGFFFFFFF@BAA?
@M02197:102:000000000-ALU3V:1:1102:11103:4529 1:N:0:1
AATCCTCGGAGTTCCTCCGCTTATTGATATGCTTAAGTTCAGCGGGTAATCCTGCCTGATTTGAGGTCTAAAGTTCAAGTGTTTCACTCAAAGGTGAAGCGATTTATAAGCGCCGTCTAACGATAAGACTGCATTCGACTTGACGAGAATAAGTGTTATTACGCCGAGTGAAGCTTTCTATGATATCGAAATACAAGCTGCTCGTACATTTCAGCTGAGCTGACCCTATACAGGGCCGGCAATACAGCCAGAATCCAAGCCCAGACGCCTGTTTCATTACAAAACAGGGGGGTTGAGGGTTTCACGACACTCAAACAGGCATACTCTGCGGAATACCAAAGAGTGCAAGGTGCGTTCAAAGATTCGATGATTCAC
+
AABBBBD??22>BGGGGGGGGGGHGHCGHHHHHHHHHHHHHHHGGGEGCGGHHGHFHHHHFEAGGHHHHHHHHHHHGFGEGHGHHGFHH33FF23B3FHFGCHHGHHFGHGECEGGGFHFHG/FFGHHFHHEHHHGHGGDDH1FEGGGGEGHGDHHHHGHHFCDGGBCEGGFEGDFHH9EGHA;CGGFEHFCFHFHHG/FGFGD?AFGEFB#GC<FF1CFGGGCFFBFF<HHCGGDB9:9DDFF92?2FFF22C/@AHGBHGEEF?FEF3BHGGHGGB2CCGBGFE>EB>1GGEFAGHDF1GCGGHHDEGGB5HFBHHHHHHFGAEA2FHHBHFEGHHFHHHGFHHHHGGGGFGGBGGCGGGGFFFFFFFBBBBA
@M02197:102:000000000-ALU3V:1:1102:24251:4613 1:N:0:1
AATCCTCGGAGTTCCTCCGCTTATTGATATGCTTAAGTTCAGCGGGTATTCCTACCTGATCCGAGGTCAACCTGAGAAATAAAAGGTTAGACCGGCCCGACGAGACCTTGCAACTCCCCGCGTGCCTCGAAAGACTCGTTGCGAAGAGGGTCCCACGGACGCCGTCATTGTCTTTGAGACCAGTTGCGGACGAACCACAACGCGGCCCAACACCCAGCCCGAAGGTTGGAGAGAGGATAATGACGCTCGAACAGGCATGCCCACCGGAATACCAGTGGGCGCAATGTGCGTTCAAAGATTCGATGACTCAC
+
BBBBBFFBBBBBGGGFGGGGGGGHHHHHHHHGHHHHGGHHHHHGGGGGHHHGHHHHHGHHHHHGGGGHHHHHGGGGFHHHHHHHHFHGHGHHHGGGGGEECGGGGGGHHGHHHHHHHHF@GCFFFHHHGGGGFBGHHGCGHGGGGEDHHFGHHGGHAGGGCDDHGGFGFHFFFFHHHFFHHFFGFGGGFDGHGDDFFFFFFFFGFFFGGEFFFFGGGGGHHHHEF3HFGGHHHFHGHHHHGGGGFHHGHHGGGFFGHHGGGFEFHGHFFGFGHHGGGGGGHHHHECEE4GBGGGGGGGGFFFFBFFBBBBB
@M02197:102:000000000-ALU3V:1:1102:11119:4542 1:N:0:1
AATCCTCGGAGTTCCTCCGCTTATTGATATGCTTAAGTTCAGCGGGTAATCCTGCCTGATTTGAGGTCTAAAGTTCAAGTGTTTCACTCAAAGGTGAAGCGCTTTATAAGCGCCGTCTAACGATAAGACTGCATTAGACTTGACGAGAATAAGTGTTATTACGCCGAGTGAAGCTTTCTATGATATCGAAATACAAGCTGCTCGTACATTTCAGCTGAGCTGACCCTATACAGGGCCGGCAATGCAGACAGAATCCCAGCCCAGACGCCTGTTTCATTACAAAACAGGGGGGTTGAGGGTTTCACGTCTCTCAAACAGGCATACTCTTCGGAATACCAAAGAGTGCAAGGTGCGTTTAAAGATTAGATGATTAAC
+
AAA3ADF332>AFGGEGFFGGGEHH55BAFGF5G5FBFBGA5DAFGCE3FHHHGFHHHGFBGB5AGHHGFHH3@D@B@DDGGFHHDGHHF3F323@FGHF//?EFHHHEFFCEE?E<FGBG/FG//232BBB2D322>2@GBGFF/@/?D1DH###?FF?FF.<@<0F0BC#<<E6E0;C4,;0;.C04:;:C<G<0</0;#,GC7D=;F;CD<<11110<>0;$19F/GFF>41/913;21;#;222>GF0B0///0/00/A/E/>/F0FHGB2BG2>0EB11/?E>B/00FF>0EE1FFGAB/0/B//1GBDF1G1EGGA1FE//AHGHGFB0CHHGGBHGAA1GFEA011B1333FB1FA33DD@3F?A1A1
@M02197:102:000000000-ALU3V:1:1102:9718:4644 1:N:0:1
AATCCTCGGAGTTCCTCCGCTTATTGATATGCTTAAGTTCAGCGGGTATCCCTACCTGATCCGAGGTCAAGAGTGTAAAAATGTACTTTTTGGACGTCGTCGTTATGAGTGCAAAGCGCGAGATGTACTGCGCTCCGAAATCAATACGCCGGCTGCCAATTGTTTTGAGGCGAGGCTACACGCAAAGGCGAGTCAAACACCCAACACCAAGCAGAGCTTGAAGGTACAAATGACGCTCGAACAGGCATGCCCCATGGAATACCAAGGGGCGCAATGTGCGTTCAAAGATTCGATGATTCAC
+
AAAAA@@A32>AFGGGGGGGGGGHGHEGHFFGGHHHHHFGFHHFCGGGHHGHHFGHHFFGFGFGGGGFGB33G@FGFH;GFFFHFHGGGHHGCHE/?@E>FG/EEFBFFFFDGHHH;?CGGCBFG;&F2>1AG2EDGGCG6CGFGHHE@-A.CDDEHHH9HHFHHHC2EB5<<@#<<<>4FGB@BAGFFB:B&HHFE22;ACA?AE9DHHFFBGBE4B3BFBBBFE'9GADEEEEA12EDFHHHGEHF1EE35BFGBFGGBHHGGE222?FHFHGEE?HGFE5BFGEAGBFFFDF@@BABB
@M02197:102:000000000-ALU3V:1:1102:12305:4829 1:N:0:1
AATCCTCGGAGTTCCTCCGCTTATTGATATGCTTAAGTTCAGCGGGTAGTCCTACCAATCTGAGGCCGATGAATTGAAATTAAATCCCTTCCTCTCTTCCAAAGAAGCGAGGCATGGGCGGGGTTCAGAAGCACTCCAACCAGCAAAACGTCGCGTCCAGCTCCTCGACCCTGCGCCTCTCCTCTCCGAAGTCCTGATATTATCAAAACCCGGCAGGGAAAGACGTGGGCGAAATAACGAGCTTTCGGCCGTCTGGCCTATCGAATGGATGCGCTAATGCATTTCGAGGGTGCCACCGTGGAAGATGGCAAGACCGTCAATACCGATCCGCCAGCTTTCTCAGCTAAATAGGAAAGCTGTCGTTCGAAACAATTCGCGGCCCTCAAACAGGCATGCTCCGCAGATTAGATCTGCCGGGAGCGCAAGGTGCGTTCAAAGAATCGATGACTCAC
+
AAB3AFF?AADAFGGGFGGGGGFHHHHHHHHHHHFHHHHF5GHGGGGGGFHHHHHHHGHHFBBECFF>EE>5DDDFHHHGFFE4GGEGHFGFHHHGGDGFH4@33FB?E?E/EFFHE/0///<@CHHFHF/<CF0<CCFFGG../;:CA@:.-99BB?A/;0CFFF.DBGBFEE9-A.AFF/BFFFFB>.@?FFFBBB//9/;BF9//A.9-@B-@--A.../..9B.-99/F9:;/ADB;-9.B99-;----;/9/--B://;///?;-@A/F;0;00;..99?EAAAB/...C@CGC0C00C0BC0:C.::<.000FC.<..-<>>/?01F0?11B@<11?222>2>11DBB1/CB<//B0//>0B21/>///>////0/@FDDFF1@@@@>/////1GB1B112BE/E/?/A00EA?AGFFF0EAA1B1FGDBGFB1CBDFFD1AAAAA
@M02197:102:000000000-ALU3V:1:1102:14830:4866 1:N:0:1
AATCCTCGGAGTTCCTCCGCTTATTGATATGCTTAAGTTCAGCGGGTAGTCCTACCTGATCTGAGGTCAAGGTGTCAATTGAATTTTCTCAAGGAGAAGCTTTGTGAGCGGGCCGAACGGTTTCTGCAGCCGAGCGAAACGTGAGCACGCAAGGCCGTCCACCGACGGGACCGCTAAGGTATTTGAGGCGAGCCGGACGGCAACACCCAAGTCCACTTCCAGCCCGGGCAGGACCCGGGCGGTGTGAGGTTTTCAAGACACTCAGACAGGCATACCCTCCGGAATACCAGAGGGTGCAAGGTGCGTTCAAAGATTCGATGACTCAC
+
BBBBBFFBBBDBGGGGGGGGGGEFHFFHHHHHHFFBGHHHHHHGGGGGGHHHGHHHHHHHHHFGFFGHGHFHHHFGHHHHHHEGHHHGHGHFHHHHFFHHHHHHH<HGHGEEFFGFDGGGFFGHHHHGHHHGGGCGGGGFGFHGGHHHCGGACEHHG:GGGHGGGGCGGGGGGFFGFFF5HDGFGFFGFF=G<6FFFFHGFFCEFGFFFHHHFFGGCEGFFEFFGHHGFGDAFEFFFGFFGGCA3BCEHDB35FGHHHHFHFGEG3HHHHHGBAGFEECHGHHHHHHHHHHGGFHHHHHGCGEAGGFGGGGGGGFFFFFFBA3A>A
@M02197:102:000000000-ALU3V:1:1102:23835:4933 1:N:0:1
AATCCTCGGAGTTCCTCCGCTTATTATATGCTTAAGTTCAGCGGGTAGTCCTGCTTGATTTGAGGTCATTTGGTTAAAATGATTTGTGGTAAGCTCGTTCTACTTTCAGCGATCCCCGTTGAGTTTTTAAGATTACGACAACAGGTCAAGCCGCTGAGTTGGATTCAGCTTGTTGCAGTTCATCGCAGTCAGGGTCATGACAACCCGACAAGGCGACACGATCCAAACCCTAAGGCAATTCGTTCCGATAACCATACGGGGTTGAGAGGGGTAAGCGAAACTCAAAAAAGCATGAGCCCCGGAATGGCCCGGAAGCGCAAGGTGCGTGCAAAGATTCGATGACTCAC
+
BBBBBFFAAADBBDGGGGGGCEEHGHCFHHCHHHHGHHHFGEA?EGGGHHHHHHHGHGHHHHGEHGGHGHGGF1FFBD@DGDGFGGGEGFHHFHFFGEFGGHBHGHHHHGG@HG/FFEEHGCFHHHHGEHHHHHBHGEGGGF'4H4GCGHHFGGCFDHDFHGFGGGGHGGFFCHHHFH97DH:DCFGDDHHHFGCGGDBGFBCG7F?DCCFFEGGGADADDFEFFFFFE@1FFB>;FF8BCEF?AF2B1FB0B0//E??B021B0///F01?F///B12@EAE>1B1F11111B///A/0A2HGA/A//B1E0CEEBGEB0A0A11A133AFEA1B13DD111>1>1
@M02197:102:000000000-ALU3V:1:1102:20054:4970 1:N:0:1
AATCCTCGGAGTTCCTCCGCTTATTGATATGCTTAAGTTCAGCGGGTAATCCTGCCTGATTTGAGGTCTAAAGTTCAAGTGTTTCACTCAAAGGTGAAGCGATTTATAAGCGCCGTCTAACGATAAGACTGCATTCGACTTGACGAGAATAAGTGTTATTACGCCGAGTGAAGCTTTCTATGCTATCGAAATACAAGCTGCTCGTACATTTCAGCTGAGCTGACCCTATACAGGGCCGGCAATACAGCCAGAATCCAAGCCCAGACGCCTGTTTCATTACAAAACAGGGGGGTTGAGGGTTTCACGACACTCAAACAGGCATACTCTTCGGAATACCAAAGAGTGCAAGGTGCGTTCAAAGATTCGATGATTCAC
+
CCCCBFFABCBAGGGGGGGGGGGHHHGHHHGHHFHHHHGHDFCEGGGGHHHHHHHHHHHHHHHHGGHHHHHHHGHHHHHHHHHGHHHHHHHFGHGFHGHEGGHHGHHHHHGGGGGGGHHEHGGGGGFHHHGHHHGHHHGGGG2GDECGGHHFGFFFHHHF1GFDEGFCCGHGHHHHFHHHHHHHGGHGHHGCCHGHGCFFGGFGFDGDFFGGHGGEFFFFHFHGFFGDDCFCFFGDFFGCF&:?EHGBHFHGF2GGHHG2GEGEGGGHEHHHHHFGEFGAFHGFFG?EE1AGFFEHEFHFGHE1GGHHHGHEHGGEGGFEF5DHDFE2HGHHHHHHHCG5HHFHHHGHGGGGHGCFEGGDEGGBFFFFBFAABBB
@M02197:102:000000000-ALU3V:1:1102:8522:4849 1:N:0:1
AATCCTCGGAGTTCCTCCGCTTATTGATATGCTTAAGTTCCGCGGGTAATCCTGCCTGATTTGAGGTCTAAAGTTCAAGTGTTTCACTCAAAGGTGAAGCGATTTATAAGCGCCGTCTAACGATAAGACTGCATTCGACTTGACGAGAATAAGTGTTATTACGCCGAGTGAAGCTTTCTATGATATCGAAATAAAAGCTGCTCGTACATTTCAGCTGAGCTGACCCTATACAGGGCCGGCAATTCAGCCAGAATCCAAGCCCAGACGCCTGTTTCATTACAAAACAGGGGGGTTGAGGGTTTCACGACACACAAACGGGCATTCTCTTCGGAATACCAAAGAGTGCAAGGTGCGTTCAAAGATTCGATGACTAAC
+
AAAAA31AA1AAGG3GGCA00E0AFGHB2FDFGHADGBFG2B/E//AEGDEHH11FFFHHHGFHGF0F11@FGEFHFHH2FGBBDGGFFBGFGF1@F1FFE?CF>1FFGHHGG/ECCGGGFCEGFABGH11CGBG2>2<A??BGC/<?<8FDG:EHBFG;DGFGA<<C:95FCGB;FG9CCFAAC0=0:9ACC#0;;/:9B90DA3EFG0<9=00F9HFFF<<<<;D91F0<//</<1>;GF<#.G11FGB111/<<0/CGEEEE<AF0BB1B2B2GB0GEBF@/>/EAE0>10/0/01GFF/AAGAFGB0?B0//0HDFA10GAEB/FGF22BAFDD1101111BA00EEEFBB3FF3BGCGCFB33D@>>1>>
@M02197:102:000000000-ALU3V:1:1102:8290:5029 1:N:0:1
AATCCTCGGAGTTCCTCCGCTTATTGATATGCTTAAGTTCAGCGGGTATCCCTACCTGATCCGAGGTCAAGAGTGTAAAAATGTACTTTTTGGACGTCGTCGTTATGAGTGCAAAGCGCGAGATGTACTGCGCTCCGAAATCAATACGCCGGCTGCCAATTGTTTTGAGGCGAGTCTACACGCAAAGGCGAGACAAACACCCAACACCAAGCAGAGCTTGAAGGTACAAATGACGCTCGAACAGGCATGCCCCAGGGAATACCAAGTGGCGCAATGTGGGTTCAAAGATTCGATGATTCA
+
BABBBFFA3AD2GGGGGG2EEFGHHBBGFFHGHGHDFHHHFFFACGAEFHGHH3FGHFHDFFG1ECEHHFHFFBGEFGEFHHHDGHHHHFHECFH@@EGEFGGGHHGGHGFHHHHFHEGFFGCFHHHHFHHGCGGGDCGCHHFHGHGGFCFGGFFGGFHCEGHHHHCCGGGHDGBFGFG<BD@B?EFFAGBFCHHFE?FFGGAFFBGGFFDBEFBHHHGFFEFDHF2BDF?B/;EADBAGFHHGEEGE/E//111BGBFHGHFFHEE?EE11FGEECB1BFF33GGGGFFBDD1DAAAA>
@M02197:102:000000000-ALU3V:1:1102:12579:5174 1:N:0:1
AATCCTCGGAGTTCCTCCGCTTATTGATATGCTTAAGTTCAGCGGGTAGTCCTACCAATCTGAGGCCGATGAATTGAAATTAAATCCCTTCCTCTCTTCCAAAGAAGCGAGGCATGGGCGGGGTTCAGAAGCACTCCAACCAGCAAAACGTCGCGTCCAGCTCCTCGACCCTGCGCCTCTCCTCTCCGAAGTCCTGATATTATCAAAACCCGGCAGGGAAAGCCGTGGGCGAAATAACGAGCTTTCGGCCGTCTTGCCTATCGAATGGATGCGCTAAAGCATTTCGAGGGAGCCACCGTGGAAGATGGCAAGACCCTCAATACCGATCCGCCAGCTTTCTCAACTAAATAAGAAAGCTGTCGTTCGAAACAATTCGCGGCCCTCAAACAGGCATGCTCCCCAGATTAGATCTGCCGGGAGCGCAAGGTGCGTGCAAAGATTCGATGACTCAC
+
AAAAAFFB@BA2EDAGGGAFAEEHGG5A5FFGEFHGFFFGHHGDGCGGGHHHHFHHFH3GHFF5AFEECEAGBHHBEG@FGGEGHHHGEHHHHHHFFHHHB4FFBFFF@EEGGCG00/B//A?G<GH0DGCC//CGGH/FFG..;/:/C@HEFA-9A?EFF0FFBFEGCAFFBF-9A.;BFFB.BFFD-A>EFFF/;/9;B//B//99:.9@-@D-;-9A../.;.A;-./;;-;/FAB;.-./BB--?BBB9-F9F9;/B99/B/F?C?@-FFFC;000../E-:/A.B.?CC;-.:EHGC:/G0/:;D/<../<D=0C<...-GCC@<01BFBGG/1EG2?>2GF2FDB1GDCA/CCA?G0</FEG>BHCE>/EEE/>0/GE1B1FBB11@A///F01FFBFEGFGFFGGGGEGEGEECG1A0E0A0F131FB3GE1F1CDFFB1AAAAA
@M02197:102:000000000-ALU3V:1:1102:24598:5240 1:N:0:1
AATCCTCGGAGTTCCTCCGCTTATTGATATGCTTAAGTTCAGCGGGTAGTCCTACCAATCTGAGGCCGATGAATTGAAATTAAATCCCTTCCTCTCTTCCAAAGAAGCGAGGCATGGGCGGGGTTCAGAAGCACTCCAACCAGCAAAACGTCGCGTCCAGCTCCTCGACCCTGCGCCTCTCCTCTCCGAAGTCCTGATATTATCAAAACCCGGCAGGGAAAGACGTGGGCGAAATAACGAGCTTTCGTCCGTCGTGCCTATCGAATGGATGCGCTGATGCATTGCGAGGGAGCCACCGTGGAAGATGGCAAGACCCTCAATACCGATCCGCCAGCTGTCTCAACTAAATAATAAAGCTGTCGTTCGAAACAATTCGCGGCCCTCAAACTGGCATGCTCCCCAGATTAGATCTGCCGTGAGCGCAAGGTGCGTTCAAAGAGTCTATGATTCAC
+
AABBAFFBBBBBFGGCGGGGGGDHGHHHFHGBAGHHHDGHDDFGFGGGGFBDBGHGHCGHHHHHEGGGEFEHHHHGGGHHBGHHHEGHHHFHFHEHHHHHHGHGFGHHGECGGGFHGFGGCCCA-CGFHHBGHHEHGBHHGFHGEEHFHGFEGGGGGGGGGGGGGGGGADFFFE;CFFBFFFFFFFFFFBFAFFFFFBFFFFFF/9FBFFDFAD=F-D.AEFFFDEDE9:B/9-.BFBA9?9A#@=;--9-;--9:/--BBB/BBBB@.@?A9000BCC0.9--?FC.::...;.-;;00HCG:D<<000</.?C00GD<<.C<<-CC?AGEHHG@1GGFFBFDBDB2B2211FB//E>?/<0/EF>>GEG?EEECEE?/0/F12D1B11C1HFAE//B12GFBGD21A/CEC?FA0E0E?GG1GA0EBAEEF3B1BAA1FF3FFBB>1111
@M02197:102:000000000-ALU3V:1:1102:7000:5278 1:N:0:1
AATCCTCGGAGTTCCTCCGCTTATTGATATGCTTAAGTTCAGCGGGTAATCCTGCCTGATTTGAGGTCTAAAGTTCAAGTGTTTCACTCAAAGGTGAAGCGATTTATAAGCGCCGTCTAACGATAAGACTGCATTCGACTTGACGAGAATAAGTGTTATTACGCCGAGTGAAGCTTTCTATGATATCGAAATACAAGCTGCTCGTACATTTCAGCTGAGCTGACCCTATACAGGGCCGGCAATACAGCCAGAATCCAAGCCCAGACGCCTGTTTCATTACAAAACAGGGGGGTTGAGGGTTTCACGACACTCAAACAGGCATACTCTTCGGAATACCAAAGAGTGCAAGGTGCGTTCAAAGATTCGATGATTCAC
+
AAAA?FF111?ABFGFFF0AEGGHHFGHGHFGGFGHHEGHDGCCCGEGHHFHHGCGGHHHFHGGEFFGHGHHFDHHHHHFHDFGGB2FFCFFHH11B1FB@EEHFFHHGHBE/E/EEHHHFGGECFHHFGFHHHHHHBFCAFHFGGCCGBDGEF1F?FDH:H.DGFFBFCF<=CFHHE;=GHFHHGGCCCFGGFFBCC<0CFGGGFFFGFF<9FGCFGHGH9-;FGC1FFCFA/GGDG@2DBHHGHFGGF2FG?/GFGAHHCDCFEAF???BFHFGBHGHGB3FA@?EE?GGB1EGGHFFFHGCCHHGHGEGHGHHHHGEDD5FEEE2HHHDFA2GHFHDGBHFHG4HGGGGHGDDDGGGGGGFFFFFFFAAAA3
@M02197:102:000000000-ALU3V:1:1102:24222:5386 1:N:0:1
AATCCTCGGAGTTCCTCCGCTTATTGATATGCTTAAGTTCAGCGGGTAGTCCTACCAATCTGAGGCCGATGAATTGAAATTAAATCCCTTCCTCTCTTCCAAAGAAGCGAGGCATGGGCGGGGTTCAGAAGCACTCCAACCAGCAAAACGTCGCGTCCAGCTCCTCGACCCTGCGCCTCTCCTCTCCGAAGTCCTGATATTATCAAAACCCGGCAGGGAAAGACGTGGGCGAAATAACGAGCTTTCGTCCGTCTTGCCTATCGAATGGATGCGCTAATGCATTTCGAGGGAGCCACCGTGGAAGATGGCAAGACCCTCAATACCGATCCGCCAGCTTTCTCAACTAAATAAGAAAGCTGTCGTTCGAAACAATTCGCGGCCCTCAAACAGGCATGCTCCCCAGATTAGATCTGCCGGGAGCGCAAGGTGCGTTCAAAGATTCGATGATTAC
+
AAAABFFCAABACGGGGGGGGGGHHHHHHHHHHGHHHHGHHHGGGGEGGHHHHHFHHGHHHFGHGGGGGGGGGHHGHHHHHHEHHHHHHHHHHHHHHHHHGHHHHHHHGGGGGGHHHHHGCDGGGHHEHHHHGHHHHHHHGGEHEHHHHGGHGGGGGGGGGGGGGGGGGGFFFFFFFFFFFFFFFFFFFDFABFFFFFBFFBFFFFFFFFFF-@DFFFEF..FFF.DEFEFFDFFFFFDFDAFFF/-DD;..AFBBBA;9/FFEFFF?E??990FGFEGGGGGGGGGGEB.C...@GHHHGHHHHHBHGFFC.DHHHDD.EAGGCDCCCFFFFGCFG/C22BGFFHGHHHHGF2HHFCE/GHHGGHFFHHHGGECGGGGGFGHHHGHHHHHHHHEE1EBHFFHHFEGHGF0GGGDFEEEEEFCHHCEEECGGF5GFGFGFFFFFFFBAAA?
@M02197:102:000000000-ALU3V:1:1102:14470:5605 1:N:0:1
AATCCTCGGAGTTCCTCCGCTTATTGATATGCTTAAGTTCAGCGGGTATCCCTACCTGATCCGAGGTCAAAAGTGGAAAAAGGCTTACTGGACGCGAGTGCTCTAGGCTAGAGGCGCAAAATGTGCTGCGCTTCAATACCAAAACACTGGCTGCCAATGACTTTAAGGCGAGTCCACGACAGTGGACAAACACCCAGCACCAAGCAGAGCTTGAGGGTACAAATGACGCTCGAACAGGCATGCCCCATGGAATACCAAGGGGCGCAATGTGCGTGCGAAGATTCGATGACTAAC
+
BBBBBFF@ABBAGGGGGGGGEEGHHFGHHCFFFHHHGHGGHGGGFGFGFHGFGHHGFHFFGHHCGGGHFHHGH9BGHHHGHGEECGG9HHGHHGGGGGEGFHHHHHHHGHCF<HGGG8C0C;HFHHHHGGGGG7H8HHHH7FHEHHGHHBEHGGHCGHFGH-HEFFGGHG8F@FC0CF2HFG9BFGBFFGEGGGFG$FB:DA/A?BFBEFFFFEFF5@9GDBGE/>FEDDDGHGFFBB0FGE9FFF22E2GHGBEGFCAEE00D12DA0A000A1A33GEF11B333B3>>1>1
@M02197:102:000000000-ALU3V:1:1102:10876:5670 1:N:0:1
AATCCTCGGAGTTCCTCCGCTTATTGATATGCTTAAGTTCAGCGGGTAGTCCTACCAATCTGAGGCCGATGAATTGAAATTAAATCCCTTCCTCTCTTCCAAAGAAGCGAGGCATGGGCGGGGTTCAGAAGCACTCCAACCAGCAAAACGTCGAGTCCAGCTCCTCGACCCTGCACCTCTCCTCTCCGAAGTCCTGATATTATCAAAACCCGGCAGGGCAAGACGTGGTCGAAATAACTAGCTTTCGTCCGGCTTGACTATCGAATGGATGCGCTAATGCATTTCGAGGGAGCCAACGTGGAAGATGGCAAGGCCCTCAATGCCGATCCGCCAGCTTTCTCAACTAAATAAGAAAACTGTGGGTCGAAACAATTCGCGGCCCTCAAACGGGCATGCACCCCAGAGTAGTTCTGCCGGGAGCGCAAGGTGCGTTCAAAGACTCGATGACTCAC
+
A>>AADF1AA11BFGGGGC0EA0AE3ADAAA2FFG1DABG2GH//AEECGHGFFEGHGAG1FHHEGEE/EE1GFGFFBFFH1BGEGG1GB>FDG1BGGHFGBG0B0BB///EEGFFFAF???->@C0D<D/G/GHHHHBGEEEH:CGGHC.;@-9BBCBB/0//9C:A@GGB/9/:/9A9F//9BB9A-9-AFFBFFF/BB//9FFBF??--9@-9;;-9-;BFFAB;#BB99;9://#-;-;BF/9-;--//9/;/;99/;9///F99---/90000F;.C;.;//A.09/..9..0:<0CCGHFBBBCC:.C<0FFD<<-<.---</???10@1@/12?GF@22>2DGFFF2B10C<//<///GBF21////>///E/0/DEBB//011D2B////011FA111100/EA///BA00EAB1B00AA01B133331BB11@F@1@B1>1>1
@M02197:102:000000000-ALU3V:1:1102:22786:5762 1:N:0:1
AATCCTCGGAGTTCCTCCGCTTATTGATATGCTTAAGTTCAGCGGGTATTCCTACCTGATCCGAGGTCAACCTGAGAAATAAAAGGTTAGACCGGCCCGACGAGACCTTGCAACTCCCCGCGTGCCTCGAAAGACTCGTTGCGAAGAGGGTCCCACGGACGCCGTCATTGTCTTTGAGACCAGTTGCGGACGAACCACAACGCGGCCCAACGCCCAGCCCGAAGGTTGGAGAGAGGATAATGACGCTCGAACAGGCATGCCCACCGGAATACCAGTGGGCGCAATGTGCGTTCAAAGATTCGATGATTCAC
+
BBBBAFFBCCCCGGGGGGGGGGGHHHHHHHHHHGHHGFHGHHGGGGGGHHHHHHHHHHGGHHHGGGGHHHHGHHHHHHFHFFHFHGFGHHHGHEGGGGGGGGGGGGGHHGHGHHHHHHGCGFGGGHHHGGHGFFHHHGHGHGGGFGDHHGGHHHHHGGAFDGGHFHGHGGFHHGFFGFHHGHFFFGGGGGGHFGDDFFFFFGFFGGFAFGFGGFFGGGEHGFG@F:FHHHHHHHHHHFHFGFECGFEGHGHFHHGHHHFGEEAFHGHHHFGFGHGGGGGGHGHHGGGGHGGGGGGGGGGFFFFFFD3AAA>
@M02197:102:000000000-ALU3V:1:1102:19213:5783 1:N:0:1
AATCCTCGGAGTTCCTCCGCTTATTGATATGCTTAAGTTCAGCGGGTATCCCTACCTGATCCGAGGTCAAAAGTGGAAAAAGGCTTACTGGACGCAAGCGTTCTAGGCTGGAGACGCAAAATGTGCTGCGCTTCAATACCAAAACACTGGCTGCCAATTGCTTTAAGGCGAGTCCAAACACCAGGGAGTGGACAAACACCCAACACCAAGCAGAGCTTGAGGGTACAAATGACGCTCGAACAGGCATGCCCCATGGAATACCAAGGGGCGCAATGTGCGTTCAAAGATTCGATGACTCAC
+
AAABBFFCCCCCGGGGGGGGGGGHHHCHHHHHHHHHHHHHCHHGGGGGHHHHHHHHHHGHHGHGGGFHHGHHHEGHHHHHHGFHHHGHHHGHHGGGGGGGGGGGHHHHHHHHHHGGGHHGHHHHHHHHHHGGGHHHHHHHHHHHHHHHHFHFHGHHHHHHHHHHHHGGHHHHHHHHHHHHHHHHGHHHHGHHGGEFGGGGGGHGGFHHGHHHHHHHHHHHHHHGGHHFFFGGGGGHGGDBHHHFFFCGGHHFFGHHHHFHHHGEGGEEEHGGHGGGGGGGGGGFGGGGFFFFFFFB@BAA
@M02197:102:000000000-ALU3V:1:1102:20500:5991 1:N:0:1
AATCCTCGGAGTTCCTCCGCTTATTGATATGCTTAAGTTCAGCGGGTAATCCTGCCTGATTTGAGGTCTAAAGTTCAAGTGTTTCACTCAAAGGTGAAGCGATTTATAAGCGCCGTCTAACGATAAGACTGCATTCGACTTGACGAGAATAAGTGTTATTACGCCGAGTGAAGCTTTCTATGCTATCGAAATACAAGCTGCTCGTACATTTCAGCTGAGCTGACCCTATACAGGGCCGGCAAGACAGCCAGAATCCAAGCCCAGACGCCTGTTTCATTACAAAACAGGGGGGTTGAGGGTTTCACGACACTCAAACAGGCATACTCTTCGGAATACCAAAGAGTGCAAGGTGCGTTCAAAGATTCGATGACTCAC
+
>3>?AFFBBAB2GGGGGGGGGGGHHHHHHFHCHFFFGFFG5FFGGGGGHHHHGHHGHHHHHHHFGFHHHHEFFGFHHHHHHHHHHBHHHFH3FC@FGHFHGDHHGHFFFHFEGGGGGHHHHGFHGCDHGFHGHHDHHHGGGHFHGECDGHGGHFFFGGHHHHEGGGFGGHHGHGGHHHGFHHHHHHGGHHGHHHHHHHGFGFGGHGGHGGFHGFEFGFCHHHHHHFHGFB0HGGDDAGBD@>;HFFFHGFGBGHFGHHHHGGFGFGGEGBGDFGHEHHHFHHHFGGCEEE1F3HEGGGHFFEEGEGFHFGFFHGFFDHHHFHFHEEEEHFHFD5EHGHFGF33GCCHHECCGGGB5GDGGGGGBFFFFFFAAA>A
@M02197:102:000000000-ALU3V:1:1102:14681:5875 1:N:0:1
AATCCTCGGAGTTCCTCCGCTTATTGATATGCTTAAGTTCAGCGCGTAGTCCTACCTGATCCGAGGTCAACATTCAGAAGTTGGGGGTTTAACGGCCGCGACCGCCCGCGCTCCGAAGCGATTAATGAAATCACAACGCTTAGAGACGGACAGCTCAGCCGGAGACTTTGAGGCGCGCGGAACACCGCGGCGCCCAATACCAAGCGAGGCTTGAGTGGTGAAATGACGCTCGAACAGGCATGCCCCTCGGAATACCAAGGGGCGCAATGTGCGTTCAAAGATTCGATGATTCAC
+
A>AABFFBBBDBGGGGGGGGGG2GHHHHHHHHHHHHHHHGHHHGGGGGGGHHHHHHHHHHHHHGGEGHHHHHGHHHHHHHHHFHGGFEEEFHHCBEEGGGGGGGGGGGGGGGGGFGGGGFGEGFFGFHHHHHHHHGGGGGGFFGGGFFFHHHHHGGGGFFEHHGDFF9FFFEFEBB@FAGAFFFEDFGGFFFFFBHHHHFFGGEGHBFAFGFHEHHHHFHGHGFGGGFHFEHHGGGF3FHGGGEEE2GHHHHHHHHHHGGGGGHHFHCFGGGGBGGGE5ECGFFFFFFFAAAA3
@M02197:102:000000000-ALU3V:1:1102:22775:5777 1:N:0:1
AATCCTCGGAGTTCCTCCGCTTATTGATATGCTTAAGTTCAGCGGGTATTCCTACCTGATCCGAGGTCAACCTGAGAAATAAAAGGTTAGACCGGCCCGACGAGACCTTGCAACTCCCCGCGTGCCTCGAAAGACTCGTTGCGAAGAGGGTCCCACGGACGCCGTCATTGTCTTTGAGACCAGTTGCGGACGAACCACAACGCGGCCCAACGCCCAGCCCGGAGGTTGGAGAGAGGATAATGACGCTCGAACAGGCATGCCCACCGGAATACCAGTGGGCGCAATGTGCGTTCAAAGATTCGATGATTCAC
+
>3AAAFFB?AD2GGGGGGGGGGGHHHHHGHHHHHHHHGDABGHGGGEAGHEHHHHGBHHHHHHGFGGHHGHHE1CBFFFF@BBDGBGGF1GFGE/EEGG9@EC@/EFG9?GHHFHFFHGCFCCG3<ACFAGG.CG/H:AEFFCCC.AHED-:A?.ABCBGG4FGFHGFCFFFB1;1=A?F?FAB/>BD?/AFC<CC?ADGCCE?B/9;#9E?AEFDA0B5>$9E111GE@BEF2GG2DGB>9EFEBHEHHHHHHHCGBF/EEA/EAGFGAAAFF00GFGEGEBD0?GEA11G3BFGAFEC1B3@FD1AAAA
@M02197:102:000000000-ALU3V:1:1102:19924:6129 1:N:0:1
AATCCTCGGAGTTCCCCGCTTATTGATATGCTTAAGTTCAGCGGGTAGTCCTGCTTGATTTGAGGTCATTTGGTTAAAATGATTTGTGGTAAGCTCGTTCTACTTTCAGCGATCCCCGTTGAGTTTTTAAGATTACGACAACAGGTCAAGCCGCTGAGTTGGATTCAGCTTGTTGCAGTTCATCGCAGTCAGGGTCATGACAACCCGACAAGGCGACACGATCCAAACCCTAAGGCAATTCGTTCCGAAAAACAAACGGGGTTGAGAGGGGTAAGCGACACTCAAACAAGCATGCTCCCAGGAATGGCCCGGAAGCGCAAGGTGCGTTCAAAGATTCGATGATTCAC
+
CCCCCFFCBCCCGGGGGEEEGGHHHHHGHGHHHHHGHHGHFHGGAEEGHHHHHHHHHHHHHHBFGHHHHHHHHHHHHHHHHHHHHGHHGGHHHHHHGGGGGHHHHHHHHHGGHGGHEEEGGEHHHHHGHFHHHHEHGGGGGFFHHHHHHHHGGGGGGGFGGHHHHHHHHHHHHHHHHHHHHHHHHHHHHHHHHHGHHHHGGGGGFGHGFGDFEFGHHHGHGFFDCFGHHFFHHHFFFHFFFGGFGFFGHHHHGHGEGGGHHHHHHGGHHHGGHGHEBGFGAHHHHHGHHHGHFGGHGHHHHGHHGGGGGEGGGFGGHHHGGGGEEFGGGGGGGGCFFFFFFF?BBA3
@M02197:102:000000000-ALU3V:1:1102:24015:6180 1:N:0:1
AATCCTCGGAGTTCCTCCGCTTATTGATATGCTTAAGTTCAGCGGGTAGTCCTGACTGATTTGAGGTCTAAAGCTTAAAAGTGTACCGAAGTACGAATTAGAAGCACCAACTATCTTGAAAGGTAAGCGTCCTCAACGAATATGTATTACGTCGAGTCAAGCCGCTGATTATTCAAACTGGGTTGCTCATGTATTTCAGTCGAGCTAGCTACTACTTAAAGAGCCTGCAACAACCACGTCCAAGCCCTAGCTCCTATCTCATTACAAAATAGGGGGGTTGAGAATTTCATGACACTCAAACAGACATACTCTTCGGAATACCAAAGAGTGCAAGGTGCGTTCAAAGATTCGATGATTCAC
+
AAABBFFBBBBAGGFBGGGGGGGHHGHHFHHGHHHHHHHHHHHGGGGGGFHHHHHFHHCEGHFHGHHHHHHHHHGHFHHHGHHHHHHGGGGFGHGGHHHHGGEHGHHHHAFFHHHHHHF?GFHHHHHHGGGGGHGHG8FG9GHHHHHHHHGHHGGGHHHEHEGGGGG?GGFGHHHHGHHGHHGGFGHBHGHGHGHHGFGHHGGHFGGGGBHHGGGGHHGGFFGGHHGGHGGF/FEEGFFFGEHFFHGFFC33FF@FBHGG4BEGHGHHGAGFFFDHFHHHHHFFHHFFFHHHHHGGHHHHHHGFHGBHHGEDDHFHFHG2FHHHHHHFGGFFGGEE?EGFGGGGGGGFFFFFBFFABBAB
@M02197:102:000000000-ALU3V:1:1102:25747:6314 1:N:0:1
AATCCTCGGAGTTCCTCCGCTTATTGATATGCTTAAGTTCAGCGGGTAATCCTGCCTGATTTGAGGTCTAAAGTTCAAGTGTTTCACTCAAAGGTGAAGCGATTTATAAGCGCCGTCTAACGATAAGACTGCATTCGACTTGACGAGAATAAGTGTTATTACGCCGAGTGAAGCTTTCTATGCTATCGAAATACAAGCTGCTCGTACATTTCAGCTGAGCTGACCCTATACAGGGCCGGCAAGACAGCCAGAATCCAAGCCCAGACGCCTGTTTCATTACAAAACAGGGGGGTTGAGGGTTTCACGACACTCAAACAGGCATACTCTTCGGAATACCAAAGAGTGCAAGGTGCGTTCAAAGATTCGATGATTCAC
+
AABBBFFBB?@AGGGGGGGGGGGHHHGHHHHHHHHHHHHGHFGGGGEGGHHHFHHHHHHHHHHHGEHHHHHHGHHHFHHHHHHHHHHHHHHGHHFGBHFHGGHHGHHHHGGCECGFGHHHGGGGGFHFBGHHGHGHHGGGGHHHCFGDDHFGHGHGBGGHHHGGGGCGGGHHEGHGHGGHHGHFGHHHHHDHHHHHHHEGDFFGHGFGFGFFGHEHHHHHGHHHFHGGFFGGFFGGGHHHHHHHFFHG33?BB2DEHF/HGGFEEEAHHHHGHHHHG4CHHHHGFEE@GGFHHHEHDGHFGHEFFFFFHGHHHGHHHGHGHHGFGGEEHHHGHHHHGHHHGHHCHHHHA?GGHGGGGGGGGGGFFBFFFFBABBB
@M02197:102:000000000-ALU3V:1:1102:14461:6314 1:N:0:1
AATCCTCGGAGTTCCTCCGCTTATTGATATGCTTAAGTTCAGCGGGTAATCCTGCCTGATTTGAGGTCTAAAGTTCAAGTGTTTCACTCAAAGGTGAAGCGATTTATAAGCGCCGTCTAACGATAAGACTGCATTCGACTTGACGAGAATAAGTGTTATTACGCCGAGTGAAGCTTTCTATGATATCGAAATACAAGCTGCTCGTACATTTCAGCTGAGCTGACCCTATACAGGGCCGGCAATACAGCCAGAATCCAAGCCCAGACGCCTGTTTCATTACAAAACAGGGGGGTTGAGGGTTTCACGACACTCAAACAGGCATACTCTTCGGAATACCAAAGAGTGCAAGGTGCGTTCAAAGATTCGATGATTCAC
+
AAAABFFBCBBCGFGGGGGGGGGHHHBGFHGHHHHGHHHHHHHGGGGGHHHHHHHHHHEHHHHFGHHHHHHEHGGHFHHHHHHHHHHHHHHHHHGHHHHHG?HGGHHHEHHGGGGGGHHHHGGHFGHHHHHGHHHHHHGGGHFHGGGGGHHHHHGHGHHHHHGGGGGFGGGGGHHGHHHHHG@CHHHGHHGHHHHHGHHGGGGGFFGHGGGHGGFGHGHHHHHEHGHHGGHHG?DACFBFHHGHGHGFGHHHHF?GGHGFGGGEEGGHHHHHHHHHFBFGHGFFGGGGEEHHGHHHGEHHGHGGGHGFHFBFHHFFG3HHHFFHGEE2HHHG55HHHFHHGBGHHHHHGGGEFGFFGGBGGGGFFFFFFFBAA?B
@M02197:102:000000000-ALU3V:1:1102:5355:6374 1:N:0:1
AATCCTCGGAGTTCCTCCGCTTATTGATATGCTTAAGTTCAGCGGGTAATCCTGCCTGATTTGAGGTCTAAAGTTCAAGTGTTTCACTCAAAGGTGAAGCGATTTATAAGCGCCGTCTAACGATAAGACTGCATTCGACTTGACGAGAATAAGTGTTATTACGCCGAGTGAAGCTTTCTATGCTATCGAAATACAAGCTGCTCGTACATTTCAGCTGAGCTGACCCTATACAGGGCCGGCAAGACAGCCAGAATCCAAGCCCAGACGCCTGTTTCATTACAAAACAGGGGGGTTGAGGGTTTCACGACACTCAAACAGGCATACTCTTCGGAATACCAAAGAGTGCAAGTTGCGTTCTAAGATTCGATGACTCTC
+
AAA?1DF1A1>AGFFFGF0AE?FFHGBGFHHBFFHBAFAGGFHGGGEEFFHHHHGAGHCGFGHBGFHHH1DHGHHHHHHHHHFFGHHHHFEEGH1GGHBGG?/?FGHFBHGGGGGGGHEHHGGHEGGBGGHHGHHBFFFEGHHF//>/EFFFGGH1FHED:BF.EB@CFCFGFFBGGHGFHFGGFGFC0GHHHFGCHHG0FG<CDGEHDFBC1;0G1CEFHGGEGCGDHGG7<<9@/GEFFFE$CCGF2FEFHHGCAEGFCF/EE/EEFFDEGF2@2@0FHGF1AEEE?/GF@0/0A0G1/G/AEFHGF/HFFGBB1EHFGF1AA///FFF2FFGBGFBGGGBHFAB0A0E0?F313333E11BFBFFF1A?>11
@M02197:102:000000000-ALU3V:1:1102:18833:6475 1:N:0:1
AATCCTCGGAGTTCCTCCGCTTATTGATATGCTTAAGTTCAGCGGGTAATCCTGCCTGATTTGAGGTCTAAAGTTCAAGTGTTTCACTCAAAGGTGAAGCGATTTATAAGCGCCGTCTAACGATAAGACTGCATTCGACTTGACGAGAATAAGTGTTATTACGCCGAGTGAAGCTTTCTATGATATCGAAATACAAGCTGCTCGTACATTTCAGCTGAGCTGACCCTATACAGGGCCGGCAATACAGCCAGAATCCAAGCCCAGACGCCTGTTTCATTACAAAACAGGGGGGTTGAGGGTTTCACGACACTCAAACAGGCATACTCTTCGGAATACCAAAGAGTGCAAGGTGCGTTCAAAGATTCGATGATTCA
+
AAAABFF3AABAGGGFGGGGGEGGHHEHFGGHHHHHHFHG5FFE2CEGHHGHHEHGHHEHHHHGGHHGGHGHHHHHGHHBFGHHHHGHHHBGFHBGFHGHGAGHGHHHHHHGGGGGGHGHFGGGEE2FGHHHHFGHFHGGGFHH/ADGD81?DGFFGEGHHGGFEFF@EGHHEFFHHEHGHGBGFFHGHHGEHHGHCCFBBGFGGGEAFEGGEBFCFBGHHGFFFFFGFFFEGDCCDGHDFGBHFGFDF32F22CGHF/GFADCEECE23FGF4F4FDFCFHFF?/CEECGFHGHHEHFFF31EEBFGEEDBHGFFF35FD5FFA222GD5FF5GFGD55GFFF4DBGCEE?FFF5EDGFECFFCFFFF@BA??
@M02197:102:000000000-ALU3V:1:1102:18022:6698 1:N:0:1
AATCCTCGGAGTTCCTCCGCTTATTGATATGCTTAAGTTCAGCGCGTAGTCCTACCTGATCTGAGGTCAATAAGTTTGTAGTTCTGTTGAGACAAGGCTCAGCAGGGTTGACGAGCGACACCTTTTAGGATTTTTGTCACAGCAAGAACAGGACCATGAGTTGGACAAACCTAGAACACTGTCAAGTCCGGACAATAGGGCCGTACGATTCAACTTAGAGTGGGCAAGTCTACTAGATGTAGAGCTTGATCCGCTCAACTTGCACGGAGACCAACGCGGCCTTGCACCAGGGCACGATAGAGGCGGCGGGAGAGGTTAATGACACTCAAACAGGCATGCCCTACGGAATACCAGAGGGCGCAATGTGCGTTCAAAGATTCGATGATTCAC
+
BBBB?FF3AAD?F5FGFFE2EEDFHHGHGHHHFH5AD5FGFFBE22EG0FGGFHHHGHEBGFHH5132F3@FFB5FGHH5EGHFBFGHHBFGHGHH113EBGFHHAE0F/3B?FECEE?C@F0CG120@1FFFHH/<D2>11FF0<BCFGF/?<.<>DBB=F<GGCFHFAE/AD9=0#9.<60D=9000;00C;0:90F./A.B/A00*:;C;C#;0:0#;</;00==009BB0<00./#<<9<11<<-@</CB<1?<11?/ACC1B2@?0@CBB/>///B11B0F?FB0/AF>/DHF@E/>/@/E?FFHHG@HG1FFGAF1GDA1FHHGGFFFFGCF///B1BBGFGBHFGHFECA0EB1DDA0A0A1CGGGBGE1GFFFFFFF>A1A1
@M02197:102:000000000-ALU3V:1:1102:19669:6782 1:N:0:1
AATCCTCGGAGTTCCTCCGCTTATTGATATGCTTAAGTTCAGCGGGTAATCCTGCCTGATTTGAGGTCTAAAGTTCAAGTGTTTCACTCAAAGGTGAAGCGATTTATAAGCGCCGTCTAACGATAAGACTGCATTCGACTTGACGAGAATAAGTGTTATTACGCCGAGTGAAGCTTTCTATGATATCGAAATACAAGCTGCTCGTACATTTCAGCTGAGCTGACCCTATACAGGGCCGGCAATACAGCCAGAATCCAAGCCCAGACGCCTGTTTCATTACAAAACAGGGGGGTTGAGGGTTTCACGACACTCAAACAGGCATACTCTTCGGAATACCAAAGAGTGCAAGGTGCGTTCAAAGATTCGATGATTC
+
AABBCFFBB@BAGGGGGGGGGGGHHHHHHHGHHHHFHGHHFHHGGGGGHHHHHEHHHHGHHHHGGHHHHHGHHHHHGHHGGHHHHGHHHHHHHHHFFHHHGEHHGHHHGHHGGGGGGEHHHGFHGGHGHHHHHFHHHHGGGGFHGGFGGHFHHFFHHGHHHHGGGGGGFHGHGGHHHGHHHHGHHHHHHHHHHHGHHHHGGGGDDDGGGHHHHHHGHHF0HHGHFHGHGGGGFFGGDGHHHHHGFHHFFHHHHHGGFHHFFCE@EGGFEHGHGHHGGHGFHEGHGGGGGGGHHHHHGHGDEHEGCGHHGGGHHHHHHFHHHGHHGGCEHHGHGDBHHHHCHGHFCFHHGGGFGFBGGGGGGFFFFFFFAAA?A
@M02197:102:000000000-ALU3V:1:1102:6325:6785 1:N:0:1
AATCCTCGGAGTTCCTCCGCTTATTGATATGCTTAAGTTCAGCGGGTATCCCTACCTGATCCGAGGTCAACCTTATGAAAGATTTAACGGCCGAGACCGCCCGCGCTCCGAAGCGATTTATGAAATCACAACGCTTAGAGACGGACAGCTCAGCCGAAGACTTTGAGGCGCGGGGAACACCGCGGCGCCCAACACCCAGCCGGGCTGGATTGGTGACAATGACGCTCGAACAGGCATGCCCCCCGGAATACCAAAGGGCGCAATGTGCGTTCAAAGATTCGATGACTCAC
+
AA11>31>AA@AGGGGGFGGFGGHHHFGDHDFHHHGHHHGHGHCEGGGH1EHGHHGDFBGHHHGGGEHHHHHFHFHHEHHHHGGHBFHG9GEE#EBE?EC@B/<;</9<CGCAC?EH:,;GB=1/<1GFF;AC/<FFFFFHGCAF;:;EFC:C/FC#A;A9;900B;/AA-.#@9;=>FF=GB;@@>;;;A;.:9A@E--:@C>@GGCCCBBGD=BE8GFFFB.?;A9D3GDBFHFGGGECE999=5GBGB5332A22?DFFA2E?GFGE5A5CGGFFCCDFDDF?BBAA
@M02197:102:000000000-ALU3V:1:1102:17161:6872 1:N:0:1
AATCCTCGGAGTTCCTCCGCTTATTGATATGCTTAAGTTCAGCGGGTATTCCTACCTGATCCGAGGTCAACCTGAGAAATAAAAGGTTAGACCGGCCCGACGAGACCTTGCAACTCCCCGCGTGCCTCGAAAGACTCGTTGCGAAGAGGGTCCCACGGACGCCGTCATTGTCTTTGAGACCAGTTGCGGACGAACCACAACGCGGCCCAACGCCCAGCCCGAAGGTTGGAGAGAGGATAATGACGCTCGAACAGGCATGCCCACCGGAATACCAGTGGGCGCAATGTGCGTTCAAAGATTCGATGACTCAC
+
A?AABFFBBBBAGGGGGGGGGGGHHHHGGHFHHHHHGHGHGHHGGGGGHHHHHHGHHHHHHHGGGFEH3FGHHHEHHHHHHEHHHGEGHHFHGEEGGGGCEECDDDFHHGHHEHHHGHGGGGGGGHHHGFFGGHHHHGHGGGFFGEEFHG:HHHHHGGGFADGGBGFFGFFFFFFGEEFBEHFFFFFFFFFGFGDAABEEGCDGADFFDEGEE@?DGGCHHFGGGBHHHHGHHHHH:BFFFFFFCHHFGHHBHFEGBGGGFCGGHHHHHHGCCGGGEGEFHBGHGGEACGGBGGGGAB44FFF5BB3ABAB
@M02197:102:000000000-ALU3V:1:1102:7175:7048 1:N:0:1
AATCCTCGGAGTTCCTCCGCTTATTGATATGCTTAAGTTCAGCGCGTAGTCCTACCTGATCTGAGGTCAATAAGTTTGTTAATTCTGTTGAGACAAGGCTCAGCAGGGTTGACGGGCGGCACCTGTTAGGATTTTTGTCACAGCAAGAACAGGACAGTGAGTTGGACAAACCTAGAACACTGTCAAGTCCGGACAATAGGGCCGTACGATTCAACTTAGAGCGGGCAAGTCTACTATGATGCAGAACTTGCTCCTCTCAACTTCCACTGAAACCAACACTATCTTGCACCAGGGCACGATAGAGACGGCGGGAGAGTTTAATGACGCTCAAACAGGCATGCCCTCCGGAATACCAGAGGGCGCAATGTGCGTTCAGAGATTCGATGATTCAC
+
AABB@FFA@ADBGGGGF4ECAEAGBG5GBGAFGHHHGHGHHF5EGGGGG1GHHHHHFG3FHGFGEEHHCGGHHHFGFHHHHGHHHEGHHHHHEHGHGFAGHHGGHHGGHHECFEGGCGCCCDGHGHHFHHFGHHHHGGGBHFHHHHGGFGFGAC.CEHGEHGGHF09CGHEEHHGCGCFHFEFBBFEFBFGGGGGGG99;CB.9CDGGCE0<B3=90/<9</<9@BD1AB#;2=1BBBFBDFF11?00/CC0/</@@@1@0@@0D@B2BB<?/<222B1>F0DFBF<B/F1F/>0B/F2>2F>//>/@/F0B1@F1DFB2GE/B/1/B0FFF1HGBFF/??EA//BHFHFBABFFGEA000GFE1EAA01131B33GECF1CDDDDDA>1>1
@M02197:102:000000000-ALU3V:1:1102:20341:7146 1:N:0:1
AATCCTCGGAGTTCCTCCGCTTATTGATATGCTTAAGTTCAGCGGGTAATCCTGCCTGATTTGAGGTCTAAAGTTCAAGTGTTTCACTCAAAGGTGAAGCGATTTATAAGCGCCGTCTAACGATAAGACTGCATTCGCCTTGACGAGAATAAGCGTTATTACGCCGAGTGAAGCTTTCTATGATATCGAAATACAAGCTGCTCGTACATTTCAGCTGAGCTGACCCTATACAGGGCCGGCAATACAGCCAGAATCCAAGCCCAGACGCCTGTTTCATTACAAAACAGGGGGGTTGAGGGTTTCACGACACTCAAACAGGCATACTCTTCGGAATACCAAAGAGTGCAACGTGCGTTCAAAGATTCGATGATTCAC
+
>3>>>@FBAB@AGGGBGGGGGFEFHGFD5GDGHFHFFHHB5DFEEGAAGFHHHFHFEFFHHFBEFFFCFDFDGEFGHFG5GHFHHFHDGH3@FG333@FH@EEH1FFGEBBEEEGEEGEHFFFGA?FGH11FDGGF2/?CDG1@B/A?/1GFF#>ABFHH@FAECBFCGHEFHG7HHHFFHC:0GGHAGHG;9FFEHG@FEEFDDFEFGFGBB7FBBBCFF0<CFFFB2BBGBDD?D@D;=B9CC2FDFFDFB2F@?B/FFGE/</FF2F3HBGFB4E?1GBF@F/E@EEGCGFEHDGD@13EF1HHGGGGHGEFFGGHHGGDHEAEEHHHHGDCFFGA5HFHGGHFGEEE?GGFGGGGGFFGFFFFFDFAAA>3
@M02197:102:000000000-ALU3V:1:1102:20018:7165 1:N:0:1
AATCCTCGGAGTTCCTCCGCTTATTGATATGCTTAAGTTCAGCGGGTAGTCCTACCAATCTGAGGCCGATGAATTGAAATTAAATCCCTTCCTCTCTTCCAAAGAAGCGAGGCATGGGCGGGGTTCAGAAGCACTCCAACCAGCAAAACGTCGCGTCCAGCTCCTCGACCCTGCGCCTCTCCTCTCCGAAGTCCTGATATTATCAAAACCCGGCAGGGAAAGACGAGGGCGAAATAACGAGCTTGCGTCCGTCTTGCCGATCGAATGGATGCGCTAATGCATTTCGAGGGAGCCACCGTGGAAGAGGGCAAGACCCTCAATGCCGAACCGCCAGCTTTCTCAACTAAATAAGAAAGCTGTCGTTCGAAACAATTCGCGGCCCTCAAACAGGCATGCTCCCCAGATTAGATCTGCCGGGAGCGCAAGGTGCGTTCAAAGATTCGATGACTCAC
+
BABBBFFBBBBBGFGGGGGGCFEHFHHHFHHCHHHHHHFHGFHGGGGGGHHHHHHHHFHHHHBGFGGGGG?HDGHHHHFHHHHFHHHHHHHHHHHHHHHGHFDGEFHHGGGGGGHHGGGGCGG-CHHHFHFHHHHHHHGHGECGHFHHFGHHCGGGGGGGGGGGGGG.;DFFFFCFD?FFFFFFFFFF-.@EFEFFBFBFFBBFFFFFFFFF->;;AFEF.AFB.-A@;FFFFBFFFBA.9>./+=-B9AB-A-@9---/99B////>:9--/;00000C9.F.@F/AA;.....-.C;0GC/:/0/BG0/C.CC00BG<<-CCF--C???FBG1F1FGF12FFG2F>2FB<BHHG@C@?/F0EEGEGFF///E//CEE>0/1BDEBHHHC1GG?/ACFBHGDDGD2E1CEEE/AFFEE?EFCHGE0E?BBGGGFBGEGE1FFFFD1A?A>A
@M02197:102:000000000-ALU3V:1:1102:24489:7291 1:N:0:1
AATCCTCGGAGTTCCTCCGCTTATTGATATGCTTAAGTTCAGCGGGTAATCCTGCCTGATTTGAGGTCTAAAGTTCAAGTGTTTCACTCAAAGGTGAAGCGATTTATAAGCGCCGTCTAACGATAAGACTGCATTCGACTTGACGAGAATAAGTGTTATTACGCCGAGTGAAGCTTTCTATGCTATCGAAATACAAGCTGCTCGTACATTTCAGCTGAGCTGACCCTATACAGGGCCGGCAAGACAGCCAGAATCCAAGCCCAGACGCCTGTTTCATTACAAAACAGGGGGGTTGAGGGTTTCACGACACTCAAACAGGCATACTCTTCGGAATACCAAAGAGTGCAAGGTGCGTTCAAAGATTCGATGACTCAC
+
BBBCCFFDDDCCGGGGGGGGGGGHHHHHHHHHGHHHHHHHHHHGGGGGHHHHHGHHHHHHHHHHGHHHHHHHHGHHHGGHHHHGHHHHHHHHHHHHHHHGGGHHGHHHHHHGGGGGGHHHHGGHGGHHHGHHHHHHGHGGGHHHGGGGGHHHHHHHHHHHHHGGGGGGFHHHHHHHHHHGHHHHHHHGGHGHHHGGHHGGGGGFDFGGGGGHGGGGHGGGHGHGFBFGGHFHFFFFDBFHGFFFFBCB3FGBDBGECEHHHCEEECGEHHFGE@4GF4HHGGHHEE?GGGFHBHCF1FB5E3E1GHHHHGGEFHHEHHFEHFGHDEDEGGHGGFF3GHBFHGHFHBBFGGGGFGGCGGGGGFGFFFFFFFBAAAA
@M02197:102:000000000-ALU3V:1:1102:22706:7374 1:N:0:1
AATCCTCGGAGTTCCTCCGCTTATTGATATGCTTAAGTTCAGCGGGTAATCCTGCCTGATTTGAGGTCTAAAGTTCAAGTGTTTCACTCAAAGGTGAAGCGATTTATAAGCGCCGTCTAACGATAAGACTGCATTCGACTTGACGAGAATAAGTGTTATTACGCCGAGTGAAGCTTTCTATGATATCGAAATACAAGCTGCTCGTACATTTCAGCTGAGCTGACCCTATACAGGGCCGGCAATACAGCCAGAATCCAAGCCCAGACGCCTGTTTCATTACAAAACAGGGGGGTTGAGGGTTTCACGACACTCAAACAGGCATACTCTTCGGAATACCAAAGAGTGCAAGGTGCGTTCAAAGATTCGATGATTCAC
+
AAABBFF@C2DAGGGGGGGGGGEHHHHHHHHHHHHGHHHHHHHGGGGGHHHHHHHHHHHHHHGGGHHHHHHHHHHHHHGHHHHHHHHHHHFHHHFHHHHHGEGHGHHHHHHGGGGGGHHHHGFHFGGHHHHHHHHGHGGGGHFHGGGGGHHHHFHHHHHGHHGGGGGGGFFGHGHHHHHHHHHHHHHHHHGHHHHBHHGFGGGGDDGFHGHHHFHHHHHHHHHHGHHHFGHHFGGGGHHHHHFHFHHGHHHBGBFCFHHGHGGGGGGHHHHHHGHHEHHHHHHFGGGGGGHHGHHHGHHHGHGGGHHHHGHFHHDGHHHHGBHHGGGGHHHHHHHGHHHHHGHHHHHHE?CGHFGGGGGBGGGFFFFFBFBBABB
@M02197:102:000000000-ALU3V:1:1102:22713:7392 1:N:0:1
AATCCTCGGAGTTCCTCCGCTTATTGATATGCTTAAGTTCAGCGGGTAATCCTGCCTGATTTGAGGTCTAAAGTTCAAGTGTTTCACTCAAAGGTGAAGCGATTTATAAGCGCCGTCTAACGATAAGACTGCATTCGACTTGACGAGAATAAGTGTTATTACGCCGAGTGAAGCTTTCTATGATATCGAAATACAAGCTGCTCGTACATTTCAGCTGAGCTGACCCTATACAGGGCCGGCAATACAGCCAGAATCCAAGCCCAGACGCCTGTTTCATTACAAAACAGGGGGGTTGAGGGTTTCACGACACTCAAACAGGCATACTCTTCGGAATACCAAAGAGTGCAAGGTGCGTTCAAAGATTCGATGATTCAC
+
BBCCBFFBCCCCGGGGGGGGGGGGHHHHGHHHHHGHHHHHGHHGGGGEHHHHHHHHHHGHHHHHGHHHHHGHHHHHHHHHHHHHHHHHHHGFHHGHHHHHGGHHGHHGHHHGGGGGGHHHHGGHEEHHHHHHHHHHGHGGGHEGGCFGGGHFFHFFHHGHHGFFGGFGGHHHHHHGHHGFHEGCCGHGHHGHHHHGHHHFEGGFFGGGGGGBGHGGFFHGGGHHHHHHGGGHGGGFGHHEHHHHFGC??BGHGGDCHHGGHFCGGGGFHCHHHGFHHGHHHHHGF?CGGGGHHHFEGHHHEHGGGHHHHGHHHGGGHHHGHGFHGGGCHEHGG5HFFBDEHHHHHHGGGGGEGGGCGGGGGGGFFBFFFFAA3AA
@M02197:102:000000000-ALU3V:1:1102:23581:7399 1:N:0:1
AATCCTCGGAGTTCCTCCGCTTATTGATATGCTTAAGTTCAGCGGGTAATCCTGCCTGATTTGAGGTCTAAAGTTCAAGTGTTTCACTCAAAGGTGAAGTGATTTATAAGCGCCGTCTAACGATAAGACTGCATTCGACTTGACGAGAATAAGTGTTATTACGCCGAGTGAAGCTTTCTATGCTATCGAAATACAAGCTGCTCGTACATTTCAGCTGAGCTGACCCTATACAGGGCCGGCAAGACAGCCAGAATCCAAGCCCAGACGCCTGTTTCATTACAAAACAGGGGGGTTGAGGGTTTCACGACACTCAAACAGGCATACTCTTCGGAATACCAAAGAGTGCAAGGTGCGTTCAAAGATTCGATGATTCAC
+
AAAABFFBCCCCGGGGGGGGGGGHHHHHHHHHHHHHHHHHHHHGGGGGHHHHHHGHHHHHHHHHGHHHHHHGHHHHHFHHGHHHHHHHHHHHHHFGHHHHHHHHHHHHHHGGGGGGGHHHHGFEGGHHHHGHHHHHHHGGGHHHGEFGGHFHGGGGHHHHHGFGGGFGGHHFHFHHHHGFHFGFHHHHHGGHHHHHHGGHGHHGHHGHGHHHHHHGFFHFFFGGHHHHGGGHGEGFGGFFHGFFGGFHGHHHGFGGHG/CGGGGFEGGHHHHHHHHHHHHHGHHGGGGGGHFHHHHGHHHGHFGDHHGHGGHHHHHFFHHFHFHGGGFGGHHHGHHHGHGGBGHFHCGEGGGFFGGGGGGGGGFFFFFFFBCBBC
@M02197:102:000000000-ALU3V:1:1102:22330:7603 1:N:0:1
AATCCTCGGAGTTCCTCCGCTTATTGATATGCTTAAGTTCAGCGGGTAGTCCTACCTGATCTGAGGTCAAGGTGTCAATTGAATTTTCTCAAGGAGAAGCTTTGTGAGCGGGCCGAACGGTTTCTGCAGCCGAGCGAAACGTGAGCACGCAAGGCCGTCCACCGACGGGACCGCTAAGGTATTTGAGGCGAGCCGGACGGCAACACCCAAGTCCACTTCCAGCCCGGGCAGGACCCGGGCGGTGTGAGGTTTTCAAGACACTCAGACAGGCATACCCTCCGGAATACCAGAGGGTGCAAGGTGCGTTCAAAGATTCGATGATTCAC
+
CCCCCFFCCABCGGGGGGGGGGGHHHHHGHHHHHHHHHHGHHGGGGGGGFHHHHHHHHFHHHHHHGHHHHHHFGHHGHHHHHFHHHHHHHHHHHFEGHHHHHHHHHHGHGGGGGGGCGGGGGGHGHHHHHFGGDGGGGGGGHHHGHGHGGGGGGHHGGGGGHFFGGGGGGGFFFHGFFGFFFHGFGFFFGGGGGDGFFFHGFFFFHFFGHFHGGBFFFGGGGFFGHHHHHHEEGGGGGGFCG3HHHFGHHHGHHHHHHHHHHHGHHFGHHHG31GGFEFGBHHCHFHHHFHGHHHGFHHGGGGHFGGCGGGGGGFFFFFFFCCCCA
@M02197:102:000000000-ALU3V:1:1102:15939:7771 1:N:0:1
AATCCTCGGAGTTCCTCCGCTTATTGATATGCTTAAGTTCAGCGGGTAATCCTGCCTGATTTGAGGTCTAAAGTTCAAGTGTTTCACTCAAAGGTGAAGCGATTTATAAGCGCCGTCTAACGATAAGACTGCATTCGACTTGACGAGAATAAGTGTTATTACGCCGAGTGAAGCTTTCTATGATATCGAAATACAAGCTGCTCGTACATTTCAGCTGAGCTGACCCTATACAGGGCCGGCAATACAGACAGAATCCAAGCCCAGACGCCTGTTTCATTACAAAACAGGGGGGTTGAGGGTTTCACGACACTCAAACAGGCATACTCTTCGGAATACCAAAGAGTGCAAGGTGCGTTCAAAGATTCGATGACTCAC
+
BAABBFFABBBBGGGGGGGGGGGHHHHHHHHHHCFHHHHHCHHGGGGGHHHHHHHHHHHHHHHHGHHFHHHHHHGHHHHHHHHHHHHHHHHHHHHFEDFHGGHHGHGHEHEEGGGCGHHHHGGHGEHHHGHHHHGHHHGGGHDGGGGGGHHEH.FGHHHHHHEG?CFCGHHHHHHHHGGHHHHHHHFGHHGHHGCHHHHFFGGGGFGGGGFGFFGGG1CFGHGGGGGHGHGHGFD?DAFHFGGFGFB3BHGFBBDGFHEEGC?GGGGEHFGFGBFHBHGFHGGFGGGFE1HGHGHFGHHGGFEFGEHHHEFFHF3HFFHHGHGHGGDEGFHCHDAHHHHHHFGBBHHHGGGGHGGGFFGBFGGCFFFDFDA@BBB
@M02197:102:000000000-ALU3V:1:1102:23122:7781 1:N:0:1
AATCCTCGGAGTTCCTCCGCTTATTGATATGCTTAAGTTCAGCGGGTAGTCCTACCAATCTGAGGCCGATGAATTGAAATTAAATCCCTTCCTCTCTTCCAAAGAAGCGAGGCATGGGCGGGGTTCAGAAGCACTCCAACCAGCAAAACGTCGCGTCCAGCTCCTCGACCCTGCGCCTCTCCTCTCCGAAGTCCTGATATTATCAAAACCCGGCAGGGAAAGACGTGGGCGAAATAACGAGCTTTCGTCCGTCTTGCCTATCGAATGGATGCGCTAATGCATTTCGAGGGAGCCACCGTGGAAGATGGCAAGACCCTCAATACCGATCCGCCAGCTTTCTCAACTAAATAAGAAAGCTGTCGTTCGAAACAATTCGCGGCCCTCAAACAGGCATGCTCACCAGATTAGATCTGCCGGGAGCGCAAGGTGCTTTCAAAGATTCGATGACTCAC
+
AAAABFFBBADAGGGGGGFGGGGHHGHHCHFGGHGHHGGHFGFGGGGGGGFFHHHHHHHHGFGHGGGGGGGHHHFGHHHHHHHHHF@FHFHHHFHFHHFHHFHHHHHFCFCFFGHHGFHGGGCCGHHFHFHHHHFHCGHHGEEACHHFGGHFGAGGAADFGGGGGGBGGGFFFFAFFFFFEFFFFFFFF.9;BFFFFF/FFFFFF/BFFDDD>9@@FCEFEF/BAA9.DBBDFA.:FFD/-A9AEFBFBFFF?A/B/A.FFGFBEGFBC---/BEFC0009:/9-/CEEHHGFGF@.HHHFHHHGBEHGD/<<.BD=FHFAFE?<>/@B/EEHCF11GC2GG?G2?BHEGHGF33?/E>//C0C?GCF@E?/E/GCGFD?BEGHGFBHGHHEFHHGEB5DFEFGHFFFBFA2EAAAEFCCGFGFFCCHGF5GGGGGBEG4FFFFDD@ABAAA
@M02197:102:000000000-ALU3V:1:1102:19559:7846 1:N:0:1
AATCCTCGGAGTTCCTCCGCTTATTGATATGCTTAAGTTCAGCGGGTATCCCTACCTGATCCGAGGTCAACCTTGTGAAAGATTTAACGGCCGCGACCGCCCGCGCTCCGAAGCGATTAATGAAATCACAACGCATAGCGACGGACAGCTCAGCCGGAGACTTTGAGGCGCGCGGAACACCGCGGCGCCCAATACCAAGCGAGGCTTGAGTGGTGAAATGACGCTCGAACAGGCATGCCCCTCGGAATACCAAGGGGCGCAATGTGCGTTCAAAGATTCGATGACTCAC
+
AAA3AFFABAD>FFFG5GCE?AAGGHHHBGFHHHFHHGEFCFFDGGGGGHHHHHFHFEBHHFGEEFEHHHHFHHEGGBB4@3@BGH<BECEEEGG/EE@@CCCGCCCGGDEGGECFFEGC6FHBDFHHHGHGFC#EDH#:;ACAAHGEAGEC@CFD?0D=ABFFGCCGCA@=GHG?@?E<CB></@F/@DFAB1?CF9EEB1?1B1;01FBFHEH9FGBF1>1/992B1?FHEHGA9?5AE#FGFGCHFHGB/CGGCGHGGDEFAB1A13B3FGEEA1FFDBFF>1AA>
@M02197:102:000000000-ALU3V:1:1102:15975:7866 1:N:0:1
AATCCTCGGAGTTCCTCCGCTTATTGATATGCTTAAGTTCAGCGGGTAGTCCTGACTGATTTGAGGTCTAAAGCTTAAATTACAAATGCATTAGAAGCACCACTAACGATTTAAAGGTTAGACGTCCTCAGCGAAATAATTATTACGCCGAGTCAAGCCGTCAGGGTTTTAAACTGGGTTGCTCGTATATTTCAGCTGAGTCGGCGATTACGCCGACAGACAGCCATAATCCAAGCCCGCGCTGCATTTCATTACAAAATGGGGGGGTTGAGAGTTTCATGACACTCAAACAGACATACTCTTCGGAATACCAAAGAGTGCAAGGTGCGTTCAAAGATTCGATGATTCAC
+
AABA?5DAAA2AGGGGGGGGGGGHHHGHHHHHHHHHHHHHGHHGGGGGG3FGHFAGHHHHF5GHGHHHHH55BBEDGHHHFHFFH3BDEGGF3GD4FFHFGFE@F3FEGAGA?43433?BGHD/1A9EGH331FCGCG9FDF;FHFEGGGCD3GFB9GGC?@C.F#GGGFD;0G7GHA#;-;:GCA0CCCH9FFFFB;-A#AAB@GG<C.@.A<B1D9FF?FGEAFFFFCFCBF?CE/EE9F@3ABE@@E4B4B4B4FB/>/0FE12B335B5GE5AEHHHHF5GHHFHHHFF5GEF5G2EAEGHHHHGFHGHFFHEFEHHHF?GGFGGGGGGGGGGGFFFFFFFABBBB
@M02197:102:000000000-ALU3V:1:1102:18325:7858 1:N:0:1
AATCCTCGGAGTTCCTCCGCTTATTGATATGCTTAAGTTCAGCGGGTAGTCCTACCTGATCTGAGGTCAAGGTGTCAATTGAATTTTCTCAAGGAGAAGCTTTGTGAGCGGGCCGAACGGTTTCTGCAGCCGAGCGAAACGTGAGCACGCAAGGCCGTCCACCGACGGGACCGCTAAGGTATTTGAGGCGAGCCGGACGGCAACACCCAAGTCCACTTCCAGCCCGGGCAGGACCCGGGCGGTGTGAGGTTTTCAAGACACTCAGACAGGCATACCCTCCGGAATACCAGAGGGTGCAAGGTGCGTTCAAAGATTCGATGACTCAC
+
BBBBBFF@BABBGFGGGGGGGGGHHHCGBHHFHHHHGEGHGHHGFGGGGHHHHHHHHHHHHHHHHGHH3GFFBFHHFHHHHHGHHHHHHHHHGHHGHGHGHHHHHHFGG@EGGGGGDFGGEGGHHHHHHHHGGGGGGGGGGGHGFHHHGGFGGGHHGGGGGHHGGGGGGGGGHHHHHGFDGFFFGFGGGECGGGGGGGHHGFAF?EFHGGEGFGFFF0BFGGGFFFFHFHFGGGGFFGCGCHBHEHHGGGHGEGHFGDEHGGGHHHHGHHHHHGGFFE?FHGHHHHHHHCHGGB4GDHGAGGFHGGGFDFGCGFFFFFFFFBAAAA
@M02197:102:000000000-ALU3V:1:1102:13802:7876 1:N:0:1
AATCCTCGGAGTTCCTCCGCTTATTGATATGCTTAAGTTCAGCGCGTAGTCCTACCTGATCTGAGGTCAATAAGTTTGTTAATTCTGTTGAGACAAGGCTCAGCAGGGTTGACGGGCGGCACCTGTTAGGATTTTTGTCACAGCAAGAACAGGACAGTGAGTTGGACAAACCTAGAACACTGTCAAGTCCGGACAATAGGGCCGTACGATTCAACTTAGAGCGGGCAAGTCTACTATGATGCAGAACTTGCTCCTCTCAACTTCCACTGAAACCAACACTATCTTGCACCAGGGCACGATAGAGACGGCGGGAGAGTTTAATGACACTCAAACAGGCATGCCCTCCGGAATACCAGAGGGCGCAATGTGCGTTCAAAGATTCGATGACTCAC
+
AABCBFFCCCDCGGGGGGGGGGGHHGHHHHEHHHHHHHHHHFGGGGGGGGHHHHHHHHGHHHGHGGBHFHHHHHDFHHGHHHHHHHHHHHHHEHHGFHHHHHHHHHHGHHGHHGGGGGGGGGGHHHHHHG1FGHHHGHHHHHHHHHFGHHHHHHHHGGF0DGHHFHHFE0CEGHFFGHHHHFCGGBFFGGGFGFHGGHGGGGGHEHHHHFFGFGFHHHGGGFHFGHHHGHFFGHGFFGHHGHHHHGFFF/<0DGAHFHGGFGGHGHGGHGGDEHHGFFBGF2HFGHHGEGHHHGGGGHHHHHFGGGGGGHHHEHHHGEBGEBHHHHFBGHGHHHHHHEGE0?GGGHHHHHCHFGHHGGEA2FFFGGGEE4GGGFFG5?GG4FFFFFFBBAA>
@M02197:102:000000000-ALU3V:1:1102:4824:7872 1:N:0:1
AATCCTCGGAGTTCCTCCGCTTATTGATATGCTTAAGTTCAGCGGGTAGTCCTACCTGATCTGAGGGCAAATCAAGATTGCATGGACTGCGGTTTAGAGTGCAGACGGAGACAACTGATGTTTCGACACTCTAAAGCATTTAAGGAAGACCAGAGTCGATCCCAAAGCTCAATGACGGTCAAGAATCCGCCAGAGAGAAGGTCTAATGACACTCAGACAGGCATACCCTTCGGAATTCCAAAGAGGGAAAGGTGCGTGCGAAGGTTCGATGCAGCAC
+
>>A113@11>AAE3FF1AA0AA0A33FGD222DFGB1F2E221///AA/FDFGG101$;6A5727F#;E1FG1F;@###3D@2)B89H10/>>>>BFE@F72BDHH3A?CEF1<G8H12<22BB>#@?1#2@B1#<FB67FD<@2#@A#<F#E7<#EF<A/<<GG1B11#=00E?0FBB:@2:C1#:C1%9B1B1D13B1@11$D2D291FD1;BB#11;211AB/#A?EA1;199##;AB0;)15111B000000A0A111A111>@1111111>>
@M02197:102:000000000-ALU3V:1:1102:11954:8073 1:N:0:1
AATCCTCGGAGTTCCTCCGCTTATTGATATGCTTAAGTTCAGCGGGTATCCCTACCTGATCCGAGGTCAAGTCATGATATTGCTTACTGGACGCTGATCCGCCGGGGCTCCGAGAAGCGCAAATGTGCTGCGCGAGAAGCCGACGAGACCGCTGCCAATGACTTTGAGGCGAGTCCGCGCACGAAGGCGGGACAGACGCCCAACACCAAGCAGAGCTTGAGGGTGTAAATGACGCTCGAACAGGCATGCCCCACGGAATACCGAGGGGCGCAATGTGCGTTCAAAGATTCGATGATTCAC
+
BABBBFF@BBBAGGFGGGGGGGGHHHCEGGHHGHHGHHGHHHBEGGEEHHHHHEHFHHGHHHHEGGEHFHGFGHEFHH:GGGHHHFHHHHGHGGGGGHFHHGGGGGGGGHGGFGDDHEGGGCGHHHHHHHHGGG@GFGHHHGFGGGGGGGGGHGGGFFGGGGGGGGEEGGHFFFFFFFFFFFGGGFFFFFHGFFFFFFFFGDHFFE?GHHHHHHFFHHHHGHHHHHHHHFFFFFHFGHFHFGHHHHE?E?EGHGBGDFEEFGFHEE2E2GBHHGGEGHGGF5F5FGGGFBFFFFBBABBB
@M02197:102:000000000-ALU3V:1:1102:25388:8103 1:N:0:1
AATCCTCGGAGTTCCTCCGCTTATTGATATGCTTAAGTTCAGCGGGTAGTCCTACCTGATCTGAGGTCAAGGTGTCAATTGAATTTTCTCAAGGAGAAGCTTTGTGAGCGGGCCGAACGGTTTCTGCAGCCGAGCGAAACGTGAGCACGCAAGGCCGTCCACCGACGGGACCGCTAAGGTATTTGAGGCGAGCCGGACGGCAACACCCAAGTCCACTTCCAGCCCGCGCAGGACCCGGGCGGTGTGAGGTTTTCAAGACACTCAGACAGGCATACCCTCCGGAATACCAGAGGGTGCAAGGTGCGTTCAAAGATTCGATGATTCAC
+
AABBBFFBBBBBGGGGGGGGGGEHHHHHHGHGHGHHHGHHHHHGGGGEGFHHHFHGHHHHHHHGHGHHFHGF@B3BGHHHHHHHHHHHHHHGHHHGFFCGHH;GHH;EFGGGGGGGGGGGBFFFHHHGGEHGGGCGFDGGG0GADHHHGGCGCFGHGGGGGHHGGGACGG:GGGGHHHHHCBFFFFEGGFCGGGFFFFFGFA=FFEG?FGEBHGCGFFFFBFFAGGGFHGCEEFFGGEAAFAFB;HGGHHFHG5HGHHGDHFBFHHHHFFG3F1GE2GGHEHGHHHHHG22GFGFHHHHGGGGHGGGGGGGEFF4FFFFD@33AA3
@M02197:102:000000000-ALU3V:1:1102:18021:8127 1:N:0:1
AATCCTCGGAGTTCCTCCGCTTATTGATATGCTTAAGTTCAGCGGGTAATCCTGCCTGATTTGAGGTCTAAAGTTCAAGTGTTTCACTCAAAGGTGAAGCGATTTATAAGCGCCGTCTAACGATAAGACTGCATTCGACTTTACGAGAATAAGTGTTATTACGCCGAGTGAAGCTTTCTATGATATCGAAATACAAGCTGCTCGTACATTTCAGCTGAGCTGACCCTATACAGGGCCGGCAATACAGCCAGAATCCAAGCCCAGACGCCTGTTTCATTACAAAACAGGGGGGTTGAGGGTTTCACGACACTCAAACAGGCATACTCTTCGGAATACCAAAGAGTGCAAGGTGCGTTCAAAGATTCGATGATTCAC
+
A?ABBFFBCCBBGGGGGGGGGGGHHHHHHHHHHHHHHHHGFHHGGGGGGHHHHHHHHHHHHHHHGHHHHHFHHFHHHHHHHHHHHHHHHGHHHGHHHHHHGGHHGHGFHHHGGGGGGHHHHGGHGGHGHHHFHHGHHGGGGHHHGFDGGHFGHHHHHEGHHHGGGGGGGHFFGHHHHHGHGGHHHHHGHHHHHHHFHEGHGFFGCDHGFHGGHGGHHGGGHHHGHHHHGHFHGGEFFGFHGFGHGHHHHHGBHFGGGFHFEFGGGEEGFEHHFGHHHHFFHHHHGECGGGHHFHHHFCHGAH?F1FHHHGFHHHHHHHHDGFAHGGGEHHHHHHHHHHFHHHHHHHFHGGGGHGFGGGFFGGGFBFFFFFBCCCC
@M02197:102:000000000-ALU3V:1:1102:25724:8230 1:N:0:1
AATCCTCGGAGTTCCTCCGCTTATTGATATGCTTAAGTTCAGCGGGTAATCCTGCCTGATTTGAGGTCTAAAGTTCAAGTGTTTCACTCAAAGGTGAAGCGATTTATAAGCGCCGTCTAACGATAAGACTGCATTCGACTTGACGAGAATAAGTGTTATTACGCCGAGTGAAGCTTTCTATGATATCGAAATACAAGCTGCTCGTACATTTCAGCTGAGCTGACCCTATACAGGGCCGGCAATACAGCCAGAATCCAAGCCCAGACGCCTGTTTCATTACAAAACAGGGGGGTTGAGGGTTTCACGACACTCAAACAGGCATACTCTTCGGAATACCAAAGAGTGCAAGGTGCGTTCAAAGATTCGATGACTCAC
+
AABBBFFCCCCBGBG5GGGGCGFHHHGHFHHGHGHGFFHCHHHGGGEEHHFFFGFHHHEHHHHHGGHHHHHHHHFHHHHHHHBGHFHHHHH3GFFGFHHGEGHGGHHHGGHGC/EGGHHHHGEHGGHGHGHHHHFHGHGGGHHHFADGCFGHFFGGDGHHHHEGGGGG7HHGHHHHHGGGGHGGGHHGHHGGHFHHHHHEFFG0A0D:FFDHGGGEHGGCF<9FBFFFHHHHFGGGGHHEHEHCEHHDDFHHHHGGHHHFFCCCGGFAE0G1GBFHGEHFFG1FGE@EEGFGCAFFFGHDFFGFGHHGGEHGHFHGFDGA1GGHEA//G2HHHGHHHFG1BFG11HFBE0CGCGGGGGFAGGCFFFFF1F1>1AA
@M02197:102:000000000-ALU3V:1:1102:8220:8352 1:N:0:1
AATCCTCGGAGTTCCTCCGCTTATTGATATGCTTAAGTTCAGCGGGTAATCCTTCCTGATTTGAGGTCTAAAGTTCAAGTGTTTCACTCAAAGGTGAAGCGATTTATAAGCGCCGTCTAACGATAAGACTGCATTCGACTTGACGAGAATAAGTGTTATTACGCCGAGTGAAGCTTTCTATGATATCGAAATACAAGCTGCTCGTACATTTCAGCTGAGCTGACCCTATACAGGGCCGGCAATACAGCCAGAATCCAAGCCCAGACGCCTGTTTCATTACAAAACAGGGGGGTTGAGGGTTTCACGACACTCAAACAGGCATACTCTTCGGAATACCAAAGAGTGCAAGGTGCGTTCAAAGATTCGATGACTCAC
+
BBBBBFF@BBBBGGGGGGGGGG2FGFBFGFHHHHHBHHGCGHHG?EGCHHGHHHHGHGHHHHFBGFHHGHFHHHHHHHHFHHHHHHHGHFHGHH3GFHHHGGHGGHHHHHHGGGGGGHHHHGAHFGHHHFHEGFHHHHGGGHHHGGGGGHGHHHGHFHHFHHFADGGGGHHGHHHHHHHGHHFHHHHFHHGGHHHHGBGFACFGGGGHGGGHGHGGCF1HHHFBFFGGGGHHGGC?6HGFAFFFFFEHGHFG<B/EFHEGBF<@E@FECHFDBGBDHDHGBGG1GGCGGGHGHHGFE0HFGGABGHHFFC1CFF1GEDBEGDGA?CFEFFGFBD0FGHHHGGFHFBFGEA0EE113FEBFE11FF3FFFDA??A1
@M02197:102:000000000-ALU3V:1:1102:20206:8577 1:N:0:1
AATCCTCGGAGTTCCTCCGCTTATTGATATGCTTAAGTTCAGCGGGTAATCCTGCCTGATTTGAGGTCTAAAGTTCAAGTGTTTCACTCAAAGGTGAAGCGATTTATAAGCGCCGTCTAACGATAAGACTGCATTCGACTTGACGAGAATAAGTGTTATTACGCCGAGTGAAGCTTTCTATGATATCGAAATACAAGCTGCTCGTACATTTCAGCTGAGCTGACCCTATACAGGGCCGGCAATACAGCCAGAATCCAAGCCCAGACGCCTGTTTCATTACAAAACAGGGGGGTTGAGGGTTTCACGACACTCAAACAGGCATACTCTTCGGAATACCAAAGAGTGCAAGGTGCGTTCAAAGATTCGATGATTCAC
+
AAAAAFFBB@BAFGFGGGGGGGGGHHHHGHHHHHHHHHHHFHHGGGGGGFHHHGHHHHHHHEHGGHHHHH55FGFHHGHGFHHGFHGHGGFGGB3BFFHGF1GFEHFBGFH/ECC@EGHFFGAC?F?FGHFHHHHFHHGGFBDG/FC/CFDDD1FDG1GHHHGFGGCC0GFGGFGHHHGFHHGHGGHGGFC:0CGHCCGGFFGGGGHHGGGHGFBFHFFGHGFFGHG?GGF0BFEFFFFHFDFFFFGBGBDBG2GFHHGFHGEEAGGEF3HG34EHFBGFFGF3GFGGEE1FF1HHGHDDGHDGGHHF5GHBFHHGHFEGHHGHGEDGHHHHHHHGHHHHHGHGHHGHGGGFFGCFGGGG?GGFFFFFFF@BBBB
@M02197:102:000000000-ALU3V:1:1102:25551:8648 1:N:0:1
AATCCTCGGAGTTCCTCCGCTTATTGATATGCTTAAGTTCAGCGGGTATCCCTACCTGATCCGAGGTCAAAAGTGAGAAAATAGCTTGATGGATGCTGCTGTTAAGGGACCAAGACGCAAAATGTGCTGCGCTTACTACCAAAACACTGGCTGCCAATGACTTTGAGGTGAGTCTTAACAAAAAGACAAGCACCCAACACCAAGCAAAGCTTGAAGGTACAAATGACGCTCGAACAGGCATGCCCCATGGAATACCAAGGGGCGCAATGTGCGTTCAAAGATTCGATGACTCAC
+
AABBBFB3AA@AGGGGGGAEGGA5FGHHGHBFHHHHFFFEHDFECGEEHHFFHHGEFFHFHHH1EEEGHHGHHFFFHHHHHGHGHFFH1FGGFHHGGFGHHHHHFHGCGGHHHGEBEFHGHGGHFDFHFF?HHHHHHHFHHHHHGHGHHGFHHGGHHHHEHEHHGCFHGHHFGHHHHHGGHHHHGFHHFFEHHHGEFFHGGEFHEFGHGGFHHHHHGHGFGFHGGGGDFAGHHHGHGBEHCFFFHHHGHHHBHHCHGHGGGGEFGFDGGGGCGGGGGFGAGGFFFFFFFAA?AB
@M02197:102:000000000-ALU3V:1:1102:11069:8733 1:N:0:1
AATCCTCGGAGTTCCTCCGCTTATTGCTATGCTTAAGTTCAGCGGGTAATCCTGCCTGATTTGAGGTCTAAAGTTCAAGTGTTTCACTCAAAGGTGAAGCGATTTATAAGCGCCGTCTAACGATAAGACTGCATTCGACTTGACGAGAATAAGTGTTATTACGCCGAGTGAAGCTTTCTATGATATCGAAATACAAGCTGCTCGTACATTTCAGCTGAGCTGACCCTATACAGGGCCGGCAATACAGCCAGAATCCAAGCCCAGACGCCTGTTTCATTACAAAACAGGGGGGTTGAGGGTTTCACGACACTCAAACAGGCATACTCTTCGGAATACCAAAGAGTGCAAGGTGCGTTCAAAGATTCGATGATTCAC
+
AAAAABFAABBAGGFGFF2EEEEHHH5BABGBFHFFCHF55DFE2EGGGFHFHHGFBGHHHH5AFGGGFHFHDFGGBEGHHBGHHHBHFFFDDF@FGF43>AAGGHHEEFHGGGGGGHHFHGEGFFHFFHHFDGGHGHGGDHHHGECDDDGHFGBGHHFDGF6?CGFFGFGHHHHHHHHHGHHHGHFGEFA0GHHHGCGFDBC0DDEDGGGGHHGHFFAFFFHFFGGGB1HHGGGFCBB2GDB?BG223HFGB2?EGF/CG?/FEGFCFHFGGF4HHG2HFHFGGE?EE?GFCHFFEFFDF3EF15FHHGHHHBHEHHFFGGF2?CEEFF5EF5GFAGA5FF3FHHHHEEEAFA55FBCGGFGFBF@FFFAA>>3
@M02197:102:000000000-ALU3V:1:1102:24324:8745 1:N:0:1
AATCCTCGGAGTTCCTCCGCTTATTGATATGCTTAAGTTCAGCGGGTAATCCTGCCTGATTTGAGGTCTAAAGTTCAAGTGTTTCACTCAAAGGTGAAGCGATTTATAAGCGCCGTCTAACGATAAGACTGCATTCGACTTGACGAGAATAAGTGTTATTACGCCGAGTGAAGCTTTCTATGCTATCGAAATACAAGCTGCTCGTACATTTCAGCTGAGCTGACCCTATACAGGGCCGGCAAGACAGCCAGAATCCAAGCCCAGACGCCTGTTTCATTACAAAACAGGGGGGTTGAGGGTTTCACGACACTCAAACAGGCATACTCTTCGGAATGCCAAAGAGTGCAAGGTGCGTTCAAAGATTCGATGATTCAC
+
A3AABDF?AADBGGGGGGGGGGGHHHHHHHGGHHHGHHHHHHHGGGGGHFHHHEHHFHHHHHHHGHHGBHHFHGGH5FE5DGHCGGGHGBGFHB3@@3@F@1?FFHGGHFEGGGC/EEGHHGFHEFFHEDFFGFGGGGFGGFGHGEC?/<FBG@;.GGGBGGG9<<CGEHC<DGFGFEGDGH06CFHGHFHFHGFFGF@CF0;EADGDFGGGGBFFG=1CGFGGGFCF9FBGCCADFCDFFHGFGGFFGHGGDFDGGF/BGADEGEF/F333HHHG4HHHEHHHGGE@EEFGEAEFEG3F1HEFCFHHEFDBGFADBHEHHFAHGGGGHBGBGB3HFHFFGFHHG5CFFCEACGG5BGFF?CFFFFFFFFA33AA
@M02197:102:000000000-ALU3V:1:1102:9553:8857 1:N:0:1
AATCCTCGGAGTTCCTCCGCTTATTGATATGCTTAAGTTCAGCGGGTAGTCCTACCAATCTGAGGCCGATGAATTGAAATTAAATCCCTTCCTCTCTTCCAAAGAAGCGAGGCATGGGCGGGGTTCAGAAGCACTCCAACCAGCAAAACGTCGCGTCCAGCTCCTCGACCCTGCGCCTCTCCTCTCCGAAGTCCTGATATTATCAAAACCCGGCAGGGAAAGACGTGGGCGAAATAACGAGCTTTCGTCCGTCTTGCCTATCGAATGGATGCGCTAATGCATTTCGAGGGAGCCCCCGTGGAAGATGGCAAGACCCTCAATACCGATCCGCCAGCTTTCTCAACTAAATAATAAAGCTGTCGTTCGAAACAATTCGCGGCCCTCAAACAGGCATGCTCCCCAGATTAGATCTGCCAGGAGCGCAAGGTGCGTTCAAAGATTCGATGACTCAC
+
AABBBFF?ABBBGGGBGFGGGGG5FHFGHHHHHHGHHHHHHHHGGC0EFHFHHHB1FFHHHHHEGGGCEECHHHGHFGHHHHFHHFHHHHHGHHBGHHHHHFFFH03FEE@EEFBCAGHGGGCCGHHHHHECGH0CGGGHGGEGHHFGACGHGGG?-BGFF0CFF/9E-B=B.99-DDFFFFFFFFFF?B9AFFFFFBF/B/FFFFFFFDFBBBBB<B?FAFEBD.A;B9/BB.EFBD9;/99;9BBBD.BFEAB//..//BB/FFF@9-B=BBFFB9BFA9/.@FC.C;-;---;.:HGBGEFHGC=00</..0D1B1<..A<-/</<?01BFBC@/GFEHGB?G2BHGB1FG?///E/?F0E/?FHFB?EEE?E>AGFHAFGBEADHFGFFA1EEE2BHHBHFBGHE2DFEEA3GGEEECABAE?EDFG5GFGFAEGBBCFFFFF3?AAA
@M02197:102:000000000-ALU3V:1:1102:16980:8890 1:N:0:1
AATCCTCGGAGTTCCTCCGCTTATTGATATGCTTAAGTTCAGCGGGTATCCCTACCTGATTCGAGGTCAAAGTGGTCGGTAGCTTCTGGGGGCGGGCCCTCGGGACCGGCGGCGCAATTCTGCTGCACCCCGGGCCTTCGTACCAGCCGCCAATCGCTTTGAGGCGAGTCCGCGCGCGCGGCGGGACAGGCGCCCAACACCAAGCGGGGCTTGAGGGTGTGGATGACGCTCGAACAGGCATGCCCCACGGAATGCCGAGGGGCGCAATGTGCGTTCAAAGATTCGATGATTCAC
+
CCCCCFFCBCCBGGGGGGGGGGGHHHHHHHHHHGHGFHHHHGHGGGGGHHHHHHHHHHHHHHGHHGGHGHHHHHHHHGGGHGHHHHHHHHGCE@D?CGGHHGGGGGGGG;GGGGGFF?FFGFGGGGEFGDFFFFFFFFFEFFFEFCAFBCFA:BBGGFGGGGGGEGGD@GGGGGCGGDFGGGHHHHFGGGGGCEH;HEFGGGGGGGHGHGHHHHGGG<HHHHHGGECGHGFHHHH<GHF<GGGGGGGGHGHGCEGGGHGGGGGHFBHCGGGHFGCGGGGGGGFFFFFFFCCCCC
@M02197:102:000000000-ALU3V:1:1102:21037:8925 1:N:0:1
AATCCTCGGAGTTCCTCCGCTTATTGATATGCTTAAGTTCAGCGGGTAGTCCTACTTGATTTGAGGTCAAAATGCACTGTTTTGAACTAGAACAGGTTTATTTTTGTCTTTAAAAAGCCACCATTCCTAAACATCCGTTTGCGTCACTATCGAAAAGTTCTACAACGATAGCTCAAGCCGCAAAGGTACTTTATTGGTGCTTGTTACATTTCAGCCGAGTCGTGACTTTACTTAAAAAGCCTGACAAACAGCCATGATCCAAAACCCAGACTGCCAACTGTTACATTGGCGGGGTTGAGAAGGTTTGCGACACTCAAACAAGCATGCTCTTAGGAATAACCCAAGAGCGCAAGGTGCGTTCAAAGATTCGATGATTCAC
+
AAABAFFC@BCCGGGGGGGGGGGHHGHHHHHHHHHHFHHHHHHGGGGGGHHHHHHHHHFHHHHHGHHHHHHGHHHGHHHHHHHGGHFHHHEGHFGHGHFHHHHHHGHHFHHFFHHHEHHHHHHHHHHHHGHHHHHHGGGHGHFGGGGHHHHGHFDDFGHHHFHGFHGFHGGH;HHGEGFEGHGGHHGFHGFBHHHHHHHGHHHHHHBGGGGGGGGFGGGGGHHHHHGGGGHGFHGHHHHFFHHFHHHHGFHGHHGFGBGHGEFGFHHGHGEFHEHGHHHHGGB3F/GGEE?FGF44HHHHHGHGDGGGHGBGGHEHHHGHHHEHHHHGHFFHHHHHHFEAHDHEEEGGHHHHGGGGHFGEGGGGGGGFFFFFFFBBBBB
@M02197:102:000000000-ALU3V:1:1102:22303:8921 1:N:0:1
AATCCTCGGAGTTCCTCCGCTTATTGATATGCTTAAGTTCAGCGGGTAGTCCTGACTGATTTGAGGTCTAAAGCTTAAAGGTGTGCAGCTGACGCTACGACGCATTAGAAGCACCACTATCTTGATATGAAACGTCCTCAGCGAAATAAAGCTATTACGCCGAGTCAAGCCGTTAATATTCAAACTGGGTTACTCGTGTATTTCAGCCGAGCCGATCTCTACTTAAAGAGTCCAGCAGACAGCCATAATCCAAGCCCACGCCTGCTTCATTACAAAACAAGGGGGTTGAGAGTTTCATGACACTCAAACAGACATACTCTTCGGAATACCAAAGAGTGCAAGGTGCGTTCAAAGATTCGATGATTCAC
+
BABCBFFCBCCCGGGGGGGGGGGGHHEHHHHHHHHGHHHHCHHGGGGGFGFHHGBGGHHHHHHHGGHHHHHHHHHGGHHHHFFFGHFGHHHHGGGGGGGGGGGGFGGHHFFGHHHAGHHHHHHHHHGHHGHHHGHHGGHHHH'GCC8HHHB8HHHEFF8GG8D58:FGFEACE8GFGGHFGFHGGFHDCGAEGFGFHGGGGGFFFFEGDEGGHFGFFHHHGGFFHFFFHCFBFG?;FFGFGHHHHHHGBE?EHGGGEE/1G?3EHHGFHBG?EHHHGFGC?GGHFFFHHHHHHHFFHEGGHHGHGBHFFDBHFHHHGGGGGFFAFB5CHHHHHHGFBHFCGEGE?GFAA5GCFGGCFFFFFFFAA?AA
@M02197:102:000000000-ALU3V:1:1102:21327:8986 1:N:0:1
AATCCTCGGAGTTCCTCCGCTTATTGATATGCTTAAGTTCAGCGGGTAGTCCTACTTGATTTGAGGTCATTATGTACTAATCCAATAAGTGTTAAAGCTCTTTGCCAACTCTTAGTAACGTCCCCGATGAGTTTTGATACTACAACATCAGGTCAAGCCGTTACAATTCGTGCATGCAGCTTCCTATCTATCAGTCTAGCCAGTATTAATGGCAGAGACCACGATTCAAGCCCAGAACAACCCTTGATTAACAAGGGCGGGGTTGAGAAGTTCGCGACACTCAAACAAGCATGCTCTTCGGAATAACCAAAGAGCGCAAGGTGCGTTCAAAGATTCGATGATTCAC
+
A>AAAFFACCCDGGGGGGGGGGGHHHHHHHGHHHHHHHHHHGHGGGGGGHHHHHHHHHHGHHHHGHGHHHHHHHHHHHHHHHHHHHHFHGHHHHHHHHHHHHHHHHGHGHHHHHHHHHHG<HGG9GGGGH;HHHHHEGGHHHHHHGH9HEHHHHHHGHGGDGGGHHHHHHHGGH;HHHHHHHHHHGHGHHHHHHHHHHHHHHHHHHHHHHHGHHGGHHHHHHGDGGFHHGFHHHHHGGFFGHHHGHGHHHHHHGGGGFGGHHGHHHHGHEE?GHGGHGHGHHHHHHHHFHHHHHGGFGGHHHHHHHCHGHHGEEFGGBFGGGGHGGGGGGGGGG4FFFFFFA@BBA
@M02197:102:000000000-ALU3V:1:1102:27706:9148 1:N:0:1
AATCCTCGGAGTTCCTCCGCTTATTGATATGCTTAAGTTCAGCGGGTATTCCTACCTGATCCGAGGTCAACCTGAGAAATAAAAGGTTAGACCGGCCCGACGAGACCTTGCAACTCCCCGCGTGCCTCGAAAGACTCGTTGCGAAGAGGGTCCCACGGACGCCGTCATTGTCTTTGAGACCAGTTGCGGACGAACCACAACGCGGCCCAACACCCAGCCCGAAGGTTGGAGAGAGGATAATGACGCTCGAACAGGCATGCCCACCGGAATACCAGTGGGCGCAATGTGCGTTCAAAGATTCGATGACTCAC
+
AAB>AFFABBBBGGGFGGGGGGGHHC5DGHHHHHHFHHHHHHHGGGGEHGHGGHHGHHHHHHFFGGGHHHHHHHHHFFFGHFFHFGG8GFGHHEECFGFCGGGCDEGFHHHFHHHHHFGFGFEGGHEFBFGFFFHHHGHGFGGGGGGGGGGGEHHHGGGGDDCHGGGHFGFHGFHFGFFFFFFGGFGFECCHEHGDFFFFFFFGHFFHE@EBEFEGGGGHFGFFG3HHHGHGH;HHHGBHGGGGGHHCHGGEGHGHHHGGFE2GHHHHGFDGHHGGGGGGHHHHGGGGHGGGGGGFGFFFBFFFFFBBBAA
@M02197:102:000000000-ALU3V:1:1102:6023:9150 1:N:0:1
AATCCTCGGAGTTCCTCCGCTTATTGATATGCTTAAGTTCAGCGGGTAATCCTGCCTGATTTGAGGTCTAAAGTTCAAGTGTTTCACTCAAAGGTGAAGCGATTTATAAGCGCCGTCTAACGATAAGACTGCATTCGACTTGACGAGAATAAGTGTTATTACGCCGAGTGAAGCTTTCTATGATATCGAAATACAAGCTGCTCGTACATTTCAGCTGAGCTGACCCTATACAGGGCCGGCAATACAGCCAGAATCCAAGCCCAGACGCCTGTCTCATTACAAAACAGGGGGGTTGAGGGTTTCACGACACTCAAACAGGCATACTCTTCGGAATACCAAAGAGTGCAAGGTGCGGTCAAAGATTCGATGATTCAC
+
AAAAAFF?>A1>1FGG1BA0AAEHCHHFHHBFEGHHHHFGHCHGGEEGHHFFFFHFGFHHFFG2F0FFGHHGFDDFBFGFFHHHGFHHHHHHHFHGHHFHGCHHGHFHBGBEC/EEEHHFB?CGEAF1GHGGHFGHHEGGFGBHFE?C/GHHHH:HGGHHHGFGGGC?CED0FGHGHHHHHHGGGHHFGGEHHHGFHCFEGCB0=AFFGGGEF10HGGG>00HHGFF=:?;;<//B/<@<@@B8F0C1GGBDGF</C</EBAE/E/F/HCFG>2FHHHHFGB1GFE>>?/00BAAAAC1F/E?FEDF1D/FFG1A1FHG2D2GEE?E?FHHHFBGGDFA1HHGFG1EF0A0A1A1BGDGFCFFB13B@@3?AAAA
@M02197:102:000000000-ALU3V:1:1102:27542:9316 1:N:0:1
AATCCTCGGAGTTCCTCCGCTTATTGATATGCTTAAGTTCAGCGGGTAATCCTGCCTGATTTGAGGTCTAAAGTTCAAGTGTTTCACTCAAAGGTGAAGCGATTTATAAGCGCCGTCTAACGATAAGACTGCATTCGACTTGACGAGAATAAGTGTTATTACGCCGAGTGAAGCTTTCTATGATATCGAAATACAAGCTGCTCGTACATTTCAGCTGAGCTGACCCTATACAGGGCCGGCAATACAGCCAGAATCCAAGCCCAGACGCCTGTTTCATTACAAAACAGGGGGGTTGAGGGTTTCACGACACTCAAACAGGCATACTCTTCGGAATACCAAAGAGTGCAAGGTGCGTTCAAAGATTCGATGACTCAC
+
AAAABFFAAABCGGGGGGGGGGGHHHHHHHGHHHFBGGHHHHHGGGGGHHHHHHHHHHHHHHHHGHHHHHHHHGHHHHEHHHHHHHHHHHHGHHBGGHHHGGHHGHHHHHHGGGGGGHHHHGEHGGHHHHHHHGGHHHGGGHHHGGGGG:HFHHHHHGHHHGFGGGGGGHHHGHHHHHGGHHHHHHHGHHGHHHHHHHFFFEGGGGGHHGHHHHFHHHHGGHFHFFHHGGHGFBGFGGHHFHFHCBHGHHHHFHGGGGHHHFGEEGGFHFHHHHEGHFGHHHGGFFGEF?HGF1HHGHHGEGGGGHHHHFFHHHGFFFHFHGFGGFFEHFGGHHHHHHHHHHHGHHHHGFEGHGGGCGGGGGGFFFFFFFCBBBC
@M02197:102:000000000-ALU3V:1:1102:19970:9348 1:N:0:1
AATCCTCGGAGTTCCTCCGCTTATTGATATGCTTAAGTTCAGCGGGTAGTCCTACCAATCTGAGGCCGATGAATTGAAATTAAATCCCTTCCTCTCTTCCAAAGAAGCGAGGCATGGGCGGGGTTCAGAAGCACTCCAACCAGCAAAACGTCGCGTCCAGCTCCTCGACCCTGCGCCTCTCCTCTCCGAAGTCCTGATATTATCAAAACCCGGCAGGGAAAGACGTGGGCGAAATAACGAGCTTTCGTCCGTCTTGCCTATCGAATGGATGCGCTAATGCATTTCGAGGGAGCCACCGTGGAAGATGGCAAGACCCTCAATACCGATCCGCCAGCTTTCTCAACTAAATAAGAAAGCTGTCGTTCGAAACAATTCGCGGCCCTCAAACAGGCATGCTCCCCAGATTAGATCTGCCGGGAGCGCAAGGTGCGTTCAAAGATTCGATGACTC
+
AABCCFFCBCCCGGGGGGGGGFGHHHHHGHHHHHCHHHHHCDHGGGGGGHHHHHHHHHHHHHHGGGGGGGGHHHGGHHHHHHHHHHHHHHHHHHHHHHHHHFFHHHHHGGGGGGHHEHHGFGGFDHGHHGHHHHHHHHHHGGHHHHGHHGHHGGGGGGGFGGGGGGGGGGFFFF;AFFFFFFBFFFFFFBFFFFFFFFEFFFFFFFFF?DDFFFCCDCEFEFFFFAD:BFFFFFEF;FFEFDDFFADDD.9/FFFB/.A/EFFFEFFGGCA?BBBGFFC0EEBC-BBGEFAHDGCDAGFHHHHFFBGBGHGC<D/<DBGC<.GD?F@CGGHHFGHHHHHHGHHHFHHHGHHHHHHGCCGEGHHEFHGHHGGE@EGCCAB12FGHFGDHHGGGHHFFC?GFHHGGGFHGF1GFFE?FE?GGFCGFHFGGGGGGGGGGGGFFFFFFFAA@BB
@M02197:102:000000000-ALU3V:1:1102:8490:9480 1:N:0:1
AATCCTCGGAGTTCCTCCGCTTATTTATATGCTTAAGTTCAGCGGGTAATCCTGCCTGATTTGAGGTCTAAAGTTCAAGTGTTTCACTCAAAGGTGAAGCGATTTATAAGCGCCGTCTAACGATAAGACTGCATTCGACTTGACGAGAATAAGTGTTATTACGCCGAGTGAAGCTTTCTATGCTATCGAAATACAAGCTGCTCGTACATTTCAGCTGAGCTGACCCTATACAGGGCCGGCAAGACAGCCAGAATCCAAGCCCAGACGCCTGTTTCATTACAAAACAGGGGGGTTGAGGGTTTCACGACACTCAAACAGGCATACTCTTCGGAATACCAAAGAGTGCAAGGTGCGTTCAAAGATTCGATGATTCAC
+
AAAABFFA@ADBBF5FDGGEFCFFEG6FGFGHHHCGHBEHBDHGCGGGHHHHHHGHHHHHHFFDFFGGHBDHHHHHHHFFGGHHHHHHHGH3EG3BGGHFGGEGGHHHGHHGGGGGGGGHHEFGEGHHGHFHFHFHEGFGGHFHGEGCDGGDFFFGGH1GHHEGGGGGEHHFGHGHGHGFGFBGHHFGHGDGFHFGGGGCAEGDDEGGBFGHHGFFFHGFHGFFGEGBFGHEGCCB?EHFHHHGAFFEFDBB?1?GHFHGFF/EE@F/FGHHFD4HFGFFG4FGGEE@E1AGEEEHFHFGGGEBEHDGBFFFFFGGHFFBFEHFE2EAGEGGHGDFGFFGBHFB4GBFEE?GGFFABDGGGGFFBFFFFBAA?A3
@M02197:102:000000000-ALU3V:1:1102:25151:9444 1:N:0:1
AATCCTCGGAGTTCCTCCGCTTATTGATATGCTTAAGTTCAGCGGGTATCCCTACCTGATCCGAGGTCAACCTTGTAAAAGATTTAACGGCCGCGACCGCCCGCGCTCCGAAGCGATTAATGAAATCACAACGCTTAGAGACGGACAGCTCAGCCGGAGACTTTGAGGCGCGCGGAACACCGCGGCGCCCAATACCAAGCGAGGCTTGAGTGGTGAAATGACGCTCGAACAGGCATGCCCCTCGGAATACCAAGGGGCGCAATGTGCGTTCAAAGATTCGATGACTCAC
+
A>AABFFCCCCBGGGGGGGGGGGHHHGGHHHHHHHHHHHGHHHGGGFGHHHHHHHHFHHHHHHGGGGHHHHHHHHHHHHHHGHHHGHHGGGGGGFFGGCFGGGFFGGGGGGGGGGGHHGGHGHHHGHHHHHGGGGGGHGHHHHHGGHHGHGGGGGHGGAGBHFHGGGGGGFFFFGGGGFGGGGGGEGFHHHHHFGGHGGFGGGHHHHHFHHHHHHHGHGGGGGHHFHFHHHHGGHGGGGGGFGHHGF5HHGHHGGGGGHGHHGGGGHGGFGGGGEGGFFFFFFFBBBBA
@M02197:102:000000000-ALU3V:1:1102:20632:9507 1:N:0:1
AATCCTCGGAGTTCCTCCGCTTATTGATATGCTTAAGTTCAGCGGGTAATCCTGCCTGATTTGAGGTCTAAAGTTCAAGTGTTTCACTCAAAGGTGAAGCGATTTATAAGCGCCGTCTAACGATAAGACTGCATTCGACTTGACGAGAATAAGTGTTATTACGCCGAGTGAAGCTTTCTATGATATCGAAATACAAGCTGCTCGTACATTTCAGCTGAGCTGACCCTATACAGGGCCGGCAATACAGCCAGAATCCAAGCCCAGACGCCTGTTTCATTACAAAACAGGGGGGTTGAGGGTTTCACGACACTCAAACAGGCATACTCTTCGGAATACCAAAGAGTGCAAGGTGCGTTCAAAGATTCGATGACTCAC
+
BBBCCFFCCCCCGGGGGGGGGGGHHHHHHHHHHHHHHHHHHGGGGGGGHHHHHHHHHGFHHHHHGHHHHHHHHHHHHHHFGHHHHHHHHHGHHHFGHHHGGGHHGHHHHHHGGGGGGHHGHGGGGGHHHHHHHHGHFHGGGHFHGEGDGGHGHHGHHHHHHHGGGGGGGGHHHGHHHHHHHHGHHHHGHHGHHHHHHHHGGGHGGGGGHGGHGHGHHHHFHHHHGGHGGHHHGGGGGHHHHGFGGHHHGHHGDGCGHHHGHGGGGGGEF3FDGEHHFHGFHHHGGGGGGGHHHFHGGGGFEGGFGHHHHGHHHHGGHGHHHHGGGGF2HHHHHGEGHHHGHHHHGHHHECGGHFBGGGGGGGGFFFFFFFBBBBB
@M02197:102:000000000-ALU3V:1:1102:27258:9569 1:N:0:1
AATCCTCGGAGTTCCTCCGCTTATTGATATGCTTAAGTTCAGCGGGTAATCCTGCCTGATTTGAGGTCTAAAGTTCAAGTGTTTCACTCAAAGGTGAAGCGATTTATAAGCGCCGTCTAACGATAAGACTGCATTCGACTTGACGAGAATAAGTGTTATTACGCCGAGTGAAGCTTTCTATGATATCGAAATACAAGCTGCTCGTACATTTCAGCTGAGCTGACCCTATACAGGGCCGGCAATACAGCCAGAATCCAAGCCCAGACGCCTGTTTCATTACAAAACAGGGGGGTTGAGGGTTTCACGACACTCAAACAGGCATACTCTTCGGAATACCAAAGAGTGCAAGGTGCGTTCAAAGATTCGATGACTCAC
+
BBBBBFFBBBDAGGGFGGGGGGGHHHHGHHGGHHHHHHHHHHHGGGGGEHHGHHGCHFCHGHGHGGHGHHHGHGFHHHHHHGHHHGHHHHFHHE3@GHHBEFHGGFHHHHHGGGGGGHGGHGGHAGHHGFBGGHHHGHGGGHHGDEDD/FF1?BFFDGHHHHF7FFFFFFHGFFHDFHFGHFF;H;HEHGGHHHHFFHCFFGGFHFFGFFFGGFHGGFFFGGFGDCFFGFFGFF?D?GEFHFGHGHFF2GGD1C?GFCF0FEE?ECFAFHFHHGDFF4FFHHGHGGGGGGHGGCGFEAHF13EEGHGBHGGGFHHFEHHFGA5FFCEEEGHHGD2FGFHHGHHHHGHHGECEAGFFFGGGEGGFBFFFFFAA>33
@M02197:102:000000000-ALU3V:1:1102:25457:9597 1:N:0:1
AATCCTCGGAGTTCCTCCGCTTATTGATATGCTTAAGTTCAGCGGGTAGTCCTACCTGATCTGAGGTCAAGGTGTCAATTGAATTTTCTCAAGGAGAAGCTTTGTGAGCGGGCCGAACGGTTTCTGCAGCCGAGCGAAACGTGAGCACGCAAGGCCGTCCACCGACGGGACCGCTAAGGTATTTGAGGCGAGCCGGACGGCAACACCCAAGTCCACTTCCAGCCCGGGCAGGACCCGGGCGGTGTGAGGTTTTCAAGACACTCAGACAGGCATACCCTCCGGAATACCAGAGGGTGCAAGGTGCGTTCAAAGATTCGATGATTCAC
+
CCCCCFFCCCCCGGGGGGGGGGGHHHHHHHFHHHHHHHHHHFHGGGGGGHHHHHHHHHHGHHHGHGHHHHHHFGHHHHHHHHHHHHHHHHHHHHHHGHHHHH;HHHHHHGGGGGGDDGFGEGGHHHHGHHHGGGGGGGGGEFHHGHHHGGGFGGHHFGFDGHHGHGGGGGGGGFFFFFFDBFGFEFGGFGFFFFFGFGHFHGDEFHFHHGGHFGBBFGGGGGFGGHGGFGFFFGEDGGGGFFHHHFHGHHFHGHHHHHHHHGHHHHHGHGHHFEGGGGFHHHHHCHBHHFGGHHFHHHHGGGEHGGCGGGGGGCFFFFFFFCBCBB
@M02197:102:000000000-ALU3V:1:1102:11407:9669 1:N:0:1
AATCCTCGGAGTTCCTCCGCTTATTGATATGCTTAAGTTCAGCGGGTATCCCTACCTGATCCGAGGTCAACCTTATGAAAGATTTAACGGCCGCGACCGCCCGCGCTCCGAAGCGATTAATGAAATCACAACGCTTAGAGACGGACAGCTCAGCCGGAGGCTTTGAGGCGCGCGGAACACCGCGGCGCCCAATACCAAGCGAGGCTTGAGTGGTGAAATGACGCTCGAACAGGCATGCCCCTCGGAATACCAAGGGGCGCAATGTGCGTTCACAGATTCGATGACTCAC
+
A3ABA5BA>A>AGGGGGGGGGGGHHGGHHHGHHHHHGHHHHHHGGGGGBFGHHGHHHHHHHHHGGGG:HHHHFH;4@F:GB3B;@44@=@>E/>>><@//<<@C/CAAAD?FEEFFFC9D0BEA=D;7GGHDGCFCFF0FA;:FHHGB.CB:B/CBHC<#;BGHGGGC@A9A9D<B/<9BC<=>B/;==B&HF#EEC9>/99?FBCFFHHFGF%F;FB/BFFGF?EHFHGHF19EFA/A9AAFAA2B1F1FEF0A00?AD3GEAEA11FBA3331GFFC@3@1F>11>A
@M02197:102:000000000-ALU3V:1:1102:22028:9726 1:N:0:1
AATCCTCGGAGTTCCTCCGCTTATTGATATGCTTAAGTTCAGCGGGTAATCCTGCCTGATTTGAGGTCTAAAGTTCAAGTGTTTCACTCAAAGGTGAAGCGATTTATAAGCGCCGTCTAACGATAAGACTGCATTCGACTTGACGAGAATAAGTGTTATTACGCCGAGTGAAGCTTTCTATGCTATCGAAATACAAGCTGCTCGTACATTTCAGCTGAGCTGACCCTATACAGGGCCGGCAAGACAGCCAGAAACCAAGCCCAGACGCCTGTTTCATTACAAAACAGGGGGGTTGAGGGGTTCACGACACTCAAACAGGCATACTCTTCGGAATACCAAAGAGTGCAAGGAGCGTTCAAAGATGCGATGACTAAC
+
A>AAABF3A2>AGGGGGGGGGGGHHGFHFGGHHHHFHHHGGHHGGGGGGHHHHGHHHHFHHHHHGHHHHHH5F5FF5D@@EGHHH5FFBB3GHHFHGH4@E1GEAFHGFHFGEEEEEFHFHEEGAF1111B0BGFH2GEDF11F//>//11?<<911<FDAD<E0C000;D0;-00DDD;:B0C0:GBCH:00C04::;;5:0.A70E#0FCGFCCGF7>0;CFB1G124;BF@<;AF@=@@FFFB112B10/1C</B/00CE<////B0>1B2E>B20HFFFF/>////0CGF/F?/A1CBA//211DA10A1BA11D2FB10EAEE0A22DDAB1D11CF1BCD1C?E0?F11AFBAGA1F1CB3B33>>111
@M02197:102:000000000-ALU3V:1:1102:19260:9886 1:N:0:1
AATCCTCGGAGTTCCTCCGCTTATTGATATGCTTAAGTTCAGCGGGTAGTCCTGACTGATTTGAGGTCTAAAGCTTAAAAGTGTACCGAAGTACGAATTAGAAGCACCAACTATCTTGAAAGGTAAGCGTCCTCAACGAATATTTATTACGTCGAGTCAAGCCGCTGATTATTCAAACTGGGTTGCTCATGTATTTCAGTCGAGCTAGCTACTACTTAAAGAGCCTGCAACAACCACGTCCAAGCCCTAGCTCCTATCTCATTACAAAATAGGGGGGTTGAGAATTTCATGACACTCAAACAGACATACTCTTCGGAATACCAAAGAGTGCAAGGTGCGTTCAAAGATTCGATGATTCAC
+
AAABBFFBCCCCGGGGGGGGGGGHHHGHHGHHHHHHHHHHGFHGGGGGGHHHHHEHHHHGHHHHGGHHHHHHFGHGHHHHHHHHHGHGGGGFHHGGHHHHGHHHGHHGHGGHHHHHHHGFGFHHHHFHGGFGGHHHHGGGHEFGHEHHFHGGHEGGHHHEGHGGGGGGHHGHHHHFHHHGHHGEFHHHHHHHHHGHHHHHHHHGHHFGFHHHGHGGHHHHHHGFGHHHHGFGHGGGGHHGFHHHEHHGHHGGHHHHG344HHGGGHHHGAFGGGGHHHHHHGHHG5HHHHHHHHGFFHHHGHHEDF5GHGGGGHGHHHHFGHHFHHGHHHHHHGGGGHGGGGGGGGGGFFFFFFFCCBBA
@M02197:102:000000000-ALU3V:1:1102:15029:9941 1:N:0:1
AATCCTCGGAGTTCCCCGCTTATTGATATGCTTAAGTTCAGCGGGTAATCCTGCCTGATTTGAGGTCTAAAGTTCAAGTGTTTCACTCAAAGGTGAAGCGATTTATAAGCGCCGTCTAACGATAAGACTGCATTCGACTTGACGAGAATAAGTGTTATTACGCCGAGTGAAGCTTTCTATGCTATCGAAATACAAGCTGCTCGTACATTTCAGCTGAGCTGACCCTATACAGGGCCGGCAAGACAGCCAGAATCCAAGCCCAGACGCCTGTTTCATTACAAAACAGGGGGGTTGAGGGTTTCACGACACTCAAACAGGCATACTCTTCGGAATACCAAAGAGTGCAAGGTGCGTTCAAAGATTCGATGACTCAC
+
CCCCCFFCCCC?GGGGGGGGGGHHHHCGFGGHHHHFHHGHFHGGGAEHHHFHHHHHHCGHHFEGFHHHFHGHHHHHHGHHHHHHHHHHGHHHGGGHHHHGGHHGHHFHHHGGGGGGGGFHGGHFGHHHHGHHHHHHHGGGHGHGEGGGHGGHFGHHHHGFHGGGGGGGHHHGHHHHHHHHHHHHGHHHHGHHHHHHGGFFFGGGFGGGGGGHGGGHGGFHGGGGGHHFHHHGGEDDHHFG2FHGHGHFHGHHFDCFFG?GGGGFCFFHHHFGEHHHHHGHHHGGGGGGGHHHGHHGHHHEHGGCHHFFFHGHFAGHGHHHEHFGFE2HGHHHHGFHHHHHCGHHHFGEGGGHGGGGGGGGGGFFFFFFFBA3BB
@M02197:102:000000000-ALU3V:1:1102:12485:9929 1:N:0:1
AATCCTCGGAGTTCCTCCGCTTATTGATATGCTTAAGTTCAGCGGGTATTCCTACCTGATCCGAGGTCAACCTAGAAAAAATAAAGGTGTCGACCGACCCGACGAGACCTTGCAACTCCCCGCGTGCCTCGAAAGACTCGTTGCGAAGAGGGTCCCACGGACGCCGTCATTGTCTTTGAGACCAGTTGCGGACGGACCACAACTCGATCCAACGCCCCGACCAGAGGTTGGGAGAGAGGATAATGACGCTCGAACAGGCATGCCCACCGGAATACCAGTGGGCGCAATGTGCGTTCAAAGATTCGATGATTCAC
+
AAAAAFFBBBBBGGGGGGGGGGGHHHHGHHHHHHHHHHHHHGCGGGGFHHHHHHHHHHHHGHFGGGGHHHHHHFBGEFHHGHGHFHHFCFG:HGGGGGGGGGGGGCD9GFHGG;H;HEHHGGGGGGGHGH?GHGFFHFHGHGBECFCGGGGFABGGGGAGD?7@DDA<FHFHHGFFFGHGDBBBFCBDCGHG@CDFF/@HEGFBFFHHHGGDBGGGGGHFEHHGCDEHFHHHHHHHGHHFF9F?GFGFFB1HEHFEHHAHHFE1CFGGFFHHDGFGGADFEAAGBHHFCEEACFDGBFGGGGFBFFFFFBBBA3
@M02197:102:000000000-ALU3V:1:1102:13709:9944 1:N:0:1
AATCCTCGGAGTTCCTCCGCTTATTGATATGCTTAAGTTCAGCGGGTAGTCCTACCAATCTGAGGCCGATGAATTGAAATTAAATCCCTTCCTCTCTTCCAAAGAAGCGAGGCATGGGCGGGGTTCAGAAGCACTCCAACCAGCAAAACGTCGCGTCCAGCTCCTCGACCCTGCGCCTCTCCTCTCCGAAGTCCTGATATTATCAAAACCCGGCAGGGAAAGACGTGGGCGAAATAACGAGCTTTCGTCCGTCTTGCCTATCGAATGGATGCGCTAATTCATTTCGAGGGAGCCACCGTGGAAGATGGCAAGACCCTCAATACCGATCCGCCAGCTTTCTCAACTAAATAAGAAAGCTGTCGTTCGAAACAATTCGCGGCCCTCAAACAGGCATGCTCCCCAGATTAGATCTGCCGGGAGCGCAAGGTGCGTTCAAAGATTCGATGATTCAC
+
AAABBFFBBABBGGGGGGEGEGGHHHHHHHFHHHHHGHHHHDHGGGGGGHHHHHHHHEHFHHHHGGGGEEGHGHHHGGHHHHHFHHHHHGHHHHHGHHHHGGHHFHHGGFECEFHHHFGC?GGGCFHFHFHHHHHGGHBGDFGHHGHHFGFCDGFGGGGGFFGGGGBDGGAFFFA=DDFFFFFFFFFFA.@ABFFFFF/BFFFFFFFFFFBA=D==--AA.9BBD.DAAABFFFEFFBFE/.:BF9-.D?;.../FFA./FFFFFFF99?B?/BFFB;00EDEDB/FEEB9EFHE?DG0CFHHFGBFGDFB/D?CBD0G.<EA.@>-/?FGBGHHHGHCDFGDBHFBGHHHEHGHFGGGGEGB/FHGFFFHCE/GECGGEGEFFHHHHHHGHHFGEC?HEHHHGFFFHHF?E2GEGFGC?CGG4HCGGGFGGFBFGGGFCFBFFFFFBB@BB
@M02197:102:000000000-ALU3V:1:1102:21003:9905 1:N:0:1
AATCCTCGGAGTTCCTCCGCTTATTGATATGCTTAAGTTCAGCGGGTATCCCTACCTGATCCGAGGTCAACCAGAAAAATATAGGCTTGCTGGCCAGCATCCACCCAGGCACTATAGCGAGAGATGTCACTACGCTTAGCGCTGGATGGCACTGCCACTGATTTTGGAGCCCGCGAGACCGCGTGGCCCAATACCCAGCCAGGCTGGATTGGTGATAATGACGCTCGAACAGGCATGCCCCCCGGAATACCAAGGGGCGCAATGTGCGTTCAAAGATTCGATGACTCAC
+
AAABCFFBCCDDGGGGGGGGGGGHHHHHHHHHHHHHGHHHHHHGGGGGHHHHHHHHHHHHHHHGGGGHHHHHGHHHHHHHGHGHGHHHGHHHHGHHHGHHHHHHHGGHFHHHHHHHHHGGGGGGHHHHHHHHHGGGGGHHGGGGGHHHGHGHHHHHHHHHHHHHHHFFFHGGGGGGGGGGGGGGHHGGGHHHHGGGHGGHHGFFFHHHHHHHFHHHHFFFFFFGHGHHHHHHHHHGGGGGFFFHHHHHHHHHHFGEGGHHHHGGGGHGGGGGGGGGFFFFFFFFAA?A?
@M02197:102:000000000-ALU3V:1:1102:12470:9943 1:N:0:1
AATCCTCGGAGTTCCTCCGCTTATTGATATGCTTAAGTTCAGCGGGTATTCCTACCTGATCCGAGGTCAACCTAGAAAAAATAAAGGTGTCGACCGACCCGACGAGACCTTGCAACTCCCCGCGTGCCTCGAAAGACTCGTTGCGAAGAGGGTCCCACGGACGCCGTCATTGTCTTTGAGACCAGTTGCGGACGGACCACAACTCGATCCAACGCCCCGACCAGAGGTAGGGAGAGAGGATAATGACGATCGAACAGGCATGCCCTCCGGAATACCAGTGGGCGCAATGTGCGTTCAAAGATTCGATGATTCAC
+
A>AA?FF11A11BFGGGBCAE?E1FG3FFGHHHHFHGHHGFDGGGGGGFFHGHHFFFH01AGEEEEEHHHHHHHHHGHHHCGHBBFDHH<EGHGG::GG:G:GGC?/BFHH6B/BGHHHHGGGCCCCAFC<EHGGGHGHG:EDE@BFDCGEA4CE?0.AA@A-;9F:FFFGG9GFHFFF>EFFFFB9FFDG/CG?39/FBCDC9FFE9ACBBFB@@@?GGGGEGHHF:$HFFFGFGGHHG5FG1CB015C1HG3HHHHGCFB00A22HHFHHF5CHGA?GGEAHDD5EEEEAGGBGBGG2GFFFFFFDFAA@BB
@M02197:102:000000000-ALU3V:1:1102:27828:10117 1:N:0:1
AATCCTCGGAGTTCCTCCGCTTATTGATATGCTTAAGTTCAGCGGGTATTCCTACCTGATCCGAGGTCAACCTAGAAAAAATAAAGGTGTCGACCGACCCGACGAGACCTTGCAACTCCCCGCGTGCCTCGAAAGACTCGTTGCGAAGAGGGTCCCACGGACGCCGTCATTGTCTTTGAGACCAGTTGCGGACGGACCACAACTCGATCCAACGCCCCGACCAGAGGTTGGGAGAGAGGATAATGACGCTCGAACAGGCATGCCCACCGGAATACCAGTGGGCGCAATGTGCGTTCAAAGATTCGATGACTCAC
+
AAAAAFFCBCBBGGGGGGGGGGGHHHHHHHHHHHHHGHHHHHHGGGGEHHHHHHFHHHHHHHHGGGFHHGHGGHHHHHHHGHHHHHGGE3@AHF:EGGFFGGGFGGGGGHHHFHGGHHHEFGGGFGGHHHGGGGGHHHHGHGHGGCGGGGGGGFCFGFFAGGGGGHGHFFHGHGFFHHHFFFHGGFFGGFHGFHDGGFFGGHGGGHHHGGGGFGCFGGHHHHFFHEGGFHHHHHHHFHHHGHHGFE@ECEEFGFFHHEHHHGFEEFFHHHGHHHHHCGGGGGGFHHHGEGGGGFDGGGGGFGFFBFFFFABBAB
@M02197:102:000000000-ALU3V:1:1102:13004:10125 1:N:0:1
AATCCTCGGAGTTCCTCCGCTTATTGATATGCTTAAGTTCAGCGCGTAGTCCTACCTGATCTGAGGTCAATAAGTTTGTTAATTCTGTTGAGACAAGGCTCAGCAGGGTTGACGGGCGGCACCTGTTAGGATTTTTGTCACAGCAAGAACAGGACAGTGAGTTGGACAAACCTAGAACACTGTCAAGTCCGGACAATAGGGCCGTACGATTCAACTTAGAGCGGGCAAGTCTACTATGATGCAGAACTTGCTTCTCTCAACTTCCACTGAAACCAACACTATCTTGCACCAGGGCACGATAGAGACGGCGGGAGAGTTTAATGACACTCAAGCAGGCATGCCCTCCGGAATACCAGAGGGCGCAATGTGCGTGCAAAGATTCGATGACTCAC
+
A?A?AFFB?ABBGCFGGGGG?FCHHHGHHBFHHGCFFHHHCBHDFGE0AFGHHHHFHGBHHFHHFFHFFGHHHGHHHHGHHEBGFHHHFHFHHHHHHHEHHHHHHEFCEF@GHEGGGC/B/CFHHHGHGH1FBFFHGHFHHGFH<GHHCGBHHGFGGFHF0==<F0GFGCGGHFFCGHBFCHFF4BF00FF0CFGGGGEF?FDGACD>ADGFFFFFFCFFCF;;F;HF<B9BFF6BFFFFFDFFFGC0F@01/GF<2>@101B02FF2DGEEAHGF2F1FBHFHFDCG/B10AACBEE2FGFHEE?EC?HFC1HFGBFFHGDE1BHGFBD10FFB10BB//A///0FFD2D11CHFAAA00D13GA000A131A33GEAF113FDD1>1111
@M02197:102:000000000-ALU3V:1:1102:27802:10186 1:N:0:1
AATCCTCGGAGTTCCTCCGCTTATTGATATGCTTAAGTTCAGCGGGTAATCCTGCCTGATTTGAGGTCTAAAGTTCAAGTGTTTCACTCAAAGGTGAAGCGATTTATAAGCGCCGTCTAACGATAAGACTGCATTCGACTTGACGAGAATAAGTGTTATTACGCCGAGTGAAGCTTTCTATGCTATCGAAATACAAGCTGCTCGTACATTTCAGCTGAGCTGACCCTATACAGGGCCGGCAAGACAGCCTGAATCCAAGCCCAGACGCCTGTTTCATTACAAAACAGGGGGGTTGAGGGTTTCACGACACTCAAACAGGCATACTCTTCGGAATACCAAAGAGTGCAAGGTGCGTTCAAAGATTCGATGACTCAC
+
BBBBCFFCCBBBGGGGGGGGGGGHHHHGHHHHHHHHHHHFHHHGGGGGHHHFHHHHHHHHHHHHGGHHHHHHHHHHHHGGHHHHHHHHHHGGHHGHHHHHGGHHGHHHHHHGGGGGGHHHHGGHGGGHHHHGHHHHHHGGGHGHGGGGGHFFHGHHGGHHHHGAE?A7CGHHHFGHHHHHHHGGHHHHHHHHGHFHHHGGGGHHHHHHGGFHHHGHGFGHHHGGHHHHGGHHGGGGFHGEHHHHHHHHHGHHHFGGHHHHHGGGGGGHFFGHHGHHHHGHHFHGGGGGGFHGHGHHGHHFGFGFEHHHFGHGHHFGGHHHGBAHGGGFHHHHHGHHGHFHHHHHGHGHGGGGFGGGGGGGGGGFFFFFFFBAA3A
@M02197:102:000000000-ALU3V:1:1102:22293:10258 1:N:0:1
AATCCTCGGAGTTCCTCCGCTTATTGATATGCTTAAGTTCAGCGGGTAGTCCTACCAATCTGAGGCCGATGAATTGAAATTAAATCCCTTCCTCTCTTCCAAAGAAGCGAGGCATGGGCGGGGTTCAGAAGCACTCCAACCAGCAAAACGTCGCGTCCAGCTCCTCGACCCTGCGCCTCTCCTCTCCGAAGTCCTGATATTATCAAAACCCGGCAGGGAAAGACGTGGGCGAAATAACGAGCTTTCGTCCGTCTTGCCTATCGAATGGATGCGCTAATGCATTTCGAGGGAGCCACCGTGGAAGATGGCAAGACCCTCAATACCGATCCGCCAGCTTTCTCAACTAAATAAGAAAGCTGTCGTTCGAAACAATTCGCGGCCCTTAAACAGGCATGCTCCCCAGATTAGATCTGCCGGGAGCGCAAGGTGCGTTCAAAGATTCGATGATTCAC
+
BABBBFFB?ADBGGGGGGGGGGGHHHHHFHFGHHHHGHHHFHHGGGGGGHHHGHHHHFHHHGHGGGGG?FEHHHHHFHHGHHHHHHGHGHHHGHHFHHFH34GHFHHHFDEFGGEHAGHGGGGGDHHHFHHGHHFFHHGHGGAG//GHHFGGCA-BFDGBFGGGFFDDGGFFFFAFFFFFFFFFFFFFBDDFFFFFEF/FF/FFFFFB9AFDFFFFA-.AEFFFFEFFDB9FFE9FBDFF/;9;BFBAA.F9.://:..;//FFF//?GGGGFC0FC0GF9./.?GFAC;.C.C.-?;BGFGGHG0GBFGG<<./0GBHC.DGE@--CD?EFFGG@@/EGHHGD2HHHGHHHHHHHCGGFEGAFEGGGBD?>>//>/EFFHGGHHGHFHHHBFGEAFA25HFGHHGBHHGGGFE?GGGGGGGGFGGGGGFFGGGGFGGGFFCBFFFDAAAA3
@M02197:102:000000000-ALU3V:1:1102:24784:10275 1:N:0:1
AATCCTCGGAGTTCCTCCGCTTATTGATATGCTTAAGTTCAGCGGGTAATCCTGCCTGATTTGAGGTCAATAAGTTTGTTAATTCTGTTGAGACAAGGCTCAGCAGGGTTGACGGGCGGCACCTGTTAGGATTTTTGTCACAGCAAGAACAGGACAATGAGTTGGACAAACCTAGAACACTGTCAAGTCCGGACAATAGGGCCGTACGATTCAACTTAGAGTGGGCAAGTCTACTAGATGTAGAGCTTGCTCCGCTCAACTTCCACTGAGACCAACGCTACCTTGCACCAGGGCACGATAGAGACGGCGGGAGAGGTTAATGACACTCAAACAGGCATGCCCTCCGGAATACCAGAGGGCGCAATGTGCGTTCAAAGATTCGATGACTCAC
+
AAAABFFCCCCCGGGGGGGGGGGHHHHHHHFHHHGHHHHHHGHGGGGGHGHHHHHHGHHHHHHHGHHHHHHHHHHHHHHHHHHHHHHHHHHHHHGHHHHHGHHHHGHGGHFHHGGGGGGGGGGHHFHHHHFGHGHHGGHHHHHHHHFHHHHHHFHHHHHHHHFHHHHHHHHGHHGHHGHHHHHHHGGGGGGGGGGGGGGFFGGHGFGHGHHFGFGGHHHFGHGHHEHHGGHHGHHHHHFGHFHFFF0ACGGCGHHGBGBHBFHHHG3HHHGGGFBGHHGFC?3HHHHHHHHGAAFGHHHHHHGGGGGEHHHHHGHHHHHHEHHGFFFGGHHFHHHHFGGGGGGGHHHHGHHHGHHCGGGDHHHHGGGGFGFBGGGGGGGFFFFFFFBBBBB
@M02197:102:000000000-ALU3V:1:1102:8300:10358 1:N:0:1
AATCCTCGGAGTTCCTCCGCTTATTGATATGCTTAAGTTCAGCGGGTAATCCTGCCTGATTTGAGGTCTAAAGTTCAAGTGTTTCACTCAAAGGTGAAGCGATTTATAAGCGCCGTCTAACGATAAGACTGCATTCGACTTGACGAGAATAAGTGTTATTACGCCGAGTGAAGCTTTCTATGATATCGAAATACAAGCTGCTCGTACATTTCAGCTGAGCTGACCCTATACAGGGCCGGCAATACAGCCAGAATCCAAGCCCAGACGCCTGTTTCATTACAAAACAGGGGGGTTGAGGGTTTCACGACACTCAAACAGGCATACTCTTCGGAATACCAAAGAGTGCAAGGTGCGTTCAAAGATTCGATGATTCAC
+
AAABAFFC@ADAGGGGGGGGCGGHHHHHHCHHHHHGGHGHHGHGCGGGHHHHHEHGHHHHHHFHEFHHHHFHHFHHFHHHFHHHHHHHHFHHHGGHGHHHGGHEGHHHHHHEGGFGGHEGHGGHGGBGFHHHGFFHHHGGGHHGCGGGGHGHGFHHHHHHHGFGGGGGFHHHHHHGHHHHHHHGHHGGFGB0HHGHHHGDFGGHG=EFGGHHHFCGFGFEHHHHHGGFGGFFFFF@AFBHFEHGFCCDBHHFGG?GHF?2GGEEE>FAFFHGFBHBFFFEHHHHFF?GEGGHHHGAGHHGAHGGEFGFGFBBGHFFHFGGHHFCAGFGFBHHHGFFGGHHHFFHGFGFE2GGFF5FGGGFGGGFFFB5FFBBAAA
@M02197:102:000000000-ALU3V:1:1102:12692:10427 1:N:0:1
AATCCTCGGAGTTCCTCCGCTTATTGATATGCTTAAGTTCAGCGGGTATTCCTACCTGATCCGAGGTCAACCTGAGAAATAAAAGGTTAGACCGGCCCGACGAGACCTTGCAACTCCCCGCGTGCCTCGAAAGACTCGTTGCGAAGAGGGTCCCACGGACGCCGTCATTGTCTTTGAGACCAGTTGCGGACGAACCACAACGCGGCCCAACGCCCAGCCCGAAGGTTGGAGAGAGGATAATGACGCTCGAACAGGCATGCCCACCGGAATACCAGTGGGCGCAATGTGCGTTCAAAGATTCGATGACTCAC
+
AAABCFFCCCBCGGGGGGGGGGGHHHHHHHHHHHGHHHHHHHHGGGGGHHGHHHHHHHHHHHFGGGGHHHHHHHHHHHHGFHFHHGHHHHHHHEEGGGGGGGGGGGGHHHHHHH<HHHGFFFFAFFGHGGFFFFDDGBCGGGGGGGGGGFEFGEACD@.;?9ADFGHGGHHHFHFHHHGGHHGGGFEFFG?GCHFCGGC>FGGHGGGGGGGHFCE?:GGHHHHFHHHHHHH;HHHG4HHHGGGGGGADHHFHHHHHHHGECEE?BHHHHCHHHFGEFGGGHCG5GGGGGGGGGGGGGFFFBFFFFFABABB
@M02197:102:000000000-ALU3V:1:1102:4565:10570 1:N:0:1
AATCCTCGGAGTTCCTCCGCTTATTGATATGCTTAAGTTCAGCGGGTAATCCTGCCTGATTTGAGGTCTAAAGTTCAAGTGTTTCACTCAAAGGTGAAGCGATTTATAAGCGCCGTCTAACGATAAGACTGCATTCGACTTGACGAGAATAAGTGTTATTACGCCGAGTGAAGCTTTCTATGCTATCGAAATACAAGCTGCTCGTACATTTCAGCTGAGCTGACCCTATACAGGGCCGGCAAGACATCCAGAATCCAAGCCCAGACGCCTGTTTCATTACAAAACAGGGGGGTTGAGGGTTTCACTACACTCAGGCAGGCAGACTCTTCGGAATACCAAAGAGTGCAAGGTGCGATCAAAGATTCGATGATTCAC
+
AAA?AFFBABDAGGGGGFGGFFAFBHGFHHFHFFHFHGHHGHHG?EEGFGGHGHGHEHHHHHFFEFHHHHGFHHHHHHFHHHHFHHHHHFGDDFBFDFGHGCEFGHHFGHHFGGG/EGHHH/?FFADGGHHHEHBDDBFGGHGGGF?ADHGBFHF:HF%G<BA;A?CCEEBDFHGHHHHHHGGGHHHG0CACGGHHFA-GGGGGGDEDFF;F7FGGCC<C+BFFFFBGFBB/>>ADBB9B;2DF1>11D2GB1</</E/0GGEE?ECGF0E11@222F>G0@1BF>>/?>B0B0FAFHGABA0A12ABHCFAB00GEB1FA1HHEA//C2BF21A0FFB1FAA1FDAFEAA11A333AGGE1FFCDDD@3AA>11
@M02197:102:000000000-ALU3V:1:1102:22085:10670 1:N:0:1
AATCCTCGGAGTTCCTCCGCTTATTGATATGCTTAAGTTCAGCGGGTAATCCTGCCTGATTTGAGGTCTAAAGTTCAAGTGTTTCACTCAAAGGTGAAGCGATTTATAAGCGCCGTCTAACGATAAGACTGCATTCGACTTGACGAGAATAAGTGTTATTACGCCGAGTGAAGCTTTCTATGATATCGAAATACAAGCTGCTCGTACATTTCAGCTGAGCTGACCCTATACAGGGCCGGCAATACAGCCAGAATCCAAGCCCAGACGCCTGTTTCATTACAAAACAGGGGGGTTGAGGGTTTCACGACACTCAAACAGGCAGACTCTTCGGAATACCAAAGAGTGCAAGGTGCGTTCAAAGATTCGATGATTCAC
+
AAABBFFB@ADBGGGFFGF?ECAGH5GHGHHHHFFDGFFGHE5EE?EEGDFHBDEGFDGGHHB5AFGHGHHHHDFGHFHHHHGHHGHHHGBFFFFGHGGHC1GFGHFFHHGGFEEEEFEFHGGGGGHGGHGHHFEFHGGG?G2GFEGGD6FGHECFD7BGFFF:G?CDEHHHGHFFHGFFBFHHC;CCCGGECFHHHHG0;FFFDCGA0FHHHGGGHHGFGFFCFB1F<;FBFB>;D=FBDFFBFGBB2BDBHGCGHHEFBFE>?//FB>B1FFEB@2HGHFEF?/?ECFHBFEHHEGGBEEGF/AD1FFHHHFGD111ED1D0?CE/F2DFD10CABGDBB1AFB1GEGCCFCGDF3D3EC1FBFFBFFA@AAA
@M02197:102:000000000-ALU3V:1:1102:23209:10580 1:N:0:1
AATCCTCGGAGTTCCTCCGCTTATTGATATGCTTAAGTTCAGCGGGTATTCCTACCTGATCCGAGGTCAACCTGAGAAATAAAAGGTTAGACCGGCCCGACGAGACCTTGCAACTCCCCGCGTGCCTCGAAAGACTCGTTGCGAAGAGGGTCCCACGGACGCCGTCATTGTCTTTGAGACCAGTTGCGGACGAACCACAACGCGGCCCAACACCCAGCCCGAAGGCTGGAGAGAGGATAATGACGCTCGAACAGGCATGCCCACCGGAATACCAGTGGGCGCAATGTGCGTTCAAAGATTCGATGACTCAC
+
AAABCFFBBCCCGGGGGGGGGGGHHHHHHGHHHHHHHHHHHHHGGGGGHHHHHHHHHHGHHHHGGGGHGHHHHHHHHHHHHHHHHGHHHFHHHGGGGGGGGGGGGGGHGGHHHHHHHHGGGGGGGGHHGGHGGFHHHGHEFGGGGGGHHGGHHHGHGFGGFDGHGGHHHHHHHGFGGGFHHHGGGGFFFFGHGFGGGGFFGGFHHFFHGGFGGGGGGGGHHHHGHHHHHHGHHHFHHGFFGGGFFAEFGHDHHHHHHGFE?FEEBGBFCHHHHHGCGGGGHHHHGGGGHGGGCGGGGGGFFFFFFFBBBBA
@M02197:102:000000000-ALU3V:1:1102:4539:10910 1:N:0:1
AATCCTCGGAGTTCCTCCGCTTATTGATATGCTTAAGTTCAGCGGGTATTCCTACCTGATGCGAGGTCAACCTTAGAAAAATAAAGGGTTAGACCGACCCGACGAGACCTTGCAACTCCTCGCGTGCCTCGTAAAAGACTCGTTGCGAAGAGGGTCCCACGGACGCCGTCATTGTCTTTGAGACCAGTTGCGGGAGGTCCACAACTCGATCCAACGCCAAACCAGAAGGTTTGAGAGAGGATAATGACGCTCGAACAGGCATGCCCATCGGAATACCAATGGGCGCAATGTGCGTTCAAAGATTCGATGACTAAC
+
AABAAFFA@BDAAGFGGGE?FGGHHGFHHHHHHHGHHHHHGHHCGC0AGFHHHHGHHHFFHGGGCGGGHHHHGHGHHHBGHFHHGGHCE#FG<GHGGGEGE7FCGGGGEH8HBFFCGH@@FECCC</@GHG9GHGGH;0CCC<E/AFDGDGHA1-CGECG?AFC@>/@B1FC?F99BFFFFA3FF099GCCFB10BFFE<FB?;DFFFFF0/>B>BF@F;FHFBGFGFB1BDEHHHGDGF,BFGEEE/GBGAHHHHFFHFHG0//AE/GGDGDAA1HGB0?E0EFGHGEAEEAFG3FGGGGFA11FFFDD>>11>
@M02197:102:000000000-ALU3V:1:1102:4561:10928 1:N:0:1
AATCCTCGGAGTTCCTCCGCTTATTGATATGCTTAAGTTCAGCGGGTATTCCTACCTGATGCGAGGTCAACCTTAGAAAAATAAAGGGTTAGACCGACCCGACGAGACCTTGCAACTCCTCGCGTGCCTCGTAAAAGACTCGTTGCGAAGAGGGTCCCACGGACGCCGTCATTGTCTTTGAGACCAGTTGCGGGAGGTCCACAACTCGATCCAACGCCAAACCAGAAGGTTTGAGAGAGGATAATGACGCTCGAACAGGCATGCCCATCGGAATACCAATGGGCGCAATGTGCGTTCAAAGATTCGATGACTCAC
+
>>>3>DFAAA@AGGGGFBFG?EGGGHEDDGFCGGBGHHCHHHHGGGGCFBGHHHHHHHFFHH0E00E2GGHGHHHGHHEHHHHGHHGGCGFG:HHGEFEGEGGGGGGGGGHGFHHEGHHHFFGGGGCHHFGCFHHHHGEFFEGGHDCCGG?CH?CCCGHHA?DGGDDF@D7GGGFFFBFF19EFE0FCBFFDF<00CGGCDGFEFEEGHGEEB8@BCBFHGHD7FB0F@1FBHFFHHHHHGFFFEE/EFA/?HFGFB110FGHEGEB/B2HGDGDGHHHEAECGHGAFE0EAGF13G3ABEAB11@FBDDAAAA1
@M02197:102:000000000-ALU3V:1:1102:24717:11077 1:N:0:1
AATCCTCGGAGTTCCTCCGCTTATTGATATGCTTAAGTTCAGCGGGTAATCCTGCCTGATTTGAGGTCTAAAGTTCAAGTGTTTCACTCAAAGGTGAAGCGATTTATAAGCGCCGTCTAACGATAAGACTGCATTCGACTTGACGAGAATAAGTGTTATTACGCCGAGTGAAGCTTTCTATGATATCGAAATACAAGCTGCTCGTACATTTCAGCTGAGCTGACCCTATACAGGGCCGGCAATACAGCCAGAATCCAAGCCCAGACGCCTGTTTCATTACAAAACAGGGGGGTTGAGGGTTTCACGACACTCAAACAGGCATACTCTTCGGAATACCAAAGAGTGCAAGGTGCGTTCAAAGATTCGATGACTCAC
+
BBBBBFFAA@D2FGGGGGGGGGGHHHGFFHHHHHHHHHHHHFHGGGGEFHFFHHHHHHHHHHHFFGHHGHGHHBGHEGFFFFDHHHHHBFHFHHHFHHHHGGHHFHHHHHG?EGFGEGEFHGGGEFGHGHGHHEFHHHGGGBDGFACDDDF9FFHHGHHG<HFGGGFCCCHHFHCHHH9HGGGGFHHEHHGHGFHHFEHFGGG7DGFDFGDHGF0FFFFFGGGFFF@*B1FGBBEFFFF2DBF<FGG1DBFDFHGCGB/F0A?/E?FFEB1B1HGFGD0BB11BC??@B/AHGE/>/011FBGFEDFGHFHHHHHGBGD212F0A???FHFHHHCHGGHHFHHFHGFGA0AEEB1EGDDFE1GBFFDBFF>1111
@M02197:102:000000000-ALU3V:1:1102:10561:11162 1:N:0:1
AATCCTCGGAGTTCCTCCGCTTATTGATATGCTTAAGTTCAGCGGGTATCCCTACCTGATCCGAGGTCAAGAGTGTAAAAATGTACTTTTGGACGTCGTCGTTATGAGTGCAAAGCGCGAGATGTACTGCGCTCCGAAATCAATACGCCGGCTGCCAATTGTTTTAAGGCGAGTCTACACGCAGAGGCGAGACAAAACACCCAACACCAAGCAGAGCTTGAAGGTACAAATGACGCTCGAACAGGCATGCCCCATGGAATACCAAGGGGCGCAATGTGCGTTCAAAGATTCGATGACTCAC
+
>>>>AFFBCCBCGGGGGGGGGGGHHHHHHHHHHHHHHHHHHHHGGGGGHHHHHHHHHGHHHHHGGGGHHHHHHHHHHHHHHHHHGHHHHHHGHHEGGGGGGGGGHHHFGGHHGHHGGGGGGGGHHHHHHHGGGGHGHGGHHHCHHHHGGHFGGGGHHHHHHHFHHGHGGHHHHHHHGGGGGGGGGGGGGGGFFHHGGFFGHGEGFFFHFHGEFGHGHFHHHFHHHHGHFGFGGGGFHEFDGGHHHHHGGGHHHHGHHGHGFFHHHGE?GEFBHHGFEACGGFGCGGGGGFFFFFFFBAAAA
@M02197:102:000000000-ALU3V:1:1102:25578:11187 1:N:0:1
AATCCTCGGAGTTCCTCCGCTTATTGATATGCTTAAGTTCAGCGGGTATCCCTACCTGATCCGAGGTCAACCTGAAAAAAGAGGTTGGACGGCACACTCCGACCGGCCACCGACGCGAGACAGATGCCACAACGCGAGGGGACGGACGGCGTGGCCGGCGACATTGGGGCGGGCGGCTAGAAGCCGCGGCGCCCAACACCCAGCCGGGCTGGATTGGTGACAATGACGCTCGAACAGGCATGCCCTAAGGAATAACCGAAGGGCGCAATGTGCGTTCAAAGATTCGATGACTCAC
+
AAAA?FDABBBAGGGGGGGGGGGHHHGHHHHHHHHHHHHHHHHGGGGGEFHHHHHHGHHHGFHGGGEHHFEG8GCHHGHCA1DE@?;/@F/@/E@6GHEHG@=C@@9D8GHFCCDGC9@9CGHH7DB<;0.<-@CDBA..;9-:?#;EEDEAGGGFC9DFDABFFFFFF.CF@AG>FF1FBF//FBCC9<$/C/EEE3/E>4>#EA?B3629E8GEGBFHHE?$1E:GGA;DEHHH;HFF$BAGB5DDFGHGGEF2GBG2GGGGCHGFA2F?CGGGGGGGGGGFFFFFDBAAAAA
@M02197:102:000000000-ALU3V:1:1102:2532:11192 1:N:0:1
AATCCTCGGAGTTCCTCCGCTTATTGATATGCTTAAGTTCAGCGGGTATCCCTACCTGATCCGAGGTCAAAAGTGAAAAAGTAGCTATATGGATGCCGCTATTTAAGGACTAAGACGCAAAATGTGCTGCGCTTACTACCAAAAACACTGGCTGCCAATGACTTTAAGGCGAGTCTAATCAGAAGAGAAAAGACAAAACGCCCAACACCAAGCAAAGCTTGAAGGTACAAATGACGCTCGAACAGGCATGCCCCATGGAATACCAAGGGGCGCAATGTGCGTTCAAAGATTCGATGATTCAC
+
AAA>AFFAAADAGDFGGGGGGGGHHHHBDFHHGHHHHHHHHHHGEGEEHHFHFGHHHHHHHHHGGGEHHHGHHFHHGHHHGHHHHHHHHGHHHFHHHGGGGGGHHHHHHHHHGHHHHGGGHHHHFGFFHHGGGFGHHHHHHHFGHGHGHFFHHGHHHHHGGBDGHHGEHFCHHFHHHCGHGFHHHHHHHHHHGGGGGGGGADBEGFEGFHGFFHFFFFGFBHEHHGFGHFHFFFGGHFFFHHHFBEAFGFEFEHHFGBA5BHHHGHGGGEEEBFAA?CEFFGGBGFGGFFF4B@5DD33BAA
@M02197:102:000000000-ALU3V:1:1102:27246:11227 1:N:0:1
AATCCTCGGAGTTCCTCCGCTTATTGATATGCTTAAGTTCAGCGCGTAGTCCTACCTGATCTGAGGTCAATAAGTTTGTAGTTCTGTTGAGACAAGGCTCAGCAGGGTTGACGAGCGACACCTTTTAGGATTTTTGTCACAGCAAGAACAGGACAATGAGTTGGACAAACCTAGAACACTGTCAAGTCCGGACAATAGGGCCGTACGATTCAACTTAGAGTGGGCAAGTCTACTAGATGTAGAGCTTGCTCCGCTCAACTTCCACTGAGACCAACGCTACCTTGCACCAGGGCACGATAGAGACGGCGGGAGAGGTTAATGACACTCAAACAGGCATGCCCTCCGGAATACCAGAGGGCGCAATGTGCGTTCAAAGATTCGATGATTCAC
+
>>>ABFFBBADBGGGGGGGGGGGHHGHHHHGGHHHHHHGHGHHGGGGGGGHHHHHHHHHHHHHHHGHHHGHHHHGHHEFHHHHHGHHHHHEEHHHHHHHHHHHHGHGHHGFFEEEE?EGGGGHHHHHHGHHHHHGFHHHHHHHHHHHHHHGHHHFHHGHGHHHHHHHHHHGHHHEHHGFFHHGHHHHHGGGGGGHHHGEGGEHDGGGHGGGGGGFHFGGGHHGHFHFGHGFGFFHFHGFFHFHHHHHFCGGGHHFBF2FF22HHGDFGHGFGGGGGHGFGGHHHFGHHHHHGGFGHFHHHHGFGGGGHHHHHHHHHHHHHHHGHGGGGHHHHHHGHGGGGGGGHHGHHHHHHHGGGGGGHHHHGGGGGGCGGGGGGFGFFFFFFFAABBA
@M02197:102:000000000-ALU3V:1:1102:24499:11253 1:N:0:1
AATCCTCGGAGTTCCTCCGCTTATTGATATGCTTAAGTTCAGCGGGTAGTCCTGACTGATTTGAGGTCTAAAGCTTAAAGGTGTGCAGCTGACGCTACGACGCATTAGAAGCACCACTATCTTGATATGAAACGTCCTCAGCGAAATAAAGCTATTACGCCGAGTCAAGCCGTTAATATTCAAACTGGGTTACTCGTGTATTTCAGCCGAGCCGATCTCTACTTAAAGAGTCCAGCAGACAGCCATAATCCAAGCCCACGCCTGCTTCATTACAAAACAAGGGGGTTGAGAGTTTCATGACACTCAAACAGACATACTCTTCGGAATACCAAAGAGTGCAAGGTGCGTTCAAAGATTCGATGATTCAC
+
A>AABFFBCCBAFFGGGGGGGGGHGHGHHHHHHHHHHGGHGHFGGGGGGHHHHHFHHHGHHHHHGHHHHHHHHHGHGHHHHHHHGHHFFHGGHGGGGGGGGGGGGGHGFHHHHHHHHFHHHGHHHHHHHHHHGEHHG?GGGH/GGC9HGHHG9HHH<<EG8F888HF0GEGGGGGGHGHH9HHHEHHF,HGGG8FGGGEFFG:GGGEGFGGGGFHGFFFFFFFFFFHFFGFGFFGFFFFFFFBBFB3EBE?ABFE//?@DFHBGHGB4HHG?HHHGHHHEE1EF2HFHHFFHGGFFHHF5FGGGBHFFHGAEHFHFHGCFFHHHHHHHFGHHCHHHHHFHFGGEEHGGGGCGGGGGFFFFFFFAA3BA
@M02197:102:000000000-ALU3V:1:1102:21642:11582 1:N:0:1
AATCCTCGGAGTTCCTCCGCTTATTGATATGCTTAAGTTCAGCGGGTAATCCTGCCTGATTTGAGGTCTAAAGTTCAAGTGTTTCACTCAAAGGTGAAGCGATTTATAAGCGCCGTCTAACGATAAGACTGCATTCGACTTGACGAGAATAAGTGTTATTACGCCGAGTGAAGCTTTCTATGCTATCGAAATACAAGCTGCTCGTACATTTCAGCTGAGCTGACCCTATACAGGGCCGGCAAGACAGCCAGAATCCAAGCCCAGACGCCTGCTTCATTACAAAACAGGGGGGTTGAGGGTTTCACGACACTCAAACAGGCATACTCTTCGGAATACCAAAGAGTGCAAGGTGCGTTCAAAGATTCGATGATTCAC
+
A>>AAFFB@BBBGGGGGGCGGGGHHHHHHHHHHHHHHHHHHHHGGGGGHHHHHGHHGHHHHHHHGHHHHHHGHHHHHHHGHDGHHHHHHHBGHHFGHGHHGFHGGHHHHHHFGCGGGHGHGGFEGGGHHHHHGHGHGBFGGHHHCGGGGHHHHHHHHHHHGGEDGGGGFHHHHHFHHHHHHHGHHHHFGHHHHHHHHEFGGGGFHHFFGGHHGFGGF<FFHGGGGHGHHGGHGCGFGFGFHFHGGHG2FHHGGCDGHGGGGGGGGCGHHHGHG4HHFGGHGGGFFGGGFA1FHHHFFHFGEHGFGGHBGEBHFGHHHHHGHHFHGGCGHHHHG5GHHFGHHHHHGHHFEGE2FGGGGGGGGGGBFFFFFFBBBBB
@M02197:102:000000000-ALU3V:1:1102:12620:11684 1:N:0:1
AATCCTCGGAGTTCCTCCGCTTATTGATATGCTTAAGTTCAGCGGGTAGTCCTACCTGATCTGAGGTCAAGGTGTCAATTGAATTTTCTCAAGGAGAAGCTTTGTGAGCGGGCCGAACGGTTTCTGCAGCCGAGCGAAACGTGAGCACGCAAGGCCGTCCACCGACGGGACCGCTAAGGTATTTGAGGCGAGCCGGACGGCAACACCCAAGTCCACTTCCAGCCCGGGCAGGACCCGGGCGGTGTGAGGTTTTCAAGACACTCAGACAGGCATACCCTCCGGAATACCAGAGGGTGCAAGGTGCGTTCAAAGATTCGATGATTCAC
+
CCCBBFFDCCDDGGGGGGGGGGGHHHHHHHHHHHHHHHHHHHHGGGGGGHHHHHHHHGFGHHGHHGHHHHHHBFGHHHHHHHHHHHHHHHHHHHHHHHHHHHHHHH<HHGGGGGGFDGGGFGGHGHHHHHHGGGGGGGGGGHHHGHHHGGGDFGGHGGGGGHHGHGGGGGGGGFHHGFFHHGHHGFGGGGGGGGGFDGGHHFFFFFHGHFFFHGGHHHGGGGGGGHGGGFFFFGGGGGGGGHGHGHHGFHGHHHHHHFGHHHHHHFHHHFFGBGGGGGGGHHHHHHHHGHGGHHHGGHHFGGGHGGCGGGGGGGFFFFFFFBCBBC
@M02197:102:000000000-ALU3V:1:1102:2593:11711 1:N:0:1
AATCCTCGGAGTTCCTCCGCTTATTGATATGCTTAAGTTCAGCGGGTATCCCTACCTGATCCGAGGTCAAAGACGGTAATGTTTTCTTGTTGGACGCGGGCCGGAGCCCCTCGAGAAGCGCAATGTGCTGCGCGAGAGGAGGCAAGGACCGCTGCCAATGGATTTGGGGCGAGTCCGCGCGCTGAGGCGGGACAGACGCCCAACACCAGGCAGAGCTTGAGGGTGTAGATGACGCTCGAACAGGCATGCCCCCCGGAATGCCAAGGGACGCAATGTGCGTTCAAAGATTCGATGACTCAC
+
A>A?ABDAAA2>4FBGGFGFEAE5G55F5EFDFBFFFHFHHGHGCE00A553B3B1FF3GHFFECEB?GGBGBFE6EG;EFFBGFFFFF3A1@E@=>EEC?C?A@?D@FECEBAFG.C1@CGGFED;<8HBCCG/FFG;C?B9EFGG.F9?B@GFGGFF9FFB9A9;D??BB?BFFD=BBBBBC5@AB=>B;.9;/;.;AEC?;/CA<#A<F<;A<:/B6CG<%HFFGBC<CCC056F9HH/BEGF?@CE/CEF2GBB10FFHF?EA0E11FBEEA01CFDGBFFGCGFC3B1BFA>1>1
@M02197:102:000000000-ALU3V:1:1102:27966:11738 1:N:0:1
AATCCTCGGAGTTCCTCCTCTTATTGATATGCTTAAGTTCAGCGGGTATTCCTACCTGATCCGAGGTCAACCTGAGAAATAAAAGGTTAGACCGGCCCGACGAGACCTTGCAACTCCCCGCGTGCCTCGAAAGACTCGTTGCGAAGAGGGTCCCACGGACGCCGTCATTGTCTTTGAGACCAGTTGCGGACGAACCACAACGCGGCCCAACACCCAGCCCGAAGGCTGGAGAGAGGATAATGACGCTCGAACAGGCATGCCCACCGGAATACCAGTGGGCGCAATGTGCGTTCAAAGATTCGATGATTCAC
+
BABBBFFCCCCCGGGGGGGGGGHGHGHHHHHHHHHHHHHHHHHGGGGGHHHHHHHHHGHHHHFGGGFHHHHHHGFHHHHHHHHHGG@GHHHHHDFEGGGGGGGFFGGHHHHHHHHHHHGCGGGGGHHHGCHFFHHHFGHGHGFGGFGGEGGHEHHHGGGGDGGGHHHGHGGGGHHGFGFFHFFFFFFFFGGGFHFFFFFEFGGHHGFGFEFFGFFGEFFHHFHGHHHFHHHHEHHHFFFHGFEBFGHEHHHHHGHG22EGGGCGHHEHHHHGHGGGGG?GHHHHEAEGHFGGGFGGGGGBFFFDBFAA@AA
@M02197:102:000000000-ALU3V:1:1102:26838:11773 1:N:0:1
AATCCTCGGAGTTCCTCCGCTTATTGATATGCTTAAGTTCAGCGGGTAATCCTGCCTGATTTGAGGTCTAAAGTTCAAGTGTTTCACTCAAAGGTGAAGCGATTTATAAGCGCCGTCTAACGATAAGACTGCATTCGACTTGACGAGAATAAGTGTTATTACGCCGAGTGAAGCTTTCTATGCTATCGAAATACAAGCTGCTCGTACATTTCAGCTGAGCTGACCCTATACAGGGCCGGCAAGACAGCCAGAATCCAAGCCCAGACGCCTGTTTCATTACAAAACAGGGGGGTTGAGGGTTTCACGACACTCAAACAGGCATACTCTTCGGAATACCAAAGAGTGCAAGGTGCGTTCAAAGATTCGATGATTCAC
+
AABAAFFBABBABGGGGGGGGGGHHHHGHHHHHHHHHHHHHHHGGFFGHHHGHHHGHHFHHHHGGHHHGHHFHGHHGHHHGHHHHHHHHHHHHGHGFHHGGEHHGHHHHHGGGGGGGHHHHG/FFGFBGFHHGHHHHHEGGHHHGGCDGGHHEDHHGHFHHHGGFGFFFHFFFFFHHHHHHHGHHGHHHHGGHHEHEFGGGFFHGGGG8FBHGFFGCFCGGGHGHHHHHGHFGFCGCHHGHHHHGHEFGHHHHHDGEHHHHGGGGGEGHHHEHHFHHHCHFHGFGGGGGGHGHHHHGHHGGHGGGGHHHGHEHHHHHHHEHFHHGGGEGGHGHHHHHGCHHHHHGFHFGGGGCGCGGGGGGGGFFFFFFFABBBB
@M02197:102:000000000-ALU3V:1:1102:17080:11805 1:N:0:1
AATCCTCGGAGTTCCTCCGCTTATTGATATGCTTAGTTCAGCGGGTATCCCTACCTGATCCGAGGTCAACCTGAAAAAAGAGGTTGGACGGCACACTCCGACCGGCCACCGACGCGAGACAGATGCCACAACGCGAGGGGACGGACGGCGTGGCCGGCGACATTGGGGCGGGCGGCCAGAAGCCGCGGCGCCCAACACCCAGCGGGGCTGGATTGGTGACAATGACGCTCGAACAGGCATGCCCCCCGGAATACCAGAGGGCGCAATGTGCGTTCAAAGATTCGATGATTCAC
+
BBBBBFFABB@BGGGGGGGGGGGHHHHHHHHGHHHHHHHHCHGGGGGHHHHHHHHHHHHHHHDGGGHHHHHHHHHHHHGGGHHHHHCHHGGGGGHHHHHGGGGGGGGGGHGGGGGGGGGGHHHHHHHHHHHGGGGFGGGGGGGGBDDFFFFFFFFFFFFFFFFFFFFFFFFAFFFFFFFFBFFFFGGGGGGEEGEFFGGGGF@GGGHHHHHFEHHHHHHHHHGGGCC?G<HHHBHHEFHGGGGGGGGGHHHHHGHHHGGGGGHHHHGGGGHGGGFGGGGGGFFFFFFFCCCCB
@M02197:102:000000000-ALU3V:1:1102:26461:11790 1:N:0:1
AATCCTCGGAGTTCCTCCGCTTATTGATATGCTTAAGTTCAGCGGGTAATCCTGCCTGATTTGAGGTCTAAAGTTCAAGTGTTTCACTCAAAGGTGAAGCGATTTATAAGCGCCGTCTAACGATAAGACTGCATTCGACTTGACGAGAATAAGTGTTATTACGCCGAGTGAAGCTTTCTATGTTATCGAAATACAAGCTGCTCGTACATTTCAGCTGAGCTGACCCTATACAGGGCCGGCAAGACAGCCAGAATCCAAGCCCAGACGCCTGTTTCATTACAAAACAGGGGGGTTGAGGGTTTCACGACACTCAAACAGGCATACTCTTCGTAATACCAAAGAGTGCAAGGTGCGTTCATAGATTCGATGACTCAC
+
AABB3DB332>AGGGGGGCGGGGHHHHHGHFHHHHHHHHHGHGGGGGGHFGHGFHHHHGHFBFGEBHHFHHEHFFGFGH5B@5GH5@4E3@B@BFCDBGFE1FFF@GDEG3EEE@EEFHHHGFEGF1GBDG0?FFHHEAEDGDC//<?/?GB81CGB1;FBG<..0FFCAFGBFG0CDHHFH#CB:GGEF;:'9FCCCCCBC0AB?EDFGFFGCCFCFFEB9GEFGF@C1;BBBAA@<GDFBE0EHF12211B1E?E</0HFE??>//>0DBF2GFBGCHFFGF/@>>//0GG0/FCFGF/G/AAB1FGAABGABB1GEFHHGF/?A/A22F2D0G1F1BCHF1FFFGE0A1B1BB333FEEB1CB311@11>>A
@M02197:102:000000000-ALU3V:1:1102:14556:11857 1:N:0:1
AATCCTCGGAGTTCCTCCGCTTATTGATATGCTTAAGTTCAGCGGGTAGTCCTGACTGATTTGAGGTCTAAAGCTTAAAGGTGTGCAGCTGACGCTACGACGCATTAGAAGCACCACTATCTTGATATGAAACGTCCTCAGCGAAATAAAGCTATTACGCCGAGTCAAGCCGTTAATATTCAAACTGGGTTACTCGTGTATTTCAGCCGAGCCGATCTCTACTTAAAGAGTCCAGCAGACAGCCATAATCCAAGCCCACGCCTGCTTCATTACAAAACAAGGGGGTTGAGAGTTTCATGACACTCAAACAGACATACTCTTCGGAATACCAAAGAGTGCAAGGTGCGTTCAAAGATTCGATGATTCAC
+
AAA?AF1>1>1AGGGGGGGGGGGHHGHHHHHHHHHHHHHHHHHGGGGGG1FHHFHGHHGHHEHHGHHHHHHHGDBGBFFFF1FGGFHGHHGH0EEECGG/?E@EECFBGB1GHHFAGC<D1>GDB>>D2>211/<?/<@FG1C0<07;?#78<7DFDGFAC@GGFBG0D<.AACC00;4:GCGFB6GH:<C4F;01DDFFFF50?FFGCA@@F@<;2:GBFFBBHFBFDC:;9GFDFFFFFFBAFB3D3E>/HA?E>1EAF3@3B34GF44GFFGHGCAEEEE1GD33AF53A5GEHHHHGDGHHEHGGGEDHHFBG2EEAEHHHHHHGHHHHHHHFHGHHGGGGGGGGGGGGGGGFFFFBFFCCCCB
@M02197:102:000000000-ALU3V:1:1102:9756:11878 1:N:0:1
AATCCTCGGAGTTCCTCCGCTTATTGATATGCTTAAGTTCAGCGGGTAGTCCTACCAATCTGAGGCCGATGAATTGAAATTAAATCCCTTCCTCTCTTCCAAAGAAGCGAGGCATGGGCGGGGTTCAGAAGCACTCCAACCAGCAAAACGTCGCGTCCAGCTCCTCGACCCTGCGCCTCTCCTCTCCGAAGTCCTGATATTATCAAAACCCGGCAGGGAAAGACGTGGGAGAAATAACGAACTTTCGTCCGTCTTGCCTATCGAATGGATGCGCTAATGCAGTTCGAGGGAGCCACCGTGGAAGATGGCAAGACCCTCAATACCGATCCGCCAGCTTTCTCAACTAAATAAGAAAGCTGTCGTTCGAAACAATTCGCGGCCCTCAAACAGGCATGCTCACCAGATTAGATCTGCCGGGAGCGCAAGGTGCGTTCAAAGATTCGATGATTCAC
+
>>AAAFFBBBBBGGGGGGEGGGGHBHHHFHHHHHHHHHHHHFFGGGGGGHHHHEHHHHFGHGHGGGGGEEEHFHHGGHGHHHHHHHHHHGHHGHHFHHFHHGHHHHHHGGGGGGHHFEGGG/@CCCGHHHFHHHHHHHHHGGHGHHGHHGAGDGGDDGGGGG/FFFE?-BCFFFFFFFFFFFFFFFFFF?-9FFFFFFFFFFBFFFFFF?DAF-BA;B.AEE/.A.BAD#=FFEEF-/9A#>@B69--9--FE9//9-EFB00=FFB-C@GGGFCBBB;0..:.?/B..FGCAC.C?EHGGEFGBGFHHGHGCC<D1GFEFACA@A/C@A0<10FBF/G2BB1FGHGFB1DBB<1/<///?>0//B0B21/>/EE//?E/0/10FHHEEHGFGF1FFB1DHHHHGHGGF//CGCGFECGGEGB10EEAAF1G3FF3GECBBC3@DDBAAAAA
@M02197:102:000000000-ALU3V:1:1102:15088:11892 1:N:0:1
AATCCTCGGAGTTCCTCCGCTTATTGATATGCTTAAGTTCAGCGGGTAGTCCTGCCTGATTTGAGGTCTAAAGTTCAAGTGTTTCACTCAAAGGTGAAGCGATTTATAAGCGCCGTCTAACGATAAGACTGCATTCGACTTGACGAGAATAAGTGTTATTACGCCGAGTGAAGCTTTCTATGATATCGAAATACAAGCTGCTCGTACATTTCAGCTGAGCTGACCCTATACAGGGCCGGCAATACAGCCAGAATCCAAGCCCAGACGCCTGTTTCATTACAAAACAGGGGGGTTGAGGGTTTCACGACACTCAAACAGGCATACTCTTCGGAATACCAAAGAGTGCAAGGTGCGTTCAAAGATTCGATGACCAC
+
A>ABBFFABCCBGGGGGGGGGGGHHHHHGHHHHHHHHHHFFFBEGGGGGHHHHHHHHHHHHHFGGGHHHHHHH@GHHGHHHHHHHGHHHHHGHHGHHHHHGEHHGHHHHGGGGGGGGHHHHGGHGEFHHHHHHHHHHFGGGEHHGFGDGHGHHFHFGHHHHHGGGGCGEHHHHHGHGHGHHHGHHHHHHHGHHHHHFGGGGGGGHGGGGGGGGGGGGGHHGFGHHHGGFHHHFFC@CHGHFHFFGHGHHFHFHFGGHHEHFGFGGGFGHHHGHHGHHHGHHHGFGGGGGGHHGGHGGHHHGHGFEHFGDEFHHHGHGGBFFFEHFGEAHHHHGHHHHHHHHGHHFFGHGGGDAGGGGGGGGGFFFFFFF3BBBA
@M02197:102:000000000-ALU3V:1:1102:27668:11900 1:N:0:1
AATCCTCGGAGTTCCTCCGCTTATTGATATGCTTAAGTTCAGCGGGTATCCCTACCTGATCCGAGGTCAAGAGTGTAAAAATGTACTTTTGGACGTCGTCGTTATGAGTGCAAAGCGCGAGATGTACTGCGCTCCGAAATCAATACGCCGGCTGCCAATTGTTTTAAGGCGAGTCTACACGCAGAGGCGAGACAAAACACCCAACACCAAGCAGAGCTTGAAGGTACAAATGACGCTCGAACAGGCATGCCCCATGGAATACCAAGGGGCGCAATGTGCGTTCAAAGATTCGATGATTCAC
+
A>AABFFBBB@AGGGGGGGGGGGHGHHHHHGHHHHHHHGHHHHGGGGGHHHHHHHHHHHHHHHGGGGHHHHHHHHHHHHHHHHHHHHHHHHGHHGGGGGGGGGHHHHHHHHHHHHHGGGGGGGHHHGHHHGGGGGGGGGHHHGHHHHGGGGGHHHHHHHHHHHHHGHHHHHHHHHGGGGGGHHGGGGHHHHHGHHGGFGGHHGGFGGHHHHHGFFAGHHHHGHHFBGHHHGGGGGHFGHHGHHHGHHGGGHHHGFHHHGGHHHHHGGGE?FHHGGEFGHGGGGGFGGGGFFFFFFFABBBA
@M02197:102:000000000-ALU3V:1:1102:6865:12151 1:N:0:1
AATCCTCGGAGTTCCTCCGCTTATTGATATGCTTAAGTTCAGCGGGTAATCCTGCCTGATTTGAGGTCTAAAGTTCAAGTGTTTCACTCAAAGGTGAAGCGATTTATAAGCGCCGTCTAACGATAAGACTGCATTCGACTTGACGAGAATAAGTGTTATTACGCCGAGTGAAGCTTTCTATGCTATCGAAATACAAGCTGCTCGTACATTTCAGCTGAGCTGACCCTATACAGGGCCGGCAAGACAGCCAGAATCCAAGCCCAGACGCCTGTTTCATTACAAAACAGGGGGGTTGAGGGTTTCACGACACTCAAACAGGCATACTCTTCGGAATACCAAAGAGTGCAAGGTGCGTTCAAAGATTCGATGACTCA
+
AABBBFF?A@DBFGGGGGGGGGGFGHCHFGHHHHHHHHGHHHHGGGEGHHHFHHHHHHEHFHHHGHFHHHHHHFFHHHHHHHHHHHHGHHHHGHFGHHGHGGHHGHHHHHEGGGGGGHHHHGGHGGGFHHHHGHHHHGGGGHHHGGGGGHGGFEGGGHHHHHGCFGGGFHFGHHGGHHHHHHHHHHHGHHGGCHHHGHGGGGGG?0FGGFFGGFHFFFFFGGFFFBBGFFGFGGGGGHGFFHGFEHHHGDGGFBGEC2EHFACEEEGGHEHHHGHHFGFEHHFGGGGGGGHFHGHFGHFHECFFEGDGGFHHHHFHHEG5DAAGE22EFGFDGHFFFGFHHHHHGFGB2ECEAGBGFFGGGGFFFFFFF3ABBB
@M02197:102:000000000-ALU3V:1:1102:16753:12108 1:N:0:1
AATCCTCGGAGTTCCTCCGCTTATTGATATGCTTAAGTTCAGCGGGTAGTCCTGACTGATTTGAGGTCTAAAGCTTAAAGGTGTGCAGCTGACGCTACGACGCATTAGAAGCACCACTATCTTGATATGAAACGTCCTCAGCGAAATAAAGCTATTACGCCGAGTCAAGCCGTTAATATTCAAACTGGGTTACTCGTGTATTTCAGCCGAGCCGATCTCTACTTAAAGAGTCCAGCAGACAGCCATAATCCAAGCCCACGCCTGCTTCATTACAAAACAAGGGGGTTGAGAGTTTCATGACACTCAAACAGACATACTCTTCGGAATACCAAAGAGTGCAAGGTGCGTTCAAAGATTCGATGATTCAC
+
BBBBBFFBBABAGFGGGGGGGG?HHHHGHHHHHHHHHHHHHHHGGGGGGHHHGHHHFHGFGHHHGHHHFHDFHHHHFHGHHBGHGGHHHHHEGFGGGGGGFGGGGGGHHGBFFFEAGHHHFHHHGHHHHHHHHGGHEGHHHH-GGGHFGF999HHBHBF,CDC?EHHHFFEDGGFEHHH:HFGHHHHDGGEABBFGC5FCFFC@FFFGGACFFGFGFFGFGGHHHHHFHHHHHFFFFFEAFFFFF?GF3GGGHEGGGGGGGFHHHGFEB4FB1EHF@FFGGGDGBFHHHGHHHHHHHFFHHFFHGGHHHHHEFHFHHEEECFGEHFG2HFGHHFHHHHHFHEACGHGGCGGFFFGFFFFFFFFBBBBB
@M02197:102:000000000-ALU3V:1:1102:22578:12310 1:N:0:1
AATCCTCGGAGTTCCTCCGCTTATTGATATGCTTAAGTTCAGCGGGTAGTCCTACCTGATCTGAGGTCAAGGTGTCAATTGAATTTTCTCAAGGAGAAGCTTTGTGAGCGGGCCGAACGGTTTCTGCAGCCGAGCGAAACGTGAGCACGCAAGGCCGTCCACCGACGGGACCGCTAAGGTATTTGAGGCGAGCCGGACGGCAACACCCAAGTCCACTTCCAGCCCGGGCAGGACCCGGGCGGTGTGAGGTTTTCAAGACACTCAGACAGGCATACCCTCCGGAATACCAGAGGGTGCAAGGTGCGTTCAAAGATTCGATGACTCAC
+
CCDDDFFDCCCCGGGGGGGGGGGHHHGHHGHHHHHHFHHHHHHGGGAEFHHHHHHGHHHHHHHHHGHHEHHHEGBEHHHHHHHHHHHHHHHHGHHHHGHHHHHHHHHHHGEGGGGFFFGGGGGHHHHHHHHGGGGGGGGGGHHHGHHHGGGGGGGHGCGGGHHGGGGGGGGGHHHHFHHFHGFHGFGGFFFGGGGGGGHHHGFFFHHFGHFFFFFHFFGGGGGGGHHHHHHGGFEGGGGGGGHHHHHFHF5HHGHGHHHHGHHHHHHHHFEHHEGGGGGHHHHHHFHHHHHGHHHHHGHGGGGAGGGGGGGGGGFFFFFFFBAAAA
@M02197:102:000000000-ALU3V:1:1102:14419:12282 1:N:0:1
AATCCTCGGAGTTCCTCCGCTTATTGATATGCTTAAGTTCAGCGGGTATCCCTACCTGATCCGAGGTCAAGAGTGTAAAAATGTACTTTTGGACGTCGTCGTTATGAGTGCAAAGCGCGAGATGTACTGCGCTCCGAAATCAATACGCCGGCTGCCAATTGTTTTAAGGCGAGTCTACACGCAAAGGCGAGACAAACACCCAACACCAAGCAAAGCTTGAAGGTACAAATGACGCTCGAACAGGCATGCCCCATGGAATACCAAGGGGCGCAATGTGCGTTCAAAGATTCGATGATTCAC
+
AAABBFFCCBCCGGGGGGGGGGGHHHHHHHHHHHHHHHHHHHHGGGGGHHHHHHHGHHHHHHHGGGGHHHEGHHHHHHHHHHHGHHHHHHHGHHGGGGFFGGGHHHHHHHHHHHHGGGGGGGGHHHHHHGGGGGHGGGHHHHHHHHHGGHGGHHHHGGHHHHHHHHFHHHHGHHGGGGGGHHHGGGGGHGHHHHGGFFGFFFHFFFHHHHHGHHHHGHHHHHHHHHGHGGFFFFHEGHHHHHGHGHGGGHFHHHHHG5BHHHGHGGGFGGFFHGGFGFGGGGGFGGGGFFFFFFFBBBBB
@M02197:102:000000000-ALU3V:1:1102:21380:12395 1:N:0:1
AATCCTCGGAGTTCCTCCGCTTATTGATATGCTTAAGTTCAGCGGGTATCCCTACCTGATCCGAGGTCAAAAGTGATAATTGAGCTTAATGGGGGCTAATATTACTGGAGTAAATCGCAAAATGTGCTGCGCTTTATACCAAAATACTGGCTGCCAATGACTTTGAGGCGAGTCCTAGTGGACAATCACCCAACACCAAGCATAGCTTGAGGGTACAAATGACGCTCGAACAGGCATGCCCCATGGAATACCAAGGGGCGCAATGTGCGTTCAAAGATTCGATGACTCAC
+
AAAABFFAABBAGGGGGGGGGGGHHHHHHHHGHHHHHHHHHHHGGGGGHHHHHHHHHGHHFFHGGGGHHHHHGDFHHHHHHGFFFHHHFHHHHGGGGHHHGHHHHHHHHHHHHHGHGFHGHHHHFFHGHHGHHGGHHHGHHHHHHHHHHHHHHGHGHHHHHHHHHHGGGHGHGHFHHHGGHHHHHHHHGHHGGGGFHHHEGHGHHGHHHHHHHGHHHHHGFFGGHFAFFGFGHHHHGGGEGFHHHHHHFHHHHHGGGGGGHHHGGGGHGGGGGGGGGGFFFFFFDBCBBB
@M02197:102:000000000-ALU3V:1:1102:27256:12487 1:N:0:1
AATCCTCGGAGTTCCTCCGCTTATTGATATGCTTAAGTTCAGCGGGTAATCCTGCCTGATTTGAGGTCTAAAGTTCAAGTGTTTCACTCAAAGGTGAAGCGATTTATAAGCGCCGTCTAACGATAAGACTGCATTCGACTTGACGAGAATAAGTGTTATTACGCCGAGTGAAGCTTTCTATGCTATCGAAATACAAGCTGCTCGTACATTTCAGCTGAGCTGACCCTATACAGGGCCGGCAAGACAGCCAGAATCCAAGCCCAGACGCCTGTTTCATTACAAAACAGGGGGGTTGAGGGTTTCACGACACTCAAACAGGCATACTCTTCGGAATACCAAAGAGTGCAAGGTGCGTTCAAAGATTCGATGACTCAC
+
AAABBFFBCCDAGGGGGGGGGGGHHHHHHHHHHHHHFHHHHHHGGGGGEHHHGGHHHHHHFFHHGHHHHHFBGGHHHHHHHHHHHHHHHHHHHGGHHHHHGGHEFHHH4EEEEGGGGHHHHGGHGGHHHHGHHHHHGGGGGHHHGEGGG:HFHGFHHHHHGHEFGGCDEHHHGHHHHHHGHHGHHHHHEHGBGHG;:EBFFFGGFGHGFGGHHFGGHHHFHGHGGFHEHHHGFGGGFGFFBGHHFFGFFFFDF?FGHHGFEGGGGGGHHFHHHHFHHFGHHHHGFGFFFGHFHHHHEHGF131F1BGGHGHHHFHGHHHHHFDHEA2AHHHGHFFCHFHFGHHHFFFHE222CFFGGGGGGFGFFFFFFFAAAAA
@M02197:102:000000000-ALU3V:1:1102:4210:12693 1:N:0:1
AATCCTCGGAGTTCCTCCGCTTATTGATATGCTTAAGTTCAGCGGGTATTCCTACCTGATCCGAGGTCAACCTGAGAAATAAAAGGTTAGACCGGCCCGACGAGACCTTGCAACTCCCCGCGTGCCTCGAAAGACTCGTTGCGAAGAGGGTCCCACGGACGCCGTCATTGTCTTTGAGACCAGTTGCGGACGAACCACAACGCGGCCCAACGCCCAGCCCGAAGGTTGGAGAGAGGATAATGACGCTCGAACAGGCATGCCCACCGGAATACCAGTGGGCGCAATGTGCGTTCAAAGATTCGATGATTCAC
+
AAABBFFBBB@BGGGGGEEGEGCHFF5FFFBGHHFHHHHHFHHGGGEFHHHHHHHHHHHHHHFGGCGHFHGHHHHHHGHGHHGHFFFGHFHHHE?EGGGGGGGGGGGHHHBGHHHHHHGGGFEDGHGHGDFFGHHHHGFEFGGGGEGHGGAHHGHHGGGGGCC0GFDHHGFHHGGFFFFHHHFGFFFFCDFFGFFGGFEEDFFFGEFEDFEF;GE@?CGHHHGGHHHHGBHFFHHHG7DGFFE>EGCFFHGHHHGFHHFEAEECHFBGAGDFHGEEE?EEEFAHEEEAFGG3FGGGEBFFCFFF3F?AAAA
@M02197:102:000000000-ALU3V:1:1102:17466:12648 1:N:0:1
AATCCTCGGAGTTCCTCCGCTTATTGATATGCTTAAGTTCAGCGGGTCGTCCTGCCTGATTTGAGGTCAAACTCGAATTCCGAGGAATCCGTGCGTCGTCGTTCGCAGCGTCCAAGGCGCGCGTCCCGGCTCCGAAGGGGGCGTACAATCGGTCCGGTCAAGCCGCGCGGCCTCGAGGTCGCTTCATCGTTCGCTTTCGGCCTTCGACTCGCGCAGATCGGAGTCGACCAGAGGCCACGATCCAAGGCGCCCGGCGTCTGTAGCCGGGGCTTGAGAGGGGGGCGCGACACTCAAACAGGCATGCTCTGCGGACTACCACAGAGCGCAAGGTGCGTTCAAAGATTCGATGACTCAC
+
>>>AAFFCCCCCGGGGGGGGGGGHHHHHHHHHHHHHHHHHHHHGGGFEGGGGGHGHHHHHHHHHGGHHHHHHHHGHHHHHHHGGGGHHHHGGGGGGGGGGGGGHGGGGGGDGGGHFGHGGGGGGGGGGGGGGGGFGDDFGGGGGGGGGEFFFFFFFFFFFFFFFFFFFFFFFFFFFFFDFFFFEFFFFFFFFFFFFFGGGGGGFGFGEFGGGHHHFFGGHGDFDFFFGHHFFHFFFHGGHHHHGGGGGGGGGGGGHGHGHGGGGGGHGFBFHHHGGGGGGGEEHGHHHHGHGFHHHHHHHHHHHGGGGGHHGHGHGHHHHGGGGHHHHGGGGHGGGGGGGGFFBFFFFFFBBAA?
@M02197:102:000000000-ALU3V:1:1102:19108:12695 1:N:0:1
AATCCTCGGAGTTCCTCCGCTTATTGATATGCTTAAGTTCAGCGGGTAATCCTGCCTGATTTGAGGTCTAAAGTTCAAGTGTTTCACTCAAAGGTGAAGCGATTTATAAGCGCCGTCTAACGATAAGACTGCATTCGACTTGACGAGAATAAGTGTTATTACGCCGAGTGAAGCTTTCTATGCTATCGAAATACAAGCTGCTCGTACATTTCAGCTGAGCTGACCCTATACAGGGCCGGCAAGACAGCCAGAATCCAAGCCCAGACGCCTGTTTCATTACAAAACAGGGGGGTTGAGGGTTTCACGACACTCAAACAGGCATACTCTTCGGAATACCAAAGAGTGCAAGGTGCGTTCAAAGATTCGATGATTCAC
+
ABBCBFFBBCCAFFGGGGGGGGFHHHHHHHHGGHGHHHHHHHHGGGGGHHHHHHGHHHHHHHHHGHHHHHHHHGHHHHHHHHHHHHHHGHHGHGFEGHHHGGHHGHHHHHHGGGGGGHHHHGGHGGHHHHFHHHGHGGGDGHHHGGGGGHHHHHHHHGGHHHGGGGFGGGHHHHHHHHHHHHHHGFHGHHDHFGHHHHGFGGGGGFHHHHHHFFHGHHGGHGGGGHGGGGGFGGFFGFGDGHGHGHHHGHFGHFGGHHHFGGFEE?GFHFDHGHGHHGHHHHHHGGGGGGGHHGHHGHHHGHGGGHGFBCHEHHHGHHHHGA5HGGGDHHHGHHGCHHHFHFCHHHHCEGGGHGGGGCGGGGGFFFFFFFCBBBB
@M02197:102:000000000-ALU3V:1:1102:2683:12749 1:N:0:1
AATCCTCGGAGTTCCTCCGCTTATTGATATGCTTAAGTTCAGCGGGTATTCCTACCTGATCCGAGGTCAACCTGAGAAATAAAAGGTTAGACCGACCCGACGAGACCTTGCAACTCCCCGCGTGCCTCGAAAGACTCGTTGCGAAGAGGGTCCCACGGACGCCGTCATTGTCTTTGAGACCAGTTGCGTTGCCACAACTCGGTCCAACACCCAAACCGAGGTTTGGAGAGAGGATAATGACGCTCGAACAGGCATGCCCATCGGAATACCAATGGGCGCAATGTGCGTTCAAAGATTCGATGACTCAC
+
AAAAAFFBBBBBGFGGGGG2EGGHHHFHHDHHDGGHGGHHGGGGCGE?GHHHHFBGHF3FGGGGGGGGHHFFFF3B3GHHHFFFHFGHBEFHF@EGGGAEGGGFGGGFHHHFGHFBGHGGGGCCEGGGFGGGFFCEHFFCGGGGGCGC.GEGCGGFFGDGGGC@?HGGGBFHHHFFHFGFHHFFFFFFGBBDCHHFFGFFDGFFHGFGFGGGFFFGGFGEFGFBGHHGHHGHHFHFFCGG9GFGAGGGFFGGGB0HEE/EEFFFGF1GFGGGEEE0EGHEF00E0EGG3GGGGCCGFFD3FD@AA>1>
@M02197:102:000000000-ALU3V:1:1102:18928:12835 1:N:0:1
AATCCTCGGAGTTCCTCCGCTTATTGATATGCTTAAGTTCAGCGGGTAGTCCTGCCTGATTTGAGGTCTAATAGAAAGATGTGTTTTATTAGCCCGCTTGACGATAACTATCAAACAAGATCAATAGCGAAATAATTATTACGCCAAATCAAAAGTCTGATCTAATATTATCATTAGCTTCAGCTTTTATATTTAGATTGAGTTAACAATTAAGTCAACAACAATCAGCATCCAAAGCCCAAACTCTCTTGTAATTAAACAAAAGGGGGTTTTGAGAGATTCACGACACTCAAACAGACATACTCCTAGGAATACCCAAGAGTGCAAGGTGCGTTCAAAGATTCGATGACTCAC
+
AAAAAFFCCCDAGGGGGGGGGGGHHHHHHHHHHHHHHHHGHHHGGGGGGHHHHHHHHHHHHHHHGHHHHHGHHHHHHGHHHGHHHHHHHHHHHHHGGGGGGHGGGGGHHHHHHHHHHHHHHHHHGHGGGHHHHHHHHGFHHGGGGGGGGHHHHHHHGGHFHHHHHHHHHHGHHHHHHHHHHFEHHHHHHHHHGHHHHHHHHHHHHHHHHHHHHHHHHHHHHHHHHHHHHGGHHHHHGGGHGGFGGHHGFGFHHHHHHGHHGHHGECGGHHHHHHHHHHHGHGGGFFHHGHHHHHHHHHHHHGHHGHHHHHHHGGHHHHHHHHHHHHHGGGGGGGGGGGFGGGFFFFFFFBBBCB
@M02197:102:000000000-ALU3V:1:1102:12900:12855 1:N:0:1
AATCCTCGGAGTTCCTCCGCTTATTGATATGTTTAAGTTCAGCGGGTAATCCTGCCTGATTTGAGGTCTAAAGTTCAAGTGTTTCACTCAAAGGTGAAGCGATTTATAAGCGCCGTCTAACGATAAGACTGCATTCGACTTGACGAGAATAAGTGTTATTACGCCGAGTGAAGCTTTCTATGCTATCGAAATACAAGCTGCTCGTACATTTCAGCTGAGCTGACCCTATACAGGGCCGGCAAGACAGCCAGAATCCAAGCCCAGACGCCTGTTTCATTACAAAACAGGGGGGGTTGAGGGTTTCACGACACTCAAACAGGCATACTCTTCGGAATACCAAAGAGTGCAAGGTGCGTTCAAAGATTCGATGATTCAC
+
DDDCCFFCCCCAGGGGGGGGGGGHHHHHHHHHHHGHHGHHHHHGGGGGHHHHHHHHHHHHHHHHGHHHHHHHHHHHHHHHHHHHHHHHHEHFHHHHHHHHGGHHGHHHHHHGGGGGGHHHHGEHGGHHHGHHHHHHHHGGGHHHGGGGGHHFHGFHHHGFHHGGGGGGGHHHHHHHGHHHHHGHHHHGHHGHHHHHHHGGGGHGHHGHGGFHHFHG0HHHHHGHGFFHHHHHGGFFFGHHHHHHGHHGHGHHGGGGHHHHHGGGGGGHHHFHHGHHHGBFHGHGF?GGGGGHHHHHHGHHHGHGGGHFHHGHHHHHHHHHHHHGGGGGGHHHHHHHHHGHHHHGHHHHHGGGGHGCGGCGGGGGFFFFFFFBBBBB
@M02197:102:000000000-ALU3V:1:1102:3259:12925 1:N:0:1
AATCCTCGGAGTTCCTCCGCTTATTGATATGCTTAAGTTCAGCGGGTAATCCTGCCTGATTTGAGGTCTAAAGTTCAAGTGTTTCACTCAAAGGTGAAGCGATTTATAAGCGCCGTCTAACGATAAGACTGCATTCGACTTGACGAGAATAAGTGTTATTACGCCGAGTGAAGCTTTCGATGCTATCGAAATACAAGCTGCTCGTACATTTCAGCTGAGCTGACCCTATACAGGGCCGGCAAGACAGCCAGAATCCAAGCCCAGACGCCTGTTTCATTACAAAACAGGGGGGTTGAGGGTTTCACGACACTCAAACAGGCATACTCTTCGGAATACCAAAGAGTGCAAGGTGCGTTCAAAGATTCGATGACTCAC
+
>>A11B@>AADAFGFFFGGGGGGHBG3D2A2DFFHFHFGHHHHGGGCGHFBFF1GFGHHHHFF2CABGHHHHHGGHHGEDDDDGFHFFHFCBGH1FFFHGGC/FFHHHGHGEGGG@EHCGHFFHFCGHHH1GHEH2FDFGGFHHGACGCFGHBHEGFHHFHHF2@CBCC0<DGH;:GG#GHGHEFG/BEGCAFHHHFEFG<C03A?EBBFGFG10BGFFHEHG9D;GDB1FFF/GGCHFBG@E0C<1GHEHFHG/EGF/0F/?CF?FEGCBG@B2HGF0EF1GBAGEEE/AFF0F0EFBHEGAFGGGGF/HFFHEBGGHHFD1F/AB/GFFADFABDF1BFFDFEAB0E00?CGG3F3GFEB11B3FFFD>>111
@M02197:102:000000000-ALU3V:1:1102:21762:13076 1:N:0:1
AATCCTCGGAGTTCCTCCGCTTATTGATATGCTTAAGTTCAGCGGGTAGTCCTACCTGATCTGAGGTCAAGGTGTCAATTGAATTTTCTCAAGGAGAAGCTTTGTGAGCGGGCCGAACGGTTTCTGCAGCCGAGCGAAACGTGAGCACGCAAGGCCGTCCACCGACGGGACCGCTAAGGTATTTGAGGCGAGCCGGACGGCAACACCCAAGTCCACTTCCAGCCCGGGCAGGACCCGGGCGGTGTGAGGTTTTCAAGACACTCAGACAGGCATACCCTCCGGAATACCAGAGGGTGCAAGGTGCGTTCAAAGATTCGATGATTCA
+
BBBCCFFCCCCCGGGGGGGGGGGHHHHHHHHHHHHHHHHHHHHGGGGGGHHHHHHHHHHHHHHHHGHHHHHHGHHHHHHHHGGHHHHHHHHHHHGHGHGHHHHHHHHHHGGGGGGFGGGGFGGHHHHHHGHGGGGGGGGGGHGHGHHHGGGGGGHHGGGGGHHGGGGGGGGFGFHHHHHHGFHHGGGGFFFFGFGGGGHHGGFFFFHGFHGFHFFHHHGFGGGGGHHHFHGEEGGGGGGGGHHHHHHGHHHHHHHHHHEGHHHHHHHHHF3HHEGGGGGHHHGFFFHCFHHEHHHHGHGGGGGGGGFFGBGGGFFFFFFFBBBBB
@M02197:102:000000000-ALU3V:1:1102:26069:13118 1:N:0:1
AATCCTCGGAGTTCCTCCGCTTATTGATATGCTTAAGTTCAGCGGGTAATCCTGCCTGACTTGAGGTCTAAAGTTCAAGTGTTTCACTCAAAGGTGAAGCGATTTATAAGCGCCGTCTAACGATAAGACTGCATTCGACTTGACGAGAATAAGTGTTATTACGCCGAGTGAAGCTTTCTATGATATCGAAATACAAGCTGCTCGTACATTTCAGCTGAGCTGACCCTATACAGGGCCGGCAATACAGCCAGAATCCAAGCCCAGACGCCTGTTTCATTACAAAACAGGGGGGTTGAGGGTTTCACGACACTCAAACAGGCATACTCTTCGGAATACCAAAGAGTGCAAGGTGCGTTCAAAGATTCGATGACTCAC
+
CCCCCFFCCCCCGBGGFGGGGGGHHHGGGHHHHHHGHHHGHHHGGGGGGHHHHHHHHHH3FHHHGHHHHGFHHHGHHHHHHHHHHGHHHHHFHGGGGHFHGGHHGHHHHHHGGGGGGHHHHGGHGGHHHGHHHGHGHHGGGHHHGEGGG:HHHGHHHHHGHFFGGGGGFEHHHHGHHGHGHHEHGFGHHHHGGHHHHHFGGGHHHHGHGGHHHGGHGFFGHHHGHHHHGHHHFFEFFGHHHGHHFFHHHFFGGHGGGHHHHGGGGGEEHHHHHFHGHHHHFHHFGFGGGGHHHHHHGHHGGHGGGHHFHGHGHHHHGHHGHGGHGGGEHFHHHHHHHHHHHHHHHHHGGE?EFGGGGGGGGGGFFFFFFFCCCBB
@M02197:102:000000000-ALU3V:1:1102:17518:13124 1:N:0:1
AATCCTCGGAGTTCCTCCGCTTATTGATATGCTTAAGTTCAGCGGGTAATCCTGCCTGATTTGAGGTCTAAAGTTCAAGTGTTTCACTCAAAGGTGAAGCGATTTATAAGCGCCGTCTAACGATAAGACTGCATTCGACTTGACGAGAATAAGTGTTATTACGCCGAGTGAAGCTTTCTATGATATCGAAATACAAGCTGCTCGTACATTTCAGCTGAGCTGACCCTATACAGGGCCGGCAATACAGCCAGAATCCAAGCCCAGACGCCTGTTTCATTACAAAACAGGGGGGTTGAGGGTTTCACGACACTCAAACAGGCATACTCTTCGGAATACCAAAGAGTGCAAGGTGCGTTCAAAGATTCGATGATTCAC
+
A>AA?FFAA2DBCGGGFGGCGEGHFFHHFHDHFG5FEGFFHCFGGGGGHFFFHECGFFCDGHHHEEHFHHHFFGGHFFFGHHHHHGHHHHFGGHHHHFBBEDGHFHHFHHDEGGGEEHHFFG/F/FFHHBGHHFFHBHGGGHFHGGGDD:1FBFG<FHHFHGEGGGGGGHHHHHFDFHHFHCCCGGCFECDEFHEGFHFEFEFGF8GG0FGHHHGFFHGCFFGFGGGGGFGGFFEADHG>DHBGFF<1BDF1<1//FGCBCFE<?/?/BHF>B2FHHGGGFB1FF>/>//0HGCC>?FFHFBE/EF1BDA1B11F1DBHBGFAFAA/AA2222FE0AD11FFDBB1FFA0A0A113GCGGEF1113FFFD1AA>A
@M02197:102:000000000-ALU3V:1:1102:29416:13182 1:N:0:1
AATCCTCGGAGTTCCTCCGCTTATTGATATGCTTAAGTTCAGCGGGTAATCCTGCCTGATTTGAGGTCTAAAGTTCAAGTGTTTCACTCAAAGGTGAAGCGATTTATAAGCGCCGTCTAACGATAAGACTGCATTCGACTTGACGAGAATAAGTGTTATTACGCCGAGTGAAGCTTTCTATGATATCGAAATACAAGCTGCTCGTACATTTCAGCTGAGCTGACCCTATACAGGGCCGGCAATACAGCCAGAATCCAAGCCCAGACGCCTGTTTCATTACAAAACAGGGGGGTTGAGGGTTTCACGACACTCAAACAGGCATACTCTTCGGAATACCAAAGAGTGCAAGGTGCGTTCAAAGATTCGATGACTCAC
+
AAAABFF@AADBGGGGGGGGGGGHFHHHGHHHGHGHHFHHHHHGGGGGHHHHHHHHGHHHHHHHGHHHHHHFHHHHHHGGGFGHHHGHHHGHHGBFGHFHGGHHGHHHHHHGGEGGGHHHHGGGEEHHHEHHHFHHHGEGGHFG/?@EDFHHHGFHHHFHHBFDCGGGEHHFHFFGGHHHHFA:GFHGGEGHHHHHCGFFGGGGDFHGGGGGGGHHGFHG;CHHFFHFHHGGGFGGFFGGHHDGGHHGHHHGF2GCGHHHFFGGEE???HGHHGFGGFFFGGFBGGEEAE1HHGGCGHHHGHGFE5FGDEHFHHHGHHGFBFAHEAFEFHHHHHHHGFHHHHHFFFHHEECGHGGGGGGG?FGBFFFFFFBBBBB
@M02197:102:000000000-ALU3V:1:1102:24020:13355 1:N:0:1
AATCCTCGGAGTTCCTCCGCTTATTGATATGCTTAAGTTCAGCGGGTATCCCTACCTGATCCGAGGTCAACCTTAGAAATGGGGTTGTTTTACGGCGTAGCCTCCCGAACACCCTTTAGCGAATAGTTTCCACAACGCTTAGGGGACAGAAGACCCAGCCGGTCGATTTGAGGCACGCGGCGGACCGCGTTGCCCAATACCAAGCGAGGCTTGAGTGGTGAAATGACGCTCGAACAGGCATGCCCCCCGGAATACCAGGGGGCGCAATGTGCGTTCAAAGATTCGATGATTCAC
+
AAABCFFCCCCCGGGGGGGGGGGHHHHHHHHHHHHHHHHHHHHGGGGGHHHHGHHHHHHHHHHGGGGHHHHHHHHHHHHHHHHGGGGGHHHHHGGGGGGGGHHHHGGGGGGHGGHHHHHHGGGGGHHHHHHHHHHGGGGGGGHHGGGGGHGFGHGHHHHGGGGGGGGGGGGFGGGGGGGGGGGGGGGGGGGGGHHHHHGGGHGGGGHGGHHHHHHHHHHHHHHGGGGGHHGHHHHHHHHHGGGGGGGGHGHHFGDDGGGGGGGHHHHGGGGGGGGGGGGGGGFFFFFFFBCAAA
@M02197:102:000000000-ALU3V:1:1102:23124:13572 1:N:0:1
AATCCTCGGAGTTCCTCCGCTTATTGATATGCTTAAGTTCAGCGGGTAATCCTGCCTGATTTGAGGTCTAAAGTTCAAGTGTTTCACTCAAAGGTGAAGCGATTTATAAGCGCCGTCTAACGATAAGACTGCATTCGACTTGACGAGAATAAGTGTTATTACGCCGAGTGAAGCTTTCTATGCTATCGAAATACAAGCTGCTCGTACATTTCAGCTGAGCTGACCCTATACAGGGCCGGCAAGACAGCCAGAATCCAAGCCCAGACGCCTGTTTCATTACAAAACAGGGGGGTTGAGGGTTTCACGACACTCAAACAGGCATACTCTTCGGAATACCAAAGAGTGCAAGGTGCGTTCAAAGATTCGATGACTCAC
+
A>AABFFB@ADAFGGGGGGGGGGHHGHHHHHHHHHHHHHHHHHGGGGGHHHHHHHHHHHHHHHHEFHHHHHBGGFGHHGHHHHHHHHHHHHHHG3FGFFFEGHHGHHHFBGCCGGGGHHHGGGHFGGHHHHHGHHHHHGGGGGHGGGGGHHFFFHFHHHGHHEGGGGGEFGGHHHHGHFGFFGHHHHGEHGEHHHHHHGGECC?1FHHGGGHGGHGGGFFFFCHGEGGGGFFGCFGGFHHHFHHFFHGEHFGG?GGHHHGHGGGGGGGHGGHHBHHFHGFGGFBFCGGGGGHGHHHDHHFGFGGGHHHHGEHHFFHHHGHGHFHGGGGHHHHHHHHHHHFHHG4HHHHGGGGHGGGFGGGGGGFFFFFFFBBBAA
@M02197:102:000000000-ALU3V:1:1102:21993:13585 1:N:0:1
AATCCTCGGAGTTCCTCCGCTTATTGATATGCTTAAGTTCAGCGGGTAATCCTGCCTGATTTGAGGTCTAAAGTTCAAGTGTTTCACTCAAAGGTGAAGCGATTTATAAGCGCCGTCTAACGATAAGACTGCATTCGACTTGACGAGAATAAGTGTTATTACGCCGAGTGAAGCTTTCTATGATATCGAAATACAAGCTGCTCGTACATTTCAGCTGAGCTGACCCTAAACATGGCCGGCAATACAGCCAGAATCCAAGCCCAGACGCCTGTTTCATTACAAAACAGGGGGGTTGAGGGTTTCACGACACTCAAACAGGCATCCTCTTCGGAATACCAAAGAGTGCAAGGTGCGTGCAAAGATTCGATGATTCAC
+
BBBBBFFBAABBCGFFGGFGGCGHHHHHHFGCEAGFFHHHBHHEGGGCGHHHFGEFHHGHHHGFGHHHHHHEHFFHHHHHHHHHGHHHHHHHGFGFGHHHGDEHGHHGHHECFG/EGFHHGGAHGGHHH3FGHHFFHGEGGFGGGGGGG:HHHFHGDGHHHFFFEDGCEFFDFFHHHHH;CCGFF;GGEHGAHHHGBGBFFFGFGBEF9DB9BBGFFBAFF8EGG<99#<BFFFFFEDCFFGFFFBHF2GFFHGFCHG?0FF/EE//F0>1HG>BFFHGHGD1B/EE/EB001FHHEFGEGG/FAF111/1GA1AEHFECFA/0EAE/FDFGGD0BFAAAFBGGHHHG0E0?FB31GB33EEB1FDBBFFAA?AA
@M02197:102:000000000-ALU3V:1:1102:11494:13604 1:N:0:1
AATCCTCGGAGTTCCTCCGCTTATTGATATGCTTAAGTTCAGCGGGTAATCCTGCCTGATTTGAGGTCTAAAGTTCAAGTGTTTCACTCAAAGGTGAAGCGATTTATAAGCGCCGTCTAACGATAAGACTGCATTCGACTTGACGAGAATAAGTGTTATTACGCCGAGTGAAGCTTTCTATGCTATCGAAATACAAGCTGCTCGTACATTTCAGCTGAGCTGACCCTATACAGGGCCGGCAAGACAGCCAGAATCCAAGCCCAGACGCCTGTTTCATTACAAAACAGGGGGGTTGAGGGTTTCACGACACTCAAACAGGCATACTCTTCGGAATACCAAAGAGTGCAAGGTGCGTTCAAAGATTCGATGACTCA
+
AABABFFCCBCCGGGGGGGGGGGHHGGHHHGHHHHHHHGHHHHGGGGGHFFHHGHHHHEHHHHHGHHGHHHGHHHHHHHHHHHHHHHHHHGHHHHHHHHHGGHHGHHHHHHGGGGGGHHHGGEHGGHHHHHHHHGHHHGGGHHHGGGGGHGFHGHHHHHHGHGGGGFGGHGHHHHHHHHHHGHHHHHGHHHHHHFHHFGFEGFGGGGHFHGGHHHHGHGHGFGGGHGHHHHHGGFGCHHHHHHGFHHFHHHHHCGGHFGHHGGFGEFEHHHHHHGHHHHGHHHHGGGGGGHHHHHHGHHGGGGGGHHHFGHHGHHHHHHHHHGHGGGGHHHHHHHHHGHHHHGHHHHGGGGGGGGGGGGGGGBFFFFFFBBBCB
@M02197:102:000000000-ALU3V:1:1102:14549:13674 1:N:0:1
AATCCTCGGAGTTCCTCCGCTTATTGATATGCTTAAGTTCAGCGGGTAATCCTGCCTGATTTGAGGTCTAAAGTTCAAGTGTTTCCCTCAAAGGTGAAGCGATTTATAAGCGCCGTCTAACGATAAGACTGCATTCGACTTGACGAGAATAAGTGTTATTACGCCGAGTGAAGCTTTCTATGCTATCGAAATACAAGCTGCTCGTACATTTCAGCTGAGCTGACCCTATACAGGGCCGGCAAGACAGCGAGAATCCAAGCCCAGACGCCTGTTTCATTACAAAACAGGGGGGTTGAGGGTTTCACGACACTCAAACAGGCATACTCTTCGGAATACCAAAGAGTGCAAGGTGCGTTCAAAGATTCGATG
+
AAABBFFAA?D>FDGGGGGGGGGHHHHHFBFFFGHCGHHCFGBAE?ECHHBGGFHHHHHHHH55FGBGGHHHFHFBG5F55FGHE5@@EGCGDGBGHFFHGEHHGHEHGFB/@EF<EFGHHFFF?FFHFGHGHGHHHHG?D2@;/FD9<8GGFFFFDD5G1><C@FC;.0DGGCHDGGBBG:6GGCGCCG;C9GFCFGBGFFFF0D=CD1FGDGGGF1AC0<0<1DDF=CGEC>/;/B0FA2B/B2/<22F1F</</ECCB/?//>?>0011BHHGEDEAG1@1F/EE/?AGB0/B/CDFA0CFFDFBBFHGFE1GFFF2HHHGAE0ECGDHGFA0A1HHHHHFFEEG0EAEB11333B3A@1FA1AA1
@M02197:102:000000000-ALU3V:1:1102:3451:13742 1:N:0:1
AATCCTCGGAGTTCCTCCGCTTATTGATATGCTTAAGTTCAGCGGGTAATCCTGCCTGATTTGAGGTCTAAAGTTCAAGTGTTTCACTCAAAGGTGAAGCGATTTATAAGCTCCGTCTAACGATAAGACTGCATTCGACTTGACGAGAATAAGTGTTATTACGCCGAGTGAAGCTTTCTATGCTATCGAAATACAAGCTGCTCGTACATTTCAGCTGAGCTGACCCTATACAGGGCCGGCAAGACAGCCAGAATCCAAGCCCAGACGCCTGTTTAATTACAAAACAGGGGGGTTGAGGGTTTCACGACACTCAAACAGGCATACTCGTCGGAATACCAAAGAGTGCAAGGTGCGTTCAAAGATTCGATGATTCAC
+
A3AAADFBB@DBGFFGGGGGGGGHHHHHGHFHGHHFHHHHHHHGCGGGHGGHHBGHHHGHFB5GFHHHHHFH3GGBFGH5BFECFFEGHCGHFH3FEDFHGGFHGHHHHHG4BGC/GGGFFDFGEE3DHEFFGFFHFFFAD2?GDGFGD82FG0FF?GGFHHADG?;@<FBFGHFGGHFHFFDDFGHGHHGE0GHGHGCGHGH=0=EDBFFFGBBCC1G0FF0;BFG=F10C?DC>/HGDC>2@#F<2FGFDBF/@?2?2B/EEEE?/23BB444F44BFFFB3F/GGEF1FB111GGBF?31FEFHFFEFEEHHFFHHGD11AEA22FFFHGHHGB555HFHHHHHFECFDFGBFGGGGGGG4BFFFFFAA3A3
@M02197:102:000000000-ALU3V:1:1102:20119:13739 1:N:0:1
AATCCTCGGAGTTCCTCCGCTTATTGATATGCTTAAGTTCAGCGGGTAGTCCTACCTGATTTGAGGCCAGATGTCAAGAATTATACACACAAGTGCGTATGGGGTATAGAAAGCAGACTATTGTCAAAGTCCTGGCCACAAGCGAACTTGTGTCCTAAGCGAAATACTTATTACGCCTAGGGGAACCAGTGCAAAGACTAATCCAGCTCACATTTTTAAGGCGAGTCAACTCATCATTGACAAACGCCCACATCCAACATCCAAGCTTGGATTAACCAAACTTGGAGTTGAGGTTTTCATGACACTCAAACAGGCATACTCTTCGGAATACCAAAGAGTGCAATTTGCGTTCAAAGATTCGATGATTCAC
+
AAAABFFBBBBBGGGGGGEAGGGHHHHHHHHHHGHGHHHHHHHGGGGGGHHHHHHHHHHHHHGHGGGGHHGHGHHHHHHHHHHHHHHHHGGGFGHHGFGGFHHGFFHHHHGHHHHHHHHHHHHHHHGHHHGHGHHHHHGHHHEGGGFHHHFHHHHHHHGHHGGGFHFHHHHHHFHGGGHHHFGHHHHHHHHHHHHHHHGGHFHHHHGGHFGGGGGGGGGGFFHHHHHHHFFFFFFHHHHHGGGGGGFFEFHHFFBHHHGHGHHEGHGFDHHHHHHGGHHBGHHHHHGHHHHGHHGGHHHHHHGGGGEHHHGHHHHHGDHGGGGHHHHHHHHHHHHHHHGHHHHGGGGHGGGGGGGGGGFFFFFFFCCCCC
@M02197:102:000000000-ALU3V:1:1102:3368:13833 1:N:0:1
AATCCTCGGAGTTCCTCCGCTTATTGATATGCTTAAGTTCAGCGGGTAATCCTGCCTGATTTGAGGTCTAAAGTTCAAGTGTTTCACTCAAAGGTGAAGCGATTTATAAGCGCCGTCTAACGATAAGACTGCATTCGACTTGACGAGAATAAGTGTTATTACGCCGAGTGAAGCTTTCTATGCTATCGAAATACAAGCTGCTCGTACATTTCAGCTGAGCTGACCCTATACAGGGCCGGCAAGACAGCCAGAATCCAAGACCAGTCGCCTGTTTCATTTCAAAACAGGGGGGTTGAGGGTTTCACGACACTCAAACAGGCATACTCTTCGGAATACCAAAGAGTGCAAGGTGCGTTCAAAGATGCGATGATTCAC
+
AAAAAFBA?1AAFFFG1GEEFGEHHF3G2A2FGHHHFHHHHCFF/AECG22GHHBFFH0GEHHHGGHHHEHFFGBFHHGEGHHHGGEBBEGDG0EFD@1FG?FGGHFHH2FEGGGGGGH2FEFHFGF11BGHHFHHFHGG/GGHGGGCGHHFHDFFGGGGHH?AEFCC$BC;@CGGHFGGC0CEGCFCCBBEFG0C;AB0FFF??AEDGGGFFBBBBFFGB>#;BFFFFEFFF/9<:CDFFGHFFCC1?F1DB1B1FBF3EE<>/?AEBF3??334EB1B1GB3F/EE>1GHFFGEE1B5A3FB1553D1GHHHHHFHFHFADAA22E3GDGF5CFEE5F33CGFDA4A2E2HGBFGGGFEEA3BDD55D33A>3
@M02197:102:000000000-ALU3V:1:1102:24990:13964 1:N:0:1
AATCCTCGGAGTTCCTCCGCTTATTGATATGCTTAAGTTCAGCGCGTAGTCCTACCTGATCTGAGGTCAATAAGTTTGTTAGTTCTGTTGAGACAAGGCTCAGCAGGGTTGACGAGCGACACCTTTTAGGATTTTTGTCACAGCAAGAACAGGACAATGAGTTGGACAAACCTAGAACACTGTCAAGTCCGGACAATAGGGCCGTACGATTCAACTTAGAGTGGGCAAGTCTACTAGATGTAGAGCTTGCTCCGCTCAACTTCCACTGAGACCAACGCTACCTTGCACCAGGGCACGATAGAGACGGCGGGAGAGGTTAATGACACTCAAACAGGCATGCCCTCCGGAATACCAGAGGGCGCAATGTGCGTTCAAAGATTCGATGATTCAC
+
AAABCFFBBCBBGGGGGGGGGGGHHGHHHHHHHHGHCGFFCHHGGGGGGFFHHGHHGHHHGHHGHGGHFHHHGHHHFHHHHHHHHHHHHGGHHHHHFHHHHHHHHHHCBG?GHGGGGGCGGGEHHHHHHHHHHHHHGHHHHGHHGHHHHHHHHHFCFGEFDGHGHHHHHGHGHGFHHHHEGFGHHHHHGGD?C0GGFGFCGGGHHHHHGCHGGGHHHHHGGGHFEGBG=0HFGFHGFFFHHHHHFGHHFC?/CBGBD@2HGFF2DHGHHHGHCDDECDF3GHHHHGFHFGHFFE2GHEEHGHGGCGE?FFHGHHFHEHHHFBFGGGGHHFFHEGGGHGFACGGGHFFHGFDHHHHCGGGGHHHHGFGGHGGBGGGGGGFFFFFFFFAAAA?
@M02197:102:000000000-ALU3V:1:1102:18538:14060 1:N:0:1
AATCCTCGGAGTTCCTCCGCTTATTGATATGCTTAAGTTCAGCGGGTAGTCCTACCAATCTGAGGCCGATGAATTGAAATTAAATCCCTTCCTCTCTTCCAAAGAAGCGAGGCATGGGCGGGGTTCAGAAGCACTCCAACCAGCAAAACGTCGCGTCCAGCTCCTCGACCCTGCGCCTCTCCTCTCCGAAGTCCTGATATTATCAAAACCCGGCAGGGAAAGACGTGGGCGAAATAACGAGCTTTCGTCCGTCTTGCCTATCGAATGGATGCGCTAATGCATTTCGAGGGAGCCACCGTGGAAGATGGCAAGACCCTCAATACCGATCCGCCAGCTTTCTCAACTAAATAAGAAAGCTGTCGTTCGAAACAATTCGCGGCCCTCAAACAGGCATGCTCCCCAGATTAGATCTGCCGGGAGCGCAAGGTGCGTTCAAAGATTCGATGATTCAC
+
>>AAAFFBBCBAGGGGGGGGGGGHHHHGGHGHHHHHHHHHHHHGGGAEFGHHHGHHHHHHHHHHFGGG?GEH5GBBDGGHHG@FFH3GHGHBGGHHHHHHHHGHHHGHGGGGGAHHHF0DCCGGGHDGHEHGHHHHEHEFGGEHHEHHHGCHGGGBCAFGGGGGGGGGGGFFB.BDAAFFFFFFFFFF;A=AFFF/BFFFBFFF/FBFFFFC;FF;A;:AEFFFFFDFA.BFBBAA;DBB:.9BB/9.:.FBE:/;/D:;//F:/FFAGGFDCFF9BBFB;.B.?//E?FCA:C;-::;:<;GHGHFHHGCCAC/<0D0AC<A.GC>?<AEHFEGFFHHHHF2D2HBHHHGHHHHE@/CGCHGAGFHG4BGE?E/EEEGE2?5CGFEB5B3GDFFEFGEGFHHFGFHEFDE?GFGGFGGGGGDCHGGFGHGGGGGGGCGGFFFFFFF@BBAB
@M02197:102:000000000-ALU3V:1:1102:7576:14115 1:N:0:1
AATCCTCGGAGTTCCTCCGCTTATTGATATGCTTAAGTTCAGCGGGTATCCCTACCTGATCCGAGGTCAACCTGAAAAAATTGGGGGTTTAACGGCGAACAAGCCGGCCCAGCCTCGCAAGCGAACAGTGTATCACAACGCTTAGAGACGGACGGCTCAGCCGGAGACATTGGGGCGCGCGGCAGAACCGCGGCGCCCAAGACCAAGCGAGGCTTGAGTGGTGTAATGACGCTCGAACAGGCATGCCCCCCGGAATACCGAGGGGCGCAATGTGCGTTCAAAGATTCGATGATTCAC
+
BBCCBFFCCCCCGGGGGGGGGGCGHHHHHHHHHGHHHHHHHFGGGGGGHHHHHHHHHGHHHHGGGGGHHHGGHHGFHHHGHHHHHGGGGGHHGGEFGGGGGHHHGGGGGGGHHGHHGGGGGHGGGGGHHHHHHEHHHHGGGGGFGGGGGGGGFGGGFGGGGFFF;FFFFFFFFFDFFFFFFFFFFFFFGGGGGFGGGGGHHHGFHGGGHGGHFHHHHFHFHFHHHHGGGFDGFGHHHGHHGHHGGFGGGEFFGHGHEGGGDGGGF?HHHHGGGGHGGGGGGGGGGFFFFFFFCCCBA
@M02197:102:000000000-ALU3V:1:1102:21791:14161 1:N:0:1
AATCCTCGGAGTTCCTCCGCTTATTGATATGCTTAAGTTCAGCGGGTATCCCTACCTGATCCGAGGTCAACCTTAGAAATGGGGTTGTTTTACGGCGTAGCCTCCCGAACACCCTTTAGCGAATAGTTTCCACAACGCTTAGGGGACAGAAGACCCAGCCGGTCGATTTGAGGCACGCGGCGGACCGCGATGCCCAATACCAAGCGAGGCTTGAGTGGTGAAATGACGCTCGAACAGGCATGCCCCCCGGAATACCAGGGGGCGCAATGTGCGTTCAAAGATTCGATGATTCC
+
AAABCFFC@BBCGGGGGGGGGGGHHHHHHHHHHHHHHHHHHHHGGGGGHHHHHHHHHHHHHHHGGGGHHHHHHHHHHHHHHHHGGGGGHHHHHGGGGGGGGHHHHGGGGGGHGGHHHHHHGGGGGHHHHHHHHHGGGGGGGHHHGGGGGHHHHHHHHHHGGGGGGGGGGGGGGGGGGGGGGGGGGGGGGGGGHHHHGHHGGHGGFGHEHHHHHGHGHHHHGHHGGGGGHFGHHHHHHHHHGGGGGFGHHHHFGHHGGGGGGGGHHHHGGEGFGGGGGGGGGFFFFFFFBBAAA
@M02197:102:000000000-ALU3V:1:1102:21104:14156 1:N:0:1
AATCCTCGGAGTTCCTCCGCTTATTGATATGCTTAAGTTCAGCGGGTATCCCTACCTGATCCGAGGTCAAGAGTGTAAAAATGTACTTTTGGACGTCGTCGTTATGAGTGCAAAGCGCGAGATGTACTGCGCTCCGAAATCAATACGCCGGCTGCCAATTGTTTTAAGGCGAGTCTACACGCGGAGGCGAGACAAAACACCCAACACCAAGCAGAGCTTGAAGGTACAAATGACGCTCGAACAGGCATGCCCCATGGAATACCAAGGGGCGCAATGTGCGTTCAAAGATTCGATGATTCAC
+
AAABBFFCBCCCGGGGGGGGGGGHHHHHGHHHHHHHHHHHHGHGGGGGHHHHHHHHHHGHHHHGGGGHHHHHHHHHHHHHHHHHHHHHHHHGGHGGGGGGGGGHHGHFHHHHHHHHGGGGGGGHHHHGHHGGGGHHGHHHHHHHHHHGGGGGGGHHHHHHHHHHHHHHHHHGGHGHGGGGGGHGGGGFHHHGHGHGFFFGFHGHGGGHHHHHHHHHHHHHHHHHHHHHHHGGGGGFFGHGHHHHHHHGGGFHGHHHHHHGHHHHHGGGGGHHHHGGEGHGGGGGGGGGGFFFFFFFBBCAA
@M02197:102:000000000-ALU3V:1:1102:24535:14146 1:N:0:1
AATCCTCGGAGTTCCTCCGCTTATTGATATGCTTAAGTTCAGCGGGTATCCCTACCTGATCCGAGGTCAAGAGTGTAAAAATGTACTTTTTGGACGTCGTCGTTATGAGTGCAAAGCGCGAGATGTACTGCGCTCCGAAATCAATACGCCGGCTGCCAATTGTTTTGAGGCGAGTCTACACGCAAAGGCGAGACAAACACCCAACACCAAGCAGAGCTTGAAGGTACAAATGACGCTCGAACAGGCATGCCCCATGGAATACCAAGGGGCGCAATGTGCGTTCAAAGATTCGATGATTCAC
+
AAABBFFBBBBAGGGGGGGGGGGHHHFHHHGHHHDFFHHHHHHGGFEFHHHHHGHGHHHBHHFGGGGHHFHHHDGHHHHHHFHFFGHHHHGFGHHGGGCGGGGFHHHHHHHGHHGHHGGGGGGFFFHHHHHGGGGHHHGFHFHHHFHHGGGGGGGGHHHHHHFHHFHGGGGGGFBGFFGGGGGGFFFFEHGB?FFGGFFFFBEEFEFFHGBEFHGFFFFFFEHFHHGFHFFFFGGHFDHFGF=F9GC?EEF3F5FHGDD5GFGHDECEEA5FDGEEAGHGGGGGGFEGF4FFFFBFBAAAA
@M02197:102:000000000-ALU3V:1:1102:14471:14272 1:N:0:1
AATCCTCGGAGTTCCTCCGCTTATTGATATGCTTAAGTTCAGCGGGTAATCCTGCCTGATTTGAGGTCTAAAGTTCAAGTGTTTCACTCAAAGGTGAAGCGATTTATAAGCGCCGTCTAACGATAAGACTGCATTCGACTTGACGAGAATAAGTGTTATTACGCCGAGTGAAGCTTTCTATGATATCGAAATACAAGCTGCTCGTACATTTCAGCTGAGCTGACCCTATACAGGGCCGGCAATACAGCCAGAATCCAAGCCCAGACGCCTGTTTCATTACAAAACAGGGGGGTTGAGGGTTTCACGACACTCAAACAGGCATACTCTTCGGAATACCAAAGAGTGCAAGGTGCGTTCAAAGATTCGATGATTCAC
+
AABCBFFCCBCCGGGGGGGGGGGHHHHHGHHHHHHHHHHHHGHGGGEGHHHHHHGHHHHHHGHHGFHHHHHHHGFHHHHHFHHHHHHHHHHHHHDGHHHHGGHGGHHHHGHGGGGGGHHGHGEHGGFHHHGHGHHHHHGGGHHHGGCGD9GGHHHHHHFGHHGFGGCC<4HHHHHHHGGHHHHHHHHGGHHHHHHGHFFFFGGGGGGGGGGGGGGGGGGGGGGFGGGGGGGEFCBDDGHHGDFFFFFFGBGBDF?GGGFCEFEEEEFHGGHHHFEHHHGEHHGFFGEGG?G2HHCCEAHHFE?GEFGHHF53FB33BFB55GDGAAA23FHGBFCGFFHGG3FHHGFBEA2GHGGFDGGGCGGFFFFFFFAAA>?
@M02197:102:000000000-ALU3V:1:1102:27645:14281 1:N:0:1
AATCCTCGGAGTTCCTCCGCTTATTGATATGCTTAAGTTCAGCGGGTAATCCTGCCTGATTTGAGGTCTAAAGTTCAAGTGTTTCACTCAAAGGTGAAGCGATTTATAAGCGCCGTCTAACGATAAGACTGCATTCGACTTGACGAGAATAAGTGTTATTACGCCGAGTGAAGCTTTCTATGCTATCGAAATACAAGCTGCTCGTACATTTCAGCTGAGCTGACCCTATACAGGGCCGGCAAGACAGCCAGAATCCAAGCCCAGACGCCTGTTTCATTACAAAACAGGGGGGTTGAGGGTTTCACGACACTCAAACAGGCATACTCTTCGGAATACCAAAGAGTGCAAGGTGCGTTCAAAGATTCGATGATTCAC
+
BABCBFFCCBCBGGGGGGGGGGGHHGHHHHHHGGHHHHHHFHHGGGGGHHHHHHHHHHHHHHHGFHHGHHHHHFHHHHHHHHGHHHHHHHHGHHFHHHHHGGHHGHHHHHGGGGGGGHHHHGGHGGHHHHHHGHHGHHGGGHHHGGGGGHHHHHFGHHFHHGFDFGGGEGHHGHHHHHGHGHGHF;HGHHGHHHHHHGGGECFGGFGGGGGHHHHHGF?FFFGEFGGFFFFHFGGGGHHGHGF0GFHFHHHHBGGGHFHFHFE/?GGGGGHHHHGHHHFGHHHF?EEGGGHHHHEHGGHHEFEF?HHFDGFHHHHFFHGHHFGHGFGGHGHHHHHGHFHGFFFHFCHHGGEDHGGGBFGGGFFFFFFFFFA?AAB
@M02197:102:000000000-ALU3V:1:1102:18621:14238 1:N:0:1
AATCCTCGGAGTTCCTCCGCTTATTGATATGCTTAAGTTCAGCGCGTAGTCCTACCTGATCTGAGGTCAATAAGTTTGTTAATTCTGTTGAGACAAGGCTCAGCAGGGTTGACGGGCGGCACCTGTTAGGATTTTTGTCACAGCAAGAACAGGACAGTGAGTTGGACAAACCTAGAACACTGTCAAGTCCGGACAATAGGGCCGTACGATTCAACTTAGAGCGGGCAAGTCTACTATGATGCAGAACTTGCTCCTCGCAACTTCCACTGAAACCAACACTATCTTGCCCCAGGGCACGATAGAGACGGCGGGAGAGTTTAATGACACTCAAACAGGCATGCCCTCAGGAATACCAGAGGGCGCAATGTGCGTTCAAAGATTCGATGATTCAC
+
A?AB@DFBAABBGGGGGGGGGGGHHHHHHBFFHHHHHHFHFFHGGGGGGGFGHHHGHHHHHHHGHGHGHHHHHHGHHHHFFHHGGGHHHHGGHHHHGHHHHHFFHHGGFHGFHG?EGGGGGGGGFFGHHGDGFFHHFHFHHHHEFFHGHHBC.GEHGDGEHFFHGFFHHH9EH<GBGHGBHE8BFFF;A?C0BFF;CFG:FGB?F9DFFF9E<9F7FBB:/F;A+FBA?FFDFFFFFBG?B<BBB1?0/?/////>11110110>>B21B?E<?2>22E><F/F/////B1B//F0EF22200/>E/@?F0BD1211A2G2AA1BGF101BHBF11B0B///01A2222D1FAFB00A000113GA0A01A13FB3FE1E1B33@3@A1>>1
@M02197:102:000000000-ALU3V:1:1102:24454:14407 1:N:0:1
AATCCTCGGAGTTCCTCCGCTTATTGATATGCTTAAGTTCAGCGGGTATCCCTACCTGATCCGAGGTCAAAAGTGAGAAAATGGCTTGATGGATGCTGCTGTTAAGGGACCAAGACGCAAAATGTGCTGCGCTTACTACCAAAACACTGGCTGCCAATGACTTTGAGGTGAGTCTTAACAAAAAGACAAGCACCCAACACCAAGCAAAGCTTGAAGGTACAAATGACGCTCGAACAGGCATGCCCCATGGAATACCAAGGGGCGCAATGTGCGTTCAAAGATTCGATGATTCAC
+
AACCBFFCBCCBGGGGGGGGGGGHHHHHGHHHHHHHHHHHHGHGGGGGHHHHHHHHHHHHHHHGGGGHHHHHHHHHHHHHHHHHHHHGHHHHHHHHHHHHHHHHHHHHHGHHHHGHHGHHHHHHHHHHHHHGHGGHHHHHHHHHHHHHHHHHHGHHHHHHHHHHHHHHHHHHHHHHHHHHHHHHHHHHHGHHHHGGHGGGGHHHHHGHHGGHHHHHHHHHHGGGGGGGHHDHHHHHHHHHGGGHGHHFHHHHHHGHHHGGGGGHHCGGGGGHGGGGGGGGGFFFFFFFFBBBA@
@M02197:102:000000000-ALU3V:1:1102:23371:14632 1:N:0:1
AATCCTCGGAGTTCCTCCGCTTATTGATATGCTTAAGTTCAGCGGGTAATCCTGCCTGATTTGAGGTCTAAAGTTCAAGTGTTTCACTCAAAGGTGAAGCGATTTATAAGCGCCGTCTAACGATAAGACTGCATTCGACTTGACGAGAATAAGTGTTATTACGCCGAGTGAAGCTTTCTATGATATCGAAATACAAGCTGCTCGTACATTTCAGCTGAGCTGACCCTATACAGGGCCGGCAAGACAGCCAGAATCCAAGCCCAGACGCCTGTTTCATTACAAAACAGGGGGGTTGAGGGTTTCACGACACTCAAACAGGCATACTCTTCGGAATACCAAAGAGTGCAAGGTGCGTTCAAAGATTCGATGATTCAC
+
BBBBCFFBBBCBGGGGGGGGGFGHHHHHGHHHHHHGHHHHHHHGGGGGHHHFHHFGHHHHHHHHGHHHHHHGHFHHHFHDGHHHGHHHHHBGHHHHHHHGGGHHGHHHHHHGGGGGGHHHHGFHFGHGHHHGHHHHEHGGGHHHGGCAE:FFHGHGGHHHHHGGGGGEFEGFHHGHHHHHHHGHHHHHGGGGHHHHFHHGGGGGHGHHGGGHGGGFFFHHHGHHHGBFGGFGFFGGCFFBFFFHGGHHHBGF?BD@GFEHGEGEEEC/FBBHHFHHFGHHGFHGGGFFGFHGFHHGGHHHGHCGGGHHHGHHHGGHGHGHGGAHGGGEFHHHGCHHFGG5GGHGHHHHGGGGHGGGGGGGGGGFFFFFFF@BBAB
@M02197:102:000000000-ALU3V:1:1102:13229:14656 1:N:0:1
AATCCTCGGAGTTCCTCCGCTTATTGATATGCTTAAGTTCAGCGGGTAATCCTGCCTGATTTGAGGTCTAAAGTTCAAGTGTTTCACTCAAAGGTGAAGCGATTTATAAGCGCCGTCTAACGATAAGACTGCATTCGACTTGACGAGAATAAGTGTTATTACGCCGAGTGAAGCTTTCTATGATATCGAAATACAAGCTGCTCGTACATTTCAGCTGAGCTGACCCTATACAGGGCCGGCAATACAGCCAGAATCCAAGCCCAGACGCCTGTTTCATTACAAAACAGGGGGGTTGAGGGTTTCACGACACTCAAACAGGCATACTCTTCGGAATACCAAAGAGTGCAAGGTGCGTTCAAAGATTCGATGATTCAC
+
AAAABFFBBBBBGGGGGGGGGGGHHHHHHGFHHHGFHGFGGHHGGGGGHHHHHHHHHHHHHHFFEFHGHHHFHGHHHHHHFHHHHHHHHHHGFH3BGBGHGGHHGHHHHFHGGGGGGHHHHGGHGGHGHHGHHHHHHHGGGGHHGGGGGHHHHGHFGHHGHHFGGGGGGHHHHHGHHHHHHHHHHHHHHGGHHHHHBGHFGGHBEHHHGGGGGFHGGFFGGFGGGFFHGGFFF9CFGHHFHHGBGHG1HHHGFHGGHFHGHGGGGGGHHHGFGBGHGHHHHHGFGGEEA1FCHHGHGHBFF3FFGHHHGGHHHHGFHGG5FFAHEEEEGHHHHFHCHHHGHGDEHFHHGGEEGB5BGGGGGGFFFFFFFFABAAA
@M02197:102:000000000-ALU3V:1:1102:28842:14684 1:N:0:1
AATCCTCGGAGTTCCTCCGCTTATTGATATGCTTAAGTTCAGCGGGTATCCCTACCTGATCCGAGGTCAAGAGTGTAAAAATGTACTTTTGGACGTCGTCGTTATGAGTGCAAAGCGCGAGATGTACTGCGCTCCGAAATCAATACGCCGGCTGCCAATTGTTTTAAGGCGAGTCTACACGCAGAGGCGAGACAAAACACCCAACACCAAGCAGAGCTTGAAGGTACAAATGACGCTCGAACAGGCATGCCCCATGGAATACCAAGGGGCGCAATGTGCGTTCAAAGATTCGATGACTCAC
+
AAA?AFBAA?DBCGGEEGGGGGGHHHHHHHHHGGFGFGHHHHHGEGGGHHHHHGHHHHHHHHHEGGEGHHHHHHHHHHFHHHHHHHGGHHHFHHGGGGEEEEGHGGHHGGGHGGFHGGGGGGFHHHHFHHGGGGHFGGGHHFFGHHHFGGGGGFGHHHHHHGGHHHGGHHGGBDFGGGGFHHHGGGGHGFHGFHFGFFFFFHGGFGGFHHF;GGFFHGHHHHHGGEHFHFFFAFCHHGFFHFHHHHHCGGHHE5BGEGHHHHHGHGGGGGHFGHGCGEAGGFGGBFGGGFFFFFBFAAAA3
@M02197:102:000000000-ALU3V:1:1102:27984:14823 1:N:0:1
AATCCTCGGAGTTCCTCCGCTTATTGATATGCTTAAGTTCAGAGGGTATCCCTACCTGATCCGAGGTCAACCTTATGAAAGATTTAACGGCCGCGACCGCCCGCGCTCCGAAGCGATTAATGAAATCACAACGCTTAGAGACGGACAGCTCAGCCGGAGACTTTGAGGCGCGCGGAACACCGCGGCGCCCAATACCAAGCGAGGCTTGAGTGGTGAAATGACGCTCGAACAGGCATGCCCCTCGGAATACCAATGGGCGCAATGTGCGTTCAAAGATTCGATGACTCAC
+
AAABBFFCCCCBGGGGGGGGGGGHHHHHHHHHHHHHHHHHHHFHFGEGHHHHHHHHHHHHHHHGFGGHHHHHHHHHHHHHHHHHHHHHGGGGGGDFGGGGGGFGGGFFGGGGGGGGHHGHHHHHHHHHHHFDGGGGGHHGHGHHGGHHGHHHHHGHHGGHGHHHGGFGGGFFFGGFGFFFGGFGFGHGFFEHHGFFFGGGHGFFFFGFFGHHHHHGHHGGGGGHHGHHHHHHHGHGGGGGGEHFHHHHHHHHHGGE?FFHHHFGGGHGGGFGGGGGGFFFFFFFBBAAA
@M02197:102:000000000-ALU3V:1:1102:23208:14908 1:N:0:1
AATCCTCGGAGTTCCTCCGCTTATTGATATGCTTAAGTTCAGCGGGTAATCCTGCCTGATTTGAGGTCTAAAGTTCAAGTGTTTCACTCAAAGGTGAAGCGATTTATAAGCGCCGTCTAACGATAAGACTGCATTCGACTTGACGAGAATAAGTGTTATTACGCCGAGTGAAGCTTTCTATGCTATCGAAATACAAGCTGCTCGTACATTTCAGCTGAGCTGACCCTATACAGGGCCGGCAAGACAGCCAGAATCCAAGCCCAGACGCCTGTTTCATTACAAAACAGGGGGGTTGAGGGTTTCACGACACTCAAACAGGCATACTCTTCGGAATACCAAAGAGTGCAAGGTGCGTTCAAAGATTCGATGATTCAC
+
BABCCFFCB2>AFGGGGGGGGGGHHHHHHHHGHHHHHHHHGGHGGGGGHHHHHHHHHHHHHHHHGHHHHHHEGFGHHHHGFHHHHHHHHHHFHHHHHHHHGEHHGHHHHHHGGGGGGHHHHGGHGGFGHHHGHHGHGHGGGHHGFGGGGHHHGHHHHHHHHHGGGGGGGHGHGHHHGHHHHHGEHHHHHHGGHHHGHHFGGGGHHHHHHHGGGGFHGHFGHGFFGGFGFHGGFFFFDHHFFHHHGGGHHFHHHHGGHHHHGGGEECFEHHHHHHHHFHHHHHGHGGGGGGGHHHHHGHHGGHGGGHHHHGHHHHHHHHGBFDAHEGFEHGHHHHGGHGHHFGHHGHHGGGGFFE5GGGGGGGGFFFFFFFABABA
@M02197:102:000000000-ALU3V:1:1102:29684:14915 1:N:0:1
AATCCTCGGAGTTCCTCCGCTTATTGATATGCTTAAGTTCAGCGGGTAATCCTGCCTGATTTGAGGTCTAAAGTTCAAGTGTTTCACTCAAAGGTGAAGCGATTTATAAGCGCCGTCTAACGATAAGACTGCATTCGACTTGACGAGAATAAGTGTTATTACGCCGAGTGAAGCTTTCTATGCTATCGAAATACAAGCTGCTCGTACATTTCAGCTGAGCTGACCCTATACAGGGCCGGCAAGACAGCCAGAATCCAAGCCCAGACGCCTGTTTCATTACAAAACAGGGGGGTTGAGGGTTTCACGACACTCAAACAGGCATACTCTTCGGAATACCAAAGAGTGCAAGGTGCGTTCAAAGATTCGATGACTCAC
+
A>AABFFBBBBBGGGGGGGGGGGHGHGGHHHHHHHHHHGGHHHGGGGGHHGHHHHHHHGHHHHHGHHGHHHHHHHGHHHFGGGHHHHHHHGHHHBGHHHFFEHHGHGHHHHGGGGGEHCGHGGHGGHHGHGHHHHGHHGGGGHFGFFGG9HFDFGHGHHGHHEGG8?FG9HHHHHHFGDHGGDCGHHGGHGHHHFHHHFFGFCD?AEFFHGFBFFGBBFFGGBFBFFFGGHHE?GGGFGHHGHHGGHHFFHHFFGGHHHHGGFEEEAFGF3HHHHHGHGFHFGEFGGEAE1HHHGHEGHHGHEBEHHHFEGBHGGDFHGHFHFHGGCGHHFFDBGHHHHHFGHHHHHHCEEEHFGGGGFGGGGCFB5DFD>3A3A
@M02197:102:000000000-ALU3V:1:1102:24085:15012 1:N:0:1
AATCCTCGGAGTTCCTCCGCTTATTGATATGCTTAAGTTCAGCGCGTAGTCCTACCTGATCTGAGGTCAATAAGTTTGTTAATTCTGTTGAGACAAGGCTCAGCAGGGTTGACGGGCGGCACCTGTTAGGATTTTTGTCACAGCAAGAACAGGACAGTGAGTTGGACAAACCTAGAACACTGTCAAGTCCGGACAATAGGGCCGTACGATTCAACTTAGAGCGGGCAAGTCTACTATGATGCAGAACTTGCTCCTCTCAACTTCCACTGAAACCAACACTATCTTGCACCAGGGCACGATAGAGACGGCGGGAGAGTTTAATGACACTCAAACAGGCATGCCCTCCGGAATACCAGAGGGCGCAAGGTGCGTTCAAAGATTCGATGATTCAC
+
AAABBFFBBBBBGGGGGGGGFGDHHHHHHHHHGHGHHHHHHHHGGGGGGGHHHHHHHGHHHHHHHGFGHHGFHGGGHHHHGHHHHHDFHHGFHHHFHEHCHHHGGHHGHHGGHGGGGGGGGGGHHHHHGHBGHHHHGHHHHHHHHHFGFHCGHHHGGHGEHHHGGGHHHHHGHHHHGHHHGHGGGGGGGGGGGGG:BFFFFG?DFHHFGFGFFFFGEFFFEFCBGGFFFFFFFF6FHHHGHHGFGGFCEEDGDFEEHHHGHFBG3BHHHHHGGAFFGHHFG2G3F3FFGAHHEGFHGHHHHHH@?E?ECHGHHHGHGGGHHHHHHFFFFHGBHGHHHHFGFGEE?HHHHHHDGFHECGGGFHHHHGGGFHEBGGGGFGGGFBFFFFFA?A?A
@M02197:102:000000000-ALU3V:1:1102:21446:15061 1:N:0:1
AATCCTCGGAGTTCATCCGCTTATTGATATGCTTAAGTTCAGCGGGTAATCCTGCCTGATCTGAGGTCTAAAGTTCAAGTGGTTCACTCAAAGGTGAAGCGATTTATAAGCGCCGTCTAACGATAAGACTGCATTCGACTTGACGAGAATAAGTGTTATTACGCCGAGTGAAGCTTTCTATGATATCGAAATACAAACTGCTCGTGCTTTTCAGCTGAGCTGAACCTATACAGGGCCGGCAATACAGCCAGAATCCAAGCCCAGATGCCTGTTTCATTACAAAACAGGGGGGTTGAGGGTTTCGCGACAATCAAACCGGCATACTCTTCGGAATACCAAAGAGTGCAAGGTGCGTTCAAAGATTCGATGATTCAC
+
AAA1AF111AD>1B3BB1EF0EF13GF33DF2A2DFB2D2A2DE/AAEGHH2FE1GF1011D121/B01F2BF2DF@2F2@1@B1F1G1GH1F01B1B11E//FF1GFH2B/>/>/<FC2F//F//1FDGHEHD2222//<11@?<>//-F1F1.DFHHB9#.)00;20<C;0-4H55GGHH#A:#;0GH#0C00G#0,:6A;9;#/#0<0FF0<9-=00<1B#;1FC1>B<5BCC<?1?11;GCCBFHFEHG@/</B/01BB0</F/0FG>122>BB000>1>//?EE>0B10>>/G>/>/>//211D2FEEAA//1GA12D0///A02AB210B1F1A01A1BBA00000B1B333DGCGCC@33133111>1
@M02197:102:000000000-ALU3V:1:1102:10630:15241 1:N:0:1
AATCCTCGGAGTTCCTCCGCTTATTGATATGCTTAAGTTCAGCGGGTATTCCTACCTGATCCGAGGTCAACCTGAGAAATAAAAGGTTAGACCGACCCGACGAGACCTTGCAACTCCCCGCGTGCCTCGAAAGACTCGTTGCGAAGAGGGTCCCACGGACGCCGTCATTGTCTTTGAGACCAGTTGCGTTGCCACAACTCGGTCCAACACCCAAACCGAGGTTTGGAGAGAGGATAATGACGCTCGAACAGGCATGCCCATCGGAATACCAATGGGCGCAATGTGCGTTCAAAGATTCGATGATTCAC
+
AABAAFFBABBBGGGGGGGGGGGHFHGHHHHHHHFFFGHHHHHGGGGGHHHHHHHHHHHHHHHGGGGHHHHHHHHHHHHHHHHHHGHHHHHHHGGGGGG:GGGGGGGHHHHHEHHHHHGGGGGGGHHHGGHGGHHHHFAEHGGGGGGHEHHHHHGHGGFGGFGGGFHHHGFGGF6FFFFFFGFFFFFGGBEFFFGFFFFFFHGHEFFFFGFGGGGGGFFEFAFGFHEGGHEHGBHHFFGGGGHEFGEFGHGHFHHHHEE2?GBEFHFHHHHGGGGCGGGHHGGGGGGFFFFGGGGGFC5FFFFAAAA?
@M02197:102:000000000-ALU3V:1:1102:20554:15327 1:N:0:1
AATCCTCGGAGTTCCTCCGCTTATTGATATGCTTAAGTTCAGCGGGTAATCCTGCCTGATTTGAGGTCTAAAGTTCAAGTGTTTCACTCAAAGGTGAAGCGATTTATAAGCGCCGTCTAACGATAAGACTGCATTCGACTTGACGAGAATAAGTGTTATTACGCCGAGTGAAGCTTTCTATGATATCGAAATACAAGCTGCTCGTACATTTCAGCTGAGCTGACCCTATACAGGGCCGGCAATACAGCCAGAATCCAAGCCCAGACGCCTGTTTCATTACAAAACAGGGGGGTTGAGGGTTTCACGACACTCAAACAGGCATACTCTTCGGAATACCAAAGAGTGCAAGGTGCGTTCAAAGATTCGATGACTCAC
+
>>>>ADFB@?@BGGGGGGGGGGGHGFHHHHHHHHHHHHHHHHHGGGGGHFHHHGHHHHGHFGHHGHHHHHB5GGFGHHH5E5EGHFHF3GHFHFFFGFFFG1?GFHBGGFH?@EGEEHEEGFEHGGHFEFFHHHHFHHGGDHHHGGGCGHHBFFDGGFHFHHEDGGGGGGGGHHH0DGGHHHFGHHHGHHFCCBCHHHHGGCBA@EG?GBFFFFHHGBC0CFGHFGGGGGFGGFEFC@HFHGHGGHFDD3D?F2GGEHG?FAFFDGEFGCE3G4GE@4B12BHGC@CEFE1FF11CDHHF1HDF?HHFDGHG5HHHHHHHGF5HGGGGHHHHHHHGHHHHHHG4HHHG2GGGHGGGGGGGGGGFFFFFFFCBCCB
@M02197:102:000000000-ALU3V:1:1102:7742:15305 1:N:0:1
AATCCTCGGAGTTCCTCCGCTTATTGATATGCTTAAGTTCAGCGGGTATCCCTACCTGATCCGAGGTCAACCTTGTAAAAGATTTAACGGCCGCGACCGCCCGCGCTCCGAAGCGATTAATGAAATCACAACGCTTAGAGACGGACAGCTCAGCCGGAGACTTTGAGGCGCGCGGAACACCGCGGCGCCCAATACCAAGCGAGGCTTGAGTGGTGAAATGACGCTCGAACAGGCATGCCCCTCGGAATCCCAAGGGGCGCAATGTGCGTTCAAAGATTCGATGATTCAC
+
AAA1>FD>1A1>FGGGGGGGE0EFDBHFFDDGEGGGFDAFH21E/AAAFFFBGFFHHGHHHFH/AE>FC;FHBDBBGFHHHEHGHFHH?@>EEE@9@?@<>@;/BCCCGGGCEEC;CFGGGHGFFD:DHFDEGCCEGH0CECCBFHHHFFC:FFGGBG=<DFCF0<CCEA?@@@GCA@FGGGC@0/;@1GFBBFBFFAEEBFFBFEHGFFHFFF;GGG?EBFFFBA8;@FF;FBF#9AE?E/B9BF1A/B0AAGE?EEFFFFA0EECAB333FGAG111FF1F311A1A
@M02197:102:000000000-ALU3V:1:1102:11880:15431 1:N:0:1
AATCCTCGGAGTTCCTCCGTTATTGATATGCTTAAGTTCAGCGGGTAATCCTGCCTGATTTGAGGTCTAAAGTTCAAGTGTTTCACTCAAAGGTGAAGCGATTTATAAGCGCCGTCTAACGATAAGACTGCATTCGACTTGACGAGAATAAGTGTTATTACGCCGAGTGAAGCTTTCTATGCTATCGAAATACAAGCTGCTCGTACATTTCAGCTGAGCTGACCCTATACAGGGCCGGCAAGACAGCCAGAATCCAAGCCCAGACGCCTGTTTCATTACAAAACAGGGGGGTTGAGGGTTTCACGACACTCAAACAGGCATACTCTTCGGAATACCAAAGAGTGCAAGGTGCGTTCAAAGATTCGATGATTCAC
+
BBBAAFFAA?DBGGGFGFCGBACE5G6AGFFHFHFFAFF5EFGGEGCCFF5FGBFGGFGGH5FF2G2GHHEFFGHGF5@EFEGHGHHFFHHBBBGFHHHGDFFFFGFFHG?/EEEEHHEGEAFFFBFHHFFGHHDGHFBBGHHG/@DADFAF9FHFFHHHDEDCGC0GFDDGHHHHGHG<GGGC;:AGHGHHGHEGCCGFFF00HGHGGFBF10CFGGFFGGGDFGFF?<<@//GCBBBG2A<BCB12HBG<FCEGB/00CE<//GAFFG1GF2EFFF0GFDB>>/E/CGFGFGB/0FGFBEFA21HGFDFHGB1HF2BFHF0E/E/0FGHHFFBHHHHHFHHFGCF0A0?FBF3GGDGGE1C13@FFBA11>>
@M02197:102:000000000-ALU3V:1:1102:10781:15450 1:N:0:1
AATCCTCGGAGTTCCTCCGCTTATTGATATGCTTAAGTTCAGCGCGTAGTCCTACCTGATCTGAGGTCAATAAGTTTGTTAATTCTGTTGAGACAAGGCTCAGCAGGGTTGACGGGCGGCACCTGTTAGGATTTTTGTCACAGCAAGAACAGGACAGTGAGTTGGACAAACCTAGAACACTGTCAAGTCCGGACAATAGGGCCGTACGATTCAACTTAGAGCGGGCAAGTCTACTATGATGCAGAACTTGCTCCTCGCAACTTCCACTGAAACCAACACTATCTTGCACCAGGGCACGATAGAGACGGCGGGAGAGTTTAATGACACTCAAACAGGCATGCCCTCCGGAATACCAGAGGGCGCAATGTGCGTTCAAAGATTCGATGATTCAC
+
BBBBBFFBBBBAGGGGGGGGGGGHGHFHHHHGHHHHHHHFHHHGGGGGGGHHHHHGHGHHHHHGHGHHHHHHHHGHHHHHHHHGHHHGHHHGHGHHHHGHHHHHHHHGFFEGHGGFGGGGGGGHHHHHGHFHHHHHGHHHHHHHHHHHHHHHFHGGGDGGHHFHHHHFFHFEHFHHHHHH;GFFGB9CFGGBEGAGBFFFFGDG.CDFFFGCFFGEFFFFFFGHHFFFFFF1F;FFFGF>FFFBB1<0EG???B</1111FGDGDF22GAEGEF??4B3B30FBBF0B?0C3?/B0GHHGGHHECE@GEHEHGHHHF5HGFFF@3@FD3GFFGHGBGBAGECEBCGGHHHHHGBFDEEE?DHCHHGEA?AE5GGGFGEFAC45BFBFBBABA
@M02197:102:000000000-ALU3V:1:1102:19263:15559 1:N:0:1
AATCCTCGGAGTTCCTCCGCTTATTGATATGCTTAAGTTCAGCGGGTAATCCTGCCTGATTTGAGGTCTAAAGTTCAAGTGTTTCACTCAAAGGTGAAGCGATTTATAAGCGCCGTCTAACGATAAGACTGCATTCGACTTGACGAGAATAAGTGTTATTACGCCGATTGAAGCTTTCTATGCTATCGAAATACAAGCTGCTCGTACATTTCAGCTGAGCTGACCCTATTCAGGGCCGGCAAGACAGCCAGAATCCAAGCCCAGACGCCTGTTTCATTACAAAACAGGGGGGTTGAGGGTTTCACGACACTCAAACAGGCATGCTATTCGGAATACCAAAGAGTGCAAAGTGCGTTCAAAGATTCGATGACTCCC
+
>>AA1DFAAAD1AAFGDBEE00BA3BGHGFFF2221BGG2FGAE//EEGH22AAFFF1FBHHHEEFHHHEHFHFFFFHHHFFG0BDDF1>1DFEB1BFEBEGHEFHHEDFH?EEGGGHHFDEEHAEDFFHHGFHHD22?AA<FFG/CCEFDFGFD6G9HDDB.A@C<'EFCDGFBGH9HGFCGHCHF0E:CACHGC<4FBF=4?=;6DGBBFG$B6FGEGGCCCFFEF9#<9B@<ABF@9@01BB011221B1B//AF?00/<>////0B11EB@2220F>11@?/>/>/0FB>/0EB11/FEA/2D11/10A1BDBB11D111B/B/022D21FBG1FFB11D11110000B11F3B33A1A>@33B1>1>111
@M02197:102:000000000-ALU3V:1:1102:23546:15639 1:N:0:1
AATCCTCGGAGTTCCTCCGCTATTGATATGCTTAAGTTCAGCGGGTAATCCTGCCTGATTTGAGGTCTAAAGTTCAAGTGTTTCACTCAAAGGTGAAGCGATTTATAAGCGCCGTCTAACGATAAGACTGCATTCGACTTGACGAGAATAAGTGTTATTACGCCGAGTGAAGCTTTCTATGCTATCGAAATACAAGCTGCTCGTACATTTCAGCTGAGCTGACCCTATACAGGGCCGGCAAGACAGCCAGAATCCAAGCCCAGACGCCTGTTTCATTACAAAACAGGGGGGTTGAGGGTTTCACGATACTCAAACAGGCATACTCTTCGGAATACCAAAGAGTGCAAGGTGCGTTCAAAGATTCGATGACTCAC
+
BBBBBFFBBBDAFGGCGGGGGGGHFGHBBGHHHGGHHHHHHHGGGEEGHHHHHHHHHHHHHEHGHHHHGHFHF5GHFHHFDHHHHHHHHFGHH3BFGHHGFHHGHHHFHEGGGGFGHEHHGGHGGHHHHHGHHHGHHGGGHHHGGGGDFHHHHHHHBHGGHGGGGGGGHGGHHHHHHGDHHGHHGFGHEDEHGHHHEGGGGGGGDGDFGGGGGGHGFFHFG8GGDAFCBFFFBGCCFFBFEHCGHFBFFFF11E/AHHFHFE/E?GEGHFBHHHHFFFGGFFB1CEE1GHGFGFHGGBHFFHHGHHHHGGGGF3FGHHHHHGHEE?EHHHHHHDHHHGCHFHGHGHHGGEGFBGGFCGGE4GFF5F5FFBBABB
@M02197:102:000000000-ALU3V:1:1102:27805:15703 1:N:0:1
AATCCTCGGAGTTCCTCCGCTTATTGATATGCTTAAGTTCAGCGGGTAATCCTGCCTGATTTGAGGTCTAAAGTTCAAGTGTTTCACTCAAAGGTGAAGCGATTTATAAGCGCCGTCTAACGATAAGACTGCATTCGACTTGACGAGAATAAGTGTTATTACGCCGAGTGAAGCTTTCTATGATATCGAAATACAAGCTGCTCGTACATTTCAGCTGAGCTGACCCTATACAGGGCCGGCAATACAGCCAGAATCCAAGCCCAGACGCCTGTTTCATTACAAAACAGGGGGGTTGAGGGTTTCACGACACTCAAACAGGCATACTCTTCGGAATACCAAAGAGTGCAAGGTGCGTTCAAAGATTCGATGACTCAC
+
A>AAAFFBB@?AGGGGGGGGGGGHHHGFFHHHBGHHHH55GFHGGGFGHHFHHGBGFHGHHEHHGHHHHGFDHH5FFHHHGGDGHHHHFGFDFFGHHHHHGDEGGHGHHB3@CEEEGEEHHFEHEGBDDGFHHHFDGDEGGHFBAFGDAGHFHFHHFHBDGFGFFGFFGGFGHHGGHHFGGGCG0EFHHCDCHGGHHHCCGEHFDHGHGGBHHHGGFBFFFGCGGGHFHGFHGGGDFGFAFHFGGHHHHHGFB1DEF0EHGFEE/E?/0B3BDGGDHG1FHHFBGE?GGFGBHHHHGHHHGHGGGFHFAFFGHHFFHGHG5A5HGEGGHGFHHHHHHHHFGHGBCHHHEGCDHGGGGGGG2GCBFFFD5FBAAAB
@M02197:102:000000000-ALU3V:1:1102:28099:15792 1:N:0:1
AATCCTCGGAGTTCCTCCGCTTATTGATATGCTTAAGTTCAGCGGGTATCCCTACCTGATCCGAGGTCAACCTGAGAAGGAGAGGTTGAGCGGCGCACTCCGAGCGGCCACCGACGCGAGACAAGATGCCACAACGCGAGGGGACGGACGGCGTGGCCGGCGACATTGAGGCGGGCGGCGAGGAGCCGCGGCGCCCAACCCCCCGCCGGGCTGGATTGGTGACAATGACGCTCGAACAGGCATGCCCCCCGGAATACCAGAGGGCGCAATGTGCGTTCAAAGATTCGATGATTCAC
+
A>A>AFFBBBBBFFGGGGGGGGGHHGHGHGHGHHHHGGFHHHHFGGGCGHFHHFHHGFFHHHGGGGGHHHHGGHEGHHHGEEGGGHHFHFHGCGCFGG:HGG;CCGCGG;GHGGFFGGGGGGGHHGFEHHHHHGGGGFFEDCGGGGFDAFFFFFFFFFFAEFFFBDFFEBFEFDA5F>.FFEDAAFA;DDA6?5F=-.;#;B;98:C<E<0FG;9HBHH:F%::A2A?9GH:C7+GH;F1F03G:GGE?HFFHFFHHHHHGGGGDHG5A?CECHGGGGGGGGGGFFFFFFFA?AAA
@M02197:102:000000000-ALU3V:1:1102:8500:15782 1:N:0:1
AATCCTCGGAGTTCCTCCGCTTATTGATATGCTTAAGTTCAGCGGGTAATCCTGCCTGATTTGAGGTCTAAAGTTCAAGTGTTTCACTCAAAGGTGAAGCGATTTATAAGCGCCGTCTAACGATAAGACTGCATTCGACTTGACGAGAATAAGTGTTATTACGCCGAGTGAAGCTTTCTATGCTATCGAAATACAAGCTGCTCGTACATTTCAGCTGAGCTGACCCTATACAGGGCCGGCAAGACAGCCAGAATCCAAGCCCAGACGCCTGTTTCATTACAAAACAGGGGGGTTGAGGGTTTCACGACACTCAAACAGGCATACTCTTCGGAATACCAAAGAGTGCAAGGTGCGTTCAAAGATTCGATGACTCAC
+
AABCCFBBBCCCGGGGGGGGGGGHHHHHHHHHHHGHGHHHHHGGGGGGHHFFHHHGHHHHHHHHGHHHHHHHGGHGHGHHHHHHHGHHHHHHHHHHHHHHGGHHGHHHHHHGGGGGGHHHHGGGGGHHHHHHHHHHHHGGGHGGGGGDFHHHHDHHFHHHHHG?CGGGEGFHHHHHHHHFHFCHHGHGHHGHGHGFHEFGGGHGFDDFGGGHGGGGGGFGHGHHFGGGGGGF/DADAHDHHFFGF22BGDDDF2DCHGC2G?/CEE/GCF3GHHHFFHHFEGBGFEEGGGGHHHEHAGFHGFFFEEGGHEHGFGHHHHHHFGDGE2E2HHHHGHHHGFHHHHFFHFGGECFGFCB5GDGGGGGFFFFFFFBAAAA
@M02197:102:000000000-ALU3V:1:1102:4580:15824 1:N:0:1
AATCCTCGGAGTTCCTCCGCTTATTGATATGCTTAAGTTCAGCGGGTAGTCCTGACTGATTTGAGGTCTACAGCTTAAAGGTGTGCAGCTGACGCTACGACGCATTAGAAGCACCACTATCTTGATATGAAACGTCCTCAGCGAAATAAAGCTATTACGCCGAGTCAAGCCGTTAATATTCAAACTGGGTTACTCGTGTATTTCAGCCGAGCCGATCTCTACTTAAAGAGTCCAGCAGACAGCCATAATCCAAGCCCACGCCTGCTTCATTACAAAACAAGGGGGTTGAGAGTTTCATGACACTCAAACAGACATACTCTTCGGAATACCAAAGAGTGCAAGGTGCGTTCAAAGATTCGATGATTCAC
+
?AABBFF3>>2AF5BGCCEEGGGDDGHHF5DFGHDFHDFAAGGDEG0EFAEFHHBFHHGGHFFFEGFFHH5DGHBH5DGBE3B@1GBFF3GGHGDGGG?1EGGEEFHHHGEBFGFFFHHHGH2FBGGHHFFHGFCEAEHHBC,CC;GHFBF7:;DG*:9EC80D89HHE0-4;0:4G#0<CGC5GFHFH>11692A6FFGGE;CFBFFBG<99F@1>2:;BGDFGHHGF?9FGB1?FA?9BBA?4B33FE/?0/>/>?/?13B33344D44B?F?B3B100B11FBB3B353D55D5ADFB5F5EFF5GGD5FHFHF?A2DGBDFBAFHF5DFFBBFBHGF?CEAFA5GFDGCGGGCBFFFFD3A>>>
@M02197:102:000000000-ALU3V:1:1102:24156:15839 1:N:0:1
AATCCTCGGAGTTCCTCCGCTTATTGATATGCTTAAGTTCAGCGGGTAGTCCTACCAATCTGAGGCCGATGAATTGAAATTAAATCCCTTCCTCTCTTCCAAAGAAGCGAGGCATGGGCGGGGTTCAGAAGCACTCCAACCAGCAAAACGTCGCGTCCAGCTCCTCGACCCTGCGCCTCTCCTCTCCGAAGTCCTGATATTATCAAAACCCGGCAGGGAAAGACGTGGGCGAAAGAACGAGCTTTCGGCCGTCTTGCCGATCGAATGGATGCCCTAAAGCATTTCGAGGGAGCCACCGTGGAAGATGGCAAGACCCTCAATACCGATCCGCCAGCTTTCTCAACTAAATAAGAAAGCTGTCGTTAGAAACAAATCGCGGCCCTCAAACAGGCATGCTCCCCAGATTAGATCTGACGGGAGCGCAAGGTGCGTTCAAAGATTCGATGACTCAC
+
AABBCFFCBCCCGGGGGGGGGGGHGGCHFHGGGFHGHFHFGHHGGGGGGHHHHHHGHHHHHHHHGGFGGGGHBGHDFHHHHHHHEH3GHHGHHHHGHHHFGHGHHHHGGGECGFHGFHHGCG->AGFFEB/GFHHHFFHHGGFHFBGGHGCECG?A9?FEFGGGBFAD-@@FFF=;??DF/BFFFFF?DFAFFFF/BBFFF/;BF/9BFDD;C--9-9EFF./BD.9A9AAFA@##/4/AB;,FFF--9-;-99--;;.000GF00///;/.09;0;00;.CC::/CC.GC..C.-E0<=000<=0/00BBFAC<111=.../C//CB</CBBB1<1?1212B222BB212111B///>/>>2B2DGF@F?//E??>?//0/FB1F1FFFFF1B///A0FBHGHGBFC2HFEB/AA0EE00AD1G0000B113BB33EBF>133D@@11A1>
@M02197:102:000000000-ALU3V:1:1102:17854:15856 1:N:0:1
AATCCTCGGAGTTCCTCCGCTTATTGATATGCTTAAGTTCAGCGGGTAATCCTGCCTGATTTGAGGTCTAAAGTTCAAGTGTTTCACTCAAAGGTGAAGCGATTTATAAGCGCCGTCTAACGATAAGACTGCATTCGACTTGACGAGAATAAGTGTTATTACGCCGAGTGAAGCTTTCTATGCTATCGAAATACAAGCTGCTCGTACATTTCAGCTGAGCTGACCCTATACAGGGCCGGCAAGACAGCCAGAATCCAAGCCCAGACGCCTGTTTCATTACAAAACAGGGGGGTTGAGGGTTTCACGACACTCAAACAGGCATACTCTTCGGAATACCAAAGAGTGCAAGGTGCGTTCAAAGATTCGATGATTCAC
+
ABAAAFBBBBBAGGFGGGGEEEFHFFFHHHHHFFGFGHHHHFHGGGCGBGHHHHHHHHGHHFHHGFHFGHGGH5DGDFHHFDGHHDHHHFGHGHGHHEFHGGAGGHHGBGHGCEGEGHHHHE/?FCFFHFHHHHHFH2CABG2GGA@?EHFHHB?<FHEHGHEFGGGFFHGEGGHGGHHGHHFGGGFGHGDHHHGGCEFGGFGGBDGGGGGB=F0FF9FF0B7BBBFF<BGGGGCADFFGCDFBF<11G2FGB1AE/HGEFFCEF@FAGBG>B2F22GFHHHHHGE?EAEF0FFGGACGDF0AEEFBDGF10GFFFHGFFGGGFEE?FFGGAABA0FGBF0FGBFF1B00001BFGFF3GABB1FFFD3FAAAAA
@M02197:102:000000000-ALU3V:1:1102:9400:15875 1:N:0:1
AATCCTCGGAGTTCCTCCGCTTATTGATATGCTTAAGTTCAGCGGGTATCCCTACCTGATCCGAGGTCAAGAGTGTAAAAATGTACTTTTGGACGTCGTCGTTATGAGTGCAAAGCGCGAGATGTACTGCGCTCCGAAATCAATACGCCGGCTGCCAATTGTTTTAAGGCGAGTCTACACGCAAAGGCGAGACAAACACCCAACACCAAGCAAAGCTTGAAGGTACAAATGACGCTCGAACAGGCATGCCCCATGGAATACCAAGGGGCGCAATGTGCGTTCAAAGATTCGATGATTCAC
+
AAAAAFF1A1AAGGGGGGGGGGEHHHHHHHHHHHHHHHHHHHHGGGGGHHHHHHHHHHHHHHHGGGGHHHGFHFHGHGHHFGEEFGHHHHDGHHGGGGEFFEGEHHHHGHGHDGCGGFFFGGGFGGGHHH?CGGFGGHGEBGGGHHGGCGDGGGGHFFGGFHHGFHFGBGGB.?FFGGFGHHFDGFFG?HGFFFFFGGGHHGG1AGHHHHHGBHHHHHGF4DHFFFGGHGGGGFGAGHHHFHHHHHGGEHGD5GHHHHHHHHHHGGGGGHHHHGGGGGGGGGGFFGGGFFFFFFFAABAA
@M02197:102:000000000-ALU3V:1:1102:12560:15904 1:N:0:1
AATCCTCGGAGTTCCTCCGCTTATTGATATGCTTAAGTTCAGCGGGTAATCCTGCCTGATTTGAGGTCTAAAGTTCAAGTGTTTCACTCAAAGGTGAAGCGATTTATAAGCGCCGTCTAACGATAAGACTGCATTCGACTTGACGAGAATAAGTGTTATTACGCCGAGTGAAGCTTTCTATGATATCGAAATACAAGCTGCTCGTACATTTCAGCTGAGCTGACCCTATACAGGGCCGGCAATACAGCCAGAATCCAAGCCCAGACGCCTGTTTCATTACAAAACAGGGGGGTTGAGGGTTTCACGACACTCAAACAGGCATACTCTTCGGAATACCAAAGAGTGCAAGGTGCGTTCAAAGATTCGATGATTCAC
+
AABCCFFCCCCBGGGGGGGGGGGHHHHHHHHGHHHHHHHHHHHGGGGGHFHHHHHHHHFHHGHHFHHHHHHHHHGHHHHHHGHHHHHHHHHHHGFCGHHHGGHHGHHHHGFGGGGGGHHHHGGFGGHHHHHHHGHHHHGGGGHHGGGGCGFGH?FFGGFGHHGGFFCGAEHHHFHHHHHHHHGHHHHHHHHHHHHFGHHGGGHFHGGFHGHGGFGFHGHHHHGFGGHHHHGGFFFFFGHHEHHGGGHDHHFFFGCGHFAEHGCGGGGHHHFHHHHHHFHHGHF@GGGEDFHFHEHHGGHHGHGGGHHHHEHGGGHHGHHGFADFFEDFHHHHHFAHHHHHHHHHGHHHGGGGHGFFBGGGGGGFFFFFFFBBBBB
@M02197:102:000000000-ALU3V:1:1102:14310:16025 1:N:0:1
AATCCTCGGAGTTCCTCCGCTTATTGATATGCTTAAGTTCAGCGGGTATCCCTACCTGATCCGAGGTCAAGAGTGTAAAAATGTACTTTTGGACGTCGTCGTTATGAGTGCAAAGCGCGAGATGTACTGCGCTCCGAAATCAATACGCCGGCTGCCAATTGTTTTAAGGCGAGTCTACACGCAGAGGCGAGACAAAACACCCAACACCAAGCAGAGCTTGAAGGTACAAATGACGCTCGAACAGGCATGCCCCATGGAATACCAAGGGGCGCAATGTGCGTTCAAAGATTCGATGATTCAC
+
ABABCFFCCBCAGGGGGGGGGGGHHHHHHHHHGHHHHHHHHHHGGGGGHHHHHHHHHHHHHHHGGGGHGHGHHBGHHHHHH9HHHHHHHHHGHHGGGGGGGGGHHHGHHHHHGHHHGGGGGGGHHHHHHHGGGGHGHGCHHHHHHHHGGHDFGHHHHHHHHHHHHHHHHHHHHGHGGGGGHGHGGGGHHHHHHHHGFFGGGFGHFGGHHHGGFHHFFHHHGHHHHHHHHGFGDGGHGGHHHHHHHHFCGGHHHHHHHHHHHHHHHGGGGGHHHHGGGGGGGGGGGGGGGFFFFFFFBAAAA
@M02197:102:000000000-ALU3V:1:1102:20431:16071 1:N:0:1
AATCCTCGGAGTTCCTCCGCTTATTGATATGCTTAAGTTCAGCGGGTAATCCTGCCTGATCTGAGGTCTAAAGTTCAAGTGTTTCACTCAAAGGTGAAGCGATTTATAAGCGCCGTCTAACGATAAGACTGCATTCGACTTGACGAGAATAAGTGTTATTACGCCGAGTGAAGCTTTCTATGATATCGAAATACAAGCTGCTCGTACATTTCAGCTGAGCTGACCCTATACAGGGCCGGCAATACAGCCAGAATCCAAGCCCAGACGCCTGTTTCATTACAAAACAGGGGGGTTGAGGGTTTCACGACACTCAAACAGGCATACTCTTCGGAATACCAAAGAGTGCAAGGTGCGTTCAAAGATTCGATGACTCAC
+
AABBADF3ABBBGGGGGGGGGGGHHGHHHHHHHHHHHHHHHHHGGGGGHHHHHGHHHHGHHHHHHGHHHHFGHHHHHGFFGHHGHHHHHB3FGH3B@FHHGFHGGHGHHDHGGFGEGGHFBFGGGGGHHHHHHHFGFHGG?BGFFGGGGHGHHHHBFHHGGHGCGGCFFHHHHHHDFGHFFHGGHHHGHGFFHFGGFGGDFGGGFDEGGGHGGGEGGFACFHGFFGBFHHHGCCCCFFBEFFBGGHFDF32GD2A?HHGHEFDFEGGHGC?GFEEHGB2EHHHHGGGGFGHGHHHHFG3HFBEGDHHGBGHHFHHHHHFGHGFGAEDCGHHHHHFHHHHGG3GHHHHHGGGGGGGGGGGGGGGFFFFFFFBBBAB
@M02197:102:000000000-ALU3V:1:1102:4081:16085 1:N:0:1
AATCCTCGGAGTTCTCCGCTTATTGATATGCTTAAGTTCAGCGGGTATCCCTACCTGATCCGAGGTCAAAGACGGTAATGTTGCTTCGTGGATGCGGGCCACGCCCCCTCGCAGACGCAATTGTGCTGCGCGAGAGGAGGCAAAGACCGCTGCCAATGAATTTGGGGCGAGTCCGCGCGCAGAGGCGGGACAGACGCCCAACACCAAGCAGAGCTTGAGGGTGTAGATGACGCTCGAACAGGCATGCCCCACGGAATACCGAGGGGCGCAATGTGCGTGCAAAGATTCGATGCCTCAC
+
BBBBAFFB@BB?GGGGGGGGGGHHHHGHHGHHHHHHHHHHBFECFECGHHBGHHHHHHHHEFEF?EHHHHGGHGGE1FGGGHHGHHGCFF;GHHGGGFGGGGGGGGFG;GGGGG#FDGGGG:FHFH<FHG?<<DGGGH?DE9CAF,/CDGFEDFGGFGFFBFFCEDCEDFFFFFFFCCFFABABADFC>1G8<999<;EDA>,?F19BDG959F9B>/AFF;@1EF0CE/CFFB/BFFA1F1CECE?EA/A022D/B///EA/0000F1EGE0A0B1F1AA3FA111ACB111111>>
@M02197:102:000000000-ALU3V:1:1102:17805:16544 1:N:0:1
AATCCTCGGAGTTCCTCCGCTTATTGATATGCTTAAGTTCAGCGGGTAGTCCTACCAATCTGAGGCCGATGAATTGAAATTAAATCCCTTCCTCTCTTCCAAAGAAGCGAGGCATGGGCGGGGTTCAGAAGCACTCCAACCAGCAAAACGTCGCGTCCAGCTCCTCGACCCTGCGCCTCTCCTCTCCGAAGTCCTGATATTATCAAAACCCGGCAGGGAAAGACGTGGGCGAAATAACGAGCTTTCGTCCGTCTTGCCTATCGAATGGATGCGCTAATGCATTTCGAGGGAGCCCCCGTGGAAGATGGCAAGACCCTCAATACCGATCCGCCAGCTTTCTCAACTAAATAAGAAAGCTGTCGTTCGAAACAATTCGCGGCCCTCAAACAGGCATGCTCCCCAGATTAGATCTGCCGGGAGCGCAAGGTGCGTTCAAAGATTCGATGACTCAC
+
AAAABFFCCBCCGGGGGGGGGGGHHHHHHHHHHHHHGHHHHGHGGGGGGHHHHHHHHHHHHHHGGGGGGGGHHHHHHHHGGHGHGHHHGHHHHHHHHHHHHHHHHHHHGGGGGGHHGEFCGFCCDHHHGHGHGHHHHHHHGGHHHHCGFGGGGGFFFGGGGGGGGGGGGGFFFF@>FFFFFFFFFFFFFFF9FFBFFFFFFEFFFFFFFFFFAFFFFFFFFFFFF.DEFEF;ACFFF009FBFB09>FFDFEEFFFFAAFF:BFBBFCFFFAFFFBFEFF?FFDAGGFEC-9-:-?DHCFHHHHHHHGHHG<.CEHHFHEADD<<--GFCHFGFFFGGGBFBHHHGHHHFFFHHHEGGFEEFHGGGFHHHHE@/?F?FE1FGHHHGFHHHHGGE?EFEHHHHHHFFGHHGGEEE?F?ECGGHHGHGGGGHGGGGGGGGGGFFFFFFFCCBBB
@M02197:102:000000000-ALU3V:1:1102:17771:16721 1:N:0:1
AATCCTCGGAGTTCCTCCGCTTATTGATATGCTTAAGTTCAGCGGGTATTCCTACCTGATCCGAGGTCAACCTGAGAAATAAAAGGTTAGACCGGCCCGACGAGACCTTGCAACTCCCCGCGTGCCTCGAAAGACTCGTTGCGAAGAGGGTCCCACGGACGCCGTCATTGTCTTTGAGACCAGTTGCGGACGAACCACAACGCGGCCCAACGCCCAGCCCGAAGGTTGGAGAGAGGATAATGACGCTCGAACAGGCATGCCCACCGGAATACCAGTGGGCGCAATGTGCGTTCAAAGATTCGATGACTCAC
+
A>AABFFBCCCCGGGGGGGGGGGHHHHHHHHHHHHHHHHHHHHGGGGGHHHHHHHHHHHHHHHFFGGHHGHHHHHHHHHHHHHGHGHHHFHHHEEEGGEFFFFCGGGHHGHHFHHHHHGGGGFFFHHHGFHGGHHHHGHGHGGGGGGGHGGHHHHHGGGGDGGHHFGHGHHGHHHHHGFGHFGGGFFFCFFHGHGGGGGFGGFHGGHGGGGHFFGGGGGHHHFGHHHHHHHGGEHHHHHGGGGGFHHGHHGHHHHGHHGGGGFGHHHHHHHHGGGGGGGGHHHHGGGGHGGGGGFGGGGFFFFFFFA?BAB
@M02197:102:000000000-ALU3V:1:1102:11167:16832 1:N:0:1
AATCCTCGGAGTTCCTCCGCTTATTGATATGCTTAAGTTCAGCGGGTATTCCTACCTGATCCGAGGTCAACCTGAGAAATAAAAGGTTAGACCGGCCCGACGAGACCTTGCAACTCCCCGCGTGCCTCGAAAGACTCGTTGCGAAGAGGGTCCCACGGACGCCGTCATTGTCTTTGAGACCAGTTGCGGACGAACCACAACGCGGCCCAACGCCCAGCCCGAAGGTTGGAGAGAGGATAATGACGCTCGAACAGGCATGCCCACCGGAATACCAGTGGGCGCAATGTGCGTTCAAAGATTCGATGACTCAC
+
AAAAAFF?AA@AFGGGGGGCGCFHHGHGCHHHHGHHHHHHH5GEGGGGHHHHHHHHHHHFGHEEFGEHGGHGHH3EGHGHHHHGHGHHHFFHF?B>EEA9EFC9?/FHFFFFGHHHGE?9@FAADHHHFFCA?GFFHEHGGCFC@DGHEDCGHHFFGGGD5:.FFDGFHGFFGHHGFFEFFFFA:BFCF//BGHFAFFFCC@B;DCGBDEEFGGFGGFEFEE3GHHEH:FG4FBFHGEFGGGGEDGB1GHGEHHHHHFFAEE2CGHGCHGHCHCFACE2?GBFHGEF2FGGFGD5FGGGFFFF5DFA33AA
@M02197:102:000000000-ALU3V:1:1102:21069:16800 1:N:0:1
AATCCTCGGAGTTCCTCCGCTTATTGATATGCTTAAGTTCAGCGGGTAATCCTGCCTGATTTGAGGTCTAAAGTTCAAGTGTTTCACTCAAAGGTGAAGCGATTTATAAGCGCCGTCTAACGATAAGACTGCATTCGACTTGACGAGAATAAGTGTTATTACGCCGAGTGAAGCTTTCTATGATATCGAAATACAAGCTGCTCGTACATTTCAGCTGAGCTGACCCTATACAGGGCCGGCAATACAGCCAGAATCCAAGCCCAGACGCCTGTTTCATTACAAAACAGGGGGGTTGAGGGTTTCACGACACTCAAACAGGCATACTCTTCGGAATACCAAAGAGTGCAAGGTGCGTTCAAAGATTCGATGATTCAC
+
AABBBFFDDDCCGGGGGGGGGGGHHHHFHFHHHHHHHHHHHHHGGGGGHHHHHHHHHHHHHHHHGHHHHHHHHGFHHHHHHHHHHHHHHHHGHHHHHHHGGGGHGHHHHHHGGGGGGHHHHGGHGGHHHHHHGHHHHHGGGHHHGGGGGHHFGGGGGHHHHHGGGGGGGHHHHHHHHHHFHHHHHHHGHHGHHHHGHHHGGGHGGHHHHHGGHGGGHHHGHHHHGGHHHHHHGGGGFHFFHHHHGGHHHFFGHFGGHHGHHGGEEFGHHHHHHFHHHHHHHHGFFGGGFFHHHHHHGHHHGHGGGHHFHGEHHFFHHHEHFHFHGFGGGHHHHGAGHHGHHHHHHHHHFEEGHGGGGGGGGFGFFFFFFFBBBBB
@M02197:102:000000000-ALU3V:1:1102:22933:16934 1:N:0:1
AATCCTCGGAGTTCCTCCGCTTATTGATATGCTTAAGTTCAGCGGGTAGTCCTACCTGATCTGAGGTCAAGGTGTCAATTGAATTTTCTCAAGGAGAAGCTTTGTGAGCGGGCCGAACGGTTTCTGCAGCCGAGCGAAACGTGAGCACGCAAGGCCGTCCACCGACGGGACCGCTAAGGTATTTGAGGCGAGCCGGACGGCAACACCCAAGTCCACTTCCAGCCCGGGCAGGACCCGGGCGGTGTGAGGTTTTCAAGACACTCAGACAGGCATACCCTCCGGAATACCAGAGGGTGCAAGGTGCGTTCAAAGATTCGATGATTCAC
+
CCCCCFFBBCCCGGGGGGGGGGGGHHHHGGHHHHHHHHHHHHHGGGGGGGHHHHGGHHHHHHHHHGHHHHHHFGGFHHHHHHEHHHHHHHHHHFHHHHGGHHGHHHHHHGFCGGGDDBGGGGGHHHHHGHHGGGGGGGGGGFHHGHHHGGGGGFHEGFGGGHHGGGHGGGGGGFGFHHGGHGGBDBEFEDGGGGGFFGHFHFFFFHHHHFFEHHFHFGGFGGGEGGFHG3GAFFFGFGGGGHHHEHHGHFHHHHGHHHFGFHBHHHHHHHFGE1GGGGGHGHHHHFHHHGGGHGGHHHHGGGGHGGGGGGGGGGFFFFFFFCCCCB
@M02197:102:000000000-ALU3V:1:1102:20380:17209 1:N:0:1
AATCCTCGGAGTTCCTCCGCTTATTGATATGCTTAAGTTCAGCGGGTAATCCTGCCTGATTTGAGGTCTACAGTTCAAGTGTTTCACTCAAAGGTGAAGCGATTTATAAGCGCCGTCTAACGATAAGACTGTATTCGACTTGACGAGAATAAGTGTTATTACGCCGAGTGAAGCTTTCTATGCTATCGAAATACAAGCTGCTCGTACCTTTCAGCTGAGCTGACCCTATACAGGGCCAGCAAGACAGCCAGAATCCAAGCCCAGACGCCTGTTTCATTACAAAACAGGGGGGTTGAGGGTTTCACGACACTCAAACAGGCATACTCTTCGGAATACCAAAGAGTGCAAGGTGCGTTCAAAGATTCGATGATTCAC
+
1>A>1B111>1>BFDGBGEE?EAGFHD32GF2AF2A1FHB2EF///AEGFFGBB1B1ABFGD1F/0GFFH1DF2F2BDG@DDFHEDE2F0B@1F11@@@GE/>EF1GDD2EE?>//<FADEEF/FFGDD111B2B>0>?C/1F1?F///F91<19:1/10BF?AA<FBFFBFGGHHG0GC0C:00;/C0;C6H0:BCA90/9C111<$<7HHGHHHHFEEHHGAHFG@:3BF#C7HGFBG>DD.?011D?11FB/@AHGE??</?/FG033BHHHHDFHHGHEFFE?GGGGFHF1CB1HFEHEAA5GDBAFGFGHFB35EHFHFDEAA3GE5HEF3FHFFF3FFFHFGEEGFHGGGGGGB2CFFF5FFDFAA>33
@M02197:102:000000000-ALU3V:1:1102:8443:17345 1:N:0:1
AATCCTCGGAGTTCCTCCGCTTATTGATATGCTTAAGTTCAGCGGGTAATCCTGCCTGATTTGAGATCTAAAGTTCAAGTGTTTCACTCAAAGGTGAAGCGATTTATAAGCGCCGTCTAACGATAAGACTGCATTCGACTTGACGAGAATAAGTGTTATTACGCCGAGTGAAGCTTTCTATGCTATCGAAATACAAGCTACTCGTACATTTCAGCTGAGCTGACCCTATACAGGGACGTCAAGACAGCCAGAATCCAAGCCCAGACGACTGTTTCATTACAAAACAGGGGGGTTGAGGGTTTCACGACACTCAAACAGGCATACTCTTCGGAATACCAAAGAGTGCAAGGTGCGTTCAAAGATTCGATGACTCAC
+
BBBBADF3>2AAGGGGGGGGGGGHHGHGHHHHHGGHHHHGHHHGGGGGBHHHGBHHHHHHHGHHGHHHFHFHF55DFHFEGFEEGF4GHFFDFG3FHFHH?EAGG4GFHHF/?/EE/??EGA/?FF1F1BCFHFFFHD/CDHHE?C?DDF;DF1#GGB$GFFE;CDCGEGH60<C9BG7BHFGDGD8FHGC7HFG<1*;-121)%;AB19BB6FGGB?9?CFHHBF2@FDFB$??#A>&DDBEFB0?12?1GBFE/?0/B3/?/F/B4F33FB4D4441F1DBGF///1>1F@?11E1AB1HEF1HFDD1A35F3EHHFGDD5F2?CFGDBFDF2BFDA5GF34B5GB2?EEGGF555CGGGGFFFFF@53A?AA
@M02197:102:000000000-ALU3V:1:1102:3866:17479 1:N:0:1
AATCCTCGGAGTTCCTCCGCTTATTGATTTGCTTAAGTTCAGCGGGTAATCCTGCCTGATTTGAGGTCTAAAGTTCAAGTGTTTCACTCAAAGGTGAAGCGATTTATAAGCGCCGTCTAACGATAAGACTGCATTCGACTTGACGAGAATAAGTGTTATTACGCCGAGTGAAGCTTTCTATGATATCGAAATACAAGCTGCTCGTACATTTCAGCTGAGCTGACCCTATACAGGGCCGGCAATACAGCCAGAATCCAAGCCCAGACGCCTGTTTCATTACAAAACAGGGGGGTTGAGGGTTTCACGACACTCAAACAGGCATACTCTTCGGAATACCAAAGAGTGCAAGGTGCGTTCAAAGATTCGATGATTCAC
+
A?ABAFFAA?DAGGGGGGGGAGGHGGFH5FGHHHGGHHHHC5DEFGGGHHHHHHHHHHGHHHGGGFHHHHHGHGHHGHGGHGHHHHHGHHGHHEGHHHFFFEHHGHHGGHGGGGF@EFHHHGAGGGFHGFHHHHHHHHFDGHHHFGGGDGFFHFFFHFHHHHGGEFBBEHFHGBGCGGHHGCGFFCGGHC00CGFGCHFFFB0CADGFGFHGFBFGCF9B0<9HFGHHHFF?<<//<:G@2HHHF<<BGFFFB1?</0<CF/EE?/AHHGFHHFG2GGB0FHFHGGGGECFHEHHHFCGDEBCFAFDHFGHHHHHGG12BA2BAEEGCHFFHGDAHGHBHHHHHFHGGEACFGFEB3FB3FGE11FFFFFAAAAA
@M02197:102:000000000-ALU3V:1:1102:3883:17483 1:N:0:1
AATCCTCGGAGTTCCTCCGCTTATTGATTTGCTTAAGTTCAGCGGGTAATCCTGCCTGATTTGAGGTCTAAAGTTCAAGTGTTTCACTCAAAGGTGAAGCGATTTATAAGCGCCGTCTAACGATAAGACTGCATTCGACTTGACGAGAATAAGTGTTATTACGCCGAGTGAAGCTTTCTATGATATCGAAATACAAGCTGCTCGTACATTTCAGCTGAGCTGACCCTATACAGGGCCGGCAATACAGCCAGAATCCAAGCCCAGACGCCTGTTTCATTACAAAACAGGGGGGTTGAGGGTTTCACGACACTCAAACAGGCATACTCTTCGGAATACCAAAGAGTGCAAGTTGCGTTCAAAGATTCGATGATTCAC
+
AA>AAF4AAB2AGGFBFF2EEGGHHHHBD5FBFGD5GGGHHFF2EEAEHHHHFHEGHGEHHHGHEFGGFGHFHGHHHHHHHHHHHHHGHHGHHF3BFE4FEGHHGGHHHFHCE//EGHHFHGGHCFGHFHEGDHHGHBFGDBGFGE??EFFHHFHHGHFFHFG?@DGGGEHFBG;DGHHHGHHE0AHHFGCCHFFGC</<90BAB1>1BFFFF;BGFC>0;CC0=FCFB1HHFE<,D@2C@@5FF2CFFFGF2FD@/2AFGC?///GEFHFHGHHHFGBEB433E?EE1E1HHGHFGHFBGHGGEHHFHAFHHFGGHGGBFHGHEAB2FHFHF5EFFF5HGCHHGBF4A2CEFBDGFBGGEBGFFFFFFFA@BBB
@M02197:102:000000000-ALU3V:1:1102:3868:17500 1:N:0:1
AATCCTCGGAGTTCCTCCGCTTATTGATTTGCTTAAGTTCAGCGGGTAATCCTGCCTGATTTGAGGTCTAAAGTTCAAGTGTTTCACTCAAAGGTGAAGCGATTTATAAGCGCCGTCTAACGATAAGACTGCATTCGACTTGACGAGAATAAGTGTTATTACGCCGAGTGAAGCTTTCTATGATATCGAAATACAAGCTGCTCGTACATTTCAGCTGAGCTGACCCTATACAGGGCCGGCAATACAGCCAGAATCCAAGCCCAGACGCCTGTTTCATTACAAAACAGGGTGGTTGAGGGTTTCACGACACTCAAACAGGCATACTCTTCGGAATACCAAAGAGTGCAAGGTGCGTTCAAAGATTCGATGATTCAC
+
AAAA>D4>AA?24BBGGGGCEEEHHHHHFGGGFHHHGHHGHHHGGGGGHEHFFHHGGHHHHG5FGGHHHHHGHGH55D5DFDFGFFHGFHFHEFGGDGHFEGEEFFHHHGFGEEEEEFGHFFGHEG?D?11GFHFHHFFFFH1<CFD/<#GFHCF;@8;HFGE?DGA@GGGG9HBGFGDH<GC:;CCEEDDH0:;C</<;<0<C?AF;FFG-D<<;BFFEHFHGDGCGBCFGFB>;/;BBFBF08$BHGHHHHEGGHGAGG?//EEFHGFGFFFGGHHHHHFGFGE1CB1123G11EGDGAFGGGFHHHFDCHGDEGHHFGB5GGEEAGBFGHHG3FBBFF3F4FBHFCGGGGGGFFFGBGGGFFFFFFFA33BB
@M02197:102:000000000-ALU3V:1:1102:17819:17546 1:N:0:1
AATCCTCGGAGTTCCTCCGCTTATTGATATGCTTAAGTTCAGCGGGTAATCCTGCCTGATTTGAGGTCTAAAGTTCAAGTGTTTCACTCAAAGGTGAAGCGATTTATAAGCGCCGTCTAACGATAAGACTGCATTCGACTTGACGAGAATAAGTGTTATTACGCCGAGTGAAGCTTTCTATGATATCGAAATACAAGCTGCTCGTACATTTCAGCTGAGCTGACCCTATACAGGGCCGGCAATACAGCCAGAATCCAAGCCCAGACGCCTGTTTCATTACAAAACAGGGGGGTTGAGGGTTTCACGACACTCAAACAGGCATACTCTTCGGAATACCAAAGAGTGCAAGGTGCGTTCAAAGATTCGATGATTCAC
+
AAAABFFBBBBAGGGGGGGGGGGFHHHGHFHHHHHHHHHHHHHGFGEEHHEDHHHFHHGHHHHHGGHHHHHHHGHHHHHHHHHHGHHHHHGFHHBFHHFHGGHHGHGFHFGGGGGGGHHHHGGGGGHGHHHHHHFHHEGGCHGHGGCGGFFGFDGFFFHFH9FGGGGGGHHHHGHHHHHGHG;CFHHEGHGHFHHHHGFCFGGGHHHHGFB9CGFGFFGGGGGGGDGGGGHG/CADGGFBF@FEF0F1D21B1B/??0/0CAGGEEFEFCDHGFHFGGCHHHBGFEE/>1AGHHEHFAEHFA1AA5EGFA53HFF35FA5ADFFGGGDGDFFGBGCFHDBGHHGGGAG2EGGFGFGFBGGEBFFF@FBFDAABBA
@M02197:102:000000000-ALU3V:1:1102:17836:17542 1:N:0:1
AATCCTCGGAGTTCCTCCGCTTATTGATATGCTTAAGTTCAGCGGGTAATCCTGCCTGATTTGAGGTCTAAAGTTCAAGTGTTTCACTCAAAGGTGAAGCGATTTATAAGCGCCGTCTAACGATAAGACTGCATTCGACTTGACGAGAATAAGTGTTATTACGCCGAGTGAAGCTTTCTATGATATCGAAATACAAGCTGCTCGTACATTTCAGCTGAGCTGACCCTATACAGGGCCGGCAATACAGCCAGAATCCAAGCCCAGACGCCTGTTTCATTACAAAACAGGGGGGTTGAGGGTTTCACGACACTCAAACAGGCATACTCTTCGGAATACCAAAGAGTGCAAGGTGCGTTCAAAGATTCGATGATTCAC
+
A3AAAFF@B@BBGGGGGGGGGGGHHHHHFFHHHHHFHHHHFHDGGGGGHHFHHHGHHEHHHGHHGEHHHHHHHDFGHHGHHHHHGHHHEHHHGEFBFGHHGGHHFHHEFFGEFGGGFHHHEGGHGGBHHHHF2FGFHHGGGFFFA/ADDGHFHFFHFGHGFHEFG?FGEGFHFFHGHGDHEHGGHHHGGGDCG0GHHHGGFCFDDDEDBFFGHHGFHFGFHF0C9FFFFGFGCGGGCFG>FCFFGHFDFFGGGCE?HFHHHFGCFEF?03B3GHGEFGBFGBFEF?ECGEEFGCCAEF3FFFEEGHBFHEHFEBFHFBGFEFDEGGGGEHHFHHHHFFFDCFHHFCHHGEE244GGFGGGGGFFFBFFFFBBBBB
@M02197:102:000000000-ALU3V:1:1102:8054:17614 1:N:0:1
AATCCTCGGAGTTCCTCCGCTTATTGATATGCTTAAGTTCAGCGGGTATCCCTACCTGATCCGAGGTCAACCTGAAAAAAGAGGTTGGACGGCACACTCCGACCGGCCACCGACGCGAGACAGATGCCACAACGCGAGGGGACGGACGGCGTGGCCGGCGACATTGGGGCGGGCGGCTAGAAGCCGCGGCGCCCAACACCCAGCCGGGCTGGATTGGTGACAATGACGCTCGAACAGGCATGCCCCCCGGAATACCAGAGGGCGCAATGTGCGTTCAAAGATTCGATGATTCAC
+
AAAABFFCCCBBGGGGGGGGGGGHGGHHHHFHHHGHHHGHGGHGGGGGHHHGHHHHGHGHHHHGGGGHHHGHHHHHHHHGGGHHHHHGHHFGGGGHHHHHGGGGGGGGGGHGGGGGGGGFGHHHHHHHHHHFGGGGGGFGGGGGGGCFFFFFFFFFFFFFFFFFFFFFFFFFFFFFFBFFFFFFFGGFDDF9@F6DADGGGGGFEGGGFHHHHHHHHFHHHGHGGGCA9F<HHH;GHHHC2CFFGFGHHHHHFHHHHHGGGCGHHGHGFGGHGGGGGGGGGGFFFFFFFCBAAB
@M02197:102:000000000-ALU3V:1:1102:6724:17819 1:N:0:1
AATCCTCGGAGTTCCTCCGCTTATTGATATGCTTAAGTTCAGCGGGTATCCCTACCTGATCCGAGGTCAAGAGTGTAAAAATGTACTTTTTGGACGTCGTCGTTATGAGTGCAAAGCGCGAGATGTACTGCGCTCCGAAATCAATACGCCGGCTGCCAATTGTTTTGAGGCGAGTCTACACGCAAAGGCGAGACAAACACCCAACACCAAGCAGAGCTTGAAGGTACAAATGACGCTCGAACAGGCATGCCCCATGGAATACCAAGGGGCGCAATGTGCGTTCAAAGATTCGATGACTC
+
A3AA?FFB@BBBGGGGGGGGGGGHHHHHHHHHHHHGHHHHHGGGGGGGFBGHHHHHHHGHHHHCFGGHHHGHHGHHHHHHHHHHHHHHHHHGGHHGFGGGGGGGHHHHHHHHHGHHHGGGGGGGHHGHHHHGGGGGHGCGGHHHHHHHGGHGGGHGHHHHHHGHHHHFGGGHHHHGHGGGGGHGGGGGHHHFHHGFFFFGHHFGFFGHGEFFGFHGHFHFHHHHHFHFHHGGGGFFGFHHHHHGHGHGFFHFHHHHHHHCGFCHFACGGGGGGF2AEGFGGDGGGGGFBFFFFFBBA?A
@M02197:102:000000000-ALU3V:1:1102:13156:17812 1:N:0:1
AATCCTCGGAGTTCCTCCGCTTATTGATATGCTTAAGTTCAGCGGGTAATCCTGCCTGATTTGAGGTCTAAAGTTCAAGTGTTTCACTCAAAGGTGAAGCGATTTATAAGCGCCGTCTAACGATAAGACTGCATTCGACTTGACGAGAATAAGTGTTATTACGCCGAGTGAAGCTTTCTATGCTATCGAAATACAAGCTGCTCGTACATTTCAGCTGAGCTGACCCTATACAGGGCCGGCAAGACAGCCAGAAGCCAAGCCCAGACGCCTGTTTCATTACAAAACAGGGGGGTTGAGGGTTTCACGACACTCAAACAGGCATACTCTTCGGAATGCCAAAGAGTGCAAGGTGCGTTCAAAGATTCGATGATTCAC
+
AAAAA@D?AA2AGGGGGGGGGGGGHHHGHDGFHHHHHFHGHHHGGCGGGHHHHGHHHHHHHHHHGGHHHHGHGFGB@@FFFHHHFFFHHHHH3EB@GHHHGGEGEFHHHHGGGGC@EHGHHDGHEEHFEFBHHHHFBDFDGFFHGGCDGGHHHFGHHFGHHHGFA@DCBGFGFBHHHHFFHHEGHHHGGCDHBH:FHGBBFFFGGGGGFBFGFFGGGBFGHFC0FGHHGGAFFFGDC1F=@210GHGF?10F?0/CFECEC/?/?E/EHFG?EBF4E41GBE@BFE>/?GEF@AGB1A35FBEEEBDB5F53FFFGHHFFF55FEEA2GBBGF3335A5DF33FCAF42?E2AGFGBDFFFGGFBFFFFFA33AA
@M02197:102:000000000-ALU3V:1:1102:23674:17873 1:N:0:1
AATCCTCGGAGTTCCTCCGCTTATTGATATGCTTAAGTTCAGCGGGTAGTCCTACCTGATCTGAGGTCAAGGTGTCAATTGAATTTTCTCAAGGAGAAGCTTTGTGAGCGGGCCGAACGGTTTCTGCAGCCGAGCGAAACGTGAGCACGCAAGGCCGTCCACCGACGGGACCGCTAAGGTATTTGAGGCGAGCCGGACGGCAACACCCAAGTCCACTTCCAGCCCGGCCAGGACCCGGGCGGTGTTAGGTTTTCAAGACACTCAGATAGGCATACCCTCCGGAATACCAGAGGGTGCAAGGTGCGGTCAAAGACACGATGACTTAC
+
AAAABFF@?A@AFCFF5FEEEEGHFHHFH5G5EFHDDHGHBHGGG2EGGDGFHFHHBFAFHFHEEACGF3FG3B3FGHGFFHGHHHHGHHHFHFHGHAGHFG:HHGE:F;?CGGEG@D?8'F8G:-FHGEHGGGG;DCG@FFAEACG:GGGC-:CC@.C?9B.AC?@@;G2DGBBBA5FF7FFFBFEFE?;10=3<ABBB;4B?7<9AEFBBGFFFF7BFB/:>A?B$>BAEEEA>@=B@4B1FB$0/0@112HGGBF1F12E1111112CGFE?A/A/B2D221B1EB0B0FAA1HGF0000A113FB33B11113FB331>11>
@M02197:102:000000000-ALU3V:1:1102:26265:17985 1:N:0:1
AATCCTCGGAGTTCCTCCGCTTATTGATATGCTTAAGTTCAGCGGGTAGTCCTACCTGATCTGAGGTCAAGGTGTCAATTGAATTTTCTCAAGGAGAAGCTTTGTGAGCGGGCCGAACGGTTTCTGCAGCCGAGCGAAACGTGAGCACGCAAGGCCGTCCACCGACGGGAGCGCTAAGGTAGTTGAGGCGAGCGGGACGGCAACACCCAACTCCACTGCCAGCCCGGGCCGGACCCGGGCGGTGTGAGGTTTCAAAGAGACTCAGAATGGCATACCCTCCGGAATACCACTTGGTGCAAGGTGCATTCAAAGATTCGATGAGCCAC
+
A>AA?DFA11AAFFGGBCEGCF?GG33FFGF2G2FGFHC22AD/AEA/FBF22DGFBG01DG1BDFBAA11111@@@@FGHBFGFFHFHFF2BG0/FCC1:G;F<;BE7E/;E@97CGGG/?BD<B1DG1C;/7@CCC?3FGGEC:#;<4@CCE:G?.;..:.E@AG:@.9C?<7=BB/<=#B1BF-?CC@@@#>>/@@@@<-1F/1;E6#1FB9<B#9/B/>/:E///#?//>;>0B)1+=101BA01FGD112B111FGBA22111A211FA////0022222D11A0000AA1G1F011B3313F3BGEAAB@1B1@>11A>1
@M02197:102:000000000-ALU3V:1:1102:17799:18013 1:N:0:1
AATCCTCGGAGTTCCTCCGCTTATTGATATGCTTAAGTTCAGCGGGTAGTCCTGCCTGATCTGAGGTCAAAATGCACTGTTTTGAACTAGAACAGGTTTATTTTTGTCTTTAAAAAGCCACCATTCCTAAACATCCGTTTGCGTCACTATCGAAAAGTTCTACAACGATAGCTCAAGCCGCAAAGGTACTTTATTGGTGCTTGTTACATTTCAGCCGAGTCGTGACTTTACTTAAAAAGCCTGACAAACAGCCATGATCCAAAACCCAGACTGCCAACTGTTACATTGGCGGGGTTGAGAAGGTTTGCGACACTCAAACAAGCATGCTCTTAGGAATAACCCAAGAGCGCAAGGTGCGTTCAAAGATTCGATGATTCAC
+
AAABCFFCCCBCGGGGGGGGGGGHHHHGHHHHHHHHHHHHHHHGGGFGGGHHHHHHHHHHHHHHGGHHHHHHHGGHHHHHHHHHGHHHHHHHGHHHHHHHHHGHHGGHHHHHHHHHGHHHHHHHHHHHHHHHHHHHGGHHGHGGGGGHHHHGHHGGHG9HHHHHGHGGHGGHHHHHHGGHGGGGHHGHHHHHHHHHHGFGHHHHHGHHHGGGGGGGGGGCFAEGGHGHHGHGGGHHHHHFHGGFFEHHGHHGHHHHHHFGGGFFHHHGHHGHHHGFGHHHHHGHHCGGFGGGHHHHHGHGHGHFGGHGHHHFFHHHHGFGHHFHHHGFGBGHHHGHGGGDCGGGGFGGHHHGGGGFGGGGGCGGGGGFFFFFFFBBBBB
@M02197:102:000000000-ALU3V:1:1102:4466:18029 1:N:0:1
AATCCTCGGAGTTCCTCCGCTTATTGATATGCTTAAGTTCAGCGGGTAATCCTGCCTGATTTGAGGTCTAAAGTTCAAGTGTTTCACTCCAAGGTGAAGCGATTTATAAGCGCCGTCTAACGATAAGACTGCATTCGACTTGACGAGAATAAGTGTTATTACGCCGAGTGAAGCTTTCTATGCTATCGAAATACAAGCTGCTCGTACATTTCAGCTGAGCTGACCCTATACAGGACCGGCAAGTCAGCCAGAATCCAAGCCCAGACGCCTGTTTCATTTCAAAACAGGTGGGTTGAGGGTTTCACGCCACTCAAACAGGCATACTCTTCGGAATACCACAGAGTGCAAGGTGCGTTCAAAGATTCGATGATTCAC
+
AAAA1BF?1111BFEGFCFCEFGHHHHHFHHBGFGHGHHFFHHGCCEEEHGHFFHGHB0GHHHBFFEGFHHFFBEFGGFFHDHHF2@FH0B@FFD1GGFHE/?/CG@G2EGGCEGGEFFHHEGG//1B111FFHGHFHEC/FDG/?/?C6HH91;#9?G1GHEGGBC<<4H00G;=GF00+0C;::/0D=<EHHCCG/9:B0011=<=CFG1GGFFC??9?0C<#1F1FBFF//#@?B)DB<B$9HGB2D<1B1CCGG?0F/E>/??/BFFBB1@211/00@B100//?/B01HGF>01F>////A/EDF1011AA1D2DD21AA/?GFE22F2FB2D1BGB1B1A10AA0GHGDBGGG3GFG1CB31B311AA1
@M02197:102:000000000-ALU3V:1:1102:3678:18067 1:N:0:1
AATCCTCGGAGTTCCTCCGCTTATTGATATGCTTAAGTTCAGCGGGTAATCCTGCCTGATTTGAGGTCTAAAGTTCAAGTGTTTCACTCAAAGGTGAAGCGATTTATAAGCGCCGTCTAACGATAAGACTGCATTCGACTTGACGAGAATAAGTGTTATTACGCCGAGTGAAGCTTTCTATGATATCGAAATACAAGCTGCTCGTACATTTCAGCTGAGCTGACCCTATACAGGGCCGGCAATACAGCCAGAATCCAAGCCCAGACGCCTGTTTCATTACAAAACAGGGGGGTTGAGGGTTTCACGACACTCAAACAGGCATACTCTTCGGAATACCAAAGAGTGCAATGTGCGTTCAAAGATTCGATGATTCAC
+
ABBBA@D3A2DAGGBEFGAEEGEHHCF6FFE5DGFFHH5GFHFGGGEGEHHHHFBFGHGHHEGHFHHFFGHEGFDDGHHGFHHHHGFHF3FHHHHHHHHHGGHHGFHHFHHGGGEG@FGHHGFGFEGHFGHFHFFGHHEDGHBCDCGFDHH1F91FC?GBGGF#C@?5CGCDGFGBGHFHHHFGBF0EGGDH;EHHFEGHFHGDDGFFGF7FG19FBFBFFFBHFFGFBG7G@0GC3@9BEHHGFCBFF2FHGBE@?0AEHGGGEEFGBB1@F22FHFFAEBFBEEEEB>B0F0FFE0BEF0/B/AF1GA1GGADGDE2FFHFFGGGGGBBAECHHHG1GGFBGFDBD0EE0B1B3GDGGCBGFFFFFD3AA>>1
@M02197:102:000000000-ALU3V:1:1102:20600:18098 1:N:0:1
AATCCTCGGAGTTCCTCCGCTTATTGATATGCTTAAGTTCAGCGGGTAATCCTGCCTGATTTGAGGTCTAAAGTTCAAGTGTTTCACTCAAAGGTGAAGCGATTTATAAGCGCCGTCTAACGATAAGACTGCATTCGACTTGACGAGAATAAGTGTTATTACGCCGAGTGAAGCTTTCTATGATATCGAAATACAAGCTGCTCGTACATTTCAGCTGAGCTGACCCTATACAGGGCCGGCAATACAGCCAGAATCCAAGCCCAGACGCCTGTTTCATTACAAAACAGGGGGGTTGAGGGTTTCACGACACTCAAACAGGCATACTCTTCGGAATACCAAAGAGTGCAAGGTGCGTTCAAAGATTCGATGATTCAC
+
BBCCBFFCCBCBGGGGGGGGGGGHHHHHHHGHHHHHHHHHGHHGGGGGHFHGHHHHHHHHHHHHGHHHHHHHHHHHHHHHHHHHHGHHHHHHHHGGHHHHGGHHGHHHHHHGGGGGGHHHHGGHGGHHHHGHHHHHHHGGGGHHGGGGGHHFHFFGHHHHHHGGGGGGGHHHHHHHHHHHHHHEHHHGHHGFCGGHHHGGEBBDBDHGFGGGHGGEHGHHHHHHFHGGGGGHGGGGGGDDHHFFGHGFGHFFGGCGHHFFFFEEACFEFBEB@4FHFHGHHHHGGGGEE1HHHHGHGHHHGHEFEBHHFGFGFFHFFHHFGD5HGEEGHFHHHGHHGGHHHHHHGHHHGGGGGGGGGGGGGGGFFFFFFBBBBBB
@M02197:102:000000000-ALU3V:1:1102:18830:18106 1:N:0:1
AATCCTCGGAGTTCCTCCGCTTATTGATATGCTTAAGTTCAGCGGGTAATCCTGCCTGATTTGAGGTCTAAAGTTCAAGTGTTTCACTCAAAGGTGAAGCGATTTATAAGCGCCGTCTAACGATAAGACTGCATTCGACTTGACGAGAATAAGTGTTATTACGCCGAGTGAAGCTTTCTATGCTATCGAAATACAAGCTGCTCGTACATTTCAGCTGAGCTGACCCTATACAGGGCCGGCAAGACAGCCAGAATCCAAGCCCAGACGCCTGTTTCATTACAAAACAGGGGGGTTGAGGGTTTCACGACACTCAAACAGGCATACTCTTCGGAATACCAAAGAGTGCAAGGTGCGTTCAAAGATTCGATGACTCAC
+
AAABBFFBBCCCGGGGGGGGGGEHHHHHHHHHHHHGFHHHHHHGGGGGHHHHHHHHHHFHHHGFGHHHHHGHHFHHHHHHHHHHHHHHHHHHHHHHHHGHGGHHGHHHHHHGGGGGGFHHHGFHGGGHHHHHHHHHGHGGGHHHFFGGGHHHHHGHHHHHHHGGGGGGGHHHHGHHHHHGGFHHHHHGHGGHHHEGGGGGGGGGGGGBDGGHGHFHGHHGHHHHHHHHHGHHGGGGGGGGGHHHGHHGGHHHHHGGHGHHHGGGGGGHGHFHHHHHHHHHGHHHGGGGGFAHHHHHGGHHGGGGGHFHHGHHHHHHHFFHHGFFGE?GHHHHHHHHGHHHGHHHHHHHEGFGHGGGGGGGGFFFFFFFFFBBBBB
@M02197:102:000000000-ALU3V:1:1102:27688:18469 1:N:0:1
AATCCTCGGAGTTCCTCCGCTTATTGATATGCTTAAGTTCAGCGGGTAGTCCTGACTGATTTGAGGTCTAAAGCTTAAAGGTATGCAGCTGACGCTACGACGCATTAGAAGCACCACTATCTTGATATGAAACGTCCTCAGCGAAATAAAGCTATTACGCCGAGTCAAGCCGTTAATATTCAAACTGGGTTACTCGTGTATTTCAGCCGAGCCGATCTCTACTTAAAGAGTCCAGCAGACAGCCATAATCCAAGCCCACGCCTGCTTCATTACAAAACAAGGGGGTTGAGAGTTTCATGACACTCAAACAGACATACTCTTCGGAATACCAAAGAGTGCAAGGTGCGTTCAAAGATTCGATGATTCAC
+
BBCCAFFCCCDBGGGGGGGGGGGHHHHHHGHHHHHHHHHHGHHGGGGGGHHHHHHHHHHHHHHHGHHGHHEHHHHHHHHHHHHFHHHHHHHHHGGGGGGGGGGGGGHHFHFFHHHHHHHHHHHHHHGHFEHHHGHGGGHHHH/GG@GHHFH9H;HH;;GG110@*FH<;FGGEGGGHHHHHHHHH;CHHGG;F;GGFG:FFFGGGGGGGA?C?F>=FFFFFFFFFDEHFFHHFGFFFFGFGFEHHGBFEGGHG//E/1?E1HFGEHGBHGHHGHHHFHFGGEECF5HHHHHHHGHHHHHHGDEHHEHHHHGDFEGEHEGFCHGHHHHGHHFHHHHHHHHHHGGGGHGGGGGGGGGGFFFFFFFABBAA
@M02197:102:000000000-ALU3V:1:1102:23853:18759 1:N:0:1
AATCCTCGGAGTTCCTCCGTTATTGATATGCTTAAGTTCAGCGGGTATCCCTACCTGATCCGAGGTCAAGAGTGTAAAAATGTACTTTTGGACGTCGTCGTTATGAGTGCAAAGCGCGAGATGTACTGCGCTCCGAAATCAATACGCCGGCTGCCAATTGTTTTAAGGCGAGTCTACGCGCAGAGGCGAGACAAAACACCCAACACCAAGCAGAGCTTGAAGGTACAAATGACGCTCGAACAGGCATGCCCCATGGAATACCAAGGGGCGCAATGTGCGTTCAAAGATTCGATGATTCAC
+
CCCCBFFCCBCCGGGGGGGGGGGHHFHHHHHHHHHHHHGHHHGGFFEFHHCHHHHHHHHHHHGGGGHHHGHHGHHHHGGHHHGHHHHHHHGHHGGGGGGGGGHHHHHHHHHHGHHGGGGGGGHHHHGHHGGGGHHHHHHHHHHHHGGGHGGGGHHHHHHHHHHHHHHGGHHHGGGGGGGGHHGGGGHHHHFHHHGGGGGHHGFFGGHHGHGHHHHGGHHGHFHFGHHHFGGFFGHEGHGHHHHHFFGGGEHHHHHHGHHHGGHHGGGGGGHHHGGGGHGGGGCGFGGGFFFFFFDABBAA
@M02197:102:000000000-ALU3V:1:1102:6231:18829 1:N:0:1
AATCCTCGGAGTTCCTCCGCTTATTGATATGCTTAAGTTCAGCGGGTAGTCCTACTTGATTTGAGGTCATAATGCACTATTACAGTGATTGAGGGTTAAAGCTCTTTACTCCTAACAACGATCCCCGATGAGGTTAATAGTCTACAACATCAGGTCAAGCCGTTGTTTTATGTATTCAGCTTGCTACATTTAAGTCTAGCCTATAAAGTCTACAAGAGACTACGGCAAAGAGACCATGATCCAAAGCCCAGACTACTCTATTGCTAGAGCGGGGTTGAGAAGTTCGCGACACTCAAACAAGCATACTCTTCGGAATAACCAAAGAGTGCAAGATGCGTTCAAAGATTCGATGATTCAC
+
A>AAAFFBBADAGGFGGCE?FGEHHHHHGHHHHHHHHFHGHHHGFGGFGHHHHHHHHHHHHHGGFGHGGGHGHGHHHHHHHGHGHGHFHHGHGHGFHHHHHHHHHHHHHHHHHHGFGHGGGHHFHGGCEGHHHHHHHHHHGHFHHHHHHHHHHHBGHFFHGGACEGHHHHHHFHHHHHHHHHFHHGHGHGHHHHHHHHHHHG1GCGGHHHHGFHHGHHFHHHHHHHGGFHFGHFHGFGFFHFBHHGFB>2D2HGDGF1FEFHHFBHEE?CEB0FGFFHHGHGECGFFGHHG/FBFHFAHDFHFFDECEA/E2FHGBHHFFHG1HHGHHHGFEAEEGF13FGGGEB11FBFFFFAA1AA
[truncated: 11,606,339 more chars]
