# Supplementary material for: Shifts in community composition and co-occurrence patterns of phyllosphere fungi inhabiting Mussaenda shikokiana along an elevation gradient
Source: PeerJ. 2018 Oct 12;6:e5767. doi: 10.7717/peerj.5767 (PMC6187995; doi:10.7717/peerj.5767)
Supplement: Supplemental Information 4 [file peerj-06-5767-s004.zip]

Archive with 6 entries (5 files):
- 1185m/
- 1185m/1185a.fastq
- 1185m/1185b.fastq
- 1185m/1185c.fastq
- 1185m/1185d.fastq
- 1185m/1185e.fastq
