# Supplementary material for: Shifts in community composition and co-occurrence patterns of phyllosphere fungi inhabiting Mussaenda shikokiana along an elevation gradient
Source: PeerJ. 2018 Oct 12;6:e5767. doi: 10.7717/peerj.5767 (PMC6187995; doi:10.7717/peerj.5767)
Supplement: Supplemental Information 4 [file peerj-06-5767-s004.zip › 1185m/1185a.fastq]

@M02197:102:000000000-ALU3V:1:1101:15687:1456 1:N:0:1
CTGTTACAGCGATCCTCCGCTTATTGATATGCTTAAGTTCAGCGGGTATCCCTACCTGATCCGAGGTCAACCTGAATAAAAAATTGGGGGTTAGACCGACCCGGAAGGACCTTGCAACTCGATACGTGCTCCCGAAAGAACTCGTTGTATCGAGGGTCCCACGGACGCCGTCATTACTTTTGAGAACCAGTTGGTTTGACCCGACTTGATTCCAATGCCACACCCCGGGGGGTGGAGAGAAGGATAATGACGCTCGAACAGGTATGCCCTTCGGAATACCAAAGGGCGCAATGTGCGTTCAAAGATTCGATGATTCAC
+
CBBBCFFFFFBCGGGGGGGGGGGHHHHHHHGHHHHHHHHHHHHGGGGEHHHGHHHHHHFHHHHGGGGHHGHHGHHHHHHHHHFFGHGHCEEGEFFHHGGGGGGGDCDEHHHFGHHHHHHBEA?GFFHHHGHHEFGFGGBFHHFDHGGEFHHACCDFAGGGHGGGGDDDGG7GFHGFGFHFHGDF<BFGFDFFGHHHGFFFFFFFGFGFFFFFGBHFHFCFFFEGGGFECFHHHEFGHHHGBGHHHHHGGGGGHHGHGFGHHHFHCEGCFGGFGGHHHEHGHGGGECGGHCHGGGEFGGGFGFGGGFFFFFFFFBABBB
@M02197:102:000000000-ALU3V:1:1101:17988:1569 1:N:0:1
CTGTTACAGCGATCCTCCGCTTATTGATATGCTTAAGTTCAGCGGGTATTCCTACCTGATCCGAGGTCAACCACAAAAAATTGGGGGTTTAGCGGCTGGGAGTTATAGCACCTAACAAAAGCGAGAAAAAAATTACTACGCTCAGAGGATACTACAAATCCGCCGTTGTATTTCAGGAACTACAACTCCTAAGAGAAGTAGATTCCCAACACTAAGCTAGGCTTAAGGGTTGAAATGACGCTCGAACAGGCATGCCCGCTAGAATACTAATGGGCGCAATGTGCGTTCAAAGATTCGATGACTCAC
+
>AAAAFFFFFBBGFGGGCE2EEGHCGHHHGCFFFHGHHHHCHHGCGEEHHEFHHHFHHBF5GF?ECBGHHB1FFHGFHFF;HHGHEGGGG<BGE7EG?AD4F0#GBGDGFFH<FFGFHGFHHGC:GCGHHCCFHDHHG<CHDDEHG8EHHG=;BGHHH:?GCCE@A1HGFHGGGGH8BFBFF1EGFFFHHGHHFGGGFGB1CFG@GBFGBHFGBHGGFEHHGGFFC?01B2@FGFFGFE?HHEEHHG1F1HHEEE/A1HFHGHGGA1FF0CEE0CHGFHGGEEHFF3CGGGEGB1@3@1D1>A1>>
@M02197:102:000000000-ALU3V:1:1101:12161:1797 1:N:0:1
CTGTTACAGCGATCCTCCGCTTATTGATATGCTTAAGTTCAGCGGGTATCCCTACCTGATCCGAGGTCAAGAGCGTAAAATAGTAGGCTTGTGGACGCCGCCGAACGCAGCGGAGAGCGCAAAATGTGCTGCACTCCCACGCGGGACGGCTGGCTGCCAATGTATTTGAGGCGAGTTCACGCGTGCAGCGGAACAAACACCCAGCACCCAGCAAGGCTGGAGGGTACAAATGACGCTCGAACAGGCATGCCCCATGGAATACCAAGGGGCGCAATGTGCGTTCAAAGATTCGATGATTCAC
+
B@BBBFFFBFDBCFGGGGGGGGGHHHHGGHHHHHHHHHGHHFHGGGFFGHHHHHHHHHHHHHHGGGGHHHHHHHG9GGHHHHHFFHHHFHGGHEDGEEGEEGGGFDGFGCFFFEGGGHGGGFCHHFCDG0GGHGHHHHHHCGGGCDGFEA00DDGGFFFHFHHHGFFGFECDFBDF9CFC?FFHFEFFFFGHGHHGFEGFFFFFGHGGGFEFHFEHHHFAEHHFHFGFFGFFFFDBG;GFGGFF3HHEEEAGFAEGHHGDAGHHHGEDCGCHGHGEECFGFGGFGGFFGFFFFFDBAA3A>
@M02197:102:000000000-ALU3V:1:1101:16550:1907 1:N:0:1
CTGTTACAGCGATCCTCCGCTTATTGATATGCTTAAGTTCAGCGGGTATTCCTACCTGATCCGAGGTCAACCTTTGGTAAAAAGAGGTTTTGACGGCTGCGGGCGACCGGTGCTCCTGACGTACGAATTGCTTCTTAACACGCCGGGGATCGGGGTCCACGCCGATTCGTTCCGGGGGGGCCGGCCGCGGAGGGCCGGCGACTCCCAATACCAAGCGGTGCTTGATTGGTGAAATGACGCTCGAACAGGCATGCCCCCCGGAATACCAGGGGGCGCAATGTGCGTTCAAAGATTCGATAATTCAC
+
AAA>AFFFFFDDGGEGGG2ECEGHFDBEHHHGFGFHBGHFHHFGGGEEGH5AAB3FFHGGFGGGAEEHFFH?FDGFFGHH4GH?FGA3F3E11GE@E@GGGC??@BCCC/2D/GFHHGFFCF7CBFGFHHFHHFGFF<H;GG@ECEG@#6EGA=?BFFFF?D?---.B9;BF@@@@BB;9@B?-@@BFBB9-@=DD;B@GGEADBFF:<*BF/9CADGDB;FFBGFFFG=9DFGFFF<989CFFF1FCHEHGGGGGEGG2HFHFEEFEAEAE001BGH?EA011FFAAAB1BE1>3@13DAA>11
@M02197:102:000000000-ALU3V:1:1101:14770:1729 1:N:0:1
CTGTTACAGCGATCCTCCGCTTATTGATATGCTTAAGTTCAGCGGGTATCCCTACCTGATCCGAGGTCAACCTTAGAAATGGGGTTGTTTTACGGTGTAGCCTCCCGAACACCCTTTAGCGAATAGTTTCCACAACGCTTAGGGTACATAAGACCCAGCCGGTCGATTTGAGGCACGCGGGGGACCGCGATGCCCAATACCAAGCGAGGCTTGATTGGTGAAATGACGCTCGAACAGGCATGCCCCCCGGAATACCAGGGGGCGCAATGTGCGTGCAAAGATTCGATGATTCAC
+
>AA>AB3FFFD11AAG11E?0EAFD3GFFF22A2G11AFHHD1E?/E/BDB1BGGFHBAB1A0B//?0EG:8FG18FBF9FE$/?9EF2C:GD@@$?E;F2@>0?FEC9?;FCCCB<DGBC?<B/;D6GGFFGC#EC<C9?B<G#0<F.C1/<:/.<...@@C#C=0<-4FCCE<9.9?/$<@?/9?=?0@B?9BGFB;ACF;/?0GE1BB19B#GFF222F0>E/7AFFB2@1@1B10#>/;;+//GFFDDB1//E/0AA00GDEFEAA0A131GG3GGGGFFBDB33AA>11
@M02197:102:000000000-ALU3V:1:1101:16177:1998 1:N:0:1
CTGTTACAGCGATCCTCCGCTTATTGATATGCTTAAGTTCAGCGGGTATCCCTACCTGATCCGAGGTCAACCTGAGAAATAAAAGGTTAGACCGACCCGACGAGACCTTGCAACTCCCCGCGTGCCTCGAAAGACTCGTTGCGAAGAGGGTCCCACGGACGCCGTCATTGTCTTTGAGACCAGTTGCGTTGCCACAACTCGGTCCAACACCCAAACCGAGGTTTGGAGAGAGGATAATGACGCTCGAACAGGCATGCCCATCGGAATACCAATGGGCGCAATGTGCGTTCAAAGATTCTATGACTCAC
+
BCCBBFFFFFCCGGGGGGGEGGGHHHHGHHGHHHFBGFHHHHHGGGGEHHHFHHHHHFHHHHHGEGGHFFBHHHHF3FHBGHHGHGGGHHGFHE9FFFGGGGGGGGGHDFFFFHFFHHGGCGE@DHHFGGHDFFHFGGHFHGC0BGG;4DDFHHHHGAGACDCFDDGGFFFFFGGFHGFGFFFFFFFFHGFDFFHGGGGGHHFFFFEFFEFGFFFGFBGE/9HGFBHHHHGHHHGHHEFF?EEGDGHGGHHGHHHFHFCGEBGADGBHHFGFGCGCGFFGFA0CGHGGGFCGGFF11@3FDFF?AA?A
@M02197:102:000000000-ALU3V:1:1101:15772:2060 1:N:0:1
CTGTTACAGCGATCCTCCGCTTATTGATATGCTTAAGTTCAGCGGGTAGTCCTACCTGATCTGAGGTCAATCGTACAAATCCCCGTGAGGGGCGGTTTCAAGGAGGTCCCCCTGTCCGAAACACGACGAAACGTATTACGCCGAGGCAAGGGTCGGTACACCACCGATGTGTTTGAGGCGAGCCAAATGGCAGCGCCCAGTTCCAACCTCGCCGGGCAGGACCCGGCGGGATGATGATTGACATGACACTCAAACAGGCATACCCTCCGGAATACCAGAGGGTGCAAGGTGCGTTCAAAGATTCGATGATTCAC
+
AAABAFFFBFB@GFGGGGGGGGGHHHHHHHHHHHHHHHCHHGHFGGGGGHHHHHHEHHHHHHGHHGFGBGHHGHHFGHHEFHFEGGEEEH9FGGG<CDHBGFFE/@/FDFHDC<;$FF/FC:F0AC@F;@85GHFFCG;E:CBC/?/AFA.;.C;00;#;CBFFEGBAFHHHGGGFGC<9@CFDHGFFCABFD?F;BFFGDB/;HFC/9@E?EE0HHHGEA//EE/>FB)FFF:7B5HGFG99DHFHHGHHGHHHHGGFA3EGECGCGHHHHHHHGGFGAHGFHEF42GGGGFGGGGGGGGGFFBFFFFBBBBB
@M02197:102:000000000-ALU3V:1:1101:15767:2041 1:N:0:1
CTGTTACAGCGATCCTCCGCTTATTGATATGCTTAAGTTCAGCGGGTAGTCCTACCTGATCTGAGGTCAATCGTACAAATCCCCGTGAGGGGCGGTTTCAAGGAGGTCCCCCTGTCCGAAACACGACGAAACGTATTACGCCGAGGCAAGGGTCGGTAGACCACCGATGTGTTTGAGGCGAGCCAAATGGCAGCGCCCAGTTCCAACCTCGCCGGGCAGGACCCGGCGGGATGATGATTGACATGACACTCAAACAGGCATACCCTCCGGAATACCAGAGGGTGCAAGGTGCGTTCAAAGATTCGATGATTCAC
+
AABBBF5FFFCCGFGGGGGGGGGHHCHGHHHHHHHHHHHHHHGECGAEFHHHHHHHHHHHDGGHHGFHHHHHGCGGGHHHHFHGC1AEEFFFGGGCGGDGGFFFEGGFGHHGCEFGHGFGGCHGGCDBFFGGGFFHHHH9DAC@CGFGFEGG?BFHHHHGGGE.ADHGHGHDHFGGGFCFFGFFHHGHFFGGGCHHGGDGFBGHHFFCFFFGGHFG6BEE?GGGGGGHEGHGH9HHHHHHHHGFHFHHCGBGHGHHGHHGGA?GGGAB5DBFFFEGBHHGHHGHHGGGEAEABFGGGGG?GGFCFFFFFAAAA>
@M02197:102:000000000-ALU3V:1:1101:11082:2481 1:N:0:1
CTGTTACAGCGATCCTCCGCTTATTGATATGCTTAAGTTCAGCGGGTAGTCCTACCTGATTTGAGGTCGATCATAGAAGCTGTCTTCTGCAAGACATCCCACTCAAGGGAGATTAGAGGCAGCCGCACAAGACGAAACTTATCACTTCCACAGTTGCTAATGCATTTAAGGTGAGACATGTTACTGGCACGCACCCAAATCCACCCGGTCGGAAACCCGAAGGGGTGAGGTATTCCTGACACTCAAACAGTCATGCCCTCCGTAATACCAGACGGCGCACTGTGCTTACACAGATTAGGTGATTCAG
+
AAAAAFFFBFDDCCEED1A0AEAEFFFF2BF22DFGCG22A2D/AE/AE1GFHH101B01BDGGGHFGECFFFBGFFGF1B11G&9G<HGDEBFCG;1GE:AGB$FGFEHC7GF)01+FCGGBE?C8GC/BF0??CCC#?FBDGF#?<0EH1GCG;;FD8EG3;FHHE,/==<0-#C0<<##<0C0#:GCECGC@119/00/-E<;/>9/91EE#9/;90/@GB;1B:@B91B:0#9>9>)990F2B1D110HC/E/////222DD10000A000EDBB0A11133GBAA3GBFB111113311A>1
@M02197:102:000000000-ALU3V:1:1101:20380:2258 1:N:0:1
CTGTTACAGCGATCCTCCGCTTATTGATATGCTTAAGTTCAGCGGGTAGTCCTACCTGATTTGAGGCCAGATGTCAAGAAGTTACACACAAGTGTGTAGGGTATAGAAAGCAGACTATTGTCAAGTCCTGGCCACAAGCGAGCTTGTGTCCTAAGCGAAATACTTATTACGCCTAGGGGAACCAGTCAAAGACTAATCCAGCTTACATTTTTAAGGCGAGTCAACTTGGCATTGACAAACGCCCACATCCAACATCCAAGCTCGGATTAACCAAACGTGGAGTTGAGGGTTTCGTGACACTCAAACAGGCATGCTCTTCGGAATACCAAAGAGTGCAATTTGCGTTCAAAGATTCGATGACTCAC
+
1AA>AFBFFF@DGGGGGGGGGGGHHHHHHHHHHHHGHGHHHHHGGGGGGDGFHHHHHHHHHHHGGHFFHA0BFG2DEGFHHFGFFFHG/>FHHGBEBDGFFFCGHGHH1BGGBBFGGFGHF2E21G1BF10BFFAGGC<ACG@CBC#FGFGHFECH?HGCHHHHHH;HHHGGGHGHEADCGGECGDGGHHGGGFGHHHHFFHHHFHFGGGGGC90GGFGGDGDF?CBFEHGBHGGBBGFEADHHHHFHEBHFC33DHGGGFEEFFHGFGCF?GF??2GGDDGCE?1110GGEB5HHFGHFGHHGFHHHHEGA2F2EEEHHHHHHHHHHHFHGGCHHHHE2GGHGGGGGGFGGGC4FFFFFBBBBA
@M02197:102:000000000-ALU3V:1:1101:12517:2391 1:N:0:1
CTGTTACAGCGATCCTCCGCTTATTGATATGCTTAAGTTCAGCGGGTATTCCTACCTGATCCGAGGTCAACCTGAGAAATAAAAGGTTAGACCGACCCGACGAGACCTTGCAACTCCCCGCGTGCCTCGAAAGACTCGTTGCGAAGAGGGTCCCACGGACGCCGTCATTGTCTTTGAGACCAGTTGCGTTGCCACAACTCGGTCCAACACCCAAACCGAGGTTTGGAGAGAGGATAATGACGCTCGAACAGGCATGCCCATCGGAATACCAATGGGCGCAATGTGCGTTCAAAGATTCGATGACTCAC
+
@AABADDFFCBDFGGGGG?FGGCHHHFHHHHGHHHHHHHHHHHGGGGGHFHHGHHHHHHHHHHGEGGHHHHHHHGHHHHHHFFFHGHHFGHHHGGEEGG9GGFCBEFHHHHHHHHGHEECGFAC?G<FFDHG/5AGCFDGHHHGDCDA.::FAAEGC@@CFADHFAD9GFFFFFFGFFFG@F<BBFFFCCADGHHGGGFFEFHGGF>FEAFFFFAGGHHFAFHFG3DCGFFGFGFFFFGFGDDGFHHHHF3FFGBFGE22AFHHHGCGGBBGEC?GFGDHFGGGGHCGGGGFGEFFFFBFFFF?BBAA
@M02197:102:000000000-ALU3V:1:1101:19715:2556 1:N:0:1
CTGTTACAGCGATCCTCCGCTTATTGATATGCTTAAGTTCAGCGGGTATCCCTACCTGATCCGAGGTCAACCTTAGAAATGGGTTTGTTTTACGGCGTAGCCTCCCGAGCACCCTTTAGCGAATAGTTTCCACAACGCTTAGGGGACAGAAGACCCAGCCGGTCGATTTGAGGCACGCGGCGGACCGCGTTGCCCAATACCAAGCGAGGCTTGAGTGGTGAAATGACGCTCGAACAGGCATGCCCCCCGGAATACCAGGGGGCGCAATGTGCGTTCAAAGATTCGATGATTCAC
+
ABCCCFFFFFDBGGGGGGGGCGGHGHHHHHHHHHHHGHHHGHHGGGGGHGHHHHHHHHHHHHHGGGGHHGHHHHHHDHHGHHHHGGGHHHHHHGCFFGGFGHHHHGGGGGGHHGHHHHHHGGCCGHHHFHHHHFFGGGGGDHHHGFFGGGFHHHGHFHHGGGFFFFFFGGGGGGGFGGDGGGGGGGGCGFBFFHHFFGFGGHGGGHGGHHFFHFHGHHHHHHHGGEFADGGHHHHHHGHHGGGGGGFFGFFFGGDGGGGGEGDGHFHCGGGHFGFGGGGGGGFFFFFFFAAA>A
@M02197:102:000000000-ALU3V:1:1101:10931:2583 1:N:0:1
CTGTTACAGCGATCCTCCGCTTATTGATATGCTTAAGTTCAGCGGGTAGTCCTACCTGATTTGAGGTCTAAACTAAAAGTTTATTAGAGTGGAGGGAGCGAAAACTTATTACGCATTCCACTTAGACATTTAAGACGAGCCGTAACCGGCAGCGTCCAAAACTCATATACAGAAAACTGCATATGAGAGTCTGTATGACACTCAAACAGGCATGCCTTTCGGAATACCAAAAGGCGCAATGTGCGTTCAAAGATTCGATGATTCAC
+
3ABBBFFFFFBBGGGGGGGGGGGHFHHHHHCGHHHHHFHFHHHGGGG/GHFHHHFHGGHHH;;;GGGHHHHGHHHGHG9FGHHHHHG/H;HGHHGGG:D,G?EGHHHHHHHH8FGG9FF6HHHHHHGBBH5HHHHHDGCFGGGEECEAGGGCGHGGHEHFHFHFHGHHHHFGHHHHGHFHHHHHHHGFFFHHFFGHGGGHFGHHHGGAFHHG9ECGGGFHEHHHGDGFHGGEE2GHHHGGEEGHGFFGGFGGGGBCDFFDFBAAAB
@M02197:102:000000000-ALU3V:1:1101:19375:2644 1:N:0:1
CTGTTACAGCGATCCTCCGCTTATTGATATGCTTAAGTTCAGCGGGTATTCCTACCTGATCCGAGGTCAACCTGAGAAATAAAAGGTTAGACCGACCCGACGAGACCTTGCAACTCCCCGCGTGCCTCGAAAGACTCGTTGCGAAGAGGGTCCCACGGACGCCGTCATTGTCTTTGAGACCAGTTGCGTTGCCACAACTCGGTCCAACACCCAAACCGAGGTTTGGAGAGAGGATAATGACGCTCGAACAGGCATGCCCATCGGAATACCAATGGGCGCAATGTGCGTTCAAAGATTCGATGACTCAC
+
AABABFFBFFBBGGGGGGGGGGGHHHHHHHHHHHHHHHHHHGHGCGGGHHHHHHHHHHHHHHHGGGGHHHHHHHEHGHHHHHFFHGHHHF;HFC9FGFEGEGGGGFGGHHGH;GFHGHGGGGEFGHHHGGHFGFFHHGDEFGGGGGGHH?EFCGHHFCDGDFGGHGGFGGFFFGFFFFFHFFF;DFFGHHHDBFGFFGGFFFFFHFFE?/GGEFFFFHHGHEHHF?GGFHFHGE;HHGGGGGHHEEBHFFHHHHHHG?FEAFHHHFGEGGHHGGGFFFGHGGGEGHGGGGGGGGGGFFFFFFFAAAA?
@M02197:102:000000000-ALU3V:1:1101:16079:2690 1:N:0:1
CTGTTACAGCGATCCTCCGCTTATTGATATGCTTAAGTTCAGCGGGTAGTCCTACCTGATCTGAGGTCTATCACAAGAGTCCGCTCGCAGAGCGAGGGCGGTTTCAAGGAAGCCTGCCGTCCCAAGGTCGAGCGATACATATCACGCAGGACAAAGGGCCGCAAGGCCACCGATGCATTTGAGGCGAGCCCGGCAAGGGGCAACACCCAAGTCCGACCCCCCCGTGCAGGACACGAGGGGACGAAAGCTGACGTGACACTCAGACAGTCATACCCTCCGGAATACCAGAGGGTGCAAGGTGCGTTCAAAGATTCGATGACTCAC
+
ABABBFFFFFBDGGGGGGGGEGFHHHHHHGHHHHHHGFGHHHHGGGEGGGFHHHHGHHHHBGGHGFHFHHHHHHGFGHHDGGFGGGGGGGGHGGGFC@EGCFBGFGHHFFBGEGBFGF?EGGGB;FAFHDFFFFFCFFHHHHHHHGF;GGGHHHHGGBEGFFFG?EAEGGFFFFFFBFFFFF?F@F@B@@?=FF;DFFFFFFFF;A;/B9@BFB.@;CCD@?EHCFGFHGHHHGGGGA?/FCGEDEG?/F>/FFHFBDEHFFFFFFB2FGCAGGF/?FFHHFFABGBHGEBFG11HHCGEEFFFFGGGGFFBFF33FDB11A>>
@M02197:102:000000000-ALU3V:1:1101:16621:2740 1:N:0:1
CTGTTACAGCGATCCTCCGCTTATTGATATGCTTAAGTTCAGCGGGTATTCCTACCTGATCCGAGGTCAACCTGAGAAATAAAAGGTTAGACCGACCCGACGAGACCTTGCAACTCCCCGCGTGCCTCGAAAGACTCGTTGCGAAGAGGGTCCCACGGACGCCGTCATTGTCTTTGAGACCAGTTGCGTTGCCACAACTCGGTCCAACACCCAAACCGAGGTTTGGAGAGAGGATAATGACGCTCGAACAGGCATGCCCATCGGAATACCAATGGGCGCAATGTGCGTTCAAAGATTCGATGATTCAC
+
BBBBBFFFFFCCGGGGGGGGGGGHHHHHHHGGHGHHHHHHGGHGGGGGHGHHHHHHHHHHHHHGGCGHHHHHHHHHHHGHHHHGGGFFGH<HHGGFCGGGGGCCDGGHHFHHFHHHHHGFGGGGGHHHGGGGGHHGHGHGHHGGGHHHGGGHHHHHFGGGAADGFGFHHHHFHHHGFHHHFHGFFCFHHHHGFFFFGGEFHHGFFGGGGGGGGEFGGHHFHFGHHHGHFHGHGFFHHGGGGDHHGFGDGHEGHHGHG?GGGGHHHHGHHHFHGGGGECGHHGGGGHGGGFGGGGGGFFBFFFFBABBB
@M02197:102:000000000-ALU3V:1:1101:12897:2649 1:N:0:1
CTGTTACAGCGATCCTCCGCTTATTGATATGCTTAAGTTCAGCGGGTATTCCTACCTGATCCGAGGTCAACCTTGTAAAAATTGGGTTATGGACCGTGCCGGGAGACCTTTCAACTCGTTGCGTGCTTAGAAAAGCTCGTTGCACCGAGAGTCCCACGGACGCCGTCATTACTTTTGGGACCGGTCGGGGGTGAACCCGGACCTGGAGTCCAACAACAAGCCAGGCTTGAGAGGTGATAATGACGCTCGAACAGGCATGCCCCATGGAATACCAAGGGGCGCAATGTGCGTTCAAAGATTCGATGATTCAC
+
>AAABFBFFFBBGGEGGGGFGGGHHHHHHHGGHHGHHHHHHHHGGGCGGDGHHGHHHHHHHHHGGGGHHHFFHFHHHHHHHHGFGHGGGHHFFGF?EHEGFE:/@AEEGHFFG;HHHGHGHF@ADG9GFGFFGA;?1?<4:2.FHHGC?FF/A<GHHGCG<@-#:FHFG>BHGGGGGGD<?GGGGFDDHFD8C@<BEFHBGFGHHHGFBGFF?CHFEHFHHHHGHEGHHHEHHHGHHFHGGGFGGHGFGHHHGFEFFGGEEBF5HHHHHGHHFHHEEFEDFFHFGGCEAGGBFFG5GGFBFFBFFFBA?>?
@M02197:102:000000000-ALU3V:1:1101:9859:2689 1:N:0:1
CTGTTACAGCGATCCTCCGCTTATTGATATGCTTAAGTTCAGCGGGTAGTCCTACCTGATTTGAGGTCAGAGGTCAATAGATTGTCTCTAACGAGACGATTAGAAGCCCGCCAAACACTTCACGGTCACGGCGTAGACATTATCACACCGAGAGCCGATCCGCAAGGAATCGAGCTAATGCATTTGAGAGGAGCTGACAAAAGAGCAGGCAAGCCTCCAAGTCCAAGCTTACAGTCCGCAAAGGCTTGTAAGTTGATTATTTCACGACACTCAAACAGGCATGCTCCTCGGAATACCAAGGAGCGCAAGGTTCGTTCAAAGATTCGATGACTCAC
+
>AABBFFFFBADGGEFE4AEFGFHGFGHHHHBGHCFHFHBGHHGGGE01BFHHHHHHGHHHHH5FCHGHHHHG3FHHHHBGEHFHFHFF4GGGGEEG?/1FEHHBGG0/2E<EECF-C/FCGGGDCACGGG8FCC4EGFHHHFHBGHHAGCGG-GHC?@C<1D>1@CFFG0<;0GF<FFF1GGFBGEHGGC#EFF@<F11FFCA@F8F/EFF/;019EFBBBFFFBFHFGFCBFEEB0DF1;>#1;BDGB2FEFG@B1HFB0>E/HHGBA1CHHGHGBFEHEF///A/AEGDGBGHFHGFEA0?FFFB00B0FB1F3F3FAB1FBFF@DD?1AAA
@M02197:102:000000000-ALU3V:1:1101:11062:3202 1:N:0:1
CTGTTACAGCGATCCTCCGCTTATTGATATGCTTAAGTTCAGCGGGTATTCCTACCTGATCCGAGGTCAACCTGAGAAATAAAAGGTTAGACCGACCCGACGAGACCTTGCAACTCCCCGCGTGCCTCGAAAGACTCGTTGCGAAGAGGGTCCCACGGACGCCGTCATTGTCTTTGAGACCAGTTGCGTTGCCACAACTCGGTCCAACACCCAAACCTAGGTTTGGAGAGAGGATAATGACGCTCGAACAGGCATGCCCATCGGAATGCCAATGGGCGCAATGTGCATTCAAAGATTCGATGATTCAC
+
BBBBAFFFFFBBFGGGGGGGFEFHHCHHFHHHGHHGHFFHHHF?EEEGHFBFGGGGFHHHHHFCECEGHHHHHHFHFHCGFHHHHGEG<F;HFG;GG@EEGG;GG9E:FFHBGGGF9EBCC1>@;FGF?;GD/CGHHEAE<ADGFC/..GCGGACAG?DF-99@@?9AFFFFFGFFF@A9EHFFEBBGFFFFB>B//EBFD19FBFFE%EEEEFF>E%@A/B3FDF;G1B21F2HGFF/A9/0F9F1A1FHF0CB0C//B/AD2F1101DDGEA00EBFB1GBD1B3DCGFFGA1G1FFF@BD11AA1
@M02197:102:000000000-ALU3V:1:1101:19229:3025 1:N:0:1
CTGTTACAGCGATCCTCCGTTCTTGATATGCTTAAGTTCCGCGGGTATTCCTACCTGATCCGAGGTCAACCTTGTAAAAATGGGTTATAGGACCGTGCCGGGGGACCTTTCAACTCCGTGCGTGCTTAAAAAGCTCGTTGCACCGAGAGTCCCACGGACGCCGTCATTACTTTTGGGACCGGTCGGGGGTGAACCCGGACCTAGATCCAACAACAAGCCAGGCTTGAGAGGTGATAATGACGCTCGAACAGGCATGCCCTTCGGAATACCAATGGGCGCAATGTGCGTTCAAAGATTCGATGATTCA
+
AAB3ABFFFBBBGGGGGGGCG4BGFB5FFEDGFGGFHHH5BE2ACEEFFHHEGFGDFFFGGFFGCEHGFFECGDEGHHFFHGFHHE98B4AA@F?FHGHCEA/@@@<CGHHF9?01:DCF/FFFEGHGHF1ACGFF?CCGGHHHGGGCC:;GFGG@ABB9?BDF?AFF<9BGFHFDAEFA><9CGDFBFHHGFFFEGDF99BDBFHGFEHHHHGHHHFGFFEFFHHHHFFG(HEHHHFFFB1A1$BB33FGBFGGGFGGGEEDEA5HFF5GHGGGGGCGBBGGEE4B55ECGGEF444@555AAAAA
@M02197:102:000000000-ALU3V:1:1101:9573:3291 1:N:0:1
CTGTTACAGCGATCCTCCGCTTATTGATATGCTTAAGTTCAGCGGGTATTCCTACCTGATCCGAGGTCAACCTGAGCAATAAAAGGTTAGACCGACCCGACGAGACCTTGCAACTCCCCGCGTGCCTCGAAAGACTCGTTGCGAAGAGGGTCCCACGGACGCCGTCATTGTCTTTGAGACCAGTTGCGTTGCCACAACTCGGTCCAACACCCAAACCGAGGTTTGGAGAGGGGATAATGACGCTCGAACAGGTATGCCCATCGGAATACCAATGGGCTCAATGTGCGTTCAAAGATTCGATGA
+
1AA>A3BFFF@DGGGGF1EEAE0D3D3D2222DGD11FE2A2AEA//AAA2AFH1BG1BBBF0A/>E0GD100>FB190B@GF1#FB11)BF;29>/>/;</2;///.FBBFA<;B@;?>/??A@:<FA0#<<FF=@:>6CCG$/<#;@<0,4>9@<;A1#<?ADFFG@B0D2@+F>9F<11B3-GGEF6;=BFB?;ABBGFE?/EEEAC>>A?3EFB9999BDB@@4FA%922DD#AB:/9111(1F11AB1GGB///BA0F22F1AC11C0A0111GDGEE1A1A13A3B31B1C@>11AA
@M02197:102:000000000-ALU3V:1:1101:9584:3307 1:N:0:1
CTGTTACAGCGATCCTCCGCTTATTGATATGCTTAAGTTCAGCGGGTATTCCTACCTGATCCGAGGTCAACCTGAGAAATAAAAGGTTAGACCGACCCGACGAGACCTTGCAACTCCCCGCGTGCCTCGCAAGACTCGTTGCGAAGATGTTCCCCCGGACGCCGTCATTGTCTTTGAGACCAGGTGCGTTGCCACAACTCGGTCCAACACCCAAACCGAGGTTTGGAGAGAGTATAATGACGCTAGACCAGGTGTGCCCAACGGAATACCAATGGGAGCAATGTGCGTTAAAAGATTCGTTGA
+
AA1>>BDBBC1>F1EGG1EE0AEDF33GHGHFFHGFHHCFFFBE?/E?12DGBDFGHHHHHG0EE/EGHFGHF00GDBBFGF::1;GF1$6@1/#>@#9#0>9CFBFF9<GFFH<FGE?/</>;<F>8/#>$E$016.0./=0AC/:#;#/;GF#A/<9@09?1992@>2+BG/FBBBGFEBF#B79FAB29+B#E>EE;9F;9/E>??EBFFE4B+F10>;):AA14D142&HEA0A///BBB&A1000A0A/0EAB/11A2BA2A111B1FFB13EFF10A01111313DD>1>A>111A>
@M02197:102:000000000-ALU3V:1:1101:14257:3335 1:N:0:1
CTGTTACAGCGATCCTCCGCTTATTGATATGCTTAAGTTCAGCGGGTATTCCTACCTGATCCGAGGTCAACCTGAGAAATAAAAGGTTAGACCGACCCGACGAGACCTTGCAACTCCCCGCGTGCCTCGAAAGACTCGTTGCGAAGAGGGTCCCACGGACGCCGTCATTGTCTTTGAGACCAGTTGCGTTGCCACAACTCGGTCCAACACCCAAACCGAGGTTTGGAGAGAGGATAATGACGCTCGAACAGGCATGCCCATCGGAATACCAATGGGCGCAATGTGCGTTCAAAGATTCGATGATTCAC
+
ABCCCFFFFFCCGGGGGGGGGGDHHHHHHGGHHHHHHHHHHHHGGGGGGHGGHHHHHHGHHHFGGGGHHHHGHHGHFHHHHHHHGGG:DFGHHGGGGGGGGGGGGGGHHHGFGHHHGHGGGGEGGHHHGFHGGHHHHGHGHGGGFHGGEG:GHHHHGFCGFFEBHGGFHFFGFHFHGEGGFFFFFFFFHHFGFFGGFEFGGHGHHFFFFFFFFFFGGHHGGHHHHHHHHHFFHHHHHFGFGGFHEEFGGFG3FEHHHCEEEG5HHHGHFHHHEEDCCHG5G22EGFGGGGGFGGGGFFFD5FF?AA>>
@M02197:102:000000000-ALU3V:1:1101:13246:3442 1:N:0:1
CTGTTACAGCGATCCTCCGCTTATTGATATGCTTAAGTTCAGCGGGTATTCCTACCTGATCCGAGGTCAACCTGAGAAATAAAAGGTTAGACCGACCCGACGAGACCTTGCAACTCCCCGCGTGCCTCGAAAGACTCGTTGCGAAGAGGGTCCCACGGACGCCGTCATTGTCTTTGAGACCAGTTGCGTTGCCACAACTCGGTCCAACACCCAAACCGAGGTTTGGAGAGAGGATAATGACGCTCGAACAGGCATGCCCATCGGAATACCAATGGGCGCAATGTGCGTTCAAAGATTCGATGATTCAC
+
AABABFFFFFBBGGGGGGGGFGCHHHGHHHGHGCFHHGFGHHHGFGGGHHGHHHGHHHHHGFHGC?EGGFHHHHHHHHHHHHHGGGHGHGHHE>AEEGDEGGGGGGG:HHHFGHHHHHGGGGGFGHGFFGHGGGG<HGGFHGGHFFGHHGGHHHHHG?GGGGEGGHGGGGBHHHHHGFFHFHFFCFGFGDADGFHFFFFFHHFHFFFGGGGGGFFGGHGDHHFFHHHHHHHHGHHHHGGGGFGF?HHFHHHHHHHFG1AEGFHHHGD5HHFFAGFGDFFHHGGFGHGGGGGGGGGGFFFFFFFBA@AA
@M02197:102:000000000-ALU3V:1:1101:18433:3459 1:N:0:1
CTGTTACAGCGATCCTCCGCTTATTGATATGCTTAAGTTCAGCGGGTATCCCTACCTGATCCGAGGTCAAGAGTGTAAAAATGTACTTTTTGGACGTCGTCGTTATGAGTGCAAAGCGCGAGATGTACTGCGCTCCGAAATCAATACGCCGGCTGCCAATTGTTTTGAGGCGAGTCTACACGCAAAGGCGAGACAAACACCCAACACCAAGCAGAGCTTGAAGGTACAAATGACGCTCGAACAGGCATGCCCCATGGAATACCAAGGGGCGCAATGTGCGTTCAAAGATTCGATGATTCAC
+
CDDDCFFFFFCCGGGGGGGGGGGHHHGHGHGGHHHHHHHHHHHGGGGGGHHHHGHHHHHHHHHGGGGHHHHHHFGHHHGHHHHHHHGHHHHGGFHGGGGGGGGGHHHGHHGHHHHHHGGGGGGGHHHHGHHGGGGHGHHGHHHFHHHHGGHGGGHHHHHHHHHHHGHGGGGHHGHGGGGFGHHHGGGGHHHGHHFGFFGGHHGHGGGHHHHHFHHHHFHHGHHHHHHHHHGGGGGHHDFGHHHHHHHCGGEGHHHHFHHHHGGHHGGGFGHHGHGGEEABGGGGBGGGGFFFFFFFAAA>>
@M02197:102:000000000-ALU3V:1:1101:16929:3515 1:N:0:1
CTGTTACAGCGATCCTCCGCTTATTGATATGCTTAAGTTCAGCGGGTATCCCTACCTGATCCGAGGTCAAGAGTGTAAAAATGTACTTTTTGGACGTCGTCGTTATGAGTGCAAAGCGCGAGATGTACTGCGCTCCGAAATCAATACGCCGGCTGCCAATTGTTTTGAGGCGAGTCTACACGCAAAGGCGAGACAAACACCCAACACCAAGCAGAGCTTGAAGGTACAAATGACGCTCGAACAGGCATGCCCCATGGAATACCAAGGGGCGCAATGTGCGTTCAAAGATTCGATGATTCAC
+
DDDDDFFFFFCCGGGGGGGGGGGGHHHHHHHHHHHHHHHGHHHGGGGGCHHHHHHHHHHHHHHGGGGHHHHHHFHHHHHHHHHG;HHHHHHGGHHFGGGGGFFFHHHHHHGHHHHHHGGGGGGGHHHHHHHGGGGHHHHHHHHHHHGHGGGCCGGHHHHHHHHGHHGGGGGGGHHHGGGGGHHHGGGGHHHHHHHFGFFGHHFGFFGHHHHFHHHHFHFHHHHHHHHGHHGGGGGFHGHHGFHHGHGGGGHGHHHHHHFHHGFHHGGGGGHHHGFGFGHGGFGGGGEGGFBFFFFFBBAAB
@M02197:102:000000000-ALU3V:1:1101:15060:3455 1:N:0:1
CTGTTACAGCGATCCTCCGCTTATTGATATGCTTAAGTTCAGCGGGTATTCCTACCTGATCCGAGGTCAACCTGAGAAATAAAAGGTTAGACCGACCCGACGAGACCTTGCAACTCCCCGCGTGCCTCGAAAGACTCGTTGCGAAGAGGGTCCCACGGACGCCGTCATTGTCTTTGAGACCAGTTGCGTTGCCACAACTCGGTCCAACACCCAAACCGAGGTTTGGAGAGAGGATAATGACGCTCGAACAGGCATGCCCCCCGGAATACCAGGGGGCGCAATGTGCGTTCAAAGATTCGATGACTCAC
+
BBBCCFFFFFCCGGEGGGGGGGGHHHHHHHGHHHGGHGFHHCHGGGGGGGHGGHBHFHFGHHFEGGEGHHHGFHGHHHGHHHHHHGHGGDGGHGGGGGGGGGGGGGGHHFHHHHHHHHGGFCAAEHFGGGHGFFHGHGCEFGGGFDGFEFGHHGHHGFGA@BCGGGGGGGFFFFFFFFFFFFFF:FFAFFFFFFBFFFFGGFGFFFFFFGFFFEFFEC/;FFFDGDGBHHFFGFHFAGGGGFGFDF1BHHFBFGA/@CA00HGHHHGGC2CCGCDEE5HHHGEEGGGG5GF5GGFBFFFFFFD3?AA?
@M02197:102:000000000-ALU3V:1:1101:22328:3522 1:N:0:1
CTGTTACAGCGATCCTCCGCTTATTGATATGCTTAAGTTCAGCGGGTAGTCCTACCTGATCTGAGGTCTATCACAAGAGTCCGCTCGCAGAGCGAGGGCGGTTTCAAGGAAGCCTGCCGTCCCAAGGTCGAGCGATACATATCACGCAGGACAAAGGGCCGCAAGGCCACCGATGCATTTGAGGCGAGCCCGGCAAGGGGCAACACCCAAGTCCGACCCCCCCGTGCAGGACACGAGGGGACGAAAGCTGACGTGACACTCAGACAGGCATACCCTCCGGAATACCAGAGGGTGCAAGGTGCGTTCAAAGATTCGATGACTCAC
+
BCCABFFFFFCCGGGGGGGGGGGHHHGHFHHHGHHHHHHHHHGGGGGGGHHHHHHHFHHHHHHHHGFHHHHHHFHGHHHGHHGGGGGGGGGHHGGGGGGGGGGGHHHGBHFGHHHHHHGGGGGHEHEHHGGGGGCHGGHHEHHGHGGGGGGHHGGEGGGGGFFFGEGGGGFGFFFFFFFFFFFFFFBDDFFFFFAEEFFFAFFFFFBFFFFFFFFDCFFFGGGHBHHHGHHHGCGHFEDFC?HHGE3?FHHGHHGHHHFHGFGHHBGHGHFECGEGCHGHGEFGGHHHHGGDDCHHHGGGGGFBGGFGGGGFF@FFFFFAABAA
@M02197:102:000000000-ALU3V:1:1101:13257:3889 1:N:0:1
CTGTTACAGCGATCCTCCGCTTATTGATATGCTTAAGTTCAGCGGGTATTCCTACCTGATCCGAGGTCAACCTGAGAAATAAAAGGTTAGACCGACCCGACGAGACCTTGCAACTCCCCGCGTGCCTCGAAAGACTCGTTGCGAAGAGGGTCCCACGGACGCCGTCATTGTCTTTGAGACCAGTTGCGTTGCCACAACTCGGTCCAACACCCAAACCGAGGTTTGGAGAGAGGATAATGACGCTCGAACAGGCATGCCCATCGGAATACCAATGGGCGCAATGTGCGTTCAAAGATTCGATGACTCAC
+
BBAABFFFFFDBCFGBGG?EGFGHGFCFHGDHGHFFHHHHHHG?EFEAGHHHHHHADHGBGHHGGGGHHHHHHGFBGHFGHHGHHGFFGFGHHEF?EEEGGEEDGGGFHFFFFB;HHHDGGGGCDHHHGAH0EFHFFE<.GHGFF;DA.AHCGGHGCCBDC?CHGHFFGHEHGHHHGF?FEBFBBFFGDD<ABBF?/CFFFGFEHEFEEEFDEEAGGHGFF4FHHHHHHHHHFGFB0BFGFDDCED1GHHHHGCHF/A///FFFFCHFFHGFE?EC?GHCFEEEE1FGCCGCGEFGCC3D11D1>>1A
@M02197:102:000000000-ALU3V:1:1101:19313:3894 1:N:0:1
CTGTTACAGCGATCCTCCGCTTTTGATATGCTTAAGTTCCGCGGGTATCCCTACCTGATCCGAGGTCAACCTGAGAAATAAAAGGTTAGACCGACCCGACGAGACCTTGCAACTCCCCGCGTGCCTCGAAAGACTCGTTGCGAAGAGGGTCCCACGGAAGCCGTCATTGACTTTGAGACGAGGTGCGTTGCCAGAACTCGGTCCAACACCCAAGCCGAGGATTGGAGAGAGGATAGTGACGCTCGAACAGGAAAGCCCATCGGAATACCAATGGGCGCAATGTGCGTTAAAAGATTCGATGATTCA
+
11>AA3@F11>>GA1FE1E0EGGBG0DFFDGFFBGH2AA2BEE?///B1D1BGCF1B>FB@CE?EGGHHH0>FBF1BF@E11FF?2;1$1@F;##EE9/BB8;/#?1G:31%?:0CH#9;AC;EH7H4/5CA#<GC.0.CACDCGCA.GCFE?FFG21#///9@9@+@2#>BBFBB/#?%2?#B8B/991;B2$B%;:+0BAAGFGB0;*AEA5EE1GB9%;#F1FF19GBFFD2#B/E/E0GBF1AFAA10/0B/B///02B2DA111A0AA0AA11BA00A011BB13B3A111C3D1FA>111
@M02197:102:000000000-ALU3V:1:1101:11635:3943 1:N:0:1
CTGTTACAGCGATCCTCCGCTTATTGATATGCTTAAGTTCAGCGGGTAGTCCTACCTGATCTGAGGTCTATCACAAGAGTCCGCTCGCAGAGCGAGGGCGGTTTCAAGGAAGCCTGCCGTCCCAAGGTCGAGCGATACATATCACGCAGGACAAAGGGCCGCAAGGCCACCGATGCATTTGAGGCGAGCCCGGCAAGGGGCAACACCCAAGTCCGACCCCCCCGTGCAGGACACGAGGGGACGAAAGCTGACGTGACACTCAGACAGGCATACCCTCCGGAATACCAGAGGGTGCAAGGTGCGTTCAAAGATTCGATGACTCAC
+
B@B?AFFFFF?BGGGGGGGGFGGHCBGHFGHFHHHBGHHHDBGEFCFGGHFHFFHHFBGHGHGHHGHHHFFHHGHGFFHGFBAEGGGG/FCHHFEFGGCEFCCGHHFHEGHGEH9CAGDGGD/D:FGHFFEDDCCFDGGGBGFHHGHF;DFHHH/C@DEGGGGGG?FGGGGFB;DFFFFFFFFFE=FFA@ADF;AAEFFBAFF.FEDBEEE@@@FDAGCEEDCGFFEEFB9EFEEHGE>E+E@@BF1?/CF?G2GHGGGA1DEHHHHEGF0/???A?02AF21B1ACCCE0111HHFEA?EB11DGFB3A1F1FFBFBBA>111
@M02197:102:000000000-ALU3V:1:1101:17270:3968 1:N:0:1
CTGTTACAGCGATCCTCCGCTTATTGATATGCTTAAGTTCAGCGGGTAGTCCTACCTTATTTGAGGCCAGTAGTTAATAATAATAGTGTAAAGCGGAGACCTTATACGCGGGCTAAAAATTGCCTTAGCAACCCGGCTGATCTCCAGCTCATATATTTAAGGCAAGGTTGGCGGCGGCCAACCAAGCCCAAGGACCCGCACAGTTTTGAAGAAAAACCGGTTGGAGAAGATTAACGACACTCAAAAAGGCATGCTCTTTGGAATACCAAAGAGCGCAAGCTGCGTTCAAAGATTCGATGATTCAC
+
AA?BBFFFBFBBGGGGGGGGGGGFHGHHHGHHHHGHHHHHHHGFEEEFGGHHHHHGHHHHHHHHGGGGHHGBGGGHHHHHHHEHHGHHHFHHFFGGGGFFFHHGHHHFDFGFGGGHHGHHEHHHHGHFHGGHEGGCGGFGHHHHHGGHHHHHFGHHHHHHFHHHHGECGHGHFCFGEGFGHGGHHFHEFHFFEE9EEFFFFGFFFFFHGHGAGGFFGGGHFHHHHFHFGEGF9GGFHFGGGGHHHHHGHGHHHHF3HHGHEHFCHHFBHHGFFGHHHHFECEAGGGGGGCEFFFFFFFFFBABBB
@M02197:102:000000000-ALU3V:1:1101:18511:3974 1:N:0:1
CTGTTACAGCGATCCTCCGCTTATTGATATGCTTAAGTTCAGCGGGTAGTCCTACCTGATCTGAGGTCTATCACAAGAGTCCGCTCGCAGAGCGAGGGCGGTTTCAAGGAAGCCTGCCGTCCCAAGGTCGAGCGATACATATCACGCAGGACAAAGGGCCGCAAGGCCACCGATGCATTGGAGGCGAGCCCGGCAAGGGGCAACACCCAAGTCCGACCCCCCCGTGCAGGACACGAGGGGACGAAAGCTGACGTGACACTCAGACAGGCATACCCTCCGGAATACCAGAGGGTGCTAGGTGCGTTCAAAGATTCGATGACTCAC
+
CCCCBFFFFFCCGGGGGGGGGGGHHHHHHHHHHHHHHHHHHHHGGGGGGGHHHHHHHHGHHHHHHGHHHHHHHHHHHHHHHHGGGGGGGGGHHGGGGGGGGDGGHHGHHHHHHHHGHHGDGGGHHHGHHGFFGGGHGGHHHHHHHGHGGGGHHHHFFGGGGGGGGGGGFEGGFFFFFFFFFFFFFFFFFFFFFFFFFFFFFFFFFFFFFFE>BFFFFGGGGGGHHHHHHHHHGGGHHGGEDDHHHGGGFGEGHHHHHHHFHHHHGHHHHHGEGGGGGGHHHHGHGHHHHGHHHGHGHGGGGHGGGGGGGGCGFFFFFFFBABAB
@M02197:102:000000000-ALU3V:1:1101:17274:3985 1:N:0:1
CTGTTACAGCGATCCTCCGCTTATTGATATGCTTAAGTTCAGCGGGTAGTCCTACCTTATTTGAGGCCAGTAGTTAATAATAATAGTGTAAAGCGGAGACCTTATACGCGGGCTAAAAATTGCCTTAGCAACCCGGCTGATCTCCAGCTCATATATTTAAGGCAAGGTTGGCGGCGGCCAACCAAGCCCAAGGACCCGCACAGTTTTGAAGAAAAACCGGTTGGAGAAGATTAACGACACTCAAAAAGGCATGCTCTTTGGAATACCAAAGAGCGCAAGCTGCGTTCAAAGATTCGATGATTCAC
+
ABAAAFFFFFBBCEGGGGGGGGGHHHFHHHBFCGHFHHHHGHHGCGGGGHHHHGHHHHHFHHHHGHGGHHGHFFG5FGGHHFHHFGHHHHHGFHGGB9;1?GHFGEGAF9/<CEGGGGHFFGFGHHHFFHHHHGHHHGGFHGHHFHHHFHGHHEFHHHHHHFHHG?GGGCDGGC?FF;@CGFDEAAFEBGAEEFFFFFFHFHGFFGFHFHHFFFFFFFFFGF=DHHFHG2GHEBFHHHDCFEHGHGG1EGHHGHEGBA222HGDAFHFFGGGEAA0F000CGFGBGGGFGAFGBFFFFF3?AAA>
@M02197:102:000000000-ALU3V:1:1101:19888:3996 1:N:0:1
CTGTTACAGCGATCCTCCGCTTATTGATATGCTTAAGTTCAGCGGGTAGTCCTACCTGATTTGAGGTCAAAATGTCATAGATTGTCCTGTACAGGACGGTTATAAGCAGTACAACTCCAATGTCTACAGCGTAGATAATTATCACACTAATAGACGGTCAGAGAGAACCGGCTAATACATTTAAGGGGAGCTGACTTGTGAAAGCCTGCAAAACACCCCCACATCCAAGCCATCTACCAGTTAATAAAAACTAGAGAGGTTGAGAATTTAATGACACTCAAACAGGCATGCTCCTCGGAATACCAAGGAGCGCAAGGTGCGTTCAAAGATTCGATGATTCAC
+
ABCCCFFFFFCCGGGGGGGGGGGHGHHHHHHHHHHHHHHHHHHGGGGGGHHHFGHHHHGHHHHHGHHHHGHHHHGGHHHHHHHHHHHHHHHHHHHHHGGGGGHHHEHHHHFHHHHHGHGH9HHHHHHHHHGGCGGHHHHHHHHHHHHHHHHHFBHGGGGHGFHGGCCHGHFGGGGHHHHHFHGHGHHGGGGGHHHHHHGHHHHFEFGEFFHGGGGGGGHGHHGHGGGHHHFHFHFGGGHHHHHHGGHGHGHHHHHGFHHHHHHHFHGDHFHHHGFGF5HHGHHHHHHHHHGGGGEHFHHHCHGHHHGGGGEGHHHGGGGHGGGFGGBGGGFFFFFFFBCBBA
@M02197:102:000000000-ALU3V:1:1101:9538:4113 1:N:0:1
CTGTTACAGCGATCCTCCGCTTATTGATATGCTTAAGTTCAGCGGGTATTCCTACCTGATCCGAGGTCAACCTGAGAAATAAAAGGTTAGACCGACCCGACGAGACCTTGCAACTCCCCGCGTGCCTCGAAAGACTCGTTGCGAAGAGGGTCCCACGGACGCCGTCATTGTCTTTGAGACCAGTTGCGTTGCCACAACTCGGTCCAACACCCAAACCGAGGTTTGGAGAGAGGATAATGACGCTCGAACAGGCATGCCCATCGGAATACCAATGGGCGCAATGTGCGTTCAAAGATTCGATGACTCAC
+
AABBBF55DFBBAFEGGGGGGEGFHFDGGHDFFGFHHHFDFGHEFCGGHHGGHHGGGHBGHHFGGFEGBFHFHHHGHHBGGHH9HGFFFFGGHG;E@EEGGGGCDFGHHEEHFGHFFHGFGGEGGHHHGGGDGGHHHGHGGDGGC.:C.AFCCEHGGC<@<BDHFHGGGFGFFFFHHFGFFFFFFFFCADCDEDGFFFFFFFHGHGGFFFDDFF?FEHHGHFHFFGHFG3GFFHFFGFFEGGHHGHFBHHFHHHHHFECEECHGECHGHFHHEEAA2HGHHGEEE4GGGGGCFEF4FFFBFD5ABAA@
@M02197:102:000000000-ALU3V:1:1101:17910:4122 1:N:0:1
CTGTTACAGCGATCCTCCGCTTATTGATATGCTTAAGTTCAGCGGGTATTCCTACCTGATCCGAGGTCAACCTGAGAAATAAAAGGTTAGACCGACCCGACTAGACCTTGCAACTCCCCGCGTGCCTCGAAAGACTCGTTGCGAAGAGGGTCCCACGGACGCCGTCATTGTCTTTGAGACCAGTTGCGTTGCCACAACTCGGTCCAACACCCAAACCGAGGTTTGGAGAGAGGATAATGACGCTCGAACAGGCATGCCCATCGGAATACCAATGGGCGCAATGTGCGTTCAAAGATTCGATGACTCAC
+
>AAABFFFFFCCGGGGGGGGGGGHHHHHHHFHHHHHHHGHHHHGGGFFFHHHHHHHHHHHHHHGFGFHHHHHHHHHGHGHHFHHHDFHFFHHFGGCGGGC/EGEHHGHHGHHDHHHHHGGGFGFGHHFFFGFGHHHHGFEGGC;ADGHGDGHHHGHGCGFCDFGCAAFHHHGGGGGHGGFHHGCGFFFDDHBFFHGFEBFFGEHHGFFFFFGGEFAGHHFG3BFFH8HHFEHFHEHFFGEEAHGDGHHGHHHGG2HHEAEFGHHGDA5HHHGDEEGGHHHCGEFEAGGGGGGGGGGFFFFFFFBBBA@
@M02197:102:000000000-ALU3V:1:1101:9153:4225 1:N:0:1
CTGTTACAGCGATCCTCCGCTTATTGATATGCTTAAGTTCAGCGGGTATTCCTACCTGATCCGAGGTCAACCTGAGAAATAAAAGGTTAGACCGACCCGACGAGACCTTGCAACTCCCCGCGTGCCTCGAAAGACTCGTTGCGAAGAGGGTCCCACGGACGCCGTCATTGTCTTTGAGACCAGTTGCGTTGCCACAACTCGGTCCAACACCCAAACCGAGGTTTGGAGAGAGGATAATGACGCTCGAACAGGCATGCCCATCGGAATACCAATGGGCGCAATGTGCGTTCAAAGATTCGATGACTCAC
+
ABBABFFFFFBBGFGGFGGGGGGG5FFHHHGFHFB5GHGFHHHGGGGGHHGEGF3GHFCFHFFGGGGHEFGFFHHGDHHGF3EHF?EGFGDGHF?@EEBFFGE9CDFFDGHHBG:HGG<DGGEADHHGCDEGCFHHHAGEHGFFGGFFEDDHHFCCAAAG?BCG1DBHHGFHFFFDGGFFHHGFFGFGBDFFFFFEFDGFGB1AF?BFEEAEEFFFFFGAHEFFFHFFHHG@ABBGG>;/GGFFAAABG1GEEBHFGGEEEGG2D2GAHHHHGGE00F13F00EEFGDF333DEGFB@D3FFFA@AAA
@M02197:102:000000000-ALU3V:1:1101:20950:4174 1:N:0:1
CTGTTACAGCGATCCTCCGCTTATTGATATGCTTAAGTTCAGCGGGTATCCCTACCTGATCCGAGGTCAAGAGTGTAAAATGTACTTGTGGACGCCGTCGTTATGAGTGCAAAGCGCGAGATGTACTGCGCTCCGAAATCAATACGCCGGCTGCCAATTGTTTTAAGGCGAGTCTACACGCAGAGGCGAGACAAAACACCCAACACCAAGCAGAGCTTGAAGGTACAAATGACGCTCGAACAGGCATGCCCCATGGAATACCAAGGGGCGCAATGTGCGTTCAAAGATTCGATGATTCAC
+
3A3AAFFBFFBBGGGGGGGGGGGHHHFGHHHHHHHHHHHHHHHGGGGGGHHFHHHHFHGHBGGFEGGHHHHHFGFFFHHHHH4DGGHHH@EFB@EGG/EEEGF9HHEGFFHGG?@?CCGCCFFHHGHHGA:CGHGGGGHHHHHHHFGGCC@GGGHHHGFHH5FHHGGFFHGDB1GFFGCFBFEEEEDB:EGGHHDFFAF?AEF?EFEEFFHHFGFB33EHHHGD5HFHHEEBGGHHEEDHFF3HGHE?EFFHHFGHFFHHCHAGGCDCEGGD5?GCFHG5FFFBGAGGFFFFBFF?BBAB
@M02197:102:000000000-ALU3V:1:1101:18489:4392 1:N:0:1
CTGTTACAGCGATCCTCCGCTTATTGATATGCTTAAGTTCAGCGGGTAACCCTACCTGATCCGAGGTCAACCAAGAATATGCTTCTACGCTCCGGGGAGCAAGAAAGGTTTTACGGCGTGGCCAAGCTGCGAAGCTTCAGTGCGAGGTGATTTACTACGCAAAGGAGTCACAGCGAGACCGCCACTGTATTTCAGGGCCAGCCAGGCACCGCGCAACCCACGAGGGGCGGCACGGGCCGAGGCGGCTGATCCCCAACGCCAGGTCCCTAAAGTAGGGTCCTGAGGGTTGTAATGACGCTCGGACAGGCAGGCCCGCCAGAATACTGACGGGCGCAATGTGCGTTCAAAGATTCGATGATTCAC
+
BCCCCFFFFFDDGGGGGGGGGGGHHHHHGHHHHHHHHHHHHHHGGGGGHHHHHHGGHHGHHGHGGGGHHHHHGEHHHHHHHHHHHHHHGGGGGGGGGFGGHHGFFHHHHHHGHHGGGGGGGGHHHHGHHHGGGGGHH;HH;H0GGFGF79HHG:H/HHC9G@;GG4EGGG:GG;G;F;GGGFFFFFFFFFF9FFFFFFFFFFFFFFFFFFFFFFF9DFFFFFFGFGGFGFFFFGEFAFFADCAGG;FFAECCG/CGCGFCBGFFAG?2FF?HFFGHGFHGAHFGGHHFHFGE/EGGC@DEGGDBFGFFB/GGGGHFEGHHGHHGGGGGGGGGHHHGGGEGGGGGGGGGGGGBFFFFDD3BBAA
@M02197:102:000000000-ALU3V:1:1101:17621:4476 1:N:0:1
CTGTTACAGCGATCCTCCGCTTATTGATATGCTTAAGTTCAGCGGGTAGCCCTACCTGATTTCAGGTCAAAGTCAAAAGGTGCGCGATGGCAGGTTTTGAGCAGTCATCACCACAAGGAGAGACGAAACTTATTACGTCTAACACTGATGTGGGATGTTCCACTAAGTCATTTGAGGTGAGCCATTGCTGGCAGACACCCAAGTCCAAGCCTAACATGTTCAGAAAACATATTAGATTGAGATTTCATGACACTGAAACAGGCATGCCTTTCGGAATACCAAAAGGCGCAAGGTGCGTTCAAAGATTCGATGAT
+
AABBAFFFFFBBGFGGGGGGGGGFGBGHHHFGHHFB5FGFFCHF?2EEAGHHBCHHHHHHHHHHHHHHEGDGHHEHHHHCFFFE?FFEG9HHEFGGFGFGGHFCHHHHHHHGHHGGHHGEEFGHDGF7GHHHHHFFGFFGGHHHHHHHHHHEFHHHGGHHFFFHHHHFGHHHHGHHHFGHHGHHHHFGHHHGHGGFCGEGGDEBGFGGHEGFHGBHHHFGHEGFGGGFDCFBFHGFHGGFFGFFHFHHGGEG5HHGEHGHFCGEGG1DGGGGHHHG5FEGHHFDGGCHHGHFGGGGGGCGGBD>4FFFFAAAA>
@M02197:102:000000000-ALU3V:1:1101:10475:4481 1:N:0:1
CTGTTACAGCGATCCTCCGCTTATTGATATGCTTAAGTTCAGCGGGTATCCCTACCTGATCCGAGGTCAACCTTAGAAATGGGGTTGTTTTACGGCGTAGCCTCCCGAACACCCTTTAGCGAATAGTTTCCACAACGCTTAGGGGACAGAAGACCCAGCCGGTCGATTTGAGGCACGCGGCGGACCGCGTTGCCCAATACCAAGCGAGGCTTGAGTGGTGAAATGACGCTCGAACAGGCATGCCCCCCGGAATACCAGGGGGCGCAATGTGCGTTCAAAGATTCGATGATTCAC
+
BB@ABFF5DF2DCFGGGGGGGGGHHHHHHHFHHHHHFGHHFGHGGGGGHHHHHHHHHGFHHHHGGGGHHHHHHHHFFGHHGFHGFGGGGHHHHFDGGGGGGHHHHGFGGGGHFGHHHHFHGGFF8FCHGHHHFHHGGGGGGHHHGGGGFHFHEHHHHHHGGCFAFGGFFBFFFEEGBADGGGGFGGGGFGGGGHFFGGFGGGFFFHGEGBGFFGGBFHEHGFFFGBBA0EGHHHHHHGHFC?GEFFEBHHFFHHHCGECGGGGFFHGGGGGHGGFCGFGE4CBFFFFFFAA>33
@M02197:102:000000000-ALU3V:1:1101:17482:4485 1:N:0:1
CTGTTACAGCGATCCTCCGCTTATTGATATGCTTAAGTTCAGCGGGTATTCCTACCTGATCCGAGGTCAACCTGAGAAATAAAAGGTTAGACCGACCCGACGAGACCTTGCAACTCCCCGCGTGCCTCGAAAGACTCGTTGCGAAGAGGGTCCCACGGACGCCGTCATTGTCTTTGAGACCAGTTGCGTTGCCACAACTCGGTCCAACACCCAAACCGAGGTTGGGAGAGAGGATAATGACGCTCGAACAGGCATGCCCATCGGAATACCAATGGGCGCAATGTGCGTTCAAAGATTCGATGACTCAC
+
ABB3AFFBFFDDGFGGGGGGGEGHFHCHFHHHHFHHDHFFCGHEGGG?FHGHGHHHGHAGGFH?E0FE@F3??F3BGFBDEG99B;)B31BBC>EFF?E;/9../<BB?BFG2GG2FFA/AG@?7HGGDDH;<9<0#<<E/;/.-;..9..:GG;A<@-<-;9<1ADFFF0:?1;1BGGFCBFFF>B=99?DB?BF7FFFGCCADF>FGGFAEF$DFBFEEAF%G3BFHHHHHGEEGEEECCF+DHGFFHHFCAA1HCGGGHHHHHHGBAGB2E?E2G5HHFGGGHFFFGGGGGG4BCFFFF5AAA>A
@M02197:102:000000000-ALU3V:1:1101:17782:4460 1:N:0:1
CTGTTACAGCGATCCTCCGCTTATTGATATGCTTAAGTTCAGCGGGTATCCCTACCTGATCCGAGGTCAACCTTAGAAATGGGGTTGTTTTACGGCGTAGCCTCCCGAACACCCTTTAGCGAATAGTTTCCACAACGCTTAGGGGACAGAAGACCCAGCCGGTCGATTTGAGGCACGCGGCGGACCGCGATGCCCAATACCAAGCGAGGCTTGAGTGGTGAAATGACGCTCGAACAGGCATGCCCCCCGGAATACCAGGGGGCGCAATGTGCGTTCAAAGATTCGATGATTCAC
+
CCDDDFFFFFDDGGGGGGGGGGGHHHHHHHHHHGHHHHHHHHHGGGGGHGHHHHHHHGHHHHHGGGGHHHHHHHHHFFFHHHHGGGGGHHHHHGGGGGGGGHHHHGGFGGGHGGHHHHGHGG?CGHHHHHHHHHHGGGGGFHHFGGGFFGHGHHHHHHHGGGGGGFGFFFFFFGGGGGGGGGGFGGGGGFFFFHHFHHHGGHGGGHHGHHFHHHHGGGHFHHHGGGFGHGGHGFGHHFHFFGGGGFFBHGHFGFHGGGGGGGGHHHHGGGGHGGGGGGGGGGFFFFFFFABABB
@M02197:102:000000000-ALU3V:1:1101:10463:4467 1:N:0:1
CTGTTACAGCGATCCTCCGCTTATTGATATGCTTAAGTTCAGCGGGTATCCCTACCTGATCCGAGGTCAACCTTAGAAATGGGGTTGTTTTACGGCGTAGCCTCCCGAACACCCTTTAGCGAATAGTTTCCACAACGCTTAGGGGACAGAAGACCCAGCCGGTCGATTTGAGGCACGCGGCGGACCGCGTTGCCCAATACCAAGCGAGGCTTGAGTGGTGAAATGACGCTCGAACAGGCATGCCCCCCGGAATACCAGGGGGCGCAATGTGCGTTCAAAGATTCGATGATTCAC
+
BBBBBFFBFFBBGGEGGGFGCGGHHHHHCH5GHHHGHHHGHHHEGGGGHHHHHHHHHE3FGHGGGGGHHHGFGHFHHHHHHGFEEEFFGHHHHGGGGGGGGH;HHG9GGGGHGDGH;FFHGGGGGHFGHGHGGHHFGCBFGE:HGFEFFFGCGEHBCGEEGGFGGGGGFGGGFFGGGGGGFFFFGFGFEFFFDGFGHHHGGHGGGGFGHFGBBHE:HG0GD0C?FDGDFG?GGHHHHGEFFCCCGGGFFHGE5CCF?GGGGEFCCHFEFFEE4ECFGBFEFBFFFFFFFAA>AA
@M02197:102:000000000-ALU3V:1:1101:14834:4558 1:N:0:1
CTGTTACAGCGATCCTCCGCTTATTGATATGCTTAAGTTCAGCGGGTATTCCTACCTGATCCGAGGTCAACCTGAGAAATAAAAGGTTAGACCGACCCGACGAGACCTTGCAACTCCCCGCGTGCCTCGAAAGACTCGTTGCGAAGAGGGTCCCACGGACGCCGTCATTGTCTTTGAGACCAGTTGCGTTGCCACAACTCGGTCCAACACCCAAACCGAGGTTTGGAGAGAGGATAATGACGCTCGAACAGGCATGCCCATCGGAATACCAATGGGCGCAATGTGCGTTCAAAGATTCGATGACTCAC
+
ABCBBFFFFFBDGFEGGGGGGGGHHBDGFHHHHGHHHHHHHHHGGGGGFHHHHHGHHHHHFFFGGCGHHBGHCEGHHFFGHHFFFFHHHEFHHAEFGGFCFECG:GGHHGHHHHHHHHFDGGGGGHHHGFGGEFFHHGHGHGGGFCGGHGGHHHHHGGGGFDAGFGGGGBFFGFHGGFGFGFFFFGGHHHHGGHHGGGGGHHEEEFFFFGGFEEFGGHHGHFFFHEGHHHHHHHGHGGGGGGCFEFBFHHHHHGHGGGEEEHHHHGGGHHHHF?GE2GBGHGGFEFGFBGFFGGGFBFFFFFD>AA>3
@M02197:102:000000000-ALU3V:1:1101:14441:4336 1:N:0:1
CTGTTACAGCGATCCTCCGCTTATTGATATGCTTAAGTTCAGCGGGTATTCCTACCTGATCCGAGGTCAACCTGAAAAAAAATGTTTTGGGGTTTGACCGGCCCGGAAGGTCCTTGCAACTCGATACGTGCTCCCGAAAGAACTCGTTGTATCGAGGGTCCCACGGACGCCGTCATTACTTTTGGGAACCAGTTGGTGTGACCCATCTTGGTTCCAATGCCACACCCCGGGGGGTGGAGGGAAGGATAATGACGCTCGAACAGGTATGCCCTTCGGAATACCAAAGGGCGCAATGTGCGTTCAAAGATTCGATGACTCAC
+
CCCCCFFFFFDCGGFGGGGGGGGHHHHHHHHHGHHHHHHGHHHGGGGGHHHHHHHHHHHHHHHGGFGHHFHHHGHGHHHGGGHHHHHHFEGEGF;EFFGEEGGGCG?CFGHFHHHHGHHHHHFHGHFFHHHGHHGGGGFGFAF<HGHGHGHHHEFEGGGGBFFGCFGFAADG1DADFFFFFCFGGAEFFEFEBFFFAEAFFFFFEFGFHFFFGGFHGFHGDBFFCGFFGGEEHHHGHGHHHGFHGHHHG?EEF?BEEDFHGFHHHHGGGFEE?FFHHHHFGFHGAGGEGFHHBGGGGHF5DA5AFGGGFFFFFF5ABAAB
@M02197:102:000000000-ALU3V:1:1101:24632:4583 1:N:0:1
CTGTTACAGCGATCCTCCGCTTATTGATATGCTTAAGTTCAGCGGGTAGTCCTACCTGATCTGAGGTCTATCACAAGAGTCCGCTCGCAGAGCGAGGGCGGTTGCAAGGAAGCCTGCCGTCCCAAGGTCGAGCGATACATATCACGCAGGACAAAGGGCCGCAAGGCCACCGATGCATTTGAGGCGAGCCCGGCAAGGGGCAACACCCAAGTCCGACCCCCCCGTGCAGGACACGAGGGGACGAAAGCTGACGTGACACTCAGACAGGCATACCCTCCGGAATACCAGAGGGTGCAAGGTGCGTTCAAAGATTCGATGATTCAC
+
AABBAF5DFF2AGGGGGGGGGGGHHFFHGHHHHHHHHHHHHHHGGGGGGHHHHHGHHHHHHFHHHFHGFHHHGFGHGGHHHFECAEEECEEAHGEEEGGC?<C#BGHHFFHHFHHAGACDGGEHFFCFHGCGGGGGGGHGHHHGGDAGGCGEFGHFFFGGGGGBFFEFGGFGB?FFFFFFFFFFFABBBFFFFB;@FFFBE.EEAEFFBE?/BFFBFBBFGGGHFFFHHGHGHEE2FB1EA9FF9FH?CHGE5HHGGDHGHGHHHHHHGGEAGGGGGHHHEGFHFFGHEDHGFHGHHGGGGFFGGFGGFGGGFFFFFFFAAA>A
@M02197:102:000000000-ALU3V:1:1101:18290:4620 1:N:0:1
CTGTTACAGCGATCCTCCGCTTATTGATATGCTTAAGTTCAGCGGGTATTCCTACCTGATCCGAGGTCAACCTGAAAAAAAATGTTTTGGGGTTTGACCGGCCCGGAAGGTCCTTGCAACTCGATACGTGCTCCCGAAAGAACTCGTTGTATCGAGGGTCCCACGGACGGCGTCATTACTTTTGGGAACCAGTTGGTGTGACCCATCTTGGTTCCAATGCCACACCCCGGGGGCGGGAGGGAAGGGTAATTACGCTCGAACAGGTAAGCCCTTCGGAATACCAAAGGGCGCAATGTGCGTTCAAAGATTCCATGGTTCAC
+
ABBABBFFFF?DGGGGGGGGGGFFHCHHHGBHGHGHFHHHHFFGCCGCHHGHGHHHHHGDFHHFGF1?GBGHHHEHFECEG/FGEGHHH???EE9/;FGC9;GGC?69ADGHHHGFGHBHHFEHHHG;<:GGHHGGFGCGBF9HGGHGHGFHH:G.ACDFGGFGGAGG?#:<9@0;BFBFFFGBCDFFFGEEHFFFFFF?9FFDFB6FBFG11BF9FBBFFFB?AFFFFGFE>##?9GFDFGFF/1@D/B/E//BB/D1D11F1AA0A/////CD2FD1F0FCCE0BA0F1F10AA011F3F33F1A111111>1>1A>1
@M02197:102:000000000-ALU3V:1:1101:13686:4560 1:N:0:1
CTGTTACAGCGATCCTCCGCTTATTGATATGCTTAAGTTCAGCGGGTATCCCTACCTGATCCGAGGTCAACCTTAGAAATGGGGTTGTTTTACGGCGTAGCCTCCCGAACACCCTTTAGCGAATAGTTTCCACAACGCTTAGGGGACAGAAGACCCAGCCGGTCGATTTGAGGCACGCGGCGGACCGCGTTGCCCAATACCAAGCGAGGCTTGAGTGGTGAAATGACGCTCGAACAGGCATGCCCCCCGGAATACCAGGGGGCGCAATGTGCGTTCAAAGATTCGATGATTCAC
+
BBBBBFFFFFBDGGGGGGGGGGGHHHHHHHHHHHGHHHHHHGHGEGGGHHHHHGHHHHHHHHHGGGGHHHHHHHHGGHH<HHGGGEGFG;HFHGGGGGGFGHHHHGGDCG;HGGHGHFGHFGGGGHGHHHHFHHHGGGGGFHHGGDGGGGHHHHHHHHHGCGFGGGFGGFGFGGGFFGGGFGGFCFFFFGFGFHHFEGFFGGGGGHGGHFHFHHGGHHHHHGHGGGGGHGGHHHGHHHHHGGFGGGEBGHFFGGHGGGGGGGEFGDGFE?GGGGGGGGGGGGFFFD5FFBAA3A
@M02197:102:000000000-ALU3V:1:1101:9414:4154 1:N:0:1
CTGTTACAGCGATCCTCCGCTTATTGATATGCTTAAGTTCAGCGGGTATTCCTACCTGATCCGAGGTCAACCTGAAAAATATAGATTTAGAGGTGGCCGGGCCCACAAGACCTTGCAACTCGACGCGTGCTCCGGAAAGCTCAGTGCGAAGAGGGTCCCATGGATGCCCGTCATTGTCTTTGAGACCAGTTGCGTTGCCACAACTCGGTCCAACACCCAAACCGAGGTTTGGAGAGAGGATAATGACGCTCGAACAGGCATGCCCATCGGAATACCAATGGGCGCAATGTGCGTTCAAAGATTCGATGACTCAC
+
>AAAAFFFFBDDGGGGGGGGGGGHHFDGBFHHHHHHGHHBDHFDEGGGHG5GHHHHHGHHGGFGEGGHHHHHHHHHHHHGGFHFHHHEGHHHHFGECGFA/9/B<FGHHGHC5FHHHHGHHG9DCGGEGGGGHGCFGDHEGHBFGGGFGFDGGAHGHHFHHHFHFCCCCGFGGGHGGFGGBGFAEFEF8BGGGGFGHGBFFCFGFF?GGAHGGFEFFEEEAEFCBFG@EBHFFHFGF5GF5BGGEGEDHHEGDHFEHHHHFHG1EAABFGHHHGFGBHGGGGGHHGBGEE24GBCFGBGCGGBFFF5BBAA?BB
@M02197:102:000000000-ALU3V:1:1101:25037:4902 1:N:0:1
CTGTTACAGCGATCCTCCGCTTATTGATATGCTTAAGTTCAGCGGGTATTCCTACCTGATCCGAGGTCAACCTTGTAAAAATGGGTTATAGGACCGTGCCGGGGGACCTTTCAACTCCGTGCGTGCTTAAAAAGCTCGTTGCACCGAGAGTCCCACGGACGCCGTCATTACTTTTGGGACCGGTCGGGGGTGAACCCGGACCTGGGTCCAACAACAAGCCAGGCTTGAGAGGTGATAATGACGCTCGAACAGGCATGCCCTTCGGAATACCAAAGGGCGCAATGTGCGTTCAAAGATTCGATGACTCAC
+
CBCBCFFFFFCCGGGGGGGGGGGHGHHHHHHHHGHGHHHHHHHGGGGGHHHHHHHHHHHHHHHGGC?GHHHHHHHGEHHFHFGHHHGHHGB3FHHGEGFHGGECCGGGHFHHHGHHHHGHGCCFGGGGFGHGHDFHHGDGHGHGHFCGFCGCHCGGD@GGCGCGGGGG=9FFBFFFCGFGFGGCCGCGDFHFGGEEFFAACFBBGHGECFFFFEEFHGFHGCDGAFHHHGFDGE:FEHEF>GGGDEAF1DA11AGAFFGGEE0FFF21/011FEAEEAEFF1EEACGADECDGGGG11BFFFFFA>1A?
@M02197:102:000000000-ALU3V:1:1101:22248:4850 1:N:0:1
CTGTTACAGCGATCCTCCGCTTATTGATATGCTTAAGTTCAGCGGGTATCCCTACCTGATCCGAGGTCAAAAGTGGAAAAAGACTTACTGGACGCTAGTATTCTAGGCTAGAGGCGCAAAATGTGCTGCGCTTCAATACCAAAACACTGGCTGCCAATGACTTTAAGGCGAGTCCACGATGGTGGACAAACACCCAACACCAAGCAGAGCTTGAGGGTACAAATGACGCTCGAACAGGCATGCCCCATGGAATACCAAGGGGCGCAATGTGCGTTCAAAGATTCGATGATTCAC
+
ABBBAFFFFFBBGGGGGGGGGG?HGHHHHHHHBGHHHHHHHHHDFG0EHHHHHGHHHHHHHH1EGGGHGHHHHFHHGHGHHGGGGHHGHBFHCEFGGGGGHHHHHHHHHHGHFFGHHGGGGHHBGFFEDFGGGHFGHHHHGHHHCHHGGCGFFFHHGHHGHFFBGFHGFEGHGFHHHGEEEGBBGGGGFGEFCFFGG?@?BHHGBCFGAFFFGFGHG@DFDBHFFFEEFHEHGHGG1EGHFGGHGD2HEFAGBFHFFHGGGGGGHGHEEE0HCDDFFAGGFF1FFFFFFAAAAA
@M02197:102:000000000-ALU3V:1:1101:9225:5021 1:N:0:1
CTGTTACAGCGATCCTCCGCTTATTGATATGCTTAAGTTCAGCGGGTAGTCCTACCTGATCTGAGGTCTATCACAAGAGTCCGCTCGCAGAGCGAGGGCGGTTTCAAGGAAGCCTGCCGTCCCAAGGTCGAGCGATACATATCACGCAGGACAAAGGGCCGCAAGGCCACCGATGCATTTGAGGCGAGCCCGGCAAGGGGCAACACCCAAGTCCGACCCCCCCGTGCAGGACACGAGGGGACGAAAGCTGACGTGACACTCAGACAGGCATACCCTCCGGAATACCAGAGGGTGCAAGGTGCGTTCAAAGATTCGATGACTCAC
+
ACCAAFFFFFBCGGEGFGGGGGGHGHHHHHHGGHGHHGHGHHHGGGGGGHHHHHHGGGGHHHHFHGHHHHHGHHFEGHHHGGGGGGGGGGGHGGFGCFGGG9BEHHHHHHHGHHHCFHFFGGGFFGGFHGGGGGFFFGGHHEDHHFHGGGFFFHHHEEG?FGGGFFEFGFFFFBFFFFFFFFFFFFFBA-FFFFFFEEFFFFFFFFFFFEFBFDD?B;BDAGFGFGFFFHGHEGDHHDGGF8FD35FEFHGGHGBGGHHHEHHHHHFHHGGEGCCGGHHHGHHHHHHEDEBHFHFFHGGGEFFF5FBGG?GGBFFFFFFBAAAA
@M02197:102:000000000-ALU3V:1:1101:11380:5029 1:N:0:1
CTGTTACAGCGATCCTCCGCTTATTGATATGCTTAAGTTCAGCGGGTATCCCTACCTGATCCGAGGTCAACCTGATAAAAAATTGGGGGTTAGACCGACCCGGAAGGACCTTGCAACTCGATACGTGCTCCCGAAAGAACTCGTTGTATCGAGGGTCCCACGGACGCCGTCATTACTTTTGAGAACCAGTTGGTTTGACCCGACTTGGTTCCAATGCGACGCCCCGGGGGGTGGAGAGAAGGATAATGACGCTCGAACAGGTATGCCCTTCGGAATACCAAAGGGCGAAATGTGCGATCAAAGATTCGATGATTCAC
+
>AAAADFFFFBBGFFGB4EE2AEHFBEFFEGEHF55DG5G5EGECC0EFGFHFHFF3FGHHHEEAE1FCGGFGACGF43BG/BF3FC/>@EG?:BF;>CGCGCCCB?AGGGF;FF<HCDCCFAC<G8AB>2FA/9<B9.<AD;CF/:CBCA:9->:C9F#@GA@@-@@B9>;;:FF8F50=00*<BEFF9B/DDFFDF/99==?>GBBFEFEF<:<B#>9#<>E9=E;B9099BEFED@DBA9FF0B///EFA/EBA1ABGA0/A//A/B0A2DFAA0BF0000B0333BE00A1133F3BGA11113D1331?>>1
@M02197:102:000000000-ALU3V:1:1101:7907:4996 1:N:0:1
CTGTTACAGCGATCCTCCGCTTATTGTTATGCTTAAGTTCAGCGGGTAGTCCTACCTGATTTGAGGTCTATCACAAGAGTCCGCTCGCAGAGCGAGGGCGGTTTCAAGGAAGCCTGCCGTCCCAAGGTCGAGCGATACATATCACGCAGGACAAAGGGCCGCAAGGCCACCGATGCATTTGAGGCGAGCCCGGCAAGGGGCAACACCCAAGTCCGACCCCCCCGTGCAGGACACGAGGGGACGAAAGCTGACGTGACACTCAGACAGGCATACCCTCCGGAATACCAGAGGGTGCAAGGTGCGTTCAAAGATTCGATGATTCAC
+
AABBBFFFFFBBGGGGGGG?EEEHFGFGHHHCFGHDGHGHHHFDGGGGGHHGGHHHFHHHHHGHGHHGHHHHHHGHEFHGHFEG?EEEEF/GHGGGG?FFFGGGGHDDHGHFEHFHHHGGGGGGDFGFHFGGGGGEGGEGFFAGH/CBFFBFGGHHGGFFGGBF.FFGFGGFBFFFFFFFBF.9EFFDFFFFBFFAFFFFED@;AEBFFFEFFCDDACCCEDGGGEHFFGEEFFFBEEE1GCGBHGEEF?1>5HGF3F5GBGCGB53BFEGECGGGGFFGGFEAGFFC2EAFHGFEEE2GGGGGGGGDFEGEFFFFFFF@BBAA
@M02197:102:000000000-ALU3V:1:1101:14928:5121 1:N:0:1
CTGTTACAGCGATCCTCCGCTTATTGATATGCTTAAGTTCAGCGGGTATCCCTACCTGATCCGAGGTCAACCTTAGAAATGGGGTTGTTTTACGGCGTAGCCTCCCGAACACCCTTTAGCGAATAGTTTCCACAACGCTTAGGGGACAGAAGACCCAGCCGGTCGATTTGAGGCACGCGGCGGACCGCGATGCCCAATACCAAGCGAGGCTTGAGTGGTGAAATGACGCTCGAACAGGCATGCCCCCCGGAATACCAGGGGGCGCAATGTGCGTTCAAAGATTCGATGATTCAC
+
AAAAADFFFF1>FAEGFFGGGCADGD3FEGFABAFFBADGFBG?/EEEFHHGFHHFFGHHFHH?/??FB@FEFGFFHFHEFGHGAE@7FHHFHECE@EEEFDDGCEFB@ABFAEF<HHBDCCGCCHF9DGFFHFFCFGGCFFB<B/BFF9G/<CHHGAGE@?AAF@EFFFFEFEEFAAC@??A=A?@@=/BBAF00A09GE9ACCHFGG0EFHFC;DGBGEHGCFCCCC:GGFGFGHHF:GCC@EECEHGDHEGCGCEA0EEAD13FEEEGFGFCGGGFEA11FFBDBFAAAAA
@M02197:102:000000000-ALU3V:1:1101:25191:5143 1:N:0:1
CTGTTACAGCGATCCTCCGCTTATTGATATGCTTAAGTTCAGCGGGTATTCCTACCTGATCCGAGGTCAACCTGAGAAATAAAAGGTTAGACCGACCCGACGAGACCTTGCAACTCCCCGCGTGCCTCGAAAGACTCGTTGCGAAGAGGGTCCCACGGACGCCGTCATTGTCTTTGAGACCAGTTGCGTTGCCACAACTCGGTCCAACACCCAAACCGAGGTTTGGAGAGAGGATAATGACGCTCGAACAGGCATGCCCATCGGAATACCAATGGGCGCAATGTGCGTTCAAAGATTCGATGACTCAC
+
CCCCCFFFFFCCGGGGGGGGGGGHHHGHHHGHGHHGHBGDFFHGGGEGHGBHHHHHHHHHHHFGGGGHHHHHHGHHHHHHHHHH:GHGHFHHH?EGGEAEGGGG:GGHHHFH;GHGHHGGGGGGGGFHGCGGGHHGHGHGGGGGHGGFGGDGHHFGFGGGGCBDGGGGEGFFHFGFFFEFFFFGFFFHHHHGGHHFFDFFHHHFHGGFFFGGFGGGGHHGHHHHHHFHHHHHHHHHHFGFFFDFFHFFHEHHHFGFGGGGGHHGBFHHHBCGGGE?FF5GFGGGGFGGB5GBGGGGFFFFFFFAA>33
@M02197:102:000000000-ALU3V:1:1101:11377:5010 1:N:0:1
CTGTTACAGCGATCCTCCGCTTATTGATATGCTTAAGTTCAGCGGGTATCCCTACCTGATCCGAGGTCAACCTGATAAAAAATTGGGGGTTAGACCGACCCGGAAGGACCTTGCAACTCGATACGTGCTCCCGAAAGAACTCGTTGTATCGAGGGTCCCACGGACGCCGTCATTACTTTTGAGAACCAGTTGGTTTGACCCGACTTGGTTCCAATGCCACACCCCGGGGGGTGGAGAGAAGGATAATGACGCTCGAACAGGTATGCCCTTCGGAATACCAAAGGGCGCAATGTGCGTTCAAAGATTCGATGATTCAC
+
BBCCBFFFFFCCGGGGGGGGGGGHHHHGHHHGHHHGFHGHHHHFGEEEFGHHHHHGHHHFGFHGCGEHHGHGHH3GHFHBGGHHGGGEC>E/G<HF9EFDG:GGGFFGHHHHHHHEDFH?C:<-AGECFHGGGBAD4CGH<FDCAGG8FHFBDAAFG.CBFG-CG7?EGAFDCFGFFFFGFDFHGFGGFFGGGGFFDFFCFDGHEEGHFEFGFFHFFGG@A?GGFGEACHGF>GFHGHHHHHGDHGEFGCEA115HGEFEHHHFGGGCEGHHHGBGEHHHG?GECGHFFHEEEEFFFFEGFGEFECFBFFFFBAAAA
@M02197:102:000000000-ALU3V:1:1101:13521:5104 1:N:0:1
CTGTTACAGCGATCCTCCGCTTATTGATATGCTTAAGTTCAGCGGGTATTCCTACCTGATCCGAGGTCAACCTGAGAAATAAAAGGTTAGACCGACCCGACGAGACCTTGCAACTCCCCGCGTGCCTCGAAAGACTCGTTGCGAAGAGGGTCCCACGGACGCCGTCATTGTCGTTGAGTCCAGTTGCGTTGCCACAACTCGGTCCAACACCCAAACCGAGGTTTGGAGAGAGGATAATGACGCTCGAACAGGCATGCCCATCGGAATACCAATGGGCGCAATGTGCGTTCAAAGATTCGATGACGCAC
+
AAB>AFFFFFBBAGEGGGGGAAEBD556DG55FGFFBAGHC5FEECGCGHHHHHGFGB3ADGGDEGGG3FGAGHEFDDGGHEFFHGGEBC6FEE9EEE@#<//C5DEHHHGHB9@FGEFCGCCC8HHHD0FED<>GHGEEC?FC9A9C.:CCCF;G9?-B<A<B1AE.C@B/#?F0<A#BEBFBFBF?42B2FFB<A/4FDB01;5+A/?AAEE?/EE@?=@91BB1BF12FFF2:F;BEFF0AE%B11FCB00C0FA///0222AD111GG/EA00FHFA0EA00113B33GEA1B1@>ADA>1AAA
@M02197:102:000000000-ALU3V:1:1101:10463:5203 1:N:0:1
CTGTTACAGCGATCCTCCGCTTATTGATATGCTTAAGTTCAGCGGGTATTCCTACCTGATCCGAGGTCAACCTGAGAAATAAAAGGTTAGACCGACCCGACGAGACCTTGCAACTCCCCGCGTGCCTCGAAAGACTCGTTGCGAAGAGGGTCCCACGGACGCCGTCATTGTCTTTGAGACCAGTTGCGTTGCCACAACTCGGTCCAACACCCAAACCGAGGTTTGGAGAGAGGATAATGACGCTCGAACAGGCATGCCCATCGGAATACCAATGGGCGCAATGTGCGTTCAAAGATTCGATGACTCAC
+
CCCCCFFFFFCCGGGGGGGGEEAFGHHHHHGHHHHFHGHFFFFGGGFEHHHHHGHHHHHHHHGGCCEHHBGGHHHGHHGHHHFFHGGGGG>@FEGGGEGGGG/C;CF5HFHFGHHHHHGGGGGGGHGHGFCDFHHHHEGGEGGGGCCA.AHFHH0.CCAG-CDGDDHFHHHHFFFHHGHHGHFFFCF?DFF?FFGGGFGGHHGFGFFFAAAEGFFFGGHFFHHFHFHEHHGHHHGDFFGGGGHGGHHGBHFHHHFGHEAEAFHFBHHGHHFHGFGEGHHGF2FEGHGBGFGGFAB4FBFFFFFAAA>A
@M02197:102:000000000-ALU3V:1:1101:16357:5163 1:N:0:1
CTGTTACAGCGATCCTCCGCTTATTGATATGCTTAAGTTCAGCGGGTAGTCCTACCTGATCTGAGGTCTATCACAAGAGTCCGCTCGCAGAGCGAGGGCGGTTTCAAGGAAGCCTGCCGTCCCAAGGTCGAGCGATACATATCACGCAGGACAAAGGGCCGCAAGGCCACCGATGCATTTGAGGCGAGCCCGGCAAGGGGCAACACCCAAGTCCGACCCCCCCGTGCAGGACACGAGGGGACGAAAGCTGACGTGACACTCAGACAGGCATACCCTCCGGAATACCAGAGGGTGCAAGGTGCGTTCAAAGATTCGATGACTCAC
+
CCCCCFFFFFBBGGGGGGGGGGGHHHHHGHCFHHHHHHHHHHHGGGGGGHHHHHHHHHHHHHHHHGHGHHHHHHHHHHHFHGGGGGGGEGGGHGGGGGGGGGGGHGHHFHHHHHHHHHGGGGGHFHGGHFFGGGEHGGGHBGHGHGHGGGGHHHHGGGGGGGGGGFFGGGGGFFFFFFFFFFFFFFFFCFFFFFFFFFFFFFFFFFFFFFFFFFFFFGGGGGGHGHEHHHHGHGGHHGGGFFHHHHHEAHHGHEGHHHGHHHHEHHHGHHGAGGGGGGHHHGBHHGHHHGHHHHHHFEE2GGGGGGGGCGGGFFFFFFFA@BAA
@M02197:102:000000000-ALU3V:1:1101:21402:5232 1:N:0:1
CTGTTACAGCGATCCTCCGCTTATTGATATGCTTAAGTTCAGCGGGTATTCCTACCTGATCCGAGGTCAACCTGAGAAATAAAAGGTTAGACCGACCCGACGAGACCTTGCAACTCCCCGCGTGCCTCGAAAGACTCGTTGCGAAGAGGGTCCCACGGACGCCGTCATTGTCTTTGAGACCAGTTGCGTTGCCACAACTCGGTCCAACACCCAAACCGAGGTTTGGAGAGAGGATAATGACGCTCGAACAGGCATGCCCATCGGAATACCAATGGGCGCAATGTGCGTTCAGAGATTCGATGACTCAA
+
BBBBBFFFFFBBGGGGGGGGGGCHHCHHHHHHHHHGHHGHFHHGGGGFGHHGHHHHFHGHFG1EEEEGHGHHHHGHGGHHEHHGFGHGHC3GF/EEE@EGCEGGCFGG#HHHB7GGGFDGGGGGCHGHGGBD8<ADBC+EHCGGGGGHHGGGGCCGGACDA@DG4?AFF7F6F6FBB1AFF0/GB>BBDDFDFFFAADBBDFDDFFFFFEDFEEFEECBFF1@;AFDF1@2DDB;FCEFGGEFAD2GFD11FAEEAE/AA/F2GA2A1FHGHGGGGFCHFH?ACFFAB13B3GEBE1133111>>111
@M02197:102:000000000-ALU3V:1:1101:13786:5147 1:N:0:1
CTGTTACAGCGATCCTCCGCTTATTGATATGCTTAAGTTCAGCGGGTAGCCCTACCTGATTTCAGGTCAAAGTCAAAAGGTGCGCGATGGCAGGTTCTGAGCAGTCATCACCACAAGGAGAGACGAAACTTATTACGTCTAACACTGATGTGGGATGTTCCACTAAGTCATTTGAGGCGAGCCATTGCTGGCAGACGCCCAAGTCCAAGCCTAACATGTTCAGAAAACATATTAGATTGAGATTTCATGACACTGAAACATGCATGCCTTTCGGAATACCAAAAGGCGCAAGGTGCGTTCAAAGATTCGATGATTCAC
+
DDDDDFFFFFCDGGGGGGGGGGGHHHHHHHHHHHHHHHHHHHHGGGGGGHHHHHHHHHHHHGHHHHHHHHHHHHHGHHHGHHHGGGGGGGGHGGGGHHHFFFHHDHHHG;HHHHHHHHHHHGGHGGHHGHHHHHHHHGHHHHHHHHHHHHHHHGGHGHHHHFHHHHGGHHHHHHHGGGHGHGGHHFHHHHHGGGGFGGHHHHHHGGHHHHGGHHGGHFFHGHHHFHGHGFHHHGHFGHHHGHHFGHHGHHHHHHHHHHHGHHGCGGAEACGHHHHGHHGHHHGFEEGGHHHGGGGHGGGGGGGGGFFFFFFFFBBBBB
@M02197:102:000000000-ALU3V:1:1101:8209:5239 1:N:0:1
CTGTTACAGCGATCCTCCGCTTATTGATATGCTTAAGTTCAGCGGGTAGGCCTACCTGATCTGAGGTCTATCACAAGAGTCCGCTCGCAGAGCGAGGGCGGTTTCAAGGAAGCCTGCCTTCCCAAGGTCGAGCGATACATATCACGCAGGACAACGGGCCGCAAGGCCACCGATGCATTTGAGGCGAGCCCGGCAAGGGGCAACACCCAAGTCCGACCCCCCCGTGCAGGACACGAGGGGACGAAAGCTGACGTGACACTCAGACAGGCATACCCTCCGGAATACCAGAGGGTGCAAGGTGCGTTCAAAGATTCGATGACTCAC
+
3>>>3DFFFFDBGGGGGGF?EGGHHFHGHHHHHH5GFFGGHFFG?EGGGEHHEHHGHFHHHHHHHGHHHHHHHFFHFHHFFFDEGGCGE1EGGGEE?E;GGC@FEFHGHFFG@FGHGHH<HHGDCGGHDDGG.BC/BDFEFHHHHGECG?GHG;.>CD@@FBB@BGGG?EAFBBDFF:FFFF@BFF@@;-;9FBBBFFFF=B;EFFA/BEE;@>9ABBBF?E/C7GFFFB?EFFEFHE9;B9HHF@B//B0GFFHHGG11FBGGEFHEHGFACEEA/EHHFGFB1BHHHFBFFHCHFEE0GHGGCFGFFGGBFFFF1FD>1AAA
@M02197:102:000000000-ALU3V:1:1101:20451:5341 1:N:0:1
CTGTTACAGCGATCCTCCGCTTATTGATATGCTTAAGTTCAGCGGGTAGTCCCATCTGATTTGAGGTCTAAAATTTAAGATTGAAGGATTCGAAGCTACCCTATAAATTCGGCTGCCATAAAGGCATCCCCAATGAAGTGTAATTATCACATTGGGTCAATCCGATTTGTATAGAGGATTACTTATGCATTTAGAGCGAGCTGCGTTTGTGATAGCAGCAAAAGCGCTCAACATCCAACCAGACTTCATTGAAAATGAAGCGGTTGAGGGTTTCATGACACTCAAACAGATGTACCCTTCGGAATGCCAAAGGGTGCAAGGTGCGTTCAAAGATTCGATGACTCAC
+
BBBBBFFFFBADGACGGGGGGGGHFBGHHHBHHHHHHGHHHGGGCGGGGHHGHHFHGHHGHHHHGGHHHHH5BGHHHGHHGHFFHFFGHHHGGHGGGFGHHH2GHFHHHHGFGGGGHGHFFFGFHFHHHHGFDGHFGHGHFHGFGHFHHHHHHHBEGHGHHHGGGGGFHHEHHHHHHGGHDFGHGHFHHHHHHHGHFCGGGGGHHFFHHHHHGBHFHFHHGGGGGHHHFHHHFGFGHGHFFGFGFGGHHEHHHHHHDGGFEAGBGHHGFHEHHHHHHHHHGGHHHHHHGGBGF1GGGGGHHHHHFFFHHHHGGHHHHHHEGGGHGGGGGGGGGGFFFFFFFACBCC
@M02197:102:000000000-ALU3V:1:1101:20316:5370 1:N:0:1
CTGTTACAGCGATCCTCCGCTTATTGATATGCTTAAGTTCAGCGGGTATTCCTACCTGATCCGAGGTCAACCTGAAAAATATAGATTTAGAGGTGGCCGGGCCCACAAGACCTTGCAACTCGACGCGTGCTCCGGAAAGCTCAGTGCGAAGAGGGTCCCATGGACGCCCGTCATTGTCTTTGAGACCAGTTGGCCGCGAACGGTCCAACGCGGTCCAACACCCGAAACCCCCGCGGTAAAGCAGGGGTTTTGGAGGGAGGATAATGACGCTCGAACAGGCATGCCCTTCGGAATGCCAAAGGGCGCAATGTGCGTTCAAAGATTCGATGACTCAC
+
ABBBAFFFFF@BGGGGGGGGGGGHHHHHHHHHHHHHHHHHHHHGGGGGHHHHHHHHHHHHHHHGGGGHGHHHHHHHFFHHGHHHHHHHHFGBHHGGHHGG?EGGGGGHHGHH:HHHHHH<HGHGGGGCCGGHHFGFFCFGHHGHHHHGDGFEHHGGHHHFGGHHGAEGGGGGGFFFFFFGGGGGGGGGGGGGGGGFFGGGGHHFHGGCFGGHHFHHFFFFGGGHGGGGGGGFF?HHHHFHHFGGGGGCFCBGHHGHHHHHHHHHDD?FEFGEGHHHHFFHHGGGGFE2FHHHHHHHHHHCGGGGHHHHGGCGFGGGGGGGGGGFFFFFFFAA3AA
@M02197:102:000000000-ALU3V:1:1101:21711:5418 1:N:0:1
CTGTTACAGCGATCCTCCGCTTATTGATATGCTTAAGTTCAGCGGGTATCCCTACCTGATCCGAGGTCAACCTTAGAAATGGGGTTGTTTTACGGCGTAGCCTCCCGAACACCCTTTAGCGAATAGTTTCCACAACGCTTAGGGGACAGAAGACCCAGCCGGTCGATTTGAGGCACGCGGCGGACCGCGTTGCCCAATACCAAGCGAGGCTTGAGTGGTGAAATGACGCTCGAACAGGCATGCCCCCCGGAATACCAGGGGGCGCAATGTGCGTTCAAAGATTCGATGATTCAC
+
BBBBBFFD4CDB4FEGGGGGGGGHHHFFFHBHHGFGF5GHFFHG2EGGEGFHHHHHHGFHHFFGGGGGHHHH:FFHFHHHGFGGGGFFGHHHHFGGGGGCGHHHEGGF@CGHGGHHH11DFFBFBG@F;HHHGHHGFBFFGFHBDCCGFGFGFHFGCEFGG@AD:9F;FFBEAAAF=AB??BABB@CBC9.FDFHHGBFGFHFCGGBEFDFGGFHFGHHGBFFFFFBDF.;GGFHGFAEECFCFGGCFHHHFBGE/ECCEEEGHHHHGCCGGFGGGGCGEGB11FBFFFAA?AA
@M02197:102:000000000-ALU3V:1:1101:21731:5411 1:N:0:1
CTGTTACAGCGATCCTCCGCTTATTGATATGCTTAAGTTCAGCGGGTATCCCTACCTGATCCGAGGTCAACCTTAGAAATGGGGTTGTTTTACGGCGTAGCCTCCCGAACACCCTTTAGCGAATAGTTTCCACAACGCTTAGGGGACAGAAGACCCAGCCGGTCGATTTGAGGCACGCGGCGGACCGCGTTGCCCAATACCAAGCGAGGCTTGAGTGGTGAAATGACGCTCGAACAGGCATGCCCCCCGGAATACCAGGGGGCGCAATGTGCGTTCAAAGATTCGATGATTCAC
+
BBCCCFFFFFCCGGGGGGGGGGGHHHHHHHHHHHHHHHHHHHHGGGGGHHHHHHHHHHHHHHHGGGGHHHHHHHHHHHHHHHGGGGGGHHHHHGGGGGGGGHHHHGGGGGGHGGHHHHGHGGGGGGHHHHHHHGHGGGGGFGGHGGGGGHHGHHHHHHHGGGGGGGGGGGGGGGGGGGGGGGGFGGGGGEFFFHGFHHHGGGGGGHHGHGFFGGHHHHHHHHHGGGGGHGGGHHHHHHHHGFGGGGGGHHHHFHHGGGGGGGGHFGHGGGGFGGGGGGGGGGBFFFFFFBBBBB
@M02197:102:000000000-ALU3V:1:1101:23153:5517 1:N:0:1
CTGTTACAGCGATCCTCCGCTTATTGATATGCTTAAGTTCAGCGGGTATTCCTACCTGATCCGAGGTCAACCTGAGAAATAAAGGTTAGACCGACCCGACGAGACCTTGCAACTCCCCGCGTGCCTCGAAAGACTCGTTGCGAATAGGGTCCCACGGACGCCGTCATTGTCTTTGAGACCAGTTGCGTTGCCACAACTCGGTCCAACACCCAAACCGAGGTTTGGAGAGAGGATAATGACGCTCGAACAGGCATGCCCATCGGAATACCAATGGGCGCAATGTGCGTTCAAAGATTCGATGACTCAC
+
BBBBAFFFFFBBCGGGGFFGEEGGHCFHHHFHCFHGHHHDFBFGFGEGFHHEG5GFHHBHHHHEAFEFFFHHGG3F@FHHHFGB96FFF:HFGGGFEG9GFECGDGHF9GF;G<HEHD@D8GGDHEHGFF/CFHFHG<GHGGGG#BCCDDHEH<GDG@BGAFFGGHFFGFFFFEFFFFFFFFFFFFG1A?AF9BAEDFFBFDA@FFF1EFFAEFFEFF>BAF7GAGHGDDBGD;BFFFB//BEEG1AFB11EG00F/CGEE2B2GA1CFGFGCE0CHFHHE?EA1113GFGGEB1>13@D@@A1>>>
@M02197:102:000000000-ALU3V:1:1101:7641:5546 1:N:0:1
CTGTTACAGCGATCCTCCGCTTATTGATATGCTTAAGTTCAGCGGGTATTCCTACCTGATCCGAGGTCAACCTGAAAAAATAGATTTAGAGGTGGCCGGGCCCGTAACACCTTGAAACTCGACGCGTGCTCCGGAAAGCTCAGTGCGAAGAGGGTCCCACGGACGCCGTCATTGTCTTTGAGACCAGTTGGTCGCGGACGATCCAACGCGGTCCAACACCAAACCCGGAGGTTTGAGGGAGGATAATGACGCTCGAACAGGCATGCCCTTCGGAATGCCAAAGGGCGCAATGTGCGTTCAAAGATTCGATGATTCAC
+
BB@AAFFBFFBDGFGGGGGGGGGHHGHHHHFHHHHHHHHHHDGDGCGGHGHHBGHHHHHHGFFEGG1GFFFHHHHFGFGEHFDFHHBEDGEABFFHHGGGFGGG/.CEGHD8H3GHHFFHE/>9<CFC9<GFFGGFFAGFF0CHF<BAFEDCCAACCGCA?AA?@:-@8GGHHHGF=9+<F>>>0BAB/GGDBCCCFAE>D1GGC@CGEGHGEEF??AEDAAAGEFF>;@FF;9FFABFGGBHFGFB/EEE0F/GHGFFHHHGFFAA/AE0DFHHF1FF1HCGGGGCHFHGEGEF1GGGGGD1GBFBFBFFFAAA>1
@M02197:102:000000000-ALU3V:1:1101:21542:5601 1:N:0:1
CTGTTACAGCGATCCTCCGCTTATTGATATGCTTAAGTTCAGCGGGTAGTCCTACCTGATCTGAGGCCAGAGTTACAAGTATGGTGTTATGAGCAGTGCTACAAGTCAACTCGACGAAACGTATTACGCCAGGCCACCATCACACCACTAACGCTTTTAAGGCGAGCCAGCAATAGGCAACGCCCAAATCCAACCAGCCGGGTAGAACCCGAAAGGTTGAGTCTACATGACACTCAGACAGGCATACCCTCCGGAATACCAGAGGGTGCAAGGTGCGTTCAAAGATTCGATGATTCAC
+
AAABBFFFFFBBEGGGGGEGGGFHCCG6FFBFHGHFHHHHHGHGFGEFGHHHHHHHHGHHHHF5GFGGEHHEFGHHHHHGHHHHHGHFHGHHGGHHHFGGHHFHFGHHHHGHGGEGGGFFFHH/HGHFEFGGHGGHFHD@GFHGFFHHGFCHHGFFHHFG@@C@0AGFEHHHHGHDHHCHG@?DEAFGFGGGFGGEAE?HHGHG9FGFF?DF<HEEGFGF1;FFHGBFFFGHFEHGFFFGFFFF9/E?E?EBEGHFFGHFHHCEGHGHGHFGECEB1GGFGGGGGB1CFBFFFAAAAA
@M02197:102:000000000-ALU3V:1:1101:23870:5611 1:N:0:1
CTGTTACAGCGATCCTCCGCTTCTTGATATGCTTAAGTTCAGCGGGTATCCCTACCTGATCCGCGTTCAAGAGTGTAAAATGTACTTTATGGACGTCGTCGTTATGAGTGTAAAGCGCGAGATGTACTGCGCTCCGAAATCAATACGCCGGCTGCCAATTGTTTTGAGGCGAGTCTGCGCGCAGAGGCGAGACAAACACCCAACACCAAGCAAAGCTTGAAGGTACAAATGACGCTCGAACAGGCATGCCCCATGGAATACCAAGGGGCGCAATGTGCGTTCAAAGAGTCGATGATTCAC
+
>3A>>DFFFFDBG2?EGGECCEFHH5F5BB5AGD5BBFGGHBGDAEE0FFGG3F1A3BCFHGF10001BFFFHHBEGFBGFGGHGHEHGFHGB3>EAE/F@FFFF:E399FGE94F//F9<90<FC;@>2//>?ACCCGHGBC==CFDC@C0F>C::CCCCC>3HEC/C/GF?(GGGGGCFHF=?7C?BGD00G?GGGFECEED1EG5FFGFBFGBBDG:FBGF@;HHHGGEE?0CA=BA19BGH-EEA/0122EHGA1F1FFGAE000DD3DEAA0FGGFGFFAAA11FB@13311AAA
@M02197:102:000000000-ALU3V:1:1101:23853:5616 1:N:0:1
CTGTTACAGCGATCCTCCGCTTATTGATATGCTTAAGTTCAGCGGGTATCCCTACCTGATCCGAGGTCAAGAGTGTAAAATGTACTTTATGGACGTCGTCGTTATGAGTGTAAAGCGCGAGATGTACTGCGCTCCGAAATCAATACGCCGGCTGCCAATTGTTTTGAGGCGAGTCTGCGCGCAGAGGCGAGACAAACACCCAACACCAAGCAAAGCTTGAAGGTACAAATGACGCTCGAACAGGCATGCCCCATGGAATACCAAGGGGCGCAATGTGCGTTCAAAGATTCGATGATTCAC
+
CCCCCFFFFFCCGGGGGGGGGGGHGHGHGHHHHHHHHHHHHFHGGGGGHHHHHHHHHHHHHHHGGGGHHGHHHFGHHHHHHHHHHHHHHHHHHHGGGGGGGGGHHHHHHHHHHHHHGGGGGGGGGHHHHHGGGGGGGGGHGHGHHHHGGHGGHHHHHHHHHHHHHGGGGGGGHGGGGGGGHGHGGGGHHHHHHHGGFFGHHFGGFGHHHHHHHHGHHHHHHHHFHGHHFGGG8GHHGHHGHGHHHHGGGHHHHHGHHGHHHGHHGGGGGGGFHGGGFHGGGGGFGGGGFFFFFFFBBBBA
@M02197:102:000000000-ALU3V:1:1101:10634:5769 1:N:0:1
CTGTTACAGCGATCCTCCGCTTATTGATATGCTTAAGTTCAGCGGGTAGCCCTACCTGATCTGAGGCCAGAGTTACAAGTATGGTGTTATGAGCAGTGCTACAAGTCAACTCGACGAAACGTATTACGCCAGGCCACCATCACACCACTAACGCTTTTAAGGCGAGCCAGCAATAGGCAACGCCCAAATCCAACCAGCCGGGTAGAACCCGAAAGGTTGAGTCTACATGACACTCAGACAGGCATACCCTCCGGAATACCAGAGGGTGCAAGGTGCGTTCAAAGATTCGATGACTCAC
+
>AABBFFFFFBBGGGGGGGGGGEFHHFGHHHCHHGHHHHHHHHGGGGEFCB3FFHHGHFHHHHFHGGGHHHHHHHHGHFBGHHHHHHGHGGHHGFHHHHHHHHHHFFFHGHGGHGHHHGEGGGHHHHGGGHGHHGHGHHHHHHHHGHGHHEGGFFGGHHFGCGHHGGFHHGHHHHHGGGHHGEGHHGHHGGHGGGGEE???HHHHFHGFFFHFHGHFFGHGF9HGGHHFGFHHHGHGHEHHHGGGEGECEABHHHHGFCGCHHFF1GHHHFEEEA11F33GFFFGCFFBFFFF>1AAA
@M02197:102:000000000-ALU3V:1:1101:14413:6025 1:N:0:1
CTGTTACAGCGATCCTCCGCTTATTGATATGCTTAAGTTCAGCGGGTAGTCCTACCTGATCTGAGGTCAATCGTACAAATCCCCGTGAGGGGCGGTTTCAAGGAGGTCCCCCTGTCCGAGACACGACGAAACGTATTACGCCGAGGCAAGGGTCGGTAGACCACCGATGTGTTTGAGGCGAGCCAAATGGCAGCGCCCAGTTCCAACCTCGCCGGGCAGGACCCGGCGGGAGGATGATTGACATGACACTCAAACAGGCATACCCTCCGGAATACCAGAGAGTGCAATGTGCGTTCAGAGATTCGATGAGTCAC
+
ABBAAFFFBFBBGGGGGCFGGGGHHHGGHFHHHH5FHHFHFFHGGGEFGHGHFHHHEHHFHHGHHGFFHHHHGHHHGFDGHHHGGGG1EHGG9GG<C:F;&BGGEDFHFHHEBCGFGG/C@?CCA@DCF;/@FGAG<FFA.@C5CGGG#AEG-B?D?009C:..ADD6DFF:BFF...991<9<BDBFFEFC>/BC;C<A@;BFFBFF/BE;BFEGDGEEEEFF>9=A9BB1@BBGFGF2D;22A11FA1011F1FFF1FFBAA/B/B2222D1BGGF101A3113D0A001131B33GF1B11131@311A>1
@M02197:102:000000000-ALU3V:1:1101:19939:5859 1:N:0:1
CTGTTACAGCGATCCTCCGCTTATTGATATGCTTAAGTTCAGCGGGTATTCCTACCTGATCCGAGGTCAACCTGAAAAATATAGATTTAGAGGTGGCCGGGCCCACAAGACCTTGCAACTCGACGCGTGCTCCGGAAAGCTCAGTGCGAAGAGGGTCCCATGGACGCCCGTCATTGTCTTTGAGACCAGTTGGCCGCGAACGGTCCAACGCGGTCCAACACCCGAAACCCCCGCGGTAAAGCAGGGGTTTTGGAGGGAGGATAATGACGCTCGAACAGGCATGCCCTTCGGAATGCCAAAGGGCGCAATGTGCGTTCAAAGATTCGATGACTCAC
+
CCCCCFFFBFCCGGGGGGGGGGGHHHHHHHHHHHHGHHHHHHHGGGGGHHHHHHHHHHHHHHHGGGGHHHHHHHHHHFHHGHGHHHHHHHHHGFHGHHGFGGGGGGCCGHHHH:HHHHGHGGHGGGGGGGGHHGGFFFHHGHDHDGHGGGFGHHGGHHGFHHHHHGGGGGGFGGGFGGGGGGGFEGGGGGGGGGFFFGGDGHHEHDFFFFFHHHEFGFFFGGGHGDAGGGFGGGHHHHHHHGGGGGHEDCEGHEGHHHHHHHHAGFGGGHHGHHHHHHHHHGGGGGFGEGHHHHHHHHGGGGGGHHHHCGGEHGGGCGGGGGGFFFFFFFCBBCC
@M02197:102:000000000-ALU3V:1:1101:17467:6173 1:N:0:1
CTGTTACAGCGATCCTCCGCTTATTGATATGCTTAAGTTCAGCGGGTAGTCCTACCTGATCTGAGGTCTATCACAAGAGTCCGCTCGCAGAGCGAGGGCGGTTTCAAGGAAGCCTGCCGTCCCAAGGTCGAGCGATACATATCACGCAGGACAAAGGGCCGCAAGGCCACCGATGCATTTGAGGCGAGCCCGGCAAGGGGCAACACCCAAGTCCGACCCCCCCGTGCAGGACACGAGGGGACGAAAGCTGACGTGACACTCAGACAGGCATACCCTCCGGAATACCAGAGGGTGCAAGGTGCGTTCAAAGATTCGATGACTCAC
+
CCCCCFFFFFDCGGGGGGGGGGGHHHHHHHHHHHHHHGHHHHHGGGGGGHHHHHHHHHHHHHHHHGHHHHHHHHHHHHHHHGGGGGGGGGGHHGGGGGGGGFGGHHHHHGHHEHHHHHGGGGGHHHGHHGGGGGGHGGHHHHHHHGHGGGGHHHGHGGGGGGGGGGGGGFGGFFFFFFFFFFFFFFFFFFFFFFFEFFFFFFFFFEFFFFFBFFFDFGFGGGGHGGHHHHHHHGGGHGGGHCHHHHGE1GFGHG5FHHGEHHHHGHFHHHFEGGGFGHHHHHFHHHHHHGGGHHHHHGFAFAGGDGGFGGGGFFFFFFFAAAAA
@M02197:102:000000000-ALU3V:1:1101:17622:6149 1:N:0:1
CTGTTACAGCGATCCTCCGCTTATTGATATGCTTAAGTTCAGCGGGTATCCCTACCTGATCCGAGGTCAACCTTAGAAATGGGGTTGTTTTACGGCGTAGCCTCCCGAACACCCTTTAGCGAATAGTTTCCACAACGCTTAGGGGACAGAAGACCCAGCCGGTCGATTTGAGGTACGCGGCGGACCGCGATGCCCAATACCAAGCGAGGCTTGAGTGGTGAAATGACGCTCGAACAGGCATGCCCCCCGGAATACCAGGGGGCGCAATGTGCGTTCAAAGATTCGATGATTCAC
+
AABBAFFFFFBDGGFGCGGGG2EHHHHHBHHHHFHGHHHF5AGECFGFGHHHHHGGHHHGHHGGGGEGFGHHHHGHHFHHHFHEEFGBGHHHHGFGGEGGGHHHHGGGGGGHGGHHHFFHGGGGFFGGHHHGHHHGGGDFFFHGGGGGGHHHGFHHGGHGGGGGGBFFGGFGG#FFFGGGGGGGFFGBGGFBGHFHHFGGGHGGGHHGFEHHHHGHHHHGHHHGGGGFFHDHHHGGHHHHGGGGGGGHHHHHHHFGGGEGDCGHGHCGEECHFGFFGGFCGGBFFFFFFABBAA
@M02197:102:000000000-ALU3V:1:1101:18664:6335 1:N:0:1
CTGTTACAGCGATCCTCCGCTTATTGATATGCTTAAGTTCAGCGGGTATTCCTACCTGATCCGAGGTCAACCTGAAAAAATAGATTTAGAGGTGGCCGGGCCCACAAGACCTTGCAACTCGACGCGTGCTCCGGAAAGCTCAGTGCGAAGAGGGTCCCATGGACGCCCGTCATTGTCTTTGAGACCAGTTGGCCGCGAGCGGTCCAACGCGGTCCAACACCCGAAACGCCCGCGGTAAAGCAGGGTTTTGGAGGGAGGATAATGACGCTCGAACAGGCATGCCCATCGGAATACCAATGGGCGCAATGTGCGTTCAAAGATTCGATGACTCAC
+
CCCCBFFFFFCCGGGGGGGGGGGHHHGHHHHHHHHGHHHGHHHGGGEGHHHHHHHHHHGHHHHGGGGHHHHHHGHHHHHGHHHEHHHGHHHHHHGHHGGGGGGAFGECFHHBFFHHHHFHGFGGGGEGGGHHGGFFGHHHHHFGHHGCFEFHHGGHGGFDHHEHFCGGGEGGGGGGGGGGGFGFGEGGBFGFFFGGGCDGHCGFFFFFFFHGFFFFFFFGFGHDBBGGGDGFFGBFFHHHHHGGFC@3BGHHGHGFHHHHGHGGGGGGHGGHHHHHHHHHHHCGGEHHHHHHHFFHHGGGGGGHHHGGGGHGGGGGFGGGGFBFFFFFBCBBC
@M02197:102:000000000-ALU3V:1:1101:19701:6288 1:N:0:1
CTGTTACAGCGATCCTCCGCTTATTGATATGCTTAAGTTCAGCGGGTATCCCTACCTGATCCGAGGTCAACCTTAGAAATGGGGTTGTTTTACGGCGTAGCCTCCCGAACACCCTTTAGCGAATAGTTTCCACAACGCTTAGGGGACAGAAGACCCAGCCGGTCGATTTGAGGCACGCGGCGGACCGCGTTGCCCAATACCAAGCGAGGCTTGAGTGGTGAAATGACGCTCGAACAGGCATGCCCCCCGGAATACCAGGGGGCGCAATGTGCGTTCAAAGATTCGATGATTCAC
+
CCCCCFFFFFCCGGGGGGGGGGGHHHHHHHHHHHHHHHHHHHHGGGGGHHHHHHHHHHHHHHGGGGGHHHHHHHHHHHH<HHHGGGGGHHHHHGGGGGGGGHHHHFFFFGGHGGHHHHGHGGGGGHHHHHHHHHHGGGGGGHHHGFGGGHHHHHHHFFHGGGGGGGGGGGGGGGGGGGGGGGGGGGGGGGGGGFHHHGGGGGGGGHHGHHHHHHHHHHHHHHHGGGFGGHGHHHHGHHHHGGFCCGFHGHHHHHHGGGGGGGGHGHHGGGGHGGGGGGGGGBBFFFFFFCCCCA
@M02197:102:000000000-ALU3V:1:1101:21375:6461 1:N:0:1
CTGTTACAGCGATCCTCCGCTTATTGATATGCTTAAGTTCAGCGGGTATTCCTACCTGATCCGAGGTCAACCTGAAAAAATAGTTTTTGAGGAGGCCGGGTCCCCGGGACCTTGCAACTCGACGCGTGCTCCGGAAAGCTCAGTGCGAAGAGGGTCCCACGGACGCCGTCATTGTCTTTGAGACCAGTTGGCCGCGAACGGTCCAACGCGGTCCAACACCAAACCGAGGAGGTTTGAGGGAGGATAATGACGCTCGAACAGGCATGCCCTTCGGAATGCCAAAGGGCGCAATGTGCGTTCAAAGATTCGATGACTCAC
+
CCCCCFFFFFCCGGGGGGGGGG?HHHHHHHHHHHGHHHHHHGHGGGGGHHHHHHHHHHHHHHHGGGGHHHHHHHGHHHHGHHHHHHHGGEGHHGGGGGGGGGHHHGGGCGGHHHGHHHHHGHGGGCFGGGHHGGGGGHHHHHHHHHGFGGGHHGGGGGGGGGGGGGGGGHHFHFHGHGGHHHFHHFFFFGGGGGGHFAGHHHGGGGGGGGHHHHGGGHGGFGGGGHHHHHGHBFHHHGFHHHHGFHHGGGEEFEGHHFHHHHHGGGGGGFDGHHGGHGHHHFGGGGGHFGHGGGGFGGGGGGGCGGFFFFFFFCBBBA
@M02197:102:000000000-ALU3V:1:1101:9079:6604 1:N:0:1
CTGTTACAGCGATCCTCCGCTTATTGATATGCTTAAGTTCAGCGGGTATCCCTACCTGATCCGAGGTCAAAGACGGTAATGTTGCTTCGTGGACGCGGGCCACGCCCCCTCGCAGACGCAATTGTGCTGCGCGAGAGGAGGCAAAGACCGCTGCCAATGAATTTGGGGCGAGTCCGCGCGCAGAGGCGGGACAGACGCCCAACACCAAGCAGAGCTTGAGGGTGTAGATGACGCTCGAACAGGCATGCCCCATGGAATACCAAGGGGCGCAATGTGCGTTCAAAGATTCGATGACTCAC
+
BABBBFFFFFBBGG2BGGGGGGGHFHGHHGGGFHHHBDGGHCFD?EEGHHHHHFHHGHFGHHHGGGGHHGHHFHGGGHGHGHFFFHHHGFFDEHEGEGFCDDECGGGGG@FCGFGGA@FFBFEGGGHHGHGGGDFFGGGDFGEFFCFFGGGHGGGGGGGFGGGGDFDCFHCDCFFFFFFFFFFFGFEFFF;GEE?GHGEGGEEFGFFFG3BHHHGFFFFFFH<HFFFEGEGGGHHGHHHFGHHEHGGGEHGHHGEHHHHHFGHFEE?GHGHFAGGGGGGGGGGGFFGFFFFFD5A>ABA
@M02197:102:000000000-ALU3V:1:1101:23252:6647 1:N:0:1
CTGTTACAGCGATCCTCCGCTTATTGATATGCTTAAGTTCAGCGGGTATTCCTACCTGATCCGAGGTCAACCTGAGAAATAAAAGGTTAGACCGACCCGACGAGACCTTGCAACTCCCCGCGTGCCTCGAAAGACTCGTTGCGAAGAGGGTCCCACGGACGCCGTCATTGTCTTTGAGACCAGTTGCGTTGCCACAACTCGGTCCAACACCCAAACCGAGGTTTGGAGAGAGGATAATGACGCTCGAACAGGCATGCCCATCGGAATACCAATGGGCGCAATGTGCGTTCAAAGATTCGATGACTCAC
+
CCCCBFFFFFBCGGGGGGGGGGGFHGGHHHHHHHHHHHHHHHHGGGGGHHHHHHHHGHHGHHHGGGGFHHHHHHHHHHHHGHHHHGFHHHHHHG;GGGGGGFGGGGGHGHHHHHHHHHGGGGFGGHHHGGFFGHHHHGHGHGGGGHGDGHGHHHHHGGGGDGGGGGGGHHGFFFFFFHFHFHGGGGGHGHHGGHHGGFFFGGFHHFEFFGGFGFFFGFGFFDHHHHHHHHHHHGHHHFFGGFFHGHHHHHHHHHGHHGDEDHHFEFGFHFFHDGGGGHHHG?GGDFGGGGGGGGGGFFFFFFF@BBAA
@M02197:102:000000000-ALU3V:1:1101:24109:6720 1:N:0:1
CTGTTACAGCGATCCTCCGCTTATTGATATGCTTAAGTTCAGCGGGTATTCCTACCTGATCCGAGGTCAACCTGAGAAATAAAAGGTTAGACCGACCCGACGAGACCTTGCAACTCCCCGCGTGCCTCGAAAGACTCGTTGCGAAGAGGGTCCCACGGACGCCGTCATTGTCTTTGAGACCAGTTGCGTTGCCACAACTCGGTCCAACACCCAAACCGAGGTTTGGAGAGAGGATAATGACGCTCGAACAGTTATGCCCTTCGGAATGCCAAAGGGCGCAATGTGCGTTCAAAGATGCGATGACTCAC
+
AABBBFFFFFBBGGGGGFFGGCGHHCBHFHHHGHHHGHFHHHGGGGGFHHHHHGHHHGHGHHHGGCGHFFHHHGBGFFHGHHEGHGHHFHH<HGGGGGGGGGFCDGFH:G<2:FHHHEGGGGC6G99HGGHG?6HHEGGGGGGDCCCC:E-HH99H:GGG?DC@DFAFFGBFFFFFFEFHGFFFFFEHGHGFFFF?ADCBFFEDFF/B?AFF?FFFFF$>BD@DBEFF1GFFEHFFB//?/EBFB;GF1F11GFA/////A02D1111G110EEECEGA3D?AE001CGB3AA1AA11@@1FF>11A>
@M02197:102:000000000-ALU3V:1:1101:24654:6727 1:N:0:1
CTGTTACAGCGATCCTCCGCTTATTGATATGCTTAAGTTCAGCGGGTATTCCTACCTGATCCGAGGTCAACCATTAAAAATTGGGGGATTTAGCGGCCAAAGACGCTGCAACTCCAGTCAAAAGCGAGATAAAAATTTACTACGCTCAGAGGATATCGCAGATCCGCCGTTGTATTTCAGGAGCTACAGCTAGCAAAAGCAGTAGGCTCCCAACACTAAGCTAGGCTTAAGGGTTGAAATGACGCTCGAACAGGCATGCCCACTAGAATACTAATGGGCGCAATGTGCGTTCAAAGATTCGATGACTCAC
+
CCCCCFFFFFCCGGGGGGGGGGGHHHHHHHHHHHHHHHHHHHHGGGGGHHHHHHHHHHHHHHHGGGGHHHHHGHHHHGHHHHHHGGGGGHHFHHFGGGGHHGHHGGGGGHHHHHHHHHHHHHHHHGGGGGHHHHHHHHHHGHHHGGGGHEGEHHHHHGGGFGHHHHGGFEHGHHHHHGHHHHHHGHHHHHGGHGHHHHFGGHHHGGGHGHHHHGFFGHHHHGHHHHHHHHGHHHHHGFFGGGGGFFGFGEHGHHHHBGHHFGEHHHHHGDFCHHGGGGGGHHCGGGGHGGGGGFCGGF4FFFFFFBBBAA
@M02197:102:000000000-ALU3V:1:1101:21372:6736 1:N:0:1
CTGTTACAGCGATCCTCCGCTTATTGATATGCTTAAGTTCAGCGGGTATCCCTACCTGATCCGAGGTCAAAGACGGTAATGTTGCTTCGTGGACGCGGGCCGCGCACCTCGAGAAGCGCAATGTGCTGCGCGAGAGGAGGCAAAGACCGCTGCCAATGACTTTGGGGCGAGTCCACGCGCAGAGGCGGGACAGACGCCCAACACCAAGCAGAGCTTGAGGGTGTAGATGACGCTCGAACAGGCATGCCCCATGGAATACCAAGGGGCGCAATGTGCGTTCAAAGATTCGATGATTCAC
+
BBBBBFFFFFBDGGGGGGGGGGGHHHGHHHHHHHHHHHHHHHHGGGGGHHHHHHHHHHHHHHHGGGGHHHHGHHGGFHGHHHHHHHHHGHGGDGFGGFFGFGGGGGGDGHGGGE@GHGGGGGHGHFHHGGGHGHHGHGHGGEEDFFGGGGGGGGHFGFGHFGGGGGFFHHGFFFFGFGHHHGGFGGHHHHG9EEGHGHHDHGGGHHHGHFHHHHFHHHGHH<HHHHHGGGCGHHGHHHGHHHHHGGEEEHHEHHHHHHHHHHGGGGGHHHHGGGGHGGGGGGGGGGFFFFFFFCBBAB
@M02197:102:000000000-ALU3V:1:1101:5845:6810 1:N:0:1
CTGTTACAGCGATCCTCCGCTTATTGATATGCTTAAGTTCAGCGGGTATTCCTACCTGATCCGAGGTCAACCTGAGAAATAAAAGGTTAGACCGACCCGACGAGACCTTGCAACTCCCCGCGTGCCTCGAAAGACTCGTTGCGAAGAGGGTCCCACGGACGCCGTCATTGTCTTTGAGACCAGTTGCGTTGCCACAACTCGGTCCAACGCCCAAACCGAGGTTTGGAGAGAGGATAATGACGCTCGAACAGGCATGCCCATCGGAATACCAATGGGCGCAATGTGCGTTCAAAGATTCGATGATTCAC
+
AAAAAFFFBFDDA1EGFFEGG0EFGGBGBHHGHFHGHHHHGH1ECCGCHGBGHHGEF1FGGFHGGGECGGFFGGFHFBHEGGHGHEGBGBGHHGGGCEG?EEGG?EGCFBCD<HHFHHGCCCC/@GHEECBACHHGEECFHGGGCECFCC.:GH;GGGCGAG@GG@BGFGFFFFFGGAEFFEFBFGFCFF@FFFFGF?GFFBCB>/;B$EGGFFEEAFEFAFBFBFB91DBFD22B09EFFFFGEDF1FG1FEBGGG//AB02FFFGEB1CHGEE00HHHGE?E0B11A3GFDA111BBFD3B11AA1
@M02197:102:000000000-ALU3V:1:1101:16535:6875 1:N:0:1
CTGTTACAGCGATTCTCCGCTTATTGATATGCTTAAGTTCAGCGGGTATTCCTACCTGATCCGAGGTCAACCTGAAAAAATAGATTTAGAGGTGGCCGGGCCCGTGACACCTTGAAACTCGACGCGTGCTCCGGAAAGCTCAGTGCGAAGAGGGTCCCACGGACGCCGTCATTGTCTTTGAGACCAGTTGGTCGCGGACGATCCAACGCGGTCCAACACCAAACCCGGAGGTTTGAGGGAGGATAATGACGCTCGAACAGGCATGCCCTTCGGAATGCCAAAGGGCGCAATGTGCGTTCAAAGATTCGATGATTCAC
+
CCDDCFFFFFDDGGGGGGGGGGGHHHHHFHHHHHHHHHHGHHHGGGGGHHHHHHHGHHHHHHHGGGGHHHHHHHHHHGHGHGHGHHHHHFHGHHGHHGCFGGGGGGGGHHGHHHHHHFHHGHGGGGGGGGHHGGGFFHHHHHHFHHGGGGGHFGEGHHGHGGGGDCDGGGHGGGFHHGGHFGFHHHGFFGGFGGGFFGFHHFGGGFGGGGHGGGGHGGGGGFGGGGHHHGGEHHHHGGHHHHHGHHCGGGGGHGHHHHHHHHFGGECGFEHHHHHFFHHHGGGGGGFFFHGGGGHGGGGGGBE4GFFFFFFFCCBCC
@M02197:102:000000000-ALU3V:1:1101:13459:6893 1:N:0:1
CTGTTACAGCGATCCTCCGCTTATTGATATGCTTAAGTTCAGCGGGTAGCCCTACCTGATTTCAGGTCAAAGTCAAAAGGTGCGCGATGGCAGGTTTTGAGCAGTCATCACCACAAGGAGAGACGAAACTTATTACGTCTAACATTGATGTGGGATGTTCCACTAAGTCATTTGAGGTGAGCCATTGCTGGCAGACACCCAAGTCCAAGCCTAACATGTTCAGAAAACATATTAGATTGAGATTTCATGACACTGAAACAGGCATGCCTTTCGGAATACCAAAAGGCGCAAGGTGCGTTCAAAGATTCGATGATTCAC
+
CCCCCFFFFFCDGGGGGGGGGGGHGGHHGHHHHHHHHHHHGHHGGGGGEHHHHHHHHHHHHHHHHHHHHHHHHHHHHHHGGHHGGGGGGGHGGGHHGGHGGGGGHHHHHHGHHHHHHHGHEGGFGGGGGGHHHHFHGHHHHHHHHHHFHHGHHGHHHHHHGHHHHHGHHHHHHFGFHHHHHGHGHHHHHHHGHGGHHHGGGFEFGGGFGGGGHHHGHGGFFHHGFGHHHHGFFHGHHFFHGEHFFHHFHHHHF55HGGEHFHG3HHHGGGGGBHHGBDGHHHGDGCGFGBHGEEEAGGGGFFFGGGFFFFFFFBAAAA
@M02197:102:000000000-ALU3V:1:1101:21153:6931 1:N:0:1
CTGTTACAGCGATCCTCCGCTTATTGATATGCTTAAGTTCAGCGGGTATCCCTACCTGATCCGAGGTCAACCTTAGAAATGGGGTTGTTTTACGGCGTAGCCTCCCGAACACCCTTTAGCGAATAGTTTCCACAACGCTTAGGGGACAGAAGACCCAGCCGGTCGATTTGAGGCACGCGGCGGACCGCGATGCCCAATACCAAGCGAGGCTTGAGTGGTGAAATGACGCTCGAACAGGCATGCCCCCCGGAATACCAGGGGGCGCAATGTGCGTTCAAAGATTCGATGATTCAC
+
CCCCCFFFFFCCGGGGGGGGGGFHHHHHGHHHHHHHHHHHHCHGGGGGHHHHHHHHHHHHHHHGGGGHGGHH:HHHHGHHHHHGEGGGHHHGHGGGGGGGGHHHHGGGGGGHGGHHHGHHGGGGGHHHHHHHHHHGGGGGFFHHGGGFFFHHHHHHGHHGGGGGGGGGGGFGFGEGGGGGGGGGFGGGGGGGGGFHGFGGGHGGGHHGHHHHHHHHHHFGHHHGGGFCHGGHHHHHHHGHGGGGGGGHHHHHGHHGGGGGGGGHHHFCGGGHCGGGGGGGGGFFFFFFFBBBBB
@M02197:102:000000000-ALU3V:1:1101:12371:6940 1:N:0:1
CTGTTACAGCGATCCTCCGCTTATTGATATGCTTAAGTTCAGCGGGTATTCCTACCTGATCCGAGGTCAATTTTTGAGAAAAATAGGTTTGTTCGGCTGGCCGGCCGCGGACACGGGCTTGCGGAGCGAAATGTCATAATTCTACTGCGCTCGAAGTCGTACCGGACCGCCACTCGTTTTCGGGGGCGCCCTCGCGGACGGCCGCCCAAGACCAAGCTACGCTTGAGGGGTGCAATGACGCTCGAACAGGCATGCCCCCCGGAATGCCGAGGGGCGCAATGTGCGTTCAAAGATTCGATGATTCAC
+
BBBCCFFFFFBCGGEGGGGGGGGGHHFHHHHGHHHHHHHGHHHGGGGGHGHHHHHHHHHGHHHGGGGHHHHHHHHGFGHHGHHHHHHHHHGHG;GFEGGGEHGGG:GGGG?@CHGGGGGHGHGCCGGG?DCHHHGHHECCHHFGH<HGGGGGGGGG5FGA:GGB?DFFFFFAFFFFFFFFFFFFFFFFFFF:FCFBFFFFFFFFCFFGGGGGGFFCEFFFHFHFGGGGHHHHGFFCGGGGFHGHHHEHEHHHC?GEGCEHFHHEGGGGGHGEEGEFGAGGGGGHGFFGCGGGGGFFFFBFFBB@BB
@M02197:102:000000000-ALU3V:1:1101:26505:6901 1:N:0:1
CTGTTACAGCGATCCTCCGCTTATTGATATGCTTAAGTTCAGCGGGTAGTCCTACCTGATCTGAGGTCAATCGATGCTTCCACACGAGGTGGCGGTTTCAAGGAGGCCACCGGCCCGCCGCGCAGCGAAACGTATCACGCCACACAACGGACCGGGACGGCCGCCGATACATTTAAGGCGAGCCCGCAAAGGGCAACACCCAACTCCAACCCCGCCGGGCAGGACCCGGCGGGATGATGATTTACAAGACACTCAGACAGGCATACCCTCCGGAATACCAGAGGGTGCAAGGTGCGTTCAAAGATTCGATGACTCAC
+
ABCBBFFFFFCBGGGGGGGGGGGHGHHHHHGHHHHHGHHHHHHGGGGGGHHHHHHHHHGGFHHHHGHHHHHHGHGHGHHHHHHHGGGGGGHGHGGGG-HHHFHHH;GG<GHGGGGGGGGGGGGGGGGCGGGG<G<H<HGHG;GG9GGGGGGGGGGGGGFFFFFFFFA;FFFGFFFFGGFEDGGCGGHHFFHFEHGGGFGHFGFGFGGFFGGFGGGGHHHHHEEEGGGGGGHHG;EHGFBGHHHHHHFGGGDHGHHHHFHHHHHGEGGGGGGGHHHHHHHHHGGHHHHHHHCGGGGGGGGGGGGGGFFDFFFFBBAAA
@M02197:102:000000000-ALU3V:1:1101:24263:7032 1:N:0:1
CTGTTACAGCGATCCTCCGCTTATTGATATGCTTAAGTTCAGCGGGTATTCCTACCTGATCCGAGGTCAACCATTAAAAAGTGCCCCCGAAGGGTGCGGTTTATGGCTGTCGTCTAGCCGGCTTGCAGAAGCGAGATAAAGAATTACTACGCTCAGAGCACGAAAAGACTCCGCCACTGGTTTTGAGGAGCTGCGTATTAGGCAGTCTCCCAACACTAAGCTAGGCTTAAGGGTTGAAATGACGCTCGAACAGGCATGCCCACTAGAATACTAATGGGCGCAATGTGCGTTCAAAGATTCGATGATTCA
+
CCCDCFFFFFCCGGGGGGGGGGGHHHHHHHHHHHHHHHHHHHHGGGGGHHHHHHHHHHHHHHHGGGGHHHHHGHHHHHFHGFGHHHGGGGEGGGBFEGGGGGHGGHHHGHHFGFHGHGHGGGGGGHHHHGHHHGHGHHHHEHHHHHHGHHGGGGGHHHHHHHHHGHHGHHHGGGHGGHGHHHHHHHHHHGGGGHHHDFFHHGHGGGGHGGFFHFGFGHHHEHHHGFHGHHGHGHHHHHHGGGGGHHGHHHHHHGHHGGHHFFHFGHHGGDA5HHGGGGFCHFFGGGGGGGGFGGGGGFFBFFFFCCBBB
@M02197:102:000000000-ALU3V:1:1101:21989:7029 1:N:0:1
CTGTTACAGCGATCCTCCGCTTATTGATATGCTTAAGTTCAGCGGGTAGCCCTACCTGATTTGAGGTCAATGGCAAAATGATATGGGTTGTTATGAGCAGGCCTCAAGACCGGCCGAGACGAAACTTATCACGTCAGGCATAGGTCGAGAAGTTCCTACAGAGTCATTTGAGGCGAGCCTTGTGAGGCAGACGCCCAGGTCCAAGTCCACCGCTGGTTAGAAAACCCTCGGGGATTGATGTTTCATGACACTCAAACAGGCATGCCTCTCGGAATACCAAGAGGCGCAATGTGCGTTCAAAGATTCGATGACTCAC
+
ABBAAFFFFFBBGGGCGFGGGGEHHGHHHHGFGHHHGHHHFGHGEGGGEGHHHFFHHGFHHHGEFHHHHFHHHHHHHHHFFHFHHHHHGGGHHHHFFHGHEGGHHHHHHHHGGGGCGGGGGGGGGHHHHHHHGHHHGHHGHHHGHGHHGGHGGHHHHHHHHHHHHHHGFHFGHGGGGGGGGHHHHHGFGGEGGGHHHHHFFHHFHFGGFGFHFFHGHHFHGGGEGEDGGGGGHHHFGGBG5FFHGHHGFAEGHHEHHHHHFFFGGGGGGHHFHFFFGHHHGGGGGHHHHCGFGHGGGGGGGGGG4FFFFFFBBAAA
@M02197:102:000000000-ALU3V:1:1101:16101:7079 1:N:0:1
CTGTTACAGCGATCCTCCGCTTATTGATATGCTTAAGTTCAGCGGGTAGTCCTACCTGATTTGAGGTCTAAACTAAAAGTTTATTAGAGTGGAGGGAGCGAAAACTTATTACGCATTCCACTTAGACATTTAAGACGAGCCGTAACCGGCAGCGTCCAAAACTCATATACAGAAAACTGCATATGAGAGTCTGTATGACACTCAAACAGGCATGCCTTTCGGAATACCAAAAGGCGCAATGTGCGTTCAAAGATTCGATGATTCAC
+
CCCCBFFFFFCCGGGGGGGGGGGHHHHHGHHHHHHHHHHHHH:GGGGGGHHHHHHHHHHHHHHHGHHH:HHHH9HGHHHHHHHHHHGHH:HGGHGGGFF:GGGGHHHGHHHHGG?FGHHHHH:G6H7FHH'HHHHHGGGGGHGGGGHHGGGGGHHGFEHHHHHHHHHHHHHHGHHHHHHHHHHHHHHHHHGHHHHHHHHHGGHHHHHHHGHHHHGGGGGGHHHHFGGGHHGGGGGHHHHGGGGHGGGGGGGGGCFFFFFFFBACBB
@M02197:102:000000000-ALU3V:1:1101:19363:7202 1:N:0:1
CTGTTACAGCGATCCTCCGCTTATTGATATGCTTAAGTTCAGCGGGTATTCCTACCTGATCCGAGGTCAACCAAAAAAAAATTGGGGGTTTAGCGGCCGAAGTCACAGCACCTAAACAGAAGCGAGATAAAAAATTACTACGCTCAGAGGATACTGTAAATCCGCCGTTGATTTTCAGGAACTACAGGGTAACCACGCTACAGGGTAGCCTGGCCCACTCGTAGACTCCCAACACTAAGCTAGGCTTAAGGGTTGAAATGACGCTCGAACAGGCATGCCCACTAGAATACTAAGGGGCGCAATGTGCGTTCAAAGATTCGATGATTCAC
+
ABBCCFFFFFCCGGGGGGGGGGFHFHHHHHHHHHHHFHHHGFHGGGGGHHHHHHGHHHHHHHHEEGEHHGHHGHHHHFGGGGHHHHFG@FGFHHG?DFGGCGGGHG#FHHHGHGFHGFHHHHHGGGGGHHHHHCH9FHHFHGG6?EHHGGGGGGGGGGGGGGGGGGHHHFFHGGGGGHHGFFFFGHFFHHFHFFFFFFFFFHGFFFFAFBFFFGFGGFFGHHHGEFAFFGGBDEHHHHFCFFGDFFFHHFFG5HFHFGEFECCHHGHHGBBHHGGFGGAGD5AHGFFFDFE2B22GGDHFHGE2EEG4EGGFFFEFA4FFFFFFBBABA
@M02197:102:000000000-ALU3V:1:1101:24583:7345 1:N:0:1
CTGTTACAGCGATCCTCCGCTTATTGATATGCTTAAGTTCAGCGGGTATTCCTACCTGATCCGAGGTCAACCTGAGAAATAAAAGGTTAGACCGACCCGACGAGACCTTGCAACTCCCCGCGTGCCTCGAAAGACTCGTTGCGAAGAGGGTCCCACGGACGCCGTCATTGTCTTTGAGACCAGTTGCGTTGCCACAACTCGGTCCAACACCCAAACCGAGGTTTGGAGAGAGGATAATGACGCTCGAACAGGCATGCCCATCGGAATACCAATGGGCGCAATGTGCGTTCAAAGATTCGATGACTCA
+
CCCCCFFFFFBCGGGGGGGGGGGHHHHHHHHHHHHHHHHHHGHGGGGGHHHHHHHHHGGHGHHGGGGHHHHHHHHHGHHHHHHHHGHHHHFHGGGGGGGGGGFFGGEHHHHHGHHHGGGGGGGGGHHHGGHF?GG<GGHGHHGCCEFDGHGHFHHHGGGG?CGHGFHHGGFGFHHHHHHHFFFFFFFHGFFCGHHGFGGGHHHHHGGGFFGGGGFGGHHGGGBHGHHHHHHGHHGFHGGFGFFGGHHHHGGHHHHHHGGGGHHHG5GGHGGHFG?E?FHFGFGGFGGGGGGGGGGFFFFFFFABBAB
@M02197:102:000000000-ALU3V:1:1101:5659:7342 1:N:0:1
CTGTTACAGCGATCCTCCGCTTATTGATATGCTTAAGTTCAGCGGGTATTCCTACCTGATCCGAGGTCAACCTGAGAAATAAAAGGTTAGACCGACCCGACGAGACCTTGCAACTCCCCGCGTGCCTCGAAAGACTCGTTGCGAAGAGGGTCCCACGGACGCCGTCATTGTCTTTGAGACCAGTTGCGTTGCCACAACTCGGTCCAACACCCAAACCGAAGTTTGGAGAGAGTATAATGACGCTCGAACAGGCATGCCCATCGGAATACCAATGGGCGCAATGTGCGTTCAAAGATTCGATGACTCAC
+
>1AAAFFFFFDDGAEFGGGGCGGHGGHHHHHHHHHGHFHGHFHGEEGGHGHHHGHHHHHHGHGFGGGHHGFFFFBFHHHHHHDGHEFDGGGHFEEEEE?E@EEC:CECFGFFFFHHHAE//<@?EFGHGGFBEGH?G9HGHG0@AECG:.GGHHHE@@@GAGCAHHFGGFBFFFFEF?AFA7FFFFFFFF,?FGFFFEF/9EBFEFE>AEF?EF?1BB@'F6;FFEGFBBFBB5FBGDEGEEGEEHHGFA3BF2G11?EAB3GGDFBACD5GF2EGDHGGD?EEEHFGGGGGGGGGF4FFFDFABBBA
@M02197:102:000000000-ALU3V:1:1101:21584:7431 1:N:0:1
CTGTTACAGCGATCCTCCGCTTATTGATATGCTTAAGTTCAGCGGGTATTCCTACCTGATCCGAGGTCAACCTGAGAAATAAAAGGTTAGACCGACCCGACGAGACCTTGCAACTCCCCGCGTGCCTCGAAAGACTCGTTGCGAAGAGGGTCCCACGGACGCCGTCATTGTCTTTGAGACCAGTTGCGTTGCCACAACTCGGTCCAACACCCAAACCGAGGTTTGGAGAGAGGATAATGACGCTCGAACAGGCATGCCCATCGGAATACCAATGGGCGCAATGTGCGTTCAAAGATTCGATGACTCAC
+
CCCCCFFFFFDBGGGGGGGGEEFHHHGGFHHHHHHHHHHBDFHEGEGCHHHHHHHFFGGGHHHGGGDGEGHHGHHHHHHH4EE3G9GB9F9FG;/AEECFAE@@7DGHH9G2DGHHEHGFDGFFGHGFFFFFFAFGFEGGFFGHHGFDCCECGHCADGAFCB?HHFDFHFHFEHFFHGFFEFEFFGGHGHHGFFFAFECFFGHHHEEE?GGGGGEGGGCAGDEHHHFFHHHHFFHHGGEGGGFGEGHHHHHHFFGGGAAGCFDGHHFHFBHHGGGGGGBFHGGGGHCGGGGGCGGGFFFFFFFBBAA3
@M02197:102:000000000-ALU3V:1:1101:16316:7432 1:N:0:1
CTGTTACAGCGATCCTCCCTTATTGATATGCTTAAGTTCAGCGGGTATTCCTACCTGATCCGAGGTCAACCTGAGAAATAAAAGGTTAGACCGACCCGACGAGACCTTGCAACTCCCCGCGTGCCTCGAAAGACTCGTTGCGAAGAGGGTCCCACGGACGCCGTCATTGTCTTTGAGACCAGTTGCGTTGCCACAACTCGGTCCAACACCCAAACCGAGGTTTGGAGAGAGGATAATGACGCTCGAACAGGCATGCCCATCGGAATACCAATGGGCGCAATGTGCGTTCAAAGATTCGATGACTCAC
+
BCCCBFFFFFCCGGGGGGGGGGHHHHFGHHHHHHHHHHHHGHGGGAEGHHHHHHHHHHHHHHGF0EHGHHHHHHHGHHHHHHHGGHHHHHHGGGGGGGGGGBFFGGHHHHEFHHHHHGGGGGGGHGHGFHGFHHHHGHGHHGFHHHHGFFGGHHHGGGGGGGHGGHHHGHHGGHHFHHGGFFFFGGHHHHGGHFFFGGGHGHHHFGGFGGGGGGGGHHGHFFFHHHHHHHGHHFHGGGGGGFGGHHHFEHHFHGEFGGGGHHHHHCHGHHHGGGGGHHGHGGGGHGGGFGCGGGCFFFFFFFBBBBB
@M02197:102:000000000-ALU3V:1:1101:12890:7463 1:N:0:1
CTGTTACAGCGATCCTCCGCTTATTGATATGCTTAAGTTCAGCGGGTATTCCTACCTGATCCGAGGTCAACCTGAGAAATAAAAGGTTAGACCGACCCGACGAGACCTTGCAACTCCCCGCGTGCCTCGAAAGACTCGTTGCGAAGAGGGTCCCACGGACGCCGTCATTGTCTTTGAGACCAGTTGCGTTGCCACAACTCGGTCCAACACCCAAACCGAGGTTTGGAGAGAGGATAATGACGCTCGAACAGGCATGCCCATCGGAATACCAATGGGCGCAATGTGCGTTCAAAGATTCGATGACTCAC
+
BBBBABD5DFBBGGGGGGGGGGGHHHBHGHHGHGHHHHHHFFFGCGGEHBGHHHHHHHHHHHHGGGEGGHHFHABGHEHEHFGF:BBGGDFGB>EGGFGFGF/54FCB8HFGHH<GBGG?CA;9>GHH?DFFB7EEGBCCFGFGGGB:CEAGGGGF9DCD49<E;;F9CB1<C6HHGD8<CF</9DCECBGAFFFF/DFGGDFFHFFE>ADE?1?GEHG9CFBHGHHHFHHGG,5GHGGGGGFEGHG3HHHHHHHGHEA2EFHGGEGEHCHHGGGGGHGHHGGGGHGGBGGEGGGGFFFFFFFABBAA
@M02197:102:000000000-ALU3V:1:1101:4800:7463 1:N:0:1
CTGTTACAGCGATCCTCCGCTTATTGATATGCTTAAGTTCAGCGGGTAGTCCTACCTGATTTGAGGTCTAAACTAAAAGTTCATTAGAGTGGAGGGAGCGAAAACTTATTACGCATTCCACTTAGACATATAAGACAATCCGTAACCGGCAGCGTCCAAAACTCATATACAGAAAACGGCATATGTGAGTCTGTATGACACTCAAACAGGCATGCCTTTCGGAATACCAAAAGGCGCAATGTGCGTTCAAAGATTCGATGACTCAC
+
AAA1ADF@DFDD11AFFGGGGGEGFFHHFBD2FDG1FFB2GF8FC68G6GB5/9FG5$4:A8F#C4B48BGF9HGGH7B1F#2D1581@@$>@CE?EA<>E<0/0>><262<EE#E722#2B1B<@71F#F@F%F1#@1>@CEEGEE0E>/E@F1EFF1=<DCGGDFF2FFFE>:BC6BF@;CC1#1:FGED1A#HFGBDFDB;AB1D:A0B5F0E9:AA$A3D;/?FFFEEB0AB53F07A0GADBDB3BEC1C@3@DDDA>>11
@M02197:102:000000000-ALU3V:1:1101:21588:7504 1:N:0:1
CTGTTACAGCGATCCTCCGCTTATTGATATGCTTAAGTTCAGCGGGTAGTCCTACCTGATCTGAGGTCTATCACAAGAGTCCGCTCGCAGAGCGAGGGCGGTTTCAAGGAAGCCTGCCGTCCCAAGGTCGAGCGATACATATCACGCAGGACAAAGGGCCGCAAGGCCACCGATGCATTTGAGGCGAGCCCGGCAAGGGGCAACACCCAAGTCCGACCCCCCCGTGCAGGACACGAGGGGACGAAAGCTGACGTGACACTCAGACAGGCATACCCTCCGGAATACCAGAGGGTGCAAGGTGCGTTCAAAGATTCGATGATTCC
+
CCCCCFFFFFCCGGGGGGGGGGGHHHHHHHHGHHHHHHHHHHHGGGGGGHHHHHHHHHHHHHHFHGHHHHHHHHHHHHHHHHGGGGGGGGFHHGGGGGGGGBGGHHHHHHEHHHHFHHGGGGGHHHGHHGFFGGGHCGGHHHHHHFHGGGGHHHEGFFFGGGFFGGGGEGGGFFFFFFFFFFFFFFFFFFFFFFFFFFFFFFFFFFFFFFFBFFFFFGGGGGGHFHHHHHHGGGGHHGGGHGHHHHHGEHGGHHHHBHHFHHHHHHHHHHGEGGGGGHHHFFFFGHHHHGHHHHCHGGGGGGGFFGGGCEBFFBFFFFBBAAA
@M02197:102:000000000-ALU3V:1:1101:8972:7555 1:N:0:1
CTGTTACAGCGATCCTCCGCTTATTGATATGCTTAAGTTCAGCGGGTATCCCTACCTGATCCGAGGTCAACCTTAGAAATGGGGTTGTTTTACGGCGTAGCCTCCCGAACACCCTTTAGCGAATAGTTTCCACAACGCTTAGGGGACAGAAGACCCAGCCGGTCGATTTGAGGCACGCGGCGGACCGCGATGCCCAATACCAAGCGAGGCTTGAGTGGTGAAATGACGCTCGAACAGGCATGCCCCCCGGAATACCAGGGGGCGCAATGTGCGTTCAAAGATTCGATGACTCAC
+
BABABFFFFBDDGFGGGGGGEGGHHGFHHHHHHGHHHHHHHHHGGGAEFHHHHHHHHEHHHHGGG?GHHHHGHHFFHDHFHFH?F9GGHFHDEFEGG?FEGGHHEFBFGGGHGGHHG;GFGGBCFHHHHHHGH:CABBBFAFHHGFF/CBGHFGHHFHFEDCC@FBB9FBFEBF=FDADBBFFCFAGGGGFFEFFHGFFFFGGGGHHEFCGFHHHHEHHHFFGFGGD?HHGGHHGHHHGBCCC?EAA35DHHHHGGGGGE?GGHFGBGGGDGGGGGGGGGGCFFFFFFDAAAA3
@M02197:102:000000000-ALU3V:1:1101:13249:7695 1:N:0:1
CTGTTACAGCGATCCTCCGCTTATTGATATGCTTAAGTTCAGCGGGTATTCCTACCTGATCCGAGGTCAACCTGAGAAATAAAAGGTTAGACCGACCCGACGAGACCTTGCAACTCCCCGCGTGCCTCGAAAGACTCGTTGCGAAGAGGGTCCCACGGACGCCGTCATTGTCTTTGAGACCAGTTGCGTTGCCACAACTCGGTCCAACACCCAAACCGAGGTTTGGAGAGAGGATAATGACGCTCGAACAGGCATGCCCATCGGAATACCAATGGGCGCAATGTGCGTTCAAAGATTCGATGACTCAC
+
BBBBBFFFFFBBGCAGGGGGGFGGHGHGHHHHGHHHGHHHFFHGGGGFHHHHHEHHHGHFHHHGFFGFHHHHHHHHHHFHHHHHHGGHHHHHHGGGGGGGGCGG/FFHHHGGDGGHHHGGGGGFGHHHGGHGGHHHGGHGGHHHHHGGGHHHHGHHGGGGFCGGFFHGGGFFGFHGFHGFHHFFFFFGFHHGFHGFFFFGGGFDEFEEFGGGGFEEFGGFGDFGHHHHHHGHHHHHHGGGGGHHCHHHHEGHHHFGHGGDCHFGGFFFHHGFCGGGGFG5GEEEGGBGGBDDFEBCFFFFFFFAA?A?
@M02197:102:000000000-ALU3V:1:1101:6375:7714 1:N:0:1
CTGTTACAGCGATCCTCCGCTTATTGATATGCTTAAGTTCAGCGGGTATTCCTACCTGATCCGAGGTCAACCTGATAAAAGTTTTTAGAGGCGACCGGGTCCCTGGGCCCTTGAAACTCGACGCGTGCTCCGGAAAGCTCAGTGCTAAGAGGGTCCCTGGGACGCCGTCATTGTCTTTGAGACCAGTTGGCCGTGAGGCCAACGCGGTCCAACACCAAACCCGGGGGTTTGAGAGAGGATAATGACGCTCGAACAGGCATGCCCTTCGGAATGCCAAAGGGCGCAATGTGCGTTCAAAGATTCGATGACTCAC
+
AA?AAFFFFC@2AFEF4FE2EE2FGB5FHHHGGFHHFHHHHHFGCG0EC5GHF5FFHB3BGFFGG0EGBG3GFFBDFGFGFGHBGAE3B;1A@EE?/A9/<FF<EHEHHGGF8DA@G1@A//ABCD?:FB1C?FDGBHFG0GDG9$;6EC??@DGGF0A9AFCC@@<BGA0>BFFFFHGHBGHFGFF/<F/;HFH:CBC/9/>A#2G?/;FFFAEEE9EA/E@BEBD9GHFFF;G9;HFHGFE?B0A2G1FG3FHFFF211DEEA23A5G3AFFFHGE?A2?FFE5EAACFFBBF555GGFCB5FFD5BAAA?
@M02197:102:000000000-ALU3V:1:1101:21278:7801 1:N:0:1
CTGTTACAGCGATCCTCCGCTTATTGATATGCTTAAGTTCAGCGGGTATCCCTACCTGATCCGAGGTCAACCTTAGAAATGGGGTTGTTTTACGGCGTAGCCTCCCGAACACCCTTTAGCGAATAGTTTCCACAACGCTTAGGGGACAGAAGACCCAGCCGGTCGATTTGAGGCACGCGGCGGACCGCGTTGCCCAATACCAAGCGAGGCTTGAGTGGTGAAATGACGCTCGAACAGGCATGCCCCCCGGAATACCAGGGGGCGCAATGTGCGTTCAAAGATTCGATGATTCAC
+
BCCCBFFFFFCDGGGGGGGGGGGGHGHHHHHHHHHHHHHHHHHGGGGGHHHHHHHHHHHGHHHGGGGHHHHHHHHGGHHHHHHGGGGGHHHHHGGGGGGGGHHHHGGGGGGHGGHHHHHHGFGGGHHHHHHHHHHGGGGGGHHHGGGGGHHGHHHHGHGGGGGGGGGGGGGGGGGGGCGGGGGGGGGGGGGGGHHHHHGGFHGGGHCEHHFHHHHHHHHHHHHGGGGGHHGHHFHHHHHHFFGGGGGFFHHHFHGGGGGEGGDHFCHGGGGHFGGGGCFGFCFFFFFFFCCCCC
@M02197:102:000000000-ALU3V:1:1101:25276:7802 1:N:0:1
CTGTTACAGCGATCCTCCGCTTATTGATATGCTTAAGTTCAGCGGGTATTCCTACCTGATCCGAGGTCAACCTGAAAAAATAGTTTTTGAGGAGGCCGGGTCCCCGGGACCTTGCAACTCGACGCGTGCTCCGGAAAGCTCAGTGCGAAGAGGGTCCCACGGACGCCGTCATTGTCTTTGAGACCAGTTGGCCGGTGAAGGCCAACGCGGTCCAACACCAAACCCGGGGGTTTGAGAGAGGATAATGACGCTCGAACAGGCATGCCCTTCGGAATGCCAAAGGGCGCAATGTGCGTTCAAAGATTCGATGACTCAC
+
CCCCCFFFFFCDGGGGGGGGGGGHHGHHHHHHHHHHHHHHHHHGGGEGHHGHGHHHHHHHHGHGGGEHHHHGHHHHHGHGHGGHHHHGGFGHHGGGGGDGGGGHHGGGGGGHHHHHHHHGGHGGGGFGGGHHGGGGGHGHHHHHHHGGGGGHHGGGGGHGGGGGGGGHGFHGHHHHHFGHFFGGHHGHGGGGGHHFFHHHFHFFFGGGGGFFHFHFEFDFFFFGGGFFFFFGHHHFHHHHG5FFFGGGGGGEGHGDHHHEFFCGFCGEEHHGHHGHHHHHGGGGGHHHHGCCGAGGGGGGGFGGFFFFFFFA@BBA
@M02197:102:000000000-ALU3V:1:1101:12090:7816 1:N:0:1
CTGTTACAGCGATCCTCCGCTTATTGATATGCTTAAGTTCAGCGGGTATCCCTACCTGATCCGAGGTCAACCTTAGAAATGGGGTTGTTTTACGGCGTAGCCTCCCGAACACCCTTTAGCGAATAGTTTCCACAACGCTTAGGGGACAGAAGACCCAGCCGGTCGATTTGAGGCACGCGGCGGACCGCGTTGCCCAATACCAAGCGAGGCTTGAGTGGTGAAATGACGCTCGAACAGGCATGCCCCCCGGAATACCAGGGGGCGCAATGTGCGTTCAAAGATTCGATGATTCAC
+
BCCCCBFFFFDBGGGGGCGGGGGHHGHFHHHHCHFHHHHHGHHGGGEFHHHHHHHHHGHHHHHGGGGHHGHHHHHHHHHHGHEEGGGGHHHHHFGGGFGGGHHHHGGGGGGHGGHHHHHHGCGGGHHHHHHHHHHGGGGGGHHHGGGGGGHHHHHHHHHGGGCDFCGGGGGGGGEGGGDGGGAGGGFGGGFGGHGHHGGGGGGFFHGGHHFFGHHBHHBHFHCFGGGFFEFHHHHHHHFGGGGFGFGHHHGFBHHGGGGGGGGFFCHGCGGFGGGFGGFEFGFFFFFFFAAAAA
@M02197:102:000000000-ALU3V:1:1101:7296:7897 1:N:0:1
CTGTTACAGCGATCCTCCGCTTATTGATATGCTTAAGTTCAGCGGGTATCCCTACCTGATCCGAGGTCAACCTTAGAAATGGGGTTGTTTTACGGCGTAGCCTCCCGAACACCCTTTAGCGAATAGTTTCCACAACGCTTAGGGGACAGAAGACCCAGCCGGTCGATTTGAGGCACGCGGCGGACCGCGATGCCCAATACCAAGCGAGGCTTGAGTGGTGAAATGACGCTCGAACAGGCATGCCCCCCGGAATACCAGGGGGCGCAATGTGCGTTCAAAGATTCGATGACTCAC
+
>>>3>BDF4B2>GFGGGGEGGGGHHHHHGHHFHHHHHDHHHHGGCCEGGHHHHHHHHHGGHGF?E01FCDHHEGEFFHGFFB1EE?E1:FHG;A;E@EGGGGEGEFEGCCGFBDEFGGFHG9GGGGF.1FHH;HBFFFGFFGGFGGGAFF9CGFEGH;CCAD:-FFFGFBFEA9CFF@.?99A99@A9GFBCAGF0FGFFFGB@EFACDDEHHGGHHHHGDBFFFFFFFADDF<BGG9AFCCC?EE/BEHDA1CCAAF0AA00G1GA0EA?GB13BGFGE1F>1FFD1DA11AA
@M02197:102:000000000-ALU3V:1:1101:7284:7884 1:N:0:1
CTGTTACAGCGATCCTCCGCTTATTGATATGCTTAAGTTCAGCGGGTATCCCTACCTGATCCGAGGTCAACCTTAGAAATGGGGTTGTTTTACGGCGTAGCCTCCCGAACACCCTTTAGCGAATAGTTTCCACAACGCTTAGGGGACAGAAGACCCAGCCGGTCGATTTGAGGCACGCGGCGGACCGCGATGCCCAATACCAAGCGAGGCTTGAGTGGTGAAATGACGCTCGAACAGGCATGCCCCCCGGAATACCAGGGGGCGCAATGTGCGTTCAAAGATTCGATGACTCAC
+
>AAAAFFFFFBBGCGGGBFEEGGGHHHHFHHHHFGHCFFHHHB2EEFGCG5FHFHHHHGHHHCEEGGHEHHHFGHHH9A;H:FGFGGFGHCGHEFCFFGGFFGFHGG/CD;HGGHGHHBFGF1CFH#FHGBE?FGEGGGGFEGHGD/FFHFFBFFGEHGCGGGGGGGGGGGGBAEGGGGG@ACFFFGFFFFFBFFFEF<CCFFFEGCBGFFFF#G0D00GFHFCCCCCGCFFGF1GCHAECGCGCCGEGHGFCHFFEA?CEEA1FDBEAE0CFA3F3AGFCBFCFFFFF?AAAA
@M02197:102:000000000-ALU3V:1:1101:19052:7900 1:N:0:1
CTGTTACAGCGATCCTCCGCTTATTGATATGCTTAAGTTCAGCGGGTATTCCTACCTGATCCGAGGTCAACCTGAAAAAATAGATTTAGAGGTGGCCGGGCCCGTGACACCTTGAAACTCGACGCGTGCTCCGGAAAGCTCAGTGCGAAGAGGGTCCCACGGACGCCGTCATTGTCTTTGAGACCAGTTGGTCGCGGACGATCCAACGCGGTCCAACACCAAACCCGGAGGTTTGAGGGAGGATAATGACGCTCGAACAGGCATGCCCTTCGGAATGCCAAAGGGCGCAATGTGCGTTCAAAGATTCGATGACTCAC
+
B@BBBBFFFFBBGGGFGGCGAEFHGCGHFFGBFE5FGHHHHFHFCGEGHHHHGHFHHHHHGHHGGGEGH@FHEHFF3E1EGHHDFHHGHHFFCCEFHGGCCEEE27FGHHGHHHFFGHHHBGGCFGGGGEHHGGGGF9CFHGBGGHGBACBC.?FCGHHHGGCGDCCHHGGHHFGFFFHHHFFFFFFFGFF?FDDDEGBCBFFFFFGGGHHEHHFC7EGGEEAEEGHHHGHBHG?FGGFFDHGFGHGGGE?EA1FFFHGHHGGFFE?EE2F5HGHHCGHHH?GGGGGHBHGCGGGBGGGGGFEF4FFFFFFF@BBAA
@M02197:102:000000000-ALU3V:1:1101:20903:7921 1:N:0:1
CTGTTACAGCGATCCTCCGCTTATTGATATGCTTAAGTTCAGCGGGTATCCCTACCTGATCCGAGGTCAACCTGAAAAATTGTGGTTATGGCGAGCACGCGCCCGGGCTCCAAAGCGAGGAGTATTACTACGCTTGAAGCCGGACGGCACCGCCACTGACTTTGAGGTGCACCCGGAGGTGGCACCCAATACCAAGCAGAGCTTGAGGGGTGTAATGACGCTCGAACAGGCATGCCCCCCGGAATACCAGAGGGCGCAATGTGCGTTCAAAGATTCGATGATTCAC
+
BCCBBFFFFFCCGGGGGGFGGGGHHHHHHHGHHHHHHHHHGHHGGGGEHHHHHHHHHGHHH;HGGG9HHBG:0:GHHF;HH;;HGHG:;HH;GG;G#GEG;GGGGCGGGH92GHH;F7GGGGF:HHHHH;;G9G:GF<GGHGGGGCGGGGGGGGGGGGGGGGGGGGGGGGGGGGFFFGGGHEFFGFHGHHHGHHHFGHHHHHFHGGGGHHHHHHGGFFFGHHGHHHGHHHHHGGGGGGGHHHHGHHHFHHFGGGGHHHGGGGGCGGGGGGGCCGFFFFFFFCCCCC
@M02197:102:000000000-ALU3V:1:1101:9846:8028 1:N:0:1
CTGTTACAGCGATCCTCCGCTTATTGATATGCTTAAGTTCAGCGGGTATCCCTACCTGATCCGAGGTCAACCTTAGAAATGGGGTTGTTTTACGGCGTAGCCTCCCGAACACCCTTTAGCGAATAGTTTCCACAACGCTTAGGGGACAGAAGACCCAGCCGGTCGATTTGAGGCACGCGGCGGACCGCGATGCCCAATACCAAGCGAGGCTTGAGTGGTGAAATGACGCTCGAACAGGCATGCCCCCCGGAATACCAGGGGGCGCAATGTGCGTTCAAAGATTCGATGATTCAC
+
>BBBBFFFFFCDGGGGGGGGGGGHHHHHHGFGHHHHHHHHGHHGCCGGHHHHHHHHHHHHHGGEGGDHHHHHHHHHGHHHGGHGGGGGHHHHHGGGGFFFGHHHHGGGGGGHGGHHHHHGGGGGGHHHHFGHHHGGGGGGGHGGFFGGGFHHGFHFHHHGCD@FEGGGGFFFGFGFGGGGGGGGGGGGGGFGGFFFHFHFGHEGGGGGHEGHFFGFHHHGHHHGGGGDDDFHHFHHHHHHBFB?GGEHHHHHGGAGGGGGGGGHHHHGGGGHGGGGFGGEGGFBFFFFF@A?AA
@M02197:102:000000000-ALU3V:1:1101:20460:8040 1:N:0:1
CTGTTACAGCGATCCTCCGCTTATTGATATGCTTAAGTTCAGCGGGTATTCCTACCTGATCCGAGGTCAACCTGAGAAATAAAAGGTTAGACCGACCCGACGAGACCTTGCAACTCCCCGCGTGCCTCGAAAGACTCGTTGCGAAGAGGGTCCCACGGACGACGTCATTGTCGTTGAGACCAGTTGCGTTGCCACAACTCGGTCCAACACCCAAACCGAGGTTTGGAGCGAGGATAATGACGCTCGAACAGGCATGCCCTTCGGAATACCAATGGGCGCAATGTGCGTTCAAAGATTCTATGACTCAC
+
BBBBBFFFBFBBGGGGGGGGE2AFFHHHGHGHHHHHHHHHHFHGGGGGGHHHHFHHGHHHHHGGEGEGGHHHGHBEHHHHGBGFGG%GBBGGFG?EGGG;G9@CFGG5HBFGBGHHHHG@CCC@D:DFGGFDDFHHHG;GGDFD/@B.;AAFHFG;??C--#:02FAGGGFF#GFFB?ABAF?5/8FF96/AF8F?/A8FFD1A?FFF?EDEAEFEFF3E?1;BEE>B#B99GFFFFBACGCG:92B1B1AFFB/FA///ECFFAD1111HFE0A0E11BHCEA1G1DDDBGBG3BB33@1B111>1>
@M02197:102:000000000-ALU3V:1:1101:21091:8050 1:N:0:1
CTGTTACAGCGATCCTCCGCTTATTGATATGCTTAAGTTCAGCGGGTATCCCTACCTGATCCGAGGTCAACCAGAAAAAAATTGGGGGTTGCTGGCCAGCGTCCACCAAGGCCCAGAAGCGAGAAAAAATTACTACGCGTAGCGCTTGATAGCACCGCCACTGATTTTAAGGCCAGCCGTCACCGGCGAGCCCAAGACCAAGCCGGAGCTTGAGGGTTGAAATGACGCTCGAACAGGCATGCCCCCCGGAATACCAAGGGGCGCAATGTGCGTTCAAAGATTCGATGACTCAC
+
CCCCCFFFFFCCGGGGGGGGGGGHHHHHHHHHHHHHHHHHHHHGGGGGHHHHHHHFHHHHHHHGGGG;HHH<G<GHHHHGG<<HHHGG/GGHHGFGH<HGG;GGG:HG8HGHH9G:HGG.9GGGGHHFC;H<GH:HGGG7CC#G:H:HG:HHGHHHGGGGFGGFGGGGFGGFFFGGGGGFFGGGFGGGGGGGGGHFHGGFGGFGHHFHHFHHHGHHHHHHHHGGGGFHEGGHHGHHHHHGGGGGGGHHHHHCHHGHHGGGGGHGHHGGGGHGGGGGGGGGGFFFFFFFB@BAA
@M02197:102:000000000-ALU3V:1:1101:25311:8056 1:N:0:1
CTGTTACAGCGATCCTCCGCTTATTGATATGCTTAAGTTCAGCGGGTAGTCCTACCTGATCTGAGGTCTATCACAAGAGTCCGCTCGCAGAGCGAGGGCGGTTTCAAGGAAGCCTGCCTTCCCAAGGTCGAGCGATACATATCACGCAGGACAAAGGGCCGCAAGGCCACCGATGCATTTGAGGCGAGCCCGGCAAGGGGCAACACCCAAGTCCGACCCCCCCCGTGCAGGACACGAGGGGACGAAAGCTGACGTGACACTCAGACAGGCATCCCCTCCGGAATACCAGAGGGTGCAAGGTGCGTTCAAAGATTCGATGATTCAC
+
AA?AAFFF44AAGCEGGG?EEEGGGHFHBDGGHEFGHE5AGBGEEGEECEGHHHGHHHH5GEGHHEHFFEGFFDBGGF1D3@EE?ECEE1/?3E/EE//E?<B8F;2?;E9G/FH?#F#CDDFHHF;9=AC@DCGHDGHHHHDGGCABDCBGBG/GBA;;1@/B;A?AEF??BBFDFE9;999;A-;@;@A//BBEAAA/;-99AEFF?=9/=@;99>CB@>@B>011F;B/??;E99B1;A.DB1B1/F>0A1@2FB1G1BEBHGBG0/B//AE///02HGED1GB00AB0BA1110AA0A1GFGBGAGE11FFBFDB31?A1A
@M02197:102:000000000-ALU3V:1:1101:16838:8106 1:N:0:1
CTGTTACAGCGATCCTCCGCTTATTGATATGCTTAAGTTCAGCGGGTATTCCTACCTGATCCGAGGTCAACCTGAGAAATAAAAGGTTAGACCGACCCGACGAGACCTTGCAACTCCCCGCGTGCCTCGAAAGACTCGTTGCGAAGAGGGTCCCACGGACGCCGTCATTGTCTTTGAGACCAGTTGCGTTGCCACAACTCGGTCCAACACCCAAACCGAGGTTTGGAGAGAGGATAATGACGCTCGAACAGGCATGCCCATCGGAATACCAATGGGCGCAATGTGCGTTCAAAGATTCGATGACTCAC
+
ABBBBFFFDFBBGGFGGGGGGGGHHHHHGHFEHHHHHBGH5FHF?GE0FFGHHHHHGHHHHHGGGGGHGHHEHFHGHHGHHHEHHFHHHFFGHGGGGGGGGFCDBEGHHHHHHHHHFHGCFGECDHHHFBCGGHHHHGGGHGHGHHHEGGGHHHHHGG@BBCGGFGGGGHHHFHHGHGFHHHFFGGFFFHHGGHFGGGGGHHHHHFFFFGGGGFFGGHHGGDFFHHFHHFFHEHGFGCGGCEBHGHHHGHHHHHFGEDGGGHGHHHFFHGGHGGGGEHHGBGGGGGGGGGGEGGGGFFFFFFF@BBBA
@M02197:102:000000000-ALU3V:1:1101:6473:8155 1:N:0:1
CTGTTACAGCGATCCTCCGCTTATTGATATGCTTAAGTTCAGCGGGTAGTCCTACCTTATTTGAGGCCAGTAGTTAATAATAATAGTGTAAAGCGGAGACCTTATACGCGGGCTAAAAATTGCCTTAGCAACCCGGCTGATCTCCAGCTCATATATTTAAGGCAAGGTTGGCGGCGGCCAACCAAGCCCAAGGACCCGCACAGTTTTGAAGAAAAACCGGTTGGAGAAGATTAACGACACTCAAAAAGGCATGCTCATTGGAATACCAAAGAGCGCAAGCTGCGTGCATAGATGCGATGATTCAC
+
AAAABFFB4C?2AEEG4GCCFCEFGG5BGHHGGHHHGADFH5EECEA0FFGFGFHHHFHFHFH5EB1F1FGFG@F5BD5GHFBDGF@E/EGFFHFC9C11FCG'GHFF??ECGCHHHHHHHHHHHHG1FHHGFFCG??DHHCGFD=1018E0=DD<0===1FCFHEC<GCCG<B/@19/<:ADFFFFEA2A?EF?/A1BBB>2DFFF?BBBF?9CEE??$19F?2B9F2B/CF5GHGFAFFEF1BFD11B11111B122AD22D/011F/EA00A0B00000EA31AA3GEAF1FBFD33A>11A
@M02197:102:000000000-ALU3V:1:1101:14326:8225 1:N:0:1
CTGTTACAGCGATCCTCCGCTTATTGATATGCTTAAGTTCAGCGGGTATTCCTACCTGATCCGAGGTCAACCTGAGAAATAAAAGGTTAGACCGACCCGACGAGACCTTGCAACTCCCCGCGTGCCTCGAAAGACTCGTTGCGAAGAGGGTCCCACGGACGCCGTCATTGTCTTTGAGTCCAGTTGCGTTGCCACAACTCGGTCCAACACCCAAACCGAGGTTTGGAGAGAGGATAATGACGCTCGAACAGGCATGCCCATCGGAATACCAATGGGCGCAATGTGCGTTCAAAGATTCGATGACTCAC
+
BCCBBBFFFFCBGGGGGGGGGGGHHHHHCHHCHHHHHHHHHHHGGGGGHHFHHHGHHGHHGHHGGGGHHHHHHHHHEBHFHHHHEFDGH:GGHE?GGFGGGGCG7DGFHBHFHHHHHGGGGGGGGGFGFFHGGFHHEEHGHGGGCGCGGGGHHHHHGGAGDFFGGGGHGHHHGFFFB?#EFHGFFFF;ADFFFHFEEGGGHGHHHFGFF?GGGEEFGGECCDBFHGHFHHHHHHFFFFGGGGHHGFHHHHFEFHFHFDGGGHFHHFHGCGBGGEE2AGBHHGGGGGGGFFGFFECCFFFFFFFAAAAA
@M02197:102:000000000-ALU3V:1:1101:5981:8188 1:N:0:1
CTGTTACAGCGATCCTCCGCTTATTGATATGCTTAAGTTCAGCGGGTATCCCTACCTGATCCTAGGTCAATTGTGGTTGAAATAAGCTTTTGGAGAGCCGAGCCGCCGGATTCCACAAGCGCGTCTGTGCTGCGCTCACGGCCGGCGATTGCGGGCTGCCAATGACTTTGAGGTGAGTCGCCGCGCAGGAGGCGGGACAAGCACCCAATACCAAGCTGAGCTTGAGGGGTTAAAGTACGCTCGAACATGCATGCCCCGCAGAATACCACGGGGAGCACGGTGCGTTCAAAGATTCGATGATTCAC
+
A?AAAFFFFF@DGC1BFG0EE?0DA3A3DFEDGGHHGFHH22DE?AEGH12FG1BEFBFG1G12A0DGF1FGFFF?GEAB2GF.;(FD6GHFFF0BA?G//>EEE#@E5?CCFDF1F;0?<B5CFEFFGEG1?<4-.<GF.C@.@90/3;5FFCCA;C?FFGGEFFBFFFCEFFFF<9@@>90/19FC??AAA<9F?<;?3A#/<2;2>B?FH:HGE61F1;B/3?91G6H:B/###/;##/2*BB21B00//EA/A1222F22B//B000B10A0A00EE0AB13A3F3A1CCBB313FA11AA
@M02197:102:000000000-ALU3V:1:1101:21682:8317 1:N:0:1
CTGTTACAGCGATCCTCCGCTTATTGATATGCTTAAGTTCAGCGGGTATTCCTACCTGATCCGAGGTCAACCTGAGAAATAAAAGGTTAGACCGACCCGACGAGACCTTGCAACTCCCCGCGTGCCTCGAAAGACTCGTTGCGAAGAGGGTCCCACGGACGCCGTCATTGTCTTTGAGACCAGTTGCGTTGCCACAACTCGGTCCAACACCCAAACCGAGGTTTGGAGAGAGGATAATGACGCTCGAACAGGCATGCCCATCGGAATACCAATGGGCGCAATGTGCGTTCAAAGATTCGATGATTCAC
+
BBBBBFFFBFDDGFGGGGGGGGGHHHGHFHHCFHHHHHHHHHHG?GGGHGHHHHHHHHHHHHFG?EEGHGHHHGHGHGHHEHHHHGHHHFHHHGGGGGGGGEECDDGHHGG2GHHHHHGGGGGCGHFGGFGFFHHGHGHGHGGGCCGGEGGHHHHGCCFC@DGFGGGGGGFFGFHFHHGFEFFFFFGEFGHGFFFFFDFFHHFAGGGGGGFFGFFFGHFFH99BFHGHHFFHHHHHHFGEFDDGEGFFGHHHGGHHGDCGEHGHHFBBBFHGGGGGEFGHHGGGDFBGF5GFGGGF4FFFFFFBBABA
@M02197:102:000000000-ALU3V:1:1101:25318:8371 1:N:0:1
CTGTTACAGCGATCCTCCGCTTATTGATATGCTTAAGTTCAGCGGGTATTCCTACCTGATCCGAGGTCAACCTGAGAAATAAAAGGTTAGACCGACCCGACGAGACCTTGCAACTCCCCGCGTGCCTCGAAAGACTCGTTGCGAAGAGGGTCCCACGGACGCCGTCATTGTCTTTGAGACCAGTTGCGTTGCCACAACTCGGTCCAACACCCAAACCGAGGTTTGGAGAGAGGATAATGACGCTCGAACAGGCATGCCCATCGGAATACCAATGGGCGCAATGTGCGTTCAAAGATTCGATGACTCAC
+
CCCCCFFFFFCCGGGGGGGGGGFHHHHHHHHHHHHHHHHHHHHGGGGGHHHHHHHHHHHGHHHGGGGHHHHHHHHHHHHHHHHHHG:HHFHHHGGGGGGGGGGGGGGHHHHHHHHHHGGGGGFGGHHHGGHGGGHHGGHGHHGGGHHHHGHHHHHHGGGGFCGFGDGGGHFHHFHHHFFHHGGGGGGHHHHGGHGGGGFFHHHHHFFFFGFGGFFGGHHFFHGHGHHHHHHHHHHHHGGGGGHHEHFFHHHHHHHHGGGFGHHBFFF5BHFHGGGGGFHHHGGGGFGGGGGGGGFGCFFFFFFABBCB
@M02197:102:000000000-ALU3V:1:1101:9950:8362 1:N:0:1
CTGTTACAGCGATCCTCCGCTTATTGATATGCTTAAGTTCAGCGGGTATTCCTACCTGATCCGAGGTCAACCTGAGAAATAAAAGGTTAGACCGACCCGACGAGACCTTGCAACTCCCCGCGTGCCTCGAAAGACTCGTTGCGAAGAGGGTCCCACGGACGCCGTCATTGTCTTTGAGACCAGTTGCGTTGCCACAACTCGGTCCAACACCCAAACCGAGGTTTGGAGAGAGGATAATGACGCTCGAACAGGCATGCCCATCGGAATACCAATGGGCGCAATGTGCGTTCAAAGATTCGATGACTCAC
+
BCCB?FFFFFCCGGGGGGGGGGGHHGEGHHHHHHHHHHHHGHHFEGFFHHHHHGHHHHHHHHHG?EGHGHHHHGHHHHHHHHHHFGHHHHHHHGGGGGGGGGGGGGGHFFFHHHHHHGGCGGGGGHHHGGHGGHHHHGHGHHGHHHGHEGEHHHHHGGGGFGGHGGHHHGGFHHFGHHFFHHGFFFFGGHHDGHHGGFFFGHHHHGGEEGGGGGAGGHHGHHFGGHHHHHHHGFHGHGGFGGGHFFHHHGHHHHGHHGF??C5GHHHFHHFHCGGGDGFGHGGCGFFF5GGGGGGGFFFFFFFBBBB@
@M02197:102:000000000-ALU3V:1:1101:16604:8458 1:N:0:1
CTGTTACAGCGATCCTCCGCTTATTGATATGCTTAAGTTCAGCGGGTATTCCTACCTGATCCGAGGTCAACCATTAAAAATTGGGGGATTTAGCGGCCAAAGACGCTGCAACTCCAGTCAAAAGCGAGATAAAAATTTACTACGCTCAGAGGATATCGCAGATCCGCCGTTGTATTTCAGGAGCTACAGCTAGCAAAAGCAGTAGGCTCCCAACACTAAGCTAGGCTTAAGGGTTGAAATGACGCTCGAACAGGCATGCCCACTAGAATACTAATGGGCGCAATGTGCGTTCAAAGATTCGATGACTCAC
+
AABAAFFFBF@DGGGGGGGGGGGHHHHHHGHHHHHHHHHHHHHGGGGGHHHHHGHHHHHHHHGGGGGHGFGHEGFHHFHHHHFFGE?EEFHFHHGGEGGHFEHHDGGG9HFF7DGFHFHHFHDHHGCFGGHGGGGH4FGGFFH??FGGH=CEHBGHHEFEDFHHEFEBDHHHHGGGGHGHGFFFGGFHFGGGGBFGGHGGHHGGEAF1GGHGEHGHFHHHG9HGHGHFHFGHHGFEGHHGGGGGGHGHHHHHGGGHHGHHHDFFDHHHFHFGFB2GFGGHHGHGGEGGGGBGGGFEC4FBFFFFFAAAAA
@M02197:102:000000000-ALU3V:1:1101:18221:8395 1:N:0:1
CTGTTACAGCGATCCTCCGCTTATTGATATGCTTAAGTTCAGCGGGTATCCCTACCTGATCCGAGGTCAACCTTAGAAATGGGGTTGTTTTACGGCGTAGCCTCCCGAACACCCTTTAGCGAATAGTTTCCACAACGCTTAGGGGACAGAAGACCCAGCCGGTCGATTTGAGGCACGCGGCGGACCGCGTTGCCCAATACCAAGCGAGGCTTGAGTGGTGAAATGACGCTCGAACAGGCATGCCCCCCGGAATACCAGGGGGCGCAATGTGCGTTCAAAGATTCGATGATTCAC
+
ABBAAFFFDF>DE22BGF2EFGGGF55EHHHHHHHGG5DHHFGFG?0EFFHHHGGEFFHHFHAEEEEFHHHHHHEFFHHHGHHG?ECEFFFGFFFEFEFEEHHHGGGFAFGHFFFHHHFFFFFGGHGGFFFDHFHGGGFFFFFFFFFFFFFFGFHHFFFFFFFFFFEFF7FFFFFFFFGGGGGGGGGGGEGFGHHHGBGGGHGGGHHGHGGBGGHHHHGHHHHGGGGGHHGHHHHHHHHH:GGGCFGHHHHHHHGGGGGGGGGHHHHGGGGHGGGGGGGGGGFFFFFFFBBBBB
@M02197:102:000000000-ALU3V:1:1101:20110:8493 1:N:0:1
CTGTTACAGCGATCCTCCGCTTATTGATATGCTTAAGTTCAGCGGGTAGCCCTACCTGATTTCAGGTCAAAGTCAAAAGGTGCGCGATGGCAGGTTTTGAGCAGTCATCACCACAAGGAGAGACGAAACTTATTACGTCTAACACTGATGTGGGATGTTCCACTAAGTCATTTGAGGTGAGCCATTGCTGGCAGACACCCAAGTCCAAGCCTAACATGTTCAGAAAACATATTAGATTGAGATTTCATGACACTGAAACAGGCATGCCTTTCGGAATACCAAAAGGCGCAAGGTGCGTTCAAAGATTCGATGACTCAC
+
BBBCBFFFFFCCGGGGGGGGGGGHHHHHHGGHHHGGHHHHHHHGGGGEGHHHHHHHHHHHHHHHHHHHHHHHGHHHFHHG3GHGGGGGGGHGGGGHHGHFFGHHHHHHHHHHHHHHHHHHEGGHGFGGHFHHHHHHGHHHHHHHHHGHHHHHHGHHHGBHHHHHHHHGHHHHHHFEGFGHHHGHHHHFHHHGHHGHHHGHGHHGGGHHHGGHGGFHFHHHGHGHHGFGHHHHHHHHHHHHGHHHHFFFHHHHGHHHHHHHHHGHHGEEAGDHHHHFHEGHHHGDGGGHHHFCGGECBGFCGBGEFFFFFFFFBBA@A?
@M02197:102:000000000-ALU3V:1:1101:18480:8479 1:N:0:1
CTGTTACAGCGATCCTCCGCTTATTGATATGCTTAAGTTCAGCGGGTAGTCCCACCCGATTCGAGATCAAACTTTGAAAAGTTTCCCTAGGGAAGTTCGAAGCAAAGAGCCGACACCGACACGACGTAGACAATTATCAACACCGCGCAGGGCAGGTCCCCACTAATGCATTTCGAGGCAAGCCGACGCAGGGCCGGCAGCACCCAAGTCCTCACCAGTCATAATGAAATTACTCGTGGCAAGAGGTTAACGTGATACTCGAACGGGCGTGCTCCTCGGATGACCGAGGGGCGCAAGGTGCGTTCAAAGATTCGATGATTCAC
+
CDDDCFFFFFBCGGGGGGGGGGGHHHHHHHHHHHHHHHHHHHHGGGGGGHHHHHHGGGGGGHGHHHGHHHHHHHHHHHHHHHHHHHHHHHHHFFGHGHGEHGGFHHF;HHHGGG;GGGGGGGGGGGGHHGHGHHHGHGHHFHGGGGGGGGGGGGGGHHHHHHGHHHGHHGGGGGHHHHGGGGGGGGGHHHGGGGGHHHHGGFFHHHHHFHHGFFFHHHGHHHHHFFGFGFFGGGGHHHGHHGHHHHGHHHGHBHHHFHGGHG?GGGGCHHHGGGGGGHHHGGGGGGHGGGGGHGHHGGGGHGGGGGGGGGGFFFFFFFCCBBB
@M02197:102:000000000-ALU3V:1:1101:23157:8515 1:N:0:1
CTGTTACAGCGATCCTCCGCTTATTGATATGCTTAAGTTCAGCGGGTAGTCCTACCTGATCTGAGGCCAGAGTTACAAGTATGGTGTTATGAGCAGTGCTACAAGTCAACTCGACGAAACGTATTACGCCAGGCCACCATCACACCACTAACGCTTTTAAGGCGAGCCAGCAATAGGCAACGCCCAAATCCAACCAGCCGGGTAGAACCCGAAAGGTTGAGTCTACATGACACTCAGACAGGCATACCCTCCGGAATACCAGAGGGTGCAAGGTGCGTTCAAATATTCGATGATTCAC
+
>AAABFFFFFCCGGGGGGGGGGGGFGHHHHHGHGHHHGHHHGHGGGGGGHHHHHHHHHHHHHHHHGGGHHHHGHHHHHHGHHGHHH.GHHHHHHHGFHHGHHHEH7HHHHHHGFGCFCEGGHHHHHHFFGGGHHGHAGGHHGHHHGGHGHHHGGDGGHHEHBGFGGGHHHGHFHHDFFHGHHGHHGGGGGGG9GDECGGHFGGFFFGFFFFGFB0FBFBF1FFFFF2GFHFFFGF2FGFGFFEEGA?EA/CEGDDD11A1FEGCG1F1GAEAAAAA113FB3A1B11CB3FF3A>>>1
@M02197:102:000000000-ALU3V:1:1101:22434:8521 1:N:0:1
CTGTTACAGCGATCCTCCGCTTATTGATATGCTTAAGTTCAGCGGGTAGCCCTACCTGATTTGAGGTCAATGTCAAAAGATATGGGGTGTTGTGAGCGGGCCTCGAGACCGGCCGGACGAAACTTATTACGTCTGGCGTAGGTGACAAGAAGTTCCCACAGAGTCATTTGAGGCGAGCCTTGTGAGGCAGACGCCCAAGTCCAAGTCCGCCAGGGGTTCAAGAAAACCCTTGGGGATTGATGTTTCAGGACACTCAAACAGGCATGCCTCTCGGAATACCAAGAGGCGCAAGGTGCGTTCAAATATTCGATGATTCC
+
AAAAAFFF11>1F11AG1EEG?ABGG3DFGB2AFEDF2BGFHFGGGAEACGGHF0FAGFHFHFHA0GHFGED2D@F@BG/1FFGFAEEE>EH0@GBGA>@EGGFE3E;E@CCGCGCG1CGGCCBGEGHGDAH;F.CCGF@?0::;CCGFCCCCFFFFBFG0DFFFF8FHE<CFGGFG/=FBF<111BFCBB/@9@F1FGGBBB/<FBE9>FAGEGE1HEEEHF?>FEFAFFFFF;ABF;BBFFFF:212D1HF1AFA1GFFF0CEAEAEA/0F2F21FCHHF?GFA0E1HGAA0?CGGGGGB3111F1FFFD>1>1>
@M02197:102:000000000-ALU3V:1:1101:19277:8543 1:N:0:1
CTGTTACAGCGATCCTCCGCTTATTGATATGCTTAAGTTCAGCGGGTAGTCCTACCTGATCTGAGGCCAGAGTTACAAGTATGGTGTTATGAGCAGTGCTACAAGTCAACTCGACGAAACGTATTACGCCAGGCCACCATCACACCACTAACGCTTTTAAGGCGAGCCAGCAATAGGCAACGCCCAAATCCAACCAGCCGGGTAGAACCCGAAAGGTTGAGTCTACATGACACTCAGACAGGCATACCCTCCGGAATACCAGAGGGTGCAAGGTGCGTTCAAAGATTCGATGATTCAC
+
CDDCCFFFFFDDGGGGGGGGGGGHHHHHHHHHHHGHHHHHHGHGGGGGGHHHHHHHHHGHHHHHHGGGGAHHHHHHHHHGHHHHHHHFFHHHHHHHHHHGHGHHHHHGHHHGGHGGGGHHHHHHHHHHHGGGHGHHGHHHHHHHHGHHHHHHHGGGHHHHHGHHHGHHHHHHHHHHHHGHHHGGGGGGGGGGHGGGGGGHHGHHHGGGGGHHFGHHGHHHHGHHHHHGHHHHFHHHFHHHHFFHF1GGGGGHHHHHGHHGGHGGFHHHFGHGG?GHGGGGGFF2CBCBFFFFFBBBBA
@M02197:102:000000000-ALU3V:1:1101:23695:8619 1:N:0:1
CTGTTACAGCGATCCTCCGCTTATTGATATGCTTAAGTTCAGCGGGTAGCCCTACCTGATTTCAGGTCAAAGTCAAAAGGTGCGCGATGGCAGGTTCTGAGCAGTCATCACCACAAGGAGAGACGAAACTTATTACGTCTAACACTGATGTGGGATGTTCCACTAAGTCATTTGAGGCGAGCCATTGCTGGCAGACGCCCAAGTCCAAGCCTAACATGTTCAGAAAACATATTAGATTGAGATTTCATGACACTGAAACAGGCATGCCTTTCGGAATACCAAAAGGCGCAAGGTGCGTTCAAAGATTCGATGATTCAC
+
ABBAAFFFFFDDEGGFGGGGGGGHHHHHGHHHHBGGHGFHHHHGGGGGGHHHHGHHHGGFHHBGHHFFFHFHBGHHHHHGGHHGGGF?D1FFDGFFCGHHHHHHHHGFHHGHFGGHFAGHHCFHGDCDDDGHHHEHGFFGAHGGFHHGDGFHFGHFGFGHDGHHHFHHHHEGHHGGDEGB?CCHHHHHHGBEFGGGGGGBHHHGGGBHFFEGHFFGGFGEHHHHDFBFFFBHHFGGHGDFGEHGHGHHGHGDFHGHEFFBFHFHHHHGGEAA5BGFAE2FDHDFGGGHFHHEGEECGGGGBGFEF4FFFFFFBAAA>3
@M02197:102:000000000-ALU3V:1:1101:26189:8731 1:N:0:1
CTGTTACAGCGATCCTCCGCTTATTGATATGCTTAAGTTCAGCGGGTATCCCTACCTGATCCGAGGTCAACCTTAGAAATGGGGTTGTTTTACGGCGTAGCCTCCCGAACACCCTTTAGCGAATAGTTTCCACAACGCTTAGGGGACAGAAGACCCAGCCGGTCGATTTGAGGCACGCGGCGGACCGCGTTGCCCAATACCAAGCGAGGCTTGAGTGGTGAAATGACGCTCGAACAGGCATGCCCCCCGGAATACCAGGGGGCGCAATGTGCGTTCAAAGATTCGATGATTCAC
+
BCCCCFFFFFBCGGGGGGGGGGGHHHHHHHHHHHHHHHGHHHHGGGGGHHGHHHHHHHHHHHHGGGGHGHHHHHHHHHHHHHHGGGGGHHHHHGGGGGGGGHHHHGGGGGGHGGHHHGHHGGGGGHHHHHHGHHHGGGGGGGHHGGGGGHHHHHGHHHHGGGGGGGGGGGGGGGGGGGGGGGGGGGGGFFFGGHHHHHHGGHGGGGHGHGHHHHHHHGHHHHFFGGGGHHGHHHHFHHHEGGGGGGGHHHHHHHGFGGGGGGGHHHHGGGGHGGGGGGGGFGFFFFFFFBBCCC
@M02197:102:000000000-ALU3V:1:1101:9189:8735 1:N:0:1
CTGTTACAGCGATCCTCCGCTTATTGATATGCTTAAGTTCAGCGGGTAGTCCTACCTGATTTGAGGTCTAAACTAAAAGTTTATTAGAGTGGAGGGAGCAAAAACTTATTACGCATTCCACTTAGACATTTAAGACGAGCCGTAACCGGCAGCGTCCAAAACTCATATACAGAAAACTGCATATGAGAGTCTGTATGACACTCAAACAGGCATGCCTTTCGGAATACCAAAAGGCGCAATGTGCGTTCAAAGATTCGATGATTCAC
+
ABBBBFFDFFBBGGGGGGGGGGGFHFHHHHHHHHHHHHHGG;CGGGEGGHHGHHHGHHHGHHHHGHHHHHHHHGHGHHHHHHHH9HHFGGGGHHGGDE5#HGG78HHEHH8F7G:G9FH5HFHG7GHHHH7HHFHHDGGGFHFGGGGHGFGGGBFEDHHHHHHFHHHHFHGHHHHHHEGGHHHHGHHHGHHHHGHHGHHGGHGHHHGHHHGGHHHFGGGGHHHFFFGHHHGGGG?HGHHGEEGFGGGGGGGGFGFFFFFFFBBBBB
@M02197:102:000000000-ALU3V:1:1101:4702:8748 1:N:0:1
CTGTTACAGCGATCCTCCGCTTATTGATATGCTTAAGTTCAGCGGGTATTCCTACCCGATCCGAGGTCAACGATTTGATTAAAAGTTAACGGCGTGGCCGCCCGTCTCGCCAGCGAGATTGTACAACGCTTGAGAGATCGGAGTCGTCCAGCCGGCGAAATCGGGGCGCGGGAGGGGTCCCGACGCCCAATACCAAGCCAGGCTTGAGGGGTGTTAATGTCGCTCGAACGGGCAGGCCCCCCGGAATGCCAGAGGGCGCAATGTGCGTTCAAAGATTCGATGATTCAC
+
AABABFFFFBD@EFGGGCEFGEAGHFHGFFBADFHHHHHHFFHGGFEE3AFHFHHHHGGG?AFEGFGHGFB?FEHGFFGHE4BBB3FDDFE/E@;/>/?/<C/9/@C2A<B:;?BBCC;?B9<%<FGB<CE;<9.=?4:<-;5=CB;-99.;C-AB@?A/?@;A@D9-A;-;#B-A-@A?F@.@A9@F0E99:9GC;.CGFC,;HCCCACC$0HG0ACA/25BGA<<9?/F?=?#/#AEE9GGHHFFGFCFGAA0?EBFGHGEE0FEBGGGBBE1GFFFFFDFAA?A@
@M02197:102:000000000-ALU3V:1:1101:13225:8752 1:N:0:1
CTGTTACAGCGATCTCCGCTTATTGATATGCTTAAGTTCAGCGGGTATCCCTACCTGATCCGAGGTCAACCTTAGAAATGGGTTTGTTTTACGGCGTAGCCTCCCGAGCACCCTTTAGCGAATAGTTTCCACAACGCTTAGGGGACAGAAGACCCAGCCGGTCGATTTGAGGCACGCGGCGGACCGCGTTGCCCAATACCAAGCGAGGCTTGAGTGGTGAAATGACGCTCGAACAGGCATGCCCCCCGGAATACCAGGGGGCGCAATGTGCGTTCAAAGATTCGATGATTCAC
+
BCCCCFFFFFDDGGGGGGGGGGHHHHGGGHHHHHHHHHHHGHGFGEEHHHHHGHHHHHHHHHGGGGGHHHHHHHGHHDGHHHGGGGHHHHHGGGGGGGGGHHHHGGGGGGHHGHHHGHHGGGGGHHHHHHHHHHGFGGGFGFHGFGGGGHGHHHHHGGGGGGGGFGGFFFFFGGGGGGGGGFDGGGGGGGGFHFHHFHGGHGGGHHGHHFHHGHHHHGHHHHGGGGGHHGHFHFHFGHHGGFGGGGHGFHHG3HGGGGGGGGGHHHGGGGGGGFCGGGGGCFFFFFFFBBBBB
@M02197:102:000000000-ALU3V:1:1101:20380:8720 1:N:0:1
CTGTTACAGCGATCCTCCGCTTATTGATATGCTTAAGTTCAGCGGGTATCCCTACCTGATCCGAGGTCAACCTTAGAAATGGGGTTGTTTTACGGCGTAGCCTCCCGAACACCCTTTAGCGAATAGTTTCCACAACGCTTAGGGGACAGAAGACCCAGCCGGTCGATTTGAGGCACGTGGCGGACCGCGTTGCCCAATACCAAGCGAGGCTTGAGTGGTGAAATGACGCTCGAACAGGCATGCCCCCCGGAATACCAGGGGGCGCAATGTGCGTTCAAAGATTCGATGATTCAC
+
BBBBBFFFFFBBGGEFGGGGGGGHHHHHHHHHHHHHHHHHHHHGGGGGGGHHHHHGHHHHHHHGGGFHHHHHHHGHHHGHHHHGGGGGHHHHHGGGGGGGGHHHHGGGGGGHGGHHHHHHGGGGFHGHHHHHHHGGGGGGGHHGGFFFGHGHHHHHFFGFGGFGFFGGGGGFFGGGGGGGGGGGGGGGGFFGFFFHGFFGGFGGEHHGHFFGHHHGHHGHGGHGFFGGHGGHHHFHHHHGGGCFGGGHHHHHGHHGGGGGEEGHFGHGGGGFGGGFFGGGGGFFFFFFFABBBA
@M02197:102:000000000-ALU3V:1:1101:19133:8807 1:N:0:1
CTGTTACAGCGATCCTCCGCTTATTGATATGCTTAAGTTCAGCGGGTAGTCCTACCTGATTTGAGGTCAGAGCTAAAGTGTGATATTAGAGTGGAGGTTACGAAAAGCTTATTACGCATTCCACTTAGACATTTGAGGTGAGCCCGAGACCTTGACGGCCGGGCAGGCACCCAAAGCACCTTGCTCGGAAACCCGAGTAGATGAAGTCTATATGACACTCAAACAGGCATGCCCTTCGGAATACCAAAGGGCGCAATTTGCGTTCAAAGATTCGATGATTCAC
+
EDEDCFFFFFCDGGGGGGGGGGGHHHHHGHGHHHHHHHHHHHHGGGGGGHHHHHHHHHHHHGHHGHHHGHGHHHHHHHHHGHHHHHHHHHHHHHHHGHHHHGGGHHGHHHGHHHGHGGFGHHHHHHHGHHHHHHHHHHHHGGHHHHHHGHGHHGGHGGGGHHHGHHGGGGHHHGHHHFGHGHGGHHHGGFFGGGHHHHHHHHHHHGGGGHGHHHHHGGHHHHHHHHGHHGGFFGGGHHHHHHHGHHHGGGGGGHHHGGGGHGGGGGGGAGGFFFFFFFCCCCB
@M02197:102:000000000-ALU3V:1:1101:13182:8823 1:N:0:1
CTGTTACAGCGATCCTCCGCTTATTGATATGCTTAAGTTCAGCGGGTATTCCTACCTGATCCGAGGTCAACCTGAGAAATAAAAGGTTAGACCGACCCGACGAGACCTTGCAACTCCCCGCGTGCCTCGAAAGACTCGTTGCGAAGAGGGTCCCACGGACGCCGTCATTGTCTTTGAGACCAGTTGCGTTGCCACAACTCGGTCCAACACCCAAACCGAGGTTTGGAGAGAGGATAATGACGCTCGAACAGGCATGCCCATCGGAATACCAATGGGCGCAATGTGCGTTCAAAGATTCGATGACTCAC
+
CBCCBFFFFFCBGGGGGGGGGGGHHHHHHHHHGFHHHHHHHHGGGGGGHHHHHHHHHHHHGHHGFGGHHHHHHHHGHFHHGFHFHGHHGAGHHGGGGGGGGGGCGGFHHHHFHHHHHHGGGGGFDGHHGGHGGHHHHGHFHHHHGGGHGGHHHHHGGGGGC?DGGGGHHHHFFFFHHHGHGGFFGGGHHHGFGHGGGGGGHHHHHGGGGGGGGGGGGHHGHHBHHHHHHHHHHHFHHGGGGGGGGHHHHHHGHEHHHEEDFHHHFGFFFFHGGGGGGHCHHGGGGHGGCGFGGGGGFFFFFFB?AAA>
@M02197:102:000000000-ALU3V:1:1101:20913:8785 1:N:0:1
CTGTTACAGCGATCCTCCGCTTATTGATATGCTTAAGTTCAGCGGGTATCCCTACCTGATCCGAGGTCAACCTTAGAAATGGGGTTGTTTTACGGCGTAGCCTCCCGAACACCCTTTAGCGAATAGTTTCCACAACGCTTAGGGGACAGAAGACCCAGCCGGTCGATTTGAGGCACGCGGCGGACCGCGTTGCCCAATACCAAGCGAGGCTTGAGTGGTGAAATGACGCTCGAACAGGCATGCCCCCCGGAATACCAGGGGGCGCAATGTGCGTTCAAAGATTCGATGACTCAC
+
BBBBBFFFFFB@GCEGFGGGGGGBGHDHHHFHHGCGFGHHFFGECEEGHGHHHHHFHHGHGHGEEGEGHHHHGHGGHHHHHHHGDEGGHHHHHGCGGFCGGHFGHGGADFGHGGHGGFFGFFGGFHFGGHHHHHEGGGGGFFHFGFDBFFEFFFHHEHHGFGFFGFFFFFFEEFGGGGGGGGGDD?DFGGGFFFHFHHGGGFGGGHHGFDEHH:G$HHFHHHHGDGGFGHGFHGHGGHHHGGGGGFEEHHG5HEDDGGGFF?GHDHHGGGDGGGCGFGGEGGBFFFFFFBBA>?
@M02197:102:000000000-ALU3V:1:1101:6396:8804 1:N:0:1
CTGTTACAGCGATCCTCCGCTTATTGATATGCTTAAGTTCAGCGGGTATCCCTACCTGATCCGAGGTCAACCTTGGTATGAAAGGTGTGCCTCCCCCGGGGGGAAGGCGGCGACCGGCGTCTGAATTCCTAACCGTGTACGTGCCCGAAAGCTCAGTGTACAGGAGTCCTCGCAGGCGCCGTCATTATCTTTGGGCGGGGCGGCGGCCCGGGAGCGGGCCGCGCCACCACCAACAGCAAGCCGGGATTGAGGGGTGATAATGACGCTCGAACAGGCATGCCCTTCGGAATACCAAAGGGCGCAATGTGCGTTCAAAGATTCGATGACTCAC
+
BBABBFBFFFDDCFEGGCGG?E2FFGHHHHHCFGHHHGFGHHGFEGGGFHGBFHGHBDFGF5CEA01FGFHGFFFGHHHHHHHG13@3>FGBGHGGC?EGGGGGDDGGGGGF5;D--DDFF?9FFFFFFFFF.9@.AABF..BAEFFFFFF/B9BFBFFFEBBF#9;FF:F9@F9#A=BAFFFFFB;FFFFFFEAA@A-GCCA@>DA--<<-@DC>//9/<<9B8FFF7?FG1FE/ABEE/EGF@%FC?>/0>B22@@2AEEB//0F/BEB1BCG0BAF///CCFHGGA1/BFBFEE00AB131AAEE1FFEAF3AABA11BDDB111111
@M02197:102:000000000-ALU3V:1:1101:10741:8883 1:N:0:1
CTGTTACAGCGATCCTCCGCTTATTGATATGCTTAAGTTCAGCGGGTAGTCCTACCTGATCTGAGGTCAATCGATGCTTCCACACGAGGTGGCGGTTTCAAGGAGGCCACCGGCCCGCCGCACAGCGAAACGTATCACGCCACACAACGGACCGGGACGGCCGCCAATACATTTAAGGCGAGCCCGCAAAGGGCAACACCCAACTCCAACCCCGCCGGGCAGGACCCGGCGGGATGATGATTTACAAGACACTCAGACAGGCATACCCTCCGGAATACCAGAGGGTGCAAGGTGCGTTCAAAGATTCGATGATTCAC
+
CCCCCFFFFFCCGGGGGGGGGGGHHGHHHHHHHHHHGHHHHGHGGGGGGHGHHHHHHHHHGGHHHGHHHHGHGHHHGHHHHHHGGGECGEFGHGGGGG:HGHF<H;GG<GHG;GGGGGGGGGGGHHGFG:GGHH9HHHGHGGG;9GEDDCGGGGGAACAA9DFFFFFFFFFFFFFFFFFFAFFFFFFFFFGFB.GEEFFFFEEFFEFF:GFFGFFGGHGHHHEAFGFGGDHHHHGHHHHFHHGFFGHFGADD5GHHGEHGHEGCEGGGGGHHHGHHHHHFHDGHFFHHHGGGGGFGBGGGFGGGGB4FFFFFBBBAA
@M02197:102:000000000-ALU3V:1:1101:22818:8889 1:N:0:1
CTGTTACAGCGATCCTCCGCTTATTGATATGCTTAAGTTCAGCGGGTATCCCTACCTGATCCGAGGTCAACCTTGGTATGAAAGGTGTGCCTCCCCCGGGGGGAAGGCGGCGACCGGCGTCTGAATTCCTAACCGTGTACGTGCCCGAAAGCTCAGTGTACAGGAGTCCTCGCAGACGCCGTCATTATCTTTGGGCGGGGCGGCGGCCCGGGAGGGGGCCGCGCCACCACCAACAGCAAGCCGGGCTTGAGGGGTGATAATGACGCTCGAACAGGCATGCCCTTCGGAATACCAAAGGGCGCAATGTGCGTTCAAAGATTCGATGATTCA
+
AAAAABFF1CDDGG11GGF00A0FF33DEGFHHDGBGHF22GDAECGCFF2FEFGFD1AGFFAEEEEFH1GHEHFHHHFHGBGB0B1@>GFFB/FCEE?E?CC-ACA5A?A@@@@--@;2///9F8FBFFBFFF@99;:FEF--A/B@=4BBFF8BFFB9BFFFFFFFFFEF@BB?F@9@@?;AABEFGFFFGGGGCA9A@9-->9@@@ECE@?GGCB?@?/@</ABFFEGFHHHGFFFFEFEF@=GAEF?HHFHG2EHFGEE/EEEEFABAB11BF//E/AE/BFBAFACBFGB??ECEBHHG0GCEB1B3EFGGEG>BFFFFFAA1A1
@M02197:102:000000000-ALU3V:1:1101:16419:8931 1:N:0:1
CTGTTACAGCGATCCTCCGCTTATTGATATGCTTAAGTTCAGCGGGTATTCCTACCTGATCCGAGGTCAACCTTGTAAAAATGGGTTATAGGACCGTGCCGGGGGACCTTTCAACTCCGTGCGTGCTTGAAAAGCTCGTTGCACCGAGAGTCCCACGGACGCCGTCATTACTTTTGGGACCGGTCGGGGGTGAACCCGGACCTGGGTCCAACAACAAGCCAGGCTTGAGAGGTGATAATGACGCTCGAACAGGCATGCCCTTCGGAATACCAAAGGGCGCAATGTGCGTTCAAAGATTCGATGATTCAC
+
CCCCCFFFFFDCGGGGGGGGGGGGHHHHGHHHHHHHHHHGHHHGGGGGHHHHHHHHHHHHHGGCGGGHHHHHHHHHHHHHHHHHHGFH:HGFFHHGGHGHGGGGGGGGGHHHHHHGHHGHGGGGGGGHHGHHGHHGHGGGHGHHHGGGGGGHGHHGGF@C?CGGHHHGGGGGGGHHFFFFFGGGGGGHHHEHGFFFGHHHGHHGHHFFHHHHHHGHHGHHHGHHGFHGHHHHHHGBHHGGGGGHHGHHHHHHHHHEGGGGGGHHHHHGAFFHGGGGEGHHGHGGGGHGGGGGGGCFFFFFFFFFBAABA
@M02197:102:000000000-ALU3V:1:1101:13282:8958 1:N:0:1
CTGTTACAGCGATCCTCCGCTTATTGATATGCTTAAGTTCAGCGGGTATTCCTACCTGATCCGAGGTCAACCTGAGAAATAAAAGGTTAGACCGACCCGACGAGACCTTTCAACTCCCCTCGTGCCTCGAAAGACTCGTTGCGAAGAGGGTCCCACGGACGCCGACATTGTCTTTGAGACCAGTTGTGTTGCTACAACTCGGTCCAACACCCAAACCGAGGTTTGGAGAGAGGATAATGACGCTCGAACAGGCATGCCCATCGGAATACCAATGGGCGCAATGTGCGTTCAAAGATTCGATGACTCAC
+
A>1A13@@@C11AFGGGGGGGGGHHHHHHHHHHHHHHHHHHHHGGGGG1GH2FGHHHHHH11AEEG/FH110>F00F1F1B1BF1E9B1)BB2#?/;>>99/:<;/9BF$1:6;6F9:/$////<#2C0@;?:*/?:/>F#EC;:#H6=;000<<G/.<.A->11<10?001;;1-F#0BCF<C0>#/2;1;#G39FA//9FB//#EBF/AGGEFDF3E15FF337F:HHG@'4F9HCGGGFGHFEHHHHHGHHHGGAE22BGHHFFFHHFF2FGGGHHGF2?GGHGGBFCGFGGGFFFFFFFBBBBB
@M02197:102:000000000-ALU3V:1:1101:13274:8974 1:N:0:1
CTGTTACAGCGATCCTCCGCTTATTGATATGCTTAAGTTCAGCGGGTATTCCTACCTGATCCGAGGTCAACCTGAGAAATAAAAGGTTAGACCGACCCGACGAGACCTTGCAACTCCCCGCGTGCCTCGAAAGACTCGTTGCGAAGAGGGTCCCACAGACGCCGTCATTGTCTTTGAGACCAGTTGCGTTGCCACAACTCGGTCCAACACCCAAACCGAGGTTTGGAGAGAGGATAATGACGCTCGAACAGGCATGCCCAGCGGAATACCAATGGGCGCAATGTGCGTTCAAAGATTCGATGACTCAC
+
ABABBFDFBC@ACFFGGGGGGGGHHHHHHHHHHHHHHHHHHHHGGGGGGHHHHHHHHHHHGBFFGGEHH331FGBCHFGFH3FFDFB@F1:FB@CEEEE?7EE<ADEHF322?<FGC<A9@@C;<F1CADFF?9CHH<GGBDGAADHCG.-;;0CH#<A@ABE??DBFFBBFFFFFGF9CABFFFF</;?F9?FFFF/9FFCF?FBEFFFBDGGEAAFFB1G@33FFGHHGE5GEGGEGGFEHHEBHHHHHHHHGGEAA223HHHGBHHHHG2FDGGHHGDA2GGHGGGFGFGGGGFFFFFFF@ABBA
@M02197:102:000000000-ALU3V:1:1101:13827:8928 1:N:0:1
CTGTTACAGCGATCCTCCGCTTATTGATATGCTTAAGTTCAGCGGGTATTCCTACCTGATCCGAGGTCAACCATTAAAAATTGGGGGATTTAGCGGCCAAAGACGCTGCAACTCCAGTCAAAAGCGAGATAAAAATTTACTACGCTCAGAGGATATCGCAGATCCGCCGTTGTATTTCAGGAGCTACAGCTAGCAAAAGCAGTAGGCTCCCAACACTAAGCTAGGCTTAAGGGTTGAAATGACGCTCGAACAGGCATGCCCACTAGAATACTAATGGGCGCAATGTGCGTTCAAAGATTCGATGATTCAC
+
AABAAFFFFFCCCGGGGGGGGGGHHHGHFHHHHHHHCHHHCHGGGGGGHHHHHHHHFFHHHHHGGGGHHHHHFGFGFFHGHHHHHG9G9HHHHGGGGGGEFHHHGGGGGHHGGH9EHGHFHGH;FGFDGGHHHGGFHHGHHBG7GGG?47H7HHFHDFGEA<9GHFGGGG?GHGGFGGHHFGGAGHFHGGGGGGHHHGHHHGFFGGFGFEFHFGFFHHHGC3GBFBDGFHFFFBHGHHFGGFFGD<GHGDHGHGFCCGGAHHHHFFGGHGHHGFGCGGGHHHFEEFEAGGGGFGB?GGFFFFFFFBA?AA
@M02197:102:000000000-ALU3V:1:1101:20428:8995 1:N:0:1
CTGTTACAGCGATCCTCCGCTTATTGATATGCTTAAGTTCAGCGGGTATTCCTACCTGATCCGAGGTCAACCTGAGAAATAAAAGGTTAGACCGACCCGACGAGACCTTGCAACTCCCCGCGTGCCTCGAAAGACTCGTTGCGAAGAGGGTCCCACGGACGCCGTCATTGTCTTTGAGACCAGTTGCGTTGCCACAACTCGGTCCAACACCCAAACCGAGGTTTGGAGAGAGGATAATGACGCTCGAACAGGCATGCCCATCGGAATACCAATGGGCGCAATGTGCGTTCAAAGATTCGATGATTCAC
+
BCCCBFFFFFCCGGGGGGGGGGGHHHHHHHHHHHHGHHHHHHHGGGGGHHHHHHHHHHGHHHHGEGGHHHHHHHHHHGHHFGHHHGHHHHHHHGGGGGGGGGGGGGGHHHHFHHHHHHGGGGGGGHHHGGGGGHHHHGHGHGGGGGHHEDGHHHHHGGGGGCGGGGHHHHHHFHHFGHHFHHGGGGGFGFFFFFFGGGGGHHGHHGGGFGGGGGFGGGHGHGFHHHHGHHHHHHHHHGGGGFFFFEHHHHFGHHHHHGGGGGHHHHFFGHHHGGGGGCHHGAEEGHFFGGGGGGGGFFFFFFFAAAAA
@M02197:102:000000000-ALU3V:1:1101:25408:9010 1:N:0:1
CTGTTACAGCGATCCTCCGCTTATTGATATGCTTAAGTTCAGCGGGTATTCCTACCTGATCCGAGGTCAACCTGAGAAATAAAAGGTTAGACCGACCCGACGAGACCTTGCAACTCCCCGCGTGCCTCGAAAGACTCGTTGCGAAGAGGGTCCCACGGACGCCGTCATTGTCTTTGAGACCAGTTGCGTTGCCACAACTCGGTCCAACACCCAAACCGAGGTTTGGAGAGAGGATAATGACGCTCGAAAAGGCATGCCCATCGGAATACCAATGGGCGCAATGTGCGTTCAAAGATTCGATGACTCAC
+
ABBBBFFDD4>A4CEGGGGGGGGHGHCFHHHHHHHFHFHBAEHDGGEEGFHFFHHGGFGHGHGGFGGHHGHHHHGFEHHHHGEGGDGHHF;FCEEGGGFFG97FDGEGHEGFHGH@CFDGFGF@9F<GGGGG?0FGGEC@BGCA:HFFC::CEHH<GG;A-A.AFC<FFFFFFGFFGFFFFF/+B>BAA?FFFFBAEF/9B<AAFFBFFFFFFFFGGGFFA1GGFFEF1HHFHF2FGE?;B/FAF2B11FACGFGB///EE0222211HHFBAAA00A1GHEAE0AB133FGGECFFFFBFD1A1AA1
@M02197:102:000000000-ALU3V:1:1101:10006:9007 1:N:0:1
CTGTTACAGCGATCCTCCGCTTATTGATATGCTTAAGTTCAGCGGGTATTCCTACCTGATCCGAGGTCAACCTGAGAAATAAAAGGTTAGACCGACCCGACGAGACCTTGCAACTCCCCGCGTGCCTCGAAAGACTCGTTGCGAAGAGGGTCCCACGGACGCCGTCATTGTCTTTGAGACCAGTTGCGTTGCCACAACTCGGTCCAACACCCAAACCGAGGTTTGGAGAGAGGATAATGACGCTCGAACAGGCATGCCCATCGGAATACCAATGGGCGCAATGTGCGTTCAAAGATTCGATGACTCAC
+
BCCAAFFFFFBCGGGGGGGGGGGHHGGHHHHGHHHHHHHGHGHGGGGGHHHHHHHHHGHHHHHGGGGHHHHHGHHHHGHHGHHHHGHHHGHHHGGGGGGGGGFFGGGHHHHHFHHHHHGGGFGGGHHHGGHGGHHHHGHGHGGGFHHGEGGHHHHHGGGGCDGGGHHGHGFHHHHHHHGHHGGFFGGHHHHFFGHGGGGGHHGHEGFFFGFGGGGGGHHGHFHHHHGHHHHHHFHHHFFGGGHHGHHHHGHHHHHHHGGGGHHHHHHHHHHFEEGGGHHHHGGGGHGGGGGGGGGGFFFFFFFCBBBB
@M02197:102:000000000-ALU3V:1:1101:14729:9092 1:N:0:1
CTGTTACAGCGATCCTCCGCTTATTGATATGCTTAAGTTCAGCGGGTATCCCTACCTGATCCGAGGTCAACCTGATAAAAAATTGGGGGTTAGACCGACCCGGAAGGACCTTGCAACTCGATACGTGCTCCCGAAAGAACTCGTTGTATCGAGGGTCCCACGGACGCCGTCATTACTTTTGAGAACCAGTTGGTTTGACCCGACTTGGTTCCAATGCCACACCCCGAGGGGTGGAGAGAAGGATAATGACGCTCGAACAGGTATGCCCTTCGGAATACCAAAGGGCGCAATGTGCGTTCAAAGATTCGATGACTCAC
+
CCCCCFFFFFBBGGGGGGGGGGGGHHHHHHHHHGFHHHHHHGHGGGGGHHHHHHHHHHGGHHHGGGGHHHHHHGHHHHGFHGHHHGHGGGGHHHHHGGGGGGGGFGDHHHHHHHHFFHHGHHHGFHHHGHHGGGGGGEGHFHGHGHGGHHHGGGGEGGGHGGGGGGGCHGFFFFFFFHFHHHHGFFHHGHGFHHGGFFFGGHHHHHGFGGHFGHHHGFFFFGGGGG9GGHHHEHHHHGGHHHHHHHGEGFEFHGHHFFHGHHHFEGGGGGHHHHHHHCHFHGGGGGHHFHGGGGHGGGGGBGE44BFFFFFFBBABA
@M02197:102:000000000-ALU3V:1:1101:9359:9156 1:N:0:1
CTGTTACAGCGATCCTCCGCTTATTGATATGCTTAAGTTCAGCGGGTATTCCTACCTGATCCGAGGTCAACCTGAAAAAATAGATTTAGAGGTGGCCGGGCCCGTGACACCTTGAAACTCGACGCGTGCTCCGGAAAGCTCAGTGCGAAGAGGGTCCCACGGACGCCGTCATTGTCTTTGAGACCAGTTGGTCGCGGACGATCCAACGCGGTCCAACACCAAACCCGGAGGTTTGAGGGAGGATAATGACGCTCGAACAGGCATGCCCTTCGGAATGCCAAAGGGCGCAATGTGCGTTCAAAGATTCGATGACTCAC
+
BBABBFFFFFBBGGGGGGGGGGFHHHHHGHHHHHHHGHHGHHGGGGGGHHHHHHHHHHHHHHHGGGGHHHHHHHHGHHFGHHHFGHHGHHHG:;FHFECEGGGGGDFGHHGHHHHHHHHHGGGGGGFGGGHHGGGGDGGHHHHHHHGGGGGHEGEHHHGHGDDABDFHGHHGHFFHHFGFFFHHGGE9/GGFFGGGHHGHHFHGGGGGGHHBHHGHGGGGGFFGFGFFHGHDCBBFGHHEGGB59GGGGGGHHEHFHEHHHFHFF?E?AGGHHFHHGFHGGGGF?CHGHHGGGGHGGBFGGGGFFFFFFFFFA?3>>
@M02197:102:000000000-ALU3V:1:1101:9357:9177 1:N:0:1
CTGTTACAGCGATCCTCCGCTTATTGATATGCTTAAGTTCAGCGGGTATTCCTACCTGATCCGAGGTCAACCTGAAAAAATAGATTTAGAGGTAGCCGGGCCCGTGACACCTTGAAACTCGACGCGTGCGCCGGAGAGCTCAGTGCGAAGAGGGTCCAACGGACGCCGTCATTGTCTTTGAGACCAGTTGGTCGCGGACGATCCAACGCTGTCCAACACCAAACCAGGAGGTTTGAGGGAGGATAATGACGCTCGAACAGGCATGCCCTTCAGAATGCCGAAGGGCGCAATGTGCGTTCAAAGATTCGATGACTCAC
+
AAA1A3D@F111AFGGFFFFGCEHHHHHHGHHHHHHHHHHHBHEEGGGHFHHHHHHHHHHHHHGGGGHHHGHG0011BAE0B112@@12@1;F#>B9D@9/>/B<9//%B?#B19<1%1<C#//<;<<.-1DC;;$0GF89FB;==;0;:A::.0:0#+-@C:ACGG<91EG0>BF<2FGFBFGCGAF<</9;@>@@?@@D9BCF#<??'3F;?BFEEEA1E3B3&F;FEFB3F29:FEB4GE5GHGGE0CGGGHHFHHGG1BFCEBB5555HHGEEB22A2GGFGFGHHGEECGGGGGGGGGGCFFFBBFFBCBB@
@M02197:102:000000000-ALU3V:1:1101:4889:9215 1:N:0:1
CTGTTACAGCGATCCTCCGCTTATTGATATGCTTAAGTTCAGCGGGTATTCCTACCTGATCCGAGGTCAACCTGAGAAATAAAAGGTTAGACCGACCCGACGAGACCTTGCAACTCCCCGCGTGCCTCGAAAGACTCGTTGCGAAGAGGGTCCCACGGACGCCGTCATTGTCTTTGAGACCAGTTGCGTTGCCACAACTCGGTCCAACACCCAAACCGAGGTTTGGAGAGAGGATAAAGACGCTCGAACAGGCATGCCCATCAGAATACCAATGGGCGCAATGTGCGTTCAAAGATTCGATGACTCAC
+
ABBBBF5DDCDBGGGGGGGFEGGFHFGHGHHGHHHHBHHHHHHGCGEFGFBGHFFGHEFHHGGF?CEHHGHGGGCFHFHFHHHHHGGGH%;FGGFEGGGGGE:2:EGFFHHFHHHHFA/BCGDF?EDCDD;<C9FFHGHGGDGCDC/:;CEBGHHFFCGCACC@DC?FHGF1FGFHFFBHGFAFFGFF1EFACG1FF??9HHFG?B>F/GGFGEFE?9GB/FFBGHG>F9GFDGFFF#EFEADC?FFGF1B10F0AGB1HFD2HFHGHFB1F0?EAE11FF0EAGHBAFGFFDAGFFFD3B1BA?AAA
@M02197:102:000000000-ALU3V:1:1101:3609:9253 1:N:0:1
CTGTTACAGCGATCCTCCGCTTATTGATATGCTTAAGTTCAGCGGGTATTCCTACCTGATCCGAGGTCAACCTGAGAAATAAAAGGTTAGACCGACCCGACGAGACCTTGCAACTCCCCGCGTGCCTCGAAAGACTCGTTGCGAAGAGGGTCCCACGGACGCCGTCATTGTCTTTGAGACCAGTTGCGTTGCCACAGCTCGGTCCAACACCCAAACCGAGGTTTGGAGAGAGGATAATGACGCTCGAACAGGCATGCCCATCGGAATCCCAATGGGCGCAATGTGCGTTCAAAGATTCGATGACTCAC
+
AABAAFFDB42A4FAFBC2EEGGHGFGHHFHCHFFDDGFHDABECC0EGFFG55B1FDBFGGAEA@FBEF31BFFHFHFHGHGHHA3BFBG;FE;@EE9CGG9GF?FFBGBGH1F@@/?DCA/5DGHB?FFFGG?=@CCGFF8CFGEEED0<6GBGB?G-<A/FG<CAHGFBBFB6FAFF<FGCCB>BFD?FBF4:#EE>09B1BBF:7EEEAAAFGFHFEHHHGGFFGF2GDFGGFBEEADEAD(1FGFE1HFFFEA?ECHHGBB//FEGFA0?EGHFFFA0E0B1FBFGGGEGCC1F3B1@A>>1>
@M02197:102:000000000-ALU3V:1:1101:27964:9232 1:N:0:1
CTGTTACAGCGATCCTCCGCTTATTGATATGCTTAAGTTCAGCGGGTATTCCTACCTGATCCGAGGTCAACCTGAGAAATAAAAGGTTAGACCGACCCGACGAGACCTTGCAACTCCCCGCGTGCCTCGAAAGACTCGTTGCGAAGAGGGTCCCACGGACGCCGTCATTGTCTTTGAGACCAGTTGCGTTGCCACAACTCGGTCCAACACCCAAACCGAGGTTTGGAGAGAGGATAATGACGCTCGAACAGGCATGCCCATCGGAATACCAATGGGCGCAATGTGCGTTCAAAGATTCGATGACTCAC
+
ABBBCFFFFFCDGGGGGGGGGGGHHHHHHHHHHGHHHHHHHCHGGGGGHHHHHHHHHHGFHHFGGGGHHHHHHHHHHHHHGHGHHG:HHAHHHGGGGGE:GGGGGGGHFHHHHGGHGHGGGGGGGEFFFGFGGHHHHGHGHGG;@CCGEFEGHGHHGFDGDGDFDFEGGGFFFHGFGHHHHHGFFFFFFFAGFFGGGGGGHFFHEFFFFFFGFGFGGGHEGHCFHGGFFGHGFFGFFDGEBADGEFFFHGBFFHEGHEEEBAGFB5A5GGGHGEEFDCGGD22EEAGFGAGGGFCGFFDFFFFB@BAB
@M02197:102:000000000-ALU3V:1:1101:9847:9311 1:N:0:1
CTGTTACAGCGATCCTCCGCTTATTGATATGCTTAAGTTCAGCGGGTATCCCTACCTGATCCGAGGTCAACCTTAGAAATGGGGTTGTTTTACGGCGTAGCCTCCCGAACACCCTTTAGCGAATAGTTTCCACAACGCTTAGGGGACAGAAGACCCAGCCGGTCGATTTGAGGCACGCGGCGGACCGCGATGCCCAATACCAAGCGAGGCTTGAGTGGTGAAATGACGCTCGAACAGGCATGCCCCCCGGAATACCAGGGGGCGCAATGTGCGTTCAAAGATTCGATGACTCAC
+
CCCCCFFFFFCCGGGGGGGGGGGHHHHHHHGHGHHHHGFGHHHGGGGGHHHHHHHGHHHHHHHGGGGHH;HHHHHHHGHHHHGGGGGGHHHGHGGGGGGGGHHHHGGGGGGHGGHHHHGHGGGGGHHHHHHHHHEGGGGGGHHHGGGGGHHHHHHHHGGGFFFFFFGGGFFFFGGGGGGGFFGFFGGGGGGFGHHHHHHGGHGGGHFFGFHHHHHFHHFHHHHGFFFDHHGHHHGGHGHHGGGGGGEEFDHHFGGGGGGGGGFGGHGFGFGGGGFGGGGGGGFFFDBFFBA?AA
@M02197:102:000000000-ALU3V:1:1101:18594:9341 1:N:0:1
CTGTTACAGCGATCCTCCGCTTATTGATATGCTTAAGTTCAGCGGGTATCCCTACCTGATCCGAGGTCAAGTCATGAAATTGCTTGCTGGACGCTGATCCGCCGGGGCTCCGAGAAGCGCAAATGTGCTGCGCGAGAAGCCGACGAGACCGCTGCCAATGACTTTGAGGCGAGTCCGCGCACGGAGGCGGGACAGACGCCCAACACCAAGCAGAGCTTGAGGGTGTAAATGACGCTCGAACAGGCATGCCCCACGGAATACCGAGGGGCGCAATGTGCGTTCAAAGATTCGATGATTCAC
+
BCCBBFFFFFBCGGGGGGGGGGGHHHHHHHHHHHHGHHHHHHHGGGGGHHHHHHHHHHGHHHGFGGGHGHHHHHHGHHHHHGHHHGHHHHHHGGGGGHHHHGGGGGGGG:GGCGFDHFGGGGGHHHHHHHHGGGEGGGGHHGGGGFGGGGGGGGGGGGHHHHHGGGGGGGHFFFFFGFGGGGEGDDFFHGHFGFFEGFFHFGHFGGHHHHGHHGEEFGHFFGFFHFHGHFFFGGHFGFHFGHHHFHEGGFGGHEHHGGFGGGGHGGGGGHFHGGGGGHGGCGGGGGGGFFFFFFFBBBBA
@M02197:102:000000000-ALU3V:1:1101:18758:9362 1:N:0:1
CTGTTACAGCGATCCTCCGCTTATTGATATGCTTAAGTTCAGCGGGTATTCCTACCTGATCCGAGGTCAACCACAAAAAATTGGGGGTTTAGCGGCTGGGAGTTATAGCACCTAACAAAAGCGAGAAAAAAATTACTACGCTCAGAGGATACTACAAATCCGCCGTTGTATTTCAGGAACTACAACTCCTAAGAGAAGTAGATTCCCAACACTAAGCTAGGCTTAAGGGTTGAAATGACGCTCGAACAGGCATGCCCACTAGAATACTAATGGGCGCAATGTGCGTTCAAAGATTCGATGATTCAC
+
ABBCBFFFFFCCGGGGGGGGGGGHHHHHHHHHHHHHHHHGHHHGGGGGHHHHHHHHHGHHHHGFEGGHGHHHGGHHHFHGHHHHHGGEFGHHHGGGGGGGGFGGHHHHGFHHHHHHHHHGHGGGGGGHHHGGHGHHHHHGGGGGFBHHHHHHGHGHGHFGHGGGHFHFGFFFHHHHFGHHHGFHFBHHGHGHHFHHHHHGFHFHGEHHHGHHHHHHHHHHHGHHGGGHHHHGBGGGGGGGHGGHHHHEHHGHHGG2FFGFFFHFFFHHHGGGGGGHHHFEEGGHGGBGFGGEGGFFFFBFFAAAAB
@M02197:102:000000000-ALU3V:1:1101:10491:9374 1:N:0:1
CTGTTACAGCGATCCTCCGCTTATTGATATGCTTAAGTTCAGCGGGTATTCCTACCTGATCCGAGGTCAACCTGAGAAATAAAAGGTTAGACCGACCCGACGAGACCTTGCAACTCCCCGCGTGCCTCGAAAGACTCGTTGCGATGAGGGTCCCACGGACGCCGTCATTGTCTTTGAGACCAGTTGCGTTGCCACAACTCGGTCCAACACCCAAACCGAGGTTTGGAGAGAGGATAATGACGCTCGAACAGGCATGCCCATCGGAATACCAATGGGCGCAATGTGCGTTCAAAGATTCGATGACTCAC
+
3AAABFF5FF@?GGGGGGGGGGGGHHHHHHHHHHHHHGGHHHGGGGEGHHHHHHHHHHHHHHHGGGGHHHHHHFFHHHHHHFHFDD@FG?GHBEEE7E?E@EA<7DGGHBGF;@:DHH?@?CDGGGFHG<GGGGH0<9<FFGCGHCFCGCABGHB@@D3?-9BBBGHFGHGFHGHHGFEFFGAC?FCCDCHGFHFGGGEFFF3A/FBFGDFEEE1EEGBBFF@FEFFH:GEFHGGBHGGGGEHHGHHHHFGHGHHHHGE?GHHHHHHFHHGB?EGGGHHHHGGGGHGDFGGGGGGGFFFFFFF3AAA?
@M02197:102:000000000-ALU3V:1:1101:22911:9376 1:N:0:1
CTGTTACAGCGATCCTCCGCTTATTGATATGCTTAAGTTCAGCGGGTATTCCTACCTGATCCGAGGTCAACCTGAGAAATAAAAGGTTAGACCGACCCGACGAGACCTTGCAACTCCCCGCGTGCCTCGAAAGACTCGTTGCGAAGAGGGTCCCACGGACGCCGTCATTGTCTTTGAGACCAGTTGCGTTGCCACAACTCGGTCCAACACCCAAACCGAGGTTTGGAGAGAGGATAATGACGCTCGAACAGGCATGCCCATCGGAATACCAATGGGCGCAATGTGCGTTCAAAGATTCGATGACTCAC
+
BBBBBBFFFFBBGGGGGGGGGGGGHHHHHHHHHHGFFHHHHHHGCGGGHHHHHHHHHGHHHHHFGGGHHGHHGHEHHHBHFHFHHGHGHHHHHGCGGGGGG?EGCGGHHHHGHHHHHHGGGGGGGHHHGFHGBBG:HGHGHHHGGGBHGHGFHHHHGGGCCDGHHFGGGHFFFGFHHHGGHHFFFBFFDHHGFGHFEFFGFHHHHFFFFFFFFFFGGHFGGG9HHHGHHHGHGHHHHGFEGGFDEHHHHHHHFHFFGDGE?BHHHHHFFFFGGGGGGHHHHGGGFHGGCGGGGGGFFFFFFFFA?BAA
@M02197:102:000000000-ALU3V:1:1101:4265:9470 1:N:0:1
CTGTTACAGCGATCCTCCGCTTATTGATATGCTTAAGTTCAGCGGGTATCCCTACCTGATCCGAGGTCAACCTTAGAAATGGGGTTGTTTTACGGCGTAGCCTCCCGAACACCCTTTAGCGAATAGTTTCCACAACGCTTAGGGGACAGAAGACCCAGCCGGTCGATTTGAGGCACGCGGCGGACCGCGATGCCCAATACCAAGCGAGGCTTGAGTGGTGAAATGACGCTCGAACAGGCATGCCCCCCGGAATACCAGGGGGCGCAATGTGCGTTCAAAGATTCGATGATTCAC
+
BAABBFFFFFCCGGGGGGFGGGGGHHHFHHFHGHFHHGFGHHGGECEEFHFHHGHHHHGHGHH?EGEGFHHHHHFFFHFGHFHEEEEBHHHHHGGGGGGGGGHHFGGGGG:HFGEHDGHGFGGGGFDFHHBGHGHFFCGGFFHHFGGFGHHHHHHHHGFGGFGGGGGGGGGAA:EFGGGGAFFFGFGGGGFFFFHGHGFGGHGGEGG>DFFHHHFGHHHFDHFFDGGGGGFGFHHGFHHF@GGGGGGHFFFFGCFFEEE?GFEBHHHG?EFHCCGGGGFCGGFFBFBBFAAAAA
@M02197:102:000000000-ALU3V:1:1101:4011:9498 1:N:0:1
CTGTTACAGCGATCCTCCGCTTATTGATATGCTTAAGTTCAGCGGGTATCCCTACCTGATCCGAGGTCAACCTTAGAAATGGGGTTGTTTTACGGCGTAGCCTCCCGAACACCCTTTAGCGAATAGTTTCCACAACGCTTAGGGGACAGAAGACCCAGCCGGTCGATTTGAGGCACGCGGCGGACCGCGTTGCCCAATACCAAGCGAGGCTTGAGTGGTGAAATGACGCTCGAACAGGCATGCCCCCCGGAATACCAGGGGGCGCAATGTGCGTTCAAAGATTCGATGATTCAC
+
AA3>>FFFF4@2FFCGGGGEFGEHFAA6GFBG5AGBFAFDFFGE22ECFHHHFFHAFEHDGD11A0?FBDGHHFFFGHHAGBA??EC7HFG9GF9E/9>/FGBGGFGC7AGHGFFHHHBGFFFDFFGFGEFGHGEFBCFA9?BC/FFFEFFCFFHEH.:E?@;BBB?B/BB:9...;;B-A@-99BGGEBBB.FFFHGHC,;9/B:A.@0CHHHGBHF#DFB:C<<BAA??1111GCFFHCC:FFF/FFGGDBFGF/EEEEE0B13FAEAB1E1CGGFA1A1C1DD1FBA11>>
@M02197:102:000000000-ALU3V:1:1101:22890:9631 1:N:0:1
CTGTTACAGCGATCCTCCGCTTATTGATATGCTTAAGTTCAGCGGGTATCCCTACCTGATCCGAGGTCAACCTTAGAAATGGGGTTGTTTTACGGCGTAGCCTCCCGAACACCCTTTAGCGAATAGTTTCCACAACGCTTAGGGGACAGAAGACCCAGCCGGTCGATTTGAGGCACGCGGCGGACCGCGATGCCCAATACCAAGCGAGGCTTGAGTGGTGAAATGACGCTCGAACAGGCATGCCCCCCGGAATACCAGGGGGCGCAATGTGCGTTCAAAGATTCGATGATTCAC
+
CCCCCFFFFFCCGGGGGGCFGGGHHHHHHHHHHHFFHHHHHHHGGGGGHHHHHHHHHHGHHHHGGGFHHHHGHHGHHHHHHHHGGGGGHHHHHGGGGGGFGHHHHGGGGGGHGGHHHHHHGGGGGHHHHHHGHGEGGGGGGHHHGGGGGHGFGCHHHHGGGGGGFFGGGFGGGGECBGGGFGGGFGGGGGFGGGGHHHHGGGFGGHGGHHHHHFHFHFGHHHHFFGGFFHGHHGHHHFGHGFFGGGGHFHHFGFHGGGGGGGGHGHHGGFGHBGBGFDGGGG4FFFFFFBBAAB
@M02197:102:000000000-ALU3V:1:1101:17011:9633 1:N:0:1
CTGTTACAGCGATCCTCCGCTATTGATATGCTTAAGTTCAGCGGGTAGTCCTACCTGATCTGAGGCCAGAGTTACAAGTATGGTGTTATGAGCAGTGCTACAAGTCAACTCGACGAAACGTATTACGCCAGGCCACCATCACACCACTAACGCTTTTAAGGCGAGCCAGCAATAGGCAACGCCCAAATCCAACCAGCCGGGTAGAACCCGAAAGGTTGAGTCTACATGACACTCAGACAGGCATACCCTCCGGAATACCAGAGGGTGCAAGGTGCGTTCAAAGATTCGATGATTCAC
+
CCCBBFFFBFCCGGGGGGGGGGGHHHHHHHHHHFHFHHHHHHGGGEFGHHHHGHHHHHHHHHHGFGGHHHHHEHHHHHFHHHHHHHGHHFHHHHHGHHHHGHGHHGHHHHGGHGGHGGGHHHHHHHHGGHGHHGHGHGHHHHHHGHHHGHHGGGGHHHFHGFGGGHHHHGHGFHFHHHHHHGGHHHHFGGHHGGGGGGHHHHHHGFGGGHHHHHHFGHGFFFHHHHHHHHHFGHHHHHHGHHFFFGFGGGHGHHHGHHHHHGGHHHHHHHGGGGHGGGGGFGGGGFFFFFFFBBCBB
@M02197:102:000000000-ALU3V:1:1101:23074:9508 1:N:0:1
CTGTTACAGCGATCCTCCGCTTATTGATATGCTTAAGTTCAGCGGGTAGTCCTACCTGATCTGAGGTCAAATCAAGAGTGCATTGACTGCGGTTTAGAGTGCGGACGGAGACAACTGATGTTTCGTCACACTAAGGCATTTAAGGAAGGCCAGAGGCGATCCCAAAGCTCAATGACGGTCAAGAAACCGCCAGAGAGAAGGTCTAATGACACTCAGACAGGCATACCCTTCGGAATACCAAAGGGTGCAAGGTGCGTTCAAAGATTCGATGATTCAC
+
ABBBBFFFFFDDGGEGGGGGGGGHHHHHHHCHHHFHHHHHGHHGGGGGGFGHHHHHHHGHHGFHHFGHHHHHHHHHFH5EFGHHHHHHHGGGEFGHH<GHHGGGGGGGGGGGH2FGHHHHHGHHGHGHGHHGGGH2GGHHHHHHHHHFGGHGGGEFDFGGGGHHFHHHGDGCGHHHHGGHHHHGGGGGFGGGGGGGGHHGGHFFHHHHFFFFGFGFFHGHHHHGBGGGGGGFEGDFHFGHFCGHH<HGBHGGGGGGGGCGGGGF44FFFFFFAAAAA
@M02197:102:000000000-ALU3V:1:1101:13968:9692 1:N:0:1
CTGTTACAGCGATCCTCCGCTTATTGATATGCTTAAGTTCAGCGGGTATTCCTACCTGATCCGAGGTCAACCACAAAAAATTGGGGGTTTAGCGGCTGGGAGTTATAGCACCTAACAAAAGCGAGAAAAAAATTACTACGCTCAGAGGATACTACAAATCCGCCGTTGTATTTCAGGAACTACAACTCCTAAGAGAAGTAGATTCCCAACACTAAGCTAGGCTTAAGGGTTGAAATGACGCTCGAACAGGCATGCCCACTAGAATACTAATGGGCGCAATGTGCGTTCAAAGATTCGATGATTCAC
+
CCCBCFFFFFBCGGGGGGGGGGGHHHCGHHHHHHHHGHHHHHHGGGGGHHHHGHHHHHHHHHHGGGGHFHHHGGGEHHGGHHHHHGGGGGHHHGGGGGGGGGFHHHHHHHHHHHHHHHHGHHG?CGGHHHHFHHHHGHHGGGGDHBGGHHFGHHFHHHGGGFEGHHHHHHGGGHGHHGEGHGGGGHGHHHHHHHHHHHGHHHHGGHGHHHGHFGHHHGHHHHHHHHGGHGGHHGHGGGGGHGGHHHHHHHHHGGGHHHFHGHHHHHHHHHGGFGEHHGHCGFGFGFGFGGGGFGFFFFFFFBAABB
@M02197:102:000000000-ALU3V:1:1101:26760:9686 1:N:0:1
CTGTTACAGCGATCCTCCGCTTATTGATATGCTTAAGTTCAGCGGGTATTCCTACCTGATCCGAGGTCAACCTGAAAAAATAGATTTAGAGGTGGCCGGGCCCGTGACACCTTGAAACTCGACGCGTGCTCCGGAAAGCTCAGTGCGAAGAGGGTCCCACGGACGCCGTCATTGTCTTTGAGACCAGTTGGTCGCGGACGATCCAACGCGGTCCAACACCAAACCCGGAGGTTTGAGGGAGGATAATGACGCTCGAACAGGCATGCCCTTCGGAATGCCAAAGGGCGCAATGTGCGTTCAAAGATTCGATGACTCAC
+
ABCCCFFFFFBBFCGGGGGGGGGHHGHHHHHHHHHHGHHHHGHGGGGGHHHHHHHHHGGHHHGGGGGHHHHGHFHHHHHGGGHHHHHHHHHGGHGHHGGCFGGG9GEFHGGFGHHHHHHHGHGGGGADGGFHGGGGFHGFH0CGFFGCCGGHHGGHHEHHGGGGDDAGFGDHGGFFFFFFFGGHHFGHGFFFGGGGHHGGHGHGFFGDFGHHHFGGFFFGGFEFGGHHGGHHHFGHGHGHHHGHHHGGGGCEHEHHHHHGHGHGEGFGGGGGGFFHHHHHHFGGGGHHHFE2GGGGGFCGF5CFCBFFBFFFBBBA?
@M02197:102:000000000-ALU3V:1:1101:10439:9724 1:N:0:1
CTGTTACAGCGATCCTCCGCTTATTGATATGCTTAAGTTCAGCGGGTATTCCTACCTGATCCGAGGTCAACCTGAAAAAATAGTTTTTGAGGAGGCCGGGTCCCCGGGACCTTGCAACTCAACGCGTGCTCCGGAAAGCTCAGTGCGAAGAGGGTCCCACGGACGCCGTCATTGTCTTTGAGACCAGTTGCGTTGCCACAACTCGGTCCAACACCCAAACCGAGGTTTGGAGAGAGGATAATGACGCTCGAACAGGCATGCCCATCGGAATACCAATGGGCGCAATGTGCGTTCAAAGATTCGATGACTCAC
+
BBBBCFFFFFC@GGFGGGGGGGGHHHHHHHHHHHHGHHHHHHHGGCGGHHHHHHHHHHHHFHHGGGGHHHHHHGHHHHHGHBHFGHHGGFGFGGGGGF?FD?GHHGFGGGGGHHHHHHHHH:GGGFGGGGGHFGFCFBGHFHGGHHHHHHFCGGGEHHGGGGGGGGGFHGFFGGFHHFHHHGFFHHFFFFFHHHHFFHHGGGFFHGFFCFFFGGFGGFFGGHHGHEGHHHGHHHHGFHEHHGGGGGFHGGFGEHHHHHHHGGGGGFHHHFHFGDHGDGGFEHGBHFCEGHGGGGGGGGGGFFFFFFFBBAAA
@M02197:102:000000000-ALU3V:1:1101:18481:9816 1:N:0:1
CTGTTACAGCGATCCTCCGCTTATTGATATGCTTAAGTTCAGCGGGTATTCCTACCTGATCCGAGGTCAACCTGAGAAATAAAAGGTTAGACCGACCCGACGAGACCTTGCAACTCCCCGCGTGCCTCGAAAGACTCGTTGCGAAGAGGGTCCCACGGACGCCGTCATTGTCTTTGAGACCAGTTGCGTTGCCACAACTCGGTCCAACACCCAAACCGAGGTTTGGAGAGAGGATAATGACGCTCGAACAGGCATGCCCATCGGAATACCAATGGGCGCAATGTGCGTTCAAAGATTCGATGACTCAC
+
CCCCCFFFFFCCGGGGGGGGGGGHHHGHHHHHHHGHFHHHHHHGGGGGHHHHHHHHHHHHHHHGFGGFHHHHHHHGHHHHHHHHGGHHHHHHHGGGGGGGGGGGGGGHHHHGHHHHHHGGGGGGGHHHGGGFGHHHHGHGHHHGHHHDDGHHHHHHGGGGFDFGGHHHHHHGFFFFFHHFFGGFFGFHGHHGGHHGGGFGHHHHHGGGFGGGGFFGGHHFHHHHHHHHHHHHHGBGHGGGGGHHGHHHHHHHGHGHEGGGGHHHHHHHBHHHGGGGGHHGHGGEGGGGGCGFGGGGFFFFFFFBA?AB
@M02197:102:000000000-ALU3V:1:1101:16517:9930 1:N:0:1
CTGTTACAGCGATCCTCCGCTTATTGATATGCTTAAGTTCAGCGGGTAGTCCTACCTGATCTGAGGTCAATCGTACAAATCCCCGTGAGGGGCGGTTTCAAGGAGGTCCCCCTGTCCGAGACACGACGAAACGTATTACGCCGAGGCAAGGGTCGGTAGACCACCGATGTGTTCGAGGCGAGCCAAATGGCAGCGCCCAGTTCCAACCTCGCCGGGCAGGACCCGGCGGGATGATGATTGACATGACACTCAAACAGGCATACCCTCCGGAATACCAGAGGGTGCAAGGTGCGTTCAAAGATTCGATGATTCAC
+
BCCCCFFFFFCCGGGGGGGGGGGHHHGHHHHHHHHHHHHGFHHGGGGGGHHHHHHHHHGHHHGHHGHGHGHHGFHHGHGHHGHGGEEAFHGGGGGFGGHFHFHHGGGGFHHG?F;FHCDGCGFF.;@C<@DFGFAGHFGEGGCDFDGFGGGDBFGGHGDGGFFFFGG@HFFFFFCEFGDHCG@DFHFFGGFCGDGCGHGHG;CHFFFFFGFFGHGGHGHGGGEGGGGGGFG8GHGHGHGHGH9FHHGDFGBFGFEHFHHHGECGECGFHHHHHGHHHHHE0GHCHHHEEGGHFGF3GFGGGGFFFDBFFAAAAA
@M02197:102:000000000-ALU3V:1:1101:12206:9944 1:N:0:1
CTGTTACAGCGATCCTCCGCTTATTGATATGCTTAAGTTCAGCGGGTATTCCTACCTGATCCGAGGTCAACCTGAGAAATAAAAGGTTAGACCGACCCGACGAGACCTTGCAACTCCCCGCGTGCCTCGAAAGACTCGTTGCGAAGAGGGTCCCACGGACGCCGTCATTGTCTTTGAGACCAGTTGCGTTGCCACAACTCGGTCCAACACCCAAACCGAGGTTTGGAGAGAGGATAATGACGCTCGAACAGGCATGCCCATCGGAATACCAATGGGCGCAATGTGCGTTCAAAGATTCGATGACTCAC
+
CCCDCFFFBFCCGGGGGGGGGGGHHHHHHHHHHHHHHHHGHHGGGGGGHHHHHHHHHHHHGHHGGGFHFHHHHHHHDHGHHHHHHGHGH:GHHGGGGGGGGGGGGGGHGFHFHHHHHHGGGGEGGHHHGGHGGGHGHGGGGHHHHHHEEHGHHFFGGFGGFDGGFHHHHFFFHHFHGHHGHGGFFGGHGHHFFGHGFGGFFHEHHFEFFFFFGGGFGHGGHHFFHHHHGHHHHEHHFGEFFFGFFHHGDFFFGBFFG?EEEHFHGD5FHHEHGGGGGHGHHGGFGFGGFGGGGGGGFFFFFFFCCBAB
@M02197:102:000000000-ALU3V:1:1101:19750:9911 1:N:0:1
CTGTTACAGCGATCCTCCGCTTATTGATATGCTTAAGTTCAGCGGGTATTCCTACCTGATCCGAGGTCAACCTGAGAAATAAAAGGTTAGACCGACCCGACGAGACCTTGCAACTCCCCGCGTGCCTCGAAAGACTCGTTGCGAAGAGGGTCCCACGGACGCCGTCATTGTCTTTGAGACCAGTTGCGTTGCCACAACTCGGTCCAACACCCAAACCGAGGTTTGGAGAGAGGATAATGACGCTCGAACAGGCATGCCCATCGGAATACCAATGGGCGCAATGTGCGTTCAAAGATTCGATGATTCAC
+
DDDDDFFFFFCBGGGGGGGGGGGHHGHHHHHHHHHHHHHHHHHGGFGGHHHHHHHHHHGHHHHGGGGHHHHHHHGHHHHHHHHHHGHHHGHGHGGGGGGGGGFFGGGHHHHHHHHHHHGGGGGGGHHHGGHGGGHGHGHGHGHGGHHHGHHHHHHHGGGGGDGGHHHHGHFGFHHHHHHHHHGFFFFHFHHGGHHFFGGFHHHHHGFGGGGFGGGGGHGGHHFHHHHHHHHHHHHHHGGGFFFGGHHHHGHHHHHGGGEEDHGHHHHHHGBHGGGGGHHHHGGGGHGGGGGGGGGGFFFFFFF?CCCB
@M02197:102:000000000-ALU3V:1:1101:23330:10005 1:N:0:1
CTGTTACAGCGATCCTCCGCTTATTGATATGCTTAAGTTCAGCGGGTATCCCTACCTGATCCGAGGTCAACCTTAGAAATGGGGTTGTTTTACGGCGTAGCCTCCCGAACACCCTTTAGCGAATAGTTTCCACAACGCTTAGGGGACAGAAGACCCAGCCGGTCGATTTGAGGCACGCGGCGGACCGCGTTGCCCAATACCAAGCGAGGCTTGAGTGGTGAAATGACGCTCGAACAGGCATGCCCCCCGGAATACCAGGGTGCGCAATGTGCGTTCAAAGATTCGATGATTCAC
+
AAAAAFFFFF1AFEE11FE?EE01BA33F2G2E221FAFFAF1EACAAGGF1FFCHHHHH1GFFEGCCG8G5:G19B@G4BB9A?9@FFFGHFCEEEEEEAHH:HGC//B7FGGHHH1<F@5BAFHHHG9GHF9FACC7CCGFCFB@<F<///CC@CGAC:C:C@/9FFB0CBEEAG@AA;=@A@??@.;;@9BBHGBFBCFFFFFEGFHGCFFHFDD<A0DC<>BFAG.<1FGG1CCA<4F/99EFB2GED1FA0/EE00A0HFHHE0ECF1EB333311BFC33D@311AAA
@M02197:102:000000000-ALU3V:1:1101:20052:10012 1:N:0:1
CTGTTACAGCGATCCTCCGCTTATTGATATGCTTAAGTTCAGCGGGTATTCCTACCTGATCCGAGGTCAACCTGAAAAAGAGGTTTAACGGCGCGCGCCGCCTGTACTCGAAAGCGAATTGAAGATTCACAACGCTCGGAGACAGACGACTCGGCCGGCGACATTAGGAGGCGCGGCGGACCGCGACCTCCAATACCAAGCCAGGCTTGAGTGGTGTAATGACGCTCGAACAGGCATGCCCCCCGGAATGCCAGGGGGCGCAATGTGCGTTCAAAGATTCGATGACTCAC
+
CCCDDFFFFFDDGGGGGGGGGGGHHHHHHHHHHHHHHHHHGHHGGGGGHHHHHFHHHHHHHHHGGGGHHHHHHHHHHHHGGHHHHHHHHGGGFGGGGGGGGGGHHHHHHFFFDDHGDC8HFHHFEHHHHHGHGGGGGGGGGGGFHGHGGGGGFFGGFFGGFFFFFFFFFFDDFFFFFFFFFFFGGDGGFFGHHGCGGGHHGGCGHHFFHHHHHGHHHHHGGGCGHAGHHHHHGBEFGGGGGGGHEGHHHHHGGGGGE?GHHFHGGFEE4GGGGFGGGGCFFFFFFBBBBB
@M02197:102:000000000-ALU3V:1:1101:8793:10033 1:N:0:1
CTGTTACAGCGATCCTCCGCTTATTGATATGCTTAAGTTCAGCGGGTAGTCCTACCTGATCTGAGGTCTATCACAAGAGTCCGCTCGCAGAGCGAGGGCGGTTTCAAGGAAGCCTGCCGTCCCAAGGTCGAGCGATACATATCACGCAGGACAAAGGGCCGCAAGGCCACCGATGCATTTGAGGCGAGCCCGGCAAGGGGCAACACCCAAGTCCGACCCCCCCGTGCAGGACACGAGGGGACGAAAGCTGACGTGACACTCAGACAGGCATACCCTCCGGAATACCAGAGGGTGCAAGGTGCGTTCAAAGATTCGATGATTCAC
+
CCCCCFFFFFCCGGGGGGGGGGGHHH5DGHHGHHHGGHHHFHHGGGGGGGHHHGGHHHHHHHHFGGFEGHFHHHHHHHHHHHGGGGGGGGGFHGGGGGGFGFGGHHHHGFHHHHHGFHGFEGGHFHGHHGGGGGGFGGHHGHFHHGGFGGGEHFFHFDFGFFFFGFEEEFGGFFFFFFFFFFBBBFFFFFFFFFFFFFFFFFFFFFFFFFFFFFFBFFGFFCFGEHHGHHHHHGGGHGGECFFHHHHFGHHFFGFHGFHFHHHHHGHHHHHGGGGEEGHGFDFFFHHHHGHGHHHGGEGEE4GGGGGDGECG4FFFFFFBBBAA
@M02197:102:000000000-ALU3V:1:1101:23692:10124 1:N:0:1
CTGTTACAGCGATCCTCCGCTTATTGATATGCTTAAGTTCAGCGGGTATCCCTACCTGATCCGAGGTCAACCTTAGAAATGGGGTTGTTTTACGGCGTAGCCTCCCGAACACCCTTTAGCGAATAGTTTCCACAACGCTTAGGGGACAGAAGACCCAGCCGGTCGATTTGAGGCACGCGGCGGACCGCGATGCCCAATACCAAGCGAGGCTTGAGTGGTGAAATGACGCTCGAACAGGCATGCCCCCCGGAATACCAGGGGGCGCAATGTGCGTTCAAAGATTCGATGACTCAC
+
BCCBBFFFFFCCGGGFGGGGGGGHHHHHHHHHHHHHHHHHHHHGGGGGHHHHGHGHHHHHHHHGGGGHHHHHHHHHHGHHHHHGGGGFHHHHHGGGGGGGGHHHHGGGGGGHGGGHHHHHGGFGFHGHHHHHHHGGGGGGGGGGGFGGGHHGFHHHHHHGGGGGGGGGGGGGGGGGGGGGFFGGGGGGGGGGGHHHHFHGGGGGGHHGHFGHHHHHHHHHHHHGGGGFHHGHHHHHHHHGGGGGGGCHHHGHHHHGGGGGGGGHHHHGGGGGGGGGGGGGGGFFFFFFFCCBAC
@M02197:102:000000000-ALU3V:1:1101:16402:10164 1:N:0:1
CTGTTACAGCGATCCTCCGCTTATTGATATGCTTAAGTTCAGCGGGTATTCCTACCTGATCCGAGGTCAACCTGAGAAATAAAAGGTTAGACCGACCCGACGAGACCTTGCAACTCCCCGCGTGCCTCGAAAGACTCGTTGCGAAGAGGGTCCCACGGACGCCGTCATTGTCTTTGAGACCAGTTGCGTTGCCACAACTCGGTCCAACACCCAAACCGAGGTTTGGAGAGAGGATAATGACGCTCGAACAGGCATGCCCATCGGAATACCAATGGGCGCAATGTGCGTTCAAAGATTCGATGACTCAC
+
CCDCCFFFFFCDGGGGGGGGGGGHHHHHHHHHHHHHGGGBHHHGGGGGHHHHHHHHHHHHHHHGGGFHHHHHHGHHHHHHHHHHHGHHHHHHHGGGGGGGGGGGGGGHHHGGBGHHHHGGGGCGGHHHGGGGGHHHHGHGHGGGHGHHED8GHHHHGAGGGGGHGGFGHHHHHFGHHFGFFFGFGGFHFGGGGHHGGGGGHHHHHGFFFFGFGGGGGHHGHGGHHHHHHHGHHHFHHGGGFGHEFHHHHHHHFEGHHGGGGHGHHHGFGHHHGGGGGHHHHGGGCHGGGGGGGGFGFFFFFFFCCCCC
@M02197:102:000000000-ALU3V:1:1101:15620:10172 1:N:0:1
CTGTTACAGCGATCCTCCGCTTATTGATATGCTTAAGTTCAGCGGGTAGTCCTACCTGATCTGAGGTCTATCACAAGAGTCCGCTCGCAGAGCGAGGGCGGTTTCAAGGAAGCCTGCCGTCCCAAGGTCGAGCGATACATATCACGCAGGACAAAGGGCCGCAAGGCCACCGATGCATTGGAGGCGAGCCCGGCAAGGGGCAACACCCAAGTCCGACCCCCCCGTGCAGGACACGAGGGGACGAAAGCTGACGTGACACTCAGACAGGCATACCCTCCGGAATACCAGAGGGTGCAAGGTGCGTTCAAAGATTCGATGACTCAC
+
CDDDCBFFFFCCGGGGGGGGGGGHHHBHHHHHHHGHGGGHGHHGGGGGGHHHHHHHHHHGHHHHHGHHHHGHHHHHHGHGGGGCFGGGGGGHHGGGGGGGGGGGHGHGHGHHHHHHGHGGGGGGGEGFHGFGGGGGGGHHGHHGGGHGGGGHEGFGGFFGGGGGFGGGGGGGFFFFFFFFFFFFFFFFBFEFFCFFFFFFFFFFFFFFEFBFFFFFFGGFGGGGFGHHFHHHHGGHHGGGFGHHFHG?GHHGHHHHHHHHFHHHHGHHHGA1GGGGGHHHHHGFHHHHHGHHHHHHGGGGGGGGGGGFGGFCFFFFFFFBBBBA
@M02197:102:000000000-ALU3V:1:1101:15427:10361 1:N:0:1
CTGTTACAGCGATCCTCCGCTTATTGATATGCTTAAGTTCAGCGGGTATTCCTACCTGATCCGAGGTCAACCTGAGAAATAAAAGGTTAGACCGACCCGACGAGACCTTGCAACTCCCCGCGTGCCTCGAAAGACTCGTTGCGAAGAGGGTCCCACGGACGCCGTCATTGTCTTTGAGACCAGTTGCGTTGCCACAACTCGGTCCAACACCCAAACCGAGGTTTGGAGAGAGGATAATGACGCTCGAACAGGCATGCCCATCGGAATACCAATGGGCGCAATGTGCGTTCAAAGATTCGATGACTCAC
+
BBABBFFFFFDDGGAGFGGGCGCGHHBGHHHHCHBGHHHHGFBFGGGGHHHHHHHHHHHHHHHGGGDHGFHHGFHHHFHHFHFHBEGHHHHFFFCGGGGGGGGC:GCFHHGGFHHGHGGGGGGGGHHHDFF;CFHHHG<GHGGCFFHGGHHGFFFHGA?DABGCFGGHGHHFHHHHHGFFHHFFFFBEHHHDCFHGGGGFHHHHHGGFEFGGGFFGGHHFFAFFHGHHHHHHGEHHGFFEAEFEDHHHHHHHHGHHHGE2CGHHHGBFGHGFFGEGFHHGHFGECAGCGCGGDEGCFFFBFFF?BBBA
@M02197:102:000000000-ALU3V:1:1101:15424:10343 1:N:0:1
CTGTTACAGCGATCCTCCGCTTATTGATATGCTTAAGTTCAGCGGGTATTCCTACCTGATCCGAGGTCAACCTGAGAAATAAAAGGTTAGACCGACCCGACGAGACCTTGCAACTCCCCGCGTGCCTCGAAAGACTCGTTGCGAAGAGGGTCCCACGGACGCCGTCATTGTCTTTGAGACCAGTTGCGTTGCCACAACTCGGTCCAACACCCAAACCGAGGTTTGGAGAGAGGATAATGACGCTCGAACAGGCATGCCCATCGGAATACCAATGGGCGCAATGTGCGTTCAAAGATTCGATGACTCAC
+
AAAAAFFFFFDDGGAFGGGGG0EGHHGGBHFHHGHGHHHGHHHGGG?AGHHHHHHHFFHGEHAFCEEGHHHGHFGHHHHGHFHHG?F:GGHGHE;GCGG?GEFFBCGHHFF<?GHHHFGCGGGCFHFH4F0FGGADHE<EFGGC?CCG.CAFGFHHGGDAADGGF@F0HHHFF6GHFF?FFFFFGFDAGBHFFGFFF@EFE3AFGFFFFFFFEE?ACB;EHGHFFGFHDHFBGF9FCEEFFBBHG:GHHHHGHGHHGEEDEGFFHGADCHHFEECGFDDBHGCGDFGGE5BBGGGGFCFFFFF3A3A3
@M02197:102:000000000-ALU3V:1:1101:24224:10338 1:N:0:1
CTGTTACAGCGATCCTCCGCTTATTGATATGCTTAAGTTCAGCGGGTAGTCCTACCTGATCTGAGTTCAATCGGACAAATCCCCGTGAGGGGCGGTTTCAAGGAGGTCCCCCTGTCCGAGACACGACGAAACGTATTACCCCGAGGCAAGGGTCGGTAGACCACCGATGTGTTTGAGGCGAGCCAAATGGCAGCGCCCAGTTCCAACCTCGCCGGGCAGGACCCGGCGGGATGATGATTGACATGACACTCAAACAGGCATACCCTCCGGAATACCAGAGGGTGCAAGGTGCGTTCAAAGATTCGATGACTCAC
+
3AAAAF5DFFB?GGGGGFFGGGGHHHGH5FHHGFHGFFDFGFF?2EEEGGGHHEHHGBGHFFDFH5DBGHHHG1BEEGHH3FEFG1EFG1?;E7C</CGHBE9<FA?09$FF;E11??/B@.0F9#>A/FACBFG;;/-#;CC;//9/B9GGGFCCBE?:0DA?AFFGGCD0HFD<CFF<;<%;AFF$93/</;?/09GHGF/BGEB;BE;//GBG33?>;?CFEE;EHH<;BHH8EFF96H9B8FB5FGEFDA3BBD3CB100A223HF555HFF22BDFGB4HBFAEEF4GDBG5F52B444BFDFFA@?BB
@M02197:102:000000000-ALU3V:1:1101:7071:10409 1:N:0:1
CTGTTACAGCGATCCTCCGCTTATTGATATGCTTAAGTTCAGCGGGTATTCCTACCTGATCCGAGGTCAACCTGAGAAATAAAAGGTTAGACCGACCCGACGAGACCTTGCAACTCCCCGCGTGCCTCGAAAGACTCGTTGCGAAGAGGGTCCCACGGACGCCGTCATTGTCTTTGAGACCAGTTGCGTTGCCACAACTCGGTCCAACACCCAAACCGAGGTTTGGAGAGAGGATAATGACGCTCGAACAGGCATGCCCTTCGGAATGCCAAAGGGCGCAATGTGCGTTCAAAGATTCGATGACTCAC
+
ABBABFFFB4>DGGGGGGGGGGGHHCHFHHHHGHHGHHHHHGHGGGGEHHHHHHHGHHGHGHHGC?EHHHHHHGBGHHHHHHHHHGBGGAGHFE3EEEE;EE/DGGFH:1CF>CGHGHGCDGAADHFFDDHGGGHHGA#<DEFFHHFDEACCEFEGG@ABCCB?@GGFGHFBFFFFFF7GEFF@B?;HGHGDFFFFEGCCHHHGHFBFEGFDFFFGGGF?GDHHFHHHHHBHHGBHGFFFGGFHGHHFHHGBFC1FA1FEFFHHHHHHHHHHGGGGGHHFCGFFFHGGFCGGFEGCFFFFFFF?AAA3
@M02197:102:000000000-ALU3V:1:1101:11287:10457 1:N:0:1
CTGTTACAGCGATCCTCCGCTTATTGATATGCTTAAGTTCAGCGGGTATTCCTACCTGATCCGAGGTCAACCTGAGAAATAAAAGGTTAGACCGACCCGACGAGACCTTGCAACTCCCCGCGTGCCTCGAAAGACTCGTTGCGAAGAGGGTCCCACGGACGCCGTCATTGTCTTTGAGACCAGTTGCGTTGCCACAACTCGGTCCAACACCCAAACCGAGGTTTGGAGAGAGGATAATGACGCTCGAACAGGCATGCCCATCGGAATACCAATGGGCGCAATGTGCGTTCAAAGATTCGATGACTCAC
+
CCCCBFFFFFBCGGGGGGGGGGGHHHHHHHHHHGHHGHHHHHGGGGGGHHGHHHGHGHHHHHHGGGGHHHHGHGHHHHHHHHHGHGHHFGHHHGGGGGGGGGGGGGGFHEHF:GHFHHGGGGFGDHHEGGHGGGHHHGHGHGHHGGDGDAGGEFHGGGGGCDBHHHHGGGGFHFFHHFHFFHGGGFFHHHEDFGFFFGGGHGDFFFFFFGGFEEFGGHHFHGHGHHHGFGFHGEGHHGGGGGFHGHHGHHHHHHHHHGEGEHGHGHHHHHGHFGGGGHHGHGEE?GGGGGGGGGGGFFFFFFFBAAA3
@M02197:102:000000000-ALU3V:1:1101:6773:10358 1:N:0:1
CTGTTACAGCGATCCTCCGCTTATTGATATGCTTAAGTTCAGCGGGTATTCCTACCTGATCCGAGGTCAACCTGAGAAATAAAAGGTTAGACCGACCCGACGAGACCTTGCAACTCCCCGCGTGCCTCGAAAGACTCGTTGCGAAGAGGGTCCCACGGACGCCGTCATTGTCTTTGAGACCAGTTGCGTTGCCACAACTCGGTCCAACACCCAAACCGAGGTTTGGAGAGAGGATAATGACGCTCGAACAGGCATGCCCATCGGAATACCAATGGGCGCAATGTGCGTTCAAAGATTCGATGACTCAG
+
>AAABFBFD422AFEGGFEGCGGDGGG6ADG5FHF5FEFB5GFECEECCGHFHHFHFGEHFFGCGCEGB3FFG?GH3FF4GGFHH1BFG1@F@/>>EG?EG/E9CEFFB?1G9@GHCCBGCA<@?FHH=C0<<00GHE:EHCCAFGC::ACGAC<:B@?CC?C@BHHHHFHFGFFFF1AFFFF<;/?HFFGCCDBFEEF/GGB/ABEFFAFFAEAEFCB;F1HHHFHHFGE?GAFFFFEFBF0AA2BB1D1HFCECC/A//BGG2G1GHFG0E0EC?GD3100A0F1B3A3GGE1FFC3DDD@A1A>1
@M02197:102:000000000-ALU3V:1:1101:24695:10459 1:N:0:1
CTGTTACAGCGATCCTCCGCTTATTGATATGCTTAAGTTCAGCGGGTAGTCCTACCTGATCTGAGGTCAAATCAAGAGTGCATTGACTGCGGTTTAGAGTGCGGACGGAGACAACTGATGTTTCGTCACACTAAGGCATTTAAGGAAGGCCAGAGGCGATCCCAAAGCTCAATGACGGTCAAGAAACCGCCAGAGAGAAGGTCTAATGACACTCAGACAGGCATACCCTTCGGAATACCAAAGGGTGCAAGGTGCGTTCAAAGATTCGATGACTCAC
+
BBCCBFFFFFCBGGGGGFGGGGGHHGHHGHHHHGHHHHHHHGHGGGGGGHHHHHGFHHHGHHHHHGHHGFHHHHHHGHGHGHHHHHHGHHHGBHFHHFHGHHGGGGGGHGHHHHHHHHHHFHHHGHGHGHHHHHGGGHHHGHHHHHHHHGHHHHHGGGHHGGHHHHHHHHHHHHHGHHHGHGHGGGGGHHHHHHHHHHGHHGHHHHHHGFFHHGHHHHHHHHFGFGGFFBHFHHHHHFHHHGGCG<GGFCGGGGHGGFGGGGGGGFFFFFFDBABBB
@M02197:102:000000000-ALU3V:1:1101:17190:10542 1:N:0:1
CTGTTACAGCGATCCTCCGCTTATTGATATGCTTAAGTTCAGCGGGTAGTCCTACCTTATTTGAGGCCAGTAGTTAATAATAATAGTGTAAAGCGGAGACCTTATACGCGGGCTAAAAATTGCCTTAGCAACCCGGCTGATCTCCAGCTCATATATTTAAGGCAAGGTTGGCGGCGGCCAACCAAGCCCAAGGACCCGCACAGTTTTGAAGAAAAACCGGTTGGAGAAGATTAACGACACTCAAAAAGGCATGCTCTTTGGAATACCAAAGAGCGCAAGCTGCGTTCAAAGATTCGATGATTCAC
+
CCCCCFFFFFCCGGGGGGGGGGGHHHHHGHHHHHHGGHHHHHHGGGGGGHHHHHHHHHHHHHHHGHGGHHHHHHHHHHHHHHHHGHHHHHHHHHGGGGGGGHHHHHHGGGGGGGHHHHHHHHHHHHHHHHHHHGHHHHHHHHHHHHHHHHHHHGHHGHHHGHHHHGGHHGGHGGGHHGGHHGGHHFFGHGHHFFFFGHHFGHHGHFHHHHGGGFFGGGGHHHHHHHHHHHGHGGGHHHHGFFHHHGFHHFHHHHHGHHGHHHHDHHHGHGGGGGHHFHGEGGCGGGGGGGGGGFFFFFFFBACCB
@M02197:102:000000000-ALU3V:1:1101:21972:10597 1:N:0:1
CTGTTACAGCGATCCTCCGCTTATTGATATGCTTAAGTTCAGCGGGTATTCCTACCTGATCCGAGGTCAACCTGAGAAATAAAAGGTTAGACCGACCCGACGAGACCTTGCAACTCCCCGCGTGCCTCGAAAGACTCGTTGCGAAGAGGGTCCCACGGACGCCGTCATTGTCTTTGAGACCAGTTGCGTTGCCACAACTCGGTCCAACACCCAAACCGAGGTTTGGAGAGAGGATAATGACGCTCGAACAGGCATGCCCATCGGAATACCAATGGGCGCAATGTGCGTTCAAAGATTCGATGACTCAC
+
AAAABFFFFFCCGGGGGGFGGGGHHHHHHHHHHHGHHHHHGGHGGGEEHHHHHGHHHHGHHHGGCFGHHHHGHHGHHHHHHHHHHGHHHFHHHGEGGGGGGGGGGGGHHHGHHFHFHHGGGGGGGHHHGGHGGHHHHGGGHHHHHHGGGFHGHGGGGGGGGCCHHHHHGGHHHHGFHHGFGHGGGGGHGGHFGGHFFGGGHHHGHGGGFGGGGFFGGHHGFHHHHFFGHHHHHHHHHGGEEEDHEGGFEFEHFGHHHDEE?HHHGHGGHHGHGGGGGHGHHFGFGGGGGGGGGGGGFFFFFFFBBBAB
@M02197:102:000000000-ALU3V:1:1101:19309:10668 1:N:0:1
CTGTTACAGCGATCCTCCGCTTATTGATATGCTTAAGTTCAGCGGGTATCCCTACCTGATCCGAGGTCAACCTTGTGTAAATGTGTTTAACGGCGCGACGGTCCAGCCCCAGCACGGTACTATGTAAGGTTGCTGTAAAGAAGGACTTAACGCCAGCCGCGGAAATTCGGGCACGGGGGAGTCCCCGACGCCCAATACCAAGCCAGGCTTGAGTGGTGTAATGACGCTCGAACAGGCATGCCCCTCGGAATACCAAGAGGCGCAATGTGCGTTCAAAGATTCGATGATTCAC
+
CCCBAFFFFFCCGGGGGGGGGGGHHHHGFHHGGHHGHGHHHGHGGGGGHHHHGHHHHHHHHHHGGGGHGGHHHHHHHFHHHHHFHHHHHHHGGGGGGGGGGDGFHHHGGGGGHHGGGGHGHHHHGHHHHHHHGHHHHHHHHHGHHGHEFGHGFGGGGGGGHHGHGGGGGHGGGFGFHHHHGGGGFFGGGHFFFFFFFGGGHHGEGFFHHHHFHHGGHHGFGGGGFFFEGHHFHHHHHHGGGFGEEFEFHHHHHHFCGGGGGHHHHGGGGHGGGFGBBGFGFFFFFFFBBBAB
@M02197:102:000000000-ALU3V:1:1101:14990:10731 1:N:0:1
CTGTTACAGCGATCCTCCGCTTATTGATATGCTTAAGTTCAGCGGGTATTCCTACCTGATCCGAGGTCAACCTTTGGAAAATTGGGGGTTTTACGGCAAGAGTCCCTCCGGATCCCAGTGCGAGACGTAAAGTTACTACGCAAAGGAGGCTCCGGGAGGGTCCGCCACTACCTTTGAGGGCCTACGTCAGCCGTAGGGCCCCAACACCAAGCAGAGCTTGAGGGTTGAAATGACGCTCGAACAGGCATGCCCGCCAGAATGCTGGCGGGCGCAATGTGCGTTCAAAGATTCGATGATTCAC
+
CCCCCFFFFFCCGGGGGGGGGGGHHHHHHHGHHHHHHHHHHHHGGGGGHHHHHHHHHHHHHHHGGGGHHHHHHHHHHHHH<<<HHEGGG:GGHHGGGGGGHH<HHHHHGG?FDGHFHHHHHGGGGGG9GHHHHHGHHHHGGGG:HBGEGG<H;GGG:GGGGGGGGGGHGGHGGGGGFGGDEGG:GHFFFGFFFFHGGFFGGFFFFFGHHGFFFHFHFHFFFFHHHFFFHFGGGGGGECHHGFFGFEGGGGGGHHHGHHHHGGGGGGGGGCHHHHGGEECGFFGGGGGGGFFFFFFFBBBBB
@M02197:102:000000000-ALU3V:1:1101:20833:10669 1:N:0:1
CTGTTACAGCGATCCTCCGCTTATTGATATGCTTAAGTTCAGCGGGTATTCCTACCTGATCCGAGGTCAACCTGAGAAATAAAAGGTTAGACCGACCCGACGAGACCTTGCAACTCCCCGCGTGCCTCGAAAGACTCGTTGCGAAGAGGGTCCCACGGACGCCGTCATTGTCTTTGAGACCAGTTGCGTTGCCACAACTCGGTCCAACACCCAAACCGAGGTTTGGAGAGAGGATAATGACGCTCGAACAGGCATGCCCATCGGAATACCAATGGGCGCAATGTGCGTTCAAAGATTCGATGATTCAC
+
BBBBAFFFFFBBGGGGGGGGGGGHHHHDHHFHHGHHHHGHHHHGGGGGHHGHHHHHHHHHHHHGGGEGHHHGHHHGHHHHHHHH:GHHHGHHHGGGGGGGGGGGDGFGHFHFHHHHHHGGGGGGGHHHGGHFFHHHHGHGHHGGGHHGGHGHHHHGGGGGFFCGAGHGHGGFFFFFHFFGFGFFFGGHGDHFFHHFGGGGHHFEHGGFEGFDFAEGGHHGHHFHHFHHHHHGHHHHHGGFFGHGGHHHGHHHHHGHH?GGGHGHGHHHGHHHDGGGGHHHHGGGFGGGGGGGGGFGFFFFFFF@BAAA
@M02197:102:000000000-ALU3V:1:1101:19051:10770 1:N:0:1
CTGTTACAGCGATCCTCCGCTTATTGATATGCTTAAGTTCAGCGGGTAGCCCTACCTGATTTGAGGTCAATGGCAAAATGATATGGGTTGTTATGAGCAGGCCTCAAGACCGGCCGAGACGAAACTTATCACGTCAGGCATAGGTCGAGAAGTTCCTACAGAGTCATTTGAGGCGAGCCTTGTGAGGCAGACGCCCAGGTCCAAGTCCACCGCTGGTTAGAAAACCCTCGGGGATTGATGTTTCATGACACTCAAACAGGCATGCCTCTCGGAATACCAAGAGGCGCAAGGTGCGTTCAAAGATTCGATGATTCAC
+
CDCDDFFFFFCCGGGGGGGGGGGHHHHHHHHHGHHHHHHHHHHGGGGGFEHHHHHHHHHHHHHHGHHHHHHHHHHHHHHHHHHHHHHHGGGHHHHHHHHHHGGHHHHFHHHGGGGGGGGGGGGGGHHHHHHHGHHHGHHGHHHHHGGGHHGHHHHHHHHHHHHGGHHHHGHGHGHGHGGGGHGGGHGGGEGGGGHGHHHHGFFFGFFFFGGHGHGHHFFGGFFFGGGGFGGHFHGGFHFHFFHHHHHHGFEGGHFHHFHHGGGGGGGEEEGHHHHFGHHHGGGGGHHHHGFCGHGGGFFGGGGGFFFFFFFCCBAB
@M02197:102:000000000-ALU3V:1:1101:20384:10760 1:N:0:1
CTGTTACAGCGATCCTCCGCTTATTGATATGCTTAAGTTCAGCGGGTAGTCCTACCTGATTTGAGGTCAGAGCTAAAGTGTGATATTAGAGTGGAGGTTACGAAAAGCTTATTACGCATTCCACTTAGACATTTGAGGTGAGCCCGAGACCTTGACGGCCGGGCAGGCACCCAAAGCACCTTGCTCGGAAACCCGAGTAGATGAAGTCTATATGACACTCAAACAGGCATGCCCTTCGGAATACCAAAGGGCGCAATTTGCGTTCAAAGATTCGATGA
+
BCCCCFFFFFCDGGGGGGGGGGGHHHHHHHHHHHHHHHHHGHHGGGGGGHHHHHHHHHHHHHHHGHHHHHHHHHHHHHHHHHHHHHHHHHHHHHHHGHHHHHHHGGHHHHHHHHGHFHGGHHHGHHHHHHHHHHHHHHHHHHHHHHGHGGHHHGFFGGGGHHHHGGGGHHHHHHHGHHHHHGGGHHHHGGHGGGHHHHHHHHHHHHGGGHGGHHHHGFHHHHHHHHHGHGGGGGGGHHHHHHEHHHHGGGGGHGHHGGGGGGGGGGFFCFFFFCCCBA
@M02197:102:000000000-ALU3V:1:1101:21919:10814 1:N:0:1
CTGTTACAGCGATCCTCCGCTTATTGATATGCTTAAGTTCAGCGGGTATTCCTACCTGATCCGAGGTCAACCTGAGAAATAAAAGGTTAGACCGACCCGACGAGACCTTGCAACTCCCCGCGTGCCTCGAAAGACTCGTTGCGAAGAGGGTCCCACGGACGCCGTCATTGTCTTTGAGACCAGTTGCGTTGCCACAACTCGGTCCAACACCCAAACCGAGGTTTGGAGAGAGGATAATGACGCTCGAACAGGCATGCCCATCGGAATACCAATGGGCGCAATGTGCGTTCAAAGATTCGAAGACTCAC
+
ABCBBFFFFFCCGGGGGGGGGGGFDHGHHHHHHHHFGHHHHHHGGGGGHHHHHHHHGGFHFHCEAEEFHHHHHHHHHHHHHHHGGGHHHHHHGGGGGGGGGG;GGGGHHHHHGHHHHHGGGGGGEFFHG?GGGHHHHEHGHGG?DGHHEAAGHHHHGGGGAGCGGGGGGGHGFHGHHHHGHHGGGFFGFFFDFHHFFFFFFFFFHFFFFGGGFFFGFFGFEFFBEHGHHHHHHFHDFFFFFEHGEFGF11FCCEGEA/GGGHHGHHG1HFHFGE?0GHHHHGEE?FFGGGGGGEFB1?FD1FD1AAAA
@M02197:102:000000000-ALU3V:1:1101:22568:10863 1:N:0:1
CTGTTACAGCGATCCTCCGCTTATTGATATGCTTAAGTTCAGCGGGTATTCCTACCTGATCCGAGGTCAACCTGAGAAATAAAAGGTTAGACCGACCCGACGAGACCTTGCAACTCCCCGCGTGCCTCGAAAGACTCGTTGCGAAGAGGGTCCCACGGACGCCGTCATTGTCTTTGAGACCAGTTGCGTTGCCACAACTCGGTCCAACACCCAAACCGAGGTTTGGAGAGAGGATAATGACGCTCGAACAGGCATGCCCATCGGAATACCAATGGGCGCAATGTGCGTTCAAAGATTCGATGACTCAC
+
CCCCCFFFFFCCGGGGGGGGGGGGHHHHGHHHHHHHHHHHHHHGGGGGHHHHHHHHHHHHHHHGGGGHHHHHHHHGHHHHHHHHGGHHHCGHHGGGGGGGGGGGGGGHHHHHHHHHHHGGGGGGGHHHGGHGFHHHHGHGHHHHHHHGHHHFHHHGGDCGGGGHGHGHHHHHHHFHHHHHFHGGGGGHHHHGGHHFGGGGHHGHHGGFFGGGGFFGGHGGHHHGHHHHHHHHHFHGHGGGGGHHGHHHHHHGHHHHHFDGGHHHGHHGHHHHGGECGFHGFGGGGHGGCGGGGGGGFFFFFFF@BAAA
@M02197:102:000000000-ALU3V:1:1101:9866:10884 1:N:0:1
CTGTTACAGCGATCCTCCGCTTATTGATATGCTTAAGTTCAGCGGGTAGTCCCATCTGATTTGAGGTCTAAAATTTAGAAATGCACAAGTGCAGGTTGGTAGCGACTCTTGTACCATACGGCTGCTGAGAAGCATCCTTGACGAATATCTTATCACGTCAAGTCAATCCGAGCAGTACAGAGATTGCTTATACATTTAAAGCGAGCTGTACAACACAGCAGCGCTCAGCATCCAACACCACAACATTTAAAATAAAATGAAGGGATTGAGGGATTCATGACACTCAAACAGATGTACCTCTCGGAATACCAAGAGGTGCAAGGTGCGTTCAAAGATTCGATGA
+
BBBBBFFFFFBBGGGGGGGGGGGHHHHHHHHHHHHHHHHHHHHGGGGGGHHHHHHHGGFHHHHHGHHHHHHHGGHHHHHGHFHHHFGHH3F4GFHFGF?EFHGEEEFFHFHHHHHHHHHHGGGGGHHH0FFGGGHHHHHHHHGDFHGHHHHGHFHFFGHGFHHFHHGGGFGCHHHHHHGHHHHHHHGGHHHHEHFHHHHHCACACFHHHHHHGFGGGGGGGEG04GHHHHHHFFGFFFEFHHHGHHGFHHHHHHGHHHHHHHGBF3FHHHFHHHHHGFFHFGGGHHGFDGHHHHFFGGEAECFGGGHGBHFGHHFHGFFFFE?E?AFGGFFBFBFFFCAAA>3
@M02197:102:000000000-ALU3V:1:1101:12474:10891 1:N:0:1
CTGTTACAGCGATCCTCCGCTTATTGATATGCTTAAGTTCAGCGGGTATTCCTACCTGATCCGAGGTCAACCTGAGAAATAAAAGGTTAGACCGACCCGACGAGACCTTGCAACTCCCCGCGTGCCTCGAAAGACTCGTTGCGAAGAGGGTCCCACGGACGCCGTCATTGTCTTTGAGACCAGTTGCGTTGCCACAACTCGGTCCAACACCCAAACCGAGGTTTGGAGAGAGGATAATGACGCTCGAACAGGCATGCCCATCGGAATACCAATGGGCGCAATGTGCGTTCAAAGATTCGATGACTCAC
+
DDCDCFFFFFBCGGGGGGGGGGGHHHHHHHHHHHHGHHHHHGHGGGGGHHHHHHHHHHHHGHHGGGGHHHHHHHHHHHHHHHHHHGHHHHGHHGGGGGGGGGGFGGGHHHHHGHHHHHGGGGGGGHHHGGHGGHHHHGHGHHHHHHHHGHHHHGHHGGGGGGGGHHHGHHGHHHGHHGFHHHGGGGFEFGHGGHHGGGGGHGHHHGGFFGGFGGFGGHHGGGGHHHHHHHHHHGHHHGGGGGHHGHHHHHHHHGHHGGGGGHHHHHHGHGHHGGGGGGHHHGGGGGGGGGGGGGGGFFFFFFFCCCCB
@M02197:102:000000000-ALU3V:1:1101:6217:10833 1:N:0:1
CTGTTACAGCGATCCTCCGCTTATTGATATGCTTAAGTTCAGCGGGTATCCCTACCTGATCCGAGGTCAACCTTAGAAATGGGGTTGTTTTACGGCGTAGCCTCCCGAACACCCTTTAGCGAATAGTTTCCACAACGCTTAGGGGACAGAAGACCCAGCCGGTCGATTTGAGGCACGCGGCGGACCGCGTTGCCCAATACCAAGCGAGGCTTGAGTGGTGAAATGACGCTCGAACAGGCATGCCCCCCGGAATACCAGGGGGCGCAATGTGCGTTCAAAGATTCGATGACTCAC
+
AABAADFFDFDBGGGGGGGGGGGHHHHHHFGHHHHHHHGHHFHGEFGGHEHHHHHGHHGHGHGGGGGHHGGHHGHHHFFFGFHGGGFFGHHHHEGGGGFBFGF;FFGGGGGHG/GHHHHECFCBFHGHHHGGHHHDFCDEGHHHBFCFFHGHGFFHGGHGGGGGGGGGGGGEFEFGGGGGG?@BFBDCFEFFDFGFHFFGGHGGDFDCFHGGFHGFHHHHHGCBDDFFGC?HGFHFEHGHGFD?BEGFGFDGDFADGEEFA2FG5HHGEE2EFB5GFGGEGGFFFFFFFA?A>3
@M02197:102:000000000-ALU3V:1:1101:8371:10977 1:N:0:1
CTGTTACAGCGATCCTCCGCTTATTGATATGCTTAAGTTCAGCGGGTATTCCTACCTGATCCGAGGTCAACCTGAGAAATAAAAGGTTAGACCGACCCGACGAGACCTTGCAACTCCCCGCGTGCCTCGAAAGACTCGTTGCGAAGAGGGTCCCACGGACGCCGTCATTGTCTTTGAGACCAGTTGCGTTGCCACAACTCGGTCCAACACCCAAACCGAGGTTTGGAGAGAGGATAATGACGCTCGAACAGGCATGCCCATCGGAATACCAATGGGCGCAATGTGCGTTCAAAGATTCGATGACTCA
+
BBBABFBFFFBDGCEGGGGGGGFHHHF6GHHHHHFHHHHHCHGEEGCFHHHHGHHHHHHHHHHGGGGFEHGHHHHHHHHHHHHHHGHHGGGHHGGGGGGGGGGGGGGHHHHGHHHHGHGGGGGGDHHHGGHGGHHHGGFGHHG?CGA:C:ACHHGHFCGGCFDHGHHHHHGHHGHHFGHFHFGGGGGHFHGGGHGGGGGGHHHFGFFGGGGGFFFGFHEGGFHHHHHHFGFHFHFGHGFEEAEHGHHHHGFHHHGHHGEE2HHFHGFHHHGHGGGGGHGAE?CEAFCEB5BGGGGFBFFFFFAAAAA
@M02197:102:000000000-ALU3V:1:1101:27841:11010 1:N:0:1
CTGTTACAGCGATCCTCCGCTTATTGATATGCTTAAGTTCAGCGGGTATTCCTACCTGATCCGAGGTCAACCTGAGAAATAAAAGGTTAGACCGACCCGACGAGACCTTGCACCTCCCCGCGTGCCTCGAGAGACCCGTTGCGAAGAGGGTCCCACGGACGCCGTCATTGTCTTTGAGACCAGTAGCGTTGCCTCAACTCGGTCCAACACCCAAACCGAGGTTTGGAGAGAGGATAATGACGCTCGAACAGGCATGCCCAGCGGAATACCAATGGGCGCAATGTGCGTTCAAAGATTCGATGACTAAC
+
1>1>AFFFBB@@GCEGGFGFEGGHHHGGHHHHHHCFDAAFFFHG?EAAGHFEBGHEBFGFFHGCGGEFFF10BFGBGGGHHGHFGFH<;0D@B@EGGE3?EC#/#3<.GFFH%0@G/@E?CG@CC8H9><#<AGB#<A<CEG?0CCAG?C./:EGA?AA@@#/<9A90FFCGFFGE?1<919>:#/99GAF?0#1C+A//0GB+FF/>AEB#;?AF/@;;@6990B:F1GE1GG@BAFEB>ABA;D111FF1AFFEEE/A/EABG21GBGHGE0FE?HFGDCEE011B3A3FDE1B11@3D@B1111>
@M02197:102:000000000-ALU3V:1:1101:16289:10919 1:N:0:1
CTGTTACAGCGATCCTCCGCTTATTGATATGCTTAAGTTCAGCGGGTAGTCCTACCTGATCTGAGGTCAATCGATGCTTCCACACGAGGTGGCGGTTTCAAGGAGGCCACCGGCCCGCCGCGCAGCGAAACGTATCACGCCACACAACGGACCGGGACGGCCGCCGATACATTTAAGGCGAGCCCGCAAAGGGCAACACCCAACTCCAACCCCGCCGGGCAGGACCCGGCGGGATGATGATTTACAAGACACTCAGACAGGCATACCCTCCGGAATACCAGAGGGTGCAAGGTGCGTTCAAAGATTCGATGATTCA
+
ABBBBFFFFFBBGCGGGGGGGGGHHHGHFHHGFHHHHHHHHHHGGGAEGHHHHHGHHGHHFHHGHGHEGHHHGHHHGHHHHHHHGGGGG?GG;G9E8?GH<BF<F9EE<FHFGGGG?F:DCFGG/0@@DGGG9<CG$GAGGGG;FFFGGGGGGGFGGGF;BFFFCFF9CFFFFFFF;/BEDCFFFHFHHEFHFGFFFFGGEFFGBFGGFFCGGGGGHHHHFGEEFGFGGEFGFHHGBFGGFFHGHGDHHGDGBGHHHHHHFFFFB0E2?GHFFGAF5HHGHHGFHHFHFHGEE?GFGGBCGGGFFFFFFFFABBAA
@M02197:102:000000000-ALU3V:1:1101:5716:11057 1:N:0:1
CTGTTACAGCGATCCTCCGCTTATTGATATGCTTAAGTTCAGCGGGTATTCCTACCTGATCCGAGGTCAACCACAAAAAATTGGGGGTTTAGCGGCTGGGAGTTATAGCACCTAACAAAAGCGAGAAAAAAATTACTACGCTCAGAGGATACTACAAATCCGCCGTTGTATTTCAGGAACTACAACTCCTAAGAGAAGTAGATTCCCAACACTAAGCTAGGCTTAAGGGTTGAAATGACGCTCGAACAGGCATGCCCACTAGAATACTAATGGGCGCAATGTGCGTTCAAAGATTCGATGATTCAC
+
>AAAAFFF4FD@GGEEGGGGEGEGHGFHHHHFHHHGBGGHHFHGGGEEFFFHHHHAFGGHGHFFEEFHHGGHGGHHGHHGFHHGHGGGGEGBFEGGGGG?CFDGFFF2BFH9BGHCFHFHBFDGFGGBHHGG9HEDAADFC>1<GF8GHBG1CCGHHF4FC/EB9BHHHGGGFGFHGBFHFGB9;EFCFFFGGGFHGBHHHGGHGGGGGBB1BGBBBFGF1FHHHHEF1D2HHHHCGF9GGF?HHFHFFGFE0FGHHGHFFFHGHHHG1HGCGGECHGF?GGGGGGCCG3GE1F>FFFFFBAAAA?
@M02197:102:000000000-ALU3V:1:1101:28827:11061 1:N:0:1
CTGTTACAGCGATCCTCCGCTTATTGATATGCTTAAGTTCAGCGGGTATTCCTACCTGATCCGAGGTCAACCTGAGAAATAAAAGGTTAGACCGACCCGACGAGACCTTGCAACTCCCCGCGTGCCTCGAAAGACTCGTTGCGAAGAGGGTCCCACGGACGCCGTCATTGTCTTTGAGACCAGTTGCGTTGCCACAACTCGGTCCAACACCCAAACCGAGGTTTGGAGAGAGGATAATGACGCTCGAACAGGCATGCCCATCGGAATACCAATGGGCGCAATGTGCGTTCAAAGATTCGATGACTCAC
+
BBBBBFFFFFBBGGGGFGGEGGGHFFHHHHHHHHHHHHHHHHHGGCGGHHHFHHHHHHHHHHGGGGGHHHHHHHHHHHFHHGHHHGB8HHHHHGGGGGGGGGGGG/GHHHGHHHHHHHCGGGFFGHHGGGGEFHHHHEGGHHGGHHGHHHGHHHHHGGGGFGGFGHGGHHHFFGFFFFFFHHGFFGFFHFGGGFHFFFFGHHHHHFFFFFF?FFFGGFFFFHHFHFHFFFGFHFFGHGGGEGFHGHHHHHHHHFHGHEE?GGGHGHFFHGHHE?GGGHHHHFGGGFBGGFGGFGCGFFFFFFFBBBBB
@M02197:102:000000000-ALU3V:1:1101:6859:11146 1:N:0:1
CTGTTACAGCGATCCTCCGCTTATTGATATGCTTAAGTTCAGCGGGTAATCCTACCTGATTTGAGATCAAACATTTGAAAAGCTGTCCTCACGGAGGAGAGACGTTTGTGAGCTGCAGCGAACCTTCATTGCTAAAGGTTATATGGCGGAAAACCACAAGCGTAGATATTTATCACACCTGTGATGCCACCAAACACTGGCAAGCTGATCCATTTGAGAGGAGCTGACCATAGGCCAGCAAGCCCCCCAAAGTCCAAGCTCATCATGGCAAAACCATGAGGAGTTGAGGTGTTCATGATACTCAAACAGGCATGCCCTTCAGAATAGCCAAAGGGCGCAAGGTGCGTTCAAAGATTCGATGACTCAC
+
>AA1>DFFBF?1GFEGCGEGGCFGHHGFBG2BGHHFBGBGG2DEGGGGFGFHHHHFHHBGHHFHGEGHHHHGFFGFFF1@@FC1GGGGGGHH/EEFG/EGG/0?//0/BE211B1BECGG?C/<FHF1GGDHHFDDGFFFF9GHHGECC:>@FFAFEHHFHGGC0:<<;CGHHH5C0GDGGCC0CC?ECCFEGGFGGG6FGHHEF0?1EFFGFDG4@CBFFF<FFFF1FF9HCBGDFG9FHC*EAA0FGHGF1FBHF1@22FBGF1B1HFFFGGHFHGGGFBFFBGBEB11HFE2EFB2DB10GBB111CC0EGCHHEHGHHEDDB1AFGGA0CA?EDF0EE001E1GGGGGEFGBC3DD1D1AAAA
@M02197:102:000000000-ALU3V:1:1101:7528:11166 1:N:0:1
CTGTTACAGCGATCCTCCCTTATTGATATGCTTAAGTTCAGCGGGTATTCCTACCTGATCCGAGGTCAACCTGAAAAAATAGATTTAGAGGTGGCCGAGCCCGTGACACCTTGAAACTCGACGCGTGCTCCGGAAAGCTCAGTGCGAAGAGGGTCCCACGGACGCCGTCATTGTCTTTGAGACCAGTTGGTCGCGGACGATCCAACGCGGTCCAACACCAAACCCGGAGGTTTGAGGGAGGATAATGACGCTCGAACAGGCATGCCCTTCGGAATGCCAAAGGGCGCAATGTGCGTTCAAAGATTCGATGACTCAC
+
BBBBBFFFFFBBGGGGGGGGGFHHHHHHHHGHHHHHHHFHHHGGEEEFHHHGHGGHHHHHHHGGGGHHGGHHHHHHHHGHHHGHHHGHGGHCGGHHGGGGGGGEGGGGHGHHHHHHHHHGHGGGGGGGGHHFFGGGHHGHHHHHHGDFEFFEGGHHHGHGGFGGGGHHHGGGGHHHGHGGFGFFFFFFGFDFFFFHHFFFFEGFGGGGHHHFFGHFFFFFGGGGGHGHEFDFHGHGFHFHGHHFGGGGGGGEFFHG3BGHEHGGGFGGGFFHGHHHEAFC2GGGGFGHHGGFEAGFGGCFGGGGFFFF5FFBAAA3
@M02197:102:000000000-ALU3V:1:1101:25282:11227 1:N:0:1
CTGTTACAGCGATCCTCCGCTTATTGATATGCTTAAGTTCAGCGGGTATTCCTACCTGATCCGAGGTCAACCTTGGTAAAAGTTGTCGCCGAAGCGACCAAGACCGGGTCTGGAGTGCTAGCCTAGTACGTGCCCGAAAGCTCAGTGTACAGGAGTCCTCGCAGACGCCGTCATTATCTTTGAGACGGGTGGTGCCTAAACGGCCCCGCCGACGTCCAACAACAAGCCGGGCTTGAGGGGTGATAATGACGCTCGAACAGGCATGCCCCCCGGAATACCAGAGGGCGCAATATGCGTTCAAAGATTCGATGACTCAC
+
CCCCCFFFFFCBCFEGGGGGGGGHHHHHHHHHHHHHHHHHHHHGGGGGHHHHHGHHHHHHHHHGGGGHHHHHHHHHGHHHHHHHHHHGHGGGGG:G:FGG<<;H:C:GG:HHH<GHHH:HHH::GHF6GGHFHHHGGG;FHHHGH<D9FHHHG<G<FH:HGG;GGHCGG5G9GGGGGGGG90BCFGGGG3F;AAFFF9FFFFFFDFFFFFGFGGFFFEHHFHGGGGGGHGHFGGGGFHFHHHEHHHFGFCGHHGHHGBHHHGHGDB00ECGHHHHHHHCHHGGGGGHHFFGGGGCGGBGGGGGGGFFFFFFFBAA>3
@M02197:102:000000000-ALU3V:1:1101:13766:11267 1:N:0:1
CTGTTACAGCGATCCTCCGCTTATTGATATGCTTAAGTTCAGCGGGTATTCCTACCTGATCCGAGGTCAACCACAAAAAATTGGGGGTTTAGCGGCTGGGAGTTATAGCACCTAACAAAAGCGAGAAAAAAATTACTACGCTCAGAGGATACTACAAATCCGCCGTTGTATTTCAGGAACTACAACTCCTAAGAGAAGTAGATTCCCAACACTAAGCTAGGCTTAAGGGTTGAAATGACGCTCGAACAGGCATGCCCACTAGAATACTAATGGGCGCAATGTGCGTTCAAAGATTCGATGACTCAC
+
3AAAAFFFFFDBGGGGGGGGGGGHHHGHGHHHHHHHFHHHHHHGGGGGHHGHHHHHHHHHHHHGGGGHHHHHFGEEHHHG9HHHHF9EEEFHGGGGGFFGFGGFFFHH9HHHHFHHHGHFFGGDCGGHHHFGFHHHHFHGCFDFGGFEFCGHGHHHHFBCGGCCFHHFFGGGFHGGFHGFFGGGFFFGGGHHFHFDFGFFHHHFCHHHHHHD@B;EFGBHHBHHGGGFFHHGGGHEGGCGHHGHHHHHFGHHHFGFFFFEHHHHGHFFHHECFGGHHHHE?EGCGGGFGEFGGGFFFFBFFBBBAB
@M02197:102:000000000-ALU3V:1:1101:8988:11276 1:N:0:1
CTGTTACAGCGATCCTCCGCTTATTGATATGCTTAAGTTCAGCGGGTAGCCCTACCTGATTTCAGGTCAAAGTCAAAAGGTGCGCGATGGCAGGTTTTGAGCAGTCATCACCACAAGGAGAGACGAAACTTATTACGTCTAACACTGATGTGGGATGTTCCACTAAGTCATTTGAGGTGAGCCATTGCTGGCAGACACCCAAGTCCAAGCCTAACATGTTCAGAAAACATATTAGATTGAGATTTCATGACACTGAAACAGGCATGCCTTTCGGAATACCAAAAGGCGCAAGGTGCGTTCAAAGATTCGATGATTCAC
+
ABCCCFFFFFCCGGGGGGGGGGGHHHHHHHGHHHHHHHHHHHHGGGGFEFHHHHHHHEHHHHHHHHHHHHHHFHFHFHHGHHHGGGGGGGHHGGGGHGHGEHHGHHHHHHHHHHHHHHHHHFGGGGGGGGFGHGHGGFGHHHHGHHHGHHDGBHGGGHHHHHHHHGGGHHGHHHGHHGHHFEHHHFGHGCGHHGGGHHGGGEFHGGGFGGGHFGHHHHGHGHHFGHHGHGHHGHHHHFHHHGGHHHHGFGHHFHHFGGHHHGHHHCF10A2HGHHHFGCHFHAGEFGGHHGGGGDGGGFGGGGGGGFBFFFFFAAAA?
@M02197:102:000000000-ALU3V:1:1101:8975:11254 1:N:0:1
CTGTTACAGCGATCCTCCGCTTATTGATATGCTTAAGTTCAGCGGGTAGCCCTACCTGATTTCAGGTCAAAGTCAAAAGGTGCGCGATGGCAGGTTTTGAGCAGTCATCACCACAAGGAGAGACGAACCTTATTACGTCTAACACTGATGAGGGCTGTTCCCCTAAGTCATTTGAGGTGAGCCATTGCTGGCAGAAACCCAAGTCCAAGCCTAACATGTTCAGAAAACATATTAGATTGAGATTTCATGACACTGAAACAGGCATGCCTTTCGGAATACCAAAAAGCGCAAGGTGCGTTCAAAGATGCGATGATTCAC
+
1AAAAFFFBB1AGGEGG100AAEHFHCFHGB2FE2EEGFD2BDE//AEFFFBHFG0BBGF2GHDBGGC1FGEEFED11>E1B1/>E?EF/0FEE8BCBFD011BG4>F9+FFGEEC7:GHE5C<C0<#0FGHH>DG>1@11?FGBGH1@F#?B?#</<?1<#1FGFF1G<<1FFCB<<F0<GB1;GFFHHE0B:##??C11:)1EEC@GFEGGEFF@1@C2B1*H8EF:FB1EFFDBGD21GFGBBFD2DFGFG2D1B111AB10/B//GEA222FF/?EF100000111B00A0FFE3EBEFA1A11FFFFD?AAA1
@M02197:102:000000000-ALU3V:1:1101:13771:11284 1:N:0:1
CTGTTACAGCGATCCTCCGCTTATTGATATGCTTAAGTTCAGCGGGTATTCCTACCTGATCCGAGGTCAACCACAAAAAATTGGGGGTTTAGCGGCTGGGAGTTATAGCACCTAACAAAAGCGAGAAAAAAATTACTACGCTCAGAGGATACTACAAATCCGCCGTTGTATTTCAGGAACTACAACTCCTAAGAGAAGTAGATTCCCAACACTAAGCTAGGCTTAAGGGTTGAAATGACGCTCGAACAGGCATGCCCACTAGAATACTAATGGGCGCAATGTGCGTTCAAAGATTCGATGACTCAC
+
CDCCDFFFFFCDGGGGGGGGGGGHHHHHHHHHHHHHHHHHHHHGGGGGHHHHHHHHHGHHHHHGGGGHHHHHGGHGHHFGHHHHHGGGGGGHHGGGGGGGGFFHHHHHGHHHHHGBGGHHHEGC@CFHHHHHHHHGGHHGFGHGGHHGHGHHHHHGHHGGGGGGHFGHHGGGGHHHHHGHHHHHGHGGGFHHHHHHFHHHHHFHCFHGHHGHGHHHFFHHHHHHHHGGHHHHHHHGGGFGHHFGHHHHHHHHHGHGHGHHHHHHGHHHHHGGGGGHHHHGFGGHGFGGGGGFGGFFFFFFFBBBBB
@M02197:102:000000000-ALU3V:1:1101:28945:11407 1:N:0:1
CTGTTACAGCGATCCTCCGCTTATTGATATGCTTAAGTTCAGCGGGTATTCCTACCTGATCCGAGGTCAACCTGAGAAATAAAAGGTTAGACCGACCCGACGAGACCTTGCAACTCCCCGCGTGCCTCGAAAGACTCGTTGCGAAGAGGGTCCCACGGACGCCGTCATTGTCTTTGAGACCAGTTGCGTTGCCACAACTCGGTCCAACACCCAAACCGAGGTTTGGAGAGAGGATAATGACGCTCGAACAGGCATGCCCATCGGAATACCAATGGGCGCAATGTGCGTTCAAAGATTCGATGACTCAC
+
ABBBBFFBFFDBGGGGGGGGGGGHHHHHHHHHGHHHHHHHGHHGGGEEHHFHHHHHHFGHFHHGGGGHHGGHHHGH3FFDGHHHGGGHHG8HHG;EGGGGFFFGGGGGGHHHHHHFGHGGGGGFDHHGDGHGGHGFHG8G;GG?CCG4GF9CGGHHGGGA?CAG1DAFFGFFFFFBB?AFEFFCFFFFDFAAFBFF?/BGGFDFFGGFFGGFFAFGGHGCB9HHHHGBDFFGF@BHGEEEFFF?F5ABF5G3FHHFE1E2EEFFFF553BBEFEE?GHHHGA2FGFGGGFFBG?GFFBDDFFBAA?AA
@M02197:102:000000000-ALU3V:1:1101:15240:11446 1:N:0:1
CTGTTACAGCGATCCTCCGCTTATTGATATGCTTAAGTTCAGCGGGTATTCCTACCTGATCCGAGGTCAACCACAAAAAATTGGGGGTTTAGCGGCTGGGAGTTATAGCACCTAACAAAAGCGAGAAAAAAATTACTACGCTCAGAGGATACTACAAATCCGCCGTTGTATTTCAGGAACTACAACTCCTAAGAGAAGTAGATTCCCAACACTAAGCTAGGCTTAAGGGTTGAAATGACGCTCGAACAGGCATGCCCACTAGAATACTAATGGGCGCAATGTGCGTTCAAAGATTCGATGATTCAC
+
BBCBCFFFFFCCFGGGGGGGGGGHHHHHHHGGHHHHGHHGHHHGGGGGHHHHHHHHFGHHHHHGGGGHHGHGGGHHHHHGHGHHGGGE;GHHHGGGGGGGGGEGHHHHHGHHHGGHHHHGHEGFGGGHHHHHHHHCDGFFGGGGHHHGGFHFHHHHHGCGGGGGHHGHHHGBFGHHFHHHHGBHHHFGHHHHGFHHHHGHHHGFFHHFFBAFFHGFHFHHHGHHHHGHHHHHGGGBGFGGFFEHFHHBHHGHHFHHDHFFHHHFCHGBGHGGGGGHHHGEFEGHGGGGGGGGGGFFFFFFFCBBAA
@M02197:102:000000000-ALU3V:1:1101:27008:11479 1:N:0:1
CTGTTACAGCGATCCTCCGCTTATTGATATGCTTAAGTTCAGCGGGTATCCCTACCTGATCCGAGGTCAACCTTAGAAATGGGGTTGTTTTACGGCGTAGCCTCCCGAACACCCTTTAGCGAATAGTTTCCACAACGCTTAGGGGACAGAAGACCCAGCCGGTCGATTTGAGGCACGCGGCGGACCGCGTTGCCCAATACCAAGCGAGGCTTGAGTGGTGAAATGACGCTCGAACAGGCATGCCCCCCGGAATACCAGGGGGCGCAATGTGCGTTCAAAGATACGATGATTCAC
+
3AA>AFFFBFDBFGEGGGGG?EAFFGBGDFDGHHHHCHFFHGFGE?AEHHHHHHHHHGGFFHHGGGGHHFHHFHHGFHFFF9BE9E?E.FHFFF/E;EE;;F8?GGGGGC-FGFGFBGHHGGCCFHGEGDFBFGHAD;FF?GFC8?CEE:HH;FHHFG;GGCC@@/9BE00A;AEAD???BB9>=B5?C9@BDFF:0BFFBFFFCDFC0@EF?AC<9A<;0DC;BFFFF.AF?FFBF1C?;F<9/A/B222F11B//AEAA0A11F10EA011B3FGF3CEF1FFFF@311111
@M02197:102:000000000-ALU3V:1:1101:13021:11406 1:N:0:1
CTGTTACAGCGATCCTCCGCTTATTGATATGCTTAAGTTCAGCGGGTATCCCTACCTGATCCGAGGTCAACCTTAGAAATGGGGTTGTTTTACGGCGTAGCCTCCCGAACACCCTTTAGCGAATAGTTTCCACAACGCTTAGGGGACAGAAGACCCAGCCGGTCGATTTGAGGCACGCGGCGGACCGCGTTGCCCAATACCAAGCGAGGCTTGAGTGGTGAAATGACGCTCGAACAGGCATGCCCCCCGGAATACCAGGGGGCGCAATGTGCGTTCAAAGATTCGATGATTCAC
+
BCCCBFFFFFCBGGGGGGGGGGGGHFHHGHHHHHHHHHHHHHHGGGGGHHHHHHGHHHGHFHHGGGEHFHHHHHHHHHHHHHHGGGGGHHHHHGGGGGGGGHHGHGGGGGGHGGHHHHGHGGGGGHHHHHHHHHHGGGGGGGHHGFFGGFHHHGHHHHHGGGGGGGGGGGGGGGGGGGGGFGGGGGFFGGGGGGHHHHHGGGFGFHHGHHHHHHHGHHHHHHHGGGGDGHDEGHHHHHHHGGGGGGGEFHHGHGHGGGGGFEGGHHF2GGGHGGFGGGGGGGFFFFFFFCCCBB
@M02197:102:000000000-ALU3V:1:1101:9938:11510 1:N:0:1
CTGTTACAGCGATCCTCCGCTTATTGATATGCTTAAGTTCAGCGGGTAGTCCTACCTGATCTGAGGTCAATCGATGCTTCCACACGAGGTGGCGGTTTCAAGGAGGCCACCGGCCCGCCGCACAGCGAAACGTATCACGCCACACAACGGACCGGGACGGCCGCCGATACATTTAAGGCGAGCCCGCAAAGGGCAACACCCAACTCCAACCCCGCCGGGCAGGACCCGGCGGGATGATGATTTACAAGACACTCAGACAGGCATACCCTCCGGAATACCAGAGGGTGCAAGGTGCGTTCAAAGATTCGATGATTCAC
+
BBBBCFFFFFCCGGGGGGGGGGGHGGGHHHHFHHHHHHHHHHHGGGGGGHHHHHHGHHFGHHHHHGHFGHHGGHHHGHHHHHHHGGGGGGHGHGGGG9HHHHGGHGGF<EHG3DDGGGGGGCGCHGGGGGGG<CGHD@.DE?FHDGEDGG.CDACF@?DGGFCFFFCB7FFFFFGGGGFEFGDFFGFGFHFGDHDFFAGGFCFFEG@>BCDDFCGDEFFGHHGEFFFGGGHHHHHFHFHE5HE:8HGHHHGHHHHFFHHEHFFFBCGEDGFHHHHHHGHFHHGHHFHHFHGGGGHGGGGGGGFGGFBFFFFF?A?AB
@M02197:102:000000000-ALU3V:1:1101:12155:11489 1:N:0:1
CTGTTACAGCGATCCTCCGCTTATTGATATGCTTAAGTTCAGCGGGTAGTCCTACCTGATTTGAGGTCAGAGTCTAAAAGTGCGCGATGGCGGGTTATGAGCAGACTCATCGGCAAGGGACGAGACGAAACTTATTACGTCTGCCACGGATGCTGAGAGATCCACTAAGTCATTTGAGGCGAGCCGTGTTACCGGCAGGACGCCCAAGTCCAAGTCCCGACCCAGATCATAAACCCAGGGGGATTGAGATTTCATGACACTCAAACAGGCATGCCTCTCGGAATACCAAGAGGCGCAAGGTGCGTTCAAAGATTCGATGAC
+
AAA3AFFFFFBBCFGGGGGGGGGHHHHHHHHHHHHHHHHHGHGGGGGGGHFHHHGHHHGGHHGHGFHFHHHHGHHHHGHGGHHGGGEGGGHGGG<FGHHHHHHHFFHGEGHHGGGGGGGHGGGGGCDFFFGGGHHHHGGHHHGGHHGGGGGGHFHFHGHEGGEFGGGFFGGGGGGFFEFGGFDGDFFGFFFGGGHFGDFDCHGGEGHGEHFFFGCFGFHHHEHGBGBHHHEFFGHGGGGHHGF5HHHHGHHFHHGFHHFF5GHHGHHHEHHFGGGGGEHHHHHFHHHGBECFGGFHHHGGGGGFF5GGGFBFFFFFBBBBB
@M02197:102:000000000-ALU3V:1:1101:29024:11575 1:N:0:1
CTGTTACAGCGATCCTCCGCTTATTGATATGCTTAAGTTCAGCGGGTAGTCCTACCTGATCTGAGGCCAGAGTTACAAGTATGGTGTTATGAGCAGTGCTACAAGTCAACTCGACGAAACGTATTACGCCAGGCCACCATCACACCACTAACGCTTTTAAGGCGAGCCAGCAATAGGCAACGCCCAAATCCAACCAGCCGGGTAGAACCCGAAAGGTTGAGTCTACATGACACTCAGACAGGCATACCCTCCGGAATACCAGAGGGTGCAAGGTGCGTTCAAAGATTCGATGATTCAC
+
AAAAAFFFBCBBGGGGGGGGGGGGHHHHGHHHHHHGHHHGHHHGGGGGGHHHHHGHHHHHFGFGHGGGHHHHGHGHHHHGFFHHGHEFGHHGHEHHGFHH9HGHHHGHHHHHGGGGCGGGGGHHHHFFGEG/FHFHHHGH2FFFGCHEHGGHGGGGGHHHGGGDHGGGHHGHHHHHGCGHGGGHGGEGEGEHHGEGGEEBFAEFGGGFFFB;FE?2BFGFFGB5BHHFHGEGGHHGFFGBHHFFFAGGGGGFHFHHHHGHFHDEGFEFFHHFGCGFGDGGGFBGGGFBFFBFFBBBAA
@M02197:102:000000000-ALU3V:1:1101:7359:11629 1:N:0:1
CTGTTACAGCGATCCTCCGCTTATTGATATGCTTAAGTTCAGCGGGTAGTCCTACCACTTTGATGCCTAGCATTAGAAATGTCCGAAGACGGTTCGAAGCGTCCCTCCCGCTCGACGCAACGGAATACTTATTACGTTGCTACAAGCTTTCAGATCGCTCATGCTTTCGGAGCAAGCCTTGACGGCAGTGCTCAAATCCGCGTAACAGCCGAAGCCGCTACCCGACGATATTTAAGGCGCTCAAACCGGCATGCCCCGTAGGGCGCAAGGTGCGTTCAAAGATTCGATGATTCAC
+
ABCAAFFFFFBCGGGGGGGGGGGHHHHHGHGHHHHHHHHHGGHGGGGGGHHGHHHHHHHHHGHHHHHHHHGHHHHHFFH:HHFHGGGGGHGFGGGCEFGGGGGGGHGGGGGGGGGGGGGGGGGFEGHHFHHHHHHGGGGGGFHGHHHHEHHFHBGHAEHGGHFFHGHHGGDCCCCCCEGGGFGHFHBEHGGGGFFG9GF?EFFHHGGGFFFFFFFFFEGFGGGHFEFFFHHGFGFEEGHFGFGFFFA33CGGGFECECHFFEAEGBHHGGGDHGBGGCGFGGGFFFFFFF@ABBB
@M02197:102:000000000-ALU3V:1:1101:10728:11679 1:N:0:1
CTGTTACAGCGATCCTCCGCTTATTGATATGCTTAAGTTCAGCGGGTATTCCTACCTGATCCGAGGTCAACCACAAAAAATTGGGGGTTTAGCGGCAAGAATTACAGCACCTAACAAAAGCGAGAAAAAGATTTACTACGCTCAGAGGATACATACAATCCGCCGTTTGATTTCAGGAACTACTACACAACCAGAAGGCTATGCATACGTAGATTCCCAACACTAAGCTAGGCTTAAGGGTTGAAATGACGCTCGAACAGGCATGCCCACTAGAATACTAATGGGCGCAATGTGCGTTCAAAGATTCGATGGATTCAC
+
AABABFFFFFCCGGGGGGGGGGGHHHHHHHHHHHHGHHHHHHGGGGEGHHHGHHHHHHHHHHHGGGEHHHHHGGEHHHHGHHHHHGG>EEFHHGGGGGFHHHHHHHHHHHHHHHHHHHHHFGHHHFHHHHHHHHHGHHFFHGHHHHHFHBDGHFFGHHHHEGGGGHGHHHHGGGHHGGGHHHGGGGGGHGHHHFGGGFFHHHHFHFBBFHHHHHHGHHHGFFGHHFGHHHGHHFHHHGHHHGHGHHGGGGEAADGHHHHFHFHGGGHFHHHHEHHHHHHFGEGGGFHGHHGEEGHHGGCGGGGGGGBFFFFFFBBBAA
@M02197:102:000000000-ALU3V:1:1101:9561:11703 1:N:0:1
CTGTTACAGCGATCCTCCGCTTATTGATATGCTTAAGTTCAGCGGGTATTCCTACCTGATCCGAGGTCAACCACAAAAAATTGGGGGTTTAGCGGCTGGGAGTTATAGCACCTAACAAAAGCGAGAAAAAAATTACTACGCTCAGAGGATACTACAAATCCGCCGTTGTATTTCAGGAACTACAACTCCTAAGAGAAGTAGATTCCCAACACTAAGCTAGGCTTAAGGGTTGAAATGACGCTCGAACAGGCATGCCCACTAGAATACTAATGGGCGCAATGTGCGTTCAAAGATTCGATGATTCAC
+
BCCBBFFFFFCCGGGGGGGGGGGHHHHHHHHHHHHFHHHGHGHGGGFGHHHHHHHHHHGHHHHGGGGHHHGHGGHHHGHGHHGHHGGEEGHHHGGFGGGGHGGHHHHHHHGEHHGFGHHHHGGGGGGHHHHHHHHHEHGGFFFGHBCHHGHGHHHHGGGFFGGGHHHGEHHHHHHFHEHHHHFGGHGFHHHFFHHHHGFHHHHHGFHHHGGHFHGHHGBFFHFHHHGHHHHGFHHFGGG8HHGHHGHHGHHHHGHFFHHEHHFFHHCGHHFGGGGGGHHFEEGHGF5GGGGGGGFFFFFFFAABA@
@M02197:102:000000000-ALU3V:1:1101:13213:11729 1:N:0:1
CTGTTACAGCGATCCTCCGCTTATTGATATGCTTAAGTTCAGCGGGTATTCCTACCTGATCCGAGGTCAACCTGAAAAATATAGATTTAGAGGTGGCCGGGCCCACAAGACCTTGCAACTCGACGCGTGCTCCGGAAAGCTCAGTGCGAAGAGGGTCCCATGGACGCCCGTCATTGTCTTTGAGACCAGTTGGCCGCGAACGGTCCAACGCGGTCCAACACCCGAAACCCCCGCGGTAAAGCAGGGGTTTTGGAGGGAGGATAATGACGCTCGAACAGGCATGCCCTTCGGAATGCCAAAGGGCGCAATGTGCGTTCAAAGATTCGATGACTCAC
+
BBBBBFFFFFCCGGGGGGGGGGGHHHHHHHHHHHHGHHHHHHHGGGGGHHHHHHHHHHHHHHHGGGGHGHHHHHHHGHHHHHHHHHHHHGHFHGHGFHGGGGGGGGGHHHHHHHHGHHHHHGHGGGGGGGGHHGGGFGHHHHHHHGGGFFCGHHGBCGGHGHHHHGGGGGGGFFFGFFFGFGFFFGGGGFFGGGGGGGFCFGHFFFGFFGGGHHHHBFFFGGGHFD@GGGGGGGGHHHHHHGGGGFHGGF2FGGCHHFHFFHHHGGGGGHHDGG3FGHHHHGGGGGGGHHGHHHHHHHHGEEGGFFHHGGECHGFGGGGGGGGFFFFFFFBBBAB
@M02197:102:000000000-ALU3V:1:1101:8457:11758 1:N:0:1
CTGTTACAGCGATCCTCCGCTTATTGATATGCTTAAGTTCAGCGGGTAGTCCTACCTGATCTGAGGTCAATCGTACAAATCCCCGTGAGGGGCGGTTTCAAGGAGGTCCCCCTGTCCGAAACACGACGAAACGTATTACGCCGAGGCAAGGGTCGGTAGACCACCGATGTGTTTGAGGCGAGCCAAATGGCAGCGCCCAGTTCCAACCTCGCCGGGCAGGACCCGGCGGGATGATGATTGACATGACACTCAAACAGGCATACCCTCCGGAATACCAGAGGGTGCAAGGTGCGTTCAAAGATTCGATGACTCAC
+
BCCCCFFFFFCCGGGGGGGGGGGHHHHHHHHGHHHHHHHHGHHGGFGGGHGHHHFHHHHHHGHHHGHHHHGGGGHHGHHHHHHGGEGGFFGGGGGFBFHGHHFGFGGHHHHD@FHHHCFFGGHHGCFGFDGCECFGGHHGGGGCGGGGGEGF:CFGCCDFFGF?E?BHFGHHHHGGGGEFHFGHHFFFHGGGGGHGFFFHFHFFGFGDCGGGGHHGFGEEDGGGGGGHHHH-GEHHH9HHHH9HFHHHGHHHHHHHHHHGB1ECFEAEHHHHHHHCHHHGHHHHGHHGGGGHGGGGGGGGGFBFFFFFFBABBB
@M02197:102:000000000-ALU3V:1:1101:3807:11758 1:N:0:1
CTGTTACAGCGATCCTCCGCTTATTGATATGCTTAAGTTCAGCGGGTATCCCTACCTGATCCGAGGTCAACCTTTGAATAAAGATTTAACGGCCGCGGCCACCCGCACTCCGAAGCGAATTAGAAAATCCACAACGCTTAGAGACGAATGGCTCAGCCGGAGACTTTAAGGCTCGCGGAGCCGCGACGCCCAATACCAAGCCAGGCTTGAGTGGTGAAATGACGCTCGAACAGGCATGCCCTTCGGAATACCAAAGGGCGCAGTGTGCGTTCAAAGATTCGATGATTCAC
+
AABBBFBFFFB@GFEGBCFGGGGHHHH6GFFGGHCGH5FGHHFFECEEHGHFHHHFGHHFDGGGG9GEHEFCG9FHHF:GHF9FHH0HBDEEGGGCG-GCCEADC?7F:GHGGGF/@A@#HGGGBFFHEHGHHHGG?E-EHHGC0AG<CGFGCBGFGFCFFCG?FFFBFGFB#BA;BFFF@?FC8FBHCCFG9A8FEFFEF?BF096BG19HHH;HGBEGFFEA?DE;FDAFBA9A//9/A9BB?DFFFHGHFGA0CCGG1F0EAAA1GA33GF3EBB1@33@33AAA>1
@M02197:102:000000000-ALU3V:1:1101:19401:11814 1:N:0:1
CTGTTACAGCGATCCTCCGCTTATTGATATGCTTAAGTTCAGCGGGTAGTCCTACCTGATTTGAGGTCAGAGTCTAAAGTGCGCGATGGCAGGTTATGAGCAGACTCATAAGCAAGGGACAAGACGAAACTTATTACGTCTGTCACGGATGCAGAGAGATCCACTAAGTCATTTGAGGCGAGCCGTGTGACCGGCAGACGCACATATCCAAGTCCGACCCAGATCATAAACCCAGGGGGATTGAGATTTCATGACACTCAAACAGGCATGCCTTTCGGAATACCAAAAGGCGCAAGGTGCGTTCAAAGATTCGATGACTCAC
+
BBBAAFBF4CDDGFGGGGGGGGGHHHHHHHHHHHHHHHHHGHGGGGGGGHHHHHFHGGHHHHGGGHHHCFHGFGFHHHHGGHG/>/>E1GBEEFGBGB4BFFGCCGG;BGDDDGF2CEC;FGEHGF<0?0#@B%GHE:@02?11G1?0<CF0>9HH6C<F1FF1.CDCFHHHHBDG5BE@GA1>A11/BCFFDBD?D?/FB(4?44;EBBFFE9FEFFB@DFD;4F3EFBB1;E4B3FFAD5:BDD5FFGFHHGFGEDGHDBGEB313GHHFCGGHHHFGF2GHHHGGFGGHHGFCGGGHFGGG5GGGCGFFFF5D@?A33A
@M02197:102:000000000-ALU3V:1:1101:13819:11832 1:N:0:1
CTGTTACAGCGATCCTCCGCTTATTGATATGCTTAAGTTCAGCGGGTATTCCTACCTGATCCGAGGTCAACCTGAGAAATAAAAGGTTAGACCGACCCGACGAGACCTTGCAACTCCCCGCGTGCCTCGAAAGACTCGTTGCGAAGAGGGTCCCACGGACGCCGTCAATGTCTTTGAGACCAGTCGCGTTGCCACAACTCGGTCCAACACCCAAACCGAGGTTTGGAGAGAGGATAATGAGGCTCGGACAGGGGTGCCCATACCAATTTAAATGAACGCTATGAGCGATCAAAGATCCGATCTCGTTC
+
ABCABFFFFFCBGGFGGFFGGGGHHHGHHGHHHHGHGHHGFHHGFGGGHHHHFFFGFHEHGHGG?EGHHGHHHGGFFHHHHGHFBFF9FEFHHE;GGCEEGEG?8GGH<HHHHHHHHAD7G;GC?GFC6?GD8FH:HG.CBDGC6FGHEDAHHE<E.5ADCG8BDCF/FF>/62B>BAEFEFFB#@B/;A9ABFFFEF8FDDD?>B8F7EGD?E)B2/F6F+FBFFBBF0F?D21D109*#:D#:@11/A////B0001GD111221222E2B0000121FB0000133B33FA111111>>111111
@M02197:102:000000000-ALU3V:1:1101:28991:11857 1:N:0:1
CTGTTACAGCGATCCTCCGCTTATTGATATGCTTAAGTTCAGCGGGTATTCCTACCTGATCCGAGGTCAACCTGAGAAATAAAAGGTTAGACCGACCCGACGAGACCTTGCAACTCCCCGCGTGCCTCGAAAGACTCGTTGCGAAGAGGGTCCCACGGACGCCGTCATTGTCTTTGAGACCAGTTGCGTTGCCACAACTCGGTCCAACACCCAAACCGAGGTTTGGAGAGAGGATAATGACGCTCGAACAGGCATGCCCATCGGAATACCAATGGGCGCAATGTGCGTTCAAAGATTCGATGACTCAC
+
BBCCCFFFFFCCGGGGGGGGGGGHHHHHHHHHHHHHHHHHHHHGGGGGHHHGGHHHHHHHHHHGGGGHHHHHHHHFHHHHHHHHHGGHHFHHHGGGGGGGGGGGFGGHHHHHHHHHGHGGGGGGGHHHGGHGGGGHHGHGHGGGGHHHGGGHHHHHGGGGGGGHHGGGHHFFHHHGHHHGHHGGGGFFGFHGGHFGGGGGHHHHHGFFEGGGFFF?GFGEFHGHHHHFHHHGHGEHHFFGGGEHFHHFHHHGHGHHHGGFGHHHHHHHGGHGGGGGGHHHHGGEGGGFFFFGGGGGFFFFFFFAB@BA
@M02197:102:000000000-ALU3V:1:1101:24663:11896 1:N:0:1
CTGTTACAGCGATCCTCCGCTTATTGATATGCTTAAGTTCAGCGGGTAGCCCTACCTGATTTCAGGTCAAAGTCAAAAGGTGCGCGATGGCAGGTTTTGAGCAGTCATCACCACAAGGAGAGACGAAACTTATTACGTCTAACACTGATGTGGGATGTTCCACTAAGTCATTTGAGGTGAGCCATTGCTGGCAGACACCCAAGTCCAAGCCTAACATGTTCAGAAAACATATTAGATTGAGATTTCATGACACTGAAACAGGCATGCCTTTCGGAATACCAAAAGGCGCAAGGTGCGTTCAAAGATTCGATGACTCAC
+
BBBBBFFFFFDDGGGGGGGGGGGHHHHHHHHHHHHHHHHHHHHGGGGGGHHHHHGHGHHHHHHHHHFHEHHHHHGHHGHG3GFGGGEGGGFHGG4GH8GGFHHF8GHFBGFHHHEDGAFEEFGHGGDDFHHHHHHHGHHHHGDGFHHCGHGGEDHEGHHHGGFGHHGHHHHFHGGGGBGHHCCGHHHHHHFDGHGEGFHHHHGFFBBFHGHGGGGFBFFEGFGGFH:GD@GGFGFFFGGFGGFFGBHHHHHFHHGGHHHFHFFGHHGE??EHHFHCGGGHHCGGGGGHGGHGGGGGGGGGFGGGGFFFFFFFFAAAAA
@M02197:102:000000000-ALU3V:1:1101:18951:11880 1:N:0:1
CTGTTACAGCGATCCTCCGCTTATTGATATGCTTAAGTTCAGCGGGTATTCCTACCTGATCCGAGGTCAACCATTGTTAAAAGATGGGGGTTTACCGGCCGGAGCGCGAACTGGACCGCGAACGAGAGAGAGTCTACTACGTTCGGTGCCAGGCCACGCCCGCCGCTGTCTTTAGGGGGCTGCGGTGCGCAGGTCCCCAACACCAAGCCGCGGGGGCTTGAGGGTTGAAATGACGCTCGAACAGGCATGCCCGCCAGGATGCTGGCGGGCGCAATGTGCGTTCAAAGATTCGATGACTCAC
+
BCBACFFFFFCCGGGGGGGGGGGHHHGHHHHHHHHHHHHHHHHGGGGGHHHHHGHHHGHHHHHGGGGGHHHHGHGHH'HHH<H:<HHHG;E;:.H<G7:;GG;GG/;GG;G<HH<HHG//GG99GGGG:G9GHHH.HH;:GGG/GGE:GF;G;GE:;;GGGGGFFFGGFFFFFFGGFFFFCDEDF?DFFAFFFFBFFHFFFFFFFFFFEDFCGHGHFBEHHGGFGFFFDHGGGGFD9EDFDEGFF1FFFGGGGCHHFFCGGFGGCCGGFGHHGHEEEAGGGFFGGD2F4FFFFFFFBB?AA
@M02197:102:000000000-ALU3V:1:1101:16774:11901 1:N:0:1
CTGTTACAGCGATCCTCCGCTTATTGATATGCTTAAGTTCAGCGGGTATCCCTACCTGATCCGAGGTCAACCTTAGAAATGGGGTTGTTTTACGGCGTAGCCTCCCGAACACCCTTTAGCGAATAGTTTCCACAACGCTTAGGGGACAGAAGACCCAGCCGGTCGATTTGAGGCACGCGGCGGACCGCGTTGCCCAATACCAAGCGAGGCTTGAGTGGTGAAATGACGCTCGAACAGGCATGCCCCCCGGAATACCAGGGGGCGCAATGTGCGTTCAAAGATTCGATGACTCAC
+
BCCBBFFFFFBBGGGGGFGGGGGHHHHGFHHHHF5GCHHCGHHGGGGGGGHHGHHHHHHFHHHEGEFHHEFFGHHHHHEHGHGGGGGEGHHHHGGGGEGGGGHHHGGGGG;HGGCGHHHHGGGCFHHHHHGBH<GGFCGGGGHHG?CEFCCGGHGHHAGECGFFFGGGGEGFFEEFGGGGAFFCDDGAFGGFFFFFGFFGGHGGFCDEFGGBHHHGFG9FFGHGGCCCF.AF@<AAFFFFCCC?AA?FBD2BFA/GGGGEACGGEHHGECGFGGGGGGFECF11DFDB11AAAA
@M02197:102:000000000-ALU3V:1:1101:15688:11966 1:N:0:1
CTGTTACAGCGATCCTCCGCTTATTGATATGCTTAAGTTCAGCGGGTATCCCTACCTGATCCGAGGTCAACCTTAGAAATGGGGTTGTTTTACGGCGTAGCCTCCCGAACACCCTTTAGCGAATAGTTTCCACAACGCTTAGGGGACAGAAGACCCAGCCGGTCGATTTGAGGCACGCGGCGGACCGCGATGCCCAATACCAAGCGAGGCTTGAGTGGTGAAATGACGCTCGAACAGGCATGCCCCCCGGAATACCAGGGGGCGCAATGTGCGTTCAAAGATTCGATGATTCAC
+
CCCCCFFFFFCCGGGGGGGGGGGHHHHHHHHHHHHHHHHHHHHGGGGGHHHHHHHHHHHHHHHGGGGHHHHHHHHHHHGHHHHGGGGGHHHHHGGGGGGGGHHHHGGGGF7HGGHGHHHHGGGGGHHHHHHHHHHGGGGGFGFHGFFFGHHHGHHHHHHGGGFGGGFGGGGGEEGGGGGGGGGGGGGGGGGFGHGHHHGGGGGGGHHGHGFHGHHGHHHHHHHGFFGGHHGHHHHGHHHHGGGGGGGGHHHGFBGGGGGGGGGHHHHGGGGHGGGGGFGGGGFFFFFFFCCBAA
@M02197:102:000000000-ALU3V:1:1101:21618:11993 1:N:0:1
CTGTTACAGCGATCCTCCGCTTATTGATATGCTTAAGTTCAGCGGGTATCCCTACCTGATCCGAGGTCAACCTTAGAAATGGGGTTGTTTTACGGCGTAGCCTCCCGAACACCCTTTAGCGAATAGTTTCCACAACGCTTAGGGGACAGAAGACCCAGCCGGTCGATTTGAGGCACGCGGCGGACCGCGTTGCCCAATACCAAGCGAGGCTTGAGTGGTGAAATGACGCTCGAACAGGCATGCCCCCCGGAATACCAGGGGGCGCAATGTGCGTTCAAAGATTCGATGATTCAC
+
BCCCCFFFFFCDGGGGGGGGGGGHHHGHHHHHHHHHHHHHGHHGGGGGHHHHHHHHHHHHHHHGGGGHHHHHHHHHGGHHHGHGGGGGHHHHHGGGGGGGGGHHHGGGGGGHBEHGHHGHGGGGFHHHHHGHHHHGGGGGGHFFGFCGGFHHHHHHGHHGFGGGGGGGGGGGGGGGGGGGGGGGGGGFGFFFFFFHHHHGGHGGGHHGHHHHHHHHFHHGHHHGGGGGHHGHHHHHHHHHGGFEFF?HHHHHHHHFGFGGGCGHGHHGGGGHGGGGGGGGGGFFFFFFFBBBAA
@M02197:102:000000000-ALU3V:1:1101:12491:11974 1:N:0:1
CTGTTACAGCGATCCTCCGCTTATTGATATGCTTAAGTTCAGCGGGTATCCCTACCTGATCCGAGGTCAACCTGAAAAAGAGGTTTAACGGCGCGCGCCGCCTGTACTCGAAAGCGAATTGAAGATTCACAACGCTCGGAGACAGACGACTCGGCCGGCGACATTAGGAGGCGCGGCGGACCGCGACCTCCAATACCAAGCCAGGCTTGAGTGGTGTAATGACGCTCGAACAGGCATGCCCCCCGGAATGCCAGGGGGCGCAATGTGCGTTCAAAGATTCGATGATTCAC
+
CCCCCFFFFFCDGGGGGGGGGGGHHHHHHHHHHHHHHHHHHHHGGGGGGHHHHHHHHHHHHHHGGGGHHHHHHHHHHHH9GHHHGHHHHGGGGGGGGGGGGGGHHHHHHGHHGGFFFFFHHHHHEHHGHHFHGGDDFFFFFFEHGGGGFFAFFFFFGGGGFFFFFFFFFFFDFFGGGFFF?FFFFAFFFGHHHHHGGFGHGHFGHFGHHHHHHHHHHHHGFGGGHHGHGHHHHGHHGGGGGGGHHHGGHHAFGGFGGGGHHHHGGEEFGGGGGGGGGGFFFFFFFCBBAC
@M02197:102:000000000-ALU3V:1:1101:23801:12061 1:N:0:1
CTGTTACAGCGATCCTCCGCTTATTGATATGCTTAAGTTCAGCGGGTAGTCCTACCTGATCTGAGGCCTATCACAAGAGTCCGCTCGCAGAGCGAGGGCGGTTTCAAGGAAGCCTGCCGTCCCAAGGTCGAGCGATACATATCACGCAGGACAAAGGGCCGCAAGGCCACCGATGCATTTGAGGCGAGCCCGGCAAGGGGCAACACCCAAGTCCGACCCCCCCGTGCAGGACACGAGGGGACGAAAGCTGACGTGACACTCAGACAGGCATACCCTCCGGAATACCAGAGGGTGCAAGCTGCGTTCAAAGATTCGATGATTCAC
+
BCCBCFFFFFCCGGGGGGGGGGGHHFHHHHHHGHHHHHHHHHHGGGGGGHHHHHHHHHHHHHHHHGGGHHHHHHHHHHHGHGGGGGGGGGGHHGGGGGGGGBDGHHHHGHHHHHHGHHGGGGGHHHGGHGGGGGGHGGHHHHHHHGHGGGGHGHHGFFGGGGGGGGGGGGGFFFFFFFFFFFFFFFFFFFFFFFFFFFFFFFFFFFFFFFFFFFFDFGCGGFGHHHHHHFHHHGGHHGGGHGGHFHHGEHHFHHHHHGHHFGBHHHHHHFHEGGGGGGHHHGHFHHHHHGFFHHHHHFGGGHGGGGGGGGFFFFFFFFFBBBAA
@M02197:102:000000000-ALU3V:1:1101:21924:11909 1:N:0:1
CTGTTACAGCGATCCTCCGCTTATTGATATGCTTAAGTTCAGCGGGTATTCCTACCTGATCCGAGGTCAACCTGAGAAATAAAAGGTTAGACCGACCCGACGAGACCTTGCAACTCCCCGCGTGCCTCGAAAGACTCGTTGCGAAGAGGGTCCCACGGACGCCGTCATTGTCTTTGAGACCAGTTGCGTTGCCACAACTCGGTCCAACACCCAAACCGAGGTTTGGAGAGAGGATAATGACGCTCGAACAGGCATGCCCATCGGAATACCAATGGGCGCAATGTGCGTTCAAAGATTCGATGATT
+
BCDABFFFFFDDGGGGGGGGGGGHHHHHHHHHHHHHHHHHHGHGGGGGHHHHHHHHHHHHHHGGGGGHGHHHHHHHHHH:HHHHHGHHHGHHHGGGGGGGGGGGGGGHHGGHHHHHHHGGGGGGGHHHGGHGGHHHHGGGHGGFGGGHEFEHHHHHGGGGDGGGHDGGHHFGFHHFHGGGFFFFFFFFFHGGFFFGFGGGFHHGFFFF8FFFGGFFGHFFFFGFGHHHHHHHHHGHHGGGGGFGFBHGFHHHHHEFHGEA?HFGGDBFHFHFGGGCGHFFHEEEFAFGFGDAABFFFFFFAABBA
@M02197:102:000000000-ALU3V:1:1101:15811:12094 1:N:0:1
CTGTTACAGCGATCCTCCGCTTATTGATATGCTTAAGTTCAGCGGGTATCCCTACCTGATCCGAGGTCAACCTTAGAAATGGGGTTGTTTTACGGCGTAGCCTCCCGAACACCCTTTAGCGAATAGTTTCCACAACGCTTAGGGGACAGAAGACCCAGCCGGTCGATTTGAGGCACGCGGCGGACCGCGTTGCCCAATACCAAGCGAGGCTTGAGTGGTGAAATGACGCTCGAACAGGCATGCCCCCCGGAATACCAGGGGGCGCAATGTGCGTTCAAAGATTCGATGATTCAC
+
CCCCCFFFFFCCGGGGGGGGGGGHHHHHHHHHHHHHHHHHHGHGGGFGGHHHHHGHHHHHHHHGGGGHGHHHHGHHHHHHHHHGGGGGHHHHHEGGGEGGGHHHHGGGGGGGGFHHHHHHGGGGGHHHHHHHHHHGGGGGFHHHGGGGGHHHHHHHHHHGGGGGGGGGGGGGGGGFGGGCFGGFGGFGGFFFFBHFCFFGGHGGGHHGHGHHHFHGHHHHHHHGGFFDGFGHHHHHGHHHFFGGGFGFHHHHHHDFGGGGGGGHHHHGGGGHFGGGGGGGCGFFFFFFFBBBBB
@M02197:102:000000000-ALU3V:1:1101:21582:12139 1:N:0:1
CTGTTACAGCGATCCTCCGCTTATTGATATGCTTAAGTTCAGCGGGTAATCCTACCTGATTTGAGGCCACACAGTAAAGTAGCGTCTCATAGTGAGAACATGATTAGAAGCAGACGGCATCAAGCCTTGGCCAGATTTTACTCTGTCCCCAGTGAATACTTATTGCACTGAGTCGAACCAAGTCATAGACAAGTCCAGCTAATGTTTTTAAGGCGAGCCGCTTTGCAGCGGCAGCGCCCAAGTCCAAGCCTTGATTAGAAAACCAATCAAGGTTGAGGTTGTTCACGACACTCAAACAGGCATGCCCGTCGGAATACCAACGGGCGCAAGGTGCGTTCAAAGATTCGATGATTCAC
+
CCCCCFFFFFCCGGGGGGGGGGGHHHHHHGHHGGHHHHHHGHGGGGGGHFHHEHHHHGHHHHHHGGGGHGHGGHGHFGGGHHHGGGGHHHHHFHHFHHHHHHHHHHGHHHHFHHGFGGGGHHHFFGHHHHHHHHHHHHHHHGHFHHHFHHHGFFHHHHHHHGGGHGHH:GHHHHGGGGGHGFHHHHHHHHGEHFHHFGHGFHHHHHHHGGHFFHDBACGGHFHFEBFFGHFFBCFHHFGFFHFFFGFC3HGBHGDBFFEF?3FB4E3GEG?FGHHGFHHFHFEGFAHGFGCHGFHEFFFBHFECE0AEGHHFHHGAHDHEGEGE?FBGHECEEAGGGGCGGGGFFFFFFFFA>>>3
@M02197:102:000000000-ALU3V:1:1101:17915:12146 1:N:0:1
CTGTTACAGCGATCCTCCGCTTATTGATATGCTTAAGTTCAGCGGGTATTCCTACCTGATCCGAGGTCAACCTGAGAAATAAAAGGTTAGACCGACCCGACGAGACCTTGCAACTCCCCGCGTGCCTCGAAAGACTCGTTGCGAAGAGGGTCCCACGGACGCCGTCATTGTCTTTGAGACCAGTTGCGTTGCCACAACTCGGTCCAACACCCAAACCGAGGTTTGGAGAGAGGATAATGACGCTCGAACAGGCATGCCCATCGGAATACCAATGGGCGCAATGTGCGTTCAAAGATTCGATGACTCAC
+
BCCCBFFFFFCCGGGGGGGGGGGGHHHHHHHGHHHHHHHGHHHGGGGGHHHHHHHHGHHGHHHGGGGHHHHHHHGHHFHHHHFHGGGHHHGHHGGGGGGGGGGGGGGHHHHHHHHHHGGGGGGGGHHHGGHGGHGHHGGGHHGHHHGHGGEHHHGGGGGGGGGGGHGGHHHHHFHHHHHFFGFBGGFHFGFGFHGGGGGGHHHGFFFFFGGGGGFGGHHGHFHGHHHHHHHHHHHHGGGGGGGHDHHFHHHHHHHHHGGGEHGHHDDDGHHHGGGGGHGHGEEGGHGGGGGGGGGFFFFFFFFCCABA
@M02197:102:000000000-ALU3V:1:1101:11495:12153 1:N:0:1
CTGTTACAGCGATCCTCCGCTTATTGATATGCTTAAGTTCAGCGGGTAGTCCTACCTGATCTGAGGTCTATCACAAGAGTCCGCTCGCAGAGCGAGGGCGGGTTCAAGGAAGCCTGCCGTCCCAAGGTCGCGCGATACATATCACGCAGGACAAAGGGCCGCAAGGCCACCGCTGCATTTGAGGCGAGCCCGGCAAGGGGCAACACCCAAGTCCGACCCCCCCGTGCAGGACACGAGGGGACGAAAGCTGACGTGACACTCAGACAGGCATACCCTCCGGAATACCAGAGGGTGCAAGGTGCGTTCAAAGATTCGATGACTCAC
+
>1A1A3BD1FDDEAAGGGAEEGGHHFHHHHHHHHFHHHFHHHGEAEGGFBGHHHGHHFHFHBGEHGHHGHFH@E1DC001B1/>/EEE@//FF?/>E?9EG#>:1DGG%00?F0F@;?9/<//1FCC%F<#<<CCEC900<=00GGC@5?:CBGFB/.CA?A?@?#.E..;9#@;1FF:BB;99A=@@@@E<BBF?AB99:;AEAAFB;A/B/9.-@@@FEEFF0BB&90FB/EBBGF9B6(ED@1B/FFB?1GBFB1BG1A1GFBHGFAB/GECGEC2GDF11HFGGHGHG1HGHGEAE01FGGBBGFFGFB1FBFFD11AA?
@M02197:102:000000000-ALU3V:1:1101:26526:12213 1:N:0:1
CTGTTACAGCGATCCTCCGCTTATTGATATGCTTAAGTTCAGCGGGTATTCCTACCCGATCCGAGGTCAACCTTGATCGATTCCCGAAGGACTCGTGGTTTTTATAACGGCGTGGACCGCCGCCGTCAGAAGCGAGAAGTGGTGTCACAACGCTAAGACGGGCGGACGGCCAGCCGGTGAAATTGAGGCACGGGGGACTCCCCGTCGCCCAACACCAAGCCAGGCTTGAGTGGATTTAATGACGCTCGAACGGGCATGCCCCCCGGAATGCCAGGGGGCGCAATGTGCGTTCAAAGATTCGATGATTCAC
+
BCCBBFFFFFCBGGGGGGGGGGGHHHHHHHHHHHHHHHHHHHHGGGEGHHHHHHHHHGGGGGHCGGGHHHHGHHHHHHGGHHHHHGGGGGHHHHGHHGGGHGGHHHHHGGGGGCGACGFGGGGGCCGA<FGFHGGGFGHFHGFFFGHHFHCFFGGGFFCFFFFFFCCFDFDBFFFFFFFFFFFFFFFF.AFFFFFFFFCFGFGGAGGGGGFGFFGFHHFGHHGHFHHGAFHFH;EGHGHGGDGDF<GHHGGGHHHFGGGGGGGHHHHHGGHGGGGGGCGGHHFGGGGFGGGGGFGGGGFFFFFFFCBCBB
@M02197:102:000000000-ALU3V:1:1101:14740:12182 1:N:0:1
CTGTTACAGCGATCCTCCGCTTATTGATATGCTTAAGTTCAGCGGGTAGTCCTACCTGATTTGAGGTCTAAACTAAAAGTTTATTAGAGTGGAGGGAGCGAAAACTTATTACGCATTCCACTTAGACATTTAAGACGAGCCGTAACCGGCAGCGTCCAAAACTCATATACAGAAAACTGCATATGAGAGTCTGTATGACACTCAAACAGGCATGCCTTTCGGAATACCAAAAGGCGCAATGTGCGTTCAAAGATTCGATGATTCAC
+
BBCABFFFFFCCGGGGGFGGGGGHHHHHHGHHHHHHHHHHHH;GGGGG:;GGHHHH8HFHH<H8FHHH;HH<H9HFHF9GG9HH9HGHF@@FHHGG?FECFGG73CFBHHFD7/EF+?DDGGFHGEFFHH7GD?GFGGGGGFEFFGGGGFGGGHFGHHHHHHFHHHHCHHHHHHGHHFGHHGHHHHHHGHEHHHHGHHHHGHFHGHHHHFHHHGHECGGHHHHHFHGGHHFFGGGHHHHGGGGHGGGGGFGGFGCFFFFFFBBBB@
@M02197:102:000000000-ALU3V:1:1101:16462:12240 1:N:0:1
CTGTTACAGCGATCCTCCGCTTATTGATATGCTTAAGTTCAGCGGGTATTCCTACCTGATCCGAGGTCAACCTTAGAAGTGTATGGGTTCGCGGCAGGGCGCCGTCGGACTTCCCAGGCGAGGTATGTTACTACGCTCGGGGCCCGGCGGGCACGCCGTTGACTTTGGGGGGCTGCAGCAGCTGCAGGTCCCCAACACCAGGCAGGGCCTGAGGGTGGAAATGACGCTCGGACAGGCATGCCCGCCAGAATGCTGGCGGGCGCAATGTGCGTTCAAAGATTCGATGATTCAC
+
BBCCCFFFFFCCGGGGGGGGGGGHHHGGHHGHHHHHHHHHHHHGGGGGHHHHHHHHHHHHGHHGGG::H:H:HGHH:HHGGFGHHHHG:HGGGGGGGGGGGGGGGGGGGGGHHGHHHGHGCDGFG;FHH<HH<HGGGGGGGGGGGGGGGGF;=DFAAGDAD?FBFFFFGGHHFGGFFFFGFBBBFFFF?CDCEFFGFGFFHFGEGGGCDEGAGHGHHFGFCBFBCDE??HHHHGHGHHGGGFGHGCGHF5GGGCGGGGGGGHGHHGEGGHGGGGGGGGGGFFFFFFFBBBAB
@M02197:102:000000000-ALU3V:1:1101:23629:12273 1:N:0:1
CTGTTACAGCGATCCTCCGCTTATTGATATGCTTAAGTTCAGCGGGTAGCCCTACCTGATTTCAGGTCAAAGTCAAAAGGTGCGCGATGGCAGGTTTTGAGCAGTCATCACCACAAGGAGAGACGAAACTTATTACGTCTAACACTGATGTGGGATGTTCCACTAAGTCATTTGAGGTGAGCCATTGCTGGCAGACACCCAAGTCCAAGCCTAACATGTTCAGAAAACATATTAGATTGAGATTTCATGACACTGAAACAGGCATGCCTTTCGGAATACCAAAAGGCGCAAGGTGCGTTCAAAGATTCGATGATTCAC
+
CDDDDFFFFFCCGGGGGGGGGGGHHHHHHGHHHHHHHHHHHHHGGGGGGGHHHHHHHHHHHHHHHGHHHHHHHHHGHHFGGHHGGGGGGGHHGGHHHGHGGHHFGHHHHHHHFGHHHHHHHGGHGGHGHHHHHHGHGGHHGHHHHHFEHHHHHGHHHHHHHHHHHHGHGHHHHHHHHHHHGHHHHHHHHHHHHHGHGHHGHHHGGGHHGHHGHHHHHHHGHGHHHGGHGHGHGHHGEHHHHGHHHHHGHHFHHHHHHHHHHHHHHHGGGGGHGGHHHEGHGFGGGGGHHGHGGGGHGGGGGGGFGGFFFFFFFBCCCB
@M02197:102:000000000-ALU3V:1:1101:15511:12231 1:N:0:1
CTGTTACAGCGATCCTCCGCTTATTGATATGCTTAAGTTCAGCGGGTATTCCTACCTGATCTGAGGTCAACCATTAGAAAGTTGGGGGGTTTTACGGCGACCCTTCGCTGTGGTTCCGCCTGCGAGAGTGTTTACTACGCAGGGGAGGCCGGCGAGGCTGCCACTAACTTTAGGGGACGGCGCGCCCCGGGGGGGCGGTGGACGATCCCCAACAGCCCCCTGACACGAATGCCCGGGGGATTGGTGAAATGACGCTCAGACAGGCATGCCCGCCAGAATACTAGCGGGCGCAATGTGCGTTCAAAGATTCGATGATTCAC
+
EEEECFFFFFCDGGGGGGGGGGGHHHHHHHHHHHHHHHHHGHGGGGGGHHHHHGGHHHHHHHHGHGHGHHHHGHHHHHHHHHHGHGGGGDGGGH<GGGG;GGGHHGGGGGGGGGGGGGGGGGGGGGFFBFFFFFFF:FFF:FFFF:FFFFFFFFFFFFFFFFFFFFFFFFFFFEFFFFFFFFFFFFFFGGGGGGFFHG.GHFFF.EGGHFFFGFGGGHHFFHGFFFHGFFGGGGGGHFHHEFHFFFHHHEE?GHHGHHHHHGHHHBE?GFGHHFHHHHHHGGGGCGGGGHGHHGGGGHGGGGGFGGBGFFFFFFFBCBBB
@M02197:102:000000000-ALU3V:1:1101:4916:12318 1:N:0:1
CTGTTACAGCGATCCTCCGCTTATTGATATGCTTAAGTTCAGCGGGTATCCCTACCTGATCCGAGGTCAACCTTAGAAATGGGGTTGTTTTACGGCGTAGCCTCCCGAACACCCTTTAGCGAATAGTTTCCACAACGCTTAGGGGACAGAAGACCCAGCCGGTCGATTTGAGGCACGCGGCGGACCGCGATGCCCAATACCAAGCGAGGCTTGAGTGGTGAAATGACGCTCGAACAGGCATGCCCCCCGGAATACCAGGGGGCGCAATGTGCGTTCAAAGATTCGAGGATTCAC
+
AABAAFBFFFBDGEEGGGGGGFFFHHGHGHHHGHHHHHHHHHHGGGGGHHGGHFHHGHHGHHHGEGGHFHHGBGHHHHGHHHFFGGGBHHHHFEDGF/EEFFEGFF;FDGGEDGHHHFHGGGGGGHDFHFFHHHGDGGGFFFFFGGCEGFBBGHHCCEGEG?A;ABABFFFFF@ACA?BDFFCADGGCCBGFD0GFGCFFFFFFEBEEFFCBG/EGHHHFDFCFCBCDFHGHHFEHHFFFBCC@EEA0FGCHFFCEEEAEEAEGHHHCFAE0FBB3FGBCGFAADB1DFAAAAA
@M02197:102:000000000-ALU3V:1:1101:14277:12330 1:N:0:1
CTGTTACAGCGATCCTCCGCTTATTGATATGCTTAAGTTCAGCGGGTAGCCCTACCTGATTTCAGGTCAAAGTCAAAAGGTGCGCGATGGCAGGTTCTGAGCAGTCATCACCACAAGGAGAGACGAAACTTATTACGTCTAACACTGATGTGGGATGTTCCACTAAGTCATTTGAGGCGAGCCATTGCTGGCAGACGCCCAAGTCCAAGCCTAACATGTTCAGAAAACATATTAGATTGAGATTTCATGACACTGAAACAGGCATGCCTTTCGGAATACCAAAAGGCGCAAGGTGCGTTCAAAGATTCGATGATTCAC
+
CCCCCFFFFFCCGGGGGGGGGGGHHHFHGHHGHGHHHHHGHHHGGGGGGHHHHGHHHHHHHHHHHHHHHHGHHHHHHHHGHHHGGGGGGGHHGGGHHHHHGHHHHHHHHHHHHHHHHHHHHGHHGGGGGHHHHHHHGHHHHHHGHHHHHHHFHFHHHHGHHHHHHHHHHHHHHHHGHFHHHHGHHHHHHHHGGGGGHGHHHGHGGGHHHGHFHHHGFGHHHHHHHHHHHHHHHHHGHHHHGHHFGHHHFBGHHHHGHHHHGHHHHHHGGGGHHHHHHHFHHHGGGGGGHHHEGGGGGGGGGGGGGGFFFFFFFBBABA
@M02197:102:000000000-ALU3V:1:1101:17231:12361 1:N:0:1
CTGTTACAGCGATCCTCCGCTTATTGATATGCTTAAGTTCAGCGGGTATTCCTACCTGATCCGAGGTCAACCTGAGAAATAAAAGGTTAGACCGACCCGACGAGACCTTGTAACTCCCCGCGTGCCTCGAAAGACTCGTTGCGAAGAGGGTCCCACGGACGCCGTCATTGTCTTTGAGACCAGTTGCGTTGCCACAACTCGGTCCAACACCCAAACCGAGGTTTGGAGAGAGGATAATGACGCTCGAACAGGCATGCCCATCGGAATACCAATGGGCGCAATGTGCGTTCAAAGATTCGATGACTCAC
+
ABBCCFFFFFBBGGGGGGGGGGGHHHHHGHHHHHHGHHHHHHHGGGGGHHHHHHHHHHHHHHGGGGGHHHGHHHHHHHHFHFHHHGGHHFHHHGGGGGGGGGGGGGGHHHHHHHFHFGGGGGGGGGHHGGGGGHHHHGGGFHHFHHGHGHGHHHHHGGGGDDGHHHHHGHHHFFHHGFFHHHGGGGGHHHGGGHHGFGFFFGHHHGGFFGGGGFGGGHHGHGHHHHHHHHHHHHHHHGGGFGHHGHGGHGHHHGHHHGGGFFEHHHGHGHHHGGGGGGHHHGGGGHGGGGGGGGGGFFFFFFFCCCBB
@M02197:102:000000000-ALU3V:1:1101:12772:12375 1:N:0:1
CTGTTACAGCGATCCTCCGCTTATTGATATGCTTAAGTTCAGCGGGTAGTCCCACCTGATCTGAGGTCTATCACAAGAGTCCGCTCGCAGAGCGAGGGCGGTTTCAAGGAAGCCTGCCGTCCCAAGGTCGAGCGATACATATCACGCAGGACAAAGGGCCGCAAGGCCACCGATGCATTTGAGGCGAGCCCGGCAAGGGGCAACACCCAAGTCCGACCCCCCCGTGCAGGACACGAGGGGACGAAAGCTGACGTGACACTCAGACAGGCATACCCTCCGGAATACCAGAGGGTGCAAGGTGCGTTCAAAGATTCGATGATTCAC
+
ABCCCFFFFFCCGGGGGGGGGGGHHHHHHHHHHHHHHHHHHHHGGGGGGHHHHHHGHHHFHHFHHGHHHHHHHHHHHHHHHHGGGGGGGGGHHGFGGGGGGBFGHHHHGHHHGHHHHGGGGGGHHGGGHGGGGGGHGGGHHHHHHGHGGGFHHHHGGGGGGGGGGGGGGGGFFEFFFFFFFFFFFFFFFFFFFFFFFFFFFFFFFFFFFFE;CFFFFGGGFGGHFEHHHHGHHGGGHGGGHGHFHHHFEHHEEHHHHHHHHGHHHHHHHFFAGGGGGHFHFCHGHHHHHEGHHGGHHGGCFGGGGGGGGGGGFFFFFFFA@AAB
@M02197:102:000000000-ALU3V:1:1101:19512:12258 1:N:0:1
CTGTTACAGCGATCCTCCGCTTATTGATATGCTTAAGTTCAGCGGGTAGTCCTACCTGATCTGAGGTCTATCACAAGAGTCCGCTCGCAGAGCGAGGGCGGTTTCAAGGAAGCCTGCCGTCCCAAGGTCGAGCGATACATATCACGCAGGACAAAGGGCCGCAAGGCCACCGATGCATTTGAGGCGAGCCCGGCAAGGGGCAACACCCAAGTCCGACCCCCCCGTGCAGGACACGAGGGGACGAAAGCTGACGTGACACTCAGACAGGCATACCCTCCGGAATACCAGAGGGTGCAAGGTGCGTTCAAAGATTCGATGATTCAC
+
CCCCCFFFFFCDGGGGGGGGGGGHHHHHHGHHHHHGHHHHHHHGGGGGGHHHHHHHHHHHHHHGHGHHHHHHHHHHHHHGHGGGGGGGGGGHGGGGGGGGGGGGHHHHHHHGHH<FHHGGGGGFHHGHHGGGGGGHGGHHHHHHHGHGGGGGHHHGFGGGGGGFGGGGGFGGCFFFF9FFFFFFFFFFFFFFFFFFFFFFFFEFFEFFFFFFCCFFFGFCGGGHHGHGHHFEGEGHHGGGHEHGEBHEFABEGFHHFFGHHHHHHGHHFF3AGGGGFHHHHHHGCHGHHGHHHGHGGGF?E4FFBGGGFEGGFFFFFFFBBBBB
@M02197:102:000000000-ALU3V:1:1101:27990:12416 1:N:0:1
CTGTTACAGCGATCCTCCGCTTATTGATATGCTTAAGTTCAGCGGGTAGCCCTACCTGATTTCAGGTCAAAGTCAAAAGGTGCGCGATGGCAGGTTCTGAGCAGTCATCACCACAAGGAGAGACGAAACTTATTACGTCTAACACTGATGTGGGATGTTCCACTAAGTCATTTGAGGCGAGCCATTGCTGGCAGACGCCCAAGTCCAAGCCTAACATGTTCAGAAAACATATTAGATTGAGATTTCATGACACTGAAACAGGCATGCCTTTCGGAATACCAAAAGGCGCAATGTGCGTTCAAAGATTCGATGATTCAC
+
BCCBBFFFFFCCGCEGGGGGGGGHFHHHHHHHHGHHHHHHHCHGGGGEFHHHHHHHHHHHHHHHHHHHHHHHHHHHHHHGFGHGGGGGGGHHGGGHHHHHHHHHHHHHHHGHHHHHHHHHGGHHGGFGGHGHHHHHGHHHHHHHHHHHHHHGGFGFGCHHHHHHHHHHHHHHHHGGGGHGGHHHHHHHHHHGGGGGGFGGHHHFGGHHGGHGFHGGFFGGHHGHHHHHHHHHHHHHHHHHHFGFFFGEHHHHHHHHFFHHHHGHHHHGGGGGHHHHGHGHHHGGGGDGHHHGEFEFGGGGGGGFFFFFFFFFFBBBBB
@M02197:102:000000000-ALU3V:1:1101:12334:12447 1:N:0:1
CTGTTACAGCGATCCTCCGCTTATTGATATGCTTAAGTTCAGCGGGTATCCCTACCTGATCCGAGGTCAACCTTAGAAATGGGGTTGTTTTACGGCGTAGCCTCCCGAACACCCTTTAGCGAATAGTTTCCACAACGCTTAGGGGACAGAAGACCCAGCCGGTCGATTTGAGGCACGCGGCGGACCGCGTTGCCCAATACCAAGCGAGGCTTGAGTGGTGAAATGACGCTCGAACAGGCATGCCCCCCGGAATACCAGGGGGCGCAATGTGCGTTCAAAGATTCGATGATTCAC
+
AABAAFFFFFBBGGGGGGGGGGGHHHHGFHHGHHHHHHHHHHHGGGFGHHHHHHHHHHHHHHHGGCEHGHHHHHHHHHGHHHHGGGGGHGHHHGGGGEGFGGHHHGGGGGGHGGHHHHFHGGGGGFGGHHFHHHHGGGGGGGGFGGGGGHHHHHGHHHHGGGFGGGGGGGGGGGGGGGGGGGGGGGGGGGGGGGHGHHHGGHGGGHHGFFGHHHHGHHFFEHHGGGGGHHGGHHHHHHHHGGFGGGGHHHHHHHHGGGGGGGGHHHGGGGGGGGGGGGGGGGFFFFFFFCCBCB
@M02197:102:000000000-ALU3V:1:1101:23710:12426 1:N:0:1
CTGTTACAGCGATCCTCCGCTTATAGATATGCTTAAGTTCAGCGGGTAGTCCTACCTGATTTGAGGTCAGATTTCAAAGTTTTTGTTTGACCGCCACCCAGAGGGCAGGTCGAAGAGCGACGGCAGTCAACTCGGAGAGCGAGGATGGTACAACGCCCTTTCGAGAACGACCGAGTCGAACCGAAGCATTTGAGGGGAGCAGCCTCGCGGCAGCACGCCCCAGCTCCAACCGCACCCCGTCGCAAAACGGGGCGGGTTGATGACTTCAAGACACTCAAACAGGCATGCTCCTCGGAATACCAAGGAGCGCAAGGTGCGTTCAAAGATTCGATGATTCAC
+
CCDBCFFFFFDCGGGGGGGGGGGHGHHHHHHHHHHHHHHHGHHGGGGGGHHHHHHHHHHHHHHHGHHHHHHHHHHHHHHGHHHGGHHHHHHHGGGGGHGGHEHGGGGGGFHGEGGGHHGGGGGGGGFHHHHHHGGGGGGHGGGGFHHGFGHHEFGGFGGHHGGGGGGGGGGGGGGEFFEEFFGGGGGGFFFGGGFFGGGGFFGGFFGGHGHGGFGGGGEFFGHGFFGGGGGGFFGGGGGEGHHGHHEFECGGGGHHHGHGHHHHHHGHHHHHHGHHHBFHHHHHHHGGGGGGHGHHHGCHHHHGGGGGHHHFGGGFHGCGGGGGGGGFFFFFFFCBABA
@M02197:102:000000000-ALU3V:1:1101:13431:12518 1:N:0:1
CTGTTACAGCGATCCTCCGCTTATTGATATGCTTAAGTTCAGCGGGTATTCCTACCTGATCCGAGGTCAACCTGAGAAATAAAAGGTTAGACCGACCCGACGAGACCTTGCAACTCCCCGCGTGCCTCGAAAGACTCGTTGCGAAGAGGGTCCCACGGACGCCGTCATTGTCTTTGAGACCAGTTGCGTTGCCACAACTCGGTCCAACACCCAAACCGAGGTTTGGAGAGAGGATAATGACGCTCGAACAGGCATGCCCATCGGAATACCACTGGGCCCAATGTGCGTTCAAAGATTCGATGACGCAC
+
ABBBBFFFFFCCGGGGGGGGGGGHHGHHHHHGHHHHHHHGHHHGGGGGHHHGHHGHHHHHHHHGEGGHHHHGHGHHHHHHHGGHHGHHH7HHHFEGGGGGGGGGGG9HHHHH;HHGHHGGGGCGGHHHGGGGGHHHHGHGHFGFGHGHGGGHHHHHADGGGGGGGBDGFFFGFFFFFE1FEFFFFFFFFF>48FFFEFFFFGHGFBFFEFFFFF8FGHFFB:BFFFFGBGBHFGFFFFFFFFFFFF1A11EF00C0/ECGEF2A222D01B0AEB0011AGA00A0FA3FD3GEB1FBDFAA>111>>
@M02197:102:000000000-ALU3V:1:1101:14798:12558 1:N:0:1
CTGTTACAGCGATCCTCCGCTTATTGATATGCTTAAGTTCAGCGGGTATTCCTACCTGATCCGAGGTCAACCTGAGAAATAAAAGGTTAGACCGACCCGACGAGACCTTGCAACTCCCCGCGTGCCTCGAAAGACTCGTTGCGAAGAGGGTCCCACGGACGCCGTCATTGTCTTTGAGACCAGTTGCGTTGCCACAACTCGGTCCAACACCCAAACCGAGGTTTGGAGAGAGGATAATGACGCTCGAACAGGCATGCCCTTCGGAATGCCAAAGGGCGCAATGTGCGTTCAAAGATTCGATGACTCAC
+
CCCCDFFFFFDDGGGFGGGGGGGHHHHHHHGHHHHHHHHGHHHGGGEGHHGHHHHHGHHHHHHGGGGHHHHHHHHHHHHHHHHHHGHHHHHHHGGGGGGGGGGGDGGHHHHHGHHHHHGGGGGGGHHHGGHGGFGHHGGGHHGHGGHHFGGHHHHHGGGGGDGGGGGFHHHHFGFGHHFHHHFGGGGHHHGGGHHGGGGGHHHGHGGGFGGGGGFGGHHGHGHHHHHHHHHHHGGHHGGGGGGHGHHHHHHHHHGGGGGGGHHGHHHHHHHHGGGGGHHHHGGGGHGGGFGGGGGGBFFFFFFBBAAA
@M02197:102:000000000-ALU3V:1:1101:28534:12516 1:N:0:1
CTGTTACAGCGATCCTCCGCTTATTGATATGCTTAAGTTCAGCGGGTATTCCTACCTGATCCGAGGTCAACCTGAAAAAATAGTTTTTGAGGAGGCCGCGTCCCCGGGACCTTGCAACTCAACGAGTGCTCCGGAAAGCTCAGTGCGAAGAGGGTCCCACGGACGCCGTCATTGTCTTTGAGACCAGTTGCGTTGCCACAACTCGGTCCAACACCCAAACCGAGGTTTGGAGAGAGGATAATGACGCTCGAACAGGCATGCCCATCGGAATACCAATTGGCGCTATGTGCGTTCAAAGATTCGATGACTCAC
+
1AAAAFFFFFDDGCFGDBEEAAEEFD3GD2A2DFGH1GDB2ABA/A/EGHHFG21BG10B11BAE@EB1F10FFCG1BF?BGF@B@2>>/FB1EE;F@+;?<@;GCCG6#CFGCF1DC9GH1?C#</:9>1FC<A:</<D0GC=GD@AGECCGGCCCFFFG?.9<1?+<D<<G9G<<FGFBEAF$:9F/9@@1A=A/D8FF??@FA;C;A//AEEEE#/;F=CFEHGFBE@;1921BG@29DFD/+FBA2GB11A10AA0//A/A022ABAA11BAA00001A1GAAA011AEB3GGA11B13311B1>111
@M02197:102:000000000-ALU3V:1:1101:18221:12494 1:N:0:1
CTGTTACAGCGATCCTCCGCTTATTGATATGCTTAAGTTCAGCGGGTATTCCTACCTGATCCGAGGTCAACCTTAGAAATGGGGTTGTTTTACGGCGTAGCCTCCCGAACACCCTTTAGCGAATAGTTTCCACAACGCTTAGGGGACAGAAGACCCAGCCGGTCGATTTGAGGCACGCGGCGGACCGCGATGCCCAATACCAAGCGAGGCTTGAGTGGTGAAATGACGCTCGAACAGGCATGCCCCCCGGAATACCAGGGGGCGCAATGTGCGTTCAAAGATTCGATGATTCAC
+
CCDDCFFFFFDBGGGGGGGGGGGHHHHFHHHHHHHHHHHHHHHGGGGGHHHHHGHHHHHHGHHGGGGHHHGHHHHHHHHHHHHGGGGFHHHHHFFGGGFGGHHHHGGGGGGHGGHHHHHHGGGGGHHHHHFHHHGGGGGGGHHGGGGGGFFHHFHFFHHGGGFGGGGFFGGFGGGGGGGGGGGGGGGGGGGFGHHFFGFGGHGGGGHGHHHHHGHFFHFHHHHGGGGGHHGHHGHHHGGHGGGGGGGFGHGHHFHGGGGGGGGFHHHGGGGHGF5FFGGGGGFFFFFFFBAAA3
@M02197:102:000000000-ALU3V:1:1101:21700:12634 1:N:0:1
CTGTTACAGCGATCCTCCGCTTATTGATATGCTTAAGTTCAGCGGGTATTCCTACCTGATCCGAGGTCAACCTGAGAAATAAAAGGTTAGACCGACCCGACGAGACCTTGCAACTCCCCGCGTGCCTCGAAAGACTCGTTGCGAAGAGGGTCCCACGGACGCCGTCATTGTCTTTGAGACCAGTTGCGTTGCCACAACTCGGTCCAACACCCAAACCGAGGTTTGGAGAGAGGATAATGACGCTCGAACAGGCATGCCCATCGGAATACCAATGGGCGCAATGTGCGTTCAAAGATTCGATGATTCAC
+
CCCBCFFFFFCCGGGGGGGGGGGHHHHHHHHHHHHHHHHHHHHGGGGGHHHHHHHHHHHHHHHGGGGHHHHHGHHHHHHHHGHHHGHHHHHHHGGGGGGGGGGGGGGHHHHHHHHHHHGGGGGGGHHHGGHGEHHHHGHGHHHGHHBGHGHHGHHHGGGGGGGHHHHHHHHGGHHFFFFFFHGFFHFFFGGFFFGFFGFGHHHHHGGFFGGGGFFGGGHGHHHHHHHGHHHHHHHHHGGGGDFHGHGHHHFHFHHGHGGGGGHHHHHHHHHHGGGGGEGFHGGFFCGGGGCGGGGGFFFFFFFAAAAA
@M02197:102:000000000-ALU3V:1:1101:13246:12663 1:N:0:1
CTGTTACAGCGATCCTCCGCTTATTGATATGCTTAAGTTCAGCGGGTATTCCTACCTGATCCGAGGTCAACCACAAAAAATTGGGGGTTTAGCGGCTGGGAGTTATAGCACCTAACAAAAGCGAGAAAAAAATTACTACGCTCAGAGGATACTACAAATCCGCCGTTGTATTTCAGGAACTACAACTCCTAAGAGAAGTAGATTCCCAACACTAAGCTAGGCTTAAGGGTTGAAATGACGCTCGAACAGGCATGCCCACTAGAATACTAATGGGCGCAATGTGCGTTCAAAGATTCGATGATTCAC
+
BCCCCFFFFFCCGGGGGGGGGGGHHHHHHHHHHHHHHHHHHHHGGGFGHHHHHHHHHHHHHHHGGGGHHGHHGGHHHHHGHHHHG9GGGGHGHGGGGGGGEGDGHHHHH;GHGHFHHGHHGGGGGGGHHHGGHHHHGHHGGEFGHHHHHHHHHGHHGGGGGGGGGBHHGHHFHHHGHHHGHGGGHHHGGHHHHHEHHHHHHHHGGHHHGHHHHHHGGHHHHGHHGHGHGHHHGHHGGGF?HHGHFHHGHGHHHGHHHFFFHFHGHHHGHHGGGGGHHHHE?EGHGGGGGFGGGGFFFFFFFCBCCC
@M02197:102:000000000-ALU3V:1:1101:24833:12710 1:N:0:1
CTGTTACAGCGATCCTCCGCTTATTGATATGCTTAAGTTCAGCGGGTAGCCCTACCTGATTTCAGGTCAAAGTCAAAAGGTGCGCGATGGCAGGTTTTGAGCAGTCATCACCACAAGGAGAGACGAAACTTATTACGTCTAACACTGATGTGGGATGTTCCACTAAGTCATTTGAGGTGAGCCATTGCTGGCAGACACCCAAGTCCAAGCCTAACATGTTCAGAAAACATATTAGATTGAGATTTCATGACACTGAAACAGGCATGCCTTTCGGAATACCAAAAGGCGCAAGGTGCGTTCAAAGATTCGATGATTCAC
+
BBBAAFFFFFBBGGCGGGGGGGGFHHGHFHHFHHHBGAGF5FGGCGGGAGHGHGHFHHGHHHHEFH5GHGFHGHGFHHFG@GGGGC?EGGHGGFGHHGHGGHHHHFHGHHFFFHEHFEFEEDGHHHGGHHHHGHGHGFGGFDGGGHFFFFGHFEHHGH:GHFHHGHHHGHHGFGHGFGGFHHHGFHHHGHHHHGEHHHGFGBGBEFBGFGEGGGGFGBFHFGFGDBEHFHHHFGBBFFGFFFHFFGGEGEDFGGDFBBFFHHFFFHGGGEGFGFFAD/EAA1?0EA0FGCHF?EECBB3BFGGGGG>B33FDF>AA>1
@M02197:102:000000000-ALU3V:1:1101:19853:12748 1:N:0:1
CTGTTACAGCGATCCTCCGCTTATTGATATGCTTAAGTTCAGCGGGTATTCCTACCTGATCCGAGGTCAACCTGAGAAATAAAAGGTTAGACCGACCCGACGAGACCTTGCAACTCCCCGCGTGCCTCGAAAGACTCGTTGCGAAGAGGGTCCCACGGACGCCGTCATTGTCTTTGAGACCAGTTGCGTTGCCACAACTCGGTCCAACACCCAAACCGAGGTTTGGAGAGAGGATAATGACGCTCGAACAGGCATGCCCATCGGAATACCAATGGGCGCAATGTGCGTTCAAAGATTCGATGACTCAC
+
AABBBFFFFFBBGGGGGGGGGGGHHHHHGHHHHHHHHHHHGHHGGGEGEFHHHHHHGHHHHGHGGCEGFDHHHGFGFHHHHHHFGCF9FGHGHEEEEFGGGGF@GGGGHHHFBGHHHGDBGGFFGFGHFGGGFHFDGEDCG?@FGGCFHGGHHHHHGGGGAFGGGGDCF0BBGHFGHHFHGFFCGGGFFHG?AFGFFFFFGFGAGFEGFGFFFE?GGHFEGBEHGHHHHHHGHHHHHGEECFFHDHFGEEFHHHGG11GGGHHHHGHHHGHHGCFGGHHHHGCGGHGGGGGFGGGFFFFFFFF>3BA>
@M02197:102:000000000-ALU3V:1:1101:18032:12773 1:N:0:1
CTGTTACAGCGATCCTCCGCTTATTGATATGCTTAAGTTCAGCGGGTATTCCTACCTGATCCGAGGTCAACCTGAGAAATAAAAGGTTAGACCGACCCGACGAGACCTTGCAACTCCCCGCGTGCCTCGAAAGACTCGTTGCGAAGAGGGTCCCACGGACGCCGTCATTGTCTTTGAGACCAGTTGCGTTGCCACAACTCGGTCCAACACCCAAACCGAGGTTTGGAGAGAGGATAATGACGCTCGAACAGGCATGCCCATCGGAATACCAATGGGCGCAATGTGCGTTCAAAGATTCGATGACTCAC
+
CCCCCFFFFFCCGGGGGGGGGGGHHHHHGHGHHHHHHHHHHHHGGGGGHHHHHHHGHHHHHHGGGGGHHHHHHHHHGHGHGHHHHGHHHFHHGGGFGGGGGGFGGGGHHFHHFFHHHGGGGGGGGHHHGGFGGHHHHGGGGHGGGHHHGHEFHGHHGGGGCGGCHGGHGHHHGFFGHHFFGHFFGGFGBFGGGHHGGGGGHHHGHGFFFGGFGFFGGGHGHGBHHHGHHHHHHHGGHGGGGGGFFHGHHHHHHGHHHGGGGHHHGHHGHHHHGGGGGHGHHGEGGHGGGGGGGGGGFFFFFFFCCCCC
@M02197:102:000000000-ALU3V:1:1101:9845:12796 1:N:0:1
CTGTTACAGCGATCCTCCGCTTATTGATATGCTTAAGTTCAGCGGGTAGTCCTACCTGATCTGAGGTCTATCACAAGAGTCTGCTCGCAGAGCGAGGGCGGTTTCAAGGAAGCCTGCCGTCCCAAGGTCGAGCGATACATATCACGCAGGACAAAGGGCCGCAAGGCCACCGATGCATTTGAGGCGAGCCCGGCAAGGGGCAACACCCAAGTCCGACCCCCCCGTGCAGGACACGAGGGGACGAAAGCTGACGTGACACTCAGACAGGCATACCCTCCGGAATACCAGAGGGTGCAAGGTGCGTTCAAAGATTCGATGACTCC
+
CCDBCFFFFFCCGGGGGGGGGGGHHHHHHHHGHHGHHHHHHHHGGGGGGHHHHHHHHHHGHHHHHGHHHGHHHHHHHHHHHHHHHHGGGGGHHGEFGGGGGDGGHHGHHHHFHHHHHHGGGGGHHGGFHGGGGGGHGGHHHHHGHGHGGGGHHHHGHGGGGGGGGGGGGGGGGGFFFFHFFFFFFFFFFFFFFFF?FFFFFFCFFFFFFFFFFFFFFGGGGGGHHHHHHHGFHGGHHGGGHFHGHHHGEFHGHBFGEHHHHHGDBFHHHHGDGGGGGHHFHGFFHGHHFGFHHGHHHGGGGGGGGGGGGGGFFFFFFFBCBBA
@M02197:102:000000000-ALU3V:1:1101:20886:12781 1:N:0:1
CTGTTACAGCGATCCTCCGCTTATTGATATGCTTAAGTTCAGCGGGTATTCCTACCTGATCCGAGGTCAACCTGAGAAATAAAAGGTTAGACCGACCCGACGAGACCTTGCAACTCCCCGCGTGCCTCGAAAGACTCGTTGCGAAGAGGGTCCCACGGACGCCGTCATTGTCTTTGAGACCAGTTGCGTTGCCACAACTCGGTCCAACACCCAAACCGAGGTTTGGAGAGAGGATAATGACGCTCGAACATGCATGCCCATCGGAATACCAATGGGCGCAATGTGCGTTCAAAGATTCGATGATTCAC
+
CCCBCFFFFFCBGGGGGGGGGGGHHHHHHHHHHHHHHHHHHHHGGGGGHHHHHHHHHHHHGHHGGGGHHHHHHHHHGHHHHHHHHGHGHFFFHGGGGGGGGGGGGGGHHHFFHHHHHHGGGGGGGHHHFFHGGGGHHGGGHGHHHHHHGHGHHGHHGGFGCGGHFHHGHGFHHHHGHFHFHHGGGGFHEFGFGHHGGGGGHFHHHGGFFGGGGGFGGHHGG3CHGHHHHHHHFHHHGGGGGGHGGHHFFHFHHHGHHGGGGHHHHHHHHHHHEGGGGHHHHGCFGHGGFGGGGFGGFFFFFFFCBBCC
@M02197:102:000000000-ALU3V:1:1101:12739:12807 1:N:0:1
CTGTTACAGCGATCCTCCGCTTATTGATATGCTTAAGTTCAGCGGGTATTCCTACCTGATCCGAGGTCAACCTGAGAAATAAAAGGTTATACCGACCCGACGAGACCTTGCAACTCCCCGCGTGCCTCGAAAGACTCGTTGCGAAGAGGGTCCCACGGACGCCGTCATTGTCTTTGAGACCAGTTGCGTTGCCACAACTCGGTCCAACACCCAAACCGAGGTGTGGAGAGAGGATAATGACGCTCGAACAGGCATGCCCATCGGAATACCAATGGGCGCAATGTGCGTTCAAAGATTCGATGACTCAC
+
1>A1>F@31CD?GGEGGGGGCEEHHHHHHHHHHHHGHHHHHHGGGGCEBGHFHHHHHHFHD1AEGEGHH11FGHFF1@FFGHHGGCFBF%B2@E5E;E/E;E@9;<FFDB9;FFC;FCA/@;CC9HBFA/GCGCCGB:GGHCCCC.A..9::.;$:CFFC0;DFCB?CFFF1?1;G<FC0C1<#9///FA@/E?F?9//<23:A?FFGGFF?E>FECB99B32D3F@3;9;GDBD@;FEEA9BF1FEB3DGA1FFAEEA?AAF5GD5HGBGF2E2E2HHFFCFFGHGGGGGGBGGGFFFD5F@BAAAB
@M02197:102:000000000-ALU3V:1:1101:13656:12834 1:N:0:1
CTGTTACAGCGATCCTCCGCTTATTGATATGCTTAAGTTCAGCGGGTATTCCTACCTGATCCGAGGTCAACCTGAGAAATAAAAGGTTAGACCGACCCGACGAGACCTTGCAACTCCCCGCGTGCCTCGTAAGACTCGTTGCGAAGAGGGTCCCACGGACGCCGTCATTGTCTTTGAGACCAGTTGCGTTGCCACAACTCGGTCCAACACCCAAACCGAGGGTTGGAGAGAGGATAATGACGCTCGAACAGGCATGCCCATCGGAATACCAATGGGCGCAATGTGCGTTCAAAGATTCGATGACTCAC
+
AAAAABDFB1>AFGGGGG?0A00FFD3BFDEGGBHHHHGF221ECEAEHGHEFHHEDD0FGFA/EEEEGHH0BG0B1BFGDFG:1/B:BFGBG@EEEEG/B<E//?FFFF:FEC;<B/C@ACG/CDGEFBAF?GF8CCGEGHGC<.CG.AGCA.CGCCDA@CE?AAGGHFFFFFFFFGFGHGCCCCFEFF//AFB?FE9FDFF8E>/F6FBFEFFA>EHE?'BFF33HHFFGFAFEFGGGGFHGGHHHHHHHHHHAGAGGGHHGHGHHHHHG2GFE2HHGHGGGGHGGGBGGFGGGFFFFFFFCCBBB
@M02197:102:000000000-ALU3V:1:1101:19030:12801 1:N:0:1
CTGTTACAGCGATCCTCCGCTTATTGATATGCTTAAGTTCAGCGGGTATTCCTACCTGATCCGAGGTCAACCTGAAAAAATAGATTTAGAGGTGGCCGGGCCCGTGACACCTTGAAACTCGACGCGTGCTCCGGAAAGCTCAGTGCGAAGAGGGTCCCACGGACGCCGTCATTGTCTTTGAGACCAGTTGGTCGCGGACGATCCAACGCGGTCCAACCCCAAACCCGGAGGGTTGAGGGAGGATAATGACGCTCGAACAGGCATGCCCTTCGGAATGCCAAAGGGCGCAATGTGCGTTCAAAGATTCGATGACTCAC
+
AAAA>FFFDCDBGG2EGFFEAEEGGGGFHGHHBGDA5FFHFDBACEEE3BGGBGFHFFFHBEAEGGEG3FGFHHFFDGHG1@GFGHGHHFDBFE;EG@/EEGGCEB/F:GGHHHGEFHDGDEGGG/@DAGFAEC/BDHHHFGBCCDBDFCBCGGGGACGHGGAA@:A@FHFHGC9DBFBFFDFGFFGG?CCCCC@BF0GHBBFFB9BDCEGEGEBBF#EDEE?EEEFHFEF#CFGCFFDFD;DEBB//EEEA/AF11HFBCFGFEE?EA/BFEA1HHHHGEA0FAE11F1E0A0FGA33A33GFGFCB3DB1>111>
@M02197:102:000000000-ALU3V:1:1101:12755:12818 1:N:0:1
CTGTTACAGCGATCCTCCGCTTATTGATATGCTTAAGTTCAGCGGGTATTCCTACCTGATCCGAGGTCAACCTGAGAAATAAAAGGTTAGACCGACCCGACGAGACCTTGCAACTCCCCGCGTGCCTCGAAAGACTCGTTGCGAAGAGGGTCCCACGGACGCCGTCATTGTCTTTGAGACCAGTTGCGTTGCCACAACTCGGTCCAACACCCAAACCGAGGTTTGGAGAGAGGATAATGACGCTCGAACAGGCATGCCCATCGGAATACCAATGGGCGCAATGTGCGTTCAAAGATTCGATGACTCAC
+
>AAAAFFFFFCCGGGGGGGGGGGHHHHHHHHHHHHHHHHHHHHGGGGGHHHHHHHHHHHHHHHGGGGHHHHHHHHHHHHHHHGGHGGGHGGHHGGGGGGGGGGGGGGHHGHGHHHHHHGGGGGGGHHGGGHGGHHGHGHGHHHGGFHHGHGHGHFFGGGGDGGHGHHGHHHHHHHHHGHFHHGGFGGHHHHGGHHGGGGFHGHHHGFFFGFGGFFGGHHGGFGHHHHHHHFHHHHHHGGGGGHHFFHHHHHHHHHHHEEA2GHHHGGHHHHGGGGGGHHHCGGGGHGGGFGGGFGFCFFFFFFAAAAB
@M02197:102:000000000-ALU3V:1:1101:24925:12878 1:N:0:1
CTGTTACAGCGATCCTCCGCTTATTGATATGCTTAAGTTCAGCGGGTAGTCCTACCTGATCTGAGGTCAAATCAAGAGTGCATTGACTGCGGTTTAGAGTGCGGACGGAGACAACTGATGTTTCGTCACACTAAGGCATTTAAGGAAGGCCAGAGGCGATCCCAAAGCTCAATGACGGTCAAGAAACCGCCAGAGAGAAGGTCTAATGACACTCAGACAGGCATACCCTTCGGAATACCAAAGGGTGCAAGGTGCGTTCAAAGATTCGATGACTCAC
+
BBBBBFFFFFBBGGGGGGGGGGGHHHHGHHHHHHFHHHHHHHHGGGGGGHHHHHHHHHHHHFHHHGHHHHGHGHHHHHFGHHHHHHHHHHGHHHGHHHHHHHGGGGGHGGHGHHHHHHHHFHHHGHGHGHHHHHGHHHHGHHGHFHHHGHHHHHHFEFHEGHHGHGHHHHHHHGHHGGGDHFFGFGGGGGGHHHHHHHHGHGFGHGHHFFGFHFFGGFGFEFGFFFDGGFFFHHHHHGHHHGGGF;HHHGGGGGHGDBGFGGGGGFFFFFFFBBBBA
@M02197:102:000000000-ALU3V:1:1101:8836:12924 1:N:0:1
CTGTTACAGCGATCCTCCGCTTATTGATATGCTTAAGTTCAGCGGGTATTCCTACCTGATCCGAGGTCAACCTGAAAAATATAGATTTAGAGGTGGCCGGGCCCACAAGACCTTGCAACTCGACGCGTGCTCCGGAAAGCTCAGTGCGAAGAGGGTCCCATGGACGCCCGTCATTGTCTTTGAGACCAGTTGGCCGCGAACGGTCCAACGCGGTCCAACACCCGAAACCCCCGCGGTAAAGCAGGGGTTTCGGAGGGAGGATAATGACGCTCGAACAGGCATGCCCTTCGGAATGCCAAAGGGCGCAATGTGCGTTCAAAGATTCGATGACTCAC
+
BCCAAFFFFFCCGGGGGGGGGGGHHHHHHGHCHHHHHHHHHHHGGGGGGHHHHHGHHHGHHHHGGGGHHHHHHHHHHHHGFHHHHHHHH4FGHHHAHHGGGGEGGGGHHHFHHHHHHHG<HGGGGGGGGGGHHGGDGGGHHHHHHHHFGGGCFGFGHHHHHGHGHGGGGGGGGGGGFGGFGGFFGGGGGGGGGGGGGGFGGGGGFFFFGGFHHFGHFGFEFGFHE=FGGGGGFGHHHHGHHFCEGFGGGFGGHHGHHHHGGHHHGGGGGHHFHHFHFHGHHGGGGGE?FGHHHHFFFHHGGGGGGBHHGGGGHGGGGGGGFGGFFFFFFFBBBAA
@M02197:102:000000000-ALU3V:1:1101:8609:12976 1:N:0:1
CTGTTACAGCGATCCTCCGCTTATTGATATGCTTAAGTTCAGCGGGTATCCCTACCTAATCCGAGGTCAATCATTAAAAGATGGGGGGTTCTGGCGAGTGTCCATCCGGTGTCTATAGCGATGAAGTTTACTACGCTTAGAGCCTGACAGCACTGCCACTGATTTTAGAGGCTGCCTTCACAGCAGGCCTCAACACCAAGCTGAGCTTGAGGGGTGATAATGACGCTCGAATAGGCATGCCCCTCGGAATACCAAGGGGCGCAATGTGCGTTCAAAGATTCGATGATTCAC
+
3AAAAFFFFB@DGGGGGFGGGGGHHHHHHHHHHHHHHHHHHHHGGGGGHHHHHHHHHGHHGHGGGGGHHHHHHGHFHHHFGHHHGG?FB6FBGHHGFGGF;CGHEGHCFCCAFGGGGGGGHHEHHFFHGGBBFFGGGGGBFHHFFFFF6FGGFFFFFFFHGFFFFGFFFFFFEFFFFFFHHHFEGFGGFHFFEGHEFHHFGFFHGHHHGGGGGFHFAHHGFFFEAFFCEFFHGEFHHGFGEEEGFHHHHHGHHG2CEAEEG5FBCE?GHGFFGE5GE4CBFFDFFFA>AAA
@M02197:102:000000000-ALU3V:1:1101:12482:12973 1:N:0:1
CTGTTACAGCGATCCTCCGCTTATTGATATGCTTAAGTTCAGCGGGTATTCCTACCTGATCCGAGGTCAACCACAAAAAATTGGGGGTTTAGCGGCTGGGAGTTATAGCACCTAACAAAAGCGAGAAAAAAATTACTACGCTCAGAGGATACTACAAATCCGCCGTTGTATTTCAGGAACTACAACTCCTAAGAGAAGTAGATTCCCAACACTAAGCTAGGCTTAAGGGTTGAAATGACGCTCGAACAGGCATGCCCACTAGAATACTAATGGGCGCAATGTGCGTTCAAAGATTCGATGATTCAC
+
BCCBCFFFFFDCGGGGGGGGGGGHHHHHHHHHHHGHGHHHCHHGGGGGHHHHHHHHHHHHHHHGEGEGHHHHGGHHHHHGHHHHHGGGGGHHGGGGFGFGFGGHFHHFHHFGHGHHHHHHGHGFGGGHGHHHGHHHHHHGFCHGCHGEGGHHHHGHHHCCGEGBGGGGGGGGHHHHHGFBFGHHGHFGGFHHFFHFGFHFFHFGFEHGFDFHHHHGHGFFFFFFGFFEBFHHHGGFFFA?HHDHHFHHHBGHHEHHHFF5FGHGHHGHHHEEGGFHGHF?GGGHFFGGFGGGGFFFFFFFDAAA>A
@M02197:102:000000000-ALU3V:1:1101:23621:13009 1:N:0:1
CTGTTACAGCGATCCTCCGCTTATTGATATGCTTAAGTTCAGCGGGTATCCCTACCTGATCCGAGGTCAACCTTTGAATAAAGATTTAACGGCCGCGGCCACCCGCACTCCGAAGCGAATTAGAAAATCCACAACGCTTAGAGACGAATGGCTCAGCCGGAGACTTTAAGGCGCGCGGAGCCGCGACGCCCAATACCAAGCCAGGCTTGAGTGGTGAAATGACGCTCGAACAGGCATGCCCTTCGGAATACCAAAGGGCGCAATGTGCGTTCAAAGATTCGATGATTCAC
+
BBCCBFFFFFBDFGGGGGGGGGGHHHHHHHHGGFHHGHHHHHHGGGGGHGHHHHHHHHHHHGHGGGGHHHHHHHHGHHHHHHHHHHGHHHGGGGGGFFFGGGHGGGGGGHHGGGGGGDFGGHHGHHHHHHHHHHGGGGGGHHHHHGGGHGHGHHHHGGGGBGGHGHHFGGFGGGGGGGCFDGGFGGGHHFHFEHGGGHHHFGHFGFHHHHHHHHHHHHHGFFGGHHGHHHHHGHHHGGGGGGGHHHHGHHHGFHGGGGGHHHGGCGGHGGGGGFGGGGFFFFFFFCCBCC
@M02197:102:000000000-ALU3V:1:1101:24988:13032 1:N:0:1
CTGTTACAGCGATCCTCCGCTTATTGATATGCTTAAGTTCAGCGGGTATTCCTACCTGATCCGAGGTCAACCTGAGAAATAAAAGGTTAGACCGACCCGACGAGACCTTGCAACTCCCCGCGTGCCTCGAAAGACTCGTTGCGAAGAGGGTCCCACGGACGCCGTCATTGTCTTTGAGACCAGTTGCGTTGCCACAACTCGGTCCAACACCCAAACCGAGGTTTGGAGAGAGGATAATGACGCTCGAACAGGCATGCCCATCGGAATACCAATGGGCGCAATGTGCGTTCAAAGATTCGATGACTCAC
+
BCCBBFFFFFCCGGGGGGGGGGGHHHHHHHHHHHHHHHHHHGHGGGGGHHHHHHHHGHHHHHGGGGGHHHHHHHHHHHGHHHHHHGFHHHHHHGGGGGG:GGGGGGGHHHHGHHHHHHGGGGDG8GCHGGFGGHHHHGHGHGGFFHHHEFGGGHHHGGGGCDDHGGGGHGHHHHFHHHFFFGFFFGGFDHHFFFHGGGFFHHGHHGEEFEFFEFFGGHHGHHHGHGHGHHHHHHHGHGGGGGGHGHHGHHHGHFHFGCGEGHHGEHHFHFFH?GGGFHFHHGGGGCGGGGGGGGGGFFFFFFFABBB@
@M02197:102:000000000-ALU3V:1:1101:4030:13088 1:N:0:1
CTGTTACAGCGATCCTCCGCTTATTGATATGCTTAAGTTCAGCGGGTAGTCCTACCTGATCTGAGGTCAATCGATGCTTTCCGCTCGCGCGGCGGTTTCAAGGAGGCCGCCGACCCAGAGCCCAGCGAAACGTGTCACGCTGATCAATGGGCCGGGGAGGCCGCCGATGCTTTTAAGGCGAGCCCGTGTGAGGGGCAACACCCAACTCCAACCCCGCCGGGCAGGACCCGGCGGGATGATGATTTACAAGACACTCAGACAGGCATACCCTCCGGAATACCAGAGGGTGCAAGGTGCGTTCAAAGATTCGATGATTCAC
+
?A?AAFFFFFB?CFCGGGEGA2EG5EADGHBEHGHFFFGFGDGDEEEEGHGFFFBGFHHEHDHHGG3FGHHGGFF@EGHHFGDGGCC?EFGGGGGGC8HH;B$CAE@F/@@BCCC@<EFCF.ECA:CFDD-;/#0A9FCFA9ACF:B;997F5BA@DF9-.:=DAFAFFBFFFBFFFF9>7A;;./:AHGGFFDC..9C<EFFFE09?C<BB/?<@CBF;FF=CEE#;#E>BF@@D9FD;FG9DFDBHGB1F1FGDD11A112GCGBE??FEBDFFFHGHFHHGA0AABF1BA0CFHGE3BB33CGGBBFFFFFA1A1>
@M02197:102:000000000-ALU3V:1:1101:15920:13141 1:N:0:1
CTGTTACAGCGATCCTCCGCTTATTGATATGCTTAAGTTCAGCGGGTATTCCTACCTGATCCGAGGTCAACCTGAGAAATAAAAGGTTAGACCGACCCGACGAGACCTTGCAACTCCCCGCGTGCCTCGAAAGACTCGTTGCGAAGAGGGTCCCACGGACGCCGTCATTGTCTTTGAGACCAGTTGCGTTGCCACAACTCGGTCCAACACCCAAACCGAGGTTTGGAGAGAGGATAATGACGCTCGACCAGGATTCCCAACCGGAATCCCAATGGCGCAATGTGCGTTCAAAGATTCGATGACTCAC
+
BBBBCFFFFFBCGGGGGGGGGGGHHHHHHHHGHHHGHHGHHHHGGGGGHHHHHHHGHHHHHHGGCGGHHHHHHGHHHHHHHGGHHGH;H0<HHC;GGGG;;G.G:GGC:FHHH<;HHHG;GG;GGH<HGFFG:HH<<GH:96FGG:;FHG#CGHGHGA;GCGGAA7GGFG6FFFFFFF5F5FFF8888F7ADFFFFFFFFFFFFFFFF8FFFFF8F6FFFAEFFF?B4FFFDDFFF2F4F7F6DF:B335B32310EA1A2BB3FA22G5D22GFGGGGGGGGGHGGGGGGGGGGFFFFFFFCCBBC
@M02197:102:000000000-ALU3V:1:1101:27221:13216 1:N:0:1
CTGTTACAGCGATCCTCCGCTTATTGATATGCTTAAGTTCAGCGGGTATTCCTACCTGATCCGAGGTCAACCTGAGAAATAAAAGGTTAGACCGACCCGACGAGACCTTGCAACTCCCCGCGTGCCTCGAAAGACTCGTTGCGAAGAGGGTCCCACGGACGCCGTCATTGTCTTTGAGACCAGTTGCGTTGCCACAACTCGGTCCAACACCCAAACCGAGGTTTGGAGAGAGGATAATGACGCTCGAACAGGCATGCCCATCGGAATACCAATGGGCGCAATGTGCGTTCAAAGATTCGATGACTCAC
+
ACABCFFFFFCCGGGGGGGGGGGHHHHHGHGHHGHHHHHHFHHGGGGGHHHHHHGHHGHHHHHGGGGHHHHHHHHFHHHHHGHHHGHHHHHHHGGGEGGGGGGCGGGHHHHFHHHHGHGGGGGGGHHHGGHGGHHGGGHGHGGGG?DGGCACEHHHGGGGFABGFHHHGGHHFFFHFGFFFHFFFGGHFGFFGHHFFFFFGHFHEFFFFFGGEEFGGGEGHHHHHHHHHHHHFFHHHDGGFGFHDGGHHHHHHFHGC??E?GHHHCHHHHHHGGGGFHFCHFFEGFGFFCGFGGF4C4FFFFFBA?A?
@M02197:102:000000000-ALU3V:1:1101:23069:13336 1:N:0:1
CTGTTACAGCGATCCTCCGCTTATTGATATGCTTAAGTTCAGCGGGTAGTCCTACCTGATCTGAGGTCAATCGTACAAATCCCCGTGAGGGGCGGTTTCAAGGAGGTCCCCCTGTCCGAGACACGACGAAACGTATTACGCCGAGGCAAGGGTCGGTAGACCACCGATGTGTTTGAGGCGAGCCAAATGGCAGCGCCCAGTTCCAACCTCGCCGGGCAGGACCCGGCGGGATGATGATTGACATGACACTCAAACAGGCATACCCTCCGGAATACCAGAGGGTGCAAGGTGCGTTCAAAGATTCGATGACTCAC
+
CCCCCFFFFFCCGGGGGGGGGGGHHHHHHHHHHHHHHHHHHGHGGGGGGHHHHHHHHHGHHHHHHGHHHHHGGHHHGHHHHHHGGGGGGHGGGGGBCFFHHHHHHGGHHHHG7FGGHGGGGDFHGGFGGGFFFFEGHHHGGGGFCGEFFGGGFFFHFGFFGGFGGHGGHHHGHFGGGGGHFHHGHHHHHGGGGFGHFHHHHFGHHGGFBGGGGHHHFHGGFGGGGGGHHHHHHHHHGHHHHGHHGHGGAHGHHHHHHHHHGEGGGGGHGHHHCHGHHHHGHHHGHHHGGGGHGGGGGGCGGGFFFFFFFAA?BA
@M02197:102:000000000-ALU3V:1:1101:19178:13423 1:N:0:1
CTGTTACAGCGATCCTCCGCTTATTGATATGCTTAAGTTCAGCGGGTATTCCTACCTGATCCGAGGTCAACCTGAGAAATAAAAGGTTAGACCGACCCGACGAGACCTTGCAACTCCCCGCGTGCCTCGAAAGACTCGTTGCGAAGAGGGTCCCACGGACGCCGTCATTGTCTTTGAGACCAGTTGCGTTGCCACAACTCGGTCCAACACCCAAACCGAGGTTTGGAGAGAGGATAATGACGCTCGAACAGGCATGCCCATCGGAATACCAATGGGCGCAATGTGCGTTCAAAGATTCGATGACTCAC
+
BBCBBFFFFFCCGGGGGGGGGGGHHHHHHHHHHHHHGGHHHHHGGGGGHHHHHHHHHHHHHHHGGGGHHHHHHHHHHHHHHHHHHGHHHCHHHGGGGGGGGGGGGGGHHGGHHHHHHHGGGG?CGHHHGGHGGHHHHGGGHHHHHHHGEHHHHHHHGGGGGDGHGGGGGHHHHFFGHHHFHHGGGGGHHHGGGHHFFGFGHHFDHFFBEGGGGFFFFHHGHFHHHHHHHHHGHGHHHGGGGGHHGHHHHHHHHHHHHGGGEGGHHHHGHGHHGGGGGFHHGGEGDCGGGGGGGGGGFFFFFFFCCBA?
@M02197:102:000000000-ALU3V:1:1101:19505:13394 1:N:0:1
CTGTTACAGCGATCCTCCGCTTATTGATATGCTTAAGTTCAGCGGGTAGTCCTACCTGATCCGAGGTCAACCTGAGAAATAAAAGGTTAGACCGACCCGACGAGACCTTGCAACTCCCCGCGTGCCTCGAAAGACTCGTTGCGAAGAGGGTCCCACGGACGCCGTCATTGTCTTTGAGACCAGTTGCGTTGCCACAACTCGGTCCAACACCCAAACCGAGGTTTGGAGAGAGGATAATGACGCTCGAACAGGCATGCCCATCGGAATACCAGGGGGCGCAATGTGCGTTCAAAGATTCGATGACTCAC
+
CCC@AFFFFFCCGGGGGGGGGGGHHHHGHHHHHHHGGHHHGHHGGGGGGHHHHHHHHHHHHHGDGGGHHHHHHHHHHHHGHFHHHGFHHG;HHCFGGGGGGGGGGGGHGGHHHHHGHFGGGACGGHHHGGHGGHHGHGHGHGGGGGGH:CGHGHFHGGGGGGGHFGHGHHHHFFHHFFHHHHGFFGGHHHGFFFFGFGGGHHHFHFFFFFFGFFFGGHHFGHHGHGHHHHHHHHHGGGGGGGHHGHHHHHHHHHHHHGGGGHHGHHGFHGGGGGGGGGHHHGGGGHGGGGGGGGGGFFFFFFFCCDDC
@M02197:102:000000000-ALU3V:1:1101:22484:13476 1:N:0:1
CTGTTACAGCGATCCTCCGCTTATTGATATGCTTAAGTTCAGCGGGTATTCCTACCTGATCCGAGGTCAACCTGAGAAATAAAAGGTTAGACCGACCCGACGAGACCTTGCAACTCCCCGCGTGCCTCGAAAGACTCGTTGCGAAGAGGGTCCCACGGACGCCGTCATTGTCTTTGAGACCAGTTGCGTTGCCACAACTCGGTCCAACACCCAAACCGAGGTTTGGAGAGAGGATAATGACGCTCGAACAGGCATGCCCATCGGAATACCAATGGGCGCAATGTGCGTTCAAAGATTCGATGACTCAC
+
BBBBBFFFFFBBGGGGGGGGGGGHHHHHHHHHHGHHHHHHCHHGGGEGHHHHHHHHHGHHHHHGFGGHGHHHHHHHHHHHHHHHHGGHHHHHHGGGGGGGGGGGGGGHGGHHHHGHGHGGGGGGGHHHGGGGFHGHHGHGHGGHHHGGGHGHHHHHGGGGGFGGHGGGHHHGHHGHHGFFHHGGGGGHFFFFFHHGGGGGHGHFHFFFFGGGFFFGGHHGHHHHHHHHHHHGHHHHHGGGGGFHFHHHHHHHGHFHEGGGGHHHHHFHHHGHGGGGGFFHHGGGGHGGGGGGGGGGFFFFFFFBBBAA
@M02197:102:000000000-ALU3V:1:1101:7939:13505 1:N:0:1
CTGTTACAGCGATCCTCCGCTTATTGATATGCTTAAGTTCAGCGGGTATTCCTACCTGATCCGAGGTCAACCTGAAAAATATAGATTTAGAGGTGGCCGGGCCCACAAGACCTTGCAACTCGACGCGTGCTCCGGAAAGCTCAGTGCGAAGAGGGTCCCATGGACGCCCGTCATTGTCTTTGAGACCAGTTGGCCGCGAACGGTCCAACGCGGTCCAACACCCGAAACCCCCGCGGTAAAGCAGGGGTTTTGGAGGGAGGATAATGACGCTCGAACAGGCATGCCCTTCGGAATGCCAAAGGGCGCAATGTGCGTTCAAAGATTCGATGACTCAC
+
AABBBFFFFFDBGGFGGGGGGGGHHHFHHHHHHFHHGHGCHHGGGGGGHFHHHHHHHGHHHEHGGGGHHDGHFHGGHGHHGHGFHHGHHDHHHHHFHHGGEGGCDFE/CBGHHHHE9HHHHGE<CFCGGGEHHGGGGGFHHHBFGHFC5FGGHGGGHHGHHFH;C@CGGFGBFFFFFFGFGFBE8GGGFFGGFFFFGGFFDC;DDDFFF?@BBDFFFEF:FFAD=AAGGGFEE;BGHGFHEFFDGGHHHHFDBFGHHEHHGGHHGFDGGHGGHHGHHGFHHGFGFGGGHHHHHHHHHHHGGEEGHFHHGGGFFFFGFGCGGGGFFFFFFDBBBBB
@M02197:102:000000000-ALU3V:1:1101:9582:13516 1:N:0:1
CTGTTACAGCGATCCTCCGCTTATTGATATGCTTAAGTTCAGCGGGTATTCCTACCTGATCCGAGGTCAACCTGAGAAATAAAAGGTTAGACCGACCCGACGAGACCTTGCAACTCCCCGCGTGCCTCGAAAGACTCGTTGCGAAGAGGGTCCCACGGACGCCGTCATTGTCTTTGAGACCAGTTGCGTTGCCACAACTCGGTCCAACACCCAAACCGAGGTTTGGAGAGAGGATAATGACGCTCGAACAGGCATGCCCATCGGAATACCAATGGGCGCAATGTGCGTTCAAAGATTCGATGACTCAC
+
>AAAAFFFBFBDGCE5GGGGGGGHHFHGHHHFHFFHHHFHHHHGGGEEFHHGHGHHHHHHHHGGG?EGHHFHHHGHHHHGHHGFHGGFGAFFHFGGGCDE?E?DEFFBFFFGHFHGFFDGGGAFAGGGGFHFGGGHGGBGGHG?@GEEGGEGGFGHGFGFCFGGGHFHHHHFFGHHFHHHGHGGGGFCGFHFDHHGGGGFHFGHHGEEADGGGGGGGH:EEFHFGHHGBHHHDGFHHGGGGFGEDGHHFHHHHGEHHGGGGHHHHHHHHHHHGGGGGGHHHGGGGHGGGGGGGGGCFFFFFFFBBBA?
@M02197:102:000000000-ALU3V:1:1101:21195:13607 1:N:0:1
CTGTTACAGCGATCCTCCGCTTATTGATATGCTTAAGTTCAGCGGGTATCCCTACCTGATCCGAGGTCAACCTTAGAAATGGGGTTGTTTTACGGCGTAGCCTCCCGAACACCCTTTAGCGAATAGTTTCCACAACGCTTAGGGGACAGAAGACCCAGCCGGTCGATTTGAGGCACGCGGCGGACCGCGTTGCCCAATACCAAGCGAGGCTTGAGTGGTGAAATGACGCTCGAACAGGCATGCCCCCCGGAATACCAGGGGGCGCAATGTGCGTTCAAAGATTCGATGATTCAC
+
CCCCCFFFFFCCGGGGGGGGGGGHHHHHHHHHHHHHHHHHHHHGGGGGHHHHHHHHHHHHHHHGGGGHHHHHHHHHHHHHHHHGGGGGHHHHHGGGGGGGGHHHHGGGGGGHGGHHHHHHGGGGGHHHHHHHHHHGGGGGGHGHGGGGGHHHHHHHHHHGGGGGGGGGGGGGGGGGGGGGGGGGGGGGGGGGGHHHHHHGGGGGGHHGHHHHHHHHHHHHHGGGGGGGHHGHHFHHHHHHGGGGGGGHHHGHHHHGGGGGGGGHHHHGGGGHGGGGGGGGGGFFFFFFFCBBCA
@M02197:102:000000000-ALU3V:1:1101:28515:13632 1:N:0:1
CTGTTACAGCGATCCTCCGCTTATTGATATGCTTAAGTTCAGCGGGTAGCCCTACCTGATTTCAGGTCAAAGTCAAAAGGTGCGCGATGGCAGGTTTTGAGCAGTCATCACCACAAGGAGAGACGAAACTGATTACGTCTAACACTGATGTGGGATGTTCCACTAAGTCATTTGAGGCGAGCCATTGCTGGCAGACGCCCAAGTCCAAGCCTAACATGTTCAGAAAACATATTAGATTGAGATTTCATGACACTGAAACAGGCATGCCTTTCGGAATACCAAAAGGCGCAAGGTGCGTTCAAAGATTCGATGATTCAC
+
AAABCFFFFF@DGFGGCGEGGFGHGHHHHHHGHHHHCDGHGHHCFGGGGHHHHHHFHHHHHHHGGHHHGEHHDFDGHFGGGHFFGGGGGGFHGGFGH:HG8HHHHGFFH;HHFHGHFGFCCFF2DGDGGH1GGH<HGHHHGGFHHHHGHHHGHGHHFGGHHHHFGH8HGGHHHFHAFEC@GCGHC;EHGGFGGGGGHGBCGGGFGGFFGEFGFFFGGHFGGGFBHHFFGBHFFHHGBHGHFFFGHHFFGBF2FF2HHHGD1EHHHGFA/A/CDHHHGHCDABA0E0CGGF0E0?EAAB3FGE3GFGFFBFFFDAAAAA
@M02197:102:000000000-ALU3V:1:1101:28757:13629 1:N:0:1
CTGTTACAGCGATCCTCCGCTTATTGATATGCTTAAGTTCAGCGGGTATCCCTACCTGATCCGAGGTCAACCTTAGAAATGGGGTTGTTTTACGGCGTAGCCTCCCGAACACCCTTTAGCGAATAGTTTCCACAACGCTTAGGGGACAGAAGACCCAGCCGGTCGATTTGAGGCACGCGGCGGACCGCGTTGCCCAATACCAAGCGAGGCTTGAGTGGTGAAATGACGCTCGAACAGGCATGCCCCCCGGAATACCAGGGGGCGCAATGTGCGTTCAAAGATTCGATGACTCAC
+
AABBBFFFBFBBEGGGGGGCGCGHHHFHFHGHGHHHCGHHHHHFGFEGGHHHHHHHGHHHHHGGGGEHFFHH:GHHGHH0HGHGGGGGHH<HHGGGGGEEGGHHHGGGGEGHGGHHHHHFCDGGGFGHHHFHHHHGGGGGGHFGGGGGEHHHHHHGHHHGGGGGGGGGGFGFGGGGFGGCC?CDF?FDGGGFFFFFGGFGGHFGFGFFGCHGHHHHGHHHHHHGGGGFHGGHGHHHHHHHGGGGGE?HHHHHGFHDGGGGGGGHHHHGGGGHGGGGGGGGFGFFFFFFF@BBBB
@M02197:102:000000000-ALU3V:1:1101:28528:13643 1:N:0:1
CTGTTACAGCGATCCTCCGCTTATTGATATGCTTAAGTTCAGCGGGTAGCCCTACCTGATTTCAGGTCAAAGTCAAAAGGTGCGCGATGGCAGTTTTTGAGCAGTCATCACAACAAGGAGAGACGAAACTTATTACGTCTAACACTGAAGTGGGAAGTTCCACTAAGTCATTTGAGGCGAGCCATTGCTGTCAGACGCCCAAGTCCAAGCCTAACATGTTCAGAAAGCAAATTAGATTGAGATTTCATGACACTGAAACAGGCATGCCTTTCGGAATACCAAAAGGCGCAATGTGCGTTCAAAGATTCGATGAGTCAC
+
AA>>AFFFFF?DGEFAFGG00AEHFFFBGCDGHHFD1AGGHDAE//E/FEFHF0FGF1CDBEF2GG1F@DGGBBE@GEBEHGFCGEG//EG0E-B1B7E:CB10F1BFEGB#B-;0<=B2#/<B0=>=<1#1@%@FE,1?CG<G7#,1$<<<<AF#?1=0GD1@FC$==G941<DEBE<*0@?B6B<1<2#CFBA>A/A@?B36/EBFFF1@BBBBBB):BFFFFF#A@#;2DGE1EEFHGAFF212DFA2F22AFAF1A1FBB0/A////A2FA2F//F11??FEED13A0EE0GGBGF3CGEB11BFFF1D1>AAA
@M02197:102:000000000-ALU3V:1:1101:20482:13586 1:N:0:1
CTGTTACAGCGATCCTCCGCTTATTGATATGCTTAAGTTCAGCGGGTATCCCTACCTGATCCGAGGTCAACCTTAGAAATGGGGTTGTTTTACGGCGTAGCCTCCCGAACACCCTTTAGCGAATAGTTTCCACAACGCTTAGGGGACAGAAGACCCAGCCGGTCGATTTGAGGCACGCGGCGGACCGCGATGCCCAATACCAAGCGAGGCTTGAGTGGTGAAATGACGCTCGAACAGGCATGCCCCCCGGAATACCAGGGGGCGCAATGTGCGTTCAAAGATTCGATGACTCAC
+
ABCBBFFFFFCCGGGGGGGGGGGHHHHHHHHHHHGHHHHHHHHGGGGGHHHHHHHHHHHHHHHGGGGHHHHHHHHHGHHHHHHGGGGDGHHHHGGGGGGGGHHHGGGGGGGHGGHHHHHHGGGGGHHHHHHHGHHGGGGGGHHHGGGGGFHGHHHHHGFGGGFFGGGGGGGGGGGGGGGGGGFGFGGGGGGGGFHHGFFGGHGGGHHGHHGHHHHHHGHHFHGGGFGGGEGHHHHFHHHGGGGGFFEEFFHGHHGGGCGGGFDFCHHGGFGHGBGFBGFGGGFFFFFFFABAAA
@M02197:102:000000000-ALU3V:1:1101:10092:13698 1:N:0:1
CTGTTACAGCGATCCTCCGCTTATTGATATGCTTAAGTTCAGCGGGTATCCCTACCTGATCCGAGGTCAACCTTGAGGTGAAGTGTTAGGCGGACGGCCGCCCCCGCAAGTTGGCATTCTACTGCGCTTGAGGGTACATCCCATCGCCGAAATCTTTAGGGGCCGTCCACGGGGGACGGATCCCAATGCCAAGCAGTGCTTGATGGTTGATAATGACGCTCGAACAGGCATGCTCCCCGGAATACCAGGGAGCGCAATGTGCGTTCAAAGATTCGATGATTC
+
ABBAAFFFFFBBGGFGGGGGGGCEGCHHHHFCBGFFGHHGGHHGCGGGHFHFGHHHHHHHFHHFGGGHHFHFHFFGFH3FGHHBGEGGB2FAE>FGGGFGFGGCCGGGFEGHGHGFHHHGHFHHHHHHHHHGHHHHGHHHGHHGFGGHFFFGHHHFGHGGGGGCFCGGGFGHDGGFHFEFAFFHHFGHGHHHHHHHGHHHHHGGGHFHHGHHGGFGGFGHEFHGBFGEGHGFFFFBFFFGBFFFHHHGEDE?GHHFHGGFCAGFGFGGGGFFFFFFFAA3AA
@M02197:102:000000000-ALU3V:1:1101:2840:13709 1:N:0:1
CTGTTACAGCGATCCTCCGCTTATTGATATGCTTAAGTTCAGCGGGTATTCCTACCTGATCCGAGGTCAACCTGAGAAATAAAAGGTTAGACCGACCCGACGAGACCTTGCAACTCCCAGCGTGCCTCGAAAGACTCGTTGCGAAGAGGGTCCCACTGACGCCGTCAGTGTCTTTGAGACCAGTTGCGTTGCCACAACTCGGTCCAACACCCAAACCGAGTTTTGGAGAGGGGATAATGACGTTCGGACAGGCATGCCCAACGGAATACCAATGGGCGCAATGTGCGTTCAAAGAATCGATGACTCAC
+
AAAAABFFDFDD11EGB1AAEEEDG3GD2DDFFEG11FGE2AFEEAEAFAGGFHA0110FD1F/EEGH1F1BBG0E1F1FDDFHFE1:F>-GFG9->>F9G?C3:CE8B1B.G10FGC$<FC/:/<?GFAGCCC0,HGH9B.<CG#B<<<<4<<0<#:CG-;>A@?1#;03FGHFGGD?;EF/0@BF@A0//AB9AE?</0<;</;/;/?:?>?AAE@6;#BAFGABB0?%@22D29E>B//+9/911BFFCBBA0/B/11BFD22A111GAA0A0AFF3D00A11AB3F33FA311BB@11@1>1A>
@M02197:102:000000000-ALU3V:1:1101:6936:13786 1:N:0:1
CTGTTACAGCGATCCTCCGCTTATTGATATGCTTAAGTTCAGCGGGTATTCCTACCTGATCCGAGGTCAACCTGAGAAATAAAAGGTTAGACCGACCCGACGAGACCTTGCAACTCCCCGCGTGCCTCGAAAGACTCGTTGCGAAGAGGGTCCCACGGACGCCGTCATTGTCTTTGAGACCAGTTGCGTTGCCACAACTCGGTCCAACACCCAAACCGAGGTTTGGAGAGAGGATAATGACGCTCGAACAGGCATGCCCATCGGAATACCAATGGGCGCAATGTGCGTTCAAAGATTCGATGACTCAC
+
BBBBBFFFFFBBGGEGFGGGGGCHHHHHHHHHGHHHHHHHGHHGGGGGHHHHHHHHHHHHGFHGFEGHHHHHHHHHHHHHHHGHHCGHHAFGH-GGGGGGGFFGGGGHHHHGHGHHEHGGGGEGGHHHFCGGGHGHHGHEHGHGHHHGFGGHHHHGGGGFCAGHGHHGHHGHHHHHFHGHGHGGFFEFFGHGGHHFGGGGHHGGHGGGGGGGGGFGGHGFHHHHHHFGHHHHHGHHHGGGFGHHGHHFHHGHHGHHHGFE2HFGDHGBHHHHCGGFGHHHHCGGGHGGGGGGGGGGFFFFFFFAA3AA
@M02197:102:000000000-ALU3V:1:1101:11638:13809 1:N:0:1
CTGTTACAGCGATCCTCCGCTTATTGATATGCTTAAGTTCAGCGGGTATCCCTACCTGATCCGAGGTCAACCTTAGAAATGGGGTTGTTTTACGGCGTAGCCTCCCGAACACCCTTTAGCGAATAGTTTCCACAACGCTTAGGGGACAGAAGACCCAGCCGGTCGATTTGAGGCACGCGGCGGACCGCGATGCCCAATACCAAGCGAGGCTTGAGTGGTGAAATGACGCTCGAACAGGCATGCCCCCCGGAATACCAGGGGGCGCAATGTGCGTTCAAAGATTCGATGATTCAC
+
AABABFFFFFCCGGGGGGGGGGGHHHHHHGHHHHHHHHHHHHHGGGGGHHHHHHHHHHGHHHHGGGEHHHHHHHBGHHGHHHHGGGGGHHHGHGGGGGGGGHHHHGGGGGGHGGHHHHHHGGGGGHHHHHHHHHHGGGGGGHHHGGGGGHHHHHHHFHFGGGGGGGGGGGFFFFFFFGGGGGGGGFFGFGFFGFFFHHFGGHGGGHHGFGFHHHHFHHGHHHHFFFFGHHGHHHGFFHHHGGGGGGGHHGHHHGCGGGGGGGGFGHHGGGGHGGFFGGFEF4FFFFFFFBBBBB
@M02197:102:000000000-ALU3V:1:1101:24015:13807 1:N:0:1
CTGTTACAGCGATCCTCCGCTTATTGATATGCTTAAGTTCAGCGGGTATTCCTACCTGATCCGAGGTCAACCTGAGAAATAAAAGGTTAGACCGACCCGACGAGACCTTGCAACTCCCCGCGTGCCTCGAAAGACTCGTTGCGAAGAGGGTCCCACGGACGCCGTCATTGTCTTTGAGACCAGTTGCGTTGCCACAACTCGGTCCAACACCCAAACCGAGGTTTGGAGAGAGGATAATGACGCTCGAACAGGCATGCCCATCGGAATACCAATGGGCGCAATGTGCGTTCAAAGATTCGATGACTCAC
+
BCCCBFFFFFCCGGGGGGGGGGGHGHHHGHGHHHHHHHHHHHHGGGGGHHHHHHHHHHHHHHHGCEFHHHHHHHHHHHHHHHHHHGHHHH<HHGGGGGGGGGGGGGGHHHHHHHHHHHGGGGGGGGGFFFHGGGHHHGHGHGGGGGGHGHHGHHHHGGGGCGGHHHGGHHHHFHGHGHHFHHGGGGGHHFFFFHHGGGGGHHHFHFFFFFGGGFFFFHGGHHHHHHFGHFHHHHHHH?GFFGFGGHGGHHHHHGHHHFEGGHHHHHHGHHHHGGGGFHBFFGFGGHGGGGFFGGGGFFFFFFFBBBBB
@M02197:102:000000000-ALU3V:1:1101:18030:13857 1:N:0:1
CTGTTACAGCGATCCTCCGCTTATTGATATGCTTAAGTTCAGCGGGTATCCCTACTTGATCCGAGGTCAACATGATAGGCCAAAAAGTTGAAAGTAGTCAATAAATGATTGTATTACTACATTCGTGACTTAATCAACTGCTAATGTTTTTAGGAAGTGTAATATATACAAATCCAATACAACTAGTAATAGTTATAGTGTAATGACGCTCGAACAAGCATGCCCTTCGGAATACCAAAGGGCGCAATGTGCGTTCAAAGATTCGATGATTCAC
+
BBBBBFFFFFBBGGGGGGGGGGGHHHHHHHHGHHHHHHHHHHHGGGGGGH9HHHHHHHHHHHHGGGGHGHHHHHHHHHHHHHHHGHHFHGHHHGHHHHHHHGHHHHHHHHHFHHHHHHHHHHHHHHGHGHHHHHHHHFHHHHHHHHHHHHGHFHHHHHHGHHHHHHHGHHHHHHHHHHHHHHHHHHHHHHHHHHHHHHHHHHHHHGGGHHGGGFGGHHHHGGHHHHHHHHHGFGHGHHGGGGGGHHHE?GGFCGGGFGGGGGFFFFFFFBAA>3
@M02197:102:000000000-ALU3V:1:1101:18021:13873 1:N:0:1
CTGTTACAGCGATCCTCCGCTTATTGATATGCTTAAGTTCAGCGGGTATCCCTACTTGATCCGAGGTCAACATGATAGGCCAAAAAGTTGAAAGTAGTCAATAAATGATTGTATTACTACATTCGTGACTTAATCAACTGCTAATGTTTTTAGGAAGTGTAATATATACAAATCCAATACAACTAGTAATAGTTATAGTGTAATGACGCTCGAACAAGCATGCCCTTCGGAATACCAAAGGGCGCAATGTGCGTTCAAAGATTCGATGATTCAC
+
CCCCCFFFFFCCGGGGGGGGGGGHHHHHGHHHHHHHHHHHHHHGGGGGHHHHHHHHHHHHHHHGGGHHHHHHHHHGHGHHHHGHHHHHHHHHHHHHHHHHHHHHHHHHHHHHHHHHHHHGHHHHHHHHHHHHHHGHHHHHHHHHHHHHHHHHHHHHHHHHHHHHHHGHHHHHHHHHHHHHHHHHHHHHHHHHHHHHHHHHHHHHGHHGHHGHHHHHHHHGGHGHGHHHGHHHHHHHHHGGGGGHHHHGGGGHGGGGGGGGGGFFFFFFFCBBBA
@M02197:102:000000000-ALU3V:1:1101:26954:13850 1:N:0:1
CTGTTACAGCGATCCTCCGCTTATTGATATGCTTAAGTTCAGCGGGTATTCCTACCTGATCCGAGGTCAACCTGAGAAATAAAAGGTTAGACCGACCCGACGAGACCTTGCAACTCCCCGCGTGCCTCGAAAGACTCGTTGCGAAGAGGGTCCCACGGACGCCGTCATTGTCTTTGAGGCCAGTTGCGTTGCCACAACTCGGTCCAACACCCAAACCGAGGTTTGGAGAGAGGATAATGACGCTCGAACAGGCATGCCCAGCGGAATACCAATGGGCGCAATGTGCGTTCAAAGATTCGATGATTCAC
+
AAA>AD@311DDFGEGGBEG?E0FHFDFFDGHB2A1GA2DFFGGCGG?BHHGHHGHH1CGAEGECGGHFGDAG0FH1FFGHF11FGH;GAG;%/EE>E29EECCCCGH8H9DFGFF1<;>@/<@>GBGCG9CF0GHCCGEFAC@/C/E.:GCCCGHAG@CC?AG<EHFFFFBFFBC?A#CABFFFFCEFB@E?BFFABBFBAGGGEEFAEBBFE/EFFB@?FBFGFFHGFGGF@BE94EEEBA/EGEFBHB100GG/A///GF2F2FG1FBGBEGEGFFGG0?GGHGFBFGGBEBF11BFFFF?AA1>
@M02197:102:000000000-ALU3V:1:1101:26087:13851 1:N:0:1
CTGTTACAGCGATCCTCCGCTTATTGATATGCTTAAGTTCAGCGGGTATTCCTACCTGATCCGAGGTCAACCTGAGAAATAAAAGGTTAGACCGACCCGACGAGACCTTGCAACTCCCCGCGTGCCTCGAAAGACTCGTTGCGAAGAGGGTCCCACGGACGCCGTCATTGTCTTTGAGACCAGTTGCGTTGCCACAACTCGGTCCAACACCCAAACCGAGGTTTGGAGAGAGGATAATGACGCTCGAACAGGCATGCCCATCGGAATACCAATGGGCGCAATGTGCGTTCAAAGATTCGATGATTCAC
+
DCCCCFFFFFCCGGGGGGGGGGGHHHHHHHHHHHHHHHHHHHGGGGGGHHHHHHHHHHHHHHHGGGGHGHHHHGHHDGHHHHHGHGHHHGHHHG;GGGGGGGCCGGGHHFFHHHGHHHGGGGGCGHHHGGGG:HHHHGFGHHGG/CFHHGGHHHHHGGGG@DGGGGGGGGHFHGFFFF?FFFF@FGGGDFEFFGB:AEFGHHHGDFFFFFFFGGGGGGHGHGHFGHFFEFEHHHFFFFGFFFFBDFGF3DF31B2FEE222FGFFGDHHHGFFEEEEGF55?EEGHGGGGGG5CCFFCD5DFDABAAA
@M02197:102:000000000-ALU3V:1:1101:2787:13892 1:N:0:1
CTGTTACAGCGATCCTCCGCTTATTGATATGCTTAAGTTCAGCGGGTATTCCTACCTGATCCGAGGTCAACCTGAGAAATAAAAGGTTAGACCGACCCGACGAGACCTTGCAACTCCCCGCGTGCCTCGAAAGACTCGTTGCGAAGAGGGTCCCACGGACGCCGTCATTGTCTTTGAGACCAGTTGCGTTGCCACAACTCGGTCCAACACCCAAACCGAGGTTTGGAGAGAGGATAATGACGCTCGAACAGGCATGCCCTTCGGAATGCCAAAGGGCGCAATGTGCGTTCAAAGATTCGATGACTCAC
+
3AAAAFFBFFBBGG2FDGEGEFFBGE5EFGHGHAGHHHHHFHHGCGGGHHHFHBGGHFGEGHHGGFEGHHDF3GGFBGGEHFEFGDHED9@3G@EEGFAEFFEC?/FBDGHBFCG>F/=@FGC@.FFCD8FEABHFFEGEGGGCCFGDEG.CCGCCCA<BDAGGGGGHFGG;BFFGHGFGA<CBBFBDFFFABFDF?B?FDFFEF/>>EFFEEEFDEGGFFGBBFGBFGF@4HFGGHFGGEEB1EGB33HFFFGECA1E2CGEG3GFCGBGA2EDEADDDDAFGGFGGBBFFGGGGFFBFBFFBA33A
@M02197:102:000000000-ALU3V:1:1101:7336:13838 1:N:0:1
CTGTTACAGCGATCCTCCGCTTATTGATATGCTTAAGTTCAGCGGGTATTCCTACCTGATCCGAGGTCAACCTGAAAAAAAATGTTTTGGGGTTTGACCGGCCCGGAAGGTCCTTGCAACTCGATACGTGCTCCCGAAAGAACTCGTTGTATCGAGGGTCCCACGGACGCCGTCATTACTTTTGGGAACCAGTTGGTGTGACCCATCTTGGTTCCAATGCCACACCCCGGGGGGTGGAGGGAAGGATAACGACGCTCGAACAGGTATGCCCTTCGGAATACCAAAGGGCGCAATGTGCGTTCAAAGATTCGATGACTCAC
+
AABABFFFBF2DGGGGGGGGGGGGGFHHHGHHHHHGHHHHHHHGGGEFHGHGHHGHEHHHHHFGGCEHEHGFEGF3GFGGFCHBGHHFHGGG?EEGFHEEGGGGGG?/<C&?D8BFHHHEBGABBF@E1GHGHHAD/@DG9GHHHGGF;EG0CAAACCG99:0.@ACCB@90=9=FFFFBFF0F<=AFEHGAF;CGFE<FB/?BHHFFCFFGAF:?F0F?/9BACEAAFGEBEHHGFGHF=F*GGAEEE?CEGE0HE2G1FEHHHHFEE/CE/FFHGFFCFBECE?AEGHHFGGGGCCGF3CGFFA1B1FFFF1F>>1A1
@M02197:102:000000000-ALU3V:1:1101:7050:13956 1:N:0:1
CTGTTACAGCGATCCTCCGCTTATTGATATGCTTAAGTTCAGCGGGTAGTCCTACCTGATCTGAGGTCAAATCAAGAGTGCATTGACTGCGGTTTAGAGTGCAGACGGAGACAACTGATGTTTCGTCACACTAAGGCATTTAAGGAAGGCCAGAGGCGATCCCAAAGCTCAATGACGGTCGAGAAACCGCCAGAGAGAAGGTCTAATGACACTCAGACAGGCATACCCTTCGGAATACCAAAGGGTGCAAGGTGCGTTCAAAGATTCGATGATTCAC
+
BBBBAFFFFFDDGEGGGGFGGGGHBGGHFHHFHHGHHHGHHHGGGGEFGHHHEHHFHG8HHGHGHGGHHHHHGHHGFHDFHGHHHHHHHFGF<@AGGHHHGFHHHGGGGHHFFHFHHHGGHHHEFGDHFHGHFHHGHHHHHHHGHGHHGHFHHHGGGFCCFGHHGGFEGHGHGHGBEFGFGDHGGGGGBFGHGHHHHGHFFGFGFD6DHHHEGHHFFFGB;?FEFEECGGHHGDFHFFHFFEFFG(111GEE00GCGGGAD3EBBFFDFFFD>11>A
@M02197:102:000000000-ALU3V:1:1101:7592:13961 1:N:0:1
CTGTTACAGCGATCCTCCGCTTATTGATATGCTTAAGTTCAGCGGGTATCCCTACCTGATCCGAGGTCAACCTTAGAAATGGGGTTGTTTTACGGCGTAGCCTCCCGAACACCCTTTAGCGAATAGTTTCCACAACGCTTAGGGGACAGAAGACCCAGCCGGTCGATTTGAGGCACGCGGCGGACCGCGATGCCCAATACCAAGCGAGGCTTGAGTGGTGAAATGACGCTCGAACAGGCATGCCCCCCGGAATACCAGGGGGCGCAATGTGCGTTCAAAGATTCGATGACTCAC
+
BBBBBFFFFFDBGCFGGGGGGGGHHGHGFHHHGHHHHHHHHHHDGGGGHHHFGHHHHHHGHHHGGGGHHHHFHHHHHHHHHGHGGGGGHHHHHGGGGFGGGGHHHGGGCGGHGGHHHHHHGGGGGHHGHHHHHHHGGGGGGHHHGGGGGFHHHHGHHGGGGGGGGFGGGGEFFFGGFCFGGFFGGGGGGGGGGHFGEGFGGHGGFHGGHHFFHHHHHHGGHHGGGFCDCDFHFFFHGGHGGGGGGGGFHHHHHGGGGGGGGGFHFBFGGGEGGGGGGGGGGGFFFFFFFBABBB
@M02197:102:000000000-ALU3V:1:1101:16785:14035 1:N:0:1
CTGTTACAGCGATCCTCCGCTTATTGATATGCTTAAGTTCAGCGGGTATCCCTACCTGATCCGAGGTCAACCTTAGAAATGGGGTTGTTTTACGGCGTAGCCTCCCGAACACCCTTTAGCGAATAGTTTCCACAACGCTTAGGGGACAGAAGACCCAGCCGGTCGATTTGAGGCACGCGGCGGACCGCGATGCCCAATACCAAGCGAGGCTTGAGTGGTGAAATGACGCTCGAACAGGCATGCCCCCCGGAATACCAGGGGGCGCAATGTGCGTTCAAAGATTCGATGATTCAC
+
CCDCCFFFFFDDGGGGGGGGGGGHHHHHHHHHHHHHHHHHHHH2EFGGHHHHHHHHHHHHHHHGGGGHHHHHHHHHHHHHHHHGGGGFHHHHHGGGGGGGGHHHHGGGGGGHGGHHHHHHGGGGGHHHHHHHHHHGGGGGGHGHGGGGGHHHHHHGHHHGGGGGGGGGGGGGFGGGFGGGGGGGGGGGGGGGGGHFHHHGGGGGGHFGHFHHGHHHHHHHGHGGGGGFFHGHHHHHHHHHGGGFFFGHHHHHHHGGGGGGGGGHHHHGGGGFGGGFGGGGGGFFFFFFFBBBBB
@M02197:102:000000000-ALU3V:1:1101:14799:14029 1:N:0:1
CTGTTACAGCGATCCTCCGCTTATTGATATGCTTAAGTTCAGCGGGTATCCCTACCTGATCCGAGGTCAACCTTAGAAATGGGGTTGTTTTACGGCCTAGCCTCCCGAACACCCTTTAGCGAATAGTTTCCACAACGGTTAGGGGACAGAAGACCCAGCCGGTCGATTTGAGGCACGCGGCGGACCGCGATGCCCAATACCAAGCGAGGGTTGAGTGGTGAAATGACGCTCGAACAGGCATGCGCCCCGGAGTAGCAGGGGACGCAATGTGCGTGCAAAGGAGCGATGATTCAC
+
ABBBBFFFFFBBAFGGGGGGGG?AGHHHGHFFHHBEFHC5DEDEEEAEGHGFBGFHHBGGFHF?EEGB''F1;4GFHFFH<EFD9GE1FGH;GE/2#7E1/:D?/CE:+C7BDDC8F:::92B<FGFH8DHFF;5AD#C9/FB.;0.5CGFB80GEHGHF@C:@?B:FFB7EG@>F?@9G<B?B/9>/FBB9ABB99BBFBBFE//CE9$1FHF>;9?FBBBBE?;/EF9>>1B1;11/E/A;#B8//111111//BA00000113DE0A00131B31FA111133@B311>1>
@M02197:102:000000000-ALU3V:1:1101:10763:14061 1:N:0:1
CTGTTACAGCGATCCTCCGCTTATTGATATGCTTAAGTTCAGCGGGTATTCCTACCTGATCCGAGGTCAACCTGAGAAATAAAAGGTTAGACCGACCCGACGAGACCTTGCAACTCCCCGCGTGCCTCGAAAGACTCGTTGCGAAGAGGGTCCCACGGACGCCGTCATTGTCTTTGAGACCAGTTGCGTTGCCACAACTCGGTCCAACACCCAAACCGAGGTTTGGAGAGAGGATAATGACGCTCGAACAGGCATGCCCATCGGAATACCAATGGGCGCAATGTGCGTTCAAAGATTCGATGACTCAC
+
BCCBBFFFFFCCGGGGGGGGGGGGHHHHHHHHHHHHHHHHCGHGGGGGHHGFHHHHGHGEHHHEEGEFHHHGGHHHHHHHHHHHHGGGG3GGHG;CCEEG9EGCDGGH:HHHH<HHHEGGGGEADEHHGDFDCCGHHGFEHGGGGGGFGGGEHHHGGGGG?DCFDHFGGBFFFFFFFFFFEFFFFFFFFHHEFFFFFFFFGFFFFFFFFFFFFEFFGG0CHFHFGFGFFGBFFHHBFFCGFEBA9;HGF11HCF00B//AEE2DF2A1CFG0E0EGEGGGEEAEAG1GDF3GEEF11@@FDFDAAAAA
@M02197:102:000000000-ALU3V:1:1101:14053:14097 1:N:0:1
CTGTTACAGCGATCCTCCGCTTATTGATATGCTTAAGTTCAGCGGGTATTCCTACCTGATCCGAGGTCAACCTGAGAAATAAAAGGTTAGACCGACCCGACGAGACCTTGCAACTCCCCGCGTGCCTCGAAAGACTCGTTGCGAAGAGGGTCCCACGGACGCCGTCATTGTCTTTGAGACCAGTTGCGTTGCCACAACTCGGTCCAACACCCAAACCGAGGTTTGGAGAGAGGATAATGACGCTCGAACAGGCATGCCCATCGGAATACCAATGGGCGCAATGTGCGTTCAAAGATTCGATGATTCACG
+
BCCBBFFFFFCCGGGGGGGGGGGCHHGHHHHHHHHHHHHHHHHGGGGGHHHHHHHHHHHHHHHGFGGHHHHHHHHHHHHHGHHHHGHHHHHHHGGGGGCGGGGGGGGHHHH:HHHHHHGGGGG;GHHHGGHGGHHHHGGGHGGGHGHHGHHFHGHHGGGG?BGGHHGGHHGGHHHGFE8HHGFFGGGHHHHFGGHGGGFFFGGFFFFFFGGGFFFGGHHGHHHGHHHHHHHHFFHHHFFFFFDDGHGAGHHGHHHHHDCGFFHHGAF5CGFFGGGGFHHHHCGGGGHGGGFGGFFFFFFFFFFBBBBBA
@M02197:102:000000000-ALU3V:1:1101:5666:14158 1:N:0:1
CTGTTACAGCGATACTCCGCTTATTGATATGCTTAAGTTCAGCGGGTATTCCTACCTGATCCGAGGTCAACCATTAAAAATTGGGGGATTTAGCGGCCAAAGACGCTGCAACTCCAGTCAAAAGCGAGATAAAAATTTACTACGCTCAGAGGATATCGCAGATCCGCCGTTGTATTTCAGGAGCTACAGCTAGCAAAAGCAGTAGGCTCCCAACACTAAGCTAGGCTTAAGGGTTGAAATGACGCTCGAACAGGCATGCCCCCCGGAATACCAGGGGGCGCAATGTGCGTTCAAAGATTCGATGATTCAC
+
CCCCCFFFFFCBGGGGGGGGGGGHHHHHHHHGHHHHHHHHHHHGGGGGHFHHHHHHHHHHHHHGGGGHHHHHFHHHHGHHHHHEHGGFGBGH<HGGGGGHHHFHCFGGGHHGHHGHHHHGGHHHGGDGDGHHHHHHHHGHHGHGGGFGHHGECGHHHGGGDGHHHGFFFFGGGFGGGGGGGGGGGGGGGGGGFBFFGGGGGGFFGGFFGGEFCAAHHHGHFGHHHGHGHHGHGHGHHFHGGGGG;HGHHHHHHHHHCC?CGEGHHHHHGHGGGGGGGGGHHHHGGGGHGGGGGGGEF4FFFFFFFBBBBB
@M02197:102:000000000-ALU3V:1:1101:28362:14150 1:N:0:1
CTGTTACAGCGATCCTCCGCTTATTGATATGCTTAAGTTCAGCGGGTATTCCTACCTGATCCGAGGTCAACCTGAGAAATAAAAGGTTAGACCGACCCGACGAGACCTTGCAACTCCCCGCGTGCCTCGAAAGACTCGTTGCGAAGAGGGTCCCACGGACGCCGTCATTGTCTTTGAGACCAGTTGCGTTGCCACAACTCGGTCCAACACCCAAACCGAGGTTTGGAGAGAGGATAATGACGCTCGAACAGGCATGCCCATCGGAATACCAATGGGCGCAATGTGCGTTCAAAGATTCGATGACTCAC
+
ABCBBFFFFFCDGGGGGGGGGGGHHHHGHGHGHHHHHHHHHHHGGGGGHHHHHHHHHHHHHHHGGGGHHHHHHHHHGHGHHHHHHGHHHFHHHGGG?EGGGFEGGGGHHHHHHGHHFHFGGGGGGGGHGGFGFHHHHGHGHGGGGGGGHHHHFHHHCGGGGCGFGHGFGGHHFHFHHHFFHHGGFGGHHHHGFHFFFFGGFHHHFFFFFGGGFFFDFHHGHHHHHHHHHGHFEHHGHGGGFEGFGHHHHHHHHGHGHFGGCGHHGHGHGHHHF?EAGHHGHGGGGGGGGGGGGCCGFFFFFFFBBBBB
@M02197:102:000000000-ALU3V:1:1101:16501:14198 1:N:0:1
CTGTTACAGCGATCCTCCGCTTATTGATATGCTTAAGTTCAGCGGGTAGCCCTACCTGATTTCAGGTCAAAGTCAAAAGGTGCGCGATGGCAGGTTTTGAGCAGTCATCACCACAAGGAGAGACGAAACTTATTACGTCTAACACTGATGTGGGATGTTCCACTAAGTCATTTGAGGTGAGCCATTGCTGGCAGACACCCAAGTCCAAGCCTAACATGTTCAGAAAACATATTAGATTGAGATTTCATGACACTGAAACAGGCATGCCTTTCGGAATACCAAAAGGCGCAAGGTGCGTTCAAAGATTCGATGATTCAC
+
CCCCCFFFFFBCCFGGGGGGGGGHHGHHHHHHHHHHFEHHHHHGGGGGGHHHGHHHHHGHHHHHHHHHHHHHGHHGHHHG3GGGCGGGGGHHGGG9HGHGGHHHHGHHHHHHGHHHHHHHHGHHGGGGGHHHHHHHG<GHGHHHHHHHHHHHGGHHHHHHHHHHHHHHGGHHHHHHHHHHHHHHHHGHHHHHHHGHHGGHGHHGGGHHHGHHHHGHHGHHHHHHHHGHHHGGHHHHGHHHGHGHHGHHHHHGHHHHGFGHHHHGHHHGGGGHHHHHHHGGHHGGGGGHHHGGGGGHGGGGGGGGGGFFFFFFFCCBBA
@M02197:102:000000000-ALU3V:1:1101:11810:14213 1:N:0:1
CTGTTACAGCGATCCTCCGCTTATTGATATGCTTAAGTTCAGCGGGTAGTCCTACCTTATTTGAGGCCAGTAGTTAATAATAATAGTGTAAAGCGGAGACCTTATACGCGGGCTAAAAATTGCCTTAGCAACCCGGCTGATCTCCAGCTCATATATTTAAGGCAAGGTTGGCGGCGGCCAACCAAGCCCAAGGACCCGCACAGTTTTGAAGAAAAACCGGTTGGAGAAGATTAACGACACTCAAAAAGGCATGCTCTTTGGAATACCAAAGAGCGCAAGCTGCGTTCAAAGATTCGATGATTCAC
+
ABCCBFFFFFCCGGGGGGGGGGGHHHHHHHHHHHHHHHHHHHHGGGGGGHHHHHHHHHHHHHHHGHGGHHHHHHHHGHHGHGHFGHHHHHHHHHGGGGGGGHHHHHHHGGGGGGHHGHHHHHHHGHHHHHHGHGGGGGHHHHHHHHHHHHHHHHHHHHHHGHHHHGGCGHGGGFGHGGGHHGGFHGFHHHHHGGGGGHHHHHFHHGFGHHHGGGGGGGGHHHHHGGHHHHGFFFGHHHHGFFHFGGHHHHHHHHHHHGHFFHHHHHGHHHGGGGHGHHGGGGHGGGGGGGGGGFFFFFFFAABBB
@M02197:102:000000000-ALU3V:1:1101:21578:14253 1:N:0:1
CTGTTACAGCGATCCTCCGCTTATTGATATGCTTAAGTTCAGCGGGTATTCCTACCTGATCCGAGGTCAACCTGAGAAATAAAAGGTTAGACCGACCCGACGAGACCTTGCAACTCCCCGCGTGCCTCGAAAGACTCGTTGCGAAGAGGGTCCCACGGACGCCGTCATTGTCTTTGAGACCAGTTGCGTTGCCACAACTCGGTCCAACACCCAAACCGAGGTTTGGAGAGAGGATAATGACGCTCGAACAGGCATGCCCCCCGGAATACCAGGGGGCGCAATGTGCGTTCAAAGATTCGATGACTCAC
+
BBBBBFFFFFBBGGGGGGGGGC?GBGGHHHHHCHHHHHHHHHHGGGFFHHHHHHGHHHGHHHHF?EGHHHHHHHHHHHHHHHGHHGHHHFHHHGGGGGGGGGGFFFGFHHHHHHHHHGFGGGGGGGHHGGGGGHHHHGHGHGGFDFFDFFFGHHFGGGGGFGGGGFGGGGFFFFFFFFFFFFFFFFFFFEFBFFFFFGFFGGGGGFGFFGGFFDAEGHHGFFHHGHHGHHHHHHFHHGGFB.9HGHHFGHHHFHCFCGGGGHGFFDFGHFGGFCEGGCGHHGGGGCGGFGBGGGGGFFFFFFFBB@A@
@M02197:102:000000000-ALU3V:1:1101:7974:14283 1:N:0:1
CTGTTACAGCGATCCTCCGCTTATTGATATGCTTAAGTTCAGCGGGTATTCCTACCTGATCCGAGGTCAACCACAAAAAATTGGGGGTTTAGCGGCTGGGAGTTATAGCACCTAACAAAAGCGAGAAAAAAATTACTACGCTCAGAGGATACTACAAATCCGCCGTTGTATTTCAGGAACTACAACTCCTAAGAGAAGTAGATTCCCAACACTAAGCTAGGCTTAAGGGTTGAAATGACGCTCGAACAGGCATGCCCACTAGAATACTAATGGGCGCAATGTGCGTTCAAAGATTCGATGACTCAC
+
AABCBFFFFFBCGGGGGGGGGGGHHHHHHHHHHHHHGHHHHHHGGGGGHHHHHHHHHHHHGHHGGGGHEHHHGGHHGHHGHHHGHGGEGGHHGGGGGGGGGGFHDDBHHGHH9HHHHHHHHHGGGDFHHGGGHGHHHHFFHGHHHHH7GHGHHHHHGGCGGGGGFHHHFGGGGGFHGFFGHHHGGGGGGGBFFBHGFFHHFHHFFHFGFFEEGHFFGHFEHGFHHHGFHFHFEHFFFFGGHHGHGG3FHEHHHFEFGFGFHHHHHHGHHGGFFCGGHCFEEEEAFCFGGFGGFGFFBFFFFAAAA?
@M02197:102:000000000-ALU3V:1:1101:11803:14292 1:N:0:1
CTGTTACAGCGATCCTCCGCTTATTGATATGCTTAAGTTCAGCGGGTATTCCTACCTGATCCGAGGTCAACCACAAAAAATTGGGGGTTTAGCGGCTGGGAGTTATAGCACCTAACAAAAGCGAGAAAAAAATTACTACGCTCAGAGGATACTACAAATCCGCCGTTGTATTTCAGGAACTACAACTCCTAAGAGAAGTAGATTCCCAACACTAAGCTAGGCTTAAGGGTTGAAATGACGCTCGAACAGGCATGCCCACTAGAATACTAATGGGCGCAATGTGCGTTCAAAGATTCGATGATTCAC
+
AABA>FFFFFDBGGGGGGAEA2EHFBEHFF55FHHFGGHHHFFFGGFG3EGHDGHHHFHFFGHGGGEFGBE1FCFEGHCECFH3EE?EEEHHBE@EBFGG9FDGEHGGFAGC5GEFGHHHGFHHECGHGHGGGFHFEHHGCCDDFHF5HGHGFGFGF<;CCCEBDFGECBFBFHGHHGGGF>GB90FEHFHGHHGHHGFBHHFHGHFFDFGGFBGFB1F1FFG1GAGGFFGDFHHGFG?CBEAHGGGGHHHEHGGAGGABEGBHGHBHHGGE?CCBFAD0EE?FGA3GGFGEF1FFFFFBFAAAAA
@M02197:102:000000000-ALU3V:1:1101:21565:14264 1:N:0:1
CTGTTACAGCGATCCTCCGCTTATTGATATGCTTAAGTTCAGCGGGTATTCCTACCTGATCCGAGGTCAACCTGAGAAATAAAAGGTTAGACCGACCCGACGAGACCTTGCAACTCCCCGCGTGCCTCGAAAGACTCGTTGCGAAGAGGGTCCCACGGACGCCGTCATTGTCTTTGAGACCAGTTGCGTTGCCACAACTCGGTCCAACACCCAAACCGAGGTTTGGAGAGAGGATAATGACGCTCGAACAGGCATGCCCCCCGGAATACCAGGGGGCGCAATGTGCGTTCAAAGATTCGATGACTCAC
+
BCCABFFFBFCCGGGGGGGGGGGHHHHHGHHHHHHHGHHHBGHGGGGGHHHHHHHHHHHHHHHGGGGHHHHHHHGHHHHHHHGGHCFGHFGHHG;GGGGGGGGGGGGHHHHHHHHHHHGGGGGGGHHHGGHGGGH<HGGEHGGG?DGHHGGHHHFHGFGG?GGGGGGGGFFFFFFFFFFFEFFFFFFFFGEGGFFFGGFGGFGGGFBA.GGGGGFGGHHEHGHHGHGHHHGHHHHHGFFGGCFHGHHHHHGHHHGGCCGEAEHHGHHHACGGGGGGEFGFHGEGEHGF3CGGGGGGFFFF1FFA@AAA
@M02197:102:000000000-ALU3V:1:1101:23543:14303 1:N:0:1
CTGTTACAGCGATCCTCCGCTTATTGATATGCTTAAGTTCAGCGGGTATTCCTACCTGATCCGAGGTCAACCTGAGAAATAAAAGGTTAGACCGACCCGACGAGACCTTGCAACTCCCCGCGTGCCTCGAAAGACTCGTTGCGAAGAGGGTCCCACGGACGCCGTCATTGTCTTTGAGACCAGTTGCGTTGCCACAACTCGGTCCAACACCCAAACCGAGGTTTGGAGAGAGGATAATGACGCTCGAACAGGCATGCCCATCGGAATACCAATGGGCGCAATGTGCGTTCAAAGATTCGATGACTCAC
+
ABCCCFFFFFCCGGGGGGGGGGDHGHFHHHHGHHHHHGHGGHGGGGGGHHHHHHHHFHHHHHGGGGGHHHHHHHHHHHHHHHHHHGGHHHHHGGGGGGGGGGGGGGGHHHHFHHHGHHGGGGGGGHHHGGHGGHHHGGHGHHGGGGGHGGGHHHHGGGGGGGGHHHHHHHFHFHHHHHHHHHGFGFFFGHHFFGHGGGGGHHGHHGEFFGGGFFGFGHHGHHGHHHGHHHHHGHHHHGGGEEBHGHHFHHGHHFFHEEEGGFHHHGFHHHHHGGGGGGHHHGGGGGGGGGGGFFFGFFFFFFFBBBAB
@M02197:102:000000000-ALU3V:1:1101:23062:14388 1:N:0:1
CTGTTACAGCGATCCTCCGCTTATTGATATGCTTAAGTTCAGCGGGTATTCCTACCTGATCCGAGGTCAACCTGAGAAATAAAAGGTTAGACCGACCCGACGAGACCTTGCAACTCCCCGCGTGCCTCGAAAGACTCGTTGCGAAGAGGGTCCCACGGACGCCGTCATTGTCTTTGATACCAGTTGCGTTGCCGCAGCTCGGTCCAACACCCAAACCGAGGTTTGGAGAGAGGATAATGACGCTCGAACAGGCATGCCCATCGGAATACCAATGGGCGCAATGTGCGTTCAAAGATTCGATGACTCAC
+
AABA3DFFFFBBGGGGGGGGE?AFHHFHFEFDHGHHHHFFHGHFG2A0CHF555AGEGHF5A1EEEAGHF3EGHGFHHHBBFGHHDFEFH6BGEE?@@@ECGGGDGGFF1FGFBGHBFDD?FGGFHBHGD0FCGFFHEFCBED.@DG.CFCCCC;CB@;B@@BG)@E?FFBFD<FFB$G9CG@/CBFHD?>B<#<A#@FFD?9D;?BFE9FAFFFFEFFB?FBFFGGB1A@1AEDBB9BBF/09A91A1B1CAGG0///EE0BA22D11HGFB0000D1BFEEA0111FEF3GA1BFCB3111>1>11
@M02197:102:000000000-ALU3V:1:1101:4914:14373 1:N:0:1
CTGTTACAGCGATCCTCCGCTTATTGATATGCTTAAGTTCAGCGGGTAGTCCCATCTGATTTGAGGTCTAAATTAAAGGGATCGCACAAAGGCGGGTTTAGAAGCGACTTGTATACAATTCGGCTGCTATAGAAGCATCCTCGACGAAGATCTTATCACGTCAAGTCAATCCGAGTAGTACGAAGATTGCTTATACATTTGAAGCGAGCTGTTGACACAGCAGCGCTCAGCATCCAACGCATCCGCACTTTACAAGAAAGTGTAGAGGTTGAGGGATTCATGACACTCAAACAGATGTACCTCTCGGAATACCAAGAGGTGCAAGGTGCGTTCAAAGATTCGATGATTCAC
+
AB@BAFFFFBDDFGGGGGFCFGGHGHFHBBGGHHCHHGHFGGGGGGGGGGHFGHHHEHHHHHGFEFHFHGHFFHHHEGHCACFEGGGGF1GFEEGG/?/22FG3B/A@@EGGFFDFHHFGDC0AA?C11@GFHE;1GDAFDHGDG0FGF?<00FG000CBHDEDHHC<C?CGDFAGFFGGED>11F0;FFFF<G9BBGCFBFG4?FC00BFGBFFBB1<AGG8?FAHFF9111ECFEBFGE98E9F2EBGHHHHHHGGHGF@BHHFFGGF0BB1HHHHHDHHFHHGHHGHHGFHGA1F1ECE/E0BEHG1AFHHGHFFFFGHHHGCEEAFFG3GGDFGBFFFFBFFAAA>1
@M02197:102:000000000-ALU3V:1:1101:6577:14449 1:N:0:1
CTGTTACAGCGATCCTCCGCTTATTGATATGCTTAAGTTCAGCGGGTATTCCTACCTGATCCGAGGTCAACCTGAGAAATAAAAGGTTAGACCGACCCGACGAGACCTTGCAACTCCCCGCGTGCCTCGAAAGACTCGTTGCGAAGAGGGTCCCACGGACGCCGTCATTGTCTTTGAGACCAGTTGCGTTGCCACAACTCGGTCCAACACCCAAACCGAGGTTTGGAGAGAGGATAATGACGCTCGAACAGGCATGCCCATCGGAATACCAATGGGCGCAATGTGCGTTCAAAGATTCGATGACTCAC
+
BCCCBFFFFFCCGGGGGGGEGGFHHHGHHHHHHHHHHHHHHHHGGGGGGHHHHHHHGHHHGHGEEGGGHHHHGGBHHHHHHFHHFGHHHGHGGGGGGGGGGCGFGGGHHFHFHFHGHHGGGGGGGGHGFBGFDHH<HGHEHDGGHHHECGEGHHHHGG@GCDDGFHGGGGHHHHFFHGFFHHFFFFFFFFHGGHHFFGFGHGGHHGGFFGGGFFFGGHHGHHHHHHHHHGHHHFBFFGGFFGFGDHGFHFFHG22HFGGCDHGHHHHHHHHGEGE?DHFHGGGECFGBFFG5FGGFBFFFFFFBA?A?
@M02197:102:000000000-ALU3V:1:1101:6557:14455 1:N:0:1
CTGTTACAGCGATCCTCCGCTTATTGATATGCTTACGTTCAGCGGGTATTCCTACCTGATCCGAGGTCAACCTGAGAAATAAAAGGTTAGACCGACCCGACGAGACCGTGCAACTCCCCGCGTGCCTCGAAAGACTCGTTGCGAAGAGGGTCCCACGGACGCCGTCATTGTCTTTGAGACCAGTTGCGTTGCCACACCTCGGTCCAACCCCCAAACCAAGGTTATGAGAGAGGATAATGAGTCTCGAACAGGCATACCCCTCGGAATTCCAATTGAGGCAATGTATGTTCAAAGATTTGATGGCCGAC
+
1>A>>DFFFFDDC1AGBCEE?0EG3A3D2G2EAGB1AF0BCA1BE?E/ABD2AFBBBFCBB1EAA/?EE11BF0BG111BBG#:A9@110BBB////>99?ECG:F/)<BCF:1@G1@<B:>#-</=1CFB999/0:.=<:<0;00;44A.C#:$;-A.9<:?/0AB);<BFB6F2?A2FE0A+//:?10?//<?A//BFAGBE9E>B#)>-;EB91%;19AF$%11F1F4F2B26EB11##4A/$B11112B1B//A///011F1B1112EB1111113B11111113BB33BBB11FCA>1111>1
@M02197:102:000000000-ALU3V:1:1101:21929:14463 1:N:0:1
CTGTTACAGCGATCCTCCGCTTATTGATATGCTTAAGTTCAGCGGGTATCCCTACCTGATCCGAGGTCAACCTTAGAAATGGGTTTGTTTTACGGCGTAGCCTCCCGAGCACCCTTTAGCGAATAGTTTCCACAACGCTTAGGGGACAGAAGACCCAGCCGGTCGATTTGAGGCACGCGGCGGACCGCGTTGCCCAATACCAAGCGAGGCTTGAGTGGTGAAATGACGCTCGAACAGGCATGCCCCCCGGAATACCAGGGGGCGCAATGTGCGTTCAAAGATTCGATGATTCAC
+
BBCCCFFFFFCCGGGGGGGGGGGHHHHHHHHHHHHHHHHHHHHGGGGGHHHHHGHHHHHHHHHGGGGHHHHHHHGHHHHHHHHGGGGHHHHHHGGGGGGGGHHHHGGGGGGHHGHHHHHHGGGGGHHHHHHHHHHGGGGGGHGHGGGGGHHHHHHHHHHGGGGGGGGGGGGGFGGGGGGGGGGGGGGFGGGGGHFFHHGFGHGGFGHGHGHHHHHHGHHHHHHGGGFGFFGGHGHHHGGHGCGGGGEHHHGHGHHGGGGGGGGFGGHGGGGGGBGGGGGECFFFFFFFFB?BAA
@M02197:102:000000000-ALU3V:1:1101:10737:14489 1:N:0:1
CTGTTACAGCGATCCTCCGCTTATTGATATGCTTAAGTTCAGCGGGTATCCCTACCTGATCCGAGGTCAACCTTAGAAATGGGGTTGTTTTACGGCGTAGCCTCCCGAACACCCTTTAGCGAATAGTTTCCACAACGCTTAGGGGACAGAAGACCCAGCCGGTCGATTTGAGGCACGCGGCGGACCGCGATGCCCAATACCAAGCGAGGCTTGAGTGGTGAAATGACGCTCGAACAGGCATGCCCCCCGGAATACCAGGGGGCGCAATGTGCGTTCAAAGATTCGATGATTCAC
+
BCCBBFFFFFCCGGGGGGGFGCFHHGHHHHGHFHHHHHHGHHHGGGGGHFFFHHHHHGHGHHHGGGGHHHHH:FGHHG;FFGHGFEEFHFFFHGGGGGGGGHHHHGGGGGGHGGHHHHHHGFFCFGGHHDGHHGHGGGDGGFFHFDGGGGFHHHHHGAGGGGFAFFFGGGFA/AEGGGGGFGGEAD?DFFFDDFFFEFHFFFFFFFFAFFHGDCFDFFHHHFFFB0CGFGCFD?:CFFFGBFFFBF?FD2A2FF/EA/00AE0BGDFECEEF1FGGGDGEB1FFFFB3D1AAA1
@M02197:102:000000000-ALU3V:1:1101:9803:14536 1:N:0:1
CTGTTACAGCGATCCTCCGCTTATTGATATGCTTAAGTTCAGCGGGTATTCCTACCTGATCCGAGGTCAACCTGAGAAATAAAAGGTTAGACCGACCCGACGAGACCTTGCAACTCCCCGCGTGCCTCGAAAGACTCGTTGCGAAGAGGGTCCCACGGACGCCGTCATTGTCTTTGAGACCAGTTGCGTTGCCACAACTCGGTCCAACACCCAAACCGAGGTTTGGAGAGAGGATAATGACGCTCGAACAGGCATGCCCATCGGAATACCAATGGGCGCAATGTGCGTTCAAAGATTCGATGACTCAC
+
BCCB@FFFFFBDGGGGGGGGGGGHGHHHHHHHHHGHHHHHHHHGGGGGGHHHHHHHHHHHHHHGGGGHHHHHHHHHHHHHHHHHHGHHHGHHHGGGGGGGGGGGGGGGHHHGHHFHGHCCGGGGGHHGGGHGGHHHHGHGFHHHHHFGHHGHHHHHGGGCCFGHHGGGHGHHHGGFHHHHHGGGGGFEEHHGGHHFFGGGHHHGFGEFFGGFEFEGGHHGHGHHHHHHHHHGG5FHFEGGGGGHGHHHBGGHHHHHG?GGFHGHHHHHGHGHGGGGGHHHHGGFCHGGGGGGGGGGFFFBFFFBBBBB
@M02197:102:000000000-ALU3V:1:1101:7131:14516 1:N:0:1
CTGTTACAGCGATCCTCCGCTTATTGATATGCTTAAGTTCAGCGGGTATTCCTACCTGATCCGAGGTCAACCTGAGAAATAAAAGGTTAGACCGACCCGACGAGACCTTGCAACTCCCCGCGTGCCTCGAAAGACTCGTTGCGAAGAGGGTCCCACGGACGCCGTCATTGTCTTTGAGACCAGTTGCGTTGCCACAACTCGGTCCAACACCCAAACCGAGGTTTGGAGAGAGGATAATGACGCTCGAACAGGCATGCCCATCGGAATACCAATGGGCGCAATGTGCGTTCAAAGATTCGATGACTCA
+
BCCAAFFFFFCCGGGGGGGGGGGHGHHHHHHGHHHGFGHGHHHGGGGGHHHHHHHHHHHHHHHGGGGHHHHHHHHHHHHHHGHHHGHGHHFFHGFGGGGGGEBBFGGGHHFBDGHHGHGGFFDGGGHHGGGFFHHHGGHGGGGCHFGDGGHHHHCGGGGGCGGHGFHFGGFFFGFFFGFHGHGGGGGHHGGDFHHEGEFFFFGHGFGFEGGGGGGGGGHFGFGHHHHFHHHFHFGHFEGGFFD:EFFHHEHHHHHFHDEE2FHFFGHFFGBHDGGGGGBHHCEFEAGGGGGGGEGFFFFFFFAA3AA
@M02197:102:000000000-ALU3V:1:1101:16460:14562 1:N:0:1
CTGTTACAGCGATCCTCCGCTTATTGATATGCTTAAGTTCAGCGGGTAGTCCTACCTGATCTGAGGTCTATCACAAGAGTCCGCTCGCAGAGCGAGGGCGGTTTCAAGGAAGCCTGCCGTCCCAAGGTCGAGCGATACATATCACGCAGGACAAAGGGCCGCAAGGCCACCGATGCATTTGAGGCGAGCCCGGCAAGGGGCAACACCCAAGTCCGACCCCCCCCTGCAGGACACGAGGGGACGAAAGCTGACGTGACACTCAGACAGGCATACCCTCCGGAATACCAGAGGGTGCAAGGTGCGTTCAAAGATTCGATGACTCAC
+
>3>>AFFFFF@DGFGGGGGGGGGHGHHHGHHHHHHHHHHHHGHGGGGGGHHFHHHHGHGHHDGGHGHHGHH5FHHGFHF53@E@AEEEC1>1FE?/?@2FC,/<0FFG1?GCGHF@GC@?@DA10.AG@<DGGC?CEGFHH8HFFDE/ADEHBAFFE@CDGGFA..9.64FFB9ADF4/FDFEFF<-BB<>FBB;AEB/BADEFEFFDAEA/B9.DCBCEE>@B2HGBGG?AFFEEHGFE;@GD35FDFEBAFGGHGFF5A5FHFEHHCGBACEE2GHEHHGD533BEDGHGHGHHHGGGGHGGGGGGGGCGFFFFFFFAAAA>
@M02197:102:000000000-ALU3V:1:1101:16921:14595 1:N:0:1
CTGTTACAGCGATCCTCCGCTTATTGATATGCTTAAGTTCAGCGGGTAGTCCTACCTTATTTGAGGCCAGTAGTTAATAATAATAGTGTAAAGCGGAGACCTTATACGCGGGCTAAAAATTGCCTTAGCAACCCGGCTGATCTCCAGCTCATATATTTAAGGCAAGGTTGGCGGCGGCCAACCAAGCCCAAGGACCCGCACAGTTTTGAAGAAAAACCGGTTGGAGAAGATTAACGACACTCAAAAAGGCATGCTCTTTGGAATACCAAAGAGCGCAAGCTGCGTTCAAAGATTCGATGATTTAC
+
BBBAAFFFFFDDGGEGGGGGGGGHGGHHHHFHHHHHFGHFHGHGEGGCEBFGHHHHHHHHHHGHGFFCAGGHHHHGFGGHHFFHFFGHHHHHHHGGFGGGGHGHFHHHEGGGGGHHHHHHGGHGHHHGFHHHHGGHGGHHHHGHHHHHHHHHHHHHHHHHHGHHHGGGHHGHGFGHHFGHHGFGEFFFHHHHGGGGGFFHFHGHEFHFGFFGFGGFGGGHHFFHBFHGHHGHFGFFHBHGGGHHHHHHGHHHFGFFHHFHHHGGHHHHHHGGGGHHHHGGGGGGGGFGGGGGGFFFFFFFCCCCC
@M02197:102:000000000-ALU3V:1:1101:23530:14609 1:N:0:1
CTGTTACAGCGATCCTCCGCTTATTGATATGCTTAAGTTCAGCGGGTATCCCTACCTGATCCGAGGTCAACCTTAGAAATGGGGTTGTTTTACGGCGTAGCCTCCCGAACACCCTTTAGCGAATAGTTTCCACAACGCTTAGGGGACAGAAGACCCAGCCGGTCGATTTGAGGCACGCGGCGGACCGCGTTGCCCAATACCAAGCGAGGCTTGAGTGGTGAAATGACGCTCGAACAGGCATGCCCCCCGGAATACCAGGGGGCGCAATGTGCGTTCAAAGATTCGATGACTCA
+
CCCBCFFFFFCCGGGGGGGGGGGHHHHHHHHHHHHHHHHHHHHGGGGGHHHGHHHHHHHHHHHGGGGHHHHHHHGHHHHHHHHGGGGGHHHHHGGGGGGGGHHHHGGGGGGHGGHHHHHHGGGGGHHHHHHHHHGGGGGGGHHHGGGGGGFCFHHHHFHGGGGGGGGGGGGGGGGGGGGGGGGFGGGGGGGGHHHHHHHGGHGGGHHGGHHHHHHGHHHHHHHGGGGGGGGHFHHHHGHHGGGGGGGHHHGD5FHGGGGGGGGGHHFCFEE4GGGGGGGGGFCBFFFFABBBB
@M02197:102:000000000-ALU3V:1:1101:20502:14660 1:N:0:1
CTGTTACAGCGATCCTCCGCTTATTGATATGCTTAAGTTCAGCGGGTATTCCTACCTGATCCGAGGTCAACCTGAAAAAAAATGTTTTGGGGTTTGACCGGCCCGGAAGGTCCTTGCAACTCGATACGTGCTCCCGAAAGAACTCGTTGTATCGAGGGTCCCACGGACGCCGTCCTTACTTTTGGGAACCAGTTGGTGTGACCCATCTTGGTTCCAATGCCACACCCCGGGGGGTGGAGAGAAGGATAATGACGCTCGAACAGGTATGCCCTTCGGAATACCAAAGGGCGCAATGTGCGTTCAAAGATTCGATGACTCAC
+
CCCCCFFFFFCCGGGGGGGGGGGHGHHHHHHHHHFHHHHHHHHGFGGGHHHHHHHHHHHFHHHGGGGHEHHHHHHGHHHGCGHHHHHHHGGGGGG?GHHGGGGGGGGGGGHHHHHGHHHHHGGEGHGGGGHGHHGGFFGCFHGHGGHGGEHHHGFGFGGFFFGGGGAC?GGGFHHFFFFGFFHGFGHHHHHGHHGHHHHHHFFGFFFFGGHGHGFHHFFGFFFFGGGGGGGFHFFFHEGFHHFFHHHHFEEE?GHFGHHHFGHHHHGGGGCGGFFHFHHHHGHHGCE?AFFHHGGGEABGCGGGGGGGFFFBFFFBABAA
@M02197:102:000000000-ALU3V:1:1101:13815:14661 1:N:0:1
CTGTTACAGCGATCCTCCGCTTATTGATATGCTTAAGTTCAGCGGGTAGTCCTACCTGATCTGAGGTCAATCGTACAAATCCCCGTGAGGGGCGGTTTCAAGGAGGTTCCCTTTCCGAGACACGACGAAACGTATTACGCCGAGGCAAGGGTCGGTAGACCACCGATGTGTTTGAGGCGAGCCAGAGACGGCAGCGCCCAGTTCCAACCCCGCCGGGCAGGACCCGGCGGGATGATGATTGACATGACACTCAAACAGGCATACCCTCCGGAATACCAGAGGGTGCAAGGTGCGTTCAAAGATTCGATGATTCAC
+
CCDCCFFFFFDDGGGGGGGGGGGGGHHHHHHHHHHHHHHHHHHGGGGGGHHHHHHHGHGHHHHHHGHHHHHHGHHHGHGHHHHGGGGGGHGGGGGGGGGHFFFFEGGGHHHHHHHHFDFFGHGGGGFFDGGFEGHHEBFGFGFFGAGGFGGDCBBBFFDFFFGGGFAFAFFFFFBGFEHHGGFHHFDCFHFFDCGFFGBBHHGGGFGGGGGGGGHHHGHHGFGGGGGGHHHH<HHGHH9FHHHHHGHGFGHHHHFHHHHHHHGGGGGGGHHHHHHHHHHHGHGHHHHHGGGGHGGGGGGGGGGFFFFFFFABAAA
@M02197:102:000000000-ALU3V:1:1101:25020:14700 1:N:0:1
CTGTTACAGCGATCCTCCGCTTATTGATATGCTTAAGTTCAGCGGGTATCCCTACCTGATCCGAGGTCAACCTTAGAAATGGGGTTGTTTTACGGCGTAGCCTCCCGAACACCCTTTAGCGAATAGTTTCCACAACGCTTAGGGGACAGAAGACCCAGCCGGTCGATTTGAGGCACGCGGCGGACCGCGTTGCCCAATACCAAGCGAGGCTTGAGTGGTGAAATGACGCTCGAACAGGCATGCCCCCCGGAATACCAGGGGGCGCAATGTGCGTTCAAAGATTCGATGATTCAC
+
BAABBFFFD4DDGGGGGGGGGGGHHGHHHHHHHHHHFHHHHHHGGGGGHBGHHHHHHHHHHHHGGGGHH:HHHHFHGHHFHGHGECE7HHHHFFEEEEEGGGDGHGB9<EGHDGAFHFGFCCFGGHFHGHHHHHHGGGGGDHFHGFFFBCFBCGHHBBFGB;9FFFFEFF3EDBBGGFF?BDFDFG@GGGFEEHFG;0;:BFC.GGEGFFHGHEHHGF9GFFFDFBFDDE?FFFFHHFGHCGDFEFA35EGFAFGAEE2AAEEEGGFGGE?HFB5BGGGGGGBFFFFFDAA>3?
@M02197:102:000000000-ALU3V:1:1101:22628:14732 1:N:0:1
CTGTTACAGCGACCTCCGCTTATTGATATGCTTAAGTTCAGCGGGTATCCCTACCTGATCCGAGGTCAACCTTAGAAATGGGGTTGTTTTACGGCGTAGCCTCCCGAACACCCTTTAGCGAATAGTTTCCACAACGCTTAGGGGACAGAAGACCCAGCCGGTCGATTTGAGGCACGCGGCGGACCGCGTTGCCCAATACCAAGCGAGGCTTGAGTGGTGAAATGACGCTCGAACAGGCATGCCCCCCGGAATACCAGGGGGCGCAATGTGCGTTCAAAGATTCGATGACTCAC
+
ABCCBFFFFFCCGGGGGGGGGGHHHHHGHHHHHEFFFHHHHHGGGGGHHHHHHHHHHHGHHGGGGEFHHHHHHGHHHHHHHHGGGGGHHHHHGGGGFGGGHHHHGGGGGGHGGHHHGGHGGGGGHHHHHHHHHHGGGGGGHGHGFGFGHHGHHHHHHGGGGGGGGGGGGGGGGGGGGGGGGGGGGGGGGGGFFHHGHGGGHGGGHHGHHHGHHHHHHHHHHHGGGFGEGGHHGHHGHHHGGGGGGGHHHHHHFCGGGGGGGGHHHHGGGGGGGGGGGGGGGFFFFFFFBABBB
@M02197:102:000000000-ALU3V:1:1101:22078:14789 1:N:0:1
CTGTTACAGCGATCCTCCGCTTATTGATATGCTTAAGTTCAGCGGGTATTCCTACCTGATCCGAGGTCAACCTGAGAAATAAAAGGTTAGACCGACCCGACGAGACCTTGCAACTCCCCGCGTGCCTCGAAAGACTCGTTGCGAAGAGGGTCCCACGGACGCCGTCATTGTCTTTGAGACCAGTTGCGTTGCCACAACTCGGTCCAACACCCAAACCGAGGTTTGGAGAGAGGATAATGACGCTCGAACAGGCATGCCCATCGGAATACCAATGGGCGCAATGTGCGTTCAAAGATTCGATGACTCAC
+
AACCBFFFFFCCGGAGGGGGGGFHHFHHHHHHHHHHGHGHHHGGGGEEHHHHHHHHHHHHHHHGGGGHHHHHHGHHGHHHHHHHHGGHHHHHFGGGGGGGGGGGGGGHHHHGHGFHHHGGGGGGGHHHGGHGGHHHHGHGHGHHGGGHHHGGHHHHGGGGGGGHHHHGHHGHHHFHHHFHHHGGGGGGHHHFGHHGGFGGGFEHEGGGFGGGGFFFFGHGHFHGHHHHHHHHHHGHHGGGGAFHGHHFGGHHFHHHFGGGGGHHHHFFCHHHGGGGGHHHHGGGGHGFGGGGGGFGFFFFFFFA3?BB
@M02197:102:000000000-ALU3V:1:1101:15149:14796 1:N:0:1
CTGTTACAGCGATCCTCCGCTTATTGATATGCTTAAGTTCAGCGGGTATTCCTACCGGATCCGAGGTCAACCTGAGAAATAAAAGGTTAGACCGACCCGACGAGACCTTGCAACTCCCCGCGTGCCTCGAAAGACTCGTTGCGAAGAGGGTCCCACGGACGCCGTCATTGTCTTTGAGACCAGTTGCGTTGCCACAACTCGGTCCAACACCCAAACCGAGGTTTGGAGAGAGGATAATGACGCTCGAACAGGCATGCCCATCGGAATACCAATGGGCGCAATGTGCGTTCAAAGATTCGATGACTCAC
+
AAAAAFFBDFDDEG1FGGGGE0EGGFBFHBEFBFFHHBGHF2GG?EEEEGFH2FAF/A/EEHFCGGEGFGHFHAHFBFCFHFF%FGBFDGHDG9EEGG@@EGCCFC8HDFB?9@0FHHBBCFECCFF9CCF<CHEFCEFCBAC@2CHGAC;BEAFG-AAC<9@FG@AHFFFFFFFGFF1FEFABFFFGBBECDDFFFE</GFGCAEBAEEAEAAFEGHFFCBE3HHHG@@EGGD5FFFFFFFFAB?5A353HGA2F1122EBHFGAB5CBGHDGEEGHHHHGGEAFE5FBFFGGGGFFFFFD@>>3>3
@M02197:102:000000000-ALU3V:1:1101:24062:14852 1:N:0:1
CTGTTACAGCGATCCTCCGCTTATTGATATGCTTAAGTTCAGCGGGTATTCCTACCTGATCCGAGGTCAACCTGAAAAAATAGTTTTTGAGGAGGCCGGGTCCCCGGGACCTTGCAACTCAACGCGTGCTCCGGAAAGCTCAGTGCGAAGAGGGTCCCACGGACGCCGTCATTGTCTTTGAGACCAGTTGCGTTGCCACAACTCGGTCCAACACCCAAACCGAGGTTTGGAGAGAGGATAATGACGCTCGAACAGGCATGCCCTTCGGAATGCCAAAGGGCGCAATGTGCGTTCAAAGATTCGATGATTCAC
+
CCDDDFFFFFDCGGGGGGGGCGGHHHHHHHGHHHHHHHHHHHHGGGGGHGHHHHHHHHGHHHHGGGGHHHHHHHHGHGHGHHHBGHHGGGGGHGGGGGEGGGGHHGFFFGGHHHGHHGHHHHHGGGGGGGHGGGFGGHHHHHHHGHHHHHGGGFEHHHGGGGFGGGFGGGHGHHGHHFHHHGFHHHGGFGFHHFGFFGHFFGGGHHGFGFFFEGGGGFEGGHHGHGHFHHHHGHHHHHFHGGEEEA2HCHHHHFGGGGEFE?CEGHHHHHHHGFGHGGGGEGBFGEGCGHGGGGGGFEBGFFFFFFFBBBAA
@M02197:102:000000000-ALU3V:1:1101:17615:14882 1:N:0:1
CTGTTACAGCGATTCTCCGCTTATTGATATGCTTAAGTTCAGCGGGTATTCCTACCTGATCCGAGGTCAACCTGAAAAAATAGATTTAGAGGTGGCCGGGCCCGTAACACCTTGAAACTCGACGCGTGCTCCGGAAAGCTCAGTGCGAAGAGGGTCCCACGGACGCCGTCATTGTCTTTGAGACCCGTCGACCGCGAGGGGGTCCGACGTGGTCCAACACCAAACCCGGAGGTTTGAGAGAGGATAATGACGCTCGAACAGGCATGCCCATCGGAATACCAATGGGCGCAATGTGCGTTCAAAGATTCGATGACTCAC
+
AAAAAFFFFBBBC4GGGFFFGCGGHHHHHHHHHGGFGFHCFFFGGFGGHHHHHHHHHHHHGHHGCFGHHHHGGGFEFHHGHHEDFHHHGFGF+GEGG/EE9FFGGGGG<HGHHHHHHHGFCEF@F?7CGGHGGGGGBGH0CFFGHHGGG@F;;ADACGG?DDGG:4FG?AFGGFFFFFFHGF?FEF;9A>@DFFAFFAFGGGCFGGHGHF0BFGAF>F?GGFFFGGGGF0EBHHGHHHHGGFGFDFHGGEA/BECFHHHHHGGHHFHEGEEFDFHHGGGCHHFGE?CHHGBEAEGHGGGDGGFEFGFFD311FA?A>>
@M02197:102:000000000-ALU3V:1:1101:21532:14923 1:N:0:1
CTGTTACAGCGATCCTCCGCTTATTGATATGCTTAAGTTCAGCGGGTAGCCCTACCTGATTTCAGGTCAAAGTCAAAAGGTGCGCGATGGCAGGTTCTGAGCAGTCATCACCACAAGGAGAGACGAAACTTATTACGTCTAACACTGATGTGGGATGTTCCACTAAGTCATTTGAGGCGAGCCATTGCTGGCAGACGCCCAAGTCCAAGCCTAACATGTTCAGAAAACATATTAGATTGAGATTACATGACACTGAAACAGGCATGCCTTTCGGAATACCAAAAGGCGCATGGTGCGTTCAAAGATTCGATGATTCAC
+
AAB3A@D54CABCFCGGGGFEEEFCEFGHGHBAEGGBGBGFHFGE20AFFBF2GG1DGBGH5GHFBAFCF@DBGFGHDGCFCFGGG//?A2FE?0BG;F4F8HCB3CF4:F23?GCFCFCE?<F?<CD?8D2DGFHGFGDCGGHFFHHFFG?DDAG<FFHGDFGCFCFFBHFBCCEC?B<<:CGFHFF1E:EG@>EB?EGG9F:?EFGEFE9GE8F##@2F6F9HGDFEFGHFHEDDBBFF92A$F2ED2D2G2HGG1BGE10FHHFE/??HHHHFFGEGFHFGECFHFF0GECGHFFGF3FFGFCFFBFFFFAA>>A
@M02197:102:000000000-ALU3V:1:1101:8492:15034 1:N:0:1
CTGTTACAGCGATCCTCCGCTTATTGATATGCTTAAGTTCAGCGGGTAGTCCTACCTTATTTGAGGCCAGTAGTTAATAATAATAGTGTAAAGCGGAGACCTTATACGCGGGCTAAAAATTGCCTTAGCAACCCGGCTGATCTCCAGCTCATATATTTAAGGCAAGGTTGGCGGCGGCCAACCAAGCCCAAGGACCCGCACAGTTTTGAAGAAAAACCGGTTGGAGAAGATTAACGACACTCAAAAAGGCATGCTCTTCGGAATACCAAAGAGCGCAAGGTGCGTTCAAAGATTCGATGATTCAC
+
BBBBBFFBFFDDGGCGGFEFEEGHFHBGHHFFFGHHFFFHHHH?FGGCGHHHHEGHFHFHHHGHFHGCHHGHHHHFFHHHHGHGGDHHGGHHABFEEBEGFHEGGHHGGGCBGEFFHGHHHHGHHHHHBFHGADDGGFFHHEHGHHHHHHHGHHHHHFFHFBCGHGFCCCFFGCBHGFFFFFGFGGFGGFGFEAFFDHFFFHFFFFFHFHFGGGFGGFECBBEFBFF?BBGHFFBDEGFFFFFFFHGHFFHHFGFEE?EBFFCHHHHHGHGGEGFHGBGGGGFGFGGFGDEFGFFFBFFFBBAAA
@M02197:102:000000000-ALU3V:1:1101:10731:15061 1:N:0:1
CTGTTACAGCGATCCTCCGCTTATTGATATGCTTAAGTTCAGCGGGTATCCCTACCTGATCCGAGGTCAACCTTAGAAATGGGTTTGTTTTACGGCGTAGCCTCCCGAGCACCCTTTAGCGAATAGTTTCCACAACGCTTAGGGGACAGAAGACCCAGCCGGTCGATTTGAGGCACGCGGCGGACCGCGTTGCCCAATACCAAGCGAGGCTTGAGTGGTGAAATGACGCTCGAACAGGCATGCCCCCCGGAATACCAGGGGGCGCAATGTGCGTTCAAAGATTCGATGATTCAC
+
BBCCCFFFFFCCGGGGGGGGGGGGHHHHHGHHHHHHHHHHHHHGGGGGHHHHHHHHHGEHHHHGGGGHHHHHHHHHHHGHHHHHGGGHHHHHHGGGGGGGGHHHHGGGGGGHHGHHHHHHGGGGGHHHHHHHHHHGGGGGGFHHGFGGGHHHHHHHHGHGGFGGGGGGGGGFFFFGGFGGGFFFGGGGGGGGGFHHGGFGGHGGGGHGHHHHHGHHHHHHHHFFGGGGHHGHHFFGHHGHGGGGGFGHHHGHHGGGGGGGGGGHHGHGGGGGGGFCGGGGGGBFFFFFFBBBBB
@M02197:102:000000000-ALU3V:1:1101:28271:15123 1:N:0:1
CTGTTACAGCGATCCTCCGCTTATTGATATGCTTAAGTTCAGCGGGTATCCCTACTTGATCCGAGGTCAACATGATAGGCCAAAAAATTGAAAATAGTCAATAAATGATTGTATTACTACATTCGTGACTTAATCAACTGCTAATATTTTTAGGAAGTGTAATATATACAAATCCAATACAACTAGTAATAGTTATAGTGTAATGACGCTCGAACAAGCATGCCCTTCGGAATACCAAAGGGCGCAATGTGCGTTCAAAGATTCGATGACTCAC
+
BCCBBFFFFFCBGGGGGGGGGGGGHHGHHHHHHHHHHHHHHHHGFGGGHHHHHFGHHGGHHHHGGGGGHHHHHHHHGHHHHHHHHHHHHHHHHHHHGHHHHHHHHHHGGHGHHHHHHHHHHHHHHHHHGHHHHGGHHHHHHHHHHHHHHHHHHHHHHHHHHHHHHHHHGHHHHHHHGHHHHHHGHHHHHHHHHHHHHHHHHGHGHHHGGGGHHHHHHHHHGGGGGGGHHHHHGFGHGHGGGGGHGHHGGGGHGGGGGGGGGGFFFFFFFCBBBB
@M02197:102:000000000-ALU3V:1:1101:6470:15088 1:N:0:1
CTGTTACAGCGATCCTCCGCTTATTGATATGCTTAAGTTCAGCGGGTATCCCTACCTGATCCGAGGTCAAGGTTAAAAAAGGCCTGGTGGAGGACGGGCACGTCAGGACAGGCGCGTTTCTACTGCGCTCGATGCCAACATGCCGGCCGCCAATGCATTTGAGGTGAGTCCACCACGGGGGGAGGACAAGCACCCAACACCAAGCTGAGCTTGAATGGTCAAATGACGCTCGAGCAGGCATGCCCAACGGAATACAGAATGGCGCAATATGCGTTCAAAGGTTCGATGAATCAC
+
>AA1AFFF1CDDGGGG11EE?EEBF3GHDFBEFD2ADHFGHHHGGC/AEGFHEFFG1EGFHBCEGG>09FEF2FGH2F;#B/F9G)F8G9FGCGAEA9<EEA89F?0FGCG9C9<<<<@FDGHDGHGGCC?;*19FGHGE/GGCC@CCGGGF?<>9BBFB1;1G$?A@@BF8FF//C<<EHGF@B>1B/A?>F5FE>AGEA1AB;B1B1BB92BBB1@9@2BB8FF4/EAA@1$1191EAA//4BB102D22B2222A00000A33D000EA113B11FA1BCCBB3DB11AA>
@M02197:102:000000000-ALU3V:1:1101:12682:15230 1:N:0:1
CTGTTACAGCGATCCTCCGCTTATTGATATGCTTAAGTTCAGCGGGTATTCCTACCTGATCCGAGGTCAACCTGAGAAATAAAAGGTTAGACCGACCCGACGAGACCTTGCAACTCCCCGCGTGCCTCGAAAGACTCGTTGCGAAGAGGGTCCCACGGACGCCGTCATTGTCTTTGAGACCAGTTGCGTTGCCACAACTCGGTCCAACACCCAAACCGAGGTTTGGAGAGAGGATAATGACGCTCGAACAGGCATGCCCTTCGGAATGCCAAGGGGCGCAATGTGCGTTCAAAGATTCGATGACTCAC
+
ABCBBFFFFFCCGGGGGGGGG?EHHHHHHHGGHHHHGHHHHHHGGGGGHHHHHHGHHHHHFHHGGGGHHHHHHGEHFEHHHGHHHGHHHH<HHGGGGGGGGGGGGGGHHHHHHHHHHHGGCGFGGHHGGGHGGGGFHGDGFGGFFGHGDFDHHHBGGAAC-?GGDGFGHHHHHFFHFHFHHHFFFFFGHHHGGHHFFFFFHFHHHGGFEGGGGGEEGHFGHHFFH:HGHHGHHHHGGFFFFFGHGHFHHHHHCBFFCFGGGGGHHHHHFHHGGGGGGGHGGGGGGHFGGG5GFGGGFFFFFFFBABAA
@M02197:102:000000000-ALU3V:1:1101:12345:15218 1:N:0:1
CTGTTACAGCGATCCTCCGCTTATTGATATGCTTAAGTTCAGCGGGTATTCCTACCTGATCCGAGGTCAACCTGAGAAATAAAAGGTTAGACCGACCCGACGAGACCTTGCAACTCCCCGCGTGCCTCGAAAGACTCGTTGCGAAGAGGGTCCCACGGACGCCGTCATTGTCTTTGAGACCAGTTGCGTTGCCACAACTCGGTCCAACACCCAAACCGAGGTTTGGAGAGAGGATAATGACGCTCGAACAGGCATGCCCATCGGAATACCAATGGGCGCAATGTGCGTTCAAAGATTCGATGACTCAC
+
ABCBBFFFFFCCGGGGGGGGGGGHHHHHHHHHHHHHHHHHHHHGGGGGHHHHHHHHHHHHHHHGF?EHGHHHHHHHHHHHHGHHHGGHHFGHH?GGGGGGGFFGGGGGHHGFHHHGFHGGGGGFGHHHGGGGGHHHHGHGHHHHGHHGHGHGHHHHGGGGGGGHGHHHHHHHHHHHFHGHHHGFGGGHHHHFGHFFGGGGHGHHHFGGFGGGGFFGGHHGHHFGHHHHHHGHHHHHHGGGGGGHGHHHGGHHHHEGHGGGGHHHGHHHGGFGGGGGGHHHHGGGGGGGGCGGGGGGFFFFFFFBBAA?
@M02197:102:000000000-ALU3V:1:1101:20192:15272 1:N:0:1
CTGTTACAGCGATCCTCCGCTTATTGATATGCTTAAGTTCAGCGGGTATTCCTACCTGATCCGAGGTCAACCTGAGAAATAAAAGGTTAGACCGACCCGACGAGACCTTGCAACTCCCCGCGTGCCTCGAAAGACTCGTTGCGAAGAGGGTCCCACGGACGCCGTCATTGTCTTTGAGACCAGTTGCGTTGCCACAACTCGGTCCAACACCCAAACCGAGGTTTGGAGAGAGGATAATGACGCTCGAACAGGCATGCCCATCGGAATACCAATGGGCGCAATGTGCGTTCAAAGATTCGATGATTCAC
+
ABCBAFFFFFBDGGGGGGGGGGGHHHHHHHHGHHHHHHHHHHHGGGGEHHGHHHHHHHHHHHHGCFGHHHHHGHHHHHHHGHHHHGGHHGHHHGGGGGGGGGGGGGGHHHHHHHHHHHGGGGGGGHHHFGHGGGHHHGHGHGGGGGGHHGHHHHHGG?FGAAGGFFHHHGHHFFHGHHHHGGGGGGGHGBHFGGHFFGGGHHHHHGFFFGGGGGGGGHHGGHFHHFHHHFHHHHHHHGFGGFFGGHHGFGHHHHHGHGGGGHGHHGHFGHGGGGGGGHHHHCGGGHGGGGGGGGGGFFFFFFFBBBBB
@M02197:102:000000000-ALU3V:1:1101:24112:15282 1:N:0:1
CTGTTACAGCGATCCTCCGCTTATTGATATGCTTAAGTTCAGCGGGTAGTCCTACCTGATTTGAGGTCAGATTTCAAAGTTTGCATTGACCACCCGAAACCAGTCGGGCAAGGTCGAGGAGGGGCACGTAAAGCAGGTCTAGTGTTGTAGAGCGAGGATGGTACAACGCCCAAACGTTCGACCCACAGGCCCAACCGACGCATTTGAGGGGAGCCGGTCGAGGCGATCGGCAAAGTCCCCCAGCTCCAACCCTGACCGTAGAAAAACGGTCCGAGTTGATGACTTCAAGACACTCAAACAGGCATGCTCCTCGGAATACCAAGGAGCGCAAGTTGCGTTCAAAGATTCGATGACTCAC
+
BCCBCFFFFFCCGGGGFGGGGGGHHHHHHHHHHHGHGHGHHHHGGGGGGHHHHHHHHHGHHHHHGHHGHGHHHGHHHGHHHHHHGHHFGHFHHGGGGGGGGHHHHFECEEAFCEHECCCGGGFGGGFGHHHA<FFCFCGHHGFGHHHGHHHHHGCFG@9GGDGHBFGGGCGEGHHFABFGFGGGGGGGFEGGCEGGCFFFDFFFFFHDFFFFA?EFAFAGFGGGDC9DFFCDDFB<FFFGHEBBFGFGEHGF?EHEF4HHHGGHE?GECGFFFBHGHHHHHHHFFBFGHGGGGGHHHHHHHHHHHHGFGGGHHHGHHHFHHHEGCCGGHHHFGGGHGGFFGGGGGGFFFFFFFABCCB
@M02197:102:000000000-ALU3V:1:1101:3756:15365 1:N:0:1
CTGTTACAGCGATCCTCCGCTTATTGATATGCTTAAGTTCAGCGGGTATCCCTACCTGATCCGAGGTCAACCTTAGAAATGGGGTTGTTTTACGGCGTAGCCTCCCGAACACCCTTTAGCGAATAGTTTCCACAACGCTTAGGGGACAGAAGACCCAGCCGGTCGATTTGAGGCACGCGGCGGACCGCGATGCCCAATACCAAGCGAGGCTTGAGTGGTGAAATGACGCTCGAACAGGCATGCCCCCCGGAATACCAGGGGGCGCAATGTGCGTTCAAAGATTCGATGATTCAC
+
ABBCCFFFFFBCGGGGGGGGGGGFGHFHGHHHHHHHHHHFFHHGGGGGHHHGHHHGGHHHHHHEGGGHGHHHHHHHHHFHHHHGGGGGGHHHHGGFGGGGGFHHHGGGGGGHFFHHHHHGGCF@G8HHHHGHHHHFGCGFGHHFG9@EGHHHBGFGGHCFFGFDFFFFFFGGGGFGFGGGFFGGDGGGGFGFDFHGBBBGGFFEEFHGHHHFFGHHFHGHHHGGFFA9HGGHHGGBFEHFGGGGEEGHHHHHHGGF?FGFGFGGGHH?EEFHGGGGGGGGGBBFBFFFFABABB
@M02197:102:000000000-ALU3V:1:1101:27434:15429 1:N:0:1
CTGTTACAGCGATCCTCCGCTTATTGATATGCTTAAGTTCAGCGGGTATTCCTACCTGATCCGAGGTCAACCACAAAAAATTGGGGGTTTAGCGGCTGGGAGTTATAGCACCTAACAAAAGCGAGAAAAAAATTACTACGCTCAGAGGATACTACAAATCCGCCGTTGTATTTCAGGAACTACAACTCCTAAGAGAAGTAGATTCCCAACACTAAGCTAGGCTTAAGGGTTGAAATGACGCTCGAACAGGCATGCCCACTAGAATACTAATGGGCGCAATGTGCGTTCAAAGATTCGATGATTCAC
+
BCCCBFFFFFBCGGGGGGGGGGGHHHHHHHHHHHHHHHHHHHHGGGFGHHHHHHHHHHHHHHHGGGGHHHHGGGHHHHHFHHHHGGGGGGHHHGGGCGGGFGDHFHHGFHHHHHHHHFHGHFGFGGGHHHHHHHGFFHFFFEDDDCHHHGHHHHBCGGC@CGGGHHHHHGGHFHHGHHHGGGHHGHHHGHHGHHHHFHGHEHHGGHFHHFFHHHHHGEFHGHFFFHGHHGGHHHHGGGGGHHGHGFHHHHHHGGEGADFHGHHHHHHHHHFGGGGHHHHGGGGHGGGGGFGGGGBFFFFFFBBBBB
@M02197:102:000000000-ALU3V:1:1101:29418:15463 1:N:0:1
CTGTTACAGCGATCCTCCGCTTATTGATATGCTTAAGTTCAGCGGGTATTCCTACCTGATCCGAGGTCAACCTGAGAAATAAAAGGTTAGACCGACCCGACGAGACCTTGCAACTCCCCGCGTGCCTCGAAAGACTCGTTGCGAAGAGGGTCCCACGGACGCCGTCATTGTCTTTGAGACCAGTTGCGTTGCCACAACTCGGTCCAACACCCAAACCGAGGTTTGGAGAGAGGATAATGACGCTCGAACAGGCATGCCCATCGGAATACCAATGGGCGCAATGTGCGTTCAAAGATTCGATGACTCAC
+
>AAA3B@DFCDBGGGGGGGGGGGHFHGHHHHHHHHGHGHHHHHGGGGGHFHHHHHHEHFGFHEFGCGHGHHGFHHGFFFHHHEBGEG9GEFHF9EEEG:GGFBBEFGHHFGHHHHHHFFGDG@DGHHGGFFFBGFGFGGECGCCD:E.CGFHCFCGGGGGCGGHGHG?BBEEHFFFEAAFHGF>BFF?DDF/FGFFEFFFFDB3HBBFFFGGFEACGF@EFBBFHHHHFDEHGBHHHGGFFFFHGHHGEFHGAHHFGEAB2HFBHHHHGHHGGGFGGHGHGGGGFHGGGFGGGGGGFFFFFFF@A?AA
@M02197:102:000000000-ALU3V:1:1101:3493:15515 1:N:0:1
CTGTTACAGCGATCCTCCGCTTATTGATATGCTTAAGTTCAGCGGGTAGTCCTACCTGATCTGAGGTCTATCACAAGAGTCCGCTCGCAGAGCGAGGGCGGTTTCAAGGAAGCCTGCCGTCCCAAGGTCGAGCGATACATATCACGCAGGACAAAGGGCCGCAAGGCCACCGATGCATTTGAGGCGAGCCCGGCAAGGGGCAACACCCAAGTCCGACCCCCCCGTGCAGGACACGAGGGGACGAAAGCTGACGTGACACTCAGACAGGCATACCCTCCGGAATACCAGAGGGTGCAAGGTGCGTTCAAAGATTCGATGATTCAC
+
BBBBBFFFFFBBGGEGGGGGGGGFHHGHHHHHHHHHFGHHHHGGGGGGGGBFHHHHHGHHHGHHHGHHHHGGHHHHHGHHGHGGGGGGGGGHGGGGGGGGGFFFGFHHGHHHHHHHHHFE?BFFFGGGHFGGGGGHGGHHHGFHCFFGFFFGHHHHGGEEGGGGGGEEEGFGFBDDFFFFFFFFEEBD@@EFFFFFFFFFFFFFFEFFFFF@@BFDAGGGGDFFHGHGHHGFGGGFHEEEDCHFGFFE/EBAG2FFHHHHHHGHHHHFCHHGGGEFGHGEG2FDHGCHFCHHHHFG0A?AAG1GCGGGEEFGFCFFFD3AAA>A
@M02197:102:000000000-ALU3V:1:1101:20223:15548 1:N:0:1
CTGTTACAGCGATCCTCCGCTTATTGATATGCTTAAGTTCAGCGGGTAGTCCTACCTGATCTGAGGTCAAATCAAGAGTGCATTGACTGCGGTTTAGAGTGCGGACGGAGACAACTGATGTTTCGTCACACTAAGGCATTTAAGGAAGGCCAGAGGCGATCCCAAAGCTCAATGACGGACAAGAAACCGCAAGAGAGAAGGTCTAATGACACTCAGACAGGCATACCCTTCGGAATACCAAAGGGTGCAAGGTGCGTTCAAAGATTCGATGATTCAC
+
>AAAAFFFFF@?GCEGGGGGGGGHHHHGGHGHGHHHHHGHGGH?FFGGAHHHHHHHFH;;H9FHHGBGFHH&3FF@GF;:5GHHHHHHC@EEEFGF4BGFG4E?@>E?E5GGHHHGFHBGDDC?<F@22FGFGGFFGDCHGGHHHHHFFEGC?GAFDECGEGHHGDBHFBF?CCHGF3&HGDBGGFFGG@)EFHHF3GGHH;GHHFHGGFFFGFHGAFHHHFGFADDBCGGHGHG5GHFHHFFGH:HFFF?GGFHGGGGGFGGGGFFBBFFFBBCCA
@M02197:102:000000000-ALU3V:1:1101:28146:15527 1:N:0:1
CTGTTACAGCGATCCTCCGCTTATTGATATGCTTAAGTTCAGCGGGTATTCCTACCTGATCCGAGGTCAACCTGAGAAATAAAAGGTTAGACCGACCCGACGAGACCTTGCAACTCCCCGCGTGCCTCGAAAGACTCGTTGCGAAGAGGGTCCCACGGACGCCGTCATTGTCTTTGAGACCAGTTGCGTTGCCACAACTCGGTCCAACACCCAAACCGAGGTTTGGAGAGAGGATAATGACGCTCGAACAGGCATGCCCATCGGAATACCAATGGGCGCAATGTGCGTTCAAAGATTCGATGATTCAC
+
AABAAFFFFFBBGGGGGGGGGGGHGHFHHHHHHHHHHHHGHHHGGGGGHHHHHHHHGHHHHHHGGCGHHHHHHHHGDHBHHHHHHFGDGGGHHG;GGGG6GGGGGGGHGGHGHFHHHHDGGGGGGGHGGGHGGFHHHGHGHGHGGGHFG?EFGFFHGGGGCGGHGHFGHHHHFFFHHFHFEFF;CGFEFFFDFGGFEBFFFFFGFGFFFGGFDEFEGHHEFHFGGHHHHHFHFGBHFGGGGGHHGFHGHHFFGHHFHEEGGFEFHGGEHGBHGGGGEBHHHGEEGHGGGGGGGGGGFFFFFFFAA3AA
@M02197:102:000000000-ALU3V:1:1101:19671:15492 1:N:0:1
CTGTTACAGCGATCCTCCGCTTATTGATATGCTTAAGTTCAGCGGGTATTCCTACCTGATCCGAGGTCAACCTGAGAAATAAAAGGTTAGACCGACCCGACGAGACCTTGCAACTCCCCGCGTGCCTCGAAAGACTCGTTGCGAAGAGGGTCCCACGGACGCCGTCATTGTCTTTGAGACCAGTTGCGTTGCCACAACTCGGTCCAACACCCAAACCGAGGTTTGGAGAGAGGATAATGACGCTCGAACAGGCATGCCCATCGGAATACCAATGGGCGCAATGTGCGTTCAAAGATTCGATGACTCAC
+
CCCCCFFFFFCCGGGGGGGGGGGHHHHHHHHHHHHHHHHHHHHGGGGGFHHHHHHHHHHHHHHGGGGHHHGHHHHHFHHHHHHHHGHHHHHHHGGGGGGGGGGGGGGHHHHGHHGHHHGGGGGGGGHHGGHGGHHHHGHGHGHHHHHHHHHHHHHHGGGGCFGHGGGGGHHHHHHHHHFHHGGGGGGGHHHFFFFGGGGGHHGHHFFGFGGGGGFGGHHGHHHHHHHHGHHHHGHHHGGGGDGHFHHHHHHHHHHHHGGGGHHHHHHHHHHHGGGGGHHHHGGEEHGGGFGGGGGGFFFFFFFBCCCC
@M02197:102:000000000-ALU3V:1:1101:20210:15561 1:N:0:1
CTGTTACAGCGATCCTCCGCTTATTGATATGCTTAAGTTCAGCGGGTAGTCCTACCTGATCTGAGGTCAAATCAAGAGTGCATTGACTGCGGTTTAGAGTGCGGACGGAGACAACTGATGTTTCGTCACACTAAGGCATTTAAGGAAGGCCAGAGGCGATCCCAAAGCTCAATGACGGTCAAGAAACCGCCAGAGAGAAGGTCTAATGACACTCAGACAGGCATACCCTTCGGAATACCAAAGGGTGCAAGGTGCGTTCAAAGATTCGATGATTCAC
+
BBCCCFFFFFCCGGGGGGGGGGGHHHHHHHHHHHHHHHHHHHHGGGEGGHHHHHHHHHGHHHHHHGHHHHHHHHHHHHHHHHHHHHHHHHHHHHGHHHHHHHGHHGHHHHHHHHHHHHHHHHHHHHHGGHHHHHHHHHHHHHHHHHHHHHHHHHHGGGHHGHHHHHHHHHHHHHGHHHGHHHGGGGGGGGHHHHHHHHHHHHHHHHFHHHHHHHGHHHHHHHGHGGGGGGHHHHHGFHHHHHGHHHHHGHGGGGGGGGGGGGGGGFFFFFFFCCCCB
@M02197:102:000000000-ALU3V:1:1101:11622:15641 1:N:0:1
CTGTTACAGCGATCCTCCGCTTATTGATATGCTTAAGTTCAGCGGGTATCCCTACCTGATCCGAGGTCAACCTTAGAAATGGGGTTGTTTTACGGCGTAGCCTCCCGAACACCCTTTAGCGAATAGTTTCCACAACGCTTAGGGGACAGAAGACCCAGCCGGTCGATTTGAGGCACGCGGCGGACCGCGATGCCCAATACCAAGCGAGGCTTGAGTGGTGAAATGACGCTCGAACAGGCATGCCCCCCGGAATACCAGGGGGCGCAATGTGCGTTCAAAGATTCGATGATTCAC
+
CCCCCFFFFFCCGGGGGGGGCGGHHHHHHHHHHHHHHHHHHHHGGGGGHHHHHHHGHGHHHHHGCGGGGHHHGHHHFHFHHHHGGGGGHHHHGGGGGGGGGHHHHGGGGG;HGGHHHHHHGGGGGHHHHHFHHFEGGGGGGGHGFFFGGHHFHGHHHHHGGGGGGGFFFFFFFGFFGGGGFGGGGGGFGGGFGHHHHHHGFFGGGFFGHHHHHHHHFGHHHHHGGGGFDHGHHHHHHGHHGGGFFGGHHHHFGHHGGGGGGGGHHHHGGGGHGGGFGGGGGGFFFFFFFBBBBB
@M02197:102:000000000-ALU3V:1:1101:18364:15651 1:N:0:1
CTGTTACAGCGATCCTCCGCTTATTGATATGCTTAAGTTCAGCGGGTATTCCTACCTGATCCGAGGTCAACCTGAAAAATATAGATTTAGAGGTGGCCGGGCCCACAAGACCTTGCAACTCGACGCGTGCTCCGGAAAGCTCAGTGCGAAGAGGGTCCCATGGACGCCCGTCATTGTCTTTGAGACCAGTTGGCCGCGAACGGTCCAACGCGGTCCAACACCCGAAACCCCCGCGGTAAAGCAGGGGTTTTGGAGGGAAGATAATGACGCTCGAACAGGCATGCCCTTCGGAATGCCAAAGGGCGCAATGTGCGTTCAAAGATTCGATGACTCAC
+
BBCCCFFFFFCCGGGGGGGGGGGHHHHHHHHGHHHHGHGHHFHGGGGGHGHHHHHHHGHHHHHGGGGHHHHHHGGGHHHHHHGHHHHHHHHHHHGGHHGGGGGGGGGHH;HHGHFHHHHHHGHGGGGFGGGHHGGGGGHGGHHHHHHGGGGGHGGFFGHHHHFGHGGGGGGGGGGGGGGGGGGGGGFGGGGGGGGAFGFFGHHHGFFFGGGGHHHHGFFFGGGHGGFGGGGGGGGHGHHHHFGGGGHHHHFGHFHGHHGGHHHHGGGGGGHEHHGHHHGHHGGEE0GGHGHHHHGHHHGGGGGGHGGHGFGEHGGGGGGGGGGFFFFFFFBBBBA
@M02197:102:000000000-ALU3V:1:1101:20997:15633 1:N:0:1
CTGTTACAGCGATCCTCCGCTTATTGATATGCTTAAGTTCAGCGGGTATTCCTACCTGATCCGAGGTCAACCTGAGAAATAAAAGGTTAGACCGACCCGACGAGACCTTGCAACTCCCCGCGTGCCTCGAAAGACTCGTTGCGAAGAGGGTCCCACGGACGCCGTCATTGTCTTTGAGACCAGTTGCGTTGCCACAACTCGGTCCAACACCCAAACCGAGGTTTGGAGAGAGGATAATGACGCTCGAACAGGCATGCCCATCGGAATACCAATGGGCGCAATGTGCGTTCAAAGATTCGATGACTCAC
+
CCCBBFFFFFCCGGGGGGGGGGGHHHHHHHHHHHHHHHHHHHHGGGFGHHHHHHHHHHHHHHHGGGGHHGHHHHHHHHHHHHHHHGHHHHHHHGGGGGGGGGGGGGGHHFHEHHHHHHGGGGGGGHHHGGHGGHHHHGGGHGHGHHHGEGGGHHHHGGGGGGGHGHGGGHFFHHHHHHHHGHGGGGGHHHHGFFHGGGGGHGHHHGGFFGGGGFFGGHHGHGHFHHHHHHHEHHHHHGGHGGHHGHHHHHHGGHHHGGGGGHHHHGCFHHGHGGGGGHHHHGGGGHGGGGGGGGGGFFFFFFFBBABA
@M02197:102:000000000-ALU3V:1:1101:28652:15660 1:N:0:1
CTGTTACAGCGATCCTCCGCTTATTGATATGCTTAAGTTCAGCGGGTATTCCTACCTGATCCGAGGTCAACCTGAGAAATAAAAGGTTAGACCGACCCGACGAGACCTTGCAACTCCCCGCGTCCCTCGAAAGACTCGTGGCGAAGAGAGTCCCACGGACGCCGTCATTGTCTTTGGGACTAGTGGCGTTGCCACAACTCGGTCCAACTCCCAAACCGAGGTAAAGATAGAGGATAGTGAGGCTCGGACAGACATAGCGATCGGCATTGAACTTAACCATATCAATCTGCAGATGAGCGAGCACGCAC
+
>AA>AFFFFFDDGFEG1BE0AAEAEAFFFHHFHF21D222A21//A/AF2A2FEFE1101DFE/A>/>B110B00>1BFEFHHHGE@:9$%FGE7?///>/<22AFFFGH1F2G;HBCECGGC#<C:C@EH0//CD9C<#?G<;:&;:#:-:C/CF<--9-..9A119G*.<B0?+#A6B$BFF&//@???B11B994FFB319>BF7#/0;9/+1E1B=.B&$&22#2(AAAFBD#B9/#A/-/#2112221/B0A/////11222D22D1B1121233FA13B1133BBAB11111B1111111>1
@M02197:102:000000000-ALU3V:1:1101:28642:15679 1:N:0:1
CTGTTACAGCGATCCTCCGCTTATTGATATGCTTAAGTTCAGCGGGTATTCCTACCTGATCCGAGGTCAACCTGAGAAATAAAAGGTTAGACCGACCCGACGAGACCTTGCAACTCCCCGCGTGCCTCGAAAGACTCGTTGCGAAGAGGGTCCCACGGACGCCATCATTGTCTTTTGGACCAGTTGCGTTGCCACAACTCGGTCCAACACCCAAACCGAGGTTTGGAGAGTGGATAATGACGCTCGAACAGGCATGCCCATCGGAATACCAATGGGCGCTATGTGCGTTCGAAGATTCGATGACTCAC
+
>AA>AFFFFF?D11AGD1EGCEAFHBGFEFBDF2GCDFDAGFHECEEEGHGBFEGFBFHFGHHGE/?0FFG0BFGCFG1FFHHHHEG9E$FGH9#EE??EGECC7?FFB9FG;G@FG@B@CC//AGGG;CHA?$<@<<0A/<@?C?#CE<EHG0CC2<.<A1<%@AAFBHFBF?1##11;ABFB/?7GGB/AFFFF?AC<A1A;9B8B/EA/??/?/@$/?;B@0EG06B&F;B9FBB/+>/F5921B1111GCF0/////0222ED1A1FAAA000111FA0000111A33GEA1F1FDD11A>11>
@M02197:102:000000000-ALU3V:1:1101:9846:15688 1:N:0:1
CTGTTACAGCGATCCTCCGCTTATTGATATGCTTAAGTTCAGCGGGTATCCCTACCTGATCCGAGGTCAACCTTAGAAATGGGGTTGTTTTACGGCGTAGCCTCCCGAACACCCTTTAGCGAATAGTTTCCACAACGCTTAGGGGACAGAAGACCCAGCCGGTCGATTTGAGGCACGCGGCGGACCGCGATGCCCAATACCAAGCGAGGCTTGAGTGGTGAAATGACGCTCGAACAGGCATGCCCCCCGGAATACCAGGGGGCGCAATGTGCGTTCAAAGATTCGATGATTCAC
+
AABBBFFFDFDBGGGGGGGGGGGHHHHHHHHHHHHHHHHHHHGGGGGGHGHHHHHGHHHHHGFFGGGHHHHHHHH:HHHGHHHGGGGGHHHHHGGGGFEEEFHHHGFGGGGHGGHHHHHHGGGGGHHHHGGHHGHGGFEGGHHGGFFGGGFHHHHHHHHGFDAAFBEGFFFFFGGGBGGFBFAA?@BDFGGFEGHGHFGGGEGGGHHGHHHFHHHHHHHHHHHGGGGCHHGHHGGHFHHHGGC?CGGFHFGHHHHGEAEEE2GGFHHEEEE4FGFGGGGGGGFFFFBFFAAA>3
@M02197:102:000000000-ALU3V:1:1101:26620:15724 1:N:0:1
CTGTTACAGCGATCCTCCGCTTATTGATATGCTTAAGTTCAGCGGGTATTCCTACCTGATCCGAGGTCAACCTGAGAAATAAAAGGTTAGACCAACCCGACGAGACCTTGCAACTCCCCGCGTGCCTCGAAAGACTCGTTGCGAAGAGGGTCCCACGGACGCCGTCATTGTCTTTGAGACCAGTTGCGTTGCCACAACTCGGTCCAACACCCAAACCGAGGTTTGGAGAGAGGATAATGACGCTCGAACAGGCATGCCCCGCGGAATACCACGGGGCGCAATGTGCGTTCAAAGATTCGATGACTCAC
+
BBBAADFFFFBBGGGGGGGGGGEHHHFHGHHHHHHGHHHHFHHGGGGGGHGHHHHHHHHHHGHEEEEHFHHHHHEHH4FGHHGHHGFHHAGHH;GEFGC:GCGBEEGHHFB2BGGHFH?DCGA/DGHHGGHGGHHHHGH:GGGGGFGFE?CGGEBGGGGGAAGHGCGGHHGFGGGGGEGGEB@BBFFFDFA?FGGFFFDFDDADFF;FFEFFEFFEFHHFHGEBHGFFHHFHGF?DFBFFFDHEEHHGFDFFAFEEE??ECHGHGG5AE?EGGCE?GGEFGAEA2G4GGGFFGGFBFFBFFFFBA?AA
@M02197:102:000000000-ALU3V:1:1101:24921:15719 1:N:0:1
CTGTTACAGCGATCCTCCGCTTATTGATATGCTTAAGTTCAGCGGGTATTCCTACCTGATCCGAGGTCAACCTGAGAAATAAAAGGTTAGACCGACCCGACGAGACCTTGCAACTCCCCGCGTGCCTCGAAAGACTCGTTGCGAAGAGGGTCCCACGGACGCCGTCATTGTCTTTGAGACCAGTTGCGTTGCCACAACTCGGTCCAACACCCAAACCGAGGTTTGGAGAGAGGATAATGACGCTCGAACAGGCATGCCCATCGGAATACCAATGGGCGCAATGTGCGTTCAAAGATTCGATGACTCAC
+
CCCCCFFFFFEDGGGGGGGGGGGHHCFHHHGHGHHHHHHHGHHGGGGGHHHHHHHHHHHHHHHGGGGHHHHHHHHGHHHHHHHGHG8GHFHFHGFGGGGGGGGGGGGHGHFEHHHHHHGGGGGGDHHHGGHCGGHHHEHGFGGGGCDFHHGHHHHFCGAGFGGFFHGGHHHHGFFHFHHFFHGGGGFGGDFDFHHGFEFGHFHGGFFFFFFFFFFFEHHFGHHHGHHGGGHHHGFFGGGGFFFEFHGHHHHHFHHHEEEE2FHFHGFFCGHHGGFADHHHCGGGFCGGGGGGGGGGFFFFFFDBBCBA
@M02197:102:000000000-ALU3V:1:1101:19749:15783 1:N:0:1
CTGTTACAGCGATCCTCCGCTTATTGATATGCTTAAGTTCAGCGGGTAGTCCTACCAATTTGATGCCAAGCAGTAAGGTGTCCGAGGACGGTTGGGAGCAGAATGCAGACTACAGTAATGAAGACGTATCACACTACTGCAGGCCTTACCCCGCGAATGCATTCAGGGCGAGCCTAGCGGCAATACCCAAATCAGCCAAAAGGCTACTATTCAAAGGCGCTCAAACCGGCATGCCCCAAAGGGCGCAAGGTGCGTTCAAAGATTCGATGACTCAC
+
>AA3AFFFFF@DGGGGGGGGGGDHHHHHGCHFHHFBHHHHGFFGGGGGGBGHBG8HHE3FHFDG8G;BG11BGHGHFB@BFED11D;>1>EBFEBC;?0BFFCB3FB9;GHBFHHHHBGFEFFGFFGFFF;@GGGGFHHFHE0/,?:3FGFGE?FG@C2=DDGHCDF?EAF3F9/EFCGF;FAGFGFFG5FFFG9EFGBF%;GFF4BFB5FGGGGGF0BF@?EEEAE3BEA9AEEGBHGEGEGEFFHHGGGGFCGDFFGFEGGFFFFFFFBBBBB
@M02197:102:000000000-ALU3V:1:1101:25485:15819 1:N:0:1
CTGTTACAGCGATCCTCCGCTTATTGATATGCTTAAGTTCAGCGGGTATTCCTACCTGATCCGAGGTCAACCTGAGAAATAAAAGGTTAGACCGACCCGACGAGACCTTGCAACTCCCCGCGTGCCTCGAAAGACTCGTTGCGAAGAGGGTCCCACGGACGCCGTCATTGTCTTTGAGACCAGTTGCGTTGCCACAACTCGGTCCAACACCCAAACCGAGGTTTGGAGAGAGGATAATGACGCTCGAACAGGCATGCCCATCGGAATACCAATGGGCGCAATGTGCGTTCAAAGATTCGATGACTCAC
+
3ABBBFBD4CDBGGGGGGGGGGGHGHFHFHHGHHHHHHGHHFHGGGGGGHHFHHHHHHHHGFHGFGGHGHFHFCHFFGFHHHHGHDGB:AFFGE39EE/9@;E?D6EF:FHH<GH<GCEF:CDGG6GFDDFG?G9D8E.7CDFC7GA:<AAGHHEG?<@A090?1DDFB@F<3FFG2HGFFBF/BBBADDBFFFHF:CEEB?1+B/EE>>AEFFFFEDAC02)GCA1BBDEGFE@BHGGGF?HFEAHG1GA10E00AA//GHEBFGFEBFHHGGFG?FBCHCEEA1FB3GFFGGGFFFFFDDD>1AA1
@M02197:102:000000000-ALU3V:1:1101:7708:15898 1:N:0:1
CTGTTACAGCGATCCTCCGCTTATTGATATGCTTAAGTTCAGCGGGTAGTCCTACCTGATCTGAGGTCAATCGATGCTTCCACAAGAAGTGGCGGTTTCACGGAGGCCGCGGACCCACCGTACAGCGAAACGTATCACGCCGGACAATGGGCCTTTAGGCCCCCGATGCATTTAAGGCGAGCCCCAAAGGGCAACACCCAACTCCAACCCCGCCGGGCAGGACCCGGTGGGATGATGATTGACAAGACACTCAGACAGGCATACCCTCCGGAAGACCAGAGGGTGCAAGGTGCGTTCAAAGATTCGATGATTCA
+
AAAAABFFBFDBGGGGCGGGCGGGHFGHHHHHHHHHHHHHHHG2ECGGGHHHHHHHHECGDGFHHGHGHGGGGHGFGHHHGGHGHHH3B6FEFGGB:>3B'EA<<EEAE/A</</?//?4BA0A<9<A/<./#/--.>.<AB:#FFFFD/EB;/FB;00BC#?;00-;0*9FF6DGC:.-?A<ADCCC5;GHECEACFDCFF1C9C@CGCEE?E1FFHHHEEGGFEH60HH<HHH:GH.EGD;FEF53D5FGHHHFGHFFGCACGGE??BG5D5GCHHHFA3GHHGGHGGGGFFGGGGGGCGF>BFFFFBAA3>
@M02197:102:000000000-ALU3V:1:1101:7715:15879 1:N:0:1
CTGTTACAGCGATCCTCCGCTTATTGATATGCTTAAGTTCAGCGGGTAGTCCTACCTGATCTGAGGTCAATCGATGCTTCCACAAGAAGTGGCGGTTTCAAGGAGGGCGCGGGCCCACCGTACAGCGAAACGTATCACGCCGGACAAAGGGCCTTTAGGCCGCCGATGCATTTAAGGCGAGCCCCAAAGGGCAACACCCAACTCCAACCCCGCCGGGCAGGACCCGGTGGGATGATGATTGACAAGACACTCAGACAGGCATACCCTCCGGAATACCAGAGGGTGCAAGGTGCGTTCAAAGATTCGATGATTCA
+
CCCCBFFFFFBCGGGGGGGGGGGHHHGHFHFFHHHHHHHHGGHGGGGGGHHHGGHHHHHHHGHGHGHHHHHHGEHGEHHHHHHHHHGHHBEBFGF9>E3B4&B3:F#?/</<#/=>+;0FB.A#.<9A:;-##BAC=@:.C.9;/::#/EE9EFFF5/B?;?DD:FFFBFBGF7A5CCE7ACFBE<GF:D:.<9<ACFGG<A$GCGFGGGG9@@H<HB<HEF>9D:H<HHG;6H<H<<:HH8):HHHHHHFFFHGGHHFGBGECGFGCHHFHFHFHFGHHEFGFHFHHGFGGGFGGFFGGEB4BFFFFF?BAAA
@M02197:102:000000000-ALU3V:1:1101:24464:15924 1:N:0:1
CTGTTACAGCGATCCTCCGCTTATTGATATGCTTAAGTTCAGCGGGTAGCCCTACCTGATTTCAGGTCAAAGTCAAAAGGTGCGCGATGGCAGGTTTTGAGCAGTCATCACCACAAGGAGAGACGAAACTTATTACGTCTAACACTGATGTGGGATGTTCCACTAAGTCATTTGAGGTGAGCCATTGCTGGCAGACACCCAAGTCCAAGCCTAACATGTTCAGAAAACATATTAGATTGAGATTTCATGACACTGAAACAGGCATGCCTTTCGGAATACCAAAAGGCGCAAGGTGCGTTCAAAGATTCGATGATTCAC
+
ABABBFFFFFCCGGGGGGGGGGGHHHHHHHHHHHHHHHHHHHHGGGGGGHHHHGHHHGGHHHHHHHGHHHHHHHGHHHHGFHHGFGGGGGHGGGGGFGHGHFHHHHHHHHHHHHHHHHGHGGHGHGHFHHHHHHHHHHHHHHFHHHHHHHHHGGHFGFHHHHHHHHHHHHHHHHHGHHHHHGHHHHHHHHHHGGGHHHGHFHHGGGHHGHGGGHHHHGHHHHHHGHHGHGHHHHHHHHHHHGHHHHHHHHHHFHHHHHHHHHHHHEHDGGGHHHHHGHGHFHGGGGGHHHHGGGGGGGGBGGGGGGFFFFFFFCCCBC
@M02197:102:000000000-ALU3V:1:1101:2719:15978 1:N:0:1
CTGTTACAGCGATCCTCCGCTATTGATATGCTTAAGTTCAGCGGGTATTCCTACCTGATCCGAGGTCAACCTGAGAAATAAAAGGTTAGACCGACCCGACGAGACCTTGCAACTACCCGCGTGCCTCGAAAGACTCGTTGCGAAGAGGGTCCCACGGACGCCGTCATTGTCTTTGAGACCAGTTGCGTTGCCACAACTCGGTCCAACACCCAAACCGAGGTTTGGATCGAGGATAATGACGCTCGAACAGGCATGCCCATCGGAATTCCAATTGACGCAATGTGCGTTCAAAGATTCGATGATTCAC
+
AAAAAFFFFFD@GCEGFGA00AEBGDGFHHHGF2GHEFHH2FCGEAEGFFFGGFFFFBGH1G//>ECGHHHHHHHH1G1@GGGFCEFGGFD;/9E@>/EEG747GC8HGHHHGG%<G0FCC<0?<DF0AG.>0<8;79<CCC@?:/EC.::C.C.A@@?>-?BHHHCEGF1<CF?FEEF@99B<?/GFF?/?;BFFBFFFFBB@F///EAEEAE/B9CEGBBFHGF2)12@9D2F9BF?:ABBAA11GBB1E0B0/E//A01AB1111HG2B0000FFFGAAA01113F33BA111@F313D>1A11
@M02197:102:000000000-ALU3V:1:1101:8228:16010 1:N:0:1
CTGTTACAGCGATCCTCCGCTTATTGATATGCTTAAGTTCAGCGGGTAGTCCTACCTGATTCGAGGTCAACTCTAGAAGAGAAGATTGTGCGTTTTACGGCAGTGGCCGCCGCCGGGCTCCGAGAAGCGCAAATGTGCTGCGCGAGAAGCCGACGAGACCGCTGCCAATGACTTTGAGGCGAGTCCGCGCACGGAGGCGGGACAGACGCCCAACACCAAGCATAGCTTGAGGGTGTAAATGACGCTCGAACAGGCATGCCCCACGGAATACCGAGGGGCGCAAGGTGCGTTCAAAGATTCGATGATTCAC
+
CCCCBFFFFFCCGGGGGGGGGGGHHHHHHHHHHHHHHHHHHGHGCGGGGHHHHHHHHHHHHHGGHGGGHHHHHHHHHGHHHHGHGHHHHHHGGGGGHHGGGGGHHHGHGGGGGGGGGGGHGGGGGGHHGGGGGHHHGHFHHGGGCGGGGHHGGGGAGEGGGGHHGFFFHGGHGFFGGGFFHGGGFFGFGGHGHFCGGFGFGFGGGGGHGGGGHGFGGHFGHHEHHHHGHHGFHGHHHHHGGGGGFHGHHHFHHHHFGGGGGGHHHHHGHGGGGHGGGGGHHHFFGGGHGFGFBGGGGGFFFFFFFBBAAB
@M02197:102:000000000-ALU3V:1:1101:14979:16028 1:N:0:1
CTGTTACAGCGATCCTCCGCTTATTGATATGCTTAAGTTCAGCGGGTAGTCCTACCTGATCTGAGGTCAAATCAAGAGTGTGGGTTTAGAGTGAAGGTTATCAAGCAACTTGGATCGATAATTCACTGATGCATTTAAGGGGAGCCAATAAAGGCAGACCCCCAAAGCTCTCGGTCCGAAACGGAGCAGAGAGATGGTCTAATGACACTCAGACAGGCATACCCTTCGGAATACCAAAGGGTGCAAGGTGCGTTCAAAGATTCGATGATTCAC
+
DDDDDFFFFFCCGGGGGGGGGGGHHHFHHHHHHHHHHHHHHGHGGGEFGHHHHHHHHHHHHHHGHGHHHHHHHHHHHHGHEGGGFGHHGHHFHHHHHHHHHHGFHHHHHHHHGFHHHGHHHHHHHHHHHGFHHHHHHHHHGHHHGGHHHHHGHHHHGGHHHHHGGFHHHGHHGFGGGHHGGGGGGGGHFGHHHHHHHHHHHHHHHHHFGFHHGHHHHGGHHGGGGGGHHHHHHGHHFHGGHFGFHHGGGGGGGGGGGGGGGFFFDFFBBBAAA
@M02197:102:000000000-ALU3V:1:1101:7995:16040 1:N:0:1
CTGTTACAGCGATCCTCCGCTTATTGATATGCTTAAGTTCAGCGGGTAGTCCTACCTTATTTGAGGCCAGTAGTTAATAATAATAGTGTAAAGCGGAGACCTTATACGCGGGCTAAAAATTGCCTTAGCAACCCGGCTGATCTCCAGCTCATATATTTAAGGCAAGGTTGGCGGCGGCCAACCAAGCCCAAGGACCCGCACAGTTTTGAAGAAAAACCGGTTGGAGAAGATTAACGACACTCAAAAAGGCATGCTCTTTGGAATACCAAAGAGCGCAAGCTGCGTTCAAAGATTCGATGATTCAC
+
BBCCBFFFFFCDGGGGGGGGGGGHHHHHHHHHHHHHHHHHHGHGG?EEEGHGHHHGHFHHHHHHGHGGGHHHHHHHHHHHHHFGFGHHHHHHHHGGGGGGGHHGHHGFGGGGGGHHHHHHHHGHHHHHHHHHHGGGHGGHHHHGHHHGHHHHHHHHHGHHGGGFGGGHHHGHGGGGGFGHGFDHGFFFHGHHFFFGGGFFHHHGHHHHHHHGGGGGGGGHFFHHHGHFHHFHFFFHHHFGFGHHHHHHHGHHHHGHHHHHGCFFHGHHHGGGGGHHHHGGGGHGGGGGGGGFGFFDFFFFBBAB@
@M02197:102:000000000-ALU3V:1:1101:6318:16044 1:N:0:1
CTGTTACAGCGATCCTCCGCTTATTGATATGCTTAAGTTCAGCGGGTATTCCTACCTGATCCGAGGTCAACCTGAGAAATAAAAGGTTAGACCGACCCGACGAGACCTTGCAACTCCCCGCGTGCCTCGAAAGACTCGTTGCGAAGAGGGTCCCACGGACGCCGTCATTGTCTTTGAGACCAGTTGCGTTGCCACAACTCGGTCCAACACCCAAACCGAGGTTTGGAGAGAGGATAATGACGCTCGAACAGGCAGGCCCATCGGAATACCAATGGGCGCAATGTGCGTTCAAAGATTCGATGATTCAC
+
BBBBBFFFFFBBGGGGCGGGGGGFGFHHFFHHHHGGHHHCFHHGGFGGHHHFHFFHHHGHHHEAFGGHHGHHHHFHFHHHHHGHFF368;3GB>@GFEFFGGCGCFFHG3FDBGHHHHGF@FCC:HHHGDGGGGHHHGFEHCHHFHGCGGEHHHGHGAAG@CFFDGFGFGFGFFFFDA#FEHGGCCBFFHGFFGGGFE:GHFFFFFFFF?GGGGGGGHHEGBHHGHHHHGHEGFGF0GFE?CDG9GHHGDFBAB/F//EEA0HGHGCHHFHG0EE0?FFFHEEA011GDCFFFEGE>CFFFFFAA?A1
@M02197:102:000000000-ALU3V:1:1101:8160:16075 1:N:0:1
CTGTTACAGCGATCCTCCGCTTATTGATATGCTTAAGTTCAGCGGGTATTCCTACCTGATCCGAGGTCAACCTGAGAAATAAAAGGTTAGACCGACCCGACGAGACCTTGCAACTCCCCGCGTGCCTCGAAAGACTCGTTGCGAAGAGGGTCCCACGGACGCCGTCATTGTCTTTGAGACCAGTTGCGTTGCCACAACTCGGTCCAACACCCAAACCGAGGTTTGGAGAGAGGATAATGACGCTCGAACAGGCATGCCCATCGGAATACCAATGGGCGCAATGTGCGTTCAAAGATTCGATGATTCAC
+
BBBBBFFFFFBBGGGGFFGGGGGHFH5GFHFGFDDGHHHHB55EEFEEHFHFEGGFDGHEHH1EEGGHHHFFHHGHHHHHGFHHB;FGHHHHHGCGCGGGGE<@ADGHFBGDHG<EH/BDCG?D?GFFG;CDGFC0GEHGHG@CD.C.EC::CGFA<-BGCCAFBFFGFFFBFFFBGAEFFFFGFGFHGFEGGFFFFFFFGBGECFFF?EA88E?E?9FF/F@BDEFGF1EFFFB7HGGEE/;/E9GBFDABAEF0/A///0GFDGED1BGBE0A001D3HEEA01FGF3A3GE1F11F3DB3A>1>>
@M02197:102:000000000-ALU3V:1:1101:19671:16183 1:N:0:1
CTGTTACAGCGATCTCCGCTTATTGATATGCTTAAGTTCAGCGGGTATTCCTACCTGATCCGAGGTCAACCTGAGAAATAAAAGGTTAGACCGACCCGACGAGACCTTGCAACTCCCCGCGTGCCTCGAAAGACTCGTTGCGAAGAGGGTCCCACGGACGCCGTCATTGTCTTTGAGACCAGTTGCGTTGCCACAACTCGGTCCAACACCCAAACCGAGGTTTGGAGAGAGGATAATGACGCTCGAACAGGCATGCCCATCGGAATACCAATGGGCGCAATGTGCGTTCAAAGATTCGATGACTCAC
+
CCCBCFFFFFCBGGGGGGGGGGHHHHFHHHHHHHHHHGHH5GGGGGGHHHHHHHHHHGHHHGEEGGHHHHHHHHHHHHHHHHHHCGHHFHHHGGGGGGGGGGGGGG:HHHHHHHGHHGGGGGGGHHHGGHGGHHHHGHGHHGHHHHGHHGHHHGHGGGGCGGHHHHGHHGGHHGHHHFHHHGGGGGHHHHGFFGGGGGGGHHGFFFFFFEGGGFGGHHGHHFGHHHHHHHHHHHHHGFEGGFHGHHHHHHHHHHHHDCGGFHHHHHGHBHHGGGGGHGGHGGGGHFGGCGGGFGBFFFFFFFBBBBB
@M02197:102:000000000-ALU3V:1:1101:16081:16137 1:N:0:1
CTGTTACAGCGATCCTCCGCTTATTGATATGCTTAAGTTCAGCGGGTATCCCTACCTGATCCGAGGTCAACCTTAGAAATGGGGTTGTTTTACGGCGTAGCCTCCCGAACACCCTTTAGCGAATAGTTTCCACAACGCTTAGGGGACAGAAGACCCAGCCGGTCGATTTGAGGCACGCGGCGGACCGCGTTGCCCAATACCAAGCGAGGCTTGAGTGGTGAAATGACGCTCGAACAGGCATGCCCCCCGGAATACCAGGGGGCGCAATGTGCGTTCAAAGATTCGATGACTCAC
+
BBBCCFFFFFBCGGGGGGGGGGGHHFHHHGGGHHHGHHHHFHHGGGEFHHHHGFHHHHHHHHHGGGEGHHHHHHHHGF;HHHGGGGGFHHFGHGGGGGGGGHHHHGGGGGGHGGHHHHHHGGGGGHHHGHHHHHGGGGGGGHFGGGGFGHHHHHHGCFGGGGGGGBEFFFFGGFFFGCCAGGGFGGFGGFFFFHGHHHGGGHEGGHGGGFHHHHEFFH:HFHHGGFFFFHGHHHHGHHHHGGGFGGGHHFBFFHFGCGGGGGGHGHHGGEGHGGGEEAGFGGFFFFFFFABABA
@M02197:102:000000000-ALU3V:1:1101:19673:16202 1:N:0:1
CTGTTACAGCGATCTCCGCTTATTGATATGCTTAAGTTCATCGGGTATTCCTACCTGATCCGAGGTCAACCTGAGAAATAAAAGGTTAGACCGACCCGACGAGACCTTGCAACTCCCCGCGTGCCTCGAAAGACTCGTTGCGAAGAGGGTCCCACGGACGCCGTCATTGTCTTTGAGACCAGTTGCGTTGCCACAACTCGGTCCAACACCCAAACCGAGGTTTGGAGAGAGGATAATGACGCTCGAACTGGCATGCCTATCGGAATACCAGTGGGCGCAATGTGCGTTCAAAGATTCGATGACTCAC
+
ABAAAFFFBFD?GCGGGG?EGGCFBEGFFBBHGHHHHHHH5BBE2F?FFHG5GHHEFHHHBGGCCDHEHGH3FHHFFHFDGHHDAFGGF<HHCEEGGEG/?@EAEGH9FF#HHBGGHCGCA:9?9?FDGH?DGH1?CGEAEGFGAEHE.G:GFHH-A<A-A@<)FEFF?;HFG;GDFEFFFFDBB9HFFCDFBBFFCFFFFFHF?FB/:GE?E?EABGFF9:DFB%%&HGHGGF:G1?ECE9ACFFGB3GFGFHGF10GEGHGF5FF23B2GEE22GECHGEFEACFFB5CGGGGFFBDBFFABAA3
@M02197:102:000000000-ALU3V:1:1101:7389:16212 1:N:0:1
CTGTTACAGCGATCCTCCGCTTATTGATATGCTTAAGTTCAGCGGGTATTCCTACCTGATCCGAGGTCAACCTGAGAAATAAAAGGTTAGACCGACCCGACGAGACCTTGCAACTCCCCGCGTGCCTCGAAAGACTCGTTGCGAAGAGGGTCCCACGGACGCCGTCATTGTCTTTGAGACCAGTTGCGTTGCCACAACTCGGTCCAACACCCAAACCGAGGTTTGGAGAGAGGATAATGACGCTCGAACAGGCATGCCCATCGGAATACCAATGGGCGCAATGTGCGTTCAAAGATTCGATGACTCAC
+
ABCBAFFFFFCCGGGGGGCGGGGHHHHGHHHHGHHFHBGFHHHGGGFEHHHHHEFHHHGHHHGGGGGHHHHHHHHEHHHHHHHHFGHGHGHHHGGGGGGGGGGGGGGGHHHHFHHHHHGGGGGGGGHHGGGGGHHHHGAGGHGGHGGHHHGHHHHHGGGGGFFGHHHHHGFFGGHFFHHHHHGGGGGHFGGGFFHGGGGEFGHGFFFFFGGGFFFGGHHFGDBHHHHHHGHHFFHGHGFFFFGGFHHHFHHHHHHHEDGGGHHHHGBFFHHHGGGGGHHGHGCEEFBGCGGGGGGGFFFFFFFBBAAB
@M02197:102:000000000-ALU3V:1:1101:7698:16220 1:N:0:1
CTGTTACAGCGATCCTCCGCTTATTGATATGCTTAAGTTCAGCGGGTAGTCCTACCTGATCTGAGGTCTATCACAAGAGTCCGCTCGCAGAGCGAGGGCGGTTTCAAGGAAGCCTGCCGTCCCAAGGTCGAGCGATACATATCACGCAGGACAAAGGGCCGCAAGGCCACCGATGCATTGGAGGCGAGCCCGGCAAGGGGCAACACCCAAGTCCGACCCCCCCGTGCAGGACACGAGGGGACGAAAGCTGACGTGACACTCAGACAGGCATACCCTCCGGAATACCAGAGGGTGCAAGGTGCGTTCAAAGATTCGATGACTCAC
+
ABB33DFFFF?AEGGGGGGGGGGGHGHHGHHHHHHHHHGEHFHEEFGFGGGHHHHHHGHGHGHHHEFHFHHHHHHFHHHEFF1EFEFGGG/CHGGCE@9GGBBCGF:D9?GCGHHEHHCGGGFFFEGDGFFDDCGFFGHDEHHHHFHFDBCEFFGHFGEDGG??D?E?9EFGB/FFF9FFFFFFFFB9-;FFFFF;FEFFFF2DAEFFFEFBAB?B@DDFFGFGBHHFHHEGFFFAFGEFFDHHEBFE1F?AA5FHHHHHFGA3FFFBF33GGGGGCHGHHHFHHHGHHGHHHFFFG?GEECGFFCGFGCGGFFFFFFFAAAAA
@M02197:102:000000000-ALU3V:1:1101:26481:16305 1:N:0:1
CTGTTACAGCGATCCTCCGCTTATTGATATGCTTAAGTTCAGCGGGTATCCCTACCTGATCCGAGGTCAACCTTAGAAATGGGGTTGTTTTACGGCGTAGCCTCCCGAACACCCTTTAGCGAATAGTTTCCACAACGCTTAGGGGACAGAAGACCCAGCCGGTCGATTTGAGGCACGCGGCGGACCGCGTTGCCCAATACCAAGCGAGGCTTGAGTGGTGAAATGACGCTCGAACAGGCATGCCCCCCGGAATACCAGGGGGCGCAATGTGCGTTCAAAGATTCGATGATTCAC
+
BBBABFFFFFBDGCEGGBEGGGGHHHHGGHFBHHHHHFHHFHHGGGGGHHHHGHGFHHHHDGHEGGDGHHH1GHHHHFHHHHGCEFFGHHHHHAFGEGGEFHHFHFDD?DGHGGEFGBGHFGFFFFFGFGHHHHHDFGGEFFHHGGFFGFHHHGGHHHHGGGFGGFGGGGGGGGGFGGGGGFFDAFGGGEFGEFFFFCBGGHFGGFGGFFGHHFFHGEFGFFGDGGGGHEGFHFHHHHHHGGGGGFEGGFGEA3GGFGEGEAGGHHHGFEGHGGGGGCGGGGFFFFFFFABAAA
@M02197:102:000000000-ALU3V:1:1101:20952:16386 1:N:0:1
CTGTTACAGCGATCCTCCGCTTATTGATATGCTTAAGTTCAGCGGGTATTCCTACCTGATCCGAGGTCAACCTGAGAAATAAAAGGTTAGACCGACCCGACGAGACCTTGCAACTCCCCGTGTGCCTCGAAAGACTCGTTGCGAAGAGGGTCCCACGGACGCCGTCATTGTCTTTGAGACCAGTTGCGTTGCCACAACTCGGTCCAACACCCAAACCGAGGTTTGGAGAGAGGATAATGACGCTCGAACAGGCATGCCCATCGGAATCCCAATGGGCGCAATGTGCGTTCAAAGATTCGATGAT
+
AABABFFFFFBBECEGFGGCA2AAFFGH55AAAEAFDGGFCGF?E2EEHFFFDGHHGDFHGHFEGGGGHFFGHC323BFB4BDGFFB@DB@GFE;/EE9<</EDGGGBHHHDBG$1@CD?#@99.G:100FFF<09C:/CC:00;C:C:7:?GECG@A??B@??DGDF0<99F;D<<11<009;9B<?1*C?B19<?<///B4A@FFF/EF//E9EEF;;E%BHFH9B11@1F2D90;BEBA8FF2GG11110000//A//BD1FB/01BHHEE0EA1FHHEECEGFFGDEB3>111B3@AAAA
@M02197:102:000000000-ALU3V:1:1101:15069:16436 1:N:0:1
CTGTTACAGCGATCCTCCGCTTATTGATATGCTTAAGTTCAGCGGGTAGTCCTACCTGATCTGAGGTCAAATCAAGAGTGCATTGACTGCGGTTTAGAGTGCGGACGGAGACAACTGATGTTTCGTCACACTAAGGCATTTAAGGAAGGCCAGAGGCGATCCCAAAGCTCAATGACGGTCAAGAAACCGCCAGAGAGAAGGTCTAATGACACTCAGACAGGCATACCCTTCGGAATACCAAAGGGTGCAAGGTGCGTTCAAAGATTCGATGATTCAC
+
AAABBFFFFFBBGGGGGGGGGGGHHHFHHHHHFHHHHHHHHHHGGGGGGHHHHHHHHHHHHHHHHGGGGHHFHFHGGFEHFDGHFFHHHHHHGEHHHHG@EGGEGFHHGGEFHGHHHGHHABGGFGGHGHGHHHHHHHGHHHHGGHHHGHHHFFHGEGGCFF3CHHFHHGHHHGGGHHGDHGGGGGGGHHFGHHHGHHHFFGBGHHHHHGFGGHHFHHHHHGEBFGGGGGHHHHFHHFHHHGGHF7HHHHGGGGGGGGGGGGGGGFFFFFFFBAAAA
@M02197:102:000000000-ALU3V:1:1101:19464:16477 1:N:0:1
CTGTTACAGCGATCCTCCGCTTATTGATATGCTTAAGTTCAGCGGGTATTCCTACCTGATCCGAGGTCAACCTGAAAAAATAGATTTAGAGGTGGCCGGGCCCGTGACACCTTGAAACTCGACGCGTGCTCCGGAAAGCTCAGTGCGAAGAGGGTCCCACGGACGCCGTCATTGTCTTTGAGACCAGTTGGTCGCGGACGATCCAACGCGGTCCAACACCAAACCCGGAGGTTTGAGGGAGGATAATGACGCTCGAACAGGCATGCCCTTCGGAATGCCAAAGGGCGCAATGTGCGTTCAAAGATTCGATGACTCAC
+
DDDDDFFFFFDDGGGGGGGGGGGHHHBGHHHHHHHHHHHHHHHGGGGGHHHHHHHHGHHHHHHGGGGHHHHHHHHHHHHGHHHGGHHHHHHHHHGHHGGGGGGGFGGGHHGHHGHGHHHHGHGGGGGGGGHHGGGGGHFHHHGGHHGGGGGGHGGHHFHGGGGGFGGGHHHHGHHHHHHGFGFFFHGHFFFFGGGGHHGFFHHGGGGGGHHHFHEHFGGGFFFGGGHGFFFG<HHHGHHFGHGHHHGGGGDHFDHHHHGHHFHGGGEGGGHHHHHHHFHHHGGGGGHHHHGGGGHGGGGGGGGGGFFFFFFFABAA?
@M02197:102:000000000-ALU3V:1:1101:27388:16426 1:N:0:1
CTGTTACAGCGATCCTCCGCTTATTGATATGCTTAAGTTCAGCGGGTATCCCTACCTGATCCGAGGTCAACCTTAGAAATGGGGTTGTTTTACGGCGTAGCCTCCCGAACACCCTTTAGCGAATAGTTTCCACAACGCTTAGGGGACAGAAGACCCAGCCGGTCGATTTGAGGCACGCGGCGGACCGCGTTGCCCAATACCAAGCGAGGCTTGAGTGGTGAAATGACGCTCGAACAGGCATGCCCCCCGGAATACCAGGGGGCGCAATGTGCGTTCAAAGATTCGATTACTCAC
+
A3AAAFFFFB?DGGAGGGGGEGEHHHHHHFHHHHHHFFFFBDFGEGCEEGHHHHFGG3CFGHHGGGEFBGHGFBHHGF:GGHHGGGGEHHH:GFEEEEEBFHHHFGDGCGGGGFHGGHFHGGG/GGHHHFHHHGGGFFFFGHHFGFFFFFGHBGHAGHFE@:FCGGGGGFFEBAEGGGB@@A?.BBB@AEBAFBBHHHGGFFFFFGFEDBFGEHGHHHHFHFFBFGCCHHFG?FFGHHHGCGGGEF/0HGBGB1/AEAEAECEFGF1?GGEFGG3D3GFGGF1?F@B3111AA1
@M02197:102:000000000-ALU3V:1:1101:23645:16491 1:N:0:1
CTGTTACAGCGATCCTCCGCTTATTGATATGCTTAAGTTCAGCGGGTATCCCTACCTGATCCGAGGTCAACCTTAGAAATGGGGTTGTTTTACGGCGTAGCCTCCCGAACACCCTTTAGCGAATAGTTTCCACAACGCTTAGGGGACAGAAGACCCAGCCGGTCGATTTGAGGCACGCGGCGGACCGCGTTGCCCAATACCAAGCGAGGCTTGAGTGGTGAAATGACGCTCGAACAGGCATGCCCCCCGGAATACCAGGGGGCGCAATGTGCGTTCAAAGATTCGATGATTCAC
+
BBBABFFB4C@@GGGGGGGGGGGHGHHHHHHHHGGHHHHHHGHGGGGGEGHHHHHHHHHHBGHGGGEHHH3CCGHFFFG433CEGGCGEBCGH;EEBFE9F>3BGF?ECF4GDFFFG2FFC@DB?8EFFFG:HFFD/@AFCFFFDB</CBGGHFCG9GGEDGFFFFEFFFFAACFFDABGFFBFDD;DA@BFD090G0CFGHFDC/FGFFFHGGC0DD<9DHHGGGFFFHGFHHHHH9FHFGGEGGGHHHHHGBHFE2GGGGGHHFF2GGGHGGGGGGGGGGFFFFFFFCBBBA
@M02197:102:000000000-ALU3V:1:1101:23657:16476 1:N:0:1
CTGTTACAGCGATCCTCCGCTTATTGATATGCTTAAGTTCAGCGGGTATCCCTACCTGATCCGAGGTCAACCTTAGAAATGGGGTTGTTTTACGGCGTAGCCTCCCGAACACCCTTTAGCGAATAGTTTCCACAACGCTTAGGGGACAGAAGACCCAGCCGGTCGATTTGAGGCACGCGGCGGACCGCGTTGCCCAATACCAAGCGAGGCTTGAGTGGTGAAATGACGCTCGAACAGGCATGCCCCCCGGAATACCAGGGGGCGCAATGTGCGTTCAAAGATTCGATGATTCAC
+
CCCCCFFFFFCCGGGGGGGGGGGHHHHHHHHHHHHHGHHHHHHGGGGGHHHHHHHHHHGHHHHGGGGFFHHHHHHHHHHHHHHGGGGGHHHHHGGGGGGGGHHHHGGGGGGHGGHHHHHHGGGGGHGHHHHHHHGGGGGGGHHHGGGGGHHHHHHHHHHGGGGGGGGGGFGFGGGGGGGGGGGGGFFFGGGGGFFHHGHGGFGGGHHGHHHHHGHGHHHHFHFGFFGGHHGHHHHHHHGHGGGGGGGHHHHHHFHGGGGGGGGHHHHGGGGHGGGGGGGGGGBFFFFFFBBBBA
@M02197:102:000000000-ALU3V:1:1101:6318:16496 1:N:0:1
CTGTTACAGCGATCCTCCGCTTATTGATATGCTTAAGTTCAGCGGGTATTCCTACCTGATCCGAGGTCAACCTGAGAAATAAAAGGTTAGACCGACCCGACGAGACCTTGCAACTCCCCGCGTGCCTCGAAAGACTCGTTGCGAAGAGGGTCCCACGGACGCCGTCATTGTCTTTGAGACCAGTTGCGTTGCCACAACTCGGTCCAACACCCAAACCGAGGTTTGGAGAGAGGATAATGACGCTCGAACAGGCATGCCCATCGGAATACCAATGGGCGCAATGTGCGTTCAAAGATTCGATGACTC
+
BCCAAFFFFFCCGGGGGGGGGGGHHHHHHHHHHGHHHHHHHHHGGGGGHHGHHHHHHHHHHHHGGGGHHGHHHHGHGHHHHHHHHFGHHGHHHGGGGGGGGGGGGGGHHHGFHHHHHHGGGGGGGHHHGGHGGHHHHGGEEGHHHEHGEFDCGGHFGGGGCBGGGGHHHGHHHHHFHHHFHGGGFGGHFFHGGGGFFFFGHHHFHGGFEGFGGGGGGHHGGEGHGHGHFHFHHGFEGFFGGFFFEHHHGGHFHHHHGGGGGGHHGGFHFHHHGGGGFHCGHGGFGGGGGGGGGGFFBFFFFBBCBB
@M02197:102:000000000-ALU3V:1:1101:23521:16572 1:N:0:1
CTGTTACAGCGATCCTCCGCTTATTGATATGCTTAAGTTCAGCGGGTATTCCTACCTGATCCGAGGTCAACCTTGTAAAAATGGGTTATAGGACCGTGCCGGGGGACCTTTCAACTCCGTGCGTGCTTAAAAAGCTCGTTGCACCGAGAGTCCCACGGACGCCGTCATTACTTTTGGGACCGGTCGGGGGTGAACCCGGACCTAGATCCAACAACAAGCCAGGCTTGAGAGGTGATAATGACGCTCGAACAGGCATGCCCTTCGGAATACCAAAGGGCGCAATGTGCGTTCAAAGATTCGATGACTCAC
+
ABBCCFFFFFDBGGGGGGGGGGGHHHHHHHHHHHGHHHHHFHGGGGGGHHHHHHHHHHHHHHHGGGGGHHHHHHGHHHHGGHHFFGGHHHHHHHHG-GFGEEEFCGFFGHFFDGHFBGFFFDCFDFEHHHFFDDFFCFFGFEDGCC<GAD/:DGHHGFGGGGGGGDDFFGGGGGHHGGAFDACGCDGHGFFCFFBFGFGB3FDFFGFFGFFHHHGFFFFFFGGFGFHHHHHGHHHHHGCGGFGHHGHHHGHHGHHGGFEEGGHHHHG52HGHHGGGFGGGHHGGGGHGGGGGGGGGGFFFFFFFBBBBB
@M02197:102:000000000-ALU3V:1:1101:4666:16616 1:N:0:1
CTGTTACAGCGATCCTCCGCTTATTGATATGCTTAAGTTCAGCGGGTATCCCTACCTGATCCGAGGTCAACCTTAGAAATGGGGTTGTTTTACGGCGTAGCCTCCCGAACACCCTTTAGCGAATAGTTTCCACAACGCTTAGGGGACAGAAGACCCAGCCGGTCGATTTGAGGCACGCGGCGGACCGCGATGCCCAATACCAAGCGAGGCTTGAGTGGTGAAATGATGCTCGAACAGGCATGCCCCCCGGAATACCAGGGGGCGCAATGTGCGTTCAAAGATTCGATGATTCAC
+
>AAAAFFFFBDDGFGGFGGGGCFHHHFHHFBGHHHGCGHFFHFGGGGGFBGFH3F1FHHHHHHGGCEFB6FHHHHBEFGDEBBEFGFG<HGFHGGGGGGGGHHHHFFGGG;CFGHHGHFHC@FDFHGB<GAF1FGDBFDFFFGFFBFFFG:;#BA;CGHFGGGGGGGFGEGEFGGG?GGBFFFFA@GBCFBDEFFF900GFFBFFCG>FEHHHGHHHHHFHFGC9>#ACBBHGFF1C?0?@9?/BF/HHGFDHGEFAAA00CCEDAHE0E?HGBG33AGEBB11D@1FFA1AAA
@M02197:102:000000000-ALU3V:1:1101:6576:16688 1:N:0:1
CTGTTACAGCGATCCTCCGCTTATTGATATGCTTAAGTTCAGCGGGTATTCCTACCTGATCCGAGGTCAACCTGAGAAATAAAAGGTTAGACCGACCCGACGAGACCTTGCAACTCCCCGCGTGCCTCGAAAGACTCGTTGCGAAGAGGGTCCCACGGACGCCGTCATTGTCTTTGAGACCAGTTGCGTTGCCACAACTCGGTCCAACACCCAAACCGAGGTTTGGAGAGAGGATAATGACGCTCGAACAGGCATGCCCATCGGAATACCAATGGGCGCAATGTGCGTTCAAAGATTCGATGACTCAC
+
@BBCCFFFFFCCGGGGGGGGGGGHHHHHHHCHHHHHHHHHHFHGGGGGHHHHHHHHHHHHHHHGGGGGHHHHHHHHHGHHHHHHGGH;HG;HHGGGGGGGGGECDGGFHHHHEHHHHHGGGGGGGHHHGGGFFHHHHGHGGGHGHHHGHHFGHGHHGGFGDGGGHHGGHHFFHHFHGFGHFFGFGGFHBFHGFHHFFGFFFHHGHFEFFGFFFFFFGHHGFHFHHHHHHHGHHHHHGFFGGGFHAHFFHHHHHEFHHGECGEHHGHHHHFHFGGGGGGHHHGEECHFGGGGGGGGGFFFFBFFAABBB
@M02197:102:000000000-ALU3V:1:1101:16002:16707 1:N:0:1
CTGTTACAGCGATCCTCCGCTTATTGATATGCTTAAGTTCAGCGGGTAGTCCTACCTTATTTGAGGCCAGTAGTTAATAATAATAGTGTAAAGCGGAGACCTTATACGCGGGCTAAAAATTGCCTTAGCAACCCGGCTGATCTCCAGCTCATATATTTAAGGCAAGGTTGGCGGCGGCCAACCAAGCCCAAGGACCCGCACAGTTTTGAAGAAAAACCGGTTGGAGAAGATTAACGACACTCAAAAAGGCATGCTCTTTGGAATACCAAAGAGCGCAAGCTGCGTTCAAAGATTCGATGATTCAC
+
BCCBCFFFFFCCGGGGGGGGGGGHHHHHHHHGHHHHHHHHHHHGGGGGGHHHGHHHHGHHHHHHGHGGHHFGHGHHHHHHHHHHHHFHHHHHHHFGGGGGGHHHHGGHGGGFGGHHHFHHHHHHHHHHHHGHHGHHGHHGHHHHHGHHHHHHHHHHHHHHGCFGHFGGGGGHGGGHHFFFEFFFGGEFHHGHGFGGGHHHHHHHHHHHHHHGGGGFGGGHHHFGGHHHHHFHGGGHHHHGFGHHHHHHHEHHHHHGFHFGHHHHHHFGFGE?GGHGGGFEGGFGGGFGGGGGGFFFFFFFCCBBC
@M02197:102:000000000-ALU3V:1:1101:16191:16726 1:N:0:1
CTGTTACAGCGATCCTCCGCTTATTGATATGCTTAAGTTCAGCGGGTATTCCTACCTGATCCGAGGTCAACCTGAAAAATATAGATTTAGAGGTGGCCGGGCCCACAAGACCTTGCAACTCGACGCGTGCTCCGGAAAGCTCAGTGCGAAGAGGGTCCCATGGACGCCCGTCATTGTCTTTGAGACCAGTTGGCCGCGAACGGTCCAACGCGGTCCAACACCCGAAACCCCCGCGGTAAAGCAGGGGTTTTGGAGGGAGGATAATGACGCTCGAACAGGCATGCCCTTCGGAATGCCAAAGGGCGCAATGTGCGTTCAAAGATTCGATGACTCAC
+
ABA3AFFFFFDDEFGGGGGGGGGGHHHHHHHHGCHHHGHHHHHGGGGEHFHGHHHGHHHHHHHDCFEHHHHHHHFHHHGHHHEHHFHFGD@DGFHAGFFEFEGGGGGHHHFGGGHFHGHHHGECADDCFGFGHGGDFFGEHHHGADE@GFGGGFGGHHHFHFCFF@CGGGGGFGGGGGGFGFFFGGFFFFBFFFGFFBFAGHHFGDFEFGFHGBC;FFFFEDFGAFFFFEDFGGHHFHHHGEFGGFGC332DHFGGF4HFHHHFGEF0EBHGHHHGHHHHGEFEE?CGHFHFHHGFFGHCGGGGGFGBGGGGGGFGFFDFGGGFFFFFFFBBBAA
@M02197:102:000000000-ALU3V:1:1101:21999:16716 1:N:0:1
CTGTTACAGCGATCCTCCGCTTATTGATATGCTTAAGTTCAGCGGGTATTCCTACCTGATCCGAGGTCAACCTGAGAAATAAAAGGTTAGACCGACCCGACGAGACCTTGCAACTCCCCGCGTGCCTCGAAAGACTCGTTGCGAAGAGGGTCCCACGGACGCCGTCATTGTCTTTGAGACCAGTTGCGTTGCCACAACTCGGTCCAACACCCAAACCGAGGTTTGGAGAGAGGATAATGACGCTCGAACAGGCATGCCCATCGGAATACCAATGGGCGCAATGTGCGTTCAAAGATTCGATGACTCAC
+
BBCBAFFFFFCCGGGGGGGGGGGGHHHHHHHHHHHHHHHHHHHGGGFGHHHHGHHHHHHHHHGGGGGGHHGHHHHGGHHHHHHHHG:GHGHHHG;GGFGGGGGGGGGHHHGHHHHHHHGGGGGDGHHHGFHGFFHHGGHGHGGBFHHGEDAGHHHHGDGG@?GGGHHHGGFFFHFGHHGHHGGFGGGHHFHFEFFGGGGGHHHHGFEFEGEGGFEGGHHGHHHHHHHGHHHFHHHHHGGFGFFEGHHHHFHHGHHHGFGGGHHHGHHHHHGHGGGGGCHHHGGFGHGGFCGFGGGGFFFFBFFBA?BB
@M02197:102:000000000-ALU3V:1:1101:24580:16801 1:N:0:1
CTGTTACAGCGATCCTCCGCTTATTGATAGGCTTAAGTTCAGCGGGTATTCCTACCTGATCCGAGGTCAACCTGAGAAATAAAAGGTTAGACCGACCCGACGAGACCTTGCAACTCCCCGCGTGCCTCGAAAGACTCGTTGCGAGGAGGGTCCCACGGGCGCTGTCATTGTCTTTGAGACCAGTTGCTTCGCCACATCTCGGTCCAACACCCAAACCGGGGTTTGGAGAGAGGATAATGACGCTCGAACAGGCATGCCCATCGGAATGCCAATGGGCGCAATGTGCGTTTAAAGATTCGATGACTCAC
+
AAAAA3@F1111ACAG1AEEA0EFB3E3220BCCG1FGHB2AFAEAAAGA2F2DFHHHFBG10A//B>1FHGHAGF11@BFEGHDF1%1E6GG>#@E?E7E/C9#@1CFBGB11F<FEA/9AC9?#FF<;<C#9;0<@9C/.//#-:;-;.:;A$C?A%1@@%D199<0C8=B?F?F?*0EBFFF#/#;#90@2;F#;@FHFF1GB??-9?/?;#///#E/+B@BGB01BHHE;F2/B8E>90/ED1GGFB1CGA0G/A/CHEFAA101B100?EEA11GB0A0011BB3F33EFF1BDD11FA>11>
@M02197:102:000000000-ALU3V:1:1101:8115:16768 1:N:0:1
CTGTTACAGCGATCCTCCGCTTATTGATATGCTTAAGTTCAGCGGGTATTCCTACCTGATCCGAGGTCAACATTCAGAAGTTGGGTGTTTAACGGCATGGCCGCGCCGCGTTCCAGTTGCGAGGTGTTAGCTACTACGCAATGGAGGCTGCAGCGAGACCGCCACTAGATTTCGGAGACGGATTGACTAGGCAATCCGATCCCCAACACCAAACCCGGGGGTTTGAGGGTTGAAATGACGCTCGAACAGGCATGCCCGCCAGAATACTGGCGGGCGCAATGTGCGTTCAAAGATTCGATGATTCA
+
BCCABFFFFFCCGGGGGGGGGGGHHHHHHHGHHHHHHGHHHHHGGGGGHHHHHHHHHGHHHHHGGGGHGHHHHHHHHHEH;HHHGBEGF;H;9DCFG;H<FFE9@DGC99GDGH1FFGFGG3C:6FGG9HHHHHH:9G9G:;GF5GGGHG8;E967C;GGGGGCDHHGGGGGGHHHGFGHGHHGGHHGGHHHGGFFFGFGGGFFFEFFGGGGFGFDGGGFFHFHGCAHHFHGGFFEEGGGHGDBFGBHHGHHGGGGGHHHFHGFBHGGGGFE2GEHHHCGGFGGGGGGGFGGGFFBFFFFBBA3A
@M02197:102:000000000-ALU3V:1:1101:10387:16954 1:N:0:1
CTGTTACAGCGATCCTCCGCTTATTGATATGCTTAAGTTCAGCGGGTAGCCCTACCTGATTTGAGGTCAATGGCAAAATGATATGGGTTGTTATGAGCGGGCCTCAAGACCGGCCGAGACGAAACTTATCACGTCAGGCGTAGGTCAAGAAGTTCCCACAGACTCATTTGAGGCGAGCCTTGTGAGGCAGACGCCCAGGTCCAAGTCCACCGCTGGTTAGAAAACCCTCGGGGATTGATGTTTCATGACACTCAAACAGGCATGCCTCTCGGAATACCAAGAGGCGCAAGGTGCGTTCAAAGATTCGATGATTCAC
+
BBCBBFFFFFCCGGGGGGGGGGGHHHHHHHHHHHGHDFHHHHHGGGGGGGHHHGHHHHHFGHHHFHHHFHHGHHFHHHHHGGHHHHHGFGEHHHHHFFGGGFGGHHHHHFGGC@DGDGFGGFFGFHHFHHHGDFHEDHHGFHFGHHGHHHHHGHGHGHHGG=GGFHGGGGGFC?GCGGHGHHHHFHHGFFCF=DFHHGHGFGFHGFFFFGGHHGFBFHFHFEFFGDCFGFFHHFEHHFGHGHGGFFGGHFGHFHGFHHHHHHGGGGEEACHGHHHHHHHHGGGGGGHHGEFGEHGGGGFFGGGGFFFFFBFB@BAA
@M02197:102:000000000-ALU3V:1:1101:28459:16993 1:N:0:1
CTGTTACAGCGATCCTCCGCTTATTGATATGCTTAAGTTCAGCGGGTATTCCTACCTGATCCGAGGTCAACCTGAGAAATAAAAGGTTAGACCGACCCGACGAGACCTTGCAACTCCCCGCGTGCCTCGAAAGACTCGTTGCGAAGAGGGTCCCACGGACGCCGTCATTGTCTTTGAGACCAGTTGCGTTGCCACAACTCGGTCCAACACCCAAACCGAGGTTTGGAGAGAGGATAATGACGCTCTAACAGGCATGCCCATCGGAATACCAATGGGCGCAATGTGCGTTCAAGGATTCGATGACTCAC
+
AABBBFFFFFBBGCGGGGG?EEEHFF5DGCFFHGGHHHHHHHGGEEEEHHHFFHHHBGHFHHEE?EEEFHBHHC3EGGHG4GHGHC9BEFGHHC@E9@7ECEG@GGGGHFHH<GHBG/?CFGD@DFHHGFGFGHHHHGHG;GGCCCD.CEGGFAFACAAAA/FFAD<1B6FFFF662AFHFFFFF8FFHFAA9BFFEEEFD?ADGFFBEEFDF?AEFD>@FGFBFGECFGFDFFFFGGEE/GBED&1G1D11CFE0//EEAAEDGD111BFGA00E?HGDD0EAE1111AAA1AA11@FFF1D1A1AA
@M02197:102:000000000-ALU3V:1:1101:4272:17102 1:N:0:1
CTGTTACAGCGATCCTCCGCTTATTGATATGCTTAAGTTCAGCGGGTATTCCTACCTGATCCGAGGTCAACCTGAGAAATAAAAGGTTAGACCGACCCGACGAGACCTTGCAACTCCCCGCGTGCCTCGAAAGACTCGTTGCGAAGAGGGTCCCACGGACGCCGTCATTGTCTTTGAGACCAGTTGCGTTGCCACAACTCGGTCCAACACCCAAACCGAGGTTTGGAGAGAGGATAATGACGCTCGAACAGGCATGCCCATCGGAATACCAATGGGCGCAATGTGCGTTCAAAGATTCGATGACTCAC
+
AAABBFFFBF?DGGGGGGCGE2EFFHHHHDGBFGHGGHHFHHFGCEFEHHHFGHEHHHFHGHGGGGGFHHHHHHBFHEFHFHGHEEGGF5;HHGGFGE@C9;#C;GG4FGHHHHHHH@CGCCGGFGGAFDFGGBCDHGGAGDGFHEG?CCD;G:CCBGGC4;EEGFFGGHHGGFB1BHGBFBGFGGGHHHHGCGFFFDEGFG9DEFBEEEFFFFFFFHFFFHFFFEFGBEF9GD:GGFBFFA?ADFEFBGGB0GB0///E/FGGGA111G1HEEFA01GHGEAA0E1GGB3FGE11CCD@DDD>1>11
@M02197:102:000000000-ALU3V:1:1101:27775:17135 1:N:0:1
CTGTTACAGCGATCCTCCGCTTATTGATATGCTTAAGTTCAGCGGGTATTCCTACCTGATCCGAGGTCAACCTGAGAAATAAAAGGTTAGACCGACCCGACGAGACCTTGCAACTCCCCGCGTGCCTCGAAAGACTCGTTGCGAAGAGGGTCCCACGGACGCCGTCATTGTCTTTGAGACCAGTTGCGTTGCCACAACTCGGTCCAACACCCAAACCGAGGTTTGGAGAGAGGATAATGACGCTCGAACAGGCATGCCCATCGGAATACCAATGGGCGCAATGTGCGTTCAAAGATTCGATGACTCAC
+
AA>ABFFFFFBBGGGGGGGGGGGGCCBGHHCFFFHHGHHHHHHGGGGGHHHGHHGHHGGHHGHF?EGHGHHGHFHHFHHHHHHHFGHGB9FHHCAEEGECG5FGGGGHGFHHHHHHGHGGGGGGGHFFGGFGFHHFHGHG/EHFGGC;:CAGCGHHFCCD?CFGGGGGHFFFFGFFFFEFBGFFGFFHHGFDFFHGFEGFHHFHGFFFFFFFFEFFFHBGG@G9DFFFHHHHFGFHGFFFFEDADFGEF1CG0G00EFGGGHFFHF1AGBBGFGCE?F1HH?GGEAFBGFFB3AFEB1D3FBFA1?A1
@M02197:102:000000000-ALU3V:1:1101:19450:17142 1:N:0:1
CTGTTACAGCGATCCTCCGCTTATTGATATGCTTAAGTTCAGCGGGTAGCCCTACCTGATCCGAGGTCAACCTTAGAAATGGGGTTGTTTTACGGCGTAGCCTCCCGAACACCCTTTAGCGAATAGTTTCCACAACGCTTAGGGGACAGAAGACCCAGCCGGTCGATTTGAGGCACGCGGCGGACCGCGATGCCCAATACCAAGCGAGGCTTGAGTGGTGAAATGACGCTCGAACAGGCATGCCCCCCGGAATACCAGGGGGCGCAATGTGCGTTCAAAGATTCGATGACTCAC
+
ABBBAFFFFFCCGGGGGGGGGGGHHHHFHGFHHHHHHHHHHHHGGGGGGHHHHHHHHHHHHHHGGGGHHHHHHGHHGHHHGEHGFGGFGHHHHGGGGGGGGHFHHGGGGG;HGGHHHHHGGGGGGHHHHGHGHHHGGGGGGHFHGGGGGHGHHGHHHFHGGGFGFGGGFFGFGFFGGGGGGGDDFFGGGGGFGHGHHGFGGHGGGHHGHGFGHHHHHHHHHHHFGGGGHHGFFHHHHHFFGGFGGGGHHHHHHHHFGGEGGGGGGHGGGFGHFGGGGFGGGGFBFFFFFABBAA
@M02197:102:000000000-ALU3V:1:1101:22208:17147 1:N:0:1
CTGTTACAGCGATCCTCCGCTTATTGATATGCTTAAGTTCAGCGGGTATTCCTACCTGATCCGAGGTCAACCTGAGAAATAAAAGGTTAGACCGACCCGACGAGACCTTGCAACTCCCCGCGTGCCTCGAAAGACTCGTTGCGAAGAGGGTCCCACGGACGCCGTCATTGTCTTTGAGACCAGTTGCGTTGCCACAACTCGGTCCAACACCCAAACCGAGGTTTGGAGAGAGGATAATGACGCTCGAACAGGCATGCCCAGCGGAATACCAATGGGCGCAATGTGCGTTCAAAGATTCGATGACTCAC
+
AAAAAFFFFFBBGGGGGGGGGGGHHCHHHHHHHHHHHHHHHHHGGGGGHGHHHHHHHHHHGHHGCGEGGHHFHHGHHHHHGHHHFGFGFBGFGGGGGGGEFGGGGEGHHHHHHGHGHHGCGGGFGHHHGFHGGGHHHGHGGHGCFEFGDCEFGHFFGDBGCDGHFGGHGHHFFHGFFFFFEFGGFFEHFHGGFGHGGGGGHHFHFFFFFGGGGGFGGHHGHFCHHHFHHHHHHHGHGGGGFFGHGFGFHHHHHGHGGGEA2HHHHHHHGHHGFEGGGHHHHCGGGHGGGGGBGCGGFFFFFFFBBBB?
@M02197:102:000000000-ALU3V:1:1101:26996:17112 1:N:0:1
CTGTTACAGCGATCCTCCGCTTATTGATATGCTTAAGTTCAGCGGGTATTCCTACCTGATCCGAGGTCAACCTGAGAAATAAAAGGTTAGACCGACCCGACGAGACCTTGCAACTCCCCGCGTGCCTCGAAAGACTCGTTGCGAAGAGGGTCCCACGGACGCCGTCATTGTCTTTGAGACCAGTTGCGTTGCCACAACTCGGTCCAACACCCAAACCGAGGTTTGGAGAGAGGATAATGACGCTCGAACAGGCATGCCCATCGGAATACCAATGGGCGCAATGTGCGTTCAAAGATTCGATGACTCAC
+
BBBABFFFFFBBGGGGGGCCAEGFHHHHGHFHGHHGHHHHHHHGGGGGEFHHHHHHFHHHHHHGCGEGGHHHHHHHFHHHHHHHHGHHH9FHHG/GGGFGGCGDGGGFHFHFHHHHHHGGGGECDFGHGGHGGHFHEGHFFGHHHEDFAACFHHCGGDAGB@DGGFGFHGFGGHHH9F@A=DFFFFGHGGHFFGGFFGGFFFBGHFCFEGFDEFFGGHHEGEFHGBG?F9FFHFF5HFFGGE;FGHGAHFFHFFHHGGGGGHFEHFHGBHHHGEE2AD5G5E22?FGDEGGFGGGFFFFFFFFAAA3>
@M02197:102:000000000-ALU3V:1:1101:10970:17192 1:N:0:1
CTGTTACAGCGATCCTCCGCTTATTGATATGCTTAAGTTCAGCGGGTATTCCTACCTGATCCGAGGTCAACCTGAGAAATAAAAGGTTAGACCGACCCGACGAGACCTTGCAACTCCCCGCGTGCCTCGAAAGACTCGTTGCGAAGAGGGTCCCACGGACGCCGTCATTGTCTTTGAGACCAGTTGCGTTGCCACAACTCGGTCCAACACCCAAACCGAGGTTTGGAGAGAGGATAATGACGCTCGAACAGGCATGCCCATCGGAATACCAATGGGCGCAATGTGCGTTCAAAGATTCGATGACTCAC
+
BBBBBFFFFFBDGGFGGGEEEEFDAF56FGGHDGHFFHGFHHHEAEGGHHFHHHFHGFHFFFHDC?EGHGHFHGBGHHHGHGGHHCGGEEDFG?E?9>?@EF?CFCCGD3GDGHHGHGGGCF@B@CGFD?HAA<F$CECDCDCDGAFDGGDFGHHFFACG@BAGFABHHGGGBFFFFFBHHGGCCGGHGAAGGGDAGGFFGFGDFFEFE?FAEEFEFGCGFGFBGHGCGHBFHEGFHFGEAGFFFHGHHHHHCFFGHEFE?FFFFDBDBFHHDGECGFDHHCEEE4GB5GGGGGGEBFFFFFFBAAAA
@M02197:102:000000000-ALU3V:1:1101:21021:17217 1:N:0:1
CTGTTACAGCGATCCTCCGCTTATTGATATGCTTAAGTTCAGCGGGTATCCCTACCTGATCCGAGGTCAAAAGTGAGAAAGAGGCTTTGTGGATGCCACTGTCAAGGGACTAAGACGCAAAATGTGCTGCGCTTACTACCAAAACACTGGCTGCCAATTACTTTAAGGCGAGTCTTGATAAAAAGACAAAACGCCCAACACCAAGCAAAGCTTGAGGGTACAAATGACGCTCGAACAGGCATGCCCCATGGAATACCAAGGGGCGCAATGTGCGTTCAAAGATTCGATGATTCAC
+
CCCCCFFFFFBCGGGGGGGGGGGHHHHHHHHHHHHHHHHHHHHGGGGGHGHHHHHHHHHHHHHGGGGHHHHHHHGHHHHHHHHHGHHHHHHGHHHHHHHHHHHHGHHHHGHHHHHHGHHHHHHHHGHGHHHHHHHHHHHHHHHHHGHHHHHHHHHHHHHHHGHHHHGGHHHHHHHHHHHHHHHHGHHHHHHHHGHHGHGHGHHHHHHGHGGHGHHHHHHHHHHHGGGGGHHGHGHFHHFHHGGGGGHHGHHHHHHHHHHGGGGGHHHHFCGGGGGGGGGGGGGFFFFFFFCCBAA
@M02197:102:000000000-ALU3V:1:1101:16971:17220 1:N:0:1
CTGTTACAGCGATCCTCCGCTTATTGATATGCTTAAGTTCAGCGGGTATTCCTACCTGATCCGAGGTCAACCTGAGAAATAAAAGGTTAGACCGACCCGACGAGACCTTGCAACTCCCCGCGTGCCTCGAAAGACTCGTTGCGAAGAGGGTCCCACGGACGCCGTCATTGTCTTTGAGACCAGTTGCGTTGCCACAACTCGGTCCAACACCCAAACCGAGGTTTGGAGAGAGGATAATGACGCTCGAACAGGCATGCCCACTAGAATACTAATGGGCGCAATGTGCGTTCAAAGATTCGATGACTCAC
+
ABAAAFFFFFCCGGGGGGGGGGGHHHHHHHHHGHGHHHHHHCHGGGGGHHHGHHHHHHHHHHHGCGFHHHHHHHHHHHHHHHHFHGHHHGHHHFGGGGGCEEGGGGGHHGHHHHHHHHFGGGGDEHFHGGHGGHHHHGAEGGHGGGGHHGGGGFHHGGGGFGGHFDGGHHHFHHHHGFFFFFFFEFFHHFGGFHFGFFGGHHFHHFFFFFFFFFEGGGHGHEHHGHFHFGGBHHFFHGDFFFEHEFDBGBHFFBFFF2GFHHHFGHHGHFCHGGGGGHFGHGGGGHGGFGFEGGFGFFFFFFFBBA>A
@M02197:102:000000000-ALU3V:1:1101:16804:17418 1:N:0:1
CTGTTACAGCGATCCTCCGCTTATTGATATGCTTAAGTTCAGCGGGTATTCCTACCTGATCCGAGGTCAACCTGAGAAATAAAAGGTTAGACCGACCCGACGAGACCTTGCAACTCCCCGCGTGCCTCGAAAGACTCGTTGCGAAGAGGGTCCCACGGACGCCGTCATTGTCTTTGAGACCAGTTGCGTTGCCACAACTCGGTCCAACACCCAAACCGAGGTTTGGAGAGAGGATAATGACGCTCGAACAGGCATGCCCATCGGAATACCAATGGGCGCAATGTGCGTTCAAAGATTCGATGACTCAC
+
BCCBAFFFFFCCGGGGGGGGGGGHHHHHHHHHHGHHGGHHHHHGGGGGHHHHHHHHHHHHHHHGFGGGHHHHHHGHHHHHHHHHHGHHHFGHFGGGGGGGGGGGGGGHHHHHHHHHHHGGGGGGGHHHGGHGGGHGHGHGHHGGGHFHHGHHGHHHGGGGFGGHGHHGFHGFHFGHHHHHGHFFGGGHHHHGGHHGFFFGHHHHFFBFFFFFFFFFGHGGHGHHHHHHHHHHHHHGHGGGFEFGGHHHHHHGFHHHHGGGGHGHHHHFHGGHGGGGDHFGHGGGGHGGGGGGGGFGFFFFFFFCBBAB
@M02197:102:000000000-ALU3V:1:1101:3514:17435 1:N:0:1
CTGTTACAGCGATCCTCCGCTTATTGATATGCTTAAGTTCAGCGGGTAGTCCTACCTGATTTGAGGTCTAAACTAAAAGTTTATTAGAGTGGAGGGAGCGAAAACTTATTACGCATTCCACTTAGACATTTAAGACGAGCCGTAACCGGCAGCGTCCAAAACGCATATACAGAAAACTGCATATGAGAGTCTGTATGACACTCAAACAGGCATGCCTTTCGGAATACCAAAAGGCGCAATGTGCGTTCAAAGATGCGATGATTCAC
+
>3>>>DFFFFDBGGGGGFCEAGGGHHFHHFHHGFGFGFFGGHHGC89GA;GGH:G9HHFEG8FHF7749FGHH<HG;@7FHHHHHH-=FFH631E?E0ECGE1E30#BFGFGA-'7EHFD2F?F73G2?36H9%F@?/BCFFGGGGECCEC#/F<<C/EG??#BGGGFFGBGFDFFB:2B2HHG1C;BFFHHFGFHFH9HFEEHFGE1B9AFHEHEAACFHGFHHG9FGAEAGGGHDFFGEA0GFFGBGGAEAF1FF313DA?AAA
@M02197:102:000000000-ALU3V:1:1101:3897:17518 1:N:0:1
CTGTTACAGCGATCCTCCGCTTATTGATATGCTTAAGTTCAGCGGGTAGTCCTACCTGATTTGAGGTCTAAACTAAAAGTTTATTAGAGTGGAGGGAGCGAAAACTTATTACGCATTCCACTTAGACATTTAAGACGAGCCGTAACCGGCAGCGTCCAAAACTCATATACAGAAAACTGCATATGAGAGTCTGTATGACACTCAAACAGGCATGCCTTTCGGAATACCAAAAGGCGCAATGTGCGTTCAAAGATTCGATGATTCAC
+
BBBAAFFFFFBBFGEGGGGGGGGHHH5GFCHHHFFGHGHHHGHA?E9GG;HGG:H9HHHHHH9G6HHH;FHH<9GCGHGGHHHHH9HHH4F1FGC:G8G1E=@E8HGFHHHHG??/7G4GB7HH5GH5FF7FHHBHGFGGGHEDGEGCGGGGGF@CFHGHGHGHFHGHFHHFHHHHHHHHHHHEHGHHFHGHFHGHGFGFEFGGFBHFFEHFFHGABFGGDBHFHGGGHGDGE?DGGGHGEEEFGGGGFGGGGGFFFFFFF>AA3A
@M02197:102:000000000-ALU3V:1:1101:2927:17497 1:N:0:1
CTGTTACAGCGATCCTCCGCTTATTGATATGCTTAAGTTCAGCGGGTATTCCTACCCGATCCGAGGTCCACGATTTGATTAAGGGTTAACGGCGTGGCCGCCCGTCCCACCAGCGAAATTTGCACAACGCTTGAGAGAACGGAGTCGTCCAGCCGGCGAAATCGGGGCGCGGGAAGAGGTCCCGGCGCCCAATAACAAGCCAGGCTTGAGGGGTGTTAATGAAGCTCGAACGGGCATGCCCCCCGGAATGCCAGAGGGCGCAATGTGCGTTCAAAGATTCGATGATTCAC
+
?AAAAFFFFBD?FFEGD1AE0AEA3F3B2FG2E2BGF2FD2BFAEEEGHHFFDECAF/AE/E0A>EEC%FGE>GCFHHHHF1BFCB92DGG?EGEEE2FECCCC#?CCDC/FA/CCB/#<F=AGG99<<-<B</;.@.#FFEC?9C5.????;;;@BFFBA@;..>-@@--FF9/B;;A:-/?A9A:@@@BEFE#559C:9A:G$CCB<FBBF8<F;FG<B/#?;;<00<?@A1ABC</9E/A@<=A1AB110ECAAAFHHGFE000GGG3FEBGGGGFFD@B33>111>
@M02197:102:000000000-ALU3V:1:1101:20385:17486 1:N:0:1
CTGTTACAGCGATCCTCCGCTTATTGATATGCTTAAGTTCAGCGGGTAGTCCTACCTGATTTGAGGTCTAAACTAAAAGTTTATTAGAGTGGAGGGAGCGAAAACTTATTACGCATTCCACTTAGACATTTAAGACGAGCCGTAACCGGCAGCGTCCAAAACTCATATACAGAAAACTGCATATGAGAGTCTGTATGACACTCAAACAGGCATGCCTTTCGGAATACCTAAAGGCGCAATGTGCGTTCAAAGATTCGATGATTCAC
+
ABBCCFFFFFCCGGGGGGGGGGGGHHGHHGHHHHHHGHHHHGHGGG9GGHGHHHHHHHHHHGHGGGHHGHHHHHHHFFGGHHHHHHHHHCGEHHGG?DFEHGFGFHHHHHHFBFGGFHHEFFGHHGGHFG+HGHHBGGGGGHGGGGHHGGGGGHGGHGHGHHGHHHHHHHHHHHHGHFGHHHHHHHHGGHHHGHHHHFHGFHFHHHHGGHHHHGEGFGGHHHHFFHH:HHGGGGEHHHHGGEGFFGGGGGGEGGFFFFFFFAAABA
@M02197:102:000000000-ALU3V:1:1101:19234:17538 1:N:0:1
CTGTTACAGCGATCCTCCGCTTATTGATATGCTTAAGTTCAGCGGGTATTCCTACCTGATCCGAGGTCAACCTGAAAAAAAATGTTTTGGGGTTTGACCGGCCCGGAAGGTCCTTGCAACTCGATACGTGCTCCCGAAAGAACTCGTTGTATCGAGGGTCCCACGGACGCCGTCATTACTTTTGGGAACCAGTTGGTGTGACCCATCTTGGTTCCAATGCCACACCCCGGGGGGTGGAGGGAAGGATAATGACGCTCGAACAGGTATGCCCTTCGGAATACCAAAGGGCGCAATGTGCGTTCAAAGATTCGATGA
+
ABBABFFFFFBBGGGGGGGGGGGHHGCHHHCFGHHHGHHFGHHEEFEEGHHGHHGHHHGHFGGEEEGHGHHHHHHHHHFEGGHHHHHHHGCCGCGEFHHGGGCGFGCFDFFGHHGHHGHFBFFFHHGGHHHGHHGFGGGGFGHEHGHGHEGHHDHBDAAFGGGGGGGACGGHGFFGFFHHHFHHGGFFFFGGHHFHHHGFFFFHHFGFHGHHGFFFHHHFFFGFGCGGGGGGGHHGHHHHHGGHGHHGG?EEEFFEEGGDGHHHFHGGGGE2ECHGHGHFCGHG?AEE2GHGHGGGFGGFFBB5FBFFFFBAA33
@M02197:102:000000000-ALU3V:1:1101:16841:17596 1:N:0:1
CTGTTACAGCGATCCTCCGCTTATTGATATGCTTAAGTTCAGCGGGTATTCCTACCTGATCCGAGGTCAACCTGAAAAAATAGATTTAGAGGTGGCCGGGCCCGTGACACCTTGAAACTCGACGCGTGCTCCGGAAAGCTCAGTGCGAAGAGGGTCCCACGGACGCCGTCATTGTCTTTGAGACCAGTTGGTCGCGGACGATCCAACGCGGTCCAACACCAAACCCGGAGGTTTGAGGGAGGATAATGACGCTCGAACAGGCATGCCCTTCGGAATGCCAAAGGGCGCAATGTGCGTTCAAAGATTCGATGACTCAC
+
BBBABFFFFFCDGGGGGGGGGGGHHHHHHHHHHHHGHHHHHHHGGGGGHHHHHHHHHHHHGHHGGGGHHHHHHHHHHHHGHHHHHHHHHGGHFGFHHCGFGGGGGGGGHHGHHHHHHHHHGHGGGGGGGGHHGGGGGHHGHHHFGHGGGGGGHGGHHHHHGGGGFFGGGHGHHFFGFFGGHHFFGFGHGGGGGGGGHHGHHHGGFFFEFHHHEHFHFFGGGGFGFGHHHGHGHHHHGHHHHGFHHGGGEFEEHGFHGGGHHHHGGGGGGGGHHHHHGFFFHEEEE2G5HHGGGGHGGGGGGGGGGFFFFFFFCCBBB
@M02197:102:000000000-ALU3V:1:1101:2972:17592 1:N:0:1
CTGTTACAGCGATCCTCCGCTTATTGATATGCTTAAGTTCAGCGGGTAGCCCTACCTGATTTCAGGTCAAAGTCAAAAGGTGCGCAATGGCAGGTTTTGAGCAGTCATCACCACAAGGAGAGACGAAACTTATTACGTCTAACACTGATGTGGGATGTTCCACTAAGTCATTTGAGGTGAGCCATTGCTGGCAGACACCCAAGTCCAAGCCTAACATGTTCAGAAAACATATTAGATTGAGATTTCATGACACTGAAACAGGCATGCCTTTCGGAATACCAAAAGGCGCAAGGTGCGTTCAAAGATTCGATGACTCAC
+
>AAAAFFFFFDBGFGGFFGCGFGHHCFHHHFFHHHCBGFFHHHGGGGGEHBGHHHHHFFHHHHHEGBGHHHHFHG5FDFEGFHGGGCGGHGGGGGH9GHFFHHGHHHHHGHFGGGHAF0CF1FC?BFGCHHHHHHFFHHHGHHHHGDGGHG1GDGFFD2<FDFGFBFGHGFGFHFEFFCDFEFFDCGHHGFGHFEHHHGGGHHFGGGFF?8GGHHHHHHHHHGFEGHHHG@@BFFFHGFFGFBFEDGAA5GHHGG5BB35HCFFFHGE0E?HHFGGG2CDHF?EAE2CBBGGFEAAFGGGFGGFFABFBFFFFBBAA@
@M02197:102:000000000-ALU3V:1:1101:25460:17627 1:N:0:1
CTGTTACAGCGATCCTCCGCTTATTGATATGCTTAAGTTCAGCGGGTATTCCTACCCGATCCGAGGTCAACGATTTGATTAAAGGTTAACGGCGTGGCCGCCCGACTCGCCAGCGAGATTGTACAACGCTTGAGAGATCGGAGTCGTCCAGCCGGCGAAATCGGGGCGCGGGAGGGTATCCCGACACCCAATACCAAGCCAGGCTTGAGGGGTGTTAATGACGCTCGAACGGGCATGCCCCCCGGAATGCCAGAGGGCGCAATGTGCGTTCAAAGATTCGATGATTCAC
+
BBBBBFFFFFDDGGGGGGGGGGGHHFGHHGHHHGHHGHHHGHHGGGEGHBHHHHGHGGGGGGH:GGGHHHHG8HGGHFFHHH;FHHHF<GCFGFG?CCGEGGGBBFCCDA@EGF9/<</B1<AFGHAB/CFFFFFFDFGEDA@.CDFFGGH=FFGFFEFDAFBDFCADD@DEFBFF:BGGGGFGGFFBFFC0FGGHHFCG/GHG<HG8GGGHHFDEDC/DDGGG<GHHCGGHGHHCGGG?CDHFHHHHHHHGGGE?GEGBGHEEGEHGGGGGGGGFGFFFFFFFBBAAA
@M02197:102:000000000-ALU3V:1:1101:16162:17670 1:N:0:1
CTGTTACAGCGATCCTCCGCTTATTGATATGCTTAAGTTCAGCGGGTATTCCTACCTGATCCGAGGTCAACCTGAAAAAATAGATTTAGAGGTGGCCGGGCCCGTAACACCTTGAAACTCGACGCGTGCTCCGGAAAGCTCAGTGCGAAGAGGGTCCCACGGACGCCGTCATTGTCTTTGAGACCAGTTGGTCGCGGACGATCCAACGCGGTCCAACACCAAACCCGGAGGTTTGAGGGAGGATAATGACGCTCGAACAGGCATGCCCTTCGGAATGCCAAAGGGCGCAATGTGCGTTCAAAGATTCGATGACTCAC
+
CCCCDFFFFFCCGGGGGGGGGGGHHGHHHHHHHHHHHFGHHHHGGGFGFHHHHHHHHHHHHGHGGGGHHHHHHHHHHHHGHHHHHHHHHHHHHHGHHGGGGGGGGGGGHHGHGHHHHHFHGHGGGGEGGGHHGGGGGHGFHHHHFHGGGGGHHGGHHHHHGGGGDGGGDFGHGFFFFFHGBFGFFFGHGFFAFGFGFFFGFGFGGGGGGHHFFFFGFFGGGGGGGGHHFGHHBHHGGHGDHHHHHHGGGGGHE1HHHHEEHHHFGCCGGGHHHHHHGGHGHGGGGGHHCHGGGGFGGGGGGGGGGFFFFFFFABBBB
@M02197:102:000000000-ALU3V:1:1101:8139:17650 1:N:0:1
CTGTTACAGCGATCCTCCGCTTATTGATATGCTTAAGTTCAGCGGGTATTCCTACCTGATCCGAGGTCAACCTGAGAAATAAAAGGTTAGACCGACCCGACGAGACCTTGCAACTCCCCGCGTGCCTCGAAAGACTCGTTGCGAAGAGGGTCCCACGGACGCCGTCAGTGTCTTTGAGACCAGTTGCGTTGCCACAACTCGGTCCAACACCCAAACCGAGGTTTGGAGAGAGGATAATGACGCTCGAACAGGCATGCCCATCGGAATACCAATGGGCGCAATGTGCGTTCAAAGATTCTATGACTCAC
+
>>AA3FBD4BDDGGGGGGGGGGGHHHHHHHHGHHHHGHHGFHHGGGG?HHFBGHFGHHHHHHHGGGGHHHFHFEHB3GEGGDDFFFHHB:GGH?EEEEE@E;/9/?:2?BBF;HBGHH?CF@CC./CFFFB><<;0<CGFFC@CC.:CGFD?DCCG9-<A-@C?)BG#CFF1FFBFF@?FFFF<BF/GFFHFFFFF?<EF2HHHGEFFFEFFEEFEEBAB139FCFFBFHDG5EBGBFEBCGFGE5HHHFHBHHHGFA2?GFGHHHFGFHHGAAGGGHFCHEEEGHGGCGGGGGGGFFBFFFFCCCB@
@M02197:102:000000000-ALU3V:1:1101:19858:17689 1:N:0:1
CTGTTACAGCGATCCTCCGCTTATTGATATGCTTAAGTTCAGCGGGTAGCCCTACCTGATTTCAGGTCAAAGTCAAAAGGTGCGCGATGGCAGGTTCTGAGCAGTCATCACCACAAGGAGAGACGAAACTTATTACGTCTAACACTGATGTGGGATGTTCCACTAAGTCATTTGAGGCGAGCCATTGCTGGCAGACGCCCAAGTCCAAGCCTAACATGTTCAGAAAACATATTAGATTGAGATTTCATGACACTGAAACAGGCATGCCTTTCGGAATACCAAAAGGCGCAAGGTGCGTTCAAAGATTCGATGATTCAC
+
CCCBBFFFFFCCGGGGGGGGGGGHHHHHGHGHHHHHHHHHHHGGGGGGGHHHHHHHHHHHHHHHHHHHHHHHDGHHHGFFFGHFGGGGGGHHGGFHGHHHHGHHGHHHHHHHHHHHHHGHHGGGGGGGGHHHHGHHGHGFFHHHHHHHGHHHHGHHGGHHFGHHFHHHHGGHHHHEHEGGGGGHHHGEHHHGGGGGHGHFHFBFGGGGFG?HFGGHHHGFHGHHGHHHHFEHHHHFFFFFHHHHHHHHFHGHGHHHHHHHHHHGHHGCGGGHGHHHHFGHHHGDGGCGGHGE2GGHGGGGGFGGGGFFFFBFFBAAAA
@M02197:102:000000000-ALU3V:1:1101:9755:17717 1:N:0:1
CTGTTACAGCGATCCTCCGCTTATTGATATGCTTAAGTTCAGCGGGTATTCCTACCTGATCCGAGGTCAACCTGAGAAATAAAAGGTTAGACCGACCCGACGAGACCTTGCAACTCCCCGCGTGCCTCGAAAGACTCGTTGCGAAGAGGGTCCCACGGACGCCGTCATTGTCTTTGAGACCAGTTGCGTTGCCACAACTCGGTCCAACACCCAAACCGAGGTTTGGAGAGAGGATAATGACGCTCGAACAGGCATGCCCATCGGAATACCAATGGGCGCAATGTGCGTTCAAAGATTCGATGATTCAC
+
BBBABFFFFFDBGGFGFGGGGGGHHHGHHGHHHHHHHHHHHHHGGGGFHHHHHHHHHHHHHHHGFGGHHHHHHHHHHHHHHHHHHGHHHHHHHFGGGGGGGGGCGGGGHFHFHHHGHHGGGGGGGGHHGFHGGGGHHAGGHFGGGGGH5HHGGHHHGGGGCGGEGFHFGGHHHGHHHHFFHHGFFGGHHFEGFFGFFGGGHHGHHFFFFFFFFGEGGGHGHGFHGEGFHFGHHHGFGEBFFFHGAHHHHHGHHHHHHGGGGHHHHHHHFFFFGEECGGFFHGGFGGFEF5GFGGFCFFFFFFFBBBBB
@M02197:102:000000000-ALU3V:1:1101:15763:17746 1:N:0:1
CTGTTACAGCGATCCTCCGCTTATTGATATGCTTAAGTTCAGCGGGTATTCCTACCTGATCCGAGGTCAACCTGAAAAATATAGATTTAGAGGTGGCCGGGCCCACAAGACCTTGCAACTCGACGCGTGCTCCGGAAAGCTCAGTGCGAAGAGGGTCCCATGGACGCCCGTCATTGTCTTTGAGACCAGTTGGCCGCGAACGGTCCAACGCGGTCCAACACCCGAAACCCCCGCGGTAAAGCAGGGGTTTTGGAGGGAGGATAATGACGCTCGAACAGGCATGCCCTTCGGAATGCCAAAGGGCGCAATGTGCGTTCAAAGATTCGATGATTCAC
+
CCDCCFFFFFCCGGGGGGGGGGGHHHHHGHHHHHGHHHHHHHHGGGGGHHHHHHHHHHHHHHHGGGGHHHHHHHHHHHHHHHHGHHHHHHHHHFHGHHGGGGGGGGGHH:HHHHGHHHH<HGGGGGGGGGGHHGGGGGHHHHHHHHHGGFFGHHGGHHHGGHHHHDEGGGGGGGGHGGGGGGGGGGGGGGGGFGGGGGGGGHHFFGFFGGGHHHEFGFFGGGGHGDDFFFGGGGHGGHHGHGGGGFHEHGHGHHGHHHHHHHHHGGGEEHEEHGHHHHHHGGGFGGGGHHHHHHHFGHHGGGGGGHHHGGGGHGGGGGGGGGGFFFFFFFBBBAA
@M02197:102:000000000-ALU3V:1:1101:22784:17778 1:N:0:1
CTGTTACAGCGATCCTCCGCTTATTGATATGCTTAAGTTCAGCGGGTATTCCTACCTGATCCGAGGTCAACCTGAAAAAATAGTTTTTGAGGAGGCCGGGTCCCCGGGACCTTGCAACTCAACGCGTGCTCCGGAAAGCTCAGTGCGAAGAGGGTCCCACGGACGCCGTCATTGTCTTTGAGACCAGTTGGGAGGGCCGCGGACGGTCCCCCAACGCGGTCCAACACCAAACCCGGGGGTTTGAGGGAGGATAATGACGCTCGAACAGGCATGCCCTTCGGAATGCCAAAGGGCGCAATGTGCGTTCAAAGATTCGATGACTCAC
+
BCCCCFFFFFCCGGGGGGGGGGGHHHHHHHHHHHHHHHHHHHHGGGGGGHHHHHHHHHHHHHHGGGGHHHHHHHHHHHHGHEHGGGHGGGGGEGGGGGGGGEHHHGGGGGGHFHHHHHHHHHFDDGGGGGGHGFGFGHHGHHHFFHGGGGGHHGFHHHGGGGGGDGGGDGFFGGFGGFFFEGGHHHGHHGGHFGGFFGGGFFGGGFDFGGHGGGGGGHHGFGFFFGGGGFFGEFGFEGHEHHHHEGHHHHHHGHGGEEFHC1HGHHHHHHHGGGGGGGHHHHHHHHHHHG?GGGHHHG?GGGGGGCGGFGGGGFFFFFBFB@BBA
@M02197:102:000000000-ALU3V:1:1101:6543:17600 1:N:0:1
CTGTTACAGCGATCCTCCGCTTATTGATATGCTTAAGTTCAGCGGGTAGCCCTACCTGATTTCAGGTCAAAGTCAAAAGGTGCGCGATGGCAGGTTCTGAGCAGTCATCACCACAAGGAGAGACGAAACTTATTACGTCTAACACTGATGTGGGATGTTCCACTAAGTCATTTGAGGCGAGCCATTGCTGGCAGACGCCCAAGTCCAAGCCTAACATGTTCAGAAAACATATTAGATTGAGATTTCATGACACTGAAACAGGCATGCCTTGCGGAATACCAAAAGGCGCAAGGTGCGTTCAAAGATTCGATGACTCAC
+
AAABBFFFFFBBGGGG4CEGGCAFFHHHHHHGHFHHHHFGHHHGGGEEF3FCGHHGHFFHHHEGHGGHHHHGFHHHHHFA3@FCGGGGGEHFGGHHHHHFDCHFHGHHFFHCBGEEHHH;;G;HGHGGGHHHGFHH7FGBFHHGHEHHGHHHHGHHGHHHHFHHFFFGGHGHHGHGHGGGCDGGHHGHGHGGGGGGGAGGGG?FGGFHFHGGHHGHHHHHGHGFHGHGHHHHHHHHHHHGHHHHHHHHHHFHHGHHF3EHGE1EHEFE?A2HDHGEFECBGHGGGGGFGBB2??GFGEBGGGGECFFFFFFFFBAAAB
@M02197:102:000000000-ALU3V:1:1101:14354:17787 1:N:0:1
CTGTTACAGCGATCCTCCGCTTATTGATATGCTTAAGTTCAGCGGGTATTCCTACCTGATCCGAGGTCAACCTGAGAAATAAAAGGTTAGACCGACCCGACGAGACCTTGCAACTCCCCGCGTGCCTCGAAAGACTCGTTGCGAAGAGGGTCCCACGGACGCCGTCATTGTCTTTGAGACCAGTTGCGTTGCCACAACTCGGTCCAACACCCAAACCGAGGTTTGGAGAGAGGATAATGACGCTCGAACAGGCATGCCCATCGGAATACCAATGGGCGCAATGTGCGTTCAAAGATTCGATGATTCAC
+
BBBCCFFFFFCCGGGGGGGGGGGHHHHHHHHHHHHHHHHHHHHGGGGGHHHHHHHHHHHHHHGGGGGHHHHHHHHHHHHHHHHHHGHHHHHHHGGGGGGGGGGGGGGHHGHHHHHHHHGGGGGGGHHHGGHGGHHHHGHGHGGGGGGHHGGHGHGHGGGGCFGGHGHHHHHHFFGFFFFGGHGGFFFFFHHGGHHGGGGGHGHHHGFFFGGGFFFGGHHEGBGHHGHHHHGHHGHHFGGGGFDHEHHGGHHHHGHHHGGDGHGHHHHHHHGHGGGGGHHHHGGGGCGGGGGGGGGCFFFFFFFBAABA
@M02197:102:000000000-ALU3V:1:1101:19842:17844 1:N:0:1
CTGTTACAGCGATCCTCCGCTTATTGATATGCTTAAGTTCAGCGGGTATCCCTACTTGATCCGAGGTCAACATGATAGGCCAAAAAGTTGAAAGTAGTCAATAAATGATTGTATTACTACATTCGTGACTTAATCAACTGCTAATGTTTTTAGGAAGTGTAATATATACAAATCCAATACAACTAGTAATAGTTATAGTGTAATGACGCTCGAACAAGCATGCCCTTCGGAATACCAAAGGGCGCAATGTGCGTTCAAAGATTCGATGACTCAC
+
BBBCCFFFFFCCGGGGGGGGGGGHHHGHHFHHHHHHHHHHFHHGGGGFHHHHHHHHHHHHHHHGGGGHHHHHHHHHHGGHHHHHHHFHHHHHHHHHFHFHHHHHHHHHHHHGHHHHHHHHHHHHHHGHGHHHHHHHHHHHHHHHHHHHHHHHHHHHHHHHHHHHHHHHHHGHHHHHHHHHHHHHHHGHHHHHGHHHHHHHGHHHGGHGHGGHHHHHHHHHGGDHHGGHHHHGHHHGGHGGGGGHHHHGGGGCGGGGFGGGGGFFFFFFFCCCCC
@M02197:102:000000000-ALU3V:1:1101:15026:17873 1:N:0:1
CTGTTACAGCGATCCTCCGCTTATTGATATGCTTAAGTTCAGCGGGTATCCCTACCTGATCCGAGGTCAACCTGAGAAATAAAAGGTTAGACCGACCCGACGAGACCTTGCAACTCCCCGCGTGCCTCGAAAGACTCGTTGCGAAGAGGGTCCCACGGACGCCGTCATTGTCTTTGAGACCAGTTGCGTTGCCACAACTCGGTCCAACACCCAAACCGAGGTTTGGAGAGAGGATAATGACGCTCGAACAGGCATGCCCATCGGAATACCAATGGGCGCAATGTGCGTTCAAAGATTCGATGACTCAC
+
BBBABFFFFFBBGGGGGGFGGGGHHHHHHHGHGHHHGHHHHHHGGGGGHHHHHHHHHHHHHHHGCGGHHHHHHHHHHHHGHHHGHGFGHHHHHGGGGGGGGGGGDFGHGGH9GHHHHHGGGGGGGFHHGGHGGGHHHGHGFGGHGHHHHGGGHHHHGGGGGGGHHGGGGFHHHGFHHGFFFHGGFGFGHEGFGGGFFGFFGHGFFFFGGGGGGGFGGHHGHGHHHHHHHHHHHHHFHGGGGFGHEFHHHHHHHHHHFGGGEHHHFHHHFHHG?GFE?HHGHGGFGHGGGFGGGGGGFFFFBFBBBBA>
@M02197:102:000000000-ALU3V:1:1101:9568:17882 1:N:0:1
CTGTTACAGCGATCCTCCGCTTATTGATATGCTTAAGTTCAGCGGGTAGTCCTACCTGATCTGAGGTCTATCACAAGAGTCCGCTCGCAGAGCGAGGGCGGTTTCAAGGAAGCCTGCCGTCCCAAGGTCGAGCGATACATATCACGCAGGACAAAGGGCCGCAAGGCCACCGATGCATTTGAGGCGAGCCCGGCAAGGGGCTACACCCAAGTCCGACCCCCCCGTGCAGGACACGAGGGGACGAAAGCTGACGTGACACTCAGACAGGCATACCCTCCGGAATACCAGAGGGTGCAAGGTGCGTTCAAAGATTCGATGATTCAC
+
BCCCBFFFFFBBGGFGGGGGGFGHHHHHHHGHGHHHHHHHHHGGGGGGGHHHGHHHGHHHHHHEHGHHHHHHHHHHGHHFFGGFGGGGGGGHHGCGGGGGGGGGHHHHHHHGHHHHHHGGGGGHHFGHFGGGGGGGGGHGHHHGFFHGGGGHHHHHGFGGGGGGGGGGGGGGBEFFEFFFFFFFFF=FABFFFFFFFFFFFFFFFFFFFFEDBFFFFGGGGFFFFHHHFHGFBFG;G?BGHDHHGFF?GHHGFHFG3DHEGHHHHGHFFGGGGGGAEHHHHHHGFCGGHGHFHHHGHGGGGHGGGGGGGGGGFFFFFFFAABAA
@M02197:102:000000000-ALU3V:1:1101:29283:17878 1:N:0:1
CTGTTACAGCGATCCTCCGCTTATTGATATGCTTAAGTTCAGCGGGTATTCCTACCTGATCCGAGGTCAACCTGAGAAATAAAAGGTTAGACCGACCCGACGAGACCTTGCAACTCCCCGCGTGCCTCGAAAGACTCGTTGCGAAGAGGGTCCCACGGACGCCGTCATTGTCTTTGAGACCAGTTGCGTTGCCACAACTCGGTCCAACACCCAAACCGAGGTTTGGAGAGAGGATAATGACGCTCGAACAGGCATGCCCATCGGAATACCAATGGGCGCAATGTGCGTTCAAAGATTCGATGACTCAA
+
CBCCCFFFFFDDGGGGGGGGGGGHHGHCHHGFBGGHHFGGFHHGGGA?CGGHHGHHFHHHHEHGGGGHGHHFHGHFFFHFGGHHFF3FFG;HH?EGGEGGGGECGDGHHFBFFG<F=E?CGGGGGHGHGFHGG0BGB9CEHGGGGGDH.E:CGCCGGCAFACCD?FFHHHGGGFHHFHHFHHCC?DCFFHG?DGFGFFFFDFGFFFFE/GGGGGEGFF'EFGF;HHHHGGEHEHHHHDG-BCHEGFFHFHHGHFHHGGGGGFHFHHFHFGHHGGGEFCHHHEEEGHGGGGBGDAFCBFBFFFFA?3>3
@M02197:102:000000000-ALU3V:1:1101:10760:18022 1:N:0:1
CTGTTACAGCGATCCTCCGCTTATTGATATGCTTAAGTTCAGCGGGTATTCCTACCTGATCCGAGGTCAACCTGAGAAATAAAAGGTTAGACCGACCCGACGAGACCTTGCAACTCCCCGCGTGCCTCGAAAGACTCGTTGCGAAGAGGGTCCCACGGACGCCGTCATTGTCTTTGAGACCAGTTGCGTTGCCACAACTCGGTCCAACACCCAAACCGAGGTTTGGAGAGAGGATAATGACGCTCGAACAGGCATGCCCATCGGAATACCACTGGGCGCAATGTGCGTTCAAAGATTCGATGACTCAC
+
CCCCBFFFFFBBGGGGGGGGGGGFHFHGHGGHBGHHFHHHFGHFFGEEHDHHHGFHGHHFGHFFFGGHHHFFGHHEHBHHHFHFHDHGG<;FFGG9GG-GGE8FDDAGHFGFFHGHHHGGFACDDEHGGFGDDFF;BGHGGGC??CAGAEGCECGFDGGCG=3BFFG<FFFFGGFFGFFF?FAFGGGGHHEDF#;AFF<9AFDFFE/??E:AEF?/AGHFF1G1F1;>;:*B:G2FBBFE9E0AC9HGB11GF0BGAAA//0DB222101F0B0000BGDAE0EA1113F3GFACFFFDD1DB111A>
@M02197:102:000000000-ALU3V:1:1101:10779:18021 1:N:0:1
CTGTTACAGCGATCCTCCGCTTATTGATATGCTTAAGTTCAGCGGGTATTCCTACCTGATCCGAGGTCAACCTGAGAAATAAAAGGTTAGACCGACCCGACGAGACCTTGCAACTCCCCGCGTGCCTCGAAAGACTCGTTGCGAAGAGGGTCCCACGGACGCCGTCATTGTCTTTGAGACCAGTTGCGTTGCCACAACTCGGTCCAACACCCAAACCGAGGTTTGGAGAGAGGATAATGACGCTCGAACAGGCATGCCCATCGGAATACCAATGGGCGCAATGTGCGTTCAAAGATTCGATGACTCAC
+
AABBBFF5FFBBGCFGFGGEGGGHHGHHHHHHHHGHHHHHGHHGGGGGHHHHHHHHFHEHHHHGGGGFHHHHHHEBFHCGHHHHFGEGHAGFHGGGGGGGGCGGGGG:GHHHDGHHFEDCGG@DDH8HGGHFFAGHHG<FHGFFCEDAGDGHHHGHA?B@-9CGHGGFFGFEFFFFFAEFEGFFFFFEGFBFFFFCFEFFECDDHBFEAAFDE/AFAHCBCBCFHHHHFGFHGGFFE>B//EDF/FHGBHGHGFHFA?GGCGHHGHFFFDHFEEGEEHFFGAEEE1FGGFG3FGGF1FFDFFFA1A>A
@M02197:102:000000000-ALU3V:1:1101:25436:18028 1:N:0:1
CTGTTACAGCGATCCTCCGCTTATTGATATGCTTAAGTTCAGCGGGTATTCCTACCTGATCTGAGGTCTATCACAAGAGTCCGCTCGCAGAGCGAGGGCGGTTTCAAGGAAGCCTGCCGTCCCAAGGTCGAGCGATACATATCACGCAGGACAAAGGGCCGCAAGGCCACCGATGCATTTGAGGCGAGCCCGGCAAGGGGCAACACCCAAGTCCGACCCCCCCGTGCAGGACACGAGGGGACGAAAGCTGACGTGACACTCAGACAGGCATACCCTCCGGAATACCAGAGGGTGCAAGGTGCGTTCAAAGATTCGATGATTCAC
+
CCCBCFFFFFDCGGGGGGGGGGGHHGHHGHHHHGHHHHHHHBFGGGFGHHHHGHHHGHHHHFHGHGHHHHHHHHGHHHHHHGFGGGGGGGGFHGGGGGGGGDFFHHHHGHFFHHHHHHGGGGGHGHGHFGGGGGCHGGHHHHHHHGFFFFGHHHHGHGGGGGGGGGGEGGFGFFFFFFFFFFFFFFFCFFFFFEFFFFFFFFFFFFFFFFFDFFFFFGGGGGFF9BHHHHHHGCGHHGGGHGHHHHHEFHHFHHGHHHHHFGGHFFEHHGF1GGGGGHHHHHHHGHHHHGHHHHHHHGGGGHGGGGGGGFCGFFFFFFFBCCBB
@M02197:102:000000000-ALU3V:1:1101:23653:18124 1:N:0:1
CTGTTACAGCGATCCTCCGCTTATTGATATGCTTAAGTTCAGCGGGTATCCCTACCTGATCCGAGGTCAACCTTAGAAATGGGGTTGTTTTACGGCGTAGCCTCCCGAACACCCTTTAGCGAATAGTTTCCACAACGCTTAGGGGACAGAAGACCCAGCCGGTCGATTTGAGGCACGCGGCGGACCGCGTTGCCCAATACCAAGCGAGGCTTGAGTGGTGAAATGACGCTCGAACAGGCATGCCCCCCGGAATACCAGGGGGCGCAATGTGCGTTCAAAGATTCGATGATTCAC
+
CCCBBFFFFFCCGGGGGGGGGGGHHHFHHHHHHHHHGHHHHHHGGGGGHHHHHHHHHHHHHHHGGGGHHHHHH9HHHHHHHHHGGGGGHHHHHGGGGGGGGHHHHGGGGGGHGGHHHHHHGGGGGHHHGHHHHHHGGGGGGHHHGFGGGGFHHGHHHGHGGGGGGGGGGGGGGGGGGGGGFFGGGGGGGGGGGHHHHFHGGHGGGHHFGGFHHHHHHHHHHHHGGGGGFHGHHHHHHGHFGGGGGG?HFHHHHHGGGGGGDCGHHHHGGGGHGGGGGGGGGGFFFFFFFCCCBC
@M02197:102:000000000-ALU3V:1:1101:14933:18178 1:N:0:1
CTGTTACAGCGATCCTCCGCTTATTGATATGCTTAAGTTCAGCGGGTATTCCTACCTGATCCGAGGTCAACCAAAAAAAATTGGGGGTTTAGCGGCTGGGAGTTATAGCACCTAACAAAAGCGAGAAAAAAATTACTACGCTCAGAGGATACTACAAATCCGCCGTTGTATTTCAGGAACTACAACTCCTAAGAGATGTAGATTCCCAACACTAAGCTAGGCTTAAGGGTTGAAATGACGCTCGAACAGGCATGCCCACTAGAATACTAATGGGCGCAATGTGCGTTCAAAGATTCGATGACT
+
AAAA1B@3DC1>1FEFBFAA0ECFDGHGDBGFHHDGFHHBDGB?/EA/FA2AGFFFFF0BFHEE/@EGGHHGG/F/FE?9B;GB9EBGG9FFF?/@3CFCH;0FDFG219?FHCG0CGHFHAA0<CCBHHC0GDC0GHH?0FBGG1<CF1311<BFGGE0//;/A<GDFBFGE<GF2;7FB1F9FB199FEB1DGB#GBEHHF?/HEB$BB@BFBBE1#GF11FGEEG;2;HFABBFAA/B/92A1FA11B00//01A2AAFGFD2F2100000A113FA011F1B33GDBAC1FC331AAA>
@M02197:102:000000000-ALU3V:1:1101:14920:18166 1:N:0:1
CTGTTACAGCGATCCTCCGCTTATTGATATGCTTAAGTTCAGCGGGTATTCCTACCTGATCCGAGGTCAACCACAAAAAATTGGGGGTTTAGCGGCTGGGAGTTATAGCACCTAACAAAAGCGAGAAAAAAATTACTACGCTCAGAGGATACTACAAATCCGCCGTTGTATTTCAGGAACTACAACTCCTAAGAGAAGTAGATTCCCAACACTAAGCTAGGCTTAAGGGTTGAAATGACGCTCGAACAGGCATGCCCACTAGAATACTAATGGGCGCAATGTGCGTTCAAAGATTCGATGACT
+
ABCABFFFFFCBGGGGGGGGGGGHHHHHHHHHHHHHHHHHHHHGGGGGHHHHHHHHHHHHHHHGGGGHHHHHGGHHHFHGHHHHHGGEGGHHHGGGGGGGGG?GGHHHHHHHHHHHHHHHHEFGGGGHHHHGHHHHHHFGGGGGHHHGHHHGGGHHHH:GGGGGHHHHHHHGGHHHHGGGHGHGGHHGHGHHHHHGHHHHHHHHGHFGHHHHHHHHHHHHHHGHHGGHGHGHHHHGFFFFGFGHHHHHGFHHHGHGGHGFHGHGGEHHHHEGGGGHGHHGFFGGGGGGGGGCFFFFFFCCBCC
@M02197:102:000000000-ALU3V:1:1101:12080:18219 1:N:0:1
CTGTTACAGCGATCCTCCGCTTATTGATATGCTTAAGTTCAGCGGGTAGTCCTACCTGATTTGAGGTCTAAACTAAAAGTTTATTAGAGTGGAGGGAGCGAAAACTTATTACGCATTCCACTTAGACATTTAAGACGAGCCGTAACCGGCAGCGTCCAAAACTCATATACAGAAAACTGCATATGAGAGTCTGTATGACACTCAAACAGGCATGCCTTTCGGAATACCAAAAGGCGCAATGTGCGTTCAAAGATTCGATGATTCAC
+
CCCBCFFFFFCCGGGGGGGGGGGHHHHHHGHHGHHHHHHH<H;GGG:GG<HHH;HHHHHHH9HHGHHHHHHHH9HHHHHHHHHH9HHHH;HGHGGGFGG7GGGG8HHFHHHFGGGG9GHHHH7HFHHFFH$HHF:HGGGGGHGGGGHHGGGGGHGGGHHGHHHHHHHHHHHHHHHHHHHHHHHHHHHHHHGHHHHHHHHGEGHHGHHGHHHHHHFGGGGHHHHHHHGHHHGGGGGHHHGGGGGHGGGGGGGGGGFFFFFFFAAAAA
@M02197:102:000000000-ALU3V:1:1101:21156:18232 1:N:0:1
CTGTTACAGCGATCCTCCGCTTATTGATATGCTTAAGTTCAGCGGGTATTCCTACCTGATCCGAGGTCAACCTGAGAAATAAAAGGTTAGACCGACCCGACGAGACCTTGCAACTCCCCGCGTGCCTCGAAAGACTCGTTGCGAAGAGGGTCCCACGGACGCCGTCATTGTCTTTGAGACCAGTTGCGTTGCCACAACTCGGTCCAACACCCAAACCGAGGTTTGGAGAGAGGATAATGACGCTCGAACAGGCATGCCCATCGGAATACCAATGGGCGCAATGTGCGTTCAAAGATTCGATGACTCAC
+
AABCCFFFFFDDGGGGGGGGGGGHGHHGHHHHHHHHHHHHHHHGGGGGHHHHHHHHHHHHHHHGGGGHHHHHHGHHHHHHHHHHHGFGFHHHHGGGGGGGGGGGGGGGHHHH<HHHHGGGGGGGGHHHGGHGGHHHHGGGHHHHHHHHGHEHHGHHG@BGGGGHGHHGHHHHGHHGFHHHHHGGFFFHHFHFFHHFFFFGHHHGHGFFFGGGGFFGGHFGHGFHHHHGHHHHHHFHHGGGGDHECHHHHHHHGBHHHGGGFHHHHHHHHGCHGGGGGHHHHGGGGHGFGGGGGGGGFFFFFFFBBABB
@M02197:102:000000000-ALU3V:1:1101:7710:18238 1:N:0:1
CTGTTACAGCGATCCTCCGCTTATTGATATGCTTAAGTTCAGCGGGTATCCCTACCTGATCCGAGGTCAACCTGAAAAAGAGGTTTAACGGCGCGCGCCGCCTGTACTCGAAAGCGAATTGAAGATTCACAACGCTCGGAGACAGACGACTCGGCCGGCGACATTAGGAGGCGCGGCGGCCCGCGTCCTCCAATACCAAGCCAGGATTGAGTGGTGTAATGACGCTCGAACAGGCATGCCCCCCGGAATGCCAGGGGGCGCAATGTGCGTTCAAAGATTCGATGATTCAC
+
AB@ABFFFFFBBGCGGGGGGGGGHHHGHHHGFHHHHHHHHHHHGGGGGHHHGFHFHHHHHHHHGGG;-HH:H:HGHGHHFGHHHHHHHH>EE?FCGE@BADGGCFDGGHGEGGGHGGG9FEGHB<G:BH1GH?@900CG5CBCH7F;C;A;EGD@CBADCF=F9FFFFB9D3-B;-9@B#@A@A9#BBGFFF5FFC@@:A.A7CE#FG@63C/D8D00:C0<??HE6GHGD$HFGF7A;EADFF&HHFGA//EAEE0ECGFGFGGGEGAF3FB3GEE111D3FBD11A>1
@M02197:102:000000000-ALU3V:1:1101:6562:18270 1:N:0:1
CTGTTACAGCGATCCTCCGCTTATTGATATGCTTAAGTTCAGCGGGTATTCCTACCTGATCCGAGGTCAACCTGAGAAATAAAAGGTTAGACCGACCCGACGAGACCTTGCAACTCCCCGCGTGCCTCGAAAGACTCGTTGCGAAGAGGGTCCCACGGACGCCGTCATTGTCTTTGAGACCAGTTGCGTTGCCACAACTCGGTCCAACACCCAAACCGAGGTTTGGAGAGAGGATAATGACGCTCGAACAGGCATGCCCATCGGAATACCAATGGGCGCAATGTGCGTTCAAAGATTCGATGACTCAC
+
BBBBBFFFFFBBGGGGFGGGGGGHHHHHGHHHHHHHHHHGCHHGGGGGGHHHHHGHHHGHHGGGGGFHHHHHHHHHBHHHHHHHHGHHHGGHHFGGGGGGGGGGGGGHHHHEFHHHHHGGGGGGGHHHGGHGGFFHHGHGHHHHHHHFHHHHHGHHGGGGGGGHHGGGGGFFHHFHHGFGHHFCGGGHGHHFFFHGGGGGHFFFFGFFFFFGGGFGGHHGHHFHHHFHHHHHHFEGHGFGFFFFFFF3FFHHAGHHHDEE?HGGHHHHHGHHGGFGGHFGHGGGGGFGEBGFGGCGFFFFFFFBAABA
@M02197:102:000000000-ALU3V:1:1101:17685:18284 1:N:0:1
CTGTTACAGCGATCCTCCGCTTATTGATATGCTTAAGTTCAGCGGGTAGTCCCATCTGATTTGAGGTCTAAAATTTAAGGGTGTGGCACAAGTGCGACGGTTTGGTAGCAACTTGCATACGATTCGGCTGCTGTAGAGCATCCTTGACGAAGATCTTATCACGCCAAGTCAATCCGAGTAGTACAAAGATTGCTTATACATTTGAAGCGAGCTGTGGTATGAGACAGCAAACGCTCAGCATCCAACGCTTCCGCACTTTACAAGAAAGCGTAGAGGTTGAGGGATTCATGACACTCAAACAGATGTACCTCTCGGAATACCAAGAGGTGCAAGGTGCGTTCAAAGATTCGATAATTCAC
+
BBBBAFFFFFDBFGCFGFGGGGGHHGFBEGBHHBGHHCHHHHHGGGGGFFFFBFH3FHBFHFFBFFFGHHFHHHHHHGHEF1FEFGEHFHEH3FGGFEEGFFFGGEGGHHF0GFGHHHHHGE/GGEFCC?AHHDGGFFDGHBGFGHHFGHGHFHFHEGHHHHGHHGGGHEHHFHGHGGEGHCHHHHHFHCHGFGHGGGGGGHGGGFD0GFHGCHHGHGHHGGGGHHGGGGFGHGHHHHHHHHGEE?HFECEE4F44DHFGGFHHGGGGGHHHGFAFHHFHGGHHHHHHHHHHHGHHHDFGGHGHHFBAFFECGGBGHHHFHFHHHFGHHFGHGFGGHGGFGGGGGGG@BFFBFFAA?AA
@M02197:102:000000000-ALU3V:1:1101:25125:18404 1:N:0:1
CTGTTACAGCGATCCTCCGCTTATTGATATGCTTAAGTTCAGCGGGTATCCCTACCTGATCCGAGGTCAACCTTAGAAATGGGGTTGTTTTACGGCGTAGCCTCCCGAACACCCTTTAGCGAATAGTTTCCACAACGCTTAGGGGACAGAAGACCCAGCCGGTCGATTTGAGGCACGCGGCGGACCGCGATGCCCAATACCAAGCGAGGCTTGAGTGGTGAAATGACGCTCGAACAGGCATGCCCCCCGGAATACCAGGGGGCGCAATGTGCGTTCAAAGATTCGATGATTCAC
+
BBCCCFFFFFCCGGGGGGGGGGGHHHHHHHHHHHHHHHHHHHHGGGGGHHGHHHHHHHHHHGHGGGGHHHHHHHHHHHGGFGHGGGGFHHGHHGGFGGGGGHHHHGGGGGGHGGHHHHHHGGGGGGFFHHHHHHHGGGGGGHHHGGGGGHGHHHHHHHHGGGGGGGGGGGGGGGGGGGGGGGGGGGGGGGFFFHFHHGHGGHGGGHHGHHHHHHHFHHHHHHHFGDFGHHGHHHHHHHHHGGGFGGCGHHHHHGHGGGGGGGGHHHHGGGGHGGGGGGG?GGFFFFFFFCBBBA
@M02197:102:000000000-ALU3V:1:1101:25193:18433 1:N:0:1
CTGTTACAGCGATCTCCGCTTATTGATATGCTTAAGTTCAGCGGGTAGTCCTACCTGATTTGAGGTCTAAACTAAAAGTTTATTAGAGTGGAGGGAGCGAAAACTTATTACGCATTCCACTTAGACATTTAAGACGAGCCGTAACCGGCAGCGTCCAAAACTCATATACAGAAAACTGCATATGAGAGTCTGTATGACACTCAAACAGGCATGCCTTTCGGAATACCAAAAGGCGCAATGTGCGTTCAAAGATTCGATGACTCAC
+
CCCDCFFFFFCCGGGGGGGGGGHHHHHHHHHHHHHHHHHHHHGGGGGGHHHH;HHH9HHHHHFG9HH9HHH9HHHHEGFGHHHHHHHH:HGGHGGGGC+GCGGCFGHHHHFFG7G9HHHHGHHGBFHGH7HHHHFGGGGFHGGGGGHGGGGGHGGHHHHHHHHGHHHHHHHHHHHHGHHHHHGHHHHHHHHHGHHHHHHGHHHHHHHHHHHHHHGGGGHHHHHGHGHHHGGGGGHGHHFFEGHGGGGGGGGGFFFFFFFFBBAAB
@M02197:102:000000000-ALU3V:1:1101:23623:18408 1:N:0:1
CTGTTACAGCGATCCTCCGCTTATTGATATGCTTAAGTTCAGCGGGTATTCCTACCTGATCCGAGGTCAACCTGAGAAATAAAAGGTTAGACCGACCCGACGAGACCTTGCAACTCCCCGCGTGCCTCGAAAGACTCGTTGCGAAGAGGGTCCCACGGACGCCGTCATTGTCTTTGAGACCAGTTGCGTTGCCACAACTCGGTCCAACACCCAAACCGAGGTTTGGAGAGAGGATAATGACGCTCGAACAGGCATGCCCATCGGAATACCAATGGGCGCAATGTGCGTTCAAAGATTCGATGACTCAC
+
AABAAFFFFFD?GFFGGGGGGGGHGHGHHHHHGHFHHHHHFCHFGGGGHHHHHHHHHHHGHHHGEGGHHHHFHGHHB4GGGHHHHG@BF;FHFG;GGBEEGGGGGGEHFHF1>@CFABFGCCDGGHFGGDGBEFHFHGFEDEHGC;/A;AFFEHGFA<--?CGG?B9FHHFFBFGF<AEFHHFBFFGGFAGDBFFA?ABGGFFFBFFFFDGGE1EEGGGEEGCFFGGHHHFGHHHGGGGEGGHGGHHHHHHHGHHFEEEE?GHHHBFGHHHHDGGGGHHHHGGGGHGGGGGGGGCGFFFFFFFBAAA?
@M02197:102:000000000-ALU3V:1:1101:21778:18464 1:N:0:1
CTGTTACAGCGATCCTCCGCTTATTGATATGCTTAAGTTCAGCGGGTAGTCCTACCTTATTTGAGGCCAGTAGTTAATAATAATAGTGTAAAGCGGAGACCTTATACGCGGGCTAAAAATTGCCTTAGCAACCCGGCTGATCTCCAGCTCATATATTTAAGGCAAGGTTGGCGGCGGCCAACCAAGCCCAAGGACCCGCACAGTTTTGAAGAAAAACCGGTTGGAGAAGATTAACGACACTCAAAAAGGCATGCTCTTTGGAATACCAAAGAGCGCAAGCTGCGTTCAAAGATTCGATGACGCAC
+
AAB>AFFFFFBBCFGGGFGGGEGCEFGHHFHHGHGC5GFGGDGEEEEEGFHHHGGHHHHHHHFGGGGGEHHHGFHHGHHFGHHHHGFHHGHFEGGGGGGGGHHHHEHFFEGGGGHHHFHHHFFHHHGHFHHEHGG?<@CGHF9HHFFGDGHGHHHHGBFGHB6GHEECGCCFC?BC@?BBFFDFFGFEFF?FFF?ED?DGFGGFFGEEEBBBFFF?E?@?CFBHGGBFFDFFFFF?E?GFFBF;BG1A111F0A00BGAGDFA1A01FB/EE000GFG0E00A1FFGFFGA1B1B311>1>11A>
@M02197:102:000000000-ALU3V:1:1101:4265:18526 1:N:0:1
CTGTTACAGCGATCCTCCGCTTATTGATATGCTTAAGTTCAGCGGGTATTCCTACCTGATCCGAGGTCAACCTGAGAAATAAAAGGTTAGACCGACCCGACGAGACCTTGCAACTCCCCGCGTGCCTCGAAAGACTCGTTGCGAAGAGGGTCCCACGGACGCCGTCATTGTCTTTGAGACCAGTTGCGTTGCCACAACTCGGTCCAACACCCAAACCGAGGTTTGGAGAGAGGATAATGACGCTCGAACAGGCATGCCCATCGGAATACCAATGGGCGCAATGTGCGTTCAAAGATTCGATGACTCC
+
ABBBBFFFFF@BGGGGGGGGGGGHHHGHGHHHHHGHHHHHHHHGGGGGHHHHHHHHHHHHHHHGGGEGHHHFHHHHHHHHHHGHHGGGFFGHFEGGGGGGGGGGGGGHHHHHGHHG;FFFGGGCGHHEBDHFBHHHFG0FH?CCGEFFDG.GGGCGGGGGCDDGADGFGHGFFBFFGFEGGHGGFFFHGGHFGHFGGGFFGFFHGFFFFGGFFGFEGHHGHHGHHHHGHF5FFFHHHGGFEDDFEDHHGHHGHGAHGGGE?HHGHFHGGFHGFEGEEHFG5EEEFFCGGGGGGABFBFFFFFAAA3?
@M02197:102:000000000-ALU3V:1:1101:27807:18617 1:N:0:1
CTGTTACAGCGATCCTCCGCTTATTGATATGCTTAAGTTCAGCGGGTATTCCTACCTAATCCGAGGTCAACCATTAGAAGTTATAGGCTTCTGGCGAGAGAAAGACCACCATCAAAAGCGAGATAAAAATTACTACGCTGAGAGATGAACTAGCTCTGCCACTGACTTTAGGGAATTACTGATACGTAAGTTCCCAACACTAAGCTAGGCTTAAGGGTTGAAATGACGCTCGAATAGGCATGCCCACTAGAATACTAATGGGCGCAATGTGCGTTCAAAGATTCGATGATTCAC
+
AAAAAFFFFF1>FFGC1BEE0AEHFFBFADBHHHHHHFBGFHHGCEEGGGBGF2GGHHHGHHGEEEEFCGHFA4GFFHHHF6;DGGBFH:GHHFHEEDCEGHHGBGHHHGHHHHHHBBGHGFGGHHHGFHFHFHHEFGGGGGHGGHDGHFFFBG1F1FHHGFFFH1D<GFB<2GEHGFEGGFGHFHGHHFGGHHEHFHGEHCGG9FF@F1FHHHEEGDHGEGFEBCFB0FFF;B9EGCGBFFGEFFFFDHHHFFAGGGE?ACE1D3DCGGF1GFF3GGFFGGBFFFFFFA>>11
@M02197:102:000000000-ALU3V:1:1101:12518:18624 1:N:0:1
CTGTTACAGCGATCCTCCGCTTATTGATATGCTTAAGTTCAGCGGGTATTCCTACCTGATCCGAGGTCAACCTGAGAAATAAAAGGTTAGACCGACCCGACGAGACCTTGCAACTCCCCGCGTGCCTCGAAAGACTCGTTGCGAAGAGGGTCCCACGGACGCCGTCATTGTCTTTGAGACCAGTTGCGTTGCCACAACTCGGTCCAACACCCAAACCGAGGTTTGGAGAGAGGATAATGACGCTCGAACAGGCATGCCCATCGGAATACCAATGGGCGCAATGTGCGTTCAAAGATTCGATGATTCAC
+
BBCBBFFFFFCCGGGGGGGGGGGHHHHHHHHHHHHHHHHHHHHGGGGGHHHHHHHHHHHHHHHGGGGHHHHHHHHHHHHHHHHHHGHHHHHHHGGGGGGGGGGGGGGHHHHFDHHHHHGGGGGGGHHHGGHGFHHHHGHGHGHGHGHHGFFHHHHHGGGGGFGGGGHGHGFHFGGHHHHGHHGGGGGHHHGGGHFGGGGGHHHGHFFFFGGGFFEGGHHGEHHHHHHHHHHHHHHHHGGGFCFHFHGHHHHHHGHGHCFGGGHHHFHGGHHHGGGGGHHHHGGGGHGFFGGGGGGGBFFFFFFABBAA
@M02197:102:000000000-ALU3V:1:1101:27823:18629 1:N:0:1
CTGTTACAGCGATCCTCCGCTTATTGATATGCTTAAGTTCAGCGGGTATTCCTACCTAATCCGAGGTCAACCATTAGAAGTTATAGGCTTCTGGCGAGAGAAAGACCACCATCAAAAGCGAGATAAAAATTACTACGCTGAGAGATGAACTAGCTCTGCCACTGACTTTAGGGAATTACTGATACGTAAGTTCCCAACACTAAGCTAGGCTTAAGGGTTGAAATGACGCTCGAATAGGCATGCCCACTAGAATACTAATGGGCGCAATGTGCGTTCAAAGATTCGATGATTCAC
+
>AAAAF5DFF@DGGGFBGCGGG?GFHGBGHHGCHGHHHHHCFB?EGGFFG55GGHGFHHHEFEEGGE2FEGFFFHHHHE8%FGFFHFEGHHEHHHEGEECFFFFHHFHGFEHGFHHHHHGDCCGFHGHFFGHFBG2@GFGHEFFGGFHGGGF?BGDFBGHEGHHFGFHFG3HGFEHH4D4D?GFGFGC@FFECCFFBB:HFF@:FGFFGGFHHHGGECFEGFFDEFE;G<F;FHGFFFFB2;EFGFFFFHFDFA5AGGB22AGFHHHEEEAFCDB5GDCGFGCCB5DDFAAA>A
@M02197:102:000000000-ALU3V:1:1101:4958:18693 1:N:0:1
CTGTTACAGCGATCCTCCGCTTATTGATATGCTTAAGTTCAGCGGGTATTCCTACCTGATCCGAGGTCAACCTGAGAAATAAAAGGTTAGACCGACCCGACGAGACCTTGCAACTCCCCGCGTGCCTCGAAAGACTCGTTGCGAAGAGGGTCCCACGGACGCCGTCATTGTCTTTGAGACCAGTTGCGTTGCCACAACTCGGTCCAACACCCAAACCGGGGTTTGGAGAGAGGATAATGACGCTCGAACAGGCATGCCCATCGGAATACCAATGGGCGCAATGTGCGTTCAAAGATTCGATGACTCAC
+
ABCBAFFFFFCCGGAFGGGGGGGHHHFHHHHHHHHHFHFHHCH?CCEEGHHHHHFHHHHHHHAFECEHHHHHHHGHFHHHHHHHHGGHHGHHHGGGGCGGGFFCFDGHHGGFGHHHHHGFGGGGGHGHGFFGGGHFHGHGHGGGGGFGDAEHHHHHG?CGDBDGGFGGHGHFFHGFFFEGFHGGGGFGGHFGFGFFGGFGHHHHHGGFFGGGGGGFEGDGEHHFFHHH6HFHHHGHHFGDGFHHGHGGEHHHHGHHHEEE2HHHHHFAGGEHEGGGGHHHHGGGGGGGFGGGGGGGFFFFFD5ABBA3
@M02197:102:000000000-ALU3V:1:1101:7981:18714 1:N:0:1
CTGTTACAGCGATCCTCCGCTTATTGATATGCTTAAGTTCAGCGGGTATCCCTACCTGATCCGAGGTCAACCTTAGAAATGGGGTTGTTTTACGGCGTAGCCTCCCGAACACCCTTTAGCGAATAGTTTCCACAACGCTTAGGGGACAGAAGACCCAGCCGGTCGATTTGAGGCACGCGGCGGACCGCGATGCCCAATACCAAGCGAGGCTTGAGTGGTGAAATGACGCTCGAACAGGCATGCCCCCCGGAATACCAGGGGGCGCAATGTGCGTTCAAAGATTCGATGATTCAC
+
CCCCCFFFFFCBGGGGGGGGGGGHHGHHHHHHHHHHHHHHHGHGGGGGHHHHGHHHHHHHHHGEGGGHHHHHHHGHHHHHHHHGGGGGHHHHHFGGGGGGGHHGHGGGGGGGGGHHHGHHGGGGGHHHHHFHHHGGGGGGGHFHGGGGGHGHHHGHGFHGGGEFGGGGGGGGFGEGGGGGGGGGGGGGGFFFFFHHGFFGGHGGFGHGHHFHHHHHHHHGGHGGGGGGFGGHHHHHHHGHGGGGGGGHGHHHGHHGGFGGGGGHHGHGGGGHGGCGGFGGGGFFFFFFFBCBAA
@M02197:102:000000000-ALU3V:1:1101:25474:18701 1:N:0:1
CTGTTACAGCGATCCTCCGCTTATTGATATGCTTAAGTTCAGCGGGTAGTCCTACCTGATCTGAGGTCTATCACAAGAGTCCGCTCGCAGAGCGAGGGCGGTTTCAAGGAAGCCTGCCGTCCCAAGGTCGAGCGATACATATCACGCAGGACAAAGGGCCGCAAGGCCACCGATGCATTTGAGGCGAGCCCGGCAAGGGGCAACACCCAAGTCCGACCCCCCCGTGCAGGACACGAGGGGACGAAAGCTGACGTGACACTCAGACAGGCATACCCTCCGGAATACCAGAGGGTGCAAGGTGCGTTCAAAGATTCGATGACTCAC
+
?AABBFFFFFB?CFGGGGGCGGGHHHFHFHHHHHHGHGFHHHCDAEECEDGHBGFHHHCHB5FGHGHGG5FFDDGFGHH5BGDFGEFEEF/GFG??EGCGGBDDHFHFEG<FHFHHHGC<@DDFFGEDFDGGCF?EFFFHFEGHHDFGGGGHHFA;@AEFGFB99FE..CFFFFFF:FFFFFFBEFCFACFFC;DFFFDFAB@..EDFFE=>?9:AD;GE;AFFEGGFFBEHG?CHEGFGGCG1FDF//GGEFFFDA1D1HGHGHHHHHGA/ECAE/HGHFGFAFHGB0CHHFGHHFGGGGFGAGCGF3A1BFFDDFFBAA>1A
@M02197:102:000000000-ALU3V:1:1101:5257:18829 1:N:0:1
CTGTTACAGCGATCCTCCGCTTATTGATATGCTTAAGTTCAGCGGGTATTCCTACCTGATCCGAGGTCAACCTGAAAAAATAGTTTTTGAGGAGGCCGGGTCCCCGGGACCTTGCAACTCGACGCGTGCTCCGGAAAGCTCAGTGCGAAGAGGGTCCCATGGACGCCCGTCATTGTCTTTGAGACCAGTTGGCCGCGAACGGTCCAACGCGGTCCAACACCCGAAACCCCCGCGGTAAAGCAGGGGTTTTGGAGGGAGGATAATGACGCTCGAACAGGCATGCCCTGCGGAATGCCAAAGGGCGCAATGTGCGTTCAAAGGTTCGATGACTCAC
+
AAAABFFFBFBDEFFCF4EEEAABGDGF5FB5FGFFBGHD5BAEEAE0FGD5GG3FD33AGBGGCEGGHGGAHHF3@BF@FE34F4@FE1FCF?/E//EE/<CG//B/9B/F8FHHFFCHD/?@AA<@CFHHGG;9/FGHGHBFFBCDF@DHHDDFE?BBFF09;@9BBBGGGFFGFFFFBBFFFFFFFFFEFFGE?9B@C?A.@FFFFCCCDBGBBF.CCCGCC>CFDEE?EFHFG>B>BFBA;=/B1G?HGFF1GBGE@E>E///EC/EBBA111100///A///FED1AB101FB0000011AFA0000113B11GA11FFDDD11?A?AA
@M02197:102:000000000-ALU3V:1:1101:20346:18857 1:N:0:1
CTGTTACAGCGATCCTCCGCTTATTGATATGCTTAAGTTCAGCGGGTATTCCTACCTGATCCGAGGTCAACCATTAAAAATTGGGGGATTTAGCGGCCAAAGACGCTGCAACTCCAGTCAAAAGCGAGATAAAAATTTACTACGCTCAGAGGATATCGCAGATCCGCCGTTGTATTTCAGGAGCTACAGCTAGCAAAAGCAGTAGGCTCCCAACACTAAGCTAGGCTTAAGGGTTGAAATGACGCTCGAACAGGCATGCCCACTAGAATACTAATGGGCGCAATGTGCGTTCAAAGATTCGATGATTCAC
+
ABCBBFFFFFCCGGGGGGGGGGGHHHHHHHFHHHHHGHHFFHHGGGGGHHHGHHHHHHGHHHHGGGGHHHHHGHHHHHHHHHHHHGGGGHHHGGGGGGGHHHHHGG8GGHHHHHHHHHHHHGHHHGGGGGHHHHGHHHGFFFHGGGGGH9HGHHHHHGGGGGHHGHGGHGHGHGHHHHHHHHHHHHHHHGHHGGHHHHHHHHHHFGGHFFGGFFGHHHHHFHHFHFHGHHGHGHHHGBHGGGGGFHGHGHHHHHGBHGHHGEHHFGHHHHHHHGGGGGGHHHHGEEGGGGGGGGGGGGFFFFFFFBCCCB
@M02197:102:000000000-ALU3V:1:1101:15938:18799 1:N:0:1
CTGTTACAGCGATCCTCCGCTTATTGATATGCTTAAGTTCAGCGGGTAGCCCTACCTGATTTCAGGTCAAAGTCAAAAGGTGCGCGATGGCAGGTTCTGAGCAGTCATCACCACAAGGAGAGACGAAACTTATTACGTCTAACACTGATGTGGGATGTTCCACTAAGTCATTTGAGGCGAGCCATTGCTGGCAGACGCCCAAGTCCAAGCCTAACATGTTCAGAAAACATATTAGATTGAGATTTCATGACACTGAAACAGGCATGCCTTTCGGAATACCAAAAGGCGCAAGGTGCGTTCAAAGATTCGATGATTCAC
+
ABCBAFFFFFCCGGGGGGGGGGGHHHGHHHHGHHHHHHHHHHHGGGGGGHHGHHHHHHGHHHHHHHHHHHHHHHHHGHHGGGHGGGG?EDBGGGGHHHHHHHGHHHHHHHGFHHGHHFGHHGHHGGDGGHHHHHGEFHGHHHHHHHHEGHHFHHFFFHHHHHHHHHHFHHHHGHHGHGHGHHHHHGFFFHHGGGGGHHGHHGGFGGGGHHGHHHHHHGHFGHGHHGFHGHHFFHHGGHHHGHHHHHHHHHHHHFFHHHHGGHHHHHG?CGCEHHHHGFCHHHGGGGGHGHHGGGGGGGGGGGGGGGFFFFFFFCCBBB
@M02197:102:000000000-ALU3V:1:1101:10446:18875 1:N:0:1
CTGTTACAGCGATCCTCCGCTTATTGATATGCTTAAGTTCAGCGGGTATTCCTACCTGATCCGAGGTCAACCTGAAAAATATAGATTTAGAGGTGGCCGGGCCCACAAGACCTTGCAACTCGACGCGTGCTCCGGAAAGCTCAGTGCGAAGAGGGTCCCATGGACGCCCGTCATTGTCTTTGAGACCAGTTGGCCGCGAACGGTCCAACGCGGTCCAACACCCGAAACCCCCGCGGTAAAGCAGGGGTTTTGGAGGGAGGATAATGACGCTCGAACAGGCATGCCCTTCGGAATGCCAAAGGGCGCAATGTGCGTTCAAAGATTCGATGACTCAC
+
AABBBFFFFFBBGCGGGGGCFCGFFHHGHGGHHHGHGFHHHGHGGGGGHGHHHHFHHHHHHHHGGFGHHHHHHHHHHGFGFHHHHHFHHGFFFGGEGHGGGGGGGGGHHFHHHHHHHGHHHGHGGGGGFFFHHGGGGGHHHGFHHHHGGGFGHGGFGHFFHHHGGGGFGGGGGGGGGGFGGGGFGGGFGGGGDFFDFGGGCHHFHGFFFFFHHGFGFEFFGGGHFCCGGGGGGGFHFGFHHFFGFGHHGHFFGHGHHHHFFHHHGDGGGGG?EHFHBHGHHGGGGGGGHHHHHGHHGHHECE?GHHGGGGGGHGGGGGGGGGGFFFFBFFBBBBB
@M02197:102:000000000-ALU3V:1:1101:13765:18941 1:N:0:1
CTGTTACAGCGATCCTCCGCTTATTGATATGCTTAAGTTCAGCGGGTAGTCCTACCTGATTTGAGGTCTAAACTAAAAGTTTATTAGAGTGGAGGGAGCGAAAACTTATTACGCATTCCACTTAGACATTTAAGACGAGCCGTAACCGGCAGCGTCCAAAACTCATATACAGAAAACTGCATATGAGAGTCTGTATGACACTCAAACAGGCATGCCTTTCGGAATACCAAAAGGCGCAATGTGCGTTCAAAGATTCGATGACTCAC
+
CCCCCFFFFFBCGGGGGGGGGGGHHHGHHHHHHHHHHHHH:H;CGGCEGHHHH:GHHGHHHHG3FFH/9HHHHHHFHFHHHHHH9FHHHFHFHHGC4EG6HGGGEFHBHHFG6GGFGDHHDG6H3DGFHF'FGGHHGGGGGFGGECGHGGGGGHG?FHHFHHGHHBHHHHHHHHHHHHHHHHHHHHHHHGHHGHGHHGEGEHGHHHH;HHHHHHHGGGCHHHHHHHGHHGGGGGGHGHHGGGGHGGGGGGGGGGFFFFFFFCB@CC
@M02197:102:000000000-ALU3V:1:1101:13910:18881 1:N:0:1
CTGTTACAGCGATCCTCCGCTTATTGATATGCTTAAGTTCAGCGGGTATCCCTACCTGATCCGAGGTCAAACATTGGGTTGCGTTCTTGATGGACGCCCGTGGCAGAGGGGACGAGGCGCTAGTCTGCTGCGCTCGAAGCCAATACACAGGCCGCCAATGCTTTTGAGGCGAGTCCGCGCCGGAGGCGGGACAAGACGCCCAACACCAAGCTGTGCTTGAGGGTTTTAGATGACGCTCGAACAGGCATGCCCTAAGGAATACCAAAGGGCGCAATGTGCGTTCAAAGATTCGATGACTCAC
+
ABBBBFFFFFBBGGEGGCGGGGGHHHFHHHGHHHHHGGGHGHHGGCEGHHEHHHFHHHEHGHHGGGGHHHHEHHHGHHEFGH9FGFGHGFBGHGHGGGGGGGGGHGGHGGGGGGGGGGGGGFGHHHHGHHHGFGGGGGFGHHHGHHHHHGFGGHGGHGHGHHGGHGGGGGHGFGGGGGFAGHFFFFFFHHHFEEEEEA@GCEE:FGHHGGHHHGHHFHFHEEH<BGHHGHGGGGGGHGHHHGHHGFFGHHGHG5FEHHHHHHHFHGGDECFGHG2?GGHGGCGGGG?FCFFFFFFFBBABB
@M02197:102:000000000-ALU3V:1:1101:6761:18990 1:N:0:1
CTGTTACAGCGATCCTCCGCTAATTGATATGCTTAAGTTCAGCGGGTATTCCTACCTGATCCGAGGTCAACCTGAGAAATAAAAGGTTAGACCGACCCGACGAGACCTTGCAACTCCCCGCGTGCCTCGAAAGACTCGTTGCGAAGAGGGTCCCACGGACGCCGTCATTGTCTTTGAGACCAGTTGCGTTGCCACAACTCGGTCCAACACCCAAACCGAGGTTTGGAGAGAGGATAATGACGCTCGAACAGGCATGCCCATCGGAATACCAATGGGCGCAATGTGCGTTCAAAGATTCGATGACTCAC
+
BBBBAFFFFFBBGGGGGAEGGG2GGHHHHHHHHHFHFHHHGHHGGGEGHHHHHHHHHHHHGHHGGGGHHFHHHHHHHHHHGHHFFDGGHHGHHGGCGGGCECCCGGGHHGHHBHHHHHGGGGCGGHHHCEHGGBGHFGHGFGGHHHHGDHEGGHHH@GCBBGGF?BGGG7FFGFFFHGEFGGFFFFFGDGFFFFFFEDFFHGFDEFFGGEGGGFFGGHHFEEFFFHHHHFFGBGFHFFFGEEDFFHHHFGGGHHFC11A?E3HFBHFGE5AE2EAEEGA5HEGFCGGGFGFFFEGFCFFFFF@AAAA3
@M02197:102:000000000-ALU3V:1:1101:21572:18935 1:N:0:1
CTGTTACAGCGATCCTCCGCTTATTGATATGCTTAAGTTCAGCGGGTATTCCTACCTGATCCGAGGTCAACCTGAGAAATAAAAGGTTAGACCGACCCGACGAGACCTTGCAACTCCCCGCGTGCCTCGAAAGACTCGTTGCGAAGAGGGTCCCACGGACGCCGTCATTGTCTTTGAGACCAGTTGCGTTGCCACAACTCGGTCCAACACCCAAACCGAGGTTTGGAGAGAGGATAATGACGCTCGAACAGGCATGCCCATCGGAATACCAATGGGCGCAATGTGCGTTCAAAGATTCGATGACTCAC
+
>AA3A5DDF4>DGGGGGGGGGGGHHHHHHHHHHHHHHHHHHHHGGGGGGHHHHHHHHHHHHBGFGGEHHHHHEFBG@GEGFH3FFBBGHHHFFEGCEE8GGGCC7GGFDFBD;GHHHHGGGC>@EHHBECHEGFGFGE.CCD@GGGCC.GAGGGFHGG@B:?BGFBG?=BBBB9HFFFFFEFDFB/CAFC@DFGFFADBFFBFG?FFF7FFFF1FEF3CFFBFFBGDCBHGEF5@BGFGGGEGFF@FHHHHHFGHGGGGE?HHHHHHHHHGFDGGE?HHHGGGGGHGGGGGGGGGGFFFFFFF@CBBB
@M02197:102:000000000-ALU3V:1:1101:9664:19070 1:N:0:1
CTGTTACAGCGATCCTCCGCTTATTGATATGCTTAAGTTCAGCGGGTATTCCTACCTGATCCGAGGTCAACCTGAGAAATAAAAGGTTAGACCGACCCGACGAGACCTTGCAACTCCCCGCGTGCCTCGAAAGACTCGTTGCGAAGAGGGTCCCACGGACGCCGTCATTGTCTTTGAGACCAGTTGCGTTGCCACAACTCGGTCCAACACCCAAACCGAGGTTTGGAGAGAGGATAATGACGCTCGAACAGGCATGCCCATCGGAATACCAATGGGCGCAATGTGCGTTCAAAGATTCGATGACTCAC
+
BBCCCFFFFFCCGGGGGGFGGCGGHHHHHHHGHHGHHHHHHHHGGGGGHHHHHHHHHHHHHHFEEGGHHHHHHHHHHHHHHHHHHGHHHFHFHGGGGGGGGGGGGGGGHGHHHHHHHHGGGGACGHHHGGHGGHHHHGGFHGHHGGGGFGGHHHGHGGGGGGGGHFHFGGBFFFGHHHGFFFCFFFGHHHFGGFFFFFGFHGGHHGFFFFFGFEFGGGHGHHFHHHHHHFFHHFHHHGGFGCHHFFEHHEHGHHFHGGGGGGGGHGHHHHHHGGFGGHHHHGFGGHGGFFGFGGGEFBFFFFFBBBBB
@M02197:102:000000000-ALU3V:1:1101:25972:19093 1:N:0:1
CTGTTACAGCGATCCTCCGCTTATTGATATGCTTAAGTTCAGCGGGTAGTCCTACCTGATTTGAGGCCAGATGTCAAGAAGTTACACACAAGTGTGTAGGGTATAGAAAGCAGACTATTGTCAAGTCCTGGCCACAAGCGAGCTCGTGTCCTAAGCGAAATACTTATTACGCCTAGGGGAACCAGTCAAAGACTAATCCAGCTTACATTTTTAAGGCGAGTCAACTTGGCATTGACAAACGCCCACATCCAACATCCAAGCTCGGATTAACCAAACTTGGAGTTGAGGTTTTCATGACACTCAAACAGGCATACTCTTCGGAATACCAAAGAGTGCAATTTGCGTTCAAAGATTCGATGATTCAC
+
BBBAAFFFFFBBGGCGFBEFFGGHHBFH5GBFFHHGHHHGHFHECAEEGHBGHEFF3FGHHDGB1GAAGHHFGGFHHHHHHHHGHHHHG?AEGFFGEFGGFGHGHHGH4GHFHHHGHGFHHBGHHFHEH330FG/BGCHDG;/9F:CGGHGHFHH9GHHCG5BGFHHHHHG/<0DF<CEGGEGCGFGHGHCFHFDCHHGGGFEGBFGGHHFHEBC?E7F2D3BF0HGCBHDBFGGGFGEE/;HGGF3BF4FBFB3GGBE/>11BBB3B1?ABGFEF333GHGEFGFAFDBGDEHHHHFHGGHHFBHEHHHHGAGEGGGGHHHHHHHHHFHHHGFGHGHGGGGGGGGBFGGGGGFFFFBFFBBAA@
@M02197:102:000000000-ALU3V:1:1101:8152:19064 1:N:0:1
CTGTTACAGCGATCCTCCGCTTATTGATATGCTTAAGTTCAGCGGGTATTCCTACCTGATCCGAGGTCAACCTGAGAAATAAAAGGTTAGACCGACCCGACGAGACCTTGCAACTCCCCGCGTGCCTCGAAAGACTCGTTGCGAAGAGGGTCCCACGGACGCCGTCATTGTCTTTGAGACCAGTTGCGTTGCCACAACTCGGTCCAACACCCAAACCGAGGTTTGGAGAGAGGATAATGACGCTCGAACAGGCATGCCCATCGGAATACCAATGGGCGCAATGTGCGTTCAAAGATTCGATGACTCAC
+
CCCCCFFFFFCCGGGGGGGGGGGHHGGHHHHHHHHGHFHHHHHGCGCEHHHHHHHHHHHGGHHGGGGHHGHHHHHHHHHHHFHGFGGHHGHHHGGGGGGGGGGGGGGHHHHHHHHHHHGGGGGGGHHHGGHGGGGHHGHGGGHFFHGFHGGHHGHHGGGGGGGHHHGGHHHHHHHHHHHHGHGGGFGHHHHGGHHGGGFGHHFHHGFGGGGGFFFGGHHEGHGGHFFGFHGGFGFFHGFFECHEDFHHBHGHHHGHHGGGGHHFHHHHHHHH?GEGECCHHEEEEAGGGGGGGGGCBFFFFFF?AABA
@M02197:102:000000000-ALU3V:1:1101:12178:19123 1:N:0:1
CTGTTACAGCGATCCTCCGCTTATTGATATGCTTAAGTTCAGCGGGTATCCCTACCTGATCCGAGGTCAAGAGTGTAAAAATGTACTTTTTGGACGTCGTCGTTATGAGTGCAAAGCGCGAGATGTACTGCGCTCCGAAATCAATACGCCGGCTGCCAATTGTTTTGAGGCGAGTCTACACGCAAAGGCGAGACAAACACCCAACACCAAGCAGAGCTTGAAGGTACAAATGACGCTCGAACAGGCATGCCCCATGGAATACCAAGGAGCGCAATGTGCGTTCAAAGATTCGATGATTCAC
+
?ABBBFFFFFBBGGGGFCECFGGHHHFHDDEGHDGBHHCFGBAFGEAEHGHFFGGHHHHGHBGEAEG23@GGGFFGHFHGHHHGGFBGHHHG;<H;GGGEF@EGHHH?FFGE?GFHHGGGCGGGEGF:9FG</6D?EGGGHHHHHHGGDDGGGGGGDBGHHHFGCBAGGFGGGGGGGGFFGGB<@CFF?CFD8F8F>EFEDDFF?6EGFHHDBFBFGFBFGFFFF9GE29E>BAAFGFDGFDF8HGCGEE/0G222G2FEDBGGGBA00AF13G??EAB1BDA3AFEGBFC@FDD@A>111
@M02197:102:000000000-ALU3V:1:1101:12198:19118 1:N:0:1
CTGTTACAGCGATCCTCCGCTTATTGATATGCTTAAGTTCAGCGGGTATCCCTACCTGATCCGAGGTCAAGAGTGTAAAAATGTACTTTTTGGACGTCGTCGTTATGAGTGCAAAGCGCGAGATGTACTGCGCTCCGAAATCAATACGCCGGCTGCCAATTGTTTTGAGGCGAGTCTACACGCAAAGGCGAGACAAACACCCAACACCAAGCAGAGCTTGAAGGTACAAATGACGCTCGAACAGGCATGCCCCATGGAATACCAAGGGGCGCAATGTGCGTTCAAAGATTCGATGATTCAC
+
BBCCCFFFFFBCGGGGGGGGGGGHHHFHGHHHHHHHGHHHHHHGGGGGHHHHHGHHHGFHHFGGGGGHGHHHHHHHHHHHHHHGHHHHHHHGGHHGGGGGGGGGHHHHGHHHHHGHHGGGGGGGHGDGHHGGGGGGHGHGEFHFHFHGGGHGGGGGHHHHHHHHFHGGGGGHHHGHHGGGGGHGFGFGFHGHHHHGGFFFFHEFFFGGHHHHHHHHFFHHHHHGFGFFHHFFEGDFHFFFGFHHHGHGGGHEHHGGHHDGAFGHHGEGGGHHHH?CEE4GGGGGGGA4GFFBFFFFBBAAA
@M02197:102:000000000-ALU3V:1:1101:25853:19232 1:N:0:1
CTGTTACAGCGATCCTCCGCTTATTGATATGCTTAAGTTCAGCGGGTAGTCCTACCTGATCTGAGGTCAAATCAAGAGTGCATTGACTGCGGTTTAGAGTGCGGACGGAGACAACTGATGTTTCGTCACACTAAGGCATTTAAGGAAGGCCAGAGGCGATCCCAAAGCTCAATGACGGTCAAGAAACCGCCAGAGAGAAGGTCTAATGACACTCAGACAGGCATACCCTTCGGAATACCAAAGGGTGCAAGGTGCGTTCAAAGATTCGATGACTCAC
+
AAA3AFFBFFBBGGGGGGGGGGGGHHHGHHGHHHHHHHHHHHHGGGGGGHHHHHHGHGGHHGHHHGHHHHHHHHHHHGGHGHHHHHHBGHFHHGGHHGHHFHGGGGGGGGHHHGHHGHFHFGGGGHHEFFHHHHFHGHHHGHHFHGHGGEHHHFEEDEGGGGGHHHHFGGHHEHGGHGHGHHHGGGFECBGFGFHGHGHGFEHGHHHHGGGHHGFHHHHHHHFGFGGFCGHHHHFHHHHFHFGHH:HHFHGGGGGGGGGFGGGGGFFFFFFFA3BAA
@M02197:102:000000000-ALU3V:1:1101:5637:19363 1:N:0:1
CTGTTACAGCGATCCTCCGCTTATTGATATGCTTAAGTTCAGCGGGTATCCCTACCTGATCCGAGGTCAACCTTAGAAATGGGGTTGTTTTACGGCGTAGCCTCCCGAACACCCTTTAGCGAATAGTTTCCACAACGCTTAGGGGACAGAAGACCCAGCCGGTCGATTTGAGGCACGCGGCGGACCGCGATGCCCAATACCAAGCGAGGCTTGAGTGGTGAAATGACGCTCGAACAGGCATGCCCCCCGGAATACCAGGGGGCGCAATGTGCGTTCAAAGATTCGATGATTCC
+
A3AABFFFBFDBCA2GGFACFC2BFDBDGFHHHHGHFDGF5GEEEE0EEF53A3GFDDFGHDAEECGFBDBFGHFBBHHEFHGGGGGGEHHHFCEC@EECC;9C/?ECD?CDFFBFHFHHGGF?EFHHHFGBG1<9@CFEEF1FBA@FGEEBGBFBCC.CCDFDB:CFF0BCBEEG.AE@9>:9@;EBDCBA.:C:AFF/BFF?-/CC<09<=/G<9EDEFFFFF<?DFF?DD<BFBC09FFD@0A0B5A5A5E22EAEEA2AA5DFGE2EFBFBDBAA2B44@5BFD333>3
@M02197:102:000000000-ALU3V:1:1101:6076:19431 1:N:0:1
CTGTTACAGCGATCCTCCGCTTATTGATATGCTTAAGTTCAGCGGGTATCCCTACCTGATCCGAGGTCAACCTTAGAAATGGGGTTGTTTTACGGCGTAGCCTCCCGAACACCCTTTAGCGAATAGTTTCCACAACGCTTAGGGGACAGAAGACCCAGCCGGTCGATTTGAGGCACGCGGCGGACCGCGTTGCCCAATACCAAGCGAGGCTTGAGTGGTGAAATGACGCTCGAACAGGCATGCCCCCCGGAATACCAGGGGGCGCAATGTGCGTTCAAAGATTCGATGACTCAC
+
AAAAAFFFFFBBGGGGGGGCGGGHHHGHHHHHHHHHHHHHHHHGGGGGHHHHHHHHHHHHHHHGGGEGHHHHHHHHHHHHHHHGGGGGHHHHHGGGGGGGGHHHHGGGGGGHGGHHHHHHGGGGGHHHGHHHHGHGGGFGGHHHGGGGGHHHHHFHHHFGGGFGGGGGGGGGFGGGGGGGGGGGGGGGGGGGFHHHHHGGGHGGGHHGGHHHHHHHHHFHGHHCGGGGFFGHHHFHHHHGGGGGGGGHHFHHGHHGGGGGGGGHHHFGGGGFGGGGBGGGGGFFFFFFFBBBBB
@M02197:102:000000000-ALU3V:1:1101:26076:19432 1:N:0:1
CTGTTACAGCGATCCTCCGCTTATTGATATGCTTAAGTTCAGCGGGTATTCCTACCTGATCCGAGGTCAACCTGAAAAATATAGATTTAGAGGTGGCCGGGCCCACAAGACCTTGCAACTCGACGCGTGCTCCGGAAAGCTCAGTGCGAAGAGGGTCCCATGGACGCCCGTCATTGTCTTTGAGACCAGTTGGCCGCGAACGGTCCAACGCGGTCCAACACCCGAAACCCCCGCGGTAAAGCAGGGGTTTTGGAGGGAGGATAATGACGCTCGAACAGGCATGCCCTTCGGAATGCCAAAGGGCGCAATGTGCGTTCAAAGATTCGATGATTCAC
+
CCBCCFFFFFCCGGGGGGGGGGGHHHGHHHHHHHHHHHHHHHHGGGEGHHHHHHHHHHHHHHHGGGGGHHHHHHHHHHHHHHEEFHHHHHGHHHHGHHGGGCGGGGGGH;GHGHHHHHFGHGHGGGGGGGGHHGGGGGHHGHHHHHHGGGGGHHGGHHHHHGHFHFFGGGFGFGFGGGGGGGGGGGGGGGGGGGGFFFDGGFHGHFFFFFFFHFGFFFCFGGDFFFAGGFFFGGHHHHHHGGGGGGHHHFHGHHEFHHHHHHHHGGGFDFHGHHHHHHHHHGGGGGGGHHHHHGBGHHHGGGGGHHHHGGGGHGGGGGGGGFGFFFFFFFCCCCC
@M02197:102:000000000-ALU3V:1:1101:8274:19560 1:N:0:1
CTGTTACAGCGATCCTCCGCTTATTGATATGCTTAAGTTCAGCGGGTATTCCTACCTGATCCGAGGTCAACCTGAGAAATAAAAGGTTAGACCGACCCGACGAGACCTTGCAACTCCCCGCGTGCCTCGAAAGACTCGTTGCGAAGAGGGTCCCACGGACGCCGTCATTGTCTTTGAGACCAGTTGCGTTGCCACAACTCGGTCCAACACCCAAACCGAGGTTTGGAGAGAGGATAATGACGCTCGAACAGGCATGCCCATCGGAATACCAATGGGCGCAATGTGCGTTCAAAGATTCGATGACTCAC
+
BBBBBFFFFFBBGGGGFGGGGGGHHGHHHHHHHHHHHHHHHGHGGGGGHHHHHHGHHGHHHHGGGGGHHHHHHHHHHHHHEHHHHGHHHHHHHFGGGGGGGFFDGGGHHGHHHHHHHHGGGGGGGGGHGGHGGHHHGGGGHGCHHHHHHHGHHHHGGGGGDDGHGFHHHHHFHFHHHHHHFGGGGGGHHHGGGHFGGGGGHHHGHGGFFGFGGGGGGHGGHHHFGGGHHGHHHHHHHGGGGGHHFBHGGFHFAHHEHGGGGHHHHHGHHHHFGGGGGHHGHEEECHFGCGGFGECA4FFFFFFBBBBB
@M02197:102:000000000-ALU3V:1:1101:5687:19501 1:N:0:1
CTGTTACAGCGATCCTCCGCTTATTGATATGCTTAAGTTCAGCGGGTAGTCCTACCTGATCTGAGGTCAATCGATGCTTCCACAAGAAGTGGCGGTTTCCAGGAGGCCCCGGGCCCACCGTACAGCGAAACGTATCACGCCGGCCAATGGGCCTTTAGGCCGCCGATGCATTTTAGGCGAGCCCCAAAGGGCAACACCCAACTCCAACCCCGCCGGGCAGGACCCGGTGGGATGATGATTGACAAGACACTCAGACAGGCATACCCTCCGGAATACCAGAGGGTGCAAGGTGCGTTCAAAGATTCGATGACTCA
+
BBBB?FFFFFBBGFGGGGGGGGDGHHHHHGGHHFFDFHHHHGHECEGFGFFHHHHHGHHHHHHHDEFGHHGHGHHHD5GGFHHHHHHEF6FGGGE>B?;&BA3?@?+@#/:/#<<</?A##/B83BBBB<9,<1B@9/0@>,<.:FF$7EA;C0B::;$@@AAA:F9BFBFF9#G/CGHGGC?C00FH9HHH6CCAGFF;<FGCCCCCGE999C<HFH9F#CCGCGG<GGD:FE:HGBGH9GB9HFFFGEGHEHHFGGHFCFECC/CCHHGFD11HFHCFGCFFFBHFAEGGFGGGFGFGGGC1FFFFFAA>11
@M02197:102:000000000-ALU3V:1:1101:7857:19579 1:N:0:1
CTGTTACAGCGATCCTCCGCTTATTGATATGCTTAAGTTCAGCGGGTATTCCTACCTGATCCGAGGTCAACCTGAGAAATAAAAGGTTAGACCGACCCGACGAGACCTTGCAACTCCCCGCGTGCCTCGAAAGACTCGTTGCGAAGAGGGTCCCACGGACGCCGTCATTGTCTTTGAGACCAGTTGCGTTGCCACAACTCGGTCCAACACCCAAACCGAGGTTTGGAGAGAGGATAATGACGCTCGAACAGGCATGCCCATCGGAATACCAATGGGCGCAATGTGCGTTCAAAGATTCGATGACTCAC
+
BBBBBFFFBF?DGGGGGGCEGGGGHGCHGHHHHHHHHHHHHCHGGGEGHHHHHHHGHEBHHFFDEGGHHHHFBG3BGHHHHBHGHFFHHHHHH?9EGGGGGGGGGGGHHHHGFCCHHEDGGGGGGHHHGGFGGGHHHGHGHGGGGHGE:;DFFHHGGGGG?DGGDDDGGGFGFFHHGFAFEFFFFBFG;BGGGGHFFFFFFFGGHFEFFFAGGGGGGHFFEHFGHHEHHHFHHGBHHBFEBEDAAHFHGFHHHHFCE?GGGHFHGHFGF5BFGEAGGGHHHGCEEAAD5FGFGEGBFFFBFBFBBAAA
@M02197:102:000000000-ALU3V:1:1101:16288:19705 1:N:0:1
CTGTTACAGCGATCCTCCGCTTATTGATATGCTTAAGTTCAGCGGGTATTCCTACCCGATCCGAGGTCAACCTTAATCGATTCCCGAAGGACTCGTGGTTTTTATAACGGCGTGGACCGCCGCCGTCAGAAGCGAGAAGTGGTGTCACAACGCTAAGACGGGCGGACGGCCAGCCGGTGAAGTTGAGGCACGGGGGACTCCCCGTCGCCCAACACCAAGCCAGGCTTGAGTGGATTTAATGACGCTCGAACGGGCATGCCCCCCGGAATGCCAGGGGGCGCAATGTGCGTTCAAAGATTCGATGATTCAC
+
CCCCCFFFFFDCGGGGGGGGGGGHHHHHHHHHHHHHHHHHHHHGGGGGHHHHHHHHHGGGGGHGGGGHHHHGHHHHHHGHHHHHHGGGGGHHHHGHHGHGHGGHHHHHGGGGFGGDHHGGGCFGGGGFGHHGFGGGFGHGFFFFFFFHFHFGFFFGFFFGGGFFFFCFFFFFFEFFFFFFFFFFFFFFEEFFFFFFD;FFGGGGFGGGGGFEGGGGHHFGGHGHBHHHGGHHHHHHHFHGGGGGHHGHHGGHHHHHGGGGGGGHHHHHHGHFEGGGGGGHHFHGGGGHGGGGGGGGGGFFFFBFFBBCBB
@M02197:102:000000000-ALU3V:1:1101:15565:19725 1:N:0:1
CTGTTACAGCGATCCTCCGCTTATTGATATGCTTAAGTTCAGCGGGTAGTCCTACCTGATCTGAGGTCTATCACAAGAGTCCGCTCGCAGAGCGAGGGCGGTTTCAAGGAAGCCTGCCGTCCCAAGGTCGAGCGATACATATCACGCAGGACAAAGGGCCGCAAGGCCACCGATGCATTTGAGGCGAGCCCGGCAAGGGGCAACACCCAAGTCCGACCCCCCCGTGCAGGACACGAGGGGACGAAAGCTGACGTGACACTCAGACAGGCATACCCTCCGGAATACCAGAGGGTGCAAGGTGCGTTCAAAGATTCGATGATCAC
+
CCDDDFFFFFDDGGGGGGGGGGGHHHHHHHHHHHHHHHHHHHHGGGGGGHHHHHHHHHHHHHHHHGGHHHGHHHHHHHHHHHGGGGGGGGGHHGGGGGGGGFGGHFHHGHHHHHHHHHGGGGGHHHGHHFGGGGGHGGHFHHHHHGHGGGGGHHGFGGGGGGGGGGGGGGGGFFFFFFFFFFFFFFFFFFFFFFFFFFFFFFFFFFFFFAFFFFFFFGGGGGFHHHHGHHHHHGFFHGGGHGHHHHGGFHFGHFHFGGHEHHGHHHHGHHGGGGGDGGHHHFHGFGHHHGHHGHHHFCGGGGGGGGGGCGGFFFFFFFCCCCC
@M02197:102:000000000-ALU3V:1:1101:18730:19740 1:N:0:1
CTGTTACAGCGATCCTCCGCTTATTGATATGCTTAAGTTCAGCGGGTATTCCTACCTGATCCGAGGTCAACCTGAAAAAATAGATTTAGAGGTGGCCGGGCCCGTGACACCTTGAAACTCGACGCGTGCTCCGGAAAGCTCAGTGCGAAGAGGGTCCCATGGACGCCCGTCATTGTCTTTGAGACCAGTTGGCCGCGAACGGTCCAACGCGGTCCAACACCCGAAACCCCCGCGGTAAAGCAGGGGTTTTGGAGGGAGGATAATGACGCTCGAACAGGCATGCCCACTAGAATACTAATGGGCGCAATGTGCGTTCAAAGATTCGATGACTCAC
+
ABACAFFFFFBCGGGGGGGGGGEHHGHHHHHHHHHHHGHHGGHGGGEGHHGFHHHHHHHHHHHGGCEHHHHHHHHGHHHGHHGHHHHHHHHHFGGHHGGEEGGGEGGGHHGGHHHHHHGHGHGGGGGGGGHHGGGGGHHHGHHGHHGGGGGFFGGHHHHHGEFFDAGGGGGFGFGGGGGGGGGGGGFGGGGGGGGGHGGGHHFFGGFFGFHHHEHGFFGGGGHGFFGGGGGFGHGEHHHHGGGGGHGHHHGHHGHGHFHGHGHGGGCEFF?HHHHHHHHHFGHGHHHFHGHHHHGFFHGGGGGHGHHGGGGHGGFGGGGFFGFFFBFFFCCBAA
@M02197:102:000000000-ALU3V:1:1101:13694:19839 1:N:0:1
CTGTTACAGCGATCCTCCGCTTATTGATATGCTTAAGTTCAGCGGGTATTCCTACCTGATCCGAGGTCAACCTGAGAAATAAAAGGTTAGACCGACCCGACGAGACCTTGCAACTCCCCGCGTGCCTCGAAAGACTCGTTGCGATAGGGTCCCACGGACGCCGTCATTGTCTTTGAGACCAGTTGCGTTGCCACAACTCGGTCCAACACCCAAACCGAGGTTTGGAGAGAGGATAATGACGCTCGAACAGGCATGCCCATCGGAATACCAATGGGCGCAATGTGCGTTCAAAGATTCGATGACTCAC
+
BBBABFFFFFBBGFGFGGGGGCGHHHHHHHHHHHHGFHHHHCGGCGGCHHHHHHGHHGHHHHFCCGEHFGHFFHHHHGHFGFFHH1BGHFDHH;GGGEGGGG/>?DFHBDGHHBFFHAC6GFFGGADFDBFCFHHHHECEGGGCGGA/CGGCF;G-@AC-@ABFDFGGGCFFFFDGFAF?BA//;/CFBCAFFFC9E8FGF?/FF>FAAFDEE?GFEBFC3BF?@F3BFF@FDDBFDE17EBAEDB3FGF3C2GAHGEE?B55D55GFHCHE2F?EFGGFCGGGHFEADD5GECFC4FFFFF3AAA?
@M02197:102:000000000-ALU3V:1:1101:5216:19907 1:N:0:1
CTGTTACAGCGATTCTCCGCTTATTGATATGCTTAAGTTCAGCGGGTATCCCTACCTGATCCGAGGTCAACCTGAGAAGGAGAGGTTGAGCGGCGCACTCCGAGCGGCCACCGACGCGAGACAAGATGCCACAACGCGAGGGGACGGACGGCGTGGCCGGCGACATTGAGGCGGGCGGCGAGGAGCCGCGGCGCCCAACACCCAGCCGGGCTGGATTGGTGACAATGACGCTCGAACAGGCATGCCCCCCGGAATACCAGAGGGCGCAATGTGCGTTCAAAGATTCGATGATTCAC
+
BCCCCFFFFFCCGGGGGGGGGGGHHHFHGHHHHHHHHHHHHHHGGGGGHHHHGHHHHHGHHHHGGGGHGHHHHHHHGHGHFGFFGHFBGFHCEGGGGGGHHGCGGGGGGGGHGGGGGGGG@EHFHHHHGHHHHHGGGG:GGGGGBAFFFFFFFDFBFFFFFFFCCFFFFFFFFB;-=@.EFED-;0:G?-??F-:;.9;;DAGGCCCGGGDDHH:;FFG;:DFF;DD<0DGHDGBF9FGGAH:D@CGGGHFHHHHGCHHHGGEEEHFFHEGE2G45FBF5GGFGFFFBFFFABBBB
@M02197:102:000000000-ALU3V:1:1101:6686:19903 1:N:0:1
CTGTTACAGCGATCCTCCGCTTATTGATATGCTTAAGTTCAGCGGGTAGTCCTACCTGATCTGAGGCCAGAGTTACAAGTATGGTGTTATGAGCAGTGCTACAAGTCAACTCGACGAAACGTATTACGCCAGGCCACCATCACACCACTAACGCTTTTAAGGCGAGCCAGCAATAGGCAACGCCCAAATCCAACCAGCCGGGTAGAACCCGAAAGGTTGAGTCTACATGACACTCAGACAGGCATACCCTCCGGAATACCAGAGGGTGCAAGGTGCGTTCAAAGATTCGATGATTCAC
+
1AAAAFBF1CDDGGGFGGGGEGFHFFHFBGHHHHHHHHHHGCGC?EECFBGHHHHHHGGHHHHGHEGGHHHHHHF::HHFDG5GH:HGHH72GDGHHHFHFHBHHF#2FGHH9GEG?98EA<BEG;H:CCA///FHGHG:BBG;HGHHGECFCGFFGGGEDFFG?4CCBFHHCFHFCGFHGF?ACG3FB>CBBBC/EEE1B:EBC1GFEE@;FBHFEBGFF)FD5FBFHHGHHFFFGFFFFFFFFEAA22CFHG555AGBC2GGGDDF5BB22A2BB5BBB5FEC4CFDFFFFAA>>A
@M02197:102:000000000-ALU3V:1:1101:5999:19904 1:N:0:1
CTGTTACAGCGATCCTCCGCTTATTGCTATGCTTCAGTTCAGCGGGTATTCCTACCTGATCCGAGGTCAACCTGAAAAAATAGTTTTTGAGGAGGCCGGGTCCCCGGGACCTTGCAACTCAACGCGTGCTCCGGAAAGCTCAGTGCGAAGAGGGTCCCGCGGACGCCGTCATTGTCTTTGAGACCAGTTGGGAGGGCCGCGCGCGTGCGCCCAACGCGGTCCAACACCAAACCCGGGGGTTTGAGGGATGATATTAACGTTTGAACAGGGATAGCCTTCGGAGTTCAAAAGAGCACAATGTGCATTCGAAGATTGGGTGACTCAC
+
AAAAAFFFFFDDGAEG11EEEFG13G3F2FFFFG111FFE221A//A/AGEG2FBG1BFHHHEECGGB1@1FGEHHF10>F1F2B2@/ECCCEEE///>/9<3;<//>@C?GHHHF:1:1:GHCGC@C.FFGCCE?/<CHF0@GH9A/;:E..;5.:;0C9??G99A<-CG?FFC00C;F0;E-C:.9</CEEA@@FB?=//<@=##;B@@-1/AB=@BB;1;2/?>9///AA>/B1B@;)FBB992A222DA/F00/A222GFBB1B001B1///B/A11D1A011AB31313AA3BB111B1B1F33FB111111B@11>111
@M02197:102:000000000-ALU3V:1:1101:20339:19973 1:N:0:1
CTGTTACAGCGATCCTCCGCTTATTGATATGCTTAAGTTCAGCGGGTATTCCTACCTGATCCGAGGTCAACCTGAGAAATAAAAGGTTAGACCGACCCGACGAGACCTTGCAACTCCCCGCGTGCCTCGAAAGACTCGTTGCGAAGAGGGTCCCACGGACGCCGTCATTGTCTTTGAGACCAGTTGCGTTGCCACAACTCGGTCCAACACCCAAACCGAGGTTTGGAGAGAGGATAATGACGCTCGAACAGGCATGCCCATCGGAATACCAATGGGCGCAATGTGCGTTCAAAGATTCGATGACTCAC
+
CDDCDFFFFFBCGGGGGGGGGGGHHHHHHHHHHHHHHHHHHHHGGGGGHHHHHHHHHHHHHHHGGGGHHHHHHHHHHHHGHHHHHGHHHH<HGGGGGGGGGGGGGGGHHHHHHHHHHHGGGGGGGHHHGGHGGHHHHGGGHHGHHHHHHHGGHFHHGFGGGGGHGGHHGGFHHFHHHHGFGHGGGGGHGHHGGHHGGGGGHGGHHFGFFGGGGGGGGHHGHHFHHHHHHHHHHHHHHGGGGGGHGHHHHHHGHGHHHGGGFHHHHHFHHHHHGGGGGHHHHGGGGHGGGGGGGGGGFFFFFFFCCCCC
@M02197:102:000000000-ALU3V:1:1101:19141:19988 1:N:0:1
CTGTTACAGCGATCCTCCGCTTATTGATATGCTTAAGTTCAGCGGGTATTCCTACCTGATCCGAGGTCAACCTGAGAAATAAAAGGTTAGACCGACCCGACGAGACCTTGCAACTCCCCGCGTGCCTCGAAAGACTCGTTGCGAAGAGGGTCCCACGGACGCCGTCATTGTCTTTGAGACCAGTTGCGTTGCCACAACTCGGTCCAACACCCAAACCGAGGTTTGGAGAGAGGATAATGACGCTCGAACAGGCATGCCCATCGGAATACCAATGGGCGCAATGTGCGTTCAAAGATTCGATGACTCAC
+
CCCCCFFFFFCCGGGGGGGGCGGHHHHHHGHHHHHHGHHHHHHGGGGGHHHHHHHHHHHHHHGFGEGHGHHHHHHHHHHHHHHHHGHHHHHHHGGFGGGGGGGGGGGHHHHHHHHHHHGGGGGGGHHHGGHGGFGHHGHGGHGHHGHGHGGGHHHHGGGGCGGGGHGHHHFHGHHHHHGFHHGGGGGFHHGGFGFGGGGGFHGHHGFFEFGGGGFGGHHAGGHFHGHHHHHHHHHHHGGGGGHHGHHHFHHHHHHHEGGGGHHHHHHHHHHHGGGGGHHHHGFFGHGGGCGGGGGFBFFFFFFBBBAB
@M02197:102:000000000-ALU3V:1:1101:26823:20063 1:N:0:1
CTGTTACAGCGATCCTCTGCTTATTGATATGCTTAAGTTCAGCGGGTATTCCTACCTGATCCGAGGTCAACCTGAGAAATAAAAGGTTAGACCGACCCGACGAGACCTTGCAACTCCCCGCGTGCCTCGAAAGACTCGTTGCGAAGAGGGTCCCACGGACGCCGTCATTGTCTTTGAGACCAGTTGCGTTGCCACAACTCGGTCCAACACCCAAACCGAGGTTTGGAGAGAGGATAATGACGCTCGAACAGGCATGCCCATCGGAATACCAATGGGCGCAATGTGCGTTCAAAGATTCGATGACTCAC
+
BCCCCFFFFFCBGGGGGGGFFBGHHHHGHHHGHFGHHFFGFHGGGGGGFHHFHHHGHGHFHGHGGCGHHHHHGGHBGHHHHHHHGFFFHEGHGG;GGGG6FEEEFGGHHHGHHHFHHHGGC@@C?AGHGGHGGFGGHGHGGHHGGFHDADEFHGHHGGFGGDGGFGGGHHHGGGHHHHHGHGFF8FFHHGGFGHHFFFEGHHHHHGEEEFFFGGGGGHHGHFFFHHHGFBEHHHHGFFEBGFHEGGFHHHGHHHFHCEAA2HHHHHHHHHHHGGGGGFGFGGGGGHGGGBGGGGGGFFFFFFFB@BBB
@M02197:102:000000000-ALU3V:1:1101:22875:20086 1:N:0:1
CTGTTACAGCGATCCTCCGCTTATTGATATGCTTAAGTTCAGCGGGTATTCCTACCTGATCCGAGGTCAACCTGAGAAATAAAAGGTTAGACCGACCCGACGAGACCTTGCAACTCCCCGCGTGCCTCGAAAGACTCGTTGCGAAGAGGGTCCCACGGACGCCGTCATTGTCTTTGAGACCAGTTGCGTTGCCACAACTCGGTCCAACACCCAAACCGAGGTTTGGAGAGAGGATAATGACGCTCGAACAGGCATGCCCATCGGAATACCAATGGGCGCAATGTGCGTTCAAAGATTCGATGACTCAC
+
BBBBBFFFFF?BGFGGGGGGGGGHHHFHGGHHHHHHHHHHHHHGGGGGHHHHHHHHHGHHHHHGGGGHHHHHHFHHHHHHGFHFFGHFHFHHHGGGGGGGGGGG:GGHGHHHHHHHHHGGGGCDGHHHGGHGGGFHHGHGHHHHHGGFEDHHHHHHGGGGCADGGGFFHHHGGFHHHGFHFHGGGGFHFGHFFGFFFFFFF3HGHGGFFGGGGGAGGHFGFGHEAEHHHGFHGFFFHGCGFEAHEHHHHHHHEHHHGGGGFFHHHHHHHGHHGGGGGHHHHFGGDFGGFBGGGGGGFFFFFFFAA3AA
@M02197:102:000000000-ALU3V:1:1101:8811:20114 1:N:0:1
CTGTTACAGCGATCCTCCGCTTATTGATATGCTTAAGTTCAGCGGGTATTCCTACCTGATCCGAGGTCAACCTGAGAAATAAAAGGTTAGACCGACCCGACGAGACCTTGCAACTCCCCGCGTGCCTCGAAAGACTCGTTGCGAAGAGGGTCCCACGGACGCCGTCATTGTCTTTGAGACCAGTTGCGTTGCCACAACTCGGTCCAACACCCAAACCGAGGTTTGGAGAGAGGATAATGACGCTCGAACAGGCATGCCCATCGGAATACCAATGGGCGCAATGTGCGTTCAAAGATTCGATGACTCAC
+
AABABFFBFFBBGGGGGGGGGGGHHHHGCHHHHFFHHHHGGHHGGGEGHGHHHHHFHHHHHHHGCGGHHHHHHHHGHHHHHBHGH9B:HHHHHF;GG:GCGC78GGGFFFHH:FG:9FEGGG@CDGGFGGHGFHGFHE#<C?D@0:CA.,AGGHFHAGG?-@BHFFDFGFHGFFFFFFGFFHEFFCGFDDHFEFFFFDFFDCAADFEBEGFFGFEFGHGGGGF3GHHGHHGHHFFFFGFFBDHHFFFB35FHHECAG1DGEBGHHHHHHGGAA2E2DFFFHEEGEHGFFGFGGGGGFFFFFFFAA3>3
@M02197:102:000000000-ALU3V:1:1101:24395:20171 1:N:0:1
CTGTTACAGCGATCCTCCGCTTATTGATATGCTTAAGTTCAGCGGGTATCCCTACCTGATCCGAGGTCAACCTGATAAAAAAATTGGGGGTTAGACCGACCCGGAAGGACCTTGCAACTCGATACGTGCTCCCGAAAGAACTCGTTGTATCGAGGGTCCCACGGACGCCGTCATTACTTTTGAGAACCAGTTGGTTTGACCCGACTTGGTTCCAATGCCACACCCCGGGGGGTGGAGAGAAGGATAATGACGCTCGAACAGGTATGCCCTTCGGAATACCAAAGGGCGCAATGTGCGTTCAAAGATTCGATGACTCAC
+
AABCBFFFFFCCGGGGGGGGGGGHHHHHGHHHHHHHHHHHHHHGGGGGHHHHHHHHHGHHHHHGG0EHHHHHHHHHHHHHHGGHHHHGGGGGHH<HHGCGGGGGGGGGHHHHHHHGHHHHGHHHGGHHGGHHGGGGGGHHHGHGHGHGHHHGGGFGGGGGGGGGGGFFGFFFFFFFHFHGFHGF?FFFFFFHFFGFFFFGGGFHHFHGHFHHGHHFHFFFFFGFFFGGGGHHFHHHGFHEGHHGFHG1GGGGHHGGHHHGHHFHGGGGEEAGHHHHHCGHHHGGGGGGDHGGGGGGGGGGFFGGFGFFFFB5DA@BAB
@M02197:102:000000000-ALU3V:1:1101:2955:20215 1:N:0:1
CTGTTACAGCGATCCTCCGCTTATTGATATGCTTAAGTTCAGCGGGTATCCCTACCTGATCCGAGGTCAACCTTAGAAATGGGGTTGTTTTACGGCGTAGCCTCCCGAACACCCTTTAGCGAATAGTTTCCACAACGCTTAGGGGACAGAAGACCCAGCCGGTCGATTTGAGGCACGCGGCGGACCGCGATGCCCAATACCAAGCGAGGCTTGAGTGGTGAAATGACGCTCGAACAGGCATGCCCCCCGGAATACCAGGGGGCGCAATGTGCGTTCAAAGATTCGATGATTCAC
+
AAAAAFFFFFBBGG?GGGG2EEEGDGEFFFDGHHHHGHGHHHHGGGEEHHHHGFHFHHHHGHFFGGG2G@FFHBHHGHFHHGHGF?EFGEGGFAEEFEA@;BFFHAA;CFGHABFGHHHHGGFFFFFGHHAFGHGFFGGGGGFEAFFGFHGHBDDHHEFG;<FDBFFGBGB:/BEFBGDADBGFBGGGF/BFFFFFEFFFFEGGFGFFFGHGHGHFFGFDHHGGGFCAHHDFF?FBGEHGD@GGCGCHHFF5DFGGGE??FEAFGFHGEEECG5GGGGFGGGFFFFDDFAA33A
@M02197:102:000000000-ALU3V:1:1101:26284:20223 1:N:0:1
CTGTTACAGCGATCCTCCGCTTATTGATATGCTTAAGTTCCGCGGGTATTCCTACCTGATCCGAGGTCAACCTGAGAAATAAAAGGTTAGACCGACCCGACGAGACCTTGCAACTCCCCGCGTGCCTCGAAAGACTCGGTGCGAAGAGGGTCCCACGGACGCCGGCATTGTCTTTGAGACCAGTTGCGTTGCCACAACTCGGTCCAACACCCAAACCGAAGTTTGGAGAGAGGATAATGACGCTCGAACAGGCATGCCCATCGGAATACCAATGGGCGCAATGTGCGTGCAAAGATTCGATGACTCTC
+
A?1>AFFFDF?@GECGEBEFGGEDFBBGD22A2D2D1AAA20E///A/EGFFFDGFHBFG1BGE///G1FF0G0FF1DHGGD11FEEGH:8GH/E/#E<9C7GC#<FF<%1%%FGD1FE#CGC7CGC<CC;<A/<D<C#;;.;::ACAC9EBCFG?A9AA<;>@%@?FF9BFFBFF<EF6GBFBFFFC/CCAB2HGF>/>AFB;@EFE?AAA?AEEEB@%?19BAE19FGBFB2BEAE/E?FG7B2B11F11FHGFA///A02BG2FFGFGA0000A11HHAE0A11A1F33FE111CD@BB@11111
@M02197:102:000000000-ALU3V:1:1101:14100:20231 1:N:0:1
CTGTTACAGCGATCCTCCGCTTATTGATATGCTTAAGTTCAGCGGGTAGTCCTACCTGATTTGAGGCCAGATGTCAAGAAGTTACACACAAGTGTGTAGGGTATAGAAAGCAGACTATTGTCAAGTCCTGGCCACGAGCGAGCTCGTGTCCTAAGCGAAATACTTATTACGCCTAGGGGAACCAGTCAAAGACTAATCCAGCTTACATTTTTAAGGCGAGTCAACTTGGCATTGACAAACGCCCACATCCAACATCCAAGCTCGGATTAACCAAACTTGGAGTTGAGGTTTTCATGACACTCAAACAGGCATACTCTTCGGAATACCAAAGAGTGCAATTTGCGTTCAAAGATTCGATGATTCAC
+
CCCCCFFFFFCCGGGGGGGGGGGHHHHHHGGHHHHHHHHHGHHGGGGGGHHHHHHHHHHHHHHHGHGGHHHGHHHGFHHFGGHFHHHHGGGHFGGHGHHHGHHHHHHHHHFHHHHHHHHHHHHHHHGHHFHHHHGGGGGGDGGGHGFHHHHGHHHHFGGGHGHGHEHHGHGGHGFGHHGGGGGHHHHHHHHHHHHHHHGHHHGGHHHFHGGGEGGGGHHGHBFHFHHFGFFFFHGGGGGFFFFFHHFHGHHHHGGEHHFFCFGHHGHHHHGHHGFGHHHHHHHHHFGHGHHHHHHHHHHFBHHHHHHHGHHGDHGGGGGGHFGHHHHHHHHHHHHHHGAFGGHGGGGGCGGGGFFFFFFFBBCBB
@M02197:102:000000000-ALU3V:1:1101:3626:20250 1:N:0:1
CTGTTACAGCGATCCTCCGCTTATTGATATGCTTAAGTTCAGCGGGTAGTCCTACCTGATTTGAGGTCAGATCTTAAAAAGATTTGTGATTAGAGTGATACATGAGATTTAACGAATGACTTATCACGTTAAAAATACCACTTAGACATTTAAGGTGAGCCTATTACAAAAAGTAAAAGGCAAAAGCACCCAAAGCACCGACTAAACAGTCTTTCATTACAAAAAACCGAGTGGTGAAGGTCTATATGACACTCAAACAGGCATACCCTTCGGAATACCAAAAGGTGCAATTTGCGTTCAAAGATTCGATGATTAC
+
1>A1>D3DFBDDGGAGGFFECGFHHHHFBFF2FGDHHHGFFH1EEGGEFAFFHGGFHFFFHHBBEHB0GHGFEHHFFHHHGGHGEFEF2BFH8C6B;C@2FFH:C:=11BFG>E0>C4FF2BF7<BB5HAHGFGHGFB4F+FGBGHGF?>2DB1CC@FGF>@F1>FB@B22<AFFGFG1<F<GF<FHHF0<FCGF1<#?C<5CFHGGBEBDDEGGF22G6?CHEEB9?F1919B;AFF1129;FB2D2111EGEFBFB1EHFCGBFCEAAAF2CGDBEA1BA0A131DFD0E01B1DA33GFCFCC@@@3@1111A
@M02197:102:000000000-ALU3V:1:1101:10089:20265 1:N:0:1
CTGTTACAGCGATCCTCCGCTTATTGATATGCTTAAGTTCAGCGGGTATTCCTACCTGATCCGAGGTCAACCTGAGAAATAAAAGGTTAGACCGACCCGACGAGACCTTGCAACTCCCCGCGTGCCTCGAAAGACTCGTTGCGAAGAGGGTCCCACGGACGCCGTCATTGTCTTTGAGACCAGTTGCGTTGCCACAACTCGGTCCAACACCCAAACCGAGGTTTGGAGAGAGGATAATGACGCTCGAACAGGCATGCCCATCGGAATACCAATGGGCGCAATGTGCGTTCAAAGATTCGATGACTCAC
+
BCCBCFFFFFCCGGGGGGGGGGGHHHHHHHHHHHHHHHHHHHHGGGGGHHHHFHHFFHHHHHGGGGGGFHHHGHHHGHHHHHGHHGHGHFHHHGGGGGGGGFEBFFGHHHHHHHHGHHGGGGGGGGHHGGH0DFFGHFGEFHHGGHGFGHEHHHCGGCGGADGFFGGGHHFFGHEFHHGFGFGGFGGHFGDGFGHFFAGGHHHEHFFFFGGGFFFGGHHGHHFFFHHGHHHHHHGDHGGGFFHHFGGHHFHFEFHHHGGGGHFHHHHHHHFGGGGGGHHHHEECGFGGGGGGGFFGFFFFDFF@BBBB
@M02197:102:000000000-ALU3V:1:1101:10773:20248 1:N:0:1
CTGTTACAGCGATCCTCCGCTTATTGATATGCTTAAGTTCAGCGGGTATCCCTACCTGATCCGAGGTCAACCTTAGAAATGGGGTTGTTTTACGGCGTAGCCTCCCGAACACCCTTTAGCGAATAGTTTCCACAACGCTTAGGGGACAGAAGACCCAGCCGGTCGATTTGAGGCACGCGGCGGACCGCGATGCCCAATACCAAGCGAGGCTTGAGTGGTGAAATGACGCTCGAACAGGCATGCCCCCCGGAATACCAGGGGGCGCAATGTGCGTTCAAAGATTCGATGACTCAC
+
BBBBBFFFFFBBGGGGGGGGGGGHHGHFHHHHHHHHHHHHHHHGGGGGHHHGHHHHHHHHHHHEGGGGHHGHGHHHHHHHHHHGGG9GHHHHHGDFGGGGGHHHHGGGGGGHGGHHHGHHGGGGGHHHHHHHHHHGGGGGGHHFEFFFGFHGFHHGHHHFDDGGGGGGGGGGGGGGGGGGFGGFFFFFGGGGGFHGHGHGGFFGGHHGGHFHHHHFHHEHHHHGGGGGHHGHHHGHHFHHGGFGCGGGHHHHHFGGGGGGGGGGFHHGGGGHGGGGFFGGGGFFFFFFF@BBBA
@M02197:102:000000000-ALU3V:1:1101:28603:20274 1:N:0:1
CTGTTACAGCGATCCTCCGCTTATTGATATGCTTAAGTTCAGCGGGTATTCCTACCTGATCCGAGGTCAACCTGAGAAATAAAAGGTTAGACCGACCCGACGAGACCTTGCAACTCCCCGCGTGCCTCGAAAGACTCGTTGCGAAGAGGGTCCCACGGACGCCGTCATTGTCTTTGAGACCAGTTGCGTTGCCACAACTCGGTCCAACACCCAAACCGAGGTTTGGAGAGAGGATAATGACGCTCGAACAGGCATGCCCATCGGAATACCAATGGGCGCAATGTGCGTTCAAAGATTCGATGACTCAC
+
ABAAAFFFFFBDGGGGGGG?GGGHHHHHHHGHGHFHHHHHHHHGGGGGHHHHHHHHGHHHHGHGGGGFFHHGFHHHHHHHHHHGHGHHHFHHFEGGGGGGGGGGDGGHE:E;HBGHBGDCFGF7DGFHGGHCAFGHGGGFHGCCFGGGFGACCCHHGGGG?CGC9?HGGFFFFEFFGEFFFFGGGFFFD?ADFBGFFFFFFGEEHFFAEFEFFFFAAC3?19@FDGHGFHHGDD2GFGGGCGFFAHHFHHFGCHFGEGGGEF55BGFFFDBA2EB2GFHFHGGGGFG5EDCGGGGBFFFFFFD3BBAA
@M02197:102:000000000-ALU3V:1:1101:9352:20273 1:N:0:1
CTGTTACAGCGATCCTCCGCTTATTGATATGCTTAAGTTCAGCGGGTAGTCCTACCTGATCTGAGGCCAGAGTTACAAGTATGGTGTTATGAGCAGTGCTACAAGTCAACTCGACGAAACGTATTACGCCAGGCCACCATCACACCACTAACGCTTTTAAGGCGAGCCAGCAATAGGCAACGCCCAAATCCAACCAGCCGGGTAGAACCCGAAAGGTTGAGTCTACATGACACTCAGACAGGCATACCCTCCGGAATACCAGAGGGTGCAAGGTGCGTTCAAATATTCGATGACTC
+
ABBBBFFFFFCCGGGGGGGGGGGHGHHHHHHGHHHHHHHGHHHGGGGGGHHHHHHHHHHHHGHFHGGGHHHHGHHHHHHHHHHHGHHGHHHHHHHHHHHHHHHHHHHHHHHHGHGHHHHHGGGHHHHGGGGGEHGHGHHGHHHHHGHGHHHGHGGHHHHGGGGGGGGHHHGHHGHHHHHHGHGGHHHGGGGHHGGGGGGGBHHHHGHGFGHFHHHHGCHHHHHGHHFHFGGFHHHHHHFHFFGHGEGGEDCHHGHHHHHFHHHGHHHHHHHGFFGGGFGGGGGGFFFFFFFBBBAB
@M02197:102:000000000-ALU3V:1:1101:20832:20341 1:N:0:1
CTGTTACAGCGATCCTCCGCTTATTGATATGCTTAAGTTCAGCGGGTAGTCCTACCTTATTTGAGGCCAGTAGTTAATAATAATAGTGTAAAGCGGAGACCTTATACGCGGGCTAAAAATTGCCTTAGCAACCCGGCTGATCTCCAGCTCATATATTTAAGGCAAGGTTGGCGGCGGCCAACCAAGCCCAAGGACCCGCACAGTTTTGAAGAAAAACCGGTTGGAGAAGATTAACGACACTCAAAAAGGCATGCTCTTTGGAATACCAAAGAGCGCAAGCTGCGTTCAAAGATTCGATGATTCAC
+
ABBBBBFFFFBBGG2GGFEFGGGHHHCDGHDGDHGHFDGHHHCFCGG?G3AGFBBFFFBGHFGBFBCF11B5DHFFG5FGFEHHFHHFFFFH9GGGGCEGG7CFFFHA6FFCGFFHFGHAGFBFGFGFDFGFFGGGCFGHHHFHEGFGHFDGGGFF0FGD1<=GFAF>:GCF?C@1<<@DFFFFHFEEGFGGEGGE?91F>GFEDFHFEHFGGBFE?E>EFFGBHFDED2FE9BAA978A:EHFGHHCFF11EHHHFBGFBHHGFHGFFCGCCGHFFFCCCCGCGGFFFF?GEFFFFFFF11AA1
@M02197:102:000000000-ALU3V:1:1101:23399:20318 1:N:0:1
CTGTTACAGCGATCCTCCGCTTATTGATATGCTTAAGTTCAGCGGGTATTCCTACCTGATCCGAGGTCAACCTGAGAAATAAAAGGTTAGACCGACCCGACGAGACCTTGCAACTCCCCGCGTGCCTCGAAAGACTCGTTGCGAAGAGGGTCCCACGGACGCCGTCATTGTCTTTGAGACCAGTTGAGTTGCCACAACTCGGTCCAACACCCAAACCGAGGTTTGGAGAGAGGATAATGACGCTCGAACAGGCATGCCCATCGGAATTCCAATGGGCGCAATGTGCTTTCAGAGATTCGATGACTCAC
+
AAA?AFFFBFDBFCGGGGGGGGGHHHHHHHBGHHHGHHHHFHGGGGEEGFBGHHHHHEFGHHGGGGGBCHHHHHHHHHBFFHHHHDGHHA;GGG;GGFE;GCC;5FGGHHG2:HGHHEDCGGC/EGHHGCCGGGGHEECEHG0A/::.<.:/CHHGGGFABGGGGFDFFFFFFGBDFBHGEFFF2B#GDFFFBBGFFABBDBGFFFFEAAFFFFEFFBBDGG@BFEEFFFHFEFGF>/EFFFBDD;11DBFHGCCAA?/EAA11E111GBGGAA00EA13GCAB11131333FAAF1FBFFBFAAAAA
@M02197:102:000000000-ALU3V:1:1101:10907:20352 1:N:0:1
CTGTTACAGCGATCCTCCGCTTATTGATATGCTTAAGTTCAGCGGGTAGCCCTACCTGATTTCAGGTCAAAGTCAAAAGGTGCGCGATGGCAGGTTTTGAGCAGTCATCACCACAAGGAGAGACGAAACTTATTACGTCTAACACTGATGTGGGATGTTCCACTAAGTCATTTGAGGTGAGCCATTGCTGGCAGACACCCAAGTCCAAGCCTAACATGTTCAGAAAACATATTAGATTGAGATTTCATGACACTGAAACAGGCATGCCTTTCGGAATACCAAAAGGCGCAAGGTGCGTTCAAAGATTCGATGATTCAC
+
BCCBBFFFFFCCGGGGGGGGGGGHHHHHHHHHHHHHHHHHHHHGGGGGGGHHHHHHHHHHHHHHHHHHHHHHGHGHHHHGHHHGGGGGGDFGGHHHHGHGGGHHHHHHHHHHHHHHHGHHHGGGHHGHHHHHHHHGGHHHHGHHHGHHGHHGFHHHHHHHHGHHHHHHHHHHHHHHHFGHGGHHHHGHHFHHHHEEHHHHGHHHGGGHFHHHHHHGGHHHHHHHHGGHHHHHHHHHHFGHHHHHHHGHHHHFFHFHHHGHHHFHHHHFECFGEHHHHGGHHHGGGGGHHGHGGGGHGGGGGGGGGGFFFFFFFCBCCC
@M02197:102:000000000-ALU3V:1:1101:2971:20396 1:N:0:1
CTGTTACAGCGATCCTCCGCTTATTGATATGCTTAAGTTCAGCGGGTATTCCTACCTGATCCGAGGTCAACCTGAAAAATATAGATTTAGAGGTGGCCGGGCACACAAGACCTTGCAACTCGACGCGTGATCCGGAAAGCTCAGTGCGAAGAGGGTCCCATGGACGCCCGTCATTGTCTTTGAGACCAGTTGGCCGCGAACGGGCCAACGCGGTCCAACACCCGAAACCACCGCGGTAAAGCAGGGTGGTCGGAAGGAGGATAATGACGCTCGAACAGGCATGCCCTTCGGAATGCCAAAGGGCGCAATGTGCGTGCAAAGAATCGATGACTAAG
+
>AAA1D33DF?DGFGGGGECE0EGEHFDFHH2FFHFHGGGHDDAEE//GFGHB2BGHBGHF1FA/EFFGFEGBFBFDD0BFFFHBHG2D2FB01?/00E//>//FGGF0$;0B<D:GGE$B?;BCB777+HG:9??C/BF1FGB%11B/FA<CA9</:C9BGE7C-;::.:,9-+9CCCB0CBF=<E9FGC<C/0,A<>-<9<19;9/@>;9<AAG<F./9B?9B;=@F#//;B/11E>1?0>;;@////>0110F@21G2GFB/?//A0/BDA11BB10GFA///EAB221BB10DFF0E0?EFD31E00111F1FGB3BB1BBDBDBD>>111
@M02197:102:000000000-ALU3V:1:1101:26717:20462 1:N:0:1
CTGTTACAGCGATCCTCCGCTTATTGATATGCTTAAGTTCAGCGGGTATCCCTACCTGATCCGAGGTCAACCTTAGAAATGGGGTTGTTTTACGGCGTAGCCTCCCGAACACCCTTTAGCGAATAGTTTCCACAACGCTTAGGGGACAGAAGACCCAGCCGGTCGATTTGAGGCACGCGGCGGACCGCGTTGCCCAATACCAAGCGAGGCTTGAGTGGTGAAATGACGCTCGAACAGGCATGCCCCCCGGAATACCAGGGGGCGCAATGTGCGTTCAAAGATTCGATGACTCAC
+
BBBABFFFFFBBCGGGGGGGCGEHHFHH5GFHHHHGF5EF5GH?EGEEAFFHHFHHH3FGHHHCGGGHHHHHHHGHHHHHGHHGGFGGHHHGHGGGFFGAAHGFFFGDGFGHFDHHGHHFFFFFGFFGFDDGFHHGFBEGGHHHFFFFFFGFFFFFFFFFGFFFGGFFFFFFFEDAFFEC@GGGGGGGGEBFEGGCEFGGGHEGFHHGHHHHHGHHHHHHHGHGG9GGHHGH<HGHHHHHGGGGGGEEHGHHHFGGGGGGGGGHHHHGGGGGGGGGGGGGFGFFFFFFFA?A>A
@M02197:102:000000000-ALU3V:1:1101:16206:20434 1:N:0:1
CTGTTACAGCGATCCTCCGCTTATTGATATGCTTAAGTTCAGCGGGTATTCCTACCTGATCCGAGGTCAACCTGAGAAATAAAAGGTTAGACCGACCCGACGAGACCTTGCAACTCCCCGCGTGCCTCGAAAGACTCGTTGCGAAGAGGGTCCCACGGACGCCGTCATTGTCTTTGAGACCAGTTGCGTTGCCACAACTCGGTCCAACACCCAAACCGAGGTTTGGAGAGAGGATAATGACGCTCGAACAGGCATGCCCATCGGAATACCAATGGGCGCAATGTGCGTTCAAAGATTCGATGACTCA
+
CCCCCFFFFFCCGGGGGGGGGGGHHHHHHHHHHHHHHHHHGHHGGGGGHHGHHHHHHHHHHHHGGGGHHHHHHHHHHHHHHHFHHGH:HFHHHGGGGGGGGGGGGGGH:HHHHG<HHHGGGGGGGHHHGGGGFHHGHGHGGHHHHGDGGFHGHCGHGGGGFGGGGGBHHGGGHHHHHHHHHHGFFGGHHFHGFGGFEFFFHFFFHGFEEGGGGFFGFHFGGFFHHHHHFHHHHGHHHGGFFFFHGHHFHHHFHFHHHGGFEEHGHHHHHHHGDACGGHGHHEEEGGBGGGGGBGGFFFFFFFBBA?A
@M02197:102:000000000-ALU3V:1:1101:18232:20320 1:N:0:1
CTGTTACAGCGATCCTCCGCTTATTGATATGCTTAAGTTCAGCGGGTATTCCTACCTGATCCGAGGTCAACCTGAGAAATAAAAGGTTAGACCGACCCGACGAGACCTTGCAACTCCCCGCGTGCCTCGAAAGACTCGTTGCGAAGAGGGTCCCACGGACGCCGTCATTGTCTTTGAGACCAGTTGCGTTGCCACAACTCGGTCCAACACCCAAACCGAGGTTTGGAGAGAGGATAATGACGCTCGAACAGGCATGCCCATCGGAATACCAATGGGCGCAATGTGCGTTCAAAGATTCGATGATTCAC
+
BBCCCFFFFFCCGGGGGGGGGGGHHHHHHHHHHHHHHHHHHHHGGGGGHHHHHHHHHHHHHHHGGGGHHHHHHHHHGHHHHHHHHGHHHHHHHGGGGGGGGGGGGGGHHHHHHHHHHHGFGGGGGHHHGGHGGGHHHGHGHHHHHHGHHHHHHHGHGGGGGGGHHGGGHHHGFFGFFHGFHHGGGGGHHHHGGHHGGGFGHHHFFGFGFGGFFFFGGHHGGHGFGHHHGHHHHGHHFGGGGGHEFHHHHFHHHHHHHGGGGGHHHHHHHHHHGGGGGHHHHGGGGHGGGGGGGGGGFFFFFFFABABA
@M02197:102:000000000-ALU3V:1:1101:12638:20498 1:N:0:1
CTGTTACAGCGATCCTCCGCTTATTGATATGCTTAAGTTCAGCGGGTATTCCTACCTGATTTGAGGTCAGAATGAAAGATGGGTTTTATCAGGTGCTGTACTTGATGAAACGTATTACATCGGACAGTTCCTTATGTTTTTAAGGCGAGCCAGAGAATGGCAACGCCCAATCCATCACTAATACAGGAAGACCCGATTAGGATGAGTTTTCAAGACACTCAAACAGGCATGCCCTCTGGAATACCAGAGGGCGCAAGGTGCGTTCAAAGATTCGATGA
+
CCCCCFFFFFCCAFGGGGGGGGGHHHHHHHHHHHHHHHHHHHHGGGGGHHHHHHHHGHGHHHGHGHHHHHHHHHHHHHHHHHGGFHGHHHHHHHHHHHHHHHHHHHHHHHHHHHHHHHHHHGHHHGGHHHHHHHHHHHHHGHHHGGHHHGHHHHHHHHHHHHHHGHGHGHHHHHHHHHHHHHHHHHHHHHHHHHGHGHHHHHHHGHHHHHHHHHHGGGHHHHHHHHHHHGGGGHHHHHHHHHHHHFHGGGGGFHHHGGGGGGGGGGFFCFFFFCBBBA
@M02197:102:000000000-ALU3V:1:1101:6395:20521 1:N:0:1
CTGTTACAGCGATCCTCCGCTTATTGATATGCTTAAGTTCAGCGGGTATCCCTACCTGATCCGAGGTCAACCTTAGAAATGGGGTTGTTTTACGGCGTAGCCTCCCGAACACCCTTTAGCGAATAGTTTCCACAACGCTTAGTGGACAGAAGACCCAGCCGGTCGATTTGAGGCACGCGGCGGACCGCGTTGCCCAATACCAAGCGAGGCTTGAGTGGTGAAATGACGCTCGAACAGGCATGCCCCCCGGAATACCAGGGGGCGCAATGTGCGTTCAAAGATTCGATGATTCAC
+
BBBCCFFFFFBBGFGGGFGGGGGHHHHGHHHHHHGHHHHHGHFGGGEGHHHHHHEGHHHFHFFEGFEHHHHHHHF9HHHFGHHGGGGGHHHHFGGGFGGGGHHHHGGGGGGGGGHHHHHHGGGGGHHHGFGGHHHGFGGGDHHHHFFHGHHGHGDGHHHFFFFFFFFGGGGEB?EFFGGGGGGGFGGFFAFFFFCHHGHGGHGGFFDEFFFHHGHHHHHHGHHGGGFGFHDFFFFGFGFFDGDGGGGGBFHGHHDEEEFGGFCHFHHGGGGHGGGCGGFGFGFFFFFFFBBBAA
@M02197:102:000000000-ALU3V:1:1101:16326:20459 1:N:0:1
CTGTTACAGCGATCCTCCGCTTATTGATATGCTTAAGTTCAGCGGGTATTCCTACCTGATCCGAGGTCAACCTGAGAAATAAAAGGTTAGACCGACCCGACGAGACCTTGCAACTCCCCGCGTGCCTCGAAAGACTCGTTGCGAAGAGGGTCCCACGGACGCCGTCATTGTCTTTGAGACCAGTTGCGTTGCCACAACTCGGTCCAACACCCAAACCGAGGTTTGGAGAGAGGATAATGACGCTCGAACAGGCATGCCCATCGGAATACCAATGGGCGCAATGTGCGTTCAAAGATTCGATGACTCAC
+
BCCBAFFFFFCCGGGGGGGGGGGGHHFHHHHHHHHHHHHHHHHGGGGGHHHHHHHHHHGHHHHGGGGHHHFHHHGHHHHHHHHHHGGHHHHHHEGGGGGGGGGGGGGHHHHGHHGHFGGGGGFGGFFHGFFFEHHGHGHGHGHHGHHHGHGHHHHHGBCGGGFHHHGFGFFHHHHGFFFFHHGGGGGHFGGFFHHGGFFGGGDHFFFFFGGGFGFGEHFEHG:FGHHHHHGHHHGHHGGGGGFEGHHHHHHHGHGHFDGGGHHHHHHHHHHG?GGGGHHHHGGGGHGGGGGBGGGFBFFFFFFBBBBB
@M02197:102:000000000-ALU3V:1:1101:20404:20463 1:N:0:1
CTGTTACAGCGATCCTCCGCTTATTGATATGCTTAAGTTCAGCGGGTATCCCTACCTGATCCGAGGTCAACCTTAGAAATGGGGTTGTTTTACGGCGTAGCCTCCCGAACACCCTTTAGCGAATAGTTTCCACAACGCTTAGGGGACAGAAGACCCAGCCGGTCGATTTGAGGCACGCGGCGGACCGCGATGCCCAATACCAAGCGAGGCTTGAGTGGTGAAATGACGCTCGAACAGGCATGCCCCCCGGAATACCAGGGGGCGCAATGTGCGTTCAAAGATTCGATGATTCAC
+
BBCCCFFFFFCCGGGGGGGGGGGHHHHHHHHGHHHHHHHHHHHGGGGGHHHHHHHHGHHHHHHGGGFHHHHHHHHHHGHHHHHGGGGGHHHHHGGGGGGGGHHHHGGGGGGHGGHHHHGHGGGGGHHHHHHHHHHGGGGGGHHHGGGGGHHHHHHHHHHGGGGGGGGGGGGGGGGGGGGGGGGFGGGGGGGGGGHHHHHGGHGGGHHGHHFHHHHHHHHHHHHGGGGGHGGHHHHHHHHHGGGGGGGHHHHHHHHGGGGGGGGHHHHGGGECGGGGGGGGGGFFFBFFFCCCCC
@M02197:102:000000000-ALU3V:1:1101:10203:20587 1:N:0:1
CTGTTACAGCGATCCTCCGCTTATTGATATGCTTAAGTTCAGCGGGTATTCCTACCTGATCCGAGGTCAACCTGAAAAAAAATGTTTTGGGGTTTGACCGGCCCGGAAGGTCCTTGCAACTCGATACGTGCTCCCGAAAGAACTCGTTGTATCGAGGGTCCCACGGACGCCGTCATTACTTTTGGGAACCAGTTGGTGTGACCCATCTTGGTTCCAATGCCACACCCCGGGGGGTGGAGGGAAGGATAATGACGCTCGAACAGGTATGCCCTTCGGAATACCAAAGGGCGCAATGTGCGTGCAAAGATTCGATGACTCAC
+
BBBBBFFFFFB@GGGCGCFGGGGHHHHHGHHHHHHHGHHFHBFFGGGGHHHGHHHHGHGHGHGGGGGHHHHHHHHFGHAGGGHGHFHHHGGGE>F9HHFGGGCGGGGGGG?FFH:FHHHHHHGGHHGFGHGGDHGGCGGGGHHFHDHGHGHHFFGE;CABGFFGGCA@-A@FDD=FBFFBBEHF>AE5?EFFGFFFAEFFFFCBEHHFHGGFFFFFFFFC?CBFFEEE=EE/FFF?E;EDBHHGFBGHHFCECEBA?FHHHE0BHGGEE?/CGFBGGDDA01E00GGCGFFHGAA0EE1F1FGFGAA1FFFDB1DAAAAA
@M02197:102:000000000-ALU3V:1:1101:6689:20601 1:N:0:1
CTGTTACAGCGATCCTCCGCTTATTGATATGCTTAAGTTCAGCGGGTAGTCCTACCTGATCTGAGGTCTATCACAGTTGATCCCGAGCTTGCGCAAGGGCGGTTTCGAGGAGGTCGAACGGACCACAGTCGAGCGATACATATCACGCAAGACAAAGGGCCGCAAGGCCACCGATGCATTTGAGGCGAGCCCGGCAAGGGGCAACACCCAAGTCCGACCCCCCCATGCAGGACACGAGGGGACGAAAGCTGACGTGACACTCAGACAGGCATACCCTCCGGAATACCAGAGGGTGCAAGGTGCGTTCAAAGATTCGATGACTCAC
+
ABBBBFFFFFDBGGGFGGGGGGGHHHHHFFHHHHHHHHHHH5DFGGGGGHHHHHHHGHGGHHFHHGHHHHEHHHHGFFHHHHHHGGGGGHHHGGGGGGG:GG>CGHGGGGGGGDFGGFHGGGGGHHHHBF.><DGGGGGHHGGHHHDHGFDGGHHHEGGGGGFFBBEGGGGGGFFFFFFFFFFFEFFFFBBEFFEFFFFFB?DBAAFFFFEEFFFDFFGGGHHHGBGBHGBFGFGFCFGGGGGHGFFFAGFFGHHFDFHGBDBGGFHFGHHFCGGE?CHHHHHCHCHHHHEGCFHFGCE2?GFGGFGGFGEGFFFBFFFDAAAA3
@M02197:102:000000000-ALU3V:1:1101:23307:20624 1:N:0:1
CTGTTACAGCGATCCTCCGCTTTTGATATGCTTAAGTTCAGCGGGTATTCCTACCTGATCCGAGGTCAACCTGAGAAATAAAAGGTTAGACCGACCCGACGAGACCTTGCAACTCCCCGCGTGCCTCGAAAGACTCGTTGCGAAGAGGGTCCCACGGACGCCGTCATTGTCTTTGAGACCAGTTGCGTTGCCACAACTCGGTCCAACACCCAAACCGAGGTTTGGAGAGAGGATAATGACGCTCGAACAGGCATGCCCATCGGAATACCAATGGGCGCAATGTGCGTTCAAAGATTCGATGACTCAC
+
>AAAAFFFFFDDGGGGGGGGGGGHHGHHHHHHHHHHHHHFGHGGGFGHHHHHHHHHHHHHHHGGGGHHHGGHHHHGGFHHFHHHGFFHHHHHCGFGGGGGGGGGGGHGHFFGHGHHHGGGGGGGHHHFCFFEHHHHGHGGGGGHGGHGHHGHHHGGGGGAGGGHGGGGFFGFGHFFFFHHHGGGGGHHGHGFHGGGGGGHHHGHFFFEGEGGGFGGHHGFFFHHHHHGHHHH;HHHFGGGGHHGHHHHHHHFHHFHGGGGFGHHHHHGHGHGFEGGHHGHGGFFHFGGGGGGGGGFFFFFFFBABBB
@M02197:102:000000000-ALU3V:1:1101:4550:20626 1:N:0:1
CTGTTACAGCGATCCTCCGCTTATTGATATGCTTAAGTTCAGCGGGTATTCCTACCTGATCCGAGGTCAACCTTGTAAAAATGGGTTATAGGACCGTGCCGGGGGACCTTTCAACTCCGTGCGTGCTTAAAAAGCTCGTTGCACCGAGAGTCCCACGGACGCCGTCATTACTTTTGGGACCGGTCGGGGGTGAACCCGGACCTAGATCCAACAACAAGCCAGGCTTGAGAGGTGATAATGACGCTCGAACAGGCATGCCCTTCGGAATACCAAAGGGCGCAATGTGCGTTCAAAGATTCGATGACTCAC
+
ABCCBFFFFFBCGGGGGGGGEFFHHHGHHHHHHHHHGGGHHHHGGGEEHHHHHFHHHHFHHHHGGGGHGFFHHHHHHHHFHHHHHFEHHFFFFFGGGHGECGGGGGGGHHGHHHHHHHGGFGGGGGGGHHHHHDHHHGGEGDHHHGGHHHGGHHHGGGGGGDGFDGGGGGGGEHHHGGGGGFCGGFGFHHHHFFFEGHFGHHHHHFGHGHHHFHFGFHHHHGFFGFFHHGHF;GDBHHGFDEGHHGGHHGHFGHHGGGGGGFHGFCGGHHGCFGE?GGHHHGGE??GGFFGCGGFGGFFFFFFFBAAA?
@M02197:102:000000000-ALU3V:1:1101:16422:20627 1:N:0:1
CTGTTACAGCGATCCTCCGCTTATTGATATGCTTAAGTTCAGCGGGTATTCCTACCTGATCTGAGGTCTATCACAGTTGATCCCGAGCTTGCGCAAGGGCGGTTTCGAGGAGGTCGAACGGACCACAGTCGAGCGATACATATCACGCAAGACCACGGCCCGCACAGAGACCACCGACACATTTGAGGCGAGCCCCGGAGGGCAACACCCATATCCGACCCCGACGGGCAGAACCCGTTGGGACGATGATTGACGTGACACTCAGACAGGCATACCCTCCGGAATACCAGAGGGTGCAAGGTGCGTTCAAAGATTCGATGATTCAC
+
BCCCCFFFFFDDGGGGGGGGGGGHHHHHHHHHHHHHHHHHHHHGGGGGHHHHHHHHHHHHHHHHHGHHHHHHHHHHHHHHHHHHGGGGGHHHGGGGGGGGGGGGGHGGHGGGGGHGGGHGGGGGHHHHHHGGGGGGHGGHHHHHHHGHGGGHHHHHGGGGGGGGGHHGHGGGFGFFFHGHGFFHGGGGGHFGGGFFGGFHHFFGGGFHGFEFFFGGGGGGGGGFGHHHHHHGGGGGFHGGGHHHGHHHHGGHFGHHHHHHHGHHHHHGHHHGFBGGGGGGHHHHHHGHHGHGHHHHGGHGGGGHGGGGGGFGGFFFFFFFF@CCBB
@M02197:102:000000000-ALU3V:1:1101:4534:20635 1:N:0:1
CTGTTACAGCGATCCTCCGCTTATTGATATGCTTAAGTTCAGCGGGTATTCCTACCTGATCCGAGGTCAACCTTGTAAAAATGGGTTATAGGACCGTGCCGGGGGACCTTTCAACTCCGTGCGTGCTTAAAAAGCTCGTTGCACCGAGAGTCCCACGGACGCCGTCATTACTTTTGGGACCGGTCGGGGGTGAACCCGGACCTAGATCCAACAACAAGCCAGGCTTGAGAGGTGATAATGACGCTCGAACAGGCATGCCCTTCGGAATACCAAAGGGCGCAATGTGCGTTCGAAGATTCGATGACTCAC
+
?AABBFFFFBDBGGGGGFE2EAAGFHBGFHFCFDFEFGFGDGCECEEEHHHFHH3GDA3F5FAE0EEFFDGHHHBFHGHFGCGHFG19FHFFH9FEEECGAEGCGCC?GDGGFHGHG@CGGFGGGGGFFGHB?AHEFG00CEFHFFFFFCC0CG0CCGGGB@GBB@D?GFFCFG9BBF#A/@<@@CCHHDFHFCFADBE1GGBFHFFFFFFGFGEE?0;AFFBEFFE9HHHE6HFF?FB:B/A0A/2F1F1GBFFFF?EAEEB22A2AA01A0/A000DA2GE0A0A111A3GGE11C@@@11DAAAA1
@M02197:102:000000000-ALU3V:1:1101:8455:20597 1:N:0:1
CTGTTACAGCGATCCTCCGCTTATTGATATGCTTAAGTTCAGCGGGTAGCCCTACCTGATTTGAGGTCTAACTAAAAGTTATTAGAGTGGAGGGAGCGAAAACTTATTACGCATTCCACTTAGACATTTAAGACGAGCCACAAGATGGCAGACGTCCAAAGCTCATACATAGAAAACTAGGTATGAGAGGTCTTATGACACTCAAACAGGCATGCCTTTCGGAATACCAAAAGGCGCAATGTGCGTTCAAAGATTCGATGATTCAC
+
BBABBFFFFFBBGGGGFFGGGGGGHHGFHHHGHHFHH5DD<FBEG9GG-HHH9HFGD:GGFG9HGHGC8HHHHHHFHHDGGHHHHGHHGEHHGC?EAEEFEEFHEFFHFHFCF<?4F4FFFGBDFFHFHHG3F>FFHGGHGEEFHBGHFGDEGCHHHGCFHC22GBHGFGHGHHHH;FFFHFFFFHGHHHFBBHHHHH9HFGFHGGFFCFB1HEGA;FGHFHHHGBGHHHGGGGFHHGGCEEG:GGGGGGGABGCB3DFFF?A1AA
@M02197:102:000000000-ALU3V:1:1101:14298:20701 1:N:0:1
CTGTTACAGCGATCCTCCGCTTATTGATATGCTTAAGTTCAGCGGGTATTCCTACCTGATCCGAGGTCAACCTGAAGAATATAGATTTAGAGGTGGCCGGGCCCACAAGACCTTGCAACTCGACGCGTGCTCCGGAAAGCTCAGTGCGAAGAGGGTCCCATGGACGCCCGTCATTGTCTTTGAGACCAGTTGGCCGCGAACGGTCCAACGCGGTCCAACACCCGAAACCCCCGCGGTAAAGCAGGGGTTTTGGAGGGAGGATAATGACGCTCGAACAGGCATGCCCTTCGGAATGCCAAAGGGCGCAATGTGCGTTCAAAGATTCGATGACTCAC
+
AABBBFFFFFCCGGGGGGGGGGGGHHHHHHHHHHHHHHHHHHHGGGGGHHHHHHHHHHHHHHHGGGGHHHHHHHGHBGHHHHHHHHHHHHHHHGHGHHGFGGGGGGGHHHGHHHHGHHHHHGHGGGGGGGGGHGGGGGHGHHHHHHHGGGGGHGFGHHHHHHHHHGGGGGFGGGGFFFFGGGGGGGGGGGGGGGGGFGGGGHHFHFFFGGGHFFAHGFFFFGGHGGCGGGGGGGEHHHHHHGGGFGFEHEHGFHGHHHGHFHHHGGGFFFFGHHHGHHHGFGGGGGGFHHHHHGHHHHHGGGGGFHHHCGGGHGGGGGGGGGGFFFFFFFCCBCC
@M02197:102:000000000-ALU3V:1:1101:18066:20702 1:N:0:1
CTGTTACAGCGATCCTCCGCTTATTGATATGCTTAAGTTCAGCGGGTATTCCTACCTGATCCGAGGTCAACCTGAGAAATAAAAGGTTAGACCGACCCGACGAGACCTTGCAACTCCCCGCGTGCCTCGAAAGACTCGTTGCGAAGAGGGTCCCACGGACGCCGTCATTGTCTTTGAGACCAGTTGCGTTGCCACAACTCGGTCCAACACCCAAACCGAGGTTTGGAGAGAGGATAATGACGCTCGAACAGGCATGCCCATCGGAATACCAATGGGCGCAATGTGCGTTCAAAGATTCGATGACTCAC
+
ABCDBFFFFFCCGGGGGGGGGGGHHHHHHHHHGHHHHHHHHHHGGGGGHHHHHHHHGGHHHHHGGGGHHHHGHHHEHHHGHHFHHGHHHGHHHGGGGGGGGGGGGGGHHHHHHHHHHHGGGGEDDHGFGGGGGHHHHGGGHHHHGCFHHGGGHHHHGGGGGGGHFHGGGHFFGHGHHHGHHHGGGGGHGHHGGHGFFFFGGHGHHGFFFGGGGGGGGHHGHHFHHHHHHHGHHGGHGGGGGGFFGHHHHHHGGHHHEGDGFHHHHHGHHHGHGGGGGHHHHGGGGHGGGGGGGECGFFFFFFFB@BAA
@M02197:102:000000000-ALU3V:1:1101:26738:20700 1:N:0:1
CTGTTACAGCGATCCTCCGCTTATTGATATGCTTAAGTTCAGCGGGTATTCCTACCTGATCCGAGGTCAACCTGAGAAATAAAAGGTTAGACCGACCCGACGAGACCTTGCAACTCCCCGCGTGCCTCGAAAGACTCGTTGCGAAGAGGGTCCCACGGACGCCGTCATTGTCTTTGAGACCAGTTGCGTTGCCACAACTCGGTCCAACACCCAAACCGAGGTTTGGAGAGAGGATAATGACGCTCGAACAGGCATGCCCATCGGAATACCAATGGGCGCAATGTGCGTTCAAAGATTCGATGACTCAC
+
BCBBBFFFFFCCGGGGGGGGGGGHHHHHHHHGHHFGHGHHGHHGGGGGHHHFHHHHHHHHHHHGGGGHHGHHHHBGGHHFHHHGHGFHFGHHHG9EGGGGGGGGGGGHHHFHHHHHHHGGGGGGGHFFGEGGGHHHHGGGHHHHHHHHHGGHHHHHGGGGGFDFGHHGGGFGGFFHFGFHHGGGGGFFFFHFGGFGGGFFFFDEHFFFFGFGE?GGFHHGGHGHHGHHHFHHHFGFFGGGGGHHFFHHHHHHHHHGHGGEEGHFHGEDHHHGAGGGFHCHHFGFGHGFGCGGGGGGFFFFFFFBABBB
@M02197:102:000000000-ALU3V:1:1101:23105:20662 1:N:0:1
CTGTTACAGCGATCCTCCGCTTATTGATATGCTTAAGTTCAGCGGGTATCCCTACCTGATCCGAGGTCAACCTTAGAAATGGGGTTGTTTTACGGCGTAGCCTCCCGAACACCCTTTAGCGAATAGTTTCCACAACGCTTAGGGGACAGAAGACCCAGCCGGTCGATTTGAGGCACGCGGCGGACCGCGATGCCCAATACCAAGCGAGGCTTGAGTGGTGAAATGACGCTCGAACAGGCATGCCCCCCGGAATACCAGGGGGCGCAATGTGCGTTCAAAGATTCGATGATTCAC
+
CCCCCFFFFFCCGGGGGGGGGGGHHHHHGHHHHGHHHHHHHHHGGGGGHHHHHHHHHGHHHGHGGGGGHHHHHGHHHHGHHHHGGGGGHHGHHGFGGGGGGHHHHGGGGGGHGGHHHFHHGGGGGHHGHHHHHHHGGGGGGHHGGGGGGHHGHHFHHHGGGGGFGGGGGGGFFFFGGGGGGGGFGGGFGGGGGHHGFFBFGHGGGHGGHHHHHHHHHHGHHHHFGGGGHGGHHHHHHHHGGGGFBGGGGHHGHHHGGGGGGGGHHHHGGGGHGGGGGGFGGGFFFFFFFBBACB
@M02197:102:000000000-ALU3V:1:1101:16916:20756 1:N:0:1
CTGTTACAGCGATCCTCCGCTTATTGATATGCTTAAGTTCAGCGGGTATCCCTACCTGATCCGAGGTCAACCTTAGAAATGGGGTTGTTTTACGGCGTAGCCTCCCGAACACCCTTTAGCGAATAGTTTCCACAACGCTTAGGGGACAGAAGACCCAGCCGGTCGATTTGAGGCACGCGGCGGACCGCGATGCCCAATACCAAGCGAGGCTTGAGTGGTGAAATGACGCTCGAACAGGCATGTCCCCCGGAATACCAGGGGGCGCAATGTGCGTTCAAAGATTCGATGACTCAC
+
ABCAAFFFFFCCGGGGGGGGFGGHHHHHHHGHHHHHHFHHGHGGGGGGHHHHHHHHHHHHHHHGGGEGHHHGHHHHHHGEHHHGGGFEEHHHHGGGGGGGGGHHHGGGGGGHGGHHHHHHGGGGGGHHHHHHHHGGGGGGGHHHGGGGGGHHGHHHGHHGGGGGGHHHGHHGFGGGGGGGGGGGDDGFHHHFGFFHGFFGGHGGGHHGHHFGHHHGFHHGHHGFFGGFFHAGGHHHFEFHGGFFFGGHHFGGFFAFGGGGGGCHFHHGGGCHGFGGGGGGGGFFFFFBFABAA3
@M02197:102:000000000-ALU3V:1:1101:9509:20748 1:N:0:1
CTGTTACAGCGATCCTCCGCTTATTGATATGCTTAAGTTCAGCGGGTATCCCTACCTGATCCGAGGTCAACCTTGGTATGAAAGGTGTGCCTCCCCCGGGGGGAAGGCGGCGACCGGCGTCTGAATTTCTAGCCGTGTACGTGCCCGAAAGCTCAGTGTACAGGAGTCCTCACAGACGCCGTCATTATCTTTGGGCGGGGCGGCGGCCCGGGAGGGGGCCGCGCCACCACCAACAGCAAGCCGGGCTTGAGGGGTGATAATGACGCTCGAACAGGCATGCCCTTCGGAATTCCAAAGGGCGCAATATGCGTTCAAAGATTCGAGGATTCAC
+
BBBBBFFFFFBBGAFGGFE?EGGHHHFHHHGHHFHHHHHHHHGGFCFGHFFHHHHHHHHHHHHGCGGHG3GGHHHHEGGHGHFHHHHHEFHHHHGGGGGGFGGBGGG@BGGFFFFFFFFFFFEFFFFFFFFFFFFFFFFFFFFFFEFDFFFFFFFFFFBBFFFFFFFFFFFFEFFE@ADFFFGFFFBFFEFGGGGFAFA:-GGCGGCCFFGFGCDAFFFFFFFFFFEFFFFG>DHGGGGEEACGFDCCEBE>0DHHFHFF??AGGHGEFGGFEEA00F//AACGFBFGB110DE000000AEFHEE0EFFDFF33GECGA1D313FA11>>
@M02197:102:000000000-ALU3V:1:1101:15170:20820 1:N:0:1
CTGTTACAGCGATCCTCCGCTTATTGATATGCTTAAGTTCAGCGGGTAGTCCTACCTGATCTGAGGTCAAATCAAGAGTGCATTGACTGCGGTTTAGAGTGCGGACGGAGACAACTGATGTTTCGTCACACTAAGGCATTTAAGGAAGGCCAGAGGCGATCCCAAAGCTCAATGACGGTCAAGAAACCGCCAGAGAGAAGGTCTAATGACACTCAGACAGGCATACCCTTCGGAATACCAAAGGGTGCAAGGTGCGTTCAAAGATTCGATGATTCAC
+
CCCCCFFFFFCCGGGGGGGGGGGHHHHHBGHHHHHHHHHHHHHGGGGGGHHHHHHHHHHHHHHGHGHHHHHHHHHGHHHHHHHHHHHHHHHHHGGHHHHHHHGHHGHGGGGGHHHHHHHHHHHHHHGHGHHHHHHHHHHGHHHHHHHHGHHHHGHGFGHHGGHHHGHHHHHHHHHHHHHHHGHGGGGGGHGHHGHHHHGGGGHHHGHHHHHHHHHHHHHGHGFFFGGGGGHHHHHHHHHHHHGGHHHHHGGGGGHGGGGGGGGGGFFFFFFFCBABA
@M02197:102:000000000-ALU3V:1:1101:12625:20753 1:N:0:1
CTGTTACAGCGATCCTCCGCTTATTGATATGCTTAAGTTCAGCGGGTAGCCCTACCTGATTTGAGGTCAATGTCAAAATATGTGGGTTGTTATGAGCAGGCCTCAAGACCGGCCGAGACGAAACTTATCACGTCAGGCGTAGGTCAAGAAATTCCCACTGAATCATTTGAGACGAGCCTTGTGAGGCAGACGCCCAGGTCCAAGTCCACCAAAAGGTCAAAAAACCCTCGGGGATTGATGTTTCATGACACTCAAACAGGCATGCCTCTCGGAATACCAAGAGGCGCAAGGTGCGTTCAAAGATTCGATGACTCAC
+
CCCCCFFFFFCCGGGGGGGGGGGHHGHHHHHHHHHHHHFHHHHGGGGGGHHHHHHHHHHHHHHFEFHHHHHHHHGHHHHHHHFHHGGGGFHHGHHHHGGHGGHHHHGHHHGGGGGGGGGGGGGGGHHHHHHGHHGGGFHFHGG>GHHHHHHHGHHHGGHGHHHHHHHHHHGHGHHGGGHHGGGHGGGGGGGFGGHGHGGGGGHHFGGGGHHFHHHEGGGGGGFFGGGFEFHGFBHHHHHGEHGFGHFHGHFEBHGGGHGHGHGGGFE?FHHHHHGHGHHHGGGGFHHFHGGEGHGGCGGGGGGGFFFFFFFBBBA?
@M02197:102:000000000-ALU3V:1:1101:3784:20895 1:N:0:1
CTGTTACAGCGATCCTCCGCTTATTGATATGCTTAAGTTCAGCGGGTATTCCTACCTGATCCGAGGTCAACCTGAGAAATAAAAGGTTAGACCGACCCGACGAAACCTTGCAACTCCCCGCATGCCTCGAAAGACTCGTTGCGAAGAGGGTCCCACGGACGCCGTCATTGTCTTTGAGACCAGTTGCGTTGCCACAACTCGGTCCAACACCCAAACCGAGGTTTGGAGAGAGGATAATGACGCTCGAACAGGCATGCCCATCGGAATACCAATGGGCGCAATGTGCGTTCAAAGATTCGATGACTCAC
+
AABBBFFFF4DDGG2GFCEAA2EEHFFFGHGFFFGGHHFF5D52ECAEGHGFFFHHHHFFG5C1AE>GHFFHEF??BGHFGF;@3EFEFGGHF/EEEEEE/</#EEF1DDCGGHGB>C9/A#@/.>FC?EHDGHGHG@G9CA?09.;:GHC@.C;:-CA@-<@@?FDFBCBFFFFBFEGBF</<CGFEAD//;2FFAE/BDDFG@FFFEEDDGGE??;HFGBBBFEB>D;39>BBFFFF/B?:AGGHFFDF10CFAHEE//FHHG2DFG1HFA0EA0GHFFEEAAB11DBG3GGGE1FDBB11>1>>1
@M02197:102:000000000-ALU3V:1:1101:7177:20881 1:N:0:1
CTGTTACAGCGATCCTCCGCTTATTGATATGCTTAAGTTCAGCGGGTATTCCTACCTGATCCGAGGTCAACCTGAAAAAAGTTTTTGGAGGTGACCGGGTCCCTGGGCCCTTGAAACTCTACGCGTGCTCCGGAAAGCTCAGTGCGAAGAGGGTCCCTGGGACGCCGTCATTGTCTTTGAGACCAGTTGGCCGGTGAAGGCCAACGCGGTCCAACACCAAACCCGGGGGTTTGAGAGAGGATAATGACGCTCGAACAGGCATGCCCTTCGGAATGCCAAAGGGCGCAATGTGCGTTCAAAGATTCGATGACTCAC
+
BBABBFFFFFBBGFEGBGECGGGCHHHHFHGHGHBGHHHHGFFFCGGGHHHGHH3BGGFHHFEEGGGHHFGHHHHHFH1/?EGHHG?EFGFGEHE:9A9/>GAGHHGEGGG:BG<G?GF:GHADDADDBGHDCBGFEFHHHHFHFFADFGFCAEGFGCGHGFHABFG?HGFF<CBFGB=BHGGGFFBBB/F?GA@@;BFEFCB;CC=CBBBGE/<?EEA?AAEECFFFFEHHFGEAFAGDFD4HEA>EGGFEHHFGGBFFGEF/??/E0FHHFBGF1EA0ECEE1D3HGEAE1A1GF3GFA11113311B1>1A1
@M02197:102:000000000-ALU3V:1:1101:6952:20965 1:N:0:1
CTGTTACAGCGATCCTCCGCTTATTGATATGCTTAAGTTCAGCGGGTAGTCCTACCTGATCTGAGGTCTATCACAAGAGTCCGCTCGCAGAGCGAGGGCGGTTTCAAGGAAGCCTGCCGTCCCAAGGTCGAGCGATACATATCACGCAGGACAAAGGGCCGCAAGGCCACCGATGCATTTGAGGCGAGCCCGGCAAGGGGCAACACCCAAGTCCGACCCCCCCGTGCAGGACACGAGGGGACGAAAGCTGACGTGACACTCAGACAGGCATACCCTCCGGAATACCAGAGGGTGCAAGGTGCGTTCAAAGATTCGATGACTCAC
+
CCCBBFFFFFBCGGGGGGGGGGGHHCHHHHFHHFHCHFHFHHGGCFGGGHHGGGHHHHHHHHHHHGHHHHHHHHHHHFHGHHGGGGGGGGGHHGGCGGGGGFGGHHHHFHHHGHHHHHGGGGGHHHGGFGFGGGGGGGHGHHHHHCFGFGGHHFHHFFGGGGGGGGGGGGGGFFFFFEFFFFFFFFFFFFFFFFEFFFFFFFFFFFFFFFFFFFFFFGGDGGGHHHGHFGHHHGGHHGGGHFHHGHH?FGG?HHGHHHGHHHHHFFFD3HHEGGCGCFHHHHGGHHHHGGHHHHHHFGCGGHGGGGGCGFGGFFFFFFFBBBBB
@M02197:102:000000000-ALU3V:1:1101:25032:21076 1:N:0:1
CTGTTACAGCGATCCTCCGCTTATTGATATGCTTAAGTTCAGCGGGTATCCCTACCTGATCCGAGGTCAACCTTAGAAATGGGGTTGTTTTACGGCGTAGCCTCCCGAACACCCTTTAGCGAATAGTTTCCACAACGCTTAGGGGACAGAAGACCCAGCCGGTCGATTTGAGGCACGCGGCGGACCGCGATGCCCAATACCAAGCGAGGCTTGAGTGGTGAAATGACGCTCGAACAGGCATGCCCCCCGGAATACCAGGGGGCGCAATGTGCGTTCAAAGATTCGATGACTCAC
+
CCCBBFFFBFBCGGGGGGGGGGGHHHHHHHGHHHHHHHHHHGHGGGGGHHHHHHHHHHHGHHHGGGGHHHHHHHHHHHHHHHHGGGGGHHHHHGGGGGGGGHHHHGGGGGGHGGHHHHHHGGFGGHGHHHHHHHHGGGGGGHHHGGGGGHHHHHHHHHHGFFFFGEFGGGGFGGGGGGGGGGGFFGGGGGFFFFHHHFHGGHGGGHGGHHHHHHHEHGFHHGHGGGFFHHGHHHHHHHGFGGGGGGGHHFFHGEHGGGGGGGFCHHHGGGGGGCFGGGGGGGFFFFFFFAA?AA
@M02197:102:000000000-ALU3V:1:1101:25944:21166 1:N:0:1
CTGTTACAGCGATCCTCCGCTTATTGATATGCTTAAGTTCAGCGGGTATTCCTACCTGATCCGAGGTCAACCTGAGAAATAAAAGGTTAGACCGACCCGACGAGACCTTGCAACTCCCCGCGTGCCTCGAAAGACTCGTTGCGAAGAGGGTCCCACGGACGCCGTCATTGTCTTTGAGACCAGTTGCGTTGCCACAACTCGGTCCAACACCCAAACCGAGGTTTGGAGAGAGGATAATGACGCTCGAACAGGCATGCCCATCGGAATACCAATGGGCGCAATGTGCGTTCAAAGATTCGATGATTCAC
+
ABBACFFFFFBCGGGGGGGGGGGHHHHGHHHHHHHHHHHHFHGGGGGGHHHGHHGFFHHHEHHG?EGFHHHHFGFFEHHGGGHGHFFGHFHGGGG9EGGGGGGGGGGHFHFHHGHHHHGGGGCGFHHHGGFDG<GHHGHGFGHGGCGAE?GCHHCFDCGG?AGGGGGGG7FEG%HHGGEFFHFFGGGFHHFDFGFGFEFFFFFFHFFFFFEEEEFGFCCBF:GFDGFFHGFDGFFFFGFF?DDGF5G3FHFEFHHHEDEAEBHG5AD5BHGGGGGEABEFGEEAEEG5BGGFGEBCFFFFFFF>A3>A
@M02197:102:000000000-ALU3V:1:1101:7229:21333 1:N:0:1
CTGTTACAGCGATCCTCCGTTATTGATATGCTTAAGTTCAGCGGGTAGTCCTACCTGATTTGAGGCCAGATGTCAAGAAGTTACACACAAGTGTGTAGGGTATAGAAAGCAGACTATTGTCAAGTCCTGGCCACAAGCGAGCTCGTGTCCTAAGCGAAATACTTATTACGCCTAGGGGAACCAGTCAAAGACTAATCCAGCTTACATTTTTAAGGCGAGTCAACTTGGCATTGACAAACGCCCACATCCAACATCCAAGCTCGGATTAACCAAACTTGGAGTTGAGGTTTTCATGACACTCAAACAGGCATACTCTTCGGAATACCAAAGAGTGCAATTTGCGTTCAAAGATTCGATGATTCAC
+
AABCCFFFFFCCGGGGGGGGGGHHHHHGHHHHHHHHHHGFFGGGGEGGHHHHHGHHGHHHHEGGHGGHHHHHGHFHHHHHHHHHHHHGGGHGHHHHHHHGHHHHHHHHHHHFHGHHHHHHHHHHHHHHGGHHHGHHHHGGGGGHGGG9HHHHHHHGHHGHHHHHHHGHHGGGHGHHHHGGGHHHGHHHHHHHHHFHHGHHHHHHGHHHGFGGGFGGHHHEHHHHGHHHHFFGHHGGGGGGGGHHHFGEFEHHGHFFHGE?EGHHHHHHEGHHGEHHHHHHHHHHHGGHHHHHHHHHHHFGHHHHHHEHHGGHHGGGGHHHHHHGHHHHHHHHGHHHHGFGGGGGGFGGGGGGFFFFFFFBBBBA
@M02197:102:000000000-ALU3V:1:1101:16855:21358 1:N:0:1
CTGTTACAGCGATCCTCCGCTTATTGATATGCTTAAGTTCAGCGGGTATTCCTACCTGATCCGAGGTCAACCTGAGAAATAAAAGGTTAGACCGACCCGACGAGACCTTGCAACTCCCCGCGTGCCTCGAAAGACTCGTTGCGAAGAGGATCCCACGGACGCCGTCATTGTCTTTGAGACCAGTTGCGTTGCCACAACTCGGTCCAACACCCAAACCGAGGTTTGGAGAGAGGATAATGACGCTCGAACAGGCATGCCCATCGGAATACCAATGGGCGCAATGTGCGTTCAAAGATTCGATGACTCAC
+
ABABAFFFFB@2GGGFGGGGGGGHHEDGHHHHHGHHHHGG5FGGGGGGHHHHHHGHHHHHHGHGECEHHHHGHGGEFEGGGHFFFFFFGFGHHGGGGGGGG:GG:CFFHBFFGCGGG@EDECGGF9FGDDFDAGHHHAGFHCGCFFHGACCF/:GC--9BABDGG@AGGEGGFBFFHHHFGFFBF@FBFFCFFHHFEA/<BAAEEEE?>GEGCGGFF3HGHGB@A@GH:HFGF9(HG1#GF?FHFHHGHFHFGC21CE??EBFFDDFFHFCFEEE2GHHFHFGGGHFGFGGGBCCGFFFFFFFA3?AA
@M02197:102:000000000-ALU3V:1:1101:16855:21377 1:N:0:1
CTGTTACAGCGATCCTCCGCTTATTGATATGCTTAAGTTCAGCGGGTATTCCTACCTGATCCGAGGTCAACCTGAGAAATAAAAGGTTAGACCGACCCGACGAGACCTTGCAACTCCCCGCGTGCCTCGAAAGACTCGTTGCGAAGAGGATCCCACGGACGCCGTCATTGTCTTTGAGACCAGTTGCGTTGCCACAACTCGGTCCAACACCCAAACCGAGGTTTGGAGAGAGGATAATGACGCTCGAACAGGCATGCCCATCGGAATACCAATGGGCGCAATGTGCGTTCAAAGATTCGATGACTCAC
+
AABBCFFFFFCCGGGGGGGGGGGHHHHHHHHHHHHGHHHHHHHGGGGGHHHHHHHHHHGHHHHGGGEHHHHHHHGHHHHHHHHHHGGHHHHFH?GGGGGGGGGGGGGHHGHHHHEHHHGGDGFGGHHHGGHGFHHHHGHGHGHGHHGHFHHGHGHHGDGGCFCGHHHGGGCFFHHHFFFHHHFGFFFGFHFFFHGFGGGGHFFFHGEGEGFGGGGGGHHGHHHHGHHHGHGHEHHHHGGFFF?HGHHHHHHHHHHHEGGGGGHHHHHHHHHHEEECGHCHHGGGEAFFBGFCGGGGBFFFFDFABBBB
@M02197:102:000000000-ALU3V:1:1101:16495:21305 1:N:0:1
CTGTTACAGCGATCCTCCGCTTATTGATATGCTTAAGTTCAGCGGGTAGTCCTACCTGATCTGAGGTCTATCACAAGAGTCCGCTCGCAGAGCGAGGGCGGTTTCAAGGAAGCCTGCCGTCCCAAGGTCGAGCGATACATATCACGCAGGACAAAGGGCCGCAAGGCCACCGATGCATTTGAGGCGAGCCCGGCAAGGGGCAACACCCAAGTCCGACCCCCCCGTGCAGGACACGAGGGGACGAAAGCTGACGTGACACTCAGACAGGCATACCCTCCGGAATACCAGAGGGTGCAAGGTGCGTTCAAAGATTCGATGACTCAC
+
AABBBFFFFFCCGGGGFGGGGGGHHHHHHHHHHHHHHHHHHHHGGGGGEFHHHHHHHHHHHHHHHGHHHHHHHHHHHHH5FFEGGEEGGGGHHGFFGGGGGFFGHHHHHHHHFHHFGHGGGGGHHHGDGFCGGGGHGGFHHFFHGGHGGGGHHHEGGGGGGGGGGGG?AEFGFFFFFFFFFFFFFFFCDFFFFBAFFFFFFFEAFFFFFAFCFFFFAFFEEFGGGHHGHHHHHGGHHGGGHGHHHHHGGHHEG5HGHHHHHHHHGHHHG3F1GGFGGHHHHHGEFFCCHGHGHHGHHGGGGGGGGGGGGGGGFFFFFFFBABBA
@M02197:102:000000000-ALU3V:1:1101:20108:21406 1:N:0:1
CTGTTACAGCGATCCTCCGCTTATTGATATGCTTAAGTTCAGCGGGTATCCCTACCTGATCCGAGGTCAACCTTAGAAATGGGGTTGTTTTACGGCGTAGCCTCCCGAACACCCTTTAGCGAATAGTTTCCACAACGCTTAGGGGACAGAAGACCCAGCCGGTCGATTTGAGGCACGCGGCGGACCGCGTTGCCCAATACCAAGCGAGGCTTGAGTGGTGAAATGACGCTCGAACAGGCATGCCCCCCGGAATACCAGGGGGCGCAATGTGCGTTCAAAGATTCGATGATTCAC
+
ABCCCFFFFFDCGGGGGGGGGGGHHHHHHHHHHHHHHHHHGHHGGGGGHHHHHHHHHGGHHHHGGGGHGHHHHHHHHHHHHHEGGGGGHHHHHGGGGGGGGGHHHGGGGGGHGGHHHHHGGGGGGHHHHHHHHHHGGGGGGHHHGFGGGHHHHHHGHHHGGGGGGGGGGGGGGGGGGDGGFGGFGGGGGGGGFFFHGHFGGGGGGHHGHFGHGHHHHHHHGHHGGGGGGGFFHHHHHHHFGGGGGGGHHHHHHHHGGGGGGGGHHHHGGEGHGGGGGGGGGGFFFFFFFCCCCC
@M02197:102:000000000-ALU3V:1:1101:18654:21458 1:N:0:1
CTGTTACAGCGATCCTCCGCTTATTGATATGCTTAAGTTCAGCGGGTATTCCTACCTGATCCGAGGTCAACCTGAGAAATAAAAGGTTAGACCGACCCGACGAGACCTTGCAACTCCCCGCGTGCCTCGAAAGACTCGTTGCGAAGAGGGTCCCACGGACGCCGTCATTGTCTTTGAGACCAGTTGCGTTGCCACAACTCGGTCCAACACCCAAACCGAGGTTTGGAGAGAGGATAATGACGCTCGAACAGGCATGCCCATCGGAATACCAATGGGCGCAATGTGCGTTCAAAGATTCGATGACTCAC
+
BCCCBFFFFFCCGGGGGGGGGGGHHGHHHHHHHGHHHHHHHHHGGGGGGHHHHHHHHHGHHHHGGGGHHGHHHHHHHHHHHHHHHGHHHHGHHGGGGGGGGGGGGGGHHHHHHHGHFHGGGGGGGHGHGFHFFHHHHGHGGGHGGGHDGHHHHHHHGGGGFGGHGGHHHHHHHHHHHHHHHHGGGGGHHHHGGHGGGGGGHHHGHGGGFGGGFGFGGHHGHHHHHHHHHHHHHFGHHGGFFFFDFHHFHHHHGHGHHGGGGHHHHFGFHHHHGGGGGHGHGGGEGGGGGGGGGGGGFFFFFFFCCBBC
@M02197:102:000000000-ALU3V:1:1101:25858:21510 1:N:0:1
CTGTTACAGCGATCCTCCGCTTATTGATATGCTTAAGTTCAGCGGGTATCCCTACCTGATCCGAGGTCAACCTTAGAAATGGTGTTGTTTAACGGCGTAGTCTCCCGAACACCCTTTAGCGAATAGTTTCCACAACGCTTAGGGGACAGAAGACCCAGCCGGTCGATTTGAGGCACGCGGCGGACCGCGTTGCCCAATACCAAGCGAGGCTTGAGAGGTGAAATGACGCTCGAACAGGCATGCCCCCCGGAATACCAGGGGGCGCAATGTGCGTTCAAAGATGCGATGATTCAC
+
>A1A1B3@DF1>AFFGGGGGGGGHHFBHHHHHHGHHHHGHHFHGGGEGB1FFHHF0BDHH1AFEEEGHHFGEGDEGED;B9B%B*&@B29&BB@/>EEE:#BF1;<9/@A/???FBBGB#9>B<A<+@?1;1;?<CC/<FFE<0B>@C/FEFF4B@@@@<:-;;/AFFFF0.:;9.;AA@@?;@-99;@@@9C#,09;0FC;/C3:::;DGD<09#:D=0B0/</>/?FFCEHGG;6HHHC2CE/?/0F2F2DF/F?AE00E?BFA1EEEE011CGFGGAEF1FFD1FFAAAAA
@M02197:102:000000000-ALU3V:1:1101:21835:21558 1:N:0:1
CTGTTACAGCGATCCTCCGCTTATTGATATGCTTAAGTTCAGCGGGTAGTCCTACCTTATTTGAGGCCAGTAGTTAATAATAATAGTGTAAAGCGGAGACCTTATACGCGGGCTAAAAATTGCCTTAGCAACCCGGCTGATCTCCAGCTCATATATTTAAGGCAAGGTTGGCGGCGGCCAACCAAGCCCAAGGACCCGCACAGTTTTGAAGAAAAACCGGTTGGAGAAGATTAACGACACTCAAAAAGGCATGCTCTTTGGAATACCAAAGAGCGCAAGCTGCGTTCAAAGATTCGATGATTCAC
+
CCCCCFFFFFCCGGGGGGGGGGGHHHHHGHHHHHHHHHHHHHHGGGGGGHHHHHHHHHHHHHHHGGGGHHHHHGHHHHHHHHHHHHHHHHHHHHGGGGGGGHHHHHHHGGGGGGHHHHHHHHHHHHHHHHHHHGGGGHHHHHHHHHHHHHHHHHHHHHHHHGFHHEGGGHGHGGGHGGGGFGGHHHGFGHHHFGGGGFGHGFFGHHHGHHGGGGGFGGGHHHGHHHHGHHGHGFGHHGGFGGFHHHHHHFHHGGHHHFGHHHHHHGGHHHGGGGHHHHGGEGGGGGGGGGGGG4BFFFFFBBBBB
@M02197:102:000000000-ALU3V:1:1101:9111:21508 1:N:0:1
CTGTTACAGCGATCCTCCGCTTATTGATATGCTTAAGTTCAGCGGGTAGTCCTACCTGATCTGAGGTCAATCGATGCTTCCACACGAGGTGGCGGTTTCAAGGAGGCCACCGGCCCGCCGCACAGCGAAACGTATCACGCCACACAACGGACCGGGACGGCCGCCAATACATTTAAGGCGAGCCCGCAAAGGGCAACACCCAACTCCAACCCCGCCGGGCAGGACCCGGCGGGATGATGATTTACAAGACACTCAGACAGGCATACCCTCCGGAATACCAGAGGGTGCAAGGTGCGTTCAAAGATTCGATGATTCAC
+
BBBBBFFFFFBBGGGGGCEGGGGHGFHHHHHHHHHHHHHHHHGGGGGGGHHHHHHHHHHHHHFGHFHHHHHHGHHHGHHHHHHHGGGGG??FFGGFG:;GHHH<HGGF;GHGFGGGGGGGGGGGHHGGG:FGCGHGHGDFG9GHGG;GGCCFGGGGGGGGGBDFFFBFFFGFFBBFBEFFFGGCGHFGAFGFAEGEACFFFFEDFFFFBGCGGGGGHFFFBFFEFCEEGFCHH:5FFEHHGFGFBHGEHHHHGHHFHHHFHFGFAA0AGEFGHHFDDGFHHHGHHHHGBHE?CGFBGGCGGGGGGFFFFFFFBBBBB
@M02197:102:000000000-ALU3V:1:1101:19856:21565 1:N:0:1
CTGTTACAGCGATCCTCCGCTTATTGATATGCTTAAGTTCAGCGGGTAGTCCTACCTGATTTGAGGTCAGAGTCAAAAATTGCCCGAGGGCGATTGTAAGCAGTCATCACAACCTTCACCGACGAAACTTATTACGCCGACTACGGTGCTATCCCGCTAAGTCTTTTAAGGCGAGCCGGCAGAGCGGCAACACCCAAGTCCAAACTCCTCGGAAACCCGAGGGATTGAGTCTACATGACACTCAAACAGGCATGCCCTCCGGAATCCCAGAGGGCGCAAGGTGCGTTCAAAGATTCGATGATTCAC
+
AABAADDDFFDDAFGF4GEFF?AFBD565AD5DAF5F55D5EGEEC0AFEE5AFGAFFHHFFHHGFE23FGFD@EFFHA16)BFBE?ECE#/EEEEDFGFBE3BGHHH<HFH?9GFBDGHC8GGC@B4G1<GGGD@A?<CDGGG::<GGDF0GCC<0BCGFCGFHBFHHGFBCB@?@DB?BCFC@FF<GBEFE4HGEE1F1BB#>:@FEEB1A:BBFFB7FB1DFFF@99BFFFDFFFFFBFFGFGF11FHHFA//E/E0B1A100B10/0EE001BB00E0011BBA3B3AA11@33@3D>1AA1
@M02197:102:000000000-ALU3V:1:1101:16699:21593 1:N:0:1
CTGTTACAGCGATCCTCCGCTTATTGATATGCTTAAGTTCAGCGGGTATTCCTACCTGATCCGAGGTCAACCTGAGAAATAAAAGGTTAGACCGACCCGACGAGACCTTGCAACTCCCCGCGTGCCTCGAAAGACTCGTTGCGAAGAGGGTCCCACGGACGCCGTCATTGTCTTTGAGACCAGTTGCGTTGCCACAACTCGGTCCAACACCCAAACCGAGGTTTGGAGAGAGGATAATGACGCTCGAACAGGCATGCCCATCGGAATACCAATGGGCGCAATGTGCGTTCAAAGATTCGATGATTCAC
+
ABBCCFFFFFCCGGGGGGGGGGGHHHHHHHHHHHHGHHGHFFHGGGGGGHHHHHHHGHHHHHHGGGGHHHHHHHHHHHHHHHHGHGFGHFHHHGGEGGGGGGGC:GG:FHHHHEBGHHGGGGGGGHHHGFFFFFHHEGHGHHGHHGGGGGGHHHGHFGGGFAGGGEHHHHHFHHHHHHHGHGGGFFFGFFFFFFFFGGGGGFFGHGGFFGGGFGGFFHFFF3;FHHHHHHHHGHHGHFFGFDHGGHHHHFHHHHHHH?GFGFGHFHEEFGGHGGGGGHHHG?FGGHGGGGGGGGGGFFFFFFFBBBBB
@M02197:102:000000000-ALU3V:1:1101:8841:21652 1:N:0:1
CTGTTACAGCGATCCTCCGCTTATTGATATGCTTAAGTTCAGCGGGTAGTCCTACCACTTTGATGCCTATAGTTGGTATTGCCTTGCGGCGATTGGAAGCGATCCTACACTTGGTCCAGTGGAATCTTATTACACTTTACAAGCTACACATCGCTAATGCATTTGGAGCGAGCTACTGGCAACGCTCAAGTCGGTCTACAACTTAATGTAGTCCAGGGTTATAAGGCGCTCAAACCGGCATGCCCCAGGGGGCGCAAGGTGCGTTCAAAGATTCGATGACTCAC
+
ABCBCFFFFFCCGGGGGGGGGGGHHHHHHHHHHHHHHHHHGHGGGGGGGHHGHHHHHHHHHHHHHHHHHHHHGHHHEFHHGHHHHHFGGGGFGHGGFHHHGGHGGHHHHHHHGHHHHHHHGHHHHHHHHHHHHHHHHHHHHHHHHHHHHHHHGHHGHHFHHHHHGHHGGHHGHGHHHHHHGHHHHGHGGGGGHHHHHHHHGHHGHGHHGHHHGGHHGHHGHHGGGGGHGHGGFGGGGGHGGGFFHGGGGCGGGGHHHGGGGHGGGGGGGGGGFFFFDBFBBBA?
@M02197:102:000000000-ALU3V:1:1101:20931:21769 1:N:0:1
CTGTTACAGCGATCCTCCGCTTATTGATATGCTTAAGTTCAGCGGGTAGTCCTACCTGATTTGAGGTCAAATTGTCAAGTATGTTGTCCTCGCGGACGGTTAGAAGCGAGTCCGAACCAAGTCAACGACGTAGATAATTATCACACCGATAGACGGAGGTCCAGAATGAATCTCGCTAATGCATTTCAGGGGAGCAGACCGCGCTGAGGCGACCTGCACAAACCCCCACATCCAAGCCTCGAAGAACGGTTCAGAAAACCGGTGAGGTTGAGAATTTAATGACACTCAAACAGGCATGCTCCTCGGAATACCAAGGAGCGCAAGGTGCGTTCAAAGATTCGATGATTCAC
+
CCCCCFFFFFCCGGGGGGGGGGGHHHHHFHHHHHHHGHHHHHHGGGFGGHHHHHHHHHHHHHHHGHHHGHHHHHHHHHHHHHHHHHHHGHHGGGGGGGGGGGHHHHHGGGGFHGGGGGHHHHHHHHGGGGFHGGFFHHHHHHGHGHGFGGGGHHGGGGGGGGGHHGGGGGGGGGGGGGGGGGGGHHGGGGGGDHFGGGGEGGHHGFFGGGGDFGHGFFGFFFGGGFHGGHHGGHBFGGHHHHGHGGGHHHHHHHGGGEGGHHGGFGHHHHHHHHHGGHHHHHHHGGFHHHHHFFHHHHGGGGGGHHHHGHHHHHFGGGGHHHHGGGGGGGFGGFGGGGFFFFFFFBAAAB
@M02197:102:000000000-ALU3V:1:1101:22150:21772 1:N:0:1
CTGTTACAGCGATCCTCCGCTTATTGATATGCTTAAGTTCAGCGGGTATTCCTACCTGATCCGAGGTCAACCTGAGAAATAAAAGGTTAGACCGACCCGACGAGACCTTGCAACTCCCCGCGTGCCTCGAAAGACTCGTTGCGAAGAGGGTCCCACGGACGCCGTCATTGTCTTTGAGACCAGTTGCGTTGCCACAACTCGGTCCAACACCCAAACCGAGGTTTGGAGAGAGGATAATGACGCTCGAACAGGCATGCCCATCGGAATACCAATGGGCGCAATGTGCGTTCAAAGATTCGATGACTCAC
+
BCCCCFFFFFDCGGGGGGGGGGGHHHHHHHHCHHHHHHHHHHHGGGEFHHHHHGHHHHHGHHHGGGGHHHHHHHHHHHHHHHHHGFHGHFFHHGGGGGGGGGGGGGGHHGHHHGHHHHGGGGFGGHHHGGHGGHHHHGGGHGHHGHHHHHGHHHHHGGGGCFGHHHHGHHHHHFHHHHHGHHGGGGGGHHGFGHHGFGGGHGHHHGFFFGGGGFFGGHHGHGFHFHGHFGHHHHHHFGGGGFGHEHHGFHHHHHHHHGGDGGHHHHHFGGHHGGGGGHHHHGGEGHGGGGGGGGGGFFFFFFFBCCCC
@M02197:102:000000000-ALU3V:1:1101:4255:21697 1:N:0:1
CTGTTACAGCGATCCTCCGCTTATTGATATGCTTAAGTTCAGCGGGTAATCCTGCCTGATTTGAGGTCAAAAGTTTACGTGTTTCATGGATGAAACGCATTAGAAGCGCTGCTATAATCGATAAGACAATGCATCAAGGTTCGACGAAAAGTAAATTATTACGCCGAGCTAGAGCTGTCTATGCTATCAATTAGCGAGCTACTCGTATATTTCAGCCGAGCTGATCCTAAAGGACC
+
BABAAFFFFF4FGGGGGGGGCGGHH9GHGHHGBFGF5GGHFGHHGFGGHHHHHHHHHHHHHHHHGHHHHHHHGHFHGHGHHHHHHHHGHHFHHGDFHGGHGHHGHDGCGGGGHHHHHHHGHHHGHGHHHGHHHHHHHHGFFHCHEGGDGDHHHHHHHGHHFGGGGGFFDDHHHFGHGFFGGGGHHHHHHGHHGGFGAAA?BFFFHGHGGHHHGFCFCGGGGGFGFBFFFBFABBAE
@M02197:102:000000000-ALU3V:1:1101:17303:21838 1:N:0:1
CTGTTACAGCGATCCTCCGCTTATTGATATGCTTAAGTTCAGCGGGTATTCCTACCTGATCCGAGGTCAACCTGAGAAATAAAAGGTTAGACCGACCCGACGAGACCTTGCAACTCCCCGCGTGCCTCGAAAGACTCGTTGCGAAGAGGGTCCCACGGACGCCGTCATTGTCTTTGAGACCAGTTGCGTTGCCACAACTCGGTCCAACACCCAAACCGAGGTTTGGAGAGAGGATAATGACGCTCGAACAGGCATGCCCATCGGAATACCAATGGGCGCAATGTGCGTTCAAAGATTCGATGACTCAC
+
AAAAAFFFFFBBGFGGGGGGGGGHHHHHHHHHHHGHGHHGHFHGGGFGHHHHHHHHHHGHHHHGGGGHHHHHHGFFGHGHHGHHEGEGHHHHBE9GCGGGGFFGGGGFDHHHGHGHGHGGGG@CDEHH?0GFFHHGHGGEGHGGHHGHEDDGHGHHGGGGGGFHHHHGHHFGHHHHHHHFHHGFFGFHFFHFFBFFFFFFFFFEFGFFFFFGGGFFFGFGGHHHHHFHFGHHHHHGFGGGGDEGFHHGGHHHHHHHHGEA?GBFFHHFHHHHGGGGGHGHHGEECHGGGGGGGGGGBFFFFBDBBBBB
@M02197:102:000000000-ALU3V:1:1101:18527:21869 1:N:0:1
CTGTTACAGCGATCCTCCGCTTATTGATATGCTTAAGTTCAGCGGGTATTCCTACCTGATCCGAGGTCAACCTGAGAAATAAAAGGTTAGACCGACCCGACGAGACCTTGCAACTCCCCGCGTGCCTCGAAAGACTCGTTGCGAAGAGGGTCCCACGGACGCCGTCATTGTCTTTGAGACCAGTTGCGTTGCCACAACTCGGTCCAACACCCAAACCGAGGTTTGGAGAGAGGATAATGACGCTCGAACAGGCATGCCCATCGGAATACCAATGGGCGCAATGTGCGTTCAAAGATTCGATGACTCAC
+
ABBBBFFFFFBBGGGGGGGGGGGHHHHFHHHHHHHHHFGHHHHGGGGGHHHHHHHHHHHHHHHGECGHHHHHHHHHHHHHHHHHFFBGFGGHHGGGGGGGGGGGGGGHGFHHHHHHGFFGGCACGHGGGGH?EHHFHGGGHHHHHGGGGFEHHGHFFGGGDBDFBHGGGGFHFGHHHHFGHHGGFGGHHHHGFHFGFFGGHGGBHFFGGGGGFFEGGFFGGHHFGFFHHHGGHHFHGGFGGGHGGHHHEDFHFF2CG?GFEHHHGHGGFHFHGGGGGHHGHGGGGHGGGGGGGGGGFFFFFFFCCCCC
@M02197:102:000000000-ALU3V:1:1101:9092:21936 1:N:0:1
CTGTTACAGCGATCCTCCGCTTATTGATATGCTTAAGTTCAGCGGGTATTCCTACCTGATCCGAGGTCAACCTGAGAAATAAAAGGTTAGACCGACCCGACGAGACCTTGCAACTCCCCGCGTGCCTCGAAAGACTCGTTGCGAAGAGGGTCCCACGGACGCCGTCATTGTCTTTGAGACCAGTTGCGTTGCCACAACTCGGTCCAACACCCAAACCGAGGTTTGGAGAGAGGATAATGACGCTCGAACAGGCATGCCCATCGGAATACCAATGGGCGCAATGTGCGTTCAAAGATTCGATGACTCAC
+
3AAABFFFFFBBGGGGGGCECFGGHHHHHHHHHHHHHHHGHHGGGGGGHHHHHHHHHHHHHGHGGGGHHHHHGHHHFHHHHHHHHGHHHHHHHGGGGGGGGGGGGGGHHGHHHHHHFEGGGFGGGHHHGFHGGHHHHGHGHGFGCEGFHGEGHHHHFGGGFGGHGGHGHHHHHGFFHGGFHGGFGFFEHHG?GGHFFGGGHHHGHFFFFGGGGEEEFHGCFGBHFFGHHHHHGHFGFFFGGFHGGGHHHGGHGHHHGGGGGHFHHHHFHHCHGEEEEFFHFAEEGGGGGGG5GEA4BFFFFFFB@BBB
@M02197:102:000000000-ALU3V:1:1101:11341:21939 1:N:0:1
CTGTTACAGCGACCTCCGCTTATTGATATGCTTAAGTTCAGCGGGTATCCCTACCTGATCCGAGGTCAACCTTAGAAATGGGGTTGTTTTACGGCGTAGCCTCCCGAACACCCTTTAGCGAATAGTTTCCACAACGCTTAGGGGACAGAAGACCCAGCCGGTCGATTTGAGGCACGCGGCGGACCGCGATGCCCAATACCAAGCGAGGCTTGAGTGGTGAAATGACGCTCGAACAGGCATGCCCCCCGGAATACCAGGGGGCGCAATGTGCGTTCAAAGATTCGATGACTCAC
+
CCCCBFFFFFCCGGGGGGGGGGGHHHHHHHHHGHHHHHHHHHGGGGGHHHHHHHHHHHHHHHGGGGHHHHHHHGHHFHHFHHGGGGGHHHHHGGGGGGGGGHHHGGGGGGHGGHGHFHHGGGGGGGHHGHHHHHGGGGGGHHHGGGGGHEHGHHHHHHEGGGGGGGGGGGGGGGGGGGGGGGGGGGGGGGFFFGHHFGGGHGGGFGGEHHHHHHHHGHHHHFDFGGGHGGHGHHHHHHHGGGGGGGHHHHHFFGGGGGGGGGHHHHGGGGCGGGGGGGGGGFFFFFFFBBBBB
@M02197:102:000000000-ALU3V:1:1101:26947:22001 1:N:0:1
CTGTTACAGCGATCCTCCGCTTATTGATATGCTTAAGTTCAGCGGGTAGTCCTACCTGATCTGAGGTCAAATCAAGAGTGCATTGACTGCGGTTTAGAGTGCGGACGGAGACAACTGATGTTTCGTCACACTAAGGCATTTAAGGAAGGCCAGAGGCGATCCCAAAGCTCAATGACGGTCAAGAAACCGCCAGAGAGAAGGTCTAATGACACTCAGACAGGCATACCCTTCGGAATACCAAAGGGTGCAAGGTGCGTTCAAAGATTCGATGATTCAC
+
ABAAAFFFFFBBGGGFGGGGGGGGHGHHFHHHHHHFFFGHHHFCGGGGGHHHHHHHHHGHHHHHHGHHHHHGHHGFHHGHHHHHHHHEGEGFHGGGHGHEFGGGHGFHHHHHHHGHHHHHHHHHHHGGHHHHBHHGHHEFFHHHHGFHHHHHHGEEGGHGGGHHGHHHHHHHHHHHHFGGFHGGGGGGHFHGHHGHGHHGHHHHGHHHHHHHHHHHHHHHHHHGFFFFFGGFHHHHHFGHFHFHH/HHHG?GGGHGGGGGGFAGFFBFFFFFA>AAA
@M02197:102:000000000-ALU3V:1:1101:27367:22011 1:N:0:1
CTGTTACAGCGATCCTCCGCTTATTGATATGCTTAAGTTCAGCGGGTATTCCTACCTGATCCGAGGTCAACCACAAAAAATTGGGGGTTTAGCGGCTGGGAGTTATAGCACCTAACAAAAGCGAGAAAAAAATTACTACGCTCAGAGGATACTACAAATCCGCCGTTGTATTTCAGGAACTACAACTCCTAAGAGAAGCAGATTCCCAACACTAAGCTAGGCTTAAGGGTTGAAATGACGCTCGAACAGGCATGCCCACTAGAATACTAATGGGCGCAATGTGCGTTCAAAGATTCGATGATTCAC
+
AAA>>DFF1C@D1FEBB1E0AE?G3DGGFFHFHH2GFGBGFEGA??AEAGFFGFHFGGFFFEGE/>EGB1FEFGHE00E/B;BGFCBEEGHGHE;;CCCGFFA0GHGFF58HFGFFHEHFBA4ACCGFHHGGE7G#??GE1CFC1G?FAF@:CFFGCC0CCE7CBGFB1GBFHFG>BBFAFGFBBBFGG1GFDFBBBB$GHGCCE/9BF?EF1EF1#HHG;1FFHFF0GBDFGB0B#;C8FAEGHF1BCBFAF//0A22D22DDDBADG0CECGE1D3F0A001FGDGGFGA111B@DDB311AAA
@M02197:102:000000000-ALU3V:1:1101:4525:22142 1:N:0:1
CTGTTACAGCGATCCTCCGCTTATTGATTTGATTAAGTTCAGCGGGTAGCCCTACCTGATTTGAGGTCAATGTCAAAGATATGGGCTGTTGTGAGCGGGCCTCGAGACCGGCCGAGACGAAACTTATCACGTCAGTAGTAGGTCAAGAAGTTCCCACTGAGTCATTTGAGGCGGGCCTTGTGAGGCTGACGCCCAGGGCCAAGTCCACCTGCGGTTCAGAAATCCACTGGGGATTGATGTTTCATGAGACTCAAACAGACATGCCTCTCGGAATGCCAAGAGGCGCAATGGGCGTTCAAAGATTCGATGACTCAC
+
1>A1>DFF1FDDA1AG1FE0AAE13DFG2B12A2D11F2222DE?/A/C110AB00AB01DG12FFHHF1EFG2FF1101@221F00BB:BGGB:1B/>2EF0/9/#<C@<#/>?#/ACC@?;>G1@:01<-.<.$#=.<DD0C4DF<#C<>CG#:BBG>:1F<;1;C0////#/A?BFEFFBBB;#<>#//#001)#;11#+F?1;//>>>91A@6FFBF1%B;A?BFFFD?1;BDBB;BF8BBB11GF10FHF1BB101F///AA/B2D11101AA10000EE11B00001113333D1FB1CD31DD1AAAA
@M02197:102:000000000-ALU3V:1:1101:13829:22160 1:N:0:1
CTGTTACAGCGATCCTCCGCTTATTGATATGCTTAAGTTCAGCGGGTAGCCCTACCTGATTTCAGGTCAAAGTCAAAAGGTGCGCGATGGCAGGTTTTGAGCAGTCATCACCACAAGGAGAGACGAAACTTATTACGTCTAACACTGATGTGGGATGTTCTACTAAGTCATTTGAGGTGAGCCATTGCTGTCAGACACCCAAGTCCAAGCCTAACATGTTCAGAAAACATATTAGATTGAGAGTTCATGTCACTTAAGATGGCATGCCTTTCGCAATAGAAAAAAACGCAATGTACATTCGAAGATTCAATTACTCAC
+
AAAABFFFFFBBGAEGFBE?2EEEFDGH5BADG555FHGFFFG?F20AA3AEFGGHEDGHHHB5GG53BFGGHGHHGFBEDCHEE?CEGGBFEEEGHGA69EEFGHHHFHFG7GCEHG0?#CGH=CC8BHEHFG6@1>1F8EDCBG1FBF?D11CCF@DB7BG@2FF>@GHHEDB.C1BDF8B<FFHCFG#BGFAEBFEGFEE$EEG?BEGGGFFG2GCFGEF0B29GEB319D12F1BD99#99121122GFAA2D11111010/0B//AA1122210/A000000113D33331111F33BA31DB33@311>11>
@M02197:102:000000000-ALU3V:1:1101:19140:22211 1:N:0:1
CTGTTACAGCGATCCTCCGCTTATTGATATGCTTAAGTTCAGCGGGTAGTCCTACCTGATCTGAGGTCTATCACAAGAGTCCGCTCGCAGAGCGAGGGCGGTTTCAAGGAAGCCTGCCGTCCCAAGGTCGAGCGATACATATCACGCAGGACAAAGGGCCGCAAGGCCACCGATGCATTTGAGGCGAGCCCGGCAAGGGGCAACACCCAAGTCCGACCCCCCCCTGCAGGACACGAGGGGACGAAAGCTGACGTGACACTCAGACAGGCATACCCTCCGGAATACCAGAGGGTGCAAGGTGCGTTCAAAGATTCGATGACTCAC
+
AAAAAFFFFFBDCFEGCGEEEGGHHHHGHFHBFGHHHHHHHGGGGGECGBGHHHHHHGHFHHHGHAFFGFFFHHHHHGFGHHGGGGGGGGGHGEGGG?8FGFCGGHHGFFHHEHHGAB<2EFGHFHEGHGCDDFFHGGHHHHHHFGHFGGGHGHE;DDGGGFFGFFGGGFFFFFFFFFFFFFEFFFCD;DECCFFFFFFFDFFFFFFFFFFFCFFFFFGEGGHGCEBGFGF;FGGFEGGGHDFHHHFE1GGEFGHGEDBFGFHHHHHFGFHAEGGGGHFGFFCHHHGDCGHFGFHCHCECFHGGGGFGGGGFFCD5BFF@BAAA
@M02197:102:000000000-ALU3V:1:1101:18085:22420 1:N:0:1
CTGTTACAGCGATCCTCCGCTTATTGATATGCTTAAGTTCAGCGGGTAGCCCTACCTGATTTCAGGTCAAAGTCAAAAGGTGCGCGATGGCAGGTTTTGAGCAGTCATCACCACAAGGAGAGACGAAACTTATTACGTCTAACACTGATGTGGGATGTTCCACTAAGTCATTTGAGGTGAGCCATTGCTGGCAGACACCCAAGTCCAAGCCTAACATGTTCAGAAAACATATTAGATTGAGATTTCATGACACTGAAACAGGCATGCCTTTCGGAATACCAAAAGGCGCAAGGTGCGTTCAAAGATTCGATGATTCAC
+
BBBBBFFFFFBBGGGGGGGGGGG5GHFHHHHHHHHHHHHHHHHGGGGGGHHHHHHHHHHHHHHHHHHHHHHHHHGHHHGGGHHGGGGGGGHHGGGHHHHHGHHHHHHHHHHHHHHHHHHHHGHHHGHHGHHHHHHHHHHHHHHHHGHHHHHHHGHHGHFHHHHHHHGFHGHHHHFFHHGHHHHHHHHHHHHHHHGHHHHGHGHHGGHHHHHHHHHHGGHHGHHHHHHHHHHHHGHHHHHHHHHHHGHHGHHHHHHHHHHHHGHHFAHGGGGHHHHHHHGHHHGGDGGHHHFGEC?HGGGGGGFGFCFFFFFFFBBABB
@M02197:102:000000000-ALU3V:1:1101:18072:22438 1:N:0:1
CTGTTACAGCGATCCTCCGCTTATTGATATGCTTAAGTTCAGCGGGTAGCCCTACCTGATTTCAGGTCAAAGTCAAAAGGTGCGCGATGGCAGGTTTTGAGCAGTCATCACCACAAGGAGAGACGAAACTTATTACGTCTAACACTGATGTGGGATGTTCCACTAAGTCATTTGAGGTGAGCCATTGCTGGCAGACACCCAAGTCCAAGCCTAACATGTTCAGAAAACATATTAGATTGAGATTTCATGACACTGAAACAGGCATGCCTTTCGGAATACCAAAAGGCGCAAGGTGCGTTCAAAGATTCGATGATTCAC
+
?ABBBFBFFFBBGGGFFGGGGGGHGHHHHHHHHGGHHHHFHHHGGFGGGHHHHGFHHGHHGEHHHGHGGGGHFGHHHHHG@FHGGGFGEEHGGCCGHGHGHFHHHHHHEBDHHHHHHHEGGDGHDBGDFFHHHHHEFFHHGGGHHHFGFHHGHGHGFHHHHHHGHFHFHHFFGFHHHCGDGHHHGFGFFHF1DDGGHEEFEFGEGGHGGFGHHHFFDFHHGGHGGGGHGFGFGHHGFFFFEDGGDF22HGDFBHFGFFHGHHHFAHHCGE?G2HCGHHGHHGGGGGEHFFFEECAEFGGGBGFFFFFFFFDB3?AAA1
@M02197:102:000000000-ALU3V:1:1101:3660:22425 1:N:0:1
CTGTTACAGCGATCCTCCGCTTATTGATATGCTTAATTTCATCTGGTATTCCTACCTTATCCTATTTCAACCTTATAAATAAAAGGTTAGACCGACCCGACGAGACCTTGCAACTCCCCGCGTGCCTCGAAATACTCTTTGCGAAGATTGTCCCACTGACGCCGTCATTGTCTTTTATACCAGTTGCTTTGCCACAACTCGGTCCAACACCCAAACCGAGTTTTTGATAGAGGATAATGACGCTCGAACAGGCATGCCCATCGGAATACCAATGGGCGCAATGTGCGTTCAAAGATTCGATGACTAAA
+
AABAAFFFFFBBGGGFFGEGCEAFHFGHCHCGFGHG5DFHHFFFFGHHAGFBAF3AFGHHGHGHDHEHHFHHHDGGBDFGBGHE8DF9F1F-($/(:C>EFCGG/9FGFHHHHHGBGGGGGGED/?GFBEFA#FDHF,FFGCCBC$A-+G7GDFFH9-=DCAC$FG1DDDGGFCHFH3CCBF#CG*G#EG6??GGBAECEE/FGHFFEEEFDEFEE?#H4-HGF78F%H:F::HHFAB#+E)0GB8GDGGF10FA0/CCEEFFAA21GCGG0A0A?ED1BFEAE0FCB3GDGAA1CC1D3DFFA1111
@M02197:102:000000000-ALU3V:1:1101:8905:22473 1:N:0:1
CTGTTACAGCGATCCTCCGCTTATTGATATGCTTAAGTTCAGCGGGTATTCCTACCTGATCCGAGGTCAACCTGAGAAATAAAAGGTTAGACCGACCCGACGAGACCTTGCAACTCCCGCGTGCCTCGAAAGACTCGTTGCGAAGAGGGTCCCACGGACGCCGTCATTGTCTTTGAGACCAGTTGCGTTGCCACAACTCGGTCCAACACCCAAACCGAGGTTTGGAGAGAGGATAATGACGCTCGAACAGGCATGCCCCCCGGAATACCAGGGGGCGCAATGTGCGTTCAAAGATTCGATGACTCAC
+
BCCCCFFFFFBCGGGGGGGGGGGGHHHHHHHGHGHHHHHHHHHGGGGGHHHHHHHHHGHHHHHGGGGHHHHHHGHFHHHHHHHHHGHHHHHHHGGGGGGGGGGFGGGHHHHHHHHHHHGGGGGGHHHGCHGGHHHHGHGHGGGGGGHGGGHHHHHGGGGBDDGGGGFFGGGGGGFFFFFFFFFFFFFFFGGGGGGGGGGGGGGFFFFEFGGGFFGGGHFFGFHEHHHGHHHHHHHHFGGGFFHFHHHHHGHHHGGGGE??HGFHDCHHDGGGGGGGHHGHFGGGHGGGGGGGGGGFFFFFFFBB@BB
@M02197:102:000000000-ALU3V:1:1101:12175:22481 1:N:0:1
CTGTTACAGCGATCCTCCGCTTATTGATATGCTTAAGTTCAGCGGGTAGCCCTACCTGATTTCAGGTCAAAGTCAAAAGGTGCGCGATGGCAGGTTCTGAGCAGTCATCACCACAAGGAGAGACGAAACTTATTACGTCTAACACTGATGTGGGATGTTCCACTAAGTCATTTGAGGCGAGCCATTGCTGGCAGACGCCCAAGTCCAAGCCTAACATGTTCAGAAAACATATTAGATTGAGATTTCATGACACTGAAACAGGCATGCCTTTCGGAATACCAAAAGGCGCAAGGTGCGTTCAAAGATTCGATGACTCAC
+
CCCBCFFFFFCCGGGGGGFGGGGHHGHHHHHGHHHHHGGHHHGGGGGGGHGHHHHHHHHGHHHGHHHHHHHHEFHHHHHGHHHGGGGGGGHHGGFGHHHHHHGHFH<HH;HHHGGHHGHGHGGHGGDDGHFHHFHHFHGHHHHHHHHHHFHHGCECFHGHGFHGHH8HHHFHHFFEEE1FGHGHGHHHHHHGGGEGGHGGGGGFFFHGGGEHHGGGFHHHHGEHHGGGHHFFFHHFHGHHHHHGGHHHHHHHFHFHHHHHGHFHHGAGGFGHGHFGHHEFGBEE?GEFG1HECECHGFGGGGGEG1FFDFD1DAA?AA
@M02197:102:000000000-ALU3V:1:1101:17459:22581 1:N:0:1
CTGTTACAGCGATCCTCCGCTTATTGATATGCTTAAGTTCAGCGGGTATTCCTACCTGATCCGAGGTCAACCTGAAAAATATAGATTTAGAGGTGGCCGGGCCCACAAGACCTTGCAACTCGATGCGTGCTCCGGAAAGCTCAGTGCGAAGAGGGTCCCATGGACGCCCGTCATTGTCTTTGAGACCAGTTGGCCGCGAACGGTCCAACGCGGTCCAACACCCGAAACCCCCGCGGTAAAGCAGGGGTTTTGGAGGGAGGATAATGACGCTCGAACAGGCATGCCCTTCGGAATGCCAAAGGGCGCAATGTGCGTTCAAAGATTCGATGACTCAC
+
BCCDBFFFFFCCGGGGGGGGGGGHHHHHHHHHHHHHHHHHGHHGGGGGHHHHGHHHHHHHHHGGGGFHHHHHHHEFFHHHHHHHHHHHHFHHFHHGHHGGGGGGGGGHHHHHGHHHHHHHHGGHHGGGGGGHGGGFGGHHHHHHHHGGGGGGHHGGHHHHHHGHHCFGFGGGGGGGGGFGGGGGGGGGGGGGGFGGGGGGGHHHFGGFGGGHHGCHFFFGGFFFEFAF?FGGGGHHHHHGGGGGGGHHHHHGHHGHHHHHHFHFGGFEE2HEHEHHHHHHHGGCFGGGHHHHHGHFFHHEGGGGFFHHGGGGHFGGGGFGGGEBFFFFFFBAAAB
@M02197:102:000000000-ALU3V:1:1101:17461:22563 1:N:0:1
CTGTTACAGCGATCCTCCGCTTATTGATATGCTTAAGTTCAGCGGGTATTCCTACCTGATCCGAGGTCAACCTGAAAAATATAGATTTAGAGGTGGCCGGGCCCACAAGACCTTGCAACTCGATGCGTGCTCCGGAAAGCTCAGTGCGAAGAGGGTCCCATGGCCGCCCTTCATTGTCTTTGAGACCAGTTGGCCGCGAACGGTCAAACGCGTTCAAACACCCGAAACCCCCGCGGTAAGCAGGGGTTTTGGAGGGAGGATAATGACGCTCGAACAGGCATGCCCTTCGGAATGCCAAAGGGCGCAATGTGCGTTCAAAGATTCGATGACTCAC
+
AAAAAFFF44>AGGGGCFAFGEEHGGBHABGHHB5FHGGHC5FA2EGCHHGBFHEHEDBGGBFAE0BBFHHF3?FHGHE1FFGFBGGHH4FHGFA1BGC?E@@?AFDH$$FG:494H:8G9GFB2?9CDDGGF<CDC@FFH'00<F1.DDG:HFG;HHFD0<?*9-;A4$:499BFG0CFB03999/B*;BBBFB?B->3?B<AD#B9//0?%1<$9;9E:ADB?B;@//D4>EBCFB1G#B9+GHEBFHGGGEFHHBGBFHGE?/EE0G?FGHHGBG0F/A??GGEHFFHFHFGHHGCEE?0FHF1EECEGBB3GGGGE1FFBFFF1@A11>1
@M02197:102:000000000-ALU3V:1:1101:15685:22592 1:N:0:1
CTGTTACAGCGATCCTCCGCTTATTGATATGCTTAAGTTCAGCGGGTATTCCTACCTGATCCGAGGTCAACCTGAGAAATAAAAGGTTAGACCGACCCGACGAGACCTTGCAACTCCCCGCGTGCCTCGAAAGACTCGTTGCGAAGAGGGTCCCACGGACGCCGTCATTGTCTTTGAGACCAGTTGCGTTGCCACAACTCGGTCCAACACCCAAACCGAGGTTTGGAGAGAGGATAATGACGCTCGAACAGGCATGCCCATCGGAATACCAATGGGCGCAATGTGCGTTCAAAGATTCGATGATTCAC
+
>AABAFFFFFBBAFGGGGFGGGGHHHGGHHHHGHHGHHHHHHHGGGEGHHHHGHH1GHEGHHEGCGGHGHHHHHFHGHHHHHHHHGGHHGHFF?:GGGGGEGGCFFGHHHHHHH*HHFDCGFGCDGHHGGHGGHHHHGFFHGGGGHGCGGGGEHHHGGGGCABFBHHHHGHHHFFFFGFFGHEFGGGFHHFE<FFFFFFGFGHHHFFFEFGGEAFEGHEEGHHHHHFHHHEGFGEHHGGEE?GHGHFHFFFHGFGB//EAEBGFHHBFFFHCEGGGEGBFFEEEAB1GBGGGGGG1FFFFBFBAAAAA
@M02197:102:000000000-ALU3V:1:1101:9188:22613 1:N:0:1
CTGTTACAGCGATCCTCCGCTTATTGATATGCTTAAGTTCAGCGGGTATCCCTACCTGATCCGAGGTCAACCTTAGAAATGGGGTTGTTTTACGGCGTAGCCTCCCGAACACCCTTTAGCGAATAGTTTCCACAACGCTTAGGGGACAGAAGACCCAGCCGGTCGATTTGAGGCACGCGGCGGACCGCGTTGCCCAATACCAAGCGAGGCTTGAGTGGTGAAATGACGCTCGAACAGGCATGCCCCCCGGAATACCAGGGGGCGCAATGTGCGTTCAAAGATTCGATGATTCAC
+
ABBCCFFFFFBCGGGGGGGGGGGHHHGHGHHHHHGHHHHHHHHGGGEFHFHHHHFHHHHHHHHGGGGHHHHHHHHHGHHGFFHGGGGFHHHHHGGGGFGGEHHGHGGGGGGHGGHHHHGHGGGGGHGHHHHHHHGGGGGGGFFHGGGGGHHHGHHHHFFGFGFFGGGGFGGFFGGGFFGGGGGGFGGGGGGGEGHHHHHGGHGGGHHGFHHHHHGHGGHHGFGFDBGGHHGHHFGHHGHGGGGGGGGGHHHHGFHGGGGGGGCHHHFGGEDHGGGGGGGGGGFFFFFBFAA33A
@M02197:102:000000000-ALU3V:1:1101:23925:22588 1:N:0:1
CTGTTACAGCGATCCTCCGCTTATTGATATGCTTAAGTTCAGCGGGTATCCCTACCTGATCCGAGGTCAACCTTAGAAATGGGGTTGTTTTACGGCGTAGCCTCCCGAACACCCTTTAGCGAATAGTTTCCACAACGCTTAGGGGACAGAAGACCCAGCCGGTCGATTTGAGGCACGCGGCGGACCGCGATGCCCAATACCAAGCGAGGCTTGAGTGGTGAAATGACGCTCGAACAGGCATGCCCCCCGGAATACCAGGGGGCGCAATGTGCGTTCAAAGATTCGATGATTCAC
+
ABBCCFFFFFBDGGGGGGGGGGGHHHHHHHHHHHHHHHHHGHHGGGGEGGHHHHHHHHHHHHHGGGGHGHHHHHHGHHHHHHGGGGGGHHGHHGGGGGGGGHHHHGGGGGGHGGHHGHHHGGGGGHHHEHHHHHHGGGGGGHHHGGGGGHHHHHGHHHHGGGGGGGGGGGGGGEEFGGGGAGFFAFFFFFFGGFFFGFFGFGFFGGEGHGEBFFHEFG=AFHFFFFFDHGGHHHHGFHHFCCC>BEFFFHFFGGGGGFGCGGGFFFHGEECHGGGGGGG?BGFC5FFFDAABA?
@M02197:102:000000000-ALU3V:1:1101:9875:22618 1:N:0:1
CTGTTACAGCGATCCTCCGCTTATTGATATGCTTAAGTTCAGCGGGGATTCCTACCTGATCCGAGGTCAACCTGAGAAATAAAAGGTTAGACCGACCCGACGAGACCTTGCAACTCCCCGAGTGCCTCGAAAGACTCGTTGCGAAGAAGTTCCCACGGACGGCGTCATTGTCTTTGAGACCAGTTGCGTTGCCACAACTCGGTCCAACACCCAAACCGAGGTTAGGAGAGAGGATAATGACGCTCGAACAGGCATGCGCATCGGAATCGCAATGGGCGCTATGTGCGTTCAGAGATTCGATTACTCTC
+
@AAAAFFFFBAD11A1BGG0EEE13GG3GFFB2AFFBGFHHHBEGG/AE01DFFFAE101@1F////0B1GGCCG0GHHHFFHHBB@F:);B&/?><9<E@B@GGFGFHB;?>1@GFH?C#/F5DB$GF0/A4H9<FGA<CAC@C:C#:--:CCCCA-.A9%A0A@GFGFFFFFFFFFEFA0ABB@B?A@/:BGFFFFFFF<AA?B<CFFE3AEEF>0GBBB9#A1B9@921922FB?BFFBB/5ABB1A11///B///EEF21/B//111GA0000AB1GA000B1A1333FA11FA33@3@A>11A
@M02197:102:000000000-ALU3V:1:1101:24043:22625 1:N:0:1
CTGTTACAGCGATCCTCCGCTTATTGATATGCTTAAGTTCAGCGGGTATCCCTACCTGATCCGAGGTCAAGTCATGAAATTGCTTGCTGGACGCTGATCCGCCGGGGCTCCGAGAAGCGCAAATGTGCTGCGCGAGAAGCCGACGAGACCGCTGCCAATGACTTTGAGGCGAGTCCGCGCACGGAGGCGGGACAGACGCCCAACACCAAGCATAGCTTGAGGGTGTAAATGACGCTCGAACAGGCATGCCCCACGGAATACCGAGGGGCGCAATGTGCGTTCAAAGATTCGATGATTCAC
+
ACCCCFFFFF@BGGGGGGGGGGGHHH5DGHHHHHGHFHHHHDHGGGFGHHGHHHHHHGFGFHHGCGEGGHH5GFHHGHHH;FHHHHGFH9GGGGGGGHHHHGGGEEFFFHGFB@CFHGFCFGGGHGHHHHHECDCGCGHGFGCGGCFEFEGGGCGFGFFGFGGGFFB.CEHFC=FFFFFFCCGFADCDFFFHGGEFAF/C;GHEHDHFGBFDGFFFFGGAGGF?HGDFG1?FFFF1EGGHGGFHCFEFEE0FFHHGDFF22FGHEEE2E5FGGACEFHGG5E5GFGGFFBFFBFFBAABB
@M02197:102:000000000-ALU3V:1:1101:4768:22635 1:N:0:1
CTGTTACAGCGATCCTCCGCTTATTGATATGCTTAAGTTCAGCGGGTATCCCTACCTGATCCGAGGTCAAGTCATGAAATTGCTTGCTGGACGCTGATCCGCCGGGGCTCCGAGAAGCGCAAATGTGCTGCGCGAGAAGCCGACGAGACCGCTGCCAATGACTTTGAGGCGAGTCCGCGCACGGAGGCGGGACAGACGCCCAACACCAAGCATAGCTTGAGGGTGTAAATGACGCTCGAACAGGCATGCCCCACGGAATACCGAGGGGCGCAATGTGCGTTCAAAGAGTCGATGATT
+
>1>AADFFFC@DCFAGGGE0E00DABFG2FA2FFHGHHFHCBDAE?/ABFGHHHFHFFFHHFAEGGECGF1DFFFFBF8HFEGHHHH1GEGA/@FEEH@B9FEEAECGCHFBBCGGHGCGCGG::1@9DGBCGFFCA<C9.AA?CG@:CE@#0C9BBFDBCFDBCBFACFCA->BA@?B@?=F9@>9CEGF@GGGGFF<9EE?>9FFE2FD@FF91GHEF9GFFFFBFFEEE?GGHEDDGF@91A0GFGCEF1GA2DA///EEAEAA0AGGFFE?GFGGGBBBBB1>111DFAAAAA
@M02197:102:000000000-ALU3V:1:1101:9241:22647 1:N:0:1
CTGTTACAGCGATTCTCCGCTTATTGATATGCTTAAGTTCAGCGGGTAGTCCTACCTGATTTGAGGCCAGATGTCAAGAAGTTACACACAAGTGTGTAGGGTATAGAAAGCAGACTATTGTCAAGTCCTGGCCACGAGCGAGCTCGTGTCCTAAGCGAAATACTTATTACGCCTAGGGGAACCAGTCAAAGACTAATCCAGCTTACATTTTTAAGGCGAGTCAACTTGGCATTGACAAACGCCCACATCCAACATCCAAGCTCGGATTAACCAAACTTGGAGTTGAGGTTTTCATGACACTCAAACAGGCATACTCTTCGGAATACCAAAGAGTGCAATTTGCGTTCAAAGATTCGATGAT
+
BBBBBFFFFFBBGGGGGGGGGGGHHHHHGHHHHHHHHHHHHHHGGGGGGHHHGHHHHHHHHHGHGGGGHHHHHHHHHHGHHHHGEFFHGGGH3FGHCGGHABGHHHHGHHHHFHHGHHHHHHHHHHE?HEFGAGGGGGGGGGGG:GGGHHHHGDGHHHHGHHHGHHHHHHGGCHHHHFGFGGGFEHHEHHCGFFHGHHHGFFFHHGGFFBGGGE@CCEHHGDFGGGHHHHGDBBCFFGFFAEEHGGBCEBGBHHGGHFAE?ECHFHHFEF1GHDGHFGHHHGHHHHGFFHHEHHHHHHFGHHHFFHHHBHGGHHGGGEHCHHHGAHHHHGHHHHGHGHGGGGGGGGGGGFAFFCFD?ABAA
@M02197:102:000000000-ALU3V:1:1101:12924:22593 1:N:0:1
CTGTTACAGCGATCCTCCGCTTATTGATATGCTTAAGTTCAGCGGGTATTCCTACCTGATCCGAGGTCAACCTGAGAAATAAAAGGTTAGACCGACCCGACGAGACCTTGCAACTCCCCGCGTGCCTCGAAAGACTCGTTGCGAAGAGGGTCCCACGGACGCCGTCATTGTCTTTGAGACCAGTTGCGTTGCCACAACTCGGTCCAACACCCAAACCGAGGTTTGGAGAGAGTATAATGACGCTCGAACAGGCATGCCCATCGGAATACCAATGGGCGCAATGTGCGTTCAAAGATTCGATGATTCA
+
CCCACFFFFFCCGGGGGFEGGGGHHHGHHHHHHHHHGHHHHHHGGGGGHHHHHHHHEHHHHHHGGGGHHHHHHHHHHFHHHHHHHGHHHHHHHGGEGGGGGGGCGGGHGDGHHHHHHGGGGGGGGGHHGGHGGHGHHGHGHGCGGGGHGGHHHHHHGGGGCDGHGHHHHHHHGHHHHFHFGFGFFGGFFFFFFHHGGFFGHHFGHFFFFGGFGGGGGHFFGBGGHGFGFHHHHHHHHGGGGGFHGHHHGHHHHHGHGGFGGGHHHHHGFHGCGCFCGFHHHGGEGFFGG5GGGEBCFFFFFFBAA>3
@M02197:102:000000000-ALU3V:1:1101:20420:22731 1:N:0:1
CTGTTACAGCGATCCTCCGCTTATTGATATGCTTAAGTTCAGCGGGTATCCCTACCTGATCCGAGGTCAACCTTAGAAATGGGGTTGTTTTACGGCGTAGCCTCCCGAACACCCTTTAGCGAATAGTTTCCACAACGCTTAGGGGACAGAAGACCCAGCCGGTCGATTTGAGGCACGCGGCGGACCGCGATGCCCAATACCAAGCGAGGCTTGAGTGGTGAAATGACGCTCGAACAGGCATGCCCCCCGGAATACCAGGGGGCGCAATGTGCGTTCAAAGATTCGATGATTCAC
+
BBBBBFFFFFBBGGGGGGGGGGEHHHHHHHHHHHHHHHHHHHHGGGGGHHHHHHHHHHHHHHHGGGGHHGHHHHHHHHHHHHHGGGGGHHHHHGGGGGGGGHHHHGGGGGGHGGHHHGHHGGGGGHHHHGHHHHHGGGGGGHGHGFGGGGHHGGHHHHFGGGGGGGGGGFFFFGGGGGGGGFGFFGGFFFBGFHGHHHGFFFGGFGHFGFHHHHGHHGBFHHGFGGGGFHFFHHGFFHHGGGGGGGFBHHHHGFCGEGGGGGGHGHHGGGGHGGGGGFGGGGFFFFFFFABBAA
@M02197:102:000000000-ALU3V:1:1101:6000:22764 1:N:0:1
CTGTTACAGCGATCCTCCGCTTATTGATATGCTTAAGTTCAGCGGGTAGTCCTACCTGATCTGAGGTCAATCGATGCTTCCACACGAGGTGGCGGTTTCAAGGAGGCCACCGGCCCGCCGCACAGCGAAACGAATCACGCCACACAACGGACCGGGGCGGCCGCCGATACATTTAAGGCGAGCCCGCAAAGGGCAACACCCAACTCCAACCCCGCCGGGCAGGACCCGGCGGGATGATGATTTACAAGACACTCAGACAGGCATACCCTCCGGAATACCAGAGGGTGCAAGGTGCGTTCAAAGATTCGATGATTCAC
+
AAAAAFDFFFB@GGGGGGGCGGEFHGHDDEGFHHGGFGGFHCHFGCGGGHHGFHGHHBBGHGHHHGHHHHBGEHHF1GHHGGHHGGGCGEEC79GGG;FG<G':HDGGH;HD74DGGG9GGCC?FH//0CD7#GFHHHGHFDG<;DGGG;GGG@;A#@C?DF?@FF;9@FFBBFGFF/9.9-;@EFFGFF7GDFCA<9FCDE$>$@@D?DBD?EBCEGE11EEA?EE>>/F1D82;HHH8FFFDBA22BFFGGD2FBEBF2A10/EAE//BFFGFFA1GEFA0B1HCB1HEE?EFEFBGGFGEABC1FFFFFAA11A
@M02197:102:000000000-ALU3V:1:1101:24129:22601 1:N:0:1
CTGTTACAGCGATCCTCCGCTTATTGATATGCTTAAGTTCAGCGGGTATTCCTACCTGATCCGAGGTCAACCTGAGAAATAAAAGGTTAGACCGACCCGACGAGACCTTGCAACTCGACGCGTGCTCCGGAAAGCTCAGTGCGAAGAGGGTCCCATGGACGCCCGTCATTGTCTTTGAGACCAGTTGGCCGCGAGCGGTCCAACGCGGTCCAACACCCGAAACGCCCGCGGTAAAGCAGGGTTTTGGAGGGAGGATAATGACGCTCGAACAGGCATGCCCTTCGGAATGCCAAAGGGCGCAATGTGCGTTCAAAGATTCGATGACTCAC
+
ABBBBFFFFFBBGGGGGGGCGGGHDDGHHHGHHHHFBEGHHGFCFGGEGHHGHHHHHHGFHFF1EGEHHHHHHHFFHHHHHHHHHGBHGHHGHFGGGGGGCE/B:GAGHHEFHH<HGHGGCDFGGFFHGGGGGFHHEHF<DGCFC@AC:ADFGGGHHGFG;G@GGGGGFFGFFGGFGGGFGGFFF/@BFBC9>.?DCGD=BB/B?-@1ABGFFF/GCEFF@BGEGGGGEAHHHHCECHFGHHGEBEFHFFFFEDHGGF/>/EGGAA2BB1F1FFEFEE/E?CCGEGD1101B0GCGEEFBHFF?A011FFGFGG?FCC1FFFFFAA1AA
@M02197:102:000000000-ALU3V:1:1101:5409:22764 1:N:0:1
CTGTTACAGCGATCCTGCTTATTGATATGCTTAAGTTCAGCGGGTATCCCTACCTGATCCGAGGTCAACCTTAGAAATGGGGTTGTTTTACGGCGTAGCCTCCCGAACACCCTTTAGCGAATAGTTTCCACAACGCTTAGGGGACAGAAGACCCAGCCGGTCGATTTGAGGCACGCGGCGGACCGCGTTGCCCAATACCAAGCGAGGCTTGAGTGGTGAAATGACGCTCGAACAGGCATGCCCCCCGGAATACCAGGGGGCGCAATGTGCGTTCAAAGATTCGATGATTCTC
+
AAAABFFFFFBDAFEGFGGGFFHFHH6B5FHHHFHFGBHHCFGFEEFGH3GGHHHFHFGFHEGGEHEHHGHHHFHFFHHGBEFFFFHGFGEFFCFGGGGHHBCAFFGG;GGGHHHHHGGGGGG<HEHGHEGGGGBFFFGF1F9>CGGFGCGHH.CCAECFFBFFFFFFFEFGGF?;BAGFAG@AF?A@CB.CFGFHGCGHFCEFFAG0FGCBHHFFDAGDCFF/GGHECHFHGFFEFH:GGGGEEG2BHFD1HGGAEEFEACGD1?GGEGF13F3BGGFG1BFFFDFA>>1A
@M02197:102:000000000-ALU3V:1:1101:23656:22819 1:N:0:1
CTGTTACAGCGATCCCGCTTATTGATATGCTTAAGTTCAGCGGGTATCCCTACCTGATCCGAGGTCAACCTGAGAAATAAAAGGTTAGACCGACCCGACGAGACCTTGCAACTCCCCGCGTGCCTCGAAAGACTCGTTGCGAAGAGGGTCCCACGGACGCCGTCATTGTCTTTGAGACCAGTTGCGTTGCCACAACTCGGTCCAACACCCAAACCGAGGTTTGGAGAGAGGATAATGACGCTCGAACAGGCATGCCCATCGGAATACCAATGGGCGCAATGTGCGTTCAAAGATTCGATGACTCAC
+
ABCCBFFBFFCCGGGGGGGGGGHHHGHHHHFHHHHHHHHFHGGGFEHGHGHFGHHHGEHHHGGGFHHHHHHHHHHHHHHHHHHGHHHHHHHG;G?GGGGGGGGGGFHFGHHHHFHHGGGGGGGHHHGFFGGHGHGFFGHGGGGGGGFFC?CGHHGGGGCBAAFGGGFHHFGFFGGFFFFFGGFFFFDFHDGGGGGGFFFFBGHFFFFGGGFFFFFHHFHGHFEFHHHHHGHHHFHFGFEAHHFGHHHEGHHHGHHGGEEBHGG5GGHHHHGEEGEFFBFEGGGHGGGGGGGGGGFFFFFBFA?BBB
@M02197:102:000000000-ALU3V:1:1101:9711:22852 1:N:0:1
CTGTTACAGCGATCCTCCGCTTATTGATATGCTTAAGTTCAGCGGGTATTCCTACCTGATCCGAGGTCAACCTGAGAAATAAAAGGTTAGACCGACCCGACGAGACCTTGCAACTCCCCGCGTGCCTCGAAAGACTCGTTGCGAAGAGGGTCCCACGGACGCCGTCATTGTCTTTGAGACCAGTTGCGTTGCCACAACTCGGTCCAACACCCAAACCGAGGTTTGGAGAGAGGATAATGACGCTCGAACAGGCATGCCCATCGGAATACCAAGGGGCGCAATGTGCGTTCAAAGATTCGATGACTC
+
3>3AADDDFFDBGGGGGGGGGGGHHHHHHGHGHHHHHHHGHHHGGGGGGHHHHHHHHHHGHHHGGGGHHHEFFG32BEEHHGEEFDDGG1:FF/E>>@9EE/ECDGGHGDGE9FGGGHA<A<EAA9EAC0BFD0GBCFAAA.ACC:AC<<:CGHHFGGABB5EF<FCFGFFBBF1;G;F;0GCB/<BF1GACFHFEF.<;F?B/G>EEEEFEGGFEGFHFCHEHHHGF$EBF;22;BECGFFB//9BFFGBGAB00FA///0222FA1FFB00E0CECGDGCE0FCFF33GGEA1111DFB>1A1>
@M02197:102:000000000-ALU3V:1:1101:10565:22873 1:N:0:1
CTGTTACAGCGATCCTCCGCTTATTGATATGCTTAAGTTCAGCGGGTATTCCTACCTGATCCGAGGTCAACCTGATAAAATAGTTTTTGAGGAGGCCGGGTCCCCGGGACCTTGCAACTCAACGCGTGCTCCGGAAAGCTCAGTGCGAAGAGGGTCCCACGGACGCCGTCATTGTCTTTGAGACCAGTTGGGAGGGCCGCGAACGGTCCAACGCGGTCCAACACCCGAAACCCCCGCGGTAAAGCAGGGGTTTTGGAGGGAGGATAATGACGCTCGAACAGGCATGCCCTTCGGAATGCCAAAGGGCGCAATGTGCGTTCAAAGATTCGATGACTCAC
+
ABCCBFFFFFCCGGGGGGGGGGGHGGGHHHGGGHHHFHHHHHHGGGG?GHHHFGHHHGHHHHHGGGGHHHHHHHHHHHGGHHHHHHHGGGGHEEEGGGGGGGHHHGGGFGGGHHHHHHHGHGHFFFGGGGGHGGGGGHHHFGFHHHGGGGGGHAEHHHFFGGBFFFGFGGGGGGGGGFFFFFFFFFFFFFFFFGGGGDGGFDFGHFFFFGFGGGHHHHFGFFGFCGHFFFGGGGGGGHHHHHHHGGGGCHHHHHGHHFHGHHHHHFHGGGGGGHGHHHGHHHHHGGGGGGGHHHFHHHHHHHGGGGGHFHFGGGGGGGGBGFGGGGFFFFBFFBAAAB
@M02197:102:000000000-ALU3V:1:1101:23086:22953 1:N:0:1
CTGTTACAGCGATCCTCCGCTTATTGATATGCTTAAGTTCAGCGGGTATTCCTACCTGATCCGAGGTCAACCTGAGAAATAAAAGGTTAGACCGACCCGACGAGACCTTGCAACTCCCCGCGTGCCTCGAAAGACTCGTTGCGAAGAGGGTCCCACGGACGCCGTCATTGTCTTTGAGACCAGTTGCGTTGCCACAACTCGGTCCAACACCCAAACCGAGGTTTGGAGAGAGGATAATGACGCTCGAACAGGCATGCCCATCGGAATACCAATGGGCGCAATGTGCGTTCAAAGATTCGATGACTCAC
+
BBBBBFFFFFBBGGGGGGGCGGEHHHHHHHGHHHHGHHCHHGHGGGFGHHHHHHEHHHHHHHGG??FHHHHHHHGHHFHHGFFHFGFHHFEGHG/GGGGGGGGGGGGGHHHHHGHHHEEFGGGCGHHFGGHGGHHHGGEEHGGHHHGCG.EBGEHGGGGG5DGGHGGGGEFHHHFHGEGFGFGGFFFFFHHGDGFFF?BFFGFGHGFFFFF?FAFGGHHFBF1HHGBHHHGHGG5HG9FECGHHEGGDF5HG1GHHG?DEEBHHFHHHHHHHGGFGGHFHHGGGGFGGF5GFGF4FF4BFFFFAA>AA
@M02197:102:000000000-ALU3V:1:1101:26283:22960 1:N:0:1
CTGTTACAGCGATCCTCCGCTTATTGATATGCTTAAGTTCAGCGGGTATCCCTACCTGATCCGAGGTCAACCTTAGAAATGGGGTTGTTTTACGGCGTAGCCTCCCGAACACCCTTTAGCGAATAGTTTCCACAACGCTTAGGGGACAGAAGACCCGGCCGGTCGATTTGAGGCACGCGGCGGACCGCGATGCCCAATACCAAGCGAGGCTTGAGTGGTGAAATGACGCTCGAACAGGCATGCCCCCCGGAATACCAGGGGGCGCAATGTGCGTTCAAAGATTCGATGATTCAC
+
?ABBAFFFF42>EGFGGGGGGGGHHHGGGHG5GHHFFHFHHHHGCGGCFHFHHGHHHHHHHHHGGC>2%FGHGFF49GGFEHH?EE1EEBHHFFEE@EE7FHGF/FGGGG;FCGHFHGHHC?;ABG<DG;GDFGHGG/6GGHHGGA@8FGEG9G9C@??-C?FDBBEFGFBEA;EFGG2BBB<;B@DFFGFGGGFF?0:F9;BFEAGCBD<</CFDFAEGHFCFFFFDHGDGFGGFCGGFC>BBFE03FFBF5ADAEE?EAGGFCHHGGGDCFFGEGFGEB4FFFFFBBABAAB
@M02197:102:000000000-ALU3V:1:1101:9613:23004 1:N:0:1
CTGTTACAGCGATCCTCCGCTTATTGATATGCTTAAGTTCAGCGGGTATTCCTACCTGATCCGAGGTCAACCTGAGAAATAAAAGGTTAGACCGACCCGACGAGACCTTGCAACTCCCCGCGTGCCTCGAAAGACTCGTTGCGAAGAGGGTCCCACGGACGCCGTCATTGTCTTTGAGACCAGTTGCGTTGCCACAACTGGGTCCAACACCCAAACCGAGGTTTGGAGAGAGGATAATGACGCTCGAACAGGCATGCCCATCGGAATACCAATGGGCGCAATGTGCGTTCAAAGATTCGATGACTCAC
+
?ABA3DFFBC2AGFGGGGGGGGGHHHHHHHHHHHHFHHHHHHHGGGGGHHGHHHHHHHHHHHHGGGGHHHHGHFBEGFHHGGHEHGHHH%:GHF3?E?EEGGFGGGEB23B?GGHH2?C<@@DGGEDGD?FE;0>8HEFGECFCC:;:D<C;CCGH-@>@CDGFFGDF<;3FF2DHHGGFFBFFFFFFD9BFFBGDB?9#AD9ABFFF?#1EE9EAEBFFG6FBHGGB5AABFE;HHGFGGGHGGHHGHHHHHHHGHEA22BHGHHGHHHHGFGGGDHHHHGGGGGGGGGGGGGGFFFFFFFF?AAA?
@M02197:102:000000000-ALU3V:1:1101:6306:23025 1:N:0:1
CTGTTACAGCGATCCTCCGCTTATTGATATGCTTAAGTTCAGCGGGTATTCCTACCTGATCCGAGGTCAACCTGAGAAATAAAAGGTTAGACCGACCCGACGAGACCTTGCAACTCCCCGCGTGCCTCGAAAGACTCGTTGCGAAGAGGGTCCCACGGACGCCGTCATTGTCTTTGAGACCAGTTGCGTTGCCACAACTCGGTCCAACACCCAAACCGAGGTTTGGAGAGAGGATAATGACGCTCGAACAGGCATGCCCATCGGAATACCAATGGGCGCAATGTGCGTTCAAAGATGCGATGACTCAC
+
?3AAAFFF4FDBEFEGGGG?2EFHF55GD55DBFDFFGFDHFBEGCAEBGFHF5FHHG3DGFHCCEGFGEGAHHHEHGFHGHGGB>BG93EGEEEG@E?E//<;E?C1BBGGDGHHFGG?5@@?DH9GGCF;EGHEGCCCG?CFDGGCG.<CGEHEBCCB.921FAEFFGFE1GGBBFAF0C@BF/GEHG;?<1BFEFFBFGFA>FB?;?/AEEE?EB9>;BGDBFFGEEGDGF92BFFBBA0A921A1A110B00/EEB/C2BHDBF1CHHEE??EGA3F0E0E0FFGF3GFA111B3B@@B111A>
@M02197:102:000000000-ALU3V:1:1101:26627:23015 1:N:0:1
CTGTTACAGCGATCCTCCGCTTATTGATATGCTTAAGTTCAGCGGGTATTCCTACCTGATCCGAGGTCAACCTGAGAAATAAAAGGTTAGACCGACCCGACGAGACCTTGCAACTCCCCGCGTGCCTCGAAAGACTCGTTGCGAAGAGGGTCCCACGGACGCCGTCATTGTCTTTGAGACCAGTTGCGTTGCCACAACTCGGTCCAACACCCAAACCGAGGTTTGGAGAGAGGATAATGACGCTCGAACAGGCATGCCCATCGGAATACCAATGGGCGCAATGTGCGTTCAAAGATTCGATGACTCAC
+
CCCCAFFFFFCBGGEFGGGGGGFHHH5GHHHHHHHHHHHFHHHEGGAEGHHHHHHHHHHHHHHGGGGH3FFHHHHHHGFFHHHHHGFHHHHHGGGFGGGGGGGGGGGHHGGFHFHHHHGFCGGGGHHHFGHGGHHHGGGGHFFGGHGFDGDFHGHHACGGG@DFHHGGHFGHHHGFFFFGHGFBFFGGHHHGGGHFF?EBFFHEHFFEAEFFFFFFFFGGFG;HFHHHGHHHHHHHFGGGGFFFFHHGHHGBGHHFG?E?GHGHGHFHHHFHGCFGGFFGHEEEGHGD5GGFGGGGFFFFD5B3AAAA
@M02197:102:000000000-ALU3V:1:1101:22765:23128 1:N:0:1
CTGTTACAGCGATCCTCCGCTTATTGATATGCTTAAGTTCAGCGGGTATCCCTACCTGATCCGAGGTCAACCTTAGAAATGGGTTTGTTTTACGGCGTAGCCTCCCGAGCACCCTTTAGCGAATAGTTTCCACAACGCTCAGAGACGACGCCGCTCAGCCGGTGAGACTTTGAGGCGCGCGGGTCGGACCCGCGACGCCCAATACCAAGCCAGGCTTGATTGGTGTAATGACGCTCGGACAGGCATGCCCCCCGGAATACCAGGGGGCGCAATGTGCGTTCAAAGATTCGATGATTCAC
+
ABCCDFFFFFDDGGGGGGGGGGGHHHHHHHHHHHHHHHHHHHHGGGGGHHHHHHHHHHHHHHHGGGGGHHHHHHHHHHHHHHHGGGGHHHHHHGGGGGGGGHHHHGGGGGGHHGHHHHHGGGGGGHHHHHHHHHGGGGGGGHHHHHGGGGGGGGGGGFHGGGGGGGGGGGGFFFGGGGFFFFFFFFFFFGFFFFFFFFFFFFFFGGHHHHHHGHFGHHHHHHHHHHHHFFGFDGGGGHHFHHGHHFGGGGGFGGHHHHHCGGGGGGGGHHHHGGGGHGGGGGGGGGGFFFFFFFCCCCC
@M02197:102:000000000-ALU3V:1:1101:22591:23178 1:N:0:1
CTGTTACAGCGATCCTCCGCTTATTGATATGCTTAAGTTCAGCGGGTATTCCTACCTGATCCGAGGTCAACCTGAGAAATAAAAGGTTAGACCGACCCGACGAGACCTTGCAACTCCCCGCGTGCCTCGAAAGACTCGTTGCGAAGAGGGTCCCACGGACGCCGTCATTGTCTTTGAGACCAGTTGCGTTGCCACAACTCGGTCCAACACCCAAACCGAGGTTTGGAGAGAGGATAATGACGCTCGAACAGGCATGCCCATCGGAATACCAATGGGCGCAATGTGCGTTCAAAGATTCGATGACTCA
+
AACBCFFFFFCCGGGGGGGGGGGHHHHHHHHGHHHHHGHHHHHGGGGGHHHHHHHHHHHHHHGGGGGHHHHHHHHHGHHHHGHHHGHHHF;HHGGGGGGGGGGGGGGHHHHHHHHHHHGGGGGGGHHHGGHGGHHHHGGGHHHGHHGFGE?GHHHHGGGGDDGGHHHHGHGFHFHHHGGGFHFFFFFHGHHFFHGGGGGGHHHFHGGGFGGGGFFGGGHFHFHHHHHHHHHHHHFHHGGGGFFHGHGHHHHHFFHHHGGGGHHHHHHFCHHHGGGGGGHHHEEEGGGGGGGGGFGFFFFBFFCCBBC
@M02197:102:000000000-ALU3V:1:1101:23141:23251 1:N:0:1
CTGTTACAGCGATCCTCCGCTTATTGATATGCTTAAGTTCAGCGGGTAGTCCTACCTGATCTGAGGTCTATCACAAGAGTCCGCTCGCAGAGCGAGGGCGGTTTCAAGGAAGCCTGCCGTCCCAAGGTCGAGCGATACATATCACGCAGGACAAAGGGCCGCAAGGCCACCGCTGCATTTGAGGCGAGCCCGGCAAGGGGCAACACCCAAGTCCGACCCCCCCGTGCAGGACACGAGGGGACGAAAGCTGACGTGACACTCAGACAGGCATTCCCTCCGGAATACCAGAGGGTGCAAGGTGCGTTCAAAGATTCGATGATTCAC
+
BBBBBFFFFFBBAFGGGGGG?FGHHHGHDHCFFHHGBFGHHGDEGGE0E3DGFFGCGAGB5GFFHGEGHGHHFHB3EGH5F31/ECC/>EGHGEEEGGGGGCG9FGHEHHHH<GH<GHGGGGGHHHEF;<:<CCCCDGEHHD;;;:CC2?CGHAGHFBA@BBG?BG?@;.9A#;A?FFFFFF3FE;BB;BAB;BF5.9FF;99EAAB:/@9;BF?;;CGE?@@EF1FFGF?>#?@FGEECHEEEH8FEFF0GG2HGEEFGFAAABDF1GF0/E?E?E02GDGF1B10AGEEBBGHHFA0AEA1AA3B33ACFBFD3BD31A>>1
@M02197:102:000000000-ALU3V:1:1101:18483:23271 1:N:0:1
CTGTTACAGCGATCCTCCGCTTATTGATATGCTTAAGTTCAGCGGGTAGTCCTACCTGATCTGAGGTCTATCACAAGAGTCCGCTCGCAGAGCGAGGGCGGTTTCAAGGAAGCCTGCCGTCCCAAGGTCGAGCGATACATATCACGCAGGACAAAGGGCCGCAAGGCCACCGATGCATTTGAGGCGAGCCCGGCAAGGGGCAACACCCAAGTCCGACCCCCCCGTGCAGGACACGAGGGGACGAAAGCTGACGTGACACTCAGACAGGCATACCCTCCGGAATACCAGAGGGTGCAAGGTGCGTTCAAAGATTCGATGACTCAC
+
BBBBBFFFFFBBGGGGGGGGGGGHHHFGFHHHGHHHHHHHHHHGGGGGGHHHHHHHHHHHHHHHHGHHHHHHHHHGEHHHHHGGGGGGGGGHHGGGGGGGGBFGHHHHHGHGHGHHHHGGGGGHFHGFHEGGGGGGGGHHHGHHHGHGGGGHHHHGGGGGGGGGGGGGGGGGFFFFFFFFFFFFFFFFFFFFFFFFFFFFFFFFFFFFFFFFFFFFAFGGGFGHGHHHGHFHHGGFHGGGHGHHGHHGEHHGHHHHFHFHHHFHHHHHHHHEGGGDEFHHGHHHHHGHHEHHGHHHHGGGGHGGGGGGGGGGFFFFFFFAAA3A
@M02197:102:000000000-ALU3V:1:1101:9729:23405 1:N:0:1
CTGTTACAGCGATCCTCCGCTTATTGATATGCTTAAGTTCAGCGGGTATTCCTACCTGATCCGAGGTCAACCTGAAAAAATAGATTTAGAGGTGGCCGGGCCCGTGACACCTTGAAACTCGACGCGTGCTCCGGAAAGCTCAGTGCGAAGAGGGTCCCACGGACGCCGTCATTGTCTTTGAGACCAGTTGGTCGCGGACGATCCAACGCGGTCCAACACCAAACCCGGAGGTTTGAGGGAGGATAATGACGCTCGAACAGGCATGCCCTTCGGAATGCCAAAGGGCGCAATGTGCGTTCAAAGATTCGATGATTCAC
+
@BBBBBFBFB22FFGGGGGGEGGHHGFHGHHGHHGGCGHHCFHEEEGGGFHGHFHFGHHGHGGGGGGFCGHHFHHHHFFGHFFHHHHHHHEG3?1BFEEG?EGG9GGGHFF:GFHHHHHHDHG/@D@CGGHHGGBFCGGHHHFGDD@E@EG.CCCCAFHH@B?@CAEGD:A<CFFFFFGDFEAC0FAHFFFCC@CBGBGFFFHFFFF?BBEGAGFFBFFFF/ECEDAHF?=3)HFCGHHGHHFHGAGGFFGHHFHHGFGHHFHFFE1?EAHFHHHHHHGHHEGGGCHHHHGFGGFBGGFFFBGGGFFFFFFD3AAAB
@M02197:102:000000000-ALU3V:1:1101:11676:23360 1:N:0:1
CTGTTACAGCGATCCTCCGCTTATTGATATGCTTAAGTTCAGCGGGTATTCCTACCTGATCCGAGGTCAACCTGAGAAATAAAAGGTTAGACCGACCCGACGAGACCTTGCAACTCCCCGCGTGCCTCGAAAGACTCGTTGCGAAGAGGGTCCCACGGACGCCGTCATTGTCTTTGAGACCAGTTGCGTTGCCACAACTCGGTCCAACACCCAAACCGAGGTTTGGAGAGAGGATAATGACGCTCGAACAGGCATGCCCATAGGAATACCAATGGGCGCAATGTGCGTTCAAAGATTCGATGATTCAC
+
BCCBBFFFFFBCGGGGGGGGGGGCHHGHCHHHGHHHHHHHHHHGGGGGHHFHHFHHHHHHHHFG0EFHHFHHHHGGBGHHHHFHFG6FHGHHF99ECFEFGFGCDGGHHFEHHEHFHHGBDCDGGGGF?GGFFFGHGGFGHHFFHEFHEG.CCHGHGGGGDGGGGGHHHHFHHHHHHHGHHHCCCCBHHGHGGHFFGFFBFFHHHGGFEGGFGFFGGHHFF:BFFHHHHGHHHGFHGBGEE?FEFHHHHHFCCBFFF335B5GHGFHFHHGG?E?E?FHG5CGGGFGGF5GBGEGGFFFFFFFBBBA?
@M02197:102:000000000-ALU3V:1:1101:9395:23442 1:N:0:1
CTGTTACAGCGATCCTCCGCTTATTGATATGCTTAAGTTCAGCGGGTATTCCTACCTGATCCGAGGTCAACCTGAGAAATAAAAGGTTAGACCGACCCGACGAGACCTTGCAACTCCCCGCGTGCCTCGAAAGACTCGTTGCGAAGAGGGTCCCACGGACGCCGTCATTGTCTTTGAGACCAGTTGCGTTGCCACAACTCGGTCCAACACCCAAACCGAGGTTTGGAGAGAGGATAATGACGCTCGAACAGGCATGCCCATCGGAATACCAATGGGCGCAATGTGCGTTCAAAGATTCGATGACTCAC
+
BCCCCFFFFFBBGGFGGGGGGGGHHHGHHHHHHHHGHHHGHHHGGGGFHHHHGHFHHHHHHHHGGGGHHHGHHHHHHHHHHHHHHGHHHGHHHEGGGGGGGGGGGFGHHHHHHHHFHGGGDFFCGHHGDGHGGHFHFGFGGHHHGGGHFDEHHHHHGGGGGGGGDDGGGGGFFFFHHGFFGFGGGGGHFGHGGHHGFFGGFHHFHFGFEGGFGFFGGHGGHHGGHHHHHHHHHHHGHGFGFDFHGHHHHHHHHHHHGAE2GHHEHHGHHHHHGGFEEFHHFGGGGHGGGGGGGGGGFFFFFFFCCBCB
@M02197:102:000000000-ALU3V:1:1101:7859:23346 1:N:0:1
CTGTTACAGCGATCCTCCGCTTATTGATATGCTTAAGTTCAGCGGGTATTCCTACCTGATCCGAGGTCAACCTGAAAAAAAATGTTTAGGGGTTTGACCGGTCCGGAAGGTCCTTGCAACTCGATACGTGCTCCCGAAAGAACTCGTTGTATCGAGGGTCCCACGGACGCCGTCATTACTTTTGGGAACCAGTTGGTGTGACCCATCTTGGTTCCAATGCCACCCCCCGGGGGGTGGAGGGAAGGATAATGACGCTCGAACAGGTATGCCCTTCAGAATACCAAAGGGCGCAATGTGCGTTCAAAGATTCGATGATTCAC
+
>1>1>FFDB1>@CEEGGGGGFFFFHHBFH2AFAFGHDHBFGHB//AEGHHHHHHHAF1GGDHAE/EECGEHGHH0@1FGEEEGHHGFFHFA/EEG?8G@><A<9<BF4</??FB4BBDFFA@CC?FCEA<//<1<5FCG1#D<9<:CEBCHFB.F.FFECGH;:@@4A99:/;9;C0.B:;99BFFB/FEFA/999/BA.#;8FCBABFEC09FFFBFF9/BB#EFE@?ECE?BFFB9F'G5GGGBFHHCEAE?HGCHHHHFFHGHEF2GFGA55BHHHGGFFGA2DEEFGDG2AAGGGA5EFG5EEB445BFFF@A@A@
@M02197:102:000000000-ALU3V:1:1101:4547:23512 1:N:0:1
CTGTTACAGCGATCCTCCGCTTATTGATATGCTTAAGTTCAGCGGGTATTCCTACCTGATCCGAGGTCAACCTGAGAAATAAAAGGTTAGACCGACCCGACGAGACCTTGCAACTCCCCGCGTGCCTCGAAAGACTCGTTGCGAAGAGGGGCCCACGGACGCCGTCATTGTCTTTGAGACCAGTTGCGTTGCCACAACTCGGGCCAACGCCCAAACCGAGGTTTGGAGAGATGATAATGACGCTCGAACAGGCATGCCCATCGGAATACCAATGGGCGCAATGTGCGTTCAAAGATTCGATGACTCAC
+
?AB33FFF4F?AGCGGBGEGCGGFGFHHHGFBEEAGFHFHD55EF?AEAFBGFFHFFBFFGHHE0E1B33BFFGBBB43@DF3GFE34GHGH3EEC-?F;GGGC:DGHHBHBDGG92;?#AF;2<BDCCDHDB0GHC?>6CC<0@C;<:E6:C<=C9G?--A.1F?C7FF01?;BFB?1F;FGCFB<#<B/B/:1AFEFB/1$5>//>#;AFE?-EEG4>+@@DF12FB22%HEHG>;>>'70GA:1FDFGBAFB0///A/EFD2211CD1FA000A1A31AA00BA1A3B3GEF1C@@311@>1111
@M02197:102:000000000-ALU3V:1:1101:21797:23371 1:N:0:1
CTGTTACAGCGATCCTCCGCTTATTGATATGCTTAAGTTCAGCGGGTAGTCCTACCTGATCTGAGGTCTATCACAAGAGTCCGCTCGCAGAGCGAGGGCGGTTTCAAGGAAGCCTGCCGTCCCAAGGTCGAGCGATACATATCACGCAGGACAAAGGGCCGCAAGGCCACCGATGCATTTGAGGCGAGCCCGGCAAGGGGCAACACCCAAGTCCGACCCCCCCGTGCAGGACACGAGGGGACGAAAGCTGACGTGACACTCAGACAGGCATACCCTCCGGAATACCAGAGGGTGCAAGGTGCGTTCAAAGATTCGATGATTCAC
+
ABBABFFFFFCCGGGGGGGGGGGHHHHGHHHHHHHGHHHHHHHGGGGGGHHHHHHHHHGHHHHHHGHHHHHHHHHHHHHHHHGGGGGGGGFHHGGGGGGGGFGGHHGHHHHGHFHHHHGGGGGHHHGHHGFGGGGHGGHHGHHHHGHGGGGHHHFCFFGGGGGGGGGGGGGGFFFFFFFFFFFFFFFFFCFFFFFFFFFFEDFEFFFFFFFFFFFFFGGGGGGHHGHFHGHHHGGHHGGGHGHHHHHGEHHGHHHHHFHHHHHFGFFHHHFAGFGGGHHHHHHHHHGEHGHFHHHHHGGGGGGGGGGGGGGGFFFFFFFCBCCC
@M02197:102:000000000-ALU3V:1:1101:5656:23578 1:N:0:1
CTGTTACAGCGATCCTCCGCTTATTGATATGCTTAAGTTCAGCGGGTATCCCTACCTGATCCGAGGTCAACCTTAGAAATGGGGTTGTTTTACGGCGTAGCCTCCCGAACACCCTTTAGCGAATAGTTTCCACAACGCTTAGGGGACAGAAGACCCCGCCGGTCGATTTGAGGCACGCGGCGGACCGCGTTGCCCAATACCAAGCGAGGCTTGAGTGGTGAAATGACGCTCGAACAGGCATGCCCCCCGGAATACCAGGTGGCGCAATGTGCGTACAAAGATTCGATGATTCAC
+
AAAAAFFFBFDDAEGFF1E?EEGHHHHGBGGHGGF1AGF2221AEAEEFHFHGG0CGFCDFHEEC/EE9FBFHD<GFFHGEH0#EE/EH:GFFGG/9EE</FGGH;E5GGCGECGHBGFHGCG/<%GGBF<FFHEC55GGFEFCCFCCEFHBFFCE#-A@C-@?A2AFEFGF/.EFGGAA?@;B@9-9;./;9BFBEFB/F/BCEFC@@;HG@HFHHHGBG=0BFBCAHECD=GGBGCF9BFFEBEE0A2FFD10BFAEAAEAD131A0EE1AB3BFGB11BFB3B133AAA11
@M02197:102:000000000-ALU3V:1:1101:13931:23521 1:N:0:1
CTGTTACAGCGATCCTCCGCTTATTGATATGCTTAAGTTCAGCGGGTAGTCCTACCTGATTTGAGGTCTAAACTAAAAGTTTATTAGAGTGGAGGGAGCGAAAACTTATTACGCATTCCACTTAGACATTTAAGACGAGCCGTAACCGGCAGCGTCCAAAACTCATATACAGAAAACTGCATATGAGAGTCTGTATGACACTCAAACAGGCATGCCTTTCGGAATACCAAAAGGCGCAATGTGCGTTCAAAGATTCGATGATTCA
+
BCCCCFFFFFCCGGGGGGGGGGGHHHHHHHHHHHHHHHH;HHHGGGGGGHHHHHHHHHHHHHHHGHHHGHHH<9HGHHHGHHHHHHHHH:HGHHGGGFG9GGGGGHHHHHGHGGGG9GGGBHGGBGH5HH7GHFHHGGDDGGEEGFHHGGGGGHHGHHHHGFGHHHHHHHHHHHHHHHHGHGHHHHHGHHHHHHGHHHHHGHGHHHFHGFGHHGGGGGGHHGHFHHGHGHGGGGGGFHFGGGGGGGGGGGGGGFFFFFFFCBAAB
@M02197:102:000000000-ALU3V:1:1101:26660:23738 1:N:0:1
CTGTTACAGCGATCCTCCGCTTATTGATATGCTTAAGTTCAGCGGGTAGTCCTCCTTGATTTGAGGTCAAAATAATAGACCAGGCAACGACGGATCGTCGCCAGTCGTGTGTGGGGTTAGAAGCGGACAACACCGACGTAAGTTAGCAAAGAAATTAGCAACTCACTGGTTGTCCAGCATACAGTATTTAAGGTGAGCAAGTGTGGGGGCCTGCAAACCCATGGACCCGCACTAAGCGCAAAACGCTTAGGTTGGAGAAATGCACCACGCTCAAACAAGCATGCTCCAAGGAATACCAAGGAGCGCAAGGTGCGTTCAAAGATTCGATGATTCAA
+
>AAA1DFFFFDDGGCGFGGGFCG133DGBGB2AB2DG2DFGA1//AEEAFB2A1BA1FFFFHHHAG0AA@1GBFB2FBBFHF0/FAGEG/E?EE//EF/>/</EG1E//FCBBAC5A/94DG<G??99AAG5ECC/CC<90<DGD00C:04C<;CGF0+;#0CGD<0FAGCCCFFGEFFC>9#>+C31FGCFGGF0FCC8FG?/B/#<;@%@1#9?FB0129GEBFF/B1@1FEE?>10E?=//90B1B/1F@1FE2D22@1F?A/EAB/1AAFF12F1FGBA0B1B2FFGGD1B11GCEE0?CHFGHGEA?BGBGE3GGAB111B31FDA>1>1
@M02197:102:000000000-ALU3V:1:1101:4914:23773 1:N:0:1
CTGTTACAGCGATCCTCCGCTTATTGATATGCTTAAGTTCAGCGGGTATCCCTACCTGATCCGAGGTCAACCTTAGAAATGGGGTTGTTTTACGGCGTAGCCTCCCGAACACCCTTTAGCGAATAGTTTCCACAACGCTTAGGGGACAGAAGACCCAGCCGGTCGATTTGAGGCACGCGGCGGACCGCGTTGCCCAATACCAAGCGAGGCTTGAGTGGTGAAATGACGCTCGAACAGGCATGCCCCATGGAATACCAAGGGGCGCAATGTGCGTTCCAAGATTCGATGATTCAC
+
AA1AAF3BBFDDGFFFBGEGGGEDGFFFFFGFFGFFB22FGFBA?EEGHBDGHF0FG1AGDFFE/@EF;;485DEGHFDGH1GEE;9FFCGHFGEEGFECEHHBGGBECGGHFGEFHHAFC0@AFB?FGEBHHHC?ACCEFFDG0CGCBC:C7GB.C@A:CGHGHHGHHGBFFGFGBAA@99C7-E?EF/9GC>FFGBFBGGFEEBFF9BGFB9HGGGF@BHFEAFFGHH7FBGGBBCFGEA;BAFHDEGBG1FFA0F/GGGCHFGDGEE?CFB113B3GGGF13FFF3A11AA
@M02197:102:000000000-ALU3V:1:1101:4895:23775 1:N:0:1
CTGTTACAGCGATCCTCCGCTTATTGATATGCTTAAGTTCAGCGGGTATCCCTACCTGATCCGAGGTCAACCTTAGAAATGGGGTTGTTTTACGGCGTAGCCTCCCGAACACCCTTTAGCGAATAGTTTCCACAACGCTTAGGGGACAGAAGACCCAGCCGGTCTATTTGAGGCACGCGGCGGACCGCGTTGCCCAATACCAAGCGAGGCTTGAGTGGTGAAATGACGCTCGAACAGGCATGCCCCATGGAATACCAAGGGGCGCAATGTGCGTTCAAAGATTCGATGATTCAC
+
BBABBBFFBFD2FC?FGCAEAEFGHGB6A5DBGDBF5BBFFD5AEC00BFDBCFFGFFFGHHHD0EFFH4FHHGFHBEGHGGHGEGGFHHC<HC@?EF@EADFFE;?DC93C?GGFFD1BB@00FGEGGCGFGCGC@?FEEDFAFHHG=CCGFAGHAGGE?1FH$HF4HGGFBAECDCA@BB??>=EE>GFBAHDGFBBFCFF>/FCFB11F9GFFGFHFHGGCFF99D/D?BB9F1BEGEABBA1BE2F2D11100AE?FCAGBE10AAGGFFBFGDFE1GFBFFD3B1A>11
@M02197:102:000000000-ALU3V:1:1101:20458:23751 1:N:0:1
CTGTTACAGCGATCCTCCGCTTATTGATATGCTTAAGTTCAGCGGGTATTTCTACCTGATCCGAGGTCAACCTGAGAAATAAAAGGTTAGACCGACCCGACGAGACCTTGCAACTCCCCGCGTGCCTCGAAAGACTCGTTGCGAAGAGGGTCCCACGGACGCCGTCATTGTCTTTGAGACCAGTTGCGTTGCCACAACTCGGTCCAACACCCAAACCGAGGTTTGGAGAGAGGATAATGACGCTCGAACAGGCATGCCCATCGGAATACCAATGGGCGCAATGTGCGTTCAAAGATTCGATGACTCAC
+
CCCCCFFFFFCCGGGGGGGGGGGHHHHHHHHHHHHHHHHHHHHGGGFGHHHHHHHHHHHHHHHGGGGHHHHHHHHHHHHHHHHHHGHHHGHHHGGGGGGGGGCGGGGHHHHHHHHGHHGGGGGGGHHHGGHGGHHHHGFGGHHGGDDHGHGHHHEHGGGGGGGHGGGGHHGFGHHHGFFFFFFFGFGFFGGGGHHGGGGGHHHHHFFFFGGFFFFGGHHFFGFHHHHHHHHHHFHHHGGGGGGGDGBGHHHHHHHHHGGGGHHHHHHHHHHHCGGGGGHGHGGGGHGGGDBGGGGGFFFFFFFCCCCC
@M02197:102:000000000-ALU3V:1:1101:16030:23816 1:N:0:1
CTGTTACAGCGATCCTCCGCTTATTGATATGCTTAAGTTCAGCGGGTAGTCCTACCTTATTTGAGGCCAGTAGTTAATAATAATAGTGTAAAGCGGAGACCTTATACGCGGGCTAAAAATTGCCTTAGCAACCCGGCTGATCTCCAGCTCATATATTTAAGGCAAGGTTGGCGGCGGCCAACCAAGCCCAAGGACCCGCACAGTTTTGAAGAAAAACCGGTTGGAGAAGATTAACGACACTCAAAAAGGCATGCTCTTTGGAATACCAAAGAGCGCAAGCTGCGTTCAAAGATTCGATGATTCAC
+
ABCCCFFFFFCDGGGGGGGGGGGHHHHGHHHHHHHHHHHHHHHGGGGGGHHHHHHHHHHHHHHHGHGGHHHHHGHHHHHHHHHHGHHHFHHHHHGGGGGGGHHHHHHHGFGGGGHHHHHHHHHHHHHHHHHHHGGHGGGHHHHHHHHHHHHHHHHHHHHGHHHHHGGDGFGFGGGHGGFGHGGHGFFGGHHHFFFGGHHHHGGHFGHHHFGGFFFFFGGHGEHHHHHHHFGHGGGHHHFFFGHGHHHHHGHHHHFGGHHHHHHHHHHHHHGGGGHHHGGGGGHGGGGGGGGFGFFFFFFFBBBAA
@M02197:102:000000000-ALU3V:1:1101:18872:23855 1:N:0:1
CTGTTACAGCGATCCTCCGCTTATTGATATGCTTAAGTTCAGCGGGTATTCCTACCTGATCCGAGGTCAACCACAAAAAAATTGGGGGGTTTAGCGGCTGAGAGCAGCGGCACCTGAAAAAAGCGAGATAAAGATTTACTACGCTCAGAGGATACCACAGATCCGCCGTTGGATTTGAGGAACTGTCCTTGCGGACAGATTCCCAACACTAAGCTAGGCTTAAGGGTTGAAATGACGCTCGAACAGGCATGCCCACTAGAATACTAATGGGCGCAATGTGCGTTCAAAGATTCGATGATTCAC
+
ABBBAFFDFB>@GGGGGGGGGGEFHHFHCHHH5GGGBDFHHHFEAEE0AG5EDGGHHHHHBDFE0@ECGHF1FFHEFFFE?CGBC1E?DB;-:GBDCC:?FEBFFF/FB;.40CGF;#;/FF/HCACBCBFBFCFFF5F/FBA<EADFEF.1F9FBB91:FFGGGDGHGDFHFGCFHFHHFHFFFFAGCGEEEBHGDEFFG/HCBBHHGFGDB9FFGEFFHGFBHE@F9;FFGGGCGGHEGHHHFHHHHHGHEG5HHEHHHHGF5GFEGGGGHGHHGGGGHGGGCGGGGGGFBFBFFFABBBB
@M02197:102:000000000-ALU3V:1:1101:21732:23706 1:N:0:1
CTGTTACAGCGATCTCCGCTTATTGATATGCTTAAGTTCAGCGGGTAGTCCCATCTGATTTGAGGTCTAAAATTTAAAGGTGTGGCACAAGTGCGACGGTTTGGCAGCAACTTGCATACGATTCGGCTGCTGTAGAGCATCCTTGACGAAGATCTTATCACGCCAAGTCAATCCGAGTAGTACAAAGATTGCTTATACATTTGAAGCGAGCTGTGGTATGAGACAGCAAACGCTCAGCATCCAACGCTTCCGCACTTTACAAGAAAGTGTAGAGGTTGAGGGATTCATGACACTCAAACAGATGTACCTCTCGGAATACCAAGAGGTGCAAGGTGCGTTCAAAGATTCGATGATTC
+
BCBCCFFFFFCCGGGGGGGGGGHHHFHGHHGHHHHHHHHGFHGGGGEGHHHHHHHHHHHHHHHGHHHHHHHGHGHHFHHHGHHGGHHHHHGBGHGGGGGGGGGGHGGGHHHGHHHHHHEGGHHGGFGGGCHGHHFFFHHFFHHHHHHGGGGFHHGHHHHHHGHHGHHHHHHHGHGGGGH8HHHGHHGHHGEHHHHHGHGGGGGGGGEGGHHHGFFHGGGGGGFGGGFGFFFFFFFHFFFFFEFFF1?E?FEFFDGHHHHHHHGHGECFHHHHFFHFFHFFHHEHHHEHHFGEFHFHHGBHHEGGGFGGGFGGHFHHFGFHFGHHHFF4BG4GGGFGFGGGGGGGFFBFFFFACCBA
@M02197:102:000000000-ALU3V:1:1101:13603:23863 1:N:0:1
CTGTTACAGCGATCCTCCGCTTATTGATATGCTTAAGTTCAGCGGGTATCCCTACCTGATCCGAGGTCAACCTTAGAAATGGGGTTGTTTTACGGCGTAGCCTCCCGAACACCCTTTAGCGAATAGTTTCCACAACGCTTAGGGGACAGAAGACCCAGCCGGTCGATTTGAGGCACGCGGCGGACCGCGATGCCCAATACCAAGCGAGGCTTGAGTGGTGAAATGACGCTCGAACAGGCATGCCCCCCGGAATACCAGGGGGCGCAATGTGCGTTCAAAGATTCGATGATTCAC
+
3AAABFFFBFBBGAEGGGGGGGGHHHHHHHGHHFHGHHGGFHHGGGGGHHHHHHHHHGFHHHHGGGGFHHHHHHHFHGHHHFHCEFFFGHHFHGGGGEGGGHHHHGGGGG:HGDGFHHHEGF@FFGFGGDHGHHEDGGGGGHHHFBFGGFGHHHHHHBGFGBFDGGGGFFFEGGGGGGDGGGGGGGGFFEGFFGCFFGGGGHFGEHHGGHHFGHHGHHHHHFHDABBDHEDF@BHFGEFHGDFBEECFHGHHGFAGGGEAA2EFGDHEGGGG45FF5BGGGBFCDFFFFAABAA
@M02197:102:000000000-ALU3V:1:1101:14893:23881 1:N:0:1
CTGTTACAGCGATCCTCCGCTTATTGATATGCTTAAGTTCAGCGGGTATCCCTACCTGATCCGAGGTCAACCTTAGAAATGGGGTTGTTTTACGGCGTAGCCTCCCGAACACCCTTTAGCGAATAGTTTCCACAACGCTTAGGGGACAGAAGACCCAGCCGGTCGATTTGAGGCACGCGGCGGACCGCGATGCCCAATACCAAGCGAGGCTTGAGTGGTGAAATGACGCTCGAACAGGCATGCCCCCCGGAATACCAGGGGGCGCAATGTGCGTTCAAAGATTCGATGACTCAC
+
CCDCCFFFFFCCGGGGGGGGGGGHHGHHHHHHHHHHHHHHHHHGGGGGHHHHHHHHHHHHHHHCGGGHHHHHHHHHHHHHHHHGGGGGHHHHHGGGGGGGGHHHHGGGGGGHFGHHHHHHGGGGGHGHHHHHHHHGGGGGGHHGGGGGFGHHHHHHHHHGGGGFGGGGGGGGGGGGGGGGGGGGGGGGGGGGGHHHHHGGGHGGGHHGHHHHHHHHHHHHFGHGGGGGHGGHHHHHHHHHGGGGGGGHGHHHHHGGGGGGGGGHHHHGGGGGGGGGGGGGGGFFFFFFFCBBAA
@M02197:102:000000000-ALU3V:1:1101:13617:23852 1:N:0:1
CTGTTACAGCGATCCTCCGCTTATTGATATGCTTAAGTTCAGCGGGTATCCCTACCTGATCCGAGGTCAACCTTAGAAATGGGGTTGTTTTACGGCGTAGCCTCCCGAACACCCTTTAGCGAATAGTTTCCACAACGCTTAGGGGACAGAAGACCCAGCCGGTCGATTTGAGGCACGCGGCGGACCGCGATGCCCAATACCAAGCGAGGCTTGAGTGGTGAAATGACGCTCGAACAGGCATGCCCCCCGGAATACCAGGGGGCGCAATGTGCGTTCAAAGATTCGATGATTCAC
+
CCCCCFFFFFBBGGGGGGGGGGGHHHHHGHHHHHHHHHHHHHHGGGEGHHHHHHHHHHHHHHHGGGGHHHHHHHHGHHHHGHHGG?FGHHHHHGGGGGGGGHHHHGGGGGGHGGHHHHHHGGGGGHHHHHHHHHHGGGGGGHHHGFFGGHHHFHHHHHHGGGGGGGGGGGGFFFGGGGGGGGGFGGGGGGGGFFHHHGGGGHGGGGHGHHHHHHGHHHFEFHGGGGGFGHGHHHHHHHHGFGGGGGGHHHHHHFHDFGGGGGGHGHHGGGGHGGGGGGGGGBFFFFFFFBA3AA
@M02197:102:000000000-ALU3V:1:1101:11994:23887 1:N:0:1
CTGTTACAGCGATCCTCCGCTTATTGATATGCTTAAGTTCAGCGGGTATTCCTACCTGATCCGAGGTCAACCTGAGAAATAAAAGGTTAGACCGACCCGACGAGACCTTGCAACTCCCCGCGTGCCTCGAAAGACTCGTTGCGAAGAGGGTCCCACGGACGCCGTCATTGTCTTTGAGACCAGTTGCGTTGCCACAACTCGGTCCAACACCCAAACCGAGGTTTGGAGAGAGGATAATGACGCTCGAACAGGCATGCCCATCGGAATACCAATGGGCGCAATGTGCGTTCAAAGATTCGATGACTCAC
+
AABAAFFFFFBDFGGBGGCCCGGHHHHGHGHHHHHHHHHHHGHGGGGGHGHHHHHGHHHHHHHG?EGGHHFHHHHHGHHHHHHHHGHHH9GHGEGGGGGCGGGGGGGHHGF<EGGHHHGCGCCDFGHHG?GGDHHHHFGGGEGG@FGFCDGHHHHHCCGGFGA?1A1FGGGFFFGHFHEFEHFCCBFFFFHGGHHGFGCGGHHHGFEFEGGFGGGGGHHGFF9GGHHFHGEDHHGFBFGGGFDHDFGDHFFHHGF0F/CE/HGHHHFHHHHBGGGEEHHGHGGGFHGGGGGFGGG1F1FFFFFAAAAA
@M02197:102:000000000-ALU3V:1:1101:18963:24047 1:N:0:1
CTGTTACAGCGATCCTCCGCTTATTGATATGCTTAAGTTCAGCGGGTATCCCTACCTCATCCGAGGTCAACCTTGTGAAAGATTTAACGGCCGCGGCCACCCGACCTCCGAAGCGAATAGTTGCCACAACGCTTAGAGACGGACAGCTCAGCCGGGAGACTTTAAGGCGCGCGGAGCCGCGACGCCCAATACCAAGCCAGGCTTGAGTGGTGAAATGACGCTCGAACAGGCATGCCCCCCGGAATACCAGAGGGCGCAATGTGCGTTCAAAGATTCGATGACTCAC
+
>AA>AFFFFFBBGGGFGGGECGGHCG5DGHFHHFFGHHHFGHFDGGGCHHHFHEGHB3BFHHGFFEEHHHHH:HHH3DFE9HGHHGHFGGGCECE?CFCFCF?DC=CGHD?DCFGGGGFFHGHHFFCFGEFGFGGFFHGFGFFFGEEFFHHHGFFFEFFFGCFFGBFFG;FFFFGG@A9@FADEGHFHGFFGGHFHHHHFEFCFFHHFHHHGHHGGGG9G:FCEHFHHGFHFGGCCE?GHGGHHGHGCFEGEGGGHHHHGGGEF1GGFFGFE11FCDF@B11A?AA
@M02197:102:000000000-ALU3V:1:1101:19385:24061 1:N:0:1
CTGTTACAGCGATCCTCCGCTTATTGATATGCTTAAGTTCAGCGGGTATCCCTACCTGATCCAGGTCAACGTTCAGAAATGAATCGTGAGCCTGGCGTCCCTTTCCCGGCATGAGCAACAACTGTGTGCTTGCGGTCGTGGGGACGGCCATCGCTAATTTTTAGGCGTGTCGCGCCGACAGCGCCCAACATCAAGCCGGGGCTTGAGGGGTGTAATGACGCTCGAACAGGCATGCCCTTCGGAATACCAAAGGGCGCAATATGCGTTCAAAGATTCGATGATTCAC
+
CCCCCFFFFFCCGGGGGGGGGGGHHGHGHHHHHHGHHHHHHHHGGGGEHHHHHHHHHHHHHHHHHHHGHHGGHHGHHHHHHHHHHHHGHGHHCHHHGGGGGHHHHHHGGGGGHHGHHHHHHGHHGHHHHGHHHGGGGGEHGGGGGHGGGGHHHHHGGGHHHHHGGHGGGGGGGGGGGGGGGFHGGHHGHHFGGGGGGGHGHHHHGGGGHHHHFFGGGGGGHHGHHHGHHHFFAGGGGGGHHHHHHEHHHHCGGGGHFGFGGGGHGGGGGGGGGCFFFFFFFAAAAA
@M02197:102:000000000-ALU3V:1:1101:15788:24035 1:N:0:1
CTGTTACAGCGATCCTCCGCTTATTGATATGCTTAAGTTCAGCGGGTATTCCTACCTGATCCGAGGTCAACCTGAAAAAAATTCGTTTAGAGGCCGGGCCCATGACACCTTGAAACTCGACGCGTGCTCCGGGAAGCTCAGTGCGAAGAGGGTACCACGGACGCCGGCATTGTCTTTGAGACCCGTGGTGCCCCAAAGGGCTCCACGCGGTCCAACACCAAACCCGGAGGTTTGAGAGAGGATAATGACGCTCGAACAGGCATGCCCTTCGGTATGCCAAAGGGCGCAATGTGCGTTCAAAGATTCGATGACTCAC
+
AAAABFBBFFB?CAEGGFGC?EGHHHHHF5FGHHHCFGFFCFHFCCAAFHGHGGGGBGHHHHFFGEEF3@FHFEGGHGHCEGFBFFFFHE<BFFGG;GEGG/FB6HHHGH::GH:HFB/;B<@9A-EF1F05#CF:::FH9B0A;EGGG;0AF1A9C.@?CA#9C?#9AF919CB6B=9EAFEE/CF?/A3B91%<09?0;A9/BF@ABDA>;FBBEEF?E/@E?@09/1;B@1GCGFBFFFFFB/E?/EFF/2E11B1CAGGEEE//B/B11FHGG1HCEEA?GCGF1E0AA11133AE3A11F@@311B1AAAA
@M02197:102:000000000-ALU3V:1:1101:18972:24028 1:N:0:1
CTGTTACAGCGATCCTCCGCTTATTGATATGCTTCAGTTCAGCGGGTATCCCTACCTGATCCGAGGTCAACCTTGTGAAAGATTTAACGGCCGCGGCCACCCGACCTCCGAAGCGAATAGTTGCCACAACGCTTAGAGACGGACAGCTCAGCCGGGAGACTTTAAGGCGCGCGGAGCCGCGACGCCCAATACCAAGCCAGGCTTGAGTGGTGAAATGACGCTCGAACAGGCATGCCCCCCGGAATACCAGAGGGCGCAATGTGCGTTCAAAGATTCGATGACTCAC
+
AAAAAFFFFF@BCFCGGCFGGG?GGHFHCHGGHG5AEHBHHBHGGG?EHHHHFHFFFGHHFHHGGGGFHHHHFFFHGBDHEGGHHHHHG@EEG9:EFGGGHGGGCFDGHG?EA?C?FCGHB<?BFEFGHGGFDEFFFFACFCCFFGEGFHHHB?BFA?B;9;FFB9;CBFFFEEAF@ADFF=CC9;@CACFFFFFGEECFEF6FBFEFHHGFBHFF/CFC0CCBFFF>CBFEGC?EFFABDGFHHHHHF0EAA0EFD3GE000BA1CGEBGGFG>CFFD1B>111>
@M02197:102:000000000-ALU3V:1:1101:7282:24095 1:N:0:1
CTGTTACAGCGATCCTCCGCTTATTGATATGCTTAAGTTCAGCGGGTATTCCTACCTGATCCGAGGTCAACCTGAGAAATAAAAGGTTAGACCGACCCGACGAGACCTTGCAACTCCCCGCGTGCCTCGAAAGACTCGTTGCGAAGAGGGTCCCACGGACGCCGTCATTGTCTTTGAGACCAGTTGCGTTGCCACAACTCGGTCCAACACCCAAACCGAGGTTTGGAGAGAGGATAATGACGCTCGAACAGGCATGCCCATCGGAATACCAATGGGCGCAATGTGCGTTCAAAGATTCGATGACTCAC
+
BBBB@FDFFFDBGGGGGFGGGGFGBGFHHHHGHHGHFHGHFEFGGCGGBFFHHHHGBHHHFF1E0E?FHFHHHHEHFHHHHHHHHG:BF?DG9CEEFE?EEEGGGGGHFFBGFFHHFHD@CAC8CGFHD0CADGBGHEHFHG?6G?DEGEDGGFGHGGGGDD?GHHHGGFBFEF1FFF?FFFFFFFFGFDEGFHGGFEFFGEG;/?BFFGEEEEFFFEFFE;3HHHGHGF9HHGGGGFFFF191AABDHHGA1B2CFAEEEHFFGHHFGGDG2E2EGFHHGEAAE4AF5B55GEGGC4BFFDFAA?AA
@M02197:102:000000000-ALU3V:1:1101:22609:24103 1:N:0:1
CTGTTACAGCGATCCTCCGCTTATTGATATGCTTAAGTTCAGCGGGTAGTCCTACCTGATCTGAGGTCTATCACAAGAGTCCGCTCGCAGAGCGAGGGCGGTTTCAAGGAAGCCTGCCGTCCCAAGGTCGAGCGATACATATCACGCAGGACAAAGGGCCGCAAGGCCACCGATGCATTTGAGGCGAGCCCGGCAAGGGGCAACACCCAAGTCCGACCCCCCCGTGCAGGACACGAGGGGACGAAAGCTGACGTGACACTCAGACAGGCATACCCTCCGGAATACCAGAGGGTGCAAGGTGCGTTCAAAGATTCGATGATTCAC
+
ABBBBFFFFFBBGGGGGGGGGGGHHGHHHHHHHHHGHFHHHHHGGGGGGHHHGHHGHHHHHHHGHGHHHHHHHHHHHHHGHHGGGGFGGGGGGGEEGGGGGFC8HHHHGH<HGFHFFHGGGCFB;HFGHGGGCGGHGGHFHGHHHDHGFFGHHHFHGGGGGGGF9EAAEFCFFFFBFFFFEFFFFFDFFFFFFFFFFFFFAFEEFFFFFFF@FFFBFF?EFEFEHGFGFEEEFGGHHEGEFGGGFFGGFGGGHFGG1BHHFBBHEHHFBFGEGEGEEF2FHGGDGHHHHGHGGFHCGEE?GHGGCGGGGCGGFFFB1FD1?A1A
@M02197:102:000000000-ALU3V:1:1101:16503:24221 1:N:0:1
[truncated: 21,577,412 more chars]
