# Supplementary material for: Shifts in community composition and co-occurrence patterns of phyllosphere fungi inhabiting Mussaenda shikokiana along an elevation gradient
Source: PeerJ. 2018 Oct 12;6:e5767. doi: 10.7717/peerj.5767 (PMC6187995; doi:10.7717/peerj.5767)
Supplement: Supplemental Information 4 [file peerj-06-5767-s004.zip › 1185m/1185b.fastq]

@M02197:102:000000000-ALU3V:1:1101:13895:2087 1:N:0:1
CAGTCAGGCCTTTCCTCCGCTTATTGATATGCTTAAGTTCAGCGGGTATTCCTACCTGATCCGAGGTCAACCTGAGAAATAATAAAAGGTTTAGACCGACCCGACGAGGCCTTGCAACTCCCCGCGTGCCTCGAAAGACTCGTTGCGAAGAGGGCCCCACGGACGCCGTCATTGTCTTTGAGACCAGTTGCGGACGGAGCCACAACGCGGTCCAACACCCGACCCGAAGGTTGGAGAGAGGATAATGACGCTCGAACAGGCATGCCCATCGGAATACCAATGGGCGCAATGTGCGTTCAAAGATTCGATGACTCAC
+
AABBBFF44AFFGGGGGGGFGCFHFHDGHHGHGHHFHHHHFHHGGGEGHFHHHHHHHHHHHHFGGGGHHHFCBGHHHHFFHHHHH3GFG3FG<BC@EEEE>E99EGGGCGGHBFHFEGHGCE?DCCCDGH;B9CHBFCGFHEGEHE@CA??GEADDCGGGGG?DGGGGGAFFFFFFFFFFEFFFFHFF/FFFHG;FFGDFAFFAA<>BBG<F#;>>FE9A;CFFAGB@E1BHFHHHGDEFHGFHFGFFGGHHGFFGFBA1AGBFECGF?FFBFAEBHHGGA000A1F31E000BA13GGGGFGFFFFD@11AAAA?
@M02197:102:000000000-ALU3V:1:1101:15838:2220 1:N:0:1
CAGTCAGGCCTTTCCTCCGCTTATTGATATGCTTAAGTTCAGCGGGTATTCCTACCTGATCCGAGGTCAACCTTGGTGCCGCCGGAGCGGACTTGTGGGGGGTTTAGAGGCAGGACGCCGAGGGATCCCAATGCGAGGCTGATGCTACTGCGCAAAGGAGAGGGCCTTCGGGTCCGCCACTGGTTTTAGGGGCCTGCCGTGGCAGATCCCCAACGCCGGGCCACAGGGGCTTGAGGGTTGAAACGACGCTCGGACAGGCATGCCTCCCAGAATACTGGAAGGCGCAATGTGCGTTCAAAGATTCGATGATTCAC
+
3A?AAFFFFAFFGG5GGGGGGGGHHHHHHHHGHGHHHHHFDGHGGGFEEHHHHFHHHHGHGEAEFGGHHHFHHHFFBF3EEEEGGGG?E;E/E:;36ADGGGGGGGG:FFGGDDFGDFFFADFF?.A99FBFFFD;;FBFFEFFFFFBFFFFFFF;BFF8FFFBFFFFFEDFFFE<<A9DFFFFFGEFCGFC=ACCCAFHGHFBFDCBFFEFGEDEFG;HFFHGHGHFFFAFDGAFGFBFEGEGGFGGGG?FHHFFEGHHGECFCHHHHFHHFHGBAHFEDEFHFHFEEE2A45FGFGGCGGBFFFFBFABAA3
@M02197:102:000000000-ALU3V:1:1101:20943:2410 1:N:0:1
CAGTCAGGCCTTTCCTCCGCTTATTGATATGCTTAAGTTCAGCGGGTATTCCTACCTGATCCGAGGTCAACCTTGTGCCGCCGGAGCGGACTTGTGGGGGGTTTAGAGGCCAGAAAGTCCCGTGGGCTCCCGATGCGAGGCGAATGCTACTACGCAAAGGAAGGGCCGCGACGGGTCCGCCACTGGTTTTGGGAGACTACAAGACTGTAGGACTCCAACACCAAACCACGAGGGCTTGAGGGTTGAAACGACGCTCGGACAGGCATGCCTCCCAGAATACTGGAAGGCGCAATGTGCGTTCAAAGATTCGATGACTCAC
+
AAB>AFFBFBFFGGGGFGEGGGGHGHGHGHHHHHFGHHHHHFFGGGEGHHHHHHHHHFHFFFHGGGGHGHHHGHGHGHHGGGGGGGGGGGGGHGFFGGGGGGGGGGGGGGGG9GGGGGGGGFFFFFFFEEFF.BFFFDFFFF7BFFFFFFFFFFFFGFFFFFFFFE:BB;BCDFCCDFFFF7FFEGFHGGFGFHGGFFFFFFFFGHFFFFGBBGGGFFF?ADFEFFGFFHGBF3FFGEFGHF;FEFEGGGGGGGEDGGGF5C3HFF?GFE2FHHFFGA5GHHGFE?GGHFGGEEEGHGGEBFGGGGEFFDBFFBAA3AA
@M02197:102:000000000-ALU3V:1:1101:10965:2590 1:N:0:1
CAGTCAGGCCTTTCCTCCGCTTATTGATATGCTTAAGTTCAGCGGGTAGCCCTACCTGATTTGAGGTCAAAGTCAAAAGGTTGCGCGATGGCAGGTTCTAAGCAGTCATCACCACAAGGAAAGACGAAACTTATTACGTCTGACACTGATGTGGTATGTTCCACTAAGTCATTTGAGGCGAGCCATTGCTGGCAAATCACCCAAGTCCAATCCAACCAGTTCAAAAGAACTTAAGAGATTGAGATTTCATGACGCTCAAACAGGCATGCCTTTCGGAATACCAAAAGGCGCAAGGTGCGTTCAAAGATTCGATGACTCAC
+
1>AAAFFFFAFFBFAFF1110A0GG3DBGFDDHH2FFD222D1A?EAEFGDFCAA01B0FDF12AAFFHHBF@BFGHFHG11EGE>FCGEGHGG?BB>GHF>BHFFGHHHHHHGHEF0GCHFGFGHGGDCEDF<GD?F@DD><G8GHGHHF1><#FGFG=<DFGGGHHGHHHHHDDCGCFHGFBGF<GHH7GEHGAFEEEFBCFEFBGFGFFFHGGG9AEF@BFCG@@BBBB2F@1G1GF@BF?HFFHFECEA1FF0GF1A1GAG10FCA/E?FGD2ABAAA1B00AAE1CHGECGFFFFGGG3B1AFB1B3FD1>>1>1
@M02197:102:000000000-ALU3V:1:1101:10980:2599 1:N:0:1
CAGTCAGGCCTTTCCTCCGCTTATTGAGATGCTTAAGTTCAGCGGGTAGCCCTACCTGATTTGAGGTCAAAGTCAAAAGGTTGCGCGATGGCAGGTTCTAAGCAGTCATCACCACAAGGAAAGACTAAACTTATTACGTCTGACACTGATGTGAGATGTTCCACTAAGTCATTTGAGGCAAGCCATTACTGGCAAATCGCCCAAGTCCAATCCAACCAGTTCAAAAGAACTTAAGAGATTGAGATTTCATGTCACTCAAACAGGCATGCCTTTCGGAATTCCAAAAGGCGCAAGGTGCGTTCAAAGATTCGATGTCTCAC
+
BBABBF5FFBFFGGFFDAEAEAEGGDF4BEE4FADE5FGH5AE22EEEFBFGHB1AD3FGFHHGG23FC3EFHGHHB331F3F1E?EGGADHCEGF?GHFHB3DFFGHEF+HHFEFHGE8FB?7G/C@=B<@GHHFF0<GFF#F7CGG111F?#?<1>C1FDGFHFHD#@<FD@=G1C/$<01B:;G#CF1BDB290B#3FFEBEBCFB9C/?FB0;HFFEB11FBG82BHHF2F9D92DBB12BFF1D@11ED/1GD11HGB1FBGHFCEA/B1ACAB1/B1100E0A1F1B000011B3B33BE111111>131??>>
@M02197:102:000000000-ALU3V:1:1101:15166:2380 1:N:0:1
CAGTCAGGCCTTTCCTCCGCTTATTGATATGCTTAAGTTCAGCGGGTATTCCTACCTGATCCGAGGTCAACCTTGGTGCCGCCGGAGCGGACTTGTGGGGGGTTTAGAGGCAGGACCCGGAGGGAGCCCAATGCGAGGCTGATGCTACTGCGCAAAGGAGAGGCCCTTCGGGTCCGCCACTGGTTTCAGGGGCGTGCCGTGGCAGATCCCCAACGCCGGGCCACAGGGGCTCGGGGGTTGAAACGACGCTCGAACAGGCATGCCTCCCAGAATACTGGAAGGCGCAATGTGCGTTCAAAGATTCGATGATTCAC
+
AAAA?F1CBAB@DEGGF1E?EG01BGFB3GF3GFGGFADD2GH0ACEFHHBFFEHHHGHFFHCB/E/BEGFFFGHFHGF0EE@@CEG?E/>@EGF>F???/@;/C9F09B9E;-9C#9#>@:@=.#?BB;.-9BBA@@@E/;B//9BBFFFBB99//B;E.;B#A-A/>A?A9;;9@?'BFFF<09#/@/C-@#C@<><;;F@1?E<BFFE>3BF;@C??0FBE/?CE/9>;@1;AG@@BF1>BFGGGHHED53FHHF1HECCCFA3A5A5FFGG5FFE2E?GFFFF2EADFGGGB5GGGGFFFBFFFF?BABA
@M02197:102:000000000-ALU3V:1:1101:17265:2545 1:N:0:1
CAGTCAGGCCTTTCCTCCGCTTATTGATATGCTTAAGTTCAGCGGGTAGCCCTACCTGATTTGAGGTCAAAGTCAAAAGGTTGCGCGATGGCAGGTTCTAAGCAGTCATCACCACAAGGAAAGACGAAACTTATTACGTCTGACACTGATGTGGGATGTTCCACTAAGTCATTTGAGGCGAGCCATTGCTGGCAAATCACCCAAGTCCAATCCAACCAGTTCAAAAGAACTTAAGAGATTGAGATTTCATGACACTCAAACAGGCATGCCTTTCGGAATACCAAAAGGCGCAAGGTGCGTTCAAAGATTCGATGATTCAC
+
A@ABBFFFFBFFFGGGGGGGGGGHHGGHHHHHHHHHGHFBHGHGGGGGGHGFHHGHHFAGHHHGGFHFGHHHFGHGGHHGGHHHGGGGGGGHHGGHHHGHGHHHGHHGHHHHHHHHHHHHHHHHGGGCDGHHHH-HGG6GHCGF6HHHHHFFEFCHHCGHHHHHFFFHGGBGHHGH<CEEGGGHHHGHHHHHGHHHGGGGGGGGGFGHHGGGGGGFEGGF0EHGHHGHFHHHHGEHFGGGGGFHHFHHFFFHDGF1GFFFGHHHHFGFACGCGHGHGHFFCFHHGEEE?CDFHCEEAB11BAF3GGGGFFDFFFFAAA1A
@M02197:102:000000000-ALU3V:1:1101:17209:2696 1:N:0:1
CAGTCAGGCCTTTCCTCCGCTTATTGATATGCTTAAGTTCAGCGGGTATTCCTACCTGATCCGAGGTCAACCTTGTGCCGCCGGAGCGGGCTTGTGGGGGGTTTAGAGGCCAGAAAGTCCCGTGGGCTCCCGATGCGAGGCGAATGCTACTACGCAAAGGAAGGGCCGCGACGGGTCCGCCACTGGTTTTGGGAGACTACAGAGACTGTAGGACTCCAACACCAAACCACGAGAGGGCTTGAGGGTTGAAACGACGCTCGGACAGGCATGCCTCCCAGAATACTGGAAGGCGCAATGTGCGTTCAAAGATTCGATGATTCAC
+
CCCCCFFFFCFFGFGGGGGGGGGHHHGHHHGFFHHHHHHHHHGGGGGGGHHHHHHHHGHHFHHGGGGFHGHHHHHHHGHGGGGGGGGGGGGGGGHHGGGG9#GGGGGGFGGGGGGFFFFFFAAFFFFFFFFFFFFFFGFF;FACFFFFFFFFFGFFFFFFFFFGGFFGFGFFFFFCFFFFFAHFFGHGFHHHFFBGHHGHHHHHHGHFHFGHHHGGHGEGGFFFFGGGFGHBHHHFDDHFHGGHHFHHFEECEAFCGGFHGGGBBGHFGFEEHCHGHFHGHHHHHHGGGGEDHHHECFGGGGGCGGGACGFFFFFFFBAAAA
@M02197:102:000000000-ALU3V:1:1101:14937:2606 1:N:0:1
CAGTCAGGCCTTTCCTCCGCTTATTGATATGCTTAAGTTCAGCGGGTAGTCCTACCTGATTTGAGGTCTAAACTAAAAGTTTATTAGAGTGGAGGGAGCGAAAACTTATTACGCATTCCACTTAGACATTTAAGACGAGCCGTAACCGGCAGCGTCCAAAACTCATATACAGAAAACTGCATATGAGAGTCTGTATGACACTCAAACAGGCATGCCTTTCGGAATACCAAAAGGCGCAATGTGCGTTCAAAGATTCGATGACTCAC
+
ABBAABFFBAFFGGGGGFEGGGGFHHCFHH5FFHFHHFHG:HHGFEGGF,FHHHGHHFHFHHHHG.GH5FHH8HHHFHFFGG79HHFDH5FFHH?8?311@EEECCHH73BGE6E?7DG4GF7H4DGHFGGFHF9FGCDECGECD/EFGGGEECHGHHHHGFCGFBFHHHHHHHGHFHGHGDGCHHGGGHGHHGFFFGHGFFGGFFBHFGGBAGCFGGGHGFHHEHGHGBGGGGGHFGFA2GGHGGFGGGGGGGFFFFFFFBBBBB
@M02197:102:000000000-ALU3V:1:1101:21462:2723 1:N:0:1
CAGTCAGGCCTTTCCTCCGCTTATTGATATGCTTAAGTTCAGCGGGTAGTCCTACCTGATTTGAGGTCTAAACTAAAAGTTTATTAGAGTGGAGGGAGCGAAAACTTATTACGCATTCCACTTAGACATTTAAGACGAGCCGTAACCGGCAGCGTCCAAAACTCATATACAGAAAACTGCATATGAGAGTCTGTATGACACTCAAACAGGCATGCCTTTCGGAATACCAAAAGGCGCAATGTGCGTTCAAAGATTCGATGATTCAC
+
ACCBAFFFFCFFGGGGGGGGGGGHHHHHHHHGHHHHHHHHHHHGG8GGFHHHHHH:HHHHHHHHGHH9HHHHH9HHHH9FGHHH9HHH::HGHH8G8G;8GEGGEEHFFHHHGGGFGHH7HHHEFHGGGHHFHHHFGGGGGHEDEGHFGGGGGHFCGGHHHHHHHGHHHHHHHHHHHHHHHHHHGHHHHHHHHHHHHHHHGGHHHHHHHHHHHHGGGGGGHHHHHFGHHHGGECGHHHHEFGGHGGGGGGGGFGFCDFFFFBAA>3
@M02197:102:000000000-ALU3V:1:1101:12072:3114 1:N:0:1
CAGTCAGGCCTTTCCTTCGCTTATTGATATGCTTAAGTTCAGCGGGTAGTCCTACCTGATCTGAGGCCAGAGTTACAAGTATGGTGTTATGAGCAGTGCTACAAGTCAACTCGACGAAACGTATTACGCCAGGCCACCATCACACCACTAACGCTTTTAAGGCGAGCCAGCAATAGGCAACGCCCAAATCCAACCAGCCGGGTAGAACCCGAAAGGTTGAGTCTACATGACACTCAGACAGGCATACCCTCCGGAATACCAGAGGGTGCAAGGTGCGTTCAAAGATTCGATGACTCAC
+
BCC3AFFFFCFFGGGGGGGGGGGHHGHHGHHHHGHHHHCFHHFGGGEGFHGGHHHHHHFHGHHHFGGGHEHHFGHHHFH;H;HHHHHGHHHHHHHHHHHHHHHGHHHHGFHHGHGGHGGGEHHHGHHHHGGGGHGFHHHHHGGFGGFHHGHHG?GFGHGHHGHGGGGGHHGHHHHHFEHFHHGGFHHHGCGHGGGGAGFFGGFGHFFBGGHHHHHFHGGHHHFHHFGHHHHHFHGHH:HFHHFHHEGGGGCHGHFHHGHHGHGGHHHFFHHGGGGFGGDGGGF2GGFFFFFD5A>3>3
@M02197:102:000000000-ALU3V:1:1101:21334:3198 1:N:0:1
CAGTCAGGCCTTTCCTCCGCTTATTGATATGCTTAAGTTCAGCGGGTAGTCCTACCTGATTTGAGGTCTAAACTAAAAGTTTATTAGAGTGGAGGGAGCGAAAACTTATTACGCATTCCACTTAGACATTTAAGACGAGCCGTAACCGGCAGCGTCCAAAACTCATATACAGAAAACTGCATATGAGAGTCTGTATGACACTCAAACAGGCATGCCTTTCGGAATACCAAAAGGCGCAATGTGCGTTCAAAGATTCGATGACTCAC
+
BCCBAFFFBAFFGGGGGGGGGGGHHHHHHGGHHHHGHHHHHGHGG8GGGHHHHHHH:HHHHHH:G9H.HHFHH&HHHF:GGH::H:HGG;HF;HGGEE?8FGFC3GHEG9GF7FGE9GHBGH7HEH7HGH7FH3?DGGGGGGGGGGHHGGGGGFBGHHHFHFFHFGHGHHHHGHFDFDHHHHHHHHHHHGHHGHHHGGFHGGFGHGHHHHGHGHHGGFDFHHEGEFGHHHGGGGEGFDBE?EGGGGGCGGGGGFFFFFFFFA?CCC
@M02197:102:000000000-ALU3V:1:1101:17689:3263 1:N:0:1
CAGTCAGGCCTTTCCTCCGCTTATTGATATGCTTAAGTTCAGCGGGTATCCCTACTTGATCCGAGGTCAACCATGTAAAAATAGTTAAAGGTGACCGGGCTGAAGGTCCTAAACTCGAGTGCGTGCTTGAACAAAGCTCATTGCACCGAGGGTCCTACAGACGCCGTCATTGTCTTTGAGACCGGCATCACTTTCGTGACGAGAGGTCCAACACCAAGCCAGGCTTGAGGGGTGATAATGACGCTCGAACAAGCATGCCCATCGGAATACCAATGGGCGCAATGTGCGTTCAAAGATTCGATGACTCAC
+
BBBBBFFFFAFFGGGGGGGGGGEGHFFHGHHGHHGHHBHHHHHGCGGGHHGHHHHHHHHHHHFGGGGHFHHHGHHHGEHHHGHHHHHHHHGGHGGFGFGGGGHHHHHHHHHHFHHHGGFHDGGFGGGHHHHHHHEHHHHHHHHHGHGGGGGGGHHGHGFHHHGGGGDHHHHHHGHHHGGEHHGHHGGGHHGGGGGGHGGGGGHHHHHGHGHGGGGHHHFHHFHHHGGGGHHHHHHHFHGFFGGHGCGHHHFHGHFHHHGGGFFHHDBGFFCHHGGGGGHHGHGEGGHGGGGGGGGGGFBFFFFF?BBBA
@M02197:102:000000000-ALU3V:1:1101:15499:3342 1:N:0:1
CAGTCAGGCCTTTCCTCCGCTTATTGATATGCTTAAGTTCAGCGGGTAGTCCTACCTGATTTGAGGTCAAATAGTCAATAAATTGTCCATGTAACACAGACGGTTAGAAAGCAAGACTTATCTTTTCCTCTGAGACCCAAGTAAAGCAAACTTAATCGCAATACTAATGGCCTCAAAGGAACCATTAAACTAACCAAAGTGTAGATAATTATCACACCAAGGATCGTCTAACAAAAGACATTCCCACTAATAACTTTAAGGAGAGCCGAACATCTAAAGACGCCAGCAAGCCCCCACATCCAAGCTTCAAAAATTTGAATAAAACTTTTGAAGTTGAGAATTTAATGACACTCAAACAGGCATGCCCTCCGGAATACCAGAGGGCGCAAGGTGCGTTCAAAGATTCGATGATTCAC
+
@AAAABF4F@FFGGFFGGCEGGAGFHGHHCFGHHHCBFFHHHGGEGGGGHGGHHHHHGFGHHEHGGHHHGHHHHFHHGHGFHHHFHEHFHFFFBFGHHHEHGCEFEHDGHHEHHH0G3BGF3GFFHGHHEGFGBHHE/GHHHEHEDFHFGHHHGDGGCFGGCFCFHHHGBFFH0G11??FGHCFGD1<11FEEC#BGFFCDDD0=DFFDGFHFCGFFHHGCGGHGGC;HHGFFFHGGHGC;GEFHGBDDDBD=<<11HG01FEFD??FHGGHHHHHGGFGGGHHHGDCCFB/E3FB3B3FHGGGHFAEFHHGFB4FHGHEHHHGFEHHFGHHHHHHGHHHHHHHFGDD3FGHGHHHHGHHHHFEGGGFGFHHGG55HHHHGGGGEBGHH?GGGF4G5BGGFGGGFFFFFFFBAAAA
@M02197:102:000000000-ALU3V:1:1101:15165:3433 1:N:0:1
CAGTCAGGCCTTTCCTCCGCTTATTGATATGCTTAAGTTCAGCGGGTATCCCTACCTGATCCGAGGTCAACCTTAGAAATGGGGTTGTTTTACGGCGTAGCCTCCCGAACACCCTTTAGCGAATAGTTTCCACAACGCTTAGGGGACAGAAGACCCAGCCGGTCGATTTGAGGCACGCGGCGGACCGCGTTGCCCAATACCAAGCGAGGCTTGAGTGGTGAAATGACGCTCGAACAGGCATGCCCCCCGGAATACCAGGGGGCGCAATGTGCGTTCAAAGATTCGATGACTCAC
+
AABABBBFFCFFGGGGGGGGGGGHHHGHHHHHHHHHHHHHHHHGGGGGHHHHHHHHHHGHHHHGGGGHHHHHGHGHHHHHHGHGGGGGHGGHHGGGGGGGGHHHHGGGGGGHGGHHHHHHBFFBFHHHHHHHHHHGGG:GGHGFGGFGGHGHHHHHHHHGGGGGGGGGFFFFGGGGGGGGGGGGGGGFGGFFFHHHFFFGGHGGGHHGHFHHHHHHHHHHGGHGGGGGFFGHHHFHFFFGGGFGGGEFHFHGHHHGGGGGGGGHGBHGGGGHGGCGGGGGGGFFFFFFFBAAAA
@M02197:102:000000000-ALU3V:1:1101:15672:3268 1:N:0:1
CAGTCAGGCCTTTCCTCCGCTTATTGATATGCTTAAGTTCAGCGGGTAGTCCTACCTGATTTGAGGTCTAAACTAAAAGTTTATTAGAGTGGAGGGAGCGAAAACTTATTACGCATTCCACTTAGACATTTAAGACGAGCCGTAACCGGCAGCGTCCAAAACTCATATACAGAAAACTGCATATGAGAGTCTGTATGACACTCAAACAGGCATGCCTTTCGGAATACCAAAAGGCGCAATGTGCGTTCAAAGATTCGATGATTCA
+
AABAAFFCFAFFGFGGGFGEAEFB5DFHGHHHFHFGGF5GFGFEEG8G6HFH5GAFA5=FG9GGFHF8HFH&GHCB:9FEFFGHHBB9G7FEBFGG11@8GEEC>3B?4F4FFA1<7GGFHHDF#FB>BF6HHFGGGGCEDHGFEEDFGG?E?FECF:GFHCGGBGGGBHHHCF@1GBFHDEHGGHFGFCD1DFHHHFHFGHHHHHHFHHFGGEE0ACFHF9GGGAGFHHEE0E71FHFAAACFC;FGGGGEG1FBD3FF@AAAA
@M02197:102:000000000-ALU3V:1:1101:17585:3542 1:N:0:1
CAGTCAGGCCTTTCCTCCGCTTATTGATATGCTTAAGTTCAGCGGGTAGTCCTACCTGATCTGAGGTCAGAGCAAGAGTTAAATCATTAGAGTGACGTTGACTTATCATATCACTTAGGCATTTAAGGGGAGCCGGAAAGGCAAAAGAACCCCCAAAGCTCACAACACGGAAAACCGCGAGGGAGATGGTCTAATGACACTCAGACAGGCATACCCTTCGGAATACCAAAGGGTGCAAGGTGCGTTCAAAGATTCGATGACTCAC
+
A?BAAFFFFBFFCGGGGGGGGGGHHGHHHHGHHHHHFHHHHHGGFGGFGGHHHHHHHGHHHHHHHGHHHHGHGHHHHHHHHHHHHHHHHHHHGHHHGGHHGHHHHHHHHHHHGGHHHHHHHHHHHHHHHGGGGGHHGHGHHHFHFHHGHHHGGHHGHFEGHHHHHGFGGGFGGHHGGGGHFHHGHHHHGGGGHHHHHHHHEHHHHHHHHHGFGGFFFGHHGHFHFGHFHHGHFHGHFHFFBGFGGGFCFGGGGFFFFFFFBBAAA
@M02197:102:000000000-ALU3V:1:1101:10017:3610 1:N:0:1
CAGTCAGGCCTTTCCACCGCTTATTGATATGCTTAAGTTCAGCGGGTAGTCCTACCTGATTTGAGGTCTAAACTAAAAGTTTATTAGAGTGGAGGGAGCGAAAACTTATTACGCATTCCACTTAGACATTTAAGACGAGCCGTAACCGGCAGCGTCCAAAACTCATATACAGAAAACTGCATATGAGAGTCTGTATGACACTCAAACAGGCATGCCTTTCGGAATACCAAAAGGCGCAATGTGCGTTCAAAGATTCGATGATTCAC
+
ABCCBFFFFCFFGGGGGGGGGGGHHHHHGHHHHHHGHHHH;H0GCGGCG:HH099HGHEHHH9HGGHHHHHHHHHHG9HGG7FH9HGGH9FGGHD::FGGECEGFHGD8F9H3ED8)HHH1EFFGFFGGDHHF:HFCFCEFFGEE7EBA?EFEDBAGFGFHGFHGGGF9GHFF<CG;BEHHHFFGCHHHHHHHFFHHGGHGHFHHGDA;GF3F1FFB2EHGFHFGHFBHFGGF?GHBGGGEEAAGFGBFGFCFGFFFFD5FBAAA3
@M02197:102:000000000-ALU3V:1:1101:19476:3635 1:N:0:1
CAGTCAGGCCTTTCCTCCGCTTATTGATATGCTTAAGTTCAGCGGGTATTCCTACCCGATCCGAGGTCAACTTGATTGATGGATTTAACGGCGTGGCCGCCCGTCCCTCCGGCGAAGGTGTATTACAACGCTTGAGATCGGGATACGTCCAGCCGGCGAAATCGGGGCGCGGGGAAGTCCCGTCGCCCAATACCAAGCCAGGCTTGAGAGGTGTTAATGACGCTCGAACGGGCATGCCCCCCGGAATGCCAGAGGGCGCAATGTGCGTTCAAAGATTCGATGACTCAC
+
CCCCCFFFFCFFGGGGGGGGGGGHHHHHHHHGHHHHHHHHHHHGGGGGHHHHHHHHHGGGGGHGGGGHHHHHHHHHHHHHHH9HHHGHHGGGGGEE?G;@EG9>ADF2BDA>/<BFFB,@B?CGA>BDFB<BEBF<?FB/BC9;G@?FCE.;CEFFFFEB@>@ADAD-=;FFFFBF:0?0;;9@C;0A0:00C:HHHHHG.HGDFEHFHGHG:#DBHGGGCAGFGHHCCBFHGHC9CCCGFHGHFHF1CFHHGGGGFGBGFEE??FGF3GFFGGGGBFDBFDD111A1
@M02197:102:000000000-ALU3V:1:1101:17884:3637 1:N:0:1
CAGTCAGGCCTTTCCTCCGCTTATTGATATGCTTAAGTTCAGCGGGTATTCCTACCTGATCCGAGGTCAACCTAAAAAAAAGTTTTTAGAGGCGACCGGGTCCCTGGGCCCTTGAAACTCTACGCGTGCTCCGGAAAGCTCAGTGCGAAGAGGGTCCCTGGGACGCCGTCATTGTCTTTGAGACCAGTTGGCCGGTGAAGGCCAACGCGGTCCAACACCAAACCCGGGGGTTTGAGAGAGGATAATGACGCTCGAACAGGCATGCCCTTCGGAATGCCAAAGGGCGCAATGTGCGTTCAAAGATTCGATGACTCAC
+
BBBBBFFBFBFFGGGCGBECGGGFHHHHHHHHHHCGHHHHHFFGGGA0FGHFHHHFHHGGHGEEGGGFHFGFHHHG3GGGGGBFGFGHHHHHGGGGGFA/ACEFHHHGHHGGHGHHFHHHHHH:GGCCGGHHGFGFDHGHBGGFGGGEGGGHGDFGEFBFE.FF-@DAFFFFFFFFFFFFFFFFFGFFFFFFFFF2GFFBBFFEFFFACA3BGEFBEEDFFEGGEE;FFF9GGFFFGBADDFFHG?GGGGGFGHHHHHHGHHGGGEAA2CEHHHG3CHHHCGGGGHHGHGGGGHGGGGGGGGGGFFFFFFD3BBBB
@M02197:102:000000000-ALU3V:1:1101:19433:3640 1:N:0:1
CAGTCAGGCCTTTCCTCCGCTTATTGATATGCTTAAGTTCAGCGGGTATTCCTACCTGATCCGAGGTCAACCTTGAGAAGTGATTTTCGGGGGTGAACCCAAAAAGTCGGTGACCGGGTCCCTGGGGCCTTGAAAACTCGACGCGTGCTCCGGAAAGCTCGATGCGAAGAGGGTCCCACGGACGCCGTCATTGTCTTTGAGACCAGTTGGGGACGAGGCCCCCAACGCGGTCCAACACCAAACGCGAGGTTTGAGGGAGGATAATGACGCTCGAACAGGCATGCCCTTCGGAATGCCAAAGGGCGCAATGTGCGTTCAAAGATTCGATGACTCAC
+
?AA3AFFFFBFFGGGGGGGGGGGHHHHHHHHHGHHHHHFHHFHGGGGGHHHHHHHHHHHHHHHGGGGHHGFFHHHGHHHHHHGHHHGGGFG/E/EEFHHGFEHHG?FFDGBEGHFGGGGG8EFCG9AFGGHGFGHHHHHGHCGGC@CDGHGGGGGGGGGGGG/6GEGGGFFCFFGGGFGGB@C9>GGHEGFGHGGEFGHGGGFFEFCGHGFFGFF:A/C?CF@@GGGGGB3;EBE>/FEFEEFEFE3CGGFHGHGFGHHHGHGAGGGGEFHGGHHHFHFEHGFA?GEEGHHHHHCHGHHGGECGHHHHGAGGHGGGFFGGGGGFFFFFFFBA?A?
@M02197:102:000000000-ALU3V:1:1101:15618:3689 1:N:0:1
CAGTCAGGCCTTTCCTCCGCTTATTGATATGCTTAAGTTCAGCGGGTATCCCTACTTGATCCGAGGTCAACCATGTAAAAAATAGTTAAAGGTGACCGGGCTGAAAGGTCCTAAACTCGAGTGCGTGCTTGAACAAAGCTCATTGCACCGAGGGTCCTACAGACGCCGTCATTGTCTTTGAGACCGGCATCACTTTCGTGACGAGAGGTCCAACACCAAGCCAGGCTTGAGGGGTGATAATGACGCTCGAACAAGCATGCCCATCGGAATACCAATGGGCGCAATGTGCGTTCAAAGATTCGATGACTCAC
+
CBCBBFFFFCFFGGGGGGGGGGGHGHHHHHGHHHHHHHHHFHGGGGEFHHHHHHHHHHGHHHGGGGGHFHHHGHHHHHHHHGGGHHHHHHFHHHHHHGGGGGGHHGHHHGFFHGFHHHGHGGAGGGGGGHHFHHHGGHHHHHHHHHHHGHGGHGGGHHFHGHHHGGEGGHGHHHHGHHHHGCGGGHHGGGGGGGFFGGHGGEHHGHFHHGHFFFFGGHGHHHHFHGGHGGGGHGHHHHGHGGGFFHGCHHGHHHHHHHHHGGGFGHHHHHHHHGHGGGGGHHGHGGGGHGGDCGGBGFFFFFFFFFAA?AA
@M02197:102:000000000-ALU3V:1:1101:18457:3832 1:N:0:1
CAGTCAGGCCTTTCCTCCGCTTATTGATATGCTTAAGTTCAGCGGGTATTCCTACCTGATCCGAGGTCAACCTTGGTAAAAGTTGTCGCCGAAGCGCCCAAGACCGGGTCTGGAGTGCTAGCCTAGTACGTGCCCGAAAGCTCAGTGTACAGGAGTCCTCGCAGCCGCCGTCATTATCTTTGAGACGGGTGGTGCCTAAACGGCCCCGCCGACGTCCAACAACAAGCCGGGCTTGAGGGGTGATAATGACGCTCGAACAAGCATGCCCATCGGAATACCAATGGGCGCAATGTGCGTTCAAAGATTCGATGACTCAC
+
BBBBBFFFFBFFGFBGGFEEGGGHHCHHHGHGHGHHHFGHHHHGEGFGGHHHHFHGGHHHHHHGCCGHHHHHGFHHGFH5GFFGGFHGHGG5GE99#E7G99<HHGGC5BGGFHHGHGH;BFH:HH;HHCG0GGHGF/DGHHG8HHE0GHHFHH;<HH:HCFG/#C-ACF?@AFGGF7FFFFB?FGDGG:GFFE/B5FFFEDFA?GGGCFAEGFHEFEFGGEEFGFEFEGGDHHGGGHHH<H;HHHGDGGGHHGHHGBFBCFHHGGGGGDGHHGFHFCFFGGEFEACFHFEGGGHGGGFFBB2FB4CFFFFFA>3AA
@M02197:102:000000000-ALU3V:1:1101:16238:4071 1:N:0:1
CAGTCAGGCCTTTCCTCCGCTTATTGATATGCTTAAGTTCAGCGGGTATCCCTACCTGATCCGAGGTCAACCTTAGAAATGGGGTTGTTTTACGGCGTAGCCTCCCGAACACCCTTTAGCGAATAGTTTCCACAACGCTTAGGGGACAGAAGACCCAGCCGGTCGATTTGAGGCACGCGGCGGACCGCGATGCCCAATACCAAGCGAGGCTTGAGTGGTGAAATGACGCTCGAACAGGCATGCCCCCCGGAATACCAGGGGGCGCAATGTGCGTTCAAAGATTCGATGATTCAC
+
BA3ABFFBFBFFGGGGGGGGGCEHGHHHCHHHHHGHHHHHHGHGGFE0FHHHGHHHHGHHHHHGGGGHGHHHFHGHGEF<HF1FFGGGHHHGFEDGG@?EFGFHHGGGGGGHFFHHFBFGGGFGGFHHHHHBGCGFFCDEFGHFGGGEGHFGHFFHHFGEG?GDGGGGFGGEFFFGDFECAFFGGFBFGGGFDFFG0CBDFGFCDGGGGGE8GFCFHGDGHHHGGGGGHADHHHHHFGHHGGGGGGFGFHHHHHGGGGGGGGGHHHHGFECHGGGFGFGFGGFFFFFFFA3AAA
@M02197:102:000000000-ALU3V:1:1101:16230:4087 1:N:0:1
CAGTCAGGCCTTTCCTCCGCTTATTGATATGCTTAAGTTCAGCGGGTATCCCTACCTGATCCGAGGTCAACCTTAGAAATGGGGTTGTTTTACGGCGTAGCCTCCCGAACACCCTTTAGCGAATAGTTTCCACAACGCTTAGGGGACAGAAGACCCAGCCGGTCGATTTGAGGCACGCGGCGGACCGCGATGCCCAATACCAAGCGAGGCTTGAGTGGTGAAATGACGCTCGAACAGGCATGCCCCCCGGAATACCAGGGGGCGCAATGTGCGTTCAAAGATTCGATGATTCAC
+
CCCCCFFFFBFFGGGGGGGGGGGHHHHHHHHHHHHHHHHHHHHGGGGGHHHHHGHHHHHHHHHGGGGHHHHHHHHHHHHHHHHGGFGGHHHHHGGGGGGFGHHHHGGGGGGHGGHHHHEHGGGGGGHHHHHHHHFFFGFGGHGHGFFGGGHHHHHHHHHGGGGGGGGGGGFFGFGGGGGGGGGGGGGGGFGGGHHHHHHGGHGGGHFGGFHHHHFFHHHHHHHFGGGGHHGHGHHHHHHHGGGGGGGHHHGHHHGGGGGGGFGHHCHGGGGGGGGGGGGGGGFFFFFFFABBAA
@M02197:102:000000000-ALU3V:1:1101:22124:4154 1:N:0:1
CAGTCAGGCCTTTCTTCCGCTTATTGATATGCTTAAGTTCAGCGGGTAGTCCTACCTGATCTGAGGCCAGAGTTACAAGTATGGTGTTATGAGCAGTGCTACAAGTCAACTCGACGAAACGTATTACGCCAGGCCACCATCACACCACTAACGCTTTTAAGGCGAGCCAGCAATAGGCAACGCCCAAATCCAACCAGCCGGGTAGAACCCGAAAGGTTGAGTCTACGTGACACTCAGACAGGCATACCCTCAGGAATAGCAGAGAGGGCAAGGTGCATGCAAAGAATCGAGGACTTAC
+
AAAAAFDCFBFFFGGGF5E?AEDHFFFG6F55FG5F5FE5EGFD?EEECGGGHHFH333FFD5F5F1ACEACB9F9HG:5B9GF9F11FDGBFGDBGHGGFGBDGFEB:GHF1:EGEE8EFGA?E7G/CCDCHE73FA<DG%@$<F<FFH1F?DGGA6B<1FG?@CF@CGFC1GDGBCGGE:@1:CCHGFCF$FD>;EAGB1@0B94FEDFFDGCB$111A;BFFB#BFDBFA19%;AB?BEE?FB//B1122A22DA11B00A11A1A1001113331B33FB31>113B33111A1
@M02197:102:000000000-ALU3V:1:1101:23170:4076 1:N:0:1
CAGTCAGGCCTTTCCTCCGCTTATTGATATGCTTAAGTTCAGCGGGTATTCCTACCTGATCCGAGGTCAACCTTAGAAATGGGGTTGTTTTACGGCGTAGCCTCCCGAACACCCTTTAGCGAATAGTTTCCACAACGCTTAGGGGACAGAAGACCCAGCCGGTCGATTTGAGGCACGCGGCGGACCGCGTTGCCCAATACCAAGCGAGGCTTGAGTGGTGAAATGACGCTCGAACAGGCATGCCCCATGGAATACCGAGGGGCGCAATGTGCGTTCAAAGATTCGATGATTCAC
+
BCCAAFFFFCFFGGGGGGGGGGGHHHHHHHHHHHHHHHHHHHHGGGGGHHHHHHHHHHHHHHHGGGGHHHHHHHHHHHHHHGHGFGGGHHHHHGGGGGGDGHGHHGGGGGGHGGHHHHHHGGGGGGFHHHHHHHGGGGGGHHHHHFHHHHHHHHGHHHGGGGHGHGHHHHHGGGGGGGGGGGGFGFGGHGHHGFFHHGFGGHFGGFHGHGHHHHHHFHHHHHHGGGGGHHGHHGHHHHHHGGGHHHHHHHHGHGGGGHGGGGGHBHHFGGGHGGGGGGGGFGFFFBFFFCCBCB
@M02197:102:000000000-ALU3V:1:1101:11516:4059 1:N:0:1
CAGTCAGGCCTTTCCTCCGCTTATTGATATGCTTAAGTTCAGCGGGTATTCCTACCTGATCCGAGGTCAACCTTGGTGCCGCCGGAGCGGGCTTGTGGGGGGTTTAGAGGCAGGACGCCGAGGGATCCCAATGCGAGGCTGATGCTACTGCGCAAAGGAGAGGGCCTTCGGGTCCGCCACTGATTTTGGGAGACTGCCGTGGCAGATCTCCAACGCCGGGCCACGGGGGCTCGAGGGTTGAAACGACGCTCGGACAGGCATGCCTCCCAGGATACTGGAAGGCGCCATGTGCGTTCAAAGATTCGATGACTCAC
+
AAABBFFFFBFFGGGGGGCGGGGHHHHHHHHGHHHHHGHHHHGGGGGGHFHHHHHHHGHHHHHGGGGHGHHHHHHHFGHHGGGGGGGGGGGG:HGHGGGGGGBFGGGGGFGGGFFFFFFFFFFFFFFFFFFFFFFFFFFFFBFFFFFFGGGFFFGFFFFFFFFFFFFFFFFFGFGGFGDDHHGFHHFFHHHHHGGGGGHHHHFHFHHGHGGGEGGGGHFFFGFGFAGGGGGGHHGHHHHHGFFGGFGGGDGHHFHGHHGHGGGEEGEHFHGHHHHHHHEFGGGCFHCGFE?FGGGGGGGGCGFFFFFFFBAAAA
@M02197:102:000000000-ALU3V:1:1101:17993:4239 1:N:0:1
CAGTCAGGCCTTTCCTCCGCTTATTGATATGCTTAAGTTCAGCGGGTAGCCCTACCTGATTTGAGGTCAGATTTGAAAGATGGGTTAAGAGTCAGTCAAGGACGAAACGTATTACATCCAGACCACTTAGACTTTTAAGGCGAGCCAGAAAGGCAAACACCCAATCCATCACTAATCAGTCAAGAAACTGATTAGGATGAGGTTTCATGACACTCAAACAGGCATACTCTTCGGAATACCAAAGGGTGCAAGGTGCGTTCAAAGATTCGATGACTCAC
+
DCDEDFFFFCFFGGGGGGGGGGGHHGHHHHGHHGHHHHHHHGHGGGGGGHHHGHHHHHHHHHHHGHHHHHHHHHHHHHHHHHHHHHHHHHHHHHHHHHHHHHHHHGGHHGHHHHHHHHHHHHHHHHHHHHGHHHHHHHGHHHHGHHHHHHHHHHHHGFGHHHHHGHHHHHHHHHHHHHHFHHHHHHGHHHHHHGHHHHHHHHHHGGHHHHGHGGHGFFHGHHHGGGG?GGGGHHHHHHHHHHGGHGHFHGGGGFGHGCGGGGGGGGFFFFFFFBBBBB
@M02197:102:000000000-ALU3V:1:1101:10118:4243 1:N:0:1
CAGTCAGGCCTTTCCTCCGCTTATTGATATGCTTAAGTTCAGCGGGTATTCCTACCTGATCCGAGGTCAACCTTGTAAAAATAAAAGGGTTAGACCGACCCGACGAGACCTTGCAACTCCCCGCGTGCCTCGAAAGACTCGTTGCGAAGAGGGTCCCACGGACGCCGTCATTGTCTTTGAGACCAGTTGCGGGGCGAACCCCGAACACGGTCCAACACCAAACCAGGAGGTTTGAGAGAGGATAATGACGCTCGAACAGGCATACCCATCGGAATGCCAATGGGTGCAATGTGCGTTCAAAGATTCGATGACTCAC
+
AA@AAFBFFAFFGGBDF1EA?E01AAAGDFBFHFFHHFF2AGFGGG?EEGFHEFFAA1BAFFHGGGGHHFHHCGGHGG22BFDGGDGGG04/>FDGGGGE@EAEFEC6CGHHFHFGHFHEAECGC@@EHHHCAGGCCBGHGHE/CC0GGEGAAGGHCGC@GA?4G???A?AFGFFHHGFFEA9EFFDFFGDC<@DF//@EAEB9B@@FF@F?GACFEEAFE:GBFHH9CB;53EHBF9BGFFBEBFEE0?HHFFFGFGD5BA5FAEEE2GD53ED33BDFA23HHHFFFE?EAGFE5GAB5EBGFFFFFBDABAAA
@M02197:102:000000000-ALU3V:1:1101:11671:4173 1:N:0:1
CAGTCAGGCCTTTCCTCCGCTTATTGATATGCTTAAGTTCAGCGGGTATCCCTACCTGATCCGAGGTCAAGTCATGAAATCGCTTGCTGGACGCTGATCCGCCGGGGCTCCGAGAAGCGCAAATGTGCTGCGCGAGAAGCCGACGAGACCGCTGCCAATGACTTTGAGGCGAGTCCGCGCACGAAGGCGGGACAGACGCCCAACACCAAGCATAGCTTGAGGGTGTAAATGACGCTCGAACATGCATGCCCCACGGAATACCGAGGGGCGCAAAGTGCGTTCAAAGATTCGATGACTCAC
+
AAA1A1BCFACFFFG31B1AEEEHHFHDHHDHBGEF12DBGBDEA//AADE1BEHHF1BBFGFEEGEG1BFBDEB1FFG8F:GHHEA/:B>E@?/A91EFGGGFEE@@;GACB;>B@;01CGG:G<HB%BGGGGGFCGHHF@0+BE:AC.?CDAE0HDFFBFFGB0B3FGF?@@B/B<?=9@@FFFB1(F>>9?E#>99@//E?AEBGHDD:;F19BB?/;BG.HEFFFGB:F405>2GD9@#FFGEE//EAFA2HGFB//AAA/000E111B000AA1A3FFAA1A111BFFFFA11>1
@M02197:102:000000000-ALU3V:1:1101:15998:4303 1:N:0:1
CAGTCAGGCCTTTCCTCCGCTTATTGATATGCTTAAGTTCAGCGGGTATCCCTACCTGATCCGAGGTCAACCTTGAGAAAAAATTCAAAGGTTCGTCCGGCGGGCGACGCCATGCACTCCAAAGCGAGGTGTTTTCTACTACGCTTGAGGCAAGACGCCACCGCCGAGGTCTTTGAGGCGCGTCCCTGAGGACGGAGCCCAATACCAAGCAGAGCTTGAGGGTTGAAATGACGCTCGAACAGGCATGCCCCCCGGAATACCAAGGGGCGCAATGTGCGTTCAAAGATTCGATGATT
+
B?ABBFFFFBFFCGGGGGGGGGGHHHHHGHHHHHHHHHHHHHH2EFEGHHFFHGHHHHGHHHHGGGGHHGHHHHHG-HGHHHGGHHHGHHHH:HGGGGFGGFCGCGCGFFGG9HHHHEF:HHHHEDACGEFGFGHHHGFGGGGG:EFGGGGG;GFFGGGGGFFFFFFFFFFFFFFFGGGGGGFFFFGFFFFFFFHFFGFGHGEFFHFGFEBFHGHGFHHGGHGFHHHG?DFCF?EDHGFGHGGEECD@0GCEFFFHHHHGFHHEGEEE55FGFGGGG4GGGFGGBCFFFFFBBBBB
@M02197:102:000000000-ALU3V:1:1101:23192:4380 1:N:0:1
CAGTCAGGCCTTTCCTCCGCTTATTGATATGCTTAAGTTCAGCGGGTAGTCCTACCTGATTTGAGGTCTAAACTAAAAGTTTATTAGAGTGGAGGGAGCGAAAACTTATTACGCATTCCACTTAGACATTTAAGACGAGCCGTAACCGGCAGCGTCCAAAACTCATATACAGAAAACTGCATATGAGAGTCTGTATGACACTCAAACAGGCATGCCTTTCGGAATACCAAAAGGCGCAATGTGCGTTCAAAGATTCGATGATTCAC
+
B@ABBFFFFBFFGGGGGBEFGGGBGBHHFHGHGGFHFGEGH;<G:E:1FGFGH;HH;H;HHHH;E9HH9GHBG9HGHB7HHHGHHHH;HGHEHAEE1(E:?@E8HFG#FD4F8EGG9F87HG7FHG7FHGFFG%DFDGCFCHDGGGHGGGGGGFFCHGHHHHHGGGHGHHFHHHHHHHHHGGGGGHHHFEBHHGHHHGEEFHHHHHGEFHHGHGHGGGFFFHHHHHGHHHGGGGFHHHGEGGG:GGGGGGGGGGFFFFFFFB@ABB
@M02197:102:000000000-ALU3V:1:1101:12372:4470 1:N:0:1
CAGTCAGGCCTTTCCTCCGCTTATTGATATGCTTAAGTTCAGCGGGTATCCCTACCTGATCCGAGGTCAACCTGATTAAAAAAAAATGGGGGGTTAGACCGACCCGGAAGGACCTTGCAACTCGATACGTGCTCCCGAAAGAACTCGTTGTATCGAGGGTCCCACGGACGCCGTCATTACTTTTGAGAACCAGTGGGTGTGACCCGACTTGGCTCCAATGCCACACCCCGGGGGGTGGAGAGAAGGATAATGACGCTCGAACAGGTATGCCCTTCGGAATACCAAAGGGCGCAATGTGCGTTCAAAGATTCGATGACTCAC
+
>AA>ABDBFBFFGGGGGGEEEEEFH5GHHFFGFHHHHFFH5GFGEEE?GHHFFFFAFHHHHGEDGGGHHHHHHHHHHHH5@DFGC/0FB0EEC@GHHHGHFB?DDBB/AFGGFAFGFFFFBFFFFBFBEF.AFBFFFFFFFFFFFFFFFBEFFFEECCA9BA:BA;BAFBCCDGD0FGFFD<1FFG=;<0CF<BFBCBHHDHCC:GFC@AB0FBFFFFBFEFFFFEACEEEE/HFGBHGGBBFGGHHFFFGGEEEAF/A1D1GBBHHFF/ACGGFGEGFDEBHG0GEA0?GGG10EAEABFB3B3FCGG1FFFFB1>1111
@M02197:102:000000000-ALU3V:1:1101:18979:4419 1:N:0:1
CAGTCAGGCCTTTCCTCCGCTTATTGATATGCTTAAGTTCAGCGGGTAGCCCTACCTGATTTGAGGTCTAACTAAAAGTTATTAGAGTGGAGGGAGCGAAAACTTATTCCGCATTCCACTTAAACATTTAAGACGAGCCACAAGATGGCAGACGTCCAAAGCTCATACATAGAAAACTACGTATGAGAGGTCTTATGACACTCAAACAGGCATGCCTTTCGGAATGCCAAAAGGCGCAATGTGCGTTCAAAGATTCGATGACTCAC
+
>AAAAFFFFBFBGGGGGGGGGGGHHHHHHHHGHHHHHHHHHFHGGG:GFFHHHHHHHHHHHHHHGG,99HF7HHHGHFGHH8FHB5CBFFGH:GGG1?@@EEEGHHFC,DF<$@?3?DGDDG#2FH03FB?FGGHHHE3444FHFFHHFGFE?F'CBFHGHHHFGGDGF7HHGBECGFDHFFHEHHGHHFHGHGHFHFHHGHH:HHHFHHHH:GHFFCEBHGF3B%GHHHGGDGGHHHHGGGG:GGGGGGGGGGFFFFFFFAAABB
@M02197:102:000000000-ALU3V:1:1101:14892:4624 1:N:0:1
CAGTCAGGCCTTTCCTCCGCTTATTGATATGCTTAAGTTCAGCGGGTAGTCCTACCTGATTTGAGGCCAGATGTCAAGAATTATACACACAAGTGCGTATGGGGCATAGAAAGCAGACTATTGTCAAAGTCCTGGCCACAAGCGAACTTGTGTCCTAAGCGAAATACTTATTACGCCTAGGGGAACCAGTGCAAAGACTAATCCAGCTCACATTTTTAAGGCGAGTCAACTCATCATTGACAAACGCCCACATCCAACATCCAAGCTTGGATTAACCAAACTTGGAGTTGAGGTTTTCATGACACTCAAACAGGCATACTCTTCGGAATACCAAAGAGTGCAATTTGCGTTCAAAGATTCGATGATTCAC
+
B@ABCFFFFBFFGGGGGGGEGGGHGGHHHHFHHHHHGHHGHHHGGGGEGHGHHHHHHHGHHHHHAGGGHHHHHHHGHHHHHHHHHHHHHGGGHFGHGGGFHHHGGGHGBFHGHHHHHHHHHHGHHHHGHHHHHHHHHFGHHHH?FFBEGHHHHHHHHGHHHHHHHHHGGGHHHHHGGHGGHGHFHFHFHGHHHHHFCGHHFHHGHHHGGHHHGFGGGGDFFGGHGAFHGFFHHHGHGHHHGFFEEF/D4GGHHHFHHHGEGHHHGHGHHHGGHGGEHHGFHGHHGHHGEHHGHHGFHHHHHHFHFBHHHGEGHHHGBGHGGGEHGGGHGHHHHHHHHHHFHHHEEGGHGG5BGGFGGGFFFFFFF@BBBB
@M02197:102:000000000-ALU3V:1:1101:18913:4841 1:N:0:1
CAGTCAGGCCTTTCCTACGCTTATTGATATGCTTAAGTTCAGCGGGTATCCCTACCTGATCCGAGGTCAACCTGATAAAAAATTGGGGGTTAGACCGACCCGGAAGGACCTTGCAACTCGATACGTGCTCCCGAAAGAACTCGTTGTATCGAGGGTCCCACGGACGCCGTCATTACTTTTGAGAACCAGTTGGTTTGACCCGACTTGGTTCCAATGCCACACCCCGGGGGGTGGAGAGAAGGATAATGACGCTCGAACAGGTATGCCCTTCGGAATACCAAAGGGCGCAATGTGCGTTCAAAGATTCGATGACTCAC
+
AABBAFFBFBBFGGGGFGGGGGGCHFHGFF5GHHHHGGBGHHHCEEGEBHHBGHHGFHHHFHEE00B2FGHHHG3FDGFHF@CCEHHEG/EGHHHFE9/EC?DGFGGFFHHHHHG<FFGGHHHGAFA;<DCFDDGCDF.<DGGHFBCHHGA;..AEGHFGGGG@BCFAGBGCFFBFFFFFGAEEFBEFEFFFFFFFDFFF?1@@/;CFFGBFDFFFFFBFFFEFE>@DFBD@EF@1112BFGBFDFAE/E/B//2AFBD0BFB/CE/EEEA222FDCG1GGEA00AA1HFEEA?HGFG333BGGF1FFDFB1>1>1>
@M02197:102:000000000-ALU3V:1:1101:17523:5020 1:N:0:1
CAGTCAGGCCTTTCCTCCGCTTATTGATATGCTTAAGTTCAGCGGGTAGTCCTACCTGATCTGAGGCCAGAGTTACAAGTATGGTGTTATGAGCAGTGCTACAAGTCAACTCGACGAAACGTATTACGCCAGGCCACCATCACACCACTAACGCTTTTAAGGCGAGCCAGCAATAGGCAACGCCCAAATCCAACCAGCCGGGTAGAACCCGAAAGGTTGAGTCTACATGACACTCAGACAGGCATACCCTCCGGAATACCAGAGGGTGCAAGGTGCGTTCAAAGATTCGATGATTCAC
+
BAABBFFFFBFFGGGGGGGGGGDGFHHHHHGHHHHGFHHHHHHGGGGGGHHHHHHHHHHHHHHHHGGGHHHHHHGHHHHGFHHHGGGGHHHFHHHHHHHHHHHHHHHGHHHHGHGGHGHGHHHHHHGGGGHGHHGHHHHHHHHHHGHHHHHHHGGGGHHHFGGGHGGHHHGHHHHHGGHGHHGGGHGHHGGHGGGGGGGHHGGGGGGGGGGHHHHHHFHHHHGGHHFFHFHHGHGHHHHHHHGHFEGGGECGHHHHHHHFHHHEECHGHHGGGGGGGGFGGGGGGGFFFFFFFBB@BB
@M02197:102:000000000-ALU3V:1:1101:16886:5198 1:N:0:1
CAGTCAGGCCTTTCCTCCGCTTATTGATATGCTTAAGTTCAGCGGGTAGTCCTACCTGATTTGAGGCCAGATGTCAAGAAGTTACACACAAGTGTGTAGGGTATAGAAAGCAGACTATTGTCAAGTCCTGGCCACAAGCGAGCTTGTGTCCTAAGCGAAATACTTATTACGCCTAGGGGAACCAGTCAAAGACTAATCCAGCTTACATTTTTAAGGCGAGTCAACTTGGCATTGACAAACGCGCACATCCAACATCCAAGCTCGGATTAACCAAACTGGGAGTTGAGGTTTTCATGACACTCAAACAGGCATACTCGTCGGAATACCAAAGAGTGCAATTTGCGTTCAAAGATTCGATGATTCAC
+
3AAAAFBFFBFFGGGGCGGGGGEHHHHGHHHHGHHHHHHHGHHGGGGCCGHHHHHHHFFHHFFGGEAEFH1BBGHDBGFHFHHFFFHH?EEG3BBFGHFHEFGHHHHGHHFFBGHHHHBDHHFHHHF4GB3BFHFHEHH?DCGGHGHHFGBBF;@F5DGCCGHGHF1CF@:CCE?GGEADDACGGGGBDDDGFH>HG;7GFCCF>1;:GG:GHA>ABF>ABFFGFG2FG9DFB3FEBFB?E?(FGGDG/44GGB3DGGFC/E?44GBGCGGGFF3FG1GF5BGEC?DG@55DBBHGA3GGHHGHHHHHHHGB1E0A2EHFHHHHHEFFD5HHHGGHHHGECGHGFGFGGGGGGFFFFFFFA@AA@
@M02197:102:000000000-ALU3V:1:1101:6294:5247 1:N:0:1
CAGTCAGGCCTTTCCTCCGCTTATTGATATGCTTAAGTTCAGCGGGTATTCCTACCTGATCCGAGGTCAACCTAGAAAAATATATAGGTGACCGACCCCCGGGGCCCCTGCAACGCGTGCTCCAGAAAGCTCAGTGCGAAGCGGGTCCCACGGATGCCGTCATTGTCTTCGAGACCTGGGAGGGACGAGGCCGCCCCCACGGGCCAACACCAAACCCTAGGTTTGAGGGAGGATAATGACGCTCGAACAGGCATGCCCTTCGGAATGCCAAAGGGCGCAATGTGCGTTCAAAGATTCGATGACTCAC
+
1A111D1BFAFFGGGGGGGGGGGHHHHH3GHHHHHGHHHHFHGGEE/EFGGHHHHHHHGHFHHGCGGHHHHHHHHHHHFHHHHGHFHFF;GHDE9EGEG9E@BCC@CCEAEHHC/@FFFC?1?#BBCF0BG<G?FFDDG/<@.DF9;9C0;C/9A@;C;3@FAF:;/BFGCCCE?:BBFFHDGDC?<.C@@A/@CE/E@FEB'HGE9BEEFF?AFAB'@0-G@B0GFGBE@B5HGFEEBFG;CAGBFAFBFHHGGFA0EEHGDA3A3CGGG2EA22HFG5EECCFBGFFGGGGGGFFFFFFFBA3A?
@M02197:102:000000000-ALU3V:1:1101:19250:5270 1:N:0:1
CAGTCAGGCCTTTCCTCCGCTTATTGATATGCTTAAGTTCAGCGGGTAGTCCTACCTGATTTGAGGCCAGATGTCAAGAAGTTACACACAAGTGTGTAGGGTATAGAAAGCAGACTATCGTCAAGTCCTGGCCACAAGCAAACTTGTGTCCTAAGCGAAATACTTATTACGCCTAGGGGAACCAGTCAAAGACTAATCCAGCTTACATTTTTAAGGCGAGTCAACTTGGCATTGACAAACGCCCACATCCAACATCCAAGCTCGGATTAACCAAACGTGGAGTTGAGGTTTTCATGACACTCAAACAGGCATACTCTTCGGAATACCAAAGAGTGCAATTTGCGTTCAAAGATTCGATGATTCAC
+
CCCCCFFFFCFFGGGGGGGGGGGHHHHHHHGHHHHHHHHHGFHGGGGGGGGHHHHHHHHHHHHFGHGGHHHHHHHGHHHHHHHHHHHHGGGHHHHHHHHHGCFGHHGHGHHHHHHHGGHFHHHDHHHHHF3GHH/FGHHHHHHHFGHHHHHHHHGGHCDCHHGHHGHFFGFGGFGHGHGGGGHHHHHHHHGHHHHHHGHHHHHHGHGHHHHHHG?GEHHFFGGGGGGGFGFGFFGFGFGEFFGFDFB1EF2FHFFCHHGGE/GGG2HHGHGGGG?E0HFHEEGFFFEEHEDEGHHGF1FFFHFGHHHHHHGBHFFE/CGHGHHFFCHGHFHFG3HHFHCGEFAFFFGFFGEE1FFFDD3D1A?A>
@M02197:102:000000000-ALU3V:1:1101:6294:5265 1:N:0:1
CAGTCAGGCCTTTCCTCCGCTTATTGATATGCTTAAGTTCAGCGGGTATTCCTACCTGATCCGAGGTCAACCTAGAAAAATATATAGGTGACCGACCCCCGGGCCCCCTGCAACGCGTGCTCCGGAAAGCTCAGTGCGAAGCGGGTCCCACGGATGCCGTCATTTTCTTCGAGACCTGGGAGGGACGAGGCAGCCCCCACGGTCCAACACCAAACCCGAGGTTTGAGGGAGGATAATGACGCTCGAACAGGCATGCCCTTCGGAATGCCAAAGGGCGCAATGTGCGTTCAAAGATTCGATGACTCAC
+
ABBAAD5FFBF4BFGGFFGGECEFBGFHHGGGFF5AFGFGHHGG?CGGHHHEGHFHFHEBG51A0EFCHHHHHHEEHHGHFBFHHHH<H<EF-9//>EA@@@/#/<CC99?;1GGG/.CD;7GBC?D?0C71<01>G.E@<.<C?:.CCFF@C9DA<0ACBDE0#<CBFF#>>BF1C;C0FAC?/9F@09?#>?>/@FE@G1B99?>BEFEEFA/EEFB/@1BCHHEGE3@B92@0EBB//F;AFB11D1F00FEAA///02BA1FFFAAG0000E1FDF0A00111B33ABEB11FFFFFDA>1A1
@M02197:102:000000000-ALU3V:1:1101:13093:5266 1:N:0:1
CAGTCAGGCCTTTCCTCCGCTTATTGATATGCTTAAGTTCAGCGGGTATCCCTACCTGATCCGAGGTCAACCTTAGAAATGGGGTTGTTTTACGGCGTAGCCTCCCGAACACCCTTTAGCGAATAGTTTCCACAACGCTTAGGGGACAGAAGACCCAGCCGGTCGATTTGAGGCACGCGGCGGACCGCGTTGCCCAATACCAAGCGAGGCTTGAGTGGTGAAATGACGCTCGAACAGGCATGCCCCCCGGAATACCAGGGGGCGCAATGTGCGTTCAAAGATTCGATGACTCAC
+
AAABAFF4CAFFGFGBGGGF?AEHHGHHHHHGHHGBGFFFHHHGGGGGHHHHEHHHHGBGHHHDFGFHBFGHHHHHHGHHGHHGGGGGHHHHHE=EFFEDFHGHHGCEGGGGGGHHHHFFGGG9FHHHHHGHFFGGGGGGFFHFGGEFFFFGFGGHHBGGBB@CFFGGGFGFGGGGGG?GGGGEFFFFFFFFFFFHHHHFGHGGGGFE0DHHHHFHHGDGFEFGGFFDFGDGFFFHHEHF?CCBGECFFEHHDFEDGEEEE2EFFGHGGGGHBFBFGAGEGGFFFFBFFBAAAA
@M02197:102:000000000-ALU3V:1:1101:24502:5340 1:N:0:1
CAGTCAGGCCTTTCCTCCGCTTATTGATATGCTTAAGTTCAGCGGGTATCCCTACTTGATCCGAGGTCAACCATGTAAAAATAGTTAAAGGTGACCGGGCTGAAGGTCCTAAACTCGAGTGCGTGCTTTAACAAAGCTCATTGCACCGAGGGTCCTACAGACGCCGTCATTGTCTTTGAGACCGGCATCACTTTCGTGACGAGAGGTCCAACACCAAGCCAGGCTTGAGGGGTGATAATGACGCTCGAACAAGCATGCCCATCGGAATACCAATGGGCGCAATGTGCGTTCAAAGATTCGATGACTCAC
+
ABCBBFF>>AFCGGGGGGGGGGGHFHHFGHHHHHHGHGHBFHFEGGFGHHHFGHHHHHHHHHAEEGEGHHHHGHHHHHHHHHHHHHHHHHGDGGGHGGGGGGHHHGGFHHHEGGHHGHGHHHGGGGGHHHHHHHGHHHHHHHHHFGHHGGGGDHHHHHHHEHCCGHFHHHHHFHHHHHGGHHGHHHFGGGGGFGGGGGGGGHHHHHHFFFFGGGGHFGFHGEHHHGGGGHHHHHHHHHFGFFFFG9HHHHGHHAHHHFGFGGGFG5FGEGGGHGGGGGGGF5GGGGHGFGGB5GGGFBFFFFFDBAAA?
@M02197:102:000000000-ALU3V:1:1101:15439:5199 1:N:0:1
CAGTCAGGCCTTTCCTCCGCTTATTGATATGCTTAAGTTCAGCGGGTCGTCCTACCTGATTTGAGGTCTAAACTAAAAGTTTATTAGAGTGGAGGGAGCGAAAACTTATTACGCATTCCACAATAACATTTAAGACGAGCCGTAACCGGCAGCGTCCAAAACTCATATACAGAAAACTGCATATGAAAGTCTGTATGACACTCAAACAGGCATGCCTTTCGGAATACCAAAAGGCGCAATGTGCGTTCAAAGATTCGATGACTCAC
+
BBA?AFF4FAFBGG5GGFCEFGGHH5F6DGFGDBDDHDFG47GAA0E#2EE/E5B759CF:FHHGHH.HHHHG9GCE35BG:F869H3DB@03F1EC7G:?F9D?E7BE9:49/?E72G4G#.##21B?G(?$<2F?//ECCDECCF0E?/GCGCECHHHGHFFFF4CHHHFHHF3B@DGH5BHGF&BGF5FHFGBHFG8EEH9HGHHHHHH;G6BF22FGHHHHHFHHHGGGG:H;HHGGGGHGGFGGGGGGGFFFFFFFABBBB
@M02197:102:000000000-ALU3V:1:1101:18459:5383 1:N:0:1
CAGTCAGGCCTTTCCTCCGCTTTTTGATATGCTTAAGTTCAGCGGGTATTCCTACCTGATCCGAGGTCAACCTTGTGCCGCCGGAGCGGGCTTGTGGGGGGTTTAGAGGCCAGAAAGTCCCGTGGGCTCCCGATGCGAGGCGAATGCTACTACGCAAAGGAAGGGCCGCGACGGGTCCGCCACTGGTTTTGGGAGACTACAAGACTGTAGGACTCCAACACCAAACCACGAGGGCTTGAGGGTTGAAACGACGCTCGGACAGGCATGCCTCCCAGAATACTGGAAGGCGCAATGTGCGTTCAAAGATTCGATGACTCAC
+
CABCCFFFFCFFGGGGGGGGGGGHHGGHHHHHHHHHHHHHHHHGGGGGHHHHHHHHHGHHHHHGGGGHFHHHHGHHHHHGGGGGGGGGGGGGHG<HFGGGGGGGGGGGEGGGGFFFF.FFFFFFFFFFFFFFFFFFFFFFFFFFFFFFFFFFFFFGGFGGGFGF@EFFFDGFFFFFGGGGHHGFFHECFFHHHHHFGFHHHHHHFFHHHHHHHHHHFHGHGFGEHGHGFFFHGGFHHHHGHHFFHGGEGEGGGGGGHHHHHHHGFEGFGEHHHHHHHHHHHGHGGGFFHGHHEGEGFGFGDGGGGGGFFFFFFFBBABA
@M02197:102:000000000-ALU3V:1:1101:9299:5414 1:N:0:1
CAGTCAGGCCTTTCCTCCGCTTATTGATATGCTTAAGTTCAGCGGGTAGTCCTACCTGATTTGAGTTCTAAACTAAAAGTTTATTAGGGTGGAGGGACAGAAAACTTATTACCCATTCCACTTAGACATATAAAACGAGCCGTAACCGGCAGCGTCCAAAACTCATATACAGAAAACTGCATATGAGAGTCTGTATGACACTCAAACAGGCATGCCTTTCGGAATACCAAAAGGCGCAATGTGCGTTCAAAGATTCGATGACTCAC
+
AAAAADFFFBB4BFGGGGGGGGGGHHHHGHHHHHGGGHHH;G:G8G/CEGHH:HFH3FFCDFGFF)5B7GFF4EGCGG&GG5F8FBF)$BE6&FE1###0>E26HHB#FGB4.1?1??2FFH22@B5>G#2GF##@</?/CBEEAEHGCGGC7F=DHHGFC344HBGFHGFBFBBBFF5GFGDGCFBB?@5HHGGFFHFDA93FGFHHHEHHFGAE09AF5HHHHGEFBBE%AGFCHGA:GGGHGGB5A5GGEBFFFFFFFBABBB
@M02197:102:000000000-ALU3V:1:1101:10006:5356 1:N:0:1
CAGTCAGGCCTTTCCTCCGCTTATTGATATGCTTAAGTTCAGCGGGTAGTCCTACCTGATCTGAGGTCAAATCAAGAGTGCATTGACTGCGGTTTAGAGTGCAGACGGAGACAACTGATGTTTCGTCACACTAAGGCATTTAAGGAAGGCCAGAGGCGATCCCAAAGCTCAATGACGGTCAAGAAACCGCCAGAGAGAAGGTCTAATGACACTCAGACAGGCATACCCTTCGGAATACCAAAGGGTGCAAGGTGCGTTCAAAGATTCGATGATTCAC
+
AABABFFFFBBBGGGGGFAEGG2GHG5GGHHHGHHHFHGHHFHDGGG0FFGHHHHHHFGFFGGFECHGHHDH9HHBGHHGHC@FGDHHFHGGGEGHFGHGBFHHGHGGGGCF2GHEGH9:GHHHGFGHFHG7HFB2@FGFHHHEHHHHGHHHGH?FDFFCFDHHHHFBB<FFDEEGGGEDGHHEGHHCBEGFC?AFHHHGHGBHHFFFHHHHDFFHHHHGHHFGFFF?9BFGDDGHGBFFHEFFHFFHGF0EA0HGA3GFFGEF11BFD1FFAA111
@M02197:102:000000000-ALU3V:1:1101:18536:5599 1:N:0:1
CAGTCAGGCCTTTCCTCCGCTTATTGATATGCTTAAGTTCAGCGGGTAGCCCTACCTGATTTGAGGTCAAAGTCAAAAGGTTGCGCGATGGCAGGTTCTAAGCAGTCATCACCACAAGGAAAGACGAAACTTATTACGTCTGACACTGATGTGGGATGTTCCACTAAGTCATTTGAGGCGAGCCATTGCTGGCAAATCACCCAAGTCCAATCCAACCAGTTCAAAAGAACTTAAGAGATTGAGATTTCATGACACTCAAACAGGCATGCCTTTCGGAATACCAAAAGGCGCAAGGTGCGTTCAAAGATTCGATGATTCAC
+
BBBBBFFFFBFFGGGGGGGGGGDHHHHHHHHHHHHHHHGHHHHGGGGGGHHHHHHHHHHHHHHHGHHHHHHHHHHHHHHGHHFHGGGGGGGHHGGHHHHHHGGHHFHGHGGHHHHGGGHHHHHGHGF0FHHHHHHHHHHHHGHHFH9HHGFGHHGHHGHHGHHGHGFHHHGHHHHHGHGHGHGGHHHFHHHEHHHHGGGGHHGGGGGHHGGGGHFGGGGGGHHHHGHGFHFFHHHHHGFHFFHHHFHHHGHHGFFHHFHHHHHHHHHHGGGFCFFHHHGHGHBCGEGGGHFHHGGGGHGBGGGGGGGGFFFFFFFCCBBC
@M02197:102:000000000-ALU3V:1:1101:10977:5650 1:N:0:1
CAGTCAGGCCTTTCCTCCGCTTATTGATATGCTTAAGTTCAGCGGGTAGCCCTACCTGATTTGAGGTCAAAGTCAAAAGGTTGCGCGATGGCAGGTTCTAAGCAGTCATCACCACAAGGAAAGACGAAACTTATTACGTCTGACACTGATGTGGGATGTTCCACTAAGTCATTTGAGGCGAGCCATTGCTGGCAAATCACCCAAGTCCAATCCAACCAGTTCAAAAGAACTTAAGAGATTGAGATTTCATGACACTCAAACAGGCATGCCTTTCGGAATACCAAAAGGCGCAAGGTGCGTTCAAAGATTCGATGATTCAC
+
BB@BBFFFFBFFGGGGGGGGGGEHHGHHHHHHHHHGHHHHHGHGCEGFFHHHHHHHHGFHHHGHGHGHHFHFHHHHHHFEGBBFGCECGGGGHGGHHHHHFEGHGEFBGHHHHHHHGHEHFGHGG?FGGGGHHHHHHGFHHGHFHGHHHFHHGFGHHEGHGHGHGGHB1GFGHGGFEGCHHFGGHHHHGGHGGHFFCEFFHFG?FFHHHGGGGFHGHGGB1FHHFGEFHFBFFHHGFBBFFGFFGHEGGFBGFEGGHFGAFGBBGF1HHFGGFHG5BGBFCHGHGGEECFFFGAA22FCGFFGGFECFFBFFFFFBBBBB
@M02197:102:000000000-ALU3V:1:1101:23769:5633 1:N:0:1
CAGTCAGGCCTTTCCTCCGCTTATTGATATGCTTAAGTTCAGCGGGTATTCCTACCTGATCCGAGGTCAACCTTGGTAAAAGTTGTCGCCGAAGCGACCAAGACCGGGTCTGGAGTGCTAGCCTAGTACGTGCCCGAAAGCTCAGTGTACAGGAGTCCTCGCAGACGCCGTCATTGTCTTTGGGACCGGTCGCTCACACGACCTGATCCAACACCAAGCCAGGGCTTGAGGGGTGATAATGACGCTCGAACAAGCATGCCCATCGGAATACCAATGGGCGCAATGTGCGTTCAAAGATTCGATGACTCAC
+
AACBBFFFFCFFGGGGGGGGGGGHHHHHHHHHGHHHHHHHHGHGGGEGHHHHHHHHHHHHHHHGGGGHHHHHGHHGGGFGHGGFHHHGEGGGGGGGGGGGHHHHHGGGGGHHGHHHHHHGHHGHHGFGHGGHHGHGGGGGHHHHHGHGHHHHGHHFHHHHGGGGGGGGGGHHHHHHGHHHHHFGFFGGGGGFHHHHGGFHFHHGFFFFFGHGFGGHHFGHHHGGHGHGGGHHHHGHHHHGGGGFFGGHHG3GHHHFHHGCGGGHFHHHGFHFFC2GGGGHHHHGGGFCFGFGFFGGGGFBFFFFDA?AA>
@M02197:102:000000000-ALU3V:1:1101:13703:5658 1:N:0:1
CAGTCAGGCCTTTCCTCCGCTTATTGATATGCTTAAGTTCAGCGGGTAGTCCTACCTGATTTGAGGCCAGATGTCAAGAATTATACACACAAGTGCGTATGGGGCATAGAAAGCAGACTATTGTCTAAGTCCTGGCCACAAGCGAACTTGTGTCCTAAGCGAAATACTTATTACGCCTAGGGGAACCAGTCAAAGACTAATCCAGCTTACATTTTTAAGGCGAGTCAACTTGGCATTGACAAACGCCCACATCCAACATCCAAGCTCGGATTAACCAAACTTAAAGTTGAGGTTTTCATGACACTCAAACAGGCATACTCTTCGGAATACCAAAGAGTGCAATTTGCGTTCAAAGATTCGATGACT
+
BBBBBFB4CAFFGGGGGGGGGGGHHFHHDFFGHHH5FHGHHHHGGGGGGHHHG5GFHHHHHHHHFEGGHHHHHHHGHFHHHHHHHHHHHGGGFHHFGGGGHECFDGHHEBDGFHFBBGHHHHFHHGHHHHHGGHGHHHGHHHHGGGGHHGHFFHFHHGFHCEFGGFD1FGHHHGGGFHGGGHGFGGGHDGGFHHHHHHHHHHHF:CFFFGGFDFFGGFBFFFHHHHGFGFHHHHHFBFHGGGGGEFGHFBGHHEHGEHFGHHEGGEGHGEFFGGEEGD5HGHHHFFHHFGCHFHHFGHGHHEEEE3HFGGHHHGHHHHGFEGHHHGFB2FFHHHHHHCGHFG2AEAAGGFBGGGBFFFFFFBBBBB
@M02197:102:000000000-ALU3V:1:1101:17013:6124 1:N:0:1
CAGTCAGGCCTTTCCTCCGCTTATTGATATGCTTAAGTTCAGCGGGTAGTCCTACCTGATTTGAGGTCTAAACTAAAAGTTTATTAGAGTGGAGGGAGCGAAACCTTATTACGCATTCCACTTAGACATTTAAGACGAGCCGTAACCGGCAGCGTCCAAAACTCATATACAGAAAACTGCATATGAGAGTCTGTATGACACTCAAACAGGCATGCCTTTCGGAATACCAAAAGGCGCAATGTGCGTTCAAAGATTCGATGACTCA
+
BBBBBFFFFBFFGGGGGGGGGGGHHHHHGHHHHHGGHHH;GH;GGG9-EGHHH:H9HHHHH:HHG999HHHH<9HFHFHFGGFHHGG:H:HGGHGC?FD9GEE#GHFFH:9FFGGGGHHDGF7D6HHFHH'GHHHHGCFGGHGEDGGCD@GEDHFGHHHHHHHHHHHHHHHHGHHFHFHHFGHHHHFHHGHHFFHHHHGFGFHHGFHGFBCHHGHGECFGHHHHHHGFHHGGGGGHGHHGGGGGGGGGGGGGGFFFFFFFCCBBA
@M02197:102:000000000-ALU3V:1:1101:17717:6233 1:N:0:1
CAGTCAGGCCTTTCCTCCGCTTATTGATATGCTTAAGTTCAGCGGGTATTCCTACCTGATCCGAGGTCAACCTTCTTAAAAGATGGGGGTTTTACGGCAGGTACCGCGCCGGGGCCCCGCGAGGGAGGTTAATTACTGCGCTCGGCGCCCTGGGGGGACCGCCACTGTTTTTCGGGGACCCGGGCGCGCTAGGCGACCCCCGGGAGCCCCAACACCAAGCAGAGCTTGAGGGTTGAAATGACGCTCGGACAGGCATGCCCGCCAGAATACTGGCGGGCGCAATGTGCGTTCAAAGATTCGATGACTCAC
+
BCBCCFFFFCFFGGGGGGGGGGDHFHHHHHHHHHHHHHHGHHHGGGGEHHHHHHHHHHHHHHFEGGGHHHHHHHHHHHHHHGG%HHHGG8EG;<0GG;;GF3(FG/E//6@<?D##C8?--.C#.-C?/;000;$;76F?@-:;9.99@C-::#::6-FAEFB/FFFFDBF9GEFFB.A9CB9??GFHH?GFFFD#DC@DFFEH/DB99B8F?2AD:FFFFF&3FF:E:DFFF:HGHG9G:GECGEGEHFHFGHFGGGGGHHHHHHHFFGGGGGGGGGGHGFFGEGHCGGBGGGFGGFFFFFFFBBBBB
@M02197:102:000000000-ALU3V:1:1101:18264:6258 1:N:0:1
CAGTCAGGCCTTTCCTCCGCTTATTGATATGCTTAAGTTCAGCGGGTAGTCCTACCTGATTTGAGGCCAGATGTCAAGAATTATACACACAAGTGCGTATGGGGCATAGAAAGCAGACTATTGTCAAAGTCCTGGCCACAAGCGAACTTGTGTCCTAAGCGAAATACTTATTACGCCTAGGGGAACCAGTGCAAAGACTAATCCAGCTCACATTTTTAAGGCGAGTCAACTCATCATTGACAAACGCCCACATCCAACATCCAAGCTTGGATTAACCAAACTTGGAGTTGAGGTTTTCATGACACTCAAACAGGCATACTCTTCGGAATACCAAAGAGTGCAATTTGCGTTCAAAGATTCGATGATTCAC
+
A?AAAFFFFBFFGGGFGFGGGGDHHHHHHGHHHHHFHHHHHHHGGGGGGHHHHHGHHHBHHHHHGHGGGGAGGHHHHHHHGHHGHHHHHGGGH@DGGFGGGHGGGGGGHGHHGHHGHHHGHBHHFHHHHHHHHGGHHHEHHEHGGGGHHGHGG8HHGHFHGGGDGBFGDHHHFHG9GGFHHHGHGGGHHHHHGHFHGHHHGHHGHHGGGGBCGGFGGGGGGGHGDCGHFGGGFFGHHFFGFGGGGGCHGHGHFGHFFGD3CHHGGHHHHHHHHHHGHHGFGG3HHGHHHHHGFFG5HGHHHGBDAFFGGFHHHHHHHGHEEFGHHHHHHHHHHGGHGFBFGFHEECGHCGGGGGGGCBFFFFFFFBBBB@
@M02197:102:000000000-ALU3V:1:1101:18263:6275 1:N:0:1
CAGTCAGGCCTTTCCTCCGCTTATTGATATGCTTAAGTTCAGCGGGTAGTCCTACCTGATTTGAGGCCAGATGTCAAGAATTATACACACAAGTGCGTATGGGGCATAGAAAGCAGACTATTGTCAAAGTCCTGGCCACAAGCGAACTTGTGTCCTAAGCGAAATACTTATTACGCCTAGGGGAACCAGTGCAAAGACTAATCCAGCTCACATTTTTAAGGCGAGTCAACTCATCATTGACAAACGCCCACATCCAACATCCAAGCTTGGATTAACCAAACTTGGAGTTGAGGTTTTCATGACACTCAAACAGGCATACTCTTCGGAATACCAAAGAGTGCAATTTGCGTTCAAAGATTCGATGATTCAC
+
BCCCCFFFFCFFGGGGGGGGGGGHHHBGHHHHHGHGHHHHHHHGGGGGGGHHHGHHHHHHHHHHGHGGHHHHHHHHHHHHHHHHHHHHHGGFHGHHGFGGHHHGGGHHHGHHHHHHGHHHHHHHHHHGHHEHHFFHHHGHFHHGGGGHHHHHHHHHHBCGGCFFFGHGHGHHHHGGGHGHHHHHGFHGEHHFHHGBGHGHFHGHHGGGFFFGHHGHHGGGGGHFBEFHGGGGGFHGFBHFCGGFGGE3FGHGHGHHHHGGGHHEGHHFFHHHHHHGHHGFF3FHEHGHGGHGGBHDGHHFHHFHGHGHHHHHHG55HGGCGF?HHHHHHHHFHGGHGHHHHHHCGGGHGGFGGGGGGGFFFFFFBCCCCB
@M02197:102:000000000-ALU3V:1:1101:19579:6470 1:N:0:1
CAGTCAGGCCTTTCCTCCGCTTATTGATATGCTTAAGTTCAGCGGGTATTCCTACCTGATCCGAGGTCAACCTTGGTGCCGCCGGAGCGGGCTTGTGGGGGGTTTAGAGGCAGGACGCCGAGGGATCCCAATGCGAGGCTGATGCTACTGCGCAAAGGAGAGGGCCTTCGGGTCCGCCACTGATTTTGGGAGACTGCCGTGGCAGATCTCCAACGCCGGGCCACGGGGGCTCGAGGGTTGAAACGACGCTCGGACAGGCATGCCTCCCAGGATACTGGAAGGCGCCATGTGCGTTCAAAGATTCGATGACTCAC
+
CCCBBFFFFCFFGGGGGGGGGGGHHHGHHHGHHHHHHHGHGFHGGGGGHHHHHGHHHHHGHHHGGGGHHHHHHHHHGGHHGGGGGEGGGGGGGHGHHGGGGGGGGGGGGGGGGFFFFFFFAFFFFFFFFFFFFFFFFFFFFFFFFFFFFFFFFFFFFFFFFFFGDDFFFFFGFGGGHGFHFHFFFHGHHGFHHFFFFFHHHHHGHGHHFFGFGGGGGHHGGGGGGGGFFFAEHGGGHGHHGGGGGGGGGCGHHHHGGGFHGGGGGGHGHHGGHHHFGHGGGGGGHGFGGGEFGGGGGGGEGGFFFFFFFBBBBA
@M02197:102:000000000-ALU3V:1:1101:17241:6558 1:N:0:1
CAGTCAGGCCTTTCCTCCGCTTATTGATATGCTTAAGTTCAGCGGGTATCCCTACCTGATCCGAGGTCAATCATTAAAAAGTTTGGGGTTCTGGCAGGACACCACCGGGACTCTGTCGCGAGGAGTATTACTACGCGTAGAGCCAGGGGGCACCGCCACTGCTTTTAAGGGCTGCCCTGTGACGGGCGGGCCCCAACACCAAGCTGAGCTTGAGGGGTGATAATGACGCTCGAACAGGCATGCCCCCCGGAATACCAAGGGGCGCAATGTGCGTTCAAAGATTCGATGACTCAC
+
BBBBBFFFFBFFGFG5GGGGGGGHHHHGHHHHHGHHHGHFFGHGGGGGHHHGHHHHHHHHHHHGGGGHHFG/HH.GGG<.GH<HHG/GE;H<GH;<GG;H<H;<HGGGG;G<H<F;:FHGGGCF9HHHHGF-<HGGG;;;GEH<;HH#7DFGHGGGGFGHFHGGGGGGGFFGGGGGGFGCFEFFAGGFFFAAGFFAF?GFHHHFHGCFFFFFECHHGHHHFGFFFFGGHEGEHHHHHFFHCGFFGGGFGFGD1HFFHCECE?FFHFHGGEA1GGAFFFFEFA1FFF1D@?AAA?
@M02197:102:000000000-ALU3V:1:1101:24233:6608 1:N:0:1
CAGTCAGGCCTTTCCTCCGCTTATTGATATGCTTAAGTTCAGCGGGTAGTCCTACCTGATCTGAGGCCAGAGTTACAAGTATGGTGTTATGAGCAGTGCTACAAGTCAACTCGACGAAACGTATTACGCCAGGCCACCATCACACCACTAACGCTTTTAAGGCGAGCCAGCAATAGGCAACGCCCAAATCCAACCAGCCGGGTAGAACCCGAAAGGTTGAGTCTACATGACACTCAGACAGGCATACCCTCCGGAATACCAGAGGGTGCAAGGTGCGTTCAAAGATTCGATGATGCAC
+
AAABBFFFFCFFGGGGGGGGGGGHHHGHHHHHHHHHHHFHHHHGGGGGGHHHHHHHHHHHHHGHHGGGHHHHFHHHHHGGHHHHHHHGHHHHHHFHHHGHHHHHGHHHHHHHGHGHGGGGGEFHHHHGGGGGHHGHGHHHHHHHHGHHHHHHGGHGGHHGGFHGGGGGHHGHHHFHHHHHHGGHHGHFGGFGGGGGGGGGHFGHHGGGGGHHHGHFHGHHHHHHHGHHHFGFFGFGGHHHHHFFFAGGGGGFHHEFCHHFGGHGHHHCHHHGGGGHGGGGGGGGGGFFFFF5D>3BBA
@M02197:102:000000000-ALU3V:1:1101:14023:6611 1:N:0:1
CAGTCAGGCCTTTCCTCCGCTTATTGATATGCTTAAGTTCAGCGGGTATTCCTACCTGATCCGAGGTCAACCTTGGTAAAAGTTGTCGCCGAAGCGACCAAGACCGGGTCTGGAGTGCTAGCCTAGTACGTGCCCGAAAGCTCAGTGTACAGGAGTCCTCGCAGACGCCGTCATTATCTTTGAGACGGGTGGTGCCTAAACGGCCCCGCCGACGTCCAACAACAAGCCGGGCTTGAGGGGTGATAATGACGCTCGAACAGGCATGCCCCCCGGAATACCAGAGGGCGCAATATGCGTTCAAAGATTCGATGACTCAC
+
BBCCBFFFFBFFGGGGGGGGGGGHHHCHHHHHHHFHHHHHHHHGGGGGHHHHHHHHHHHHHHGGGGGHGHHHHHHGGFHHHHHHHHHGHGGFGGGGCGGGHHGHHGGGG:HHH;HHHHHHGHGHFHHHHGHHHHHGGGGGH<H;H:HHHHHHHGGHHH<HGGGGGG@CFGGGDFG9FFFG:G:GG;GGAGGF8FFFFFFFF@DFFFGGFGFGGGGFGGFHHHGGGGFGHGGHHHGGGHGHFHHHHHGGGGGGGGHHHHHHHHHCGCGGGFHHGHHGHGHHHGGGEGFHGHGGGGHGGGGGFGFBBFFFFFFFBBBBB
@M02197:102:000000000-ALU3V:1:1101:11291:6704 1:N:0:1
CAGTCAGGCCTTTCCTCCGCTTATTGATATGCTTAAGTTCAGCGGGTAGTCCTACCTGATCTGAGGTCAGAGATAGAGATGGTCATTAGAGTGGCTCACGAAACTGAGACGTTTTCCACTTAGTCATTTAAGGAAGGCCAGAGGCGATCCCAAAGCACGCGCCGCGGTTCAGAAAACCGGACGGGTGAGGTTCTAATGACACTCAGACAGGCATACCCTTCGGAATACCAAAGGGTGCAAGGTGCGTTCAAAGATTCGATGACTCAC
+
A3AAAFFFBBFFGGGGGGGGGGEHHHHGHHHHHHHHHHHHHHHGGGGGGHHHHHHHHHHHHHHFHG8HHEEGHGHFHFHHGHHHGHHHHHHGHGGHHHHHEEEEHHFBFHHHFDCGGHEHHGGHGHHHGHFHGHHHHHGGHGHFGGGHG2HGFHGGHHGGGFGGGGGFCGFHHFHHHGFGEEHHEHHFHHGHFHFHGHHGFHFHGFFHGHHCFFFGGGFGHHHFCHHGGGFGGHHGGFGFBGGGHGG5GGGGGGGFFFFFFFAAAAA
@M02197:102:000000000-ALU3V:1:1101:8734:6714 1:N:0:1
CAGTCAGGCCTTTCCTCCGCTTATTGATATGCTTAAGTTCAGCGGGTATCCCTACCTGATCCGAGGTCAACCTTAGAAATGGGGTTGTTTTACGGCGTAGCCTCCCGAACACCCTTTAGCGAATAGTTTCCACAACGCTTAGGGGACAGAAGACCCAGCCGGTCGATTTGAGGCACGCGGCGGACCGCGTTGCCCAATACCAAGCGAGGCTTGAGTGGTGAAATGACGCTCGAACAGGCATGCCCCCCGGAATACCAGGGGGCGCAATGTGCGTTCAAAGATTCGATGATTCAC
+
ABCBCFFFFCFFGGGGFGEGCGGHHHHHHHHHGHFHFGHHHHHGGGGGHHGHHHGHHHHHFHHGGGGHGHHFHHGHHHHFGHFGGFGFGHHHDEFGGGGGGHHHHGGGGGGGGGHHFGGGGGGGGHFGDGHHGFHDDGFGGHHGGGGGGHHGHHHHHHGGCCFDGGGGFF;EDEFGFFGGGFFFGD@>EEGFGHHFHGFGGGFEDG/EFFFFFEFGFGGFGFHFDFGGHHDFHHHHHHHGGGGGGGFHHHGHHGGGGGGCGGGCGGHGEEAGCGFGGGGEFGBFFFFFFABAAB
@M02197:102:000000000-ALU3V:1:1101:24347:6728 1:N:0:1
CAGTCAGGCCTTTCCTCCGCTTATTGATATGCTTAAGTTCAGCGGGTAGTCCTACCTGATTTGAGGCCAGATGTCAAGAAGTTACACACAAGTGTGTAGGGTATAGAAAGCAGACTATTGTCAAGTCCTGGCCACAAGCGAGCTTGTGTCCTAAGCGAAATACTTATTACGCCTAGGGGAACCAGTCAAAGACTAATCCAGCTTACATTTTTAAGGCGAGTCAACTTGGCATTGACAAACGCCCACATCCAACATCCAAGCTCGGATTAACCAAACTTGGAGTTGAGGTTTTCATGACACTCAAACAGGCATACTCTTCGGAATACCAAAGAGTGCAATTTGCGTTCAAAGATTCGATGATTCAC
+
B@BCBFFFFBFFGGGGGGGGGGGHHGHHHHHHHHHHHHGHHHHGGGGGGHHHHHHHHHGHHHHHGHGGHHHHHHHHHHHHHHHHHHHHGGGHHHHHHGHHGHHHHHHHHFHHHHHHHHHGHHHHHFHHHHHHHHGHEHHGGGGGHHHHGHHHHHHHHHGGFHGHHHHHHHGGHHHHHHHGGGGFHHHHHHHHHHHHHHHHFHHHFGHHHHHHHGGGGHFHHGGHHHHHHHGHHHHGGGGGGFHHGFF3GHGHHHHGHHCGGGGHHHHHHHGHGGHHHHHHHHHHHHGHFHHFHHHHHFFGHGHGHHHHHHHHHHGGGGHHHHHHGGHHHHHHHHHHHHGGGGHGGGGFGGGGGFFFFFFFBBBBB
@M02197:102:000000000-ALU3V:1:1101:11447:6728 1:N:0:1
CAGTCAGGCCTTTCCTCCGCTTATTGATATGCTTAAGTTCAGCGGGTAGCCCTACCTGATTTGAGGTCAAAGTCAAAAGGTTGCGCGATGGCAGGTTCTAAGCAGTCATCACCACAAGGAAAGACGAAACTTATTACGTCTGACACTGATGTGGGATGTTCCACTAAGTCATTTGAGGCGAGCCATTGCTGGCAAATCACCCAAGTCCAATCCAACCAGTTCAAAAGAACTTAAGAGATTGAGATTTCATGACACTCAAACAGGCATGCCTTTCGGAATACCAAAAGGCGCAAGGTGCGTTCAAAGATTCGATGATTCAC
+
BBBBBFFFFBFFGGGGFFGGGGGHBHHHHGCHHFFHFGHFFHHGGCGFGGHHHEFFHHHHHHHHGGABCGGHGHHHHBFGFGGHGGGGFGFHGDGHHHHHHHGHH4FG9HFHFFHHGHHHHH:FHDD0CCHGHHHHHGCHHGHGHHHHHEDFHFHFGHHHHFHHFGGGFGGHHHGFEFGGGBFFHHHHHHHHFGDBFFGGBFABEFGGHG'GEFBCFFGBCFFFFBHHGGFHGFFGBHHFBFDFBFFG@FGDGFFBFFFFHG1HHHGEFAE?CHG2FAD//1HFEEA0011BGE000B1FFFD3FECGCB3DFFBAAAAA
@M02197:102:000000000-ALU3V:1:1101:19861:6693 1:N:0:1
CAGTCAGGCCTTTCCTCCGCTTATTGATATGCTTAAGTTCAGCGGGTATCCCTACCTGATCCGAGGTCAACCTTAGAAATGGGGTTGTTTTACGGCGTAGCCTCCCGAACACCCTTTAGCGAATAGTTTCCACAACGCTTAGGGGACAGAAGACCCAGCCGGTCGATTTGAGGCACGCGGCGGACCGCGTTGCCCAATACCAAGCGAGGCTTGAGTGGTGAAATGACGCTTGAACAGGCATGCCCCCCGGAATACCAGGGGGCGCAATGTGCGTTCAAAGATTCGATGACTCAC
+
A?AAAF5CFBFFGFFGBGGGGGCFBDGHHHHHHHHFFGGCBFGEEGG?GHFHHHHEHHGEFHHDECEFGHHHFDGF5FGEGHGE1EEGE;HFHGCG9G?EFBHFHGGCGGGGGGGGGFFFG?BFFGFGHHHHHHEDFGFFDFH9AFFBFFGHFHHHGGHGCC.ADFFGGFFECEEGDFGB@@DCBBFFHEBFGFGEEBFFGGCAE/9EDFFFBG<;FGBHHFHFGFGFHHG1DGHFFFGG<>/@FF0GHGCHHCGGECGGGCCHFHFCGEFG4DDGGGGFB4FFFBFFFBBBBB
@M02197:102:000000000-ALU3V:1:1101:13128:6692 1:N:0:1
CAGTCAGGCCTTTCCTCCGCTTATTGATATGCTTAAGTTCAGCGGGTATCCCTACCTGATCCGAGGTCAAGCGTAAAAGAGGCTTGTTGACACCGCCCTCCCGGCAAGGCGCGCTGACTGTGCTGCGCTCCCCACGGGACGGCGGGCGGCCAATGCATTTGATGCGAGGGACGCGCGCGGCGCCCCACACGCCCAGCACCCAGCAGCGCTGGAGGAGCCAATGACGCTCGAACAGGCATGTCCGTCGGAATACCAACGGGCGCAATGTGCGTTCAAAGATTCGATGACTCAC
+
A1A>AFD111BFFDBGGG?EGAEDDD33DFDGHHHHFFGF2AA0E/EAA12FBGFHFFF11EFEEE/BFH1EA/?EGG19>/?>>F;#$2;BB@A9#>#?EG9;//>//F=;/>#</9%+11?;1@A-AC.<.9.<-@4<<-9-;/-:9@99;9C90;B#BF#/:/0C@;--A---@<<//;9C@@</<;</9>%/?0<B;B/AF/9>19>;1F@1B1B@9/BFF/B#>2;B1@1B5#/A#/E#60A2221A0/000EB0A113G?EEEEGFAA3GGE1B113@DDDA1AA>
@M02197:102:000000000-ALU3V:1:1101:5655:6881 1:N:0:1
CAGTCAGGCCTTTCCTCCGCTTATTGATATGCTTAAGTTCAGCGGGTAGTCCTACCTGATCTGAGGTCAGAGATAGAGATGGTCATTAGAGTGGCTCACGAAACTGAGACGTTTTCCACTTAGTCATTTAAGGAAGGCCAGAGGCGATCCCAAAGCACGCGCGCCGCGGTTCAGAAAACCGGACGGGTGAGGTTCTAATGACACTCAGACAGGCATACCCTTCGGAATACCAAAGGGTGCAAGGTGCGTTCAAAGATTCGATGATTCAC
+
CCCCCFFFFBFFGGGGGGEEGGGHGHFGGHHHHHHHGHHHFFBEGGGGGHHH'HHGHHHGGH:HHGGHHHHHGGHHHHHHHHGGHHGGGEHFHGGHGHFHGGGGHHHHHHGAFGGHHHHHHHHHGHHHHHHHGHHHGHHGHGHGGGGFFEGHHHHHHHGGGGGGGGGGGFHHHGGGGGGFGFGGHGGEGBGFBGGHFFHHGGFFFGHHHHHHFEHGFDCGGDHHHGHFHGHHHGFFHGCAFFCECGHGGGGGGGGGGFFFFFFFB@AAA
@M02197:102:000000000-ALU3V:1:1101:24818:6811 1:N:0:1
CAGTCAGGCCTTTCCTCCGCTTATTGATATGCTTAAGTTCAGCGGGTATCCCTACCTGATCCGAGGTCAAGTCATGAAATTGCTTGCTGGACGCTGATCCGCCGGGGCTCCGAGAAGCGCAAATGTGCTGCGCGAGAAGCCGACGAGACCGCTGCCAATGACTTTGAGGCGAGTCCGCGCACGGAGGCGGGACAGACGCCCAACACCAAGCATAGCTTGAGGGTGTAAATGACGCTCGAACAGGCATGCCCCACGGAATACCGAGGGGCGCAATGTGCGTTCAAAGATTCGATGATTCAC
+
BBBABFFBFBFFGGGGGGGGCGGGHHHHHHHHHHHHHHHHHHHGGGGGHHHHHHHHHHHEHHFGGGGHHGHGGHHFHHHGHHHHHHGHHHHHGFGGGHHHFFGGEFFGGHFGGGGGHHGGGGGHHHHHGHHGGGGGGGHHHGGGGGGGGGGGGGHHHHHHGHHHGGGGGFFFGGGFFGGGHFHGGGGGHFHHEGGGGHDFHFFDEGFFHHGGHFHFHGHFFGHHHHGBFBFFGEEE?EEHFHHHEHEEEACEFHHHHGGGGGFFGGGGDGD5DAAEGGFFGFGFGE4CFFFBFFFABAAA
@M02197:102:000000000-ALU3V:1:1101:22304:6995 1:N:0:1
CAGTCAGGCCTTTCCTCCGCTTATTGATATGCTTAAGTTCAGCGGGTATCCCTACCTGATCCGAGGTCAAGAGTGTAAAAATGTACTTTTTGGACGTCGTCGTTATGAGTGCAAAGCGCGAGATGTACTGCGCTCCGAAATCAATACGCCGGCTGCCAATTGTTTTGAGGCGAGTCTACACGCAAAGGCGAGACAAACACCCAACACCAAGCAGAGCTTGAAGGTACAAATGACGCTCGAACAGGCATGCCCCATGGAATACCAAGGGGCGCAATGTGCGTTCAAAGATTCGATGATTCAC
+
CBCCCFFFFCFFGGGGGGGGGGGHHHHHHHHHHHHHGHHHHHHGGGGGHHHHHHHHHHGHHHHGGGGHHHHHHHHHHHHHGHGGGHHHHHHGGHHGGGGEGGGGHHHHHHHHHHHHHGGGGGGGHHHHGHHGGGGHHHHDHHHHGGHHGGGGGGHGHHHGHGHHHHHGGGGHHHHHHGGGEHHHGGGGGHHHHHHGEAGGHFGHFFGHHHHGHHHHGHHHHHHHHHGHHHGGGGGHGGHHHGHHHGHGGGHHHHGGHHHHHHHHHGGGGGCHGHGFFGHCGFFFGGEG4FFFFFFBBBBBA
@M02197:102:000000000-ALU3V:1:1101:23047:7023 1:N:0:1
CAGTCAGGCCTTTCCTCCGCTTATTGATATGCTTAAGTTCAGCGGGTATTCCTACCTGATCCGAGGTCAACCTTGGTGCCGCCGGAGCGGACTTGTGGGGGTTTAGAGGCAGGACGCCGAGGGATCCCAATGCGAGGCTGATGCTACTGCGCAAAGGAGAGGGCCTTCGGGTCCGCCACTGGTTTTAGGGGCCTGCCGTGGCAGATCCCCAACGCCGGGCCACAGGGGCTCGAGGGTTGAAACGACGCTCGGACAGGCATGCCTCCCAGGATACTGGAAGGCGCCATGTGCGTTCAAAGATTCGATGATTCAC
+
>>AAAFFFBAFFGGGGGGGGGGGHHHHHHHHHHHHHHHHHHHHGGGGGEHHHHHHHHHHHFFHGGGGH3FGAEGFBGFFHGCG//>EEGC#@EGH3FFDGFBCFGBBFBDEGGGHGCD@D@?ADFEHHGFGHGGGGGG?/9FGEBBFGGGGGFACFBCAAC.ADFEFBAAAECGGFFFFHFEFFFFFGFGDCDFFFFFDFGFGFEFFFHGFGFEFFCFGFF<FAFF>1>BFHFFFHHGFFGGEGGGGGGGFHHHHHHHGGGGFG2EHFHFHHHGFGBGGGGGHHFHGGGGGGGGGGGGGGGFFFFFFFABAAB
@M02197:102:000000000-ALU3V:1:1101:25891:7146 1:N:0:1
CAGTCAGGCCTTTCCTCCGCTTATTGATATGCTTAAGTTCAGCGGGTATTCCTACCTGATCCGAGGTCAACCTGAGAAATAATAAAAGGTTTAGACCGACCCGACGAGGCCTTGCAACTCCCCGCGTGCCTCGTAAAAGACTCGTTGCGAAGAGGGTCCCACGGACGCCGTCATTGTCTTTGAGACCAGTTGCGGAAGGCCCACAACTCGATCCAACGCCAAACCAGGAGGTTTGAGAGAGGATAATGACGCTCGAACAGGCATGCCCATCGGAATACCAATGGGCGCAATGTGCGTTCAAAGATTCGATGACTCAC
+
BACCBFFFFDFFGGGGGGGGGGGHHHHHHHHHHHHHHHHHHHHGGGGGHHHHHHHHHHHHHHHGGGGHHHHHHHHHHHHHHHHHHHHHGHHHHHHHHGGFGGGGGGGGGGGHHHHHHHGHFHGGGGGGGHHHGHGHHHHGHHGGGFHGGGGHGHGGGHHHHGGGGGGGGHHHHHHHHHHFHHHGFHHHFFGGFGFHGHFFFGDFFGGFFHGFHFGGGHGGFGFFHFHHHEHFHHGHHHHHHHHHHHGGGGGHHGHHHHHHHHHHGHCGGDHHHHHHHHHHHFEEEGHHHHGGGGHGGGFGGGGGGFFFFFFFBBBBA
@M02197:102:000000000-ALU3V:1:1101:11146:7164 1:N:0:1
CAGTCAGGCCTTTCCTCCGCTTATTGATATGCTTAAGTTCAGCGGGTATCCCTACTTGATCCGAGGTCAACCATGTAAAAAATAGTTAAAGGTGACCGGGCTGAAAGGTCCTAAACTCGAGTGCGTGCTTGAACAAAGCTCATTGCACCGAGGGTCCTACAGACGCCGTCATTGTCTTTGAGACCGGCATCACTTTCGTGACGAGAGGTCCAACACCAAGCCAGGCTTGAGGGGTGATAATGACGCTCGAACAAGCATGCCCATCGGAATACCAATGGGCGCAATGTGCGTTCAAAGATTCGATGATTCAC
+
AABBAFFFFBFFGG5GGGGGGGGBGHHHHHGHHHHGGHGHHGGGGGEEGHHGHHHHGHHHHEHGCGGHHHHHGHFFHHHHBEHFHGHHHFHHFC3GEGFCEGFHHHHG?FHFGHHHHHGHGFHHCGGGGHHHFFGHHGHHGHHHHGHHGHHGGGDFGHHHHGHG@CGG@FFHHHHHHFGHGEEGGHHF??FGGGGFGGGGGGHHHHFGGFAFHFFCGHGFGHHGHFFGEFGHHHHHHHFHGGFGGHEGHFFHF5HHHHHG?E?FFHHHFHHFHEF2GGGEHGHHGGGGHGFFGGGGGGCFFFFFFFBBBBA
@M02197:102:000000000-ALU3V:1:1101:22290:7253 1:N:0:1
CAGTCAGGCCTTTCCTTCGCTTATTGATATGCTTAAGTTCAGCGGGTAGTCCTACCTGATCTGAGGTCAGAGATAGAGATGGTCATTAGAGTGGCTCACGAAACTGAGACGTTTTCCACTTAGTCATTTAAGGAAGGCCAGAGGCGATCCCAAAGCACGCGCGCCGCGGTTCAGAAAACCGGACGGGTGAGGTTCTAATGACACTCAGACAGGCATACCCTTCGGAATACCAAAGGGTGCAAGGTGCGTTCAAAGATTCGATGATTCAC
+
CCCBBFFFFCFFGGGGGGGGGGGHGHHHGHHHHHHHHHHHGHHGGGGGGHHHGHHHHGHHHHGHHGHGGHHHGHHHHHHHHHHHGHHHGHHHHGGHHGHHGBGFHHHHHHHHGHGHHHHHHHHHHHHHGHHHHHHHGHHHHGHGGGFHGGHGHHHHHHGGGGGGGGGHHHHHHHGGGGGGGGGGGHHHHHHHHGFHGHHHHHHHFGHHHHFHHHHFGGGGGGHHHHGBHHGHHGGHHHGGGGGGGGHGGGGGGGGGGFFFFBFFCCCBA
@M02197:102:000000000-ALU3V:1:1101:26118:7385 1:N:0:1
CAGTCAGGCCTTTCCTCCGCTTATTGATATGCTTAAGTTCAGCGGGTAGTCCTACCTGATCCGAGGTCAACCTTGTGCCGCCGAAGCGGACTTGTTGGGGGTTTAGAGGCAAGCGCCTACGGGCTCCCAATGCGAGGCGAATGCTACTACGCAAAGGAGAGGGCCACGCGGGACCGCCACTGATTTTCAGGGCCTACAGGGAAGTAGGGCCCCAACGCCGGGCCACGAGGGCTCGAGGGTTGAAACGACGCTCGGACAGGCATGCTCCCCGGGATACCAGGGAGCGCAATGTGCGTTCAAAGATTCGATGATTCAC
+
BBABBFFFFBFFGGGGGGGGGGGHHHHHHGHHHHHHHHHHHGHGGGGGGHHHHHHHHHHHHHHGGGGHHHHHEHHHHFFFGGGGFGGEFEGGFF;<HGGGGDG9HH:H<GG<GHGGG;;HGGGGGHGGHHGHHG4CGGGGGG9G9;GG;GG9GGGFFFA9DGG?EFFFFFFFAGGFHFFGHHHGDHHGFGHFGHHHHHHFFHHHG/CFGGGGGGCGFFGHFGFHGGHHGGGGFGHHGGHHHGGGGGGGGGGGGHHGHHHHHFEGFGGCEDEGFHFHHHHGGGGFGHGHCGGGGHGFBGGGGGGGFFFFFFFCCCCC
@M02197:102:000000000-ALU3V:1:1101:26628:7364 1:N:0:1
CAGTCAGGCCTTTCCTCCGCTTATTGATATGCTTAAGTTCAGCGGGTAGTCCTACCTGATTTGAGGTCTAAACTAAAAGTTTATTAGAGTGGAGGGAGCGAAAACTTATTACGCTTTCCACTTAGACATTTAAGACGAGCCGTAACCGGCAGCGTCCAAAACTCATATACAGAAAACTGCATATGAGAGTCTGTATGACACTCAAACAGGCATGCCTTTCGGAATACCAAAATGCGCAATGTGCGTTCAAAGATTCGATGA
+
AABAAFDFBAFFGGGGGGGGFEFGHFHHHGHGFGFF3DGHHH:GGG8GGF8HHH8HHFHHH;E9G98FGHH8;-GHHEFB1FF5FGF(79G1@FF@1/65FEGG8H7BG98BC5#EEHHFHF7H3@5FHF7HG9BDEC/ED?EDDE@@?CEGECCGFGGHHHHHFHHHFHFHHGGHFGDHGFEHHGFCA1GGFGGGGGGGA9G1BBB11GBGHGCGEABHFHHGDBEEFFEA#9CFFFD90EAF;933G@B1CC1FA11AA
@M02197:102:000000000-ALU3V:1:1101:12325:7523 1:N:0:1
CAGTCAGGCCTTTCCTCCGCTTATTGATATGCTTAAGTTCAGCGGGTATCCCTACCTGATCCGAGGTCAAGAGTGTAAAAATGTACTTTTTGGACGTCGTCGTTATGAGTGCAAAGCGCGAGATGTACTGCGCTCCGAAATCAATACGCCGGCTGCCAATTGTTTTGAGGCGAGTCTACACGCAAAGGCGAGACAAACACCCAACACCAAGCAGAGCTTGAAGGTACAAATGACGCTCGAACAGGCATGCCCCATGGAATACCAAGGGGCGCAATGTGCGTTCAAAGATTCGATGATTCAC
+
BBBBBFFFFBFFGGGGGGGGGGGHHHGHHHHHHHHHFHHHHHGGGGGFHHHHHHHHHHHHHHHGGGGHFHEHHGFHFHHHHGHHHHHHHHHFGHHGGGGGGGGGGHHGHHHGHHHFHGGGGGGGHHHHHHHGGGGHGGDDHHHFHHHGGGGGGEHHHHHHHHHHHFGDEHGGGGGGHGGGGHFHGGGGGHGGHHGFFFEFGDEFFFGFHHHHHHHGHFGHGHHFGFBHGHGGGGGFFGHGHHHHFEHGGGHHFHHGHHFGFGFHHGGFCCHFHFGFEGHGGGGGGGGGGFFFFF@5AAA>>
@M02197:102:000000000-ALU3V:1:1101:11646:7557 1:N:0:1
CAGTCAGGCCTTTCCTCCGCTTATTGATATGCTTAAGTTCAGCGGGTGTTCCTACCTGATCCGAGGTCAACCTGAAAAAAATTCGTTTAGAGGCCGGGCCCATGACACCTTGAAACTCGACGCGTGCTCCGGAAAGCTCAGTGCGAAGAGGGTCCCACGGACGCCGTCATTGTCTTTGAGACCCGTGGTGCCCCGAAGGGCTCCACGCGGTCCAACACCAAACCCGGAGGTTTGAGAGAGGATAATGACGCTCGAACAGGCATACCCTTCGGAATGCCAAAGGGCGCAATGTGCGTTCAAAGATTCGATGACTCAC
+
BBBBBFFFFBFFGGGGGGGGGGFHFHHHHHHGHHHHHHHHHHHGGGGGGGGHHHHHHHHGHGHGGGGHHHHHHHHHHFHFGHHHGHGGHFHFHGGGGGGGGGHHFFFHG:HHHHGHHHGHGCCFEDGEHHGGGGGFHHHHHHHGGF?GFCEDCGGFEGGAFGGCGGGHGGHFFFGFGHFFFGGGHGGFCGGGGHHHHGGHHGFFGGFFEHFGHGHFFGGGGFEGGHFFGGGBFGHHHHHHHHGHHF?EGGHHGHFAFHHHGBFEGDGGGHHHHHFHHFGHGGE?DCHHHGGGGHFGFGGGBGE4FFFBFFFBBBBB
@M02197:102:000000000-ALU3V:1:1101:25093:7556 1:N:0:1
CAGTCAGGCCTTTCCTCCGCTTATTGATATGCTTAAGTTCAGCGGGTATCCCTACCTGATCCGAGGTCAAGAGTGTAAAAATGTACTTTTGGACGTCGTCGTTCTGAGTGCAAAGCGCGAGATGTACTGCGCTCCGAAATCAATACGCCGGCTGCCAATTGTTTTGAGGCGAGTCTACGCGCAGAGGCGAGACAAACACCCAACACCAAGCAAGGCTTGAAGGTACAAATGACGCTCGAACAGGCATGCCCCATGGAATACCAAGGGGCGCAATGTGCGTTCAAAGATTCGATGACTCAC
+
CCCAAFFFFCFFGGGGGGGGGGGHHHFHHHHHHHHGHHGHHHHGGGG0GHHHHGHHHHHHHHGGGGGHHHHGHFH<HHHHHHHDGHHGHHHFHHGGGGGGGCGHGHHHHHHHHHHHGGGGGGGHHHHHHHGGDFGGGGGHHHHHHHGGGGFGHGGHHHHHHHHHHHGGCGGHHGFGGGGGHHHGGGGHGHGHHFGFFFFHHFFFFFFFFFFFGGFFFHHHHHHFHGHHHFGGFCGA?HFHHGHHGHGGEAFEHGHGGGHHGHHHGGGGDFBHF?GEGHGGGGGGGGGFFFFFFFFB@BAA
@M02197:102:000000000-ALU3V:1:1101:9024:7608 1:N:0:1
CAGTCAGGCCTTTCCTCCGCTTATTGATATGCTTAAGTTCAGCGGGTATCCCTACCTGATCCGAGGTCAAGTCATGAAATTGCTTGCTGGACGCTGATCCGCCGGGGCTCCGAGAAGCGCAAATGTGCTGCGCGAGAAGCCGACGAGACCGCTGCCAATGACTTTGAGGCGAGTCCGCGCACGGAGGCGGGACAGACGCCCAACACCAAGCAGAGCTTGAGGGTGTAAATGACGCTCGAACAGGCATGCCCCACGGAATACCGAGGGGCGCAATGTGCGTTCAAAGATTCGATGATTCAC
+
CCCBCFFFFCFFGGGGGGGGGGGHHHHHHHHHHHHHGHHHFHHGGGGGHGHHHGHHHHHHHHHDGGGHHHHHHGHHHHHHHHHHHHHHHHHHGGGGGHHHHGGGFGGGGHGGGGGGHHGGGGGHHHHHHHHGGGGGFGHHHGGGGGGGGGGGHHHHHGGGGHGHGGGGGGHGGFGGGFGFGGHGGGGGGFHBGGGGGHGFFGGFHGHGHHHHFHHHFHHHGHHHFHHGG1GFFGGHGHHHHHHGHHGGGGGFHHHHHGGEDGGHGGGGGHHHHGGGGHFGFFGGGGGGFFBFBFFBBBBB
@M02197:102:000000000-ALU3V:1:1101:9103:7546 1:N:0:1
CAGTCAGGCCTTTCCTCCGCTTATTGATATGCTTAAGTTCAGCGGGTATTCCTACCTGATCCGAGGTCAACCTTGGTAAAAGTTGTCGCCGAAGCGACCAAGACCGGGTCTGGAGTGCTAGCCTAGTACGTGCCCGAAAGCTCAGTGTACAGGAGTCCTCGCAGACGCCGTCATTATCTTTGAGACGGGCGGTACGCCACTAAAGGCCGCCGCCGACGTCCAACAACAAGCCGGGCTTGAGGGGTGATAATGACGCTCGAACAGGCATGCCTCCCAGAATACTGGAAGGCGCAATGTGCGTTCAAAGATTCGATGATTCAC
+
AAABAFFFFBFFGGGGGGGGGGGHHFHHHHHGHHHHHDGHGFHGGGG?GHHGGHHHGHHHHHHGGGGHHHHHHHHGGGDGHFHHBGHGGGGGGGGGGGGGG@FGFACCDDHGF9BFHHHHHHFFHFGHHGFGGAGGCGGGHHHBHBGHHFHHFFFHHHHHGGGG;F@CGFDGGFGGGFGGFF?B@GFCBCEGCCDFFFGFGHHGGEFFCCFFFFFFFGFGEEFGEHGGGECEAEHFHGGGGGGHHFFHHFCEEGGHEFHHGHHHGAFEGGGFFEHHHHCHHFFHHFCGECHGGHGGGGHGGFGGGGGGF1BFFFFFA1>11
@M02197:102:000000000-ALU3V:1:1101:9617:7665 1:N:0:1
CAGTCAGGCCTTTCCTCCGCTTATTGATATGCTTAAGTTCAGCGGGTAGTCCTACCTGATTTGAGGTCTAAACTAAAAGTTTATTAGAGTGGAGGGAGCGAAAACTTATTACGCATTCCACTTAGACATTTAAGACGAGCCGTAACCGGCAGCGTCCAAAACTCATATACAGAAAACTGCATATGAGAGTCTGTATGACACTCAAACAGGCATGCCTTTCGGAATACCAAAAGGCGCAATGTGCGTTCAAAGATTCGATGATTCAC
+
A?ABBFFFFBFFGGGFGFGEEGDHHHGHHHHHHHFHHHHG<FHGGGE9GGHHFHHHHGHHHHHHGHHH:HHHH9HHHH7FGHHHHHH;HHGFFHCGGGF:FFGCGEHHHHHGGCGGGGG5HGHFFFH3GHFHH3GGGGGGGGGGGGHHGGCGGHHGGFHHHFHHHHFHHFHHHHHHHHHHGGFCHHHHHHGGHGHHHHGGFGGHHHHHGFGGHHHCFGGGGHHHCHGFGHGFECCGHGHGGGGHGBGGGFGGGGFFFBFFFBCCCC
@M02197:102:000000000-ALU3V:1:1101:6604:7693 1:N:0:1
CAGTCAGGCCTTTCCTCCGCTTATTGATATGCTTAAGTTCATCGGGTATCCCTACCTGATCCGAGGTCAACCTTAGAAATGGGGTTGTTTTACGGCGTAGCCTCCCGAACACCCTTTAGCGAATAGTTTCCACAACGCTTAGGGGACAGAAGACCCAGCCGGTCGATTTGAGGCACGCGGCGGACCGCGTTGCCCAATACCAAGCGAGGCTTGAGTGGTGAAATGACGCTCGAACAGGCATGCCCCCCGGAATACCAGGGGGCGCAATGTGCGTTCAAAGATTCGATGATTCAC
+
>AABAFFFFBFFGGGGGFEGAGGBFF5GEGFHFGB5AGFHHHHHGGHGHHFHHHHHBFGHHHFCGGEFEFHHHGHHEHFGHFHGGGGFF;FEGEECEGFGGHHHHGG/EECGFFGFFGFFFFCCGHHHHHGGFGFDGFGGGGFBBFBFEHGGB?FCGHHFGGGGGFGGEBGEGGEGGGGGGGGGGGGGGFGGGHFFGFHGGHGGGHHGHHHHGHHGHG;HHHG?FFFDADGFHHHFGFFGGGFGGGGHHHHGHHHGGGGGECEFFCGGFFGGF5B5B5ECGCFFFFFFFBBAA?
@M02197:102:000000000-ALU3V:1:1101:18548:7699 1:N:0:1
CAGTCAGGCCTTTCCTCCGCTTATTGATATGCTTAAGTTCAGCGGGTAGTCCTACCTGATCTGAGGTCTATCACAAGAGTCCGCTCGCAGAGCGAGGGCGGTTTCAAGGAAGCCTGCCGTCCCAAGGTCGAGCGATACATATCACGCAGGACAAAGGGCCGCAAGGCCACCGATGCATTTGAGGCGAGCCCGGCAAGGGGCAACACCCAAGTCCGACCCCCCCGTGCAGGACACGAGGGGACGAAAGCTGACGTGACACTCAGACAGGCATACCCTCCGGAATACCAGAGGGTGCAAGGTGCGTTCAAAGATTCGATGACTCA
+
BBBBBFFFFBFBGGGGGBFGGGGHHHHHGHHGHHHFHGHHBDGGGGCEGFHHGHEHEHGGFHHHGGGFH5FGGGHGHGHHHHGGGGGGGGFHGGECGGDGGGG9GGGFGHF<EGHHGHGGCFGBGHE<HGC9AC@GGGHFFBDHFDHCGGEGHCHFHGGGGGF??EEEEEGGGFFFFFFFFBEBFACDB;EFF;FAEFAEEAFFFFFFA9;9B=9AB??EFFFHGHGFF0>;/CCGFCEEFEFBFD1/FGEEHGDAB1D112HEAA1D1F0/E/EA/02D2A1B1100A00B1F1B0EA01AA133FFFGGC>CDD1D>111>
@M02197:102:000000000-ALU3V:1:1101:25772:7699 1:N:0:1
CAGTCAGGCCTTTCCTCCGCTTATTGATATGCTTAAGTTCAGCGGGTATCCCTACCTGATCCGAGGTCAACCTTAGAAATTGGGTTGTTTTACGGCGTAGCCTCCCGAACACCCTTTAGCGAATAGTTTCCACAACGCTTAGGGGACAGAAGACCCAGCCGGTCGATTTGAGGCACGCGGCGGACCGCGATGCCCAATACCAAGCGAGGCTTGAGTGGTGAAATGACGCTCGAACAGGCATGCCCCCCGGAATACCAGGGGGCGCAATGTGCGTTCAAAGATTCGATGATTCAC
+
CCCCCFFFFCFFGGGGGGGGGGGHHHFHHHHHHHHHHHHHHHHGGGGGFHHHHHHHHGHHHHHGGGGHHHHHHHFFHHHGHHHHGGGGHHGHHGGGGGGGEHHHHGGGGGGHGGHFHHGGGGGGGHFGHHGHHHHGGGGGFHFHFFFFFHHHHGCHHHHGGGFFGGGGGGGGFGGGGGGGGGGGGBGGGGFFFGGFFHGFGHGFEFHGGFFFHHHHGFFHHHHDFFGDEHGGHHHHHHHGFGGCEECGBHFHHGDFE2GCGGDFHHHGGCGHGGFBGFGGGGBFBFFF5AA>3A
@M02197:102:000000000-ALU3V:1:1101:12620:7692 1:N:0:1
CAGTCAGGCCTTTCCTCCGCTTATTGATATGCTTAAGTTCAGCGGGTATTCCTACCTGATCCGAGGTCAACCTTGGTAAAAGTTGTCGCCGAAGCGACCAAGACCGGGTCTGGAGTGCTAGCCTAGTACGTGCCCGAAAGCTCAGTGTACAGGAGTCCTCGCAGACGCCGTCATTATCTTTGAGACGGGTGGTGCCTAAACGGCCCCGCCGACGTCCAACAACAAGCCGGGCTTGAGGGGTGATAATGACGCTCGAACAGGCATGCCCCCCGGAATACCAGAGGGCGCAATATGCGTTCAAAGATTCGATGACTCAC
+
CCCABFBFFCFFGGGGGGGGGGFHHHHHHHHGHHHHGHHHHHHGGGGGHHHHHHHHGGHHHHHGGGGHHHHHHGHGGFHHHGHHHHHGHGGGGGGGGGGGHHGHHFGGGDHFHBGGHHHGHHHH<HH:HGHFHH99GG:GG::HGHGGFHHHHHFHHH)HGGGDFHA@5GGGGGGFGGGGGFGG;GDEGBBFFEFFFFFFFFFFFFADCFD?AFFFGGHFHHFGGGGGHEHCHFGGFHHHGHHHHHGGGCD0ECFGDEHHHHHGGGGGGGHHHHFG5HHHGGGGGGHHGHECFGHGGGGGGGGGGFFFFFDFBCCBC
@M02197:102:000000000-ALU3V:1:1101:5225:7711 1:N:0:1
CAGTCAGGCCTTTCCTCCGCTTATTGATATGCTTAAGTTCAGCGGGTAGTCCTACCTGATCTGAGGTCTATCACAAGAGTCCGCTCGCAGAGCGAGGGCGGTTTCAAGGAAGCCTGCCGTCCCAAGGTCGAGCGATACATATCACGCAGGACAAAGGGCCGCAAGGCCACCGATGCATTTGAGTCGAGCCCGGCAAGGGGCAACACCCAAGTCCGACCCCCCCGTGCAGGACACGAGGGGACGAAAGCTGACGTTACACTCAGACAGGCATACCCTCCGGAATACCAGAGGGTGCAAGGTGCGTTCAGAGATTCGATGATTCAC
+
AAAAA1DBBA1CFDGGG1EFCFGFD3FGBFH3FGCEFGFHHFFEG/EEFBDG2D10FBCGGHF2GFHBGFF2FDHHFHAGFHEEEGGGC??ACE?EGC3EBBC/B9HFAF;:=@@@GFG/<B?9<?A1>9-<BAFCCCF0<0=GDCHCC/EGHHBFFCGGG?F?;AA97.AFB9BB;:F999A#=E@99-@>@?EAEFFFFB@ABEABE-99@9;A@A9A/EEG691E@E>/4FF10@;9B@@1@11/FAHEGD2GBHHFBHHGFA12HHHE//AB/F22D2D11BAA0001GA1EB0A00B1A1F33B1111@3BB3BA@AAA
@M02197:102:000000000-ALU3V:1:1101:12029:7947 1:N:0:1
CAGTCAGGCCTTTCCTCCGCTTATTGATATGCTTAAGTTCAGCGGGTATCCCTACCTGATCCGAGGTCAAGTCATGAAATTGCTTGCTGGACGCTGATCCGCCGGGGCTCCGAGAAGCGCAAATGTGCTGCGCGAGAAGCCGACGAGACCGCTGCCAATGACTTTGAGGCGAGTCCGCGCACGGAGGCGGGACAGACGCCCAACACCAAGCAGAGCTTGAGGGTGTAAATGACGCTCGAACAGGCATGCCCCACGGAATACCGAGGGGCGCAATGTGCGTTCAAAGATTCGATGACTCAC
+
BBBBBFFFBAFFGGGCGFGGGGFFHHGHHHHHHGHGHHHHHHHGGGGGHGFHGHHHHHHHHHHGGGGHFGBFGHGGHHHHHGHH<HHHHGGHGGGG/<FFHGGCAECG?GFGGGGGHGFDGGGHB;GG;HHEGGFGGFGHHG?CDCGGGGGGHFGGGHGHGGGGGGGGGFA=CGFFAFFF?FFFGGGGHHHFFFGGGFEAGFEEGEEHHHGFHHHDGFGFBHFGGBGHGGFEBEFGEGF1GHGBFFEG?CEFB0HFGCFA/EGEEA0?FBGHGEEEEC1FBFBFGEBA11DFFFFAAAAA
@M02197:102:000000000-ALU3V:1:1101:6338:7965 1:N:0:1
CAGTCAGGCCTTTCCTCCGCTTATTGATATGCTTAAGTTCAGCGGGTAGTCCTACTTGATTTGAGGCCAGATGTCAAAGTTACACAATGAGTAACATCCAAAGATGCACTTAAAGTGATGGTTTAGTTAGCAGACAGTAGTCTAGGTCCTGGCCATCCGAAGATGTCCTCAGCAAAATACTTATTATGCCAAGTCAAACCAGTCATATAGACAGATCCAAGCTAATACTTTTAAGATGAGTCGGTTCATCACCGGCAAACATCCAAATCCAAACTCAAGCATGGATCGAAATCCAAAACTTGGGTGTGAGGGTTTCATGACACTCAAACAGGCATGCTCCTCGGAATACCAAGGAGCGCAAGGTGCGTTCAAAGATTCGATGACTCAC
+
ABBB?@5CFAFFGGGGGGGGGGGGHGHHHHHHHHHHHHHHHFHGGGGGGFHGHHGGHHFHHHHHGFGGFHHBFGHHFHHD5DGHHGGHHGHGHGFHHGFHGE3BGDFHFFHFD@G4?FDGFHHHHHFHHHHF33FGCGFEHGH4GFFGFGFHHGHHHFGGG/BGFD2G;?F:HHCCFH7ED;;?GHHF1>FHEFHGHGGHGHBGGBGGHFDDGGG1<HGGFEEGGFGHFHFFHHFFCG@@FF?22GFGF@BB/23HGDFF?3BG3D33AFD?4F0FDFGFHGGFG12BGDB3/HGF4BB11>1FF1GFC?13GFDBGGHHEGFBGHGEFFBC3FFA10EA2FDHHHFBFBECEEA22CHGBEEFA4CA5EFGFEFGFFFFFFFABABA
@M02197:102:000000000-ALU3V:1:1101:7138:7974 1:N:0:1
CAGTCAGGCCTTTCCTCCGCTTATTGATATGCTTAAGTTCAGCGGGTATTCCTACCTGATCCGAGGTCAACCTGAGAAATAAAAGGTTTAGACCGACCCGACGAGGCCTTGCAACTCCCCGCGTGCCTCGAAAGACTCGTTGCGAAGAGGGCCCCACGGACGCCGTCATTGTCTTTGAGACCAGTTGCGGACGGAGCCACAACGCGGTCCAACACCCGACCCGAAGGTTGGAGAGAGGATAATGACGCTCGAACAGGCATGCCCTTCGGAATGCCAGGGGGCGCAATGTGCGTTCAAAGATTCGATGACTCAC
+
AAA?AFFFFBFFGGFFGGFGGE?GHHHHHHHHHHHHFGHHHGHGGGEAGFHHHHHAGHHHHHEEEGEFHHHHHHFBGB3FD@@@DEHHHH<.HH;CFGCEEF?G9?C9GHHFH:G72GEDGGGG;GFHBA/FBA<BFGA<<G.C<FA9A:.ADGGGDDCCBCF.D0DDAFF/<GHFGG?AF?GGGGC?CFFBFG;/A</?CBBC@FFCCAEE>AEFFFFBGHG9F/@9BC=EBFF9EHHHHFE/EE/FCE2EBGGHBFHFA///ECGFGFD0F/GGFE0AEABFHHEGEEAGF3EBGGEB1113DDBD>111>
@M02197:102:000000000-ALU3V:1:1101:10403:8031 1:N:0:1
CAGTCAGGCCTTTCCTCCGCTTATTGATATGCTTAAGTTCAGCGGGTATCCCTACCTGATCCGAGGTCAAGTCATGAAATTGCTTGCTGGACGCTGATCCGCCGGGGCTCCGAGAAGCGCAAATGTGCTGCGCGAGAAGCCGACGAGACCGCTGCCAATGACTTTGAGGCGAGTCCGCGCACGGAGGCGGGACAGACGCCCAACACCAAGCATAGCTTGAGGGTGTAAATGACGCTCGAACAGGCATGCCCCACGGAATACCGAGGGGCGCAATGTGCGTTCAAAGATTCGATGATTCAC
+
BCCCCFFFFCFFGGGGGGGGGGGHHHGHHHHHGHHHHHHGGHHGGGGGHHHHGHHGHHFHHEHGGGGHHHHHHHHHHHFHHGHHGHHHHGEHGGGGGHHHHGGGGGGGGHEFCGCGGHGGGGGHHFGGHHHGGGGGCGGGHGGGGGGGGGGGHGGGGGGGFGGFGGGGGGCGGFGFFFFFGFGCGCGGHGFHGGGGCHGFFGGDEGFHGHFEHHHGHHHHGHFFG=HHHGFFFDGHGHH<HHHGHGEGGFGFCBGHHGHGGGFGEGGGGHHGHGEEGHGGGBFACGGGBFFFFFFAA3>A
@M02197:102:000000000-ALU3V:1:1101:16053:8148 1:N:0:1
CAGTCAGGCCTTTCCTCCGCTTATTGATATGCTTAAGTTCAGCGGGTAGCCCTACCTGATTTGAGGTCAAAGTCAAAAGTGCGCGATGGCAGATTATGAGCAGTCATCACCACAAGGAGAGACGAAACTTATTACGTCTAACACTGATGTGGGATGTTCCACTAAGTCATTTAAGGCGAGCCATTGCTGGCAGACGCCCATGTCCAAGTCCAACCAGGTCAAAAACCTAGGAGGATTGAGATTTCATGACACTCAAACAGGCATGCCTTTCGGAATACCAAAAGGCGCAATGTGCGTTCAAAGATTCGATGATTCAC
+
BCCCCFFFFCFFGGGGGGGGGGGHHHHHGHGHHFHHHGHHHHHGGGGGGHHHHHHHHHHHHHHHGHHFHHGHHHGHFHHDGHGGGGEGGHHGGHHHHHGHHHHHHHHGHHHHHHHHHFEHGFHGGGGHHHGGHHHHHHHHGHHHHHGHHFGHHHHHHHHHHHHHHHHHHGHHHGHGHHHHFGHGHHHHHHGHGGGHGGHGHHHHGHHGHGGHHHHHHHGGGGHHGFHFHHHHHHHHHHHHHFFGHHHHHFHEGGHHHHHHHHHFHHGGGGHFHHFGFGHHHGGGGGHHHHGGGGGGGGFGGGGFFFFFFFFFBCBBA
@M02197:102:000000000-ALU3V:1:1101:16052:8166 1:N:0:1
CAGTCAGGCCTTTCCTCCGCTTATTGATATGCTTAAGTTCAGCGGGTAGCCCTACCTGATTTGAGGTCAAAGTCAAAAGTGCGCGATGGCAGATTATGAGCAGTCATCACCACAAGGAGAGACGAAACTTATTACGTCTAACACTGATGTGGGATGTTCCACTAAGTCATTTAAGGCGAGCCATTGCTGGCAGACGCCCATGTCCAAGTCCAACCAGGTCAAAAACCTAGGAGGATTGAGATTTCATGACACTCAAACAGGCATGCCTTTCGGAATACCAAAAGGCGCAATGTGCGTTCAAAGATTCGATGATTCAC
+
A?AABFFFFAFFGGGGGGGGGGGHHHHHHGEGHFHHHHHGHFHGGGGGGHGHHHHHHHHHHHHHGHHHGHHGHHHFHHHDGHGGGEGGGHHFGHHHHHHGHHGHHHHEFHHHHHHHHHGEFHHGFCGFHGFHHGHHHHFDGG=FHHGHHHGEDFHGHHBGHHHGFHDGHHHHBGGFGFGHHHGHHHFHHHGHGGHGG?HGGHGGHGEFFEEBFFHHHHGEG9HGGFGHGHHHHH;HEHHHFFGHGHFHGGECD3HHHHHFEFG1GGGGGGGGHFHFHGHHHFGGGGHGHHCEFGFGGGGGGGCGGFFFFFFF?BBBB
@M02197:102:000000000-ALU3V:1:1101:9989:8243 1:N:0:1
CAGTCAGGCCTTTCCTCCGCTTATTGATATGCTTAAGTTCAGCGGGTATTCCTACCTGATCCGAGGTCAACCTGAAAAATAATGATGAGGTGACCGGGTCCCTGGGGCCTTGAAACTCCACGCGTGCTCCGGAAAGCTCAGTGCGAAGAGGGTCCCACGGACGCCGTCATTGTCTTTGAGACCAGTGGGGGAAAGAAGTCCCCCACGCGGTCCAACACCAAACCCGAGGTTTGAGGGAGGATAATGACGCTCGAACAGGCATGCCCTTCGGAATGCCAAAGGGCGCAATGTGCGTTCAAAGATTCGATGACTCAC
+
BABAAFB4CAFFGGBGGGGGEGGHHFFFHHFHHHHHHFGHFFHGGGGEFBGHHHHHHHHHHHHGGCGHHHGGHHFFFHGFHGFHHED4EB;GGHH/DAA>GHFEFCC/FFGHFHGHFHFCB?DCGC/FBGG0BFFCBGFFH;FEFFGGFCHGGHHFDHG?DG-;CAB@DGGG<1;HGGDHHGCFGGEHFGD;BDFFFF?FFFFDCAEEB>DGCFGF?EEEAEA?FFBFB';GCFFHHGBGFGHG9BGEEB11FB3FFGCAFF1??G?GFFGHGHHGB332E2GE5FGB2EEDHGGGFGGGGFGCFFFFBB>33>>
@M02197:102:000000000-ALU3V:1:1101:15859:8254 1:N:0:1
CAGTCAGGCCTTTCCTCCGCTTATTGATATGCTTAAGTTCAGCGGGTAGTCCTACCTGATTTGAGGTCTAAACTAAAAGTTTATTAGAGTGGAGGGAGCGAAAACTTATTACGCATTCCACTTAGACATTTAAGACGAGCCGTAACCGGCAGCGTCCAAAACTCATATACAGAAAACTGCATATGAGAGTCTGTATGACACTCAAACAGGCATGCCTTTCGGAATACCAAAAGGCGCAATGTGCGTTCAAAGATTCGATGACTCAC
+
B?AABFFFFCFFGGGGGGGGGGGHHHHHHHGHHHGHHHHG<F'GGGG:GHFFHHHH9HGHHHHH8H<;:HHHH8HGGGHHHHHHHHHGH<GG;GGGFGF6FGEGGHHFFHFGFGEG9FHGHHHGGH77HH7HHH:HGGGGGHGGGGHHGGGGGHHCGHHHHHHHHHHHHHHHHGHHHHHHHHHHHHHGHHGHHGHHGGFHGHHHHHHHHHHHHHHGGGGHHHHHHHGGHHGGGGGHGHHGGGGFGGGGGGCGGGFFFFFFFABAAA
@M02197:102:000000000-ALU3V:1:1101:3907:8258 1:N:0:1
CAGTCAGGCCTTTCCTCCGCTTATTGATATGCTTAAGTTCAGCGGGTATCCCTACCTGATCCGAGGTCAAGAGTGTAAAAATGTACTTTTGGACGTCGTCGTTCTGAGTGCAAAGCGCGAGATGTACTGCGCTCCGAAATCAATACGCCGGCTGCCAATTGTTTTGAGGCGAGTCTACGCGCAGAGGCGAGACAAACACCCAACACCAAGCAAGGCTTGAAGGTACAAATGACGCTCGAACAAGCATGCCCATCGGAATACCAATGGGCGCAATGTGCGTTCAAAGATTCGATGGTTCAC
+
BBBB@FFFFBFFGG5F5GE?FGGHHFFHHGHFFHHFGGFHHGHGGGGEHFFFFFHFHGGHHHFEGGGHHGFHHFGEFGHHH9:FFHFHHHHGCHCEEGGEBFGHGGGFGHFHGHGGGGGD@GFFDGHFFGGCCCGGGGFHHHFHFGEGC<<CGCFHHGFHGGHHHHGGGGGHHGGGFGGGHHHFFFFHGGGFHHGGGGGGHGHFHGHGHFFHHGHHHFFHHHHGFFEFHFFEEEB/EEHHFGHHGEFHHGEECFFFGGF1GFF000EEEFHFG0EA0B11BGBEB1GFB>1CB>1>AA>>
@M02197:102:000000000-ALU3V:1:1101:27796:8255 1:N:0:1
CAGTCAGGCCTTTCCTCCGCTTATTGATATGCTTAAGTTCAGCGGGTATTCCTACCTGATCCGAGGTCAACCTTGGTGCCGCCGGAGCGGGCTTGTGGGGGGTTTAGAGGCAGGACGCCGAGGGATCCCAATGCGAGGCTGATGCTACTGCGCAAAGGAGAGGGCCTTCGGGTCCGCCACTGGTTTTGGGAGACTGCCGTAGCAGATCTCCAACGCCGGGCCACGGGGGCTCGAGGGTTGAAACGACGCTCGGACAGGCATGCCTCCCAGGATACTGGAAGGCGCCATGTGCGTTCAAAGATTCGATGATTCAC
+
BBBABFFFFBFFGGGGGGGGGGGHHHHHGHHGHHHHHHHHHHGGGGEGGHHHHHHHHHHHHHHGGGEGHHGHHHHHHGHHGGGGGGGGGGGGGGGHHGGGGGGGGGGFFFGGBAFFFFFFDFFFFFFFFFFFFFFFFFFFFFFFFFFFFGFFF=DFFFFGFDFFFFFFFFFFEGFFFFFFGFFBGFHHGGFFFEFFFGFGHHFHGHHHFFGFFGFFGHGGGGFGGGGGGE9?CGFGGGFHFFFFFEEECGGHGGHHHHHHGGEF2AFHHHHHHFGHGHGGGGGHHHHECGGHGGGGFGGGGGFFFFFFF?BBBA
@M02197:102:000000000-ALU3V:1:1101:24547:8273 1:N:0:1
CAGTCAGGCCTTTCCTCCGCTTATTGATATGCTTAAGTTCAGCGGGTATCCCTACCTGATCCGAGGTCAACCTTAGAAATGGGGTTGTTTTACGGCGTAGCCTCCCGAACACCCTTTAGCGAATAGTTTCCACAACGCTTAGGGGACAGAAGACCCAGCCGGTCGATTTGAGGCACGCGGCGGACCGCGATGCCCAATACCAAGCGAGGCTTGAGTGGTGAAATGACGCTCGAACAGGCATGCCCCCCGGAATACCAGGGGGCGCAATGTGCGTTCAAAGATTCGATGACTCC
+
BBCCBFFFFCFFGGGGGGGGGGGHHHHHHHGHHHHHHHHHHHHGGGGGGHGHHHHHHGHHHFHGGGGHHHHHG:HHHHHHHHFGEFGGHHHHHGGGGGGGGHHHHGGGGGGHGGHHHEFHFGGGGHGHHHHHHHHGGGGGGHHHGFFGGHHGHHHHHHHGB@AFFFFFGFFEFGGGGGGB??GGFGGGGGFFDFGHFGCGFGFCFGGGHFHHFFHHHHHGHHHGGGFDHFGFHFFHHHHHFGFFGGGHGFFHHGHDGGEE?GGFGF5CCEE4FGFGGGGEG44FBFFBAAABA
@M02197:102:000000000-ALU3V:1:1101:15499:8154 1:N:0:1
CAGTCAGGCCTTTCCTCCGCTTATTGATATGCTTAAGTTCAGCGGGTATTCCTACCTGATCCGAGGTCAAGTCATGAAATTGCTTGCTGGACGCTGATCCGCCGGGGCTCCGAGAAGCGCAAATGTGCTGCGCGAGAAGCCGACGAGACCGCTGCCAATGACTTTGAGGCGAGTCCGCGCACGGAGGCGGGACAGACGCCCAACACCAAGCATAGCTTGAGGGTGTAAATGACGCTCGAACAGGCATGCCCCACGGAATACCGAGGGGCGCAATGTGCGTTCAAAGATTCGATGACTCAC
+
AABBBFFBBAFFGFDGGGCFGGGGGHHHGHGHHBFDFHHFHFHGGGGAGHHHHFGFHHGBBHC1EG1B@GHGGGHFFHGHHGHHHHGHHHEAEGGGGEGHHGGGGCEF/GGGGGGGHHFFFGFFGHHHEHHGGGGF?EFFGGDCCCGEGGGFHGGHHHGGGHGHHGGEEEHGGFGGGCGGFGHGGGGFFHFGGGGGGHGHHE8GHGGGHHHHFHHFFHHHGHHHHHH:HGFEEGHHGHHHHHHHHG0GGGGGHHHHHGHGGGGHGGGGGHHCHGGGGHGGGGGGFGGGFFFFFFFCCBBB
@M02197:102:000000000-ALU3V:1:1101:3963:8247 1:N:0:1
CAGTCAGGCCTTTCCTCCGCTTATTGATATGCTTAAGTTCAGCGGGTATCCCTGCCTGATCCGAGGTCAACCTTAGATAAATATAAAAGGAAGCCGGGCTGCAGGACCTTGCAACTCGGGTGCGTGCTCGTGAAAGCTCATTGCACCGAGGGTCCCTACAGACGCCGTCATTGTCTTTGGGACCGGTCGCTCACACGACCTGATCCAACACCAAGCCAGGGCTTGAGGGGTGATAATGACGCTCGAGCAGGCATGCCCTCCGGAATACCAGAGGGCGCAATGTGCGTTCAAAGATTCGATGTCTCAC
+
>1AAAFFB1AFFGFGE1BA1AEEFHB33BEGBGHFHDFGDDFGA/EA/11A1FAGF1FGHHEG?EEGFGFHF>FGHHHFFF22FBGHFD9F>9FBE?FBEECG>EEGGBHHHD1>GBBF9/9BC<ECEBFCGHGC?<1FCFBFHGHFGC<C?C/CCFFGBGDGCCGGGFAGHCCCGC1C@/EGCB@GGGGGGFFF/F9EGBFFGBFBFF>/EHGCGEGFFFFGFGF?FHH;@2BF9>B>/;CE?9B01GCFEFEEEAE//GE2FFEB1BF0000AABHFHEE00ABCFGB3FE1F111B113111AA
@M02197:102:000000000-ALU3V:1:1101:23289:8481 1:N:0:1
CAGTCAGGCCTTTCCTCCGCTTATTGATATGCTTAAGTTCAGCGGGTATCCCTACCTGATCCGAGGTCAACCTTAGAAATGGGGTTGTTTTACGGCGTAGCCTCCCGAACACCCTTTAGCGAATAGTTTCCACAACGCTTAGGGGACAGAAGACCCAGCCGGTCGATTTGAGGCACGCGGCGGACCGCGATGCCCAATACCAAGCGAGGCTTGAGTGGTGAAATGACGCTCGAACAGGCATGCCCCCCGGAATACCAGGGGGCGCAATGTGCGTTCAAAGATTCGATGATTCAC
+
BCBCCFFFFBFFGGGGGGGGGGGHHHHHHHHHHHHHHHHHHHGGGGGGHHHHHHHHHHHHHHHGGGGHHHHHHHHHGHGHHHGGGGGGHHHHHGGGGGGGGHHHHGGGGGGHGGHHHHHHGGGGGHHHHHHHHHHGGGGGGHHHGGGGGHHGFHHHHHGGGGGGGGGGGGGGGGGGGGGGGGGGGGGGGGFGGHGHGGFFFGGGGGHGGHGHHGHHHHHHHHGFGGGGHHGHHHHHHHHHGGFFFECFHHHHHHGGGGGFGGGHHGHFFGGHGGGGFGGGGGFFFFFFFACCCB
@M02197:102:000000000-ALU3V:1:1101:24516:8502 1:N:0:1
CAGTCAGGCCTTTCCTCCGCTTATTGATATGCTTAAGTTCAGCGGGTATTCCTACCTGATCCGAGGTCAACCTGAAAAAATAGATGATAGGTGACCGGGTCCCCGGGACCTTGCAACTCAACGCGTGCTCCGGAAAGCTCAGTGCGAAGAGGGTCCCACGGACGCCGTCATTGTCTTTGAGACCAGTTAGGAGGGCCGCGGACGGTCCCCCAACGCGGTCCAACACCGAACCCGGGGGTTTGAGGGAGGATAATGACGCTCGAACAGGCATGCCCTTCGGAATGCCAAAGGGCGCTATGTTCGTGAAAAGATTCGATGACTCAC
+
1>AAAF11CA1FFFD31FEAEEGFH3FEFDF33AFGDB2FGBDFCCGAHHF2AFHHGBH1HF0E/AEEF1FCHFCC1FG/BGHEHGHHGFGH1GCE//9@@EGFGEG?CGF8GEFDGHGFF@B=/F@AFG1CC//FFCGHHF1GGC/BACA?FECECGH9@@@A?GFEGGGC;CFBFF9FFFBFGG;;/BBBFA-AF<-;AA@>GCC@AFF@FFF@GBBC@FFBEAEF=/@E>E@@EHHHHGFFFFGBFBGGB/?ECGGA/2GF11BFFGFAE/E/ACE211FFBFFHEAA00111FEEE1FBB31AGGE1A11B3111?A1>1
@M02197:102:000000000-ALU3V:1:1101:16479:8535 1:N:0:1
CAGTCAGGCCTTTCCTCCGCTTATTGATATGCTTAAGTTCAGCGGGTAGTCCTACCTGATTTGAGATCAAACATTCAAAGAGCCGTCCTCGCCGAGGAGAGACATCTGTGAGCTCCAGCGAACCTCCACTGCTGAAGGTTACCTGGTGGAAAACCACAAGCGTAGATATTTATCACACCTGTGATGCCCACCAAACGCTGACAAGCTGATTCATTTTAGAGGAGCTGACCATAGGCCAGCAAGACCCCCAAAGCCCAAGCTCATCACGGAAAACCATGAGGAGTTGAGGGTGTTCATGATACTCAAACAGGCATGCCCTTCGGAATGTCCAAAGGGCGCAAGGTGCGTTCAAAGATTCGATGATTCAC
+
CBCCCFFFFCFFGGGGGGGGGGGHHHFHHHFHHHHHHHHHGFHGGGGGGGHHHHHGHGHGHHHHGCGHHHHHGHHHHHHFHGGHGGGGGHGGGGGGGGGHGGHHHHHHHHHGHHHH22FDG?DDHHHHHHFHHHDGHFCGGHHHHE9GBCHFHHGHGFEHHGDFGGHHGHHHHEHHHHGFFHHGHHHHBCEFEEEGGGGGDFFHHHGHHHGHHGGHHHHHGHFFHFFHHHFGFGEGEGGGHGABGGGHFHGHGHEFGHHHF4GF1HFHHGHHFEFHHHFGHHGBHHHFGHGG5GHHHHG5FEHFGHHGHHHAHGFCEGDGHHHHHGF3BCHHGGGGGGBFHGGGGHGGFFFGGGGGFFFFFFFBAAAA
@M02197:102:000000000-ALU3V:1:1101:16461:8545 1:N:0:1
CAGTCAGGCCTTTCCTCCGCTTATTGATATGCTTAAGTTCAGCGGGTAGTCCTACCTGATTTGAGATCAAACATTCAAAGAGCCGTCCTCGCCGAGGAGAGACATCTGTGAGCTCCAGCGAACCTCCACTGCTGAAGGTTACCTGGTGGAAAACCACAAGCGTAGATATTTATCACACCTGTGATGCCCACCAAACGCTGACAAGCTGATTCATTTTAGAGGAGCTGACCATAGGCCAGCAAGACCCCCAAAGCCCAAGCTCATCACGGAAAACCATGAGGAGTTGAGGGTGTTCATGATACTCAAACAGGCATGCCCTTCGGAATGTCCAAAGGGCGCAAGGTGCGTTCAAAGATTCGATGATTCAC
+
AAABBFFFFCFFGGGGGGGGGGGHHHHHHHHGHHHHHFHGHFHGGGGGEGHHHHHHHHGHHHGHGHGHHHHHHHHHHHHFHGHHGGGGGHGGGGFEGGGHGGHGHHHHHHFHHHHHHHHGGCGGHHHHHFHHGHHHHHHHHHHEHGHHGHHFHGGHGHHGHGGGGGHHHEHHGHHHHGHHHHHHHGGHHHGGGGGGHGGHGGGGGHHGHGGHHGGGFGBHHFHGHHHHGHGFFFEFFGFEFGFGFFEF3HHHEHGGGHHHGFGFFFGHHGHGFFBHFHHHHHHGGGGGGHGHGHHGBG@HHF5GHGBHFHFFEGFE?E?CFFHGHHHHHHHHGGGCGHFGCGEE?HGGGGGGFGGGFFFFFFFBBBBB
@M02197:102:000000000-ALU3V:1:1101:8256:8544 1:N:0:1
CAGTCAGGCCTTTCCTCCGCTTATTGATATGCTTAAGTTCAGCGGGTATTCCTACCTGATCCGAGGTCAACCTTTAGAAAATAAAATTCATAGGCCGGGTTCAATGCTCGACCACAGTACGTGCCTAGAAAGACTCATTGTACCAGGCTCACATCGAACGCCGTCATTGTCTTTCGGGTCAAAGAGATTTCTCACTTTGGTCCCAACACCAAGCCAGGGCTTGAGGGTTGATAATGACGCTCGAACAGGCATGCCCTTCGGAATACCAAAGGGCGCAATGTGCGTTCAAAGATTCGATGATTCAC
+
BCCCBFFFFCFFGGGGGGGGGGGHHHHHHGGHGHFHHFGFHHHGGEGGHGGGHHHGHHHHHHHGCEEGHHHHHHHHGHHHHHHGHHHGHHHGBGHHGGGGFFHHHHHHHGGGGGHHHHHFFGGFHHHGHHGFGHHHHHHHHHHHHGGGHGHHHHGGFHHCGGGHDHHHHHHHHFFGFGGHHHHHHHGHHHGHHHHGGGGGGGGGGHGHGGHGGGGGGGGGGGFHGHHHHHGEFHFGGGGHEFHHGHHGF0CA//EEEA0GFHHFFHHHHGEACGFGGHGGGGGGGCGBFFEB1CFBFFFBAAAAA
@M02197:102:000000000-ALU3V:1:1101:12232:8604 1:N:0:1
CAGTCAGGCCTTTCCTCCGCTTATTGATATGCTTAAGTTCAGCGGGTAGTCCTACCTGATTTGAGGTCTAAACTAAAAGTTTATTAGAGTGGAGGGAGCGAAAACTTATTACGCATTCCACTTAGACATTTAAGACGAGCCGTAACCGGCAGCGTCCAAAACTCATATACAGAAAACTGCATATGAGAGTCTGTATGACACTCAAACAGGCATGCCTTTCGGAATACCAAAAGGCGCAATGTGCGTTCAAAGATTCGATGACTCAC
+
BBCCBFFFFBFFGGGGGGGGGGGHHHHHHHGHHHFHHHGHHH;GGGGGGH9HHHHHHHHHHHHHGHHHHHHHH9GHHHHHHHHHHHHFHBEGFCFG?FGGFEFGFHHFHHGH6GGGGHH5HHHGBGHFHG5HHHEHGGGCGHGGGGGHGGGGGHGGGHHHHHHHHHHHGFHFHHGFHFGHGFGHHGHGHHFHHDFHHHHHGHFHHHHBHHHFGHFEFGGHGHGHHHGHHHDGGGGFFHHGGGGHGCGGGFFGGGFFFFFFFBBBBB
@M02197:102:000000000-ALU3V:1:1101:23474:8590 1:N:0:1
CAGTCAGGCCTTTCCTCCGCTTATTGATATGCTTAAGTTCAGCGGGTATTCCTACCTGATCCGAGGTCAACCTTGAGAAAATAAAAGGTGTGACCGGGTCCGTGAGGCCTTGCAACTCCCCGCGTGCCTCGAAAGACTCGTTGCGAAGAGGGTCCCACGGACGCCGTCATTGTCTTTGAGACCAGTGGGGGAAAGAAGTCCCCCA
+
FFEFFFFFFFFFGFGGGGGGGGGHHHHHGHHGHHHHHHHHHHHGGGGGHHHHHHHHHGHHHHHGGGGHHHHHHHHHHGHHHGHHHHGHHHHGHHHGGGGGHHHGHHHGGHHHHHHHHHGHGGGHGGGHHHHHHHHHHHGGHGHHHHHHHHGGHGHGHHGGGGGGGHHHHHHHHHHGHHHGGHHGGGGGGGGGGFFFFFDFFFFDF
@M02197:102:000000000-ALU3V:1:1101:26063:8658 1:N:0:1
CAGTCAGGCCTTTCCTCCGCTTATTGATATGCTTAAGTTCAGCGGGTAGCCCTACCTGATTTGAGGTCAAAGTCAAAAGGTTGCGCGATGGCAGGTTCTAAGCAGTCATCACCACAAGGAAAGACGAAACTTATTACGTCTGACACTGATGTGGGATGTTCCACTAAGTCATTTGAGGCGAGCCATTGCTGGCAAATCACCCAAGTCCAATCCAACCAGTTCAAAAGAACTTGAGAGATTGAGATTTCATGACACTCAAACAGGCATGCCTTTCGGAATACCAAAAGGCGCAAGGTGCGTTCAAAGATTCGATGATTCC
+
CCCCCFFFFCFFGGGGGGGGGGGHHHHHHHHHHHHHHHHHGFHGGGGGGHGHHGHHHFHHGHHHGHHHGGHHGGHHHHGGHHCHGGGFGGGHHGGGHHHHHEHHFHHHHEHHHGHHHHHHHHHHHGHGGGHHGHGHHGGFFGHHHHHHHHHHHHGFGGGGG1FFHHHHHHHHHHEDCHGHHHHHHHGHHHGGFHGHHGGGGHHHHHHFGGFGGHHGGGHHGHHHHGHFFFHHGHHFGHHGHHHHGGGGHHHFHFFGHFHHGGF3HHAGHGGGGGHGGDF2GHHFGFDECCHHHCGGGGGGEBFGGGGFFFFFFFBBBBB
@M02197:102:000000000-ALU3V:1:1101:19431:8671 1:N:0:1
CAGTCAGGCCTTTCCTCCGCTTATTGATATGCTTAAGTTCAGCGGGTATCCCTACTTGATCCGAGGTCAACCATGTAAAAAATAGTTAAAGGTGACCGGGCTGAAAGGTCCTAAACTCGAGTGCGTGCTTGAACAAAGCTCATTGCACCGAGGGTCCTACAGACGCCGTCATTGTCTTTGAGACCGGCATCACTTTCGTGACGAGAGGTCCAACACCAAGCCAGGCTTGAGGGGTGAAAATGACGCTCGAACAAGCATG
+
CCBBCFFFFCFFGGGGGGGGGGGHHHHHHHHHHHHHHHHGFFHEGGGGHHHHHHHHGHHHHHHGGGGHHHHHGHHGHHHHFGHHHHHHHHHHFHHGHGHHGGHHGFHHFHHGFDGHHHGGGHHHGFGGFHHGHHHHHHHHHFHHHHHHHHHGHHGGHGHHHHHHEEGFFHHHHGHHHHHHHGHFEFDCGGGGGFGGFFFEFGGHHHG?EHHFGFEGGHHHFGHGHGGFG:CHGHGGG9GGGFGFGGFAFFFFFFBCCBC
@M02197:102:000000000-ALU3V:1:1101:7230:8681 1:N:0:1
CAGTCAGGCCTTTCCTCCGCTTATTGATATGCTTAAGTTCAGCGGGTATTCCTACCTGATCCGAGGTCAACCTTGAGAAGTGATTTTCGGGGGTGAACCCAAAAAGTCGGTGACCGGGTCCCTGGGGCCTTGAAAACTCGACGCGTGCTCCGGAAAGCTCGATGCGAAGAGGGTCCCACGGACGCCGTCATTGTCTTTGAGACCAGTTGGGGACGAGGCCCCCAACGCGGTCCAACACCAAACGCGAGGTTTGAGGGAGGATAATGACGCTCGAACAGGCATGCCCTTCGGAATGCCAAAGGGCGCAATGTGCGTTCAAAGATTCGATGACTCAC
+
BBBBBFFFFAFFGGCGGGGGGGGHFGFBFGBFFHGHFHHHHHHCFGGGHEFHHHHHHHHHGH1FGCEGHGHHHHGHHHHH4FGFGHHHCEF?FEEHHHHGGHHHHGFHDG<ACGHG/@DAGHHGE.AEFGHHHF6GBGHGHGDGGGGGGBFFGGBBAFFFDGGG?DG:?DFC;:GGGB@@D:F>;BA0BFHHHHHHFFGGGHGEGFBFHGGFECHGCACADFBCFFCDFFGEAEEFAAEAEFFGGHFEHFFCC0EFHHHHHHHHEGGEEBGE2G1FFB1HHFGG?CGGHFF1DBFFFF0?EE?GHHHFEA0A1CGBFG3FAFF11FFFFFA1AAA
@M02197:102:000000000-ALU3V:1:1101:24810:8812 1:N:0:1
CAGTCAGGCCTTTCCTCCGCTTATTGATATGCTTAAGTTCAGCGGGTAGCCCTACCTGATTTGAGGTCAAAGTCAAAAGGTTGCGCGATGGCAGGTTCTAAGCAGTCATCACCACAAGAAAAGAAGAAACTTATTACGTCTGACACTGATGTGGGATGTTCAACTAAGTCATTTGAGGCGAGCCATTGCTGGCAAATCACCCAAGTCCAATCCAACCAGTTCAAAAGAACTTAAGAGATTGAGATTTCATGACACACAAACTGGCACGCCTTTCGGAATACCAAAAGGCGCGAGGTCCGTTCAAAGATTCGATCATTCAA
+
1>A?1DFB1A11B11AA1AEF0FBF3GBFD33AAFAF2GHB2A0/AAE/1AFFFH01FG1DE12/0BA1BG112F2GHF?F100>EEE>/?0B/>01F#GFBGEBG9HFEG1F<?;0<#FF0-0#;0>B@DDG2F>9/01G07=?7C<1<<$<<11G<GD=#>GB1<F=GFH:HHECCE22A2@GFHHFHBGGGGGB08?;<BHGHHHF9EBFBFG?111?9F9BB9B*91#29FB9192122;112F2F2B00001DBB11A////B0EA//0A22F1F/BA1///00A0100000111B33DA1GB113B1331A>>1
@M02197:102:000000000-ALU3V:1:1101:19872:8844 1:N:0:1
CAGTCAGGCCTTTCCTCCGCTTATTGATATGCTTAAGTTCAGCGGGTAGCCCTACCTGATTTCAGGTCAAAGTCAAAAGGTGCGCAATGGCAGGTTTTGAGCAGTCATCACCACAAGGAGAGACGAAACTTATTACGTCTAACACTGATGTGGGATGTTCCACTAAGTCATTTGAGGTGAGCCATTGCTGGCAGACACCCAAGTCCAAGCCTAACATGTTCAGAAAACATATTAGATTGAGATTTCATGACACTGAAACAGGCATGCCTTTCGGAATACCAAAAGGCGCAAGGTGCGTTCAAAGATTCGATGACTCAC
+
BABBBFBBFBFFGGGGGGGGGGGHHHHHHGHHHHHHHHHFHHHGGGGGGHHHHHHHHHHHHHGHHHHHHHFHGHHHFHHG3GHGGG?FFFGHGGHHHHHFGHHFHHHHHGHHHHHHHGHHHDFGHHHHGHHFHHGHDFHGGGG?FHHHGHHHGHHHHHHHHHHHHHGGHHHHGHHFHHGHHGHHGHHHHHHGHGEGHHGGGHHHHHHHHGEHHHBFHHGGGGBGHHHFFGHGHHHGGHHHGHHHHGHHHHHHHFHGHGHFFHHHHHHGFGEHHHHHGBFHHHGFGCGHHHHEGGGGGFGGGGGGGGFFFFFFFBBBBB
@M02197:102:000000000-ALU3V:1:1101:19120:8876 1:N:0:1
CAGTCAGGCCTTTCCTCCGCTTATTGATATGCTTAAGTTCAGCGGGTATCCCCACCTGATCCGAGGTCAAAATTTGGATTGAATTTCTCCGGCAGGCACTGCCGCGGACTCCTGAAGCGAAAATTCTGCTACGCTTGAAGCCGGACTGCACCGCCAACGGGTTACGGACGGGTCACTCGACCGAGTCCAATACCAAGCGAGGCTTGATGGTTTAAATGACGCTCGAACAGGCGTGCCCCCCGGAATACCAGGGGGCGCAATGTGCGTTCAAAGATTCGATGATTCA
+
CCDCCFFFFCFFGGGGGGGGGGGHHHHHHHHHHHHHHHHHGHGGGGGGHHHGGHGGHHGHHHHGGGGHHHHGHHHHFHHHHHHHHHHHHHGGGGGGGHHHHHHGGGGGGGGHHHHHHHGGGGGHHHHHHHHHGGGGGHGHHHGGGGGHHHHHGGGGGGGGGGGFGGGGGGGGGGGGGGGGGGGGGGGGGHHHGGGGGGHHGHGGHHHGHHFHHHHHGGGGGFHFHHHHHGGFDFFGGGGGGHHHHHHGGGGGGGGGHHHHEGGGGGGGGGGGGGFFFFFFFCCCCC
@M02197:102:000000000-ALU3V:1:1101:16862:8848 1:N:0:1
CAGTCAGGCCTTTCCTCCGCTTATTGATATGCTTAAGTTCAGCGGGTAGCCCTACCTGATTTGAGGTCAAAGTCAAAAGGTTGCGCGATGGCAGGTTCTAAGCAGTCATCACCACAAGGAAAGACGAAACTTATTACGTCTGACACTGATGTGGGATGTTCCACTAAGTCATTTGAGGCGAGCCATTGCTGGCAAATCACCCAAGTCCAATCCAACCAGTTCAAAAGAACTTAAGAGATTGAGATTTCATGACACTCAAACAGGCATGCCTTTCGGAATACCAAAAGGCGCAAGGTGCGTTCAAAGATTCGATGATTCAC
+
CCCCCFFFFBFFGGGGGGGGGGEHHHFHFHHHHHHDGHHHFHHGGGGGGEHHHFHHHGFHHHGEFFHHHHHHHHHHHGFGHFHHGGGGGFGHHGGFFGHHHHHHEHHFHHFHHHHHGEFGFGGHFEG=FDFHHHHHHGHHHAFGGHHHHHHFFGHGFGHHHFHHHHHHHHHGHGHGGGEHFHHHHHHFHHHHGGFGFFGHGHHFGHGHHGGGFHGHHGGGFGHHEHFFFFHHHHHHHHHHHHHHGGHFHGHHFDEFGBHHHGHGGHGHGA?CGHHGFHHHGHHHGCGGCHGHF?GGGHFFCGGFGGFGCFFFFFFA?AA>
@M02197:102:000000000-ALU3V:1:1101:24174:9124 1:N:0:1
CAGTCAGGCCTTACCTCCGCTATTGATATGCTTAAGTTCAGCGGGTATCCCTACCTGATCCGAGGTCAACCTTGTAAAAATATGGGGTTGAGGCCGGGCTGAAGGACCTTGCAACTCGGTACGTGCTTTGGAAAAGCTCATTGTACCGAGGGTCCAACAGACGCCGTCATTGTCTTTGGGACCGGTGTCCGCACCAGGGCGGCACCAGAGTCCAACACCAAGCCGGGCTTGAGGGTTGATAATGACGCTCGAACAGGCATGCCCACCGGAATACCAGTGGGCGCAATGTGCGTTCAAAGATTCGATGACTCAC
+
CCCCCFFFFCFFGGGGGGGGGGGHHHGFHHHHHHHHHHHHHHGGGFEHHHHGHHHHHHHHHHGGGGHHHHHHHHHHHHHHHHHHHHGFGGGHHGGGGGGGGHHHHHGHHHHHHHHHGGGGHGGHHGGHHHHHHHGGHHHHHHHHHHHGGGGGFHHHHHGHHHGGGHGHHHHHHHHHGHGGGGGGHGGGGGGHGGGFGGGGHGFFFHFHGFHHFFFFFGGGGFFFFGFHHGHHGHHHFGHFGHGFFFFFGGHHGHHGFHHHGGEEEEE5HGDHDGHHGGGEAACHHHGGGGHGGGGGBGGGGFFFFFFFBBAAA
@M02197:102:000000000-ALU3V:1:1101:18462:9142 1:N:0:1
CAGTCAGGCCTTTCCTCCGCTTATTGATATGCTTAAGTTCAGCGGGTAGTCCTACCTGATTTGAGGCCAGATGTCAAGAAGTTACACACAAGTGTGTAGGGTATAGAAAGCAGACTATCGTCAAGTCCTGGCCACAAGCAAACTTGTGTCCTAAGCGAAATACTTATTACGCCTAGGGGAACCAGTCAAAGACTAATCCAGCTTACATTTTTAAGGCGAGTCAACTTGGCATTGACAAACGCCCACATCCAACATCCAAGCTCGGATTAACCAAACTTGGAGTTGAGGTTTTCATGACACTCAAACAGGCATACTCTTCGGAATACCAAAGAGTGCAATTTGCGTTCAAAGATTCGATGATTCAC
+
BBCAABFFFCFFGGGGGGGGGGGHHHHHHHHHHGHDGDGFHGHGGGGGGHHHHHHHHHHHHHHHGHGGHHHHHHHHGHHGHHHHHHHBEGFHFHGFGHHHGHHHHHHBHHHHHHHHGGHGHHFEHHHHHEHHHHGFEGFGGHHHHHHFGHHHHGEHGEHCGGHHGHGHHHGGGHHHHHHFFFGHHHGHHHHHHHHGGHHFHFHHHHHFHHFHGGGCCHHHHGGHHGHHHGHGHHHGGFGGGGHHHHHBGFEHHHGGFHGGGEGFHFDHHHFHHGGHFEHHHHHGHHGHHHDFHHGHHHHFFGHHHHHHHBGFFHGGGGHHHHHHHHHHHHHGHHHHGHGGGGHFGGGFFGGGFFFFFFFFBCCCC
@M02197:102:000000000-ALU3V:1:1101:21070:9223 1:N:0:1
CAGTCAGGCCTTTCCTCCGCTTATTGATATGCTTAAGTTCAGCGGGTAGTCCTACCTGATCTGAGGTCAAATCAAGAGTGCATTGACTGCGGTTTAGAGTGCGGACGGAGACAACTGATGTTTCGTCACACTAAGGCATTTAAGGAAGGCCAGAGGCGATCCCAAAGCTCAATGACGGTCAAGAAACCGCCAGAGAGAAGGTCTAATGACACTCAGACAGGCATACCCTTCGGAATACCAAAGGGTGCAAGGTGCGTTCAAAGATTCGATGATTCAC
+
CBCCCFFFFCFFGGGGGGGGGGGHHHHHHHHHHHHHHHHHHHHGGGGGGHHHHHHHHHHHHHHHHGHHHHHHHGHGHHHHHHHHHHHHHHHGGHGHHHHHHHGHHGHHHHHHHHHHHHHHFHHHHHGHGHHHHHHHHHHHHHHHHHHHGHHHGHGGGGHHGGHHHHHHHHHGHHHHHHHGHHHGGFGGHHGHHHHHHHHHHHGHHHGHHHGHGHHHHHGHHGFGGGGGGGHHHHHGFHGHHHGHHHHHGHGGGGHCFGGGGGGGGFFFFFFFCCCCC
@M02197:102:000000000-ALU3V:1:1101:3909:9171 1:N:0:1
CAGTCAGGCCTTTCCTCCGCTTATTGATATGCTTAAGTGCAGCGGGTAGTCCTACCTGATTTGAGGCCAGATGTCAAGAATTATACACACAAGTGCGTATGGGGTATAGAAAGCAGACTATTGTCAAAGTCCTGGCCACAAGCGAACTTGTGTCCTAAGCGAAATACTTATTACGCCTAGGGGAACCAGTGCAAAGACTAATCCAGCTCACATTTTTAAGGCGAGTCAACTCATCGTTGACAAACGCCCACATCCAACATCCAAGCTTGGATTAACCAAACTTGGAGTTGAGGTTTTCATGACACTCAAACAGGCATACTCTTCGGAATACCAAAGAGTGCAATTTGCGTTCAAAGATTCGTTGATTCTC
+
A3AAAFFFBAFFGFGGFGGEAEEH5GDHFHFGHGGCHH5AGGGGG?AEEFGGFGGHFGBGFHFBCHGFAGGHHEGHFHFFHBDGGFH33EAEHGFFCF?EHHAE?EC44GF4?GBGGEFBDBB444B?FGHHHGBFFHGHGFED0@CFD>G89HHEFDB:@;-@6GHBDFGGHFF8C<AGFHGFFGGGHCHHHHGGFHH6BHFCFCGDF9FFGG1HGGGB0<B?BB1BGFF?09B#GB2FF/BB>;/EFCFFHGBGFE11?BFFFGBFEBG1B/B/GGEB11B1BGBCF0E/GDDA2EDADDGDEHGFBB11E221210?GGCGDBFGF0HHCGBFDFA1GFD0AA0G1B33B3B1GF>>>1FBF?1>1A
@M02197:102:000000000-ALU3V:1:1101:17474:9322 1:N:0:1
CAGTCAGGCCTTTCCTCCGCTTATTGATATGCTTAAGTTCAGCGGGTAGTCCCACCTGATTTGAGGTCAAGTTCATATATTATGATGTTTTATAAGTAAAGCATACAAATTCAAAGCATAGATAACTTATCAACACTTCAAAAGAGTATTAACTCTTTACTAATTTATTTAAGGGAAGTAGAACTTTCGTCCTACAAAAATCCCCAAGTCCCAGTTCACTTATAAAATAAATGAATGGAGGAATTCACAACACTCAAACAGGTGTACCTCTCGGAATACCAAGAGGTGCAAGGTGCGTTCAAAGATTCGAT
+
CCCBCFFFFCFFGGGGGGGGGGGHHHHHHHHHHHHHGHHHBGHGGGGGGHGHHHHGHHHHHHHHGHHHHHGHHHHHHHHHHHHHGHHHHHHHHHHHHHHHHHHHHHHHHHHHHHHHHHHHHHHHHHHHHHHHHHHHHHHHHHHHHHHHHHHHHHHHHHHHHHHHHHHHHHHHGHHHHHHHHHHHHHGHFHGHHHHHHHHHHHHHHHHHHHHHHHHHHHHHHHHHHHHHHHHHHHHHHHHHHHFGHDFHHHHFGHHHHHHHHFHHHFFGGGFHHGHHHHGHHHGHHHHHHGGGGGGFGGGFFFFCFFCBCCC
@M02197:102:000000000-ALU3V:1:1101:8489:9352 1:N:0:1
CAGTCAGGCCTTTCCTCCGCTTATTGATATGCTTAAGTTCAGCGGGTATCCCTACCTGATCCGAGGTCAAGAGTGTAAAAATGTACTTTTGGACGTCGTCGTTCTGAGTGCAAAGCGCGAGATGTACTGCGCTCCGAAATCAATACGCCGGCTGCCAATTGTTTTGAGGCGAGTCTACGCGCAGAGGCGAGACAAACACCCAACACCAAGCAAGGCTTGAAGGTACAAATGACGCTCGAACAGGCATGCCCCATGGAATACCCAGGGGGGCAATGTGCATTCAAAGGTTCGATGATTCAC
+
BCCCCFFFFAFFGGGGGBEGFGGHHGHHHHHGHHGHGHHHH5GECGGGGFFHHHHHHGHHHHE1EFBFFGHHHFHHHHHHHHHHHGEH<<HGHG@.EGEEEGGEFC4GG%DHG3?FGGGGG?FH@2FHHG8FADDGCDC7HHHHGHHGG8<@DHG<GBHEHHHG:HEEFEGGAFF0FGGFGGFGFCFDCFFF>BBBEFFFF>EA1/A@EFFFFFFEBHCFFF2F2;F@A)BEFA0FADF19;B1A0///B0D2DFDBB1B///0A00111131AB11331BFBB1A11B1DB1@B1@A>A
@M02197:102:000000000-ALU3V:1:1101:23431:9486 1:N:0:1
CAGTCAGGCCTTTCCTCCGCTTATTGATATGCTTAAGTTCGGCGGGTATCCCTACCTGATCCGAGGTCCACCTTAGAAATGGGGTTGTTTTACGGCGTAGCCTCCCGAACACCCTTTAGCGAATAGTTTCCACAACGCTTAGGGGACAGAAGACCCAGCCGGTCGATTTGAGGCACGCGGCGGACCGCGTTGCCCAATACCAAGCGAGGCTTGAGTGGTGAAATGACGCTCGAACAGGCATGCCCCCCGGAATACCAGGGGGCGCAATGTGCGTTCAAAGATTCGATGACTCAC
+
CBCCBFFFFCFFGGGGGGGGGGGHHHHHHHGHHHHCHFHHGGEGGF00FGGHFDAG33BEDG1?/@1F%BBG1FBGFHHGBFFGAE@EGH<DB?ACCDGFFF;2=FA/<@4FGGEHGDFGG?FBFFFGGGBDGEHGB?EEAGHH9F/FFBFFFFFF.9FE@D?ADFFGFBBEBA9.D>FGG@GGAGGGG9AC@FF;AC0AEFF::HCC>D<C<;GD0GFGD=9$0<<A><;?:FFFC?:#3/@EDF/0B2FGB1/AEEEEA0AB1CHEAE0111GFDBGE11C1B31@1AA>>1
@M02197:102:000000000-ALU3V:1:1101:14552:9573 1:N:0:1
CAGTCAGGCCTTTCCTCCGCTTATTGATATGCTTAAGTTCAGCGGGTATCCCTACCTGATCCGAGGTCAACCTTAGAAATGGGGTTGTTTTACGGCGTAGCCTCCCGAACACCCTTTAGCGAATAGTTTCCACAACGCTTAGGGGACAGAAGACCCAGCCGGTCGATTTGAGGCACGCGGCGGACCGCGATGCCCAATACCAAGCGAGGCTTGAGTGGTGAAATGACGCTCGAACAGGCATGCCCCCCGGAATACCAGGGGGCGCAATGTGCGTTCAAAGATTCGATGATTCAC
+
BBCCBFFFFBFFGGGGGGGGGGGHHHHHGHHHHHHHHHHHGHHGGGGGHHHHHHHHHHHHHHHGGGGHHHHHHHHHHHHHHGFGEEFGHHGGHGGGGGFGGHHHHGGGGGGHGGHHHHHHGGGGGHHHHHHHHHHGGGGGGHHGGFGGGHFHFHHHHHHGGGGGGBGGGGGFFFGGFGGGGGFFFGGFGFGFFFGHGGFGGHGGGHGGFFFHHHHHHHEHHHHGGGGGHHGHHFHHHHHHGFGGCFFHHHHHGHGGGGGGGGGHHGGGGEGFGGGGGFGGGGFBFFFFFBBBAA
@M02197:102:000000000-ALU3V:1:1101:9634:9828 1:N:0:1
CAGTCAGGCCTTTCCTCCGCTTATTGATATGCTTAAGTTCAGCGGGTAGTCCTACCTGATTTCAGGCCAGAGTCAAAGTAATTGTCCTTGCGGACGATTAGAAGCACGCTTCAACACAATGGACCCAGTGAAACTTATTACACCAGACATTAATGTCAAACTTGCTAACTCTTTTAAGGCGAGCGATCAGAAATCGCAGACGCCCAAATCCAATCCATTAGGAAACCCTAGTGGTTGAGATTTCATGACACTGAAACAGGCATGCTCTCCGGAATACCAGAGAGCGCAAGCTGCGGTCAAAGATTCGATGACTCAC
+
ABBABFFFFBFFGFGGGFEFCG?FG5GHFHGHHHHHHHHGHBGEGEGGFHHHHHFGADFHFHHGHGHGHGEGHFHHHHHGGHGHHHHHHGGCEEEGFGHGHHHGGHHG?GGGGHGHFHAFFHGHHGHH?G=DDGHFGHHHGHHEHFHGGGFHFGFHHGHFHHHHHHHHHHHFGGHHHCGCHFCGGFHGGHGHHHHGGGGGGBBFEGGG9EGFB,FGGGGGGGFBFFFCFGFFFFHHGFHGFGFHFFBA2HHGADA11HHGDBEFCE?ECHHHFHBGFHFEA0E?EGHHGAAE0EB13A3GGFCGFB3@11B>1A>>
@M02197:102:000000000-ALU3V:1:1101:22942:9869 1:N:0:1
CAGTCAGGCCTTTCCTCCGCTTATTGATATGCTTAAGTTCAGCGGGTAGTCCTACCTGATTTGAGGTCTAAACTAAAAGTTTATTAGAGTGGAGGGAGCGAAAACTTATTACGCATTCCCCTTAGACATTTAAGACGAGCCGTAACCGGCAGCGTCCAAAACTCATATACAGAAAACTGCATATGAGAGTCTGTATGACACTCAAACAGGCATGCCTTTCGGAATACCAAAAGGCGCAAGGTGCGTTCAAAGATTCGATGATTCAC
+
A?AABFFFFCFFGGGGGGGGGGGHHGGHHHGHGHHHHHHHBG0GGGGGGH<H:HHHHHHHH:HHGHHH;HHG<9HHHH9HHHFH;GH9G:HGFGGGGG6:HG?@FFHHHH<HGG7GGFH3BGHF5F7FHH7HHHHHGGGFGGGGGGHHDGGGGHFGGHHHGHGHHHGHGHHHHHGFFHHHHHHHHHHHHHHFHGHHHHGGGHGHHHGHHHHHHHHGEEGHGHHHFHGHHHGGGGGHGHHGGGGHGGFGGGGGGGFFFFFFFCCCCC
@M02197:102:000000000-ALU3V:1:1101:15816:9884 1:N:0:1
CAGTCAGGCCTTTCCTCCGCTTATTGATATGCTTAAGTTCAGCGGGTATCCCTACCTGATCCGAGGTCAACCTTAGAAATGGGGTTGTTTTACGGCGTAGCCTCCCGAACACCCTTTAGCGAATAGTTTCCACAACGCTTAGGGGACAGAAGACCCAGCCGGTCGATTTGAGGCACGCGGCGGACCGCGTTGCCCAATACCAAGCGAGGCTTGAGTGGTGAAATGACGCTCGAACAGGCATGCCCCCCGGAATACCAGGGGGCGCAATGTGCGTTCAAAGATTCGATGATTCAC
+
B@BCBFFFFCFFGGGGGGGGGGGHHHGGHHHHHHHHHHHHCFHGGGGGHHHHHHHHHHHHHHHGGGGHHHHHHGGHHHHHHHHGGGGGHHHGHGGGGGGGGHHHHGGFGGGHGGHHHHHHGGGGGHHHHHHHHHHGGGGGGGHHGFFGGHHHHHHHHGGGGGGGGGGGFFFGGGEGGGGGGGGFGGGGGGGGGGFHHFHGGHGGGHHGHHHHHHHHHHFHHHHGGGFFHHGHGFGHHHHHGGFGGGGHHHHHHGGGGGGGGGGGHHHGGFGHGGGGGGGGGGFFFFFFFBBA>3
@M02197:102:000000000-ALU3V:1:1101:7701:9980 1:N:0:1
CAGTCAGGCCTTTCCTCCGCTTATTGATATGCTTAAGTTCAGCGGGTATCCCTACCTGATCCGAGGTCAACCTTGTAAAAATATGGGGTTGAGGCCGGGCTGAAGGACCTTGCAACTCGGTACGTGCTTTGGAAAAGCTCATTGTACCGAGGGTCCAACAGACGCCGTCATTGTCTTTGGGACCGGTGTCCGCACCAGGGCGGCACCAGAGTCCAACACCAAGCCGGGCTTGAGGGTTGATAATGACGCTCGAACAGGCATGCCCACCGGAATACCAGTGGGCGCAATGTGCGTTCAAAGATTCGATGACTCAC
+
A?ABBFFFFBFFGGGGG4EGCGGHGHHHFHFHHH5GFEHHGHGGGGE?GBFHHGHFHH3EGFFEGGEGBFGHHFHGHHFHHHHHFHHDEECHFEEFGGGGGGFHHHHEHHHHHHHHHFGDDHFDFGHGHHGFHFHHHFGHHHHFFHHHGGFGGF?GFHFGHHHD@DGGGDACGGGHH;HHGGGGG0BFEBFGGFHGFGGGGFDFFFHGHHHEHFFHFFFEEEFEAEGGFHGHHGHGDFHHHFHGGG?GFG1FGFHGGGHHHFCFEEGHHHHHHHGHGGGGGEDFD5BE?E2CGF5G5CGGGGFFFFFBFBA?AA
@M02197:102:000000000-ALU3V:1:1101:6613:9919 1:N:0:1
CAGTCAGGCCTTTCCTCCGCTTATTGATATGCTTAAGTTCAGCGGGTAGTCCTACCTTATTTGAGGCCAGTAGTTAATAATAATAGTGTAAAGCGGAGACCTTATACGCGGGCTAAAAATTGCCTTAGCAACCCGGCTGATCTCCAGCTCATATATTTAAGGCAAGGTTGGCGGCGGCCAACCAAGCCCAAGGACCCGCACAGTTTTTCAGAAAAACCGGTTGGAGAAGATTAACGACACTCAAAAAGGCATGCTCTTTGGAATACCAAAGAGCGCAAGCTGCGTTCAAAGATTCGATGACTCAC
+
AAB?AFBFFBCFGGGGGGGGGGGHHHEFHHBGHHHGHHHHHHGGCGFGGGHFHHHGHHHHHHHGGHGGHEGFHDGGHHHGHHHHFBDGGFHHGDFGGGGFGHHG<HHHGGGGGEHHFHHHHHFHFHHHGHGFHGDC0CGFHGHGGGCHFGHHHHGHHHHHGFGHHGGHGFGHGGGHGGGHGEFFGC/AGEAEEFAGGHGGFHGHFFGFHGFEGFGFFEEFFFHH8GGHG@F1GG9FHHHGGFFFFGBGEFF3EHGFHDHFFHHBHGHHFHGECEFFHGE22FCGBFGGFGGGFFFD5BFFA3AAA
@M02197:102:000000000-ALU3V:1:1101:5398:10110 1:N:0:1
CAGTCAGGCCTTTCCTCCGCTTATTGATATGCTTAAGTTCAGCGGGTAGTCCTACCTGATTTGAGGCCAGATGTCAAGAAGTTACACACAAGTGTGTAGGGTATAGAAAGCAGACTATTTTCAAGTCCTGGCCACAAGCGAGCTTGTGTCCTAAGCGAAATACTTATTACGGCTAGGGGAACCAGTCAAAGACTAATCCAGCTTACATTTTTAAGGCGAGTCAACTTGGCATTGAAAAACGCCCACATCCAACATCCAAGCTCGGATTAACCAAACTTGGAGTTGAGGTTTTCATGACACTCAAACAGGCATACTCTTCGGAATACCAAAGAGTGCAATTTGCGTTCAAAGATTCGATGATTCAC
+
1A?AAF111ABFDEGGGBEEGGCFFGHHHFDGEFGHGHFF2AFC/EEEGDFDHHHHHDFFHHHFAGFE/AGHHGGHBG1FBBGHHHFFGGG0BF2BB2G1/>GBGGEHHHHHFBGGHHF22BGGBFGFHHE0GBFFF0?;C?6C1:@G@2>F;GBGCGCCGGHFC;??DBA#/FCC>1DCGG<1G=DFGFF>:CF:GCGGHGDF<C?#<@<1ACBGFHFGFFHGFFGGBBBBFBF+@EEE@?FHGCFFADDBHEH/HHGEE/GHFHHDB>EFFFDGFHGFFHFFGG/GDFFFDFG21HGFDGBDF1BF2FGGFE??A/0BD2F10EBFGA0GE3D13GEA00B11BGFFGAAB113BFB3AA1AA
@M02197:102:000000000-ALU3V:1:1101:25888:10116 1:N:0:1
CAGTCAGGCCTTTCCTCCGCTTATTGATATGCTTAAGTTCAGCGGGTAGTCCTACCTGATTTGAGGTCTAAACTAAAAGTTTATTAGAGTGGATGGAGCGAAAACTTATTACGCATTCCACTTAGACATTTAAGACGAGCCGTAACCGGCAGCGTCCAAAACTCATATACAGAAAACTGCATATGAGAGTCTGTATGACACTCAAACAGGCATGCCTTTCGGAATACCAAAAGGCGCAATGTGCGTTCAAAGATTCGATGATTCAC
+
BABABFFFFAFFGGGFGGAEFGGHHHFHHGGCHHHDEFDG8GGGCFAEGHHHHHHHHF8;F9GFG.HFAGGFF9FGHHHHHHHHGFFDFGFGFHFGHEFGEEGGHH8HH8HDFGGG6BGFFFHHHH5HFH*HHGHFGFGCGCFGFGHHGGGGGHGFGGHDEHGHFHHHGFHHGHHHHHGHHGGGHHHHGEGHHFFHGHHHGHFHHHHFEBGHHHGGGGGHHHHFGFGGHHGEGEAHHHGGGGGHGGFFFGGGFGFFFFFFFBBBBA
@M02197:102:000000000-ALU3V:1:1101:23597:10102 1:N:0:1
CAGTCAGGCCTTTCCTCCGCTTATTGATATGCTTAAGTTCAGCGGGTAGTCCTACCTTATTTGAGGCCAGTAGTTAATAATAATAGTGTAAAGCGGAGACCTTATACGCGGGCTAAAAATTGCCTTAGCAACCCGGCTGATCTCCAGCTCATATATTTAAGGCAAGGTCGGCGGCGGCCAACCAAGCCCAAGGACCCGCACAGTTTTTCAGAAAAACCGGTTGGAGAAGATTAACGACACTCAAAAAGGCATGCTCTTTGGAATACCAAAGAGCGCAAGCTGCGTTCAAAGATTCGATGATTCAC
+
BBCCBFFFFCFFGGGGGGGGGGGHHHHHHHHHHHHHGHHHHHCGGGGGGHHHHHHHHGGHHHHGGHGGGHFHHHHHHHHHHHHHHHHHHHHHGHGGGGGGGHHHHHHHGGGGGGHHGHHHHGHHHHHHHHHHHGHGGHHHHHHHHGHHHHHHHHGHGHHHFHGHHGGFCGGGGGGGGGGHHGGHHFFFFHHHGGGGGHHHFFFHGHHHHHHGGGFFGGGHHHHHHHHHHHGHGFGHHHHGGGHHHGHHHHHGHEGHFFHFHHHGCHHHHHGGGGHHHHGGGGHGGGBGGGGGGFFFFFFFCCCCC
@M02197:102:000000000-ALU3V:1:1101:23539:10209 1:N:0:1
CAGTCAGGCCTTTCCTCCGCTTATTGATATGCTTAAGTTCAGCGGGTAGTCCTACCTGATCTGAGGTCTATCACAAGAGTCCGCTCGCAGAGCGAGGGCGGTTTCAAGGAAGCCTGCCGTCCCAAGGTCGAGCGATACATATCACGCAGGACAAAGGGCCGCAAGGCCACCGATGCATTTGAGGCGAGCCCGGCAAGGGGCAACACCCAAGTCCGACCCCCCCGTGCAGGACACGAGGGGACGAAAGCTGACGTGACACTCAGACAGGCATACCCTCCGGAATACCAGAGGGTGCAAGGTGCGTTCAAAGATTCGATGATTCAC
+
DDDDCFFFFCFFGGGGGGGGGGGHHHHHHHHHHHHHHHHHHGHGGGGGGHHHHHGHHHHHHHHHHGHHHHHHHHHHHHHHHHGGGGGGGGGHHGGGGGGGGFCFHHHHHGHHFHHHGHGEGGGFHHGHHGGGGGGHGGHHHHHHHGHGGGGHHHHHHGGGGGGGFFEGGGGGGFFFFFFFFFFFFFFFFFFFFFFFFFFFFFFFFFFFFFFFFFFFFGGGGGGHHHHHFFGHEGGFHGGGHGHHHGHGGHGGHHHHHHHHHHHHFGHHHGBBGCFGFHHFHHHHGHHHGGHHHHGHGGGGGHGGGGGGGGGGFFFFFFFBBAA3
@M02197:102:000000000-ALU3V:1:1101:4998:10250 1:N:0:1
CAGTCAGGCCTTTCCTCCGCATATTGATATGCTTAAGTTCAGCGGGTAGTCCTACCTGATCTGAGGTCAAATCAAGAGTGCATTGACTGCGGTTTAGAGTGCGGACGGAGACAACTGATGTTTCGTCACACTAAGGCATTTAAGGAAGGCCAGAGGCGATCCCAAAGCTCAATGACGGTCAAGAAACCGCCAGAGAGAAGGTCTAATGACACTCAGACAGGCATACCCTTCGGAATACCAAAGGGTGCAAGGTGCGTTCAAAGATTCGATGACTCAC
+
BBBBBFBFFBFFGGGGGG?GGGGHHHHHHHHHHHHHHHHHHHHGGGGGGHGHGHHHFHH:GHHHHGFGGHFFHHFFHHGEDGHHFHHHHBEGFGGHHB:G?GEFGEGHGFGGHHHHHHHGHHHGDHGHGHGHHHGHHHHFHHGHHHFFGHHHGGFEGFDGGFHHHHHGHHHHFHE>E3:CFHHGHGGEG35DFFFHHGHGF;HHHHFFDGDBBGHFHFFHFF3FBGFGEAF:F:5HHGHGHEFHHHFGFFEE?EABFEBGGBEFGCC5FFFFA@BBA
@M02197:102:000000000-ALU3V:1:1101:23858:10368 1:N:0:1
CAGTCAGGCCTTTCCTCCGCTTATTGATATGCTTAAGTTCAGCGGGTAGTCCTACCTGATTTGAGGTCTAAACTAAAAGTTTATTAGAGTGGAGGGAGCGAAAACTTATTACGCATTCCACTTAGACATTTAAGACGAGCCGTAACCGGCAGCGTCCAAAACTCATATACAGAAAACTGCATATGAGAGTCTGTATGACACTCAAACAGGCATGCCTTTCGGAATACCAAAAGGCGCAATGTGCGTTCAAAGATTCGATGATTCC
+
BBCCBFFFFCFFGGGGGGGGGGGHHHHHHGHHHHGHHHHH<H/GGGG9GHHHHHHHH9HHH;HHGHH9HHFHHHHHFHHHHHHHHHHHHHHGHHGGGGG:CEGGHHHHHH:EFFGGGHHBGH7HHHHFHH6FHFHHGGGGGHGGGGGHGGGGGHGGGGHHHHHHHHHHHHHHHHHHHHHHHHHHHHHHHHGHHHHHHHHHGHGGHHHHHHHGHHHGGGGHGFHHDFGGHHGGGGGHHHGGGGGGGGGGGGGGGFBFFFFFBAAA?
@M02197:102:000000000-ALU3V:1:1101:7342:10372 1:N:0:1
CAGTCAGGCCTTTCCTCCGCTTATTGATATGCTTCAGTTCAGCGGGTAGTCCTACCTGATTTGAGGCCAGATGTCATGAAGTTACACACAAGCGAGTCGGGTATAGAAAGCAGACTATCGTCAAGTCCTGGCCACAAGCAAACTTGTGTCCTAAGCGAAATACTTATTACGCCTAGGGGAACCAGTCAAAGACTAATCCAGCTTACATTTTTAAGGCGAGTCAACTTGTCATTGACAAACGCCCACATCCAACATCCAAGCTCGGATTAACCAAACTTGGAGTTGAGGTTTTCATGACACTCAAACAGGCATACTCTTCGGAATACCAAAGAGTGCAATTTGCGTTCAAAGATTCGATGATTCAC
+
A1>>>D111>FC1ABGABE1FGEEEFFGGD3AFF11D2F2DDG?/EA/FHFBGGH0GGHHHGH2A0AFGGFD1FFB21DFGFE@BD1@>E>0/>/>>0///?E1FF2111F1BFCBG1BECGECHBGDDFB0F<CGH0FGFHHDF1:F8FFFGFCGCE0BGHGGGCCDA@<E?AC<1G>AEG>::GCDGFGGHHHFFGHGBFCF?1CF>FCHCG4CFGFGD1FBFFFB#DFFFGHGGGFFE?BF7GHHHHFHHFHCGFECEEFBFHFGEHGGED@DFBGDFBGBFGEGAB12EHHEHF1FAHGFBBG12AG2GHGCECGBHGFHGGBHGFCDFHGHFHEEAE1FGGGB3FGGGCBBFF3FAAAA?
@M02197:102:000000000-ALU3V:1:1101:8402:10385 1:N:0:1
CAGTCAGGCCTTTCCTCCGCTAATTGATATGCTTAAGTTCAGCGGGTATTCCTACCTGATCCGAGGTCAACCTTGTAAAAAAAGTGTTTCACGGCTGGAACCAACCAGTAATCCACAGCGAGGTTAAGCTACTGCGCTGGGAGTCCTGGCGAGCCCGCCGCTGAATTTCAGGGCCTGCGGCAGCCGCAGGGCCCCAACACCGCGCGGGGCGCGAGGGTTGAAATGACGCTCGAACAGGCATGCCCGGGAGAATACTCCCGGGCGCAATGTGCGTTCAAAGATTCGATGACTCAC
+
ABBAAFFFFABFGGGGGGGGG2EFG5FHHHF5GHHHCGFFHHHE22EEFDGGHHHHHGGHHHFAEFFHH9H:H<0<HHHFHE;93&FF;8<HE179G;E<F-HHG9G9H<E8GHBGHH9D9G/.9G/:HF<B?13C3A9CD9F5GF8HE8DCCGCGGGC$EC;:CGGHH0CEACE..CCE-9@.EGFG?CC?DFA?/<AGGGCEA@ECEBAFHHGHGDHBFGFEFF@E0HED9GB9HHFACCGCGG1HFHFFFEA/A/0AAE0F1FD00EECGA3GDCGFFF>C3FFDB1A?AA
@M02197:102:000000000-ALU3V:1:1101:15619:10439 1:N:0:1
CAGTCAGGCCTTTCCTCCGCTTATTGATATGCTTAAGTTCAGCGGGTAGTCCTACCTGATTTGAGATCAGATCCGCAGAGGGTCAAGCGTCCGACCTAACGGACCGTTGGAAGCGGCTCTTCCGTCGGATCTGGCCGGCCCAAGAAGGGCTTGCGCCGGCGAACAGCGAGTTCTATCACGCCGAGCAGGTCGACCAGGGCCGAGGAGATCCAGCTCATGTCTTCGAGAGGAGCGGGCTCACACGTCCGCAGACCTCCAAGTCCGGAGCGGCCGGGCGGATAAACCGGCCGGCGGCTCCGAGCATTTCATGATACTCAAACAGGCATGCTCCGAGGAGTACCAAGGAGCGCAAGGTGCGTTCAAAGATTCGATGACTCAC
+
BCCCCFFFFCFFGGGGGGGGGGGHHHHHHHHHHGGHHHHHGHHGGCGGGHHEHHHHHHGHHGHHGHHHHGHHHHHGGGGHGGEGFHHHGGFGGGGGGHHHGCGGGGGGGHHFHHGGGGGHHHHGHHGGGGGGHHHHCGGGGFCEFHHHGGHHGGGGGGGGGBGGFFFFFFFFFFFFFFFEFFFFFFFFFFFFF;FEFDFFFA/FFFFFFFFBFFBFGGFFGFFGGGGGG5C?AGFHHFHGFDGFDEGHHHFDDBEGHHCCCGGGFD?CDB/?FDF?HGHHGFFGFGEECGGFGGFGCGHFF5HGFDFHFHHGHGHFGHHHHHG3HHGFE1CHHHHHHHFCHHHGGGGGGHFGGGGFHCGGGGGFGGGFBFFFFFBB@BA
@M02197:102:000000000-ALU3V:1:1101:8989:10537 1:N:0:1
CAGTCAGGCCTTTCCTCCGCTTATTGATATGCTTAAGTTCAGCGGGTATCCCTACCTGATCCGAGGTCAAGTCATGAAATTGCTTGCTGGACGCTGATCCGCCGGGGCTCCGAGAAGCGCAAATGTGCTGCGCGAGAAGCCGACGAGACCGCTGCCAATGACTTTGAGGCGAGTCCGCGCACGGAGGCGGGACAGACGCCCAACACCAAGCATAGCTTGAGGGTGTAAATGACGCTCGAACAGGCATGCCCCACGGAATACCGAGGGGCGCAATGTGCGTTCAAAGATTCGATGACTCAC
+
CCCCCFFFFCFFGGGGGGGGGGGHGHHHHHHHHHHGGHHHGFGGGGGGHHHHHHHHHHHHHGHGGGGHHHHHHHHHHHHHHHHHHHHHHHHHGGGGGHHHHGGGGGGGGHGGGGGGHHGGGGGHHHHHHHHGGGFGGGGHHGGFGGGGGGGGGHHHHHFGFHGHGGGGGFG;FDFGGFFFAGFGGGCFHHGHEGGGGHGHHFGFFGGHHHHGHGHHFHEHGHH0GHHFGFFFFDFEGHHHHHFHHFGGEG?ABEHHFGEE?FFHGGGGGGHFFGGEGHGGFFGGGGGGFFFFFFFBBBBA
@M02197:102:000000000-ALU3V:1:1101:5105:10579 1:N:0:1
CAGTCAGGCCTTTCCTCCGCTTATTGATATGCTTAAGTTCAGCGGGTATCCCCACCTGATCCGAGGTCAAGTCATGAAATTGCTTGCTGGACGCTGATCCGCCGGGGCTCCGAGAAGCGCAAATGTGCTGCGCGGGAAGCCGACGAGACCGCTGCCAATGACTTTGAGGCGAGTCCGCGCACGGAGGCGGGACAGACGCCCAACACCAAGCAGCGCTTGAGGGTGTAAATGACGCTCGAACAGGCATGCCCCACGGAATTCCGAGGGGCGCAATGTGCGTTCAAAGATTCGATGACTCAC
+
1A?A>D1B1AFFGCC3A1EEEGGCG3DG3GF33DAEEA222DAAA/AE1D2B/AA/FC0BA1AE/@E01BBDE2FGFB92BF1B@FBB@:AGBE/?E1FGC;>/<<9/<<FA<@9B09/9>//FB1FD1=D@GC#@@C/9.<9.9;-#@@;.HG0F0#0<D<=.;F0#9<C<@@FFB@@;@1<@@A>BGFFBCE@@E0@GF/?/>E9AGE;?>#1DB;G<EF@:96HFFEE85FB9#BHH:D;490//EE?FBF111FA//EEB00A00D1FFEEE01A1333FGEFGC1BFDDFA1A>?
@M02197:102:000000000-ALU3V:1:1101:17692:10694 1:N:0:1
CAGTCAGGCCTTTCTCCGCTTATTGATATGCTTAAGTTCAGCGGGTATTCCTACCTGATCCGAGGTCAACCTTGTGCCGCCGGAGCGGACTTGTGGGGGGGTTTAGAGGCCAGAAAGTCCCGTGGGCTCCCGATGCGAGGCGAATGCTACTACGCAAAGGAAGGGCCGCGACGGGTCCGCCACTGGTTTTGGGAGACTACAGAGACTGTAGGACTCCAACACCAAACCACGAGAGGGCTTGAGGGTTGAAACGACGCTCGGACAGGCATGCCTCCCAGAATACTGGAAGGCGCAATGTGCGTTCAAAGATTCGATGATTCAC
+
AAABBFFFFBFFGGGGGGGGGGHHGHHHHGHFHABFGHHHHHGGGEFHHGHHHHHHHHGHHHGGGDHHHHHFHGEHGHGFC@@EEFGGGGGFFGHGGGFFFBFFFFFFFFFFFFFFFBFFFFEFFFF>EEEFFFFFDDCDFFFFFFFBFFFDFD;FFFFFFFFFDEFFFFDFCAF@FGGGFFFGFGHFFFGEGFFGFGDFHDGHHGGHHHHFFHHFFEFGGFEFFFGGFGHHF<HEF@CHHHGGH<FHEGGGGGGGGGGHHHHHHHHHGGGGFGHHHHHGGHHECHGGGGGHHHHGEFGHGGGGGGFGGFFFFFBFFAAAAA
@M02197:102:000000000-ALU3V:1:1101:25747:10731 1:N:0:1
CAGTCAGGCCTTTCCTCCGCTTATTGATATGCTTAAGTTCAGCGGGTAGTCCTACCTGATCTGAGGTCTATCACAAGAGTCCGCTCGCAGAGCGAGGGCGGTTTCAAGGAAGCCTGCCGTCCCAAGGTCGAGCGATACATATCACGCAGGACAAAGGGCCGCAAGGCCACCGATGCATTTGAGGCGAGCCCGGCAAGGGGCAACACCCAAGTCCGACCCCCCCGTGCAGGACACGAGGGGACGAAAGCTGACGTGACACTCAGACAGGCATACCCTCCGGAATACCAGAGGGTGCAAGGTGCGTTCAAAGATTCGATGATTCAC
+
CCCCCFFFFBFFGGGGGGGGGGGHHHHHHHHHHHHHHHHHHHGGGGGGGHHHHHHHHHGHHHHHHGHHHHHHHHHHHHHFHHGGGGGGGGGHHGGGGGGGGFGGHHHHHHHHHHHHHHGGGGGHHHGHHGGGGGGGGGHHHHHHHGHGGGGHHHHHGGGGGGGGGGGFGGGGGFFFFFFFFFFFFFFFFFFFFFFFFFFFFFFFFFFFFFFFFFFFFGGGGGGHHHHGHHHHHGGGHGGGHGHHHHGAGHGGHHHGFGHGBEHHHHHFHHFAGGGGGHHHHHHHHGHHHGGHHHHHHGGGGHGFFBGGGGGGFFFFFFFBBBBB
@M02197:102:000000000-ALU3V:1:1101:11483:10692 1:N:0:1
CAGTCAGGCCTTTCCTCCGCTTATTGATATGCTTAAGTTCAGCGGGTATCCCTACCTGATCCGAGGTCAATCATTAAAAAGTTTGGGGTTCTGGCAGGACACCACCGGGACTCTGTCGCGAGGAGTATTACTACGCGTAGAGCCAGGAGGCACCGCCACTGCTTTTAAGGGCTGCCCTGTGACGGGCAGGCCCCAACACCAAGCTGAGCTTGAGGGGTGATAATGACGCTCGAACAGGCATGCCCCCCGGAATACCAAGGGGCGCAATGTGCGTTCAAAGATTCGATGATTCAC
+
ABCABFFFFBFFGGGGGGGGGGGHHGGHGHGDDEGHHHHHHCFGCEEEFGFHHFHF3GBGFBFDFGGGGHH:GH:HHHH;GFD;HG;GE#G;HHH:G5FGHG-<<;EGE8DG<FE;<E)C:GCGD.9GH<;H<FD:G:GG:H;8.CHHF:GGHEGGGGGHGHGGGGGGFFFEEGEFGFGFGGGGGGGGFFFGHGDFD??CHHHGFFFFFHFFFFFHH;DDFGGGGGGGHHGHFFEHHFHGGFCFFFEFHFHHFFHFGHGGGGGCHHHEFGGHGFGGGGGGGGFFFFFBFABBBA
@M02197:102:000000000-ALU3V:1:1101:16098:10775 1:N:0:1
CAGTCAGGCCTTTCCTCCGCTTATTGATATGCTTAAGTTCAGCGGGTATTCCTACCTGATCCGAGGTCAACCTTGGTGCCGCCGGAGCGGACTTGTGGGGGGGTTAGAGGCAGGACGCCGAGGGATCCCAATGCGAGGCTGATGCTACTGCGCAAAGGAGAGGGCCTTCGGGTCCGCTACTGGTTTTAGGGGCCTGCCGTGGCAGATCCCCAACGCCGGGCCACAGGGGCTCGAGGGTTGAAACGACGCTCGGACAGGCATGCCTCCCAGGATACTGGAAGGCGCCATGTGCGTTCAAAGATTCGATGATTCAC
+
BBBB@FFBFA4FGFFFGGGGGGGHBBBFHHFHFEHFBHHCFGGDCCEEHGBBBFGAFGHHHGH?0EE2FGHFGHF3B?DHGGGGGGCGG@EG5:HHFFFC@@?BBEAFFF8FFBFFBB6B6B3BFFFFFF:FFFDB;BBFF8FFFFFFFFBDB?66FB-F9B;9AD.95ADFFBF;B#<DFFFDFHFFFFED@4AFFFBCDBFFFFFFFFEFDFFB??EBBC>FFFEF??BE?FABBBAB/4FFEE>EA/?FEFGGB10CF//AEF0B2222DEF1EFA0EAA00B100001113AGGF1E111F@1BB>11>>
@M02197:102:000000000-ALU3V:1:1101:2646:10781 1:N:0:1
CAGTCAGGCCTTTCCTCCGCTTATTGATATGCTTAAGTTCAGCGGGTAGTCCTACCTGATCTGAGGTCTGTGTCTCTATCCGGGCGCGAGGCGGCGACCCGGTGGGGTGAGCCAGACGACAAAGCCGGCCGCGCGTTACATATCACACGAGACCGTCTCCGACGCCCACAGATGCATTTAAGGCGAGCCAACAAAGGCAACGCCCATATCCGACCCCGTCGGTGGACCCGACGGGACGAGGTTACGTGACACTCAGACAGGCATGCCCTCCGGAATACCAGAGGGTGCAAGGTGCGTTCAAAGATTCGATGATTCAC
+
1>AAAFBFF1@FGGDFG1A1EE0GHBF33FE3FFFEGH2FGHHGGGEGABFGHHHFFFF1FGAGHGHHHHAD22B2BFGGHCEEC?EC?E/9EGC?B@CGG?<@FFFEGCC#A<CFHC5G9G<FHG;?934@?A;BBBE8FF9/:EFFB?@FFE?:AFFFB@GE@@CGEG;90DFD=09BB<<:<FCF@FFFFEG</@?/CA@<>BBFFFF9/;@CA>9AGC0GEF?EEE??A;E/ACG@A:BBE1EGDF1FGGAAFFFBHGAB/EEF?ECD222D1FAA0AEF1F1BEB00CCFGB333BFFEB11B3133AA11>
@M02197:102:000000000-ALU3V:1:1101:12073:10738 1:N:0:1
CAGTCAGGCCTTTCCTCCGCTTATTGATATGCTTAAGTTCAGCGGGTATTCCTACCTGATCCGAGGTCAACCTGAAAAATATATAAATGGTTGGCCGGGTCCCCGAGACCTTGCGACTCGACGCGTGCTCCGGAAAGCTCAGTGCGAAGAGGGTCCCACGGACGCCGTCATTGTCTTTGAGACCAGTTGGTCCCCGGGGGGAGCCAACGCGGTCCAACACCAAACCCCGGAGGGTTTGAGAGAGGATAATGACGCTCGAACAGGCATGCCCTTCGGAATGCCAAAGGGCGCAATGTGCGTTCAAAGATTCGATGACTCC
+
CCCBCFFFFCFFGGGGGGGGGGGHHHHHHHHHGHHHHGHGHHGGGGGGHHHHHHHGHHGHHHHGGGGHHHHHHGGHGHHHHHHHHHHHGHHHGGHHGGGAEHHHGGGGGGHHHHGGGGGGFGGGGGGGGHHGGGGGHHHHHHGHHGGGGGHHGGHHHHGGGGGGGGHHHHHGHHGGGHHHHHFFGGHGGGFFGGGGGGGGGHFGGGGGGGHHFHFFHFFGGGGFGGGGGHHGGHHEHHHHHHHHHHHHHGGFCEBHEDHHHHHGHHGGGGGFEBHGHHHGHFHHGGGGGHFHHGGGGGGGGGGGFCGFBFFFFFBBAA3
@M02197:102:000000000-ALU3V:1:1101:10749:10843 1:N:0:1
CAGTCAGGCCTTTCCTCCGCTTATTGATATGCTTAAGTTCAGCGGGTAGTCCTACCTGATTTGAGGCCAGATGTCAAGAATTATACACACAAGTGCGTATGGGGCATAGAAAGCAGACTATTGTCAAAGTCCTGGCCACAAGCGAACTTGTGTCCTAAGCGAAATACTTATTACGCCTAGGGGAACCAGTGCAAAGACTAATCCAGCTCACATTTTTAAGGCGAGTCAACTCATCATTGACAAACGCCCACATCCAACATCCAAGCTTGGATTAACCAAACTTGGAGTTGAGGTTTTCATGACACTCAAACAGGCATACTCTTCGGAATACCAAAGAGTGCAATTTGCGTTCAAAGATTCGATGATTCAC
+
BBBBBFFFFBFFGGGGGEFGGCGHHHHHHHHHHHHHHHGHGHHGGGGGGHHHHHHHHHHGHHHHGHGGFFHGHHFHGHHHHHHHHGHHHGGEHDHBEFGGHHHGGFHHFHHHGGHHHHHGHHHHHHHHHDBGHHFHFHGGHGHGGGGHHHGHFHHHFGFHGGGGHHHHHHGHHHGGHGHFHHFGHHFHGFGGFHFHGFCHGGCCGHHGGHFFFGGGGGGGGFD?HHHFGBHBHFHHGGHHFGFFG9FEGEGF3HHHFHGEGHHHGHFFGGFFHHHGFHG5HCFHHG2HGHHGHHHHHHHHFHGHGHHHHHHHHGGHHFAFFGEBHHHHFHHFFGGHHHHHHHHEEGGHGGGGGGGGGGFFFFFFFABBA?
@M02197:102:000000000-ALU3V:1:1101:18462:10792 1:N:0:1
CAGTCAGGCCTTTCCTCCGCTTATTGATATGCTTAAGTTCAGCGGGTAGTCCTACCTGATTTGAGGTCAGAGATAAAAGGTATTAGAGTGGAGGGAGCGAAAACTTATTACGCATTCCACTTAGACATTTAAGACGAGCCAGAATCGGCAGACGTCCAAAGCACCTAGATCAGAAAAATCTGATTAGATGAGTCTATATGACACTCAAACAGGCATGCCCTTCGGAATACCAAAGGGCGCAATGTGCGTTCAAAGATTCGATGATTCAC
+
CCDCCFFFFDFFGGGGGGGGGGGHHHGHHHHHHHGHHFHHGHHGGGGGHHHHHHHHHHHHHHHHHHHHHHHHHHHHHHHHHHHHHHHHHHHHHGHGGGHHHHHHHHHHHHGHHGHHHHHHHHHHFHHHHHGHGGGHGHGDHHGHHGHHGGGGGHHHHHHGHHHHHHHHHHGHHHHHHHFHHHHHHHHHHHHHHHHHHHHHHHHGHHHHHHHHHHHGGGGGGGHHHHHHHHHHHGGGGGHHHHGGGGHGGGGGGGGGGFFFFFFFCCCBB
@M02197:102:000000000-ALU3V:1:1101:13637:10977 1:N:0:1
CAGTCAGGCCTTTCCTCCGCTTATTGATATGCTTAAGTTCAGCGGGTAGTCCTACCTGATTTGAGGTCTAAACTAAAAGTTTATTAGAGTGGAGGGAGCGAAAACTTATTACGCATTCCACTTAGACATTTAAGACGAGCCGTAACCGGCAGCGTCCAAAACTCATATACAGAAAACTGCATATGAGAGTCTGTATGACACTCAAACAGGCATGCCTTTCGGAATACCAAAAGGCGCAATGTGCGTTCAAAGATTCGATGATTCAC
+
AABBBFFFFCFFGGGGGGGGGGGHHHHHHHHHHHHHHHHH<HGGGGGG8HHH.;99H99HH9HHG9HH9HHH9HHGH99HH9GHHHHHGFGEFHDC19EG1EECGFHEGD9DFGG?8HHHFH7B6FD?FG5HHHHHGFGDGGGFEFHGGFG@EHEEFFHGBGHFGGHGHHHHHHHGHFGDGFFHGHFFGBHGFFHFHFGGGFGFFHGFFFAHGHGBFFFF55FHHHGGHHFFBA2=;HHEGEEGDCGGFGGEBFFFFFFFFBAAAB
@M02197:102:000000000-ALU3V:1:1101:19775:11104 1:N:0:1
CAGTCAGGCCTTTCCTCCGCTTATTGATATGCTTAAGTTCAGCGGGTATCCCTACCTGATCCGAGGTCAAGAGTTTAAAAATGTACTTTTGGACGTCGTCGTTCTGAGTGCAAAGCGCGAGATGTACTGCGCTCCGAAATCAATACGCCGGCTGCCAATTGTTTTGAGGCGAGTCTACGCGCAGAGGCGAGACAAACACCCAACACCAAGCAAGGCTTGAAGGTACAAATGACGCTCGAACAGGCATGCCCCATGGAATACCAAGGGGCGCAATGTGCGTTCAAAGATTCGATGATTC
+
CCDDCFFFFCFFGGGGGGGGGGGHHHHHHHGHHHHHHHHHHHHGGGGGHHHHHHHHHHHHHHHGGGGHHHHHHGHHHHFHHHHHHHHHHHHGHHGGGGGGGGGHGGHHHHHHHHGHGGGGGGGHHHHGHHGGGGHGHHHHHHHHHHHGGGGGHGHHHHHHHHHHHHGGHGHHGGGGGGGGGGHGGGGGHHHHHHGGFFGFFFFGHGHHHHHGGGHHHHHHHHHHHHGHFGGGGGFGGHHHHHHHHG?GGHHHHHHHGE5HHHHHGGGGGGFFHEEEGGGFFFGGGGFFFFFFFBBBBB
@M02197:102:000000000-ALU3V:1:1101:22191:11199 1:N:0:1
CAGTCAGGCCTTTCCTCCGCTTATTGATATGCTTAAGTTCAGCGGGTAGCCCTACCTGATTTCAGGTCAAAGTCAAAAGGTGCGCAATGGCAGGTTTTGAGCAGTCATCACCACAAGGAGAGACGAAACTTATTACGTCTAACACTGATGTGGGATGTTCCACTAAGTCATTTGAGGTGAGCCATTGCTGGCAGACACCCAAGTCCAAGCCTAACATGTTCAGAAAACATATTAGATTGAGATTTCATGACACTGAAACAGGCATGCCTTTCGGAATACCAAAAGGCGCAAGGTGCGTTCAAAGATTCGATGATTCAC
+
CDCDDFFFFCFFGGGGGGGGGGGHGFHHHHHHHHHHHHHHHHHGGGGEGFHGHHHHHHGHHHHHHHHHHHHHHHHHHHGFGGGGGGGGHHHHGHHHHGHGGGHHHHHHHHHHHHGHHHHHHGGHGGGGGHHHHHHHHHHHHHHHHHHHFHGHHHHHHHGHFHHHHHHHHHHHHHHHHHHHHHHHHHHHHHHHHHGGHHGHHHHHGHHHHHHHHHHHGHHHHGGHHGGHHHHHHHFFGHHHGHHHHHHHHHG5FHGHHHHGHGHHHHHCGGGHHGBHF2GHFHDGGGGHHHHGGEGHGGGGGGGGGGFFFFFFFBCCCC
@M02197:102:000000000-ALU3V:1:1101:5342:11239 1:N:0:1
CAGTCAGGCCTTTCCTCCGCTTATTGATATGCTTAAGTTCAGCGGGTAGTCCTACCTGATCTGAGGCCAGAGTTACAAGTATGGTGTTATGAGCAGTGCTACAAGTCAACTCGACGAAACGTATTACGCCAGGCCACCATCACACCACTAACGCTTTTAAGGCGAGCCAGCAATAGGCAACGCCCAAATCCAACCAGCCGGGTAGAACCCGAAAGGTTGAGTCTACATGACACTCAGACAGGCATACCCTCCGGAATACCAGAGGGTGCAAGGTGCGTTCAAAGATTCGATGATTCAC
+
AA3>AF5CFAFBGGGGGGGGGGGHHHHHHHHHHHHHHHHHHHHGGGGGGHHHHHHHHHGHFHHHHGEGHAFHHGHFHH:DGGHHHG1EGDEHHHGFDFHHGFFBG:BFFDFHFHGGGEGEEFEDC4GFDCDCEHFGEGD1CGF<F?CGHEGCDDDCCFGH<1<GC/ACF1@<DGDFCBCCGCDE0:GF8B?,GE@E9CE@F:FGEGFC>:3=CFGBB'99GFD9BHGHHHHGBHHGFHFFFFGGG1GGEE2FHGDGE5HFHEHEFFHHHGGGGCECGGGGGGGEGGCFFFFDF3AA>A
@M02197:102:000000000-ALU3V:1:1101:26449:11261 1:N:0:1
CAGTCAGGCCTTTCCTCCGCTTATTGATATGCTTAAGTTCAGCGGGTATCCCTACCTGATCCGAGGTCAACCTTAGAAATGGGGTTGTTTTACGGCGTAGCCTCCCGAACACCCTTTAGCGAATAGTTTCCATAACGCTTAGGGGACAGAAGACCCAGCCGGTCGATTTGAGGCACGCGGCGGACCGCGTTGCCCAATACCAAGCGAGGCTTGAGTGGTGAAATGACGCTCGAACAGGCATGCCCCCCGGAATACCAGGGGGCGCAATGTGCGTTCAAAGATTCGATGACTCAC
+
CCCBCFFFFCFFGGGGGGGGGGGHHHHHHHHHHHHHHHHHHHHGGGGGHHHHHHHHHHHHHHHGGGGHHHHHHHHHHHGHHHHGGGGGHHHHHGGGGGGGGHHHHGFGGGGHGGHHHHHHGGGGGHHHGHHGGHFHGGGGFHGHGFGGGHHHHHHHGHHGGGGGGGGGGGGGGGGGGGGGGGGGGGGGGGFFGHHHHHHGGGGGFHHGHHHGHHGHHHHGFFHFGFGGHHGGHHHHHHHHGGGGGGGHHHHHFFGGGGGGGGGHECHGGGGHGGGGGGGEGCFFFFFBFAAABA
@M02197:102:000000000-ALU3V:1:1101:9964:11339 1:N:0:1
CAGTCAGGCCTTTCCTCCGCTTATTGATATGCTTAAGTTCAGCGGGTATCCCTACCTGATCCGAGGTCAAGCGTAAAAAAAGGCTTCTGGATGCCAATGTACCAGCAGAGAGATCAATGTGCTGCGCTCAAAGCCGAATTACATGGCTGCCAATGACTTTAAGGCGAGTCTACGCGCAAAGGCGAGACAAACACCCAACACCAAGCAAAGCTTGAGGGTTCAAATGACGCTCGAACAGGCATGCCCCATGGAATACCAAGGGGCGCAATGTGCGTTCAAAGATTCGATGATTCAC
+
BBBBBFBFBAFFGGGGGGGGGG?GHHHHHGHGHHHGHFGHHHHGGGEFHHHGHFFFHHFHHGHCGGGHHHHHFEFFHHHFGGGGGFHFFGHHHHGGHHHHHHHHGGHHHFGGGHHHHHHHHHHHGHGHHHGHHGHHHHFHHHHGHHHHGHHGHHHHHHHHGHGGGHHHGGFGGGGGHHGGGGHHHGHGHFEGGGEHGHFGGHHHHHFHHHHHHHHGEHHHHHHGGGGGGHHGHHHFHHGHHGGGGHHGHHHHHHGHHHHGGGGGHHHHGGGGGGGGGGGGGGGFBFFFFFABBBA
@M02197:102:000000000-ALU3V:1:1101:16512:11368 1:N:0:1
CAGTCAGGCCTTTCCTCCGCTTATTGATATGCTTAAGTTCAGCGGGTAGTCCTACCTGATTTGAGGTCTAAACTAAAAGTTTATTAGAGTGGAGGGAGCGAAAACTTATTACGCATTCCACTTAGACATTTAAGACGAGCCGTAACCGGCAGCGTCCAAAACTCATATACAGAAAACTGCATATGAGAGTCTGTATGACACTCAAACAGGCATGCCTTTCGGAATACCAAAAGGCGCAATGTGCGTTCAAAGATTCGATGATTCAC
+
B@BBBFFFFCFFGGGGGGGGGGGHHHHHHHGHHHHHHHHHHH:GGG8GGHHHHHGHHGGHHHHHGHHH<GHH;9HHHHFBEHHH:;HHH9GGHHGGFD?FGGGGHHGEHHHBEEEEGFGHFF7F>F3BGG7FFGFHGGGGGGGGGGGHGGGGGGHGHHHHHHHHHHHHHHHHHHHHHHHHHHHHHGHHHHGHHHHHHHFHGHHHHFHHHHHGHHHGGGGHHHHHHHGHHHGGGGGHHHHGGGGHGGGGGGGGGGFFFFFFFCCCBC
@M02197:102:000000000-ALU3V:1:1101:4802:11448 1:N:0:1
CAGTCAGGCCTTTCCTCCGCTTATTATATGCTTAAGTTCAGCGGGTAGTCCTACCTGATTTGAGGTCTAAACTAAAAGTTTATTAGAGTGGAGGGAGCGAAAACTTATTACGCATTCCACTTAGACATTTAAGACGAGCCGTAACCGGCAGCGTCCAAAACTCATATACAGAAAACTGCATATGAGAGTCTGTATGACACTCAAACAGGCATGCCTTTCGGAATACCAAAAGGCGCAATGTGCGTTCAAAGATTCGATGATTCAC
+
ABCBAFFFFBFFFGGGGGGGGGGHH6D6FGHHHHGFHHHGF9GGCEEEHFHFHHHHH.G9HHH8889GHHHH9HHH89FHFGHHHHHH:H7HHGCEE4GFGG:<FH:HHGHGGGGGGHF5GGFBGHEFHHFHFF7ACGEF@GGGGFHGFGGCFAGHHGHHHHHHFHHHHHHGGHGHFHGHHHGHHG3EGCHHHGFHHFFEGHHHGHHFHFFGEEGEGGHGHHHHHGHHHGFECGHHHH9GGGHGECGGGGGGGFFFFFFFBBBCB
@M02197:102:000000000-ALU3V:1:1101:3724:11422 1:N:0:1
CAGTCAGGCCTTTCCTCCGCTTATTGATATGCTTAAGTTCAGCGGGTAGTCCTACCTGATCTGAGGTCAGAGATAGAGATGGTCATTAGAGTGGCTCACGAAACTGAGACGTTTTCCACTTAGTCATTTAAGGAAGGCCAGAGGCGATCCCAAAGCACGCGCGCCGCGGTTCAGAAAACCGGACGGGTGAGGTTCTAATGACACTCAGACAGGCATACCCTTCGGAATACCAAAGGGTGCAAGGTGCGTTCAAAGATTCGATGATTCAC
+
BBBAAFFFFB44FGGGGBEE?EEF5GHHHGGGCF55BGFGFFDEAA-GGH9FGHEFBA3FEGHHFFGFC;GHG9GH9EFG7BGFGHHGHFFHFGGEEFGFBHCE8GFBBGEFGFEHFFHGD=3GFHHFHGDFHCGCCGG??CGGGGGGFA1FF004@CEDGGECGGECGHFEHHEFFGEEECEGAHHHGCGAFHFGFFFBHGHHGFBFHGDFGE100F;EA/GGBHHFFBH79F9ACFHFFFCGGGHCGGGFGGECF1C3DDBD11AAA
@M02197:102:000000000-ALU3V:1:1101:28986:11553 1:N:0:1
CAGTCAGGCCTTTCCTCCGCTTATTGATATGCTTAAGTTCAGCGGGTATCCCTACCTGATCCGAGGTCAACCTTGTAAAAATATGGGGTTGAGGCCGGGCTGAAGGACCTTGCAACTCGGTACGTGCTTTGGAAAAGCTCATTGTACCGAGGGTCCAACAGACGCCGTCATTGTCTTTGGGACCGGTGTCCGCACCAGGGCGGCACCAGAGTCCAACACCAAGCCGGGCTTGAGGGTTGATAATGACGCTCGAACAGGCATGCCCACCGGAATACCAGTGGGCGCAATGTGCGTGCAAAGATTCGATGATTCAC
+
A?AAAFFFFBFFGGGFGGGGGGFFHHHHHHHHCHFHGHHHHHHCEGFGHHHHHGFHFFGHHHHGGGGHHGHGHHHHHHFHHHHFHHHGGGGBGHF;GFGGGFFFHGHGHEGHFHH<FHGGDCGGHEFFHHEF2GGGFGBGHGHHHFFGGGGGGGHEHFHGFG:-/CGCHGCFGGHGGHHHGEF./AAGCBGGGGGFACCCDCFHFHFGFFFBGBFG?:ADEEFEEFACABGFFFGGFBD2FHHGGEEEFEAEHHFFBGGHHFEA/A/ADBHFFGBEFFAAEEAGBFHCGGEEGF1FFFFCFGC13DB3F>AAAA
@M02197:102:000000000-ALU3V:1:1101:6868:11588 1:N:0:1
CAGTCAGGCCTTTCCTCCGCTTATTGATATGCTTAAGTTCAGCGCGTAGTCCTACCTGATTTGAGGTCAATTATTGTGGTTAACTCAAAGTAAAAAGCAATGAGGTAAAGCTTAAGGTGCAAAAGTCCTGTAGAACTTCTCAGTTCTAGCCTGGACAGACTTGACAGCGAGATGGACGAACCTAGAACACTGTGAAGGCCAAGCATGGACCGCACCAATTTAGTTAAGACAAGCTGCAGATCTAGAGACTTGCTGCATTGTCCAACACCCACATAGCACCATCCAATCGTAGAAATGGAAGGTGGATGGGAGAGGTTAATGACACTCAAACAGGCATGCCCTCCGGAATACCAGAGGGCGCAATGTGCGTTCAAAGATTCGATGATTCAC
+
CBCBCFBFFCFFGGGGGGGGGGGHHGFFGHHGHHGHHHHGHGHGGGG?EFHHHHHHHHGHHHHFGHGHHEHHHHGHHHGHGHHHHHHHHGHHHHHGGGHGHHEHHHHHHHFGHHGHHGHHHHHHBFGBHHHHGHHHGHHFHHHHHHHHHHHHHHGHHGGHHHHGFGHHGGGGGHHHGGGGGHHHGHFFGHHHHFFGGHEHEGHHHHEFFHGHGDGGFGHHGHHHGGGGGGFGEFGGHFGFFGGBHGFGBHHFFHHBDCFGHFEEEEGGHHGHHFHHFFGG33HGGAFGHHHHGHHHHHGHHHHGHHFHHGHHHHHHHHHHHHFGF5FHHHHG3HHGGGCEEGGHFHGG5FCHHFCEE?FHBHHEEEGFGGGGGDGEBCFFFFBFFBABBB
@M02197:102:000000000-ALU3V:1:1101:12125:11592 1:N:0:1
CAGTCAGGCCTTTCCTCCGCTTATTGATATGCTTAAGTTCAGCGGGTATCCCTACCTGATCCGAGGTCAACCTGAGAAGGAGAGGTTGAGCGGCGCACTCCGAGCGGCCACCGACGCGAGACAAGATGCCACAACGCGAGGGGACGGACGGCGTGGCCGGCGACATTGAGGCGGGCGGCGAGGAGCCGCGGCGCCCAACACCCAGCCGGGCTGGATTGGTGACAATGACGCTCGAACAGGCATGCCCCCCGGAATACCAGAGGGCGCAATGTGCGTTCAAAGATTCGATGATTCAC
+
CDDCCFFFFDFFGGGGGGGGGGGHHHHHHHHHHHFHHHHHHHHGGGGGHHHGHHHHHHHHHHHFGGGHHHHH9HHHHHHHHHHGGHHHHGHGGGGGGGGHHGGGGGGGGGGHGGGGGGGGGGGHHHHHHHHHHHGGGGGGGGGGGGGGFFFFFFFFFFFFFFFFFFFFFFFFFFD;FFFFFFFFFFFGGFGGGGGG;GGHGGGGGGGGFGBGHH;HHHG<H:GHHGGGFGH<GHHHHHHGHGGGGGGGGHFHHHGHHHHHGGGGGHHHHGFFGHGGGGGGGGGGFFFFFFFCBBBB
@M02197:102:000000000-ALU3V:1:1101:13597:11615 1:N:0:1
CAGTCAGGCCTTTCCTCCGCTTATTGATATGCTTAAGTTCAGCGGGTATCCCTACCTGATCCGAGGTCAAGTCATGAAATTGCTTGCTGGACGCTGATCCGCCGGGGCTCCGAGAAGCGCAAATGTGCTGCGCGAGAAGCCGACGAGACCGCTGCCAATGACTTTGAGGCGAGTCCGCGCACGGAGGCGGGACAGACGCCCAACACCAAGCATAGCTTGAGGGTGTAAATGACGCTCGAACAGGCATGCCCCACGGAATACCGAGGGGCGCAATGTGCGAGCGTCATTTACACCCTCAAGCTATGCTTGGTGTTGGGCG
+
BCDCBFFFFCFFGGGGGGGGGGGHHHHHHHHHHHHHHHGHHHHGGGGGHHHHHHHHHGHHHHHGGGGHHHHHHGHHHHHHHHHHHHHHHHHHGGGGGHHHHGGGGGGG:HGGGGGGHHGGGGGHHFHGHHHGGGGGGGHGHGGGGGGGGGGGGGGGGGGGGGGGGGGGGGHFGGGGGGFFHFGGGGGGFHHHGGGFGHGFGDGFFGFHFHEHHHHHHHHHGHHHHHHHHGGFFGGGAGFFFFFHHHCGGGGGHHHGHGEEDGGHGGGGGHHHGGGFGGGGGGFHHHG5DEAAGFHHFGGGBFG4GGEBBBBBBBBAA>3
@M02197:102:000000000-ALU3V:1:1101:16175:11661 1:N:0:1
CAGTCAGGCCTTTCCTCCGCTTATTGATATGCTTAAGTTCAGCGGGTATCCCTACCTGATCCGAGGTCAAACGTGAAAAATAGGCTTACTGGACGCTCGGCGTGAGATGGAGGCTGCAGTTGTGCTGCGTTCCCCAGAATCATTCCGGCTGCCAATCACTTTAAGGCGAGTCCACGCGCGAAGGCGGGACAAACACCCAACACCAAGCAGAGCTTGAGGGTACAAATGACGCTCGAACAGGCATGCCCCATGGAATACCAAGGGGCGCAATGTGCGTTCAAAGATTCGATGATTCAC
+
CCCCCFFFFCFFGGGGGGGGGGGHHHHHHHGHHHHHHHHFHHHGGGGGHGHHGHHHHHHHHHHGGGGHHHHHGGHHGHHGHHHHHHHHHHHHHHGGGGGGGGGGGGHHHHGHFGHHGHHHHHGGHGFHGGGGHHHHGHGGHHHHHHHGGGGGHHHHHHHHHHHHGGHHHHGHHHHGGGHGGGGGGHGHHFFFEEFGHHFFGHGHHHHHHHHGHHFHGHHHGHFHGHGGGGGHGGHGHHHHGHHGGGHGHGHHHGHHHGHHHGGGGGHHHGGGGGHGDFFFFGGGGFFFFFFFBCBA?
@M02197:102:000000000-ALU3V:1:1101:26035:11730 1:N:0:1
CAGTCAGGCCTTTCCTCCGCTTATTGATATGCTTAAGTTCAGCGGGTATTCCTACCTGATCCGAGGTCAACCTTGAGAAGTGATTTTCGGGGGTGAACCCAAAAAGTCGGTGACCGGGTCCCTGGGGCCTTGAAAACTCGACGCGTGCTCCGGAAAGCTCGATGCGAAGAGGGTCCCACGGACGCCGTCATTGTCTTTGAGACCAGTTGGGGACGAGGCCCCCAACGCGGTCCAACACCAAACGCGAGGTTTGAGGGAGGATAATGACGCTCGAACAGGCATGCCCTTCGGAATGCCAAAGGGCGCAATGTGCGTTCAAAGATTCGATGACTCAC
+
ABAABFFFFBFFGGGGGGGGGGGHHGHHHHHHHHHHHHHHHHHGGGGGHHHHHHHHHHHHHHHGGGGHHHHHHHHHHHHGGHBGFFFHGGGGGEEHHHHGGHHHHGFHGGGGGHHGFGGGHHFHEGC?CFFFHCGHHHHGGGGGGGGF;FFFFFGAFGGGFGGGGGGFE/DEGEFGFFGGDFF?DFHHFGFFFFHGFFHHGDFHFGCFHGFDFFGGGGFF@FDDFGGFHHFHHGGFGFFEF?FDFEHGHGGHHHGHG4HHHGHHGGGGGFHGHGHHEHHHHGFCGEDEBHGHHGHHHFFGGGGGHHHHGGGGHFGGGGGGGGGBFFFFFFAAAAA
@M02197:102:000000000-ALU3V:1:1101:16166:11753 1:N:0:1
CAGTCAGGCCTTTCCTCTGCTTATTGATATGCTTAAGTTCAGCGGGTATTCCTACCTGATCCGAGGTCAACCTGAAAAAAGTTTTAGAGGCGACCGGGTCCCTGGGCCCTTGAAACTCTTCGCGTGCTCCGGAAAGCTCAGTGCGAAGAGGGTCCCTGGGACGCCGTCATTGTCTTTGAGACCAGTTGGCCGTTGCGGCCAACGCGGTCCAACACCAAACCCGGGGGTTTGAGAGAGGATAATGACGCTCGAACAGGCATGCCCTTCGGAATGCCAAAGGGCGCAATGTGCGTTCAAAGATTCGATGACTCAC
+
CCCCCFFFFCFFGGGGGGGGGGHHHHHHHHHHHHHHHHHHGHHGGGGGHHHHHHHHHHHHHHHGGGGHHHHHHHHHHHHGGFGHHHHHHHGGGGGGFFGFHHHHHGHHGHHHHGHGHHHHHHGGGGGGHHGGGGGHHHHHHHHHGGGGGGHGGHHHHHGGFHGGGHHHGGHHGHHHHHGGGHGHGGGGGGGGGGGGHHHFGGGGGHHHHHFFGGGGGGFGGFGGGGHHHHHHHHHHHHGGHHGGGGGGFGHGHHHHHHGGGGGGGGHHEHHHHHHHHGGGGGHHHHGGGGFGGGGGGGGGGFFFFFFFB@BBB
@M02197:102:000000000-ALU3V:1:1101:20634:11753 1:N:0:1
CAGTCAGGCCTTTCCTCCGCTTATTGATATGCTTAAGTTCAGCGGGTAGTCCTACCTGATCTGAGGTCAGAGATAGAGATGGTCATTAGAGTGGCTCACGAAACTGAGACGTTTTCCACTTAGTCATTTAAGGAAGGCCAGAGGCGATCCCAAAGCACGCGCGCCGCGGTTCAGAAAACCGGACGGGTGAGGTTCTAATGACACTCAGACAGGCATACCCTTCGGAATACCAAAGGGTGCAAGGTGCGTTCAAAGATTCGATGACTCAC
+
B?BCCFFFFCFFGGGGGGGGGGGHHHHHHHHHHHHHHHHHHGHGGGGGG9HHHHGHHHHHHHHHHGHHGHHHHGHHHHHHHHHHHHHHHHHGHGGHHHHHGGHHHHHHGHGHHHGEHHGHHHHHHHHHHHHHHHHHHHHGHHHGGGFGGHHHHGHGHHGGGGGGGGGHHGHGHGGGGGGGGGGGHHHGHHHHFFGFGHHHGHGHHHHHHHGGFFFGFGGFFGHHHHHHHHHHHHGHHHHHHHGGGGHGGGGGGGGGGFFFFFFFCCCCB
@M02197:102:000000000-ALU3V:1:1101:7462:11800 1:N:0:1
CAGTCAGGCCTTTCCTCCGCTTATTGATATGCTTAAGTTCAGCGGGTAGTCCTACCTGATTTGAGGTCTAAACTAAAAGTTTATTAGAGTGGAGGGAGCGAAAACTTATTACGCATTCCACTTAGACATTTAAGACGAGCCGTAACCGGCAGCGTCCAAAACTCATATACAGAAAACTGCATATGAGAGTCTGTATGACACTCAAACAGGCATGCCTTTCGGAATACCAAAAGGCGCAATGTGCGTTCAAAGATTCGATGATTCAC
+
ABBAAFFFFBFFGGGGGGFGGGGHGFFHHGHHHHHHHHHHFHHGG:G:GH99H9H9HHHHHHGGGHH9HHHF9HHGHHEGHHGHHHH:HDFGFHG?EDDF?EGGHHHGFH681ED?FHH8FHHHG8HDBH7B:FEGEDGFGHGGGDHGGGDGEHFECEFHHHFGGHHGDGGHHHHHHFGHHGFHHFGHFHHHHGGHHHHHGFGGGGBHHHGGHGGGGGGFHHGHHHGGHHEEFA:BHGHGG9GHFGDGGGGFGB4FFFFFFBBBAA
@M02197:102:000000000-ALU3V:1:1101:17044:11863 1:N:0:1
CAGTCAGGCCTTTCCTCCGCTTATTGATATGCTTAAGTTCAGCGGTTATCCCTACTTGATCCGAGGTCAACCATGTAAAAATAGTTAAAGGTGACCGGGCTGAAGGTCCTAAACTCGAGTGCGTGCTTTAACAAAGCTCATTGCACCGAGGGTCCTACAGACGCCGTCATTGTCTTTGAGACCGGCATCACTTTCGTGACGAGAGGTCCAACACCAAGCCAGGCTTGAGGGGTGATAATGACGCTCGAACAAGCATGCCCATCGGAATACCAATGGGCGCAATGTGCGTTCAAAGATTCGATGATTCAC
+
CCCDBFFFFDFFGGGGGGGGGGGFHHHHGHHHGHGHHHHHHHHGGGGGHHHHHHGHHHHHHHHGGGGHHHHHGHHHHHHHHHHHHHHHHHGGGHHHGGGGGGGFHHHHHHFFHHHHGHGHHGGGGGGHGHHHHHHHHHHHHHHHHHHHHGHHHHHHHHHHHHFGGHGGGHHHHHHHHHHGHHGGGGGGGGGHGGGGHGGGHHGHGGHHHFGFFGGHHGHHHGHHHHGGGHGHHHGGHHGGFGGHFGHFHGHHHHGHHHGGGGGHHHHHHGHHGGGGGGHHHHGGGGHGGGGGGGGGGFFFFFFFBBCBC
@M02197:102:000000000-ALU3V:1:1101:25097:11857 1:N:0:1
CAGTCAGGCCTTTCCTCCGCTTATTGATATGCTTAAGTTCAGCGGGTAGTCCTACCTGATCTGAGGTCAGAGATAGAGATGGTCATTAGAGTGGCTCACGAAACTGAGACGTTTTCCACTTAGTCATTTAAGGAAGGCCAGAGGCGATCCCAAAGCACGCGCGCCGCGGTTCAGAAAACCGGACGGGTGAGGTTCTAATGACACTCAGACAGGCATACCCTTCGGAATACCAAAGGGTGCAAGGTGCGTTCAAAGATTCGATGATTCAC
+
CCCCCFFFFCFFGGGGGGGGGGGHHHHHHHHHHHHHGHHHHHHGGGGGGHHHHHHHHHHHHHHGHGHHHHHHHHHHGHHHHGHHHHHHHHGHHGGHHHHHHHGGHHHHHHGGHHHHHHHHHHHHHHHHHHHGHHHHGHHHGHHGGGGHGGHHHHHHHHGGGGGGGGGGHFGHHHGGGGGGGGGGGHHHGHHHHHGHHHHHHHHGHHFHHFHHGHHHGGGGFGHHHHHGFHHHHHGHFGHHFHGGGGGGGGGGGGGGGFFFFFFFCCBBB
@M02197:102:000000000-ALU3V:1:1101:12147:11998 1:N:0:1
CAGTCAGGCCTTTCCTCCGCTTATTGATATGCTTAAGTTCAGCGGGTAGCCCTACCTGATTTGAGGTCAAAGTCAAAAGTGCGCGATGGCAGATTATGAGCAGTCATCACCACAAGGAGAGACGAAACTTATTACGTCTAACACTGATGTGGGATGTTCCACTAAGTCATTTAAGGCGAGCCATTGCTGGCAGACGCCCATGTCCAAGTCCAACCAGGTCAAAAACCTAGGAGGATTGAGATTTCATGACACTCAAACAGGCATGCCTTTCGGAATACCAAAAGGCGCAAGGTGCGTTCAAAGATTCGATGACTCAC
+
CCDDDFFFFCFFGGGGGGGGGGGHHHHHHHHHHHGHHHHHHHHGGGGGGHHHHHHHHHHHHHHHGGHGHHHHGHHHHHHHHHGGGGGGGHHGGHHHHGHHHHHHHHHHHHHHHHHHHHHHGGHHHHHHHHHHHHGGHHHHHHHHHHHHHHGGGHHHHHHHGHHHHGFHHHHHHHHHHHGGGHHHHHHHHHGGGGGGGGHGHHHHHHHHGGGHGHHHGGGGGFFFEHHHHHHHHHHHHHHHFFHHHHHHHHHGHHHHHHGFHGHHHFGGEAGHFHBFFGHHHGGGGGHHHHGGGGHCGFGGGGGGGFFFFFFFA3BBA
@M02197:102:000000000-ALU3V:1:1101:12771:12011 1:N:0:1
CAGTCAGGCCTTTCCTCCGCTTATTGATATGCTTAAGTTCAGCGGGTATCCCTACCTGATCCGAGGTCAACCTAGTAAAAAAGTAATAGGTGTGACCGGGTCGCAAGACCTTGCAACTCGAGTGCGTGCTTCGTGAGAGGCTCATTGCACCGAGGGTCCTACAGACGCCGTCATTGTCTTTGGGACGGGGGCCACTCGCGTGGTCCGGACGTCCAACATCAAGCCGGGCTTGAGGGGTGATAATGACGCTCGAACAGGCATGCCCTCCGGAATACCAGAGGGCGCAATGTGCGTTCAAAGATTCGATGATTCAC
+
BCCCBFFFFDFFGGGGGGGGGGGHHHHHHHHHHHHHHHHHFHHGCGGGHHHHHHHHHHHHHHHGGGGHHHHHHHHHHHHHGGG@GHHHHGGHGCHHHGGGGGGGGGG;HHHHHHHFHHHGHGHHHGCEGGGHGHGHGHHCDHGHHHHHGHHGFGGGGHHGHHHHHHE?EFFHHGHHHHHHGGGGGGGGGGFFFFFFFFFFDFFFGGGGGGHHGHHHFGHGGGGFGHGHGHFFEGHHHHHGHHHGGGGGHHGHHHHHHGHHEGGFGGFGHHHHHHHHHHGGGGGHHHHGGGGGGGGGGGGGGGFFFFFFFBBAAA
@M02197:102:000000000-ALU3V:1:1101:4460:12056 1:N:0:1
CAGTCAGGCCTTTCCTCCGCTTATTGATATGCTTAAGTTCAGCGGGTAGTCCTACCTGATTTGAGGTCTAAACTAAAAGTTTATTAGAGTGGAGGGAGCGAAAACTTATTACTCATTCCACTTAGACATTTAAGACGAGCCGTAACCGGCAGCGTCCAAAACTCATATACAGAAAACTGCATATGAGAGTCTGTATGACACTCAAACAGGCATGCCTTTCGGAATACCAAAAGGCGCAATGTGCGTTCAAAGATTCGATGATTCAC
+
ABBBBFFFFBFFGGGGGGGGGCGHHHFHFHHGFHHFFEGBHHHG8GGF89F;GFHHH9HHHHHHGEHGHHCFG9F3FG9BFFHH9GFF:HHFFFE8ECCEE1>FB3GFF*6?#EEAFFHHHFEGHH7HDBFDF3>?/B@GFCGEE<FDF?//E@BEHGHGHGFHFFHHHGHHHHHHFCCHHFEGHEFECGFGHHGFFFEBFFEHFGGGBHEHGG7?/CEC2HFBHH9FGD?FGGFHFFGEEACHFFGGGGBEGFCFFD13DA1AA1
@M02197:102:000000000-ALU3V:1:1101:6118:12099 1:N:0:1
CAGTCAGGCCTTTCCTCCGCTTATTGATATGCTTAAGTTCAGCGGGTAGTCCTACCTGATTTGAGGCCAGATGTCAAGAAGTTACACACAAGTGTGTAGGGTATAGAAAGCAGACTATCGTCAAGTCCTGGCCACAAGCAAACTTGTGTCCTAAGCGAAATACTTATTACGCCTAGGGGAACCAGTCAAAGACTAATCCAGCTTACATTTTTAAGGCGAGTCAACTTGGCATTGACAAACGCCCACATCCAACATCCAAGCTCGGATTAACCAAACTTGGAGTTGAGGTTTTCATGACACTCAAACAGGCATACTCTTCGGAATACCAAAGAGTGCAATTTGCGTTCAAAGATTCGATGAATCAC
+
>ABAADFFF?FFFGFGGGGCEEDGHFGHGHHHHHHHHGGHFGFEGGEEFGFEHHHHHHHHHGFHFFGAEHGHH5FFHHHHFFDHHHHHGGEEFGGGFFHHGFCFHHHHHHHHHHHHHHHGB/GGHHHHHFFGFHEHGHGHHGHHHHHGHBFG9HGHGHHGHHEHHHHFHFEGGHGHHEDFFEFFH1BFFFGHHHCGHH8BGBGHGHHGGHHGHHF0FGBGBGGFGFFGG2HFGGHGGEGEF;BFFFF1?22@F11FHFE?E//2HFBHFGFFHGFF1EBBFHHGGHCHFGDHHHHEHGFAEGGHHHHEHHFGDAGGGGHHEHGFAFFGBFHHHFFFHHCCGGHGFFFGGGGGGFFFFFDB11A>1
@M02197:102:000000000-ALU3V:1:1101:26193:12092 1:N:0:1
CAGTCAGGCCTTTCCTCCGCTTATTGATATGCTTAAGTTCAGCGGGTATCCCTACCTGATCCGAGGTCAAGTCATGAAATTGCTTGCTGGACGCTGATCCGCCGGGGCTCCGAGAAGCGCAAATGTGCTGCGCGAGAAGCCGACGAGACCGCTGCCAATGACTTTGAGGCGAGTCCGCGCACGGAGGCGGGACAGACGCCCAACACCAAGCATAGCTTGAGGGTGTAAATGACGCTCGAACAGGCATGCCCCACGGAATACCGAGGGGCGCAATGTGCGTTCAAAGATTCGATGATTCAC
+
CCCBBFFFFCFFGGGGGGGGGGGHHHHHGHHGHHHHHHHHHHHGGGGGGHHHHHHHHHGGHHHGGGGHHHHHHHHHHHHHHHHHHHHHHHHHGGGGGHHFHGGGGGGGGHGGGGGGHHGGGGGHHHHHHHHGGGGGGGHGHGGGDCGGGGGGHHHHGGGFFDFFGGGGGGHFFFFGGGGFHGGDGGGFHHHGGFEFGECFGGFFGGEHHHFHHHGHHHHHGFHDDHHHHGGGGGGHGHHHHHHHHHGGEGGFFHHHHGGGDGGHGGGGGHHHHGGGGHGGGGBGGGGGFFFFBFFBBBB@
@M02197:102:000000000-ALU3V:1:1101:28119:12219 1:N:0:1
CAGTCAGGCCTTTCCTCCGCTTATTGATATGCTTAAGTTCAGCGGGTAGTCCTACCTGATCTGAGGTCAAATCAAGAGTGCATTGACTGCGGTTTAGAGTGCGGACGGAGACAACTGATGTTTCGTCACACTAAGGCATTTAAGGAAGGCCAGAGGCGATCCCAAAGCTCAATGACGGTCAAGAAACCGCCAGAGAGAAGGTCTAATGACACTCAGACAGGCATACCCTTCGGAATACCAAAGGGTGCAAGGTGCGTTCAAAGATTCGATGATTCAC
+
BCBCAFFFFCFFGGGGCGGGGGGHGHHFHHHFHHGHGGHHHHGGGGGGGHHHHHHHGFHHHHGHHGGFHHHHHHHHHHHHHHHHHHHGHHHHHGGHHHHFHHGGGGGGGGHHHHHHHHHHHHHHHHGHGHHHHHHGHHHHHHHHHHHHHHHHHGHGGGHHGHHHHHHHHFHHHGHGGGGHHHHHHGEGHGGHHGHGGHHHGEHHGHHHFGFHHHHFHGHHFEHFGGGGGGHHGHHGHHHHHHGHH;HHHHGEFEHGFFFGGGGGFFFFFFFFBBBAB
@M02197:102:000000000-ALU3V:1:1101:10140:12334 1:N:0:1
CAGTCAGGCCTTTCCTCCGCTTATTGATATGCTTAAGTTCAGCGGGTATCCCTATCTGATCCGAGGTCAACCTTGTAAATTGATTTATTTAACGGCTTGGTCTTAAATGTTCCTCTAAGCGATTATTTTCACAACGCTAGGATTTACATCAAACCCGCCGGAAGAATTCAAAAGGTGCAATATTTCTATCGCATCCTTCAATACCAAGCTATGCTTGAGAGGTGTAATGACGCTCGAACAGATATGCCCCCCGGAATACCAGAGGGCGCAATGTGCGTTCAAAGATTCGATGATTCAC
+
CBCBBFFFFCFFGGGGGGGGGGGHHHHHHHHHGHHHHHHHHHHGGGGGHHHHHHHGHHHHHHHGGGGHHHHHHHHHHHHHHHHHHHHHHHHHHGGGGGGGFHHHGHHHHHHHHGHHHHGHGEEHEHHHHGDHHHGGGGGGHBGHHHGHDHFH<FGFFGGGGGGGGHHHHGGHHHGGEHHHHHGHHGHHFHAHFGGHHHHHGGGGHHHHHGHHGHHHGHHHHHHHHHHGGGGGHHGHFHHHFHHHGGGGGGGHHHHHHHHHHHGEE?FGHHHGGGGHGGCGGCGGGGBFBFFFFABAAA
@M02197:102:000000000-ALU3V:1:1101:21995:12412 1:N:0:1
CAGTCAGGCCTTTCCTCCGCTTATTGATATGCTTAAGTTCAGCGGGTATCCCTACCTGATCCGAGGTCAACCTGAGAAGGAGAGGTTGAGCGGCGCACTCCGAGCGGCCACCGACGCGAGACAAGATACCACAACGCGAGGGGACGGACGGCGTGGCCGGCGACATTGAGGCGGGGGGCGAGGAGCCGCGGCGCCCAACACCCAGCCGGGCTGGATTGGTGACAATGACGCTCGAACAGGCATGCCCCCCGGAATACCAGAGGGCGCAATGTGCGTTCAAAGATTCGATGACTCAC
+
AAA1A1@CBAFFGGGGGGGGGGGHHHGHHHHGHGHHGGHHHHHGGGGGF1GFGFHHHHHBGFGEEGGHGHDA/FBB1DFFBG?ABBFGF@GGE/E@#E<EGCDC?FG?DCFHGGGGGGCBFFGGHFFGFFHFHEEGGC/??@@G@GGG@FFFFFFFCFDA?B@@FBB/FFDEB@;.@;;B6EFCCA=A-D?#GGGE3FDGDDC@5--CCC0:HC+;HHFHF%DFFD6A3/C#9H;18<;G:EFCGAF02F5FHHGB3B2FGGGGGHHHG?CGGHGGGFGGGGGGFFFFFFFACCBB
@M02197:102:000000000-ALU3V:1:1101:12360:12419 1:N:0:1
CAGTCAGGCCTTTCCTCCGCTTATTGATATGCTTAAGTTCAGCGGGTATCCCTACCTGATCCGAGGTCAAGAGCAAAAAATTAGGCTTGTGGACGCCGCCATGCTGGCAGGAAGTGCAAATTGTGCTGCGCTCCAAGACCAGTATGCCGGCTGCCAATTGCTTTAAGGCGAGTCCACGCACAAGGCGGGACAAACACCCAACACCAAGCAGAGCTTGAGGGTACAAATGACGCTCGAACAGGCATGCCCCATGGAATACCAAGGGGCGCAATGTGCGTTCAAAGATTCGATGATTCAC
+
BCCCBFFFFBFFGGGGGGGGGGGHGHGHHHHGHHHHHHHGHHHGGGFFHHHHHHHHHHHHHHHGFGGHHHHHHHHGGHHGHHHHHHHHGHHGHHGGGGGGGGHHHHHGHGGGHHHGGHGHHGHHHFHHHGGGGGHHHHHHGHHHHGHHGGGGGGHHHHHHHHHHHHHHHHHHGGGGGHHGGGGGGGHHFHHHGGFFGHHFHFGFFHHGFFFGEFHHGBGHHGDHGHGFDGGGHHGHHHGHFFFFGGFEFFGGEHFFCHGGGDEAE?GHHHHAEA2GGCFGGGGGFFFFFFFBFABAAA
@M02197:102:000000000-ALU3V:1:1101:5459:12478 1:N:0:1
CAGTCAGGCCTTTCCTCCGCTTATTGATATGCTTAAGTTCAGCGGGTAGTCCTACCTGATTTGAGGTCTAAACTAAAAGTTTATTAGAGTGGAGGAAACGAAAATTTATTACGCTTCCCACTTAGTCATTTAAGACGAGCCGTAACCGGCAGCGTCCAAAACTCATATACAGAAAACTGCATATGAGAGTCTGTATGACACTCAAACAGGCATGCCTTTCGGAATACCAAAAGGCGCAATGTGCGTTCAAAGATTCGATGACTCAC
+
AA>1>@BC1>CBGGGGGGGGGGGHHHHHHHGHHHHHHHHH<HHGGGGCGHHGH:HHH8HHGHHHAGBGFHH7HFGHHHH:2F2@GBE<1:D=B0E#/#*6FE@E#21F<>;D/?#E#2B@1DF2G#<#BB5<BB8GFGDAF<DEEEFCGFFEE@CCGHFHF@DFHDF4<EHGHHGFGGGFGGHHHGGGHHHHF8HEHHGHGHHHHHHHHFFHHHFECGGHHHGHHHGHG3GAFG/GHHH9G9GHGGGGGGGGGGFFFFFFFAAAAA
@M02197:102:000000000-ALU3V:1:1101:18189:12527 1:N:0:1
CAGTCAGGCCTTTCCTCCGCTTATTGATATGCTTAAGTTCAGCGGGTAGCCCTACCTGATTTCAGGTCAAAGTCAAAAGGTGCGCGATGGCAGGTTTTGAGCAGTCATCACCACAAGGAGAGACGAAACTTATTACGTCTAACACTGATGTGGGATGTTCCACTAAGTCATTTGAGGTGAGCCATTGCTGGCAGACACCCAAGTCCAAGCCTAACATGTTCAGAAAACATATTAGATTGAGATTTCATGACACTGAAACAGGCATGCCTTTCGGAATACCAAAAGGCGCAAGGTGCGTTCAAAGATTCGATGACTCAC
+
BBBABFFFFBFFGGFGGGGGGCEHHHHHHHHHHHHHHHGHHHHGGGGGGGHHHHHHHHHHHHHHHHHHHHHHHHHHHGHG@FHGGGGGGGHHGGHHHGHGGHHHHHHHHHHHHHHHHGHHEGEHGHGHGHHHHH<HHHHHHHHHHHHHHHHHHHHGGHHHHHHGHHHHHHHHGFHHHHHHHHHHHGGHHHGGHGGHHGGGEHHHGGGGGGHHHGGHHGHGHHHGHGHHFGGFGHHHGHHHHHHHHHHHHHHHHHHHBHHHHHGHHHHGFFGHHHHHHDGGHHGGGGGHHHHGGGGGGGGGGCGGGGFFFFFFFBBBBA
@M02197:102:000000000-ALU3V:1:1101:26660:12550 1:N:0:1
CAGTCAGGCCTTTCCTCCGCTTATTGATATGCTTAAGTTCAGCGGGTATTCCTACCTGATCCTAGGTCAACCTTGGTGCCGCCGGAGCGGACTTGTGGGGGGTTTAGAGGCAGGACGCCGAGGGATCCCAATGCGAGGCTGATGCTACTGCGCAAAGGAGAGGGCCTTCGGGTCCGCCACTGGTTTTAGGGGCCTGCCGTGGCAGATCCCCAACGCCGGGCCACGGGGGCTCGAGGGTTGAAACGACGCTCGGACAGGCATGCCTCCCAGGATACTGGAAGGCGCCATGTGCGTTCAAAGATTCGATGACTCAC
+
CCCBBFFFFCFFGGGGGGGGGGGHHHHHHHGHHHHHGHHHHHHGGGGGHHHHGHHHHHGHHHHHHHHHCHHHHHHHGFFHGGGGGGGGGG3EGHHHHGGGGGGGGGGFGEEEGGGEGGGFFFFF?FEFFFBFFFFFFFFFFFFFFFFFFFFFFFFFFFFGGGEFFFFFFGGFECFFFFCGFFFFGFFHGGGDAFFGFGHFHHGHFEGGGHGCDDGGGHGGGGGGGGGGGGGGHHGHHGHHGGGGGGGFE1GHGFFHHHHHGGGGEGHHHHHHHHHHHGGGGGGHHHHGGGGHGGGGGGGGGGFFFFFFFCCBCB
@M02197:102:000000000-ALU3V:1:1101:4165:12628 1:N:0:1
CAGTCAGGCCTTTCCTCCGCTTATTGATATGCTTAAGTTCAGCGGGTAGTCCTACCTGATTTGAGGCCAGATGTCAAGAAGTTACACACAAGTGTGTAGGGTATAGAAAGCAGACTATCGTCAAGTCCTGGCCACAAGCAAACTTGTGTCCTAAGCGAAATACTTATTACGCCTAGGGGAACCAGTCAAAGACTAATCCAGCTTACATTTTTAAGGCGAGTCAACTTGGCATTGACAAACGCCCACATCCAACATCCAAGCTCGGATTAACCAAACTTGGAGTTGAGGTTTTCATGACACTCAAACAGGCATACTCTTCGGAATACCAAAGAGTGCAATTTGCGTTCAAAGATTCGATGATTCAC
+
BABABFFFF3CFFGFGGGGGGGGHHHFHHHHHHHHGHGGHHHGGGGGCGHHHHHHHHHHGHHHGGHGGFHAGDHGHHHHHHFFHBGHFGGGH3BB@BFGGABFFFHHHFHHFGHFFFGHGHHHGGFHHBGFFHHGHHHHHFHG0HHHG.FHHHHGHGDGGHGHHFFGHGHGGCHGGBHEFGGHHGHHHHHGGF1DGFGGFGGHHHGFHHHHHHFGFEFHFGFHFGHHGGHGEHFGEFFGGGCGHHFEFGHHCEBFGHGGGFDDGGHHHHGEHHGDGFGCHFGGHHHEBHGEHFGHHHFEGFHHGDHHFHGHFGGAEE2BHFGFA2HFG5BGDHHGHHHFGGGHGGGFCCGGGGFBFFFFF3BBBA
@M02197:102:000000000-ALU3V:1:1101:11428:12544 1:N:0:1
CAGTCAGGCCTTTCCTCCGCTTATTGATATGCTTAAGTTCAGCGGGTATTCCTACCTGATCCGAGGTCAACCTGAGAAATAATAAAAGGTTTAGACCGACCCGACGAGGCCTTGCAACTCCCCGCGTGCCTCGAAAGACTCGTTGCGAAGAGGGCCCCACGGACGCCGTCATTGTCTTTGAGACCAGTTGCGGACGGAGCCACAACGCGGTCCAACACCCGACCCGAAGGTTGGAGAGAGGATAATGACGCTCGAACAGGCATGCCCATCGGAATACCAATGGGCGCAATGTGCGTTCAAAGATTCGATGACTCAC
+
ABCBBFFFFCFFGGGGGGGGGGGHHGHHHHHHHHHHHHHHGHHGGGGGHHHFHHHHHHHHHHHGGGGHHHHHHHEHHHHHHHHHHHHHGGGHHHHHHGFGEGGGGGGGGGGHHHFHHHHGHHGGGGAFGHHHGFHGGHH<HGHGHGGFGGGHHGGGGGHGGGGGCCGGDHGFFGFFFFGGFFGFHFGGGGGGGGFGGGFGGGGFGGGGHHGFHFFFFGGFFFGGHHHHGHFHGHHHHHHHHHHHHGGGGGHHGGHHHHHHHHHFEGGGGHHHHHHGHHHHGGGGGHGHHGGFGHGBGGGCGGGGFFFFFFFBBAAA
@M02197:102:000000000-ALU3V:1:1101:25969:12697 1:N:0:1
CAGTCAGGCCTTTCCTCCGCTATTGATATGCTTAAGTTCAGCGGGTATTCCTACCTGATCCGAGGTCAACCTGAAAAAAGTTTTAGAGGCGACCGGGTCCCTGGGCCCTTGAAACTCTACGCGTGCTCCGGAAAGCTCAGTGCGAAGAGGGTCCCTGGGACGCCGTCATTGTCTTTGAGACCAGTTGGCCATGGAGGCGGTCCAACGCGGTCCAACACCAAACACGGGGTTTGAGAGAGGATAATGACGCTCGAACAGGCATGCCCTTCGGAATGCCAAAGGGCGCAATGTGCGTTCAAAGATTCGATGACTCAC
+
BABBAFDFFAFFGGGGGFEGGGFHGGHGFFHHGCHHHHHGHHGGFEGHB5FHHHHHFGFGFFGEGEFFHFHHGGEFG1EEFGHHHHHGHGGGGGGECFCHHHHHECGGHHFHHHHGHHHHGGFFFFFHGGGGGGHH8HHHGGHGFFGHDFEEFHFHHGGGGCGEGDGGGGHHGGGHHHHHGGGFFBHHFHGGFFFFDCHHHHCGFGGGHGHGHGHFH9HFFHGFFEADHGHHGHHHF;GDFHFHGGGGECHEHHHHHGHGHFGGGFEGHHHDHHHFFHHGGGGCHHHHGCGGHGGGGGGGGGGFFFFFFDBBCCC
@M02197:102:000000000-ALU3V:1:1101:11283:12748 1:N:0:1
CAGTCAGGCCTTTCCTCCGCTTATTGATATGCTTAAGTTCAGCGGGTATCCCTACCTGATCCGAGGTCAACCTTAGAAATGGGGTTGTTTTACGGCGTAGCCTCCCGAACACCCTTTAGCGAATAGTTTCCACAACGCTTAGGGGACAGAAGACCCAGCCGGTCGATTTGAGGCACGCGGCGGACCGCGATGCCCAATACCAAGCGAGGCTTGAGTGGTGAAATGACGCTCGAACAGGCATGCCCCCCGGAATACCAGGGGGCGCAATGTGCGTTCAAAGATTCGATGATTCAC
+
CCCCCFFFFCFFGGGGGGGGGGGHHHHHHHHHHHHHHHHHHHHGGGGGGHHHHHHGHHHHHHHGGGGHHHHGHHGHHHGGHHHGGGGGHHHHHGGGGFGGGHHHHGGGGGGHGGHHHHHHFGGGGHHHHHFHHHHGGGGGGHHHGGGGGHGFHHHFHHHGGGGGFFFGGGGGGGGGGGGGFGGGGGGGGGGGGGFHHHHGGHGGGHHGGHHHHHGHHHHHHHHGGGGGHHGHHHHHHHEFGGGGGGFFHGHHGFHFGGGGGGGGHHFECGGHGGGGGGGGGGFFFFFFFCCCBB
@M02197:102:000000000-ALU3V:1:1101:17938:12767 1:N:0:1
CAGTCAGGCCTTTCCTCCGCTTATTGATATGCTTAAGTTCAGCGGGTAGTCCTACCTGATTTGAGGTCTAAACTAAAAGTTTATTAGAGTGGAGGGAGCGAAAACTTATTACGCATTCCACTTAGACATTTAAGACGAGCCGTAACCGGCAGCGTCCAAAACTCATATACAGAAAACTGCATATGAGAGTCTGTATGACACTCAAACAGGCATGCCTTTCGGAATACCAAAAGGCGCAATGTGCGTTCAAAGATTCGATGATTCAC
+
BBBBBFFFFBFFGGGGGGGGGGGHHGCHFGFHHHFFHFFHHH;GGGGGGHH;H;GH98HHH:GHGFFH9GFGH9HHHH9FHHH9HFF:HGHG:HG8DCE8BFG5FHGFFGFH;G5D9FHDGG9G#?D3DH7HHH7FDFCCGHGGGGGHFE?FFHHFFHHFHHGHFHGHHHHGHHHHFGHHHHHHHHHHGGHHG:HFFHHHGHFGHFEHHHHHHHHGGGFFHGHFFHGHHHFGGGGHHHFGGGGGGGGGGGGGGGF@FDFFFB@ABB
@M02197:102:000000000-ALU3V:1:1101:18653:12747 1:N:0:1
CAGTCAGGCCTTTCCTCCGCTTATTGATATGCTTAAGTTCAGCGGGTATTCCTACCTGATCCGAGGTCAACCTGAAAAATATATAAATGGTTGGCCGGGTCCCCGAGACCTTGCGACTCGACGCGTGCTCCGGAAAGCTCAGTGCGAAGAGGGTCCCACGGACGCCGTCATTGTCTTTGAGACCAGTTGGTCCCCGGGGGGAGCCAACGCGGTCCAACACCAAACCCCGGAGGGTTTGAGAGAGGATAATGACGCTCGAACAGGCATGCCCTTCGGAATGCCAAAGGGCGCAATGTGCGTTCAAAGATTCGATGACTCAC
+
BCCCCFFFFCFFGGGGGGGGGGGHHHHHHHHHHHHHHHHGHHHGGGGGHHHHHHHHHHHGHHGGGGGGHHHHHHHHHHHHHHHHHHHHHHHHGGGHGGGFFHHHGGGGGGHHHHGGGGGGHGGGGGGGGHHGGGGGGHHHHHHHHGGGGFFHGGHHGHGGGFGDFFHGHHHHHGHHHHHFFGGHHGHHGFFFGGFGGFFFFGHFGGGGGGHHHHHGHFGGGFFFGGGGGHHGGHHHHHHGHHHHHHHHHGGGGGHHGHHHHHHFFHFGGGGGGHHHHHHHHHHHGGGGGHHHHGGGGGGGGGGGGGGGFFFFFFFBABBB
@M02197:102:000000000-ALU3V:1:1101:21448:12796 1:N:0:1
CAGTCAGGCCTTTCCTCCGCTTATTGATATGCTTAAGTTCAGCGGGTAGTCCTACCTGATTTGAGGCCAGATGTCAAGAAGTTACACACAAGTGTGTAGGGTATAGAAAGCAGACTATCGTCAAGTCCTGGCCACAAGCAAACTTGTGTCCTAAGCGAAATACTTATTACGCCTAGGGGAACCAGTCAAAGACTAATCCAGCTTACATTTTTAAGGCGAGTCAACTTGGCATTGACAAACGCCCACATCCAACATCCAAGCTCGGATTAACCAAACTTGGAGTTGAGGTTTTCATGACACTCAAACAGGCATACTCTTCGGAATACCAAAGAGTGCAATTTGCGTTCAAAGATTCGATGATTCAC
+
AABABFFFFBFFGGGGGGGGGGGHHHHHHHHHHHHHHHHHGHHGGGGGGHHHHHHHHHHHHHHHGHGGHGFHGHFHHHHHHFHHFDGFEEEF3FBF1GHGEGFHHHHHHHGHHHFHEHGFHHHFHHHGHHFEHHGHHGHHFHHGFHFGFBF22C:C3B:CH6GHHH<GDGGFGC/HFHGHFCFGEFHHGHH8GBGF<?<FDGHG1G;G<GGDDBGGGHGGFFFGFFGHFBHGFFHFFEEEF/GFGCFHGGHGHGBGG3DCFECHHHHFEEGGDF@3FGHGDB33HFGG5GFFHGHHHGFGHFEHHHHHHHHGAG?EAEHHGHHHDHCFHHHHGFHHHHECGGHGGFGGGGGGGFFFFFFFA3BBB
@M02197:102:000000000-ALU3V:1:1101:6186:12871 1:N:0:1
CAGTCAGGCCTTTCCTCCGCTTATTGATATGCTTAAGTTCAGCGGGTAGTCCTACCTGATTTGAGGCCAGATGTCAAGAAGTTACACACAAGTGTGTAGGGTATAGAAAGCAGACTATTGTCAAGTCCTGGCCACAAGCGAGCTTGTGTCCTAAGCGAAATACTTATTACGCCTAGGGGAACCAGTCAAAGACTAATCCAGCTTACATTTTTAAGGCGAGTCAACTTGGCATTGACAAACGCCCACATCCAACATCCAAGCTCGGATTAACCAAACTTGGAGTTGAGGTTTTCATGACACTCAAACAGGCATACTCTTCGGAATACCAAAGAGTGCAATTTGCGTTCAAAGATTCGATGACTCAC
+
>AA3AFFFF?4BGGGGGFGCGGGHGHHHGHHHGHHHHHHHHCHGGGEEFGHHHHHHHHHHHHHHGHFGEHHEHD5DGFHHHGGFBFHGGGFF@F431BBFF33GFFDFHHGFGFHHFGGHFHHFH434FFGHGH/AGCFDDACGFF9GFHHHGF9FBGC?AH1FDGDFGB<DDFF0<A1FD<CGEHDGHFHHGFHHHHCGFF111CGFGHGFCFF0B2@HGGHFGFFBGDFFFFE?CEE8C?FBB?33AHFGFFFGHHE/CEFGHHGDC?1DFHFGGB3GDHGC33AC5HEHGHHHHHHGHGHHHFHHHGFD5G2CGGHHHHHGCHHFGE3GHHHHHF2AGGHGGFFGGGGGGFFFFFFFBBBBB
@M02197:102:000000000-ALU3V:1:1101:6820:12994 1:N:0:1
CAGTCAGGCCTTTCCTCCGCTTATTGATATGCTTAAGTTCAGCGGGTAGTCCTACCTGATTTGAGGTCAAAATGTCATAATATTGTCCAGAGGACGATTATAAGCAGCGCAACCAAAGTCTAATAGTCCACGGCGTAGATAATTATCACACCAATAGACGGTTAGAGGGCACCGGCTAATACATTTAAGGAGAGCTGACTTGTGAAAGCCTGCAAAATACTCCCAAATCCAAGCCATCTACTAGTCAAAAAACTAGAGAGGTTGAGAATTTAATGACACTCAAACAGGCATGCTCCTCGGAATACCAAGGAGCGCAAGGTGCGTTCAAAGATTCGATGACTCAC
+
AABBBFFBFBFFGGGGGGGGGGGHHHHHHHHHHHHHHHHHHHHGGGGGGGHHHHHHHHFGHHGHGHHGHHHHHHHGHHHHFHHHHHFHHHHGGGHGFFHGHH4FHHHHGGGGGGGHGFGFHHHHHH<HFGFGGECCFHGHHHGHHHHHHGGHHHHHHBGGHGGGHGHHGGGGGHGGGGFHHHHEHHHGHGFGGGGGHHHGHGFHGFHFGFHHHHHHGHFGGGHHHHHFGGGFEHHHHHHHGFHFGGGEGHHGHFGHHHHHHFHHHHHHHGFHHEHHHHFBHHHHHHHFFGHHGGGFFHHHHHFGFHHFGGGGGHHHFGECGHGGGGGGBGGFBFFFFF5BBBBB
@M02197:102:000000000-ALU3V:1:1101:2918:12995 1:N:0:1
CAGTCAGGCCTTTCCTCCGCTTATTGATATGCTTAAGTTCAGCGGGTATCCCTACCTGATCCGAGGTCAACCTTAGAAATGGGGTTGTTTTACGGCGTAGCCTCCCGAACATCCTTTAGCGAATAGTTTCCACAACGCTTAGGGGACAGAAGACCCAGCCGGTCGATTTGAGGCACGCGGCGGACCGCGTTGCCCAATACCAAGCGAGGCTTGAGTGGTGAAATGACGCTCGAACAGGCATGCCCCCCGGAATACCAGGGGGCGCAATGTGCGGTCAAAGATTCGATGACTCAC
+
A>>AADFFB3C@FGFFGGCECGGHHFDFGGHGHHHHG5EGFGHF2A2AGFHHHHHGHHHHHHHGCCGHCFHHFGEHHHHHG;F?BEFEGFGHHEEDEEFFCFHFHFGFCGCHHEHF;HFHG?/CFFFHHHHGFHEGG9FGGHFFFFFFFFFFFGGHH.CEDGFGFFFFFFFEGGEBABDBBB?DGB?BBGFFFFFHHGGFGHGCFFFGGHHGBHHHFFHFGHHGGGGGHGFHHHHHHGFG/CCBEGGHHGHHGHHECAE?GGCGFHGE2CECFCFGGGFGFGFFFFD5BA3>>3
@M02197:102:000000000-ALU3V:1:1101:24023:12968 1:N:0:1
CAGTCAGGCCTTTCCTCCGCTTATTGATATGCTTAAGTTCAGCGGGTAGTCCTACCTGATTTGAGGTCAGAGGTCAATAGATTGTCTCCAACGAGACGATTAGAAGCCCGCCAAACGCTTCACGGTCACGGCGTAGACATTATCACACCGAGAGCCGTGCCGCAAGGATTCGAGCTAATGCATTTGAGAGGAGCCGACGAAAGAGCCGGCAAGCCTCCAAGTCCAAGCTTACAGTCCGCAAAGGCTTGTAAGTTGATGATTTCACGACACGCAAACAGGCATGCTCCTCGGAATTCCAAGGAGCGCAAGGTGCATTCAAAGATTCGATGATTCAC
+
BBBBAFFFFBFFGFFGGGGGGGFHHGHHHHHHHFGHHHHFGHHGGGGGGHHEHHFHHHEFHHGHGHHHGGHHGHHHHHHHHHHGHHGHGHGHGFEGCGCGHGHDGFHHHGGGGGHH9GGGGHHHGGDGHGGGGC@FFHFFHHFHHGGGDG@DGCHH@##CCGACDDAAGHHBFFHGFFGFBFFFFFBEBF?/AGGGACFDFF?BFFFAAFFG/AAFFFGFB$CGA>AF2;FEEFBFFB;E@9FFFEFGBHGGDF2HG1FBB0///CECEA1F11BGD1111/EE/?EE01AFAB11CHFEFEE?C1CEGFFA33ABFBFGA11CBFFFDD1>1A?
@M02197:102:000000000-ALU3V:1:1101:18074:13008 1:N:0:1
CAGTCAGGCCTTTCCTCCGCTTATTGATATGCTTAAGTTCAGCGGGTAGTCCTACCTGATTTGAGGCCAGATGTCAAGAAGTTACACACAAGTGTGTAGGGTATAGAAAGCAGACTATTGTCAAGTCCTGGCCACAAGCGAGCTTGTGTCCTAAGCGAAATACTTATTACGCCTAGGGGAACCAGTCAAAGACTAATCCAGCTTACATTTTTAAGGCGAGTCAACTTGGCATTGACAAACGCCCACATCCAACATCCAAGCTCGGATTAACCAAACTTGGAGTTGAGGTTTTCATGACACTCAAACAGGCATACTCTTCGGAATACCAAAGAGTGCAATTTGCGTTCAAAGATTCGATGATTCAC
+
ABBBAFFFFBFFGGGGGGGGGGGHHHHGHHHHHGHHHHHGHHHGGGEEGHHHHHHHHHHHHHHHGHGGHHGHGGHGHHHGGGFHHGHHGGGHHGFGBGHHGGHHHHHHHHGHHGHHHHHHHHHHHHHHF3GGHHGHGGHFGGGGHHF2GCGHHHHHGGGGEHHHHHHHHHFDCGHHFHHHGGFFHDGHHHHHHHGGFHGGEHGHHHGHGHCHHFCFFGHFGGFGHBGHFHHHHGFCGFGFGFEG?CEBHHHFHHGFHHGGFEFE4HHHHHAFFHHHFHFGHHHHGHFFFHHHHHFHHFEAHHHHHHHHHHHGFGGGGCHHFHHGHHHHHFHHHGHHHHGGGGHGGGGGGGGGGFFFFFFF@AA>3
@M02197:102:000000000-ALU3V:1:1101:21373:13062 1:N:0:1
CAGTCAGGCCTTTCCTCCGCTTATTGATATGCTTAAGTTCAGCGGGTATTCCTACCTGATCCGAGGTCAACCTGAAAAAAGTTTTTGGAGGTGACCGGGTCCCTGGGCCCTTGAAACTCTACGCGTGCTCCGGAAAGCTCAGTGCGAAGAGGGTCCCTGGGACGCCGTCATTGTCTTTGAGACCAGTTGGCCGGTGAAGGCCAACGCGGTCCAACACCAAACCCGGGGGTTTGAGAGAGGATAATGACGCTCGAACAGGCATGCCCTTCGGAATGCCAAAGGGCGCAATGTGCGTTCAAAGATTCGATGACTCAC
+
DDDDDFFFFCFFGGGGGGGGGGGHHHHHHHHHHHHHHHHHHHGGGGGGHHHHHHHHHHHHHHHGGGGHHHHHHHHHHHHGGFGHHGGGFGGEHHHHGGGGGHH<HHGHHGHHHHHHHHHHHHGGGGFGGHHGGEGGGHHHHHHHHGGGGGHHGGHHHHHHGGHGGGGGHHHHHHHHGGGGGGHGGGHGGGGGHHFHHHHHHGGGFFFFFHFHGHGHGGGFFGGGGGGGFHHHHHHHHHHHHHHGGGGGEFHAHHHHHHHHFGGGGGGGHHHHHHHHHHHGGGGGHGHHGGGGHGGGGGGGGGGFFFFFFFCCCCC
@M02197:102:000000000-ALU3V:1:1101:2742:13072 1:N:0:1
CAGTCAGGCCTTTCCTCCGCTTATTGATATGCTTAAGTTCAGCGGGTATCCCTACCTGATCCGAGGTCAACCTTAGAAATGGGTTTGTTTTACGGCGTAGCCTCCCGAGCACCCTTTAGCGAATAGTTTCCACAACGCTTAGGGGACAGAAGACCCAGCCGGTCGATTTGAGGCACGCGGCGGACCGCGTTGCCCAATACCAAGCGAGGCTTGAGTGGTGAAATGACGCTCGAACAGGCATGCCCCCCGGAATACCAGGGGGCGCAATGTGCGTTCAAAGATTCAATGGCTCAC
+
AAAA@FDFFAFFGFGGGBE2EAE55FFHGHGHGHB55AFGHHCDFGGGGHFGHHGHHFHHHHF1EEGGHHGH:HFHGFHFGHGGGGGHGGGHEE?EEGEC/FGHHFGGEACCHDHHGHHHGGFGGHGFHFFGFHEAC?AFFFFFFGCFGBGHG/GHHHHGCGCCFGGGGFG?/EGADBBGG?@C?BB?EECBFBGBHFHFFFFFEFCGHHHG</B0DAFG0BHCFFFF?HD@GBFFF1EACG9ECBAFB2BHGFA/A/E?EAGGGE1?A0AFA1D3D3F3FB111B1>11?AA>
@M02197:102:000000000-ALU3V:1:1101:10644:13064 1:N:0:1
CAGTCAGGCCTTTCCTCCGCTTATTGATATGCTTAAGTTCAGCGGGTATCCCTACCTGATCCGAGCTCAATCATTAAAAAGTTTGGGGTTCTGGCAGGACACCACCGGGACTCTGTCGCGAGGAGTATTACTACGCGTAGAGCCAGGAGGCACCGCCACTGCTTTTAAGGGCTGCCCTGTGACGGGCAGGCCCCAACACCAAGCTGAGCTTGAGGGGTGATAATGACGCTCGAACAGGCATGCCCCATGGAATACCAAGGGGCGCAATGTGCGTTCAAAGATTCGATGATTCAC
+
BBBBBFF44>FFGGFGGGEGFFGHFFBHCFHBHHFHFDG5DEGGGGEEHHGHFHHFFFHHHHHDEEFFG84<F<8HHHH:A@(:4F5@E+8:HHGHG7AEHGF0<;G/<9GHBFG<BA#CDGG:9F<<G<13FFACC@5CG059;FEEF.DFHGEFFGGGFHHGGFGHCGFEFACCGDFFGEEFHGFFEE/EAFFDGHEF?EG0HF1D@HFGF;FE2@;2FBFEFEECEHEFGHHHHHHFEECHHFBGFFHGFB1BHCF0EGCHFGF0EA01A13DFGGAGBFB3BFFFAAAAA
@M02197:102:000000000-ALU3V:1:1101:27116:13030 1:N:0:1
CAGTCAGGCCTTTCCTCCGCTTATTGATATGCTTAAGCTCAGCGGGTATCCCTACCTGATCCGAGGTCAAGAGTGTAAAAATGTACTTTTGGACGTCGTCGTTCTGAGTGCAAAGCGCGAGATGTACTGCGCTCCGAAATCAATACGCCGGCTGCCAATTGTTTTGAGGCGAGTCTACGCGCAGAGGCGAGACAAACACCCAACACCAAGCAAGGCTTGAAGGTACAAATGACGCTCGAACAGGCATGCCCCATGGAATACCAAGGGGCGCAATGTGCGTTCAAAGATTCGATGACTCAC
+
BCCCCFFFFCFFGGGGGGGGGGGHHHHHHHHHHHHHHHHHHHHGGGGGHHHHHHHHHHHHHHHGGGGHHHHGHGGHHHHHHHHHHHHHHHHGHHGGGGGGGGGHGHHHHHHHHHHHGGGGGGGHHHHHGHGGGGGHHHHHHHHHHHGGGGGGGHHHHHHHHHHHHHGGGGHHHGFGGGGGHHHGGGGHHGHHHGFFGFGHFFGGGGHHHHHHHGHFHHHHHHHHHHHHHGGGGGHHGHHHHHHHHHGGGHEHHHHHHHHHHHHHGGGGGHHHHGGGGHGGFGGGGGGGFFFFFFFA3BBA
@M02197:102:000000000-ALU3V:1:1101:10398:13135 1:N:0:1
CAGTCAGGCCTTTCCTCCGCTTATGATATGCTTAAGTTCAGCGGGTAGCCCTACCTGATTTGAGGTCTAACTAAAAGTTATTAGAGTGGAGGGAGCGAAAATTTATTACGAATTCCACTTAGACATTTAAGACGAGCCACAAGATGGCAGACGTCCAAAGCTCATACATAGAAAACTAGGTATGAGAGGTCTTATGACACTCAAACAGGCATGCCTTTCGGAATACCAAAAGGCGCAATGTGCGTTCAAAGATTCGATGATTCAC
+
1>AAAFFFBACFGD1DGCEGGGGHHCHFHCHBHGHFGGG2DFGE?:A/A1CG:C71ABGGH5DFBGH8G67GFHEF5HGFHHGB1E8GFGFEEA??5@EC@#F>FGHB<2#2/5<FBGFGE2B<>BFGGF<DHF?G?BHHHGHHFGBGGAFF@FFEGFHHGGGFFBGD2DHGFEGDFGED@<HFD11GFF@:HGGD1FHFE9HGGHFG10BFA000ECHHHHF9BFFHFGEF?ED1GFEEEECCGFFGGFA1AFFFDBFF@AAAA
@M02197:102:000000000-ALU3V:1:1101:16661:13095 1:N:0:1
CAGTCAGGCCTTTCCTCCGCTTATTGATATGCTTAAGTTCAGCGGGTATCCCTACCTGATCCGAGGTCAAGAGTGTAAAAATGTACTTTTGGACGTCGTCGTTCTGAGTGCAAAGCGCGAGATGTACTGCGCTCCGAAATCAATACGCCGGCTGCCAATTGTTTTGAGGCGAGTCTACGCGCAGAGGCGAGACAAACACCCAACACCAAGCAAGGCTTGAAGGTACAAATGACGCTCGAACAGGCATGCCCCATGGAATACCAAGGGGCGCAATGTGCGTTCAAAGATTCGATGACTCAC
+
CCCCCFFFFCFFGGGGGGGGGGGHGHHGHHHHHHHGHHHHHGHGGGGGHHHHHHHHHHHHHHHGGGGHHHHHHFHBGHHHHHHGGHHHHHHFHHGGGGGGGGGHGHHGHHHHHHHHGGGGGGGHHHHHHHGGGGGHHHHHHHHHHHHGGGGGHHHHHHHHHHHHHHGGHGGGHGGGGGGGGGHGGGGHHFHHHHGGFFGHGGGFHGHHHHHHHGHHHHHHHHHHGHHHHGGGGGHHGHHHHHHHHHGGGHGHGHHHHHHHGHHHGGGGGHHHHGGGGHGGGGGGGGGGFFFFFFFCCCCB
@M02197:102:000000000-ALU3V:1:1101:15960:13148 1:N:0:1
CAGTCAGGCCTTTCCTCCGCTTATTGATATGCTTAAGTTCAGCGGGTATCCCTACCTGATCCGAGGTCAACCTTGTAAAAATATGGGGTTGAGGCCGGGCTGAAGGACCTTGCAACTCGGTACGTGCTTTGGAAAAGCTCATTGTACCGAGGGTCCAACAGACGCCGTCATTGTCTTTGGGACCGGTGTCCGCACCAGGGCGGCACCAGAGTCCAACACCAAGCCGGGCTTGAGGGTTGATAATGACGCTCGAACAGGCATGCCCACCGGAATACCAGTGGGCGCAATGTGCGTTCAAAGATTCGATGACTCAC
+
BBBBBFFFFBFFGGGGGGGGGGGHHGHHHGHHHHHHHHHHHGHGGGGGHHHGHHHHGHGHHHHGGGGHHHGHHHHGHHHGHHHHHHGGF:GHHHGGGGGGGGHF:HHHHHHHHHEHHHGGFHGGHHGGHHHEHHHHHHHHHHHHHHHGGGGGGBFGGHGGHHGGGGGHHGHHHHHGHGHHGGGGGGCGGGGGGHGHGGGCGHFFHFGFHHGGFFFFFFFFFFEEEHGHHHHHHGHFHHHHHHHFF?GGHFEFEGGHHHGHHGGGGEGHFHFFEABHHGGGGEDHFHHEGE?HGGGFFFGGFCFFBFFDDAA3AA
@M02197:102:000000000-ALU3V:1:1101:17294:13292 1:N:0:1
CAGTCAGGCCTTTCCTCCGCTTATTGATATGCTTAAGTTCAGCGGGTATCCCTACCTGATCCGAGGTCAACCTGATAAAAAATTGGGGGTTAGACCGACCCGGAAGGACGTTGCAACTCGATACGTGCTCCCGAAAGAACTCGTTGTATCGAGGGTCCCACGGACGCCGTCATTACTTTTGAGAACCAGTCGGTTTGACCCGACTTGGTTCCAATGCCACACCCCGGGGGGTGGAGAGAAGGATAATGACGCTCGAACAGGTATGCCCTTCGGAATACCAAAGGGCGCAATGTGCGTTCAAAGATTCGATGACTCAC
+
ABB>AFFFFBFFFGGGGGGGGFEBGHHFHHGGHHHHHGHHHFGEFGEEHHHHGHHHHHHHHHHGGGEHGFFHFHFGHGHHHGEHHFHCGGEHHGHGEGFGGCCFGFGHHGFFHGHHHHHGFHHGFGGHGFGFGD9@EEGHHBFHGHGFFHFGFGFEFEGGGGCBGGGGGBHHFGEFHHHHGEHFGHDFEFFFG1GDDFGGGFHGAFFGGGFHFHHFFFBF9GGGGECGGHHHHHHHHGFHHHHFHEGGE??FHGHHHFHHGFHEAE?ECFCGEHHHGHGBFECGE?HFHHGGGGHGGGGGGGGGGF4FFFD5A3?AA
@M02197:102:000000000-ALU3V:1:1101:22286:13341 1:N:0:1
CAGTCAGGCCTTTCCTCCGCTTATTGATATGCTTAAGTTCAGCGGGTAGTCCTACCTGATTTGAGGTCAAACGTTCAATAAGTTTGTCCAATACAGGACGATTATAAGCTGAACAGACAGAGAGCAACCCACTGGCGTAGATAATTATCACACCTGTGACGGATCGCAAACGGTTCCGCTAATGTATTTCAGAGGAGCTGACCTAAAAGGCCAGCAAAAACCTCCACATCCAAGCCCCAAAGGCCAACAAAAGTTTTGAAAGTGGATAATTCCATGACACTCAAACAGGCATGCTCCTCGGAATACCAAGGAGCGCAAGGTGCTTTCAAAGATTCGATGACTCAC
+
BB@AAFDCFBCCDGGGFGGG?2AFFGHHHGHHHFGHFGFHFEGAFG2AA3BGGGGFHBFHHFHHGGFFGGHGD1BFH55GH5G5GFFGFHBGHHHHEHHGGGHGHHHFGGHHGHGFEHHGHGFEGHGFAEEG:HHGGFBCGDG>DDCFGHGFHHGFFFFFA@D.@GCFGDG<ACE/C<AGHGFGFGHBCHHHEGHHHGHHGGCGDF1F0CGDG1CFF9E<EA1F?FF1BEE/EEEGGHG1BBBE>001FGGFB12B2GHHHFBFDDG1HFCCEFHFFFHFGGBF1F1GBHGAGE////C2GGA111DEG0E00?GHFGA0FB11G33GGAA1E1FDFDFFAAA>A
@M02197:102:000000000-ALU3V:1:1101:17304:13311 1:N:0:1
CAGTCAGGCCTTTCCTCCGCTTATTGATATGCTTAAGTTCAGCGGGTATCCCTACCTGATCCGAGGTCAACCTGATAAAAAATTGGGGGTTAGACCGACCCGGAAGGACGTTGCAACTCGATACGTGCTCCCGGAAGAACTCGTTGTATCGAGGGTCCCACGGACGCCGTCATTACTTTTGAGAACCAGTCGGTTTGACCCGACTTGGTTCCAATGCCACACCCCGGGGGGTGGAGAGAAGGATAATGACGCTCGAACAGGTATGCCCTTCGGAATACCAAAGGGCGCAATGTGCGTTCAAAGATTCGATGACTCAC
+
AAAAAFFFFAFF1D1BF11E000F3333DE3FGBBHF2222DDA?EE/C1DFH1BAGFFGAG0/E/A0BB1ACG0FGF1EG/>1GFA?EGCEC6G19>E/BFFGCG/3GGCAGGE8GFFGBFF@F<GHGEHE?#<FFHHHHHFHCCE,;CAC?@ACGGF6AA::@-CADDGAGFGFFGBBHFGFGBGFE9*A<@DACFC//1F9/HFFF;F11B9<<//</E/A?E@@>=FFG9B@FB22EHFF@0BB///0B/BHGEGBACAAGGGGGGGFFEBDA011G?E000GDFD?EEA1CGGGBGB1GGFB3FFDFAAA1A
@M02197:102:000000000-ALU3V:1:1101:27981:13467 1:N:0:1
CAGTCAGGCCTTTCCTCCGCTTATTGATATGCTTAAGTTCAGCGGGTATCCCTACCTGATCCGAGGTCAACCTGAGAAGGAGAGGTTGAGCGGCGCACTCCGAGCGGCCACCGACGCGAGACAAGATACCACAACGCGAGGGGACGGACGGCGTGGCCGGCGACATTGAGGCGGGCGGCGAGGAGACGCGGCGCCCAACACCCAGCCGGGCTGGATTGGTGACAATGACGCTCGAACAGGCATGCCCCCCGGAATACCAGAGGACGCAATGTGCGTTCAAAGATTCGATGATTCAC
+
ABBABFBFFBFBFGGGFCFFGCFHHFHFGHHCDGFFFDGFHHHCCGGGHFHHFHHGEHGFHFGDAEAGFHFFHGB9HFFAAGEAEGB;GFCECGGG;GGGHGGGGGCC;7:HGGCCC8G9CDH#F@G7CHHHHHA@C?6G@GGDBG?8B@BBBB1B?FBEBBBBBFFFFFFE?B--;@--/-;4?-?29;@-;#A;B;.FCFCCA.<CCC0$/C##<;H:D/8F9<<</GFG?1%9GF1GCF31#A//EFHBGDGB111FAAA0AA13GA00A1F1GFBGGEC1CBFFFFD1@AAA
@M02197:102:000000000-ALU3V:1:1101:6899:13670 1:N:0:1
CAGTCAGGCCTTTCCTCCGCTTATTGATATGCTTAAGTTCAGCGGGTATTCCTACCTGATCCGAGGTCAACCTTGGTAAAAGTTGTCGCCGAAGCGACCAAGACCGGGTCTGGAGTGCTAGCCTAGTACGTGCCCGAAAGCTCAGTGTACAGGAGTCCTCGCAGACCCCGTCATTATCTTTGAGACGGGTGGTGCCTAAACGGCCCCGCCGACGTCCAACAACAAGCCGGGCTTGAGGGGTGATAATGACGCTCGAACAGGCATGCCCCCCGGAATACCACGGGGCGCAATGTGCGTTCAAAGATTCGATGACTCAC
+
BBCBAFFFFBFFGGGGGGGGGGGHHGGHHHHHGHHHHHHHHHHGG?EGHHHHGHGFHHGGHHFGGGGHGHHHHHHHHHHGGHHHHHHGHGGFFGGG:GGGHF;H<GGG8:FHH;HHHG;HFHHHHHHHHGHHHG:GGC/EHHHHHFHFF:HHH;GHHG;HF9GGGH#@CG5G9GGGGGGGGGGEG9FA@7CFFFFF8FF::FFFFFFCFGFFFFGGGGGGGGGGGFEEEFGBFHDGGHHHGHGHHGGGGGGHHGHFFFHHGHGGGGGGGGHGHHHFCGEFEGGGGFHHHFCFCCGGFGGGFBGGGFFFFFFFBBAAB
@M02197:102:000000000-ALU3V:1:1101:2537:13712 1:N:0:1
CAGTCAGGCCTTTCCTCCGCTTATTGATATGCTTAAGTTCAGCGGGTATCCCTACCTGATCCGAGGTCAACCTGAGAAGGAGAGGTTGAGCGGCGCACTCCGAGCGGCCACCGACGCGAGACAAGATGCCACAACGCGAGGGGACGGACGGCGTGGCCGGCGACATTGAGGCGGGCGGCGAGGAGCCGCGGCGCCCCACACCCAGCCGGGCTGGATTGGTGACAATGAGGCTCGAACAGGCATGCCCCCCGGAATACCAGAGGGCGCAATGTGCGTTCAAAGATTCTATGATTCAC
+
AAAAA@BC1AF1FDGGCGGECGGHHGFHBGHHBHB1GGGHFFF0/AAE11FBCGGHHHFADFFFE/EF1GBCGFHHHHHHGFBAEGBGBF:;/EGGGCGHH?CC@C+?9@/F;CCCGGFGG?FHHHBGHFFGC;GGCFFEBBEG@B?E@;@@@@@@@F@@?9FFFBFAFF@@@;-9??AFF9?=@&9?@@A-;-;>(B.;..@$;GGGE<0BHH:ADDF1;>;DCA5>#/98/FFFF<G9:G4>//?EEF2BHHGHGHFCAEFGABFDAEEA1GFB333B31B11@33FBFAA>>1
@M02197:102:000000000-ALU3V:1:1101:17480:13753 1:N:0:1
CAGTCAGGCCTTTCCTCCGCTTATTGATATGCTTAAGTTCAGCGGGTATTCCTACCTGATCCGAGGTCAACCTTGGTGCCGCCGGAGCGGACTTGTGGGGGGTTTAGAGGCAGGACGCCGAGGGATCCCAATGCGAGGCTGATGCTACTGCGCAAAGGAGAGGGCCTTCGGGTCCGCCACTGGTTTTAGGGGCCTGCCGTGGCAGATCCCCAACGCCGGGCCACAGGGGCTCGAGGGTTGAAACGACGCTCGGACAGGCATGCCTCCCAGGATACTGGAAGGCGCCATGTGCGTTCAAAGATTCGATGATTCAC
+
CBCCCFFFFCFFGGGGGGGGGGGHHHHHHHHHHHHHHHHHHHHGGGEGHHHHHHHHHHHHHHHGGGGHHHHHHHHHHGHGGGGGGGGGGGGGGHHGHGGGGGGGGGFGGGGGGGGGGFFFFFFFDFFFFFFFFFFFFFFFFFFFFFFFFFFFFGFFFFFFFGGEFFFFGGGGEBFFGHFGHGGHFGFFGGGDFFGGGFHHHHHHGFFGGHGFFGGGGEGEGGHGHGGGFFFGGHGHHHHGGGGGGGGGGGGFGFEHHHHFFGGGGGHGHHHHHHHHHGGGGGGHGFFGGGGHGGGGGGGGGGFFFFFFFCBCCC
@M02197:102:000000000-ALU3V:1:1101:7543:13891 1:N:0:1
CAGTCAGGCCTTTCCTCCGCTTATTGATATGCTTAAGTTCAGCGGGTATTCCTACCTGATCCGAGGTCAACCTAAAAAAAGTTTTTAGAGGCGACCGGGTCCCTGGGCCCTTGAAACTCTACGCGTGCTCCGGAAAGCTCAGTGCGAAGAGGGTCCCTGGGACGCCGTCATTGTCTTTGAGACCAGTTGGCCGATGAAGGCCAACGCGGTCCAACACCAAACCCGGGGGTTTGAGAGAGGATAATGACGCTCGAACAGGCATGCCCTTCGGAATGCCAAAGGGCGCAATGTGCGTTCAAAGATTCGATGACTCAC
+
A?ACBFFFFCFFGGGGGFGGGGGHGHHHHHHHHHGHHHHHHHHGGGGGHHHHHHHHHHGHHHHGGGGFFHHHHHHHHHGGGFGHHGHHHHGGGGGGFGGCGHH;GHGHHGHHFHHGGHHHGHGGGCGGGFHGGFGGHH9HHGDGHGFCFGGHGGHFHHGGGGG@DGGHGGGGHGGGHHGGDEGHGFC?GGFGHHHFHFHHGDEFFFFFHHDGFGFGGGFFFGGGGFGGFEGHHHHHHHHHHHHGGGGEA2ACGHHGGHHHHGGGGFEAFHGHHHHHHHHGGGGGHHHGGGGGHGGBGGGGGGGFFFFFFFBBBBB
@M02197:102:000000000-ALU3V:1:1101:19472:13913 1:N:0:1
CAGTCAGGCCTTTCCTCCGCTTATTGATATGCTTAAGTTCAGCGGGTATCCCTACTTGATCCGAGGTCAACCATGTAAAAATAGTTAAAGGTGACCGGGCTGAAGGTCCTAAACTCGAGTGCGTGCTTTAACAAAGCTCATTGCACCGAGGGTCCTACAGACGCCGTCATTGTCTTTGAGACCGGCATCACTTTCGTGACGAGAGGTCCAACACCAAGCCAGGCTTGAGGGGTGATAATGACGCTCGAACAAGCATGCCCATCGGAATACCAATGGGCGCAATGTGCGTTCAAAGATTCGATGACTCAC
+
BACCCFFFFCFFGGGGGGGGGGGHHHHHHHHHHHHHHHHHHHHGGGGGHHHHHHHHHHHHHHHGGGGHHHHHGHHHHHHHHHHHHFHHHHHFHHHHGGGGGGHHHHGHHHGHGHHHGHGGHHGFGGGHHHHHHHHHHHHHHHHHHHHHGGGGGGHHHHHHHHGGGHHHHHHHHHHHHHHGHHGHGGFGGGGGGGGGGGGGHGHHHFFGHGHGHGGHHHHGHGHHGHGGGHHHGHHGGHGGGGGHEGHHHHHGHHHHHHFGGGHHHFHHHHHHHGGGGFGHHHGGGGHGGGGGGGGGGFFFFFFFBBBB@
@M02197:102:000000000-ALU3V:1:1101:26825:13914 1:N:0:1
CAGTCAGGCCTTTCCTCCGCTTATTGATATGCTTAAGTTCAGCGGGTATTCCTACCTGATCCGAGGTCAACCTGAGAAATAATAAAAGGTTAGACCGACCCGACGAGGCCTTGCAACTCCCCGCGTGCCTCGAAAGACTCGTTGCGAAGAGGGCCCCACGGACGCCGTCATTGTCTTTGAGACCAGTTGCGGACGGAGCCACAACGCGGTCCAACACCCGACCCGAAGGTTGGAGAGAGGATAATGACGCTCGAACAGGCATGCCCATCGGAATACCAGGGGGCGCAATGTGCGTTCAAAGATTCGATGACTCAC
+
BBBCAFFFFCFFGGGGGGGGGGGHHGHHHHGHHHHHHHHHHHHGGGGGHHHGHHHHHHHHHHHGGGGHHHHHHHHHHHHHHHHHHHHHGHGHFHHHGGGGGGGGGGGGGGHHHHHHHHGHHGGGGGGGHHGGGHGGFDHHGHGHGFGGGGHGGGGGGGGGGGGGGGHGFFGGFFHHGHGFHFHGFFFGGGGHFFFGFDAEFGGGGGGHHHEHFEFFGFFFFFGGHHHGHHHHHHHHHHHHHBGHGFDGGHHGHHHHHHHHHFHHDE1GHHGHHHHHGGGGGGGGHFHHGFAGGGGGGGGFGGFBFFFFFFBBBBB
@M02197:102:000000000-ALU3V:1:1101:14625:13943 1:N:0:1
CAGTCAGGCCTTTCCTCCGCTTATTGATATGCTTAAGTTCAGCGGGTATTCCTACCTGATCCGAGGTCAACCTGAAAAATATATAAATGGTTGGCCGGGTCCCCGAGACCTTGCGACTCGACGCGTGCTCCGGAAAGCTCAGTGCGAAGAGGGTCCCACGGACGCCGTCATTGTCTTTGAGACCAGTTGGTTCCCGGGGGGAGCCAACGCGGTCCAACACCAAACCCCGGAGGGTTTGAGAGAGGATAATGACGCTCGAACAGGCATGCCCTTCGGAATGCCAAAGGGCGCAATGTGCGTTCAAAGATTCGATGACTCAC
+
CCCCCFFBFBFFGGGGGGGGGGGHHHHHHHHHHHHHHHHHHHHGGGGGHHHHHHGHHHGHHHGGGGGHHHHHHHHHHHHHHHGHHHGHHGHHGGHHGGGGGHHHGGGGGGHHHHGGGGGGHGGGGGGGGHHGGGGGHHHHHHHHHGGGGGHHGGHHHHHGGGGGGFGDGHHHGHFGGGHHHGFFHGHHGFFFGFFFFFGGHHHFFGFGGGHHHHHGHGHGGGGGGGGGGHHGGHHHHHHHHHHHHHHHGGGGCGGHGHHHHHHGHHGGGGGGGGHHGHHCHHHHFGGFGGHGHGGGGHGGGGGGGCGFFFFFFFFBBBBB
@M02197:102:000000000-ALU3V:1:1101:15559:14023 1:N:0:1
CAGTCAGGCCTTTCCTCCGCTTATTGATATGCTTAAGTTCAGCGGGTATCCCTACCTGATCCGAGGTCAACCTTAGAAATGGGGTTGTTTTACGGCGTAGCCTCCCGAACACCCTTTAGCGAATAGTTTCCACAACGCTTAGGGGACAGAAGACCCAGCCGGTCGATTTGAGGCACGCGGCGGACCGCGTTGCCCAATACCAAGCGAGGCTTGAGTGGTGAAATGACGCTCGAACAGGCATGCCCCCCGGAATACCAGGGGGCGCAATGTGCGTTCAAAGATTCGATGACTCAC
+
BCCBCFFFFCFFGGGGGGGGGGGHHGHHHHHHHHHHHHHHHGHGGGGGHHHHHHHHHHHHHHFGGGGHHHHHHHGHHHHHHHHGGGGGHHHHHFFGGGGGGHHHHGGGGGGHGGHHHHHHGGGGGGHHHHHHHHHGGGGGGFHHGGGGGHHHHHHHGHHGGGFGGGGGGGGGGGGGGFGGGGGGGGGGGFGGGHHGHHHGGHGGGHHGHHHHHHHHHHHHHHGGGGGGGHGHHHHHHHHHFGGGGGGGHHHHHHHGGGGGGGGHHHHGGEGGGGGGGGGGGGFFFFFFFCBABA
@M02197:102:000000000-ALU3V:1:1101:28240:14142 1:N:0:1
CAGTCAGGCCTTTCCTCCGCTTATTGATATGCTTAAGTTCAGCGGGTAGTCCTACCTGATCTGAGGCCAGAGTTACAAGTATGGTGTTATGAGCAGTGCTACAAGTCAACTCGACGAAACGTATTACGCCAGGCCACCATCACACCACTAACGCTTTTAAGGCGAGCCAGCAATAGGCAACGCCCAAATCCAACCAGCCGGGTAGAACCCGAAAGGTTGAGTCTACATGACACTCAGACAGGCATACCCTCCGGAATACCAGAGGGTGCAAGGTGCGTTCAAAGATTCGATGACTCAC
+
A?BAAFFBFBFFGGGGGGFEGGGHHGHHHHHHHHHHHHHHHGHGGGGEEGHHHGHHHHHHHHHHHGGGGHHHHHHHHHHHHGHHGG8FGHHHHGHHHHHHHGHHHHGFHHHGGGGHGHHGHHGGHHHFGGGGEHGHGHHHGHHHGGHHHHHGGHGGGGHHGGHGGGGHHHHHHHFGHHHHHHGGGFHFHGGGFGGGEGGGFHFFGFFGEGHHFHGHGHHFHGFFHFFFHGFFHGGFGFBFHFHGGEGGGGGHHHCHDFHGHGFGGFHFHFHGGGFFFGFGGGGGGGFBFFFFF?BAAA
@M02197:102:000000000-ALU3V:1:1101:28257:14125 1:N:0:1
CAGTCAGGCCTTTCCTCCGCTTATTGATATGCTTAAGTTCAGCGGGTAGTCCTACCTGATCTGAGGCCAGAGTTACAAGTATGGTGTGATGAGCAGTGCTACAAGTCAACTCGACGAAACGTATTACGCCAGGCCACCGTCACACCACTAACGCTTTTAAGGCGAGCCAGCAATAGGCAACGCCCAAATCCAACCAGCCGGGTAGAACCCGAAAGGTGGAGTCTACATGACACTCAGACAGGCATACCCTCCGGAATACCAGAGGGTGCAAGGTGCGTTCAAAGATTCGATGACTCAC
+
AAAAAD111AFFFGGFG11?EEEF3B3EBGFHFFBBGFHFBDFGGGGCCGB2DFCEGHGHE212G/BEEGGFHBG;9DFBFG9:G.G+DB9$BFDF@E#FD7B5;B1FF@2DG/9>@EF<FFFG:HD9A:CC/<</<@#F<7DFGCGH1F><0<CGFDFGGE01@?@CFD1CCGDD?BGC<#<3FEFC(0/FCG>//>A?9B(FE?FF6>B39AB9F%3@B@9BFGFFG4GF5:'D3FGHGHHFF1?CGEE3FEHHHHCF2ACDHGFC5HHE2EE4EFG5CGGEGGC4DB5FF@BBA3
@M02197:102:000000000-ALU3V:1:1101:28025:14150 1:N:0:1
CAGTCAGGCCTTTCCTCCGCTTATTGATATGCTTAAGTTCAGCGGGTACCCCTACCTGATCCGAGGTCAACCTTGTGAAAGATTTAACGGCCGCGGCCACCCGCACTCCGAAGCGATTAATGAAATCACAACGCTTGGAGACGGACAGCTCAGCCGGAGACTTTGAGGCGCGCGGAACACCGCGGCGCCCAATACCAAGCCAGGCTTGAGTGGTGAAATGACGCTCGAACAGGCATGCCCTCCGGAATACCAGAGGGCGCAATGTGCGTTCAAAGATTCGATGATTCAC
+
CCCDCFFFFCFFGGGGGGGGGGGHHHHHHHHHHHHHHHHHHHHGGGGGHHHHGGHHHHHHHHGFGGGGHHHHHGHHGHHHHHHHHHHHGGGGGGGCGGGGHGFGCGGHHGGGGGGGHHGHHHHHHHHHHHHGFGHHHGHHFGHHHGGGHHGHHHHHHGHGGHGGGGGGGGGGGHHGGGGGGFGFFAGFFHHGFFGGHFHHGHGHHFFHHHGHHHHFGHFFFFFHGFHHGGHHFFFFFGGFFGHHHGBHHGHHHGGGGGGCHHGGGGHGGGCFGGGGGFFFFFDDA3BAA
@M02197:102:000000000-ALU3V:1:1101:15197:14239 1:N:0:1
CAGTCAGGCCTTTCCTCCGCTTATTGATATGCTTAAGTTCAGCGGGTATCCCTACCTGATCCGAGGTCAAGAGTGTAAAAATGTACTTTTGGACGTCGTCGTTCTGAGTGCAAAGCGCGAGATGTACTGCGCTCCGAAATCAATACGCCGGCTGCCAATTGTTTTGAGGCGAGTCTACGCGCAGAGGCGAGACAAACACCCAACACCAAGCAAGGCTTGAAGGTACAAATGACGCTCGAACAGGCATGCCCCATGGAATACCAAGGGGCGCAATGTGCGTTCAAAGATTCGATGATTCAC
+
CDCCCFFFFDFFGGGGGGGGGGGHHHHHHHHHHHHHHHHHHGHGGGGGHHHHHHHHFHGHHHGGGGGHHHHGHHHHHHHHHHHHHHHHHHHGHHGGGGGGGGGHGHHHGHHHHHGHGGGGGCFHGHHHGHGGGGGGGGCHHHHGFHHCGGGGGGHHHHHHHHHHGHGGHGHHGGGGGGGGGHHGGGGGHHHFHGFFE?GHHFFGHGHFFGHHHGHHHHGHHHHHFHHFHGGGFGHHGHHHHGHHHHGGGHHGGHEHHHHDCHHGGGGGGHGHHGGFGFFGGGGGGGGGFFFFBFFAAAAA
@M02197:102:000000000-ALU3V:1:1101:16457:14247 1:N:0:1
CAGTCAGGCCTTTCCTCCGCTTATTGATATGCTTAAGTTCAGCGGGTATCCCTACCTGATCCGAGGTCAAGTCATGAAATTGCTTGCTGGACGCTGATCCGCCGGGGCTCCGAGAAGCGCAAATGTGCTGCGCGAGAAGCCGACGAGACCGCTGCCAATGACTTTGAGGCGAGTCCGCGCACGGAGGCGGGACAGACGCCCAACACCAAGCATAGCTTGAGGGTGTAAATGACGCTCGAACAGGCATGCCCCACGGAATACCGAGGGGCGCAATGTGCGTTCAAAGATTCGATGATTCAC
+
BCBCBFFFFCFFGGGGGGGGGGGHHHGHHHHHHHHHHHHHHHHGGGGFHGHHHHHHHHHHHHHGGGGHGHHHHHHGHHHHHHHHHHHHHHHHGGGGGHHHHGGGGGGGGHGGGGGGHHGGGGGHHHHHHHHGGGGGGGHHHGGGGGGGGGGGGHGHGHHGGHGGHGGGGEHGGFGGGGGGHFHGGGGGGHHHGGEFFFGGHGG?BGHHHFGHHHHHGHHHGHHGHHHHHGGFGGHHGHHHHHHGHGGGGGEFBFHHHGHGGGGHGGGGGHGHHEEGGGGGGGGGGGGGFFBFFFFBBBBB
@M02197:102:000000000-ALU3V:1:1101:26119:14243 1:N:0:1
CAGTCAGGCCTTTCTTCCGCTTATTGATATGCTTAAGTTCAGCGGGTAGTCCTACCTGATCTGAGGTCTATCACAAGAGTCCGCTCGCAGAGCGAGGGCGGTTTCAAGGAAGCCTGCCGTCCCAAGGTCGAGCGATACATATCACGCAGGACAAAGGGCCGCAAGGCCACCGATGCATTTGAGGCGAGCCCGGCAAGGGGCAACACCCAAGTCCGACCCCCCCGTGCAGGACACGAGGGGACGAAAGCTGACGTGACACTCAGACAGGCATACCCTCCGGAATACCAGAGGGTGCAAGGTGCGTTCAAAGATTCGATGACTCAC
+
CCCCCFFFFBFFGGGGGGGFGGGHHHHHHHHHHHHHHHHHHHHGGGGGGHHHHHHHHHHHHHHHHGHHHHHHHHHHGHHHHHGGGGGGGGGHHGGGGGGGGBFGHHHHHHHHHHHHHHG:GGGHHHGHHGGGGFGFGGH:HHHHHGHGGGGHHHHHHGGGGBCGGGFGGGGGFFFFFFFFFFFFFFFFFFFFFFFFFFFFFFFFFFFFFFFFFFFFFFGGGGGHHHHGHHHHGGGHHGGGHGHHHHH?GHHGHHHHFHHHHHHHHHHHHHGEGGGGGHGHHHGHCHHFGGHHHHHHHFGGGGGGGGGGGGGGFFFFFFFBCBA?
@M02197:102:000000000-ALU3V:1:1101:14411:14268 1:N:0:1
CAGTCAGGCCTTTCCTCCGCTTATTGATATGCTTAAGTTCAGCGGGTAGTCCTACCTGATCTGAGGTCAAATCAAGAGTGCATTGACTGCGGTTTAGAGTGCAGACGGAGACAACTGATGTTTCGTCACACTAAGGCATTTAAGGAAGGCCAGAGGCGATCCCAAAGCTCAATGACGGTCAAGAAACCGCCAGAGAGAAGGTCTAATGACACTCAGACAGGCATACCCTTCGGAATACCAAAGGGTGCAAGGTGCGTTCAAAGATTCGATGATTCAC
+
CCBCCFFFFCFFGGGGGGGGGGGHHHHHHHHHHHHHHHHHHHHGGGGGGHHHHHHHHHHHHHHHHGGHHHHGHHHHHHHHHHGHHHHHHHHGHGHHHHHHHHHHHHHGGHHGHHHHHHHHHHHHHHGHHHHHHHHHHHHHHHHHHHHHHHHHGHFGGGGGGHHHHHHHHHHHHEHHHHHHHHHGHHEHGGGGHGHHGHGHHFGGHHHHFHFHHGHGHHHGHGGFFGGFGFHHHHHHHHFHHFGHH<HHHHGGGGHGFGCGGGGGGFFFFFFFBBBBB
@M02197:102:000000000-ALU3V:1:1101:19038:14197 1:N:0:1
CAGTCAGGCCTTTCCTCCGCTTATTGATATGCTTAAGTTCAGCGGGTATTCCTACCTGATCCGAGGTCAACCTGAAAAAATAGTTTTTGAGGAGGCCGGGTCCCCGAGACCTTGCAACTCGACGCGTGCTCCGGAAAGCTCAGTGCGAAGAGGGTCCCACGGACGCCGTCATTGTCTTTGAGACCAGTTGGGGGGCCGCAAACGGTTCCCCAACGCGGTCCAACACCAAACCCGGGGGTTTGAGGGAGGATAATGACGCTCGAACAGGCATGCCCTTCGGAATGCCAAAGGGCGCAATGTGCGTTCAAAGATTCGATGACTCAC
+
BCCBBFFFFBFFGGGGGGGGGGGHHHHHHHHHHHHHHHHHHHHGGGGGHHHHHHHHHHGGHHHCEGGHHHHHHHHHHHHGHHHFHHHGGGGGHGGGGGGGGGHHGGGGGGGHHHHHHHHHGFGGGGGGGGHHGGGGGHHHHHHGHHFGCGGGFGGHHHHHGGGGFFGGGGGGGHHFFFGFFFFFFFFFFFGGGGGGGHFHGGGGGGGFFFFFFGGGHHHHHGFFFGGGFFGGGGGGGG3FHHHGGFHHHGHHHGGGGEBHEHHFHHHHHHEGGGGGGHHHHHHHHHHHGGGGGHHHHGGGGHGGGGGGGGGGFFFFFBFBBBBA
@M02197:102:000000000-ALU3V:1:1101:21794:14436 1:N:0:1
CAGTCAGGCCTTTCCTCCGCTTATTGATATGCTTAAGTTCAGCGGGTATCCCTACCTGATCCGAGGTCAACCTTGTAAAAATATGGGGTTGAGGCCGGGCTGAAGGACCTTGCAACTCGGTACGTGCTTTGGAAAAGCTCATTGTACCGAGGGTCCAACAGACGCCGTCATTGTCTTTGGGACCGGTGTCCGCACCAGGGCGGCACCAGAGTCCAACACCAAGCCGGGCTTGAGGGTTGATAATGACGCTCGAACAGGCATGCCCACCGGAATACCAGTGGGCGCAATGTGCGTTCAAAGATTCGATGACTCAC
+
BBBBBFBFFBFFGGGGGGGGGEGHHHCHHHHHHGHGFHHFFBBGGGEEHFHHHFGHHFGDHHHGCFDHHGHHHHHHHHFFHHHHFHGGGGGGHEFGCGGGGDHGGF<HH:FFHG:HHHGGFHGGHHHGHHHHHHH<HHHBFHGGHHHHGDCGFDHHHHHGHFHCD?FFGGHHGFHHFFFH?EGGGGFGCFG7GAGGFFFFFAG>CFFFFFA1FFFBF7FF@A/AAFFFFFFFEFBDFF;BBFFF/>??F//DFGFFGF0G0FEE/A/B222BDF0CF0E0AA01BBFEA0B1B1DF33EA1A113D@B11111>
@M02197:102:000000000-ALU3V:1:1101:17819:14427 1:N:0:1
CAGTCAGGCCTTTCCTCCGCTTATTGATATGCTTAAGTTCAGCGGGTATTCCTACCTGATCCGAGGTCAACCTGAAAAAAGTTTTTAGAGGCGACCGGGTCCCTGGGCCCTTGAAACTCTACGCGTGCTCCGGAAAGCTCAGTGCGAAGAGGGTCCCTGGGACGCCGTCATTGTCTTTAAGACCAGTTGGGCCATAGAGGCGGTCCAACGCGGTCCAACACCAAACACGGGGTTTGAGAGAGGATAATGACGCTCGAACAGGCATGCCCTTCGGAATGCCAAAGGGCGCAATGTGCGTTCAAAGATTCGATGACTC
+
CCCCBFFFFCFFGGGGGGGGGGGHHHHHHHHHHHHGFHHHHHHGGGGGHHHHHHHHHHHHGHHGGGGHHHHHGHHHHHHGGGHHHGHHHHHGGGGGGGFFDHHHHHGHHGHHHHHHHHHHHHGGGGGDGHHGGGGGHHHHHHHHHGGGGGHHGGHHHHHHGGGGGGHHHHHGHGGHHHHHHHFFHGFGGHHHFHHFGGGGGHFHFAGGGGGFHGHHGGFHEHHGHGGGGGGH<HHHHHHHHHGHFFGGGGCDFGGGHHHHFEHHGGGGFCGHFHHGGHHHGHGGGGGHHHHGGCCGGGGGGGGGFFBFFFFBBBBB
@M02197:102:000000000-ALU3V:1:1101:27660:14385 1:N:0:1
CAGTCAGGCCTTTCCTCCGCTTATTGATATGCTTAAGTTCAGCGGGTATTCCTACCTGATCCGAGGTCAACCTGTGAAATAATAAAAGGTTTAGACCGACCCGACGAGGCCTTGTAACTCCCCGCGTGCCTCGAAAGACTCGTTGCGAAGAGGGCCCCACGGACGCCGTCATTGTCTTTGAGACCAGTTGCGGACGGAGCCACAACGCGGTCCAACACCCGACCCGAAGGCTGGAGAGAGGATAATGACGCTCGAACAGGCATGCCCATCGGAATACCAATGGGCGCAATGTGCGTTCAAAGATTCGAGGACTCAC
+
AABBBFBFFBFFGGGGGGGGGGGHHHHHHHHHHHHHHHHHHHHGGGGAGHHHHHHHHHHHHHHGGFGHHGHHHA5@FGB5@GDB4D33B@B3FHHBCFFG>EC3@@//<CF.98HH<HB;@G;CGGGGGHHHD;0<<F<DGF7EFD@CCE.A9:A.@A:AA;9C?BGC9AD3/C>B111;F1AGFG@:@BBDFFAAFFABAFGFEDF=9GBHGCGEEEDDB/FEGB1FEB*BHGHH:F@1F:EHGEB/EA0F/FFAHHHHFGHFFCFGGHFHGG1GFHGHEAEA0HDHHEGGCCGDGGGGF1GEA>1@111AAAAA
@M02197:102:000000000-ALU3V:1:1101:5743:14530 1:N:0:1
CAGTCAGGCCTTTCCTCCGCTTATTGATATGCTTAAGTTCAGCGGGTAGTCCTACCTGATTTGAGGTCTAAACTAAAAGTTTATTAGAGTGGAGGGAGCGAAAACTTATTACGCAGTCCACTTAGACATTTAAGACGAGCCGTAACCGGCAGCGTCCAAAACTCATATACAGAAAACTGCATATGAGAGTCTGTATGACACTCAAACAGGCATGCCTTTCGGAATACCAAAAGGCGCAATGTGCGTTCAAAGATTCGATGATTCAC
+
BBBABFFFFBFFGGGGGGGGGGGHGHHHCGHGHHHHHFGHGG;GGG991FGH:;HHG9GHH/HGGHH:9HHHHHHEGHGHFBHGGGEGHFFGHGGFG1E*FFC56FHHHFHH/E?#8HHFHGFGDF53G6DHHHFF<B</DGEEDEGFGFC@EEAE<HHGDGFGHHHB2G@2GFHHGBGGHFCGHHHHGDEHHHHGEF1AFGBCBHGGGGEA0GGGGGCFHHHGF;CGBHGE8GCGDFG;EEEGF1GEDG3EGGFCDFD3D1AAAA
@M02197:102:000000000-ALU3V:1:1101:8829:14539 1:N:0:1
CAGTCAGGCCTTTCCTCCGCTTATTGATATGCTTAAGTTCAGCGGGTAGTCCTACCTGATTTGAGGCCAGATGTCAAGAATTATACACACAAGTGCGTATGGGGTATAGAAAGCAGACTATTGTCAAAGTCCTGGCCACAAGCGAACTTGTGTCCTAAGCGAAATACTTATTACGCCTAGGGGAACCAGTGCAAAGACTAATCCAGCTCACATTTTTAAGGCGAGTCAACTCATCATTGACAAACGCCCACATCCAACATCCAAGCTTGGATTAACCAAACTTGGAGTTGAGGTTTTCATGACACTCAAACAGGCATACTCTTCGGAATACCAAAGAGTGCAATTTGCGTTCAAAGATTCGATGATTCACC
+
BCCABFFFFCFFGGGGGGGGGGGGHHHHHHHGGHHHHHHHHHGGGGGGGHHHHHHHHHHFHGFHGHGGHGHHHHHHEGHHHGGHHHHEHGGGGHHHGGGFHHEGEFHHHHHHHHHHHHGHHHHFFHHHHHHHHHGHHHGHHHHGGGGHHHHHHHHHHHHHGGFGHHHGHHGHHHGGCHGFHGGGHHGHHHHHHHHHHHHHHHHHHGHGHHGHHGGGGGFGGGGGGHFGFGHFHHGHHHHHGGGGGGFB?HGHFAHEHHHHGFHHGHHGHHHHHHHGGHHEHHHHHHFHHHHGHHHHGHHHHFFGAHHHGFHHHHHHGFFGEEFHHHGDF2HHHGHHHHFHGHHFFEGGHGGGGGGEGGGFFFFFFFAAAA>
@M02197:102:000000000-ALU3V:1:1101:27202:14544 1:N:0:1
CAGTCAGGCCTTTCCTCCGCTTATTGATATGCTTAAGTTCAGCGGGTATTCCTACCTGATCCGAGGTCAACCTTGGTGTTATTCCGGCTCCTTGCGGAGGCCGAAAAGGGTTGGACGGGTCTGAATTTCTAGCCGAGTACGTGCCCGAAAGCTCAGTGTACTGGAGTCCTCACAGACGCCGTCATTATCTTTGGGGCCCGTCCCGCCGCGAGGCGGGGCGTGGTCCAACAACAAGCCGGGCTTGAGGGGTGATAATGACGCTCGAACAGGCATGCCCTTCGGAATACCAAAGGGCGCAATATGCGTTCAAAGATTCGATGACTCAC
+
B?ABBFFFFBFFGGGGGGGGGGGHHHHCHHHGHHHHHHHHHEFEEGEEBEHFHHEHHHGHHHHGGGGHHHGHGHHHGGHGHHHHHEGGGGGGHHHFGFFGG89EGGGHGGGHGG;;GG:CG:HHHHH::;HHHHG:G9HHFGHHHHGG/@DHH9HHHGHH:GHH;9GFH9HGGGFGG??DGAFGGGGGGGGGBF?DFF9FFFFFFFDDFFFGGFFFGFEGHHFGHHGFGEHGFGGFFFEHFHHGGGHHHHHFHHHGGGGGHHEGHHFGFEHGGFDDGGGHHHGGBHHHGHGGGGEBFHHGEEECF5GFGFGGGFFFFFFFFABBBB
@M02197:102:000000000-ALU3V:1:1101:27186:14552 1:N:0:1
CAGTCAGGCCTTTCCTCCGCTTATTGATATGCTTAAGTTCAGCGGGTATTCCTACCTGATCCGAGGTCAACCTTGGTGTTATTCCGGCTCCTTGCGGAGGCCGAAAAGGGTTGGACGGGTCTGAATTTCTAGCCGAGTACGTGCCCGAAAGCTCAGTGTACTGGAGTCCTCACAGACGCAGTCATTATCTTTGGGGCCCGCCCCGCCGCGAGGCGGGGCGTGGTCCAACAACAAGCCGGGCTTGAGGGGTGATAAGGACGCTCGAACAGGCATGCCCTTCGGAATACCAAAGGGCGCAATATGCGTTCAAAGATTCGATGACGCAC
+
AB3AAFBBFBFFGGGGGC?EFGGHHHCFHHGGGHGHHGHHHHGGGGAAGGBFHHH1FFHHHHHEEEGGHHHHHGHFDCHEFGFFG3EEGGFHGD@E>?@EEGEGE?@HD94BDC9@AB6CDH8GBGH<H<GHHHB?DFFGGFFFC9DD<CAGH4GGFCC;G8GFF9GEH:GH;GG;G-A/@2?DABB:F;FGBB.;;B-@#?ADCBB<B?GGGGGCC=/EGGFA/9F<AB;;AGGCEG?D1FF8F@BB2BHGGHEEEE/?0/A2FA1HFF0C/EEEA//F2GFGFHFBGFE0A0AGFGDCECEF1FGGFFGEB1C1BCAA>1>AA1
@M02197:102:000000000-ALU3V:1:1101:27237:14645 1:N:0:1
CAGTCAGGCCTTTCCTCCGCTTATTGATATGCTTAAGTTCAGCGGGTAGTCCTACCTGATTTGAGGTCTAAACTAAAAGTTTATTAGAGTGGAGGGAGCGAAAACTTATTACGCATTCCACTTAGACATTTAAGACGAGCCGTAACCGGCAGCGTCCAAAACTCATATACAGAAAACTGCATATGAGAGTCTGTATGACACTCAAACAGGCATGCCTTTCGGAATACCAAAAGGCGCAATGTGCGTTCAAAGATTCGATGACTCAC
+
ABBBBFBBFAFFFGGFGGGGGGGHHHHHGHHHHHHGHHHH<H;GGG9:FHHHHHHHHHGHHHHHGHHH:HHH<7HHHHHFGGHHHHHGHDHFHGG<AEGFGFGCFHHFFG8DGEEEEBGHHFHEGH45BF:EH8HGDCFGGHGEEGHHEGGGGGGGHHHHHHGHGEEHHHHHHHHGFGHHGHHHHHHHCFGHHGHHHHGGGHGGHHHHHHHHHHGGGFGHHHHHHHGHHHGGGGGHHHHGGGGHGGGGGGGGGGFFFFFFFBBACB
@M02197:102:000000000-ALU3V:1:1101:17358:14694 1:N:0:1
CAGTCAGGCCTTTCCTCCGCTTATTGATATGCTTAAGTTCAGCGGGTAGCCCTACCTGATTTGAGGCCAGAGTACAATGTATAGTTGTATGCGTACGACGAAACTTATTACGTCTGCATAATGCTTTTAAGGAGAGCCAACAAAGGCAAACTCCCAAATCCATCTAATTCAGAAACCCGAATAGATGAGTCTACATGACACTCAAACAGGCATGCCCTCCGGAATACCAGAGGGCGCAAGTTGCGTTCAAAGATTCGATGACTCAC
+
BABAAFFFFBFFGGGGGGGGGGGGHHHHHHHHHHHHHHHHHHHGGGGGFFHHHHHHHGHHHHHGGHGGHHHHHHHHFHGGHHGHHFHFGHDGGGEEGGEGGEHHGGGHHHHGHHHGHHGHHHHGGGGHHHHBHFGFHHGFFHHHHHHHFGGHHHGHFHHFHHHHHHHHHHGFHFGHFGCHGECDFBEGG@BGHHHHGHHFHGGHHHHHFFHHGGGFG1FEAFF@AAFFFG?CEFEGCHGFGGFHGGGGGFGGGGFFB5FD@AAA>3
@M02197:102:000000000-ALU3V:1:1101:20677:14759 1:N:0:1
CAGTCAGGCCTTTCCTCCGCTTATTGATATGCTTAAGTTCAGCGGGTAGTCCTACCTGATTTGAGGCCAGATGTCAAGAAGTTACACACAAGTGTGTAGGGTATAGAAAGCAGACTATCGTCAAGTCCTGGCCACAAGCAAACTTGTGTCCTAAGCGAAATACTTATTACGCCTAGGGGAACCAGTCAAAGACTAATCCAGCTTACATTTTTAAGGCGAGTCAACTTGGCATTGACAAACGCCCACATCCAACATCCAAGCTCGGATTAACCAAACTTGGAGTTGAGGTTTTCATGACACTCAAACAGGCATACTCTTCGGAATACCAAAGAGTGCAATTTGCGTTCAAAGATTCGATGATTCAC
+
CCCCCFFFFCFFGGGGGGGGGGGHHHHHHHHHHHHHHHHHHHHGGGGGGHHHHHHHHHGHHHGHGHGGHHHHHGHHHHHHHHHHGHHHGGGHGHHHHHHHGGGHHGHHHHGGHHHGHHHGHHHGHHHHGHHHHFGEHHHHHHHHHHHFHHHHGHGHGGHFHHHHHHHHHGGGHHGHHHGGGGHHHGHHHHHHHHHHHHHHHHHHHHHHHHHHHHGFFHHHHHHHFHHFHHHHHHHGFGGGGGHHHHHGGHHHFHEGHHGCGGGHGHHGHHGGHHFFEHHHHHFGHHGHHGHHHHHHHGFGGHHHHGHGGHFHHHGGGGGHHHHHHHHHHHHHHHGHHHGGGGHGGGGGGFGGGBFFFFFFAA3AA
@M02197:102:000000000-ALU3V:1:1101:17644:14758 1:N:0:1
CAGTCAGGCCTTTCCTCCGCTTATTGATATGCTTAAGTTCAGCGGGTAGCCCTACCTGATTTCAGGTCAAAGTCAAAAGGTGCGCGATGGCAGGTTCTGAGCAGTCATCACCACAAGGAGAGACGAAACTTATTACGTCTAACACTGATGTGGGATGTTCCACTAAGTCATTTGAGGCGAGCCATTGCTGGCAGACGCCCAAGTCCAAGCCTAACATGTTCAGAAAACATATTAGATTGAGATTTCATGACACTGAAACAGGCATGCCTTTCGGAATACCAAAAGGCGCAAGGTGCGTTCAAAGATTCGATGATTCAC
+
DDDDDFFFFBFFGGGGGGGGGGGHHHHHGHHHHHHHHHHHHHHGGCGGGGHHHHHHHHHHHHHHHGHHHHHHHHHHHHHGHHHGGGGGGGHHGG8GHHHHHHHGHHHHHHHHHHHHHGGHGGHHHGGGGHHHHHHHGHHHHHHHHHHHHHGHHHEHGHHHHHHHHHHHHHHHHHDFHGHHFGHHHHHHHHHGGGFGGHGHHGHHGGHHHHHGHHHHHHHGHHGHHHHHHHHGHHFHHGHHHFGHHGGHHHFHGHHHHHEGHHFGAHFEEGGHHHHHHHGHHHFGGGGHHHHGGGGHGGGGGGGGGGFBFFFFFCCCCC
@M02197:102:000000000-ALU3V:1:1101:25673:14758 1:N:0:1
CAGTCAGGCCTTTCCTCCGCTTATTGATATGCTTAAGTTCAGCGGGTAGTCCTACCTGATTTGAGGCCAGATGTCAAGAAGTTACACACAAGTGTGTAGGGTATAGAAAGCAGACTATCGTCAAGTCCTGGCCACAAGCAAACTTGTGTCCTAAGCGAAATACTTATTACGCCTAGGGGAACCAGTCAAAGACTAATCCAGCTTACATTTTTAAGGCGAGTCAACTTGGCATTGACAAACGCCCACATCCAACATCCAAGCGCGGATTAACCAAACTTGGAGTTGAGGTTTTCATGACACTCAAACAGGCATACTCTTCGGAATACCAAAGAGTGCAATTTGCGTTCAAAGATTCGATGACTCAC
+
CCCCCFFFFCFFGGGGGGGGGGGHHGHGHHHHHHHHHHHHGHHGGGGGGHHHHGHHHHHFHHHGGGGGHHHHHHHGHHHHHGHHHHHHGGGHGHFFGHHHGFGHHHHHHGHHHHHGHHHGHHHGHHHHHHHHHHGHHHGHHHHGHGGFHHHGHHHHGGGFAGFHHHHHHHGGGGHHHHGGGGHHHHGHHHHHGGHHHHHGHGHHHHGHHHHHHGCFGHHHGHGHGGHGGGHFHFFGGGFEGGHHHHGFHHHHFFBGEEE@>1?GHHHHHHGHHHHGHHHHHHHHGHGHHGHHHHHHHGHAEGHGGHHHHHFGGHGGGFHHGGHHGHHHHGFHGGHHHCGGGGHGGGGGGGGGGFFFFFFFCCCB@
@M02197:102:000000000-ALU3V:1:1101:7166:14899 1:N:0:1
CAGTCAGGCCTTTCCTCCGCTTATTGATATGCTTAAGTTCAGCGGGTAGTCCTACCTGATCCGAGGTCAACCTTAGATAAATATAAAAGGAAGCCGGGCTGCAGGACCTTGCAACTCGGGTGCGTGCTCGTGAAAGCTCATTGCACCGAGGGTCCCACGGACGCCGTCATTGTCTTTGGGACCGGTCGCTCACACGACCTGATCCAACACCAAGCCAGGGCTTGAGGGGTGATAATGACGCTCGAACAGGCATGCCCTCCGGAATACCAGAGGGCGCAATGTGCGTTCAAAGATTCGATGACTCAC
+
BCCCCFFFFBFFGGGGGGGGGGGHHHHHHHHHHHHHHHHHGHHGGGGGGHHHHHHHHHFHGHHGGGGHHHHEHH5FDGHEHHFGHGH3D;F3GGGGGGGCAF7HH#GH:HFH3;GHHGCGHGGG;GGGGGDGHFH7HHHEHHHGHHFEA<EC4GEGHHCGFG?EEGFHGGGGFFFFF0F<7FACGGGGF?AAFFFEDGHHHGFFGFFFEEF?AFEFHGFFFEHEFFHHH;EGDHHGGGGGHFFHHHHFHGGHGGEEE2GHHHHHHHG3EHGGFGFHHHHGGGEGGGGFGFGGGFFFFFFFFAAAAB
@M02197:102:000000000-ALU3V:1:1101:15266:14919 1:N:0:1
CAGTCAGGCCTTTCCTCCGCTTATTGATATGCTTAAGTTCAGCGGGTAGTCCTACCTGATCTGAGGTCAGAGATAGAGATGGTCATTAGAGTGGCTCACGAAACTGAGACGTTTTCCACTTAGTCATTTAAGGAAGGCCAGAGGCGATCCCAAAGCACGCGCGCCGCGGTTCAGAAAACCGGACGGGTGAGGTTCTAATGACACTCAGACAGGCATACCCTTCGGAATACCAAAGGGTGCAAGGTGCGTTCAAAGATTCGATGATTCAC
+
CCCCBFFFFDFFGGGGGGGGGGGHHHHHHHHHHHHHHHHHHHHGGGGGGHHHHHHHHHGHHHHHHGHHHHHHGHHHHHHHHHHHHHHHHHHHHGGHHHHHHHHHHHHHHHGHHHHHHHHHHHHHHHHHHHHHHHHHHHHHHHHGGGHGGHHHHHHHHHGGGGGGGGGHHHHHHHGGGGGGGGGGHHHHHHHHGGHHHHHHHHHGGHHHHHHHGFGGFGGGGGHHHHHHGHHHHHGHHHHHHHGGGGHGGGGGGGGGGFFFFFFFBBAAA
@M02197:102:000000000-ALU3V:1:1101:17192:14916 1:N:0:1
CAGTCAGGCCTTTCCTCCGCTTATTGATATGCTTAAGTTCAGCGGGTATCCCTACCTGATCCGAGGTCAAGTCATGAAATTGCTTGCTGGACGCTGATCCGCCGGGGCTCCGAGAAGCGCAAATGTGCTGCGCGAGAAGCCGACGAGACCGCTGCCAATGACTTTGAGGCGAGTCCGCGCACGGAGGCGGGACAGACGCCCAACACCAAGCATAGCTTGAGGGTGTAAATGACGCTCGAACAGGCATGCCCCACGGAATACCGAGGGGCGCAATGTGCGTTCAAAGATTCGATGACTCAC
+
AACBBFFFFCFFGGGGGGGGGGGHHHHGHGHGHHHHGHHHHCHGGCEEHHHHHHHHHGFHHHHGGGGHHHHHHGHHHHHHHHHGHHHHHHHHGGGGGHGHHGGGFEFGGHGGGGGGHHGGGGGHHHHHHHHGGGFGDGHGGGGGGGGGGGGGHHHHHHGGGGGHHGGGGGGGGGGGGGGGEGHGGGGGHHHHFFGEGGGHHGHFGGHGHHHHHHFFHFHGGHHHHHFHHGGFGGHHFFHHHHHHHHGGCGECCHHGHGHEEEGHGGGGGHGHHGEFGHGGGGGGGGGGFFFFFFFAAA>3
@M02197:102:000000000-ALU3V:1:1101:26261:14937 1:N:0:1
CAGTCAGGCCTTTCCTCCGCTTATTGATATGCTTAAGTTCAGCGGGTAATCCTACTTGATTCGAGGTCGATAATAATAAATTTGAATATAATCGTGAAATTATATTTCAGATTTGATCTGGCTGCTTCAGAATGATTTTATTTGTACGTAGTAGTAAAACTTTAATGCGTTCAATCTAAATCAATATTCTAAATCGCTTCAATGATTTTGGAGACTTTTATGTGTAGAACATAAAATAATCTCAAGACATCAATAATTAAATTGATATAGTTTAAACGACGCTCGAACAAGCATACCTTTCGGAATACCAAAAGGTGCAATGTGCGTTCAAAGATTCGATGACTCAC
+
CBCCCFFFBBFFGGGGGGGGGGGHHHHHHHHHHHHHHHHHHHGGGGEGHHHHHHHHHHHHHHGGHGGHGGGHGHHHHHHHHGHFEHHHHHHHHGHHHGHHHHHHHHHHHHHHHHHFHHHHHGHHHGHHHHHHGHHHHHHEHHHGHHHFHHHHHHHHHHHHHHHGHHHHHGCGHHGHHGHHHGHHHHHHGHHHHGFGEHHFGGHHGHHHGHGHHHHHHHHHHHFHHHHHHHHHHFHHHHHHHHFHFHFHHFHHGFFHHHEHHHGHHHHHHHEHHGGGGGFFGEHGHHHHHHHGHHFHFCEGHHHHHFGGHHHHHFHHGHHHGGEGHGGGGGGGGGGFFFFFFFCABBB
@M02197:102:000000000-ALU3V:1:1101:9095:14958 1:N:0:1
CAGTCAGGCCTTTCCTCCGCTTATTGATATGCTTAAGTTCAGCGGGTATCCCTACCTGATCCGAGGTCAATCATTAAAAAGTTTGGGGTTCTGGCAGGACACCACCGGGACTCTGTCGCGAGGAGTATTACTACGCGTAGAGCCAGGAGGCACCGCCACTGCTTTTAAGGGCTGCCCTGTGACGGGCAGGCCCCAACACCAAGCTGAGCTTGAGGGGTGATAATGACGCTCGAACAGGCATGCCCCGCGGAATACCAGAGGGCGCAATATGCGTTCAAAGATTCGATGATTCAC
+
?AAABFFFFBFFGGGGGGGGGGGHHHHHHHHHHHHHHHHHHHGGCGGGFHHHHHHGHHHHHHHGGGGHHH:GH<<HHHGGGFG<HEF4E9.<H9<<GGGH<HEAA5FG9GGFGH<<HG;G6DGDGFGH:HEG;FF4G9CC::EH/CG<EGGGHGGGGGGHHHGGGHHHGGFGGGGGGGGGGGGGFGGFFFFFFHFFFFFFHGHHHFFFFCFFFFGF>:@>FEHFBFBFHGDFFBHFFFFE@EFFEE/GBFDHHHHFGA0ACEGFFGHEE?CCEBB3GGFEB1BFFFFBFAA?AA
@M02197:102:000000000-ALU3V:1:1101:14463:15021 1:N:0:1
CAGTCAGGCCTTTCCTCCGCTTATTGATATGCTTAAGTTCAGCGGGTAGTCCTACCTGATTTGAGGTCAGAGATAAAAGGTATTAGAGTGGAGGGAGCGAAAACTTATTACGCATTCCACTTAGACATTTAAGACGAGCCGTAACCGGCAGCGTCCAAAACTCATATACAGAAAACTGCATATGAGAGTCTGTATGACACTCAAACAGGCATGCCTTTCGGAATACCAAAAGGCGCAATGTGCGTTCAAAGATTCGATGACTCAC
+
CCCCCFFFFCFFGGGGGGGGGGGGGFFGHHHHHHHGHHHHGH<GGGG:GHGHHHHHHHHHHHHHGH9HHHHHFHHHHGHGGGG9HHHH9FGHHGGED5EEGGGHHHHHH8GGGGGGHGHHHHHGHHFHHHHHFEGGGCEGHGGGGHGGGGGGHHGGHHHHHFHHHHHHHHHHHHGGCHHHHHHHHHHHHHHHHHGHHHHFFGHHHHHHHHHHHHGGGGHHHHHGHGHHHGGGGGHHHFGGFGHGGGGGGGGGGFFFFFFFCBBBA
@M02197:102:000000000-ALU3V:1:1101:7061:14994 1:N:0:1
CAGTCAGGCCTTTCCTCCGCTTATTGATATGCTTAAGTTCAGCGGGTAGTCCTACCTGATCTGAGGTCAAATCAAGAGTGCATTGACTGCGGTTTAGAGTGCGGACGGAGACAACTGATGTTTCGTCACACTAAGGCATGTAAGGAAGGCCAGAGGCGATCCCAAAGCTCAATGACGTCCAAGAAACCGCCAGAGAGAAGTTCTAGTGACACTCAGACAGGCATTCCATTCGGAATACCAAAGGGTGCAAGGTGCGTTCAAAGATTCGATGATTCAA
+
BBBBBFFFFAFFGGGGGGGGGGDHGCHHBGGHHHHGHHFHHBFGGGGGEFGHF9HGF9.H99HH8G9HHHHH9:EFHE7EF9FGFDGFFGFEE?EBE3G76'E0<>>E?AEFF2FGH??DDGH?<FDGG)EFFFHHHFB#D211<F<CAH3G<FGFGCCC2G7FHHB144CF8BC8A%5BA2:0CFFFAG?11A19C?BB$B1+B#1A+BFBFFFB319F1BFF#F1#A2942D?EBF1BFE0A111B1B0AAA111DBA3FA1111DB1@31>A>1
@M02197:102:000000000-ALU3V:1:1101:23463:15046 1:N:0:1
CAGTCAGGCCTTTCCTCGCTTATTGATATGCTTAAGTTCAGCGGGTAGTCCTACCTGATTTGAGGCCAGATGTCAAGAAGTTACACACAAGTGTGTAGGGTATAGAAAGCAGACTATTGTCAAGTCCTGGCCACAAGCGAGCTTGTGTCCTAAGCGAAATACTTATTACGCCTAGGGGAACCAGTCAAAGACTAATCCAGCTTACATTTTTAAGGCGAGTCAACTTGGCATTGACAAACGCCCACATCCAACATCCAAGCTCGGATTAACCAAACTTGGAGTTGAGGTTTTCGTGACACTCAAACAGGCATACTCTTCGGAATACCAAAGAGTGCAATTTGCGTTCAAAGATTCGATGATTCAC
+
CBBCCFFFFCFFGGGGGGGGGFHHHGHHHHHHHFGGGHHHHHGGGFGGHHHHHHHHHHHHHHHGFGGFHHHHHHHHHHGHHHHHHHHGGGHGGGHGFHGGHHHHHHHHHGGHHHHHHHGHHHGGHHHHFHGHHGHHHHGGGGGHHHGHHHHHGHHGHGHHHGHGHHHHHGGGHGHHHGGGGGHHHHGHHHHHHHHHGHHHHHHHHHHHHHHHHFCGHHGHHFHHHHHHGHHHHHGGGFGGGHHGGGFFFHHHFFGHGGFE??HFHHGHEGHGHHHHHGHHHHHHHGHGGGGGHHHGGHEFHHHHHHGHHFFFHEGGGHHHHHHHCHHHHHHGHGHGHGGGGHGGGGGGGGGGFFFFFFFBAACB
@M02197:102:000000000-ALU3V:1:1101:27597:15181 1:N:0:1
CAGTCAGGCCTTTCCTCCGCTTATTGATATGCTTAAGTTCAGCGGGTAGCCCTACCTGATTTGAGGCCAGATCATGAGATATGTGGGGTTGTAAGCCACCCAAGAGGATGAAACGTATTACATCCAAGGCGCTTATGCTTTTCAGGCGAGCCAGTAAATCGGCAACACCCAATCCACCAACCACTCGGGCAACAACCCAAGTGGGGTGAGGTTTCATGACACTCAAACAGGCATGCCCTTCGGAATACCAAAGGGCGCAAGGTGCGTTCAAAGATTCGATGATTCAC
+
CCCCCFFFBAFFGGGGGGGGGGGHHHHHHHHHHHHHHHHHHHHGGGGGGHHHHHHHHHGHHHHHGHGGH;HGH:HEGFHH;HG<HHGGGGGGHFHFHHHGGGHHGEHHHHHHHGGHGHHHHH;HHHGFEFGCFGGH;HGGHHHHHHHGGGHHHHHHHHFHGGGGGHHFEFHHHFFFHGHHGGGGGGGGHHGG/GFGHGFHGDGHFGHHHHFFFGGHHHHFHGHHGHGGHHHHHGGGGGDGHHHHHHHHHHHGGGGGHFHFGGGGHFGGGGGGGGGBFFFFFFAAABA
@M02197:102:000000000-ALU3V:1:1101:20656:15398 1:N:0:1
CAGTCAGGCCTTTCCTCCGCTTATTGATATGCTTAAGTTCAGCGGGTAGTCCTACCTGATTTGAGGTCTAAACTAAAAGTTTATTAGAGTGGAGGGAGCGAAAACTTATTACGCATTCCACTTAGACATTTAAGACGAGCCGTAACCGGCAGCGTCCAAAACTCATATACAGAAAACTGCATATGAGAGTCTGTATGACACTCAAACAGGCATGCCTTTCGGAATACCAAAAGGCGCAATGTGCGTTCAAAGATTCGATGATTCAC
+
CCCCCFFFFCFFGGGGGGGGGGGHHHHHHHHHHHHHHHHH<HHGGGGGGHHHHHHHHHHHHHHHGHHHHHHHHHHHHFHHHHHHHHHHHGFFHHGGGGF:FGGGGHHHGHHHGGDGGGHHHGHHHFHHHFHHHHHHGGGGGHDGGGGHGGGGGHGGGHHHHHHHHHHHHHHHHHHHHHHGHHHHHGHHGHGHHHHHHHGHGHHHHHHGHHHHHHGGGGGHHHHHHHGHHHGGGGGHHHHGGGGHGGGGGGGGGGFFFFFFFBCCCC
@M02197:102:000000000-ALU3V:1:1101:7239:15388 1:N:0:1
CAGTCAGGCCTTTCCTCTGCTTATTGATATGCTTAAGTTCAGCGGGTATCCCTACCTGATCCGAGGTCAACCTTGGTAAAAGTTGTCGCCGAAGCGACCAAGACCGGGTCTGGAGTGCTAGCCTAGTACGTGCCCGAAAGCTCAGTGTACAGGAGTCCTCGCAGACGCCGTCATTATCTTTGAGACGGGTGGTGCCTAAACGGCCCCGCCGACGTCCAACAACAAGCCGGGCTTGAGGGGTGATAATGACGCTCGAACAGGCATGCCCCCCGGAATACCAGGGGGCGCAATGTGCGTTCAAAGATTCGATGACTCAC
+
BBBBBFFFFBFFGGGGG5GGGGHHHHHHHHGHHHHHHHHHHGGGGGGGHHGHHHHHHGHHHHHGGGGHHHHHHHHGHHHHHHHHHHHGHGGG;G9GGGGGEH9HHGEGGCHHB;FHHHHG:H:HGGH<;GH;HH:GGGGGGHHGFFHH<H;HHHG<HH<HGGGC:H@FGGGCGGGGGGG:9FFG;FFFG7CGGGFF9FFFFFDFFFGGGGFGGGFGGGGGGFGGGGGGGGHHFHGGGGHHHHGHHHDGDGGHHGHHFHHGHGHGGGGGGGHGHHHHHHGGGGGGGGFHGHGGGGHGGGGGGGGGGFFFFFFFAAAA3
@M02197:102:000000000-ALU3V:1:1101:7381:15431 1:N:0:1
CAGTCAGGCCTTTCCTCCGCTTATTGATATGCTTAAGTTCAGCGGGTAGTCCTACCTGATCTGAGGCCAGAGTTACAAGTATGGTGTTATGAGCAGTGCTACAAGTCAACTCGACGAAACGTATTACGCCAGGCCACCATCACACCACTAACGCTTTTAAGGCGAGCCAGCAATAGGCAACGCCCAAATCCAACCAGCCGGGTAGAACCCGAAAGGTTGAGTCTACATGACACTCAGACAGGCATCCCCTCCGGAATACCAGAGGGTGCAAGGTGCGTTCAAAGATTCGATGATTCAC
+
BBABBFFFFBFFGGGGCBAEFGGHGHCHHHGHHHHGHHHHGHHGGGGCFHHGHEHGHHHHGHGFHEFGHHGHHGHHHHGFGGDGGHHCHHFGHHHGFBFGHFFHEHGHHFHHA<GGFGCEFGGHEHFFHGHGGHGHGHHGHFHHHGHHHHEGGCGGGHHFFFFHGGGGHHGFHHGGHHF<:AEFGDGBHGGHHGGFEGGGHGGHG?BFGGHHHGAHEHHGHG5FGFHHHHGFFFGFGDGHHHAE50GGEE?35HHHFHFHHEHDGFFHGBGEE2EFGGGGGCGAGGFFFBBDBBAAA?
@M02197:102:000000000-ALU3V:1:1101:4984:15504 1:N:0:1
CAGTCAGGCCTTTCCTCCGCTTATTGATATGCTTAAGTTCAGCGGGTAGCCCTACCTGATTTGAGGCCAGATCATGAGATATGTGGGGTTATCAGCCACCCAGAAGGATGAAACGTATTACATCCAAGGCGCTTATGCTTTTCAGGCGAGCCAGTAAATCGGCAACACCCAATCCACCAACCACTCGGGCAAAAACCCAAGTGGGGTGAGGTTTCATGACACTCAAACAGGCATGCCCTTCGGAATACCAAAGGGCGCAAGGTGCGTTCAAAGATTCGATGATTCAC
+
AABBBF5CFBFFGGGGGGGGGGGHHGBEFHFHHFBHGGGHHHHGGCGGGHHHHHHHHFHHHHHGFFGGHEHFHFFGGHHHHHFHHHGGGGHHFHHGFAFGGFHHHHHF9HHHHHGFFGFHGHGHEHHHGHGGGGFHFGFHHHHHGFGFHHFGHHHFFFHHHGHGGHGHHFHHGHHHHHHHGGGGFHGHHGGGGGGGHFGHE9CGHGBGGFFFHFFGFFGBFFFFFHFHHHEHHGGGCGFFHHHHHHHGHHFECEEEBHGHGGGGHGGFGGGGGGGFFFFFBFABBBA
@M02197:102:000000000-ALU3V:1:1101:12038:15519 1:N:0:1
CAGTCAGGCCTTTCCTCCGCTTATTGATATGCTTAAGTTCAGCGGGTAGCCCTACCTGATTTGAGGTCAAAGTCAAAAGGTTGCGCGATGGCAGGTTCTAAGCAGTCATCACCACAAGGAAAGACGAAACTTATTACGTCTGACACTGATGTGGGATGTTCCACTAAGTCATTTGAGGCGAGCCATTGCTGGCAAATCACCCAAGTCCAATCCAACCAGTTCAAAAGAACTTAAGAGATTGAGATTTCATGACACTCAAACAGGCATGCCTTTCGGAATACCAAAAGGCGCAAGGTGCGTTCAAAGATTCGATGATTCAC
+
CCCCCFFFFBFFGGGGGGGGGGGGHHHHHHHHHHHGHHHHHGHGGGGEFHHHHHHHHHHHHHHHGHHHHHHHHHHHHHHGHHHHGGGGGGGHHGGHHHHHHHHHHHHHHHHHHHHHHHHHGHHHHGGGGHHHHHHHHGHHHHHHHHHHHHHHHHGHHHGHHHHHHHHGGGHHHHGHGHGHGGGHHHHGHHHGGHHHHGGHHHFHHHGHHGGGGGFFHHGGGHHHHHHHHGHHHHHHHHHHHHFHFHFHHGHHGHGHGHGHHHHHHGHHGGGGGHHHHHHHGHHHGGGGGHGHHGGGGHGGGGGGGGGGFFFFFFFAABBA
@M02197:102:000000000-ALU3V:1:1101:4983:15521 1:N:0:1
CAGTCAGGCCTTTCCTCCGCTTATTGATATGCTTAAGTTCAGCGGGTAGCCCTACCTGATTTGAGGCCAGATCATGAGATATGTGGGGTTATCAGCCACCCAGAAGGATGAAACGTATTACATCCAAGGCGCTTATGCTTTTCAGGCGAGCCAGTAAATCGGCAACACCCAATCCACCAACCACTCGGGCAAAAACCCAAGTGGGGTGAGGTTTCATGACACTCAAACAGGCATGCCCTTCGGAATACCAAAGGGCGCAAGGTGCGTTCAAAGATTCGATGATTCAC
+
CCCCCFFFFAFFGGGGGGGGGGGHHHHHHHHHHHHHHHHHGHHGCGGGFGHHHHHGHHFHFGHFGHGGHHHHHGHHHHHGHFH:GHGGEEGHHHGHH<HHGGGHHHHHH:HHHHHHHFGHHG:HHHHGGHGGGGGHHHHHHEFHHHHFGGGHGHHGHHHHHHGGGHHHFGGHHHHHGHGHGFCEFHHHGGGGGGGEHHGFGGGHGGHBFGHEGHFFHHGFGFGGGFFHGHGHH8GGGGEFHHHHHGHGHHHF?GEGHHFHGGGGCGGGBGGGEGGCFFFFFF@BBAA
@M02197:102:000000000-ALU3V:1:1101:24152:15523 1:N:0:1
CAGTCAGGCCTTTCCTCCGCTTATTGATATGCTTAAGTTCAGCGGGTATCCCTACCTGATCCGAGGTCAAACGTTGAAAAAAGGCTTCATGGACGCCGACGTAGAAGGGAGAGACGCAAATTGTGCTGCGCTCTACCACCAGTACGTTGGCCGCCAATCGCTTTCAGGCGAGTCCTTTGCAGGACAAACGCCCAACACCAAGCAGTGCTTGAGGGTACAAAATGACGCTCGAACAGGCATGCCCCATGGAATACCAAGGGGCGCAATGTGCGTTCAAAGATTCGATGACTCAC
+
BBABBFBBFBFFGGGGGGGGGGGHHHHHHHHHHHHHHHHHHHHGGGGGHHHHHHHFHHGHHHHGGGFHFHHHGGGHHHHGHEDEGHHFHFF;EGEG?EEGGGHFFHHGFEGGGGFGFGGFFHHG@1D@GFC8GEGDFFHEHGHHEFEGCCGFGC@GGGHGGHFGFGFGFHGGFFFGGC3EFFFEGGEFEGFHEEADHGFHHDHFFFBHHHHHHDHFGBFFBFFGFFEHHEDHHHHHHHHGGFFHG5FHHGHHHHHHHGGGGGHFHHGCGGHGGGGGFGGGGFFFFD5FAAAA?
@M02197:102:000000000-ALU3V:1:1101:29684:15540 1:N:0:1
CAGTCAGGCCTTTCCTCCGCTTATTGATATGCTTAAGTTCAGCGGGTATCCCTACCTGATCCGAGGTCAACCTTAGAAATGGGGTTGTTTTACGGCGTAGCCTCCCGAACACCCTTTAGCGAATAGTTTCCACAACGCTTAGGGGACAGAAGACCCAGCCGGTCGATTTGAGGCACGCGGCGGACCGCGTTGCCCAATACCAAGCGAGGCTTGAGTGGTGAAATGACGCTCGAACAGGCATGCCCCCCGGAATACCAGGGAGCGCAATGTGCGTTCAAAGATTCGATGATTCAC
+
>ABAAFFFFBFFGGGGGGGGGGGGHHHFFHHGHHHHGGHHHHB2EEGGHHHHHHGGHHHHHHHGGGEH:HHHH:HHHHGHHEHGGGGFHGFHGGGGGGFEFHHHHGD?DGGHCGFHFHHHGGFGGHHHHHDFHHHGGGFGGGHHGFCGGHHHGHHHHHEA@CFDFFFGFGGGGGGGGGEFFGFGFFF?DGGHHHHGGFFFEFFFFFHFHBHHFFHHGGFFHGHGGGGGHGGGGHGHHHHHBAF?EECHHFGDFBCFFAFGGEGCHHHGGGGHGFFGGGGGGGFFFFFFFAAAAA
@M02197:102:000000000-ALU3V:1:1101:4934:15467 1:N:0:1
CAGTCAGGCCTTTCCTCCGCTTATTGATATGCTTAAGTTCAGCGGGTAGTCCTACCTGATCTGAGGCCAGAGTTACAAGTATGGTGTTATGAGCAGTGCTACAAGTCAACTCGACGAAACGTATTACGCCAGGCCACCATCACACCACTAACGCTTTTAAGGCGAGCCAGCAATAGGCAACGCCCAAATCCAACCAGCCGGGTAGAACCCGAAAGGTTGAGTCTACATGACACTCAGACAGGCATACCCTCCGGAATACCAGAGGGTGCAAGGTGCGTTCAAAGATTCGATGATTCAC
+
AA@>A1DFB1CFGFDGGFGGGGGFHHHDGFGHGHHHHHHFDFHGGGGCEGHHHHHGHGFHHGHBGFGFGEHEHHHHGHBBFEHHFGHGFFHHFHHHEHHBGFHHGDGHFEGFFEGGGE?EFGGBGFGGGCGCGCFHA=0@EGFHHGHGCBCEACGFGHEHFGGHGCFFGHFGHEFGFC<@GFCGEFEGGGGFBCEE:>CHHFBGGG0EEE?91$FF1:FFFFGFFB26EFBGG1FBBBFGF?CGAA/GEEGHGFFHGHCHGFAEB1GHGFF00ABCFGF3GAGGGGCFF3B3F>1>>1
@M02197:102:000000000-ALU3V:1:1101:29664:15530 1:N:0:1
CAGTCAGGCCTTTCCTCCGCTTATTGATATGCTTAAGTTCAGCGGGTATCCCTACCTGATCCGAGGTCAACCTTAGAAATGGGGTTGTTTTACGGCGTAGCCTCCCGAACACCCTTTAGCGAATAGTTTCCACAACGCTTAGGGGACAGAAGACCCAGCCGGTCGATTTGAGGCACGCGGCGGACCGCGTTGCCCAATACCAAGCGAGGCTTGAGTGGTGAAATGACGCTCGAACAGGCATGCCCCCCGGAATACCAGGGAGCGCAATGTGCGTTCAAAGATTCGATGATTCAC
+
?ABBBFF44ABFGGGGFGGGGGGGHH5DHFGHHFHGFDFDGHHDFGG?CFGHHHHHHHGHEHGGGGGHHGFHHHGGHHHHHGHGGFGGHHHGHFGGGGGGGHHHHGEGGGGHGGHHHHHHGFCG:FHGDHHHHGH?DGGGCFHFFCDGGHHHHHHHHHEGFGGDGGGGGGGFFAEGFGDGFDFFCFGFFFFHGFFGFFFFFBFCFFFFGFFGCBHFHFFGFFGFFFDFFGDHHHFHHHFGGGGGGGGHHGEFD3GBGF?EGGGHHFFGEE?FGFGFG5FGGGFFFBFFBBBAA3
@M02197:102:000000000-ALU3V:1:1101:18354:15598 1:N:0:1
CAGTCAGGCCTTTCCTCCGCTTATTGATATGCTTAAGTTCAGCGGGTAGTCCTACCTGATCTGAGGTCTATCACAAGAGTCCGCTCGCAGAGCGAGGGCGGTTTCAAGGAAGCCTGCCGTCCCAAGGTCGAGCGATACATATCACGCAGGACAAAGGGCCGCAAGGCCACCGATGCATTTGAGGCGAGCCCGGCAAGGGGCAACACCCAAGTCCGACCCCCCCGTGCAGGACACGAGGGGACGAAAGCTGACGTGACACTCAGACAGGCATACCCTCCGGAATACCAGAGGGTGCAAGGTGCGTTCAAAGATTCGATGACTCAC
+
BCCDCFFFFCFFGGGGGGGGGGGHHHHHHHHHHHHHHHHHHHHGGGGGGHHHHHHHHGHHHHHHHGHHHHHHHHHHHHHHHHGGGGGGGGGHHGCGGGGGGFFGHHHHHGFHHHHHHHGGGGGHHHGHHGGGGGFHGGHHHHHHHGHGGGGHHHGHHGGGGGGGGGGGGGGGGFFFFFFFFFFFFFFFFFFFFFFFFFFFFFFFFFFFFFFFFFFFFGGGGFGHHHHHHHHHHGGGFGGGHGHHHHHGGHHGHHHHHHHHGHHHHHHFHHGAGGGGGHHHHHHHHHHGHGHHGHGHGGGGGHGGGGGGGGGGFFFFFFFCCACC
@M02197:102:000000000-ALU3V:1:1101:12486:15628 1:N:0:1
CAGTCAGGCCTTTCCTCCGCTTATTGATATGCTTAAGTTCAGCGGGTAGTCCTACCTGATCTGAGGTCAAATCAAGAGTGCATTGACTGCGGTTTAGAGTGCGGACGGAGACAACTGATGTTTCGTCACACTAAGGCATTTAAGGAAGGCCAGAGGCGATCCCAAAGCTCAATGACGGTCAAGAAACCGCCAGAGAGAAGGTCTAATGACACTCAGACAGGCATACCCTTCGGAATACCAAAGGGTGCAAGGTGCGTTCAAAGATTCGATGATTCAC
+
CCCCCFFFFCFFGGGGGGGGGGGHHHHHHHHHHHHHHHHHHHHGGGGGGHHHHHHHHHHHHHHHGGGHHHHHHHHHHHHHHHHHHHHHHHHHHGHHHHHHHHGHHGHGGHHGHHHHHHHHHHHHHHHHGHHHGHHHHHHHHHHHHHGHHHHHHHHGGGHHGHHHHHHHGHHHHHHHHHHGHHHHHGGGGGHHHHHHHHGHHGHHHHHHHGFHHGHHHHHHHHGHGGGGGFFHHHHHHHHHHHGHH<GHHHGGGGHGGGGGGGGGGFFFFFFFCCBCC
@M02197:102:000000000-ALU3V:1:1101:12970:15623 1:N:0:1
CAGTCAGGCCTTTCCTCCGCTTATTGATATGCTTAAGTTCAGCGGGTAGTCCTACCTGATTTGAGGTCTAAACTAAAAGTTTATTAGAGTGGAGGGAGCGAAAACTTATTACGCATTCCACTTAGACATTTAAGACGAGCCGTAACCGGCAGCGTCCAAAACTCATATACAGAAAACTGCATATGAGAGTCTGTATGACACTCAAACAGGCATGCCTTTCGGAATACCAAAAGGCGCAATGTGCGTTCAAAGATTCGATGATTCAC
+
BCBCCFFFFCFFGGGGGGGGGGGHHHGHHHGHHHHHHHHH;H;GGGGGGHH9HHGHHHHHH<H0GHH9HHHH9/HHH/9HGHHH9HHGHFHG8HGGDFCGGEGGHGHGHHHHG77GGFHEHHHHFHHHGH+HHFEFGFGGGHGGGGHHGGGGGHGGHHHHHHHGHHHHHHHHHHHHHHHHHHHHHHHHHGHHHHHHGFHHGHHGHHHHHHHHHGGGGGFHGHHHHHGHGHGGGGGHFHHGG8GHGGGGGGGGGGFFFFFFFBBBBB
@M02197:102:000000000-ALU3V:1:1101:19709:15608 1:N:0:1
CAGTCAGGCCTTTCCTCCGCTTATTGATATGCTTAAGTTCAGCGGGTATCCCTACCTGATCCGAGGTCAACCTGATAAAAAATTGGGGGTTAGACCGACCCGGAAGGACCTTGCAACTCGATACGTGCTCCCGAAAGAACTCGTTGTATCGAGGGTCCCACGGACGCCGTCATTACTTTTGAGAACCAGTTGGTTTGACCCGACTTGGTTCCAATGCCACACCCCGAGGGGTGGAGAGAAGGATAATGACGCTCGAACAGGTATGCCCTTCGGAATACCAAAGGGCGCAATGTGCGTTCAAAGATTCGATGACTCCC
+
BBBAAFFFFAFCFGFFGFCGEEGHHHDFFHHHGHHGGHHHGFHEGCGGHHHHHHHFFFHGHHGGECGGFHHHHHHHFHHHEEHHHGEEGEEHHHHGEEGGG@BDGFEHHHCBHHFHFGHAEHHGGHHGEHEFGGGGC/CGFGFFFFGHHG.G:.GCCHFFGGCBGGABGG?AFFBCFFFFGFFEHFFHEFFFFFFFFHGFFG?GFFFFFFHFFBFBFFFFFFFF?AAEB?EHHFBFGFFFFE2GHHEAEEEGF/EFGBFHGGFFFC/CCGFFEGEA/FGFA0EEA0DFFHGEA01E1FB33GA111FDB11111111
@M02197:102:000000000-ALU3V:1:1101:27611:15749 1:N:0:1
CAGTCAGGCCTTTCCTCCGCTTATTGATATGCTTAAGTTCAGCGGGTATCCCTACCTGATCCGAGGTCAAGTCATGAAATTGCTTGCTGGACGCTGATCCGCCGGGGCTCCGAGAAGCGCAAATGTGCTGCGCGAGAAGCCGACGAGACCGCTGCCAATGACTTTGAGGCGAGTCCGCGCACGGAGGCGGGACAGACGCCCAACACCAAGCAGAGCTTGAGGGTGTAAATGACGCTCGAACAGGCATGCCCCACGGAATACCGAGGGGCGCAATGTGCGTTCAAAGATTCGATGATTCAC
+
CCCBCFFBFBFFGGGGGGGGGGGHHHFHHHHHHHHHHHHHHHHGGGGGHHHHHHHHHHHHHHHGGGGHHHHHHHGHHHHHHHHHHHHHHGHHGGGGGHHHHGGGGGGGGHGGGFGGHHGGGGGHHHHHHHHGGGGGGGHHHGGGGGFGGGGGHHHHGGGHHHHHGGGGGGFGGGGGGGGGHFGGGGGGHHHHGGGGGHGHGGHGFFHHHHHFHHHHHGHHGHHGHHHHGGGGGGEHGHHHHHHHGHGGGGGFFHHHHGHGGGGHGGGGGHHHHGGGGHGGGGGGGGGGFFFFFFFCCBBC
@M02197:102:000000000-ALU3V:1:1101:24503:15753 1:N:0:1
CAGTCAGGCCTTTCCTCCGCTTATTGATATGCTTAAGTTCAGCGGGTATCCCTACCTGATCCGAGGTCAAGTCATGAAATTGCTTGCTGGACGCTGATCCGCCGGGGCTCCGAGAAGCGCAAATGTGCTGCGCGAGAAGCCGACGAGACCGCTGCCAATGACTTTGAGGCGAGTCCGCGCACGGAGGCGGGACAGACGCCCAACACCAAGCAGAGCTTGAGGGTGTAAATGACGCTCGAACAGGCATGCCCCACGGAATACCGAGGGGCGCAATGTGCGTTCAAAGATTCGATGATTCAC
+
CDCCCFFFFCFFGGGGGGGGGGGHHHHHHHHHHHHHHHHHHGHGGGGGHHHHHHHHHHHHHHHGGGGHHHHHHGHHHGHHHHHHHHHHHHHHGGGGGHHHHGGGGFFGGHGGGGGGHHGGGFGHHHHHHGHGGGGGGGHHHGGGGGGGGGGGHHGGHHHHHHHHHGGGGGHGGFGGGGGGGFHGGGGGHHGHGGGGGHFGHGHGHGHHHHFHHGHHGHHHGHG<HHHHHGGGGGHGGHHHHHHGHHGGGGGGFHHHHGHGGGGHGGGGGHGGHEEEGHGGGGGGGGGGFFFFFFFBAAAA
@M02197:102:000000000-ALU3V:1:1101:16999:15818 1:N:0:1
CAGTCAGGCCTTTCCTCCGCTTATTGATATGCTTAAGTTCAGCGGGTAGTCCTACCTGATTTGAGGTCTAAACTAAAAGTTTATTAGAGTGGAGGGAGCGAAAACTTATTACGCATTCCACTTAGACATTTAAGACGAGCCGTAACCGGCAGCGTCCAAAACTCATATACAGAAAACTGCATATGAGAGTCTGTATGACACTCAAACAGGCATGCCTTTCGGAATACCAAAAGGCGCAATGTGCGTTCAAAGATTCGATGATTCAC
+
CCCCCFBFFCFFGGGGGGGGGFGGHHHHFGHHHHHHHHGHHHHGGGGGGHHE;<HH:HHHH<G:GGF:9HH9/HHHH;HGH:9HHHHHHGGGHGFEEA?EGEEEHHHHHHHFFGGGFFFBHHHHHF5HHH7GHBGFGGGDGHGGEGGGFDDGFGFCFHFFGGHHHGHHHGHHFGFGHGHHGHHGFBHEHHHHGFFHHHGFFHHHHHFEHHHHHHHFGGFFHFHHFDGFHHEFEGDHFGFFGGGGGGGGGGGGGF4BFFFFBBBBBB
@M02197:102:000000000-ALU3V:1:1101:4967:15853 1:N:0:1
CAGTCAGGCCTTTCCTCCGCTTATTGATATGCTTAAGTTCAGCGGGTAGTCCTACCTGATCTGAGGCCAGAGTTACAAGTATGGTGTTATGAGCAGTGCTACAAGTCAACTCGACGAAACGTATTACGCCAGGCCACCATCACACCACTAACGCTTTTAAGGCGAGCCAGCAATAGGCAACGCCCAAATCCAACCAGCCGGGTAGAACCCGAAAGGTTGAGTCTACATGACACTCAGACAGGCATACCCTCCGGAATACCAGAGGGTGCAAGGTGCGTTCAAAGATTCGATGATTCAC
+
BBBBBFFFF3FFGGGGGGGGGGEHCFDG6GD5FGGFFGHGHBFFGGGGGG5GFGGFHHFFGFFHFEFGHHHEHHHHGHHHFHFFFGGEHHGGHHGGDGHFHHHHHHFHFGBFCHGGHGEFFGHHHEEC/EGFEHGGHHHFHHHGGFHGHHCFDFDGFHHFD1F?CGGGHF1FHHFBCFCGHAEDG?FDFGFFCGFGEGEB9AGEGFFFGE@HHFFGHFGHGFFHFFFGHHHHFFBHFFHHFEGFCACE/A?HFGHFFFBHGHHGFGHGHHHEEA0CGFCFFGGAB1C@@313B1AA1>
@M02197:102:000000000-ALU3V:1:1101:18461:15867 1:N:0:1
CAGTCAGGCCTTTCCTCCGCTTATTGATATGCTTAAGTTCAGCGGGTATCCCTACCTGATCCGAGGTCAAGTCATGAAATTGCTTGCTGGACGCTGATCCGCCGGGGCTCCGAGAAGCGCAAATGTGCTGCGCGAGAAGCCGACGAGACCGCTGCCAATGACTTTGAGGCGAGTCCGCGCACGGAGGCGGGACAGACGCCCAACACCAAGCATAGCTTGAGGGTGTAAATGACGCTCGAACAGGCATGCCCCACGGAATACCGAGGGGCGCAATGTGCGTTCAAAGATTCGATGATTCAC
+
CCCCCFFFFBFFGGGGGGGGGGGHHHHHGHHHHHHHHHHHHHHGGGGGHHHHHHHHHHGHHHHGGGGHHHHHHH:HHHHHHHGHHHHHHHHHGGGGGHHHHGGGGGGGGHGGGGGCFHGGGGGHHHHHHHHGGGGGGGHHHGGGGGGGGGGGGHHHHHGHHGGGGGGGGGFFFFGFGGGGFGGGGGGGHHHHGGGGGHGHFGHGHGGGHHHHGHHHHHHHGHHHHHHHFFGGGGFHGGFHGHHHHHGGGECGGHHGHGHEGGGHGGGGECHGHGGFGHGD5FGGGGGGFFFFFFFBABA@
@M02197:102:000000000-ALU3V:1:1101:9018:15897 1:N:0:1
CAGTCAGGCCTTTCCTCCGCTTATTGATATGCTTAAGTTCAGCGGGTAGCCCTACCTGATTTGAGGCCAGAGTACAATGTATAGTTGTATGCGTACGACGAAACTTATTACGTCTGCATAATGCTTTTAAGGAGAGCCAACAAAGGCAAACTCCCAAATCCATCTAATTCAGAAACCCGAATAGATGAGTCTACATGACACTCAAACAGGCATGCCCTCCGGAATACCAGAGGGCGCAAGTTGCGTTCAAAGATTCGATGATTCAC
+
CCCBBFFFFBFFGGGGGGGGGGGHHGHHHHHGHHHHHHHHHHHGGGGGGHHHHHHHHHHHHHHHGHGGHHHHHHHHHHHGHHHHHHHGHGHHGHGGGHGHHGGGHHHHHHHGHHHGHHHHHHHHHHHHHHHHHHHGHHHHHHHHHGHHHHGHHHHHHHHHHHHHHHHHHHHHHHHHHHHHHGHHHHHHHHHHGHGHHHHHHHHHHHHHHHGGGGGGGGFFGHHHHHHHHHGGGGGGGHHGGGGHGGGGGGFGGGFFFFFFFAABBB
@M02197:102:000000000-ALU3V:1:1101:17011:15804 1:N:0:1
CAGTCAGGCCTTTCCTCCGCTTATTGATATGCTTAAGTTCAGCGGGTAGTCCTACCTGATTTGAGGTCTAAACTAAAAGTTTATTAGAGTGGAGGGAGCGAAAACTTATTACGCATTCCACTTAGACATTTAAGACGAGCCGTAACCGGCAGCGTCCAAAACTCATATACAGAAAACTGCATATGAGAGTCTGTATGACACTCAAACAGGCATGCCTTTCGGAATACCAAAAGGCGCAATGTGCGTTCAAAGATTCGATGATTCAC
+
AAAAAFFFFBFFGGGGGGGGGGGHHHHHHHHHHHHHHHHHHH;GGFFEG;HHHHHHHHHHHHHHGH:H9HHHHHHHH:HCGHHHH;GHH9HGH:FGGFFC>?EGHHHBFH4HEFGEGHGHHHHH7H6FFHHGHHHHGGGGGHEGFFGHGGGGGGDGHGHGHHHHHHHGGFHGHGHHHHGGFHGHHHHHHGEGHGHHHGHHGHHHHHHHHHHHHHGE0GGGHHHFHGGHHHGEGGGGHHHGGGGHFFGGGGGGGGFFFFFFFBCCCB
@M02197:102:000000000-ALU3V:1:1101:27954:15918 1:N:0:1
CAGTCAGGCCTTCCTCCGCTTATTGATATGCTTAAGTTCAGCGGGTAGTCCTACCTGATTTGAGGTCTAAACTAAAAGTTTATTAGAGTGGAGGGAGCGAAAACTTATTACGCATTCCACTTAGACATTTAAGACGAGCCGTAACCGGCAGCGTCCAAAACTCATATACAGAAAACTGCATATGAGAGTCTGTATGACACTCAAACAGGCATGCCTTTCGGAATACCAAAAGGCGCAATGTGCGTTCAAAGATTCGATGACTCAC
+
B@AAAFFBFBFFGGFFGGGEGGHHHHHHGGHHHHHHHHH<HHGG8FGEHHHFHHHHHGHHHHFGHHH9HHH9HHHHHHFGGHHHHHHGGHG:HGGGGG:FGGGHHHDBGHBEGCGGGHHGH5HHHHHHHEFH<FFGGCGGHEEEGHGGGGG?FAEGHHHHHGFHFHHHHHFHHHGHHHGHFHHHHHFHHHHHHGHHGHGFHHFFHHHHHGHHHGGGGGFEHHHHHGHGHGGGGEG5GCFGFGGGGGGGGGGGFFFFBFFFBBAAA
@M02197:102:000000000-ALU3V:1:1101:16501:15963 1:N:0:1
CAGTCAGGCCTTTCCTCCGCTTATTGATATGCTTAAGTTCAGCGGGTATTCCTACCTGATCCGAGGTCAACCTGATAAAAGTTTTTAGAGGCGACCGGGTCCCTGGGCCCTTGAAACTCGACGCGTGCTCCGGAAAGCTCAGTGCGAAGAGGGTCCCTGGGACGCCGTCATTGTCTTTGAGACCAGTTGGCCGTGAGGCCAACGCGGTCCAACACCAAACCCGGGGGTTTGAGAGAGGATAATGACGCTCGAACAGGCATGCCCATCGGAATACCAATGGGCGCAATGTGCGTTCAAAGATTCGATGACTCAC
+
CCCCCFFFFCFFGGGGGGGGGGGHHHHHHHGHHHHHHHHHHHHGGGGGHHHHHHHHHHHHHHHGGGGHHHHHHHHHHHHHHFGHHGHGHGHGGGGGDECEGHHHHGGHHGHHEHGHHHHGHGGGGGGGGHHGGGGGGHGHGHHHHCGGGGHGFEGHHHGGECFFFBGGGGHHGGFGHHHGFFFGFGFFFFFFFBGFFGFFEFFGGHHFEGGHFFFGGGFFGGGCGGHFHGHHHFHHHHHGFFFEFCEEACHHHHHHGHHHHHGGGGHHHHHGGF5HHGGGGEGHHGGGEE4GFBGGFGEBGFFFFFFFBBBAA
@M02197:102:000000000-ALU3V:1:1101:29637:15924 1:N:0:1
CAGTCAGGCCTTTCCTCCGCTTATTGATATGCTTAAGTTCAGCGGGTATTCCTACCTGATCCGAGGTCAACCTGAGAAATAATAAAAGGTTAGACCGACCCGACGAGGCCTTGCACCTCCCCGCGTGCCTCGAAAGACTCGTTGCGAAGAGGGCCCCACGGACGCCGTCATTGTCTTTGAGACCAGTTGCGGACGAAGCCACAACGCGGTCCAACACCCGACCCGAAGGTTGGAGAGAGGATAATGACGCTCGAACAGGCATGCCCATCGGAATACCAATGGGCGCAATGTGCGTTCAAAGATTCGATGACTCAC
+
ABABBFFFFBFFGGGGGGGGGGGHHHHGHHHHHHHHHHHHHHHGGGGGHHEHFGHHHBEF5GHECCAFH3FFHGBFHFEGHFHHHHFEFHEB1BG:/9E///ED/?;@FCGH2DF(94F;FA5FF@CAFD<3FFFDAGGFGHEDFFFDEDHGFDAAGHDDC;@<;DB8BGFHGHFBFFBF<4FGG@?GCCDDF@>FEFFGEDGDC@@GFBH:FE/HFFEE?DGHGFG@?33GFHHHD:D;:GBFDDGGEGFFGEHEHGEAHHFG1GEEEGHHGFHCFHHGGDGGHGCHGGGGHGGFGGCGGGGFBFFFFFBAAAA
@M02197:102:000000000-ALU3V:1:1101:8766:15980 1:N:0:1
CAGTCAGGCCTTTCCTCCGCTTATTGATATGCTTAAGTTCAGCGGGTATCCCTACCTGATCCGAGGTCAAAAGTGGAAAAAGGCTTACTGGACGCTAGTGTTCTAGGCTAGAGACGCAAAATGTGCTGCGCTTCAATACCAAAACACTGGCTGCCAATGACTTTAAGGCGAGTCCACGATAGTGGACAAACACCCAACACCAAGCAGAGCTTGAGGGTACAAATGACGCTCGAACAGGCATGCCCCATGGAATACCAAGGGGCGCAATGTGCGTTCAAAGATTCGATGATTCAC
+
BBBBAFFFFBFFGGGGGGFGGGGHGHHGCHHHHGHHHHHHHFHGGGGCGGHHHHGHHHHHHHFEGGGHGHHHFGHHHHHHHGGHHHHHHHHHHCGGGGHHHHHHHHHHGGHHGHHGHHGGHHGGFHHGHHGGGHGHHHHEHHHHHHFFHGHHHGHHHHHHHHHHHHHGHHGGCHHHGGHHHHHHGHHHFHGFFGHEGGGEBGGHHHHHGHHGHHHHFGHGFGHEGFGGHHGEGFFGGBAGGGGHHHHHHFHHHHHHHHEAGCFCHFHGGFGHGGGGGFGECBBFFFFFFBB@BB
@M02197:102:000000000-ALU3V:1:1101:10261:16019 1:N:0:1
CAGTCAGGCCTTTCCTCCGCTTATTGATATGCTTAAGTTCAGCGGGTATCCCTACCTGATCCGAGGTCAATCATTAAAAAGTTTGGGGTTCTGGCAGGACACCACCGGGACTCTGTCGCGAGGAGTATTACTACGCGTAGAGCCAGGAGGCACCGCCACTGCTTTTAAGGGCTGCCCTGTGACGGGCAGGCCCCAACACCAAGCTGAGCTTGAGGGGTGATAATGACGCTCGAACAGGCATGCCCCCCGGAATACCAAGGGGCGCAATGTGCGTTCAAAGATTCGATGATTCAC
+
CCCBBFFFFCFFGGGGGGGGGGGHHHHHHHHGHHHHHHHHHHHGGGGGHHHHHHHHHHGHHHHGGGGHHH::HH:HHHHH:FGGHGGG:GHGHH:HG;GH<HGHGGGGG:GHHHHHHGHGGGGGGGFHH<H<HHGGG.GGGHHHHHGE/EGGHGGGGGGHHHGGGGGGGGGGGGGGGGGGGGGGGGGGGFBGHHGGFEGFHHHGHHHGHGGGGGHHFHHGGHGGGGGGHHFFHFHHHHHHGGGGGECFHHHHHHGHHHGGGFGHGHHGGGGHGCGGGGGGGGFFFFFFFBBBBA
@M02197:102:000000000-ALU3V:1:1101:9357:15994 1:N:0:1
CAGTCAGGCCTTTCCTCCGCTTATTGATATGCTTAAGTTCAGCGGGTAGTCCTACCTGATCTGAGGCCAGAGTTACAAGTATGGTGTTATGAGCAGTGCTACAAGTCAACTCGACGAAACGTATTACGCCAGGCCACCATCACACCACTAACGCTTTTAAGGCGAGCCAGCAATAGGCAACGCCCAAATCCAACCAGCCGGGTAGAACCCGAAAGGTTGAGTCTACATGACACTCAGACAGGCATACCCTCCGGAATACCAGAGGGTGCAAGGTGCGTTCAAAGATTCGATGATTCC
+
CCCCBFFFFCFFGGGGGGGGGGGHHHHHHHHGHHHHHHHHHHHGGGEFGHHHHHHHHHHHHHHHHGGGHHHHHHHHHHHHHHHGGHHGHHHHHHHHHHHHHHHHHHHHHHHHGGGGGHHHHHGHHHHHHGGHHHGHGHHHHHHHHHHHGHGHHHHGHHHHHHHHHGHGHGHHHHHHGHHHGHGGGGHHHGGHHGGGGGGGHHHHHGGGGGHHHHHHGHHHGHHGFGGFHHFGFFHHFHHHHFHFHEGGEFFGHGHHHHHHHGHGHHHHHHHGGGGGGGGGGGGGGFFFFFFBBA3BB
@M02197:102:000000000-ALU3V:1:1101:15568:16092 1:N:0:1
CAGTCAGGCCTTTCCTCCGCTTATTGATATGCTTAAGTTCAGCGGGTAGTCCTACCTGATTTGAGGTCTAACATAAGAGTTATTAGAGTGGAGGGAGCGAAAACTTATTACGCATTCCACTTAGACATTTAAGACGAGCCATCGCTGGCAGCATCCAAAGCTCATACATAGAAAACTAGGTATGAGAAGTCATATGACACTCAAACAGGCATGCCTTTCGGAATACCAAAAGGCGCAATGTGCGTTCAAAGATTCGATGATTCAC
+
BCBCBFFFFCFFGGGGGGGGGGGHHHHHHHHHHHHHHHHHHHHGGHGGGHHHHHHHHHHHHHHGGHHHHHHHHHHHHHHHHHGHHGHHHHGHHGHGGGGHGGGFHHHHHGFHHHGGHHHHHHHHHHHHHHGHGFHHHHGGHGGGHHHGHHGHHHHHHHHHGGHHHHHHHHHHHHHHHGHHHHHHHHHHEGHHHHHHHHHHHHHHHHHHGHHFGFGGGGHGHHHHHGHHHGGGGGGHHHGFGGHGGGGGGGGGGFFFFFFFCCCBA
@M02197:102:000000000-ALU3V:1:1101:11714:16114 1:N:0:1
CAGTCAGGCCTTTCCTCCGCTTATTGATATGCTTAAGTTCAGCGGGTATTCCTACCTGATCCGAGGTCAACCTTAGAAATAAAAGGGTTAGACCGACCCGACGGGACCTTGCAACTCCCCGCGTGCCTCGTAAAAGACTCGTTGCGAAGAGGGTCCCACGGACGCCGTCATTGTCTTTGAGACCAGTTGCGGTTGCCCACAACTCGATCCAACGCCAAACCAGGAGGTTTGAGAGAGGATAATGACGCTCGAACAGGCATGCCCATCGGAATACCAATGGGCGCAATGTGCGTTCAAAGATTCGATGATTCAC
+
CCCBBFFBFBFFGGGGGGGGGGGHGHHHFGHHHHHHGHHHHGHGGGGGHHHHHHHHHHHGHHGGGCGHHGHHHHHHHHHHHGGHHGGGHHFHHHGEFGGGGGGGGGFGHHHHHHHHHHHGGGGGGGHGHGHGHHHHGHHHGHGHHGHGHGHHHGHHHHGGGGGGGGHGHEGHHHFHFHHHGFHHHGGGGGFHFFGGGGHFGHGGGHHHFFFFGHGGHHHHHHHHHGHHHHHHHHHHHHFHGHGGGGGGF1HEHHHEHHGGHHGGGDHHHHHGGHHGHGGGGGGHHHGGGGFGGGFGFGGGGFFFFFFFBBBBB
@M02197:102:000000000-ALU3V:1:1101:25332:16142 1:N:0:1
CAGTCAGGCCTTTCCTCCGCTTATTGATATGCTTAAGTTCAGCGGGTATTCCTACCTGATCCGAGGTCAACCTTGGTAAAAGTTGTCGCCGAAGCGACCAAGACCGGGTCTGGAGTGCTAGCCTAGTACGTGCCCGAAAGCTCAGTGTACAGGAGTCCTCGCAGACGCCGTCATTATCTTTGAGACGGGTGGTGCCTAAACGGCCCCGCCGACGTCCAACAACAAGCCGGGCTTGAGGGGTGATAATGACGCTCGAACAGGCATGCCCCCCGGAATACCAGAGGGCGCAATATGCGTTCAAAGATTCGATGACTCAC
+
CCCCCFFFFBFFGGGGGGGGGGGHGHHHHHHHHHHHHHHHHHHGGGGGHHHHHHHHHHHHHHHGGGGHHHHHHHHHHHHHHHHHHHHGHGGGGGGGGG9GHHGH;GGGGGHHG;HHHHHHHHHHGGGFGGH<HHHGGGGGGHHHHHHFGHHHHGGHHHHHGGGG;HCFGGGG9GGGGGGGGGGG9:GGGGG:.FFF8FFFFFFFFFGGGGFFGGFFGGHHHHGGGGGGHFFFHHGGGHHHHHHGHHGGGGGHHGHHHGHHHHHGGGGGGGHHHHHHHHGHHGGGGGHHHHGEEGHGGGGGGGGGGFFFFFFFBAABA
@M02197:102:000000000-ALU3V:1:1101:25360:16207 1:N:0:1
CAGTCAGGCCTTTCCTCCGCTTATTGATATGCTTAAGTTCAGCGGGTATTCCTACCTGATCCGAGGTCAACCTGAAAAAATAGATGATAGGTGACCGGGTCCCCGGGGCCTTGAAACTCGACGCGTGCTCCGGAAAGCTCAGTGCGAAGAGGGTCCCACGGACGCCGTCATTGTCTTTGAGACCAGTGGGGGGGCGAACCCCCCACGCGGTCCAACACCAAACGCGAGGTTTGAGGGAGGATAATGACGCTCGGACAGGCATGCCCTTCGGAATGCCAAAGGGCGCAATGTGCGTTCAAAGATTCGATGACTCAC
+
CABCCFFFFBFFGGGGGGGGGGGHHHGHHHHHHHFHGHHHHHGFGGEEHHHHHHHHHHHHHHHGGGGGHHHHHHHHHHHGHHHHHHHHHHHHF<HEGGGGGHHHGGGGGGGHHHHHH<EGFGGGGGGGEHHGGGGCHHHHHHFFHGFFGGHHFGHHHHGGGGGFGFFFGFFFFFFFFFFBEAFFFFFFFFFFFAAFACGGGFFFCGGGHFEHHGGFFGGFFGGGGGHGHHHHHHGHHHHHHHHHGGGGGGGGHFFHGHGHHEGGGGGGHGHHGHHHGHHGGGE?HFGBEGGGHGGGGGGGGF4FFFFFFFCBCBB
@M02197:102:000000000-ALU3V:1:1101:5337:16244 1:N:0:1
CAGTCAGGCCTTTCCTCCGCTTATTGATATGCTTAAGTTCAGCGGGTATTCCTACCTGATCCGAGGTCAACCTTGGTGCCGCCGGAGCGGACTTGTGGGGGGTTTAGAGGCAGGACGCCGAGGGATCCCAATGCGAGGCTGATGCTACTGCGCAAAGGAGAGGGCCTTCGGGTCCGCCACTGGTTTTAGGGGCCTGCCGTGGCATATCCCCAACGCCGGGCCACGGGGGCTCGAGGGTTGAAACGACGCTCGGACAGGCATGCCTCCCAGGATACTGGAAGGCGCCATGTGCGTTCAAAGATTCGATGATTCAC
+
CBBAAFFFFCFFFFDGGGGGGGGHHH5GHHGGHHHHHHHHFHHGCFEGGHGHHHHEHHHHHHHGGGGHHHHHHHHGGF3FEGEGGFGCEGGGGHH<HGGGGGGGGGG:GFD??BG??;0FFBBADFFFFFFFFFFFFFF7FE88FFFFFF;FABC@FFFFFFF.?DEFFEGFAGFFGFCFFFFFGFFFGFFADFFGGGGDDGGHFGFGGGFF/FGFEGGGGGGGGGGFFGGFEFEGFEGFGEEFDGGGE?GFHHFFGGHGGFEF2EHGBBFGDHHFBCGEEAEFFFHGGGGHGFBGCGGGGG4FFFBFFBBBBB
@M02197:102:000000000-ALU3V:1:1101:19811:16349 1:N:0:1
CAGTCAGGCCTTTCCTCCGCTTATTGATATGCTTAAGTTCAGCGGGTAGTCCTACCTGATTTGAGGCCAGATGTCAAGAAGTTACACACAAGTGTGTAGGGTATAGAAAGCAGACTATTGTCAAGTCCTGGCCACAAGCGAGCTTGTGTCCTAAGCGAAATACTTATTACGGCTAGGGGAACCAGTCAAAGACTAATCCAGCTTACATTTTTAAGGCGAGTCAACTTGGCATTGACAAACGCCCACATCCAACATCCAAGCTCGGATTAACCAAACTTGGAGTTGAGGTTTTCGTGACACTCAAACAGGCATACTCTTCGGAATACCAAAGAGTGCAATCTGCGTTCAAAGATTCGATGACTCAC
+
AAAAAFFFFBFFGGFBGFGG?E?HHH5AA65EEFDHGHHHFHHDG?EACHFHHHH1GHF5GHHG12ACGAEEGGHFDFGFHDGHFFHFEEGHB@GH1F3EF3BEDEGDGCFHGFHH3?GG4DFEFFGHH33BGHEGECGA3DDDH<FCHB:H;FHHCD00F6:HHH/B.B6#1ADBC/<3GGDGE=DDGHH8FHFHCFC?CC:C1*0C?<CCEG0-9DF<299;01;B1BHFHFB0C0EG9?EF:A11EFHGFG1?01/?E?AG@FFHHF?12DHFB1FBF0@10BEF?GEEE1AFB1AF10B1111GFA1F1GAF?CHGHHHGGHGHHHGGF3DA3B0E0ACFGFGGGG?BF11@@BB1A>1A1
@M02197:102:000000000-ALU3V:1:1101:22520:16384 1:N:0:1
CAGTCAGGCCTTTCCTCCGCTTATTGATATGCTTAAGTTCAGCGGGTATTCCTACCTGATCCGAGGTCAACCTTGGTAAAAGTTGTCGCCGAAGCGACCAAGACCGGGTCTGGAGTGCTAGCCTAGTACGTGCCCGAAAGCTCAGTGTACAGGAGTCCTCGCAGACGCCGTCATTATCTTTGAGACGGGTGGTGCCTAAACGGCCCCGCCGACGTCCAACAACAAGCCGGGCTTGAGGGGTGATAATGACGCTCGAACAGGCATGCCCCCCGGAATACCAGAGGGCGCAATATGCGTTCAAAGATTCGATGACTCAC
+
CCCCCFFFFCFFGGGGGGGGGGGHHHHHHHHHHHHHGHHHGHHGGGGGHHHHHHHHHHHHHHHGGGGHHHHHHHHHGHHHHHHHHHHGHGGGGGGGGGGGHG<HGGGGGGGHHHHHHHGHHHHHHHHHGGHHHHHGGGGGHGHHHFGHHH;HHHFHGHHHGGGG;HAEGG8GGGGGGHGGGGGG;GGGG:GFFFFFFFFFFFFFFFGFGGGFGGGFGFFHHGFGGGGGHGHGHHGGGHHHHHHFFHGGGGCHHGHHHHHGHHHGGGGGGGHHHHHHHHGGHGGGGGHHHGGGGGHGGGGGGGGGGFFFFFBFCCCCC
@M02197:102:000000000-ALU3V:1:1101:13197:16423 1:N:0:1
CAGTCAGGCCTTTCCTCCGCTTATTGATATGCTTAAGTTCAGTGGGTATTCCTACCTGATCCGAGGTCAACCTTGGTGCCGCCGGAGCGGACTTGTGGGGGGTTTAGAGGCAGGACGCCGCGGGATCCCAATGCGAGGCTGATGCTACTGCGCAAAGGAGAGGGCCTTCGGGTCCGCCACTGGTTTTAGGGGCCTGCCGTGGCAGATCCCCAACGCCGGGCCACAGGGGCTCGAGGGTTGAAACGACGCTCGGACAGGCATGCCTCCCAGGATACTGGAAGGCGCAATGTGCGTTCAAAGATTCGATGATTCAC
+
AAB>AFFFFBFBGGGGGGGGGGGHHHHHHHGHHHHHHHHHHHGGGHGHGHHHGHHHHHHHHHHGGGGHHHFHHHHHFFHHGGGGGGGCG;::GGG;HFGGG9B?EG:8GGGE6??E?DFC#=9.AFEFFFFFFF?ACF/EF?FF9FFE.FFFFFAB999;AADC?DEFFF?DA9EFF?@DFFF$;9AFAC9AGBGEF5DFGFFF2EFFF8EFADFFFACHHHHGGFAEEB?AHHFGF9GC1BFEA?EA0AACFBA5CBA3FE0A223ABFB5B5BF3HDGEE2FD5GGCGGCBGFCGG5GGGFFFFFFFAAABA
@M02197:102:000000000-ALU3V:1:1101:13188:16439 1:N:0:1
CAGTCAGGCCTTTCCTCCGCTTATTGATATGCTTAAGTTCAGTGGGTATTCCTACCTGATCCGAGGTCAACCTTGGTGCCGCCGGAGCGGACTTGTGGGGGGTTTAGAGGCAGGACGCCGAGGGATCCCAATGCGAGGCTGATGCTACTGCGCAAAGGAGAGGGCCTTCGGGTCCGCCACTGGTTTTAGGGGCCTGCCGTGGCAGATCCCCAACGCCGGGCCACAGGGGCTCGAGGGTTGAAACGACGCTCGGACAGGCATGCCTCCCAGGATACTGGAAGGCGCCATGTGCGTTCAAAGATTCGATGATTCAC
+
BCCBBFFFFCFFGGGGGGGGGGGHHGHHHHHHHHGHHHHHHHHHHGEGHHHHHHHHHHHHHHHGGGGHHHHHHHHHHGHHGGGGGCGGGGGG:HH<HGGGGGGG9GFGGGG:GGGGGGGG9FFFF:FFFFFFFFF:FF8FFFFFFBFF9FFFFFFFFFFFFFFFFFFFFFFF?CFFFFFFFFFBFFEGFDFFFFEFFFHHFHGGGGGFFGFFFFAFGHHHGHGFGGGGGGGFHHGFGGHHGFFFGGE?EEGHHGGBHHEFFGGFFA3GHHG5FHGHFHE?E??FBHHGGGGFGGF5A5GGCGFFFFFFFAAAAA
@M02197:102:000000000-ALU3V:1:1101:27524:16425 1:N:0:1
CAGTCAGGCCTTTCCTCCGCTTATTGATATGCTTAAGTTCAGCGGGTAGTCCTACCTGATTTGAGGCCAGATGTCAAGAAGTTACACACAAGTGTGTAGGGTATAGAAAGCAGACTATTGTCAAGTCCTGGCCACAAGCGAGCTTGTGTCCTAAGCGAAATACTTATTACGCCTAGGGGAACCAGTCAAAGACTAATCCAGCTTACATTTTTAAGGCGAGTCAACTTGGCATTGACAAACGCCCACATCCAACATCCAAGCTCGGATTAACCAAACTTGGAGTTGAGGTTTTCATGACACTCAAACAGGCATACTCTTCGGAATACCAAAGAGTGCAATTTGCGTTCAAAGATTCGATGACTCAC
+
CCCCBFFFFCFFGGGGGGGGGGGHHHGHGHHHHHHHHHHHHHGGGGGGGHHHHHHHHHHHHHHHGHGGHHHHHGGGHHFFHGHHHHHHGGGHGGFGGGHHGHGHHHHHHEHHHHHGHHHHFHGHHHHHHGHHHFGHHHHGGGGGHGHHHGGHHHGHGGGGHHHHHHHGHHGGGHGHGHHHHFGHFGHHHHHHHGFHFHHHHHHHHFHHHFHHHGGGGGHHEHHHGHGHGHHHHHFGGFFGFFHHGHFEHHHHHDBGHHGGGEGHFHHHHHGFFG@HGGGHHHHHHHGHHHHGHHGHFGEGGHHHHHHHHGFGAHGEEDHGGHHHHFFFHHHHHHHHHHGGGEFGGGGGGGGGGFFFFFFFABBBA
@M02197:102:000000000-ALU3V:1:1101:22894:16571 1:N:0:1
CAGTCAGGCCTTTCCTCCGCTTATTGATATGCTTAAGTTCAGCGGGTAGTCCTACCTGATTTGAGGTCTAAACTAAAAGTTTATTAGAGTGGAGGGAGCGAAAACTTATTACGCATCCCACTTAGACATTTAAGACGAGCCGTAACCGGCAGCGTCCAAAACTCATATACAGAAAACTGCATATGAGAGTCTGTATGACACTCAAACAGGCATGCCTTTCGGAATACCAAAAGGCGCAATGTGCGTTCAAAGATTCGATGATTCAC
+
BBBABFFFFAFFGGGGGGEFEGGHHG5FGGFHHHHHHHHH:H:C?78FGHF9HHH9H3GFFHFFFHGHHHFH;9HFHHHEGHGHHGHH:7GEGECF>>1@GEG7GHDGFGBGFEDF#FFFHHFF3GHHEF7HFFCF<CG/GHGGGEE@DCCGGFFEAHHFFEFHFGHHFHHHHHHHFHHFGFHFHHHHHGGHHHGHHHHHGHHHHHGGHFEHHFFGEFFHEFHHGCBGGFEEFCGCGGHGGGGHGGGGGFB2GGFFFFFFFBBBAA
@M02197:102:000000000-ALU3V:1:1101:25170:16582 1:N:0:1
CAGTCAGGCCTTTCCTCCGCTTATTGATATGCTTAAGTTCAGCGGGTATCCCTACCTGATCCGAGGTCAATCATTAAAAAGTTTGGGGTTCTGGCAGGACACCACCGGGACTCTGTCGCGAGGAGTATTACTACGCGTAGAGCCAGGAGGCACCGCCACTGCTTTTAAGGGCTGCCCTGTGACGGGCAGGCCCCAACACCAAGCTGAGCTTGAGGGGTGATAATGACGCTCGAACAGGCATGCCCCCCGGAATACCAAGGGGCGCAATGTGCGTTCAAAGATTCGATGATTCAC
+
BBCBBFFFFCFFGGGGFGGGGGGHHGHHGHHHHHHHGHHHHHHGGGGGHHHHHHHHHGHHHGHGGGGHH9:HF:HHHHG;GH;HHFGGF/H;HG:HG:GHHHG<H:GGG:GHHHH:;G:GCDGG9GHFHGHHHHG/9DGG:;HGGHH9GGGGHGGGGGGHFHFFFFGGGFFGGGGFFGGGGGGGGGFFFFFFGFFGFEFFHHGHHHHHHHHGFFHHHGDFFHFFGGGGHHFGFHFHHHHFFEFFFFABFHD5G3CHHGEEA?EBDDHEEGECGFGF5FGEECFBFFBFF>33AA
@M02197:102:000000000-ALU3V:1:1101:8494:16494 1:N:0:1
CAGTCAGGCCTTTCCTCCGCTTATTGATATGCTTAAGTTCAGCGGGTATCCCTACCTGATCCGAGGTCAACCTTGGTAAAAAGTGTCCCGAGGGACGGTGACCGGCGCCTGGACTTCTAACCATGTACGTGCCCGAAAGCTCAATGTACAGGAGTCCTCACAGACGCCGTCATTATCTTTAGGCGGAGCGCAACCGTTAAGGCCGCGCTGACGCCAACAACAAGCCGGGCTTGAGTGGTGATAATGACGCTCGAACAGGCATGCCCTTCGGAATACCAAAGGGCGCAATGTGCGTTCAAAGATTCGATGACTCAC
+
BBBBBFFFFBFFGGGGGGGFFGGHHHHHHHHHHHHHHHHGGHHGFGGGHGHHHHFHHHHHHHHGGGGHGHHGGHHHHHHHHFGHHHHHHGGGGGGGGGGHGHHF?ECGGGHHHHHHHHHHHHHHHHHGHGHFHHGGGGGHHHHHHHHHHHHHHGFHHHHHHHHHHGGGFGGHHGHHHHHGGGDFGFGGGHGFFFGHGHHGGGGFGFGGGGGGHFHHHHHHFFFGGFGEHHHHHHGHHHGHHHFGFEEGGHHGHGHHHHHGHGGGGGEGEGHHGBHHHHHGGGEFFHGHGGEDGGGGGGGGGGGFFFDBFFBABBA
@M02197:102:000000000-ALU3V:1:1101:29504:16627 1:N:0:1
CAGTCAGGCCTTTCCTCCGCTTATTGATATGCTTAAGTTCAGCGGGTAGCCCTACCTGATTTGAGGTCTAACTAAAAGTTATTAGAGTGGAGGGAGCGAAAACTTATTAAGCATTCCACTTAGACATTTAAGACGAGCCGTAACCGGCAGCGTCCAAAACTCATATACAGAAAACTGCATATGAGAGTCTGTATGACACTCAAACAGGCATGCCTTTCGGAATACCAAAAGGCGCAATGTGCGTTCAAAGATTCGATGATTCAA
+
BBBBBFFBFBFFGGGGFGGGGGGHHHDGHHHGHHHHHGHHHH:GG8GGEHHHG;HHFH9HHHHHGHGHHHGF7E;B@3BDBFHEBGH'F?DFG@?E?EC@C7GFFDGH:&<3BG:GFDDB5FGFFGGHHFHHFHDFDFAHGGEFEAGFGGGFHGHHGGGFGHHHHHFGDFHGFHGHHBHFGGHGFCFGFHHGHFGFEHGHFHGHHHHGHHGHHEGGGHGHHFCHF9HH8GGCGCHHH92FFCGGGBGFGGGGFFFFFFBAAA>3
@M02197:102:000000000-ALU3V:1:1101:11857:16690 1:N:0:1
CAGTCAGGCCTTCCTCCGCTTATTGATATGCTTAAGTTCAGCGGGTAGTCCTACCTGATCTGAGGTCAGAGATAGAGATGGTCATTAGAGTGGCTCACGAAACTGAGACGTGTTCCACTTAGTCATTTAAGGAAGGCCAGAGGCGATCCCAAAGCACGCGCGCCGCGGTTCAGAAAACCGGACGGGTGAGGTTCTAATGACACTCAGACAGGCATACCCTTCGGAATACCAAAGGGTGCAAGTTGCGTTCAAAGATTCGATGATTCAC
+
AAAAAFDFFBFFGGGGFFGGGEHGHFH6AFGHHHFGFFGHHHGC+GGG9H;H;H9GGHGH99HHFH9HHAGFFGHHHGFHHFBBGHHHHF:GGGHHHHHDD9E:FH9'BEE#36BBEG78FEFHH99H:HB865G19H:H9HEGGG54,FCHGBGHH7C54GG1G5GC1B11G/:HGF-FAH'HHHHHGEF'B2F1HHHHHHGHGF2HHHHHFHF&FFGGGHHHHFFDHFHHHFFFFHHGFB2GGGGGGGGGGGGGFFFFFFFB@BBA
@M02197:102:000000000-ALU3V:1:1101:11475:16698 1:N:0:1
CAGTCAGGCCTTTCCTCCGCTTATTGATATGCTTAAGTTCAGCGGGTATCCCTACCTGATCCGAGGTCAAGTCATGAAATTGCTTGCTGGACGCTGATCCGCCGGGGCTCCGAGAAGCGCAAATGTGCTGCGCGAGAAGCCGACGAGACCGCTGCCAATGACTTTGAGGCGAGTCCGCGCACGGAGGCGGGACAGACGCCCAACACCAAGCATAGCTTGAGGGTGTAAATGACGCTCGAACAGGCATGCCCCACGGAATACCGAGGGGCGCAATGTGCGTTCAAAGATTCGATGACTCAC
+
BCBBBFFFFDFFGGGGGGGGGGGHHHHGHHHHHHGHHHHHHHHGGGGGHHHHHHHHHHHHHHHGGGGHHHHFHHHHHHHHHHHHHHHHHHHHGGGGGHHHHGGGGGGGGHGGGGGGHHGGGFGHHHHHHGHGGGGGGGGGHGGGGGGGGGGGHHHHHHHHHHHHHGGGGGGGGGGGGGGGHGHGGGGGHHHHGGFFFFFHHGHFFGHHHGHHFHHHHFHGGFHFHHGHHFGGGGHGGHHHHHHHHHGGGGGGHHHHHGGGGGGHGGGGGHHHHGFFGHGGGGGGGGGGFFFFFFFCBAA@
@M02197:102:000000000-ALU3V:1:1101:19592:16698 1:N:0:1
CAGTCAGGCCTTTCTCCGCTTATTGATATGCTTAAGTTCAGCGGGTATCCCTACCTGATCCGAGGTCAACCTAGTAAAAAAGTAATAGGTGTGACCGGGTCGCAAGACCTTGCAACTCGAGTGCGTGCTTCGTGAGAGGCTCATTGCACCGAGGGTCCTACAGACGCCGTCATTGTCTTTGGGACGGGGGCCACTCGCGTGGTCCGGACGTCCAACATCAAGCCGGGCTTGAGGGGTGATAATGACGCTCGAACAGGCATGCCCTCCGGAATACCAAAGGGCGCAATGTGCGTTCAAAGATTCGATGACTCAC
+
BBBABFBFFAFFGGGGGGGGGGCHHGCHGHHHHHHHHHHGBFEEFEGFHHHHHGHFHHHFHFGGGEGGGHGHHGGGFFHHGG3GHFHGF4B3EHHHGFG9EEEGGCHH:HHHHHGHHFDEGHHHGGGG;GFFGGFGFHGGHHHHHGHHHECDGECDCGFHGHH9F;-DGFFD?FBFFHGDFGECFCGFFEGCDFFGEFGF=CABBD/EFFFDFFFFFG>FFFFFFFFEFHGGGHHFB;22GBBFB@CFAEHGGHHHFCEA////?A0E2A21/GA1GF0A0EFFG1GGEEHGGFA333EAEC1FF@FDAA?AA
@M02197:102:000000000-ALU3V:1:1101:23903:16709 1:N:0:1
CAGTCAGGCCTTTCCTCCGCTTATTGATATGCTTAAGTTCAGCGGGTAGTCCTACCTGATTTGAGGTCTAAACTAAAAGTTTATTAGAGTGGAGGGAGCGAAAACTTATTACGCATTCCACTTAGACATTTAAGACGAGCCGTAACCGGCAGCGTCCAAAACTCATATACAGAAAACTGCATATGAGAGTCTGTATGACACTCAAACAGGCATGCCTTTCGGAATACCAAAAGGCGCAATGTGCGTTCAAAGATTCGATGATTCAC
+
B@BCBFFFFCFFGGGGGGGGGGGHHHHHHHHHHHHHHGHHHGHGGGG:GHHHHHGHGHHHHHHHGHH8HHHHHHHHHHHFGHHHHHHHH<FHHHGGE??GGFGGHHHHHHHGEGGGFHHHHH6HEHFHHH7HHFGHGGGGGHGGGGHHGEFCGGBGGHHHHHFHHHHHHHHFHHHHHHGHHHHHHHHHHHHHHGHHHGHGGHHGHGHHHHHHHHHGGGGFFFHFGHGHHHGGGGGHHHHGGGGHFGGGGGGGGGFFFFFFFBAABA
@M02197:102:000000000-ALU3V:1:1101:29373:16726 1:N:0:1
CAGTCAGGCCTTTCCTCCGCTTATTGATATGCTTAAGTTCAGCGGGTATCCCTACCTGATCCGAGGTCAAAAGTGAAAAAAGGCTTCATGGATTCCACGATTCAAGGACTAAGACGCAAAATGTGCTGCGCTTACTACCAAAAACACTGGCTGCCAATGACTTTAAGGCGAGTCTAATACAAGACAAGACGCCCAACACCAAGCAAAGCTTGAGGGTACAAATGACGCTCGAACAGGCATGCCCCATGGAATACCAAGGGGCGCAATGTGCGTTCAAAGATTCGATGATTCAA
+
CCCCCFFFFCFFGGFGGGGGGGGHHHHGHHGHHGFHHFHHHHHGGGGGHHHHGHHHHHGGHHHGGGA9HGHFHBGFGHHHGGGGHHGGGGHHG@FFHHHGHHGFHFHHHGHHHHHHGGGGHE<BFHFGHGGGGGHHFHHHHHHHGHHHHGHHHHHHHHFHHHHHHHHGGHHGHHHHGBHHHHGHHHHHHHHGFHGHGGGGHHGHHHHHHHHHHHHHEHHHHHGD-5GEHGHH.;HGGHHCGGGHHHHGHHHHHHHGHGGGGGHFHHEAFGHGFFGFFFGGGBFFFFFFBBA>3
@M02197:102:000000000-ALU3V:1:1101:28647:16779 1:N:0:1
CAGTCAGGCCTTTCCTCCGCTTATTGATATGCTTAAGTTCAGCGGGTATCCCTACTTGATCCGAGGTCAACCATGTAAAAATAGTTAAAGGTGACCGGGCTGAAGGTCCTAAACTCGAGTGCGTGCTTTAACAAAGCTCATTGCACCGAGGGTCCTACAGACGCCGTCATTGTCTTTGAGACCGGCATCACTTTCGTGACGAGAGGTCCAACACCAAGCCAGGCTTGAGGGGTGATAATGACGCTCGAACAAGCATGCCCATCGGAATACCAATGGGCGCAATGTGCGTTCAAAGATTCGATGACTCAC
+
BCCBCFFFFCFFGGGGGGGGGGGHGHHHGHHHHHHHHHHHHHHGGGEGHHHHHHHHHGHHHHHGGGGHHHHHGHGHHHHHHHHHHHGHHHGGFHHHGGGGGGHHHHHGFHHHFGFHGHGHHHGGGGGHHHHHHHHHBGHHHHGHHHHGGFGGFGGHFGHHFHGGGGDDFHHHHHHHHHHGHHGGHGGGGGGFBGGGHGFGHHGHHHHFEFHGHGGGHGAFGGFFHFGGGFHHHGHGHHFFGGFGGEFFHHHHGHHEGHGGGCHHHHHGFHHHF?GGGGHGHHGFGGHGGGGGFGGGGFC5FFFFBBBAB
@M02197:102:000000000-ALU3V:1:1101:24455:16719 1:N:0:1
CAGTCAGGCCTTTCCTCCGCTTATTGATATGCTTAAGTTCAGCGGGTATCCCTACCTGATCCGAGGTCAACCTTGTGAAAGATTTAACGGCCGCGGCCACCCGCACTCCGAAGCGATTAATGAAATCACAACGCTTGGAGACGGACAGCTCAGCCGGAGACTTTGAGGCGCGCGGAACACCGCGGCGCCCAATACCAAGCCAGGCTTGAGTGGTGAAATGACGCTCGAACAGGCATGCCCTCCGGAATACCAGAGGGCGCAATGTGCGTTCAAAGATTCGATGACTCAC
+
B@BAAFFC4>FFGG5FBEE?EEGBGHFFFFGHFDF5B55FFGH?EEA0BDFFHFHGGH3FFDAEFFEEFH;HHFEFEFGHFCFEGB4B>EEEGC>/FE@FHC?FCCCHDGCGEDCDEHGGHHHHBGHHFGHGGHC0FGFGFGGHGCGHHHHHGGGHHGGGEGGGGGCGGGGFAFFDFCCFDGFCEFHGHGGGGFFFGFEGHGGHGFFGB1FFHGFBFH?GGFFF%EFFGGGHHH;EEFFAEEFFGHHHFHHGAEGEEDHHHCGGFGCGBGFGGGEGEBBFFFFFAA3BA
@M02197:102:000000000-ALU3V:1:1101:13549:16719 1:N:0:1
CAGTCAGGCCTTTCCTCCGCTTATTGATATGCTTAAGTTCAGCGGGTAGTCCTACCTGATTTGAGGCCAGATGTCAAGAATTATACACACAAGTGCGTATGGGGTATAGAAAGCAGACTATTGTCAAAGTCCTGGCCACAAGCGAACTTGTGTCCTAAGCGAAATACTTATTACGCCTAGGGGAACCAGTGCAAAGACTAATCCAGCTCACATTTTTAAGGCGAGTCAACTCATCATTGACAAACGCCCACATCCAACATCCAATCTTGGATTAACCAAACTTGGAGTTGAGGTTTTCATGACACTCAAACAGGCATACTCTTCGGAATACCAAAGAGTGCAATTTGCGTTCAAAGATTCGATGACTCAC
+
AABABFFFFBFFGGGGFG?FGGGHFGHHH6GGHFFDGGGFHHHEEGGGGGHHFGHHHHHHGHBBEBFF11BGHGHEBGFFHHGGFFHGHFGGHFGBF?EGHGFGEDGHFHGF3BC3?FGHHB3BGGHGEHHHHHBGFHFHHHGDG+CGHHHHHE1GEFHFGGGGEGBGFFFHHFGC?CGGFC?AEEEG1CFHHHHHDGHGH:HHFHFFFFFFGBFGGGG3<FDGFGFFGFFFB12GDF2CEBB>EF/1>BCBB?2FBF1BFDEB0BFFBBHGFE>E1F2EGFGCFGB1B0HEBHFGDFFADEFB/EBGFBGHFFB1FHHE?EAFFDEFFG0GDG1BHF3FGEEA00FF1FABBAGE1GC1D@1D11>1AA
@M02197:102:000000000-ALU3V:1:1101:19737:16983 1:N:0:1
CAGTCAGGCCTTTCCTCCGCTTATTGATATGCTTAAGTTCAGCGGGTAGTCCTACCTGATTTGAGGTCTAAACTAAAAGTTTATTAGAGTGGAGGGAGCGAAAACTTATTACGCATTCCACTTAGACATTTAAGACGAGCCGTAACCGGCAGCGTCCAAAACTCATATACAGAAAACTGCATATGAGAGTCTGTATGACACTCAAACAGGCATGCCTTTCGGAATACCAAAAGGCGCAATGTGCGTTCAAAGATTCGATGACTCAC
+
ABBAAFFFFBFFGGGGGGGGFGGHHHHGHHHHGHHHGHHG:H:GG9G9FF:HHHH:HHGHHFH:9GH:FHEG:9FBGH9B@GFH:D57FHHG;AE/?EE00EEG4FFEFG6<001?/?F7FD7HBG7#@@5HF38@F?DAEG??CFGF//?EECG<HFFHGCG4FGEGHHFDFHHGHGHGCFGGFHHGHFFFHHHHHHHFGFHGHHHH;GEHHHHEE2ABHHHHHHGHHGEFGGGHHHHGGGGHGGGGGGGGGGFFFFFFF@BAAA
@M02197:102:000000000-ALU3V:1:1101:16361:17025 1:N:0:1
CAGTCAGGCCTTTCCTCCGCTTATTGATATGCTTAAGTTCAGCGGGTATTCCTACCTGATCCGAGGTCAACCTGATAAAAGTTTTTAGAGGCGACCGGGTCCCTGGGCCCTTGAAACTCGACGCGTGCTCCGGAAAGCTCAGTGCGAAGAGGGTCCCTGGGACGCCGTCATTGTCTTTGAGACCAGTTGGCCGTGAGGCCAACGCGGTCCAACACCAAACCCGGGGGTTTGAGAGAGGATAATGACGATCGAACAGGCATGCCCTTCGGAATGCCAAAGGGCGCAATATGCGTTTAAAGATTCGATGACTCAC
+
CCACBFFFFCFFGGGGGGGGGGGHHHHHHHHHHHHHHHHHHHHGGGGGHHHHHHHHHHHHHHGGGGFHHHHHHHFHHHHHH3FGHGHEGGHGGGGGFAFGEHHFHFEGFGFHHHHHHHHGHGCGCCGGGHHGGGGGHHHHEFDGGGGGHGHEGGGEHHGEGGG?BFGGHHFGHHFGHHHGGGFFFGHDFFFFFFHHGFFFFFGGGHGFFEFFF9GGEEFEGFFDCGHHFFHGG5HHFHEHHHHHGFB5GAGFFHHHGFGGGGGGGGHGHHHHHHGHHGGGGGHFHHFGGGGGGFGFCGGGGFFDFFBFBBBBB
@M02197:102:000000000-ALU3V:1:1101:10610:17048 1:N:0:1
CAGTCAGGCCTTTCCTCCGCTTATTGATATGCTTAAGTTCAGCGGGTAGTCCTACCTGATTTGAGGTCTAAACTAAAAGTTTATTAGAGTGGAGGGAGCGAAAACTTATTACGCATTCCACTTAGACATTTAAGACGAGCCGTAACCGGCAGCGTCCAAAACTCATATACAGAAAACTGCATATGAGAGTCTGTATGACACTCAAACAGGCATGCCTTTCGGAATACCAAAAGGCGCAATGTGCGTTCAAAGATTCGATGATTCAC
+
CCCCCFFFFCFFGGGGGGGGGGGHHGGHHGHHHHGHFFHH;;<GGGE9GFF9HHH9HHHHH9HHG8HGHHHHH9HFH9HFFHHHHHHHHFGGHGFEEG?EGGGG8HHHHGHHG7GGGFHHFH7HHHHGHHHHHHHHGGGFGHGGGGHHGGGFGGFGGGHHFHHGHHHHHHHFHHHHHHHHHHHHHHHHHHHHHHHGBHFHGHGHHHHHHHGHHHHGGGGHHHHHHHGHHHGGGGG:HHHGGGGHGGGFGGGGGGFFFFFFF@BBBB
@M02197:102:000000000-ALU3V:1:1101:17725:17169 1:N:0:1
CAGTCAGGCCTTTCCTCCGCTTATTGATATGCTTAAGTTCAGCGGGTAGTCCTACCTGATTTGAGGCCAGATGTCAAGAAGTTACACACAAGTGTGTAGGGTATAGAAAGCAGACTATTGTCAAGTCCTGGCCACAAGCGAGCTTGTGTCCTAAGCGAAATACTTATTACGCCTAGGGGAACCAGTCAAAGACTAATCCAGCTTACATTTTTAAGGCGAGTCAACTTGGCATTGACAAACGCCCACATCCAACATCCAAGCTCGGATTAACCAAACTTGGAGTTGAGGTTTTCATGACACTCAAACAGGCATACTCTTCGGAATACCAAAGAGTGCAATTTGCGTTCAAAGATTCGATGACTCAC
+
BCCCBFFFFDFFGGGGGGGGGGGHHHHHHHHHHHHHHHHHHGHGGGEEEHHHHHHHHHHHHHHHGHGGHHHHHHHHHHHHHHHHHHHHGGGHHHGHHHHHGGGHHGHHHHHHHHHHHHHHHGHHHHHHHHEGHGGHGHHGGGGGHHHHHHHHHHHHGGGGHHHHHHHHHHHGGHHHHHHHHGHHGHHHGHHHHHHHHHHHHHHHHHHHHHHHHGFDFFHHHGFGGHHGHGHHHHHGGGGGGGHHFFHHHHHHHHFGHHGGGGGHHHHHHFGHHFGHHHHHHGHHHHGHHHHHHHHHHHHGHHHHHHHHHHGHHHGGGGHHHHHHHHHHHHHHHHHHHHGGGGHGGGGGCGGGGFFFFFFFCCCCB
@M02197:102:000000000-ALU3V:1:1101:20251:17119 1:N:0:1
CAGTCAGGCCTTTCCTCCGCTTATTGATATGCTTAAGTTCAGCGGGTAGTCCTACCTGATCTGAGGTCAGAGATAGAGATGGTCATTAGAGTGGCTCACGAAACTGAGACGTTTTCCACTTAGTCATTTAAGGAAGGCCAGAGGCGATCCCAAAGCACGCGCCGCGGTTCAGAAAACCGGACGGGTGAGGTTCTAATGACACTCAGACAGGCATACCCTTCGGAATACCAGAGGGTGCAAGGTGCGTTCAAAGATTCGATGATTCAC
+
AAAAAFFF4AFFGGGGGCGGCGGHHHGHGHHHHGHHGHHHHGHFFGGGGFHHFHHHHHHHHHHGHGHHFHHHHHHHHGHFFBGHFFGHHGGGHGGHHE?HGGHGBGBHEGGEFFAHFFHFEHFFGHHHHFHHHHHHHGHHFHCFGGHGCEHHHGHHEGGGGGGGGHFHGGHHGGGGGEAEGEHHHGHHHFFHFHHHHHFFHHGGHHHHHHGHHHFGGEFCGHHHGHHHGHHHEHHHCHGFFA0?HGGGF3GGGGGBFFFD3BAAA1A
@M02197:102:000000000-ALU3V:1:1101:9918:17213 1:N:0:1
CAGTCAGGCCTTTCCTCCGCTTATTGATATGCTTAAGTTCAGCGGGTATTCCTACCTGATCCGAGGTCAACCTTGGTGCCGCCGGAGCGGGCTTGTGGGGGGTTTAGAGGCAGGACGCCGAGGGATCCCAATGCGAGGCTGATGCTACTGCGCAAAGGAGAGGGCCTTCGGGTCCGCCACTGGTTTTAGGGGCCTGCCGTGGCAGATCCCCAACGCCGGGCCACAGGGGCTCGAGGGTTGAAACGACGCTCGGACAGGCATGCCTCCCAGGATACTGGAAGGCGCCATGTGCGTTCAAAGATTCGATGATTCAC
+
CCCCCFFFFCFFGGGGGGGGGGGHHHHHHHHHHHHHHHHHHGHGGGEEHHGHHHHHHHHHHHHGGGGHGHGHHHHGHGHHGGGGGFGGGGGGGHGHHGGGGGGGFGGGGGGGGFFFFFFF;FFFFFFFFFFFFFFFFFFFFFFFFFFFFGFFFFFFFFFFEFDFFFFFFGFFEFFGFGFFGGHHFFFFGGGDGCGGFFHGHHHHGGFFGGGGFGCCGHGFHFFGHGFGGFDEFFEFHHHHGGFGE1CGGFGGHHHHGHHHGGGGFGHGHHHHHHHCHHGGGGGHGHHGGEDFGGGGGFGGGGFFFFFFBA3BBA
@M02197:102:000000000-ALU3V:1:1101:7151:17231 1:N:0:1
CAGTCAGGCCTTTCCTCCGCTTATTGATATGCTTAAGTTCAGCGGGTAGTCCTACCTGATTTCAGGCCAGAGTCAAAGTAATTGTCCTTGCGGACGATTAGAAGCACGCTTCAACACAATGGACCCAGTGAAACTTATTACACCAGACATTAATGTCAAACTTGCTAACTCATTTAAGCCGAGCGATCAGAAATCGCAGACGCCCAAATCCAATCCATTAGGAAACCCTAGTGGTTGAGATTTCATGACACTGAAACAGGCATGCTCTCCGGAATACCAGAGAGCGCAAGCTGCGTTCAAAGATTCGATAACTCAC
+
>1>>>FFB1AFFGGGGGCEECFGF3ADG3GDBEFGHHHFEEFDE?EEGFFHHFDBGHHGHHHFBDFFFGEH/11BDGFDGDDFHEHH2FBFE?/9>0>?EFE9G$FCEECEFB:>FAG:DG<FGFCHE1FGFGGHGFB2GGG<<FA1CFFB1D1F11F?#1GF111DGF1D#DG1GG<#/GF/?B2:BGDGFHEEEC?/E90@F91HGFAFDFF11BBBB@1F9B9B;AFFF00;DFDF29;BHGBBEAD2A2GE11A11GB1/AA/A/022G2GEC1FHEACEGFG100A0011B3333BA11A13333@111AA
@M02197:102:000000000-ALU3V:1:1101:16375:17363 1:N:0:1
CAGTCAGGCCTTTCCTCCGCTTATTGATATGCTTAAGTTCAGCGGGTATCCCTACTTGATCCGAGGTCAACCATGTAAAAAATAGTTAAAGGTGACCGGGCTGAAAGGTCCTAAACTCGAGTGCGTGCTTGAACAAAGCTCATTGCACCGAGGGTCCTACAGACGCCGTCATTGTCTTTGAGACCGGCATCACTTTCGTGACGAGAGGTCCAACACCAAGCCAGGCTTGAGGGGTGATAATGACGCTCGAACAAGCATGCCCATCGGAATACCAATGGGCGCAATGTGCGTTCAAAGATTCGATGACTCAC
+
ABCAAFFFFCFFGGGGGGGGGGGHHHHHHHGHHHHHHHHHHHHGGGGGHHHHHHHHHHGHHHGGGGGHHHHHGHHHHHHHHGHHHHHHHHHHHFHGHGGGGGGHHHHHGGHGHHHHGHGHGGHHGGGGGHGHHGHHHHHHHHHGGGHHHHGGGHHHHHGGGGHHGGGHHHHHHHHHHHHHHGHGGGHGHGHGGGGGGGHGGGHHHHHHHGGFFFGGGHHHHHHGHHGHGGGHHHHHHHHHGGGGFEHFHHGGHHHGHHHHGGFGHHHHHGGHHHHGGGGGHHHHGGGGHGGGGGGGGGGFFFFFFFCCBAB
@M02197:102:000000000-ALU3V:1:1101:19834:17393 1:N:0:1
CAGTCAGGCCTTTCCTCCGCTTATTGATATGCTTAAGTTCAGCGGGTAGTCCTACCTGATTTGAGGCCAGATGTCAAGAAGTTACACACAAGTGTGTAGGGTATAGAAAGCAGACTATTGTCAAGTCCTGGCCACAAGCGAGCTTGTGTCCTAAGCGAAATACTTATTACGCCTAGGGGAACCAGTCAAAGACTAATCCAGCTTACATTTTTAAGGCGAGTCAACTTGGCATTGACAAACGCCCACATCCAACATCCAAGCTCGGATTAACCAAACTTGGAGTTGAGGTTTTCATGACACTCAAACAGGCATACTCTTCGGAATACCAAAGAGTGCAATTTGCGTTCAAAGATTCGATGATTCAC
+
BBBBBF5FFBFFGGGGGFGGGEEHHHFHHHFHHHHBHHHHHHHGGGGGGHHGHHHGGHHGHHHHGHGGEFHHHHHFGFGHHHHGHHGFFGGHGHG3FGHEEB?FHGGGHGHHGEHE3GHHGHHHBHHFHGHGCGFGHFAD/;B7FGF9HFHHGBFHFGGGEHFHHBDGHFGCCHDFCAHGGGGGGGFFHFBHGGGBFFHFGHHC1FGGH8FGGF90F@ADGBFGBFHFBHHGF2GEECFFA@B991>F/>21BGB?>BECE>?2F2B@GF/1BFBF1GBB201EHHGFHHGGHHHF111EBGB1AGEHED1D10/AEA0HGBFD001BHHFBG3DBHHCGGGHG1BDFBA1GB11FB1FFA1>>>
@M02197:102:000000000-ALU3V:1:1101:23511:17407 1:N:0:1
CAGTCAGGCCTTTCCTCCGCTTATTGATATGCTTAAGTTCAGCGGGTATTCCTACCTGATCCGAGGTCAACCTGAAAAAATAGTTTTTGAGGAGGCCGGGTCCCCGGGACCTTGCAACTCAACGCGTGCTCCGGAAAGCTCAGTGCGAAGAGGGTCCCACGGACGCCGTCATTGTCTTTGAGACCAGTTGGGAGGGCCGCGGACGGTCCCCCAACGCGGTCCAACACCGAACCCGGGGGTTTGAGGGAGGATAATGACGCTCGAACAGGCATGCCCTTCGGAATGCCAAAGGGCGCAATGTGCGTTCAAAGATTCGATGATTCAC
+
BBCABFFFFCFFGGGGGGGGGGGHHHHHHHHHHHHHHHHHHHHGGGGGHHHHHHHHHHHGHHHFGGGHHHHHHHHHGHHGHHH4GHHGGGGGHGGGGGGGFFHAGFFGGGGHHHHHFHHHHHHGGGGGGGHHGGGGGHHHHHGHHHGFFFGHHGFHHHHHGGBGGGGGGGGGGGFGFFFFFGFGGGGHGGGGEGGGGGFFGGGGGGGGGGHGFFGGFHHHHHFFFFGGHGFGGGGGGGHGHHHHGHHHHHHHHHGGGGGHHGHFHFGHHHHGGGGGGEHHHHFHGHHHGGGGGGGHHHGGCGHGGGGGGGGGGFFFFFFFCBABB
@M02197:102:000000000-ALU3V:1:1101:11567:17478 1:N:0:1
CAGTCAGGCCTTTCCTCCGCTTATTGATATGCTTAAGTTCAGCGGGTAGTCCTACCTGATTTGAGGCCAGATGTCAAGAAGTTACACACAAGTGTGTAGGGTATAGAAAGCAGACTATCGTCAAGTCCTGGCCACAAGCAAACTTGTGTCCTAAGCGAAATACTTATTACGCCTAGGGGAACCAGTCAAAGACTAATCCAGCTTACATTTTTAAGGCGAGTCAACTTGGCATTGACAAACGCCCACATCCAACATCCAAGCTCGGATTAACCAAACTTGGAGTTGAGGTTTTCATGACACTCAAACAGGCATACTCTTCGGAATACCAAAGAGTGCAATTTGCGTTCAAAGATTCGATGACTCAC
+
CCCCCFFFFCFFGGGGGGGGGGGHHHHHHHHHHHHHHHHHGHGGGGGGGHHHHHHHHHHHHHHHGGGGHHHHHHHGGHFHHGHHHGHHGGGHGHGHHHHHGHHHHHHGHHGHHHHHHHGDGHFGHHHHHHEHFHFHHHHHHHHHHFGHHHHHHHHHGGGGHGGHHHHHHGGGGHGHHHGGHHGHHHGGHFDHHHHGHHHGHHGHHGGGHHHHHDGGGHGFBHFFGGGFEGHHHHHGGGGEGFHHHGF3EHFHHFGFHFGGGGGFHGHFHHFHHGBHHHHGHHHGGHGGHHHHHHGGFFDGGHHFFHHGHGA5DHCGGFHHGBBGAHHHGGHHHGGGHHGFGGHGGGGGGGGGGFFFFFFFBABBB
@M02197:102:000000000-ALU3V:1:1101:11552:17487 1:N:0:1
CAGTCAGGCCTTTCCTCCGCTTATTGATATGCTTAAGTTCAGCGGGTAGTCCTACCTGATTTGAGGCCAGATGTCAAGAAGTTACACACAAGTGTGTAGGGTATAGAAAGCAGACTATCGTCAAGTCCTGGCCACAAGCAAACTTGTGTCCTAAGCGAAATACTTATTACGCCTAGGGGAACCAGTCAAAGACTAATCCAGCTTACATTTTTAAGGCGAGTCAACTTGGCATTGACAAACGCCCACATCCAACATCCAAGCTCGGATTAACCAAACTTGGAGTTGAGGTTTTCATGACACTCAAACAGGCATACTCTTCGGAATACCAAAGAGTGCAATTTGCGTTCAAAGATTCGATGACTCAC
+
CCCCCFFFFCFFGGGGGGGGGGGHHHHHHHHHHHHHHHHHHHHGGGGEGHHHHHHHHHHHHHGHGHGGHHHHGHHHHHGHHHHHGHHHGGGHGHFGHGHHGBHHHHHHHHHHHHHHHHHGHHFGHHHHHHGHHHGHHHGHHHHGHHHHHHFFFGHHGFGEHHHHHHEGHHGGGEGHHEHGGHGHGHHHHHHHHHHHHHGFHHGHHHHHHHHHHGHDCHFHGGHHGHHGBHGHHHHGGGFGGFGGHHHGHGHHHGHGHHGGGGGHFHHGHHGHHHFGGGHGHGHHHHGHHHGHHHHHGDFFHGHFHHHHHHFHGHGGGGHHHHFFHCFGHHHHGHHHHGFGGGHGGGGGGFGGGFFFFFFFCBBBA
@M02197:102:000000000-ALU3V:1:1101:18561:17493 1:N:0:1
CAGTCAGGCCTTTCCTCCGCTTATTGATATGCTTAAGTTCAGCGGGTATCCCTACCTGATCCGAGGTCAAGTCATGAAATTGCTTGCTGGACGCTGATCCGCCGGGGCTCCGAGAAGCGCAAATGTGCTGCGCGAGAAGCCGACGAGACCGCTGCCAATGACTTTGAGGCGAGTCCGCGCACGGAGGCGGGACAGACGCCCAACACCAAGCATAGCTTGAGGGTGTAAATGACGCTCGAACAGGCATGCCCCACGGAATACCGAGGGGCGCAATGTGCGTTCAAAGATTCGATGATTCAC
+
BBBAAFDBBAFFFGFGGGGG?EEDFHFDGFHHHFGHB5FHHHHGFGGGHHHFHHHGBGHHFHFGGGGHFHGDED:HHHGHFHHHGBAGGHAGGGGGGFGHHEGGFE/@DHGGFFBAHFDG9FFHGHFGFHGGGFGGFEHHHGGCCCD7CEGCFHGHGDBFFGGFGFGGCAC?C9CF?DFCC;E?E?@D;DABF?EEGHE/EE?>B?;DGFAFFGD1GABFGHHHHFHHF?EE&/>9/BEHHHHGEHECECGFFBBFGEFA?E/FCGGGEBCFFE?EE11BGGGGB11111BD@DFA?AAA
@M02197:102:000000000-ALU3V:1:1101:27332:17520 1:N:0:1
CAGTCAGGCCTTTCCTCCGCTTATTGATATGCTTAAGTTCAGCGGGTATTCCTACCTGATCCGAGGTCAACCTGAAAAAATAGTTTTTGAGGAGGCCGGGTCCCCGGGACCTTGCAACTCAACGCGTGCTCCGGAAAGCTCAGTGCGAAGAGGGTCCCACGGACGCCGTCATTGTCTTTGAGACCAGTTGGGAGGGCCGCGGACGGTCCCCCAACGCGGTCCAACACCGAACCCGGGGGTTTGAGGGGTGATAATGACGCTCGAACAGGCATACCCATCGGAATGCCAATGGGTGCAATGTGCGTTCAAAGATTCGAT
+
AABAAFFFFBFFGFGGFEEG?AEGHBGFGHHHFHHFFHHHBFFEEGAEGGDH5G3GEFFHHFGEEEGHGHFHFHHHGHHC?FF@FGHGGFEF<D?ECEEGGGGGH?@D7GFHHGHGHH<FFHFGGCGG?FHHGGG?CGHHHHGHGFGBFAGABCGGCAGH@BBG?BBBCGFFHFGFFHGFGFGFFFGFFFFGHGGBBD?CGFEB<C9ABFFFCFFGCHHHEGFFFFGGHGGGGGGGECHGBFGGGHF2FGE2BHEAE/EFGGHHHHGFGGA10HGFECFBDFGA0BFBFGFHHFFHGGGGGFAF1FFFFF1BFAAAAA
@M02197:102:000000000-ALU3V:1:1101:29240:17580 1:N:0:1
CAGTCAGGCCTTTCCTCCGCTTATTGATATGCTTAAGTTCAGCGGGTAGTCCTACCTGATCTGAGGCCAGAGTTACAAGTATGGTGTTATGAGCAGTGCTACAAGTCAACTCGACGAAACGTATTACGCCAGGCCACCATCACACCGCTAACGCTTTTAAGGCGAGCCAGCAATAGGCAACGCCCAAATCCAACCAGCCGGGTAGAACCCGAAAGGTTGAGTCTACATGACACTCAGACAGGCATACCCTCCGGAATACCAGAGGGTGCAAGGTGCGTTCAAAGATTCGATGATTCAA
+
CBCCCFFFFBFFGGGGGG?GGGGHHHCHHFHHHHHHHHHHBGHGGGEGGHHGHHGHGHHHGHHHHGGGHHHHHHHHHHHFHHHHDFGGHHHHHHHHGHHFHHHHHGHHHGBFFHGFGGGGGHHHHHHGGGFGHHGHGHHGHGHHHG@GGGGGHHFHFHHGGGGGGGHHHGGHHGFHGFGHHGGHHHHGFGGHHGGGGGFGFFFHHGFFFFFHGG:GEHHFG5DFFFHFGFHHHGHHHHHHHGHHFEGCGGGHHHHGHHHHHHGGHFHGBHHGGGGHFGFFGGFGGGF45FFFFBBAAA
@M02197:102:000000000-ALU3V:1:1101:5255:17509 1:N:0:1
CAGTCAGGCCTTTCCTCCGCTTATTGATATGCTTAAGTTCAGCGGGTATCCCTACCTGATCCGAGGGCAACCTTAGAAATGGGGTTGTTTTACGGCGTAGCCTCCCGAACACCCTTTAGCGAATAGTTTCCACAACGCTTAGGGGACAGAAGACCCAGCCGGTCGATTTGAGGCACGCGGCGGACCGCGTTGCCCAATACCAAGCGAGGCTTGAGTGGTGAAATGACGCTCGAACAGGCATGCCCCCCGGAATACCAGGGGGCGCAATGTGCGTTCAAAGATTCGATGATTCAC
+
>ABBB45>C3BFGGDGDEEGG?2FGGHF6GF5EGFGHHHHF5GF2EAEBFFEHFFFEA3AEABAAE01?F7HG4GHFFHHGF7EEEFECF9GHG?EEEE?/F3F??EGCCCFBFC<GDFGGGFCFHHEGF1FGFHAC:C:GFFGD?CCEHHHFHFHAGHFC@DCGFFFFFFFFA@@@B?@AB<<=@BB<EB?FFFGEFFFFFECAC7E<0FHFG/FFG00B9CBBC9?GAFGHG;BBGE?<</BA9/02GEF11CCEGGCEAA113HGEE?CGFGGDDGFFACBF3D3311AA>
@M02197:102:000000000-ALU3V:1:1101:29226:17595 1:N:0:1
CAGTCAGGCCTTTCCTCCGCTTATTGATATGCTTAAGTTCAGCGGGTAGTCCGACCTGATCGGAGGCCAGTGTTACAAGTATGGTGGTATGAGCAGTGCTACAAGTCAACTCGACGAAACGTATTACGCCAGGCCACCAACACACCGCTAACGCTTTTACGGCGAGCCAGCAATAGGCAACGCCCAAATCCAACCAGCCGGGTAGAACCCGGAAGGTTGAGTCTACAGGCCACTCAGACAGGCATACCCTCAGTAATACCCGGGGGTGCAAGGTGCGTTCTAAGCTCAGAGGATTCAC
+
111>11BFF11BGFFGFGGGGCEGHHBHFHHG3GFHGHCFHHHGCGGGGAG2/AEEAGB1DCEEE@EEF/11BBF2@114F92FH.299@;DFFD#B1@2FGHBFB12B92FEF>E/97@C#F<F&A?/:0//FA/?:0,CGF8<E=CCCGF>@<5C7H#C<<1<A?@:FCFF;FF0B#BE?AGB<E$1>9FGE@EE>901;92B/F/3B@%FB901;1CABFB,BB#G8EDA1;21111BA190//CBFB2D2FHEE/A/A0A01111GFCE0A1AFBA1GA11B111B1BF1?AA1
@M02197:102:000000000-ALU3V:1:1101:23511:17638 1:N:0:1
CAGTCAGGCCTTTCCTCCGCTTATTGATATGCTTAAGTTCAGCGGGTATCCCTACCTGATCCGAGGTCAACCTTGTAAAAGATTTAACGGCCGCGACCGCCCGCGCTCCGAAGCGATTAATGAAATCACAACGCTTAGAGACGGACAGCTCAGCCGGAGACTTTGAGGCGCGCGGAACACCGCGGCGCCCAATACCAAGCGAGGCTTGAGTGGTGAAATGACGCTCGAACAGGCATGCCCCTCGGAATACCAAGGGGCGCAATGTGCGTTCAAAGATTCGATGATTCAC
+
BBBBBFFFFBFFGGG5BGCGGG?GGGHGHHGHBGHHHHGHHHGFGGGCFHHGHHHHHHGHHHH:GBEHHHHHHHHHHGGGGFGHHBGHGGGE?CECEGCCCCGGGGGGGGGGGEFFFHGFGFHCHHHFHHHGFFGGGHHGHHHFGHHHHGGGGGGGHDGGGHHHGGEFEGCGGHHEBCFFFGGGGGHEEHHHFFGGGEGGHGEGHGGHHHHGHEHGHHFFGGEEDFHFFHFCHFGCGGGGGGHHHHGF3GHHGFGGGGHHGHGGGGHGGGGGGGGGGFFFFFFFBBBB@
@M02197:102:000000000-ALU3V:1:1101:9514:17699 1:N:0:1
CAGTCAGGCCTTTCCTCCGCTTATTGATATGCTTAAGTTCAGCGGGTAGTCCTACCTGATTTGAGGCCAGATGTCAAGAAGTTACACACAAGTGTGTAGGGTATAGAAAGCAGACTATTGTCAAGTCCTGGCCACAAGCGAGCTTGTGTCCTAAGCGAAATACTTATTACGCCTAGGGGAACCAGTCAAAGACTAATCCAGCTTACATTTTTAAGGCGAGTCAACTTGGCATTGACAAACGCCCACATCCAACATCCAAGCTCGGATTAACCAAACTTGGAGTTGAGGTTTTCATGACACTCAAACAGGCATACTCTTCGGAATACCAAAGAGTGCAATTTGCGTTCAAAGATTCGATGACTCAC
+
CCCCCFFFFCFFGGGGGGGGGGGHHHHHHGHHHHHHHHHHHHHGGGGGGHHHHHHHHHHHHHGHGHGGHHHHHHGHHHHHHHHHHHHHGGGHGHGGGHHHGHHHHHHHHHGHHHGHHHEHHHHHHHHHHHFGGHGHHHHGGGGGHHHGHHHHHHHGFGGGHGHGHHHGHHGGHHHHHHHGGGGHBGHHHHHGHGHGHHHHHBCHHGHHHHHHHGGGGHHFHHGHHGHGHGHGGHHGGGGGGGFFFHHHHHHHHHHGHHGEE?FF4HFHHFGHHGHHHHHHHFHHHHFHHGHHHHHHHHHGFHHHHHHHHHHHDHFGDEBHGHHGGHHHHHHHHHHHHHGGGGHGGGGGGGGGGFFFFFFFBBBBB
@M02197:102:000000000-ALU3V:1:1101:19141:17795 1:N:0:1
CAGTCAGGCCTTTCCTCCGCTTATTGATATGCTTAAGTTCAGCGGGTAGCCCTACCTGATTTGAGGTCAAAGTCAAAAGGTTGCGCGATGGCAGGTTCTAAGCAGTCATCACCACAAGGAAAGACGAAACTTATTACGTCTGACACTGATGTGGGATGTTCCACTAAGTCATTTGAGGCGAGCCATTGCTGGCAAATCACCCAAGTCCAATCCAACCAGTTCAAAAGAACTTAAGAGATTGAGATTTCATGACACTCAAACAGGCATGCCTTTCGGAATACCAAAAGGCGCAAGGTGCGTTCAAAGATTCGATGATTCAC
+
DCCCCFFFFCFFGGGGGGGGGGGHHHHHHHHHHHHHHHHHHHHGGGGGGHHHHHHHHGGHGHHGGGHHHHHHGHHHHHHGHHHHGGGGGGGHHGGGHHHHHHHHHHHHHGHGGHHHHHHHHHHHHHGGGGHHHHHHGHHHGGHHGHHHHHHHGFGHHGHHHHHHHHHHHHHHHHHGGHGHGHGGHHHHHHHHHHHHHGGHHHHHHHGHGHHGGHHHHGHGGHHHHHHHFHHHHHHGHHHHHHHHHHHHHHGDHHGGFHHHHHGHHHHHHEGGGHHHHHGHGHHHGGGGGHHHHGGGGGGGGFGGGGGGFFFFFFFBABBA
@M02197:102:000000000-ALU3V:1:1101:27027:17762 1:N:0:1
CAGTCAGGCCTTTCCTCCGCTTATTGATATGCTTAAGTTCAGCGGGTATTCCTACCTGATCCGAGGTCAAGAGTGTAAAAATGTACTTTTGGACGTCGTCGTTCTGAGTGCAAAGCGCGAGATGTACTGCGCTCCGAAATCAATACGCCGGCTGCCAATTGTTTTGAGGCGAGTCTACGCGCAGAGGCGAGACAAACACCCAACACCAAGCAAGGCTTGAAGGTACAAATGACGCTCGAACAGGCATGCCCCATGGAATACCAAGGGGCGCAATGTGCGTTCAAAGATTCGATGATTCAC
+
CCCCCFFFFCFFGGGGGGGGGGGHHHHHHHHHHHGHHFHHHGHGGGGGGHHHHHHHHHHHHHHGGGGGHHHHHFFHGGHHHHHDGHHHHHHGHHGGGGGGGGGHGHHHHHHHHHGGGGGGFGGHHHHHHHGGGGGGHGHHHHHHHHHGGHGGGGHGHHHHHHGHHHGGHGHHGGFFFGGGHHFGGGGGHHHHGHGFFGGHHGGFFGHHHHFHHGHHHHHGHHFHHEGGHGGGGGHHGHHHHHGHH;GGGFGGBHGHHHHHHHHHFAGGDHFHG2GEFCGGGGCGGGGGFFFFFFFBB@BB
@M02197:102:000000000-ALU3V:1:1101:22245:17816 1:N:0:1
CAGTCAGGCCTTTCCTCCGCTTATTGATATGCTTAAGTTCAGCGGGTATCCCTACCTGATCCGAGGTCAAGAGTGTAAAAATGTACTTTTGGACGTCGTCGTTCTGAGTGCAAAGCGCGAGATGTACTGCGCTCCGAAATCAATACGCCGGCTGCCAATTGTTTTGAGGCGAGTCTACGCGCAGAGGCGAGACAAACACCCAACACCAAGCAAGGCTTGAAGGTACAAATGACGCTCGAACAGGCATGCCCCATGGAATACCAAGGGGCGCAATGTGCGTTCAAAGATTCGATGACTCAC
+
CCCCCFFFFCFFGGGGGGGGGGGHHHHHHFFHHHHGHHHHHHHGGGGGHHGHHHHHHHHHHGHGGGGHHHHHHFGHHHHHH:HHHHHHHHHGHHGGGGGGGGGHGHHHFHFHHHHHGGCGGGGGHHGHHHGGGGGGHGGHGHGHHHHGGGGGHHHHHHHHGHHHHHGFHGHGHGFGGGGGHGGGGGGFHHHHHHGFFGGHHGHGHGHHGHHHHGFFGHHHHHHHHHFHFGGGGGHHGHHHGHHGHHGGGHGGHHHHHHHHHFCHGGGGGHHHG?GGGGGGGFGGGECGFFFFFFFBBABB
@M02197:102:000000000-ALU3V:1:1101:4117:17886 1:N:0:1
CAGTCAGGCCTTTCCTCCGCTTATTGATATGCTTAAGTTCAGCGGGTAGTCCTACCTGATCTGAGGCCAGAGTTACAAGTATGGTGTTATGAGCAGTGCTACAAGTCAACTCGACGAAACGTATTACGCCAGGCCACCATCACACCACTAACGCTTTTAAGGCGAGCCAGCAATAGGCAACGCCCAAATCCAACCAGCCGGGTAGAACCCGAAAGGTTGAGTCTACATGACACTCAGACAGGCATACCCTCCGGAATACCAGAGGGTGCAATGTGCGTTCAAAGATTCGATGATTCAC
+
AA33AF5BFAFFFGGGGGGGCGGHHHHHGHGHHHHGBFGFGHGGGCEEEGHHHHHFHHHHE5FFFFFFGFCE5FF;FH::FHFH5G?EE9BFBHFBECFGFFHHGH9@B@D;E;EE?@E?03EGHH4?DCEC//<?FGEG<<@:FBGAFBC?EDFF?FHC>10<1GBDF1<DGFDDGFFEG0EG1CEFFE/CFCEEEEEB1HE::GG#3EBFE>GFF91FFFFHFD2AH9A1BE6$11;FBFBFGAE?/E/EHHHHGFFGA0AEHFHHFBF0EA?GCGGCGGFEGFC1FFFFD11>>1
@M02197:102:000000000-ALU3V:1:1101:6100:17927 1:N:0:1
CAGTCAGGCCTTTCCTCCGCTTATTGATATGCTTAAGTTCAGCGGGTATTCCTACCTGATCCGAGGTCAACCTTGGTGCCGCCGGAGCGGACTTGTGGGGGGTTTAGAGGCAGGACGCCGAGGGATCCCAATGCGAGGCTGATGCTACTGCGCAAAGGAGAGGGCCTTCGGGTCCGCCACTGGTTTTAGGGGCCTGCCGTGGCAGATCCCCAACGCCGGGCCACAGGGGCTCGAGGGTTGAAACGACGCTCGGACAGGCATGCCTCCCAGGATACTGGAAGGCGCCATGTGCGTTCAAAGATTCGATGACTCAC
+
AAA>AFFFFCFFGGGGGGGGGGGHHHFHHHHGHHHHHHHHHGHGGGEGFEHHHHFHHHHHHHHGGGGHHGHHHGHHHGHHGGGGGE@EGE:GGHH'FECFFG9GGFGGGFGEFAEE-B8C4BC;DFFFFF9FBFFABC=AFAFFF/BBFFFD5FFAFFFA?DEDDDEFFFB?AGEFFFFGHFFGFFEHGEACB=EFFFHDHHFFFAFFFF?D?GEDAEFEGHHGHGGECE7EH<GHFHHHFFFGGFEEGEAHHHHHHGFGFEE12FA3F5FFHFFDHHFAADCFHFHGGGGGFF5GFBFFFFFFDBFFFBA3AA
@M02197:102:000000000-ALU3V:1:1101:4677:17975 1:N:0:1
CAGTCAGGCCTTTCCTCCGCTTATTGATATGCTTAAGTTCAGCGGGTATCCCTACCTGATCCGAGGTCAAGTCATGAAATTGCTTGCTGGACGCTGATCCGCCGGGGCTCCGAGAAGCGCAAATGTGCTGCGCGAGAAGCCGACGAGACCGCTGCCAATGACTTTGAGGCGAGTCCGCGCACGGAGGCGGGACAGACGCCCAACACCAAGCATAGCTTGAGGGTGTAAATGACGCTCGAACAGGCATGCCCCACGGAATACCGAGGGGCGCAATGTGCGTTCAAAGATTCGATGATTCAC
+
ABBBBFFFFBFFGGGGGGGEGGGHHGHHGHFBGGHHGHHGGHHGGGGGHHHHHHHHFHHHHHHGGGGHHHGGGH8HFEHFGHEFFHGGHGHHCGGGGFGHHEFGGGGGCHGFCCDGGHGGGGGHH:FHHHDDGGCCGGFFFFCDGGGGGGGGFGGFGFGGGGFGBFGGFEFFCGFFGFFFG?GFFFFGHGHFGGFFFFGFAEGF&GHHGHFF9FD3BFFCFGH<GHHHHGE1CDBHFHHH;GEHGHGFGCGGGHHHFGHGGGGHGGGGGGFFHCEEGHGFGGGGGGGGFFFFFFFBBBAA
@M02197:102:000000000-ALU3V:1:1101:24903:17955 1:N:0:1
CAGTCAGGCCTTTCCTCCGCTTATTGATATGCTTAAGTTCAGCGGGTATCCCTACCTGATCCGAGGTCAACCTTAGAAATGGGGTTGTTTTACGGCGTAGCCTCCCGAACACCCTTTAGCGAATAGTTTCCACAACGCTTAGGGGACAGAAGACCCAGCCGGTCGATTTGAGGCACGCGGCGGACCGCGTTGCCCAATACCAAGCGAGGCTTGAGTGGTGAAATGACGCTCGAACAGGCATGCCCCCCGGAATACCAGGGGGCGCAATGTGCGTTCAAAGATTCGATGATTCAC
+
CCCCCFFFFCFFGGGGGGGGGGGGHHHHHHHHHHHHHHHHHHGGGGGGHHHHHHHHHHGHHHHGGGGHHHHHGHHHHHHHHEFGGGGGHHHHHGGGGGGGGHHHHGGGGGGHGGHHHHHHGGGGGHFHHHHHHHHGGGGGGHGHGGGGGHHHHHHHHHHGGGFGGGGGGGGGGGGGGGGGGGGGGGGGGGGGFGGGFGFGGHGGFFHGGFEHHGHHHHHHHHHGGGGGHGGHHHHHHHGGGGGGGEGHGFHHFHHGGGGGGGGHHGHGGFE4GGGGGGGGCGFFFFFFFAAAAA
@M02197:102:000000000-ALU3V:1:1101:2682:18037 1:N:0:1
CAGTCAGGCCTTTCCTCCGCTTATTGATATGCTTAAGTTCAGCGGGTATTCCTACCTGATCCGAGGTCAACCTTGTGCCGCCGGAGCGGGCTTGTGGGGGGTTTAGAGTCCAGAAAGTCCCGTGGGCTCCCGATGCGAGGCGAATGCTACTACGCAAAGGAAGGGCCGCGACGGGTCCGCCACTGGTTTTGGGAGACTACAAGACTGTAGGACTCCAACACCAAACCACGAGGGCTTGAGGGTTGAAACGACGCTCGGACAGGCATGCCTCCCAGAATACTGGAAGGCGCAATGTGCGTTCAAAGATTCGATGATT
+
AAAAAFFFFBFFGFGGGFCFFGGFFGHHFHHFHHHHHHFHHHHGGGGGGDGHGHHFHHB5FBGGGG?GHGHFFBGGF5G?EEEG?EE?EC9EFGFG?FFGG?AFFGGG#FGFEGGFFFFFFAEFFFA6EEFFF@D?BAAFADA7DFFFFFFFFFFFBBFF/BFBDEA<-.@DFF<>;A<<D7GGFE/CBFHGHHG>2FBFFGG>GFGFBHHGG1FHFF?/GGHFGFG9EGE?>FDGHHHEHHFHGACE>EEE/E?EE1DFHGHGFECEEFFGHDHGD1ECHCHECEA0HHFG?GEEAGF33F3F>1FFBB3A1AAA
@M02197:102:000000000-ALU3V:1:1101:19393:18099 1:N:0:1
CAGTCAGGCCTTTCCTCCGCTTATTGATATGCTTAAGTTCAGCGGGTATCCCTACCTGATCCGAGGTCAATCATTAAAAAGTTTGGGGTTCTGGCAGGACACCACCGGGACTCTGTCGCGAGGAGTATTACTACGCGTAGAGCCAGGAGGCACCGCCACTGCTTTTAAGGGCTGCCCTGTGACGGGCAGGCCCCAACACCAAGCTGAGCTTGAGGGGTGATAATGACGCTCGAACAGGCATGCCCCCCGGAATACCAAGGGGCGCAATGTGCGTTCAAAGATTCGATGACTCAC
+
CCCCCFFFFCFFGGGGGGGGGGGGHHHHHHHHHHHBHHHGGHHGGGGGGHHGHGCFHFHHGHHGGGEFHHH9HH%HHGHH6B48FFAFE9G9FHHGGCGE:FE.;GGE.GGH<<H<HG7C6G9GD9FHH;HH<HG5956FEFH;.HGAE+GGHFFGGGGGHHGFGGGGGECEFGGGGGGAFGGFGGGFFFFFFHGHGHGHHGEGFFFGHGHGGFHFD8FHHGFEFFDCDFFFHGFFFEFFFFEFFFABDBGDGDFHGB22B22AAFGACCGFGGFGFBGGGGFF5DFFDA?BAA
@M02197:102:000000000-ALU3V:1:1101:12062:18269 1:N:0:1
CAGTCAGGCCTTTCCTCCGCTTATTGATATGCTTAAGTTCAGCGGGTATTCCTACCTGATCCGAGGTCAACCTTGTGCCGCCGGAGCGGACTTGTTGGGGGTTTAGAGGCCAGAAAGTCCCGTGGGCTCCCGATGCGAGGCGAATGCTACTACGCAAAGGAAGGGCCGCGACGGGTCCGCCACTGGTTTTGGGAGACTACAAGACTGTAGGACTCCAACACCAAACCACGAGGGCTTGAGGGTTGAAACGTCGCTCGGACAGGCATGCCTCCCAGAATACTGGAATGCGCAATGTGCGTTCAAAGATTCGATGATTCAC
+
BBBAAFFFFAFFGGGGGGFGGEDHHHHHGHCHHHHHFGHHHHGGGGGGHHHEHFFHHHHHFHHGFEEFFHHHGFHHHFHCGGGGGGGGGEGCGH;GGHGGC>CDEHHHHGGHHFHGHHHFHEHGCGGGHE9GGGGGGEGCCFGGGGGGGFGGGGGGGGGFGGFAFFFFFAAFCFC@DEF+DFFFFFBFFFFGFEHGFFHGGBFGGFFFFFFFGFFGFFFFGGH:HGHGFFFGFGFFFGGFGFD;BHF>>///?EACGCDHFG101FE?GFGG2FHGGA2D2A2EB0ECFD3G0EE0BAB333FFEGC1BFFFFB1>1>1
@M02197:102:000000000-ALU3V:1:1101:19777:18330 1:N:0:1
CAGTCAGGCCTTTCCTCCGCTATTGATATGCTTAAGTTCAGCGGGTATTCCTACCTGATCCGAGGTCAACCTAGAAAGATAAAATAGGTGACCGGGTCCCCGAGACCTTGCAACTCGACGCGTGCTCCGGAAAGCTCAGTGCGAAGAGGGTCCCACGGACGCCGTCATTGTCTTTGAGACCAGTGGGGGGGCGAACCCCCCACGCGGTCCAACACCAAACGCGAGGTTTGAGGGAGGATAATGACGCTCGGACAGGCATGCCCTTCGGAATGCCAAAGGGCGCAATGTGCGTTCAAAGATTCGATGACTCAC
+
BBAAAFFFFBFFGFGFFGEGCGGGHHGFHFHHFHFFFHHHFGGCAE?FHHEHHHHH3EGHGFDE?GHHHHHFBHEHGFFGB4GHHHHHGGFFGCFFFGHHHGGGGGGHHGHHHHHHGCDFGA<FBFGHGGFGBFG1CGFDFHGFGAAACDGFACGHGC?D@?BFFEFFGBFFGGGFFFFFFFGBFFACDA9=DB;D?AD=DFGGFE=CEEFFFFGGGGGGGEHGF3FBFFHGHHHHHHFEFGFGGGGGGFHHHHHHEHGGGGGFGHGHGHHGHFHGGGD?GHHHGCEACGGGFGGGGEFGBFFDDFBAAA>3
@M02197:102:000000000-ALU3V:1:1101:14862:18340 1:N:0:1
CAGTCAGGCCTTTCCTCCGCTTATTGATATGCTTAAGTTCAGCGGGTATCCCTACCTGATCCGAGGTCAACCTTAGAAATGGGGTTGTTTTACGGCGTAGCCTCCCGAACACCCTTTAGCGAATAGTTTCCACAACGCTTAGGGGACAGAAGACCCAGCCGGTCGATTTGAGGCACGCGGCGGACCGCGATGCCCAATACCAAGCGAGGCTTGAGTGGTGAAATGACGCTCGAACAGGCATGCCCCCCGGAATACCAGGGGGCGCAATGTGCGTTCAAAGATTCGATGACTCAC
+
AAABBFFFFBFFGGGGGGFGGGGHHHHHGHHHHHGHGHHHHHHGGGGFHHHHHHHHHHHHGHHGGGGHHHHHHHHHHHHHHHGGGGGGHHHGHGGGGGGGGHGHHGGGGGGHGGHHHGEHGFFGGHGGHHHGHHGGGGGGFHHHGGCGGHHHHHHHGHHGGGFFFFFGFFGGGGGGGGGGGFGGFGGGGGGGGHGGHFGGGGGGGHHGHHGGHHHHHHHGHHFGGGGGHGGHHGHHHGFHGGGGGFGGBHGFFGACGGGGGGGGHFHGGGGHGGFGGGGGGFFFFFFFFCCCCC
@M02197:102:000000000-ALU3V:1:1101:11642:18257 1:N:0:1
CAGTCAGGCCTTTCCTCCGCTTATTGATATGCTTAAGTTCAGCGGGTATTCCTACCTGATCCGAGGTCAACCTGAAAAATATATAAATGGTTGGCCGGGTCCCCGAGACCTTGCGACTCGACGCGTGCTCCGGAAAGCTCAGTGCGAAGAGGGTCCCACGGACGCCGTCATTGTCTTTGAGACCAGTTGGTCCCCGGGGGGAGCCAACGCGGTCCAACACCAAACCCCGGAGGGTTTGAGAGAGGATAATGACGCTCGAACAGGCATGCCCTTCGGAATGCCAAAGGGCGCAATGTGCGTTCAAAGATTCGATGACTCAC
+
CDDCCFFFFCFFGGGGGGGGGGGHHHHHHHHHHHHHHHHHHHHGGGGGHHHHHHHHHGHHHHHGGGGHHHHHHHHHHHHHGHHHHHHHHHHHGGHHGGGGGHHHGGGGGGHHHHGGGGGGHGGGGGGGGHHGGGGGHHHHHHGHGGGGGGGHGGGHHHHGGGGBGGGGHHHGGGGHGHHHHHHFFGFFGGGGGGGFFFGGHHHHGGFGGGHHHFHFHGHGGGGFGGGGGHHGGHHHGHHHHHHHHHHHGGFEEAGHGHEHHHGHGGGGGGGGGHHGHHHHHHHHGGGGGFFGGGGGGHGGGGGGGGGGFFFFFFFBAAAA
@M02197:102:000000000-ALU3V:1:1101:17231:18356 1:N:0:1
CAGTCAGGCCTTTCCTCCGCTTATTGATATGCTTAAGTTCAGCGGGTAGTCCTACCTGATTTGAGGTCTAAACTAAAAGTTTATTAGAGTGGAGGGAGCGAAAACTTATTACGCATTCCACTTAGACATTTAAGACGAGCCGTAACCGGCAGCGTCCAAAACTCATATACAGAAAACTGCATATGAGAGTCTGTATGACACTCAAACAGGCATGCCTTTCGGAATACCAAAAGGCGCAATGTGCGTTCAAAGATTCGATGATTCAC
+
ACCBBFFFBAFBGGGGGGGGGGGHHHHHHHHHHHBFHGHG<G;GGG88GF9HH9GHHHF;HHH:8HHHGEH7.HHHEH9HGHH99H;HH;HGHEE6GGG;FFGF7HHF<HFFFGGGGFHEGH8HG75HFH9HHE:GFFCCFFEGECHGGA?@E@1ECGHFHHBCGHFDGFHHGG8HHHHEFFHHGEFFFBGCFFGFGEFHFGFFGGFFF1EEFFBBBFGG2C?EEFF1F1A9BDEBBADAAA01AEBG3GGA11B1B31BFAA>>1
@M02197:102:000000000-ALU3V:1:1101:23192:18412 1:N:0:1
CAGTCAGGCCTTTCCTCCGCTTATTGATATGCTTAAGTTCAGCGGGTAGCCCTACCTGATTTGAGGCCAGATCATGAGATATGTGGGGTTATCAGCCACCCAGAAGGATGAAACGTATTACATCCAAGGCGCTTATGCTTTTGAGGCGAGCCGGTAAAGGCAACACCCAATCCACCGCCATCCGGGCAAAAAACCCAGGTGGGGTGAGGTTTCATGACACTCAAACAGGCATGCCTTTCGGAATACCAAAAGGCGCAATGTGCGTTCAAAGATTCGATGATTCAC
+
CCCCCFBFFCFFGGGGGGGGGGGHHHHHHHGHHGHHHGHHHGHGGGGGFHHHHGGHHHGHHGHHFHGEGHHHHHHHHHHHHHHFFHGGGGHHHHHHHHHHGGHHFFHHHHHHHHGGGFHHHHFHHHHHGHGGGGHHHHGGHHHGGEGGGGGGHHHHHHHHHHHGHEGGHHGHHHHHHGGGGGGHHHGGGGGGHGGGHGGGGHHHHGHHHHHHHHFHHFGGHHGHFHHHHHHHHHGGGFHGHHHHGFGHHGGGCGHHHGGGGGHGGGGGGGGGGFFFFFFFCCCCB
@M02197:102:000000000-ALU3V:1:1101:17479:18453 1:N:0:1
CAGTCAGGCCTTTCCTCCGCTTATTGATATGCTTAAGTTCAGCGGGTATCCCTACCTGATCCGAGGTCAACCTGATAAAAAAATTGGGGGTTAGACCGACCCGGAAGGACCTTGCAACTCGATACGTGCTCCCGAAAGAACTCGTTGTATCGAGGGTCCCACGGACGCCGTCATTACTTTTGAGAACCAGTTGGTTTGACCCGACTTGGTTCCAATGCCACACCCCGGGGGGTGGAGAGAAGGATAATGACGCTCGAACAGGCATGCCCACCGGAATACCAGTGGGCGCAATGTGCGTTCAAAGATTCGATGACTCAC
+
BBCBCFFFFCFFGGGGGGGGGGGHHHHHHHHHHHHHGHHHHGHGGGGGHHHHHHHHHHHHHHHGGGGHHHHHHHHHHHHHHGGHHHHHGGGGHHHHHGGGGGGGGGGGHHHHHHHHHHHHGHHHGFHHHGHHGGGGGGGHGHHGHGHGHHHGHGGGGGGGGGGGGGECGHGHGHGHHHFHHHGHHHHHHGHHGHHHFFFGGGHFHHHGHHFGHFHHHGFFFFGGGGGGFFGHHHHHHHHHHHHHHHHGGGGGGHGHGHHHHHHHHGGGEAGHHHHHHHGHHGGGGGGHGHHGFFGGGGGGGGGGGGFFFFFFFCCBCB
@M02197:102:000000000-ALU3V:1:1101:21552:18505 1:N:0:1
CAGTCAGGCCTTTCCTCCGCTTATTGATATGCTTAAGTTCAGCGGGTATCCCTACCTGATCCGAGGTCAACCTTAGAAATGGGGTTGTTTTACGGCGTAGCCTCCCGAACACCCTTTAGCGAATAGTTTCCACAACGCTTAGGGGACAGAAGACCCAGCCGGTCGATTTGAGGCACGCGGCGGACCGCGTTGCCCAATACCAAGCGAGGCTTGAGTGGTGAAATGACGCTCGAACAGGCATGCCCCCCGGAATACCAGGGGGCGCAATGTGCGTTCAAAGATTCGATGATTCAC
+
BBBBBBFFFBFFGGGGGGGCGGGHGHHHHHCHHHHHHHHHHHHGGCGGHHHHHHHHHHHHHHGFGGGHHHHHHHHHHHHHHGGGGGGGHHHHHGGGGGGGGGHHHGGFGGGHFGHHHHHHGGGGGGHHHHHFFHHGGGGGDHHHGFGGGHFHGHHHGHHGGGFCGFGGFGGGGGGGGBGGFFAFGCGGFGFFFHHGCHHGGHGFGFGGGGHGHHEGHHFHGHHFFFFFFFFHFHHGFEHHGGFFGFA3FHFDGEHGGEEE?2ADEFHEAAAABGFGEAGEE4BFBFFFFA3A>A
@M02197:102:000000000-ALU3V:1:1101:20417:18553 1:N:0:1
CAGTCAGGCCTTTCCTCCGCTTATTGATATGCTTAAGTTCAGCGGGTAGTCCTACCTGATTTGAGGTCTAAACTAAAAGTTTATTAGAGTGGAGGGAGCGAAAACTTATTACGCATTCCACTTAGACATTTAAGACGAGCCGTAACCGGCAGCGTCCAAAACTCATATACAGAAAACTGCATATGAGAGTCTGTATGACACTCAAACAGGCATGCCTTTCGGAATACCAAAAGGCGCAATGTGCGTTCAAAGATTCGATGACTCAC
+
DCCCDFFFFDFFGGGGGGGGGGGHHHGHHHHHHHHHHHHHGH;GGGGGGHGHHHH.99HHHHHHGHHH<HHH<9HHHHGHGHHHHH<;H,HGGHGGGGG:GGGGCHHHH:BFGGGGGHHGHHHH7HGGHH7HHHHGGGGGGHGGGGGHGGGGGGHGHHHHHHHHHGHHHHHHHHHHHHHHGHHHGHGHGHHGHHHHHHHHGHHHHHHGHHHHHGGGFGGHHHHHHHGHHHGGGGGHHGHGGGGGGGGGGGGGGGFFFFFFFBBBAA
@M02197:102:000000000-ALU3V:1:1101:2803:18593 1:N:0:1
CAGTCAGGCCTTTCCTCCGCTTATTGATATGCTTAAGTTCAGCGGGTAGCCCTACCTGATTTGAGGTCAAAGTCAAAAGGTTGCGCGATGGCAGGTTCTAAGCAGTCATCACCACAAGGAAAGACGAAACTTATTACGTCTGACACTGATGTGGGATGTTCCACTAAGTCATTTGAGTCGAGCCATTGCTGGCAAATCACCCAAGTCCAATCCAACCAGTTCAAAAGAACTTAAGAGATTGAGATTTCATGACACTCAAACAGGCATGCCTTTCGGAATACCAAAAGGCGCAATTTGCGTTCAAAGATTCGATGATTCAC
+
AAAAAFDF1AFF1EGG11EFG001FGFG3D33DA2FHHHH2AAEE/EEGBHBFGFFFG0FEBAFEHGHC1A@DGBGB1GC1FGFEGG/>EFFEECG3GHC2>>1FG:EFH9HHHGHGFGGGCGCGDFDDGFDDFG22?@<1<1=?1?GFGHHHHGEHGGHH1FDGHHBHFGHHGCDB#EGEHGECHHFHHF2DFFE?>;B1B1BEFFBFFFFCFGFC@1GAGFDFFBE?FFFFF1D1BBFGHGB9FHGBFA1BDA1CF1EF1GBHF0F0////0HHG2BGE1CGEEE0AD1FD00A01EGDB3D31A1C133FDD1?AAA
@M02197:102:000000000-ALU3V:1:1101:29206:18563 1:N:0:1
CAGTCAGGCCTTTCCTCCGCTTATTGATATGCTTAAGTTCAGCGGGTATTCCTACCTGATCCGAGGTCAACCTGAGAAATAATAAAAGGTTTAGACCGACCCGACGAGGCCTTGCAACTCCCCGCGTGCCTCGAAAGACTCGTTGCGAAGAGGGCCCCACGGACGCCGTCATTGTCTTTGAGACCAGTTGCGGACGGAGCCACAACGCGGTCCAACACCCGACCCGAAGGTTGGAGAGAGGATAATGACGCTCGAACAGGCATGCCCATCGGAATACCAATGGGCGCAATGTGCGTTCAAAGATTCGATGATTCAC
+
CCBCCFFFFCFFGGGGGFFGGGGGHHHHHHHHHHHHGHHHHHHGGCGGHHHGHHHHHGGHHHGGGGGBGHHGHHHHF@EFHHHHFDHHGHHHHH<HH:GGGGGGGGG?DGGGHHHHHHDGGFGGGGGGGGHHGFHGGFFFBEHGHGGGGGGGFDGGGG;G--CCCGGFD>GFHGGFFFHFFFEHEGGGGGFFEHGGHGFFFFGFFGGGHHGGHGEFEGCGGHGGHFHHGHFFGHHFFFHHGHHHHE?E01F11BHHHHFGGBF1HGFGEHFHHHHHHGBHGGGGGHGHHGGGGFGFGBGGGGGFFFFFF5FBBABB
@M02197:102:000000000-ALU3V:1:1101:7018:18720 1:N:0:1
CAGTCAGGCCTTTCCTCCGCTTATTGATATGCTTAAGTTCAGCGGGTAGCCCTACCTGATTTGAGGTCAAAGTCAAAAGGTTGCGCGATGGCAGGTTCTAAGCAGTCATCACCACAAGGAAAGACGAAACTTATTACGTCTGACACTGATGTGGGATGTTCCACTAAGTCATTTGAGGCGAGCCATTGCTGGCAAATCACCCAAGTCCAATCCAACCAGTTCAAAAGAACTTAAGAGATTGAGATTTCATGACACTCAAACAGGCATGCCTTTCGGAATACCAAAAGGCGCAAGGTGCGTTCAAAGATTCGATGATTCAC
+
BBCABFFFFCFFGGGGGGGGGGGHHHHHHHHHHHHHHHGHHHGGGGGGGHHHHHHHHHHHHHHGGHHHHHGHGHHHHHHGHHHHGGGGGGGHHGGGHHHHHGGHHHHGHGHHHHHHHHGHHHHEHGHHGGHHGHHHHGHGHGHHHHHHHHHHHFGHHHHHHGHHHHHG2DHBGHHHGGGHHHHGGHHHHHHGHHGHHGGHHHHHGHHHHHHGFGGHHGHHGGHHHHHHHHFHHFFHGGHHHHHHHFFHHHG5FDGHHHHHGGHHFFHHFGCGGHHHHHHHCFHHDGGGGHGHGGGGGHFGGBGGGFGBFFFFFFFBABBA
@M02197:102:000000000-ALU3V:1:1101:27118:18780 1:N:0:1
CAGTCAGGCCTTTCCTCCGCTTATTGATATGCTTAAGTTCAGCGGGTAGCCCTACCTGATTTGAGGTCAAAGTCAAAAGGTTGCGCGATGGCAGGTTCTAAGCAGTCATCACCACAAGGAAAGACGAAACTTATTACGTCTGACACTGATGTGGGATGTTCCACTAAGTCATTTGAGGCGAGCCATTGCTGGCAAATCACCCAAGTCCAATCCAACCAGTTCAAAAGAACTTAAGAGATTGAGATTTCATGACACTCAAACAGGCATGCCTTTCGGAATACCAAAAGGCGCAAGGTGCGTTCAAAGATTCGATGATTCAC
+
CCCCCFFFFDFFGGGGGGGGGGGHHHHGHGHHHHHHHHHHHHHGGGGGGHHHHHHHHGHHHHGGGHHHHHHHHHHHHHHGFFGHGGGGGGGHHGGGHHHHGGGGGHHHHGFGHHHHHHHHHHHHHGGFGGHHHHGHHGHHHHHHHHHHHHHHHHGGHGHHHHHHHHHHHHHHHHGHGHGHGFHFHHHHHHHHGHHFHGGHHHHGHHHGHHGGGHHGHGHGGGGGHGHGGHFHHHHHHHFGHHGFFGEHHHHFHHGFHHHHHFHHHFHFHEGFDGHHHHGFGHHHGGGGGHGHHGGGGHGGGCGGGGGE4FFFFFFCBBCC
@M02197:102:000000000-ALU3V:1:1101:29228:18838 1:N:0:1
CAGTCAGGCCTTTCCTCCGCTTATTGATATGCTTAAGTTCAGCGGGTATTCCTACCTGATCCGAGGTCAACCTTGGTGCCGCCGGAGCGGACTTGTGGGGGTTTTAGAGGCAGGACGCCGAGGGATCCCAATGCGAGGCTGATGCTACTGCGCAAGGTAGAGGGCCTTCGGGTCCGCCACTGGTTTTAGGGGCCTGCCGTGGCAGATCCCCAACGCCGGGCCACAGGGGCTCGAGGGTTGAAACGACGCTCGGACAGTCATGCCTCCCAGGATACTGGAAGGCTCCATGTGCGTTCAAGGATTCGATGATTCAC
+
BBBABFFFFBFCE5DGFGEAEFDDFG5AFGFHCFF5DFGFHCHGCGE0FGGEFH3GBGHHEDGEEEEHHGGHFHHB@?BB>EECE??E@?992G3;EGGGG#.?F2<:GHGGF/FCC9CC/@<9#;AGGGHHG;D9BC@GGGG;GG;GGGEGGAA#;#9997..DFFFFFD.:BF;;D7GCFF<BFEFFF?.@>EC<FC%FBD;?////BEFC<E/@@>9=%9GCE/>//>ABFA0B&@1FE>EEBAA//A11FHHGBG1//?F0/01GBFGF2HFBFGAA0B1011A0001ABD1FB11F11133@3311A>1
@M02197:102:000000000-ALU3V:1:1101:5730:18769 1:N:0:1
CAGTCAGGCCTTTCCTCCGCTTATTGATATGCTTAAGTTCAGCGGGTAGTCCTACCTTATTTGAGGCCAGTAGTTAATAATAATAGTGTAAAGCGGAGACCTTATACGCGGGCTAAAAATTGCCTTAGCAACCCGGCTGATCTCCAGCTCATATATTTAAGGCAAGGTTGGCGGCGGCCAACCAAGCCCAAGGACCCGCACAGTTTTTCAGAAAAACCGGTTGGAGAAGATTAACGACACTCAAAAAGGCATGCTCTTTGGAATACCAAAGAGCGCAAGCTGCGTTCAAAGATTCGATGACTCAC
+
AAAA@FD1BAFFFGFGG1EFGG0GDG3GDGH3FHHEG2FGHHHG/CE?FBF2GFGGHHHHHHHHEFEGGGAA@FGGGHGHGHHHFF@GGGHFFGFBB@EEGCBGHHHHGGFBBECGHBHAGGHHGGFG@GGGGACCCC@FHHGHHHFDGF1GDBGFFHHHFFC1GEFHHFCCGGCGHC?HFCA?BFF?FFHEE/EAFD@GGFFFFFBABGGFE?B?BCFF;HHFHGF2FFEFFF/FG1DFFCHHFFHHHGFEGFGBFDBHFCGHHHHDFHCCE00CHFEEGGHFGFCGGFEFB11DFDB11AA1>
@M02197:102:000000000-ALU3V:1:1101:13244:18937 1:N:0:1
CAGTCAGGCCTTTCCTCCGCTTATTGATATGCTTAAGTTCAGCGGGTAGCCCTACCTGATTTGAGGTCAAAGTCAAAAGGTTGCGCGATGGCAGGTTCTAAGCAGTCATCACCACAAGGAAAGACGAAACTTATTACGTCTGACACTGATGTGGGATGTTCCACTAAGTCATTTGAGGCGAGCCATTGCTGGCAAATCACCCAAGTCCAATCCAACCAGTTCAAAAGAACTTAAGAGATTGAGATTTCATGACACTCAAACAGGCATGCCTTTCGGAATACCAAAAGGCGCAAGGTGCGTTCAAAGATTCGATGATTCAC
+
AAABAFFFFBFFGGGGBFGGGGGHHHGHHHHCHHGHHHHFHGHGGGCFGHHHGHHHHHHHHHHGGHHHHHHHGHHHHHHGHGGH?FF?FGGHGGGHHHHHHHHHFHHHGHGHHFHHGHHHHHHGHGFGGGHHHHFFHGHGHHGHHHHHHHHHHHGHFHHHHGGHHHHHGHHHHHHHGGGGHGGGHHHHHGHHHGHGGGGHGHHHGHHHHHGGGHHHGGHHGHHHHHFGFFHHHHHHHGFHHFG6FFFFGGHHHHGFFGGDGHHHHHHHHGGECFHHHGHHGGHHGGECGHHHHGGGGGGGFGFGFAGE4FFFFFFABBBB
@M02197:102:000000000-ALU3V:1:1101:10610:18968 1:N:0:1
CAGTCAGGCCTTTCCTCCGCTTATTGATATGCTTAAGTTCAGCGGGTATCCCTACCTGATCCGAGGTCAAGTCATGAAATTGCTTGCTGGACGCTGATCCGCCGGGGCTCCGAGAAGCGCAAATGTGCTGCGCGAGAAGCCGACGAGACCGCTGCCAATGACTTTGAGGCGAGTCCGCGCACGGAGGCGGGACAGACGCCCAACACCAAGCATAGCTTGAGGGTGTAAATGACGCTCGAACAGGCATGCCCCACGGAATACCGAGGGGCGCAATGTGCGTTCAAAGATTCGATGATTCAC
+
?A@AAFFFFBFFGGGGGGGGGGGHHHHHHHHHHHHHHHHHHHHGGGGGHHHGHHHHHHHHHHHGGGGHHGHFGHHHHHGHFHGGFFHHHHGGGFFECHHFAEFFEEGGGEGFCCDEFHGGGGGHHGGFHHGGGGCGGGHHHECGGGGGGGGGGHHGHGHGHGGGHGGGGGHGGCGCGGGF?DFDCGGGHHHFGFGGFHGHGGHFHGEHHBFFHHG3BFHGGHHGF94BHEFEGFFDDGEFGEHGGHGGE0EEHGHHHGHEEEE2GEECGHFFHGGFCHGGFG5GFE4G4FFFFFB??ABA
@M02197:102:000000000-ALU3V:1:1101:12748:19005 1:N:0:1
CAGTCAGGCCTTTCCTCCGCTTATTGATATGCTTAAGTTCAGCGGGTATCCCTACCTGATCCGAGGTCAACCTTGTAAAAATATGGGGTTGAGGCCGGGCTGAAGGACCTTGCAACTCGGTACGTGCTTTGGAAAAGCTCATTGTACCGAGGGTCCAACAGACGCCGTCATTGTCTTTGGGACCGGTGTCCGCACCAGGGCGGCACCAGAGTCCAACACCAAGCCGGGCTTGAGGGTTGATAATGACGCTCGAACAGGCATGCCCACCGGAATACCAGTGGGCGCAATGTGCGTTCAAAGATTCGATGACTCAC
+
CCCCDFFFFCFFGGGGGGGGGGGHHHHHHHHHHHHHHHHHHHHGGGGGHHHHHHHHHHHHHHHGGGGHHGHHHHHHHHHHGHHHHHHGGGGHHHGGGGGGGGHGHHHHHGHHHHHHHHGGDGFGHHHGHHHHHHGHHGHHHHHHHHHGGGGGGFHHHHHGHGHGGGGGHHHHHHHFHHHHGFGGGHGGGGGGHGGHGGGFGHHFGHHHHHHHHFFFFGGGGGGGGHGHHGHHHGHHHHHHHHFGGFGGHHGHHHGHHHFHHGGGFEGGHHHHHHHHHGGGGGGHGHHEEEGHGBGGGGGCFGFFFFFFFBBBBA
@M02197:102:000000000-ALU3V:1:1101:24317:19008 1:N:0:1
CAGTCAGGCCTTTCCTCCGCTTATTGATATGCTTAAGTTCAGCGGGTGTTCCTACCTGATCCGAGGTCAACCTGAGAAAATTTAAAGGTTAGACCGGCCCGACGAGACCTTGCAACTCCCCGCGTGCCTCGAAAGACTCGTTGCGAAGAGGGTCCCACGGATGCCGTCATTGTCTTTGAGACCAGTTGCGGTTACCCACAACGCGGTCCAACGCCCACCCCGAGGGGAGGAGAGAGGATAATGACGCTCGAACAGGCATGCCCACCGGAATACCAGTGGGCGCAATGTGCGTTCAAAGATTCGATGATTCAC
+
CCCCCFFFFCFFGGGGGGGGGGGHHHHHHHHHHHHHHHHHHHHGGGGGGGHHHHHHHHHHHHHGGGGHHHHHHHHHHHHHHHHHHHHHHHHHHHHGGGGGGGGGGGGGGHHGHHGGGHHHGFGGGGGHHHGGHGGHHHHGGGFGGFFEGHHGGHHHGGHHGGGGGHHHFFHHGGGGGHGFGGFHFGGGGHGFFGGGGGFFFFGGHFFFGGGGGGGFFGGGGGHGEHHHGHGHHHFHHHHHFGGGGEBG1HGHHGFGHHFEGGGGGFHHHFGBHHFGGGGGGGHHHGGGDHGBGGGFGGGGFFFFFFFCC@BC
@M02197:102:000000000-ALU3V:1:1101:25788:19048 1:N:0:1
CAGTCAGGCCTTTCCTCCGCTTATTGATATGCTTAAGTTCAGCGGGTATCCCTACCTGATCCGAGGTCAACCTGATAAAAAAAAAAATTGGGGGTTAGCCCGACCTCGAAGGACCTTGCAACTCGATACGTGCTCCCGAAAGAACTCGTTGTATCGAGGGTCCCACGGACGCCGTCATTACTTTTGAGAACCAGTTGGTTTGACCCGACTTGGTTCCAATGCCACACCCCGGGGGGTGGAGAGAAGGATAATGACGCTCGAACAGGTATGCCCTTCGGAATACCAAAGGGCGCAATGTGCGTTCAAAGATTCGATGACTCAC
+
CCCCCFFBFCFFGFGGGGGGGGGHHHHHHHFHHHHHHHHHHHHGGGGGHHFGHHHHHHGGHHGGGGGHHHHHHHHHGHHEHGGGGG/G3FFEG/>/A;&?@;<BFA?F?0??FFFB9B;F1)111F;1BF9FBBCEDB:FFFE386B/;:GGGGBA/;AGE@;.0C;@5:-;?G;H7;4$9EHGHH;F<DGF:EFAGHHHEGHGGGH;FHHGHHHG:H::HFG6>>CGGGGGEAFH<HH<H<GF;BFFHGG1CGGGHHGHGHHFHGEHGGAGGGGHGFBFFHHHHHGGE?CG5GHAGEDAGGGGGFGFGGFFBFFFDBA>3A
@M02197:102:000000000-ALU3V:1:1101:13536:19068 1:N:0:1
CAGTCAGGCCTTTCCTCCGCTTATTGATATGCTTAAGTTCAGCGGGTAGTCCTACCTGATCTGAGGCCAGAGTTACAAGTATGGTGTTATGAGCAGTGCTACAAGTCAACTCGACGAAACGTATTACGCCAGGCCACCATCACACCACTAACGCTTTTAAGGCGAGCCAGCAATAGGCAACGCCCAAATCCAACCAGCCGGGTAGAACCCGAAAGGTTGAGTCTACATGACACTCAGACAGGCATACCCTCCGGAATACCAGAGGGTGCAAGGTGCGTTCAAAGATTCGATGATTCAC
+
CCCBCFFFFCFFGGGGGGGGGGGHHHHHHHHHHHHHHHHHHHHGGGGGGHHHHHHHHHHHHHHHHGGGHHHHHHHHHHHHHHHGHHHGHHHHHHHHHHHHHHHHHHHHHGHHGHGHHGGGHHHHGHHGGGGHHHGHGHHHHHHHHGHHHHHGHGHHGHHGHHHHGGHHGHGHHHHHHHHHHHGGEGGHFGGHFGGGGGEGGHHHHGHFFGHHGHHHFGHHHHHHGHHHHFGHHHHHGHHHHFFGHEGGGGGHHHHHHHGHHHCGHHGHHHHGGGCHGGGGGGGGCGFFFFFFFBCCCA
@M02197:102:000000000-ALU3V:1:1101:24286:19113 1:N:0:1
CAGTCAGGCCTTTCCTCCGCTTATTGATATGCTTAAGTTCAGCGGGTAGTCCTACCTGATTTGAGGTCTAAACTAAAAGTTTATTAGAGTGGAGGGAGCGAAAACTTATTACGCATTCCACTTAGACATTTAAGACGAGCCGTAACCGGCAGCGTCCAAAACTCATATACAGAAAACTGCATATGAGAGTCTGTATGACACTCAAACAGGCATGCCTTTCGGAATACCAAAAGGCGCAATGTGCGTTCAAAGATTCGATGATTCAC
+
BBBBBFFFFBFFGCGGGGGGGGGHHHHHGHHHHHHHHHGH;HHGGGG:9HHHH::HG0H:HFHHG99HHHHHHHFHFGHGFHHHHFH/H:GGHHGGEF?EDFGGFFHHGH:FF/FF9HHEHHHHHF6@GF9BF31DFB??EGCGGGGFGGEEDGFFG;GDGEHHHFFFFGHHHGGHFHBDDGGHF3BCFFHHHHHFFHHHGHHHHHHHHGHHFHGCGFGHHGHHHHGFHHGFEGGHHHHGGGGGGGGGGGGCGGFFFFFFFBBAAA
@M02197:102:000000000-ALU3V:1:1101:18825:19153 1:N:0:1
CAGTCAGGCCTTTCCTCCGCTTATTGATATGCTTAAGTTCAGCGGGTAGTCCTACCTGATCTGAGGTCAAATCAAGAGTGCATTGACTGCGGTTTAGAGTGCAGACGGAGACAACTGATGTTTCGTCACACTAAGGCATTTAAGGAAGGCCAGAGGCGATCCCAAAGCTCAATGACGGTCAAGAAACCGCCAGAGAGAAGGTCTAATGACACTCAGACAGGCATACCCTTCGGAATACCAAAGGGTGCAAGGTGCGTTCAAAGATTCGATGATT
+
CCCCCFFFFCFFGGGGGGGGFGGHHHHHHHGHHHHHHHHHHHHGGGGGGHHHHGHHHHHHH;HHHGHHHHHHHHHHHHHGH9HGHHHHHHHHFGGHHHGHFGHHHHGGHHHHHHHHHHHHHHHGHHGGHHHHHHHHHHHHHHHHHHHHGHHHHHHGGGHHGHHHHGGHHHHHHHGHHHGGHHHHGHGHHGGFHHHHHHHHHHFHGGGHHHHHGHHHHGFHHGFFFBGGGGHHFGHHHGHHHHGGG7GBHHGGFCFGFFGGGGBFFFFFFBBBBB
@M02197:102:000000000-ALU3V:1:1101:26784:19224 1:N:0:1
CAGTCAGGCCTTTCCTCCGCTTATTGATATGCTTAAGTTCAGCGGGTATCCCTACTTGATCCGAGGTCAACCATGTAAAAAATAGTTAAAGGTGACCGGGCTGAAAGGTCCTAAACTCGAGTGCGTGCTTGAACAAAGCTCATTGCACCGAGGGTCCTACAGACGCCGTCATTGTCTGTGAGACCGGCATCACTTTCGTGACGAGAGGTCCAACACCAAGCCAGGCTTGAGGGGTGATAATGACGCTCGAACAAGCATGCCCATCGGAATACCAATGGGCGCAATGTGCGTTCAAAGATTCGATGATTCAC
+
A>A1>DFBCAFCFGGGGGGCEEEHHHHHHHBGFHHHH2DGDGGGCEGCFHFHFHHFGFHHHFGGGGGHHEHHGHHHHHHFGCHHHDHHFHF;$;:GE8GCCE?GH1BFFGF8BG1CGH8HCFGHC<FCFFHHHBGB0BGGFFHHHHFH:CCG@3DHEFHHHFGCC1<(1AF0FGCGF#FGFEH9EBGGEFDGEFFGGGAEFE?HGB@19FFFFGGFCFFF@+F6E@1B@0FBB+GE9FHFEABFBFHEF1FF2110BF0//EE/0B2FA1AA1A0B00A0B1DE0AA01B1AA33EA1111FFB33>11A1
@M02197:102:000000000-ALU3V:1:1101:16726:19272 1:N:0:1
CAGTCAGGCCTTCTCCGCTTATTGATATGCTTAAGTTCAGCGGGTAGTCCTACCTTATTTGAGGCCAGTAGTTAATAATAATAGTGTAAAGCGGAGACCTTATACGCGGGCTAAAAATTGCCTTAGCAACCCGGCTGATCTCCAGCTCATATATTTAAGGCAAGGTTGGCGGCGGCCAACCAAGCCCAAGGACCCGCACAGTTTTTCAGAAAAACCGGTTGGAGAAGATTAACGACACTCAAAAAGGCATGCTCTTTGGAATACCAAAGAGCGCAAGCTGCGTTCAAAGATTCGATGACTCAC
+
BCCCCFFFFCFFGGGGGGGGGGHHHHHHHHHHHHHHHHFHHGGGEGGHHHHHHHHHHHHHHGGHGGHHHHHGHHHHHHHHHHHHFGFGHHHHGGGFGGGHGHFHHHGGGGGGHHHHHHHHHGHHHHHGHHHGGHGHHHHHHHHHHFHHHHHHHHHHHHGHFHHGGGHHGHGGGGHGGHGGGGGAHFHHGGGGGGFHHGGHFGHHHHHHHGGGFGGGGHHHHHHHHHHGGHGGGHHHHGGGHHFGHGHHGHGHGHHHHHHHHHGGHHHHGGGCHHHHE?GGHGGGGGGGGGGBFFFFFFCBBBA
@M02197:102:000000000-ALU3V:1:1101:19150:19194 1:N:0:1
CAGTCAGGCCTTTCCTCCGCTTATTGATATGCTTAAGTTCAGCGGGTATTCCTACCTGATCCGAGGTCAACCTGAGAAATAATAAAAGGTTTAGACCGACCCGACGAGGCCTTGCAACTCCCCGCGTGCCTCGAAAGACTCGTTGCGAAGAGGGCCCCACGGACGCCGTCATTGTCTTTGAGACCAGTTGCGGACGGAGCCACAACGCGGTCCAACACCCGACCCGAAGGTTGGAGAGAGGATAATGACGCTCGAACAGGCATGCCCCACGGAATACCGAGGGGCGCAATGTGCGTTCAAAGATTCGATGACTCAC
+
BCCAAFFFFAFFGGGGGGGGGGGHHGHHFHHHHHHHHHHHHHHGGGGGHHHHHHHHHHHHHHHGGGGHHHHHHHFHHHHHHHHHHHHHGHHHHBGFHGGGGGGGGGGGGFFFHFHHGHHHHHGGGGGGGHHHGFGDFHHHHGHGHGGGGGGHHGDD?FGGAAGGGGGGCFFHFGFHHGFGFFFFFGGFFFFFHHGFFFFFFFFGGGFFFFHGFFFFFGGGEFGGHHG3FGHFGHHHEFGGGHGHHGGGGGHHDHGFFHHG12GDEEEEGF5EHGHECGGHE?GGEHHHHGEECHGGGGGDGGGFFFFFFFFBAAA?
@M02197:102:000000000-ALU3V:1:1101:23942:19332 1:N:0:1
CAGTCAGGCCTTTCCTCCGCTTATTGATATGCTTAAGTTCAGCGGGTATCCCTACCTGATCCGAGGTCAAGTCATGAAATTGCTTGCTGGACGCTGATCCGCCGGGGCTCCGAGAAGCGCAAATGTGCTGCGCGAGAAGCCGACGAGACCGCTGCCAATGACTTTGAGGCGAGTCCGCGCACGGAGGCGGGACAGACGCCCAACACCAAGCATAGCTTGAGGGTGTAAATGACGCTCGAACAGGCATGCCCCACGGAATACCGAGGGGCGCAATGTGCGTTCAAAGATTCGATGACTCAC
+
CCCCCFFFFCFFGGGGGGGGGGGHHHHHHHHHHHHHHHHHHHHGGGGGHHHHHHHHHHHHHHHGGGGBGHHHGHHHHHHHHHHHHGHHHHHHGGGGGHHHHGGGGGGGGHGGGGGGHHGGGGGHHHHHHHHGGGGGGGHHHGGGGGGGGGGGGGHHHGHGGGGHHGGGFGGFGGGGGGGGHGHFGGGFHHHHGGGFGHGHHGHGFGHHHHHHHGHGHHHGGHHGHHHHHGGGGGHHGHHHHHHHHHGGGGGGGFHHHGGGGGGHGGGGEHCHFGGGGHGGGGGGGGGGFFFFFFFBAAA@
@M02197:102:000000000-ALU3V:1:1101:19229:19188 1:N:0:1
CAGTCAGGCCTTTCCTCCGCTTATTGATATGCTTAAGTTCAGCGGGTATTCCTACCTGATCCGAGGTCAACCTTGGTAAAAGTTGTCGCCGAAGCGACCAAGACCGGGTCTGGAGTGCTAGCCTAGTACGTGCCCGAAAGCTCAGTGTACAGGAGTCCTCGCAGACGCCGTCATTATCTTTGAGACGGGTGGTGCCTAAACGGCCCCGCCGACGTCCAACAACAAGCCGGGCTTGAGGGGTGATAATGACGCTCGAACAGGCATGCCCCCCGGAATACCAGAGGGCGCAATATGCGTTCAAAGATTCGATGACTCAC
+
BABABFFFBAFFGGGGGGEEEGGHGHHHHHFHFHGFHEGHHHFECEGGHHHHFFHAGFHEFHHGGGGGHHHHHHHHBHHFHG@FGHHGGGGGGGGGG59GEHHHG?BDG;<HH6EHGG:HGH;FFH:;HG7HGHHGGGCFF::-H9HHHHHHHGE;CH<HGGGGGH-@FGACDFFGGFGGGG;G;GGGGC?A98FF9FEFFFDFBFGGFGGGFFGEFFGGHHGGGGFGHFFDHGGEGHFGFGHFFHGGD<GGEGDFHHHGHGHGGGGGGGHHGHHHHFFCE?GGGGGHHG2EGFAGGFGGGGFGGFFFFFFFBABAA
@M02197:102:000000000-ALU3V:1:1101:19740:19396 1:N:0:1
CAGTCAGGCCTTTCCTCCGCTTATTGATATGCTTAAGTTCAGCGGGTATCCCTACCTGATCCGAGGTCAACCTTGGTAAAAGTTGTCGCCGAAGCGACCAAGACCGGGTCTGGAGTGCTAGCCTAGTACGTGCCCGAAAGCTCAGTGTACAGGAGTCCTCGCAGACGCCGTCATTATCTTTGAGACGGGTGGTGCCTAAACGGCCCCGCCGACGTCCAACAACAAGCCGGGCTTGAGGGGTGATAATGACGCTCGAACAGGCATGCCCCATGGAATACCAAGGGGCGCAATGTGCGTTCAAAGATTCGATGACTCAC
+
CCCCBFFFFCFFGGGGGGGGGGGHHHHHHHHHHHHHHHHHHHHGGGGGHHHHHHHHHHHHHHHGGGGHHHHHHHGHGHHHHHGHHGHFHGGGGGG:GGGGHH<HHGG;FD;HFHHHHHH:HGHHHHHHHGH;H;H9GGGGHH:H:GHFHHHHHHG<HH<HGGG;GHCGGGGG8GGGGGGG8GFGGGGGG:GFDEFFFFF:FFDFCGGGFGGGGHGHHGGHFHGGGGFGHFHFFHGGGHFHHHHHHHGGGGGFHFHGHHHHHHEGFEGGFGGHHHHHHHHHHGGGGGHHHHGGFGGGGGGGGGGGGFFFFFFF@BBAA
@M02197:102:000000000-ALU3V:1:1101:27260:19355 1:N:0:1
CAGTCAGGCCTTTCCTCCGCTTATTGATATGCTTAAGTTCAGCGGGTATCCCTACCTGATCCGAGGTCAACCTTAGAAATGGGGTTGTTTTACGGCGTAGCCTCCCGAACACCCTTTAGCGAATAGTTTCCACAACGCTTAGGGGACAGAAGACCCAGCCGGTCGATTTGAGGCACGCGGCGGACCGCGTTGCCCAATACCAAGCGAGGCTTGAGTGGTGAAATGACGCTCGAACAGGCATGCCCCCCGGAATACCAGGGGGCGCAATGTGCGTTCAAAGATTCGATGATTCAC
+
DBCCCFFFFDFFGGGGGGGGGGGHHHHHHHGHHHHHHHHHHHGGGGGGHHHHGHHHHHHHHHHGGGEHHHHHHHHHHHHHHHHGGFGEHHHHHGGGGGGGGHGHHGGGGG;HFFHHHHEHGGGGGHHHHHHHHHHGGGGGGHGHGFGGGHHGHHHHHHHGGGGGGFGGGFGGGGGGGGGGGGGGFFGGGGFGGHHFHFGGGHGGFHGFHHHHHHHFHHGHHHHGGGGGFHDFHHHHGFFGGGGGFGGHHHHHGHHGGGGGGGGHHHFGGGGHGGGGGGGGGGFFFFFFFBBBBA
@M02197:102:000000000-ALU3V:1:1101:26592:19437 1:N:0:1
CAGTCAGGCCTTTCCTCCGCTTATTGATATGCTTAAGTTCAGCGGGTATCCCTACCTGATCCGAGGTCAAGTCATGAAATTGCTTGCTGGACGCTGATCCGCCGGGGCTCCGAGAAGCGCAAATGTGCTGCGCGAGAAGCCGACGAGACCGCTGCCAATGACTTTGAGGCGAGTCCGCGCACGGAGGCGGGACAGACGCCCAACACCAAGCAGAGCTTGAGGGTGTAAATGACGCTCGAACAGGCATGCCCCACGGAATACCGAGGGGCGCAATGTGCGTTCAAAGATTCGATGACTCAC
+
CCCCCFFFFCFFGGGGGGGGGGGHHHHHHCHHHHHHHGHHHHHGGGGEHHHHHHHHHHHHHHHGGGGHHHHGHHHHHHHHHHHHHHHHHHGHGGGGG;HHFFGGGGGGGHGGGGGGHHGGGGGHH:HHHHHGGGFGGGHHHGGGGGGGGGGGGHHHHGFGHGGHHGGGGGHGGGGGGGGGHGHGGGGGHHHDFGGGGGGHHFHFHGHHHHHHHHHHGHHHGHHHHGEHHGGFGGHHGHGFHFHFHHGGGGGGHHHHHDGGGGGHGGGGGHHGHEEEGHGGGGGGGGGGFFFFFFFCCCCB
@M02197:102:000000000-ALU3V:1:1101:20372:19352 1:N:0:1
CAGTCAGGCCTTTCCTCCGCTTATTGATATGCTTAAGTTCAGCGGGTATCCCTACCTGATCCGAGGTCAACCTTAGAAATGGGGTTGTTTTACGGCGTAGCCTCCCGAACACCCTTTAGCGAATAGTTTCCACAACGCTTAGGGGACAGAAGACCCAGCCGGTCGATTTGAGGCACGCGGCGGACCGCGTTGCCCAATACCAAGCGAGGCTTGAGTGGTGAAATGACGCTCGAACAGGCATGCCCCCCGGAATACCAGGGGGCGCAATGTGCGTTCAAAGATTCGATGATTCAC
+
CCCCCFFFFCFFGGGGGGGGGGGHHHHHHHHHHHHHGHHHHHGGGGEFHGHHHHHHHHHHHHHGGGGHHHHHHHHHHHHHHHHGGGGGHHGHHGGGGGGGGHHGHGGGGGGHGGHHHHHHGGGGGHHHHHHHHHHGGGGGGHHHGGGGGHFFHHHHHHHGGFGGGGGGGGGGGGGGGGGGGGGGGGGGGGGGGHHHHHHGGHGGGHHGHHHHHHHHHHHHHHHGGGGGHHGHHHHHHGHHGGGGGGGHHHHHHHHGGGGGGFGHHHHGGGGHGGGGGGGGGGFFFFFFFCCCCC
@M02197:102:000000000-ALU3V:1:1101:25593:19502 1:N:0:1
CAGTCAGGCCTTTCCTCCGCTTATTGATATGCTTAAGTTCAGCGGGTATCCCTACCTGATCCGAGGTCAAGAGTGTAAAAATGTACTTTTGGACGTCGTCGTTCTGAGTGCAAAGCGCGAGATGTACTGCGCTCCGAAATCAATACGCCGGCTGCCAATTGTTTTTAGGCGAGTCTACGCGCAGAGGCGAGACAAACACCCAACACCAAGCAAGGCTTGAAGGTACAAATGACGCTCGAACAGGAATGCCCCATGGAATACCAACGGGCGCAATTTGCTTTCAAAAATTCTATAATTCAC
+
ABBABFFBFBFFGGGFGGGGCGGGHHHHHGHHHHHHGHHFGHHCEGGEHHEFHHHAGHHHHHHGGGGHGHGHHHH:HFGH:HHHFFHHHHE1BG;3F#9FGGG9GH4BBGGH:H99EGGCBFGHH<HHFHG77DD?C?CHHHH<GCED@5GDCFGFH1GHEFCGF#5CGGGAG4FFBFGEABDF@/ADF229DFFFFF/AD/BA7FF1AAAFBB1E5G1G@BF2:BBF*B0+4A0/B9EB9B22$0///F0D2DD222A/00BA0000?FAB110111A11133AB313B3313B111>1
@M02197:102:000000000-ALU3V:1:1101:13068:19671 1:N:0:1
CAGTCAGGCCTTTCCTCCGCTTATTGATATGCTTAAGTTCAGCGGGTAGTCCTACCTGATTTGAGGCCAGATGTCAAGAAGTTACACACAAGTGTGTAGGGTATAGAAAGCAGACTATTGTCAAGTCCTGGCCACAAGCGAGCTTGTGTCCTAAGCGAAATACTTATTACGCCTAGGGGAACCAGTCAAAGACTAATCCAGCTTACATTTTTAAGGCGAGTCAACTTGGCATTGACAAACGCCCACATCCAACATCCAAGCTCGGATTAACCAAACTTGGAGTTGAGGTTTTCATGACACTCAAACAGGCATACTCTTCGGAATACCAAAGAGTGCAATTTGCGTTCAAAGATTCGATGACTCAC
+
ABCCCFFFFCFFGGGGGGGGGGGHHHGHHHHGHHHHHHHGHHHGGEGGGHHHHHHFHHGHHHHHFHGEHEHHHHHGGHGHHHHHHHHHGFGHHHHHHHFHGBGGBFGGHHHHHHHHHHHGHHHGHHGHGFGGFGFHEHHG:GGGHHHHH9HHGHFFFBGCCDG9HHHGGHGGGFGHHGGDFEGHFFGHHHG=::GFCHFHHGCBFGHFHGHC?DBFFA?BGGFBBGHHGHGHHHHEBE@E?:GGFEEFGGFGHG3CHHGGGGGHHHHHHHGGHFGG3GHHHCGHHGAEHHHFFFHHHFDCFFGFFHHHFHDGHC2FFDBGGGDA2GGHFGGHFFCHFHGE??FGFDGDEGGGGFFFFFFFBBBAA
@M02197:102:000000000-ALU3V:1:1101:19631:19687 1:N:0:1
CAGTCAGGCCTTTCCTCCGCTTATTGATATGCTTAAGTTCAGCGGGTAGTCCTACCTGATTTGAGGTCTAAACTAAAAGTTTATTAGAGTGGAGGGAGCGAAAACTTATTACGCATTCCACTTAGACATTTAAGACGAGCCGTAACCGGCAGCGTCCAAAACTCATATACAGAAAACTGCATATGAGAGTCTGTATGACACTCAAACAGGCATGCCTTTCGGAATACCAAAAGGCGCAATGTGCGTTCAAAGATTCGATGATTCAC
+
CCCABFFFFCFFGGGGGGGGGGGHHHHHHHHHHHHHHHHHHH;GGGGGGHHHHHHHHHHHHHHHGHHH9HHH9HHHHGHHHHHGHHHHHGHGFHGG?E?GEHGGGHHHHHHEGGGGEFHHHHHFEFFHFH#HHHHHGGGGGHGFGGHHGGGGGHGGHHHHHGCFHHHHHHHHHHHHHHHHHHHGHHHHHHHHHHHHHHGHGHGFHHHHHHHHFHGGGGGHGHGHHHGHHHGGGGGHFHHGGGGHG;GGGGGGGFBFFFFFFCCABA
@M02197:102:000000000-ALU3V:1:1101:5441:19697 1:N:0:1
CAGTCAGGCCTTTCCTCCGCTTATTGATATGCTTAAGTTCAGCGGGTAGTCCTACCTGATTTGAGGTCTAAACTAAAAGTTTATTAGAGTGGAGGGAGCGAAAACTTATTACGCATTCCACTTAGACATTTAAGACGAGCCGTAACCGGCAGCGTCCAAAACTCATATACAGAAAACTGCATATGAGAGTCTGTATGACACTCAAACAGGCATGCCTTTCGGAATACCAAAAGGCGCAATGTGCGTTCAAAGATTCGATGACTCAC
+
ABCBBFFFFBFFGGGGGGGGGGGHHHHHFHHHHHHHHHHHCF;GGG9GGHGH;HHH/9HHH;HHGHH9HHFGF9HHEHGDFGFH:HHHH:F89HGCAEF9GGCGHHHHHHE814DDG?G5HH7FFFBFDHHFH?34GDDDGHGGGGGHGGGGGHGGHHHGHGCEHFGHGGHHHHHFGGFHHHHHHHGFFEHHHHHHGHFHGGHHHHHGHHHHGHGFAGGGHHHHHFFHHHGGEE?HHFGGGGGHGGCGGGGGGGFBFFFDFBBBB@
@M02197:102:000000000-ALU3V:1:1101:10327:19715 1:N:0:1
CAGTCAGGCCTTTCCTCCGCTTATTGATATGCTTAAGTTCAGCGGGTAGTCCTACTTGATTTGAGAACAAGCTTAAAAAAGTGTATTGCTACATTTTAATTCAAAGCCTACAGTTTACTAGAGCCCAGTGCGTAACTATTGAAACCGAAGTATTTACAACAATAGTGTCAGCGCACAACTCAAGTTCGGCTGCTTATCTTTCGGCAGAGTCGAGGCGTGACAGACTGCCATGATCCTAACCCTTGTCTATCTCCAATAAAGGAAACGGGGTTGAGCTTTTCTGTTACTCAAACAAGCATGCTCTTAGGAATAACCCAAGAGCGCAAGATGCGTTCAAAGATTCGATGATTCAC
+
BBABBFFFFBFFGGGFGFGGGGGGHHHHGHHGHHHHHGHHHHCGGGGGGHHGHHHHHFHHHHHGGHHHHHHHHHHHHHHGGGHFHHHHGHHHHHHHHHFHHHHHHHHHHHGHHHHHHHHHHHBGHGEHHHGGGGGGHHHHGHHHHHGGGGGGHHHHHHHHGEGHHGHHHHHHGDDCGHHHHHHHHGHHGGHGGHHHHGCCGHHGHGGGGGGGGG0FGGFHGGGFGHHHHGFHHGFHGGCFGFHFHGHHGBHHHHFFGHHHHFFEFGGGHHHHHFHFHHHFHHGFHHFHGGF1EFFFGHHGHHHGGHHFHHEGGHGHBGGFGGHHHGGGGGHGGGGGGGGGFFF5FFFFBBBAA
@M02197:102:000000000-ALU3V:1:1101:3974:19754 1:N:0:1
CAGTCAGGCCTTTCCTCCGCTTATTGATATGCTTAAGTTAAGCGGGTAGTCCTACCTGATCTGAGGCCAGAGTTACAAGTATGGTGTTATGAGCAGTGCTACAAGTCAACTCGACGAAACGTATTACGCCAGGCCACCATCACACCACTAACGCTTTTAAGGTGAGCCAGCAATAGGCAACGCCCAAATCCAACCAGCCGGGTAGAACCCGAAAGGTTGAGTCTACATGACACTCAGACAGGCATACCCTCCGGAATACCAGAGGGTGCAATGTGCGTTCAAAGATTCGATGACTCAC
+
AAAAA1D1CAFFF1FGFBEGGGGFGHHHGCFFDGHHGGH2BDDEEGA//FEFHFGCFGHEHHDGHAECHHEG6FFGGFFHEFHHFGHGFHHHHGG8HGHF;FFHF,GG9FBFCAEFG:?E7<EGFHEFEGGGH/1FFFGFHGFHHGEHHH#1?ACGEHHHG@#C@@HGFEDFFFDBCGCE?H?HHFHB19CF9A>CEEEB@2E@GBB0;CG@G7@1%F+GD:FFBE2GDF9E1BGFB1B9BBCEB/E?//GFGAGFFBG1BAA0FA3113D00001BCFGFGGA1CB13@B11AA1A?
@M02197:102:000000000-ALU3V:1:1101:27206:19737 1:N:0:1
CAGTCAGGCCTTTCCTCCGCTTATTGATATGCTTAAGTTCAGCGGGTATTCCTACCTGATCCGAGGTCAACCTTGGTAAAAGTTGTCGCCGAAGCGACCAAGACCGGGTCTGGAGTGCTAGCCTAGTACGTGCCCGAAAGCTCAGTGTACAGGAGTCCTCGCAGACGCCGTCATTATCTTTGAGACGGGTGGGGCCTAAACGGCCCCGCCGACGTCCAACAACAAGCCGGGCTTGAGGGGTGATAATGACGCTCGAACAGGCATGCCCACCGGAATACCAGTGGGCGCAATGTGCGTTCAAAGATTCGATGACTCAC
+
AA3A?F5BFBFFG5AGGFEEGGGFHHHHHHHGGHHHGDFGHHGGGGEEHFFHE5CFFHFHHGHGEFGGGGHHFHHFBGFHHGHHHHGFFGGEGFFCGGGG<H;FH?C:#5FFB9GGHHG:GFGGGHH:G:HGFHH6C;;;H/HHF9G990D;H9F#CBGHDCG:;G@CG8GGDFGGEGGG:EFF:FGB?;B>#/FEFFFFFDDCCCFFF><FFF=HGF?GBGGGGGEEHEHGEHGGEGAH:DDGFFEEAECFHDGHHHFGBEHHFCEEEEEHHHHFHHHHGEGGGDGBGFCGGGHGGGBF5FGGGFFFFFFFABAA3
@M02197:102:000000000-ALU3V:1:1101:2477:19848 1:N:0:1
CAGTCAGGCCTTTTCTCCGCTTATTGATATGCTTAAGTTCAGCGGGTAGCCCTACCTGATTTGAGGTCAAAGTCAAAAGGTTGCGCGATGGCAGGTTCTAAGCAGTCATCACCACAAGAAAAGACGAAAATTATTACGTCTGACACTGATGTGGGATGTTCCACTAAGTCATTTGAGGCGAGCCATTGCTGGCAAATCACCCAAGTCCAATCCAACCAGTTCAAAAGAACTTAAGAGATTGAGATTTCATGACACTCAAACAGGCATGCCTTTCGGAATACCAAAAGGCGCAAGGTGCGTTCAAAGATTCGATGATTCAC
+
AAAAAFFF1AFFG1BEDFF?FECHHF3BF3F3AFGBEAGFGHCE?EE/AF10EFH0FG0AGHEGGAB0FBAFGGGHFFFE1@B0E?@>EEGEFGGGHHFGHG7HFGFB8HF1GHEFGF#C<FGC0E<C0#>FDHB&2?@GFABGBHG1FGF1BFEHB1FDFBFGFHHHHGHGHFCGEFGBGFF1B0C0BGHHGGFFFGGGFDGGGFB3HFFGEFBFGGG9GFGFFFF2B9F9F814DF2;AGFFFFEHFHFGB1FFBGGDHGCA0CF/B//ECFFFGGBGGHHFGGGEA1HFEEEEEEBBFA33AAAFFFF313D>AA1A
@M02197:102:000000000-ALU3V:1:1101:9248:19841 1:N:0:1
CAGTCAGGCCTTTCCTCCGCTTATTGATATGCTTAAGTTCAGCGGGTATCCCTACCTGATCCGAGGTCAACCTTTGATGGGGTGTTTAACGGCCTTGATGGATCCGCGCTCCCAAGCGAGACTGTGAGGCCACAACGCTCGGGGACAGACCCACCTAGCCGGCGACTTTGAGGCGCGCGGACAGACCGCGGCGCCCAATACCGAGTCAGACTCGAGTGGTGAAATGACGCTCGAACAGGCATGCCCCGCGGAATACCACGGGGCGCAATGTGCGTTCAAAGATTCGATGATTCAC
+
BCCCCFFFFCFFGGGGGGGGGGGHHHHHHHHHHHHHHHHHHGGGGGGGHHHHHHHHHHHHHHHGGGGHHHHHHHHHHHHHHG?EEGHHHHGGGGGHHGHHGHHHGHGGGGGGGHHHGFGGGGHHHHHHHGGHGHHGGGGGGGGGGGFGHGHHHGGHHGHHGGGGFHGGHGGFGGFFGGHHHHFFFGGGGDGGHHGHFFCCFFFGHHHHHHGGGFGHHHHHHHHGFGGFFFHDHHFHFHHHGFGGGGGGCHHHHFHGGEGGGGGGHGBHGGGGHGGGFFGGGGFFFFFFFFAAA>A
@M02197:102:000000000-ALU3V:1:1101:15189:19966 1:N:0:1
CAGTCAGGCCTTTCCTCCGCTTATTGATATGCTTAAGTTCAGCGGGTAGTCCTACCTGATTTGAGGTCTAACATAAAAGTTATTAGAGTGGAGGGAGCGAAAACTTATTACGCATTCCACTTAGACATTTAAGACGAGCCACGGATGGCAGCGCCCAAAGCTCATACATAGAAAACTAGGTATGAGAGGTCTTATGACACTCAAACAGGCATGCCTTTCGGAATACCAAAAGGCGCAATGTGCGTTCAAAGATTCGATGATTCAC
+
BBCCCFFFFCFFGGGGGGGGGGGHHHHHHHHHHHHHHHHHHGHGGGGGGHHHHHHHHHHHHHHHGHHHHHHHHHHHGHGHHHHHHHHHHHGHHGHGGGGFGGHHHHHHHFHHHGFFGFFHFHHGFDHGHHGGBFGEHGCGFHHGHGHGGGFGHGHGHHGGFGHHHHHHHHHHHHGHHHHHHHHHHHHHHHHHHHHGHHHFGHHHHGHHHGHHGHGFGGHHHHHGFGHHHGGGGGGHHHGGGGGGGGGGGGGGGFFFFFFFCBAA@
@M02197:102:000000000-ALU3V:1:1101:24234:19931 1:N:0:1
CAGTCAGGCCTTTCCTCCGCTTATTGATATGCTTAAGTTCAGCGGGTAGTCCTACCTGATTTGAGGTCTAAACTAAAAGTTTATTAGAGTGGAGGGGGCGAAAACTTATTACGCTTTCCACTTAGACATTCAAGAAGAGCCGTAACCGGCAGCGTCCAAAACTCATATACAGAAAACTGCATATGAGAGTCTGTATGACACTCAAACAGGCATGCCTTTCGGAATACCAAAAGGCGCAATGTGCGTTCAAAGATTCGATGATTCAC
+
A1A>AFD1>AFFGGGGGGGGGGGHHHHHHHGHHHHFHHHH/H;GGGG;AHH::9H0HHHHH28HG9HH8H21B,1@19F1DG#B5FHBGFD/1//E#1/11>?EG12?$>BBC5##.E@DE253H7H>%3#F21B#<??2E4?<FEF?0CE/C<*>AADF4B4DB@%4F4B4%FGBD4GED'FEGG@CGB:@5HGBFFGFFFHFEHH;HHHH<7CB02;B5HGHGAEBGBGFE;GHFHFFE7DFFGGGGFGGGGFFFDD5FAA@BB
@M02197:102:000000000-ALU3V:1:1101:4680:19987 1:N:0:1
CAGTCAGGCCTTTCCTCCGCTTATTGATATGCTTAAGTTCAGCGGGTAGTCCTACCTGATTTGAGGTCTAAACTAAAAGTTTATTAGAGTGGAGGGAGCGAAAACTTATTACGCATTCCACTTAGACATTTAAGACGAGCCGTAACCGGCAGCGTCCAAAACTCATATACAGAAAACTGCATATGAGAGTCTGTATGACACTCAAACAGGCATGCCTTTCGGAATACCAAAAGGCGCAATGTGCGTTCAAAGATTCGATGATTCAC
+
BBBBBFFFF?FFBGGGGGGGGGGHHGHHGHHCHHHGHHHH<HHGGGGGGHHHFHHHH9EGHGHHGH9HHHFHHHHHH33F8GHH9FHFH6GF;HGG?EE3GEFGHE7GHFEEC5FF7HHE1G1GGHHHF7%FFDGHGCCGGEDGG9EFFACGEFHEEHFHFGGGHHGHFHHHHGGHHHHHHGHDGGGFGHFHHHHGHHGGGGHGGGHGG3FHHHHGFGEHEHGHFGGHGGGGGEGHHGHGFGGCGGFGFGGGGGBFFFFFFBBBA?
@M02197:102:000000000-ALU3V:1:1101:21852:20035 1:N:0:1
CAGTCAGGCCTTTCCTCCGCTTATTGATATGCTTAAGTTCAGCGGGTATTCCTACCTGATCCGAGGTCAACCTGAGAAAATATAAAAGGTTAGACCGGCCCGACGAGACCTTGCAACTCCCCGCGTGCCTCGAAAGACTCGTTGCGAAGAGGGTCCCACGGACGCCGTCATTGTCTTTGAGACCAGTTGCGGTTGCCCCCAACTCGGTCCAACGCCCACCCCGAGGGGAGGAGAGAGGATAATGACGCTCGAACAGGCATGCCCACCGGAATACCAGTGGGCGCAATGTGCGTTCAAAGATTCGATGATTCAC
+
CBCCCFFFFCFFGGGGGGGGGGGHHHHHHHHHHHHHHHHHHHHGGGGGHHHHHHHHHHHHHHEGGGGHHHHHHHGHHHHHHHHHHHHHGHHHHHHHCFGGGGCFGGFGGGGHHGG9FGHHHFGGGGGGHHHGGHGGHHHHFGGHGGGGGGHHGGHHHHGGGGGFGGHHHHGHHHHHHHHHHHGHHGGGGGHHGGFFGGGHGGGGGHHHHGGGGGGGGFGGGGGHGGHHHHGHHHHHHHHHHHGGGGGGHGHHHHHHHHHHGCGEGGHHHHFGHGHHGGGGGGCHHHGGGGHGGGGGGGGGGFFFFFFFBBBBA
@M02197:102:000000000-ALU3V:1:1101:10642:20037 1:N:0:1
CAGTCAGGCCTTTCCTCCGCTTATTGATATGCTTAAGTTCAGCGGGTAGCCCTACCTGATTTGAGGTCAAAGTCAAAAGGTTGCGCGATGGCAGGTTCTAAGCAGTCATCACCACAAGGAAAGACGAAACTTATTACGTCTGACACTGATGTGGGATGTTCCACTAAGTCATTTGAGGCGAGCCATTGCTGGCAAATCACCCAAGTCCAATCCAACCAGTTCAAAAGAACTTAAGAGATTGAGATTTCATGACACTCAAACAGGCATGCCTTTCGGAATACCAAAAGGCGCAATGTGCGTTCAAAGATTCGATGACTCAC
+
AABAAFFBFBFFGGGGGFGGGGFGHHGHGFFHFHCHHEGHCEGGGGFGGHGEHHHHHHEHHHHHAGHHFGFHHHHHHHEGDGFGGGGGGGGHHGGHGHHHGCGHEGGHHHHHHHHHHHHCHHHGHBHFDDGGGHHHHGFFH1BFFCGFHHF?GFGHHGHFHFHFHGHGGH2=DHFGGEEF:ACGGHGFHHFHFHGGHGGFGFHFFEHHGBEGGGGGHH6HGHHGHFEHGFHHHHGHDBFHHHHGFBGHHHHHGFF5FGGEHHHFFFHGHGGGEGHHHHHHGGDBGGEFFCHFFGGFGCGGGGGGGGGGFFFFFFFABAAA
@M02197:102:000000000-ALU3V:1:1101:24756:20069 1:N:0:1
CAGTCAGGCCTTTCCTCCGCTATTGATATGCTTAAGTTCAGCGGGTAGTCCTACCTGATTTCAGGCCAGAGTCAAAGTAATTGTCCTTGCGGACGATTAGAAGCACGCTTCAACACAATGGACCCAGTGAAACTTATTACACCAGACATTAATGTCAAACTTGCTAACTCTTTTAAGGCGAGCGATCAGAAATCGCAGACGCCCAAATCCAATCCATTAGGAAACCCTAGTGGTTGAGATTTCATGACACTGAAACAGGCATGCTCTCCGGAATACCAGAGAGCGCAAGCTGCGTTCAAAGATTCGATGATTCAC
+
BBBAAFFB4AFFGGGGGFFGGGGGHHHFGFFHHFGGHHHHHHFGGAEFFHHHHHHEHGHGHHGHFGGHFFEGHHHHHGHGGHHFHHFHHHGCGGGGGGGGGHGHGHG?AFGHHHHGHGHHHHHHGHHGHHHGHGHHHHFHGFHHGHHGFBFFHGHHHHHHHEGFHHFHHHFHHHHGFGGGG?GGHHFHHGGHHHHGGFGGHDGHHGHHHHHHGHFGHGHFGGFFEFHHHGGGHHHHHHHFHHHHHHHHHHHHGGBHHGEGHHHGGGGGHHHHHHHHHHHHGGGGCGHGGFGGHGGGGGGGFBGFFFFFFFBBBBB
@M02197:102:000000000-ALU3V:1:1101:9116:20173 1:N:0:1
CAGTCAGGCCTTTCCTCCGCTTATTGATATGCTTAAGTTCAGCGGGTAGTCCTACCTGATTTGAGGTCTAAACTAAAAGTTTATTAGAGTGGAGGGAGCGAAAACTTATTACGCATTCCACTTAGACATTTAAGACGAGCCGTAACCGGCAGCGTCCAAAACTCATATACAGAAAACTGCATATGAGAGTCTGTATGACACTCAAACAGGCATGCCTTTCGGAATACCAAAAGGCGCAATGTGCGTTCAAAGATTCGATGATTCAC
+
BBAAAFFBCAFFDEGGFFEE?EEHHHCHHFFFBF5GHFHF:FHFCGGE9:HHH;HH99HHH;H9EFG8GHHHH9HEGH9FFHE9FHFHH@GGHGEGFEGGEGE6HFH3F:FHFG?E8<F8GHHFFFFHDDGGFHHHGCGGGGGGGGGHCGGGEGFECHGFGGFGBHHFHHHHHHGHHHHGHHHHGHGCHGFGHHHHHHHF-HHHHHGHHFAHHHFFAFBBEGGHHFGHCHFGGGCHFHFGGGGGBF3GFG31GBFFFBFFFAAA>A
@M02197:102:000000000-ALU3V:1:1101:23666:20171 1:N:0:1
CAGTCAGGCCTTTCCTCCGCTTATTGATATGCTTAAGTTCAGCGGGTATTCCTACCTGATCCGAGGTCAACCTGAAAAAAGTTTTAGAGGCGACCGGGTCCCTGGGCCCTTGAAACTCTACGCGTGCTCCGGAAAGCTCAGTGCGAAGAGGGTCCCTGGGACGCCGTCATTGTCTTTGAGACCAGTTGGGCCTTGCGGCCAACGCGGTCCAACACCAAACCCGGGGGTTTGAGAGAGGATAATGACGCTCGAACAGGCATGCCCCATGGAATACCAAGGGGCGCAATGTGCGTTCAAAGATTCGATGATTCAC
+
DEDDCFFFFCFFGGGGGGGGGGGHHHHHGHGGHHHHHHHHHHHGGGGGHHHHHHHHHHHHHHHGGGGHHHHHHHHHHHHGGHHHHHGHHHGGGGGFFEGGHHHHHGHHGHHHHHGHHHHHHGGGGGGGHHGGGGGHGHHHHHHHGGGGGHGGGGHHHHHGGGFGGHGHGHGGGGHGGHHHGFGFGGFGFHGGGFFFHHHGGFGGGHHFGFFHFFGFGGGGGGGGGGHGHHHGHHFFGHHHHHGGFFGCHAHHHHHHHHHAGGGHHHGFHHGHHHHGGGGECDHHGFGGGGGGFFFBGCGGGFFFFFFFBBAAA
@M02197:102:000000000-ALU3V:1:1101:12655:20224 1:N:0:1
CAGTCAGGCCTTTCCTCCGCTTATTGATATGCTTAAGTTCAGCGGGTATTCCTACCTGATCCGAGGTCAACCTGAGAAATAATAAAAGGTTTAGACCGACCCGACGAGGCCTTGCAACTCCCCGCGTGCCTCGAAAGACTCGTTGCGAAGAGGGCCCCACGGACGCCGTCATTGTCTTTGAGACCAGTTGCGGACGGAGCCACAACGCGGTCCAACACCCGACCCGAAGGTTGGAGAGAGGATAATGACGCTCGAACAGGCATGCCCATCGGAATACCAATGGGCGCAATGTGCGTTCAAAGATTCGATGACTCAC
+
CCDCCFFFFDFFGGGGGGGGGGGHHHHHHHHHHHHHHHHHHHHGGGGGHHHHHHHHHHHHHHHGGGGGHHHGHHHHHHHHHHHHHHHHGHGFHHHHGGGGGGGGGGGGGGGHHHHHHGHHHGGGGGGGGHGGGFHGGGHHHGHGGGGGGGGHGGGGGGGGGGGGGFGHHHGGHHHHHHHHHHHFHHGFGGGGHHGGGHHFFFGGGGFGHHFGHFFFFGGGGGGGHHHHGHHHGHHHGHHHHHGGHGFGCGHGFHFFHHHHHHGHHGGGGHHHHHFHHHHHGGGGGHHHHGGGGHGFGGGGGGGGFFFFFFFCCCCC
@M02197:102:000000000-ALU3V:1:1101:25299:20230 1:N:0:1
CAGTCAGGCCTTTCCTCCGCTTATTGATATGCTTAAGTTCAGCGGGTAGTCCTACCTGATCTGAGGCCAGAGTTACAAGTATGGTGTTATGAGCAGTGCTACAAGTCAACTCGACGAAACGTATTACGCCAGGCCACCATCACACCACTAACGCTTTTAAGGCGAGCCAGCAATAGGCAACGCCCAAATCCAACCAGCCGGGTAGAACCCGAAAGGTTGAGTCTACATGACACTCAGACAGGCATACCCTCCGGAATACCAGAGGGTGCAAGGTGCGTTCAAAGATTCGATGATTCAC
+
CDDCCFFFFCFFGGGGGGGGGGGHHHHHHHHHHHHHHHHHHGHGGGGGGHHHGHHHHHHHHHHHHFGGHGHHHHHHHHHHHGHHGHFGGHHHHHHHHHHHHHHHHHHHHHHHGHGHHHGHHHHHHHHGGGGHHHGGGHHHHHHGHGHHHHHHGGHHHGHHGHHGGGHHHHGHHHHHHGHHHHGHFHHGHGGHHGGGGGGHHHHFHGHGGGHHHHHHHHHHHGHHHGHHHHHH6HGHHHHHHHHFFAEA?GGGHGHHHHHHFHGGHHHHGHHGGGGHGGGCGGGGGGFFFFFFFBBBCC
@M02197:102:000000000-ALU3V:1:1101:26454:20260 1:N:0:1
CAGTCAGGCCTTTCCTCCGCTTATTGATATGCTTAAGTTCAGCGGGTAGTCCTACCTGATCTGAGGTCAATCGTACAAATCCCCGTGAGGGGCGGTTTCAAGGAGGTCCCCCTGTCCGAGACACGACGAAACGTATTACGCCGAGGCAAGGGTCGGTAGACCACCGATGTGTTTGAGGCGAGCCAAATGGCAGCGCCCAGTTCCAACCTCGCCGGGCAGGACCCGGCGGGATGATGATTGACATGACACTCAAACAGGCATACCCTCCGGAATACCAGAGGGTGCAAGGTGCGTTCAAAGATTCGATGACTCAC
+
BBCAAFFFFCFFGGGGGGGGGGGHHHGFHHCHHFHHHHHHHHGGGFEGGHHHHHHHHHHHHHHGGGHHHHHFEFGHGGGHHHGGGFGGGHGGGGG/FFFHHG:HAFAFDGHGFFHHHGGGGGFFFFGGGGGGG<CHGHEFCEGGDGGGGGGGBGGGFC9FGFGFAC>DEFGBFFFFDC?CEHGGFHHGFGGGDGGHHHHHHHGHHFFGFECGFGHHHHFGDGCGECGFHH<<H<HHHHH6GHEHFHGFGFHHHHHGHHHHF?GGGGGFFFFED5BFGHFGGFHHGHHGGGFCGGGFGGFGGGFFF5FFDAAAAA
@M02197:102:000000000-ALU3V:1:1101:6248:20472 1:N:0:1
CAGTCAGGCCTTTCCTCCGCTTATTGATATGCTTAAGTTCAGCGGGTATTCCTACCTGATCCGAGGTCAACCTTGTGCCGCCGGAGCGGACTTGTGGGGGGTTTAGAGGCCAGAAAGTCCCGTGGGCTCCCGATGCGAGGCGAATGCTACTACGCAAAGGAAGGGCCGCGACGGGTCCGCCACTGGTTTTGGGAGACTACAAGACTGTAGGACTCCAACACCAAACCACGAGGGCTTGAGGGTTGAAACGACGCTCGGACAGGCATGCCTCCCAGAATACTGGAAGGCGCAATGTGCGTTCAAAGATTCGATGTCTCAC
+
AABBAFFFFBFFGGGGGGGFGGGGGFGGFHDGEGHGHHHHHHCFGGGGHFHFHHGHHHHGHHHF?EGHHHHHGGGHFHHGCGGCFGGGFGGGHHFF@FGGGGGGGFBFGB9GGGGFBFGGGFEDAFF:FFFFDFD1EFCAFFFFFFFFFF9FFF;AFFGFBEFFFFFFFFFFAFFFFFFADFFFF@;CFHHGF?FDFFGFHFF6FHGBBHFHGFFFGGFFFFFFFFFFFF>@FFFGF>GGFHHFHGE@CGEGEEEE1GFFF1CAFFE/AAFF2GGFEGEDA0B000A0D1FGE0AEGB13A33BCF1C1D@1B3A??AA
@M02197:102:000000000-ALU3V:1:1101:22504:20503 1:N:0:1
CAGTCAGGCCTTTCCTCCGCTTATTGATATGCTTAAGTTCAGCGGGTAGTCCTACCTGATTTGAGGTCTAAACTAAAAGTTTATTAGAGTGGAGGGAGCGAAAACTTATTACGCATTCCACTTAGACATTTAAGACGAGCCGTAACCGGCAGCGTCCAAAACTCATATACAGAAAACTGCATATGAGAGTCTGTATGACACTCAAACAGGCATGCCTTTCGGAATACCAAAAGGCGCAATGTGCGTTCAAAGATTCGATGACTCAC
+
DDCCCFFFFCFFGGGGGGGGGGGHHHHHHHHGHGHHHGHH<H<GGGG:G9HHHHHHHH9HHHHHGHHHHHHHHHHHHHHHHHHH9HHHH;HGHHGGGGFGFFEGGHHHHHGHEDFGFHGHHH7H7HHHHH7FHHHHGGGGGHGGGGHHGGGGGHHGHHHHHHHHHGHHHHHHHHHHHGHHHHHHHHHHHHHHHHHHHHHHGGHHHHHHHGHHHHHGGGGHHHHHHHGHHHGGGGGHHGHGGGGHGGGGGGGGGGFFFFFFFCCCBA
@M02197:102:000000000-ALU3V:1:1101:16627:20567 1:N:0:1
CAGTCAGGCCTTTCCTCCGCTTATTGATATGCTTAAGTTCAGCGGGTATTCCTACCTGATCCGAGGTCAACCTTGTAAAAATAAAAGGGTTAGACCGACCCGACGAGACCTTACAACTCCCCGCGTGCCTCGAAAGACTCGTTGCGAAGAGGGTCCCACGGACGCCGTCATTGTCTTTGAGACCAGTTGCGGGGCGAACCCCGAACACGGTCCAACACCAAACCAGGAGGTTTGAGAGAGGATAATGACGCTCGAACAGGCATACCCATCGGAATGCCAATGGGTGCAATGTGCGTTCAAAGATTCGATGACTCAC
+
AABBBFFFFBFFGGGGGGGGGGGHHHHHHHHHHHHHHHGHHHHGGGGGGHHHHHHFHHHHHFHGGG1BGBGFFHFGHHHGFFHHFHH?F??GHHH@/EFGCA9@EEGGGGHFHGHHGHHHGFGGGA@DBGHFFGE<:>%CFGGDCADBEF:GHE/CGFHGGGGFAGGHGGFBHHHFGFGFFGHHHFFFCFFFFFFGFFFFGGGHF?DFFFEFDFGGHFGGFEGHHHFGCFEFHFFHHFFGFGHFGGGGGGHHGGHHGDDHEHHGHEE2?HFHHHHFHHHHGEGG5HGHHGGGGHGGGGGGGGFGFFFFFFFB@BBA
@M02197:102:000000000-ALU3V:1:1101:13971:20633 1:N:0:1
CAGTCAGGCCTTTCCTCCGCTTATTGATATGCTTAAGTTCAGCGGGTAGTCCTACCTGATTTGAGGTCTAAACTAAAAGTTTATTAGAGTGGAGGGAGCGAAAACTTATTACGCATTCTACTTAGACATTTAAGACGAGCCGTAACCGGCAGCGTCCAAAACTCATATACAGAAAACTGCATATGAGAGTCTGTATGACACTCAAACAGGCATGCCTTTCGGAATACCAAAAGGCGCAATGTGCGTTCAAAGATTCGATGATTCAC
+
ABCCCFFFFCFFGGGGGGGGGGEHHHHHHHHHHHHHHHHHHHHGGGGGGHHHHHHH:HGHHHHHGHH9HHHHH9HHHHHHGHHH9HHHHFGGFHGGDG?@HFGGFHHGHGEFGGGGGHHHBGHHHHHHHHHGHFHHGGGGGHGGGGHHGGGG?GHGHHHHHHHHHHHHHHHHHHHHHHHHHHHHHHHHHHHHHHHHHGGGGGHHHHGHHGHHHGHGGGGHHHHHHHGHHHGGGGGHHHHFGFGGGGGGGGGGGGFFFFFFFABBAA
@M02197:102:000000000-ALU3V:1:1101:21871:20661 1:N:0:1
CAGTCAGGCCTTTCCTCCGTTATTGATATGCTTAAGTTCAGCGGGTAGTCCTACCTGATTTGAGGTCTAAACTAAAAGTTTATTAGAGTGGAGGGAGCGAAAACTTATTACGCATTCCACTTAGACATTTAAGACGAGCCGTAACCGGCAGCGTCCAAAACTCATATACAGAAAACTGCATATGAGAGTCTGTATGACACTCAAACAGGCATGCCTTTCGGAATACCAAAAGGCGCAATGTGCGTTCAAAGATTCGATGATTCAC
+
BCCBCFFFFCFFGGGGGGGGGGHHHHHGHHHHHHHHHHH:F:GGGFFG9HHHHHHHHFHHHHHGH9H9HHH9HHHHHHHGH9H9HHHH<HG;HGGDGGGGFGGHHHHH9HD6DEFGHHFHH6F7GGFFH5HHHFHGGGGGFGGGGHGGGGGGHGGHGHHHHHHFFHHHHHHGHHFHHFHHHHHHHHHHHGFHHHHHHHHGHHGHHHHFHHHHHHGGGGFGHGGGGGHGHGGGGGHHHHGEFGFGGGGGGGGGGBFFFFFFBBBAB
@M02197:102:000000000-ALU3V:1:1101:21552:20662 1:N:0:1
CAGTCAGGCCTTTCCTCCGCTTATTGATATGCTTAAGTTCAGCGGGTAGTCCTACCTGATTTGAGGCCAGATGTCAAGAAGTTACACACAAGTGTGTAGGGTATAGAAAGCAGACTATCGTCAAGTCCTGGCCACAAGCAAACTTGTGTCCTAAGCGAAATACTTATTACGCCTAGGGGAACCAGTCAAAGACTAATCCAGCTTACATTTTTAAGGCGAGTCAACTTGGCATTGACAAACGCCCACATCCAACATCCAAGCTCGGATTAACCAAACTTGGAGTTGAGGTTTTCATGACACTCAAACAGGCATACTCTTCGGAATACCAAAGAGTGCAATTTGCGTTCAAAGATTCGATGATTCAC
+
CCDDCFFFFCFFGGGGGGGGGGGHHHHHGHHHHHHHHHHHHHHGGGGGGHHHHHHHHHHHHHHGGHGGHHHHHHHHGHHHHHHHHHHHGGGHHHHHHHHGGGHHGHHHHHHHHHHHHHHGHHHGHHHHHHGHGHGHHHHHHGHHHHFHHFFHHHHHGGGGHGHHHGHHHHHGHHHHHHGHHGGGHHHHHHHHGHGHHHGGHGFHGHHGHHFFEHGHFAGHGGFHHGHHGHHGHHHGGGGGGFFFHHHHHGHHHHHGHHGGEGGHHHHHHHGHHGGHHHHGHHHHHHGHHHFHGHHHHGHFHHHHHHFHHHHHGHGGGEGHHHHHHHHHHHHHHHGHHHGGGGHGGGGGGGGGGFFFFFFFCCCCB
@M02197:102:000000000-ALU3V:1:1101:13080:20640 1:N:0:1
CAGTCAGGCCTTTCCTCCGCTTATTGATATGCTTAAGTTCAGCGGGTATTCCTACCTGATCCGAGGTCAACCTTGAGAAGTGATTTTCGGGGGTGAACCCAAAAAGTCGGTGACCGGGTCCCTGGGGCCTTGAAAACTCAACGCGTGCTCCGGAAAGCTCGATGCGAAGAGGGTCCCACGGACGCCGTCATTGTCTTTGAGACCAGTTGGGGACGAGGCCCCCAACGCGGTCCAACACCAAACGCGAGGTTTGAGGGAGGATAATGACGCTCGAACAGGCATGCCCTTCGGAATGCCAAAGGGCGCAATGTGCGTTCAAAGATTCGATGACTCAC
+
CCCCCFFFFCFFGGGGGGGGGGGHHHGHHHHHHHHHHHHHHHHGGGGGHHHGHHHHHHHHGHHGGGGHHHHHHHHHHHGHHHHHHHHHGCGGGGGHHHHGGHHHGGHHGGGGGHHDFGFFHHHHHGGGGGGHHHHFGHHHHHGGGFGGGHHFFGFGGGFGGGGGGGGGGGGGGGFGGFFGGGFCFFGBHGFHGHHFHHHHHHHHHGGHHGGGHGHGGGGEGHGGGGGGHFHEGGHFFGGGGGGGGHGGHHHGHHGGHHHHHHGHGGGFDFEGHHHHHHHHHGGGGGGDHHGHHGHHHHHGGGGGGHHFGGGGHGGGGGGGGGGFFFFFFFBBCCB
@M02197:102:000000000-ALU3V:1:1101:23991:20675 1:N:0:1
CAGTCAGGCCTTTCCTCCGCTTATTGATATGCTTAAGTTCAGCGGGTAGTCCTACCTGATTTGAGGTCAGATTGTCAAGTATTGTCCGTAGGGACGATTAGAAGCTAAGCCTCAATATGACGCAACTCGATGGCGTAGATAATTATCACACCAAAGGTTAGCGGCAAAAGCTCTGCTAATGCATTTAAGGATAGCCGACTTGTGAAAGCCCGCAAATCCCAAGATCCAAGCTATACATGTTTTAAAAAACTTGTATAGTTGAGAATTTAATGACACTCAAACAGGCATGCTCCTCGGAATACCAAGGAGCGCAAGGTGCGTTCAAAGATTCGATGACTCAC
+
ABBAAFFFFBFFGGGFGGFGCGGHHHHHHGHGFHCBGGHHHCFGGGGGGHHHHHHHHHHGHHHHGHHHGHHHHHHHHHHGHHHHHHHGHHGGGHGGGGEGHHGHHHHBHHGHHHHHFFGHEFGGGCHGGGHHGHGC@DGHHHHHHEBFFEHHGGEGHGFFFG@FFFGHHHHHHHHHGHHGHDHGHHHHFFFBHHHHGGGGGGFGGGFFFFGGAGG@FHGGGGFFFEHHFHHGGEBGFFFBFHGGGHGFGGBGFFHHGHFHHHGGBFFHEHHFGB5FE3GA3F5FHGDHHF?GAE3FFFFHFHFHHGEEE2F54FGGEDGFGGGFFGGGG4CFFFFD>3BAA
@M02197:102:000000000-ALU3V:1:1101:5823:20823 1:N:0:1
CAGTCAGGCCTTTCCTCCGCTTATTGATATGCTTAAGTTCAGCGGGTATTCCTACCTGATCCGAGGTCAACCTGTAAAAGTTTTGGGGGTTTTACGGCAAGAGTCCCTCCGGATCCCAGTGCGAGACGTTAAGTTACTACGCAAAGGAGGCTCCGGGAGGGTCCGCCACTACCTTTAAGGGCCTACGTCAAACCGTAGGGCCCCAACACCAAGCTGGGCTTGAGGGTTGAAATGACGCTCGAACAGGCATGCCCGCCAGAATGCTGGCGGGCGCAATGTGCGTTCAAAGATTCGATGATTCAC
+
CCCCBFFFFCFFGGGGGGGGGGGHHHHGFHHHGFHGF5FGHGHGGGGGFHHHGHHHHHHHGHHGGGGHHHHGHHHHHH/HFBGHGGGG9EEG;<HG99GFE<HHGHH<H;GGG;GHH.HHHHGGG/1CF9FFGH;<H<HHGGGG9CGHHGG9F:GCCCCCCDHGGGGGGGGGFHGFFFHFGG4EGGGGFFEFGGGFEDGGGCCFFFFFFDFFFEFFFFEFEAHCFGFAFGBFFFFFFFFD2CFFB1EGG>?//EBHHGHHHGFGGGEEEECGGCHHEGE0HFG3GGFGEEF1@33BFFAA@AA
@M02197:102:000000000-ALU3V:1:1101:5108:20811 1:N:0:1
CAGTCAGGCCTTTCCTCCGCTTATTGATATGCTTAAGTTCAGCGGGTAGTCCTACCTGATTTGAGGCCAGATGTCAAGAATTATACACACACGAGCGTATGGGGCATAGAAAGCAGACTATTGTCAAAGTCCTGGCCACCAGCGAACTTGTGTCCTAATCGAAAGACTTATTACGCCTAGGGGAACCAGAGCAAAGACTAATCCAGCTCACATATTTAAGGCGAGTCAACTCATCATTGACAAACGCCCACATCCAACATCCAAGCTTGGATGATCCAAACGCGGAGTTGAGGTTTTCATAACACTCAAACAGGCATACTCTTCGGAATACCAAAGAGTGCAAGTTGCGTTCAAAGATTCGATGACTCAC
+
>>11ADF1B11@FGGGGG1EGGGHHFBHFHHHHHGHGHHHGCGFGGGGEHDGHHHHGHHHBGHHFG//B/B1@@2FG1BFD@1BGDGB1EE////>@///000>/>FB11BEEF<0FBF11>FGHGGBF>212FHFBF<0?@GCCGC/<1B?7DF?FG#/CC0;#F0G75:00:....A0+<<<=:C1*#:1=:11B11-1;B<?F#C1?FGF#9;1CB</0F9;>>9;$G8?FB?;F3C3C<;?//3??FGF/4GF3F3ABDB13B33GF?3331GGEE>11FFGFGGF3A3555D5FA5E3FFHFG5HHGGHEHGGB2CE2HHHGBD2HHHFGB3HHHGEB22CEAGGBGFFGGGFBFFFFFF?BBBA
@M02197:102:000000000-ALU3V:1:1101:27761:20835 1:N:0:1
CAGTCAGGCCTTTCCTCCGCTTATTGATATGCTTAAGTTCAGCGGGTAGTCCTACCTGATTTGAGGTCTAAACTAAAAGTTTATTAGAGTGGAGGGAGCGAAAACTTATTACGCATTCCACTTAGACATTTAAGACGAGCCGTAACCGGCAGCGTCCAAAACTCATATACAGAAAACTGCATATGAGAGTCTGTATGACACTCAAACAGGCATGCCTTTCGGAATACCAAAAGGCGCAATGTGCGTTCAAAGATTCGATGATTCAC
+
CCCCCFFFFCFFGGGGGGGGGGGHHHHHHHHHHHHGHHHHGF9GGGGGGHH;H;HHG9GHH9HHGHH9HHHG9HHHHHHHHHHH8HHGB9FFGHGGCGF:GGGGGFHHH98HGGGG9GHBGHHFFB67B6HHHB3FGCDCGHGGGGHGFFFCDHHDGHHFGHFGFFGHHHHHHHHHHFFHHHHHHGFFHHGHHHHHHHHEFFHHHHHGFEHHFEGFFFBFHHHFHHGHGHGFGGGHHHHEGFEHGGGCGGGFGFFFFFFFFABBBB
@M02197:102:000000000-ALU3V:1:1101:12705:20822 1:N:0:1
CAGTCAGGCCTTTCCTCCGCTTATTGATATGCTTAAGTTCAGCGGGTATTCCTACCTGATCCGAGGTCAACCTGAAAAAAGTTTTTAGAGGCGACCGGGTCCCTGGGCCCTTGAAACTCTACGCGTGCTCCGGAAAGCTCAGTGCGAAGAGGGTCCCTGGGACGCCGTCATTGTCTTTAAGACCAGTTGGGCCATAGAGGCGGTCCAACGCGGTCCAACACCAAACACGGGGTTTGAGAGAGGATAATGACGCTCGAACAGGCATGCCCTTCGGAATGCCAAAGGGCGCAATGTGCGTTCAAAGATTCGATGACTCAC
+
BBBBBFFFFBFFGGGGGGGGGGGHHHHHHHFGHHHHHHHHGHHGGGGGHHHHGHHHHHHHHHHGGFGHHHHHHGHHHHHGGHHHHGHGHHHG?GGG;EGGDHHHHHGHHGHHHHFHGHHHHHGGGGGGGHHFGEGCHGGFFGGFHGGGGGHHGGHGHHFHEGGGDGGDHHHHGHGGHGHHFHFFEGGFHGFFHHFHGGGGGHGBHGGGGCEBHHEHFGGGGGHFHFAFGGFHGEDF;HHH<GHFHHGFEE?E2HABHHHGGHGHGGGGEA2GGHHHHHHFCHGGGFEFFFGGGGGHGGGGFFG2BGFFFFFFFBBBBA
@M02197:102:000000000-ALU3V:1:1101:18296:20830 1:N:0:1
CAGTCAGGCCTTTCCTCCGCTTATTGATATGCTTAAGTTCAGCGGGTATTCCTACCTGATCCGAGGTCAACCTTGGTAAAAGTTGTCGCCGAAGCGACCAAGACCGGGTCTGGAGTGCTAGCCTAGTACGTGCCCGAAAGCTCAGTGTACAGGAGTCCTCGCAGACGCCGTCATTATCTTTGAGACGGGTGGTGCCTAAACGGCCCCGCCGACGTCCAACAACAAGCCGGGCTTGAGGGGTGATAATGACGCTCGAACAGGCATGCCCTCCGGAATACCAGAGGGCGCAATGTGCGTTCAAAGATTCGATGA
+
CCCBCFFBFBFFGGGGGGGGGGGHHHHHHHHHHHHHHHHHHHHGGGGGHHHHHGHHHHGHHHGGGGGHHHHHHHHHGHHHHHFHHHHGHGGG;GGG:GGGHHHH;GGGGGHHHGH::HHHHHH:HHHHHGH<HHH9GGGGGHHHHH:GHHHHHHGGHH<HGG;GGHEGGGGGGGGGGGHGHGGGG;GGGGGFFEFF9FFFFFFFFFFGGFFFFHHHHHFHHHGGGGGGHGGFHHGGGHHHHHHHHHGGGGGHEGHHFHHHHGHGECGGGGHHHHGBGHHHHGGGGGHHHH?GEGGGGGGGFFCFFFFCCCCC
@M02197:102:000000000-ALU3V:1:1101:10251:20920 1:N:0:1
CAGTCAGGCCTTTCCTCCGCTTATTGATATGCTTAAGTTCAGCGGGTATCCCTACCTGATCCGAGGTCAACCTTGTAAAAATATGGGGTTGAGGCCGGGCTGAAGGACCTTGCAACTCGGTACGTGCTTTGGAAAAGCTCATTGTACCGAGGGTCCAACAGACGCCGTCATTGTCTTTGGGACCGGTGTCCGCACCAGGGCGGCACCAGAGTCCAACACCAAGCCGGGCTTGAGGGTTGATAATGACGCTCGAACAGGCATGCCCTCCGGAATACCAGTGGGCGCAATGTGCGTTCAAAGATTCGATGACTCAC
+
BABBBFBFFACCGGGGGGGGGGGHHHHHHHHHHHHHHHHHHHHGGGGGHHHHHHHHHFHHHHHGGGGHBGFHFHFFFH5GHHGHBFHG>/EGHHGGGGGCFEFGHGHFGHHHHHHHHHGGGGGFFHHGHFDHGHHHGGHHHHHHHHHHGDGGGFABCGGEHEFFGGGGGGGCC:FGFH<CD;FCGG/FGFFFGGGG?FFFFGFFFFFFBFGFHFFFGHFEE9CGEGFGFFHHFEFHBFFHHEFGGGGGHHFF5HHHHHFHGGGEA2GGHHHHHHHHHFGGGCGHHHHFGGGHGGGGGGGGGGFFFFFBFBBBBB
@M02197:102:000000000-ALU3V:1:1101:21917:20985 1:N:0:1
CAGTCAGGCCTTTCCTCCGCTTATTGATATGCTTAAGTTCAGCGGGTATCCCTACCTGATCCGAGGTCAACCTTGTAAAAATATGGGGTTGAGGCCGGGCTGAAGGACCTTGCAACTCGGTACGTGCTTTGGAAAAGCTCATTGTACCGAGGGTCCAACAGACGCCGTCATTGTCTTTGGGACCGGTGTCCGCACCAGGGCGGCACCAGAGTCCAACACCAAGCCGGGCTTGAGGGTTGATAATGACGCTCGAACAGGCATGCCCACCGGAATACCAGTGGGCGCAATGTGCGTTCAAAGATTCGATGACTCAC
+
CCCCBFFFFCFFGGGGGGGGGGGHHHHHHHHHHHHHHHHHHHHGGGGGHHHHGHHHHHHHHHHGGGGHHHHHHHHHHHHHHHGHHHHGGGGHHHGGGGGGGGHHHFHHHHHHHHHHHHGGGHGGHHHGHHHHHHHHGGHHHHHHHHHHGGGGGGGHHHHGHHHGGGHGHHHHHHHHHHHHGGGGGHGGGGGGHGHHGGGGGHHGFFGFFGHHFHFGFFGGGGGGGHGHHHHHHGHHHHHHHHFGGGFGG1?GHHHHHHFFHGGGGGGHHHHHFFHHHGGGGGGHHHHGGFGGGGGGGGGGGGFFFFFFFBABBB
@M02197:102:000000000-ALU3V:1:1101:5136:20843 1:N:0:1
CAGTCAGGCCTTTCCTACGCTTATTGATATGCTTAAGTTCAGCGGGTATCCCTACCTGATCCGAGGTCAAGTCATGAAATTGCTTGCTGGACGCTGATCCGCCGGGGCTCCGAGAAGCGCAAATGTGCTGCGCGAGAAGCCGACGAGACCGCTGCCAATGACTTTGAGGCGAGTCCGCGCACGGAGGCGGGACAGACGCCCAACACCAAGCAGAGCTTGAGGGTGTAAATGACGCTCGAACAGGCATGCCCCACGGAATACCGAGGGGCGCAATGTGCGTTCAAAGATTCGATGATTCAC
+
CDCDCFFFFCFFGGGGCGGGGGGHHHHHHHHHHHHHHHHHHHHGGGGGGHHHHGHHHHHHHHHFGGGHHHHGHHHHHHHHHHHHHHHHHHHHEFGGGHHHHGGGGGGGGHGGGGGGHHGGGGGHHHHGHHHGCCDGGGHHGGGGGGGGGGGGHHHHHGGGGEHGHGGGGGGFGFFGFGFFHGHGGGGGHHGHGGGGGHGHHFHFFFFFFFHHHHHHGFHHGHHHHHHHHGGGGGHHGHHHFHHHHHGGECGEHFHHHFAEDCGHGGGGCHGHGGGGGGGBGGGGGGGGBFFFFFFAAAAA
@M02197:102:000000000-ALU3V:1:1101:27196:21082 1:N:0:1
CAGTCAGGCCTTTCCTCCGCTTATTGATATGCTTAAGTTCAGCGGGTATTCCTACCTGATCCGAGGTCAACCTTGGTAAAAGTTGTCGCCGAAGCGACCAAGACCGGGTCTGGAGTGCTAGCCTAGTACGTGCCCGAAAGCTCAGTGTACAGGAGTCCTCGCAGACCCCGTCATTATCTTTGAGACGGGTGGTGCCTAAACGGCCCCGCCGACGTCCAACAACAAGCCGGGCTTGAGGGGTGATAATGACGCTCGAACAGGCATGCCCCCCGGAATACCATAGGGCGCAATATGCGTTCAAAGATTCGATGATTCAC
+
AAA>>4DFFAFFCGGGGGGGGGGHHHHHHHHGGHFHHHHF55GGGGGGFHHHHHHHGHHHHHHGGGGHHHHHHHHGDGHEDF3GFFDEEEEC?CEEGCG;H;<<HECCFG6GF:9F9FG::HFHHH;HHGBG8FG.GD;7G9FGF;F;HG;GHFG;H:H:+GC77F#@C94@FGFFGGBFGBFE?FDA?4??+ABF7F/F9F:BBBBBB?BA;F@EFDFGCF?@AFAEGC?B0AGEBHHHHFFBHFDGGFD0EGFGGBGHHFFD?CEE?CB5HGHF5GEFG?EF?EHHHHFDECHGFGGGCFFBGFFFFFFFAABBB
@M02197:102:000000000-ALU3V:1:1101:28368:21086 1:N:0:1
CAGTCAGGCCTTTCCTCCGCTTATTGATATGCTTAAGTTCAGCGGGTATTCCTACCTGATCCGAGGTCAACCTGAAAAATAATGATGAGGTGACCGGGTCCCTGGGGCCTTGAAACTCCACGCGTGCTCCGGAAAGCTCAGTGCGAAGAGGGTCCCACGGACGCCGTCATTGTCTTTGAGACCAGTGGGGGAAAGAAGTCCCCCACGCGGTCCAACACCAAACCCGAGGTTTGAGGGAGGATAATGACGCTCGAACAGGCATGCCCTTCGGAATGCCAAAGGGCGCAATGTGCGTTCAAAGATTCGATGACTCAC
+
AAAAAFBFFAFFGGGG5FAEAEEHFHHHHCGHFGFHHHHHHGHGGGAEHHHHHHHHHGHHHHEEECEGHHGFHHHHHHHHHHGGHFHHHH<HHHFAAEDFHH<HGFFGGGHGHHGHFF@GHGGGFFGEGHGGGGGHHHHHGHHFFGGGGHDFEHEFHHCGGGCCGHD9HGHGFFGFHGGEGBFGDCDHHGGGDHFFHGGCCFFGGFGGHGDGHFHGHGGFFFEGGGEFFHHHFHGHFHGHHFHHGGEECGHGFFHHHHHHFEGE??2EHGF33BHGDGHGEE2CGBF5GE2E4GGGFGFGEGGC4BFFD5??AA3
@M02197:102:000000000-ALU3V:1:1101:26472:21060 1:N:0:1
CAGTCAGGCCTTTCCTCCGCTTATTGATATGCTTAAGTTCAGCGGGTATTCCTACCTGATCCGAGGTCAACCTTGGTAAAAGTTGTCGCCGAAGCGACCAAGACCGGGTCTGGAGTGCTAGCCTAGTACGTGCCCGAAAGCTCAGTGTACAGGAGTCCTCGCAGACGCCGTCATTATCTTTGAGACGGGTGGTGCCTAAACGGCCCCGCCGACGTCCAACAACAAGCCGGGCTTGAGGGGTGATAATGACGCTCGAACAGGCATGCCCCCCGGAATACCAGAGGGCGCAATATGCGTTCAAAGATTCGATGACTCAC
+
BBBBBFFBFBFFGBG5GGGGGGGCHHGHHFHHHHHFGGHHGGHGGGGGHHHHHHHHHGHHHHHGGCGHHHHHHHHHGFHHFHGHHHHGHGGE7:971EGF<F<HHGGGG6.HEHGG::8HGHH:H;;HHG;HHHH9GG9GHE:FH80G9FFF:H;HHH<H9GGGGH:?7F998FGGGGGGGF:GFFGGGGG9FFFFFFF:FBDFFFGFFFFFGFBEF:HHHHFFGFFFGDFFHEDFFHHHFFHFFF>ADCGHHGFF1EFHGHHGGGFGGGHF5GHHGBCHDGGFCGHFHHE?FECGGGGGFGCCGFFFFD5BBBBBB
@M02197:102:000000000-ALU3V:1:1101:14871:21065 1:N:0:1
CAGTCAGGCCTTTCCTCCGCTTATTGATATGCTTAAGTTCAGCGGGTATCCCTACCTGATCCGAGGTCAAGTCATGAAATCGCTTGCTGGACGCTGATCCGCCGGGGCTCCGAGAAGCGCAAATGTGCTGCGCGAGAAGCCGACGAGACCGCTGCCAATGACTTTGAGGCGAGTCCGCGCACGAAGGCGGGACAGACGCCCAACACCAAGCATAGCTTGAGGGTGTAAATGACGCTCGAACAGGCATGCCCCACGGAATACCGAGGGGCGCAATGTGCGTTCAAAGATTCGATGATTCAC
+
CBBCBFFFFCFFGGGGGGGGGGGHHHHHHHGHHHGHGHHHHHHGGGGGHHHHHHHHHHGHHHHGGGGHHHHHHHHHHHGFHGGHHGGGHHHGGGGGGHGHHGGGGGGGGHGGFGGGGHGGGGGHGHHHHHHGGGGGGGGHHGGGGGCGGFGGHHHHHGHHHGGGGGGGGGHGGGGGGCGEGFHGGGGGHGHHGGGGGHFHHGGFFFHHHGFFFHHHHHHFGHFHHEHHHGFGGGGHGHGFHHHHHFEFGGGGHEHEHFFADEEFCGGGEBHHHFAEGHGGGGFGGFBFFFFFFFFBBBBB
@M02197:102:000000000-ALU3V:1:1101:21949:21181 1:N:0:1
CAGTCAGGCCTTTCCTCCGCTTATTGATATGCTTAAGTTCAGCGGGTAGTCCTACCTGATTTGAGGTCTAAACTAAAAGTTTATTAGAGTGGAGGGAGCGAAAACTTATTACGCATTCCACTTAGACATTTAAGACGAGCCGTAACCGGCAGCGTCCAAAACTCATATACAGAAAACTGCATATGAGAGTCTGTATGACACTCAAACAGGCATGCCTTTCGGAATACCAAAAGGCGCAATGTGCGTTCAAAGATTCGATGATTCAC
+
BCCCBFFFFBFFGGGGGGGGGGGHHHHHHHHHHHHHHHHHHH;GGGGGGGHHH<HH99HHHHH9G/H<<HHH<9HHHHHFGFGH:H<-G,HGHHGGEGGGGGG7FH8HH:GHFGDGGFHHHFHHHFB3B75FHEHFGGGGGHEFGGHHGGGGGGHGHFHHHHHHHHHHHHHHFHHGHHHHHHHGHHHHHDHHHHHHHHHHGHHHHHHHHHHGHHHGGGGGHHHHHHGHHHGGGGGHHHHGGGGHGGGGGGGGGGFFFFFFFBBA>A
@M02197:102:000000000-ALU3V:1:1101:14805:21253 1:N:0:1
CAGTCAGGCCTTTCCTCCGCTTATTGATATGCTTAAGTTCAGCGGGTAGTCCTACCTGATTTGAGGTCAAAATGTCATAATATTGTCCAGAGGACGATTATAAGCAGCGCAACCAAAGTCTAATAGTCCACGGTGTAGATAATTATCACACCAATAGACGGTTAGAGGGCACCGGCTAATACATTTAAGGAGAGCTGACTTGTGAAAGCCTGCAAAAATTACTCCCAAATCCAAGCCATCTACTAGTCAAAAAAAAACTAGAGAGGTTGAGAATTTAATGACACTCAAACAGGCATGCTCCTCGGAATACCAAGGAGCGCAAGGTGCGTCCAAAGATTCGATGATTCAC
+
CCCCCFFFFCFFGGGGGGGGGGGHHHHHHHHHHHFHHHHHHHHGGGGGGHHHHHGHHHHHHHGHGHHHHHHHHGHHHHHHHHGHHHHHHHHHGHGCGGHGHHHHHHGHGGGGFHGHHHHGGHHHHGHHHHHGGGGGHGHHHHGHHHGHHGHFHHHHGHHHHHHGHHHHGGGDGGGGHHHHHHHHGHHHGHHHHHHHHHHHHHHFFHHGGHHHFHHHHHHHGGGGHHHFHHGGHFGHHFFHHHHHHHGGGGGGGHHHHHHHFHGGHHHHHGBGGHGHHHHHHHHGHHHHHHHHHHGHHGGGGGHHHHHFHHHHHGGGGGHHHHGEFGGGFBGGGGGGGFFFFFFFCBBAA
@M02197:102:000000000-ALU3V:1:1101:20389:21292 1:N:0:1
CAGTCAGGCCTTTCCTCCGCTTATTGATATGCTTAAGTTCAGCGGGTATCCCTACCTGATCCGAGGTCAACCTTAGAAATGGGGTTGTTTTACGGCGTAGCCTCCCGAACACCCTTTAGCGAATAGTTTCCACAACGCTTAGGGGACAGAAGACCCAGCCGGTCGATTTGAGGCACGCGGCGGACCGCGATGCCCAATACCAAGCGAGGCTTGAGTGGTGAAATGACGCTCGAACAGGCATGCCCCCCGGAATACCAGGGGGCGCAATGTGCGTTCAAAGATTCGATGACTCC
+
BCCCCFFFFCFFGGGGGGGGGGGHHHHHHHHHHHHHHHHHHHHGGGGGHHHHHHHHHHHHHHHGGGGHHHHHHHHHHHHHHHGGGGGGHHHHHGGGGGGGGHHHHGGGGGGHGGHHHHHGGGGGGGHHHHHHHHHGGGGGGHHGGGGGGGHHGHHHHHHGGGEFGGGGGGGGGGGGGGGGFFFAFFGDBFGGHHHHHFHGFFGGGHHGFFHHHHHHHHHHHHHGGGGGGGDGHHHGFGHHCGGGGGGGHHHHCHHGGGGGEGGGHHFFGGGFGGGGGGGGGFFFFFFFBCCCB
@M02197:102:000000000-ALU3V:1:1101:15941:21376 1:N:0:1
CAGTCAGGCCTTTCCTCCGCTTATTGATATGCTTAAGTTCAGCGGGTATTCCTACCTGATCCGAGGTCAACCTGAGAAAAATAAAAGGTTAGACCGACCCGACGAGGCCTTGCAACTCCCCGCGTGCCTCGAAAGACTCGTTGCGAAGAGGGCCCCACGGACGCCGTCATTGTCTTTGAGACCAGTTGCGGACAGAGCCCCAACACGGTCCAACACCCAACCCGGAGGTTGGAGAGAGGATAATGACGCTCGAACAGGCATGCCCATCGGAATACCAATGGGCGCAATGTGCGTTCAAAGATTCGATGACTCAC
+
BBBBBFFFFBFFGGGGGGGGGGGHHHHHHHGHHGHHHHHHGHHGGGGGHHHHHHHHHHHHHHHGGGGHHHHHHHHHGHHHGHHHGHHGHHHGHHHGGGGGGGGGGGGGGHHGHHHHGHHHGGGGGGGHHHGGGGGGHHHGHGHGGGGGFHHGGGGGHGGGGGFGGGGFFFGHHHFHHHGHHGHHGGGGGHHGHHHGGGFFHHGHGGHHFHHFFFFGGGGFGGGFHGGHFFHFFGHEHGHHHHGGGGGGGHGHHHHFHGHHGHHGGGFGHHHGHFHHGHEGGGEFGHHGGGGHGFFGGGFGFFBFFFFFFAABBA
@M02197:102:000000000-ALU3V:1:1101:26179:21385 1:N:0:1
CAGTCAGGCCTTTCCTCCGCTTATTGATATGCTTAAGTTCAGCGGGTAGTCCTACCTGATTTGAGGTCTAAACTAAAAGTTTATTAGATTGGAGGGAGCGAAAACTTATTACGCATTCCACTTAGACATTTAAGACGAGCCGTAACCGGCAGCGTCCAAAACTCATATACAGAAAACTGCATATGAGAGTCTGTATGACACTCAAACAGGCATGCCTTTCGGAATACCAAAAGGCGCAATGTGCGTTCAAAGATTCGATGATTCAC
+
BBBBBFBFFBFFGGGGGGGGGGFGFBGHGHHGHHHG5GHHFH:9GGGGFHHH9HH0HFHHH:HGGHFFGHHHHHHFHH98EGGGHF:9H;GFHF?C8EEGGGGGHHHHHH:FFAFG9GF9HG+HEFHHHHHHGH:HGFGGGHEEGGHGCGGGGHHGHHHHHGHGHHHDHHHHHGHHHHHFHHEHGHHFHFHFHHHGGHHHGGHGGGGGHFHGGGEGGGGHHGHHHHCGFFGEFE?GHDBEGEF4GGGGGGGGGGBFFFFFFAAAAA
@M02197:102:000000000-ALU3V:1:1101:12312:21440 1:N:0:1
CAGTCAGGCCTTTCCTCCGCTTATTGATATGCTTAAGTTCAGCGGGTATCCCTACCTGATCCGAGGTCAATCATTAAAAAGTTTGGGGTTCTGGCAGGACACCACCGGGACTCTGTCGCGAGGAGTATTACTACGCGTAGAGCCAGGAGGCACCGCCACTGCTTTTAAGGGCTGCCCTGTGACGGGCAGGCCCCAACACCAAGCTGAGCTTGAGGGGTGATAATGACGCTCGAACAGGCATGCCCCCCGGAATACCAAGGGGCGCAATGTGCGTTCAAAGATTCGATGATTCAC
+
CCCCCFFFFCFFGGGGGGGGGGGHHHHHHHHHHHHHHHHHHHHGGGGGHHHHHHHHHHHHHHHGGGGHHHHHH<:HHHH;GH<0HGGGGGHHH:HHGGGH<HG<<GGGGGGHHHHH:G;GGGG9GHHGHHH;HHG9G99GGHH:HGHHGGG;HGGGGGGHHHFGGGGGFFFGGGGGGGGGGGGGGGGFFFFFFHGHGHGHHHHHHGHHGHHGGGHHGHHHHHHGGGGGGHFHHHGHHHHHGGGGFFGHHHHHHHHHHHGGGGGGHGHGGGGHGGGGGGGGGGFCBFFFFBBBA3
@M02197:102:000000000-ALU3V:1:1101:23958:21599 1:N:0:1
CAGTCAGGCCTTCCTCCGCTTATTGATATGCTTAAGTTCAGCGGGTAGTCCTACCTGATTTCAGGCCAGAGTCAAAGTAATTGTCCTTGCGGACGATTAGAAGCACGCTTCAACACAATGGACCCAGTGAAACTTATTACACCAGACATTAATGTCAAACTTGCTAACTCTTTTAAGGCGAGCGATCAGAAATCGCAGACGCCCAAATCCAATCCATTAGGAAACCCTAGTGGTTGAGATTTCATGACACTGAAACAGGCATGCTCTCCGGAATACCAGAGAGCGCAAGCTGCGTTCAAAGATTCGATGATTCA
+
CCCCBFFFFBFFGGGGGGGGGGHHHHCGHHHHHHHHHHHGHHDGGGGGHHHHHHHHHHHHHHHHHHGHHHHHHHHHHHHHGHHHHHHHHHGGGGGGGGGHHHHHHHGGGGGHHHHGHGHHHHHHGGHHHHHHHHHHHHHHHHHHHHGFDHHHHHGHHHHGHHHHHHHHHHHHHHGHGGGHHGGHGHGHHHHHHHHGGFECHDHGFHHHHGGHHHHGGGHHGFGFHFGFHGGHHHHHHHHHGHHHHHGGBHHHHHGGGEHHHHHGGGGGHHHHHHHFHHHHGGGGHHHGGGGGGGGGGGGGGGF4FFFFFBBB@B
@M02197:102:000000000-ALU3V:1:1101:26582:21694 1:N:0:1
CAGTCAGGCCTTTCCTCCGCTTATTGATATGCTTAAGTTCAGCGGGTATTCCTACCTGATCCGAGGTCAACCTTGGTAAAAGTTGTCGCCGAAGCGACCAAGACCGGGTCTGGAGTGCTAGCCTAGTACGTGCCCGAAAGCTCAGTGTACAGGAGTCCTCGCAGACGCCGTCATTATCTTTGAGACGGGTGGGGCCTAAACGGCCCCGCCGACGTCCAACAACAAGCCGGGCTTGAGGGGTGATAATGACGCTCGAACAGGCATGCCCCCCGGAATACCAGAGGGCGCAATATGCGTTCAAAGATTCGATGACTCAC
+
BC@ABFFFFCFFGGGGGGGGGGGHHGGHHHFHHHHHHFGHHHHGCGEEHHHHHHFHGHHHHHHGGGGHHEGHHHHHDHHHHHHHBGHGHGE;;:CG9G9GHH<G-C(/6DHG8<AGHH0H:G:G:HDF:7;5H;HGGF6EHH$99FGH<H/HEH;6GH<HGGGDGHGG9GFGGGGGF9GBGGF?;;G;?*CB,98FFF9:FFBBACFCFFFFFFFFFGFHGHGFFFEFHGGDFF<FGHHHFDFHBHDD<-A0G/HFG1FGHFFCB/EE2?HFHHHHHGHFFEEEE?5BFGGGGEFFF5FBGGGGGFFFFFFFBBBBB
@M02197:102:000000000-ALU3V:1:1101:11315:21671 1:N:0:1
CAGTCAGGCCTTTCCTCCGCTTATTGATATGCTTAAGTTCAGCGGGTATTCCTACCTGATCCGAGGTCAACCTTGGTGCCGCCGGAGCGGACTTGTGGGGGGTTTAGAGGCAGGACGCCGAGGGATCCCAATGCGAGGCTGATGCTACTGCGCAAAGGAGAGGGCCTTCGGGTCCGCCACTGGTTTTAGGGGCCTGCCGTGGCAGATCCCCAACGCCGGGCCACAGGGGCTCGAGGGTTGAAACGACGCTCGGACAGGCATGCCTCCCAGGATACTGGAAGGCGCCATGTGCGTTCAAAGATTCGATGATTCAC
+
B3ABBFFFFBFFGGGGGGGGGGGHHHHHHHHHHHFHHHHHHHHGGGGGHHHHHHHHHHHHHHHGGGGHHHHHGHHHHGHGFFGGGGGGGG9GGHHGHGGGGFGGGGGGGGGGADGGGFFFFFFF8FFFFFFFFFF?DF;EFFFFFEFFFFBFFFFFFBFEFGGFFFFFFFDAEGFFGFFHFGHHGFFBFDGGGGGGGGHHHFFHFFFGFGGGGGGFFHHHGHEFHGGGGGCGHHGHHHGHFFGGGGGGGGGHHGEGHHHGGGGGHEEFHHHHHHGHHGGGGGGHFGHEGGGHGGBGGGGGGGFFFFFFFBBBBB
@M02197:102:000000000-ALU3V:1:1101:13056:21684 1:N:0:1
CAGTCAGGCCTTTCCTCCGCTTATTGATATGCTTAAGTTCAGCGGGTAGTCCTACCTGATTTGAGGTCTAAACTAAAAGTTTATTAGAGTGGAGGGAGCGAAAACTTATTACGCATTCCACTTAGACATTTAAGACGAGCCGTAACCGGCAGCGTCCAAAACTCATATACAGAAAACTGCATATGAGAGTCTGTATGACACTCAAACAGGCATGCCTTTCGGAATACCAAAAGGCGCAATGTGCGTTCAAAGATTCGATGATTCAC
+
BCCCBFFFFCFFGGGGGGGGGGGHHHHHHHHHHHHHHHHHHHHGGGGGGHHHHHHHHGHHHH:;GHHHHHHHH'HHHH9GGHHHHHHHHGHGHHGGGG7GGGGGHHHHHHHHGGGG9GHHHGHHFHHGHHHHHGHHGGGGGGGGGGGHGGGGGHGGHHHHHHHHHHHHHHHHHHHHHHGHHHHHHHHHHGCHGHHHHHHHGHHGHHHHGHHHHHHGGGGHHHHHHHGHHGGGGGGGHHHGGFGHGGGGGGGGGGFBFFFFFBBBBB
@M02197:102:000000000-ALU3V:1:1101:11164:21801 1:N:0:1
CAGTCAGGCCTTTCCTCCGCTTATTGATATGCTTAAGTTCAGCGGGTAGTCCTACCTGATCTGAGGTCAAATCAAGAGTGCATTGACTGCGGTTTAAGAGTGCGGACGGAGACAACTGATGTTTCGTCACACTAAGGCATTTAAGGAAGGCCAGAGGCGATCCCAAAGCTCAATGACGGTCAAGAAACCGCCAGAGAGAAGGTCTAATGACACTCAGACAGGCATACCCTTCGGAATACCAAAGGGTGCAAGGTGCGTTCAAAGATTCGATGACTCAC
+
BBBBBFFFFBFFGGGGGGGGGGGGHHHHHHHHHHHHHHHHHHGGGGGGGHHHHHHHHHHHH;HHHGHHHHGHHHHFH98HFFFHHHHHHGGEHGGHHHHHGGGEGGGGGFGGGHHHHHHHHDHHGHFFEGHFHHHHGHHHFHHHHFGHHCHCGGFFAG?FCFDHHGHHGFHHFHEEFGHFHGHHGGGG@FGFHHHHHHHFHFFFHHHGHHGHHGHHHGHHHHHHGFGGGGGHHHHHHHGHHHHGHHFHFHFCGGGHGGGGGGGGGGFFFFFFF@CBBC
@M02197:102:000000000-ALU3V:1:1101:9733:21882 1:N:0:1
CAGTCAGGCCTTTCCTCCGCTTATTGATATGCTTAAGTTCAGCGGGTATCCCTACCTGATCCGAGGTCAATCATTAAAAAGTTTGGGGTTCTGGCAGGACACCACCGGGACTCTGTCGGGAGGAGTATTACTACGCGTAGAGCCAGGAGGCACCGCCACTGCTTTTAAGGGCTGCCCTGTGACGGGCAGGCCCCAACACCAAGCTGAGCTTGAGGGGTGATAATGACGCTCGAACAGGCATGCCCACTAGAATACTAATGGGCGCAATGTGCGTTCAAAGATTCGATGACTCAC
+
BAAABFFB4AFFGGGGGGGGGGGHHHHHHHHHHHHHHHHHHHHGGGGGHEHHHHHHHHHHHHHGGGGHHH:'49'GEHH.4HD(HGGGG;G.9@@E>9F/:FGHH;G?E8CH9F9F:E#@DG2;3?9G:<<D;<?<@/;-08HF:FE;;GG:FADGFD2EHHGBD2HFDBAFFDGGCHFEFGGDFF?CE?AEGF?D13GHEHFFG99FBBG92CHFG5;DGHHGGEGEHEEHHHHHHHF;HGHHHFHHHHFHFBGAG32GGGGHHHHGGGGHGGGGGGGGGCFFFFFFD3AA>3
@M02197:102:000000000-ALU3V:1:1101:23263:21856 1:N:0:1
CAGTCAGGCCTTTCCTCCGCTTATTGATATGCTTAAGTTCAGCGGGTAGCCCTACCTGATTTCAGGCCAGAGTCAAAGTAATTGTCCTTGCGGACGATTAGAAGCACGCTTCAACACAATGGACCCAGTGAAACTTATTACACCAGACATTAATGTCAAACTTGCTAACTCTTTTAAGGCGAGCGATCAGAAATCGCAGACGCCCAAATCCAATCCATTAGGAAACCCTAGTGGTTGAGATTTCATGACACTGAAACAGGCATGCTCTCCGGAATACCAGAGAGCGCAAGCTGCGTTCAAAGATTCGATGACTCAC
+
CCCCCFFFFDFFGGGGGGGGGGGHHHHHHHHHHHHHHHHHGHHGGGGGGHHHHHHHHHHHHHHHHHHGHHGHGHHHFHHHHHHHHHHHGHHGGGGGGGHGHHHGHHHGGGGGHHHHGHHHHHHHHGHHFFHGHHHHHHHHHGGHHHHHHHGHHHHHHHHHHGHFHHHHHHHHHHHHHGGCHHEGHHHHGHHHHHFHGFGFGHGGHHHHHHHHHHGHHHHGHHGHFGHGHHGGHHHHHHHHGFFHHFHHHHHHHHHHGHHHGHHGGGGGCGHHHHGHGGHHHGGGGHHHHGGGGHGGGGGGGGGGFFFFFFFCBACB
@M02197:102:000000000-ALU3V:1:1101:12114:21986 1:N:0:1
CAGTCAGGCCTTTCCTCCGCTTATTGATATGCTTAAGTTCAGCGGGTATCCCTACCTGATCCGAGGTCAACCTTAGAAATGGGGTTGTTTTACGGCGTAGCCTCCCGAACACCCTTTAGCGAATAGTTTCCACAACGCTTAGGGGACAGAAGACCCAGCCGGTCGATTTGAGGCACGCGGCGGACCGCGTTGCCCAATACCAAGCGAGGCTTGAGTGGTGAAATGACGCTCGAACAGGCATGCCCCCCGGAATACCAGGGGGCGCAATGTGCGTTCAAAGATTCGATGATTCAC
+
CDCCCFFFFCFFGGGGGGGGGGGHHHHHHHHHHHHHHHHGHHHGGGGGHHHHHHHHHHHGHHHGGGGHHHHHHHHHHHHHHHHGGGGGHHHHHGGGGGGGGHHHHGGGGGGHGGHHHGHHGGGGGHHHHHHHHHHGGGGGGHHGFEGGGHHHHHHGHHHGGGGGGGGGGFGGGGGGGGGGGGGGGFGGGGGGGGHHHGGGGHGGGHHGGFFHHHHHGFGBHHHGGFFFHFGFHHGHGHHHGGGFGFGHHHHHGEHGGGGGGGGHGHHGGGGHGGGGGGGGGFFFFFFFFBBAA@
@M02197:102:000000000-ALU3V:1:1101:12098:22000 1:N:0:1
CAGTCAGGCCTTTCCTCCGCTTATTGATATGCTTAAGTTCAGCGGGTATCCCTACCTGATCCGAGGTCAACCTTAGAAATGGGGTTGTTTTACGGCGTAGCCTCCCGAACACCCTTTAGCGAATAGTTTCCACAACGCTTAGGGAACAGAAGACCCAGACGGTCGATTTGAGGCACGCGGCGGACCGCGTTGACCAATACCAAGCGAGGCTTTGGTGGTGTAATGACGCTCGAACAGGCATGCCCCCCGGAATACCAGGGGGCGCAATGTGCGTTCAAAGATTCGATGATTCAC
+
AA1>A1BB1>1B1B1A1BAEGE01AF3EFB3EHG2FGHDEGHHAE?AAB1BGGHHGBHFHHHFCGG/01BF4E/HFHGH1FFFGEEEEFFE;HA?C78E/C>EG;/;E#>CHFBFGHGGB@CC/8HBFD1FD9AF@/FBFGF10#:<<7GEHFE/CGE#:CC.:9/B;EGG.;AEFG@?@9--9:--DB@@@$#B::0:BEEF-.;/C>/<B##<//F;D$EHGGGGDF;>;HGGHFEEH7C.0E0EGF5HHGEHFE22E222FGHHECCGHGGGGGGGGGGFFFFFFB3BBBA
@M02197:102:000000000-ALU3V:1:1101:8021:22032 1:N:0:1
CAGTCAGGCCTTTCCTCCGCTTATTGATATGCTTAAGTTCAGCGGGTATCCCTACCTGATCCGAGGTCAACCTAGTAAAAAAGTAATAGGTGTGACCGGGTCGCAAGACCTTGCAACTCGAGTGCGTGCTTCGTGAGAGGCTCATTGCACCGAGGGTCCTACAGACGCCGTCATTGTCTTTGGGACGGGGGCCACTCGCGTGGTCCGGACGTCCAACATCAAGCCGGGCTTGAGGGGTGATAATGACGCTCGAACAGGCATGCCCACCGGAATACCAGTGGGCGCAATGTGCGTTCAAAGATTCGATGACTCAC
+
ABBAAFFFCAFFGGGGGGGGGGGHHHHHHHHHHHHHHHHHHHHGCFGGHHHHHHHHHHHHHHHGGGGHHHHHHFHEHHH5GEGDFGFEBCG3@EE79C?:#EE8CE9GGHBFFGH'GGHBCBGBDFFCFGF1<;-FBC;<EG8HFGH9<DCC@?.<CGCGC0/;0C.-@@5BBGBFFGGGDFFDEFD<?<===DFFF<<CCCGDFDFDDC;DGEFG;E3EEFBBFHFB;DGGFEHGHHFHHGHGGFGGHHGHHHHHHHHHHFFEE2?GHHHHGG2HFA2?EE?GFBHFCGGHFFFGFGGFGGBFFBFFFBBAAA
@M02197:102:000000000-ALU3V:1:1101:5535:22022 1:N:0:1
CAGTCAGGCCTTTCCTCCGCTTATTGCTATGCTTAAGTTCAGCGGGTAGCCCTACCTGATTTCAGGTCAAAGTCAAAAGGTGCGCGATGGCAGGTTTTGAGCAGTCATCACCACAAGGAGAGACGATACTTATTACGTCTAACACTGATGTGGGATGTTCCACTAAGTCATTTGAGGTTAGCCATTGCTGGCAGACACCCAAGTCCAAGCCTAACATGTTCAGAAAACATATTAGATTGAGATTTCATGACACTGAAGCAGGCATACCTTTCGGAATACCAAAAGGCGCAATGTGCGTGCAAAGATGCGATGATTCAC
+
AABBAFB4CAFFGFFG5FEGFGEEGB5DEG54FFDHBAGF5FFG?EGFEFFHHHFFHHFGHD5GHHFHFHFFGHHHBFFDB@F?F@?/>12B?E934F;C<8H9HFHHF9GE3FFEGHGHAACB/B#<@7HFDG9HEGGHFB<FFGF1<G@<?FHGFGDGGGFFGHFFGH9HC01<<<#<CFGFHHHFCCBGGB/?;GED115B0BFBFFGBBFBF11FFGGFE2F8GHHFEBGF#22B218HG9AA22GDGF1AF10F1BFB2110GEAEFE2D2GEGGFFA0A0A1GDD0000B1AAB3AAA1FABDBD331>1>1
@M02197:102:000000000-ALU3V:1:1101:20608:22068 1:N:0:1
CAGTCAGGCCTTTCCTCCGCTTATTGATATGCTTAAGTTCAGCGGGTAGTCCTACCTGATTTGAGGCCAGATGTCAAGAAGTTACACACAAGTGTGTAGGGTATAGAAAGCAGACTATCGTCAAGTCCTGGCCACAAGCAAACTTGTGTCCTAAGCGAAATACTTATTACGCCTAGGGGAACCAGTCAAAGACTAATCCAGCTTACATTTTTAAGGCGAGTCAACTTGGCATTGACAAACGCCCACATCCAACATCCAAGCTCGGATTAACCAAACTTGGAGTTGAGGTTTTCATGACACTCAAACAGGCATACTCTTCGGAATACCAAAGAGTGCAATTTGCGTTCAAAGATTCGATGATTCAC
+
BBBBBFFFBAFFGGGFGGGGGGGHHGHHHHFHGHHHHHFHFHHGGCEGGHHHHGHHHHHHHHHHGHGGHHHHHHHHHFFHHGGHHHHHGGGH3GGGFHHHGHGHHHHHHHHHHHGHHHHGHHHGHHGHFHCGHHGHHGHHHHHEFFGEHGHHHHGHGFHGHHHHHFHHHDFFGHGHHHDGGGFHFHHHHGGGHHGGHHHGFHHHHHHHFFGHHHGGGFFHHFHHHFHHHHFFHHHGGGGGFFEHHHHHHFGHGHBGGHGGGGGHHHHHGEGHHHHGFHEHFGHHHHGHGHHGHGHHHHHGHHHHHFGF5BHGDEFCGGHGHHHGHFHHHHHGHCHHFHFFGGGGFFFGGG?GGBFFFFFFAABAA
@M02197:102:000000000-ALU3V:1:1101:16323:22057 1:N:0:1
CAGTCAGGCCTTTCCTCCGCTTATTGATATGCTTAAGTTCAGCGGGTAGCCCTACCTGATTTGAGGTCAGATTTGAAAGATGGGTTAAGAGTCAGTCAAGGACGAAACGTATTACATCCAGACCACTTAGACTTTTAAGGCGAGCCAGAAAGGCAAACACCCAATCCATCACTAATCAGTCAAGAAACTGATTAGGATGAGGTTTCATGACACTCAAACAGGCATACCCTTCGGAATACCAAAGGGTGCAAGGTGCGTTCAAAGATTCGATGATTCAC
+
CCCCCFFFFCFFGGGGGGGGGGGHHHHHHHHHHHHHHHHHHHHGGGGGGHHHHHHHHHHHHHHHGHHHHHHHHHHHHHHHGH3HGHHHHHHHHHHHHHHHHHHHGHHHGHHHGHHHHHHHHHHHHHHHHHHHFHHHHHHHHHHHHGHHHHHHHHHHHHHHHHHHHHHHHHHHHHHHHHHFHHHHHHHHHHHHHHHHHHHHHHHHHHHHHHHHGHHHHHHHHHHHHHGGGGFGHHHHGHHGHFHGHHGHHHHGGGGHGGGGGGGGGGFFFFFFFCBBAB
@M02197:102:000000000-ALU3V:1:1101:24211:22093 1:N:0:1
CAGTCAGGCCTTTCCTCCGCTTATTGATATGCTTAAGTTCAGCGGGTATTCCTACCTGATCCGAGGTCAATCTTGAGAAGTGATTTTCAGGGGTGAACCCAAAAAGTCGGTGACCGGGTCCCTGGGGCCTTGAAAACTCGACGCGTGCTCCGGAAAGCTCGATGCGAAGAGGGTCCCACGGACGCCGTCATTGTCTTTGAGACCAGTTGGGGACGAGGCCCCCAACGCGGTCCAACACCAAACGCTAGGTTTGAGGGAGGATAATGACGCTCGAACAGGCATGCCCTTCGGAATGCCAAAGGGCGCAATGTGCGTTCAAAGATTCGATGACTCAC
+
1>>1>@1CFA1FGGGCFGEEGG?GHFFG333DGGHBE2FGHHHGC?EEHGHHHHHHGGHHDDGCE?EGHH2D1@22FGBFH1@G@DDGD2F0>/>/1@G//FGHH?FGEB>//1<E?BC4G<HBAFA/B<F1F;91<@@9?@C;FAC?CBCE??CAA:GFA:/BEB;07;9..-/9;;FA??--@CD0<</<<9<BB190>-F0C<00;A<9FA?//@@;/@@9AEE@=B%HGE??>/A>:/>%;%F>1@FHFCFGDGF@2HHGEE?/?AAEHFFHGFBAHEGEE/A/HHHHGF10GBHGEGGGGHFEEGEE1F1GGGGDEGE11FD1FDA?A>A
@M02197:102:000000000-ALU3V:1:1101:13361:22096 1:N:0:1
CAGTCAGGCCTTTCCTCCGCTTATTGATATGCTTAAGTTCAGCGGGTATCCCTACCTGATCCGAGGTCAATCATTAAAAAGTTTGGGTTTCTGGCAGGACACCACCGGGACTCTGTCGCGAGGAGTATTACTACGCGAAGAGCCAGAAGGCACCGCCACTGCTTTTAAGGGCTGCCCTGTGACGGGCAGGCCCCAACACCAAGCTGAGCTTGAGGGGTGATAATGACGCTCGAACAGGCATGCCCCCCGGAATACCAAGGGGCGCAATGTGCGTTCAAAGATTCGATGATTCAC
+
ABBAAFFFF?44FGGGGGGGGGGHHHHHHHHHHHHHHHHGHHHGGGGGH5GFHHHHHHHHGFFFGGGHHFH8HF:HFFH3$BGBFE:,6@F(G%GGG2FGECFHH:;E6;GHF0F<FGGC:GCCG05DGHGB;FGC?#0<CF458;#C/E?EACECGGBBFGFFFGGGFEDGF?EGGGGGGFGEC?CBDC?EDBFFGGEHHHGHHHGGFFHFFFGGDD@EFFGFGGGDHHGEHHHHGHHHGGFBFFABHHGHHHHHHGGGGGGHFFF2GGGHGFGGGGGGGGFFFFFFFBBAAA
@M02197:102:000000000-ALU3V:1:1101:27752:22128 1:N:0:1
CAGTCAGGCCTTTCTTCCGCTTATTGATATGCTTAAGTTCAGCGGGTAGTCCTACCTGATTTGAGGTCTAAACTAAAGGTTTATTAGAGTGGAGGGAGCGAAAACTTATTACGCATTCCACTTAGACATTTAAGACGAGCCGTAACCGGCAGCGTCCAAAACTCATATACAGAAAACTGCATATGAGAGTCTGTATGACACTCAAACAGGCATGCCTTTCGGAATACCAAAAGGCGCAATGTGCGTTCAAAGATTCGATGACTCAC
+
BBBAA4BCFBFFGGGGGGGGGGGHHFFHHGHHHGHHHGFH5G;GFGG:GGHHFHH:HHHHH:9HGHF9;HGHG9HHF*GEGHEFGGFGF:BEBFE?1>EEFEG/6GGHFHG4//,EEFBGF77F3B?6BD6FFBB2D@/@FGDDGGGFCE?AEFDDCEDDHDDEGHHGG3FHHHHGB0FGBGHFHG3CHGFGHGGGGEGFFEHHGGGHBGF3FGHGGDGHFDFDF2;5BBAEBGEFFHGGFEGFFGGFBGGFGGC4BDB5FBBBBB
@M02197:102:000000000-ALU3V:1:1101:14358:22151 1:N:0:1
CAGTCAGGCCTTTCCTCCGCTTATTGATATGCTTAAGTTCAGCGGGTATTCCTACCTGATCCGAGGTCAACCTTGGTAAAAGTTGTCGCCGAAGCGACCAAGACCGGGTCTGGAGTGCTAGCCTAGTACGTGCCCGAAAGCTCAGTGTACAGGAGTCCTCGCAGACGCCGTCATTATCTTTGAGACGGGTGGTGCCTAAACGGCCCCGCCGACGTCCAACAACAAGCCGGGCTTGAGGGGTGATAATGACGCTCGAACAGGCATGCCCTCCGGAATACCAGAGGGCGCAATGTGCGTTCAAAGATTCGATGACTCAC
+
CCBCCFFFFCFFFGGGGGGGGGGHHHGHHHHHHHHHHHHHHHHGGGGGHHGHHHHHHHHHHHHGGGGHHHHHHHHHHHHHHHHHHHHGHGGGGGGGGG9GHH<HHGFGGGGHFHG:GHHHHHHHHHHHFGHHHHH9GGGGGHH:HHH:HHHGGH:<HHHGG:GGGHCG9GGGGGGGGGGGGGGGGGGG?;DF7FFF9FFFFFFFDFGGGGGGGHHGHHHHHHGGGGFFFGHHHHGGGHGHHHHHHHGGGEEGGGHHHHHGHHHGGGGGGCGHHHHHHHHHHGGGFGHHHHGGGGHGGGGGGGFFGFFFFFFFABBAA
@M02197:102:000000000-ALU3V:1:1101:19634:22195 1:N:0:1
CAGTCAGGCCTTTCCTCCGCTTATTGATATGCTTAAGTTCAGCGGGTATTCCTACCTGATCCGAGGTCAACCTGAAAAATATATAAATGGTTGGCCGGGTCCCCGAGACCTTGCGACTCGACGCGTGCTCCGGAAAGCTCAGTGCGAAGAGGGTCCCACGGACGCCGTCATTGTCTTTGAGACCAGTTGGTCCCCGGGGGGAGCCAACGCGGTCCAACACCAAACCCCGGAGGGTTTGAGAGAGGATAATGACGCTCGAACAGGCATGCCCTTCGGAATGCCAAAGGGCGCAATGTGCGTTCAAAGATTCGATGACTCAC
+
CBBBCFFFFCFFGGGGGGGGGGGHHHHHHHHHHHHHHHHHGHHGGGGGHHHHHHHHHHHHHHHGGGGHHHHHHHHHHHHHHHHHHHHHHHGHGGHHFGGFGHHHGGFGGGHHHHGGGGGGHGGGGFGGGHGGGGGGHHHHHHHHHGGGFGHHGGHHHHHGGGGDGGHHHGHHHHHHHHHHHFHHGGEFGGGGGGGGGGFGHHGFGFGGGFHHHFFGHFGGGGGFFGGGGHHGGHGFHHHHHHHHHEHHHGGGGGHHGHHHHHHHHHGGGGEGGHHHHHHHGHHHGGGGGHHFHGGFGHGGGGGGGGGGFFFFFFFBBBBB
@M02197:102:000000000-ALU3V:1:1101:24798:22189 1:N:0:1
CAGTCAGGCCTTTCCTCCGCTTATTGATATGCTTAAGTTCAGCGGGTATCCCTACCTGATCCGAGGTCAACCTTAGAAATGGGGTTGTTTTACGGCGTAGCCTCCCGAACACCCTTTAGCGAATAGTTTCCACAACGCTTAGGGGACAGAAGACCCAGCCGGTCGATTTGAGGCACGCGGCGGACCGCGTTGCCCAATACCAAGCGAGGCTTGAGTGGTGAAATGACGCTCGAACAGGCATGCCCCCCGGAATACCAGGGGGCGCAATGTGCGTTCAAAGATTCGATGATTCAC
+
AA>AADFFFBFFGGGGGGCFGGGHHHGGHHCHHHHFFGGHHGHGGGGGHGHHHFHHHGGGHHADGGGHGHH:HHHHGFFHHFAFGE?EGHHHHGGF:E@8FHHHH9GGGG/BCFHHHHHGFEFGGHGFHHHEHDCECDGGGHFB;<5GGFFF<GFHG;CEBBFFFBAFFFFFFABFGGF@@B@ADAGD?EFCDFFFHGFGG:E?CGHE@0/GHHHDGHHHHFGGGGGFFCAHHHGFEHHHC@FGFFCFEHGFFHAGGGGGFE2HHHFGA2GCBGGDGGBEFFFFFFFFDAA?BA
@M02197:102:000000000-ALU3V:1:1101:23424:22123 1:N:0:1
CAGTCAGGCCTTTCCTCCGCTTATTGATATGCTTAAGTTCAGCGGGTATCCCTACCTGATCCGAGGTCAACCTTAGAAAAGGGGTTGTTTTACGGCATAGCCTCTCGAACCCCCTTTAGCGAATGGTTTCCACAACGCTCAGGGGACAGAAGACCCAGCCGGTCGATTTGAGGCACGCGGCGGACCGCGATGCCCAATACCAAGCGGGGCTTGAGTGGTGAAATGACGCTCGAACAGGCATGCCCCCCGGAATACCAAGGGGCGCAATGTGCGTTCAAAGATTCGATGATTCAC
+
AA11>@B1>1B1GGGGGGGGGGGHHHHHHHHGHHGHHHHHHHHG/EGGF1FGHHHHHHHHD1FGGGCGHH4>58BB1FG#B/BF?E>&/B>FB;EE#/<//1BB%0E::F+0///9$FDGC@C@1G??GG1DBA?9A;.#CA:09>C/CC;/#CGAGAC.;:6:BBB;/;BEFE;..-;AA-A-3:..9B/.GGFGA0CFFGFCE?#GEHGGGG<$DD:@GHHGGGGG<<GHHHHHHHHH;GGGAAAAHHFHFGHGA2GGGGGHHHHGGGGHGGFCFGGGGGFFFFFFB3BA>>
@M02197:102:000000000-ALU3V:1:1101:22205:22256 1:N:0:1
CAGTCAGGCCTTTCCTCCGCTTATTGATATGCTTAAGTTCAGCGGGTATCCCTACCTGATCCGAGGTCAACCTTAGAAATGGGGTTGTTTTACGGCGTAGCCTCCCGAACACCCTTTAGCGAATAGTTTCCACAACGCTTAGGGGACAGAAGACCCAGCCGGTCGATTTGAGGCACGCGGCGGACCGCGTTGCCCAATACCAAGCGAGGCTTGAGTGGTGAAATGACGCTCGAACATGCAGGCCCCCCGGAAGACCAGGTGGCGCAATGTACTTACAAAGATTCGCTGATTCAC
+
AAA3AFFFFBFFGGGGGGGGGGGHHFHHHFHFHHGFHHGGGBFGGGGGGGEHHH1CGHGHHHEFEGEH8HHFHHFHFHHGG9HGE9;EC;<<HGGGFEEGGH<HHGGFCC;HGDHFHHHFCC/@FHDG:DDGGECDCGGGGHHHGGFCEEGC99HH<GEGGG?CC@0FEFGE#CEGGGG2BB4</BCB?B?BAB6F127FB/B?EFD?11EFBFFFFE2GDDB8FF;E/EA9B2FB#A9A#;;9B8//D21D110FE0E0A001F3DD3333333AB3311E>1111331>11>
@M02197:102:000000000-ALU3V:1:1101:9556:22332 1:N:0:1
CAGTCAGGCCTTTCCTCCGCTTATTGATATGCTTAAGTTCAGCGGGTAGTCCTACCTGATTTGAGGTCTAACATAAAAGTTATTAGAGTGGAGGGAGCGAAAACTTATTACGCATTCCACTTAGACATTTAAGACGAGCCACGGATGGCAGCGCCCAAAGCTCATACATAGAAAACTAGGTATGAGAGGTCTTATGACACTCAAACAGGCATGCCTTTCGGAATACCAAAAGGCGCAATGTGCGTTCAAAGATTCGATGATTCAC
+
B@?BAFFCFAFFGGGGGGGGGGGHHGHHGFGHHHHHHHHHHHGGGGGGGBGH:HHHHHHHHFHFGHHGHHGHHHHHHHHDFGFHHHHHHHGHHGGGAE1FE@E3FDFFG1DEGEGGGGGFGHF34B3BDGFHDF@F?/@GGEDGFGF<EFEGEGEG2HGFFHHHDHGE=DDGHHHBFGCGDG:3G3GB35CHHHHFGCFEFGHHHFFGBHHGF;E3CGHEG5GDCGH:FEFEFED5EAEAA;AAFFGGFGGGBFFFBFFDAAAAA
@M02197:102:000000000-ALU3V:1:1101:15607:22369 1:N:0:1
CAGTCAGGCCTTTCCTCCGCTTATTGATATGCTTAAGTTCAGCGGGTATTCCTACCTGATCCGAGGTCAACCTGAGAAATAATAAAAGGTTAGACCGACCCGACGAGGCCTTGCAACTCCCCGCGTGCCTCGAAAGACTCGTTGCGAAGAGGGCCCCACGGACGCCGTCATTGTCTTTGAGACCAGTTGCGGACGGAGCCACAACGCGGTCCAACACCCGACCCGAAGGTTGGAGAGAGGATAATGACGCTCGAACAGGCATGCCCATCGGAATACCAATGGGCGCAATGTGCGTTCAAAGATTCGATGACTCAC
+
CCCCCFFFFCFFGGGGGGGGGGGHHHHHHHHHHHHHHHHHHHHGGG2EGHHHHHHHHHHHHHGGGGGHHHHHHHGHHHHHHHHHHHHHGHHHHHHHGGGGGGGGGGGGGGHHHHHHHHHHHGGGGGCGHHHGGGGGHHHHGHGHGGGGGGHHGGGGGGGGGGGGGGHGFFHHHHHHHHGFFFFGFFFFGGGHGFFFHHGEFGFEGGCHGGEFFFFFGFFFGGFHHHGGHFHHHHHHHHHHHHHHGGGCGHHGHHHGHHHHGHHHGGGGHFHHGHHHHHHFGGGGGGHHGFGGFGFGGGGGGGGFFFFFFFCCAA?
@M02197:102:000000000-ALU3V:1:1101:13525:22370 1:N:0:1
CAGTCAGGCCTTTCCTCCGCTTATTGATATGCTTAAGTTCAGCGGGTAGTCCTACCTGATTTGAGGCCAGATGTCAAGAAGTTACACACAAGTGTGTAGGGTATAGAAAGCAGACTATCGTCAAGTCCTGGCCACAAGCAAACTTGTGTCCTAAGCGAAATACTTATTACGCCTAGGGGAACCAGTCAAAGACTAATCCAGCTTACATTTTTAAGGCGAGTCAACTTGGCATTGACAAACGCCCACATCCAACATCCAAGCTCGGATTAACCAAACTTGGAGTTGAGGTTTTCATGACACTCAAACAGGCATACTCTTCGGAATACCAAAGAGTGCAATTTGCGTTCAAAGATTCGATGACTCAC
+
BBBBBBDFFBFFGGGGGGGGGGGHFHHHHHHHHHHGHHHHCGHGGGGGGHHHHHHHHHHHHGHGGGGGHHHGHGFFHHHHHHHGEHHHG1FFGG4BBGFGGBFFHHGFHBGFFHHHFHHCBGHGHFHHHHGH0BFHHHHHGHHHFGGHFDGHHHFHGHGAGGFFGHHHHHEGGHGHGEGGFGEHHHHHHHFHHHHG0HGBD?CGHHGHHHHHHHDCFBFF;CFFHGFGGGGGGGGDE?FGGFHGHHGHHFHGHGEGHHGGGFEGHHFHHGF5GDF3BEHHHGFHHGE3GHHGHGEHHHHGHHHFGBFGBHFGFHGGGGHHHHHHHHGHHHFHHFHHHHE2GGHGFGGGGGGGGFFFFFBF?BABA
@M02197:102:000000000-ALU3V:1:1101:6971:22377 1:N:0:1
CAGTCAGGCCTTTCCTCCGCTTATTGATATGCTTAAGTTCAGCGGGTAGTCCTACCTGATCTGAGGTCAAATCAAGAGTGCATTGACTGCGGTTTAGAGTGCGGACGGAGACAACTGATGTTTCGTCACACTAAGGCATTTAAGGAAGGCCAGAGGCGATCCCAAAGCTCAATGACGGTCAAGAAACCGCCAGAGAGAAGGTCTAATGACACTCAGACAGGCATACCCTTCGGAATACCAAAGGGTGCAAGGTGCGTTCAAAGATTCGATGACTCAC
+
BBBBBFFBFBFFGGGGGGGGGGGHHHHHHHHHHHFHFGHHHHHGGGGGGHHHHHGHHHHHHHHHFGHHFHDGHFHFHFGHHHHHGGHHHHHGGEGGHGHFHHGGGGGGDEEHHHHHGHHFHBGFHHGHGFHHHHGGHHHGHHHGHFHHHHHHGHHGGGGHGHHHHHFFGHHHGFHGDGGFHHGHHFGGHFGGGGHHFHHHGHFFHGHHGFHHFHHH:HHHFGHGFFFGFGHHHHGHHHHHHHGGH;GHGHGGGGHGGGGGGFGGGFFFFFFFBBAAA
@M02197:102:000000000-ALU3V:1:1101:27458:22390 1:N:0:1
CAGTCAGGCCTTTCCTCCGCTTATTGATATGCTTAAGTTCAGCGGGTAGTCCTACCTGATCTGAGGTCAGAGATAGAGATGGTCATTAGAGTGGCTCACGAAACTGAGACGTTTTCCACTTAGTCATTTAAGGAAGGCCAGAGGCGATCCCAAAGCACGCGCGCCGCGGTTCAGAAAACCGGACGGGTGAGGTTCTAATGACACTCAGACAGGCATACCCTTCGGAATACCAAAGGGTGCAAGGTGCGTTCAAAGATTCGATGACTCAC
+
A?AABFFC4AFFBDGGBGG?A2EHHHHHDDB56BGFFF5GHFFGGGEFEG:GFFHHBGHHHHFFHEHHGHHFHHFGFGHGB;BFFGHHHHHHFGFGHH9HGGDEGHBCGAEF:FEFFGFFHHFHHHHGH<GEHHHGGGHHFHHFGF@CCCFHGGFFHGG/@C/CGGEHFFGAHGFGFFFDG?E/FAGFFGFFF219FF6GFA9FBFBFFEB1HBGFB/9B/B9ED?EE29FFFG?C;FBDBFF??EFFBFFA3GEFF>B33B1D1A1A1
@M02197:102:000000000-ALU3V:1:1101:26048:22393 1:N:0:1
CAGTCAGGCCTTTCCTCCGCTTATTGATATGCTTAAGTTCAGCGGGTATCCCTACCTGATCCGAGGTCAAGTCATGAAATTGCTTGCTGGACGCTGATCCGCCGGGGCTCCGAGAAGCGCAAATGTGCTGCGCGAGAAGCCGACGAGACCGCTGCCAATGACTTTGAGGCGAGTCCGCGCACGGAGGCGGGACAGACGCCCAACACCAAGCATAGCTTGAGGGTGTAAATGACGCTCGAACAGGCATGCCCCACGGAATACCGAGGGGCGCAATGTGCGTTCAAAGATTCGATGATTCAC
+
BBBBBFFFFBFFGGGGDGFGGGGHHFGHHHFFHHFFHFBEGFHGGGEEHHHHHHHHHGHHHHHGGGGHHHFGGDGHHHGFFFHFHFHHHHGHGGGDGGFDGGGGGGGGCHEFGGGGGHGGGGGHHHHHFFGEDDFGGGGFFGGGGGGGGGGGHHHHHHHHGHGGGGFGGGHGGGGGDFFGHGHGGGGGHHHFGFEFGHFGGGHFEGHHHGGFGHHFFHHHGHG<HHHHHGFEGGGFFHHGHHGHHHGFGGGFHGHHHGHGGGGHGGGGEFCHHEEAFFGGGGGGGEGGFFFFFFFBA>>A
@M02197:102:000000000-ALU3V:1:1101:4814:22367 1:N:0:1
CAGTCAGGCCTTTCCTCCGCTTATTGATATGCTTAAGTTCAGCGGGTAGTCCTACCTGATTTGAGGTCTAAACTAAAAGTTTATTAGAGTGGAGGGAGCGAAAACTTATTACGCATTCCACTTAGACATTTAAGACGAGCCGTAACCGGCAGCGTCCAAAACTCATATACAGAAAACTGCATATGAGAGTCTGTATGACACTCAAACAGGCATGCCTTTCGGAATACCAAAAGGCGCAATGTGCGTTCAAAGATTCGATGATTCAC
+
AAAA1D111A11FGGFGG?EFFFHDFDHFHBGHCFGG2AE:F88CGGGG1D9D584GG;FFH3FG.HEGFDGH'FEEGF;5GHFHHEFF#B7DFE8FE/EGE#>GFGBBG4D1A<?AGHHHHG2FFHGFGFFHGFHGCFDFF?GCGEADFEEEGBEHGHFFCGHFFHHGGB;CFGHHFHHHFFHHGHHGDHG9AEF9FHGFBGHGHBGCHGC1CAFCCFFFHHHEHCFHGFE?EEFAA?9CGGFGGGGGDFEGGFFFFFFFBA?A?
@M02197:102:000000000-ALU3V:1:1101:21085:22452 1:N:0:1
CAGTCAGGCCTTTCCTCCGCTTATTGATATGCTTAAGTTCAGCGGGTAGTCCTACCTGATTTGAGATCAGATCATAAATTTTTAATTTGTCCAAGTCAATGGACTATTAGAAGCGGCTCATCCTCAAGCCTGGCCACCTTTTTACGGGTGTCCTCAGCGAGTGATACTTATCACGCCGAGTGGAACCAAGTTCATGGAGATCCAGCTAATACATTTAAGAGGAGCAGACGTGAATCTGCAGACCCCCAAGTCCAAAGCAGAGCCGATTGAATTAACAAAAGACTTGCTTTGAGAATTTCATGATACTCAAACAGGCATGCTCCAAGGAATACCAAGGAGCGCAAGGTGCGTTCAAAGATTCGATGACTCAC
+
CCBCCFFFFCFFGGGGGGGGGGGHHHHHHHHHHHHGHGHHHHHGGGCFGGHHHHHHHHHGHHHHGHHGBFHHHHHHHHHHHHHHGHHHHHHHHHHHHHHHGGHHHGHHHGHHHHEFGGGHHGHHHHHEGGHHEHFHGGHHFHHHHGGGDGGHFHGHGHGHGCGGHGHHHHHHHFGGGHGHGGFGGHHHHHHHHHHHGHGHGGGGHFHHHGHHGGHHHHHGGEGHGHHHGHGHHHHHGHHHGFGGFFGHHHGGHHHHHHFGGGGGFGHHHHHHGHHHHHHHGHHHHHHHHHHHHHGHHHHHHHHHHGGHHHHHFHHHFGHHGHHHGHHHHHGHHHHGGGGGHGHHGFGGGGGGGGGGEBGFFFFFFFCCCCC
@M02197:102:000000000-ALU3V:1:1101:16919:22462 1:N:0:1
CAGTCAGGCCTTTCCTCCGCTTATTGATATGCTTAAGTTCAGCGGGTAGCCCTACCTGATTTGAGGTCAAAGTCAAAAGGTTGCGCGATGGCAGGTTCTAAGCAGTCATCACCACAAGGAAAGACGAAACTTATTACGTCTGACACTGATGTGGGATGTTCCACTAAGTCATTTGAGGCGAGCCATTGCTGGCAAATCACCCAAGTCCAATCCAACCAGTTCAAAAGAACTTAAGAGATTGAGATTTCATGACACTCAAACAGGCATGCCTTTCGGAATACCAAAAGGCGCAAGGTGCGTTCAAAGATTCGATGATTCAC
+
CCCCCFFFFCFFGGGGGGGGGGGHGGHHHHGHHHHHHHHHHHGGGGGGGHHHHHHHHHHHHGHHGHHHHHHHGHHHHHHGHHHHGGGGGGGHHGGHHGHHHHHHHHHHGHHHHHGHHHHHHGHGGGGGHGHHHHHHHGHHHGHHHHHHHHHHHHHGHGGHHHHHHHHHHHHHHHGHGHGGDFHHHHHHHHGHHHHHGGGGHHHHHGGHGGGGGGGGHGHGGFGHHHGHHGGHHHHHHHHHHFHFFGHFGHHHF5FFHFHFHHHHHHHGHGGGGHHHHGHHGHHHGGGGGFFCHGGGEHGFGFGGCGGGFFFFFDFBBBBB
@M02197:102:000000000-ALU3V:1:1101:13817:22461 1:N:0:1
CAGTCAGGCCTTTCCTCCGCTTATTGATATGCTTAAGTTCAGCGGGTAGTCCTACCTGATTTGAGGTCTAAACTAAAAGTTTATTAGAGTGGAGGGAGCGAAAACTTATTACGCATTCCACTTAGACATTTAAGACGAGCCGTAACCGGCAGCGTCCAAAACTCATATACAGAAAACTGCATATGAGAGTCTGTATGACACTCAAACAGGAATGCCTTTCGGAATACCAAAAGGCGCAATGTGCGTGCAAAGATTCTATGACTCAC
+
ABBBBFFFFBCFGGGGGGGGGGGHHHHHHHGHHHHHHHHHGHG:G8C8F99GHHHHHH8HHHHHGHH.HG9HHHH7H:9GB8H9H;99H9509GGGGAE5EEG6#FGFHH82FGG79FH6HH5F5B2?F#6HGFHHGGFGCDDGGEGCCDF@G@<A6BGHBCCFG$<DDGHEHGGFBCGDGEF1GFB@>CFBGDB9BBFHGFBFG2124;$1B9AFFFGFDCGGFFFFFFFF702B;GGFFEF6D31GF3GEB1DB3F1DB1?AAA
@M02197:102:000000000-ALU3V:1:1101:21097:22466 1:N:0:1
CAGTCAGGCCTTTCCTCCGCTTATTGATATGCTTAAGTTCAGCGGGTAGTCCTACCTGATTTGAGATCAGATCATAAATTTTTAATTTGTCCAAGTCAATGGACTATTAGAAGCGGCTCATCCTCAAGCCTGGCCACCTTTTTACGGGTGTCCTCAGCGAGTGATACTTATCACGCCGAGTGGAACCAAGTTCATGGAGATCCAGCTAATACATTTAAGAGGAGCAGACGTGAATCTGCAGACCCCCAAGTCCAAAGCAGAGCCGATTGAATTAACAAAAGACTTGCTTTGAGAATTTCATGATACTCAAACAGGCATGCTCCAAGGAATACCAAGGAGCGCAAGGTGCGTTCAAAGATTCGATGACTCAC
+
BBBBBFFF4AFBGGEGGFFEEFCHFHBGGHHHHCHF5GHEGGHGAEGEFGFFBGFFFGHFHHHBE1FEFHGFFGHHF5F5FGFEFEFHG@4@F33FGHGFBFECGHBFHHEHF3EEC/>FGF33FE??FFB0/0FH/FGHHGE/?9A?C/5C1FD1?F0@@<<DGDDF8HHH<FCF7DGGEGGHHFFHEH1DHHHF11F;<0FFBFFGBDFCFFGBFFFGB?1C90FGCBFDGFFFGBHFA9E8G>1FB1BC1DBB1D0FF/?>1B2B@222FHHHGHHGFFGCBFGEEFB21DBFBBBA2FEDFCF0BEGF1FHHHHHHGBBBFFFFD1A1BBCGGGE?CGFFA000G1GBFBGGFGF1CBFFFFAA>>1
@M02197:102:000000000-ALU3V:1:1101:9372:22446 1:N:0:1
CAGTCAGGCCTTTCCTCCGCTTATTGATATGCTTAAGTTCAGCGGGTAGTCCTACCTGATCTGAGGCCAGAGTTACAAGTATGGTGTTATGAGCAGTGCTACAAGTCAACTCGACGAAACGTATTACGCCAGGCCACCATCACACCACTAACGCTTTTAAGGCGAGCCAGCAATAGGCAACGCCCAAATCCAACCAGCCGGGTAGAACCCGAAAGGTTGAGTCTACATGACACTCAGACAGGCATACCCTCCGGAATACCAGAGGGTGCAAGGTGCGTTCAAAGATTCGATGATTCAC
+
CCCCCFFFFCFFGGGGGGGGGGGHHHHHHGHGHHGHHHHHHHHGGGGGGHHHHHHHHHHHHHHHHGGGHHHFGGHHHHHHGHHHGHHGHHHHHHHHGFHHHHHGHHGHHGHHGHGHHGHHGHHHHHHHHGGHGHGHGHHHHHHHHHHHGEHHGGHHHHHHGGGGGGGHHHGHHHGHHHHHHGGGHGHBCFGHHGGGGGGGFHHHHGGGGGHHHHHHHHHHHHHFHFHHFHHHHBHHFHHHFHEHHEGGCGGHHGHHHFHHHHHGHHHHHHFCGEAGG5FGGFGGCGFFFFFFFBBAAA
@M02197:102:000000000-ALU3V:1:1101:21156:22500 1:N:0:1
CAGTCAGGCCTTTCCTCCGCTTATTGATATGCTTAAGTTCAGCGGGTATTCCTACCTGATCCGAGGTCAACCTTGGTAAAAGTTGTCGCCGAAGCGACCAAGACCGGGTCTGGAGTGCTAGCCTAGTACGTGCCCGAAAGCTCAGTGTACAGGAGTCCTCGCAGACGCCGTCATTATCTTTGAGACGGGTGGTGCCTAAACGGCCCCGCCGACGTCCAACAACAAGCCGGGCTTGAGGGGTGATAATGACGCTCGAACAGGCATGCCCCCCGGAATACCAGAGGGCGCAATATGCGTTCAAAGATTCGATGACTCAC
+
CCCCCFFFFCFFGGGGGGGGGGGHHHGHHGHHHHHHHHHHGHHGGGGGHHHHHHHHHHHHHHGGGGGHHFHHHHHGGHHHGGHHHHHGHGGGGGGG9GGG9::G:E@G6GHHFHHCHHHHHHH:HGH<HG;HHGH9GGGGHHFHH/HHHHHH:HEHHHGHGG;GCH;@DGFGGGGGGGGGGGG?9GGGGGGAB:BFFFFFFAADCFFFFFGFFGGGGEGHHFFGGGGGHGGHHHGFGHHHFBFHHGGGGFGGGGHHGFHHHHGGD?CGGFEHHHFBDBHHHGGGGGGHHHGGGGHGGGGGFCGGGFFFFFFFBBAAA
@M02197:102:000000000-ALU3V:1:1101:24847:22478 1:N:0:1
CAGTCAGGCCTTTCCTCCGCTTATTGATATGCTTAAGTTCAGCGGGTAGTCCTACCTGATCTGAGGTCAGAATATAAAAGTTTGTATTAGAGTGGAGGGTTGCGAAGACTTATTACGCATTCCACTTAGACATTTAAGGCGAGCCAGAGTAAACGGCAGACGCCCAAAGCACCAGTCCACATGTCTAATGAAAAACAGTAGAGGTGAGGTTTATATGACACTCAAACAGGCATGCCTTTCGGAATACCAAAAGGCGCAAGTTGCGTTCAAAGATTCGATGACTCAC
+
BAABAFFBF?CFGGDGGF?GGGGHHHFHDFHHHHHGF5AFGFHECGEEGGHHBGFGFHFHBAFFGFFGEEHHH5GHHFGFFGHHGHEHHHHFGBGHEEC<BECEGBD0FFGHFGGGHGFGFFHHHHHHDFHGBHHDGHHHGCHFGFDGDHHGGCHFFA<EGGECFHHGFFFHHGGBHGHHGGFHGDGHGGFFGHHHHHFFFHHFHGFHFGGFBFHF7GEFFFHGFHHHFHGHFHGGFEEHHFHFF2GHGHGGGGGHFF4AEGGHGGFGGGGEBGFFFFFDDAAAAA
@M02197:102:000000000-ALU3V:1:1101:7872:22508 1:N:0:1
CAGTCAGGCCTTTCCTCCGCTTATTGATATGCTTAAGTTCAGCGGGTATTCCTACCTGATCCGAGGTCAACCTTGAGAAGTGATTTTCGGGGGTAACCCAAAAAGTCGGTGACCGGGTCCCTGGGGCCTTGAAAACTCGACGCGTGCTCCGGAAAGCTCGATGCGAAGAGGGTCCCACGGACGCCGTCATTGTCTTTGAGACCAGTTGGGGACGAGGCCCCCAACGCGGTCCAACACCAAACGCGAGGGTTGAGGGAGGATAATGACGCTCGAACAGGCATGCCCTTCGGAATGCCAAAGGGCGCAATGTGCGTTTAAAGATTCGATGACTCAC
+
AA1>1@F1BAFBGGGGGGGCEEEGF333AGFGGHHHFHHHHHHGGGECGDFHGHHHFHHH1GHEEC/BGHB0B1EDEGHE11B2B2BF//E?E/<01B?F/BG/?FG//6GG1D<#>ECHHAH-/;</<FGB<FHHB0<C->@FE9::B9/;CA@.B9FC9/D?FF@?/A.;.;?E;-B@D@:9:0=9F7FGF=<;9F<=AFHFFDG><@.>/@?@<//CG9GCBCB9FC;?/EFAEAEGE?#/F6112GFEHF3FGGGFFFHEEB0CGFDGF3EHHHGGGGGDEGGHHGHFGFGF3A??GECHHGF2GGGGFFGFGGGGG444FFBFFABBBB
@M02197:102:000000000-ALU3V:1:1101:14828:22540 1:N:0:1
CAGTCAGGCCTTTCCTCCGCTTATTGATATGCTTAAGTTCAGCGGGTAGCCCTACCTGATTTCAGGTCAAAGTCAAAAGGTGCGCGATGGCAGGTTTTGAGCAGTCATCACCACAAGGAGAGACGAAACTTATTACGTCTAACACTGATGTGGGATGTTCCACTAAGTCATTTGAGGTGAGCCATTGCTGGCAGACACCCAAGTCCAAGCCTAACATGTTCAGAAAACATATTAGATTGAGATTTCATGACACTGAAACAGGCATGCCTTTCGGAATACCAAAAGGCGCAAGGTGCGTTCAAAGATTCGATGATTCAC
+
CCCCCFFFFCFFGGGGGGGGGGGHHHHHHHHHHHHHHHHHHHHGGGGGGHHHHHHHHH3GHHHHHFHHHHHHHHHHHHHC3BGGGGEFGGHHGGGHHGH79HHGHH<HH<HH:HHHHHHHH9GHGGGGGGHHHHHGGHHGHHH8HHHHHHHHHGHH6FHHHHHHHHHHGH6HHHHGGHHGFBHHHHHHGFHHHHGGGEHHHHHGGGHHHEHHGHGHFGHGGHHHHHHHHHHHHHH9HHHFHHHHHHHGHHFHHHFHGHHHHHHHFGGGGGGHHHHHHHGGHHGGGGGHHHHGEGGHGGGGGGGGGGFBFFFFFCCCBB
@M02197:102:000000000-ALU3V:1:1101:7812:22379 1:N:0:1
CAGTCAGGCCTTTCCTCCGCTTATTGATATGCTTAAGTTCAGCGGGTATTCCTACCTGATCCGAGGTCAACCTTGGTAAAAGTTGTCGCCGAAGCGACCAAGACCGGGTCTGGAGTGCTAGCCTAGTACGTGCCCGAAAGCTCAGTGTACAGGAGTCCTCGCAGACGCCGTCATTATCTTTGAGACGGGTGGTGCCTAAACGGCCCCGCCGACGTCCAACAACAAGCCGGGCTTGAGGGGTGATAATGACGCTCGAACAGGCATGCCCCCCGGAATACCAGAGGGCGCAATATGCGTTCAAAGATTCGATGACTCAC
+
BAABCFFFFCFFGGGGGGGGGGGHHGHHHHHHHHHHHHHHGHHGGGGGHHHHHHHHHHHHHGGGGGGHHHHHHHHFFGHHHGHHHHGGHGGGGGGGGG9GHH<HGGGGGG;GBGG@0G::HHHHHGG0HGHFH;HGGGGGHEHFFGHGHHHHGHG<HF:FDCDD;HFGGGGG9GGGGFFGGF0AEGGGFFGFFFFF9FFFFFFFFFGGGGFEGFFGGGHHHGGGGGGGHGHGFFGGGHHHHGBHHHGGGGGBFDHHHHFHGHFGGFGGGGHHHGHHGGHHHCGGGGHGHHGGGGGGFFGGGGGGGFFFFFFFBAA>>
@M02197:102:000000000-ALU3V:1:1101:22093:22615 1:N:0:1
CAGTCAGGCCTTTCCTCCGCTTATTGATATGCTTAAGTTCAGCGGGTATCCCTACCTGATCCGAGGTCAAACGTTGAAAAAAGGCTTCATGGACGCCGACGTAGAAGGGAGAGACGCAAATTGTGCTGCGCTCTACCACCAGTACGTTGGCCGCCAATCGCTTTCAGGCGAGTCCTTTGCAGGACAAACGCCCAACACCAAGCAGTGCTTGAGGGTACAAAATGACGCTCGAACAGGCATGCCCCATGGAATACCAAGGGGCGCAATGTGCGTTCAAAGATTCGATGACTCAC
+
BBBBADFFFBFFGGGGFFEGGGGHHHHHGHGFHHHHGHEFHHHFGGGGHHHHHHHHGGGHGHGGGGGHHH<GGGH:HHHHHEEEHHHHHHHHHHGCGGGGCGHHGEFEDHDG/7FDGCFCHHH9FGBFCFCFGH;HHHHGHHHHHGHFEFHHFGGHGHHGEGEG0FFGFFDAFBGDGHHGFGGGGGGGFFFFFFFGGFGGFGF1B9BGFFFHG2DFE2EGDFB?FEEHEEAEFFGBEEFFEFBF?2GHHCGHHHHCGA0EAECGBHEEE?GBFGGBGGGFGFFFFFFFAAAAA
@M02197:102:000000000-ALU3V:1:1101:27195:22615 1:N:0:1
CAGTCAGGCCTTTCCTCCGCTTATTGATATGCTTAAGTTCAGCGGGTAGTCCTACCTGATTTGAGGTCTAAACTAAAAGTTTATTAGAGTGGAGGTAGCGAAAACTTATTACGCATTCCACTTAGACATTTAAGACGAGCCGTAACCGGCAGCGTCCAAAACTCATATACAGAAAACTGCATATGAGAGTCTGTATGACACTCAAACAGGCATGCCTTTCGGAATACCAAAAGGCGCAATGTGCGTTCAAAGATTCGATGATTCAC
+
AAA3AFDFBBFFGGGGGCGGCEFF5DGFHGFHHFHHGHHHHH;GE/G?F;7HHFH9:::H9GFF79F98=GG9HGHHEGB8GHH8HHEF9FFECE#1?5E=FEE3?FEH9H4?,#?EC671#GB@B5GHH8HFDB1A<@CGCGEF/EFE/FEEFEDF2EGC1GCD<GGFGBDFGFF>*GHHFCFCDFFG$;FFDBFFA9FFFFFFGGGFFFGFFB;0EGFFBDFB/C:HFECEDCHHFHEEE0BD13FFFGGGBFCFFFF3>1>11
@M02197:102:000000000-ALU3V:1:1101:25812:22578 1:N:0:1
CAGTCAGGCCTTTCCTCCGCTTATTGATATGCTTAAGTTCAGCGGGTAGTCCTACCTGATTTGAGGTCAGAGGTCAATAGATTGTCTCTAATGAGACGATTAGAAGCCCGCCAAACGCTTCACGGTCACGGCGTAGACATTATCACACCGAGAGCCGATCCGCAAGGAATCGAGCTAATGCATTTGAGAGGAGCCGACGAAAGAGCCGGCAAGCCTCCAAGTCCAAGCTTACAGTCCGCAAAGGCTTGTAAGTTGATGATCTCACGTCACCCAAACAGGCATGCTCCTCGGAATACCAAGGAGCGCAAGGAGCGTTCAAAGATTCTATGATTCAC
+
AAA>?FFFFAFBFFGGGGGGFG?E3D3GHGGBGDAFAFGFFHGACC/EA1DAFFHFAAFFHHHH/AFCF0GEEBFGGGHGHHHEFBDHFHBGF21GFEECHEHGH11FG;9>EC;H9,BFGFGGCFFGHCCCC4CGG7HHFHHHHHGB7C9A...<A@7GFHGC4CFHHGF78E=00CFFF3FF3FG71<ECA/EA07GDDBFFFFF19@0@AAEBBEB9199FFBFFFF7F/>;9;1B@@1?/1:11FBBF12F1B11D/////@/////A1B111BA11F/AA//EB2BD21A11B100A001BEAAA0B11BF3GDBFA1@3331D31>111
@M02197:102:000000000-ALU3V:1:1101:14501:22659 1:N:0:1
CAGTCAGGCCTTTCCTCCGCTTATTGATATGCTTAAGTTCAGCGGGTATCCCTACCTGATCCGAGGTCAACCTTAGAAATGGGGTTGTTTTACGGCGTAGCCTCCCGAACACCCTTTAGCGAATAGTTTCCACAACGCTTAGGGGACAGAAGACCCAGCCGGTCGATTTGAGGCACGCGGCGGACCGCGATGCCCAATACCAAGCGAGGCTTGAGTGGTGAAATGACGCTCGAACAGGCATGCCCCCCGGAATACCAGGGGGCGCAATGTGCGTTCAAAGATTCGATGATTCAC
+
AABAAFFBCAFFGGFGGGGGFGGHHFHHHHGHHGHHGHHHHHHGGGEGHHHHHHGFHHHGHHGGGG1GHHHHHHHFFHFDGHEA?FFFGFFEGFGGFFEEGHFHHGGGGGGFFGBHFHFHGGFGGHFDGFHHHHHGGGGGFGHGGFFGGBGHFHHHHGFFCFFFFFEFFFFFFGGGFGGGFFFGFFFFGGFGFFFHGFFGGFGFGHHGGGFHGHG9HGHHHHHFGFFAFHGHHHFHHHHHGGGGCGGHHHHHHHHEGGFGGCGCHGHGFACHGGGGFFGGGFFBFDFFFBBBBB
@M02197:102:000000000-ALU3V:1:1101:10514:22593 1:N:0:1
CAGTCAGGCCTTTCCTCCGCTTATTGATATGCTTAAGTTCAGCGGGTATTCCTACCTGATCCGAGGTCAACCTTGTGATAAAATAAAGGGTGTGACCGACCCGACGGGACCTTGCAACTCCCCGCGTGCCTCGTAAAAGACTCGTTGCGAAGAGGGTCCCACGGACGCCGTCATTGTCTTTGAGACCAGTTGCGGGGCGAACCCCGAACACGGTCCAACACCAAACCAGGAGGTTTGAGAGAGGATAATGACGCTCGAACAGGCATGCCCACCGGAATACCAGTGGGCGCAATGTGCGTTCAAAGATTCGATGATTCAC
+
BCBCCFFFFBFFGGGGGGGGGGGHHHHGHGHHHHHHHHHHHGHGGGGGHHHHHHHHHHHHHHGGGGGHHHHHHHHHHHHHHHHHHGFHHGHGGGHHHGGGGGFGGGGGGGGHHGGHHHHHHHGGGGGGFHHHFHGFHHHGHHHGHGHGGGGGGGGFGHHHGGGGGG@GFGGGHHHHHHHHHHFFHHHHGGGGGGGFGGFFFDFFGHHFGAGHHFDCFFFFGGGGFGHHFHGFHEHHHGHHHHHHHHHHGGGGGHHGHHGDFGGHHHGGGGGGGHFHGGBHHHGGGGGGHHFFGGFGFGGGGGGGGGGFFFFFFFBBBBA
@M02197:102:000000000-ALU3V:1:1101:25085:22683 1:N:0:1
CAGTCAGGCCTTTCCTCCGCTTATTGATATGCTTAAGTTCAGCGGGTAGCCCTACCTGATTTGAGGTCAAAGTCAAAAGGTTGCGCGATGGCAGGTTCTAAGCAGTCATCACCACAAGGAAAGACGAAACTTATTACGTCTGACACTGATGTGGGATGTTCCACTAAGTCATTTGAGGCGAGCCATTGCTGGCAAATCACCCAAGTCCAATCCAACCAGTTCAAAAGAACTTAAGAGATTGAGATTTCATGACACTCAAACAGGCATGCCTTTCGGAATACCAAAAGGCGCAAGGTGCGTTCAAAGATTCGATGATTCAC
+
CCBBCFFBFAFFGGGGGGGGGGGHHHHHHHHHHHHHHHGHHHHGGGGGACGHHHHHFHHHHHHHGGHHHHHHGHHHHHHGGHHHGGGGGGGHHGGGFGFHHHHHHHHHHGHHHHHHHHHGGHHGECDGGHHHGHHGHGHHEGHHHHHHGHHHHF?GHGGGHEHHHHHFGHHHHHHHGFGCGGHGHFFHHHGHHHGGGGGEFFEGHHGGHGFGGHHHHHHGFHGHHGFGFFFEFHHHHHFHFHHHFHGGBB5FHHGHHFHGDFCHAFAHEGGGAFFHHHHCGGGHGFGEECF4BGGGGCFFGGGGGEGB4CDFFFFABA?A
@M02197:102:000000000-ALU3V:1:1101:8421:22679 1:N:0:1
CAGTCAGGCCTTTCCTCCGCTTATTGATATGCTTAAGTTCAGCGGGTATCCCTACCTGATCCGAGGTCAAGAGAGGAAAAATGTACTTTTGGACGTCGTCGTTCTGAGTGCAAAGCGCGAGATGTACTGCGCTCCGAAATCAATACGCCGGCTGCCAATTGTTTTGAGGCTAGTCTACGCGCAGAGGCGAGACAAACACCCAACACCAAGCAAGGCTTGAAGGTACAAATGACGCTCGAACAGGCATGCCCCATGGAATACCAAGGGACGCAATGTGCGTTCAAAGATTCGATGATTCAC
+
3>AA3FFF4AFFGGFGCGGGEAFHFFGFFAGF6GFGGHHBGHFGA2EE35DB3B1FAFHBH5FEEAEHGHHHH2?'DD9FECDF4EGF4G3@CHGFGGECEEFGAG79BGEBFGHFG0@?C@E9BDGEDDACGAC?@ECE1<1==1<</ACA<@EHGFFBCGHHH0?CG1$20CBF>0/?F?@??A?99@=:9E?BE?F:EEE>+EBEDF1BF:BFBFB@9B5DF2FFF>BBA;EAA99BF=F10BAB//B1222AGD1A101B0000EFF3FA0A011A3A33FA11113B133>>>>1
@M02197:102:000000000-ALU3V:1:1101:5856:22675 1:N:0:1
CAGTCAGGCCTTTCCTCCGCTTATTGATATGCTTAAGTTCAGCGGGTATTCCTACCTGATCCGAGGTCAACCTTTAGAAAATAAAATTCATAGGCCGGGTTCAATGCTCGACCACAGTACGTGCCTAGAAAGACTCATTGTACCAGGCTCACATCGAACGCCGTCATTGTCTTTCGGGTCAAAGAGATTTCTCACTTTGGTCCCAACACCAAGCCAGGGCTTGAGGATTGATAATGACGCTCGAACAGGCATGCCCTTCGGAATACCAAAGGGCGCAATGTGCGTGCAAAGATTCGATAATGCAC
+
A1AAADFFFAFBGFGGBFFCFCFFFFAF3FA3FDBF1GGG22AE?E/EFFFFFGGHEAFGGGH/EEEGFHFFFHHHHGHHHHBHH8H,FFHF<1FEEEEECGFHF;HFH/EEC6EEHH;HC.FGHGHH'GCFFCGGFHHHFHHHH*EEHHHGHFH6FF</>/F<1D0F@D?DGBDB<F>@CGHHBGBFGCCGHFGFFFEB?90=>BEFGGGGGCBF//;15F;FB0%HGBFF8;FB?BA0F/HGFFD1100B////CEBA222A/0110E0A001F31E0A011B133AFEB111DB13@>11AA
@M02197:102:000000000-ALU3V:1:1101:14970:22729 1:N:0:1
CAGTCAGGCCTTTCCTCCGCTTATTGATATGCTTAAGTTCAGCGGGTATCCCTACCTGATCCGAGGTCAACCTTAGAAATGGGGTTGTTTTACGGCGTAGCCTCCCGAACACCCTTTAGCGAATAGTTTCCACAACGCTTAGGGGACAGAAGACCCAGCCGGTCGATTTGAGGCACGCGGCGGACCGCGTTGCCCAATACCAAGCGAGGCTTGAGTGGTGAAATGACGCTCGAACAGGCATGCCCCCCGGAATACCAGGGGGCGCAATGTGCGTTCAAAGATTCGATGATTCAC
+
CCCCCFFFFCFFGGGGGGGGGGGHHHHHHHHHHHHHHHHHHHHGGGGGHHHHHHHHHHHHHHHGGGGHGHHHHHHHHGHHHHHGGGGGHHHHHEGGGGGGGHHHHGGGGGGHGGHHHHHHGGGGGHHHHHHHHHHGGGGFGGFHGGGGGHHHHHHHHGHGGGGGGGGGGGGGGGGGGGGGGGGGGGGGGGGGGHFHHGFGFHGGGHHGHHHHHGHGHHHHGHHGGGGGHHGFHGFHHHHHFGGGGGGGHHGHHHHGGGGGGGGHHHHGGGGHGBGGGGGGGGFFFFFFFBBBB@
@M02197:102:000000000-ALU3V:1:1101:20710:22758 1:N:0:1
CAGTCAGGCCTTTCCTCCGCTTATTGATATGCTTAAGTTCAGCGGGTATCCCTACCTGATCCGAGGTCAACCTTAGAAATGGGGTTGTTTTACGGCGTAGCCTCCCGAACACCCTTTAGCGAATAGTTTCCACAACGCTTAGGGGACAGAAGACCCAGCCGGTCGATTTGAGGCACGCGGCGGACCGCGATGCCCAATACCAAGCGAGGCTTGAGTGGTGAAATGACGCTCGAACAGGCATGCCCCCCGGAATACCAGGGGGCGCAATGTGCGTTCAAAGATTCGATGACTCAC
+
CCCCCFFBFCFFGGGGGGGGGGGHHGHHCHHHHHHHHHHHHGHGGGGGHHHHHHHHHFHHHHHGGGGHHHHHHHHHHHHHHGHGG8GFHHHHHGGGGFGEGHHGHGGGGGGHFGHHHHHHGFFGGHHHHHHHHGHGGGCFGHHHFGGGGHHHHHGFFFGGGGFDFGFGGFFFGGGGGGGGGGGGFFGGGGGFFFHHHHGGFHFFFGHGHHHFHHHHGFHHFHGGGGGGHFFFHFHHHHHHCGC@FGCGHHHHHFGAGCGEE?EFGGHGGGGHGGGFGGGCGGBFFFFFF@AAA3
@M02197:102:000000000-ALU3V:1:1101:14287:22751 1:N:0:1
CAGTCAGGCCTTTCCTCCGCTTATTGATATGCTTAAGTTCAGCGGGTATTCCTACCTGATCCGAGGTCAACCTTGGTGCCGCCGGAGCGGACTTGTGGGGGGTTTAGAGGCAGGACGCCGAGGGATCCCAATGCGAGGCTGATGCTACTGCGCAAAGGAGAGGGCCTTCGGGTCCGCCACTGGTTTTAGGGGCCTGCCGTGGCAGATCCCCAACGCCGGGCCACGGGGGCTCGAGGGTTGAAACGACGCTCGGACAGGCATGCCTCCCAGGATACTGGAAGGCGCCATGTGCGTTCAAAGATTCGATGATTCAC
+
CDDDCFFFFCFFGGGGGGGGGGGHHHHHHHFHHGHHHHHHHHHGGCEGHHHHHHHHGHHHHHHGGGGHHHHHHHHHHGHHGGGGGGGGGGGGGHG<HGGGGGGG9GGGGGFGFBFGGFFFFFFFFFFFFFF:FFFFFFFFFFFFFFFFFFFFFFFFGFFGFFFFFFFFGFGDFCFFFF0CFGGHHGFFGGGGGFGGGGHHHFGHFGGGGHFEFFGFFFFFGGGGGGGGGGGGHHGHHHHHGGGGGFGGGGGHHHHHHHHHGGGGHGGHHHHGHHHFHGGGGGGG4FHGGGGHGGGGGGGGGGFFFFFFFCCBCC
@M02197:102:000000000-ALU3V:1:1101:5509:22789 1:N:0:1
CAGTCAGGCCTTTCCTCCGCTTATTGATATGCTTAAGTTCAGCGGGTAGTCCTACCTGATCTGAGGTCAGAGATAGAGATGGTCATTAGAGTGGCTCACGAAACTGAGACGTTTTCCACTTAGTCATTTAAGGAAGGCCAGAGGCGATCCCAAAGCACGCGCGCCGCGGTTCAGAAAACCGGACGGGTGAGGTTCTAATGACACTCAGACAGGCATACCCTTCGGAATACCAAAGGGTGCAAGGTGCGTTCAAAGATTCGATGATTCAC
+
BBBBBFFFFBFFGGGGGGGGFGGCFHFGHHF5FGHHFDFHHGHGGGGCF9AGFHHFGHBGFHHHHGHGHHGHFHHHGGFHGHHHHHGHGHGFHGGHHHHHGGGHHHHHHHHGGHHHHHHHHHFFGGFHHHHHGHHHGHFHHHHGGGGHGHHHHFFHHGDGCCCECGCHHHHGHGGFFGEGGGGGHFEGFFHFFEFGFFFFGFFFFFHHHHHHHHHGFGGGEEHHGBGECHGHGGGHFHHHFHGGGGHGGGGGD5GGGF4FFFFFAAA>3
@M02197:102:000000000-ALU3V:1:1101:5488:22792 1:N:0:1
CAGTCAGGCCTTTCCTCCGCTTATTGATATGCTTAAGTTCAGCGGGTAATCCTACCTGAGCTGAGGTCAGAGATAGAGATGGTCATTAGAGTGGCTCACGAAACTGAGACGTTTTCCACTTAGTCATTTAAGGAAGGCCAGAGGCGATCCCGAAGCACGCGCGGCGCTCTTCAGAAAACCGGACGGGTGAGGTTCTAATGACACTCAGACAGGCATACCCTTCGGAATACCATAGGGTGCAATGTGCGTTCAAAGATTCGATGATTCAC
+
1AAAAF1111BCFGGGFG?1ECAGHH3DGFH3GGHGDFBFFB19/A/E#9DFF;7HB6G+FE986+8FFHG409F;%9:C$BF9D@#E1BF1BA:GF;GGEHE>GFFHHGF?BG<FFE81BF1>>2.FF>F11#<BE/?-?8CF////?<<#CB?0.</EA//#2<<4%&GDFF0?/>;#;/E@EACBBFAFBF;BDBFD1A1#EA:HG888F1%60E#3;/#9GG8AA11B#GCEF'1D9A$$0CAGGDBB3AAB1FB3FFFD>1111
@M02197:102:000000000-ALU3V:1:1101:5503:22805 1:N:0:1
CAGTCAGGCCTTTCCTCCGCTTATTGATATGCTTAAGTTCAGCGGGTAGTCCTACCTGATCTGAGGTCAGAGATAGAGATGGTCATTAGAGTGGCTCACGAAACTGAGACGTTTTCCACTTAGTCATTTAAGGAAGGCCAGAGGCGATCCCAAAGCACGCGCGCCGCGGTTCAGAAAACCGGACGGGTGAGGTTCTAATGACACTCAGACAGGCATACCCTTCGGAATACCAAAGGGTGCAAGGTGCGTTCAAAGATTCGATGATTCAC
+
AABABFFFFBBFGGGGGG2EGGGHHHHHFHHHHHHHGHHGFFFFFFFFFHEHGHEGHHFHHHHFHGHHHHHGHHGEHGFFGHHHHHHBHHHHHGDGFHHFHGGGGEGGF@C1GGEGHHHHHHHGFHHHHHHHCFHHCHHHFGHGDGHGACGGFFAFGF@DCGGCGGGHHGHHGFFFFGGGGGEE9BB'9BBBEFHHHHFHGFG95BFGGHHGEFFFFE?EFEFGHHFFHHHGHFFFFGFFHHGEEEAFGFBGGGGGF4@5FFDF>33>>
@M02197:102:000000000-ALU3V:1:1101:12426:22811 1:N:0:1
CAGTCAGGCCTTTCCTCCGCTTATTGATATGCTTAAGTTCAGCGGGTAGCCCTACCTGATTTGAGGCCAGATCATGAGATATGTGGGGTTATCAGCCACCCAGAAGGATGAAACGTATTACATCCAAGGCGCTTATGCTTTTCAGGCGAGCCAGTAAATCGGCAACACCCAATCCACCAACCACTCGGGCAAAAACCCAAGTGGGGTGAGGTTTCATGACACTCAAACAGGCATGCCCTTCGGAATACCAAAGGGCGCAAGGTGCGTTCAAAGATTCGATGATTCAC
+
CCCCBFFFFBFFGGGGGGGEGGGHHHGHHHHHHHHHHHHHHGHGGGGGGHHHHHHHHHHHHHHGGGGGHHHHGH9BGHEHHHGGHHG8GGHHHHHHHHHHGGHHGHHHHHHHHHGHHHHHHHHHHHHGGHGGGGGHHHHGHHHHHHHHHHGGHHHHHGHHHGHF@GHEFDGHHHHHHHHHEGFGHGHHHFFGFFGHGGHHGGGHHHHHHHGGFFHHHGHHHGHHHHFHFFHHHGGGGGGGHHHHGHHHHHGGGGGGHHHHGGGCGGGGGGGGCGGFFFFFFFCBAAA
@M02197:102:000000000-ALU3V:1:1101:12791:22842 1:N:0:1
CAGTCAGGCCTTTTCTCCGCTTATTGATATGCTTAAGTTCAGCGGGTAGTCCTACCTGATTTGAGGCCAGATGTCAAGAAGTTACACACAAGTGTGTAGGGTATAGAAAGCAGACTATCGTCAAGTCCTGGCCACAAGCAAACTTGTGTCCTAAGCGAAATACTTATTACGCCTAGGGGAACCAGTCAAAGACTAATCCAGCTTACATTTTTAAGGCGAGTCAACTTGGCATTGACAAACGCCCACATCCAACATCCAAGCTCGGATTAACCAAACTTGGAGTTGAGGTTTTCGTGACACTCAAACAGGCATACTCTTCGGAATACCAAAGAGTGCAATTTGCGTTCAAAGATTCGATGACTCAC
+
CCCCBFFFFCFFGGGGGGGGGGGHHHHHHHHGHHHHHHHHHHHGGGEEGGHHGHHHGHHHHHHFGHGGHHHHHHHHHHHHHHHGHHHHGGGHBFGGFHHHGFGHHHHHHHGHHGHHHHHGHHHGHHFGGBHHGHGHHHEHHHFHHHFGHHHHHGHHHGGGEFHHHHHHHHGGGGHHHHGGGEHHHHFHHHHFHHHHHHHHHHHHHGHHHGHHHGHGGHGHHHHHHHHHHGHHHHHGGGFFEFFBHHGEHEHCGBGGGHGGE?GHFHHHHEGHHGFFGGFGHHHHFGGHGGGGGHHHHHHFHFHHGFHHFEFHGGGGEEHGHHHFHHGHHHHFGGGHGHGGGGHGGGGGGGGGGFFFFFFFCCBA?
@M02197:102:000000000-ALU3V:1:1101:9203:22866 1:N:0:1
CAGTCAGGCCTTTCCTCCGCATATTGATATGCTTAAGTTCAGCGGGTAGTCCTACCTGATCTGAGGTCTATCACAAGAGTCCGCTCGCAGAGCGAGGGCGGTTTCAAGGAAGCCTGCCGTCCCAAGGTCGAGCGATACATATCACGCAGGACAAAGGGCCGCAAGGCCACCGATGCATTTGAGGCGAGCCAGGCAAGGGGCAACACCCAAGTCCGACCCCCCCGTGCCGGACACGAGGGGACGAAAGCTGACGTGACACTCAGACAGGCATACCCTCCGGAATACCAGAGGGTGCAAGGTGCGTTCAAAGATTCGATGACTCAC
+
?AAABFFBFBFFGFGGGGGGGFGGHB5GFHHFFHHHHHHCHHHGGGGGG3GHHHGFHFHHFFHFHAGHHGHFHHGHHHHFHGFGGGGGGD@EFEFGGGGGG@BGHHHFFHHGEHHAAGGA@<AGHFEGHGGGGGGHGGFFH;HHHGHGGGGHHGHGGDGDCCF/:CEEFEGGGFFFFFFFFFFFFE@AA-#FFFFFAFFFFFFE?FDFF>DFFFD@.GGDGGEGDE@ED?FFGGGHHCGEHFHGDFCEAGGGGDFAAAGGBHEGHFGBHFHECECGGHHEGHG5FCHGHGGHHFFFHGFGDGGGFGFGGGGE4FFFFFDBBAA?
@M02197:102:000000000-ALU3V:1:1101:15518:23017 1:N:0:1
CAGTCAGGCCTTTCCTCCGCTTATTGATATGCTTAAGTTCAGCGGGTATCCCTACCTGATCCGAGGTCAAGAGTGTAAAAATGTACTTTTGGACGTCGTCGTTCTGAGTGCAAAGCGCGAGATGTACTGCGCTCCGAAATCAATACGCCGGCTGCCAATTGTTTTGAGGCGAGTCTACGCGCAGAGGCGAGACAAACACCCAACACCAAGCAAGGCTTGAAGGTACAAATGACGCTCGAACAGGCATGCCCCATGGAATACCAAGGGGCGCAATGTGCGTTCAAAGATTCGATGACTCAC
+
BABBCFFFFCFFGGGGGGGGGGGHHHHHHHHHHHHHHHHHHHHGGGGGHHHHHHHHHHHHHHHGGGGHHHHHHHHHHHHHHHHHHHHHHHHGHHGGGGGGGGGHGHHHHHHHHHHHGGGGGGGHHHHHHHGGGGGGHHGHHHHGHHHGGHGGHHGHHHHHHHHHHHGGHGHHHGGGGGGGHGHGGGGHHHHHHFGGFGGHHFGFGGHHHHEHHGHHHHHHHHGHGHHHHGGGFGFHGHHHHHHHHHGGGHHHHHHHGHFHGHHHGGGGGGHHHGGGGHGGGGGGGGGGFFFFFFFBBBA?
@M02197:102:000000000-ALU3V:1:1101:25797:22978 1:N:0:1
CAGTCAGGCCTTTCCTCCGCTTATTGATATGCTTAAGTTCAGCGGGTAGTCCTACCTGATTTGAGGTCAGAGAATGAAATAATTGTCTTACGACGACTGGAAGCAGAGCTCGAAGGGACATCAAGGCGTAGATAATTATCACACCGAGGATCCTCATACGAAAACCCAAGCTAATGCATTTGAGAAGAGTCAACTTGCGCCGACAACTTCCAAGTCCAAGGTTACACAAACGAATGTGTCGCCTTGAGAATTTCATGACACTCAAACAGGCATGCTCTTCGGAATACCAAAGAGCGCAAGGTGCGTTCAAAGATTCGATGACTCAC
+
CCCCBFFFFCFFGGGGGGGGGGGHHHHHHHHHHHHHHHHHHGHGGGGGGHHHHHHHGHHHHHHFGHHHHHHGHHHHHHHHHHHHHHHHHFHFGGGGGGGHHHHHHHHHHGHGGHGGGHGGGHHHHHHGGHGGHHHHHHHHHHHHGHHGFGHGHHHHHHHHGHGGHGHHHHHHHFFHHHHHHHHGHHHGHFHHGGHGGCGGGHHHHGFHGHHGHHFGHHHHHHHHHFGGHHHHHHHFFFGGHGGHHHHHHGFGHHGHHFEGGHGHHHGHHHHHHHHGGGEHHHHHHHGHHGHGGGGHGHHGGGGHGGGGGGGGGGFFFFFFDBAA>A
@M02197:102:000000000-ALU3V:1:1101:5976:23095 1:N:0:1
CAGTCAGGCCTTTCCTCCGCTTATTGATATGCTTAAGTTCAGCGGGGAGTCCTACCTGATCTGAGGCCAGAGTTACAAGTATGGTGTTATGAGCAGTGCTACAAGTCAACTCGACGAAACGTATTACGCCAGGCCACCATCACACCACTAACGCTTTTAAGGCGAGCCAGCAATAGGCAACGCCCAAATCCAACCAGCCGGGTAGAACCCGAAAGGTTGAGTCTCCATGACACTCAGACAGGCATACCCTCCGGAATACCAGAGGGTGCACGGGGCGTTCAAAGCTTCGATGATTCAC
+
AAA?AF11>ACFGFF31F11E00GH3D3B3DAGDDBDHHHH210/A///BFDDBGFFHGHH21F@/BC//0/1BBFED8#GF202BF7HH1FBEG0BGGB9BBBB>F2GB&B/FEE6@#BFFHFHFH:C/0C//?GFFGGC<DGGHHC1GHHCG?5GEGHC0<GHEBGG@1:GCG1EBC<90:1AB1F9CFF0ECEGGEGF22HFFF/:/1F1B0B4;GB9,BB#DB4F@FB919F9AGHG;BFF/EEA//FFHGHF11FGCGGFGGE0B0AA0E0113FGFBA1FFFFFD33A>111
@M02197:102:000000000-ALU3V:1:1101:4976:23100 1:N:0:1
CAGTCAGGCCTTTCCTCCGCTATTGATATGCTTAAGTTCAGCGGGTATCCCTACCTGATCCGAGGTCAACCTTAGAAATGGGGTTGTTTTACGGCGTAGCCTCCCGAACACCCTTTAGCGAATAGTTTCCACAACGCTTAGGGGACAGAAGACCCAGCCGGTCGATTTGAGGCACGCGGCGGACCGCGTTGCCCAATACCAAGCGAGGCTTGAGTGGTGAAATGACGCTCGAACAGGCATGCCCCCCGGAATACCAGGGGGCGCAATGTGCGTTCAAAGATTCGATGATTCAC
+
1>A>1@DBCABFFDFGG1AF00BEH3BDGFFHG2FG2G2FFFEE/A/1F21BFGCGFHGHHFFGE?GBGFHFHHFFF%FGFHGEEGGHH7G@F/AFBEEADGBG/EECG7HGFHGFGFFFFBBAG<FFFFGHHH@FCCFGFGFFFFFFFGHFFBCGHECCCGCG@EFEGB.FEFF?A@?A@AAG@A@GGGGECF9AFFFFC:C;A/:@0<C@HGFDDD;GGBBFFCCCAFFBGFFGF;F@F5CEEBFGBDFFHHCGGCGF?GGDF10AFA1113A3FGEFC11FFFFFAAA1A
@M02197:102:000000000-ALU3V:1:1101:6921:23073 1:N:0:1
CAGTCAGGCCTTTCCTCCGCTTATTGATATGCTTAAGTTCAGCGGGTATCCCCACCTGATCCGAGGTCAACCTGTAATATAAGGTGTTTAACGGCGACGGGCCTTCAAATCTGCTTAGCGAAAAGTTTCCACAACGCTGAGAGTCTGAAAAGCTCGGCCGAAGTCTTTGAGGCGCGCGGGACAGGGTCACCGCGGCACCCAATACCAAGCGAGGCTTGAGTGGTGAAATGACGCTCGAACAGGTGTGCCCTAAGGAATACCAAAGGGCGCAATGTGCGTTCAAAGATTCGATGACTCAC
+
AAA?AFB>BAFFGFF5EGECGGGHHHHHHHDFHHFHDFG5FGCD2EGGHD5GA2E?GHGH5FGGGEGHHHHGHHBFGFGHFHHG48DEHFGBE>EGGG9EE??FHHHHHHGHHHHHHGBCBFCBF9FHHHHHHHGGGGGGGCFCG00GGBHBFHHG@A:C@DCEBFBFFBECA?B?CFFFG0GFFEFBFGCGCGFFFAEDEGB1GGHEFFGHFBFGHHHEHFGFHFBFEAEECHGCDFDFFCG9F9FFBGD2GEFFAFGHHGFGEEE?FHGHGECCFGFFGGGGFEFCFD31@1A>1AA
@M02197:102:000000000-ALU3V:1:1101:14095:23195 1:N:0:1
CAGTCAGGCCTTTCCTCCGCTTATTGATATGCTTAAGTTCAGCGGGTAGCCCTACCTGATTTGAGGTCATAGTCAAAAGGTTGCGCGATGGCAGGTTCTAAGCAGTCATCACCACAAGGAAAGACGAAACTTATTACGTCTGACACTGATGTGGGATGTTCCACTAAGTCATTTGAGGCGAGCCATTGCTGGCAAATCACCCAAGTCCAATCCAACCAGTTCAAAAGAACTTGAGAGATTGAGATTTCATGACACTCAAACAGGCATGCCTTTCGGAATACCAAAAGGCGCAAGGTGCGTTCAAAGATTCGATGATTCAC
+
BCCCCFFFFBFFGGGGGGGGGGGGHHHHHHHGHGHHHGHHGHHGFGGGGHHHHHHHHG3FHHHHGHHHHHHGHHGFHHGGDHHHGGGGGGGHHGGHHHHHHHHHHHHHHHHHHHGHHHHHHHHHHHHGHGHHHHHHHGHHHHHHHHHGHHHHHHHHHGGHHHHHHHHHHGHHHHHGGGGHGHHGHHHHGHBHGHHGGGFGHFHGGFHHHHGGGHHHGHGGGHHHHHHHHHHHHHHGHHHHHHFGHFHHHGHHHHGHHHHGFHGHHHHHHGCGGHHHHHGHGHHHEDFGGHFHGGFCGHGGCGGGGGGGFFFFFFFBAAAB
@M02197:102:000000000-ALU3V:1:1101:22355:23579 1:N:0:1
CAGTCAGGCCTTTCTCCGCTTATTGATATGCTTAAGTTCAGCGGGTATTCCTACCTGATCCGAGGTCAACCTTGGTGCCGCCGGAGCGGGCTTGTGGGGGGTTTAGAGGCAGGACGCCGAGGGATCCCAATGCGAGGCTGATGCTACTGCGCAAAGGAGAGGGCCTTCGGGTCCGCCACTGGTTTTAGGGGCCTGCCGTGGCAGATCCCCAACGCCGGGCCACAGGGGCTCGAGGGTTGAAACGACGCTCGGACAGGCATGCCTCCCAGGATACTGGAAGGCGCCATGTGCGTTCAAAGATTCGATGACTCA
+
CCCCCFBFFCFFGGGGGGGGGGHHHHHFHGHHHHHHHHHFFGGGFEEHHHGGHGHHHHGHHGCGGGHGHHHGHGHHGHHGGGGGGG:GGGFGHG9HGGGGGGFGGGGGGGGGCFFFFFFFBFFFFFFFFFFFFFFFFFFFFFFFFFFFFFFFAFFEBBAEDAFFFFFGFA.EDFEHFFGFFFHFHFFFGEDFGGGFFGHHGHHGGEFGFGFFGGGGHHGFGHGHGGFGFGGHHGHHHHHGFFFEEGEA?GHHHHHHHHFFGGGHFBEHGF5GGFGHHDGGGGHHHHGGGGGGGGGGGGGGFFFFFFF?CCCB
@M02197:102:000000000-ALU3V:1:1101:16721:23719 1:N:0:1
CAGTCAGGCCTTTCCTCCGCTTATGATATGCTTAAGTTCAGCGGGTGTTCCTACCTGATCCGAGGTCAACCTGAGAAAATTTAAAGGTTAGACCGGCCCGACGAGACCTTGCAACTCCCCGCGTGCCTCGAAAGACTCGTTGCGAAGAGGGTCCCACGGACGCCGTCATTGTCTTTGAGACCAGTTGCGGTTACCCACAACGCGGTCCAACGCCCACCCCGAGGGGAGGAGAGAGGATAATGACGCTCGAACAGGCATGCCCACCGGAATACCAGTGGGCGCAATGTGCGTTCAAAGATTCGATGACTCAC
+
AABBBFFFBBFFGGGGGGGGCGGHHHGHHHFHHHHFBFGGHHFEE2E0FFHHHHHGGGHHDFFEEFFHHHHGHHGHHHHHHHHGGHGDHHHHHFEGFGGGGGFFCFGGHHFHGHHHHHHDCGGECGFHHGFGFFFFHHGHGGGGGFGGHHGGHHHHGGGGFFDFGGGGGGFFHFHFFFHFFGHGFGGFHHHHGGGFFFGGGGCFGHGFFGGGGGGEGGGGGHGEGHGHHHHHGHHHHHHHGGGGECHGHHHHHHHFHHGGGGGFGHHFGHHHHHFECGGGHHHHGGGGHGGGGGGGGGGFFFFFFFCBBBB
@M02197:102:000000000-ALU3V:1:1101:10423:23720 1:N:0:1
CAGTCAGGCCTTTCCTCCGCTTATTGATATGCTTAAGTTCAGCGGGTAGTCCCATCTGATTTGAGGTCTAAAATTTAGAAATGCACAAGTGCAGGTTGGTAGCGACTCTTGTACCATCCGGCTGCTGAGAAGCATCCTTGACGAATATCTTATCACGTCAAGTCAATCCGAGCAGTACAGAGATTGCTTATACATTTGAAGCGAGCTGTACAACACAGCAGCGCTCAGCATCCAACACCACAACATTTAAAATAAAATGAAGGGATTGAGGGATTCATGACACTCAAACAGATGTACCTCTCGGAATACAAAGAGGTGCAAGGTGCGTTCAAAGATTCGATGA
+
AABAADDFF?FFGFGGGCGGGGEHHFHHHFHHHBGHGHH5GHG?GCG?E3AFGFGHHBHHHGFFGHHEHGHHHFHHGGEDDHGHHFHH134BFEF1B2/?FHE///>/F4G3BGHHECEE?8EE0GGHEHHFHFGFHHHHBHDBDCDGFFHGFF<<?GHGGGHHEHHHHAGDCCF<DHFHDFCD2D2GGF2@GHHHB?G?CGC?;?4HFGGGGFFFEEAFFGG0?EDCFD9FHGGF?1EFEAEDFFFFHHGGD5DGHHGBG@CHF3GBGHHHHFHEHEEHGD1B3BF5ABHHGF3AAE2A23GHFFDD555BFGCBFCCHGGEGGGGFFFGFD@FFFCAAAA3
@M02197:102:000000000-ALU3V:1:1101:24241:23660 1:N:0:1
CAGTCAGGCCTTTCCTCCGCTTATTGATATGCTTAAGTTAAGCTGGTAGTCCTACCTGATTTGAGGCCAGATGTCAAGAAGTTACACACAAGGGTGTAGGGTATAGAAAGCAGACTATCGTCAAGTCCTGGCCACAAGCAAACTTGTGTCCTAAGCGAAATACTTATTACGCCTAGGGGAACCAGTCAAAGAATAATCCAGCTTACATTTTTAAGGCGAGTCAACTTGGCATTGACAAACGCCCACATCCAACATCCAAGCTCGGATTAACCAAACTTGGAGTTGAGGTTTTCATGACCCTCAAACAGGCATACTCTTCGGAATACCAAAGAGTGCAATTTGCGTTCAAAGATTCGATGAC
+
AAA11FFFFA11AFDGGF?E?A0F33D3GFFBEGBBFF22B1F11001BAA222101BCGFHFGFFEF/G0B1FGEGFG00DE2AFFGFEFH/>0B/111>BBFB2GDFBGHB0>FGGFFEGHE121F2BFHH1FGGF9<G78HGB>:;2192ECGHC-?<DGDGHHHBGFCGGGCC2GHGHHHFFDDF==13GFDGG1<#<GG2GE1F<GFG:;B/BFGD1F9HHGC1BBBF2FE0E</EEEHGGB1/2211@1/HGE?ECEDFG1B/>/1FB1BB1GEFG1FFFGFBHFGHFFGA/0GGHHDDG1GBHFFFB?CGEGDHFFHHGHGHCHFFHFAB1A0ACGBGB3B33AFBFCD?AAAA
@M02197:102:000000000-ALU3V:1:1101:21579:23733 1:N:0:1
CAGTCAGGCCTTTCCTCCGCTTATTGATATGCTTAAGTTCAGCGGGTATCCCTACCTGATCCGAGGTCAACCTTAGAAATGGGGTTGTTTTACGGCGTAGCCTCCCGAACACCCTTTAGCGAATAGTTTCCACAACGCTTAGGGGACAGAAGACCCAGCCGGTCGATTTGAGGCACGCGGCGGACCGCGTTGCCCAATACCAAGCGAGGCTTGAGTGGTGAAATGACGCTCGAACAGGCATGCCCCCCGGAATACCAGGGGGCGCAATGTGCGTTCAAAGATTCGATGATTCAC
+
CCCCCFFFFCFFGGGGGGGGGGGHHHHHGHHHHHHHHHHHHHHGGGGGHHHHHGHAHHHHGHGGGGGHHHHHHHFHHHHHHHHGGGGGHHHHHGGGCEEEGHHHHGGGGGGHGGHHHHHHGGGGGHHHHBHHHHHGGGGGGHHHGGGGGHHHHHHHHEFGGGGFGGGGGGGGGGGGGGGGGGGGGGGGGGFFFHHHHHHFFGFFFFFFHHHHHHFHHHGGHHHGGGGGFHFGGBFHGHHHGGGGGGFHEHHHHGHGGGGGGFDGHHG?GEGFGGGGGGGGGCC4FFFFFBBBAA
@M02197:102:000000000-ALU3V:1:1101:7971:23785 1:N:0:1
CAGTCAGGCCTTTCCTCCGCTTATTGATATGCTTAAGTTCAGCGGGTAGTCCTACCTGATTTGAGGTCTAAACTAAAAGATTATTAGAGTGGAGGGAGCGAAAACTTATTACGCATTCCACTTAGACATTAAAGACGAGCCGTAACCGGCAGCGTCCAAAACTCATATACAGAAAACTGCATATGAGAGTCTGTATGACACTCAAACAGGCATGCCTTTCGGAATACCAAAAGGCGCAATGTGCGTTCAAAGATTCGATGATTCAC
+
AAAAAFFBF3FFGGGGGFGGGFGFHHGFHHHHHHHHHFGHGH:GG9FFFFGHH:H::88G;B9HGG:GGHG79HHH8H8#BFEGHEHFG:F:7FEE?EE8G0E8HHFFF(:GCG1?56DFFH8EB#?FFG#GG3<FED/@GHDBA9GG?EE<E<BGFEFFEC5HHHHFGGF3FGEEE6FHFFFF7HHH98HHH:HHF7HFGHHGHGGBGFFFGG1A?EEFEHGHFF?CGGDE:CGHHFHGEE7GC8FGFGGGGGFFFBFFFBBBBB
@M02197:102:000000000-ALU3V:1:1101:7943:23829 1:N:0:1
CAGTCAGGCCTTTCCTCCGCTTATTGATATGCTTAAGTTCAGCGGGTAGTCCTACCTGATCTGAGGTCAAATCAAGAGTGCATTGACTGCGGTTTAGAGTGCAGACGGAGACAAATGATGTTTCGCCACACTAAGGCATTTAAGGAAGGCCAGAGGCGATCCCAAAGCTCAATGACGGTCAAAAAACCGCCAGAGAGAAGGTCTAATGACACTCAGACAGGCATGCCCTTCGGAATACCAAAGGGTGCAAGGTGCGTTCAAAGATTCGATGATTCAC
+
AAAAAF1111B1BGGFGFGGGGCHHHHHGHHHHHHHHHGHHHHCGGGG/FGHH:HGHHHHEBGFHGHHHH1C1FC;C0;4;2@2;81@F0E:E0:GGG1FGCF1CGDDFGA?B>1$1=22&B8FGA11?FCFGF@5#@F2/>FG#DC0<FC?HDCB2FB/EBFGGB>B44B??0,,G3?E=?#>;>:/B;C3:FHHFF33F(5;HG;HF9AF5A99FHEFH5G:%GE522GGHHHHHGGBFAGHG9GHGF2GGFCGF55GBGEFGBFFFFF53BA>A
@M02197:102:000000000-ALU3V:1:1101:8070:23865 1:N:0:1
CAGTCAGGCCTTTCCTCCGCTTATTGATATGCTTAAGTTCAGCGGGTATTCCTACCTGATCCGAGGTCAACCTTGGTAAAAGTTGTCGCCGAAGCGACCAAGACCGGGTCTGGAGTGCTAGCCTAGTACGTGCCCGAAAGCTCAGTGTACAGGAGTCCTCGCAGACGCCGTCATTATCTTTGAGACGGGTGGTGCCTAAACGGCCCTGCCGACGTCCAACAACAAGCCGGGCTTGAGGGGGGATAATGACGCTCGAACAGGCATGCCCCCCGGAATACCAGAGGGCGCAATATGCGTTCAAAGATTCGATGACTCAC
+
BABBBFFBFBFFGGGGGGGGGGGHGHHHHHHHHHHHHHHHHGHGGGGGHHHHHHHHHHHHHHHGGGGGHHHGHHFHBGGGFHHHFHHGHGEG:GGCG9CEHAFHHGGCD@FHH2BBFGFHFHHHFCB1GGFFHHGGG@FDHGFFGF;>DDGHGHGHHDHHGGGBAHBDFGGAGFFGBBBBF00AAFGGE;B?FBBFFFFFFDABFFEFF99@AFBGGFFGBGBAGFEGHEC=;HFFFFFF$HHHHHGGGGFEHGGFFHGHHHHDDFEE22HHFHCFHHHHHGGGCGHHHHGGGFCGGFFFGGGGGFFFFFFFBCBAB
@M02197:102:000000000-ALU3V:1:1101:11438:23954 1:N:0:1
CAGTCAGGCCTTTCCTCCGCTTATTGATATGCTTAAGTTCAGCGGGTATCCCTACCTGATCCGAGGTCAACCTTGTAAAAATATGGGGTTGAGGCCGGGCTGAAGGACCTTGCAACTCGGTACGTGCTTTGGAAAAGCTCATTGTACCGAGGGTCCAACAGACGCCGTCATTGTCTTTGGGACCGGTGTCCGCACCAGGGCGGCACCAGAGTCCAACACCAAGCCGGGCTTGAGGGTTGATAATGACGCTCGAACAGGCATGCCCCCCGGAATACCAGAGGGCGCAATATGCGTTCAAAGATTCGATGACTCAC
+
CCCCBFFFFAFFGGGGGGGGGGGHHHHHHHHGHHHHFGHHHHHGGGGGGHHFHHHHHGHHHHHGGGGHGBFHHHHHGFHEHHEHFHHGGGGEHHGF@EEFGEGFHHHEFGHHHHHHHHGGGHGGGHGFFHHFHHHFFGFHFFFGDFGFF;GGG;CGHHHEFFH-@DFFGGGFHGFHHFHHBEGFGGAFEFGGGGGGFFADDCFFFGGFFFEBGGFCFHF?AECECGEDFHHGEFFFFHFFHGGFGDDA<FGHHHGHHGHHGGGCGECHG5DEF5HHGA?GGCGHHGFCECGGGGGGGGGGGGFFFFFFFBA?BA
@M02197:102:000000000-ALU3V:1:1101:21341:23971 1:N:0:1
CAGTCAGGCCTTTCCTCCGCTTATTGATATGCTTAAGTTCAGCGGGTAGTCCTACCTGATTTGAGGCCAGATGTCAAGAAGTTACACACAAGTGTGTAGGGTATAGAAAGCAGACTATCGTCAAGTCCTGGCCACAAGCAAACTTGTGTCCTAAGCGAAATACTTATTACGCCTAGGGGAACCAGTCAAAGACTAATCCAGCTTACATTTTTAAGGCGAGTCAACTTGGCATTGACAAACGCCCACATCCAACATCCAAGCTCGGATTAACCAAACTTGGAGTTGAGGTTTTCATGACACTCAAACAGGCATACTCTTCGGAATACCAAAGAGTGCAATTTGCGTTCAAAGATTCGATGATTCAC
+
ABBAAFFFFBFFGGGGFGGCECEFHFHHFHFFGHHHHHGHFHFGGCEGGGFHFGHFHHHHHH5FCGGGHFHHHEHHFHHGHFGHHGHHG?FHHHHHHHHHGHHHHHHHGHFHHEHHHHHGGHGEHGFHHF3GHHEFGHHHHHHEGHF9HBHHHHBHCBGGGHHHHHGGHGG?FGDHFHFGGGGHHHHHHHHHHGGHHFGGFHGHHHFHFGHHHHGFGFGBHHGDHFGGHGFGGGHGGEFGG?DFEF3GEHGECF3CHGGGEEEEBHFHHHGHHGFGFCGGBHHHGGGFHHHGHHHFGHHGFHHDGFHHHFFGGF2GEEBGFGBFHHCFHHCHGHCFFHEFGGHGGGGGGGGGGFFFFDBFABBAA
@M02197:102:000000000-ALU3V:1:1101:15802:23973 1:N:0:1
CAGTCAGGCCTTTCCTCCGCTTATTGATATGCTTAAGTTCAGCGGGTATCCCTACCTGATCCGAGGTCAAGTCATGAAATTGCTTGCTGGACGCTGATCCGCCGGGGCTCCAAGAAGCGCAAATGTGCTGCGCGAGAAGCCGACGAGACCGCTGCCAATGACTTTGAGGCGAGTCCGCGCACGGAGGCGGGACAGACGCCCAACACCAAGCAGAGCTTGAGGGTGTAAATGACGCTCGAACAGGCATGCCCCACGGAATACCGAGGGGCGCAATGTGCGTTCAAAGATTCGATGATTCAC
+
A@AAAFFFFBFFGGGGGGEGGGGHGHHHGHHHHHGHHFHHGHHGGGGGHHHHHHHHHGHHHHHGGGGHHFHGHFHHHHHHGHHHHGGGGHHHGGGGGGHHHFFGGEFGGHGHHHHHHHGGGCFHHFF1FDFGGGGGGGHHHGGGGGGGGGGGHHGHHGGGGHGGFGGGGGHGGFGFGGGGHGHGGGGGGHGGGGEFFHGHEGHGGGFHGHHHGGGHHHHGGHHHHHHHHGGGCGGHGFHHHHHGFB0GGGGGHGHHHGHGGGFHEGGGGHGHHEGGGHGGGGGGGGGGFFFFFFF?AAAA
@M02197:102:000000000-ALU3V:1:1101:13244:23935 1:N:0:1
CAGTCAGGCCTTTCCTCCGCTTATGATATGCTTAAGTTCAGCGGGTAGTCCTACCTGATCTGAGGCCAGAGTTACAAGTATGGTGTTATGAGCAGTGCTACAAGTCAACTCGACGAAACGTATTACGCCAGGCCACCATCACACCACTAACGCTTTTAAGGCGAGCCAGCAATAGGCAACGCCCAAATCCAACCAGCCGGGTAGAACCCGAAAGGTTGAGTCTACATGACACTCAGACAGGCATACCCTCCGGAATACCAGAGGGTGCAAGGTGCGTTCAAAGATTCGATGACTCAC
+
AAABBFFF4AFFGGGGGFEGGGEFHGHGHHH6F5GGGHHFHHDCFE2A3FHHHHHHHHHHHHGHGAFEGHH5FBFHHEFF5FFFFGFHGFFGHFFHHGGHHHFHHHHFHHFGHGC?GGCEBGHHGHGGGG?/ECGFHHHHGFHHGHHHHHHHGFEHHFHFFFFCC?EHGHHHGHBCFGHHGCFFDEGGGEFGGGGEEGHHFHFHFFGGGGHHFFGFFFHHHHGFGFBFFFFFFFHHFHFHGFFFFGGEECGDHHFF1CCHHHCG1BCFGHGGCGFGGFGFGFGFFCB3@FFDAAA1A
@M02197:102:000000000-ALU3V:1:1101:15985:23789 1:N:0:1
CAGTCAGGCCTTTCCTCCGCTTATTGATATGCTTAAGTTCAGCGGGTATTCCTACCTGATCCGAGGTCAACCTGAGAAATAATAAAAGGTTAGACCGACCCGACGAGGCCTTGCAACTCCCCGCGTGCCTCGAAAGACTCGTTGCGAAGAGGGCCCCACGGACGCCGTCATTGTCTTTGAGACCAGTTGCGGACGAAGCCACAACGCGGTCCAACACCCGACCCGAAGGTTGGAGAGAGGATAATGACGCTCGAACAGGCATGCCCATCGGAATACCAATGGGCGCAATGTGCGTTCAAAGATTCGATGATTCAC
+
CCCCCFFFFCFFGGGGGGGGGGGHHHHHHHHHHHHHHHHHHFHGGGFGHHHHHHHHHHHHFHHGGFGHHHHHHHGHGHHHHGHHHHHHGHHHF<HHGGGGGGGGGGGGGGGHHHHHHHHHHGGGGGGGHHHGGHGGHHGHEHEHGFGFGGHGGGGGGGGGGGGDDGGBFGHHGHHHGHFHHFHHGFFGGGGDFFFHGGGGFFGFGGGHHHFHGGGGFGEE>GGGHHHGHHFHHHHHHHHHHGGHGGGGGFGEFEHGHHGHHFGHCGFAHHHHHHHHHHFGGGGGHGHHGGGGHGGGGGGGGFGFFFFFFFAA?AA
@M02197:102:000000000-ALU3V:1:1101:18886:24049 1:N:0:1
CAGTCAGGCCTTTCCTCCGCTTATTGATATGCTTAAGTTCAGCGGGTATCCCTACCTGATCCGAGGTCAACCTTAGAAATGGGGTTGTTTTACGGCGTAGCCTCCCGAACACCCTTTAGCGAATAGTTTCCACAACGCTTAGGGGACAGAAGACCCAGCCGGTCGATTTGAGGCACGCGGCGGACCGCGATGCCCAATACCAAGCGAGGCTTGAGTGGTGAAATGACGCTCGAACAGGCATGCCCCCCGGAATACCAGGGGGCGCAATGTGCGTTCAAAGATTCGATGACTCAC
+
BCBCBFFFFCFFGGGGGGGGGGGHHGHHHHHHHHHGHHHHHHHGGGGGGHHHGHHHHHHHHHHGGGGHHHHHHHHGGHHHHGHGFFGGHHHHHGGGGGGGGHHHHGGGGGGHGGHHHHHHGGGGGHHHHHGHHHHGGGGGFGHHFFGFFGHGHHHHHGHGGCFFFGGGGGFFGGFFGGGGFFFGGFGFFGGFEHHHHHFGEFGGGHHGHFGHHHFHHGHHHGFGGGEDFHGHHHGHHHHHGGGGGGGHFGHHHHHGFACGGGGHHHFGGGGHGGGGGGGGGGFFFFFFFBBAAA
@M02197:102:000000000-ALU3V:1:1101:18025:24080 1:N:0:1
CAGTCAGGCCTTTCCTCCGCTTATTGATATGCTTAAGTTCAGCGGGTAGCCCTACCTGATTTGAGGTCAAAGTCAAAAGGTTGCGCGATGGCAGGTTCTAAGCAGTCATCACCACAAGGAAAGACGAAACTTATTACGTCTGACACTGATGTGGGATGTTCCACTAAGTCATTTGAGGCGAGCCATTGCTGGCAAATCACCCAAGTCCAATCCAACCAGTTCAAAAGAACTTAAGAGATTGAGATTTCATGACACTCAAACAGGCATGCCTTTCGGAATACCAAAAGGCGCAAGGTGCGTTCAAAGATTCGATGATTCAC
+
BCBCBFFFFCFFGGGGGGGGGGGHHHHHHHHHHHHHHHHHHGHGGGGGGHHHHHHHHHGHHHHHGHHHHHHHHHHHEHGGFHHHGGGGGGGGHGGHHHHHHHHHHFHHHHHHHHHHHHHHHHHHHHHGHHHHHHHHHGHHHGHHHHHHHHHHHGGHHGHHHHHHHHHGGHHHHHHHGHGHHHGHHHHGHHHHHHHHGGGHGHHHHHGGHGGGGHHHHHHHGHHHHHHHHHGHHHHHHHHHHHHHHHHHHHHHHHGHHHGHGHHGFHGHHGGGGHHHHGHHGHHHGGGGGHHHFGGGGHGGGGGGGGGGFFFFFFFCCBBB
@M02197:102:000000000-ALU3V:1:1101:19201:24091 1:N:0:1
CAGTCAGGCCTTTCCTCCGCTTATTGATATGCTTAAGTTCAGCGGGTAGTCCTACCTGATTTGAGGTCTAAACTAAAAGTTTATTAGAGTGGAGGGAGCGAAAACTTATTACGCATTCCACTTAGACATTTAAGACGAGCCGTAACCGGCAGCGTCCAAAACTCATATACAGAAAACTGCATATGAGAGTCTGTATGACACTCAAACAGGCATGCCTTTCGGAATACCAAAGGGTGCAAGGTGCGTTCAAAGATTCGATGATTCAC
+
ACCCCFFFFCFFGGGGGGGGGGGHHHHHGHHHHHHHHHHHHH;GGGGGG<HHH;HHH99HHHHGGHHHHHHH9HHHHG9GGHH9HHGGH;HG9HG7778:GGGGEGHFGH:F5GGFGFGGGHHEFHHGGH7GHGFGGGGGGHGGGGHHGGGGGHGAHHHHHHHGHHHHHGHHHHHHHHHHHHHHHHHHHHHHHHHHHHHHGHGHHHHHHGHHHHHGGGGFHHHHHHGHHHHGHHGGHHHGGGGGGGGGGGGGGGFFFFFFFBBBBB
@M02197:102:000000000-ALU3V:1:1101:22905:24107 1:N:0:1
CAGTCAGGCCTTTCCTCCGCTTATTGATATGCTTAAGTTCAGCGGGTAGTCCTACCTGATTTGAGGCCAGATGTCAAGAAGTTACACACAAGTGTGTAGGGTATAGAAAGCAGACTATTGTCAAGTCCTGGCCACAAGCGAGCTTGTGTCCTAAGCGAAATACTTATTACGCCTAGGGGAACCAGTCAAAGACTAATCCAGCTTACATTGTTAAGGCGAGTCAACTTGGCATTGACAAACGCCCACATCCAACATCCAAGCGCGGATTAACCAAACTTGGAGTTGAGGTTTTCATGACACTCAAACAGGCATACTCTTCGGAATACCAAAGAGTGCAATTTGCGTTCAAAGATTCGATGATTCAC
+
?AAABFFFFBFFGGGGGGGGGGGHHHHHHHHHHHHHBGHHHHGGGGGGGHHHHHHHHHHHHHHHFHGGEEFHHBGGDFFGFBGFHHHFDGFH3@GGHHHHCHHH4BGB4EGFGFGGGGFHGHHFFD3BDBGEFCFFHF/?ECCDCG92GHGGFBFHGFC@CDFDGCFGFAC/<G?<<CGCDEDF=1FGFGHGGHCCGFC;CFCG8H?7H#:HD5BD?2FA@1@;BFGEBGF9B32<;E>C/GF5F9?3?BBGF3?E1A>>/1>44HFD?F1@E55GF@F3F23HGC?FGHFGAA5D535GFEHGGE5HDF5D5GFEEE35HHCHGFA5BHHHHFBHFF?GGGFGGGGGGGGGGFBFFFFFAA?BB
@M02197:102:000000000-ALU3V:1:1101:21282:24129 1:N:0:1
CAGTCAGGCCTTTCCTCCGCTTATTGATATGCTTAAGTTCAGCGGGTATTCCTACCTGATCCGAGGTCAACCTTGGTGCCGCCGGAGCGGACTTGAGGGGGGTTTAGAGGCAGGACGCGGAGGGATCCCAATGCGAGTCTGATGCTACTGCGCAAAGGAGAGGGCCTTCGGGTCCGCCACTGGTTTTAGGGGCCTTCCGTGGCAGATCCCCAACGCCGGGAAACAGGGGCTCGAGGGGTGAAACGACGCTCAAACAGACATGCCTCCCAGGATACTAGAAGGCGCCATGTGCGTTCAAAGATTCGATGACTCAC
+
BABB@4DC4>F4GGGGGGGGGGGHHHFHFHHHHHHHHHGHHHHGGGGGBGHHFF3FGHHHFFGGEGGH3G313FFE3?FBF//>>EEE?/;<E:B'6F9GG9A4GG#504A9.-;@;.#.9...;#.B9B99BF6/9#/:9FF5FF:F-BBA?;>0///;9A:#.;.#.E8?A=..,<3</<B)<..;-F///9?#C>;92DGF//9C<BEFDFF?/3;=('FACE?E@9%:91/@3(@311>:EF03EGB55HHFD5BAB102B23F5D5HHGD533F2AA2GB4G?GGGHGGGGGGGGGGFFFFBFFBBBAA
@M02197:102:000000000-ALU3V:1:1101:6602:24098 1:N:0:1
CAGTCAGGCCTTTCCTCCGCTTATTGATATGCTTAAGTTCAGCGGGTAGTCCTACCTGATCTGAGGCCAGAGTTACAAGTATGGTGTTATGAGCAGTGCTACAAGTCAACTCGACGAAACGTATTACGCCAGGCCACCATCACACCACTAACGCTTTTAAGGCGAGCCAGCAATAGGCAACGCCCAAATCCAACCAGCCGGGTAGAACCCGAAAGGTTGAGTCTACATGACACTCAGACAGGCATACCCTCCGGAATACCAGAGGGTGCAAGGTGCGTTCAAAGATTCGATGATTCAC
+
BABBBFFFF3CFGGGGGGGGGGGHGHHHHHHHGHHHGHHHHHHGGGECGHHHHHHGHHHHHHHHGGEGHHFGHFHGHHHFHHHHGGHGHHHHHHHHFGBGFHHH@F?FHG<HGFEGHHHGGGFHCHFFAGHGGECGEFFHHFHHEGFGGHHHGGGFGHHHFCGFHGGGGHGHHHHHGGGHGHDBHFHGFFFFFGGEFGGGGGHHGFBGCGGFFGHGHHHHHGFFFHHHHFFHHGHGEFGHEHH9AEGEEEE3HFGFFHHHF2HGHGHGHFGEGCEFGGFFGGGGGGFBFFFB5A3ABB
@M02197:102:000000000-ALU3V:1:1101:24313:24155 1:N:0:1
CAGTCAGGCCTTTCCTCCGCTTATTGATATGCTTAAGTTCAGCGGGTATCCCTACCTGATCCGAGGTCAAAAGTGAGAAAGTACGCTTTATGGGTACCAGTATAACGGCTTAGATCGCAAAATGTGCTGCGCTCCAAAGGCCAATATGCCGGCTGCCAATAATTTTAAGGCGAGTCCAGCCGCAGAGGGCAGGACAAACACCCATCACCAAGCAAAGCTTGAAGGTACAAATGACGCTCGAACAGGCATGCCCCATGGAATACCAAGGGGCGCAATGTGCGTTCAAAGATTCGATGACTCAC
+
BBBBBFFBFAFFGGGGGGGCEGFFFFHHGHHFBGHB5GBGFFHGGEEEFGFHHHGHHHGHGHHGCGFHHEHBGGHH:HHHHH;HGGGGGHHFFHCGHFHGFHHHHGE?ECEHHH:GHGGGGHHHFFEHEGGGGGG1GFGFEHHGHH<GHHGGGGGGHGHHHGHHGGHFGFHGGG@FGHHGGHHGGGEHGGGGHHHFFGEFGGHHHFGDFHGFGHFGHFFFHFHFBFFGBBBFGGCGHCE@GHBGA3EGEEDGGGFA5DBFABFCFAEEEAAFGBHEEECHGGCGDFGGGG4@55555AAAAA
@M02197:102:000000000-ALU3V:1:1101:6618:24089 1:N:0:1
CAGTCAGGCCTTTCCTCCGCTTATTGATATGCTTAAGTTCAGCGGGTAGTCCTACCTGATCTGAGGCCAGAGTTACAAGTATGGTGTTATGAGCAGTGCTACAAGTCAACTCGACGAAACGTATTACGCCAGGCCACCATCACACCACTAACGCTTTTAAGGCGAGCCAGCAATAGGCAACGCCCAAATCCAACCAGCCGGGTAGAACCCGAAAGGTTGAGTCTACATGACACTCAGACAGGCATACCCTCCGGAATACCAGAGGGTGCAAGGTGCGTTCAAAGATTCGATGATTCAC
+
BA?ABFF4CABFGGGGGGGGGGGHGFHHHHHGHFHGHGHHGHHGGGEEEHHHHHGHFH3FHHEHHGFGHHGHH9H8HFBGFFFF6GFFFFFGHHHGFGFHHGHHGGGHHFHHDHGCE>E?F8GDGFHFGGGGGFGEEDGHHHHFHDEGHFFHGGGHFHFGC<FGFGBHFHFHHHHHCGHHF0CGFHHGFGGGFFGGGCGHHHHGHGHFFEDGDFFF3CFHHFFGFHGEFFFGBFBFBBGHFHGHGA?GGGGHFHHCFFGHFHGEHG4FHGFGCCGHBCGFGBGGGGFFFFBFFAA?AA
@M02197:102:000000000-ALU3V:1:1101:12829:24314 1:N:0:1
CAGTCAGGCCTTTCCTCCGCTTATTGATATGCTTAAGTTCAGCGGGTAGTCCTACCTGATTTGAGGTCAGAGCTTAAAATATAGAGATTAGAGTGGACGGGTCAGGCAAATGACTTATCATGCCATCGTTCCACTAAGACATTTAAGACGAGCCAGGGTTAATGGCAGAACGTCCAAAGCACCAAAACAATCACTTAATGAAAAATGATCGGGTGAAGGTCTATATGACACTCAAACAGGCATACCCTTCGGAATACCAAAGGGTGCAATTTGCGATCAAAGATTCGATTATTCAC
+
A@ABBFF4CACBGGGGGGFGGCGH5G5FFFFHHHGFFHHHF5FA?EEAEGHHHHHHHFHHHHHHGHFFH2FGH9FHFHHFFGHGHGGHHGHGGFAFGFD<E6HGFFHHHHHHGHHHFHFD4FGHHEFEH9GFHGGGFGHFHGDFHHHHHGCCGGG3F11?GHHBGHGHGGGGH0FEFFBFGFEAGAGBGEGGCHHHFFFFFHHFBGGFHFGB@F;FGG1GEFDGGFGGHGEFC9FFFG1AEFGAB/E?EB222FAA01F0A0B131DAGAA00113BFAADABB113FB3FAAAAA
@M02197:102:000000000-ALU3V:1:1101:25786:24277 1:N:0:1
CAGTCAGGCCTTTCCTCCGCTTATTGATATGCTTAAGTTCAGCGGGTATCCCTACCTGATCCGAGGTCAAGAGTGTAAAAATGTACTTTTGGACGTCGTCGTTCTGAGTGCAAAGCGCGAGATGTACTGCGCTCCGAAATCAATACGCCGGCTGCCAATTGTTTTGAGGCGAGTCTACGCGCAGAGGCGAGACAAACACCCAACACCAAGCAAGGCTTGAAGGTACAAATGACGCTCGAACAGGCATGCCTTTCGGAATACCAAAAGGCGCAATGTGCGTGCAAAGATTCGATGACTCAC
+
BABBBFFFBAFFGGGGGGGGEGGHHHGHGHHGGHFHHHFHCFHFGCA?FFFHGHHFHHGHHGHFGGFFFGHHHDFFHHHHHHHFGEHGHHHGFF;EEE9GCEFFGHHHHHHFHBGHD<@DBCEBGHHFFBDG?EGDCE@HFGFF:GHG?DGG1DFFGHEGGFHFGAEEGFGGG?FGGCE@GEEFCFFF=GFBGFFBE?EEHFAFFFF@;EF4B43AGB@BFFB@;HHFF:FFFAFAAFFFFGBHGEGC11AA?F5A5DD2CHGBE2E?E5DCHECE?2EDBF5FGFFGFFFBFFFAA3AA
@M02197:102:000000000-ALU3V:1:1101:13425:24401 1:N:0:1
CAGTCAGGCCTTTCCTCCGCTTATTGATATGCTTAAGTTCAGCGGGTAGCCCTACCTGATTTGAGGTCTAACTAAAAGTTATTAGAGTGGAGGGAGCGAAAACTTATTACGCATTCCACTTAGACATTTAAGACGAGCCACAAGATGGCAGACGTCCAAAGCTCATACATAGAAAACTACGTATGAGAGGTCTTATGACACTCAAACAGGCATGCCTTTCGGAATACCAAAAGGCGCAATGTGCGTTCAAAGATTCGATGATTCAC
+
BCC@BFFFFAFFGGGGGGGGGGGHHHHHHHHHHHHHGHHH;HHGGC8GEHHHHGHHHHGHHHHHG8HHHHHHHHHHHHGHHHHHGGFFEFHHFE?EEGHGGGEGHFHHG?FFEGGGHGHHHF3B3FGFHHHA3EHHECHHHHHHHHHHGHGGHHHHHHHHHHGHGFHFHHHHHGHHHGGGGHHHHHGHHHGHHHFHHHHHGHGHGHHGHHHHHHEFGGGHHHHE5FCHHHGGGGGHHHHGGGGGGGFGGFGGFCFFFFFFF@BAAA
@M02197:102:000000000-ALU3V:1:1101:19382:24506 1:N:0:1
CAGTCAGGCCTTTCCTCCGCTTATTGATATGCTTAAGTTCAGCGGGTATCCCTACCTGATCCGAGGTCAACCTTAGAAATGGGGTTGTTTTACGGCGTAGCCTCCCGAACACCCTTTAGCGAATAGTTTCCACAACGCTTAGGGGACAGAAGACCCAGCCGGTCGATTTGAGGCACGCGGCGGACCGCGATGCCCAATACCAAGCGAGGCTTGAGTGGTGAAATGACGCTCGAACAGGCATGCCCCCCGGAATACCAGGGGGCGCAATGTGCGTTCAAAGATTCGATGACTCAC
+
BABBBFFFFBFFFGGGGGGCGCGHCDFHHFHFHHFHFHHHGHFGGG2EEFHHFHHGHFFHHHG1EEEGH:HHHHHGFHHHFGH?EEEBEGCEGG?ECFGFGFHFHGGGFGGHGGHHHHHHGGGGGGHHHHHHEGHGCFFFGHFGFGGGGHHEHHHGAGGGGGGFGGGGGFFFB@EFGFDGF?@?GGBGGGFFFFFFFFFFFGFFFGBGGHCFFHGHHHHHHGGCFFFFBGGGFHGHFFE8BFFGGGEEG2GGFA/FEEEEE0GHGFFE0GGG1F3GGGGAF1BFF3FFFA>>11
@M02197:102:000000000-ALU3V:1:1101:11215:24594 1:N:0:1
CAGTCAGGCCTTTCCTCCGCTTATTGATATGCTTAAGTTCAGCGGGTATCCCTACCTGATCCGAGGTCAAGTCATGAAATTGCTTGCTGGACGCTGATCCGCCGGGGCTCCGAGAAGCGCAAATGTGCTGCGCGAGAAGCCGACGAGACCGCTGCCAATGACTTTGAGGCGAGTCCGCGCACGGAGGCGGGACAGACGCCCAACACCAAGCATAGCTTGAGGGTGTAAATGACGCTCGAACAGGCATGCCCCACGGAATACCGAGGGGCGCAATGTGCGTTCAAAGATTCGATGATTCAC
+
3AAAAFFFBAFFGGGGGGGGCEEHHHHHHHGHHHHGHGHHHHHGGGEGHHHHGHHHHHHGHHHGGEGHHHHHHHHHHHHHHHHHHHGHHGHHGGGGGHHFHGGDEGGGFEGFFGGFHHGGCFDHHHEFGGHFGFFFGGHHHGCGGGGGGGGGHHHHHHGHHHHGGGGGFFEGGGFGDCGGGDBGGGGGHHHHGFFFFHEGGFHGHGHGEFGHHHHHHFF8EHB)HFFHHGGGGGHFGHHHHBGHHHGGGGCF3HFFHGHGGGGHGCGGGHHFHFEEGHGGF5CGGGGGBFFFFBFBBBBB
@M02197:102:000000000-ALU3V:1:1101:7192:24611 1:N:0:1
CAGTCAGGCCTTTCCTCCGCTTATTGATATGCTTAAGTTCAGCGGGTATTCCTACCTGATCCGAGGTCAACCTTGTGCCGCCGGAGCGGACTTGTGGGGGGTTTAGAGGCCAGAAAGTCCCGTGTGCTCCCGATGCGAGGCGAATGCTACTACGCAAAGGAAGGGCCGCGACGGGTCCGCCACTGGTTTTGGGAGACTACAAGACTGTAGGACTCCAACACCAAACCACGAGGGCTTGAGGGTTGAAACGACGCTCGGACAGTCATGCCTCCCAGAATACTGGAAGGCGCAATGTGCGTTCAAAGATTCGATGACTCAC
+
ABBA?FFFF?FBFG5BAAA2EGEFFHHHCFGBFFGHHFGFHH5EEEEEHHFHFHHFGHEHBHFEECDGHFGGHGF5GB5E/EEGGG/>EGE/GGEEEGC/BBB?F:FFBAEEGFGFFFFB;4:F5BFFEE/-5-9.;AB/;/;BBF0BFF#FF99A>=FFF9.?A9:--=<-<-B2/@>0DFEC?@F@9E0BD2EB21>1GFBF4:92BB01BFFEF//?/?0AA/96EAHEFFBCFG0FFDF@1///E??EAA/E11FAD11F1//EA00FEFDEDF2D10GEAA00CHFFA0E0B11333FGAB1>13BB11>111>
@M02197:102:000000000-ALU3V:1:1101:7296:24741 1:N:0:1
CAGTCAGGCCTTTCCTCCGCTTATTGATATGCCTAAGTTCAGCGGGTATCCCTACCTGATCCGAGGTCAACCTTAGAAATGGGGTTGTTTTACGGCGTAGCCTCCCGAACACCCTTTAGCGAATAGTTTCCACAACGCTTAGGGGACAGAAGACCCAGCCGGTCGATTTGAGGCACGCGGCGGACCGCGATGCCCAATACCAAGCGAGGCTTGAGTGGTGAAATGACGCTCGAACAGGCATGCCCCACGGAATACCGAGGGGCGCAATGTGCGTTCAAAGATTCGATGACTCAC
+
BBBBAFFBCAFFGGGGGGGGGGGHHHHFHHHHGHHHGHHHGHGGGGGGHFHHHFFHHGHHHEHGGGFHFHHHHHHHHHHHHGEGFEGGH;HHHGGGFFGFFHHHHGGGGGGHGGHHHHHHGGGGGEHHHFGHHHGGFGFGGHFHGGGGEHFFHHHDACCCCGFGGGGGGFBGD@EFGGGGFFBGDEFFFFFHEBFFGF3GFGGGGFBGGGFBHFEBFGFHHHHCGFGGHHGGFFFDHGHHGFCGFGHHHHHDFDEGFH?GGGGFFHFCGGGGGGFFFFGEFGFFFFB55?BAA?
@M02197:102:000000000-ALU3V:1:1101:17493:24746 1:N:0:1
CAGTCAGGCCTTTCCTCCGCTTATTGATATGCTTAAGTTCAGCGGGTAGCCCTACCTGATTTGAGGTCAAAGTCAAAAGTGCGCGATGGCAGATTATGAGCAGTCATCACCACAAGGAGAGACGAAACTTATTACGTCTAACACTGATGTGGGATGTTCCACTAAGTCATTTAAGGCGAGCCATTGCTGGCAGACGCCCATGTCCAAGTCCAACCAGGTCAAAAACCTAGGAGGATTGAGATTTCATGACACTCAAACAGGCATGCCTTTCGGAATACCAAAAGGCGCAAGGTGCGTTCAAAGATTCGATGATTCAC
+
CCCBCFFFFCFFGGGGGGGGGGGHHHHHHHHHHGHHHHHHHHHGGGGGGHHHHHHHGHHHHHHHGHHHHHHHGHHHHHHGHGGGGGGGGGHGGHHHHHGHHHHHHHHHHHHHHHHHHHHHGGHGGHHGHHHHHHHGHGHGHHHGHGHHHGGHGHHGHHHHHGGHHGGHHHGHHGGHHHGHHHHHHFHHHGGGGGHHHGFHHHHHGHHGGGGHGHGHHHGGGGHGGGHHHHHHEFHFHHFHFFFFHGBGGADEHHHFFHHHHHHHHHGGGGHGBHFFFGHHG?GGGGFHHHGGGGHGGGGGGGGGGFFFFFFFCCCCB
@M02197:102:000000000-ALU3V:1:1101:11074:24850 1:N:0:1
CAGTCAGGCCTTTCCTCCGCTTATTGATATGCTTAAGTTCAGCGGGTAGTCCTACCTGATTTGAGGCCAGATGTCAAGAAGTTACACACAAGTGTGTAGGGTATAGAAAGCAGACTATTGTCAAGTCCTGGCCACAAGCGAGCTTGTGTCCTAAGCGAAATACTTATTACGCCTAGGGGAACCAGTCAAAGACTAATCCAGCTTACATTTTTAAGGCGAGTCAACTTGGCATTGACAAACGCCCACATCCAACATCCAAGCTCGGATTAACCAAACTTGGAGTTGAGGTTTTCATGACACTCAAACAGGCATACTCTTCGGAATACCAAAGAGTGCAATTTGCGTTCAAAGATTCGATGACTCAC
+
BBBBBFFFFBFFGGGGGGGGGGGHHHHHHHHGGHHHHHHHGHHGFGGGGHHHHHHHHHHHHHHGGHGGHHHHHHHHHHFHHHHHHHHHGGGH@4BGHHHHGGHHHHHHHHHHFHHHHHHHHGFFFHFHHHFGFGGHHHHGGGGGHFHHHHHHHHHHGGFGGHHHHHHHHHHHGGHGGHGHHGGHHHHHHHHHHHHHHHGDF1G?CGHHGHGHHGGFGGFGBFHHHGHGGGHGGHHGGGGGGGFFHHHHHHHHFGGDHGGCGEGFHHGHHHEFHHHFFGFHHHHHHHGGFGHHHHHEHHHEGFHHHHGHHHFF5HGGGGHGHHHHEFGHFHHGHHHHHFGGGGGGGFFGBFGFGFFFFFFFAAAA?
@M02197:102:000000000-ALU3V:1:1101:11284:24849 1:N:0:1
CAGTCAGGCCTTTCCTCCGTTATTGATATGCTTAAGTTCAGCGGGTAGTCCTACCTGATCTGAGGCCAGAGTTACAAGTATGGTGTTATGAGCAGTGCTACAAGTCAACTCGACGAAACGTATTACGCCAGGCCACCATCACACCACTAACGCTTTTAAGGCGAGCCAGCAATAGGCAACGCCCAAATCCAACCAGCCGGGTAGAACCCGAAAGGTTGAGTCTACATGACACTCAGACAGGCATACCCTCCGGAATACCAGAGGGTGCAAGGTGCGTTCAAAGATTCGATGACTCAC
+
BBBBBFFFFBFBGGGGGCEAFECGHHHHHHFEDGHHHHGHHHEEEAEFGGFHFHHHHHHFFDDGFFGGHHGAFGHHHH6E@GHFGFGFDHH9FHHHHEHHFHH9FHHFHGHFHGGGGGCFGGHGEHFEEDGGA=?FDF@CBGFGFCGFHHFDHHHHHHEG1FBFGGFHHHFGGHEFBCGGF@HFHGCHGEF9EECEGFGFCHHHEGGGGHDBDHHGCHGHGFFFFFBFFGHFFHFHHHGDFHEGFGGGEFHGHHHGBGCFAHGGFFHHHGCEEGGCFFFFBGGGFFFDFFFDABA33
@M02197:102:000000000-ALU3V:1:1101:21677:24820 1:N:0:1
CAGTCAGGCCTTTCCTCCGCTTATTGATATGCTTAAGTTCAGCGGGTAGTCCTACCTGATTTGAGGTCTAAACTAAAAGTTTATTAGAGTGGAGGGAGCGAAAACTTATTACGAATTCCACTTAGACATTTAAGACGAGCCGTAACCGGCAGCGTCCAAAACTCATATACAGAAAACTGCATATGAGAGTCTGTATGACACTCAAACAGGCATGCCTTTCGGAATACCAAAAGGCGCAATGTGCGTTCAAAGATTCGATGACTCAC
+
BBBBBFFFFBFFGGGGGEFGFGFHHHHHHHHHHHGHHHHFEG<GGGG9+HH89HHHHHFGHHHFGHH99HHGGHHHHHDBDHGHHGHHFGF7;GFG?FD8FGEGGF<FHFHHG#6G)4?/DFHF1D2GE>'BGFFDGGCFGGDEE?FFCGEDGGHGHHFFGFFCFHHHFFHGHHHHHHGHHHGHEHGGFGEHHHGFGFFGFFFBGEFGHFHG1HHFGFFHGHHHDEE;GGGGGAGHHGHGGGGHGGFGF5GGGFFBFFFFDA?BBA
@M02197:102:000000000-ALU3V:1:1101:15029:24823 1:N:0:1
CAGTCAGGCCTTTCCTCCGCTTATTGATATGCTTAAGTTCAGCGGGTAGTCCTACCTGATTTGAGGCCAGATGTCAAGAATTATACACACAAGTGTGTATGGGTATAGAAAGCAGACTATTGTCAGAGTCCTGGCCACAAGCGAACTTGTGTCCTAAGCGAAATACTTATTACGCCTAGGGGAACCAGTGCAAAGACTAATCCAGCTTACAATTTTAAGGCGAGTCAATTCATCACTGACAAACGCCCACATCCAACATCCAAGCTTGTATTAACCAAACTTGGAGTTGAGGTTTTCATGACACTCAAACAGGCATACTCTTCGGAATACCAAAGAGTGCAATTTGCGTTCAAAGATTCGATGATTCAC
+
ABBAAFFFFBFFGGGGGGGGGGGHGHHHHHHHHHHGHFGHGGHGGGGGGHGHHHHHHHGEGHFHGHGEHHHGHHHHHHGHHHGHHHHEHGGGHHHGHHHHHGHFFHHHGHHHHHFHEGGHHGHHGFFHHHHHHGGF3FHHGEFGGGHGHGHGHHGEFGHFFGGG9HHHHHHHHFHGHGGHHHFGGFHGHGHBFHHHGGHGEGHHGH6HHBFFDFFGFFB09FCDFGGGGFFGG6GGFFFE<</ED/GB1@FB/2GB1FEGHDFCF1GFB2DGHHEHGD@BFEGBHFB10F?GHG1D1FA2ABFFF0FHFHHF2FDDAF//ACHFFFG1AC1FDBGGA311BHEEAB1CFFGGGGFEA1BFFF3D?AA>1
@M02197:102:000000000-ALU3V:1:1101:20304:24945 1:N:0:1
CAGTCAGGCCTTTCCTCCGCTTATTGATATGCTTAAGTTCAGCGGGTATCCCTACCTGATCCGAGGTCAACCTTGGTAAAAAGTGTCCCGAGGGACGGTGACCGGCGCCTGGACTTCTAACCATGTACGTGCCCGAAAGCTCAATGTACAGGAGTCCTCACAGACGCCGTCATTATCTTTAGGCGGAGCACAACCGTTAAGGCCGCGCTGACGCCAACAACAAGCCGGGCTTGAGTGGTGATAATGACGCTCGAACAGGCATGCCCTTCGGAATACCAAAGGGCGCAATGTGCGTTCAAAGATTCGATGACTCAC
+
BABBBFFFFBFFGGGGG4FGGGGHHHHHHHHGHGHHHHHHHHHGFGGGHHHHHHHHHGHHGGFGGGGGHHHHHHHHHGHHHHGDGHHHHGGGGGGGFG>F9FHGEGGGGGHHHGHHHHHFHHHHHHHGHFHHHHGGGGGHHHHHHHHHHFFGGGHGFHHHHHHHHGGGGGFHHHFGHHHFGGFGGGHFFGGGGGFFFA1GDBGGGGFFGFFCFHFHFFHHGFFGFFHGHHHGFHHFFGHHHHHEGFDGGGHGHFGHHHHGHGGGGGGGHHHHHHHFGHHGGFEGHGHHFGGGGBGCGGGGGGGFBFFFFFBBBAA
@M02197:102:000000000-ALU3V:1:1101:24427:24953 1:N:0:1
CAGTCAGGCCTTTCCTCCGCTTATTGATATGCTTAAGTTCAGCGGGTATCCCTACCTGATCCGAGGTCAACCTTAGAAAAATGGTGTTTAACGGCGAAAGACCACCCATCGAAACACGCCAGCGAAAAATGTTTCCACAACGCAAGGGTTTGATGAGTACCAGCCGGAAGAATTCAAAGGGTGCAGGACTTTCTTTCGAAAATCCCACAAATCCCTCAATACCAAGCTAGGCTTGAGTGGTGTAATGACGCTCGAACAGGCATGCCCCCCGGAATACCAGAGGGCGCAATGTGCGTTCAAAGATTCGATGACTCAC
+
BBBBBFFFFBFFGGGGGFGAEGGHHHBGHHHHHHGHHF5GHHHGGC2EGHFHHHHHHHHHHHHGGGGHHHGHGHHHHHHEHHHHGHHDHGHHGDGGGGGGHHHHHGGGHHGGGGGHFGGGGGGGGFGGGHHDHHGHHHGHG?GGFFFEGHFGHHGHFFCCGFCEFFFFFGFGGGGGFGGGFFF?FFGGEFFFGFGGGGGGGFFFFFFGHHHGGGHGHGFFFGHHFGHHFGHFFHHHGHG<0HHFHFFAGGEGGHGHHFFFHHGCGECGGHHHHHHHHHGCGGGFDFHHHGGGEG4GGGGGGGGGFFFFFFFBAAAA
@M02197:102:000000000-ALU3V:1:1101:5821:25091 1:N:0:1
CAGTCAGGCCTTTCCTCCGCTTATTGATATGCTTAAGTTCAGCGGGTATTCCTACCTGATCCGAGGTCAACCTGTAAAAGTTTTGGGGGTTTTACGGCAAGAGTCCCTCCGGATCCCAGTGCGAGACGTTAAGTTACTACGCAAAGGAGGCTCCGGGAGGGTCCGCCACTACCTTTAAGGGCCTACGTCAAACCGTAGGGCCCCAACACCAAGCTGGGCTTGAGGGTTGAAATGACGCTCGAACTAGGATGCCCGCCAGAATGCTGGCGGGCGCAATGTGCATTCAAAGATTATATCATTCAC
+
AB?A?FFCCAFFFGFGGBECCE2DB5F66DG5DFEFFHHHF5DEE?AEFGDFGHFFBECFHFHCEGE2FE3FF?FGDG'8B@FE/ECCGE9F;<3F6/>/8C*;F3GGF?A/#7@H$:G0GB/<C/CA;%C5G@8HD9#;-@EC5H;GHCE7GFD@./;:@AGG?C<@DBBFFFGB0;B11A/90BFF?/>+:/;;/9FFCAB?/<?EEF1AFFFFFFEGEE>BF6FF1GF/BB)FD;/;B+BF21000>//EA112A22B0AEA0AA0A0A1A31A1A1GBB3G33EA33B333B3FA11AA
@M02197:102:000000000-ALU3V:1:1101:7484:25005 1:N:0:1
CAGTCAGGCCTTTCCTCCGCTTATTGATATGCTTAAGTTCAGCGGGTAGTCCTACCTGATCTGAGGTCAGAGATAGAGATGGTCATTAGAGTGGCTCACGAAACTGAGACGTTTTCCACTTAGTCATTTAAGGAAGGCCAGAGGCGATCCCAAAGCACGCGCCGCGGTTCAGAAAACCGGACGGGTGAGGTTCTAATGACACTCAGACAGGCATACCCTTCGGAATACCAAAGGGTGCAAGGTGCGTTCAAAGATTCGATGATTCAC
+
AABA3FBFFAFFGGBGB4AEAGEFGHDGEGGHHHHGHGFFFBHFEGAEFGHHHHHHHHHGGHHGGFHGGFEGFGH@DGHFHHGHGFHHHDGEFGEHHHGHHCFCHGCGHFE/FFGHHGGGHFG6GGDDFHHHEHFGBCG1FFHGEGHHGGGCBF8FGGGDEGFEGGHFFGFCGGGGHGFFE0AE1GFHGF5BFFHHHFHHHHHHHGHHFEBGFGFGGGGFGHGHHHHFFFGEFFGHFDGF?CGGHGGGFFFFEGBFFFD5B5AA?AA
@M02197:102:000000000-ALU3V:1:1101:12555:25191 1:N:0:1
CAGTCAGGCCTTTCCTCCGCTTATTGATATGCTTAAGTTCAGCGGGTAGTCCTACCTGATCTGAGGCCAGAGTTACAAGTATGGTGTTATGAGCAGTGCTACAAGTCAACTCGACGAAACGTATTACGCCAGGCCACCATCACACCACTAACGCTTTTAAGGCGAGCCAGCAATAGGCAACGCCCAAATCCAACCAGCCGGGTAGAACCCGAAAGGTTGAGTCTACATGACACTCAGACAGGCATACCCTCCGGAATACCAGAGGGTGCAAGGTGCGTTCAAAGATTCGATGACTCAC
+
CBCCCFFFFCFFGGGGGGGGGGGHHHHHHHHHFHHGHGGFHGHGGGGGGHHHHHHHHHGHHHHHHGGGHHHHHHHHHHHGGHHHFGHGHHHHHHHHFGHHHHHHHHHHHFHHGHGGGGGGGHGHHHHGHGHHHHGHGHHHHHHHHGHHHHHHHGHHHHHHHEHGGGGHHHHHHHHHHHHGHHGGHHHHGGGGHGGGGGGHFFHHHGHGGFGHHHHHGHHHHGFGFFHHGHFHFHHHFFHGHFHHGEGGGGCGGHHHHHHGHHHGHHHHHHFGGGGHGGGGGGFCBGFFFFBFFBBBBB
@M02197:102:000000000-ALU3V:1:1101:7194:25197 1:N:0:1
CAGTCAGGCCTTTCCTCCGCTTATTGATATGCTTAAGTTCAGCGGGTATTCCTACCTGATCCGAGGTCAACCTGAGAAATAATAAAAGGTTAGACCGACCCGACGAGGCCTTGCAACTCCCCGCGTGCCTCGAAAGACTCGTTGCGAAGAGGGCCCCACGGACGCCGTCATTGTCTTTGAGACCAGTTGCGGACGAAGCCACAACGCGGTCCAACACCCGACCCGAAGGTTGGAGAGAGGATAATGACGCTCGAACAGGCATGCCCATCGGAATACCAATGGGCGCAATGTGCGTTCAAAGATTCGATGGATTCAC
+
AABBAFFFF?FFGGFFFGECEEEHHHFHHHCFFFHHGFHFHGHCFGGGHHGHHGFFHHHEHHAEFAEGHHGFFHFGFGHHHFHGHHFHGHEHFEGHEEEEGFFGEE?/CFHHHFH<HGHHGGFCGCCGHHBBFGFFFGFHGHGHGGGG?EG@GFGGGGA@GCCGGCGBFFHHHGFFGFEFGFFFFFFFFFFFCAGHGGFFFGGCCCGHGCHFBB<?GGEEHFCFFFHGGHHHHFHHHHHHHFFCFGGGGHHAFHHHHHFHFFGHCCGGFGDFHGHGBHGAEEA0FDBHEEEECCGGFGFG1A1BAFFFFFDAAAAA
@M02197:102:000000000-ALU3V:1:1101:6300:25295 1:N:0:1
CAGTCAGGCCTTTCCTCCGCTTATTGATATGCTTAAGTTCAGCGGGTATTCCTACCTGATCCGAGGTCAACCTTGTGCCGCCGGAGCGGACTTGTGGGGGGTTTAGAGGCCAGAAAGTCCCGTGGGCTCCCGATGCGAGGCGAATGCTACTACGCAAAGGAAGCGCCGCGACGGGTCCGCCACTGGTTTTGGGAGACTACAAGACTGTAGGACGCCAACACCAAACCACGAGGGCTTGAGGGTTGAAACGACGTTCGGACAGGCAAGCCTCCCAGAATACTGGAAGGCGCAATGTGCGTTCAAAGATTCGATGATTCAC
+
AAAA1FFB11BFGGGFGFEFGGGHHHBHFCHHHFFDGHHHHHHGGGEGGHHDGHHHHHG1GHEEGGEGHGF0>FEGHB1>//>EG//>EE/>FG:GEE9?29@E9FG;/5FFBBBF40BF8:EB=?:BFAE4.-9BAA@.@@0;@9,FEBF9/;0F;;/9.99#AEB>-;.-@@3#;</<1@:</F9ABFCDF22F2HHFGFFBFFB??FB?<%/;FFFFFCHFFFEG991EF@9GGAFFHFFGFF?E>1?@A1A?BEFHGBFA311?ECBEG5GBHGFBB33EGGGEGDBF22GGHGGGGGFGEFEFFFFFB53AA>A
@M02197:102:000000000-ALU3V:1:1101:12205:25336 1:N:0:1
CAGTCAGGCCTTTCCTCCGCTTATTGATATGCTTAAGTTCAGCGGGTAGTCCTACCTGATTTGAGGTCTAAACTAAAAGTTTATTAGAGTGGAGGGAGCGAAAACTTTTTACACATTCCACTTAGACATTAAAGACGAGCCGTAACCGGCAGCGTCCAAAACTCATATACAGAAAACTGCATATGAGAGTCTGTATGACACTCAAACAGGCATGCCTTTCGGAATACCAAAAGGCGCAATGTGCGTTCAAAGATTCGATGATTCAC
+
1>AAAFB1BAFFGFGGGCE?EEEHHHBGF3FFHHFHGGHHHH0FEGEG0GHH9-F;HH9HHB8FG97HHHHH9HHHHBG1DGHH98HFH7G8;HG'.EE8F<E1FG*#F7#>#EGF92E4GF7FGHGBF75DD9FB?CGEAHEEEE>BECEEE<GEC21F@F5<BGFH32HHFFGHHHHHGHHFGGGHFDBBFGHGFFGDFFHHHHHHHHGHGHGAEBFFHHHGDEEGBBCGGGGHFDF$EA1F1GGGGGCGGGFFBFFF3A1AAA
@M02197:102:000000000-ALU3V:1:1101:8341:25306 1:N:0:1
CAGTCAGGCCTTTCCTCCGCTTATTGATATGCTTAAGTTCAGCGGGTAGTCCTACCTGATCTGAGGTCAAATCAAGAGTGCATTGACTGCGGTTTAGAGTGCGGACGGAGACAACTGATGTTTCGTCACACTAAGGCATTTAAGGAAGGCCAGAGGCGATCCCAAAGCTCAATGACGGTCAAGAAACCGCCAGAGAGAAGGTCTAATGACACTCAGACAGGCATACCCTTCGGAATACCAAAGGGTGCAAGGTGCGTTCAAAGATTCGATGATTCAC
+
>AAAAFFFFBFFGBGGFGCCGFGHGHBGBHHHGFHEFHHHHHHGGGAEA3FFHHHHGHH:HHHGH89FHHGH9HGFHA:FF9HHHF5GGFGGGEEHGCFGFGCEGGGGEEEFGF+B?GFBB<33BFFFAGH6HEF2HGHBFHHHFHHGGHHHHGHGE@./CD1G<FGEGFHHFCEFDEB$FHFGGHEFFE1@?HGFHGGHHGDFFGGBH9HFFFFFFFF#GFFBFF79G9HGDFEFFHGEFGAA1%A1100AECG1GBDF33EB1FC3DFFBAA1>1
@M02197:102:000000000-ALU3V:1:1101:19042:25359 1:N:0:1
CAGTCAGGCCTTTCCTCCGCTTATTGATATGCTTAAGTTCAGCGGGTATCCCTACCTGATCCGAGGTCAAGTCATGAAATTGCTTGCTGGACGCTGATCCGCCGGGGCTCCAAGAAGCGCAAATGTGCTGCGCGAGAAGCCGACGAGACCGCTGCCAATGACTTTGAGGCGAGTCCGCGCACGGAGGCGGGACAGACGCCCAACACCAAGCATAGCTTGAGGGTGTAAATGACGCTCGAACAGGCATGCCCCACGGAATACCGAGGGGCGCAAGGTGCGTTCAAAGATTCGATGATTCAC
+
A?ABAF5FFBFFGFGGGGGGGG?GCFFHHFGHHHFHHAGFDHHG?EEEC553FHHHHBHHFGHGCGGHH@FE5GFFFFFDGHGGH:FDAFFD/E1AF:DB;/E;@AEG//F#EFFFFFDCCGGFHA;<FGHC@CCDGEA/.?C@@G@:CEGGG@E0GGD=.0;9HFGGGEHCCCGGGCA9//A/GGDCBBBBFFE@EBEBBFHFDADGA3D9BBFB3FF11FFFFFF9FGG77EBEEF933HFFF5GGGE?FFGHHG1HEAE2DAFECGHGBA2E2FFGFCGFGGEGGFFD5FFFAAAAA
@M02197:102:000000000-ALU3V:1:1101:10935:25320 1:N:0:1
CAGTCAGGCCTTTCCTCCGCTTATTGATATGCTTAAGTTCAGCGGGTATCCCTACCTGATCCGAGGTCAACCTTAGAAATGGGGTTGTTTTACGGCGTAGCCTCCCGAACACCCTTTAGCGAATAGTTTCCACAACGCTTAGGGGACAGAAGACCCAGCCGGTCGATTTGAGGCACGCGGCGGACCGCGATGCCCAATACCAAGCGAGGCTTGAGTGGTGAAATGACGCTCGAACAGGCATGCCCCCCGGAATACCAGGGGGCGCAATGTGCGTTCAAAGATTCGATGATTCAC
+
BABCCFFFFBFFGFGGGGGGGGGHHHHHHHHHHHHHHHHHFHHGGGEFHEFHHHHHHHGHHHHGGGGHHEGHHHHHHHHGHHHFGGGGHHHHHGGGGGGGGHHHHGGGGGGHGGHHHHHHGGGGGHHHHHHHHHGGGGGFFFFGGGGGGGHGHHGHHHGEGGFFGEFFGFFEGGGGGCGGDGFFFGGGGFGGFFHHHHHFFFGGFHGGFGHGBHHHHFHHHFBFGGGGHHGHFGHFFGHHGGGGGGGHHHHHHHHCEE2EE2AFGHHGGFCHGGFGGGGFGGFFFFFFFAAAA3
@M02197:102:000000000-ALU3V:1:1101:16263:25418 1:N:0:1
CAGTCAGGCCTTTCCTCCGCTTATTGATATGCTTAAGTTCAGCGGGTATTCCTACCTGATCCGAGGTCAACCTGAAAAATATATAAATGGTTGGCCGGGTCCCCGAGACCTTGCGACTCGACGCGTGCTCCGGAAAGCTCAGTGCGAAGAGGGTCCCACGGACGCCGTCATTGTCTTTGAGACCAGTTGGTCCCCGGGGGGAGCCAACGCGGTCCAACACCAAACCCCGGAGGGTTTGAGAGAGGATAATGACGCTCGAACAGGCATGCCCTTCGGAATGCCAAAGGGCGCAATGTGCGTTCAAAGATTCGATGACTCAC
+
1>A1>DFFBAFBDFGGGGGG?EEHDGFGGHHHHGHHHHHGGHGGGGGGEFHHHGFHFDFHHHGG/EGHHHGHHHHHFHHFHHHHHHFHGHHHGGFH@9EA#GHHGGEEFGHHGHG;GGGGEGGGCGGGGGHC@<CCHHGHFH;HGGGGCGHHGEGGFHHGGGG-,@GAGCGGGGG8GGFFF,BEFFF9BBBFFFFCCCFF@<GFFFECC@GFF@CGGFEFEA>AGEEAE/CEBBABGFFGFD@GBGBGFE?EE?0A/GHHFGEHHGF/E//ABA221A11CGHFGGEEADGBHCCGGHGBGFF3FA11FFFFFFDAA1AA
@M02197:102:000000000-ALU3V:1:1101:21401:25475 1:N:0:1
CAGTCAGGCCTTTCCTCCGCTTATTGATATGCTTAAGTTCAGCGGGTAGTCCTACCTGATTTGAGGTCTAAACTAAAAGTTTATTAGAGTGGAGGGAGCGAAAACTTATTACGCATTCCACTTAGACATTTAAGACGAGCCGTAACCGGCAGCGTCCAAAACTCATATACAGAAAACTGCATATGAGAGTCTGTATGACACTCAAACAGGCATGCCTTTCGGAATACCAAAAGGCGCAATGTGCGTTCAAAGATTCGATGATTCAC
+
BABBCFDFFCFFGGGGGGGGGGGHGHHHHHHHHHHHHHHH<HHGGGGGGHFH9GHHH9HHH9EGE9HH:HAFG9FHGFHFG9H89GHHG:H6FHFC?1>3EEEGFGF3B;:G8D7E94D$B?8F#B3GFG7HGBGGFC5GGHGGGEGGGEFCFHHGHGHHFHFHHHHHHHHHHHHHGHHGFHHHHHHHFFHFFGHHEHHGGHGHHHHHFHGHGHEGEFEEHHHH<HGHHHGGFFGHHHHGGGGHGGGGBCGGGGFFFFFFFBA>>A
@M02197:102:000000000-ALU3V:1:1101:15660:25500 1:N:0:1
CAGTCAGGCCTTTCCTCCGCTTATTGATATGCTTAAGTTCAGCGGGTATTCCTACCTGATCCGAGGTCAACCTGAAAAAAGTTTTTGGAGGTGACCGGGTCCCTGGGCCCTTGAAACTCTACGCGTGCTCCTGAAAGCTCAGTGCGAAGAGGGTCCCTGGGACGCCGTCATTGTCTTTGAGACCAGTTGGCCGGTGAAGGCCAACGCGGTCCAACACCAAACCCGGGGGGTTTGAGAGAGGATAATGACGCTCGAACAGGCATGCCCTTCGGAATGCCAAAGGGCGCAATGTGCGTTCAAAGATTCGATGATTCAC
+
BCABBFFFFCFFGGGGGGGGCGGHHHFHHHGHHHHGHGGHHFFGGGEEHHHHHHHFHHHFHHFFGGGBGHHHHHHHHHHGGGHHHGGGGHGEHGHGGE>EGHHHHHGGHGHHGFHHHHHFHGGGG:FDFH;#FFGGHHHHHF;GHGGGGGGGEGGHGHGHGGGCDGGGHGHFHGGGGHGHGGGGGGFBFGFFGHHHHGFFFFFFGGFHHHEHFGFAFFFFFFGGEEFFGGEEHHHGFHHEHGG7AGGGECG1CHFGGHHGHHFGFGGGGHHHHHHHHHGG?E?CEGBHHEGGGHGFFFFGGGGGBFFFBFFBAAAA
@M02197:102:000000000-ALU3V:1:1101:14185:25635 1:N:0:1
CAGTCAGGCCTTTCCTCCGCTTATTGATATGCTTAAGTTCAGCGGGTAGTCCTACCTGATTTGAGGCCAGATGTCAAGAAGTTACACACAAGTGTGTAGGGTATAGAAAGCAGACTATCGTCAAGTCCTGGCCACAAGCAAACTTGTGTCCTAAGCGAAATACTTATTACGCCTAGGGGAACCAGTCAAAGACTAATCCAGCTTACATTTTTAAGGCAAGTCAACTTGGCATTGACAAACGCCCACATCCAACATCCAAGCTCGGATTAACCAAACTTGGAGTTGAGGTTTTCATGACACTCAAACAGGCATACTCTTCGGAATACCAAAGAGTGCAATTTGCGTTCAAAGATTCGATGATTCAC
+
ACCCCFFFFCFFGGGGGGGGGGGHHHHHHHGGHHHHHHHHHHHGGGGGGHHHHHHGHHHHHHHHGHGGHHHHHHHHHHHHHHHHGGHHGGGHGHHHHHHHGGGHHHHHHGGHHHHHGHHGHHHGHHHGHHFHHHGHGHH9HHHHHHGFHHHHHHHHGFGGHHHGGHHHHGFCFFGHHHGGFGGGHHHHHHHHHHHHGHHEFGHHHHHHHFHHHHGGFGHGFGHHHHHHHHGHFHFGGGGGGGGHHFGEHHHGGFHGHHGGGGDHFHFHHHGHHHHHHHHHFGHHHHFEHHHGHHHHHHHFFHGHHHGFHHHHHFGGGGHGHHHHHHHHHHHHHHHGHHGCGGHFGFGGGGGGGFFFFFFFBBBAA
@M02197:102:000000000-ALU3V:1:1101:21519:25676 1:N:0:1
CAGTCAGGCCTTTCCTCCGCTTATTGATATGCTTAAGTTCAGCGGGTAGTCCTACCTGATCTGAGGTCAGAGATAGAGATGGTCATTAGAGTGGCTCACGGAACTGAGACGTTTTCCACTTAGTCATTTAAGGAAGGCCAGAGGCGATCCCAAAGCACGCGCGCCGCGGTTCAGAAAACCGGACGGGTGAGGTTCTAATGACACTCAGACAGGCATACTCTTCGGAATACCAAAGGGTGCAAGGTGCGTTCAAAGATTCGATGATTCAC
+
@3ABBFFFFBFFGGGGGGGCGGGHHHFHGHCHHHHFHHGHHHHGGGGGGGGFHFHHHHHGHHHHHGHHFFHHGGHHGHHHHGHHHHHHGHHFGEFGGHHH1FGEHGHHFHHFFHGHHHH4HHHGGGHGHGHHFHHHGGFGHGGGFGHFFGHHHHHHHGFGCEECEDECHHGFHGGEF@GEGFFECEFFBGHHGFFHHHHFHGHHHGHHHHHFFEGFFGFGGGHFHGFEFHDFHGEGBHHFGHFGFFHGFFFDGGEAFBFF@D553A333
@M02197:102:000000000-ALU3V:1:1101:22025:25686 1:N:0:1
CAGTCAGGCCTTTCCTCCGCTTATTGATATGCTTAAGTTCAGCGGGTATTCCTACCTGATCCGAGGTCAAGTCATGAAATTGCTTGCTGGACGCTGATCCGCCGGGGCTCCGAGAAGCGCAAATGTGCTGCGCGAGAAGCCGACGAGACCGCTGCCAATGACTTTGAGGCGAGTCCGCGCACGGAGGCGGGACAGACGCCCAACACCAAGCATAGCTTGAGGGTGTAAATGACGCTCGAACAGGCATGCCCCACGGAATACCGAGGGGCGCAATGTGCGTGCAAAGAGTCGATGACTCAC
+
A3AAADFFFBFFGGGGGGGG2ADHGFGHCFGFGHGHHHFHFGHDEGEEFHHGHHFHHGFBGHHGGGGHHHFHHH:HHHHGHHHHHHHHHGGHGEGGGHHGHGGG/AECGHGGGGCDHGGCFFCHHHFFFHHGGGGGGGHHHGCCFGGGGCBAB@FG8GGFFBFGGGGCCEGBCBBFD?BBBBGCC/BDHFGB/EAEEFEBBFFF?EGFF1EHFF9B19EGEFF2HHHFBBFBFEF9D@BBFGBCCB//EA//BB222A/A//E//ECCEFFHGE0AA01A1G3AGEA1C13@11DAA>1A
@M02197:102:000000000-ALU3V:1:1101:6853:25692 1:N:0:1
CAGTCAGGCCTTTCCTCCGCTTATTGATATGCTTAAGTTCAGCGGGTATCCCTACCTGATCCGAGGTCAACCTTAGAAATGGGGTTGTTTTACGGCGTAGCCTCCCGAACACCCTTTAGCGAATAGTTTCCACAACGCTTAGGGGACAGAAGACCCAGCCGGTCGATTTGAGGCACGCGGCGTACCGCGATGACCAATACCAAGCGAGGCTTGAGTGGTGAAATGACGCTCGAACAGGCATGCCCCCCGGAATACCACGGGGCGCAATGTGCGTTCAAAGATTCGATGATTCAC
+
AAA1AFFF1AFFGCEFA11AEEEGGEAGF3GD3FFFHGHBFD1AECE?H1DGFHA01AFFBGCAE/E0FGH;BD:HDFDGD1C?EEE/FGHGBFEEEGGGGH<H?<EECGCFE/FCGDG14C?1<F<9BB@FHFBF9CFGBGHFFFBE/GBF:FF<@<CC@CCGCFFFBFG?#;@@C?A?93#93@BA>9@:,CHGGGFFBG;FC4C>?$GCFFF=90<+FFG/<B@C?.9BFF??FEAGC<;ECEE0D2HHFGEEB/A0A0E1DFDA0ABB11FD3DFEG1FFFFFFFA1>1A
@M02197:102:000000000-ALU3V:1:1101:16888:25734 1:N:0:1
CAGTCAGGCCTTTCCTCCGCTTATTGATATGCTTAAGTTCAGCGGGTATCCCTACCTGATCCGAGGTCAAGTCATGAAATTGCTTGCTGGACGCTGATCCGCCGGGGCTCCGAGAAGCGCAAATGTGCTGCGCGAGAAGCCGACGAGACCGCTGCCAATGACTTTGAGGCGAGTCCGCGCACGGAGGCGGGACAGACGCCCAACACCAAGCATAGCTTGAGGGTGTAAATGACGCTCGAACAGGCATGCCCCATGGAATACCAAGGGGCGCAATGTGCGTTCAAAGATTCGATGACTCAC
+
A?A>AFFFFBBFGGGGGGGGGG?HHHHHHHHHGHHHHHHHHHHGGGGGHFFGHFGHHGHHBFGGGGGHHHGHHF98GGGFFEG<HHFHFG<HGGG?>;GF0?EE@@?=*EFF9GGAFG?DG?CHGHHGHHDCEFC@CA;CGD@@FCCGGCBGG/DAFGGGEBGGBBGCCCHGCBFFF@CBBAGBC@?DFB2>/EEFF?B?>FAAEEDFFAEFFFB1CFF9BBDGFB;GBBE?B/0EEHFFBA;FAHGEA/G1EF222AFFHHG/0?EECCHGHE0EEF1B33FA3E1FFFFD@1111>>1
@M02197:102:000000000-ALU3V:1:1101:24898:25624 1:N:0:1
CAGTCAGGCCTTTCCTCCGCTTATTGATATGCTTAAGTTCAGCGGGTATCCCTACCTGATCCGAGGTCAAAAGTGAGAAAGTACGCTTTATGGGTACCAGTATAACGGCTTAGATCGCAAAATGTGCTGCGCTCCAAAGGCCAATATGCCGGCTGCCAATAATTTTAAGGCGAGTCCAGCCGCAGAGGGCAGGACAAACACCCATCACCAAGCAAAGCTTGAAGGTACAAATGACGCTCGAACAGGCATGCCCCATGGAATACCAAGGGGCGCAATGTGCGTTCAAAGATTCGATGATTCAC
+
CCCBCFFFFCFFGGGGGGGGGGGHHHHHHHHHHHHHHHHH5FHGGGGCFHGHHHHHHHHHGHH?EG?GHFHFHHHFFHHHHGFEFGGGGHHHHHFGGHGHHHHGHGFGGEGHHHFFH8GGGHHHHGHHHHGGGCGHHHHGHHHHHHHFHHGGCGGGHHHHFHGHHHHGFGHGHGFGHHGHGGGGGBGFFGHHHHFGGGEGHGGFFGFGHGHFGHFHGFHFHHHGHHFGHHHEFFFFFCGHHGFHHEHFGDEAEFFHFEHHCHHHCHFCGGGHHGHFFFGGGCGFBGGGGGFFFFFFFBAAAA
@M02197:102:000000000-ALU3V:1:1101:20847:25855 1:N:0:1
CAGTCAGGCCTTTCCTCCGCTTATTGATATGCTTAAGTTCAGCGGGTATCCCTACCTGATCCGAGGTCAACCTTAGAAATGGGGTTGTTTTACGGCGTAGCCTCCCGAACACCCTTTAGCGAATAGTTTCCACAACGCTTAGGGGACAGAAGACCCAGCCGGTCGATTTGAGGCACGCGGCGGACCGCGATGCCCAATACCAAGCGAGGCTTGAGTGGTGAAATGACGCTCGAACAGGCATGCCCCCCGGAATACCAGGGGGCGCAATGTGCGTTCAAAGATTCGATGATTCAC
+
B@AABFFFFBFFGGGGGGGGGGGHHHHHHHHHHGGHHHHHHHHGGGGGHHHHHHHHHGGHHHHGGGGHGHHHHHHHHHHHHFGGGGGGHHHHHEGGGGGGGHHHHGGGGGGHGGHGHGHHGGGGGHHHFHFFHFGGGGGGGHHHGGGGGHHHHHHHHHGGGGGFGFGGGGGGBEEGDGGGGGGGGGGDGGFFFGFECFBGGGGGFGGGHHGHH:HHHHHHHFFDGFGGHFFHHGHHGHHHGGGGFGGHHGHCGHHGE?GGECEHHHHGEGGFG5F5A5BGFFFFFFFFFA?BBA
@M02197:102:000000000-ALU3V:1:1101:24687:25740 1:N:0:1
CAGTCAGGCCTTTCCTCCGCTTATTGATATGCTTAAGTTCAGCGGGTATTCCTACCTGATCCGAGGTCAACCTGAAAAAATAAATGATAGGTGACCGGGTCCCTGGGGCCTTGAAACTCGACGCGTGCTCCGGAAAGCTCAGTGCGAAGAGGGTCCCACGGACGCCGTCATTGTCTTTGAGACCAGTTAGGGGAGAAAGGTCCCCAACGCGGTCCAACACCAAACGCGAGGTTTGAGGGAGGATAATGACGCTCGAACAGGCATGCCCTTCGGAATGCCAAAGGGCGCAATGTGCGTTCAAAGATTCGATGACTCAC
+
BBBBBFFFFBFFGGGGGGGGGGGHHHHHHHHHHGFHHFFHHHHGGGGGHGHHHHHHHHHHHHHGGGGHHHHHHGGHHHHGHHGHHHFFFGH(@FHHECE9GEGHHGGGGGGHGHHHH<FGHGCGF?BFGEGEG?CFGHHHHHHFHGGGCGHFG?GHCGHGCCD<@AGADDGHHHHHGHHHHHGHFGFGHFHHHHHHHHFFFFEFEF@DDFGEACCFFFEFFFFFEDGHHGHHFFHGGGHHHHFF9FAEECECC1HGFFHG3GHGGGGGFGEHGHHHGFGG3GAFE25HHGGCCGHGGGBFGGGGFFFFFFFFBAAA3
@M02197:102:000000000-ALU3V:1:1101:23078:25931 1:N:0:1
CAGTCAGGCCTTTCCTCCGCTTATTGATATGCTTAAGTTCAGCGGGTATCCCTACCTGATCCGAGGTCAAGTCATGAAATTGCTTGCTGGACGCTGATCCGCCGGGGCTCCGAGAAGCGCAAATGTGCTGCGCGAGAAGCCGACGAGACCGCTGCCAATGACTTTGAGGCGAGTCCGCGCACGGAGGCGGGACAGACGCCCAACACCAAGCATAGCTTGAGGGTGTAAATGACGCTCGAACAGGCATGCCCCACGGAATACCGAGGGGCGCAATGTGCGTTCAAAGATTCGATGATTCAC
+
AAAA3DFB4AFFFGBGEFFGGGGFHHHGHGGHHFHHHHHHFBEEGGGGHHHFGHHFHHFFHHGFGGECBGF@FFGHHHHH:EHEHGE;HGHHECDC1GFFHGGGEGGGGGEDCGGG<1>?DGGHFF@@FDBC.FBB-AGFFGGGGFCACCEABFGHFFFGD=FF0FFECEFCC@C@@CB@;GGB>F@#DGFFAAEFEF@EHGG>B?BGEGFBGF@FBHHFFFFHDHFHHEE>BAAFDFFBFA1BEHGFGE?FBFFG2FAEGGGGGGE?GGHGGAAA0A1FFGFGG1GECBD3FBFA1>>1
@M02197:102:000000000-ALU3V:1:1101:17767:25870 1:N:0:1
CAGTCAGGCCTTTCCTCCGCTTATTGATATGCTTAAGTTCAGCGGGTATCCCTACCTGATCCGAGGTCAACCTTGTAAAAATATGGGGTTGAGGCCGGGCTGAAGGACCTTGCAACTCGGTACGTGCTTTGGAAAAGCTCATTGTACCGAGGGTCCAACAGACGCCGTCATTGTCTTTGGGACCGGTGTCCGCACCAGGGCGGCACCAGAGTCCAACACCAAGCCGGGCTTGAGGGTTGATAATGACGCTCGAACAGGCATGCCCACCGGAATACCAGTGGGCGCAATGTGCGTTCAAAGATTCGATGACTCAC
+
CCCCCFFFFBFFGGGGGGGGGGGHHHHHHHHHHHHHFGHFHHHGGGGGHHHHHHHHHHHHHEHGGGGHHHHHHHHHGHHHHHHHHHHGGGGHHHGGGGGGGGHGHHHHHHHHHHHHHHGGGHGGBGHGHHHHHGHHHHHEHHHHHHGGFGGGGBGHHHHGFHHGCEHHHHHHHCHHHHHGGEGGGHGFGGGGHHGHGFGGGHHHHGHGHGGHFHFFFFGGGFGGGHGHHHHHHGGDHEHHHHHGGGGGFHGHHHHHHGHGHF?DGEGHHHHHHGHHHFE2GGEHG55E2FEFCGGGGGBGGGFFFFFFFAA3BA
@M02197:102:000000000-ALU3V:1:1101:22113:25729 1:N:0:1
CAGTCAGGCCTTTCCTCCGCTTATTGATATGCTTAAGTTCAGCGGGTAGTCCTACCTGATCTGAGGTCAATCGTACAAATCCCCGTGAGGGGCGGTTTCAAGGAGGTCCCCCTGTCCCGAGACACGACGAAACGTATTACGCCGAGGCAAGGGTCGGTAGACCACCGATGTGTTTGAGGCGAGCCAAATGGCAGCGCCCAGTTCCAACCTCGCCGGGCAGGACCCGGCGGGATGATGATTGACATGACACTCAAACAGGCATACCCTCCGGAATACCAGAGGGTGCAAGGTGCGTTCAAAGATTCGATGATTCAC
+
BBBBCFFFFBFFGGGGGGEGEGGGHHGHHFFHHFFGFGGHGHHGGGFFEHHHHHHEHEHFGHHHHGGHGHHGGHHGGHHHHB3FEED1EFE?EFG>CDF2%DCCDCAFG9GF?:CBFFD/>@EGEDGGF9ADECCCGHF9<CGFFGGGGGGGDFFGGGGDBAC:EEFGEEHFFHFCGEGFGBDFFFFBBEGGFDBAHHFGFGGBBFBFDFF?EDFFHGDFFEEEGGEEGFHGFFGBFHHHGDE55BDBHF5BEFAHFB53GF1GGEEEB5D55HHHFGCE?GHD4HFGAA22E4G5F5DBGFG4B5DB5FA>3AA
@M02197:102:000000000-ALU3V:1:1101:21300:25984 1:N:0:1
CAGTCAGGCCTTTCCTCCGCTTATTGATATGCTTAAGTTCAGCGGGTATTCCTACCTGATCCGAGGTCAACCTTGGTAAAAGTTGTCGCCGAAGCGACCAAGACCGGGTCTGGAGTGCTAGCCTAGTACGTGCCCGAAAGCTCAGTGTACAGGAGTCCTCGCAGACCCCGTCATTATCTTTGAGCCGGGTGGTGCCTAAACGGCCCCGCCGACGTCCAACAACAAGCCGGGCTTGAGGGGTGATAATGACGCTCGAACAGGCATGCCCCCCGGAATACCAGAGGGCGCAATATGCGTTCAAAGATTCGATGACTCAC
+
BBBBBFFBFBFFGGCGGGGG?EDHFGHHGGHHFHFHHHBHHDFGGGEEFGFHHHFHHHEFHHGGGGGHGHHGGFHHEGHHHHFFGHHEFGEEFGGFGGFGGFGEHFCGG8<HH<HGHF;HHGHFHFF:GFGHGHHGGGGGGHHHH.:HHHGHHHGCGF9HGGGC/G#ADDDGGGGGGGGGGF;F.:G?CFFD,EFBFEFF:DDFADFBFDGFFFFDGGHHGFFFGGCCCEGGFFFGDBHFFFGFGF.A.CDGEDGFFHGHG<0GCCCAE?HBHCHHHHHGFAA22AFCGGGEEACFFBGBGGGGGCBDBFFFBBBBB
@M02197:102:000000000-ALU3V:1:1101:18672:25927 1:N:0:1
CAGTCAGGCCTTTCCTCCGCTTATTGATATGCTTAAGTTCAGCGGGTATTCCTACCTGATCCGAGGTCAACCTTGGTGCCGCCGGAGCGGACTTGTGGGGGGTTTAGAGGCAGGACGCCGAGGGATCCCAATGCGAGGCTGATGCTACTGCGCAAAGGAGAGGGCCTTCGGGTCCGCCACTGGTTTTAGGGGCCTGCCGTGGCAGATCCCCAACGCCGGGCCACAGGGGCTCGAGGGTTGAAACGACGCTCGGACAGGCATGCCTCCCAGGATACTGGAAGGCGCCATGTGCGTTCAAAGATTCGATGATTCAC
+
BCBBCFFFFCFFCGGGGGFGGGGHHHHHGHHHHHHHHHHHCHHGGGGGHHHHHHHHHHHHHHHGGGGHHHHHHHHHHFHHGGGGGGGGGGGGG;HHHGGGGGBAGGFGFFGGGAGGGFFFFFFFFFFF8FF:FFF7FFFFFFFFFFFFFFFFFFFFFFBEFDBFDFFFFFFFFFFFFD=GFGFF8HFGFFFDABAFFGHHHHHHFFFFGGGGGGGGGHHFHFBGEFEEGGGGFFGHHHHHEGGGGFE?CFGHHHHHHHHHEDGEEEHHHHHHHGF5HHGGGGGHHGGGGGGHGGGFGGGGGGFFFFFFFBBBBB
@M02197:102:000000000-ALU3V:1:1101:12679:25930 1:N:0:1
CAGTCAGGCCTTTCCTCCGCTTATTGATATGCTTAAGTTCAGCGGGTATTCCTACCTGATCCGAGGTCAACCTTGTAAAAATAAAAGGGTTAGACCGACCCGACGAGACCTTGCAACTCCCCGCGTGCCTCGAAAGACTCGTTGCGAAGAGGGTCCCACGGACGCCGTCATTGTCTTTGAGACCAGTTGCGGGGCGAACCCCGAACACGGTCCAACACCAAACCAGGAGGTTTGAGAGAGGATAATGACGCTCGAACAGGCATACCCATCGGAATGCCAATGGGTGCAATGTGCGTTCAAAGATTCGATGACTCAC
+
BBABBFFFFCFFGGGGGGGGGGGHHHHHFHHGGHHHGHHHFHHGGGEEHGHHHHHHHHHHHHGGCGGHE3GGHHHHHGHHHHHHHHGGGHHHGFHHGGGGGGGGGGGGGGHGFHHFHHHGHGGGGFGGHHHGGHGGHGHHG<GHGGGGGGEGFGFHHHHGGGGDCFGGFGFGGBFFGFHHHGFHHFFFFFCGGFDFFFGGFGHHGFEFF:EFHFGFFFFFFHHHEHHHFHGHFGFHHHHFFFHFG1DE?GHGEGHHFEHGGHFFEEEF?HFFHHGGHFHFGGGFHHFHHGGCFFFGGGGGGGGGFBFFFFFBBBAB
@M02197:102:000000000-ALU3V:1:1101:22652:26284 1:N:0:1
CAGTCAGGCCTTTCCTCCGCTTATTGATATGCTTAAGTTCAGCGGGTATTCCTACCTGATCCGAGGTCAACCTGAAAAATAATAAAAGGTTTAGACCGACCCGACGAGGCCTTGCAACTCCCCGCGTGCCTCGAAAGACTCGTTGCGAAGAGGGCCTCACGGACGCCGTCATTGTCTTTGAGACCAGTTGCGGACGGAGCCACAACGCGGTCCAACACCCGACCCGAAGGTTGGAGAGAGGATAATGACGCTCGAACAGGCATGCCCATCGGAATACCAATGGACGCAATGTGCGTTCAAAGATTCTATGACTCAC
+
ABBBBFD4FAFFGGGGGGGGGGGGCHFHHHHG6FFHHHGHHGGFGGCFGHGHFFGE3BEGFBGEFGGEHHHAF?BBBFFHHHHGHFHHCBGBGGHBGEFFEGEGGGCFED/GFFFGGCCGF>DCCGDFGHHHD0GGGGDGGGGGH?C?CAE.EGF./CGDDGA<-CGFF:HGGFGGFFFHFFGHHEGFFFCDGFGFFAE?FF/CFGGFFEHHEAEEFGCEE?DGHGFFEC9EFE:GHHGHFFG;CE?EEGGGGHG3GHHFEHHFHEE2EHHGHGFACGHFFEA2GFGGBE2EA4BFFCFGFDGGFD5FFFFBB@BB
@M02197:102:000000000-ALU3V:1:1101:10617:26129 1:N:0:1
CAGTCAGGCCTTTCCTCCGCTTATTGATATGCTTAAGTTCAGCGGGTCGTCCTGCCTGATTTGAGGTCAAACTCGAATTCCGAGGAATCCGTGCGTCGTCGTTCGCAGCGTCCAAGGCGCGCGTCCCGGCTCCGAAGGGGGCGTACAATCGGTCCGGTCAAGCCGCGCAACCTCGAGGTCGCTTCATCGTTCGCTTTCGGCCTTCGACTCGCGCAGATCGGAGTCGACCAGAGGCCACGATCCAAGGCGCCCGGCGTCTGCGTCACACAGAGCCGGGGCTTGAGAGGGGGGCGCGACACTCAAACAGGCATGCTCTGCGGACTACCACAGAGCGCAAGGTGCGTTCAAAGATTCGATGATTCAC
+
BBBBBFFFFBFFGGGFGBGGGGEGFBFGFHHGFHHHFHHHHBGGCGGGGGGGGEFHHHHHEFHHEHHFFHHHGHDHGHHHHHGGFGHHHFGGGDCFGGGFFGEHFGGGGGGGGGGFGHGCFGGGC?AFFGCGGGGGGGGG?AD9BGGFFFGF.DCFFFBDFFFFFFFFF5;FFFF:9;5F;FFFFF9FBEFFFAFFFFFFFFDFFFA.B?AAFADFFEFFFDF@BFFGF;.0AEFEEEABFEFEGCCGCCC@<>/G</CDFHHGFEHHGGEE<////?3FFGFFCEEE?E@?GGHG3HEGBBF3FGFGEHGBHEGECDHGGFFGGFG3AGGGGHHHGECGEHFGGGFGGECGFFFF5FFAABAA
@M02197:102:000000000-ALU3V:1:1101:7611:26373 1:N:0:1
CAGTCAGGCCTTTCCTCCGCTTATTGATATGCTTAAGTTCAGCGGGTAGTCCTACCTGATTTGAGGCCAGATTGTCAAGAAGTGACCGCCACCCAAAGGGCAAGTCGGGGTGAGGCGCGGAAGCGAGCAAGACCGATCGAAGGCGAGGGAAATACAACGCCAAAGGTGCTAGCCGCAAGATGCGGGCCAAACCGATGATTTTAAGGGGAGCCGCCTCACGGCAGCAAAAGCCCCCAACTCCAAACCGCAGCGGGCGCGAACCCGAGGGTTTGATGATATCAAGACACTCAAACAGGCATGCCCTCCGGAATACCAGAGGGCGCAAGGTGCGTTCAAAGATTCGATGACTCAC
+
>AAABF5FF>CFGGGGGEEEC?EFFHHHHHHFFHEHHFFGFGHG?EGCGGHH5FGHHGHHHFHHGHGFHHHFGGGFHHGFHHEGHHGCEEEDHGAHHFHGEFEF3BEGGC/BGFFGGGGGG//?@EDFFHHHHHFG6DCAHGCGG?D/9CF:0CB;C@AF9FDFFFFFFBFBF/A/FFBFB@@DA;99.DD2C9GF?BF0B9FBGFGDA=AGEA?EGE@HHHFDHHFHCCCGGHGBAD19DFBFDB?@ECE@/EEEEFF1@E?GF?1EB@4GHHHHHHHHHFFHGBFFHHGGBHFGFFFEEAA1ECGFGGGAC3FB2EEAEGFA4EAA2FFGBGGFG2GFCCBD@B5ABBAA
@M02197:102:000000000-ALU3V:1:1101:18462:26515 1:N:0:1
CAGTCAGGCCTTTCCTCCGCTTATTGATATGCTTAAGTTCAGCGGGTAGCCCTACCTGATTTGAGGTCAAAGTCAAAAGTGCGCGATGGCAGATTATGAGCAGTCATCACCACAAGGAGAGACGAAACTTATTACGTCTAACACTGATGTGGGATGTTCCACTAAGTCATTTAAGGCGAGCCATTGCTGGCAGACGCCCATGTCCAAGTCCAACCAGGTCAAAAACCTAGGAGGATTGAGATTTCATGACACTCAAACAGGCATGCCTTTCGGAATACCAAAAGGCGCAAGGTGCGTTCAAAGATTCGATGACTCAC
+
>A>AAFFFFBFFGGGGGGGGGGFFCFHGHHHCHHHHFAGGHHHGGFGEEFHHGHHHHHHHHGHHFFFHHHHHGHHHHHGGGFEGGGG?FFHGGH6HH9HHHFBFHHFGGFHHHHHHHHGAFGGHGGGGEBGHHHHFGGFHGHFHFFGGFFFGBFFCCHFFFGHHHHFHGFHHHHFGFF@CFGHHHHHHHHGHG@?HGFFGB3F3EFFGFFFFBBGGHEFEFFFFGGGBEHHGHFHFGHGFG5HGFHGHHGHGGFHFFHGFHGHHHC?GGGGHHHHGAE5FHGDGCGHGGCGEEECGGFGG5FGGCFFFBD5BA3AAA
@M02197:102:000000000-ALU3V:1:1101:21825:26724 1:N:0:1
CAGTCAGGCCTTTCCTCCGCTTATTGATATGCTTAAGTTCAGCGGGTATCCCTACCTGATCCGAGGTCAAGAGTGTAAAAATGTACTTTTGGACGTCGTCGTTCTGAGTGCAAAGCGCGAGATGTACTGCGCTCCGAAATCAATACGCCGGCTGCCAATTGTTTTGAGGCGAGTCTACGCGCAGAGGCGAGACAAACACCCAACACCAAGCAAGGCTTGAAGGTACAAATGACGCTCGAACAGGCATGCCCCATGGAATACCAAGGGGCGCAATGTGCGTTCAAAGATTCGATGACTCAC
+
AAAAAFFFFAFCFGGGGGGGEGGHHHGHHHGHHHHFGHHHFHHGGEEGHDGHFFHHHHFGBGGEFGGHFHHFFHHGHGGFEHH@EGHHHHHBHGCE?EEGF@DGGHFHHHGHFHEHFC7CGGGHFFHD:H:?GDCDGHGFBGFHHGGGCGEA@FBGHHGGHHGHGHFGHGHHHEGGFGGGFHGEEEEDH8FCF0@BE?/>DEEEF?FEF1@FBCFBFHGFB2EFBBGFFFFE>/GAE;1GGDAA0HGCE/GG2DHFHEE1BHECA00ECFFFG0EACHGFFGGGGEAB1FFFFFFAAAA1
@M02197:102:000000000-ALU3V:1:1101:13131:26857 1:N:0:1
CAGTCAGGCCTTTCCTCCGCTTATTGATATGCTTAAGTTCAGCGGGTATCCCTACTTGATCCGAGGTCAACCATGTAAAAATAGTTAAAGGTGACCGGGCTGAAGGTCCTAAACTCGAGTGCGTGCTTTAACAAAGCTCATTGCACCGAGGGTCCTACAGACGCCGTCATTGACTTTGAGACCGGCATCACTTTCGTGACGAGAGGTCCAACACCAAGCCAGGCTTGAGGGGTGATAATGACGCTCGAACAAGCATGCCCATCGGAATACCAATGGGCGCAATGTGCGTTCAAAGATTCGATGACTCAC
+
A3>>A4DCBABCGFGGEFF?FGGHGHHHHHHHHHHHHHGFHGFGGGAEG5GHHHHBGFHHGHFEEGEHHHBHGFF@FGHBFFGFFGFDGH7GHFBF@EEEG?FBCG;FD?FDF3?FEGGGFFFFC0FGGHHFGFFGBFBGHGHHHFGDC??DGFHHHHHFHGCC@GFC$F:1#CFFFHH/GBCHHGBGGGFEC0GFFDGGFHFCCF?;/EFFEFGGHFCBFF@ECFGFFFFHG5;GHFFFEEFFFFFEGFF5GGHHFHDGGEHGDBHGHG5HGEGEGGGHHGA2E?HFGGFGGGEGA445FFF@AA33?
@M02197:102:000000000-ALU3V:1:1101:17814:26866 1:N:0:1
CAGTCAGGCCTTTCCTCCGCTTATTGATATGCTTAAGTTCAGCGGGTAGTCCTACCTGATCTGAGGTCAGAGATAGAGATGGTCATTAGAGTGGCTCACGAAACTGAGACGTTTTCCACTTAGTCATTTAAGGAAGGCCAGAGGCGATCCCAAAGCACGCGCGCCGCGGTTCAGAAAACCGGACGGGTGAGGTTCTAATGACACTCAGACAGGCATACCCTTCGGAATACCAAAGGGTGCAAGGTGCGTTCAAAGATTCGATGATTCAC
+
AAAAABF111B11BAFDGGGCGGCHC3EFAAGHCGFHF2FGBBEGGEEGHHHHHFAGGHGGFGGFFHHGH1FHGHHHHH1FBFGFHFGHGGGGFFBEFFHGGGGFHHHGCG5?EF:DGHHGFFBFGGHGHHGHHHFGGHHGGEGGGF/F0G?CFHHHHGCCCECGGEGHHEGGFF?CGFBGEGEGFEHGFFHHHHGFDGFFEGFEBHGGHGGA;GGF9GGEEFGBHGDABFHFAGFGBBFFEECGGGEB3GF3GEAGFBBFFDFAAAA1
@M02197:102:000000000-ALU3V:1:1101:18214:26936 1:N:0:1
CAGTCAGGCCTTTCCTCCGCTTATTGATATGCTTAAGTTCAGCGGGTATCCCTACCTGATCCGAGGTCAAAAGTGATAAAGAGGCTTCATGGATACCAGTATACAGGCTTAGATCGCAAAATGTGCTGCGCTCCAAAGGCCAATATGCCGGCTGCCAATAATTTTGAGGCGAGTCTAATCTGAAGATTGGACAAACTCCCATCACCAAGCAAAGCTTGAAGGTACAAATGACGCTCGAACAGTCATGCCCCATGGAATACCAAGGGGCGCAATGTGCGTTCAAAGATTCGATGACTCAC
+
AAAAAFFFFA@CGFGFG1E1EGGDAFFHHHGHHHCGF2DF2GFFCCEEGFHHCHHHHFEGHHFE/EEGHD1FF3GHHHF@@FFE??BFF$FCCD:1FFFFC8HHHFHGHHFHH2>8GFGCGB:B>2GCF/>3FEHHHHGBGEHHG2F2>@CCGGGA2FFBG1=FFGFGE/@@HGCBCEBGB>2:HHEG1GGFCGEA#>;FC171CHGFCAFFGFG9GGGGF22;FBGFEEEFBHCA2BFFAA%;HEEAA0A22EBD2HFF0A/0EFCEDBGGEEEEFFB333A3FGCFBF3DBB>11>1
@M02197:102:000000000-ALU3V:1:1101:8238:26807 1:N:0:1
CAGTCAGGCCTTTCCTCCGCTTATTGATATGATTAAGTTCAGCGGGTATCCCTACCTGATCCGAGGTCAACCTGATAAAAAATTGGGGGTTAGACCGACCCGGAAGGACCTTGCAACTCGATACGTGCTCCCGAAAGAACTCGTTGTATCGAGGGTCCCACGGACGCCGTCATTACTTTTGAGAACCAGTTGGTTTGACCCGACTTGGTTCCAATGCCACACCCCGGGGGGTGGAGAGAAGGATAATGACGCTCGAACAGGTGTGCCCTTCGGAATACCAAAGGGCGCAATGTGCGTTCAAAGATTCGATGACTCAC
+
>>>>ADFBFBFFFGGGGGGGGGGHHDGHDHHBGFHHFGHHGHFG?E2EGHGGGF1FGHHHGHFGEC1FGGHHHGB5@GFG3/BBBGGCE>EGHHHG:9EFAGFF>//;FGFBFGGFGFBAFHHCFHFHA<CGDDC/FA:C0@EGE;CGH@EGE.9CCGGGGGDAGGAADDDDFDFF0B9FDA?E1F9AC/CBB11ADFFFFFDHFDFFFFFFEBFFFFFFFF?DFFFEEDADFGEGF:2@DFEFG>//EEECFAD1DBAA00/FB//A//GF2BGDABGFBA00EEEAAFA0E0CFGGB33BE11CB33FD@A>>>>
@M02197:102:000000000-ALU3V:1:1101:20705:27113 1:N:0:1
CAGTCAGGCCTTTCCTCCGCTTATTGATATGCTTAAGTTCAGCGGGTAGCCCTACCTGATTTGAGGTCAAAGTCAAAAGGTTGCGCGATGGCAGGTTCTAAGCAGTCATCACCACAAGGAAAGACGAAACTTATTACGTCTGACACTGATGTGGGATGTTCCACTAAGTCATTTGAGGCGAGCCATTGCTGGCAGATCACCCAAGTCCAATCCAACCAGTTCAAAAGAACTTAAGCGATTGAGATTTCATGACACTCAAAAAGGCATGCCTTTCGGAATACCAAAAGGCGCAAGGATCGTGCAAAGATTAGAAGATTCAC
+
AAB3>DBBFBFFGGGGGGGGCEEFFDGFFFH5ADEBGHEFFHBEECEEEHFFH2EFHBHHFG5FFFGFFFHHHB5FGFG13BFAFGGECDGHHCG9HFFGFE3FBFFFBD;FGBGHHHEHHE0?CCDDGGGFFDF<HG0@6FGHF88FFDD1/1AGBCH7GG46@DF111=FHFE?<4ECC0FF:GFFFFFB12#B;CF0BAFFECF0=;BFFGBHFF#1;CFFBB@EFEB>B>?/1F@9AFB29D21222A1GAA/A1111F101B/0///A0F22B1A01BB000AAAA3D001111313FAFBB333@B3331>1A1
@M02197:102:000000000-ALU3V:1:1101:13232:27041 1:N:0:1
CAGTCAGGCCTTTCCTCCGCTTATTGATATGCTTAAGTTCAGCGGGTAGCCCTACCTGATTTGAGGTCAAAGTCAAAAGGTTGCGCGATGGCAGGTTCTAAGCAGTCATCACCACAAGTAAAGACGAAACTTATTACGTCTGACACTGATGTGGGATGTTCCACTAAGTCATTTGAGGCGAGCCATTGCTGGCAAATCACCCAAGTCCAATCCAACCAGTTCAAAAGAACTTAAGAGATTGAGATTTCATCACACTCAAACAGGCATTCCTTTCGTAATACCAAAAAGCGCAAGTGACGTTCAAAGATTCGATTATTCAC
+
>>1A1DFF1>C11FFFF1AAEFG133FGDGB3FFB1DFG2AE1AECAEF1BCGBGGHHFHG2FFFHF0BFEDD@FFF1B/1B>0E>EE//AECECGG1FHHH0FFG;:FFGGF1.?036GF<6#0CCCC<@DDGHF2FFG1F?DDCB?<FH?DD1@@F7G@<F>>FCCF>>7DBDGE7<2C0:FFB0?;1;#1B2>F0E/F1C9CF0B@91/;BB0GFB10G1B1FF22@@@2D;B9FFDF22AFFFFD11EDDF1B1B11D1FGF000/AFA/F2D21F?EB10000E1B1A0001HFF33FBGEBG11BB133>1>1>
@M02197:102:000000000-ALU3V:1:1101:17878:27248 1:N:0:1
CAGTCAGGCCTTTCCTCCGCTTATTGATATGCTTAAGTTCAGCGGGTAGTCCTACCTGATTTGAGGTCTAAACTAAAAGTTTATTAGAGTGGAGGGAGCGAAAACTTATTACGCATTCCACTTAGACATTTAAGACGAGCCGTAACCGGCAGCGTCCAAAACTCATATACAGAAAACTGCATATGAGAGTCTGTATGACACTCAAACAGGCATGCCTTTCGGAATACCAAAAGGCGCAATGTGCGTTCAAAGATTCGATGATTCAC
+
ABBBBFFFFBFFGFGGGGGEGGGHFHHHHHHHHHHHHHHH<H9EGGGF8HHHHFH9HDGH9HFHGHH9GHHH9HHHHF8G8HHHHHHHH'FEHHG768G8C?E7FFGHGFHH888GGHH7H7HGBHHFHG8HHHG7CCDG/@EEEDGHFGGCEFBGGHHHGDGHHFGGHBGFHGHGF@2FG@F11HHHHHHHFGFDBGHGFGBFGFFFCEBC#FGEEEFFGGHFGF?HHFFE0:0FEBGE?E?AGFGFB3GE1EBBBFFFFA1AAA
@M02197:102:000000000-ALU3V:1:1101:13201:27497 1:N:0:1
CAGTCAGGCCTTTCCTCCGCTTATTGATATGCTTAAGTTCAGCGGGTATTCCTACCTGATCCGAGGTCAACCTGAGAAGTAATAAAAGGTTTAGACCGACCCGACGAGGCCTTGCAACTCCCCGCGTGCCTCGAAAGACTCGTTGCGAAGAGGGCCCCACGGACGCCGTCATTGTCTTTGAGACCAGTTGCGGACGGAGCCACAACGCGGTCCAACACCCGACCCGAAGGTTGGAGAGAGGATAATGACGCTCGAACAGGCATGCCCATCGGAATACCAATGGGCGCAATGTGCGTTCAAAGATTCGATGACTCAC
+
BBBBBFFFFABFGGGGGGGGGGGHCCHFHGGHHHHHHHCHFHHGGGEFFHHHHFGHHGHHGHHGGGGHHHHGHFGF5GHDFEHHHHHHGGDFGHHGGFGGGGGGGFFEEGFFHHHHHH<HFEDCCCGGDHGHDFHFFGHHGGEEHGGGGGGHGGGGGGGGGGGGGGFFGHHGFHHHHHGFFFEGGFFFGFFFCFFGGFFFFGGGCDGGHHHHFEBFEF?EEFEGGHHHGHHFGHHHHFFHHHHHHGGGGEHGGHBGFFGGCFFHHEEEEFGDGBHHHGHHGEEAGHHHHEGGGHGGGGGGGGGGFFFFD5BA3A>>
@M02197:102:000000000-ALU3V:1:1101:17283:27572 1:N:0:1
CAGTCAGGCCTTTCCTCCGCTTATTGATATGCTTAAGTTCAGCGGGTAGTCCTACCTGATTTGAGGTCTAAACTAAAAGTTTATTAGAGTGGAGGGATCGAAAACTTATTAAGCATTTCACTCAGACATTAAAGACGAGCCGTAACCGGCAGCGTCCAAAACTCATATACAGAAAACTGCATATGAGAGTCTGTATGACACTCAAACAGGCATGCCTTTCGGAATACCAAAAGGCGCAATGTGCGTTCAAAGATTCGATGATTCAC
+
AA1A1BDFFA1@BGGGGGGGCGGHHHHHHHHHHHHHHGFHHH;GGG-GGD8HHHHHHHHHH79G8HH9#GHHB8G<FHF=F1352@2G59H8HGGC1.?>=1D@=BG?B22$4<FE6$B2B35BC@F2GF5?>111?C1E?37E>E0F<E/@EFC@C4GF@34FDFFFGFFBHHF3FGGBGFHHHHGCFF;3BFHHF;72G;HFHGGGFFHHHEHE?GFFG=HHHHGHHHEEGGFHFHHGEEDHG;GFGGCGGGFFFFFFFAAAAA
@M02197:102:000000000-ALU3V:1:1101:21689:27714 1:N:0:1
CAGTCAGGCCTTTCCTCCGCTTATTGATATGCTTAAGTTCAGCGGGTAGTCCTACCTGATTTGAGGCCAGATGTCAAGAATTATACACACAAGTGCGTATGGGGCATAGAAAGCAGACTATTGTCAAAGTCCTGGCCACAAGCGAACTTGTGTCCTAAGCGAAATACTTATTACGCCTAGGGGAACCAGGGCAAAGACTAATCCAGCTCACATTTTTAAGGCGAGTCAACTCATCATTGACAAACGCGCACAGCCAACATCCAAGCTTGGATTAACCAAACTTGGAGTTGAGGTTTTCATGACACTCAAACAGGCATACTCTTCGGAATACCAAAGAGTGCAATTTGCGTTCAAAGATTCGATGATTCAC
+
>>>AAFFFF?CCGDGGG1A10AEGHHGHFHHAFEGHHHFFGHHGGGEEFGFF2GFHDFBGFGHBFFG/EFGHHHFBGFHHHHFGHFHFHGGEHDDGEFFGFFHC/>FCGHHFBFHFH0GFHGFHHGFHH1>BDFC0<GGGEF/CCC/FG1DBFG1@GF6FCFC:GBGFGHHHGFEFCCCCGF<ACEC6A-<CBDF=GBFBCGHHFCA?B2FGGGHHFEFBF?FGFFFGFBFBDFGFFHFEEBBB>/?33B/331@4B3B31?3B1BGBD4@F4HHGHF5F3FCCF5HEGF31HHFE5FA55HGEEHFF5BB535DD55FECEA3B5GHGCB5D55GFA5HHGDE?CCHGFGFBGGEGEC4BB5FFBAABB
@M02197:102:000000000-ALU3V:1:1101:15991:27727 1:N:0:1
CAGTCAGGCCTTTCCTCCGTTTATTGATATGCTTAAGTTCAGCGGGTAGTCCTACCTGATCTGAGGTCAAATCAAGAGTGCATTGACTGCGGTTTAAGAGTGCGGACGGAGACAACTGATGTTTCGTCACACTAAGGCATTTAAGGAAGGCCAGAGGCGATCCCAAAGCTCAATGACGGTCAAGAAACCGCCAGAGAGAAGGTCTAATGACACTCAGACAGGCATACCCTTCGGAATAGCAAAGGGTGCAAGGTGCGTTCAAAGATTCGATGATTCAC
+
AABBBDFCCAFFGGGG54EGCGEHHCFBFBGHCH5FDGFGHBGFCGFGEFHFGHGHHHHGGBGHHAGFBGDFGGGFCG5EGEGFEGHFFFEEGCGFHHHHGFFC@E>E1AAE1?FGFFGHGFFHDDBGG>GB@FFGFHHHHBFFHFFGHBB#G?FCGGEHFDFHBGF%B?ECGCFCGBBEHFGHGEC#EB9BHFGHHHHGFHFFFHGFF9HGBF3HHGDFA;HHCGGGGDGHG5HFHG5B3FFEGFFFHHHGEGGHGGGGGFGEFGFFFFFFFBBBBA
@M02197:102:000000000-ALU3V:1:1101:17929:27881 1:N:0:1
CAGTCAGGCCTTTCCTCCGCTTATTGATATGCTTAAGTTCAGCGGGTATTCCTACCTGATCCGAGGTCAACCTGAGAAATAATAAAAGGTTTAGACCGACCCGCCGAGGCCTTGCAACTCCCCGCGTGCCTCGAAAGACTCGTTGCGAAGAGGGCCCCACGGACGCCGTCATTGTCTTGGAGACCAGTTGCGGACGGAGCCACAACGCGGTCCAACACCCGACCCGAAGGTTGGAGAGAGGATAATGACGCTCGAACAGGCATGCCCATCGGAATACCAGCAGGCGCAATGTGCGTTCAAAGATTCGATGACTCAC
+
>AAA11DF1ABFGGFGFAEE?GCFGBGFG3G33FGHF22DFFBFEGC?CFHHHHHHHHGHBGAE?EGHFGHAGHFFGHFFHBFGFGHGC1F4FFFBGEGGEEE#/9/<A>CGBGFFGFGFH/ECC?CAA<1<7CFC.-.#<A:.CECA79CGA.AE@ABB@?-@?G7DC:8HFF>1CF#FFAEFFFC7@<9@@ECFHFB///BFEF/<GFFHCFBE>ECEE@E@=CBF?HHGFE4;@B@GE&B;FBB/EEFAEB1FDGFHAHE0EAA/CHDBGF1BBFGB00CGEBFGFAE0AFCEDFDABE1B1B3B1B1111A>
@M02197:102:000000000-ALU3V:1:1101:19326:27895 1:N:0:1
CAGTCAGGCCTTTCCTCCGCTTATTGATATGCTTAAGTTCAGCGGGTATCCCTACCTGATCCGAGGTCAAGTCATGAAATTGCTTGCTGGACGCTGATCCGCCGGGGCTCCGAGAAGCGCAAATGTGCTGCGCGAGAAGCCGACGAGACCGCTGCCAATGACTTTGAGGCGAGTCCGCGCACGGAGGCGGGACAGACGCCCAACACCAAGCATAGCTTGAGGGTGTAAATGACGCTCGAACAGGCATGCCCCACGGAATACCGAGGGGCGCAATGTGCGTTCAAAGATTCGATGATTCAC
+
AA?AADFFF?FFGGGGGGGGGGGHHHHHHHCHFHHHGGGHHHHGGG2EHHFHHFHGGFHHG5GEGGGHHHHGHFHHHHHHHGHHBGGHHGHGGFEGGHHGFCEEGEGGGHGGFGGAGFFCGGFGFFGHHHGFFGBDGGHGHGGGGGGGGGDGGCEHGGGGGGFFFGFEGGFFFCCFFGFFFGGEFGFFFGHGGGGFFAEACFFFFEDGF3FHHHHGGAHHFFHFHHGDFFFGEDEEGGBDFG3BGHGGEE0FBFHHGEAEFFGHGGGGGGHFGEAAGGGGGFGGGGGGFFFFFFD3B?AA
@M02197:102:000000000-ALU3V:1:1101:9951:28049 1:N:0:1
CAGTCAGGCCTTTCCTCCGCTTATTGATATGCTTAAGTTCAGCGGGTAGTCCTACCTGATTTGAGGTCAAAGATTAAAGTGTTTTGTTAGAGTGGAATGATAGCGAAGAACTTATCACGCTGTTCCACTTAGACTTTTAAGACGAGCCACGTTAAATGGCAAAAACGTCCAAAGCACCACAACCACAAGCTTAATGAAAAACCGGGTGGGTGAGGTCTATATGACACTCAAACAGGCATGCTCTTCGGAATACCAAAGAGCGCAATCTGCGTTCAAAGATTCGATGACTCAC
+
AAA1AFBCF?1F1B1AFFEEEEGHFHGHDFF3GHAEG22DEGB?EGE?FBFHEFHH1FFFHGGHGH9HGGH7GHFFGEGDFGGF:8HHFDDGC1>GHF9GH:HH+ECCFHHHGG;FEFEHEF<FGEGFHHHG8HHFFFFGHHGFHGGHGGCGHHF@1D1FFHHHHCCGHGFGHH<GEEFHHEEEEFGEFHHHGGEFGEH0:GE?ECFF@CCFBF12HHGFBDFFFB/BHFF1DGHGFHHGFFABFA22FF1/HGGB00AA0EGGFE?AEF1FGGFGFCFG1133@11>AAAA
@M02197:102:000000000-ALU3V:1:1101:15358:28043 1:N:0:1
CAGTCAGGCCTTTCCTCCGCTTATTGATATGCTTAAGTTCAGCGGGTAGTCCTACCTGATTTGAGGCCAGATGTCAAGAAGTTACACACAAGTGTGTAGGGTATAGAAAGCAGACTATTGTCAAGTCCTGGCCACAAGCGAGCTTGTGTCCTAAGCGAAATACTTATTACGCCTAGGGGAACCAGTCAAAGACTAATCCAGCTTACATTTTTAAGGCGAGTCAACTTGGCATTGACAAACGCCCACATCCAACATCCAAGCTCGGATTAACCAAACTTGGAGTTGAGGTTTTCATGACACTCAAACAGGCATACTCTTCGGAATACCAAAGAGTGCAATTTGCGTTCAAAGATTCGATGATTCA
+
BBBBBFFFFBFFGGGGGGG?EGGGHHHHHCHGHH5GHGGHHGHGGGGGGHHHHHHHHHHHHHHHGHGGGHE3GGHGHGFGHHHHGHHHGEFHBGG@FGHGGFEGHGHHHCFHHHHHHHGHGHHHGHBFHHHHHHGHHHG8GGGGHHHBGHHHHHHGGGDCE5HHHH;GHDHFFGFFGE?DDG1GGHFHHH8F1CGHGHFHHFGHHGHHHHHHHFEGGHHHHHGHFFFFGHGFFHHGGGFCEGGF9FDGAHHHCBBGHHE@@F1B4HDHHHFEHHGFFF33HGGAFGAFGHHHHFHHHGDGGHHHGDGFHHHFGHFEFFFBHHF52HGHHHHHFHFHHCEEE2CGGGGFGGGGCFFFFFFA3AAA
@M02197:102:000000000-ALU3V:1:1101:12073:28236 1:N:0:1
CAGTCAGGCCTTTCCTCCGCTTATTGATCTGCTTAAGTTCAGCGGGTATTCCTACCTGATCCGAGGTCAACCTTAGAAAAGTTCGTCGCCGAAGCAACTTAAAAGACCGGGCCTGGAGAGCTGACCTAGGACTAGCTCAAAAGCTCAGTGTACAGGAGTCCTCGCAGGCGCCGTCATTATCTTAGAGACGGGGGGTGCCTAAACGTCCCCGCCGACGTCCAACAACAAGCCGGGCTTGAGGGGTGATAATGACGCTCGAACAGGCATGCCCCATGGAATACCAAGGGGCGCAATGTGCGTTCAAAGATTCGATGACTCAC
+
AAAAAFFFF1CCFF1ADG??FGGHHHFF13DAGHHFHDAAGFHF?EEE1FDFGFGA1B0FF1FE//ABFB1BCFFHHHH0>1B2/?EEE?EC/>E1FE0#BF1>1#06E//B@#?F5.;?<FF1C;B:8#1C##?.84,<FA)B<F#50;DGG:9CCE#<<8D:CGC#;-::A@@5FB*03FB#;FGA:B@:#--.;B*5F9BF<#9?@?9?@EE>B990A+G9E@E>B9A?AG3HHGFE1G@BHHFFFEE1@E2G?GBFGHHHHEEFGHHFGFHFGGF3HF2AA2FE?FGGHFEE?HFGFGGBFGGGFFFDFFFAA3>3
@M02197:102:000000000-ALU3V:1:1101:17622:28175 1:N:0:1
CAGTCAGGCCTTTCCTCCGCTTATTGATATGCTTAAGTTCAGCGGGTAGTCCTACCTGATCTGAGGTCAGAGATAGAGATGGTCATTAGAGTGGCTCACGAAACTGAGACGTTTTCCACTTAGTCATTTAAGGAAGGCCAGAGGCGATCCCAAAGCACGCGCGCCGCGGTTCAGAAAACCGGACGGGTGAGGTTCTAATGACACTCAGACAGGCATACCCTTCGGAATACCAAAGGGTGCAAGGTGCGTTCAAAGATTCGATGACTCAC
+
ABBAAFF4F@FFGGGGGGGGGGGHHHH6GFFHGHHHCF5GDGFGGGGGGHEH;:HHHHHGFHBGHG9HHHFHGGHFGF@FFEHHHHHHHGB'3F?EGHFHGGGGGHFEBGEFGHGEGFHGFHGHFFFGHGHGCGF<1GGG/GGFFCGFCGHHFCDHHHGFD?ECFEGFGFCEFEFGGGECEEEF1HAGB;GFGFAFFFFFFFGFHGFHHFFFHHGCFGFFFFFDDFHGHFGGGHFGF4BHGBF2CE4GGCGGGGEGFFFFD5D@?ABA?
@M02197:102:000000000-ALU3V:1:1102:14180:1530 1:N:0:1
CAGTCAGGCCTTTCCTCCGCTTATTGATATGCTTAAGTTCAGCGGGTATTCCTACCTGATCCGAGGTCAACCTTGTGCCGCCGGAGCGGGCTTGTGGGGGGTTTAGAGGCCAGAAAGTCCCGTGGGCTCCCGATGCGAGGCGAATGCTACTACGCAAAGGAAGGGCCGCGACGGGTCCGCCACTGGTTTTGGGAGACTACAAGACTGTAGGACTCCAACACCAAACCACAAGGGCTTGAGGGTTGAAACGACGCTCGGACAGACAAGCCTCCCAGAATACCTGCAGGCGCAATCTGCGTTCAGAGATTCGAGGACTCAC
+
AAAAAFFCBAFFGGGGGGGGGGGHHHHHHHHHHHHHHHHHHH5EAFEGGHGHHHFHHHHHGFHDFCFFFHFGHHFGHGFFGGFCGGGGGGEFGCFGFGGGG?BDGGGGGGEEGGGFFFFFFFFD:5FFF9FDFAFFFFFFF7FF;F7FFFFFF7FFFFF$FF8DBFD:FF<@BAFFAFFFFHE/FF/BAEFFFFF5G>BFFB<BFFBFF60BFFFFBFFFFFHFFFEFE#B@A>DE>?BBB1BBF/E@/E//EE//BDB1D10A0/B//001GDFDBAB010B0A0001FDBA000B1313B33A1111B311F1AA>1
@M02197:102:000000000-ALU3V:1:1102:13076:1584 1:N:0:1
CAGTCAGGCCTTTCCTCCGCTTATTGATATGCTTAAGTTCAGCGGGTATTCCTACCTGATCCGAGGTCAACCTTGGTAAAAGTTGTCGCCGAAGCGACCAAGACCGGGTCTGGAGTGCTAGCCTAGTACGTGCCCGAAAGCTCAGTGTACAGGAGTCCTCGCAGACGCCGTCATTATCTTTGAGACGGGTGGTGCCTAAACGGCCCCGCCGACGTCCAACAACAAGCCGGGCTTGAGGGGTGATAATTACGCTCGAACAGGCATGCCCCCCGGAATACCAGAGGGCGCAATATGCGTTCAAAGATTCGATGACTCAC
+
AA3>ADBBB?FFGGBGFCEEEG?GHFHHHHCFHHFHHHFFHHHGGGAEHHDGFGHAGHEHHFHGGCEGHFHHHGBGHGHHEHEGHGG?GGECG?7E99?EHF<GHG/@DGHB98::8FHHFHFGCGF<HGCGEH:GGGGGE.FH:HHHH;FF/GACH<HH3878GF4D9GCGGGG;BFBBFFBEEBEG;:G;59FF:FF6FD@BADF9>;DC-/;AED/CEGEEEBC<4F=0BE@ECGDF1<ABF...?CCF/AFFHFGC1EHGCBA/A?HGGA2FAHFC0E0FEABD33B0EAF1133A33A11113DBFDAA?A?
@M02197:102:000000000-ALU3V:1:1102:12788:1851 1:N:0:1
CAGTCAGGCCTTTCCTCCGCTTATTGATATGCTTAAGTTCAGCGGGTAGTCCTACCTGATCTGAGGCCAGAGTTACAAGTATGGTGTTATGAGCAGTGCTACAAGTCAACTCGACGAAACGTATTACGCCAGGCCACCATCACACCACTAACGCTTTTAAGGCGAGCCAGCAATAGGCAACGCCCAAATCCAACCAGCCGGGTAGAACCCGAAAGGTTGAGTCTACATGACACTCAGACAGGCATACCCTCCGGAATACCAGAGGGTGCAAGGTGCGTTCAAAGATTCTATGATTCAC
+
>AA3>BB4CAFFGGGGGGGGGGGHHHHHHHGFHHHHHHHHHHHGGGGGGFGHHHGHGHHHHFGGHGGFHHHHFHBGHHHHHHF8@FHGHHFFFFF7GFCGHHEF8HHDHHHGDAECEEFEFF0?CF9/DGG@CEEGGHHFFHHHHDFEFG<<F@<?FHFH/FGFGGGGHHGFHHHHEHHEGAECGHGHBFFCFG??EEGHGBHGEFE0AEAD;BF?HFGFED2DBBGEGBFFFFFFFFFGFA;EHE?E/GGGDFG2FHCBFHGA0HDFBGAEE0AB1E3GBFABAA1B3BDBB1A>11
@M02197:102:000000000-ALU3V:1:1102:11889:1867 1:N:0:1
CAGTCAGGCCTTTCCTCCGCTTATTGATATGCTTAAGTTCAGCGGGTATTCCTACCTGATCCGAGGTCAACCTGAAAAATATAAATAGTTGAGGCCGGGTCCCCGGGACCTTGCAACTCGACGCGTGCTCCGGAAAGCTCAGTGCGAAGAGGGTCCCACGGACGCCGTCATTGTCTTTGAGACCCGTCGACCGCGGGGGGGCCGACGTGGTCCAACACCAAACCGGGAGGATTGAGAGAGGATATTGACGCTCGAACAGGCATGCCCTTCGGAATGCCAAAGGGCGCAATGTGCGTTCAAAGATTCGATGACTCAC
+
AA?1AFF1>AFFGGGGGGGGGFGHHGHHHHHHHHHHGGHHFGFECEAEGFHHHFHFHHHHGGFGGGGHHFHFHH>GHGFHHGHFHHHGHHGHFFGEGEGGEGGHGCG;GGFHHHHHGHGGHC?C?ACCFBHGGGGCF0DCGH01GGFGGCHE?C9HAGC7GGG@4A@9GGGGGGG9GFFGGGGGGCF@?@@?@/2?<@@@@@E@@@@;BEBBFFB>5EGGGEEEFGDFBB%FEGGGHGFBHGDD#E/B/A0A/DB1BFEBB0CE?EA//A2GFFGCA1B0EAGEF1BF1AA?EEEG3CGF3111>1@B@1BA1AA1
@M02197:102:000000000-ALU3V:1:1102:16937:1980 1:N:0:1
CAGTCAGGCCTTTCCTCCGCTTATTGATATGCTTAAGTTCAGCGGGTATCCCTACCTGATCCGAGGTCAACCTTGTAAAAATATGGGGTTGAGGCCGGGCTGAAGGACCTTGCAACTCGGTACGTGCTTTGGAAAAGCTCATTGTACCGAGGGTCCAACAGACGCCGTCATTGTCTTTGGGACCGGTGTCCGCACCAGGGCGGCACCAGAGTCCAACACCAAGCCGGGCTTGAGGGTTGATAATGACGCTCGAACAGGCATGCCCACCGGAATACCAGTGGGCGCAATGTGCGTTCAAAGATTCGATGACTCAC
+
AABABFFFFA4@GGGGGGGGGGGHHHHHHGCHHHHHHHHHHFHGGGGGHGHHHHFHHGHHHHHFGGGHHHHHHGFFGHHHHGGHHHGCGGFHHEGGGGGGGGHHHHGHHHHHHHHGGHGGFHGGHHFGHHHGGFHHHHHGHHHHGFGGGGCGGEGGFFHFHFHGGGHHGGHHGHHGHHHHGGGFGGBBFGGGG8CGBFEFFFFHHHFFFFHHFFFFFGFFFFCCEGGGEBHHHGGFGHHFHHHGFB/E0GAFFHFGCGHHHGC?A/GHHHHHGDFHHCFGGGFBDGGFAAGHFGGGGF3GGF1FBFFFFA?A>?
@M02197:102:000000000-ALU3V:1:1102:20087:2550 1:N:0:1
CAGTCAGGCCTTTCCTCCGTTTATTGATATGCTTAAGTTCAGCGGGTAGTCCTACCTGATCTGAGGCCAGAGTTACAAGTATGGTGTTATGAGCAGTGCTACAAGTCAACTCGACGAAACGTATTACGCCAGGCCACCATCACACCACTAACGCTTTTAAGGCGAGCCAGCAATAGGCAACGCCCAAATCCAACCAGCCGGGTAGAACCCGAAAGGTTGAGTCTACATGACACTCAGACAGGCATACCCTCCGGAATGCCAGAGGGTGCAAGGTGCGTTCAAAGATTCGATGATTCAC
+
ABBAAFFFFBFFFGFGGGGEGGHHHHGHHHHGGHHHHHHGHHHGGGEEFGGHHHHGHHHHHHHFHGGGHHHHAGFHHHEGG;GHHF8FHFHHHHHHHHHHHHHGHBGHHHGHGHGGGGGGGHHHHHHFCDGGHHGHGHHHHHHHHGHHHHHHGGGGGHHHGHGGGGGHHGEHHHHHHHHHHHGHGGHHHEFGGGGGGGGGGHGHHFGFFFGFFFFFFFHHGBGFFFFFFGGFFFFFBBBFBEGFF1CGCFE3GFHFA3HGGHDEB3GFFABE2E2FGGGCGGBEGCFFFFFFFA>AAA
@M02197:102:000000000-ALU3V:1:1102:16702:2280 1:N:0:1
CAGTCAGGCCTTTCCTCCGCTTATTGATATGCTTAAGTTCAGCGGGTAGCCCTACCTGATTTGAGGTCAAAGTCAAAAGGTTGCGCGATGGCAGGTTCTAAGCAGTCATCACCACAAGGAAAGACGAAACTTATTACGTCTGACACTGATGTGGGATGTTCCACTAAGTCATTTGAGGCGAGCCATTGCTGGCAAATCACCCAAGTCCAATCCAATCAGTTCAAAAGAACTTAAGAGATTGAGATTTCATGACACTCAAACAGGCATGCCTTTCGGAATACCAAAAGGCGCAAGATGCGTTCAAAGATTCAATGATTCAC
+
1AAAAFF1C?CFGGGGGGGGGG?1GBBE3GF3B2FFBFGGHHCEEGGGFF100A0FEGBG2G1AFCE0C1D1DDEEGF>EGHEAEEGGCEE0GEGHHFHDD8GGF1>E7GFFHFHHGEEFBG:FFG80CCBGHH<:FGGCGGHHEHHBDGG@DG?1FF<=>F21FHHFGHFHGHGHEBEF0G1BFGHBGH1>CF2F8?3AFEGEHGGGGEF/9CB,;FGGE11;FF2DFGHFFD;D5HGFB@2EFF2D2FEDFHGGEFAF1F110A0/AEEE/A222GDAEAB10A0E01F31E0AB1F13D3B333EB33DBD3111>1
@M02197:102:000000000-ALU3V:1:1102:12519:2804 1:N:0:1
CAGTCAGGCCTTTCCTCCGCTTATTGATATGCTTAAGTTCAGCGGGTAGTCCTACCTGATTTGAGGTCTAAACTAAAAGTTTATTAGAGTGGAGGGAGCGAAAACTTATTACGCATTCCACTTAGACATTTAAGACGAGCCGTAACCGGCAGCGTCCAAAACTCATATACAGAAAACTGCATATGAGAGTCTGTATGACACTCAAACAGGCATGCCTTTCGGAATACCAAAAGGCGCAATGTGCGTTCAAAGATTCGATGATTCAC
+
AA@AAFFFBAFFGGGBGGGGGGGHHHHHCGHHHHHHHHHHHHHG:G:;FFHHHFC2:7$GHFHGG9GHHHHHHHHHGH-FGHGFHH9:HGBFGFFC?*E6GG7GFH-;D9GEEFGG9HHHFHH8D847HHHHH8%D??/EDCDGGEGGFE@EEGCDGGGD3F@CGD<DDDHHFHGHHGGHDCFB@EGF?CFHHGGGF3GD1FGFFFDD'9GHHHGFABFF5GCH<HGHHHEE2CGHFAF?E??HGFDEFBAE44C@B@BFDA>333
@M02197:102:000000000-ALU3V:1:1102:11925:2796 1:N:0:1
CAGTCAGGCCTTTCCTCCGCTTATTGATATGCTTAAGTTCAGCGGGTAGTCCTACCTGATTTGAGGCCAGATGTCAAGAAGTTACACACAAGTGTGTAGGGTATAGAAAGCAGACTATCGTCAAGTCCTGGCCACAAGCAAACTTGTGTCCTAAGCGAAATACTTATTACGCCTAGGGGAACCAGTCAAAGACTAATCCAGCTTACATTTTTAAGGCGAGTCAACTTGGCATTGACAAACGCCCACATCCAACATCCAAGCTCGGATTAACCAAGCTTGGAGTTGAGGTTTTCATGACACTCAAACAGGCATACTCTTCGGAATACCAAAGAGTGCAATTTGCGTTCAAAGATTCTATGATTCAC
+
ABBBAFFFFBFFGGGGFGGCAFEGHHHHGHHGHHHHHHHHGHGGGEFGGFGHHDBGHHFHGHHHGHGGHHHHHHHHHH3FGGGHFBFFGDGE@F4FGGFGGHFGFHGHHHFC3FGFHHFGHHGGBF?4?3FGGGFHEHGFGHH9FGHHHFHGGHHHG0FHGHGHEG1FGHEGGHFH<1FFGFGFGHFHG11<CGH1GCF1FG<G<G>@G7HHH0<CBDGCCFFF;<C2FHFFBFB9#EEE9=>9B111/2GFFBG?FBG?EEEGBGB1>@GGF@/GBBF@201GA0A0DB1FFFDFFB1/1EHGHGFA22FD10/E/GGBF2A1GBGF1FGF1BA1DDAA01AGF3GFFF1BA1FBFBDB>AAA1
@M02197:102:000000000-ALU3V:1:1102:22202:3070 1:N:0:1
CAGTCAGGCCTTTCCTCCGCTTATTGATATGCTTAAGTTCAGCGGGTATCCCTACCTGATCCGAGGTCAACCTTAGAAATGGGGTTGTTTTACGGCGTAGCCTCCCGAGCACCCTTTAGCGAATAGTTTCCACAACGCTTAGGGGACAGAAGACCCAGCCGGTCGATTTGAGGCACGCGGCGGACCGCGTTGCCCAATACCAAGCGAGGCTTGAGTGGTGAAATGACGCTCGAACAGGCATGCCCCCCGGAATACCAGGGGGCGCAATGTGCGTTCAAAGATTCGATGATTCAC
+
BBBABFF4FBFFGGGGGFEGGGGHHHHHHHHHHHHHHHGHHGHGGGGGHBGHHHHHHHHHHHFGGGGHFHHHGH0GHHFFHHHGFGGEGHHHHGGGFFCEFHHHHGCA@@9HEFHHHHFHFGGFCFGH;HHHGHHGGGGGGHGEGGG9GFHHGHHGGGGAGGCGGAGGGGFEFFGFGGGDDF-D?FAFFFFFFFFFFFFFFEC.?A7CA;AFFFGDFHHHFHFGFGFGFGGFHFGHFF:0CFFFCEAFF5HGFHHEEGEGEEDGBGFAAEEEF5GFEBGGFGCBFFFFFBBAA>
@M02197:102:000000000-ALU3V:1:1102:13933:3275 1:N:0:1
CAGTCAGGCCTTTCCTCCGCTTATTGATATGCTTAAGTTCAGCGGGTAGTCCTACCTGATTTGAGGTCTAAACTAAAAGTTTATTAGAGTGGAGGGAGCGAAAACTTATTACGCATTCCAATTAGACATTTAAGACGAGCCGTAACCGGCAGCGTCCAAAACTCATATACAGAAAACTGCATATGAGAGTCTGTATGACACTCAAACAGGCATGCCTTTCGGAATACCAAAAGGCGCAATGTGCGTTCAAAGGTTCGATGACTTAC
+
?AAAAF1C1AFFDAGGG1AE0AEGBGHH33AA3F2AFFGF:H%EGGGGEHBGHH9#FDGHHHEFFGGF8FFGH9F:G11@D9FGF8GCF@CC:FE:GG?BGECEHGG<FBF2?<EE922##-+>@FGGH2FDG1BF?CCCEF#EECAFCG#?@E1?FHFFDGGHHBHHGFF2GHFFFFGB2GFHHG1GFBHFCBHEFD;FFHGFBF2D1FAFB/0E/ABGBGEEEA?HFGA0#05HHHHGEE0A113DDF1A1F1C3BBFFA>1>1
@M02197:102:000000000-ALU3V:1:1102:14190:3402 1:N:0:1
CAGTCAGGCCTTTCCTCCGCTTATTGATATGCTTAAGTTCAGCGGGTATTCCTACCTGATCCGAGGTCAACCTGAAAAAATAGTTTTTGAGGAGGCCGGGTCCCCGGGACCTTGCAACTCAACGCGTGCTCCGGAAAGCTCAGTGCGAAGAGGGTCCCACGGACGCCGTCATTGTCTTTGAGACCAGTTGGGAGGGCCGCGGACGGTCCCCCAACGCGGTCCAACACCAAACCCGGGGGTTTGAGGGAGGATAATGACGCTCGAACAGGCATGCCCTTCGGAATGCCAAAGGGCGCAATGTGCGTTCAAAGATTCGATGACTCAC
+
BCBCCFFFFBFFGGGGGGGGGGGHHHHHHHHHHHHHHHHHHGHGCGECHHHHHHHHHHHHHHHGGGGHHHHHHHBHHHHGHHHHHHHGGFGHHGGGGGEGGGHHHGGGGGGHGHHHHHHHHGHGGGGGGGHGGGGGGHHHHGHHGHGGGGGHHGGHHHEGGFGGFDFGGFGGGGFFFGGGFEFFFFFFGGGHHGFFFFFFFFECFFAFFFFFFFGCFFHGFHEFFFGGGEAFGFGFAEHHGCGFGHHHFHGHHHGEFE1BHEGHHFFFEHHGFGDEEFEFG3HHCGGHGCFE?EGFFHCFE?HGGGFGFGEFBFFFFBBFBBAAA
@M02197:102:000000000-ALU3V:1:1102:21879:3525 1:N:0:1
CAGTCAGGCCTTTCCTCCGCTTATTGATATGCTTAAGTTCAGCGGGTATCCCTACCTGATCCGAGGTCAAAAGTGATAAAGAGGCTTCATGGATACCAGTATACAGGCTTAGATCGCAAAATGTGCTGCGCTCCAAAGGCCAATATGCCGGCTGCCAATAATTTTGAGGCGAGTCTAATCTGAAGATTGGACAAACACCCATCACCAAGCAAAGCTTGAAGGTACAAATGACGCTCGAACAGGCATGCCCCATGGAATACCAAGGGGCGCAATGTGCGTTCAAAGATTCGATGACTCAC
+
11A>1@@11?FFGGGGGFFGGGCGHHHHHGHGHHHFHHHHHHGGGGGGHDGHHHHHHHHHHHHGGGGHHHBGF:BDGFHEFFGHG9G0FGFBCF21BGFG1GFF2FEFGHGE1>10?F00FFGHHHH8C@@2FCHBG1F?<FF@<FFA1<<@CFAHHFCGHFHF8H/@0CCGC1C1C2:CCGB:G5121CGBCF>?091GBBFHEBF1BE@B1B;GGCF2FGDDBHGCECGGGHH9GHHHHHFFHGEEFAD22BD2G1FBFF/EGE0?HFGGE?E0F113BGFGEG1FFFFBFFAAA>1
@M02197:102:000000000-ALU3V:1:1102:20135:3568 1:N:0:1
CAGTCAGGCCTTTCCTCCGCTTATTGATATGCTTAAGTTCAGCGGGTATCCCTACCTGATTTGAGGCCAGATGTCAAGAAGTTACACACAAGTGTGTAGGGTATAGAAAGCAGACTATCGTCAAGTCCTGGCCACAAGCAAACTTGTGTCCTAAGCGAAATACTTATTACGCCTAGGGGAACCAGTCAAAGACTAATCCAGCTTACATTTTTAAGGCGAGTCAACTTGGCATTGACAAACGCCCACATCCAACATCCAAGCTCGGATTAACCAAACTTGGAGTTGAGGTTTTCATGACACTCAAACAGGCATTCTCTTCGGAATACCAAAGAGTGCAATTTGCGTTCAAAGATTCGATGATTCAC
+
AAAAAFFFB?FFGGGGGGGGGGGHHHHHHHGHHHHHGHHHHHHGGGGGHHHHHHHHHGFHHHFHFEFEHHHHHHHHHHHGGHFFFHHHGGGGEFFGFFHHGHFHHHHHGEHHEHHFHHHGGEHGFE?FBGGE?GGGHEFFGGHGH;GFG2GHFFHHHGGGHHHHHGHHGGFDGFGGHGDGFGFHGGHHFHDGGHHGHHHHGGHGFHBGFFFHHFFGEHGGFGHFGFHFGHGG?9?DFFGGDEBGHHGGHGGFHHCGHHGGEE?FGFF4GGFEBDBB3@GFFGGCEHE3DDHHBHGGFEAF53FBGGDFFBFA2FEE?EHHGFHFHGGHHFHFF5FGHHGGGGGF5GGCGGGGGBFFFFFFBA3AA
@M02197:102:000000000-ALU3V:1:1102:13784:3682 1:N:0:1
CAGTCAGGCCTTTCCTCCGCTTATTGATATGCTTAAGTTCAGCGGGTAATCCTGCCTGATTTGAGGTCTAAAGTTTAAGTGTTTCACAAGGTGAAGCCAATTATAAGCGCCGTCTAACGATAAGACTGCATTCAACCTGACGAGAATAAATATTATTACGCCGAGTGAAGCCTTCTATAGTATCGAAATACAAGCTGCTCGTACATTTCAGCTGAGCTGACCCTATGACAGGGCCGGCAAGACAGCCAGAATCCAAGCCCGCACCTGCTTCATTATAAAACAGGGGGATTGAGGGTTTCACGACACTCAAACAGGCATACTCTTCGGAATACCAAAGAGTGCAAGGTGCGTTCAAAGATTCGATGATTCAC
+
CCCCCFFBFCFFGGGGGGGGFGGGHHGHHHHHHHHHHHHHHHGGGGGGHHHHHHHGHHHHHHHGGHGHHGHFHHHHHHHHHFHHHHHHHHHHHHFHHGGHHGHHHHHGGGCGEGHHHHGGHGGHGHFHEHHHHFHHHGHFCGEFGEHHHHHHGHHHH<HGDG8GGGHHHHH9HHHHHHFHHGGHHHCEHFFHGHGHHEHHGGGGGGGGFGEBFEHBFGFFGGE6FFFHHGGGFDGFDFCGHFFGCEFGHGGBE</E<>/CHGBAGBG3BFEG4DBEFGGBB>??FB@GFHGHFF3BF3GGFHHEHEGHHFHFFHG5GFGCEGGFHGHFHFGGBGFHF3DCHHHHEEEEFCAF5GGGFGGFFFFFFFBBAAA
@M02197:102:000000000-ALU3V:1:1102:15815:3836 1:N:0:1
CAGTCAGGCCTTTCCTCCGCTTATTGATATGCTTAAGTTCAGCGGGTAGTCCTACCTGATTTGAGGCCAGATGTCAAGAAGTTACACACAAGTGTGTAGGGTATAGAAAGCAGACTATCGTCAAGTCCTGGCCACAAGCAAACTTGTGTCCTAAGCGAAATACTTATTACGCCTAGGGGAACCAGTCAAAGACTAATCCAGCTTACATTTTTAAGGCGAGTCAACTTGGCATTGACAAACGCCCACATCCAACATCCAAGCACGGATTAACCAAACTTGGAGTTGAGGTTTTCATGACACTCAAACAGGCATACTCTTCGGAATACCAAAGAATGCAATTTGCGTTCAAAGATTCGATGATTCAC
+
BBBBBBFFFBFFGGGG5FE2E?EGHHHGFHHGGHFHHHHHFAA2EGGGGGHHHHHHGFFGHFHBFFFGGHHFFGGGFFGGFHHEHHHFDAFHHHFFGDGEFFGHHHGFHFHHHGHGFHFGHHHAEFGHHFFGFHGGHFEHHHGEGHBC@GHHGHCGCGGGHFFHHHEGHECCBFFGHHHCHGHGHHHGHGGGCDCFHHGDGDG:<GGCGHBCBGGCFGFB2DB<CBFBFGGDGBBFF<</F>;GF1GC>B21B11/11>//>>22GGHEF/@@2BB11@12F1FHG/B1F12FGADA1HGFFFGF1DFHHGDFGEACGHHFDDA0FBHGGGD23FGEGEAACEB13F3FGEAGFF3FFFFAAAA>
@M02197:102:000000000-ALU3V:1:1102:18481:3594 1:N:0:1
CAGTCAGGCCTTTCCTCCGCTTATTGATATGCTTAAGTTCAGCGGGTAGGCCTACCTGATCTGAGGTCTATCACAAGAGTCCGCTCGCAGAGCGAGGGCGGTTTCAAGGAAGCCTGCCTTCCCAAGGTCGAGCGATACATATCACGCAGGACAAAGGGCCGCAAGGCCACCGATGCATTTGAGGCGAGCCCGGCAAGGGGCAACACCCAAGTCCGACCCCCCCGTGCAGGACACGAGGGGACGAAAGCTGACGTGACACTCAGACAGGCATACCCTCCGGAATACCAGAGGGTGCAAGGTGCGTTCAAAGATTCGATGACTCAC
+
BCBBCFFBFCFFGGGGGGGGGGGHHHHHHHHHGHHHHHHHGHHGGGGGGGHHHHHHHHHHHHHHHGHHHHHHHHHHHFHHHHGGGGGGGGGHHGGGGGGGGDFGHHHHHHHHHHHHHHHHHHHHHHGHHGFGGGGHGGHHHHHHHGHGGGFHHFFHHGGGGGGGGGGGGGGGGGGFFFFFFFFFFFFFFFFFFFFFFFFFFFFFFFFFFFFFFFFFFGGGGGGHHHHFFHEHGGGHHFAGG@HFFHGEGHHGHHHHHHG5BFHFHHHFGHGBGCGGGGHHHHHHHHHHHGHHHHFHGGGGGHGGFGGGGGGGFFFFFFFBCCBB
@M02197:102:000000000-ALU3V:1:1102:10497:3928 1:N:0:1
CAGTCAGGCCTTTCCTCCGCTTATTGATATGCTTAAGTTCAGCGGGTATCCCTACCTGATCCGAGGTCAATCATTAAAAAGTTTGGGGTTCTGGCAGGACACCACCGGGACTCTGTCGCGAGGAGTATTACTACGCGTAGAGCCAGGAGGCACCGCCACTGCTTTTAAGGGCTGCCCTGTGACGGGCAGGCCCCAACACCAAGCTGAGCTTGAGGGGTGATAATGACGCTCGAACAGGCATGCCCCCCGGAATACCAAGGGGCGCAATGTGCGTTCAAAGATTCGATGACTCAC
+
BBBBBFFFFBFFEGGGGGGGGGGHHHHHHHHFHHHHGDDHFHHGGGFEHHHHFHHHHHFHFFHGGGGHHH:::H.EGHHFGFG(HGE;GGH.HH<6EE;H<FG<HGGG;/CHHHGH<AHGD?CC/8;<;HH:HH8997GG;;87;GGEE;GGHADGFCGGFFFBFFFGGEFGFGFFFFFFBFGGFAFEABFGHHFFFF:A0ACCFFBBFFHGE:FGFBGFFFFFFFFCDECFFHHHFGE?F9CEEEEHFF2HFFGGG/ECEEEBDD1GGEE1B1BEFGGFGB1FFD1@1??A>1
@M02197:102:000000000-ALU3V:1:1102:10488:3945 1:N:0:1
CAGTCAGGCCTTTCCTCCGCTTATTGATATGCTTAAGTTCAGCGGGTATCCCTACCTGATCCGAGGTCAATCATTAAAAAGTTTGGGGTTCTGGCAGGACACCACCGGGACTCTGTCGCGAGGAGTATTACTACGCGTAGAGCCAGGAGGCACCGCCACTGCTTTTAAGGGCTGCCCGGTGACGGGCAGGCCCCAACACCAAGCTGAGCTTGAGGGGTGATAATGACGCTCGAACAGGCATGCCCCCCGGAATACCAAGGGGCGCAATGTGCGTTCAAAGATTCGATGACTCAC
+
BBAAAFFBFAFFGGFGGG2EAAEBGH5FFGFHHHHH5BEGFHCGFGEGHH5GHFHHHFHHHH1AAEEGH9F:HG/HHGG8EF9HHEG;G;<<HHB0;/#/6F#;HGE@E99;;:GFHFHG9GCGG::8HHDG:H/6C8?@A0DG7GG;GG;;FGEGGCDFFFFGGGFFA0.C.@CFA#?A?GFAGFF;A=AEDDDEGHGHHHHHHF/AFFFGGGGFFHGD:GF<BFFFFHFFG'GGC9GBGGGCE?GHFEGFFGBFHHEEGEDGGCGAAA24BGCGGGGEGFFB5FDFFABAAA
@M02197:102:000000000-ALU3V:1:1102:23303:4131 1:N:0:1
CAGTCAGGCCTTTCCTCCGCTTATTGATATGCTTAAGTTCAGCGGGTATCCCTACCTGATCCGAGGTCAAAAGTGAGAAAGTACGCTTTATGGGTACCAGTATAACGGCTTAGATCGCAAAATGTGCTGCGCTCCAAAGGCCAATATGCCGGCTGCCAATAATTTTAAGGCGAGTCCAGCCGCAGAGGGCAGGACAAACACCCATCACCAAGCAAAGCTTGAAGGTACAAATGACGCTCGAACAGGCATGCCCCATGGAATACCAAGGGGCGCAATGTGCGTTCAAAGATTCGATGATTCAC
+
BBABCFFFFCFFGGGGGGGGGGGHHHHHHHGHHHHHGHHHHGFGGGGGHHHHHGHHHHHHHEH1EEGHHHHHH3FGHGF:<DGEFGGGGFHHHG3FGGFHHHHHHHGGGGGH,HH6HGGGGHH7HHFFHFGG:GGGHHHHHGHHEHHHHGGCGG/FHHFFGBHHHHFCGHFFGGCHHFHHGGHGGF/HFHGGGHHH?FCHFFFEFFGGHHFHHHGFF2:FBDHHHFHFHFFGFEEEF9CFHHEGHHHFGGGHHHHHHHFGHFFHCHEGF?EGDHGGGECGB1GGGGGE1CFFFB1FFA1AAA
@M02197:102:000000000-ALU3V:1:1102:19519:4109 1:N:0:1
CAGTCAGGCCTTTCCTCCGCTTATTGATATGCTTAAGTTCAGCGGGTAGTCCTACCTGATTTGAGGTCAGAGATAAAAGGTATTAGAGTGGAGGGAGCGAAAACTTATTACGCATTCCACTTAGACATTTAAGACGAGCCAGAATCGGCAGACGTCCAAAGCACCTAGATCAGAAAAATCTGATTAGATGAGTCTATATGACACTCAAACAGGCATGCCCTTCGGAATACCAAAGGGCGCAATGTGCGTTCAAAGATTCGATGATTCA
+
ABBBBBFFFBFFGGGGGGGGGGGHHHHGHHHHHHHHHHHHHHBGGGFEGHHHHHHHHHEFHHHHGEGHGGHHHHHHHHGGGHHHHHGHGFGHHGFEGCFHFGGHHHGHHHDFFDFGFHFFHHGFHHGGHHFHHHHHHHFCGFFGGHHCFHGEHGGGGHGGHGFHHHFGHHHFHHGHHGFHGGFFHHHHHHFGEGFGHGHFGBBGHGDCFHHHGGGEGGGGGBHFGHHGGHHHFGFAEAGHFFCEEEA4GGFGGG?GFFFFFFFBBBBB
@M02197:102:000000000-ALU3V:1:1102:10498:4153 1:N:0:1
CAGTCAGGCCTTTCCTCCGCTTATTGATATGCTTAAGTTCAGCGGGTATTCCTACCTGATCCGAGGTCAACCTTGAGAAGTGATTTTCGGGGGTGAACCCAAAAAGTCGGTGACCGGGTCCCTGGGGCCTTGAAAACTCGACGCGTGCTCCGGAAAGCTCGATGCGAAGAGGGTCCCACGGACGCCGTCATTGTCTTTGAGACCAGTTGGGGACGAGGCCCCCAACGCGGTCCAACACCAAACGCGAGGTGTGAGGGAGGATAATGACGCTCGAACAGGCATGCCCTTCGGAATGCCAAAGGGCGCAATGTGCGTTCAAAGATTCGATGACTCAC
+
AABAA4DCF34BEGGGGGGGGGGHHHHHHGHHGHHHGHHGHHHGGGGCFHHHHHHHHHHG5FGGGEAGFF3BGGHHFEF34F44FGHF@>E/@>/?FG/<?FC/?/1?////911<C@?<GCG@9:A<CAFFA9=0C<CDFCGCGCCGGHBF;D@BGGFGDEBBC?09;B.ED.CDEB?CC;--;.DB<<AFHGFHFDGF1DCF<.<9<A.FGACF@C?B9AGFGCCE?>ECFFBC?9GEE@EA9CFEEB112FFF34GHBEGHGEE0CHGDFFHFFHHGHGFE1EB2HHHHGHHHHGGEA2FGGHHHGFEDFFGGGGGGGGGFFFFFDFAAAA3
@M02197:102:000000000-ALU3V:1:1102:7391:4309 1:N:0:1
CAGTCAGGCCTTTCCTCCGCTTATTGATATGCTTAAGTTCAGCGGGTAGTCCTACCTGATTTGAGGTCTAAACTAAAAGTTTATTAGAGTGGAGGGAGCGAAAACTTATTACGCATTCCACTTAGACATTTAAGACGAGCCGTAACCGGCAGCGTCCAAAACTCATATACAGAAAACTGCATATGAGAGTCTGTATGACACTCAAACAGGCATGCCTTTCGGAATACCAAAAGGCGCAATGTGCGTTCAAAGATTCGATGATTCAC
+
BBBBBFFFFAFFGGGGGGGGGGCHHHGFHGHHHHHHHHHH0G<GGG9G9HH:HH9HHFFHH;HHGHH9HHHHH9HGH99HFHFG;HH<H;HG9H:GE8?EFGGFHFHHF;EFFA7E9HF86H6HDB6GGH#FG?B2EF?EAFEEA>EFEC?EADFCGDFEHFGFFFEGHHFGBGB8@DFGHGGHGG9HHHHFFHFHHH9GEGFGEHFFCHFGFHGFFGCHHHHGGGCFHHFFFE0G1HFE;E?ACGBG3FFEGGFFFFFFFAA>>1
@M02197:102:000000000-ALU3V:1:1102:14785:4442 1:N:0:1
CAGTCAGGCCTTTCCTCCGCTTATTGATATGCTTAAGTTCAGCGGGTAGTCCTACCTGATTTGAGGCCAGATGTCAAGAAGTTACACACAAGTGTGTAGGGTATAGAAAGCAGACTATCGTCAAGTCCTGGCCACAAGCAAACTTGTGTCCTAAGCGAAATACTTATTACGCCTAGGGGAACCAGTCAAAGACTAATCCAGCTTACATTTTTAAGGCGAGTCAACTTGGCATTGACAAACGCCCACATCCAACATCCAAGCTCGGATTAACCAAACTTGGAGTTGAGGTTTTCATGACACTCAAACAGGCATACTCTTCGGAATACCAAAGAGTGCAATTTGCGTTCAAAGATTCGATGATTCAC
+
AABABFFFFCFFGGGGGGGGGGGHHHHHHHFHFHHHHHHHHBGFGGGGGGHHHHHHEGGHHHHGEHAFHHHHHHHHHHHBFHHHHGHFGFEFHHFGEFFHGFGHHHFHHHFHFBHHGFHDGHHGFHHFFD3FGBFFHHHHHHHHFHHHHHHHHHGHGFHCHGHHHHHHGHHGGHHHHHGGGGHHGHHHGHHGHHHHHHFHFHHDFGGGGHFHGGGCFHHFFHGGBFFGGFGGGHHGGB@EF>EABB33AFFGCEEGHGGGEAAHFHHGAFEFHFGHHFHGHGF3HHFFGEEBHGGGHHHGHGF5DGHHHHHF5FDEE?HHFGFHEGBHHHHGFGFGBGECECHGFGGFGGGGB4F5DDD5BA?AA
@M02197:102:000000000-ALU3V:1:1102:17283:4549 1:N:0:1
CAGTCAGGCCTTTCCTCCGCTTATTGATATGCTTAAGTTCAGCGGGTAGTCCTACCTGATTTGAGGCCAGATGTCAAGAAGTTACACACAAGTGTGTAGGGTATAGAAAGCAGACTATCGTCAAGTCCTGGCCACAAGCAAACTTGTGTCCTAAGCGAAATACTTATTACGCCTAGGGGAACCAGTCAAAGACTAATCCAGCTTACATTTTTAAGGCGAGTCAACTTGGCATTGACAAACGCCCACATCCAACATCCAAGCTCGGATTAACCAAACTTGGAGTTGAGGTTTTCATGACACTCAAACAGGCATACTCTTCGGAATACCAAAGAGTGCAATTTGCGTTCAAAGATTCGATGATTCAC
+
BABAAFFFFCFFGGGGGGGGGGGHHHHHHCFGHHHHHHHHHHHGGGGGGHHHHHHHHHFHHHHHGHGGHHHHHHHHHHGHFGHHHHHHGGGHGHHHHHHHGGFHHHHGHHHHHHHHHHHGHHHDHHEGH3FGHBGHHHHGHGHHHHFHFHHGHHHHGGFC7GHHHHHHHHGGGHGFFEGGGGGGHHGHHHGHHHHHHHG:FHHGGHFCHHHGFFCGG?9CBFFBBFGCGGGBFHHFF<FG?@3DFE3B/BGEFDCFFHEE/GFEHHGEF?EFGHHGFHHG5EFGFHEFBHHGGFBHHHGFEFGGHHHG5GGHHHGGDGG5GFGFGGHHHHFFBGBHHHGGCFGA5CFFGGEGFBFBFDDDAA?AA
@M02197:102:000000000-ALU3V:1:1102:18806:4606 1:N:0:1
CAGTCAGGCCTTTCCTCCGCTTATTGATATGCTTAAGTTCAGCGGGTATCCCTACCTGATCCGAGGTCAACCTTAGAAATGGGGTTGTTTTACGGCGTAGCCTCCCGAACACCCTTTAGCGAATAGTTTCCACAACGCTTAGGGGACAGAAGACCCAGCCGGTCGATTTGAGGCACGCGGCGGACCGCGATGCCCAATACCAAGCGAGGCTTGAGTGGTGAAATGACGCTCGAACAGGCATGCCCCCCGGAATACCAGAGGGCGCAATATGCGTTCAAAGATTCGATGATTCAC
+
BCCABFFFFCFFGGGGGGGGGGGHHHHBHGHHGHHHGGGHHFHGGGGGHHHHHHHHHGHHHHHFFGEHGHHHHGGHHHFFGHHGGGGGHHHHHFEGGEGGGHHHGGGGGGGHGGHHHHHHGGFGGHHH:HHHHHGGGGGGGHHHGGGGGFFHHHHGHHHGGGGGGGGGGGFGGEEFGGGGGGGGFFGGHHFGGGHGHGCGGHGFFFFFGHHHHFHHHHHHBHGGGFCDEHGHHHHGFFFFFFGFGFCGHHHGFBHHHFFGFFCHHHFGEE?4GGGGFGGFGFFBFFFFFBBAAB
@M02197:102:000000000-ALU3V:1:1102:15497:4625 1:N:0:1
CAGTCAGGCCTTTCCTCCGCTTATTGATATGCTTAAGTTCAGCGGGTAGTCCTACCTGATCTGAGGTCTATCACAAGAGTCCGCTCGCAGAGCGAGGGCGGTTTCAAGGAAGCCTGCCGTCCCAAGGTCGAGCGATACATATCACGCAGGACAAAGGGCCGCAAGGCCACCGATGCATTTGAGGCGAGCCCGGCAAGGGGCAACACCCAAGTCCGACCCCCCCGTGCAGGACACGAGGGGACGAAAGCTGACGTGACACTCAGACAGGCATACCCTCCGGAATACCAGAGGGTGCAAGGTGCGTTCAAAGATTCGATGATTCAC
+
BAAABFFFFAFFGGGGGGGGGGGHHHHHHFGHHHHHHHHHHHGGGGGGGHHHGHHHHHHHHHHFHGHHHHHHHHHHFHHHHHFGGGGGGGGHGGCGGGGGGGFDHHHFFHHGHHGFHHGGGGGGHGGHHGGGGGFHDGHHHHHGHGHGGGFHHH?GHGGGGGGGGGGGGGGGGFFFFFFFFFFFFEFFFFFFFFFFFFFFFF?FFFFFFFEFFFDDCGFGGGGHHHHHFGFFF?DCHFFGHGHEHGF?1GGFHGHHFFGHHHHHGGHHFHFEGGGEGHHHFGFBHHHHFGFGHHHHHGGGEGGGGGGGGEGGFFFFFFFAAAA?
@M02197:102:000000000-ALU3V:1:1102:7146:4569 1:N:0:1
CAGTCAGGCCTTTCCTCCGCTTATTGATATGCTTAAGTTCAGCGGGTAGTCCTACCTGATTTGAGGTCTAAACTAAAAGTTTATTAGAGTGGAGGGAGCGAAAACTTATTACGCATTCCACTTAGACATTTAAGACGAGCCGTAACCGGCAGCGTCCAAAACTCATATACAGAAAACTGCATATGAGAGTCTGTATGACACTCAAACAGGCATGCCTTTCGGAATACCAAAAGGCGCAATGTGCGTTCAAAGATTCGATGACTCAC
+
A3AAAFFFF@FFGGGGGG2FEG?GFCHHHHHHHHHGHGHHHH;GGGGGGHHHHHHGHHHHHHGHGHGHBHHH9HGFG7GHH9HHHHHHHF;;<HGG8GG%CGG6C7HFH868AFEE9BH6HH7HHHF2DFGGH8HGGCGE@GDGFGGHFEDCGGBECBFDHHHGGHFDHHHHGFHHHHFHGFHGFF3EFFEHHHFGHHHFAHHHHGFHHHFHHHGGGFGHFHHHGHGHHHEEEAGHGHHFFEFHGGGGFFGGGGFFFFFFFAAAAB
@M02197:102:000000000-ALU3V:1:1102:22497:4641 1:N:0:1
CAGTCAGGCCTTTCCTCCGCTTATTGATATGCTTAAGTTCAGCGGGTATTCCTACCTGATCCGAGGTCAACCTGAAAAAATAGATGATAGGTGACCGGGTCCCTGGGGCCTTGAAACTCGACGCGTGCTCCGGAAAGCTCAGTGCGAAGAGGGTCCCACGGACGCCGTCATTGTCTTTGAGACCAGTTGGGGGAGAAAGGTCCCCAACGCGGTCCAACACCAAACGCGAGGTTTGAGGGAGGATAATGACGCTCGAACAGGCATGCCCTTCGGAATGCCAAAGGGCGCAATGTGCGTTCAAAGATTCGATGACTCAC
+
BCBCBFF4BAFFGGGGGGGGGGGHHHHHHHHGHHHHHGGHHHFGGGEEGHHHHHHHHHHHHHHGGGGHHHHHHHHHHHHGHGHHFHGGHHG@FGFHFCFGGHHHHHEGFGGFFHGHHHHGHGFGFGGGGHHDGGCCHHHHHHHHGGGGGFGECEGHHHHGGGAADGGGGHHHHHHHHGHGGGHHHGFGGGHHHFFFHHGFFFFFFGFDGFHFHHFGGFFGGFEEGGGHGGHGBHHHGHHHGFFFGCEE1GGFH?HHHGHGHGHEGDDGGGHHHHGGHFGHHCCGE2HFHHGGGGHGGGGGGGGGGFFFFFFFAABAA
@M02197:102:000000000-ALU3V:1:1102:17840:4741 1:N:0:1
CAGTCAGGCCTTTCCTCCGCTTATTGATATGCTTAAGTTCAGCGGGTATTCCTACCTGATCCGAGGTCAACCTTGTGCCGCCGGAGCGGGCTTGTGGGGGGTTTAGAGGCCAGAAAGTCCCGTGGGCTCCCGATGCGAGGCGAATGCTACTACGCAAAGGAAGGGCCGCGACGGGTCCGCCACTGGTTTTGGGAGACTACAAGACTGTAGGACTCCAACACCAAACCACGAGGGCTTGAGGGTTGAAACGACGCTCGGACAGGCATGCCTCCCAGAATACTGGAAGGCGCAATGTGCGTTCAAAGATTCGATGATTCAC
+
CCCCCFFFFCFFGGGGGGGGGGGHHGHHGHHHHHHGFGHHHHHGGGGGHHHHHHHHGHHHHHGG?EGHHHHHHHHHHHHGGGGFFGGGGGGGHGHHGGGGGGGGGGGGGGGGGGGFF:FFFFFFFFFFFFFFFFFFFFFFFGFFFFFFFFFFFFFGEGGHFGFFFFABFFCFFFFFFFFFFFGFFHHHGHGHHGHHGFEHHGHHHFHHFFFFGHFFFGFFGFHGGFFFGGHHFEDFEHFGHFGFGGE>EE?E?GGGGGHHHHHHHGGGGGHHHHFFFFFHHHHGGFEGHHHH?GGGHGG3CGGFFGBFFFFFFB11AAA
@M02197:102:000000000-ALU3V:1:1102:13290:4763 1:N:0:1
CAGTCAGGCCTTTCCTCCGCTTATTGATATGCTTAAGTTCAGCGGGTAGTCCTACCTGATCCGAGGTCAACCTTGTGCCGCCGAAGCGGAATTGTTGGGGGTTTAGAGGCAAGCGCCTACGGGCTCCCAATACGAGGCGAATGCTACTACGCAGAGGGGAGGGCCGCGCGGGGCCGCCACTGATTTTCAGGGCCTACAGGGAAGTAGGGCCCCAACGCCGGGCCACTAGGGCTCGTGGGTTGAAACGACGCTCGGACAGGCATGCTCCCCGGGATACCAGGGAGCGCAATGTGCGTTCAAAGATTCGATGCCTCAC
+
>>>>A1B1>1CFFGFG1C?EEG?GHHGB3FABGHHHHHCH2GCEEEAEF12A2AGGHFFHHHFGGGEG@GBCGH11@GD@E//>EE///>#2G:1:F9@3/5;A;91FA9/0?F7CCGEF?.042C7EF<9#.#<A+C?;:A/5$CF:6:9A.#-/;##;9.####9/6-9-#9-@@:.A4BD<0C:<C<<9;AE1>9HGGFA0>9<BEF@0@BF/BB@GF?9@>90F</E:FF@#>=@&HHECFFE///EA>1FE1BE@B1AA/?E?AAF2FF1GG1AFE?ECEFG3HEEEA01ABGG3BCGF1A1B1>1A11>A
@M02197:102:000000000-ALU3V:1:1102:19354:4826 1:N:0:1
CAGTCAGGCCTTTCCTCCGCTTATTGATATGCTTAAGTTCAGCGGGTAGTCCTACCTGATCTGAGGTCAATCGTACAAATCCCCGTGAGGGGCGGTTTCAAGGAGGTCCCCCTGTCCCGAGACACGACGAAACGTATTACGCCGAGGCAAGGGTCGGTAGACCACCGATGTGTTTGAGGCGAGCCAAATGGCACCGCCCAGTTCCAACCTCGCCGGGCAGGACCCGGCGGATGATGATTGACATGACACTCAAACAGGCATACCCTCCGGAATACCAGAGGGTGCAAGGTGCGTTCAAAGATTCGATGACTCAC
+
ABBAAFFFFBFFGGGGGGGGGGGHHHHHHHHHHHHHHHHHHHHGGGGGGHHHHHHHHHHHHHHHHGHGHHHHGGHHGHHHGHHGGGGGGGGGGGGFGGHHHFGHEGGHHHHGFFGHHGGFCDGHHGGGFFFFGGFGFHHHEDGGGGGGGGGFG-FBF@FGGGGGEFHHEDFFFFFFFGGFHHFGBFGGFFFF<FGHEHHHFHFFFHGGDGGGGGHHHHHHGGGGGGGGHHHFHHFHHFFGFGHHHHHHGHHHHHHGHFBG3ACGE2GHHGHGGDHHFHHGHHHHGHHGGGGGGGGGGGGGGFBFFFFFFBBBBB
@M02197:102:000000000-ALU3V:1:1102:18378:4944 1:N:0:1
CAGTCAGGCCTTTCCTCCGCTTATTGATATGCTTAAGTTCAGCGGGTAGTCCTACCTGATTTCAGGCCAGAGTCAAAGTAATTGTCCTTGCGGACGATTAGAAGCACGCTTCAACACAATGGACCCAGTGAAACTTATTACACCAGACATTAATGTCAAACTTGCTAACTCTTTTAAGGCGAGCGATCAGAAATCGCAGACGCCCAAATCCAATCCATTAGGAAACCCTAGTGGTTGAGATTTCATGACACTGAAACAGGCATGCTCTCCGGAATACCAGAGAGCGCAAGCTGCGTTCAAAGATTCGATGACTCAC
+
A3ABBFFFFAFFGFGG54ECGGEDFFFHFFHFFGHFHFDG5AG?2EAEFHHHHHHHHGHEHHF5G3FGCG1GFGHFHH5@GHHHFFHGHGGEGEGF>FFEBHEFHHHHG;CHHHHGGCGHGCFGHDHHBCBGDGBGDFFFFBGGHDFFCFHHFF1GGBGGGBDHFGH#HCBDFGHGGGGGHHGEGDBHHHGHHFGFFE>-/FEBHGFB;FGHHGHHFGBEBGGF1FHFEEFBGGFHHHHGFHFHHFHHF5DFBG5FGHHHHHFHGGEFGHFHBGBHHHGHGGEEA4CB4EAEE4BGGFGFGGGBBFFFFFFBAA33
@M02197:102:000000000-ALU3V:1:1102:12318:5075 1:N:0:1
CAGTCAGGCCTTTCCTCCGCTTATTGATATGCTTAAGTTCAGCGGGTATCCCTACCTGATCCGAGGTCAAGTCATGAAATTGCTTGCTGGACGCTGATCCGCCGGGGCTCCGAGAAGCGCAAATGTGCTGCGCGAGAAGCCGACGAGACCGCTGCCAATGACTTTGAGGCGAGTCCGCGCACGGAGGCGGGACAGACGCCCAACACCAAGCATAGCTTGAGGGTGTAAATGACGCTCGAACAGGCATGCCCCACGGAATACCGAGGGGCGCAATGTGCGTTCAAAGATTCGATGATTCAC
+
BCCCCFFFFCFFGGGGGGCEGGGHHFFHFHHGGHGFHHHHHHHGGGGGHHHHHHHHHEHHHHHGGGGHFHGHHH:HHGHHHHHHHGGHGFFGEGGGG<HHHGGGGG;CGHGGCDCGHHGGG?FFGHHH;HHGGGDFGGHHGGGDGGGCDGGGGGGGGGGGFHGGGGGEGGF>BCFFDFFFFFFC;FDFFGFBFDEFFFFFFFAFEE?EEFEFHCHGFFFFBFFGFHGFHGFEFEDB1@B@HHHHG20AEA0A3B5D5FA22AEEEEA2F55EFA2A?GB55DDFF?FGFFDFFF5?BAAA
@M02197:102:000000000-ALU3V:1:1102:10646:4977 1:N:0:1
CAGTCAGGCCTTTCCTCCGCTTATTGATATGCTTAAGTTCAGCGGGTATTCCTACCTGATCCGAGGTCAATCTAGAAAGATAAAATAGGTGACCGGGTCCCCGAGACCTTGCAACTCGACGCGTGCTCCGGAAAGCTCAGTGCGAGGAGGGTCCCACGGACGCCGTCATTGTCTTTGAGACCAGTGGGGGGGCGAACCCCCCACGCGGTCCAACACCAAACGCGAGGGTTGAGGGAGGATAATGACGCTCGGACAGGCATGCCCTTCGGAGTTCCATAGGTCGAAATGTGCGATCAAAGATACGATGATTCAC
+
AAAA@BFB1>C1BFGCGGGGGGFFFGFFDHDG3AAG1AFGHHBEA?A/1FHHHFHHFGBGGHAFGG?FGG2DG2121D@>GFG1BGHBFBF%F@AAE9EGHHCECCCCGH#FG<HEHCEGCGC/@C:;FACGGFFHHHBCBGHG3#<;C#.CGEF:HCCGGC@?BB@EFFEFF;FG0F99FEG?;FF?-:;=?.@@@@/A///9@FB@AF9$)B1/>/>AAB>?@EB$B>GB:0F8E@@$BG;BB-/A/E11B1111A0/A//AB//A1B11111A100A00A33FA001113BF33GB1B11B3133A>111
@M02197:102:000000000-ALU3V:1:1102:18540:5127 1:N:0:1
CAGTCAGGCCTTTCCTCCGCTTATTGATATGCTTAAGTTCAGCGGGTATTCCTACCTGATCCGAGGTCAACCTGAGAAATAATAAAAGGTTTAGACCGACCCGACGAGGCCTTGCAACTCCCCGCGTGCCTCGAAAGACTCGTTGCGAAGAGGGCCCCACGGACGCCGTCATTGTCTTTGAGACCAGTTGCGGACGGAGCCACAACGCGGTCCAACACCCGACCCGAAGGTTGGAGAGAGGATAATGACGCTCGAACAGGCATGCCCATCGGAATACCAATGGGCGCAATGTGCGTTCAAAGATTCGATGATTCAC
+
BCCBCFFFFCFFGGGGGGGGGGGHHHHHHHHHGHHHHGHHHHHGGGGGHHHHHHEGGHHHHGHGGGGHHHHHHGFHHHHFGHHHFHHHGHHHHFHHHGGFGGGEGFFFGGGHGHHHGGHHHGGGGGGGGHHHGFHFGGHHHG;GHGGGGGGHHGGGGGEFFGGGGGGGGHHFGGFGGGFGFFFFFFGGFFGGHCDGHFHGFGGGGGGFHFHHHFFFFFFFFFFFHHHHEGFHHHHGGHHHHHHHHGGFEE2G?HHHGHHHHHHHHGEE?FGHFHFHHHHHGGEAAHFHGGGGGHGGGGGGFGGGFFFFFFFABBAB
@M02197:102:000000000-ALU3V:1:1102:21331:5401 1:N:0:1
CAGTCAGGCCTTTCCTCCGCTTATTGATATGCTTAAGTTCAGCGGGTAGTCCTACCTGATTTGAGGCCAGATGTCAAGAAGTTACACACAAGTGTGTAGGGTATAGAAAGCAGACTATCGTCAAGTCCTGGCCACAAGCAAACTTGTGTCCTAAGCGAAATACTTATTACGCCTAGGGGAACCAGTCAAAGACTAATCCAGCTTACATTTTTAAGGCGAGTCAACTTGGCATTGACAAACGCCCACATCCAACATCCAAGCTCGGATTAACCAAACTTGGAGTTGAGGTTTTCATGACACTCAAACAGGCATACTCTTCGGAATACCAAAGAGTGCAATTTGCGTTCAAAGATTCGATGATTCAC
+
CCCCCFFFFBFFGGGGGGGGGGGHHGHHHHGGHHHHHHHHGHHGGGGGGHHHHHHHHHGHHHHHGEGGHHHGHHGGFHHHHGHHHHHHGGGG3GFGBGHHGFGHHHHHGHHGGHHHHHHGHH/?GHHHHHHFHHGGEHHGHHGHHHHHHHHHHGGHHHHFFHHHHGGHHHGGHHHHHHGHFHHHHHGHHHHHHHGHHGHHFGHHHHCHHHHHGGGHGGHHGFHHHGFGGGHHHGGGGGGGGCGHGGF3EGEHHHEDGHGGEAGHHHHFHHEHGHHG3HGBHHHGHHGGBHG5GHHHGBDGHHHFFHGFHGDB5GGEDGHHHHGHHHHFHHHHHHHHGF?GGGHGGGGGGGFCGFFFFFFFABABA
@M02197:102:000000000-ALU3V:1:1102:23265:5505 1:N:0:1
CAGTCAGGCCTTTCCTCCGCTTATTGATATGCTTAAGTTCAGCGGGTATCCCTACCTGATCCGAGGTCAACCTGTAAAAGTTTTGGGGGTTTTACGGCAAGAGTCCCTCCGGATCCCAGTGCGAGACGTTAAGTTACTACGCAAAGGAGGCTCCGGGAGGGTCCGCCACTACCTTTAAGGGCCTACGTCAAACCGTAGGGCCCCAACACCAAGCTGGGCTTGAGGGTTGAAATGACGCTCGAACAGGCATGCCCGCCAGAATGCTGGCGGGCGCAATGTGCGTTCAAAGATTCGATGACTCAC
+
BBCCBFFFFCFFGGGGGGGGCGGHFFHHHHHHHHHHHHHHHHHGGGGGHHHHHHHHHHHHHHHGGGGGHHHHHHHGHHHGHHH<HGGG//EGGH:GGGGGGHH<HHHFHGG55FGH:HFHHGGGGGGGGGHG:HHHHH;HG9G:CHGHHGG<GFGGG:GGGDGGGGGGGGGHFGHHGGGGGGGGGGGHFFFFFFHHGDBFFFFFFFBEFFGGFFGFFFFHHFHFFDFFGFF9FFGFDHEEFGFFHHFGB?GGGFHFHBHHHHGGGGGGFGEGHHHHGGEGHGGCGGFGFGGFFFFFFFAABBB
@M02197:102:000000000-ALU3V:1:1102:23284:5768 1:N:0:1
CAGTCAGGCCTTTCCTCCGCTTATTGATATGCTTAAGTTCAGCGGGTATCCCTACCTGATCCGAGGTCAAGTCATGAAATTGCTTGCTGGACGCTGATCCGCCGGGGCTCCGAGAAGCGCAAATGTGCTGCGCGAGAAGCCGACGAGACCGCTGCCAATGACTTTGAGGCGAGTCCGCGCACGGAGGCGGGACAGACGCCCAACACCAAGCATAGCTTGAGGGTGTAAATGACGCTCGAACAGGCATGCCCCACGGAATACCGAGGGGCGCAATGTGCGTTCAAAGATTCGATGATTCAC
+
CCCBCFFFFBFFGGGGGGGGGGGHHGGHFHHGHHHHHHHHHHHFGGGGGHHHHHFHHHHHHGHGGGGHFHHGFGHHHHHHHHHHHHHGHFHHGGGGGEBGHGGFGECGGHGGGGGGHCCFGGGHGGGFGHHGGGGGGGHHHGEGGGGGGGGGGHGHGHGGGGGHHGGGGGHGGGFGGGGGGFFFAGGGHHHHFGEEGHGGGFFFGFGHHFGHHHHFGFFHFFHHHHFFGDGGGGFHGHHHGHHHHGGGGGGF3GHHHDGEEGGGGGE2GGHGHEEGFHGGGGGDGEF4BFFFFFFA3A>3
@M02197:102:000000000-ALU3V:1:1102:24532:5667 1:N:0:1
CAGTCAGGCCTTTCCTCCGCTTATTGATATGCTTAAGTTCAGCGGGTATCCCTACCTGATCCGAGGTCAAAAGTGATAAAGAGGCTTCATGGATACCAGTATACAGGCTTAGATCGCAAAATGTGCTGCGCTCCAAAGGCCAATATGCCGGCTGCCAATAATTTTGAGTCGAGTCTAATCGGAAGATGGGACAAACGCCCATCACCAAGCAAAGCTTGAATGTGCAAATGTCGCTCGAACAGGCATGCCCCATGGAATACCAAGGGGCGCAATGTGCGTTCAAAGATTCGATGATTCAC
+
?AABBFBFCA4@FGGGGGGGGGGHGHHHHHHHHHFHHFGHHHGGFGEGHHHHGGFHHHGEHHHGGGGFHHHHBFBB;DGBGF:FD0HGHHDB8HH8HGFHHHBF;39?43:EGFHH?FE<BC?::F9BGCGCDDH5B<<FFHGFH:FHHCFG9G5CG6><FB7@D@>@#,#C3<C#0#<C#>2F:B<-BG5587F7$F9E2B/9CG7EBAB9@1F9@111#(5*)D%/;/#EEG6;AFGGE59;BA///01222F2FBAEF0/00000B1BFGCE?AFGGGCGGEFAC133D33AAA1A
@M02197:102:000000000-ALU3V:1:1102:15761:5875 1:N:0:1
CAGTCAGGCCTTTCCTCCGCTTATTGATATGCTTAAGTTCAGCGGGTAGTCCTACCTGATCTGAGGCCAGAGTTACAAGTATGGTGTTATGAGCAGTGCTACAAGTCAACTCGACGAAACGTATTACGCCAGGCCACCATCACACCACTAACGCTTTTAAGGCGAGCCAGCAATAGGCAACGCCCAAATCCAACCAGCCGGGTAGAACCCGAAAGGTTGAGTCTACATGACACTCAGACAGGCATACCCTCCGGAATACCAGAGGGTGCAAGGTGCGTTCAAAGATTCGATGATTCAC
+
CBCCCBFFFCFFGGGGGGGGGGGHHHHHHHHHHHHHHHHHHHHGGGGGGHHHHHHHGHGHHHHGHGGGGHHHFHHHHGHHHHHGHHHGHHGHHHHHHHHHHHHGHHHHHHHHGHGHHGGHGHHHHHHGGGGGGHGHHHHHHHHHHGHHHHGHGGGGGHHGFHHGGGHGHHHHHHHHEFHHHGGGGGFFFGGGFGGGGGEGGHGHHGGGGGFHHFHHHHHGHEHFHHHFHHFHGHGHHHHFHEFHHGGGGGGHHGHHHHHHHGEFFHHHHHHFCCGHGGBGGGGGGGFFFFFFFBAAAA
@M02197:102:000000000-ALU3V:1:1102:15107:5877 1:N:0:1
CAGTCAGGCCTTTCCTCCGCTTATTGATATGCTTAAGTTCAGCGGGTATCCCTACCCGATCCGAGGTCAACCTTGAGAAGGTGGGTTTAACGGCATGAGAGGCCCGTCGCCGCCAGCGAACACGGTAGTGCCACAACGCGGGGCTCGGGACGCTCCCGCCGGAGACATGGGGGCCCGGGTCACCCCCGGGGCCCAATACCAAGCGAGGCTTGATGGGTGTAATGACGCTCGAACGGGCATGCCCCCCGGAATGCCAGGGGGCGCAATGTGCGTTCAAAGATTCGATGATTCAC
+
BBCABFFFFCFFGGGGGGGGGGGHHHCHHHHGHHHHHHHHHGHGGGGGHHHHHHHHHGGGGGGGGGGHH;HHHHHFHEFGHBFFGGGGGHHGGGGGGBGFFFGGGGCDCDGGGG/BFG/<..0CFFHG9FHHE@A.A<@#EFFEGHFFGDB??9AEEDBDFFFBFFFAFFEFFCFFFFFED3FGDGGGGGGGGGGGGFFGGEGFHHGGBFHHBGGGHBHGHGDFD?CHFGFHFDHHHGHCFCEGFFFHHHHHHCGGGGGGGGHFFHGGGGHGGFGGDGGGF4FFFFFFAAAA3
@M02197:102:000000000-ALU3V:1:1102:13614:5906 1:N:0:1
CAGTCAGGCCTTTCCTCCGCTTATTGATATGCTTAAGTTCAGCGGGTATTCCTACCTGATCCGAGGTCAACCTTGAGAAGTGATTTTCGGGGGTGAACCCAAAAAGTCGGTGACCGGGTCCCTGGGGCCTTGAAAACTCGACGCGTGCTCCGGAAAGCTCGATGCGAAGAGGGTCCCACGGACGCCGTCATTGTCTTTGAGACCAGTTGGGGACGAGGCCCCCAACGCGGTCCAACACCAAACGCGAGGTTTGAGGGAGGATAATGACGCTCGAACAGGCATGCCCTTCGGAATGCCAAAGGGCGCAATGTGCGTTCAAAGATTCGATGACTCAC
+
A3AABFFFFBFFGGGGGGGGGGGHHGHHHHHHHHHHHHHHHHHGGGEFHHHHHHHHHHHHHHGGGGGHHHHHHHHFHHHHHHHHHHHHGGGGGGGHHHHGGHHHGGHHGGGGGHHGGGGGHHHHHGGFGGHHHHHHHHHGHGGGGGGGGHGFGFGGGGGGGGGGGGDGGGGFFFFFFFFFFFFFFFGFFF8FFFGFHHHHHGFFHFFFHGGDGGHFFFF/GDFCGGGGHHDHFEFGHGGGGEGGGHHGHFHFHHGHHHHHHHHHGGGCGGF?HHHHHGHHHEEFGGGGHGHHGFHHHFGGGGGGHHHHGGGGHGGFGCGGGGCFFFFFFFBBAAB
@M02197:102:000000000-ALU3V:1:1102:12894:5915 1:N:0:1
CAGTCAGGCCTTTCCTCCGCTTATTGATATGCTTAAGTTCAGCGGGTATCCCTACCTGATCCGAGGTCAAGTCATGAAATTGCTTGCTGGACGCTGATCCGCCGGGGCTCCGAGAAGCGCAAATGTGCTGCGCGAGAAGCCGACGAGACCGCTGCCAATGACTTTGAGGCGAGTCCGCGCACGGAGGCGGGACAGACGCCCAACACCAAGCATAGCTTGAGGGTGTAAATGACGCTCGAACAGGCATGCCCCACGGAATACCGAGGGGCGCAATGTGCGTTCAAAGATTCGATGATTCAC
+
AABBBFFFFCFFGGGGGGGGGGGHHHGHHHHHHHHHHHHHHHHGGGGGHHHHHHHHHHHHHHHGGGGHHHHHHHHHHFHHHHHH;HHHHHHHGGGGGHHHHGGGGGGGGHGGGGGGHHGGGGGHHFHHHHGGGGFFGGHHHGGGGGGGGGGGHGGHHGGGHHHHGGGEGGFFGGGGGGFGHGGGGGGGHGHHFEFFFGGHHGHGGGHHHGFHHHHFFHGFGHGHHHHHHGGFFGHHGHGHDBEHHHGGCGEFFFFFHGHEGGGHGGGGDGHGHE?GDHGGGGBBBGGGFFFFFFFBBBBB
@M02197:102:000000000-ALU3V:1:1102:11832:5913 1:N:0:1
CAGTCAGGCCTTTCCTCCGCTTATTGATATGCTTAAGTTCAGCGGGTATTCCTACCTGATCCGAGGTCAACCTGAGAAAAATAAATGAGGTGACCGGCCCGGAAGGTCCTTTAGACTCTACGCATGCTCCGAAGAAGCTCGTCGCGAAGAGGGTCCCACGGACGCCGTCATTGTCTTTGAGACCAGTTGGCTGTAACACCAACGCCGGCCCAACACCAAACCCGGGGTTTGAGAGAGGAGAATGACGCTCGAACAGGCATGCCCATCGGAATACCAATGGGCGCAATGTGCGTTCAAAGATTCGATGACTCAC
+
AAAAAFFFFBFFGGFGGCECFGGHFHFFHHHGHHHHHHHHHHHGGGEGHHHHHHHHHHHHGHHFGG?GHHHGHHBFHHHHHHHFHHH;HHGHHHHGGGFGGGFFEFCGHHHFGFGGHHFBHEDGGGF9GHDEFGGHHHFHGGGGGGGGGGCC.DHHHHHCGGGACFGAHGEHGFFFHHFFGGHGCFFFFFFHHHGFFFGBFFGCFGGFEEHF?FAA?E/?CEFAAFB1D@FHFFG9HG8&GGGFEEAAA?GGHHGHFFBHFHGGEAHEHHGD1BFBFCGFGFGFFEAA0ECB13B3BGGGGFFFFBFFAAAA@
@M02197:102:000000000-ALU3V:1:1102:21451:6061 1:N:0:1
CAGTCAGGCCTTTCCTCCGCTTATTGATATGCTTAAGTTCAGCGGGTAGTCCTACCTGATTTGAGGTCTAAACTAAAAGTTTATTAGAGTGGAGGGAGCGAAAACTTATTACGCATTCCACTTAGACATTTAAGACGAGCCGTAACCGGCAGCGTCCAAAACTCATATACAGAAAACTGCATATGAGAGTCTGTATGACACTCAAACAGGCATGCCTTTCGGAATACCAAAAGGCGCAATGTGCGTTCAAAGATTCGATGAT
+
AAAABFFFFCFFGGGGGGGGGGGHHHHHHHHHHHGHHHHHHHHGG8GGGHHHHHHHHGHHHHHHGHHH9HHHHHHHGFHGGHHHHGHFH:HG;HGGGGG:FGGGHHHHHHGHGGGG9HHFHH7HGHHHHH7HHBGHGGGGGHEGGGHHGGGGGHGGGHHHHHHHHHHHHHHHHHHHHHHHHHHHHHHHHHHHHHHHFHHHGHHHHHHHHHHHGHGGGGGFGHHHGFGHGHGGGCGGFHHGGEGGGGGFGGFBFFFFFCCBBC
@M02197:102:000000000-ALU3V:1:1102:18422:6202 1:N:0:1
CAGTCAGGCCTTTCCTCCGCTTATTGATATGCTTAAGTTCAGCGGGTATCCCTACCTGATCCGAGGTCAACCTTGGTAAAAAGTGTCCCGAGGTACGGTGCCCGGCGCTTGTACTTCTAACCATGTACGTGCCCGAAAGCTCAATGTACAGGAGTCCTCACAGACGTCGTCATTATCTTTAGGCGGAGCACAACCGTTAAGGCCGCCCTGACGCCAACAACAAGCCGGGCTTGAGTGGTGGTAATGACGCTCGAACAGGCATGCCCTTCGGAATACCAAAGGGCGCAATGTGCGTTCAAAGATTCGATGACTCAC
+
A3AAAFF4C3CFGGFGGGGGGGGHHHFHGHHHHHHHHHHHHHHGGGEEHHHHHHHHHHGHHHGGGGEHEGHHHHFFGHHFB@EF4G44@>B;1$;??E#?#F&/;1D/#B<#,@FHB8>>1FHHF$@9/<0??:C<</<#1<90<=#=0=0<F/.C;=G;CFF/.-#@:,.A#0#,<;90FGG/9GDA?E.>/8DBAAA#</9:/?#+/E?/FGF/@93FEEE##E?=?@??@619BE45(5HHDGEGGHHFGHHGHHHHHFFAEA22GGHHHGHFHGF?GGCGHHCHCGEDHGFCGGGGEFFFFFFFFD3BAAA
@M02197:102:000000000-ALU3V:1:1102:24527:6120 1:N:0:1
CAGTCAGGCCTTTCCTCCGCTTATTGATATGCTTAAGTTCAGCGGGTATTCCTACCTGATCCGAGGTCAACCTTGTGCCGCCGGAGCGGACTTGTGGGGGGTTTAGAGGCCAGAAAGTCCCGTGGGCTCCCGATGCGAGGCGAATGCTACTACGCAAAGGAAGGGCCGCGACGGGTCCGCCACTGGTTTTGGGAGACTACAAGACTGTAGGACTCCAACACCAAACCACGAGGGCTTGAGGGTTGAAACGACGCTCGGACAGGCATGCCTCCCAGAATACTGGAAGGCGCAATGTGCGTTCAAAGATTCGATGACTCAC
+
BCCABFBFFCFFGGGGGGGGGGGHHHHHHHHHHHHHHHHHHHHGGGGGHHHHHHHHHHHHHHHGGGGHHHHHHHHHHHHGGGGGGGGGGGGGHH<HGGGGGDGGFGGGGGGGGGGGGGGGGFFFFFFFFFFFFFGFFGGFGGGFFFFFFFFFGFFFFFFFHHFFFFFFFFFFFGGFGGFHFHHFFHHHFFHHGFFFFFGFHFGGHHHHGFGFHHGFFGFFGGHGHFGEGGEGGFHHHHHGHGFHHGGGGGGGGGGGHGHHEHHHHGECGHHHHHGHHGFGHHHGGGGGHHHHGGGGHFGFBGCGGGGFFFFFFFAAAAA
@M02197:102:000000000-ALU3V:1:1102:8550:6291 1:N:0:1
CAGTCAGGCCTTTCCTCCGCTTATTGATATGCTTAAGTTCAGCGGGTATTCCTACCTGATCCGAGGTCAACCTGAAAAAATATAAATGGTTGGCCGGGTCCCCGGGACCTTGCAACTCGACGCGTGCTCCGGAAAGCTCAGTGCGAAGAGGGTCCCACGGACGCCGTCATTGTCTTTGAGACCAGTTGGTCCCCGAGGGGTATCCAACGCGGTCCAACACCAAACCCCGGAGGGTTTGAGAGAGGATAATGACGCTCGAACAGGCATGCCCTTCGGAATGCCAAAGGGCGCAATGTGCGTTCAAAGATTCGATGACTCAC
+
BBACCFFFFBFFGFGGGGGGGGGHHHHHHHGHHHHHHGEHHHHGGGAEHHHHHHHHGHHHGHHCGFGFHHHHHHHHHHGGHGHHHGHHHHHCEHHGA@/>GFHFEECGGHGHHHHHHFGEGCGCGGGGHHDCFGF:HGHHHGFHGGGCFHGGGGHHHHGGGGGGGGGGGGGGGFFFGGFGEFEFGHHGGFF@ADFCFHHHFFFFFFCFFBCFFFEGHFGGGFGEFFFFEHGEFDDGFGHE?HFHHFGBHGDGEEFHEFE3GDA3GGCEEE?DGGFGHGBGHGFHGEEEEFFHHGGCFF4BGB55GGGGFFFFBFFA3>>>
@M02197:102:000000000-ALU3V:1:1102:15197:6448 1:N:0:1
CAGTCAGGCCTTTCCTCCGCTTATTGATATGCTTAAGTTCAGCGGGTATCCCTACCTGATCCGAGGTCAAGTCATGAAATTGCTTGCTGGACGCTGATCCGCCGGGGCTCCGAGAAGCGCAAATGTGCTGCGCGAGAAGCCGACGAGACCGCTGCCAATGACTTTGAGGCGAGTCCGCGCACGGAGGCGGGACAGACGCCCAACACCAAGCATAGCTTGAGGGTGTAAATGACGCTCGAACAGGCATGCCCCTCGGAATACCAAGGGGCGCAATGTGCGTTCAAAGATTCGATGACTCAC
+
CCBBCFFFFBFFGGGGGGGGGGGHHGHHHHHHHHHHHHHHHHGGGGGGHHHHHHHHHHGHHHHGGGEGHHHHGF:HGHHHHHGHHHHHGHAGGGEFGHHHGGGGGGGGGHGGGGGGHHGGGBDGFHHHHHHGGGFGGGHHHG@CCGDEDGGGGHGHHGGGEGG:FGGGFGFACFFFGGGGHFGGFGGGFHHDFDEFF;DGFFAFFGHGHGF@BGGFBFHGGHHHFHHEHGGGGGHHGHHHHHHHGF0?GGGEGHHHHHHHHFHHGGGGEHHGHGGCGHGGGFFGGGGGFFFFFFFAA@BA
@M02197:102:000000000-ALU3V:1:1102:17511:6390 1:N:0:1
CAGTCAGGCCTTTCCTCCGCTTATTGATATGCTTAAGTTCAGCGGGTATCCCTACCTGATCCGAGGTCAACCTTAGAAATGGGGTTGTTTTACGGCGTAGCCTCCCGAACACCCTTTAGCGAATAGTTTCCACAACGCTTAGGGGACAGAAGACCCAGCCGGTCGATTTGAGGCACGCGGCGGACCGCGATGCCCAATACCAAGCGAGGCTTGAGTGGTGAAATGACGCTCGAACAGGCATGCCCCCCGGAATACCAGGGGGCGCAATGTGCGTTCAAAGGTTCGATGAGTCAC
+
AAAAAFBBFACFGGGGGGGCGG?GHG5FGF5GGFGFGEHH5F5EE?E?GGFHFHHAHHHHHHHGGG1G;:BGGB5F@D5:GB<GEE@EH<HGFGG9G9G;GFHHHGGFGG;HFGGHHGGHG8@@/1@FHDGHHHEFGGGGFHHED9@EEHHFFF/..GHGGGGFGAGGFFBAGEA;A5DAFFDF;BFFFAAF?FFFGBBBB;B:AD/9C@EFFHHBGA=GFB/BBFBA<.<<1GAA<<A0B/#>/B/02FHF1BGC//A0A0E1D3F00A00A13E111A11111B1131>111
@M02197:102:000000000-ALU3V:1:1102:10214:6474 1:N:0:1
CAGTCAGGCCTTTCCTCCGCTTATTGATATGCTTAAGTTCAGCGGGTAGTCCTACCTGATCTGAGGTCAAATCAAGAGTGCATTGACTGCGGTTTAGAGTGCGGACGGAGACAACTGATGTTTCGTCACACTAAGGCATTTAAGGAAGGCCAGAGGCGATCCCAAAGCTCAATGACGGTCAAGAAACCGCCAGAGAGAAGGTCTAATGACACTCAGACAGGCATACCCTTCGGAATACCAAAGGGTACAAGGTGCGTTCAAAGATTCGATGACTCAC
+
BBBBBFFFFBFFGGBGGGCGGGGGHHHHHHHGHHHHFHGHGHGGGGGGAGHHHGHBHHG:HHGFHG8GGHF9HHHBEC@DGHHHHFHFGHGG7EGHHHH;FHGGCGG?BEGGHHHEGGHHHHHGDHGHFHHHH>CHHHHHFGHFFGGFDGHH<GGEDFFHEGHHEHGHFHFFCEEC@GBGHHGFHFFEBBBGGBBHFFGFGDHHHGFHGFHGFHFFABHFEFEBB/EGFEGHHHG1FB1BGHHGBGGG1AE0EFGF1BA33FEB1BFDBFFB1>>1>
@M02197:102:000000000-ALU3V:1:1102:16109:6558 1:N:0:1
CAGTCAGGCCTTTCCTCCGCTTATTGATATGCTTAAGTTCAGCGGGTATCCCTACCTGATCCGAGGTCAACCTGATAAAAAAATTGGGGGTTAGACCGACCCGGAAGGACCTTGCAACTCGATACGTGCTCCCGAAAGAACTCGTTGTATCGAGGGTCCCACGGACGCCGTCATTACTTTTGAGAACCAGTTGGTTTGACCCGACTTGGTTCCAATGCCACACCCCGGGGGGTGGAGAGAAGGATAATGACGCTCGAACAGGTATGCCCTTCGGAATACCAAAGGGCGCAATGTGCGTTCAAAGATTCGATGACTCAC
+
BBAAAFFFBBFFGGGGFGGGGGGHHGHHHHHGGGHHHHHFHHHDFGGGHHHHHHFHHHHHHHHGGGEFGHHHHHGHHHHEFCEHHFEHGGGGHEGFFEEFGGGGFGFGGFEHHHHFHHGHGGHHGGHHHGGGGEDFFGFHHHHGHFHGHHHFFGCGGG:GGGGGGG?AGFFFGHGFF7HFFFFFF7FFFF9HEFFGFFHFFFFFFFFFFFFFGHHFHGFFFFGFFEDGFFAGBGGHHHFHGDFFGBGDEEE12A1D5F3EEBFHGGFGGGGHHGDGBCGHGBEEEAE5FCHFEE?HGFFGG5FEBFFFFFBFFBBBBB
@M02197:102:000000000-ALU3V:1:1102:16292:6588 1:N:0:1
CAGTCAGGCCTTTCCTCCGCTTATTGATATGCTTAAGTTCAGCGGGTATCCCTACCTGATCCGAGGTCAACCTTAGAAATGGGGTTGTTTTACGGCGTAGCCTCCCGAACACCCTTTAGCGAATAGTTTCCACAACGCTTAGGGGACAGAAGACCCAGCCGGTCGATTTGAGGCACGCGGCGGACCGCGATGCCCAATACCAAGCGAGGCTTGAGTGGTGAAATGACGCTCGAACAGGCATGCCCCCCTGAATACCAGGGGGCGCAATGTGCGTTCAAAGATTCGATGATTCAC
+
BAAAAFFFFBFFGGGGGGGGGGGHHHHHHHHHHHHHHHHHHGHGGGGGHHHHHHHHHHHHHHHGGGGHHHHHHHHHHHHHHHGGGGGGHHHHHGGGGGGGGHHHHGGGGGGHGGHHHHHHGFGGGHHHHHHHHHFGGGGGGGHHGGGGGHHHHHHHHHHGGGGGGGGGGGGGGGGGGGGGGGGGGGGGHHHGHHGHHHHGGHGGGHHGHGHHHHHHHHHHHHHGGGGGHHGHHHHHHHGHGGGGGHFHHHHHHHHGGGGGGGGHHHHGGGGHGFGGGFGGGGFFFFFFFCCCCC
@M02197:102:000000000-ALU3V:1:1102:5670:6566 1:N:0:1
CAGTCAGGCCTTTCCTCCGCTTATTGATATGCTTAAGTTCAGCGGGTAGTCCTACCTGATTTGAGGTCAGAGATAGAGATGGTCATTAGAGTGGCTCACGAAACTGAGACGTTTTCCACTTAGTCATTTAAGGAAGGCCAGAGGCAATCCCAAAGCACACGCCACGGTTCAGAAAACCGGACGGATGAGTTTCTAATGACACTCAGACAGGCATACCCTTCGGAATACCAAAGGGTGCAAGGTGCGTTCAAAGATTCGATGGATCAC
+
1>>1>BD111CBGDGG11E?EG?DHHBGDGHHHGHHCHHH2DFFGGGG2BF2FHCCGF9HH;EHEFGFCFBEFGGFBBGHEHHFHHHF;B1:E</01FBFAEEEF:FH:FGAFHCB2BFDBF1>BG62GFFGFEFFGGGHBGG1E#@EEG1FB>GCF0#/>AC#>12FB22;FFF5FG?0BA91%9BGF$A1;D1FGBGBGF9BFFFFB12BFFFEFEC?FDAF51;F#1AB0AA%9AFGE#A#%9EGFBDB11B>1@@1131A1>1
@M02197:102:000000000-ALU3V:1:1102:21903:7025 1:N:0:1
CAGTCAGGCCTTTCCTCCGCTTATTGATATGCTTAAGTTCAGCGGGTAGTCCTACCTGATTTGAGGCCAGATGTCAAGAATTATACACACAAGTGCGTATGGGGCATAGAAAGCAGACTATTGTCAAAGTCCTGGCCACAAGCGAACTTGTGTCCTAAGCGAAATACTTATTACGCCTAGGGGAACCAGTGCAAAGACTAATCCAGCTCACATTTTTAAGGCGAGTCAACTCATCATTGACAAACGCCCACATCCAACATCCAAGCTTGGATTAACCAAACTTGGAGTTGAGGTTTTCATGACACTCAAACAGGCATACTCTTCGGAATACCAAAGAGTGCAATTTGCGTTCAAAGATTCGATGACTCAC
+
BBCCBFFFFBFFGGGGGGGGGGGHHHHHHHHHHHHHHHHHHGGGGGGGGHHHHFHHHHGHHHHHGHGGGHHHHHHHHHHHHHHHHHHHHGGGHHHHGFCGHHHGGGHHHHHHGHFHGHHHHHHHGHFFFHEHHHGHGBGHHHHGFFGHHHGHHGHHHHHHGGGGHHGGHGGGGHG8GHGHHHFGGGGHHHGGFHHFHHHHHFHHFFGFFGGGFFGHHGGCFFHHGGFGGGFGEFGF6HGFFF@EGGGHGBB1F/B21111GHGHGFGFF2FGFGHGHFFHFHFHFFGEGGHGFDGB21EHHGFDFGF1FABHGA2HGF0/EAFFHFCHHEHGEA1HGHHFHCGEEA?GGGGG3GGFFFCBFD1B1AA1A?
@M02197:102:000000000-ALU3V:1:1102:14630:6984 1:N:0:1
CAGTCAGGCCTTTCCTCCGCTTATTGATATGCTTAAGTTCAGCGGGTATTCCTACCTGATCCGAGGTCAACCTTGTGCCGCCGGAGCGGACTTGTGGGGGGTTTAGAGGCCAGAAAGTCCCGTGGGCTCCCGCTGCGAGGCGAGTGCTACTACGCAAAGGAAGGGCCGCGACGGGCCCGCCACTGGTTTTGGGAGACTACAGAGACTGGAGGTCTCCAACACCAAACCGCGAGAGGGCTTGAGGGTTGAAACGACGCTCGGACAGGCATGCCTCCCAGAATACTGGAAGGCGCAATGTGCGTTCAAAGATTCGATGATTCAC
+
1>A1>DFCF1CCGGGGGGGGGGFHHHGGHHHGHHHGFHHHGHHGCGGGHGHHFHHHHHFGHHHGEGFHHGFGHD1B1FF>>////>>/>>>/1<BFA;//9+/+/999FGGFFBC+79;?B?EA@@9-@A-;#;A9@.>;.9.#.;B9BF9;BB@FF;FF.;;AB3AA@@:-9?@#@E@3F<A#9B99)>F?1E1%-9FB3GFBBBFB$?FB#>1FFFF##E?F><AE@?1)@21?%;9HGB>1B44FCE>0E?GGGEEB3DHFEHHHFCEA223EHHGFB5D5FHE?GGGGHHHEGFDHGGGFGFGGGGFFFFFFD3BBBA
@M02197:102:000000000-ALU3V:1:1102:23721:7081 1:N:0:1
CAGTCAGGCCTTTCCTCCGCTTATTGATATGCTTAAGTTCAGCGGGTATTCCTACCTGATCCGAGGTCAACCTTGGTGCCGCCGGAGCGGACTTGTGGGGGGTTTAGAGCCAGGACGCCGAGGGATCCCAATGCGAGGCTGATGCTACTGCGCAAAGGAGAGGGCCTTCGGGTCCGCCACTGGTTTTAGGGGCCTGCCGTGGCAGATCCCCACCGCCGGGCCACAGGGGTTCGAGGGTTGAAACGACGCTCGGACAGGCATACCTTCCAGGATACTGGAAGGCGCCATGTGCGTTCAAAGATTCGATGATTCAC
+
AAAAAFF4BAFFGFGGGGGGEEE5FGFHDFFFHHHB5GHHFFHAAEE?CF5BAGFHGFHFH5CEEEGHBDEGHFDCHGHFEGECEGCECE7E;HH<GCDG??F@FF4FB#AE9@CE@?BB?BBBFF.BFFF:B/ADBB>#?;4#B#FF8FE209@;F3FFE?D:DFF:FA8D9BF9=D0<:FFFHBFFF/;.<@E??FBFB;1?AE+FFFEF#93/@/@AG;BFF9?9B$@@FB>>?GDBFBBF?//EA//11FB1A21FB1/A100122221ABAAAAAA0000BFA0A01B1AB33B111B13FDB@>11>1
@M02197:102:000000000-ALU3V:1:1102:25324:7114 1:N:0:1
CAGTCAGGCCTTTCCTCCGCTTATTGATATGCTTAAGTTCAGCGGGTAGTCCTACCTGATCTGAGGCCAGAGTTACAAGTATGGTGTTATGAGCAGTGCTACAAGTCAACTCGACGAAACGTATTACGCCAGGCCACCATCACACCACTAACGCTTTTAAGGCGAGCCAGCAATAGGCAACGCCCAAATCCAACCAGCCGGGTAGAACCCGAAAGGTTGAGTCTACATGACACTCAGACAGGCATACCCTCCGGAATACCAGAGGGTGCAAGGTGCGTTCAAAGATTCGATGATTCAC
+
BAABBFFFFCFFGGGGGGGGGGGHHHHHHHHHHHHGFHHGGHHGGGGGGHHHHGGHHGHHHHHHHGGGHHHHHHHHHHHHHHHHHHHGHHHHHHHHHHHHHHHHHHHHHHHHGHGHHCGHGGHHHHHHHGHGFHGHGHHHHHHHHGHHHHEHHHGGGHGHGHGFFGHGHHHHHHFGHHGHHGGGGHFGGGGGGGGGGGFGAHHGGGGGGGHHFFGFHFHFHHHHFHGFFHGGFFBFBHHHHHHGF1GGCGGHFHHHGHHFHGHGHHGHCHHEGGGHFCGGGGGEGFFFFFFFD3BAA?
[truncated: 16,739,684 more chars]
