# Supplementary material for: Shifts in community composition and co-occurrence patterns of phyllosphere fungi inhabiting Mussaenda shikokiana along an elevation gradient
Source: PeerJ. 2018 Oct 12;6:e5767. doi: 10.7717/peerj.5767 (PMC6187995; doi:10.7717/peerj.5767)
Supplement: Supplemental Information 4 [file peerj-06-5767-s004.zip › 1185m/1185c.fastq]

@M02197:102:000000000-ALU3V:1:1101:13251:1635 1:N:0:1
ACTGAGCTGCATTCCTCCGCTTATTGATATGCTTAAGTTCAGCGGGTATCCCTACCTGATCCGAGGTCAAACGCAAGAATAATAGGCTTGCTGGAAGCTCGACAAGCAGTCTGAAAGCAACGCATGTGCTGCGCTCCCAGGCTTTTGCCGGCTGCCAATTGCTTTAAGGCGAGTCTGCGCGCAATGGCGAGACAAACACCCAACACCAAGCAGAGCTTGAGGGTACAAATGACGCTCGAACAGGCATGCCCCATGGAATACCAAGGGGCGCAATGTGCGTTCAAAGATTCGATGATTCAC
+
BBBBAFF5CFFFGF6FEGGFGEGGBGB6GHFHFHHHH5AGHHHCEEEA3G5FGGGGFACGHFHGGGECCGGHGGGC?EC:HFFEG;HHBCA3DGH'BGHC?/EFFGEHHFHHFFHFGHHHGGF??D2GFHHHGGGGDGCGAC0HCGGHHC@CGCEC1CCDD1=DDBDD</FAHGGC?C?AFDBEGEFCEGGGDFFFFFF/?A/AAFHFFBHHFHHFBFHG1E22HFFHGFFFEGGF9DB99DEFGFE/A/01AD22HFGF1FF/AA0A0F1D1EEA01A13A3ABFFGBFD@@@311>11
@M02197:102:000000000-ALU3V:1:1101:13329:1799 1:N:0:1
ACTGAGCTGCATTCCTCCGCTTATTGATATGCTTAAGTTCAGCGGGTATTCCTACCTGATCCGAGGTCAACATTCAGAAGTTGGGGTTTTACGGCGTGGCCGCGACAATTACCAGTAACGAGGAGAATGTTTACTACGCTATGGAAGCTCGACGTGACCGCCAATAGATTTGGGGAACGCGGGTTACCGCGAGTCCCAACACCAAGCTGAGGTTGAGGGTTGGAATGACGCTCGAACAGGCATGCCCGCCAGAATACTGGCGGGCGCAATGTGCGTTCAAAGATTCGATGATTCAC
+
AAAA3BFDFFCFGGFGGGGG?EEFFDADHFH5FH5GHFGHHCHGGGGGHHHHHFHFFECGH51A0EAGAGFGH:GB;GBFB5FGG99GG;HGEF;C//2E;G?//9#,?:5#FD#%1?1:/;>#9#<1B#<>%<GFF/<E0.D4.C/<0#:9;@9.:.0:@C9:C#<;<A<0<C../<//;?9FAABBCFGF9/9BB/F?B#0;1115@=B$91B;??)2>;$:9/CE/EB//B1@11@10>#18AE11FG22DFG?E?CCEE00HGGE0AA01113B33GGGGB133DB3?A1AA
@M02197:102:000000000-ALU3V:1:1101:16880:1767 1:N:0:1
ACTGAGCTGCATTCCTCCGCTTATTGATATGCTTAAGTTCAGCGGGTATTCCTACCTGATCCGAGGTCAACCTGAAAAAATAGTTTTTGAGGAGGCCGGGTCCCCGGGACCTTGCAACTCAACGCGTGCTCCGGAAAGCTCAGTGCGAAGAGGGTCCCACGGACGCCGTCATTGTCTTTGAGACCAGTTGGGAGGGCCGCGGACGGTCCCCCAACGCGGTCCAACACCGAACCCGGGGGTTTGAGGGAGGATAATGACGCTCGAACAGGCATGCCCTTCGGAATGCCAAAGGGCGCAATGTGCGTTCAAAGATTCGATGATTCAC
+
DDDCCFFFFFFFGGGGGGGGGGGHHHHHHHHHHHHHHHHCHHHGGGEGHHHHGHHHHHHHHHHGGGGHHHHHHHHHHHHGHHHFHHHGGFGEHGGGGGGFEFHHHGGGGGGHHGHHHHHHHHHGGGGCGGFHGGGGGHGHHHHHHHGGGGGHHGEHHHGHGGGGFGGGFGGGGGGGGGGGFFFGGGGHGFGHHFFFFFGGGGFFFFCDDFEGFGGGGHGHHHGGGFGGGFFGGGGGGGHHFFGBFGHGHHHHHEEGGFEGEGFHHFHGG1GGFCE0GGFFHHGHHHHGHGGGGGFHHGECEGGGGGGGGGGGGFFFFFFFBA@AB
@M02197:102:000000000-ALU3V:1:1101:16890:1784 1:N:0:1
ACTGAGCTGCATTCCTCCGCTTATTGATATGCTTAATTTCAGCGGGTATTCCTACCTGATCCGAGGTCAACCTGAAAAAATAGTTTTTGAGGAGGCCCGGTCCCCGGGACCTTGCAACTCAACGCGTGCTCCGGAAAGCTCAGTGCGAAGAGGGTCCCACGGACGCCGTCATTGTCTTTGAGACCAGTTGGGAGGGCCGCGGACGGTCCCCCAACGCGGTCCAACACCGAACCCGGGGGTTTGAGGGAGGATAATGACGCTCGAACAGGCATGCCCTTCGGAATGCCAAAGGTCGCACTGTGCGTTCAAAGATTCGATGATTAAC
+
11>1>@BDC1>D333FDFGGGGEDCFCGFHGFCHCH222DB2D0EEGCFB2DFGFGBFGHFHG?/AAGBEHHF0GGF10EGEEBGBGG?E/>E/?EE/>/><<GHC9/9BCG7#C4GHHFH%F?CCCCCFFH//AC<//6GB/=DDCCC-:;9/A:EHHH;??@#;FGFGBFG:9GGGEB;CEGG8GGFFF??-:@BF-?E;>.>-8F@FG/>/;<@GHF@@FFFFEE83?>/E/A??161FGCC01FHGEGBFEE>>/GF?D1B11GCB0FB/A/E/02B1B1FA111A0A0EB1B0?E0A1BA333BF?GA1FDBD33>11>1
@M02197:102:000000000-ALU3V:1:1101:13313:1789 1:N:0:1
ACTGAGCTGCATTCCTCCGCTTATTGATATGCTTAAGTTCAGCGGGTATTCCTACCTGATCCGAGGTCAACATTCAGAAGTTGGGGTTTTACGGCGTGGCCGCGACGATTACCAGTAACGAGGTGTATGATTACTACGCTATGGAAGTTCAACGTAACCGCCAATCGATTTGGGGAACGCGGGTTACCGCGAGTCCCAACCCCAAGCTGAGCTTGAGGGTTGAAATGACGCTCGAACAGGCATGCCCGCCAGAATACTGGCGGGCGCAATGTGCGTTCAAAGATTCGATGATTCAC
+
AAAAAB@@CBCFGG33GGG?FECFFFCHHHFHGFFFBGGHHC1EEEEGHHFAFHH0BGHHHFGEEEGFFHHHHG9H:HFF@:FG.GCGG;8DF79EE@//F9#/#///;?#1?#%11FDC#<;#B9<><1<D0$9=0:0<0;9:0:##0#*#;+-#9C;/9?0A/GGBHGHGGC@?B-<A.9=?A/#9CF?00#9:C/C<#A0HG9<BB6F1GAGB9>AEGBGHGFEE>:FFB6B;EB1CB0?E&/EBF2GEGHFHECEEEA00ECEFBGGGGGFGBFFFB1BCFB33FFD?A>1>
@M02197:102:000000000-ALU3V:1:1101:13786:1838 1:N:0:1
ACTGAGCTGCATTCCTCCGCTTATTGATATGCTTAAGATCAGCGGGTATTCCTGACTGATTTGAGGTCTAAAGCTTAAAGATGTACCAAAGTACGCATTTAGAAGCACCACTATCTTGAAATATAGACGTCCTCAACGAATAATTATTACGTCGAGTCAAGCCGCCTTGTTTTCAAACTGGGTTGCTCATGTATTTCAGCCGAGCTGGCTCTACTCAAAGAGCCTGCAAGCAGCCATATCCAAGCCCTAACTCCTATCTCATTACAAAATAGGGGGGTTGAGAATTTCATGACACTCAATCAGACATACTCTTCGGAATACCAACGAGTGCAAGGTGCGTTCAAAGATTCGATGATTCCAC
+
BAABAFFFFFBFGFGB5CECGCEGFFGGHHGFHGFFH5DAFGHGGC2ABFFHHGD3GFFHEHFG12BAGDHHHHHHHHHEHFHHHHGHEEFHHGEEG?FF44F43CG2AFFHHHFEHHGEHBGHF44FEF/?/FF?GDFGHG;;37DFF:FHGC7GA@GHHF<C#@G?G=FGC1HGHFEA<AGGDCGHHHHEHGH8GFGHFG?@CGFCDBFG8EFBBD90B?01BGCBGEAFFGAFFB30CGF9GBEB3GFDHGEF3FGHHHHGEF4HGF>/01GFFHBG5GA5HGHGHHHHFFDBGFD5EF5GFFDBHEE?E3BHFHFEGFFB2GGGFBHHHGCGCFFFF5FFGEF4FFFFFFFF3?A3A
@M02197:102:000000000-ALU3V:1:1101:18508:2175 1:N:0:1
ACTGAGCTGCATTCCTCCGCTTATTGATATGCTTAAGTTCAGCGGGTATTCCTACCTGATCCGAGGTCAACCTTGTAAAAATTGGGTTATGGACCGTGCCGGGAGACCTTTCAACTCGTTGCGTGCTTAGAAAAGCTCGTTGCACCGAGAGTCCCACGGAAGCCGTCATTACTTTTGGGACCGGTCGGGGGTGAACCCGGACCTGGAGTCCAACAACAAGCCAGGCTTGAGAGGTGATAATGACGCTCGAACAGGCATGCCCTTCGGAATACCAAAGGGCGCAATGTGCGTTCAAAGATTCGATGACTCAC
+
BABBBFFFBFFFGGGGGGEECGGHGCFGBH5GHHHCGBFFFGFFGCEEFEHHHHEFH3CHHFEFEC1FFFEGBGDHHHHDG1GFFABFG0<B:3G?EH8GB;>EEE8GFGH7GGFHFGHFGDCFDDGHEFDFD2FG9?DFFG?G;HC5CC?:FB157@/C#<;.HFGFFF9GGGEF#:>9B@/<:B</011%F;<@D/19B@1EFGBABFB/BFB0EFEB19FEE9AFFFEFF22DFFBGE/EGGHHCHHGB1F1HGF/FE//A022FBB/CDB0EEE0AB13BGEE0ABCFGGGGA1B11B31@11111>
@M02197:102:000000000-ALU3V:1:1101:11401:2178 1:N:0:1
ACTGAGCTGCATTCCTCCGCTTATTGATATGCTTAAGTTCAGCGCGTATTCCTACCTGATCTGAGGTCAATAAATGAATAGAGCCAAGAGCACAGAGGCACGAGGCGGGCTTTAGGTGCAGCAACCAAAGTGTGCGACGATCAAGCAACGAGTTGGACGAACCTAGAACGTTGTGTAACCGTGCAGCGGGCCGCACCAATGCATTTGAGGAGAGCGATCCGAGCGTCGTGAGACGTCGGTTCGCATGCTCCCCACTTCAACAGGGCCGGCGGGGTTTGAAACCAAGCGGTCCTGTGAGAGATTAATGACACTCAAACAGGCATGCCCTCCGGAATACCAGAGGGCGCAATGTGCGTTCAAAGATTCGATGCCTCAC
+
@BBBBFFFFFFFFGAEFFE?E?FHFHHGFBEFFF5GGGFFG5GDGCEGGFBGHHGAGGFFAGFBGFBGHHHFGHHHHGBGHHFFEFEFHHHFHCCBGEGEF?EECEEEGCGFFFHEFFECHFGFGFGHHB1>=1>DD@-@CEDGG0GBG@E8;.C6;FCCG/FFFFGFB?;/C7?FFGBFB/FDFFBBB;?->@#B?F?/BBFBBFBB99EAC9.-AAEAFD=BGFGB7;GGGAFAD;-@C<<1F<.<///11D<2BFFCCG</B>/@//E/GFGDDFGF>/F/>////FEGBB@1BF22FEFFDB2@EHFFEE1G1DF10BFAAA/GEGEA2B1B1EF/AA00A113EA00AB113GF3F1A1>>1@>111>111
@M02197:102:000000000-ALU3V:1:1101:11655:2385 1:N:0:1
ACTGAGCTGCATTCCTCCGCTTATTGATATGCTTAAGTTCAGCGGGTATTCCTACCTGATCCGAGGTCAACCTGAAAAAATAGTTTTTGAGGAGGCCGGGTCCCCGGGACCTTGCAACTCGACGCGTGCTCCGGAAAGCTCATTGCTAAGAGGGTCCCACGGACGCCGTCATTGTCTTTGAGACCAGTTGGCCGCGAACGGTCCAACGCGGTCCAACACCAAACCGAGGAGGTTTGAGGGAGGATAATGACGCTCGAACAGGCATGCCCTTCGGAATGCCAAAGGGCGCAATGTGCGTTCAAAGATTCGATGATTCAC
+
A3>AAFFFBFFFGGGGGFFGGGGHHDHDFHGFHHHHGHHHHBFEGCGGFHBAAEGGFFBFHHHGE0BFFGHHHHHHGBAEGEHHGHHFG1F?CEA@FE>/>/?GGEC&6C/FBBFGHHH2=@/D;A@DGGHAACDC;CFFCCGH7HFHB?F:CFACGEGCC?4-@AD?$6FGGCBBFD69<=1EHHFG@CBBFDC@FFF,FCF#FFF?E9HFEF/F;?F/DGGDGGG:9GEE:BFH;9FEHHGD5F?GFE0CGE15HGDD33B2EFCGECEB5BFBGHBFFHFEA225FF5GGGEGA55FGFGEAGBCFFFF@3BAA?
@M02197:102:000000000-ALU3V:1:1101:20328:2529 1:N:0:1
ACTGAGCTGCATTCCTCCGCTTATTGATATGCTTAAGTTCAGCGGGTATTCCTACCTGATCCGAGGTCAACCTTGTAAAAATTGGGTTATGGACCGTGCCGTGAGACCTTTCACCTCGTTGCGTGCTTAGAACAGCTCGTTGCACCGAGAGTCCCACGGACGCCGTCATTACTTTTGGGACCGGTCGGGGGTGACCCCGGACCTGGAGTCCAACAACAAGCCAGGCTTGAGAGGTGATAATGACGCTCGAACAGGCATGCCCTTCGGAATACCAAAGGGCGCAATGTGCGTTCAAAGATTCGATGACTCAC
+
>AA11B1DC1>DGGGGGGGGGGGHHHHHHHHHHHHHHHHHGHHGGGGGH2DGHHHHHHHHHHHGGGGHHHHHHHFBGHH21B1GBE/?/F11@1F;EF/F/#>//#?/099F9&BBB/?-2;<*//8G1;1F#G<G9#;29G.1100<-A.<;DC0.<A.-A-<A@09*9CB000#9C><AB@=/9C/G@=<?A/9/GHGB0B;1<BFBFHFBBEGAE29/>+C@1BB010B0B&9D2HHGF7E?FG?HFHFFFBGHGGGEE/?HEHDBEFHHCA0EE0CHHGGE0CGHGGFFGGGGGFFFFBD1D1AAA1
@M02197:102:000000000-ALU3V:1:1101:16017:2404 1:N:0:1
ACTGAGCTGCATTCCTCCGCTTATTGATATGCTTAAGTTCAGCGGGTATTCCTACCTGATCCGAGGTCAACCTTGTAAAAATTGGGTTATGGACCGTGCCGGGGGACCTTTCAACTCGTTGCGTGCTTAGAAAAGCTCGTTGCACCGAGAGTCCCACGGACGCCGTCATTACTTTTGGGACCGGTCGGGGGTGAACCCGGACCTGGAGTCCAACAACAAGCCAGGCTTGAGAGGTGATAATGACGCTCGAACAGGCATGCCCTTCGGAATACCAAAGGGCGCAATGTGCGTTCAAAGATTCGATGATTCAC
+
BBBBBFFFBFFFGGGGGGGGGGGHHHHHHHHHHHHHHFHHGHGGGGAEHHHGHHHHHEFHHHHGGGGHHFFHBHHHHHHHHHHHHHGGHHFBFFGCEF1GGGGFCF?DGHHHHHH:HGGGHGGFGFFFFFHHHHHGHGGFGHGHHFD0@CCGFHFFHGGGGCDAD>FGGGGHHGFGGG?EFDGGFFFAFGHGHGFFFEG>FF@HHGHHEHHHHFGEFFHFEHHFGBFFHHFGGE7FHGEEFFF?GFEEHHHGHHGHHFEEGGFA3GBGFAFHFHGGGGGGHGHHGGGGGGGGGGGGGGGFFFFBFFCCCCB
@M02197:102:000000000-ALU3V:1:1101:14572:2533 1:N:0:1
ACTGAGCTGCATTCCTCCGCTTATTGATAGGCTTAAGTTCAGCGGGTATCCCTACCTGATCCGAGGTCAACCTTGATAAAATAGAGGTTTTGACGGCTGCGGGCCACCGGTGCTCCCGACGTGCGAATTTCTTCTTAACACGCCGAGGGTCGGTTTCCACGCCGATTCGTTCCGGTGAGGCCGGCCGCTGGGGGCCGGCGACTCCCAATACCAAGCGGTGCTTGATTGGTGAAATGACGCTCGAAAAAGCATACCCCCCGGAATACCAGGGGGCGCAATGTGCGTTCAAAGATGTAATGATGCAC
+
A1A1>1C1@CFFDDEGG1EF1E?DADGBF3011BE11DG2BD1A///E1GAGCGF0F1FGF10/AFEBHFHFGFDDFFBB1@1:%FBC0&FFAG;/9>/?E?9//?<B/9/>0:F1F9CC/2+9/<C#8D><<9>1D:DGBE?9<#--=@B9/#A;FAB>*??@@@999/@9-9-#:#99@@---9@;#@>@-@9-;-9BE.;ECFBC<0:;F69;9/*DGGCBBEGD0<<HDC>B<;.9.<@11%@111<?>/////0D2F2AB/EEA0A000A1GF0AA11A1BFA333AB133@@33>11A>
@M02197:102:000000000-ALU3V:1:1101:16843:2633 1:N:0:1
ACTGAGCTGCATTCCTCCGCTTATTGATATGCTTAAGTTCAGCGGGTATCCCTACCTGATCCGAGGTCAACCTTGTGAAAGATTTAACGGCCGCGGCCACCCGCACTCCGAAGCGATTAATGAAATCACAACGCTTGGAGACGGACAGCTCAGCCGGAGACTTTGAGGCGCGCGGAACACCGCGGCGCCCAATACCAAGCCAGGCTTGAGTGGTGAAATGACGCTCGAACAGGCATGCCCTCCGGAATACCAGAGGGCGCAATGTGCGTTCAAAGATTCGATGATTCAC
+
BBABAFFFFFBFGGGGGGGGGGGHHHHHHHHHHHHHHHHHHHHGGGGGHHHHHHHHHHHHHHGGEGGHHGHHHHFGHEGFHEHHHFHFEGCGG?FEGGGGHGGF;CGDHDFGGFFDHHFHGFFHEHHHGGHGGGFCFCHGCEFGGFDFGHHFGGFHGHGHEGFFDDGGGCAGFFFD@AFFCGB?EEFEFFHGFFGGHHHHGFGHHHHHGF3HHHFEHHGE1EGHHGHHHGHHHGHGGGEA%GHHHHHHHFCFHFGGGGHFCHGEEGFGGGGGGGGGGFFFFFFF@BBBA
@M02197:102:000000000-ALU3V:1:1101:21720:2829 1:N:0:1
ACTGAGCTGCATTCCTCCGCTTATTGATATGCTTAAGTTCAGCGGGTATCCCTACCTGATCCGAGGTCAACCTTAGAAATGGGGTTGTTTTACGGCGTAGCCTCCCGAACACCCTTTAGCGAATAGTTTCCACAACGCTTAGGGGACAGAAGACCCAGCCGGTCGATTTGAGGCACGCGGCGGACCGCGTTGCCCAATACCAAGCGAGGCTTGAGTGGTGAAATGACGCTCGAACAGGCATGCCCCCCGGAATACCAGGGGGCGCAATGTGCGTTCAAAGATTCGATGACTCAC
+
BBBBBFFFFFFFGCGGGFFCGGGHHHHHDGGHHBGHHHHHHHHGGGGGHFGFHHGHGHHHHHHGGGGHHHHHHHHHGFHHHFFGGGGGHHHHHGGEGGGFGHHHGFGGGGGHGGGHHHHHFFFFFFFFGFDGGHEGGFGGFGFFGGFGGFHHHHHFGCFFFGFCCAGFFFFFGGEGGGGGGFAFFGGGGGGGGHGHHHHGGHGGFHFFHHGHHHHHGHHHHHHFGGFDFGAHGGHHGHGFFGGG9GGHHHHFGEHD?FFAE?GHFFGGGEDHFGGFGGGGGGFFFFFFFAA3AA
@M02197:102:000000000-ALU3V:1:1101:11293:3096 1:N:0:1
ACTGAGCTGCATTCCTCCGCTTATTGATATGCTTAAGTTCAGCGGGTAGTCCTACCTTATTTGAGGCCAGTAGTTAATAATAATAGTGTAAAGCGGAGACCTTATACGCGGGCTAAAAATTGCCTTAGCAACCCGGCTGATCTCCAGCTCATATACTTAAGGCAAGGTTGGCGGCGGCCAACCAAGCCCAAGGACCCGCCCAGTTTTGAAGAAAAACCGGTTGGAGAAGATTAACGACACTCAAAAAGGCATGCTCTTTGGAATACCAAAGAGCGCAAGCTGCGTTCAAAGATTCGATGACTCAC
+
?ABB?FBFFFFFGGGGGGGGGGGHHGHHHGHHHHHHHDGHHHHGGGGFGHHHHHHAHFHHHHFHGFFGHEBGFDHBGFGGHHGHHHGFB5GFF3AEGFGG9F@GFHHFEGECFCGHFHHHGFHBDFHH?CGF<<1DC0AFGGHHGHHHHGHHGDG#BBGDG3GGGFC0D:CCCC?FBDEBHC9/9GCE2FFEFB?E>FAHFFEBFFFFEGFFFFFFEDGHHFFFFHFBG@?1B1A;AFDAFEGF3GFF33DF2F3BF5GD5GD52HHHHHGGGGHHHGE2GEAGGBGGDA2GCFFBFFFFABA>A
@M02197:102:000000000-ALU3V:1:1101:14307:3142 1:N:0:1
ACTGAGCTGCATTCCTCCGCTTATTGATATGCTTAAGTTCAGCGGGTATTCCTACCTGATCCGAGGTCAACCTTGTAAAAATTGGGTTATGGACCGTGCCGGGAGACCTTTCAACTCGTTGCGTGCTTAGAAAAGCTCGTTGCACCGAGAGTCCCACGGACGCCGTCATTACTTTTGGGACCGGTCGGGGGTGAACCCGGACCTGGAGTCCAACAACAAGCCAGGCTTGAGAGGTGATAATGACGCTCGAACAGGCATGCCCTTCGGAATACCAAAGGGCGCAATGTGCGTTCAAAGATTCGATGATTCAC
+
CCBABFFFFFFFGGGGGGGGGGGHHHHHHHHHHGHHHHHHHGHGGGGFGHHHHHHHHHHHHHHCFGGHHHHHHHHHHHHGHFHHHHGGHHHFGGHGGHGHGGFGGGGGH:HGHFHHHGHGHGFGGGGHHHHGHHHHHHGGGHGHHGFFGGGGHHHHGGGGGGGGHHHHGGFHGGGHHDCCFDCFGGGGGFHHGFFFFFFBFFFFHHHGFFFHHHGHGHHHGGHGHFHFHHHHHGFBHHFFGGGGGHG1HFHHHHHHHGGGDCGGGHFBBGEHHHGGGGGGGHHHGGFFHGFFCGFGGGGFFFDFFFABABB
@M02197:102:000000000-ALU3V:1:1101:19460:3371 1:N:0:1
ACTGAGCTGCATTCCTCCGCTTATTGATATGCTTAAGTTCAGCGGGTATTCCTACCTGATCCGAGGTCAACCTTGTAAAAATTGGGTTATGGACCGTGCCGGGAGACCTTTCAACTCGTTGCGTGCTTAGAAAAGCTCGTTGCACCGAGAGTCCCACGGACGCCGTCATTACTTTTGGGACCGGTCGGGGGTGAACCCGGACCTGGAGTCCAACAACAAGCCAGGCTTGAGAGGTGATAATGACGCTCGAACAGGCATGCCCTTCGGAATACCAAAGGGCGCAATGTGCGTTCAAAGATTCGATGACTCAC
+
AAAA@FBFFFFFGGGGGCEEGG?GGFFHHGHHHHHHHHHHHHHGG?EFEHHHHFHGHHHHHHEEGGGGHHHHHHGHHGHEFFH3GFFEG;BAGHHFGHCHCFCCGGGGHHGGHGFHFGHEHDCFD?GHGGFGFGHHEGFGGHGBHHGGFFCC>GHHGFGGG@CFF:FEFGDFFGFFHGCEFGBDCCGGHGFHGFFFFFGHGHGHGHGHHFGGFFGFFGHHH;HGHEFHHHHHHHHGHFHCEE1E?HG?FHHFFFHGHGEDGGGGHFHHBHHGHGC2GEEAHGFHGGGGHGFGGGGGGGGCFFFF@@33?AA
@M02197:102:000000000-ALU3V:1:1101:15229:3480 1:N:0:1
ACTGAGCTGCATTCCTCCGCTTATTGATATGCTTAAGTTCAGCGGGTATTCCTACCTGATCCGAGGTCAAACTAAAGAAGTTGGGTGTTTTACGGCAGGGGACGCGCCTCGCTCGCAAGCTAGAAAGTAATTACTAAGCTCAGAGGATGACACGACTCCGCCGCTGACTTTGAGGAGCTACAGCACGAGTGCTGTAGTCTCCCAATACCAAGCAATAGGGCTTGAGGGGAGTTAATGACGCTCGAACAGGCATGCCCACCAGAATACTAGTGGGCGCAATGTGCGTTCAAAGATTCGATGATTCAC
+
CCCCBFFFFFFFGGGGGGGGGGGHGHHHHHHHHHHBHHHHHHHGGGGCHHGHHHHHHHHGHHHGGGGHHHHHHFHHHHHHHFHHGGGFGH<HHGGGGGFGGDGGDFCGDGGG/FCF;EFFFFFCGHFBFF>GD1FGFHFHHHHHFEDFGGFFHGC@.GGGGGHHGHHHHGDHGCFBF3FFGGGHHGFHHBHFGFEHF?GGGHHHHFDGHFBHHHGEHHGHFFHGHGFFBFHGHGGGAG8FHHGEHHFFHEHHHFEDFDHHHFGGBFGHHGGGGGGHHFHECGGHGGGBFGFEGGFFFFFFFCBAA?
@M02197:102:000000000-ALU3V:1:1101:13040:3601 1:N:0:1
ACTGAGCTGCATTCCTCCGCTTATTGATATGCTTAAGTTCAGCGGGTATCCCTACCTGATCCGAGGTCAAGTCATGAAATTGCTTGCTGGACGCTGATCCGCCGGGGCTCCGAGAAGCGCAAATGTGCTGCGCGAGAAGCCGACGAGACCGCTGCCAATGACTTTGAGGCGAGTCTACGCGCGAGGCGAGACAAACACCCAACACCAAGCAGAGCTTGAAGGTACAAATGACGCTCGAACAGGCATGCCCCATGGAATACCAAGGGGCGCAATGTGCGTTCAAAGATTCGATGATTCAC
+
BABBBFFFFFFFGGGGGFGGGGGHGHHHGHHHHHHHGHHHHGHGGCGGHHHHHHHGHFGHHGHGGGGHHHFGHHHHHHEHHFDFHHHHHHGHGGGGGHHGHGGGGGGGCHGGGGGGHHGGGGBGHHHHGHHGGFGGGGHHHGGHGAGGFGGGHGGGGHGHGHGGGGGGGGHHHGFGGGGFGFFFGFFFHHHFGGGGFGHFFFFHGHHHHFHHHHFFHFGHHHHH:GHGFGGFGHEGHHHBHBFFHGGGHGHHHFHFHGFHFHEEFE2GCFCHGGGGFFGGGFGGECA4FFFFFFAAAAA
@M02197:102:000000000-ALU3V:1:1101:12486:3641 1:N:0:1
ACTGAGCTGCATTCCTCCGCTTATTGATATGCTTAAGTTCAGCGGGTATTCCTACCTGATCCGAGGTCAACATTCAGAAGTTGGGGGTTTAACGGCTTGGCCGCGCCGCGAACCAGTTGCGGGGGTTTTACTACTACGCAATGGAAGCTGCAGCGAGACCGCCACTAGATTTCGGGGCCGGCTTGCCGCAAGGGCTCGCCGATCCCCAACACCAAACCCGAGGGCTTGAGGGTTGAAATGACGCTCGAACAGGCATGCCCGCCAGAATACTGGCGGGCGCAATGTGCGTTCAAAGATTCGATGACTCA
+
3AA@BFFFFFFFGGGGGGGFGEGFHFFFHHFGHHHHHHHGFFHGCGGFHHHHGHGEHFHGHHEEAEEFFHHGHHFGHHHHHHHHGGG9E:H<HGG:;;?EBF9;</6/B;#0/1:?2GF$>#>A6<CEE77D$9G:FG'A5CGHE*/.CH/#9C@936EB.F9;9CB0FGFFB9;A-?@@A==8FEFA=@6FFF.@A9?BF<;GCFED?A/F?GGHEFF/:E@FEFGABGGA4BF<GC?GECEB1GGGHGFFFHBE?E?CHEHFGGFFHGCEE?EGGGFGHHEEA24FGGGGGFEFFFFFFBFBAA?A
@M02197:102:000000000-ALU3V:1:1101:22898:3758 1:N:0:1
ACTGAGCTGCATTCCTCCGCTTATTGATATGCTTAAGTTCAGCGGGTAGTCCTGCCTGATTTGAGGTCTAAAAGATCAATGACTAGTTAAAGTCGCTTTAGAAGCGCCCACGGTACAATCATAAATGCAACGGAATCAGCGTATATTTCTATAACGCCGGGTCAAGCCGTTACTAGTTATAGCTGGGAAACGATCGTGTATTTCAGTCGAGCATATCCTTTGGATGTCCGGCGGCAGCCATTATCCAATCCCGAACGCCTAACTCATTACAAAATAGGGGGGTTGAGAATTTCTCGACGATCAAACAGACATC
+
>>>334CFBFC5FGGGFGGGGGGHHGGHHHGHGHHHHFHHHHGGGGGGGHHGHDFCFGHHHHHHGGFGDFGHHHAHHFEGHFFF5F@-BEDG227;#:%B84B''>>/@E/000FEHFHF#C#0?D33G'2>#B0?2;2G/#>D77GHD9:HEGDC@5C$-/<0<00<@11$;GH#C811;?:1;?/?C9>/#C/<@E@>F1CFB84FDB>#$%9:ADB;2BBF#>19/>@=$@DB0#221BFFB0>>/E///AEA1B2DD212BB22B2HEGEAE/E00EFA33GD1110001A1B11311D3BB3311111
@M02197:102:000000000-ALU3V:1:1101:9211:3806 1:N:0:1
ACTGAGCTGCATTCCTCCGCTTATTGATATGCTTAAGTTCAGCGGGTAGTCCTGACTGATTTGAGGTCTAAATGGTCAAATGAATTTGCATTAGAAGCACCTCTGGCTTGAAAGGTGACGTCCTCAACGAAATATGTTATTACGCCGAGTCAAACCGTCGATTTCCAAATTGGGTAGCTCTTGTATTTAAGCCGAGCCGATTCTACTTAAAGATCCGGCAGCAGCCATTATCCAAGCCCGAACACCTATCTCATTACAAAAGAGGGGGGTTGAGAATTTCACGACACTCAAACAGACATACTCTTCGGAATACCAAAGAGTGCAAGGTGCGTTCAAAGATTCGATGATTCAC
+
AAABAF4DCFFFGGGGGGGGGGGHGHHGFHCHFHFGHEGHHHHGCGGGGGFHHHHEFFEHGHHGGGHHHGF5AFFFHGHHHEHHFHFBGHHFHHHGHEGHHFHHH3FGFCFFFDA@FDFGCEFAG3FHGGG?GHEH8HFHF<HEGG8C8FHHHHG2A4DC?01<G1<F<8GH6A.<<C<0#DG=<GHH$=:CC?D?@@BBHCFGFHHGGGFGGGGF0G1CCDF?BDB9BFFFFFE;E//2EBFFFFB11B2B22GHGGHGF/EE>EE0HHFEFEGGFFFE//BDADFFBFGEBFA2BFD10A/A/GEFFGGFHHHHFBHDHGF1CAEAAB1AB3FCGEB1113B@3B1AAA1
@M02197:102:000000000-ALU3V:1:1101:12775:3841 1:N:0:1
ACTGAGCTGCATTCCTCCGCTTATTGATATGCTTAAGTTCAGCGGGTATTCCTACCTGATCCGAGGTCAACCTTTGGAAAATTGGGGGGTTTTACGGCAAGAGTCCCTCCGGATCCCAGTGCGAGACGTAAAGTTACTACGCAAAGGAGGCTCCGGGAGGGTCCGCCACTACCTTTGAGGGCCTACATCAGCTGTAGGGCCCCAACACCAAGCAGAGCTTGAGGGTTGAAATGACGCTCGAACAGGCATGCCCGCCAGAATGCTGGCGGGCGCAATGTGCGTTCAAAGATTCGATGACTCAC
+
AABBAFFFFFFFGGGGGGGGGGDHHHHHHGHHHGHHHHHHGHHGGGGGHHHHHHHHHHHHHHGGGGGHHFGHHHHH7HHFFHFHCEGG9GG:GEHGC9?+EHA;HHH6GDAC29GGGGG;GGG:GGGG9EF8FF;GG::F6FFF9FFFF:F9F9GFFFFF::FFFFF.DF5FFFGFGFEGBFFFFDDFFGF<BHGFF?DGGFFBFDFFFGFFGFGFFFEBFFFFB4FDFFH?GEFEDGFHGHFHHFHFFEE0EBBHEBHHHFEGFGGEGFCHGHHFGFGHGGGGGGGGGGFFFFFFFBBBB@
@M02197:102:000000000-ALU3V:1:1101:9225:3824 1:N:0:1
ACTGAGCTGCATTCCTCCGCTTATTGATATGCTTAAGTTCAGCGGGTAGTCCTGACTGATTTGAGGTCTAAATGGTCAAATGAATTTGCATTAGAAGCACCTCTGGCTTGAAAGGTGACGTCCTCAACGAAATATGTTATTACGCCAAGTCAAACCGTCGATTTCCAAATTGGGTAGCTCTTGTATTTCAGCCGAGCCGATTCTACTTAAAGATCCGGCAGCAGCCATTATCCAAGCCCGAACTCCTATCTCATTACAAAATAGGGGGGTTGAGAATTTCACGACACTCAAACAGACATACTCTTCGGAATACCAAAGAGTGCAATGTGCGTTCAAAGATTCGATGATTCAC
+
AAAAAB4BFCFFBFGGGFGGFFDFD55GGHHGHHHF5FHFFGHGG2EEEHHFHGEEFEHGFEBFFBF2DGEBD5AA5FFFGHGHFHGHGFHFF4FFGHHGHHHGFF3FA@G3331FHGGE/EFEFHHG/8F#?3FB?9&B96F/91#0<FFFB%?000&C0F;/FFCGHFHH;<<=/<DD#-<-GG0<CC<<CC/@CHGGF?<B13FGFFF>;0B<AB17ECGG1B>B2BFFFHE>/>ABB0B%>AD@1@22BBFCFEGFCF>/ECGHCF2FHGAA1C0GGED1EAEG0FDA1HFBGFB1BAAA/0D222FABHHFGCF1311F10A00111B3D3GAAB113FDFBAA11>
@M02197:102:000000000-ALU3V:1:1101:9985:3923 1:N:0:1
ACTGAGCTGCATTCCTCCGCTTATTGATATGCTTAAGTTCAGCGGGTATCCCTACCTGATCCGAGGTCAAGAGTGTAAAAATGTACTTTTGGACGTCGTCGTTCTGAGTGCAAAGCGCGAGATGTACTGCGCTCCGAAATCAATACGCCGGCTGCCAATTGTTTTGAGGCGAGTCTACGCGCAGAGGCGAGACAAACACCCAACACCAAGCAAGGCTTGAAGGTACAAATGACGCTCGAACAGGCATGCCCCATGGAATACCAAGGGGCGCAATGTGCGTTCAAAGATTCGATGATTCA
+
AAAAAFFDCBFFGCGGGGGAEEGHHFFFGHHHFHHHBGHHHCHGGCEEGBFHHHFHFHHHEDG1EAFHFHBDGD@FGFGGH18FHHFDFFAEFHGGGCEBE>ECEGHGDFE<BD9GGCG<00CGFHHHEDB;BADDEGCHHF1GFFHGGHGGGCFHED>GCCHHHHFEAGF@+?BCGCGCGCC=BE?DF2F0?E@BE)FGGEEFFGHHGHHGCEG@HHHGF;FFDF2FFEF//;0;CGEHFGBF00?GEE0HF2FF2DF1GF0HE?E?ABFGEAEE1111GBFGGFGBFFFF@B11A1>
@M02197:102:000000000-ALU3V:1:1101:11188:3919 1:N:0:1
ACTGAGCTGCATTCCTCCGCTTATTGATATGCTTAAGTTCAGCGGGTATTCCTACCTGATCCGAGGTCAACCTTGGTGCCGCCGGAGCGGACTTGTGGGGGGTTTAGAGGCAGGACGCCGAGGGATCCCAATGCGAGGCTGATGCTACTGCGCAAAGGAGAGGGCCTTCGGGTCCGCCACTGGTTTTAGGGGCCTGCCGTGGCAGATCCCCAACGCCGGGCCACAGGGGCTCGAGGGTTGAAACGACGCTCGGACAGGCATGCCTCCCAGGATACTGGAAGGCGCCATGTGCGTTCAAAGATTCGATGACTCAC
+
BBCCBFFFFFFFGGGGGGGGGGDHHGHHHHHHHHGHHHHHHHHGGGGGHGHHHHHHHHHHHHHGGGEGHHHHHHFHHFHHGGGGGGGGGG9<EHHFHGGGGGBDFGGGFGF;GG;GGFFFBFFF.5EFFFB6FEFFFFFFF8BFFFFFFFFFFGFFFFFFFFFBBFFFFGFBFFGFFFDFHFHGFFFFGGGGGFFFFFGHFHFHEGFFFFFF?DEEFHFCFGFGHGFFEE?GHHGHHHFHFEBGEEE0GGGHHGFFHGGFGGGEFGGHHHFFBFAGEFE22GEHHG5EGE2FGFGFFFFGBFFFFFFFFA3BBA
@M02197:102:000000000-ALU3V:1:1101:22731:4033 1:N:0:1
ACTGAGCTGCATTCCTCCGCTTATTGATATGCTTAAGTTCAGCGGGTATTCCTACCTGATCCGAGGTCAACCTTGGTGCCGCCGGAGCGGGCTTGTGGGGGGTTTAGAGGCAGGACGCCGAGGGGTCCCAATGCGAGGGTGATGCTACTGCGAAAAGGAGAGGGCCTTCGGGTCCGCCACTGGTTTTGGGAGACTACAAGACTGTAGGACTCCAACACCAAGCCACGAGGGCTTGAGGGTTGAAACGACGCTCGGACAGGCATGCCTCCCAGGATACTGGAAGGCGCCAGGTGCGTTCAAAGATTCGATGACTCAC
+
?AAAAFBFFBFF3GDFGGGFGG0F3B33GGF3GHCHCBFGFHH0EE/AFHHHHGFHF1AGHHCCEGEGHHHHFHHHHFHCECEE/>E?EC@99EC<EBCC;35@?70$9;5?9;A9-2@</%@@#*EFF6/FB/-5@=#AF0,48FF://BA$0C@FC/G.CC.<<<#;EA4>;/CBH<G.CF;CC6F;;;<H9BHHD8HGCB1>2D.<0EEHGG1;;<0A#A/>/C9HFGFCC5BE9EG2FC>>>EE?E?CGHFHFGCGCHGECFFEFFBGHHBF1101AAA00CB0A0E001F1FFFBFAFA113BFFFAA1A1
@M02197:102:000000000-ALU3V:1:1101:17297:4153 1:N:0:1
ACTGAGCTGCATTCCTCCGCTTATTGATATGCTTAAGTTCAGCGGGTAGTCCTACCTGATTTGAGGTCAGATTTCAGAGTTTGCATTCGACCGCCACTCCATAGGCAGGTCAAGGAAGGACGCGAAATGGGGACGAACCGGGAGAGCGAGGATGGTACAACGCCCAATCGAGTCCGAACCGCAGGTCCGACCGACGCATTTGAGGGGAGCAGCCTCTCGGCAGCACGCCCCAGCTCCAACCTATCGCCGTTCGCTAAAACGCTTCGGGTTGATGACTTCAAGACACTCAAACAGGCATGCTCCTCGGAATACCAAGGAGCGCAAGGTGCGTTCAAAGATTCGATGACTCAC
+
CCCCCBFFFFFFGGGGGGGGGGGHHHHHHHHHHHHGHHHHGHHGGGGGGHHHHHFHHHFHHHHHGHHHHHHHHHHEFHFHHHHHHGHHHHGGGGGGGHHHGHHHHHHGGGFHGDFEGAEHCEGGCDGHFGFGFCF?DG:DGGCEGFGFFFEFGFEFFC@G;FAGA9A/BBCGGGFFFECFFCFD@9GGGGGGDCC0@FFGHGHGGHGGGGHFDCABB?HGEFDFGFGGGGGHFCCGHH:GFDD<C9GEEEECHHFGGGFGGFEECGHHBHHHHHFBHHHHFHHFHGFFHHHFHHHHHHHGGGGGEHHGHHHGHHHGGGGGHHGHGGGGGGGGGGGFEGFFFFFFFFBBABA
@M02197:102:000000000-ALU3V:1:1101:17910:4159 1:N:0:1
ACTGAGCTGCATTCCTCCGCTTATTGATATGCTTAAGTTCAGCGGGTATCCCTACCTGATCCGAGGTCAAGAGTGTAAAAATGTACTTTTGGACGTCGTCGTGCTGAGTGCAAAGCGCGAGATGTACTGCGCTCCGAAATCAATACGCCGGCTGCCAATTGTTTTGAGGCGAGTCTACGCGCAGAGGCGAGACAAACACCCAACACCAAGCAAGGCTTGAAGGTACAAATGACGCTCGAACAGGCATGCCCCATGGAATACCAAGGGGCGCAATGTGCGTTCAAAGATTCGATGATTCAC
+
1AAA?1111CCDFBGGGF?GGGEDGGHGHHFGFHGHHHHFFHHEEGGGHEHHHHFHHFHHHBGGGCEHHHFHFGGFHGEFE9DB32GF4AE;FGEEE;/@E>#CFFBBFFGHEGHBEF;@@C0DFGHHFFC//@?ACGGHHHEFFDDCC.ECGBE1BBCHHDGHFGGF@AEGG@GFFFG@DGFFGGFFG9HFFBFEEEGGC?;FGGHHFHGFF1FGBGFEGFHFEHHGHGEEBFHHGFFFGFHHG2CFAAGHEHHHHHGEHGFCEGFGGDFGDEAFGCFFBGGGGGGGBFFFBFFAAAA?
@M02197:102:000000000-ALU3V:1:1101:20109:4125 1:N:0:1
ACTGAGCTGCATTCCTCCGCTTATTGATATGCTTAAGTTCAGCGGGTATCCCTACCTGATCCGAGGTCAATCGTGGTAAAATTTGGTTGTTGTCCGGCCGGGACGAACTCGAACTCCTTGTAGCGTTTGAAAACAAGTCACTGCGCTAGGGGGTTCGGCCGCACCGCCGCTGAATTTCGGGCGCGCCCTCTCCCGGGGGAGGAGGACGAGCACCCAAGACCAAGCTGAGCTTGAGGGGTGAAAATGACGCTCGAACAGGCATGCCCCCCGGAATACCAGAGGGCGCAATGTGCGTTCAAAGATTCGATGATTCAC
+
CCCCCFFFFFFFGGGGGGGGGGGHHHFHHHHHHHHHHHHHHHHGGGGFHHHHHHHGHGGHHHHGGGGHHHGHGHHGHHHHHHHHHHHHGGHHHHHG;;GGGG4EGGCGHHGHHHHHHHHHHHHHGFGG:HHHHHHHHDGHHGHHGGGGGHHGGG;<GGGGGGGGGGGGGFFFFFFFFFFFFFFFFFFFFFFFFGGGGGFGGGGGGGGGFFFFFFGGHHGGHHHHFFGFHFHFGGGHHG;GHFFHGGGGGFFGHHHHHHHHEGGGGCCGHHHHHGFHHHHGGGE?FBFHGGGGCGGGGGGGGGGFFBFFFFCCBCB
@M02197:102:000000000-ALU3V:1:1101:23690:4197 1:N:0:1
ACTGAGCTGCATTCCTCCGCTTATTGATATGCTTAAGTTCAGCGGGTATCCCTACCTGATCCGAGGTCAACGATTTGATTAAAGGTTAACGGCGTGGCCGCCCGACTCGCCAGCGAGATTGTACAACGCTTGAGAGATCGGAGTCGTCCAGCCGGCGAAATCGGGGCGCGGGAGGGTATCCCGACACCCAATACCAAGCCAGGCTTGAGGGGTGTTAATGACGCTCGAACAGGCATGCCCCCCGGAATACCAGGGGGCGCAATGTGCGTTCAAAGATTCGATGATTCAC
+
ABBBAFFFFFFFGGGGGGGGGGGHHHGHHHHHHHHFHHGHHGHGGGGGHBFFGHEHHHHHHHH1B9EFHHHGGHHFHFGHHHHHGHHGGHGGGGGEG@G@EGGG@C@@F?FGFFF@FBFHB1F@?D2BBFGFFFFCC@FFABC=>A<FAAC@@AFFFEAD@<@DBFAAFGGGGFGFFFGGGFD?BGGGF7C;0GGHHGHHGEHHHHGGGGGH<HFBHHFFCGGHGGHHHGGBHFHGGGEFGGHHF<GGFHGGGGGGEFG1BFE?E0HGGGFGGGFCGFFFFFFF1AAAA
@M02197:102:000000000-ALU3V:1:1101:9328:4269 1:N:0:1
ACTGAGCTGCATTCCTCCGCTTATTGATATGCTTAAGTTCAGCGGGTATTCCTACCTGATCCGAGGTCAACCTTGTAAAAATTGGGTTATGGACCGTGCCTGGGGACCTTTCAACTCGTTGCGTGCTTAGAAAAGCTCGTTGCACCGAGAGTCCCACGGACGCCGTCATTACTTTTGGGGCCGGTCGGGGGTGAACCCGGACCTGGAGTCCAACAACAAGCCAGGCTTGAGAGGTGATAATGACGCTCGATCAGGCATGCCCTTCGGTATACCAAAGGGCGCAATGTGCGTTCAAAGATTCGATGTCTCAC
+
>A1>AFFFBBFFF3BGB11AEFGFFDFEB3AFDGHHCAGB2BGE0AA/1F2FGHHHHG0BDHHGG/ACGGFA0GHHHHHHFFFFHAF%C;B(BFGEC/EA#>/(73?EGHEFG<HEHFFAFC9CECFHFHGBDFB0<1A:>0C$FGAC/<</<CCFFC--@-9.0D@AA>;FF>0;0<<#ACB>999C/FB;2A/;:A6BBBFBB:B11/;/0>BBA2BB50CFF:2BB1;49B29;$DFGEAE/F//A10FE1EE0A//A/EE/BD2FEFAAB00AB00GBDBAA0B11B3333E1B1>111>13AA>>1
@M02197:102:000000000-ALU3V:1:1101:17769:4290 1:N:0:1
ACTGAGCTGCATTCCTCCGCTTATTGATATGCTTAAGTTCAGCGGGTATCCCTACCTGATCCGAGGTCAACCTGAGAAGGAGAGGTTGAGCGGCGCACTCCGAGCGGCCACCGACGCGAGACAAGGTGCCACAACGCGAGGGGACGGACGGCGTGGCCGGCGACATTGAGGCGGGCGGCGAGGCGCCGCGGCGCCCAACAACCAGCCGGGCTGGGTTGGTGACAATGACGCTCGAACAGGCATGTCCCCCCGAATACCAGAGGGCGCAATGTGCGTTCGAAGATTCGATGAGTCAC
+
AAA?ACFFFFFFGGGGGGGGCFEHHHHHHHGGHHDFDHHGHHHGGGGGHHGFFHGFHGFHHHHGGGGHGH<:9HHHGFHA9GHG9@;EGB;GG?EF?EEG;GCGGGGGGC:HD*GGG9DFG9<HFE0CABGHF;-/2CA;?@B9??B?@-@FAAFFFF@D3A-DFDFF:FB59@;-9;-9'-;#-@;-@4;-;--2?@A9#AAA/AE9--;/B@#9;99#;/B/9/99/9A#.BB99$9=.#99#;A//00FHFGBB1FAEA000BHDFA000EB1AF3BGE1A1FD3CB3111>1
@M02197:102:000000000-ALU3V:1:1101:9308:4260 1:N:0:1
ACTGAGCTGCATTCCTCCGCTTATTGATATGCTTAAGTTCAGCGGGTATTCCTACCTGATCCGAGGTCAACCTTGTAAAAATTGGGTTATGGACCTTGCCGGGGGACCTTTCAACTCGTTGCGTGCTTAGAAAAGCTCGTTGCACCGAGAGTCCCACGGACGCCGTCATTACTTTTGGGACCGGTCGGGGGTGAACCCGGACCTGGAGTCCAACAACAAGCCAGGCTTGAGAGGTGATAATGACGCTCGAAAAGGCATGCCCTTCGGAATTCAAATGGGCGCTATGTGCGTGCAAAGGTGCGGTGAATCAT
+
>>>A34CFFFFFGGGGGGGGGGGHHGBGHFHFF5GFHHHHGFFEECGGFHHGFFHHHGFFH5EEFGDHEHBGBG555FFHFCG3B8A8H6''6B2&39@GC5EGCDC/:?GFG:F<BAGF<E<///FH4FGD<FC0:CA;EG.7FH?CC.CCGFB6FC--@@?DCGB00;B0,CF;<9#<6<-<--9/@A19BF8F8/BA8F9<BA*A>?490>B0AA00:01F1BB;EB14;/DFEFBFFB/EB9/>2DB1D1100AA///B/B1D2B12A2B0///00A11FA0000B31B11BA1A1>11B33111>1
@M02197:102:000000000-ALU3V:1:1101:22327:4281 1:N:0:1
ACTGAGCTGCATTCCTCCGCTTATTGATATGCTTAAGTTCAGCGGGTATTCCTACCTGATCCGAGGTCAACCTTGGTAAAAGTTGTCGCCGAAGCGACCAAGACCGGGTCTGGAGTGCTAGCCTAGTACGTGCCCGAAAGCTCAGTGTACAGGAGTCCTCGCAGACGCCGTCATTATCTTTGAGACGGGTGGTGCCTAAACGGCCCCGCCGACGTCCAACAACAAGCCGGGCTTGAGGGGTGATAATGACGCTCGAACAGGCATGCCCCCCGGAATACCAGAGGGCGCAATATGCGTTCAAAGATTCGATGATTCA
+
AABBAFFFFFFFGDGFGCGGGGGGHCFFHHCCFHBHHHHHHGH?EAEAFGGFGGHEHBCGFFA10EGHGFGHHHHE3DBBFFFFBGHGHG*EE92EFCEGHH<HHC;0F?;HG<HFHEHD929:HH;FH/1.9H96FG9G8<%0C:GHFHHHHHGFHH:FCFF5@CCDGC/B/;FFFGGGGFFE3:DAAAAA?EFFFFFEFD.9@->CAB.;@FBEGEFFFHGGGCE@EC@9BFFGGHHGEEGDF:CCC@/CAAF1?1HHCHGCGCCGE?HHHGGGAGCHHEECE0GFHFCE?E11GEE33GEGC1FFFFF?A?A1
@M02197:102:000000000-ALU3V:1:1101:14230:4380 1:N:0:1
ACTGAGCTGCATTCCTCCGCTTATTGATATGCCTAAGTTCAGCGGGTATTCCTACCTGATCCGAGGTCAACCACAACAAATTGGGGGTTTAGCGGCTGGGAGTTATAGCACCTAACAAAAGCGAGAAAAAAATTACTACGCTCAGAGGATACTACAAATCCGCCGTTGTATTTCGGGAACTACAACTCCTAAGAGAAGTAGATTCCCAACACTAAGCTAGGCTTAAGGGTTGAAATGACGCTCGAACAGGCATGCCCACTAGAATACTAATGGGCGCAATGTGCGTTCAAAGATTCGATGACTCA
+
3AA?AFFFFFFBGGGGCGGFCEEHHHHHHHHFFFGHGFFHCHFGGGE2FGHEFFHEHHHHHHHGEFEFHHHGGGHH1?GFGFFHEGFFEDFHFGGGEG?ACF?CGHHHFHHGHHHHHHHHHHGGCCDHBGHHHHEDGFHGGEGGHG,FCGHHHGHGHHHC?C/C@FHGFFGFGGB@HFHGHHFFFHHGGEHHFFFHEHHHGF9E?FHHFHFHHGGHHFFHFHHFFFEGGHFHGF1EEEED?DGFFGBFHGHG2GHHFHGFHFHGDDBFDHE2DGFFGAGEAEGGFGGGDGGE4B4FFFB@3A333
@M02197:102:000000000-ALU3V:1:1101:16440:4386 1:N:0:1
ACTGAGCTGCATTCCTCCGCTTATTGATATGCTTAAGTTCAGCGGGTATTCCTACCTGATCCGAGGTCAACATTCAGAAGTTGGGGGTTTAACGGCTTGGCCGGGCCGCGTACCGGTTGCGGGGGTTTTACTACTACGCAATGGAAGCTGCAGCGGGCCCGCCACTAGATTTCGGGGCCGGCTTGCCGCAAGGGCTCGCCGATCCCCAACACCAAACCCGAGGGCTTGAGGGTTGAAATGACGCTCGAACAGGCATGCCCGCCAGAATACTAGCGGGCGCAATGTGCGTTCAAAGATTCGATGATTCAC
+
BBBBBFFFFFFFGGGGFGGGGGEFGGHHHHHHFHHGHHHFHHHGGFEEHHHHHHGFHHFHHHHGGGDGHHHHHHHGHHFH@FGFGG9G/?G;GFG;?FC-H;/#/@*6C;5DG:)1?;G1;#<A;.</E6D0=9/0D.-:47FH0CG9.C:6B#9#-#=CEA9009F0FFFGFGAFFFCAC;DFFCB>9BGCA?AAEC/CFA9@AFFFBF/GFB?A/EDACEFHFEFGFCGG;;HGGF/E?@?B/?GHGHHGGB0/GCCEF1D2BG2BDE?CGEEEECHCHF?GGCG1GFF3GGGGGC1FFFFFAA>1>
@M02197:102:000000000-ALU3V:1:1101:12685:4420 1:N:0:1
ACTGAGCTGCATTCCTCCGCTTATTGATATGCTTAAGTTCAGCGGGTATCCCTACCTGATCCGAGGTCAAGAGTGTAAAAAGTACTTTTGGACGTCGTCGTTATGAGTGCAAAGCGCGAGATGTACTGCGCTCCGAAATCAATACGCCGGCTGCCAATTGTTTTAAGGCGAGTCTACGCGCGAGGCGAGACAAACACCCAACACCAAGCAGAGCTTGAAGGTACAAATGACGCTCGAACAGGCATGCCCCATGGAATACCAAGGGGCGCAATGTGCGTTCAAAGATTCGATGATTCAC
+
BBBBBFFFFFFFGGFGGGGGCGGHHHHHHHHHHHHHGHHHHHHGGGGGHHHHHHHHHHHHHHHGGGGHHHHHHHHHHHHGFGHHHHHHHGGHHGGGGEFGGGHHHFHHHGFHFBFGGGGGFGGHHHHHHGGGGGHHHHHHHHHGHGGGCGGGGGHHHHHHHHHHHHHHHGHGGGGGGGCDFGGGGHHHHHGHFEGFGHFFGFBGGHHHHHHHHGGHHFHGHHHHHHHFGFGGHGGHHHHGGHHHGE1EHFFFEHHHGBHHHHGGGGGHHHHGFGGHGGGGGGGGGGFFFFFFFCBBCC
@M02197:102:000000000-ALU3V:1:1101:14767:4440 1:N:0:1
ACTGAGCTGCATTCCTCCGCTTATTGATATGCTTAAGTTCAGCGGGTATTCCTACCTGATCCGAGGTCAACCTTGTAAAAATTGGGTTATGGACCGTGCCGGGGGACCTTTCAACTCGTTGCGTGCTTAGAAAAGCTCGTTGCACCGAGAGTCCCACGGACGCCGTCATTACTTTTGGGACCGGTCGGGGGTGAACCCGGACCTGGAGTCCAACAACAAGCCAGGCTTGAGAGGTGATAATGACGCTCGAACAGGCATGCCCTTCGGAATACCAAAGGGCGCAATGTGCGTTCAAAGATTCGATGACTCAC
+
3AB@@FFFBFFFGGGGGGGGGGGHHHHHHHHGHFHHHHHGHFHGGGGGHHHHHHHHHHHHHHHGG?EHHHHHHHHFHFHHHHGHFHFGHHHGBGGCFEGHGGGGGFFFHFHHHHHHGGGGFDCDGDGHHHHHHFFFDGFGEGGHHHGCCGCFHHHGGCC?CGGGGHGFFFGHGHGGHBG?FFGB@GGGHHHHGFFFFFEHHGHHHHHGFFGFHHHHGHHHFHFGHHHFHHHHHGGEFGHHEE?BDGHFHHHHHHGHHGGCGGEEFHHHGFAHHHHGGGGGHHCHFGGGFGFGGGGGGGFFFFFFFFA3AA?
@M02197:102:000000000-ALU3V:1:1101:7092:4421 1:N:0:1
ACTGAGCTGCATTCCTCCGCTTATTGATATGCTTAAGTTCAGCGGGTATCCCTACCTGATCCGAGGTCAAGAGTGTAAAAATGTACTTTTGGACGTCGTCTTTCTGAGTGCAAAGCGCGAGATGTACTGCGCTCCGAAATCAATACGCCGGCTGCCAATTGTTTTGAGGCGAGTCTACGCGCAGAGGCGAGACAAACACCCAACACCAAGCAAGGCTTGAAGGTACAAATGACGCTCGAACAGGCATGCCCCTTGGAATACCAAGGGGCGCAATGTGCGTTCAAAGATTCGATGATTCAC
+
>AAA11CDFFFFFFDGGBECGGGHBGFHFHHHHHHB1GGFGFHGGGEGFHFHHHHHHHGHHHHGGGGHBF11B17699GHHFFHD2BFBHG7HF?;EEEE#EBHE>EGE;1B11BFEE@1C0FG;@@FF9B@3A?ECCCGGD;<FC..@@3C@<<GF>GHFGHEC??ECEEGF/<09C?@G?F@3GFFHHGFBFB>0?ECFBABAEGFDF#;BF5$:BB#HHFFFFFFF?8FE9FG?EHGHGF9AHGCCE/B2FFFHFBGAA0/0AA0AD13GE0A0B1DGFG3BEF1FFDFBD31?A>1
@M02197:102:000000000-ALU3V:1:1101:13049:4508 1:N:0:1
ACTGAGCTGCATTCCTCCGCTTATTGATATGCTTAAGTTCAGCGGGTATTCCTACCTGATCCGAGGTCAACCTGAAGAAAATTTCTAAAAGGTGAGACCGGGTCCCTGGGGCCTTGACACTCGACGCGTGCTCCGAGAAGCTCGATGCGAAGAGGGTCCCACGGACGCCGTCATTGTCTTTGAGACCAGTTGGGGGGCCGGAGCGCCCCAACGCGGTCCAACACCAAACGCGAGGTTTGAGAGAGGATAATGACGCTCGAACAGGCATGCCCTTCGGAATGCCAAAGGGCGCAATGTGCGTTCAAAGATTCGATGACTCAC
+
BBBBAFFFFFFFGGGGGGGFCGGHFHHHHHHHHHHHGGHHHHHGGGGGGHHHHEHFHHHHFHHGGGGHHHHHHHHHGHHFHHHHHHHHHHHGFF3C:GGEFEFEHHGGHGGGGGHHGHHHFHGEFGGFGFGGHHFFGGGEBGHGGHHGGGGGGFDAEGGHHHCDCG?ADBFEGHFGGFGGGHFGEHGFAFFGGFCFAFFGGGGDBDDFFF@CEGHHGHFGGGCGGGGEGEEHHGHHFFHHHGHHHHHHGHGGGEGEFEHHFHGGHHG1GGGGDEHHHHHGHGEBHGGGGGHHHFGGGGHGGGBGGF2F4FFFFFFFBBBBB
@M02197:102:000000000-ALU3V:1:1101:8702:4548 1:N:0:1
ACTGAGCTGCATTCCTCCGCTTATTGATATGCTTAAGTTCAGCGGGTATTCCTACCTGATCCGAGGTCAACCTTGTAAAAATTGGGTTATGGACCGTGCCGGGAGACCTTTCAACTCGTTGCGTGCTTAGAAAAGCTCGTTGCACCGAGAGTCCCACGGACGCCGTCATTACTTTTGGGACCGGTCGGGGGTGAACCCGGACCTGGAGTCCAACAACAAGCCAGGCTTGAGAGGGGATAATGACGCTCGAACAGGCATGCCCTTCGGAATACCAAAGGGCGCAATGTGCGTTCAAAGATTCGATGACTCAC
+
>ABB@FFFFBCFGGGGGGGGGGGHGHHHHHHHHHHHHHCHHHHGGGGGHHHHHHHHHHHHHHHGGGGHFHGHEHEGHHFFHHBGEGFFHHHEGHH;FHGHGCEECDCFGHHGGHEHHGHGFCGCEG9HFFGFFHFHHHECGG?DFCD:AC90:FFDGFGGC?CDGFCGFFFFFGGG<?A?FD?@/B@;GFG;GEB?EEGB>GFFHGFFHEGBFHHGE1HHEHFFEEFGHHEF?D&GBFFGFEFFFGGAGHG3GHHHHFEGDGFGGHHHHHGHFHFCGGGGGFFGA2GGG4GFGFGGGGGFBFFF@FAA3AA
@M02197:102:000000000-ALU3V:1:1101:24038:4607 1:N:0:1
ACTGAGCTGCATTCCTCCGCTTATTGATATGCTTAAGTTCAGCGGGTATTCCTACCTGATCCGAGGTCAACCTTGTAAAAATTGGGTTATGGACCGTGCCGGGGGACCTTTCAACTCGTTGCGTGCTTAGAAAAGCTCGTTGCACCGAGAGTCCCACGGACGCCGTCATTACTTTTGGGACCGGTCGGGGGTGAACCCGGACCTGGAGTCCAACAACAAGCCAGGCTTGAGAGGTGATAATGACGCTCGAACAGGCATGCCATGCGGAATACCAAAGGGCGCAATTTTCGTTCAACGAAGCGATGACTCAC
+
AAAAAFFFFFFFGCGGGGGGGCGHFHFGFGHHFFF5DFGHGHHGGGGGFHHHHHHHGHFHHGHGCEE2FFFHHHFH5FFFFHHHHGGFGHF:GHGEGEEHGGGGGGGCFHHGEDGG@DH;HGGGGGGHBGHEFECHECEGGHGHFHGGF?GCGFHHH-CDC?DCGGGDHEGFGGGGHCEGFDFA5FF<DAFGBF/@EFFF;@FHFFFFFFFF2GFEFFEFFEFF09A7FGGFBD2HGGBFBFFBA;/AABAB111010FB////02DGDBA0A10A0A001AB100A0B13F1FB1A11113FBBD1A11A
@M02197:102:000000000-ALU3V:1:1101:9323:4634 1:N:0:1
ACTGAGCTGCATTCCTCCGCTTATTGATATGCTTAAGTTCAGCGGGTATTCCTACCTGATCCGAGGTCAACCACAAAAAATTGGGGGTTTAGCGGCTGGGAGTTATAGCACCTAACAAAAGCGAGAAAAAAATTACTACGCTCAGAGGATACTTCAAATCCGCCGTTGTATTTCAGGAACTACAACTCCTAAGAGAAGTAGATTCCCAACACTAAGCTAGGCTTAAGGGTTGAAATGCCGCTCGAACAGACATGCCCACTAGAATACTAATGGGCGCAATGTGCGTTCAAAGATTCGATGATTCAC
+
3AAAAFFFFFFFGGGGGGGGAEFHHFHHHHFHFHFGHHHHFFFFGG?EBHHFGHCHHHBGDDFEG?FH33FFEFFC11?EGFHFHE?>EGHHHF/EGCFD0C??GGF3D:HGFHH8HFFHFFF:0CGGHHHGHCDDG:HFDCCECFCEGHF:1#GFH>C<<C<B)GADGGFGHGGF2BBC1199:CFBF1GEF;1FGFBBBFHEEC92FBEHGFFF0FCGBGF@F0;01BHF;HAFA+A/FC;7GHGFD1CFB/A01FF22FBDGHDBFFEE00CFBGHGEEAB1GBFGGFGGG>1BFFFFA1A>1
@M02197:102:000000000-ALU3V:1:1101:13898:4663 1:N:0:1
ACTGAGCTGCATTCCTCCGCTTATTGATATGCTTAAGTTCAGCGCGTATTCCTACCTGATCTGAGGTCAATAAATGAATAGAGCCAAGAGCACAGCGGCACGAGGCGGGCTTTAGGTGCAGCAACCAAAGTGTGCGACGATCAAGCAACGAGTTGGACGAACCTAGAACGTTGTGTAACCGTGCAGCGGGCCGCACCAATGCATTTGAGGAGCGCGATCCGAGCGTCGTGAGACGTCGGTTCGCATGCTCCCAACTTCAACAGGGCCGGCGAGGTTTGAAACCAAGCGGTCCTGTGAGAGATTAATGACACTCAAACAGGCATGCCCTCCGGAATACCAGAGGGCGCAATGTGCGTTCAAAGATTCGATGACTCAC
+
ABBB@CFFFFBFGGFGGGGGGGGHCHHHHGFBGHFHHHHGFHHGGGGAEHHGHHBHFHHHGHHGHGGHHHHFFFFFFFFHHBDFGHFHGFGGFHC1/>E?EEGCECFGCDGACGBGF1GF1GHGGFFG.CFDGHFGFGC?EHGHEHGHHFEGFGHG0BACGG?FEFGFGGABG?DFEFFFFBEDEFEA-<=@9=+BFFEFFB;FBBFBEEB?.CE;AFEB?C@BGCC==FFGG@A<DF@C?A91DGCF?<11>>F2DFGFHFCB?/?EE/BFGHHFHGE>1GGGE//HHFEBGHGFFHGFBEBGGDBEGB/1HHGHHGFHHHEC?GGEAF2FG2HFGHHHGE?EEB1GHCE?GGF1GGGGB?GBFFFFFFFAAAAA
@M02197:102:000000000-ALU3V:1:1101:14691:4485 1:N:0:1
ACTGAGCTGCATTCCTCCGCTTATTGATATGCTTAAGTTCAGCGCGTATTCCTACCTGATCTGAGGTCAATAAATGAATAGAGCCAAGAGCACAGAGGCACGAGGCGGGCTTTAGGTGCAGCAACCAAAGTGTGCGACGATCAAGCAACGAGTTGGACGAACCTAGAACGTTGTGTAACCGTGCAGCGGGCCGCACCAATGCATTTGAGGAGAGCGATCCGAGCGTCGTGAGACGTCGGTTCGCATGCTCCCAACTTCAACAGGGCCGGCGAGGTTTGAAACCAAGCGGTCCTGTGAGAGATTAATGACACTCAAACAGGCATGCCCTCCGGAATACCAGAGGGCGCAATGTGCGTTCAAAGATTCGATGACTCA
+
BBCCBFFFFFBFGGGGGGGGGGGHHHFHHHHHHHHGHGHHGFHGGGGGGHHHHHHHHHGHHHHHHGHHHHHHHFGHDGHHHHGHHGHHHHHHHHHHBEEFFFGGGGGGGGGHHHHGFHHHHHHHHHGHFHGH<GHGGGG?EFCHHHHGHG:AEGHHGHGGGFFFFFBFGFFGGEDACFGGGDGGFFFFFFFFFF;DFFFFFFFFFGGGFFFGGGGCDFFFGGGDCFHFFFHFFGGGGGGCDGHFFEGF/CFGG@222HHHHHGGGGCGGFHHGHHHHHHGDDGGGGFHGFEGGHHHHHHHHGGHHHHHHHGGHGHHGHHFHHGCCGF?GHHFHGGFGHGEGGGGCHHHHGGFGGFEGGGGGGGFBFFFFFBA@@A
@M02197:102:000000000-ALU3V:1:1101:24025:4623 1:N:0:1
ACTGAGCTGCATTCCTCCGCTTATTGATATGCTTAAGTTCAGCGGGTATTCCTACCTGATCCGAGGTCAACCTTGTAAAAATTGGGTTATGGACCGTGCCGGGGGACCTTTCAACTCGTTGCGTGCTTAGAAAAGCTCGTTGCACCGAGAGTCCCACGGACGCCGTCATTACTTTTGGGACCGGTCGGGGGTGAACCCGGACCTGGAGTCCAACAACAAGCCAGGCTTGAGAGGTGATAATGACGCTCGAACAGGCATGCCCTTCGGAATACCAAAGGGCGCAATGTGCGTTCAAAGATTCGATGACTCAC
+
B?ABABCFFFFFGGGGGGGGFGGHGGHHHHGHHHGHHHHHHGHGGGGFHHGHHHHHHHHFHHHGGGGHHHGHGHHHHHGHHHHDGA;F9GF@BGHE;HGHEE@/@BDFHHHFFHGHHD0FGGG3EGEHFFFFGHHCDFD@FHG:HBAFCDFFHHHHGG;;@DAEFFCGFF9FGGBFF@DEFFFFB@CFFGFFB/?;EFB?AFGFFFFFFGBFFF3CECB19?FGGFFHHHHGGB8HHHHHGGFFF2EEGFGDHF3HFGFEDGDEHHGCHGDHHGBGGGCEFFFHGFGGHGGGGCGGGGGFFFBFFFCCCCB
@M02197:102:000000000-ALU3V:1:1101:16148:4720 1:N:0:1
ACTGAGCTGCATTCCTCCGCTTATTGATATGCTTAAGTTCAGCGGGTAGTCCTACCTGATTTGAGGTCAGATGTCAAAGTGTTTGTCTCAAAGAGACGGTTAGAAGCTCGCCAAACGCTTCACGGTCACAGCGCAGATAATTATCACACTGAGAGCCGATCCGCAAGGAATCAAGCTAATGCATTTAAGAGGAGCCGACGGTAAAGCCAGCAAAAGCCTCCAAGTCCAAGCCTAAAAACCACAAGGATTTATAGGTTGAGAATTACACGACACTCAAACAGGCATGCTCCTCGGAATACCAAGGAGCGCAAGGTGCGTTCAAAGATTCGATGATTCAC
+
ACBCCFFFFFFFGGGGGGGGGGGHHHGHHHGGHHHHHHHHGHHGGGGGGHHHGHHHHHHHHHHHGGFHHHHGHHHHHHHHGHHHHHHHHEHGHFHHHGGGGGGHHHHGHGGGGGHHFGGGGHHHGGGGHGHGGGGGGHHGHHHHHHHHHGEHHHHHGGGGGGHGHFGGHGHHHHHHHHGHHFGHHHHHHHHGHGHGGGGHGHHGFGGGGHHGGFHGGHGFFHFHFGGHFHHFGFGHGGGHHHHHHHHHGGHHHFHHHFHHHFGFEGGGGGG5GGHHHHHHHFGHHHGGEE2HHHHHHHHHHGGGGGGHGHHGGGGHGGGFGGGEGGFBFFFFFABAA?
@M02197:102:000000000-ALU3V:1:1101:15469:4737 1:N:0:1
ACTGAGCTGCATTCCTCCGCTTATTGATATGCTTAAGTTCAGCGGGTATTCCTACCTGATCCGAGGTCAACCTTGATAAAATAGAGGTTTTGACGGCTGCGGGCCACCGGTGCTCCCGACGTACGAATTTCTTCTTAACACGCCGGGGGTCGGGTTCCACGCCGATTCGTTCCGGGTGGGCCGGCCGCGGGGGGCCGGCGACTCCCAATACCAAGCGGTGCTTGATTGGTGAAATGACGCTCGAACAGGCATGCCCCCCGGAATACCAGGGGGCGCAATGTGCGTTCAAAGATTCGATGACTCAC
+
>AA334CFFFBFCGFGGGGGEC2GFHFFHFFFHHHGGDHHFHHGGGA?GHH5DGCCGEGFFHFEGGEGHHHGGHH3@F5EHG3FFGHGGHF?FHGEE4E:GG/<EEFFA;0//@DG:DADC@CEGG/GHGHHHH89GHH<H?CGGGGG@GGBABEEFFFG@DFFFEDFFFB?BB?F6@@@;BB?/@@@B?BG?ABBGGAGBEEDBHHHGFBFB/CEEGAG<FFF/FFHD9GDDFAFFGFFFDGGFFHHHHFGGGGGGEEHHFFCHFFAECGGCFHHHGEE00AGG3GGFGCGGBFFFFFFA?A>1
@M02197:102:000000000-ALU3V:1:1101:11148:4677 1:N:0:1
ACTGAGCTGCATTCCTCCGCTTATTGATATGCTTAAGTTCAGCGGGTATTCCTACCTGATCCGAGGTCAACCTTGTAAAAATTGGGTTATGGACCGTGCCGGGGGACCTTTCAACTCGTTGCGTGCTTAGAAAAGCTCGTTGCACCGAGAGTCCCACGGACGCAGTCATTACTTTTGGGACCGGTCGGGGGTGAAACCGGACCTGGAGTCCAACAACAAGCCAGGCATGAGAGGTGATAATGACGCTCGAACAGGCATGCCCTTCGGAATACCAAAGGGCGCAATGTGCGTTTAAAGATTCGATGACTCGC
+
AAB@ACFFBFFDFFFGGGG?EFGGHGD6EGGFHHHHGFBD5FDAE2E?CHFHFHBFHHFHBFHGC0EGCFFHF@@FG5DGHHH3GEGGF<D3@BGE%GAEC//ECC/FCGGHFHFDGDGFHC/BC9EGFFBF1B00GBGGGGGHHHHHHC;GFFFCCC?E@=A%111D9GFGGCFFC-?CF?GC#9CB<1GB19B#ACFFB?BFBGFFGFBFFFGE/;AB/9F1BB%9EGF1C2HGF;GEB9/@E;//FA11D110FFC///?GHHHGE1HHF1FAFB00D1DF0GGEEBFADCFGGGFC13D1C11>>11
@M02197:102:000000000-ALU3V:1:1101:19032:4801 1:N:0:1
ACTGAGCTGCATTCCTCCGCTTATTGATATGCTTAAGTTCAGCGCGTATTCCTACCTGATCTGAGGTCAATAAATGAATAGAGCCAAGAGCACAGAGGCACGAGGCGGGCTTTAGGTGCAGCAACCAAAGTGTGCGACGATCAAGCAACGAGTTGGACGAACCTAGAACGTTGTGTAACCGTGCAGCGGGCCGCACCAATGCATTTGAGGAGAGCGATCCGAGCGTCGTGAGACGTCGGTTCGCATGCTCCCAACTTCAACAGGGCCGGCGAGGTTGGAAACCAAGCGGTCCTGTGAGAGATTAATGACACTCAAACAGGCATGCCCTCCGGAATACCAGAGGGCGCAATGTGCGTTCAAAGATTCGATGATTCAC
+
CCCCBFFFFFFFGGGGFGGGGGDHHGHHHHHHFHHHHGHHGCHGGGGGGGHGHHHHHHHHHHGHHGHHHHHHHGHHHHHHHHGGHHHHHHHHHHGHFFGFGGGGCCGGGFGFHHHGB2BGHHFHHHGHHGDG1GFFGGGGGHDFGGHHHGAFGGHHFHB/FDFGFGGFGGGFGEGFGGFGGCFDGFFF;BBBDFFFFFFFFFFFFFFBFFFFFDFA;E.AFA@DF0;BDHGDFFD@AD?@ADHGF/EEEGFF>@222FGGGAFGCFEGGGFHFF444FGGEFGGGGCFFFAHHHHHFGFGDFGGGFB5B@FBHGGADBHHHE1GFGFGGHHHHHHHFGHHGGGGGHFHGEGGGHGCGFGGGGGFFFFFFFFBBBAB
@M02197:102:000000000-ALU3V:1:1101:20047:4967 1:N:0:1
ACTGAGCTGCATTCCTCCGCTTATTGATATGCTTAAGTTCAGCGGGTATCCCTACCTGATCCGAGGTCAAAAGTGATAATTGAGCTTAATGGGGGCTAATATTACTGGAGTAAATCGCAAAATGTGCTGCGCTTTATACCAAAATACTGGCTGCCAATGACTTTGAGGCGAGTCCTAGTGGACAATCACCCAACACCAAGCATAGCTTGAGGGTACAAATGACGCTCGAACAGGCATGCCCCATGGAATACCAAGGGGCGCAATGTGCGTTCAAAGATTCGATGATTCAC
+
AABBBFFFFFFFGGGGGGGGGGCHHHHHHHGHHGHHGHHHHGHGGGGGHHHHHHHHHHHHHHHGGGBFHHFFFHFHFHHHHGHHGHHHGHGFGGHGGEFHHHHGHHHHHHHGHHHHGHHHHHHHHGHHGHGGHHGHHHHHHFHHHHHHGHGHHHHHHHHHHHHHGHGHGHFGFHHHHHHHHHHHHHHHGHHGHEGGHGHHGFHHHGGGHFHHHFHHGHGGGEFFGFFGFHHHHHHHGFFFHHHGHHHEFHHFHGGGGGGHHHHFAEGHGGGGGGGGGGFFFFFFFAA@BB
@M02197:102:000000000-ALU3V:1:1101:13690:5037 1:N:0:1
ACTGAGCTGCATTCCTCCGCTTATTGATATGCTTAAGTTCAGCGGGTATTCCTACCTGATCCGAGGTCAACCTTGTAAAAATTGGGTTATGGACCGTGCCGGGAGACCTTTCAACTCGTTGCGTGCTTAGAAAAGCTCGTTGCACCGAGAGTCCCACGGACGCCGTCATTACTTTTGGGACCGGTCGGGGGTGAACCCGGACCTGGAGTCCAACAACAAGCCAGGCTTGAGAGGTGATAATGACGCTCGAACAGGCATGCCCTTCGGAATACCAAAGGGCGCAAAGTGCGTTCAAAGATTCGATGGCTCAC
+
>AAA1BBBCFCFGGB3GG?EG001333BF3DAFBGHB22F22AEEEG/FGHHG2EFGFFF1F0EEAEF1FGFBFBDGHHHFGGFF9E7HBH96%BE@F@GBEEE9EECG,.B2>>:GAGA0@/FBB9G2FF@FG;G%CF8GCE;7GB<AC<GGBG0C@@@-<AFHDGF<9BFFGFBF@BEAB/BG</@B1B1;FBBAEFBB10HFGFBFFBBBBFEEAE#GBGF9BAB01GB>GBB$2;>/EFEEB/A2BEE1HGAHEAE/A//0GDF2B/0110E?EA0F1110A0A0FB33G3F1CFC>1FC>1>1111
@M02197:102:000000000-ALU3V:1:1101:7822:5062 1:N:0:1
ACTGAGCTGCATTCCTCCGCTTATTGATATGCTTAAGTTCAGCGGGTATCCCTACCTGATCCGAGGTCAAGAGAGTAAAAATGTACTTTTGGACGTCGTCGTTCTGAGTGCAAAGCGCGAGATGTACTGCGCTCCGAAATCAATACGCCGGCTGCAAATTGTTTTGAGCCGAGTCTACGCGCAGAGGCGAGACAAACACCCAAAACCAAGCAAGGCTTGAAGGTACAAATGACGCTCGAACAGGCATTCCCCATGGAATACCAAGGGGCGCAATGTGCGTTCAAAGATTCGATGACTCAC
+
>A1>A11B1F11BAEGGFGGCGGHHHFGFFHCFGHFGHFHFFFGGGEEFGHHHGHHHBHHA1BEGGEHHG1BF0/@B19FEH1822B22B@/6=E?9/>F9EG:FBBGB;DGHF=0;E//@4/@FGG<21</<E?A0<-0CH?CFDA.@<1<<FG9G>3F?:8G1?:<#A9<@+0;<0//F?:A//??;4GGFB9>AAF/BFE%393B;GF9FF6;F3GB5FDFDB:FFE?BF#GFB5GGBHFGB2111CE5B5FHHGFAHGF2EAAA2FBHFE?EEEBB5FA5GEGFFCFD5FFA?AA>
@M02197:102:000000000-ALU3V:1:1101:13260:4937 1:N:0:1
ACTGAGCTGCATTCCTCCGCTTATTGATATGCTTAAGTTCAGCGGGTATCCCTACCTGATCCGAGGTCAACCTTGTGAAAGATTTAACGGCCGCGGCCGCCCGCACCCCGAAGCGATTAATGAAATCACAACGCTTGGAGACGGACAGCTCAGCCGGAGACTTTGAGGCGCGCGGAACACCGCGGCGCCCAATACCAAGCCAGGCTTGAGTGGTGAAATGACGCTCGAACAGGCATGCCCTCCGGAATACCAGAGGGCGCAATGTGCGTTCAAAGATTCGATGATTCAC
+
BBBB@FFFFFFFGGFGGFGCCGGHHHFHGHHHCGB55DFHFFGGGGGCFHHHFHHFFHHHHHH7EGGHH6GFHHHHHFHGHCFFGHBGG:GGGCE?EEFCFGGG@FDGGGGGADCBGHGHHFHGGHHGHHFFCGGGFGCGEEFCEFCEGGFGGCFBGBABGG:HFGEGGCGCFHH?CB/CDCFFA=FADFEFFFGFGFGFHGFFEHFHGF:BHFFFBFFFFGGF?AFBBD=FCFGFE?EB/AFFG2AD11GCGGEEECHHGHEEE0GF133AB3AFG>1FFFFFA?AA@
@M02197:102:000000000-ALU3V:1:1101:23408:5110 1:N:0:1
ACTGAGCTGCATTCCTCCGCTTATTGATATGCTTAAGTTCAGCGCGTATTCCTACCTGATCTGAGGTCAATAAATGAATAGAGCCAAGAGCACAGAGGCACGAGGCGGGCTTTAGGTGCAGCAACCAAAGTGTGCGACGATCAAGCAACGAGTTGGACGAACCTAGAACGTTGTGTAACCGTGCAGCGGGCCACACCAATGCATTTTGGGAGAGCGATCCGAGCGTCGTGAGACGTCGGTTCGCATGCTCCCAACTTCAACAGGGCCGGCGAGGTTTGAAACCAAGCGGTCCTGTGAGAGATTAATGACACTCAAACAGGCATGCCCTCCGGAATACCAGAGGGCGCAATGTGCGTTCAAAGATTCGATGATTCAC
+
ABBBAFFFFFFFGGCGFGGGGGGGGGCFGHBBHFHHGFHBHGFFFGGGGFF5DGHAGHH5AAFFHGEGHBFFFFHHHFGFGGFHHHHEC?F3GFFFFFAFG1AE?EE/BDCEGGHHFDGFGEGBGFGHHFGBDBF.A@CGGHFEHHHHFC8:ECG9CGFF??AFGFGFEAEFFGFFGGGGG:EDEF/@9=B.#BAC;FEFFE0/BF##FFFCEAAFFA@;F?;DCAEHGFHD<<.@>-@<EA@DF;?/G@11F>1FFF@10//B>//EEGGHGHFHHHAGBCGEEEEFCF1FFGHHHHHGFDHHGFFF35FGGHFHHHGFFGEGCGEEECFFF5FHGBFFCGGGGHFHGEAA2AFGFCFFFE4FFFFFFBFA>3>3
@M02197:102:000000000-ALU3V:1:1101:23030:5183 1:N:0:1
ACTGAGCTGCATTCCTCCGCTTATTGATATGCTTAAGTTCAGCGCGTATTCCTACCTGATCTGAGGTCAATAAATGAATAGAGCCAAGAGCACAGAGGCACGAGGCGGGCTTTAGGTGCAGCAACCAAAGTGTGCGACGATCAAGCAACGAGTTGGACGAACCTAGAACGTTGTGTAACCGTGCAGCGGGCCGCACCAATGCATTTGAGGAGAGCGATCCGAGCGTCGTGAGACGTCGGTTCGCATGCTCCCAACTTCAACAGGGCCGGCGAGGTTTGAAACCAAGCGGTCCTGTGAGAGATTAATGACACTCAAACAGGCATGCCCTCCGGAATACCAGAGGGCGCAATGTGCGTTCAAAGATTCGATGATTCAC
+
AAABCFFFFFFFGGGGGGGGGGGHHHHGHGHHHHHHHHFHHHHGGGGGGHHHHHHHEHGHHHHHHGGHHHHHHHHGHHHHHBHHHHHGHGHHHHHHHGGGHGGGGGGGGGGHHHHGHHHFHHHHHHGHFHGHGHHGGGGGEHGHHHHHHGGGGGGHHHGGGGGGGFFGGGGGGGGFGGGGGGGDEFFFFFFFFE9BFFBGGFFFFFGGGGGGFDGFFGFGGD9@DAHHHHHGGGFGGGGGGGHFFHGGGGHHHHGFHFHHGHGGGGGGGGFFFHFGFHHEGGGGGGGHHHEBHHHHHHHHEHFHHHHHFFGGHHHHGHHHGHGGGGGGEEFHHHHHHHHHGGGGGHHHHGCEGFGFGGGGGGGGFFFFFFFBBBBB
@M02197:102:000000000-ALU3V:1:1101:20583:5228 1:N:0:1
ACTGAGCTGCATTCCTCCGCTTATTGATATGCTTAAGTTCAGCGGGTAGTCCTACCTGATCTGAGGCCAGAGTTACAAGTATGGTGTTATGAGCAGTGCTACAAGTCAACTCGACGAAACGTATTACGCCAGGCCACCATCACACCACTAACGCTTTTAAGGCGAGCCAGCAATAGGCAACGCCCAAATCCAACCAGCCGGGTAGAACCCGAAAGGTTGAGTCTACATGACACTCAGACAGGCATACCCTCCGGAATACCAGAGGGTGCAAGGTGCGTTCAAAGATTCGATGATTCAC
+
CBCCCFFFFFFFGGGGGGGGGGGHHHHHGHHHHHFHHHHHHHGGGGEEGHHHHGHHHHHHHHHHHGGGHGHGHHHHHHGGHHHHGHHGHHHHHHGHHHGHHHHFGBFHHHHHGGGGGGGGGHHHHHHHHGHGHHGHGHHHHHHHHGHHHGHGGGGGGHHGFHHHHGGHHHGHHHHHGGHGHHFGGGFFHGGHGGGGGGGHHHHGGGGGGGHHHFHHFFGFHGHHGFFGGDFGHHHHGHHHHHHGF1GGGGGGHHGGFBCFHHHGHHCHHHHGGFGHGGGGGFGGGGFFFFFFFBBBAA
@M02197:102:000000000-ALU3V:1:1101:8512:5205 1:N:0:1
ACTGAGCTGCATTCCTCCGCTTATTGATATGCTCAAGTTCAGCGGGTATCCCTACCTGATCCGAGGTCAACCTTAGAAATGGGGTTGTTTTACGGCGTAGCCTCCCGAACACCCTTTAGCGAATAGTTTCCACAACGCTTAGGGGACAGAAGACCCAGCCGGTCGATTTGAGGCACGCGGCGGACCGCGTTGCCCAATACCAAGCGAGGCTTTAGTGGTGAAATGACGCTCGAACAGGCATGCCCCCCGGAATTCCAGAGGGCGCAATAGGCGTGCAGAGATTCGATGACTCTC
+
@AAAAFFFFFBFGFGGGGGGGGGHBBGBFHHGHHFGGGGFGGHDF?ECFGHHHHHHEFHGHHHEC0EGF<H<HH:E8H<HF3EEEE@BFBFHB:?E@EEEFHHFGGCGGG3GGCA;B&=G?C8CEFG1DDHFGFH?92AFFHHHF#<.GGH9/<:<GHG.A@;:/:/BB0FEA;>CC-.:-:-9@?-ACEDAFB09A0BFCFFCAAA8=@FG#HHD<0<DG4F/</@<</?1G<D?11CBCCCE3E/AA1111111FEA0000FFDFB000CB31BB33A11113311111111
@M02197:102:000000000-ALU3V:1:1101:7274:5423 1:N:0:1
ACTGAGCTGCATTCCTCCGCTTATTGATATGCTTAAGTTCAGCGGGTATTCCTACCTGATCCGAGGTCAACCTTGAGAAGTGATTTTTTGGGGGTGAACCCAAAAAGTCGGTGACCGGGTCCCTGGGGCCTTGAAAACTCGACGCGTGCTCCGGAAAGCTCGATGCGAAGAGGGTCCCACGGACGCCGTCATTGTCTTTGAGACCAGTTGGGGACGAGGCCCCCAACGCGGTCCAACACCAAACGCGAGGGTTGAGGGAGGAGAATGACGCTCGAACAGGCATGCCCTTCGGAAGGCCAAAGGGCGCAATGTGCGTTCAAAGGTTCAATGATTCAC
+
AAABBFFFFFFDGFDGFFGGGFGHHFFDFHHCHHFHCHHHHFC?EGGGHHFHHHBCGGHHHHGFEGG2GGHHHHHFGEHFGHHHGHHHEEGGGGGFHHHHGGHGHEDGHGGG#C2G?CCGGHHHHEFG9GEG4FG=F9GGGCCDGGGG;.:GD?E/A#9FGCGGG5BGAGG9GADFFFFFAFFF=BGHDDF<B9FBBFFBD=EFFFFB0G><;.ECC=;/CDGFB//?B9=B/F/9#;ADEE/A??GF>00ECEGF>F@12FDFFECFE/EBB21HFHHGFGAFAA/E/?EB1B110AFBA0000CDDHEEE1B1BDE1BFA1BBB33@@3?AAAA
@M02197:102:000000000-ALU3V:1:1101:7285:5440 1:N:0:1
ACTGAGCTGCATTCCTCCGCTTATTGATATGCTTAAGTTCAGCGGGTATTCCTACCTGATCCGAGGTCAACCTTGAGAAGTGATTTTTTGGGGGTGAACCCAAAAAGTCGGTGACCGGGTCCCTGGGGCCTTGAAAACTCGACGCGTGCTCCGGAAAGCTCGATGCGAAGAGGGTCCCACGGACGCCGTCATTGTCTTTGAGACCAGTTGGGGACGAGGCCCCCAACGCGGTCCAACACCAAACGCGAGCTTTGAGGGAGGATAATGACGCTCGAACAGGCATGCCGTTCGGAATGCCAAAGGGCGCAATGTGCGTTCAAAGATTCGATGATTCAC
+
AAABB4FFFFFFFFGGFGGGGGDHHHHHHHCGHHHHHHHHGGBGGGEEGFFFDGGHHGHHHHGFECEGEHHHHEFB315GGHHHHHHHE????@>/?EGHGGGHHHA2BC?D6FH:CC?B@;;?CFFDGGFHFH:HHHFBFEC;<-A?8GF0C6A;5FF:FDAEBE;0-;A:AFEBGEE@A-@-/.9:;AAF<BBGD09HFFGCA/CA;FECEF@AF<9/</@@DACCBHHF@F9FFFED?EFFB?11>111B00EFBFGB2@B0AB/GEF?/D11GEGBFEAE/A/CGGBGBHHGB11F00AA?FF31C?GGGFFF3GGBGGFF@33B331>11>
@M02197:102:000000000-ALU3V:1:1101:14919:5412 1:N:0:1
ACTGAGCTGCATTCCTCCGCTTATTGATATGCTTAAGTTCAGCGGGTATTCCTACCTGATCCGAGGTCAACCTGAAAAAATAGTTTTTGAGGAGGCCGGGTCCCCGGGACCTTGCAACTCAACGCGTGCTCCGGAAAGCTCAGTGCGAAGAGGGTCCCACGGACGCCGTCATTGTCTTTGAGACCAGTTGGGAGGGCCGCGGACGGTCCCCCAACGCGGTCCAACACCGAACCCGGGGGTTTGAGGGAGGATAATGACGCTCGAACAGGCATGCCCCCCGGAATACCAGAGGGCGCAATATGCGTTCAAAGATTCGATGACTCAC
+
ABCBAFFFFFFFGGGGGGGGGGGHHHHHHHHHHHHHHHHHGFHGCGEEGHHHHHHHHGHHHHHGGGGHGHHHHHHGGHFGGG3GHHHGGFGFHGGGGE@@EEHGHGFBDGGHHHHHHHHHHCGFGGGFGGHHGGGEGHHGHHFFHHGGGG?CGG:GHHHHGGGGBCGGGGGGGGGGFFFFFFFFFFFFFFFFFFFFFFFFFDFFFFFFFFEFFGGGGGGGFFGFFFGFGGGGGGGGGGHHHGHHGHHHHHHGBGGGGGGFEGGHHHFFHCGCGGGGGGHHHHHGHHHHDCGGFGHHHHDFFGHGGGGGGGGGBFFFFFFFB@BBA
@M02197:102:000000000-ALU3V:1:1101:11072:5497 1:N:0:1
ACTGAGCTGCATTCCTCCGCTTATTGATATGCTTAAGTTCAGCGGGTATTCCTACCTGATCCGAGGTCAACCTGAAAAAAGTTTTAGAGGCGACCGGGTCCCTGGGCCCTTGAAACTCTACGCGTGCTCCGGAAAGCTCAGTGCGAAGAGGGTCCCTGGGACGCCGTCATTGTCTTTGAGACCAGTTGGGCCTTGCGGCCAACGCGGTCCAACGCCAAACCCGGGGGTTTGAGAGAGGATAATGACGCTCGAACAGGCATGCCCTTCGGAATGCCAAAGGGCGCAATGTGCGTTCAAAGATTCGATGACTCAC
+
AABABFFFFFFFGGGGGGGGGGGHHHGHHHHHHHGGHHHHHGHGGGEGHGHGHHHHHHHHHHHGGGGHHHHHHHHHEFFGG@FGHHHFBGEE@ECEEGGGE:<GEGHHGHHHEFGHGHG2GGGGGGFGHHGCGDCCH3H?CGFFC<@CDCED?GECHFHFH?-?DG??GHGHHHFFFFGGGGFFFHFFFAFGGDFFHGFFFFFFFGFGFEFFFFFFGFFGGEEEEEHDFHHEFFBBHGHHHHGGGGGHHEGHHGHHHHGEGGGFE?HHHGHFBFD3HEGGE2HHHHGEFGHGGGGGGGGGGFFFFFFFCCCBB
@M02197:102:000000000-ALU3V:1:1101:7568:5585 1:N:0:1
ACTGAGCTGCATTCCTCCGCTTATTGATATGCTTAAGTTCAGCGGGTATCCCTACCTGATCCGAGGTCAAGAGTGTAAAAATGTACTTTTGGACGTCGTCGTTCTGAGTGCAAAGCGCGAGATGTACTGCGCTCCGAAATCAATACGCCGGCTGCCAATTGTTTTGAGGCGAGTCTACGCGCAGAGGCGAGACAAACACCCAACACCAAGCAAGGCTTGAAGGTACAAATGACGCTCGAACAGGCATGCCCCATGGAATACCAAGGGGCGCAATGTGCGTTCAAAGATTCGATGACTCAC
+
AABABFFFFFFFGFGGGGCEGGGHHHHHFHGHHHBGFHFHHDDDFGEGHHHHHHHHHHHHHHFE?E1BGFGFHFHHFFHGFHHHHHFHHFGGHGEEFG:EEGGHGHGHGHHGHHFGGGGFFFGHFHHFFHDDFDEHHHFGFHGHHHEGFGGDFCEHHHGGHHHGECECCFHDBEGFFEGGGHGGGFFFGHGCFFEFEAGHFGGFHGGHGACHGGFFFHGHHH:FFFHGGFGE7FG1EHFHHHEBFFGEE135EGHHFHHHHHHHGGEFFHGHHEEE2HGFFFFGGECFBFDDFFFABAAA
@M02197:102:000000000-ALU3V:1:1101:15371:5595 1:N:0:1
ACTGAGCTGCATTCCTCCGCTTATTGATATGCTTAAGTTCAGCGGGTATTCCTACCTGATCCGAGGTCAACCTTGTAAAAATTGGTTATAGGACCGTGCCGGGGGACCTTTCAACTCCGTGCGTTCTTAGAAAAGCTCGTTGCACCGAGAGTCCCACGGACGCCGTCATTACTTTTGGGACCGGTCGGGGGTGAACCCGGACCTGGAGTCCAACAACAAGCCAGGCTTGAGAGGTGATAATGACGCTCGAACAGGCATGCCCTTCGGAATACCAAAGGGCGCAATGTGCGTTCAAAGATTCGATGACTCAC
+
ABCBBFFFFFFFGGGGFGGGGGGHHGHHHHGHHHHGHHHHGHHGGGEEHHHHHHHHHHGHHHHGGFGHFFGHFHGGHHDHHHHHHFHHHGFB3GHGGHGFGGGGF:GGHHHGHFHHHH9FFGGGGFGHHHHHGFFFHHGCGFFHHHGGFFGAGHHHGGGGGGGGFGGGGFGGGGGGGAGGGCCB/CGCFDHHGFFFFFAHHFHHHFFGGFFEGFEEFFHHFHHFEFFEGFFBGAFGBFHGEGGGGHHEFHBHFFGHHGGGDEEAEHHHHFFFHFF2FGGCHHGHGGGFGGGBGFGBEFFFCFF5BBAA?AA
@M02197:102:000000000-ALU3V:1:1101:14750:5630 1:N:0:1
ACTGAGCTGCATTCCTCCGCTTATTGATATGCTTAAGTTCAGCGGGTATCCCTACCTGATCCGAGGTCAAGCGTAAAAAAAGGCTTCTGGATGCCAATGTACCAGCAGAGAGATCGCAATGTGCTGCGCTCAAAGCCGAATTACATGGCTGCCAATGACTTTAAGGCGAGTCCACACGCAAAGGCGGGACAATCACCCAACACCAAGCAAAGCTTGAGGGTTCAAATGACGCTCGAACAGACATGCCCCATGGAATACCAAGGGGCGCAATGTGCGTTCAAAGATTCGATGATTCAC
+
BCCCAFFFFFFFGGGGGGGGGGGHGHHHHHHHHHHHHHHHHHHGGGGGHHHGFHHHHGHHHHHGGGGHHHHHGGFGHHHGGGGHHHHHGFHHHHFFGHGGHHHHHHHGGHHGGHHHGGGGHFHHHGFHGGHHGFHHHGGFEFHHHHHHHGGGHGGHGHHGFHHFHGGHGGGHHHGFFGHGEACFFGGG3BFHFGGGHGGHGHEFFGFHGHHGFGHGAGEHHEGHHHFGGGFGHGHHHHGHFHF?GGHHHHGHHFDHGGHHHGGGGGHFFHCEACFGCGGFGGGGFFFFFFFD3AAA3
@M02197:102:000000000-ALU3V:1:1101:16919:5668 1:N:0:1
ACTGAGCTGCATTCCTCCGCTTATTGATATGCTTAAGTTCAGCGGGTATTCCTACCTGATCCGAGGTCAACCTTGGTGCCGCCGGAGCGGACTTGTGGGGGGTTTAGAGGCAGGACGCCGAGGGATCCCAATGCGAGGCTGATGCTACTGCGCAAAGGAGAGGGCCTTCGGGTCCGCCACTGGTTTTAGGGGCCTGCCGTGGCAGATCCCCAACGCCGGGCCACGGGGGCTCGAGGGTTGAAACGACGCTCGGACAGGCATGCCTCCCAGGATACTGGAAGGCGCCATGTGCGTTCAAAGATTCGATGATTCAC
+
CCCCDFFFFFFFGGGGGGGGGGGHHHHHHHHHHHHHHHHHGGHGGGGGHHHHHFHHHHHHHHHGGFFGHHHHHHHHHGHHGGGGGGFEGC>EGHHGHGGGGGGGGGGGFGGGGGGGGFFFFFFFBFFFFFFFFFFFFCFFFFFFFFFFFFFFFFFFFFFFEGFFFFFFFFGGEAECDFDFFGHHHGGHGGEDCCFGFFHEHHHHGGFFGFFFGGGGGHHGFF?GGGGGG?FEHGGHHGHHFGGGGGGGCGGHHHFHHHGHFE?GHEFFGHHHCGGGHHGGE?GFHGFEGGGGCGGGGFGGGFFFFFFFFBAAAB
@M02197:102:000000000-ALU3V:1:1101:22261:5751 1:N:0:1
ACTGAGCTGCATTCCTCCGCTTATTGATATGCTTAAGTTCAGCGGGTATCCCTACCTGATCCGAGGTCAAGAGTGTAAAAATGTACTTTTGGACGTCGTCGTTCTGAGTGCAAAGCGCGAGATGTACTGCGCTCCGAAATCAATACGCCGGCTGCCAATTGTTTTGAGGCGAGTCTACGCGCAGAGGCGAGACAAACACCCAACACCAAGCAAGGCTTGAAGGTACAAATGACGCTCGAACAGGCATGCCCCATGGAATACCAAGGGGCGCAATGTGCGTTCAAAGATTCGATGATTCAC
+
BBBB3FFFFFFFGGGGGGGGGGGHHHBGHHFHHHHFHHHHHHGGGGGGHHHHHHHHHHHHHHHGGGGHHHGHHHGHHHHHHHHGHHHHHHHFFHGGGGGFGGGHGHFHFGHHHHHGCFGGGFGHHHHHEHGGGGGHGHHHHHHHHHHGGGGGGGGHHHHHGHHHHHGGGGHHGFFGGGGGHHHGGGFFHHHGHGFFFGGGGGHFGGHGHHHGHFFEFGHGFHH;FGHHHGGFCGFFFFGEBHHEHHEGCHHHHHHHHHBHHGHHGGGGGGHHHAFGGFFGFDGCGEGBCFDD5FF?A>33
@M02197:102:000000000-ALU3V:1:1101:20321:5797 1:N:0:1
ACTGAGCTGCATTCCTCCGCTTATTGATATGCTTAAGTTCAGCGGGTATTCCTACCTGATCCGAGGTCAACCTTGTAAAAATTGGTTATAGGACCGTGCCGGGGGACCTTTCCACTCCGTGCGTGCTTAAAAAGCTCGTTGCACCGAGAGTCCCACGGACCCCGTCATTACTTTTGGGACCGGTCGGGGGTGAACCCGGACCTAGATCCAACAACAAGCCAGGCTTGAGAGGTAATAAGGGCACTCGGACAGACATACCCGCCAGAATACTGGCTGGCGCAATGTGTGTGCAAAGATTCGATGATTCAC
+
ABBBBFFFBFFFGGGGGGGGGGGGHHGHHCBGHGHDFHFGHHHGGGEFHGFFGHHHHH3BDFEGGGEFF3EGHHEGGH5GHHFGBG78GGG;'GHEFEEFCGGGF#C-FHH<)D:;HGG;;;CFADGHFHFH75H.;G@FHGHHHG0@?FFHGHHHGCGC#:B8GGDFFFF9GG6BDB;FFAFF8CGHGDCBEFFFFFFFF/77BFFBFFFFE0A0AFFEF/EEEFA19A@DB$19;4#B#3#ADD121122211/>///11F2A22AA000000000BDAGE0B111B1B3FGE111BDBFD3>A>11
@M02197:102:000000000-ALU3V:1:1101:17219:5826 1:N:0:1
ACTGAGCTGCATTCCTCCGCTTATTGATATGCTTAAGTTCAGCGGGTATTCCTACCTGATCCGAGGTCAACATTCAGAAGTTGGGGGTTTAACGGCTTGGCCGCGCCGCGTACCAGTTGCGGGGGTTTTACTACTACGCAATGGAAACGGCAGCGAGACCGCCACTAGATTTCGGGGCCGGCTTGCCGCAAGGGCTCGCCGATCCCCAACACCAAACCCGAGGGCTTGAGGGTTGAAATGACGCTCGAACAGGCATGCCCGCCAGAATACTGGCGGGCGCAATGTGCGTTCAAAGATTCGATGATTCAC
+
>ABA>CFFFFFFGFGGGFGGG?EFHHHHHHHHHHHGHGGHHHHGGGGGHHHHGHHGGHHHHHGGGGGHHHHHHHHHHHGGFGHHGG9GG:G(GG:-G;C:F:497C9%C@/#@9HE8/H*C#A@:B<CE#77709H08C.6.FH0C$/,9C.BBCA=4EGAEF9;0GGE?B9BDDDA@>ED:@=;AFF</FGDAFFECDDGDACCHGGHFCGFFC?EEFHGHFG?F:HHGGGFHGHHHFEBFGF5EGHHHGHHHGGGFCGHHEGHHHHHFEGGGGGGGHHCHCGEGHBGFFFGGGGBFFFFBFFBBBAB
@M02197:102:000000000-ALU3V:1:1101:16051:5829 1:N:0:1
ACTGAGCTGCATTCCTCCGCTTATTGATATGCTTAAGTTCAGCGGGTATTCCTACCTGATCCGAGGTCAACCTTGATAAAATAGAGGTTTTGGCGGCTGCGGGCCACCGGTGCTCCCGACGTACGAATTTCTTCTTAACACGCCGGGGGGCGGGGTCCACGCCGATTCGTTCCGGGGGGGCCGGCCGCGGGGGGCCGGCGACTCCCAATGCCAAGCGGTGCTTGATTGGTGAAATGACGCTCGAACAGGCATGCCCCCCGGAATGCCAGGGGGCGCAATGTGCGTTCAAAGATTCGATGACTCAC
+
3AABACF5FBFFCGFGGBECFGGHHHHFHHFFHHFHHHHHGHHGGCEGHHHGFHGHHGHHHHHGGGFFEFEHHDF3FF@GF8GH<FF8FEF7+F;?EGGGG?EGCEFG8G83@;B%FD#B@<:GBB1C/6GGHHHH;:/<FC?EDCCD@#CB@9,EGGG;FFEB--AB;FFFFFB;;99>B@B;-=BBB;BBBBBB.B?B.@BFFFF:;#9FF9.:<@FDD<GCFFFHGDFG>99FFFB4>.GF9GF1CAH@CC@E//AD21100ACGGGGGECGB3B0CEEBA1GGBFCEB1B1B3D1B1>1>1
@M02197:102:000000000-ALU3V:1:1101:20836:5824 1:N:0:1
ACTGAGCTGCATTCCTCCGCTTATTGATATGCTTAAGTTCAGCGGGTATTCCTACCTGATCCGAGGTCAACCTTAGAAATAAAAGGGTTAGACCGACCCGACGGGACCTTGCAACTCCCCGCGTGCCTCGTAAAAGACTCGTTGCGAAGAGGGTCCCACGGACGCCGTCATTGTCTTTGAGACCAGTTGGGAGGGCCGCGGACGGTCCCCCAACGCGGTCCAACACCAAACCCGGGGGTTTGAGGGAGGATAATGACGCTCGAACAGGCATGCCCTTCGGAATGCCAAAGGGCGCAATGTGCGTTCAAAGATTCGATGACTCAC
+
AABA3FF@4C4DGGGGGGGGGGGGHHGHHGHHHHHBHHHHHHHGGGGGGHHHHGHHGHGHFFHGECFHGGFHHGDFFHHF555BFEEFHHFHHGGGGGCGGC;0//<6G8HFFDGBGCGFFGFEDGHECF/CFHHGA9=CFFDGFGFGCAFHD5@CFFG@B@;?9DB09C;F:6F8FFFBFFGFFG:/BBDFE=<D?CCDA<FDADFBFFDB/;>99??9;2/?ADGCGEC;EE?FEGB;FA6EHGEEG@GHHDEEGGHHGHHGFHHHFHFFEGE?GFHGHHHGHGHHGGGGGHHHHGGGGCGGGGGGCGGGFFFFFFFABBAB
@M02197:102:000000000-ALU3V:1:1101:7068:5879 1:N:0:1
ACTGAGCTGCATTCCTCCGCTTATTGATATGCTTAAGTTCAGCGGGTATCCCTACCTGATCCGAGGTCAAGAGTGTAAAAATGTACTTTTGGACGTCGTCGTTCTGAGTGCAAAGCGCGAGATGTACTGCGCTCCGAAATCAATACGCCGGCTGCCAATCACTTTAAGGCGAGTCCACGCGCGGAGGCGGGACAAACACCCAACACCAAGCAGAGCTTGAGGGTACAAATGACGCTCGAACAGGCATGCCCCATGGAATACCAAGTGGCGCAATGTGCGTTCAAAGATTCGATGATTCAC
+
AABB@FFFFFFFGGGGGFGGGGGHHHHHHHHGGHHGFGHHHHCGCGGGHGHHGHFEFFGGHHHGGGFHGHHHHGFGHGGHHHHH;FHHHFHGHGGGGFGGEEFHGHHHHBGHHGHHGGGGGFFHHHHGHEFGGGHGHGFHHHHHHFHGDHGGGCHHHFHFEHFHHHHGFFCHFDGGEGGGGGGGGGGFFGF;EEFFGGGGEFFFFGHGDFG:FFFGFFFFFGGFGGGFHFFFFGHHDGFFFEHFAHGGGGFADGFHGB5BGHHGB2GEFHDFFFE2GGFGCCGGBGFGBFFF5FFBABAA
@M02197:102:000000000-ALU3V:1:1101:12660:5894 1:N:0:1
ACTGAGCTGCATTCCTCCGCTTATTGATATGCTTAAGTTCAGCGGGTATTCCTACCTGATCCGAGGTCAACCTGAAAAAATAGTTTTTGAGGAGGCCGGGTCCCCGGGACCTTGCAACTCAACGCGTGCTCCGGAAAGCTCAGTGCGAAGAGGGTCCCACGGACGCCGTCATTGTCTTTGAGACCAGTTGGGAGGGCCGCGGACGGTCCCCCAACGCGGTCCAACACCGAACCCGGGGGTTTGAGGGAGGATAATGACGCTCGAACAGGCATGCCCTTCGGAATGCCAAAGGGCGCAATGTGCGTTCAAAGATTCGATGTCTCAC
+
BBBBBFFFFFFFGGBGGGGFG?EGBGBFBGGHHBFBGHHGHGHGGGGGHFHGHBHHGGHHHEHDGGGHEHHHHHGHEHHGHHHGFHHGGGGHHDGGGG?CB<FHFE/BDGGHHHGHHHHH<HHGGGA@C.GGGGCCGHFHHGHHHHGGGEEDED:GHHGHGG=BAA@DGBFFGG0CF%GGFEEFGGGHHGDCEGCA.;BCCF9DA@ACCFGAD?/DCFFGHFEEFEGGFFF@DDFFFEH<HHFGFFFG@4B5DG1EF@EAA1GB3EEA3F2AAA?E1?GGHCHGFGD33GEFAA5FFDCEAFHFGBGCGGEB44AFFCC5AAAA>
@M02197:102:000000000-ALU3V:1:1101:13564:5899 1:N:0:1
ACTGAGCTGCATTCCTCCGCTTATTGATATGCTTAAGTTCAGCGGGTATTCCTACCTGATCCGAGGTCAACCTTGGTGCCGCCGGAGCGGGCTTGTGGGGGGTTTAGAGGCAGGACGCCGAGGGATCCCAATGCGAGGCTGATGCTACTGCGCAAAGGAGAGGGCCTTCGGGTCCGCCACTGATTTTGGGAGACTGCCGTGGCAGATCTCCAACGCCGGGCCACGGGGGCTCGAGGGTTGAAACGACGCTCGGACAGGCATGCCTCCCAGGATACTGGAAGGCGCCATGTGCGTTCAAAGATTCGATGACTCAC
+
CCCCCFFFFFFFGGGGGGGGGFDHHHHHHHGHHHHHHHHHHHGGGGGGHHHHHHHHGGHHHHHGGGGHHHHHHHHHHGHHGGGGGGGGGGGGGHGHHGGGGGGG9GGGGGGGGGF9FFFFFFFFFFFFFFFFFFFFFFFFFFFFFFFFFFFFFCF;FFFFFFFFFFFFFFFFFGGFFF;DFFGFFGGFFFFFFFFFFFFHHHHGHFGGFFBFFFDFFFGGEBDFGGGGGGGGHCGHH<FHEFFGGGGGECGHHHHHHFFHGGGGHGHHHGFFFFGFHCGGGFCGHHHGGGGHGGFFGFFEGFFFFFFFFABBBB
@M02197:102:000000000-ALU3V:1:1101:21746:5753 1:N:0:1
ACTGAGCTGCATTCCTCCGCTTATTGATATGCTTAAGTTCAGCGGGTATTCCTACCTGATCCGAGGTCAACCTTGGTGCCGCCGGAGCGGGCTTGTGGGGGGTTTAGAGGCAGGACGCCGAGGGATCCCAATGCGAGGCTGATGCTACTGCGCAAAGGAGAGGGCCTTCGGGTCCGCCACTGATTTTAGGAGACTGCCGTAGCAGATCTCCAACGCCGGGCCACGGGGGCTCGAGGGTTGAAACGACGCTCGGACAGGCATGCCTCCCAGGATACTGGAAGGCGCCATGTGCGTTCAAAGATTCGATGACTCAC
+
ABBB@FFFFFFFGGGGGGGGGGFHHHHHHHHHHHHHHHHHHHHGGGGGHHHHHHGHHGBHHHHGGGGHHHHHGHHHHGHHGGGGGGGGGGGGGHGHHGGGGGGGGGGFFGGFEDFFFFFFFFFFFFFFFFF:FFFFFFFFFFFFFFFFFFFFFFFFFFFGGFGFFFFFFFFFFFFFFFGFFFGFFHHHHHHGHGFGGGHHHHGHHHFGEHF?CGGGGGFFFFGGGGGGGFCFHHGHHG;GGGGGGGFGGGGGCHFGHHFHGFGGGGGHHGHHGHHGHFFGGGGHHHHGGGGFGDGGGGGGGGFFFFFFFBAABA
@M02197:102:000000000-ALU3V:1:1101:16973:6040 1:N:0:1
ACTGAGCTGCATTCCTCCGCTTATTGATATGCTTAAGTTCAGCGGGTATTCCTACCTGATCCGAGGTCAACCACAAAAAATTGGGGGTTTAGCGGCTGGGAGGTATAGCACCTAACAAAAGCGAGAAAAAAATTACTACGCTCAGAGGATACTACAAATCCGCCGTTGTATTTCAGGAACTACAACTCCTAAGAGAAGTAGATTCCCAACACTAAGCTAGGCTTAAGGGTTGAAATGACGCTCGAACAGGCATGCCCACTAGAATACTAATGGGCGCAATGTGCGTTCAAAGATTCGATGATTCAC
+
ABBB@4FFFFFBGFGGGGGGGEGHFHHDGFFHHCHGHHHGGHHGGFEEGHHHHHGGHHFHFHHGGGGHGHHGGGHE?GHG;HGHHGGB&EHBG0EGG?A<3F#B;FGFFFDGBCHHGHGGHH??GC@<FDCCFFD1E=DFC5F<1GHECCFC6FCF#?C:CA9A?DBEBFFFGHHFDBGECFBFBBCFGHHGB9BB4HHGBFFBCEGFGFFGFGEBGBHFBBGHHHEGGFEFGHG9FGE?FEGHHHHFGFEHFFGB55A55HHHHHHHGFAGGGGHHHFGEGGGGGBGFBGEB4FFFBFFD?A@BA
@M02197:102:000000000-ALU3V:1:1101:16548:6119 1:N:0:1
ACTGAGCTGCATTCCTCCGCTTATTGATATGCTTAAGTTCAGCGGGTATTCCTACCTGATCCGAGGTCAACCTAAAAAAAGTTTTTAGAGGCGACCGGGTCCCTGGGCCCTTGAAACTCTACGCGTGCTCCGGAAAGCTCAGTGCGAAGAGGGTCCCTGGGACGCCGTCATTGTCTTTGAGACCAGTTGGCCGATGAAGGCCAACGCGGTCCAACACCAAACCCGGGGGTTTGAGAGAGGATAATGACGCTCGAACAGGCATGCCCTTCGGAATGCCAAAGGGCGCAATGTGCGTTCAAAGATTCGATGACTCAC
+
BBBBBFFFFFFFGGGGFGGGGG?GHHHHFHFHHHHHHHHHBFHFGGGCHHHHHHHHHHHHHHGGGG?GHHHHHHHHHHGCGFGHGGHHGGFGG?FFEEFGGHHHHGGHHGHGFHHHHHHHFHFFGGGGGHHGGGGGHHHHHHHHHGG;DGHHGGHHHGGGEFGCADHFHHGHHHFHHGGHHHFFGGGFGGGGHFFHFHHGFGGFGGFHHHFHFGFGGGGGGGGGGGFGHHHHHHHHHHHH;HHHGGGGGHEEGHHHEHHHHGGGGGGEHGHHHHHHHHHGGGGDGHHGGGGGFGGFGG5BEGCBFFFFFDAAAA3
@M02197:102:000000000-ALU3V:1:1101:18754:6124 1:N:0:1
ACTGAGCTGCATTCCTCCGCTTATTGATATGCTTAAGTTCAGCGGGTATTCCTACCTGATCCGAGGTCAACCTTGTAAAAATTGGGTTATGGACCGTGCCGGGAGACCTTTCAACTCGTTGCGTGCTTAGAAAAGCTCGTTGCACCGAGAGTCCCACGGACGCCGTCATTACTTTTGGGACCGGTCGGGGGTGAACCCGGACCTGGAGTCCAACAACAAGCCAGGCTTGAGAGGTGATAATGACGCTCGAACAGGCATGCCCTTCGGAATACCAAAGGGCGCAATGTGCGTTCAAAGATTCGATGACTCAC
+
BCCCCFFFFFFFGGGGGGGGGGGHHHHHHHHHGHHHHGGHHHHGGGGGHHHHHHGHHHHHHHHGGGGHHHFHGHHHHHHHGHHHGHGGGHHFHHHGGHGHGGGGGGGGHHHHHFHHHGGGHFGFFGGHHHFHFGHHHHGGGFGHHFFCGGGFGHHHHGGGGCCGHGGGGGGGGGGGHGGGGGGGGGGGHGHEHGGGGGHHHHFHHHGHHHHGHHHHGHHHHHHGHHHGHHGFHHGHHFHHFGFFFFGGGHHHGHGGHFGGGGGGHHHHHHDHHHHGGCGGHHGHEGGGGBGGGGFGGGFFFFFFFFBBBBB
@M02197:102:000000000-ALU3V:1:1101:13159:6140 1:N:0:1
ACTGAGCTGCATTCCTCCGCTTATTGATATGCTTAAGTTCAGCGGGTATTCCTACCTGATCCGAGGTCAACCTTGTGCCGCCGGAGCGGACTTGTGGGGGGGTTTAGAGGCCAGAAAGTCCCGTGGGCTCCCGATGCGAGGCGAATGCTACTACGCAAAGGAAGGGCCGCGACGGGTCCGCCACTGGTTTTGGGAGACTACAGAGACTGTAGGACTCCAACACCAAACCACGAGAGGGCTTGAGGGTTGAAACGACGCTCGGACAGGCATGCCTCCCAGAATACTGGAAGGCGCAATGTGCGTTCAAAGATTCGATGACTCAC
+
CBCBBFFFFFBFGGGGGGGGGGGHHHHHHHHHHHHHGHHHGHHGGGGGHHHHHHHHHHHHHHHGGGGHHGHHHHHHHHHGGGGGGGFGGCGGHHHHFGGGGFFFFFFFFFFFFFFFFFFFFFFFFFFFFFFFFAFFFFDF;DFFF7GFFFFFFFFFGFFFFFFFFFFFDFA@DGGFFDGGFFBHHGFFFFFHGFFFHGBHHHHHHHFFGHHHHHFFFGGHGHEGHGHEGFGHGHHHGHFHGGGGHHFHGFA@GGGGGGCGHHHEHHFFHEGEAGBFFHHHHHGFDFHGGGGGHHHG?GEGHGDGGGGGEA4FCFFFFFBBBBB
@M02197:102:000000000-ALU3V:1:1101:10992:6181 1:N:0:1
ACTGAGCTGCATTCCTCCGCTTATTGATATGCTTAAGTTCAGCGGGTATCCCTACCTGATCCGAGGTCAAGAGTGTAAAAATGTACTTTTGGACGTCGTCGTTCTGAGTGCAAAGCGCGAGATGTACTGCGCTCCGAAATCAATACGCCGGCTGCCAATTGTTTTGAGGCGAATCAACGCGGAGAGGCGAGACAAACACCCAGCACCAAGCACGGATTGAAGGTACAAATGACACTCGAACTGGCATGCCCCATGGCATACAAAGGGGAGAAATGTGCGTGCAAAGATTCGATCACTCTC
+
BAAAAFFFFFFFGGGGGGGFEEFH5FFHBGFFHHHHCDDGFFFCEG22FFFHHHHHHBFGHGFFGCEHGH33BD9FFHGGHGH7ED8FHGG)CG/>EC:GG?89;G;H9HB:8GH;EEGFG67DG5:-FHGGG5DG?6GHGHFHHBHD2@C3@?/CGG27H7F6GAAAGEDB60B2+6E1>$9>BE?0=AFF//:BF8FFFF%32)2B3///#01$9FCA5FD9DFED2BFB/#D?/2BA1%11;0////01D1122A2B11B000FA233AD0A001BB13BGEA1111B3B111>11>
@M02197:102:000000000-ALU3V:1:1101:11139:6193 1:N:0:1
ACTGAGCTGCATTCCTCCGCTTATTGATATGCTTAAGTTCAGCGGGTATCCCTACCTGATCCGAGGTCAAAAGTGGAAAAAGGCTTACTGGACGCAAGCGTTCTAGGCTGGAGACGCAAAATGTGCTGCGCTTCAATACCAAAACACTGGCTGCCAATTGCTTTAAGGCGAGTCCAAACACCAGGGAGTGGACAAACACCCAACACCAAGCAGAGCTTGAGGGTACAAATGAGGCTCGAACAGGCATGCCCCATGGAATACCAAGGGGCGCAATGTGCGTTCAAAGATTCGATGACTCAC
+
BBCCCFFFFFBFGGGGGGGGFGGHHGGHHHHHHHGHHGHGHHHGGGAEHHHHHHHHHHGHHHHGGGEGHHHHHFFFHHHHGGGHHGHHHHGEHGGGGGHGGGGGFHHHHHHHHFGHGHHHHHHHHHHGHHHHHGHFHHHHHGHAGHHHHGHHGGHHHHEHHHHHHGHGHHGGCHHFHHGFFDHHGHHHGGEHHHGGEFGGHGGFGGHGGHFHHHHGHFGGHHG;HHHGHHGHCGHHGHHHHHHHHHC?EAFGHGHHHFHHFGHHGGEE2HHHGAEFFAGGGFGGGGGGFFFFFFFBBBB@
@M02197:102:000000000-ALU3V:1:1101:21765:6311 1:N:0:1
ACTGAGCTGCATTCCTCCGCTTATTGATATGCTTAAGTTCAGCGGGTATTCCTACCTGATCCGAGGTCAACCTTGTAAAAATTGGGTTATGGACCGTGCCGGGAGACCTTTCAACTCGTTGCGTGCTTAGAAAAGCTCGTTGCACCGAGAGTCCCACGGACGCCGTCATTACTTTTGGGACCGGTCGGGGGTGAACCCGGACCTGGAGTCCAACAACAAGCCAGGCTTGAGAGGTGATAATGACGCTCGAACAGGCATGCCCTTCGGAATACCAAAGGGCGCAATGTGCGTTCAAAGATTCGATGACTCAC
+
BCCCCFFFFFFFGGGGGGGGGGGHHHHFHHHHGHFHHHHHFHHGGGGGHHHHHHHHHHFHHHGGGGGHHHHHHHHGHHHHHHHHHHGGHHHCFHHGGHGHGGGGGGGGHHHHHBHHHGHGHGGGGGGHHHHGGHHHHHGGGHGHHHGGFGGHHHHGHGFEGCEGGHGHGGGGGGGGHGGGGGGGGGGCGHHHGFGGGGHHFHHHHHHFGFHHHHHHGHHHGHFFHFFFHGGHHFGHHGHHFGGGFEHGGHGHGGHGHGGGF?E2GHHHHHHGFGHGGGGEHHHHCGGGHFGGGGGFGGGBFFBFFFA3AA3
@M02197:102:000000000-ALU3V:1:1101:15779:6330 1:N:0:1
ACTGAGCTGCATTCCTCCGCTTATTGATATGCTTAAGTTCAGCGGGTATCCCTACCTGATCCGAGGTCAAAAGTGATAATTGAGCTTAATGGGGGCTAATATTACTGGAGTAAATCGCAAAATGTGCTGCGCTTTATACCAAAATACTGGCTGCCAATGACTTTGAGGCGAGTCCTAGTGGACAATCACCCAACACCAAGCATAGCTTGAGGGTACAAATGACGCTCGAACAGGCATGCCCCCCGGAATACCGAAGGGCGCAATGTGCGTTCAAAGATTCGATGATTCAC
+
BBBBACFFFFFFGGGGGGGGGGGHHHHHHHHHHHHHHHHHHHHGGGGGHHHHHHHHHHHHHGGGGGEFHHFEFFFFGHHHFFFGHHHHHGFHHGGGGEGHFHH4BFFHHHHHFHGHFFGGGHHHHGHHFHGGGGGEFHHHFHHFDHHHFFFFBFHHGBGBFGDFHFCHGGGGGGHHGHGHFFGGFHHGGGHEGGEGHGGBGBBGFGGGGHHGHGFFHGGFGGFDHDFGFFGHHHGHGGFFCFGHHHHGGGFGF3GGGGGHHHG?GGGHGGGGGGGEFFFFFFFFFABCCB
@M02197:102:000000000-ALU3V:1:1101:9449:6360 1:N:0:1
ACTGAGCTGCATTCCTCCGCTTATTGATATGCTTAAGTTCAGCGGGTAGTCCTGACTGATTTGAGGTCTAAATCTTAAATTGATGTTGAATTAGAAGCACCATTTACTATTATAAAAGGACGTCCTCAGCGAAATAGTTATTACGCCGAGTCAAACCGTCTATTATAAAATAGGTAGCTCGTGTATTTCAGTTGAGAAGACTGTGAAGCCTTCAACAACCATGAACCAAGCCCACGCTTATCTCATTACAAAATAAGGGGGTTGAGAGTTTCATGACACTCAAACAGACATACTCTTCGGAATACCAAAGAGTGCAAGGTGCGTTCAAAGATTCGATGACTCAC
+
CCCCCFFFFFFFGGGGGGGGGGFGHHHHGHGHGHHHHHHHHHHGGGGGGHHHHHHGHHHHHHGHGHHHHHDHHHHHGHHHGHHGHHHHHHHHHHEHHHHGHHHGHHHHHHHHHHHHEFEHEGGGGGHHGBFEHGHHHHHHHHHHGCGGGGGHHHHHGFGGHHHHGHHHHGEHHFDDCGHGGHHGHGHHHHHHHHHGHHFGHGGFHEHHHHHHHHGHHHE2HHHHFGGHHGGGGEEFHHHGHGFBEHFHEHHHHHGGGGGHHHFGHHGEHHHHGHGGHFGGHGHHHHHFHHHHHGEEEGHHHHGHGHGGHHHGHHHHFGE0GHG13BFG3GGGBFFFFBF?A@AA
@M02197:102:000000000-ALU3V:1:1101:13125:6305 1:N:0:1
ACTGAGCTGCATTCCTCCGCTTATTGATATGCTTAAGTTCAGCGCGTAGTCCTACCTGATTTGAGGTCAATTATTGTGGTTAACTCAAAGTTAAAAGCAATGAGATAAAGCTTAAGGTGCAAAAGCCCGGTAGAACCTCTCAGTTCTAGCCTGGACAGACTTGACAGCGAGATGGACGAACCTAGAACACTGTGAAGGCCAAGCATGGGCCGCACCAATTTAGTTAAGACAAGCTGCAGATCTAGAGACTTGCTGAATTGTCCAACACCCACATAGCACCATCCAATCATAGAAATGGAAGGTGGATGGGAGAGGTTAATGACACTCAAACAGGCATGCCCTCCGGAATACCAGAGGGCGCAATGTGCGTTCAAAGATTCGATGATTCAC
+
BBBBBFFFCFFFGGGGGGFGFGCFHHHHHHGHBHBCHHGFDDHGGGGGGGGHGHHHHHHHHGHFGHHHHHHHHHGHHHGHGHHHHHHCBGGGBGHFHFCEGHHHHHHFGHHHGBGHHFCHHFFFFGGFGC<EGGHHHHHGHHHFHHHDGFFFHHFFHEFHFHHHHHFHCCFCGGHGHGGCGGGGFHGHFBGF:CHGGHGGGHEEG:CFEFGHGGBGBGGGGFGGFDG<GHGGGGBHFGGFFFFHFHGF2GFFBGB320FG2FEEEDEEEHHBHGGF?3EGB3EFHFHGGBHHGDG3FFFHHHEHHHHHFG@FGHGFFHFGHGGBGFHHHHG5F3AGGGF?CEEBG5FGGFFCHHECDEGGFFHGEEGGGDGGFFGGG4FFDFFFFBBBBB
@M02197:102:000000000-ALU3V:1:1101:8834:6354 1:N:0:1
ACTGAGCTGCATTCTCCGCTTATTGATATGCTTAAGTTCAGCGCGTATTCCTACCTGATCTGAGGTCAATAAATGAATAGAGCCAAGAGCACAGAGGCACGAGGCGGGCTTTAGGTGCAGCAACCAAAGTGTGCGACGATCAAGCAACGAGTTGGACGAACCTAGAACGTTGTGTAACCGTGCAGCGGGCCGCACCAATGCATTTGAGGAGAGCGATCCGAGCGTCGTGAGACGTCGGTTCGCATGCTCCCAACTTCAACAGGGCCGGCGAGGTTTGAAACCAAGCGGTCCTGTGAGAGATTAATGACACTCAAACAGGCATGCCCTCCGGAATACCAGAGGGCGCAATATGCGTTCAAAGATTCGATGATTCAC
+
?ABBBFFFFFFFGFGGGGGCGFHHHHBFHHHGC5AGHFHHHHGGGFGEHFHHHHGHHHGHHGBGGHGHGHHHHHHEBGHEFDHEFFHHHHHHHH331EFADEFGF//@DFFHHFHHGGFGHHGHHGHEFFHHHHGGGCCCAAFHGHFHGEFF;HHHGGGCB/;BFBBF?AFEBDBBFGA99AAEFFFFCABAC0FFGFBFBBFFBFFEGEA;AEFF.EDFCGCCCGFHGHDCCC?C@GGCC>DHHCFC?FFHG@22HGFG/GCCGCCEF>0EGFBBHFGGGGGGGGGEHGHGHEEHHHHDFGF2@2EF@/GGHHHGHFBFFGFECCGGHGF2D1F1CHHGCF0ECGGB?EAAEA13E3EFEA1FF3D1FD>1AAA
@M02197:102:000000000-ALU3V:1:1101:5012:6452 1:N:0:1
ACTGAGCTGCATTCCTCCGCTTATTGATATGCTTAAGTTCAGCGGGTAGTCCTACTTGATTTGAGGCCAGATGTCAAAGTTACACAATGAGTAACATCCAAAGATGCACTTAAAGTGATGGTTTAGTTAGCAGACAGTAGTCTAGGTCCTGGCCATCCGAAGATGTCCTCAGCAAAATACTTATTATGCCAAGTCAAACCAGTCATATAGACAGATCCAAGCTAATACTTTTAAGATGAGTCGGTTCATCGCCGGCAAACATCCAAATCCAAACTCAAGCATGGATCGAAATCCAAAACGTGGGTTTGAGGGTTTCATGACACTCAAACAGGCATGCTCCTCGGAATACCAAGGAGCGCAAGGTGCGTTCAAAGATTCGATGATGCAC
+
>AA@34CF@@4DGGGGGGGGGGGHHGFFHHHB6GHFGFHHHGHGCEEECBGH5GGGHHFFHHFGFH1FHHH3FGFGGD5F@5FHF3FEG3@@4GFFBGHHGECGBFGHDHFFF@G4FGDEGBGGFGHFHBGFFH0FE34EGEE4BGGH1?1GF0GG1FE<DC?68FG9>GH111?<;GF1GGHHHHHFFHFCFBDHGDF6ACFFGH<GGH7FFHGFC<5G6GHD0=00<C01HGGDHGCCA09GGD?C><CC>11GFB11B1BF1111/BFHEFHFFDCB2F/GDAF2111HEFF00?>/FEEHFFFEHE>BF@212DDA1GF10ABB11B111AAA?CF?GBGHGD1AHFHEEAGGGDF0EAE0B1AFGGGGEFFFFFBCBBAA1>1
@M02197:102:000000000-ALU3V:1:1101:14962:6467 1:N:0:1
ACTGAGCTGCATTCCTCCGCTTATTGATATGCTTAAGTTCAGCGGGTATCCCTACCTGATCCGAGGTCAAGAGTGTAAAAATGTACTTTTGGACGTCGTCGTTCTGAGTGCAAAGCGCGAGATGTACTGCGCTCCGAAATCAATACGCCGGCTGCCAATTGTTTTGAGGCGAGTCTACGCGCAGAGGCGAGACAAACACCCAACACCAAGCAAGGCTTGAAGGTACAAATGACGCTCGAACAGGCATGCCCCATGGAATACCAAGGGGCGCAATGTGCGTTCAAAGATTCGATGATTCA
+
CCCCCFFFFFFFGGGGGGGFFGGHHGHHHHHGHH5GHHHHHGHGGCGGHHHHHHHHHHHHHHHCGGEGFHGEHGHHHHHEHHHGHHHHHHHGHHFGGGGGGGGHGHEHHHHHDBGHGGGGGGGHHHHHGHGGGGGHGGGHHHCHGHHGGHGGHGGHHHHHHHHHGGGGGGHGHGGGGGGGGGHGGFEHHGHHHHEFFFGFHFFFFGHGHHGGHGHHHHHHGHHHHHHHGGFEGGGHDGBFFHHHGHCGEGBHHFBHFFHFHGFDEE2E?FCCFEGGGFFDBGBGGGFFFFFFFFBBBBB
@M02197:102:000000000-ALU3V:1:1101:5995:6629 1:N:0:1
ACTGAGCTGCATTCCTCCGCTTATTGATATGCTTAAGTTCAGCGGGTAGTCCTACCTGATTCGAGGTTAAATTTCAAGAGTGTTGTCCGAAGACGATTAGAAGCAGCCAACATGTCAGACCAATAGCGTAGATAATTATCACACCATAGTCTGGCAGTCAATGCCAGCTAATATATTTAAAGGGAGTCGATTTGCACCAACAACCCACAAAGTCCAAAGCCAATAGACAATAAAGCTATTGGTTTGAGAATTTAATAACACTCGAACAGGCATGCTCTTCGGAATACCAAAGAGCGCAAGGTGCGTTCAAAGATTCGATGATTCAC
+
BCCBCFFFFBFBGGGGGGGGGGGHGHBGHHFGFGGFHHHHFHHGGFEGF3GHHHHGFHHHHEFFHG1BFHHGHFHF5GFCFGHE1EBEDEAEFGEEGEEEGH3GF3CCGHFFH?78GGGHFHHGGHHEFDD=?D23HHGE<2GFGGFFCGHGFGBFAC1GGCEC1?GHGHGGHHHHHHHEGGF<FEABHFGHFFGFC0EEECCAEB'3GHG7;FGFFGBB9CFBFHGGHHFGGFG5FGFHEHHGHFDBFGFHHFGBGFFBBFGFFGGHHGFFBFHGGGGHHHHGHECHHGHGECGHFHHEGEDHGGGGGE5EGBFFFFFFFBBAA3
@M02197:102:000000000-ALU3V:1:1101:10441:6718 1:N:0:1
ACTGAGCTGCATCCTCCGCTTATTGATATGCTTAAGTTCAGCGGGTATTCCTACCTGATCCGAGGTCAACCTAGAAAGATAAAATAGGTGACCGGGTCCCCGAGACCTTGCAACTCGACGCGTGCTCCGGAAAGCTCAGTGCGAAGAGGGTCCCACGGACGCCGTCATTGTCTTTGAGACCAGTGGGGGGGCGAACCCCCCCACGCGGTCCAACACCAAACGCGAGGTTTGAGGGAGGATAATGACGCTCGGACAGGCATGCCCTTCGGAATGCCAAAGGGCGCAATGTGCGTTCAAAGATTCGATGACTCAC
+
BBBBBFFFFFBFGCFGGGGGEGHHGFFHHHHHHGFBGHHHHHGGGGGGGBGHHHHHEHHHHG?F?EGHHHGHFHHHHHHHHGHBBGHGGFHHGGGGEEHHH9GGGGGHHHHEGHFHGFGCGGGCDGGHGGGGBHHHHHHHBFCFCEFA9AEHHHHGGGCGFGCBACCAFFFCFGFFFGGGGGFFFFEFFFFBFFCCGGGGFFFFCDFFDFGFFFEGGGGGGGGGGFHHGHHEGFFHHGG@GGBGGGCAE/GHGHFBFHFGF?EEA/HHHFGB1HGHGGCECFGHHHEE0?FGF3GGGGGGGFFFBDDD>1111
@M02197:102:000000000-ALU3V:1:1101:18844:6777 1:N:0:1
ACTGAGCTGCATTCCTCCGCTTATTGATATGCTTAAGTTCAGCGCGTATTCCTACCTGATCTGAGGTCAATAAATGAATAGAGCCAAGAGCACAGAGGCACGAGGCGGGCTTTAGGTGCAGCAACCAAAGTGTGCGACGATCAAGCAACGAGTTGGACGAACCTAGAACGTTGTGTAACCGTGCAGCGGGCCGCACCAATGCATTTGAGGAGAGCGATCCGAGCGTCGTGAGACGTCGGTTCGCATGCTCCCAACTTCAACAGGGCCGGCGAGGTTTGAAACCAAGCGGTCCTGTGAGAGATTAATGACACTCAAACAGGCATGCCCTCCGGAATACCAGAGGGCGCAATGTGCGTTCAAAGATTCGATGATTCAC
+
BBCCBFFFFFFFGGGGGGGGGGGHHHHHHHGHHHHGHHHFHHHGGGGGGHHHHHHHHHHHHHHHHGHHHGHGHHHHHHHHGFHHHHHHGHHHHHHHHGGGHGEGGGGGGGGHHGHHHHHGHHEHHHGFHHHHDHHGGGGGGHGGHHHHHG:GFGHHEFGFGGGGGGGFGGGGGFFFFGFGGGFFGFFFFFFFGFFFFGFGFFFFFGGFGGGGGGGFFEFDGCGGGEFGGHFGGGGCCDGGGGHHFGGGHGHHHHFBHHHHHHGGGFGGGFHHGHHHGHHHHGGGGGGHFAHHHHGGHHHHHHHHHHHHHFGHGHHHHHHHHHGGGGGGGHHHHHGHGHHHFGGGGGHHHGGGGHGFGGGGGGGGFFFFFFFBBABA
@M02197:102:000000000-ALU3V:1:1101:9898:6826 1:N:0:1
ACTGAGCTGCATTCCTCCGCTTATTGATATGCTTAAGTTCAGCGGGTATCCTTACCTGATTCGAGGTCGACACGTATAAAAGTTTCGTTGTCCGGCGGGGGCCAGGTCGCCTGGAAGCTGCATGTCTGCTGCGCTCCGGGCTGGTACCAGCTCCGCCGATGCATTTAAGGGCCGCCGCCGTATTTCAGGGGCGATCCCCAACACCAAGCTTGCGCTTGAGGGGTGAAACGACGCTCGAACAGGCATGCCTCGAGGAATACCAAGAGGCGCAATGTGCGTTCAAAGATTCGATGACTCAC
+
CCCCCFFFFFFFGGGGGGGGGGGHHHHHHHHHFHHFFHGHHHHGGGGGHHHHGHHHHHHHHHGHHGGHCGGGGG:HHHHH.GDHH;GHHHGH;GFGGGGGGG5;HHHHGG9GGHGHH;H;;;HHHH0H<HHHGG;G:GGGGGGGGGGG:GGGGGFDFFFFFFFFF7FFGFFFFFFFAFGFHGFHGGGGGGGGGGGGEFFGGFFFGFHFFFEFFGHGHGGGFHFFGEFFGGGGFGDFFHFHFFHHGAGGEEGHHHHGG5HHCHGEGGGGHHHHGFCGHFGGGFGGGGCFFFFFFFBABAB
@M02197:102:000000000-ALU3V:1:1101:5843:6866 1:N:0:1
ACTGAGCTGCATTCCTCCGCTTATTGATATGCTTAAGTTCAGCGGGTATTCCTACCTGATCCGAGGTCAACCTTGTAAAAATTGGGTTATGGACCGTGCCGGGGGACCTTTCAACTCGTTGCGTGCTTAGAAAAGCTCGTTGCACCGAGAGTCCCACGGACGCCGTCATTACTTTTGTGACCGGTCGGGGGTGAACCCGGACCTGGAGTCCAACAACAAGCCAGGCTGGAGAGGTGATAATGACGCTCGAACAGGCATGCCCTTCGGAATACCACAGGGCGCAAAGTGCGTTCAAAAATTCGATGACACCC
+
BBAA?FF5BFFFGGGGGFGGGEFHHGBHFHHHHFFHFGHHHHFG?EEEBGGFHHHHHFCHHHAEGGBFCFGFH3FGHHHHHEHHHB>4FG@@F@B@EHGHGGGG/>CD,;FD6FFGBEH;FGCE9/<F19<<FGB0FCDCFFD9<<<@CGG/:@C:C@:-:<<2<$;=?=90;C,FF0.59/9///CCFF>19FFB?ABGGC<B101;B/0G#GBHEFEF9GFF0@B#9F0@B?%2B;BG?9BF/0//DB111BGHHE/EA//E02GBHHGFFA0GGGE?BF1100A00G1FE3FA1GGBBBB31>1111>
@M02197:102:000000000-ALU3V:1:1101:13500:6900 1:N:0:1
ACTGAGCTGCATTCCTCCGCTTATTGATATGCTTAAGTTCAGCGGGTATTCCTACCTGATCCGAGGTCAACCTTGTAAAAATTGGGTTATGGACCGTGCCGGGGGACCTTTCAACTCGTTGCGTGCTTAGAAAAGCTCGTTGCACCGAGAGTCCCACGGACGCCGTCATTACTTTTGGGACCGGTCGGGGGTGAACCCGGACCTGGAGTCCAACAACAAGCCAGGCTTGAGAGGTGATAATGACGCTCGAACAGGCATGCCCTTCGGAATACCAAAGGGCGCAATGTGCGTTCAAAGATTCGATGACTCAC
+
CCCCCFFFFFFFGGGGFGGGGGGHHHHHHHHHHHHHHHHHHHHGGGGGHHHHHHHHHHHHHHHGGGGHHHHHHHHHHHGHHHHHHEGGHHFFGHHGGHGHGCGGG:GGHHHHHHHHHGHGHGGGGGGHHHHHHHHHGHGGGHGHHHGFFGGHHHHGHGGGGCGGGGHGHHGGGGHHHGGGGGFGFFFFHFHGHGFGGGHGHHHHHFFHHHHGHHHHGHGHFFHFFFFHHGGHHGGGF5FHCGGCGHHFGHHHHHHHHGGGGGFGHHHHHHHHHHHGGGGGHGCHGECGHGFBGGGGGGGFFFFFFFBABBB
@M02197:102:000000000-ALU3V:1:1101:23844:6915 1:N:0:1
ACTGAGCTGCATTCCTCCGCTTATTGATATGCTTAAGTTCAGCGGGTATTCCTACCTGATCCGAGGTCAACCTTGATAAAATAGAGGTTTTGACGGCTGCGGGCCACCGGTGCTCCCGACGTACGAATTTCTTCTTAACACGCCGGGGGTCGGGTTCCACGCCGATTCGTTCCGGGGGGGCCGGCCGCGGGGGGCCGGCGACTCCCAATACCAAGCGGTGCTTGATTGGTGAAATGACGCTCGAACAGGCATGCCCCCAGGAATACCAGGGGGCGCAATGTGCGTTCAAAGATTCGATGATTCAC
+
CCCCCFFFFFFFGGGGGGGGGGGGHHHGHHHFHHGHHHHHHHHGGGGFHHHHGHHHHHHHHHHGEGEHHHHHHHHEHFFFGHGH:HHFGHGHGH;GGGGGGGGGGGG;GGGG;H6GGGGGCF::GGHGE<E;G:H:;HHHHGGGGGFGG5D9BGG9GG6FFFFFFFFFFFFFFFFA9B@DFFF:FFF:FAFFFADBB>@CFAAFF4BHF9E?BEECEH:FFHHHGEGF4@:FB11EEEEF1ABFGHGBFA2EE0A13A5FA5FA3AFA222EE2A55G?EEAFGBFGGGFEB4FF5FDDD>33>3
@M02197:102:000000000-ALU3V:1:1101:12840:6942 1:N:0:1
ACTGAGCTGCATTCCTCCGCTTATTGATATGCTTAAGTTCAGCGGGTATTCCTACCTGATCCGAGGTCAACCTTGTAAAAATTGGGTTATGGACCGTGCCGGGAGACCTTTCAACTCGTTGCGTGCTTAGAAAAGCTCGTTGCACCGAGAGTCCCACGGACGCCGTCATTACTTTTGGGACCGGTCGGGGGTGAACCCGGACCTGGAGTCCAACAACAAGCCAGGCTTGAGAGGTGATAATGACGCTCGAACAGGCATGCCCTTCGGAATACCAAAGGGCGCAATGTGCGTTCAAAGATTCGATGACT
+
>AAA11BFBFFFGGGGGGGGGGGHHGHHHHHGHHHHHHHHHGHGGGGEBGHHHHHHHHHHDDHGGGGHBDGCHHBEFHHHHCGHFFEFC1?B9BB9/?9HGGE;<;FFEGHHHHHHHGGCFCCFFCFHHGBGGH00G@GGGGEFFBFCC@.FFFHFCCGCC?;CHHDGGGGFBFGGHGGGFE?@9A@@HFGFGF?F/AFF1B@FFABFCEFEGFHHFE?GAECFFAHFFFGFHHGEFFFHBGFF/F//2GEFFF1G0F/?/GE/CGFFDBGF1F0CGEAA11FCEEE1G1B333GD?B1B1FFA>>1A
@M02197:102:000000000-ALU3V:1:1101:18673:6977 1:N:0:1
ACTGAGCTGCATTCCTCCGCTTATTGATATGCTTAAGTTCAGCGGGTATTCCTACCTGATCCGAGGTCAACCTGAAAAAATAGTTTTTGAGGAGGCCGGGTCCCCGGGACCTTGCAACTCGACGCGTGCTCCGGAAAGCTCAGTGCGAAGAGGGTCCCACGGACGCCGTCATTGTCTTTGAGACCAGTTGGCCGCGAACGGTCCAACGCGGTCCAACACCAAACCGAGGAGGTTTGAGGGAGGATAATGACGCTCGAACAGGCATGCCCTTCGGAATGCCAAAGGGCGCAATGTGCGTTCAAAGATTCGATGATTCAC
+
BBBBBFFFFFFFGGGGGGGGGGGHHHHHHHHHHHHHHHHHHHHGGGGGHHHHHHFHHHGHHHHGGGGHHHHHHHHHHHHGHGGHHHHGGGGH<CGGGGGGGGHHHGGGCGGHHHHHHHHHGHGGGGGGGGHHGFGFGHHHHHHHGHGDFFFFHGGFHHGGGGGG?DGGGGGFFFFHHGHHHGFFFFGBGGGGGGGHGGGHHHHFFGGGGHHGHHFHFGFGGGGGGHHHHGGHFGHHHFHHHHHHGHHGGGGGHHGHHHHGHHHHGGGGGDEHHHHHHGHHHHGGGGGHHHHGGGGHGGGGGFGGGGFFFFFFF@BBBB
@M02197:102:000000000-ALU3V:1:1101:23856:6902 1:N:0:1
ACTGAGCTGCATTCCTCCGCTTATTGATATGCTTAAGTTCAGCGGGTATTCCTACCTGATCCGAGGTCAACCTTGATAAAATAGAGGTTTTGACGGCTGCGGGCCACCGGTGCTTCCGACGTACGATTTTCTTCTTAACACGCCGGCGGTCGGGTTCCACGCCGATTCGTTCCGGGGGGGCCGGCCGCGGGGGGCCGGCGACTCCCAATACCAAGCGGTGCTTGATTTGTGAAATGACGCTCGAACAGGCATGCCCCCCCGAATACAAGGTAACGCAATGTGCGTGCAGAGAATCGATGATTCAC
+
CCBCCFFFFFFFGGGGGCCGGGGHHFBHHGBHHHHHHHHHGHHGGGGGHGGHGHFHHHBGFHGGE?EFHFHHGHGGFFH59HH:H<<FGHGHFFG:G/3FF7CF9-G<CFG:GF<HH9AG/GHHGG#5GHFH<H:HFGGHFFGGGG#AF8FGG8FEFGGB8DFFCCDFFFFFFFFFFDFFFFFFF-BAFA;FFFAAFFDF;;DDFEF4FBFFFFF;AA.;>/BB//B#9#;B:./B/FF:#.:A69;00.FA;-////002221A111A0A00011BB0000A131B33FFA1BF@3@B@1>11>
@M02197:102:000000000-ALU3V:1:1101:5323:6997 1:N:0:1
ACTGAGCTGCATTCCTCCGCTTATTGATATGCTTAAGTTCAGCGGGTATTCCTACCTGATCCGAGGTCAACCTTGGTAAAAGTTGTCGCCGAAGCGACCAAGACCGGGTCTGGAGTGCTAGCCTAGTACGTGCCCGAAAGCTCAGTGTACAAGATTCCTCGCAGACCCCGTCATTATCCTTGAGACGGGGGGTGCCTAAACGGCCCCGCCGACGTCCAACAACAAGCCGGGCTTGAGGGGTGATAATGACGCTCGAACAGGCATGCCCCCCGGAATACCAGAGGGCGCAATATGCGTTCAAAGATTCGATGATTCAC
+
AAAA?CFDFBFFGGGGGC?EGG?FHDFGDGHGHHHGHHHHGHCFCEAEH5GFGHGHHHHHFHHGGEGHEFHHHHHGHHGHHHHHHHHEEDGECEC518/E/?6G:/39CC6H6GE*16CCGHG87G:H;:,<GEHDGGGC:::H:FHGFHF9H;#:GFF5ACCFC<#-A/AB/FCFFE#;0056.9AD4#;>5/9B9FF9B.#99FGC?BBE?CBGGFFFFGFFFEECCEC;3<.<FG?B1BFHFHDDD-?0GCGFFGEHFHHGGCE02FFEHFHFFHFG2GEGGGHHHFA2GGHGGGGGGGGGGFFFFFFFBBBBA
@M02197:102:000000000-ALU3V:1:1101:8701:7053 1:N:0:1
ACTGAGCTGCATTCCTCCGCTTATTGATATGCTTAAGTTCAGCGGGTAGCCCTACCTGATTTGAGGTCAGAGTCAAAATATATGGTTTGTTATGAGCGGGCAATCACACCAAGCCAGACGAAACTTATTACGTCTTAGCCATAGGAGCTTATCCCACTAACACTTTTAAGGTGAGCCATTCACTGGCAGACACCCAAATCCAATCCAGACATGTCAAAAACCCGAGGGTATTGAGGATTCATGACACTCAAACAGGCATGCCTTTCGGAATACCAAAAGGCACAATGTGCGTTCAAAGATTCGATGATTCAC
+
33AAABFBCFFFFFGBFGFGGEGHHDFFFHGHFHCHHHHGGFGGC?FGFAG3GF1FGFFBHFFEEBGGGFHHGDHHHGHHGFGHEFB4EFH8H5D;FGGGGGGG;FFGE@FGFFFFGGF@D@DFGHFF2>DFGG3FF2FG<BHHGGFGFFH1CFDGBFFGFFHHGFFHFGF#HHFHAGFFFGGFGFF2AEFHGGGGGHHGFHDBFHGFBCB#@9CBFF0C?E9F1BC1&DBBHGHGFHFFEFB1FFFBEB1AGGF1A1FGAE//GGDGHGF0CGFB1111A3D3D0000FAFGFDGGGGF1C@3FFDA111>
@M02197:102:000000000-ALU3V:1:1101:24120:7029 1:N:0:1
ACTGAGCTGCATTCCTCCGCTTATTGATATGCTTAAGTTCAGCGGGTATCCCTACCTGATCCGAGGTCAACCTTTGATGGGGTGTTTAACGGCCTTGATGGATCCGCGCTCCCAAGCGAGACTGTGAGGCCACAACGCTCGGGGACAGACCCACCTAGCCGGCGACTTTGAGGCGCGCGGACAGACCGCGGCGCCCAATACCGAGTCAGACTCGAGTGGTGAAATGACGCTCGAACAGGCATGCCCCCCGGAATACCGAGGGGCGCAATGTGCGTTCAAAGATTCGATGATTCAC
+
BBBB@FFFBFFFGGGGGGACGEGHCFG6FHGHHHHCHHHHHGHGGGAEH5GFHFHFEGHHHHHGGGGHF7DFBFG95;EHGGEGG:HEFHGFFFG;HHGHHHHGHHGGEGGCFGGHGFGGGGGHHG2FHFFECFFFFGGGCFCCGFCCBFHGEDAHFCGHFFGBDFGGGFFEFEAFFFEFFFFADGFGAGBDABFFHECCGGHGFHEFGGFGGH&HGHHHHDHHGGGCGFHGHG<HEFHHHGGCFFGGEHFHFEEGGGHGGGGGHGHHFGGGHGFGGGGGGGCFFFFFFFBABBA
@M02197:102:000000000-ALU3V:1:1101:4713:7031 1:N:0:1
ACTGAGCTGCATTCCTCCGCTTATTGATATGCTTAAGTTCAGCGGGTATCCCTACCTGATCCGAGGTCAACCTGAGAAGGAGAGGTTGAGCGGCGCACTCCGAGCGGCCACCGACGCGAGACAAGATGCCACAACGCGAGGGGACGGACGGCGTGGCCGGCGACATTGAGGCGGGCGGCGAGGAGCCGCGGCGCCCAACACCCAGCCGGGCTGGATTGGTGACAATGACGCTCGAACAGGCATGCCCCCCGGAATACCAGAGGGCGCAATGTGCGTTCAAAGATTCGATGATTCAC
+
BBB??FFFBCFFGGCGEFCFFG?HHHFHHHGFHHHHHFFHGHHGGCGFFHDGFFHHFHHGHHHGG0AFGGGH;E8H;DFHAEFEGFEHH7FE?EFG/EGGHG=BDFFD@CFHDD@CBBFDGGGHH90A<BGHH7A@CDBD??ADGG??AB/9A>9BAFCFCF5FFFFEBCFEFFC;CA/F:ED4;;FCGAA?F-?E:ADCGGGGGGGGFG00/H;6HG=#G<HHHGDGGGH<AHHHHHHHGG/9:GGEGHHGGFEFHCHHGGE?EHFHGACGGCC5FGGGGGGGFFFFDFFABBBB
@M02197:102:000000000-ALU3V:1:1101:10597:7088 1:N:0:1
ACTGAGCTGCATTCCTCCGCTTATTGATATGCTTAAGTTCAGCGGGTATTCCTACCTGATCCGAGGTCAACCTTGTAAAAATTGGGTTATGGACCGTGCCGGGAGACCTTTCAACTCGTTGCGTGCTTAGAAAAGCTCGTTGCACCGAGAGTCCCACGGACGCCGTCATTACTTTTGGGACCGGTCGGGGGTGAACCCGGACCTGGAGTCCAACAACAAGCCAGGCTTGAGAGGTGATAATGACGCTCGAACAGGCATGCCCCCCGGAATACCAGAGGGCGCAATATGCGTTCAAAGATTCGATGATTCAC
+
BBCBAFFFFFFFGGGGGGGGGCFHHHBEGFHHHHHHHHHHBHGGGGGGGHHHFHHHGHHHHHCEGGGHHGHHFGFHHGHHEEGFBAFGHG3F;FEE19>GFFEBBEGG:GHHHDGF;;BFC?FB/AF:HHFHBF9FHH?CFGDHHHFFFFCFACGFFD??G@4C@:A/ABBFFFFF7:?FFFDDFAGGFC0BFECFE?@ACFBFFFHHGGCEFFG;GHHFEEGC9A7<CGGFHF:F11GHFGGGDFHGHHHGBGGCFB<@?GCCFHFHFHHFFB2GGF?EBFHG?GGGHGFFGGGGGFGFFFFFFF>3AAA
@M02197:102:000000000-ALU3V:1:1101:8099:7250 1:N:0:1
ACTGAGCTGCATTCCTCCGCTTATTGATATGCTTAAGTTCAGCGGGTATTCCTACCTGATCCGAGGTCAACCTTGATAAAATAGTGGTTTTGACGGCTGCGTGCCACCGGTGCTCACGACGTACGAATTTCTTCTTAACGCGCCGGGGGTCGGGTACCACGCCGATTCGGTCCGGGGTGGCCGGCCGCGGGGGGCAGGAGACTCCCAATACCAAGCGGTGCTTGATAGGTGTAATGACGCTCGAACAGGCATGCCCCCCGGAATACCAGAGGGCGCAATGTGCGTTCAAAGATTCGATGATTCAC
+
A1A1>C1@@BCFGFG3GGFF?EEGFHFDGHFFCGHHHGHHHGHGGCEEHEHGHHHFHHHHHFFCGGEGHFGA0FFFB2@F1GFD$291/#329@#/##9?/#/##//FB#$//A9%1?99#2//</91/F1><G11F1F)2<<94C-9-;41@?9##;-C@F/-->9/-#--AB-A:#@=9-9@-;;--9C.C;@$9;$/.9@ABACBB0CCF/-@9@/000<9<F#<;D=#:GGGCF.ACA1:01FG1FF>/<///ABA2BG1F1GBGEA00011BHFAA0GFF33BBFEGFBFBB1FFA1?AA
@M02197:102:000000000-ALU3V:1:1101:21346:7256 1:N:0:1
ACTGAGCTGCATTCCTCCGCTTATTGATATGCTTAAGTTCAGCGGGTATTCCTACCTGATCCGAGGTCAACCTTGTAAAAATTGGGTTATGGACCGTGCCGGGAGACCTTTCAACTCGTTGCGTGCTTAGAAAAGCTCGTTGCACCGAGAGTCCCACGGACGCCGTCATTACTTTTGGGACCGGTCGGGGGTGAACCCGGACCTGGAGTCCAACAACAAGCCAGGCTTGAGAGGTGATAATGACGCTCGAACAGGCATGCCCTTCGGAATACCAAAGGGCGCAATGTGCGTTCAAAGATTCGATGACTCAC
+
BCCCCFFFFFFFGGGGGGGGGGDHHHHHGHHHHHHHHHHHHHHGGGGGHHHHHHHHHHHHHHHGGGGHHHHHHHHHHHHHHHHHHHGGHHHGHHHGGHGHGGGGGGGGHHHHHHHHHGHGHGGGGGGHHHGGHHHGHHGGGHGHHHGGGGHHHHHHHGGGGFGGGGHHGHGGGHGHHGGGGGGGGGGGHHHHHGFGGGHHHHHHHHHHHHHHHHHHGHHHHHHGHHGHHHHGHHHHHFHGGGGGGGEGHHHHFHHHHGGGGGGGHHHHHGHGHHHGGGGGHHHHGGGGHGGGGGGGGGGFFFFFFFCCCCB
@M02197:102:000000000-ALU3V:1:1101:10041:7267 1:N:0:1
ACTGAGCTGCATTCCTCCGCTTATTGATATGCTTAAGTTCAGCGGGTATTCCTACCTGATCCGAGGTCAACCTTGTAAAAATTGGGTTATGGACCGTGCCGGGAGACCTTTCAACTCGTTGCGTGCTTAGAAAAGCTCGTTGCACCGAGAGTCCCACGGACGCCGTCATTACTTTTGGGACCGGTCGGGGGTGAACCCGGACCTGGAGTCCAACAACAAGCCAGGCTTGAGAGGTGATAATGACGCTCGAACAGGCATGCCCTTCGGAATACCAAAGGGCGCAATGTGCGTTCAAAGATTCGATGACTCAC
+
CCCCCFFFFFFFGGGGGGGGGGGHHHGHHHHHHHHHHHHHHHHGGGGGHHHHHHHHHHGHHHHFGGGHHHHHHHHHHHHFHHHHHHGGHHGFHHHGGHGHGGGGGGGGHHHHGHHHHGHGHGGGGGGHGHHHHGHHHHGGGHGHHHGGGGGHHHHHHGGGGGGGHGHGGGGGGHGGHGGGGGGGGGGGHHHHHGFFGGHGFBFHHHHHFHHHHHHHGHHHHGFAHHGHHHGGGGHHHFHHGGGGGHHGHHHHHHHGHGGGGCGGHHHGHHHHGHHGGGGCHHGHGGGFAF5GFGGGGGGFFFFFFFBABBB
@M02197:102:000000000-ALU3V:1:1101:9324:7337 1:N:0:1
ACTGAGCTGCATTCCTCCGCTTATTGATATGCTTAAGTTCAGCGGGTATTCCTACCTGATCCGAGGTCAACCTTGATAAAAATTTAAATAGGTGACCGGGTCCCTGGGGCCTTGAAAACTCGACGCGTGCTCCGGAAAGCTCGATGCGAAGAGGGTCCCACGGACGCCGTCATTGTCTTTGAGACCAGTGGGGGGACGGAAGCCGCCCACGCGGTCCAACACCAAACACGAGGTTTGAGGGAGGATAATGACGCTCGAACAGGCATGCCCTTCGGAATGCCAAAGGGCGCAATGTGCGTTCAAAGATTCGATGACTCAC
+
BBBBBFFFFFFFGCBAEFFFGFDHFHHFGHCFBGHHGHHGHHGGGGGGFHHHHHHGGHHHHHF?EGGHHHHGHFFFHHGHHGHHHHGFFHGGGGGBGC/>?EAGHHGGGGGGHFHHHHHHGFHGGGFC?EFGFFBFF;FGBGDCHBFGDG?9CCD:HH6ECAFGG?C.0?:BFBHCBFGFEF?ABEFGAFFF;A;GBDBDEFEFDFC<>;@DGCCAEFFFFEGAABA3ADFEG@FFFF/FDHFHBHHHFGFE?0/?FFHHFA1FFFE/B///0GFBGBGCGA00EA0011DGA00011A3A3FGEF1FC33B@1A11A?
@M02197:102:000000000-ALU3V:1:1101:23169:7379 1:N:0:1
ACTGAGCTGCATTCCTCCGCTTATTGATATGCTTAAGTTCAGCGGGTAGTCCTACCTGATCCGAGGTCAACCTTGTAAAAATTGGGTTATGGACCGTGCCGGGGGACCTTTCAACTCGTTGCGTGCTTAGAAAAGCTCGTTGCACCGAGAGTCCCACGGACGCCGTCATTACTTTTGGGACCGGTCGGGGGTGAACCCGGACCTGGAGTCCAACAACAAGCCAGGCTTGAGAGGTGATAATGACGCTCGAACAGGCATGCCCTTCGGAATACCAAAGGGCGCAATGTGCGTTCAAAGATTCGATGACTCAC
+
CCCCCFFFFFFFGGGFGGGGGGGHHHHHHHHHHHHHHHHHHHHGGGGGGHHHHHHHHHHHHHHGGGGHFHHHHHHHHHHHGGHHHEEFHHFGHHHGGHGGGEEEFFGGHHHHGHHHHGHGHGGGGGGGHHFHHHHGHHGGGGGFHHGGGGCHHHFFGCFGGFGGGGGGGGGGHGGFHGDFFFGGGGGGGHHHHFFFFFFFHHHHHHGHHHHFGGHHGFHHHHHGFHFFHHHHHFHHHHGGGFFFFDFDGHHHGHEHHGFGFGGEFHHHHHHHHFHGFE2DGHCHGGEEFFGCGFGGGGFFFFFFFDAAA33
@M02197:102:000000000-ALU3V:1:1101:13685:7458 1:N:0:1
ACTGAGCTGCATTCCTCCGCTTATTGATATGCTTAAGTTCAGCGGGTAGTCCTGACTGATTTGAGGTCTAAAGCTTAAAGATGTACCAAAGTACGCATTAGAAGCACCACTATCTTGAAATATAGACGTCCTCAACGAATAATTATTACGTCGAGTCAAGCCGCCTTGTTTTCAAACTGGGTTGCTCATGTATTTCAGCCGAGCTGGCTCTACTCAAAGAGCCTGCAAACAGCCATATCCAAGCCCTAACTCCTATCTCGTTACAAAATAGGGGGGTTGAGAATTTCATGACACTCAAACAGACATACTCTTCGGAATACCAAAGAGTGCAAGGTGCGTTCAAAGATTCGATGATTCAC
+
ABB?AFFFFFFFGGGGGFEGGGGGHHHHHHHHHHHHHHHFHHHGFGGCGHFHHHHHHHFHHHHHGHHHHHHHHHHHFHDFHHHHHHHHHHHEDGGGGGCHFGHHHHHHHHHGHHHHHDFHHHHGFEGFGCEGFHHHGGGHFGGHFHHHHE;HGGFFGG@GHCGHHHGHHGHGHGFGH;FGHGGCFGHHHHFHHHHHHFGHHF?CFHBGGGBFFFGGGF0C?GAGFGFFFFGFHGHGGFFGHFHFF?4F0GB334F>>1EHHFFHHHHHGGGGEDGHHHHHHFBFHGHHHHHBHFHHFHHHHHHHEHHHFEA2HGHHGHHHHGHGHHHHHHHHGGEFGGF5BGGG?GGFFFFFFFAABAB
@M02197:102:000000000-ALU3V:1:1101:26492:7453 1:N:0:1
ACTGAGCTGCATTCCTCCGCTTATTGATATGCTTAAGTTCAGCGGGTATTCCTACCTGATCCGAGGTCAACCTTGTAAAAATTGGGTTATGGACCGTGCCGGGGGACCTTTCAACTCGTTGCGTGCTTAGAAAAGCTCGTTGCACCGAGAGTCCCACGGACGCCGTCATTACTTTTGGGACCGGTCGGGGGTGAACCCGGACCTGGAGTCCAACAACAAGCCAGGCTTGAGAGGTGATAATGACGCTCGAACAGGCATGCCCTTCGGAATACCAAAGGGCGCAATGTGCGTTCAAAGATTCGATGATTCAC
+
AAAAAFFFFBFFGGGGGGGGGGGHHHHHGHHHHHHHGHGHHHHGGGFFGHHHHHFHHHHHHHGGGGGHHHHHHGHHHHHHHHHHHHGGHHHBGHHGGHGHGGGGGGFFHHHHGHGHHGHGHGGGGGGHHGGGGHHHHFGFGHGHHHGCFGGHHGGFHCGGGFGCGHGHHGFGGGGHHGGGGGGGCGGGHFHFFFFGGGGHHHHHHHGHHFHHFHHHGHHGHHHGHFFEHHHHFFHHHGHGDGGGGGGEGDGHHHHHHGGCEGGFFGHHHCHHCHHGGCGGHHCHGFCGHFFFFGGGGGGBFFFFFFAAABA
@M02197:102:000000000-ALU3V:1:1101:17925:7507 1:N:0:1
ACTGAGCTGCATTCCTCCGCTTATTGATATGCTTAAGTTCAGCGGGTATTCCTACCTGATCCGAGGTCAACCTTGGTAAAAGTTGTCGCCGAAGCGACCAAGACCGGGTCTGGAGTGCTAGCCTAGTACGTGCCCGAAAGCTCAGTGTACAGGAGTCCTCGCAGACGCCGTCATTATCTTTGAGACGGGTGGTGCCTAAACGGCCCCGCCGACGTCCAACAACAAGCCGGGCTTGAGGGGTGATAATGACGCTCGAACAGGCATGCCCCCCGGAATACCAGAGGGCGCAATATGCGTTCAAAGATTCGATGATTCAC
+
?ABBBFFFFFFFGGCFGGCGCGGGHHHHHGHHGBHHHHGGHHGGGGFGHHHHFHHHHHHBHHGGGGGHHHHHHHHFFHHBGHHHHHHGHGGGGEEG:GGG<H:HFEC9G6;HBGHH::GF;GHHHGGHHGCGGHH9CC5GHHHHH:HHGHHHHE9<GHHHDGGG;HGGGG93FFGBFGGG:9CE;GGGAGGGFAF98FE::FFFFFFFGGGGGGGGFGHHFHGGGGGGGGHGBHGGGHGHGHFHHHDGGGGGAFDFBGHHHGHGGGGGGGGHHHHHHHHHGGGEGGHHCHGEAGHGGGGGFGEFGFFFFFFFBBBBB
@M02197:102:000000000-ALU3V:1:1101:25672:7534 1:N:0:1
ACTGAGCTGCATTCCTCCGCTTATTGATATGCTTAAGTTCAGCGGGTATTCCTACCTGATCCGAGGTCAACCTTGGTAAAAGTTGTCGCCGAAGCGACCAAGACCGGGTCTGGAGTGCTAGCCTAGTACGTGCCCGAAAGCTCAGTGTACAGGAGTCCTCGCAGACGCCGTCATTATCTTTGAGACGGGTGGTGCCTAAACGGCCCCGCCGACGTCCAACAACAAGCCGGGCTTGAGGGGTGATAATGACGCTCGAACAGGCATGCCCCCCGGAATACCAGAGGGCGCAATATGCGTTCAAAGATTCGATGACTCAC
+
ABABBFBFFFFFGGGGGGGGGGGHHHHHHGHHHGHFHHHHHHHGGGEGHHHHHHHHHHHHHHFGGGGHHHHHGHGHBGHHHHHHHHHGHGFEFGGG9G9GFC:G:GFGG:HHHHHCGGG;:HGFHHHH;G<<GHFGGGGGGHH:HDG2;H;EBGFHHFHFGCGDGH-@35D9GFF9GGGG9GGG;GGAC.E?DEFFFFBBFFFFFFFFGFGFGGEGGGFFHGGGGGGGEGGHGHGFGHHFFHEHHGD.F?A0GDEHHHHHHAGGGDAGECEGHGGHHHHGECGE?FGEGHGDEGGGDDBGGGGG4FFFFFD5ABAAA
@M02197:102:000000000-ALU3V:1:1101:13599:7563 1:N:0:1
ACTGAGCTGCATTCCTCCGCTTATTGATATGCTTAAGTTCAGCGGGTATTCCTACCTGATCCGAGGTCAACCTTGTAAAAATGGGTTATAGGACCGTGCCGGGGGACCTTTCAACTCCGTGCGTGCTTAAAAAGCTCGTTGCACCGAGAGTCCCACGGACGCCGTCATTACTTTTGGGACCGGTCGGGGGTGAACCCGGACCTAGATCCAACAACAAGCCAGGCTTGAGAGGTGATAATGACGCTCGAACAGGCATGCCCTTCGGAATACCAAAGGGCGCAATGTGCGTTCAAAGATTCGATGACTCAC
+
BCBCCFFFFFFFGGGGFGGGGGGHHHHHHHHHHHHHHHHHHHHGGGGGHHHHHHHHHHHHHHHGGGGHHHHGHHHHHHHHGHHHHHGFGHBFGHHGGHGHGGGGGGGGHHHHHHHHHHGHGGGGGGGHHHGHHGHHGFDGGGHHHGGHGHHHHHCGGGGGGGDGHGGGHHHGHGGHGGEGGGFF@GGHHHFGGGFFGHHHHHHHHHFHHFGHHHGHHHFGHGGFHHHHHHHHGHHHHHGGGGGHHGHHHHFHHHHGGGGCGEHHHHHGGHHGHGGGGGHHCHGGGGHGGGGGFGGGFFFFFFFFBBBBA
@M02197:102:000000000-ALU3V:1:1101:4835:7497 1:N:0:1
ACTGAGCTGCATTCCTCCGCTTATTGATATGCTTAAGTTCAGCGGGTATTCCTACCTGATCCGAGGTCAACCTTGTAAAAATGGGTTATAGGACCGTGCCGGGGGACCTTTCAACTCCGTGCGTGCTTGAAAAGCTCGTTGCACCGAGAGTCCCACGGACGCCGTCATTACTTTTGGGACCGGTCGGGGGTGAACCCGGACCTGGGTCCAACAACAAGCCAGGCTTGAGAGGTGATAATGACGCTCGAACAGGCATGCCCTTCGGAATACCAAAGGGCGCAATGTGCGTTCAAAGATTCGATGATTCAC
+
ABBBAFFFBBFFFG6GGGGEFGGHHGHHHHFHFDGFHF5FDDGDEGE2FGFGHHHCGFHDFHHFGGGHHHHEHHFG5@GHBA@FG3BGHHHDDGHCEHGH@ECGGG?FFHFFFFHGGHGHGGGGGGGH7FHHF<FGGDFGB?GHH?B@GCCHHGHHCCCD@?DGFDFGFBFHGFGHGDGGDGGCBFFHFDHFCFFEGG?BCFFF-EFFFFFFFFGGHHGGFFEFFHHFHHEHHEGHHHFFE?EA?D5F3GFBEFHGGECGEAHHFHGCGCHHBCEE2?CFHGEE?GHGGGGGGGEGFFFFFFFB?AAAA
@M02197:102:000000000-ALU3V:1:1101:13832:7638 1:N:0:1
ACTGAGCTGCATTCCTCCGCTTATTGATATGCTTAAGTTCAGCGGGTATTCCTACCTGATCCGAGGTCAACCTTGGTGCCGCCGGAGCGGACTTGTGGGGGGTTTAGAGGCAGGACGCCGAGGGATCCCAATGCGAGGCTGATGCTACTGCGCAAAGGAGAGGGCCTTCGGGTCCGCCACTGGTTTTAGGGGCCTGCCGTGGCAGATCCCCAACGCCGGGCCACAGGGGCTCGAGGGTTGAAACGACGCTCGGACAGGCATGCCTCCCAGGATACTGGAAGGCGCCATGTGCGTTCAAAGATTCGATGACTCAC
+
AAB?AFFFFFFFGGGGGGGGCGGHHHCHCHHHGHHHHHHHHFHGGGGGHHHHHHHHGHHGHHHGGGGHHGHGFFFHFFBGEEGGGEFGFGEGGH;%FEG9GG3DGGBFFGGECA?9@7FF&@;AD:FFFFF8B8DB9/>E?AFFF8FFFFFF=.B5FF9E5.:A9AFEFEADEFECFFF9FFGFGFEE?CFA@DFEFFG?19FBFFFBFGAFDCEGECCFAFFFGFFFDF?EGBDAGDFEB8E0EE?CGCGGHGHHGHHGEECGEGEHFFGGFDEBFHDGECEFGHHEEEDAFDGGBAGAGFFFFBFF@BBAA?
@M02197:102:000000000-ALU3V:1:1101:16904:7750 1:N:0:1
ACTGAGCTGCATTCCTCCGCTTATTGATATGCTTAAGTTCAGCGGGTAGTCCTACCTGATCTGAGGCCAGAGTTACAAGTATGGTGTTATGAGCAGTGCTACAAGTCAACTCGACGAAACGTATTACGCCAGGCCACCATCACACCACTAACGCTTTTAAGGCGAGCCAGCAATAGGCAACGCCCAAATCCAACCAGCCGGGTAGAACCCGAAAGGTTGAGTCTACATGACACTCAGACAGGCATACCCTCCGGAATACCAGAGGGTGCAAGGTGCGTTCAAAGATTCGATGATTCAC
+
CCBCCFFFFFFFGGGGCGGGGGGFHHHHHHHHHHHHHHHGHHGGGGGGGHGHHHHHHHGHHHHHHGGGEEHHHHHHHHGHFHHHFGHGHHHHHHFHHHHHGHHHHHHGHHHHGHGGHHGHHGHFHHGEGGGGHHHHGGFHHGHHFGHHHGGHGGGGGGGFGHHHHGHGHHGHHHHHGGFHHHGGGHHHHGGGGGGGGGGGHGHHHGHGEGHHHHHGFFHHHHHBFHGEGHFGFGEHFFGHGHGHFEGGGDEFFHHHGGBBHGHGHHGGHHHGGGGHFGG5GCGGG4FFFFFFF3?AAA
@M02197:102:000000000-ALU3V:1:1101:10080:7889 1:N:0:1
ACTGAGCTGCATTCCTCCGCTTATTGATATGCTTAAGTTCAGCGGGTATTCCTACCTGATCCGAGGTCAACCTTGTAAAAATTGGGTTATGGACCGTGCCGGGGGACCTTTCAACTCGTTGCGTGCTTAGAAAAGCTCGTTGCACCGAGAGTCCCACGGACGCCGTCATTACTTTTGGGACCGGTCGGGGGTGAACCCGGACCTGGAGTCCAACAACAAGCCAGGCTTGAGAGGTGATAATGACGCTCGAACAGGCATGCCCTTCGGAATACCAAAGGGCGCAATGTGCGTTCAAAGATTCGATGACTCAC
+
BBCBBFFFFFFFGGGGGGGGGGGFGFHHHHHHHHHHHHHHHGHGGGGGHFHHGHHHHHHHHHHCCGGHHHHHHHHGFGHGHHHGHHFGGHFGHHHGGGGHGFFGGGGG:HHHHHGGHGHGHGFFFGBHGHHHFFHHGFDAGHGHHHGGGFDHGFFHHGG?CGFGGGGHHGHGGGGGGCD/FDDFFFDGHHHGGFFFGGHGGFEHHHFHHHGFFHGFGGFHHFFGFFFGFBHHHGDFGHHHGFFGDCHGGHHGHBGHHFFADGEFEHHHHGHGHHHGCEEDHGHHGGGGHGFCGGGFEFGFFFFFFFBBAA?
@M02197:102:000000000-ALU3V:1:1101:9398:7885 1:N:0:1
ACTGAGCTGCATTCCTCCGCTTATTGATATGCTTAAGTTCAGCGGGTATTCCTACCTGATCCGAGGTCAACCTTGTATAAATTGGGTTATGGACCGTGCCGGGGGACCTTTCAACTCGTTGCGTGCTTAGAAAAGCTCGTTGCACCGAGAGTCCCACGGACGCCGTCATTACTTTTGGGACCGGTCGGGGGTGAACCCGGACCTGGAGTCCAACAACAAGCCAGGCTTGAGAGGTGATAATGACGCTCGAACAGGCATGCCCTTCGGAATACCAAAGGGCGCAATGTGCGTTCAAAGATTCGATGACTCAC
+
CCCCCFFFFFFFGGGGGGGGGGGHHHHHHHHHHHGFHFHHHHHGGGGGHHHHHHGHHHGHHHFGGGGHHFHHHHHGHHHGHHHHHHGGHHGFGHHGGHCHEEECFGGGHHHHHHHHHGHGHGGGGGGHHHHHHHHHHHGGGHGHHHGGGGGHHHHHHGCGFCGGHHHGGGGHGGGHGFGGGFFFFGFGHHHGHFFGGGHHGFHHHHHHHGHHHHHHGHHHHHHFFGFHGHHGHHHGHHHHGFGGFHGEGHHHHHHFHGGGGGGGGHHFGHGHGHFE?GGGGHHHGGGGHGGBGGBGGGGFF5BDFDBBBBB
@M02197:102:000000000-ALU3V:1:1101:14109:7920 1:N:0:1
ACTGAGCTGCATTCCTCCGCTTATTGATATGCTTAAGTTCAGCGGGTATCCCTACCTGATCCGAGGTCAAAAGTGGAAAAAGGCTTACTGGACGCTAGTGTTCTAGGCTAGAGACGCAAAATGTGCTGCGCTTCAATACCAAAACACTGGCTGCCAATGACTTTAAGGCGAGTCCACGATAGTGGACAAACACCCAACACCAAGCAGAGCTTGAGGGTACAAATGACGCTCGAACAGGCATGCCCCATGGAATACCAAGGGGCGCAATGTGCGTTCAAAGATTCGATGATTCAC
+
BBBBBFFFFFFFGFGGGGGGGGFHHHHHHHGHGHHHHHHHHHGGGGGGHHHHHHHHHHGHHHHEEGGEFFHFH3GFGGHHFGCHHHFHHHHHHGGGGGFGHHHHGHHHHGHHHGHGGHGDCGHHHHHHHGHGGHHHHHGHHHDGGHHHHGGHHGHHHHHHHHHHHHHHHGHGGHHGHGHHHHHHHHFBFHFGGGG?FFGGHGGHGHHHEFFFHGHHHHGFHHHEGGGGHHGGHHGHFHFHGGFGHFHFFHHHHGHHHHGGGGGHHHCGEEGHGGGGGGGGFGFFFFFFF@BBBA
@M02197:102:000000000-ALU3V:1:1101:13622:7923 1:N:0:1
ACTGAGCTGCATTCCTCCGCTTATTGATATGCTTAAGTTCAGCGGGTATTCCTACCTGATCCGAGGTCAACCTTGGTAAAAGTTGTCGCCGAAGCGACCAAGACCGGGTCTGGAGTGCTAGCCTAGTACGTGCCCGAAAGCTCAGTGTACAAGAGTCCTCGCAGACGCCGTCATTATCTTTGAGACGGGTGGTGCCTAAACGGCCCCGCCGACGTCCAACAACAAGCCGGGCTTGAGGGGTGATAATGACGCTCGAACAGGCATGCCCCCCGGAATACCAGAGGGCGCAATATGCGTTCAAAGATTCGATGACTCAC
+
BBBBBBFFFFFFGGGGGGGGGGGHHGHHHHHHHHHHHHHHHHHGGGGGHHHHHHHHHHHHHHHGGGGHHHHHHHHG@GHHHGBGBHHGFGG::?EFGGGCEF0GFEFFGGHHGFHHHHHDHHHHGF;FHGHEHEHF?CCAC7HCG8HHGFHHHHH<HE7FG;FG7H;CGGGGGFGFG8GFGF0AE:D::5FGDFFFFEF/F??DAFGFFFFGGGGGGGGHH;GGGGGGHGGGHHGGGHHHHHHGHHADGGDBEDHHHHHHHEFGGGGGCEEFHHHFHHHHHGGGGGHHGHGGGGGGGGGGGGGGGFFFFFFFBBCBA
@M02197:102:000000000-ALU3V:1:1101:26372:7954 1:N:0:1
ACTGAGCTGCATTCCTCCGCTTATTGATATGCTTAAGTTCAGCGGGTATTCCTACCTGATCCGAGGTCAACCTTGGTAAAAGTTGTCGCCGAAGCGACCAAGACCGGGTCTGGAGTGCTAGCCTAGTACGTGCCCGAAAGCTCAGTGTACAAGAGTCCGCGCAGACGCCGTCATTATCTTTGAGACGGGTGGTGCCTAAACGGCCCCGCCGACGTCCAACAACAAGCCGGGCTTGAGGGGTGATAATGACGCTCGAACAGGCATGCCCCTCGGAATACCAGAGGGCGCAATATGCGTTCAAAGATTCGATGATTCAC
+
AAABBFFFFFFFGGGGGCGFGGGHHHHHHHFHHHHGHHHHFFFGGGGGEGHFFFHGHHHHGHGGGGGHGHHHHHHHFHHHFFHHHHHGHGGE9GG/:FGGHE:H<GC?B#;CC:GG;D;6:F9HH;F<H;:<HH:GGG:DFFH::HDFGHH<H<HHHF*GFFCD;F@C2D?A?FBFG8GGG8GGG;GBF2?FF6F7FFF//@AFCGGFDFFDFHHFFHGHFHFFCFEAEFFFGHGGGHHG4HHFHHEGFFEBGGHGHHHFFGHGGGECCFGHHHHHFHHHFCGGGEFHHHGGGGGCGGGFGGGGG4FFFFFFBBBBB
@M02197:102:000000000-ALU3V:1:1101:10388:7809 1:N:0:1
ACTGAGCTGCATTCCTCCGCTTATTGATATGCTTAAGTTCAGCGGGTATCCCTACCTGATCCGAGGTCAAGAGTGTAAAAATGTACTTTTGGACGTCGTCGTTCTGAGTGCAAAGCGCGAGATGTACTGCGCTCCGAAATCAATACGCCGGCTGCCAATTGTTTTGAGGCGAGTCTACGCGCAGAGGCGAGACAAACACCCAACACCAAGCAAGGCTTGAAGGTACAAATGACGCTCGAACAGGCATGCCCCATGGAATACCAAGGGGCGCAATGTGCGTTCAAAGATTCGATGATTCAC
+
ABCCBFFFFFFFGGGGGGGGGGGHHHGHHHHHHHHHHGHHHGCGGGGGHHHHHHHHHHGHHHHEGGGHHHGHHHHGHGHHHHHHHHHHHFHG9HGGGGGGGGGHGHHHHHHHHHHDFFGGGGGHHEFHGHGGGGGGGGHHHGGHHHHGGGEGGGHHHHHHHHHHHHGGFEHHHGGGGGGGHGFGGGFFHHFHHFFGEFGHHEHFFGHHHHHHFGHGBGGHHHHHHGGGHGGEFGHHEHHFHHGHHGGDEGHGHHFHHHGHHCHHGGGGGHHHHGGEGHGGFFFGGGGGFFFFFFFAA?AA
@M02197:102:000000000-ALU3V:1:1101:17009:8021 1:N:0:1
ACTGAGCTGCATTCCTCCGCTTATTGATATGCTTAAGTTCAGCGGGTATTCCTACCTGATCCGAGGTCAACCTTGTATAAATTGGGTTATGGACCGTGCCGGGGGACCTTTCAACTCGTTGCGTGCTTAGAAAAGCTCGTTGCACCGAGAGTCCCACGGACGCCGTCATTACTTTTGGGACCGGTCGGGGGTGAACCCGGACCTGGAGTCCAACAACAAGCCAGGCTTGAGAGGTGATAATGACGCTCGAACAGGCATGCCCTTCGGAATACCAAAGGGCGCAATGTGCGTTCAAAGATTCGATGATTCAC
+
CCCCCFFFFFFFGGGGGGGGGGGHHHHHHHHGHHHHGGHHHHHGGGGGHHHHHHHHHHHHHHHGGGGHHHHHHHHFHHHHGHHHHHGGHHFF:HHGGHGHGGGGGGGGHHHHHHHHHFHGHGGGGGGHHHHGHHHHHHGGGHGHHHGGGGHHHHGHHGGGGGGGGGGGGGGHHGGHGGGFFGGDFGGGGHGHHGGGGGHHGHHHHHHHFFGHFHHHGHHFFHHGHHHHHHHHHHHHHHHHGGGGGHEGGHHHHHHHHGFE?GGGHEHHHHHHHHHGGGGGHHHHGGGGHGGGGGGGGGGFFFD5FFBBBBB
@M02197:102:000000000-ALU3V:1:1101:24097:8184 1:N:0:1
ACTGAGCTGCATTCCTCCGCTAATTGATATGCTTAAGTTCAGCGGGTATTCCTACCTGATCCGAGGTCAACCTTGTAAAAATTGGGTTATGGACCGTGCCGGGGGACCTTTCAACTCGTTGCGTGCTTAGAAAAGCTCGTTGCACCGAGAGTCCCACGGACGCCGTCATTACTTTTGGGACCGGTCGGGGGTGAACCCGGACCTGGAGTCCAACAACAAGCCAGGCTTGAGAGGTGATAATGACGCTCGAACAGGCATGCCCTTCGGAATACCAAAGGGCGCAATGTGCGTTCAAAGATTCGATGACTCAC
+
BCDDDFFFFFFFGGGGGGGGGGGHHHGHHHHHHHHHHHHHHHHGGGGFGHHHHHHHHHHHHHHGGGGHHHHHHHHHHHHGHHHHGFFFHHFGHHHGGHGHGGGGGGGGHHHHHEHHHGHGHGGFGFFHHHFHHEFHHHG7EHGGHHGGFGGHHHHHGGGCGFGGGGGGAGGGHGGHHGGFGGGDFGGFHHHGHEGGGGHFFGFHHHHGHHHHHHHHGGHHHHHFGFFFHHHHHH5HHGHGGGGGGHGGHHHHHHHEHGGGGGGEEHHHHGHHHHHGGGGGHGHFCGGGHGGGGGGGGGGFFFFFFFCCCCB
@M02197:102:000000000-ALU3V:1:1101:12150:8196 1:N:0:1
ACTGAGCTGCATTCCTCCGCTTATTGATATGCTTAAGTTCAGCGGGTATTCCTACCTGATCCGAGGTCAACCTTGGTAAAAGTTGTCGCCGAAGCGACCAAGACCGGGTCTGGAGTGTTAGCCTAGTACGTGCCCGAAAGCTCAGTGTACAAGAGTCCTCGCAGACGCCGTCATTATCTTTGAGACGGGTGGTGCCTAAACGGCCCCGCCGACGTCCAACAACAAGCCGGGCTTGAGGGGTGATAATGACGCTCGAACAGGCATGCCCCCCGGAATACCAGAGGGCGCAATATGCGTTCAAAGATTCGATGACTCAC
+
AABABFFFFFFFGGGGGGGGGGGHHHHHBHGHFGH5GHHHHHHDGGGGHHHHHHHGGHHHHHHGGGGHGHHHHHHHHHHHHGHHHHHEHGGGGGG:9:GEAG<HHGGGGG;HHHHHHHHHHHGHGGFDHGHHHHH9GGGG:HHHH:HDGHFHFHGHHH<HDGG8GHADGGGGGGGGGGGG9FGEG;FBCGGGFEFFFFFFFFFFFFGGGGGGGGGGGGHFHHGGGGGGHGGFHHGGGHHHGHGHHHGGGF?GEGHHGHHHHHGGGCGGCGHHHHHHGHHHHGGGGGHGHHFGGGHGGGCGGGGGGFFFFFFFBBA>3
@M02197:102:000000000-ALU3V:1:1101:14976:8275 1:N:0:1
ACTGAGCTGCATTCCTCCGCTTATTGATATGCTTAAGTTCAGCGGGTAGTCCTACCTGATTTGAGGCCAGATGTCAAGAATTATACACACAAGTGCGTATGGGGCATAGAAAGCAGACTATTGTCAAAGTCCTGGCCACAAGCGAACTTGTGTCCTAAGCGAAATACTTATTACGCCTAGGGGAACCAGTGCAAAGACTAATCCAGCTCACATTTTTAAGGCGAGTCAACTCATCATTGACAAACGCCCACATCCAACATCCAAGCTTGGATTAACCAAACTTGGAGTTGAGGTTTTCATGACACTCAAACAGGCATACTCTTCGGAATACCAAAGAGTGCAATTTGCGTTCAAAGATTCGATGATTCAC
+
CCCCCFFFFFFFGGGGGGGGGG?HHGHHHHHHHHHHHHHHHHHGGGGGGHHHHHHHHHHHHHHHGHGGHHGHHHHHHHGHHHHHHHGHHGGEHHHGGGFGHHHGGGHHHGHFHFHHHGHHHHHHHHHHGHHHHHEFHHGGEHHGGGGHHGH8HHHGHHGHGFGGHHHHHFHHGHFFGHGHHGHEFHGHHHHHHHHGHHHHFHHGFHGHGGFHHGFHGGGFFGHHHHHHHGFGHGHGHHHHGGGFFFGG4FBHFAFHGHHECHHHGHCFHHHHHHGFHHHHHEHHHHHHHHHGHHHFHGHHGHFEGHGHHHHHGHHHGGHGGGGHHHHHHHGGHHGHHHHHHHHGGGGHGGGGGGGGGGBFFFFFFBBAAA
@M02197:102:000000000-ALU3V:1:1101:22822:8371 1:N:0:1
ACTGAGCTGCATTCCTCCGCTTATTGATATGCTTAAGTTCAGCGGGTATTCCTACCTGATCCGAGGTCAACCTTGTGCCGCCGGAGCGGACTTGTGGGGGTTTAGAGGCCAGAAAGTCCCGTGGGCTCCCGATGCGAGGCGAATGCTACTACGCAAAGGAAGGGCCGCGACGGGTCCGCCACTGGTTTTGGGAGACTACAAGACTGTAGGACTCCAACACCAAACCACGAGGGCTTGAGGGTTGAAACGACGCTCGGACAGGCATGCCTCCCAGAATACTGGAAGGCGCAATGTGCGTTCAAAGATTCGATGATTCAC
+
CCCCCFFFFFFFGGGGGGGGGGDHHGHHHHHGHHGHGHHHHGHGGGGGHHHHHHHHHGHHGGGGFGGHFHHHHHHHHHHFFGGGCEGGGGGGHH<HGGGGGGGHGFFFCGHHHHHHHHGHGGGFGGHHGGGGGGGGDFFGGGGGGGGGGGGGGGGGBFGGFGGGGGFFGFFFDFFGGGHHFGFGFHHFFGHHHHHFHHHHHHGHFHHHHGHHHFHFGFEFFHGFGFGFFHHEHFFHHHGHHFHHGGGGGFGGGGGGHFFHHHFGGGCFHHFHHHHHHHGGBHGGGFDGHFH?GGGHGFFGGGGGGGFFFBFFFCBBA@
@M02197:102:000000000-ALU3V:1:1101:22072:8358 1:N:0:1
ACTGAGCTGCATTCCTCCGCTTATTGATATGCTTAAGTTCAGCGGGTATTCCTACCTGATCCGAGGTCAACCTTGGTGCCGCCGGAGCGGACTTGTGGGGGGTTTAGAGGCAGGACGCCGAGGGATCCCAATGCGAGGCTGATGCTACTGCGCAAAGGAGAGGGCCTTCGGGTCCGCCACTGGTTTTAGGGGCCTGCCGTGGCAGATCCCCAACGCCGGGCCACAGGGGCTCGAGGGTTGAAACGACGCTCGGACAGGCATGCCTCCCAGGATACTGGAAGGCGCCATGTGCGTTCAAAGATTCGATGACTCAC
+
BCCCBFFFFFFFGGGGGGGGGGGHHHGHHHGGHHHHHHHHHHGGGGGGHHHHHHHHGHHHHHHGGGGHGHHHHHHHHGHHGGGGGGGGGGGGGHH<HGGGGGGGGGGGGGGGGGEGGFFF;FFFFFFFFFF:FFFFFFFFFFFFFFFFFFFFFFFFFFFGFFFFFF?FFGFFFFFFFFFHFFGFFFGHFFAEFFFFFGHHHHHGGGGGGHFGGGGGGHFHHFGFHGGGGGFGHHGHHGFHFFFGGEFCGGFHHHGFHHFHFGGGHGGHGGHHHHHHHHGGGGGHHGHGGGGGGCGGGGFFBGFFFFFFFAA3BA
@M02197:102:000000000-ALU3V:1:1101:10161:8071 1:N:0:1
ACTGAGCTGCATTCCTCCGCTTATTGATATGCTTAAGTTCAGCGGGTAGTCCTACCTGATTTGAGGTCAGAGCTAAAGTGTGATATTAGAGTGGAGGTTACGAAAAGCTTATTACGCATTCCACTTAGACATTTGAGGTGAGCCCGAGACCTTGACGGCCGGGCAGGCACCCAAAGCACCTTGCTCGGAAACCCGAGTAGATGAAGTCTATATGACACTCAAACAGGCATGCCCTTCGGAATACCAGAGGGCGCAATGTGCGTTCAAAGATTCGATGACTCAC
+
BBCCBFFFFFFFGGGGGGGGGGGFHGBFHFFHHHBFHGGFFFFGCAFGFGFBGH3GFGHHHHHHGHHGFHFHHHHGGHHFHHFHGHFGHFHHHGHHGHHHHGHGHHGFHHDFHGGGHHGEFGFFHHHEGBGFFHHHGHHHGACHFDGDFGGHHFFHGGGGGHHGHHGGDGHHHHHHGDAFBCGCGGHHGGGGGGHHHDEFHHHHHGFFHHFFHHHHGFGFHHHFGHHCHGGGGGGFFFHHHHGCHGHGGGGDGHHHGCEGFFBGGGGGGGFFFFFBFF3ABAA
@M02197:102:000000000-ALU3V:1:1101:11168:8491 1:N:0:1
ACTGAGCTGCATTCCTCCGCTTATTGATATGCTTAAGTTCAGCGGGTAGTCCTACCTTATTTGAGGCCAGTAGTTAATAATTATAAAAAAAAGCAGAGACCGTTTACGCAGGTTTCAAATGCCTTAGCAACCTGACTGATCTCCAGCTCATACATTTAAGGTAAGATTGACAGGGCATGTCAATCAAACCCAAGGACTCGCATGCGTTTTTGTATGCAAAAACGCAATGGAAGAAGATTAACGACACTCAAAAAGGCATGCTCTTTGGAATACCAAAGAGCGCAAGCTGCGTTCAAAGATTCGATGACTCC
+
CCDCCFFFFFFFGGGGGGGGGGGHHHHHHHHHHGHHHHHHHGHGGGGGGHHHHHHHHHHHHHHHGHGGHHHHHFHHHHHHHHHHHHHGHGGGGGHGHHHBFGGGHHHGGGGGGHHHHHHHHHHHGHHHHFHHHHHHHHHHHGGHHHHHHHHHHHHHHHHHHHHHHHGHHHHHHHHHHHHHHHHFHHFFHGHHHHHEGGGHGGGGGGHHGGGHHGHHGGGGGGGHHHHFHHGHHHHHHFFGFGHGGGGGGHHHHHHGHHFFEGGHHHHHHGHGGHHHHGFG?GHHHGGGGGGGGGGGGGGFFFFFFFBCCCC
@M02197:102:000000000-ALU3V:1:1101:24498:8526 1:N:0:1
ACTGAGCTGCATTCCTCCGCTTATTGATATGCTTAAGTTCAGCGCGTATTCCTACCTGATCTGAGGTCAATAAATGAATAGAGCCAAGAGCACAGAGGCACGAGGCGGGCTTTAGGTGCAGCAACCAAAGCGTGCGACGATCAAGCAACGAGTTGGACGAACCTAGAACGTTGTGTAACCGTGCAGCGGGCCGCACCTATTCAGTTGAGGAGAGCCCTCCGAGCGCCGTGAGACGTCGGTTCGCATGCTCGCAACTGCAACAGGGCCTGCGAGGTTTGATACCAAGCGGTCCTGTCAGAGATTAATGTCACCCAAACAGGCATACCCTCCCGAGTACAAGAGGGCGCAATGTGCGTTCAGAGATATATTGATTCAC
+
AAAABFFFFFFFGGGGGGGGGGCCHHGHHHGGHHHFHHHHFHHGGGGFEHHFGHGHGFFHHHHGHGHHHGHGHHHHHHGHHHHHHHFEFFFHHCB3FFGFHECGGGC?FCCGFGHH><CBGBFGAFF/?00<.>A@DC@-.C.<CCFCC-/CDACC:GD/9-,BF$$;9AA4AA/;09@F;.;95/BA.@0,90@D0#09#,0#7F/;/BB.;A9##9A.9.-9=#9*,/<<<<<2-9A?;#0)#//@>>1D>B1B111B0/////?//?B0/>B2>B211/?/>E/EF0/1@B11BFD2DFDD2@1//EA/01FB1AB21BB///A////1B21111A000000113FA0A11B3BA33EB333331133>1111
@M02197:102:000000000-ALU3V:1:1101:20498:8566 1:N:0:1
ACTGAGCTGCATTCCTCCGCTTATTGATATGCTTAAGTTCAGCGGGTATTCCTACCTGATCCGAGGTCAACATTCAGAAGTTGGGGGTTTAACGGCTTGGCCGCGCCGCGTACCAGTTGCGAGGGTTTTACTACTACGCAATGGAAGCTGCAGCGAGACCGCCACTAGATTTCGGGGCCGGCTTGCCGCAAGGGCTCGCCGATCCCCAACACCAAACCCGAGGGCTTGAGGGTTGAAATGACGCTCGAACAGGCATGCCCGCCAGAATACTGGCGGGCGCAATGTGCGTTCAAAGATTCGATGATTCAC
+
ABBBBFFFFFBFGGGGGGEGGGGHHHHHGHHHHHHHHHHHHHHGGGGGHHHHHHHHHHHHHHHGGGGHHHHHHHHHHHHHHHHHGG95EGH:<GGG;;G7F:EF3CDCC76FCF(:F;F;GFGGG9CEGHBFBFH8FD9FC#FHFFFE.F:FF41.9AEGAAA0;FFGFFFFFGFDFCDEC.C@CEFFFGFEGCC;AA9BFEEGGFF?FFEFFFFFFD?GBHFGB9FHHGHH<FFEGF/EEGDH:GHHGFHHHHHCGGGGHGHGGHHGBGGGGGGGGGHHHHGGGGHGGGGGGGGGGFFFBFFFCCBA@
@M02197:102:000000000-ALU3V:1:1101:22234:8546 1:N:0:1
ACTGAGCTGCATTCCTCCGCTTATTGATATGCTTAAGTTCAGCGGGTATCCCTACCTGATCCGAGGTCAAACGTTGAAAAAAGGCTTCATGGACGCCGACGTAGAAGGGAGAGACGCAAATTGTGCTGCGCTCTACCACCAGTACGTTGGCCGCCAATCGCTTTCAGGCGAGTCCTTTGCAGGACAAACGCCCAACACCAAGCAGTGCTTGAGGGTACAAAATGACGCTCGAACAGGCATGCCCCATGGAATACCAAGGGGCGCAATGTGCGTTCAAAGATTCGATGATTCAC
+
ABCCCFFFFFFFGGGGGGGGGGGHHHHHHHHHHHHHHHHHGHHFCEGGHHHHHHHHHHGHHHHGGGGGHGHHGHHHHHHHFEFGHHHHHHHHHHGGGGGGGGHHGHHEGHGGGGHGGGGGHHHHGHEHHGGGGHFHHHHHHHHHHGHHHHHHHGGHGHHHHHHHGGGGGHHGHGGGGGHHGHHHGGGGGHGHHGHGGGHHHHFGHHHGGHHHHHHHHHGHHHGFEGGFFGHHFHHHHHHGGGHGFGHHGHFFHHHHHGGGEFHHHHGGEGHFGFGGFGGGGFFFFFFFABBBB
@M02197:102:000000000-ALU3V:1:1101:9616:8745 1:N:0:1
ACTGAGCTGCATTCCTCCGCTTATTGATATGCTTAAGTTCAGCGGGTATTCCTACCTGATCCGAGGTCAACCTTGATAAAATAGAGGTTTTGACGGCTGCGGGCCACCGGTGCTCCCGACGTACGAATTTCTTCTTAACACGCCGGGGGTCGGGTTCCACGCCGATTCGTTCCGGGGGGGCCGGCCGCGGGGGGCCGGCGACTCCCAATACCAAGCGGTGCTTGATTGGTGAAATGACGCTCGAACAGGCATGCCCCCCGGAATACCAGGGGGCGCAATGTGCGTTCAAAGATTCGATGATTCAC
+
CCCCCFFFFFFFGGGGGGGGCGCHHHGGHHHHHHGHHHFHHCHGGGGGHHHHHHHHGGHHHHHGGGGHHHHHHHHHHHHH;F;GHHHGHH:HGHGGG7GGGGGGG;GHGGGGGHFHGGGGGD8HGGEHHHHHHGHHHGHHHGGGGGGGGGGGGGGGGGGGFFFFEFFFFFFFFFFFDFFFFFFFFFFFFFDGFFFFFGFFDFGGFGFBGFGGGGGGHHHHGGHHHHFHHHHHHHGGGGFFFFFHHEHHGHHGCGGGGCHHGHHHHHGGGGGGGGFHHGGGGGFGGGGGGGGGGFFFFBFFBBBBB
@M02197:102:000000000-ALU3V:1:1101:18682:8879 1:N:0:1
ACTGAGCTGCATTCCTCCGCTTATTGATATGCTTAAGTTCAGCGGGTATCCCTACCTGATCCGAGGTCAAGAGTGTAAAAATGTACTTTTGGACGTCGTCGTTCTGAGTGCAAAGCGCGAGATGTACTGCGCTCCGAAATCAATACGCCGGCTGCCAATTGTTTTGAGGCGAGTCTACGCGCAGAGGCGAGACAAACACCCAACACCAAGCAAGGCTTGAAGGTACAAATGACGCTCGAACAGGCATGCCCCATGGAATACCAAGGGGCGCAATGTGCGTTCAAAGATTCGATGACTCAC
+
BCBCCFFFFFFFGGGGGGGGGGGHHHFHHHHHHHHHHHHHHHHGGGGGHHHHHHHHHHHHHGHGGGGHHHHGHFGHHHHHHGHHHHGHHHGGHHGGGGGGGGGHGHHHHHHHHHHHGGGGGGGHHGHGHHGGGGHHHGHHHHGHHHHGGHGGHHHHHHHHHHHHHHGGHGHHHGGGGGGGHGHGGGGHHHHHFHFFFFGHFGHGHGHHHHHHHGHHHFHHHHHHHHHHHGFFFFHHGHHHHHHHGHGGGHHHHHGHHHHHFHHHGGGGGHGHGGGGGGGGGGGGGGGGFFFFFFFBAA3B
@M02197:102:000000000-ALU3V:1:1101:20066:8969 1:N:0:1
ACTGAGCTGCATTCCTCCGCTTATTGATATGCTTAAGTTCAGCGGGTATTCCTACCTGATCCGAGGTCAACCTTGTAAAAATTGGGTTATGGACCGTGCCGGGAGACCTTTCAACTCGTTGCGTGCTTAGAAAAGCTCGTTGCACCGAGAGTCCCACGGACGCCGTCATTACTTTTGGGACCGGTCGGGGGTGAACCCGGACCTGGAGTCCAACAACAAGCCAGGCTTGAGAGGTGATAATGACGCTCGAACAGGCATGCCCTTCGGAATACCAAAGGGCGCAATGTGCGTTCAAAGATTCGATGATTCAC
+
BCCCCFFFFFFFGGGGGGGGGGGHHHHHHHGHHHGHHHHHHHHGGGGGHHHHGHHHHHGHHHHGGGFHHHHHHHHFHHHHHHHHHHGGHHHG:HHGGHGGGGGGGGGGHHHHHHHHHGHGHFGGGGGHHHHHFFHHHHGGGHGHHHCCCGFHHHHGHGGFGGGGGGGGFGGGGGFFFCGGGGGGGGCFGFHFGAFFFFFGGGFFHHHGFFFFFFF0EE5FAEDFFFFHH9FHHHHHHHFHGGFE/EA/HHHGHHHEFGFGGGGGHFHFG1BHGHHGE??CCFHHEE0E1EBGDABFE1BFFFFBFD1>1AA
@M02197:102:000000000-ALU3V:1:1101:12380:9018 1:N:0:1
ACTGAGCTGCATTCCTCCGCTTATTGATATGCTTAAGTTCAGCGGGTATCCCTACCTGATCCGAGGTCAAGAGTGTAAAAAGTACTTTTGGACGTCGTCGTTATGAGTGCAAAGCGCGAGATGTACTGCGCTCCGAAATCAATACGCCGGCTGCCAATTGTTTTAAGGCGAGTCTACGCGCGAGGCGAGACAAACACCCAACACCAAGCAGAGCTTGAAGGTACAAATGACGCTCGAACAGGCATGCCCCATGGAATACCAAGGGGCGCAATGTGCGTTCAAAGATTCGATGATTCAC
+
CCCBCFFFFFFFGGGGGGGGGGGHHHCHHHFHHHHHHHHHHHHGGGG?GFHHHHHHHHHHHHHGGGGHGHHHHHHHHHHFHGHGHHHHHHGHHGGGGEGGGGFHHHHGHHHHHGHGGGGGGGHHHHGHHGGGGGGGGGHHHHHHHGDGGGGHHGHHGFHHHHHHHHGHGHHHGGGGGGGGGGGGGHHHHHHHGGGGGFGGHGGFHHHHHHHHGFGFHHGHHHHHHHHGGGGGHGGHHHHGHHHHGGGHHHHFHHHHFHGHHHGGGGGFHHHGGEGHFGGGFGGGGGFFFFFFFBBBBB
@M02197:102:000000000-ALU3V:1:1101:20739:9069 1:N:0:1
ACTGAGCTGCATTCCTCCGCTTATTGATATGCTTAAGTTCAGCGGGTATTCCTACCTGATCCGAGGTCAACCTTGTAAAAATTGGGTTATGGACCGTGCCGGGAGACCTTTCAACTCGTTGCGTGCTTAGAAAAGCTCGTTGCACCGAGAGTCCCACGGACGCCGTCATTACTTTTGGGACCGGTCGGGGGTGAACCCGGACCTGGAGTCCAACAACAAGCCAGGCTTGAGAGGTGATAATGACGCTCGAACAGGCATGCCCTTCGGAATACCAAAGGGCGCAATGTGCGTTCAAAGATTCGATGACTCAC
+
ABCCCFFFFFFFGGGGGGGGGGGHHHHHHHHHHHHHGHHHHHHGGGGGHHHHHHHHHHHHHHHGGGGHHHHHHHHHHHHHGHHHHHGGHHHDGHGGGHGHGGGGGGGGHHHHHHHHHGHGHGGGGGGHHHHHHHHGHHGCGGGHHHGGGGHHHHHHHGGGGCEGHHHGGGGGGGHGHGGGGGGGFGGGHHHHHGGGGGHGGGFHHHHHHHGFFHGHGHHHGHHFHHGHHHHHHHGGHHHHGGGGGGHGHGHHEHHGHGGGGGGGHHHGHGHGHHHGGGGGHHHHGGGGHGFGGGGGGGGFFFFFFFBBBAA
@M02197:102:000000000-ALU3V:1:1101:20945:9090 1:N:0:1
ACTGAGCTGCATTCCTCCGCTTATTGATATGCTTAAGTTCAGCGGGTAGTCCTACCTGATTTGAGGCCAGATGTCAAGAAGTTACACACAAGTGTGTAGGGTATAGAAAGCAGACTATTGTCAAGTCCTGGCCACAAGCGAGCTTGTGTCCTAAGCGAAATACTTATTACGCCTAGGGGAACCAGTCAAAGACTAATCCAGCTTACATTTTTAAGGCGAGTCAACTTGGCATTGACAAACGCCCACATCCAACATCCAAGCTCGGATTAACCAAACGGGGAGTTGAGGTTTTCATGACACTCAAACAGGCATACTCTTCGGAATACCAAAGAGTGCAATTTGCGTTCAAAGATTCGATGATTCAC
+
>ABBBFFBFFBFGGGGGGGGGGGHHHHHHHHHHHHHHHHHHHGGGGGGEHHHHHHGHHGHHHHHGHEFHHFFHHHHFHHEBHGFHFHHG1FGBGBFG4GHGEBGFHHGHHHGHHHGHHHGGHGHHFFHFFFGAFFHEGHGFGCFGC0BGHHHGHHGG0<CGBHHGGHHGHEGGHGGFHHFHEEGHHGGHHHHFHBFFGBGFCGHHHFFHFHHHECFFHGGFDGHGGEFEGHHHHGCFBEE7AFAF9D1FBGFB11ECFEEEEE222DF?EEAEF/>//HFHEHHHHCGHBEBFGE21BDFFFGFFDFGBFFF1HECGGGFGA2GHHHHFHFGDBBGDFA0GEC1F3G3GGGGGFFBFFDB1A11>
@M02197:102:000000000-ALU3V:1:1101:23515:9123 1:N:0:1
ACTGAGCTGCATTCCTCCGCTTATTGATATGCTTAAGTTCAGCGGGTATCCCTACCTGATCCGAGGTCAAACGTGAAAAATAGGCTTACTGGACGCTCGGCGTGAGATGGAGGCTGCAGTTGTGCTGCGTTCCCCAGAATCATTCCGGCTGCCAATCACTTTAAGGCGAGTCCACGCGCGGAGGCGGGACAAACACCCAACACCAAGCAGAGCTTGAGGGTACAAATGACGCTCGAACAGGCATGCCCCATGGAATACCAAGGGGCGCAATGTGCGTTCAAAGATTCGATGATTCAC
+
BCCCCBFFFFFFGGGGGGGGGGGHHGHHHHHHHHHHHHHHHHHGGGGGHHHHHHHHHHHHHHHGGGGHHHHHGHHHGHHHHHHHHHH:HHHHHHGGGGGGGGGGGGGGHGHHGGHHGHHHHHHGHHHHGDGGHHHHHHHHHHHHHHHGGHHGHHHHHHHHHHHGGGGHHHGHHHHGGGGHGGGGGHHHHHHGGGFGHHGHGHGHHHHFHHGFHHHHHHHHHFHHHHGGGGGHHGHHHHHHGEHGGGHGHHHHGHHHHHHHHGGGGGHHHHEEGGHGGGGGGGGGGFFFFFFFCCCCC
@M02197:102:000000000-ALU3V:1:1101:23003:9124 1:N:0:1
ACTGAGCTGCATTCCTCCGCTTATTGATATGCTTAAGTTCAGCGGGTATTCCTACCTGATCCGAGGTCAACCTTGGTAAAAGTTGTCGCCGAAGCGACCAAGACCGGGTCTGGAGTGCTAGCCTAGTACGTGCCCGAAAGCTCAGTGTACAAGAGTCCTCGCAGACGCCGTCATTATCTTTGAGACGGGTGGTGCCTAAACGGCCCCGCCGACGTCCAACAACAAGCCGGGCTTGAGGGGTGATAATGACGCTCGAACAGGCATGCCCCCCGGAATACCAGAGGGCGCAATATGCGTTCAAAGATTCGATGACTCAC
+
CCCCCFFFFFFFGGGGGGGGGGGHHHHHHFHHHHHHHHHHHHHGGGGGHHHHHHHHGHHHHHHGGGGHHHHHHHHHFHGHGHGGHHHGHGGG;GGG:GGG<H+HHGGGGG<HH<H<<H0<HH:HHHH:;GHHHHH9GFGGHH:1CGHHHHHHH:9GHHHHG:GGGH:CGGFGGFG:G9FGGGE,9GGBDGG;/AFFFFF:FD8FFFGFFFGFGGGEGGGHGEGGGGGGHGHHFFGGGFHHHGHHHHGDA@CFHGHGHHGHHHHGGGGCEGHHHHGHHHHHHGFEGGGDDF?GGGHGGGGGGGGGGFFFFFFFBAAAA
@M02197:102:000000000-ALU3V:1:1101:22744:9140 1:N:0:1
ACTGAGCTGCATTCCTCCGCTTATTGATATGCTTAAGTTCAGCGGGTATTCCTACCTGATCCGAGGTCAACCTTGTAAAAATTGGGTTATGGACCGTGCCGGGAGACCTTTCAACTCGTTGCGTGCTTAGAAAAGCTCGTTGCACCGAGAGTCCCACGGACGCCGTCATTACTTTTGGGACCGGTCGGGGGTGAACCCGGACCTGGAGTCCAACAACAAGCCAGGCTTGAGAGGTGATAATGACGCTCGAACAGGCATGCCCTTCGGAATACCAAAGGGCGCAATGTGCGTTCAAAGATTCGATGACTCAC
+
BCCCCFFFFFFFGGFGGGGGGGGHHHHHHHHHHHHHHHHHHGHGGGGGHHHHHHHHHHGHHHHGGGEHHHHHHHHHHGFHHHHHHHGGHHFEGHHGGHGHGGGGGGGGHHHHHFHHHGHGHGGGGGGHGGHHFHHHGHGGGHGHHHGFGGGHHHHGHGGGGDGGHGHGGGGGGGGGHGGGGGGGGGGGHHHFGFFGGGHHHFHHHHHHGHHFFHHHGGHHHHHGHFFHHHHHGHHHHHGHGGGGGHEEHHHHGHHHHGGGGGGGHHHHHFEGHGHGF?CGHHHGGGGGHFCGGGGGGGGFFFFFFFBAAA?
@M02197:102:000000000-ALU3V:1:1101:23064:9213 1:N:0:1
ACTGAGCTGCATTCCTCCGCTTATTGATATGCTTAAGTTCAGCGGGTATTCCTACCTGATCCGAGGTCAACCTGAAAAAATAGTTTTTGAGGAGGCCGGGTCCCCGGGACCTTGCAACTCGACGCGTGCTCCGGAAAGCTCAGTGCGAAGAGGGTCCCATGGACGCCGTCATTGTCTTTAAGACCAGTTGGTCGCGGACGATCCAACGCGGTCCAACACCAAACCCGGAGGTTTGAGGGAGGATAATGACGCTCGAACAGGCATGCCCACCGGAATACCAGTGGGCGCAATGTGCGTTCAAAGATTCGATGATTCAC
+
CDDDDFFFFFFFGGGGGGGGGGGHHHHHHHHHHHFFHHHHHHHGGGFGHHHHHHHHHHHHHHHGGGGHGHHHHHHHHHHGHBFGHHHGGGGHFDGGGGDEGEHHHGFGGGG9HGHHHHHHGGGGGGGGGGHHGGGGGGHHHGHGHHGGGGGHGGGHHHFGGGEGGGGHGHHHHHHHGHHHHGHHHFFFFFFDFGGGHHGHFFGGGFFFFFHHHFFGFHGGGFEGGGHGHFFAFHHHGGHFHFHGHHGFE0GFGCFFHGHHHHHHGGGEE2HGHHHGDFGHGGGEE?GHHHGGGEGGGGGGGGGGGFFFFFFFBABBB
@M02197:102:000000000-ALU3V:1:1101:12969:9226 1:N:0:1
ACTGAGCTGCATTCCTCCGCTTATTGATATGCTTAAGTTCAGCGGGTATCCCTACCTGATCCGAGGTCAACCTTGTAAAAATATGGGGTTGAGGCCGGGCTGAAGGACCTTGCAACTCGGTACGTGCTTTGGAAAAGCTCATTGTACCGAGGGTCCAACAGACGCCGTCATTGTCTTTGGGACCGGTGTCCGCACCAGGGCGGCACCAGAGTCCAACACCAAGCCGGGCTTGAGGGTTGATAATGACGCTCGAACAGGCATGCCCACCGGAATACCAGTGGGCGCAATGTGCGTTCAAAGATTCGATGACTCAC
+
AAABBFFFFFFFGGGGGGGGGGGHHCGFGHBGHHHHHHHHHHHGGGGGHHHHHHGHHHHHHHHGGGGHHHHHHHHHHHHBFHHGHGHGGGGGHHGGGGGGGGHHGHHGHHHHHFHHHHGGGHGGFHH9HHHHHGGHHHHGHHHHHHHHGGGGGGHHHHHGHHHGGGGCGHGHGHHGFGHHCFFGGGCDFGGFFGCGGGGGFHHHGFFFHHGFFFFFFFFFGGGGGHGHHFHGHGHGFFFBHFHFGEEE2EEHEHHFHHHHFEE?EGGHHHHHGHHHHGGGGGGHGHHGGGGGGGFGGGGGGGFFFFFFFAAA>3
@M02197:102:000000000-ALU3V:1:1101:13029:9163 1:N:0:1
ACTGAGCTGCATTCCTCCGCTTATTGATATGCTTAAGTTCAGCGGGTATTCCTACCCGATCCGAGGTCAACTTTGATTAAGGGTTTAACGGCGTGGCCGCCCCGTCTCGCCAGCGAAATTTGCACAACGCTTGAGAGATCGGAGTCGTCCAGCCGGCGAAATCGGGGCGCGGGGGAGTCCCGACGCCCAATACCAAGCCAGGCTTGAGGGGTGTTAATGACGCTCGAACAGGCATGCCCTTCGGAATACCAAAGGGCGCAATGTGCGTTCAAAGATTCGATGATTCA
+
BCCCCFFFFFFFGGGGGGGGGGGGHHHHHHHHHHHHHHHHHHHGFGGGHHHHHHHHHGGGGGHFGGEHFHHHHHHHHHHHHHHHHGHHHGGGGGGGGHGFGGGGGGHGFFGFFFFFFGGHGHGHHHHGGGGFFFGGGDDHFGDGDGGCGGGHHGGGHHGGGGGGGGGGGGGGGHGHGGFGGGGGHHGHGEFFGGHHGHHHGHHHGGGGGGHHHHHHHGGGGGGHGHHHHHHHHHGGGGGGGHHHHHHDGHHHGGGGGHFHG?GGGGGGFGGGGGGFFFFFFFCCBCC
@M02197:102:000000000-ALU3V:1:1101:25017:9252 1:N:0:1
ACTGAGCTGCATTCCTCCGCTTATTGATATGCTTAAGTTCAGCGGGTATCCCTACCTGATCCGAGGTCAACCTTGTATAAATTGGGTTATGGACCGTGCCGGGGGACCTTTCAACTCGTTGCGTGCTTAGAAAAGCTCGTTGCACCGAGAGTCCCACGGACGCCGTCATTACTTTTGGGACCGGTCGGGGGTGAACCCGGACCTGGAGTCCAACAACAAGCCAGGCTTGAGAGGTGATAATGACGCTCGAACAGGCATGCCCTTCGGAATACCAAAGGGCGCAATGTGCGTTCAAAGATTCGATGACTCAC
+
CCCBBFFFFFFFGGGGGGGGGGGGHHHHHHHHHHGHGGGHHHHGGGGGHHGHHHGHGGHHHHHGGGGHHHHHHHHHFFHHGHGHGH7GHHG;FGHGGHGHGGFGGGGFHHHHHHHHGFHEFGGFFGGHGHHGHGGFHHGGGHGBHHGGFFGGFGHHHGGGDBADGGHHGG8GHHHGFGGGEFFFFFFCGHHEFFFFFGFEHBHGHGHHHHHGHGHHGFGHFHHFHFFGHHHHHH;HFHHHGGGFEBG?HHFHGHGHHGGGGGGGHHHHHHGFHGHCGGGGHHHGACGEAGGGGGGGGGGFFFFFFFBABAA
@M02197:102:000000000-ALU3V:1:1101:19492:9382 1:N:0:1
ACTGAGCTGCATTCCTCCGCTTATTGATATGCTTAAGTTCAGCGGGTATTCCTACCTGATCCGAGGTCAACCTTGAAAAATAATAAAAGGTGACCGGGTCTAGAGTCCCTTAACTCGAGTACGTGCTGGTTAAAGCTCAATGTACCGAGGGTCCTCTAGACGCCGTCATTGTCTTTGGGACGGGTGATGACCAAACACCACCGGACGTCCAACACCAAGCCAGGCTTGAGGGGTGATAATGACGCTCGAACAGGCATGCCCGCCAGAATGCTGGCGGGCGCAATGTGCGTTCAAAGATTCGATGACTCAC
+
CCCCCFFFFFFFCFGGGGGGGGGHHHHHHHHHHHHHHHHHHHHGGCGGHHHHHHHGHGGHHHGFCGGHHHHHHHHHHGHHHFHHFHGHHGHH<HH@FBFEGHHHHHHHHHHHFHHHGHGHHHGHHHGHGHHHGHHHHHHHHHHHHGGDFFGGHGHHHHFHHFGGGGEGHHHHHHHHGGGGHHHGGGHGFFGGGEHGGGGGGFGCBCFFFFFFFEGGFHHEEFGFFFGGGGHHHFFGHGGFFGFEFGEFFGHHHHHHGGGGGGGGGHHHHGGGFE2GGGFHGHGGGGGHGGGGGGGGGGFFFFFFFBAAAA
@M02197:102:000000000-ALU3V:1:1101:23990:9481 1:N:0:1
ACTGAGCTGCATTCCTCCGCTTATTGATATGCTTAAGTTCAGCGGGTATCCCTACCTGATCCGAGGTCAAGAGTGTAAAAATGTACTTTTGGACGTCGTCGTTCTGAGTGCAAAGCGCGAGATGTACTGCGCTCCGAAATCAATACGCCGGCTGCCAATTGTTTTGAGGCGAGTCTACGCGCAGAGGCGAGACAAACACCCAACACCAAGCAAGGCTTGAAGGTACAAATGACGCTCGAACAGGCATGCCCCATGGAATACCAAGGGGCGCAATGTGCGTTCAAAGATTCGATGATTCAC
+
CCDDDFFFFFFFGGGGGGGGGGGHHHHHHHHHHHHHHHHHHHHGGGGGHHHHHHHHHHHHHHHGGFGHHHHGHFGHHHHHHHHHHHHHHHHGHHGGGGGGGGGHGHHHHHHHHHHHGGGGGGGHHHHHHGGGGGHHHGHHHHHHHHHGGGGGHGHHHHHHHHHHHHGGHGHHHGGGGGGGHHGGGGGHHGHHHHGGFFGHHGHGHGHGHHHHHGHHHHHHHHHHGHHHHGGGGGHHGHHHHGHHHHGGGHHHHGHHGHGHHGHHGGGGGHHHHGCGGHGGGGGGGGGGFFFFFFFBBAAA
@M02197:102:000000000-ALU3V:1:1101:10239:9549 1:N:0:1
ACTGAGCTGCATTCCTCCGCTTATTGATATGCTTAAGTTCAGCGGGTATCCCTACCTGATCCGAGGTCAACCTTAGAAATGGGGTTGTTTTACGGCGTAGCCTCCCGAACACCCTTTAGCGAATAGTTTCCACAACGCTTAGGGGACAGAAGACCCAGCCGGTCGATTTGAGGCACGCGGCGGACCGCGATGCCCAATACCAAGCGAGGCTTGAGTGGTGAAATGACGCTCGAACAGGCATGCCCCCCGGAATACCAGGGGGCGCAATGTGCGTTCAAAGATTCGATGATTCAC
+
CCCCCFFFFFFFGGGGGGGGGGGHHHHFHHGHHHHHHHHHGHHGGGFGHHHHHHHHHHHHGHHGGGGHEHHHHHHHFHHHHGHCGGCFHH<HHEGGGGGGGHHHHGGGGGGHGGHHHHHHGGFDGHHHHGHFHFHGGGGGGHHHGGGFGGGHHHGHHHHGGGFGFGGGGGGFFGGFFCD?CGGGFFFGGGGFFFFFFFHFFGGGGHFCEHHHGFHGHHGHHHHDFFFFF?GHHHGHHHHHGFBGFFGFHHHGDBGGGGGGGGGFGCHGGEFHGGGGGGGGGGFFFFFFFAA3AA
@M02197:102:000000000-ALU3V:1:1101:22113:9563 1:N:0:1
ACTGAGCTGCATTCCTCCGCTTATTGATATGCTTAAGTTCAGCGGGTATCCCTACCTGATCCGAGGTCAAGAGTGTAAAAATGTACTTTTGGACGTCGTCGTTCTGAGTGCAAAGCGCGAGATGTACTGCGCTCCGAAATCAATACGCCGGCTGCCAATTGTTTTGAGGCGAGTCTACACGCAAAGGCGAGACAAACACCCAACACCAAGCAGAGCTTGAAGGTACAAATGACGCTCGAACAGGCATGCCCCATGGAATACCAAGGGGCGCAATGTGCGTTCAAAGATTCGATGACTCAC
+
CCCCCBFFFFFFGGGGGGGGGGGHHHHHGHHHHHHFHHHHHHHGGGEGGHHGHHHHHGHHHHHGGGGHHHHHH5FGFHGHGHHHHHHHHHHGHHGGGGGGGGGHGHHHFHHGHHGHGGGFGGGHGFHHHHFGGGHHGFGHHHHHHHHGGHGGHGGHHHHHHHHHHHGGHGHHHHHHGGGGHHGGGGGGHHHHHGGGGFFFHGHFGGHHHFHHHHHHHFHHHHGHFFHHHFGGCGHFFHGHHHHGFHGGGHGGHHHHHHGHGFHGGGGGGHGGGGGEECFBGBGGGGGGFFFFFFFAABBA
@M02197:102:000000000-ALU3V:1:1101:20773:9589 1:N:0:1
ACTGAGCTGCATTCCTCCGCTTATTGATATGCTTAAGTTCAGCGGGTATTCCTACCTGATCCGAGGTCAACCTTGTAAAAATTGGGTTATGGACCGTGCCGGGAGACCTTTCAACTCGTTGCGTGCTTAGAAAAGCTCGTTGCACCGAGAGTCCCACGGACGCCGTCATTACTTTTGGGACCGGTCGGGGGTGAACCCGGACCTGGAGTCCAACAACAAGCCAGGCTTGAGAGGTGATAATGACGCTCGAACAGGCATGCCCTTCGGAATACCAAAGGGCGCAATGTGCGTTCAAAGATTCGATGATTCAC
+
ABCBAFFFFFFFGGGGGGGGGGGHHHHHHHHHHHHHHHHHHHHGGGGGHHHHHHHHHHHHHHHGGGGHHHHHGHHHHHHHGHHHHHBFHHHHHHHGGHGHGGGGGGGGHHHHHHHHHGHGHGGGGGGHGHHHHHHHHHGGGHGHHHGGFFGHHHHHHGGGGECGGGGGGGGGGGHGHGEGGGGGGGGFFHHFHGGGGGHHHFFHHHHHFFFFGHFFGGHGHHHGFFGHHHFHHHFGFFHHFGFFFEGABGHHHGHHHGGGGGGGHEHFGEAHGHHGGGCGHHHFGGEDGCGGGGGGEFBFFFFFFFBBA?B
@M02197:102:000000000-ALU3V:1:1101:16393:9595 1:N:0:1
ACTGAGCTGCATTCCTCCGTTATTGATATGCTTAAGTTCAGCGGGTATTCCTACCTGATCCGAGGTCAACCTTGGTAAAAGTTGTCGCCGAAGCGACCAAGACCGGGTCTGGAGTGCTAGCCTAGTACGTGCCCGAAAGCTCAGTGTACAGGAGTCCTCGCGGACGCCGTCATTATCTTTGAGACGGGTGGTGCTTAAACGTCCCCGCCGACGTCCAACAACAAGCCGGGCTTGAGGGGTGATAATGACGCTCGAACAGGCATGCCCCCCGGAATACCAGAGGGCGCAATATGCGTTCAAAGATTCGATGACTCAC
+
CCCCCFFFFFFFGGGGGGGGG2AGFDFDDGGFHFFGDGHHHGGGGAEGFHHGHHHHFHHGHGEEFEHGF3G3GGHHDGHHHBFHHFEGF@?8@EEFG8GGF;GG?E0FG:G8<HG<G52GH<<9C2:HDF0FGHD@<3D08C9G<GHHH:1F7E<FF<HGC#??G-@:@E8BFGF:8GGGGGG;9DD=-EB:9:#BB906.#@ADGGGG@FFFGFGEFGEGGGGGGGHGHFGHDGGFHG0HFEHHGGGGGHHDHHHHHHHHHGGFGGGGHGHHHFHHFGHGGGEDHHFG2GGGHGGGGGGGGGGFFFFFFFBCCBB
@M02197:102:000000000-ALU3V:1:1101:4461:9597 1:N:0:1
ACTGAGCTGCATTCCTCCGCTTATTGATATGCTTAAGTTCAGCGGGTATTCCTACCTGATCCGAGGTCAACCTTGTAAAAATTGGGTTATGGACCGTGCCGGGGGACCTTTCAACTCGTTGCGTGCTTAGAAAAGCTCGTTGCACCGAGAGTCCCAGGGACGCCGTCATTACTTTTGGGACCGGTCTGGGGTGAACCCGGACCTGGAGTCCAACAACAAGCCAGGCTTGAGAGGTGATAATGACGCTCGAACAGGCATGCCCTTCGGAAGACCAAAGGGCGCAATGTACGTTCAAAGATTCGATGACTCAC
+
3AAAAFFFFFFFFGGGB4EEEEGFFGBGBHGGEDA5AGGD5FDAC?2A3FGHFEBGHH3FD5FEAEGFCHHCFHF5FDF@31BF3?5??GFA@CB/E1EEEGEEC?CGHHHHGHBFFDHE@ADA<A,GHH1>GC09<1B>BFADGHCGGGCHH:;;#-CC--<9@BDEGFE0F;FFFC9CFFB/<9#/C<DBHFB9?@EE<9B4FEBGFFGFB0AHEBEFFGFFEFF$CBD10EHGBFFFFFFE3://2F11DA10GA//E?EE/A2AD10A1F00A00ABHEFEAB1A113B3AEA1EFFBDD@1A@AAA
@M02197:102:000000000-ALU3V:1:1101:10226:9536 1:N:0:1
ACTGAGCTGCATTCCTCCGCTTATTGATATGCTTAAGTTCAGCGGGTATCCCTACCTGATCCGAGGTCAACCTTAGAAATGGGGTTGTTTTACGGCGTAGCCTCCCGAACACCCTTTAGCGAATAGTTTCCACAACGCTTAGGGGACAGAAGACCCAGCCGGTCGATTTGAGGCACGCGGCGGACCGCGATGCCCAATACCAAGCGAGGCTTGAGTGGTGAAATGACGCTCGAACAGGCATGCCCCCCGGAATACCAGGGGGCGCAATGTGCGTTCAAAGATTCGATGATTCAC
+
BBBBBFFFFFFFGGGGGGGGGGGHCFBFDFHGHHFHHHHHGFHGGGFEHHHHHGHHHGGHHHHGGGGGHFHFFHHHHHGHHHGGGGGGHHGGHGGFGCEFFGHHHGGGGGGHGGHHHHHGGGFGFHHHGHHHHHHGGGGGGHGEFGGGGHHHHGHHHGHGGFFDFGFFFFFEGEEFFGFGGGGGFGGFGGGGFFGCAFFGGGGFFFHGHHFFGHHHHGHHHHFGFFGGHHGHHHGHHHHHFFFFEEGHFGBGGHHGGGGGDGGCHHHEAEACEBGEFGGGGGFFFBFDDA33AA
@M02197:102:000000000-ALU3V:1:1101:8325:9688 1:N:0:1
ACTGAGCTGCATTCCTCCGCTTATTGATATGCTTAAGTTCAGCGGGTATCCCTACCTGATCCGAGGTCAAGCGTTAAAAATGACTTGATGGATGCTAGTATTCTAGGCTAGAATCGCAAATTGTGCTGCGCTTCAATACCAAAACACTGGCTGCCAATTGTTTTAAGGCGAGTCCAAACACGAGGGAGTGGACAAACACCCAACACCAAGCTTAGCTTGAGAGTACAAATGACGCTCGAACAGGCATGCCCCATGGAATACCAAGGGGCGCAATGTGCGTTCAAAGATTCGATGATTCAC
+
AAABBFFFFFFFGGGGGGGGGGGHHHHHHHHHHHHHHHHHHGHGGGGGHHHHHHHHGGHHHHHGGGGHHHHHGGGGGHHHHHFEHHHHHEFBFGHHFHGGHHHGFBFHHCGHHHHHGHHGHHHHGHHHHGGHGHHHHHHHHFGGHFHHGFHHGGFHHHHHGGHHHDFCGGCFGHGHHGHHGGHHHHHHFFHHFF/CEFGGHGFDGGHHGHGFHHHHHHHHHGGGFFHHHGEF?GGGGHHGHHGHHGGGEEEHFFHHHHGHHHHHGGEEGHHHGGGEEFGGGFGGGGGGCFFFFFFBBBBB
@M02197:102:000000000-ALU3V:1:1101:13943:9669 1:N:0:1
ACTGAGCTGCATTCCTCCGCTTATTGATATGCTTAAGTTCAGCGGGTATTCCTACCTGATCCGAGGTCAACCTTGTAAAAATTGGGTTATGGACCGTGCCGGGAGACCTTTCAACTCGTTGCGTGCTTAGAAAAGCTCGTTGCACCGAGAGTCCCACGGACGCCGTCATTACTTTTGGGACCGGTCGGGGGTGAACCCGGACCTGGAGTCCAACAACAAGCCAGGCTTGAGAGGTGATAATGACGCTCGAACAGGCATGCCCTTCGGAATACCAAAGGGCGCAATGTGCGTTCAAAGATTCGATGACTCAC
+
AAA334CFFFFFGGGGFGGGGGGHHHDGHHHHHCGFHHHGHHHGGGGEHHHBHHHHHHHHHHHGGGGHH3GHGHEHFD553FB33GGEE29@FGAEEHDHGGGEE?EEFHH3BF4BGGHGGG90CEFFFH9D9GFCGFAACFGHHHCFCCGGFFF:<CDC@@AFCD7HGFHGCBFFF-/@:EB>;AB;?>HFCEDFEDGBG3FGFHHHFFHGHHGHEHGEAG@FFGFBHHHFB:8FGHGHGGFE?2EE5HGGEHHHHGGFAEA23HHHHFHHHHHGGGGGHEGF2EGGHGGG5DGGGGGFFFFFFF?A>3A
@M02197:102:000000000-ALU3V:1:1101:24028:9741 1:N:0:1
ACTGAGCTGCATTCCTCCGCTTATTGATATGCTTAAGTTCAGCGGGTATTCCTACCTGATCCGAGGTCAACCTTGTAAAAATTGGGTTATGGACCGTGCCGGGGGACCTTTCAACTCGTTGCGTGCTTAGAAAAGCTCGTTGCACCGAGAGTCCCACGGACGCCGTCATTACTTTTGGGACCGGTCGGGGGTGAACCCGGACCTGGAGTCCAACAACAAGCCAGGCTTGAGAGGTGATAATGACGCTCGAACAGGCATGCCCCCCGGAATACCAGAGGGCGCAATATGCGTTCAAAGATTCGATGACTCAC
+
BBBBBFFFFFFFGGGGGGGGGGDHHH5GDGFHHHHHHHHHHHHGGGGGHHHHHHHHHGHHHHHGGGGHHHHHHHHHHHHHHHHGHGGGHHGCDHHGGHGHCGGGGGGGHHHHHHHHHGCFHGGGGGGHHHHHHHGHHHGGGHGHHHGFFFGHHHHHHCGGGADGGGGGGGGGGGGGGGGGFFFFFGGGGGGFFFGGGGGGGGBHHHHHHHHGGGFFGGHHHHHGHGHHHHHHHHHHGHHHGGGGGGHGHHHFHHGGHGGGGGCGHHHHGF1HHHHGGGGGGBHHGECGHGGGGGGGGG1FFFFFFFA>1A?
@M02197:102:000000000-ALU3V:1:1101:15666:9754 1:N:0:1
ACTGAGCTGCATTCCTCCGCTTATTGATATGCTTAAGTTCAGCGGGTATTCCTACCTGATCCGAGGTCAACCTTGTATAAATTGGGTTATGGACCGTGCCGGGGGACCTTTCAACTCGTTGCGTGCTTAGAAAAGCTCGTTGCACCGAGAGTCCCACGGACGCCGTCATTACTTTTGGGACCGGTCGGGGGTGAACCCGGACCTGGAGTACAACAACAAGCCAGGCTTGAGAGGTGATAATGACGCTCGAACAGGCATGCCCTTCGGAATACCAAAGGGCGCAATGTGCGTTCAAAGATTCGATGACTCAC
+
3AAA3CFFFFFFGGGGGGGGGGGHGHHHHHGGHHGGHFHHGHGGGGGGHHHFHHHHHGHGBHHGCGEHHHHHHHHHHHHFEHH5FFFFHGG36FGGGHGHG?7C?ACA5GHF?BGHHGGGHG?DGGGHHHGGG??FGHGGGHFHGHGFGGCGGHFBCC@AD--<<A@DGGFGFHGFBB/<<D<C@@BCFFF9BAFFFDBBBFBFF1BAF#FEGBGFFFGHGFGFGGFFBFGFFFGEFFFH?GEFECEEDEFFGFHGCFGCEEA/0BHGF1FFHHG0AA0AHHFGGCA01GGGGBGGEBA>13@1D1AAAAA
@M02197:102:000000000-ALU3V:1:1101:18699:9792 1:N:0:1
ACTGAGCTGCATTCCTCCGCTTATTGATATGCTTAAGTTCAGCGGGTATTCCTACCTGATCCGAGGTCAACCTTGTAAAAATTGGGTTATGGACCGTGCCGGGAGACCTTTCAACTCGTTGCGTGCTTAGAAAAGCTCGTTGCACCGAGAGTCCCACGGACGCCGTCATTACTTTTGGGACCGGTCGGGGGTGAACCCGGACCTAGATCCAACAACAAGCCAGGCTTGAGAGGTGATAATGACGCTCGAACAGGCATGCCCTTCGGAATACCAAAGGGCGCAATGTGCGTTCAAAGATTCGATGACTCAC
+
BCCCCFFFFFFFGGGGGGGGGFGHHHHHHHHHGHHHHHHHHHHGGGGGGHHHGHHHHHHHHHHGGGGHHHHHHHHHHHHGHHHHGHGGHHHDGHHGGHGHGGGGGGGGHHHHHFHHHGHGHGGGGGGHHGHGHHHHFHGGGHGHGHGGHHHHHHHHHGGGGFGGHGHHHGGHGGGHHGFEFFGGGGGAHFGFHFFEFGHGHHHHGFHGFHHHHHHGHHGHHHGHHGHHHHHHHHHGHHHFFFEGHGGGHHGFHHGHGGGGGGGHGGHGBHGHHHCGGGGHHHGGGGGHGGGGGGGGGCFFFFFFFCCBA@
@M02197:102:000000000-ALU3V:1:1101:19731:9848 1:N:0:1
ACTGAGCTGCATTCCTCCGCTTATTGATATGCTTAAGTTCAGCGGGTATTCCTACCTGATCCGAGGTCAACCTTGTAAAAATAAAAGGGTTAGACCGACCCGACGAGACCTTGCAACTCCCCGCGTGCCTCGAAAGACTCGTTGCGAAGAGGGTCCCACGGACGCCGTCATTGTCTTTGAGACCAGTTAGGAGGGCCGCGGACGGTCCCCCAACGCGGTCCAACACCGAACCCGGGGGTTTGAGGGAGGATAATGACGCTCGAACAGGCATGCCCTTCGGAATGCCAAAGGGCGCAATGTGCGTTCAAAGATTCGATGACTCAC
+
3AABBFFFFFFFGGBGGGGGGGGHHGHHHHHHHHHHHHHHHHHGGGGGHHHHHHHGHHHGHHHGEGFGHHHHHHHHHHHHHHHHHEHGGHGHHFHHGGGGGGCGGGGGGGHHHHHHHHHHHGGGGGGGHHHGGHFGEHHHGHGHGGGGFGFHGFGHHHHGGGGFGGGGGDGGGGGGGGGGFFFFGHGFFEHGGGFGCGGGGGGGGGGGFGGGCGDCHHHHGGGGFGGHGEGGGGGGGHGHHHHGHHGGHHGHHGGGGGGHGHGHHHHHHHGGGGGGFEGHHGHHGHFHFCGGGHFHGGGGGGCGGGGFFEFCFFFFFFF@BBBB
@M02197:102:000000000-ALU3V:1:1101:4850:9856 1:N:0:1
ACTGAGCTGCATTCCTCCGCTTATTGATATGCTTAAGTTCAGCGGGTATTCCTACCTGATCCGAGGTCAACCTTGGTAAAAGTTGTCGCCGAAGCGACCAAGACCGGGTCTGGAGTGCTAGCCTAGTACGTGCCCGAAAGCTCAGTGTACAGGAGTCATCGCAGACGCCGTCATTATCTTTGAGACGGGGGGTGCCTAAACGGCCCCGCCGACGTCCAACAACAAGCCGGGCTTGAGGGGTGATAATGACGCTCGAACAGGCATGCCCCCCGGAATACCAAAGGGCGCAATGTGCGTTCAAAGATTCGATGACTCAC
+
AABABBFFFFFFFGGGGGCGGGGHHGGFHCHHFHHHHGHHGFHG?EEGGF5EHGGGFHFFHHHFECEHFFHHGHHHFHHGHH@EGGBFEFGCE@698GGGHG;H:G5CA6HBBG5GH:F882F:H;;@GDB;AGFGCDCDHHF$;>F>8BGGEHECG$<:G?9DCA-::@9:AA0BB5FG:0.AE;?AD#;.;ABFFFF:FD:AFFDBAFFFGGBEFA9FE;C?CB?DEDA;0HDAGHHGHG$EHFDGGGDCEDHGHHFHHHGCGCECGCHGG5GBBBFGE2GEEFHHFHGGEEAGGGGGGEGGGFFFFD5F?AAA3
@M02197:102:000000000-ALU3V:1:1101:4791:9856 1:N:0:1
ACTGAGCTGCATTCCTCCGCTTATTGATATGCTTAAGTTCAGCGGGTAGTCCTACCTTATTTGAGGCCAGTAGTTAATAATAATAGTGTAAAGCGGAGACCTTATACGCGGGCTAAAAATTGCCTTAGCAACCCGGCTGATCTCCAGCTCATATATTTAAGGCAAGGTTGGCGGCGGCCAACCAAGCCCAAGGACCCGCCCAGTTTTGAAGAAAAACCGGTTGGAGAAGATTAACGACACTCAAAATGGCATGCTCTTTGGAATACCAAAGAGCGCAAGCTACGTGCAAAGATGCGATGATTCAC
+
BAAAAFFFFFFBGGGGGFFFFGGHHHHHFHHDHHHHHHHHHHHGGGGGGHHHHHHHHHHHGHHHGHGGEGCBGHGHHHHGHHHHHHHHHFHHHGGG;GGGG:HHFHGF,?E0BEHHHHHE:HBGHHFA9;F0FF8F?C?FHBB<G;<0<FGFBHHHHHGGF<FGF.</G<-:@/=?9B?>FFAAF19E4FFG<FFADCFF1F>1)BBFAFF/BFFFAF;+>A=B@B@FBBA9B//9A1%A/9BFDA1A11FF0B0BDD2DD2AB/EF1DAEA00CE3B0000013133EFA111C3B1B311>11
@M02197:102:000000000-ALU3V:1:1101:13881:9860 1:N:0:1
ACTGAGCTGCATTCCTCCGCTTATTGATATGCTTAAGTTCCGCGGGTATTCCTACCTGATCCGAGGTCAACCTTGTAAAAATTGGGTTATGGACCGTGCCGGAAGACCTTTCAACTCGTTGCGTGCTTAGAAAAGCTCGTTGCACCGGGAGTCCCACGGACGCCGTCATTACTTTTGGGACCGGTCGGGGGTGAACCCGGACCTGGAGTCCAACAACAAGCCAGGCTTGAGAGGTGATAATGACGCTTGAAAAGACGTGCGCTTCGGAATACAACTTGGGGCAATGTGCGTTCGAAGAAGCGATAAATCAC
+
>AAAAFFFFFFFGGGGCFE2EEEFH5DGFH5A6F5EGHG55B2ECEEEGHFFGHGFHFCDFDHE@EGHB3DGFGEGFFD4GFH3FE?FG9GE9FH@FEA8//##/6CDH6:FHHH;HGH#GGGGC0AB8FGBD:BG:0A46G;HFHG$0;@#:<G<:<@@B@00?BG1AFFEB0@;FHDEF8B?B;@EBBBBBE+FF6B>#@0?>91@9FBCBFFEFFEF5@@B0BF2@FFF6?G9D;F:BBF8B@@221D/0/0//A/////A02222D112B0000A11DAFA0000011A311A11AAFB33@11>1>
@M02197:102:000000000-ALU3V:1:1101:22595:9860 1:N:0:1
ACTGAGCTGCATTCCTCCGCTTATTGATATGCTTAAGTTCAGCGGGTATTCCTACCTGATCCGAGGTCAACCTTGTAAAAATTGGGTTATGGACCGTGCCGGGGGACCTTTCAACTCGTTGCGTGCTTAGAAAAGCTCGTTGCACCGAGAGTCCCACGGACGCCGTCATTACTTTTGGGACCGGTCGGGGGTGAACCCGGACCTGGAGTCCAACAACAAGCCAGGCTTGAGAGGTGATAATGACGCTCGAACAGGCATGCCCTTCGGAATACCAAAGGGCGCAATGTGCGTTCAAAGATTCGATGACTCAC
+
CDDDDFFFFFFFGGGGGGGGGGGHHGHHGHHHHHHHHHHHHHGGGGGGGHHHHFHHHHHHHHHGGGEHHHHGHHHHHHHHGHHHHHGGHHGF;HHGGHGHGGGGG:GGHHHHHHH<HGHGHGG8CGGHHHHHGHHHHHGDGHGFHHGGGGGHHHHHHGGGG@AGGGGDGGGGGGGGHGGGFGFFFFFGHHHFFFGFGGFGFFFGGHHHFGHHHGG9GHHHHHHGGEFHHHHGHHHHHHHHGFFGGHHGHHHHHHHHHGGGGGGGHHHGHHHCHGHGGGGGHHGHGGGGHGGGGGGGGGGFBFFFFFCCBBB
@M02197:102:000000000-ALU3V:1:1101:9004:9925 1:N:0:1
ACTGAGCTGCATTCCTCCGCTTATTGATCTGCTTAAGTTCAGCGGGTATTCCTACCTGATCCGAGGTCACCCTGAAAAAATAGTTTTTGAGGAGGCCAGGTCCCCGGGACCTTGCAACTCAACGCGTGCTCCGGAAAGCTCAGTGCGAAGAGGGTCCCACGGACGCCGTCATTGTCTTTGAGACCAGTTGGCCGCGAACGGTCCAACGCGGTCCAACATCAAACCGAGGATGTTTGAGGGAGGATAATGACGCTCGAACATGCATGCCCTTCGTAATGCCAAAGGGCGCAAGGTGCGATGAAAGATTCGATGACACAC
+
11>1>BF1FB11FGGB1F?E?AE1D33D1B13D1211DB22GDA0EAEFDGHH210F1AEDHA/E?EBF11BC00FFFHGHFHFGGBA?FF01//??#/;?#?<F>/:BCGF1GBFBH9F1GF#@@CCCG5FC?C00-<<0CG=D8-0F;EHA90/-G:G;--;;.A/=+0C<BFB7FFGF1>FFFAF<9>//<<F#/?BCCA72E/E@BB%/2>692%/3?AAB20#>,#FEBB@B*FF@;<EG2GB////0F/DEFF211CFFF//EA//11GFB1AA10E0A0011100EB11333333BA1GFFDDBFB11>11
@M02197:102:000000000-ALU3V:1:1101:8978:9927 1:N:0:1
ACTGAGCTGCATTCCTCCGCTTATTGATATGCTTAAGTTCAGCGGGTATTCCTACCTGATCCGAGGTCAACCTGAAAAAATAGTTTTTGAGGAGGCCGGGTCCCCGGGACCTTGCAACTCAACGCGTGCTCCGGAAAGCTCAGTGCGAAGAGGGTCCCACGGACGCCGTCATTGTCTTTGAGACCAGTTGGCCGCGAACGGTCCAACGCGGTCCAACACCAAACCGAGGAGGTTTGAGGGAGGATAATGACGCTCGAACAGGCATGCCCTTCGGAATGCCAAAGGGCGCAATGTGCGTTCAAAGATTCGATGACTCAC
+
ABCCCFFFFFFFGGGGGGGGGGGHHHGHHHHHGHHHHHHGHHHGGGGGHHHHHFHHHHGHHHHGGGGHGHHHHGHHFHHGHFHGHHHGGGGHEGGGGGEFGGHHHGGGGGGHHHHHHHHHHHGGGGGGGGHHGGGGGHHHHHHHHHGGGGGGGGGGHHHHGGGGDGGGGGGHHHGGHFGHGFEGHFFFGFFFFFGHGFGHFFDGGGGFFHHHGGGGGHGFGGGGGHHHHGGHFHHHHGHHHHHHHHHGGGFFFHGHGHGHHHHHGGGGGGGHHHGHGGHHHHGGGGGHGHHGGGGHGFGGGGGGGGFFFFFFFBBAAA
@M02197:102:000000000-ALU3V:1:1101:16907:10090 1:N:0:1
ACTGAGCTGCATTCCTCCGCTTATTGATATGCTTAAGTTCAGCGGGTATTCCTACCTGATCCGAGGTCAACCTTAGAAATAAAAGGGTTAGACCGACCCGACGGGACCTTGCAACTCCCCGCGTGCCTCGTAAAAGACTCGTTGCGAAGAGGGTCCCACGGACGCCGTCATTGTCTTTGAGACCAGTTGCGGTTGCCCACAACTCGATCCAACGCCAAACCAGGAGGTTTGAGAGAGGATAATGACGCTCGAACAGGCATGCCCATCGGAATACCAATGGGCGCAATGTGCGTTCAAAGATTCGATGACTCAC
+
CCCCCFFFFFFFGGGGGGGGGGFHHHHHHHHHHHHHHHHGFHHGGGGGHHHHHHHHHHHHHHHGGCGHGHHHGHHGHHHHHHHEHDGHHHHGHHE9GGGGGGGGGGGGH:GHHHHHHGHGFGGFGGHHHGGGHHGHGHHHGHGGGHHGHHGGFAGHHGHGGGGGDFGBHHGHHHGHFFHHHHHGHFFGFFHFFGFGFFHFGHFFFHHHHGGGGHGGHGCGGHHHHGHHFHHHHHHGHHHHHHGGGGGHGGHHHHHGGGHHGHGGDEGFHHHHHHHHHGGGGGHHHHGGGGGGGGGGFGGGGFFFFFFFBAABA
@M02197:102:000000000-ALU3V:1:1101:20581:10078 1:N:0:1
ACTGAGCTGCATTCCTCCGCTTATTGATATGCTTAAGTTCAGCGGGTATTCCTACCTGATCCGAGGTCAACCTTGTAAAAATTGGGTTATGGACCGTGCCGGGAGACCTTTCAACTCGTTGCGTGCTTAGAAAAGCTCGTTGCACCGAGAGTCCCACGGACGCCGTCATTACTTTTGGGACCGGTCGGGGGTGAACCCGGACCTGGAGTCCAACAACAAGCCAGGCTTGAGAGGTGATAATGACGCTCGAACAGGCATGCCCTTCGGAATACCAAAGGGCGCAATGTGCGTTCAAAGATTCGATGACTCAC
+
ABBABFFFFFFFGGGGGGGGGGGHHHHHHHHHHHHFHHHHHHHGGGGGHHHHHHHHHHHHHHHGGGGHHHHGHHHHHHHHHHHHHGGGHHHFHHHG;HGHGGGGGGGGHHHHHHHHHGHGHGGGGGGHGHFFHHHHHHGGGGGFHHGGGGHHHHHHHGGGGDGGHHHHGGGGGGGHHGGGGGGGGGGGHHHGHGGGGGHHFFFFHHHHHFGHGHGHGGHHGHHGHHGGHGHHHHGHGHHHFGGGGHHGHHHBHHHHHGGGGGGFHHHHG5HHGHHGGGGGHHHHGGGGGGGGGGGGGGF4FFFFFFAAABB
@M02197:102:000000000-ALU3V:1:1101:23510:10093 1:N:0:1
ACTGAGCTGCATTCCTCCGCTTATTGATATGCTTAAGTTCAGCGGGTATTCCTACCTGATCCGAGGTCAACCTTGGTAAAAGTTGTCGCCGAAGCGACCAAGACCGGGTCTGGAGTGCTAGCCTAGTACGTGCCCGAAAGCTCAGTGTACAAGAGTCCTCGCAGACGCCGTCATTATCTTTGAGACGGGTGGTGCCTAAACGGCCCCGCCGACGTCCAACAACAAGCCGGGCTTGAGGGGTGATAATGACGCTCGAACAGGCATGCCCCATGGAATACCAAGGGGCGCAATGTGCGTTCAAAGATTCGATGACTCAC
+
CCCBCFFFFFFFGGGGGGGGGGGHHHGHHHHHHHHHHHHHHFHGGGGGHHHHHHHHGEHHGHHGGGGHHHHHHHHGFGGHHHHHHHHGHGGGGGGG9G9GHH<HHGGGGG:HHGHHH:HHHHHHHH:HHF;HHGH;GG;GHH:HHHHHHHGH:;;<HHHHGGGGGHCGGGGGGGGGGGGGEB;AF;BGA:GCA/FF9FB:FDFFFGGGGGGGFHGGHHGFHHGGGGGGHGGHHHGGGHHGHHHHHHGGGGEFGCHHHHHHHHHGGGHHHHGHHHHGHHHHHGGGGGHHHHGGEGGBGGGCFGGGGFFFFFFFBBBBB
@M02197:102:000000000-ALU3V:1:1101:19738:10076 1:N:0:1
ACTGAGCTGCATTCCTCCGCTTATTGATATGCTTAAGTTCAGCGGGTAGCCCTACCTGATTTGAGGCCAGATCATGAGATATGTGGGGTTATCAGCCACCCAGAAGGATGAAACGTATTACATCCAAGGCGCTTATGCTTTTCAGGCGAGCCAGTAAATCGGCAACACCCAATCCACCAACCACTCGGGCAAAAACCCAAGTGGGGTGAGGTTTCATGACACTCAAACAGGCATGCCCTTCGGAATACCAAAGGGCGCAAGGTGCGTTCAAAGATTCGATGATTCAC
+
A@BBBFFFBFFDGGFFBGFG?FEHHFHGFBFHBGFF5GHHFHFGF?EEFGGGHHHHEG3FGHDHFFEFHAGHHHDFFFHFHHFFHHFBFFHHHGGHHFFHGGGFHHGHFEHFBFGBFHHHHFFHFHFGGACCGF<GGBFFGHGFC2?HGGGGFFCHFFHHDDCG/CGGGGGBGHGGHEGHFF?:CECGAGGFE9/GGGGHF8@C0B1HFGF1DFFFFB4EGFFFFFFGFFFHHFCEFFFFHHGF2A/GFGF00EE0BBFFAAA0ABG3GECGEF1C1DFD3D11A1A
@M02197:102:000000000-ALU3V:1:1101:15081:10097 1:N:0:1
ACTGAGCTGCATTCCTCCGCTTATTGATATGCTTAAGTTCAGCGGGTATCCCTACCTGATCCGAGGTCAAGAGTGTAAAAAATGACTTTTGGATGCCGTCGTTCTGAGTACAAAGCCCGAGATGTACTGCGCTCCGAAATCAATACGCCGGCTGCCAATTGTTTTAAGGCGAGTCTCCACGCAAAGGCGAGACAAACACCCAACCCCAAGCAAAGCTTGAAGGTACAAATGACGCTCGAACAGGCATGCCCCATGGAATACCAAGGGGCGCAATGTGCGTTCAAAGATTCGATGATTCAC
+
AABA3445@445FGGGGGGGGGGHHHGHHHHHHHHHHHHHHHHGCGEAGGHHHHHHHHHHHGHGGGGHHHE31FFEGGHFD@E9334@GBFBG3BGFE?EEEEGBCBB?BCBB;BB#?EBFFB9CB2BC@C@;GGCD;==1F,110AADG./<5G?11<:?;CGH<0<,:F1@;;0#??;1A:/AEFE>2&60B9E>/EEEE//#?1F@9B1DBF@1;F129FD229F>;GGEEC5EFFGGBB;HHGEFEGGFBEHFFFFHHHGECGEAAFG10CEEFF13AB3DGFG1FFFFF3A>11A
@M02197:102:000000000-ALU3V:1:1101:24920:10154 1:N:0:1
ACTGAGCTGCATTCCTCCGCTTATTGATATGCTTAAGTTCAGCGGGTATCCCTACCTGATCCGAGGTCAAGTCATGAAATTGCTTGCTGGACGCTGATCCGCCGGGGCTCCGAGAAGCGCAAATGTGCTGCGCGAGAAGCCGACGAGACCGCTGCCAATGACTTTGAGGCGAGTCCGCGCACGGAGGCGGGACAGACGCCCAACACCAAGCATAGCTTGAGGGTGTAAATGACGCTCGAACAGGCATGCCCCATGGAATACCAAGGGGCGCAATGTGCGTTCAAAGATTCGATGATTCAC
+
BCCB@FFFFFFFGGGGGGGGGGGHHHHHHHHHHHHHHHHHHHHGGGGGHHHHHHHGHHHHHHHGGGGHFHHHHH:HHHHHHHHHHHHHHGHHGGGGGHHHHGGGGGGGGHGGCGGGHHGGGGFGHHHHGHHGGGGGGGHHHGGGHGGGGGGGHHGHHGGGHHHGGGGGGGHGGGGFFFFGHGHGFGGGHHGFFFGFFHFEHGGFFDGHHHFFHHGGFFGFGGHHHHGHHGGGGGHHGGGGFHGE?HGGGHBHHGHHHHHHHBHG?GDGEFF5HGGGGHFGCGGFGGGGFFFFFD5??A>A
@M02197:102:000000000-ALU3V:1:1101:19277:10159 1:N:0:1
ACTGAGCTGCATTCCTCCGCTTATTGATATGCTTAAGTTCAGCGGGTAGTCCTACCTGATTTGAGGCCAGATGTCAAGAATTATACACACAAGTGCGTATGGGGCATAGAAAGCAGACTATTGTCAAAGTCCTGGCCACAAGCGAACTTGTGTCCTAAGCGAAATACTTATTACGCCTAGGGGAACCAGTGCAAAGACTAATCCAGCTCACATTTTTAAGGCGAGTCAACTCATCATTGACAAACGCCCACATCCAACATCCAAGCTTGGATTAACCAAACTTGGAGTTGAGGTTTTCATGACACTCAAACAGGCATACTCTTCGGAATACCAAAGAGTGCAATTTGCGTTCAAAGATTCGATGACTCAC
+
BBCCCFFFFFFFGGGGGGGGGGGGHHHHGHHHGHHHHHHHHHHGGGGGGHHHHHGHHHGHHHHHGGGGGGHHHHHHFHHGHHHHHHHHHGGEHGHHGGGGHHGGGGHHHHGHHHHHGHHGHHGHHHHFHHHHHGHHHHGGHHHGGGGGHHHHHGHHHHHHGGGGHHHHHGHHHHHGHHHHHHHHHGGEHFHHHHHHHHHGHHHHEHHFGGGGGHHGGGGGFGGHHHHHHGHHHGHFGHHHGFFEFEGHHHFHHHHDGFGBEFHHGHGHFHHGHHHGHHHGHFHHHHGGBHHGHFFFHHHHHHFHGHGHHGHHHHHHFGGGGGGHHHHHFHHHHHGHHHHHGHHGGGGHCGGGGGGGFFFFFFFFFBBBA3
@M02197:102:000000000-ALU3V:1:1101:12472:10244 1:N:0:1
ACTGAGCTGCATTCCTCCGCTTATTGATATGCTTAAGTTCAGCGGGTATTCCTACCTGATCCGAGGTCAACCTTGTATAAATTGGGTTATGGACCGTGCCGGGGGACCTTTCAACTCGTTGCGTGCTTAGAAAAGCTCGTTGCACCGAGAGTCCCACGGACGCCGTCATTACTTTTGGGACCGGTCGGGGGTGAACCCGGACCTGGAGTCCAACAACAAGCCAGGCTTGAGAGGTGATAATGACGCTCGAACAGGCATGCCCTTCGGAATACCAAAGGGCGCAATGTGCGTTCAAAGATTCGATGACTCAC
+
CCCBCFFFFFFFGGGGGGGGGGGHHHGHHHGHHGHHHHHHHHHGGGGGHHHHHHHHHHHHHHHGGGGHFHHHHHHHHHHHHHHGHGGGHHHGGHHGGHGHGGGGGGGGHHHHHHHHHGHGHGGGGGGHHHHHHHHHHGGGGHGHHHGGGGGHHHHGHGGGGCFGGGHHGGGHHGFHHGGGGFFFFGGGHHHGGGGGGGHFFFHHHHHHGFFGHGHHGHHHGHHGHHHHHHHHHHGHFFHHGGGGGHHGHHHHHHHGGGGGGGGGHHHHHHHHHGHGGGGGHHGHGGGGHGGGGGGGGGFFFFFFFFBCCBB
@M02197:102:000000000-ALU3V:1:1101:6246:10334 1:N:0:1
ACTGAGCTGCATTCCTCCGCTTATTGATATGCTTAAGTTCAGCGGGTATCCCTACCTGATCCGAGGACAACCTTAGAAATGGGGTTGTTTTACGGCGTAGCCTCCCGAACACCCTTTAGCGAATAGTTTCCACAAAGCTTAGGGGCCAGAAGACCCAGCCGGTCGATTTGAGGCCCGCGGAGGACCGAGTTGCCCACTACCAAGCGAGGCTTGAGTGGTGACATGACGCTCGAGCAGGCATGCCCCCCGGCATAGCAGTGGACGAAATGTGCGTGCAGAGAATCGTTGTCTCAT
+
AA?A?CFF1C1@BABDEFC1EEGHDA3BFHHFDF3F1GFGD21E0//A1FFF1GFFG1B1GGFE/A//4EA1EG#F4DD91B6E#E/#?@.<H9?E>;EEAED0FFGG7CG<?58H9FF1B@;2ED<11A;BGF/#/<<.A91>A#/9<C/C:CG.G.C;--:;9-9@AF:.75#.;..;#9;.=9@#EE=.BBF8%0CBFB/-;A;;09FFCFFF<A$GA%9FB#<?.A#1?#?;?#?90//#;9/E11121D1111A000022DD00000131333B31111111111>111
@M02197:102:000000000-ALU3V:1:1101:13394:10340 1:N:0:1
ACTGAGCTGCATTCCTCCGCTTATTGATATGCTTAAGTTCAGCGCGTATTCCTACCTGATCTGAGGTCAATAAATGAATAGAGCCAAGAGCACAGAGGCACGAGGCGGGCTTTAGGTGCAGCAACCAAAGTGTGCGACGATCAAGCAACGAGTTGGACGAACCTAGAACGTTGTGTAACCGTGCAGCGGGCCGCACCAATGCATTTGAGGAGAGCGATCCGAGCGTCGTGAGACGTCGGTTCGCATGCTCCCAACTTCAACAGGGCCGGCGAGGTTTGAAACCAAGCGGTCCTGTGAGAGATTAATGACACTCAAACAGGCATGCCCTCCGGAATACCAGAGGGCGCAATGTGCGTTCAAAGATTCGATGATTCA
+
ACCCBFFFFFFFGGGGGGGGGGGHHHHHHHHHHHHHHHHHHHHGGGGGGHHHHFHHHHHHHHHHHGHHHHGHHHHHHHHHHHHHHHHHHHHHHGHGHGGGHGGGGGGGGGGHHHHGFGHGHHHGHHGGHHDGFGHGDGGGGHGFHHHHHG8GGGHHHHGGGGGGGGGGGGFGGGGGGGGFGGGGGFFFFFFFFF7FFGGFFFFFFFFFFGFFEGGFFFFFFFFFFFGGHHFGFGFFGGGGGGGHGHCF<FFHGGFFHHHHHHGCC?GGFEHHGHGHHHHHHGGGFGCHHHGDEHHHHHHFHHFHGHHHHHGHHHHHHHGHHGC??GG?GGHHGHHHHHHHGGGGGHGHHCGGGGGGGFBGGGFBFFFFFFAABAA
@M02197:102:000000000-ALU3V:1:1101:6216:10343 1:N:0:1
ACTGAGCTGCATTCCTCCGCTTATTGATATGCTTAAGTTCAGCGGGTATCCCTACCTGATCCGAGGTCAACCTTAGAAATGGGGTTGTTTTACGGCGTAGCCTCCCGAACACCCTTTAGCGAATAGTTTCCACAACGCTTAGGGGACAGAAGACCCAGCCGGTCGATTTGAGGCACGCGGCGGACCGCGTTGCCCAATACCAAGCGAGGCTTGAGTGGTGAAATGACGCTCGAACAGGCAGGCCCCCAGGAATACCAGGTGGCGCAATGTGCGTTCAAAGATTCGATGACTCAC
+
AAAA?1C1CFFFFDEG11AEEEAEGHGHFHH3FGHBGHFCGFFCAE/AGFHFGGE0FFFHHHHCGCG01@1EFH1BEF1FHGH;E;E>GHH9GG;?EE9CEFHEHCC/@@?GCCGFF;1@@CCG0BGH1<DGF1?C4@EFGHC0E0@EEHCGEFGH.?C@:-FCC@EGCBFCFEGGCBGCB+>@?@E@?@9B/1GB2;1?EG>9CGB>111;@GEEGEE29D9BB1+EA9EABFEFB??B#/7;/;A2A2A21CB0BA000AA1ADE0A001FEF3BFFA1A113@@1B1>11>
@M02197:102:000000000-ALU3V:1:1101:6235:10348 1:N:0:1
ACTGAGCTGCATTCCTCCGCTTATTGATATGCTTAAGTTCAGCGGGTATCCCTACCTGATCCGAGGTCAACCTTAGAAATGGGGTTGTTTTACGGCGTAGCCTCCCGAACACCCTTTAGCGAATAGTTTCCACAACGCTTAGGGGACAGAAGACCCAGCCGGTCGATTTGAGGCACGCGGCGGACCGCGTTGCCCAATACCAAGCGAGGCTTGAGTGGTGAAATGACGCTCGAACAGGCATGCCCCCCGGAATACCAGGGGGCGCAATGTGCGTTCAAAGATTCGATGACTCAC
+
BBBBBFFBFFFFGGGGFFGGGGGHHHHHHHHHHHHHHHHHHHHGGGGGHHHHHHHHHHGHHHHFFGEH4GHHHHHGHHGHGHHGGGGGFHHHHGGGGGGGGHHHF8GA@CG:GGHHHHHHGGGGFHHFHHGFHHE@CCGGGFHHGFGFGGFHGHGHEHHGGFFCFGGFEF9?FEGGBGGACAGBGGGAFEFFFFFECGFFGHGGGHHEBGFHCAEHGD0AGGFFFFC?FHCFFFF1CFEFFFFFBE/CFF2GA1FGE?EEECGGDHFEEA01AGDFGGGECGBFFD@1F1AAA1
@M02197:102:000000000-ALU3V:1:1101:15283:10343 1:N:0:1
ACTGAGCTGCATTCCTCCGCTTATTGATATGCTTAAGTTCAGCGGGTATTCCTACCTGATCCGAGGTCAACCTTGATAAAATAGAGGTTTTGACGGCTGCGGGCCACCGGTGCTCCCGACGTACGAATTTCTTCTTAACACGCCGGGGGTCGGGTTCCACGCCGATTCGTTCCGGGGGGGCCGGCCGCGGGGGGCCGGCGACTCCCAATACCAAGCGGTGCTTGATTGGTGAAATGACGCTCGAACAGGCATGCCCCCCGGAATACCAGGGGGCGCAATGTGCGTTCAAAGATTCGATGATTCAC
+
CCBCBFFFFFFFGGGGFGGGGGGHHHGHGHHGHGHHHHHHHHHGGGGFHHHHHHHHHGHHHHHCGGFHHHHHHHHHHHHHGH;HEHHHHHGH;HGGGGGGGGCFGGGGGGGGGHHHGGGGGFHHGEHHHHHHHHHGHHHHGFGGGGGGGGGFGGGGGGGGFFFFFFFFFFFFFFFFFDFBDFFFFFFFFFFFFGGGGFFFGGGGFHCBGGFFGGGGHHFHHGHHHHFHGHHFHGFGFFGHFGHFHHHHGGHGGGEGFGEHHHHFGHGGGGFGEEEFFHGGGGHGGGGGGCGGBFFFFFFFBAAAA
@M02197:102:000000000-ALU3V:1:1101:27673:10408 1:N:0:1
ACTGAGCTGCATTCCTCCGCTTATTGATATGCTTAAGTTCAGCGGGTATTCCTACCTGATCCGAGGTCAACCTTGATAAAATAGAGGTTTTGACGGCTGCGGGCCACCGGTGCTCCCGACGTACGAATTTCTTCTTAACACGCCGGGGGTCGGGTTCCACGCCGATTCGTTCCGGGGGGGCCGGCCGCGGGGGGCCGGCGACTCCCAATACCAAGCGGTGCTTGATTGGTGAAATGACGCTCGAACAGGCATGCCCCCCGGAATACCAGGGGGCGCAATGTGCGTTCAAAGATTCGATGATTCAC
+
BBBBBBFFFFFFFGGBGBFGFFFFHFHCED5AGFFHFGHHDBFFCGG?GHDHHGHGHHHHHHHEECGHHHHHGFHHHBGHBHHFE;E:HHGG5GGGGGGF;@EGE9GEDBG<CFHGFG?CAFEHFF/<CHHHHHHFFDGFG.@CDGCCG4D?BG99FGFFDFFB?BDF@BBAFD@B@B@BBB9@B@B??BBAB;?B?GBFAFEFFFFCFFB:FFA9DCFEFHCGHFHHHGEHHHCC<BCDEDGFGFGHHHGC@C//E/0HHGF11CFECGGGGGHHHHGEEE1GBFDA3GEGFC1FFFFFAAAAA
@M02197:102:000000000-ALU3V:1:1101:16534:10510 1:N:0:1
ACTGAGCTGCATTCCTCCGCTTATTGATATGCTTAAGTTCAGCGGGTAGTCCTGACTGATTTGAGGTCTAAATGGTCAAATGAATTTGCATTAGAAGCACCTCTGGCTTGAAAGGTGACGTCCTCAACGAAATATGTTATTACGCCGAGTCAAACCGTCGATTTCCAAATTGGGCAGCTCGTGTATTTCAGCCGCGCCGATGCTACTTAAAGATCCGGCAGCAGCCATTATCCAAGCCCGAACACCTATCTCATTACAAAATAGGGGGGTTGAGAATTTCACGACACTCAAACAGACATACTCTTCGGAATACCAAAGAGTGCAAGGTGCGTTCAAAGAGTCGATGATTCAC
+
AAAAAB1BFFBDGFG3FGGGGGCHGHFGFHFHGFFHCGHHHGHGGGGGGHHHEFFFHHHHHHFHFFGHFHHGHDFHHHHGBFFGFHBEHFHHFFG2GFGHHGHGHHHHHGFGHGHHHHHCGGGCHFFHGGGGHGGHHEGHHHHAE@5CC7B9:GH7G74G0/GFF8FH99F11<#=CG:GG-G<0DGGGH7CC@#:C/1FA$FGGFGFGBFFBBF?FF?C?/FFFGFFFFFF/9EFEEAF@<F?FFBFFB222B2GBFFFGC>/E/CFGGGFHGGGF/B//?FHGFFF0A21HFFFDDFD0?CGGHHFHGEGFFD11FHHGHEFHEEEA0GFFGFFFEA1>13BFFFAAAAA
@M02197:102:000000000-ALU3V:1:1101:17527:10585 1:N:0:1
ACTGAGCTGCATTCCTCCGCTTATTGATATGCTTAAGTTCAGCGGGTATCCCTACCTGATCCGAGGTCAACCTTAGAAATGGGGTTGTTTTACGGCGTAGCCTCCCGAACACCCTTTAGCGAATAGTTTCCACAACGCTTAGGGGACAGAAGACCCAGCCGGTCGATTTGAGGCACGCGGCGGACCGCGTTGCCCAATACCAAGCGAGGCTTGAGTGGTGAAATGACGCTCGAACAGGCATGCCCCCCGGAATACCAGGGGGCGCAATGTGCGTTCAAAGATTCGATGACTCAC
+
BBBBBFFFFFFFGGGGGF2EFGGHHHHHHHHHGHHHFBGHHFGGCCFGHHHHHHHHHHHHHHHGGGGHHHHHGHHHHGHGHHHGGGGGHHHHHGFGGGGGGHHHHGGGGGGHGFHHHHHHGGGGGGHGHHHHHHGGGGGGGHHHGGGGGGHGHHHHHHGGGGGGGGGGFFGFFGGGGDGGGFAFGFGFFGGFFFFGFHGGFFFFGHHGHFFHFHFFGHGHHHHGFGGGHFFFDFHHHHFGGFFEFF03HHFGHHHGGGGGGEGHHHHGEGGHGGGGBBGGGGFBFFFFFBAAA3
@M02197:102:000000000-ALU3V:1:1101:24433:10630 1:N:0:1
ACTGAGCTGCATTCCTCCGCTTATTGATATGCTTAAGTTCAGCGGGTAATCCTGCCTGATTTGAGGTCAAAAGTTTATGTGTTTCATGGATGAAACGCATTAGAAGCGCTGCTATAATCGATAAGACAATGCATCAAGGTTCGACGAAAAGTAAATTATTACGCCGAGCTAGAGCTGTCTATGCTATCAATTAGCGAGCTACTCGTATATTTCAGCCGAGCTGATCCTAAAGGACCGGCAGACAGCCAGAATCCAAGCCCAGACACCTGTTTCGTTACAAAACAAGGGGGTTGAGGGTTTCACGACACTCAAACAGGCATACTCTTCGGAATACCAAAGAGTGCAAGGTGCGTTCAAAGATTCGATGATTCAC
+
AAA?AFFFFFFFGGGGGGGGFGGHHHHCHHGHHHHHFGHHHHHGGGGGHHHHHHHHHHGGHHHGFBGGCG5GFGGGF@BGFFHHH5DHHHHHGHHHGGGGGHHHBFGEGEGFHHHGHHHGFHHGHHHHHGGHHHHHFF22BGCHAD/CEBFBFGHHHHEEHH/DFFFFF0CGFAFGEDHHHGCGCGGFHHHHHHHGCD0.DFFGBFFGGFFGGFFGGFGHFGCDGC2BBHHGDBFCHGHFHHGGGFED3HG3E/CHHBBFHFB33/CCGE?1FFFGBHGFGEFGE@GGHHFGHHEF35AF1FEBFB5B5FG5GDF3BFD55GAGGGG5BFFG2FF55GHGBDHHGGAFCGHGGGFGFGGFFFFFFFDFAAAA?
@M02197:102:000000000-ALU3V:1:1101:13649:10660 1:N:0:1
ACTGAGCTGCATTCCTCCGCTTATTGATATGCTTAAGTTCAGCGGGTATTCCTACCTGATCCGAGGTCAACCTGAAAAAATAGTTTTTGAGGAGGCCGGGTCCCCGGGACCTTGCAACTCAACGCGTGCTCCGGAAAGCTCAGTGCGAAGAGGGTCCCACGGACGCCGTCATTGTCTTTGAGACCAGTTGGGGACGAGGCCCCCAACGCGGTCCAACACCAAACGCGAGGTTTGAGGGAGGATAATGACGCTCGAACAGGCATGCCCTTCGGAATGCCAAAGGGCACAATGTGCGTTCAAAGATTCGATGATTCAC
+
CCCDCFFFFFFFGGGGGGGGGGGHHGHHHHGHHHHHHHHHHGHGGGGGHHHHHHHHHHHHHHGGGGGHHHHHHHHHHHHGHHHGHHHGGGGHHGGGGFFGGFHHHGFFFGGHHHHHHHHGHHHGGGGGGGHHGGGGGHHHHHGGGHGGGGCACDGHHHHHGGGGCDGGFHHGHHHGHHGHHHFHGHGFFHGGGFGHGGGGGGHFGFGGFHHGFFFFGHGGGGFGGGFCAHHHHGHGHH;HHHHHHGFE?GFHGHHHG5HGHHGGGGGF?HHGHHHHHHHFHHFHHHHHHGGGGHGGGGGGGGGGFFFFFFFCCBAA
@M02197:102:000000000-ALU3V:1:1101:26614:10601 1:N:0:1
ACTGAGCTGCATTCCTCCGCTTATTGATATGCTTAAGTTCAGCGGGTAGTCCTGACTGATTTGAGGTCTAAAGCTTAAAGATGTACCAAAGTACGCATTAGAAGCACCACTATCTTGAAATATAGACGTCCTCAACGAATAATTATTACGTCGAGTCAAGCCGCCTTGTTTTCAAACTGGGTTGCTCATGTATTTCAGCCGAGCTGGCTCTACTCAAAGAGCCTGCAAACAGCCATATCCAAGCCCTAACTCCTATCTCGTTACAAAATAGGGGGGTTGAGAATTTCATGACACTCAAACAGACATACTCTTCGGAATACCAAAGAGTGCAAGGTGCGTTCAAAGATTCGATGACTCAC
+
ABCC?FFFFFFFGGGGGGGGGGGHHHHHHGHHHHHHHHGHGHHGGGGGGHHHHHHHHHHHHHHGGHHHHHHHHHHHHHHHGBGFFHHHHHGFGHGGGGGGFFHHGHHAHHHHGHFHHFHHHHHHHHHFGGGGGFHHGGGHGHHHGHHHEEFGDCCHHHHGGGG/<CEGGHHFHHHHHHHHGHEGEH6HHHHHHGGHHFHH?GCHGBHGFFGGGGBHHFGGFGFDFFGFGGHHHHGHHFGGHHFHHHHHHFFFGFGDGGGHHHHHHHGHGGGGGGHGFFFFHHHGHGGHHHHFGGGHHHHHHGHHHHGHGEGEHHHHHHHGHHHHHFFGCHGGGE?GFGFFFDFGGGGFFFFFFFAABAA
@M02197:102:000000000-ALU3V:1:1101:4998:10715 1:N:0:1
ACTGAGCTGCATTCCTCCGCTTATTGATATGCTTAAGTTCAGCGCGTATTCCTACCTGATCTGAGGTCAATAAATGAATAGAGCCAAGAGCACAGAGGCACGAGGCGGGCTTTAGGTGCAGCAACCAAAGTGTGCGACGATCAAGCAACGAGTTGGACGAACCTAGAACGTTGTGTACCCGTGCAGCGGGCCGCACCAATGCATTTGAGAGGAGCGATCCGAGCGTCGTGAGACGTCGGTTCGCATGCTCCCAACTTCAGCAGTGCCGGCGAGGTTTGAAACCAAGCGGTCCTGTGAGAGATTAATGACACTCAAACAGGCATGCCCTCCGGAATACCAGAGGGCGCAATGTGCGTTCAAAGATTCGATGACTCAC
+
11>1AFFDF1FFGG3ADAAEEGGHHGFAFGBBFGHB12BA2DGEGEG/A12DFGFGHDGFBA12FFHFFHFGGFFHH1FGHGHGHHHGHGHGHFHF0//?FGCC///>B/<GFHHFFGGGHFGH0FFGEFF11<<.ECGCEFAFGFBCA-CA5EFHHH;CA?@CF0CA@99:93ABB$99BEG@A//BAA;91@B9@FAFFF0BFFFBE##AC=9-;-5?AB:-:;B@0<BAF?CC4C<BF9BDGF?/?/1>1>@11<@100<///EE/FBFFBFFBGC/FCF/>///E0/FB1@12FFED1DDD22B@1/GB111FF1HCEFEE?GGCCDHGHCHHFFF?EE?ABBEG0?ECFGF33F3GEEGCBFDFBFAAAA1
@M02197:102:000000000-ALU3V:1:1101:18463:10744 1:N:0:1
ACTGAGCTGCATTCCTCCGCTTATTGATATGCTTAAGTTCAGCGGGTATTCCTACCTGATCCGAGGTCAACCTGAAAAAAGTTTTAGAGGCGACCGGGTCCCTGGGCCCTTGAAACTCTACGCGTGCTCCGGAAAGCTCAGTGCGAAGAGGGTCCCACGGACGCCGTCATTGTCTTTGAGACCAGTTGGCCGCGAACGGTCCAACGCGGTCCAACACCAAACCGAGGAGGTTTGAGGGAGGATAATGACGCTCGAACAGGCATGCCCTTCGGAATGCCAAAGGGCGCAATGTGCGTTCAAAGATTCGATGACTCAC
+
DCCCDFFFFFFFGGGGGGGGGGGHHHHHHHHHHHGHHGHHHHHGGGGGHHHHHGHHHHGHHHHGGGGFHHHGHGHHHHHGGHHHHHHHFH;GGGGGGFGFHHHHHGGHGHGHGHHHHHHHHGGGGFFGHHGGGGGGHGHHHGHHGGFCGHHGGGHHHHGGGGCGGHHHHGGHHHHHHHHHHHHHGEGGGGGGGHGGGHHHEGGFGGGHHHHGGGGHFGGGGGGHHHHHGHHHHHHGHHHHHHHHHGGGGGHHGHHFGHHHHHGGGGGGGHHHHHHGHHHHGGGGGHHHHGGGGGGGGGGGGGGGFFFFFFFBB@BB
@M02197:102:000000000-ALU3V:1:1101:4104:10762 1:N:0:1
ACTGAGCTGCATTCCTCCGCTTATTGATATGCTTAAGTTCAGCGGGTAGTCCCATCTGATTTGAGGTCTAAAATTTAGAAATGCACAAGTGCAGGTTGGTAGCGACTCTTGTACCATCCGGCTGCTGAGAAGCATCCTTGACGAATATCTTATCACGTCAAGTCAATCCGAGCAGTACAGAGATTGCTTATACATTTAAAGCGAGCTGTACAACACAGCAGCGCTCAGCATCCAACACCACAACATTTAAAATCAAATGAAGGGATTGAGGGATTCATGACACTCAAACAGATGTACCTCTCGGAATACCAAGAGGTGCAAGGTGCGTTCAAAGATTCGATGATTCAC
+
AABBAFFFFFFFGGGGFFGGGGGHHHHHHHGGFHHGHHHHHHHGECGGGGGHHHHGGHHHHHGHGHHHHHHHHHHHHFHHHHHHHEHHHHHHHHGHHHGFHHHGGGGGHHHHHHEFHHHGGGGGGHHBHFGHHHHGFHFHHHHFFHGHFHHHHHHHGHHGGGGHHHGHHGGFGGFHGHHFGGHHHHHHHHHHHHHGHHGFFFBHFFGGHHHGGGGEHGEFGGHHGGHHHHFBFGGCE/EFHF@5GGEGHHHHHHFHBGHHHHGHGHHHHGHHGGHGHHHGFFGHHHHHHHHGHG1BAEAEEGHHFFGHFHHHHGEGHHHGHGGGGHGGFGGGGEF11FFFFFFAAAAA
@M02197:102:000000000-ALU3V:1:1101:3899:10828 1:N:0:1
ACTGAGCTGCATTCCTCCGCTTATTGATATGCTTAAGTTCAGCGGGTATTCCTACCTGATCCGAGGCCAACCTTGTAAAAATTGGGTTTTGGACCGTGCCGGGAGACCTTTCAACTCGTTGCGTGCTTAGAAAAGCTCGTTGCACCGAGAGTCCCACGGACGCCGTCATTACTTTTGGGACCGGTCGGGGGTGAACCCGGACCTGGAGTCCAACAACAAGCCAGGCTTGAGAGGTGATAATGACGCTCGAGCAGGCGTGCCCTTCGGAATACCAAAGGGCGCAATGTGCGTTCAAAGATTCGATGACTCAC
+
1A?AABB@C1C@DFGGBGCEECGCFHBGGHHGGHHFGHBG22FECC/AGHHGDEGFFFE111AEEE/B?GEBF1B1FEBGH0BEBG7/#8%B@FAE/?@A/A;/;9E/G.FEFDGBABF:C//<<CE8FB1@GF0+?F0FGFC?DFCG?CC#D<GGF?:-;:-:CC@C?FBFFF0BBA9A<//@/A@?HGDFHF<@B;?B@@?B1FB>BF9>B0>9GGFB/09AE%2ECFBAB2BEFB@09:EB?EFA110/0/AA/B//A//EFBFGD1AGCGF000AAFDE1GGGGHGG3FABGEBGFFF@11@111>>
@M02197:102:000000000-ALU3V:1:1101:12038:10859 1:N:0:1
ACTGAGCTGCATTCCTCCGCTTATTGATATGCTTAAGTTCAGCGGGTATTCCTACCTGATCCGAGGTCAACCTTGTAAAAATTGGGTTATGGACCGTGCCGGGAGACCTTTCAACTCGTTGCGTGCTTAGAAAAGCTCGTTGCACCGAGAGTCCCACGGACGCCGTCATTACTTTTGGGACCGGTCGGGGGTGAACCCGGACCTGGAGTCCAACAACAAGCCAGGCTTGAGAGGTGATAATGACGCTCGAACAGGCATGCCCTTCGGAATACCAAAGGGCGCAATGTGCGTTCAAAGATTCGATGACTCAC
+
BBBBBFFFFFFFGGFGGGGGGGGHHHGHHHHGGHHHHHFHGHHGGGGGHHHHHHHHFFHHHGHGGGGGFHHHHGHHHHHGHGHHHGGGHF3FGHHCGHGHGGGGE:FFHHGHHHHFFFHFFFGGGGGHHHHHHHFHHHDGGHGHHHGGGGFHGHHHHGGGCGGGGGGGGGGGGHHEGGDEFGGGGGGFHFFHFFEFEFFGFFHGFHFFFFFFFFFFEFHHGF:EEFHHFHBFFG';HFFHGGGGFFEEFFGFBFBHHGFGDEGEBHHHFDGG5FFECFGGGHHHGGGEAGGGGGFGGGGFFFFFB5A?BAB
@M02197:102:000000000-ALU3V:1:1101:20616:10910 1:N:0:1
ACTGAGCTGCATTCCTCCGCTTATTGATATGCTTAAGTTCAGCGGGTATCCCTACCTGATCCGAGGTCAATCGTGGTAAAATTTGGTTGTTGTCCGGCCGGGACGAACTCGAACTCCTTGTAGCGTTTGAAAACAAGTCACTGCGCTAGGGGGTTCGGCCGCACCGCCGCTGAATTTCGGGCGCGCCCTCTCCCGGGGGAGGAGGACGAGCACCCAAGACCAAGCTGAGCTTGAGGGGTGAAAATGACGCTCGAACAGGCATGCCCCCCGGAATACCAGAGGGAGCAATGTGCGTTCAAAGATTCGATGACTCAC
+
BCCCCFFFFFFFGFGGGGGGGGGHHHHGHHHHHHHGHDFFFHHGCGEGHGFHFHHGHHHGHHHGGGGHHHHHGFGGGGHGHHGHHGHGFGHHHGHGGGGGCGGGGGGGHGGEHFHHGHHHHHHHGGGGGHHHHHHHH9FHHHGGDGG;GHGGG/GHCFGDA?BBDGGGFFFFBFBBFFBDFFFFFFADFF:FFFFCFGGFFFBDDFEFFFA4FHFGBGFGHG?AEFF0FGFFGEGHHHDFHGDCA?C</0/GFDDFHFFFGCB</E//0FF22GF1CAF001B3113FCEEB1FFFGGGFE1FFCF3BBFAAAAA
@M02197:102:000000000-ALU3V:1:1101:28680:10947 1:N:0:1
ACTGAGCTGCATTCCTCCGCTTATTGATATGCTTAAGTTCAGCGGGTATCCCTACCTGATCCGAGGTCAAGTCATGAAATTGCTTGCTGGACGCTGATCCGCCGGGGCTCCGAGAAGCGCAAATGTGCTGCGCGAGAAGCCGACGAGACCGCTGCCAATGACTTTGAGGCGAGTCCGCGCACGGAGGCGGGACAGACGCCCAACACCAAGCATAGCTTGAGGGTGTAAATGACGCTCGAACAGGCATGCCCCACGGAATACCGAGGGGCGCAATGTGCGTTCAAAGATTCGATGATTCC
+
CCCCCFFFFFFFGGGGGGGGGGGHHHHHGGHFHHHHHHHHHHHGGGGGHGHHHHGHHHHHHHHEGGGHHHHHHHHFHHFHHHH;HHHHHHHHEGGGGHGCAFGGGGGGGHGGGGGGHHGGGGGGHHHHHGGGGGGGGDHHHGGGHFGGGGGGHGHGHHHGHHGHGGGGGGGGGGGGGGGGHGGGGGGGHHHHGEGFGHGHHFGFFFHHHFFGHHHHHHHHGHHHHHGHHGGGGGHHGHHGDFHFHEGGGE?ECHHHHFGGGGGGGGGGGHHHGGGEGGGGGGGFFGGFFFFFFFABAAA
@M02197:102:000000000-ALU3V:1:1101:16119:11027 1:N:0:1
ACTGAGCTGCATTCCTCGCTTATTGATATGCTTAAGTTCAGCGGGTATTCCTACCTGATCCGAGGTCAACCTTGTATAAATTGGGTTATGGACCGTGCCGGGGGACCTTTCAACTCGTTGCGTGCTTAGAAAAGCTCGTTGCACCGAGAGTCCCACGGACGCCGTCATTACTTTTGGGACCGGTCGGGGGTGAACCCGGACCTGGAGTCCAACAACAAGCCAGGCTTGAGAGGTGATAATGACGCTCGAACAGGCATGCCCTTCGGAATACCAAAGGGCGCAATGTGCGTTCAAAGATTCGATGACTCAC
+
CCCCCFFFFFFFGGGGGGGGGGHHHHHHHHHGHHHHHHGGHHGGGAEHHHHHHHHHHHHHHEEEEEHHHHHGHHHHHHHHHHHHHGGHHHEGGHGGHGHGGGGGCGFHHHHHHHHHGCFHGGGGGGHHHFHHHHHGHGGGGGHHGGGGGGHGHHHHGGGGGGGHGHGFGGGGHHGHGGGGFGGDFGCFHHGHGGGFGHHHHHHGFHGHFGHHHHHGHHHHHGFFHFHHHHHHHHGGHHFGGGFFGEEF5HHHGHHFGFGGEDFGG5HGGHHHHFF?E2GGHHHGGGGHGGGGGGGGGGFFFFBFFAA@BA
@M02197:102:000000000-ALU3V:1:1101:16393:11018 1:N:0:1
ACTGAGCTGCATTCCTCCGCTTATTGATATGCTTAAGTTCAGCGGGTATCCCTACCTGATCCGAGGTCAACCTTAGAAATGGGGTTGTTTTACGGCGTAGCCTCCCGAACACCCTTTAGCGAATAGTTTCCACAACGCTTAGGGGACAGAAGACCCAGCCGGTCGATTTGAGGCACGCGGCGGACCGCGATGCCCAATACCAAGCGAGGCTTGAGTGGTGAAATGACGCTCGAACAGGCATGCCCCCCGGAATACCAGGGGGCGCAATGTGCGTTCAAAGATTCGATGATTCAC
+
BCCBBFFFFFFFGGGGGGGGGGGHHHHHHHHHHHHGGHHHHHHGGGGGHHHHHHHHHHHHHHHGGGGHHHGHHHFHHHH:;HHGGGGGHHH<HGGGGGGG:H;0HGG:GG;HGGHHHHHHG9GGGGHHHHHHHHHGG:GGGFHHD5GGGGHHHHHH<HHGGGG:G4EGGFBFFE;ED8GA4FFFFFFCFFF8FFFFF44FFFF4F5FFF4FF3F4F3A424FF6FFFF4FF4FFA;FEFE1F7FFFGHHHHFHHGGGGGGGGGHHHHCEE2HGFGGGGGGGGBFFFFFFBBBA3
@M02197:102:000000000-ALU3V:1:1101:18293:11083 1:N:0:1
ACTGAGCTGCATTCCTCCGCTTATTGATATGCTTAAGTTCAGCGGGTATTCCTACCTGATCTGAGGTCAACCATTAAGAAGTTGGGGGTTTTACGGCGACCCTTCGCTGTGGTTCCGCCTGCGAGAGTGTTTACTACGCAGGGGAGGCCGCGGCGAGGCTGCCACTAACTTTAGGGGACGCCGGGCGGACGCTCGGCGATCCCCAACAGCCCCCAGGACAAGAAGCCCAGGGGGATTGGTGAAATGACGCTCAGACAGGCATGCCCGCCAGAATACTAGCGGGCGCAATGTGCGTTCAAAGATTCGATGACTCAC
+
BABABFFFFFFFGGGGGGGGGGGHHHHHHHHGHHGHHHHHHHHGGGGGHHHHHHHHHHHHHHHHHGHHHHHHGHHHHGHHHFGHHGGGGG;G<HGGGGGGGGHHHHGGGGHGHFGHGGGGHHGGGGGFGGHHHHHGHGGGGGGGDGGGGGGGGGGGGFFFFFFFFFFFGGGFFGGFFFFFFFFGFFFFC>;FFFFGGGGFFGFHGHGGGGFFGFFGFGFHHGFFHGHGEGFFGDGAHHHFHHGHFE?GGHHHHHHHGB3CHFEGGCHFHHHHHHHGGGGGGEEEBHHHGGGGHGGGGGGGCGGFFFFFFFBA3BB
@M02197:102:000000000-ALU3V:1:1101:11031:11130 1:N:0:1
ACTGAGCTGCATTCCTCCGCTTATTGATATGCTTAAGTTCAGCGGGTATTCCTACCTGATCCGAGGTCAACCTTGTAAAAATTGGGTTATGGACCGTGCCGGGGGACCTTTCAACTCGTTGCGTGCTTAGAAAAGCTCGTTGCACCGAGAGTCCCACGGACGCCGTCATTACTTTTGGGACCGGTCGGGGGTGAACCCGGACCTGGAGTCCAACAACAAGCCAGGCTTGAGAGGTGATAATGACGCTCGAACAGGCATGCCCTTCGGAATACCAAAGGGCGCAATGTGCGTTCAAAGATTCGATGACTCAC
+
BBCCCFFFFFFFGGGGGGGGGGGHGHGHHHHHHHHHHGHHHHHGGGGGHHHHHHHHHGHHHHHGGGGHHHHHHHHHHHHHGHHHHHGGHHEFHHHGGHGHGGGGGGGGHHHHHHHHHGHGHGGFGGGHHHHHHEHGHHGGGHGHHGGGGGHHHHHHHGGGGCGGHHGHGGGHHHHGGGDGGGGGGGGGHHFHGFFGFGHHGFFGHHHHGHGGHHHHGHHGHHHGHFHHHHHHHHHHHHHHGGGGGGHGHHHHHHGHHGGGGGGGHHHHHFHHHHHGGGCGHHHHGFGGHGCGGGGGGGGFFFFFFFCCCCC
@M02197:102:000000000-ALU3V:1:1101:23836:11219 1:N:0:1
ACTGAGCTGCATTCCTCCGCTTATTGATATGCTTAAGTTCAGCGGGTATTCCTACCTGATCCGAGGTCAACCTTGTAAAAATTGGGTTATGGACCGTGCCGGGGGACCTTTCAACTCGTTGCGTGCTTAGAAAAGCTCGTTGCACCGAGAGTCCCACGGACGCCGTCATTACTTTTGGGACCGGTCGGGGGTGAACCCGGACCTGGAGTCCAACAACAAGCCAGGCTTGAGAGGTGATAATGACGCTCGAACAGGCATGCCCTTCGGAATACCAAAGGGCGCAATGTGCGTTCAAAGATTCGATGACTCAC
+
CDCCDFFFFFFFGGGGGGGGGGGHHHHHHHHHHHHHHHHHHHHGGGGGHHHHHGHHHHHHHHHGGGGHHHHHHHHHHHHHHHHHHHGGHHHGGHHGGHGHGGGGGGGGHHHHHHHHHGHGHGGGGGGHHHHHHHHHHHGGGHGHHHGGGGHHHHHHHGGGGGGGGHGGGHHHHGHHHGCGGGGGGGGGHHHHHGGGGGFHFGGHHHHHHGHGFFGGGGGHHHHGHHHGHHHFHHGHGHHHGGGGGFHGHHHHHHHHHGGGGGCGHHHHHGHGHHHGGGGGHHHHGGGGGGGGGGGGGGGFFFFFFFCBA?B
@M02197:102:000000000-ALU3V:1:1101:21820:11247 1:N:0:1
ACTGAGCTGCATTCCTCCGCTTATTGATATGCTTAAGTTCAGCGGGTATCCCTACCTGATCCGAGGTCAACCTTAGAAATGGGGTTGTTTTACGGCGTAGCCTCCCGAACACCCTTTAGCGAATAGTTTCCACAACGCTTAGGGGACAGAAGACCCAGCCGGTCGATTTGAGGCACGCGGCGGACCGCGTTGCCCAATACCAAGCGAGGCTTGAGTGGTGAAATGACGCTCGAACAGGCATGCCCCCCGGAATACCAGGGGGCGCAATGTGCGTTCAAAGATTCGATGATTCAC
+
CCCDCFFFFFFFGGGGGGGGGGGHHHHHHHHHHHHHHHHHHHHGGGGGHHHHHHHHHHHHHHHGGGGHHHHHHHHHHHHHHGGGGGGGHHHHHGGGGGGGGHHHHGGGGGGHGGHHHHGHGGGGGHHHHHHHHHHGGGGGGHHGGGGGGHHHFHHHHHHGGGFECGGGGGGGGGGGGGGGGFFFGGFFFFGGGHHHHHFGGHGFFFGGGFFHHHHHHHHHGHHGGGGDHGGHHHHHHHHHGGGGGGGHHHHHHHHGCGGGGGGHCHHGGGGHGGGGGGGGGGFFFFFFF?CCCB
@M02197:102:000000000-ALU3V:1:1101:10101:11257 1:N:0:1
ACTGAGCTGCATTCCTCCGCTTATTGATATGCTTAAGTTCAGCGGGTATTCCTACCTGATCCGAGGTCAACCTTGTAAAAATGGGTTATAGGACCGTGCCGGGGGACCTTTCAACTCCGTGCGTGCTTGAAAAGCTCGTTGCACCGAGAGTCCCACGGACGCCGTCATTACTTTTGGGACCGGTCGGGGGTGAACCCGGACCTGGGTCCAACAACAAGCCAGGCTTGAGAGGTGATAATGACGCTCGAACAGGCATGCCCTTCGGAATACCAAAGGGCGCAATGTGCGTTCAAAGATTCGATGACTCAC
+
BBBBBFFFFFFFGGGGFGGEGGGHHHHHHGGHFHHHGHHGHGHGGGEFHHHHHHHHHFHHHDGGEGEHHHEHHHHHGHHGFHHHHHFHHHBEGBGGGHGHFEGGGGGGHHHHFFFFGHCGEGGGGEGHGHFGHHGHHGGGHG;HGGFGGGHHHHHHGGGG?CGGBGGFGFGGGGGGGDGGGGFFFAFFHHHHFBFFFFHGFFFBAGCBBBFGFAGGHHGGFFG1BHFHFHFHGFBFGEFFFB?H;EFBHFF1BFHFFCGEFE0G2BBFACFHHEEA00CDBHFE001AF3GDEGA11CFDFFFFA1AAA
@M02197:102:000000000-ALU3V:1:1101:26472:11180 1:N:0:1
ACTGAGCTGCATTCCTCCGCTTATTGATATGCTTAAGTTCAGCGCGTATTCCTACCTGATCTGAGGTCAATAAATGAATAGAGCCAAGAGCACAGAGGCACGAGGCGGGCTTTAGGTGCAGCAACCAAAGTGTGCGACGATCAAGCAACGAGTTGGACGAACCTAGAACGTTGTGTAACCGTGCAGCGGGCCGCACCAATGCATTTGAGGAGAGCGATCCGAGCGTCGTGAGACGTCGGTTCGCATGCTCCCAACTTCAACAGGGCCGGCGAGGTTTGAAACCAAGCGGTCCTGTGAGAGATTAATGACACTCAAACAGGCATGCCCTCCGGAATACCAGAGGGCGCAATGTGCGTTCAAAGATTCGATGACTCAC
+
ABB?BFFFFFFFGGGGCGEG?EGHHHFFGHHHHHHHGHHGHHHGGEGGDHGHHHHHHGHHHHHHHGHHH3GGHHHHHHHHHHHHHFHFHHGHHHGHHEGFHGDGGGGGGGGHHHGHHHHHHGHHHHGHHGGGFDGGGGGGGEFEGGFHGGGG;8GFB/DGGGBFGGGGGGGFFGDFFBFGFFGGGFFFFFFFGFFFFFFGGGGGFBBFFFGGGGGGGGGGFD;AAAEGBGHFGGDEGGGGEGHHHGDFGGEGHHFFFHHHHGGGGGEGGGGGGHHFHBHE3GGGGGGHHHGHHGBEHHHHHFHHHHHHHHGFHHHHHGBFHHGGGGGGGHHGHHHHHGHHGGGGGHHGGGEFGFGGGFGGGGGFFFFFFFFBBBBB
@M02197:102:000000000-ALU3V:1:1101:13389:11493 1:N:0:1
ACTGAGCTGCATTCCTCCGCTTATTGATATGCTTAAGTTCAGCGGGTATTCCTACCTGATCCGAGGTCAACCTTGATAAAAATTTAAATAGGTGACCGGGTCCCTGGGGCCTTGAAAACTCGCCGCGTGCTCCGGAAAGCTCGATGCGAAGAGGGTCCCACGGACGCCGTCATTGTCTTTGAGACCAGTGGAGGGACGGAAGCCGCCCACGCGGTCCAACACCAAACACGAGGTTTGAGGGAGGATAATGACGCTCGAACAGGCATGCCCTTCGGAATGCCAAAGGGCGCAATGTGCGTTCAAAGATTCGATGACTCAC
+
BBBBBBFFFFFFFGGGGFCGGGEHCFHFBEDFDGHG5GHHHHGGEGGGHGFFBHGHFFHFHHGFGG1CG3GHFFHGHHEGH3FHFHHHGHHE4@D;D/E@>EHGFFHFFEEGFCGFH6GHHA#;>D@?@@9@CFDFFFH9FCFFG1EFFGDDHGCCGHFHHGCG?-CGGDGBGBFGGGGEGBEEFFFGBGHHECCFGG;DADCFECF<DED?HFCAFEBFFFGCF>?AFFGFD1FGGGGFGBFEHHHHCEAEE0A?FGDFB1BF0EECGECCHFHHGFG0110GEEAEHHHB?EEGHFFFFB3GGFGFFFFFFB1A>>1
@M02197:102:000000000-ALU3V:1:1101:19902:11547 1:N:0:1
ACTGAGCTGCATTCCTCCGCTTATTGATATGCTTAAGTTCAGCGGGTATTCCTACCTGATCCGAGGTCAACCTGAAAAAAGTTTTTAGAGGCGACCGGGTCCCTGGGCCCTTGAAACTCTACGCGTGCTCCGGAAAGCTCAGTGCGAAGAGGGTCCCTAGGACGCCGTCATTGTCTTTGAGACCAGTTGGTCGGTTAAGGCCAACGCGGTCCAACACCAAACCCGGGGGTTTGAGAGAGGATAATGACGCTCGAACAGGCATGCCCTTCGGAATGCCAAAGGGCGCAATGTGCGTTCAAAGATTCGATGACTCAC
+
BAABBFFFFFFFGGGGGGGGGGGHHHHGFHHHHHHHHHHHGHGGGGGGHGHHHHHHGHHHHHHGGGGGHHHHHHHHHHHGGFFGHGHHHHGGGGGFCGGGFHHGHGGHHGHHHHFHHGHHHHGGGGGGGHHGGFGGHHHHGHHGHGDFGGGHGHFHHHHFGGGDAGGFDGGFGFFGGGGGGGGHHGFGFFFGGCDFHHGFHFFFGGFFHGGGFGFFFFFFFF@EGGGFHGBFFFFFGEHHHHHHFDFEEFHGFHHHFFBFFGGE?GGEHHGHHHGHGHHEGEEDBGGBGGGGHGGGGGFGGGFFFFFFFFBBBBA
@M02197:102:000000000-ALU3V:1:1101:18659:11511 1:N:0:1
ACTGAGCTGCATTCCTCCGCTTATTGATATGCTTAAGTTCAGCGGGTATTCCTACCTGATCCGAGGTCAACCTGAAAAAAGTTTTTGGAGGTGACCGGGTCCCTGGGCCCTTGAAACTCTACGCGTGCTCCGGAAAGCTCAGTGCGAAGAGGGTCCCTGGGACGCCGTCATTGTCTTTGAGACCAGTTGGCCGGTGAAGGCCAACGCGGTCCAACACCAAACCCGGGGGTTTGAGAGAGGATAATGACGCTCGAACAGGCATGCCCTTCGGAATGCCAAAGGGCGCAATGTGCGTTCAAAGATTCGATGACTCAC
+
BCCCAFFFFFFFGGGGGGGGGGGHHHHHHHHGHHHHHHHHHHHGGGGGHHHHHHHHHHHHHHHGGGGHHHHHHHGHHHGGGGFHHGGGHHGEEGFHFDGGGHHHHHGHHGHHFHGHHGHHHHGGGGGGGHHGGGGGHHHHHHHHHGGGGGHGGGGHHHHHGHHGGGGGGGGHGGGGHHHHHHHHHGHFGGGGHHHHHHHHFFFFGGGHHHHHFFFFGGGGGGGGGGGGHHGHHHHHHHHHHHHHFGGGGHH?HGHHHHHHHGGGGGFGFGHHHHHHGHHGGGGGHHHHGGGGHGGGGGGGGGGFFFFFFFCCCCC
@M02197:102:000000000-ALU3V:1:1101:10176:11515 1:N:0:1
ACTGAGCTGCATTCCTCCGCTTATTGATATGCTTAAGTTCAGCGGGTATCCCTACCTGATCCGAGGTCAAGAGTGTAAAAATGTACTTTTGGACGTCCTCGTTCTGAGTGCAAAGCGCGAGATGTACTGCGCTCCGAAATCAATACGCCGGCTGCCAATTGTTTTGAGGCGAGTCTACGCGCAGAGGCGAGACAAACACCCAACACCAAGCAAGGCTTGAAGGTACAAATGACGCTCGAACAGGCATGCCCCATGGAATACCAAGGGGCGCAATGTGCGTTCAAAGATTCGATGACTCAC
+
CCCCCFFFFFFFGGGGGGGGGGGHHHHHHHGGHHHHHHHHGHHGGGGGHHHHHHHHHHHHHHHGGGGGHHGGHHHHHHHHFHHHGHHHHHF/BFFFEFGHFHGFGFFFFFHHHFHHFGGFCFGHHHHHHHGCGGHHFDCHHHGFGGGGEGCEGGFHHHHGHGGHHEEGGGFHGGGGGGGGGHGGEEGGFHFFFGFFEFGHHFEGGGFHHHHHHGGHHHGFHHFFBFHHHGGGGGHHGHHHHHHGHHGGGGHHFFHHHHHHHHHHGGGGGHGHHGEGGGGGGGGGGGGGFFFFFFFCCCBB
@M02197:102:000000000-ALU3V:1:1101:4995:11620 1:N:0:1
ACTGAGCTGCATTCCTCCGCTTATTGATATGCTTAAGTTCAGCGGGTATTCCTACCTGATCCGAGGTCAACATTCAGAAGTTGGGGGTTTAACGGCTTGGCCGCGCCGCGTACCTGTTGCGAGGGTTTTACTACTACGCAATGGAAGCTGCAGCGAGACCGCCACTAGATTTCGGGGCCGGCTTGCCGCAAGGGCTCGCCGATCCCCAACACCAAACCCGAGGGCTTGAGGGTTGAAATGACGCTCGAACAGGCATGCCCGCCAGAATACTGGCGGGCGCAATGTGCGTTCAAAGATTCGATGACTCA
+
CCCCCFFFFFBFGGGGGGGGGGGHHHHHHGHHHHHGHHHHHHHGGGFGHHHHHHHGHHHHHHFDGGGHHHHHHHHHHHGHHHHHGG/GGGH<<C9G:GGG3:@E7F:CC3>+@F)92GD:F'FG:BCEG,6D#G:HB95;:6HHB/GE:CG<GFA?A5GGE?C?FFFFFGFFFBDBGFGGHECCDGFGBCCEA?EFEGD@A?CFGGFFDA?FDFEEFGFFFGFFHFHHHGGGEBHGHHEE?>1HHGGHGHHFEHHFFGGGHHHHHGGFCGGGGGFGEE5HHFFAAEGCBGGGGFE4FFFFFFFBAABB
@M02197:102:000000000-ALU3V:1:1101:22202:11650 1:N:0:1
ACTGAGCTGCATTCCTCCGCTTATTGATATGCTTAAGTTCAGCGGGTATCCCTACCTGATCCGAGGTCAACCTTGTAAAAATATGGGGTTGAGGCCGGGCTGAAGGACCTTGCAACTCGGTACGTGCTTTGGAAAAGCTCATTGTACCGAGGGTCCAACAGACGCCGTCATTGTCTTTGGGACCGGTGTCCGCACCAGGGCGGCACCAGAGTCCAACACCAAGCCGGGCTTGAGGGTTGATAATGACGCTCGAACAGGCATGCCCACCGGAATGCCAAAGGGCGCAATGTGCGTTCAAAGATTCGATGACTCAC
+
CCCCCFFFFFFFGGGGGGGGGGGHHHHHHHHHHHHHHHHHHHHGGGGGHHHHHHHHHHHHHHHGGGGHGHHHHHHHHHHHHHHHHHHGGGGHHHGGGGGGGGHHHHHHHHHHHHHHHHGGGHGGHHHGHHHHGHHHHHHHHHHHHHHHGGGGGGHHHHHGHGHGGGGGGHHHHHHHHHHHGGGGGHFGGGGHGGHGGGGGGHHFFHGFGHHHHHGFFFGGGFGFFHGHGFHGHGHHGHHHHHHGGGGGHEGHHHHHHHGHHGGGGGGHHHGHHHHHGHGGGGGGGHHGGGGGFGGGGGGGGGFFFFFFFCCCCB
@M02197:102:000000000-ALU3V:1:1101:13152:11698 1:N:0:1
ACTGAGCTGCATTCCTCCGCTTATTGATATGCTTAAGTTCAGCGGGTATCCCTACCTGATCCGAGGTCAACCTTAGAAATGGGGTTGTTTTACGGCGTAGCCTCCCGAACACCCTTTAGCGAATAGTTTCCACAACGCTTAGGGGACAGAAGACCCAGCCGGTCGATTTGAGGCACGCGGCGGACCGCGTTGCCCAATACCAAGCGAGGCTTGAGTGGTGAAATGACGCTCGAACAGGCATGCCCCCCGGAATACCAGGGGGCGCAATGTGCGTTCAAAGATTCGATGACTCAC
+
BBBBBFFFFFFFGGGGGGGGGGGHGHHGHHHGFGGHHHHHHHCGGGGGHGGHGHHGEFHHHGGGFGGHHGHFHHHGHHHHHGHGGGFFHHHHHGGGGGGGGGHHGGGGGGGHGGHHHHHHGGGGGGHHHGHHHHHGGGGGGHHGFFFFGHFHHHHGHHHGGGFFFGGGGGGGGFEFGCGGGGGGGGGGGGGGFFHHHFFGGGGGGHHGHHFHHHHHHHHHHHHGFGGGHHGHHHHHHHHHGGFFBFGHHHGHHGHCGGGGGGGHHFHGGEGHGGGGGGGEFFFFFFFFFBBAAA
@M02197:102:000000000-ALU3V:1:1101:9209:11903 1:N:0:1
ACTGAGCTGCATTCCTCCGCTTATTGATATGCTTAAGTTCAGCGCGTATTCCTACCTGATCTGAGGTCAATAAATGAATAGAGCCAAGAGCACAGAGGCACGAGGCGGGCTTTAGGTGCAGCAACCAAAGTGTGCGCCGATCAAGCAACGAGATGGACGAACCTAGAACGTAGTGTAACCGTTGAGCGGGCCGAACCAATGCATTTGAGGATAGCGATCCGAGCGTCGTGAGACGTCGGTTCGCATGCTCCCATCTTCAACAGGGCTGGCGCGGTTTGACACCAAGCGGTCCTGTGAGAGTTTAATGACACTCAAACAGGCATGCCCTCAGGAATACCAGAGAGCGCATTGTGCGTTCAAAGATTCGATGATTCAC
+
11>AABBDF11@EB3F1G?EC?EDD3DD3DFF3AFDGDGCHFGEEEE?E1F2FEFHDDBG121DFFAGG12FF1E21B2FD11D>FFG000B00010>/>0/////>//B/?01<B@DBFGHFB00</?F1<FFFC-<---A?0DDC<GC/:#::C;;BC9B?/909;999#B#;.;-90@#-#9--;/;@.,#0;BAE0B3B9;;90:BA5AB;9?2--CC<--.<@FGC?<.9@B./<+/:@B?//</<11>12FBB10B/</</>/////11221?/1////CECF0/FFB11GFA1D122FF21A1/FCFB111GF0FF?EB01A22AFFDB11B10A0EA1B10EAA011B3F3FF11111D3B331A1>1
@M02197:102:000000000-ALU3V:1:1101:20568:11970 1:N:0:1
ACTGAGCTGCATTCCTCCGCTTATTGATATGCTTAAGTTCAGCGGGTATTCCTACCTGATCCGAGGTCAACCTTGTAAAAATTGGGTTATGGACCGTGCCGGAGGACCTTTCAACTCGTTGCGTGATTAGAAAAGCTCGTTGCACCGAGAGTCCCACGGACGCCGTCATTACTTTTGGGACCGGTCGGGGGTGAACCCGGACCTGGAGTCCAACAACAAGCCAGGCTTGAGAGGTGATAATGACGCTCGAACAGGCATGCCCCCCGGAATACCAGAGGGCGCAATATGCGTTCAAAGATTCGATGACTCAC
+
A?AA?@4DFBFFFGGGGGGGGGGHHHHHHHHHHHHHHHHHHHHGGGGGGHGHHFHHHHHHHFGEGGGHHHHHHHFGFFEFFHHEEAEFHF336@9E5F?GGE#E/DCDHHHHGHHGHG=;</@ED#/FFGGDFCBFFHGGGHGG;CDC?CCCGF9CFCC?-:9AB?FEFFGFBFGGGGBGAD@-9?B?=:@BBFFGEDFGGFBBF/0:GBG:BFF:AFHCGFCEDEFFFFHHHF<9<HDFBFD@DFG?1HHHHHHHHGGC0E2?HHHHHF5HFBAGFEAAHGDF2EFGHGFGGFGGGGGFFFFFFF?BBAA
@M02197:102:000000000-ALU3V:1:1101:22008:11991 1:N:0:1
ACTGAGCTGCATTCCTCCGCTTATTGATATGCTTAAGTTCAGCGGGTATTCCTACCTGATCCGAGGTCAACCTTGTAAAAATTGGGTTATGGACCGTGCCGGGAGACCTTTCAACTCGTTGCGTGCTTAGAAAAGCTCGTTGCACCGAGAGTCCCACGGACGCCGTCATTACTTTTGGGACCGGTCGGGGGTGAACCCGGACCTGGAGTCCAACAACAAGCCAGGCTTGAGAGGTGATAATGACGCTCGAACAGGCATGCCCTTCGGAATACCAAAGGGCGCAATGTGCGTTCAAAGATTCGATGACTCAC
+
DCCDDFFFFFFFGGGGGGGGGGGHHHHHHHHHHFHHHHHHHHHGGGGGHHHHHHHHHHGHHHHGGGGHHHHHHHHHHHHFHHHHHHGGHHHHGHHGGHGHGGGGGGGGHHHHHHGHHFHGGGGFGGGHHGGHHHHHHHGGGGGGHHGGGGGHHHHHHGGGGCGGGGHGGGGGHGHGFGDEFGGGGGGGHHHHHGGGGGHHGFHHHHGHHHHGHGHHGHGHGFEGGFHGGHHHHHHHHHHHGGGGGFHDHHHGHHHHHGGGGGGGHHHHHHGHHGHGGGGGHHHHGGGGHGGGGGGGGGGFFFFFFFCCBAA
@M02197:102:000000000-ALU3V:1:1101:17642:12117 1:N:0:1
ACTGAGCTGCATTCCTCCGCTTATTGATATGCTTAAGTTCAGCGGGTATCCCTACCTGATCCGAGGTCAACCTTTGAATAAAGATTTAACGGCCGCGGCCACCCGCACTCCGAAGCGAATTAGAAAATCCACAACGCTTAGAGACGAATGGCTCAGCCGGAGACTTTAAGGCGCGCGGAGCCGCGACGCCCAATACCAAGCCAGGCTTGAGTGGTGAAATGACGCTCGAACAGGCATGCCCTTCGGAATACCAAAGGGCGCAATGTGCGTTCAAAGATTCGATGATTCAC
+
CDDCCFFFFFFFGGGGGGGGGGGHHHCHHHHHGHHHHHHCHHHGGGGGHHHHHHHHHHHHHHHGGGGHHHHHHHHHHHHHHHHHHHHHHHGGGGFGGGGGGGHGGGGGGHHGGGGGGGGGHHHHHHHHHHHHHHGGHHHHHHHHHHHGHHHHHHHHHHHGHHHHHHGGGGGGGGGGFGGGGGGGGGGHHHHHGFFGGHGHHGGGHHHHGHHHHGHHGHHGGGGGHHGGHHGHHHHHGGGGGGGHHHHHHHGHHHGGGGGHHHHFGGGHGGGGGGGGGGFFFFFFFBBCCB
@M02197:102:000000000-ALU3V:1:1101:18639:12239 1:N:0:1
ACTGAGCTGCATTCCTCCGCTTATTGATATGCTTAAGTTCAGCGGGTAGTCCTACCTGATCTGAGGTCAATCGATGCTTCCACACGAGGTGGCGGTTTCAAGGAGGCCACCGGCCCGCCGCACAGCGAAACGGACCACGCCACACAACGGACCGGGACGGCCGCCGATACATTTAAGGCGAGCCCGCAAAGGGCAACACCCAACTCCAACCCCGCCGGGCAGGACCCGGCGGGAGGATGCTTTACAAGACACTCAGACAGGCATACCCTCCGGAATACCAGAGGGTGCAAGGTGCGTTCAAAGATTCGATGACTCAC
+
B@BAAFFFFBCFDGGGGFAAEGCAEF5FHHG56DEG5DADFHH?EEEEFGFHHBFGG3GAHHHHGGGHF3GDEF1FDGHHFFHHGCGGG1FEFGC>E::G:G3F?<<C7FFGCCC???@?DGCC:GG/@C@F#<*7-F3FGGGHGAA.@8DDD9??9ABGBB@<BBB>/GGFFFFE?GBC9@?BABGCBBFFBGCEA.CAA.AA95FBFF<AD?EE>;HGFG?/AE:/>/>@FB#F11B$2G;HFFFGDDDF1HGFGFEG2BHHEAAE/?HGEBABFGB0HHEFBFFGGBAE00GFF3DGGG1BFFFFFF@BA1AAA
@M02197:102:000000000-ALU3V:1:1101:5630:12116 1:N:0:1
ACTGAGCTGCATTCCTCCGCTTATTGATATGCTTAAGTTCAGCGGGTATCCCTACCTGATCCGAGGTCAACCTTAGAAATGGGGTTGTTTTACGGCGTAGCCTCCCGAACACCCTTTAGCGAGTAGTTTCCACAACGCATAGGGGACATAAGACCCAGCCGGTCGATTTGAGGCACGCGGCGGACCGCGTTGACCAATACCAAGCGAGGCTTGAGTGGTGAAATGACGCTCGAACAGGCATGCCCCCCGGATTACCAAGGGGCGCAATGTGCGTTCAAAGATTCGATGAAGCCC
+
A1A?1FFFFFFBGGG3DB1EFF01F3G333FFHHHFFBGFH2100EA?G1FGGHAFGHFFD1F///FBHHECFDG9HGHHDG#EEE/EG482G:/EE9E?FFF8GE9ECG7HC59G8HGE5/#FBG;1<DDDHH/A@/#FC1B09CCE..BCB7H.<..:9C#;3::CE4B.9/?@.-;-@?-@9@?;@@?0$F:<;9BBFBF-?GC@@<EF/C9BBEBE3F.;/>/<BF/9?:?9%10B/@/BBEA/B2A2D11BB/A0A00113DAEEAA1F3GG33EB111@31C>11>1>
@M02197:102:000000000-ALU3V:1:1101:4478:12150 1:N:0:1
ACTGAGCTGCATTCCTCCGCTTATTGATATGCTTAAGTTCAGCGGGTATCCCTACCTGATCCGAGGTCAACCTTGTGAAAGATTTAACGGCCGCGGCCACCCGCACTCCGAAGCGATTAATGAAATCACAACGCTTGGAGACGGACAGCTCAGCCGGAGACTTTGAGGCGCGCGGAACACCGCGGCGCCCAATACCAAGCCAGGCTTGAGTGGTGAAATGACGCTCGAACAGGCATGCCCGCCAGAATACTAGCGGGCGCAATGTGCGTTCAAAGATTCGATGATTCAC
+
CCBCCFFFFFBFGGGGGGGGGGGHHHHHHHHHHHHHHGGHFHHGGGEEHHHGHHHHHHHHHHHGGGGHHHHHHHHGFHHHGHGHHEFFEDECFEAEEGGGHFCD8FGHHDGGFGGGHHGHHHHHHGHGHHGGGGGGGACCGGGGGGGGHBFFGEHGG?DAEFFFFFFFGFGGFHGDC=FFFFFDCGHGHHHHFFFFGFFFFFGFFFHGHHHHGFGFFBDGFFBF8FGFFFFFGHGGFFGGFDFEHHHFHFEGCE?GCCGEFD?GGDGGGCFGFGGGGFFFFFFF?A>3A
@M02197:102:000000000-ALU3V:1:1101:5075:12238 1:N:0:1
ACTGAGCTGCATTCCTCCGCTTATTGATATGCTTAAGTTCAGCGGGTATTCCTACCTGATCCGAGGTCAACCTTGTAAAAATTGGGTTATGGACCGTGCCGGGAGACCTTTCAACTCGTTGCGTGCTTAGAAAAGCTCGTTGCACCGAGAGTCCCACGGACGCCGTCATTACTTTTGGGACCGGTCGGGGGTGAACCCGGACCTGGAGTCCAACAACAAGCCAGGCTTGAGAGGTGATAATGACGCTCGAACAGGCATGCCCTTCGGAATACCAAAGGGCGCAATGTGCGTTCAAAGATTCGATGATTCAC
+
CCABBFFFFFFFGGGGGGGGGGGHHHHHHHHHHHHHGHHHHHHGGGEGFHHHGHHHHHHHHHHGGGGHHFHHHHHHGHHHGHHHHHEFHHH9FGHGGH;HGGGGGGGGFHHGHHHHHDHFHGGGFGGHHHEHHGHHGGGFEHGGHGFFGGGGDGHHHGGGGCCFHFFHFGHGHGHHHGCEGDGGFGFFFGHGFFFGGGHHGGFGGFFHHHHF0HHHGGHGFHHGHHGHHGHHHHHGBEFHFGGGGF11BBA3GFFHFGGEGCGEHHHHHHHHHHHCGGGGHHHFEGEGHGF5GGGGAGFFF55FFFAAAAA
@M02197:102:000000000-ALU3V:1:1101:14031:12274 1:N:0:1
ACTGAGCTGCATTCCTCCGCTTATTGATATGCTTAAGTTCAGCGGGTATCCCTACCTGATCCGAGGTCAACCTTAGAAATGGGGTTGTTTTACGGCGTAGCCTCCCGAACACCCTTTAGCGAATAGTTTCCACAACGCTTAGGGGACAGAAGACCCAGCCGGTCGATTTGAGGCACGCGGCGGACCGCGTTGCCCAATACCAAGCGAGGCTTGAGTGGTGAAATGACGCTCGAACAGGCATGCCCCCCGGAATACCAGGGGGCGCAATGTGCGTTCAAAGATTCGATGATTCAC
+
BBBBBFFFFFFFGFGGGGGGGGECGHHGFGHGHHFGFHHHGHHGGGE?GHF3FGHGHHHGHHHCEEEGHHHGHHHHGEGHHGGFGGGGHHHHFGGGGCGGGHHFHGGGGGFHGGHFGHHHGGGGGFFGFGFHFFFFFGGFFGFFBFFFGFFFFGDGHFHFFFFCFFFFGFFFFCBDAFGGGGGGGGGGGGGGGHHFGHCGGGGGGHHGHHFHHHGGHHHHHHHGGGGDGHGHHHGHHHF:@GGGFGGHHHHGGHHGGGGGGGGHHHHEGEGHGGGGFGGGGGFFFFFFFABABB
@M02197:102:000000000-ALU3V:1:1101:14456:12298 1:N:0:1
ACTGAGCTGCATTCCTCCGCTTATTGATATGCTTAAGTTCAGCGGGTATTCCTACCTGATCCGAGGTCAACCTTGTAAAAATTGGGTTATGGACCGTGCCGGGAGACCTTTCAACTCGTTGCGTGCTTAGAAAAGCTCGTTGCACCGAGAGTCCCACGGACGCCGTCATTACTTTTGGGACCGGTCGGGGGTGAACCCGGACCTGGAGTCCAACAACAAGCCAGGCTTGAGAGGTGATAATGACGCTCGAACAGGCATGCCCTTCGGAATACCAAAGGGCGCAATGTGCGTTCAAAGATTCGATGATTCAC
+
ABCBCFFFFFFFGGGGGGGGGGGHHHHHHHGHHHHHHFFHHHHGGGECHHHHHHHHHHHHHHHGGGGHHHHHHHHHHHHHHHHHHHGGHHHGHHHGFHGGGGGGGGGGHHHFHHHHHGHGHGGFGGGHHGHHHHHHHHGGGHGHHGFFFGHGGGHHGGGGGGGGHHHHGGFGGFHGHGGGGGGGGGGGHHHHHEFFFGHHGFHHHHHHHHHHGHHHGHHGHHHFFHGHHHHHHHHHFGGHGGGGGEHGHHHHHHHHHGGGGGGGGHHHHHHHHHHGGGEGHHHHGGGGHGGDCGGGGGGFFFFFFFBBBBB
@M02197:102:000000000-ALU3V:1:1101:17663:12361 1:N:0:1
ACTGAGCTGCATTCCTCCGCTTATTGATATGCTTAAGTTCAGCGGGTATCCCTACCTGATCCGAGGTCAAGTCATGAAATTGCTTGCTGGACGCTGATCCGCCGGGGCTCCGAGAAGCGCAAATGTGCTGCGCGAGAAGCCGACGAGACCGCTGCCAATGACTTTGAGGCGAGTCCGCGCACGGAGGCGGGACAGACGCCCAACACCAAGCATAGCTTGAGGGTGTAAATGACGCTCGAACAGGCATGCCCCACGGAATACCGAGGGGCGCAATGTGCGTTCAAAGATTCGATGATTCAC
+
CCCCCFFFFFFFGGGGGGGGGGGHHHHHHHHHHHHHHHHHHHHGGGGGHHBFHHHHHHHHHHHGGGGHHHHHHHHHHHHHHHGHHHHHHHHHGGGGGHHHHGGGGGGGGHGGGGGGHHGGGGGHHHHHHHHGGGGGGGHGHGGGGFGGGGGGGGGHHHHHHHGHGGGFGGHFFFGGGFFFFGHGGGGFFFHHGGGGGHGFHGHFBGGHHHHHHHGHFHHFGHHHHHHGHGFCGGHFEHHHHFHHGHGGGGGGHHHHHGHEGGGHGGGGFFHHGGFGGGGGGGGGGGGGFFFFFFFCBABB
@M02197:102:000000000-ALU3V:1:1101:12747:12368 1:N:0:1
ACTGAGCTGCATTCCTTCGCTTATTGATATGCTTAAGTTCAGCGGGTAGTCCTGACTGATTTGAGGTCTAAATGGTCAAATGAATTTGCATTAGAAGCACCTCTGGCTTGAAAGGTGACGTCCTCAACGAAATATGTTATTACGCCGAGTCAAACCGTCGATTTCCAAATTGGGTAGCTCGTGTATTTCAGCCGAGCCGATTCTACTTAAAGATCCGGCAGCAGCCATTATCCAAGCCCGAACACCTATCTCATTACAAAATAGGGGGGTTGAGAATTTCACGACACTCAAACAGACATACTCTTCGGAATACCAAAGAGTGCAAGGTGCGTTCAAAGATTCGATGATTCAC
+
CCCCCFFFFFFFGGGGGGGCGGGHHHHHHHHHHHHHHHHHHHHGGGGGGHHHHGHHGHHHHHHHGHHHHHHHHHHHHHHHHHHHHHHHHHHHHHHHHHHHHHHHGHHHHGHHHHGHHHHGGGGGHHHHGGGGFHHHHHHHGHHGGFGCGGHHHHHGGGGGDGHGHHHHGHHHHHGHGHGHGFHHHGHHHFHHFFGGGHHHHGHHGHGGHHGFGGGFGGHGGGHHHHFFHHHGGHFGFGGHFGHHFHHG3FBHHHHFHHHHHGGGGGGHHHHHGHHHHGHGGGHHHFGEHHHEGHHGHGHHHCGGGHHHHHHHGHHHHHHHHHHHHGGGGHGGGGGGGGGGFFFFFFFBABBB
@M02197:102:000000000-ALU3V:1:1101:12188:12376 1:N:0:1
ACTGAGCTGCATTCCTCCGCTTATTGATATGCTTAAGTTCAGCGGGTATTCCTACCTGATCCGAGGTCAACCTTGTAAAAATTGGGTTATGGACCGTGCCGGGGGACCTTTCAACTCGTTGCGTGCTTAGAAAAGCTCATTGCACCGAGAGTCCCAGGGACGCCGTCATTACTTTTGGGGCCGCTCGGGGGTGAACCCGTACCTGGAGACCAACACCAAGCCAGGCGTGAGAGGTGATAATGACGCGTGAACAGACATGCCCTTAGGAATACCAAATGACGCTATCAGCATTCAGAGATTCAAACACGGAC
+
AAAAA1FFFFFFGB3GBGEC10013FF3E333D3311DAFF210AEEE12E2FG10B1BEFHH?AAECGFDC0BFDF@FDGEEFFF/B/F4B%@92#/EA;>>EC1@<<10G94D:HC0CGG@A5//F6G0F10FG8F#<F0AGBC@0;<-C00C:#;:::-<A=+ACF7<GBCB0F>.#/A@#;@/CG1;9?E4BEEB$2>>B602F#//?9/A#?121:7/:+F%:>BFEF1@1:2B4B/4?FB12F2D1A2100A/0AB12222A21012D200000133BD1313331AA33B31111111A11111
@M02197:102:000000000-ALU3V:1:1101:14038:12257 1:N:0:1
ACTGAGCTGCATTCCTCCGCTTATTGATATGCTTAAGTTCAGCGGGTATCCCTACCTGATCCGAGGTCAACCTTAGAAATGGGGTTGTTTTACGGCGTAGCCTCCCGAACACCCTTTAGCGAATAGTTTCCACAACGCTTAGGGGACAGAAGACCCAGCCGGTCGATTTGAGGCACGCGGCGGACCGCGTTGCCCAATACCAAGCGAGGCTTGAGTGGTGAAATGACGCTCGAACAGGCATGCCCCCCGGAATACCAGGGGGCGCAATGTGCGTTCAAAGATTCGATGATTCAC
+
AABBBFFFFFFFGGGGGGGGG2EHHGFHHHHHGFHHHHGGFHHGGGGGHGHHHHHHHHHHGHHGGGGHHHHHHHHHEHHHHHFGGGCEGHHFHEFGGGGGGHHFHGGEGG;GGGHFHHHGGFFFFHHHHHHHHGHGGGGGGFFFGGGGGHHHGHHHHGHGGGGFGFFGGFFFD?BFFAGGGGFGGGGGGGFEGFHHFFFFFHGGGFFGHHGGHGHHHHHHFHHFGGGGHHGGHHHHHHHGEFFFGGGHHHHHHHHGGGGCGGGHHHHEECGFGGFGGFGCGGFFFFFFFBBBBB
@M02197:102:000000000-ALU3V:1:1101:28172:12363 1:N:0:1
ACTGAGCTGCATTCCTCCGCTTATTGATATGCTTAAGTTCAGCGGGTATCCCTACCTGATCCGAGGTCAAACGTTGAAAAAAGGCTTCATGGACGCCGACGTAGAAGGGAGAGACGCAAATTGTGCTGCGCTCTACCACCAGTACGTTGGCCGCCAATCGCTTTCAGGCGAGTCCTTTGCAGGACAAACGCCCAACACCAAGCAGTGCTTGAGGGTACAAAATGACGCTCGAACAGGCATGCCCCATGGAATACCAAGGGGCGCAATGTGCGTTCAAAGATTCGATGATTCA
+
CCCCCFFFFFFFGGGGGGGGGGGHHHGHHHHHHHHHHHHHHHHGGGGGHHHHHHGHHGHHHHHGGGGHGFHHGHHHHHHHGGGGHHHHHHHHHHGGGGGGGFGHGFFGGGGGGGHGGGGGHHHHHHHHGHGGGHHHGHHHHHHHHGHEGHGHHGGHHGHHGHHGHGGGGHGHHGHGGHGHHHHHGGGGGGGHHGHGHGHHHHHHHHHHHHHHHHFHHHHHHHGGGGFFHEFHHHHHGHEGGGHHHHHHHHHHGFGHHGGFE2HHHGFFEGGGGGDBGGGGFBFFFFFAAABB
@M02197:102:000000000-ALU3V:1:1101:10200:12370 1:N:0:1
ACTGAGCTGCATTCCTCCGCTTATTGATATGCTTAAGTTCAGCGGGTATTCCTACCTGATCCGAGGTCAACCTTGTAAAAATTGGGTTATGGACCGTGCCGGGGGACCTTTCAACTCGTTGCGTGCTTAGAAAAGCTCGTTGCACCGAGAGTCCCACGGACGCCGTCATTACTTTTGGGACCGGTCGGGGGTGAACCCGGACCTGGAGTCCAACAACAAGCCAGGCTTGAGAGGTGATAATGACGCTCGAACAGGCATGCCCCATGGAATACCAAGGGGCGCAATGTGCGTTCAAAGATTCGATGACTCAC
+
BBBBBFFFFFFFGGGGGGGGGGGHHHHHHFHHHHHHHHHHHHHGGGEGHHHHHHHHHHHHHHHGGGGHHHHHHHHHGHHHHHEHHHEGHHFFHGHGEEEHGGGEFGCDHHHGHHGHHGHGHGGGDGEHHHGHGHHHGHGGGHGHFGFGGGGHHHHBGD?@GGGEGGGGGGGHHHGHHGGGFFCFFGGGHGHGFFBFFFFGFFFFHHFFHFHGCFHHCGFHHHFGGEHHHHHHGHHHHF61GFFFGHFGHHHGHHHHGFFEGHHHFHGHHHHHHFHGFGGGFFGGGFEGHGGGGFGFGFGFFFFFFFAAA>A
@M02197:102:000000000-ALU3V:1:1101:28911:12268 1:N:0:1
ACTGAGCTGCATTCCTCCGCTTATTGATATGCTTAAGTTCAGCGGGTATTCCTACCTGATCCGAGGTCAACCTTGTATAAATTGGGTTATGGACCGTGCCGGGGGACCTTTCAACTCGTTGCGTGCTTAGAAAAGCTCGTTGCACCGAGAGTCCCACGGACGCCGTCATTACTTTTGGGACCGGTCGGGGGTGAACCCGGACCTGGAGTCCAACAACAAGCCAGGCTTGAGAGGTGATAATGACGCTCGAACAGGCATGCCCTTCGGAATACCAAAGGGCGCAATGTGCGTTCAAAGATTCGATGACTCAC
+
BBBBBFFFCFFFFGGGCGCECAEGHHHCEFGFHHGHHHHHFGGFGGGGFHHHHHHHHAGHHFGEGGGGHHHHHFFHFHGHHHHEFH9FHGHGHHHG;EDF?EGGGGGGHHHHHHHFHGH5@/FEGGGHHGHH#GBHGHGGGG?GHFBCFCCFFFHHHGCCC-@CGDFDGGGBFFBGHCFGFCCBCBC<EGFHCFFBEFHGBBBHHHEHFGHFFFFGGFFHGEGFEFFB0HHHHF;HHFGHFFFFEFEEFHFBGBEEBGGFCEFGHGBEEF/CFHCEEE?EGGBHEEEAF113GAAGFGGFC3FFBFAAAA?
@M02197:102:000000000-ALU3V:1:1101:5673:12433 1:N:0:1
ACTGAGCTGCATTCCTCCGCTTATTGATATGCTTAAGTTCAGCGGGTATCCCTACCTGATCCGAGGTCAAAAGTGGAAAAAGGCTTACTGGACGCGAGTGCTCTAGGCTAGAGGCGCAAAATGTGCTGCGCTTCAATACCAAAACACTGGCTGCCAATGACTTTAAGGCGAGTCCACGACAGTGGACAAACACCCAACACCAAGCAGAGCTTGAGGGTACAAATGACGCTCGAACAGGCATGCCCCATGGAATACCAAGGGGCGCAATGTGCGTTCAAAGATTCGATGATTCAC
+
CCCCCFFFFFFFGGGGGGGGGGGHGHHHGHHHHHHHHHHHHHHGGGGGGHHHHHHHGHGHHHHEGGGHHHFHHGHHHHGHHGGHHGHHHHHHHGGGGGGHHFHHHHHFGHGHHHGGGGGHHHHHHHHGHGGGGGGHHHHHCHHHHHHFHHHFGHGHHHGHHFHHHHGHHGGHGHHHHGGGHHHHGHHHFGGGFGGFHGGGHHHHHGFHGGHHHGHHG5FHGFGFGGGGHHEGEHHHFHHHGGGHHFFHHFHHFHGHHFGGFGFHHHGEEEGHBEGGGBGCCGFFFFFFFBABBA
@M02197:102:000000000-ALU3V:1:1101:5659:12422 1:N:0:1
ACTGAGCTGCATTCCTCCGCTTATTGATATGCTTAAGTTCAGCGGGTATCCCTACCTGATCCGAGGTCAAAAGTGGAAAAAGGCTTACTGGACGCGAGTGCTCTAGGCTAGAGGCGCAAAATGTGCTGCGCTTCAATACCAAAACACTGGCTGCCAATGACTTTAAGGCGAGTCCACGACAGTGGACAAACACCCAACACCAAGCAGAGCTTGAGGGTACAAATGACGCTCGAACAGGCATGCCCCATGGAATACCAAGGGGCGCAATGTGCGTTCAAAGATTCGATGATTCAC
+
A3AA3CCFF4CFGCGGFGCFGGGGHHFGFFGFHHFBB5DGHHGGGGEGFFFGG3GHHHHHHHHGEFGHGGGHHHH<HHHGHCGHGHFHBD3GHGGGGFFEGHHBGEHCEHEHFBFHDDGFHFHGFGHFHGGGFGHFD7HGGECGGHGHHGHHGGHHGHGFHFGGDFGDEHFHFFF?FCHGBHFDDHFHGEEEFHDE?F@FDGFFGGBHGFFHHHFG8BHGBBGEEBECFAEHGBBEGE4GAE193BHGD5GFFFCFFG?E22A555DAEA?4GGGGGBGGGGFFDFF55AAA>A
@M02197:102:000000000-ALU3V:1:1101:27706:12334 1:N:0:1
ACTGAGCTGCATTCCTCCGCTTATTGATATGCTTAAGTTCAGCGGGTATCCCTACCTGATCCGAGGTCAACCTTAGAAATGGGGTTGTTTTACGGCGTAGCCTCCCGAACACCCTTTAGCGAATAGTTTCCACAACGCTTAGGGGACAGAAGACCCAGCCGGTCGATTTGAGGCACGCGGCGGACCGCGTTGCCCAATACCAAGCGAGGCTTGAGTGGTGAAATGACGCTCGAACAGGCATGCCCCCCGGAATACCAGGGGGCGCAATGTGCGTTCAAAGATTCGATGATTCAC
+
AB@AAFBDFFFFGGGDFEEA2EGHHCFFFHBHHHGFGHHHHHGF2AAAF5BGFFFFGHHGGH1EEGGHBFGHBHHFHG;GFEA?FC71EEEDFB>@EGG:EGB9/9<?@@@GD9GBFF<GCBCGG;1FGFGA2A?<??99DHG0BDCGEFGFHFHGHEC@-@FFCGGG?9;A/@.:CDCA@B??;@D?E@FFGHFGB0:AB/E@.FGCDF/9G0AD?GGHFG<6BDGFHC9:G?4GHG9CC59?9E035D5AACCAEA2EEA?GDD5A2GCHFFGFF5FEFB4FBFF@5AA3>3
@M02197:102:000000000-ALU3V:1:1101:16332:12500 1:N:0:1
ACTGAGCTGCATTCCTCCGCTTATTGATATGCTTAAGTTCAGCGGGTATTCCTACCTGATCCGAGGTCAACCTTGATAAAATAGAGGTTTTGACGGCTGCGGGCCACCGGTGCTCCCGACGTACGAATTTCTTCTTAACACGCCGGGGGTCGGGTTCCACGCCGATTCGTTCCGGGGGGGCCGGCCGCGGGGGGCCGGCGACTCCCAATACCAAGCGGTGCTTGATTGGTGAAATGACGCTCGAACAGGCATGCCCCCCGGAATACCAGGGGGCGCAATGTGCGTTCAAAGATTCGATGACTCAC
+
BBBBBFBFFFFBGFGGGGGGGGGHCFFHGF55GCHDFHHBFFFECCAAFHBGFBGGHGEFHGHDGG12EGHHHHHFBGGG;8EEBGH9F<GF9FGGGGG;EEE@EGFAAD@/AGGFEDABFC;HCA/9GHFFHFH4;FHHHGGGFCADBCF;:BEE.BFFDFFFACFFFFFFFFFFFD@DFFFF;FFFFFACFBBDFFFB;GEFFC0FF#:BDFDCGHFGFF0GCFBGHHHHHFFDA@.F:A1G<G<1FAHGGGGGGGFFB5HGHCGFECGGGGGDHHCGGGGGGGGCGGECGFFFFDB5AAAAA
@M02197:102:000000000-ALU3V:1:1101:16335:12477 1:N:0:1
ACTGAGCTGCATTCCTCCGCTTATTGATATGCTTAAGTTCAGCGGGTATTCCTACCTGATCCGAGGTCAACCTTGATAAAATAGAGGTTTTGACGGCTGCGGGCCACCGGTGCTCCCGACGTACGAATTTCTTCTTAACACGCCGGGGGTCGGGTTCCACGCCGATTCGTTCCGGGGGGGCCGGCCGCGGGGGGCCGGCGACTCCCAATACCAAGCGGTGCTTGATTGGTGAAATGACGCTCGAACAGGCATGCCCCCCGGAATACCAGGGGGCGCAATGTGCGTTCAAAGATTCGATGACTCAC
+
BCCCBFFFFFFFGGGGGGGGGGGHHHHHHHHHHHHHHHHHHHHGGGGGHHHHHHHHGHHHHHHGGGGHHHHHHHHHHBGGHHHHHHHHHHGHGHGGGGGGGGGGG;GHGGGGGHHHGGGGGDHHGGHHHGHHHHHHHHHGHGGGGGGGGGGGGGGGGGGGFFFFFFFFFFFFFFFFFFFFFFFFFFFFFFFGFFGGGGGGGGGGGHHHHGFGFGGGHHGGHFGHHHHHHHHHHHGGGGGHHGHHHHHHHHHGGGGGGGFHGHHHGGGGGGGFGGHHHGGGGGHGGFGGGGGGGFFFFFFFCCBBB
@M02197:102:000000000-ALU3V:1:1101:6890:12528 1:N:0:1
ACTGAGCTGCATTCCTCCGCTTATTGATATGCTTAAGTTCAGCGGGTATTCCTACCTGATCCGAGGTCAACCTTGTAAAAATTGGGTTATGGACCGTGCCGGGGGACCTTTCAACTCGTTGCGTGCTTAGAAAAGCTCGTTGCACCGAGAGTCCCACGGACGCCGTCATTACTTTTGGGACCGGTCGGGGGTGAACCCGGACCTGGAGTCCAACAACAAGCCAGGCTTGAGAGGTGATAATGACGCTCGAACAGGCATGCCCTTCGGAATACCAAAGGGCGCAATGTGCGTTCAAAGATTCGATGACTCAC
+
BBBBBFFFFFFFCGFGFFGGGGGHHHGHFHHHHHHHHHHHFGHGGGGAGHHGGGHHHBGHHGGFFCGHHBGFBFBFGHHHGFHGHHG8HHG9FGFC1@EGEF?/FBCDHHHH2FGFHGHGHGFFFGGHFB=GHHBC11FFGHGAEGFFFFFC?@GBFGACC-ABGFG=AFFGGGGBFCGGCGDFFDCCEGHGFFEFGGHHGFGEFGGFGFFHFHHHGHGGEGFFFEDGFFGFB?FHHFHGGGGGGHHAFF3HGCHGHGGECCGGHHFHFHHHGFFCEAEEBBGFGGEEB4D5GFGGGGFFFDDDDDA?AAA
@M02197:102:000000000-ALU3V:1:1101:22050:12537 1:N:0:1
ACTGAGCTGCATTCCTCCGCTTATTGATATGCTTAAGTTCAGCGGGTATCCCTACCTGATCCGAGGTCAACCTTAGAAATGGGGTTGTTTTACGGCGTAGCCTCCCGAACACCCTTTAGCGAATAGTTTCCACAACGCTTAGGGGACAGAAGACCCAGCCGGTCGATTTGAGGCACGCGGCGGACCGCGATGCCCAATACCAAGCGAGGCTTGAGTGGTGAAATGACGCTCGAACAGGCATGCCCCCCGGAATACCAGGGGGCGCAATGTGCGTTCAAAGATTCGATGACTCAC
+
CDDCCFFFFFFFGGGGGGGGGGGHHHHHHHHGHHHHHHHHHHHGGGFGHHHHHHHHGHHHHHHGGGGHHHHHHHHHHHHHHHHGGGGGHHHHHGGGGGGGGHHHHGGGGGGHGGHHHHHHGGGGGHHHHHHHHHHGGGGGGHHHGGGGGHHHHHHHHHHGGGGGGGGGGGGEGFGGGGGGGGGGGGGGFFFGGHHHHHHGGHGGGGGGGHHHHHHGHHHHHHHGGGGGHHGHHHHHHHHHGGGGGGGHHHHHHFGGGGGGGGGHGHHGGGGHGGGGGGG?GGFFFFFFFCCBA3
@M02197:102:000000000-ALU3V:1:1101:16750:12569 1:N:0:1
ACTGAGCTGCATTCCTCCGCTTATTGATATGCTTAAGTTCAGCGGGTAGTCCTACCTGATCTGAGGTCAACCTTGGTAAAAGTTGTCGCCGAAGCGACCAAGACCGGGTCTGGAGTGCTAGCCTAGTACGTGCCCGAAAGCTCAGTGTACAAGAGTCCTCGCAGACCCCGTCATTATCTTTGAGACGGGTGGTGCCTAAACGGCCCCGCCGACGTCCAACAACAAGCCGGGCTTGAGGGGTGATAATGACGCTCGAACAGGCATGCCCCCCGGAATACCAGAGGGCGCAATATGCGTTCAAAGATTCGATGACTCAC
+
BBBBBFFBFFFFGGGCGGGGGGGHGGHHHHHGHHHHHHHHHHHGEGGGGHHHHHHHHHHHHHHHHGHGHHHFHHHHFHHFGHDFFGHGHDFGG:GGD7GGHHHHGCGFG:HH:;FHHGH:GH7HHCGFH?4FEEFA?EFGF;F8HDGGGHHFH0HGFG<HGG6C@:#::5,@DGGEFGGGGGF?GGFG99;A86FG9FFFFF:FFAFFGGGF@FFDGGHHFGFEFA9FEEHGGGC.BCAFEHGHHHCGGGDHE<BHGGHHHGFC?/EEECHHHGFHHGGHGAEEGGHHHHEDEGHGGGGGGGGGGFFFFFFFAABBB
@M02197:102:000000000-ALU3V:1:1101:12194:12569 1:N:0:1
ACTGAGCTGCATTCCTCCGCTTATTGATATGCTTAAGTTCAGCGCGTATTCCTACCTGATCTGAGGTCAATAAATGAATAGAGCCAAGAGCACAGAGGCACGAGGCGGGCTTTAGGTGCAGCAACCAAAGTGTGCGACGATCAAGCAACGAGTTGGACGAACCTAGAACGTTGTGTAACCGTGCAGCGGGCCGCACCAATGCATTTGAGGAGAGCGATCCGAGCGTCGTGAGACGTCGGTTCGCATGCTCCCAACTTCAACAGGGCCGGCGAGGTTTGAAACCAAGCGGTCCTGTGAGAGATTAATGACACTCAAACAGGCATGCCCTCCGGAATACCAGAGGGCGCAATGTGCGTTCAAAGATTCGATGATTCAC
+
BBBBAFFFFFFFFFGGGGGGGGDHHFHHFHFHHHHHHHHCDBBEFGGGGHHHFFFHBFHHHHHGGGFFHFHHHHHHHGHHHHHFFHGEHHHHHHHHHFGGFGFGGCGEDGGAGFHHFHFGGEHHHGGHHHHFGBGG?@DFGAE0GHGHFFEFGDCGG;B@GB;9FGGG=DGFEFGFF:EFFFCC9BFFBBB@F;DBFFAFFBFGGFFFEF?GGFGBDEEF?D?:-GGBDGFGCGGDCCGCDA?@FAGGGGHGHHFDDEHHHHCCGGEECFBFEHHGHHGF@?FE?CEFFHHGHHFFHHHGHEHFHGHHHHFGFGBGHFHHGHFDGGCDCHHHFHBHGFFFGGGGGHHG5AEGGHGGFGGDGEA444FFBFFBBBBB
@M02197:102:000000000-ALU3V:1:1101:12214:12576 1:N:0:1
ACTGAGCTGCATTCCTCCGCTTCTTGATATGCTTAAGTTCAGCGCGTATTCCTACCTGATCTGAGGTCAATAAATGAATAGAGCCAAGAGCACAGAGGCACGAGGCGGGCTTTAGGTGCAGCAACCAAAGTGTGCGACGATCAAGCAACGAGTTGGACGAACCTAGAACGTTGTGTAACCGTGCAGCGGGCCGCACCAAAGCATTTGAGGAGAGCGATCCGAGCGTCGTGAGACGTCGGTTCGCATGCTCCAAACTTCAACAGGGCCGGCGAGGTTTGAAACCAAGCGGTCCTGAGAGAGATTAATGACACTCAAACAGGCATGCCCTCCGGAATACCAGAGGGCGCAATGTGCGTTCAAAGATTCGATGATTCAC
+
AAAA1CFFCC1FGDDBFF?EFF0BGHFHHGCGHHHHHFFFGBGCGEGGGBGBGDFHHGHGHFFFFF00FDHFFHHFHHE2FDFHGB0EHHBGHFFBGEEGHEGGGGGGCGGHGFHG@FCGHBFGFGFHAF><1>GFGGCCEHGBGBGHHGAECEHHFBCC?@@EF49;BEGFGGB;F?B9FFC?BB<BB9@?FE=C?F;#BF7FF8/;;BF9.D;;@EEC0C@..ECD@/C<BBB-9-A9ADG@F/F0</@2D@122DGFC?B/C/E<//F3CDFGEHHEGDAGGGEF?@34GF3GEDGFGBEBHFFF35EEHHHFFHHHGBFDECAE23AFD55HFFHHEEE2E555A2AAEGGFGGGD5GFCBBBDFFFAA3A@
@M02197:102:000000000-ALU3V:1:1101:4086:12579 1:N:0:1
ACTGAGCTGCATTCCTCCGCTTATTGATATGCTTAAGTTCAGCGGGTATTCCTACCTGATCCGAGGTCAACCTGAAAAAAATTCGTTTAGAGGCCGGGCCCATGACACCTTGAAACTCGACGCGTGCTCCGGAAAGCTCAGTGCGAAGAGGGTCCCACGGACGCCGTCATTGTCTTTGAGACCCGTGGTGCCCCGAAGGGCTCCACGCGGTCCAACACCAAACCCGGAGGTTTGAGAGAGGATAATGACGCTCGAACAGGCATGCCCCCCGGAATACCAGGGGGCGCAATGTGCGTTCAAAGATTCGATGACTCAC
+
BBBCCFFFFFFFGGGGGGGGGGFHGFFFHFFHHHGHFHFHGHHGGGGGHHGEHHHHHHHHHHHGGGEHHHGGHHHHHHHGGHHHFHHGHFHHHGGGGGGGGGGHGH;GGHHHHHGHHGDCA?DCCGDEHGGGFGG:GFFHHGHFFGGGGHAFEFFFHHGGGGFFGGFFGGFGFGGGGGFFFFFFFFFFEFFDBFFFFFFFEFAGFCDCFGFFFFFBEGGEGDEFGFFHGFFFHHHHFGFGHHGFGGGGGGGHGHGFFHHHHG/CGGCGGHFGHGFAHFECEEA2GCHGEFEEGGGGFGBFGFGCFBBFFFFBBBBB
@M02197:102:000000000-ALU3V:1:1101:23483:12587 1:N:0:1
ACTGAGCTGCATTCCTCCGCTTATTGATATGCTTAAGTTCAGCGGGTATTCCTACCTGATCCGAGGTCAACCTTGTAAAAATTGGGTTATGGACCGTGCCGGGAGACCTTTCAACTCGTTGCGTGCTTAGAAAAGCTCGTTGCACCGAGAGTCCCACGGACGCCGTCATTACTTTTGGGACCGGTCGGGGGTGAACCCGGACCTGGAGTCCAACAACAAGCCAGGCTTGAGAGGTGATAATGACGCTCGAACAGGCATGCCCTTCGGAATACCAAAAGGCGCAATGTGCGTTCAAAGATTCGATGACTCAC
+
DDDCCFFFFFFFGGGGGGGGGGGGHGHHHHHHHGHHHHHFHHHGGGGGHHHHHHHHHHGHHHHGGGGGHHHHGHHHHHHHHHHGFHGGHHHH<HHGGHGGGGGGGGGGHHHHHHHHHGHGHGGFGGGHHGGHHHHHHHGGEHGHHGGGGGHHHHGHHGCEFCFGGGHHHHGHGGFHGCGGGGGGGGGFHHHHHGFGFGHGDFEFHHGGEHFGGGFHGHGHGFFFGHHHHFHHHHFGHHHHGGFGCHHGGHHGHHHFEGGGGGGEFBHHHHHGHCHGGGCGHHHHGGFFHGGGGGGGCGGFFBFFBFBAABB
@M02197:102:000000000-ALU3V:1:1101:19995:12626 1:N:0:1
ACTGAGCTGCATTCCTCCGCTTATTGATATGCTTAAGTTCAGCGGGTATCCCTACCTGATCCGAGGTCAACCTTGTGAAAGATTTAACGGCCGCGGCCACCCGCACTCCGAAGCGATTAATGAAATCACAACGCTTGGAGACGGACAGCTCAGCCGGAGACTTTGAGGCGCGCGGAACACCGCGGCGCCCAATACCAAGCCAGGCTTGAGTGGTGAAATGACGCTCGAACAGGCATGCCCTCCGGAATACCAGAGGGCGCAATGTGCGTTCAAAGATTCGATGATTCAC
+
ABB?AFFDFFFFGGGGGGGGGGGHHHHHHHHHHHHHHHHHHHHGGGFGGHHHHHHHHHHHHHHFGGGHHHGFFHGHHHHHHFDHH4FGFBEEGGCGFGGGHDDCGGCFCGGGCAFGFF?GHHGHHHEGFF:?ABD;EGHC/CGAHGCEHHGH?@CFHHGD?9HFGGCFEGGG;BHDDFGFFFEBGFHFGHGFBGGGHHHEF;GGHGHHGHGHBHHGHHFFFGFHEGHHHHHHHHGGGGGEBAAHHHHHHHHGEEGGGGHHHHGGGGHGGGGGGGGGGFFFFFFFBCCCC
@M02197:102:000000000-ALU3V:1:1101:8205:12653 1:N:0:1
ACTGAGCTGCATTACTCCGCTTATTGATATGCTTAAGTTCAGCGGGTATTCCTACCTGATCCGAGGTCAACATTCAGAAGTTGGGGGTTTAACGGCTTGGCCGCGCCGCGTACCAGGTGCGAGGGTTTTACTACTACGCAATGGAAGCTGCAGCGAGACCGCCACTAGATTTCGGGGCCGGCTTGCCGCAAGGGCTCGCCGATCCCCAACACCAAACCCGAGGGCTTGAGGGTTGAAATGACGCTCGAACAGGCATGCCCTTCGGAATGCCAAAGGGCGCAATGTGCGTTCAAAGATTCGATGACTCAC
+
BBBBBFFFFFFFFGGGGGGGGGGGHBFHFHHHHHHFHHHHHFHGGGEGHHHGHHGHHHHHHHHGGGGHHHHHHHHGHHHHHHHGGGGGG/GGHG:CE9?EH:/</9C/<C<//CG6)F1<</3C:B9EF6GGF400/7:C/A;/C;/C;68EB7?BC-AGEEHGHFFHHFFFF?GGGCCGHEGGFEFCCHBEEGGGGFDFG:FFEFEFEGHGGGGGEEAHFGGHGGHHHFHHHHHEHHGGEGGGEFEHFFGHHHEGFGGGGGGHHGGFHCHGBGGFGGHHHG2GGGGFFGGG5GACGBFFFFFFBBA?A
@M02197:102:000000000-ALU3V:1:1101:25155:12690 1:N:0:1
ACTGAGCTGCATTCCTCCGCTTATTGATATGCTTAAGTTCAGCGGGTAGTCCTACCTGATTTGAGGTCAAATTGTCAAGTATGTTGTCCTCGCGGACGGTTAGAAGCGAGTCCGAACCAAGTCAACGACGTAGATAATTATCACACCGATAGACGGAGGTCCAGAATGAATCTCGCTAATGCATTTCAGGGGAGCAGACCGCGCTGAGGCGACCTGCACAAACCCCCACATCCAAGCCTCGAAGAACGGTTCAGAAAACCGGTGAGGTTGAGAATTTAATGACACTCAAACAGGCATGCTCCTCGGAATACCAAGGAGCGCAAGGTGCGTTCAAAGATTCGATGATTCAC
+
BBBBBFFFFFFFGGGGGGGGGGGHHHHHGHHHGHHHHHHHHHGGGGGGGHHHHHHHHHHHHHHHGHFHHHHHHHHHHGGGHHHHHGFFHHHGGGGGGGGGGGHHHGHGGGGHHGGGGGHGHHHHHHGCFGCEGGHHHHGHHHHHHHGGFGGGHHGGFGFCGHHHHHGHGHHECF?FFGGGFGGHGGGGGGHHHHGGGFFEGFFFHGFDEFFHHHGHHHGFEFGGGFHHHHGGGHHFGHFFFFGGGGGHHHFEHHGGGEFEAAE3BEHHHHHHHHBEHHHHHHGDFGBFFFHEHHGGEHFECE2HHHHHHHGHHHFEEEGHHHHCGFGHGGGGGGGFFGFFFFFFFBCCBB
@M02197:102:000000000-ALU3V:1:1101:22059:12813 1:N:0:1
ACTGAGCTGCATTCCTCCGCTTATTGATATGCTTAAGTTCAGCGGGTAGTCCCATCTGATTTGAGGTCTAAAATTTAGAAATGCACAAGTGCAGGTTGGTAGCGACTCTTGTACCATCCGGCTGCTGAGAAGCATCCTTGACGAATATCTTATCACGTCAAGTCAATCCGAGCAGTACAGAGATTGCTTATACATTTAAAGCGAGCTGTACAACACAGCAGCGCTCAGCATCCAACGCCACAACATTTAAAATAAAATGGAGGGATTGAGGGATTCATGACACTCAAACAGATGTACCTCTCGGAATACCAAGAGGTGCAAGGTGCGTTCGAAGATTCGATGATTCAC
+
ACCBBFFFFFFFGGGGGGGGGGGHHHHHHHHCHHHGHHHHHGGGGGGGG3GDGHHHHHHGHHGGGHHHHHHGFGH5GGHHGHFHFHFHHFGHHHHFGHFEGGH?EE?GHHHGHHHHFGHGGGGG8HGEHGHHHH;HGHHHGHFFCHGHGHHHHHGEGHHGDGHGHHHHGGGGGGHHHHHHHHHHHGHHFHHHHHGHHGHH;CEDB2CBBFBFFGGEGG/FGFGGAAFCEBBF>09BF@FFFFGDFFHHFHGBDF2@E>B01G0D11GEF11FFEFEEFBHFHF1GBHFA12G1DA1///EA02FBGDFEBB100011CBCHEA0A0FBAA3B3E1111FD1B@A>>11
@M02197:102:000000000-ALU3V:1:1101:3585:12841 1:N:0:1
ACTGAGCTGCATTCCTCCGCTTATTGATATGCTTAAGTTCAGCGGGTATTCCTACCTGATCCGAGGTCAACCTTGTATAAATTGGGTTATGGACCGTGCCGGGGGACATTTCAACTCGTTGCGTGCTTAGAAAAGCTCGTTGCACCGAGAGTCCCACGGACGCCGTCATTACTTTTGTGACCGGTCGTGGGTGAACCCGGACCTGGATTCCAAAAACATGACAGGCTTGATAGGTGATAATGACGCTCGAACAGGCGTGCCCTTCGGAATACCAAAGGGCCCAATGTGCATGCAAAGATTCGATGACTCAC
+
>1>AAF1BFFFB3A3E1FA11EEH33BEFHFBGFEHHHF22DEECGCCFGDGFFFHGHHBGH0EEE/BEG1FGGGH@GFG2@G1GFEEH;FB%1>>EF?/#9>EC;758FGD9D1AFCFF@CC#?E7D12B110<0GF<-<-<GGB-@:<C/0:CF:C@C@--9:<BGFFF<9;<>1#>;F/;<;=@#B@@@BEFBEBGF@=>B+/+*9EBBF%21?1$4+FB9B12B@B#B9(F@BFFEBF8/BAA/211FA////A///E?A0A22B1ABDF0A000011D111B133A1F33FE1ACB33@11111>1
@M02197:102:000000000-ALU3V:1:1101:11123:12862 1:N:0:1
ACTGAGCTGCATTCCTCCGCTTATTGATATGCTTAAGTTCAGCGGGTATTCCTACCTGATCCGAGGTCAACCTTGTAAAAATTGGGTTATGGACCGTGCCGGGAGACCTTTCAACTCGTTGCGTGCTTAGAAAAGCTCGTTGCACCGAGAGTCCCACGGACGCCGTCATTACTTTTGGGACCGGTCGGGGGTGAACCCGGACCTGGAGTCCAACAACAAGCCAGGCTTGAGAGGTGATAATGACGCTCGAACAGGCATGCCCTTCGGAATACCAAAGGGCGCAATGTGCGTTCAAAGATTCGATGATTCAC
+
CCCCCFFFFFBFGGGGGGGGGGGHHHHHGHHHHHHHHHHHHHHGGGGGHHHHHHHHHHHHHHHCGGGHHHHHHHHHHHHHHHHHHHGGHHHBGHHGGHGHGGGGGGGGHHHHHHHHHGHGHGGGGGGHHHGHHHHGHHGGGHGHHHGGGGCGHFFHHGGGGGGGHGGFGGHHGHGHGGGGGGGGGGGGHHHEGFGGGFFFFFFHHHHGHHFFHHHGGHHHHHHGHHHHHHHHHG;HHHFHFFGGGHHGFHHHHGHHHGGGGGE2HHHHHGHHHHHGGGGGHHHHGGGGGGCGCGGGGGGFFFFFFFBBBBB
@M02197:102:000000000-ALU3V:1:1101:23070:12827 1:N:0:1
ACTGAGCTGCATTCCTCCGCTTATTGATATGCTTAAGTTCAGCGGGTATCCCTACCTGATCCGAGGTCAAGCGTGTAAAAATGTACTTTTGGACGTCGTCGTTCTGAGTGCAAAGCGCGAGATGTACTGCGCTCCGAAATCAATACGCCGGCTGCCAATTGTTTTGAGGCGAGTCTACGCGCAGAGGCGAGACAAACACCCAACACCAAGCAAGGCTTGAAGGTACAAATGACGCTCGAACAGGCATGCCCCATGGAATACCAAGGGGCGCAATGTGCGTTCAAAGATTCGATGATTCAC
+
B?A@AFFFFFFFGGGGGGGGGGGGFGHHHHHHHFFHHGGHHHHGGGGGHHHHHHGHHHHHHHHGGGGHHHG3BBEEHHGFHHFGGHGHHHHGGHGGGFGGGGGAGHHHFHHHHHHHGGGGGGGGGH2DHHGFGGGGGFFHHHHHHGGGGGCCDHFHHEFHHFGHFDGGHGGHHFFGGGGGHHHGFFGHHHHHGGFFFFFFFGFFHGHHHHHHFGHGHGHHHGGFGGFFGFGGGDEDBGHHHHFHEHFGEEFG5HHHGFFFFHHECGGGFFCGHGGGGGGGGGGGGGGGFFFFFFFBBBAA
@M02197:102:000000000-ALU3V:1:1101:13051:12918 1:N:0:1
ACTGAGCTGCATTCCTCCGCTTATTGATATGCTTAAGTTCAGCGGGTAGTCCTACCTGATTCGAGGTTAAATTTCAAGAGTGTTGTCCGAAGACGATTAGAAGCAGCCAACATGTCAGACCAATAGCGTAGATAATTATCACACCATAGTCTGGCAGTCAATGCCAGCTAATATATTTAAAGGGAGTCGATTTGCACCAACAACCCTCAAAGTCCAAAGCCAATAGACAATAAAGCTATTGGTTTGAGAATTTAATAACACTCGAACAGGCATGCTCTTCGGAATACCAAAGAGCGCAAGGTGCGTTCAAAGATTCGATGATTCAC
+
DDDDDFFFFFFFGGGGGGGGGGGHHHHHHHHHHHHHHHHGHHHGGGGGGHHHHHHHHHHHHHGHHGGHHHHHHHHHHHHHGGHHHHHHGGGGGHGGGHGHHHHHHHHHHHHGGHHHHHHHHHHFHHGHGGGHHHHGHHHHHHHHGHHHHGHHHHHHGHHHHHHHHHHGHHHHHHHHHHHHHHHGHGFHHHHHHHHHHHHHGGHHHFHHHHHHHGHHHHHGFHHHHHGGHHHHGHHHHGHHGGHHHGGHGHHHFFF5FHGGGHGHFHHHHHHGFHHGFGDGHHHFGFGHHHHGGGGHHGHGGGGHGGGGGGGGGGFFFFFFFBAAAB
@M02197:102:000000000-ALU3V:1:1101:17261:12914 1:N:0:1
ACTGAGCTGCATTCCTCCGCTTATTGATATGCTTAAGTTCAGCGGGTATTCCTACCTGATCCGAGGTCAACCTGAGAAAAATAAATGAGGTGACCGGCCCGGAAGGTCCTTTAGACTCTACGCATGCTCCGAAGAAGCTCGTCGCGAAGAGGGTCCCACGGACGCCGTCATTGTCTTTGAGACCAGTTGGCTGTAACACCAACGCCGGCCCAACACCAAACCCGGGGTTTGAGAGAGGATAATGACGCTCGAACAGGCATGCCCATCGGAATACCAATGGGCGCAATGTGCGTTCAAAGATTCGATGACTCAC
+
BABBBFFFFFFFGGGGGGGGGGGHHHGHHHHHHHHHHHHHHHHGGGEFHHHHHHHHHHHHHHHGGGGHHHHHHHHHHHHHHHHHHHHHHHHHGHHGGGGGGGGGFGFGHHEHHGHHGHHHHGGGGGHHHHGGGGGHHHHHGGGGGGGGGGFHGEHHHHHCCGFDDGHEGHHHHFFFGHGHHHGHFGHHHHFFHFGHGFFFGGGGGGHFGHGF?FHGGGGGGGGGGGHHFHHHHFGGHHHHHHGGGGGGHGHHFHHHEHGHHGGGFGFGHHHCHHHHHGGGGGHHHHGEGGFGGFGGFGGGGFFFFFFFCBAAA
@M02197:102:000000000-ALU3V:1:1101:12135:13010 1:N:0:1
ACTGAGCTGCATTCCTCCGCTTATTGATATGCTTAAGTTCAGCGGGTATTCCTACCTGATCCGAGGTCAACCTGAAAAAAATTCGTTTAGAGGCCGGGCCCATGACACCTTGAAACTCGACGCGTGCTCCGGAAAGCTCAGTGCGAAGAGGGTCCCACGGACGCCGTCATTGTCTTTGAGACCCGTGGTGCCCCGAAGGGCTCCACGCGGTCCAACACCAAACCCGGAGGTTTGAGAGAGGATAATGACGCTCGAACAGGCATGCCCTTCGGAATGCCAAAGGGCGCAATGTGCGTTCAAAGATTCGATGACTCAC
+
CCDDCFFFFFFFGGGGGGGGGGGHHHHHGHHHHHHHHHHHHHGGGGGGHHHHHHGHHHHHGHHGGGEGGHHGHHHHHHHGGHHHGHHGHHHHHEGGGGGGGGGGHHHHGHHHHHHHFHFHFCGGGGGGHHGGGGGHHHHHHHHHGGGGGHHGGHHHHHGCFGFGGGFGGGGGGHHGGGFEFFFFFGGDEFGFFFHHHGGHHFGGFFDGHHHHFGGFFGGGFFGGGHGHGHHHHHGHHHHHHHHHHGGGGGGHFGHHHHHHEGGGE?GGGHHHHHHHGBHHGGGGGHHHHGGGGHGGGGFFGGGGFFFFFFFA333A
@M02197:102:000000000-ALU3V:1:1101:4410:13031 1:N:0:1
ACTGAGCTGCATTCCTCCGCTTATTGATATGCTTAAGTTCAGCGGGTATCCCTACCTGATCCGAGGTCAAGAGTGTAAAAATGTACTTTTGGACGTCGTCGTTCTGAGTGCAAAGCGCGAGATGTACTGCGCTCCGAAATCAATACGCCGGCTGCCAATTGTTTTGAGGCGAGTCTACGCGCAGAGGCGAGACAAACACCCAACACCAAGCAAGGCTTGAAGGTACAAATGACGCTCGAACAGGCATGCCCCATGGAATACCAAGGGGCGCAATGTGCGTTCAAAGATTCGATGACTCAC
+
CBCCCFFFFFFFGGGGGGGGGGGHHHHHHHHHGHHHGHHHHGHGGGGGHEBGGGH1GHHHHHHGGGEHHFGFEFGGHHHHHH:HHFFHHFH:HGGGGFEFGGGHGHHHHFHHFHHFGGCFGGGHHHHHHFGGGGGHGHHHFHFHHHHGGGGGGGGHHHHHFHHFFGGGGGHHGEGGGGGGGHGFFGGHGHFHGFFFFFFHGFFFFEHGFFGFGGHFGFGFHHFGGFFHHFGFFGHGGHHFFHGGGGCFEAFE5DFFHGFHGEFDE2EEEHHGGEA2?FA5GGGAGEFCFFFFFFFA@AAA
@M02197:102:000000000-ALU3V:1:1101:12727:13074 1:N:0:1
ACTGAGCTGCATTCCTCCGCTTATTGATATGCTTAAGTTCAGCGGGTATTCCTACCTGATCCGAGGTCAACCTTGGTGCCGCCGGAGCGGACTTGTGGGGGGTTTAGAGGCAGGACGCCGAGGGATCCCAATGCGAGGCTGATGCTACTGCGCAAAGGAGAGGGCCTTCGGGTCCGCCACTGGTTTTAGGGGCCTGCCGTGGCAGATCCCCAACGCCGGGCCACAGGGGCTCGAGGGTTGAAACGACGCTCGGACAGGCATGCCTCCCAGGATACTGGAAGGCGCCATGTGCGTTCAAAGATTCGATGATTCAC
+
CCCDCFFFFFFFGGGGGGGGGGGHHHHHHHHHHHHHHHHHGHHGGGGGHHHHHHHHHHHHHHHGGGGHHHHHHHHHHGHHGGGGGGGGGGGGGHHHHGGGGGGGGGGGGGGGGGGGGFFFFFFFFFFFFFFFFFFDFFFFFFFFFFFFFFFFFFFFFFFFFGFBFDFFFFFF9FFFFHGFFGHFGFEFGFFFGGGGGGHGHGHHFGFGGGGGGGGGGHFHGHHGHGGGFGDEHHGHHHHHGGGGGGGGGGGHHHHHHHHHGGGGHGGHHHHHHHHHHHGGGGGHFGHGGGGHGGGGGGGGGGFFFFFFFCCBAB
@M02197:102:000000000-ALU3V:1:1101:6669:13126 1:N:0:1
ACTGAGCTGCATTCCTCCGCTTATTGATATGCTTAAGTTCAGCGGGTATTCCTACCTGATCCGAGGTCAACCTTGGTGCCGCCGGAGCGGACTTGTGGGGGGTTTAGAGGCAGGACGCCGAGGGATCCCAATGCGAGGCTGATGCTACTGCGCAAAGGAGAGGGCCTTCGGGTCCGCCACTGGATTTAGGGGCCTGCCGTGGCAGATCCCCAACACCGGGCCACTGGGGCTCGAGGGTTGAAACGACGCTCGGACAGGCATGCCTCCCAGGATACTGGAAGGCGCCATGTGCGTTCAAAGATTCGATGATTCAC
+
ABBBAFFFFFFFGGGGGGGGGGGHHHHHHHHHHHHHHHHHHGHGGGGGHHHHHHGHHGHHHGHGGGGHHGHHHHHHHFGHGGGGGEGCFGGGGHH:HGFGGGGGGGGGGGGGDD@EAFFFDBCFDFEFFFFFFFFDCF8FFFFFFFFFFFFFFFFFFFFGAEDFBFFFEFDF.BEBCDFFFHFGGHGFGFFDGGGGGGHFHFFFB?FFGHGFB?GGGHGGHGFFFDGEGGFGHHGHHHHHGFFFGGGGEDGF3HHHHHHHGGGGFFFBFHHHHHHHHHGGGGGHHFFGGGFFGGBFGGFGGGFFFFFFFBABAA
@M02197:102:000000000-ALU3V:1:1101:16568:13136 1:N:0:1
ACTGAGCTGCATTCCTCCGCTTATTGATATGCTTAAGTTCAGCGGGTCGTCCTGCCTGATTTGAGGTCAAACTCGAATTCCGAGGAATCCGTGCGTCGTCGTTCGCAGCGTCCAAGGCGCGCGTCCCGGCTCCGAAGGGGGCGTACAATCGGTCCGGTCAAGCCGCGCGGCCTCGAGGGCGCTTCATCGTTCGCTTTCGGCCTTCGACTCGCGCAGATCGGAGTCGACGAGAGGCCAGGATCCAAGGCGCCCGGCGTCTGCGTAACACAGAGCCGGGGCTTGAGAGGGGGGCGCGACACTCAAACAGGCATGCTCTGCGGACTACCACAGAGCGCAAGGTGCGTTCAAAGATTCGATGACTCAC
+
BBBBBFFFFFFFGGGGGGCGGGGHHGHHHHHHHHHHHHHHHHGGGGGGGEFGGEHHHHHHHHHHEHHHHHGHHFFHHHHFHHGGGGFHHHGEFGGGGGGGGGGGGGGGGGGGGGHFAGFGGGGGGGGFGGGGGGCDFDFG?6FGGAGGGEFDFFFFFDFDFFFFFFFFFFFFFFFBFF;DAAAEFFFFFFAAADFFFFFFFFFFFGDFFGE@GFFGGFGHDGC?FGFGHFGBFHFEHHHDCGFE?GGFFCCCGCCHGGGGGHHGHHHHHCGECCGEE3BGHGHGGGGGGGGEEEHFGEFBHHHHHHHHGHGHHGGEFEHHFFGHFGHHHGFGGHGHHGGFGHGGGGGGGGGFFFFFFFFABBBA
@M02197:102:000000000-ALU3V:1:1101:16934:13220 1:N:0:1
ACTGAGCTGCATTCCTCCGCTTATTGATATGCTTAAGTTCAGCGGGTAGTCCTACCTGATTTGAGGTCAAAGATTAAAGTGTTTTGTTAGAGTGGAATGATAGCGAAGAACTTATCACGCTGTTCCACTTAGACTTTTAAGACGAGCCACGTTAAATGGCAAAAACGTCCAAAGCACCACAACCACAAGCTTAATGAAAAACCGGGTGGGTGAGGTCTATATGACAGTCAAACAGGCATGCTCTTCGGAATACCAAAGAGCGCAATCTGCGTTCAAAGATTCGATGATTCAC
+
AABBBFFFFFFFGGFGGGCAEGGHHHHGFGGGHHHHHHHHHCHGGGAEFGFHHHHHHHHFHHGHGGHGHHHFHEGHHHHEGHHHHHH9:HHHHHGHHHHHHGHGHGHHGHHHHHHHHHGGGGFFFHHHGHFHHHHHHHFHFHHGFGGHHHFHHHHHHHHHGGHGGGHHFHHHHHFHGHHGHHGGGHHHGHHHHHHHGGHHHGGGGGGHHHHHHHHGFHHGHHHHHHHHHHHHHHGHHHHHHGGG9HHHHHHHHHHHHGGGGHHGHGGGGFGGGGGGGGGGFFFFFFFBBBBB
@M02197:102:000000000-ALU3V:1:1101:23089:13208 1:N:0:1
ACTGAGCTGCATTCCTCCGCTTATTGATATGCTTAAGTTCAGCGGGTATTCCTACCTGATCCGAGGTCAACCTTGTAAAAATTGGTTATAGGACCGTGCCGGGGGACCTTTCAACTCCGTGCGTGCTTAAAAAGCTCGTTGCACCGAGAGTCCCACGGACGCCGTCATTACTTTTGGGACCGGTCGGGGGTGAACCCGGACCTAGATCCAACAACAAGCCAGGCTTGAGAGGTGATAATGACGCTCGAACAGGCATGCCCCATGGAATACCAGTGGGCGCAATGTGCGTTCAAAGATTCGATGATTCAC
+
@BCCBFFFFFFFGGGGGGGGGGGHHFHHHHHHHHHHHHGHGHHGGGGGHHHGHHHHHHHHHGGGGGGHHHGEHHHHHHHHHGEHH:HHGHGDGHH;GHGHGAEGGGGGHHHHHHGHHHFHGGGGGGGHHFHHHGGHGGFGHGHHHDGGGGHHHHHHGFGGDGGGDGGFHGHHGGGF@CAF?CCFFFFGFF1BEFFFFFFFFGFFFHHFFFFFF0AFEFFFFFFFFF;HHHEGHHGHFHEEFB/HHFFHFGBF1FHFCCG0GFFFFFGEHHGGFEEECCFHHG0EE01CGFFEFGFGEB1B3DFF?AAA?
@M02197:102:000000000-ALU3V:1:1101:24396:13282 1:N:0:1
ACTGAGCTGCATTCCTCCGCTTATTGATATGCTTAAGTTCAGCGCGTATTCCTACCTGATCTGAGGTCAATAAATGAATAGAGCCAAGAGCATAGAGGCACGAGGCGGGCTTTAGGTGCAGCAACCAAAGTGTGCGACGATCAAGCAACGAGTTGGACGAACCTAGAACGTTGTGTAACCGGGCAGCGGGCCGCACCAATGCAATTGAGGAGAGCGGTCCGAGCGTCGGGAGACGTCGGTTGGCATGCTCCCAACTTCAGCAGGGCCGGAGAGGTTTGAGACCGAGCTATCCTGTGAGAGATTAAGGACACTCAAACAGGCATGCCCGCAGGCATACCAGAGGGCGCAATGTGCGTTCGAAGATTCGATGACACAC
+
AAAAAFFFBFFFGGAFFFEGE0A13FGHHHGGFHHHFGHHCHDEGC/EEHHHHHHG1F0FBFFEG/AEFFGFEHHGFHHHGH1FHHGGH0FE@BFFF0?CGEEGGGCCGCGGHFH11<<GFHHHGFACH0FGHFHC?C<CEHGHH0CHG@/ACE7/CFG7G@9GGG;$9C.4;AB-0BFF@./9;FF@?@?24@2@2FEB009##BBFF.#A?--9#;EBAB:-<9CC0/FBB/-+A/919%FDFC?///111@<1111/0?/////0<1B0/>1FB1////?121B110EG1111EB2G@B2F@12@1D/1011111F10EAA//A0B112121A11FA/0A00D1FAA0000AA1G3BDA1F>1B3B31>11AA
@M02197:102:000000000-ALU3V:1:1101:18185:13283 1:N:0:1
ACTGAGCTGCATTCCTCCGCTTATTGATATGCTTAAGTTCAGCGCGTATTCCTACCTGATCTGAGGTCAATAAATGAATAGAGCCAAGAGCACAGAGGCACGAGGCGGGCTTTAGGTGCAGCAACCAAAGTGTGCGACGATCAAGCAACGAGTTGGACGAACCTAGAACGTTGTGTAACCGTGCAGCGGGCCGCACCAATGCATTTGAGGAGAGCGATCCGAGCGTCGTGAGACGTCGGTTCGCATGCTCCCAACTTCAACAGGGCCGGCGAGGTTTGAAACCAAGCGGTCCTGTGAGAGATTAATGACACTCAAACAGGCATGCCCTCCGGAATACCAGAGGGCGCAATGTGCGTTCAAAGATTCGATGACTCAC
+
BBCCCFFFFFFFGGGFGGGGGGGHHHHHHHHHHHFHHHHHHHHGGGGGGHHHHHHHHHHHHHHHHGHHGHHHHHHHHHHHHHHHHHHGHHHHHHHBHGGGHGGGGGGGGGGHEHFHHGGHHHHHHHGEHHGHFHHGGGGGGGGHGGHHHGGCDFHHHHCFGGGGFFGGGGEGGGGBFGGFFFFGGFFFDAFAFFFFFFGGGFFFFFFFGFEAFFEGGGGFFFGFGGHHEHGDGGFGDFCGGFFHHGGFEGHFEHHHEHHHHHGGGGCGGGHHGGHHHHHGHGGGGGGHHFGHHHFGHGHHHHHHHHHFHFGHFFHEHHHHHGGGGGGGGGHHHF5FGHHHGGDGGHHHHGGGGHGGGGGFGGGGFFFFFFFBBBBB
@M02197:102:000000000-ALU3V:1:1101:18188:13265 1:N:0:1
ACTGAGCTGCATTCCTCCGCTTATTGATATGCTTAAGTTCAGCGCGTATTCCTACCTGATCTGAGGTCAATAAATGAATAGAGCCAAGAGCACAGAGGCACGAGGCGGGCTTTAGGTGCAGCAACCAAAGTGTGCGACGATCAAGCAACGAGTTGGACGAACCTAGAACGTTGTGTAACCGTGCAGCGGGCCGCACCAATGCATTTGAGGAGAGCGATCCGAGCGTCGTGAGACGTCGGTTCGCATGCTCCCAACTTCAACAGGGCCGGCGAGGTTTGAAACCAAGCGGTCCTGTGAGAGATTAATGACACTCAAACAGGCATGCCCTCCGGAATACCAGAGGGCGCAATGTGCGTTCAAAGATTCGATGACTCAC
+
CCCCCFFFFFFFGGGGGGGGGGGHHHHHHHHHHHHHGHHHHHHGGGGGGHHHHHGHHHGHHHHHHGHGHHHGHHHHHHHHHFHFHHBHFHGHHHHHHGGGHGGGGGGGGGGHHHHHFHHHHHHHHHEHHHFGHHHGFGGCFHGHHHHHHGEF:8HGHHGCDGGFGGGGBGEFGBBDEFGABEFFGFFFAACFFDFFFFFFFFFFFFFBFFEAFDFFGEEGGEBFFFEGFGHGFFCD?FCFCGHH9ED/CDBFF@G@2HFHHFDDGE?F?AFFGHGFHHHHGGGGEGGHF11FHHHFFHGHHHHGHGHHEHGGHHHHHHEHFG1GGGGGGHHHHHFHGGHGGGGGGHHHHGGEGFGGCBGDGGGGFFFFFFFBBBA?
@M02197:102:000000000-ALU3V:1:1101:17235:13398 1:N:0:1
ACTGAGCTGCATTCCTCCGCTTATTGATATGCTTAAGTTCAGCGGGTATTCCTACCTGATCCGAGGTCAACCTGAAAAAATAGTTTTTGAGGAGGCCGGGTCCCCGGGACCTTGCAACTCGACGCGTGCTCCGGAAAGCTCAGTGCGAAGAGGGTCCCACGGACGCCGTCATTGTCTTTGAGACCAGTTGGCCGCGAACGGTCCAACGCGGTCCAACACCAAACCGAGGAGGTTTGAGGGAGGATAATGACGCTCGAACAGGCATGCCCTTCGGAATGCCAAAGGGCGCAATGTGCGTTCAAAGATTCGATGACTCAC
+
CCCCCFFFFFFFGGGGGGGGGGEHHGHHHHHHHHHHHHHHHHHGGGGGHHGHHHHHHHHHHHHGGGGHHHHHHHHGHHHGHHHHHHHGGGGH<FEGGGFGGEHHGGGGGGGHHHHHHHHHGGGFGGGGGGHHGGGGGHHGHHHGHHGGGGGHHGGHHHGGGGGGGGGHHHHFHHGHFFFHFGGHHFGFGGGGGGGHGGGHHFGGGGGGGHHGEHFGFFGFGGGGGHHGHHGHGGHHHGHHHHHHHHHGGGGGHHGHHHHHHFHGGGGGFGGHHHHHGHGHHGGGGFGGBHHGGGGGGGGGGGGGGGFBFFFFFAA@BB
@M02197:102:000000000-ALU3V:1:1101:29166:13427 1:N:0:1
ACTGAGCTGCATTCCTCCGCTTATTGATATGCTTAAGTTCAGCGGGTATTCCTACCTGATCCGAGGTCAACCTTGGTAAAAGTTGTCGCCGAAGCGACCAAGACCGGGTCTGGAGTGCTAGCCTAGTACGTGCCCGAAAGCTCAGTGTACAAGAGTCCTCGCAGACGCCGTCATTATCTTTGAGACGGGTGGTGCCTAAACGGCCCCGCCGACGTCCAACAACAAGCCGGGCTTGAGGGGTGATAATGACGCTCGAACAGGCATGCCCCCCGGAATACCAGAGGGCGCAATATGCGTTCAAAGATTCGATGACTCAC
+
BBBBBFFFFFFFGGGGGGGGGGGHHHHHHHGHHHHHFGHHHGHGGGCGHHHHHHHHHHHHHHGGGGGHHHHGHHGHGHHGHHHHHHGGHGGGGGG:GG9GHHHH;:GGG:;H90F::HGHHHHHH0H<GGHHHHG:FG;GH:GHH9G<GHHHHHH<GH<HGGGGFH@DGFDF?AFGGGGFGGGGGGGGA2BAAAFFFFF:FFDFFFGGGFDGGGGGGFGHHGGGGGGFFFGGFHGGGGHH<HEHHHGDGDAFHGHHHHHHHHHGGGGGCFHHHHHHGHHHCGGGCGHGHGECEGFGFFGGGGFGGFBFFFFFAA33A
@M02197:102:000000000-ALU3V:1:1101:29480:13459 1:N:0:1
ACTGAGCTGCATTCCTCCGCTTATTGATATGCTTAAGTTCAGCGGGTATCCCTACCTGATCCGAGGTCAAGAGTGTAAAAATGTACTTTTGGACGTCGTCGTTCTGAGTGCAAAGCGCGAGATGTACTGCGCTCCGAAATCAATACGCCGGCTGCCAAGTGTTTTGAGGCGAGTCTACGCGCAGAGGCGAGACAAACACCCAACACCAAGCAAGGCTTGAAGGTACAAATGACGCTCGAACAGGCATGCCCCATGGAATACCAAGGGGCGCAATGTGCGTTCAAAGATTCGATGACTCAC
+
AAAABFFFFFFFFGGGGGGFEEFFFDGDGGFBHHHHGFHHHFHDGGGGHHHGBFFHFEFHHHHG?EEHHBFFGFE5EFHHHHFFGH:F9F:;@F@?E3@EEEGGG:9GGBGHHHHHGGGGG?FHHHHGHH/<//CDFFGEHFGH<HHCG0CFGGGFG>#C?1DGGFGGFEF2A?5BFGECG<FCE<ABFGFB0HFFFF@D/?9/E/CBEBBF@B1EFFFFFGEGEDFG5EE?BE0GDFFBDE1EA0A///01FGGADD111FFGE0A0AD13GE0E?11DFGFFFA11FBBFFB@AAAAA
@M02197:102:000000000-ALU3V:1:1101:7150:13511 1:N:0:1
ACTGAGCTGCATTCCTCCGCTTATTGATATGCTTAAGTTCAGCGGGTATCCCTACCTGATCCGAGGTCAACCTTGTAAAAATATGGGGTTGAGGCCGGGCTGAAGGACCTTGCAACTCGGTACGTGCTTTGGAAAAGCTCATTGTACCGAGGGTCCAACAGACGCCGTCATTGTCTTTGGGACCGGTGTCCGCACCAGGGCGGCACCAGAGTCCAACACCAAGCCGGGCTTGAGGGTTGATAATGACGCTCGAACAGGCATGCCCACCGGAATACCAGTGGGCGCAATGTGCGTTCAAAGATTCGATGATTCAC
+
AA3AAFBFFFFFGFGBEGFCGGGHCFHGHHHHHHFHHHHFHHGG?C2AFGGHHHCAGHGHFHHGG0AGHGHHHHHHGHHHHHHHHHHCGGFB<FACE?CEFG0FHHFFGHHHGFDGG2A?CFGFHHHGHHHHBFHFFHHGFHGFHHHHGGGFGFBGGHGCCGHGGGFGGGHHFGGFHHHCDFGGFHGGECCD?FFFCDGGGGBFFCFAGFFFFGF/FEFFFGFEE>FA;FGFGFFBHHHHFHG?EFECHHEHGF35B3FEHFGEEEEC5HGBBHHHHGEEDE2D5BBGGGGGGFFFGAGA4CFFBFFFFBBAAA
@M02197:102:000000000-ALU3V:1:1101:26457:13544 1:N:0:1
ACTGAGCTGCATTCCTCCGCTTATTGATATGCTTAAGTTCAGCGGGTATTCCTACCTGATCCGAGGTCAACCTTGTAAAAATTGGTTATAGGACCGTGCCGGGGGACCTTTCAACTCCGTGCGTGCTTAAAAAGCTCGTTGCACCGAGAGTCCCACGGACGCCGTCATTACTTTTGGGACCGGTCGGGGGTGAACCCGGACCTAGATCCAACAACAAGCCAGGCTTGAGAGGTGATAATGACGCTCGAACAGGCATGCCCTTCGGAATACCAAAGGGCGCAATGTGCGTTCAAAGATTCGATGATTCAC
+
BBBBBFFFFFFFGGGGFGGGGGGFHHHHHGGGFFHHHHHHHHHGGGGFHHHGHFGGHGEHHHGGGGGHHHHEHHEEGFGHHHHHHHHHGHHBDGFGEHGHGGCFGGGDHHHHHHGFHFFGGGGEDFFHHHHHHGHEHGGGHFHHGGGHHGFGH/GHGFGG?AGHFDFFBFHCHGGFA@GGFFGGF@GGFGFFFEFFFFFFFHGGFBFF0HGFFGFHFHGHHGHFFFHHHEFGGFHHHFFFFEGHFDFHHGDFFHG1F??GGCGHHGHGFCGBHGGGGFGHHHGGGGFFGGGGFGCCGC4BFFFF@ABBB
@M02197:102:000000000-ALU3V:1:1101:15328:13557 1:N:0:1
ACTGAGCTGCATTCCTCCGCTTATTGATATGCTTAAGTTCAGCGGGTATCCCTACCTGATCCGAGGTCAACCTTGATAAAATAGAGGTTTTGACGGCTGCGGGCCACCGGTGCTCCCGACGTACGAATTTCTTCTTAACACGCCGGGGGTCGGGTTCCACGCCGATTCGTTCCGGGGGGGCCGGCCGCGGGGGGCCGGCGACTCCCAATACCAAGCGGTGCTTGATTGATGAAATGACGCTCGAACAGGCATGCCCCCCGGAATACCAGGGGGCGCAATGTGCGTTCAAAGATTCGATGATTCAC
+
@BABBFBFCFBF6GEGGGFGGGGHHHGHGHHHHHFHHGF5FGHCC2EEFHFHHHHHHHGHGGAAEEGHFGFHGHHHHHHGGHHH:HHBE9FH;HGFFEGGGGGFGGGEFGGGGHHHGG?C@>9FGGFGHHFHHFHHHHH:FG9CDGFGGB9GGF:AFGGGFFFFFFFFEFBFFFFD@FF=AFFFFFFF=DDBFDBBFFGGFE?EHFGGFFFGFGGGHGFEHHFHGBHHHHHHFHGGGGGFEGHHHHGGGAHC@@00AA3HG5AB3GFEGCGFCCFGHGE?EEACGCGDGGGGGFFFFFFFBBBBA
@M02197:102:000000000-ALU3V:1:1101:19111:13589 1:N:0:1
ACTGAGCTGCATTCCTCCGCTTATTGATATGCTTAAGTTCAGCGGGTATTCCTACCTGATCCGAGGTCAACCTTGGTAAAAGTTGTCGCCGAAGCGACCAAGACCGGGTCTGGAGTGCTAGCCTAGTACGTGCCCGAAAGCTCAGTGTACAAGAGTCCTCGCAGACGCCGTCATTATCTTTGAGACGGGTGGTGCCTAAACGGCCCCGCCGACGTCCAACAACAAGCCGGGCTTGAGGGGTGATAATGACGCTCGAACAGGCATGCCCCCCGGAATACCAGAGGGCGCAATATGCGTTCAAAGATTCGATGACTCC
+
BBBB@FFFFFCFGGGGGGGGGGGGBGHHHHFHHHHHHHHHFFHGGGEEHHHHHHHHHEHGHFFEEGGHEHHAHBEFFFGHFHHHHHHGEGGFGEF9GG8FHHGH;GCFGFHFGFHGGHHHFHGHH9FBGG;$CGF8GG;GHHH;HHFH9EHHFFHHH0<B#A4DCF:@.CDGGGGGFFFB9FG?E:GG;;A009BF9FFFFF.FFFGGGGFAGGGGGGGFHHGGGGGGHGHGHHGGGHHHGHHHHFGGGGGGHCHHHHHHHHHGGGFGGGHHHGHGHHHHHGGGGGGHHHGGGGGGGGCGGGGGFFFFFFFCCBBB
@M02197:102:000000000-ALU3V:1:1101:29476:13598 1:N:0:1
ACTGAGCTGCATTCCTCCGCTTATTGATATGCTTAAGTTCAGCGGGTATCCCTACCTGATCCGAGGTCAACCTTGTAAAAGATTTAACGGCCGCGACCGCCCGCGCTCCGAAGCGATTAATGAAATCACAACGCTTAGAGACGGACAGCTCAGCCGGAGACTTTGAGGCGCGCGGAACACCGCGGCGCCCAATACCAAGCGAGGCTTGAGTGGTGAAATGACGCTCGAACAGGCATGCCCCTCGGAATACCAAGGGGCGCAATGTGCGTTCAAAGATTCGATGATTCAC
+
CCDDCFFFFFFFGGGGGGGGGGGHGHEGHHHGHHHHHHHHHFHGGGEGHHHHHHHHBHHHHHHGEFGHHHHHHHHGHHHHHGHHHHHHGGGGGGGGGGGGGGGGFGGGGGGGEGGGGFGHHHHHHHHGHHHGCGGGGHGHGHGHHGFGHGGGGGGHHFGGGGHHGGGGGGGGGHHFFFFF?GGGGFAHBGDHGFFFFGGGHGGFFGHGFFHHFFAGFFGGGGEHHFHFHFHHHHHFGGGFGGHHHHHG3HHHHGEFACHHGD2FE?HFGGFBGGEGGFFFBBFFBA>>3
@M02197:102:000000000-ALU3V:1:1101:9923:13702 1:N:0:1
ACTGAGCTGCATTCCTCCGCTTATTGATATGCTTAAGTTCAGCGGGTAGTCCTACCTGATCTGAGGCCAGAGTTACAAGTATGGTGTTATGAGCAGTGCTACAAGTCAACTCGACGAAACGTATTACGCCAGGCCACCATCACACCACTAACGCTTTTAAGGCGAGCCAGCAATAGGCAACGCCCAAATCCAACCAGCCGGGTAGAACCCGAAAGGTTGAGTCTACATGACACTCAGACAGGCATACCCTCCGGAATACCAGAGGGTGCAAGGTGCGTTCAAAGATTCGATGATTCAC
+
AAA3AFFDBFFFGGGGGGGGGGGHHHHHHHHGHHHHHHHHCHHGGGGGGFHHHHHGFHHHHGHHHGFGHHGEGHFHHHGFFHF8HHEEHGFFHHHHFHGHHHHHHEGGHHGHGHGGHGGFGGGHHHD/ADGHGEGGGDFFHHHHHGHG>G7FDFDGGFHFFCDF?DBHFHEHHFHHGGFHECCFDFHHHFBFBFEGEEGHGHHFGGHCGG@FHHFEHHHGHHHFFGGFHHHFHHHFFFGHGHCFF1EAAECHGFFGFBGHFGHGFD4BCGG2GFDGCFG5FGGGGGFFFFFFFABAAB
@M02197:102:000000000-ALU3V:1:1101:20301:13657 1:N:0:1
ACTGAGCTGCATTCCTCCGCTTATTGATATGCTTAAGTTCAGCGGGTATTCCTACCTGATCCGAGGTCAACCTTGTAAAAATTGGGTTATGGACCGTGCCGGGGGACCTTTCAACTCGTTGCGTGCTTAGAAAAGCTCGTTGCACCGAGAGTCCCACGGACGCCGTCATTACTTTTGGGACCGGTCGGGGGTGAACCCGGACCTGGGTCCAACAACAAGCCAGGCTTGAGAGGTGATAATGACGCTCGAACAGGCATGCCCTTCGGAATACCAAAGGGCGCAATGTGCGTTCAAAGATTCGATGACTCAC
+
DDDDDFFFFFFFGGGGGGGGGGGHHHHHHHGHHHHHHHHHHHHGGGGGHHHHHHHFHHHHHHHGGGGFHHHHHHHHHHHHHHGHHHGGHHHGHHHGGHGHGGGGGGGGHHHHHHHHHGHGHGGGGGGHHHHHHHHHHHGGGHGHGGGGFGFHHFEGGGFGGGCGGGHHHGGGGGHGHGGFGGGGGGGGFGHGGFFFFFFGFGGHFFHFFHHGFHHGHFHHHHFGFFGHHHFHHHGHHHHGGGGGHHGHHHHHGGHHGGGGGGGHFHHHGEHHHHGGGGGGHHHGGGGHGFGGGGGGGFFFBFFFFBBBBB
@M02197:102:000000000-ALU3V:1:1101:24186:13740 1:N:0:1
ACTGAGCTGCATTCCTCCGCTTATTGATATGCTTAAGTTCAGCGGGTATCCCTACCTGATCCGAGGTCAACCTTAGAAATGGGGTTGTTTTACGGCGTAGCCTCCCGAACACCCTTTAGCGAATAGTTTCCACAACGCTTAGGGGACAGAAGACCCAGCCGGTCGATTTGAGGCACGCGGCGGACCGCGTTGCCCAATACCAAGCGAGGCTTGAGTGGTGAAATGACGCTCGAACAGGCATGCCCCCCGGAATACCAGGGGGCGCAATGTGCGTTCAAAGATTCGATGATTCAC
+
BBBBBFFFBFBFGGGGGGGGGGGHHGGGHHHGHHHHGHHGHGGGGGGGHHHHHHHHHHHHHHHGGGEHGHHHHHHGHHHHHHHGGGGEHHHHHFFGGGGGGHHHHGGGGGGHGGHHHHHHGGGGGHFHHHHHHHHGFGGGGHHGGGGGGGHFHGHHHHHGGGFDFGFGGGGGFFGGGGGGGGGGGGGFGFEGFHGHHHHGGHFGFHFFFGF8HHHHHGHHHHFGGGGGFFFFFFHFHHGHGGGGGGGHGHHHHHGGGGGGGGGGGFHGGGGGGFGGGBGGGGFFFFFFFBBBA?
@M02197:102:000000000-ALU3V:1:1101:13756:13830 1:N:0:1
ACTGAGCTGCATTCCTCCGCTTATTGATATGCTTAAGTTCAGCGGGTATTCCTACCTGATCCGAGGTCAACATTCAGAAGTTGGGGGTTTAACGGCTTGGCCGCGCCGCGTACCAGTTGCGAGGGTTTTACTACTACGCAATGGAAGCTGCAGCGAGACCGCCACTAGATTTCGGGGCCGGCTTGCCGCAAGGGCTCGCCGATCCCCAACACCAAACCCGAGGGCTTGAGGGTTGAAATGACGCTCGAACAGGCATGCCCGCCAGAATACCAGGGGGCGCAATGTGCGTTCAAAGATTCGATGATTCAC
+
CCCCCFFFFFFFGGGGGGGGGGGHHGHHHHHHHHHHHHHGHCGGGGGGHHHHHHHGHGHHHHHGGGGHHHHHHHHHHHHHFGHHGG9FC:H;;GGGG;GGHH@E@D::5C@9?FHF?;F:G/CC:FBEG;HHFF;FHG:;'6EHCGFE:HH;G:F??5DCEAGGFFGGECGGGGGGFCBFGAFGGGGGHFH;GGFFFGGGGGGGGHHGHFFFGGGGGEF/HHGHGGHHGGHHHHHGHHFGGGGHHGHHFHGHGHHGGGGGHHHHGHFHHGGGGGGGGGHHHHGGGGHGGGGGCGGGFFFFFFFFBBBA?
@M02197:102:000000000-ALU3V:1:1101:5136:13828 1:N:0:1
ACTGAGCTGCATTCCTCCGCTTATTGATATGCTTAAGTTCAGCGGGTATTCCTACCTGATCCGAGGTCAACCTTAGAAATAAAAGGGTTAGACCGACCCGACGGGACCTTGCAACTCCCCGCGTGCCTCGTAAAAGACTCGTTGCGAAGAGGGTCCCACGGACGCCGTCATTGTCTTTGAGACCAGTTGCGGTTGCCCACAACTCGATCCAACGCCAAACCAGGAGGTTTGAGAGAGGATAATGACGCTCGAACAGGCATGCCCATCGGAATACCAATGGGCGCAATGTGCGTTCAAAGATTCGATGACTCAC
+
CCCCCFFFFFFFGGGGGGGGGGGHHHHHHHHHGGHGHFHHHHHGGGGGHHGHHHHHGHHHHHHGGGGHHHHHHHHHHGHHHHHHHGGHHHH<HHGGGGGEEFCCGGGGHHFEHHHHHHHGFGGGGGHHHGHGHHHHGHGHGHGGGGGDCAHHGHHGFHHGGGGFGGHGGFFGGHFGFHHHGFHHGFBFFFHHDHGGGGHFFGFFGGGBFFGGGHCFEFFFFHGFHFHGBDEHHHHHHHHFHHGGGGGFHFHHGFFFFFGGHHGGGGGHHHGFGFGDHGGGGGGFGHGFCCFGGGGFFGGGGFFFBFFFB@BBB
@M02197:102:000000000-ALU3V:1:1101:28444:13855 1:N:0:1
ACTGAGCTGCATTCCTCCGCTTATTGATATGCTTAAGTTCAGCGGGTATCCCTACCTGATCCGAGGTCAACCTTAGAAATGGGGTTGTTTTACGGCGTTGCCTCCCGAACACCCTTTAGCGAATAGTTTCCACAACGCTTAGGGGACAGAAGACCCAGCCGGTCGATTTGAGGCACGCGGCGGACCGCGATGCCCAATACCAAGCGAGGCTTGAGTGGTGAAATGACGCTCGAACAGGCATGCCCCCCGGAATACCAGGGGGCGCAATGTGCGTTCAAAGATTCGATGATTCAC
+
BBBBBFBFFFFFGGGGGCGGGGGHHHHHHHHHHHHHHHHHHHHGGGGGHHHHHHHHHHHHHHHGGGGHHHHH:HHHHHHHGHHGGGGGHHHGHGFCGGGGGHHHHGGGGG;HGGHHHFHHGGGGGGHH;HHHHFFBFFGGGHHHGFFFGHHHFHHHHHGGGGGGFEFGGGGFFEGFGGGG@FADFCFFGFFGGHFFFFFDGHFGGGHGGDFHHHHHGHHFBHHDGGGGHHDFHFFHHHHFGCFFBEGFGHHHHHHGGGGGEEECFHFGGEGGFDGFBGGGGGFFFFFFFABABA
@M02197:102:000000000-ALU3V:1:1101:29362:13812 1:N:0:1
ACTGAGCTGCATTCCTCCGCTTATTGATATGCTTAAGTTCAGCGCGTATTCCTACCTGATCTGAGGTCAATAAATGAATAGAGCCAAGAGCACAGAGGCACGAGGCGGGCTTTAGGTGCAGCAACAAAAGTGTGCGACGATCAAGCAATGAGTTGGACGAACCTATAACGTTTTGTAACCGTGCAGCGGGCCGCACCAATGCATTTGAGGAGAGCGATCCGAGCGTCGTGAGACGTCGGTTCGCATGCTCCCAACTTCAACAGGGCCGGCGAGGTTTGAAACCAAGCGGTCCTGTGAGAGATTAATGACACTCAAACAGGCATGCCCTCCGGAATACCAGATGGCGCAATGTGCGTTCAAAGATTCGATGATTCAC
+
>1>AAFFD11CDGFGBG1EEAEEDGH3DDE3AFDFBFHHHDD100AAAEFFGH2FGHHBHGGBGHGHFHFFHFHFDFDFG1DEBG00FC>F1FEBC0>?CGGC?E/E/</@F0FF1>@1?1G0FA0?0FGHFHH1ECCG@EGFFHEFC0<$F0C0;9/BBCCGFE$9:B;/;#BBA9$>EFFA;.0/??@?:@@>/@FAB3B;F7FFC;,B..A.-.:C'C/</-<;1<009:B?A3-9#;/?%<<////1112@2FFBB0A@BB/E?GFGG/FG2@1C?1?/?/>/?/0/111FHHF2G@@2GFGFGFD/DA1BFBHGEAFFEEA/A/BFGF2GG1BD1B0E00DFGD0EAA1B13CGGGEF111B31D31?A>A
@M02197:102:000000000-ALU3V:1:1101:5177:13906 1:N:0:1
ACTGAGCTGCATTCCTCCGCTTATTGATATGCTTAAGTTCAGCGGGTATTCCTACCTGATCCGAGGTCAACCTGAAAAAATAGTTTTTGAGGAGGCCGGGTCCCCGGGACCTTGCAACTCGACGCGTGCTCCGGAAAGCTCAGTGCGAAGAGGGTCCCACGGACGCCGTCATTGTCTTTGAGACCAGTTGGCCGCGAACGGTCCAACGCGGTCCAACACCAAACCGAGGAGGGTTGAGGGAGGATAGTGACGCTCGGACGGACATGCCCTTAGGCATGCAAAAGGGGGCAATGTGCGTGCAAAGATTCGAGGACTCAC
+
>>AA11C1CFFFGG3F1GFCGGFHGHDGBGFBGGG1GFGGBFCF?GE/FFHFGHHHHHBGHHHEC/AGFFGGHHFCHHFEF@FFGGHFEGFG:9E?F9#>EEEFEE@CCG?G112+;H0HC:?CC/==;2FG5G9FCFGHFBA,HFGCB9;./:EHH9CF;@33:A-:3CCFFBBF7FF==AA<EFAF#CBBBA@@<<@GA94@GEFC<0@F@@//>9EC9/>A9B09FFE>$BB8B/9@:FF%@D/??>/A//AA0AB2D10AF/0001111B2A211A1B00011113A0A000B31GG3FA11A>1B1B11A1>>
@M02197:102:000000000-ALU3V:1:1101:29550:13956 1:N:0:1
ACTGAGCTGCATTCCTCCGCTTATTGATATGCTTAAGTTCAGCGGGTATTCCTACCTGATCCGAGGTCAACCTTGGTGCCGCCGGAGCGGACTTGTGGGGGGTTTAGAGGCAGGACGCCGAGGGATCCCAATGCGAGGCTGATGCTACTGCGCAAAGGAGAGGGCCTTCGGGTCCGCCACTGGTTTTAGGGGCCTGCCGTGGCAGATCCCCAACGCCGGGCCACAGGGGCTCGAGGGTTGAAACGACGCTCGGACAGGCATGCCTCCCAGGATACTGGAAGGCGCCATGTGCGTTCAAAGATTCGATGACTCAT
+
BBCCBFFFFFFFGGGGGGGGGGGHHHHHHHHHHHHHGHHHGHHGGGGGHHGHHHHGHHGHHHHGGGGHHHHHHGHHHGHHGGGFFEGGGGGGG;GHHGGGGGGGGGGGGGG;GG;GGAFFFFFFFFFFFF:FFFFDFFFEFFFFFFFFEFFDFFFBFFFFFFFDEFFFFFFFFFFFGDCFFGHHHHFFGFFFFFFFFFGDFHHGGGGGGGGGGFGGGHHFFFHGHFFEGGGFHFGG;HFHFGGEE1EE0?GHGHHBEFHFGFGFCEHHFHHGFHHHHGEGGFGGHHHECCGHGGGGGGGGGGFFFFFFFCCCCB
@M02197:102:000000000-ALU3V:1:1101:28615:13979 1:N:0:1
ACTGAGCTGCATTCCTCCGCTTATTGATATGCTTAAGTTCAGCGCGTAGTCCTACCTGATTTGAGGTCAATTATTGTGGTTAACTCAAAGTAAAAAGCAATGAGGTAAAGCTTAAGGTGCAAAAGTCCTGTAGAACTTCTCAGTTCTAGCCTGGACAGACTTGACAGCGAGATGGACGAACCTAGAACACTGTGAAGGCCAAGCATGGACCGCACCAATTTAGTTAAGACAAGCTGCAGATCTAGAGACTTGCTGCATTGTCCAACACCCACATAGCACCATCCAATCGTAGAAATGGAAGGTGGATGGGAGAGGTTAATGACACTCAAACAGGCATGCCCTCCGGAATACCAGAGGGCGCAATGTGCGTTCAAAGATTCGATGACTCAC
+
CBBBBFFFFFFFGFGBGGFGFGGHHHHHHHHFHHGHHEHHHHHGGGGGGGFHHHHHHHHHHHHGGHHHHHHHHHHHHHDHGHHHEGHHHEHFHHHHGHHHHGHHHHHGHFHHHHHHHFGHHGGHHHHHHHHHFFFHGHGFGHHHGBHHHHBHHGFHGAGHHHHH;HHHFFGGGHGFHGGC@CFGGHFHFG0GGEHHHHFHHHFEHHFGHH4FFGGHHGGGHFGHGGGGGHGHHGGGHGHGGHGHHHHHHHHHHGEHGHHHGHGGGE?CGHHHHHHHHGEGHHFFFHDGGDFHHHFHHHHHGGHGEHHGGFHHHHHHHHHGHFFHGFHHHFFHHHHHGGGGFFGHFFFHHHHHHHGGGGGHFHGEAEGHCGFGGGGGGGBFFFFFFBBBA?
@M02197:102:000000000-ALU3V:1:1101:26624:14062 1:N:0:1
ACTGAGCTGCATTCCTCCGCTTATTGATATGCTTAAGTTCAGCGGGTATTCCTACCTGATCCGAGGTCAACCTTGGTAAAAGTTGTCGCCGAAGCGACCAAGACCGGGTCTGGAGTGCTACCCTAGTACGTGCCCGAAAGCTCAGTGTACAAGAGTCCTCGCAGACGCCGTCATTATCTTTGAGACGGGTGGTGCCTAAACGGCCCCGCCGACGTCCAACAACAAGCCGGGCTTGAGGGGTGATAATGACGCTCGAACAGGCATGCCCCCCGGAATACCAGAGGGCGCAATATGCGTTCAAAGATTCGATGACTCAC
+
CCCBCFFFFFFFGGGGGGGGGGGHHHHHHHHHHHHHHHHHHHHGGGGGHHHHHHHHHHHHHHHGGGEHHHHHHHHHHHFHHHHHHHHGHGGGGGGG:GGGHHHH;GGGGGHHH;HHHHHHHHHHHHG<HGHHHHH8GGGGFHHFHHH9HHHHFHH<HH<HGGGG;G:GGGGG5GFGGGGGGGGG;;GGGGGGFFFFFFFFFFFFFFGGGGGGFGGGFGFGHHGGGGGFGGHHGGGGGHHGHHHHHHGGGGGFHDHHHGHHHHHGGGGGGGHHHHHHHHHHGGGGGGHHHHGGGGHGGGGGGGGGGBFFFFFFCBCCC
@M02197:102:000000000-ALU3V:1:1101:11015:14063 1:N:0:1
ACTGAGCTGCATTCCTCCGCTTATTGATATGCTTAAGTTCAGCGGGTAGTCCTACCTGATTTGAGGTCAGAGGTCAATAGATTGTCTCTAATGAGACGATTAGAAGCCCGCCAAACGCTTCACGGTCACGGCGTAGACATTATCACACCGAGAGCCGATCCGCAAGGAATCGAGCTAATGCATTTGAGAGGAGCTGACGAAAGAGCCGGCAAGCCTCCAAGTCCAAGCTTACAATCCGCAAAGGCTTGTAAGTTGATGATTTCACGACACTCAAACAGGCATGCTCCTCGGAATACCAAGGAGCGCAAGGTGCGTTCAAAGATTCGATGATTCAC
+
ABCCCFFFFFFFGGGGGGGGGGGHGHHHHHHHHHHHHFHHHHHGGGGGGHHHHHHGHHHHHHHHGHHHHHHHGFHHFGHHGGHHHHHHHHHHGHHHGGGGHGHHHHGHHGGGGGHHGGGGGHHHGFGGGGGGGGGGGHHGHHHHHHHGGGHGGGHHGGG@EFGGHGGHHHHGDFDGHHGGGGBFFGFGGGHHHGGFGGHHGHGGGGGHHGHGGGHHHHHFG3EFHHFGHHHGGGFGGHFGHFGFHHHHGHFHFHHHHHHHGGGGGHGHHGGHHEHHHGHHHHHGGGE?HBHHHHHGHHHGGGGGHBHHGEGGHGGGGGGGGFFFFFFFFFBBBBB
@M02197:102:000000000-ALU3V:1:1101:11849:14128 1:N:0:1
ACTGAGCTGCATTCCTCCGCTTATTGATATGCTTAAGTTCAGCGGGTATCCCTACCTGATCCGAGGTCAACCTTGTGAAAGATTTAACGGCCGCGGCCGCCCGCACCCCGAAGCGATTAATGAAATCACAACGCTTGGAGACGGACAGCTCAGCCGGAGACTTTGAGGCGCGCGGAACACCGCGGCGCCCAATACCAAGCCAGGCTTGAGTGGTGAAATGACGCTCGAACAGGCATGCCCTCCGGAATACCAGAGGGCGCAATGTGCGTTCAAAGATTCGATGACTCAC
+
CCCCCFFFFFFFGGGGGGGGGGGHHHHHHHHHGHHHHHHHHHGGGGGGHHHHHHHHHHHHHHHGGGGHHHHHHHGHHGHHHFHGHHHHGGGGGGECGGGGGGGGGGGGGGGGGGGGHHCHHHHHGHHHGHGGGGGGGGHHHGHHGHHGHGGGGGGGGGHHHHHGGGGGGGFGFFHFFFFGGGGEFFFGHFGEFFGGFHGHHHGHHHGHHHHFFHGFEGGGFFGGHGHHHGBGHHHGGFEBBEFFFCGHHHHHHGGGGGHHHHGGFFFGGGFFFGEGFFFFFFFFAAAA?
@M02197:102:000000000-ALU3V:1:1101:15846:14172 1:N:0:1
ACTGAGCTGCATTCCTCCGCTTATTGATATGCTTAAGTTCAGCGGGTATCCCTACCTGATCCGAGGTCAATCATTAAAAATATGGGGGGTTCTGGCAGGACACCACCGGGACTCTGTCGCGAGATGTATTACTACGCGTAGAGCCAGATGGCACCGCCACTGCTTTTAAGGGCTGCCCTGTGACGGGCAGGCCCCAACACCAAGCTGAGCTTGAGGGGTGATAATGACGCTCGAACAGGCATGCCCCCCGGAATACCAAGGGGCGCAATGTGCGTTCAAAGATTCGATGACTCAC
+
CCCBCFFFFFFFGGGGGGGGCGGHHHHHHHHHHHHHHHHHHHHGGGGGGHHHHHHHHHHHHHAEGGEGFF7.;<(HGHHH<<%HHHGG;G;H;HH::G;;<<GG<H;GCD;G<G;G6F?7GGGGGGG:G::GG;;GFF:9F8FF8FFF8FFFFFFFFFFFFFFFFFFFFFFFFFFFFFFGGGFGGGFFGGGGGGGFGFFGHFFHHHHHGHHHGGFEHHHHFHHGGGGGGHHGHGHGHHGGFFGGGGGGHHHHHHHHHHHCGGGGFFHHGGGGHGCGGGFCGGGBFFFFFFA?BBB
@M02197:102:000000000-ALU3V:1:1101:22402:14233 1:N:0:1
ACTGAGCTGCATTCCTCCGCTTATTGATATGCTTAAGTTCAGCGGGTATTCCTACCTGATCCGAGGTCAACCTTGGTAAAAGTTGTCGCCGAAGCGACCAAGACCGGGTCTGGAGTGCTAGCCTAGTACGTGCCCGAAAGCTCAGTGTACAAGAGTCCTCGCAGACGCCGTCATTATCTTTGAGACGGGTGGTGCCTAAACGGCCCCGCCGACGTCCAACAACAAGCCGGGCTTGAGGGGTGATAATGACGCTCGAACAGGCATGCCCCCCGGAATACCAGAGGGCGCAATATGCGTTCAAAGATTCGATGACTCAC
+
CCCCCFFFFFFFGGGGGGGGGGGGHHHHHHHHHHHHHHHHHHHGGGGGHGHHHHHHHHHHHHHGGGGHHHHHHHHGGHFHHHHHHHHGHGGGGGGGGGGGHH<HHGGGGGHHHHHHFHHHHHHHHHHHHGHHHGHGGGGGHHHHG>G8GHHHHHHHHGHHGGGGGHGGGGGGGGGGGGGG9GGGG;GGGGGAAAFFFFFFFFFFFFGGGGGDGFGGGGFGHHGGGGGGHGHHHHGGGHHHHHHHHHGGGGGHHGHHHHHHHHHGGGGGGGHHHHGHHHHHHGGGGGHHHHGGGGHGGGGFGGGGFFFFFFFDABAAA
@M02197:102:000000000-ALU3V:1:1101:20304:14230 1:N:0:1
ACTGAGCTGCATTCCTCCGCTTATTGATATGCTTAAGTTCAGCGGGTATCCCTACCTGATCCGAGGTCAAACTTTTGGTTGTGGTTACCTGACAGGCCGCCCCCGGGCTCCAGCATATTTTGCTACGCTTTCAGCCGGTGACGTACCGCCAACGAGTTACGGGCGGGCCCTGGTAGGCCTGCACCCAACACCAAGCAGAGCTTGAGAGGTTAAATGACGCTCGAACAGGCATGCCCCTCGGAATACCAAGGGGCGCAATGTGCGTTCAAAGATTCGATGATTCAC
+
DDDDDFFFFFFFGGGGGGGGGGGHHHHHHHHHHHHHHHHHGHHGGGFEHHHHHHHHHHHHHHHGGGGHHHHHHHHHHGHHGGGGHGHHHHHHHGHGGGGGGGGGGGGGGHGHHHHHHHHHHHHHHHGGHGHHHHHHGGGHHHGGHHGHGHGGGHHGGGHHGGGGGGFGGHGHHHHGGHHHGFFGHHGHFFGHGHHHHHHHFHHHGHHHHHHGHHGGGGGHGGHHGFHHHHHGGGGGGGGHHHHHHHHHHGGGGGGHHHGGGGHGGGGGGGGGGFFFFFFFCCBBB
@M02197:102:000000000-ALU3V:1:1101:14700:14301 1:N:0:1
ACTGAGCTGCATTCCTCCGCTTATTGATATGCTTAAGTTCAGCGGGTCGTCCTGCCTGATTTGAGGTCAAACTCGAATTCCGAGGAATCCGTGCGTCGTCGTTCGCAGCGTCCAAGGCGCGCGTCCCGGCTCCGAAGGGGGCGTACAATCGGTCCGGTCAAGCCGCGCGGCCTCGAGGTCGCTTCATCGTTCGCTTTCGGCCTTCGACTCGCGCAGATCGGAGTCGACCAGAGGCCACGATCCAAGGCGCCCGGCGTCTGCGTAATACAGAGCCGGGGCTTGAGAGGGGGGCGCGACACTCAAACAGGCATGCTCTGCGGACTACCACAGAGCGCAAGGTGCGTTCAAAGATTCGATGACTCAC
+
CCCDAFFFFFFFGGGGGGGGGGGHHHHHHHHHHHHHHHHHGGHGGGGGGGGFGHHHHHGHHHGGGHHHHHGHHGGHHHHHHHGGGGHHGHG?FFFGGGGGGGGHGGGGGGGGGGHFEHGGGCGGDGGGGG?FGGGGGGGGGFGDCFGG;GGGFFFFFFFFFFFFFFFFFFFFDFFFFFDFFFFFFFFFFFFFFFFFFFFFFFFFGFFEFGFFGGGFDFFFFDFAFGFGFFHHHGDHFFGFCFDFCGGGGGCGGCCGC?DDAHHHHGFHHEGFCEEEFF3BHHHGGFEE?CECGEF53HEHCF5HHHHHHHHHHECGEAFFBHHHFFGFHGFGFFHGGFCFGGFGFFFDGCGGFFFFFFFBBBBB
@M02197:102:000000000-ALU3V:1:1101:27288:14302 1:N:0:1
ACTGAGCTGCATTCCTCCGCTTATTGATATGCTTAAGTTCAGCGGGTATTCCTACCTGATCCGAGGTCAACCTTGGTAAAAGTTGTCGCCGAAGCGACCAAGACCGGGTCTGGAGTGCTAGCCTAGTACGTGCCCGAAAGCTCAGTGTACAAGAGTCCTCGCAGACGCCGTCATTATCTTTGAGACGGGTGGTGCCTAAACGGCCCCGCCGACGTCCAACAACAAGCCGGGCTTGAGGGGTGATAATGACGCTCGAACAGGCATGCCCCCCGGAATACCAGAGGGCGCAATATGCGTTCAAAGATTCGATGACTCAC
+
BBBBBFFFFFFFGGGGGGFGGFGHHHHHHHHHHHHHHHHHHHHGGGGGGHHGHHHHHHHHHHHGGGGHHHHHHHHHEGHHHHHHHHHGHGGFGGGGGGGGHH<HHGCFGF;HHHGHHHHHHG:HGHH<HGHHGHHGGGGGHHHGHHGHHHHHHHH.HHGHGGG;GHCCGG9GGGGGGGGGFFGE;G?ADGG93FFF9FF:FFFFAFFGAGFFGGGGGGHHGHGGGGGGHGGHHHGGGHFHHHGHHHGGGCFHHGHGHHHHHHHGGGGGGGHHHHGHHHHHHGGGGGHHHHD?GGHGGGGGGFGGGFFFFFFFBB@BA
@M02197:102:000000000-ALU3V:1:1101:26486:14272 1:N:0:1
ACTGAGCTGCATTCCTCCGCTTATTGATATGCTTAAGTTCAGCGGGTATTCCTACCTGATCCGAGGTCAACCTTGTATAAATTGGGTTATGGACCGTGCCGGGGGACCTTTCAACTCGTTGCGTGCTTAGAAAAGCTCGTTGCACCGAGAGTCCCACGGACGCCGTCATTACTTTTGGGACCGGTCGGGGGTGAACCCGGACCTGGAGTCCAACAACAAGCCAGGCTTGAGAGGTGATAATGACGCTCGAACAGGCATGCCCTTCGGAATACCAAAGGGCGCAATGTGCGTTCAAAGATTCGATGACTCAC
+
DDDDCFFFFFFFGGGGGGGGGGGHHHHHHHHHHHHHHHHHHHHGGGGGHHHHHHHHHHHHHHHGGGGHHGHHHHHHGHHHHHHGHHGGHHGAFFFGGHGHGGGGGGGGHHHGHGHHHGHGGGGGGGGHHHHHHHHGHHGGGHGHHHGGGGHHHHHHHGFGCGDGGGGGGGGGHGHHHGGGGF@CCGGGHHHGHGGGGGGHHHHHHHHGHHHHGHHHGHHHHFHGHFHHHHHHHHFHEGHHGFFGGFGGHHGHHHHHHGGGGGGGHHHHHHHHHHHGGGGGHHGHGGGGGGGGGGGGGGGFFFFFFFCCBBB
@M02197:102:000000000-ALU3V:1:1101:12636:14384 1:N:0:1
ACTGAGCTGCATTCCTCCGCTTATTGATATGCTTAAGTTCAGCGGGTATTCCTACCTGATCCGAGGTCAACCTTGGTGCCGCCGGAGCGGACTTGTGGGGGGTTTAGAGGCAGGACGCCGAGGGATCCCAATGCGAGGCTGATGCTACTGCGCAAAGGAGAGGGCCTTCGGGTCCGCCACTGGTTTTAGGGGCCTGCCGTGGCAGATCCCCAACGCCGGGCCACAGGGGCTCGAGGGTTGAAACGACGCTCGGACAGGCATGCCTCCCAGGATACTGGAAGGCGCCATGTGCGTTCAAAGATTCGATGACTCAC
+
CDCCDFFFFFFFGGGGGGGGGGGHHHHHHHHHHHHGHHHHHHHGGGGGHHHHHHGHHHGHHHHGGGGHHHHHHHHHHGHHGGGGGGGGGGGGGHHHHGGGGGGGGGGGGGGGGGGGGFFFFFFFFFFFFFFFFFFFFFFFFFFFFFFFFFFGFFFFGFFEFFDBFFFFFFFFFFFFGGGGFGHHFFFHGGGDFFGFFGHHHHHHGGGGGHGGGGGGGHHHHFFGHGGGGGGGHHGHHHHHGGGGGGGGGGCHHHHHHHHHGGGGHGHGHHHHHHHHHHGGGGGHGHHGGGGFGGGGGGGGGGFFFFFFFCCBBB
@M02197:102:000000000-ALU3V:1:1101:3499:14416 1:N:0:1
ACTGAGCTGCATTCCTCCGCTTATTGATATGCTTAAGTTCAGCGGGTATTCCTACCTGATCCGAGGTCAACCTGAAAAAATAGTTTTTGAGGCGGCCGGGTCCCCGGGACCTTGCAACTCAACGCGTGCTCCGGAAAGCTCAGTGCGAAGAGGGTCCCACGGACGCCGTCATTGTCTTTGAGACCAGTTGGGAGGGCCGCGGACGGTCCCCCAACGCGGTCCAACACCGAACCCGGGGGTTTGAGGGAGGATAATGACGCTCGAACAGGCATGCCCTTCGGAATGCCAAAGGGCGCAATTTGCGTTCAAAGATTCGATGACTCC
+
AABBBFF@4FFFFGGGGF2FGGGHHHHHHHHHHHHHGGHHFHHG?AFEFHHGHHHHHHHHHHHGGGGHGFGHFHHHGFAEHHEGFBFFCG1F1>EEE///<>FHEDG9>@DHFGFGFHEGFFHGGCEDDADGFFFBCFFFFHHACHGGBEBFAEFG?.;ABGG@??@GGGFFFFFFFFFF00AFFFFCC;BCEEGCDCC@CE<CAFDD@@FDBFGGGGGGECFFFGEEGEE9E@EE?GG69HHFGHDFBGHFHHEDEEEBAEBFGBGHEHEGEE?EB2FEHHFHHGBHFGEE225DA5E2EE4FFFGGFGE4FFCFFFFAAAAA
@M02197:102:000000000-ALU3V:1:1101:9490:14426 1:N:0:1
ACTGAGCTGCATTCCTCCGCTTATTGATATGCTTAAGTTCAGCGGGTATTCCTACCTGATCCGAGGTCAACCTGAAAAAATAGTTTTTGAGGAGGCCGGGTCCCCGGGACCTTGCAACTCAACGCGTGCTCCGGAAAGCTCAGTGCGAAGAGGGTCCCACGGACGCCGTCATTGTCTTTGAGACCAGTTGGGAGGGCCGCGGACGGTCCCCCAACGCGGTCCAACACCAAACCCGGGGGTTTGAGGGAGGATAATGACGCTCGAACAGGCATGCCCTTCGGAATGCCAAAGGGCGCAATGTGCGTTCAAAGATTCGATGACTCAC
+
CCCCCFFFFFFFGGGGGGGFGGGHHHGHHHHHHHHHHHHHHHHGGGGGHHHHHHHHHHHHHHHGGGGGHHHHHHEBGHHGH3GEGHHGGGGGFGGGFECFGGHHHGFGGGGHHHHHHHHGBHHGGGGGGGHHGGGGFFHHHHHHHFGGGGGHHFFFHCGHGFGGGGGGFGGGGGFGGFFGFFFGFFFFHGGHFGGGGGGGGGGGGFGDFFFGFFGGGHHFGHGHFGGFEEGGGGGGFEHHHHHGGHHHHHGHHGGGGGGGHGGF3GHHGHHGGGGGGGHHHHHHHHFHHGGGGGHHHHGGGGHGGGGGGGGGGFFFFFFFAA3AA
@M02197:102:000000000-ALU3V:1:1101:3478:14415 1:N:0:1
ACTGAGCTGCATTCCTCCGCTTATTGATATGCTTAAGTTCAGCGGGTATTCCTACCTGATCCGAGGTCAACCTGAAAAAATAGTTTTTGAGGAGGCCGGGTCCCCGGGACCTTGCAACTCAACGCGTGCTCCGGAAAGCTCAGTGCGAAGAGGGTCCCACGGACACCGTCATTGTCTTTGAGACCAGTTGGGAGGGCCGCGGACGGTCCCCCAACGCGGTCCAACACCGAACCCGGGGGTTTGAGGGAGGATAATGACGCTCGAACAGGCATGCCCTTCGGAATGCCAAAGGGCGCAATGTGCGTTCAAAGATTCGATGACTAC
+
AA?A?CCF44FFGGGGGGGGGGGHHHFHHHBFGGHHB5FGBDG2EEGGFGFHFHHHHHF5GDGFECGHHHHHHAGHHGGGHHHBGFGGCGAC31EEF/;>>E=GEGGBGGGHHFFHHF:GHGHGGCCFAFHEDGFFFHFHHHFDGHGGGGDHAFFFGCGHCG;9#-ABFFFFFFFFFF7GFFFFEFFB9FGEGC@CDDCBFFDCFFCADFECDAC?C@D1G=B/?9<EBFB/B?GGFEDFFA>0CHBFGHHBFGEGCF?B/A2EBDEB1A0FF/GCCAGDBHFHHGBE00EA00BBGHEEAEAFGGGF3GGGFFFFFFFAA>11
@M02197:102:000000000-ALU3V:1:1101:14169:14506 1:N:0:1
ACTGAGCTGCATTCCTCCGCTTATTGATATGCTTAAGTTCAGCGGGTATTCCTACCTGATCCGAGGTCAACATTCAGAAGTTGGGGGTTTAACGGCTTGGCCGCGCCGCGTACCAGTTGCGAGGGTTTTACTACTACGCAATGGAAGCTGCAGCGAGACCGCCACTAGATTTCGGGGCCGGCTTGCCGCAAGGGCTCGCCGATCCCCAACACCAAACCCGAGGGCTTGAGGGTTGAAATGACGCTCGAACAGGCATGCCCGCCAGAATACTGGCGGGCGCAATGTGCGTTCAAAGATTCGATGATTCAC
+
CCCCCFFFFFFFGGGGGGGGGGGHHHHHHHGHHHHHHHHHGHHGGGGGHHHHHHHHHHHHHHHGGGGHHHHGHHHFEGHGHHHHGGGF9:H<HGGG:GGGH<-@@DG64@<CFGHGDB<8C7GG:<GGG8G;#EH<GGGGG7HHC;HEHHH:F9?3?BAECAGCGG0FFGFFFGGFFCFFCCACBCFAFHHGEFFFACDFFACFGHF7CGEGFGFFGDDHHGFFGHGEGGHGHGHFGAFFDGGHEDGHHGHHFHHGCGCGFFHGHHGHHGEGECGGGGGDHHEGEGGGGGGGGGGGGFFFFFFFCCCCC
@M02197:102:000000000-ALU3V:1:1101:15056:14588 1:N:0:1
ACTGAGCTGCATTCCTCCGCTTATTGATATGCTTAAGTTCAGCGGGTATTCCTACCTGATCCGAGGTCAACCTTGTAAAAATTGGGTTATGGACCGTGCCGGGGGACCTTTCAACTCGTTGCGTGCTTAGAAAAGCTCGTTGCACCGAGAGTCCCACGGACGCCGTCATTACTTTTGGGACCGGTCGGGGGTGAACCCGGACCTGGAGTCCAACAACAAGCCAGGCTTGAGAGGTGATAATGACGCTCGAACAGGCATGCCCTTCGGAATACCAAAGGGCGCAATGTGCGTTCAAAGATTCGATGACTCAC
+
DDDDDFFFFFFFGGGGGGGGGGGHHGHHHHHHHHHHHHHHHHHGGGGGHHHHHHHHHHHHHHHGGGGHHHHHHHHHHHGHHHHHHHGGHHHFGHHGGHGHGGGGGGGGHHHHHHHHHGHGHGGGGGGHGHHHHGHHHHGGGHGGHHGFFFGHHHHHHGGGGGGGHHGHHGGHHGHHHGGGGGGGGGGGHHHHHGFGGGHHHGHHHHHHGGHGHHHHGGHHGHHFHFHHHHHGHHGHHHHHFGGGDHFFHHHGHHHHHFFGECGGHHHHGHHHHHHGGGGGHHHHGGGGHGGGDGBGGGGFFFFFFFBBABB
@M02197:102:000000000-ALU3V:1:1101:3215:14618 1:N:0:1
ACTGAGCTGCATTCCTCCGCTTATTGATATGCTTAAGTTCAGCGGGTATCCCTACCTGATCCGAGGTCAAGCGTGTAAAAATGTACTTTTGGACGTCGTCGTTCTGAGTGCAAAGCGCGAGATGTACTGCGCTTCGAAATCAATACGCCGGCTGCCAATTGTTTTGAGGCGAGTCTACGCGCAGAGGCGAGACAAACACCCAACACCAAGCAATGCTTGAAGGTACAAATGACGCTCGAACAGGCATGCCCCATGGAATACCATGGGGCTCAATGTACGTTCAAAGGTTCGATGGCTCAC
+
AAAAA1FFFFFFGGGGDAECEGGAFE3D3A33DE3AFGHH221E?/AEF12EFFAA110BAHGEEGEFHHG1B?E7HFBG1EGHFHHB/FF@C1;/9>>A@EFAFHHHHEFFGBB0E7CCC?F<@9@GFF?CGCCGFB0FHF;:<BG.<A<#,FGDGCFGHHHFCHGGCE@@A3GF@FGCDB;9@EFFB2>@EFEBF0AGB?>;+EBADBGB1$1BFFC1DBDB2262FBBFECGG?HGFAA1BFEAA//0B22GFGFAB0B0000011DA330AA001131AABA11F>B11B1111>1
@M02197:102:000000000-ALU3V:1:1101:1890:14696 1:N:0:1
ACTGAGCTGCATTCCTCCGCTTATTGATATGCTTAAGTTCAGCGGGTATTCCTACCTGATCCGAGGTCAACCTTGTAAAAATTGGGTTATGGACCGTGCAGGGGGACCTTTCAACTCGTTGCGTGCTTAGAAAAGCTCGTTGCACCGAGAGTCCCACGGACGCCGTCATTACTTTTGGGACCGGTCGGGGGTGAACCCGGACCTGTAGTCCAACAACAAGCCAGGCTTGAGAGGTGATAATGACGCTCGAACAGGCATGCCCTTCGGAATACCAAAGGGCGCAATGTGCGTTCAAAGATTCGATGACTCAC
+
AA1>ACCFF1>DDABE11EAEECFHHHG3G3DGFHFFEGFBGH00EG/GFEGFHHFGFEFEHFEGGGHF1DGBGHHGFF2EGHFFG9EC1@@@@G/?#A#@0;>@3//FFFF:>FFFBBCGGCE?/F92<GHHFHH1FFCGBCFHFGCCCCHFF/6G6ACC?-A0FGFGBFHHGEA<?.7CCB?#;9@FBGGCFFFEFF<;>1;B$9A;EFHGHHGEEGHGGF9BEFFFHEFGFHGDBFAGECGGHHGFFGBHHHHEGGEA/A/BHEHGF/CFB0A0EEA11F1?GEE11EDG3GAEGFC1FFDB@?A111
@M02197:102:000000000-ALU3V:1:1101:3195:14700 1:N:0:1
ACTGAGCTGCATTCCTCCGCTTATTGATATGCTTAAGTTCAGCGGGTATCCCTACCTGATCCGAGGTCAACCTTAGAAATGGGGTTGTTTTACGGCGTAGCCTCCCGAACACCCTTTAGCGAATAGTTTCCACAACGCTTAGGGGACAGAAGACCCAGCCGGTCGATTTGAGGCACGCGGCGGACCGCGTTGCCCAATACCAAGCGAGGCTTGAGTGGTGAAATGACGCTCGAACAGGCATGCCCCCCGGAATACCAGGGGGCGCAATGTGCGTTCAAAGATTCGATGACTCAC
+
AAAAAFFFBFFFBF3F1CEG?EFFFGBGHFBGBBB112DGBFGGGGEEHHDGGHFCFFFFFHH/EEAFHHHEHGFFHB;G;GHG9>@AC;BGGGCG9GGGEFDFGGCE@96GFFFFHHBGCCGGGEBFHFHBGH<AFFFGCD10>9/FFFFGHEFGEE<?@AFFFBFBBFFEBAE.?@B@A@@C??@A?FFCBFGGCBFBC/EC7GC?DBEC@FHHEHHHGFFG?GGA9CABDGGFGBA9?GEEEEE0A2FBBGE/?CE0EE?HFGE0GEEF1GBGGDGFGGC1FFDFD>11>1
@M02197:102:000000000-ALU3V:1:1101:8676:14699 1:N:0:1
ACTGAGCTGCATTCCTCCGCTTATTGATATGCTTAAGTTCAGCGCGTATTCCTACCTGATCTGAGGTCAATAAATGAATAGAGCCAAGAGCACAGAGGCACGAGGCGGGCTTTAGGTGCAGCAACCAAAGTGTGCGACGATCAAGCAACGAGTTGGACGAACCTAGAACGTTGTGTAACCGTGCAGCGGGCCGCACCAATGCATTTGAGGAGAGCGATCCGAGCGTCGTGAGACGTCGGTTCGCATGCTCCCAACTTCAACAGGGCCGGCGAGGTTTGAAACCAAGCGGTCCTGTGAGAGATTAATGACACTCAAACAGGCATGCCCTCCGGAATACCAGAGGGCGCAATGTGCGTTCAAAGATTCGATGATTCAC
+
CCCCCFFFFFFFGGGGGGGGGGGHHHHHHHHHHHHHHHHHHHHGGGGGGHHHHHHHHHHHHHHHHGHGHHHHHHHHHHHHHHHHGHHHHHHGHHHHHGGGHGFGGGGGGGGHHHGHGGHHHHHHHHGEHHHHHHHGGGGGGHGHHGHHHGGGFFGHHHGGGGFFGGGGGGGGFEGGGGGGGFE?FFFFFFFFFFFBGGGFFFGGFEGGGGGGGGFF?EEGGGGFGGHHGHHGGGGGGGFGGGHHHHGGGGGFHFFHHHHHHHGGGGGGGGHHGHHHHHGHHGGGGG?AHGGHHHHHHHHHHGHHHHHHHHGHHHHGHHHHHHGGGCGGGHHHHHHHHHHHGGGGGHHHHGGGGHGGGFGCGGGGBFFFFFFBBBBA
@M02197:102:000000000-ALU3V:1:1101:27182:14773 1:N:0:1
ACTGAGCTGCATTCCTCCGCTTATTGATATGCTTAAGTTCAGCGGGTATTCCTACCTGATCCGAGGTCAACCTTGGTGCCGCCGGAGCGGACTTGTGGGGGGTTTAGAGGCAGGACGCCGAGGGATCCCAATGCGAGGCTGATGCTACTGCGCAAAGGAGAGGGCCTTCGGGTCCGCCACTGGTTTTAGGGGCCTGCCGTGGCAGATCCCCAACGCCGGGCCACAGGGGCTCGAGGGTTGAAACGACGCTCGGACAGGCATGCCTCCCAGGATACTGGAAGGCGCCATGTGCGTTCAAAGATTCGATGATTCAC
+
BBBBBFFFFFFBGGGGGGGGGGGFHHGHHHGHHHGHHHHFHHFGGGGGHHHHHHHHGHHHHHHGGCEFGHHGFHFH3FGGEEF?EGEEGGGGGHHFHGGGGGAA9GGGFFGEDFG8?C6CFFFFFFFFFFFEFFDFFFF8FFFFFFFFFFFFFFA2FEFFFFFFFDE/FDDFFFFCGA>AFFGFFFAFFECDAFFFFC?<9EGHFEFFFFEFFFFAFFFFFFFFAAEGEFEA?1E9E;HHFEE?AAGGEE?HGFHHHGCGFE?EFGFHGHHHGGAEBHGGGGAFB4GCEA?FGGFGFGDGCGFBFF5FF?BBA?
@M02197:102:000000000-ALU3V:1:1101:21695:14790 1:N:0:1
ACTGAGCTGCATTCCTCCGCTTATTGATATGCTTAAGTTCAGCGGGTATCCCTACCTGATCCGAGGTCAACCTTGTAAAAATATGGGGTTGAGGCCGGGCTGAAGGACCTTGCAACTCGGTACGTGCTTTGGAAAAGCTCATTGTACCGAGGGTCCAACAGACGCCGTCATTGTCTTTGGGACCGGTGTCCGCACCAGGGCGGCACCAGAGTCCAACACCAAGCCGGGCTTGAGGGTTGATAATGACGATCGAACAGGCATGCCCACCGGAATACCAGTGGGCGCAATGTGCGTTCAAAGATTCGATGACTCAC
+
ABCCCFFFFFFFGGGGGGGGGGFHGFHHHHHHHHHHFHGGHHHGECGGHHHFHHHHHHHHFHGGGGGGHHHHHHHHHHGHHGHHHHGGG:GHHGGGGGGGGFHHHHHHHHHHHHHHHHGGD;GGHGHGGHHHHHGHHHGHHHHGHHHHGCDCFDHHGHHGGHHCFGGCHHGHHEHGFHHHGGGGGHGFGFFGGFHHGGGFFGFFGFHFGFFFGFFGFGGFGGGGGHGHGGHHHEBGDEHFGHFHGCEA5HCHHHGHHGGGHGFGGGGHHHGHHDCHHGGGGGGHHHHGGGGGGGFGGBBFGGFFFFFFFAAA>A
@M02197:102:000000000-ALU3V:1:1101:17102:14830 1:N:0:1
ACTGAGCTGCATTCCTCCGCTTATTGATATGCTTAAGTTCAGCGGGTAGTCCCATCTGATTTGAGGTCTAAATTAAAAGGAGCATCGCACTAGGGCGACTCGGTTTAGAAGCGACTAGTGTACAATCCGGCTGCTATTGACAGCATCCTCGACGAAGATCTTATCACGTCAAGTCAATCCGAGGAGTACAAAGATTGCTTATGCATTTGAAGCGAGCTGTGCTCAAAAGGCAAACGGCAACGCTCAGCATCCAACGCTACTACACTTTAACAAGAAAATGTAGAGGTTGAGGTATTCATGACACTCAAACAGATGTACCTTTCGGAATGCCAAAAGGTGCAAGGTGCGTTCAAAGATTCGATGATT
+
ABBCCFFFFFFFGGGGGGGGGGGHHHHHHHHHHHHHHFGHHHHGGGGGGHHHHHHHHHHHHHHHGHHHHHHHHHFHGHHGHGHHHHGGGGGHHHHHGGGGGGGGGGHGHHHHGGGGGHHHHHHHHHHHGGGGGGHHHHHGGHGHHGHHHGGHGHHHGGGGHHHHHHHHHHHHHGHHHFHHHHGHHHHHGGHHHGGGHGGGHHHGGHHHGHGGGGHHFHHHGGFHHHFHHHGHGGGHGGGGFHGHHHHHHFGGGFEHGHGGFGHHHHHHHHHHHGHHHHBHBHHHGHHHFGGHHHHHGG5GHGGEDHHHHHHHHFHF3GGGGGFHHHHFHGHHHHHFHHGFHHGGGGGGGGGGGGBFFFFFFCCCCC
@M02197:102:000000000-ALU3V:1:1101:16457:14797 1:N:0:1
ACTGAGCTGCATTCCTCCGCTTATTGATATGCTTAAGTTCAGCGGGTATTCCTACCTGATCCGAGGTCAACATTCAGAAGTTGGGGGTTTAACGGCTTGGCCGCGCCGCGTACCAGTTGCGAGGGTTTTACTACTACGAAAGGGAAGCTGCAGCGAGACCGCCACTAGATTTCGGGGCCGGCTTGCCGCAAGGGCTCGCCGATCCCCAACACCAAACCCGAGGGCTTGAGGGTTGAAATGACGCTCAGACAGGCATGCCCGCCAGAATACTAGCGGGCGCAATGTGCGTTCAAAGATTCGATGATTCAC
+
CCCBBFFFFFFFFGGGGGGGGGGHHHHHHHHFGHHHHHHGHHHEFGEFHHHHHHHHHHGFHHHGGGGGHHHHGHHHHHHHHHGFF:GE9G<<'F?8G;GG;HEE.D7?2@//CF$GFGF8D2@C:<CG;.88;HHFF:#/.#C/C;65;H;<GGA--5BE?GGCGGGGFGGFFGGFFDFGF;@BCCF=;HFFADE.EGDFE?FGCFFBAFHGFFCEFFFG2HEFFEHGFGFE4;GHHHCGGGFFEFGHEFFHCFCGGGGGBHGHHHHHHGGGGGGGGGFHHHGGGGHGGGGGGGGFFFFFFFFFBBBBB
@M02197:102:000000000-ALU3V:1:1101:11326:14851 1:N:0:1
ACTGAGCTGCATTCCTCCGCTTATTGATATGCTTAAGTTCAGCGGGTATTCCTACCTGATCCGAGGTCAACCTGAAAAAATAGTTTTTGAGGAGGCCGGGTCCCCGGGACCTTGCAACTCGACGCGTGCTCCGGAAAGCTCAGTGCGAAGAGGGTCCCACGGACGCCGTCATTGTCTTTGAGACCAGTTGGCCGCGAACGGTCCAACGCGGTCCAACACCAAACCGAGGAGGTTTGAGGGAGGATAATGACGCTCGAACAGGCATGCCCTTCGGAATGCCAAAGGGCGCAATGTGCGTTCAAAGATTCGATGACTCAC
+
BBBBBFFFFFFFGGGGGGGCGEGGHFHHHHHHGHHGGGHHHHGGGGEFHHHHHHHHHHHHHHHGGGGHHHHHHHHHHHHGHHHHHHHGGGGGHGEFFC?FEEHHHGGGGGGHHHHHHHGHGHFGFFEFGGHEGGC@CFGFFBCDGGDGCGGGGGGHHGGGGAGG@CDGGGFHGHGFHFHGHFGFFFFFBFCFGGGHDFGHHHHCFFGGGHFFHCGHFFGFGGGGGHHHHHGHHHFHHFFHHHHHHHHEEEEGEHDHHHGHGHHGGGGGEEEFGHFFFGHGHHGGGGGHCFHECEGHGGGGGFCFFGFBFBFFFBBBBB
@M02197:102:000000000-ALU3V:1:1101:26992:14933 1:N:0:1
ACTGAGCTGCATTCCTCCGCTTATTGATATGCTTAAGTTCAGCGGGTATTCCTACCTGATCCGAGGTCAATGTCAAAAGATATGGGGGGTTGTGAGCGGGCCTCAGGACCGGCCGAGACGAAACTTATTACGTCAGGCGTAGGTCAAGAAGTTCCCACTGAGTCATTTGAGGCAAGCCTTGGGAGGCAAGACGCCCAGTTCCAAGTCCACACCGGTTCAAGAAAAACCGGCGGGATTGATGATTCATGACACTCAAACAGGCATGCCTCTCGGAATACCAAGAGGCGCAAGGTGCGTTCAAAGATTCGATGATTCAC
+
BABB?4FFFBFFGGGGGGGGGGGHHHGHGHHHHHHHGHHFHHHGGGEFHHHHHHHHHHHHGHF?F?EHHGHHHHHHHHGGHHHHHHGGGCGGGC<GHGGGGGGHHHHHGGGGGGGGGGGBC;DFFFFFFFFEFFHFFFFFFFFGHHHGFFFFFFFFFFFFBBFBHHHGFFFGFFF?AEFHGHGFFGHGFFFFGGFFFGFFFFFGGFBFFFFGGHGFFGHHFFGFGFGGGGGHHGFFHFFFGFDHEHFHHGHGFHGGHHEHHHEGGGGGGEFFGG5HHGHGHGGGGGHHGFGGGDGGFGFGBFCGCFFFDBBFBBBBB
@M02197:102:000000000-ALU3V:1:1101:24859:14997 1:N:0:1
ACTGAGCTGCATTCCTCCGCTTATTGATATGCTTAAGTTCAGCGGGTATTCCTACCTGATCCGAGGTCAACCTTGTAAAAATTGGGTTATGGACCGTGCCGGGAGACCTTTCAACTCGTTGCGTGCTTAGAAAAGCTCGTTGCACCGAGAGTCCCACGGACGCCGTCATTACTTTTGGGACCGGTCGGGGGTGAACCCGGACCTGGAGTCCAACAACAAGCCAGGCTTGAGAGGTGATAATGACGCTCGAACAGGCATGCCCTTCGGAATACCAAAGGGCGCAATGTGCGTTCAAAGATTCGATGATTCAC
+
ABBBBFFFFFFFGGGGGGGGGGGHHHHHHHHHHHGHGHHHHHHGGGGGHHHHHHHHHEHHHHHGGGGHHGHHHHHHHHHHHHHGHFEGHHDDGHHGGGEFGGGFGGGGHHHHHHDHHGFGHGGGGGGHHHHHFHGHGHGGGGGHHGGGGGGHGHGGHGGGGGCGHGHGGGFHHHGGGGFEGGGCBGGGHHFGFFGFEEBGBHGGHHGFHEHHHHHFGHHHGHHFFGFHHFHHFF:FBHFHGGFGGGG1HHHHGHHHHEGGGGGDFHHHHHHGHHGGGGFDHGHBGGGGFGGGBFFGGGFFFFFFFF?BAAB
@M02197:102:000000000-ALU3V:1:1101:26150:15038 1:N:0:1
ACTGAGCTGCATTCCTCCGCTTATTGATATGCTTAAGTTCAGCGGGTATCCCTACCTGATCCGAGGTCAAGAGTGTAAAAATGTACTTTTGGACGTCGTCGTTCTGAGTGCAAAGCGCGAGATGTACTGCGCTCCGAAATCAATACGCCGGCTGCCAATTGTTTTGAGGCGAGTCTACGCGCAGAGGCGAGACAAACACCCAACACCAAGCAAGGCTTGAAGGTACAAATGACGCTCGAACAGGCATGCCCCATGGAATACCAAGGGGCGCAATGTGCGTTCAAAGATTCGATGATTCAC
+
BBBBBFFFFFFFGGDGFFGFGGGFHGGHGHFHHHHHHHHFHHGGGGGGHHGHHHGHHHHGHHHGFGGHGGHFHHFDDGHHHHFF;HFH:HHGGGE;GGGGGGGGGHHHHGHHHHHGGGCCFGGFGGGGHHG?CGGGGGGHHHHHF@GFFGGGGGHGHHHGHHHFHHGGGFFGGFCFGGGGGGGFFFFFFFHHFGFFEFCHFFGFEGHHHHGHHFFHHGDAFFFFFFHHHGGGGFFHFEEFHFFAFECEEAFDBA2BGBGGFFHGE0EA0EF3F0AAAAB1FGDBGECF1FBD1B3AAAAA
@M02197:102:000000000-ALU3V:1:1101:12253:15118 1:N:0:1
ACTGAGCTGCATTCCTCCGCTTATTGATATGCTTAAGTTCAGCGGGTATCCCTACCTGATCCGAGGTCAACCTTGAAATCGACGTCTCCGCCGATGTTTTCCGGGCGCTCACCCCCGTGTCCCAAGCGACGATGTGTCATCACGCAGAGGAACGGGCGGCTTCCGCCGAAGACTTTGAGGCGCGCGGCAGGCCGCGACGCCCAATACCCAGCGGGGCTGGATTGGTTGTAATGACGCTCGAACAGGCATGCCCCCCGGAATACCAGGGGGCGCAATGTGCGTTCAAAGATTCGATGATTCAC
+
BBBBBFFFFFFFGGGFFGGGGGAGFGHHHHFHHHHHHHHHHHHGCGGGHHHHHHHHHGHHHHGGCGGHHHHGHHGHGHHHGHGGGGHHHGGGGGGGHHHHGHG?ECCGGGDHFCDCGGG;HHHHHGGGGGCGGGHHHHHHHGHGGFDCHGFFHGGGGGGG;DFFFFFFFFFFFFFBFFFFEDFFAFFFFFFFGFFFFFFFFFFFFFFFFBGFGFGHFGFFHHGGHGFFHHGEFBFFHEGHHHFFFGABGGFCEF?FEHHHGGDCGGECGGGHCHHCEEEFFGGFGFFFGA4BFFFBFBAA3A
@M02197:102:000000000-ALU3V:1:1101:5859:15156 1:N:0:1
ACTGAGCTGCATTCCTCCGCTTATTGATATGCTTAAGTTCAGCGCGTATTCCTACCTGATCTGAGGTCAATAAATGAATAGAGCCAAGAGCACAGAGGCACGAGGCGGGCTTTAGGTGCAGCAACCAAAGTGTGCGACGATCAAGCAACGAGTTGGACGAACCTAGAACGTTGTGTAACCGTGCAGCGGGCCGCACCAATGCATTTGAGGAGAGCGATCCGAGCGTCGTGAGACGTCGGTTCGCATGCTCCCAACTTCAACAGGGCCGGCGAGGTTTGAAACCAAGCGGTCCTGTGAGAGATTAATGACACTCAAACAGGCATGCCCTCCGGAATACCAGAGGGCGCAATGTGCGTTCAAAGATTCGATGATTCAC
+
ABBBAFFFFFFFGGGGGGGGGGGHHHHGFHHHHHHGHDGHHHHGGGGGGHHHFHHHHHHHHFFHHGHHHHHHHHEHEHHHGBGHHFGGHFHHHHHHFEGGHG?FG?CGGGGHHGFHGFHFHHFHHFGAGHFF1FGGG-A<CGDFGHHGGGA9;DGGGHGGGGGGGFFGGGG/FGGGGGGFFBEBEFFFB;FBGFFGFFGFFFFFFFFFFFGGAGG@DDFDFFCCFDGD$/GDDGGFCDFFFFGFFHDFC?FFG@222BGCAHDCGGCEE/FHGHGHHHGFFGGGGGGHEF1HHGHHHHGGHGBBHGGFHGGHHGGHHGHHHHEGGGE2CGHHHHHFHFHHGGGGGHGHHGGEGGFGGGGGGGGCFFFFFFFA@BBA
@M02197:102:000000000-ALU3V:1:1101:10268:15167 1:N:0:1
ACTGAGCTGCATTCCTCCGCTTATTGATATGCTTAAGTTCAGCGGGTATTCCTACCTGATCCGAGGTCAACCTTGTAAAAATTGGGTTATGGACCGTGCCGGGAGACCTTTCAACTCGTTGCGTGCTTAGAAAAGCTCGTTGCACCGAGAGTCCCACGGACGCCGTCATTACTTTTGGGACCGGTCGGGGGTGAACCCGGACCTGGAGTCCAACAACAAGCCAGGCTTGAGAGGTGATAATGACGCTCGAACAGGCATGCCCTTCGGAATACCAAAGGGCGCAATGTGCGTTCAAAGATTCGATGATTCAC
+
CBCCCBFFFFFFGGGGGGGGGGGHGHHHHHHGHHHHHHHHHHHGGGGGHHHHHHHHHHHHHHHGGGGHHGGHHHHHGHHHGHGHHHGGHHHBHHHG;HGHGGGGGFGGHHHHHHHHHGHGGGGGGGGHHHGHHHHHHHGGGHGHGGGCGFGHGHHHHGGGGCGGGGGGHHGHFHHFGAGGGGGFGGGFFHHHHFFGGFHGGHFHHHHHHFHGFFFFGFFHHHHFGFFFHHHHHHHFHGGGGFGGEBHGHGEGFFHFHGGGGGGGHHHGGHGHHHGCGGFGHFHHGGGEHFFGGGGGGGCFFFFFFFBBBBB
@M02197:102:000000000-ALU3V:1:1101:26075:15120 1:N:0:1
ACTGAGCTGCATTCCTCCGCTTATTGATATGCTTAAGTTCAGCGGGTATCCCTACCTGATCCGAGGTCAAGTCATGAAATTGCTTGCTGGACGCTGATCCGCCGGGGCTCCGAGAAGCGCAAATGTGCTGCGCGAGAAGCCGACGAGACCGCTGCCAATGACTTTGAGGCGAGTCCGCGCACGGAGGCGGGACAGACGCCCAACACCAAGCATAGCTTGAGGGTGTAAATGACGCTCGAACAGGCATGCCCCACGGAATACCGAGGGGCGCAATGTGCGTTCAAAGATTCGATGATTCAC
+
BBBCBFFFFFFFGGGGGGGGGGGHGHHHHHHHHHHGGGHHHHGGGGGGHHHHGHHGHHHHHHHGGGGHHHHFGHHHHHHHHHHHHHHHHHHHGGGGGHHHHGGGGGGGGHGGGGGGHHGGGGGHHHHHHHGGGGGGGGHHHCEGGGGGGGGGGGGGHHHGGGGGGGGGGGHFGGFFGGFFHGHGFDCFGFFGGFFFFFGHFFEFFGHGFGHGHHHHHHHGGHH;FGHHHEBFFFHGGHHHHHHHHHGG?GEAFEHHHGGEGGGHEEAAEBGFHGEEGHGGFFG3GGGGFBD3DDFAAAAA
@M02197:102:000000000-ALU3V:1:1101:29294:15223 1:N:0:1
ACTGAGCTGCATTCCTCCGCTTATTGATATGCTTAAGTTCAGCGGGTATTCCTACCTGATCTGAGGTCAACCTTGGAAAGTTGGGGGTTTAACGGCAGGGGCTCGTTGCTCTCCGATGCGGAAAATCACTACTTCGCAGGGGAGGCCACGAAGGGTCCGCCACTAGATTTAGGGGCCGGCCGTCCCTCGCGGGCTTTGGCCGATCCCCAACACCACGCCCTAGGGGCATGAGGGTTGAAATGACGCTCAGACAGGCATGCCCGCCAGAATACTGGCGGGCGCAATGTGCGTTCAAAGATTCGATGATTCAC
+
BABBBFFFFFFFGGGGGGGGGGGHHHGHHHHGHHHHHFHHHHHGGGGGGGHHHHHHHHHHHHHHHGHHHHHHHHHGHHGHHHHHGC99GG0HHGGGG?EEC?E;9/?2<2F69B/>#?/C+:9##112FF7;1F1.<<FE9@/;-.;99-##;CD#:C;9;A;9000GCBGCGCD-/?@C?AAGCC6F@=HGCCHHF?CGGGGECCGHFHFC9B/CEHCC:EFFDD4FHFFGHH<HHGGCEFBB:9DEFFB34GGEHE?FEEF3AFHGHHHGGFGGGGCDHHHHGGGGHGGGGGGGFFGFFFFFFFBAAAB
@M02197:102:000000000-ALU3V:1:1101:22733:15274 1:N:0:1
ACTGAGCTGCATTCCTCCGCTTATTGATATGCTTAAGTTCAGCGCGTATTCCTACCTGATCTGAGGTCAATAAATGAATAGAGCCAAGAGCACAGAGGCACGAGGCGGGCTTTAGGTGCAGCAACCAAAGTGTGCGACGATCAAGCAACGAGTTGGACGAACCTAGAACGTTGTGTAACCGTGCAGCGGGCCGCACCAATGCATTTGAGGAGAGCGATCCGAGCGTCGTGAGACGTCGGTTCGCATGCTCCCAACTTCAACAGGGCCGGCGAGGTTTGAAACCAAGCGGTCCTGTGAGAGATTAATGACACTCAAACAGGCATGCCCTCCGGAATACCAGAGGGCGCAATGTGCGTTCAAAGATTCGATGACTCAC
+
CCCCCFFFFFFFGGGGGGGGGGGHHHHHHHHHHHHHHHHHHHHGGGGGGHHHHHHHHHHHHHHHHGHHHHHHHHHHHHHHFHHHHHHGHHHHHHGHHGGGHGGGGGGGGGGHHHHHFEHHHHHHHHGHGE?1FGHGGGG?EHGHHHHHHGEGEEHFGHGGGGGGGGGGGGGGGGGGGGGFGFGGGFFFFFAFFFFGGGFGFGGGFFGGGGFFFFFFFFFFFFGFGGHHGHHFFGGGGGGGGGFFFHGGHFHHGHGHFFHHHHGGGGGGGAGFGGHGHHHHDGGGGGGEHHHHGFBHHHHHFFHHHFHHHGFFGHHFHHHHFFGGGGGGGHHHHHHHHGGHGGGGGHHHHGGGGGGGGGGGGCGGFFFFFFFBBBBA
@M02197:102:000000000-ALU3V:1:1101:16251:15261 1:N:0:1
ACTGAGCTGCATTCCTCCGCTTATTGATATGCTTAAGTTCAGCGGGTATTCCTACCTGATCCGAGGTCAACCTTGTAAAAATTGGGTTATGGACCGTGCCGGGAGACCTTTCAACTCGTTGCGTGCTTAGAAAAGCTCGTTGCACCGAGAGTCCCACGGACGCCGTCATTACTTTTGGGACCGGTCGGGGGTGAACCCGGACCTGGAGTCCAACAACAAGCCAGGCTTGAGAGGTGATAATGACGCTCGAACAGGCATGCCCTTCGGAATACCAAAGGGCGCAATGTGCGTTCAAAGATTCGATGACTCAC
+
CCCCCFFFFFFFGGGGGGGGGGGHHHHHHGHHHHHGHHHHHHHGGGGGHHHHHHHHHHHGHHGGGGGHHHHHHHHHHHHHHHGHGHGGHHHFBHHGGHGHGGGFEDGGHHHHGHGHHGHGHGGGGGGHHGHGHEFHHHGGGGGHHHGGFCCHHHHHHGGGGDFGGGGGGGFGGGGHGGGFFGGGGGGGHHHFFGGFEEGFHHHFGHGHHGHHHGFHGHHHHFHGHHHHHHHHHHHHGFHFFGFGEFHGHHHHHHHHFGFGGFCGHFHHHGHGHHHGGGGGHHHHGGGGHGGGGGGGGGGFFFFFFFBBBBB
@M02197:102:000000000-ALU3V:1:1101:2680:15277 1:N:0:1
ACTGAGCTGCATTCCTCCGCTTATTGATATGCTTAAGTTCAGCGGGTATCCCTACCTGATCCGAGGTCAAGCGTAAAAAAAGGCTTCTGGATGCCAATGTACCAGCAGAGAGATCGCAATGTGCTGCGCTCAAAGCCGAATTACATGGCTGCCAATGACTTTAAGGCGAGTCTACGCGCAAAGGCGAGACAAACACCCAACACCAAGCAAAGCTTGAGGGTTCAAATGACGCTCGAACAGGCATGCCCCATGGAATACCAAGGGGCGCAATGTGCGTTCAAAGATTCGATGATTCAC
+
BBBBBFFFBFFFGGFGGGGGGGGHHGGEFGCFHH5FFAGGFHHFGGGAGFFHHHEFHHHHHHGDEEGGHHGHGFFEAGHGGGGHHFGFHEF@EBHHHHHHHHGFGH89CAFEGHHEFEDDGCGHHHGGGGGFHHHGHCHFDFFFHHFFH3GF1HHHGHGHDHHFGEHGGGGFGFHE@@FGFGBGFEHGGHGCFE/CFGGG?EGHHGHEHGHHFGGFFEFFFFDBHE?GGEGFEGFGF;FFBGCA9CEHHHHEHHFBHFFHHGCGE?DCHHEEE0HCGFGGGGE1FC1BBFFFAAA>>
@M02197:102:000000000-ALU3V:1:1101:11857:15354 1:N:0:1
ACTGAGCTGCATTCCTCCGCTTATTGATATGCTTAAGTTCAGCGGGTATTCCTACCTGATCCGAGGTCAACCTTGTAAAAATTGGTTATAGGACCGTGCCGGGGGACCTTTCAACTCCGTGCGTGCTTAAAAAGCTCGTTGCACCGAGAGTCCCACGGACGCCGTCATTACTTTTGGGACCGGTCGGGGGTGAACCCGGACCTAGATCCAACAACAAGCCAGGCTTGAGAGGTGATAATGACGCTCGAACAGGCATGCCCTTCGGAATACCAAAGGGCGCAATGTGCGTTCAAAGATTCGATGACTCAC
+
BBBBBFFFFFFFGGGGGGGGGGCHHFHHHHHHHHHHHHHHHHGGGFEGFHHHHHHHHHHHHGHGGGGHHHHGHHHHHHHHHHHHFGHHHHGEGGHGGHGHGEGCGGGGHHHHHHHHHHGHGGGGGFEHGHHHGGGHHGGGHGHHHGGGGGHGHFHHGGGGGGAFHHGHHHHHGHGHGCGCDGGGGGGHHHBGEFGGFHFHGHHHHHHHHHHHHHGGFFEFHGGHHHHHHHHH;HHHHHFGGGCGHFHFHHHHHHHGGGECGGHHHHHHHHHHCGGGGGGHCGGGGCCFGGGGGGGCGFFFFFFFA3BA?
@M02197:102:000000000-ALU3V:1:1101:20997:15403 1:N:0:1
ACTGAGCTGCATTCCTCCGCTTATTGATATGCTTAAGTTCAGCGGGTATTCCTACCTGATCCGAGGTCAACCTTGTAAAAATTGGGTTATGGACCGTGCCGGGAGACCTTTCAACTCGTTGCGTGCTTAGAAAAGCTCGTTGCACCGAGAGTCCCACGGACGCCGTCATTACTTTTGGGACCGGTCGGGGGTGAACCCGGACCTGGAGTCCAACAACAAGCCAGGCTTGAGAGGTGATAATGACGCTCGAACAGGCATGCCCTTCGGAATACCAAAGGGCGCAATGTGCGTTCAAAGATTCGATGACTCAC
+
DDDCCFFFFFFFGGGGGGGGGGGHHHHHHHHHHHHHHHHHHHHGGGGGHHHHHHHHHHHHHHHGGGGHHHHHHHHHHHGHHHHHHHGGHHHFHHHGGHGHGGGGGGGGHHHHGHHHFGHGHGGGGGGHHHHHHHGHHHGGGHGHHHGGFFHGHHHHHGGGGCEGGGGGHHHHHHHHHGGGGGGGGGGGHHHHHGGGGGHHHGHHHHHHGHGHGHHHGHFHHHHGHHHHHHHHHHGHHHHHGGGGGHHGHHHHHHHHHGGGGGGGHHHHFGEHHGHGGGGGHHHHGGGFHGGGGGGGGGGFFFFFFFBBCCB
@M02197:102:000000000-ALU3V:1:1101:20718:15400 1:N:0:1
ACTGAGCTGCATTCCTCCGCTTATTGATATGCTTAAGTTCAGCGGGTATCCCTACCTGATCCGAGGTCAAAATTCTGGTGTGGGGGGGCTCATGGTGCGCCGACCCGCAGCCACTTCAGCGCTTGCTCTGCTGCGCTCGTGGCCTGCTGGGAACCGGCCGCCAATGCTTTTGAGGCGAGTCCAGGCGCGCGGAGGCGGGACAGACGCCCAACCCCAAGCTAGGCTTGAGGGTTGAAATGTCGCTCGAACAGGCATGCCCTAAGGAATACCAAAGGGCGCAAAGTGCGTTCAAAGATTCGATGATTCAC
+
1AA@111@1FFDEFGFFGGCAACFB3FFGGFH3GGGGFF22GB0EAEEHEHBFBFG1FEGFFHGGGFGHGFFGG1GGHDFGGGCGC5@@?EFB//;6F-4B?4/@?@?@;@F1B8BFEBBB@EF?/B6966FFF@?;9@@FF/F:F937/A:FF9@<3A=9<@C9FFFF;B?.CFF019,;/GCC@?BAA?</CCB@F2EEE97E0EA>/?/#>B@2HEGF9AFGFF$E0B292D2>E>#9;9F/DA1FD11HGCHHFFD2FGFGF1FFHGBEEB0A1AAA0AE?F1F3A33GCFBFFFFDBFA>>1>
@M02197:102:000000000-ALU3V:1:1101:18897:15468 1:N:0:1
ACTGAGCTGCATTCCTCCGCTTATTGATATGCTTAAGTTCAGCGGGTATCCCTACCTGATCCGAGGTCAACCTTTGATGAGATTTAACGGCCGCAGTCGCCCGAGCTCCGCAGCGAAACATGAAGTTCACAACGCGGGGAGACGGACGGCTCAGCCGGAGATTTCGAGGCGCGCGGACGAGGCCGCGGCGCCCAATACCAAGCGAGGCTTGAGTGGTGAAATGACGCTCGAACAGGCATGCCCCGCGGAATACCACGGGGCGCAATGTGCGTTCAAAGATTCGATGATTCAC
+
CCCCCFFFFFFFGGGFGGGGGGGHHHGHGHGHHHHHHHHHHGHGGGGGHHHHFHHHHHHHHHHGGGGHHHHHHHHHFFHGHFHHHGFFGGGGGGGGGHGGGGGGGGGHHGGGGGGGGGGHGHGHHHHHHHHHGGGGGGGGGFGGGGGGGGGGGGGGGGGGFFFGGGGGGGGGGGGGHGGGGGGGGGGGGHHHHHHHHGGHGGGHGGHHGGHFGHHHHHHHHGGGGGHHGHHHHHHGHHGGGGGGGHHHHHHFCFFGGGGGGHHHHFEFDHGGGGGGGGGGFFFFFFFABBBB
@M02197:102:000000000-ALU3V:1:1101:11737:15535 1:N:0:1
ACTGAGCTGCATTCCTCCGCTTATTGATATGCTTAAGTTCAGCGGGTAGTCCTACCTGATCTGAGGTCAATCGATGCTTCCACACGAGGTGGCGGTTTCAAGGAGGCCACCGGCCCGCCGCACAGCGAAACGTATCACGCCACACAACGGACCGGGACGGCCGCCGATACATTTAAGGCGAGCCCGCAAAGGGCAACACCCAACTCCAACCCCGCCGGGCAGGACCCGGCGGGATGATGATTTACAAGACACTCAGACAGGCATACCCTCCGGAATACCAGAGGGTGCAAGGTGCGTTCAAAGATTCGATGATTCAC
+
BBCCCFFFFFFFGGGGGGGGGGGHHHHHHHHHHHHHHHHHHHGGGGGGGHHHHHHHHHGHHHHHHGHHHHHHGHGHGHHHHHHHGGGGGFHG0GGGG9;H;HH;HGGGHGHGGGGGGGGGGGGGHGGFGGGG<C<H<HGGGGGFGG#FGGGGGFGG;GGGGGFGGGFFFFFFGFFFFFFEFFGGFHFFHHHHGFE?<AEGDHHGFGGFFGGGGGFFHFEHFGFEGGGGGEHHHHHHHFHHHFFHHHFHGHGFFEFGG3GHHHHGEGGGGGHHFHHGHGFCGGGHHHHHHHGGFCGGGGGGCGGGGFFFFBFFCBABB
@M02197:102:000000000-ALU3V:1:1101:28466:15590 1:N:0:1
ACTGAGCTGCATTCCTCCGCTTATTGATATGCTTAAGTTCAGCGGGTATCCCTACCTGATCCGAGGTCAAGAGTGTAAAAATGTACTTTTGGACGTCGTCGTTCTGAGTGCAAAGCGCGAGATGTACTGCGCTCCGAAATCAATACGCCGGCTGCCAATTGTTTTGAGGCGAGTCTACGCGCAGAGGCGAGACAAACACCCAACACCAAGCAAGGCTTGAAGGTACAAATGACGCTCGAACAGGCATGCCCCATGGAATACCAAGGGGCGCAATGTGCGTTCAAAGATTCGATGACTCAC
+
CCCCCFFFFFFFGGGGGGEGGGGHHHGHHGHHHHHHHHHCF5FEGGGGHGHHHHFFFGHHHHGFGGGHGHHGGGHHHHHHEFHFHGHHHFHGHFGGEEGGGFGHGHHHBGHHGHFG?FGGGGGHHHHGGGGGGGFFFGCGHHHHGGEGCDFGGGEHHHHGCGFEGHEGHGHGGEFGGGGGGGFGFFGFFFHHGBFEEFFGHGGFGGHFFB?HHFGGHHFHHHHFGHHGGGFEEGHGEFEGFGBCC2F?EEEHFDFFD5F3FFB22FGFDGAGHGEEDHFFGGGGGEGEFFFFFDB3AAAA
@M02197:102:000000000-ALU3V:1:1101:26900:15638 1:N:0:1
ACTGAGCTGCATTCCTCCGCTTATTGATATGCTTAAGTTCAGCGGGTATCCCTACCTGATCCGAGGTCAACCTGAGAAGGAGAGGTTGAGCGGCGCACTCCGAGCGGCCACCGACGCGAGACAAGATGCCACAACGCGAGGGGACGGACGGCGTGGCCGGCGACATTGAGGCGGGCGGCGAGGAGCCGCGGCGCCCAACACCCAGCCGGGCTGGATTGGTGACAATGACGCTCGAACAGGCATGCCCTAAGGAATACCAAAGGGCGCAATGTGCGTTCAAAGATTCGATGATTCAC
+
A3AAAFFFFFFFGGGGGGGGGGGGHHHHHHHHHHGHHHHHHHHGGGGC3AGHHHHHHHHHFFHGG?AEG3FF?FFGHH3CCC1?FBBEB3F;/E?/EE/B0//B/C@DC7EAACGCCDC@FBGHFF0=F;CFHE#D@CB.E;BC-E-;-9DB;9D?C?FGCBDDBGFFFFA9@;7C@/5?1C?9/<;?@9/CF99@#>;GBFF##9E11B3:GF95H:H<GFD5G1GEE7F0EFHHFFHHGHG:FFFHHHHHGDF2GHHGGGFGFFBHFEFCCHFGCFGGGGGGFBFFFFFBBBBB
@M02197:102:000000000-ALU3V:1:1101:18357:15735 1:N:0:1
ACTGAGCTGCATTCCTCCGCTTATTGATATGCTTAAGTTCAGCGGGTAGTCCTACCTTATTTGAGGCCAGTAGTTAATAATAATAGTGTAAAGCGGAGACCTTATACGCGGGCTAAAAATTGCCTTAGCAACCCGGCTGATCTCCAGCTCATATATTTAAGGCAAGGTTGGCGGCGGCCAACCAAGCCCAAGGACCCGCCCAGTTTTGAAGAAAAACCGGTTGGAGAAGATTAACGACACTCAAAAAGGCATGCTCTTTGGAATACCAAAGAGCGCAAGCTGCGTTCAAAGATTCGATGATTCAC
+
CCCBCFFFFFFFGGGGGGGGGGGHGHHHGHHHHHHHHHHHHHHGGGGGGHHHHHHHHHHHHHGHGHEGHHHHHHHHHHHHGHHFHHHHHHHHHHGGGGGGGHHHHHHFGFGGGGHHHFHHHHHHHHHGGHGHHGGGGGGHHGHHHHHHGGFGHHHHHGHFHGHHHGGGGGFHGGFGGGGHHGGHHHFGFGHHGGFGFFFFHHHHFHHHHHHGGFFFGGFHFHGGHHHHHFGHGFGFHFHGGGHHHHHHHHHHHHHHHHHHFFHFHHHHHHGFCGGHHHGGGGHGGGGGGGGGGFFFFFFFACBAA
@M02197:102:000000000-ALU3V:1:1101:14297:15924 1:N:0:1
ACTGAGCTGCATTCCTCCGCTTATTGATATGCTTAAGTTCAGCGGGTATCCCTACCTGATCCGAGGTCAAGAGTGTAAAAATGTACTTTTGGACGTCGTCGTTCTGAGTGCAAAGCGCGAGATGTACTGCGCTCCGAAATCAATACGCCGGCTGCCAATTGTTTTGAGGCGAGTCTACGCGCAGAGGCGAGACAAACACCCAACACCAAGCAAGGCTTGAAGGTACAAATGACGCTCGAACAGGCATGCCCCATGGAATACCAAGGGGCGCAATGTGCGTTCAAAGATTCGATGATTCAC
+
BBB@BFFFFFFFGGGFGGGGGGGHHHHHHHHGHHGHGHHHHHHFGGGGHHGHHHHHHGHHHHHGGGGHGHHGHHHHGHGFHHHGHHHHHHHDGHGGGGEFEEGHGHGFBFFGHHFHGGGGGGGFBEFHGGDDFGHHHFHHHHDCFGFG-EDGHHEHHFHGHHHHGGGGGGHGHGGGGGGFHHHGGFFDHFHHHCFEEEGFFGHFGGHGHHGHHGHHHHHGBFG5HF:HHGGGGGH9DEHHHHHHHGGGGHFGDHHHHGHHGHHGGGGGGHCGHEEFGCGGGGGGGGGGFFFFFFFBBAAA
@M02197:102:000000000-ALU3V:1:1101:20552:16001 1:N:0:1
ACTGAGCTGCATTCCTCCGCTTATTGATATGCTTAAGTTCAGCGGGTATCCCTACCTGATCCGAGGTCAAGAGTGTAAAAAGTACTTTTGGACGTCGTCGTTATGAGTGCAAAGCGCGAGATGTACTGCGCTCCGAAATCAATACGCCGGCTGCCAATTGTTTTAAGGCGAGTCTACGCGCGAGGCGAGACAAACACCCAACACCAAGCAGAGCTTGAAGGTACAAATGACGCTCGAACAGGCATGCCCCATGGAATACCAAGGGGCGCAATGTGCGTTCAAAGATTCGATGATTCAC
+
CCCCCFFFFFFFGGGGGGGGFEGHHHHHHGHHHHHHHHHHHHHGGGGGHHHHHHHHHHHGHHHGGGGHHHHHHHHHHHHHHGHHHHHHHHGHHGGGGGGGFGHHHHHHHHHHHGHGGGGGGGHHHHGHHGGGGGHHHHHHHHHHGHGGGGGHHGHHHHHHHHHHHHGHHHHHGGGGGGGGGGGGGHHGHHHHGGGGGHHGHFFGHGHHHGHHHHHHHHHHHHHHHHHGGFGGHHGHHHGHHHHHGGGGHHHHGHHHHHHGHHGGGGGGHHHGGGGHGGGGGGGGGGFFFFFFFCCCB@
@M02197:102:000000000-ALU3V:1:1101:24118:16042 1:N:0:1
ACTGAGCTGCATTCCTCCGCTTATTGATATGCTTAAGTTCAGCGGGTATCCCTACCTGATCCGAGGTCAAGAGTGTAAAAAGTACTTTTGGACGTCGTCGTTATGAGTGCAAAGCGCGAGATGTACTGCGCTCCGAAATCAATACGCCGGCTGCCAATTGTTTTAAGGCGAGTCTACGCGCGAGGCGAGACAAACACCCAACACCAAGCAGAGCTTGAAGGTACAAATGACGCTCGAACAGGCATGCCCCATGGAATACCAAGGGGCGCAATGTGCGTTCAAAGATTCGATGATTCAC
+
BAB?ABFFFFFFGBGGCGGGGGGGHHFHHHHGHFHHGHHHHGFGGGGGHHHHGHHHHHFHHHFDGGGGEEBHHFGGHHHFFE9FGHHHGECHFFGGGEFGGG/GFHGFFHHGFGHGCGGGGGHHGHGGG@B7?CDCGGHHHHGGHHGGGDDBCGHFBGGHFFHGGHHGGGB>ECFFFGGGGEEECG=FFHHHDFEFFDFGHGFGFGHHHGHFGEBFFGFGHGDHHFGFEFEGCC;FGFFFHFFHGE?GGHFHHHHHGFBHHHCGFCCGDF522ECGGFFG5BGEGGBFFFDD@33BBA
@M02197:102:000000000-ALU3V:1:1101:11269:16123 1:N:0:1
ACTGAGCTGCATTCCTCCGCTTATTGATATGCTTAAGTTCAGCGGGTATTCCTACCTGATCCGAGGTCAACCTTGTAAAAATTGGGTTATGGACCGTGCCGGGAGACCTTTCAACTCGTTGCGTGCTTAGAAAAGCTCGTTGCACCGAGAGTCCCACGGACGCCGTCATTACTTTTGGGACCGGTCGGGGGTGAACCCGGACCTGGAGTCCAACAACAAGCCAGGCTTGAGAGGTGATAATGACGCTCGAACAGGCATGCCCTTCGGAATACCAAAGGGCGCAATGTGCGTTCAAAGATTCGATGATTCA
+
CCCBCFFFFFFFGGGGGGGGGFGHFHHGHHHHHHHHHHHHHFGGGGGGHHHHHHHHHHHHHHGGGGGHHHHHHHHHHHHHHHHHHHGGHHHFFGHCFHGHGGGGGGGGHHHHHHHGHGHGHGGGGGGHHHHHHHHHHHGGGHGHHHGGFDGHHHHHHGGGGGGGHGGHHHHGGHHHHGGGGGGGGGGGHHGFCGGFGGHFAFGHHFHHFGHHHHHFGHHHGGHFBFGHHGHGFHHFHHGGGGEFGHHGHGHGHHHHGGGGGGGGHHHHFGCHHHHGGGGCGHGFE2FGGFGGGGGGGGFFFFFFFBBAAA
@M02197:102:000000000-ALU3V:1:1101:28445:16155 1:N:0:1
ACTGAGCTGCATTCCTCCGCTTATTGATATGCTTAAGTTCAGCGGGTATTCCTACCTGATCCGAGGTCAACCTGAAAAAAGTTTTTAGAGGCGACCGGGTCCCTGGGCCCTTGAAACTCTACGCGTGCTCCGGAAAGCTCAGTGCGAAGAGGGTCCCTGGGACGCCGTCATTGTCTTTAAGACCAGTTGGGCCATAGAGGCGGTCCAACGCGGTCCAACACCAAACACGGGGTTTGAGAGAGGATAATGACGCTCGAACAGGCATGCCCTTCGGAATGCCAAAGGGCGCAATGTGCGTTCAAAGATTCGATGATTCAC
+
AAB3AFFFFFFFGGGGGGGGGGGHHHHHHHHHHHHHHHHHGHHGGCAEGHFGHHHHGHEFHHHGGGGGHGHFHHHHHHHCEFBE4FGFGHHGEEGGFDEA?GHHGH:H9GHGHHHGHGHHHH4GCGGGG;EDGGGCGHEHHHHHFFGGGGHHGGHHFCCGCGGGGGGGGHHGFGGHGGGGGGFHHGHFFFFFFGFFFFFFFFHFACFFFFEDGBHFFFFGAHGAF>1GGGGF69FBHGEDDHGHHHG?EEEE2FAF5FBHHGHHGGGGFFEBDEHHHCGDGCAGE?FFHGHGGGGFCBGGFFGFGGFFFBFBFABAAB
@M02197:102:000000000-ALU3V:1:1101:10377:16188 1:N:0:1
ACTGAGCTGCATTCCTCCGCTTATTGATATGCTTAAGTTCAGCGGGTATTCCTACCTGATCCGAGGTCAACCTTGGTAAAAGTTGTCGCCGAAGCGACCAAGACCGGGTCTGGAGTGCTAGCCTAGTACGTGCCCGAAAGCTCAGTGTACAAGAGTCCTCGCAGACGCCGTCATTATCTTTGAGACGGGTGGTGCCTAAACGGCCCCGCCGACGTCCAACAACAAGCCGGGCTTGAGGGGTGATAATGACGCTCGAACAGGCATGCCCCCCGGAATACCAGAGGGCGCAATATGCGTTCAAAGATTCGATGACTCAC
+
BBBBBFFFFFFBGGGGGGGGFGGHHGHFHHHHHBEFFGHHHHGFFGGGHHHHHHHHHHHGHHHGGGGHHHHHFHGFGGHHHFHHHHHGHGGG/EGGGGGGHE<HGGFGGGHHH;GHFGH;;EHFHFGFHDFGHHHGGFCDH7HHHFHGFHHHHHHHHHHHDFGGGHCG9GGGGGGG:GGG9GGGG9DDA5D?FAFFFFFFFF.D=FGFDFA=CGGGAECGEC.GFAEGHGGEHHGGDFFHHHFFFGDGFCFHGFEHHHHHHHHCGGGGECHGHHHHGHHHGGGGGGFFFGGGGGHGCGFGGGGGGBFFFFFFABABB
@M02197:102:000000000-ALU3V:1:1101:5086:16237 1:N:0:1
ACTGAGCTGCATTCCTCCGCTTATTGATATGCTTAAGTTCAGCGGGTATCCCTACCTGATCCGAGGTCAAGAGTGTAAAAATGTACTTTTGGACGTCGTCGTTCTGAGTGCAAAGCGCGAGATGTACTGCGCTCCGAAATCAATACGCCGGCTGCCAATTGTTTTGAGGCGAGTCTACGCGCAGAGGCGAGACAAACACCCAACACCAAGCAAGGCTTGAAGGTACAAATGACGCTCGAACAGGCATGCCCCATGGAATACCAAGGGGCGCAATGTGCGTTCAAAGATTCGATGATTCAC
+
BBBBBFFFFFFFGGGGGGGGCGGHHHEGFHHHHFHHHHHHHHHGGGAEHHHGHHHHFGHHHHHGGGGHHHHHHHHHHHHHHHHHHHHHHGHCFHGGGGGGGGGHGHHHHHHHGHGHGGGGGGGHFGFEHHGGGGFGGGGHHHHGHHFGDFDGHFGGHFFHHHHHHHGGHGHGGGFFGGGGGGGDGEFHHHFFFGFGGGEFGFFFEGHHGGEFHFHDHGFH:GHGDBFHHGCGFCGHGHHFHHFHHF?GGHHFFGHFHHHHGHHHGGGECHGCHGFEFFFGGGGGGGGGFFFFFFFCCBAB
@M02197:102:000000000-ALU3V:1:1101:18089:16279 1:N:0:1
ACTGAGCTGCATTCCTCCGCTTATTGATATGCTTAAGTTCAGCGGGTATCCCTACCTGATCCGAGGTCAACCTTGAAATCGACGTCTCCGCCGATGTTTTCCGGGCGCTCACCCCCGTGTCCCAAGCGACGATGTGTCATCACGCAGAGGAACGGGCGGCTTCCGCCGAAGACTTTGAGGCGCGCGGCAGGCCGCGACGCCCAATACCCAGCGGGGCTGGATTGGTTGTAATGACGCTCGAACAGGCATGCCCCCCGGAATACCAGGGGGCGCAATGTGCGTTCAAAGATTCGATGACTCAC
+
ABBBBFFFFFFFGGGGGGGGFGGHHHHHHHHHHHHHHFHHHHHGGGFCGFHFHHHHHHHHHHHGGGFHHGHHHHHHHH<HGGGGGGH<HGGGGGGGHHHHHHGGGGGGGGEHHHGGGDD#HHGHGHFGGGGGGGHHHHBHHHHGHGGGHGHFHGGFGGAGBDFFFFFFFFFFFFFFFFAFFFFFFFFFFFFFFGFB;AFCFFGGFFGFFFGGGGGHFHHHHGGGHGFHHFFGGGGGFFFGGHHHHFFHGGGGGCGEHHFHGCHGFGGGGGGHGGGECGGGGGGGFGGECFFFFFFFFBBAA?
@M02197:102:000000000-ALU3V:1:1101:27779:16306 1:N:0:1
ACTGAGCTGCATTCCTCCGCTTATTGATATGCTTAAGTTCAGCGGGTAGTCCTACCTGATCTGAGGCCAGAGTTACAAGTATGGTGTTATGAGCAGTGCTACAAGTCAACTCGACGAAACGTATTACGCCAGGCCACCATCACACCACTAACGCTTTTAAGGCGAGCCAGCGATAGGCAACGCCCAAATCCAACCAGCCGGGTAGAACCCGAAAGGTTGAGTCTACATGACATTCAGACAGGCATACCCTCCGGAATACCAGAGGGTGCAAGGTGCGTTCAAAGATTCGATGATTCACC
+
CCCCCFFFFFFFGGGGGGGGGGGHHHHGF6DBGFFHHGHHFHHGGGGGGHFHFHHHHHGHGHGFHGGGEHFHAEGHFHH:GHHGFHGFHGFFFGHHHHHHHGFFF@GFGHFFGHGGGGGGHHHHHFHGEGGFFGEEGGGFFHHHHGHGHFHFHGGGAGHGGGGGGCCGHHGHHHHHGHFBGFAFGHFFHGGGGGGGGGGHHFGGG>BFCEHFBGFF:HGHHGEFHGGGGAGFBDFHFFGHGEGFG/ECGGECF2EFHGCHFCHGHHFFFFGAEGEFF1F3GGFGGCGFFFFFFFA1>A>
@M02197:102:000000000-ALU3V:1:1101:11432:16296 1:N:0:1
ACTGAGCTGCATTCCTCCGCTTATTGATATGCTTAAGTTCAGCGGGTATTCCTACCTGATCCGAGGTCAACCACAACAAATTGGGGGTTTAGCGGCTGGGAGTTATAGCACCTAACAAAAGCGAGAAAAAAATTACTACGCTCAAAGGATACTACAAATCCGCCGTTGTATTTCAGGAACTACAACTCCTAAGAGAAGTAGATTCCCAACACTAAGCTAGGCTTAAGGGTTGAAATGACGCTCGAACAGGCATGCCCACTAGAATACTAATGGGCGCAATGTGCGTTCAAAGATTCGATGATTCAC
+
ABB3>FBFCFBFGGGGGGGGGGGHHHGHHGHHHHHHHHHHHHHGGGGGFHHHHHHHHHHH55FFGGGHHHFFCFF11B?GFFH9GE5BE9CBD9?9<EBEHCC43:3D952F2BG9HHACC0CE?GCFGFG?=111<FA>@<CG#G1CCG>>1<:FGGGFH/E/F%F1HGBCBFFGDFG21FBFFF19FFFEEBBGE1FE8>F:/CFBF@B1;HGF91;F111@FB?;@22GGBBBBE//B//;11FG1FGHHEG0FB2AABADFGGBGGE0A?ED131E?ECHGDFD333A1CBFF3FD31>>1A
@M02197:102:000000000-ALU3V:1:1101:16264:16339 1:N:0:1
ACTGAGCTGCATTCCTCGCTTATTGATATGCTTAAGTTCATCGGGTATTCCTACCTGATCCGAGGTCAACCTTGTAAAAATTGGGTTATGGACCGTGCCGGGAGACCTTTCAACTCGTTGCGTGCTTAGAAAAGCTCGTTGTACCGAGAGTCCCACGGACGCCGTCATTACTTTTGGGACCGGTCGGGGGTGAACCCGGACCTGGAGTCCAACAACAAGCCAGGCTTGAGAGGTGATAATGACGCTCGAACAGGCATGCCCTTCGGAATACCAAAGGGCGCAATGTGCGTTCAAAGATTCGATGACTCAC
+
AB?AAFFFCCFFGGEFGAEFGADGGFFBHHGHBGGFFBD55DAEECEHDHFHFFEHFHHGFEDEEAFFFFG3FEFEA5EDGFF3GFFGHH3@CFEG@@GEEG?:9/EGGFDGHFEGE?GEEFGBBFHHGGFGHHGD1A5BCFB<F0EHHFE@AGGACD@7GGGHDCBGFCGGH<FGCC<GGGC?CCGGGHHGFFEEFFB9HGF:HGFC?BFFGEB/CFGEFBGGBHBFFFFFGFB@D2HGFEBEGEGFFGGFF10FA/EEAE/0BGFGFAGD10FAEE0GBHHGGGGGFGFB3GFGGFFBDFD1B@AAAA
@M02197:102:000000000-ALU3V:1:1101:4267:16295 1:N:0:1
ACTGAGCTGCATTCCTCCGCTTATTGATATGCTTAAGTTCAGCGGGTATTCCTACCTGATCCGAGGTCAACCTTGGTAAAAGTTGTCGCCGAAGCGACCAAGACCGGGTCTGGAGTGCTAGCCTAGTACGTGCCAGAAAGCTCAGTGTACAGGAGTCCTCACAGACGCCGTCTTTATCTTTGAGACGGGGGGTGCCTAAACGGCCCCGCCGACGTCCAACAACAAGCCGGGCTTGAGGGGTGATAATGACGCTCGAATAGGCATGCCCCCCGGAATACCAGAGGGCGCAATATGCGTTCAAAGATTCGATGACTCAC
+
AA?AAFFFFFFFGGGFGFEFEGCGFFGHFHFHGGGFD5DGHHHGGC2AFDBGFDFGFHHH5ECEGGG2FE3FGF@CBBFHGGFG4FHGEDGG9?@E/E2/?06:.E?7GC<HFBG2:BG8FHHFHGD8460#/<*A5@G?CG7#<<1:91DB<CE/G-;H#<@E-F/@C,+@#;BF0-FFF::.90;CA#;?99F-BBF6BF.BD>DBF;D;9BBGFFHHFHGGC@?CG<0#CA;CAB<FDBDBFG?GGGFBHGHGF1G1HG?C?CCGE?HHGGBFGFAB0AEAAEFBHGEE0E1GE3FBFGEGF1BFFBFFAA1>1
@M02197:102:000000000-ALU3V:1:1101:14329:16351 1:N:0:1
ACTGAGCTGCATTCCTCCGCTTATTGATATGCTTAAGTTCAGCGGGTATTCCTACCTGATCCGAGGTCAACCTTGTATAAATTGGGTTATGGACCGTGCCGGGGGACCTTTCAACTCGTTGCGTGCTTAGAAAAGCTCGTTGCACCGAGAGTCCCACGGACGCCGTCATTACTTTTGGGACCGGTCGGGGGTGAACCCGGACCTGGAGTCCAACAACAAGCCAGGCTTGAGAGGTGATAATGACGCTCGAACAGGCATGCCCTTCGGAATACCAAAGGGCGCAATGTGCGTTCAAAGATTCGATGACTCAC
+
CCCCCFFFFFFFGGGGGGGGGGGHHGHFHHHGHBGFHHGHHHGGGFGFHHFHHHHHHHGHHHHGGGGHHHHHHFFHHFHEHHFHFHFFHHH;DGHGEEGHGGGGC6GGHHHHHHHHHCHGHGFDFGGHHHHHHHHHHHGFBGGHGHEFFFAHGHHHHGGGGAGGGGDHGGGHGHHFHGGEGGGCGGFGGGFHHGGFGGHHFFGHHFGFFFHGFHHFFFHHHHGGHHHGGHHFHGHBGFFFFGFFE2F1GDBHHHHHHGGGGGGGGHHFGBEHGHGCFDGDGGGHGEEGGGCGGGGGGGCFFBFFFF@B@AA
@M02197:102:000000000-ALU3V:1:1101:26502:16360 1:N:0:1
ACTGAGCTGCATTCCTCCGCTTATTGATATGCTTAAGTTCAGCGGGTATCCCTACCTGATCCGAGGTCAACCTTAGAAATGGGGTTGTTTTACGGCGTAGCCTCCCGAACACCCTTTAGCGAATAGTTTCCACAACGCTTAGGGGACAGAAGACCCAGCCGGTCGATTTGAGGCACGCGGCGGACCGCGTTGCCCAATACCAAGCGAGGCTTGAGTGGTGAAATGACGCTCGAACAGGCATGCCCCCCGGAATACCAGGGGGCGCAATGTGCGTTCAAAGATTCGATGATTCAC
+
CCCCCFFFFFFFGGGGGGGGGGGGHHHHHGHHHHHHHHHHHHHGGGGGHHHHHHHGHHHHHHHGGGGHGHHHHHHHHHHHHHHGGGGGHHHHHGGGGGGGGHHHHGGGGGGHGGHHHHHHGGGGGHHHHHHHHHHGGGGGGHHHGGGGGGHHHHHHHHHGGGGGGGGGGFFFGGEGGGGGGGGGGGGGGGGGGHHHHGGGGGGGGHGGHHGHHHHHHHHHHHHGGGGGHGGGHHHHHHHHGGGGGGFGHHHHHHGGGGGGGGGHHHHGGGGHGGGGGGGGGGFFFFFFFCCCCB
@M02197:102:000000000-ALU3V:1:1101:17572:16406 1:N:0:1
ACTGAGCTGCATTCCTCCGCTTATTGATATGCTTAAGTTCAGCGCGTATTCCTACCTGATCTGAGGTCAATAAATGAATAGAGCCAAGAGCACAGAGGCACGAGGCGGGCTTTAGGTGCAGCAACCAAAGTGTGCGACGATCAAGCAACGAGTTGGACGAACCTAGAACGTTGTGTAACCGTGCAGCGGGCCGCACCAATGCATTTGAGGAGAGCGATCCGAGCGTCGTGAGACGTCGGTTCGCATGCTCCCAACTTCAACAGGGCCGGCGAGGTTTGAAACCAAGCGGTCCTGTGAGAGATTAATGACACTCAAACAGGCATGCCCTCCGGAATACCAGAGGGCGCAATGTGCGTTCAAAGATTCGATGACTCAC
+
CCCCCFFFFFFFGGGGGGGGGGGGHHHHGHHHHHHHHGHHHHHGGGFGGHHHGHHFHHHHHHGHHGHHFHHHHHHHHHHHGHHHHHHGHHHHEHHFGGGGHDGGGGGGGGCHGHHHHHHHHHHGHHFHHH<F1FGGGGGGGHGHHHHHHGGGCFHHFFGGGGGGGGGGFFFFFFGFFFFFFFFFFFFFDFFFGEFFCFFFFFFFGGGGGGFDEFFCDDEFGDGFCFHHGCBEBFD?CCGGCGHFHHGEGGHHGFFHHHHGEHGGGF?GGFGGFFHBFHHHHGGGGGGHHGAGGHHHHHHHHHGHGEFHFFGDFHHHHHGGHHGGEGGGGHHHHFGFBGHHFCGGGHHGHEEEGCGGFGGGGGGGFFFFFFFBAA3A
@M02197:102:000000000-ALU3V:1:1101:11733:16390 1:N:0:1
ACTGAGCTGCATTCCTCCGCTTATTGATATGCTTAAGTTCAGCGGGTATTCCTACCTGATCCGAGGTCAACCTTGGTGCCGCCGGAGCGGACTTGTGGGGGGTTTAGAGGCAGGACGCCGAGGGATCCCAATGCGAGGCTGATGCTACTGCGCAAAGGAGAGGGCCTTCGGGTCCGCCACTGGTTTTAGGGGCCTGCCGTGGCAGATCCCCAACGCCGGGCCACAGGGGCTCGAGGGTTGAAACGACGCTCGGACAGGCATGCCTCCCAGGATACTGGAAGGCGCCATGTGCGTTCAAAGATTCGATGACTCAC
+
ABBCCFFFFFFFGGGGGGGGGGGHHGHHHHHGHHHHHGHHHHHGCGEFHHGGHHHHHGHHGHGGGGGHHHHHHHEFFFHHGGGGGGGGGGFGGHF;HGGGFG?BGGGGGGGGFF3EFCAFFFFFFBEFF/FFCFFDFFFFFFEFFFFF9FEFFFFCFFFFFGFEADFFFFFFE;EAFFFFFFFFGFFHFAFDACFFFFFDHHHHFFFFFGFFGGFFEGFGFFGGHFGGGGGGHHEFBFEFEFFGEECCEB1BFHHFGHHHFGGEFGHFHHGFHGDHFGGEGGGHHHGGGGGFGGGGGGFGFGFFFFFFFBBBBB
@M02197:102:000000000-ALU3V:1:1101:20315:16493 1:N:0:1
ACTGAGCTGCATTCCTCCGCTTATTGATATGCTTAAGTTCAGCGGGTAGTCCTACCTGATCTGAGGCCAGAGTTACAAGTATGGTGTTATGAGCAGTGCTACAAGTCAACTCGACGAAACGTATTACGCCAGGCCACCATCACACCACTAACGCTTTTAAGGCGAGCCAGCAATAGGCAACGCCCAAATCCAACCAGCCGGGTAGAACCCGAAAGGTTGAGTCTACATGACACTCAGACAGGCATACCCTCCGGAATACCAGAGGGTGCAAGGTGCGTTCAAAGATTCGATGACTCAC
+
BBBBACFFFFFFGGGGGGGGGGGHHGHHHHHHHHHHGHHHHFHGGGGGGHHHHHHHHHHHHHHHHGGGHEFHHHHFHHHGFFHHGHHGHFHHHHHHGHHHHHGHHHHHHHHHGGGGGGHGGHHHEHHGGGGGHHG<HGGHHHHHHGGHGHHHGHGHGHGHGGGHEGGGHHHHHEHGGDCFGGGHHGFHHGGHGGGGGGGGGHHFAFBGGGGFFFGHGHHHFHHGGHHHHHHFHHHGHHHHHHHGFBGGGGEHHHHHHHHHHHCGHHGHHHHGGGGHGGGGGGGGGGFFFFFFFBAAA3
@M02197:102:000000000-ALU3V:1:1101:10361:16405 1:N:0:1
ACTGAGCTGCATTCCTCCGCTTATTGATATGCTTAAGTTCAGCGCGTATTCCTACCTGATCTGAGGTCAATAAATGAATAGAGCCAAGAGCACAGAGGCACGAGGCGGGCTTTAGGTGCAGCAACCAAAGTGTGCGACGATCAAGCAACGAGTTGGACGAACCTAGAACGTTGTGTAACCGTGCAGCGGGCCGCACCAATGCATTTGAGGAGAGCGATCCGAGCGTCGTGAGACGTCGGTTCGCATGCTCCCAACTTCAACAGGGCCGGCGAGGTTTGAAACCAAGCGGTCCTGTGAGAGATTAATGACACTCAAACAGGCATGCCCTCCGGAATACCAGAGGGCGCAATGTGCGTTCAAAGATTCGATGACTCAC
+
CCDDBFFFFFFFGGGGGGGGGGGHHHFHHHHHHHHHHHHHHHHGGGGGGHHHHHHHHHHHHHHHGGHHHHHHHHHHHHHHHHHHHHHHHHGHHHGHHGGGHGGGCGCECCGGHHHGHHHHEHHGHHGGHHGHHHHGFGG?EGFFHHHHGGGGFGHGFHGGBBFGGGGGGGG9GFGGGGFBFGGGGFFFFFFFFFFGGGFFGFGFGGGGGGGGGGGGGFEFGDGGGAHHHGFFGFFFGGGGGGHHHGGEGCFFHFHGFEHHHFFGGGGGGEHHGGHHHFFHFGGGF?GHHGHHHHHHHHHGBEHHHHHHHHGHHHHHHHHGHFGGGGGGGHHHHHGDCGGHGGGGGHHHHGGGGGGGGGGGGGGGFFFFFFFCCBAB
@M02197:102:000000000-ALU3V:1:1101:5466:16539 1:N:0:1
ACTGAGCTGCATTCCTCCGCTTATTGATATGCTTAAGTTCAGCGGGTATCCCTACCTGATCCGAGGTCAACCTTAGAAATGGGGTTGTTTTACGGCGTAGCCTCCCGAACACCCTTTAGCGAATAGTTTCCACAACGCTTAGGGGACAGAAGACCCAGCCGGTCGATTTGAGGCACGCGGCGGACCGCGTTGCCCAATACCAAGCGAGGCTTGAGTGGTGAAATGACGCTCGAACAGGCATGCCCCCCGGAATACCAGGGGGCGCAATGTGCGTTCAAAGATTCGATGATTCAC
+
BBBBBFFFFFFFGCGGGGC?EEEHFHHHHHGFHHHHHHHFHHHGGGGGBGFHHHCGHHHHGHGGGEEHHHHHHFHGHHGG<FHGGEGGFHHHFCFGGFEFGHGHHGGGG@,HFFEHHHHGCCCGFHHFFHDGFFHGGGGGBGFFDFGGGGHHHHHFCEFGGGGGFGFFFFGEB.EFFAF@@9@GGGD?EDFC.:EHHHHGGHFGFE;C0DGCGAHHHFGDGHHCFFFGGF?BGH;HFGF0C?GECE/0DBFFD1EC/AGFEAAFBHHEE001CGFGFBFEF11@33FFFA11>1
@M02197:102:000000000-ALU3V:1:1101:14791:16577 1:N:0:1
ACTGAGCTGCATTCCTCCGCTTATTGATATGCTTAAGTTCAGCGGGTATTCCTACCTGATCCGAGGTCAACCTTGTAAAAATTGGGTTATGGACCGTGCCGGGGGACCTTTCAACTCGTTGCGTGCTTAGAAAAGCTCGTTGCACCGAGAGTCCCACGGACGCCGTCATTACTTTTGGGACCGGTCGGGGGTGAACCCGGACCTGGAGTCCAACAACAAGCCAGGCTTGAGAGGTGATAATGACGCTCGAACAGGCATGCCCTTCGGAATACCAAAGGGCGCAATGTGCGTTCAAAGATTCGATGACTCAC
+
CCCCCFFFFFFFGGGGGGGGGGGHHHHHHHHHHHHHHHHHGHHGGGGGHHHHHHHHHHHHHHHGGGGHHHHHHHHHHHHHFHEFGHGGHHHBGHHGGGGHGGGGGGGGHHHHHHHGHFGGFGGGFFGHHGHHHHFHHHGGGHGHHFGGGGGGHGHHHFGGGFGGHHHGHGHHHHGHHGGGGGGGCGGGHFGGFEGGGGHFGHFGHHHHHGHGFFFHGHHHGHHGHGHHGHHHGHHFHHHHEGGGGFFGHHGHHHHHHFACGGCFGHHGFFHHFFGGGGGGGHHHGGGGHGGFGGGGGGGFFFFFFDBCCCC
@M02197:102:000000000-ALU3V:1:1101:20266:16631 1:N:0:1
ACTGAGCTGCATTCCTCCGCTTATTGATATGCTTAAGTTCAGCGGGTATCCCTACCTGATCCGAGGTCAACCTTAGAAATGGGGTTGTTTTACGGCGTAGCCTCCCGAACACCCTTTAGCGAATAGTTTCCACAACGCTTAGGGGACAGAAGACCCAGCCGGTCGATTTGAGGCACGCGGCGGACCGCGTTGCCCAATACCAAGCGAGGCTTGAGTGGTGAAATGACGCTCGAACAGGCATGCCCCCCGGAATACCAGGGGGCGCAATGTGCGTTCAAAGATTCGATGATTCAC
+
BABBBBFFFFFBGFGGGGGGGGGHHDGGHHHFFHFHFHHGHHGD?2E2GHHGHHHH3EHHHHFGC?FHHHHHHHHHHHHHHGHGGGGGHHGHHGGGGGGGGHHGHGGGGGGHGGHHHFHFGFFFGHFFHHFGHHHGGGGGFGHFGGGGGHHHHFFEGCHGGGFFFGGGFGFFGGGFFFGGGFFF?GGGGGGFFFHFFFFFFHGGFGHGHHHHHHHHHG0HHHHGGGGFGHGHGHHGHGHHGFEGGGGHHHHHHHHGGGGGEGEHHGHGGGGHGGGGGFGGGGFFFFFFFABBBB
@M02197:102:000000000-ALU3V:1:1101:16797:16654 1:N:0:1
ACTGAGCTGCATTCCTCCGCTTATTGATATGCTTAAGTTCAGCGGGTATTCCTACCTGATCCGAGGTCAACCTAGAAAGATAAAATAGGTGACCGGGTCCCCGAGACCTTGCAACTCGACGCGTGCTCCGGAAAGCTCAGTGCGAAGAGGGTCCCACGGACGCCGTCATTGTCTTTGAGACCAGTGGGGGGGCGAACCCCCCACGCGGTCCAACACCAAACGCGAGGTTTGAGGGAGGATAATGACGCTCGGACAGGCATGCCCTTCGGAATGCCAAAGGGCGCAATGTGCGTTCAAAGATTCGATGATTCAC
+
CCCCCFFFFFFFGGGGGGGGGGGHHHHHHHGGFHHHHHHHHGHGGGEGHHHHFHHHHHHGHHHGGG?GGHHHHHHHHGHHHHGHHHHFHBDGHHGGEEFHGGEGGGGGHHHHGH;HGGEGFG@DGGGGHGGGGGHH:HHHHHHGGGGGHHDEGHFHHFFGG=DFGFGGGGGFBFFGGFGGGFGFFF>FFDB@F;DCFFFFFFFFGFHHFFEFHFFGGFFFGGGHGGHFHFHHGHHHHHHHFGEEFF?EFGGHHHHGF1BGGFEE?GFGHHHGC3DCHGGGGGFCHHGGGDGGGFCGFGGGGFFBFFFFAA3>A
@M02197:102:000000000-ALU3V:1:1101:20501:16635 1:N:0:1
ACTGAGCTGCATTCCTCCGCTTATTGATATGCTTAAGTTCAGCGGGTATCCCTACCTGATCCGAGGTCAAGAGTGTAAAAATGTACTTTTGGACGTCGTCGTTCTGAGTGCAAAGCGCGAGATGTACTGCGCTCCGAAATCAATACGCCGGCTGCCAATTGTTTTGAGGCGAGTCTGCGCGCAGAGGCGAGACAAACACCCAACACCAAGCAAGGCTTGAAGGTACAAATGACGCTCGAACAGGCATGCCCCATGGAATACCAAGGGGCGCAATGTGCGTTCAAAGATTCGATGACTCAC
+
BBBBBFFFFFFFGGBFFAE?FGGFHHHFHFHGFHHHHGGGHGHG?EAEHHEHFHFCHGHHEHHFGEGHHGHHHBBGFFHHHHG4:HHHHHFEHHGGGGGAFG9HFHFFEGGFHFGGEGGFGCFHFFGF@DADGGDGCGDHFHHGGHHGCGGGFEHGHHHHHEHHHHGGHFGGGGGGBFGGHHHDGEFD?HHHFFDEEACEHGHGHGHHHFFFBFFFFHHHHFG;HGHHHGGGGGHEGHFGF5GFFBGGDHFFHGHEGGHHGHHHEEEGECHHFCAEDGFCFGGGFGGGFFFFDD5BBAAA
@M02197:102:000000000-ALU3V:1:1101:21384:16663 1:N:0:1
ACTGAGCTGCATTCCTCCGCTTATTGATATGCTTAAGTTCAGCGGGTATCCCTACCTGATCCGAGGTCAACCTTTGATGAGATTTAACGGCCGAAGTCGCCCGAGCTCCGCAGCGAAACATGAAGTTCACAACGCGGGGAGACGGACGGCTCAGCCGGAGATTTCGAGGCGCGCGGACGAGGCCGCGGCGCCCAATACCAAGCGAGGCTTGAGTGGTGAAATGACGCTCGAACAGGCATGCCCCGCGGAATACCACGGGGCGCAATGTGCGTTCAAAGATTCGATGATTCAC
+
CCCCCFFFFFFFGGGGGGGGGGGHHHHHHHGHHHHHHHHHHHGGGGGGHHHHHHHHHHHHHHHGGGGHHHHGHH9HHHHHHHHHHHHHGGGGGGGGGHGGGGGGGGGHHGGGGGGGGGGHGHHGHHHHHHHGGGGGGGGGGGGGGGGGGGGGGGGGGGFGGFGFGGGGGGGGGGGGHGHGGGGGGGGGGGHGHHGHGGGHGGGHHFFE?HHHHGHHHHHHHGGGGGHHGHHHHHHHHHGGGGGGGGHHHFHHGGGGGGGGGHHHHGFGGHGGGGGGGGGFFFFFFFFCCBAB
@M02197:102:000000000-ALU3V:1:1101:29248:16647 1:N:0:1
ACTGAGCTGCATTCCTCCGCTTATTGATATGCTTAAGTTCAGCGGGTATTCCTACCTGATCCGAGGTCAACCTGAAAAAATAGTTTTTGAGGAGGCCGGGTCCCCGGGACCTTGCAACTCGACGCGTGCTCCGGAAAGCTCAGTGCGAAGAGGGTCCCACGGACGCCGTCATTGTCTTTGAGACCAGTTGGCCGCGAACGGTCCAACGCGGTCCAACACCAAACCGAGGAGGTTTGAGGGAGGATAATGACGCTCGAACAGGCATGCCCTTCGGAATGCCAAAGGGCGCAATTTGCGTTCAAAGATTCGATGACTCAA
+
BBBBBFFFFBFFGGFGGGCGEGGHHHGHHHHHHHHFHFHHHHHGGGGGHHGHHHHHHHHHHGGEGGDHGHHHHHHGHHHFHGHBFGFGEEGGHGEEGGECEEHHH9G5FGGHHHHHHHHHGHGGGGGGGGHCECGGGHHHFHFGGHGDGGGHAFEHHHGGGGAFCCGGDCDFGFGHGFFFFGGEFEFBFB/;FGFFCCDHGFGACFFFFFCFEHFFFFFGEE?ECHFFF@FGGHFHHFFHHHG@9EGE?EGEBGFHHHFDHHFFFGGEEAFEHHG1FHFHECCGCEA1DFAA0GGGA1GFGGGEGFFBFFFDFA>111
@M02197:102:000000000-ALU3V:1:1101:29266:16639 1:N:0:1
ACTGAGCTGCATTCCTCCGCTTATTGATATGATTAAGTTCAGCGGGTATTCCTACCTGATCCGAGGTCAACCTGAAAAAATAGTTTTTGAGGAGGCCGGGTCCCCGGGACCTTGCAACTCGACGCGTGCTCCTGAAAGCTCAGTGCGAAGAGGGTCCCACGGACGCCGTCATTGTCTTTGAGACCAGTTGGCCGCGAACGGTCCAACGCGGTCCAACACCAAACCGAGGAGGTTTGAGGGCGGCTAATGACGCTCGAACAGGCATGCCCTTCGGAATGCCCAAGGGCGCAATGTGCGTTCAAAGATTCGATGACTCAG
+
AAAABFFFFCCFGGGGGGGGGGGHHGHHHHF6DGHDHHHHHHHGFGEG3FHHHHHH3FB5B5BEE?EGG3B1EFEBGFHE1GGFGFHEG11F@AFFGEG@EEE:E;EDG@F9GFFFHFFFEEG/C?EFAFGH#AFCCHFD<<GFBGF?@-FA.9=GHG:.A-3G-9:DDGDFGF/D<99FFFGFCCFB#BFFFAFFB3/FFBG?BFFFABDAFHEF>>:/EEFFEF0FFEFEB9BBB/+F.F>,FFGB/A@ECA/21F11GFG0FFE///EF2GEB0ABB0FEGEEAB1FHCGEGHGFFGFGGGGF1FFFDB11>1>1
@M02197:102:000000000-ALU3V:1:1101:28231:16651 1:N:0:1
ACTGAGCTGCATTCCTCCGCTTATTGATATGCTTAAGTTCAGCGGGTATCCCTACCTGATCCGAGGTCAACCTTAGAAATGGGGTTGTTTTACGGCGTAGCCTCCCGAACACCCTTTAGCGAATAGTTTCCACAACGCTTAGGGGACAGAAGACCCAGCCGGTCGATTTGAGGCACGCGGCGGACCGCGTTGCCCAATACCAAGCGAGGCTTGAGTGGTGAAATGACGCTCGAACAGGCATGCCCCCCGGAATACCAGGGGGCGCAATGTGCGTTCAAAGATTCGATGATTCAC
+
CCCCCFFFFFFFGGGGGGGGGGGHHHHGHFHHHHHHHHHHHHHGGGGEHHHHGHHHGHHHHHHGGGGHHHGHHHHHHGHHHGHGGGGFHHHHHGGGGGGGGFHHHGGGGGFHFGHFHFGHGGGGGHHHHHHHHHHDGFGGGHGHGGGGGFFHHHGHGHFFGFAEGGGGGGGFGGGGFGGGFFFFFAGGFFFFFFHFGFFFGHGGGFHGHGGHHHG0HHFHHHHGGFGGHEGHHHHFHGG?F@BGGFEEHHHHGGHGFCGFGGGHHHHGGGGHGFFFGFGGGGFFBFFFFAABBA
@M02197:102:000000000-ALU3V:1:1101:19268:16754 1:N:0:1
ACTGAGCTGCATTCCTCCGCTTATTGATATGCTTAAGTTCAGCGGGTATCCCTACCTGATCCGAGGTCAAGAGTGTAAAAATGTACTTTTGGACGTCGTCGTTCTGAGTGCAAAGCGCGAGATGTACTGCGCTCCGAAATCAATACGCCGGCTGCCAATTGTTTTGAGGCGAGTCTACGCGCAGAGGCGAGACAAACACCCAACACCAAGCAAGGCTTGAAGGTACAAATGACGCTCGAACAGGCATGCCCCATGGAATACCAAGGGGCGCAATGTGCGTTCAAAGATTCGATGATTCAC
+
CCCCCFFFFFFFGGGGGGGGGGGHHHHHHHGHHHHHHHHHHHHGGGGGHHHHHHHHHHHHHHHGGGGHHHHHHGHHHHHHHHHHHHHHHHHGFHGGGGGGGGGHGHHHHHHHHHHHGGGGGGGHHHHHGHGGGGHHHHHHHHHHGHHGGHGGHGGHHHHHHHHHHHGGHGHHHFGGGGGGHGHGGGGHHHHHHHGFGGGHHGHFGGHHHHHGGGHFFHHHHHHGFGHHHGGGGFHGFHHHHHHHHHGGGGHHHHHHHHHHHHHHGGGGEHHHHGGGGHGGGGGGGGGGFFFFFFFCBBA?
@M02197:102:000000000-ALU3V:1:1101:19481:16789 1:N:0:1
ACTGAGCTGCATTCCTCCGCTTATTGATATGCTTAAGTTCAGCGGGTATTCCTACCTGATCCGAGGTCAACCTTGTAAAAATTGGGTTATGGACCGTGCCGGGAGACCTTTCAACTCGTTGCGTGCTTAGAAAAGCTCGTTGCACCGAGAGTCCCACGGACGCCGTCATTACTTTTGGGACCGGTCGGGGGTGAACCCGGACCTGGAGTCCAACAACAAGCCAGGCTTGAGAGGTGATAATGACGCTCGAACAGGCATGCCCTTCGGAATACCAAAGGGCGCAATGTGCGTTCAAAGATTCGATGACTCAC
+
CCCCCFFFFFFFGGGGGGGGGGGHHHHHGHHHHHHHHHHHHHHGGGGGHHHHHHHHHHHGGHGGGGGHGHHHHHHHHFHHHHHHHHFGHFGFHHGGGHGHGGGGGGGGHHHHHHHHHFGGHGGGGGGHHHHHHHGHHHGGGHGHHHGGGGHHHHHHFGGGGCGGHGGHHHHHHHGHHFDGGFCDGGGGHHGHHGGGGFGFGGDHHHHHGFGHHHHHGHHHGHGGGHGHHHHHHHHHHHHFGGGGGHHEHHHHHHHG2GGGGGGGGHHHGFHHHHHGGGGGGBGHGGGGHGGGGGGGGGGFFFFFFFBAAAB
@M02197:102:000000000-ALU3V:1:1101:18779:16823 1:N:0:1
ACTGAGCTGCATTCCTCCGCTTATTGATATGCTTAAGTTCAGCGGGTATTCCTACCTGATCCGAGGTCAACCTTGTATAAATTGGGTTATGGACCGTGCCGGGGGACCTTTCAACTCGTTGCGTGCTTAGAAAAGCTCGTTGCACCGAGAGTCCCACGGACGCCGTCATTACTTTTGGGACCGGTCGGGGGTGAACCCGGACCTGGAGTCCAACAACAAGCCAGGCTTGAGAGGTGATAATGACGCTCGAACAGGCATGCCCTTCGGAATACCAAAGGGCGCAATGTGCGTTCAAAGATTCGATGACTCA
+
CDDCBFFFFFFFGGGGGGGGGGGHHHHHHHHHHHHHHHHHHHHGGGGGGHHHHHHHHGHHHHHGGGFHHHHHHHHHHHHHHHHHHHFFFHHFFHHGGHGHGGGGGGGGHHHHHHHHHGHGHGGGGGGHHHHGHHHHHHGGGGGHHHGGGHHGHHHHHGGGGGGGHGHGGGGGGGHHHGGGGGGGGGGGHHHHHGGGGGHFFHGHGHHHFHHHHHHHGHHHGHHGHHGHHGHHHHHHGHGHGGGGGFHGGHHHHHHHHGGGGGGGHHHHHHFHHHHGGGGGHFHHGGGGGGGGGGGGGGFFFFFFFBB@BA
@M02197:102:000000000-ALU3V:1:1101:17800:16896 1:N:0:1
ACTGAGCTGCATTCCTCCGCTTATTGATATGCTTAAGTTCAGCGGGTAGTCCTACCTGATTCGAGGTTAAATTTCAAGAGTGTTGTCCGAAGACGATTAGAAGCAGCCAACATGTCAGACCAATAGCGTAGATAATTATCACACCATAGTCTGGCAGTCAATGCCAGCTAATATATTTAAAGGGAGTCGATTTGCACCAACAACCCTCAAAGTCCAAAGCCAATAGACAATAAAGCTATTGGTTTGAGAATTTAATAACACTCGAACAGGCATGCTCTTCGGAATACCAAAGGGCGCAATGTGCGTTCAAAGATTCGATGATTCA
+
CCDDDFFFFFFFGGGGGGGGGGGHHHHHHHHHHHHHGFHHHHHGCGGGGHHHHHHHHHHHHHFHHGGHHHHHHHHHHHGHGHHHHHHHGGGGGHGGGHGHHHHHHHHHHHGGGHGHHHHHHHGHGHHHFGGGHHHHHHHHGHHGGHHHHHGHHHHHGHHHHHHHHHHGHHHHHHHHHHHGHHHDHGHFHHHHGHHHHHHHGGHHHGHHHHHHHHGHHHGHGHHHHHHGHHHHHHHHHHGHGHHHHHHHHHHHHHHHGHFGHAGHGHHGHGHHHHHGGGGHHHHHHHGHHHGGGGGHHHHGGGGGGGGGGGGGGFFFFFFFCAAA?
@M02197:102:000000000-ALU3V:1:1101:26466:16904 1:N:0:1
ACTGAGCTGCATTCCTCCGCTTATTGATATGCTTAAGTTCAGCGGGTATCCCTACCTGATCCGAGGTCAAAAGTGAGAAAGTACGCTTTATGGGTACCAGTATAACGGCTTAGATCGCAAAATGTGCTGCGCTCCAAAGGCCAATATGCCGGCTGCCAATAATTTTAAGGCGAGTCCAGCCGCAGAGGGCAGGACAAACACCCATCACCAAGCAAAGCTTGAAGGTACAAATGACGCTCGAACAGACATGCCCCATGGAATACCAAGGGGCGCAATGTGCGTTCAAAGATTCGATGATTCAC
+
CCCCCFFFFFFFGGGGGGGGGGGHHHHHHHHHHHHHHHHHHHHGGGGGHHHHHHHHHHHHHHHGGGGHHHHHGGGHHHHHH5FDDGGGGGHHHHGHHHHHGHHHHHGFG4GHGHHHHGGGGHHGGHEHHHGGGGGHHHHGGHHHHHHGGHHGGHFGHHHHHHHHHHHHFFFGHGGHHHHHGHGGEGGHGHGHHGGGGG1AEHGGGFFGHHGFHHHHGFFHHHHFGFHHHHHFDGCGHHGHHHHGHHFHGGGHHHHEHHGHFHHHHHGGGGGHFHFGFEGHGEFGGGGGGGFFFFFFFBBBAB
@M02197:102:000000000-ALU3V:1:1101:11820:16977 1:N:0:1
ACTGAGCTGCATTCCTCCGCTTATTGATATGCTTAAGTTCAGCGGGTATCCCTACCTGATCCGAGGTCAAGAGTGTAAAAATGTACTTTTGGACGTCGTCGTTCTGAGTGCAAAGCGCGAGATGTACTGCGCTCCGAAATCAATACGCCGGCTGCCAATTGTTTTGAGGCGAGTCTGCGCGCAGAGGCGAGACAAACACCCAACACCAAGCAAGGCTTGAAGGTACAAATGACGCTCGAACAGGCATGCCCCATGGAATACCAAGGGGCGCAATGTGCGTTCAAAGATTCGATGATTCAC
+
CDDCCFFFFFFFGGGGGGGGGGGHHHHHHHHHHHHHHHHHHHHGGGGGHHHHHHHHHHHHHHHFGGGHHHHHHFGGHHHHHHHHHHHHHHGGHHGGGGGGGGGHGHHGHHHHHHHHGGGGGGGHHHHHHHDFGGGHHHHHHHGHHHGGGHGGGHGHHHHHHHHHHHGGHGHGHGGGGGGGHHHGGGGGHHHHHHGFFFGGGGHGHFHHHHHHHGGHHHHGHHH;HGHHHGGGGGHGGHHHHHHHFGGGGHHHHHFHHGHFHGHHGGGGDHGGHGEEGHGGGGGGGGGGFFFFFFFAABAA
@M02197:102:000000000-ALU3V:1:1101:16202:17045 1:N:0:1
ACTGAGCTGCATTCCTCCGCTTATTGATATGCTTAAGTTCAGCGGGTATTCCTACCTGATCTGAGGTCAACCATTAAGAAGTTGGGGGTTTTACGGCGACCCTTCGCTGTGGTTCCGCCTGCGAGAGTGTTTACTACGCAGGGGAGGCCGCGGCGAGGCTGCCACTAACTTTAGGGGACGCCGGGCGGACGCTCGGCGATCCCCAACAGCCCCCAGGACAAGAAGCCCAGGGGGATTGGTGAAATGACGCTCAGACAGGCATGCCCGCCAGAATACTAGCGGGCGCAATGTGCGTTCAAAGATTCGATGATTCACA
+
CCCCCFFFFFFFGGGGGGGGGGGHHHHHHHHHHHHHHHHHHHHGGGGGHHHGHHHHHHGGHHHHHGHHHHHHGHHHHHHHHGGHHGGGEEGGHHFGGGGGGGHHHHGGGGHHHGHHGGGGHHGGGGGGHFHHHHHHHGGGGGGGGGGGGGGGGGGGGFFFFGFFFFFFFGFFGGFFFFFFFFGFFCDFFFGFFGGGGF?FEGHGFFFFFFGFFFFHGFFHFHHHHFFFEGGHHFFFHGFFFHHHFGDFHGGBFHHHGGGC2?CGCGHHHHHHGHFFGGGGGGGGGHGBGEAGHHGGGGGGGGGGFFFFFFFBCBBA
@M02197:102:000000000-ALU3V:1:1101:24087:17120 1:N:0:1
ACTGAGCTGCATTCCTCCGCTTATTGATATGCTTAAGTTCAGCGCGTATTCCTACCTGATCTGAGGTCAATAAATGAATAGAGCCAAGAGCACAGAGGCACGAGGCGGGCTTTAGGTGCAGCAACCAAAGTGTGCGACGATCAAGCAACGAGTTGGACGAACCTAGAACGTTGTGTAACCGTGCAGCGGGCCGCACCAATGCATTTGAGGAGAGCGATCCGAGCGTCGTGAGACGTCGGTTCGCATGCTCCCAACTTCAACAGGGCCGGCGAGGTTTGAAACCAAGCGGTCCTGTGAGAGATTAATGACACTCAAACAGGCATGCCCTCCGGAATACCAGAGGGCGCAATGTGCGTTCAAAGATTCGATGACTCAC
+
CCDDDFFFFFFFGGGGGGGGGGGHHHHHHHGHHHHHHHHHHHHGGGGGGHHHHHHGHHHHHHHHHGHHHHHHHHHHHHHHHHHHHHGHHGHHHHFHHGGGHGGGGGGGGGGGHHGFDFHHHHHHHHGHHFFFHHHGGGGGGH?HHGHFHGGGGGHHHHGGFGGGGGGGGGGGGGGGGGGGGGGGGFFD@DFFFFFFGGGGFFFFFFFFFGGGGFFFFFFGFFGGGGHFHHGAFGGEGGGGFFHHFFCGEFFFHGFDGHHHGGGGGGCGGFGGGFHHHHHGFGGGGGEHHFHGHHGHHHHHHHHHHHHHDGGHGHHHHHHGHHGGGGGGGHHHHHGHGHHGGGGEGHHHHGGGGCGGGGGGGGGG4FFFFFFBAAA?
@M02197:102:000000000-ALU3V:1:1101:6439:17130 1:N:0:1
ACTGAGCTGCATTCCTCCGCTTATTGATATGCTTAAGTTCAGCGGGTATTCCTACCTGATCCGAGGTCAACCTTGGTAAAAGTTGTCGCCGAAGCGACCAAGACCGGGTCTGGAGTGCTAGCCTAGTACGTGCCCGAAAGCTCAGTGTACAAGAGTCCTCGCAGACGCCGTCATTATCTTTGAGACGGGTGGTGCCTAAACGGCCCCGCCGACGTCCAACAACAAGCCGGGCTTGAGGGGTGATAATGACGCTCGAACAGGCATGCCCCCCGGAATACCAGAGGGCGCAATATGCGTTCAAAGATTCGATGACTCAC
+
BCBCCFFFFBFFGGGGGGGGGGGHHHHHFHHHGHFHHHHHHHHGGGGGHHGBFHHHHFHHGHHGGGGHHHHHHHHGHHHHHHFHGFHGHGGFGFGGGGGGH;<HHGGFG9HH$GHG;HHHFHGHHHGHHG;FHHH9GG9/H:GHHG:6GHBGHCG<GH<HGGGG;FAFGG?2DFGGGGGGGEFG8;.ACD.?AAFFFFF:FFFFFFFGCFDCABGEFGFFHHGGGGGGGGHFGHGGGEHGHHHHEHGGGCC0HDHFFFFGHHGDCGECE2A5HHHGDFHFFEGGGGHGHHEGGGHGGGGGGGGGGFFFFFDDAAAAA
@M02197:102:000000000-ALU3V:1:1101:8936:17213 1:N:0:1
ACTGAGCTGCATTCCTCCGCTTATTGATATGCTTAAGTTCAGCGGGTATTCCTACCTGATCCGAGGTCAACCTTGGTGCCGCCGGAGCGGACTTGTGGGGGGTTTAGAGGCAGGACGCCGAGGGATCCCAATGCGAGGCTGATGCTACTGCGCAAAGGAGAGGGCCTTCGGGTCCGCCACTGGTTTTAGGGGCCTGCCGTGGCAGATCCCCAACGCCGGGCCACAGGGGCTCGAGGGTTGAAACGACGCTCGGACAGGCATGCCTCCCAGGATACTGGAAGGCGCCATGTGCGTTCAAAGATTCGATGATTCAC
+
CCCCCFFFFFFFGGGGGGGGGGGHHHHHHHGHHHHHHHHHHHHGGGGGHHHHHHHHHHHHHHHGGGGHHHHHHHHFGGHGGGGGGGGGGGGCGHHFHDGGGGGGGGGGBGFGGGGGGFFFBFFFFFFFFFFFFFDDFBFFFFFFFFFFFFFF7FFBFFFFFF?DFFFFFEFFFGGFGFFFFGFFHFFHGFFDFFFGGGHFHHFFGDGFGGGFGGEFGGCFHHHGGFFFGFEFHHGHHHGHGGGGEEGCGGGHFHHHHGGHGFAF2AHHHHGHHHFFGGGGGGGHFBHGGGGHGGGGGGGGGGFFFFBFF?BBAA
@M02197:102:000000000-ALU3V:1:1101:24310:17209 1:N:0:1
ACTGAGCTGCATTCCTCCGCTTATTGATATGCTTAAGTTCAGCGGGTATTCCTACCTGATCCGAGGTCAACCTTGTAAAAATTGGGTTATGGACCGTGCCGGGAGACCTTTCAACTCGTTGCGTGCTTAGAAAAGCTCGTTGCACCGAGAGTCCCACGGACGCCGTCATTACTTTTGGGACCGGTCGGGGGTGAACCCGGACCTGGAGTCCAACAACAAGCCAGGCTTGAGAGGTGATAATGACGCTCGAACAGGCATGCCCTTCGGAATACCAAAGGGCGCAATGTGCGTTCAAAGATTCGATGACTCAC
+
DDDCDFFFFFFFGGGGGGGGGGGHHHHHHHHHHHGHHHHHHHHGGGGGHHHHHHHHHHHHHHHGGGGHHHHHHHHHHHHHGHHHHGFGHHGDGFHGGHGGGGGGGGGGHHHHGHHHHGHGHGGGGGGHHHHHHHHHHHGGGGGHHHGGGGHHGHHHHGGGGGGGHHHGGGGGGGGGHGGGGGGGBGGGHHHHHEGGGGHHHHHHHHHGHHGHHHHHGHHHHHHGHHHHHHHHHHGGHFHFFGGGGHGGHHHHHHGHHGGGGGCGHHHHHHGHHHHGGGGGHHGHGGGGHGGGFGGGGGGFFFFFFFCBBA?
@M02197:102:000000000-ALU3V:1:1101:25036:17242 1:N:0:1
ACTGAGCTGCATTCCTCCGCTTATTGATATGCTTAAGTTCAGCGGGTATTCCTACCTGATCCGAGGTCAACCTTGGTAAAAGTTGTCGCCGAAGCGACCAAGACCGGGTCTGGAGTGCTAGCCTAGTACGTGCCCGAAAGCTCAGTGTACAAGAGTCCTCGCAGACGCCGTCATTATCTTTGAGACGGGTGGTGCCTAAACGGCCCCGCCGACGTCCAACAACAAGCCGGGCTTGAGGGGTGATAATGACGCTCGAACAGGCATGCCCCCCGGAATACCAGAGGGCGCAATATGCGTTCAAAGATTCGATGACTCAC
+
CCCCCFFFFFFFGGGGGGGGGGGHHHHHHHHHHHHHHHHHHGHGGGGGHHHHHHHHGHGHHHHGGGGHHHHHHHHHHHHFHHHHGHHGHGGG;?EG8GGG<H.H;GGGG:HHH;GHHHHHHGH:HHH<HGH<HFFGGGGGH9:HHHH::HHHHHH<HHHHGGGG;HCGGGAFGGG;G9GGFBFE?:GGG3BG8FFF9FF99DFFDFGGGGGGFGGGGFFHFHGGGGGGHGHFHHGGGHHHHHHHHHGGGGDEHGHHHHHHHHHGGGGGGGHHGHHHHHHHHGGGGGHHHHGGGGGGGGGGGGGGGFFFFFFFA@BAA
@M02197:102:000000000-ALU3V:1:1101:11055:17238 1:N:0:1
ACTGAGCTGCATTCCTCCGCTTATTGATATGCTTAAGTTCAGCGGGTATCCCTACCTGATCCGAGGTCAAGCGTTAAAAATGACTTGATGGATGCTAGTATTCTAGGCTAGAATCGCAAATTGTGCTGCGCTTCAATACCAAAACACTGGCTGCCAATTGTTTTAAGGCGAGTCCAAACACGAGGGAGTGGACAAACACCCAACACCAAGCTTAGCTTGAGAGTACAAATGACGCTCGAACAGGCATGCCCCATGGAATACCAAGGGGCGCAATGTGCGTTCAAAGATTCGATGATTCAC
+
BBBBBFFFFFFFGGGGFFGCGGGGHHHGHHGHFHHHHHHGHHHGGGGGHHFHHHHHHFHHHHHGGGGHGHHHGGGGGHHHHHFHHHGGHHHHHHHHHHHGHHHHHHHHHHGGHHHHGHGGHHHHHHHHHGGGGGHHHHHHHHHHHHHHHHHHGGGHHGHHHHHHGGGHHHHGGHHHHHHHHHGGGHHGHHHHHGGGGGGHHGGFFGHFFHGGGHHHHHHHHHHGHHHHHGFGGFGDGGGHHHHHGGGGGGHG2BHHFHHHHGHHGGGGGHHHHGGEGCGGEFGBGGFF1FFB1FFAAAAA
@M02197:102:000000000-ALU3V:1:1101:4894:17279 1:N:0:1
ACTGAGCTGCATTCCTCCGCTTATTGATATGCTTAAGTTCAGCGGGTATCCCTACCTGATCCGAGGTCAAAAGTGAGAAAGTACGCTTTATGGGTACCAGTATAACGGCTTAGATCGCAAAATGTGCTGCGCTCCAAAGGCCAATATGCCGGCTGCCAATAATTTTAAGGCGAGTCCAGCCGCAGAGGGCAGGACAAACACCCATCACCAAGCAAAGCTTGAAGGTACAAATGACGCTCGAACAGGCATGCCCCATGGAATACCAAGGGGCGCAATGTGCGTTCAAAGATTCGATGATTCAC
+
BBBB@FFFFFFFGGGGGGGGGGGFHHHHHHGHHHHHHHHHGHHGGGGGGHGHHHHHHHGHHHGGGGGFBGHHHGHG:HHHHHGHDGGGGHHHHGGHHHHGHHGH<HG?FGGHHHHHHGHGHHHHHGHHHGGGGGGGFGCGHHHHHHHHHHGCGGGGHHGHHHGGHDGGHGFGBDDHHHHHGEGCEHFGEGHHGHHFEFGGHHDHEGGGFGHFHHGFFFEHFGFFF2DHFHHGEEGCHGGGGF1ABFCFCGEAFFFFFFDGD1FGHHGGFGGHFFHF0EEHGFGF3FGEF1FFFFFFFAA1>>
@M02197:102:000000000-ALU3V:1:1101:2864:17339 1:N:0:1
ACTGAGCTGCATTCCTCCGCTTATTGATATGCTTAAGTTCAGCGGGTATCCCTACCTGATCCGAGGTCAAGAGAGTAAAAATGTACTTTTTGGACGTCGTCGTTATGAGTGCAAAGCGCGAGATGTACTGCGCTCCGAAATCAATACGCCGGCTGCCAATTGTTTTGAGGCGAGTCTACACGCAAAGGCGAGACAAACACCCAACACCAAGCAGAGCTTGAAGGTACAAATGACGCTCGAACAGTCATGCCCCATGGAATACCAAGTGGCGCAATGTGCTTTCAAAGATTCGATGATTCAC
+
A1>1AF11BBFFFGFG11E1EE0DGF3D3FBGGHBGCFFFFFGE0E/A1D21BGCFGBGG11FE//B01FFG00/F21;GDFFF@2FBH;1?3FFGE@GEEEF?CFB2FHHFFGFHEFE1?GCFBGGHBGHGGC/CCDB?GGHFHHHGCCGC/HCFGEHHGGHHFGGAEHF@@F;HHEEBEFGFEE?BC@HEHEHEEAEAEE9B:GEGF11@FCEBB@:9B8BGGGF:FBBB/AB65EHDBAFB1G0EA//0FGBGBFGDB1FFCE0A0011AGABB1B11BGFGGE11C1B313B11>11
@M02197:102:000000000-ALU3V:1:1101:2884:17333 1:N:0:1
ACTGAGCTGCATTCCTCCGCTTATTGATATGCTTAAGTTCAGCGGGTATCCCTACCTGATCCGAGGTCAAGAGTGTAAAAATGTACTTTTTGGACGTCGTCGTTATGAGTGCAAAGCGCGAGATGTACTGCGCTCCGAAATCAATACGCCGGCTGCCAATTGTTTTGAGGCGAGTCTACACGCAAAGGCGAGACAAACACCCAACACCAAGCAGAGCTTGAAGGTACAAATGACGCTCGAACAGGCATGCCCCATGGAATACCAAGGGGCGCAATGTGCGTTCAAAGATTCGATGATTCAC
+
AAAAAFBFFFFF3BD31AAAA0EGFGFGHHFCHHGHGHHBAGFCCGAEFHEH1FFEDFBGHGGGCGGGGH1E0DBFGGHHHHFHHHHHHGHGBGHG?EG/BFFFGHHHGGBHGHEHHGGGGGGEGHGFHF;/6GFCGGCC9GHFHHFHGCCGG<01FHDGHGD;F@/C/GEGGFBCBCCFCFF9FGBAG2GEFFGBE?A9FHEE/BEFGGA?HGFEFFHHGBFB2HHFFFB?E>EE/EHHGFGEHHGGGGHHHHHHGB21HHBFCEA0E?ED3BAGEE1F13GGDFEFCCC3313B1AA>A
@M02197:102:000000000-ALU3V:1:1101:17300:17371 1:N:0:1
ACTGAGCTGCATTCCTCCGCTTATTGATATGCTTAAGTTCAGCGGGTATTCCTACCTGATCCGAGGTCAACCTTGTAAAAATTGGGTTATGGACCGTGCCGGGAGACCTTTCAACTCGTTGCGTGCTTAGAAAAGCTCGTTGCACCGAGAGTCCCACGGACGCCGTCATTACTTTTGGGACCGGTCGGGGGTGAACCCGGACCTGGAGTCCAACAACAAGCCAGGCTTGAGAGGTGATAATGACGCTCGAACAGGCATGCCCTTCGGAATACCAAAGGGCGCAATGTGCGTTCAAAGATTCGATGACTCAC
+
CCBBBFFFFFFFGGGGCGGGGGGHGHHHHHHHHGHHGHHHHHHGGGGGHHHHGHHGHHHHFHEGGGAGHHHHGHHHGHHHHHGHHGFGHHHFGHHGGHGHGGGFEFGGHHHHHHHHHDHGHGGGDGGHHHGGFHGHHGGFFDEHHFFGGGHGFCGHGGGGGGGGHHHHGGGHHHGHGGDGCGGFGGGGHHHGHFFFGGHHHFFFHFFHFFHHGFHHGHGGFHHFHFGGHHHHHF8HHGHGGGGGGHHGHHHFHHGHHGGGGFGGFHFHHHGBGCBGGDGGHHGBGGGGHFFGFGFGGGGFFFFFFFBBABA
@M02197:102:000000000-ALU3V:1:1101:2873:17319 1:N:0:1
ACTGAGCTGCATTCCTCCGCTTATTGATATGCTTAAGTTCAGCGGGTATCCCTACCTGATCCGAGGTCAAGAGTGTAAAAATGTACTTTTTGGACGTCGTCGTTATGAGTGCAAAGCGCTAGATGTACTGCGCGCCGAAATCAATACGCCGGCTTCCAATTGTTTTGATGCGAGTCTGCACGCAAAGGCGAGACAAACACCCAACACCAAGCAGAGATTGATGGTACAAATGACGCTCGAACAGGCATGCCCCATGGAATACCAAGGGGCGCAATGTGCGTTCAAAGATTCGATGATTCAC
+
AAA?AF1BC1C1FGGFGFEGGGGHHHHGGDGFHHHHFFG2GGFE0EE?GHBE1DFFFGBFHBAA/AFHHEHDF1D1FF2BDCGEBABBGHF>2%1E/?>#//E)C/#;>211%11B<;<#9><FBGFHB>8CC-</?A?0F<111<<@.@?<A?$AC6F:HGBFCHB<#/?1A0%1/19C/3@B9A?AFFFE?HGE/E/EF1D9FFE3GHF*9BB3(%BB4&FGE@GBH89;GGFF1G<FGEEHG9G?FEAB55BHHFF5B3GB22EEA2GFHG?EEAGGF5B5FGGFGCF@B5D@>A33>
@M02197:102:000000000-ALU3V:1:1101:16219:17432 1:N:0:1
ACTGAGCTGCATTCCTCCGCTTATTGATATGCTTAAGTTCAGCGGGTATCCCTACCTGATCCGAGGTCAACCTTGTGAAAGATTTAACGGCCGCGGCCACCCGCACTCCGAAGCGATTAATGAAATCACAACGCTTGGAGACGGACAGCTCAGCCGGAGACTTTGAGGCGCGCGGAACACCGCGGCGCCCAATACCAAGCCAGGCTTGAGTGGTGAAATGACGCTCGAACAGGCATGCCCTCCGGAATACCAGAGGGCGCAATGTGCGTTCAAAGATTCGATGATTCAC
+
ABBBBFFFFFFFGGGGGBEEGGGHHHGHHHGHGHHFHGGFHHHGGGGGHHHHGHHGHHHHHHGGGGGHHHHHHHHHHHHHHGHHHHHHGGGGEFFCEGGGHGGGGGGHHGGGGGGGHHGGHHFHF9HHHGGGGGGGGGHHHGGHGFHHHGHHHHGFGGGGGGGGGGEFDCGGFFFFFFFGFFGGFFFFGHFFBBFFFFGFGHGHHHGGHHHHHHHFGHFEFGGHFGHHHGFHHFEGEBFFFFHHHHHHHGHHHEEE?EFBHHCEGGFFGFFEDGEGBFFFFFFFBAAAB
@M02197:102:000000000-ALU3V:1:1101:5299:17449 1:N:0:1
ACTGAGCTGCATTCCTCCGCTTATTGATATGCTTAAGTTCAGCGGGTAGTCCTACCTTATTTGAGGCCAGTAGTTAATAATAATAGTGTAAAGCGGAGACCTTATACGCGGGCTAAAAATTGCCTTAGCAACCCGGCTGATCTCCAGCTCATATATTTAAGGCAAGGTTGGCGGCGGCCAACCAAGCCCAAGGACCCGCCCAGTTTTGAAGAAAAACCGGTTGGAGAAGATTAACGACACTCAAAAAGGCATGCTCTTTGGAATACCAAAGAGCGCAAGCTGCGTTCAAAGATTCGATGATTCAC
+
ABCBAFFFFFFFGGGGGGGGGGGHHHHHFHHGHHHHGHHHGHGGGGGGGGHHHHHGHHHHGHGEGGFGHGBGHGGHHHGHHHHHHHGHHFHHEHFGGGEGEHHHHHFHGGGGGGHHGHFCHFHFHHHEHHHHFGGFGGGHHH;HHHHHHHHHHGHHHGGHHHHHGEGHHHGFGCCGGGGFFEFHGFFEFGHHGFFFFFFFFFFGFFFHHHHGGGGFDGEFFGGHHHHGHGGHGFFDEDGFE?HGHHHHFFHGEB0FEFDFF2HHGGFHGAGGGGHHGHEE0E1EB3GGGGEFF1BFFFFFAAA>1
@M02197:102:000000000-ALU3V:1:1101:26664:17435 1:N:0:1
ACTGAGCTGCATTCCTCCGCTTATTGATATGCTTAAGTTCAGCGGGTATCCCTACCTGATCCGAGGTCAAAAGTGATAATTGAGCTTAATGGGGGCTAATATTACTGGAGTAAATCGCAAAATGTGCTGCGCTTTATACCAAAATACTGGCTGCCAATGACTTTGAGGCGAGTCCTAGTGGACAATCACCCAACACCAAGCATAGCTTGAGGGTACAAATGACGCTCGAACAGGCATGCCCCATGGAATACCAAGGGGCGCAATGTGCGTTCAAAGATTCGATGACTCAC
+
CCBCCFFFFFFFGGGGGGGGGGGHHHHHHHHHHHGHHHHHHHHGGGGGHHHHHGHHHHHHHHHGGGGHHGFFHFHHHHGHHHHHHHHHHHHHHHHHHHGHHHHHHGGH3GGHHHHHGGGHHHHHHHHHHHGGGGGHHFHHHHHGGHHHHHHHGGHFHHHHHHGHHFGGGHHHGHHHHGHFHHHHHHHHGHHGHGFEHGHHHHGGHGGHHGHHHEHHHHGGEGGGGGFFC3FHFGHHGGFGHGFFFHCHHHHHGHEEEGFHFFHGGGGHGGGGGGGGGFFFFFFFFBBBBA
@M02197:102:000000000-ALU3V:1:1101:9599:17503 1:N:0:1
ACTGAGCTGCATTCCTCCGCTTATTGATATGCTTAAGTTCAGCGGGTAGTCCTGACTGATTTGAGGTCTAAATGGTCAAATGAATTTGCATTAGAAGCACCTCTGGCTTGAAAGGTGACGTCCTCAACGAAATATGTTATTACGCCGAGTCAAACCGTCGATTTCCAAATTGGGTAGCTCGTTTATTTCAGCCGAGCCGATTCTACTTAAAGATCCGGCAGCAGCCATTATCCAAGCCCGAACACCTATCTCATTACAAAATAGGGGGGTTGAGAATTTCACGACACTCAAACAGACATACTCTTCGGAATACCAAAGAGTGCAAGGTGCGTTCAAAGATTCGATGATTCAC
+
?ABBBFBBFBFFFGGGGGGGGGGHHHCHHGHGHHHHHHHHEGFGGGGGGHHHHBGFHHGHHHHHGHGHHHHDFFGEGHHHHHHHHHHGFHHHFHGHHHGHHHHGGFGHHGHHHHHHGHHGGGEFGHHFA?EEHHHHFHGHH0HGGGGBCGHHF<HGG<DC0FBFBDFF;H(FCG0<CGFFG@#CGHHHGHGEFAFGGGDGGGHGHGFFFGGGG0?CCF?FGFHFFFFFFHFGGHE/DGFHGFGHGGB@334HHGBHFGEDF1EGGGGGBFFFGEHF5GGAEA5F3DFHFHGF5HFGHHGFCCGGGHHF5GFGBFFABFHFHGHHHF?GGHEF555AG?GGBF55@55ABAAB
@M02197:102:000000000-ALU3V:1:1101:10213:17379 1:N:0:1
ACTGAGCTGCATTCCTCCGCTTATTGATATGCTTAAGTTCAGCGGGTATCCCTACCTGATCCGAGGTCAACCTTAGAAATGGGGTTGTTTTACGGCGTAGCCTCCCGAACACCCTTTAGCGAATAGTTTCCACAACGCTTAGGGGACAGAAGACCCAGCCGGTCGATTTGAGGCACGCGGCGGACCGCGTTGCCCAATACCAAGCGAGGCTTGAGTGGTGAAATGACGCTCGAACAGGCATGCCCCCCGGAATACCAGGGGGCGCAATGTGCGTTCAAAGATTCGATGATTCAC
+
BBBBBFFFFFFFGGGGGGGGGGGHHHHHHHHHGHHHHHHHHHHGGGGGFHHHHHHHHHHHHHHGGGGH:HHHHHHHHHHGHHHGGGGGHHHHHGGGGFGGGHHHHGGGGGGHGGHHHHHHGGGGGHFHHHHHHHHGGGGGGHHFGGGGGGHHHHHHHGHGFGFGGGGGGGGGGGGGGGGGGGGGGGGGGGFGGHHHHHHGGHGGGGHGHGHHHHHGHHHHHHFFGGGGHHGHHHHGHHGHGGGGGGCHFHHHHHFGGGGGGGGHGHHGGGGHGGGGGGGGGGFFFFFFFA?AAA
@M02197:102:000000000-ALU3V:1:1101:27892:17524 1:N:0:1
ACTGAGCTGCATTCCTCCGCTTATTGATATGCTTAAGTTCAGCGGGTATCCCTACCTGATCCGAGGTCAACCTTAGAAATGGGGTTGTTTTACGGCGTGGCCTCCCGAACACCCTTTAGCGAATAGTTTCCACAACGCTTAGGGGACAGAAGACCCAGCCTGTCGATTTGAGGCACGCGGCGGACCGCGATGCCCAATACCAAGCGAGGCTTGAGTGGTGAAATGACGCTCGAACAGGCATGCCCCCCGGAATACTAGCGGGCGCAATGTGCGTTCAAAGATTCGATGACTCAC
+
CCCCCFFFFFFFGGGGGGGGGGGGHHHHHHHHHHHHHHHHGHHGGGGGHHHHHHHHHHHHHGHGGGGHHHHHHHHHHHHH;HHGGGGGHHHHGGGGGGGGGHFHHEEFDCCHGGHHHGFFFFFBBFGFHFHHFGFFFFFFFHHHGFFGFFFFCAGFHFFFHHHHFGFHGFGCFFEFGGGGGGGGGGGFFGFFFGHHHFF0GFGGGHHGGFHHHHGHHHGHHHGGGDGFFHDDFGGHHHHHFGGFFGFHHHHHHHGGGGGGGFGGHHHGCGGHGGGGGFFGGCFFFFFFFBBBBB
@M02197:102:000000000-ALU3V:1:1101:4645:17538 1:N:0:1
ACTGAGCTGCATTCCTCCGCTTATTGATATGCTTAAGTTCAGCGGGTAGTCCTACCTTATTTGAGGCCAGTAGTTAATAATAATAGTGTAAAGCGGAGACCTTATACGCGGGCTAAAAATTGCCTTAGCAACCCGGCTGATCTCCAGCTCATATATTTAAGGCAAGGTTGGCGGCGGCCAACCAAGCCCAAGGACCCGCCCAGTTTTGAAGAAAAACCGGTTGGAGAAGATTAACGACACTCAAAAAGGCATGCTCTTTGGAATACCAAAGAGCGCAAGCTGCGTTCAAAGATTCGATGATTCAC
+
BBBBBBFFFFFFCGGFGGCGCFGHHGHHHGGHGHGHFHGHHHHGGGAGGGHHHGHHHGHHHHHGEFFFHFCGFDGHFHHHHHHHHHFGG@GFGHE@EECFGHHHHGHHGE?FBBGHGFHFGGHHHHGFFHHHFGGFFFFHHFFHHHHHFGHGHGHHHGCGDCCGGAEDGHGECGFFHGGGFFFFFHFBEHGFEEFEFGFFFHGBBHHHGFFGFGFFGGFGFDEHHHHFHGFFFFGHHHGEGGHGBFHGHGDHHFHHHF5HHGF5DGGHHHGGCGHFGFE2CFHFFGGF5FFGFC@FFFBFA>3AA
@M02197:102:000000000-ALU3V:1:1101:21040:17684 1:N:0:1
ACTGAGCTGCATTCCTCCGCTTATTGATATGCTTAAGTTCAGCGGGTATCCCTACCTGATCCGAGGTCAAAAGTGATAACTGAGCTTAATGGGTGCTAATATTACTGGAGTAAATCGCAAAATGTGCTGCGCTTTATACCAAAATACTGGCTGCCAATGACTTTGAGGCGAGTCCTAGAGAGGACAATCACCCAACACCAAGCATAGCTTGAGGGTACAAATGACGCTCGAACAGGCATGCCCCATGGAATACCAAGGGGCGCAATGTGCGTTCAAAGATTCGATGACTCAC
+
CCCCCFFFFFFFGGGGGGGGGGGHHHHHHHHHHHHGGHHHHHGGGGGFHHHHHHHHFHHHGHHGGGGHHGHHHFGHFGGGHHHHHHHHHHHHGFEGHHHHHHHHHHHHHHHGHGHHHHHHHHHHHHHHHHGHGHHHHHHHHHHHHHHHHHHHHFGCHHHHHHHHGGGGGGHHHFHHHHHHHHHGHHHHHHHHHGHGGGHHHHGHHHHFGHGHHHHFFHGFHGGGGGHGGGHHHHHHHHGGGHHHHFHHHHHGHHHHGGGGGHHGHGGEGGGGGGGGGEBGFFFFFFFABBBB
@M02197:102:000000000-ALU3V:1:1101:24612:17705 1:N:0:1
ACTGAGCTGCATTCCTCCGCTTATTGATATGCTTAAGTTCAGCGGGTATCCCTACCTGATCCGAGGTCAAGAGTGTAAAAAGTACTTTTGGACGTCGTCGTTATGAGTGCAAAGCGCGAGATGTACTGCGCTCCGAAATCAATACGCCGGCTGCCAATTGTTTTAAGGCGAGTCTACGCGCAAGGCGAGACAAACACCCAACACCAAGCAGAGCTTGAAGGTACAAATGACGCTCGAACAGGCATGCCCCATGGAATACCAAGGGGCGCAATGTGCGTTCAAAGATTCGATGATTCAC
+
CCCCCFFFFFFFGGGGGGGGGGGHHHFHHHHGHHHHHHHHHGHGGGGGHHHHHHHHHHHHHHHGGGGHHHHHHGHHHHHGHGEGHHHHHHGGHGGGGGGGFGHHHHHHHHHHHGHGGGGGGGGFHHHHHGGGGGHGHGGHHGHHGHGGHGGHHGHHHHHHHHHHHHHGHHHHGGGGGGGGGGGGGHHHHHHHGGFGGHHGHGGGHHHFHFHHHFFFHHGHHHHHHHHEGFGFGFAEHFHHHGHHGGCEHHHEHHHHHHHHHHGGGGGHGHFGGGGHGGGGGGGGGGFFFFFFFBBBBB
@M02197:102:000000000-ALU3V:1:1101:10389:17756 1:N:0:1
ACTGAGCTGCATTCCTCCGCTTATTGATATGCTTAAGTTCAGCGGGTATTCCTACCTGATCCGAGGTCAACCTTGTAAAAATTGGGTTATGGACCGTGCCGGGAGACCTTTCAACTCGTTGCGTGCTTAGAAAAGCTCGTTGCACCGAGAGTCCCACGGACGCCGTCATTACTTTTGGGACCGGTCGGGGGTGAACCCGGACCTGGAGTCCAACAACAAGCCAGGCTTGAGAGGTGATAATGACGCTCGAACAGGCATGCCCTTCGGAATACCAAAGGGCGCAATGTGCGTTCAAAGATTCGATGACTCA
+
CBCCCFFFFFFFGGGGGGGGGGGHHHHHHHHHHHGHGHHHHHHGGGGGHHHHGHHHHHGHHHHGGGGHHHHHHHFEGHHHHHHHHHFFFHHDGHGEEHGHGFGGGGEGHHHHFHHGGGFGHGGGGGGHHHHGHHHGHHGGGHGHHGGGGFGHHHHHHGGGGFCFGGGGGHHHHGGGHDGGFGGGGGGGFHHHHGFGFFGFFFHHGFHFGFHGFGF?GHHHHHHGFGHFFHGHHHHGFFHGEE9GGHHFFHHFHHFEHGGE??EGHBCHHFGGHGHECGGEHFGGGCEDAGBBGGGGGGFFFFFFFBA3AA
@M02197:102:000000000-ALU3V:1:1101:27672:17809 1:N:0:1
ACTGAGCTGCATTCCTCCGCTTATTGATATGCTTAAGTTCAGCGGGTATCCTTGTCTGATCTGAGGTCAAACTACAGAGATTGATTTGTTCAGGCGTCCCCGGGCGCCGTGTCGGCCGACGAGAGGTGTGTTACTACGTCGTGAACGGCGTCGGGTTCGCAAGCGTGCCACGTTGGGGGCGAGGCGGCTCCGCGGACGGGGCCCCCGTCGCCCCAAGACCCCGGGGCCGGCCCTCGAAAGGAAAACCGGCTCGGGAGTGGGTACTGACGCTCAAACAGACATGCCCCGCGGAATACCAAGGGGCGCAATGTGCGTTCAAAGATTCGATGATTCAC
+
AAA1>C@FFF1FGGGGGGGGGGGHHHHHHHHHHHHHHHHHHHGGGGGGHHHBFFFHHHHHHHHHHGHHHHHGHHF1FF00D@F1@FFHHHHH21>EEE>>G>//E/>EG#96FC?6CCGCCB<9?FEFF>>GD);<=C1<<@CAC=AAC@:@9A?@AFFFFA@CBB@AAFFB9-A@B@;-99@?@@@@>BABB=@=@@@@@<@@=???AA:.9@A:CAFF-A<@-?@/GC@?GFEFFF1HGGCCF/CEE//EGFGCGHG1HHG?AE/EFEFGF2BB2B@HHE@>/A//02HHFGFGBCCA0E0A11G1GCECGGB33B33GFFFFFBFFFAAAAA
@M02197:102:000000000-ALU3V:1:1101:13960:17890 1:N:0:1
ACTGAGCTGCATTCCTCCGCTTATTGATATGCTTAAGTTCAGCGGGTATTCCTACCTGATCCGAGGTCAACCTTGTGATAAAATAAAGGGTGTGACCGACCCGACGGGACCTTGCAACTCCCCGCGTGCCTCGTAAAAGACTCGTTGCGAAGAGGGTCCCACGGACGCCGTCATTGTCTTTGAGACCAGTTGCGGGGCGAACCCCGAACACGGTCCAACACCAAACCAGGAGGTTTGAGAGAGGATAATGACGCTCGAACAGGCATGCCCTTCGGAATGCCAAAGGGCGCAATGTGCGTTCAAAGATTCGATGACTCAC
+
BBBBBFFFFFFFGGGGGGGGFGGGCHCHHFHGHGCGFHHHFHGGCCEGFGFHHHGHHHGBDHHEE?ECEHFFHHFDGDGHGHHHHHHFE?GG@FFFFCEEFGBAEAEFGGGGHGGHFHHEHH?@?<CF?EFHGHGHHHHFHHHEHGCDCFDGDCGGGH:GHFAGGCGGCDHHHFHFBGFGHGGHHGAHABFFBGFCDFHFGGGFGGHHEEFFGGEFGGF?GFFHFHGFEHFEGGFGFBHHHHGHHG2GF>E/E0ACHHGGFHHGF/EGGGFGHHGHFA1BFFHEEEEGHHHHECE?AA1GFCGF1GBBFFB1FFAAAAA
@M02197:102:000000000-ALU3V:1:1101:22882:17953 1:N:0:1
ACTGAGCTGCATTCCTCCGCTTATTGATATGCTTAAGTTCAGCGGGTATTCCTACCTGATCCGAGGTCAACCTTAGAAATAAAAGGGTTAGACCGACCCGACGGGACCTTGCAACTCCCCGCGTGCCTCGTAAAAGACTCGTTGCGAAGAGGGTCCCACGGACGCCGTCATTGTCTTTGAGACCAGTTGCGGTTGCCCACAACTCGATCCAACGCCAAACCAGGAGGTTTGAGAGAGGATAATGACGCTCGAACAGGCATGCCCATCGGAATACCAATGGGCGCAATGTGCGTTCAAAGATTCGATGACTCAC
+
CCCCCFFFFFFFGGGGGGGGGGGHHHHHHHHHHHHHHHHHBFHGGGGGHHHGHHHHHHHHHHGGGGGHHHHHHGHHHHHHHHHHHGGCGFHHHHGGGGGGGGGGGGGGHHHHHHHHHHHGGGGGGGHHHGFFCHHHGHHHGGGHHHGHHHGFHGGGHHHGGGGGGGHHHFHHHHHGFFHHGHHHGGGGGGGGGGGGGFGHGFFFGHHGGGGGGHGGHHHHHHHHHGHHHHHHHGHHHHHGHHFGGFGFHGHHHHHHHHHHHHGGE?HHHHHGFCHGHGGGGGGGHHGFGGGGGGGGGGGFGFFFFFFFBBBBA
@M02197:102:000000000-ALU3V:1:1101:22731:18025 1:N:0:1
ACTGAGCTGCATTCCTCCGCTTATTGATATGCTTAAGTTCAGCGGGTATTCCTACCTGATCCGAGGTCAACCTTGTAAAAATTGGGTTATGGACCGTGCCGGGGGACCTTTCAACTCGTTGCGTGCTTAGAAAAGCTCGTTGCACCGAGAGTCCCACGGACGCCGTCATTACTTTTGGGACCGGTCGGGGGTGAACCCGGACCTGGAGTCCAACAACAAGCCAGGCTTGAGAGGTGATAATGACGCTCGAACAGGCATGCCCTTCGGAATACCAAAGGGCGCAATGTGCGTTCAAAGATTCGATGACTCAC
+
BBBBBFFFFFFFGGGGGGGGFGGHHHHHHHHGHHHHHHHHHHHGGGGGHHHHHHHHHGFHHHHGCFGG3FBGHGHHFHHFFFHGFGEFHHBFGGF;AG?FEAECCCGGHHGGF<GHHFGFHGFCDG9HBCGHHBGHBGG7GFCHHGFCGGG6HGHFHGGGG?D.FGGB?BFFGGFFFCBEFGFFFFGBAFFHFFFFEFFFFF3FF?E;FGBFGHGGEF2?9AEFGFFFFFGGBFEHFHFEGFFFEHHDBFHFHFGGHGGGFEB2FFGHHHFHHHB?GGEEHCFGCGGGGGGGGGGGGGGFFFFBFFAAAA?
@M02197:102:000000000-ALU3V:1:1101:7260:18043 1:N:0:1
ACTGAGCTGCATTCCTCCGCTTATTGATATGCTTAAGTTCAGCGGGTAGTCCTACCTGATCTGAGGTCAATCGATGCTTCCACACGAGGTGGCGGTTTCAAGGAGGCCACCGGCCCGCCGCACAGCGAAACGTATCACGCCACACAACGGACCGGGACGGCCGCCGATACATTTAAGGCGAGCCCGCAAAGGGCAACACCCAACTCCAACCCCGCCGGGCAGGACCCGGCGGGATGATGATTGACAAGACGATCAGAAAGGCATACCCTCCGGAATACCAGAGGGTGCAAGGTGCGTTCAAAGATTCGATGATTCAC
+
AAABAFFFFFFFGGGCGGGGGGGHHHHHHHHHCFHGHHHGHGGF2EEGFFHGHHHHHGGHHHHHHEHEHHHHGECFEF5GGFFHG?>/@>CFHG@EF98BEFEF//?EGF<G?@@D38:3'77CCG@-C-A<#.*F8GACCDD5DD9GF@D?5;??;9DF?B-->09B0FB0BFFF;+#9#9ABA#;@#/0:0;<9.CCBFG<D1?BB@?<A//;BDEHFG?/99E?CE@EF;@22@BF2B@#FB///FA122G2AB1FBD1BB//A//GFGFCGHHGHHHG0BGBFFGFCEAEAFD3A3GF11B1C3FDD@>1>1>
@M02197:102:000000000-ALU3V:1:1101:7241:18051 1:N:0:1
ACTGAGCTGCATTCCTCCGCTTATTGATATGCTTAAGTTCAGCGGGTAGTCCTACCTGATCTGAGGTCAATCGATGCTTCCACACGAGGTGGCGGTTTCAAGGAGGCCACCGGCCCGCCGCACAGCGAAACGTATCACGCCACACAACGGACCGGGACGGCCGCCGATACATTTAAGGCGAGCCCGCAAAGGGCAACACCCAACTCCAACCCCGCCGGGCAGGACCCGGCGGGATGATGATTTACAAGACACTCAGACAGGCATACCCTCCGGAATACCAGAGGGTGCAAGGTGCGTTCAAAGATTCGATGATTCAC
+
?ABBBFFFFFFFFGGGFGGGGGGHHHHHHHHHHHHHHHHDHHHGGGGGGHHHHHFGHHHHHHFHHGHHHHGHGHHHGGHHHHHHGGGGGGHGG9GGG9'HFHGHG;DFHGHDFFFGGGGGGGGCGHGGG:GFHH<HGH;HEGG9DG;GGG;GG?DFGGGFGGFFFFFB;FBFFFFF@@BEDFDFFFFFFCFFAC<AEGDCDEFFBFFFFFFFFFACCACAGEEA?CEEDF;DHGFFHHFGBFF5HHFHHDFHFHGGHHHDA3A31?CCA?HHHHHHHBFHHGGFFHHHFGGEGGFFGBFGGCGFGFFFFB5FAA3A3
@M02197:102:000000000-ALU3V:1:1101:9989:18093 1:N:0:1
ACTGAGCTGCATTCCTCCGCTTATTGATATGCTTAAGTTCAGCGCGTATTCCTACCTGATCTGAGGTCAATAAATGAATAGAGCCAAGAGCACAGAGGCACGAGGCGGGCTTTAGGTGCAGCAACCAAAGTGTGCGACGATCAAGCAACGAGTTGGACGAACCTAGAACGTTGTGTAACCGTGCAGCGGGCCGCACCAATGCATTTGAGGAGAGCGATCCGAGCGTCGTGAGACGTCGGTTCGCATGCTCCCAACTTCAACAGGGCCGGCGAGGTTTGAAACCAAGCGGTCCTGTGAGAGATTAATGACACTCAAACAGGCATGCCCTCCGGAATACCAGAGGGCGCAATGTGCGTTCAAAGATTCGATGAC
+
CCDCCFFFFFFFGGGGGGGGGGGHHHHHHHHHHHHGHHHHHHHGGGGGGHHHHHHHHHHHHHHHHGHHHHHHHFHHGHHHHHHHHHFHHHHHHHHHHGGGHGGGGGGGGGGHHHHH>GHHHHGHHGGGHH1GGHHGGGGGGHGHHHHHHGGGEGHGHHGGGGGGGGGGGGGGGFFFFGGGFFGGGBAFCFFFFFBFGGGGGFFGGGGGGGGGGGGFFEGFFFFGGAGDGHHE@@DFGGGGGGHHGHGGEGGHHHHF3G3HHGGGGGGGGGHFGHHFHHHGHGGGGGGHHFHHHHHHHHHHHHGHFBHFGDGHHHHHHHHHHHCGGFGGFHGFHHFHGGHHGGGECFFHFEEEGGGGGFGGFBFFFFFAAAAA
@M02197:102:000000000-ALU3V:1:1101:20588:18108 1:N:0:1
ACTGAGCTGCATTCCTCCGCTTATTGATATGCTTAAGTTCAGCGGGTATTCCTACCTGATCTGAGGTCAACCATTAAGAAGTTGGGGGTTTTACGGCGACCCTTCGCTGTGGTTCCGCCTGCGAGAGTGTTTACTACGCAGGGGAGGCCGCGGCGAGGCTGCCACTAACTTTAGGGGACGCCGGGCGGACGCTCGGCGATCCCCAACAGCCCCCAGGACAAGAAGCCCAGGGGGATTGGTGAAATGACGCTCAGACAGGCATGCCCGCCAGAATACTAGCGGGCGCAATGTGCGTTCAAAGATTCGATGATTCAC
+
AAAABFFBFFFFGGGGGGGCGGGHHHFHHGHHHHHHGHGHHGHGFGEGHHHHHHHHHHHHHHHHGGHGHFHHGHHHGHGHHGGHFGGGEFGGHHGGCG;GGGHHHHGGGGGHHGFHGGG;GFDGGCDGGGHHHGHHHGGGGGGGGGGGGGGGGGGGFGFFFGGFFFFFFFFFGGGGFFGGGFFFGGGGDCGFGGGGGGFFGGHFFFGFFGFFFFFHFHHHHGHGHGFFFGGHHHHHHHHHFHEHGGGGHFHFFGHHEHGHFECEGGGFFGHHHHHGGGGGGGGGGHFHGGGGFFGGGGGGGGGFFFBFFFBBBBB
@M02197:102:000000000-ALU3V:1:1101:9980:18109 1:N:0:1
ACTGAGCTGCATTCCTCCGCTTATTGATCTGCTTAAGTTCAGCTAGTATTCATACCTGATCTGAGGTCAATAAATGAATAGAGCCAAGAGCACAGAGGCACGAGGCGGGCTTTAGGTGCAGCAACCAAAGTGTGCGACGATCAAGCAACGAGTTGGAAGAAACTAGAACGTTGTGTAACCGTGCAGAGGGCCGCACCAATGCATTTGAGGAGAGCGATCCGAGCGTCGTGAGACGTCGGTTCGCATGCTCCCAACTGCAACAGGGCCGGCGAGGTTTGAAACCAAGCGGTCCTGTGAGAGATTAATGACACTCAAACAGGCATGCCCTCCGGAATACCAGAGGGCGCAATGTGCGTTCAAAGATTCGATGAC
+
>AA111BFB1CFGB33BAEE1EA1BGGD131D3DBBGFBFFH111B1DFG22D2101BBFHHHF1AFFFHHH1F2DGFFDDAF1BCGAFF0B0E>1>/?FHF?CGC?@/</?0GGFFGHHE1@0FFEEHG1@2DGGGG?CEECG1<GC)//<000/##FB;#:9/0$A:9://CBB:F9:BB#.@;$;.;.-$.0:0BFC*;0#C;BB;///C93A=;9#9//;@;HG9FGCGCC?3A9.:9F;?/C?/C11F1<@1<1B0//</<//?>0B/12B2@0/BEF/CEEECEFBHFGE21FF2D@2D221FBGHG11GBD1100/A/AA?GFGA2FD1GFCFGE?CE1FD1A0111A133BGFAF>1FDA1>>1
@M02197:102:000000000-ALU3V:1:1101:21002:18171 1:N:0:1
ACTGAGCTGCATTCCTCCGCTTATTGATATGCTTAAGTTCAGCGGGTATCCCTACCTGATCCGAGGTCAACCTTAGAAATGGGGTTGTTTTACGGCGTAGCCTCCCGAACACCCTTTAGCGAATAGTTTCCACAACGCTTAGGGGACAGAAGACCCAGCCGGTCGATTTGAGGCACGCGGCGGACCGCGTTGCCCAATACCAAGCGAGGCTTGAGTGGTGAAATGACGCTCGAACAGGCATGCCCCCCGGAATACCAGGGGGCGCAATGTGCGTTCAAAGATTCGATGATTCAC
+
BBBBBFFFFFFFGGGGGGGGFGEHHHHHHHHHHHHHHHHHHHHGGGGGGHHHHHHHHHHHHHHGGGGHHHHHHHHHHHHHHHHGGGGGHHHHHGGGGGGGGHHHHGGGGGGHGGHHHHHHGGGGGHHHHHHHHHHGGGGGGHHHGDGGGHGHHHHHHHHGGGFGGGGGGGGFGGGGGGGGGGGGGGGGGGGGGHHGFHHGGHGGGHHGHHHHHHHHHHGHHHHGGFGGHHGHHHHHHHHHGGGGGGGHHGHHHHGGGGGGGGGHGHHCGGGHGGGGFCGGGGFFFFFFFBBBBB
@M02197:102:000000000-ALU3V:1:1101:8395:18228 1:N:0:1
ACTGAGCTGCATTCCTCCGCTTATTGATATGCTTAAGTTCAGCGGGTATTCCTACCTGATCCGAGGTCAACCTTGGTAAAAGTTGTCGCCGAAGCGACCAAGACCGGGTCTGGAGTGCTAGCCTAGTACGTGCCCGAAAGCTCAGTGTACAAGAGTCCTCGCAGACGCCGTCATTATCTTTGAGACGGGTGGTGCCTAAACGGCCCCGCCGACGTCCAACAACAAGCCGGGCTTGAGGGGTGATAATGACGCTCGAACAGGCATGCCCCCCGGAATACCAGAGGGCGCAATATGCGTTCAAAGATTCGATGACTCAC
+
AABCCFFFFFFFGGGGGGGGGGGHHHHHHHHHHHHHHHHHHHHGGGGGHHHGFHHHHHHHFHHGGGEHHHGHFHFHHHHHHHHHHHHGGGGG:GGGGGGGHH<H;GGGF;<HH.HHH;.HHH;H<HH<HGGHHH:9GGGGG::HHHHHHHHH9;;<HFHGDG;GGHFGG99GGGG:GFGGGFFE-GGG4;GG.8F9FFF::F:FFFFAFCFFFGGFFFFHGCCGGGGGHFGDFHGFFFHG<HFHHFGDFGGHFCHHHHHHGEHGGGGGGGFBHHFHHGGHHGGE?DHGHHGE2ECCGGGGGGGGGFBFFFFDABBAA
@M02197:102:000000000-ALU3V:1:1101:20390:18240 1:N:0:1
ACTGAGCTGCATTCCTCCGCTTATTGATATGCTTAAGTTCAGCGGGTAGTCCTGACTGATTTGAGGTCTAAATGGTCAAATGAATTTGCATTAGAAGCACCTCTGGCTTGAAAGGTGACGTCCTCAACGAAATATGTTATTACGCCGAGTCAAACCGTCGATTTCCAAATTGGGTAGCTCGTGTATTTCAGCCGAGCCGATTCTACTTAAAGATCCGGCAGCAGCCATTATCCAAGCCCGAACACCTATCTCATTACAAAATAGGGGGGTTGAGAATTTCACGACACTCAAACAGACATACTCTTCGGAATACCAAAGAGTGCAAGGTGCGTTCAAAGATTCGATGATTCAC
+
CCCCCFFFFFFFGGGGGGGGGGGHHHHGHHHGHHHHHHHHHHHGGGGGGHHHHHGHHHHHHHHHGHHHHHHGHHHHHHGHHHHFHHHHHHHHHHHHHHHHGHHHHHHHHGHHGHGHHHGGGGGGHGHHGEFGHHHGHGHHHHHGGGGDGGGHHFHGGGG.GGHGHHHHHGHHGH0GGHGHGGHGGHHHHHBCFDGCGHHGGGGGGHGGHHHGGGGGHFHHGGHHHHHHHHHGGHGGFGGHGHHHGHDGBFHHHHHHHHHHHGGGGGGHHHHHHHHHHGHGGGHHHHGGHGHHHGHHGHHHHFGGGHGDGHHHHHHHGHHHHHHHHGGGGHGGGGGGGGGGFFFFFFFCCBBB
@M02197:102:000000000-ALU3V:1:1101:11838:18235 1:N:0:1
ACTGAGCTGCATTCCTCCGCTTATTGATATGCTTAAGTTCAGCGGGTATCCCTACCTGATCCGAGGTCAAGCGTTAAAAATGACTTGATGGATGCTAGTATTCTAGGCTAGAATCGCAAATTGTGCTGCGCTTCAATACCAAAACACTGGCTGCCAATTGTTTTAAGGCGAGTCCAAACACGAGGGAGTGGACAAACACCCAACACCAAGCTTAGCTTGAGAGTACAAATGACGCTCGAACAGGCATGCCCCATGGAATACCAAGGGGCGCAATGTGCGTTCAAAGATTCGATGATTCAC
+
BBBBBFFFFFFFGFGGGGGFGGGHHHHHHHHHHHHHHFDGHFHGGGGGHHHHHHHHHHHHHHHGGGGHHHGHGGGGGHFHEFHHGHHGHGHHHHHHHHHHHHGHHFHFGHHHGHCHGGGHHHFGHHGHHGGGHHHHHHHHHGFHHHHHHHHHGGHHHHHHHHHHGGGGGGFGHHHHHGGHHHGHGHHHHHHHHHGGGGGHHFHGHGHHHHHHHHHHFHHHHGHGHFHHHGFFFFHGGFHGFHFGGHGGGHGHHHFFHHHHHGGAGGGFFHGFHGGEGHGGGGGGGCGGFFFFFFFBBBBB
@M02197:102:000000000-ALU3V:1:1101:4147:18295 1:N:0:1
ACTGAGCTGCATTCCTCCGCTTATTGATATGCTTAAGTTCAGCGGGTATCCCTACCTGATCCGAGGTCAAGTCATAAAAGAGCTTACTGGATGCTGATCCACCAAACTTCAAGAAACGCAAATGTGCTGCGCGAGAAGCTGGCACGACCGCTGCCAATGACTTTGGGGCGAGTCCACGCACGAAGCGGGACAGACGCCCAACACCAAGCAGAGCTTGAGGGTGTAAATGACGCTCGAACAGGCATGCCCCACGGAATACCGAGGGGCGCAATGTGCGTTCAAAGATTCGATGATTCAC
+
A?ABBFFFFFFFGGGGGGCGFGGGHHFHFHHHHHHHHGHCGHHGGGGGHHHGHHHGHHHHHHHGCGGHFFHGHHFHHHGHGHHHHHHGHFHHHHHHHFHGHFHHGHH:GGHHHHHHHGGGGG;GHFEHGFCDGDGGGGHHHHGHHGGG?DDEGHHHFHHFHHHEGFACFGHHGGGGGGGHGGGFCGHHGHGGGFFGFFFGHFHGHHHHGFHHHFGHHGGGBHFFHHHDEGGGHGCFHHHFHHEHEDEEA13GGGGFHDGGGHGGGGEFBHGGEE?FGG5GFFFEGGFFFFFFFBAABB
@M02197:102:000000000-ALU3V:1:1101:5278:18298 1:N:0:1
ACTGAGCTGCATTCCTCCGCTTATTGATATGCTTAAGTTCAGCGGGTATTCCTACCTGATCCGAGGTCAACCTTGTAAAAATTGGGTTATGGACCGTGCCGGGAGACCTTTCAACTCGTTGCGTGCTTAGAAAAGCTCGTTGCACCGAGAGTCCCACGGACGCCGTCATTACTTTTGGGACCGGTCGGGGGTGAACCCGGACCTGGAGTCCAACAACAAGCCAGGCTTGACAGGTGATAATGACGCTCGAACAGGCATGCCCTTCGGAATACCAAAGGGCGCAATGTGCGTTCAAAGATTCGATGACTCAC
+
BBBBBFFFFFFFGCGGGGFGGGGHGHHHFHHGHHGFGFFHGHCEGGGGHHHHGHHHFHHHHHGFGGEHHHHHHHFHHHFHH1FFFHFFFG@BGFHCFAFEEGFEGGGGHHHHHFHGHGHGHGGGGGEHGHHHHGFFGHGDGFDHHC9BFFFFBGFFHGDGGGCCD@DGGGGGGGGFG-AEGGFBGGGGHFHFFCFFEEFFBHGFFFGFGHHHGFHHGHHHGHHGFD4HGFHHFHHGG5FFFFBGEFAFHGHGHHEA2FCACCGCHGFHGG2HHFGE2EAABDDHCGCFHGGGGGFGEECB45BFF5A33AA
@M02197:102:000000000-ALU3V:1:1101:18818:18346 1:N:0:1
ACTGAGCTGCATTCCTCCGCTTATTGATATGCTTAAGTTCAGCGGGTATTCCTACCTGATCCGAGGTCAACCTTGGTAAAAGTTGTCGCCGAAGCGACCAAGACCGGGTCTGGAGTGCTAGCCTAGTACGTGCCCGAAAGCTCAGTGTACAGGAGTCCTCGCAGACGCCGTCATTATCTTTGAGACGGGTGGTGCCTAAACGGCCCCGCCGACGTCCAACAACAAGCCGGGCTTGAGGGGTGATAATGACGCTCGAACAGGCATGCCCCCCGGAATACCAGAGGGCGCAATATGCGTTCAAAGATTCGATGACTCAC
+
ABCCBFFFFFFFGGGGGGFCGEGHHHHHHHHGFHHHHHHHHGGGGGFGHHHHHHHHHFHHFHGG?EGHHFHFHHHHFHFHFHHHHHHGGGG9GG9GGC7EHHHGHGGGG:;HFHHHHHHHHGG;H<H;;GH<GHH9?B@DBHHHH:HHGHFHHHGHHEHFGGGGGGCGG9GGGGGE:GGGGF7F9GGFGGGGFFFFFFFFFFFFFFFFFAFGGFEGGFFGGHFECFFFFGHGFGFFFHGF1FHFEHGGGCCGHGHHF11GBFGGCCEGGCFHFFF5GCHHDECEAAHHHGEGGDFFGCGGGGGGBFBFFFFFAA33A
@M02197:102:000000000-ALU3V:1:1101:13990:18383 1:N:0:1
ACTGAGCTGCATTCCTCCGCTTATTGATATGCTTAAGTTCAGCGGGTAGTCCCATCTGATTTGAGGTCTAAATTAAAAGGAGCATCGCACTAGGGCGACTCGGTTTAGAAGCGACTAGTGTACAATCCGGCTGCTATTGAAAGCATCCTCGACGAAGATCTTATCACGTCAAGTCAATCCGAGGAGTACAAAGATTGCTTATGCATTTGAAGCGAGCTGTGCTCAAAAGGCAAACGGCAACGCTCAGCATCCAACGCTACTACACTTTAACAAGAAAATGTAGAGGTTGAGGTATTCATGACACTCAAACAGATGTACCTTTCGGAATGCCAAAAGGTGCAAGGTGCGTTCAAAGATTCGATGATTCAC
+
CCCCBFFBFFFFGGGGGGGGGGGHHHHHHHHHHHHHHHHHHHHGGGEFGHHHHHHHHHHHHHHHGHHHHHHHHHHHHHHGHHHHHHGGGGGHHHGGGGGGGGGGGGHHGEEHGGGGGGHHHHHHHHHHDCGGGGFHHHHHHHGHHHHHFHGFGGGG?FGHHHHHFHHGGGHFHGHHHHHHHHHHHHHHHHGHGGBGHHHHHHHHGHGHGHGGGGHHHHHGGCGHHHHHHHGHGGFFFGGGGHHFHHHHG3G@FEGHGEFGGHHHF4FHHHHHHFHHHHGGHHHHHFHGHHGHGHHHHHHHFGGGHHGHHHHHHFGEBHGCGGHHHHHHGCGDHHHHHHFHGHGGGGHGFCGGGGGGGFFFFFFFBBAA3
@M02197:102:000000000-ALU3V:1:1101:10707:18388 1:N:0:1
ACTGAGCTGCATTCCTCCGCTTATTGATATGCTTAAGTTCAGCGGGTATTCCTACCTGATCCGAGGTCAACCTTAGAAATAAAAGGGTTAGACCGACCCGACGGGACCTTGCAACTCCCCGCGTGCCTCGTAAAAGACTCGTTGTGAAGAGGGTCCCACGGACGCCGTCATTGTCTTTGAGACCAGTTGCGGTTGCCCACAACTCGATCCAACGCCAAACCAGGAGGTTTGAGAGAGGATAATGACGCTCGAACAGGCATGCCCATCGGAATACCAATGGGCGCAATGTGCGTTCAAAGATTCGATGATTCAC
+
DDDCCFFFFFFFGGGGGGGGGGGHHHHHHHHHHHHHGHHHHHGGGGGGHGHHHHHHHHGHHHHGGGGHGHHHHHHGGHHHHHHGHGGHHHHHHHGGGGGGGGGGGGGGHHHHHHHGGHHGGGGGGGHHHGHGGHHGGHHHGHGHGHHHHHHHHGHHHHHGGGGGFDHHHGGHHGGHHGGHGGGFHFFGGGHHGHGGGGHHGGFGFHFGFGGGGFGGHHGHHHHHHGHDFHGHHHHHHHHHHHG8GGGHGEHHHGHHFGBHFHGFEGHHGHHHHHHHHGGGGGHHHHGGGGHGGGGGGGEGGFFFFBFFCCCCC
@M02197:102:000000000-ALU3V:1:1101:17797:18451 1:N:0:1
ACTGAGCTGCATTCCTCCGCTTATTGATATGCTTAAGTTCAGCGGGTATCCCTACCTGATCCGAGGTCAAGAGTGTAAAAATGTACTTTTGGACGTCGTCGTTCTGAGTGCAAAGCGCGAGATGTACTGCGCTCCGAAATCAATACGCCGGCTGCCAATTGTTTTGAGGCGAGTCTACGCGCAGAGGCGAGACAAACACCCAACACCAAGCAAGGCTTGAAGGTACAAATGACGCTCGAACAGGCATGCCCCATGGAATACCAAGGGGCGCAATGTGCGTTCAAAGATTCGATGACTCAC
+
CCCCCFFFFFFFGGGGGGGGGGGHHHHHHHHHHHHHHHHHHHHGGGGGHHHHHHHHHHHHHHHGGGGHHGHGHHHHHHHHHHHHHHHHHHHGHHGGGGGGGGGHGHHHHHHHHHHHGGGGGGGHHHHHGHGGGGHGHHHHHHHHHHHGGGGGGGGHHHHHHHHHHHGGGGHGGGGGGGGGGHHGGGGHHHHHHHFGGGGHFGGGHGHHHHFGHGHHHHHGHGHHGHHHHGGGGGHHGHHFHHGHHHGGGHFHHHHHHHHHHHHHGGDGGGGHHGGFGHGGGGGGGGGGFFFFFFFCBBBA
@M02197:102:000000000-ALU3V:1:1101:25940:18494 1:N:0:1
ACTGAGCTGCATTCCTCCGCTTATTGATATGCTTAAGTTCAGCGGGTAGTCCTACCTGATTTGAGGCCAGATGTCAAGAATTATACACACAAGTGCGTATGGGGCATAGAAAGCAGACTATTGTCAAAGTCCTGGCCACAAGCGAACTTGTGTCCTAAGCGAAATACTTATTACGCCTAGGGGAACCAGTGCAAAGACTAATCCAGCTCACATTTTTAAGGCGAGTCAACTCATCATTGACAAACGCCCACATCCAACATCCAAGCTTGGATTAACCAAACTTGGAGTTGAGGTTTTCATGACACTCAAACAGGCATACTCTTCGGAATACCAAAGAGTGCAATTTGCGTTCAAAGATTCGATGATTCAC
+
BABBBFFFFFFFGGGGGGGGFGGHHHHHHGHHHHHHHHHHGGHGGGGGGHHHHHHHHHHHHGHHEHGGGHHHHHHHHHHHHHHHHHHHHGGFFGHHGGGGHHHGGGHHHEHGHFHGHHGHHHHHHHHHHHHGGGFHHHGHHHHGGGGHHGHHHGHHHHHHGGHGHHGGHHHHHHHGHHHHHHHHHHGHHGFHHHHHGGHGF0GHHHHGFFFGGGGGGGGGEGGHGGGFHGGGGGGGHHHHFFGGGGDFHHHBEHHGFGGBFFBGFFEHHHHFHGHGHFGGHHFHGHHHHGHGHHHFFGHHHHFHGFFFHHHHHHFHHGHGGGCGGHHHHHHGGGGHHFHHHFHGGECGFGGGGGGCGBFFFFFFFAAA>3
@M02197:102:000000000-ALU3V:1:1101:7632:18470 1:N:0:1
ACTGAGCTGCATTCCTCCGCTTATTGATATGCTTAAGTTCAGCGGGTATTCCTACCTGATCCGAGGTCAACCTTGGTAAAAGTTGTCGCCGAAGCAACCAAGACCGGGTCTGGAGTGCTAGCCTAGTACGTGCCCGAAAGCTCAGTGTACAAGAGTCCTCGCAGACGCCGTCATTATCTTTGAGACGGGTGGTGCCTAAACGGCCCCGCCGACGTCCAACAACAAGCCGGGCTTGAGGGGTGATAATGACGCTCGAACAGGCATGCCCCCCGGAATACCAGAGGGCGCAATATGCGTTCAAAGATTCGATGACTCAC
+
CCCCCBFFFBFFGGGGGGGGGGGHHHGHHHGGHHHHHHHHFHCGGGGGHGHHHHHHHGHHHHGGGGGHHHHHHHGHGHHHHHEGHFHGHGGCC;GH:HHGE.<H;EG:F9;HEHGHGGHFFHHGHHH<HFG;FH:GCF?AF<H:HHHHHHH9B901GFGF8G;G;H/C8GGGDGFHFB;0,9CE;;G?9AG;CAF75B;6FB.@CB@?GGGGAGFEFEFFH:@@?@GFFGGCGHGFGHHHHFGHHEGDD?/BECHHG<BHGGGGCGGGE2HFFFBCHGHHGGGGGGGHHGGGCGHGG5GD5GGGGFFFFFFFAABBB
@M02197:102:000000000-ALU3V:1:1101:27024:18551 1:N:0:1
ACTGAGCTGCATTCCTCCGCTTATTGATATGCTTAAGTTCAGCGGGTATTCCTACCTGATCCGAGGTCAACCTTGTAAAAATTGGGTTATGGACCGTGCCGGGGGACCTTTCAACTCGTTGCGTGCTTAGAAAAGCTCGTTGCACCGAGAGTCCCACGGACGCCGTCATTACTTTTGGGACCGGTCGGGGGTGAACCCGGACCTGGAGTCCAACAACAAGCCAGGCTTGAGAGGTGATAATGACGCTCGAACAGGCATGCCCTTCGGAATACCAAAGGGCGCAATGTGCGTTCAAAGATTCGATGATTCAC
+
CCBBCFFFFFFFGGGGGGGGGGGHHHHHHGHHHHHHGHHHHHHGGGGGHHHHHHHHHHHGHHHGGGGHHHHHHHFHHHHHGHHGFHGGHHFDFFHGEHGHDEGGGGGGGHHGHHH<HGHGHGGGGGGHHGHHHHGGGGFGFDDGHHGGFCFGGHHGHGGGGGGGHGGGEFFGGGGGHGGEFGGGGGGFHHHHGFFFFFFFBBGFHHFHHFGHHHHGFGGFHGFGHHGHHHHGFHHFFBHHFFFFFFHGHHHHHGC1HGGGGGECHGHHHHHGHHHGGGGGHHHHGGGGFCGGGGGGGGGFFFFFFFCBBAB
@M02197:102:000000000-ALU3V:1:1101:21279:18558 1:N:0:1
ACTGAGCTGCATTCCTCCGCTTATTGATATGCTTAAGTTCAGCGGGTATCCCTACCTGATCCGAGGTCAACCTTAGAAATGGGGTTGTTTTACGGCGTAGCCTCCCGAACACCCTTTAGCGAATAGTTTCCACAACGCTTAGGGGACAGAAGACCCAGCCGGTCGATTTGAGGCACGCGGCGGACCGCGTTGCCCAATACCAAGCGAGGCTTGAGTGGTGAAATGACGCTCGAACAGGCATGCCCCCCGGAATACCAGGGGGCGCAATGTGCGTTCAAAGATTCGATGACTCAC
+
BCBCCFFFFFFFGGGGGGGGGGGHHHHHGHHHHHHHHHHHHHHGGGGGHHHHHHHHHGHHHHHGGGGHHHHHHHHHHHHHHHHGGGGGHHHHHGGGGGGGGHHHHGGGGGGHGGHHHHHHGGGGGGHFHHHHHGHGGGGGGHHHGGGGGHGHHHHHHHHGGGGGGGGGGGGGGGGGGGGGGGGFGGGGGFGFFFFHHHHGGGGGGHHGGHHHHHHHHHHHHHHGGGGGHGGHHHHHHHHHGGGFGGGGHHHHHHHGGGGGGGGHHHHGGGGGGGGGGGGGGGFFFFFFFBBAAA
@M02197:102:000000000-ALU3V:1:1101:9133:18614 1:N:0:1
ACTGAGCTGCATTCCTCCGCTTATTGATATGCTTAAGTTCAGCGGGTATCCCTACCTGATCCGAGGTCAACCTTGTGAAAGATTTAACGGCCGCGGCCACCCGACCTCCGAAGCGAATAGTTGCCACAACGCTTAGAGACGGACAGCTCAGCCGGAAGACTTTAAGGCGCGCGGAGCCGCGACGCCCAATACCAAGCCAGGCTTGAGTGGTGAAATGACGCTCGAACAGGCATGCCCCCCGGAATACCAGAGGGCGCAATGTGCGTTCAAAGATTCGATGATTCAC
+
CBCCCFFFFFFFGGGGGGGGGGGHHHHHHHHHHHHHGHHHHHHGGGGGHHHHHHHHHHHHHHHGGGGHHHHHHHHHHHHHHHHHHHHHGGGGGGGGGG;GHGGGGGGHHGGGGGGGGGGHHHHHHHHHHGGGGGGHHGHHGGGGGGHHHHHHHGGFFFGGGGGGGFFGGGFFGFAFFGFFGFFHGHHFGFFGGHHHHFHGHFHFHHHHHGHHHHFFGGGGGHGHHHHHHHHHGGGGGGGHHHHHBHFHHHGCGGGHGHHGGGGHGGGGGGGGGGFFFFFFFBBBAB
@M02197:102:000000000-ALU3V:1:1101:6645:18619 1:N:0:1
ACTGAGCTGCATTCCTCCGCTTATTGATATGCTTAAGTTCAGCGGGTAGTCCTACCTGATTTGAGGCCAGATGTCAAGAAGTTACACACAAGTGTGTAGGGTATAGAAAGCAGACTATTGTCAAGTCGTGGCCACGAGCGAGCTTGTGTCCTAAGCGAAATACTTATTACGCCTAGGGGAACCAGTCAAAGACTAATCCAGCTTACATTTTTAAGGCGAGTCAACTTGGCATTGACAAACGCCCACAGCCAACATCCAAGCTCGGATTAACCAAACTTGGAGTTGAGGTTTTCATGACACTCAAACAGGCATACTCTTCGGAATACCAAAGAGTGCAATTTGCGTTCAAAGATTCGATGATTCAC
+
AAAABFFFFBFFGGF55GAEGGGGGHHHHHHCHHHFHHHGDGHGEGEGGHGFHGHGFHFHHHFHGHGGHGFGHHHF5GFGHHHHBGBFG?FFGHGHFBFECBF3GFFFHEEFCGHE3BEBG44EGHBAF//>FFGG/<CGGGGGHGGFCGDFFH0GCC;CE7BBF==CDDFDCCAC0EHFEGHHFGHGHHFF;<CH7BFD1CFBFFBB6G1HGGBCGEHHBGFGEHFHGDDFGHGFFF/EF;FGHFF?EHFHFGG1FBE?EA?FGEDFFHGHGBHHGHHHHHHHHHGHDGGHEAAFGGFA5HHHHHHHHFGD5FEAEAGEHFHGCFHHHFGHFBHFFG22EEGGDGFGGGCGGFFDDFFFBB@BB
@M02197:102:000000000-ALU3V:1:1101:18261:18753 1:N:0:1
ACTGAGCTGCATTCCTCCGCTTATTGATATGCTTAAGTTCAGCGGGTAGCCCTACCTGATTTGAGGTCTAACTAAAAGTTATTAGAGTGGAGGGAGCGAAAACTTATTACGCATTCCACTTAGACATTTAAGACGAGCCACAAGATGGCAGACGTCCAAAGCTCATACATAGAAAACTAGGTATGAGAGGTCTTATGACACTCAAACAGGCATGCCTTTCGGAATACCAAAAGGCGCAATGTGCGTTCAAAGATTCGATGATTCAC
+
BCCCCFFFFFFFGGGGGGGGGGGHHHHHHHHHHHHHHHHH<H:GGG:GGHHH9HHHHHHHHHHHGGHHHHHH9HHHGHGHHHHH9FHDFG;HGGFGC7DGGGHHHHHHHHGGGCGHHFHHHFH7HGHHHHHHHHHHHGGHHHHHHHHHHHGGGHGEHHHHHHGHHHHHHHHHHHHHHGHHHHHGHHHGHHGHHHHHHHHHHHHHHHHHHHHHHHHGGGGHHHHFF9GHHHGGGGGGHHHGGGGHGGFGGGGGGGFFFFFFFCBBCC
@M02197:102:000000000-ALU3V:1:1101:14334:18709 1:N:0:1
ACTGAGCTGCATTCCTCCGCTTATTGATATGCTTAAGTTCAGCGGGTATTCCTACCTGATCCGAGGTCAACCTTGGTGCCGCCGGAGCGGACTTGTGGGGGGTTTAGAGGCAGGACGCCGAGGGATCCCAATGCGAGGCTGATGCTACTGCGCAAAGGAGAGGGCCTTCGGGTCCGCCACTGGTTTTAGGGGCCTGCCGTGGCAGATCCCCAACGCCGGGCCACAGGGGCTCGAGGGTTGAAACGACGCTCGGACAGGCATGCCTCCCAGGATACTGGAAGGCGCCATGTGCGTTCAAAGATTCGATGATTCA
+
BCCCDFFFFFFFGGGGGGGGGGGHHHHHHHHHHHHHHHHHHHHGGGGGHHHHHHHHHHHHHHHGGGGHHHHHHHHHHGHHGGGGGGGGGGGGGHHGHGGGGGBGG:GGGGGGGGGGGFFFFFFFFFFFFFFFFFFFFFFFFFFFFFFFFFFFFFFFFFFFFDFFFFFFFGFGFGFFGFFFFGGHGHFHFFFFFFFGGGHHHHHGGGGGGHGGGGGGGHHHGHGGHGGGGGGGHFGHHHHHGFFGGE@CGFGHHHHGGF1HFGGGHGHHHHGHHGHHHHGGGGGHHFFFGGGFGGGGGGGGGFFFFFFFBA@BB
@M02197:102:000000000-ALU3V:1:1101:20469:18760 1:N:0:1
ACTGAGCTGCATTCCTCCGCTTATTGATATGCTTAAGTTCAGCGGGTATTCCTACCTGATCCGAGGTCAACCTTGTAAAAATTGGGTTATGGACCGTGCCGGGAGACCTTTCAACTCGTTGCGTGCTTAGAAAAGCTCGTTGCACCGAGAGTCCCACGGACGCCGTCATTACTTTTGGGACCGGTCGGGGGTGAACCCGGACCTGGAGTCCAACAACAAGCCAGGCTTGAGAGGTGATAATGACGCTCGAACAGGCATGCCCTTCGGAATACCAAAGGGCGCAATGTGCGTTCAAAGATTCGATGACTCAC
+
ABCCCFFFFFFFGGGGGGGGGGGHHHHHHHHHHHHHHHHHGHHGGGGGHHHHHHHHHHHHHHHGGGGHHHHHHHHHHHHHHHHHHHGGHHHGHHHGGHGHGGGGGGGGHHHHHHHHHGHGHGGGGGGHHHHHHHHHHHGGGHGHHHGGGGHHHHHHHGGGGGGGHHHGHGHHHHHHGGGGGGGGGGGGHHHFHGGGGGHHHFHGHHHHHHGHHHHHGHGHHHHGHHFHHHHHHHHHHHHHGGGGGHHGGHHHHHHHGGGGGGGGGHHGHHHHHHHFGGGGGHHGGGGGHGGGGGGGGGGFFFFFFFCCCCB
@M02197:102:000000000-ALU3V:1:1101:16361:18894 1:N:0:1
ACTGAGCTGCATTCCTCCGCTTATTGATATGCTTAAGTTCAGCGGGTATCCCTACCTGATCCGAGGTCAACCTTAGAAATGGGGTTGTTTTACGGCGTAGCCTCCCGAACACCCTTTAGCGAATAGTTTCCACAACGCTTAGGGGACAGAAGACCCAGCCGGTCGATTTGAGGCACGCGGCGGACCGCGTTGCCCAATACCAAGCGAGGCTTGAGTGGTGAAATGACGCTCGAACAGGCATGCCCCCCGGAATACCAGGGGGCGCAATGTGCGTTCAAAGATTCGATGATTCAC
+
CCCCCFFFFFFFGGFGGGGGGGGHHHHHHHHHHHHHHHHHHHGGGGGGGHGGHHHHHHHHHHHGGGGHHGHHHHHHGHGHHGHGGGGFHHHHHGGGGGGGGHHHHGGGGGGHGGHHHFHHGGGGGHFHHHHHHHHGGGGGGFHHGGGGGGHHHHHHHHHGGGGGGGGGGFGFGGGGGGGGGGGGGGGGGGGFGHFHHHHGGHGGGHGGGFHHHHHFFGGHHHHGCGGGHHGHHHHFGHHHGFGGGGGHHHHHHGHGGGGGGGGHHGHGGFGGGFCGGCGGGGFFFFFFFBAABA
@M02197:102:000000000-ALU3V:1:1101:5109:18874 1:N:0:1
ACTGAGCTGCATTCCTCCGCTTATTGATATGCTTAAGTTCAGCGGGTATTCCTACCTGATCCGAGGTCAACCTTGTAAAAATTGGGTTATGGACCGTGCCGGGGGACCTTTCAACTCGTTGCGTGCTTAGAAAAGCTCGTTGCACCGAGAGTCCCACGGACGCCGTCATTACTTTTGGGACCGGTCGGGGGTGAACCCGGACCTGGAGTCCAACAACAAGCCAGGCTTGAGAGGTGATAATGACGCTCGAACAGGCATGCCCTTCGGAATACCAAAGGGCGCAATGTGCGTTCAAAGATTCGATGACTCAC
+
ABBBBFFFFFFFFGGGGGGGGGGHHGGHHHHHHHHHHHHHHGHGGGGGHHHGHFHHHHGGGHEGGGFHHHHHHHGHHHHGEHHHGHGGHHF9D;HCGEGHGGCGGGGDGHHHG;FGFDHGBA@DDGGGGHFHHHHHHHDAGHGGHHGFFFGGFC::GGGGG@DGGGCGHHHGGHHHHFCCFFCGFGGGHGHEGFEEGGHGGHFGFHHHHGHHHHHHGHGGGHHGFHHHCBEEHHHHFFHFFGFFFBEEHFGEGHHHHGGGGGGGHHHHHHHHHGGGGGGGHHHHGGGGHGGGGGGGGGGFFFFFFFBBBBA
@M02197:102:000000000-ALU3V:1:1101:11374:18896 1:N:0:1
ACTGAGCTGCATTCCTCCGCTTATTGATATGCTTAAGTTCAGCGGGTATTCCTACCTGATCCGAGGTCAACCTTGTAAAAATTGGGTTATGGACCGTGCCGGGAGACCTTTCAACTCGTTGCGTGCTTAGAAAAGCTCGTTGCACCGAGAGTCCCACGGACGCCGTCATTACTTTTGGGACCGGTCGGGGGTGAACCCGGACCTGGAGTCCAACAACAAGCCAGGCTTGAGAGGTGATAATGACGCTCGAACAGGCATGCCCTTCGGAATACCAAAGGGCGCAATGTGCGTTCAAAGATTCGATGACTCAC
+
BCBBBFFFFFFFGGGGGGGGGGGHHHHHHHHGHHHHHHHGHHHGGGGGHHHHHHHHHHHHGHHGGGGHHHHHHHHHHHHHHHHHHHGG7HGGHHHGGHGHGGGGGGGGHHHHHHHHHGHGHGGGGGGGHHHHGGHHHHGGGHGHHHGGBFGHHHGHHGGGGFGGHHGGHGHHHGGHGGGGGGGGGGGFHFGFFGFFGGHGHHHHHGFFHGGHGHHFGGHFGHHGHHHHHHHHHGHGBHGHGGGFFFAGHHHGBHHHHFGGGGGGHHFGGG2HFHFE2EEACGGHGGGGHGGGGGGGGGGFFFFFDFAB@AB
@M02197:102:000000000-ALU3V:1:1101:3632:18961 1:N:0:1
ACTGAGCTGCATTCCTCCGCTTATTGATATGCTTAAGTTCAGCGGGTATTCCTACCTGATCCGAGGTCAACCTTGTAAAAATTGGGTTATGGACCGTGCCGGGAGACCTTTCAACTCGTTGCGTGCTTAGAAAAGCTCGTTGCACCGAGAGTCCCACGGACGCCGTCATTACTTTTGGGACCGGTCGGGGGTGAACCCGGACCTGGAGTCCAACAACAAGCCAGGCTTGAGAGGTGATAATGACGCTCGAACAGGCATGCCCTTCGGAATACCAAAGGGCGCAATGTGCGTTCAAAGATTCGATGATTCAC
+
BBBBBFFFFCFBGGGGGGGFGGGGGHFHHHHHGHFHFGHHGBHEEFEGHFHHHHHHHFHFBGFGGGGHFFGCGDGHHHFFF?3FGHFFEGFC;;2EEFE?E;E?@E/BBDGFFDBF;/BFB<B<4FFHFHGFFFC919<;CFF;<:>C9<AAGC3=;<CD@CCEC@GF1FGCEGF1F-CA@<?CCGCCDF1FFFBGGEGCHHGF1FGF1CGEFHGHEFFB/;GFFFB1HGEGGEGHDGE9AEE7EF/AFFGHHGFHGGGGFEE/GHDBHHGFGGFGGEAFGFHHE0A0EGGFDDGDFG11FFD1@3AA?>1
@M02197:102:000000000-ALU3V:1:1101:14479:18883 1:N:0:1
ACTGAGCTGCATTCCTCCGCTTATTGATATGCTTAAGTTCAGCGCGTAGTCCTACCTGATCTGAGGTTGATTTTTAGTTTGTCGTACGGCCGATCGTCGAGATCGACCGTCCGTCACGCTTTAGGTGTGCACCAAGAGTCCACAGATGATCATATTCTGGACATTTGTAGGCATGACACACACCACTCAACTTGGGCAGAGTCCCAGACAGACTTCCACCAACAGCCGTCGACCCACACAATGATGTATGTGAAGGTCTCGGGAGAGGATAAAACACTCAGACAGGCATGCCCCACGGAATACCATGGGGCGCAATGTGCGTTCAAAGATTCGATGATTCAC
+
AABBCFFFFFFFGGGGGGGGGGGHHHHHHHHHHHHHHHHGHHHGGGEEGFHGHHHHHHHHHHGHHGHHHGHHHHHHHHHHGHGCGFHE?EGEEGGFHHGGGHGHHEEEGAGGGHGGGGFFGGGHHGHHFGHHHHHHHHHHHGHHHHHHHHHHHEFHGHHHBHHFGGHEHHHHHHGHHHDFGFDGHHGHHHGGGGFHGHHGHEGHHHHHHHHHHFGGGFGFFHGFFCCGEGHGGGHFHGHGFFF9FFFHGHHHHHFE?E1EHFFDDGEGF5G2GGF@5AFHHFHGHGHHGFGGECBHGHHGBFHHHGGGGGGHHFG2EFGHFGG5GGGGGGFFFFFFFBBBBB
@M02197:102:000000000-ALU3V:1:1101:25282:18912 1:N:0:1
ACTGAGCTGCATTCCTCCGCTTATTGATATGCTTAAGTTCAGCGGGTAGTCCTACCTGATCCGAGGTCAACCTTAGAAATGGGGTTGTTTTACGGCGTAGCCTCCCGAACACCCTTTAGCGAATAGTTTCCACAACGCTTAGGGGACAGAAGACCCAGCCGGTCGATTTGAGGCACGCGGCGGACCGCGTTGCCCAATACCAAGCGAGGCTTGAGTGGTGAAATGACGCTCGAACAGGCATGCCCCCCGGAATACCAGGGGGCGCAATGTGCGTTCAAAGATTCGATGATTCAC
+
CCCCCFFFFFFFGGGGGGGGGGGHHHHHHHHHHHHHHHHHHHHGGGGGGHHHHHHHHHHGHHHGGGGHHHHHHGHHHHHHGHHGGGGGHHHHHGGGGGGGGHHHHGGGGGGHGGHHHGGHGGGGGHHGHHHHHHHGGGGGGHGGGGGGGHHHGHHHHHGGGGGGGGGGGGGGGGFGGGGGGGGGGGGGGGGFFFFHHHHGGHGGGHHGHHHHHHHHHHHHHGHGGGGGGFGGHHHHHHHHGGGGGGGHHHHHHHHGGGGGGGGGHHHGGFGHGGGGGGGGGGFFFFFFFCAAAA
@M02197:102:000000000-ALU3V:1:1101:13438:19038 1:N:0:1
ACTGAGCTGCATTCCTCCGCTTATTGATATGCTTAAGTTCAGCGGGTATCCCTACCTGATCCGAGGTCAACCTTAGAAATGGGGTTGTTTTACGGCGTAGCCTCCCGAACACCCTTTAGCGAATAGTTTCCACAACGCTTAGGGGACAGAAGACCCAGCCGGTCGATTTGAGGCACGCGGCGGACCGCGTTGCCCAATACCAAGCGAGGCTTGAGTGGTGAAATGACGCTCGAACAGGCATGCCCCCCGGAATACCAGGGGGCGCAATGTGCGTTCAAAGATTCGATGACTCAC
+
BBBBBFFFFFFFGGGGGGGGFGGHFHHHHHHHHHHHHHHHHGHGGGGGHHHHHHHHHHHHHHHGGGGHGHHHHHGHHHHHHG<GGGGGHHHHHGGGGGGGGHHGHGGEGG;HGGH<HFFHGG?DGHHGHHHFHHHGGGGGBGEHEFFGFGHFGHHHHHHGCFFGFFFFGGGGGGGGGGGGGFFFFGGAFDFEFFCBEFGFGHFF?FFEGFFHFHHGFGFGHHFGCCGGFHC>DFFHHHFFCCFFFFGFDHGFHFEFEEA?EEEFFGHGEE01FFFGEAFE1F11FBD1FA1AAA
@M02197:102:000000000-ALU3V:1:1101:29028:19053 1:N:0:1
ACTGAGCTGCATTCCTCCGCTTATGATATGCTTAAGTTCAGCGGGTATCCCTACCTGATCCGAGGTCAAGTCATGAAATTGCTTGCTGGACGCTGATCCGCCGGGGCTCCGAGAAGCGCAAATGTGCTGCGCGAGAAGCCGACGAGACCGCTGCCAATGACTTTGAGGCGAGTCCGCGCACGGAGGCGGGACAGACGCCCAACACCAAGCATAGCTTGAGGGTGTAAATGACGCTCGAACAGGCATGCTCCTCGGAATACCAAGGAGCGCAAGGTGCGTTCAAAGATTCGATGATTCAC
+
CBBCBFFFFFFFGGGGGGGGGGGHHHHHHHHHHFHDGFHHEGEGGEEFFGHGGHHHHHHHGFGFEFHHHGHHHHHFHHHHHHHHHHHHHHHGGFFGFHHHGEGFEEGGGGGGGGGHHGGGCGHHGGHHHBDGGGGGGFEHGGGFGGFGFFGGGGGGGGGGG9GHGGGGGGFFFFFDFFFFFHGFFFFHFGGFFE<ECFHHFGFE1EFFGHHHHFFHGHFGHHGGEFHHFFBCE2GEFFFBEFHGEEGDEEGGHHHFHHHGHHHGGGCGHHGHGGGFAFBG5CFGGGGFFFFFB5ABBBB
@M02197:102:000000000-ALU3V:1:1101:7908:19059 1:N:0:1
ACTGAGCTGCATTCCTCCGCTTATTGATATGCTTAAGTTCAGCGGGTATTCCTACCTGATCCGAGGTCAACCTTTAAGAAAATTGGTTTGTTTCACAGCGTGAATCCCAATCAAGAGCTTTCAGCGAGATATGTTTAACCACAACGCTTAAGATGATGAGACACCAGCCGAACAGAATTCAAGAGGTGCAGTTATGATTTCAAACCACATCCTCCAAGACCAAGCGAGGCTTGATTGGTGTAATGACGCTCGAACAGGCATGCTCCCCGGAATACCAGGGAGCGCAATGTGCGTTCAAAGATTCGATGACTCAC
+
BBBBBFFFFFFFGGGGGGGGEGGHHGHHHHHHHHHHHHHGHHHGGFEGHHHHHHGHHHFEHFHGGGEGHHHHHHHHHGHGGEHHHHGGHGHHGHHHHHHBEFGGHGHGHGHHHHHGFHHHHHHHHCHCGGFHHHHHHHHHHGHHGGGGDHHGHFHHFHHGHHHHGEFEFFGGHGHHHHHHHHHHGHHHHHHFHHHHHFHHHHGHGHFHFFGGGFHGGFFGFGGGGHHGHGFHHHGGGGHHGHGGGGGEFGGHHHEHFGHHHFGFGGGHHHHHGAHHHGGGGGGHFFHFFEECBGGGCGGGGFFFFFFFFBBBBB
@M02197:102:000000000-ALU3V:1:1101:8962:19221 1:N:0:1
ACTGAGCTGCATTCCTCCGCTTATTGATATGCTTAAGTTCAGCGGGTAGTCCTACCTGATCTGAGGCCAGAGTTACAAGTATGGTGTTATGAGCAGTGCTACAAGTCAACTCGACGAAACGTATTACGCCAGGCCACCATCACACCACTAACGCTTTTAAGGCGAGCCAGCAATAGGCAACGCCCAAATCCAACCAGCCGGGTAGAACCCGAAAGGTTGAGTCTACATGACACTCAGACAGGCATACCCTCCGGAATACCAGAGGGTGCAAGGTGCGTTCAAAGATTCGATGATTCAC
+
CCBBBFFFFFFFGGGGGGGGGGGGHHHHHHHHGHHHHHHHGHHGGGGGGHHHHHHHHHGHHHHHHGGGHHHHGFHHHHHHHHHGHFHGHHHHHHHHHHHHHHHHHHGHHHHHGHGHHGDGHHHHHHGGGGGHHHGHGHHHHGHHHGHHGHHHHHGGGHGHGFHGGGGHHHHHHHHHHFHGHHGGHGGHHGGHGGEEGGGHHGHHHGGGGGHHHGFGGHGHHHHHHHGHHHGFFGGHHHGGHHHFF1GGGEFHHHHFGFGFFFHGHCHGGHHEGE?FGGFGFGGGGGFFFFFFFAAAA@
@M02197:102:000000000-ALU3V:1:1101:5221:19258 1:N:0:1
ACTGAGCTGCATTCCTCCGCTTATTGATATGCTTAAGTTCAGCGGGTATCCCTACCTGATCCGAGGTCAAGTCATGAAATTGCTTGCTGGACGCTGATCCGCCGGGGCTCCGAGAAGCGCAAATGTGCTGCGCGAGAAGCCGACGAGACCGCTGCCAATGACTTTGAGGCGAGTCCGCGCACGGAGGCGGGACAGACGCCCAACACCAAGCAGAGCTTGAGGGTGTAAATGACGCTCGAACAGGCATGCCCCACGGAATACCGAGGGGCGCAATGTGCGTTCAAAGATTCGATGATTCAC
+
BBBBAFFFCFFFGGGGFGGGGGGHGFHHHGFGFHHHHHHGFHHGGGGGHGHFHHHGHHHHHHHGGGFHHHHFGHHHHHHHHHHHHGHHHHHHGGGGGHGHHGDFEEGGGHGGFFGGHFGGGFFFHGHFFHGEA0@?CDHFHGGGFGCDGGGGHGHGHHHHHFFBHGGEGGFCC@BGGGFFFFHFFFCFFCGDFEEFFHEAEECEFGHHHGHHGCBHHHGGFGGDAHHGFFFECGFHGHHHBFGGCFE?ECCEHHGHHGHFE?E/EEEE0F13FE0EEB1GGGGGGEFGCC3FFBDAAAAA
@M02197:102:000000000-ALU3V:1:1101:6399:19269 1:N:0:1
ACTGAGCTGCATTCCTCCGCTTATTGATATGCTTAAGTTCAGCGGGTATCCCTACCTGATCCGAGGTCAAGAGTGTAAAAATGTACTTTTGGACGTCGTCGTTCTGAGTGCAAAGCGCGAGATGTACTGCGCTCCGAAATCAATACGCCGGCTGCCAATTGTTTTGAGGCGAGTCTACGCGCAGAGGCGAGACAAACACCCAACACCAAGCAAGGCTTGAAGGTACAAATGACGCTCGAACAGGCATGCCCCATGGAATACCAAGGGGCGCAATGTGCGTTCAAAGATTCGATGACTCAC
+
BBBBBFF5CFFFGGGGGGGGGCEHGCHGHFHHHHHHGHHHHHHGGGGGHHHHHHHHHHHHHHHGGGGHHHHHHFGGHHHGH:GFGGHHHHEFEHGGGGFGBGGHGHHGHHHHFHFHFGGFFGGHFHHHHGFGGGGG@DCHHHHHHGGCGGCGHGFHHHGHHGHFHHFGHGHFFECGCFGGGEHGGGEHHHHHHHFBEFFHFGHFHGHHEGGDGBHGFGHHHHFHHGFGGBEBFEGEE2BBA=F?EFA/AFBFHFEG2G11BFGAGCECGHFFGACEA1B133F3BGGG>@FFFFFAAAAA
@M02197:102:000000000-ALU3V:1:1101:15859:19287 1:N:0:1
ACTGAGCTGCATTCCTCCGCTTATTGATATGCTTAAGTTCAGCGGGTATTCCTACCTGATCCGAGGTCAACCTTGGTAAAAGTTGTCGCCGAAGCGACCAAGACCGGGTCTGGAGTGCTAGCCTAGTACGTGCCCGAAAGCTCAGTGTACAAGAGTCCTCGCAGACGCCGTCATTATCTTTGAGACGGGTGGTGCCTAAACGGCCCCGCCGACGTCCAACAACAAGCCGGGCTTGAGGGGTGATAATGACGCTCGAACAGGCATGCCCTTCGGAATACCAAAGGGCGCAATGTGCGTTCAAAGATTCGATGACTCAC
+
AABCCFFFFFFFGGFGGGGGGGGHGHCHHHHHHHHHHHHHHHHGGGGGHHHHHHHHHHHHHHHGGGGHHHHHHHHGEHHGHFHHHFGGHGE8E;GG:GGG<H:GHGG;GG;HF<GHHH;HEGFH;;HE<DGHHH-6GGGGGFHHFGG6G4GHHHG;HH<H?FGC;F5CDFDGGGE0CFFFGFFGGGDGGDCADFHFFFF:FFFFAGCGFFF/EGFHFFFGFFFFFFFGHGHGFHGGGHGGHHHGFFGGEEEBFGGHHGHFGHGEEDGE?DGHFHHEHGHFCEEAE?GBHFEAEE4FFFFEBFGEGFFBFFFFBBAAA
@M02197:102:000000000-ALU3V:1:1101:4274:19360 1:N:0:1
ACTGAGCTGCATTCCTCCGCTTATTGATATGCTTAAGTTCAGCGGGTATTCCTACCTGATCCGAGGTCAACCTTGATAAAAATTTAAATAGGTGACCGGGTCCCTGGGGCCTTGAAAACTCGACTCGTGCTCCGGAAAGCTCGATGCGAAGAGGGTCCCACGGACGCCGTCATTGTCTTTGAGACCAGTGGGGGGACGGAAGCCGCCCACGCGGTCCAACACCAACCACGAGGTTTGAGGGAGGATAATGACGCTCGAACAGGCATGCCCTTCGGAATGCCAAAGGGCGCAATGTGCGTTCAAAGATTCGATGACTCAC
+
AAAAAC1FFFFFG33GFFEGGGGFGHBHBDFFBDFEG2FG2AEFEGGCGFHHHHHFFFBGHG0/EEFGHHGAGFFF1DGHFB0FGHFHGFB11B@BG9/9>EGGFGFA;?EFHF1;D;H:E/#/#</B/;:GF/<BF<0GFB9AC?B)=G6GA.GE?BGBG9-@@ACGGCCGAG;B0BCFB0CEBEFA09D<FGG@?<G?AC?B?BB>@<29BGB9GB??:;BAE%?AFFG1F341F9EFB4ED555AGGE?E2BA55GFFGGGGGFEAE2A3HHHHFFCD3GAEA22FA5DAE2FAFGGGFFFABC4BFFF5D>3>>>
@M02197:102:000000000-ALU3V:1:1101:23762:19456 1:N:0:1
ACTGAGCTGCATTCCTCCGCTTATTGATATGCTTAAGTTCAGCGGGTATTCCTACCTGATCCGAGGTCAACCTTGGTGCCGCCGGAGCGGGCTTGTGGGGGGTTTAGAGGCAGGACACCGAGGGATCCCAATGCGAGGCTGATGCTACTGCGCAAAGGAGAGGGCCTTCGGGTCCGCCACTGATTTTGGGAGACTGCCGTGGCAGATCTCCAACGCCGGGCCACGGGGGCTCGAGGGTTGAAACGACGCTCGGACAGGCATGCCTCCCAGGATACTGGAAGGCGCCATGTGCGTTCAAAGATTCGATGATTCAC
+
BCCDCFFFFFFFGGGGGGGGGGGHHHHHGHHHHHHHHHHHGHGGGGGGHHHHHHHHHHGHHHHGGGGHHHHHHHHHHGHHGGGGGGGGGGGGGHG(HGGGGG6FGGG;GGG;GGFF:FFF9FEFF9FFFFF:FFFDFFFFF8FF7FFFFF7FFFFFFF9FFFGFFFEFFFGDEFFFFFFFFFFFFHFFCDFFFFFFFFFFFFFFFFFFFFFFFFFFGEHEFFFFFGGGGE?GH:GHHGHHGE>GG;GGGFGHGBHHHHHFFE?GHGGHHHHHGHHHHHGGGGGFCHGGGGGHGGGGGGGGGGFBFFFFFCBAAA
@M02197:102:000000000-ALU3V:1:1101:20963:19443 1:N:0:1
ACTGAGCTGCATTCCTCCGCTTATTGATATGCTTAAGTTCAGCGGGTATTCCTACCTGATCCGAGGTCAACCTGAAAAAATAGTTTTTGAGGAGGCCGGGTCCCCGGGACCTTGCAACTCAACGCGTGCTCCGGAAAGCTCAGTGCGAAGAGGGTCCCACGGACGCCGTCATTGTCTTTGAGACCAGTTGGGAGGGCCGCGGACGGTCCCCCAACGCGGTCCAACACCGAACCCGGGGGTTTGAGGGAGGATAATGACGCTCGAACAGGCATGCCCTTCGGAATGCCAAAGGGCGCAATGTGCGTTCAAAGATTCGATGACTCAC
+
CCCCCFFFFFFFGGGGGGGGGGGHHGHHHGHHGHFGCHGDFGHGGGEFHHHHHGFHHHHHHHGGG?EHHHHGHHHHGFGGHHGGFHHGGFFHGGGGGGGG;EAGHGFGG:GHGHHHHGHHHFHGGFEDGGHHFFFFFBGHGHHGHHGGGGGHHGFGHGHHGGGGCGGGBFGGGGGGFFFFFFFFGGGHHFFEGECGFFGGGFFFFFFBDFFFFDCDFHGFHFFFFFFFGFEFGGGDFGHHHEHHGHEHGHHFFHGGFFGFFGHHHHGHHHHGGFF?GEBHFGHHHFFGGEGGGGGHGFEGGGHGGFGFGGGGGFFDBFFFA?A>3
@M02197:102:000000000-ALU3V:1:1101:11804:19476 1:N:0:1
ACTGAGCTGCATTCCTCCGCTTATTGATATGCTTAAGTTCAGCGGGTATCCCTACCTGATCCGAGGTCAACCTTAGAAATGGGGTTGTTTTACGGCGTAGCCTCCCGAACACCCTTTAGCGAATAGTTTCCACAACGCTTAGGGGACAGAAGACCCAGCCGGTCGATTTGAGGCACGCGGCGGACCGCGTTGCCCAATACCAAGCGAGGCTTGAGTGGTGAAATGACGCTCGAACAGGCATGCCCCCCGGAATACCAGGGGGCGCAATGTGCGTTCAAAGATTCGATGACTCA
+
BBBBBFFFFFFFGGGGGGCEGGEHHHFHHHHGHGHHHHHHHHHGGGGFHHFFHHHHHHGHHHEGGGGHHHHGHGGFHHHHGHHGGGGFGHHHHGFFGFGGGFHHHGGGGGGHGGHHHHHHGGGFGHHHHHHGHHFFGGGGGGFGGCFFGGGHHHHFEHFEGGGGFFGGGGGGEEFGGGGGGGFFFFFBGFGFCHHHHGGGGGFFCHGGHFHHHHHHHHHHHGHFFFGGFHGGDFHHFHFHGG9FCFEFGBGBFFHGGGGGGGGGHHHGFGGCGFFCGGFCGFFBFFFFAAABA
@M02197:102:000000000-ALU3V:1:1101:11668:19490 1:N:0:1
ACTGAGCTGCATTCCTCCGCTTATTGATATGCTTAAGTTCAGCGGGTATTCCTACCTGATCCGAGGTCAACCTTGTAAAAATTGGTTATAGGACCGTGCCGGGGGACCTTTCAACTCCGTGCGTGCTTAAAAAGCTCGTTGCACCGAGAGTCCCACGGACGCCGTCATTACTTTTGGGACCGGTCGGGGGTGAACCCGGACCTAGATCCAACAACAAGCCAGGCTTGAGAGGTGATAATGACGCTCGAACAGGCATGCCCTTCGGAATACCAAAGGGCGCAATGTGCGTTCAAAGATTCGATGACTCAC
+
BCCCCFFFFFFFGGGGGGGGGGGHHHHHHHHHHHHHHHHHGHHGGGGGHHHHHHHHHHGHHHFGGGGHHHGHHHHHGHHHHHHGHHHHHHHFGHHGGHGHGGGGGGGGHHHHHHGHHHGHGGFFGGGHHHHGGGGHHGGGHGHHHGGGHHHHHGHHGFCGAGGHFGFGHFFFHGGGGFGGGGGGGGFFHHGHFFFEGHFHHGHHHHHHHHHGHHGHHHHGHGHGHHHHHHHHGHHGHHGGGFGHGGGHFGHHHFGGGGGEGGFFHHFHECHHHFGGCGGHHHGGGGGGGGGGGGGFCFFFFFB5ABBAB
@M02197:102:000000000-ALU3V:1:1101:14258:19483 1:N:0:1
ACTGAGCTGCATTCCTCCGCTTATTGATATGCTTAAGTTCAGCGGGTAGTCCTACCTGATTTGAGGCCAGATGTCAAGAATTATACACACAAGTGCGTATGGGGCATAGAAAGCAGACTATTGTCAAAGTCCTGGCCACAAGCGAACTTGTGTCCTAAGCGAAATACTTATTACGCCTAGGGGAACCAGTGCAAAGACTAATCCAGCTCACATTTTTAAGGCGAGTCAACTCATCATTGACAAACGCCCACATCCAACATCCAAGCTTGGATTAACCAAACTTGGAGTTGAGGTTTTCATGACACTCAAACAGGCATACTCTTCGGAATACCAAAGAGTGCAATTTGCGTTCAAAGATTCGATGACTAC
+
CDDCCFFFFFFFGGGGGGGGGGGHHHHHHHHHHHHHHHHHHHGGGGGGGHHHHHHHHHHHHHHHGHGGHHHHHHHHHHHHHHHHHHGHHGGGHGHHGGGGGHHGGGHHHHHHGGHHHHHHHHHHHHHHHHGHHHHHFHGHHHHGGGGGHHHH9HHHHGHHGGGGGGH9HHHHHGGGHHHHHGHHHGGHHHGHHHHHGHHHGHGHGGHHGGGHFGGGHFGGGGHGHHHHGGGGFBHHGHHHGGGGGGGHHGHHHHHHFFHHGHGHFGHHHHGBHHHGHHGBHFHFHG2BFHHGHHHFHHHHHGE5GGHHHHHHHGHHHHGEGEEHHHHHHGHHHHHHHHHGHGHGGFGGGGFGGGGGFFFFFFFFACBCB
@M02197:102:000000000-ALU3V:1:1101:16932:19448 1:N:0:1
ACTGAGCTGCATTCCTCCGCTTATTGATATGCTTAAGTTCAGCGCGTATTCCTACCTGATCTGAGGTCAATAAATGAATAGAGCCAAGAGCACAGAGGCACGAGGCGGGCTTTAGGTGCAGCAACCAAAGTGTGCGACGATCAAGCAACGAGTTGGACGAACCTAGAACGTTGTGTAACCGTGCAGCGGGCCGCACCAATGCATTTGAGGAGAGCGATCCGAGCGTCGTGAGACGTCGGTTCGCATGCTCCCAACTTCAACAGGGCCGGCGAGGTTTGAAACCAAGCGGTCCTGTGAGAGATTAATGACACTCAAACAGGCATGCCCTCCGGAATACCAGAGGGCGCAATGTGCGTTCAAAGATTCGATGATTCAC
+
DDCDDFFFFFFFGGGGGGGGGGGHHHHHHHHHHHHHHHHHHHHGGGGFGHHHHHHHHHHHHHHHHGHHHHHHHGHHHHHHHHFHHHGHGHHHHHHHHGGGHGGGGGGGGGGHHHHHFGHHHHHHHGGHHHGGDGGGGGGGGHGGHGHHGGAFGGFHHHGGGGGFGGGGGGGGGGGBFFGFGGGGFFFFFFAAFFFFFFGFFEFFFFFFFGGEEDFFGEGGGFFFF?HFHGHFGGGFGGFFFGHFFEDEHGGHHHHGHHHHHHGGGGFGGEFEGHHHHHHHHGGGGGGHGHEGFHGHHHHHHFHGHEHHHFGHHHHHHHHGHHGGGGGCGHHHHHHGHHHHGCGGGHGFFFFGGGGGGGGFGGGGFFFFFFFBBBBB
@M02197:102:000000000-ALU3V:1:1101:24654:19499 1:N:0:1
ACTGAGCTGCATTCCTCCGCTTATTGATATGCTTAAGTTCAGCGGGTATTCCTGCCTGATTTGAGGTCTAAAGTTTAAGTGTTTCACAAGGTGAAGCCAATTATAAGCGCCGCCTAACGATAAGACTGCATTCAACCTGACGAGAATAAATATTATTACGCCGAGTGAAGCCTTCTATAGTATCGAAATACAAGCTGCTCGTACATTTCAGCTGAGCTGACCCTATGACAGGGCCGGCAAGACAGCCAGAATCCAAGCCCGCACCTGCTTCATTACAAAACAGGGGGGTTGAGGGTTTCACGACACTCAAACAGGCATACTCTTCGGAATACCAAAGAGTGCAAGGTGCGTTCAAAGATTCGATGATTCC
+
?ABBBFFBFFFFGGGGGCGC?EEHHGDFGHHHGGHGHFBGHGBFCGFGHHHFHHHHHGEHHFBFGHHHHGHHH5FGHGHFFFFFGHFHHHGDGFHFEHHHEHGHHHH3?EGGFCGFHGGGHGGHHGEFHFHHHF3?FCGFBFEGGCDFBFFGGGHHHGFFF?</<3@EADDGGBH9FFBCC0CBHGHDHE00CHGC?BBGGBEGFGFDGFCBFBFAG9BHFFHHGFFFGF?CE/DCFDFAEBFCFABDFHGFGGFGCCCEGGBHGFB3EFHHFHFCEHDCE?EE?GHFGBEHCHHGGHEFGGFGHEFHFEBGFEFBG5DHGEE23HHHHHGF5HHHHGGCHFFBAEE2F4BBBGFEABB4FFFFDA?BA?
@M02197:102:000000000-ALU3V:1:1101:4009:19582 1:N:0:1
ACTGAGCTGCATTCCTCCGCTTATTGATATGCTTAAGTTCAGCGGGTATTCCTACCTGATCCGAGGTCAACCTTGTAAAAATTGGGTTATGGACCGTGCCGGGGGACCTTTCAACTCGTTGCGTGCTTAGAAAAGCTCGTTGCACCGAGAGTCCCACGGACGCCGTCATTACTTTTGGGACCGGTCGGGGGTGAACCCGGACCTGGAGTCCAACAACAAGCCAGGCTTGAGAGGTGATAATGACGCTCGAACAGGCATGCCCTTCGGAATACCAAAGGGCGCAATGTGCGTTCAAAGATTCGATGTTTCAC
+
ABAAAFBFFFFFGGFGGGGGGGGHDGFHGHHHHHHHHGGHHHHGGGGGGHHHHHHHHHHHHHHCEGGGFHH1GHHHHHGHGHHGFHEFHHHFGHHFFHGHFFFFGGGGHBHHHDHHGDCFHDGGGGGHFHGGGHHGHHGGGGGHHFCDC.AFHBGHHGGGGC<9D@GFFGGGFFGFGGGGGCGGFFFAFFCG0/?FAEG>EFGFGF3HEHHHHGEEFGFHEHFFFAFFHHGFFF4HFBHHGFGGGGH?HFHHGHHHGF1DEEDCHHHHGDBFGGF2EA2GHFGF2CCFHGGFGGFGGFFBBFDBB5BBAAB
@M02197:102:000000000-ALU3V:1:1101:5265:19501 1:N:0:1
ACTGAGCTGCATTCCTCCGCTTATTGATATGCTTAAGTTCAGCGGGTATTCCTACCTGATCCGAGGTCAACCTTGATAAAATAGAGGTTTTGACGGCTGCGGGCCACCGGTGCTCCCGACGTACGAATTTCTTCTTAACACGCCGGGGGTCGGGTTCCACGCCGATTCGTTCCGGGGGGGCCGGCCGCGGGGGGCCGGCGACTCCCAATACCAAGCGGTGCTTGATTGGTGAAATGACGCTCGAACAGGCATGCCCCCCGGAATACCAGGGGGCGCAATGTGCGTTCAAAGATTCGATGACTCAC
+
AABBBFFFFFFFFGGGCGGGGGGHHFGHHHHHGGHHHHHHGHHGGGGGHHGHHGHHHGHHHHHEGGGHHHHHHHHFHHGHHFHHHHHFGHGFFHFGG;GGGGCGGAFHGGGGGGHHEGCGGGHHGGGHFGHHHHHGFFHHHGGCFGGGGCFGGGGFFGEFDFFFFEFFFFFFFBAFFBFFBBFFFA=DFFFAAFA=GGFGFFFFGGHFFEGGGGGGHHHHGFBHHHHHHFFFGHGDDCGEHDHHFGHHGHG/DCFGCCFHHHFHGCGFFFFGFGHHHHGGGGHGGGGFFGCGGFBFFFFFAAA>A
@M02197:102:000000000-ALU3V:1:1101:10040:19661 1:N:0:1
ACTGAGCTGCATTCCTCCGCTTATTGATATGCTTAAGTTCAGCGGGTATCCCTACCTGATCCGAGGTCAAGAGTGTAAAAATGTACTTTTGGACGTCGTCGTTCTGAGTGCAAAGCGCGAGATGTACTGCGCTCCGAAATCAATACGCCGGCTGCCAATTGTTTTGAGGCGAGTCTACGCGCAGAGGCGAGACAAACACCCAACACCAAGCAAGGCTTGAAGGTACAAATGACGCTCGAACAGGCATGCCCCATGGAATACCAAGGGGCGCAATGTGCGTTCAAAGATTCGATGATTCAC
+
BCCCCFFFFFFFGGGGGGGGGGGHHHHHHHHHHHHHHHHHHHHGGGGGHHHHHHHHHHGHHHHGGGGHHHHHH@GHHHHHHHHHGHHGHHHFHHFGGGEGGGGFGHHGHHHHHHHHGGGGGGGHHHHGHHGGGGHGFGGHHHGHFHHGGHGGHFGHHHHHHHHHHHGGHGHHHGGGGGGGHHHGGGFFHGHHHHGGFFGHHGHGHGHHHHHHGGHHHGGHHHHHGFFHHFGGGGHHGGHHHGHHFHGGGHHHHGHHHHHHHHHHGGGGFHGHHGGGGHGGGGGGGGGGFFFFFFFBBABA
@M02197:102:000000000-ALU3V:1:1101:22587:19706 1:N:0:1
ACTGAGCTGCATTCCTCCGCTTATTGATATGCTTAAGTTCAGCGGGTATCCCTACCTGATCCGAGGTCAAGAGTGTAAAAATGTACTTTTGGACGTCGTCGTTCTGAGTGCAAAGCGCGAGATGTACTGCGCTCCGAAATCAATACGCCGGCTGCCAATTGTTTTGAGGCGAGTCTACGCGCAGAGGCGAGACAAACACCCAACACCAAGCAAGGCTTGAAGGTACAAATGACGCTCGAACAGGCATGCCCCATGGAATACCAAGGGGCGCAATGTGCGTTCAAAGATTCGATGATTCAC
+
CDCCDFFFFFFFFGGGGGGFGGGGHGHHHHHHHHHHHHHHHHHGGGGGHHHHHHAHHHHHHHHGGGGHHHHHHFGHHHHHHHHHHHHHHHHGHHGGGGGGGGGHGHHHHHGFFHHHGGGGGGGHHHHHHHGGGGGGGHHHHHHHGHGGGGGGGGGHHHHEHHHHHGGGHGGGGGGGGGGGGHGGGGGFGHHHGGGFFFGHHFHGFGHHHHHHHGHHHHHGHHHHFHGHHFGGFGGHGHHHHHHHHFGGGGHGHGHHHHHHHHHGEGGGGHHHHGGFFHGGGGFGFGGGFFFFFFF?BBAA
@M02197:102:000000000-ALU3V:1:1101:17801:19653 1:N:0:1
ACTGAGCTGCATTCCTCCGCTTATTGATATGCTTAAGTTCAGCGGGTAGTCCTGACTGATTTGAGGTCTAAATGGTCAAATGAATTTGCATTAGAAGCACCTCTGGCTTGAAAGGTGACGTCCTCAACGAAATATGTTATTACGCCGAGTCAAACCGTCGATTTCCAAATTGGGTAGCTCGTGTATTTCAGCCGAGCCGATTCTACTTAAAGATCCGGCAGCAGCCATTATCCAAGCCCGAACACCTATCTCATTACAAAATAGGGGGGTTGAGAATTTCACGACACTCAAACAGACATACTCTTCGGAATACCAAAGAGTGCAAGGTGCGTTCAAAGATTCGATGACTCAC
+
CCCCCFFFFFFFGGGGGGGGGGGHHHHGHHHHHHHHHHHHHHHGGGGGGHHHHHHFHHHHHHFHGHHHHHHFGGHHHHGHHHHHHHHHGHHHHHHHHHHGHHHHHGGGHGHHHHGBGHHGGGGGHHHHGGGG9H9:FHGHHHGGGGGF-GGHHHGGGGGGGGGGHHGHGHHHHHGHGHHHGEHHHGHHHHHHFGGGGGGADHHGHHGGHHGFFFGGGGHGGGHHFFGFGHGGGHGGGGGHGHGFFFFDBF@HGFGHHHHHHGGGEAGHHHHHHGHHHGHGFGHHFHGHHHHHHHHGHGDFHGE?BHGHHHHHHHGHHHHHHGHHHGGGGGGGGGGGGGGGFFFFFFFAAA>>
@M02197:102:000000000-ALU3V:1:1101:20275:19725 1:N:0:1
ACTGAGCTGCATTCCTCCGCTTATTGATATGCTTAAGTTCAGCGGGTATTCCTACCTGATCCGAGGTCAACCTTGGTAAAAGTTGTCGCCGAAGCGACCAAGACCGGGTCTGGAGTGCTAGCCTAGTACGTGCCCGAAAGCTCAGTGTACAAGAGTCCTCGCAGACGCGGTCATTATCTTTGAGACGGGGGGTGCCTAAACGCCCCCGCCGACGTCCAACAACAAGCCGGGCTTGAGGGGTGATAATGACGCTCGAACAGGCATGCCCCCCGGAATACCAGAGGGCGCAATATGCGTTCAAAGATTCGATGACTCAC
+
11111111CBFFDGB3G1A11A0F33G3FF333DG11F2A2BG?EGEGHHBA2B1GB1FFB1FA??E01FGEGHFHBG2@FGHFHHHEEEEE@////>EEGHHH<:/07C$F<BFB@@2/DCG814F&<AGFCEF#@@7EBG9BF6GHHGFFC9:FD$=<9@+GGH7@#2'@9ABFG0FBFCBBE6B9?#@-B5B/*B/6/9#=@@-;9-C>-F@BEBFEHGA@CBE?HE@DHGGEFFC<1F11<CAA.@?BHC1FFDDC<0FC@?EA?EAABEGDBA1HCGEE00BGDDCGE?FGGGGFGGEFGB1FD@B@1AA>>
@M02197:102:000000000-ALU3V:1:1101:14621:19780 1:N:0:1
ACTGAGCTGCATTCCTCCGCTTATTGATATGCTTAAGTTCAGCGGGTATCCCTACCTGATCCGAGGTCAAGAGTGTAAAATGTACTTTATGGACGTCGTCGTTATGAGTGCAAAGCGCGAGATGTACTGCGCTCCGAAATCAATACGCCGGCTGCCAATTGTTTTGAGGCGAGTCTGCGCGCAGAGGCGAGACAAACACCCAACACCAAGCAAAGCTTGAAGGTACAAATGACGCTCGAACAGGCATGCCCCATGGAATACCAAGGGGCGCAATGTGCGTTCAAAGATTCGATGATTCAC
+
?BBAAFFBFFFFGGGGGGEGGGGHHHHHFFHHHHHHHHHGHHHEGGGGFHHHGHFHHHHGHHFEAFGHHHEBGHFHHBBGG:HHHHHHHHHFHHGGGGGGGFGBGGHGHHHHHFEFGGGGGGGHFHDGFHGGGFGGHGFHHGFHHHEGGHGGGGGGHFHHHGGFHGGGFGGHGGGGGGGGCGG=GEEFFHGHHHFGEEGGHGHEHGHHFGGBHEFGHHHGEGHFFFGHGGGGGEHEGHHHHHCE1BEC?HFGEHHHHHHHHHHAEEGEGGHHGCEGGGGGGBGGB2FGFBFFFFFABBBA
@M02197:102:000000000-ALU3V:1:1101:20071:19818 1:N:0:1
ACTGAGCTGCATTCCTCCGCTATTGATATGCTTAAGTTCAGCGGGTATCCCTACCTGATCCGAGGTCAAGAGTGTAAAAATGTACTTTTGGACGTCGTCGTTCTGAGTGCAAAGCGCGAGATGTACTGCGCTCCGAAATCAATACGCCGGCTGCCAATTGTTTTGAGGCGAGTCTACGCGCAGAGGCGAGACAAACACCCAACACCAAGCAAGGCTTGAAGGTACAAATGACGCTCGAACAGGCATGCCCCATGGAATACCAAGGGGCGCAATGTGCGTTCAAAGATTCGATGATTCAC
+
CCCDDFFFFFFFGGGGGGGGGGGHHHHHHHHHHHHHHHHHGGGGGFGHHHHHHHHHHHHHGHGGGGHHHHHHHHGHHHHHHHHHHHHHHGGHHGGGGGGGGGHGHHHHHHHHHHHGGGFGGGHHHGHHHGGGGGGHHGHHHHHHHGGGHGGHHHHHHHHHHHHHHGGHGHHHGGGGGGGHHHGGGFHHHHFHHGFFFGHGFHFGEHGHHGHHGGHHHHHHHHHHHHHHFFGGGGHGHHHHHHHHHGGGHHHHHHHHHHHGHHHGGGGGHHGHGGGGHGGGGGGGGGGFFFFFFFBAABA
@M02197:102:000000000-ALU3V:1:1101:14603:19786 1:N:0:1
ACTGAGCTGCATTCCTCCGCTTATTGATATGCTTAAGTTCAGCGGGTATCCCTACCTGATCCGAGGTCAAGAGTGTAAAATGTACTTTATGGACGTCGTCGTTATGAGTGCAAAGCGCGAGATGTACTGCGCTCCGAAATCAATACGCCGGCTGCCAATTGTTTTGAGGCGAGTCTGCGCGCAGAGGCGAGACAAACACCCAACACCAAGCAAAGCTTGAAGGTACAAATGACGCTCGAACAGGCATGCCCCATGGAATACCAAGGGGCGCAATGTGCGTTCAAAGATTCGATGATTCAC
+
BBABCFFFFFFFGGGGGGGGGGGHHHFHHHHHHHHHHHGHHHGGGGEGHHHEHGHHHHHHFHHGGGGHHGHHHFGHHHHHHHHHHHHHHHHHHHGGGG>FEEFHHHHHFFFEGHHHGGGGGGGHHHHGHGGGGGHHGGFHHHHHHGHGCGGGFHGHHHHHHHHHHHGGHGGGGGGGGGGGGHGGGFFFGEFHHFFGGFGGHFFFEGHHHFFHHHHFDHHHFHHHHHGHHGFFFFHHGHHHHHGGHHGFEG3FHGD5HHGGHHGHECE?FHFHHFGGGFGFGGGGGGGGFFFFFBFBBBAA
@M02197:102:000000000-ALU3V:1:1101:6060:19834 1:N:0:1
ACTGAGCTGCATTCCTCCGCTTATTGATATGCTTAAGTTCAGCGGGTATTCCTACCTGATCCGAGGTCAACCTTGGTGCCGCCGGAGCGGACTTGTGGGGGGTTTAGAGGCAGGACGCCGAGGGATCCCAATGCGAGGCTGATGCTACTGCGCAAAGGAGAGGGCCTTCGGGTCCGCCACTGGTTTTAGGGGCCTGCCGTGGCAGATCCCCAACGCCGGGCCGCGGGGGCTCGAGGGTTGAAACGACGCTCGGACAGGCATGCCTCCCAGGATACTGGAAGGCGCCATGTGCGTTCAAAGATTCGATGATTCAC
+
?AAABF4FFF45AGGGGGGGG?EGGC5FGHBGGGFHGDGBGFHECEEEHHHHFHFFFFEGHHFGG0BBAF3F3G5GGFDCECEEGGGGC/E??GF3BEE?/BBG6FFFC;/ADB?-?B99/-;-99A:98FFFE19B@BEA1BBFBFFFFFDB;69995EEA;;.;9/.ED#.-A@-9,A::B,;C:;AFFF?--AA?<AB1=F7E/@B0AF@?C/@=1<BB#E>?FE/B;/F6/G@;D1AEBE9?@EA/E1AB1GB10BAEA/0/0BF2D212F1FHEEA?0E01HEE001113G3FGEAF1B33FFD@A??A
@M02197:102:000000000-ALU3V:1:1101:11374:19916 1:N:0:1
ACTGAGCTGCATTCCTCCGCTTATTGATATGCTTAAGTTCAGCGGGTATTCCTACCTGATCCGAGGTCAACCTAAAAAAAGTTTTTAGAGGCGACCGGGTCCCTGGGCCCTTGAAACTCTACGCGTGCTCCGGAAAGCTCAGTGCGAAGAGGGTCCCTGGGACACCGTCATTGTCTTTGAGACCAGTTGGCCGGTGAAGGCCAACGCGGTCCAACACCAAACCCGGGGGTTTGAGAGAGGATAATGACGCTCGAACAGGCATGCCCTTCGGAATGCCAAAGGGCGCAATGTGCGTTCAAAGATTCGATGACTCAC
+
CCCBCFFFFFFFGGGGGGGGGGGHHHHHHHGHHHHHHHHHGHHGGGGGHHHHHHHHHHHHHHHGGGGHHGHHHHHHHHGGGGHHHGHHGHGGGGGGGACGGHHHHHGHHGHHHHHHHHHHHHGGGGGGGHHGGGGFFHHHHHHGHGGGGGHHGGHHHGHHHGGGGGHHHHGGGGGGHHGHGGGGHGFFFGGGHHHGHHHHHGGFGFGGHGHHGHGHGGFFFGGGGGGFFFGHHHGHFHHHHFFHGGFCGGHGGHHHGHGHFGGGGGGGHGHHHHHHHHHFGF?GGHHHGGGGHGGGCGGGGGGFFFFFFFCCCCB
@M02197:102:000000000-ALU3V:1:1101:21805:19934 1:N:0:1
ACTGAGCTGCATTCCTCCGCTTATTGATATGCTTAAGTTCAGCGGGTATTCCTACCTGATCCGAGGTCAACCTTGTATAAATTGGGTTATGGACCGTGCCGGGGGACCTTTCAACTCGTTGCGTGCTTAGAAAAGCTCGTTGCACCGAGAGTCCCACGGACGCCGTCATTACTTTTGGGACCGGTCGGGGGTGAACCCGGACCTGGAGTCCAACAACAAGCCAGGCTTGAGAGGTGATAATGACGCTCGAACAGGCATGCCCTTCGGAATACCAAAGGGCGCAATGTGCGTTCAAAGATTCGATGACTCAC
+
CCCBCFFFFFFFGGGGGGGGGGGHHHHHGGHHHHHHHHGHHHHGGGFEHHHHHHHHHHHHHHGGGGGHHHHHHEHHHFHHHGHHFEFGGHDC;HHGGHGHGG?EGG9GHHHHHHHHHGHGFGGGGGGHGGHFHHHHHHGGGGFHG9@CFGGHHHHHHGCGGAG.BHGGGGGGFHFFGDFGFDFAFFFCGDFFBAFEGEFFB3FGFFFFHFFFGFFGFFFFFFFFHHHFFFF@FF9GFGFFFEFGFGHCFFHHHGHGHFEGFECECFHGFGFHCHHGGECGHHHHGGGFCGGGFFFGEFBCCD3@1@1111A
@M02197:102:000000000-ALU3V:1:1101:21791:19977 1:N:0:1
ACTGAGCTGCATTCCTCCGCTTATTGATATGCTTAAGTTCAGCGCGTATTCCTACCTGATCTGAGGTCAATAAATGAATAGAGCCAAGAGCACAGAGGCACGAGGCGGGCTTTAGGTGCAGCAACCAAAGTGTGCGACGATCAAGCAACGAGTTGGACGAACCTAGAACGTTGTGTAACCGTGCAGCGGGCCGCACCAATGCATTTGAGGAGAGCGATCCGAGCGTCGTGAGACGTCGGTTCGCATGCTCCCAACTTCAACAGGGCCGGCGAGGTTTGAAACCAAGCGGTCCTGTGAGAGATTAATGACACTCAAACAGGCATGCCCTCCGGAATACCAGAGGGCGCAATGTGCGTTCAAAGATTCGATGATTCAC
+
ABBB?FFFFFFBGGGGGGGGCEGHHHHGHHHGHHHHHHHHHHCGGEGGGHHHGFFFGHHHHHGHHGHGHHHHHHHHHHHHHFFHHHHF1GGHHHHEFGGGGGFGGGEFGGGHHHGGGFHHHHHHHHGHGH?GFGFDGGDCEGDGGHHHEG:GDEFGH8CFFFAGGGGGFGGGGAEFFGGGGG@97BB?CF=BAFAFFFFFFFFGGGGGGGFAE..GFFBDFADCDAABG/BGGGD?GGGGDDEHFHGFE/FBFGGD2FGFHHGCCEE@CGHGGGHGHHHG3GGGGCGHFE1GFDGBFGD5GHHGHGBDFHGHHHHGFFHHHHGGGGGGCHHHHHFGHHFDGGDGGFFHHGEEDHGGGGGCGE4F4BFFFFD>3AAA
@M02197:102:000000000-ALU3V:1:1101:3786:20002 1:N:0:1
ACTGAGCTGCATTCCTCCGCTTATTGATATGCTTAAGTTCAGCGGGTCGTCCTGCCTGATTTGAGGTCAAACTCGAATTCCGAGGAATCCGTGCGTCGTCGTTCGCAGCGTCCAAGGCGCGCGTCCCGGCTCCGAAGGGGGCGTACAATCGGTCCGGTCAAGCCGCGCGACCTCGAGGTCGCTTCATCGTTCGCTTTCGGCCTTCGACTCGCGCAGATCGGAGTCGACCAGAGGCCACGATCCAAGGCGCCCGGCGTCTGCGTCACACAGAACCGGGGCTTGAGGGGGGGGGTGCGACGCTCAAACAGGCATGCTCTGCGGACTACCACAGAGCGCAAGGTGCGTTCAAAGATTCGATGATTCAC
+
BBBBB4@DBC>FFGFFGG2AEGDGHHBGBGEFGGGFHGFDFHHGCGAE0AF?EEGHHFGFBGFHFEGHHFEHHFGEFFEF4FFC?EHH3CE?1E??E/<FEFDHGGF/><?A/?F@/GGC/CGG-<EDCGGGEDDGFDCCGGB9FGF;;FFD8DFAD9@#FFFFA=CF:B92DF8ADC;9@;/-ABBFF3;AAA.AEBA.;.AFFFEF'A9FFF9;.9//#;9;/@9BFGFFFE.AB?C;+C;FE-?D<--<--@<CA//A1DAHGFGF?///DB?F?1B0E///EE/EDE>/@EEE03FFGAA3FGHGHGF3F00E2DGDG5AGHHHGDFCFEFACB22EEEG5GFCGBEA44FFDDD@33>>3
@M02197:102:000000000-ALU3V:1:1101:3810:19993 1:N:0:1
ACTGAGCTGCATTCCTCCGCTTATTGATATGCTTAAGTTCAGCGGGTCGTCCTGCCTGATTTGAGGTCAAACTCGAATTCCGAGGAATCCGTGCGTCGTCGTTCGCAGCGTCCAAGGCGCGCGTCCCGGCTCCGAAGGGGTCGTCCAATCGGTCCGGTCAAGCCGCGCGACCTCGAGGTCGCTTCATCGTTCGATTTCGGCCTTCGACTCGCGCAGATCGGAGTCGACCAGAGGCCACGATCCAAGGCGACCGGCGTCTGCGTCACACAGAACCGGGGCTTGAGAGGGGGGGCGCGACACTCAACCAGGCATGCTCTGCGGACTACCACAGAGCGCAAGGTGCGTTCAAAGATTCGATGATTCAC
+
AAB334FFFBFFFGFBFFEEEEEGFFHHHGCGFCGH5FGGGCBE?C2E0AEEDGHHHGHHHFDG12FFGF5FHGAGHHC4GHEEE/GFHHGEEE//>/<//E?F<@D/</</BGF2/?///><-->A--A-C.C?.-A.-#9@;#AE/0C-.5D=>@:F.:FB;-2@-94BA:FF??=AF94/9AEFFBA.9;#DEE:DFAD9-B@.;-A?AB>FA;;9GGA:;/0A:D;CA..AEE9GG0/C/<.----@?A//?//?C?FHFB22GBF/<<//F/D1FDFB?/E/EE@/E///2D1110/1F/E1FGHHGF/?E/CFGFB1CHGF2F0EA00FBF0E0?0FFBA3BBGGGFF1FDFDD1>>1>
@M02197:102:000000000-ALU3V:1:1101:27693:20055 1:N:0:1
ACTGAGCTGCATTCCTCCGCTTATTGATATGCTTAAGTTCAGCGGGTATTCCTACCTGATCCGAGGTCAACCTTGGTAAAAGTTGTCGCCGAAGCGACCAAGACCGGGTCTGGAGTGCTAGCCTAGTACGTGCCCGAAAGCTCAGTGTACAAGAGTCCTCGCAGACGCCGTCATTATCTTTGAGACGGGTGGTGCCTAAACGGCCCCGCCGACGTCCAACAACAAGCCGGGCTTGAGGGGTGATAATGACGCTCGAACAGGCATGCCCCCCGGAATACCAGATGGCGCAATATGCGTTCAAAGATTCGATGACTCAC
+
BBBABBFBFFCFGGGGGGFGGGGHHHFHFHHHHHHHFFGGHHGGGGGGHHGHHGHHE3GFHHHGGGGGFHHHHHGHHHEHEFFHEGHGHGCE;CE?EGCC<H9H;/GCA7%BFGHCCHH:BH:'HHH<GDHHHEH9GGGDHHGHB1F8:<H<H<G-0;HHD;??3CCFG?B8DFGGGGGGGGFE-:GBA?GG87F8#FF#9DDDA;AAA@EBABBHGGFFF:@.C?AE.=0GGEAAFFA2=@EFF0A<.A/F/?1FF1?1FFFC@B//AA0A2ADAA111FA0A00333HA?EFGCEBGGBGFF1FC3B1DB11>1>
@M02197:102:000000000-ALU3V:1:1101:22172:20110 1:N:0:1
ACTGAGCTGCATTCCTCCGCTTATTGATATGCTTAAGTTCAGCGGGTATCCCTACCTGATCCGAGGTCAAGTCATGAAATTGCTTGCTGGACGCTGATCCGCCGGGGCTCCGAGAAGCGCAAATGTGCTGCGCGAGAAGCCGACGAGACCGCTGCCAATGACTTTGAGGCGAGTCCACGCACGGAGGCGGGACAGACGCCCAACACCAAGCAGAGCTTGAGGGTGTAAATGACGCTCGAACAGGCATGCCCTTCGGAATACCAAAGGGCGCAATGTGCGTTCAAAGATTCGATGATTCAC
+
CCC@BFFFFFFFGGGGGGGGGGGHHHGHHHGHHGHHFFHHHHCGGGGGHHHHHHHHFFGHHHGGCGGHHHHHHHHHGHHHHHHHHHHHGGHHGGGGGHHHHEEEGFGGGHGGGG@EHHGGGFGHHHGHHGHGGHHGDFHGHGGHGGGGGGGGHGGGGFGFGGGFHGGGGGHHGFFFFFGFHGHFGGGGGFHHBGGFFGBHGGGFEGGHHHGGG3HGGHFFGHHFHHHHHGGGGGHGCHGFHHHHCFGFGCGGGFHHGHFHCHHHEAEACHHHHGGGE4FGDCGFGGGFFFFBFFFBBBBB
@M02197:102:000000000-ALU3V:1:1101:13042:20114 1:N:0:1
ACTGAGCTGCATTCCTCCGCTTATTGATATGCTTATGTTCAGCGGGTATTCCTACCTGATCCGAGGTCAACCTGAAAAAATAGTTTTTGAGGAGGCCGGGTCCCCGGGACCTTGCAACTCGACGCGTGCTCCGGAAAGCTCAGTGCGAAGAGGGTCCCACGGACGCCGTCATTGTCTTTGAGACCAGTTGGCCGCGAACGGTCCAACGCGGTCCAACACCAAACCGAGGAGGTTTGAGGGAGGATAATGACGCTCGAACAGGCATGCCCTTCGGAATGCCAAAGGGCGCAATGTGCGTTCAAAGATTCGATGACTCAC
+
CCDDDFFFFFFFGGGGGGGGGGGHHHHHHHHHHHHHHHHHHHHGGGGGHGHHHHHHHHHHHHHGGGGHHHHHHHHHHHHGHHHHHHHGGGGHHGGGGGGGGGHGHGGGGGGHHHHHHHHHGHGGGGGGGGHHGGGFGHFHHHHHHHGGGGGHHGGHHHGGGGGGGGGGGGFFHGHHHHFHHHFGGHGGGGGFFFGHFEFHHHHGGGGGGFHHHHGHFFGGGGGGGHHHHHGFGFGHHGFHHHHHHFHEGGGGHHGHHHHHHHHHGGGGGGGHHHHGHHHHHHGGGEGGHHHGGGGHGGGGGGGGGGFFFFBFFBBBCC
@M02197:102:000000000-ALU3V:1:1101:21560:20145 1:N:0:1
ACTGAGCTGCATTCCTCCGCTTATTGATATGCTTAAGTTCAGCGGGTATTCCTACCTGATCCGAGGTCAACCTTGTAAAAATTGGGTTATGGACCGTGCCGGGGGACCTTTCAACTCGTTGCGTGCTTAGAAAAGCTCGTTGCACCGAGAGTCCCACGGACGCCGTCATTACTTTTGGGACCGGTCGGGGGTGAACCCGGACCTGGAGTCCAACAACAAGCCAGGCTTGAGAGGTGATAATGACGCTCGAACAGGCATGCCCTTCGGAATACCAAAGGGCGCAATGTGCGTTCAAAGATTCGATGACTCAC
+
BBBBBCFFFFFFGGGGGGGGGGGGHHHHHHHHCHFHHHHHHFHGGGGGHHHHGHHHHHHHGHHGGGGHHHHGHHHHHHHHHHHHHGGGHHHGHGHGGGGFEFGGGGGGHHGHHHHHHGHGHGGGGCGHHHFGGHHGHHGGGHGFHHFCGFCHHHHHGGGGGDGGGGGGGGGHHGFGFGGFGGFFFGGGHHGFHGFGFFHGHHFFHHGHGHHGHGHHGGGFHFFFFGHGHFFHHGF99BBGEBBFGHHGHHHHFHFGBGGGGGGGHHHHHGHHHFGGGGGGHHHGEEGGCGGGGGGGGGGFFFFFFFBAA>3
@M02197:102:000000000-ALU3V:1:1101:22587:20146 1:N:0:1
ACTGAGCTGCATTCCTCCGCTTATTGATATGCTTAAGTTCAGCGGGTATCCCTACCTGATCCGAGGTCAAGTCATGAAATTGCTTGCTGGACGCTGATCCGCCGGGGCTCCGAGAAGCGCAAATGTGCTGCGCGAGAAGCCGACGAGACCGCTGCCAATGACTTTGAGGCGAGTCCGCGCACGGAGGCGGGACAGACGCCCAACACCAAGCATAGCTTGAGGGTGTAAATGACGCTCGAACAGGCATGCCCCACGGAATACCGAGGGGCGCAATGTGCGTTCAAAGATTCGATGATTCAC
+
DDDDDFFFFFFFGGGGGGGGGGGHHHHHGHHHHHHHHHHHHHHGGGGGHHHHHHHHHHHHHHHGGGGHHHHHHHHHHHGHHHHHHHHHHHHHGGGGGHHHHGGGEGCGGHGGGGGGHHGGGGGHHHGHHHHGGGGGGGGHHGGGGGGGGGGGHHHGGGHHHHGGHGGGGGHGFFGGGGFFFGHFFFGGHHHGGGGGGHFFGGHFGGGHHHHHHHHGHFHHGHHHHHHHHFFGFGHEGGHHHHHHHGFGGGGGHHHHFGHDGGGHGGGGGHHHHFEEGHGGGGGGGGGGFFFFFFFBAAAA
@M02197:102:000000000-ALU3V:1:1101:23147:20256 1:N:0:1
ACTGAGCTGCATTCCTCCGCTTATTGATATGCTTAAGTTCAGCGGGTAGTCCTACCTGATTCGAGGTTAAATTTCAAGAGTGTTGTCCGAAGACGATTAGAAGCAGCCAACATGTCAGACCAATAGCGTAGATAATTATCACACCATAGTCTGGCAGTCAATGCCAGCTAATATATTTAAAGGGAGTCGATTTGCACCAACAACCCTCAAAGTCCAAAGCCAATAGACAATAAAGCTATTGGTTTGAGAATTTAATAACACTCGAACAGGCATGCTCTTCGGAATACCAAAGAGCGCAAGGTGCGTTCAAAGATTCGATGATTCAC
+
CCCDDFFFFFFFGGGGGGGGGGGHHGHHHHHHHHHHHHHHHGHGGGGGGHHHHHHHHHHHHHGHHGGHHHGHHHHHHHGHGHHHGHHGGGGGGHGEGHGGHHHHGHGHHHGGHHHHHHHHHHHHGHHGGGGGHHHHHHHHHHHHHHHHGHHHGHHHGHHHHHHHHHGGHHHHHHHGHHHHHGH?FGHHHGGHHHGFHHHHGGHHGGHHHHHHGHHHHGHHHHHHHGGGHGHHHHHHHHHHGHHHHHHHHHHGEHHHHHGHHHGHFGGHHHHHHFFGGGGHGHHHHHGHHHGGGGGHHGHGGGGGGGGGGGGGGGFFFFFFFCCCCA
@M02197:102:000000000-ALU3V:1:1101:3433:20290 1:N:0:1
ACTGAGCTGCATTCCTCCGCTTATTGATATGCTTAAGTTCAGCGGGTATCCCTACCTGATCCGAGGTCAAGAGTGTAAAAATGTACTTTTGGACGTCGTCGTTCTGAGTGCAAAGCGCGAGATGTACTGCGCTCCGAAATCAATACGCCGGCTGCCAATTGTTTTGAGGCGAGTCTGCGCGCAGAGGCGAGACAAACACCCAACACCAAGCAAGGCTTGAAGGTACAAATGACGCTCGAACAGGCATGCCCCATGGAATACCAAGGGGCGCAATGTGCGTTCAAAGATTCGATGATTCAC
+
3AAB3B45CFFFGFGGGGEGGEFFHHCHCGGFGGFHHHHBGFGGCG2E3BFGHGGHHEEF5DFEEABGHHH3FGHHFFGGGHFHFHHFHDBEBF@EAEEGG?G:GHHGGHGFEGGG/EGFFCFGGF2FH@CCCGGGBC0FHHCDDFH.A<4CF<FHHGHHG1FGHA:E<CGFGB?CCB/B<BFEEEABGFEEFFE9EFFHHEGFBAFHGCFFGFDBB1HFGFHGDEH:FFFFECFEEEF6B1B9FHGGGG0FABFAAF1FHHHHCCEA?CHHGE?E?CFB33B3GGBFFBF3DB3A1AAA
@M02197:102:000000000-ALU3V:1:1101:6210:20239 1:N:0:1
ACTGAGCTGCATTCCTCCGCTTATTGATATGCTTAAGTTCAGCGGGTATCCCTACCTGATCCGAGGTCAAGAGTGTAAAAATGTACTTTTGGACGTCGTCGTTCTGAGTGCAAAGCGCGAGATGTACTGCGCTCCGAAATCAATACGCCGGCTGCCAATTGTTTTGAGGCGAGTCTACGCGCAGAGGCGAGACAAACACCCAACACCAAGCAAGGCTTGAAGGTACAAATGACGCTCGAACAGGCATGCCCCATGGAATACCAAGGGGCGCAATGTGCGTTCAAAGATTCGATGATTCAC
+
A@A3ACFFFFFFGGGGGGGGGGFHHHHHHHHHHHHHGHHHHHHFGGFGFHHHHHHHHHHHHGGGGGEH3DGFG@BFHHHGHHHHFHHHHHH@HHFCFFFFE/?0FFGHFGHEHHHHGGGC@FFH;FHDGGDFFCHHGC>FHGHHFGHGGGACFGGHHHHEGHHHGCGGGGHGGGGGCGFGHHGBFFFHHG@CGBEEAFEADGGF?GHEFGHHCFBFFHHHGDF9GHHFGGGGFEAB1FB9BGFECBE1EAGED55AGFF3HFGGCE?GGHHHHFGGGHCFGFGGGCGGFFFFFFFBBBBB
@M02197:102:000000000-ALU3V:1:1101:10886:20239 1:N:0:1
ACTGAGCTGCATTCCTCCGCTTATTGATATGCTTAAGTTCAGCGGGTATTCCTACCTGATCCGAGGTCAACCTTGGTGTTATTCCGGCTCCTTGCGGAGGCCGAAAAGGGTTGGACGGGTCTGAATTTCTAGCCGAGTACGTGCCCGAAAGCTCAGTGTACTGGAGTCCTCACAGACGCCGTCATTATCTTTGGGGCCCGTCCCGCCGCGAGGCGGGGCGTGGTCCAACAACAAGCCGGGCTTGAGGGGTGATAATGACGCTCGAACAGGCATGCCCTTCGGAATACCAAAGGGCGCAATATGCGTTCAAAGATTCGATGATTCAC
+
CCCCCFFFFFFFGGGGGGGEGGGHHGHGHHHHHHGHHFHHHHHGGGGGHGHHHHHHHHHHHHHGGGGHHHHGHHHHHGHGHHHHHHGGGGGHHHHGGGGGGG9GGGGHGGG:GGHHGGGGG::H9GG;;<H<HHGGGG0HG:HHHHGGG9GHH:HHH:HHH/HHHHHFH;H<H;G;GBFGGGGGGGGGGGGEFGGFFFFFFFFFFFFGFGFGGGGGGGCGAEGGHHHHHFHGGGGGGGGHHHHGGGHHHFGHGHFGGGGGFHEEHGHGHHHHGEGGGGGGHHGHHHHHHHGGGGGHGHHGGGGGGGGGDFGGFFFFFFFDF?@BAA
@M02197:102:000000000-ALU3V:1:1101:8917:20381 1:N:0:1
ACTGAGCTGCATTCCTCCGCTTATTGATATGCTTAAGTTCAGCGGGTATCCCTACCTGATCCGAGGTCAAGAGTGTAAAAATGTACTTTTGGACGTCGTCGTTCTGAGTGCAAAGCGCGAGATGTACTGCGCTCCGAAATCAATACGCCGGCTGCCAATTGTTTTGAGGCGAGTCTACGCGCAGAGGCGAGACAAACACCCAACACCAAGCAAGGCTTGAAGGTACAAATGACGCTCGAACAGGCATGCCCCATGGAATACCAAGGGGCGCAATGTGCGTTCAAAGATTCGATGATTCAC
+
BCCCCFFFFFFFGGGGGGGGGGGHHGGHHHHHGHHHHHHHHHHGGGGGHGHHHHHHHHHHHHHGGGGHHHHGHGHHGHHHHHHHHHHHHHGGGGGGGGGGGGGHGHHHFHGHHHHHGGGGGGGHGGHHFHGGGGHGHHHHHHGHHHHGGHGGHHHHHGHHHHHHHHGGHGHGHEFGGGGGHFFGGGGHGGHHHHGEEFGHGGHGGGGHHHHHHGHHGFGHHGHHHFHGHGGGGGHHGHHHHGHGHHGGCEHHFEHHHHHHHHHHGGGGGHHHHGGGGHGGFGG5GGGGFBFFFFFBBBBB
@M02197:102:000000000-ALU3V:1:1101:3294:20377 1:N:0:1
ACTGAGCTGCATTCCTCCGCTTATTGATATGCTTAAGTTCAGCGGGTATTCCTACCTGATCCGAGGTCAACCTTGGTGCCGCCGGAGCGGTCTTGTGGGGGGTTTAGAGGCAGGACGCCGAGGGATCCCAATGCGTGGCTGATGCTACTGCGCAAAGGAGAGGGCCTTCGGGTCCGCCACTGGTTTTAGGGGCCTGCCGTGGCAGATCCCCAACGCCGGGCCACAGGGGCTCGAGGGTTGAAACGACGCTCGGACAGGCATGCCTCCCAGGATACTGGAAGGCGCCATGTGCGTTCAAAGATTCGATGATTCAC
+
3AA3ACFFBFCDGGGGGGGGGGFHHHHHHHHFGHHHCHHHHHHGGGGGHGHHHHHHHHHHHHHGGGGHHHHGHHFH3FB?EEEFCCECE9#.<FH3FECGC.429BFGB4/AA9CEGB2F=;B;DFA99BAFFF:#@=9AA.#B/9-///BFEGFFBBBEED::DD9F9EFBEBFEGA=;BCFFFBEFFFFD5C@<F#FCGF$FBFFBBF?FDFDBCGCBG3BA?FAEFFE?HHGHGAFHGD7CG;GGCGEGFHFHHG1A1FE12CFFGHFHHHHGGB2AFGEB44FEGEGGGCGGGGGFGGFFFFFFBABBBB
@M02197:102:000000000-ALU3V:1:1101:4681:20315 1:N:0:1
ACTGAGCTGCATTCCTCCGCTTATTGATATGCTTAAGTTCAGCGGGTATCCCTACCTGATCCGAGGTCAAGAGTGTAAAAATGTACTTTTGGACGTCGTCGTTCTGAGTGCAAAGCGCGAGATGTACTGCGCTCCGAAATCAATACGCCGGCTGCCAATTGTTTTGAGGCGAGTCTACGCGCAGAGGCGAGACAAACACCCAACACCAAGCAAGGCTTGAAGGTACAAATGACGCTCGAACAGGCATGCCCCATGGAATACCAAGGGGCGCAATGTGCGTTCAAAGATTCGATGATTCTC
+
A1AAAFFDFFBFFGGFB1AEG00DABGHHCFGE33FBBFEGFBA0/EE11DG110FGFCHHFAEGGAGFBFHHHHBGD;D90GEDFHEHFBE:B#E?EE@AE7FFFBB1B>FHGFFA?90C0?F;F>@9DFCCCFHGC?GHC<GHHH>AECCF?C.;G?01DGGH5?CCFCG@AFGGCC59AAFEAEEG:9B99@>>A?AAECFB/EHGEAF@)1BGGFDF;22@DFBB#?EE/HGE2BDHHFHFEEAAAF1FAABHGHGBHFGAEEA0GFGGAACGGGGD3FFGE1AB13@1111A>11
@M02197:102:000000000-ALU3V:1:1101:8070:20546 1:N:0:1
ACTGAGCTGCATTCCTCCGCTTATTGATATGCTTAAGTTCAGCGGGTATTCCTACCTGATCCGAGGTCAACCTTGTAAAAATTGGGTTATGGACCGTGCCGGGGGACCTTTCAACTCGTTGCGTGCTTAGAAAAGCTCGTTGCACCGAGAGTCCCACGGACGCCGTCATTACTTTTGGGACCGGTCGGGGGTGAACCCGGACCTGGAGTCCAACAACAAGCCAGGCTTGAGAGGTGATAATGACGCTCGAACAGGCATGCCCTTCGGAATACCAAAGGGCGCAATGTGCGTTCAAAGATTCGATGACTCAC
+
BBBBAFFFFFFFGGFGGGGGGGGHHHFG6FHHHGBHHHFHHGHGGGGGGEHHHGCGHGHGHGGGGGGHHHHHHHGHBGHGHFGHGHGGH<GHHHEGGHGF???EGGGGHHHHHH;HHG<GHGGGGGGHHHFHFFBHHEGGEGGBFGGFFFGHHA:GGGC?GCCGGFGGGFFFGGGFGGGEFFFFGGGGGFGDFEFFEEGBFFHHGFF?HHFBGFFFFEEGF>BFFBHFGFE2FB2DEFHHGGGGGHECDFGBHHFGFEAGE/CE0GFGFD/FD1000B0A113HCEEA1G1GGGFFCBF1FFFFBFA?AAA
@M02197:102:000000000-ALU3V:1:1101:18295:20552 1:N:0:1
ACTGAGCTGCATTCCTCCGCTTATTGATATGCTTAAGTTCAGCGGGTAGTCCTACCTGATCTGAGGCCAGAGTTACAAGTATGGTGTTATGAGCAGTGCTACAAGTCAACTCGACGAAACGTATTACGCCAGGCCACCATCACACCACTAACGCTTTTAAGGCGAGCCAGCAATAGGCAACGCCCAAATCCAACCAGCCGGGTAGAACCCGAAAGGTTGAGTCTACATGACACTCAGACAGGCATACCCTCCGGAATACCAGAGGGTGCAAGGTGCGTTCAAAGATTCGATGACTCAC
+
CCCCCFFFFFFFGGGGGGGGGGGHHHHHHHHHHHHGHHHHHHHGGGGGGHHHHHHHHHHHHHHHHGGGHHHHHHHHHHHHHHHHHHHGHHHHHHHGHHHHHHHHHHHHHHHHGHGHHHHHGHHHHHHHHGHGEHGHGHHHHHHHHGHHHGHHHHHHGGHHGFHHGGGHHHHHHHHHHHHHHHGGHHHHHGGHHGGGGGGHHHHHHGHGGGHHHHHHHHHHHHHHHHHGHHHHHHHHHHHHGHHHHEGGGGGFHFFHCHHHHHHGHHHHHHGGGGGHGGGGGGGGCGFFFFFFFCBBAA
@M02197:102:000000000-ALU3V:1:1101:7553:20544 1:N:0:1
ACTGAGCTGCATTCCTCCGCTTATTGATATGCTTAAGTTCAGCGGGTATTCCTACCTGATCCGAGGTCAACCTTAGAAATAAAAGGGTTAGACCGACCCGACGGGACCTTGCAACTCCCCGCGTGCCTCGTAAAAGACTCGTTGCGAAGAGGGTCCCACGGACGCCGTCATTGTCTTTGAGACCAGTTGCGGTTGCCCACAACTCGATCCAACGCCAAACCAGGAGGTTTGAGAGAGGATAATGACGCTCGAACAGGCATGCCCATCGGAATACCAGGGGGCGCAATGTGCGTTCAAAGATTCGATGACTCAC
+
BCCBBFFFFFFFGGGGGGGGGGGHHHHHHHHHHHHHHHHGHCHGGGGGHHGHHGFHHGHHHHHG0EFHGHHHHHHHHHHHFHHHEFGF:FFHHHGGGGGGGGGGGGGGHHHGFHHHGHHGGGGGGGHGHGGGHHHHGGHHGHGHGHHHGHHHGFGHHHHGGGGDDGGGGGGHHHHHHGHFFHGGHGGGGGGHGHGGGGFGGHCFGGFHHGGEGFFFGGFHGGHHHGHHFHHHHGHHGHHHHHGGGGGHEGHHGHFFGFFEGGGGGGHHHHHFHHGGGGFGCGGHHHGGEGHGFGGGGGCGGFFFFFFFA3AAA
@M02197:102:000000000-ALU3V:1:1101:19155:20624 1:N:0:1
ACTGAGCTGCATTCCTCCGCTTATTGATATGCTTAAGTTCAGCGGGTATCCCTACCTGATCCGAGGTCAACCTTGTGAAAGATTTAACGGCCGCGGCCACCCGCACTCCGAAGCGATTAATGAAATCACAACGCTTGGAGACGGACAGCTCAGCCGGAGACTTTGAGGCGCGCGGAACACCGCGGCGCCCAATACCAAGCCAGGCTTGAGTGGTGAAATGACGCTCGAACAGGCATGCCCTCCGGAATACCAGAGGGCGCAATGTGCGTTCAAAGATTCGATGATTCAC
+
DDCDDFFFFFFFGGGGGGGGGGGHHHHHHHHHHHHHHHHHHHHGGGGGHHGHHHHHHHHHHHHGGGGHHHHHHHHHHHHHHGHHHGHHGGGGGGGGGGGGHGGGGGGHHGGGGGGGHHGGHHHHHHHHHGHGGHHGGHHHHGHHHGGHGGGHHHHGGHHGGHHHGGGGGGGGGHHGGFFGFGGGGGHEHHHHHGGGHGHHGHGHHHHHHHGHHFHHHHGGGGGHHGHHHHHHHGHGGGGGGGHHHHHHHHHHHGGGGGHHHHGGGGHGGGGGGGGGGFFFFFFFBCCCA
@M02197:102:000000000-ALU3V:1:1101:15478:20626 1:N:0:1
ACTGAGCTGCATTCCTCCGCTTATTGATATGCTTAAGTTCAGCGGGTAGTCCTACCTGATCTGAGGCCAGAGTTACAAGTATGGTGTTATGAGCAGTGCTACAAGTCAACTCGACGAAACGTATTACGCCAGGCCACCATCACACCACTAACGCTTTTAAGGCGAGCCAGCAATAGGCAACGCCCAAATCCAACCAGCCGGGTAGAACCCGAAAGGTTGAGTCTACATGACACTCAGACAGGCATACCCTCCGGAATACCAGAGGGTGCAAGGTGCGTTCAAAGATTCGATGATTCAC
+
CCCBBFFFFFFFGGGGGGGGGGGHHHHHHHHHHHHHHHHHHHHGGGGGGGHHHHHHHHHHHHHHHGGGHHHHHHHHHHHHHHHHGHHGHHHHHHHHHHHGHHHHHHHHHGHHGHGHHGGGGHHHHHHHHGGGHHGHGHHHGHHHHGHHHHHHHHGGGHHHHGHFHGHHHHGHHHHHHGHHHFEBHHFFGGGGGGGGGGGHGHGHGGHGGGHHGHHHEHHGHFFFFHHHHHFGHGEHHFHHHHHGF1GGGGGHHHHHGHGHHHHGGHHHHHGFFGGFGGGGGGGEBGFFFFFFFB@BBB
@M02197:102:000000000-ALU3V:1:1101:23221:20659 1:N:0:1
ACTGAGCTGCATTCCTCCGCTTATTGATATGCTTAAGTTCAGCGGGTATTCCTACCTGATCCGAGGTCAACCTTGGTAAAAGTTGTCGCCGAAGCGACCAAGACCGGGTCTGGAGTGCTAGCCTAGTACGTGCCCGAAAGCTCAGTGTACAGGAGTCCTCGCAGACGCCGTCATTATCTTTGAGACGGGTGGTGCCTAAACGGCCCCGCCGACGTCCAACAACAAGCCGGGCTTGAGGGGTGATAATGACGCTCGAACAGGCATGCCCCCCGGAATACCAGAGGGCGCAATATGCGTTCAAAGATGCGATGATTCAC
+
ABBBBFFFFFFFGGGGGGGGCFGHHHHHHHHGHHHHHHHGHHHGGGGGHHHHHHHGHHHHHHGGGGGHHHHHHHHHHHHHHHHHHHHFHGGGGG;9DG;GHH<HHFGGGGHHHHH:HHHHHH:HFHH<HDGHGHHGGG;GGHHHH:FHHG<HHHGHHHHGG8GGGH3D9GCGBAFGGGGFGGGA9;GGGDGGFFF8FFFFFF:FFFFFFFCABFGFFGFGHFGGFFGGHGGCHHGGGHHHHGFFHHGGCA.FHGHGF1BHHHHCCCGGGGHEHHGHHHGGGGGGGGHHFBECEGHBFG3FFGEEF1FFFFFFAAAAA
@M02197:102:000000000-ALU3V:1:1101:5325:20680 1:N:0:1
ACTGAGCTGCATTCCTCCGCTTATTGATATGCTTAAGTTCAGCGGGTATCCCTACCTGATCCGAGGTCAACCTTAGAAATGGGGTTGTTTTACGGCGTAGCCTCCCGAACACCCTTTAGCGAATAGTTTCCACAACGCTTAGGGGACAGAAGACCCAGCCGGTCGATTTGAGGCACGCGGCGGACCGCGATGCCCAATACCAAGCGAGGCTTGAGTGGTGAAATGACGCTCGAACAGGCATGCCCCCCGGAATACCAGGGGGCGCAATGTGCGTTCAAAGATTCGATGATTCAC
+
BBBBBFFFBCFBFGFGGGGGGGGHFFHHHHHHHGHHHHFFHHFEGGGEHHGHGHGHHFCGGGFGFEGHHH:EHBGHGHHFEG11BEFGEHHHFCEGG;GC:3DGHGGG?C99AEEFFHHHGGGGABGFGH9:;3;A9@DG.FGF/#B//<9/</C2@@?C@@:FFFFGB07A..#==-;--A#9;4#;9/B9;F#B000CEC74.;/EFD/#G/H;HBG0=0/?CC@9G#0:9DHFGHG0C/4;AFCGBFDDA1ECECCEAAADE3GEGE0FG1CGGGGE11FC3FFFD1AA1A
@M02197:102:000000000-ALU3V:1:1101:19691:20789 1:N:0:1
ACTGAGCTGCATTCCTCCGCTTATTGATATGCTTAAGTTCAGCGGGTAGTCCTACCTGATCTGAGGCCAGAGTTACAAGTATGGTGTTATGAGCAGTGCTACAAGTCAACTCGACGAAACGTATTACGCCAGGCCACCATCACACCACTAACGCTTTTAAGGCGAGCCAGCAATAGGCAACGCCCAAATCCAACCAGCCGGGTAGAACCCGAAAGGTTGAGTCTACATGACACTCAGACAGGCATACCCTCCGGAATACCAGAGGGTGCAAGGTGCGTTCAAAGATTCGATGATTCAC
+
CCCCCFFFFFFFGGGGGGGGGGGHHHHHHGHHHHHGHHHHHHHGGGEGGHHHHHHHHHHHHHHHHGGGHHHHHHHHHGHHHHHHHHHGHHHHHHHHHHGHHHHHHHHHHHHHGHGGHGHHHHHHHHHGGGGGHGGHHHEGHHHHHGHHHHHHGHGGGHHGHGHHHGGHHGFHGHHHHHHHHHGGHHHHHGFFGGGGGGGHHHHHHGHGGGGHHHHHHHHHHHGGFHHHHHHHHHHHFHHHHGHHGEGGGGGGHHHGEAGHHHHEHHHHGFFGGCGHGGGGGGGGGGFFFFFFFCCBAB
@M02197:102:000000000-ALU3V:1:1101:9681:20816 1:N:0:1
ACTGAGCTGCATTCCTCCGCTTATTGATATGCTTAAGTTCAGCGGGTATCCCTACCTGATCCGAGGTCAAGTCATGAAATTGCTTGCTGGACGCTGATCCGCCGGGGCTCCGAGAAGCGCAAATGTGCTGCGCGAGAAGCCGACGAGACCGCTGCCAATGACTTTGAGGCGAGTCCGCGCACGGAGGCGGGACAGACGCCCAACACCAAGCAGAGCTTGAGGGTGTAAATGACGCTCGAACAGGCATGCCCCACGGAATACCGAGGGGCGCAATGTGCGTTCAAAGATTCGATGATTCAC
+
A?ABBFFFFFFFGGGGFGGGGGGHHGHGHHHHGHGHHHHHHHGGGCGGHGGHHHCHHFFHHHHGGGGHGGGHHGGHGHGH8HFHHGHHHHHFEGGGGHFHHGGGGGGGGHGGCGGGHHGGGGCGHHHHHHGGFGFGGGGFFGGGGG@CGGAGGGGGGHGFFGGGGFGEEGGFFFFFFA>=;AEB@DFGGF?>/>:-EF;FHEHFFFFGEFFFFFGEFFFFBFBGHHGGF/9EGG;HEDGGHHHHHHGE?EABAHHHGFEACGEF000A?GHHHEAFCGFE3FA3GEEBFC3FD@D>A>>>
@M02197:102:000000000-ALU3V:1:1101:20061:20749 1:N:0:1
ACTGAGCTGCATTCCTCCGCTTATTGATATGCTTAAGTTCAGCGGGTATCCCTACCTGATCCGAGGTCAAGAGTGTAAAAATGTACTTTTGGACGTCGTCGTTCTGAGTGCAAAGCGCGAGATGTACTGCGCTCCGAAATCAATACGCCGGCTGCCAATTGTTTTGAGGCGAGTCTACGCGCAGAGGCGAGACAAACACCCAACACCAAGCAAGGCTTGAAGGTACAAATGACGCTCGAACAGGCATGCCCCATGGAATACCAAGGGGCGCAATGTGCGTTCAAAGATTCGATGACTCAC
+
CCCDDFFFFFFFGGGGGGGGGGGHHGGHHGHHHHHHGHHHHHHGGGGGHHHHHHHHHHHHHHHGGGGHHHHHGFGGHHHHHHHHHGHHHHHGHHGGGGGGGGGHGHHHHHGHHHHGGGGGGGGGHHHHHHGGGGGGGGG9GHHHHHHGGGGGGGGHHHHEHHGHHHGGHGGGHGGGGGGGFGFGFEGHGHHHHHGFFFGHHGGGGFFHHHHHHFFFHHGGHHHHFHGFHGGGFEFGGHHHHHGHGFGGGHHHHFHHHHHHHHHGAEEAGHGHHGGGGGGGFGGFGGGGFFFFDFDBBBBB
@M02197:102:000000000-ALU3V:1:1101:7051:20831 1:N:0:1
ACTGAGCTGCATTCCTCCGCTTATTGATATGCTTAAGTTCAGCGGGTATTCCTACCTGATCCGAGGTCAACCTTGATAAAAATTTAAATAGGTGACCGGGTCCCTGGGGCCTTGAAAACTCGACGCGTGCTCCGGAAAGCTCGATGCGAAGAGGGTCCCACGGACGCCGTCATTGTCTTTGAGACCAGTGGGGGGACGGAAGCCGCCCACGCGGTCCAACACCAAACACGAGGTTTGAGGGAGGATAATGACGCTCGAAAAGGCATGCCCTTCGGAATGCCAAAGGGCGCAATGTGCGTTCAAAGATTCGATGATTCAC
+
BCCBBFFFBFFFGGGGGGGGGGGHGHHHHHHHGHHHHHHGGHHGGGGGHHHHHHHHFHHHFFFG?EGHHHHHHHHHFHHHE3FFHHFFFHHHEGEFGEE9EEHFGFEFFFGGHGFFBGHGHGACCFCCDDGHHGGGGFGH;HGAGHGG?FEEHEFDCHE0GCCCC@;@HHFGGFEFFGGGGD=E:0/A9FDGGGHHEFHAGFFGGCC?EECGGHDFHFCFEFBHFGC1GGBGHGHFHHEFG4HHHHHHGE1EEHGEFF35AHHHHF1?E02?CHHFHFFA5BGAGEEE5FFHEEGEF45GCGGGGGGFFFFFFD3A?AA
@M02197:102:000000000-ALU3V:1:1101:6630:20999 1:N:0:1
ACTGAGCTGCATTCCACCGCTTATTGATATGCTTAAGTTCAGCGGGTATTCCTACCTGATCCGAGGTCAACCTTGTAAAAATTGGGTTATGGACCGTGCCGGGAGACCTTTCAACTCGTTGCGTGCTTAGAAAAGCTCGTTGCACCGAGAGTCCCACGGACGCCGTCATTACTTTTGGGACCGGTCGGGGGTGAACCCGGACCTGGAGTCCAACAACAAGCCAGGCTTGAGAGGTGATAATGACGCTCGAACAGGCATGCCCTTCGGAATACCAAAGGGCGCAATGTGCGTTCAAAGATTCGATGACTCAC
+
CCCCCFFFFFFFGGGFGGGFGGGHHGHGHHHGHHHHHHHHGHHGCEGCHHGHHHHHHGHGFHHGGGGH3GHHHHHHHHHHHHHHFHFFH;FFFHHGGHGHGGGGGFGGHHHHGGHHHGHGFFGFFGGHHHHHHHHHFFFGFEDHGHGGFFGHHGHHHDGGG-@FFCGGGGGGHHHGHGGGGGGGGGGFHHFHHFFGGGHHGHHHHFHGFGHGFGHHGHHHGHHGHFHHHGHHHEHHFDHGBGFFFEHGFHFGHHHHHEGGGGGGHHHHGBGHHFFGGGGGGHGFCGGGHGGGGGFGFBGFFFFFDFA@AAA
@M02197:102:000000000-ALU3V:1:1101:6615:21010 1:N:0:1
ACTGAGCTGCATTCCACCGCTTATTGATATGCTTAAGTTCAGCGGGTATTCCTACCTGATCCGAGGTCAACCTTGTAAAAATTGGGTTATGGACCGTGCCGGGAGACCTTTCAACTCGTTGCGTGCGTAGAAAAGCTCGTTGCACCGAGAGTCCCACGGACGCCGTCATTACTTTTGGGGCCGGTCGGGGGTGAACCCGGACCTGGAGTCCAACAACAAGCCAGGCTTGAGAGGTGATAATGACGCTCGAACAGGCATGCCCTACGGAATACCAAAGGGCGCAAGGTGCGTTCAAAGATTCGATGACTCAC
+
AAAAAFF@FF4@FGGDBFEGG?EHC5EGFFHHFHFH5GHHHHGFGE22EGHHHHCGHHGF5DG?GCGHHG31FGHHFHFH3GGGFHGGGH:F<HB9E1E1E?G?/?/:B8FGDDBGH?@FGDA?;18F;BBGHF00<0?1FD9%?BBCB9@AFD1=>@A;<<-CFG=:<1<0;9?FA<>#9A//CA?B0B1;?<BF?/@>=?119FEFFFF?0FFFEBGBAB1?BE2FEGFCF222FD9GEFFEAFCA2FBF1FCHFFBFEA01HHHHGFGBHHHGEEEEHGGB00A011BFFFFFE1B11B3111AAAAA
@M02197:102:000000000-ALU3V:1:1101:17898:20978 1:N:0:1
ACTGAGCTGCATTCCTCCGCTTATTGATATGCTTAAGTTCAGCGGGTATTCCTACCTGATCCGAGGTCAACATTCAGAAGTTGGGGGTTTAACGGCTTGGCCGCGCCGCGTACCAGTTGCGAGGGTTTTACTACTACGCAATGGAAGCTGCAGCGAGACCGCCACTAGATTTCGGGGCCGGCTTGCCGCAAGGGCTCGCCGATCCCCAACACCAAACCCGAGGGCTTGAGGGTTGAAATGACGCTCGAACAGGCATGCCCGCCAGAATACTGGCGGGCGCAATGTGCGTTCAAAGATTCGATGATTCAC
+
AAAB?BFFFFFFGGGGGGGGGGGHHHHHFFHHHHHHHHHHHGHGC?EEHHHHHHHHHHBGHHCAEGGHHHHHGGHHGGFFHFHHFG/GC:H<GG::G;/0EC/#$BFFG'C6C85G:3D%C1@C#FB<C08G$000D0+0@69-:.CE:0:GF6FF;5DEFGFBBCFBBGFFAGGDDCAC;;=>CCCHFHBFCCGGGGFGGGGGGGF9GF9FA:FAGGDF<FFE:HHHHGHG;BF<HHGGEGGHEFFHFHHHHHHCGGGEGHHHHHHHHGFGGGGGGGGFHGGGGGHGCGGGGGGGGFFFFFFFBCCCB
@M02197:102:000000000-ALU3V:1:1101:19328:21079 1:N:0:1
ACTGAGCTGCATTCCTCCGCTTATTGATATGCTTAAGTTCAGCGGGTATCCCTACCTGATCCGAGGTCAAGAGTGTAAAAATGTACTTTTGGACGTCGTCGTTCTGAGTGCAAAGCGCGAGATGTACTGCGCTCCGAAATCAATACGCCGGCTGCCAATTGTTTTGAGGCGAGTCTACGCGCAGAGGCGAGACAAACACCCAACACCAAGCAAGGCTTGAAGGTACAAATGACGCTCGAACAGGCATGCCCCATGGAATACCAAGGGGCGCAATGTGCGTTCAAAGATTCGATGATTCAC
+
CCCBBFFFFFFFGGGGGGGGGGGHHHGHHGHHHHHHHHHHGHHGGGGGHHHHHHHHHHHHHHHGGGGHHGFHHFGHHHHHHHHHHHHHHHHGHGGGGGGGGGFFGHHHHGHHHHHHGGGCFFGGHHGHHGGGFGGGGHHHHHHHGHHGGHGGHGHHHHHHHHHHHHGGGGGHHGGGGGGGHHHGGGFFHHHFHGGGFFGHHGGFFGHHGHHGHFHHHHHHHHHGFFHHHGGGFGFHGHHHHHFHHHGGGGHGGHGHHHHHHHHHGGGGGHHHHEEEGHGGGGGGFGGGFFFFFFFBBABC
@M02197:102:000000000-ALU3V:1:1101:25861:21284 1:N:0:1
ACTGAGCTGCATTCCTCCGCTTATTGATATGCTTAAGTTCAGCGGGTATTCCTACCTGATCCGAGGTCAACCTTGTAAAAATTGGGTTATGGACCGTGCCGGGAGACCTTTCAACTCGTTGCGTGCTTAGAAAAGCTCGTTGCACCGCGAGTCCCACGGAGGCCGTCATTACTTTTGGGACCGGTCGGGGGTGAACCCGGGCCTGGAGTCCAACAACAAGCAAGGCTTGAGAGATGATAATGACGCTCGAACAGGCATGCCCTTCGGAATACCAATGGGCCCAATGTGCGTGCAAAGATTCGATGGCTCAC
+
AAAABFFFFFFFGGGGG422EEFHH55FBGBGFFF5AFFHFFFEAC2FFBGD5FHHB33GHGEE?EFCFF@F?D5G5BGFHHFF39EF#@FBFC##13?1E7?0?DFGFHH8;F44B<FAG/?EE4CG9D128F0911<;?CD:HGG#C?<<1D;:?AD7#.,<++@AGFF<<B;68BD/39AC>/9ABB?B?#-//:B,#;>BFFE1F/9GF0@9A?AFE$1;A@21*B;B@%%92(B$#?/EE0//2FA1A1100AA////EB2222111GBA000AA113FA0A00A313BAGE1FB11DB11A>1>A
@M02197:102:000000000-ALU3V:1:1101:19876:21289 1:N:0:1
ACTGAGCTGCATTCCTCCGCTTATTGATATGCTTAAGTTCAGCGGGTATTCCTACCTGATCCGAGGTCAACCTTGGTAAAAGTTGTCGCCGAAGCGACCAAGACCGGGTCTGGAGTGCTAGCCTAGTACGTGCCCGAAAGCTCAGTGTACAAGAGTCCTCGCAGACGCCGTCATTATCTTTGAGACGGGTGGTGCCTAAACGGCCCCGCCGACGTCCAACAACAAGCCGGGCTTGAGGGGTGATAATGACGCTCGAACAGGCATGCCCCCCGGAATACCAGAGGGCGCAATATGCGTTCAAAGATTCGATGATTCAC
+
ABCBAFFFFFFFGGGGGGGGGGGHHHHHHHHHHHHGHHHHHHHGGGGGHHHGHHHHHHHHHHHGGGGHHHGHHHEHGHHGHGGHHHHGHGGG:GGGGG99G:HHFGGCGGHHHHHBGE::HGHHHGG<HFHHE;FGC8GGH/HHG8D1FFHGHH;FHHHGGGGDGH:CC6D4DGFFGGGGFBBGEGGG36D.+EFBFFF6FDDF;FFGFFFGGFFEGFFFHFGGGFFCHEFGFGCFFFHFHFFHHHFGGCDBEDHHHHFFFFFC?GEGGFGHHHFFEHHFHGGGEEBHGEGGGGHGGGGGGGGGGFFFFFFFABBBA
@M02197:102:000000000-ALU3V:1:1101:12676:21281 1:N:0:1
ACTGAGCTGCATTCCTCCGCTTATTGATATGCTTAAGTTCAGCGGGTAGTCCTACCTTATTTGAGGCCAGTAGTTAATAATAATAGTGTAAAGCGGAGACCTTATACGCGGGCTAAAAATTGCCTTAGCAACCCGGCTGATCTCCAGCTCATATATTTAAGGCAAGGTTGGCGGCGGCCAACCAAGCCCAAGGACCCGCCCAGTTTTGAAGAAAAACCGGTTGGAGAAGATTAACGACACTCAAAAAGGCATGCTCTTTGGAATACCAAAGAGCGCAAGCTGCGTTCAAAGATTCGATGACTCAC
+
BCCDDFFFFFFFGGGGGGGGGGGGHHHHHHHHHHFHGHHHHHHGGGEGGHHHHHHHHHHHHHHHFHGGHHHHHGHHHHHHHHHHGHHHHHHHGHGGGGGFGHHHHHHHGGGGGGHHHHHHHHGHHHGGHHHHFGGGGGGGHHHHHHGHHHHHHHHHHHHHHGHHFEFGHHGGGGGHGGGHGGGGGGHHGHHGGFGGGHGHGHHHHGHHHHFGGGGGGGGHHGGHHHHHHHGHGGGHHHHGGGHHHHHGHGHHHHHGHHHHHHHHHHHHHHGGGGHHGHGGGGHGFGGGGGGGCFFFFFFFCCCCC
@M02197:102:000000000-ALU3V:1:1101:14424:21357 1:N:0:1
ACTGAGCTGCATTCCTCCGCTTATTGATATGCTTAAGTTCAGCGGGTATTCCTACCTGATCCGAGGTCAACCTGAAAAAAATTCGTTTAGAGGCCGGGCCCATGACACCTTGAAACTCGACGCGTGCTCCGGAAAGCTCAGTGCGAAGAGGGTCCCACGGACGCCGTCATTACTTTTGGGACCGGTCGGGGGTGAACCCGGACCTGGAGTCCAACAACAAGCCAGGCTTGAGAGGTGATAATGACGCTCGAACAGGCATGCCCTTCGGAATACCAAAGGGCGCAATGTGCGTTCAAAGATTCGATGATTCAC
+
1A>111B1BCCFGG3GGFFGGGGHGHGHFF3DAGGHHHFHFFHG?EEECGFEFGFH11G1FD0EE/EHHFHHHGBEGHHGGHFGGHHGGFEFBEEGCCEBEFFBGFGFB0FGFGDGDGGGGFFF/@?FGHGFFEGGF1B@90<9<CCCFHEF;C.CGAC-A<--GHGDFFGFCFCGGEGGCFAGDC@CCEFFFCFFFFFDHGB;GHGBGHHHHHHGGEGEHHCGGHGFHFFHHHH:GBHHG?GECDHEGHHHHHHHHHGFE1CEDFHHHGHHHHGG?GGGGHHHHF?GGHGGGCGGGGGGFBFFFFFAABAB
@M02197:102:000000000-ALU3V:1:1101:19176:21381 1:N:0:1
ACTGAGCTGCATTCCTCCGCTTATTGATATGCTTAAGTTCAGCGGGTATCCCTACCTGATCCGAGGTCAAAAGTTGAAAAAGGGCTTAATGGATGCTAGACCTTTGCTGATAGAGAGTGCGACTTGTGCTGCGCTCCGAAACCAGTAGGCCGGCTGCCAATTACTTTAAGGCGAGTCTCCAGCAAAGCTAGAGACAAGACGCCCAACACCAAGCAAAGCTTGAGGGTACAAATGACGCTCGAACAGGCATGCCCTTTGGAATACCAAAGGGCGCAATGTGCGTTCAAAGATTCGATGATTCAC
+
CCCCCFFFFFFFGGGGGGGGGGGHHHHGHHHHHHHHHHHHHHHGGGFGHHHHHHHHHHHHHHGGGGGHHHHHHHHGHHHHHGGGGHHHHHHGGHHHHHGHHHHHHGGHHHHGHHHHGGHGGGHHHHHHHHHHGGGGGGGHGGHHHHHHFHHHGGGHGHHHHHHHHHHHHHHHHHGHHHHHHHHHHHHHHHHHGGHGGGGGHGHHGHGGGHHHGGHHHHHHHHGHHHHHGHGHGGGGGHHGHHHGHHHHHGGFHHHHHHHHHGHHHHHGGGGGHCGHGGGGHGGGGGGGGGGFFFFFFFCCBCC
@M02197:102:000000000-ALU3V:1:1101:25408:21421 1:N:0:1
ACTGAGCTGCATTCCTCCGCTTATTGATATGCTTAAGTTCAGCGGGTAGTCCTACCTGATTTGAGGCCAGATGTCAAGAAGTTACACACAAGTGTGTAGGGTATAGAAAGCAGACTATTGTCAAGTCCTGGCCACGAGCGAACTCGTGTCCTAAGCGAAATACTTATTACGCCTAGGGGAACCAGTCAAAGACTAATCCAGCTTACATTTTTAAGGCGAGTCAACTTGGCATTGACAAACGCCCACATCCAACATCCAAGCTCGGATTAACCAAACTTGGAGTTGAGGTTTTCATGACACTCAAACAGGCATACTCTTCGGAATACCAAAGAGTGCAATTTGCGTTCAAAGATTCGATGATTCAC
+
BBBCCFFFFFFFGGGGGGGGGGGHHGHHHHHGHHHHHHHHHHHCCGGGGHGHHHHHHHHHHHHHGGGGHHHHHHGHHHHFGFGHHHHHGGGHFFFGHGHGGHHHHGHHHHHHHHHHHGHBFGHHFHHHHGBHHHGGGCGGGGGHFGCGHHEGHHHHHHGHGHHHHFHHHHGCFHGHHGHGHFHHHHGHHHGGGGHHHHHGHHHHGGHHHHGGGFBFGHGFHHHHGHGHHHHGHHHFFFGGGGHHHHHHGGHHGFGGHGE@CCGHHGGGF/GHFFGGFEHHHHHCHFECFFHHHHGHGGDF1FFHHGHHHHGFDGAGGEHHFHGFHGFHHCHHGGHHHHGGGGHGFBGFGGGGF1FFF1FFAAA>>
@M02197:102:000000000-ALU3V:1:1101:12648:21428 1:N:0:1
ACTGAGCTGCATTCCTCCGCTTATTGATATGCTTAAGTTCAGCGGGTATTCCTACCTGATCCGAGGTCAACCTTGTAAAAATTGGGTTATGGACCGTGCCGGGGGACCTTTCAACTCGTTGCGTGCTTAGAAAAGCTCGTTGCACCGAGAGTCCCACGGACGCCGTCATTACTTTTGGGACCGGTCGGGGGTGAACCCGGACCTGGAGTCCAACAACAAGCCAGGCTTGAGAGGTGATAATGACGCTCGAACAGGCATGCCCTTCGGAATACCAAAGGGCGCAATGTGCGTTCAAAGATTCGATGACTCAC
+
CCCDCFFFFFFFGGGGGGGGGGGHHHHHHHHHHHHHHHHHFHHGGGGGHHHHHHHHHHHHHHHGGGGHHHHHHHHHHHHHHHHHHGGFHHHGHHHGGHGHEGGGGGGGHHHHHHHHHGHGHGGGGGGHHHHHHHHHHGGGGHGHHHGGGGHHHHHHHGGGGGGGHHGGGGGGHHHHHGGGFGGGGGGGFGHHHFGGGGHHFGHGGHHHHFHHHHHHGHHHHHHGHHHFHFHHHHGHHFFHGGGGGHG?EHGGHHHHFGGGGGGGHHHHHHHGHHHGGGEGGGHHGGGGHGGGGGGGGGGFFFFFFFBAA>A
@M02197:102:000000000-ALU3V:1:1101:12493:21423 1:N:0:1
ACTGAGCTGCATTCCTCCGCTTATTGATATGCTTAAGTTCAGCGGGTATTCCTACCTGATCCGAGGTCAACCTGAAAAAATAGTTTTTGAGGAGGCCGGGTCCCCGGGACCTTGCAACTCGACGCGTGCTCCGGAAAGCTCAGTGCGAAGAGGGTCCCACGGACGCCGTCATTGTCTTTGAGACCAGTTGGTCGCGGACGATCCAACGCGGTCCAACACCAAACCCGGAGGTTTGAGGGAGGATAATGACGCTCGAACAGGCATGCCCTTCGGAATGCCAAAGGGCGCAATGTGCGTTCAAAGATTCGATGACTCAC
+
?ABBBFFFFFFFGGGGGGGGGGGHHHHHHHHHHHHHHHHHHHHGGGGGGHHHHHHHHHHHHHHGGGGHHHHHHHHGHHHGHHEGHHHGGGGHGDFGGGGGGEHHHGGGGGGHHGHGHHHHGHGGGGFGGFHHGGGGGHFHHHHGGHGGGGGFHGGHHHGGGGGGGFGHHGHHHHHHGHHHHGFFHGFFFFGCGGGGGFGHHFGGGFGGGHHFFFFFGGGGGGGGGGHGHGHBHHHGGHHEHGHHHHGGGGGHHGHHHHHHHHHGGGEEACHHHHHHHHFHHGGGGGGHHHFGGGFGGCGGGGGGGFFFFFFFBBBBB
@M02197:102:000000000-ALU3V:1:1101:24402:21497 1:N:0:1
ACTGAGCTGCATTCCTCCGCTTATTGATATGCTTAAGTTCAGCGGGTATCCCTACCTGATCCGAGGTCAAGAGTGTAAAAATGTACTTTTGGACGTCGTCGTTCTGAGTGCAAAGCGCGAGATGTACTGCGCTCCGAAATCAATACGCCGGCTGCCAATTGTTTTGAGGCGAGTCTACGCGCAGAGGCGAGACAAACACCCAACACCAAGCAAGGCTCGAAGGTACAAATGACGCTCGAACAGGCATGCCCCATGGAATACCAAGGGGCGCAATGTGCGTTCAAAGATTCGATGATTCAC
+
AAAA?FFFFFFFFFGGGFFCEEGF5FBBGHBD6GEGEEGDGHHGC2AC3GEGGHFA3FFHHDGEEEGHHHFGH5FFGEFHHFFGHFHHHHD;GHGFAGGEEEEFFDFFFFFFHHEHEFGGGBFFFBGE22ABFDDDCFGHHFGHHGHGCCCC?GCGHHHHGFGFHEEGGGGGGGGGGCC@A??CFEFFHGFFFGFFEFFFHEAGGABHHGAGF/EBGFFF9BEGF9BHGEGGEEFE?GHFFGBFHFECCF0BGHGAFAF1HFHHGGFEEGFGEAAEE1FA3GGGFEF1FFFD1FFAA1AA
@M02197:102:000000000-ALU3V:1:1101:25685:21538 1:N:0:1
ACTGAGCTGCATTCCTCCGCTTATTGATATGCTTAAGTTCAGCGGGTATTCCTACCTGATCCGAGGTCAACCTAGAAAAATATAAAGGTGACCGGGTCCCGGGGGCCTTGAAACTCTACGCGTGCTCCGGAGAACTCAGTGCGAAGAGGGTCCCTGGGACGCCGTCATTGTCTTTGAGACCAGTTGGCCATGGAGGCGGTCCAACGCGGTCCAACACCAAACACGAGGTTTGAGAGAGGATAATGACGCTCGAACAGGCATGCCCTTCGGAATGCCAAAGGGCGCAATGTGCGTTCAAAGATTCGATGACTCAC
+
CCCCCFFFFFFFGGGGGGGGGGGHHGHHHHHHGHHHHHHHHHHGGGGGHHHHHHHHGHHHHHHGGGGHHHHHHHHHHHHHHHHHHHHHHHHHGFFFGGHHGGGGGGGGHHHHHHHHHHHGGGGGGGHHGGGGGHHHHHHHHHHGHHHGHGGHHHHHDGGGGGGHHGHGGHHHGGGHHHHHHHGHGHGHGHHHGGFGFFHHGGGFGGFGFGFFGHFFGGHHFGFGHHGHHHHH8HHHGHHGHHHGGDGGHEFHHHHHHHHHGGGGFGGHHHHHCHGFGHGGGGFHHGHGGGGHGGGGGGGFBGFFFFFFFBBBBB
@M02197:102:000000000-ALU3V:1:1101:20265:21565 1:N:0:1
ACTGAGCTGCATTCCACCGCTTATTGATATGCTTAAGTTCAGCGGGTATTCCTACCTGATCCGAGGTCAACCACAAAAAATTGGGGGTTTAGCGGCTGGGAGTTATAGCACCTAACAAAAGCGAGAAAAAAATTACTACGCCCAGAGGATACTACAAATCCGCCGTTGTATTTCAGGAACTACAACTCCTAAGAGAAGTAGATTCCCAACCCTAAGCTAGGCTTAAGGGTTGAAATGACGCTCGAAAACGCATGCCCACTCCAACACTAATGGGCGATATGTGCGTTCAAAGATTCGATGACTAAC
+
BBBBB4CDCFFFGGGGFFGGFCEFHHHHHHHGFHHFEGFGHHHGGGFAFHHHHHHHHGFGHHFGGGE23EHHGCA?GF1EH<FFFG?EEDH49EEFEECD07BFDFFFF3G0BC<BFFH59FGDGCDHGHFGH79BGG0AD#0=8BGFG=0C0,3FGGCCCA/EFF:HGD<1;1FHDFFFFF1CE/CF7GEGF2;F2>2DB0F?//EBB0$;B;B1FFGB1F1GFB/0DGF2F;;EE?/EF#92///A/1AAFCB/B101//2212GDG0EB0A0331GA0A011B3F33BA11113DDB3>1111
@M02197:102:000000000-ALU3V:1:1101:17381:21580 1:N:0:1
ACTGAGCTGCATTCCTCCGCTTATTGATATGCTTAAGTTCAGCGGGTATTCCTACCTGATCTGAGGTCTATCACAAGAGTCCGCTCGCAGAGCGAGGGCGGTTTCAAGGAAGCCTGCCGTCCCAAGGTCGAGCGATACATATCACGCAGGGCAAAGGGCCGCAAGGCCACCGATGCATTTGAGGCGAGCCCGGCAAGGGGCAACACCCAAGTCCGACCCCCCCGTGCAGGACACGAGGGGACGAAAGCTGACGTGACACTCAGACAGGCATACCCTCCGGAATACCAGAGGGTGCAAGGTGCGTTCAAAGATTCGATGATTCAC
+
BCCCCFFFFFFFGGGGGGGGGGGHHHHGHHHHHHGHHHHHHFHGGGGGHHHHHHHHHHHHHHHGHFHHHHHHGHGHGHHGHHGGGGGGGGGHHGGGGGGGGBDGHHHFFHHGEHHHHHG:FFGHHHGHHGADGGFFFDHHHHHHHGHGGG#FFGFFFGGGGGGGGGGFEGGFGGFFFFFFFFFFFFFFFFFFFEFEEFFFFFFFFFFFFCFFFFFAFGGGFFGHHHFHHGHHHFFHGECGHEFFFHGGGHFGHHHHGABGHHHHGHHHFGFAGGGGGHGHHHHGHGHHHGHHFFCHHGGFGHGGGGGGGGGGBFFFFFFAAAAA
@M02197:102:000000000-ALU3V:1:1101:28120:21609 1:N:0:1
ACTGAGCTGCATTCCTCCGCTTATTGATATGCTTAAGTTCAGCGGGTATTCCTACCTGATCCGAGGTCAACCTGAAAAAAGTTTTTAGAGGCGACCGGGTCCCTGGGCCCTTGAAACTCTACGCGTGCTCCGGAAAGCTCAGTGCGAAGAGGGTCCCTGGGACGCCGTCATTGTCTTTGAGACCAGTTGGCCGGTGAAGGCCAACGCGGTCCAACACCAAACCCGGGGGTTTGAGAGAGGATAATGACGCTCGAACAGGCATGCCCTTCGGAATGCCAAAGGGCGCAATGTGCGTTCAAAGATTCGATAACTCAC
+
CCCCCFFFFFFFGGGGGGGGFGGGHHHHHHHHHHHHGDGHHHHGGGGGHHHHHHHHHGHHHHHFGGGHHHHGHHHHHHHCFDGHGGHHHHHGGGGGGGCGGHHHHGGHHGGHFHHHGHHHHHGGGFGGGGHGFGGFHHHHHGHHHGFCGFGHGGFGHHHHGGGAGGHGHHHHGFFHHHGGGFGFGGFGGGGGHFHHHHHHHGEFFFFFFHFFFFFFGGGFFGGFGFFGHGHHGFFHHHHHHHHHGGGEEFG1HHHHGHHFGGGGGGGGHHHHHHGHHHHGGGGFGHHHGGGGCGGGGGGGGGGABFFF5BAAAAB
@M02197:102:000000000-ALU3V:1:1101:27173:21616 1:N:0:1
ACTGAGCTGCATTCCTCCGCTTATTGATATGCTTAAGTTCAGCGGGTATCCCTACCTGATCCGAGGTCAAGAGTGTAAAAATGTACTTTTGGACGTCGTCGTTCTGAGTGCAAAGCGCGAGATGTACTGCGCTCCGAAATCAATACGCCGGCTGCCAATTGTTTTGAGGCGAGTCTACGCGCAGAGGCGAGACAAACACCCAACACCAAGCAAGGCTTGAAGGTACAAATGACGCTCGAACAGGCATGCCCCATGGAATACCAAGGGGCGCAATGTGCGTTCAAAGATTCGATGATTCAC
+
BCCCCFFFFFFFGGGGGGGGGGGHHHHHHHCHHHHHHHHHHHGGGGGGHHHHHHHHHHHHHHGGGGGHHHHGHGHHHHHHHHHHHH;HHHGGHHGGGGGGGGFHGHHHHHHHHHHHGGGCFCGHHHHGHHGFGGGGCGG9HHHHHGGGGHGGHGGHHGHHHHHHHHGGHGHHHGFGFGGGHHHGGGGHHHHHHHGGFFGHHFFGGGHHFGHHHFBEHHHHHHHHHHFFGGFEFGFHGHHHHHHHGHGGGHFFHGGHHHHHGHHFFEDCEHHHHGCGGHGGGGFGGGGGFFFFFFFAAAAA
@M02197:102:000000000-ALU3V:1:1101:13642:21624 1:N:0:1
ACTGAGCTGCATTCCTCCGCTTATTGATATGCTTAAGTTCAGCGGGTATCCCTACCTGATCCGAGGTCAACCTTAGAAATGGGGTTGTTTTACGGCGTAGCCTCCCGAACACCCTTTAGCGAATAGTTTCCACAACGCTTAGGGGACAGAAGACCCAGCCGGTCGATTTGAGGCACGCGGCGGACCGCGTTGCCCAATACCAAGCGAGGCTTGAGTGGTGAAATGACGCTCGAACAGGCATGCCCCCCGGAATACCAGGGGGCGCAATGTGCGTTCAAAGATTCGATGATTCAC
+
BBCCCFFFFFFFGGGGGGGGGGGHHGHHHHHHHHHHHHHHHHHGGGGGHHHHHHHHHHHHHHHDGGGHHHHHHHHHHHHHHHHGGGGGHHHEHGGGGFFGGHHGHGGGGGGHGGHHHHHHGGGGGHHGHHHHHHHGGGGGGHHHGFGGGHHHHGHHHGHGGGGGGGGGGGGGFGGFGGBGGGGGFGGGGGGGGHFFHHHGGHGGFHHGHFHHHGHHHHHHHHHGGGGFEHGGHHHHGHHHGGGGFGGHHFCHGFHGGGGGGGGHHHHGFGGHGGGFFGFGGGFFFFFFFBBBBB
@M02197:102:000000000-ALU3V:1:1101:27247:21649 1:N:0:1
ACTGAGCTGCATTCCTCCGCTTATTGATATGCTTAAGTTCAGCGGGTATCCCAACCTGATACGAGGTAAACCTTATAAATGGGGTTGTTTTACGGCGTAGCCTCCCGAACACCCTTTAGCTAATAGTTTCCACAACGCTGAGGGGACAGAAGACCCAGCCGGTCGATTTGAGGCACGCGGCGGACCGCGTTGCCCAATGCCAAGCGAGGCTTGAGTGGTGAAATGACGCTCGAACAGGCATGCCCCCCGGAATACCAGGGGGCGCAATGTGCGTTCAAAGATTCGATGATTCAT
+
A1>AACFF11FFDGDB1BAEE0A1A3DDBG3E33GE1D2DDGHC0EEEGBGG10ABAFFH2A/A/EA1FFAFG1#2FHB<%A0EE9,/BCC9@9//2E9EEHFEGF&EGEACAB/FGGFD#/>BF4<11G1F@CG9/#.5FEB;/;//<<C;GH/.CAGEG--#:;G0+/0:B9,:@9-;--@@9#@A9.;.?G,#0:#A/B9-;//FHG6C<BB0<;9FFGC//A;FG?A@@G:D1B0F/@>9A/A0D2BGF1CFEEA0AA01DFBCGGCFGF33FEF1GGFBD3DB3>>111
@M02197:102:000000000-ALU3V:1:1101:9631:21661 1:N:0:1
ACTGAGCTGCATTCCTCCGCTTATTGATATGCTTAAGTTCAGCGGGTATCCCTACCTGATCCGAGGTCAAGAGTGTAAAAATGTACTTTTGGACGTCGTCGTTCTGAGTGCAAAGCGCGAGATGTACTGCGCTCCGAAATCAATACGCCGGCTGCCAATTGTTTTGAGGCGAGTCTACGCGCAGAGGCGAGACAAACACCCAACACCAAGCAAGGCTTGAAGGTACAAATGACGCTCGAACAGGCATGCCCCATGGAATACCAAGGGGCGCAATGTGCGTTCAAAGATTCGATGATTCAC
+
ABCC?FFFFFFFFGGGGGGGGGGHHHHHHHHGFHHHGHHHGHHDGGGGHHHHHHHGHHHHHHHFGGGHHGHHHFGHHHHHGHHHHHHHHHHGHHGGGGGGGGGGGHHHGHHHFHHHGGGCGGGHHEHHHHGGGGGGGGGGHHHHHFHGGHGCFHGHHHHHHHHHHHGGHFCGGGGGGGGGHFHGGGGHHGFGFHFFGFGHFFEFGGHHHGHHHFHHHHHFHHFHHFHHGFGFEGGHGGHHFFGHHHGGEGBGHEHHHHHHHHHGGGGGGHGGHFGGGHGGGGGFGGGGFFFFFFFBAA>A
@M02197:102:000000000-ALU3V:1:1101:27232:21639 1:N:0:1
ACTGAGCTGCATTCCTCCGCTTATTGATATGCTTAAGTTCAGCGGGTATCCCTACCTGATCCGAGGTCAACCTTAGAAATGGGGTTGTTTTACGGCGTAGCCTCCCGAACACCCTTTAGCGAATAGTTTCCACAACGCTTAGGGGACAGAAGACCCAGCCGGTCGATTTGAGGCACGCGGCGGACCGCGTTGCCCAATACCAAGCGAGGCTTGAGTGGTGAAATGACGCTCGAACAGGCATGCCCCCCGGAATACCAGGGGGCGCAATGTGCGTTCAAAGATTCGATGATTCAC
+
CCCCBFFFFFFFGGGGGGGGGGGGHHHHHHGHHGHGHHHHHHHGGGGGHHHHHHHHHHHHHHHGGGGHGHHHHHHHHGGHHHHGGGGGHHHHHGGGFGGGGHHHGGGGFGGHGGHHHHGHGGGGGHHHHHHHHHHGGGGFFHHHGFGGGHHFHHHHHHFE?FFGGGGGGGGGGGGGGGGGGGGGGGGGGFGGGGHFHHFGGHGGGHHGHGEHHHHHHHHGHHHGGFGDFFFHHHHHGHHHGGGGFGGGHHGHFGHGGGGGGGGFHHHFGGEGGGGGGGGGGGFFFFFFFBABAC
@M02197:102:000000000-ALU3V:1:1101:26128:21687 1:N:0:1
ACTGAGCTGCATTCCTCCGCTTATTGATATGCTTAAGTTCAGCGGGTATTCCTACCTGATCCGAGGTCAACCTTGATAAAATAGAGGTTTTGACGGCTGCGGGCCACCGGTGCTCCCGACGTAGGAATTTCTTCTTAACACGCCGGGGGGCGGGTTCCACGCCGATTCGTTCCGGGGGGGCCGGCCGCGGGGGGCCGGCGACTCCCAATGCCAAGCGGTGCTTGATTGGTGAAATGACGCTCGAACAGGCGTGCCCACTAGAATACTAATGGGCGCAATGTGCGTTCAAAGATTCGATGACGCAC
+
AA?AAFF1CC1DGGGFF1E?CF?DBGCHHFHCFFF1DGGHFFHFEG//FGBDHFGAGBFFHHHFGGEFHHBFFFFHEFHH:HGHFGE@FHGH;HG?EE/FEECE/0CHGGE<#GHGGC#@?>8#@FEFE:FHDFG<FFGHHC?9CCC-@-;A@@GEG999=;-A9@ABE/FFFFC@-->@<<?CC<C@@?/CCB>@@@@B/F@/FGFFB#BEEFEEGEA@FFGBAFDBDBHGGBFFFFEFABFFEGFEE//FA/0GD222222FGF2E0?E0?A1HHGECAEB113FBFB1FB1F3>A>A11111
@M02197:102:000000000-ALU3V:1:1101:22412:21708 1:N:0:1
ACTGAGCTGCATTCCTCCGCTTATTGATATGCTTAAGTTCAGCGGGTATTCCTACCTGATCCGAGGTCAACCTTGTAAAAATTGGGTTATGGACCGTGCCGGGAGACCTTTCAACTCGTTGCGTGCTTAGAAAAGCTCGTTGCACCGAGAGTCCCACGGACGCCGTCATTACTTTTGGGACCGGTCGGGGGTGAACCCGGACCTGGAGTCCAACAACAAGCCAGGCTTGAGAGGTGATAATGACGCTCGAACAGGCATGCCCATCGGAATACCAATGGGCGCAATGTGCGTTCAAAGATTCGATGATTCAC
+
CCCCCFFFFFFFGGGGGGGGGGGHHHGHHHHHHHHGHHHHHHHGGGFGHHHHHHHHHHGHHHHGGGGHHHHHHHHHHHHHHHHHHHGGHHHCGHHGGHGHGGGGGGGGHHHHGHHHHGHGHGGGGGGHHHGHHHHGHHGGGHGHHHGHHHGHHHHHHGGGGGGGHFGGGHGHGGGGHGGGGGGGGGGGHHHHHGFFFGGHHGHHHHHGHFHHHHGHGHHHHHHGHFFHHHHHGGHHHHHHGFGGFGHFGAAGGHGHHHHFGGGGHHHHFCHGHHHGGGGGHHHHGGCGHGGGGGGGGGGFFFFFFFAAAAA
@M02197:102:000000000-ALU3V:1:1101:14034:21632 1:N:0:1
ACTGAGCTGCATTCCTCCGCTTATTGATATGCTTAAGTTCAGCGGGTATCCCTACCTGATCCGAGGTCAAGAGTGTAAAAATGTACTTTTGGACGTCGTCGTTCTGAGTGCAAAGCGCGAGATGTACTGCGCTCCGAAATCAATACGCCGGCTGCCAATTGTTTTGAGGCGAGTCTACGCGCAGAGGCGAGACAAACACCCAACACCAAGCAAGGCTTGAAGGTACAAATGACGCTCGAACAGGCATGCCCCATGGAATACCAAGGGGCGCAATGTGCGTTCAAAGATTCGATGATTCAC
+
CCCCCFFFFFFFGGGGGGGGGGGHGHHHHFHCFHHHHHCBHHHGGGECH5FHHHHHFFHHHFHGGGGHHGHEHGFFFFGHGFHBFGHHEFGFFFFFGB/FF>EFFHHHFGHHHDGHGGGGGFEFGDFHGHGGGGHGHHHHHHHHGHHGFGECFEGHHHHHHHHHHHGGGGHHHGGGGGGGHHFGGGFFHGGHHGGGGFEDGGHGHGGGHHHHHGHGGHHFFHGHHHHHHGGGGFFFFHHFGHHGHHGGGGHHHHHGHHHHHGHHGGGGEHHHFECEE4GGBGCGFGFGFFFFFFFAAA>>
@M02197:102:000000000-ALU3V:1:1101:15396:21779 1:N:0:1
ACTGAGCTGCATTCCTCCGCTTATTGATATGCTTAAGTTCAGCGGGTAGTCCTACCTGATCTGAGGCCAGAGTTACAAGTATGGTGTTATGAGCAGTGCTACAAGTCAACTCGACGAAACGTATTACGCCAGGCCACCATCACACCACTAACGCTTTTAAGGCGAGCCAGCAATAGGCAACGCCCAAATCCAACCAGCCGGGTAGAACCCGAAAGGTTGAGTCTACATGACACTCAGACAGGCATACCCTCCGGAATACCAGAGGGTGCAAGGTGCGTTCAAAGATTCGATGATTCAC
+
BBBBBFFFFFFFGGGGGGCFG?AGF556AFFFGFHBBHHFGFGEGCAAA3FD5FGG3A3BE55FGAFF1FCAGFFDGFG5FFHG61EEHF3@B3F3BBFC@BGHG33FDGHFFGCHHHHGF;FGCFGHHE?FCGGDHHDD+@AHHFGFACBFEFGGHGGGC<<BGBCDG3*C?FHGFGGFGADHHHGGFE>BBFGEGCFEGGGHGFFGFGHGFGHFHGFGGFD'D5B55FFDBBHGEHHGFGGCB1GGFGCHFHHHFFA32AHGHHFHG4AAGGECGGDDFGGEGGFFFFFBF?A>>>
@M02197:102:000000000-ALU3V:1:1101:6649:21800 1:N:0:1
ACTGAGCTGCATTCCTCCGCTTATTGATATGCTTAAGTTCAGCGGGTATCCCTACCTGATCCGAGGTCAAGTCATGAAATTGCTTGCTGGACGCTGATCCGCCGGGGCTCCGAGAAGCGCAAATGTGCTGCGCGAGAAGCCGACGAGACCGCTGCCAATGACTTTGAGGCGAGTCCGCGCACGGAGGCGGGACAGACGCCCAACACCAAGCAGAGCTTGAGGGTGTAAATGACGCTCGAACAGGCATGCCCCACGGAATACCGAGGGGCGCAATGTGCGTTCAAAGATTCGATGATTCTC
+
AAAABFFFFFFFFFFGGFGGGFCGHHHFBGFGFFHGG5F5DGHFF?EEHHGHHHEFHFHEGHHGGGEGFHHFFHHG'BFFHHHHHHHHHGEGEF?G?FDF<?EFGFG?GHGGGGGGHHGGGGGHH;GH<HEFDGGGGGGHGFGCG?CFFECDCCGFGGHGBGFFCCGEFGGF<DFGDFCFFFAGECGCHEHHGGGGGHGHEGHFGEFGHHGFHFHGFGHHGHH<GHH9GEBEEEFEFFHGHHHHEFEEEGGFHGHFFF/A/GGHGGE?EBFGBEAA0B113AF3FFFFFFFFFFFA1>1>
@M02197:102:000000000-ALU3V:1:1101:24527:21755 1:N:0:1
ACTGAGCTGCATTCCTCCGCTTATTGATATGCTTAAGTTCAGCGGGTATTCCTACCTGATCCGAGGTCAACCTGAAAAAAGTTTTTGGAGGTGACCGGGTCCCTGGGCCCTTGAAACTCTACGCGTGCTCCGGAAAGCTCAGTGCGAAGAGGGTCCCTGGGACGCCGTCATTGTCTTTGAGACCAGTTGGACGGTGAAGGCCAACGCGGTCCAACACCAAACCGGGGGGTTTGAGAGAGGAGAATGACGGTCGAACATGCATGCCCTTCGGAATGCCAAAGAGCGCAATGTGCGTGCAAAGATACTATGATGCAC
+
BBBBBFFFFFF5GFFGGGGF?EGHFFGFBBEGHHHCH5EDG5FFCG2EHHGHHHHHEDGHFGGDECEHHHHGGHFH3DF?EFFHHG@?GHGGGHG:>/E;GG03FGAGFEH9GHFDHHHGHHG?C/CFGFGFCADGGHFHGHHGEDG/C//CD7HC?CG.C;F@A@DDGGFGFFGGHGGGEFF?GC9;?B#;DA?9E1;F?FF1EFFF101FB2FFFB/AFFE#E=GEGG@DB1EEB1F@7%B0B>/EA/B/2AD2D11EAFB//E/CHHGFA1A0FDB000E011DHFEA111B1GE3BFB3333@13@11111
@M02197:102:000000000-ALU3V:1:1101:9113:21850 1:N:0:1
ACTGAGCTGCATTCCTCCGCTTATTGATATGCTTAAGTTCAGCGGGTAGTCCTACCTGATTTGAGGTCAGAGCTAAAGTGTGATATTAGAGTGGAGGTTACGAAAAGCTTATTACGCATTCCACTTAGACATTTGAGGTGAGCCCGAAGACCTTGACGGCCGGGCAGGCACCCAAAGCACCTTGCTCGGAAACCCGAGTAGATGAAGTCTATATGACACTCAAACAGGCATGCCCTTCGGAATACCAAAGGGCGCAATTTGCGTTCAAAGATTCGATGATTCAC
+
BBBBBFFFFBFFGGGGGGGGGGGGGHHHHHHFHHHHHHHFGHHGGGGGGHHHHHHHHHHHHHGHGHHHHHHHHHHHHHHHDGGHHHHHHHHHFFHGEHFHCGHHGHHHHHFGHFDEFEHFGHHGFHFFFGHGHHHHHHHFGGGHGHHGGHHHGHEBGFGCCFFCDGGGGHGGHGHGHHHHGHHHHHFHGDGGGGGFFGEFBHHHGEHG9GHHHHHHHGEHHHHHHHHHHHGGGGGGEBFHHHHHHHHFGGGGGHHHHGGGGHGGGGGGGGGGFFFFFFFCCAAA
@M02197:102:000000000-ALU3V:1:1101:14039:21820 1:N:0:1
ACTGAGCTGCATTCCTCCGCTTATTGATATGCTTAAGTTCAGCGGGTATTCCTACCTGATCCGAGGTCAACCTTGTAAAAATTGGGTTATGGACCGTGCCGGGGGACCTTTCAACTCGTTGCGTGCTTAGAAAAGCTCGTTGCACCGAGAGTCCCACGGACGCCGTCATTACTTTTGGGACCGGTCGGGGGTGAACCCGGACCTGGAGTCCAACAACAAGCCAGGCTTGAGAGGTGATAATGACGCTCGAACAGGCATGCCCTTCGGAATACCAAAGGGCGCAATGTGCGTTCAAAGATTCGATGACTCAC
+
CCCCCFFFFFFFGGGGGGGGGGGHHHHHHHHHHHFHHFHHGHHGGGEGHHHHHHHHHHHHHHGGGGGHHHHHHHHHGHHHGHHEHHGGFHHG;GHFGHGHGGGGGGFGHHHHHHHHHGGGHGGGGGGHHGGHHHHHGHGGGGGHHHGGGGGHHGGHHGGGGFGFHHGGGGGGGHHHHGGGFGFFFGGCFHHHFGGGGGHGGGHHHHHHHFHHGGGGGHHHHEHGHHHHHHHGHHGHHHHHGGGGFHEEHHHHHHHHHGGGGGGGHHHHHHHHHHHGGFFGFFHCFCCGHGGGFGGGGGGFFFFFFFBAAAA
@M02197:102:000000000-ALU3V:1:1101:9126:21897 1:N:0:1
ACTGAGCTGCATTCCTCCGCTTATTGATATGCTTAAGTTCAGCGGGTATTCCTACCTGATCCGAGGTCAACCTTAGAAATAAAAGGGTTAGACCGACCCGACGGGACCTTGCAACTCCCCGCGTGCCTCGAAAGACTCGTTGCGAAGAGGGTCCCACGGACGCCGTCATTGTCTTTGAGACCAGTTGCGGACGAACCACAACGCGGCCCAACACCCAGCCCGAAGGTTGGAGAGAGGATAATGACGCTCGAACAGGCATGCCCACCGGAATACCAAAGGGCGCAATGTGCGTTCAAAGATTCGATGACTCAC
+
BBBBBFFFFFFFGGGGGGCGGGGGHHHCHFHHHHHHHFHHHHHGGGGGHHHHHHHHHHHHFFHGGGEFHHHGGGHHEHHHHGHHHGGFHHGHHGGGFGGGGGGFCGEFHHHHGHGHHHHDDGGGGGHGHGGHGGEFGHGHGGEFFGFFGGGGHHGFFGGGGGGGHGGHHGGHHFHGHHGFFEFFGGGGGGGGHGHGGGGEFGGGHHFFGFFFFFGGGGFGGHHHEGHHHFHHGGHHHFFGHGGGGEFE1DBBHHHHHGHGGGFECHHHHGGHHGHHGGGGGHFHHGGGGHGGBFBBFGGCFBFFFFFBBBAA
@M02197:102:000000000-ALU3V:1:1101:24450:21925 1:N:0:1
ACTGAGCTGCATTCCTCCGCTTATTGATATGCTTAAGTTCAGCGCGTATTCCTACCTGATCTGAGGTCAATAAATGAATAGAGCCAAGAGCACAGAGGCACGAGGCGGGCTTTAGGTGCAGCAACCAAAGTGTGCGACGATCAAGCAACGAGTTGGACGAACCTAGAACGTTGTGTAACCGTGCAGCGGGCCGCACCAATGCATTTGAGGAGAGCGATCCGAGCGTCGTGAGACGTCGGTTCGCATGCTCCCAACTTCAACAGGGCCGGCGAGGTTTGAAACCAAGCGGTCCTGTGAGAGATTAATGACACTCAAACAGGCATGCCCTCCGGAATACCAGAGGGCGCAATGTGCGTTCAAAGATTCGATGACTCAC
+
CCCCCFFFFFFFGGGGGGGGGGGHHGHHHHHHGHHHHGHHHHHGGGGGGHHHHHHHHHHHHHHHHGHHHHHHHHHHHHGHHHHHHHHHHGGHHHGHHGFGHGGGGGGGGGGHHHHHFHHHHHHHHHGHHHGFGFHGGGCCGHGHHHHHHGEGEFFHHHGGGGGGGGGGFFEFGGGGGGGGFFEGEFFFFAFFGGFGGFGGGGGFFFGGGFFAFGGFFGGGFGFDFGGHHGHGFGDFGGGGGGHFFHDEGGFHHFHHGHHHHHGGGGGGGGGHGHGHHHHGDGGGGGGHHHHHHHHHGHHHHHHHHHHHHHGGEHHHFHHHHHEGGGGGGHHHFHGHHHHHGGGGGHHHHGGGGHGGGGGGGGGGFFFFFFFABBAA
@M02197:102:000000000-ALU3V:1:1101:27079:21965 1:N:0:1
ACTGAGCTGCATTCCTCCGCTTATTGATATGCTTAAGTTCAGCGGGTATCCCTACCTGATCCGAGGTCAACCTTAGAAATGGGGTTGTTTTACGGCGTAGCCTCCCGAACACCCTTTAGCGAATAGTTTCCACAACGCTTAGGTGACAGAAGACCAAGCCGGTCGATTTGAGGCACGCGGCGGACCGCGTTGCCCAATACCAAGCGAGGCTTGAGTGGTGAAATGACACTCGAACAGGCATGCCCCCCGGAATACCAGGGGGCGCAATGTGCGTTCAAAGATTCGATGATGCAC
+
AA?AA1CB1FFB3DGGFGGG1001D3GHHHDGD3FGFHHHCADC0/AEGFDGAGCFDBAGG10AEGAFFBGCEF8#GF91;1$//>@?FGFDGECCEGGCE9FFE:<CCCCHGGG<HHEFFCC@F;@GGHHFH::@:<E<CF93BBCGGHBC67<#@<CE@G@C?/FBFFFFB@EFG-A@@9;@@@>?;AGGABBC;0.A;/9BA<#<0D<EG:C:A@FGBFFBF><%HCAF<1D@<EA?2;@EECGHGD22FBAA//EEA001DGHEAEEEF1FBF3B1111@33CB3>11A1
@M02197:102:000000000-ALU3V:1:1101:18189:21988 1:N:0:1
ACTGAGCTGCATTCCTCCGCTTATTGATATGCTTAAGTTCAGCGGGTATTCCTACCTGATCCGAGGTCAACCTTGTAAAAATTGGGTTATGGACCGTGCCGGGAGACCTTTCAACTCGTTGCGTGCTTAGAAAAGCTCGTTGCACCGAGAGTCCCACGGACGCCGTCATTACTTTTGGGACCGGTCGGGGGTGAACCCGGACCTGGAGTCCAACAACAAGCCAGGCTTGAGAGGTGATAATGACGCTCGAACAGGCATGCCCTTCGGAATACCAAAGGGCGCAATGTGCGTTCAAAGATTCGATGATTCAC
+
ABBCCFFFFFFFGGGGGGGGGGGHHHHHHHHHHHHHHHHHHHHGGGGGHHHHGHHHHHHHHHHGGGGHHHHHHHHHHHHHHHHHHFFGHHHEHHGGGHGHGGGG9GGGHHHHHHHHFGHGHGGGGGGHHHHHHHGHHGGGGHGGHHGGGGGHGHHHHGGGGFGGGFGGHGGGGGHHGGBEGFGGGGGFHFHFHGGGGGGGBFFGBHHGFFHGFHHHGHHGHHHFHFHFHHHHGHHFFFFGFFFFFFAEEGF3GHHHGGGEE0GGHGDG5FGHGHHGEFGGCGGDE?E2CGFGGGFGGGFFFFBFFFABBBA
@M02197:102:000000000-ALU3V:1:1101:6802:21994 1:N:0:1
ACTGAGCTGCATTCCTCCGCTTATTGATATGCTTAAGTTCAGCGGGTATTCCTACCTGATCCGAGGTCAACCTTGATAAAATAGAGGTTTTGACGGCTGCGGGCCACCGGTGCTCCCGACGTACGAATTTCTTCTTAACACGCCGGGGGTCGGGTTCCACGCCGATTCGTTCCGGGGGGGCCGGCCGCGGGGGGCCGGCGACTCCCAATACCAAGCGGTGCTTGATTGGGGAAATGACGCTCGAACCGGCCTTCCCCCCGGAATACCAGGGGGCGCAATGTGCGTTCAAAGATTCGATGACTCAC
+
B@BBBFFFFFFFGGFGGGGGGGGHHHHHFHGHHHHHGHHHHGHGGGGGHHHGHHGHEHHHHHGGGGGHHHHEHHHFHHHHHHH;;H;:HFGH;HGGG;GGGGGGGGGHGG;GG<HHGGG9GG0'CGCGHFHHGHHGHHG:HGGGGGGCF@7GADEEGG;GFFFFFFFFFFF?FFFFFFDFFFFF:FFFFFFFFFFAFFFCFCCFFE7CB,/B:FFFFFADFFFFFCHGF.A0DFFFFFF/<1F:E>/??/////ECE0HHHHGF3AGGGGGGGGHGHH?GGGFCFFFFGGGGGFFFFFFFAA3>A
@M02197:102:000000000-ALU3V:1:1101:11434:21943 1:N:0:1
ACTGAGCTGCATTCCTCCGCTTATTGATATGCTTAAGTTCAGCGGGTAATCTTACCTGATTTGAGGCCAGAAAGGAATACATAAAGAATTATGTATGTGTGTGTTTGTTTGGTAGCAGATGACAAAAGCACAAGATTTTTATGGGTTTGCCTTAACAAAAATCTATGGCTGACACTCATCCACTCATACTTTTAAGGCAAGGTGATACAAAGAGGCTAATCTCATCACCAAGCCCAAGGACCCGTTAAAAGAATTTTTCATAAAAAAAAACCTTTTAATGAAGATATTCACGACACTCAAACAGGCATGCTCCGAGGAATACCAAGGAGCGCAAGAAGCGTTCAAAGATTCGATGATTCAC
+
A3AAABFFFFFFGGGGDCGGGGGHHGHHHGHGHHGHCHHFHHGGCEGGGGHHHGHHHGHHHHHGGHCFGGHHHFHFFFFHGHHGGGFHHHFFHHHHGHHEGGFGHHHFGHFA?GHFHHHHGFBGFGHEHHHHHHHGBGHH0GHE;5EGFBFGFFHGHHEHHH;FH:HHGG:<<FHGHHHHHFHHHGGF9HHEHGH1BGHGGEDGBHGFHHGBH6ADHFF6HHFFGFGHHEFFEGGGF/>AF?/?EBFHFGGEC0<BF>21CEEEGGEFB1E1FGF2GF@@2FF2BFEHCF/DF1EFAC1GAB11EBGEE//A/GF22BF11EFAA00E0EEA11000CEFDEF33GA1111DFFBBAA?AA
@M02197:102:000000000-ALU3V:1:1101:6045:22024 1:N:0:1
ACTGAGCTGCATTCCTCCGCTTATTGATATGCTTAAGTTCAGCGCGTATTCCTACCTGATCTGAGGTCAATAAATGAATAGAGCCAAGAGCACAGAGGCACGAGGCGGGCTTTAGGTGCAGAAACCAAAGTGTGCGACGATCAATCAACGAGTTGGACGAACCTAGAACGTTGTGTAACCGTGCAGCGGGCCGCACCAATGCATTTGAGGAGAGCGATCCGAGCGTCGTGAGACGTCGGTTCGCATGCTCCCAACTTCAACAGGGCCGGCTAGGTTTGAAACCAAGCAGTCCTGTGAGAGATTAATGACACTCAAACAGGCATGCCCTCCGGAATACCAGAGGGCGCAATGTGCGTTCTAAGATTCGATGATTCA
+
BBBA?FFFBFFFFGGFGGFGC?EF555DDGDGFHFFF5FFHHCGGEAEEE55AGFGGHHHFHHHBFHFBGGDGHDGB5F53FFHHB2FAEGFA223?AEFCAEG/>ECDGFHHBGEF21GH1010FGHHH1<GBFGCC@<...<DGCCCDGGA7CG$C?:5/F5;FGFGG:B?/+#ACFF;#B;--999=A>99DFCF;BFF9:#BB:?FEGAD:9;A?.A;-9/:GBFA0CBFDAC/CCEEA1$?///@BF121221B1<</EE>?F1B10F@2B210/1AB@B0?0GG/B1G1BFF2BB@222221DF/1EAA111HHGFA//A/AA0GBG2FGGB0B00AE?FEDFAA0E113B333GEA1FBFDDB1AAAA
@M02197:102:000000000-ALU3V:1:1101:18343:22152 1:N:0:1
ACTGAGCTGCATTCCTCCGCTTATTGATATGCTTAAGTTCAGCGCGTATTCCTACCTGATCTGAGGTCAATAAATGAATAGAGCCAAGAGCACAGAGGCACGAGGCGGGCTTTAGGTGCAGCAACCAAAGTGTGCGACGATCAAGCAACGAGTTGGACGAACCTAGAACGTTGTGTAACCGTGCAGCGGGCCGCACCAATGCATTTGAGGAGAGCGATCCGAGCGTCGTGAGACGTCGGTTCGCATGCTCCCAACTTCAACAGGGCCGGCGAGGTTTGAAACCAAGCGGTCCTGTGAGAGATTAATGACACTCAAACAGGCATGCCCTCCGGAATACCAGAGGGCGCAATGTGCGTTCAAAGATTCGATGATTCAC
+
AABABFFFFFFFGGGGGGGGGGGHHHHHHHHGFHHHHHHHHHHGGFGGGHHHHHHHHHHHHHHHHGHHHHHGGHHHHHHHHHEHHHHHHEHHHHHHGGGGHGGGGGGGFGGHGHHE@<GFHHHHHHGHGE1=GGHGGGGGGHGFHHHHHCGGACHG9@A@BAFFGGGECDCFEEGGGGFFFFDAFFBFCCAFFFFFFFEFFFFFFFFFFFFAFAC-A?ADFADCA.EEGC/ACGGGGGGGGGF?9G?F?/FHF2FHGHHHHE?FCE?EEAGFFFFHDFHGHDGGGGGEGCFDHHFHGHHHHHGHHGHGGDFHFGHHHHHGAFGGGGGGGHHHHHHHHFFAGGEGGHHHHAEEGHGGGFGGG?44FFFFFFFBBBBB
@M02197:102:000000000-ALU3V:1:1101:18359:22159 1:N:0:1
ACTGAGCTGCATTCCTCCGCTTATTGATATGCTTAAGTTCAGCGCGTATTCCTACCTGATCTGAGGTCAATAAATGAATAGAGCCAAGAGCACAGAGGCACGAGGCGGGCTTTAGGTGCAGCAACCAAAGTGTGCGACGATCAAGCAACGAGTTGGACGAACCTAGAACGTTGTGTAACCGTGCAGCGGGCCGCACCAATGCATTTGAGGAGAGCGATCCGAGCGTCGTGAGACGTCGGTTCGCATGCTCCCAACTTCAACAGGGCCGGCGAGGTTTGAAACCAAGCGGTCCTGTGAGAGATTAATGACACTCAAACAGGCATGCCCTCCGGAATACCAGAGGGCGCAATGTGCGTTCAAAGATTCGATGATTCAC
+
BCCBCFFFFFFFGGGGGGCGGGGHHHHHHHHHHHHHHHHHHGHGGGGGGHHHHHHHHHHHHGHHHGHHHHHHHGHHHHHGHHHHHHHHHHHHHGHHHGGGHGGGGGGGGGGHHHHHHHHHHHHHGFGGHHBGHHHGGGGGGHGEHHHHHGGGAGHHGGGGFGFGGGGGFGEGFFGFFGGGBEFDGFFFFFAFFFFFFGGGGFFFFGGGGFFEFGEFFFFDFFFFGD:EGHHGGGGGGGGGGGHHHHCGHGGHFFHGFHHGEHCFGGGGFEHHFFHGHHFG@GEGGGGHHHHGHHHHFGFHHHHHEHHHGHGHHHHHHHHHHHGGFGEEGGHHHHBHHFHGGGGGCHHCHGEFGHFGDCGGGGFGFFFFFFFBBBBB
@M02197:102:000000000-ALU3V:1:1101:22394:22284 1:N:0:1
ACTGAGCTGCATTCCTCCGCTTATTGATATGCTTAAGTTCAGCGGGTATTCCTACCTGATCCGAGGTCAACCTTGGTAAAAGTTGTCGCCGAAGCGACCAAGACCGGGTCTGGAGTGCTAGCCTAGTACGTGCCCGAAAGCTCAGTGTACAAGAGTCCTCGCAGACGCCGTCATTATCTTTGAGACGGGTGGTGCCTAAACGGCCCCGCCGACGTCCAACAACAAGCCGGGCTTGAGGGGTGATAATGACGCTCGAACAGGCATGCCCCCCGGAATACCAGAGGGCGCAATATGCGTTCAAAGATTCGATGACTCAC
+
CCCCCFFFFFFFGGGGGGGGGGGHHHHHHHHHHHHHHHHHHHHGGGGGHHHHHHHHHHHHHHHGGGGHHHHHHHHHGHHHGHHHHHHGHGCGGGGGGGGGHHHHHG:CG9HHGHHFHHGH:HHHHHG<HGH.HHHGGGGGHHHHHHHFHHHGH;HHHHGHGGG;;H?DGGGGGGGGGFFFGFGG;;GGG:GFDEFFFFF:FF:FFFFFGFGFGGGGFGHHEHGFFGGGHFFFFHFAGHHHFHHGFFF?DDAFHAFHHFHGGGG?GGFCGGHHHHFGFFHHGEGGGGHGHHGGGFCGGGGGGGGGGFFF5FFFAAAAA
@M02197:102:000000000-ALU3V:1:1101:22805:22259 1:N:0:1
ACTGAGCTGCATTCCTCCGCTTATTGATATGCTTAAGTTCAGCGGGTATTCCTACCTGATCCGAGGTCAACCTTGTAAAAATTGGGTTATGGACCGTGCCGGGAGACCTTTCAACTCGTTGCGTGCTTAGAAAAGCTCGTTGCACCGAGAGTCCCACGGACGCCGTCATTACTTTTGGGACCGGTCGGGGGTGAACCCGGACCTGGAGTCCAACAACAAGCCAGGCTTGAGAGGTGATAATGACGCTCGAACAGGCATGCCCTTCGGAATACCAAAGGGCGCAATGTGCGTTCAAAGATTCGATGATTCAC
+
BBB@AFFFFFFFGGGGGGGGGGGHHGFHHHHGHHGGHHHHHGHGGGEFGFHHHHHHHHHHHHHGGGGHHHHHHGHFHFFFGHHHHGGGHHHHFHHGGAEHGGCFGGGGHFHHHHHHHGGGHGFDDGGHHHGGHHGHEGG@FHGFHEGFEGGHHFHHFCCGG@AEGEHHGHGGGGGFFDCEFGGGDCGGGFFHGEFFFFFFEGFHHFGHHFHEGHFHEGHGHHHFFFHHHHHHGFHHFEGGGGGGGGGABA3HHHGHHEECGGGGGHHHHG2FGGHGGGGGHG5HGGGGHG5FGGGGCGGFFFFFFFA@BBB
@M02197:102:000000000-ALU3V:1:1101:20913:22340 1:N:0:1
ACTGAGCTGCATTCCTCCGCTTATTGATATGCTTAAGTTCAGCGGGTATTCCTACCTGATCCGAGGTCAACCTTGTAAAAATTGGGTTATGGACCGTGCCGGGAGACCTTTCAACTCGTTGCGTGCTTAGAAAAGCTCGTTGCACCGAGAGTCCCACGGACGCCGTCATTACTTTTGGGACCGGTCGGGGGTGAACCCGGACCTGGAGTCCAACAACAAGCCAGGCTTGAGAGGTGATAATGACGCTCGAACAGGCATGCCCTTCGGAATACCAAAGGGCGCAATGTGCGTTCAAAGATTCGATGACTCAC
+
BCCBBFFFFFFFGGGGGGGGGGGHHHHHHHHHHHHHHHHHHGHGGGGGHHHHHHHHHHHHHHFGGGGHHHHHHHHHHHHGHHHHHHGGHHHFHHHGGGGHGGGGGGGGHHHHHHFHHGHGHGFFGGGHGHHHHHHGHHGGGHGHHHGGGGGHHHHHHGGGGGCGHHHHHHHHGGGHHGGGGGGGDGGGHHHHHFFGGGHFFHHGHHHHHHFFGFHGGHFHGHHGHHFHHHHFGHFFFHHHGFGGGHHDHHHHHHGHHEGGFGGGHHHHHGHHHHHGGGFGHHHHGGGGHGGGGGCGGGGFFFFFFFBCBAA
@M02197:102:000000000-ALU3V:1:1101:16375:22356 1:N:0:1
ACTGAGCTGCATTCCTCCGCTTATTGATATGCTTAAGTTCAGCGCGTATTCCTACCTGATCTGAGGTCAATAAATGAATAGAGCCAAGAGCACAGAGGCACGAGGCGGGCTTTAGGTGCAGCAACCAAAGTGTGCGACGATCAAGCAACGAGTTGGACGAACCTAGAACGTTGTGTAACCGTGCAGCGGGCCGCACCAATGCATTTGAGGAGAGCGATCCGAGCGTCGTGAGACGTCGGTTCGCATGCTCCCAACTTCAACAGGGTCGGCGAGGTTTGAAACCAAGCGGTCCTGTGAGAGATTAATGACACTCAAACAGGCATGCCCTCCGGAATACCAGAGGGCGCAATGTGCGTTCAAAGATTCGATGATTCAC
+
BBBBBFFFFFFFGCGGGFEGGCGHHHHHHFFGHGGCHHGH5GFGGFEGGHBGGHHHHHHHGHHGHGFGHHHHGGHHHHHHGBHGHHHHGAGHHBEBFEGGGD?E//@@D?@AFGHH22?GFHHGHHGHGFFFDFDDDCGCCHDH0FFHC?9C#/:;;C3C5//FFB6E@ACFE9ABF;G0A#CD,FFFFFFF=9$;090B9B;00;BF/9BC99.@=EE:A.;99.<;BC/.CB><A<>9/AC$;/E??/@1>F@2BGFFBHCB>/</?GG0F1F>21GCFEF>CE@AF0>11@1BHHHHGBHFBHGEBG?1CDB1FFA1A0FBE//A/02DGGDF1CGCAA0A01GBB0000GB13EDFGFFGFB@3@3311A11
@M02197:102:000000000-ALU3V:1:1101:22811:22242 1:N:0:1
ACTGAGCTGCATTCCTCCGCGTATTGATATGCTTAAGTTCAGCGGGTATTCCTACCTGATCCGAGGTCAACCTTGTAAAAATTGGGTTATGGACCGTGCCGGGAGACCTTTCAACTCGTTGCTTGCTTAGAAAAGCTCGTTGCACCGAGAGTCCCACGGACGCCGTCATTACTTTTGGGACCGGTCGGGGGTGAACCCGGACCTGGAGTCCAACAACAAGCCAGGCTTGAGAGGTGATAATGACGCTCGAACAGGCATGCCCTTCGGAATACCAAAGGGCGCAATGTGCGTTCAAAGATTCGATGATTCAC
+
AA?AA1CDCBCDDG3B1GC1000BAD2FA222BF2DE2DFGF1/AEAE1FFFAAF0ABF11GHEEC/>1G1GFHFFH2GHFF1@BAFEGHE@1GHCE/#CE/B/<?/<FG118G1DF8HFB/#CACADGF8BDG<9/1AA7B.<FHC?;<@.:EFFHGCC7<A.?1@<1BFFGGE>;;</,</;9/4<<BBB0<//CEB;F99GB11>1B*>>0FGE>001;FFFBBF019GB24;AFFBFF/E9GF/2GB111AA0/A////A0D222GAHFFB0A00ED1ADA000B1B3333D?GF1B331D31A@AA
@M02197:102:000000000-ALU3V:1:1101:12271:22359 1:N:0:1
ACTGAGCTGCATTCCTCCGCTTATTGATATGCTTAAGTTCAGCGGGTATCCCTACCTGATCCGAGGTCAAGAGTGTAAAAATGTACTTTTGGACGTCGTCGTTCTGAGTGCAAAGCGCGAGATGTACTGCGCTCCGAAATCAATACGCCGGCTGCCAATTGTTTTGAGGCGAGTCTACGCGCAGAGGCGAGACAAACACCCAACACCAAGCAAGGCTTGAAGGTACAAATGACGCTCGAACAGGCATGCCCCATGGAATACCAAGGGGCGCAATGTGCGTTCAAAGATTCGATGATTCAC
+
CCBBCFFFFFFFGGGGGGGGGGGHGHGHHHHHHHHHHHHHHGHGGGGGHHHHHHHHHHHHHHHGGGGHHHHHHFGHGHHHHHHFFHHHHHHFHHGGGGGGGGGHGHHHHHHHHHGHGGGGGGGHHHHHHGGGGGGHGHGGHHGHHGHGGGGGHHHHHHHHHHHHHGGGHGHHHGGGGGGGHHHGGCGHGHHHHHGGGGGHHFFFFGHHHHHHHGEFHHHFHFHGFHFHFGGGGGHHGHHHHHHHHEGGGGHFHHHGHHHHHHCHGGGGGGGHHCGGFHGGGGGGGGGGFFFFFFFABBBA
@M02197:102:000000000-ALU3V:1:1101:11247:22625 1:N:0:1
ACTGAGCTGCATTCCTCCGCTTATTGATATGCTTAAGTTCAGCGCGTATTCCTACCTGATCTGAGGTCAATAAATGAATAGAGCCAAGAGCACAGAGGCACGAGGCGGGCTTTAGGTGCAGCAACCAAAGTGTGCGACGATCAAGCAACGATTTGGACGAACCTAGAACGTTGTGTAACCGTGCAGCGGGCCGCACCAATGCATTTGAGGAGAGCGATCCAACCGTCGGGAGACGTCGGTTCGCATGCTCCCAACTTGAACAGGGCCCGCTAGGTTAGCAACCAAGAGCTCCTGCGAGAGATTAATGACACTCAAACAGGCATGCCCTCCGGCATACCAGAGGGCGCAATGTGCGTTCAAAGGTTCGATGATACAC
+
AAAAAF1DFFFDBA33BGCCGGFHHFHHHHHHHHH1FGHHGGHGGGEECFHHHFBGBGHHHFGBGAFFCEGHHFFFFHHHBGGHGHFGH0B1FF01B/EF0/E//EGECCCEBGF11@1<GBHHGFF/G0<><GB.ACGCEHFG0<GHHCE#;C09;//B@@AB6FFF8G-FEGBFFFG7@/CBEFF---@?/4@@0FAFFFBB//:5-+/9B@9;.,A-#:#..0+9$/;.</;->---E<101G/<</11222222@10F/////<1B11002B1>/?11>B1@0?////>//1F1@2B1D@2B2D1D/D0@1@11AA00F/////EA1B121A11EF00A0E1BFF00A0B11FB1B1A1B1133BDD>1>11
@M02197:102:000000000-ALU3V:1:1101:25163:22736 1:N:0:1
ACTGAGCTGCATTCCTCCGCTTATTGATATGCTTAAGTTCAGCGGGTATTCCTACCTGATCCGAGGTCAACCTTGGTAAAAGTTGTCGCCGAAGCGACCAAGACCGGGTCTGGAGTGCTAGCCTAGTACGTGCCCGAAAGCTCAGTGTACAGGAGTCCTCGCAGACGCCGTCATTATCTTTGAGACGGGTGGTGCCTAAACGGCCCCGCCGACGTCCAACAACAAGCCGGGCTTGAGGGGTGATAATGACGCTCGAACAGGCATGCCCCCCGGAATACCAGAGGGCGCAATATGCGTTCAAAGATTCGATGACTCAC
+
BBBBBBFFFFFFGGGGGGGCGGEHGHHGHHHCHHFHCHHHHGFGGGGGHHHHHHHHGHHHHHHGEGGGHHHHHHHHGHHHHHGHHHGGHGGGGGG9GG#EHG;H;A<C7GGHHHHCGH::EGFHHGD:GG;HHHB1CG:GG98HHHHFFHFHG<GHFHFFGGG;;HDCGG93DGGBFFGFBBBE;FDAA:A?AFF8FFEFF:.-@FGCDDFFFFBGFEHFF.CCD@CCDFGFFEGGGHHHHHHHGAGGGGGHHGHHHGHHHGHCGF?GGGHHHHHFGFHGHGGGGFHFHHGGGGFGGGGFGFGGGFFFFBFFBBBBB
@M02197:102:000000000-ALU3V:1:1101:27182:22832 1:N:0:1
ACTGAGCTGCATTCCTCGCTTATTGATATGCTTAAGTTCAGCGGGTATTCCTACCTGATCTGAGGTCAACCATTAAGAAGTTGGGGGTTTTACGGCGACCCTTCGCTGTGGTTCCGCCTGCGAGAGTGTTTACTACGCAGGGGAGGCCGCGGCGAGGCTGCCACTAACTTTAGGGGACGCCGGGCGGACGCTCGGCGATCCCCAACAGCCCCCAGGACAAGAAGCCCAGGGTGATTGGTGAAATGACGCTCAGACAGGCATGCCCGCCAGAATACTAGCGGGCGCAATGTGCGTTCAAAGATTCGATGATTCAC
+
AAAAAFFFFFBFGGGGG2EGGFHFFFDFHHHHHCGHAFHFFGBAAAEGFHHHHHHHFGHHHHFHEFGHEFHGHHHHHHHHGHHHGGF@EFFGHGFGG6EGGHHGHGFCGHHHGHHGGGFHHGGGGC?FFDGHHGHHGGFFG5CDGGGGGGGGGGGCGFFFGGGGFFFGFFFFFFFFFFFFFFFFFFGGGGGGGFFFFAEGCFGFGGGGGGGHGHFHHHFFHHGGGGHGHHGFAHHHHG4GFHHGGGGGFFEF3G3HHFHGEGFGGHFFFHGHGB?GGGGGGFFHGHHGGEGHGGGGGGGGGFFFFFBFFAAA>3
@M02197:102:000000000-ALU3V:1:1101:4274:23005 1:N:0:1
ACTGAGCTGCATTCCTCCGCTTATTGATATGCTTAAGTTCAGCGGGTATTCCTATCTGATCCGAGGTCAACCTGAAAAAGTTTTAGAGGCGACCGAGTCCCTGGGCCCTTGAAACTCTACGCGTGATCCGGAAAGCTCAGTGCGAAGAGGGTCCAACGGACTCCTTCATTGTCTTTGAGACCATTTGGTCACGGACGATCCAACGCGATCCAACACCAAACCCGGAGGTTTGAGGGAGGATAATGGCGCTCGGTCAGGGATACCCATCGGCATGCCAAAGGGCGCAATGTACGTGCAGAGATTCGATGATTCTC
+
1>AAAFFBFFB1B3FGAAA1E0AEFFFF333DD3G11G2BA21EAAEEGA2F2F2A1D22110BAAEFFB1BFF>1BGHFHHHHB0B10>/2//E#>E#3B9;/FE3C<G9B8G;FFE2>4C/2@#;1#;3?@09CHGB0FFB<0<<...<;#:#0:FC;:#?0$909/<<<9BFF10990;5#FBBFBF#@=C?/=01A0;BC3BB%;?//>/9/#-///;/F?19FB1,A#/0E2B2BBB9/4///AA/A00111211B0////EA11011101B00000011A3B000ACF1B33EAB111D@111>1>1>
@M02197:102:000000000-ALU3V:1:1101:24948:23056 1:N:0:1
ACTGAGCTGCATTCCTCCGCTTATTGATATGCTTAAGTTCAGCGCGTATTCCTACCTGATCTGAGGTCAATAAATGAATAGAGCCAAGAGCACAGAGGCACGAGGCGGGCTTTAGGTGCAGCAACCAAAGTGTGAGACGATCAAGAAACGATTTGGACGAACCTAGAACGTTGAGTAACCGTGCAGCGGGCCGCACCCATGCATTTGAGGAGAGCGATCCGAGCGTCGTGAGACGGCGGTTCGCATGCGCCGATCTTCAACAGGGCCGGCGAGGGTTGAAACCAAGCAGTCCTGTGAGAGATTAATGACTCTCAAACAGGCATGCACGTCGGAATACCAAAGGGCCCAATGTGGGTTCAAGGATTGGGTGATTCAC
+
AAA1A@1D1BCFFGG3FCE11AEGHH333EB3AEGHGHH222100AF//FHFHDHFFF0AFDFHG/FA1GDEGFFBF1FFHGHDEB0/0FHH000@F/>FB>ECGGEC?B//FF1F1@1?110?<0?//0?<<<11F1C><.<<D0<C/C?##FB/C4C:A/;:9;-F09//9#9;9A.;;;C.90/-;-9@99;2.$:39#900:/9AEF#9.A@;BAAAACC@#.<0BG?GC=#CC?@A<1/?9/////1>11B21B10//////////0>012210HGAB1@>/0?0/HHFGDHGBHFF2@D1B11//10A1111GF2GAA//A//0F2FDA0BBGB0A0A01GB1B00001B113B111111111D@11111
@M02197:102:000000000-ALU3V:1:1101:4224:23066 1:N:0:1
ACTGAGCTGCATTCCTCCGCTTATTGATATGCTTAAGTTCAGCGGGTAGTCCTACCTGATCTGAGGTCTATCACAAGAGTCCGCTCGCAGAGCGAGGGCGGTTTCAAGGAAGCCTGCCGTCCCAAGGTCGAGCGATACATATCAAGCAGGACAAAGGGCCGCAAGGCCAACGATGCATTTGAGGCGAGCCCTGCAAGGGGCAACACCTAAGTCCGACCCCCCCGTTCAGGACTCGAGTGGACGTAATCTTACGTGTCACTCAGACAGTCGTACCATCCGGAATACCAGTGGTTGCACTGTGCGTTCAAAGGTTCGATGATGCAC
+
>>A1>C11@CFFDFFG11111AE1DA33AD333DFGFFH22FF00AA//FFH2ECHDDBF1EDFH/FG1FHGGDBGFBGEFGF?/>>/EA>F0>>E?E9@C>/?92B$FGC$;0100;03@;?F;E+,1<@<AG99C@DF0D0.##.<.:-//:09#.C/5?-;99.A;7A//AEBF09;00999A;>#9/#9=4AA9/F-A:9#/9#;/9:;FB?@@<>//@@2*B2B11##2@FB)400/1%1210000>BFD11DA11A1B/////2ABAA/A/B2ABFB101A0001D2111000000113B11FA11FC33@33>1111
@M02197:102:000000000-ALU3V:1:1101:22316:23130 1:N:0:1
ACTGAGCTGCATTCCTCCGCTTATTGATATGCTTAAGTTCAGCGGGTATCCCTACCTGATCCGAGGTCAACCTTAGAAATGGGGTTGTTTTACGGCGTAGCCTCCCGAACACCCTTTAGCGAATAGTTTCCACAACGCTTAGGGGACAGAAGACCCAGCCGGTCGATTTGAGGCACGCGGCGGACCGCGTTGCCCAATACCAAGCGAGGCTTGAGTGGTGAAATGACGCTCGAACAGGCATGTCCCCCGGAATACCAGGGGGCGCAATGTGCGTTCAAAGATTCGATGACTCAC
+
BBCBAFFFFFFFGGGGGGGGGGGHHHFHHHHHHHHHHHHHHHHGGGGGHHHGHHHHHHHHHHHGGGGHHHHGHHGHHHHHFHHGGGGFHHHHHGGGGFGGGHHHHGGGGGGHGGHHHGGHGGGGGGGHHHHHHHHGGGGGGGGGGGGGGHHHHHHHGHHGGGHGHGGHHHHHGGGGGGGGGGGGGGGGHGHGHHHHHGFFGHGGGHHGHGHHHHHGHHHHHHHGGGGGHHGHHHHHHHGGGGFFGGGHHHHHGGGGGGGGGGGHFHGGGFDHGFCGGGGGGGFFBFFFFBBBBB
@M02197:102:000000000-ALU3V:1:1101:15154:23254 1:N:0:1
ACTGAGCTGCATTCCTCCGCTTATTGATATGCTTAAGTTCAGCGGGTATTCCTACCTGATCCGAGGTCAACCTTGTAAAAATTGGGTTATGGACCGTGCCGGGGGACCTTTCAACTCGTTGCGTGCTTAGAAAAGCTCGTTGCACCGAGAGTCCCACGGACGCCGTCATTACTTTTGGGACCGGTCGGGGGTGAACCCGGACCTGGAGTCCAACAACAAGCCAGGCTTGAGAGGTGATAATGACGCTCGAACAGGCATGCCCTTCGGAATACCAAAGGGCGCAATGTGCGTTCAAAGATTCGATGACTCAC
+
CBCCCFFFFFFFGGGGGGGGGGGHHHHHHHHHHHHHHHHFHHHGGGEFHHHHHHHHHHHHHHHGGGGHHHHHHHGHGHHHHHHHGHGGHHGEGFHGFHGHGGGG?@CAFHDHHHHFGGHGGFFFFBFGGGHHHGGHGGGGFFCFGFGFFGGCGGHFGGGFACCGHFHHGGFFGHHGGGGGFGGGGGGGHHHHHGFFFEGEHGHHHHHFHGHHHHH;GHGHEHHGHFGFHHHHHHHHHHBGGGGGGHHGHHGFFBEFHGGFGGGEFFHHHGHHHHGEGGGGGHHHGGGGGGFFFGBGGFGFFFFFFFBCCCB
@M02197:102:000000000-ALU3V:1:1101:21411:23291 1:N:0:1
ACTGAGCTGCATTCCTCCGCTTATTGATATGCTTAAGTTCAGCGGGTATTCCTACCTGATCCGAGGTCAACCTGAAAAAAATTCGTTTAGAGGCCGGGCCCATGACACCTTGAAACTCGACGCGTGCTCCGGAAAGCTCAGTGCGAAGAGGGTCCCACGGACGCCGTCATTGTCTTTGAGACCAGTTGGTCGCGAACGATCCAACGCGGTCCAACACCAAACCCGGGGGTTTGAGGGAGGATAATGACGCTCGAACAGGCATGCCCTTCGGAATGCCAAAGGTCGCAATGTTCGTTCTAAGATTCGATGACTCAC
+
AAB@AFFDFBCFGGGGFFE?EGDHHCAE6FHEGGFF5555DGHDGCAEFHE5AGB1FB3FAFEECCEB3F3GF1EEDGGEEHHGCECFHF@393?>/>9GG69EGHGBF5BG?FDGHHGGGC9AD?#CF1B/;<B90DFHHHHGGD9;FFE=:::CGAC-@B@B?B0AC<<9#DDFDDF0=</BF<;FFD<9?F;C@BDEEDFF1B@DBFCABFFFF/AAE8CGGE/FFB@EAFEFGDHHGHHGGGGE?FEEFHHGDB1FHGFFGE/FE2B1GFA0BFHEEA0EFEHGA000A131B3FGECFCB3FD@1A1A>A
@M02197:102:000000000-ALU3V:1:1101:15954:23354 1:N:0:1
ACTGAGCTGCATTCCTCCGCTTATTGATATGCTTAAGTTCAGCGGGTATTCCTACCTGATCCGAGGTCAACCTTGTGCCGCCGGAGCGGACTTGTGGGGGGTTTAGAGGCCAGAAAGTCCCGTGGGCTCCCGATGCGAGGCGAATGCTACTACGCAAAGGAAGGGCCGCGACGGGTCCGCCACTGGTTTTGGGAGACTACAAGACTGTAGGACTCCAACACCAAACCACGAGGGCTTGAGGGTTGAAACGACGCTCGGACAGGCATGCCTCCCAGAATACTGGAAGGCGCAATGTGCGTTCAAAGATTCGATGATTCAC
+
CBCCCFFFFFFFGGGGGGGGGGGHHHGHHHHHHHHHHHHHHHHGGGGGHHHHHHHHHHHHHHHGGGGHHHHHHHHHHHHGGGGGGGGGGGGGHHGHFEGGGG9GGFGGGGGGGGGGG;GGGEFFFFFFFFFFFFFGGGFFFFFFFFFGFFFFFFGFGFGHGGFFFGFFFF;GGCGDGFGHFGFHGHHHHHHHHHHHHHFHGGHHHHHHFFGFHFHFFFGGFFHFFGHGGHHHGHGHHGHGHHHHGGGFGE?GGGGGFHHGHHHGHGGGFHHHHHHHHHHGHFGGGGGGHHHHCGGGGGGGGGGGGGGFFFFFBFCCBBB
@M02197:102:000000000-ALU3V:1:1101:24258:23422 1:N:0:1
ACTGAGCTGCATTCCTCCGCTTATTGATATGCTTAAGTTCAGCGGGTATCCCTACCTGATCCGAGGTCAAGAGTGTAAAAATGTACTTTTGGACGTCGTCGTTCTGAGTGCAAAGCGCGAGATGTACTGCGCTCCGAAATCAATACGCCGGCTGCCAATTGTTTTGAGGCGAGTCTACGCGCAGAGGCGAGACAAACACCCAACACCAAGCAAGGCTTGAAGGTACAAATGACGCTCGAACAGGCATGCCCCATGGAATACCAAGGGGCGCAATGTGCGTTCAAAGATTCGATGACTCAC
+
AABBBBFFFFFFFGFGGFEGGAAGFHFHHHFCH5EGCGHHHHHFGGGCHHHHGHGAHHHHGHHGGGAFHHEHHGHHFHHH:HHFFEG4GHFEGFG?ECEEFBEGGFGFGHFFGEHHGFFGGGGHHFH2DGFGGG8FFFGHHFH/HHHGGCCGGGFFHHHHHHHGGFGEHFHHHFGGFGD?FGGCFF?AFHGCGFEFFFF?GFFFFFFFGHEFFFBBGFFFGBFFGFGGFFBBCCHGEGBBFHHCE20GAEEEHHDFDHFGFHHHEEGEEFGDF2EAAGFGGGGEGGGGCFFFDF@3A3A3
@M02197:102:000000000-ALU3V:1:1101:12937:23550 1:N:0:1
ACTGAGCTGCATTCCTCCGCTTATTGATATGCTTAAGTTCAGCGGGTATTCCTACCTGATCCGAGGTCAACCTTGGTAAAAGTTGTCGCCGAAGCGACCAAGACCGGGTCTGGAGTGCTAGCCTAGTACGTGCCCGAAAGCTCAGTGTACAAGAGTCCTCGCAGACGCCGTCATTATCTTTGAGACGGGTGGTGCCTAAACGGCCCCGCCGACGTCCAACAACAAGCCGGGCTTGAGGGGTGATAATGACGCTCGAACAGGCATGCCCCCCGGAATACCAGAGGGCGCAATATGCGTTCAAAGATTCGATGACTCAC
+
CCCCBFFFFFFFGGGGGGGGGGGHHHHHHHHHHHHHHHHHHHHGGGGGGHHHHHHHHHHHHHHGGGGHGHHHHGHGHHHHHHHHHFFGHGGGGCGGG9GGGHHHHGGGG:HGGHGHHF;HHHHH:<H<HG<GFHHGGGGGHHHHH:HHH:HHHHHHHH<GGGCGGH-CFCFGGGGGGGGGGGGE/;GGG:ACD/FFFFF:FF6F=DFFFGGGGGFGGFFHFHGGGGGGHGHGFFFGGGHHHHHHHHGGGGGHHGHHHGGHHGHGGGGGGGHHHHGABHFHHGGGECHHHHFGGGFGGFGGGGGGGFFFFFFFBBAAB
@M02197:102:000000000-ALU3V:1:1101:21988:23577 1:N:0:1
ACTGAGCTGCATTCCTCCGCTTATTGATATGCTTAAGTTCAGCGGGTAGTCCTACCTGATCTGAGGTCAAATCAAGAGTGCATTGACTGCGGTTTAGAGTGCAGACGGAGACAACTGATGTTTCGTCACACTAAGGCATTTAAGGAAGGCCAGAGGCGATCCCAAAGCTCAATGACGGTCGAGAAACCGCCAGAGAGAAGGTCTAATGACACTCAGACAGGCATACCCTTCGGAATACCAAAGGGTGCAAGGTGCGTTCAAAGATTCGATGATTCAC
+
ABBBBFBFFFFFGGGGGGGGFGGGFHHHHHHHHHHGHHHHHHGGCGEEGGFGGHGGFFHHHHHGHFHHHHHHHHHHHGFHHHHHGGHHHHGHGGGGHHHHFHHHHHHGHHHHHHHHHHHHHHHHFHGHGHEHHHGFHHHHHHHFHHHFDHEHGHHGGGHGGGHHHHHGHHHHGGHHGGDGHHHGGGHHHGGHHFHGGHHHHGFHFHGGFHGFFHHGGGHHHFFGFGGGGGFGHHGGHHHHHHGGH<HGGHGGGGHGGGGGGGEFGFFFFFFFAAA3A
@M02197:102:000000000-ALU3V:1:1101:10399:23645 1:N:0:1
ACTGAGCTGCATTCCTCCGCTTATTGATATGCTTAAGTTCAGCGGGTATTCCTACCTGATCCGAGGTCAACCTTGTAAAAATTGGGTTATGGACCGTGCCGGGGGACCTTTCAACTCGTTGCGTGCTTAGAAAAGCTCGTTGCACCGAGAGTCCCACGGACGCCGTCATTACTTTTGGGACCGGTCGGGGGTGAACCCGGACCTGGAGTCCAACAACAAGCCAGGCTTGAGAGGTGATAATGACGCTCGAACAGGCATGCCCTTCGGAATACCAAAGGGCGCAATGTGCGTTCAAAGATTCGATGACTCAC
+
BBB@BFFFFFFFGGGGGGCGEGGHHHHHHHHHHHHHHHHHHHHGGGGGGHHHHHHHHHHHHHHGGGGHHHGHHHHHHGHHHHFHHHGGHHG@FGHGGHGHGGGGFGGGHHGHHHHHHGHEFGGGGGGHHHHHGHHGHHBFGFGHHHDGGGHHHGHEHGGGGCDGGDGGGGGHHGFFGGGGGFGGGDGGGHHGAEGGFGGHHFFFFHFHGFGHHGHHGGHHHHHFHFHHHHHGGHHHHHHHGGGGGGF?GFFGGHHHHGGDACGGHHHHCHGGHHFCGGGGHHGHGGGCFGGGFGGGFBFF4FFFFF@BAAA
@M02197:102:000000000-ALU3V:1:1101:24582:23666 1:N:0:1
ACTGAGCTGCATTCCTCCGCTTATTGATATGCTTAAGTTCAGCGGGTATTCCTACCTGATCCGAGGTCAACCTGAAAAAATAGTTTTTGAGGAGGCCGGGTCCCCGGGACCTTGCAACTCAACGCGTGCTCCGGAAAGCTCAGTGCGAAGAGGGTCCCACGGACGCCGTCATTGTCTTTGAGACCAGTTGGGAGGGCCGCGGACGGTCCCCCAACGCGGTCCAACACCGAACCCGGGGGTTTGAGGGAGGATAATGACGCTCGAACAGGCATGCCCTTCGGAATGCCAAAGGGCGCAATGTGCGTTCAAAGATTCGATGACTCA
+
CCCCCFFFFFFFGGGGGGGGGGGHHHHHFHHHHHHHHHHHHHHGGEEGHHHHGHHHHGHHHFHEEEEHGHHHHHHHGHHGHHHGGHFEFFGHGGGGGEEEE@GHHGCGGGGHHHHHHGHHHHHFGGEGGGHHGGFDGHHHHHDADHCFDGGHHGGFHHGHGGGC@BDGGGGGGGGGGGFFFFFFFHFFHGFFFFFFFFFFGFFDDGGDFFFFGGFFFGHFEGFFFFGFGFFGFGGGGGHHHHHHGHHHHHFFHHEEEEABHEHGHHGGEB21GDDE2GHGHGHCHFHHFEAE2GHHHGGGGGGGGGGGGGEFFBFFFFFAABBB
@M02197:102:000000000-ALU3V:1:1101:9872:23634 1:N:0:1
ACTGAGCTGCATTCCTCCGCTTATTGATATGCTTAAGTTCAGCGGGTATTCCTACCTGATCCGAGGTCAACCTGAAAAAATAGTTTTTGAGGAGGCCGGGTCCCCGGGACCTTGCAACTCGACGCGTGCTCCGGAAAGCTCAGTGCGAAGAGGGTCCCACGGACGCCGTTATTGTCTTTGAGACCAGTTGGCCGCGAACGGTCCAACGCGGTCCAACACCAAACCGAGGAGGTTTGAGGGAGGATAATGACGCTCGAACAGGCATGCCCTTCGGAATGCCAAAGGGCGCAATGTGCGTTCAAAGATTCGATGACTCAC
+
BABAAFFFFFFFGGGGGGGGGGGHHHHHHHHHHHHHHHGHHGHGGGGGHHHHHHHGHHHHHHHGGGGHGHHHHHHHGHHGGHHGHGHGGGGH<GGGGGGG/EGHHGGFGGGHHFHFHHHHGHGGCFEFGGHGGGFFGHHHHGFDHHGGGGGGGFDHHFFGGFGGFGGHGHGGFFGFHHGHHHFFFFFGF/CFGGDFGDGGFBAGFFFGGGG?BCFFFFGGEEGGEHGHHFGFEGHHHGHGHHFFGHHGGECGFGEHGFHHHHHHGGGGGGGHHHHGGCGHGGFGGGEGHHHFCGGHGGGGGGGGGGFFFFFFBAAA>3
@M02197:102:000000000-ALU3V:1:1101:21873:23880 1:N:0:1
ACTGAGCTGCATTCCTCCGCTTATTGATATGCTTAAGTTCAGCGGGTATCCCTACCTGATCCGAGGTCAAGAGTGTAAAAATGTACTTTTGGACGTCGTCGTTCTGAGTGCAAAGCGCGAGATGTACTGCGCTCCGAAATCAATACGCCGGCTGCCAATTGTTTTGAGGCGAGTCTACGCGCAGAGGCGAGACAAACACCCAACACCAAGCAAGGCTTGAAGGTACAAATGACGCTCGAACAGGCATGCCCCATGGAATACCAAGGGGCGCAATGTGCGTTCAAAGATTCGATGATTCAC
+
BBBBBFFFF4FFGGGGGGGGFGCHHHHFHGHHFHHHGHHHHGHGGGGFHHFFHHHHHHFFGHHGGGGHHHHGHDFGFGHHHHHEFHHHHHGGHGGG@EGGGGGFFHFHFGFFHHEHGGGGGGGHGFBFHHGGD?GHHGGGGGHHHGGCDGGCGGEHFHGGHFHHGFEGGGGCGEFGGGGGFECFFEEFHHECGFFEFFFGGGHFGFFHFHGFFGHHHGFHFHGHHHGHGEEEGFFGGGGFGBHHGHEDAHGHHFHGFFHFFC2GCGGEDGECHGGEGHGGGGGBGGGFFFFFDB5?AA>>
@M02197:102:000000000-ALU3V:1:1101:13882:23945 1:N:0:1
ACTGAGCTGCATTCCTCCGCTTATTGATATGCTTAAGTTCAGCGGGTATTCCTACCTGATCCGAGGTCAACCTGAAAAAAATTCGTTTAGAGGCCGGGCCCATGACACCTTGAAACTCGACGCGTGCTCCGGAAAGCTCAGTGCGAAGAGGGTCCCACGGACGCCGTCATTGTCTTTGAGACCCGTGGTGCCCCGAAGGGCTCCACGCGGTCCAACACCAAACCCGGAGGTTTGAGAGAGGATAATGACGCTCGAACAGGCATGCCCTTCGGAATGCCAAAGGGCGCAATGTGCGTTCAAAGATTCGATGACTCAC
+
CCBCCFFFFFFFGGGGGGGGGGGHHHHHHHGHHHHHHHHGHHHGGGGGHHHHGHHHHHHHHHHGGGGHHHHHHHHHHHHGGHHGGHHGHHHGHGGGGGGGGGHHHHHGGHHHHHHHHHGHGCCFGGGGHHGGGGGHGFHHHFHHGGGGGHHGGHHHHHGGGGGGGHGGGGFHHGHGGHHGFFFFFFFGFFFFFFHHFGGHHGFGGGGGHHHFHFGGFGFGGEGGGHHGGHHHGGHHHFGGHHHGHCGGE1EHFHFGEHHGFHGGGGGGGFHHGHHHFEHHCGGGGHGHHGGGGHFCGGGGGFGGFFFFFFFBBBAA
@M02197:102:000000000-ALU3V:1:1101:18700:23956 1:N:0:1
ACTGAGCTGCATTCCTCCGCTTATTGATATGCTTAAGTTCAGCGGGTATCCCTACCTGATCCGAGGTCAACCTGAAAAAGAGGTTTAACGGCGCGACGCCGCCCGAGCTCCGAAGCGAAAACATGAAATGCCGCAACGCTTAGAGACGGACGGTTCGGCCGGCAGACATTAAGGCGCGCGGCGGACCGCGGCGCCCAACACCCAGCCGGGCTGGATTGGTGACAATGACGCTCGAACAGGCATGCCCCCAGGAATACCAGAGGACGCAATGTGCGTTCAAAGATTCGATGATTCAC
+
BBBBAFFFFFFDGFGGGGCGGGGHHGCHHGHFHHHHGHHHGHHGGGGGGFHFGHHHGHHEFGAGECEHHHH:HH8HHF:GE5HBF;G8F?9GGGC;:EGG?@DGF;CC?FBCC6@5FGGGGEE::HHFFGHF8GG7GGCG7D0BBFFBDGCGC.#EAGF;=C09@6FBBFGG@9BD8FFF>DF-?<>><+//BB;<68D8/AFEFF>@1AB@901/;BHGFEFFFFBFFDFFFFGFBDFBECFA/B/A122B2A1A11D1A0000A13GA000GFFFD3FGA1BC13FFF3>11AA
@M02197:102:000000000-ALU3V:1:1101:26567:23946 1:N:0:1
ACTGAGCTGCATTCCTCCGCTTATTGATATGCTTAAGTTCAGCGGGTATCCCTACCTGATCCGAGGTCAAACGTTGAAAAAAGGCTTCATGGACGCCGACGTAGAAGGGAGAGACGCAAATTGTGCTGCGCTCTACCACCAGTACGTTGGCCGCCAATCGCTTTCAGGCGAGTCCTTTGCAGGACAAACGCCCAACACCAAGCAGTGCTTGAGGGTACAAAATGACGCTCGAACAGGCATGCCCCATGGAATACCAAGGGGCGCAATGTGCGTTCAAAGATTCGATGATTCAC
+
CBCCBFBFFCFFGGGGGGGGGGGHHHHHHHGHHHHFFHHFGAFFGGGGHHFHFHHFHHHHHHGGEGECGHHGF92GAGHHGFGGFHFHHHHGHFCCEGGGFFEGGHHGFHFDGGHGFFGGHEF1GHFHGHDCHHHHFHGGEGCGHEFGHGHHGGFGGBCFFFHGGGFFGHHHFFGFEHGFFHFHGGGGGHFAAGGFE?FHHGEHHHHHHGFGFFHFFFHHGGFFFEFEFFHFFHFGGFFGE?CF7FHGHHHHHFFGHGGFEEDA3HEAGGFGCGF3GGAFFFFFFB3FAA?AA
@M02197:102:000000000-ALU3V:1:1101:21729:23999 1:N:0:1
ACTGAGCTGCATTCCTCCGCTTATTGATATGCTTAAGTTCAGCGGGTAGTCCTACCTGATCTGAGGTCAAAGTCAAGAGTGTATTGCCTGTGAAGGCGGGTTATGAGCGAGCCCAGGCCCAGAAGACGACGAAGACTTAACACGTCGACACAAAGGGTCGGTCCCACTGAGACTTTTAAGGCGAGCCGTTTGTTAAGGACGGCAGACGCCCAGATCCAACCCCACACAGGAAGACCCGGTGGGGATGAGGTTGTCATGACACTCAGACAGGCATGCCCTCCGGAATACCAGAGGGCGCAAGGTGCGTTCAAAGATTCGATGACTCAC
+
CCCCCFFFFFFFGGGGGGGGGGGHHHHHHGHHHHHHHHHHHHHGGGGGGHHHHHHHHHHHHHHGHEHHHHHGGHHHGGGFGFGGHHHHHGHGHHHHHGGGFGHHHHHGGGGGGEHHGHGGGHGHHGHGGGGGGFFGHHHHHHHGHHGGGGGHGFGHAGHGHHGGHHGGGGGGGGGHHGGGDFDAGDFG<DHHHHHGGGFGGHFGFFFGFFGHHGGGGGGGEFFHHHHHGHHHGGGGGGGHGHHFHHHHGHHHHHHHHGHGFHHHGHGGHHHHFFCGGGGGHHHFHHHHHHHGGGGGHHHFGGFGHGGGGGGGGGGFFFFFD5CCCBB
@M02197:102:000000000-ALU3V:1:1101:24563:24024 1:N:0:1
ACTGAGCTGCATTCCTCCGCTTATTGATATGCTTAAGTTCAGCGCGTATTCCTACCTGATCTGAGGTCAATAAATGAATAGAGCCAAGAGCACAGAGGCACGAGGCGGGCTTTAGGTGCAGCAACCAAAGTGTGCGACGATCAAGCAACGAGTTGGACGAACCTAGAACGTTGTGTAACCGTGCAGCGGGCCGCACCAATGCATTTGAGGAGAGCGATCCGAGCGTCGTGAGACGTCGGTTCGCATGCTCCCAACTTCAACAGGGCCGGCGAGGTTTGAAACCAAGCGGTCCTGTGAGAGAGTAATGACACTCAAACAGGCATGCCCTCCGGAATACCAGAGGGCGCAATGTGCGTTCAAAGATTCGATGATTCAC
+
AABA3BBDFFFFGGGGGGEGGGGFHFHFHHHHHGHHHHHHFHHGGGGGGHHHEHHHHEHGHFFHFGHHHHHHHGHFHHHFBFGHHHHAGHHBHFCHHFGFF11>EEEEGF@ACGGBGFEFFHGCGHGFFF11>D1AEC-<CGGHHHHHA-:C5CGFHHCF//?FF9BACD;/F9B;90FG//B=CBB9=9-@DCB>=FFBBBFFFFFFE0B?AFEA@EAA,/@?C?C=BGFF<BAAD9<>9AF?$6?AG/@1@2GHFHHHGAGCC/CGEFBFEFBGGEHHFCFE@EGGHHGBGFGDDHHFE1FEHGHHHEFF0FHGFHHG0BBEECECCFHGBD1B1FBHGGGGGGHGGGEEGHFA3FFGGGFFFBFFFDD1>1A>
@M02197:102:000000000-ALU3V:1:1101:21747:23999 1:N:0:1
ACTGAGCTGCATTCCTCCGCTTATTGATATGCTTAAGTTCAGCGGGTAGTCCTACCTGATCTGAGGTCAAAGTCAAGAGTGTATTGCCTGTGAAGGCGGGTTATGAGCGAGCCCAGGCCCAGAAGACGACGAAGACTTAACACGTCGACACAAAGGGTCGGTCCCACTGAGACTTTTAAGGCGAGCCGTTTGTTAAGGACGGCAGACGCCCAGATCCAACCCCACACAGGAAGACCCGGTGGGGATGAGGTTGTCATGACACTCAGACAGGCATGCCCTCCGGAATACCAGAGGGCGCAAGGTGCGTTCAAAGATTCGATGACTCAC
+
BBBABBFFFFFFGGFFGGCEEEGFFFGFGFHHHHGHCHDGFFGGGGGFAGFFFHFHFHEHFHFHHGGFHDHFFFHHHHFBFFEGFFBFGFEHHGHFHGGCG/CHHHGHEEG@BFHHGHGGGHHBFHFFGFGGGGGEHHFFHFHGECDGFD;CFHHHCCGDHEGCFGGBFGCCF0F=G<CBGGGF@@DEFHHHHGFGGFDFHHGGCCFEHGBDHFGFGFECDGHHF&GHHGFBEECCEEA<GHFFFEHFGEHHHGHGHHHHHHHHFFHHHGGHHGGEFFDEHGGHFHGGGFHGEGGGHFHFGGGGFGGGGGGDGGGCFFFFFFAAAAA
@M02197:102:000000000-ALU3V:1:1101:14246:23989 1:N:0:1
ACTGAGCTGCATTCCTCCGCTTATTGATATGCTTAAGTTCAGCGGGTATTCCTACCTGATCCGAGGTCAACCTTGATAAAATAGAGGTTTTGACGGCTGCGGGCCACCGGTGCTCCCGACGTACGAATTTCTTCTTAACACGCCGGGGGTCGGGTTCCACGCCGATTCGTTCCGGGGGGGCCGGCCGCGGGGGGCCGGCGACTCCCAATACCAAGCGGTGCTTGATTGGTGAAATGACGCTCGAACAGGCATGCCCCCCGGAATACCAGGGGGCGCAATGTGCGTTCAAAGATTCGATGATTCAC
+
CCCCCFFFFFFFGGGFGGGGGGGHHHGHHHHHHHHHCHFHHHHGGGFGHGHHHHHHHHHHHHGGGGGHHHHHHHHGHHHHHHHHHHGBGHGHGHGGGG;GGGGGGGGHGGGGGHHHGGGGGGGHGGHHHHDFFHHHHHHHHGGGGFGGGGGGGGFFGGGGFFFFFFFFFFFFFFF=BB;BFFFFFFFFFFFGGFFFACFFFFFFFFFHGFGGGGGFFGAHHGFFFFHFHFHEHHFFFFFFFFFHGFFEHGGFCGCFGCHHFEA5HGGGGGGE?EBHHHGGFEAGGGFGBGEGCBFFFD5DBBBBB
@M02197:102:000000000-ALU3V:1:1101:5718:24227 1:N:0:1
ACTGAGCTGCATTCCTCCGCTTATTGATATGCTTAAGTTCAGCGGGTATTCCTACCTGATCCGAGGTCAACCTTGTAACAATTGGGTTATGGACCGTGCCGGGAGACCTTTCAACTCGTTGCGTGCTTAGAAAAGCTCGTTGCACCGAGAGTCCCACGGACGCCGTCATTACTTTTGGGACCGGTCGGGGGTGAACCCGGACCTGGAGTCCAACAACAAGCCAGGCTTGAGAGGTGATAATGACGCTCGAACAGGCATGCCCTTCGGAATACCAAAGGGCTCAAGTTGCGTTCAAAGATTCGATGACTCAC
+
ABBB?4CFFBFFGBFF54EEGCEH5GFA6BFHFFFGFFFHGBGEEGGGBGHB5FGCHF3DHECE0EACAGHG3FGHBF5BFFFFFHGGGHBCF@GEEFDG?5E?EEFF3FGEFHBF@@FF0ECBFDGHFFHHFFHAFGG;FC?;HFCCGD9CC:1<C(37@-@AC@DG?C1?FFBB?@EECBC?CCG?B11GFEF?+EGGB09B1;1A>B>BE9BCEEAGB0;GFFGBF1B1BDEGFEB0FBFFF9GEBFHGFGA0FAFAA/EA02FGG1AFHGEFCAAB1BB000EEF1BGF3A31FFFF3D11FA>>>A
@M02197:102:000000000-ALU3V:1:1101:6813:24300 1:N:0:1
ACTGAGCTGCATTCCTCCGCTTATTGATATGCTTAAGTTCAGCGGGTATTCCTACCTGATCCGAGGTCAACCTTGTAAAAATTGGGTTATGGACCGTGCCTGGAGCCCTTTCAACTCGTTGCGTGCTTAGAAAAGCTCGTTGCACCGAGAGTCCCACGGACGCCGTCATTACTTTTGGGACCGGTCGGGGTTGAACCCGGACCTGGAGTCCAACAACAAGCCAGGCTTGAGAGGTGATAATGACGCTCGAACAGGCATGCCCTTCGGAATACCAAAGGGCGCAATGTGCGTTCAAAGATTCTATGACTCAC
+
AAAAAFFFF1CFGG3GGCA1EEGHGCBF3FGGBGHHBDGBD2EECGGCFFHHHHHEHGEFFHE/EGEHGF1FEEH1GFDDHFHEF9?/F:G;1EGEE>?;#/;>/+?CCGHHFFH813G:FGGFGGGFHHFAACGH;G?CE9CGGF@C/@C#@@<<E@@C<;CADF1F91FBFFBF1+@AFE?CC<@/B1&F9EFF1EA>>*@F1A199BFBBBE?EFEF?GBGHGFB@1FB;0GD2D2FEEEEBEAEEHGE1E1CFAGGEE//0FDGE1FFBG0EE00AHHFFE0E111DGGEGGGDFB33FFFD1>>1>
@M02197:102:000000000-ALU3V:1:1101:13224:24322 1:N:0:1
ACTGAGCTGCATTCCTCCGCTTATTGATATGCTTAAGTTCAGCGGGTATCCCTACCTGATCCGAGGTCAATCATTAAAAAGTTTGGGGTTCTGGCAGGACACCACCGGGACTCTGTCGCGAGGAGTATTACTACGCGTAGAGCCAGGAGGCACCGCCACTGCTTTTAAGGGCTGCCCTGTGACGGGCAGGCCCCAACACCAAGCTGAGCTTGAGGGGTGATAATGACGCTCGAACAGGCATGCCCCATGGAATACCAAGGGGCGCAATGTGCGTTCAAAGATTCGATGACTCAC
+
CCCCCFFFFFFFGGGGGGGGGGGHHGHHGHHHHHHHHHHHHHHGGGGGHHHHHHHHHHHHHHHGGGGHHHHHHHHHHHH;GG<;HGG:G;;;HH:HG:GHHHGHH:GF9::;HHFH<GHGGGCC9GHHH<H;<HG:G::GGHHHGHH<GG;;HGGGGGHHHHHGGGHHGHGGGGGHGHGGGGGGGGGGGGGGFHFDGFGHHHGHHHHHHHFGGGHHH;HHHFGGGGGGHHGHHHGHHGHHGGFEHGHHHHGGHHHHHEGGGGGHHHHGGGGHGGGGGGGGGGFFFFFBDCCCC@
@M02197:102:000000000-ALU3V:1:1101:15484:24451 1:N:0:1
ACTGAGCTGCATTCCTCCGCTTATTGATATGCTTAAGTTCAGCGGGTATTCCTACCTGATCCGAGGTCAAGTCATGAAATTGCTTGCTGGACGCTGATCCGCCGGGGCTCCGAGAAGCGCAAATGTGCTGCGCGAGAAGCCGACGAGACCGCTGCCAATGACTTTGAGGCGAGTCCGCGCACGGAGGCGGGACAGACGCCCAACACCAAGCAGAGCTTGAGGGTGTAAATGACGCTCGAACAGGCATGCCCCACGGAATACCGAGGGGCGCAATGTGCGTTCAAAGATTCGATGATTCAC
+
BCCBCFFFFFFFGGGGGGGGGGGHHHHHHHHHHHHHHHHHHHHGGGGGGHHHHHHHHGHHHHHFGGGHHHHHHHHHHHHHHHHHHHHHGHHHGGGGGHHHHGGFGGGGGHGGGCFGHHGGGGGHHHFFHHHGGGGGGGHHGGGGGGGGGGGGGGHHHHGGGHHGHGGGGGHGGGGGGGGGHFGGGGGFHHGHGGGGGGGGHFFFGGHHHHHHHGGHHGHHGHHHHHHHHGGGGDHHGHHHHHHHHHGGGGGFGHGHHGHGGGGHGGGGGHGHHGGFGHGCGGGGGGGGBFFFFFFBBBBA
@M02197:102:000000000-ALU3V:1:1101:12058:24512 1:N:0:1
ACTGAGCTGCATTCCTCCGCTTATTGATATGCTTAAGTTCAGCGGGTATCCCTACCTGATCCGAGGTCAACCTGATAAAAAATTGGGGGTTAGACCGACCCGGAAGGACCTTGCAACTCGATACGTGCTCCCGAAAGAACTCGTTGTATCGAGGGTCCCACGGACGCCGTCATTACTTTTGAGAACCAGTTGGTTTGACCCGACTTGGTTCCAATGCCACACCCCGGGGGGTGGAGAGAAGGATAATGACGCTCGAACAGGTATGCCCTTCGGAATACCAAAGGGCGCAATGTGCGTTCAAAGATTCGATGACTCAC
+
AABBBFFFFFFFGGCGGGGGGCGHHHHGHHHHHHHHHHHHHHHGGGGGFHFHHHHHHHHHHHHGGGGHHHHHHHHHHHHHHGHHHHHGCEEFG<HFG;GGGFFFGGGGHHHGGHHGHHEGHHHCEGFHGHGGGGGFAGHHHHGHGGGHHHGHGGFGGHHHCDGGGGFDGHHGGFFFHHHHGHHGHFHHFGFEGDFGFFGFGGFFFFFGHHHHHGFFFFFFFFGGFEGFGHHFFFHHHHHFFHGFG1GGGEGHFEG55FHFFGGACED?E?GGHGDGAFHHHGEE2GHCGDEECGGGGGGD5GGGGFC5FFD5AA3>A
@M02197:102:000000000-ALU3V:1:1101:19436:24512 1:N:0:1
ACTGAGCTGCATTCCTCCGCTTATTGATATGCTTAAGTTCAGCGGGTATTCCTACCTGATCCGAGGTCAACCTGAAAAAAATTCGTTTAGAGGCCGGGCCCATGACACCTTGAAACTCGACGCGTGCTCCGGAAAGCTCAGTGCGAAGAGGGTCCCACGGACGCCGTCATTGTCTTTGAGACCCGTGGTGCCCCGAAGGGCTCCACGCGGTCCAACACCAAACCCGGAGGTTTGAGAGAGGATAATGACGCTCGAACAGGCATGCCCTTCGGAATGCCAAAGGGCGCAATGTGCGTTCAAAGATTCGATGACTCAC
+
BBBBBFFBFFFFGGGGGGGGCGGHGHHHHHHHHHGHHHHHHHHGGGCEGHHHHHHHHHHHHHHGGGGHHHHHHHGHHHHGGHHHGHHGHFH9GEGGGGGGGGGEFHHHGHGHHHHGHHGEGGGFFFGGFHFFFFGHGHHGGDHFBEGGGGGFEFGHHHGGGGGFGGBBDHHHHFFGGGFFFECGHHGF/DBFFEGFGFFFHFEFFFFFFHGFGFFEFFFFFFGGGHFEGGGGHHHHHGHGFFFHHGFGGGGACHHHHFHGHGGGGGGGGGHHHHGFHFHFGGGCGHHHHGCFFFFGFGGGGGGGFFFFFFFAA?AA
@M02197:102:000000000-ALU3V:1:1101:10725:24495 1:N:0:1
ACTGAGCTGCATTCCTCCGCTTATTGATATGCTTAAGTTCAGCGGGTATTCCTACCTGATCCGAGGTCAACCTTGGTAAAAGTTGTCGCCGAAGCGACCAAGACCGGGTCTGGAGTGCTAGCCTAGTACGTGCCCGAAAGCTCAGTGTACAAGAGTCCTCGCAGACGCCGTCATTATCTTTGAGACGGGTGGTGCCTAAACGGCCCCGCCGACGTCCAACAACAAGCCGGGCTTGAGGGGTGATAATGACGCTCGAACAGGCATGCCCCCCGGAATACCAGAGGGCGCAATATGCGTTCAAAGATTCGATGACTCAC
+
BBBBBFFFFFFFGGGGGGGGCFFHHHHHHHHHHHHHHHHHHHHGGEGGHHHHHHH1GFHHHGHGGGGHHHHHGHHHGHHHHHHHGHEGGGGGGG9GGG9GHFAEFEC9GGHHGHHHHH;H8HHHHHG;H/HGHGFFGFGD8HBFFFGGHHFGH;HDDG<HDFG;;HG6CGGGFFGGGGGG:FFE3BEBC9DAFFFF9FFBFD.=DFFFGFGEFCFFFGFFEHGGFGGGHGHHHHGGGGHGHHHFEHGGD@D0AAGGFFHHHHG/GGGCE?GHHHHHGFFGC2GGGGCCHHGFAEFGGGCGGGGGGFFFFFFFAAA>?
@M02197:102:000000000-ALU3V:1:1101:9697:24597 1:N:0:1
ACTGAGCTGCATTCCTCCGCTTATTGATATGCTTAAGTTCAGCGGGTATCCCTACCTGATCCGAGGTCAACCTTAGAAATGGGGTTGTTTTACGGCGTAGCCTCCCGAACACCCTTTAGCGAATAGTTTCCACAACGCTTAGGGGACAGAAGACCCAGCCGGTCGATTTGAGGCACGCGGCGGACCGCGTTGCCCAATACCAAGCGAGGCTTGAGTGGTGAAATGACGCTCGAACAGGCATGCCCCCCGTAATACCAGGGGGCGCAATGTGCGTTCAAAGATTCGATGACTCAC
+
BBBBBFFFFFFFG5GGFC22EFGFDGD6DGFD6BG55GCGHHFGGGGGGHFHHEAAFHFHE5B1FGEH3FHBFFHDDD@GH<HGEEGFHFGEB9AEE/EE9GHHFG?A<ACH?DGFFHHEGCFB9FHH61FFGBFDCCAF<DGFD?CGGHHHGGA<CGCA@CFCCGFFFFFEFGGGG@G@@9-CBGGGGGG?FBFFFB0C9HFFECFEHFHHGAFHG=/0DGCGGGFCADD@BFBFHGHHGCB//9/F22FGF1EF//E000GGD31E?EE1BAFE3BBEF1FFB3@1@>11>1
@M02197:102:000000000-ALU3V:1:1101:23464:24674 1:N:0:1
ACTGAGCTGCATTCCTCCGCTTATTGATATGCTTAAGTTCAGCGGGTATTCCTACCTGATCCGAGGTCAACCTTGTATAAATTGGGTTATGGACCGTGCCGGGGGACCTTTCAACTCGTTGCGTGCTTAGAAAAGCTCGTTGCACCGAGAGTCCCACGGACGCCGTCATTACTTTTGGGACCGGTCGGGGGTGAACCCGGACCTGGAGTCCAACAACAAGCCAGGCTTGAGAGGTGATAATGACGCTCGAACAGGCATGCCCTTCGGAATACCAAAGGGCGCAATGTGCGTTCAAAGATTCGATGACTCAC
+
BBBBBFFFFFFFGGDGGGGCGGGHHHHHHHHHHFHHHHHGFGHGGGGGHHHHHHGGGHHHHHHGGGGFHHHHHHHFHHHGHHHGHHGEHHFGHHHGGGGHGGGGG:GGHHHHHHHHHGHGHGGGGGGHHHHHHHHHHHGGGHGEHHGGFGGHHHHHHGFGG?DBHGGGGGGGGFGGHGCEGGGFBFGGFHFHHFFFFGHEHHHHHFFFGFFFFHFFGHFFEFFGHHHHHHFGHHGHHFFHGEEGFGHGHHFGHHHGHFEECGGDFFFCHCHHHFHGGGGEFAFEFGGGFFGGFGGFEGCCBFFFDB>AAAA
@M02197:102:000000000-ALU3V:1:1101:8027:24599 1:N:0:1
ACTGAGCTGCATTCCTCCGCTTATTGATATGCTTAAGTTCAGCGCGTATTCCTACCTGATCTGAGGTCAATAAATGAATAGAGCCAAGAGCACAGAGGCACGAGGCGGGCTTTAGGTGCAGCAACCAAAGAGTGCGACGATCAAGCAACGAGTTGGACGAACCTAGAACGTTGTGTAACCGTGCAGCGGGCCGCACCAATGCATTTGAGGAGAGCGATCCGAGCGTCGTGAGACGTCGGTTCGCATGCTCCCAACTTCAACAGGGCGGGCGAGGTTTGAAACCAAGCGGTCCTGTGAGAGATTAATGACACTCAAACAGGCATGCCCTCCGGAATACCAGAGGGCGCAATGTGCGTTCAAAGATTCGATGACTCAC
+
>AA?AFFFF4FFFGGGGGGGGGGHHHHHHHGHHHHHHHHHHHHGAEGGGHHHHHHHHHHHHFHHHGHHGHHHHAAGHHD5EGGHFGBAGHFHHHGFFCEFGFGG/EC?BCG/2@FF2GFB?GFHFHA//<0>=1D-CDG?.CDC0<FHHCC9:;0/:::/B@FBA9BBBEG9EGGFFFGBCFA@;BF;FAACFC90;A0BEFBFFFF0F;9.EA:;.,.;AAD@CFFFBGC9B@:#?/25/CGF<?/C/<2>3B3B3DG2FD<><>/?E/3FCFF?GFFEGEFA?EEEB1BB3G3HHHDGDDFHFFGGF5GHHFHHG5FFFHFDE?GDGHHHHHGGHGGACGEGGHCHGEGEGFFGGGGGGGGGFFFFBFFBABAA
@M02197:102:000000000-ALU3V:1:1101:7971:24727 1:N:0:1
ACTGAGCTGCATTCCTCCGCTTATTGATATGCTTAAGTTCAGCGGGTAGTCCTACCTGATTTGAGGCCAAAGAAATGAATATGTGTGCCGATAAAATCAGCAGCGGGTTCGAAAGCAGACTTCGTATTACGAGAGTTTTCAATGTTACTGAACAAATCTAATGAAATCCAGCTAATGCATTTAAGGCAAGCTTGATAAAAATCATGCAAGACCAAGGACACAACTCGATTCATCTTTAATCAAAAAAATGAATGAGAGGAGATATTCAAGACACTCAAACAGGCATGCTCCAAGGAATACCAAGGAGCGCAAGGTGCGTTCAAAGATTCGATGATTCAC
+
1AA?AF@DFFFD3A3BGG1EAE0FGEFHFH3A3FGFGG2BBDA0A/EE/BAFD2EFGF0AFF1G/EE//FGE00>F1@1@DGHDFG0BG@EEGF1FG1F1@G00/>>E?0E/BC:C10.0;B#:0F0%DG/-0A0@8FDFHFFF>@FFH#FFGH1$<FGF#F1=F#8GG1BHFG<=#<@DGB@=10@<1@:B2DFCGBBGB:22BA0GC3#;9FBC3/0#1F>AFF?2FFFFB11(HE@A?ECGGFB22FFHFGDGF@D2GFF21212D2DB1/10DBADFAA1DECF1A1HHGGD2D1A11100AA0111FAA001AB33GGFE1FB13@B3D?A1A?
@M02197:102:000000000-ALU3V:1:1101:25925:24811 1:N:0:1
ACTGAGCTGCATTCCTCCGCTTATTGATATGCTTAAGTTCAGCGGGTATTCCTACCTGATACGAGGTCAACCTTGTAAAAATTGGGTTATGGACCGTGCCGTGAGACCTTTTAACTCGTTGCGTGCTTAGAAAAGCTCGTTGCACCGAGGGTCCCAGGGACGCCGTCAGTACTTTTGGGACCGGTCGGGGGTGAACCCGGACCTGGAGTCCAACAACAAGCCAGGCTTGATAGTTGATAATGACGCTCGAACAGGCATGCCCTTCGGAATACCAAAGGGCGCAATCTGCGTTCAAAGATTCGATGACTCAC
+
AAA?AFBDC1BFFFDEB1A1A0EGGH3DGG3DBGFH1FF22AF?E/A/FG2F22FEFBBE2DFE//AA1BF0>1B@1D22GFGHB:BFA@;HG1B//?//>#F@9#?;81<%2<F01/F/9?/;<?0@@F;2>?@5<10ACH?DFH.>:#>FH<1<#<--<<-CBG::$F?F0FF1FG@AA3C@B/<;@(B1;9BB/EBFB>1BB0>;FC09BB909E00F0F/%1991$%DB&2FD2@0;9/>#FA/21B111AA0/////BA022A21/0DBA00000113FA0001CAAB3BGE1A>1@@@1B?A>>1
@M02197:102:000000000-ALU3V:1:1101:8637:24920 1:N:0:1
ACTGAGCTGCATTCCTCCGCTTATTGATATGCTTAAGTTCAGCGGGTATTCCTACCTGATCCGAGGTCAACCTGAGAAAATATAAAAGGTTAGACCGGCCCGACGAGACCTTGCAACTCCCCGCGTGACTCGAAAGACTCGTTGCGAAGAGGGTCCCACGGACGCCTTCATTGTCTTTTAGACCAGTTGCGGTTGCCCCCAACTAGGTCCAACGCCCACCCCGAGGGGAGGAGAGAGGATAATGACGCTCGAACAGGCATGCCCACCGGAATACCAGTGGGCGCAATGTGTGTTCAAAGATTCGATGACTCAC
+
>11>>1BB1FCDGFGGFG?ECAAGCHHFHHHGFFGHBGFHHDFE0?AEBDEHHEFGH1AGBG0EE?FE11@FHHHBB1GHHHEHBGFBB@1FB199/9>/@EEFBE9?EGFBB:1BF0FG<A,<0FG#/FGCFBB?G9:<CG<#/F0:.<<EG=<CGHH@-@@<1<%))AFGGAFFFF#CF1CAFCC0C<@@B</->/9BBB<1#HG6HEEA/:/9?A93B/E2>/961GFDBFFG@D?2$0EE/>A0//A11A1GFFA0ECEEA/BFBF2AB01CB0A00CFFFF?AAA11GBGDA3AGB1133BDB1AA>1
@M02197:102:000000000-ALU3V:1:1101:16229:25058 1:N:0:1
ACTGAGCTGCATTCCTCCGCTTATTGATATGCTTAAGTTCAGCGGGTATTCCTACCTGATCCGAGGTCAACCTTGTAAAAATTGGGTTATGGACCGTGCCGGGGGACCTTTCAACTCGTTGCGTGCTTAGAAAAGCTCGTTGCACCGAGAGTCCCACGGACGCCGTCATTACTTTTGGGACCGGTCGGGGGTGAACCCGGACCTGGAGTCCAACAACAAGCCAGGCTTGAGAGGTGATAATGACGCTCGAACAGGCATGCCCTTCGGAATACCAAAGGGCGCAATGTGCGTTCAAAGATTCGATGACTCAC
+
CCCCCFFFFFFFGGGGGGGGGGGHHHHHHHHHHHGGHHHHHHHGGGFGHHHHHHHHHHHHHGFGGGEGHHHHHHHHHHHHHGHHHHGGGHHGFFHGGGGHFFGGGGGGHHHGHHHGHGHGHGGGGGGHHHGHHHHGHHGFGHCFHHGGGGHHHGHHHGGGGGGGGDGGGGGGHHGFGCD@FGGFCDGGGFFGFEFGGFFFFGHHHHHFFGFGHGFFGHFHGGHGHHHHHHHHGHHHHHHHGGGGDHG?GBHFHHHHHGGGGGGEFHHHHGGHFHHGGGGGHHHHFGGGGGGFFGGGFFGFFFFFFD?AA?A
@M02197:102:000000000-ALU3V:1:1101:23916:25063 1:N:0:1
ACTGAGCTGCATTCCTCCGCTTATTGATATGCTTAAGTTCAGCGGGTATCCCTACCTGATCCGAGGTCAACCTTAGAAATGGGGTTGTTTTACGGCGTAGCCTCCCGAACACCCTTTAGCGAATAGTTTCCACAACGCTTAGGGGACAGAAGACCCAGCCGGTCGATTTGAGGCACGCGGCGGACCGCGTTGCCCAATACCAAGCGAGGCTTGAGTGGTGAAATGACGCTCGAACAGGCATGCCCCCCGGAATACCAGGGGGCGCAATGTGCGTTCAAAGATTCGATGATTCAC
+
AABB@FFFFFFFGGGGGGGGGGGHHHHHHHHHHHGHHHHHHGHGGGGGGFHHHHHHGHHHHHHGGGGHGHHHHHHHHHHHHHHGGGGGHHHHHGGGGGGGGHHHHGGGGG;HGGHHGHHGGGGGGHGHHGHGHHHGGGGGGGFFFFGGGGHHHHHHHHHGGFFDGGFGFFGFGGGGGFGGGGGGGCFFFFGFGHHHFFFGGFGFGFHGHHHHHHHGHHHHHHHGFFGGHFFHHHHHHHHHGGGGFGCEHHHHHGAGGGGCE?EHFFHGCFGGGGGGFGGGGGBFFFFFFBA@BB
@M02197:102:000000000-ALU3V:1:1101:9243:25132 1:N:0:1
ACTGAGCTGCATTCCTCCGCTTATTGATATGCTTAAGTTCAGCGGGTAGTCCTACCTGATCTGAGGTCAAATCAAGAGTGCATTGACTGCGGTTTAGAGTGCAGACGGAGACAACTGATGTTTCGCCACACTAAGGCATTTAAGGAAGGCCAGAGGCGATCCCAAAGCTCAATGACGGTCAAGAAACCGCCAGAGAGAAGGTCTAATGACACTCAGACAGGCATACCCTTCGGAATACCAAAGGGTGCAAGGTGTGTTCAAAGATTCGATGATTCC
+
BBBBBFFFFBFFGGGGGGGCFGGHHHHHHHH5GFHHGFHHHHHGGGGGGHHHHHHHHHFHHHHHHGBCGHHHFGHHGHHHHHHHHFGHHGGGGGGHHHH@FBGHHFGGGGGGFHHFFGFHFHFHGGGGHHFHFHHHFHBHHHHGHGHGHFHHGFGGGGGGEFFHHHGGH4FFGFEEECFGGHG?E/GGHEHHFHHHHHHGG(EHHHHEBHDFHDF3HHFEGHGFFFGGGGHHHGGCGGGHGHGFD'45GGB2DHGGFFBFGBGGFC45FFFBBABA
@M02197:102:000000000-ALU3V:1:1101:8094:25150 1:N:0:1
ACTGAGCTGCATTCCTCCGCTTATTGATATGCTTAAGTTCAGCGGGTATTCCTACCTGATCCGAGGTCAACCTTGTAAAAATTGGGTTATGGACCGTGCCGGGGGACCTTTCAACTCGTTGCGTGCTTAGAAAAGCTCGTTGCACCGAGAGTCCCACGGACGCCGTCATTACTTTTGGGACCGGTCGGGGGTGAACCCGGACCTGGAGTCCAACAACAAGCCAGGCTTGAGAGGTGATAATGACGCTCGAACAGGCATGCCCTTCGGAATACCAAAGGGCGCAATGTGCTTTCAAAGATTCGATGACTCAC
+
BABBCFFFFFFFGG6FGGGGGFGHHGHHFHGBHHHHHHHHGHHGFEEFHHFHHBGHHFHHHHHFGGGHHHFGFHHFHBBGHFGHHHEGHHG9DCGCEHGHGFGG/BC?HHHGFDGHHGCFFDGDDDCHGHGHHFFGGFAC0FEFGEF?@@@GC?CGECGGCCCFFDCDDGBFGBGFFCGFFFAFFC/CHFFGHGGGEEFE>GF1BFGFG>FFFGGECHHFHH:CHFA;CF:HHFHDBHFBBEEEEFGA2GFFGECCBCCEGGGFCF2FHGAHFGFGEAAADF3D00B1A11FGCF3A1FFFFDB11A>1>A
@M02197:102:000000000-ALU3V:1:1101:15238:25199 1:N:0:1
ACTGAGCTGCATTCCTCCGCTTATTGATATGCTTAAGTTCAGCGGGTAGTCCTACCTTATTTGAGGCCAGTAGTTAATAATTTAATTTAAAAAGCAGAGACCGTTTACGCAGGTTTAAAATTGCCTTAGCAACCCGGCTGATCTCCAGCTCATATATTTAAGGCAAGGTTGGCGGCGGCCAACCAAGCCCAAGGACCCGCCCAGTTTTGAAGAAAAACCGGTTGGAGAAGATTAACGACACTCAAAAAGGCATGCTCTTTGGAATACCAAAGAGCGCAAGCTGCGTTCAAAGATTCGATGATTCAC
+
CCCCBFFFFFFFGGGGGGGGCGGHBGHHHGFGHHGHHHHFHFHGGGEEGHHHHHHHHHHHHHHHAGEGHGGHGGHHHHHFHHHHFHHHHHHHHGHFHFFHHGGGGHHHGGGGGHHHHHHE;HHGHHHHHHHHHHGFGGGGBGHGHHHHHHHHHHHHHHHGHHHGHHEEHHGGGGGGGGGGGGGGHHHHGGHGGGCFFGGFFGFEFFFFHFHFFFFGFGEECBHGHFFFEBEFFEFFHFFFFFEHHHHHHHHHHHGGEHHFFEGHHHGGHHHGGGGHFGF222GHFGE5GGFGGGFFFFFDDABAAA
@M02197:102:000000000-ALU3V:1:1101:20780:25278 1:N:0:1
ACTGAGCTGCATTCCTCCGCTTATTGATATGCTTAAGTTCAGCGCGTATTCCTACCTGATCTGAGGTCAATAAATGAATAGAGCCAAGAGCACAGAGGCACGAGGCGGGCTTTAGGTGCAGCAACCAAAGTGTGCGACGATCAAGCAACGAGTTGGACGAACCTAGAACGTTGTGTAACCGTGCAGCGGGCCGCACCAATGCATTTGAGGAGAGCGATCCGAGCGTCGTGAGACGTCGGTTCGCATGCTCCCAACTTCAACAGGGCCGGCGAGGTTTGAAACCAAGCGGTCCTGTGAGAGATTAATGACACTCAAACAGGCATGCCCTCCGGAATACCAGAGGGCGCAATGTGCGTTCAACGATTCGATGACTCAC
+
BAABBFFFFFBFGGGGGGGGGGGHHHHHHHHHBHHHHHHHHHHGGCGGGFGHHFHHHHHHHGHHHGHHHHHEDFHDHFFHHFFGHEGEFGFHGHHGCFGGHGEFGFFGGGCHFGHG2FGFGFE<FFFHHH?GDDGGGGCDAEDFHFGFHGGG;:CCHFGGGGGGEFFFGGC5GEDGBGGGGGEFE@FD@BFFBFFFFF009BFFFFFFFFGEFGGGGEF@CDFD@AEG9GCFGCCADFGCFEDGHECAHCGGGDD@21<@0/@?CB/EEF>0GHHGFBGF1GGE@E??/0/1GGFE2FHHHFGEBFG@FD/1BHGGG1FFHFEAC?EE?HHGB2FAFFGAGEEA011BGGEAGHF311111E1F>FFDDDDAAAAA
@M02197:102:000000000-ALU3V:1:1101:16019:25195 1:N:0:1
ACTGAGCTGCATTCCTCCGCTTATTGATATGCTTAAGTTCAGCGGGTATTCCTACCTGATCTGAGGTCAACCATTAAGAAGTTGGGGGTTTTACGGCGACCCTTCGCTGTGGTTCCGCCTGCGAGAGTGTTTACTACGCAGGGGAGGCCGCGGCGAGGCTGCCACTAACTTTAGGGGACGCCGGGCGGACGCTCGGCGATCCCCAACAGCCCCCAGGACAAGAAGCCCAGGGGGATTGGTGAAATGACGCTCAGACAGGCATGCCCGCCAGAATACTAGCGGGCGCAATGTGCGTTCAAAGATTCGATGACTCAC
+
BBBBBFFFFFFFCFGGGG?FGGCHGHCHHHHGHHFHGHHGHHHGGFAEFHHHHHFHHHFHHHGHGEHHHGHHGHHHHHHHGEGHFGGGGGGG;HGCGG:GGGGHHHG;G9HHHGHGFGGGHGG:GCCHHBGF;HFGFGCDDCFCD@CFGGGGGGGGGFFFFEFFFFFFFFFFFFFFFFFFFFCFFFFFFGFFFDCFFFGGGGGFHHGFFFEFDCHGFFGF?FHFFFFEEFGHGF;EFHFFHHHFFE>/FE@4B3HFBHHHFCGGGGHGHHHGHHHGGGGGGGGGGFHHGGFCGGGGFGGFFFFFFD5FFFABBAB
@M02197:102:000000000-ALU3V:1:1101:14217:25295 1:N:0:1
ACTGAGCTGCATTCCTCCGCTTATTGATATGCTTAAGTTCAGCGGGTAGTCCTACCTGATTTGAGGCCAGATGTCAAGAATTATACACACAAGTGCGTATGGGGCATAGAAAGCAGACTATTGTCAAAGTCCTGGCCACAAGCGAACTTGTGTCCTAAGCGAAATACTTATTACGCCTAGGGGAACCAGTGCAAAGACTAATCCAGCTCACATTTTTAAGGCGAGTCAACTCATCATTGACAAACGCCCACATCCAACATCCAAGCTTGGATTAACCAAACTTGGAGTTGAGGTTTTCATGACACTCAAACAGGCATACTCTTCGGAATACCAAAGAGTGCAATTTGCGTTCAAAGATTCGATGATTCAC
+
BBCCBFFFFFFFGFGGGGGGGGGGHHHHHHHHHFFHHFGHHHHGGGFGGHHHGHHHHGGHHHHHGFFGGHHHHHHHHHHHHGHHHGGGHGGGFGGHGGGGHHHGGGHHHHHGFHHHHGHGHGHHHHHHHGHHHHGGFHGHHGHDFGGGHFFHHHHHHHHHHHGFHFHHHHHGHGGGCHGHHHGGGGGHHHHFEHHGHHGHHHGHHHGHGHHFFGGGGGGGGFFGFFGHGHGGGGGFHHFGFFEEGFEFGGFHHHHFGGFFCHHHEF@FEGG3HHHGGHGHHHHHHGHHGHHGHHFFHHHHHHGFFGHHGHHHHGGFB5HEEGGGHHHCHGFHGHHHFHHHHGGEGGFHGGG5GGGGGGFFFFFFF?BBBA
@M02197:102:000000000-ALU3V:1:1101:17561:25133 1:N:0:1
ACTGAGCTGCATTCCTCCGCTTATTGATATGCTTAAGTTCAGCGGGTAGTCCTACCTGATTCGAGGTTAAATTTCAAGAGTGTTGTCCGAAGACGATTAGAAGCAGCCAACATGTCAGACCAATAGCGTAGATAATTATCACACCATAGTCTGGCAGTCAATGCCAGCTAATATATTTAAAGGGAGTCGATTTGCACCAACAACCCTCAAAGTCCAAAGCCAATAGACAATAAAGCTATTGGTTTGAGAATTTAATAACACTCGAACAGGCATGCTCTTCGGAATACCAAAGAGCGCAAGGTGCGTTCAAAGATTCGATGACTCAC
+
CCCCCFFFFFFFGGGGGGGGGGGHHHHHHHHGGHHHHHHHHHHGGGGGGHHHHHHHHHHHHHGHHGGHHHHHHHHHHHDFDGHHHHHHGGGGGHGGGHGHHHHHHHHHHHHGHHHHHHHHHHHHHHHHHHHGHHHHGHHHGHHHGHHHHHHHHHHHGHHHHHHHHHGGHHHGHHHHHHHHHHHDHGGHHGHHHGHGHHHHGGHGHGGHHHHHFGGHHGHFHHHHHHHGHHHHHHFGGHHHGHHHHHGGHHHHHHHGHGCHFGGHHHHHHHHHGHHGGGGHHHHHHHGHHHHGGGGHHGHGECGHGGFGGGGGFFFFFFFFFBBBBB
@M02197:102:000000000-ALU3V:1:1101:21484:25311 1:N:0:1
ACTGAGCTGCATTCCTCCGCTTATTGATATGCTTAAGTTCAGCGGGTATCCCTACCTGATCCGAGGTCAACCTTAGAAATGGGGTTGTTTTACGGCGTAGCCTCCCGAACACCCTTTAGCGAATAGTTTCCACAACGCTTAGGGGACAGAAGACCCAGCCGGTCGATTTGAGGCACGCGGCGGACCGCGTTGCCCAATACCAAGCGAGGCTTGAGTGGTGAAATGACGCTCGAACAGGCATGCCCCCCGGAATACCAAGGGGCGCAATGTGCGTTCAAAGATTCGATGATTCAC
+
BBCCCFFFFFFFGGGGGGGGGGGHHHHHGHHHHHHHHHHHHHHGGGGGHHHHHGHHHHHHHHHGGGGHHHHHHGEHGHHHHHHGGFGEHHHHGGGGGGGGEHHHHGGGGGGHGGHHHGGFGGGGGHFGHHGFHHHGFGGGGHGHCCDGGHHHHHHHHGHGGGFGGFGGGGGEGGGGGGGGGFFFGGGGGGFHFGFFGFFGFHFGFFCCDEHHHHHHGHGHHHHGGGFGHHGHFGGHHFFFGGGFFFEFFGBHCHGHHG?CGEEHFGGEGFECGGGGFFGGGGFFFFFFFA@AAA
@M02197:102:000000000-ALU3V:1:1101:15221:25207 1:N:0:1
ACTGAGCTGCATTCCTCCGCTTATTGATATGCTTAAGTTCAGCGGGTAGTCCTACCTTATTTGAGGCCAGTAGTTAATAATTTAATTTAAAAAGCAGAGACCGTTTACGCAGGTTTAAAATTGCCTTAGCAACCCGGCTGATCTCCAGCTCATATATTTAAGGCAAGGTTGGCGGCGGCCAACCAAGCCCAAGGACCCGCCCAGTTTTGAAGAAAAACCGGTTGGAGAAGATTAACGACACTCAAAAAGGCATGCTCTATGGAATACCAAAGAGCGCAAGCTGCGTTCAAAGATTCTATGATTCAC
+
AAAAAFFFBCFFGEGG54EECEEHHHGFBBGHDFDFGA5EEGHGGGEGEDGHHHGAFD5GHBF5A21FFGBFD5DFFHGG:FHFFGGFFHGF@EHCBBEF9F7EGFEH9G?7FFFGFFFFG934F3FGCBFG@B@FFFC0F1FFDC;BGFFEBCDD8D1FC;1<<CF.:<FCFCC<AGA@B<?A7C</F<@://CF/E@?B@%9@91BA919EFB//ACEB>4EHGHGBFDFGEFEDGFAAC/G1E1AFAAB1F1112222F2EGFGGD1FB0??CGDA00011G1DB3DFFB11B3FD3B11?AA
@M02197:102:000000000-ALU3V:1:1101:18509:25407 1:N:0:1
ACTGAGCTGCATTCCTCCGCTTATTGATATGCTTAAGTTCAGCGGGTATCCCTACCCGATCCGAGGTCAACCTTTGATGGAGCTTGACGGCCGCAGCCACCCGTGCTCGCCGGCGGTATACAGTGCACGACGCTGGGAGACGGGCGGCTCGGCCGGGCGAATTCGAGGCGCGCGGCGGAACGCGGCGCCCAAGACCAAGCGGGGCTTGATTGGTGAAATGACGCTCGAACGGGTGTGCCCTAAGGAATACCAAAGGGCGCAATATGCGTTCAAAGATTCGATGATTCTC
+
>1>11BFF1@FFGGGGGGGGGGGHGHHHHGHHHHHFHHHHHHGGGGGG11FGHHHH0EFGGGH;GGGHE:HHHH<BHFG1GABFGH$BE@/@//#E#>99B?CC?EFD=<;@CFFFB;BGFHHCGB;H.CC;FBE@BGE.99#9?;@@@B?@A<AA<@D<;0.BC/@;@//GCB>EGF<#@>/E@/0@FBDG1F///>;>>99F@91GABF1FFF9DA22D4)BA/09ECEB0;E:B:BFD2D2GF2EAF1FB0?E0AF3F3E0E?HG1F3FFGGGGFFB3@11>>11>
@M02197:102:000000000-ALU3V:1:1101:21243:25530 1:N:0:1
ACTGAGCTGCATTCCTCCGCTTATTGATATGCTTAAGTTCAGCGGGTATTCCTACCTGATCCGAGGTCAACCTTGTAAAAATTGGGTTATGGACCGTGCCGGGAGACCTTTCAACTCGTTGCGTGCTTAGAAAAGCTCGTTGCACCGAGAGTCCCACGGACGCCGTCATTACTTTTGGGACCGGTCGGGGGTGAACCCGGACCTGGAGTCCAACAACAAGCCAGGCTTGAGAGGTGATAATGACGCTCGAACAGGCATGCCCTTCGGAATACCAAAGGGCGCAATGTGCGTTCAAAGATTCGATGACTCAC
+
CCCCCFFFFFFFGGGGGGGGGGGHHHHHHHHHHHHHHHHHHHHGGGGGHHHHHHHHGHHHHHHGGGEHHHHHHHHHFHHHHHHHHHGGHHHGHHHGGHGHGGGGGGGFHHHHHHHHHGHGHGGGGGGHHGHHHHHHFHGGGHGHHHFGGGHHHHHHHGGGGGDFHFGGGGGGGGHHHGGGGGGGGGGGHHHHHGGGGGGHHHFHHHHHHHFHHHHHGHGHHGHGHHGHHHHHHHFHFHHHGGGGGHHGHHHHHHGHGGGGFCFDFHHHHHHGGHHGGGEGGHHHGGGGHGGGFGGGGGCFFFBFFFBA?AB
@M02197:102:000000000-ALU3V:1:1101:8144:25512 1:N:0:1
ACTGAGCTGCATTCCTCCGCTTATTGATATGCTTAAGTTCAGCGCGTATTCCTACCTGATCTGAGGTCAATAAATGAATAGAGCCAAGAGCACAGAGGCACGAGGCGGGCTTTAGGTGCAGCAACCAAAGTGTGCGACGATCAAGCAACGAGTTGGACGAACCTAGAACGTTGTGTAACCGTGCAGCGGGCCGCACCAATGCATTTGAGGAGAGCGATCCGAGCGTCGTGAGACGTCGGTTCGCATGCTCCCAACTTCAACAGGGCCGGCGAGGTTTGAAACCAAGCGGTCCTGTGAGAGATTAATGACACTCAAACAGGCATGCCCTCCGGAATACCAGAGGGCGCAATGTGCGTTCAAAGATTCGATGATTCAC
+
AAAAA111BFBFGFGFFGEGGGGGGCDGHHHHHHGGFHHHFHHGGEGG/GHGHGHH1GF1ADG2GF00GHFHGHHHHHHHGHB1>GGGF0BGGCG1FA/?FEA///EEG?CECDGHDGGFDCFFFAEHGFHE==1.EGGCCGAHBBFHHG/C;:0G9H9G9?2GFFFFCFFFFC?FGGG#A4EGGFF@@@;@;@?@@FE7FCB8FFF09F?A.B.@=A?CF::#A#E=ABFBBCA-GCC<DEFHHGA///<2@>F2HHGF?///C/<EE/FHF3B4FFG?3GGGGGGHGCAHCGGFHG5G5FD5@555HHF5BFA33FCEGCA?EA022HHHED55EEBAEE?GGFHG5AEEDGF5FGCGGEFFFFDB5FF@BAAA
@M02197:102:000000000-ALU3V:1:1101:20686:25582 1:N:0:1
ACTGAGCTGCATTCCTCCGCTTATTGATATGCTTAAGTTCAGCGGGTATCCCTACCTGATCCGAGGTCAACCTTAGAAATGGGGTTGTTTTACGGCGTAGCCTCCCGAACACCCTTTAGCGAATAGTTTCCACAACGCTTAGGGGACAGAAGACCCAGCCGGTCGATTTGAGGCACGCGGCGGACCGCGTTGCCCAATACCAAGCGAGGCTTGAGTGGTGAAATGACGCTCGAACAGGCATGCCCCCCGGAATACCAGAGGGCGCAATATGCGTTCAAAGATTCGATGACTCAC
+
BBBBBFFFFFFFGGGGGGGGGGGFHGHHHGGHHGGHHGHHHHHGGG2AFHHHHHHHHHHHGGHDFFGHHHHHFGHHHHGHHGHGGGGGFHHGHGGGGGGGGGHHHGGDGGGGGGHHHHHGGGFGFGHHGHGGHEH=ACFGGGHHFFGGGHHHFGFHHHEFFCFDDGFFGGFFGGGGGGGGGGGGGGGFHFFFEHHGGFGGFFGGGHHGGHHHGHHHHGHHHHHGGGGGHFDEHHFHFCEHCGGCEFGHHFHGBHHHHHEEE2EHHGBFECGFGFGGGFGGGGFFD@DDDA@AAB
@M02197:102:000000000-ALU3V:1:1101:18500:25718 1:N:0:1
ACTGAGCTGCATTCCTCCGCTTATTGATATGCTTAAGTTCAGCGGGTATTCCTACCTGATCCGAGGTCAACCTGAAAAAATAGTTTTTGAGGAGGCCGGGTCCCCGGGACCTTGCAACTCAACGCGTGCTCCGGAAAGCTCAGTGCGAAGAGGGTCCCACGGACGCCGTCATTGTCTTTGAGACCAGTTAGGAGGGCCGCGGACGGTCCCCCAACGCGGTCCAACACCGAACCCGGGGGTTTGAGGGAGGATAATGACGCTCGAACAGGCATGCCCTTCGGAATGCCAAAGGGCGCAATGTGCGTTCAAAGATTCGATGATTCAC
+
BBBBBFFBFFBFGGGGGGGGGGGFHFHHHFFHHHGGHHFBGFGGGGEFGHHGHHHHHHGGHHGGGGGHHHHHHHHHHHHGHHHGHHGEGGGHGGGGGGGFGGGHHGGGGGGHHHHH<GHHHGHDGGGG;GGHGGACFHFHHGHDDGGGGGGHHGGHHHHHGGGGAAGFBFFGEFEFFFFFFFFFEFFFHFGFFFFFFFFFFFFFFFFFDFFFFFGGFCCF@FFFFFE?DAEGDFFGFFFF@0GHFGFFGDFFGC?/EEEA//BGFFA1A00FABA/EEBBHCHHFFFGB000?EDBGFEEEE1FGG3B3EE1GFFFFFDD1111>
@M02197:102:000000000-ALU3V:1:1101:20889:25680 1:N:0:1
ACTGAGCTGCATTCCTCCGCTTATTGATATGCTTAAGTTCAGCGGGTAGTCCTACCTTATTTGAGGCCAGTAGTTAATAATAATAGTGTAAAGCGGAGACCTTATACGCGGGCTAAAAATTGCCTTAGCAACCCGGCTGATCTCCAGCTCATATATTTAAGGCAAGGTTGGCGGCGGCCAACCAAGCCCAAGGACCCGCCCAGTTTTGAAGAAAAACCGGTTGGAGAAGATTAACGACACTCAAAAAGGCATGCTCTTTGGAATACCAAAGAGCGCAAGCTGCGTTCAAAGATTAGATGATTCAC
+
AAAAABFBFCCFGGGGGGEGF2EGHHCHHHHHHHFBFBFGH5F2EAEEGBEBFGFFHHFFHHD5ACFECGFGHFGHFHHH*BGGGF9FFHHH4DAEG?@ECGHHGGHFGGCF9CHHHHHHGBBGHH2@GHHHGGG9A0DH:FHGHFHH8HHHGHGHHHGHG:0CFGGGDGGFCCGGGG/@EEDHGGFGFFEFEFAEFCFFFFFFFFGFBBFFFBF?DFEDB:BFBFFFFFFFBFBDGFCFBFGA1FBFFB1HGFF0FBBFFF2FGA1FG0AE0A001CE?GE11GBBB3A13B333FFFFAAA>1
@M02197:102:000000000-ALU3V:1:1101:16826:25748 1:N:0:1
ACTGAGCTGCATTCCTCCGCTTATTGATATGCTTAAGTTCAGCGGGTATCCCTACCTGATCCGAGGTCAAACTTTTGGTTGTGGTTACCTGACAGGCCGCCCCCGGGCTCCAGCATATTTTGCTACGCTTTCAGCCGGTGACGTACCGCCAACGAGTTACGGGCGGGCCCTGGTAGGCCTGCACCCAACACCAAGCAGAGCTTGAGAGGTTAAATGACGCTCGAACAGGCATGCCCCTCGGAATACCAAGGGGCGCAATGTGCGTTCAAAGATTCGATGATTCAC
+
BBBBBFFFFCFFGGGGGGGGGGGGHGHHHHHHHHHGGHHHHHHGGGGFHHHHHHHHGHHHHFHEGGGHHHHHHHHHFGEGFFFGHAGHHHGGHHHGGGGGGGGGEGGGFGGHGHEHFHHHHHFFHHGGHGGHHHHDGCCGFHGEHHGGHGGGGHGGFGHHGGFGGDFFFFFHHHHFEEFHGFFFHFFEFFFHHFGHHHHHHFHHHGFGHHFGHHGGFFDHHGHHHHHHHHHGGGGGGEHHFFHFHGHHHGGGGGGHHGFEEGHGGFGGGGGGGFFFFFFFABBAA
@M02197:102:000000000-ALU3V:1:1101:9820:25945 1:N:0:1
ACTGAGCTGCATTCCTCCGCTTATTGATATGCTTAAGTTCAGCGGGTAGTCCTACCTGATCTGAGGTCTATCACAAGAGTCCGCTCGCAGAGCGAGGGCGGTTTCAAGGAAGCCTGCCGTCCCAAGGTCGAGCGATACATATCACGCAGGACAAAGGGCCGCAAGGCCACCGATGCATTTGAGGCGAGCCCGGCAAGGGGCAACACCCAAGTCCGACCCCCCCGTGCAGGACACGAGGGGACGAAAGCTGACGTGACACTCAGACAGGCATACCCTCCGGAATACCAGAGGGTGCAAGGTGCGTTCAAAGATTCGATGATTCAC
+
AABBBFFBFFFFGGGGGGGEEGGHHHHHHHHFFHHHHHHHGGHGGGGGGHGGHHHGHHHHHHHHHGHHHHHHHHGHHHHHHHGGEGFCFGGHFEEEGGGFGF<EGHHHHHHGHHH;HHGGGGGHHGGHEFGGGGFFGFGGHHE<FFFFGGGHGHHEHGFFEFGGGG?EGDFFFFFFBFFFDBFFFFC>-->BFFFFFFFFFAEEFEFFFFAFFFFAFGFE@GGHHGAEFFHEGFGGHGGGHGHGFBFE1CFEFGHHHHHGHHGBHHHGGFGAGFGGGHHGGHCHHHHHHGFFGFFHFGGCGHGGGGFCGGGGBFFFFFFBBBBB
@M02197:102:000000000-ALU3V:1:1101:9833:25960 1:N:0:1
ACTGAGCTGCATTCCTCCGCTTATTGATATGCTTAAGTTCAGCGGGTAGTCCTACCTGATCTGAGGTCTATCACAAGAGTCCGCTCGCAGAGCGAGGGCGGTTTCAAGGAAGCCTGCCGTCCCAAGGTCGGGCGATACATATCACGCAGGACAAAGGGCCGCAAGGCCACCGATGCATTTGAGGCGAGCCCGGCAAGGGGCAACACCCAAGTCCGACCCCCCCGTGCAGGACACGAGGGGACGAAAGCTGACGTGACACTCAGACAGGCATACCCTCCGGAATACCAGAGGGTGCAAGGTGCGTTCAAAGATTCGATGATTCAC
+
BBABBFFFFFFF65GGGFEA?EEGFFHHGGHHHHHHHHHGHHCEGG2AFGHHHHFGHFGH5GGFHGHHGHHGFHHEHHHGF3EEEEEEGGGHE@>@?E/ECBBADGGHFFHHHHFHGHGGFDDFGGE;><#FEC<GDFFFHBDGFFHFCCEGGHGHHDGFFBF??FFDDEFFBBFFB9FFBBBBEFFAFBED;BFFFFFFEDBDFADFFAE=ABDFFGGGGGFG:FFGDFFFHGGHHEF?A=HFGHHGGHGE5ABHGHHGFG3HHF3FGF3EA?GEEF55F5BHGGF2GGFHHHGHHGEA?FGGGGGGGAFCFFFFD5DAAAAA
@M02197:102:000000000-ALU3V:1:1101:15833:26049 1:N:0:1
ACTGAGCTGCATTCCTCCGCTTATTGATATGCTTAAGTTCAGCGGGTATCCCTACCTGATCCGAGGTCAAGAGTGTAAAAATGTACTTTTTGGACGTCGTCGTTATGAGTGCAAAGCGCGAGATGTACTGCGCTCCGAAATCAATACGCCGGCTGCCAATTGTTTTGAGGCGAGTCTGCGCGCAGAGGCGAGACAAACACCCAACACCAAGCAAGGCTTGAAGGTACAAATGACGCTCGAACAGGCATGCCCCATGGAATACCAAGGGGCGCAATGTGCGTTCAAAGATTCGATGATTCAC
+
BBB?AFCF@FFFGGGGGGGGGGGHHHCGHHHHGGHHHHHHHHHGGGGGHFFGHHHHHHGHHHGGGGGHHHFEAGHEDHHDGHHEB@@GHHGA;BB>E9=EFFFFFHHGFFFFH3DGHGFF?GFGFFAFFFGD/CDGHHFCHHEGFFBGGGHGGHHGFF1GCHFCFGFEECCGFC/@BFGGGHGBEGEFGD4EBEFFFFFFFHGEGHGGDDEF9HGGHHHGGFHHG@BHHGFGGGCGGGGH<GHHGFGGGGHHFG5GHFFHHHFHHCGGGEGBHHGEEGGGGGGGGGGGGFFFFFD@3A?A>
@M02197:102:000000000-ALU3V:1:1101:18718:26203 1:N:0:1
ACTGAGCTGCATTCCTCCGCTTATTGATATGCTTAAGTTCAGCGGGTATTCCTACCTGATCCGAGGTCAACCTTGTAAAAATTGGGTTATGGACCGTGCCGGGAGACCTTTCAACTCGTTGCGTGCTTAGAAAAGCTCGTTGCACCGAGAGTCCCACGGACGCCGTCATTACTTTTGGGACCGGTCGGGGGTGAACCCGGACCTGGAGTCCAACAACAAGCCAGGCTTGAGAGGTGATAATGACGCTCGAACAGGCATGCCCTTCGGAATACCAAAGGGCGCAATGTGCGTTCAAAGATTCGATGACTCAC
+
BBBBAFFFFFFFGGGGGGGGGGGHHHHGHHGHHHHHGHHHGHHGGGGGHHHHHHHHHHGFHHHGGGGHHHHHHHGHHHHHHHFHFHAFHHHFGHHGGHGHGGFGGGEGHFHHFHHGHGBCFFGGGGGHHHHEFHHHHGGGGHGHGHGFGGHFGHFFHGG?--@DFDFDGFGBBFGGHGGGADFC/AFFHHHHHGGGGGGEBGFHHGFFFHHHFHHHGHGHGHGFHFFFGGFFHGEGHFGBBFFFFFG?FFHGHGHHGGGGDCGFGBHGHHHGHGHGGGEFGHHHEEAGHGGGG5GCCGGFFFFFFFAAAAA
@M02197:102:000000000-ALU3V:1:1101:15085:26374 1:N:0:1
ACTGAGCTGCATTCCTCCGCTTATTGATATGCTTAAGTTCAGCGGGTATTCCTACCTGATCCGAGGTCAACCTTGTAAAAATTGGGTTATGGACCGTGCCGGGGGACCTTTCAACTCGTTGCGTGTTTAGAAAAGCTCGTTGCACCGAGAGTCCCACGGACGCCGTCATTACTTTTGGGACCGGTCGGGGGTGAACCCGGACCTGGAGTCCAACAACAAGCCAGGCTTGAGAGGTGATAATGACGCTCGAACAGGCATGCCCTTCGGAATACCAAAGGGCGCAATGTGCGTTCAAAGATTCGATGACTCAC
+
>AA?AFFFFFFBGGGGGGG?FGGHFHGHHHHGHHHHGHGHHHHGGGECFHHHHHHEGHHGHHHGGGGHGHHHGHGHHHHHHFGHGHEEGGHDGHFGEC?FECFB;D?DH;1FFGHFDFHGHG;/4CFCFHFGHGHHGHGFCFD0DGCGGFCCGCGHHGGDCCC?BBGF?FFFGHHHHGGC@GDCGGGGHHGG;ABE<EFCGEHGFFG?BBBBBFE?AGFAE?F;;AFBB9B:HEF;AFHHBFFFFGGABHHGE3AA2FGGDEGGFEHGFHGFGGG?EA?GHGEFAE22F4CGFGF5E444@FFDDDAAA>>
@M02197:102:000000000-ALU3V:1:1101:19363:26400 1:N:0:1
ACTGAGCTGCATTCCTCCGCTTATTGATATGCTTAAGTTCAGCGGGTATCCCTACCTGATCCGAGGTCAAAAGTGATAACTGAGCTTAATGGGTGCTAATATTACTGGAGTAAATCGCAAAATGTGCTGCGCTTTATACCAAAATACTGGCTGCCAATGACTTTGAGGCGAGTCCTAGAGAGGACAATCACCCAACACCAAGCATAGCTTGAGGGTACAAATGACGCTCGAACAGGCATGCCCCATGGAATACCAAGGGGCGCAATGTGCGTTCAAAGATTCGATGACTCAC
+
ABAB@FFFFFFFGGGGGGGGGGGHHHHHHHGGHHHHHHHHHHHGGGGGHHHGHHGHHHHHHHHGGGGHHHHGHGFHHHGGGHHHHGHHGGHHHFEGFHHHHHHHHHHHHDFHHHHHHHHHHHHHGHHHGHGGGHGHHHHHHHGHHHGHHHHHHGHFDGHHHHHHGHGHGHGGGHHHHHFFHHHHHHHHHHHHHGCGHGGHEGFGFFGFHHGHHHHFGGHHHGGGGGFEGHHHHHHHHGFGGFHHFFGFHGHHHHHHGCGGGHFHGGGGGHGGFFGGGGGGFFFFFFFCBCCA
@M02197:102:000000000-ALU3V:1:1101:14766:26385 1:N:0:1
ACTGAGCTGCATTCCTCCGCTTATTGATATGCTTAAGTTCAGCGGGTATCCCTACCTGATCCGAGGTCAAGTCATGAAATTGCTTGCTGGACGCTGATCCGCCGGGGCTCCGAGAAGCGCAAATGTGCTGCGCGAGAAGCCGACGAGACCGCTGCCAATGACTTTGAGGCGAGTCCGCGCACGGAGGCGGGACAGACGCCCAACACCAAGCATAGCTTGAGGGTGTAAATGACGCTCGAACAGGCATGCCCCACGGAATACCGAGGGGCGCAATGTGCGTTCAAAGATTCGATGATTCAC
+
AABAAFFFFBFFGGGGGGGGGGGHHHHHHHGHHHHHHFGHFHHCGGGGHHHHHHHHHHHHGHHGGGGHHHHGHHHHHHH;HHHHHHHGHHHHGGGGGHHFHGGGGGGG?GGGFGGGHHFGGGGHGGHHFHGGGGGGGGGGHGGGGGGGGGGGHHHHHHHHHHFGFFGGGGHGFFGGFFGFFGHFGGCAFFAGCGFF5EGHHGGGHGGHHHHHGF;GGHHEGFHEF<HHFFFGGGBF?HFGHHFGHHGDGFFEHHFHGFAADEEE2GE2GFBFGEEEDFGFGFGFGEFGCCDFFFFBAAAA
@M02197:102:000000000-ALU3V:1:1101:11957:26256 1:N:0:1
ACTGAGCTGCATTCCTCCGCTTATTGATATGCTTAAGTTCAGCGGGTATTCCTACCTGATCCGAGGTCAACCTTGTAAAAATTGGGTTATGGACCGTGCCGGGAGACCTTTCAACTCGTTGCGTGCTTAGAAAAGCTCGGTGCACCGAGAGTCCCACGGACGCCGTCATTACTTTTGGGACCGGTCGGGGGTGAACCCGGACCTGGAGTCCAACAACAAGCCAGGCTTGAGAGGTGATAATGACGCTCGAACAGGCATGCCCTTCGGAATACCAAAGGGCGCAATGTGCGTTCAAAGATTCGATGACTCAC
+
AB@ABFFFB@F5BEDGGGGGCFGDHHFHHHHEFHBGF5DBAGHGEE2AFB5GHDGHFFFFEHHCEEAGHEGCGHGHHGHBEGGDHHF9H;HA@GF@EEGHGCGEEGEGHHHHHHFHHDH9HGGDFGBGGB:9BGH:?FD#FFD91GFFCGFC1CE;C@@@CGCEGG1FFG1<<CGFGG?GF?/@/GCCFGHFEGFFEDFBB;BFFGEF?/GHGFGFGGF1?B3CBGDGH7FGBEGHFFGAFDEE?2A1D5FGD3FHGGGGGGGEHHF5DD2FHFFGEAAAFCCGGE?DCGGGFFD5E4FBCFFFFD>3AA?
@M02197:102:000000000-ALU3V:1:1101:12920:26514 1:N:0:1
ACTGAGCTGCATTCCTCCGCTTATTGATATGCTTAAGTTCAGCGGGTATCCCTACCTGATCCGAGGTCAAGAGTGTAAAAATGTACTTTTGGACGTCGTCGTTCTGAGTGCAAAGCGCGAGATGTACTGCGCTCCGAAATCAATACGCCGGCTGCCAATTGTTTTGAGGCGAGTCTACGCGCAGAGGCGAGACAAACACCCAACACCAAGCAAGGCTTGAAGGTACAAATGACGCTCGAACAGGCATGCCCCATGGAATACCAAGGGGCGCAATGTGCGTTCAAAGATTCGATGACTCAC
+
>>AABFFF4BFFGGGGFGGGFGGHHHGHFHHHGGFHHHHHGHHGEGGGF5GGFHHHHFHHHDGGCGFHHE3FCD5DDGG;@EGFHHH4EA3;FGE>%E@F?EEFCFFFFGFFFF3GEECGGCC1FGEDA@9<;CDHCCCE<?<DGBFC@<@AF0EFFFCGHHGFGEFG@?AB?FGFGFGFHGGEEEEB=BFHHFFEAFF?EEE?B1EFGFEFFFHGB:CFGF5(F5EBFGGGGFHGE;HGBHH;HHGEEAC55HHHHGFHHHGA?GFGGFFFHGFE?HGGFGBGGGGFFFFFFDFABAAA
@M02197:102:000000000-ALU3V:1:1101:20760:26436 1:N:0:1
ACTGAGCTGCATTCCTCCGCTTATTGATATGCTTAAGTTCAGCGGGTATCCCTACCTGATCCGAGGTCAAGAGTGTAAAAAGTACTTTATGGACGTCGTCGTTATGAGTGCAAAGCGCGAGATGTACTGCGCTCCGAAATCAATACGCCGGCTGCCAATTGTTTTGAGGCGAGTCTGCGCGCAGAGGCGAGACAAACACCCAACACCAAGCAGAGCTTGAAGGTACAAATGACGCTCGAACAGGCATGCCCCATGGAATACCAGAGGGCGCAATATGCGTTCAAAGATTCGATGACTCAC
+
BBBBBFFFFFFFGGFGGGGEGGGHHHHGG6DHHHHFHHHHHFFAFFEFHHHHHHHHGHGHHHGGGGGHHFFHGFGHHHGHHEBGFGHGHGHEEG?EEGGGGGGHHHHHHHGGHHCGEGCF?FGHHHHHHHGGCGGGCHFGFFFGHGGDCEFFGCGHGHGHHHHHHHGGCEHHHDCDFFACGDEGGGGGHHHHHHGGGFGHHFG1E8HGHHHFHHGFHHHFHHHHGFFHGEEEBEDCDGHH/HFEFFGECHFHHHHHHHFGFGHHGEAGDGHHHGFADGGGGGGFGEE4FFFFFFFA3?AA
@M02197:102:000000000-ALU3V:1:1101:23753:26495 1:N:0:1
ACTGAGCTGCATTCCTCCGCTTATTGATATGCTTAAGTTCAGCGGGTAGTCCCATCTGATTTGAGGTCTAAAATTTAGAAATGCACAGGTGCAGGTTGGTAGCGACTCTTGTACCATCCGGCTGCTGAGAAGCATCCTTGACGAATATCTTATCACGTCAAGTCAATCCGAGCAGTACAGAGATTGCTTATACATTTAAAGCGAGCAGTTCAACACAGCAGCGCTCAGCATCCAACACCACAACATTTAAAATAAAATGAAGGGATTGAGGGATTCATGACACTCAAACAGATGTACCTCTCGGAATGCCAAGAGGTGCAAGGTGCGTTCAAAGATTCGATGACTCAC
+
>AABAFFFFFFFGGGGGGGGGGGHFHHHHHC56GHHGHHHHHHGGGGGGHGHHBGHHHHHHFHFGHHHFHHGHHHHHHHHGFFGHHHHHFFEFFGGHHEGFGGFGGGAGHHHHFGHHHHGGGGGGHHFGGF/HFHH25GH;HGG00FBHFHH1<GDEHGFDG7HFBHHFF?,CCHHHHGHHGHFGHGGHHGHDCCGHHGHHHGF@B$CFFGGGGHFHGGGE/B;HGFGCF3FFFFFGADHHGFGE3@@DGD4BFHHGGEB3B25F@HFGG3GF5FHHHGFBAGFGHFHFEGGBE3F1AAEFHE5F3A3D3GBEHFFBBFHFEEEEHFFBGFGGGFGBB5FDB@BBBBB
@M02197:102:000000000-ALU3V:1:1101:18566:26629 1:N:0:1
ACTGAGCTGCATTCCTCCGCTTATTGATATGCTTAAGTTCAGCGGGTATCCCTACCTGATCCGAGGTCAAAAGTGAGAAAGAGGCTTTGTGGATGCCACTGTCAAGGGACTAAGACGCAAAATGTGCTGCGCTTACTACCAAAACACTGGCTGCCAATTACTTTAAGGCGAGTCTTGATAAAAAGACAAAACGCCCAACACCAAGCAAAGCTTGAGGGTACAAATGACGCTCGAACAGGCATGCCCCATGGAATACCAAGGGGCGCAATGTGCGTTCAAAGATTCGATGATTCAC
+
CCCCCFFFFFFFGGGGGGCGGGGHHHHHHHHHHHHHHHHHHHHGGGGGHHHHHHHHHHHHHHHGGGGHGHHHHHGHHHHHHHHHGHGFHHHGFHFHHHFHHHHHHHGGHGHGHFGHGGHGHHHGFHGGGFGGGGGHHHHHHHHHHHHGHCAGGFHHHHHHHHHHHHFFGFGGDGHHHHHHHHHHGHGHHHGGHGHHGHGGGFGGFGGGGHFHFHGHHGDBFHGFEGGGFFHFGBFHHHHFFFFBEEHHFHHHBFHHFFHGGGGGHHG5EGFGHGGGGGFGGGGFBFFFFFBBBAA
@M02197:102:000000000-ALU3V:1:1101:10815:26642 1:N:0:1
ACTGAGCTGCATTCCTCCGCTTATTGATATGCTTAAGTTCAGCGGGTATTCCTACCTGATCCGAGGTCAACCTTGATAAAATAGAGGTTTTGACGGCTGCGGGCCACCGGTGCTCCCGACGTACGAATTTCTTCTTAACACGCCGGGGGTCGGGTTCCACGCCGATTCGTTCCGGGGGGGCCGGCCGCGGGGGGCCGGCGACTCCCAATACCAAGCGGTGCTTGATTGGTGAAATGACGCTCGAACAGGCATGCCCCCCGGAATACCAGGGGGCGCAATGTGCGTTCAAAGATTCGATGACTCAC
+
ABBB@FFFFFFFGGGFGGGFGG2GBFHHHBFHFFBDDFFHFHHGGGGGHFHHHGHGHHGHHHHGAE1GHHHHGHHHHGHBEDGHBE0FFHGG:HG?EEEE@EEEE;GHGGB@/FFGFGD:GCHHCAEFHHFHGBHGGGHHHDGGGDDBBBGG@GFACBFFFFFDEBFFEFFFAFFFCB<CBB??BF@BBBFFGFGDAB?B.EGEFCGG0FFGDCGGHHHGFHHGC.GD9<FBHGGGGFGHHGHGFHHG1FGGGGGFCGHHHHGGFHFGCGGEAEFFHFGGGGHGGGGGGGGGGFFFFFFF?BAAA
@M02197:102:000000000-ALU3V:1:1101:18570:26650 1:N:0:1
ACTGAGCTGCATTCCTCCGCTTATTGATATGCTTAAGTTCAGCGGGTATCCCTACCTGATCCGAGGTCAAAAGTGAGAAAGAGGCTTTGTGGATGCCACTGTCAAGGGACTAAGACGCAAAATGTGCTGCGCTTACTACCAAAACACTGGCTGCCAATTACTTTAAGGCGAGTCTTGATAAAAAGCCAAAACGCCCAACACCAAGCAAAGCTTGAGGGTACAAATGACGCTCGAACAGGCATGCCCCATGGAATACCAAGGGGCGCAATGTGCGTTCAAAGATTCGATGATTCAC
+
AAA?3CCFCFFFGDGGGGGGGGGGFHHHHHHHBHHHHHHHGHHGEEEGHBFGHHGHHHHFGHHGGG1GBHFHHHFF8GDGHFFGEFB3FFBFFHFGHC@GFGFFDFGGHGHHHGH30C<@EFBGFGHHEF1DBFDHFDGGGGFHHH?FDGEFHGHFH<D6FFGGHD?CFHFGFCGFGHGFHGGGA#G/>CGHGGHGEAC3CGHHGEFFFFHGFFFHHGAHFHG8EGEE9HHEEBBFHG3GFGFG8GHFHGHGHHFHFF2FEEGEBBHHEAEGGGGGGGGGGGGFFFFFFFAA3>3
@M02197:102:000000000-ALU3V:1:1101:18692:26650 1:N:0:1
ACTGAGCTGCATTCCTCCGCTTATTGATATGCTTAAGTTCAGCGCGTATTCCTACCTGATCTGAGGTCAATAAATGAATAGAGCCAAGAGCACAGAGGCACGAGGCGGGCTTTAGGTGCAGCAACCAAAGTGTGCGACGATCAAGCAACGAGTTGGACGAACCTAGAACGTTGTGTAACCGTGCAGCGGGCCGCACCAATGCATTTGAGGAGAGCGATCCGAGCGTCGTGAGACGTCGGTTCGCATGCTCCCAACTTCAACAGGGCCGGCGAGGTTTGAAACCAAGCGGTCCTGTGAGAGATTAATGACACTCAAACAGGCATGCCCTCCGGAATACCAGAGGGCGCAATGTGCGTTCAAAGATTCGATGACTCAC
+
ACCCBFFFCFFFGGGGGGGGGGGHHHGHHHHHHHHHHHHHHHHGGGGGGHHHGHHHHGGHHEHHHGGHHHHHHHHHHHHHHGGHHHHHHGHHAFGHFFGEFGGGGGGGGGGHHHGHFGFHHHGFHHGHHH1G1FGGGGGGGADHHGGHHGGGEEHHHHGGGGGGGGGGGGAFFFGFFFFFBEADGFFFFFF=FFFFFFFFFFFGFGGGGFFEGGGFGFGGDDCFGGHHFC<DFFDAGGGCFGGD:HGGGCGFD>HFFFHHGECFGCGCEAHFGGHHHHGEFGFGGGGHHHEFHFFFGHHHFHGHGHG5EHGHHHGFHHHHHHGGGEEFGGHHFHHHGF2GGGE?E5GHHEEEGGGGGGGGGGFFFFFFFFFBBBBB
@M02197:102:000000000-ALU3V:1:1101:11597:26750 1:N:0:1
ACTGAGCTGCATTCCTCCGCTTATTGATATGCTTAAGTTCAGCGGGTATTCCTACCTGATCCGAGGTCAACCTGAAAAAAGTTTTTGGAGGTGACCGGGTCCCTGGGCCCTTGAAACTCTACGCGTGCTCCGGAAAGCTCAGTGCGAAGAGGGTCCCTGGGACGCCGTCATTGTCTTTGAGACCAGTTGGCCGGTGAAGGCCAACGCGGTCCAACACCAAACCCGGGGGTTTGAGAGAGGATGATGACGCTCGAACAGGCATGCCCTTCGGAATACCAAAGGGCGCAATGTGCGTTCAAAGATTCGATGATTCAC
+
AAAAACFFFFFFGGGGGGGEGFGHHHHHHFHHHHGHGGHHHHHGEGGGHHHHHHHHHGHHGHHGGGEHHHHHFHHHHEHGEGDDGFCCHF?1FGHBEEFF@CGHFEEAF/FFG:H9GE@FGBFC?B>A:FGGBBBCG091FFHHGCFCEFHFC;<A:GC.C;FFGGGGFFGGFCFGEGFF?EHGGF9<CCCFHGHH<DGFD/AEEFFHGHGHE?FFEDFEGGGEFFFFFBFEEHHGDAFBFFHHFGGGGGHFFHHHHHHHGFEGE0GGFHGGHHGFGGCE2EE2GHGHGGGGGGGGGFDBGFCBFFFFFBABBBA
@M02197:102:000000000-ALU3V:1:1101:18753:26799 1:N:0:1
ACTGAGCTGCATTCCTCCGCTTATTGATATGCTTAAGTTCAGCGGGTATTCCTACCTGATCCGAGGTCAACCTGAAAAAATAGTTTTTGAGGAGGCCGGGTCCCCGGGACCTTGCAACTCAACGCGTGCTCCGGAAAGCTCAGTGCGAAGAGGGTCCCACGGACGCCGTCATTGTCTTTGAGACCAGTTAGGAGGGCCGCGGACGGTCCCCCAACGCGGTCCAACACCGAACCCGGGGGTTTGAGGGAGGATAATGACGCTCGAACAGGCATGCCCTTCGGAATGCCAAAGGGCGCAATGTGCGTTCAAAGATTCGATGACTCAC
+
BBABBFFFFFFFGGFGGGFGGGGHHHHHHGHFHHHHGHHHHGHGGGGGGHHHHGGHHGGHEHHGGGGHHHHHHHHHHHHGHHGGHHHGGGGGHGGGGGEGGEHHHGGGGGGHHHFFHHFHHGHCGGGGCGHHGGGGGFFFHHH=FGGGFDEGHD:GHHHHGAGGGGDFB@DGGGBFFFFGGGFFFGHGHHFHFGDCDFGGGGDGGGFFDGGGGGFFFFFF;GGGFFFFGF?FGGGFEAHG;HHHGHGE4GBF5?1AEGFFADBBGFFFHGHFFEACGDHHHGFHFGFHHGGGFGHGHHGGGGHGGGGFFGGGGFFFFFFFABBBB
@M02197:102:000000000-ALU3V:1:1101:17517:26660 1:N:0:1
ACTGAGCTGCATTCCTCCGCTTATTGATATGCTTAAGTTCAGCGGGTATCCCTACCTGATCCGAGGTCAACCTGATGGAAGGTGTTTTCAACGGCGGAGCTGACCGGTGCTCCCGACGTAGACTCCCCGAGGGGACTCGTTCTAACACGCCGGGGGTGGGTACCTCGCCGATTCAATCGGGGCGGGCCCGCGCGTCCGCGGGGGCCATGCGCCCAAGACCAAGCACTGCTTGATTGGTGAAAGGACGCTCGAACAGGCATGCCCTCCGGAATACCGGGGGGCGCAATGTGCGTTCAAAGATTCGATGATTCAC
+
AAA>ACFFFFC@GGGGGGGGGGGHHFHCHGFBEBHFFFFFHHHGFGEGHHHHFHHHFGHHGHEAEEEHHFFHHHFFFHHFHGFF@EHGFHGHECECEE8CHH:FHGGFGGHFH/E8GCA#$FH<HHHG@3B@G<C7<HE9F:FEG;CGD@EGGAA;.#.9D:BFFFEFF;FF/EDFBF9.B?BBGG/CC4.0--0-9/@CC?9?0;?/</?/096'3GCEFFBB'G;GFHGB&;;6;GGFE1#EEE?21143GHFHHGFF1@@EDECFHHGGE?E22EEA22D5DFEAACFFFCGGGGGGFFBDFFFFA?A>3
@M02197:102:000000000-ALU3V:1:1101:14581:26908 1:N:0:1
ACTGAGCTGCATTCCTCCGCTTATTGATATGCTTAAGTTCAGCGGGTATCCCTACCTGATCCGAGGTCAACCTTAGAAATGGGGTTGTTTTACGGCGTAGCCTCCCGAACACCCTTTAGCGAATAGTTTCCACAACGCTTAGGGGACAGAAGACCCAGCCGGTCGATTTGAGGCACGCGGCGGACCGCGTTGCCCAATACCAAGCGAGGCTTGAGTGGTGAAATGACGCTCGAACAGGCATGCCCCGCGGAATACCACGGGGCGCAATGTGCGTTCAAAGATTCGATGATTCAC
+
BBBBBFFFFFFFGGGGGGGFGGGHHHGHHHHGHHHHHHHHHHHGGGGGHHHHHHHHHHHHHHHGGGFHHHGHHHHHHHHHHGHGGGGFHHHHGGGGFEGFFHHHHGGGGG:HGGHHHHHHGGGGGHHHHHHHHHHGGGGGGGHGGGGGGHHHHHHHHGGGGGHGGHHHHHHHGGEGGGGGGGGGGGGGHGHHGHHHHGFFFGGGGHFGGGHHHHHHHGHHHHHGGGGGHHGHHHHHFHGHGGGGGGGHHHGFFGGGGGGGGGGHHHFGGEGGGGGGGGGGGFFFFFFFFAAAAB
@M02197:102:000000000-ALU3V:1:1101:16385:26923 1:N:0:1
ACTGAGCTGCATTCCTCCGCTTATTGATATGCTTAAGTTCAGCGGGTATCCCTACCTGATCCGAGGTCAACCTTAGAAATGGGGTTGTTTTACGGCGTAGCCTCCCGAACACCCTTTAGCGAATAGTTTCCACAACGCTTAGGGGACAGAAGACCCAGCCGGTCGATTTGAGGCACGCGGCGGACCGCGTTGCCCAATACCAAGCGAGGCTTGAGTGGTGAAATGACGCTCGAACAGGCATGCCCCTCGGAATACCAAGGGGCGCAATGTGCGTTCAAAGATTCGATGACTCAC
+
BCCCCFFFFFFFGGGGGGGGGGGHHHHGGHHHHHGHHGHHHGHGGGGEHHHHHHHHHHEHHHHGGGGHHHHHHHHHHHG<HHHGGGGFHHHGHGDGGGFFGFHHHGFGGGCHGGHHHHHHGGGGGHHHHHHHHHHGGGGGGHGHGGGGHHHHHHHHHHHGGGGFHHHHHHHGGGGGGGGGGGGGGGGGHGHFGFFFFGEGGHGFGHGGFHFHHGHHFFHFHFFFGGGGFHGHHFFFGEFHGGGGGFDHHHFFGGHHHHGGGGGHHHHFGFGHGGGGGGGGGGFFFBFFFAABBB
@M02197:102:000000000-ALU3V:1:1101:11711:27033 1:N:0:1
ACTGAGCTGCATTCCTCCGCTTATTGATATGCTTAAGTTCAGCGGGTATTCCTACCTGATCTGAGGTCAACCATTAAGAAGTTGGGGGTTTTACGGCGACCCTTCGCTGTGGTTCCGCCTGCGAGAGTGTTTACTACGCAGGGGAGGCCGCGGCGAGGCTGCCACTAACTTTAGGGGACGCCGGGCGGACGCTCGGCGATCCCCAACAGCCCCCAGGACAAGAAGCCCAGGGGGATTGGTGAGATGACGCTCAGACAGGCATGCCCGCCAGAATACTAGCGGGCGCAATGTGCGTTCAAAGATTCGATGATTCAC
+
BBBBBFFFFBFFGGGGGGGGGGGFFHHHGGGHHHHHHHHGHHHGGGGGHHHHHGHHHHHHFBGHGGFFHGHHGHFGFGFHHGFHHGCGGGGF<<9EEG:GCGE<FHGDFGHHHFFFDGGGFACFGGG1FGFHHHHHGGGGGEDGGGGGGGGGGGGGGFFFFFFFFFFFFFBFFFFGFFFFFFFGCGGECD>DDFFCEFFEFFFEHFGGGCEEFGFFFGGFGBGFGFFFEGGHHFG?HFFGGFFFE?AGHHHHFF3HFHGFHGE?0EFFGGHEHHGCGGGCGE?GGB5GA2?FHGFFGGCGGGGFFFFFFF>3AAA
@M02197:102:000000000-ALU3V:1:1101:11402:27080 1:N:0:1
[truncated: 19,010,029 more chars]
