# Supplementary material for: Shifts in community composition and co-occurrence patterns of phyllosphere fungi inhabiting Mussaenda shikokiana along an elevation gradient
Source: PeerJ. 2018 Oct 12;6:e5767. doi: 10.7717/peerj.5767 (PMC6187995; doi:10.7717/peerj.5767)
Supplement: Supplemental Information 4 [file peerj-06-5767-s004.zip › 1185m/1185d.fastq]

@M02197:102:000000000-ALU3V:1:1101:16522:1488 1:N:0:1
ACGAAGTCTACCTCCTCCGCTTATTGATATGCTTAAGTTCAGCGGGTGATCCTACCTGATTTGAGACCAGAAGTGAAATCGGGATGTGCACAGAGGCAGTTAAGCACACGCAGACACAACCAAACATCCTCCATTAGGCGACATAGCAAATGACGTATCATGCTATGCCAGGAGAAACACTGCTTGGCCGCCTCCTCCCAACAAGAGAGGCGGATGCAAAGTGTCCCAAGGCGCTCAAGCATTTCGGGCGAGCCTGTGGTCAAGCACAGGCAGCAGCACCCATCAAGACCCCGTCCGCCAAGCCGTTTCATAAAAACCGCTTGTGGTGGGAGATTTCATGGCACTCAAACAGGCATGCTCTACGGATTGCCATAGAGCGCAAGGTGCGTTCAAAGATTCGATGACTCAC
+
BCBBBCCFFFFFGGGGGGGFFGGHHHHHHGHHHHGGHHHGHFHGGGGGHHHHHHHGHHGHHHHGGGHFHHHHHGHGGFFGFGGGGGHHHHHHHHHGGGGHHHHHGHHHHGGGGGHHGHGGGGHGHHHFHHHHHHHGHHGGGGGGDGFFHHGHHHGGGHHHFGGHHHHGFHHGHGHHHHHHHFHHHHFGHGGFDDCFFGGGGGFFFGGGGADA3;;90FFFGEF0BFF4;ACAC@.AD#B9BFB0GGGC@<<CAGEGGHHFFGF1G<GHHGFFFBHD?CHFG1FFG0A/GGGCCCGGGGGGECCGHGHGFGEEEE>1FGGAHHFHECHFFFBHGHHFFBFGDGGF5FFGEHEGHDFEHHGGHGGHHHHHHGHHFHFCFGHGGFCFC?HGGGGGGGGGGFFBFFFFBBBBB
@M02197:102:000000000-ALU3V:1:1101:15103:1568 1:N:0:1
ACGAAGTCTACCTCCTCCGCTTATTGATATGCTTAAGTTCAGCGGGTAGTCCTACTTGATTTGAGGTCAAAATAATAGACCAGGCAACGACGGATCGTCGCCAGTCGTGTGTGGGGTTAGAAGCGGACAACACCGACGTAAGTTAGCAAAGAAATTAGCAACTCACTGGTTGTCCAGCATACTGTATTTAAGGTGAGCAAGTGTGGTGGCCTGCAAACCCATGGACCCGCACTAAGCGCAAAACGCTTAGGTTGGAGAAATTCACGACGCTCAAACAAGCATGCTCCAAGGAATACCAAGGAGCGCAAGGTGCGTTCAAAGATTCGATGACTCAC
+
BBBBBAAFFFFFGGGGGGGFGGGGFHBFFGBEBGFFFHHDGHHGGGEEGHHGHHGGGH3GHHHHGHHHHHFFHFFGGFHHBFFGFHHH?FGGGGGCGHFC?FEEFHEEEFG0BAGGBFFFFHFF?DCFAHHHGGFGGGHHFFGHFFGFHHEHHHFGHHHHEHHD<<C5<CFGCG1BFFEFFDBHHGGFGFGGFGHHHGHHGHHEGGFAGHHHHGGFFFGGEGFFG79>1FGHEGFGGGCFFF#EFFHCEEEHHHEDHHGFFFGGGGEEFE1FHGFHGG1HHHHFCBGBHHGEFABBGHHGGGGGGHHHEA0EA1DFFFGFGFC1FBFFFFA>11>
@M02197:102:000000000-ALU3V:1:1101:17162:1546 1:N:0:1
ACGAAGTCTACCTCCTCCGCTTATTGATATGCTTAAGTTCAGCGCGTAGTCCTACCTGATTTGAGGTCAATTATTGTGGTTAACTCAAAGTTAAAAGCAATGAGATAAAGCTTAAGGTGCAAAAGCCCGGTAGAACCTCTCAGTTCTAGCCTGGACAGACTTGACAGCGAGATGGACGAACCTAGAACACTGTGAAGGCCAAGCATGGGCCGCACCAATTTAGTTAAGACAAGCTGCAGATCTAGAGACTTGCTGCATTGTCCAACACCCACATAGCACCATCCAAGCATAGAAATGGAAGGTGGATGGGAGAGGTTAATGACACTCAAACAGGCATGCCCTCCGGAATACCAGAGGGCGCAATGTGCGTTCAAAGATTCGATGATTCAC
+
AAAAAAAFDF5DGGGGGGGCFGAGHGHHHHFHGHHHGHHHHHHGCEE?EFHHHGGGB3BFGFHHFFHFHHHHHHGHHHGHGGHGHGH33FBGHFFFBBGHHGFFBGFGHH3FGHGHHHHGHHGF3FHHGGEG?1?GFHGHHHHHHHHHGHEF0/@GHAHFHGHHHHBG?DC?FGGFHC0<00<0FDC06=4CGCCCCCC6:FHHFHBAEGA@AFFGGAFB1FGDGGGCBFFHGFF9GFB2BBHFG@110C0C1FGDD0BFBHHEE??EBGFHHFHFHHGHFCFGHG@2HHG@22EHGHHFFFFFEGCFHFFHHHFHGHGHFDFEEDBADDEHGFCFF?CGGEEFFHG2FDHFCHGGGGCFGFF0GGGHGGGGGFB11GFFBFFBFA1>1A
@M02197:102:000000000-ALU3V:1:1101:13829:1619 1:N:0:1
ACGAAGTCTACCTCCTCCGCTTATTGATATGCTTAAGTTCAGCGGGTAGTCCTACCTGATTTGAGGCCAGATGTCAAGAAGTTACACACAAGTGTGTAGGGTATAGAAAGCAGACTATTGTCAAGTCCTGGCCACAAGCGAGCTTGTGTCCTAAGCGAAATACTTATTACGCCTAGGGGAACCAGTCAAAGACTAATCCAGCTTACATTTTTAAGGCGAGTCAACTTGGCATTGACAAACGCCCACATCCAACATCCAAGCTCGGATTAACCAAACTTGGAGTTGAGGTTTTCGTGACACTCAAACGGGCATACTCTTCGGAATACCAAAGAGTGCAATTTGCGTTCAAAGATTCGATGATTCAC
+
BBBAAAAFFD5BEGGGGGGGGGGHHHHHHHHHHHHHHGGHGHGGGGGGGBGHHHHHHHHHHFHBGHGGHFFFHD5@GFBGHGFFHHFFGGGEFGFFFGHHGGFHFGHFHHHGHHGGHH4GD4BGHGFHHF3FGGGHGGHGGGGGGHHHFFGFBGFHFGGGHHHGGFFFGGFHGHHGGEGGGFCGHHHGHHFBGCGHHGHGHHHHHHHHDCHHFEFFGFDHHGGFEHGHHFHEHHGCFBBEAEDBAGF3GFGGFF3AGE>CEEEBFGGFGGGHHF@FF3FFHHHGB3EHGGFDGGHHHFHGHGGGAE3HFEBD5FA?ECHHHFFG2CDF5HFHHFCGHHGGGGHGGGGGFGGFGFFBFFFFBBAAB
@M02197:102:000000000-ALU3V:1:1101:14767:1904 1:N:0:1
ACGAAGTCTACCTCCTCCGCTTATTGATATGCTTAAGTTCAGCGGGTATCCCTACCTGATCCGAGGTCAACCTTAGAAATGGGGTTGTTTTACGGCGTAGCCTCCCGAACACCCTTTAGCGAATAGTTTCCACAACGCTTAGGGGACAGAAGACCCAGCCGGTCGATTTGAGGCACGCGGCGGACCGCGATGCCCAATACCAAGCGAGGCTTGAGTGGTGAAATGACGCTCGAACAGGCATGCCCCCCGGAATACCAGGGGGCGCAATGTGCGTTCAAAGATTCGATGACTCAC
+
CCCCBCBFFFFFGGGGGGGGGGGHHHHHHHHHHHHHHHCGHHGEEGGGHHHHHHHHHHHHHHHGGGGHGHHHHHH:EGHHFHHGGGGFFHHGHGGFGGGGGHHHHGGGGGGHGGHHHHHHGGGFGHHHHHHHHHHGFFGGGGFFGGGGGHFFHGHHHHHGGFGGGGGGGGGEGGGGGGGGFGGGGGBGGGGFFFHHHFGGFHGGFFHGGHGGDHHHHHHHHGHGDFGFBHGGFGHFHHHGGCDFCCGFFHGG532EE2?GE??FCHHE?GGHGGCGGGGGGGFFBFFFFB?AAB
@M02197:102:000000000-ALU3V:1:1101:20525:2258 1:N:0:1
ACGAAGTCTACCTCCTCCGCTTATTGATATGCTTAAGTTCAGCGGGTGATCCTACCTGATTTGAGACCAGAAGTGAAATTGGGATGTGCCACAGAGGCAAGTTCGAAGCACACGCAGACACAACCAAACATTCCTCCTTTAGGCGACATAGCAAATGACGTATCATGCCATGCCAGGAGAAAAACACTGCTTGGCCGCCTCCTCCCAAACGGAGAGGCGGAGGCAAAGTGTCTCAAGGCGCTCATGCATTGCGGGGGAGCCTGTGCTAGGTAGCGCAGGCAGAGGCACCCATCCAGACCCCATCCGCCAAGCCGTTTCATTTAAAAACCGCTTGGGGTGGGAGATTTCATGGCACTCAAACAGGCATGCTCTACGGATTGCCATAGAGCGCAAGGTGCGTTCAAAGATTCGATGATTCAC
+
ABBA?ABFFFFFFGGGGGGGGGGHHHHGHGHHHHHHHHHHHHGGGCAEEFHHHGHHHGHHHHHHGGFEGH1FHFBFGHHHHGH1EFFGHFHHHHHHGGGHGHHHGHHGGHCGFECEEGGFHHFDDGHHHHHHFBGGHHHH22C@/ACDGHHHHH1FGFEEFG1GDGHBCGHFHGHF.CEHHEGGDHHHHGHHHGBC:9BAAEF/F?FB:9#/#:CD?A@-##+/;B#//;/9,FBFAB9@@0900/0A;;-:::..FCE<</00/0GD/@C@<@C1GF1F1110/<0//1<10F0C?CFC<<///?<////GGHHHEHHFHEGGE/1GGFAGGECGHGFHFHEFBF3C55HFDDAHFGBFHHHEHGFF5FGGFGHFGFB2GFGGCAA22FFHHE?CECGDGDFGFGG4F4FFFFFBAA33
@M02197:102:000000000-ALU3V:1:1101:11606:2320 1:N:0:1
ACGAAGTCTACCTCCTCCGCTTATTGATATGCTTAAGTTCAGCGGGTATCCCTACCTGATCCGAGGTCAAGCGTAAAATAGTAGACTTATGGATGCCACCGTCAGCAGTGGAGAGCGCAAAATGTGCTGCGCTCCCACACGGGACGGCGGGCTGCCAATACATTTGAGGCGAGTTCACGCACGCAGCGGAACAAAACGCCCAACACCCAGCAGGGCTGGAGGGTACAAATGACGCTCGAACAGGCATGCCCCATGGAATACCAAGGGGCGCAATGTGCGTTCAAAGATTCGATGATTCAC
+
CDDDDCCFFFFFGGGGGGGGGGGHHHHHHHHHHHHHHHHHHHGGGGGGHHFHGHHHHHHHHHGGGGGHHHHHGGGGHHHHHDGFHHHHHHHHHHHGHHHHGHGGGHHHHHH:GGGHGGGGGFHFFHHHHHGGCFGGFHGGGFGDGGGGG?F?HGGGGGGGFGFFHGGEGGHHGGFFGGFFFFGGFGGGFFDAFFFFFFGFCFEGFGFHFGGFEGEFHEG;HHFHHHHGHGGGGGHHGHFHHHHHHHGEGHHHHGHHHGFHHGAHGGGGEHHGEE?EGHFGGGGGGGGGFFFFFFFAAAA3
@M02197:102:000000000-ALU3V:1:1101:13414:2339 1:N:0:1
ACGAAGTCTACCTCCTCCGCTTATTGATATGCTTAAGTTCAGCGGGTAATCCTGCCTGATTTGAGGTCTAATCTTAAAAATAGTTTTTTAATGACTAGGAGGGTTGGTAGCTCTTCGTGCTTTCTTATCTCGGCCACTTCCAATGAAGGTCGTGTCCTCAGCGAATAGTCTATTACGCCAAGTCAATCCGATTATGAAATTTGAAATGCTAATGTCTTACGAGCCAGCTAAGTGAATAGCAAAAGGATCAGAATCCAAGCACCGACACCTAATCAACAAGGAAAAGAGCGGGTTGAAGAGTTCATGACACTCAAACAGACATGCTCTCCGGAATACCAGAGAGCGCAAGGTGCGTTCAAAGATTCGATGACTCAC
+
BBBBB@AFFFFBGDGGGFGFGGGFHHCHHHCHHHHHFGG5BGHGCFEEBHHFFFHAFGHHHHFHGHHFGGFHHHHHHHHEFHHDHHGFEHGBBGFHGFBB?1>FCFGGEHHFBFHHHFGAFHHHHHDB?GHHECFCFHDDGHHHFHHHGF7F>DCG8GHF8HGGFCFDDBBGHG<DEGGGGG0=DCCC-1:CGGHEGCHHHGF<CFHFGHHFHGFFFGFFGAA01GBF9@BBFFDHGGGFFFFFGB22GFFGF1A1>1/E>/?F1>>FGFFF2F1BF21@2FFB//////FD1DBF@F@11BBDFGFGHFEB12DFGG1GBFHGE?EE0GA22DGBHHHEEA0?FFGHFEA0111DFFGBE1E>@3B@1B?A>>1
@M02197:102:000000000-ALU3V:1:1101:11598:2301 1:N:0:1
ACGAAGTCTACCTCCTCCGCTTATTGATATGCTTAAGTTCAGCGGGTATCCCTACCTGATCCGAGGTCAAGCGTAAAATAGTAGACTTATGGATGCCACCGTCAGCAGTGGAGAGCGCAAAATGTGCTGCGCTCCCACACGGGACGGCGGGCTGCCAATACATTTGAGGCGAGTTCACGCACGCAGCGGAACAAAACGCCCAACACCCAGCAGGGCTGGAGGGTACAAATGACGCTCGAACAGGCATGCCACATGGAATACCAAGGGGCGCAATGTGCGTTCAAAGATTCGATGATTCAC
+
AAAABBBFFFF5FGGGGGGEAEGHHGCHHHFBHHHHGHBGHFHA2EEEHHHHHEHHHGHHGHHGGGEFGFHHGAEGHHHHHFHF4GBGF<HEBFGFCGHH?FEDEHHFFFFFGHEHG@BCFBGB?GHHHHCGCAECFAEGCGGCC@@@FHGCFGEGFHFGFFGFGGGGGEHFFFEFCCC?C@CB=EE@FGF0EEEFEACHHFEE?GHHFEFFGF0BFGFDHHHHHHHHHGEECGHHGHHHGBGGHGBAB2212222D2F1CHGF0GEA0FFHHEEEGFBGBFFCFEFB11FFFBDAA?A?
@M02197:102:000000000-ALU3V:1:1101:12103:2419 1:N:0:1
ACGAAGTCTACCTCCTCCGCTTATTGATATGCTTAAGTTCAGCGGGTATCCCTACCTGATCCGAGGTCAAGCGTAAAATAGTAGACTTATGGATGCCACCGTCAGCAGTGGAGAGCGCAAAATGTGCTGCGCTCCCACTCGGGACGGCGGGCGGCCAATCCATTTGAGGCGAGGTCACGCACGCAGCGGAACAAAACGCGCATCACCCAGCAGGGCTGGAGGGTACAAATGACACTCGAACAGGCATGCCCACTAGAATTCTAATGGGCGCAATGTGCGTGCAGAGATTCGATGATTCAC
+
A>AA?A1BFFF1BAGGFFEEAEE1DE3GE3AFFHBAGHBFFHFE/AE/BB2BAFFFBEAG11AEEE/BFBFDEEF/GFF#82B2@FGGB:FBE%F71617EGE?/GGHF;$%?%#<<9E/BCBD@B2&>GC@#CF;G0$0/;C#AC@@C:A=#/<9<FB#0>9CB9B9@?1?@#;BC@C/#;EB?0?2;@>B/+///?>%@:#?099B1A:>//978E>B192&;AF9A;21/#A;BB0FB161;BGA/01A222DF2D112FBEA0A011GD0AA01B31GA3FA11113FDDB1>1AA
@M02197:102:000000000-ALU3V:1:1101:18737:2578 1:N:0:1
ACGAAGTCTACCTCCTCCGCTTATTGATATGCTTAAGTTCAGCGGGTAGTCCCATCTGATTTGAGGTCTAAAATTTAGAAATGCACAAGTGCAGGTTGGTAGCGACTCTTGTACCATCCGGCTGCTGAGAAGCATCCTTGACGAATATCTTATCACGTCAAGTCAATCCGAGCAGTACAGAGATTGCTTATACATTTAAAGCGAGCTGTACAACACAGCAGCGCTCAGCATCCAACACCACAACATTTAGAATAAAATGAAGGGATTGAGGGATTCATGACACTCAAACAGATGTACCTCTCGGAATACCAAGAGGTGCAAGGTGCGTTCAAAGATTCGATGACTCAC
+
BCCBBBCFFFFFGGGGGGGGGGGHHHHHHHHHHHHHHHHHHHHGGGGGGHHHHHHHFHHHHGHHGGHHHGGHHHHHHHFFHHHHHHHHHFFHFHGGHHGGFHFGGGGGHHHHHGHHHHGGGGGGGHHGHHHHHHHHGHHEGGGGGHGHHHGHHHHHGHHEGHFGHHFHHHGFHGHGHHHHHHHHHHHGGHHHHGHHHHHHGEHHFFGHHHHHHGHHHGGGEGHGFHHGGGGGHFHGHGGGHHGD49GHHHHFFGHHHHGHHGFGF3HHHHHHFFHFGHHHDHGGHHGHHFHFHHHGE?GGEBDFGDBHHHHHHFHFGHHHHGGGGHGFGGGGGGGGFFFFFFF?BBAA
@M02197:102:000000000-ALU3V:1:1101:16890:2237 1:N:0:1
ACGAAGTCTACCTCCTCCGCTTATTGATATGCTTAAGTTCAGCGGGTATTCCTACCTGATCCGAGGTCAACCTGAAAAAATAGTTTTTGAGGAGGCCGGGTCCCCGGGACCTTGCAACTCAACGCGTGCTCCGGAAAGCTCAGTGCGAAGAGGGTCCCACGGACGCCGTCATTGTCTTTGAGACCAGTTGGGAGGGCCGCGGACGGTCCCCCAACGCGGTCCAACACCAAACCCGGGGGTTTGAGGGAGGATAATGACGCTCGAACAGGCATGCCCTTCGGAATGCCAAAGGGCGCAATGTGCGTTCAAAGATTCGATGACTCAC
+
ABBBBBBFFFFFGGGGGFGGCFGHHHGHHFHHHHHHHHHGFGHGGCEEHHHGHHCHGHFHGHHGCGFHFHHHGFHG3FFGHHHFFHHGGFFFHDGCG/E?A9HFFA@?CFFHFHEHHFG2FHHGBG@DGCFHDCFGGHGHHHGGEGGGCGGFEF9CEFHH-BCG@BFC9FD?BFBF:FFC0GEFFHFGGFDEEGGCDG@9DEFBF?<-@F<>BDDFAFFFFFFFFEEE?EGGGCFDE?GB@AAGF3HHHHGBDGFGGEEAF1D5BGHEHHHEEGEFE2FHHGFHFFGBB2EF2DGHGFGEFCGGGBGDFGFGF4CDB@@5@AA>>
@M02197:102:000000000-ALU3V:1:1101:14515:2564 1:N:0:1
ACGAAGTCTACCTCCTCCGCTTATTGATATGCTTAAGTTCAGCGGGTATTCCTACCTGATCCGAGGTCAACCTGAAAAAATAGTTTTTGAAGAGGCCGGGTCCCCGGGACCTTGCAACTCAACGCGTGCTCCGGAAAGCTCAGTGCGAAGAGGGTCCCACGGACGCCGACATTGTCTTTGAGACCAGTTGGGAGGGCCGCGGACGGTTCCCCAACGCGGTCCAACACCGAACCCGGGGGTTTGAGGGAGGATAATGACGCTCGAACAGGCATGCCCTTCGGAATGCCAAAGGGCGCAATGTGCGTTCAAAGATTCGATGATTCAC
+
AAA3>>3D5D5BGGEGGGEEGG?GHHFHHHGHHHFFGHFHHHHGGGCEHGFHHHGHHHHHHHHG?EGHHHHHHHHHFHHGHEFDEGHGGE3F3B1AF///>2GHEE@?/?EHDGBGF1:B1@CECFCGGGEHGC?@/CGGFHG:DGD?@CAGHAAGHHHHGD?GDAB@$CDAFGGBFFFFFF?BCBGGHFF;EFGD?CGGECDCFGEEFF<BBAD?BFFBAHFFGFEGF:/CGGGGGGGBGHH7FHGBHGEHEGEDEFGFHEGF3FFHGFF1FE102FHHHFGHGCD3CGGF?GGHHHGGGGHGGGGGGGGGF4BFFFFF?BBAA
@M02197:102:000000000-ALU3V:1:1101:19667:2792 1:N:0:1
ACGAAGTCTACCTCCTCCGCTTATTGATATGCTTAAGTTCAGCGGGTATTCCTACCTGATCCGAGGTCAACCTGAAAAAATAGTTTTTGAGGAGGCCGGGTCCCCGGGACCTTGCAACTCAACGCGTGCTCCGGAAAGCTCAGTGCGAAGAGGGTCCCACGGACGCCGTCATTGTCTTTGAGACCAGTTAGGAGGGCCGCGGACGGTCCCCCAACGCGGTCCAACACCGAACCCGGGGGTTTGAGGGAGGATAATGACGCTCGAACAGGCATGCCCTTCGGAATGCCAAAGGGCGCAATGTGCGTTCAAAGATTCGATGACTCAC
+
CCCCCCCFFFFFGGGGGGGGGGGHHHHHHHHHHHHHHHHHHHHGGGGGHHHHHHHHGHGHHHGGGGGHHHHHHHHHHHHGGHHFGHHGGGEFHGCGGGEFGGHHGGGGGGGHHHHHGHHHHHHGGGGGGGGHGGGFGHHHHHHHFHGGGFGHHGGHHHHHGGGGGGGFGGGGGGFFFFGFFGGGHHHHFHGGFFFFFFGFGGGGGGGGCFGGGGGGGHHGFFFFGGFGHGFGGGGGGGHHHHHHGHHHHHHHGHGGGGFFFCFFHGHHHHHGGFGFEGHHHHHHFHHGGGGGGGHGHGGGGGHGGGGGGGGGFFFFFFFFBBBBA
@M02197:102:000000000-ALU3V:1:1101:17644:2796 1:N:0:1
ACGAAGTCTACCTCCTCCGCTTATTGATATGCTTAAGTTCAGCGGGTATCCCTACCTGATCCGAGGTCAAGTCATAAAAGAGCTTACTGGATGCTGATCCACCAAACTTCAAGAAACGCAAATGTGCTGCGCGAGAAGCTGGCACGACCGCTGCCAATGACTTTGGGGCGAGTCCACGCATGAAGCGGGACAGACGCCCAACACCAAGCAGAGCTTGAGGGTGTAAATGACGCTCGAACAGGCATGCCCCACGGAATACCGAGGGGCGCAATGTGCGTTCAAAGATTCGATGATTCAC
+
BBBBBBAFFFFFBFGGGGGG?EGHGHHHHHHHHHHGHHHHHHHGGGGECGHHHHHHHGHHHFHGGGGHHHGDHH:FFHFGFEFHHHH;HHHHHH:H8HEFHEFHHHHHHHHHHFFHBFGGGGHGGHGFHHGGGGGHGGHHHFGHFGGGGGDDFGHHFHFHHHHHGGDDGHFGDGGGGHHGGGGFBFGGFFFFEFFF;DFAEEHGGFFEFBFFFFGGCFFGHGGHHHHGGFFD2C1@BGGHHHHFGEGE?FGBFDFAFBFGFEGGGCGHHHHEEA?FGFCGBBGEFGBCFFFFFBBAAB
@M02197:102:000000000-ALU3V:1:1101:18892:2860 1:N:0:1
ACGAAGTCTACCTCCTCCGCTTATTGATATGCTTAAGTTCAGCGGGTATCCCTACCTGATCTGAGGTCAATCGTACAAATCCCCGTGAGGGGCGGTTTCAAGGAGGTCCCCCTGTCCGAGACACGACGAAACGTATTACGCCTAGACAAGGGTCGGTAGACCACCGATGTGTTTGAGGCGAGCCAAATGGCAGCGCCCAGTTCCAACCCCGCCGGGCAGGACCCGGCGGGATGATGATTGACATGACACTCAAACAGGCATACCCTCCGGAATACAAGAGGGTGCAAGGTGCTTTCAAAGATTCGATGATTCAC
+
A?AAAAAFBFFFF1AGGGEGGCA1FGH3AFFHFDFHHHFHFBDC/EEEEFH1FHFCFGHHHHBGFAF0E1FGAEGHGFGHHHHGGGCFFGCCE?ECGG7DH;10C/CC<GHC#9BEFCG9</F0ACC;/AC@E<CGC0DE9C#;;#;A?9A9.;92A0BBCFGG?F9ABF9FFFF/9BA@GBB<<0FG<;CFCBCC0DAE1;<FB/>;#9EE/F;1E@9@#EE@/CAFGF42BGBD32D7DAA2FGBFA1B1GAGD12F1FE/EA/?FG2F2D111G0FA01F11ECC01FA113GDBBCFECB3BFD@1>1>1
@M02197:102:000000000-ALU3V:1:1101:14008:2965 1:N:0:1
ACGAAGTCTACCTCCTCCGCTTATTGATATGCTTAAGTTCAGCGGGTGATCCTACCTGATTTGAGACCAGAAGTGAAATTGGGATGTGCCACAGAGGCAAGTTCGAAGCACACGCAGACACAACCAAACATTCCTCCTTTAGGCGACATAGCAAATGACGTATCATGCCATGCCAGGAGAAAAACACTGCTTGGCCGCCTCCTCCCAAACAGAGAGGCGGATGTAAAGTGTCTCAACGCGCTGATGCGTTTAAGGCGAGCGGGTGAGAGTTAGCTCCGGCAAGGGCAGCCGTCCAGACCCCATCAACGGTGCCAGTGCATTTAAAAACCACATGGAGTGGGGTATTTCGGGGCACTCAGGCAGGCATGCTGAACGGATTGGAATATAGCGCAAGCTGCATGCAAAGAATCGATAATTCAC
+
@AABBBBFFFFFGGGGGGGGGAEGDDGHFGGHFHH55FGGDDG22EGGGFHHFHCGHFFHHGFEFFHAHFF3FHB5FFGEFFEFF1@GHGFBEAFGG?CFFE@FE?G?EFC2GEG/EEG2EC//CFHF/0FGFGF2GHHHHBFC@<A?ED<G1DFFFFHGGCBHGD1=GBD0/C<C..<G.<C.::.:0:C0CEE0-?-#C.:B9CFBF?/9;;CD9A>=3B;0;099;::F5/;-#9C9#9#96/.0::0..-?<<<--001<>111011<-//</110<1?0?////<01000<?//E2B<//0//>0EF01DB12211/?/0>0122@1BB>0///11BB//A///0A11GA0BA001F11111A2101/A0A122D22FAA0A0000FFB1B13331AB3BFA1AABDD3FAA1AA
@M02197:102:000000000-ALU3V:1:1101:19531:3080 1:N:0:1
ACGAAGTCTACCTCCTCCGCTTATTTATATGCTTAAGTTCAGCGGGTATCCCTACCTGATCCGAGGTCAACCTTGGTATGAAAGGTGTGCCTCCCCCGGGGGGAAGGCGGCGACCGGCGTCTGAATTCCTAACCGTGTACGTGCCCGAAAGCTCAGTGTACAGGAGTCCTCGCAGACGCCGTCATTATCTTTGGGCGGGGCGGCGGCCCGGGAGCGGGCCGCGCCACCACCAACAGCAAGCCGGGCTTGAGGGGTGATAATGACGCTCGAACAGGCATGCCCTTCGGAATACCAAAGGGCGCAATGTGCGTTCAAAGATTCGATGACTCAC
+
BBBBBBBFFFFFGGGGGGGGGGGHHHGHHHHHGHHHHHHHHHHGGGGGGHFHHHHHHEHHGHHGCGGHHHHHHHHHFGHHHHGHFEFHFHHHHHGGGGGGGGGGGGGGFGGFFFFFFFFFFFFFBFFFFFFFFF84EFFFEFFFFFFFFFFFFFFFFFFFFFFFFFFFFFFFFFFFFDFFGFFFFFFFFBFFFFGFFCGGFGFAGGGDGGGFDGGGGFFDACGAF/GGGFGFFHFHFGGGFFHGHHHGGGGGBHHGDHHHEEDEGHHGHGHFGGHHHGGGGEGGGHGHHHHHFHHGGGGGHHHHGGGGGGGGFGGGGGGFFFFFFFCACAB
@M02197:102:000000000-ALU3V:1:1101:19513:3079 1:N:0:1
ACGAAGTCTACCTCCTCCGCTTATTTATATGCTTAAGTTCAGCGGGTATCCCTACCTGATCCGAGGTCAACCTTGGTATGAAAGGTGTGCCTCCCCCGGGGGGAAGGCGGCGACCGGCGTCTGAATTCCTAACCGTGTACGTGCCCGAAAGCTCAGTGTACAGGAGTCCTCGCAGACGCCGTCATTATCTTTGGGCGGGGCGGCGGCCCGGGAGCGGGCCGCGCCACCACCAACAGCAAGCCGGGCTTGAGGGGTGATAATGACGCTCGAACAGGCATGCCCTTCGGAATACCAAAGGGCGCAATGTGCGTTCAAAGATTCGATGACTCAC
+
CBCCCCCBFFFFGGGGGGGGGGGHHCHHHHHHHHFHHHHHHFFGGGGGHHHHHHHHHHHHHHHGGGEHHHGHFHHE3DEGFG33E3GG1DFGHCC?FCCCCGC?D;E.?@8F:FFFFFFCFDFFBBFFFBFBFAF?EFFFFFB:FFF./,DBBFF/;BBBBFFFFFFFFFFF9FD;FB?;B7FFFFFFFFF/GGDFGCCD@<@B?FBCAC;>;>ADGGC/C/AEEEEGGEGEHHHCEFGGFGHFFFHHGGGHHGG5DBGHGGGGGFGEB5HHHGHHHFF?DGEEFHGHHBHFHFHFE?GGHHHFGGGGHGGGGGGGGGGFFFFFFFBBAA3
@M02197:102:000000000-ALU3V:1:1101:19797:3178 1:N:0:1
ACGAAGTCTACCTCCTCCGCTTATTGATATGCTTAAGCTCAGCGGGTAGTCCTACCTGATTTGAGGTCAGAGGTCAATAGATTGTCTCTAATGAGACGATTAGAAGCCCGCCAAACGCTTCACGGTCACGGCGTAGACATTATCACACCGAGAGCCGAACCGCAAGGAATCGAGCTAATGCATTTGAGAGGAGCTGACAAAAGAGCCGGCAAGCCTCCAAGTCCAAGCTTACAGTCCACAAAGGCTTGTAAGATGATGATTTCACGACACTCAAACAGGCATGCTCCTCGGAATACCAAGGAGCGCAAGGTGCGTTCAAAGATTCGATGATTCAC
+
A111>AAF3DFFGDC1FEAFAE0B333FEDDFG2AGF11FGBFEAAGEFEFGBDFHGB0GHGHEGHFFACGGGCEB1EGFGDFG1FGF2E1G1FF1FA>FF/1@GHBEEE/E=EFH;E3FF%B<E?;AG?C4G0ACC<?19F1F8G9GE@@GG:;<@@#ACGF3<:CDC0:?;<<E11;;6B1F1G1F1GBF?EADFFG1HFF#E@B*@EB1/AFHFFFFB9A/FCE/1F@?BF;>99EFFGFF;B11B22@2DHFFD21/0/FBB11A/1CDDAGAB11BEFA///AA2FADFG1FGGAE0GGHFHHEE00FGF33E3B?FBC@33DD@1>1A>
@M02197:102:000000000-ALU3V:1:1101:11359:3112 1:N:0:1
ACGAAGTCTACCTCCTCCGCTTATTGATATGCTTAAGTTCAGCGGGTAGTCCTACCTTATTTGAGGCCAGTAGTTAATAATAATAGTGTAAAGCGGAGACCTTATACGCGGGCTAAAAATTGCCTTAGCAACCCGGCTGATCTCCAGCTCATATATTTAAGGCAAGGTTGGCGGCGGCCAACCAAGCCCAAGGACCCGCACAGTTTTGAAGAAAAACCGGTTGGAGAAGATTAACGACACTCAAAAAGGCATGCTCTTTGGAATACCAAAGAGCGCAAGCTGCGTTCAAAGATTCGATGATTCAC
+
CABCCCBFFFFFFGGFGGGGGGGHGHCFHHHHHHGHHHGGHHHGGGFGGGHHGHHHHGFHHHHHGHEGFGHHHHHGHHHH:HHHGH:GHHHHFHGGGGGGGHGHHHGHGGGGGGHHHEHHHHHGHHHGFGGGGGGGGGCHHHFGHHHHHHHHHHHHHGHHHFHHHGGDHHGGGGGGHGGHGFFFFFEFFFFHFFFFFFHHHHFFFHGFFHHGGGFFGEEEBAGF5FGHFFFGFEGGGAEGGGHHHHHFBHHHGGHHHGHHHGGEFGGGHHGGGEFCGBGGGEGFFBF5DGCGE4CBBFBFAA>3>
@M02197:102:000000000-ALU3V:1:1101:13831:3180 1:N:0:1
ACGAAGTCTACCTCCTCCGCTTATTGATATGCTTAAGTTCAGCGGGTATCCCTACCTGATCCGAGGTCAAGCGTAAAATAGTAGACTTATGGATGCCACCGTCAGCAGTGGAGAGCGCAAAATGTGCTGCGCTCCCACACGGGACGGCGGGCTGCCAATACATTTGAGGCGAGTTCACGCACGCAGCGGAACAAAACGCCCAACACCCAGCAGGGCTGGAGGGTACAAATGACGCTCGAACAGGCATGCCCCATGGAATACCAAGGGGCGCAATGTGCGTTCAAAGATTCGATGATTCAC
+
BCCCBBCFFFFFGGGGGGGGGGGHHHHHHHHHHHHHHHHHHHHGGGGGHHHHHHHHGHHHHHHGGGGHHHHHGGGGHHHHHHHGHHHHHHHHHHHHHHHHGHGGGHHHHHHHHHGHGGGGGHHH;HHHHHGGGGGGHHGGGGGFGGGGGGGGGHGHGGGGGFGHHGFGGGHHHFEFFFFFGGGGGGFFFBFHFGFFGFEFFEEEFFFHHHGFGGHHGDFFGDGHHHFHHECGGFBFGGHFGHHGHHGGGHHHHGHGHHHGHHHHGGFEEHGHHGEEFF4GEFFGGCBGFFBFFFFBABBB
@M02197:102:000000000-ALU3V:1:1101:20436:3422 1:N:0:1
ACGAAGTCTACCTCCTCCGCTTATTGATATGCTTAAGTTCAGCGGGTATCCCTACCTGATCCGAGGTCAAGCGTAAAATAGTAGACTTATGGATGCCACCGTCAGCAGTGGAGAGCGCAAAATGTGCTGCGCTCCCACACGGGACGGCGGGCTGCCAATACATTTGAGGCGAGTTCACGCACGCAGCGGAACAAAACGCCCAACACCCAGCAGGGCTGGAGGGTACAAATGACGCTCGAACAGGCATGCCCCATGGAATACCAAGGGGCGCAATGTGCGTTCAAAGATTCGATGATTCAC
+
BBABBBBFFFFBGFGGGGGGGGGHHH5GFFHEEGHHHHHHHGHGGGGGHHGHHGHGHHFHHHHGGGGH3FFGEGEGHHHFHFHHHHHH7BHHHEFFFGHHGHGDEHHHGGHHHH:HGGGCGGFFDFHGHEGDGDEGFGGGGGGEGGCGGGGGGGGGFFGEGBFGGFF@CCHHFFCFFFFCGFFCFFFGBCDHC@EAEAEFFFFFFGHGBEFGFGFBGFGGGGGDFHGF0BEB?EGADFAFBHGHFFEEEHGG2FFHHG11GBGE00EECGHFGGGEEEEBFGGFF1B11FF@13DAA?AA
@M02197:102:000000000-ALU3V:1:1101:18128:3346 1:N:0:1
ACGAAGTCTACCTCCTCCGCTTATTGATATGCTTAAGTTCAGCGGGTAGTCCTACCTTATTTGAGGCCAGTAGTTAATAGTTTAAATTTAAAAAAGCAGAGACCGTTTACGCAGGTTTAAAATGCCTTAGCAACCTGACTGATCTCCAGCTCATACATTTAAGGTAAGATTGACAGGGCATGTCAATCAAACCCAAGGACTCGCATGCGTTTTTGTATGCAAAAACGCAATGGAAGAAGATTAACGACACTCAAAAAGGCATGCTCTTTGGAATACCAAAGAGCGCAAGCTGCGTTCAAAGATTCGATGATTCAC
+
BBBBABBFFFFFGGGGGBEFGGGHGHHGHFGHHHHHHHHHHGHGGGGGGDGHHGHHHFFHHHFHF2FEHGHHGFHHHHGHHHHFHHHHHGGHHHGGHHHGEHHGG?AGHEGGCFGHHFFGHHHHFGHFHHHHHHFHHGHGHHHHBGGHFHHHHHFBGHHHHHGFHGFDHHGHGHHHHEGFHDGGHHHGFGHEGDGHHCGHHEFGGGDFDAFGBGFHHHHGGFFEDGHHFGHHGHHHGBHGGHDGEGGGEFF?HHHFGHHHBHGGBHHHHGHHHHHHGHGHEECGHHHHE?GFGBGGGGGGGGGFFF5FFFAAAAA
@M02197:102:000000000-ALU3V:1:1101:17976:3444 1:N:0:1
ACGAAGTCTACCTCCTCCGCTTATTGATATGCTTAAGTTCAGCGGGTATTCCTACCTGATCCGAGGTCAACCTGAAAAAATAGTTTTTGAGGAGGCCGGGTCCCCGGGACCTTGCAACTCAACGCGTGCTCCGGAAAGCTCAGTGCGAAGAGGGTCCCACGGACGCCGTCATTGTCTTTGAGACCAGTTGGGAGGGCCGCGGACGGTCCCCCAACGCGGTCCAACACCGAACCCGGGGGTTTGAGGGAGGATAATGACGCTCGAACAGGCATGCCCTTCGGAATGCCAAAGGGCGCAATGTGCGTTCAAAGATTCGATGACTCAC
+
BBCCCCCFFFFFGGGGGGGGGGGHHHFHHHHHHHGHHHHHGHHGGGGGHHHHHHHHHHHHHHGGGGFHHFHHHHHHHHHGHFHHHHHGGGGEHGGGGGCCEFHHHGGGGGGHHGHHHHHHHHGGGGCFGGHHGGGGGHHHHHHHHHGGGGGHEGGHHHGHGGFGGGGGEGGFGGGFGGFGGFFFGFGGFFFHHGGFFFFFGDECGGGFFFGDFFFGGFHGFHGFFFGGHFEGGFGGGGHFBGGHGHHFHFGHHHGGGGGHHGHHBHHHHGBFAA?GGGGGHHFHGGHHGGGGGGHGGHGGGGHGGGGFGGFGGFFFFFFFBA3?B
@M02197:102:000000000-ALU3V:1:1101:21597:3480 1:N:0:1
ACGAAGTCTACCTCCTCCGCTTATTGATATGCTTAAGTTCAGCGGGTATCCCTACCTGATCCGAGGTCAAGCGTAAAATAGTAGACTTATGGATGCCACCGTCAGCAGTGGAGAGCGCAAAATGTGCTGCGCTCCCACACGGGACGGCGGGCTGCCAATACATTTGAGGCGAGTTCACGCACGCAGCGGAACAAAACGCCCAACACCCAGCAGGGCTGGAGGGTACAAATGACGCTCGAACAGGCATGCCCCATGGAATACCAAGGGGCGCAATGTGCGTTCAAAGATTCGATGATTCAC
+
BBBAAABFFFFFGGGGGGGGGGGHHHHHCHFHBGFHHHHHHHHGGGGGHHHHHHGHHHHHGGHGGGGHHGEFGGGGHHHHHGGHHHHHFHHHHHGGHHHHGHGGGHFFHHHHGHGHGGGGGHHH;HHHHHGGGGCFHHGGGEFFCGGGGGGGGGEGHHHGGGGFHGGGGGFHGCGGFFFFFFGFCFGHHHHHFFGFGFGFFFEECGGGGHGHGGHFFGH9HFHFGFHHHGGGGGHGGHHHHGHGHHFFCHHGHHHHHHHGHFGHGGGGGHCHHFGEGHFFGGGGGGGFFFFFFFFA3BBA
@M02197:102:000000000-ALU3V:1:1101:22272:3580 1:N:0:1
ACGAAGTCTACCTCCTCCGCTTATTGATATGCTTAAGTTCAGCGGGTATTCCTACCTGATCCGAGGTCAACCTGAAAAAATAGATTTAGAGGTGGCCGGGCCCGTGACACCTTGAAACTCGACGCGTGCTCCGGAAAGCTCAGTGCGAAGAGGGTCCCACGGACGCCGTCATTGTCTTTGAGACCAGTTGGTCGCGGACGATCCAACGCGGTCCAACACCAAACCCGGAGGTTTGAGGGAGGATAATGACGCTCGAACAGGCATGCCCTTCGGAATGCCAAAGGGCGCAATGTGCGTTCAAAGATTCGATGACTCAC
+
BBBBBBBFFBFFGGGGGGGGGGGHHHHHHHGHHHFGHGHHHHHGFGGGHHHHFHHHEGHHHHHGGGFHHHHHHHGHHFHCHEHFHHHFHFFFFEGHGGGGGGGE@AFFHHGHHGHHHHHHG/C@GGGGGGHHGGGGGHGHHGHHHHGGGGGHGGGHHHHHGGGG@CGHFHFGFGFGG8GGGHHFGFFEFFFFGCGFHHFFFFHFFFGGGHHHHGFHFFFFFFFCGGHHHGFGHGHFAGGHHGFFBC?E/?FHHFHHGGEGG0FGGGGEAGHHGHHGCGFHFEEEAGHCHHEECE1GGGGGGGEEE>1DFD1FAA?A1
@M02197:102:000000000-ALU3V:1:1101:8826:3571 1:N:0:1
ACGAAGTCTACCTCCTCCGCTTATTGATATGCTTAAGTTCAGCGGGTAGTCCTACTTGATTTGAGGTCAAAATAATAGACCAGGCAACGACGGATCGTCGCCAGTCGTGTGTGGGGTTAGAAGCGGACAACACCGACGTAAGTTAGCAAAGAAATTAGCAACTCACTGGTTGTCCAGCATACTGTATTTAAGGTGAGCAAGTGTGGTGGCCTGCAAACCCATGGACCCGCACTAAGCGCAAAACGCTTAGGTTGGAGAAATTCACGACGCTCAAACAAGCATGCTCCAAGGAATACCAAGGAGCGCAAGGTGCGTTCAAAGATTCGATGACTCAC
+
AAA3>ABBFFFFBGCGGGFEGGGHF5DGHFFFFHFGH5DEBAFECCAEF3BFFHHHHHGHHFHFEFFGBFFHHFHBFEHHHHHAAFHHCFEEGDGGA0GEEEFG3BEFEFGBGEGGBFGFHHBB?@GADHFFFG8G?@<CFGGDFHFFFHHCCCCGHGHHGACGDGHFCCF<CBFGGGHHGHHFGHGFFGGFFFF7HHEFGHHEFFF?FHHGHCGFFGEHHHGFF/?EGHHGGGE@@FEFEBBF=F1GB/BHHEHGG@FBCC>>GGGGHF1FGHHGGGHHHFGHHFBGFHHFFHFHGHHGGEE0HFGBE0A0FFGDBF3GEGCBFDFFD11>11>
@M02197:102:000000000-ALU3V:1:1101:9603:3587 1:N:0:1
ACGAAGTCTACCTCCTCCGCTTATTGATATGCTTAAGTTCAGCGGGTATTCCTACCTGATCCGAGGTCAACCTTTGATGGGGTGTTTAACGGCCTTGATGGATCCGCGCTCCCAAGCGAGACTGTGAGGCCACAACGCTCGGGGACAGACCCACCTAGCCGGCGACTTTGAGGCGCGCGGACAGACCGCGGCGCCCAATACCGAGTCAGACTCGAGTGGTGAAATGACGCTCGAACAGGCATGCCCCGCGGAATACCACGGGGCGCAATGTGCGTTCAAAGATTCGATGATTCAC
+
BBBAAB3DFFDFGFGGFGF?E2FFHHFHHHGFFEBDDGHGHFGG?EEGHHGHHHGHFFHFHHFGGEEGH6GHH:FHFFHHEF1EEGHHHGGGGGGGFHHHHHFHFHGGG;GGGGHFGGGGGGGF1>FGHGGHGHGGGGFGGGGGFGFGFGEE8GFGHG@CGGECGGGFFCFGF@?BB?BFGCBFFFGGGGCBBBFEGFGEGGGB@DGHHGFFFGFFHFHHHGF?88FFEGFFB;1HHHCAGEFF/:E/FGF22FHEEEEA0E0ABDDFA000B1A3AA3GA1F1FFFFFFAA?AA
@M02197:102:000000000-ALU3V:1:1101:22889:3631 1:N:0:1
ACGAAGTCTACCTCCTCCGCTTATTGATATGCTTAAGTTCAGCGGGTATTCCTACCTGATCCGAGGTCAACCTGAAAAAATAGATTTAGAGGTGGCCGGGCCCGTGACACCTTGAAACTCGACGCGTGCTCCGGAAAGCTCAGTGCGAAGAGGGTCCCACGGACGCCGTCATTGTCTTTGAGACCAGTTGGTCGCGGACGATCCAACGCGGTCCAACACCAAACCCGGAGGTTTGAGGGAGGATAATGACGCTCGAACAGGCATGCCCTTCGGAATGCCAAAGGGCGCAATGTGCGTTCAAAGATTCGATGACTCAC
+
BBBBBA35BDFFFGGCGGGGGGGHHGGHHGGFHHHHGHHHHHGGGGGGHHHHHHHHHHGHGHHGGGGHHHHHHHEFDGFEA@G3FBG4FBFH3F99HEGF:CEC9GEF7CCF:FD2FG3B;/CCDBA@AF5DB+GGGHE:C$G0=GFC/:EFEEECEFFHCF@FGGGGFGDCGCBBG=<B1AFGEFFBBF>,BB;BD/<;@4?DFFFDFFBFF?FHGHGG9F>DEA1FGAG3FHHFF9HHGHHFFGGGEEEBHGHHHHFFHHHGGGGGGGHEHHHHGFFHHCGGGGGHHHGGGGHGGGGGGGGCFFFFFFFF?3AAB
@M02197:102:000000000-ALU3V:1:1101:12234:3683 1:N:0:1
ACGAAGTCTACCTCCTCCGCTTATTGATATGCTTAAGTTCAGCGGGTATTCCTACCTGATCCGAGGTCAACCTGAAAAAATAGTTTTTGAGGAGGCCGGGTCCCCGGGACCTTGCAACTCAACGCGTGCTCCGGAAAGCTCAGTGCGAAGAGGGTCCCACGGACGCCGTCATTGTCTTTGAGACCAGTTAGGAGGGCCGCGGACGGTCCCCCAACGCGGTCCAACACCGAACCCGGGGGTTTGAGGGAGGATAATGACGCTCGAACAGGCATGCCCTTCGGAATGCCAAAGGGCGCAATGTGCGTTCAAAGATTCGATGACTCAC
+
AB?AAABFFFBFGGFGGGGGGGGHHHGHHFHCHHGFBGFHHDHDCCEAHFHGGFHFGEHFHGHCGFEG3DGHFHHHBFGGGFHDBFHGCGGHFG?EG@>/E?GHCCCC?BCHFEGGFHHB<GH?FGCDAFHFGCDDGHGFGHBGFHC?CFDCAA;CGHCH@9GD??BFFFGFFFBFBFFFFEGFAFFFFHCC9FGGCFCFFF>?CFDDFFFGGCCDFGBG=GGGFEEECFDEAC@E;EFHFAHHFFGFGDDFHGE/E/?HHEFGBGFCCF0FFA/AEGHHHG1FGCHGCGEE00GFGDAA0ECFB3BGGDCGGFBFFF@F?AAAA
@M02197:102:000000000-ALU3V:1:1101:18068:3545 1:N:0:1
ACGAAGTCTACCTCCTCCGCTTATTGATATGCTTAAGTTCAGCGGGTATCCCTACCTGATCCGAGGTCAAGCGTAAAATAGTAGACTTATGGATGCCACCGTCAGCAGTGGAGAGCGCAAAATGTGCTGCGCTCCCACACGGGACGGCGGGCTGCCAATACATTTGAGGCGAGTTCACGCACGCAGCGGAACAAAACGCCCAACACCCAGCAGGGCTGGAGGGTACAAATGACGCTCGAACAGGCATGCCCCATGGAATACCAAGGGGCGCAATGTGCGTTCAAAGATTCGATGATTCAC
+
BCBBBCCFFFFFGGGGGGGGGGGHHHHHHHHHHHHGHHHHHHHGGGGGHHHHGHGHHHHHHHHGGGEHGDHHGGFGHHHHHGHHHHHHHHHGHHHHHHHHGHGGBFHHHHEHHHGHGGGGGHHHHHHHHHGGFGGGHHHGGGDDGGGGGGFGHGEHHGHHHGHFGGGGGGHHGFAGGGGGGGFGGGGGHHHHGGGGFGGHHGGGHGHHHHHHGGHHHGGHHHHGHGHHHGGFFGFGGHHHHGGFFFGDCFEGHHHHHHHHHHHHGGGGFCHHHGGGGFGGFGGGGGGGFFFFFFF@BBBB
@M02197:102:000000000-ALU3V:1:1101:12042:3825 1:N:0:1
ACGAAGTCTACCTCCTCCGCTTATTGATATGCTTAAGTTCAGCGGGTATCCCTACCTGATCCGAGGTCAACCTTAGAAATGGGGTTGTTTTACGGCGTAGCCTCCCGAACACCCTTTAGCGAATAGTTTCCACAACGCTTAGGGGACAGAAGACCCAGCCGGTCGATTTGAGGCACGCGGCGGACCGCGTTGCCCAATACCAAGCGAGGCTTGAGTGGTGAAATGACGCTCGAACAGGCATGCCCCCCGGAATACCAGGGGGCGCAATGTGCGTTCAAAGATTCGATGACTCAC
+
BBBBBBBFFFFFGGGGFGGGGGGHBFHHFHGGGHFFBGHFHHHGGGGGHHHGGHHHHHHHHHHGGGGHHFHFHHHHHHEHGHHEGGCEHHHFHGGGGGGGGHGHHGGGG@7HFGHHHHHGGGGGGHHHHHHHHAFGFGFGFHFHGFFGFHHHHHHHHHFEGGGGGGGF/BBEFGE?BDGGFFFFFBBABFFFFFGGFHHGGHGGGFGDF=HHFHHGFHFFHHHGFFGGHFGHHGGHG1FGFFFF0?EBHHFF5CHCE2EE2CDFFHHE?EEFGGCGFFGGGEFBBFFFFBAA>A
@M02197:102:000000000-ALU3V:1:1101:14842:3684 1:N:0:1
ACGAAGTCTACCTCCTCCGCTTATTGATATGCTTAAGTTCAGCGGGTATTCCTACCTGATCCGAGGTCAACCTGAAAAAAAATGTTTTGGGGTTTGACCGGCCCGGAAGGTCCTTGCAACTCGATACGTGCTCCCGAAAGAACTCGTTGTATCGAGGGTCCCACGGACGCCGTCATTACTTTTGGGAACCAGTTGGTGTGACCCATCTTGGTTCCAATGCCACACCCCGGGGGGTGGAGGGAAGGATAATGACGCTCGAACAGGTATGCCCTTCGGAATACCAAAGGGCGCAATGTGCGTTCAAAGATTCGATGATTCAC
+
AABAAAAFFFFFGFGGFGGGGFGGEFHHGHHHHHDHHHHHHHHFGGEFHHHHHHGGFFFGHHHGGGEFHGHHGHB3FGF@//BFGHHCG/>EEEGGHGFFGGG?C/#FEA<FGHHHE1?B:?/?0;-<<GHGHHGGFGFFGFGFHDCEH:CGH;/ACD.BEF-AC@:-<;BD0FGFBBFFFGFFFFFFF//?;AE?AEACCFB11;HHFFF1FFHHFFFFFCF?AGEEGEE@GB;FHE0GGDGEDFGFB//EE?HG/FBDBDEFGGFEGGE?GGGEEFDFCGHHGEEGGHHHHEEEE1A1GGFDGGGFFB3DBFFAAAAA
@M02197:102:000000000-ALU3V:1:1101:9109:3949 1:N:0:1
ACGAAGTCTACCTCCTCCGCTTATTGATATGCTTAAGTTCAGCGGGTATTCCTACCTGATCCGAGGTCAACCTGAAAAAAAATGTTTTGGGGTTTGACCGGCCCGGAAGGTCCTTGCAACTCGATACGTGCTCCCGAAAGAACTCGTTGTATCGAGGGTCCCACGGACGCCGTCATTACTTTTGGGAACCAGTTGGTGTGACCCATCTTGGTTCCAATGCCACACCCCGGGGGGTGGAGGGAAGGATAATGACGCTCGAACAGGTATGCCCTTCGGAATACCAAAGGGCGCAATGTGCGTTCAAAGATTCGATGATTCAC
+
3AAAAAABFFFFGGGFGGGGGGGHHHFGHHHHHHHGGGHHHHHGGCAEBFFGHHHHFFFHHHFEGEGHHHHHHGFFHFHGCEHFFHHGFGGGGE9GB@G@/EGG7G?CECHHHHGH:HHGHHGBFG?EGFGFHHFGDDBCACGGFDHGGGF0CC9;A@ACF.:ADGGFBA#<9HEGFFGAHGDFF=E<EEFGGHFFGHHFHFHGGFFFFFFGEFGHGFHGFB//CGGEE>@CGB10F@@41F2:GHGFGGGGEEFEE2FGFF0EGGA/EA//EGBHGDF/HHHGEGFECHFGGEA0EFFF33DBFEBC1B331FD1A@AA
@M02197:102:000000000-ALU3V:1:1101:9124:3962 1:N:0:1
ACGAAGTCTACCTCCTCCGCTTATTGATATGCTTAAGTTCAGCGGGTATTCCTACCTGATCCGAGGTCAACCTGAAAAAAAATGTTTTGGGGTTTGACCGGCCCGGAAGGTCCTTGCAACTCGATACGTGCTCCCGAAAGAACTCGTTGTATCGAGGGTCCCACGGACGCCGTCATTACTTTTGGGAACCAGTTGGTGTGACCCATCTTGGTTCCAATGCCACACCCCGGGGGGTGGAGGGAAGGATAATGACGCTCGAACAGGTATGCCCTTCGGAATACCAAAGGGCGCAATGTGCGTTCAGAGATTCGATGATTCAC
+
BBBBB?AFFFFFGGGGFFFGGGGHGHHHFFHHHHHHGHDGHGHGCFEGGHGHHHHHHFHHHHFGG?EGFFHHEGFGHHHE/EAB4FHHH//E/EFFGHHEFCBC@C5GGC2GH:HFHHHFFGDCGEFEFHF9FHGGGGGCHFFD<ACEHEH0GACGA;#;CF:FCADA-@B?=>DFFFBF0FFFFAABEEFGHGFGFFCBBGFF?BBEHGF?AFFFB0CB<BBAAFF>>/>?AEGAFGCE1FFGDBBGE/B/>CG/EF1AHHHHGGF////GGF2AABHFCGB0EE000BB3E000CCFGGFB3GA11BFBFBFDAAA1A
@M02197:102:000000000-ALU3V:1:1101:20252:3991 1:N:0:1
ACGAAGTCTACCTCCTCCGCTTATTGATATGCTTAAGTTCAGCGGGTATCCCTACCTGATCCGAGGTCAAGAGTGTAAAAATGTACTTTTGGACGTCGTCGTTCTGAGTGCAAAGCGCGAGATGTACTGCGCTCCGAAATCAATACGCCGGCTTCCAATTGTTTTGAGGCGAGTCTACGCGCAGAGGCGAGACAAACACCCAACACCAAGCAAGGCTTGAAGGTACAAATGACGCTCGAACAGGCATGCCCCATGGAATACCAAGGGGCGCAATGTGCGTTCAAAGATTCGATGATTCAC
+
CCCCBBAFFFFFGGGGGGGGGGGHHHHGHHHCHHHHHHHGHGHGGGGCHHHHHHHHHGGHHGHGGGGHHHF3GFGHGHHHFHHHBFHGHGHGGHEGGGGGGGGHGGHHHHHGFHHFGGGGGGGHHHBHFHDFGGGHHGGHHHGGHHHGGGGGGGGHFFHHHHGHHHGGHGHHHFFCFGGCEHHGGFFFGHHHFFEEEFGHHEEFFEBHHHGHHFEHHHGHFHHFG8FFHFFFGGHHGHHHHHHHHGGGFGHHHHHHHHHHHHFHGGGGGHGHGGGGGHGGGGGGGGGFFFFDFD5ABBBA
@M02197:102:000000000-ALU3V:1:1101:21855:4002 1:N:0:1
ACGAAGTCTACCTCCTCCGCTTATTGATATGCTTAAGTTCAGCGGGTATTCCTACCTGATCCGAGGTCAACCTTGAAAAATAATAAAAGGTGACCGGGTCTAGAGTCCCTTAACTCGAGTACGTGCTGGTTAAAGCTCAATGTACCGAGGGTCCTCTAGACGCCGTCATTGTCTTTGAGACCAGTTGCGTTGCCACAACTCGGTCCAACACCCAAACCGAGGTTTGGAGAGAGGATAATGACGCTCGAACAGGCATGCCCATCGGAATACCAATGGGCGCAATGTGCGTTCAAAGATTCGATGACTCAC
+
CDDCCCBFFFFFGGGGGGGGGGGHHGHGHHHHGHFHFHHGHHHGGGGFFGHHFHHHHHCHHHAFCGGFGFHHHHFFHHFHHGHFHGHGF?$GGHGEFFEEGHFHFGHHGFHFHHGGGHGHHHGHHGG7FFFFHHEFHHHGHFFHFDEGDGCAGHEHHFFHFDDEHFFGHHHHGGHHGDCECHHHHHBGGGGHGFHGGGGGGFGDHHGEFGGGGGGFFFGF?CHHHHHFGBGGHHHHFFFFEA?CGEFGABFEHFFGFGEDEEEHGBFFGBGHGFCGE?HHFHGCGGHGG5GGGGGGGFFFDFFDAAAA3
@M02197:102:000000000-ALU3V:1:1101:21386:4008 1:N:0:1
ACGAAGTCTACCTCCTCCGCTTATTGATATGCTTAAGTTCAGCGGGTAGTCCTACCTGATCTGAGGTCAATCGTACAAATCCCCGTGAGGGGCGGTTTCAAGGAGGTCCCCCTGTCCGAGACACGACGAAACGTATTACGCCGAGGCAAGGGTCGGTAGACCACCGATGTGTTTGAGGCGAGCCAAATGGCAGCGCCCAGTTCCAACCTCGCCGGGCAGGACCCGGCGGGATGATGATTGACATGACACTCAAACAGGCATACCCTCCGGAATACCAGAGGGTGCAAGGTGCGTTCAAAGATTCGATGATTCAC
+
CCCCCCCFFFFFGGGGGGGGGGGHHHHHHHHHHHHHHHHHHHHGGGFGGHHHHHHHHHHHHHHHHGHHHHGHGHHHGHHHHHHGGGGGGHGGGGGFFGHHHGHHHGGHHHHGGE2GHGGCGGHGGCGGFFFGGGHHHFHGGGGGGGGGGGGGGGFGHFCBFFGFFGFFGFFGHHGGGGGGFFGCFHFFHGGGGGHGBFFHHGGHHGGGGFEGGHHHFFHGGGGGGGGHHHHHHHHGHHHGFHHHHGGGF5HHHHHHHHHGF1GGGGGGHHHHBHHHHHHGHHFHFHHGGGGHGFFGGGGGGGFFFFFFFCBACC
@M02197:102:000000000-ALU3V:1:1101:9343:3939 1:N:0:1
ACGAAGTCTACCTCCTCCGCTTATTGATATGCTTAAGTTCAGCGGGTATTCCTACCTGATCCGAGGTCAACCTGAAAAAATAGATTTAGAGGTGGCCGGGCCCGTGACACCTTGAAACTCGACGCGTGCTCCGGAAAGCTCAGTGCGAAGAGGGTCCCACGGACGCCATCATTGTCTTTGAGACCAGTTGGTCGCCGACGATCCAACGCGGTCCAACACCAAACCCGGAGGTTTGAGGGAGGATAATGACGCTCGAACAGGCATGCCCTTCGGAATTCCAAAGGGCGCAATGTGCGTTCAAAGATTCGATGACTCAC
+
BABBBBBFFBFFGGGGGGGGGGGHHHFHHHHHHHHHHHHHHFFGGGGGHHHGHHGHFGCHHHHGGGGHHHHGHEGF3EGEH3FDGFHHFFGCFFGGHG@GE@EGGGGGFHGFHHGEGGFHFHGGGGCCFFHHDCGGBHH9GGFE<D@FFGGHHGDHHHHHGG:CFAFFGGGGGHFFGGGEGGGGFHFFFFFFFACF;DFF@EFFFCBAEHGF@FFGFAFEEEAGEFFC?=C3FHHFAGGEDGBEHGGFGGFBHGGGFFHGF1FGGE10A2F5FGFB335HHGGGCGHHHHGE?GHGFF5F5GGFF4FFFFFFBBA3A
@M02197:102:000000000-ALU3V:1:1101:9126:3939 1:N:0:1
ACGAAGTCTACCTCCTCCGCTTATTGATATGCTTAAGTTCAGCGGGTATTCCTACCTGATCCGAGGTCAACCTGAACAAAAATGTTTTGGGGTTTGACCGGCCCGGAAGGTCCTTGCAACTCGATACGTGCTCCCGAAAGAACTCGTTGTATCGAGGGTCCCACGGACGCCGTCATTACTTTTGGGAACCAGTTGGTGTGACCCATCTTGGTTCCAATGCCGCACCCCGGGGGGTGGATGGAAGGATAATGACGCTCGAACAGGTATGCCCTTCGGAATACCAAAGGTCGCAATGTGCGTTCAAAGATTCGATGATTCAC
+
AAABB@ADFBF5F4FGFGEG?A2FGFHGFHCBFFF55FG5GFF??EAF3EFGFDEAF3BGHFF?EEGHGGBHHHHE3BGF1?G34BBCAFECEEE5DG3E9E<+BB/F0E1BB1DGE;HH0F<09?CEF?@?91?<<9/FFGBF@FFFGABD1CCEC9EDGGG@?-?@#<ACF==A00HGFHF#;>1C9F9GHHFFGEAAFC3FBC;FF9CGE?BFGC/B>#@E/E//CECEEH<GDF%CB291D7@@0?/?//0F?F1AAABHGGC/FE/EEF22HCFHFGDBEEA0?GFFHE00CCGGGA333ABCFB3FD3@1AAAA
@M02197:102:000000000-ALU3V:1:1101:8123:4186 1:N:0:1
ACGAAGTCTACCTCCTCCGCTTATTGATATGCTTAAGTTCAGCGGGTATTCCTACCTGATCCGAGGTCAACCTTAGAAATAAAAGGGTAAGACCGACCCGACGAGACCTTGCAACTCCTCGCGTGCCTCGTAAAAGCCTCGTTGCGAAGAGGGTCCCACGGACGCCGTCATTGTCTTTGAGACCAGTTGCGGGAGGCCCACAACTCGATCCAACGCCAAACCAGAAGGTTTGAGAGAGGATAATGACGCTCGAACAGGCATGCCCATCGGAATACCAATGGGCGCAATGTGCGTTCAAAGATTCGATGACTCAC
+
ABAAA>3@5FFBGGGGGGGGGGGHHHGHHHHHHHGHHHHGGGHGGGGGGGFHHHHHHHHHHHGGGGGHHHHHHGGHHHHGHFHFHGGHHFBFFF#EBEC?EC?;<#FFCB#19FFHDG:H7CCD/AC11<<FFFD:#>1<EHGE.0CBGCDED:?GC<CD?<<?@@?9FEF0;BHGGGBB1GFC0GFBFDFBB=EBEEEEEDF/+FF'CHEF?/BAGHGHHHEGB3B9F4GHHHGFHHHGHFFFGGGEBHDHHHHHHG1HGHHGE?EFFFHGFHGFHGDGEEGHFDDAEECGF5DF5GGGGGCFFFF5FBABAA
@M02197:102:000000000-ALU3V:1:1101:15999:4184 1:N:0:1
ACGAAGTCTACCTCCTACGCTTATTGATATGCTTAAGTTCAGCGGGTATCCCTACCTGATCCGAGGTCAAGCGTAAAATAGTAGACTTATGGATGCCACCGTCAGCAGTGGAGAGCGCAAAATTTGCTGAGCTCCCACACGGGACGGCGGGCTGCCAATACATTTGAGGCGAGTTCACGCACGCAGCGGAACAAAACGCCCAACACCCAGCAGGGCCGGAGGGTACAAATGACGCTCGAACAGGCATGCCCCATGGTATACCAAGGGGCGCAATGTGCGTTCAAAGATGCGATGACTCAC
+
AAA@1A>@FBBBBA1111AEEGGFGB33DBG3FDDDGGFGHCC0/AAAHF2B1F0GBBBFGHFEGA/0@1B1/?EEHFHFBGF6;1FF#G9FHFFE%@CAE#EEBB;0>F;F/GFEF0BC<BF*2?921%EEB???=@;C;/;/C@C-A>.:EHGFFD9HFGF>1EC-CCFBG?FGGCCCE>;@C#/BG0GAA?EE>03GE@E7F?G1BFGB2FF6*/A8GEGBF92FE#CE?EFB#29H:FFHHBEEE/B1212D2HGB1FHF/A0A0BFGFA0GEA11DG33FE1A11BFFDD1>1>>
@M02197:102:000000000-ALU3V:1:1101:16004:4204 1:N:0:1
ACGAAGTCTACCTCCTCCGCTTATTGATATGCTTAAGTTCAGCGGGTATCCCTACCTGATCCGAGGTCAAGCGTAAAATAGTAGACTTATGGATGCCACCGTCAGCAGTGGAGAGCGCAAAATGTGCTGCGCTCCCACACGGGACGGCGGGCTGCCAATACATTTGAGGCGAGTTCACGCACGCAGCGGAACAAAACGCCCAACACCCAGCAGGGCTGGAGGGTACAAATGACGCTCGAACAGGCATGCCCCATGGAATACCAAGGGGCGCAATGTGCGTTCAAAGATTCGATGACTCAC
+
BBCBCCCFFFFFGGGGGGGGGGGHHHHHHHHHHHHHHHHHHHHGGGGGHHHHHHHHHGHHHHHGGGGHHHGHGGGGHHHHHGHHHHHHGHHHH;HHHHHHGHGGGHHFHHHHHHGHGGGGGHHHGFHEEGDGGGGHHHGGGEGGGGGGGHGGGGGGGHHGHHHHHGCGGGHGHGGGGGGGGGGGGGGHFFHFGGFFGHGGHGGFFGHHHHHHGGGHGGHHHHHFGFHHHGGGGEHHGHHHHHHGHHGGGHHHFHGHHHHHHHHHGGGGGHHHHGGGGHGGGGGGGGGGFFFFFFFBBBBB
@M02197:102:000000000-ALU3V:1:1101:20780:4263 1:N:0:1
ACGAAGTCTACCTCCTCCGCTTATTGATATGCTTAAGTTCAGCGGGTATTCCTACCTGATCCGAGGTCAACCACAAAAAATTGGGGGTTTAGCGGCTGGGAGTTATAGCACCTAACAAAAGCGAGAAAAAAATTACTACGCTCAGAGGATACTACAAATCCGCCGTTGTATTTCAGGAACTACAACTAGCAAAAGCAGTAGGCTCCCAACACTAAGCTAGGCTTAAGGGTTGAAATGACGCTCGAACAGGCATGCCCACTAGAATACTAATGGGCGCAATGTGCGTTCAAAGATTCGATGATTCAC
+
AAAA>>AFFFFFGGGGGGGGGGGHHGHHHHHHHHHHHHHHHHHGGGGGHHHHHHHHHHHHHFHGGCGHHHHHGFHCHH1EGFHBGGGEEEGFAEFB>EFFFC?CFGFB9FGAGFF7HBFFBCDA8CFHHHDCFHHHFAD/@FGBDGHE0<GG6FCCGC5FGCEFHGGG3BHFHHHHGDDGFFBFFE4HEHHFGEGHFBHHGGEGGHHG:FG3FHEGH4HHFGBHHHDFD955HHHEGEGFFHGGGBFEHHHFHF22HGFFHGFB55GGBFGGGGGGFHGGGGGGGFGGFFGGGFFBFFFFFA@AAA
@M02197:102:000000000-ALU3V:1:1101:19398:4348 1:N:0:1
ACGAAGTCTACCTCCTCCGCTTATTGATATGCTTAAGTTCAGCGGGTATTCCTACCTGATCCGAGGTCAACCTTGAAAAATAATAAAAGGTGACCGGGTCTAGAGTCCCTTAACTCGAGTACGTGCTGGTTAAAGCTCAATGTACCGAGGGTCCTCTAGACGCCGTCATTGTCTTTGGGACGGGTGATGACCAAACACCACCGGACGTCCAACACCAAGCCAGGCTTGAGGGGTGATAATGACGCTCGAACAGGCATGCCCTTCGGAATACCAAAGGGCGCAATGTGCGTTCAAAGATTCGATGACTCAC
+
CCCCCBCFFFFFGGGGGGGGGGGHHHHHHHHHHHHGGHHHHHHGGGGGHHHHHHHHHHHHHHHGFGGHHHHHHHHHHHHFHHHHHHHGHGHHHHHGFGGGHHGHHHHHHHGHHHHHGHGHHHGGHHGHHHGHHGHHHHHEHGHHHHHGGGHGHHHHHGHHHCEGGGGHHHHHHHHHGGGHFHHGGHGHHGGGGGGGGGGGGGGGGGHHFFGHFFGGHHHFHFFHHGHGGGHHHHHHHHHFGFFFEGEHHHHHHHGHGGGEGGGHGHFF5HHHHGGGFE?HGHHGGGGHGGGFGGGGGGFFFFFFFBBAA3
@M02197:102:000000000-ALU3V:1:1101:22352:4352 1:N:0:1
ACGAAGTCTACCTCCTCCGCTTATTGATATGCTTAAGTTCAGCGGGTAGTCCTACCTGATTTGAGGTCTATGAGCAAAATTGTGTAAGTGCGTATTAAAACACTAGCACGGCTCTGTAAAGCACCGCTGAAGTCGGCTAGTAAGCAAGTTGGCAATCTAAGCGAAAAGTAGTTTATCACGCCAAGATAAGAGCCACTGCTACCGTCAACAGTTGCGCTAATGTATTTGAGTTGAGCAGACGTGCTTCACCTGTGGTGAAAGCTGCCCGCAAACAACCAGAGTCCAAGCCCACGCTCATTTCGTTACGAAACGAGGGGGTTGAGATTTTCACGACACTCAAACAGGCATGCCCTTCGGAATACCAAAGGGCGCAAGGTGCGTTCAAAGATTCGATGATTCAC
+
CCCCCCCFFFFFGGGGGGGGGGGHHHHHHHHHHHHHHHHHHHHGGGGGEGHHHGHHHHHHHHHHGHHGHHHHHGHHHHHHHGFHHHHHHHHGFGGHHHHHHHHHHHHHHGGGGGHHHHFHGHHHHGGGGGHHHHGGGGGHHHHHFHGHHHHHHHHHHHHHHHGGGGGH>GFFHHHFGHGGHGGGHHGEHFFHHFHHHFHHFHHGEBF0FFFGGGGGGGGFGHHFFGFHHHGFFGFGHHGFHHHHFFC<FFHEDHHGHHGHE?CGGGGHGFEGGHHHHHHHHHCFCHGGEEFFHHGHG/GFGGFFGGHFEHGF@GGGHBFBHHGHHHGHGGGHHHFGHHHHHHHHFHHGGGGGGGHFHFHGEGHHHGGGGFHFHHGGGFFGFFFCGGGGGFFFFFFF?AAAA
@M02197:102:000000000-ALU3V:1:1101:15882:4367 1:N:0:1
ACGAAGTCTACCTCCTCCGCTTATTGATATGCTTAAGTTCAGCGGGTGATCCTACCTGATTTGAGACCAGAAGTGAAATCGGGATGTGCACAGAGGCAGTTAAGCACACGCAGACACAACCAAACATCCTCCATTAGGCGACATAGCAAATGACGTATCATGCTATGCCAGGAGAAACACTGCTTGGCCGCCTCCTCCCAACAAGAGAGGCGGATGCAAAGTGTCCCAAGGCGCTCATGCATTTCGGGCGAGCCTGTGGTCAAGCACAGGCAGCAGCACCCATCAAGACCCCGTCCGCCAAGCCGTTTCATAAAAACCGCTTGTGGTGGGAGATTTCATGGCACTCAAACAGGCATGCTCTACGGATTGCCATAGAGCGCAAGGTGCGTTCAAAGATTCGATGATTCAC
+
BBCAABCFFFFFGGGGGGGGGGGHHGHHHHHHHHGHHHHFHFGGGGFEHHHGHEHGHHEHHHHHGEHGHHHHHHBHHGHHGDGGGGHHHGHHHHHGGGGFGGHGHHHGHGGGFCHGHHGGGGHEHHHGHHHHGEFHFBFCFCGGFGFGGHHFHEGFHGFFGEBGFHD0GFFEHFHHGFHHHGHF:GG/9CGC8GF9FGGGGGGGGGGF?ADG;9;0BFF0A9:;GGFDBAAE09;9090;/;FFCC;--C<....GC<EHG<1FF1F<0FG1FGF</CACF?1HGF?/<CC<//GGFCGGE>//F3EEGDEFFE>>CEF11EEGEGFHFHGF5HHHGF5D5FGGHHHGGHGGCFHHHFEEB2GHHFFBHFDFFGFECCGHG4ACEGHCGFB5FCGGGBFFFFFFABAAA
@M02197:102:000000000-ALU3V:1:1101:16856:4100 1:N:0:1
ACGAAGTCTACCTCTCCGCTTATTGATATGCTTAAGTTCAGCGGGTATCCCTACCTGATCCGAGGTCAAGCGTAAAATAGTAGACTTATGGATGCCACCGTCAGCAGTGGAGAGCGCAAAATGTGCTGCGCTCCCACACGGGACGGCGGGCTGCCAATACATTTGAGGCGAGTTCACGCACGCAGCGGAACAAAACGCCCAACACCCAGCAGGGCTGGAGGGTACAAATGACGCTCGAACAGGCATGCCCCATGGAATACCAAGGGGCGCAATGTGCGTTCAAAGATTCGATGATTCAC
+
CCCCCCBDFFFFGGGGGGGGGGHHHHGHGHHHHHHHHHGHHGFGCAEHHHHHHHHHFHB5GGCEGEHHHHHGGGGFHHHHGHHHHHHHHHHHHHHHHHHGFEGFHHHFFFFFFGHGGGGGHGHHFHHHHGGGGFHHHHGEDGGGGFGGGGGHGGGHHFGGGGGGGGGGGHHHGGGFGGGFFFFFGGHFFBHGGCFGHEFGGGFEGHBHHGGGGHHHGHHHHHGFHGEHEGGGEGCAHHHHHHHHGGGGFGHHHHGHFHHHHGHGGGGGHFHHCGFGHGGGGGGGGGGFFFFF5FA3AAA
@M02197:102:000000000-ALU3V:1:1101:15895:4386 1:N:0:1
ACGAAGTCTACCTCCTCCGCTTATTGATATGCTTAAGTTCAGCGGGTGATCCTACCTGATTTGAGACCAGAAGTGAAATCGGGATGTGCACAGAGGCAGTTAAGCACACGCAGACCCAACCAAACATCCTCCATTAGGCGACATAGCAAATGACGTATCATGCTATGCCAGGAGAAACACTCCTTGGCCGCCTCCTCCCAACAAGAGAGGCGGATTGAAAGTGTCCCAAGGCACTCATGCATTTCGGGCGCGCCTGTGGGCAAGCACAGGCAGCAGCACCCATCAAGACCCCTTCCGCCAAGCCGTTTCATAAAACCCGCTTGGGGTGGGAGATTTCATGGCGCTCAAACAGGCATGCTCTACGGATTGCCATAGAGCGCAAGGTGCGTTCAAAGATTCGATGATTCAC
+
AA111>AFFDFDGGGGGGGGGGGHHHHHHHHHHGHHHHBGHGHGGGGGAFGHGHGHHHHGFBGHGEHFHAFHBFGHHHF1/B@EEEE1@FHBGFFAEFFGBFFDGDG0GE/</EC//?GGFFE/?CFHHD1C012F11@<@C?EG1<1111=1>..<1FF1FF1FFHHH0<..CGF/C/G0/:0;07/:@C@.C?/;F:B:;E99#;CA:C9/>/##;B,BA;//9B0F0A0$;$;-;$;99//B-:-A;-.....0</.<00<011<0111<1<<.<>111111</////<///B?///////3FFBB44F??///DF11A>1EHFB3FDFBE5F3EFEAA3GHHFDAGHHHHHFA5EEBAEEFB3C2FGF52?CGGHHHHGGC?GGGGCGFGGGBFF5FFFFBBABB
@M02197:102:000000000-ALU3V:1:1101:14764:4674 1:N:0:1
ACGAAGTCTACCTCCTCCGCTTATTGATATGCTTAAGTTCAGCGGGTAATCCTACTTGATTCGAGGTCGATAATTTGGAGAATAAAAAATAAATATTTTGATTAATATTTATTTAGTTTTAAATTTGGCTAATCCAGGAATGATATTATTTGCCCGTAGTGTAAAACTTTAATGCGTTCAATCTATATCAATTCCAGATCGCTATCTTTATTCTTTTGAAGCAGTCAGGAGGAAAAATGAATTTCCTTCTCGACAACACTCAATTACATCAATAATTAAATTGATATTATTTAAACGACGCTCGAACAAGCATACCTTTCGGAATACCAAAAGGTGCAATGTGCGTTCAAAGATTCGATGATTCAC
+
ABBA?BBFFFFFGGGGGGGGGGGHHHHHGHHHHGHFHHHHHHHGGGFGGHHHHHHHHHHHHHGHHGGHG?FHFHHHHHHHHGHHHHHHGGHHGHHHHHHFFGHFGHHHHHGFHHHHHHHHFGHHHHHHHFGHHHHHFHHBGFGGHHHHHGHGFHHHGGHHHHHGGDHHHHHGHHHGGGGHGHHHHHHHHGGGHHHHGHDGHGFHHHHHHGGHHHHHHHHHHHHHHHHHHHFHGHGHHFHHHFFHGGEC@?CHF/GFHGDBHHFBHHHHFGHHHHHEHHHGGHHHGHHHHFHHGGGGGGFGHHGHHHHHHFFHHFHGGECHHHHHCHGHHHHHHHHHHHHEGFGGCE5FGGGEBFFFFFFFFBBBBB
@M02197:102:000000000-ALU3V:1:1101:24703:4722 1:N:0:1
ACGAAGTCTACCTCCTCCGCTTATTGATATGCTTAAGTTCAGCGGGTAGTCCTACCTGATTTGAGGCCAAAATATAAAGTCATGTCTCTAATGAGAACTAGGGTTAGAAAGCAGACGTGTGCAAAGCAAGTAGGCCATCCGAAGATGTCCTCAGCGAAATAACTTATTACGCCGAGTCAAACCTATTCGCAAAGCGAGTCCAGCTAATCCTTTTAAGGCGAGCAGCTTTGCAGCAGCAAACACCCACATCCAAGCCACGACGAGGAGTAAACCAAGTCGTGGTTGATAGTTTCATGACACTCAAACAGGCATGCTCTTCGGAATACCAAAGGGCGCAAGGTGCGTTCAAAGATTCGATGATTCAC
+
ABBBBABDFFFFGGGGGFGGGCGHGGHHHHHHHHHHH5GHHHGGGGGGGHHHHGHHHHHHGGHGFHGGHHGHGHHHHHHFGHHHHHHHHHHHGHFFGFHHHHGGHHHGHHHHHGHHGGGHHFHHFHHHHGGHHFGHHHHHGGGGGHHFFHHHHGHGB@DEDHHHGHG:DGEGCGGGEHHHGHGHHFHHGFGGGFE?CFGHHHHGGFDFGGHHFFFGFFFF?CGBFFFGHFHGFHFGHHGFDDFDDCG?3GGHHGEGGGGHGHHFHGGCHGFEHGGGGGGGFGDGHHHFHFHHGFHHHHGGHHHHHHEGHHFGF1AE?GGB5HHFEHDBFCGFECGDF42GEFGGGGGGFGCGGFFD5FFFAAA3>
@M02197:102:000000000-ALU3V:1:1101:11978:4888 1:N:0:1
ACGAAGTCTACCTCCTCCGCTTATTGATATGCTTAAGTTCAGCGGGTATTCCTACCTGATCCGAGGTCAACCTTAGAAATAAAAGGGTAAGACCGACCCGACGAGACCTTGCAACTCCTCGCGTGCCTCGTAAAAGACTCGTTGCGAAGAGGGTCCCACGGACGCCGTCATTGTCTTTGAGACCAGTTGCGGGAGGCCCACAACTCGATCCAACGCCAAACCAGAAGGTTTGAGAGAGGATAATGACGCTCGAACAGGCATGCCCATCGGAATACCAATGGGCGCAATGTGCGTTCAAAGATTCGATGATTCAC
+
BBBBBBBFFFFFGGGGGGGGGGGGHHHHHHCHHHHHHHHHHHGGCGGGGHHGHHHHHHHHHHHGGGGHFHHGGHGHBGFFHGHHHCDGHHFFHHCGGGGGGGECFGGGH:GHHFHHHHHHGGGGFDHGFDHGHEFFCHHHGHGGFGCHHHGHHHHHHHHCGGGGFGGFGGGHGGGGGHHHHHHHHFFFFFFFFFFGFFFFF/BDEGHHHHGGFFFFFGFFEEHHHCFD;GHHHHHGGFFFFHHGFEGFHG/FHHHGHGFHHHECEF?GFHFHHGGHGHGGGCGGHHHGAE?EBGGGFGGEEG>BFFFFFA1AAA
@M02197:102:000000000-ALU3V:1:1101:13075:4906 1:N:0:1
ACGAAGTCTACCTCCTCCGCTTATTGATATGCTTAAGTTCAGCGGGTATTCCTACCTGATCCGAGGTCAACCTGAAAAAATAGTTTTTGAGGAGGCCGGGTCCCCGGGACCTTGCAACTCAACGCGTGCTCCGGAAAGCTCAGTGCGAAGAGGGTCCCACGGACGCCGTCATTGTCTTTGAGACCAGTTGGGAGGGCCGCGGACGGTCCCCCAACGCGGTCCAACACCGAACCCGGGGGTTTGAGGGAGGATAATGACGCTCGAACAGGCATGCCCTTCGGAAGGCCAAAGGGCGCAATGTGCGTTCAAAGATTCGATGACTCAC
+
BBBBBB3BFFFFGGGGGGGGGGGGHGHHHHGGHHDGHHGHFHGGCGGGHHHHHHHHHBFGHHGGGGGHGHHHHHHGHFGGHHHHHHHGGFFHGFDGGGFGGGHHHGGGCGGHHDGHHHHFHHHGCGGGGGGHGGGGCHHHHHHHHGGGGFCCGF?HFGHHGGGGDGGGGGGGGGFFFFFGFFEEGGFHGGGHHFFFFFGFFGFFFF?DFFFFFGGGGHFHHFFGGFGCFFEDGGFFEGHHGFHHGHGHHHHHGHGGGGGFHEHHHHGHGHHGGGCGGEDHHHG3FHFGHGGGGEHHG5GECGHGFFGGFGGGGFFFFFFFAA3A3
@M02197:102:000000000-ALU3V:1:1101:16276:4926 1:N:0:1
ACGAAGTCTACCTCCTCCGCTTATTGATATGCTTAAGTTCAGCGGGTATCCCTACCTGATCCGAGGTCAAGCGTAAAATAGTAGACTTATGGATGCCACCGTCAGCAGTGGAGAGCGCAAAATGTGCTGCGCTCCCACACGGGACGGCGGGCTGCCAATACATTTGAGGCGAGTTCACGCACGCAGCGGAACAAAACGCCCAACACCCAGCAGGGCTGGAGGGTACAAATGACGCTCGAACAGGCATGCCCCATGGAATACCAAGGGGCGCAATGTGCGTTCAAAGATTCGATGACTCAC
+
AABBA?3FFFFFGGGGGGGGGGGHHHHHGHHHHHHHHHHHHHHGGGGGGGHHHHGHHHGHHHHGGGEHHHGHCFGGHHHGHHHHGHHHGGG9GG;GFFHHFEFG?GFGGHFHFHGHGGGGGHHHHHFFBGCGCDGGGFDGGGGGGGGGGGGGGHGGGGGFHGFGHFFEGGHHHFEFFFGGGGGGGGDFFGFFGGEECHEFGFFFFGHHGHHGGFFGFGGHHGHGHGHHHGGGGGBFDGFBHHHGHHAECAHGEHHHGGFHHHFGEEGGFFFFBGGFGHGGGGGGGGGGFFFFFFDAABBA
@M02197:102:000000000-ALU3V:1:1101:13082:4922 1:N:0:1
ACGAAGTCTACCTCCTCCGCTTATTGATATGCTTAAGTTCAGCGGGTATTCCTACCTGATCCGAGGTCAACCTGAAAAAATAGTTTTTGAGGAGGCCGGGTCCCCGGGACCTTGCAACTCAACGCGTGCTCCGGAAAGCTCAGTGCGAAGAGGGTCCCACGGACGCCGTCATTGTCTTTGAGACCAGTTGGGAGGGCCGCGGACGGTCCCCCAACGCGGTCCAACACCGAACCCGGGGGTTTGAGGGAGGATAATGACGCTCGAACAGGCATGCCCTTCGGAATGCCAAAGGGCGCAATGTGCGTTCAAAGATTCGATGACTCAC
+
3AAABAAFFFFFGGGGGGCGGGGHGHHHHHHGHHHHHHHHHGHGGGGGHHHHHHHHHHHHHHHGGGGFFHHFHF?EFHFEHHF4DGHGG1FC3EGEFCCE?EGHHCGC/CGHGFEGGHFHGFHGGACCDEGGFCFGCCGHGHHFHHGGFEB;;E/:EHGF@B@G-;DFEFF9FGFFFFEGFFFF/C;9BCC..GDADF;?GC.9DCFFBCFCBB@ABGFB?BFFFFFEEE9GGGFE?FGBBHGCAGF4GE5GGHGGGEECFAGHHHHHHHHGGGDEA?FFHHHGBGBFAFGGGGHHHHGFCGHGGGGGGGGGGFFFFBFFBBA?B
@M02197:102:000000000-ALU3V:1:1101:17443:4911 1:N:0:1
ACGAAGTCTACCTCCTCCGCTTATTGATATGCTTAAGTTCAGCGGGTAGTCCTACCTTATTTGAGGCCAGTAGTTAATAATAATAGTGTAAAGCGGAGACCTTATACGCGGGCTAAAAATTGCCTTAGCAACCCGGCTGATCTCCAGCTCATATATTTAAGGCAAGGTTGGCGGCGGCCAACCAAGCCCAAGGACCCGCACAGTTTTTAAGAAAAACCGGTTGGAGAAGATTAACGACACTCAAAAAGGCATGCTCTTTGGAATACCAAAGAGCGCAAGCTGCGTTCAAAGATTCGATGATTCAC
+
BCCAABCFFFFFGGGGGGGGGGGHHHHHHHHHHHHHGHHHHHHGGGGGGHHHGHHHHHHHHHGHEFGGEHHHHHHGHHHHHHFGHHHHHGHFFFFFGGGGGHFFFHHHGGGGGGHHGHHHHGHHHHHHHHHHHGGGGHGHHHHHHHHHHHHHGHEHHHHHFHHHGGGGHHGGGGGGHGFGFFGFFCEEFHHHEGGGGHHGFHFFBFHGHHGGGGGFGGGHHHHHHFFGHFGHGGGHGDCFFFHHHHHHHHGHEGHGHHHHGHHHGGHHFGGGGGHBHHGF?GGGGGBGGGGGFBFFFFFBBBBAB
@M02197:102:000000000-ALU3V:1:1101:23107:4977 1:N:0:1
ACGAAGTCTACCTCCTCCGCTTATTGATATGCTTAAGTTCAGCGGGTAGTCCTACCTGATTTGAGGTCAGAGGTCAATAGATTGTCTCTAATGAGACGATTAGAAGCCCGCCAAACGCTTCACGGTCATGGCGTAGACATTATCACACCGAGCGCCGATCCGAAGACCGTCCTCGACGAAATACTTATTACGTCGAGTAGAACCAATTGACAAAGAGGATCCAGCTAATATATTTCGGATGAGCCGATGAATCAGATTCACCAGCAACAGATCCAAATCCACGTCCCTACCTCTCAATAAAGAAAGATGAGGAGTGAGAGTTTCATGACACTCAAACAGGCGTACTCTCCGGAATACCAGAGAGTGCAAGGTGCGTTCAAAGATTCGATGACTCAC
+
BBBBB3AFFFFBFGCFGGFGGGGHHHHHHHHGHHHGHHFHHHGGGGGGGHHFHHHHGHGHHHGGGGHHHHEHGHCFHHHBGFFHHEHHHF4GFGHHHGGGHGEFGHFGECFGEEHEEEGGAHFH?/CEHHHH?/><CFHHHHHHFGFCEFCD-<DD@--<CCDD-CGHGD.EGGDGGGCFAAFFGCFBGGGCHGHFGFFEFHGFGDFGGGFFFGFFFFFCFFG?FFFHHHGGFEDBFBGGAFBFFGDFHHHHGHGG?DBFFG34HHHHHE?3GHHHFAFE>>GFGEF3@GFHHBHG@4FGFFHFGHHFGHHHHHHHHHHHHHFHBFGGGFF5HHFGHHGGFFFGGEEE?GAHHHHGGFGG5HHHHHHHHGGGGFGGGBGFFGGGFFFFFFFA@AA3
@M02197:102:000000000-ALU3V:1:1101:8812:5056 1:N:0:1
ACGAAGTCTACCTCCTCCGCTTATTGCTATGCTTAAGTTCAGCGGGTAGTCCTACCTGATTTGAGGTCTAAACTAAAAGTTTATTAGAGTGGAGGGAGCGAAAACTTATTACGCATTCCACTAAGACATTTAAGACGAGCCGTAACCGGCAGCGTCCAAAACTCATATACAGAAAACTGCATATGAGAGTCTGTATGACACTCAAACAGGCATGCCTTTCGGAATACCAAAAGGCGCAAGGTGCGTTCAAAGATTCGATGATTCAC
+
>AA1AA>D3F@DGFAFG1F1EFG1GF33FHCGG22GDAF2;:9A?EF9/6FFF9H7H791G5GB6BGFH1DGF2G;:F6FDD2;7GH;:#FE@G*?/EE?<1>>1B6><1>BF07EF?F#F@#15B#BF>#<B61B?CC@FCEE/CFGCE@EEB:EFGHGGHGHFFFGGG@2F;F1HGHHHDFHGHHF0FFFGDGCDF8F0BFGFBDE1HFGBFAFFABBDBHFHFGG9DEFE0A91B=$GEEAG1AB33FACCF@B@FFDAAA>A
@M02197:102:000000000-ALU3V:1:1101:17427:4894 1:N:0:1
ACGAAGTCTACCTCCTCCGCTTATTGATATGCTTAAGTTCAGCGGGTATCCATACCTGATCCGAGGTCAAAGACGGTAAATAGCTTTATGGTCGCGCCCACGGCACCCCAATGAACGCATTGTACTGCGCGTTGAGGTGCCAGAGACCGCTGCCAATGACTTTGGGGCGAGTCCACGCGCAAAGGCGGGACAGACGCCCAACACCAAGCAGTGCTTGAGGGTGTAGATGACGCTCGAACAGGCATGCCCCACGGAATACCATGGGGCGCAATGTGCGTTCAAAGATTCGATGATTCA
+
AAA@AAAFFBFFGF1GF11AF?0D33F3FBDDHHG1GB2F22GGEGGCGBF2DDGBGFHHBBCEECGHB1FDGHFFEFFGGHBFFGHFHBCFFFEGGG;FFFFFDE?ECFGHHGFGBFFFEHFEAGGGGGFFBGHGGHGFHGCAGEGEGGFGCGHHHGDGCGHGFECEHHG:CF@CGGHBHGGGGCHHGFADGGGHGHHEFF?FFHHHGHH<HFEGGHGH9DGHHHH9GGGGHHGHHGHHFHHHEGFC?GHHHHHFDFHHHGGE2GGHHHCCEFGGGGGGGGGGGCBFFFFFA>3A3
@M02197:102:000000000-ALU3V:1:1101:19062:5057 1:N:0:1
ACGAAGTCTACCTCCTCCGCTTATTGATATGCTTAAGTTCAGCGGGTAGCCCTACCTGATTTGAGGTCAATGGCAAAATGATATGGGTTGTTATGAGCGGGCCTCAAGACCGGCCGAGACGAAACTTATCACGTCAGGCGTAGGTCAAGAAGTTCCCACAGAGTCATTTGAGGCGAGCCTTGTGAGGCAGACGCCCAGGTCCAAGTCCACCGCTGGTTAGAAAACCCTCGGGGATTGATGTTTCATGACACTCAAACAGGCATGCCTCTCGGAATACCAAGAGGCGCAAGGTGCGTTCAAAGATTCGATGATTCAC
+
ABBB?ABFFFFFGGGGGGGGGGGGGHGHHHHHHHGHHHHHHHHGGGGGEHHHHHHHHHHHHHHHGHGHHHFHHHGHFHHHFHHHHHHHGEGHE;FHGHGF/E<FFHFFGGBADGGCCFGGGGFGGHHHGHH:CFGEGFFGGFFGFGHFH3HHGHHHHHHHHGB<<BCGHHFEHGACCGGGGGGGGFFGGFFFEGFFHHGGBGFBFFFE9CEAGBFFFFFFEEGFFFFFFFFF2BGBBBFFBFFHFFGDFFFGGHGHFGFBHG1EEEE?E3FHHFGFFHHHFEEEAGGF42E?FFGFGFGBGEG4FFD5FFF@AAAA
@M02197:102:000000000-ALU3V:1:1101:9827:5029 1:N:0:1
ACGAAGTCTACCTCCTCCGCTTATTGATATGCTTAAGTTCAGCGGGTGATCCTACCTGATTTGAGACCAGAAGTGAAATTGGGATGTGCCACAGAGGCAAGTTCGAAGCACACGCAGACACAACCAAACATTCCTCCTTTAGGCGACATAGCAAATGACGTATCATGCCATGCCAGGAGAAAAACACTGCTTGGCCGCCTCCTCCCAAACAGAGAGGGGGATGCAAAGTGTCTCAAGGCGCTCATGCATTTCGGGCGAGCCTGTGCTAGGTAGCGCAGGCAGAGGCACCCATCCAGACCCCATCCGCCAAGCCGTTTCATTTAAAAACCGCTTGGGGTGGGAGATTTCATGGCACTCAAACAGGCATGCTCTACGGATTGCCATAGAGCGCAAGGTGCGTTCAAAGATTCGATGATTCAC
+
ABBBA?AFFFFFGGGGGGGGEGDHHGCHHHHHCHFHHHHHGHHGGGGGHHHHHHGHFHHHHHHHEFGGHHFGHHFHHFGHGHHGHGHHHHGHHHHHGGGHGHHHGHGGGHHHHGGECGHBGGGGGGG/GHGHHFDHHBGHHGGHGCCFGHHHHHHBGHFG<<<GHFGHHFFFFHHGEGGHHFHHGHGB0G0C0AG>:9BDGEFGFEBBFEGF9B;A.#//9D;40BF/;7/99;D;/9BC;0;90;9.@;::.:-:..<./FD</DDHGC-@CCF>1<111HGGA?0F/BGDB0HGDC?//CGC?G?EEEEEEFHG3GHFFEGFEGGGGGHGGGGGHFHEHGHHHGBFADFFBGFGBHGFFHHGFHFHBFA22GFEHFGHHHGFGGGGGHF4HEE2GHGFBGGCGEFBFFFFFFBBBAA?
@M02197:102:000000000-ALU3V:1:1101:9802:5133 1:N:0:1
ACGAAGTCTACCTCCTCCGCTTATTGATATGCTTAAGTTCAGCGGGTATCCCTACCTGATCCGAGGTCAAACATTGGGTTGCGTTCTTGATGGACGCCCGTGGCAGAGGGGACGAGGCGCTAGTCTGCTGCGCTCGAAGCCAATACACAGGCCGCCAATGCTTTTGAGGCGAGTCCGCGCCGGAGGCGGGACAAGACGCCCAACACCAAGCTGTGCTTGAGGGTTTTAGATGACGCTCGAACAGGCATGCCCTAAGGAATACAAAAGGGCGCAATGTGCGTTCAAAGATTCGATGATTCAC
+
BABBBB?FFFFFGGGGFBEEGEDHFHFHGHGHBDGHFHHHHHFDAGEGHGFHHHEGHGFHFHHEEGGHHHGFHHHHECEFGGFEGGGHHEHHE@C;?EGGEGGGFFFHGGBBBB@CCCGGGGFFHGFFHHHEGGGC?/CDHGHHHHHE9CGFGGGGGEHFFGGGFGGGFGGBBBFFF@CCGHGCC?>BBHE<EEEEEACAGEFF1EA1A>ABGCFEHHGF?>A;GBHGF9?A/;E0/DBBB$DA1;CF0AEHHEGFEFFDBB1CFEA00A1GBBE000BB1FB3EGGGFBFFFD331AA>>
@M02197:102:000000000-ALU3V:1:1101:19010:5022 1:N:0:1
ACGAAGTCTACCTCCTCCGCTTATTGATATGCTTAAGTTCAGCGGGTATTCCTACCTGATCCGAGGTCAACCTTAGAAAAATAAAAGGGTTAGACCGACCCGACGAGACCTTGCAACTCCTCGCGTGCCTCGTAAAAGACTCGTTGCGAAGAGGGTCCCACGGACGCCGTCATTGTCTTTGAGACCAGTTGCGGGAGGCCCACAACTCGATCCAACGCCAAACCAGAAGGTTTGAGAGAGGATAATGACGCTCGAACAGGCATGCCCGCCAGAATGCTGGCGGGCGCAATGTGCGTTCAAAGATTCGATGACTCAC
+
CBCCCCCFFFFFGGGGGGGGGGGHHHHHHHHHHHHGGGGHHHHGGGEFHHGHGHHHGHGHHHGGGGGHGHHGHHHHEHHGHGFHHHHGGH:HFHHHG;GGGGCGGGGGGGHHGHHFHHHH<HGGGFGGHHHGHGHHHHGHHHGGGGGGC?CEHGGGHEHFHGFGGFGFGGHHFGGFFGGGGEFFFGFFFFFFGHFAHFGGFFFFFFFFHHFHFGDFFFFGHHHHGHHHFG:BFFDGDG9EFEBHGEE1GEHEGHHHFFHHFHFGGGGEGHHHHHHFFGGGGGGGCHFHGGGGGHGGGGGGGGGGFFFFFDFA@CCC
@M02197:102:000000000-ALU3V:1:1101:22044:5244 1:N:0:1
ACGAAGTCTACCTCCTCCGCTTATTGATATGCTTAAGTTCAGCGGGTATCCCTACCTGATCCGAGGTCAAACATTGGGTTGCGTTCTTGATGGACGCCCGTGGCAGAGGGGACGAGGCGCTAGTCTGCTGCGCTCGAAGCCAATACACAGGCCGCCAATGCTTTTGAGGCGAGTCCGCGCCGGAGGCGGGACAAGACGCCCAACACCAAGCTGTGCTTGAGGGTTTTAGATGACGCTCGAACAGGCATGCCCTAAGGAATACCAAAGGGCGCAATGTGCGTTCAAAGATTCGATGACTCA
+
CCCCBBAFFFFFGGGGGGGGGGGHHHHHHHHHHHHGHHHGHHHGGGGGHHHHHHHHHGGGHHGEGGGHHHHHHHHHFHGGGHEGGGGHHFHHGHHGGGGG:GGFHGGHGGGDGGGFFGGGGGGHHHHHGHGGCGGGGHGGHGHFFFHHHHGGGGGGGGGGGHGGGGGGGGHGGDFFGGDDFHGGCCFHHFFHEGEGGHCHHGHGHGHHGG;HHHHGFGHHGGH<EFABHHEEEFFHGDH<GFGGG;HGGHGFHHHGGBGHFCHHHGGEE?HHHFEFEGGGGGGEBF2GCFFFFBFAA3?A
@M02197:102:000000000-ALU3V:1:1101:20522:5377 1:N:0:1
ACGAAGTCTACCTCCTCCGCTTATTGATATGCTTAAGTCCAGCGGGTAGTCCTACCTGATTTGAGGCCAAAATATAAAGTCATGTCTCTAATGAGAACTAGGGTTAGAAAGCAGACGTGTGCAAAGCAAGTAGGCCATCCGAAGATGTCCTCAGCGAAATAACTTATTACGCCGAGTCAAACCTATTCGCAAAGCGAGTCCAGCTAATCCTTTTAAGGCGAGCAGCTTTGCAGCAGCAAACACCCACATCCAAGCCCCGACGAGGAGTAAACCAAGTCGTGGTTGATAGTTTCATGACACTCAAACAGGCATGCTCTTCGGAATACCAAAGGGCGCAAGGTGCGTTCAAAGATTCGATGACTAA
+
A?ABBBBFFFFFGGGGGGGGGGDHHBFHF6GGHFEGHHHHGFFGGGGAFFGH5GHFFFFFHFGFEGGGCEGEGFHFHHE5GFHHFHFGHHFHG4DHHHHBGBEHAAGHGHEE33GFGGGHHFBDGFCFFFFHBGGGHBGHGG/@C<HH8FHHECHG@D?A11GHBG<HGHFDGGB@CFHHEHGHFHFBGD?D@CF/ACGFFFFGGFBFGGGGB1FFFFFGGGC<FBGBFFFFFGA1BF/<A?AAF1111C/?//>//EEF/0HGB1D10FGGFCE?E?F/GB2FGBHHGEFF1DFGDB1/1A1EGEGHGFFGG0//??HHHGDDA01CGGEEGEGBF0CE0E1GFFFAGGEGB11FB3B>>111
@M02197:102:000000000-ALU3V:1:1101:10830:5457 1:N:0:1
ACGAAGTCTACCTCCTCCGCTTATTGATATGCTTAAGTTCAGCGGGTATCCCTACCTGATCCGAGGTCAAGCGTAAAATAGTAGACTTATGGATGCCACCGTCAACAGTGGAGAGCGCAAAATGTGCTGCGCTCCCACACGGGACGGCCGGCTGCCAATACATTTGAGGCGAGTTCACGCACGCAGCGGAACAAAACGCCCAACACCCAGCAGGGCTGGAGGGTACAAATGACGCTCGAACAGGCACGCCCCATGGAATACCAAGGGGCTCAATGTGCGTTCAAAGATTCGATGATTCAC
+
11>AAA>33@11FG1A11EAE?EF3D3BFGFHHCFFGGGFFH1E/AA/1B2GHDAGHFHH110EA/?FGBD1?B/FF22EF2DBBGGFFH;CF1FF91FFF#EA#1FG15BGH9/FEBC?5FB1F2FG81/<<B9FHFC?C:@/AC--#G.:0/90DD=1DB<1BCFE>EG??-9C9CE?7>@B;@?@DB?@//9<>0@/G?AAE?H:CGABE/FABBF1;F@B@HHG0>/99>0#>2DEFAGAF5///A0FD22A2D1B10FGAEF1B1DA10?EACFB33F331GFBFB@1BFAA1>1
@M02197:102:000000000-ALU3V:1:1101:22684:5461 1:N:0:1
ACGAAGTCTACCTCCTCCGCTTATTGATATGCTTAAGTTCAGCGGGTATTCCTACCTGATCCGAGGTCAACCTGAAAAAAGTTTTAGAGGCGACCGGGTCCCTGGGCCCTTGAAACTCTACGCGTGCTCCGGAAAGCTCAGTGCGAAGAGGGTCCCTGGGACGCCGTCATTGTCTTTGAGACCAGTTGGCCTTGCGGCCAACGCGGTCCAACACCAAACCCGGGGGTTTGAGAGAGGATAATGACGCTCGAACAGGCATGCCCTTCGGAATGCCAAAGGGCGCAATGTGCGTTCAAAGATTCGATGACTCAC
+
BACCBBBFFFFFGGGGGGGGGGGHHHHHHHHHHGFHHHHHHHHGGGGGHHHEHHHHGFEHHHHGGGGHHHHGHHHHFHFGGHHHHHHHGHGGGGGEAAFGHGGGHGHHGHHHHHHGGGHHHGGGGGGGHHGGGFGHHHHHHHHHGFFGGGGGGFHHHHGGFGGCCGHGBGGFHHHHHGHHGHFGFBBFFFFFGGFHGHFGGGGGHGFHEFGEGFGGFFGFGGGFFGDGGHGHHHHHGHHHHCGGGGEHEHGHHHHHFFGGGGGFEBGHFHHFGGHHGFGFGFGBHGGEEHGCGGGGGGGGFFFFFFFA?BBA
@M02197:102:000000000-ALU3V:1:1101:19301:5507 1:N:0:1
ACGAAGTCTACCTCCTCCGCTTATTGATATGCTTAAGTTCAGCGGGTATCCCTACCTGATCCGAGGTCAAGCGTAAAATAGTAGACTTATGGATGCCACCGTCAGCAGTGGAGAGCGCAAAATGTGCTGCGCTCCCACACGGGACGGCGGGCTGCCAATACATTTGAGGCGAGTTCACGCACGCAGCGGAACAAAACGCCCAACACCCAGCAGGGCTGGAGGGTACAAATGACGCTCGAACAGGCATGCCCCATGGAATACCAAGGGGCGCAATGTGCGTTCAAAGATTCGATGACTCAC
+
AAAAAAAFFFFFFGGGGGGGGGGHGGHHHHHHHGHHHHHHHHGGCFFFHBGHHFHFHFBFEGHEECFHHBGGEEGGHHHHGGHHFHHHH0HHG3BGHFHHGHGEFGFFFFGHHHGHGGGGGH;HDBGHHHCGGGGGHF;/CGGCCGGGCGFGGFEFGDFFF=FGGGGGFFCFFFFF/BEFGDFFFFFHHGGFFGGGGFGHHGEEGEFFEEFFGGHHGGGFFFAGFFFFFBFEEAA#9EDGGFHGEF?EAEGFBHHEA2HFFGF/CGGEGFFDHE?AEGFDFFGFGAA1C@3FFDB>1AA?
@M02197:102:000000000-ALU3V:1:1101:15653:5357 1:N:0:1
ACGAAGTCTACCTCCTCCGCTTATTGATATGCTTAAGTTCAGCGCGTAGTCCTACCTGATTTGAGGTCAATTATTGTGGTTAACTTAAAGTAAAAAGCAATGAGGTAAAGCTTAAGGTGCAAAAGTCCTGTAGAACTTCTCAGTTCTAGCCTGGACAGACTTGACAGCGAGATGGACGAACCTAGAACACTGTGAAGGCCAAGCATGGACCGCACCAATTTAGTTAAGACAAGCTGCAGATCTAGAGACTTGCTGCATTGTCCAACACCCACATAGCACCATCCAATCGTAGAAATGGAAGGTGGATGGGAGAGGTTAATGACACTCAAACAGGCATGCCCTCCGGAATACCAGAGGGCGCAATGTGCGTTCAAAGATTCGATGATTCA
+
@BBB?BAFFFFFGGGGBGGGC2EHHHFFFFFHHHGHHGHGHFCFGFGGEGHGGHHHHFHHHHHBEHHHGGHHGFHGFHGHGHHHHGGDGGGGF4FGGHGGHBG3F3BGFHHHHHHHH4GGHGHGG?BGGGFFHHBGFHHHGHGFGHHFBBHHAEHHB/2GHHFHHHFHGFCG:HGEHGHGCGHFHHHHFHHHDCD00BACHHFFHHDDDGFDEDGGFGFBH9EGGHHHHFFFFGHGHHFHGFFFHG@2GF02GFGHHHHHGAHEEE<?GBHGF43GGHGHG30GHECGGFHHHHHFHHHHHHHHHHFHHGFFFHF5BHHFHGG@A5BHHGHHFEHHEEEA02FFGHHGHGGHHHGGEE?HHGA2EEDGGGGGFAFGGFFFFFFFAAAA3
@M02197:102:000000000-ALU3V:1:1101:13168:5519 1:N:0:1
ACGAAGTCTACCTCCTCCGCTTATTGATATGCTTAAGTTCAGCGGGTATTCCTACCTGATCCGAGGTCAACCTGAAAAAAGTTTTAGAGGCGACCGGGTCCCTGGGTCCTTGAAACTCGACGCGTGCGACGGAGTACTCAGTGCGAGGAGGGTCCCTGGGACGCCATCATTGTCTTTGAGACCAGTTGGCCATGGAGGCGGTCCAACGCGGTCCAACACCAAACACGGGGTTTGAGAGAGGATATTGACGCTCGAAAAAGCATGCCCTTCGGAATGCCAAAGGGCGCAATGTGCGAGCGAAGAATGGATGACTCAC
+
>3AAAAAFFDFFFCGGFFEFEEE5FH5E6D5AAGEDFHFDAG5AAAAEEG55FFFFH33FEE1EAEE2BFFCGGB3@51/>FFHH43B31EE/#>//E##FFG9:?BF/9991<148<@99<C<CC###0AC;0-9CDGHF<<;</#.C.;.CCC:G:.AF.:20#<1D/B#-BFFG<<.-FHHFBG<BG9B7CB//ADF?1;<BBBDBB99/BB/?//;//>0,9///;F5;1B:B1@;@B;2#//B/EB//0EB121100FA//A/A02F1A1101G0/00A0112GA0A00111A3AFBB311DB1111>1>1
@M02197:102:000000000-ALU3V:1:1101:7052:5499 1:N:0:1
ACGAAGTCTACCTCCTCCGCTTATTGATATGCTTAAGTTCAGCGGGTATCCCTACCTGATCCGAGGTCAAGCGTAAAATAGTAGACTTATGGATGCCACCGTCAGCAGTGGAGAGCGCAAAATGTGCTGCGCTCCCACACGGGACGGCGGGCTGCCAATACATTTGAGGCGAGTTCACGCACGCAGCGGAACAAAACGCCCAACACCCAGCAGGGCTGGAGGGTACAAATGACGCTCGAACAGGCATGCCCCATGGAATACCAAGGGGCGCAATGTGCGTTCAAAGATTCGATGATTCAC
+
AA1A1AAFFBFFGG1GGGAF0AEFEHGHFFFFGHHHHHEDHHHG?EEEHFFFHGHHFHHEEDHCGGGHGHHHGGEEFHGFH8EB;@FGFFHHFGF?BAGHGFECCGGHH:EFHEC?FGGGGHFD:2?GGFAC/C/CC;<?CC6?C<@<@@@@AGGFFBFFDFDHHGGE/A=F@</?//AA<=?9CA;FBGHFFFFGFCE=?AEFEGGFHHFFFF;AHGHGHHEGFDDFF?E>>/B//FBFFFGACGA/E/G1EGFB2D1BFBGFECEEA11G1EAEECB1FD3G3EGB1FBB1F@AAA1>
@M02197:102:000000000-ALU3V:1:1101:24164:5590 1:N:0:1
ACGAAGTCTACCTCCTCCGCTTATTGATATGCTTAAGTTCAGCGGGTAGCCCTACCTGATTTCAGGTCAAAGTCAAAAGGTGCGCGATGGCAGGTTTTGAGCAGTCATCACCACAAGGAGAGACGAAACTTATTACGTCTAACACTGATGTGGGATGTTCCACTAAGTCATTTGAGGTGAGCCATTGCTGGCAGACACCCAAGTCCAAGCCTAACATGTTCAGAAAACATATTAGATTGAGATTTCATGACACTGAAACAGGCATGCCTTTCGTAATACCAAAAGGCGCAAGGTGCGTTCAAAGATTCGATGATTCAC
+
BBABBBBFFFFFGGGGGGGG?EEHHHGHHHGHBG5GDAFGHHGG2EFGGHHGHHHHHEFHHEFHHGGGGHHHHHHHHHFGF@GGGGGCEGHFGGG9H8HGGHHEHHHHHGHHFFHHHHFEGCEHHGHGGHHHHHHHGHHHHFFGHHDFFGFHHHHFGHGHHDGHHHHGFHHHHHHHGHFGFG0GHFGFHHHHHEFGHHGHHHHFGGHHFHHGGFHGEGGHGHGFFFFHGEHGBFFGFHHHHFBHHFGBHGDBBHHGF3FHHHHFHEFEDG22D5G5AGEDHHGGGGGHCHHGGGGHGGFFEFGEGBFFFBFFF?A?AA
@M02197:102:000000000-ALU3V:1:1101:22252:5603 1:N:0:1
ACGAAGTCTACCTCCTCCGCTTATTGATATGCTTAAGTTCAGCGGGTAGTCCTACCTGATTTGAGGCCAAAATATAAAGTCATGTCTCTAATGAGAACTAGGGTTAGAAAGCAGACGTGTGCAAAGCAAGTAGGCCATCCGAAGATGTCCTCAGCGAAATAACTTATTACGCCGAGTCAAACCTATTCGCAAAGCGAGTCCAGCTAATCCTTTTAAGGCGAGCAGCTTTGCAGCAGCAAACACCCACACCCAAGCCACGACGAGGAGTAAACCAAGTCGTGGTTGATAGTTTCATGACACTCAAACAGGCATGCTCTTCGGAATACCAAAGGGCGCAAGGTGCGTGCAAAGATTCGATGATTCAC
+
CBCCCBAFFFFFFGGGGGGGGGGHHHHHHHHHHHHHHHHHHHHGGGGGGHHHHHHHHHGGHHFHGHGGHHHHHHHHHHHHGHHFHHHHHHHHHHGGHFHHHGHGGFHHGFEHHHBFEGGHHHHGFFFHFHEHFEFHHEHHCGGFGHHHHHHGGGHGGGGHBGHHFH<H1FFGGCGCEHFF0DEHFH;FHGGGGBHDDDCFGG/FGG<BFFGGFFGGGGGGGEGFFGFFFFFHGF>10FF/;FFDD////EEBEEFEEEEGECE@11B1F/11HEGE/>F/GE2F@F1E11GFFDFHFHHGGEDE1FGBHGDGCFFGCECHGF21AFFGBGCEAGHGHHGE?E1BB1GGGBGGGFCB31FFAAAAA
@M02197:102:000000000-ALU3V:1:1101:15433:5619 1:N:0:1
ACGAAGTCTACCTCCTCCGCTTATTGATATGCTTAAGTTCAGCGGGTATTCCTACCTGATCCGAGGTCAACCTTGTGAGTTACAGGGGGGGTTTCACGGCAAGAACCCGCCGCACGCCCTGAGCGAGAATGTGCTTACTGCGCTCGGTGTGACTAGCGAGCCCGCCACTGGTTTTCAGGGCCTGCGGGCAGCCGCAGGGCCCCAACACAAGCAGGGCTTGGTGGTTGAAATGACGCTCGAACAGGCATGCCCGCCAGAGTGCTGGCGGGCGCAATGTGCGTTCAAAGATTCGATGATTCAC
+
BCCCC@BFFFFFGGGGGGGGGGGHHH5GHHGHHHHHHHHHHGHGGGGGHHHHHHHHHHGHHHHGGGGHHHHHHHH<G<HH:<.HHHGGGG8.C.:.99F8FFFF:FFFFF9FFFFFFFFFFFF8FFFF7:FFFF88FFFFFFF:9FFDF6FF:FFFFC::FFFFFGCDFFGFFFHGFGEFFFGFFHGFFFGGFHFFFFFFFFHHHGHHGHHFGHGGGFHGFEGDFFHHGFFGGGEDFGHHFGHHHHHGGGCEHCEHHHHFGGCGGGGGFGHHHFCFEFCGGGGGGGGGGFFFFBFFBBBBB
@M02197:102:000000000-ALU3V:1:1101:23696:5616 1:N:0:1
ACGAAGTCTACCTCCTCCGCTTATTGATATGCTTAAGTTCAGCGGGTATTCCTACCTGATCCGAGGTCAACCTGAAAAAATAGATTTAGAGGTGGCCGGGCCCGTGACACCTTGAAACTCGACGCGTGCTCCGGAAAGCTCAGTGCGAAGAGGGTCCCACGGACGCCGTCATTGTCTTTGAGACCAGTTGGTCGCGGACGATCCAACGCGGTCCAACACCAAACCCGGAGGTTTGAGGGAGGATAATGACGCTCGAACAGGCATGCCCTTCGGAATGCCAAAGGGCGCAATGTGCGTTCAAAGATTCGATGACTCAC
+
BBCBABCFFFFFGGGGGGGGGGGHHHHHHHHHHHHHGHHHHHGGGGGGHHHHHHHHHHHHHHHCGGGHHHHHHHHHHHHGHHGHHHHGHHHHGHGHHGGGGGGGGGGGHHGHHHHHHHHHGHGCFGGGGGHGGGGGGHHHHHGDGHGGGGGGEGGGHHHHGGGGGGGHHGHGHHHHHHFFHFHHHHGHGGGGFCGGGFFHGFHGFFGGGHGHHHGHFFGGFGFFGGHHHGHFHHHHGHHHFGHHHGGGGGEBGGHHHGHHHHHFCE??EAEHHHHHGHFHHGGGCGGHHHGGGGHGGGGFGGECCFFFFFFFBBAA3
@M02197:102:000000000-ALU3V:1:1101:24173:5607 1:N:0:1
ACGAAGTCTACCTCCTCCGCTTATTGATATGCTTAAGTTCAGCGGGTAGCCCTACCTGATTTCAGGTCAAAGTCAAAAGGTGCGCGATGGCAGGTTTTGAGCAGTCATCACCACAAGGAGAGACGAAACTTATTACGTCTAACACTGATGTGGGATGTTCCACTAAGTCATTTGAGGTGAGCCATTGCTGGCAGACACCCAAGTCCAAGCCTAACATGTTCAGAAAACATATTAGATTGAGATTTCATGACACTGAAACAGGCATGCCTTTCGGAATACCAAAAGGCGCAAGGTGCGTTCAAAGATTCGATGATTCAC
+
CCCCCCBFFFFFGGGGGGGGGGGHHHHHHHHGCFHHHHHHHHHGGGGGGHHHHHHHHGFHHHHHHHHHHHGHGHHHHHHGGHHGGGGGGGHHGGFHHHHGGHGHHHHGHHHHHHHHFGHHHGGHGGGGGHHHHHHHHHHGHHHHGHFHFFFGHHGHHHHHHHHHHHHHHHHHHHHHHHHGFHHHHGHGHHHHHHEGFHHHHFHGGGGGFEGHGFFHHHFHDGDHGHHGHHHGHGHHHHHHHGGHHHHHHFHGBHHHHHHHHHFHHCFCGDGHHHHFFHCHGHGFGGCFHHFGGFGHGGGBCGGFGGBFFFBFFBBBBB
@M02197:102:000000000-ALU3V:1:1101:24182:5591 1:N:0:1
ACGAAGTCTACCTCCTCCGCTTATTGATATGCTTAAGTTCAGCGGGTAGCCCTACCTGATTTCAGGTCAAAGTCAAAAGGTGCGCGATGGCAGGTTTTGAGCAGTCATCACCACAAGGAGAGACGAAACTTATTACGTCTAACACTGATGTGGGATGTTCCACTAAGTCATTTGAGGTGAGCCATTGCTGGCAGACACCCAAGTCCAAGCCTAACATGTTCAGAAAACATATTAGATTGAGATTTCATGACACTGAAACAGGCATGCCTTTCGTAATACCAAAAGGCGCAAGGTGCGTTCAAAGATTCGATGATGCAC
+
BBBBBBBFFFFBGGFGGGGGGGGHHHHFHEEBHHHHGHHHHHGEGG2AFE3AGHHHHGHHHHED5DGFHHHFHHHHHHHGFHFGGGGGGGHHGGADGEEEGHHGHCGHHHHHHHAHHGHHGEFGDGDDGFFGHHHHGGHGGHHHHHHGGHFHHHGHGFHHHHHGHFGFHG1#HHHGFCGFHGGHGHFFHHHGHGEACGGFHFHHGEGFG?HHGHGHGHFFHHHHHHHGHGHHHHFHHHHFHHHHFFEHHHFA2FHHBHHHHHHGFGA//FFFA22GD/A11H?GGE?HHFFCEECHCFBGAD31G11FFDFFF>1?A1
@M02197:102:000000000-ALU3V:1:1101:17229:5654 1:N:0:1
ACGAAGTCTACCTCCTCCGCTTATTGATATGCTTAAGTTCAGCGGGTATCCCTACCTGATCCGAGGTCAAGCGTAAAATAGTAGACTTATGGATGCCACCGTCAGCAGTGGAGAGCGCAAAATGTGCTGCGCTCCCACACGGGACGGCGGGCTGCCAATACATTTGAGGCGAGTTCACGCACGCAGCGGAACAAGACGCCCAACACCCAGCAGGGCTGGAGGGTACAAATGACGCTCGAACAGGCATGCCCCATGGAATTCCAAGGGGCGCAATGTGCGTTCAAAGATTCGATGATTCAC
+
AABBBBBFFFFFGGGGGGGGFGGHHHHGHHHHHHGHHHHHFHHGGGG0GBFHHHHHGHGHHHHGGGGGHHGHGGGGHHHHHHHEHHG4GHFGHGFGH<EGEGFA/BEABGB'CFEHGFGCDFHHHHE;BG?BCGGFHHGGCC@/@ACDCGGGGGG7>1FFF=7GGGGACADFGFFFFEEFADDF/CDA1BBGFB#EF>FFB?>?BAA199FBCAFBAD?B;AB02HHGFFFFFFF?D2BHFD1;HGE/A/0DGFF11B11C0FACGFAE1D3GA0EACGG3GF3GEF11FFD1B@1A1A>
@M02197:102:000000000-ALU3V:1:1101:23387:5516 1:N:0:1
ACGAAGTCTACCTCCTCCGCTTATTGATATGCTTAAGTTCAGCGGGTATCCCTACCTGATCCGAGGTCAACCTTAGAAATGGGGTTGTTTTACGGCGTAGCCTCCCGAATACCCTTTAGCGAATAGTTTCCACAACGCTTAGGGGACAGAAGACCCAGCCGGTCGATTTGAGGCACGCGGCGGACCGCGTTGCCCAATACCAAGCGAGGCTTGAGTGGTGAAATGACGCTCGAACAGGCATGCCCCCCGGAATACCAGGGGGCGCAATGTGCGTTCAAAGATTCGATGACTCAC
+
CCCCCCDFFFFFGGGGGGGGGGGHGFGHHHHHHHHHHHGHHHHGGGGEHHGHHGHHGHFHHHHGGGGHHHHHHHHHHFHHHHHGGGGGHHH<HGGGGGGGGGGHHGGGGG;HHGGHHHGHGGGGGHHGHHHHHHHGCFDFGHHHGGGGGFHFHHHHHHHGGGGGGGGHGGGGEF@FGGGGGGGFDCFFFFFGGHFHGFFFGHFGGFHGHHFFHHHHHHHGHHHGGGGGHHDFFGFFFFFFFFDCGFEHHHHHHHGGGGGGGGGHHHHECGGHGFFFGGGGGG4FFFFFFBBBBB
@M02197:102:000000000-ALU3V:1:1101:9434:5693 1:N:0:1
ACGAAGTCTACCTCCTCCGCTTATTGATATGCTTAAGTTCAGCGGGTAGTCCCATCTGATTTGAGGTCTAAAATTTAGAAATGCACAAGTGCAGGTTGGTAGCGACTCTTGTACCATCCGGCTGCTGAGAAGCATCCTTGACGAATATCTTATCACGTCAAGTCAATCCGAGCAGTACAGAGATTGCTTATACATTTAAAGCGAGCTGTACAACACAGCAGCGCTCAGCATCCAACACCACAACATTTAGAATAAAATGAAGGGATTGAGGGATTCATGACACTCAAACAGATGTACCTCTCGGAATACCAAGAGGTGCAAGGTGCGTTCAAAGATTCGATGATTCAC
+
BBB@BBBFFFFBGFGGGGGGGGCHHGBGHHHHHHHHHHGHHHHGGGGCGHHHHHHHHHHHHGHHGGHHGGEGHHHGHHHHHHHHHHGGFFEFFHEBBGCEGHBEEGGGHHHHHHEHHHHGEGGEGHHFHHGHGHBGFGHGFHGGDEGHHHHHHEHHHGHGHHHHGHHHHGGGGGHGHHHHHHHHGFHHFHHHHHHHHHGHCGDFHGGGFFHGHHGFGGGGGFFHHFGHHHGGGGHGGFGHGHGHGFB4HHHHHHHHHHGHFHGEGBFFFFFHFHHFGHDHFFGHGHHHGHHHHHHHGGGGEFHHCHFHHGGHHHFHHHFGFEGGEFFGGGGBG?BGFFFFFFFA?BBB
@M02197:102:000000000-ALU3V:1:1101:12032:5657 1:N:0:1
ACGAAGTCTACCTCCTCCGCTTATTGATATGCTTAAGTTCAGCGGGTATCCCTACCTGATCCGAGGTCAAGAGTGTAAAATGTACTTGTGGACGCCGTCGTGGTGAAGGCAGAGTGCGAGATGTACTGCGCTCCGAAATCAATACGCCGGCTGCCAATTGTTTTGAGGCGAGTCTACGCGCAGAGGCGAGACAAACACCCAACACCAAGCAAAGCTTGAAGGTACAAATGACGCTCGAACAGGCATGCCCCATGGAATACCAAGGGGCGCAATGTGCGTTCAAAGATTCGATGA
+
3AABAABFFFFFGGGGGGGGGGFHHHHHHHHHHHHBGGHHHHHGG?GGHHHHHHFHHHGHHHHFGGGHHHHHHGHHHHHGHHFDGHHHGHCDGFGCEEFFFFBBFEDGGFHFFHHHHGGGFFHHHGGGGDCDDHHHHCGHHGHHGEFGHGDFFGGHHHFHFHHHGGGHGFHHFCGGGGCGHHGGGGHFFHHHGGGGGFGHFFAAEHHGGHHHHHHGGHHHHHHGGHHHGEEAE2FABHHGHFGHHGFEF3DFHHGHHFFCHFHGGGGGFBHGEEAEGGFFGGFDBFFFFBBBAB
@M02197:102:000000000-ALU3V:1:1101:7027:5644 1:N:0:1
ACGAAGTCTACCTCCTCCGCTTATTGATATGCTTAAGTTCAGCGGGTATTCCTACCTGATCCGAGGTCAAGCGTAAAATAGTAGACTTATGGATGCCACCGTCAGCAGTGGTGAGCGCAAAATGTGCTGCGCTCCCACACGGGACGGCGGACTGCCATGACATTTGAGGCGAGTTCGCGCACGCAGCGAAGCAAAACGCCCAACACCCAGCAGGGCTGGAAGGTACAAATGACGCTCGAACAGGCATGCCCCATGGAATACCAAGGGGCGCAATGTGCGTTCAAAGATTCGATGACTCAC
+
>AAA3>3D5FFFFGGGGFGGGGGHGHHFHHFHHHFHFGHHHGHG?EG?F5DGHHHHHEHHGFG?EGAFG3FB>EEFHF(F3:;FB44F8G:%3991;36:EGEED3?B&33'?F0GEEEFCB5G;322??#A;/C?CG#?//#:/.<.B<#BCE<>B##>1C2FFF;1FGF?/<A/#>A/?9>//?E@$1$HGBFAB2-B9E;AE/5FBAF>/FC910@A%@;F972$B/EEBDFGE2BBDGHG9A/EA/0122FHFGBBBFFCA000EFBFFE0EAG1FBGB33E1EC1D3DDB11AAA
@M02197:102:000000000-ALU3V:1:1101:22026:6061 1:N:0:1
ACGAAGTCTACCTCCTCCGCTTATTGATATGCTTAAGTTCAGCGGGTGATCCTACCTGATTTGAGACCAGAAGTGAAATTGGGATGTGCCACAGAGGCAAGTTCGAAGCACACGCAGACACAACCAAACATTCCTCCTTTAGGCGACATAGCAAATGATGTATCATGCCATGCCAGGAGAAAAACACTGCTTGGCCGCCTCCTCCCAAACAGAGAGGCGGATGCAAAGTGGCTCAAGGCGCTCATGCATTTCGGGCGAGCCTGTGCTAGGTAGCGCAGGCAGAGGCACCCATCCAGACCCCATCCGCCAAGCCGTTTCATTTAAAAACCGCTTGGGGTGGGAGATTTCATGGCACTCAAACAGGCATGCTCTACGGATTGCCATAGAGCGCAAGGTGCGTTCAAAGATTCGATGATTCAC
+
BCBCCCCFFFFFGGGGGGGGGGGHHHHHHHHHHHHHHHHHHGHGGGGGHHHHHGHHHGEHHHHGGGHGHHGHHFGFHHHHHHHCGGHHHFHHHHFHGGGHGHHHGHEFGHHHHGGGGGHGHHGGGGHHHHHHHHHHHHHHHHHHGGCDGDGHHFHFHBGHHHHHHHHHHGHGGHGGHGE.CHFFFHHBFHHHFGHH;GGGGGGFFGFFGGFGGEGGDFFF/BB/#9:A:B#;FB9?B0AB;BADFF;.-?;?GC:-GC.GHHHDG0FFC->@-<0HHFGHGBHG//0GF1G1222A/EC</B/FGHD@?EFDEHEHHHGDHEFGGGGGGGFGGGGGHHFHHGFF5BFHHEGGBGAHHHHHHHHHHFHHHACHGGHEHFCFFFHGGGGECFHFHGGCCGF5FGFGBGGGFFFFBFFABBBA
@M02197:102:000000000-ALU3V:1:1101:10156:6056 1:N:0:1
ACGAAGTCTACCTCCTCCGCTTATTGATATGCTTAAGTTCAGCGGGTGATCCTACCTGATTTGAGACCAGAAGTGAAATTGGGATGTGCCACAGAGGCAAGTTCGAAGCACACGCAGACACAACCAAACATTCCTCCTTTAGGCGCCATAGCAAATGACGTATCATGCCATGCCAGGAGAAAAACACTGCTTGGCCGCCTCCTCCCAAACAGAGAGGCGGATGCAAAGGGGCTCAAGGCGCTCATGCATTTCGGGCGAGCCTTTGCTAGGTAGCGCAGGCAGAGGCACCCATCCAGACCCCATCCGCCAAGCCGTTTCATTTAAAAACCGCTTGGGGTGGGAGATTTCATGGCACTCAAACAGGCATGCTCTACGGATTGCCATAGAGCGCAAGGTGCGTTCAAAGATTCGATGACTCAC
+
ABBAABAFFFFFGGGGG4A2EGCGHHFHFHHGHHBGHHHDBEGE?EECHFHFHHHHFHHHGHGGEHHGHF1FGBD5DGF5GHHEHCFDDBGHFFBCEDFFAHFFGGEFEHHFFEGCEEFHHFFDDFH/FGFHGHEH0CGBFGBF@/<AG1FGFGFGDBGGFCHHFHFHHFHH/FBGAAEEHHH..CGCBCCGC?/G-ABDEGGGEF9/;A.FBF;GACFFF/#/9B9/#0.9$BAC:.9#0:90#BFAA---C--:.<.<//0HHGDD<<->-<0DD1<11?F0//0C/1?1FFF?/B/A??CGCFGEE/EC?1HGHHGFBHFAECEEEGHFGGFCGGCBFG12EHGGGEB111EGEA1FFHGHHBHHHGGFCGEGCGGHHFGHGEGGGFHFGE?A0CGGF3EEF1BFFFFD11@1A>11
@M02197:102:000000000-ALU3V:1:1101:19948:6104 1:N:0:1
ACGAAGTCTACCTCCTCCGCTTATTGATATGCTTAAGTTCAGCGGGTATTCCTACCTGATCCGAGGTCAACCTTAGAAGTAAAAAAGGGAGAACAAGTGTGAAAGTCCCGTCGATGCGTGCTCGAAAGCTCGTTGCATCAACAGGGGTCCTTCGACACCGCCATTGTCTTTGAGATCCGCCTCTGGTGAACAAAGGTGTGATCCAACATCAACACCACGGGGGTGTGAGAGAGGATAATGACGCTCGAACAGGCATGCCCACCGGAATACCAGTGGGCGCAATGTGCGTTCAAAGATTCGATGACTCAC
+
CCCBBBBFFFFFGGGGGGGGGGGHGHHGHHHHHHHHHHHGHGHGGGGGHHHHHHHHHGHHHHHGGGGHFHHHHHHHFHHHEHFHHGGGEHGGFFHHGFHHGHHF8GHHH:0GGGGFGFGGG:HGGGD7HHG?BEHGGGHHHH<HGGGGGHHGHHHGGGGGGGFFHHFHHHHGFGHHHHFEGFHHHHFFFFGGHFFFFFFHHHHGGGHHGGG0FFGEAEGGGGHHHHHHHFHHHHFHHHGGFFFFGE5GGGHHHFFHGGGGGGHGFGDCHGHHGGFECGHFBHGEEDGBGBFFFGECGBFFFFFF@BBAA
@M02197:102:000000000-ALU3V:1:1101:18563:6137 1:N:0:1
ACGAAGTCTACCTCCTCCGCTTATTGATATGCTTAAGTTCAGCGGGTATCCCTACCTGATCCGAGGTCAAGTCATGAAATTGCTTGCTGGACGCTGATCCGCCGGGGCTCCGAGAAGCGCAAATGTGCTGCGCGAGAAGCCGACGAGACCGCTGCCAATGACTTTGAGGCGAGTCCGCGCACGGAGGCGGGACAGACGCCCAACACCAAGCAGAGCTTGAGGGTGTAAATGACGCTCGAACAGGCATGCCCCACGGAATACCGAGGGGCGCAATGTGCGTTCAAAGATTCGATGACTCAC
+
CCCBCB?FFFFFGGGGCGGGGFGHHGHHHGHGGHHHGGHCFFHGGGGGHHHGHFFHHHHHHGHGGGDHHHHHHHHHGHHHHFHHHGHHGHHHGGGGGHHHHGGGGGGGGHGGGGGFHFGGGFFHHHHHGHHGGGFFGGHHGGG@GDDGGGGEFHHHHHHHGHGHGGGGGGHFGGGGGGFFGGHDDGGGHGGHGGGFGHGHHGFGHGHHGHHHHFFGFFGHGHHEHHGHHFGGGDGHGGFHFHHGHHGGGGGGHHHHHFHGGGGHGGGGGGGHHGGGGHGGGGGGGGGFFFFFBFFBBBAB
@M02197:102:000000000-ALU3V:1:1101:20819:6118 1:N:0:1
ACGAAGTCTACCTCCTCCGCTTATTGATATGCTTAAGTTCAGCGCGTAGTCCTACCTGATTTGAGGTCAATTATTGTGGTTAACTCAAAGTAAAAAGCAATGAGGTAAAGCTTAAGGTGCAAAAGTCCTGTAGAACTTCTCAGTTCTAGCCTGGACAGACTTGACAGCAAGATGGACGAACCTAGAACACTGTGAAGGCCAAGCATGGACCGCACCAATTTAGTTAAGACAAGCTGCAGATCTAGAGACTTGCTGCATTGTCCAACACCCACATAGCACCATCCAATCGTAGAAATGGAAGGTGGATGGGAGAGGTTAATGACACTCAAACAGGCATGCCCTCCGGAATACCAGAGGGCGCAATGTGCGTTCAAAGATTCGATGATTCAC
+
BBBAABAFFFFFGGGGGGGGGGGHHGGGHHHHHHHHHHHHHGHGGGGGFGHHHHHGHHGHHHHHGHHHHHHHHGEHEGGHFFGHHHHFFHGFH4GFGHH3@GFFHGCFGHHGDGFHEFGHHHFGGHHHHHHHHHFHHHFFGGHHHFH3DDHFFG2F2/FFFHGHFGHHHHFFGHCAFDC@HCFFGCFHHGEDGFGGGBGH0GGEBC<:GHHGG=FFGGG1DGHDFGHFHHHGFA1DFDFBFBHHFHHFGFG<1FFGDAHGCAGFE???HEHHHDFHFFFB1>GFEF?CHFF2HGHHHHFEHHFFF1GFHHHHHHHFFHHHFFFHGGHHHHGGHHGGGGGECGCFGHGHHFHGFHGGGGGHHCHEGEGHFGFGGGGGF1BFFFFFFA1AAA
@M02197:102:000000000-ALU3V:1:1101:8064:6186 1:N:0:1
ACGAAGTCTACCTCCTCCGTTTATTGATATGCTTAAGTTCAGCGGGTATTCCTACCTGATCCGAGGTCAACCTGAAAAAGTTTTAGAGGCGACCGGGTCCTTGGGCCCTTGAAACTCTACGCGTGCTCCGGAAAGCTCAGTGCGAAGAGGGTCCCTGGGACGCCGTCATTGTCTTTGAGACCAGTTGGGCCTTGCGGCCAACGCGGTCCAACACCAAACCCGGGGGTTTGAGAGAGGATAATGACGCTCGAACAGGCATGCCCTTCGGAATGCCAAAGGGCGCAATGTGCGTTCAAAGATTCGATGACTCAC
+
BBBBAAAFFFFFGGGGGGGFGGHHHHHHHHFHHHHHHHHHHHHGGGEGHGHHHHHHHHFHHGHGGGFHHHHHHHGFHHH?BGHHHHHFE?E?EFAEGGGHHFHH/A?CHHHHHHHH;GHHEGGE?DFGHGGGGGHHHHHGGHHGGFFEHHG9HHGBCGEGF@DF<@F?ACGGBBGHFFGEEEFFGGGHEEAEFFF1HHFFGGGEDFFFAFFFFFGGFFFFDFGFAAEFGGFEHGHFFAHG9GFFF10EGFFHHHG1GFFEGEEGEF2BGCHHF1GEEAB00FCHBEA001GF3BBGGGGFFFFBFBD?A>AA
@M02197:102:000000000-ALU3V:1:1101:9549:6226 1:N:0:1
ACGAAGTCTACCTCCTCCGCTTATTGATATGCTTAAGTTCAGCGGGTATCCCTACCTGATCCGAGGTCAACCTTGTAAAAATGGATTTTACGGCCGCGGCCACCCGCACTCCGAAGCGAATAGTTGTATCACAACGCTGGGAGACGAATGGCTCAGCCGGAAAGACTTTGAGGCGCGCCGGGAGACCCGACGACGCCCAATACCAAGCCAGGCTTGAGTGGTGAAATGACGCTCGAACAGGCATGCCCCGCGGAATACCACGGGGCGCAATGTGCGTTCAAAGATTCGATGACTCAC
+
BABA?ABFFFFFGGGGGGGGGGGHHHFGHHHHHHFFHHHHHGCFGGGGHEHHHFHHHHHHHFHGGCEFHHFGH:HHHGHGHHHHHHHHHHHGGFGGGEGCGGFFG9CDFGHH?EDACG?BBFHGBGHHHHGGFFGFGFDCDEAFEFC@AGFHFGGHGGGGGFBGGGGHFFFGFEGFGFDF=DDAGEGACCF?CBFCFHHFGGGGGFFF#HGFGFFFHHBGF4GFFFAEFFFHHEHHFGGHGHFFFECEE?BHHHFFFCGGGECECGGHHHEEEECGGFGGCGEGGC4FFFFFBABBB
@M02197:102:000000000-ALU3V:1:1101:6407:6313 1:N:0:1
ACGAAGTCTACCTCCTCCGCTTATTGATATGCTTAAGTTCAGCGGGTGATCCTACCTGATTTGAGACCAGAAGTGAAATTGGGATGTGCCACAGAGGCAAGTTCGAAGCACACGCAGACACAACCAAACATTCCTCCTTTAGGCGACATAGCAAATGACGCATCATGCCATGCCAGGAGAAAAACACTGCTTGGCCGCCTCCTCCCAAACAGAGAGGCGGATGCAAAGTGTCCCAAGGCGCTCATGCATTTCGGGCGAGCCTGTGCTAGGTAGCGCAGGCGGAGGCACCCATCCAGACCCCATCCGCCAAGCCGTTTCATTTAAAAACCGCTTGGGGTGGGAGATTTCATGGCACTCAAACAGGCATGCTCTACGGATTGCCATAGAGCGCAAGGTGCGTTCAAAGATTCGATGATTCAC
+
BBAAB@AFDFFFFGGGGGGGGGGHGCBGGHCHHHHGBGFHGGHGCFEEEEGHHHFHHHHHHHHHGEFGGH1GHHHHHHHHGEF1FECDDGGHFF3GFGGHC@GDFEFAC?GGF/@FF?HHHEED/?F/?FHBHHFHGFGHD2GCD@FCD11?1G1111<.<<.-000<0<00<00<C..CG/;:..:0CBGBGFF>?AB9:-0;B999/99BFFBBA.9BEF6/;://9:#/#9#;9.9#+C90090.----.---..:;</0D<0D0/<----<...<./110//0//<?100FC/?/C<</@/0E/E/EEFBGDDB2EB//FE@>E?///E//CGBFBHFFF1@1EGD1D1GEFAFFDGFBFFHGHFEEEECFHGBF/1HHHGFGEEB1HF?AA0FF1FGBE3GGGBCD31DBAAAAA
@M02197:102:000000000-ALU3V:1:1101:7611:6340 1:N:0:1
ACGAAGTCTACCTCCTCCGCTTATTGATATGCTTAAGTTCAGCGGGTATCCCTACCTGATCCGAGGTCAACCTTAGAAATGGGGTTGTTTTACGGCGTAGCCTCCCGAACACCCTTTAGCGAATAGTTTCCACAACGCTTAGGGGACAGAAGACCCAGCCGGTCGATTTGAGGCACGCGGCGGACCGCGATGCCCAATACCAAGCGAGGCTTGAGTGGTGAAATGACGCTCGAACAGGCATGCCCCCCGGAATACCAGGGGGCGCAATGTGCGTTCAAAGATTCGATGATTCAC
+
BBBBB@BFFFFFGGGGGGGGGGGHHCHHHHHHGHHHHHHHHHHGGGGGHHHHHFHHHHFHHGGGGGGHHHHHFHFGHHFHGHHGGGGGHGHFHGGGGGGGGHFHHGGGGGFGFEGHHHFHG?CGFHHFDFHFHFHGGGGGGFFGCEFFFHHFFHGHFEHEC?FCFFGGGFFE/E9@??GGFGFGFGGFFFFFFFHGGFFFFFFGGFHEHGHGHHGHGHFHHHGBGFGGGHDFFHHHGEHFGGGE?E/0FGBFF1CGEEEAEEAD1DHGGGGGF1F33GFABB1CBB1FD>1AAA
@M02197:102:000000000-ALU3V:1:1101:8632:6338 1:N:0:1
ACGAAGTCTACCTCCTCCGCTTATTGATATGCTTAAGTTCAGCGGGTATCCCTACCTGATCCGAGGTCAACCTGATAAAAAATTGGGGGTTAGACCGACCCGGAAGGACGTTGCAACTCGATACGTGCTCCCGAAAGAACTCGTTGTATCGAGGGTCCCACGGACACCGTCATTACTTTTGAGAACCAGTCGGTTTGACCCGACTTGGTTCCAATGCCACACCCCGGGGGGTGGAGAGAAGGATAATGACGCTCGAACAGGTATGCCCTTCGGAATACCAAAGGGCGCAATGTGCGTTCAAAGATTCGATGATTCC
+
AABBBBAFFFFFGGGGGGFEGGGHHGHHHHHCHHBGHHHGGHHGGGGGHFFFHF1GGEGHHHEGEFGHHHHHEHHHH5FGHGHHBG1EEEGEDGHF?ECGGGCGDDFFGF.FHGHGHHHGHHH=?ECBCG=FDFGGGEHEHGGCECE00F.C:D?AC?FFFHHDA#@@BCFHFBDCB8FHGFEEFCECF@;FFFDDFFFGGHFFFGFEFEFGFBFFBGD@AGCE@CGFCFHGBHG;BGHHFGFBB1E1E0GFHEHHHHHFGFFEEDFEDCHGFA5B2BHFF2AEGFFGGHEAEA44D5BFFFGGFBFDFFDAA3?A
@M02197:102:000000000-ALU3V:1:1101:7626:6355 1:N:0:1
ACGAAGTCTACCTCCTCCGCTTATTGATATGCTTAAGTTCAGCGGGTATCCCTACCTGATCCGAGGTCAACCTTAGAAATGGGGTTGTTTTACGGCGTAGCCTCCCGAACACCCTTTAGCGAATAGTTTCCACAACGATTAGGGGACAGAAGACCCAGCCGGTCGATTTGAGGCACGCGGCGGACCGCGATGCCCAATACCAAGCGAGGCTTGAGTGGTGAAATGACGCTCGAACAGGCATGCCCCCCGGAATACCAGGGGGCTCAATGTGCGTTCAAAGATTCGATGATTCAC
+
B??AB?>5FFBFFGGGGFCGGEGHGHCGFHHCHHFHFFGDGFCAEGGG3FGGFGHGEFHHHHH?00EFHBHHEGHHHHGAFB:GFFFFEDGFFFEGGGGGGHHGEGEG69CHFFFHHHHG??FGFFDGFGHHHEGG9$AFGHFHBFGFFHFFCHEGGAHCFCGGGBFFE9B;/.;BBBB@BB@DDFCACGCDGFFFEF8FGFGGGFHEEGH;HHEFHHG9BHGC/B@DB9?GBHFAFEHHC@/ACCABHHFDA3HEEEEAF445B55EEEE4E5AF5BBCGFFFF5FFFA>3>3
@M02197:102:000000000-ALU3V:1:1101:22710:6367 1:N:0:1
ACGAAGTCTACCTCCTCCGCTTATTGATATGCTTAAGTTCAGCGGGTAGTCCTACCTGATTTGAGGTCAGATTTCAAAGAGTTGACTGCCACTCTACAGGCGAGTCTTGGGAGGACAACAAAAGGGGAACGTCTCTGTCAGAGCGAGGATGATACAACGCCCAACGAGTTCGACCCACAGGTCCAACCGACACATTTGAGGGGAGCAGCCTCGCGGCAGCAAGCCCCCATATCCAACCTTCTCCGGTTTCGAAAAACCAGAGGGGCTGATGACTTCAAGACACTCAAACAGGCATGCTCCTCGGAATACCAAGGAGCGCAATGTGCGTTCAAAGATTCGATGATTCAC
+
CDCCDCCFFFFFGGGGGGGGGGGHHHHHHHHHHHHHHHHHFFHGGGGGGHHHHHHHHHGHHHHHGHFHHHHHHHHHHHHGHHHHHHHBGHHHHGHHHHHHGGGGGHHHEHGFFGDHHGG/FHEGGGGCGGGHHHHHHGHFFHHHGGGGFHHHHHHHHGGGGGGHGGGFEGGFHGGGHGGHHCGHEGGGHHGHGGGGHGHGGHGGAHHGGGGGGGGHHHHGHGGCGGHHHHHHGGFGFFEE?CGGHGEGAGHGGHGFHHHGHGGFHHHHGHGHHHHHHHFHGHFBHHHHHHHHHHHHGGGGGHHHHHHHHHHHGGGGGGHHHGGGGGGGFGGGGGGCBFFFFFFAABAA
@M02197:102:000000000-ALU3V:1:1101:17167:6395 1:N:0:1
ACGAAGTCTACCTCCTCCGCTTATTGATATGCTTAAGTTCAGCGGGTAGTCCTACCTGATTTGAGGTCTAAACTAAAAGTTTATTAGAGTGGAGGGAGCGAAAACTTATTACGCATTCCACTTAGACATTTAAGACGAGCCGTAACCGGCAGCGTCCAAAACTCATATACAGAAAACTGCATATGAGAGTCTGTATGACACTCAAACAGGCATTCCTTTCGGAATACCAAAAGGCGCAATGTGCGTTCAAAGATTCGATGACTCAC
+
?ABBABBFFFFFGGGGGFEECGCFHGHHFHHHHHGGHHHH;H<GGGG;G<HHHHGHG:FHHH9GGH<;:HHHH9HGFF7F78H5GFHFH:HG(HGG774FG?FEFFHEG:DFEEF8GFH@17FH)DGDG87GHGHHGCCCGGEEEEGGCG?EGHFGGHFBCGHFHGHGGHFHFFGF1:CGGDCCHGFGFGEFGFFFGFGHFDFGGGFGFCAFG#;BFGGHDFEGBFGFHFEEF00DFAG0AA0FB13GFGGE11FFFFFFFAAAAA
@M02197:102:000000000-ALU3V:1:1101:8756:6511 1:N:0:1
ACGAAGTCTACCTCCTCCGCTTATTGATATGCTTAAGTTCAGCGGGTATCCCTACCTGATCCGAGGTCAAGCGTAAAATAGTAGACTTATGGATGCCACCGTCAGCAGTGGAGAGCGCAAAATGTGCTGCGCTCCCACACGGGACGGCGGGCTGCCAATACATTTGAGGCGAGTTCACGCACGCAGCGGAACAAAACGCCCAACACCCAGCAGGGCTGGAGGGTACAAATGACGCTCGAACAGGCATGCCCCATGGAATACCAAGGGGCGCAATGTGCGTTCAAAGATTCGATGATTCAC
+
BAABBBBFFF5FGGFGGFEEFCDHGHGHGHFFHHHHGFGHFHFGGCEEHFGHHFHFFEFHGHHGGGFHHFFDEEEEHHHHHEGHHHHHHGFBFHF?GFGHGGEGGHHHHHHHHHGFGGGGGHHGHHHHHHGGGGEFHHDGGC?DGGGGGG@DFFFGGGGGFFGGBGGGGGHHHGGGFFEFFCDBFFGFHFHFGFEFFHFGGGEEEFGHHHFEFFHHHGHFFFG@DHHGHFEEEDFHGHFHGHHFHFFEEFFGFHFFHGHHHHHGGGGGGFHCHGCEDGFGGGGGGGGGCCFBFFFABBAA
@M02197:102:000000000-ALU3V:1:1101:22773:6559 1:N:0:1
ACGAAGTCTACCTCCTCCGCTTATTGATATGCTTAAGTTCAGCGGGTATTCCTACCTGATCCGAGGTCAACCTGTAAAAAATTTGGGGGTTTTACGGCAAGAGTCCCTCCGAATCCCAGTGCGAGACGTTAGTTACTACGCAAAGGAGGCTCCGGGAGGGTCCGCCACTACCTTTAAGGGCCCACGTGTGCCGTGGGGCCCCAAAACCAAGCGGTGCTTGAGGGTTGAAATGACGCTCGAACAGGCATACTCGACAGAATGGTGGGGAGCGCAATGTGGGTTCAAAGATTCGATGACTCAC
+
BB?AB?AFFFFFGGCGGGGGFGGHHHGGHHHHHHHFGHHGHFEEEEGGHHGHGGHHHHFHGHHEEGEHGEHHGHHHH8FFEHHHHHGG9E+F;HHGG9?7/EH<HF:HH;;GG/DHHHHHHHGGG;GGGGHGHHEFHHGG8GFCHG<CD;ECEGGCFC?4EGEADDGFFGGGGGGBF<9/CDB9F;AEFEBFFDFFFFFFFHFBAEFFHGFF6FFBFFFFFFGFA?DFFGBFBF4FFFFF1AHDFDD01/FA222GD11A//00000A00113B000011GB333FAB11BB31D@>>1>1
@M02197:102:000000000-ALU3V:1:1101:25754:6609 1:N:0:1
ACGAAGTCTACCTCCTCCGCTTATTGATATGCTTAAGTTCAGCGGGTATTCCTACCTGATCCGAGGTCAACCTAGAAAAATAATAGAGGTCGGCCGGGTCCGTGTCACCTGGAAACTCGACGCGTGCTCCGGGAAGCTCAGTGCGGAGAGGGTCCCACGGACGCCGGCATTGTCTTTGGGACCCGGGGGGGGGGGGGCCCCTCCAACGTGGTCCACCACCAAACGCGGGGGTTTGAGGGAGGATAAGGCCCCTCGAACAGGCATCCCCTTCGGATTGCCAAAGGGCGCAATGTCCGTTCAAAGATTCGATGATTCA
+
A1A1AAAFF3B1FGGGGGGGGGGFHHHGHCDFFGHHGHHH2DFGCGGGGDGHFGHHHHHFGFGEGGGHGFB0BFE@EBF00@1B22@10B2E#/99;>2E;/FC#/B1<<+??GCCBHGHCC7;C9?#;FEC#C#<5#.#/=0=;#/.EC9;A:GFHF-9-;9-:@#//90;;FFBBB+9A:#-91#-AA:;-#@<@<A@<<;B7<BA,)EEBF/#B?9CE/</#>>///F9F0CF9FF211B1;//////0//2B11DB0////E///E?FAB111B110AAA0011DBAAA11FB33FGFA1B1@@313111>1
@M02197:102:000000000-ALU3V:1:1101:15022:6589 1:N:0:1
ACGAAGTCTACCTCCTCCGCTTATTGATATGCTTAAGTTCAGCGGGTAGTCCTACCTGATCTGAGGTCAAATCAAGAGTGCATTGACTGCGGTTTAGAGTGCGGACGGAGACAACTGATGTTTCGTCACACTAAGGCATTTAAGGAAGGCCAGAGGCGATCCCAAAGCTCAATGACGGTCAAGAAACCGCCAGAGAGAAGGTCTAATGACACTCAGACAGGCATACCCTTCGGAATACCAAAGGGTGCAAGGTGCGTTCAAAGATTCGATGATTCAC
+
ABC3ABCFFFFFGGGGGGGGGGGHHHHHHHFHHGHFHHGHHHHGGGGGGHGHHHHHHHHGHHHHHGHGHHHHHHHHHHHHHHHHHHHGHHHGHGGHHHHGHHGHHGHHGGHHHGHHHHHHHGHHHHHHHHHHHHHHHHHHHHHHHHFFHHHHHGHGGGGGGGHHHHHHHHHHHHGHHHHHHHHHHFGGGGHHHHHHHHGHHHFHHHGHHHFHFHHHHHHHHHFFGGGFFFGHHHHHHHHHHHGHH:HHHHGGFGHGGGGGGGGGCBFFFFFFBBBBB
@M02197:102:000000000-ALU3V:1:1101:19573:6568 1:N:0:1
ACGAAGTCTACCTCCTCCGCTTATTGATATGCTTAAGTTCAGCGGGTAGCCCTACCTGATTTCAGGTCAAAGTCAAAAGGTGCGCGATGGCAGGTTTTGAGCAGTCATCACCACAAGGAGAGACGAAACTTATTACGTCTAACACTGATGTGGGATGTTCCACTAAGTCATTTGAGGTGAGCCATTGCTGGCAGACACCCAAGTCCAAGCCTAACATGTTCAGAAAACATATTAGATTGAGATTTCATGACACTGAAACAGGCATGCCTTTCGGAATACCAAAAGGCGCAAGGTGCGTTCAAAGATTCGATGATTCAC
+
CDDDDCCFFFFFGGGGGGGGGGGHHHHFHHHHHGHHHHHGCHHGGGGGGHHHHHHHHHGHHHHHHHHHHHHHHHHHHHHGFGHGGGFGGFFFGGGHHGHHGGGHHHHHHHHHHHHGHGHHHGGHGCGGHHHFHHFHGHHHHHHFHHHGHHHHHHHGGHHHHHHHHGGGHHHHHHHHGHHHHHHHHHHHHHGHHHGGHHHGHHHHGGHFFHGHGGHGFHFFGHFHHGGGHGHHHHGFHGHHHHFFGHGFFGF5GHHGHHHHHHHFFHGE?GGGHHHHFFGHHHGGGGGHBHHGCGGFGFGGGGFGGGFFFFFFFBBBBA
@M02197:102:000000000-ALU3V:1:1101:14624:6685 1:N:0:1
ACGAAGTCTACCTCCTCCGCTTATTGATATGCTTAAGTTCAGCGGGTATTCCTACCTGATCCGAGGTCAACCTGAAAAAAGTTTTTAGAGGCGACCGGGTCCCTGGGCCCTTGAAACTCTACGCGTGCTCCGGAAAGCTCAGTGCGAAGAGGGTCCCTGGGACGCCGTCATTGTCTTTGAGACCAGTTGGCCGGTGAAGGCCAACGCGGTCCAACACCAAACCCGGGGGTTTGAGAGAGGATAATGACGCTCGAACAGGCATGCCCTTCGGAATGCCAAAGGGCGCAATGTGCGTTCAAAGATTCGATGACTCAC
+
BBCCCCCFFFFFGGGGGGGGGGGHHHHHGHHHHHHHGHHHFHGDEGGGHHHHHHHHHGHHHHHGGGGHGHHHHHHHHHFGGFGHHGEFHGHGGGGGEDEBCHHHHGGHGGHHHGGGH;HHFHGC?DDGGHHGGGGFHHHHEFGHHGGGGGGGGGHHHGHGGFGDGDGGGGGGGFGGGGHHGFFFHFGHFFFEFGFHHHGFFFFGFFFEHFFFFHFFFFGFAGGGGDGGGFBGGHHHHHHFFFHHEE?EE2FAHGFBGHHHHGFE??CEBHHFHFGCFHGGEECACFCHGE??GFBGCGBGGGGFFFFFFF3?A>3
@M02197:102:000000000-ALU3V:1:1101:17378:6745 1:N:0:1
ACGAAGTCTACCTCCTCCGCTTATTGATATGCTTAAGTTCAGCGGGTATCCCTACCTGATCCGAGGTCAAGAGTGTAAAAATGTACTTTTGGACGTCGTCGTTCTGAGTGCAAAGCGCGAGATGTACTGCGCTCCGAAATCAATACGCCGGCTGCCAATTGTTTTGAGGCGAGTCTACGCGCAGAGGCGAGACAAACACCCAACACCAAGCAAGGCTTGAAGGTACAAATGACGCTCGAACAGGCATGCCCCATGGAATACCAAGGGGCGCAATGTGCGTTCAAAGATTCGATGACTCAC
+
CCCCCCBFFFFFGGGGGGGGGGGHHHFHHHHHHFHHHAGHHHHGGGGGHHHHHHGHHHGHHHHGGGGHHGGHHHHHHHHHFEHGHHHHH;GGHHGGGG8EGGGHGHH:8HHGHHHHGGGGGGGHHGHHHHGGGGGGGGCHHHCFGHHGGGGGGHHHFHHHHGHHHFEGHGGHGGGGGGGGHHHGGGGHHGHHFFGFFFFHHGHFEGHHHGHHHGHGGHHFHHHFHGHHHFGFGGHHDHHHHHHHHFGGGEHHHEHHCHFGGGHHGGCGFHFGHGECDC4GGGGGFFCGFFFFBFFBBBBA
@M02197:102:000000000-ALU3V:1:1101:10482:6759 1:N:0:1
ACGAAGTCTACCTCCTCCGCTTATTGATATGCTTAAGTTCAGCGGGTATCCCTACCTGATCCGAGGTCAAGAGTGTAAAATGTACTTGTGGACGCCGTCGTGGTGAAGGCAGAGTGCGAGATGTACTGCGCTCCGAAATCAATACGCCGGCTGCCAATTGTTTTGAGGCGAGTCTACGCGCAGAGGCGAGACAAACACCCAACACCAAGCAAAGCTTGAAGGTACAAATGACGCTCGAACAGGCATGCCCCATGGAATACCAAGGGGCGCAATGTGCGTTCAAAGATTCGATGATTCAC
+
ABABABAFFFFFGGGGGGGGGGEHHHHHHHHHHHHHHHHHHHHGGGGGHHHHHHHHHHGHHHHGGGGHHHHHHDGHHGHFHHHHGHHHFH;HHGGGGGGGGGGHGHHHHGGGGHGHHGGGGGGHFHHHHGCGGFGHGGGHHHHHHEGCGGGGGGHHHHHHH9HHHGGHGGGGEGGGGGGHHHGGGGHEHHFGHGGGFGGHGGFGGHGHFHGFHHHFHGGHGHHFFHHFFFEGGHEFFHHGHHHHGGGGHHHFFFHHHHHFGHHEAEFFFCHHCGEEHG5FGGGGGGGFFFFFFFBBBB@
@M02197:102:000000000-ALU3V:1:1101:6363:6741 1:N:0:1
ACGAAGTCTACCTCCTCCGCTTATTGATATGCTTAAGTTCAGCGGGTATCCCTACCTGATCCGAGGTCAAGCGTAAAATAGTAGACTTATGGATGCCACCGTCAGCAGTGGAGAGCGCAAAATGTGCTGCGCTCCCACACGGGACGGCGGGCTGCCAATACATTTGAGGCGAGTTCACGCGCGCAGCGGAACAAAACGCCCAACACCCAGCAGGGCTGGAGGGTACAAATGACGCTCGAACAGGCATGCCCCATGGAATACCAAGGGGCGCAATGTGCGTTCAAAGATTCGATGACTCAC
+
A?ABAABFFFFFGGGGGGGGGGGHHHFHGHHGHHHHFHFGHGBF2EGGHHHGHHHHHHHH55GGGGEHHHHHGGBFFFFGDBGFGH;GGHGGGEHH3FGHA?/EGEBGFBEHAGE>EEE?BFGHFHFGGB<9<EGF2CDEDFCDD?--@CC.D:AFGFHGGFGGGGGEFGFAFCEFF/EF#?DCGD@EHGGBBFE@CHGHFGEEFGGHG1HEFFCFFDD3FGEBBFHFCECGGGEHGFH-DFG9HGGGGFHGGHHHHGHHHHGHA2FCGHHHFE2CFHBGGGFCGE4BFC5D5DD33AAA
@M02197:102:000000000-ALU3V:1:1101:14225:6777 1:N:0:1
ACGAAGTCTACCTCCTCCGCTTATTGATATGCTTAAGTTCAGCGGGTATCCCTACCTGATCCGAGGTCAACCTGATAAAAAATTAGGGGTTAGACCGACCCGGAAGGACCTTGCAACTCGATACGTGCTCCCGAAAGAACTCGTTGTATCGAGGGTCCCACGGACGCCGTCATTACTTTTGAGAACCAGTTGGTTTGACCCGACTTGGTTCCAATGCCACACCCCGGGGGGTGGAGAGAAGGATAATGACGCTCGAACAGGTATGCCCTTCGGAATACCAAAGGGCGCAATGTGCGTTCAAAGATTCGATGACTCAC
+
BBBAABAFFFFFGGGGGFGGGG?GHHHHGHGGHHFHHHHHHHHGGGGGHHHEGHHHHHGHFHHGGGGGHHHGHH3GGFEHB?GHHHFEFEEHFHHHGCGGGGGGGGGFFEHGHFDGHHHGHH<FFHHGFGHGGEFFDGFHHHGHFHEFHHGBGBFEGHGGHFCCFGGAGGGGFGGGFFGGGBGFFGHHFGFFFFEFFFFFFA1FDFFFFEGHHHHBFFFEAGGGGFECDFG1;BBHHHHFHGGFHFFGGCGGGGHHHFHGFHFFEEE?EGHGFGHCHGGBHECGGGHHHHEEAGHGGGGF3FFFCFFFB1D@AAAAA
@M02197:102:000000000-ALU3V:1:1101:7648:6839 1:N:0:1
ACGAAGTCTACCTCCTCCGCTTATTGATATGCTTAAGTTCAGCGGGTATCCCTACCTGATCCGAGGTCAAGCGTAAAATAGTAGACTTATGGATGCCACCGTCAGCAGTGGAGAGCGCAAAATGTGCTGCGCTCCCACACGGGACGGCGGGCTGCCAATACATTTGAGGCGAGTTCACGCACGCAGCGGAACAAAACGCCCAACACCCAGTAGGGCTGGAGGGTACAAATGACGCCCGAACAGGCATGCCCCATGGAATACCAAGGGGCGCAATGTGCGTTCAAAGATTCGATGATTCAC
+
AAA?AA1BFFBFGF1BG111AEAGEFAGFGFGHHFHFAFFFCGGGGAAFHHFFH0BG10FFB0E?A/CGFGHGGEGF29BFBE;FEGHFFBFBF;0B@BGGFFFFFGF>BGF9FAEE0@<C<GH%22BDF/CBGCFGFHGCECC?A?@CGC@1C1:GFGBFHHFHFF?CC9GFAEFFCCC@BB119B/FG<AFFFFE?>AE?AFH9FFHGFFFEHHHECAHGBGFDBDBFGEEE.+/GFGF@B1CF?FE/BEFFHFHGHGCFHAGGGEA1FFGCGGGGEBFBFGBFB1FFBFD33>A?AA
@M02197:102:000000000-ALU3V:1:1101:10308:6889 1:N:0:1
ACGAAGTCTACCTCCTCCGCTTATTGATATGCTTAAGTTCAGCGGGTAGTCCTACCTTATTTGAGGCCAGTAGTTAATAATTTAATTTAAAAAGCAGAGACCGTTTACGCAGGTTTAAAATGCCTTAGCAACCTGACTGATCTCCAGCTCATACATTTAAGGTAAGATTGACAGGGCATGTCAATCAAACCCATGGACTCGCATGCGTTTTTGTGTGCAAAAACGCAATAGAAGAAGATTAACGACACTCAAAAAGGCATGCTCTTTGGAATACCAAAGAGCGCAAGCTGCGTTCAAAGATTCGATGATTCAC
+
BBBBBBBFFFFFGGGGGFAEGGDHHFHHGHGHHHHHHHHGHHCFCGGGFGHHHHHHHHHHHHHFGHGGHAGGHHHHHHHGHHHGHHHHHHDFHEHHHHHHHFGGGHHHGGGGFHHHHFHGHEGHHHHGHHHHHHHHHHHHHHGHHHHHHHHHHGHHFHHHHHHFHGHHHHHGGHCFFGHHHHHGGHHHGGHHHHHHEEH/HGGGGHGGFFGGHHHHHGGGFFFDFEHHGHHHFGGGHFGHGEGHHGDFEGHHHHHHHFHHHHHHEGHEFHGBHHGHHHFE?GHHFBGEEE1GGGGGGGEB11FBFFFBAAAAA
@M02197:102:000000000-ALU3V:1:1101:12631:6904 1:N:0:1
ACGAAGTCTACCTCCTCCGCTTATTGATATGCTTAAGTTCAGCGGGTATTCCTACCTGATCCGAGGTCAACCTGAAAAAATGGGTTATAGGACCGTGCCGGGGGACCTTTCAACTCCGTGCGTGCTTAAAAAGCTCGTTGCACCGAGAGTCCCACGGACGCCGTCATTACTTTTGGGACCGGTCGGGGGTGAACCCGGACCTAGATCCAACAACAAGCCAGGCTTGAGAGGTGATAATGACGCTCGAACAGGCATGCCCTTCGGAATACCAAAGGGCGCAATGTGAGTTCAAAGATTCGATGACTC
+
?ABBB@>DFBFFBBFGFGFC2EEGH55FGGHHGFBGFHHHHGFGCGC0AFGFGHF1FFCGHHGGEEFHGBHFCGFBGFHG:DBBFFE:HHEBCGBGH;<GGG?C7C?C8FD2FGHHHG:=A/BCBFA<GGHBG;%>E4EGD9H8GC;CC#CG8HHC-?A?CCG@?DGG1?FBF80/</ACB//?CCBDF;F/<E@E=@6;19G91:BFFFFFFGHFF:F1>11F1CDHHGH9;:9BFCEEAB0//HGFHHFFCGCFEE///C2G2FFF0F1FGEEE0113FF1FB3B1B3FGF1CCFFFFFA>1>1
@M02197:102:000000000-ALU3V:1:1101:20472:6930 1:N:0:1
ACGAAGTCTACCTCCTCCGCTTATTGATATGCTTAAGTTCAGCGGGTATTCCTACCTGATCCGAGGTCAACCTTGAGAAGGTGGGTTTAACGGCATGAGAGGCCCGTCGCCGCCAGCGAACACGGTAGTGCCACAACGCTGGGCTCGGGACGCTCCCGCCGGAGACATGGGGGCCCGGGTCACCCCCGGGGCCCAATACCAAGCGAGGCTTGATGGGTGTAATGACGCTCAAACGGGCATGCCCCCCGGAATGCCAGGGGGCGCAATGTGCGTTCAAAGATTCGATGACTCAC
+
CCCCBBBFFFFFGGGGGGGGGGGHHHHHHHHHHHGHFHHHGHHGGGGGHHHHHHHHHHHHHHHGGGGHHFHGHHHH:HGHHBFFGGGGGHHGGGGGGF?DB@@FGC/EEDFGGG??FBFDG/AFGGHC1GGG1GGHGCGGEFGE/CDDGCG?;@FDGFFFFGFFFFFCFFFFFAFFFFFEFAFGGGGCFFFEGGHHFCGGHGGGHHGHGEFHHGGGG0H;HHGGGGGG<GHFFGHGHGHGGGGGFGHHGHHHHGGGGEGGGGHHHHGGGGGGGGGCGGGGGFFFFFFF>3AAA
@M02197:102:000000000-ALU3V:1:1101:15437:7037 1:N:0:1
ACGAAGTCTACCTCCTCCGCTTATTGATATGCTTAAGTTCAGCGGGTAGTCCTACCTGATTTGAGGCCAAAATATAAAGTCATGTCCCTAGTGAGAACTGGGATTAGAAAGCTGACGTGTGCAGAGCAAGTAGGCCATCCGAAGATGTCCTCAGCGAGATAACTTATTACGCCGATTCAAACCTATTCGCAAAACGCGTCCACCTAATCCTTTTAAGGCGAGCAGCTTTGCAGCAGCAAACACCCGCATCCAAGCCACGACGAGGAGTAAACCAAGGCGGGGGTGATAGTTTCATGACACTCAAACAGGCATGCTCTTCGGAATACCAAAGGGCGCAAGGTGCGTTCAAAGATTCGATGATTCAC
+
BBA@AABFFFFFGGCFGCFGGCFHBH5AFEFDGFHHHHHFCGHGCGEEEBFFHHHHHGBGHHHHFHGG1FH1FGEBGGFGHHHHGD4FGHHHFGFHHGBHEE1FGEGGF4FGBFDH?FEGHGFHFEFFHFHE43FFHFHGGG;>DFFGDHH8GBB6G#>F;?1;8FBGBG002C9$=CHBDBC9BGFDB7A/;#CC0/..CC#=400C0=FGGFF<<$<AB09DBB61?B6B#;.?0F/>AFEAD$1B?//FF//?GE?/E?33BB4G?1HFF?1///>/AB5FHGF5E5HFHFFHGBEEGEGHHHEHGGFHHGGGGEFGHHG5F3GHHGGCGCFF4GCE2GCGGGFGGFGGFBFFFDDF?@AA?
@M02197:102:000000000-ALU3V:1:1101:15423:7025 1:N:0:1
ACGAAGTCTACCTCCTCCGCTTATTGATATGCTTAAGTTCAGCGGGTAGTCCTACCTGATTTGAGGCCAAAATATAAAGTCATGTCTCTAGTGAGAACTGGGATTAGAAAGCTGACGTGTGCAGAGCAAGTAGGCCATCCGAAGATGTCCTCAGCGAAATAACTTATTACGCCGAGTCAAACCTATTCGCAAAGCGAGTCCAGCTAATCCTTTTAAGGCGAGCAGCTTTGCAGCAGCAAACACCCACATCCAAGCCACGACGAGGAGTAAACCAAGTCGTGGTTGATAGTTTCATGACACTCAAACAGGCATGCTCTTCGGAATACCAAAGGGCGCAAGGTGCGTTCAAAGATTCGATGATTCAC
+
CCCCCCBFFFFFGGGGGGGGGGGGHHGHHHGHHHGHGHHHHHHGGGGGGHHHHHHHHHHGHHHHGHGGFHHHHHHHHHHHHGHHHHHHHFHHHHHHHHHHHHHHHHHHHHHHHHHHGEFHHHHHHGHHHHHHHHHHHHHHGGGGGHHHHHHHHHGGGGGHHHFHHGHHHHGGGGGGHHHGHHGHHHHEHGGHGHHGGGGHHHGHHFFGGHHHGGGGGFBFDGFGHGFHFGGHHHGHFGGGFFGFFGGGGGGHHGFDGGGHGHHGHHGHHHGHHGGGGGGGHHBHHHGHHHGFHHHHHHHGGHHHHHHHHHHHHEGGDFHHHHHGHHHHHGGGGGHHHFGCGGGGFGCGGGGGGFFFFFFFBBBBB
@M02197:102:000000000-ALU3V:1:1101:26578:7143 1:N:0:1
ACGAAGTCTACCTCCTCCGCTTATTGATATGCTTAAGTTCAGCGGGTATTCCTACCTGATCCGAGGTCAACCTAAAAAAAGTTTTTAGAGGCGACCGGGTCCCTGGGCCCTTGAAACTCTACGCGTGCTCCGGAAAGCTCAGTGCGAAGAGGGTCCCTGGGACGCCGTCATTGTCTTTGAGACCAGTTGGCCGATGGAGGCCAACGCGGTCCAACACCAAACCCGGGGGTTTGAGAGAGGATAATGACGCTCGAACAGGTATGCCCTTCGGAATACCAAAGGGCGCAATGTGCGTTCAAAGATTCGATGATTCAC
+
BCCCBCCFFFFFGGGGGGGGGGGHHHHGHHGHHHHHHHHHHHHGGGGGHHHHHHHHHHHHHHGGGGGHHHHHHHHGHHGGGFHHHGHHHHHGGGGGECGGGFHHHHGHFGHHHHHDGHHHHHGGGGGGGHHGGGGGHHHFGHDGHGGGCDHCEGHGHHGGGGGGGGGGHHGGHHGHFHHGFFFHHGFGGGGGGHGFHHHHGEGFGFFFGBFHGGFFGFFFFGGGGGGGHHGGHHFHGFFHHHHHGGGGGGFGGHHHGHHHHGGGGGGGHHHHHHGGHGGGGGGGGHHHGGECGGGGGGGGGGGFFFFFFFA3BAA
@M02197:102:000000000-ALU3V:1:1101:16862:7175 1:N:0:1
ACGAAGTCTACCTCCTCCGCTTATTGATATGCTTAAGTTCAGCGGGTAGTCCTACCTGATTTGAGGCCAAAATATAAAGTCATGTCTCTAATGAGAACTAGGGTTAGAAAGCAGACGTGTGCAAAGCAAGTAGGCCATCCGGAGATGTCCTCAGCGAAATAACTTATTACGCCGAGTCAAACCTATTCGCAAAGCGAGACCAGCTAAACCTGTTAAGGCGAGCAGCTTTGCAGCAGCAAACACCCACATCCAAGCCACGGCGAGGAGTAAACCAATTCGTGGGTGATAGTTTCATGACACACAATCAGGCATGCTCTTCGGAATACCAAAGGGCGCAAGGTGCGTTCAAAGATTCGATGATTCAC
+
ABBBA?AFFFFBGGGGGGGGGGGHHHGHGHHHHHHHHHHHHHHGGGGGE3FGHFHHHGGHDBGDFHFFFHHHHB@E5@FGBGFDD5BGH@GGDDE3BG333FEB1GGD443B@330/??BFD4333?33F344BGGCGHH/#/FBGH:92FG&FGFD/;%1FGF:FG8%1F/@0C<0<C0<G<<;=DGHGG<C;BD0=#CB<G=113#>62#CBFA<0A@CFG?00@1FF1BFF@10GB/?;/DDB1B1?EF0<////>/?0111@1HFG@@1B////B/0B22121G11@@BB22FGBD11D101A111HGBGAEA/FAD2F1/HDFA0000011FA0000GA1BB333E1F1FD3FB3>>11>
@M02197:102:000000000-ALU3V:1:1101:20730:7273 1:N:0:1
ACGAAGTCTACCTCCTCCGCTTATTGATATGCTTAAGTTCAGCGGGTATTCCTACCTGATCCGAGGTCAACCACAAAAAATTGGGGGTTTAGCGGCTGGGAGTTATAGCACCTAACAAAAGCGAGAAAAAAATTACTACGCTCAGAGGATACTACAAATCCGCCGTTGTATTTCAGGAACTACAACTATAAAGAAGTAGATTCCCAACACTAAGCTAGGCTTAAGGGTTGAAATGACGCTCGAACAGGCATGCCCACTAGAATACTAATGGGCGCAATGTGCGTTCAAAGATTCGATGATTCAC
+
BBBBBABFFFFFGGGGGGGGGGGHHGGHHGHHHHHHHHHHHHHGGGGGHHHHHHHHHHHHHHHGGGGHHHHFGGHEHHHGHHHGGGGEGFHGFGGG:GGGCFDGHHHFHHHHHFFHHHHEGHGGGGGHHHGHHFHGGHHGGGGGDHHGHFCHHHHGFHGGHGGDFGGBGHGGGHGHHHFHHGGHGHFGHGHHGHFGFHEHGFFHHFHHHGHHHFGBHHHGDF;GFHGHGHHEHGGGGGHHGHHFFFFFHHGGGGFHFHGHHHHGFFHHGGGGGHHHFCGGGFFGGGGGG?GGFFFFFFF3AAA3
@M02197:102:000000000-ALU3V:1:1101:14893:7369 1:N:0:1
ACGAAGTCTACCTCCTCCGCTTATTGATATGCTTAAGTTCAGCGGGTATTCCTACCTGATCCGAGGTCAACCTGAAAAAATAGTTTTTGAGGAGGCCGGGTCCCCGGGACCTTGCAACTCAACGCGTGCTCCGGAAAGCTCAGTGCGAAGAGGGTCCCACGGACGCCGTCATTGTCTTTGAGACCAGTTGGGAGGGCCGCGGACGGTCCCCCAACGCGGTCCAACACCGAACCCGGGGGTTTGAGGGAGGATAATGACGCTCGAACAGGCATGCCCTTCGGAATGCCAAAGGGCGCAATGTGCGTTCAAAGATTCGATGACTCAC
+
CCCDDDDFFFFFGGGGGGGGGGGGHHHHHHHHHGBHGHHHHHHGGGCEHHHHHHHHHHGHHHHGGGGHHHHHHHHHHHHGHHHHHHHGGGGHGGGFGGGGGGHHHGGGGGGHHHHHGHHHDFHGGGGGGFHHGGGGFHHHHHGHHHGGFFFHGGGHHHGGGFGGACGGGGFGGGFFGGGGFFFGGFFFFGGHHGFFFGFFGGFFGDFGGGHGGGFFFHHHFHFEEEGGHGEGGGGGGGHHHHHHGHHHHHHHHHGFEGGGHGHHHHHHHHHEGGGGGGGHGHHHHHGHHGGGGFGHGHGGGGHCFFGGGFEFCFFFFFFFA>3AA
@M02197:102:000000000-ALU3V:1:1101:25657:7411 1:N:0:1
ACGAAGTCTACCTCCTCCGCTTATTGATATGCTTAAGTTCAGCGGGTATCCCTACCTGATCCGAGGTCAACCTGATAAAAAATTGGGGGTTAGACCGACCCGGAAGGACCTTGCAACTCGATACGTGCTCCCGAAAGAACTCGTTGTATCGAGGGTTCCACGGACGCCGTCATTACTTTTGAGAACCAGTTGGTTTGACCCGACTTGGTTCCAATGCCACACCCCGGGGGGTGGAGAGAAGGATAATGACGCTCGAACAGGTATGCCCTTCGGAATACCAATGGGCGCAATGTGCGTTCAAAGATTCGATGATTCAC
+
BCCC@AAFFFFFGGGGFFGGGGGHHHHHHHHGHHGHHHHHHHHGGGGGHHHHHHHHHHHHHHHGGGGHHHHHHHHHHHHHHEFHHHHGGGGHGGHGGGGGGGGGGGGHGHHHHHHHHHHGHHHGFGHHGHHGGGGGGHHFHHGHGHGGGHGGGGGGHHGGGGGGGGGGGBHGFFFFFFFFHHHFFFHGFFFGHHHHGFGGGHGHHHGFFHHHHGFFGGGFGGGFFFGGGHHHFFHHHGGHHHHFHGGGGE1HHGHHHFFHGHHFEGFCGGHHHFGGBHGHHGGE?FHGHHGGGGGGGGGGGGGGGFFFFFFFBBBAB
@M02197:102:000000000-ALU3V:1:1101:16860:7477 1:N:0:1
ACGAAGTCTACCTCCTCCGCTTATTGATATGCTTAAGTTCAGCGGGTATCCCTACCTGATCCGAGGTCAAACATTGGGTTGCGTTCTTGATGGACGCCCGTGGCAGAGGGGACGAGGCGCTAGTCTGCTGCGCTCGAAGCCAATACACAGGCCGCCAATGCTTTTGAGGCGAGTCCGCGCCGGAGGCGGGACAAGACGCCCAACACCAAGCTGTGCTTGAGGGTTTTAGATGACGCTCGAACAGGCATGCCCTAAGGAATACCAAAGGGCGCAATGTGCGTTCAAAGATTCGATGATTCAC
+
BBBBB?AFFFFFFFGGGGGGGGGHHHHHGHGHHGHFHFFHFCHGC?AAGHFHGBFGHHHHHHGGGGGHHHFHHGBEHH?FEFFEGG8GH:GEG'F@9EEGEGCEGEFHGC6?CC/BBC;C?8?1GFEFF<EFCDGC94FCGHFFHFHHHFFFECGGGGGGGGFFGGGGGFBF<=FGC/CCDEGDCEDGFGGBFF@CE?@EEE?9EEHFHFH6FFGAFGEGBFB:F;FGGHDGGCGG1EA5B3GHEHF1GAFBFGGDFHGHGBGGH?GGGCHBHHCCEDCEDD5GGGEF4BFFFBFFAA3AA
@M02197:102:000000000-ALU3V:1:1101:16418:7487 1:N:0:1
ACGAAGTCTACCTCCTCCGCTTATTGATATGCTTAAGTTCAGCGGGTATCCCTACCTGATCCGAGGTCAACCTTAGAAATGGGGTTGTTTTACGGCGTAGCCTCCCGAACACCCTTTAGCGAATAGTTTCCACAACGCTTAGGGGACAGAAGACCCAGCCGGTCGATTTGAGGCACGCGGCGGACCGCGATGCCCAATACCAAGCGAGGCTTGAGTGGTGAAATGACGCTCGAACAGGCATGCCCCCCGGAATACCAGGGGGCGCAATGTGCGTTCAAAGATTCGATGATTCAC
+
CCCCCDCFFFFFGGGGGGGGGGGHHHHFHHGHHHHHHHHHGHHGGGGGHGHHHHHHHHHHHHHGGGGGHHHHHHHHHHHHHHHGGGGGHHHHHGGGGGGGGHHHHGGGGGGHGGHHHHGHGGGGGHHHHHHHHHHGGGGGGHHHGGFGGGFFHHHHHHHGGGGGGGGGGGGFGGGGGGGGGGGGGGGGFFFFGFHHHGFGGHGGGHHGHHFGHHHFFHGHHHHGGGGGHEGHHHHHHHHHGGCGFGGHGHHHHFHGGGGGEGGHHCHGGGGGGGGGGCGGGGFFFFFFFBBBBB
@M02197:102:000000000-ALU3V:1:1101:7088:7394 1:N:0:1
ACGAAGTCTACCTCCTCCGCTTATTGATATGCTTAAGTTCAGCGGGTAGTCCTACTTGATTTGAGGTCAAAATAATAGACCAGGCAACGACGGATCGTCGCCAGTCGTGTGTGGGGTTAGAAGCGGACAACACCGACGTAAGTTAGCAAAGAAATTAGCAACTCACTGGTTGTCCAGCATACTGTATTTAAGGTGAGCAAGTGTGGTGGCCTGCAAACCCATGGACCCGCACTAAGCGCAAAACGCTTAGGTTGGAGAAATTCACGACGCTCAAACAAGCATGCTCCAAGGAATACCAAGGAGCGCAAGGTGCGTTCAAAGATTCGATGACTCAC
+
CCCCCCCFFDFFFGGGGGGG?GGGFHHHHFBHHHHGHGHFHFHGFGGGAFGHHHHHHHHGHHHHEHHHHHHHHHEHFHHHHHHGHHHHGEGCEGGGGHHGGGGGGFEEEHEGFGGGDFHHHGEH?CFGGHHGGGGGGGCEHHGHGGFHHHHHHHGHHHHHHHHGHHHHGAHGGGGGGGGGGGGGFCFFGGFGBEHHHGHGGHBHHGHGGHFFFGFFFFFHGFHGFFGCEHGGGGGGGHHGGGFFHFGHHGGHHHHHHHFHFHGGGGGCHGHEHHHHHHHHG1BHHFGEHGHHHHGHHHHGGGGFHHGFEGGFG4GGGFGGGGGCFFFFFF@BBBB
@M02197:102:000000000-ALU3V:1:1101:6512:7510 1:N:0:1
ACGAAGTCTACCTCCTCCGCTTATTGATATGCTTAAGTTCAGCGGGGATCCCTACCTGATCCGAGGTCAAGCGTAAAATAGTAGACTTATGGATGCCACCGTCAGCAGTGGAGAGCGCAAAATGTGCTGCGCTCCCACACGGGACGGCGGGCTGCCAATACATTTGAGGCGAGTTCACGCACGCAGCGGAACAAAACGCCCAACACCCAGCAGGGCTGGAGGGTACAAATGACGCTCGAACAGGCATGCCCCATGGAATACCAAGGGGCGCAATGTGCGTACAAAGATTCGATGATTCAC
+
BAABAAAFFFFFDGGFGGGFEFGGHFBGF6AEHHFEGGHHFDGGGC0AEEEGFHHHHHFDEHF>E?EFGGF3?FFEEHHF:BG8HFFGHHFFGHGEHEFFBHDGFHHFHEFFCHG@EFFFFHFFGFHFFGGFDFGGFHGGFGCGCFC@@GCEBGEGHHFFFBFFFFCAFFFA<?3FFBEFGGGC?C@;DF@HFFFFGHCGFF>?AECEE>A8GFGFEED;GBHFG22;AAEEEEB//BHGHGHGCG?GGG0EG2DDHG11GGHHE0B0E1GDDCEFCGEB33GGGEFFBFFD1DD?AAAA
@M02197:102:000000000-ALU3V:1:1101:22379:7523 1:N:0:1
ACGAAGTCTACCTCCTCCGCTTATTGATATGCTTAAGTTCAGCGGGTATCCCTACCTGATCCGAGGTCAAGCGTAAAATAGTAGACTTATGGATGCCACCGTCAGCAGTGGAGAGCGCAAAATGTGCTGCGCTCCCACACGGGACGGCGGGCTGCCAATACATTTGAGGCGAGTTCACGCACGCAGCGGAACAAAACGCCCAACACCCAGCAGGGCTGGAGGGTACAAATGACGCTCGAACAGGCATGCCCCATGGAATACCAAGGGGCGCAATGTGCGTTCAAAGATTCGATGATTCAC
+
CCCCCBBFFFFFGGGGGGGGGGGHHHGHHHHHHHHHCHHHGHHGGGGCGHHHHHHHHHHHHHHGGGGHHHHHGECFHFHHG9HGGHHHHHHHFHFHHHHHGHGGGHGHHHFFGGGHGGGCFGHHGHHHHGGGGGGGHHGGGGGGGGGGGHGGHHGHHHGGGHHHHGGGGGHHHGGGGGGGGGGGGGGHHHHHGGGGGHGFHFFFGGHGGHHGGGHHGGHHHHHHHHHHHGGGGGHEGHFGHGGHHHGGGHHHHFHHHHHHHFHHGGGGGFHHHGGGGFGGGFGCGGGGFFFFFFFBB?BA
@M02197:102:000000000-ALU3V:1:1101:16880:7479 1:N:0:1
ACGAAGTCTACCTCCTCCGCTTATTGATATGCTTAAGTTCAGCGGGTATCCCTACCTGATCCGAGGTCAAACATTGGGTTGCGTTCTTGATGGACGCCCGTGGCAGAGGGGACGAGGCGCTAGTCTGCTGCGCTCGAAGCCAATACACAGGCCGCCAATGCTTTTGAGGCGAGTCCGCGCCGGAGGCGGGACAAGACGCCCAACACCAAGCTGTGCTTGAGGGTTTTAGATGACGCTCGAACAGGCATGCCCTAAGGAATACCAAAGGGCGCAATGTGCGTTCAAAGATTCGATGATTCAC
+
CCCCCCBFFFFFGGGGFGGGGCEHHHHHHHHHHHHHHHHHHHGGGGGGHHHHHHHHHHHHHHHGGGGHHHHHHHHHGHEGGHGFGGGHHHHHHHHGGGGGGGGGHGEHGGGGGGGGGGGGGGGHHHHHHHHGGGGGGGGGHGHHHHHHHHHGGHGGHGGHHGGGHGGGGGGFCAGGGGGGGHGGGFGHHHHFGGE@GHGHH;HEFGHHFHHHHEGHFHHHGFH<HGHEHG>GEGGHGGGHHHGHHHGGFA3HHHHGHHHHHGGHHGGGGGHGFFCGGGGGGGGGFGGGGFFFFFFFABBBA
@M02197:102:000000000-ALU3V:1:1101:22364:7535 1:N:0:1
ACGAAGTCTACCTCCTCCGCTTATTGATATGCTTAAGTTCAGCGGGTATCCCTACCTGATCCGAGGTCAAGCGTAAAATAGTAGACTTATGGATGCCACCGTCAGCAGTGGAGAGCGCAAAATGTGCTGCGCTCCCACACGGGACGGCGGGCTGCCAATACATTTGAGGCGAGTTCACGCACGCAGCGGAACAAAACGCCCAACACCCAGCAGGGCTGGAGGGTACAAATGACGCTCGAACAGGCATGCCCCATGGAATACCAAGGGGCGCAATGTGCGTTCAAAGATTCGATGATTCAC
+
BB@BBBAFFFFFFGGGGGCGEGGHHHHHGHHGHHGHGHGFFGHGGGEEHEHFHGFHGHHHGHHGGG1BGGHHG?EGFBFHHHHHGHH:HHHGHHHHHFHHGGFE;GHGHH3GHGFGFCGGGF9FHGDHGGGG9DGGHHGGGGGCCGGGGGFG?FFFGGFFFGHHGGGGGGFGFFFFFGFFGGGGGGEFGFHFFFFGGE6EGEFGGEDHHHHHGFHCEGHGHHHFGFHGHGGFEEHGEB=1HGGBA:/E?CFFFHHGFA1DFFHCGEEGCHHGG?GEEAG133G3FGGF11FFDFFA1AAA
@M02197:102:000000000-ALU3V:1:1101:19738:7618 1:N:0:1
ACGAAGTCTACCTCCTCCGCTTATTGATATGCTTAAGTTCAGCGGGTATTCCTACCTGATCCGAGGTCAACCTTGAAAAATAATAAAAGGTGACCGGGTCTAGAGTCCCTTAACTCGAGTACGTGCTGGTTAAAGCTCAATGTACCGAGGGTCCTCTAGACGCCGTCATTGTCTTTGGGACGGGTGATGACCAAACACCACCGGACGTCCAACACCAAGCCAGGCTTGAGGGGTGATAATGACGCTCGAACAGGCATGCCCTTCGGAATACCAAAGGGCGCAATGTGCGTTCAAAGATTCGATGACTCAC
+
CCCCCDCFFFFFGGGGGGGGGGGHHHHHHHHHHHHHGHHHHHHGGGGGHHHHHHGHHHHHHHFGGGGHHHHHHHHHHFHHGFHHHHHHHGHHHHHGFFFFHHHHHHHHHHHHHHHHGGGHHHGHGHGHHHHGHHHHHHHHHHHHHHHFGEGHGHHHHCFGHDGGHGGGHHHHHHHHHHGHHHHHHHHGGHGHHGFFGGGEGGGGFGHHFFGHFFGGGHHHHHGHHHFGGGHHHHHHHFFFFGFFHHEHHHHHHGHHGGGGGGCHHHHHGAHHGHGGGGGHHHHGGEGHGGGGGGGGGBFFFFBFFA?AAA
@M02197:102:000000000-ALU3V:1:1101:12811:7626 1:N:0:1
ACGAAGTCTACCTCCTCCGCTTATTGATATGCTTAAGTTCAGCGGGTATTCCTACCTGATCCGAGGTCAACCTGAAAAAAAATGTTTTGGGGTTTGACCGGCCCGGAAGGTCCTTGCAACTCGATACGTGCTCCCGAAAGAACTCGTTGTATCGAGGGTCCCACGGACGCCGTCATTGTCTTTGAGACCAGTTGGCCGGTGAAGGCCAACGCGGTCCAACACCAAACCCGGGGGTTTGAGAGAGGATAATGACGCTCGAACAGGCATGCCCTTCGGAATGCCAAAGGGCGCAATGTGCGTTCAAAGATTCGATGACTCAC
+
BBBABABFFFBFGGGGGGGGGGGHHHHGHHHHHHFHHHHHHHHGFGGGHHHHHHHHHHGHHHHCEGGHHHHHHGHHHGHGGGGHHFHHG@FEAEGGEGFGGGC6CGFGFGHHHHHHHGHHHHGEGHGFHHHGHHGGGGGGGGHHGGHGHGGHHGGFGGGGGGGGGGGCCGGHFFFFHGFHHFGGFHHHFHFFEGGGGFHFFHFGGGGGGGGGHFDEHGHFFFGF?EGGGGGFGHFBHGHHFFHHGHHHHGGEGGFGEEHHHGHHGBFECFEGCGGHHHHHGHHHGGGGGHHHHGGGGHFGGFGGGGGFFFDFFFFABAAA
@M02197:102:000000000-ALU3V:1:1101:12505:7691 1:N:0:1
ACGAAGTCTACCTCCTCCGCTTATTGATATGCTTAAGTTCAGCGCGTAGTCCTACCTGATTTGAGGTCAATTATTGTGGTTAACTCAAAGTTAAAAGCAATGAGATAAAGCTTAAGGTGCAAAAGCCCGGTAGAACCTCTCAGTTCTAGCCTGGACAGACTTGACAGCGAGATGGACGAACCTAGAACACTGTGAAGGCCAAGCATGGGCCGCACCAATTTAGTTAAGACAAGCTGCAGATCTAGAGACTTGCTGCATTGTCCAACACCCACATAGCACCATCCAATCATAGAAATGGAAGGTGGATGGGAGAGGTTAATGACACTCAAACAGGCATGCCCTCCGGAATACCAGAGGGCGCAATGTGCGTTCAAAGATTCGATGATTCC
+
CCCDDDCFFFFFGGGGGGGGGGGHHHHHHHHGHHHHHHHHHHHGGGGGGGGHHHHHHHGHHHHFGHHHHHHHHHHHHGGHGHHHHHHHHHHHHGHHHHGEHHHHGHHHHGGHHHHHHHGHHFHHHHHG?EGGGHHGHHHHHHHHHHHHHHHHHHGGHFFHHHHHHHHHFGFGGGHHHFGCCGHHGHHHGGHHHHHHHFHHFFHGGHHFGGGGGGGGHGFFHHFHFHHHGHHFHHEHGGHGGDBGHHHHGFHHGHHHHFHHHFHGGGGGGBFFGFHEGFGHHHHHHHGHFHHHGBF3GHHHHHHHHGEHHHHHHHHGHHHHHHFDGHGHGHHHHHHGGGGGE?EAHHGFHHGHHHGGGGGHHHHEGEGFGGGFFGCEBFCFFFFFAAA3A
@M02197:102:000000000-ALU3V:1:1101:25408:7690 1:N:0:1
ACGAAGTCTACCTCCTCCGCTTATTGATATGCTTAAGTTCAGCGGGTAGTCCTACCTTATTTGAGGCCAGTAGTTAATAATAATAGTGTAAAGCGGAGACCTTATACGCGGGCTAAAAATTGCCTTAGCAACCCGGCTGATCTCCAGCTCATATATTTAAGGCAAGGTTGGCGGCGGCCAACCAAGCCCAAGGACCCGCACAGTTTTTAAGAAAAACCGGTTGGAGAAGATTAACGACACTCAAAAAGGCATGCTCTTTGGAATACCAAAGAGCGCAAGCTGCGTTCAAAGACTCGATGACTCAC
+
BBBBBB3DDF5FGGGGGGGGGGGHHHHHHHHHHGHHHGHHGHHGGGEEGHHHHHHHHHHHHHHHGHGGGGFDHHGBGDHFFHHHGFHFH4DAFFEGGCEGFHHGHHGGFFGGGEGGH:DGHC>FFHFGFDGHHGGGCCGGHHCFGHHGHHHGHHGHH9FHGFGFHGF<FFDGGCCC2GGFGFFEF?EEHHHFGEEFFHGFFFB@;B4GHHHGGDFFFFFFBFGHGBEBFFGFFFGFGFAGFFHFHGHHHHGHFFGF55FHHHHHHHHHHEE2ECGHHGGGGGHGGGGGGFGGGFFFFBFFCBABA
@M02197:102:000000000-ALU3V:1:1101:10549:7755 1:N:0:1
ACGAAGTCTACCTCCTCCGCTTATTGATATGCTTAAGTTCAGCGGGTATCCCTACCTGATCCGAGGTCAACCTTGGTAAAAAGTGTCCCGAGGGACGGTGACCGGCGCCTGGACTTCTAACCATGTACGTGCCCGAAAGCTCAATGTACAGGAGTCCTCACAGACGCCGTCATTATCTTTAGGCGGAGCGCAACCGTTAAGGCCGCGCTGACGCCAACAACAAGCCGGGCTTGAGTGGTGATAATGACGCTCGAACAGGCATGCCCTTCGGAATACCAAAGGGCGCAATGTGCGTTCAAAGATTCGATGACTCAC
+
BBCAABBFFFFFGGGGGGGGGGGGGHHHFHHHHHHHFFHHHGHGGGGGHHHHHHHGHHHHHHGGGGGHHHHHHHFHHHHHHHGDGHHHHGGGGGGGGGEGFHHGGGGGGGHGGFHHHGHHHGHHHHHHHHHHHHGGGGGHHHHFHFFGHHHHHGHHHHFHHHHGHFGGGHGGHHGGHHHGGFFFGBGFFEFGGFFHHHHGGGGGFGHGFGFFFFGFAEEHGFFFGFHGGGHHHHFHHHGFHHFHGGGGCFHGGHHHHHGFHAFCGGGGHHFHHFEHGHHGGFFGGHCHGGGGHGGFGCCGFG4FFFFFFFBBAA?
@M02197:102:000000000-ALU3V:1:1101:10538:7738 1:N:0:1
ACGAAGTCTACCTCCTCCGCTTATTGATATGCTTAAGTTCAGCGGGTATCCCTACCTGATCCGAGGTCAACCTTGGTAAAAAGTGTCCCGAGGGACGGTGACCGGCGCCTGGACTTCTAACCATGTACGTGCCCGAAAGCTCAATGTACAGGAGTCCTCACAGACGCCGTCATTATCTTTAGGCGGAGCGCAACCGTTAAGGCCGCGCTGACGCCAACAACAAGCCGGGCTTGAGTGGTGATAATGACGCTCGAACAGGCATGCCCTTCGGAATACCAAAGGGCGCAATGTGCGTTCAAAGATTCGATGACTCAC
+
BBBBBBBFFFFFGGGGGGGGGGGHBGHHGHFHHHGHFGCFFHHGCFGGEHHHHHHGHHGHGHHAEG1GFHHHHHHHHGGHHHFHHGHHGGG?EGGGGGEGFHHGCGGGGGHHHHHHHHGHHHHHEHEHHHHGHGGGGGGFGHHHGEH:HHGFHGHBFFFFGHHFFGGEGFHHHGGGGGGGGGGDGGGFGHGFFFGFFFHGFFGFF=GAGEEGGDGHHHHHFFEGGFFFFFFHHHFHHHEHHFGHGGGGFGHGHGHHEFHHHGGGFA2FBGHHHHHHHHHGGGGFHHGHGGGGGCDF5GBGEGGBFFFBFFBBAAA
@M02197:102:000000000-ALU3V:1:1101:7580:7796 1:N:0:1
ACGAAGTCTACCTCCTCCGCTTATTGATATGCTTAAGTTCAGCGGGTAATCCTGCCTGATTTGAGGTCTAAAGTACAAGTGTTTCAACAAGTGAAACGAACTATAAGCGCTGCTTAATCGATAAGACCGCGTTCAGACATCGACGAGATAAATGTTATTACACCGAGTGAAGCTGTCTAGGCTATCGAAGATCACAAGCTGCTCGTGTATTTCAGCCGAGCTGACCCAGTACAGGGCCTGCACACAGCCAGAATCCAAGCCCACACCTGTTCCATTACAAAACAGGGGGGTTGAGGGTTTCACGACACTCAAACAGGCATACTCTTCGGAATACCAAAGAGTGCAAGGTGCGTTCAAAGATTCGATGATTCAC
+
BBBBBAAF5DBFGFEFGG??EG?FFGDG6D5BEFBGGGH5FGHGCGEEHGHHGFHHHGHHHGGHGHFHFFGGH5DEFF3GFFF2DGHHHGH34FD4@CEGGFHHGHFFG?F?EEDGHHHFFE/FGGD2E/>B?CF2FCC2F/FDGFCDEE<G0FGHHGGHF#<<<@0<<B<5GG;8GGH#;G:<0ACGFC:BBBCDF;AF<B0<1>F1HGFF0EFGDFF=;F0?BB2EHGF#<<9EAG21;GG0AFBF2FFBG3?EGB/E?E?B3/BHHG3B@B4GHFHHGHGCEE>?GCC?11>1GGFA1F1FGEA1FEHEHE5D5HFFEFAAA2HFEFGDF355BHHGGA4FF4E2CFFGG5DB5BEBB44F5B553A3>3
@M02197:102:000000000-ALU3V:1:1101:7582:7843 1:N:0:1
ACGAAGTCTACCTCCTCCGCTTATTGATATGCTTAAGTTCAGCGGGTAGTCCTACCTGATTTGAGGCCAAAATATAAAGTCATGTCTCTAATGAGAACTAGGGTTAGAAAGCAGACGTGTGCAAAGCAAGTAGGCCATCCGAAGATGTCCTCAGCGAAATAACTTATTACGCCGAGTCAAACCTATTCGCAAAGCGAGACCAGCTAATCCTTTTAAGGCGAGCAGCTTTGCAGCAGCAAACACCCACATACAAGCCACGACGAGGAGTAAACCAAGTCGTGGTTGATAGTTTCATGACACTCAAACAGGCATGCTCTTCGGAATACCAAATGGCGCAAGGTGCGTTCAAAGATTCGATGACTCAC
+
BBBBB3A5DDFFGGGGGGGGGGCHGAFHFHHFGHCHCHHHGFHGCEGGEHHGFHHHHHGGHHGHGGGGHHHHH3FGHH5BEGHHHGHHHHGBDH3@DGFFFFHGGFFFHHGFHGHHCG?G/GGHHFGHHEBG4FGFCC?FDFD/CDF,4D-FDBCEGGCHHFEFB?G;HEA?4??<;60F00<?CGDBF0;E./C0;-#/9+/<B0CFBFF)GHEB@;C1FB1G?)FF7B1<9@119B></-FFF;?440@FFEEE>>/1EG33DB4F1FB331?EE?EEFCGEDDB535EF5D5GFADAEFF5FHHGFGHFFG1E2EAD55552F5FBA2AEA4FGCEAAA4FGFGGGGCGFCFFDD@@>3A>3
@M02197:102:000000000-ALU3V:1:1101:12594:7855 1:N:0:1
ACGAAGTCTACCTCCTCCGCTTATTGATATGCTTAAGTTCAGCGGGTATCCCTACCTGATCCGAGGTCAAGCGTAAAATAGTAGACTTATGGATGCCACCGTCAGCAGTGGAGAGCGCAAAATGTGCTGCGCTCCCACACGGGACGGCGGGCTGCCAATACATTTGAGGCGAGTTCACGCACGCAGCGGAACAAAACGCCCAACACCCAGCAGGGCTGGAGGGTACAAATGACGCTCGAACAGGCATGCCCCATGGAATACCAAGGGGCGCAATGTGCGTTCAAAGATTCGATGACTCAC
+
BBCBBCCFFFFFGGGGGGGGGGGHHHFHHHHHHHHHHHHHHHHGGGGGHHHHHHHHHHHHHHH1FGGHHHHHGEGGHHHGHHHHHHHHHHHHHHHGGFHHGHGGFFFHHHHHFHGGGGGGGHHHGGHGHHGGGGGHFHHGGGGGGGCDGHGGGHHHHHGHGHGHHGGGGGHHHGFFGGGGGGGGGGGFHHHHGGGGGHGHFGGFFGHHHHGHGGHFFGHGHHHHHHHHGGGGGGHEFHHHGHHHHHGGGGHHGGHHHHFHHHHGGGGGCGFGHGGGGHGGGGGGGGFFFBFFFFFAABBA
@M02197:102:000000000-ALU3V:1:1101:7574:7825 1:N:0:1
ACGAAGTCTACCTCCTCCGCTTATTGATATGCTTAAGTTCAGCGGGTAGTCCTACCTGATTTGAGGCCAAAATATAAAGTCATGTCTCTAATGAGAACTAGGGTTAGAAAGCAGACGTGTGCAAAGCAAGTAGGCCATCCGAAGATGTCCTCAGCGAAATAACTTATTACGCCGAGTCAAACCTATTCGCAAAGCGAGTCCAGCTAATCCTTTTAAGGCGAGCAGCTTTGCAGCAGCAAACACCCACATCCAAGCCACGACGAGGAGTAAACCAAGTCGTGGTTGATAGTTTCATGACACTCAAACAGGCATGCTCTTCGGAATACCAAAGGGCGCAAGGTGCGTTCAAAGATTCGATGACTCAC
+
BCBBAABFFFFFGGGGGGGCGGGGHHCHHHHHHHHGHGHHCF5ECGAEAFGFGHHFEHHHHGGHFHGGHHHHHGGFGHHHHHHFHFFFGHHGHHGHHHHHFHGEFEAGHHHGHFHGGGGHAGHHHGGHHEGGHGGHH22G?BFDD:2>9>@ADGBFCCC0GGF;-GG1;HC<CACCFGFFFCCCHEHHF7GCFBCEGC@01FF<1DBFGFFGFGEDB>?1FFBBEHFFF1FFFGFB0B/>;9/GE6?33DGHCCGFEEAFEGFFGF4HE?B33?DEEE?GFFG5HFEGFHGBHHFHHFHFDCB53F533FGFEG?EGE3GGD5F2GAGB2A222GBHGEEEGHBDFFFF5A444FFDB@5??3>A
@M02197:102:000000000-ALU3V:1:1101:7413:7890 1:N:0:1
ACGAAGTCTACCTCCTCCGCTTATTGATATGCTTAAGTTCAGCGGGTAGTCCTACCTGATCTGAGGTCAATCGATGCTTCCACACGAGGTGGCGGTTTCAAGGAGGCCACCGGCCCGCCGCACAGCGAAACGTATCACGCCACACAACGGACCGGGACGGCCGCCGATCCATTTAAGGCGAGCCCGCAAAGGGCAACACCCAACTCCAACCCCGCCGGGCAGGACCCGGCGGGATGATGATTTACAAGACACTCAGACAGGCATACCCTCCGGAATACCAGAGGGTGCAAGGTGCGTTCAAAGATTCGATGACTCAC
+
ABAB?AAFFFFFGGCGGFE?GFGHHHHHHHGFHFGHGHHHHFHGCEGGGHHHHHGHGHGHHHHHFGFGGHHHGGHGEHHHHHEHGFCCE1FFFE8EG:.G;HCH<;GGHG;34:CGGGGFGGGC008-@8CGH:GFHHFGE?DGFC:GG@#A-FD@FBBDGGACFC0;$94=09FF@BFFF?GDEFFFHHFFDFEEAA.FBFHF1B/>BFDFEE?GHG%11;>>>;GE??FAHFFFFGFHGDDBFHGD111G1EEGFBF1HFFB/E?EE/0DBFCHGF1A00EFFDGHHBCEEEGAA33GFGGFGBFFFFFDAA@AA
@M02197:102:000000000-ALU3V:1:1101:18764:7924 1:N:0:1
ACGAAGTCTACCTCCTCCGCTTATTGATATGCTTAAGTTCAGCGGGTAATCCTGCCTGATTTGAGGTCTAAAGTACAAGTGTTTCAACAAGTGAAACGAACTATAAGCGCTGCTTAATCGATAAGACCGCGTTCAGACATCGACGAGATAAATGTTATTACGCCGAGTGAAGCTGTCTATGCTATCGAAGATCACAAGCTGCTCGTGTATTTCAGCCGAGCTGACCCAGTACAGGGCCTGCACACAGCCAGAATCCAAGCCCACACCTGTTCCATTACAAAACAGGGGGGTTGAGGGTTTCACGACACTCAAACAGGCATACTCTTCGGAATACCAAAGAGTGCAAGGTGCGTTCAAAGATTCGATGATTCAC
+
BBBBBBBFFFFFGCAGGGGGGGGHHHHHHHHHHHHHH5GHHHHGGGGGGHHHHHFHGHHHHHHHGGHHHHHHHHGHHHGHHHHHHGHHHHHHGHHHHGGGGHHHHHHGGGGGGHHHHHHGHGHGHHHHGGGGGGHHHHHHHGHGGGGGGHHHHHGHHHHHHGGGGCGGGGFFHHHHHHHHHHGHHGGHHHGGHGHHHFGGGGGFDGGHGGGHGGGGGGGFFGHHFHHFHFGGHGFEDFFFGFFGFHHFHHGFGBFGHHGGGGHHHHHEGF3BFGDBHGHHHHGGGGGGHHGHHFCHHGGFGGGFHFGF5HEGBGHHGBFGHH?EE?FHFHFFHGHGG5CGHHGHHHGEGGGGGGGGGGFFGFFFFFFFBBAAA
@M02197:102:000000000-ALU3V:1:1101:12611:7862 1:N:0:1
ACGAAGTCTACCTCCTCCGCTTATTGATATGCTTAAGTTCAGCGGGTATCCCTACCTGATCCGAGGTCAAGCGTAAAATAGTAGACTTATGGATGCCACCGTCAGCAGTGGAGAGCGCAAAATGTGCTGCGCTCCCACACGGGACGGCGGGCTGCCAATACATTTGAGGCGAGTTCACGCACGCAGCGGAACAAAACGCCCAACACCCAGCAGGGCTGGAGGGTACAAATGACGCTCGAACAGGCATGCCCCATGGAATACCAAGGGGCGCAATGTGCGTTCAAAGATTCGATGACTCAC
+
ABBABA3DD5FFGGGGFGGGGGGHHHHHGHHHHHHHGHHHHHGGGGGGHFHHHHHHHHBGFHHGGGGGHH3FEGGDHFGHHB@GBFGHBGF9EGFHG<HHGHGG?CHGBG8HD;?EF?GCG;7GHHHHHGCC@DDGHGGEEA@CCGCCDAE9BEGGGHGFHGF1FGGGGGFHHFAFFFFF?GGGGGGHHHFFEFFFFGE=?DEEFAEF31;HFFEHHCHHHGFFHF8EGEFE0A2AAHHFGBHHFF?E?EGHHFHFGGABFFGAGCGGEGGGF2EEGGGFFAGGGFFGFFFFFFFBBBBA
@M02197:102:000000000-ALU3V:1:1101:26575:7981 1:N:0:1
ACGAAGTCTACCTCCTCCGCTTATTGATATGCTTAAGTTCAGCGGGTATCCCTACCTGATCCGAGGTCAACCTTAGAAATGGGGTTGTTTTACGGCGTAGCCTCCCGAACACCCTTTAGCGAATAGTTTCCACAACGCTTAGGGGACAGAAGACCCAGCCGGTCGATTTGAGGCACGCGGCGGACCGCGTTGCCCAATACCAAGCGAGGCTTGAGTGGTGAAATGACGCTCGAACAGGCATGCCCCCCGGAATACCAGGGGGCGCAATGTGCGTTCAAAGATTCGATGATTCAC
+
ABBBBBAFFFFFGGGGGGGGFGGGHFHHFHHHFGFFHHHHHHHGGGFEHHGGHHHHGHFHHHFEEG1GHHHHH:HHDGGHGHCEEEEEHFGFGGGGGGGGGHHGFGGDDGGHGGHFGHHHGFCCEFDGHFHHHHGGCGGEEGFFFFFGGHHGHHHFFGHBDFGGGGGGGGGFGGGGDGGCFFFE@GGGFCFFF0BFHGCDFFGGDGGEDFGFFHHHGHGHHGHFF?DFHFGHHHHHGEHHGFFGGGGHHHGHHHHEEEA2A2GHHHHEEECHGFCGDDGFG44FFFFFF?>3A>
@M02197:102:000000000-ALU3V:1:1101:16712:7939 1:N:0:1
ACGAAGTCTACCTCCTCCGCTTATTGATATGCTTAAGTTCAGCGGGTATTCCTACCTGATCCGAGGTCAACCTTAGAAATAAAAGGGTAAGACCGACCCGACGAGACCTTGCAACTCCTCGCGTGCCTCGTAAAAGACTCGTTGCGAAGAGGGTCCCACGGACGCCGTCATTGTCTTTGAGACCAGTTGCGGGAGGCCCACAACTCGATCCAACGCCAAACCAGAAGGTTTGAGAGAGGATAATGACGTTCGAACAGGCATGCCCTTCGGAATGCCAAAGGGCGCAATGTGCGTTCAAAGATTCGATGACTCAC
+
BCCABBBFFFFFGGGGGGGGGGGHHGFHHHHHHGHHGHHHGHHGFGGGHHHHHHHHHHHHHHGGGGGHHHHHHHGGGHHGHHHFHGGAGHFHHHGGGGGGGGGGGGGGEHFHGFHHHHHHGGGGGGHHHGHGHHGGEHFHGFGHHFGGGHHGGGGHGHHGGCGGGGGGGBGGHGGGHHHGGBHHHGGGGGFGFFGFFGGGFGHFGGHFHHFFFGGGGHHHGHHGHGGHGHHGHHHGFHHHGHHGGAGHCFE5FFA5CGAGGGE1A2GHHHHHFHGHHF2EDGGHHFHGGGGHCFFGFGFGGGFFFFFFFBAAAB
@M02197:102:000000000-ALU3V:1:1101:16858:8120 1:N:0:1
ACGAAGTCTACCTCCTCCGCTTATTGATATGCTTAAACTCAGCGGGTAATCCCGCCTGACCTGGGGTCGCGGTCGAGGCTCGCATCGAGATGCAAGCAAGAAGGGTCAAGGAGCCCGAGAAACGACGAGGCCAATGAACACGACAGGAATCGAGTTGAGTCATTCAACCACCACTTGTCGTGACGTCCCCCGTCGAGGACTCGAATTTAGGCCAGCCGCGCCTTCTTGGGACGGGAGGCCAGTATCCGCCGCCCCGCAAAGGGGGGGTGGCGACGCGATGCGTGACGCCCAGGCAGGCGTGCCCTCGGCCTAATGGCTTCGGGCGCAACTTGCGTTCAAAGATTCGATGATTCAC
+
B@BBABBFFFFFGGGFGFCGFFEHHHFGFHHFHHHGFFFHFGFEFGAEHFHHFGGEFACFFHHHGC1E?E>EEEEGGCGEHGC?E<E3CCCGF?GBAGFFBCFFG0FGFB2GEHAFD/CCDHHGGG-ACFCEFFB:CE;0/A/FBFFFF0DBBB:/FFFBFBFFGGGGG+AEG;/;F/D.99/:.;CEFE99?FFFFFFBFEF;FFEFF8A9CAFFFFF@FEFFE/FBFFA9EE.FF?FFFFABBD?BB-C?GGGGHHHGCGGGFFB/FFFEE@EAEGEFDGEE>?EF1FFHHEHECEFC>0EEEEHFF5BHHHGA22?FGGGEFCHFA?GDFGFCGGGG?CCFFFFFFFCCCCC
@M02197:102:000000000-ALU3V:1:1101:19708:8160 1:N:0:1
ACGAAGTCTACCTCCTCCGCTTATTGATATGCTTAAGTTCAGCGGGTATCCCTACCTGATCCGAGGTCAACCTGATAAAAAATTGGGGGTTAGACCGACCCGGAAGGACCTTGCAACTCGATACGTGCTCCCGAAAGAACTCGTTGTATCGAGGGTCCCACGGACGCCGTCATTGTCTTTGAGACCAGTTGGCCGCGAACGGTCCAACGCGGTCCAACACCAAACCGAGGAGGTCTGAGGGAGGATAATGACGCTCGAACAGGCATGCCCTTCGGAATGCCAAAGGGCGCAATGTGCGTTCAAAGATTCGATGACTCAC
+
AACCBBBFFFFFGGGGGGCGGGGGHHHHBGHGFHHHHHHHHHHGGGGGHHHHHHHHHHHHHHHGGGDHFGHHHHGHDHHGHGHHEFHGG?/FCFHHGGGGGGGGCDD<FBCGGGFHHFHGHHEDGHEHGHHFGGGFA<7FHHGFF@CGHGE/C.FCGHFFGCCDCCCCHGGFFFEFFHHHHFFFFFGFBGC?B@CCGCCCGGDD?FFGFFGFFCGFEGHGGGEEGGHHGHHGFHFHGCGHF;HFGFHFFFEE?A/B21GFHFHHFA/GGGEABHHGGE1F1FHEEE?FFG310AE0B11DGGGGCGGFFFDFD1AAAAA
@M02197:102:000000000-ALU3V:1:1101:8315:8274 1:N:0:1
ACGAAGTCTACCTCCTCCGCTTATTGATATGCTTAAGTTCAGCGGGTAGTCCTACCTGATCTGAGGTCAAATCAAGAGTGCATTGACTGCGGTTTAGAGTGCGGACGGAAACAACTGATGTTTCGTCACACTAAGGCATTTAAGGAAGGCCAGAGGCGATCCCAAAGCTCAATGACGGTCAAGAAACCGCCAGAGAGAAGGTCTAATGACACTCAGACAGGCATACCCTTCGGAATACCAAAGGGTGCAAGGTGCGTTCAAAGATTCGATGATTCAC
+
CBCCCCAFFFFFGGGGGGGGGGGHHHHHHHHHHHHGHHHHHGHGGGGGGHHHH:HHHHHHHHHGHGHHHFH9HHH:HG7HHHHHHHHHHGGGGGGGGHHGGHGGGGGHHHGHGFGFHEHHHHHHHHGHGDGHHHHHGHHHFHGHHG2HHFHHHHHGGGFGGHHHHHGHHHHFHHFHHHHGGHHGHHGGHHHHHHHHHHHHFHHHHHHHHGGHHHHGFFHGHHHGGGGEFDHHHHHGFHGHHHGFFHHHHHGGGGHGGGGGGGGGGFFFFFFFBAAA?
@M02197:102:000000000-ALU3V:1:1101:7589:8103 1:N:0:1
ACGAAGTCTACCTCCTCCGCTTATTGATATGCTTAAGTTCAGCGGGTAGTCCTACCTGATTTGAGGCCAAAATATAAAGTCATGTCTCTAATGAGAACTAGGGTTAGAAAGCAGACGTGTGCAAAGCAAGTAGGCCATCCGAAGATGTCCTAAGCGAAATAACTTATTACGCCGAGTCAAACCTATTCGCAAAGCGAGTCCAGCTAAGCCTTTTAAGGCGAGCAGCTTTGCAGCAGCAAACACCCACAACCAAGCCGCGACGAGGAGTAAACCAAGTCGTGGTTGATAGTTTCAGGACACTCAAACAGGCATGCTCTGCGGAATACCAAAGGGCGCAAGGTGCGTTCAAAGATTCGATGATTCAC
+
33AAAA3FFDFFGGGGGGGGGGGHGHFHHDDHFFFGDAEHHGGGGGCGGHFFEGHABAGHHBHFFBFEACFHHHHHHBFFF5F5GFF4FBEGFHDBDBGFGHHGAGGE4FGFGFHHGEEB/?4D33BEBCB443FGHB20?CDCDFF$@FG%2F2>FDCFHGFG1G;D:9>E.<-?<;=GHFE5FD#=0BEAC;/;AC-CBBD<#C9'D=09;BBF0<2@?A><BBF<0111<?19?9/<<??#/<?/2GCC</<</>//CHFGBFB3B?3B31>>/>111GDEFD5BB3B53D5GFG5F5B5BF353F3DFFEEEA2BD5FFGFEF33GGGCGFGAFA222GFGEA5GFFGGFFFFFFD33A>3
@M02197:102:000000000-ALU3V:1:1101:14853:8300 1:N:0:1
ACGAAGTCTACCTCCTCCGCTTATTGATATGCTTAAGTTCAGCGGGTATCCCTACCTGATCCGAGGTCAAGCGTAAAATAGTAGACTTATGGATGCCACCGTCAGCAGTGGAGAGCGCAAAATGTGCTGCGCTCCCACACGGGACGGCGGGCTGCCAATACATTTGAGGCGAGTTCACGCACGCAGCGGAACAAAACGCCCAACACCCAGCAGGGCTGGAGGGTACAAATGACGCTCGAACAGGCATGCCCCATGGAATACCAAGGGGCGCAATGTGCGTTCAAAGATTCGATGATTCAC
+
BBBBBBAFFFFFGGGFFGGEGGGHHHHGFHHHFHHHHHGFHHHGGFGGHHHHHHGHHHGHHHHGGGGHGHFHGGGGHGHHHHFHHHHGGHHBGHHFHFHHGHGGFGHGHFHHGHGEGGGGGFGHHHHHHHGGGGGGFHGGGGG?GDFGGGGGGBEGHGFGGGG:GGDAFGDHFFFFFGGGGGGGGGGHHHGGGFFFGFGFFEEFFFFFHGHHFFGHFGH;HGHHHHGBF9GGGEGF9BHHHFGHHFGGGEHFHHEGHHFHHHHHCGGFGGFGGEEFGFGBGBGFFFGF4BFFFFFAAAA>
@M02197:102:000000000-ALU3V:1:1101:23924:8309 1:N:0:1
ACGAAGTCTACCTCCTCCGCTTATTGATATGCTTAAGTTCAGCGGGTAGTCCTACCTGATTTGAGGTCTAAACTAAAAGTTTATTAGAGTGGAGGGAGCGAAAACTTATTACGCATTCCACTTAGACATTTAAGACGAGCCGTAACCGGCAGCGTCCAAAACTCATATACAGAAAACTGCATATGAGAGTCTGTATGACACTCAAACAGGCATGCCTTTCGGAATACCAAAAGGCGCAATGTGCGTTCAAAGATTCGATGATTCAC
+
CCCCCCCFFFFFGGGGGGGGGGGHHHHHHHHHHHHHHHHHHHHGGGGGGHHHHHHHHHHHH9HHG8HHHHHHHHHHHHHGFHHH9HGHHFHGHHGGEEGGFEEFFHHHHHFFFGGGGHGGHFHGEFHB>GHHHHHHGGGGGHGGGGGHGGGGGHHGHHHGHHHGGHHHHHHGHHHHHHHHHHHHHHHHHHHHGHHHHGGGGHHHHHGHHHHHHHHGGGGHHHHHHHGHHHGGGGGHFHHFEEGHGGGGGGGGGGBFFFFFFBBBB@
@M02197:102:000000000-ALU3V:1:1101:15846:8333 1:N:0:1
ACGAAGTCTACCTCCTCCGCTTATTGATATGCTTAAGTTCAGCGGGTATTCCTACCTGATCCGAGGTCAATTTTCAGAAAGTTGGGGGGTTTTACGGCAAGAAACCCACTAGACTTTACAAACGAGGTATAAAATTACTACGCTCAAAATTCTAGCGAGCCCGCCACTAAATTTCAGAGGGTACCCTTTTACAGGTATTCCTCCAACACCAAAACCGAGGTTTTGAGGGTTGAAATGACGCTCGAACAGGCATGCCCGCTGGAATACCAGCGGGCGCAATGTGCGTTCAAAGATTCGATGATTCAC
+
BBBBABBFFFFFGGGGGGGGGG?GHHGHGFDFFFHCFGHFHHHGGCEFBGHFHHHHHFHHGFHFEC?CFHHHHHHFHHHFF90G;GG1@D9GGGE;;7@C-HFFFH999CG:5:H99FBF/G9FC?BAF8FFGF99F9990,4F6F:9,F8FFF:FC8:AAEFCFFFFHHGGFFHHGGFEDF@BFGHHHHGHHHFGGFGGFFGEFFFFGHGFAFGFFFGGFGFFFHGHHGFH9FHEDEECGHFHHHHBGHEHECCGEFGHHHHHHHGGFGGGGGEHHGHEGGGHGGGGGGGGGGFFFFFBFA3BBA
@M02197:102:000000000-ALU3V:1:1101:21413:8370 1:N:0:1
ACGAAGTCTACCTCCTCCGCTTATTGATATGCTTAAGTTCAGCGGGTATCCCTACCTGATCCGAGGTCAACCTGATAAAAAATTGGGGGTTAGACCGACCCGGAAGGACGTTGCAACTCGATACGTGCTCCCGAAAGAACTCGTTGTATCGAGGGTCCCACGGACGCCGTCATTACTTTTGAGAACCAGTCGGTTTGACCCGACTTGGTTCCAATGCCACACCCCGGGGGGTGGAGAGAAGGATAATGACGCTCGAACAGGTATGCCCTTCGGAATACCAAAGGGCGCAATGTGCGTTCAAAGATTCGATGACTCAC
+
ABB?ABBFFFBFGGGGGGGGGGGHHGHHHHFHHHCHHHHHGHHGGGGGHHHHHGHFHGHHHHGGGGEHHHHGHFHHHHHHHGHGHHHGGGGHHHHGGGGGGGGCCGFFHGGGHGHEGHHDGHHGGHHEFGHGGGGGGEGHGHFCEGEGHHCAEGGGGGGGGFG@G?AGGGHFFFFGFFFFHGE<BGEFAGGGHDFGDFGFFGFDFFGFGGFHHFFBFFFF?GGGGGFGGGGHHHHHHHHGFHHHHG?GF0EF11HHFFGBFHHEGGDEA2FFGGFAACHHFGEE2?GGBFCGGGGGGGGGGGEFFBFFFFFFA?>>3
@M02197:102:000000000-ALU3V:1:1101:12081:8278 1:N:0:1
ACGAAGTCTACCTCCTCCGCTTATTGATATGCTTAAGTTCAGCGGGTAGTCCTACTTGATTTGAGGTCAAAATAATAGACCAGGCAACGACGGATCGTCGCCAGTCGTGTGTGGGGTTAGAAGCGGACAACACCGACGTAAGTTAGCAAAGAAATTAGCAACTCACTGGTTGTCCAGCATACTGTATTTAAGGTGAGCAAGTGTGGTGGCCTGCAAACCCATGGACCCGCACTAAGCGCAAAACGCTTAGGTTGGAGAAATTCACGACGCTCAAACAAGCATGCTCCAAGGAATACCAAGGAGCGCAAGGTGCGTTCAAAGATTCGATGATTCAC
+
CCCCCCCFFFFFGGGGGGGGGEGHHHBHFHHHHHFFHHHHHHCDGGGCFHGHGHHHHHHHHHHHGHHHGEHHHHHHGHGFHHGGHGFHCEEGGGGGGHHGGGGG3GGEEHHFHGGGGGGHHGHHGGGGGHHGGGGGGHHHFHHGGHHEHGHFGHFHHHHHGHHGGGFHGAGEGGGGGHEHHGHHHHHFHGHHGFFGGGHHGFFHHGHFFFFHHGGFGFFGFFFGGGGGFFFGFGGGFFABGGGGGGHHHGHGHGHHHHHBGFEGGGDGFGGHFFFHGHHGBGGHFCBHHHHHHHHHHHHEGFGCHGFHFFGGFGGCGGGGEGCFFFFBFFABAAA
@M02197:102:000000000-ALU3V:1:1101:15856:8349 1:N:0:1
ACGAAGTCTACCTCCTCCGCTTATTGATATGCTTAAGTTCAGCGGGTATTCCTACCTGATCCGAGGTCAATTTTCAGAAAGTTGGGGGGTTTTACGGCAAGAAACCCACTAGACTTTACAAACGAGGTATAAAATTACTACGCTCAAAATTCTAGCGAGCCCGCCACTAAATTTCAGAGGGTACCCTTTTACAGGTATTCCTCCAACACCAAAACCGAGGTTTTGAGGGTTGAAATGACGCTCGAACAGGCATGCCCGCTGGAATACCAGCGGGCGCAATGTGCGTTCAAAGATTCGATGATTCAC
+
CCCCBBBFFFFFGGGGGGGGGGGHHHGHGHHHHHGHHHHHHHHGGFFGHGHHHHHHHHHHGHHGGGGHHFGHHHHHHHHFF;HHHGG9GGG:9HHG;;GG-HH:HH9GG::HC:H;<G9GGF9G295.F/GGGGG;;G;;GGGG9FEBF9FF::FFF::FFGGGFFFGFHHFFHHHHHHGHHGGGHGFGGEBGHHHHHGGHGHHFGFFGHGGGGGFFGEHHHFHHGGHHFHHHHHGGFGGHFDHHF3HHEGHGGGGGHHGHHHHBGGGGGCGGGGHHGGGGGGHGGGGFEGGGGFFFFFFFBABBB
@M02197:102:000000000-ALU3V:1:1101:20402:8401 1:N:0:1
ACGAAGTCTACCTCCTCCGCTTATTGATATGCTTAAGTTCAGCGGGTAGTCCTACTTGATTTGAGGTCAAAATAATAGACCAGGCAACGACGGATCGTCGCCAGTCGTGTGTGGGGTTAGAAGCGGACAACACCGACGTAAGTTAGCAAAGAAATTAGCAACTCACTGGTTGTCCAGCATACTGTATTTAAGGTGAGCAAGTGTGGTGGCCTGCAAACCCATGGACCCGCACTAAGCGCAAAACGCTTAGGTTGGAGAAATTCACGACGCTCAAACAAGCATGCTCCAAGGAATACCAAGGAGCGCAAGGTGCGTTCAAAGATTCGATGATTCAC
+
BCCCBCCFFFFFGGGGGGGGGGGHHHHGHHHHHHHHHHHHFHHGGGGGGHHHHHHHHHHHHHGHGHHHHHHHHHHHHHHHHHHGHHHHGGGGGGGGGHHGGGGGHHGGGHHHHGGGGGHHHHHHGGGGGHGHGGGGGGDHGHHHHHHHHHHHGHHHHHHHHHHHHHGHHHGHGHHGHHGGGGGHHGGGHHHHHGGHHHHHGGHHHGFGFGHHHGGFHGGHGHHGGGGEFFFFGGGGGHGGGGGGGHGFHGGHHHHHHHHHEHGGGGGGHGHFGHHHHHHHHGHHHHHHHHHHHGHHHHHGGGGGGHHHGGGGHGGGGGGGGGGFFFFBFFBBA?B
@M02197:102:000000000-ALU3V:1:1101:11058:8411 1:N:0:1
ACGAAGTCTACCTCCTCCGCTTATTGATATGCTTAAGTTCAGCGCGTAGTCCTACCTGATTTGAGGTCAATTATTGTGGTTAACTCAAAGTAAAAAGCAATGAGGTAAAGCTTAAGGTGCAAAAGTCCTGTAGAACTTCTCAGTTCTAGCCTGGACAGACTTGACAGCGAGATGGACGAACCTAGAACACTGTGAAGGCCAAGCATGGACCGCACCAATTTAGTTAAGACAAGCTGCATATCTAGAGGTTTGATGCAGTGTCCAACCCCCACATAGTCCATTCCATTCGTAGTAAGGGAAGGTGGATGGGAGGTGGTAATGACACTCAAACTGGCCTGCGCTTCGGAATACCAGAGGGCACAATGTGCGTTCAAAGAACGTATGACTCAC
+
AAABAAADFFDFG4AGGGGGCFAGGBDFGFGC5EGBGH5DBGFEEEEGAFHF5FBCGHBFDFB5FC3BE3DGD5G5@5A?FGHHHH3FFGHEHHHHGHEHHBGHG3F44F3FGH3F?G33GD3B3?BFGFBFH4?FGBHHF2?FHHHEHE0G0?FAG/<<<FF1@D1<0><C9:1<FC;>@C09<5B99;<FFGB:;/.+CCEEGC:;CFH#E=CF;ABFF19F1GB1<F;>;?19<1#1C11100/111G@111110@11///>//<12B210B111B111B1?//EB21@1B10CBBHEB10B10//0>B11B1D2@B@111/A1D1AA/EA//AAA////02D2B1AA100101133GDD000EFGF3GAAA111113B1111>111
@M02197:102:000000000-ALU3V:1:1101:16964:8427 1:N:0:1
ACGAAGTCTACCTCCTCCGCTTATTGATATGCTTAAGTTCAGCGGGTAGCCCTACCTGATTTCAGGTCAAAGTCAAAAGGTGCGCGATGGCAGGTTCTGAGCAGTCATCACCACAAGGAGAGACGAAACTTATTACGTCTAACACTGATGTGGGATGTTCCACTAAGTCATTTGAGGCGAGCCATTGCTGGCAGACGCCCAAGTCCAAGCCTAACATGTTCAGAAAACATATTAGATTGAGATTTCATGACACTGAAACAGGCATGCCTTTCGGAATACCAAAAGGCGCAAGGTGCGTTCAAAGATTCGATGACTCA
+
BBBBBABFFFFFGGGGGGGGGGGHHHHHHHHHHHHGHHHHHCHGGGGGGHHHHHHGHHHHHHHHHHHHHHHHHHHHGHHGHHHGGGGGGGHHGGHHHHHHGGGHHHHHHGHHHHHHHHAHEDHHFCHFGHHGHHGHGHHHHHHHHGHHGHHHHGHHGHGFFHHHHHHHHHHHHGHGHGGGGGGHHHHGHGHGGGEFHGGHHFGHGGHGGGEGHHHHGHDHHGHHFHHHHFGGFHHHGHHHHFHHFEHGHHEHHGHHGFHFFB1HHHGGGGEFHHFGDHCFHHDEE2EFGFFFGGGGGGGGGGGECFBFFFFFBBABB
@M02197:102:000000000-ALU3V:1:1101:8402:8440 1:N:0:1
ACGAAGTCTACCTCCTCCGCTTATTGATATGCTTAAGTTCAGCGGGTATCCCTACCTGATCCGAGGTCAAGCGTAAAATAGTAGACTTATGGATGCCACCGTCAGCAGTGGAGAGCGCAAAATGTGCTGCGCTCCCACACGGGACGGCGGGCTGCCAATACATTTGAGGCGAGTTCACGCGCGCAGCGGAACAAAACGCCCAACACCCAGCAGGGCTGGAGGGTACAAATGACACTCGAACAGGCATGCCCCATGGAGTTCCAAGGGGCGCAATGTGCGTTCAAAGATTCGATGATTCAC
+
3AAABBBFFFFFGGGGFFGGGGFFHH5FGHFFFGHAAGHCHFFGFCEGFHHHFFAHGGHHHHCEGCEEGHEGAEGGEG:HHGGHFH:FH:H3F@FBFGBFEEEG9GHHD;%BFC?EFEGGG&?;6GHGFHC@0CD:GHDA@GG8C-:@C.AAFEGFF0BFFGFGGB0./>19>-;>4B/A#BF///@D1HFHFFF8EG@/@AEDFF1FFFC9/FBFHEE9AD@292B:FHFDB$G/CHHFFF1AA0EA//0D11C1B1B11FCB000AEF13FE0AE1EAFFB3GEAA1B331D@>1A>1
@M02197:102:000000000-ALU3V:1:1101:18693:8451 1:N:0:1
ACGAAGTCTACCTCCTCCGCTTATTGATATGCTTAAGTTCAGCGGGTAATCCTATCTGATCTGAGGTCTAATCTTAGAATTTGACTAGTTATGTCGGATTTGTAAGCTTCCAGCAAAAGTATCAAAGGTCAGCCACGTCAAAAAGACATGTCCTCAGCGAATAGTCTATTACGCCGAGTCAATCTGATCTCGATGAGAGGGATGCTAATGTATTACGAGCGAGCTTCAATCCCGAGGGATCCAGCATAAACGCTCAGAAACCAAGCCGCACCATATCTCATTACAAAATATGGGGGTTGAAGAGTTCACGACACTCTAACAGACATGCTCGCCGTAATACCAGCGAGCGCAAGGTGCGTTCAAACATTCGATGATTCAC
+
AAA?AABBFFB5F4A4FGGGCGGGHHFHHHHBGHHHHGFHHHFGGGG0EGB5D5AGGFHEGFBEDE3AFDGFHHHHHFGHFBFGHHHFHHHHHHGEG?FGHFHHFFHHHHFBGHGHGFGHHHHHF3DFBFGFHHFF/FHGD?DG?FHHHHHHEFFHGGG/BCGBGFFF1FFGFD?@CGGHBD<DGBF<FBDG0<FFGGFFGGFEGC:00FFACCBFEE??A@CB5/0<F6FFFDABBBDFEFDD1</?GE?GFF2GBHGGCCCCC/GHEFDGF1>BDDDF220FGBFFGG/CE?0HHE1F11@1F>//EGB11@1B2@D12@1EDEEAEA//FA2FAD0/GFEAA0FE11100E0B11F113BB1CF1@33BFD1>11>
@M02197:102:000000000-ALU3V:1:1101:15785:8475 1:N:0:1
ACGAAGTCTACCTCCTCCGCTTATTGATATGCTTAAGTTCAGCGGGTATCCCTACCTGATCCGAGGTCAACCTTAGAAATGGGGTTGTTTTACGGCGTAGCCTCCCGAACACCCTTTAGCGAATAGTTTCCACAACGCTTAGGGGACAGAAGACCCAGCCGGTCGATTTGAGGCACGCGGCGGACCGCGTTGCCCAATACCAAGCGAGGCTTGAGTGGTGAAATGACGCTCGAACAGGCATGCCCCCCGGAATACCAGGGGGCGCAATGTGCGTTCAAAGATTCGATGATTCAC
+
CCCBBBBFFFFFGGGGGGGGG?EHHHHHHHGGHFHHGHHHCHHGGGGFHHHHHHHHHHHGHHHGEF1GHHFHHHHGHHFHFFHGGGGGHHHEGFGGGFGGGHHHHGGGGGGHGGHGHHDGGGFGGFBGHFHFHHHGGGGGGHHHGFFFGFEHFHGHHHHGGGGGGFGGGFFEGFGGFFGGGGFGGGGGGGGGGHGHGHGFFFGGGHFFFGFFHHHGHHHHHHHGGGGGHFFHHGHHHHHFBFFFFGFGHHGHHHHGGGGGGGGHHHHCGGGHGGGGGFGEGFFFFFFFFBBBAB
@M02197:102:000000000-ALU3V:1:1101:6515:8415 1:N:0:1
ACGAAGTCTACCTCCTCCGCTTATTGATATGCTTAAGTTCAGCGGGTATTCCTACCTGATCCGAGGTCAACCTGTAAAAAATTTGGGGGTTTTACGGCAAGAGTCCCTCCGAATCCCAGTGCGAGACGTTAGTTACTACGCAAAGGAGGCTCCGGGAGGGTCCGCCACTACCTTTAAGGGCCCACGTGTGCCGTGGGGCCCCAAAACCAAGCGGTGCTTGAGGGTTGAAATGACGCTCGAACAGGCATGCTCGCCAGAATGCTGGCGAGCGCAATGTGCGTTCAAAGATTCGATGATTCAC
+
BBBBBBBFFFFFGCGGGGGGGGEFHFHHHHGHHHHHGHHHHHGGGGFGHGGHHHHGHHHHHHFDGGGHHHHHHHHGFHHGCGH:HDECGEFGGH:GGGGGGHFHHDGBGGGGDGGG:HHHHHFDG?DDGG9GHGHFHHEBDFGGEHHE?DEHGEC.CDCC<FGGGGGGGGHHBGGGFCCFEGGGGFGEBGGFFDGGCBDECFFFFFGFFEFGEGBE;FFFCGHHFFHGGG?CFFFFEEDDFFFFHGHGCGCEA3FEHHHEFE2GFEBAE2FFHHGGEE4CBFGGGFFGGFFFFFBFBBAAA
@M02197:102:000000000-ALU3V:1:1101:19655:8480 1:N:0:1
ACGAAGTCTACCTCCTCCGCTTATTGATATGCTTAAGTTCAGCGGGTATTCCTACCTGATCCGAGGTCAACCTGAAAAAAGTTTTAGAGGCGACCGGGTCCCTGGGTCCTTGAAACTCGACGCGTGCTCCGGAGAACTCAGTGCGAAGAGGGTCCCTGGGACGCCGTCATTGTCTTTGAGACCAGTTGGCCATGGAGGCGGTCCAACGCGGTCCAACACCAAACACGGGGTTTGAGAGAGGATAATGACGCTCGAACAGGCATGCCCTTCGGAATGCCAAAGGGCGCAATGTGCGTTCAAAGATTCGATGACTCAC
+
CCCCCC?FFFFFGGGGGGGGGGGHHGHHHHGHHHHHHHHHHHHGGGGGHHHHHHHFHHHHHGHGGGGHHFFHHHHHHFHFGGGHHHHEHFFGGGGEFEFGHGGHHGHGEHHEFHHHHHGGGGCC@DGGH:GFGGFFFD9FHHFGCGBEGHEFGEH:GGGGGGAAFGGGGGGGGGFFFGFG?FFFGGGFFFEFGGBFFGGFFFCFFFF?EFGECAFFFFGGFE?EAFEA/FFHGB5FFFGFG@B@B//A?CGA/G1FDDGFGHGFE/CEA0BFDG1C01GGEA00?FBFHEGGGHGGGFGB3EBF11@BD@@A1111
@M02197:102:000000000-ALU3V:1:1101:6915:8605 1:N:0:1
ACGAAGTCTACCTCCTCCGCTTATTGATATGCTTAAGTTCAGCGGGTATCCCTACCTGATCCGAGGTCAACCTGATAAAAAATTGGGGGTTAGACCGACCCGGAAGGACGTTGCAACTCGATACGTGCTCCCGAAAGAACTCGTTGTATCGAGGGTCCCACGGACGCCGTCATTACTTTTGAGAACCAGTCGGTTTGACCCGACTTGGTTCCAATGCCACACCCCGGGGGGTGGAGAGAAGGATAATGACGCTCGAACAGGTATGCCCTTCGGAATACCAAAGGGCGCAATGTGCGTTCAAAGATTCGATGACTCAC
+
BBABBBBFBFFFGGGGGGCE?EGCGGHHHHHHHHHHHHHHHGHGGGGGHHGHHHHHHHHHHHHGGGGHHGHHGHGFHHHGHEFHHBHGFEGHHHHHGGGGGGGGGGGGHGFFHGHHHHGGHHHGE;CH:GHGGGGGGHGHHGGHGHGHHHEGEFGGBEG;GG?DGDGGGGHFFGFFFFFGFHGFFGGGFCFFHF9DDFFFFF2GHHGHGHGHGHFHGGFGFGGEGGFEDHHFG@GB3HHFHHHHGHGEEGCHGGGGHHHGHHEAGEGGEDFBHFGGHHHGBGGEEGCHGGGGGGHGGFFF5GGGGFFFFD5FBBBBA
@M02197:102:000000000-ALU3V:1:1101:6343:8683 1:N:0:1
ACGAAGTCTACCTCCTCCGCTTATTGATATGCTTAAGTTCAGCGGGTAATCCTGCCTGATTTGAGGTCAAAAGTTTAAGTGTTTCATGGATGAAACGCATTAGAAGCGCTGCTATAATCGATAAGACAATGCATCAAGGTTCGACGAAAAGTAAATTATTACGCAGAGCTAGAGCTGTCTATGCTATCAATTAGCGAGCTACTCGTATATTTCAGCCGAGCTGATCCTAAAGGACCGGCAGACAGCCAGAATCCAAGCCCAGACACCTGTTTCGTTACAAAACAAGGGGGTTGAGGGTTTCACGACACTCAAACAGGCATACTCTTCGGAATACCAAAGAGTGCAAGGTGCGTTCAAAGATTCGATGACTCAC
+
BBBBB@ADFFFFGGGCGGGGGGGHHHHHHHHHGHGFFGFFHGGGGGGGHHFEHHHHHHHHGHHGGFECGHHHH3F5GFHFGHHHGDGGEGHHHHGHGGGDFHHHHHHG?GGGHHHHHHHGGHHFHHGHHHFHHHGHFHEHFHGGGGGGGDFGF1FGHHFHH9CA$0AC@AGFHHG96D0DFCCGFHHBGH:FHFH?@2?./FGBEGFFHGGGGGGGGGHHHFGFFFF1DGFCCFGEHHHFDF?FFE44GB3FGEFHFFGDEGGFFEBFEGGGGGFGHAHHHHHGGCFDHHHFHGGHFHFEFFEFAA5GHEHFGBHGHHHEGHEE2AED5HHHGGFBGCHFBHFHFFE2A2C4GDGGGGCGFFFFBFFFA>3>3
@M02197:102:000000000-ALU3V:1:1101:10220:8691 1:N:0:1
ACGAAGTCTACCTCCTCCGCTTATTGATATGCTTAAGTTCAGCGGGTATTCCTACCTGATCCGAGGTCAACCTGAAAAAATAGATTTAGAGGTGGCCGGGCCCGTGACACCTTGAAACTCGACGCGTGCTCCGGAAAGCTCAGTGCGAAGAGGGTCCCACGGACGCCGTCATTGTCTTTGAGACCAGTTGGTCGCGGACGATCCAACGCGGTCCAACACCAAACCCGGAGGTTTGAGGGAGGATAATGACGCTCGAACAGGCATGCCCTTCGGAATGCCAAAGGGCGCAATGTGCGTTCAAAGATTCGATGACTCAC
+
CCBCCCCFFFFFGGGGGGGGGFGHHHHCHHGHHHGHHHHHHHHGGGGGHHGHHHHHHHHHEHHEGGGGFFHHHHHHHHHGHGHGHHHHHHHHHHGHHFEE8FGGB?CFHHG:HHHEHHHFDGGCGGEFGGHHGGGGCHHHGHHGGHGFAEFFEGGGHHHHGDGACDGHEGFGGGGHGHHHHGFFGFDEFFBDFFFFF;BF1GHGGDFEEFFFFFFFF?EEEFFGGEGCFFFD3FHHFHGHFHGHFHGDGEGFFGHHHGHHHGHFAGGE?AFEFGFFGFCHFGGGGFGBHH?EE?FGDD5GGGGGGFFFFB@B>@BBB
@M02197:102:000000000-ALU3V:1:1101:27870:8873 1:N:0:1
ACGAAGTCTACCTCCTCCGCTTATTGATATGCTTAAGTTCAGCGGGTATCCCTACCTGATCCGAGGTCAACCATTGAAAAGATTCGTTGGTTGCGGCGGAGGCCACCGGTGCTCCCGACGTGCGAACCGTGAGATGTACTGCGCTCCGAAATCAATACGCCGGCTGCCAATTGTTTTGAGGCGAGTCTACGCGCAGAGGCGAGACAAACACCCAACACCAAGCAAGGCTTGAAGGTACAAATGACGCTCGAACAGGCAAGCCCCATGGAATACCAAGGGGCGCAATGTGCGTTCAAAGATTCGATGATTCAC
+
CCCCCBCFFFFFGGGGGGGGGGGHHHHHHHGHHHHHHHHHHHHGGGGGHHHHHHHHHHHHHHHGGGGHHGHHGHHHHGHHHFHHHGHHHHGHGGGGGGGGC@FFEGHFGA<CGHFGGCCDGGEGFGGGGFFEGHGHCGHGFFDG?GGGFGGEBFFGGGGGGGFGHHFHHGFFFFHHGGGGCFFFHFBFGGGGFHHGGEFDFHFFFGGGFFGGHGHGHGHGHHHHHGHHHFHHGHHGFHHHHGGGCGHHGHHHHHHHGHGGFEHHHHHHHHFGGHHHGCGGGFGHHGGGGHGFBCGGGFG4FFFFFFFBBBBA
@M02197:102:000000000-ALU3V:1:1101:5018:8884 1:N:0:1
ACGAAGTCTACCTCCTCCGCTTATTGATATGCTTAAGTTCAGCGGGTAGTCCTACCTTATTTGAGGCCAGTAGTTAATAGTTTAAATTTAAAAAGCAGAGACCGTTTACGCAGGTTTAAAATGCCTTAGCAACCTGACTGATCTCCAGCTCATACATTTAAGGTAAGATTGACAGGGCATGTCAATCAAACCCAAGGACTCGCATGCGTTTTTGTATGCAAAAACGCAATGGAAGAAGATTAACGACACTCAAAAAGGCATGCTCTTTGGAATACCAAAGAGCGCAAGCTGCGTTCAAAGATTCGATGACTCAC
+
BABB@A>FDFFFGGGGGGCEGFEFGFHHHHHFFHHHGHHHHGGCFCFFGHGHHHGAGHHHHHFACGFGHHH5GGHHHHHHHHHHEHHHGFFBFGEHGEFHFGGFEDCFFFDE/GFFGGHFDFDG<FGFGGGHGFHEBDFHGFDDFHGFHHHHGGGHFGGHB1DFGHFFFHFFFGHFGHGHFHFGFDGHFFGHFGHHHECFFHEEDGGEHGFHFHGHHHFFGFB>GG@BFG5GHGHHGD5GFGGGGDFHGGE3FFGGFGBE32BFGFBFFGBFACFGHGGDFFGHHHGC??GHE5DBGGGCGGFFFFF5FAA>>3
@M02197:102:000000000-ALU3V:1:1101:21178:8923 1:N:0:1
ACGAAGTCTACCTCCTCCGCTTATTGATATGCTTAAGTTCAGCGGGTATTCCTACCTGATTTGAGACCAGAAGTGAAATTGGGATGTGCCACAGAGGCAAGTTCGAAGCACACGCAGACACAACCAAACATTCCTCCTTTAGGCGACATAGCAAATGACGTATCATGCCATGCCAGGAGAAAAACACTGCTTGGCCGCCTCCTCCCAAACAGAGAGGCGGATGCAAAGTGTCTCAAGGCGCTCATGCATTTCGGGCGAGCCTGTGCTAGGTAGCGCAGGCAGAGGCACCCATCCAGACCCCATCCGCCAAGCCGTTTCATTTAAAAACCGCTTGGGGTGGGAGATTTCATGGCACTCAAACAGGCATGCTCTACGGATTGCCATAGAGCGCAAGGTGCGTTCAAAGATTCGATGA
+
ABB3AABFFFFFGGGFGGEGGGGHHHHHHHHHHHHHHHHHGHHGGGGGHHHHHHHHHHGHHHHFGGHGHGGFHHHHFHHHHHGGHGFHGHHHHHHHGGGHGHHHGHHGGFHHHGGGGGHHHHGGGGEAHFHHHGHHGHHHHEHHGGGGGHHHHHCGHFHGFGHFHHFFHFHHEHGHEHGHHHFHGGFHGHHHHGHHGGGGGGGDFGGG?BFFFFFGGABCFFEBGFBBGGFFFF/-=F.CB9F9FFGGG@-FFGFGHFEGBGHHGFHHHCCGGFFFBF1CBGDFA?GHGHGHHGHC/GACCD?GGHGEFFGGGHHFBHHBHGGFEEEGGGHGGGGGHHHGHFHHHEHHHFFGEFGGHHFAFHHHGHFFGFECGGFGHFFHHBHHHEE2GHGHGGCGFGGGCGGFFAFFBFBBBAA
@M02197:102:000000000-ALU3V:1:1101:11930:9021 1:N:0:1
ACGAAGTCTACCTCCTCCGCTTATTGATATGCTTAAGTTCAGCGGGTATCCCTACCTGATCCGAGGTCAACCTTAGAAATGGGGTTGTTTTACGGCGTAGCCTCCCGAACACCCTTTAGCGAATAGTTTCCACAACGCTTAGGGGACAGAAGACCCAGCCGGTCGATTTGAGGCACGCGGCGGACCGCGATGCCCAATACCAAGCGAGGCTTGAGTGGTGAAATGACGCTCGAACAGGCATGCCCCCCGGAATACCAGGGGGCGCAATGTGCGTTCAAAGATTCGATGACTCAC
+
BCCBCCBFFFFFGGGGGGGGGGGGHHHHGHHHHGHHHHHHHHHGGGGGHHHHHHHHHHHHGHGGGGGHHGHHHHGHHHGHHHHGGGGFHHHHHGGGFGGGGHHGHGGDGGFHGGHHHFHHGGGGGHHHHHHHHHHGGGGGGHHHGFGGGHGHGHHHGHHGGGFECDGGGFFFFFFFGGGGGGGGGGGGGGGGGFHHHHHGGHGGGHHGHGHGHHHHHHHHHHGGGGGGHHGHHHHHHHHHGFFGGFCHHHHHHHHGGGGGGGGHHHHGGGGHGFGGGGGGGGCFFFBFFBBAAB
@M02197:102:000000000-ALU3V:1:1101:23506:8961 1:N:0:1
ACGAAGTCTACCTCCTCCGCTTATTGATATGCTTAAGTTCAGCGCGTAGTCCTACCTGATTTGAGGTCAATTATTGTGGTTAACTCAACGTAAAAAGCAATGAGGTAAAGCTTAAGGTGCAAAAGTCCTGTAGAACTTCTCAGTTCTAGCCTGGACAGACTTGACAGCGAGATGGACGAACCTAGAACACTGTGAAGGCCAAGCATGGACCGCACCAATTTAGTTAAGACAAGCTGCAGATCTAGAGACTTGCTGCATAGTCCAACACCCACATAGCACCATCCAATCGTAGAAATGGAAGGTGGATGGGAGAGGTTAATGACACTCAAACAGGCATGCACTCCGGAATACCAGAGGGCGCAATGTGCGCTCAAAGATTCGATGACTCTC
+
@AAAAA1BDFF@GBGGFFE?E?EGGHGFHGFEFEFGHAGGHFD0EAEGAAFDGHEHHHFHHHFHGCFGF1EDFBFGGG?FFGFDGHGF0/FGHGFHEHH0FFFFHGFFDG1FFFFHH11EGEBF<BDDHHHBEGDDDFGHHHHBDDFDFHHHFAHHHGGGHHGGHFBGGCFFFHFBFCG9?0FGFDHF9GFG#DBGBFE<CEEEGC:<<A/FF11@GGFFB<1<+HFGFFFGFEFB1G1@9122>>1B00B11D1DB<111/GE>?//12GD2DG1BHFF11G/HHAAHEHF@B21FFHG>11EHF0GB01FB1@122F2D11GCF0D1B111AB221B////02G2AB1B1AA/AA0E11FG?EEA01133GB311111@B@1B11>1>
@M02197:102:000000000-ALU3V:1:1101:16365:9026 1:N:0:1
ACGAAGTCTACCTCCTCCGCTTATTGATATGCTTAAGTTCAGCGGGTATCCCTACCTGATCCGAGGTCAACCTTAGAAATGGGGTTGTTTTACGGCGTAGCCTCCCGAACACCCTTTAGCGAATAGTTTCCACAACGCTTAGGGGACAGAAGACCCAGCCGGTCGATTTGAGGCACGCGGCGGACCGCGATGCCCAATACCAAGCGAGGCTTGAGTGGTGAAATGACGCTCGAACAGGCATGCCCCCCGGAATACCAGGGGGCGCAATGTGCGTTCAAAGATTCGATGACTCAC
+
CCCCCCCFFFBFGGGGGGGGGGGHHHHHHHHGHHHHHHHHHHGGGGGGHHHHHHHHHHHHHHHGGGGGEHHHHHHHHHHHHHHFEFGGHHHFHFGGGGGGGHHHHGGDGGGHGGHHHHHHGGFEFDDHHHHHHGHGGGGGFFHHGGGFGFFH;GHHHFHGGGGGGGGGGGGGFEGGGGEDGFGGGGGGGGGGFFHHCBFFGHGGGHHGHFEFHHHGHHGHHHHGG9GGHHGHHFGGHHHHGGGGGGCHHHGHFHHGGGGGGGGHHHHFGGGCGGGGGGGGGFFFFFFFFCCCCC
@M02197:102:000000000-ALU3V:1:1101:18949:9061 1:N:0:1
ACGAAGTCTACCTCCTCCGCTTATTGATATGCTTAAGTTCAGCGGGTATTCCTACCTGATCCGAGGTCAACCTTCTTAAAAGATGGGGGTTTTACGGCAGGTGCCGCGCCGGGGCGCCGCGGGTGAGGTTAATTACTGCGCGCGGAGCCCTGGCGGGACCGCCACTGTTTTTCGGGGACCCGGGCGCGCTAGGCGACCCCCGGGAGCCCCAACACCAAGCCAGGCTTGAGGGTTGAAATGACGCTCGAACAGGCATGCCCCCCGGAATACCAGGGGGCGCAATGTGCGTTCAAAGATTCGATGACTCAC
+
AACCCCCFFFFFGFGGGGGGGGGHHHHHHHHHHGHHHHHGHHGGGGGGHHHHHHHGHHEFHHHGGGGHHHHHHHHHHHGHHHE+HHHGGEEFG<<GG;;GF3FGG?FCG-A@CF?@CD./A#:#C/CF-;/;BFBF:9BA?#7;@#@=A9%@E.FFF-FFFFFFFFFFFFFFFFFFFFFFFFFCCFFFB.FFFFFAFFAGFGEGGGGGFFFH8FGGFEHEHHGGFHHHHGHH;HHHHHGGGFGHGGHFHHFHFHFCDD?GGGHGFHHGFEFGGGGFGGFFGHGGEGCGGGGGGGGGGFC5FFDBAAAAA
@M02197:102:000000000-ALU3V:1:1101:6555:9024 1:N:0:1
ACGAAGTCTACCTCCTCCGCTTATTGATATGCTTAAGTTCAGCGGGTAGTCCTACCTGATCTGAGGTCAATCGATGCTTCCACACGAGGTGGCGGTTTCAAGGAGGCCACCGGCCCGCCGCACAGCGAAACGTATCACGCCACACAACGGACCGGGACGGCCGCCGATACATTTAAGGCGAGCCCGCAAAGGGCAACACCCAACTCCAACCCCGCCGGGCAGGACCCGGCGGGATGATGATTTACAAGACACTCAGACAGGCATACCCTCCGGAATACCAGAGGGTGCAAGGTGCGTTCAAAGATTCGATGACTCAC
+
AAB@BAAFFFFFGGGGGFGCEEEGFHGGCFGHFGCGFBEFHGHDC2EEFHHBGHBFHHFHFFBAGFGGHHFGEFHGGEHBGDFFGGGGGFHGE9F.G:0F;HF<H#/?:FG/6<D;;GG?DCGG;G:?DGGE.C<CHHGH;8DFGGGCFCDGGGA3?FACGGF;@91A;;00B9GGFFFBA;BCFFFGFFFFFCEFCACEGEAG$@ACDDFF2GFFHG;F*F>E=??EE/@1BD;BGF2B2GDDFF2GGGFGF1BA111BGF1BA//EA/0DDED1111B0GE0B11FF0A000FB13BE3E1B111DB1BF>>111
@M02197:102:000000000-ALU3V:1:1101:16537:9086 1:N:0:1
ACGAAGTCTACCTCCTCCGTTTATTGATATGCTTAAGTTCAGCGGGTATTCCTACCTGATCCGAGGTCAACCTGAAAAAATAGATTTAGAGGTGGCCGGGCCCGTAACACCTTGAAACTCGACGCGTGCTCCGGAAAGCTCAGTGCGAAGAGGGTCCCACGGACGCCGTCATTGTCTTTGAGACCAGTTGGTCGCGGACGATCCAACGCGGTCCAACACCAAACCCGGAGGTTTGAGGGAGGATAATGACGCTCGAACAGGCATGCCCTTCGGAATGCCAAAGGGCGCAATGTGCGTTCAAAGATTCGATGACTCAC
+
CCCCCCCFFFFFGGGGGGGGGFHHHHHHHHHHHHHHHHHHHGHGGGGGHHHHHHHHHHHHHHHGGGGHHHHHHEHHHHGGHHHHHHHHFHGHHHGHHGGGCGGGEGGG;HGHHHGHHHHHGFGFGGGDGGHHGGGFGHHHHHGHHHGGEGGHHGGHHHHHGGGFC?DGHHHHHHHHHGHHHGFHHHGFGGGFGGGGHFGHHFHGGGGGGHHGHGFFFHGGFGGGGGHHHGHGFHHHGHHHHFHHHHGFGGEGGE5FGEHHHFFEGGGE2EHHHHHHHHHHHGGGGGHHHHGGGGGGGFGGGGGGGFFFFFFFAA?BA
@M02197:102:000000000-ALU3V:1:1101:22816:9103 1:N:0:1
ACGAAGTCTACCTCCTCCGCTTATTGATATGCTTAAGTTCAGCGGGTATCCCTACCTGATCCGAGGTCAACCTTAGAAATGGGGTTGTTTTACGGCGTAGCCTCCCGAACACCCTTTAGCGAATAGTTTCCACAACGCTTAGGGGACAGAAGACCCAGCCGGTCGATTTGAGGCACGCGGCGGACCGCGTTGCCCAATACCAAGCGAGGCTTGAGTGGTGAAATGACGCTCGAACAGGCATGCCCCCCGGAATACCAGGGGGCGCAATGTGCGTTCAAAGATTCGATGACTCAC
+
ABC3AABFFFFFGGGGGGGGGCGHHHHHHHHHHHHGHHHHGHHGGGGGHHHHHHHHHHHHHHHGGGGHHGHGHHGGEHHHGHHCGGGFFHHHHGFGGEGGGGHHHGGGGGCHFGHHGGHHGGGGFHGHHHHGHHGGGGGEFFHFGGGGGGHHHHFHEGHGFGFCGAGGGGGFFGEFGGFGGGFFFGFGFAGGGHFHHHGGGGGGFC/GHHHFHGFBHGHHHHHGGGFGGHGHHHFHHHHGGGGGGFCHDHFHGGHGGGGGGGGHHGHGGEGHGGGGGGGGGGFFFFFFFBCAAA
@M02197:102:000000000-ALU3V:1:1101:14659:9076 1:N:0:1
ACGAAGTCTACCTCCTCCGCTTATTGATATGCTTAAACTCAGCGGGTAATCCCGCCTGACCTGGGGTCGCGGTCGAGGCTCGCATCGAGATGCAAGCAAGAAGGGTCAAGGAGCCCGAGAAACGACGAGGCCAATGAACACGACAGGAATCGAGTTGAGTCATTCAACCACCACTTGTCGTGACGTCCCCCGTCGAGGACTCGAATTTAGGCCAGCCGCGCCTTCTTGGGACGGGGGGCCAGTATCCGCCGCCCCGCAAAGGGGGGGTGGCGACGCGATGCGTGACGCCCAGGCAGGCGTGCCCTCGGCCTAATGGCTTCGGGCGCAACTTGCGTTCAAAGATTCGATGATTCAC
+
BBBAAAAFFFFFGGGGGGGGGCFHHGGGCFFGHHHHHHHHGHHGGGGGHHHFHGGGCEFHHGHHFEGGFFEGEEE@E?FHHFGEGGGFGFFHGBGEHFHHHFBFGHFHFHCHHAFFCGGGGHHCGGGGGGGGHFHHFH0CGG5GGGGFFFFGGGGGGGGGGGGGGGGFFGGEBEFFEFBDEFFFFEDFFEFFFFFFFFFFFFFFFBEFFF?BBEEFFFFFEFFFFFFFFFDAFFA.FFFFFFFBFFGFGGGGGGDHHHHCGGGCGFGGGGGE?EE?GGGH?GGGFGFF1DFGHGHGFDFFECCGGGHHG5FHHGHGGCGGGGGGHHGFGGGGHFGBFGGFGGGFFFFFFFBBBBB
@M02197:102:000000000-ALU3V:1:1101:19714:9076 1:N:0:1
ACGAAGTCTACCTCCTCCGCTTATTGATATGCTTAAGTTCAGCGGGTATTCCTACCTGATCCGAGGTCAACCTTGAGAAATAGGGGGTTTTCCGGCTGGAAGCCCGCCCGGGCACCCTAAGCGACGTATAGTACTACGCTCGGAGCCGGACGGGTCCGCCGCTGTCTTCCGGGGGCTGCATAGCGCAGGTCCCCAACACCAGGGCGAGCCTGAGGGTTGAAATGACGCTCGAACAGGCATGCCCGCCAGAATACTGGCGGGCGCAATGTGCGTTCAAAGATTCGATGATTCAC
+
BCCCCCCFFFFFGGGGGGGGGGGHFHGHFHHHHHHHHHHHGHHGGGGGHHHHHHHHHHHHHHHGGGGHF;HHHHHHGHGHHHGHGGGGGGGHHGGGGGGE6GHHHGGGGGGDGCGFGHHHH:GGGGGGHHHHGH;HHGGGGGGGGGGGGGGGGGGGGGGGGFFHGFFFFFGGFFHHGFEFFFFFFFFFFFGGFFGGGFHGFFGFFEFFGFFHGGHFFFHGGGEFFFGHFFFHGHGHFFGFGGFGHHHHHHHHHGGGGGGGGGHHHHGGGGFGFGGGGGGGGFFFFFFFCCCBA
@M02197:102:000000000-ALU3V:1:1101:10344:9136 1:N:0:1
ACGAAGTCTACCTCCTCCGCTTATTGATATGCTTAAGTTCAGCGGGTATCCCTACCTGATCCGAGGTCAATCTGAGAAGATTGGGGGTCGAGGCAAGCCCCGGCCGGGCCCATAGAGCGGGTGACAGAGCCCCATACGCTCGAGGACCGGACGGTGCCGCCGTTTCTCTCGAGGCCCGCCCCCGGGGGGGCGCGGCCCAACAACCAGCGGGGCTGGAGGGGAGAAATGACGCTCGGACAGGCATGCCCCCCGGAATACCAGGGGGCGCAATGTGCGTTCAAAGATTCGATGATTCAC
+
AAA33A3FBFFFGGGGGGGGGGGHHHHHHHHHGHHHHHHHHHHGGGGGFFHHHHHHHHHHHHHGGGGHHGHG:HEBFFHHHHGFHGG8EGGFFEFFFFFHGGCGCGGFGGGGFGHHHGFFGFFGGHHGHFHFG?GHHHGEFFGD@BFGGGGGG@9BAFFDEBBBFFFFFFFFDDBFFBBBCBFFFFFFFCDGBGGGGGGGGG:GFEGGGGEBBGGGGGGHFFFHHHGDGCGGCGHHGFHGHGHGGCGGFGBHGGHHHHGGGGGGE?HHHFGGGGHFBGGGGGGGFFFFFFFFBBBAA
@M02197:102:000000000-ALU3V:1:1101:13201:9284 1:N:0:1
ACGAAGTCTACCTCCTCCGCTTATTGATATGCTTAAGTTCAGCGGGTATTCCTACCTGATCCGAGGTCAACCTGAAAAAATAGTTTTTGAGGAGGCCGGGTCCCCGGGACCTTGCAACTCAACGCGTGCTCCGGAAAGCTCAGTGCGAAGAGGGTCCCACGGACGCCGTCATTGTCTTTGAGACCAGTTGGGAGGGCCGTGGACGGTCCCCCAACGCGGTCCAACACCAAACCCGGGGGTTTGAGGGAGGATAATGACGCTCGAACAGGCATGCCCTTCGGAATGCCAAAGGGCGCAATGTGCGTTCAAAGATTCGATGACTCAC
+
BCDBCCDFFFFFGGGGGGGGGGGHHGHHHHHHHHHHHHHHHHGGGGGGHHGHHHHHGHHHHHHGGGGHFFHHHHHHHEH?GHHGHHHGGGGG3AEGGGGDFGHHHGGGGGGHHHHHFHHHHGHGGGGGGGHGGGGGGHHHHHHHHHGGGGGHHFFGHHHHGGGFGGGGGGHGGHHHGGHFFGFHHHFFFGGHHGGFGFGGGGGGGGGFFGHGGFGGGHHHHFGHGHGGGFEEGGGGGGHHHHHGGHHHHHGBFF1EEE1HHGHHHHGHFFHFGGGGGGHHHHHHFFHHHGGGGGHGHHGGGGHGGGGGGFGGGFBFBFFFAA3>3
@M02197:102:000000000-ALU3V:1:1101:15892:9316 1:N:0:1
ACGAAGTCTACCTCCTCCGCTTATTGATATGCTTAAGTTCAGCGGGTAGCCCTACCTGATTTCAGGTCAAAGTCAAAAGGTGCGCGATGGCAGGTTCTGAGCAGTCATCACCACAAGGAGAGACGAAACTTATTACGTCTAACACTGATGTGGGATGTTCCACTAAGTCATTTGAGGCGAGCCATTGCTGGCAGACGCCCAAGTCCAAGCCTAACATGTTCAGAAAACATATTAGATTGAGATTTCATGACACTGAAACAGGCATGCCTTTCGGAATACCAAAAGGCGCAAGGTGCGTTCAAAGATTCGATGACTCAC
+
CCCBCCDFFFFFGGGGGGGGGGGHGHGHHHHHHHHHHHHHHHHGGGGGGHHHHHHHHHHHHHHHHHHHHHHHHHHHHHHGHHHGGGGGGGHEGGHHHHHHHHHHHHGHHHGHHHHHHHHHHGGHGGGGHHHGHHHHGHHHHHHHHHHGHHHHHHHHHHHHHHHHHHHHHHHHHHHGGFHGHHHHHHHHHHHGGGGGHHHHHHHHGGHHHHHHHHHGGHHHHHHGHHHHHHGHGHHHHHHHHHHFHEHHHHHHHHHHHHGHHHHHHHHGGCGHHHGHFHGHGFDGGGGHHHHGGGGGGGGGFGFGGFFFFFFFFBBABB
@M02197:102:000000000-ALU3V:1:1101:7344:9342 1:N:0:1
ACGAAGTCTACCTCCTCCGCTTATTGATATGCTTAAGTTCAGCGGGTAGCCCTACCTGATTCCAGGTCAAAGTCAAAAGGTGCGCGATGGCAGGTTTTGAGCAGTCATCACCACAAGGAGAGACGAAACTTATTACGTCTAACACTGATGTGGGATGTTCCAATAAGTCATATGAGGTGAGCCATTGCTGGCAGACACCCAAGTCCAAGCCTATCATGTTCAGAAAACATATTAGATTGAGATTTCATGACACAGAAACAGGCATGCCTTTCGGAATACCAAAAGGCGCAAGGTGCGTTCATAGATTCGATGACTCAC
+
1A>11>1BFBFFGFGGGGGGFGGHHHGHHFFHGGDGFHHGGHHEEGEG/FFHHHGHHGHHF2D2AE1FGGH11DB21@FG1GCEE//>E/00EEEFD?E#;3>BGFH:223FFEAEFAGE/?/0DCGF?HG1<F@DDF><1?FFCD??D/1FF?G1CFGBDF#-2>>>DG<#G=1B1GFB<C11=FFB:FBEHB//?:1BCC@90E0BCBEFB#HHH7=E2@2GHGG2FF9DGG7DBB1@97G@D1A222EF22FFA1BD11AHFFFA/EA0BFBBF/EGFAA0A0EA11AE0E1F1333333EAA11@3@1@>111>
@M02197:102:000000000-ALU3V:1:1101:5884:9270 1:N:0:1
ACGAAGTCTACCTCCTCCGCTTATTGATATGCTTAAGTTCAGCGGGTATTCCTACCTGATCCGAGGTCAACCACAAAAAATTGGGGGTTTAGCGGCTGGGAGTTATAGCACCTAACAAAAGCGAGAAAAAAATTACTACGCTCAGAGGATACTACAAATCCGCCGTTGTATTTCAGGAACTACAACTCCTAAGAGAAGTAGATTCCCAACACTAAGCTAGGCTTAAGGGTTGAAATGACGCTCGAACAGGCATGCCCACTAGAATACTAATGGGCGCAATGTGCGTTCAAAGATTCGATGACTCAC
+
BBBBB@AFF5FFGGGGGGGGGGGHHFHFHFHHGHHHGHFHHFFGGGGGHHGHHHHHHHHHHHGGGGEHFHFHGGHHHHFGHHHHGGGFEGGHGEGGCCFG7G<B?DH.HGFHHHHBFGAGFHCGCCDBGFFDHH:HFHH1C$><BFHAF1CC>>1>CG<:@ACFFBDDDFGFGGBBHFGHGFBF9BFBFGFHHFHFHGGGFFFFFB?9BAG@;HG7FF@3B;GGHHGHHHDHHHGGFFGFCGDHGDHFHHGHFGFFF5FBGHHHFGGHGHGGGE2BGHHGGGGHGGGGGGCGGFFFBFFFFAA>33
@M02197:102:000000000-ALU3V:1:1101:13519:9391 1:N:0:1
ACGAAGTCTACCTCCTCCGCTTATTGATATGCTTAAGTTCAGCGGGTAGTCCTACTTGATTTGAGGTCAAAATAATAGACCAGGCAACGACGGATCGTCGCCAGTCGTGTGTGGGGTTAGAAGCGGACAACACCGACGTAAGTTAGCAAAGAAATTAGCAACTCACTGGTTGTCCAGCATACTGTATTTAAGGTGAGCAAGTGTGGTGGCCTGCAAACCCATGGACCCGCACTAAGCGCAAAACGCTTAGGTTGGAGAAATTCACGACGCTCAAACAAGCATGCTCCAAGGAATACCAAGGAGCGCAAGGTGCGTTCAAAGATTCGATGATTCAC
+
CCCCCCBFFFFFGGGGGGEEGGGHHHHHHHHHHHHHHHHHHHHGGGGCGHHHHHHHHHEFHHHHGHHHHHBGHHHGHFGHHHHGHHHHGGGGGGGGGHGGGGGGHHGGG8HHHGGGFGGHHHHHCFGGGHHHGGGGGHHHFHHHEFHHGHHHHHGGHHGHHHHHEHHEHHEHHFFFGGHHHHGHFHGGHHGHHHHGGGGFGGHFHFHGFFGGFGFFFFFHHHGGGFFGHHGFFFFFFGGGEFFCGHHHFCHHHHHHHHGHEEGGGE?GEEHBHHGGHHGEGHHHHFFGHHHHHFGHHHGGGGCGGHHHGGGGFGGGGGGGGGGFBFFFFFAAAA3
@M02197:102:000000000-ALU3V:1:1101:13128:9403 1:N:0:1
ACGAAGTCTACCTCCTCCGCTTATTGATATGCTTAAGTTCAGCGGGTATCCCTACCTGATCCGAGGTCAAGAGTGTAAAAATGTACTTTTGGACGTCGTCGTTCTGAGTGCAAAGCGCGAGATGTACTGCGCTCCGAAATCAATACGCCGGCTGCCAATTGTTTTGAGGCGAGTCTGCGCGCAGAGGCGAGACAAACACCCAACACCAAGCAAAGCTTGAAGGTACAAATGACGCTCGAACAGGCATGCCCCATGGAATACCAAGGGGCGCAATGTGCGTTCAAAGATTCGATGACTCAC
+
DDDDDDDFFFFFGGGGGGGGGGGHHHGHGHGHHHHHHGGHHGHGGGGGHHHHHHHHHHHHHHHGGGGHHHHHHHHHHHHHFHHHHHHHHHGGHHEGGGGGGGGHGGHHHHHGHHHHGGGGGGGHHHHHHGGGGGGGHHHHHHHHHHHGGCGGHHHHHHHHHHGHHHGGHGHGFFGGGGGGHHGGGFFFHHHHHGFFFFGFFGHGHGFHGHGHHHHHHFHHHHHHGHHHHFDFFGHGGHHHHGHHHHGGGHHGHHFHHHCGHHHHGGGGGGFHHEEEEAGGGGGGGGGFFFFFFFFBAA>3
@M02197:102:000000000-ALU3V:1:1101:13130:9421 1:N:0:1
ACGAAGTCTACCTCCTCCGCTTATTGATATGCTTAAGTTCAGCGGGTATCCCTACCTGATCCGAGGTCAAGAGTGTAAAAATGTACTTTTGGACGTCGTCGTTCTGAGTGCAAAGCGCGAGATGTACTGCGCTCCGAAATCAATACGCCGGCTGCCAATTGTTTTGAGGCGAGTCTGCGCGCAGAGGCGAGACAAACACCCAACACCAAGCAAAGCTTGAAGGTACAAATGACGCTCGAACAGGCATGCCCCATGGAATACCAAGGGGCGCAATGTGCGTTCAAAGATTCGATGTCTCAC
+
AAAAAABFFFFFGGGGGGFGGGGGGFHHHHHGHH5FHHHHH5GGGGG?GEHHHHHHHHHHGHHFCG?GCGH3FGHFBFFHHGH9@GGF8HHAEFE@EFGGGEGHFHHHHFFHHHHHGFGCGGFFHGHFHBDGGGGHHHCFGEB;GHEFGGCCCCFH1<CCFBGGHFFEGEGFFBGGGGGFHGEE?GFFFGGFDBB>FEFDEF/9FAGBFGGGB@BGBFFFGFB%GFGBEFGEFCDGAHFGFHHGHHGECGHGD2GF2D1BB0GACFEAEDD3DE0AE1GGGEABCGGGF>1D>@3>11>1
@M02197:102:000000000-ALU3V:1:1101:20153:9269 1:N:0:1
ACGAAGTCTACCTCCTCCGCTTATTGATATGCTTAAGTTCAGCGGGTAGTCCCACCTGATTTGAGGCCAGATCATAAAAAAAGTGTGGATAATAAAATCGCACGGATTAGAAGCGGATCTAAAAGACTCTTTCTATCGGCCGATCCGAAGACCGTCCTCGACGAAATACTTATTACGTCGAGTAGAACCAATTGACAAAGAGGATCCAGCTAATATATTTCGGATGAGCCGATGAATCAGATTCACCAGCAACAGATCCAAATCCACGTCCCTACCTCTCAATAAAGAAAGATGAGGAGTGAGAGTTTCATGACACTCAAACAGGCGTACTCTCCGGAATACCAGAGAGTGCAAGGTGCGTTCAAAGATTCGATGATTCAC
+
AAAAABAFFFFFGGGGGGGGGGGHHHGGFHHHHHHHHHHHHHHGGGGGGHGHHGHGHGHHHHHHGHGEHGHHHFHHHGHHGGGBG4FEHHHFHHGHFHHGGGGGGGGGHHGGFEGFCFGHHHHGHGGHHHHHHHHHHGGGGGGGGGHGGGGHHGGGDGGGGGGGGGGGGGGGGGGGGGGHHGGHHFGGHHGFGGFFHGGHFGHGHHHGCFHHHHHGFGGGGHHHGFFFFFHHDFGHGHFHHGFFGFHHEHHHGHGGEFHGHGGGGGGGHGGFHGEGFFBEGHFHHHHGHHGHFHHHHHHHHHHHGHHHHHFFGBGGHFHGHHGFGGHHGECGECFFHHHHHHHHGHFGEFGHHGGGEGHGGGGGGGGGCFFFBFFFBBBBC
@M02197:102:000000000-ALU3V:1:1101:24432:9409 1:N:0:1
ACGAAGTCTACCTCCTCCGCTTATTGATATGCTTAAGTTCAGCGGGTATTCCTACCTGATCCGAGGTCAACCTGAAAAAATAGTTTTTGAGGAGGCCGGGTCCCCGGGACCTTGCAACTCAACGCGTGCTCCGGAAAGCTCAGTGCGAAGAGGGTCCCACGGACGCCGTCATTGTCTTTGAGACCAGTTGGGAGGGCCGCGGACGGTCCCCCAACGCGGTCCAACACCGAACCCGGGGGTTTGAGGGAGGATAATGACGCTCGAACAGGCATGCCCTTCGGAATGCCAAAGGGCGCAATGTGCGTTCAAAGATTCGATGATTCAC
+
?ABABBBFFFFFGFGGGGGGGGGHHFFGHFHHHHHHHHFHHCHG?EE?CGHGGFFHHGHHHHHGGGGHGHHGHHHHHHHGGHHFHHHGGGEGFG?EF@EEEGHHHGGGGGFHGHFHGHHHH<HGCFECDGHHGFFGFFHHHHH9GHGFGFGFFFEFGHHGAFFCAAGFCFFGGFFFFFFFB;EFFGGHGGGEEGGFFGGDFACFFAAGGFFFFGGGGHHGGHEEGGGGGFFFEEFGGGHHHHHFGFFHHHEGGHDGGGGFHEFFHHGHHGHGGGGFGGHHEHGHHGFCHGGGGGHFCHGGE?4GFGFGGGGFFFFFFFFFBBAAA
@M02197:102:000000000-ALU3V:1:1101:9281:9591 1:N:0:1
ACGAAGTCTACCTCCTCCGCTTATTGATATGCTTAAGTTCAGCGGGTAATCCTACCTGATCCGAGGTCAACCTTTAGAAGAGAGGTTTCACGGCGGGGGACCCCCACGCGCCCAGAGGGAGGAAAAACTACGGCGCGCGGGGTCGTGAGGGGGCCGCCCCTGATTTTCAGGGACCGCGGCGCGCGCGGTGCCTCAACACCAGGCTGGGCCTGAGGGTTGAAATGACGCTCGGACAGGCATGCCCCATGGAATACCAAGGGGCGCAATGTGCGTTCAAAGATTCGATGACTCAC
+
BBAABBBFFFFFGGGGGFGGEGGFHHHHHFHHHHHFHHHHGFFGGGGGHGHHGHHHHHFHHHEGEGGFHHHHHH:HGFHBGGHGGHBFHHHHE:EEA<C--CDG?#<-;-:;C-99A#//;9#9;/#/90/*$$.9#A;9B/::*.FB;:A#@:@7/=*D$FGDD<07H9@C7;GGGCGGGGC?GEGH;GHB<CEF8:HFHEHF6GFGF9;G+GFG&EH;FF9GE8EE?/:H;BHGG0(:9GHGH;FHHHHHFHFAFEGEC?HCGHCEEE1GFCGGGFEFCBBFFFD@AAA>1
@M02197:102:000000000-ALU3V:1:1101:6670:9647 1:N:0:1
ACGAAGTCTACCTCCTCCGCTTATTGATATGCTTAAGTTCAGCGGGTAGTCCTACCTGATTTGAGGCCAAAATATAAAGTCATGTCTCTAATGAGAACTAGGGTTAGAAAGCAGACGTGTGCAAAGCAAGTAGGCCATCCGAAGATGTCCTCAGCGAAATAACTTATTACGCCGAGTCAAACCTATTCGCAAAGCGAGTCCAGCTAATCCTTTTAAGGCGAGCAGCTTTGCAGCAGCAAACACCCACATCCAAGCCACGACGAGGAGTAAACCAAGTCGTGGTTGATAGTTTCATGACACTCAAACAGGCATGCTCTTCGGAATACCAAAGGGCGCAAGGTGCGTTCAAAGATTCGATGATTCAC
+
CABCC@BFFFFFGGGGGGGGGGGHHHHHGHHHHHHHHHHGHHHGGGGGGHHHHHHHHHHHHHHHGHGGHHHHHHHHHHGBHHHGHHHHHGHHHHGHHHHHGHF3FGHHHGHGHFBGFGGHEHHHFHHHHHHGEFHHGHHHGGGGGEH;HHHGGHGGGGGHHGEHHHHHHHGGCFFC<DHHHHGFHHDGHGGGGHHHGGGGGGGGGGGGGDFFGHGGGGFHBG@FFFFFGFGGHHGBFFGCFDGGH<HGFGGHGGGFGGCFGEGEHHFGAHHHHGGGGGFEHHFFHGEFGHFGGFBHHFGGFFHEHGHHHHHGFAGGGGHFHHHHGFFHFCGGGGHHGHGGCGFGFF5GCGGFGFBFFFFFBBBBB
@M02197:102:000000000-ALU3V:1:1101:25169:9648 1:N:0:1
ACGAAGTCTACCTCCTCCGCTTATTGATATGCTTAAGTTCAGCGGGTATCCCTACCTGATCCGAGGTCAAGAGTGTAAAAATGTACTTTTGGACGTCGTCGTTCTGAGTGCAAAGCGCGAGATGTACTGCGCTCCGAAATCAATACGCCGGCTGCCAATTGTTTTGAGGCGAGTCTACGCGCAGAGGCGAGACAAACACCCAACACCAAGCAAGGCTTGAAGGTACAAATGACGCTCGAACAGGCATGCCCCATGGAATACCAAGGGGCGCAATGTGCGTTCAAAGATTCGATGATTCAC
+
CCCCCCBFFFFFGGGGGGGGGGGHHHHHHHHHHHHHGHHHHHHGGGGGHHHHHHGHHHHHHHHGGGGHHHHHHHHHHHHHHHHGHHHHHHHGHHGGGGGGGGGHGGHHHHHHHGHHGGGGGGGHHHHHHHGGGGHHHHHHHHGHHHHGGHGGGHHHHHHHHHHHHGGGHGHGHGGGGGGGHHHGGGGHHHHHGHGFEGGHHFGFFGHHHGHHHGFHHHHHGHHHHHHHHGGFGGHHGGHHHHHHHHGGGGHHHHHHHHHHGGGHGGGGCHHHHGGGGHGGGGFGGGGGFFFFFFFBBAAB
@M02197:102:000000000-ALU3V:1:1101:15672:9614 1:N:0:1
ACGAAGTCTACCTCCTCCGCTTATTGATATGCTTAAGTTCAGCGGGTATCCCTACCTGATCCGAGGTCAACCTGATAAAAAAAATTGGGGGTTAGACCGACCCGGAAGGACCTTGCAACTCGATACGTGCTCCCGAAAGAACTCGTTGTATCGAGGGTCCCACGGACGCCGTCATTACTTTTGGGAACCAGTTGGTGTGACCCATCTTGGTTCCAATGCCACACCCCGGGGGGTGGAGGGAAGGATAATGACGCTCGAACAGGTATGCCCTTCGGAATACCAAAGGGCGCAATGTGCGTTCAAAGATTCGATGACTCAC
+
AABBBB?FFFFFGGGGFGEGGGGHHHHHBHBGCFCHFHHHCHHGGCGEHHHHHFHHHGHHHHGDEGFHHGHHGGHHHHHHHGGGHGHGEGGGGFFHHGGGGGGGGFGG1<GGHHHHHFGHHGHBGCE<HEEHFGDFFFFFHHFHGHGGGGHGGFABFFGGGFFGGCCCBCHHFFFFFFF>0EHGFEBCGFGFFGGFHHHHFHFFHHGFGHFFFHGHGFFF4BDGGGGGGGGGBGGHBGBFBHHGGDHG/GEE?BGCFBHHHGHEGAECGGCGGGHHHGGCGCC0EE0EFGHHGGGGCGFGGGGFE1GFFFF1FDA>>>1
@M02197:102:000000000-ALU3V:1:1101:6464:9677 1:N:0:1
ACGAAGTCTACCTCCTCCGCTTATTGATATGCTTAAGTTCAGCGGGTATTCCTACCTGATCCGAGGTCAACCTGAAAAAAAATGTTTTGGGGTTTGACCGGCCCGGAAAGTCCTTGCAACTCGATACGTGCTCCCGAAAGAACTCGTTGTATCGAGGGTCCCACGGACGCCGTCATTACTTTTGGGAACCAGGTGGTGTGACCCATCTTGGTTCCAATGCCACACCCCGGGGGGTGGAGGGAAGGATAATGACGCTCGAACAGGTATGCCCTTCGGAATACCAAAGGGCGCAATGTGCGTTCAAAGATTCGATGACTCAC
+
AAAAAB?FFFFFGGGGGGGGGGGHHHHGHHHHHHHHHHHHHHHGGGEEGHHHHHHHHHHHHHGGFGGHHHHAHHGFHHHGGEHHHHHHGC??E?EEFFHGC;FGGGFC#?<FGFFFGEFGFHGHGHCGBFEGHHFFFFFFHHHH0FHGHEGCCE;DGFGGGGHGCCCF??DF9<AFE5CGFFBDDHGGEHGFGFFGF?9?BFFGGGCCFFFFFEHH8HAGGCBFGF@DFGEEHFHGHHHFHHHHHHHHHGFECECEAFGGGHHHEHGGGGFGGGGHHHHHHGBGGGGE?FHGHGGFEEFGGGGGGGGFFFFFFFFA3BBA
@M02197:102:000000000-ALU3V:1:1101:27496:9751 1:N:0:1
ACGAAGTCTACCTCCTCCGCTTATTGATATGCTTAAGTTCAGCGGGTATTCCTACCTGATCCGAGGTCAACCTGAAAAAATAGATTTAGAGGTGGCCGGGCCCGTGACACCTTGAAACTCGACGCGTGCTCCGGAAAGCTCAGTGCGAAGAGGGTCCCATGGACGCCGTCATTGTCTTTAAGACCAGTTGGTCGCGGACGATCCAACGCGGTCCAACACCAAACCCGGAGGTTTGAGGGAGGATAATGACGCTCGAACAGGCATGCCCTTCGGAATGCCAAAGGGCGCAATGTGCGTTCAAAGATTCGATGACTCAC
+
BBCCCCDFFFFFGGGGGGGGGGGHHHHHHHGHHHHHHHHHHHHGGGEGGHHHHHHHHHHHHHHGGGGHHHGHHHHHHGHGHHGHHHHHHFFHGGGGHGGGGGGGGGGGHHGHHGHHHHHHGGGGGGFGGGHHGGGGFHHHHHHHHGGGGFGHHGGHHHHHHGHHGGGGGHHHHGGHGHHHGHGHGHGGGGFFGGFFGFFHHFGGGGGGFHHGGHGGFHFGFFFGGGHFHGGGHHHHGHGHHHHHGHGGGGGHHGHHHHHHHEHFGGGGGEHGHHHHHHGHHGGGGGHHHHGGGGHGCFGGGFGGBFFFFFFFBBBBB
@M02197:102:000000000-ALU3V:1:1101:3465:9760 1:N:0:1
ACGAAGTCTACCTCCTCCGCTTATTGATATGCTTAAGTTCAGCGGGTATCCCTACCTGATCCGAGGTCAACCTGATAAAAAATTGGGGGTTAGACCGACCCGGAAGGACCTTGCAACTCGATACGTGCTCCCGAAAGAACTCGTTGTCTCGAGGGTCCCACGGACGCCATCATTACTTTTGAGAACCAGTTGGTTTGACCCGACTTGGTTCCAATGCCACACCCCGGGGGGTGGAGAGAAGGATAATGACGCTCGAACAGGTATGCCCTTCGGAATACCAAAGGTCGCAATGTGCGTTCAAAGATTCTATGACTCAC
+
AAA1>>>3DF1BF1AFBGGGECAGGHBGBB3DDDBBBFEEGGHG?EEEGBAFFFA0FDFHHHG/AE?F11BGGFFHHG1F@/BFHFF/?E>E;FGH@EECGGFGG5GCFCCHB<D;HHHGEBGGA10<'GGGBF@B;CCGHFGHGFG#=AC0;.:::C.F?AA??.<<$,DGFFFFFFFFGDFBGC0GCFBFF<AFFFFF9?2CCB??;AGB1FFFFBBB</9E;EE@A@CB@F@9%*2GBGBEFCECGEB0//D1HFDG1GBF/EE/A?BFEHCFCFDABEAA00GAA1A00A1B1A3D331GBB33311B1>11>
@M02197:102:000000000-ALU3V:1:1101:3483:9769 1:N:0:1
ACGAAGTCTACCTCCTCCGCTTATTGATATGCTTAAGTTCAGCGGGTATCCCTACCTGATCCGAGGTCAACCTGATAAAAAATTGGGGGTTAGACCGACCCGGAAGGACCTTGCAACTCGATACGTGCTCCCGAAAGAACTCGTTGTATCGAGGGTCCCACGGACGCCGTCATTACTTTTGAGAACCAGTTGGTTTGACCCGACTTGGTTCCAATGCCACACCCCGGGGGGTGGAGAGAAGGATAAGGTCGCTCGGACAGGTATGCCCTTCGGAATACCAAAGGGCGCAATGTGCGTTCAAAGATTCGATGACTCAC
+
AAAAAAAFFFDFGDFGGCEG0EAFGFHHBHDGHHHHHHGFFHFCCAEGFHHHHHAGFFGFHHHG//?FHHHEGHGHHHFFFEGGHEE>/EEGHHHHG@EGCGC@CEC<HHF:DCHGH;FCFFHGGHFHGFHFCG@CEH<HHHGCC:8G5FEC9@FEGHAFGA9@?--<0@?AFFFFF0FFHEDGDBF?EBFGGDFC>/CCGG?@AHFF?AFGBGF99FFFFFCCGEE@?FGFCB2HGGEFFFFHG//>/EE//AF1DHHHFGF//A///EFFFF2HHFFGHEEE0A11B10000A1G3GFFGFEACBB31@1>11AA
@M02197:102:000000000-ALU3V:1:1101:16779:9790 1:N:0:1
ACGAAGTCTACCTCCTCCGCTTATTGATATGCTTAAGTTCAGCGGGTATTCCTACCTGATCCGAGGTCAACCTGAAAAAAGTTTTTAGAGGCGACCGGGTCCCTGGGCCCTTGAAACTCTACGCGTGCTCCGGAAAGCTCAGTGCGAAGAGGGTCCCTGGGACGCCGTCATTGTCTTTGAGACCAGTTGGCCGGTGAAGGCCAACGCGGTCCAACACCAACCCCGGGGGTTTGAGAGAGGATAATGACGCTCGAACAGGCATGCCCTTCGGAATGCCAAAGGGCGCAATGTGCGTTCAAAGATTCGATGACTCAC
+
BBBBBBAFFFFFGGGGGCEGGGGHHHHHHCGFFBGFGFGHFHH?EFEFHGHHHHHHHHHGHHHGGGFGHHHHGHHHHHHGGGBEGAHGGFHE;CGGC?/EAGFBBFAEHGGHGHEHFGFGFHEFC/0EGHHGCDGGGGEHBGGHHGDGA/ECDEGCGGHGEFG;?DGDFGGHGFFG<BFG?EFFBF;FDFFGHHEHHHGFFFFGGGGHHDADF/FEEFEA#EGEEFEFGFFHHGBHG4DFFFFFEEE0DEG1HG3HHHHGHGFFDGE?FHHHHHHHFHHGGGGGHHFFGGGGHGGGGGGGEFGFFFFFFFAA>3?
@M02197:102:000000000-ALU3V:1:1101:27043:9856 1:N:0:1
ACGAAGTCTACCTCCTCCGCTTATTGATATGCTTAAGTTCAGCGGGTAACCCTACCTGATCCGAGGTCAACCAAGAATATGCTTCTACGCTCCGGGGAGCAAGAAAGGTTTTACGGCGTGGCCAAGCTGCGAGGCTTCAGTGCGAGGTGATTTACTACGCAAAGGAGTCACGGCGAGACCGCCACTGTATTTCAGGGCCAGCCAGGCACCGCGCAACCCACGAGGGGGGGCACGGGCCGAGGCGGCTGATCCCCAACGCCAGGTCCCTGAAGCAGGGTCCTGAGGGTTGTAATGACGCTCGGACAGGCATGCCCGCCAGAATACTGACGGGCGCAATGTGCGTTCAAAGATTCGATGACTCAC
+
BBBBBBAFFDFFGGGGGGGGGGGHHHHHGHHGHHHHHHHHGHHGGCGGHHHHHHHGHHHHHHHGGGGHHGHHGHFFFHHHHHHHHGHHGFGGGCGGGFGGHHHEGHHHDGHGHHG/CGGGGGHHHFEGFHGGCG?HHH<<.HHG99GB9BCFG;;(CBDGGC;G;99-F.;G?GGGF:FFFFFADFF9BFFFFFFF.DFF?;EFFFFFFFFFFFA8FFFADD5CFGGHCF;BGGFFFFFAC?GHFD??/AC<<<//<0?00?//GBB11D</00E?/FCC0GF?/>11GGFG?E//CEA/CEFBGGF00?CGEFE1GHGHHHDE?GGGE?EEHFHGEEEGHGF3GF3GGGGFFFFB1B1A?AA
@M02197:102:000000000-ALU3V:1:1101:27058:9868 1:N:0:1
ACGAAGTCTACCTCCTCCGCTTATTGATATGCTTAAGTTCAGCGGGTAACCCTACCTGATCCGAGGTCAACCAAGAATATGCTTCTACGCTCCGGGGAGCAAGAAAGGTTTTACGGCGTGGCCAAGCTGCGAGGCTTCAGTGCGAGGTGATTTACTACGCAAAGGAGTCACGGCGAGACCGCCACTGTATTTCAGGGCCAGCCAGGCACCGCGCAACCCACGAGGGGGGGCACGGGCCGAGGCGGCTGATCCCCAACGCCAGGTCCCTGAAGCAGGGTCCTGAGGGTTGTAATGACGCTCGGACAGGCATGCCCGCCAGAATACTGACGGGCGCAATGTGCGTTCAAAGATTCGATGACTCAC
+
BBBBB?AFFFFFFGGGGGGGGGGGHHGGHHCHHCHHFGGHHHHGGGGGGHBGHHHHHHHFHHHGGGGHHHHHGHHHHHHHHHHHHHHHGGGGGGGGGGGGHHHHHHHHBFDGHHAECGGGGGGFHAFHHHGGGGGHH;<GFHFGDGGGG0GFH;G90H8GGFDG8FG:G;GGF29AD.CAEFFFFFFBFFFFF/FFDADFAAFFFAAEFE-BAD;@DFFFGEFGFGGCHGFFFFAAADD5A-@GFGF/</C@0C<//AEFFD/AAFEHGHHHHHEAGGBEFEHGGGGFHHHFDDGFCGGGGGB3GBHFF0FGCGGFGHFFCHHGFGGGGGGGFFHHECEDGGCGGGGGGFCFFFFFFFBABA@
@M02197:102:000000000-ALU3V:1:1101:8092:9825 1:N:0:1
ACGAAGTCTACCTCCTCCGCTTATTGATATGCTTAAGTTCAGCGGGTATCCCTACCTGATCCGAGGTCAACCTTGTAAAAATGGATTTTACGGCCGCGGCCACCCGCACTCCGAAGCGAATAGTTGTATCACAACGCTGGGAGACGAATGGCTCAGCCGGAAAGACTTTGAGGCGCGCCGGGAGACCCGACGACGCCCAATACCAAGCCAGGCTTGAGTGGTGAAATGACGCTCGAACAGGCATGCCCCACGGAATACCGCGGGGCGCAATGTGCGTTCAAAGATTCGATGACTCAC
+
AAAAA1A333DFFGFGBCEGCG0DFFGGFDG3FEGB1GB2D21E?/AA1GDFGHEHHEFHFBGGG?EG1F1#41@GFG$9#0FF;4B:'HB/E/>ECE;#<9?F/9B/B4CFA/A9><C5?/>FD=1#1911BFEG;.<AA#9+C:FBC/C;CCC;;G;0:BC.+;;<FF0:;EA<9-@9/?+;A#BFFB;@>@0/12DB9F9BB9:;0%F;1GGFF#1B:FGGBB//GGGGF/F;F;1B1>;EEE/A/1FEFGAA/////EEEE0F1FDE0A01113FGDGECG1FB3BFD1AA>1
@M02197:102:000000000-ALU3V:1:1101:15348:9913 1:N:0:1
ACGAAGTCTACCTCCTCCGCTTATTGATATGCTTAAGTTCAGCGGGTAATCCTGCCTGATTTGAGGTCTAAAGTACAAGTGTTTCAACAAGTGAAACGAACTATAAGCGCTGCTTAATCGATAAGACCGCGTTCAGACATCGACGAGATAAATGTTATTACGCCGAGTGAAGCTGTCTATGCTATCGAAGATCACAAGCTGCTCGTGTATTTCAGCCGAGCTGACCCAGTACAGGGCCTGCACACAGCCAGAATCCAAGCCCACACCGGTTCCATTACAAAACAGGGGGGTTGAGGGTTTCACGACACTCAAACAGGCATACTCTTCGGAATACCAAAGAGTGCAAGGTGCGTTCAAAGATTCGATGATTCAC
+
BCCCBCBFFFFFGGGGGGCGGGGHHHHHHHHHHHHHHHHHHHHGGGGGHHHHHHHHHHHHHHBFGHHHHHHHHGFHHHHHHGHHHHHHHHHGHHHHHGGGGHGHHHHHGGGGGHHHHHHGGHHGHHHHGGGGGGHHHHHHHGHGGGGGGGHHHHGHHHHHHGGGGGGGGFHHHHHHHHFHHHHHHHHHGEHHGHHHGFHGGGGGHGHGGGGGGGGGGHHGHHHHGGHHHFFHHFEEHFHHHGFEFHG1HHHHHEGGHHGEEEE//?CGHHHGFGGF0HGHGHGGGGGGEFGHHHGHHGAHGGGGGBFGHHHHHHGHGHFHGHGGEAHHHHHGCHHHHGHHHHHHHFGGCGFGGFFGGGGGGBFFFFFF1A1AA
@M02197:102:000000000-ALU3V:1:1101:7594:9821 1:N:0:1
ACGAAGTCTACCTCCTCCGCTTATTGATATGCTTAAGTTCAGCGGGTAGTCCTACCTGATTTGAGGCCAAAATATAAAGTCATGTCTCTAATGAGAACTAGGGTTAGAAAGCAGACGTGTGCAAAGCAAGTAGGCCATCCGAAGATGTCCTCAGCGAAATAACTTATTACGCCGAGTCAAACCTATTCGCAAAGCGAGTCCAGCTAGTCCTTTTACGGCGAGCAGCTTTGCAGCAGCAAAAACCCATATCCAAGCCACGACGAGGAGTCAACCAAGACGTGGTTGATAGTTTCATGTCACTCAAACAGACGTGCTCTTCGGAATACCAAAGGGCGCAAGGTGCGTTCAAAGATTCGATGATTCAC
+
BBBBBBBFFFBFFGGGGGGEEGFFHD5GBGEHHHHBHHFHHFHGGGFFGFGHHHHHGHFHHHEBFHFEHEFHHHHGGDGDG@G5GGGHBGHHHGHFGHHH331BFGHFHHFFGBGHGGGHHHGGHHEH3CGHH3FBEFHFF?0@D9:GHFGGF7E8;@CHGBFHHBDFGH:./ADG7GFFH00CCGGBG6C?C::AEC901F09;B#>BFFFG1?#<C@<11@B90:)3FBFBB91>B90$,F1FB21<//<0///EE/?/01@1F10/F11F/>>////0B@2BBGFGEBB@21111BFBEGGFCEB0A010B//B/0FA22AEFDFB0A0E0A11GEA00F1F33ECGEA1>13F@@311111
@M02197:102:000000000-ALU3V:1:1101:16793:9803 1:N:0:1
ACGAAGTCTACCTCCTCCGCTTATTGATATGCTTAAGTTCAGCGGGTATTCCTACCTGATCCGAGGTCAACCTGAAAAAAGTTTTTAGAGGCGACCGGGTCCCTGGGCCCTTGAAACTCTACGCGTGCTCCGGAAAGCTCAGTGCGAAGAGGGTCCCTGGGACGCCGTCATTGTCTTTGAGACCAGTTGGCCGGTGAAGGCCAACGCGGTCCAACACCAAACCCGGGGGTTTGAGAGAGGATAATGACGCTCGAACAGGCATGCCCTTCGGAATGCCAAAGGGCGCAATGTGCGTTCAAAGATTCGATGACTCAC
+
CCCBCCCFFFFFGGGGGGGGGGGHHHFHHHCHHHHHHFHHHHHGGGGCHHHHHHHHHHGHHHFGGGGHHHHHHHHHHFHCFHHHHGHHHHHGFGGGGDEDFGHHHGGHHG:HHHHFHHHHHGGGGGGGGHHGGGFGHHHHHHHHHGGGGGGHGGHHHHGGGGGGGGHHHGGHHHHHHGHGGFFHGFFFGGFFHFGHHHHFFFFFGGFHHGHGGHGGFGGGGGFGGGGGHGHHHFGHHHHHHFHGFGFGEFHEEHGHHGFHHGFGGGGGHHGHHHGGHGHGGGGGHHHHGGGGHGGGGGFGAGGFFFFFFF?BBBB
@M02197:102:000000000-ALU3V:1:1101:15483:10069 1:N:0:1
ACGAAGTCTACCTCCTCCGCTTATTGATATGCTTAAGTTCAGCGGGTAGTCCTACCTGATTTGAGGCCAGATGTCAAGAAGTTACACACAAGTGTGTAGGGTATAGAAAGCAGACTATTGTCAAGTCGTGGCCACGAGCGAGCTCGTGTCCTAAGCGAAATACTTAGTACGCCTAGGGGAACCAGTCAAAGACTAATCCAGCTTACATTTTTAAGGCGAGTCAACTTGGCATTGACAAACGCCCACATCCAACATCCAAGCTCGGATTAACCAAACTTGGAGTTGAGGTTTTCATGACACTCAAACAGGCATACTCTTCGGAATACCAAAGAGTGCAATTTGCGTTCAAAGATTCGATGACTCAC
+
BCBCCCCFFFFFGGCGGGGGGGGHHGHHHHHHHHHHGHHHHHHGGGGGGHHHHHHHHHGHHHHGGHGGFFHHHHHHHHHHGHHHHGHHGGGHHHHHHHHGGGHHHHGHHHHGHGHHHHHHHHHHEFHGGGGEHGGGGGGGGGFGGEGGHHHHHHHHGDGGHHHHHHGHHHGGGHHHGFHFCGHHHFHHHHHHGFBFFGFGHHFHHHHGGGGGGGGGGHHHHHHFHFHHHGHHHHHGGGGGGGFHEHHHHHHHHGHGHHGGEAGHHGHGHHGHHHHHHGHHHHHHHHGHHHGHHHHHHHGEHHHHHHHHHHHHDHGEGGHHHHGHHGHHHHHHHHHHHHGGGGHGGGGGGGGGGFFFFFFFAABAA
@M02197:102:000000000-ALU3V:1:1101:27337:10082 1:N:0:1
ACGAAGTCTACCTCCTCCGCTTATTGATATGCTTAAGTTCAGCGGGTATCCTTGTCTGATTCGAGGTCAAACTTCTGAAGTCTGCTTGCGCAAACATTCGGGTTTAACGCCACCAAGTATTGCAGTAAATCGCTGGAATATAATGTAAACACCACTCCATTAACCTAGCAATAGCTTGAGGTCGTGCAGCAATTTTAAGGCGGGAGCAGCTGTTAGGCTAGTCCTCCGCAGCCCATGACCAACAAAAAATAAATTTCATTGAGAGGTTTTGCTGACGCTCGAACAGGCATGCCTACCGGAATACCAGCAGGCGCAATGTGCGTTCAAAGATTCGATGATTCAC
+
CDDDDCCFFFFFGGGGGGGGGGGHHHHHHHGHHHHHGHHHHHHGGCGGHHHHHHHHHHHHHGGHHGGHHFHHHHHGFHHHHHHHGHHHHGGCGGHHHHHHGGHGGHHHGGGGGHHHHHHHHGHHHHGGHHHGGHGGHHHHHHGHHHHHGFHHHHHHHHHHHHHHHHHGHHHHHHHHHHHGHGHHHHGHHHHHHHHHGFHGHGGFHHFFAHHHHHHHFHHHHFGGGGGGG;HHHH<HHEFH:FGGHHHHHGHHHHHHHHFGHHHBGHFGCEHGGGGGGHHGHHHHGHHHHHHGECF2HHHHHHHGGHHHGGGGHHHHGGGGHGFGGGGGGGFFFFFFFFBBBBA
@M02197:102:000000000-ALU3V:1:1101:11891:10120 1:N:0:1
ACGAAGTCTACCTCCTCCGCTTATTGATATGCTTAAGTTCAGCGGGTATCCCTACCTGATCCGAGGTCAACCTTAGAAATGGGGTTGTTTTACGGCGTAGCCTCCCGAACACCCTTTAGCGAATAGTTTCCACAACGCTTAGGGGACAGAAGACCCAGCCGGTCGATTTGAGGCACGCGGCGGACCGCGTTGCCCAATACCAAGCGAGGCTTGAGTGGTGAAATGACGCTCGAACAGGCATGCCCCCCGGAATACCAGGGGGCGCAATGTGCGTTCAAAGATTCGATGATTCAC
+
CCDCCCBFFFFFGGGGGGGGGGGHHGHHHHHHGHHHHHHGHHGGGGGGHGHHHHHHHHGHHHHGFGGHHHHHHHHHHFHHHGHGGGGGHHHHHGGGGGGGGHHHHGGGGGGHGGHHHHGHGFFGFHHHHHHHHHHGGGGGFHHHGFFGGHHHGHHHHHHGGGFFFFGGGFGGFFFFGGGGGFFGAGGGGGGGGFFHHFHGGHGGGGHGHGFHHHHHHHHHHHHFFFGGHHGHHHHHHHHHGCGGGECGHHGHHHGGGGGGGGEGF5HGFEGGGGGGGGGGGGFFFFFFFB@BBB
@M02197:102:000000000-ALU3V:1:1101:14081:10164 1:N:0:1
ACGAAGTCTACCTCCTCCGCTTATTGATATGCTTAAGTTCAGCGGGTAGTCCCACCTGATTTGAGGCCAGATCATAAAAAAAGTGTGGATAGTAAAATCGCACGGATTAGAAGCGGATCTAAAAGACTCTTTCTATCGGCCGATCCGAAGACCGTCCTCGACGAAATACTTATTACGTCGAGTAGAACCAATTGACAAAGAGGATCCAGCTAATATATTTCGGATGAGCCGATGAATCAGATTCACCAGCAACAGATCCAAATCCACGTCCCTACCTCTCAATAAAGAAAGATGAGGAGTGAGAGTTTCATGACACTCAAACAGGCGTACTCTCCGGAATACCAGAGAGTGCAAGGTGCGTTCAAAGATTCGATGATTCAC
+
CCCCCCCFFFFFGGGGGGGGGGGHHHHHHHGHHHHHHHHHHHGGGGGGEHHHHHHGHHHHHHGHGHGGGFHHHHHHHHHHCGGFDFGGFHHHHHGHHHHGGGGGGGGGHHHHGHGGGGGHHHHFHEHHHHHHHHHHHDGGGGGGGGGGGGGHGGGGGGHGGGHHHGGFFGGGGGGGGGGHHGGGHHFFGHHGGHHFFHGHHHHFFFFFHFFFFFHFGFFFGHHHHGFCFHGFHHGHHHHHHHFGHHHGGHHHHHHHHGHHHFFGGGGFFGEHHHGGHFGFHHGHHHHGHGHHHHHGHHHHHHHHG5HGHHGHHHHGHFGHHHHGGGHHHGFGGGGHHHHHGCHHHHHHHHHHGHGGGA4GGGGGGFGGGFFFFFFFBBBBA
@M02197:102:000000000-ALU3V:1:1101:10916:10195 1:N:0:1
ACGAAGTCTACCTCCTCCGCTTATTGATATGCTTAAGTTCAGCGGGTATCCCTACCTGATCCGAGGTCAAGTCGTAGAAGTGCTTGCTGGACGCGGGCCCGCCGGGAGCTCCGAGAAGCGCAAATGTGCTGCGCGAGGAGCCGGCGAGGCCGCTGCCAATGACTTTGAGGCGAGTCCGCGCGCGAAGGCGGGACAGACGCCCAACACCAAGCAGAGCTTGAGGGTGTAAATGACGCTCGAACAGGCATGCCCCACGGAATACCGAGGGGCGCAATGTGCGTTCAAAGATTCGATGATTCAC
+
CCBCCAAFFFFFGGGGGGGGGGGHHHHHHHHHHHHHHHHHHHHGGGGGHHHHHHHHHHHHHHHGGGGHHHHHHFGGGGHGHHGH;HHGGH<<G7FGCEGGG:GGC?CGG0HHGGGADHHGGGGGHH7GHHHGGGGCGGGEEGGFGGGFFCFCFFGFFGHHGFHGFFFFFGGHGFFFFGGGGFHHFGGGGHFHHGGFBGHGHHGHGGGHHFHFGHHHFHFHHGHHFHGHHHGGGGGHHGHHHHHHHHHGGGGFFHHHHHECGGGGHGGGGGHHHHGGGGHGGGGGGGGGGFFFFFFFBA?AA
@M02197:102:000000000-ALU3V:1:1101:28150:10138 1:N:0:1
ACGAAGTCTACCTCCTCCGCTTATTGATATGCTTAAGTTCAGCGCGTAGTCCTACCTGATTTGAGGTCAATTATTGTGATTAACTCAAAGTCAGAAGCAATGAGATAAAGCTTAAGGTGCAAAAGTCCTGTAGAACTTCTCAGTTCTAGCCTGGACAGACTTGACAGCGAGATGGACGAACCTAGAACACTGTGAAGGCCAAGCATGGGCCGCACCAATTTAGTTAAGACAAGCTGCAGATCTAGAGACTTGCTGCATTGTCCAACACCCACATAGCACCATCCAATCATAGGAATGGAAGGTGGATGGGAGAGGTTAATGACACTCAAACAGGCATGCCCTCCGGAATACCAGAGGGCGCAATGTGCGTTCAAAGATTCGATGATTCAC
+
BABBBBBFFDFDGFGGGGGGGGGHGHHFHHFHGFHFHGHHGHHGGGGFGGHHHHHHHGHHHHHHGH3GFHHBFHFGGHGHHHHHHHGHHHHHEFHHHHFGHHBD3FGFHHGHHFHHHHHHGHHHHHHHGHGHGHHHHFHGHGE4?GHHGGGHFA2GFGBCGGHHHHBGGGFFGHGFFCCHGGHHFHHFFHHHHHHHGBHEHGHEHHGGFGCFG>EGGG1?FHHGFGHGGHGHGGGGHHHHHHGHGBGD?2HFBHHGDGF22HGE>?/GHHHHGHHEBBECFFE3FHFHHHGHHHBHHHHHHHHHHHFFFEHHGBHHFGHGHHHHGFHGHGHHGGCCGGGCCDGHHHGFFAFGHGE?GGDFGHHGFEGHGGGGGGGGGGFFFFD5FBABAB
@M02197:102:000000000-ALU3V:1:1101:21067:10166 1:N:0:1
ACGAAGTCTACCTCCTCCGCTTATTGATATGCTTAAGTTCAGCGGGTATTCCTACCTGATCCGAGGTCAACCTGAAAAAATAGTTTTTGAGGAGGCCGGGTCCCCGAGACCTTGCAACTCAACGTGTGCTCCGGAAAGCTCAGTGCGAAGAGGGTCCCACGGACGCCGTCATTGTCTTTGAGACCAGTTGGCCATGGAGGCGGTCCAACGCGGTCCAACACCAAACACGGGGTTTGAGAGAGGATAATGACGCTCGAACAGGCATGCCCTTCGGAATGCCAAAGGGCGCAATGTGCGTTCAAAGATTCGATGACTCAC
+
BCCCDDDFFFFFGGGGGGGGGGGHHHHHHHHHHHHGHHHFHHHGGGGGHHHHHHHHHHHHHHHGGGGHHHHHHGHHHFHCHFHGHHHGGGGHGGGGGGGGGGHHHGFGGGGHHHHHHHHHHGHGHHHHHHHHGGGGGHHHHHHHHHGGGGGHGGGHHHHHGGGGGGGGGGHGHHHHGGGHHHHHHHGHGHGHGHHGGGGGGHGHFGGGGGGHHHHHGHGHGHHHHFFGGGGHEEHHHHHHGHHGHHHGGGGGGF?HFHHHHHGHGGGGGGCHHGHHHHHHHGGGGGGHHHHCGGGHGGGGGGFEBCFFFFFFFABBBB
@M02197:102:000000000-ALU3V:1:1101:4661:10277 1:N:0:1
ACGAAGTCTACCTCCTCCGCTTATTGATATGCTTAAGTTCAGCGGGTAGTCCTACCTGATTTGAGGCCAAAATATAAAGTCATGTCTCTAATGAGAACTAGGGTTAGAAAGCAGACGTGTGCAAAGCAAGTAGGCCATCCGAAGATGTCCTCAGCGAAATAACTTATTACGCCGAGTCAAACCTATTCGCAAAGCGAGTCCAGCTAATCCTTTTAAGGCGAGCAGCTTTGCAGCAGCAAACACCCACATCCAAGCCACGACGAGGAGTAAACCAAGTCGTGGTTGATAGTTTCATGACACTCAACCAGGCATGCTCTTCGGAATACCAAAGGGCGCAAGGTGCGTTCAAAGATTCGATGATTCAC
+
?A>333>DFFFFGGGGGGCGGGGHHGHFHGGFFHHHFGHHHHHDGCGEGFHHFHHGFFFHGHFFEHFGHEFHHHHGFDGFHGGFGHBGHFHG4F33FHHEGF1FGHA3FG@EG3BGEF/EG44B?FFH32FG4?FGEFGH/CD2FG21@23DG2@CC?<9FFGHBGB<<FFDFGGCCGCG<<:-CBDG4DCC@//.<.,BC101;>10>1<<CFFF<091?1@@FBB1FB1BBDDFF9FFFF9DBGF1B//AGE////EG>GBBFGEC0FB11CGGE/FAAGGHGE@1B@1D1F22B11HGA1B/DFCE1B1HFEE/EFGHFFA/BDB00E00A11F000E011G3GGGGEBBCBFFFFD>>1>1
@M02197:102:000000000-ALU3V:1:1101:26902:10234 1:N:0:1
ACGAAGTCTACCTCCTCCGCTTATTGTTATGCTTAAGTTCAGCGGGTAGTCCTACCTGATCCGAGGTCAACCTTGTAAAAATGTGGGTTGAGGCCGGGCTGTGAGTCCTTGCAACTCAGTACGTGCTTTGGAAAAGCTCGTTGCACCGAGGGTCTCACAGACGCCGTCATTGTCTTTGGGACCGACCGCCGGGCGAACCGGGGCCAGAGTCCAACGCCAAGCCGGGCTTGAGGGTTGATAATGACGCTCGAACAGGCATGCCCACCGGAATACCAGTGGGCGCAATGTGCGTTCAAAGATTCGATGATTCAC
+
BBBBBBAFFFFDEGGGGGGGGGGHBFGGFGDFFGF55BFFDGG?CGGFG3FHHHHHHHGHHFFGGGGHHHGHHHHFGFHGFGBFGDDEGGHHGGGGFGCG9CCHHHHHGHHHFHFGHHHHHFGFHE9GHHFHGHGHFFGFDGHGFHGGGG?0DGHHHHHHECFGGBFCGHHHCGHGCHHGGGGGGB@CCDF?AAFFCDDCF@=AFFFEFFFGFB@9BFADAEECAGFFGG>FGGFF@2FHHEE?/E0EEFFB1FFGAFFFA/EE?BHHFCHGFCHCEE00EBGDHGEACAGG3GAGFE1GCFFFB@B111>1
@M02197:102:000000000-ALU3V:1:1101:28028:10224 1:N:0:1
ACGAAGTCTACCTCCTCCGCTTATTGATATGCTTAAGTTCAGCGGGTAGTCCTACCTGATTTGAGGCCAAAATATAAAGTCATGTCTCTAATGAGAACTAGGGTTAGAAAGCAGACGTGTGCAAAGCAAGTAGGCCATCCGAAGATGTCCTCAGCGAAATAATTTATTACGCCGAGTCAAACCTATTCGCAAAGCGAGTCCAGCTAATCCTTTTAAGGCGAGCAGCTTTGCAGCAGCAAACACCCACAACCAAGCCACGACGAGGAGTAAACCAAGTCGTGGTTGATAGTTTCATGACACTCAAACAGGCATGCTCTTCGGAATACCAAAGGGCGCAAGGTGCGTTCAAAGATTCGATGATTCAC
+
BBBBBBBFFFFFGGGGGGGFGGGHHHCFFFF5GGFFHHHHGHHG?EGGGHHHHHHHHHHHHHHFGHGGECGHHGHHHHFGHHHHGHHHGHHHHEHFHHHHHHAGHHHHGHB?GHHGGGEGHHHHHHHHCHHHGHHHGGBGGGFGGEHHHHFEGFBFFGC8FHHHGHHHHEGGFF@@E;HHEFGFHHHECEGEECHGGCAFBFGEFFFGGGG8GFGGGGGGCCFGEFFHHGBGFFFFGGGBA1CF??</1E/F</GGGGGHGHGHHFGGFC1FGEE//CF>>F2EFGG1GHGHHHHHHHHEDGGGHFHHHHHHHFCGGGGEB2FFAGFCFEEA00FGGHGGEEAAA3E3DGEGF1FFFD@FA??A?
@M02197:102:000000000-ALU3V:1:1101:4645:10268 1:N:0:1
ACGAAGTCTACCTCCTCCGCTTATTGATATGCTTAAGTTCAGCGGGTAGTCCTACCTGATTTGAGGCCAAAATATAAAGTCATGTCTCTAATGAGAACTAGGGTTAGAAAGCAGACGTGTGCAAAGCAAGTAGGCCATCCGAAGATGTCCTCAGCGAAATAACTTATTACGCCGAGTCAAACCTATTCGCAAAGCGAGTCCAGCTAATCCTTTTAAGGCGAGCAGCTTTGCAGCAGCAAACACCCACATCCAAGCCACGACGAGGAGTAAACCAAGTCGTGGTTGATAGTTTCATGACACTCAAACAGGCATGCTCTTCGGAATACCAAAGGGCGCAAGGTGCGTTCAAAGATTCGATGATTCAC
+
BABBBBABDFFFGGGGFGG2EEEGHGHHDGFHCGHHGHHCFFHGGGG0FGHGGHFHFHEGHFFGE2FEHHGHHHGHEGHHHFDEGHHBGGGHFEEBGFHHGHHHHEHFHHHHHEHHGGGHEHHHGFHH3C?FGHGHHHFGDDFF;GHH2GHHHHFGGGBGBHFFFDGDHFFFGCFGEHHHCGEHHHGHFFDGC/FGHFGFGHFHGBFFC;CFHGGGBFFHG?HGF9EHHGFFFHGFFHFFFFFFGFCBFC?HHEEEEEGGCHFGHHHHHGGE1E>E?CFFF0FFFGHHFEHHFHHHHFFFFHHHFHHHHHFGBA?GGFHHHHHHHHHHFEGE?GHHHHGGGCECGGGGGGFF1FFD3FDD1AAAA
@M02197:102:000000000-ALU3V:1:1101:10820:10145 1:N:0:1
ACGAAGTCTACCTCCTCCGCTTATTGATATGCTTAAGTTCAGCGGGTATTCCTACCTGATCCGAGGTCAACCTGAAAAAATAGTTTTTGAGGAGGCCGGGTCCCCGGGACCTTGCAACTCAACGCGTGCTCCGGAAAGCTCAGTGCGAAGAGGGTCCCACGGACGCCGTCATTGTCTTTGAGACCAGTTGGGAGGGCCGCGGACGGTCCCCCAACGCGGTCCAACACCGAACCCGGGGGTTTGAGGGAGGATAATGACGCTCGAACAGGCATGCCCTTCGGAATGCCAAAGGGCGCAATGTGCGTTCAAAGATTCGATGACTCAC
+
BBBABBBFFFFFGGGGFGGGGGEGHHHHHHHHHHHHHGHHHHHGGGEGHHHHHGHHHHHHHHHEGGGHHHHHHHHHHHGGHGEGHHHGGGGHHGGGGFECEEHHHGDG:GGHHFHHFHHHHHHADDCFGGHHGGFGGHH:HHHHHHGGGGGHGGGGHGHHGGGGGGGGFFGGGGFFFFFFGFGGGFCGFGFFHFFGGGGGGDE9GFFFFFFGGGFDFHFFGHGGFFGGGF?CEDCGGEHGFHHHGHHGHEHEHGGGFE1GG?GFGGHHHHHGGGGGGGHHHGFA335HHFGGGGHHHHGGECHGGGGGGGGGCBFFFFFFAA3BB
@M02197:102:000000000-ALU3V:1:1101:22069:10327 1:N:0:1
ACGAAGTCTACCTCCTCCGCTTATTGATATGCTTAAGTTCAGCGGGTATTCCTACCTGATCCGAGGTCAACCTGAAAAAAAATGTTTTGGGGTTTGACCGGCCCGGAAGGTCCTTGCAACTCGATACGTGCTCCCGAAAGAACTCGTTGTATCGAGGGTCCCACGGACGCCGTCATTACTTTTGGGAACCGGTTGGTGTGACCCATCTTGGTTCCAATGCCACACCCCGGGGGGTGGAGGGAAGGATAATGACGCTCGAACAGGTATGCCCTTCGGAATACCAAAGGGCGCAATGTGCGTTCAAAGATTCGATGACTCAC
+
CDDDDCCFFFFFGGGGGGGGGGGHHHGHHHHHGHHHGHHHHHHGGGGGHHHHHHHHHHHHHHHGGCAGHHHHHHHHHHHGGGHHHHHHHFGGGGGGHHHGGGGGGGGFDFGGHGHFEHHHHHGHGHGFHFHGHHGGFCGGHHHHHGHGHGHHHGGGGFGHGGGGGGGFGFGHHHHGFFGFHFHHHGFFGGFGHHGHFHFHFFHFBFGFHGHGHFHFHFHGGGGFGGGGGGGGHHFGGHHHHHHHFHFHHGGGGGGHGGHHHGHHHHFECGGGGGHHHHHHHGHHGEGGGHHHGGGGGHGGGGGGGGGGFFFFFFFCBBBA
@M02197:102:000000000-ALU3V:1:1101:24592:10358 1:N:0:1
ACGAAGTCTACCTCCTCCGCTTATTGATATGCTTAAGTTCAGCGGGTAGTCCTACCTGATTTGAGGCCAGATGTCAAGAAGTTACACACAAGTGTGTAGGGTATAGAAAGCAGACTATTGTCAAGTCGTGGCCACGAGCGAGCTCGTGTCCTAAGCGAAATACTTAGTACGCCTAGGGGAACCAGTCAAAGACTAATCCAGCTTACATTTTTAAGGCGAGTCAACTTGGCATTGACAAACGCCCACATCCAACATCCAAGCTCGGATTAACCAAACTTGGAGTTGAGGTTTTCGTGACACTCAAACAGGCATACTCTTCGGAATACCAAAGAGTGCAATTTGCGTTCAAAGATTCGATGATTCAC
+
CCBCBABFFFFFGGGGGGGGGGGFHHHHHHGHHHHHHFGHHHCGGGGGGGHHHGGHHHHHHHHGGGGGEHHHHGHHHHHHHF5FGGHHGGGHGH4FFGFHGHHHFFHHHGGHHHHGGHHBHEFHHHHDECFGHHGGGGG?@DFGHGFGHHHHHFG0CEEE9HHHHHBFGBEGCGGCHGGGDEFHHHHHGG>CFFHFFGCGFGGGFGFFGG7HGGB</GF@CFFFFHFHGGFFGFGGGEFFFCFFFF3FGEB3G?3?FFEECGGHFHGF1CF44GDGBGHHGF3333EC>AA1?HGFDDFAGFF5HFFHHHFGD22EE2EHG5GG2FGGFHHGHHHGE52GGGHGG55FBFAGGFFF5DFDA3>>>
@M02197:102:000000000-ALU3V:1:1101:9472:10371 1:N:0:1
ACGAAGTCTACCTCCTCCGCTTATTGATATGCTTAAGTTCAGCGGGTATTCCTACCTGATCCGAGGCCAACCTTATAAAAATGATGGGTTAAACCGGCCCGACGAGACCTTGCAACTCCCCGCGTGCCTCGTAAAAGACTCGTTGCGAAGAGGGTCCCACGGGCGACGTCGTTGTCTTTGAGACCAGTTGCGGAAGGCCCACAACTCGATCCAACGCCAAACCAGGAGGTTTGAGAGAGGATAATGACGCTCGAACAGGCATGCTCTTCGGAATGCCAAAGGGCGCAATGTGCGTTCAAAGATTCGATGACTCAC
+
AAAA11ADF3B@FBFGGFEEFEFHGHG3GHFFFH2GFGHF2GEB?/EE1DBFHHHHFDGGGHHGEG/FGFFE0FHFB2@11FBEEG1/0/?DFBH/#>//<EBB>9:/?C11B1>@C11?2;C?/>.<1F0<0;<FBCHEA..<<.<@CECEA..::CFFA>#@<0><9;#?99:>B5GFFG@B1BA/4<9GFH:C??/@0A??B*3:FF0/>/>911HFGAAFFFB'HF:FBFBFBGB5HFFFBAE>1BCADGG3HHCFECBA10E2CHHHHHHFHEF2E?EEGEF52?GGFGFFF5F5GGGF4FFFDFABABA
@M02197:102:000000000-ALU3V:1:1101:11606:10381 1:N:0:1
ACGAAGTCTACCTCCTCCGCTTATTGATATGCTTAAGTTCAGCGGGTGATCCTACCTGATTTGAGACCAGAAGTGAAATTGGGATGTGCCACAGAGGCAAGTTCGAAGCACACGCAGACACAACCAAACATTCCTCCTTTAGGCGACATAGCAAATGACGTCTCATGCCATGCCAGGAGAAAAACACTGCTTGGCCGCCTCCTCCCAAACAGAGAGGCGGATGCAAAGTGTCGCAAGGCGCTCATGCATTTCGGGCGAGCCTGTGCTAGGTAGAGCAGGCAGAGGCCCCCATCCAGACCCCATCCGCCAAGCCGTTTCATTTAAAAACCGCTTGGGGTGGGAGATTTCATGGCACTCAAACAGGCATGCTCTACGGATTGCCATAGAGCGCAAGGTGCGTTCAAAGATTCGATGATTCAC
+
CBCCCCBFFFFFGGGGGGGGGGGGHGHHHGHHFHHFHGHHHHHGGGGGHHHHHHHHHHHHHHHHGHHGHHHHHHHHHHHHHHHHHG3DGHHHHHHHGGGAGHHHGHGGCFFGFEGCGCHGG2FFFGHHHHHHFHFHFHHHHFFGC?@CGFGFHHHGHFF?>.>FHH1GHFGFHH0CCAEGHB/CACGF0GHHHCHHCAB,GGGGFFFFA.19FG/:C.@9;:/:FF0:0;0:#,B000.00$;00#;.B9-DD@;-..:.//<0/000D=<0</.BGHGFB<AC-</C/111C@2?<A/AC@@GGGF?/E//FBFHDBD3FHGGFCEGGECEGGGGHHEFHFFHHHFFHHFEGGGHHHGHHHFHGHHHFFEF2GGHGHGFGHHHHFGGEGHBHGGGGHGGGGGGGGGFFBFFFFF@BBBB
@M02197:102:000000000-ALU3V:1:1101:25433:10382 1:N:0:1
ACGAAGTCTACCTCCTCCGCTTATTGATATGCTTAAGTTCAGCGGGTAGTCCTACCTTATTTGAGGCCAGTAGTTAATGATTAAAAAAAAGCAGAGACCGTTTACGCAGGTTTGAAATGCCTTAGCAACCTGACTGATCTCCAGCTCATACATGTAAGGTAAGATTGACAGGGCATGTCAATCAAACCCAAGGACTCGCATGCGTTTTTGTATGCAAAAACGCAATGGAAGAAGATTAACGACACTCAAAAAGGCATGCTCTTTGGAATACCAAAGAGCGCAAGCTGCGTTCAAAGATTCGATGATTCAC
+
3AAA3>AFBF5FGGGGFCEGGGC5BG5FGFBGFFBEGFFGHFGDAE?AFFHHGDGGHHHHFGHEEGGGCGG5FB555FFHFFHHGHFGFGGHFHFEGHF?>EFEHGFE?CD?GGFBFHFHHGHGGHHHCHGD<GHGGFHFHHF1EFGFGFB??#BFFDHBHGHHFH1CFGGCFHHFBFBFGHEDGEHHFGFHHGE?FGACGGGFCAHGEFFHEGGGGGGGDDFHHHHHFDFFBGEB9FGGFHGFFGGHHHGHGGHGFGEHHHGHEHFGD2CFGFGB2GCHGHGE2EEFGGGGGBGFGGFFFD5FFAAABA
@M02197:102:000000000-ALU3V:1:1101:9480:10351 1:N:0:1
ACGAAGTCTACCTCCTCCGCTTATTGATATGCTTAAGTTCAGCGGGTATTCCTACCTGATCCGAGGTCAACCTTATAAAAATGATGGGTTAAACCGGCCCGACGAGACCTTGCAACTCCCCGCGTGCCTCGTAAAAGACTCGTTGCGAAGAGGGTCCCACGGACGCCGTCATTGTCTTTGAGACCAGTTGCGGAAGGCCCACAACTCGATCCAACGCCAAACCAGGAGGTTTGAGAGAGGATAATGACGCTCGAACAGGCATGCCCTTCGGAATGCCAAAGGGCGCAATGTGCGTTCAAAGATTCGATGACTCAC
+
CCCCCCCFFFFFGGGGGGGGGGGFHHHHHHFHHHFFHHHHHHHGGGGGHHHHHHHHHHHHHHHGEGGHHGHHHHHHHHHHHHGHHHHGFFHGGHHGFGGGG?EFE@GGGHHHGHGHHGHHGGGGEGGHHHGHFGHFHGGHGGHGHHHHHHGGDFEGFE<CGGFC@DGHHFFHGHHGFFFGGAFHHGFGFFFGFHFGFCEEHHFHGGEHFGGGGFFFFFFFBEGGHH8EHFHHHHHGHHHHHHHHFFEEE2FABHHGEHGFBEB1?EDGGHHHGGC3AHHGGGGGHGFB?GGFHGGFGGGFGGEFFFFFFFBBBBB
@M02197:102:000000000-ALU3V:1:1101:26180:10422 1:N:0:1
ACGAAGTCTACCTCCTCCGCTTATTGATATGCTTAAGTTCAGCGGGTATCCCTACCTGATCCGAGGTCAAGCGTAAAATAGTAGACTTATGGATGCCACCGTCAGCAGTGGAGAGCGCAAAATGTGCTGCGCTCCCACACGGGACGGCGGGCTGCCAATACATTTGAGGCGAGTTCACGCACGCAGCGGAACAAAACGCCCAACACCCAGCAGGGCTGGAGGGTACAAATGACGCTCGAACAGGCATGCCCCATGGAATACCAAGGGGCGCAATGTGCGTTCAAAGATTCGATGACTCAC
+
BBBAAABFFFFFGGGGGGGGGGGHHHHHHHHHHHHHHHHHHGHGGGGGGHHHHHGHGHHHHGHGGGGHHHGHGGGGHHHHHBGHGHHGHHHFHGHHHHHHGHGGFHHHHHHHHHGGGGGGFHGHFBGHGHGFGGGGHGGGGGGGGGFGGHGGHGGGHHHHHGGHHGGGGGHHHGFFFGGFFGFFFGFFHHHFFFFGGHFFHEFE?EHHGGHHFGGHHGHHHHGFFHHGG?EBCAFHEDFHGHHHHHGGGEFGHHHGGHGHHHHCGGGGGHGHHGEEEACGFFGFFE1A1FDDDB1A@AAA
@M02197:102:000000000-ALU3V:1:1101:6654:10458 1:N:0:1
ACGAAGTCTACCTCCTCCGCTTATTGATATGCTTAAGTTCAGCGGGTATTCCTACCTGATCCGAGGTCAACCTTGTAAAAATTGGGTTATGGACCGTGCCGGGGGACCTTTCAACTCGTTGCGTGCTTAGAAAAGCTCGTTGCACCGAGAGTCCCACGGACGCCGTCATTACTTTTGGGACCGGTCGGGGGTGAACCCGGACCTGGAGTCCAACAACAAGCCAGGCTTGAGAGGTGATAATGACGCTCGAACAGGCATGCCCTTCGGAGTACCAAAGGGCGCAATGTGCGTTCAAAGATTCGATGACTCAC
+
CCC@BBCFFFFFGGGGGGGGGGGHHHHHGHHHHHHHHHHHDHHGGGGGHHGHHHHHHHHGHHGGGGGGHHHEHHFGFHFHHHHHHHEGH9F3BFFEFHGHGGFGFFFGFFHFDFGHHGHGHCCABDGFBGFGHFHH9HGFCFDHGGFGGGFCBCHGGDCGG?ACGHFGGGGHGGGHFAB?FFGGGGGGHHHHFF?CGGHHFHHFFHHHFFEEGGHHGHHFGHGFFGHHHGHHGHHHHHHHFGGGGHHGGGHFHHFHHGFDGGGGGFHHFF2HHGHGFEEAGCCHGGGGHGGGGGGGEA4FFFFFFFBBABB
@M02197:102:000000000-ALU3V:1:1101:23878:10464 1:N:0:1
ACGAAGTCTACCTCCTCCGCTTATTGATATGCTTAAGTTCAGCGGGTATTCCTACCTGATCCGAGGTCAACCTGAAAAAATAGTTTTTGAGGAGGCCGGGTCCCCGGGACCTTGCAACTCGACGCGTGCTCCGGAAAGCTCAGTGCGAAGAGGGTCCCACGGACGCCGTCATTGTCTTTGAGACCAGTTGGCCGCGAACGGTCCAACGCGGTCCAACACCAAACCGAGGAGGTTTGAGGGAGGATAATGACGCTCGAACAGGCATGCCCTTCGGAATGCCAAAGGGCGCAATGTGCGTTCAAAGATTCGATGACTCAC
+
CCCCCCCFBFFFGGGGGGGGGGGHHHHHHHGHHHHHHHHHHHHGGGGGHHHHHHHHHHHHHHHGGGGHHHHHHHHHHHHGHHHHHHHGGGGH9EGGGGGGGGGHHGGGGGGHHHHHHHHHGEGGGGGGGGHHGFGGGHHGGHHGHHGFGGGHHGGGFGGGGGGGBGGGHGHHFHGHHHGHHEHHHHFFGGFFGFFHGGGHHFGFFFGFFHFHHHFFGHGGGGGGGHHHHHEHFHFGHGHHHHHHHHHGGGFEFHGHGHHHHHFHEGEECGGEHHHHGHHGBHGGGGGHHHHGGGFAGGGGGGGGGGFFFFFFFBBAAA
@M02197:102:000000000-ALU3V:1:1101:19510:10587 1:N:0:1
ACGAAGTCTACCTCCTCCGCTTATTGATATGCTTAAGTTCAGCGGGTATCCCTACCTGATCCGGGGTCAAGCGTAAAATAGTAGACTTATGGATGCCACCGTCAGCAGTGGAGAGCGCAAAATGTGCTGCGCTCCCACACGGGACGGCGGGCTGCCAATACATTTGAGGCGAGTTCACGCACGCAGCGGAACAAAACGCCCAACACCCAGCAGGGCTGGAGGGTACAAATGACGCTCGAACAGGCATGCCCCATGGAATACCAAGGGGCGCAATGTGCGTTCAAAGATTCGATGATTCAC
+
CCCCCCCFFFFFGGGGGGGGGGGCGHHHHHHHHHHHGHHHHHHGGGGGHHGHHHHHHHHHHHHEGGEGHHHHGFGGHHHHHFGHHHHHHHHHHHHGHHHHGHGGGHHHHHHHGGGHGGGGGGHHHHHGHHGGGGGGGGGGGGGGGGGGGHGGHGHHHHFHHHHHHGGGGGHHHGFFEGGGGFFFGGGHHHHHGGGGGHGGHGEFGGGHHHGHGGHHHGHHHHHFHHHHGGGGGGHGGHHHHHHHGHGGGHHHHEHHHHHHFFHHGGGGGFHHHGGGGHGGGGGGGGGGFFFFFBFBCBCB
@M02197:102:000000000-ALU3V:1:1101:7171:10639 1:N:0:1
ACGAAGTCTACCTCCTCCGCTTATTGATATGCTTAAGTTCAGCGGGTAGTCCTGACTGATTTGAGGTCTAAAGCTTAAAGGTGTGTGCAGCTGACGCTACAACGCATTAGAAGCACCACTATCTTGATATGAAACGTCCTCAGCGAAATAAAGCTATTACGCCGAGTCAAGCCGTTAATATTCAAACTGGGTTACTCGTGTATTTCAGCCGAGCCGATCTCTACTTAAAGAGTCCAGCAGACAGCCATAATCCAAGCCCACGCCTGCTTCATTACAAAACAAGGGGGTTGAGAGTTTCATGACACTCAAACAGACATACTCTTCGGAATACCAAAGAGTGCAAGGTGCGTTCAAAGATTCGATG
+
BBBBBBBFFFFFCGGGGGGGGGGHHHGGGHBFBGHHH5FFHHHGGGFGG3GGHEFGFDBHFHHFABGGGHGHHHHHHGHFHFHHGHHHGDFFFFHGCEGGHHHGGGGGHBFGHHHHFHHGFHGHHFHHHHHHHFHF0GFDHHGH;D?@8HHH96FHG9GF7501:49HHH8FEFGGDGBD:<4BGC0:GFECCCF0>19BFFFBFFBFFGD??FGF2HFGFGBFGFHHFHHHHHHHGHHG0EGE9FFEHFF?CHHEE?EEE?1G3G33DBGHFHHFGFFHFEED?HHHHHG35HHFGD5FHFFHGHFHHGFFHHHHGGGEF?CCHHHHGHGHHCFHHHGGHGCGGECGGF5BFFFBFFFAAAA>
@M02197:102:000000000-ALU3V:1:1101:16737:10627 1:N:0:1
ACGAAGTCTACCTCCTCCGCTTATTGATATGCTTAAGTTCAGCGGGTATTCCTACCTGATCCGAGGTCAACCTGAAAAAATAGATTTAGAGGTGGCCGGGCCCACGAGACCTTGCAACTCGACGCGTGCTCCGGAAAGCTCAGTGCGAAGAGGGTCCCATGGACGCCCGTCATTGTCTTTGAGACCAGTTGGCCGCGAACGGTCCAACGCGGTCCAACACCCGAAACGCCCGCGGTAAAGCAGGAGTTTTGGAGGGAGGATAATGACGCTCGAACAGGCATGCCCTTCGGAATGCCAAAGGGCGCAATGTGCGTTCAAAGATTCGATGACTCAC
+
BBBBBBAFFFFFGGGGGGGGGGGHHHHHHHHHHCHHHGHHHHHGGGGGHHHHHHHHGHHHHHHGGGGHHHHHHHHHHHHGHHHHHHHHHHHHHHGHHGGGGGGGGGGGGGGHHHHHHHHHGHGGGGGGGGHHGGGGGHGHHHHHHHGGGGGHHGGHFHHHFHHGDGGGGGGGGGGFGGGGGGGGGGGGFGFFFFGGHGGGHHHHGGGGFFHHFFHGFFFFGFHGGGGFFGGGGFHHHHHHGGHHHGHHGHGHGGHHGHHHHHHGGFGGFHGHHHHHHHHHGGGGGGGHHHHHHHHFHGGGGGGHHHHGGGGHGGGGGGGEFCFFFFFFFBBBBA
@M02197:102:000000000-ALU3V:1:1101:19661:10671 1:N:0:1
ACGAAGTCTACCTCCTCCGCTTATTGATATGCTTAAGTTCAGCGGGTATCCCTACCTGATCCGAGGTCAAGCGTAAAATAGTAGACTTATGGATGCCACCGTCAGCAGTGGAGAGCGCAAAATGTGCTGCGCTCCCACACGGGACGGCGGGCTGCCAATACATTTGAGGCGAGTTCACGCACGCAGCGGAACAAAACGCCCAACACCCAGCAGGGCTGGAGGGTACAAATGACGCTCGAACAGGCATGCCCCATGGAATACCAAGGGGCGCAATGTGCGTTCAAAGATTCGATGATTCAC
+
CCCCCCCFFFFFGGGGGGGGGGGHHGHGHHHHHHHHHHHHHHHGGGGGHHHHHGHGHHHFGHHGGGGHHHHHGGGGHHHHHGHHHHHHHHHGHHHGHHHHGHGGGGHGHHGHHHGHGGGGGHHHGGHHHGDEFGGGHHGGGGGGGGGGGHGGGHGGGGHGHHGGGGGGFGHHHGGGGGGGGGGGGGGHHHHHFGGFGHGHHGGFGGHHHHHHGGHHHGHHHHHHGGHHGFGGGGHHGHHHHHHHFFGGFHEHHHHGHHHHHHHHGGGGGHFHHGGEGHGGGFCGGGGCFFFFFFFBAAA?
@M02197:102:000000000-ALU3V:1:1101:19573:10649 1:N:0:1
ACGAAGTCTACCTCCTCCGCTTATTGATATGCTTAAGTTCAGCGGGTATTCCTACCTGATCCGAGGTCAACCTGAAAAAATAGATTTAGAGGTGGCCGGGCCCGTGACACCTTGAAACTCGACGCGTGCTCCGGAAAGCTCAGTGCGAAGAGGGTCCCACGGACGCCGTCATTGTCTTTGAGACCAGTTGGTCGCGGACGATCCAACGCGGTCCAACACCAAACCCGGAGGTTTGAGGGAGGATAATGACGCTCGAACAGGCATGCCCTTCGGAATGCCAAAGGGCGCAATGTGCGTTCAAAGATTCGATGACTCAC
+
AABAAABFFFBFGGGGGGGGGGGHGFHFGHHGHHHHFGHFHHHDCGFGHFHHGHGGHGHHHHHGGGGHHHHHHHHGHHHGGFHFFHHGHHGH3?9FFFGCEEGGGGGGHHGHGHHHHFHHDGGGGGGGCGEHGGDFGHHHHHHGGGGGCCGADFA9CGHHGGGG-BGGGADGGGFHF0GFFFGFEHFAFFFFGGGGGCCFGBFFFFGCGHHHHEFHFGFFGGEGFGHHHGHEFHFHFGHHGFFHFAGEEE1BCBGHHHHHHGEGGGFGEAFEHHHFHFHCHGGECEGFFAEFEDGEDF5GGGEGG4FFBFFFA?AA3
@M02197:102:000000000-ALU3V:1:1101:16221:10787 1:N:0:1
ACGAAGTCTACCTCCTCCGCTTATTGATATGCTTAAGTTCAGCGGGTATCCCTACCTGATCCGAGGTCAAAGACGGTAATGTTGCTTCGTGGACGCGGGCCGCGCACCTCGAGAAGCGCAATGTGCTGCGCGAGAGGAGGCAAAGACCGCTGCCAATGACTTTGGGGCGAGTCCACGCGCAGAGGCGGGACAGACGCCCAACACCAAGCAGAGCTTGAGGGTGTAGATGACGCTCGAACAGGCATGCCCCATGGAATACCAAGGGGCGCAATGTGCGTTCAAAGATTCGATGATTCAC
+
ABBBAAAFFFFFFGGCFF2AE?EHHHGGFHGBGHHHGFHGHFCE2C2EGHHHHFFHHGHHFGHDGGDFHFFHFHDGE9FHGFHH;FHHG;GFCHGEFFCFGGGGG7GCGHGGGFGGGGCGGCGHHHHHHGGHGC:CHHGGGEHGGGGG@CGGGGGHHGFGFFGGGGGFFFGGGGFFGGGHFGGGGFGBFGFEAF#FCEG?GEFDGHHDB;H;FHHFEECHH:FGDDFFGFGGH/?FHHGHFHGHGGCEHFFHFHHHFGFGE2?CGGGHHFHFEFGHFGCGGFGGGGFFFFFFFAAAA3
@M02197:102:000000000-ALU3V:1:1101:17280:10777 1:N:0:1
ACGAAGTCTACCTCCTCCGCTTATTGATATGCTTAAGTTCAGCGGGTATCCCTACCTGATCCGAGGTCAACCTGATAAAAAATTGGGGGTTAGACCGACCCGGAAGGACCTTGCAACTCGATACGTGCTCCCGAAAGAACTCGTTGTATCGAGGGTCCCACGGACGCCGTCATTACTTTTGAGAACCAGTTGGTTTGACCCGACTTGGTTCCAATGCCACACCCCGGGGGGTGGAGAGAAGGATAATGACGCTCGAACAGGTATGCCCTTCGGAATACCAAAGGGCGCAATGTGCGTTCAAAGATTCGATGACTCAC
+
CCCCDCCFFFFFGGGGGGGGGGGHHHHHHHHHHGHHHHHHHGHGGGGGHHHHHHHHHHHHHHGGGGFHHGHHHHHHHHHHHGGHHHHGGGGHHHHFCGGGGGGGGGGHHHHHHHHGHHHGHHHGFHHHGHHGGGGGGHHHHHGGGGGGGHGGGEEGCHGGGGGGG?CFHGGHFHHHHHHHHEFFFFGGGHHHHHHHGHGGGHGHHGGHHHHGHHHHGGGGGGGGGGGGGHHHHHHHHHHHHHHHGHGGGCGHHEGHHFHHHHHGGDEGEGHHHHHHHHHGBGGGGGHHHHGGGGHGGGGGGGFBFFFFFFFFABBAA
@M02197:102:000000000-ALU3V:1:1101:3703:10886 1:N:0:1
ACGAAGTCTACCTCCTCCGCTTATTGATATGCTTAAGTTCAGCGGGTATCCCTACCTGATCCGAGGTCAAGCGTAAAATAGTAGACTTATGGATGCCACCGTCAGCAGTGGAGAGCGCAAAATGTGCTGCGCTCCCACACGGGACGGCGGGCTGCCAATACATTTGAGGCGAGTTCACGCACGCAGCGGAACAAAACGCCCAACACCCAGCAGGGCTGGAGGGTACAAATGACGCTCGAACAGGCATGCCCCATGGAATACCAAGGGGCGCAATGTGCGTTCAAAGATTCGATGATTCAC
+
BBCBABAFFFFFGGGGGGGGGGGHHHHHGHHGHHHHGHHFHGHGGGEGFHHHHBGHGHHHHHHGGG1BGGHGGEGGHHHHH9FHGHHHHHHFF:HHGHHHCGECCFGFFHHH/EFHGGGGGHHHDFFAFHGG:GGEHHGGGFCGGGGGGGABFGGGGGGGHGGEGGGGGGGFFDFFFFEFFFFGFFFFFFFFFFGEGFGHEAEEFEFGFEGGEGHFAGFFHGFHHFFEF/E>GGHHEFHGHFEHFFGGFCF1HHGHHHFGCFHHE0ECEHHFBEEEFC1GFGBGGEF1>1FBD3@1>A>>
@M02197:102:000000000-ALU3V:1:1101:13606:10793 1:N:0:1
ACGAAGTCTACCTCCTCCGCTTATTGATATGCTTAAGTTCAGCGGGTGATCCTACCTGATTTGAGACCAGAAGTGAAATTGGGATGTGCCACAGAGGCAAGTTCGAAGCACACGCAGACACAACCAAACATTCCTCCTTTAGGCGACATAGCAAATGACGTATCATGCCATGCCAGGAGAAAAACACTGCTTGGCCGCCTCCTCCCAAACAGAGAGGCGGATGCAAAGTGTCTCAAGGCGCTCATGCATTTCGGGCGAGCCTGTGCTAGGTAGCGCAGGAAGAGGCACCCATCCAGACCCCATCCGCCAAGCCGTTTCATTTAAAAACCGCTTGGGGTGGGAGATTTCATGGCACTCAAACAGGCATGCTCTACGGATTGCCATAGAGCGCAAGGTGCGTTCAAAGATTCGATGACTCAC
+
BCBBAAAFFFDFGGGGGGGGGGGGFHGHHGHHHDFHHHHHHHGGG?EGEHHHHGHGEHGHHHHGGGHGHHGFH5GGHHHHGHHEHFFHHHHGGFHHGGGHGHGHGHHF?HFHGGCG?FHHHHGGGGHHHHHHHHHEHHHHHHHHGGGGGHHFGFHHHHHG.FHHHGHFHGHEFCHFAEFHHHHG.CHFGBBGGEHHGFG;GGFFGGG;FGFFFBF?ACDFBFFFFFFFFFAFBBBB;9A99:AD#;0.--:::---.FEECFHGCHHDB<--GDBFD1>1FG1?C?0HFBG1F@<ECDG</</CCBGGFCGGGHGFHHHHEHFFGGEGECEE?GGGGGGEFFGEHHHHHHGGHHEHGGFBFFE3HEHG5EDGFA2HFHHHHHHHFFECGHGBHGG?GFGBFGGGGFGGFFFFFFFBBA>3
@M02197:102:000000000-ALU3V:1:1101:25102:10910 1:N:0:1
ACGAAGTCTACCTCCTCCGCTTATTGATATGCTTAAGTTCAGCGGGTATCCCTACCTGATCCGAGGTCAACCTTAGAAATGGGGTTGTTTTACGGCGTAGCCTCCCGAACACCCTTTAGCGAATAGTTTCCACAACGCTTAGGGGACAGAAGACCCAGCCGGACGATTTGAGGCACGCGGCGGACCGCGATGCCCAATACCAAGCGAGGCTTGAGTGGTGAAATGACGCTCGAACAGGCATGCCCCCCGGAATACCAGGGGGCGCAATGTGCATTCGAAGATTCGACGATACAC
+
CCCCCCCFFFFFGGGGGGGGGGGHHHHHHHHGHHCGFEGGFHFGGGEGHFGHHHHHHGGGHHHGFGAFGHHH:HGH8H<HHHHGG:E7<<HHHEEGG;G9;G6GEFGFFG;H;GEHE;DGGGG/=GGG8H<<G;HGGGG8DHF9DA?CEGH98B-CGH:FGG$6CFGGEBFEBEF;FGGG7ADF>BC4?BCD?BFFA6FFFFF??DD=@;1B>/03BABAFF88FFFED/ABA@@DB19/E/BA-E/B22B2D1/A//A000011FGB1AB1100A33FAA11>>1133111>1
@M02197:102:000000000-ALU3V:1:1101:15335:10993 1:N:0:1
ACGAAGTCTACCTCCTCCGCTTATTGATATGCTTAAGTTCAGCGGGTAGTCCTACCTGATTTGAGGCCAAAATATAAAGTCATGTCTCTAATGAGAACTAGGGTTAGAAAGCAGACGTGTGCAAAGCAAGTAGGCCATCCGAAGATGTCCTCAGCGAAATAACTTATTACGCCGAGTCAAACCTATTCGCAAAGCGAGTCCAGCTAATCCTTTTAAGGCGAGCAGCTTTGCAGCAGCAAACACCCACATCCAAGCCACGACGAGGAGTAAACCAAGTCGTGGTTGATAGTTTCATGACACTCAAACAGGCATGCTCTTCGGAATACCAAAGGGCGCAAGGTGCGTTCAAAGATTCGATGACTCAC
+
CCCCCBBFFFFFGGGGGGGGGGGHHHCFCHHHHHHHHHHHHHHGGGGGGHHHHHHHHHBGHHHHGHGGHHHHHHGHHHHHHHHHHHGHHFHHHHHFGHHHHHHHHHHFFGHGHHHGFFGHHHHHHHHHHGGF4GHHGGGHGGGGGHHHHHHGGH9GFCCGGGFGHGFHHHGGGGCFFGH;:EFHHFGGHGGGGHGHGCGGGFGGEFFGGGHHGGGGFFFGBHGHGFHFFFFFFFHHHGAFFFFGD33FCG?HEGGGGGGEGHHHGHHHHGBGFGFGGGGFFFGHHGFGHDGGHHGHHGGFEGHHHHHHHGHHHHDEGECGHHHHEFHHHGGGGGHHHHGGGGFGGGGBEGGGGFFBFFFFBBBBB
@M02197:102:000000000-ALU3V:1:1101:24672:11051 1:N:0:1
ACGAAGTCTACCTCCTCCGCTTATTGATATGCTTAAGTTCAGCGGGTATCCCTACCTGATCCGAGGTCAACCTTAGAAATGGGGTTGTTTTACGGCGTAGCCTCCCGAACACCCTTTAGCGAATAGTTTCCACAACGCTTAGGGGACAGAAGACCCAGCCGGTCGATTTGAGGCACGCGGCGGACCGCGATGCCCAATACCAAGCGAGGCTTGAGTGGTGAAATGACGCTCGAACAGGCATGCCCCCCGGAATACCAGGGGGCGCAATGTGCGTTCAAAGATTCGATGACTCAC
+
3AA@AAADFFFFGGGGGGGGGGGHHHBGHHHHHHHHHHHGHHHGCFEFHHBGHHHHGGFGGHHGGGEHHFHHHHGHGGFGHBFGGFGGHHHGHGGCGEEGGHGHEFGDDGCHDGHFHEFFFGCGG;GHHHHHHHGGGGGGGHFGFFFFGHFHHHECGGHGGGGGGFGFGGGFFGGFBAABGGGFBFDADFGFBGHHFGFFFHGGFFFEFHHHGHHHHGDGHHEGGGGDF;GHHHHHGFGEGGFGGFGHHGHHHHGGFGEFGGGHHFHGGFGHGGGGFGGGGGFFFFFFFBB@BB
@M02197:102:000000000-ALU3V:1:1101:6464:11049 1:N:0:1
ACGAAGTCTACCTCCTCCGCTTATTGATATGCTTAAGTTCAGCGGGTATCCCTACCTGATCCGAGGTCAAGCGTAAAATAGTAGACTTATGGATGCCACCGTCAGCAGTGGAGAGCGCAAAATGTGCTGCGCTCCCACACGGGACGGCGGGCTGCCAATACATTTGAGGCGAGTTCACGCACGCAGCGGAACAAAACGCCCAACACCCAGCAGGGCTGGAGGGTACAAATGACGCTCGAACAGGCATGCCCCATGGAATACCAAGGGGCGCAATGTGCGTTCAAAGATTCGATGATTCAC
+
CBCCCCCFFFFFGGGGCGGGGGGHHHHHHHHGHHHHHHHHHHGGGGFGHGHHHHHGHHGEHHHGGFEGHHHHGGGGHHHHHGHHHHHHHHHHHGHGHHHHGHGGGHHGHHHHFHGGGGGGGHHHHFHGHHGGGGGFHFDGFGFFGGGGGGGGGHHGHHHGGGGGGGGGFGGHHFGGFFEFDGFGFFGHHHHHFFFFFFFFG?EEAGHHHHHHGGHHHGHHHHHHHHHHHGGGFGHHGFFGFHGHHHGGGGHHHHGGHHHHGHHGGEGGGHFHG?GGGHGGFGFCGGGGFFFFFFFAABBA
@M02197:102:000000000-ALU3V:1:1101:6454:11034 1:N:0:1
ACGAAGTCTACCTCCTCCGCTTATTGATATGCTTAAGTTCAGCGGGTATCCCTACCTGATCCGAGGTAAAGCGTAAAATAGTAGACTTATGGATGCCACCGTCAGCAGTGGAGAGCGCAAAATGTGCTGCGCTCCCAAACGGGACGGCTGGCTTCCAATACGTTTGAGGCGAGTTCACGCACGCAGCGGAACAAAACGCCCAACACCCAGCAGGGCTGGAGGGTACAAATGACGCTCGAACAGGCGTGCCACATGGAATACCAAGGGGCGCAATGTGCTTTCAAAGATGCGATGATTCAT
+
33AAA@BFFFFFB4FFFFFGGF2A55DGBG5DD55DGFHGHG5EE22EGBDFFGGAFFFHBF1A0?E3@B5B?EEEF&8EGHFFG9FF3B:33G=BE'GHF1>/EGFF4C?EHGE/<0ECGH8D2F2?F1?CBA:C;#?F<??/>CG>%1C?=$)<FBB</#BB<B?EBA?@9<#/;<</////?;/21;009EA>>>/#>E&/EFFGB/08CGGHHEFGBAFDB@260>/BEAF//H;B9BF/4$HEFD212A2F2A1GHGFGA00001FFFBB1BA113FF31E1A1B3DB3DA>>11
@M02197:102:000000000-ALU3V:1:1101:17730:11129 1:N:0:1
ACGAAGTCTACCTCCTCCGCTTATTGATATGCTTAAGTTCAGCGCGTAGTCCTACCTGATTTGAGGTCAATTATTGTGGTTAACTCAAAGTAAAAAGCAATGAGGTAAAGCTTAAGGTGCAAAAGTCCTGTAGAACTTCTCAGTTCTAGCCTGGACAGACTTGACAGCGAGATGGACGAACCTAGAACACTGTGAAGGCCAAGCATGGACCGCACCAATTTAGTTAAGACAAGCTGCAGATCTAGAGACTTGCTGCATTGTCCAACACCCACATAGCCCCATCCAATCGTAGAAATGGAAGGTGGATGGGAGAGGTTAATGACACTCAAACAGGCATGCCCTCCGGAATACCAGAGGGCGCAATGTGCGTTCAAAGATTCGATGACTCAC
+
ABBA?3>BDFDDGGGGGGGGGGGHHHHHHHHHHHHHHHHHHHHGGGGGGGHHHHHHHHHHFFHHGHHGHHFH5G555DAB1FHFE3GHGH4FEFB3EEF3@BGH3BG4@43FEGHGF4GB?3F0FBDHHHEGBGHEFBGHBGDFGED?GHHFHF0F1<0@1>11GGHFCGGB;FFECC;00>GCGEH0:<;-CFGFFG:CCGGEF0<<$<G@.FFHGGCFFFBFFBGF<FFFFHGCHGFF22FBF$FG2@0GBF<2202F2/F?<?<<344B3GE/?/F3B3B/F/>F44GD4@@33@3CFFCG?EHGFG3HFHHGHHHHHHG@GFGBHGGHHGHHGGGGGGCHHHHHHHHHHDGGGGGGHHHGGEFFGGGGGGGGGFFBFFFFFBBBBA
@M02197:102:000000000-ALU3V:1:1101:19633:11256 1:N:0:1
ACGAAGTCTACCTCCTCCGCTTATTGATATGCTTAAGTTCAGCGCGTAGTCCTACCTGATTTGAGGTCAATTATTATAGATTACCCAAAGTCTTCCGTGGTAGGAAGGCAATGAGATAAAGCTTAAGGTGCAAAAAGTCCTGTAGAACTTCTCAGTTCTAGCCTGGACAGACTTGACAGCGAGTTGGACGAGCCTAGAACACTGTAAAGGCCAAGCATGGGCCGCACCAATCTAATTAAGACAAGCTGCGAGTCTAGAGACTTGCTGCATCGTCCAACATCCGTATGACATCATCCAATCATTAGAGATGGAAGGTGGATAGGAGAGGTTAATGACACTCAAACAGGCATGCCCTCCGGAATACCAGAGGGCGCAATGTGCGTTCAAAGATTCGATGATTCAC
+
BBBBBBBFFFFFGGGGGGGGGGGGHHHHHCHGHHCHFFGHCHGGGGGGGGHHHHHHHEFHHHHGFHHHHFGHHHHHHGHGHHHHHHHHHGGHHHGHGFFCHHHGGHGGHHHHHHHHHGHBGBFGHHHG43FGHHFGGHHHHHHHHGHGHGHHHHHFHHHHBFFFFECGHGHHHHHHHHGHFFGGGHCGHFFCGBGHCGHHHFHFCHGFBBEGGEHEFGB?EFFGGGHHHGGGGGFFFFFFFGFHGE@/C<>EGD221HHGC@0G1FC/C?CGBEBG<GGGGHHHHG>DHEHHGGHGB22GD1FEGHHHHG1FFFHF01EHHHHGHHGE1GGFB21DGGHHGGBGABBGHE?EEE//BEHHGDGHFHHGEE0?HFHHEEEGHCGGBGF3EFB1B3FBD3AAA>A
@M02197:102:000000000-ALU3V:1:1101:22437:11305 1:N:0:1
ACGAAGTCTACCTCCTCCGCTTATTGATATGCTTAAGTTCAGCGGGTATCCCTACCTGATCCGAGGTCAAGCGTAAAATAGTAGACTTATGGATGCCACCGTCAGCAGTGGAGAGCGCAAAATGTGCTGCGCTCCCACACGGGACGGCGGGCTGCCAATACATTTGAGGCGAGTTCACGCACGCAGCGGAACAAAACGCCCAACACCCAGCAGGGCTGGAGGGTACAAATGACGCTCGAACAGGCATGCCCCATGGAATACCAAGGGGCGCAATGTGCGTTCAAAGATTCGATGATTCAC
+
BBBABCAFFFFFGGGGGGGGGGGHHHHHHHHGHHHHHHHHHHHGGGGGHGHHHHHHHHHHHHHGGGGHHHHHGGGGHHHHHBGHHHHHHHHGHHFGHHHGGHGGGHGHEGFGGHGHGGGFGGHHDGHGHHGGGGFGHHGGGGGGGGGGGGGGHHHGGGGGFGFGHGGGGGHHHGGFFGFFFFGGCGGHHHGHGGFFGHGHHGEGGGGHHHFFFEHHGGHGHHGGGHHHGFEFGGHHGGDFFFFEFHGGGHEHHGHHGCGGGHHHGGGGGHHHHGEEFHGGGFGFGGCGFFFFFFFABBBA
@M02197:102:000000000-ALU3V:1:1101:19116:11451 1:N:0:1
ACGAAGTCTACCTCCTCCGCTTATTGATATGCTTAAGTTCAGCGGGTAATCCTGCCTGATTTGAGGTCAAAAGTTTATGTGTTTCATGGATGAAACGCATTAGAAGCGCTGCTATAATCGATAAGACAATGCATCAAGGTTCGACGAAAAGTAAATTATTACGCCGAGCTAGAGCTGTCTATGCTATCAATTAGCGAGCTACTCGTATATTTCAGCCGAGCTGATCCTAAAGGACCGGCAGACAGCCAGAATCCAAGCCCAGACACCTGTTTCGTTACAAAACAAGGGGGTTGAGGGTTTCACGACACTCAAACAGGCATACTCTTCGGAATACCAAAGAGTGCAAGGTGCGTTCAAAGATTCGATGACTCAC
+
BBBBBBBFDDBFGGGGGGGGGGGFHDFBEDHCHHGHFGHFFHHDGFEEGGFHDDGHHGHHFHHHGHGH3B5FGHHHFB5BFFGGFBFEHGFCGGHGGGEEEHHFBBB?EEEEHHHHFFHGCGHGGHHGEFD2DGFHGDCGFH?ECGCGFGH<DDGHHFHFHGEDCGG?AFFGCHGHHFHHFHCGHHHGGHHFF@/FHHHCCFGHHFEGGG1FGGGGFFGHHFHHFHGFFFFBCDGGFHHHGGGHGHHGHHG3?FFHFFHHHHF??/FGE1C?GGHHHHHFF@HC>>AAAGFHHGGHGBGHGFAGDDAAG3EFEGDFFHGADHEECGHHHHGFAHGFFHHHFFFGHHGGGGHGGGGGGGGGGFFFFFFFACCBA
@M02197:102:000000000-ALU3V:1:1101:28446:11415 1:N:0:1
ACGAAGTCTACCTCCTCCGCTTATTGATATGCTTAAGTTCAGCGGGTAGTCCTACTTGATTTGAGGTCAAAATAATAGACCAGGCAACGACGGATCGTCGCCAGTCGTGTGTGGGGTTAGAAGCGGACAACACCGACGTAAGTTAGCAAAGAAATTAGCAACTCACTGGTTGTCCAGCATACTGTATTTAAGGTGAGCAAGTGTGGTGGCCTGCAAACCCATGGACCCGCACTAAGCGCAAAACGCTTAGGTTGGAGAAATTCACGACGCTCAAACAAGCATGCTCCAAGGAATACCAAGGAGCGCAAGGTGCGTTCAAAGATTCGATGATTCAC
+
BBCCCCCFFFFFGGGGGGGGGGGGHGHHHHHHHHHHHHHHGFHGGGEFGHHHHHGHHHHHHHGHGHHHHHHHHHHHHHHHHHHGHHHHGGGGGGGGGHHGGGGGHHGGGHHHHGGG5GGHHHHHFGGGGGHHGGGGGGGHGHGHGHHGGCGGHGHHHHHHHHHHEHFHFGHFFGFFFGFGGHHGDGCHGHGGGFFF7HHHGHHHGFHGGFFGFA9FFFGFHGFGGFFFFCHHGGGFEBFFEFFFFHGHGEHHHHG5HHHG1EE>EDGGHGHHFFGFFFFFHFHHFFFGGFEHFGGFHFFGEEEEGCHHGGEEGCGCGGFGEF4FCBFFFFBBBBB
@M02197:102:000000000-ALU3V:1:1101:18561:11476 1:N:0:1
ACGAAGTCTACCTCCTCCGCTTATTGATATGCTTAAGTTCAGCGGGTATTCCTACCTGATCCGAGGTCAACCTGAAAAAATAGATTTAGAGGTGGCCGGTCCCGTGACACCTTGAAACTCGACGCGTGCTCCGGAAAGCTCAGTGCGAAGAGGGTCCCACGGACGCCGTCATTGTCTTTGAGACCAGTTGGTCGCGGACGATCCAACGCGGTCCAACACCAAACCCGGAGGTTTGAGGGAGGATAATGACGCTCGAACAGGCATGCCCTTCGGAATGCCAAAGGGCGCAATGTGCGTTCAAAGATTCGATGATTCAC
+
BCCC@AAFFFFFGGGGGGGGGGGHHHHHHHHHHHHHHHHHHHHGGGGGGHHHHHHHHHHHHHHGGGGHHHHHHHHHHHHGHGHHHHHHHHHH<HGHHGGGGGHGHGGG;HGHHHHHHGHHGHGGGGGGGGHHGGGFGHHHHHHGGHGGGGGHGGGGHHGHGGGGCGGGGGGGHHHHGHHHHGGHHHFGGGFDFGGFHGGHHHHGGGGGGHHHHGGHGHGGGFGGGGHHHGGHHHHHGHGHHHHHHHGFE?GHHCHHHDHHHGHGGGGGGGGHGHHGCHGHHGGGGGHFHHGGGGCGGGGGGGGGGFFFFFFFBCBA@
@M02197:102:000000000-ALU3V:1:1101:13124:11510 1:N:0:1
ACGAAGTCTACCTCCTCCGCTTATTGATATGCTTAAGTTCAGCGGGTAGTCCTACCTGATTTGAGGTCAAGATTGGTCAAATTTGTCCTTGCAGACAGTTAGAAGCCGGTCTCCCCAGTAAAGGGTCTTCCAAACCAGCAGCGTAGATAGATTATCACACCATTGGGATAGAGGTAAAAGACCTGCTAATACATTTAAGGAGAGCAGAACCGCAGAAGACTGCAGCCTGCACAACTCCCAAGTCCAAACCATCACACAGGTTAGAAAACCAGGTGAGGTTGAGAATTTAATGACACTCAAACAGGCATGCTCCTCGGAATACCAAGGAGCGCAAGGTGCGTTCAAAGATTCGATGACTCAC
+
CCCCCCCFFFFFGGGGGGGGGGGHHHHHHHHHGHHHHHHHHFHGGGGGGHGHHHHHHHHHHHHHGHHHHGHHHHHHHHHHHHHHHHHHHHHHHHHHHHHHHHHHHHHGGGGGHHHGHGHHHHHHGFHHHHHHHHHGHHGHHHGEGHGHHHGHHHHHHHGHGHHHHHHHHHHHHHHHGHHHGHHHHHHHHHHHGHHHHHHHHGHHHHHHHHGHHHHHHHHHGGHGGGHGHGHHHGGHHHHHHFGGGHHHHHGDHHHHHHHHHHFGGHGGHHHHHGHHHHHHHHHHHFGHHHGHHGFGGFGHHHHHFHHFGGGGGFFGHHHHGHFGHGDGGGGHHGGGGGHGGGGGGGGGGFFFFFFFBABBA
@M02197:102:000000000-ALU3V:1:1101:27983:11545 1:N:0:1
ACGAAGTCTACCTCCTCCGCTTATTGATATGCTTAAGTTCAGCGGGTGTTCCTACCTGATCCGAGGTCAACCTTGGTGCCGCCGGAGCGGACTTGTGGGGGGTTTAGAGGCAGGACGCCGAGGGATCCCAATGCGAGGCTGATGCTACTGCGCAAAGGAGAGGGCCTTCGGGTCCGCCACTGGTTTTAGGGGCCTGCCGTGGCAGATCCCCAACGCCGGGCCACGGGGGCTCGAGGGTTGAAACGACGCTCGGACAGGCATGCCTCCCAGGATACTGGAAGGCGCCATGTGCGTTCAAAGATTCGATGATTCAC
+
BBBB@ABFFFFFGGGGGGGGGGDHHHHHHHHHHHHHHHHHHHHGGFF0FFHHHHHHHHHGHHHGGGGHHGHHHHHHFGHHGGGGGCEFCEC:G;HHHGGGGGDDGGG:GEGGFFE9FCCFFFCFFFFFFFFFFFFFFFFFFFFFFFFFFFFFFFFAGFFEEFEFFFFFFFFFFFFFFFFFFFGFGHGHGGFFF@EFFGGGHHFGGFFFGGFBDGFGFEHGGGFGGGGGFFFFHFFGGHHHFBFFGEGGGGGHFFHGHHFHGGGGHGHHHHFHGHHGHHGGGGGGBFFGEEGGGGGGGFDGGGFFFFFFFCCCBC
@M02197:102:000000000-ALU3V:1:1101:28003:11547 1:N:0:1
ACGAAGTCTACCTCCTCCGCTTATTGATATGCTTAAGTTCAGCGGGTATTCCTACCTGATCCGAGGTCAACCTTGGTGCCGCCGGAGCGGACTTGTGGGGGGTTTAGAGGCAGGACGCCGAGGGATCCCAATGCGAGGCTGATGCTACTGCGCAAAGGAGAGGGCCTTCGGGTCCGCCACTGGTTTTAGGGGCCTGCCGTGGCAGATCCCCAACGCCGGGCCACGGGGGCTCGAGGGTTGAAACGACGCTCGGACAGGCATGCCTCCCAGGATACTGGAAGGCGCCATGTGCGTTCAAAGATTCGATGATTCAC
+
CBCABCCFFFFFGGGGGGGGGGGHHHHHHHHHHHHHGHHHGHHGGGG?FHFGHHHHHHHHHHHGGGGHHGHHHHHHFFHHGGGCEEEGGG:GG<H<HGGGGD@CF:GGGGGGGGGGGFFFBFFFFFFFFFF9FFDDDFFFF?FFFFFFFFEFFFFCGFFEEFFFFFFB;ADFEFFFFFAFFFFD9AEEGGGGAFFGGGHHHHHGFFFCCFGGGGFFDHHGAFFGGFFAFFEEHHGHHHHHGGGFGGE?01FGBFGHHHHGF?GGHGHGHHGHHHHHHHGFGGGHHHGF?ECHGGGGGGGGGGFFFFFFFACCCA
@M02197:102:000000000-ALU3V:1:1101:23093:11553 1:N:0:1
ACGAAGTCTACCTCCTCCGCTTATTGATATGCTTAAGTTCAGCGGGTATCCCTACCTGATCCGAGGTCAACCTTAGAAATGGGGTTGTTTTACGGCGTAGCCTCCCGAACACCCTTTAGCGAATAGTTTCCACAACGCTTAGGGGACAGAAGACCCAGCCGGTCGATTTGAGGCACGCGGCGGACCGCGTTGCCCAATACCAAGCGAGGCTTGAGTGGTGAAATGACGCTCGAACAGGCATGCCCCCCGGAATACCAGGGGGCGCAATGTGCGTTCAAAGATTCGATGATTCAC
+
BBBBBB>DFFFFGGGGGGGGGCGHHBFHHHHHGHHHHHGHHHHGGGGGGGHHHHGHHGHHHGHGGGGHH8HGHHHGHHHGHHHGGGGGHHHHHFFGGFGGGGHHHGGGGGGHEGGHHHHHGFFEFHHG;GFFHGHDFFGGEGFGFFGGGFHHGGHHHGEGGBFFGGGGGGGFGGGFGGGGGGGGGGGGGGGFGHHHHGHGGHFGGHHGHHFGHHEHHFFHGHHGGGGGGHGHGHHFGFFEGGGGGGGHHFHHHG2GGGGGGGGFGGHGGEGFGFGGGFG?F4BFFFFFFBBBBB
@M02197:102:000000000-ALU3V:1:1101:28862:11530 1:N:0:1
ACGAAGTCTACCTCCTCCGCTTATTGATATGCTTAAGTTCAGCGGGTAGTCCTACCTGATTTGAGGCCAAAATATAAAGTCATGTCTCTAATGAGAACTAGGGTTAGAAAGCAGACGTGTGCAAAGCAAGTAGGCCATCCGAAGATGTCCTCAGCGAAATAACTTATTACGCCGAGTCAAACCTATTCGCAAAGCGAGTCCAGCTAATCCTTTTAAGGCGAGCAGCTTTGCAGCAGCAAACACCCACATCCAAGCCACGACGAGGAGTAAACCAAGTCGTGGTTGATAGTTTCATGACACTCAAACAGGCATGCTCTTCGGAATACCAAAGGGCGCAAGGTGCGTTCAAAGATTCGATGATTCAC
+
CCCCCCCFFFBFFGGGGFFGGGGHHHHHHGFHHGHBGHHHHGHGGGGGGHGGHHHHGHHHHHHHGHGGGGHHHHFGHGHHHHHHHGGHHHHHGHHHGFHHHHHHHGHHHHHGHGGHGGGHHHHHHHGHHHDFDHBHHHGHFGGGGHHHGFGGGCGGGGGHHHGHEGHHGGGGGCGFGHHB;FFHGGFFGDDGGHHGGCCFGHGGGGGFGGGGGGGGGGDBEHGBFHHFHHFGBGFFHHGDFADFHFE33GGGFEGGFGGHEFHEHHHHFEHFHGFEE1EGHHGHHFHGGHHHHFEHHHFGHFGDFHGHFHHHFEGGGGHHHHHGGCG3HGGGGGFHHHGFGGG4FGGFFFGCGFFBFFFFA@?BA
@M02197:102:000000000-ALU3V:1:1101:15250:11595 1:N:0:1
ACGAAGTCTACCTCCTCCGCTTATTGATATGCTTAAGTTCAGCGGGTATTCCTACCTGATCCGAGGTCAACCTGAAAAATATAGATTTAGAGGTGGCCGGGCCCACAAGACCTTGCAACTCGACGCGTGCTCCGGAAAGCTCAGTGCGAAGAGGGTCCCATGGACGCCCGTCATTGTCTTTGAGACCAGTTGGCCGCGAACGGTCCAACGCGGTCCAACACCCGAAACCCCCGCGGTAAAGCAGGGGTTTTGGAGGGAGGATAATGACGCTCGAACAGGCATGCCCTTCGGAATGCCAAAGGGCGCAATGTGCGTTCAAAGATTCGATGACTCAC
+
CCCCCCCFFFFFGGGGGGGGGGGHHHHHHHHHHHHGHHHHHHHGGGGGHHHHHHHHHHHHHHHGGGGHHHHHHHHHHHHHFHHHHHGHGHHHHHHGHHGGGGGGGGGHHHHHHHHHHHHHHGEGCGGGGGGHHGGGGGHGHHHHHHHGGG?DHHGGHHHHHHHGGCFFFGFGFFFFGGGGGGGGGGGGFFFGGGGGGGGGGGHHFGFFFFFHFFFFFFFEFGGHGGCFGGGGGGHHGHHHHGGGGGHGFHGGGHFFHHGHHHHHGGE@GHHGHGHHHHFEHGGGGGGGHHEHHHCGGHHGGGGGHHHHGGGGHGGCGGGGGGGFFFFFFFAABAA
@M02197:102:000000000-ALU3V:1:1101:25473:11670 1:N:0:1
ACGAAGTCTACCTCCTCCGCTTATTGATATGCTTAAGTTCAGCGGGTATCCCTACCTGATCCGAGGTCAACCTTGTGATAGATTTAAAAAGGGTGACCGGGTCCCCGGGACCTTGAGACTCGACGCGTGCTCCGGAAAGCTCGGTGCGAAGAGGGTCCCACGGACGCCGTCATTGTCTTTGGGGCCCGGTGGGCGGGGCGCGGACGCCCTCCACCGTGGCCCAACACCAAACGCGAGGTTTGAGGGGGGATAATGACGCTCGGACAGGCATGCCCTTCGGAATGCCAAAGGGCGCAATGTGCGTTCAAAGATTCGATGATTCAC
+
AAA1AAAFFF1DGGGGGGGFGGGHHHHGHHGHHHHHGHHHGHHGGGGGHGHHHHHHFHHHHHHGEGGHHHHHGHB1GFGHGDGHHFDB1FEEC0//@B9/>/>FBG@/9/BE0GGFF?<FFCE@F=A>@CBFGF?E/>CHBG@9.C.:/;.C.DFCCE;9A?9??94.9AF/9B95BF9FFA-;9@?AC.@CCCFC@?GG@@D@>;/GAC?B/F?F99H4AGC??//FEF>#>?BFE93DB2EGGFBEHGDGHEEEFE0GFG3HHHHHFHGGGGF?EGAGHFFGGDA32FFEGGFHHGFEEFGGGGGGGEGFFFFFFFFBBAA@
@M02197:102:000000000-ALU3V:1:1101:4547:11747 1:N:0:1
ACGAAGTCTACCTCCTCCGCTTATTGATATGCTTAAGTTCAGCGGGTAGTCCTACCTGATTTGAGGTCTAAACTAAAAGTTTATTAGAGTGGAGGGAGCGAAAACTTATTACGCATTCCACTTAGACATTTAAGACGAGCCGTAACCGGCAGCGTCCAAAACTCATATACAGAAAACTGCATATGAGAGTCTGTATGACACTCAAACAGGCATGCCTTTCGGAATACCAAAAGGCGCAATGTGCGTTCAAAGATTCGATGATTAC
+
CCCCBCCFFFFFGGGGGGGGGGGHHHHHFHHHGHGGHFGGGGHGGGG8GHH:;:HHH;9HHGHHG9HHHHHHH9HHHH9GH9HHHHHHH;HGHGGGCE4GDEGGHHGHEH8?//5E9FHF@GHH7D6HGHHFHGFHGDFCEGGGGGHHFEFGEHFGHHGGHFFG<GGGGHHHHDFHHFHHHHHHHHGHHFFHHHHGHHHGFHFGGHHGGEGGHHHGGEGGHHFHHGEGHHGGGEEHFHFEFEGGGGGGGGGGCFFFFFFFBBBAA
@M02197:102:000000000-ALU3V:1:1101:2221:11777 1:N:0:1
ACGAAGTCTACCTCCTCCGCTTATTGATATGCTTAAGTTCAGCGGGTATCCCTACCTGATCCGAGGTCAACCTTGGTATGAAAGGTGTGCCTCCCCCGGGGGGAAGGCGGCGACCGGCGTCTGAATTCCTAACCGTGTACGTGCCCGAAAGCTCAGTGTACAAGAGTCCTCGCAGACGCCGTCATTATCTTTGGGCGGGGCGGCGGCCCGGGAGCGTGCCGCGCCACCACCAACAGCAAGCCGGGCTTGAGGGTTGTTAAGGACGCTCGAACAGGCATGCCCTTCGGAATACCAAAGGGCTCAATGTGCGTTCAAAGATTCGATGATTCAC
+
3AAAAA>BDFB5GGFGBFECEA2GFFHHDFHGFDHHCHFHFHGGEGEEF5D33GGHHGHHFDAAECFBGHHACGDG@55B@BFFF3@31BFGHGGFDGGGGGG?D?39A@?BBB/-.A6DB8.FBBF;B:F:.FB5-9BFF;9E.BD?/93/BB/BB/9FF/#9A9;9;/A0;;5B.@B.@00;ACFFF9FFFF??CB<6??-@-GCAF<.;;4FB#9>B?=FE?A?8>FDEFF$E9E/>/>@B?%10>E//B111122/>////0//211F1F1A0B/EE/A/02A2EFB0FGF000GB1FBG0?GFHFB3B33AABB1133FBFAAA>1
@M02197:102:000000000-ALU3V:1:1101:16497:11765 1:N:0:1
ACGAAGTCTACCTCCTCCGCTTATTGATATGCTTAAGTTCAGCGGGTATCCCTACCTGATCCGAGGTCAACCTGATAAAAAATTGGGGGTTAGACCGACCCGGAAGGACCTTGCAACTCGATACGTGCTCCCGAAAGAACTCGTTGTATCGAGGGTCCCACGGACGCCGTCATTACTTTTGAGAACCAGTTGGTTTGACCCGACTTGGTTCCAATGCCACACCCCGGGGGGTGGAGAGAAGGATAATGACGCTCGAACAGGTATGCCCTTCGGAATACCAAAGGGCGCAATGTGCGTTCAAAGATTCGATGACTCAC
+
CCCBCCCFFFFFGGGGGGGGGGGHGHHHHHHHHHHHGHHHHHHGGGGGHHHHHHHHHHHHHHHGGGGHHHHHHHHHHHHHHGHHHHHGGGGHGHHHGGGGGGGGGGFHGHHHHHGHHHGGHHHGGHHHGHHGGGGGGHHHFHGHGHGHHHGHGGGEGGGGGGDGGGGGHHHHHGFGFHHHHHGFFHFHGGHFF#HHGHGGGGHHHFGHHFHHHHHGFGGGFGGGGFGGGHGHHHHHHGHFGGHHGGGGEEGHGGGGHHHHHHHGGGGGGGHHHHHHHHHHHGGGGFHHHHGGGGGGGGGGGGGGGBFFFFFFA?ABA
@M02197:102:000000000-ALU3V:1:1101:10909:11842 1:N:0:1
ACGAAGTCTACCTCCTCCGCTTATTGATATGCTTAAGTTCAGCGGGTATCCCTACCTGATCCGAGGTCAACCTTAGAAATGGGGTTGTTTTACGGCGTAGCCTCCCGAACACCCTTTAGCGAATAGTTTCCACAACGCTTAGGGGACAGAAGACCCAGCCGGTCGATTTGAGGCACGCGGCGGACCGCGTTGCCCAATACCAAGCGAGGCTTGAGTGGTGAAATGACGCTCGAACAGGCATGCCCCCCGGAATACCAGGGGGCGCAATGTGCGTTCAAAGATTCGATGACTCAC
+
CCDCCCAFFFFFGGGGGGGGGGGHHHHHHHHHHHHHHHHHHGHGGGGGHHHHHHHHHHHHHHHGGGGFHHHHHHHHHHHHHHHGGGGGFHHHHGGGGGGGGHHHHGFGGG;HGGHHHHHGGGCGGHHHGHHFGGHFGGGGGHHHGGGGGHHHHHHHGHGGGGGGGGGGFFFFFFFFGGGGGFGGGGGAGGGGGFHFHGBGGHGGGHHGHHHHHHHHHHHHGHHGGGGGHHGHHHGHHHHHGGGGGF?HHHHHFHGGGGGGGGGHHGHGGGGGGGGGGGGGGGFFFFFBFBBBBB
@M02197:102:000000000-ALU3V:1:1101:29193:11919 1:N:0:1
ACGAAGTCTACCTCCTCCGCTTATTGATATGCTTAAGTTCAGCGGGTATCCCTACCTGATCCGAGGTCAAGCGTAAAATAGTAGACTTATGGATGCCACCGTCAGCAGTGGAGAGCGCAAAATGTGCTGCGCTCCCACACGGGACGGCGGGCTGCCAATACATTTGAGGCGAGTTCACGCACGCAGCGGAACAAAACGCCCAACACCCAGCAGGGCTGGAGGGTACAAATGACGCTCGAACAGGCATGCCCCATGGAATACCAAGGGGCGCAATGTGCGTTCAAAGATTCGATGACTCAC
+
AABBBBBFFFFFGGGGGGGGGCEHHGHHHHHHHHHHHHHGBHHGGGGGHHHHHHHHHHHHFHHGEGGGGHHGGGGGGHHHHHHHHGGHHHHGHHFHHHGHFHFFFHGFFHFHHHGHGGGGGGHHHHHGEGEGGGGFHHGGGGGGGDCGGGGGGFGGHHHGGHGGHGGGGGFHHGFFFGGGFCFGGGFFGGFFGFEFFFFFEF?EFEFFGFFHGGHFFGHFHFHHGHHFFFFGGF;HGHHHGHHGHHGG?HGDGGEHHHHHHGHHEAGGGFEFGCEE2FGGBGGGGGGGFBFFBFFBAAAA
@M02197:102:000000000-ALU3V:1:1101:25939:11978 1:N:0:1
ACGAAGTCTACCTCCTCCGCTTATTGATATGCTTAAGTTCAGCGGGTATCCCTACCTGATCCGAGGTCAACCTTAGAAATGGGGTTGTTTTACGGCGTAGCCTCCCGAACACCCTTTAGCGAATAGTTTCCACAACGCTTAGGGGACAGAAGACCCAGCCGGTCGATTTGAGGCACGCGGCGGACCGCGTTGCCCAATACCAAGCGAGGCTTGAGTGGTGAAATGACGCTCGAACAGGCATGCCCCCCGGAATACCAGGGGGCGCAATGTGCGTTCAAAGATTCGATGATTCAC
+
DCDCCCCFFFFFGGGGGGGGGGGHHHHHHHHGHHHHHHHHHHHGGGGGHHHHHHHHHHHHHHHGGGGHHHHHHHHHHHHHHHHGGGGGHHHHGGGGGGGGGHHHHGGGGGGHGGHHHHHFGGGGGHHHHHHHHHHGGGGGGHHHGFGGGHHHHHHHHHHGGGGGGGGGGGGGFGGGGGGGGGGGFGGGGGGGGHHHHHGGGFGGGHHGHHHHHHHGHHHHHHHGGGGGHHGHHHHHHHFHFGGGGGFHFHHHHHFGGGGGGGGHHHHGGGGHGFGGFGGGGGFFFFFFFCCBBA
@M02197:102:000000000-ALU3V:1:1101:8689:11978 1:N:0:1
ACGAAGTCTACCTCCTCCGCTTATTGATATGCTTAAGTTCAGCGGGTAGTCCTACCTGATTTGAGGCCAAAATATAAAGTCATGTCTCTAATGAGAACTAGGGTTAGAAAGCAGACGTGTGCAAAGCAAGTAGGCCATCCGAAGATGTCCTCAGCGAAATAACTTATTACGCCGAGTCAAACCTATTCGCAAAGCGAGTCCAGCTAATCCTTTTAAGGCGAGCAGCTTTGCAGCAGCAAACACCCACATCCAAGCCACGACGAGGAGTAAACCAAGTCGTGGTTGATAGTTTCATGACACTCAAACAGGCATGCTCTTCGGAATACCAAAGGGCGCAAGGTGCGTTCAAAGATTCGATGATTCAC
+
ABCBCCBFFFFFGGGGGGGGGGGHHHHHHHHHHHHHHHHHHHHGGGGGGHHHHHHHGHHHHHHHGGGGHHHFHHHHHHHHHHHGHHHHHHHGGHHHHHHHHFHGHGHHHGG3FGHGGGGHHHHHHEFHHHHHFEHHHHHHGGGGGBGHEHH2FBFGGGGHHHGHHHHHEHGGGGGG:GGH9FGHHFHHHGGGGHEFGCHHHHFF<FGFGFHFGFGFGGDGFGGHFFHFHHHFFFFFHGFFF8FFD3GHFFFGHGEDEEE/GHHHFHHHHFFFHGGCGGFAFB5GGHHEHFFEHHHHGGF1GBHHHHHHHHHEHHGEFGHHHHCGFHGHHGEGCFGHGHGGGGHGGFGGGGGGGFFFFBFFA?AA3
@M02197:102:000000000-ALU3V:1:1101:13527:11953 1:N:0:1
ACGAAGTCTACCTCCTCCGCTTATTGATATGCTTAAACTCAGCGGGTAATCCCGCCTGACCTGGGGTCGCGGTCGAGGCTCGCATCGAGATGCAAGCAAGAAGGGTCAAGGAGCCCGAGAAACGACGAGGCCAATGAACACGACAGGAATCGAGTTGAGTCATTCAACCACCACTTGTCGTGACGTCCCCCGTCGAGGACTCGAATTTAGGCCAGCCGCGCCTTCTTGGGACGGGAGGCCAGTATCCGCCGCCCCGCAAAGGGGGGGTGGCGACGCGATGCGTGACGCCCAGGCAGGCGTGCCCTCGGCCTAATGGCTTCGGGCGCAACTTGCGTTCAAAGATTCGATGATTCAC
+
BBCCC?BFFFFFGGGGGGGGGGGHHGHHHHHHHHHHHHHHHHGGGGGGGHHHGGGGGHHHHHHHGGGGGGGGGGGCEGGHHGGGGGGHGHEHHHGGFHHHHHHHGHHHHHHFHGEEGGGGGHFFGGCCGGGGHHGHGHHHHGGGGGGFFEFGFGFCFFGFGGGGGGGGFGGGGGGFFFFFFFFFFFFFFFFFDFFCFFFFFFFFFFFFFFFFFFFFFAFFFFFFFFFFDEFFFFFFFFFFFFFFBFGGACGGGFGHHGEGGGGFGHGGGGGGGGGGGGGHGGGFFGHGHFGHHFHGGEGGFGGGECHGHHHHHHHGFGGGGGGGHHGDCGGGHGGGGGGGGGGFFFFFFFABBBB
@M02197:102:000000000-ALU3V:1:1101:25741:11972 1:N:0:1
ACGAAGTCTACCTCCTCCGCTTATTGATATGCTTAAGTTCAGCGGGTAGTCCTACCTGATTTGAGGTCAGAAAGAAGGGGGGCCCCGGGGGACCCGTCGTGGTGGTTGGTAGCGGACAACACTTGCGCAAGTTAGCAGAAATTAGCAACTCACTGGTCATCCAGCGTACTGTATTTAAGGTGAGGAGGCGTGCGCCTTCAAACCCATGGACCCGCGCAATAGCAAAAGCCATTACGTGGAGAAATTCACGACACTCAAACAGGCATGCTCCATGGAATACCAAGGAGCGCAAGGTGCGTTCAAAGATTCGATGATTCAC
+
B@BBABAFFFDFGGFGGGG?EEFFHFHHGHHGHHGHHHHHCGHGGGGFGFHHHHHHHGGFHGFBFHHHHHFBGFF1EFCGF??@CGGGGCGGGGGFFD6AEAFFFFBF;CFFFFGGEFFFFFFFFFFFFFCFC;FFFHHGFFB0FFFFFHGFGFHHGFFFFBF7GHGGAHF<FFHEHBEHHHFHA9AGGFDCFGAFGFFFFBGBGFFFFFFFFFFCFHF?F1GD9HGFFFFG7>FFEFDAGFFFFG?FE2A1FFF0HHHG1BGBHGHFEHGHGB2FGHGBDHHEFGGECDFBAEEA1GGFF33F1FCFCD31@B?AAA1
@M02197:102:000000000-ALU3V:1:1101:6625:12047 1:N:0:1
ACGAAGTCTACCTCCTCCGCTTATTGATATGCTTAAGTTCAGCGGGTATTCCTACCTGATCCGAGGTCAACCTGATAAAATAGTTTTTGAGGAGGCCGGGTCCCCGGGACCTTGCAACTCAACGCGTGCTCCGGAAAGCTCAGTCCGAAGAGGGTCCCACGTACGCCGTCATTGTCTTTGATACCAGTTGGGAGGGCCGCGGACGGTCCCCCAACGCAGTCCAACACCAAACCCGGGGGTGTGAGGGAGGATAATGTCGCTCGAACAGGCATGCGCTTCGGAATGCAAGAGGGCGCAATGTACGTGCAAAGATTCGATGACTTAC
+
>AAAAAAFB3DFG1GGFCEA0E0FG3GHCHHHFHBFHHHH2D1AEEEAFBDG2F1GHHEFHHHG/EFFBGBFHGHHH2D1G1B2B@EAEG/0@//////#/>C$/#:</B3;D;:F%1$;B%<CCG<CC91?C@<-4CF;H89D#0.9///<#9:/C/CC@#:-@@@@A@0,:$70-CFFF#7///:/</C.99@?B?1?+?/@=@<>@AAA@EFF/0@1/<<F/?AB//B9?A2@/;@1#B90>BBF@2BBB/>>//ABA/DFFEFC1E/A//////0F2GGBA11A0A0000113FB00111F1BGFBA11C1B33@B11111
@M02197:102:000000000-ALU3V:1:1101:25460:12084 1:N:0:1
ACGAAGTCTACCTCCTCCGCTTATTGATATGCTTAAGTTCAGCGGGTATTCCTACCTGATCCGAGGTCAACCTGGAAAAAAATGTTTTGGGGTTTGACCGGCCCGGAAGGTCCTTGCAACTCGATACGTGCTCCCGAAAGAACTCGTTGTATCGAGGGTCCCACGGACGCCGTCATTACTTTTGAGAACCAGTCGGTTTGACCCGACTTGGTTCCAATGCCACACCCCGGGGGGTGGAGAGAAGGATAATGACGCTCGAACAGGTGTGCCCTTCGGAATACCAAAGGGCGCAATGTGCGTTCAAAGATTCGATGACTCAC
+
CCCCBBBFFFFFGGGGGGGGGGGHHHHHGHHHHHHHHHHHHHHGGGGGHHHHHHHHHHGHGHHGGGGHHHHGHHGHHHHHGGHHHHHHHGGGDFGGHHHGGGGGGGGGGGFHHHHGHGHGHHGHGHFGHHHGHHGGGGGGHHHHHGHGFGHHGEGGGGGHHGHHGG@FDGGHHHHFGGFFHFHHHFFFGGGGGGGHFFFFFGFGFFHHHGHHGGHHHGHGFFFFGGGGGGGGHHHHHHHHGGHHHHGHHGGGGGHHGHHHHHGGHFGGGGGFGHHHHHHHHHHH?GGFGHHHHGGGGHGGGGFGFGGGFFFFFFFCCCCC
@M02197:102:000000000-ALU3V:1:1101:24122:12239 1:N:0:1
ACGAAGTCTACCTCCTCCGCTTATTGATATGCTTAAGTTCAGCGGGTATCCCTACCTGATCCGAGGTCAACCTGATAAAAAATTGGGGGTTAGACCGACCCGGAAGGACCTTGCAACTCGATACGTGCTCCCGAAAGAACTCGTTGTATCGAGGGTCCCACGGACGCCGTCATTACTTTTGAGAACCAGTTGGTTTGACCCGACTTGGTTCCAATGCCACACCCCGGGGGGTGGAGAGAAGGATAATGACGCTCGAACAGGTATGCCCTTCGGAATACCAAAGGGCGCAATGTGCGTTCAAAGATTCGATGACTCAC
+
BBBBBBAFBFDFGFGGGGGGGGGFBBGHHHHHGFHBHFFGGHHGGFFGHHHFHFHHGHFHHGHGGGGHHHHEHHGFHHHHHEHGG3EEGGFHGHHHGGG@DGFCGCDHHGBBGFFHGFHGHHHGFDGFGHHEGGF@DEBCGHGHGFC;CGD5CCAFFEABG@@BFAGGGFFFFFFFFFFFFFFFFFBFFFFFFFEFDFFFFFFFF?ECBEFFFFGFFF;F8FFFFFEFFC9;HGEHBHFHHHGFFHGFECGFGGHFHHHHHGGA//GGCGHHGFFGGHHHGAAE0EBGF1E0A0HFGF33BDE1BFFD3B111AAAA
@M02197:102:000000000-ALU3V:1:1101:19499:12276 1:N:0:1
ACGAAGTCTACCTCCTCCGCTTATTGATATGCTTAAGTTCAGCGGGTATTCCTACCTGATCCGAGGTCAACCTTGTAAAAATTGGGGGGTTTTACGGCAAGAGTCCCTCCGGATCCCAGTGCGAGACGTAAAGTTACTACGCAAAGGAGGCTCCGGGAGGGTCCGCCACTACCTTTGAGGGCCTACGTCAACCGTAGGGCCCCAACACCAAGCAGTGCTTGAGGGTTGAAATGACGCTCGAACAGGCATGCCCGCCAGAATGCTGGCGGGCGCAATGTGCGTTCAAAGATTCGATGATT
+
CCCCCCCFFFFFGGGGGGGGGGGHGHHHHHHHHHHHHGHHHHHGGGGGHHHHHHHHHHHHHHHGGGGHHHHHHHHHHGHHHHHHHHGGGGGG:HHG99GGGHHHHHHHHGGGG;GGGGGGGGGGGGG9GGGGGGG:GGGFFFFFFFFFFFF:FFFFFFFFFFGFFFFFHGFHFGHFGHGFDFFF8FGFGFHGGHHHGFFGGHHFFFFGGHHHGGHGFHHHHHGHFHFGHGFFGFGGHFDHHHFHHFHHGCGECHHHHHHGGGGGGGGGGFDGBHGGFEGGGGGGGGGAFBFFFFBBAA>
@M02197:102:000000000-ALU3V:1:1101:23734:12368 1:N:0:1
ACGAAGTCTACCTCCTCCGCTTATTGATATGCTTAAGTTCAGCGGGTATCCCTACCTGATCCGAGGTCAACCTTAGAAATGGGGTTGTTTTACGGCGTAGCCTCCCGAACACCCTTTAGCGAATAGTTTCCACAACGCTTAGGGGACAGAAGACCCAGCCGGTCGATTTGAGGCACGCGGCGGACCGCGATGCCCAATACCAAGCGAGGCTTGAGTGGTGAAATGACGCTCGAACAGGCATGCCCTGCGGAATACCACAGGGCGCAATGTGCGTTCAAAGATTCGATGATTCAC
+
CCCCCCCFFFFFGGGGGGGGGGGHHHHHHHHHGGHHHHHHHHHGGGGGHHHHHHHHHHHHHHHGGGGHHHHHHHHHHHHHHHHGGGGGHHHHHGGGGGGGGHHHHGGGGGGHGGHHHHHHGGGGGHHHHHHHHHHGHGHGGHHHGHHHHHGHHHHGGHHGGGHGHHHGHHHHGGGGGGGGGGGGGGGGHGHHFHGHHHGGGHGGGGHGHHHFGHHHHHHHHHHGGGGGHHGHHHHHFHHGGGGGG8CGHHHHHHHHHGGGGGGHHHGGGGGGGGGCGGGGGGFFFFFFFCCCCB
@M02197:102:000000000-ALU3V:1:1101:25425:12387 1:N:0:1
ACGAAGTCTACCTCCTCCGCTTATTGATATGCTTAAGTTCAGCGGGTATCCCTACCTGATCCGAGGTCAAAAGTAATAAATGTGCTTAATGGATTACCAGAATATGGGCTTAGATCGCAAAATGTGCTGCGCTCCAAAGGCCTATATGCCGGCTGCCAATAATTTTAAGGCGAGTCCAAATACTAAAGAAGTGGACAAACACCCATCACCAAGCAAAGCTTGAGGGTTCAAATGACGCTCGAACAGGCATACCGCATGGCATACCAAGGGGCGCAATGTGCGTTCGAAGATTAATTGACGCTC
+
BABBBBADFFFFGGGGCGGGGGGBGHHGDGHHHHHGHHHFHFHGCGCGFBGHHHHHBEHHGHHFEEFHH3BGF3DFHEHH:FD8B4E4FBHGEEF<GHHG<HG::HF3CG:F3GFHGGGGF4?BFHF<F:</7DGHF:FBFHHFHGHFDG///?CFFH1?GBDBGH1<DGCCCGAH>DHH6HHHHC24C8F6CGHCC9H:FGFB93/10:1;A19GB1C1;/0FBF12B2BBF4BF/>AAAAFF1121/B/A/11A112121A10B//EA0011BGA0000AAA133GA311331AA>>1111
@M02197:102:000000000-ALU3V:1:1101:20373:12390 1:N:0:1
ACGAAGTCTACCTCCTCCGCTTATTGATATGCTTAAGTTCAGCGGGTATTCCTACCTGATCCGAGGTCAACCTGAAAAAATAGTTTTTGAGGAGGCCGGGTCCCCGGGACCTTGCAACTCAACGCGTGCTCCGGAAAGCTCAGTGCGAAGAGGGTCCCACGGACGCCGTCATTGTCTTTGAGACCAGTTGGGAGGGCCGCGGACGGTCCCCCAACGCGGTCCAACACCAAACCCGGGGGTTTGAGGGAGGATAATGACGCTCGAACAGGCATGCCCTTCGGAATGCCAAAGGGCGCAATGTGCGTTCAAAGATTCGATGACTCAC
+
CCCCCAAFFFFFGGGGGGGGGGGHHHHHGHHHHHHHHHHHHHHGGGGGHHHHHHHHHHHHHHHGGGGHHHHHHHHHHHHGHFHFHHHGGFGHHGGGGGGGGGHHHGGGGGGHGHHHHHHHHHHGGGGGGGHHGGGGGHHGHHHHHHGGGGGHHGGHHHHHGGGGCGGFBFGGGGFFGFGGFFFHHGGHHGGHHGGGFGGFGGFGFFFGGGHGGFGGGHHGAHFFFEGGGFFGGGGGGGHHGHHHGHHHHHHHGGGGGGGHHGHHHHHHHHHGGGGCGGHHHHHHCHHHHGGGGGHHHHGGGGHGGGGGGGGGGFFFFFFF?BBBB
@M02197:102:000000000-ALU3V:1:1101:17048:12430 1:N:0:1
ACGAAGTCTACCTCTCCGCTTATTGATATGCTTAAGTTCAGCGGGTATCCCTACCTGATCCGAGGTCAACCTTAGAAATGGGGTTGTTTTACGGCGTAGCCTCCCGAACACCCTTTAGCGAATAGTTTCCACAACGCTTAGGGGACAGAAGACCCAGCCGGTCGATTTGAGGCACGCGGCGGACCGCGTTGCCCAATACCAAGCGAGGCTTGAGTGGTGAAATGACGCTCGAACAGGCATGCCCCCCGGAATACCAGGGGGCGCAATGTGCGTTCAAAGATTCGATGATTCAC
+
CCCCCCCFFFFFGGGGGGGGGGHHHHHHHHHHHGHHGHHHHGGFEEFHHHHHHHHHHHHHHHGGGFHHHHHHHHHHHHHHHHGGGGGHHHHGGGGGGGGGHHHHGGGGG;HGGHHHHHHGGGGGHHHHHHHHHHGGGGGGFHHGGFFGGHHHHHHHGHGGGGGGGGGGGGFGGGGGGGGGGGGGGGGGGGGGFGHHHFGGHGGGHHGGHHHGFHHHHHHHHHGGGGGHHGGHHHHHHHHGGGGGGGHHHHHHHHGGGGGGGGHHHHGGGGHGGGGGGGGGGFFFFFFFBCCCC
@M02197:102:000000000-ALU3V:1:1101:28906:12453 1:N:0:1
ACGAAGTCTACCTCCTCCGCTTATTGATATGCTTAAGTTCAGCGGGTATTCCTACCTGATCTGAGGTCAACCTGAGAAAGTTGGGGATTTACGGCAGGATCCGCGCCGCTCTCCGACCCGCGAGGTGATTTACTACTACGCAGAGGAGGCTACGGCGTGGTCGCCAATGTGTTTGGGAGCCGGCTGCCGCGGGCGGCCGATCTACAACACCGCCGCCAGGCCGCGCGGACGCGACTGGCTGCGAGGGGTTGAAATTACGCTCAGACAGGCATGCTCGCCAGAATACTGGCGGGCGCAATGTGCGTTCAAAGATTCGATGACTCAC
+
1A?A1?1B3DBFGFGGGGGGCGGHHHHHFHHHHFHHHHHGHGFGGGAEGHHHHHHHHHFHHHHGHGHHHHHHHGHBGF11BBG1E//>BEGHGECE@/>1;F>F?EE9E<#<1B<C@96@<;/>F/9<##109<000DFFBA.B:;BB9:.@DEA.EACFF7AF07##F:6BA9F/;-99#.A@#;#--#GD99C9:.$<00<#/A<.9A<?<<10@/9</C@0#>#9#9;EB3?0?A1E>>111GHF4HHFFFB1ECHGGHHBHHHHHHG0AAEFFHHGHHGHHEEA2GGGGDGFHHGGEGCFFGGGGBFBGFFFFFFDA3AAA
@M02197:102:000000000-ALU3V:1:1101:28914:12474 1:N:0:1
ACGAAGTCTACCTCCTCCGCTTATTGATATGCTTAAGTTCAGCGGGTATTCCTACCTGATCTGAGGTCAACCTGAGAAAGTTGGGGTTTTACGGCAGGATCCGCGCCGCTCTCCGACCCGCGAGGTGAGTTACTACTACGCAGAGGAGGCTACGGCGTGGTCGCCACTGTATTTGGGAGCCGGCTGCCGGGGGCGGCCGATCTCCAACACCGCCGCCAGGCCGCGCGGACGCGACTGGCTGCGAGGGGTTGAAATGACGCTCAGACAGGCATGCTCGCCAGAATACTGGCGGGCGCAATGTGCGTTCAAAGATTCGATGACTCAC
+
BBBBBBBFFFFFGGGGGGGGGGGFHHGHHGFGHFHHHHHHCGHGGGGGHHHHHHHHHGGHHHHHHGHHHHHGGGGHHHHHGGHHGGGGGGGHGGGGGGE<BGHGCGGGGCGEBCD:FGGGGG7GC>F#<FGD0DFD8:G/</@<CEFF?ACGB;ACABG;#9ADFD:FBEFBBFFFA9;AEEF@FFFFCFFFCCFCA@9/;DFFF-99/DGACCGHGDCGCGCCGFECGEGGHHGHHFDGEAG;GGG@HHHHFHGGGGHHHHHHHGHHFFHGEEFEFHFHFHFFGEEE2AGGGEFHHHGEEGHGGGGFFDGGGBFFBFFFAAAAA
@M02197:102:000000000-ALU3V:1:1101:24354:12503 1:N:0:1
ACGAAGTCTACCTCCTCCGCTTATTGATATGCTTAAGTTCAGCGGGTATTCCTACCTGATCCGAGGTCAACCTTAGAAATAAAAGGGTAAGACCGACCCGACGAGACCTTGCAACTCCTCGCGTGCCTCGTAAAAGACTCGTTGCGAAGAGGGTCCCACGGACGCCGTCATTGTCTTTGAGACCAGTTGCGGGAGGCCCACAACTCGATCCAACGCCAAACCAGAAGGTTTGAGAGAGGATAATGACGCTCGAACAGGCATGCCCATCGGAATACCAATGGGCGCAATGTGCGTTCAAAGATTCGATGACTCAC
+
BBBBBBAFFFFFGFGGGGGGGGGHHHHHHHHHHHHHHHHHHHHGGGGGHHHGHHHHHGGHHHHGGGGHHHHHHHHHHGHHHHHHGGFGGHHHHHGGGGGGGGEGGGGGHHFHHHH<HHHHGGGGGGGGHDHGHHHHGHHHGHGFEHHHHHDDFDGHHHHGGGDDGGGGHGFGHHHGHHHHGFHFHFFGGGGGHFHGDGEHFFFGGGHEHHGGFGHFGHHHGHGFHGGG@GBHHFHHGHHHHGHGGGGFFHDHHHHHHHGHGHEDGGGHHGHHHHHGHHGGGGGHHHGGGGGHGGGGGGGGGFFFFFFFFBBAA3
@M02197:102:000000000-ALU3V:1:1101:26937:12477 1:N:0:1
ACGAAGTCTACCTCCTCCGCTTATTGATATGCTTAAGTTCAGCGGGTATCCCTACCTGATCCGAGGTCAACCTGATAAAAAATTGGGGGTTAGACCGACCCGGAAGGACCTTGCAACTCGATACGTGCTCCCGAAAGAACTCGTTGTATCGAGGGTCCCACGGACGCCGTCATTACTTTTGAGAACCAGTTGGTTTGACCCGACTTGGTTCCAATGCCACACCCCGGGGGGTGGAGAGAAGGATAATGACGCTCGAACAGGTATGCCCTTCGGAATACCAAAGGGCGCAATGTGCGTTCAAAGATTCGATGACTCAC
+
CCCBCCCFFFFFGGGGGGGGGCGHGHHHHHHGHHGHHHHHHHHDFGGGHHHHHHHHHHHHHHGGGGGHHHHHBFGBGHHHBEHHHHHCEEEHFGBGE?CFGFFFFFGHHHHFGFGHHHFFHFFGE<DFCGFFGGGGGGCCGHGHFFEHHGGHGGF:FCFFGADGG@CCGHGGFFFGFFFHFHGEFFFFFFFFFFEFAFFFGHHFHFGFFGFFFGFHFFFFFFFFFGGGEFGGBHGEBGFFFFBGHHGGGEGHGGHGHHHHHFEGGGFGGDFHGGHHHHHHHGGGGGGFGHGGGGGGGGGGGGGFFCFFFFFFBAAA?
@M02197:102:000000000-ALU3V:1:1101:18557:12521 1:N:0:1
ACGAAGTCTACCTCCTCCGCTTATTGATATGCTTAAGTTCAGCGGGTATCCCTACCTGATCCGAGGTCAAGCGTAAAATAGTAGACTTATGGATGCCACCATCAGCAGTGGAGAGCGCAAAATGTGCTGCGCTCCCACACGGGACGGCGGGCTGCCAATACATTTGAGGCGAGTTCACGCACGCAGCGGAACAAAACGCCCAACACCCAGCAGGGCTGGAGGGTACAAATGACGCTCGAACAGGCATGCCCCATGGAATACCAAGGGGCGCAATGTGCGTTCAAAGATTCGATGATTCAC
+
BCBCCCBFFFFFGGGGGGGGGGGHHHHHHHHHHHHGHHHHHHHGGGGGHHGHHHHHGHHHHHHGGGGHHGHHGEGGHHHHHGHHHHHHHHHHHHHHHHHHHHHHHHHHHHHHHHGHGGGGGHHHHHHHHHGGGGGGHHGGGGGGGGGGGHGGHGGHHHGGHGGGHGGGGGGFHGFGGGGGGGGGGGGHHHHHFFEFGFEFHGGFFGHHHHHHGFHHFGHHHFHGDFHFHDGGGGHHGHHHHGHHGHGGGHHHHHHGHHFHFHHHGGGEGGFGHGEGGHGGGGGGGGGCFFFFFFFBBBBB
@M02197:102:000000000-ALU3V:1:1101:21828:12523 1:N:0:1
ACGAAGTCTACCTCCTCCGCTTATTGATATGCTTAAGTTCAGCGGGTAGTCCTACCTGATTTGAGGTCTAAACTAAAAGTTTATTAGAGTGGAGGGAGCGAAAACTTATTACGCATTCCACTTAGACATTTAAGACGAGCCGTAACCGGCAGCGTCCAAAACTCATATACAGAAAACTGCATATGAGAGTCTGTATGACACTCAAACAGGCATGCCTTTCGGAATACCAAAAGGCGCAATGTGCGTTCAAAGATTCGATGACTCAC
+
BABCBBBFFFFFGGGGGGGGGGGHHHHHHHHHGCHHHHHH;;;GGGGGGHHHHHHHGHHHH:HHG9FH;HHH</HHHHHHH9HHHHHHHDGG;HGGDE55GEG7GHHEFHFHFGGG9HHFBG5GGG5BDFHFG38FGGGGGHGGFGHHGGGGGHHCHGFHGHHHHHHHGEHHHFHHHHHGGHHGHHGHHGHGHHHHHHHHGHHHHGHHHGHHGHHGGGGFFHHHHHGHHHGGGGGHHHHGGGGHGGGGGCGGGGFFFFFFFAABBA
@M02197:102:000000000-ALU3V:1:1101:19936:12547 1:N:0:1
ACGAAGTCTACCTCCTCCGCTTATTGATATGCTTAAGTTCAGCGGGTAGTCCTACCTGATTTGAGGCCAAAATATAAAGTCATGTCTCTAATGAGAACTAGGGTTAGAAAGCAGACGTGTGCAAAGCAAGTAGGCCATCCGAAGATGTCCTCAGCGAAATAACTTATTACGCCGAGTCAAACCTATTCGCAAAGCGAGTCCAGCTAATCCTTTTAAGGCGAGCAGCTTTGCAGCAGCAAACACCCACATCCAAGCCACGACGAGGAGTAAACCAAGTCGTGGTTGATAGTTTCATGACACTCAAACAGGCATGCTCTTCGGAATACCAAAGGGCGCAAGGTGCGTTCAAAGATTCGATGATTCAC
+
CCCCCCAFFFFFGGGGGGGGGGGHHHHHHHHGHHHHHHHHHHHGGGGGFHHHHHHHHHGHHHFHGGGGGHFHHHHHHHHFGFHHHHHHHHHHHHHGEGHHFHHHHHHHHGHHHHHGGFGHHHHHHGHHHGFHHHHEHHHGGGGGGHGHHHHHHCCDGGEHHHHHHHHGHHGGGHHGGHHHHHGEGHHGHFGGGCGGGGGHFHGFGGHHFHGFGFFGGDFGHGGCFBFFFFFFFDFBCGBCDAFF?BGF?GGHHGDEEGGHGFFGHHHHGHHHEFGGGGFEHHHHHGFEHHHHHHHHGGHGHHHHFFF3HHGHHHGFDEEGHGGHHHHHGGGGGGGGGHGGGGGGGGGGGGGGGFFFFFFFDCCDC
@M02197:102:000000000-ALU3V:1:1101:26810:12603 1:N:0:1
ACGAAGTCTACCTCCTCCGCTTATTGATATGCTTAAGTTCAGCGGGTAGCCCTACCTGATTTGAGGTCTAACTAAAAGTTATTAGAGTGGAGGGAGGGAAATCTTATTACGCATTCCACTTAGACATTTAAGACGAGCCACAAGATGGCAGACGTCCAAAGCTCATACATAGAAAACTAGGTATGAGAGGTCTTATGACACTCAAACAGGCATGCCTTTCGGAATACCAAAAGGCGCAATGTGCGTTCAAAGATTCGATGATTCAC
+
AA@BA?AFFFFFGGABFCEGGEGHHHHHHHHHHHHHCGFH<F<GCCE9GHHBFFHHH9EFGHHF6HHFGHG7GHFFHHH7FHHHHHHGFGHHGFD7#51@>#32F34GD42EEEEGGHFEGD3BGF4FFFDGFFB<B?@FGHHFFBGFCBCFFBB3CBGGEFGCFGGDDGF@9FDGA4F?DB@3BB;GHGEBBHHFGDGGGHEGHHFHHC9GAGCEFDGFFGDG5G?BBHFGGDGHHHHEFFECGGD5AFGAFCFFFDBFDAAA>A
@M02197:102:000000000-ALU3V:1:1101:23764:12567 1:N:0:1
ACGAAGTCTACCTCCTCCGCTTATTGATATGCTTAAGTTCAGCGGGTATTCCTACCTGATCCGAGGTCAACCTGAAAAAATAGTTTTTGAGGAGGCCGGGTCCCCGGGACCTTGCAACTCAACGCGTGCTCCGGAAAGCTCAGTGCGAAGAGGGTCCCACGGACTCCGTCATTGTCTTTGAGACCAGTTAGGAGGGCCGCGGACGGTCCCCCAACGCGGTCCAACACCGAACCCGGGGGTTGGAGGGAGGATAATGACGCGCGATCAGGCATGCCCTGCGGAATGCCAAAGGGCGCAATGAGCGTTCAAAGAATCGATGACTATT
+
AAA1A?ADDF@@DGFBFBFGCA?GH3FFGHFCHHHHBF2AD210EGC/FDGBGHHHHEFHFGHGGGEHHHGHHEFHFHEEHHH@FEHGGEF01A/EFC/@)EEGH;C/B?59FBFHEHHH1FHCGGGGCF1GFC99GFGHHHFGHHG??-/CAAEC.CFHG@GG#A@G@GGFB0:94FCFFEEF?FFC;9/;FFA?:?@?@@<-.9A<9-EB@BBB@G@F?/BFB+AB?/2@/AEE;?1%0#GF?FF212BBB0?///>//A110ABFA00AA//A//A22AB1101A0AA000AA31A001GBB333FA3311C@D3BB11111
@M02197:102:000000000-ALU3V:1:1101:10783:12698 1:N:0:1
ACGAAGTCTACCTCCTCCGCTTATTGATATGCTTAAGTTCAGCGGGTATCCCTACCTGATCCGAGGTCAACCTTAGAAATGGGGTTGTTTTACGGCGTAGCCTCCCGAACACCCTTTAGCGAATAGTTTCCACAACGCTTAGGGGACAGAAGACCCAGCCGGTCGATTTGAGGCACGCGGCGGACCGCGATGCCCAATACCAAGCGAGGCTTGAGTGGTGAAATGACGCTCGAACAGGCATGCCCCCCGGAATACCAGGGGGCGCAATGTGCGTTCAAAGATTCGATGATTCAC
+
BABBCCAFFFFFGGGGGGGGGGGHHHHHHHHHHHHHHHHHHHHGGGCGHHHHHHHHHGHHHHHGGGGHHHHHHHHHHHHGHHHGFGGGHHHHHGGGGGGGGHHHHGGGGGGGGGHHHHHHGGGGGHHHHHHHGHHGGGGGGHGHGFGGGHFFHHGHGFHGGGGGGFGGFGGGGGGGGGGGGGGFGGGGGGFGFFHHGFFGGGGGGHHGHHHGDFHHGHHHFFHGGFGGHHGHHHHHHHHHGGCGGGGGHHHGGHGGGGGGGGGHGHHCEFGFFGGGGGGGGGFFFFFFFACCCB
@M02197:102:000000000-ALU3V:1:1101:12908:12703 1:N:0:1
ACGAAGTCTACCTCCTCCGCTTATTGATATGCTTAAGTTCAGCGGGTATCCCTACCTGATCCGAGGTCAAGCGTAAAATAGTAGACTTATGGATGCCACCGTCAGCAGTGGAGAGCGCAAAATGTGCTGCGCTCCCACACGGGACGGCGGGCTGCCAATACATTTGAGGCGAGTTCACGCACGCAGCGGAACAAAACGCCCAACACCCAGCAGGGCTGGAGGGTACAAATGACGCTCGAACAGGCATGCCCCATGGAATACCAAGGGGCGCAATGTGCGTTCAAAGATTCGATGACTC
+
CCCCCAAFFFFFGGGGGGGGGGGHHGHHHHHHHHHHHHHHHHHGGGGGHHHHHHHHHHHHHHHGGGGHHHHHGFFGHHHHHFHHHHHHHHHHH;HHHHHHGHGGFHHHHHHHEHGHGGGGFFHGGHHHHHGGGGGGGHGGGGGGGGCGGGGGGHHHHHGGHHHGGGGGGGFHHGGGFGFGFFFGGGGHGHHHGGGGGHGHGGGFFGFHFGGHGGHHGGHHHHHHGHGHHGGGGGGGGHHHFGFGGBGGGHEGHHHHHHGEHGHHGCFGGGHHHGGGGGGGGGGGGGFFFFFFFCCCCC
@M02197:102:000000000-ALU3V:1:1101:20390:12713 1:N:0:1
ACGAAGTCTACCTCCTCCGCTTATTGATATGCTTAAGTTCAGCGGGTATCCCTACCTGATCCGAGGTCAAGCGTAAAATAGTAGACTTATGGATGCCACCGTCAGCAGTGGAGAGCGCAAAATGTGCTGCGCTCCCACACGGGACGGCGGGCTGCCAATACATTTGAGGCGAGTTCACGCACGCAGCGGAACAAAACGCCCAACACCCAGCAGGGCTGGAGGGTACAAATGACGCTCGAACAGGCATGCCCCATGGAATACCAAGGGGCGCAATGTGCGTTCAAAGATTCGATGATTCAC
+
DEEDDCCFFFFFGGGGGGGGGGGHHHHHHHHHHHHHHHHHHGHGGGGGHHHHHHHHHHHHHHHGGGGHHHHHGGGGHHHHHHHHGHHHHHHHHHHHHHHHGHGGGHHHHHGHHHGHGGGGGHHHHHHHHHGGGGGHHHGGGGGGGGGGGHGGHHGGGHGHHHGGHGGGGGHHHGGGFGGFFGGGFGFHHHHGGGFFGFFHGGFFFGHHHHHHGGHHHGHHHFHHHHHHHGGGGGHHGHHHHGHHHHGGGHHHHHHHFGHHHHHHGGGGGHHHFGGGGHGGGGGGGGGGFFFFFFFCCCCC
@M02197:102:000000000-ALU3V:1:1101:24179:12728 1:N:0:1
ACGAAGTCTACCTCCTCCGCTTATTGATATGCTTAAGTTCAGCGGGTAGTCCTACCTGATCTGAGGTCAATCGATGCTTCCACACGAGGTGGCGGTTTCAAGGAGGCCACCGGCCCGCCGCACAGCGAAACGTATCACGCCACACAACGGACCGGGACGGCCGCCGATACATTTAAGGCGAGCCCGCAAAGGGCAACACCCAACTCCAACCCCGCCGGGCAGGACCCGGCGGGATGATGATTTACAAGACACTCAGACAGGCATACCCTCCGGAATACCAGAGGGTGCAAGGTGCGTTCAAAGATTCGATGATTCAC
+
CCCCCCCFFFFFGGGGGGGGGGGHHHGHHHHHHHHHHHHHHHHGGGGGFHHHHHHHHHHHHHHHHGHHFHHHGHHHGHGHHHHHGGGGG?GG;G9GG7:G;HHHH;GGGG<G;GGGGGGGGGGCHGGGGGGEGH;H<HCEF:GHGDGGGG;GGFCDCFFFGGFGGGGFGFFFFFGFFFGEFFFFFHFFGCHGGEFFEFGGFE1F>CFFEGGGGFCGHHHGHFC8GGGGGGHHHHGEGGFDF5@5HGGHHGFHBHHHHHHHHHFHEE?GECGFHHFHHHHHHGGHHHCHGHGGGGHGGGFFGGGGGFFFFFFFCCCCC
@M02197:102:000000000-ALU3V:1:1101:4888:12781 1:N:0:1
ACGAAGTCTACCTCCTCCGCTTATTGATATGCTTAAGTTCAGCGGGTATTCCTACCTGATCCGAGGTCAACCTGAAAAAAAGTTTTTTAGAGGCGACCGGGTCCCTGGGCCCTTGAAACTCTACGCGTGCTCCGGAAAGCTCAGTGCGAAGAGGGTCCCTTGGACGCCGTCATTGTCTTTGAGACCAGTTGGCCGGTGAAGGCCAACGCGGTCCAACACCAAACCCGGGGGTTTGAGAGAGGATAATGACGCTCGAACAGGCATGCCCTTCGGAATGCCAAAGAGCGAAATGTGTGTTCAAAGGTTCGATGACTCAC
+
AAAAA@1@FFFFFGGGF1ECEGGGFDFG3A33DEDGGFBFDFBE/AAEF2GFGHHHGHHHG10EEEEFGHFFHFHHBG0E/EF2GHGGHBFBF?E?EEC<#C/GFBFGFH8CFHH1:9<9GFG>FAFA-CEGCCCCGGHFBC;/;G9GCC@CGCC?FAAFBF;BFA:-<5<,5FFBF7F6GG=:B0GFF@@BBCGF@CEFGBE?AEC/==F%CGAECAFFFFEFFB;B@=D@FAB1>GB21F22G0EE///0A/AA11BBA00C/?E//B0AD1111011100000D33FEA0011CGFBAEA11>1BBFD111>1>
@M02197:102:000000000-ALU3V:1:1101:2771:12793 1:N:0:1
ACGAAGTCTACCTCCTCCGCTTATTGATATGCTTAAGTTCAGCGGGTGATCCTACCTGATTTGAGACCAGAAGTGAAATTGGGATGTTCCACAGAGGCAAGTTCGAAGCACACGCAGACACAACCAAACATTCCTCCTTTAGGCGACATAGCAAATGACGTATCATGCCATGCCAGGAGAAAAAACACTGCTTGGCCGCCTCCTCCCAAACAGAGAGGCGAAGTCAAAGTTTCTCAAGGCGCTCATGCATTTCGGTCGAGCCTGTGCATTTTTGCGCAGGTGGAATCACCCATCCAGACCCCGTCCGCCAAGCCGTTTCATTGAAAAACCGCTTGGGGTGTGAGATTTCAGGGCACTCAAACAGGCATGCTCTACGGATTGCCATAGAGCGCAAGTTGCGTTCAAAGATTCGATGACTCAC
+
A3A>AAAFF5FFGGGGGGGGAEGHHCFFB6AEHHFF5GHHHHHGE?EAEFGHHHHHHHHHHHBHEHFFFGBFGHHB@5FGHHEEHGBHFHBG3FG3A1FFGFHHEGGG?CHFB/<>/>0FGGGD/?GHHHHHEHF2GFDGFDBFCGGFGHF1FGCG1GFG.FDHHHHHEGG0CHH0C....//C?EGHF0FHHE?FF;-;7D?B/9;CB/9//99;.;A/#/##//;B9##/9,///@B..93D0000.9-@-;---.;../FG;00../---A<.00><11=<1>.>.<111F0</>/////?B/B//</?/FFDDG>2B20FF/>?/////FGEB1112@21FB10FGBEFFBB10F1A1D11FG1HDA/FB/01FBCFG2210EA00DB10A000A1133D3BA111CB@11B1>1>>
@M02197:102:000000000-ALU3V:1:1101:6879:12808 1:N:0:1
ACGAAGTCTACCTCCTCCGCTTATTGATATGCTTAAGTTCAGCGGGTAGTCCTACTTGATTTGAGGTCAAAATAATAGACCAGGCAACGACGGATCGTCGCCAGTCGTGTGTGGGGTTAGAAGCAGACAACACCGACGTAAGTTAGCAAAGAAATTGGCAACTCACTGGTTGTCCAGCATACTGTATTTAAGGTGAGCAAGTGTGGTGGCCTGCAAACCCATGGACCCGCACTAAGCGCAAAACGCTTAGGTTGGAGAAATTCACGACGCTCAAACAAGCATGCTCCAAGGAATACCAAGGAGCGCAAGGTGCGTTCAAAGATTCGATGACTCAC
+
BB?ABABFFFFBGGGGGGGGGGGHHHHHHHHGHHGFHHHHFHHGGGGGGHHGHHHHHHHHHHHHGEHGHHHFHHFFHGHFHHFGHGFF?FEEEEAEAFGEGCFEFGGCF/G0ACFCGGAFGGDC#</CCCH<GGGGF:<C:C05<GFB0GHFHB8H#CGHHFFFGCHH<<9A+F11F;CFFFBB1FBF1FF<F;BFA6GEF?B;0CFEFC9A@/EFFFF1DBHCGEE>1BFFFGEEEB;FGEEEGF1HGE1GFEHGHFB2F>EEGGGFBEGGHFFBD1BBHG0B1BFFFBHFGGB1GHHGGE?EBB1G?ECCCG13GGGGA1GFFBFFFFAAAAA
@M02197:102:000000000-ALU3V:1:1101:25900:12833 1:N:0:1
ACGAAGTCTACCTCTCCGCTTATTGATATGCTTAAGTTCAGCGGGTATCCCTACCTGATCCGAGGTCAAGCGTAAAATAGTAGACTTATGGATGCCACCGTCAGCAGTGGAGAGCGCAAAATGTGCTGCGCTCCCACACGGGACGGCGGGCTGCCAATACATTTGAGGCGAGTTCACGCACGCAGCGGAACAAAACGCCCAACACCCAGCAGGGCTGGAGGGTACAAATGACGCTCGAACAGGCATGCCCCATGGAATACCAAGGGGCGCAATGTGCGTTCAAAGATTCGATGATTCAC
+
DCDDCCCFFFFFGGGGGGGGGGHHHHHHHHHHHHHHHHHHHHGGGGGHHHHHHHHHEHHHHHGGGGHGHFHGEGGHHHHHHHHHHHHHHHHHHHHHHHHGGFGGHHHHHHHHGGHGGGGGGHGHHFHHHGGGGGGHHGGGGGGGGGGGHGGHHHGHGHHHGGHGGGGGGHHGGGGFGFFFGGGGGFEHHHHGGGGGGGHHGGGFGHHHGHHFFHHHGHHHHHHFGHHFGGGGGHHGHHHGHHHHHGGGFGHHHHGHHHHHHHHGGGGGHHHGGGGGGGFGGFGGGGCFFFFFFFBBBBB
@M02197:102:000000000-ALU3V:1:1101:28467:12839 1:N:0:1
ACGAAGTCTACCTCCTCCGCTTATTGATATGCTTAAGTTCAGCGGGTATCCCTACCTGATCCGAGGTCAAGCGTAAAATAGTAGACTTATGGATGCCACCGTCAGCAGTGGAGAGCGCAAAATGTGCTGCGCTCCCACACGGGACGGCGGGCTGCCAATACATTTGAGGCGAGTTCACGCACGCAGCGGAACAAAACGCCCAACACCCAGCAGGGCTGGAGGGTACAAATGACGCTCGAACAGGCATGCCCACTAGAATACTAATGGGCGCAATGTGCGTTCAAAGATTCGATGATTCAC
+
CBCCDDDFFFFFGGGGGGGGGGGHGHHHCHHHGHHHHHHHHHHGGGGGHHHHHHHHHHHHHHHGGGGHHHHHGGGGHHHHHHHHHHHHHHHGGHHHHHHHGHGGGHHGGHHHHHGHGGGGGHHHHHGHGHGGGGGGHHGGGGGGGGGGGGGGGHHHHHHGGGHHHFGGGGFHHFFFFGGGGGGGGGGHHHFHFGFFFFFGHGFFGGHHHHHHEEFHGGHHHHHHGHFHHGGGGEEGGGHHHFHHHHHGEGHHHHHHHHGGFBHHGGGGGHGHHGGGGHGGGGGGGGGGFFFFFFFBCCCB
@M02197:102:000000000-ALU3V:1:1101:29106:12876 1:N:0:1
ACGAAGTCTACCTCCTCCGCTTATTGATATGCTTAAGTTCAGCGGGTATTCCTACCTGATCCGAGGTCAACCTGAAAAAATAGTTTTTGAGGAGGCCGGGTCCCCGGGACCTTGCAACTCAACGCGTGCTCCGGAAAGCTCAGTGCGAAGAGGGTCCCACGGACGCCGTCATTGTCTTTGAGACCAGTTGGGAGGGCCGCGGACGGTCCCCCAACGCGGCCCAACACCGAACCCGGGGGTTTGAGGGAGGATAATGACGCTCGAACAGGCATGCCCTTCGGAATGCCAAAGGGCGCAATGTGCGTTCAAAGATTCGATGACTCAC
+
BBBBBBBFFFFFGGGGGGGFGGFAFGHHHHHHHHHHFGFHHHFGGGGEHHHHGGHHFFFGHHHGCFGHHHHHGHHHHGHGHHHHHHFGGFFBHGGGGFCGGGHHH5GCGGGFHHHH<H<H<HHGGCFCCGHHFFEGDGHFHHH;0A@ACCD7CGABCGFHGGGF9?@?9AEGFB/BFFFFFFFFFFF5B:FFFFFAF<>-9BDDDF5ADFFFACCFFFF#F@BEFAEEB@//9AFFCFFDFFFFEBFF12GE@0B/E/ABF/F1BHGF1EGFA//EEE0221FA1GHFG0GEE011AFE0A01F13EBEFEFBF1BFBB11>111
@M02197:102:000000000-ALU3V:1:1101:3334:12963 1:N:0:1
ACGAAGTCTACCTCCTCCGCTTATTGATATGCTTAAGTTCAGCGGGTAATCCTGCCTGATTTGAGGTCTAATCTTAAAAATAGTTTTTTAATGACTAGGAGGGTTGGTAGCTCTTCGTGCTTTCTTATCTCGGCCACTTCCAATGAAGGTCGTGTCCTCAGCGAATAGTCTATTACGCCAAGTCAATCCGATTATGAAATTTGAAATGCTAATGTCTTACGAGCCAGCTAAGTGAATAGCAAAAGGCTCAGAATCCAAGCTCCGACACCTAATCAACAAGGAAAAGGGCGGGTTGAAGAGTTCATGACACTCAAACAGACATGCTCTCCGGAATACCAGAGAGCGCAAGGTGCGTTCAAAGATACGATGATTCAC
+
AAABBB>F5BD5BGCGGBEGGGGHHFDGHHCFHHFHFHHHHHH??EEEA555AFFGGHBGFHHGGHHEHBFHHHHFEFDFAGFHHFGGGEBGFBGHHFFF3E/E1E@EGDFHH4GD/FFAEGH3BGF2BFDGEF/CFFFHHFHHFH1@BHH?/.B?<?;F<FFBFCFFGFHHHGHEF0GDGEGFGFHHHGDFGFFGFFGCFCGFF9DF1GBGFFFFHGGCGBGFBFGHGHHHGFF;FGF1DFBCGHFFDF<BGG<B<0></E?>BFBDEGEFBHGFHGFFEFHF/E/@E/FHFHGBGHHHGF1D2GHHGFDFGHGHGGB1FF/EEEE/ED22GHGFFFEHEEEAED1BE0GGHGFGFFFAEB11CB3F3D1A>1A
@M02197:102:000000000-ALU3V:1:1101:22963:12991 1:N:0:1
ACGAAGTCTACCTCCTCCGCTTATTGATATGCTTAAGTTCAGCGGGTAGCCCTACCTGATTTCAGGTCAAAGTCAACAGGTGCGCGATGGCAGGTTTTGAGCAGTCATCACCACAAGGAGAGACGAAACTTATTACGTCTAACACTGATGTGTGATGTTCCACTAAGTCATTTGAGGTGAGCCATTGCTGGCAGACACCCAAGTCAAAGCCTAACATGTTCAGAAAACATATTAGATTGAGATTTCATGACACTGAAACAGGCATGCCTTTCGGAATACCAAAAGGCGCAATGTGCATTCAAAGATTCGATGATTTCC
+
1AAAAA13D3@DGDGGGCGFGE01AAFGD3AEEE2F1GBED21A/AAEC1A00FE0EAE1GGHEGFFGE1GFHEHH110>FCC/>>>/?EHEC6>EEFA0FGGH=B789HCFGAE?GG1C//<FA1FECFHFF>$@?F1FGFG2GGE<?F1@#@C<>B.>12<1BF<GFBD=F=FHF<B001<B0DB1BC3AGEEF?/*C21GD1#HGFAAD99FGFFGGBD9FDD+2B;DC@;FFF9EDFBFBD1222A2BB221111A11FBB/0A//E022AA10A1B100000113D11D13313F3AFA11>FF@1DB>>111
@M02197:102:000000000-ALU3V:1:1101:17594:12850 1:N:0:1
ACGAAGTCTACCTCCTCCGCTTATTGATATGCTTAAGTTCAGCGGGTAGCCCTACCTGATTTCAGGTCAAAGTCAAAAGGTGCGCGATGGCAGGTTTTGAGCAGTCATCACCACAAGGAGAGACGAAACTTATTACGTCTAACACTGATGTGGGATGTTCCACTAAGTCATTTGAGGTGAGCCATTGCTGGCAGACACCCAAGTCCAAGCCTAACATGTTCAGAAAACATATTAGATTGAGATTTCATGACACTGAAACAGGCATGCCTTTCGGAATACCAAAAGGCGCAAGGTGCGTTCAAAGATTCGATGATTCAC
+
CCCBCCBFFFFFGGGGGGGGGGGHHHHGHHHHHHHHHHHHHHGGGCGGGHHHHHHHHHHHHHHHHGFHFHHHHHHHGHHGFFGGGGGGGGHHGHFHHGHGGHHHHHHGHHHHHHHHGHHHHGGHGGGHHHHHHHHHGHHHHHHHHHHHHHHHHHHHGHHHHHHHHHHHHHHHGHHHHEHHHHHHHHHHHHHHHHGHHHHHHHHHGGHHHHHHHHHHHHFHHHHHHHHHHHHHHHHHHHGHHHHHHHHHGHHHHHHGFBBBHGHHGHHGFGGHHGHHHHGHHHGGGGGHHHHGGGGHGGGGGGGGGGFFFFFFFCCCCC
@M02197:102:000000000-ALU3V:1:1101:28588:13006 1:N:0:1
ACGAAGTCTACCTCCTCCGCTTATTGATATGCTTAAGTTCAGCGGGTAGTCCTACCTGATTTGAGGTCAGATGTCAAGATATGTGTCCCTCACAAGGAGTGACGGTTTAGAAGCTTGTCCATATACCCGGCACGACCACGGCGTAGACAATTATCACACCGAAAGCCGTTCCGCGAGAACTAGCTAATGCGTTTAAGAGGAGCCGACATCACTGCCGACAATGACCCTCCAAGTCCAAGCCGTACAAGGACCTCCGAAAAGGCTTGTAGGTTGAGAATTTCATGACACTCAAACAGGCATGCTCCTCGGAATACCAAGGAGCGCAAGGTGCGTTCAAAGATTCGATGACTCAC
+
BBBBAAAFFFFFGGGGGGGGGGGGHGHHHHGGHHHHHDGHCHGGFEEEGHHFHFFHFHGGGHDGGFEBGH55FGFFHHHHHEFGHHEFFGGHHHHHEHHGFB4EEFGGHBFGFGHHHFH3GGHGHHHH;CGGGDF1@CFG?ACFFGEHFHHFHGGFDGH;@DC@DGHDGGFGCCCCGG?HDCCHGCCFGGF?DBGGGGGGGGEFFCHGFFFGFFFEFFFFHHGAFBFFF?BBB9CFFFFE#2BFHG>BGGGGGGGHHHHHGGGHHFHEHHHHGGDDB1D2HGEFGF1GFGDBGDB1BHFAEEE?A/0FHFG1BFFHHAEEEECBFCCE?FFGFD3FFGGFE1CFFFDB1?AAA
@M02197:102:000000000-ALU3V:1:1101:9738:13078 1:N:0:1
ACGAAGTCTACCTCCTCCGCTTATTGATATGCTTAAGTTCAGCGGGTAGTCCTACTTGATTTGAGGTCAAAATAATAGACCAGGCAACGACGGATCGTCGCCAGTCGTGTGTGGGGTTAGAAGCGGACAACACCGACGTAAGTTAGCAAAGAAATTAGCAACTCACTGGTTGTCCAGCATACTGTATTTAAGGTGAGCAAGTGTGGTGGCCTGCAAACCCATGGACCCGCACTAAGCGCAAAACGCTTAGGTTGGAGAAATTCACGACGCTCAAACAAGCATGCTCCAAGGAATACCAAGGAGCGCAAGGTGCGTTCAAAGATTCGATGACTCAC
+
AAAAAAAFFFFFFGGGCGGCGE?GFHGFFEHCFHGHHHHHFHHG2EEEFHFHHHGHHHHHGHFFFFHHFHHHHHHHHHHGHHGGHHHGGFGCGGGCGHEF?A/E?GGFGHHFHGGGEGHHGFDCFFDGGHGHGGGFEEGHGHGHBBGHHHHHHHHHHHFHHHHHGHEDEAHHGHGFGHFGHFHHGGGGGHGFFFHHGHFGGGGHHGHGFGFHGGGGHHFFGHFCFFFFGB@EGGGGFFHFFFGFFF@HHEGHGHEHEHGF1FECGFFEFFHHHHHHGFHHGHHEHFHHGGFHHFHGHHGEEE?GHHFGA2?EGFFBGGGG?BGFFFDD5FBBBBB
@M02197:102:000000000-ALU3V:1:1101:26829:13108 1:N:0:1
ACGAAGTCTACCTCCTCCGCTTATTGATATGCTTAAGTTCAGCGGGTATCCCTACCTGATCCGAGGTCAACCTTAGAAATGGGGTTGTTTTACGGCGTAGCCTCCCGAACACCCTTTAGCGAAGAGTTTCCACAACGCTTAGGGGACAGAAGACCCAGCCGGTCGATTTGAGGCACGCGGCGGACCGCGTTGCCCAATACCAAGCGAGGCTTGAGTGGTGAAATGACGCTCGAACAGGCATGCCCCCCGGAATACCAGGGGGCGCAATGTGCGTTCAAAGATTCGATGACTCAC
+
BBBBBB>FFFFB4BGGGGGEA2EGDHHHHHDHFHH5DGHHHHG22EEEHGHHGHHHGBGFHHGGGGGHHGHHHHGHFHHHEBGGEGEEHHEHHG3>>EEEGHHHHGFF;CDHGDECGGBFGG?#FFH:FFHHGGGDGC8GDGFHCGG9FGFHFGHG.CGFGC@CD@EFGG9AFFG.=?A?B;?B?GB@C9/9ABFBABFFBBBFAFHGGDCF;/C<BFBEGGHCCFGDHHGBGD9HFA0#3?GCGGGHFHGFFB/GGE0CFCCFFHHFAE0FE13FFFGE111FBFFFFAAA1A
@M02197:102:000000000-ALU3V:1:1101:22320:13152 1:N:0:1
ACGAAGTCTACCTCCTCCGCTTATTGATATGCTTAAGTTCAGCGGGTAGCCCTACCTGATTTCAGGTCAAAGTCAAAAGGTGCGCGATGGCAGGTTCTGAGCAGTCATCACCACAAGGAGAGACGAAACTTATTACGTCTAACACTGATGTGGGATGTTCCACTAAGTCATTTGAGGCGAGCCATTGCTGGCAGACGCCCAAGTCCAAGCCTAACATGTTCAGAAAACATATTAGATTGAGATTTCATGACACTGAAACAGGCATGCCTTTCGGAATACCAAAAGGCGCAAGGTGCGTTCAAAGATTCGATGATTCAC
+
CCCCCCBFFFFFGGFGGGGGGGGHHHHHHHHHHHGHHHHHHHGGGGGGGFHHHHHHHHHHHHHHHHHHHHHHHHHHHGGGHHHGGGGGGGHHGGGHHHHHHHHHHGHHH;HHHHHHHGHHHGGHGGGGGHHHGHHHGHHHHHHGHHHFGHFHHGHGGHHHHGHHHHHGHHHHHHHGHGGHHHHGHHHHHHHGHGGGHGEHHHHHGGGGHHHHGHGHHHHHHHFHHHGGHHHGHHHHHGHHHGFHHGHFHHHHGHHHHHHHGHFEHHGGGGGHHHCGGGGHGHGGGGGHHHGGGCGHGGFFGGGGGGFFFFFFFBBCBC
@M02197:102:000000000-ALU3V:1:1101:16360:13149 1:N:0:1
ACGAAGTCTACCTCCTCCGCTTATTGATATGCTTAAGTTCAGCGGGTAGTCCTACCTGATTTGAGGTCAGAGGTCAATAGATTGTCTCCAACGAGACGATTAGAAGCCCGCCAAACGCTTCACGGTCACGGCGTAGACATTATCACACCGAGAGCCGATCCGCAAGGAATCGAGCTAATGCATTTGAGAGGAGCCGACGAAAGAGCCGGCAAGCCTCCAAGTCCAAGCTTACAGTCCGCAAAGGCTTGTAAGTTGATGATTTCACGACACTCAAACAGGCATGCTCCTCGGAATACCAAGGAGCGCAAGGTGCGTTCAAAGATTCGATGACTCAC
+
BBBBB@AFFFDFGGGGFGGGGGGHHHHHHHHHGHHGGDFGHHHGGGGGGHHGHHHHHHHHHHHGGGGHHHHHGHHHHGHHHGHHHHHHHHHGGGGCEFGGHGHHGHHHHGG:GGHHGGGGGGGEFGFGHGAFFCGGGHHHHGHGHHGHGGGGECGHGGGGGHGGGGGHHHGHGFGGGG7GGGGGGHGGGGFFGGGGGGHHHHGGFFGHHGHGGGHHHHHHFGDHHHHHGFGHFGFGGFFHHEGGGGHHHHHHFFGHHGGHGGGFGHHHGFHHHHHHHHFFHGAGGCFGHFHFFFFGHHHGGGGCCHHCGCGDGGGGGGGGGGGFFBFFFBAA?>>
@M02197:102:000000000-ALU3V:1:1101:17897:13146 1:N:0:1
ACGAAGTCTACCTCCTCCGCTTATTGATATGCTTAAGTTCAGCGGGTATTCCTACCTGATCCGAGGTCAACCTGAAAAAATAGTTTTTGAGGAGGCCGGGTCCCCGGGACCTTGCAACTCGACGCGTGCTCCGGAAAGCTCAGTGCGAAGAGGGTCCCACGGACGCCGTCATTGTCTTTGAGACCAGTTGGGGGGGCCGCGGACGGTCCCCCAACGCGGTCCAACACCAAACCCGGGGGTTTGAGGGAGGATAATGACGCTCGAACAGGCATGCCCTTCGGAATGCCAAAGGGCGCAATGTGCGTTCAAAGATTCGATGACTC
+
ABBBBABFFFFFGGGGGGGGGGGHHHHHHHHHHHHHHFHHHGHGGGEGHHHHHHHHHHHHHHHGGGGHGHHHHHHHHHGGHHHGHHHGGGGHHGGFGGGFGGHHHGGGGGGHHHHHHHHGGHGGGGGGGGHHGGGGFGHHGHHHHHGGGGGHGGGHGGGGGGGGDGGGFFFGGGGGGFGGFFFFFGGGGGGGGGFDCGGGGGGGGFGGGGFFFGFFGHHFHFFFGGGGGFAGGGGGGGHGHHGHGHHHHHHGHHGGGGGHHCHHHGHHFHHGGGGGGGHHHHGGHGBHHGGGGGHHHHGGGGGGGGGGGGGFFFFFFFBABAA
@M02197:102:000000000-ALU3V:1:1101:19077:13224 1:N:0:1
ACGAAGTCTACCTCCTCCGCTTATTGATATGCTTAAGTTCAGCGGGTAGTCCTACCTGATTTGAGGCCAAAATATAAAGTCATGTCTCTAATGAGAACTAGGGTTAGAAAGCAGACGTGTGCAAAGCAAGTAGGCCATCCGAAGATGTCCTCAGCGAAATAACTTATTACGCCGAGTCAAACCTATTCGCAAAGCGAGTCCAGCTAATCCTTTTAAGGCGAGCAGCTTTGCAGCAGCAAACACCCACATCCAAGCCACGACGAGGAGTAAACCAAGTCGTGGTTGATAGTTTCATGACACTCAAACAGGCATGCTCTTCGGAATACCAAAGGGCGCAAGGTGCGTTCAAAGATTCGATGATTCAC
+
CDDDCCCFFFFFGGGGGGGGGGGHHHHHHHHHHHHHHHHHHHHGGGGGGHHHHHHHHHHHHHHHGHGGHHHHHHHHHGHGHHHHHHHHHHHHHHGHHHHHHHHHHHHHHHHHHHGGGGGHHHHHHHHHHHGHHHHHGHHGGGGGGHHHHGHHGFGGGFGEHHHHHHHHHHGGGGGHGGGGHHHFGGHHFGGGGGHDEGAHGHGHHHGGGFHHGGGGGGGGGFHFFFHHGFFFFGHHHHFFFFGFG?GG?GGGGGGGGGGHGHHHGGHHHHHFHGEGGGGGHHHHHHGHHHHHHHHHHHHGHHHHGHHHHFHHHHFGGFHHHHGHHHHHHGGGGGHHHHCGGGHGGGFGGGGGFFFFFFFFBBCCB
@M02197:102:000000000-ALU3V:1:1101:22067:13228 1:N:0:1
ACGAAGTCTACCTCCTCCGCTTATTGATATGCTTAAGTTCAGCGGGTGATCCTACCTGATTTGAGACCAGAAGTGAAATTGGGATGTGCCACAGAGGCAAGTTCGAAGCACACGCAGACACAACCAAACATTCCTCCTTTAGGCGACATAGCAAATGACGTATCATGCCATGCCAGGAGAAAAACACTGCTTGGCCGCCTCCTCCCAAACAGAGAGGCGGATGGAAAGTGGCTCAAGGCGCTCATGCATTTCGGGCGACCCTGTGCTAGGTAGCGCAGGCAGAGGCACCCAGCCAGACCCCATCCGCCAAGCCGTTTCATTTAAAAACCGCTTGGGGTGGGAGATTTCATGGCACTCAAACATGCATGCTCTACGGATTGCCATAGAGCGCAAGGTGCGTTCAAAGATTCGATGATTCAC
+
BBAAABAFFFBFFGCGFBEEGGDFFB5FFBGEEGFGBAEFDDGEAEEEGGF55GHHHGHHFGHHAGCFCHHFG5BBGBFFHHHEHEHFFGFGFFFCACG1EGFFFFHAEHFCE>EEECHEHFGDFEE/?CDGH2>GCG<GFFBF@/<@FFHHDG111FGGFHHGHHBDGFHF/CDGC..<CHBFDG.0::0::.CFD??;99BFG7BF?E/;9;/A:9@-/+/#BB/@;##;/;/99#.0B6;9099.---:.;-;//..FCD</000B<--<-011111>110/CF</FC1FHF?////<////0E//E?//1FFBFB1E?//ECECCFFB/EAAFB011FGF1G1GAHBHGGF1GD212D1111CHHF/0/B01110/FGBHHFCE?CFB0AE0B1113F33G1B1B1@3DB31A1AA
@M02197:102:000000000-ALU3V:1:1101:23117:13240 1:N:0:1
ACGAAGTCTACCTCCTCCGCTTATTGATATGCTTAAGTTCAGCGGGTATCCCTACCTGATCCGAGGTCAACCTTAGAAATGGGGTTGTTTTACGGCGTAGCCTCCCGAACACCCTTTAGCGAATAGTTTCCACAACGCTTAGGGGACAGAAGACCCAGCCGGTCGATTTGAGGCACGCGGCGGACCGCGTTGCCCAATACCAAGCGAGGCTTGAGTGGTGAAATGACGCTCGAACAGGCATGCCCCCCGGAATACCAGGGGGCGCAATGTGCGTTCAAAGATTCGATGACTCAC
+
CCEDEEBFFFFFGGGGGGGGGGGHHHHHHHHHHHHHHHHHGHHGGGGGHHHHHHHHHHHHHHHGGGGHHHHHHHHHHHHHHGHGGGGGHHHHHGGGGGGGGHHHHGGGGGGHGGHHHHHHGGGGGHHHHHHHHHHGGGGGGHHGGGGGGGGHGHHHHGHGGGGGGGGGGGGGGGGGGGGGGGGGGGGGGGGGFHHGHHGGGHGGGHHGHHFFHHHHHHGHHHGGGGGGHGGHHHHGHHHGGGGGGGGHHGHHHHGGGGGGGGGHHHGGGGGHGGGGGFGGGFFFFFFFFCCCCC
@M02197:102:000000000-ALU3V:1:1101:29212:13233 1:N:0:1
ACGAAGTCTACCTCCTCCGCTTATTGATATGCTTAAGTTCAGCGGGTAGTCCTCCCTGATTTGAGGTCTAAACTAAAAGTTTATTAGAGTGGAGGGAGCGAAAACTTATTACGCATTCCACTTAGACATTTAAGACGAGCCGTAACCGGCAGCGTCCAAAACTCATATACAGAAAACTGCATATGAGAGTCTGTATGACACTCAAACAGGCATGCCTTTCGGAATACCAAAAGGCGCAATGTGCGTTCAAAGATTCGATGACTCAC
+
CCCCCCAFFFFFFGGGGGGGGGGHHHGGHFBDGHFGHHHHFFHEGCE#FGHHH&FFHHGHH:8;ACHH9FFFFHHEHFHHF8HH9GFHHFF8FFGC?E5CGEG7GHHBGH:GFG1EADE@BFH@BFH33FHHF:HGGGGEGGFFEGGHGGGGGGFGHFFGFGBH8DHF@HHFFFHGGFHHHHHHHGGHHGHHFBGHDFHHGFFFGGHFHF6;FHFEECEHHHHHHHGHH:GGGECHHHHGGGFHFEGGGGGGG4FFFFFFFBBBBB
@M02197:102:000000000-ALU3V:1:1101:6217:13294 1:N:0:1
ACGAAGTCTACCTCCTCCGCTTATTGATATGCTTAAGTTCAGCGGGTAGTCCTACCTGATCTGAGGTCAATCGATGCTTCCACACGAGGTGGCGGTTTCAAGGAGGCCACCGGCCCGCCGCACAGCGAAACGTATCACGCCACACAACGGACCGGGACGGCCGCCGATACATTTAAGGCGAGCCCGCAAAGGGCAACACCCAACTCCAACCCCGCCGGGCAGGACCCGGCGGGATGATGATTTACAAGACACTCAGACAGGCATACCCTCCGGAATACCAGAGGGTGCAAGGTGCGTTCAAAGATTCGATGATTCAC
+
CCCCBCBFFFFFGGGGGGGGGGAGGHHHHHHFHHHHHHFHHHGGGGGFGHHHHGHHHHGHHHFGHGGHHGHFGEHHGHHGHHHHGGGGG1FFFFGEE8:HGGH<H;GG<GHG:GGGGGG/G;G;GECCG-GE<GGHHHFHGFGHGGFGCC;GGAGG-???FDFFFFC=7CFFFFEFFFFFFFFFFDFCFFGFFEFGFFFCD0;DFFFFFFGGGEFFF=1D1A/AGGEEEECEFHHHGGBHHHHGHHGG1GGFFFHFBFHFFFG0ACGEE/FFEHGHHGCGEA0HFFFGBFGEGGHGBGFDDGGGEFBD@1FBAA>1>
@M02197:102:000000000-ALU3V:1:1101:25998:13397 1:N:0:1
ACGAAGTCTACCTCCTCCGCTTATTGATATGCTTAAGTTCAGCGGGTAGTCCTACTTGATTTGAGGTCAATTTTGCTCAGTAGTGAGGTTATGTTTCAAAGTGAGCCCAAATATTCCAGGCCGAGGCCAGGACGCGCAAACCGTAGCTCAACGAGGGAAGCAATTACAACGTCGAGTTCAAGCCGGTCAACACGCTTGGGTGCCATCACTTGTCTATATTTCGGCCGAGCTGTCCTCCGGACGAACCGGGGACGGCAGGCAGGCCACGATCCAATCCCCAAATACAGCCCCCTCGCGCCGCGAGGCGTGAGAGATGTTGGGATTGAGAATCAATACGACACTCAAACAAGCATGCTCAATGGAATACCAGAGAGCGCAAGGTGCGTTCAAAGAATCGATGATTCAC
+
AAAAA1>D3F1FGCGGFGGE?0AGDFHHHCFHDBDB1GBFHFFFE?AEFB2FFHEGHHGHHGHFFHFHHHHHFGFHHHHH1BFFEGGABFFFFHDGHHHGHBGFHFHGEHHHHHHHFF10/FE/@E?FCHHFHCCGGGGGEEGAGFFEHHHFCG.@CCHAEHHGHGGGHH?..--;<;CHGEBE/?9AE:FBA?@AEG/E93BFBBF6F-BBBFFFFFFFFF-@;A9-99)FFFB699AE;@@C=@?:..@CCG.G:.AC<.<../<0<HG0<>.<.F11F11<A<<///<//CEE//////CEEFB1BEB11BC/0FFCGF2FDBGFHHGF00CGFHFGFG0FEFF2A1EFHFF11A2FFEFEF1F11F0AEA0BGFFA0011113B3FAA31F@@3@DD>11>1
@M02197:102:000000000-ALU3V:1:1101:22471:13402 1:N:0:1
ACGAAGTCTACCTCCTCCGCTTATTGATATGCTTAAGTTCAGCGGGTATTCCTACCTGATCCGAGGTCAACCTGAAAAAAAATGTTTTGGGGTTTGACCGGCCCGGAAGGTCCTTGCAACTCGATACGTGCTCCCGAAAGAACTCGTTGTATCGAGGGTCCCACGGACGCCGTCATTACTTTTGGGAACCAGGTGGTGTGACCCATCTTGGTTCCAATGCCACACCCCGGGGGGTGGAGGGAAGGATAATGACGCTCGAACAGGTATGCCCTTCGGAATACCAAAGGGCGCAATGTGCGTTCAAAGATTCGATGATT
+
CDDCCCCFFFFFGGGGGGGGGGGHHHHHGHHHHHHHGHHHHHHGGGGGHHHHHHHHHHHHHHHGCEGHHHHHHHHHHHHGGGHHGHHHGGGGGGGGHHHGGGGGGGGGGGFGHHGHHHGHHHGHHHGFGGEFHHGGGGGGHHHHHGGGHGHHHGHGGFEGGGGGGGGGGCGHGFFFFGGHFGHHHHGFFFGGHHGHHHFFHGHFHHGHHGHFHGFGFHFFGGFFFFGGGGGGHHHGHHHHHHHHHFHHHGGGGGGHFHHHEHHHGHGGDGGGEFGHHGCHHGHHGGGCGHHGHGGGGGFGGGGGGBF4FFFFBAA3A
@M02197:102:000000000-ALU3V:1:1101:22479:13384 1:N:0:1
ACGAAGTCTACCTCCTCCGCTTATTGATATGCTTAAGTTCAGCGGGTATTCCTACCTGATCCGAGGTCAACCTGAAAAAAAATGTTTTGGGGTTTGACCGGCCCGGAAGGTCCTTGCAACTCGATACGTGCTCCCGAAAGAACTCGTTGTATCGAGGGTCCCACGGACGCCGTCATTACTTGTGGGAACCAGGTGGTGTGACCCATCTTGGTTCCAATGCCACACCCCGGGGGGTGGAGGGAAGGATAATGACGCTCGAACAGGTATGCCCTTCGGAATACCAAAGGGCGCAATGTGCGTTCAAAGATTCGATTATT
+
BBBBBBBFFDBFGFGGGGGGEEAGHGHHHGHHHBGFHHGHGHGGG?AA3FGFGHHHHHEFEHEE0EEHFGFHHGHHHHHGGFHHGHEHH?EEE9FF<GHGGGGC<B@C/AFFHFHBF<F10DDEC;GGH9FFFCFG?FFFBGFHBFF9:CFGFEHEFGGCGFGF??DGCAGHHFGDBBB/9#DFF>1;GHHFF?/F1GG?9ECFE0FFFFGF9BGHFGFC;BBFEA?DGGEFFEHGFGFGFHFFFGFFHEEEGEBAEBB1BFFFCCAF/?A/FHHHGBD/0HCBEEF?ECGFGEA?EF113DGGA11F??FD1>A>>
@M02197:102:000000000-ALU3V:1:1101:3977:13417 1:N:0:1
ACGAAGTCTACCTCCTCCGCTTATTGATATGCTTAAGTTCAGCGGGTATCCCTACCTGATCCGAGGTCAAGCGTAAAATAGTAGACTTATGGATGCCACCGTCAGCAGTGGAGAGCGCAAAATGTGCTGCGCTCCCACACGGGACGGCGGGCTGCCAATACATTTGAGGCGGGTTCACGCACGCAGCGGAACAAAACGCCCAACACCCAGCAGGGCTGGAGGGTACAAATGACGCTCGAACAGGCATGCCCCATGGAATACCAAGGGGCGCAATGTGCGTTCAAAGATTCGATGATTCAC
+
AAAA1A>FFFBBFGGGGGGCFGGHHHGHGHHHHHHHGHGHGHHGGGGGH1AGHFFHHHHHH1F?EGGGGHGHC>EGHD;FB.FDH@1BB6DC%BEB@B@FC#BE;FGE;C06;1EGEFGBCHHFHF2F@1;@6A:?CG/<C;:?-CC-<>..<B?FFBFFEF1FFBB<A.;#F5B?BFA/EB=1B11/@FB0F/@AFF@GFFEEBA?FFFGFE/;BFGGFCF@@BFFBHFGFE9#/FDB3FDEFHGEEA/F122D22F111GCFEEE001FGGEAA0CG13FFFBGGBFBD3FF3AAAAA
@M02197:102:000000000-ALU3V:1:1101:15447:13422 1:N:0:1
ACGAAGTCTACCTCCTCCGCTTATTGATATGCTTAAGTTCAGCGGGTATTCCTACCTGATCCGAGGTCAACCAGAAAAAAAATGTTTTGGGGTTTGACCGGCCCGGAAGGTCCTTGCAACTCGATACGTGCTCCCGAAAGAACTCGTTGTATCGAGGGTCCCACGGGCGCCGTCATTACTTTTGGGAACCAGTTGGTGTGACCCATCTTGGTTCCCATGCCACACCCCGGGGGGTGGAGGGAAGGATAATGACGCTCGAACAGGTATGCCCTTCGGAATACCAAAGGGCGCAATGTGCGTTCAAAGATTCGATGACTCAC
+
>AAA11>D@FF1FGGGGGCGGG0FAD3AAD33FGHFEGE22D1EG//AGAGDF2F011BA1FEAE?ECBFG0//EFHCF//>BE2F@>G/E//>/E>;1E?2#B;B<//A<FGHHHFDGH:HC9G9-#/FF.1<<B/<.;##/0//</;90:0./:.?.9:9BF@?#--3:9@@<-B-<#5BBB@<9#F;FA/4F1%<0?AF?;@09/9BBFAF?#?2/;B/<<BBFE?@GECF&B@(B@*B(B55@51GGFE?GGGFFHHFHFBGC1EFCEAFFEFGD2CHGAGGGGGHGDF2EGECGFFGGFFGGGFFFFFDB3AAA>
@M02197:102:000000000-ALU3V:1:1101:17670:13373 1:N:0:1
ACGAAGTCTACCTCCTCCGCTTATTGATATGCTTAAGTTCAGCGGGTATCCCTACCTGATCCGAGGTCAAGCGTAAAATAGTAGACTTATGGATGCCACCGTCAGCAGTGGAGAGCGCAAAATGTGCTGCGCTCCCACACGGGACGGCGGGCTGCCAATACATTTGAGGCGAGTTCACGCACGCAGCGGAACAAAACGCCCAACACCCAGCAGGGCTGGAGGGTACAAATGACGCTCGAACAGGCATGCCCCATGGAATACCAAGGGGCGCAATGTGCGTTCAAAGATTCGATGATTCAC
+
CBBBBCAF5DFFGGGGGGGGGGGHHHGGHHHHHHHHHHHHHFGGCGGGFHHHHHHHGHHHHGHGGGGHHGFHG>FEHGHGHBGH::HHHHHHHHGHHHHHGHGGGHHFHHGHHGFEEGGGGHBF3?GHFEDGGGGGHHGGGGGGGGGGCGGAHHGDGFBFFGGGGGGGGGHGHFFFFFFFFGFGDFFDFGHHFFFFFFFADFFFFGGFHFFHGFGGFDHHHGHHGFFHHGGGGGGAGHGGFFEHGF0GGHGGFG5HGHHHFCHDGGGGGFGGBCCEA4GGGFFFGEGCBFFFFFFA3>>3
@M02197:102:000000000-ALU3V:1:1101:12064:13400 1:N:0:1
ACGAAGTCTACCTCCTCCGCTTATTGATATGCTTAAGTTCAGCGGGTAATCCTACCTGATTTGAGGTCAGATGTCATAATAAATGTCTGAGCAAACAGACAGTTGGAAGCAGAAACTTCATATGCCATTCCACAATGCAGATAATTATCACACTGAAGACAGCATTTTATTTCTACTGATGCATTTCAGAGGAGTTGATTGAATATAACCAACATTAAACCTCCATATCCAACCCAAACAGATTTCTTTTCAAAAATCCAGAATGGATTGAGAATGCCATGACACTCAAACAGGCATGCTCCTCGGAATACCAAGGAGCGCAAGATGCGTTAAAAGATTCGATGATTAC
+
1>>?111@DFFFGFCGGGGGGGCGHHGCHGCGHHCFGGHHCFGEGGGGBDEHHHHGHHFHHHHHG0GFHF1D1GBGFFHHHHHGHHBFBGDGHHBFAG0F0BGGHBF1>FHE0GCFEH22FGG2EGHGGHFHHHHHHGFDBFFGGHHHEF2FHBGFFFFFGHHFFGHHFHFHG@GGDG?DHHGGHHHHHHFFD<@>GGBFFFGF1FGHEFFCCBBDFG?<B<EGGG<3HEAE:FE:21%2GB9CBG1GF/?BHGHG11FBB2@FHFFFFD221@B0BGFB2DA1AEFHG1EFC1GGF/E//EABGBGFF111GGEE0A013D1FE?EEFF31DAB11CFFFF331>>1>
@M02197:102:000000000-ALU3V:1:1101:29046:13520 1:N:0:1
ACGAAGTCTACCTCCTCCGCTTATTGATATGCTTAAGTTCAGCGCGTAGTCCTACCTGATTTGAGGTCAATTATTGTGGTTAACTCAAAGTTAAAAGCAATGAGATAAAGCTTAAGGTGCAAAAGCCCGGTAGAACCTCTCAGTTCTAGCCTGGACAGACTTGACAGCGAGATGGACGAACCTAGAACACTGTGAAGGCCAAGCATGGGCCGCACCAATTTAGTTAAGACAAGCTGCAGATCTAGAGACTTGCTGCATTGTCCAACACCCACATAGCACCATCCAATCATAGAAATGGAAGGTTGATGGGAGAGGTTAATGACACTCAAACAGGCATGCCCTCCGGAATACCAGAGGGCGCAATGTGCGTTCAAAGATTCGATGATTCA
+
BBBBBBBFFFBDGGGGGGGGGGGHHHHHHHGHHHHHHGHHHFHGGGGGGGHHHHGHHHHHHHHHGHHGHHHHHHFGHHGHGHHGHGHBGHGHFHHEHGFHHHDGHHHGFFGFHHHHG4BBGHHFHFHHFCEFGHHHEHHHFEG?DHFFHHHHHFFHHGGHHHHHCGHHGFCGGHECGCCG0AGGHHH6GHHGEHHHHHGFHHHG:ACFFGEFGGHGHGHHGGGFFHGGHGFBG:BFFFFFGFFFGG1FC0FHHGBDF0GBFFGFEAECHEHHHGBFHGEEHBHFHG4HHHFBHHHHHHGFBBB3HHHFHHHGHGHHGGHHHHHGEDF5FB3AHHHGEEGEE2GFHHFHFHHHGHEAGGEFFG522EEFGFFBGG5E4B4FD55FAAAAA
@M02197:102:000000000-ALU3V:1:1101:10692:13548 1:N:0:1
ACGAAGTCTACCTCCTCCGCTTATTGATATGCTTAAGTTCAGCGGGTATCCCTACCTGATCCGAGGTCAAGCGTAAAATAGTAGACTTATGGATGCCACCGTCAGCAGTGGAGAGCGCAAAATGTGCTGCGCTCCCACACGGGACGGCGGGCTGCCAATACATTTGAGGCGAGTTCACGCACGCAGCGGAACAAAACGCCCAACACCCAGCAGGGCTGGAGGGTACAAATGACGCTCGAACAGGCATGCCCCATGGAATACCAAGGGGCGCAATGTGCGTTCAAAGATTCGATGATTCAC
+
CCDDDCCFFFFFGGGGGGGGGGGGHHHHHHHHHHHHHHHHHGCGGGGGHHHHHHHHHHHHHHHGGGGHHHHHGFGGHHHHHGHGHHHHH;HHHHHHHHHHGHGGGGHHHHHHHHGHGGGGGHHHHHHGFFGGGGGGHHGGGGGGGGGGGHGGHHGGHHHGHGGHGBFGGGHHGGGGFGFGGFDFGGGGHHHHGGGGGHGFFFFFFGHHGGFHEEBFHGHHGHHHHHHHGBGGGFHGGFGFHHFGGGEGGEHHGHHHHHHHGGHHGGGCGHGHHGEGGHGGGFGGGFGGFFFFFFFBBBA?
@M02197:102:000000000-ALU3V:1:1101:22816:13550 1:N:0:1
ACGAAGTCTACCTCCTCCGCTTATTGATATGCTTAAGTTCAGCGGGTAGTCCCGCCTGATTTGAGGTCAAGTCAATGAAGATTGTCCGAAGACGGTTGGAAGCAAAGCCCCGCCGCAAAGGCGATCGAACCAAGGCGTAGATAACTATCACACCAAGGCCGAGTGAGAACTTCACTCATGTATTCAAGAGGAGCGGACCTAGACCCGCAAGACCTCCAAGTCCCAGCCCAACAGATCAACAAAGATCCGAGGGTGGAGGAATTCACGACACTCAAACAGGCGTGCCCCTCGGAATACCAAGGGGCGCAAGTTGCGTTCAAAGATTCGATGATTCA
+
BABBBBAFFFFFGGGGGGGGGGGHHHHHHHHHHHHHHHHHHHHGGGGGGHHHGGGGGHHHHHBHGHGHHHFGFFHFFFFHFDDGHGHGGEEGGFFGG?EFHCAGFCEHGHGGCGG5CGFHGHGCCGG:BCFGF@AGGCCCFFHHFGFFGFHFFGH9GCEECGDA0FHGCCFFEGFFFHGFGD<BHHHHHCCAC@@HGDFGF/<BFAG9FGGCCBCHHHHHGGGGHFEGHHHGF1EFEBGDHFGEE?C?EAEHFHHHHHFFHGG>>AHGF1EHHHHGGFGEGEEAEA?EB0HFHHGBHFHGAEE00B1F0GEE11FGDFGGDE1FFFFFFFAAA>1
@M02197:102:000000000-ALU3V:1:1101:12508:13625 1:N:0:1
ACGAAGTCTACCTCCTCCGCTTATTGATATGCTTAAGTTCAGCGGGTGATCCTACCTGATTTGAGACCAGAAGTGAAATTGGGATGTGCCACAGAGGCAAGTTCGAAGCACACGCAGACACAACCAAACATTCCTCCTTTAGGCGACATAGCAAATGACGTATCATGCCATGCCAGGAGAAAAACACTGCTTGGCCGCCTCCTCCCAAACAGAGAGGCGGATGCAAAGTGTCTCAAGGCGCTCATGCATTTCGGGCGAGCCTGTGCTAGGTAGCGCAGGCAGAGGCACCCATCCAGTCCCCATCCGCCAAGCCGTTTCATTTAAAAACCGCTTGGGGTGGGAGATTTCATGGCACTCAAACAGGCATGCTCTACGGATTGCCATAGAGCGCAAGGTGCGTTCAAAGATTCGATGACTCAC
+
CCCCCCBFFFFFGFGGGGGGGGGHGHFHHHGHHHGHHHHHHHGGGGGGHHHGHHGHHHHHHHHHGFHGHHHHHFHBGHHHHHFHHGHHHHHHHHHHGGGHGHHHGHHGGHHGHGGGGGHHHHFGGGHHHHHHHHHHHHHHHHHGGFGGGHHGHFCGHHHDGHHHHHHGHHGHHH0GEHGHHHHHGHHGGHHHHGHHGGGGGGGG9GGGGGGGGE5A.EF3=5;/FFFBB::BB9;BF/E=BC7;::0?AD?GGD-C.CEEBBFGC<00/CFCFCG1FFBCGFG</?0?/1<?A?0</DEAC?CGGHGGGGCGGGHHGHHGFGAGGGGFFF?1GGGGFHHHHHHHHG3HHHGBBDGHHHHHHFGBF3FGFF1GFGHEHFHG3FHHHGGGEBHHGEGGGHGGGGGGGGGGFFFFFFFAAAAA
@M02197:102:000000000-ALU3V:1:1101:19018:13638 1:N:0:1
ACGAAGTCTACCTCCTCTGCTTATTGATATGCTTAAGTTCAGCGGGTATTCCTACCTGATCCGAGGTCAACCTGAAAAAATAGTTTTTGAGGAGGCCGGGTCCCCGGGACCTTGCAACTCAACGCGTGCTCCGGAAAGCTCAGTGCGAAGAGGGTCCCACGGACGCCGTCATTGTCTTTGAGACCAGTTGGGAGGGCCGCGGACGGTCCCCCAACGCGGTCCAACACCGAACCCGGGGGTTTGAGGGAGGATAATGACGCTCGAACAGGCATGCCCTTCGGAATGCCAAAGGGCGCAATGTGCGTTCAAAGATTCGATGACTCAC
+
BCCCCCCFFFFFGGGGGGGGGGHHHHHHHHHHHHHHHHHHHGHGGGGGHHHHHHHHHHHGHHHGGGGGHHHHHHHHHHGGHHHFGHHGGGGFGGGGGGCEGGHHHGGGGGGGHHHHHGHHHHHGGGGGGGHHGGGGGHHHHHHHHGGFGGGHGGGHHHHHGFGGDGGGGGGGGGGGGGGGGFFFFFFHFGGHHGGGGGGGGGGGFGGGGGGGGGGGGGGGGHGFFEGGGGGGGGGGGGHGHHHHGHHHHGHHHHGGGGDHHEHHHHEHHHHGGGGGGGHHHGHGGHHHHGGGGGHHHHGGGGHGGGGGGGGGGFFFFFFFCCCCC
@M02197:102:000000000-ALU3V:1:1101:29027:13528 1:N:0:1
ACGAAGTCTACCTCCTCCGCTTATTGATATGCTTAAGTTCAGCGCGTAGTCCTACCTGATTTGAGGTCAATTATTGTGGTTAACTCAAAGTTAAAAGCAATGAGATAAAGCTTAAGGTGCAAAAGCCCGGTAGAACCTCTCAGTTCTAGCCTGGACAGACTTGACAGCGAGATGGACGAACCTAGAACACTGTGAAGGCCAAGCATGGGCCGCACCAATTTAGTTAAGACAAGCTGAAGATAGAGAGACTGGCTGAATTGTCCAACACCCACATAGCACCATCCAATCATAGAAATGGAAGGTGGATGGGAGAGGTTAAGGACACTCAAACAGGCATGCCCTCCGGAATACCAGAGGGCGCAATGTGCGTTGAAAGATTCGATGATTCA
+
AB@@BBBFFFFD4GGBBCEGEFGGGFHHGFFDGDG5FGHGGHHGCGGGGGGGHEFHGHHHHHGHGHHHHGFHHHHEGF?215FGHHHG3GHHHHFHHFFHHHHGHFHHHHHGHHHFHGHGFGFGGHFHGCE/C3GFEHHBHDBGHHHHGHHHGFHFHCGHGEFHH<GEGG:9:H:HF?FD@@0GGFFGCGGF0CB::/GHHHGGFH0AGFFG?/CFGGGEFFFBFFFF0FFF?E2F$BB@2##2F1@@000B21B110FHF<//EE??HHGDF2DF11EF1G0@FB2EF@2222B10CB00B@001B00FG0F1DB2FD1BGFDCFBHHGF1B100///EEB/FGBD2GGFB0C0AA00A13G0AEAAB3B3FGFCFFFB3@1FAA?>1
@M02197:102:000000000-ALU3V:1:1101:6756:13706 1:N:0:1
ACGAAGTCTACCTCCTCCGCTTATTGATATGCTTAAGTTCAGCGGGTATCCCTACCTGATCCGAGGTCAACCTTGGTATGAAAGGTGTGCCTCCCCCGGGGGGAAGGCGGCGACCGGCGTCTGAATTTCTAGCCGTGTACGTGCCCGAAAGCTCAGTGTACAGGAGTCCTCACAGACGCCGTCATTATCTTTGGGCGGGGCGGCGGCCCGGGAGGGGGCCGCGCCACCACCAACAGCAAGCCGGGCTTGAGGGGTGATAATGACGCTCGAACAGGCATGCCCTTCGGAATACCAAAGGGCGCAATGTGCGTTCAAAGATTCGATGATTCAC
+
CCCCCCCFFFFFGGGGGGGGGGGHHHHHHGHHHHHGHHHHHGGGGGGGHHHHHHHHHHGHGHHGGCGHHHHHHHHHGHHHHHHHHHFGFHHHHHGGGGGGGGGGGGGGGGGFFFFFFFFFFFFFFFFFFFFFFFFFFFFFFFFFFFFFFFFFFFFFFFFFFFFFFFFFFFFFFFFFFBDFFFFGGFFFFFGGFGGGGGGGFFCFGGFGGGGGGGGGGGGCFAFFGFGGGGHGHHHGGGGGGGHGGFHGGGGHHHHHHHHGGGGGGHHGHHHHHEGHGGGGGFCGHHHGBFHHHHHGEGCGHHGHGGGGHGGFGGFGGGGFCFBFFFA@BAB
@M02197:102:000000000-ALU3V:1:1101:28523:13711 1:N:0:1
ACGAAGTCTACCTCCTCCGCTTATTGATATGCTTAAGTTCAGCGGGTATTCCTACCTGATCCGAGGTCAACCACAAAAAATTGGGGGTTTAGCGGCTGGGAGTTATAGCACCTAACAAAAGCGAGAAAAAAATTACTACGCTCAGAGGATACTACAAATCCGCCGTTGTATTTCAGGAACTACAACTCCTAAGAGAAGTAGATTCCCAACACTAAGCTAGGCTTAAGGGTTGAAATGACGCTCGAACAGGCATGCCCACTAGAATACTAATGGGCGCAATGTGCGTTCAAAGATTCGATGATTCAC
+
11AAA?A3B@1D1GFGGGGFE0AGHC3AB3A3FD2B1D2AGGHGCGE?FHGEGBFFH1FHHFF/ECEEFH1BCFHHFH/E7G@FEEE/E9CGH?8EFCC?CF<FGBGHHGFEHF1GGFGHC0EC/C/FGGHFGGC=DH<<@C?CGGFE=:C11>1GFG#A/;><AF;GFB1B11G2FFFBBF1CF;DFEHGHG9BHHFGHGBFFFEBHGBHHFFFGE1B119FGF>/9G:9GF2HGGE?GHHGFFB11BFFF0EAFDBBHFFD2FHGFGB000GGHHHFECEFFGFBGEFD?GFFCFFFDB111AA
@M02197:102:000000000-ALU3V:1:1101:16171:13660 1:N:0:1
ACGAAGTCTACCTCCTCCGCTTATTGATATGCTTAAGTTCAGCGGGTAGTCCTACCTGATCTGAGGTCAAATCAAGAGTGCATTGACTGCGGTTTAGAGTGCGGACGGAGACAACTGATGTTTCGTCACACTAAGGCATTTAAGGAAGGCCAGAGGCGATCCCAAAGCTCAATGACGGTCAAGAAACCGCCAGAGAGAAGGTCTAATGACACTCAGACAGGCATACCCTTCGGAATACCAAAGGGTGCAAGGTGCGTTCAAAGATTCGATGATTCAC
+
CCCCCCBFFFFFGGGGGGGGGGGHGHHHHHHHHHHHHHHHHHGGGGGGGHHHHHHHHHHHHHHHHGHHHHHHHHHHHHGHHHHHGHHGHHGHGGGHHHHHHHGHHGHHHGGGHHHHFFHHGHHHHHHHGHHGHHHHHHHHHHHHHHHHGGHHHGGGGGHGGHHHHHHHGHHHHGFGHHHGHHHHGGGGHHHHHHHHHHHHHHHHHHHHHHHHGHHGHHHHHHHGFGGGGGHHHHHHHHGHHHGHH<HGHHGGGGHGGGGGGGFGGFFFFFFFAAAAA
@M02197:102:000000000-ALU3V:1:1101:28596:13723 1:N:0:1
ACGAAGTCTACCTCCTCCGCTTATTGATATGCTTAAGTTCAGCGGGTATCCCTACCTGATCCGAGGTCAACCTGATAAAAAATTGGGGGTTAGACCGACCCGGAAGGACCTTGCAACTCGATACGTGCTCCCGAAAGAACTCGTTGTATCGAGGGTCCCACGGACGCCGTCATTACTTTTGAGAACCAGTCGGTTTGACCCGACTTGGTTCCAATGCCACACCCCGGGGGGTGGAGAGAAGGATAATGACGCTCGAACAGGTATGCCCTTCGGAATACCAAAGGGCGCAATGTGCGTTCAAAGATTCGATGATTCAC
+
ACCABCBFFFFFGGGGGGGGGGGHHHFHHHHHHHHGHHGHHFHGCCEEHGHHHHHHHHGHHHHGGGGHHHHHHHHHHHHHHGHHHHHGGGGEFHFGF;GGDBC@GGGHHGHHHGHGHHHGGGHGGHGHGHHGGDGGGHHHHGGGGHFHHGGHGGFGGHGGGGGGGC@DD:BDFFGHGFFFFHFFFFFFGFGFFBGFFFGGGHHFGHFFFHHHHHHHGFGGFGFFEGGGGHHGHHHGFHGHHHFFHHGGGGGHHGHFFEGHHHGFGGGGGGHFGDHHHHGHHGGGFGHGHHGGGGGFGGGFFGFGGBFFFFFFBBBAA
@M02197:102:000000000-ALU3V:1:1101:13622:13740 1:N:0:1
ACGAAGTCTACCTCCTCCGCTTATTGATATGCTTAAGTTCAGCGGGTATCCCTACCTGATCCGAGGTCAACCTTTAATAATAAAAAGTTTAATGGCGTAATTAATCTTTAATCAATAGCGAGAATTTATAACGCTTATAACAAAGTTGATCAGCCAACTGAATTAAGAAAGTGCAGAAATAACCACATCTTTCAATACCAAGTTTAACTTGATTGGTGTAATGACGCTCGAACAGGCATGCCCCTCGGAATACCAAAGGGCGCAATGTGCGTTCAAAGATTCGATGATTCAC
+
CCCCCBBFFFFFGGGGGGGGGGGHHHHHHHHHHHFHHHHHHHHGGGGGHHHHHHHHHHHHGHHGGGGHHHHHHHHHHHHHHHHHHHGGHHHGHHHHGGHHGHHHHHHHHHHHHHHHHGHHHHHGHHHHHHHHHHGHGHHHHHHHHHHGHHHHGGHHHHHHHHHHGHGHHHHGFGHHHHHHHHGHHHHHHHHHHGHHHHHHHHHGHHHHHHHHGHHHHHHHHHFFGGGHGGHHHHHHHGGGGGGGGHHGHHHHGGHHGGGGCHHHHGGGGGGBGGGGGGGGFFFFFFFBBBBB
@M02197:102:000000000-ALU3V:1:1101:19696:13772 1:N:0:1
ACGAAGTCTACCTCCTCCGCTTATTGATATGCTTAAGTTCAGCGGGTAGTCCTACCTGATTTGAGGCCAGATGTCAAGAAGTTACACACAAGTGTGTAGGGTATAAAAAGCAGACTATTGTCAAGTCGTGGCCACGAGCGAGCTCGTGTCCTAAGCGAAATACTTAGTACGCCTAGGGGAACCAGTCAAAGACTAATCCAGCTTACATTTTTAAGGCGAGTCAACTTGGCATTGACAAACGCCCACATCCAACATCCAAGCTCGGATTAACCAAACTTGGAGTTGAGGTTTTCATGACACTCAAACAGGCATACTCTTCGGAATACCAAAGAGTGCAATTTGCGTTCAAAGATTCGATGACTC
+
CCCCCCCFFFFFGGGGGGGGGGGHHHHHHHHHHHHHHHGHGHFGGGGGGHHHHHHGHHHHHHGHGHGGGHFGHHHHFHHGFHHHHHHHGGGHFHGGFGHHGFHHHHGHHGHHHHHGHHHHHGHHGHGGGGCE0GGGFGGGCGGGHGGHHHEHHGHHGGHGGHGHHHHHHHHGHHGGHHGGHGFGHHHHHHGHHHGGGGHHHHHGFHFGFFGHEGGFGHGGGHHHHFHHHHHFHGGFGGGGFGGHFHHGEBHHHHHGHHGGGGGFHHGHEGGHFGGGGHFHHHHHHHGHHHEHHHHHHHGGGGHGFHG35HHFFHGGDGHHFFF5HGHHHHHHHGGHHFCGGGGGGGDGGGEBFFFFFFA?BBA
@M02197:102:000000000-ALU3V:1:1101:28496:13836 1:N:0:1
ACGAAGTCTACCTCCTCCGCTTATTGATATGCTTAAGTTCAGCGGGTAGTCCTACCTGATTTGAGGTCTAAACTAAAGAGTATTAGAGTGGAGGGAGCAAAAACTTATTACGCATTCCACTTAGACATTTAAGACGAGCCACAGAATGGCAGCGTCCAAAGCTCATACATAGAAAACTAGGTATAAGAGTCTATATGACACTCAAACAGGCATGCCTTTCGGAATACCAAAAGGCGCAATGTGCGTTCAAAGATTCGATGACTCAC
+
1A>1AAADF@1DFGGGGGGGGGGGCFBHHHGHHBGFHDGG<HHGEGGCAG2FGHHHHGHHH#FGFHHHHHF=BDGGHB;%F61DFHG1C?GBF1E<0E#@1>EG#11?42B#2FFFHHF6FHHFBGB3>>?B11130G2HFHGFFGGHGEF?E3CFCCCFBEEBGGF5F>GDFFFB3*5FBGD@GDFDF8B@FFHHHHHHCGBBHGFHHGHH;GHE#E?G9G9GB1EFHHGDGGGHFHHGGGG/GGGFGGGGGGFFBFFFFBAAAA
@M02197:102:000000000-ALU3V:1:1101:15297:13940 1:N:0:1
ACGAAGTCTACCTCCTCCGCTTATTGATATGCTTAAGTTCAGCGGGTATCCCTACCTGATCCGAGGTCAAGCGTAAAATAGTAGACTTATGGATGCCACCGTCAGCAGTGGAGAGCGCAAAATGTGCTGCGCTCCCACACGGGACGGCGGGCTGCCAATACATTTGAGGCGAGTTCACGCACGCAGCGGAACAAAACGCCCAACACCCAGCAGGGCTGGAGGGTACAAATGACGCTCGAACAGGCATGCCCCATGGAATACCAAGGGGCGCAATGTGCGTTCAAAGATTCGATGATTCAC
+
ABBBAAAFFFFFGGGGGGGGGCEGHHHHHHGHHGHGHHHHHHHCGGGGGHHHHHHHHHHHHHHGGGGHGHHGGGGGHHHHHHHGHFHGHHHHFFHHHGHHGGFGGGHHGGFGHHGHGGGGGHHHFFHEHGFG@FGGHHGGGGGGGGG:GHGGHGGGGHHHHGHHHGGGGGHHHGGGGGFFFGGFFGGHHHHHGGFFGHGHHGFFFEHHHHFHGGHHFGHHHGHHHHGGHGGGGGHGGFFHGHHHGHGGGHHHGHHGGHHHHGHHGGGGGHHHHGGGGHFFGGGGGGGGFFFFFFF3BBBA
@M02197:102:000000000-ALU3V:1:1101:28760:13930 1:N:0:1
ACGAAGTCTACCTCCTCCGCTTATTGATATGCTTAAGTTCAGCGGGTATCCCTACCTGATCCGAGGTCAACCTTAGAAATGGGGTTGTTTTACGGCGTAGCCTCCCGAACACCCTTTAGCGAATAGTTTCCACAACGCTTAGGGGACAGAAGACCCAGCCGGTCGATTTGAGGCACGCGGCGGACCGCGTTGCCCAATACCAAGCGAGGCTTGAGTGGTGAAATGACGCTCGAACAGGCATGCCCCCCGGAATACCAGGGGGCGCAATGTGCGTTCAAAGATTCGATGATTCAC
+
A>AAAAABFFFDEBGGGGEG0EEFFFHHGHHHEE2G1DGFBBDEA/AEFFGB1FAFGDGH11B/EE?F1F1EGF@B@@;FGFG?EE@9>FG@1F/@9E7<FFGHHF9<4@/GBCFHF8FFFFC?EHFHHFFGHFHCC?AA>GFFEFGGGFFGFHHHHH.CC?ECGGGFEBFGFF9FBGGG;@9=@A?@@E;@ABG90BBCFFFFFFBCGHH<GHGBEHFB60<9FCCAGBBGFGD1GBFC>;FF;E/0FFAA1AA/A/EE00A1G3HEE0EAF1DG3DGEB1FFFBFD311?AA
@M02197:102:000000000-ALU3V:1:1101:16441:13902 1:N:0:1
ACGAAGTCTACCTCCTCCGCTTATTGATATGCTTAAGTTCAGCGGGTATCCCTACCTGATCCGAGGTCAAGCGTAAAATAGTAGACTTATGGATGCCACCGTCAGCAGTGGAGAGCGCAAAATGTGCTGCGCTCCCACACGGGACGGCGGGCTGCCAATACATTTGAGGCGAGTTCACGCACGCAGCGGAACAAAACGCCCAACACCCAGCAGGGCTGGAGGGTACAAATGACGCTCGAACAGGCATGCCCCATGGAATACCAAGGGGCGCAATGTGCGTTCAAAGATTCGATGACTCAC
+
CCCCCCCFFFFFGGGGGGGGGGGHHHGHHGHHHHHHHGHHHHHGGGEEHHHHGHGHFHHHHHHGGGGHHGHHGEFGHHGHHHHHHHHHHHHHHHHHGGHGGHGGGHHHHHHHHHGGGGGGGHHHHGHHHHGGGGGFGHGGGGGGGGGGGHGGGHGHHGHHHHFGHGGGGGHHHFGFFGEFGGGFFGFHHHHHGGGGGHGHHFFFFGHGHHHHGGHHHGHGHGHFHHHHHGGGGGFHGHHHHHHHGHGGGEHHGGHHHHHHGGGHGGGGGHCHHGGGGHGGGGGGGGGGFBFFFFFCBCCC
@M02197:102:000000000-ALU3V:1:1101:8129:14085 1:N:0:1
ACGAAGTCTACCTCCTCCGCTTATTGATATGCTTAAGTTCAGCGGGTATCCCTACCTGATCCGAGGTCAAGTCATAAAAGAGCTTACTGGATGCTGATCCACCAAACTTCAAGAAACGCAAATGTGCTGCGCGAGAAGCTGGCACGACCGCTGCCAATGACTTTGGGGCGAGTCCACGCATGAAGCGGGACAGACGCCCAACACCAAGCAGAGCTTGAGGGTGTAAATGACGCTCGAACAGGCATGCCCCACGGAATACCGAGGGGCGCAATGTGCGTTCAAAGATTCGATGACTCAC
+
BBBBA?AFFFFFGGGGGGGGGGCHHGGHHBFHHGHHFHGHFFHDECG?GG5CEGFHHHFHFBEAEEGHGHHFFGFHFHGFGFGF:FHHHFGHFFGGHHHGHFFGHHGHGGFBGHHHGGGGFGHF9BG?GGGEGGHGCGHHHGGHGDCD@@CGGGHFHHHFHHFACGCGGHFFGGGBC1AFGDGGGGHHFDGDFE@?BFFFFFEGHHFFGBC9HHFHHHGFGHFHHHGEEBBAB1GGHHGHHFGGFE0?GEHGHGHF2EEEEHC?ECCHHHHEGEAFFBFGFGG?GF4BFFBFF@A@BA
@M02197:102:000000000-ALU3V:1:1101:5459:14077 1:N:0:1
ACGAAGTCTACCTCCTCCGCTTATTGATATGCTTAAGTTCAGCGGGTATCCCTACCTGATCCGAGGTCAAGCGTAAAATAGTAGACTTATGGATGCCACCGTCAGCAGTGGAGAGCGCAAAATGTGCTGCGCTCCCACACGGGACGGCGGGCTGCCAATACATTTGAGGCGAGTTCACGCACGCAGCGGAACAAAACGCCCAACACCCAGCAGGGCTGGAGGGTACAAATGACGCTCGAACAGGCATGCCCCATGGAATACCAAGGGGCGCAATGTGCGTTCAAAGATTCGATGACTCAC
+
BABCCCADFFFFGGGGGGGGGGGHGHHHHHFFHHHHBGHHHHHGGGGGHHGHHHHGHGGGFFHGGGGHHHHHEGGGHHHHHHHHHHGHFHHFHGFFHDGHGHGGFHHGGHHFFHGHGGGGG?DFDFFHGHCCCDDGHHDGAACEGG@DAGCDGDFHHHHGGFGGHGGGGGHGDF8GGGFFGGGGGGGHHFFHGGGGGHEFGFFF8GHFHHFGGFFHHGHBFFFFGFHHHGGFCEDFEBGHGGBBFHGGGHHGHHHF2HFGGHHHGEEEEFDHHGEEEAGGBGGDDGGGFFFFFFD1?AA>
@M02197:102:000000000-ALU3V:1:1101:9808:14110 1:N:0:1
ACGAAGTCTACCTCCTCCGCTTATTGATATGCTTAAGTTCAGCGGGTATCCCTACCTGATCCGAGGTCAAGAGTGTAAAAATGTACTTTTGGACGTCGTCGTTCTGAGTGCAAAGCGCGAGATGTACTGCGCTCCGAAATCAATACGCCGGCTGCCAATTGTTTTGAGGCGAGTCTACGCGCAGAGGCGAGACAAACACCCAACACCAAGCAAGGCTTGAAGGTACAAATGACGCTCGAACAGGCATGCCCCATGGAATACCAAGGGGCGCAATGTGCGTTCAAAGATTCGATGACTCA
+
CCCCCCBFFFFFGGGGGGGGGGGGHHHHHHHHHHHHHHHHHHHGGGGGGHHHFFHHHHHHHHHGGGGGHHHGHHHHHHHHHHHHHHHHHHHGHHGGGGGGGGGHGHHHHHHHHHHHGGGGGGGHHHHHHHGGGGHHHHGHHHHHHHHGGHGGGHGHHHHHHHHHHHGGHGHHHGGGGGGGHGHGGGFHHHHHHHGGFFGHHFGFHGHHFFEHGGHHHHHHGHHHHGHHHGGGGGHFGHHHHHHHHHGGGFHHHHHHHHHFHHHHGGE?EGHHHGGEGGGGGGGFGGGFFFFFFFBBBBA
@M02197:102:000000000-ALU3V:1:1101:14650:14111 1:N:0:1
ACGAAGTCTACCTCCTCCGCTTATTGATATGCTTAAGTTCAGCGGGTAGTCCTACCTGATTTGAGGTCAGAGCTTAAAGTGTATTAGAGTGGAGGTTACGAAAAACTTATTACGCATTCCACTTAGACATTTAAGACGAGCCAAATAATATGGCACACGTCCAAACCACCTAGATCGGAAACCCGATTAGATGAAGTCTATATGACACTCAAACAGGCATGCCCTTCGGAATACCAAAGGGCGCAATTTGTGTTCAAAGATTCGATGACTCAC
+
CCCCCCCFFFFFGGGGGGGGGGGHHHHHHHHHHHHHGGHHHHHGGGFGGHHHHHHHHHHHHHHHHHHHHHHHHHHHHHHHHHHHHHHHHFGGDHGCGHECGGHHHHHHGHHHGHHEGFHHHHFHHEHHHHHHGHGGFHHGHGHGHHHHEHHHHHGGGGGEGGGHHGHHHHHFGHFHHHGFHFGGHHHHGHHGGHHHHHHHHHHHHHHGF:HHFGHHHHHGGGFGFGHHHHHHHHHHHGGGGGGHGHHGHHHGGGGGGGGGGFFFFFFFDCCCB
@M02197:102:000000000-ALU3V:1:1101:7335:14129 1:N:0:1
ACGAAGTCTACCTCCTCCGCTTATTGATATGCTTAAGTTCAGCGGGTAATCCTGCCTGATTTGAGGTCAAAAGTTTAAGTGTTTCATGGATGAAACGCATTAGAAGCGCTGCTATAATCGATAAGACAATGCATCAAGGTTCGACGAAAAGTAAATTATTACGCCGAGCTAGAGCTGTCTATGCTATCAATTAGCGAGCTACTAGTATATTTCAGCCGAACTGATCCTAAAGGACCGGCAGACAGCCAGAAACCAAGCCCAGACACCTGTTTCGTTACAAAACAAGAGGGTTGAGGGTTTCACGACACTCAAACAGGCATACTCTTCGGAATACCAAAGAGTGCAAGGTGCGTTCAAAGATACGATGACTCAC
+
AABBBBBFFFFFFAFGEEAEEGGHHHHHFHBDFD55AGGHHFFGEGGFH5DAFFFHFGFHHHF5FFFHHBG3FGFHH5@DGFGFFBFGGHFHHGB@FGGGGEGEGHHCGGG?FHGB4FGGFCE/FFEFFFFGFFFHDFG2BDDHFFCGA>GDGHFHGHHHFF/A:A5CGFFFFGBDGBHH79F0C0GHHGC;FC<+@F99<9<1;BFFFFFFFFBBF?A%19)BF;<;FFF</9B/1B191B?9BA221B/1ECEHGHGBB1111/0F>/??/2DFFHFFG11GB/0?001F/E>A1HFBAA/211AF1AFB1A11A2GFDB//E/0222D1FBADD10B111E1B00001AA3GDGGBB11C3B111>1?A1
@M02197:102:000000000-ALU3V:1:1101:12915:14264 1:N:0:1
ACGAAGTCTACCTCCTCCGCTTATTGATATGCTTAAGTTCAGCGGGTATCCCTACCTGATCCGAGGTCAAGCGTAAAATAGTAGACTTATGGATGCCACCGTCAGCAGTGGAGAGCGCAAAATGTGCTGCGCTCCCACACGGGACGGCGGGCTGCCAATACATTTGAGGCGAGTTCACGCACGCAGCGGAACAAAACGCCCAACACCCAGCAGGGCTGGAGGGTACAAATGACGCTCGAACAGGCATGCCCCATGGAATACCAAGGGGCGCAATGTGCGTTCAAAGATTCGATGATTCAC
+
BBBBBBAFFFFFGGGGGGGGGGGHHFHHFHFHFGHFBHHCHCHG?CE0GFBGGGGGFHHHHHFCEGGFHFHFG?FFEGHHGFHFHHGHHGFBHHEHGFEFF7FGEFDGGFEHHHDEEGGGCFHHHHGHBGGGGGG7HFA8?CCGFCAFGCCDGFEAFGFGGGGGHGGGGEFFFFFEFFE?CDFFFFFAA0HHFFFFFF;DCFEEFFFGGFFFAFAFHFHFFDDDFFFFFFEFFEFDFFHHGFFF00GEEABFDF2EBHGGBHFGEA0EEA1BHEAA01E1DF3BGEBF1BBFDBFAA>AA
@M02197:102:000000000-ALU3V:1:1101:24789:14298 1:N:0:1
ACGAAGTCTACCTCCTCCGCATATTGATATGCTTAAGTTCAGCGGGTATTCCTACCTGATCCGAGGTCAACCTGAAAAACGATTTTGGAGGTAACCGAGTCCCTGGGCCCATGAAACTCTACGCGTGCTCCGGAAAGCTCAGTGGGGAGAGGGTCCCTGGGACGCCGTCATTGTCTTTGAGACCTGTTGGCCGGTGAAGGCCAACGCGGGCCAACACCAACCCCGGCGGTTTGAGAGAGGATACTGACGCCTGAACAGGCATGCCCTGCGGAATGCCAAAGGGCGCAATGTGCGTTCGAAGAATCAGTGAAGCAC
+
AA1AAA133@FD1FGGFA1E000AA33D3D33A2FB1DA2GBB0EEA/ADFGAFCGB1011FB//A/BFHB000011B0/>/B/?12/19//#B1%/#//94FGF9/?</#FB91<F>GD11/</<9?=FH;##9#0?FGHE;=0/#1#FC9<<;/:B0..;<@C1C0:;FF33B00CFC<<0<..E@<#<BE>+?1?1;AEE>EB;?1%/HGGFEE?E<#;EB@@#@@B)FB1BEF2;B22D#://>0A2221BB111GGF/A//A/022FB11B11B00EAB1D310A000B1A133BB331B311B@111AA
@M02197:102:000000000-ALU3V:1:1101:27192:14360 1:N:0:1
ACGAAGTCTACCTCCTCCGCTTATTGATATGCTTAAGTTCAGCGGGTATTCCTACCTGATCCGAGGTCAACCTTGAAAAATAATAAAAGGTGACCGGGTCTAGAGTCCCTTAACTCGAGTACGTGCTGGTTAAAGCTCAATGTACCGAGGGTCCTCTAGACGCCGTCATTGTCTTTGGGACGGGTGATGACCAAACACCACCGGACGTCCAACACCAAGCCAGGCTTGAGGGGTGATAATGACGCTCGAACAGGCATGCCCACCGGAATACCAGTGGGCGCAATGTGCGTTCAAAGATTCGATGACTCAC
+
CCDCCCCFFFFFGGGGGGGGGGGHHHHHHGHHHHHHHHHHHHHGGGGGHHHHHHHHGHHHHHFEFGGHHHHHHHHHHHHHHHHHHHHHHGECGHHGBFFEHGHHHFHHHHHHGHHHGHGHHGGHHFGHHHHHHHHHHHHGHHHHHHGHGGGGHHHHHHHHHGGGGGHHHHHHHHHHGGGHHHHHHHHHGGGHHAEFFGGGGGGG/GHHHHGHFFCDEHHHFFGFFHHGGGHGHHHFGFGFFE?GHHGHHHHHHHHHHGGGEAGHHHHHHHFCGGGGGGGHHBGGGGGCGGGGGGGGGCFCFFFFFBABA?
@M02197:102:000000000-ALU3V:1:1101:18450:14335 1:N:0:1
ACGAAGTCTACCTCCTCCGCTTATTGATATGCTTAAGTTCAGCGGGTAGTCCTGACTGATTTGAGGTCTAAAGCTTAAAGATGTACCGAAGTACGCATTAGAAGCACCACTATCTTGAAATGTAGACGTCCTCAACGAATAATTATTACGTCGAGTCAAGCCGCCTTGTTTTCAAACTGGGTTGCTCATGTATTTCAGCCGAGCTGGCTCTACTCAAAGAGCCTGCAAGCAGCCATATCCAAGCCCTAACTCCTATCTCATTACAAAATAGGGGGGTTGAGAATTTCATGACACTCAAACAGACATACTCTTCGGAATACCAAAGAGTGCAAGGTGCGTTCAAAGATTCGATGATTCAC
+
CCCCCCBFFFFFGGGGGGGGGGGGHHHHHHHHHHHHHHHGHHHGGGGGGGHFHHHHHHHHHHHHGHHHHHHHHGHHHGHHGHHHHHHGGGGBFGGGGGGHHGEFHHHHHHHGHHFHHHHHHGHHHHFGGGGGGHHHGGGHGGHHHHHHHGHFGGFGHHHHHGHGGGGHHHGHEHHHHFGHGFEGHHHGHHGHHHHGHHGHGGGGHGGGGGGGGGGGHHHHGHHHHGHHGGHHGHHHHHGGHHHHHGHHHGHGHHFGBHHHHHHFHGHHFCGGGGFHGHHHHHHHHHHHHHGFAGFHHHHHHFHHHGGFE?GGHGHFBHFHHHHHHHHHHHHHGGGGHGGGGGGGGGGFFFFFFFBBBBB
@M02197:102:000000000-ALU3V:1:1101:2263:14387 1:N:0:1
ACGAAGTCTACCTCCTCCGCTTATTGATATGCTTAAGTTCAGCGGGTAGTCCTACTTGATTTGAGGTCAAAATAATAGACCAGGCAACGACGGATCGTCGCCAGTCGTGTGTGGGGTTAGAAGCGGACAACACCGACGTAAGTTAGCAAAGAAATTAGCAACTCACTGGTTGTCCAGCATACTGTATTTAAGGTGAGCAAGTGTGGTGGCCTGCAAACCCATGGACCCGCACTAAGCGCAAAACGCTTAGGTTGGAGAAATTCACGACGCTCAAACAAGCATGCTCCAAGGAATACCAAGGAGCGCAAGGTGCGTTCAAAGATTCGATGATTCAC
+
AAAABAAFBDD5GGABG4ECFG2DEHFDAGFHHHHGH5GHHHGGGGGGGHHHHHHHGGEHHHHEGHGFHGHHHHGGGFFFHHHGHHGHGGGGGDEEAGHGCEDGHBEFEEGFFGGGGFGHHHBGBDCGCHHGGFGGEGGGHFHHHHGHGGGFHHHHE7HHHHHFFAEGH<FDGGBFFFGGGHGGHGGGGGGGEDBHHHHGBCCFFDFA<AGFGFFFFGBHHGFGFEGEBDFFGE?CGH:GGFEEFHFHHEFHHHGHFHHFFGEEE?EGHGGHHEHFFFHHHEFHEGHHGDDGEFFFHGGGDEAEFDGECE?GGFGCGG5EEG4CFFBFFFA33A3
@M02197:102:000000000-ALU3V:1:1101:26528:14431 1:N:0:1
ACGAAGTCTACCTCCTCCGCTTATTGATATGCTTAAGTTCAGCGGGTGATCCTACCTGATTTGAGACCAGAAGTGAAATCGGGATGTGCACAGAGGCAGTTAAGCACACGCAGACACAACCAAACATCCTCCATTAGGCGACATAGCAAATGACGTATCATGCTATGCCAGGAGAAACACTGCTTGGCCGCCTCCTCCCAACAAGAGAGGCGGATGCAAAGTGTCCCAAGGCGCTCAGGCATTTCGGGCGAGCCTGTGTTCAAGCACAGGCAGCAGCACCCATCAAGACCACGTCCTCCAAACCATTTCATAAAAACCGCTTGTGGTGGGAGATGTCATGGCACTCAAACAGGCATGCTCTACGGATTGCCATAGAGCGCAAGGTGCGTTCAAAGATTCGATGATGC
+
BABAA3ADFFFBEGGGGCECCGGHGHBFGBF5FBGAFGHHCFDECCGEHHGHHHHHGHGFHGHHGEGGFHHHHGHFFFHEEGG?EAEFFHHGGFEEFEGGHGG43FFFHGGGCEHGGFAEDGFCEHF1FGHHB1FGF11BCCCGFGFHB1FDGGDFFGHHHFD>F11000<...<CGHHHGE:CG;.CF3CGFG899FEGFDE4FGGFFE5FB0#;0CFBB:+/C;B:BE@/9:/#0#00;A/>?C??GHGEF0/0<<@<11@1<11F011111F//0AC>B21DB1?<//<?//01/?B>1112FFGFGAEFE//>>?0///GFGHFG@112B111D1GEB1/1BGFBGGF1FGFGHGEGGGHFHHFHFGFGA0E?EA11A0AA111A3GGGGEB111DFFA>>11
@M02197:102:000000000-ALU3V:1:1101:18354:14409 1:N:0:1
ACGAAGTCTACCTCCTCCGCTTATTGATATGCTTAAGTTCAGCGGGTATCCCTACCTGATCCGAGGTCAACCTGATAAAAAATTGGGGGTTAGACCGACCCGGAAGGACGTTGCAACTCGATACGTGCTCCCGAAAGAACTCGTTGTATCGAGGGTCCCACGGACGCCGTCATTACTTTTGAGAACCAGTCGGTTTGACCCGACTTGGTTCCAATGCCACACCCCGGGGGGTGGAGAGAAGGATAATGACGCTCGAACAGGTATGCCCTTCGGAATACCAAAGGGCGCAATGTGCGTTCAAAGATTCGATGACTCAC
+
BBBBBBBFFFFFGGGGGGGGGGGHHGGFGGDHHHHHHGHHFFHGGGGGGHGHHFHHHHHEFHHFGGGFHHHHHHGHHHHHHGHHHHHGGGGHE3GFEGGGGGGGGGFHHGFFHFGHGHHGFHHFGEGFGGHGGGFGFFGHHGGGGH?FCCGFGGGGFGGGGGCCFCAAGFHHGDBHHFGHHHHHGFGCEFFFHHGHGHFGGHHEHHGGF2EHHHHHGFFGFGGGGGFGGHHHHHHHEHHHHFHHHHGGGGGFEGHHHHGHHHHGGDGGGGHGHHHGHGHHHGGGGGHFFHGGGGGGGGGGGGFGFFFFFFFFBBBA3
@M02197:102:000000000-ALU3V:1:1101:7422:14462 1:N:0:1
ACGAAGTCTACCTCCTCCGCTTATTGATATGCTTAAGTTCAGCGGGTAATCCTGCCTGATTTGAGGTCTAATCTTAAAAAGTTTTGACTAGAGGGGTTGGAAGCTCTTCGTTATTTCTAACCGGCCACTCAGTAAAGAGTGTCCTCAGCGAATAGTCTATTACGCCAAGTCAATCCGATACGAAAATTGAAATGCTCATGTATTACGCACCAGCTAAGGTAATAGCAGGGCTCAGAATCCAAGCACCGACACCCGATCGGAAAGCAGAGGGAGGCTTGAAGAGTGCATGAGACTCAAGCAGACATGCTATCCGGAGCACAAGATAACGCAAGGTACATTCAAAGGTTCCGTCATTAAC
+
3AAAB33BFFFBFGGGGGGGGGEFHHHHHHCHHHFHHHHHHHHGCC?ABDDGHGHHFFHBHHHEGFCGFHFFHH5GGDFDEFGHHH1FFFH3FFA?EEEEGBFGFGFBDGHHHFHHHHFHHH?/<BCGHH0GD8GFF109F;6D:DB;-?C9<0FGHHEHHHFEDGF4HB:<G<HBD/?0<0C2C=*GGF>CGCGBBB7<C037)7)$0A?6<19@31#;B?-5F;0;F1BAAF1;*B4F10<>4/?B/>F>>////?1111@B1000//>1/12B2BFGCF1AB1221D111011D1122112A11/////11211122D200BA0113D3333331BB11FA11A>11333111>1
@M02197:102:000000000-ALU3V:1:1101:3310:14575 1:N:0:1
ACGAAGTCTACCTCCTCCGCTTATTGATATGCTTAAGTTCAGCGGGTATTCCTACCTGATCCGAGGTCAACCTTGTATAAATTGGGTTATGGACCGTGCCGGGGGACCTTTCAACTCGTTGCGTGCTTAGAAAAGCTCGTTGCACCGAGAGTCCCACGGACGCCGTCATTACTTTTGGGACCGGTCGGGGGTGAACCCGGACCTGGAGTCCAACAACAAGCCAGGCTTGAGAGGTGATAATGACGCTCGAACAGGCATGCCCTTCGGAATACCAAAGGGCGCAATGTGCGTTCAAAGATTCGATGACTCAC
+
BBBBBBAFFF5DGGGGGGGGGGGHHHGHHHHHHHHHHHHHHHHGGGGCHFHHHHHHHHHHHHHGGGGHGHHHHHFGFHFHFHHHHH9FGHB9FGGFFHGHGGFE?DCGHH9FFHFG90GGHGCGGGFFGGHFHHHFHHF;<CFFHGGGFFFHFHHGG?FFG?DCGFGGGFGGGCFGGADAF/@CGFFFFDGHFFBFFFFFHG?GFGFFFHGFFFGFGHHHGHGEHGGHHEFHHFHHHHHGGGGGGHHEGBDGEHHHHGGGGFGGHHHHHGFHGHHGEECEFHHHGGGGFFGFBCGGGFGFFFFFFDBAAAB
@M02197:102:000000000-ALU3V:1:1101:4223:14699 1:N:0:1
ACGAAGTCTACCTCCTCCGCTTATTGATATGCTTAAGTTCAGCGGGTATCCCTACCTGATCCGAGGTCAACCTGATAAAAAATTGGGGGTTAGACCGACCCGGAAGGACGTTGCAACTCGATACGTGCTCCCGAAAGAACTCGTTGTATCGAGGGTCCCACGGACGCCGTCATTACTTTTGAGAACCAGTCGGTTTGACCCGACTTGGTTCCAATGCCACACCCCGGGGGGTGGAGAGAAGGATAATGACGCTCGAACAGGTATGCCCTTCGGAATACCAAAGGGCGCAATGTGCGTTCAAAGATTCGATGACTCAC
+
BBBBBAADFFFFGGGGGGGGGGGHFBFHGHGHHHGGHHHHHHHCGGGGHHFHHHHHHFFGHHHGGGGHHGHHHGHHHHEFHGGGGFHGCGFE?DHHECEGGGGGGGFHHGGGHGHHFHHAFGGGG/DGAGHGGGBG?FHG9HGG7HGHHHGGADGGFGGGGFA:C9BDGFFGFFFFFHFHHGEEFFFFFFFFFFFFGGFFFFFFFFFGFFFFBEGHDFFFFGGGGGGGFFGFFFHHGB9BFGHHFFGGGGGHFEHHHHHHGFFAEFDGCGHHGFGCGBFGCGGGGGHHHG2GGGHGFBDEBGGCGFFFFDB53@AA?
@M02197:102:000000000-ALU3V:1:1101:12248:14722 1:N:0:1
ACGAAGTCTACCTCCTCCGCTTATTGATATGCTTAAGTTCAGCGGGTATTCCTACCTGATCCGAGGTCAACCTGAAAAAATAGATTTAGAGGTGGCCGGGCCCGTGACACCTTGAAACTCGACGCGTGCTCCGGAAAGCTCAGTGCGAAGAGGGTCCCACGGACGCCGTCATTGTCTTTGAGACCAGTTGGTCGCCGACGATCCAACGCGGTCCAACACCAAACCCGGAGGTTTGAGGGAGGATAATGACGCTCGAACAGGCATGCCCTTCGGAATGCCAAAGGGCGCAATGTGCGTTCAAAGATTCGATGATTCAC
+
BACCCCBFFFFFGGGGGGGGGGGHHHGHHHHHHHHHHHHHHHHGGGGGHHHHHHGHHHHHHHHGGGGHHHGHHHHFHHGCHHHHHHHHHHHG:HEGHGGEEGGGGGGGHHGHFHHHHHHHGHGGGGEGGGGHGGFCGHHHHHHHGHFFDEDFHDEGHGHHGGGGGGGGGGGGHGBGGHHHGFFHHGFGGGGGGGDDFHGGFFFFFCGGGGHHHHGHFGGFEFFGGFGHHGHHGFHHGHHHHHHHHHGGGGGHGFHHHHHHHHHGGGGGGGHHHHHHHGFHHGGGGGHGGHGGFA4FGGGGGGGGGFFFFFFFBBAAA
@M02197:102:000000000-ALU3V:1:1101:3025:14720 1:N:0:1
ACGAAGTCTACCTCCTCCGCTTATTGATATGCTTAAGTTCAGCGGGTATCCCTACCTGATCCGAGGTCAACCTTAGAAATGGGGTTGTTTTACGGCGTAGCCTCCCGAACACCCTTTAGCGAATAGTTTCCACAACGCTTAGGGGACAGAAGACCCAGCCGGTCGATTTGAGGCACGCGGCGGACCGCGTTGCCCAATACCAAGCGAGGCTTGAGTGGTGAAATGACGCTCGAACAGGCATGCCCCCCGGAATACCAGGGGGCGCAATTTGCGTTCAAAGATTCGATGATTCAC
+
AAB@A?AFDFFFGGFBGGFGGGGHGHBDEGHHHHFHHHHGFFGECEA0FFHHFBGHHFFGG5E?EGGHHGHHHFGEF@5BBGF?EEE>GHFFHGC?/EFGF3F?EEDFGG?CFFFHF;DFDDC@<DD<G?FFHFGGFGGGGHEFGFFFEFGBHHHHHHGFD?FFFFFFFBFE9?EGB?CB@B@GCFFFFFGFGHEC;FFFFCACC?ADFEHGFCF0:GHHHHFCCA<90..FFGFFCHHHC:GGGGEF22HHHFCE/EE?CGCGBFDEEGGFGGGFA3311FBFDFFD3A1AA1
@M02197:102:000000000-ALU3V:1:1101:22661:14833 1:N:0:1
ACGAAGTCTACCTCCTCCCTTATTGATATGCTTAAGTTCAGCGCGTAGTCCTACCTGATTTGAGGTCAATTATTGTGGTTAACTCAAAGTAAGAAGCAATGAGGTAAAGCTTAAGGTGCAAAAGTCCTGTAGAACTTCTCAGTTCTAGCCTGGACAGACTTGACAGCGAGATGGACGAACCTAGAACACTGTGAAGGCCAAGCATGGACCGCACCAATCTAATTGAGACAAGCTGCAAATCTGGAGACTTGCTGCATTGTCCAACACCCACATAGCACCATCCAATCATAGAAATGGAAGGTGGATGGGAGAGGTTAATGACACTCAAACAGGCATGCCCTCCGGAATACCAAAGAGTGCAAGGTGCGTTCAAAGATTCGATGACTCAC
+
CCCCABAFFFFFGGGGGGGGGGHHHHHFHHHHHEFGGHHHHHGGGGFGFHHHHHHHHGHHHFFFHHHHHHHHHHHHHGHFHHHHHGHHHHHHHGHHHHHHGHHHBFHHHGHGHHHHEGHHHHHHGFHHHHHHHHHHHHHHHHFHHHHHHHHHHGHHFHHHHHHHHHHGHGGGHHHHGGGGGHHHHHHHHGHGHHHHHGHHGHHHFHHHGHFGHHGHHGHHHHGGHHHHHHFEGHGHHHHHHHHHHHHHGHHHHHHGHHFF/GGGFEGHHFHHHHHF3FHHGFGHHFHHHHHHGHHHHHHHHHHGHGHGHHHHHHHHHBHHHHHGHGHHHHGHHGHGGCGGGGHHHHGHHHHGHHHHHHHHHHGGGGHGGGGGFGCFGFFFFFFFBABBA
@M02197:102:000000000-ALU3V:1:1101:23917:14840 1:N:0:1
ACGAAGTCTACCTCCTCCGCTTATTGATATGCTTAAGTTCAGCGCGTAGTCCTACCTGATTTGAGGTCAATTATTGTGGTTAACTCAAAGTCAGAAGCAATGAGGTAAAGCTTAAGGTGCAAAAGTCCTGTAGAACTTCTCAGTTCTAGCCTGGACAGACTTGACAGCGAGATGGACGAACCTAGAACACTGTGAAGGCCAAGCATGGGCCGCACCGATCTAATTGAGACAAGCTGCAAATCTGGAGACTTGCTGCATTGTCCAACACCCACATAGCACCATCCAATCATAGAAATGGAAGGTGGATGGGAGAGGTTAATGACACTCAAACAGGCATGCCCTCCGGAATACCAGAGGGCGCAATGTGCGTTCAAAGATTCGATGATTCAC
+
CCCCCCCFFFFFGGGGGGGGGCGHHHGHGHHHGGHHHGHHHHHFCGGGGGHHFHHHHHBHHHHHGHHHHHHGHHHHHHGHGHHHHHHHHHHHHHHGHGHHHHHHHHHBHHHHHHEHHHHHHHGHHFHGHHHHHHHHHHHHHHGDGHHGHGFHHGFHHGHHHGGF;HHHGGGGGHHHHGGHHGHFHHHHHHHHHHHHHFGHHHHGHHHEFHHCADGGGFA?FFFGGHGFFGFGFGHHGFB2BBFFHHGF2FHBDHFGHGHHBAGE<</GHHHHHFHBGGGFHFGHGFFHHHHHHHHGHHHHGHHGGHGHHHHHEHHHHHHHHGFBAFHHGHHHGHHFEGGGGFGHFHHHHGGGHHGGGGEFBHGCEE2HGGFFGGGGGGFFFFFFFBAAA3
@M02197:102:000000000-ALU3V:1:1101:11014:14770 1:N:0:1
ACGAAGTCTACCTCCTCCGCTTATTGATATGCTTAAGTTCAGCGGGTATTCCTACCTGATCCGAGGTCAACCTGAAAAAAGTTTTTGGAGGTGACCGGGTCCCTGGGCCCTTGAAACTCTACGCGTGCTCCGGAAAGCTCAGTGCGAAGAGGGTCCCTGGGACGCCGTCATTGTCTTTGAGACCAGTTGGCCGGTGAAGGCCAACGCGGTCCAACACCAAACCCGGGGGTTTGAGAGAGGATAATGACGCTCGAACAGGCATGCCCTTCGGAATGCCAAAGGGCGCAATGTGCGTTCAAAGATTCGATGACTCAC
+
CCCCCCBFFFFFGGGGGGGGGGGHGHGHHHFHHHHHHFHHHHHGGGEGHHHHGHHHHFHHHH1BEEGHHHGHHHHHHGHGGHHHHGGGHHD9GGHFGECGEHHHHGGHHGHHHHFHHHHHHGGGGGGGGHHGGGGGHHHHHGHHHFGGGGGHGGFGHHHHGHHFGGHGFFGGGGHHHGHHHHGHGGGGGGGFHHFHFFFHHEGGGFFHGGHHGGGEGGFF>EGGGGGGHGHGHHHGHHHHHHFFGGGEE2HGHHFHHGGEHGGGGGGGGFHHHHHHDHHGGGGGHGCHGEEGFCGGGGGGGGGFFFFFFFAAAAA
@M02197:102:000000000-ALU3V:1:1101:27035:14991 1:N:0:1
ACGAAGTCTACCTCCTCCGCTTATTGATATGCTTAAGTTCAGCGGGTATCCCTACCTGATCCGAGGTCAAGCGTAAAATAGTAGACTTATGGATGCCACCGTCAGCAGTGGAGAGCGCAAAATGTGCTGCGCTCCCACACGGGACGGCGGGCTGCCAATACATTTGAGGCGAGTTCACGCACGCAGCGGAACAAAACGCCCAACACCCAGCAGGGCTGGAGGGTACAAATGACGCTCGAACAGGCATGCCCCATGGAATACCAAGGGGCGCAATGTGCGTTCAAAGATTCGATGATTCAC
+
CCCBBCCFFFFFGGGGGGGGGGGHHHHHHHGHHHHHHHHGHHHGGGAEHHHHHHHHHHHHHHHGGGAGHHEHGEFGHHHHHGGHHHGHHHHFHHHHHHHHGFFGGHGFFFFFEGGHFGGGGHGHHHHHFHCE@GGFHHGGGFADDGGGFGDGDGEGGHHGHGGGHGGGGGHGHFGFFGGFGGGGDGGFGHGHGFFFGHGEHGEFFGHHHHGHGGHHFGHHHGFFHGHHHGGGGGHGGHHHHHHHHHGGEEGGHHHGHHHHHGHFGCGGGHHHHGGGGGGGGGGGGGGGFFFFFFFAAAAA
@M02197:102:000000000-ALU3V:1:1101:25158:15063 1:N:0:1
ACGAAGTCTACCTCCTCCGCTTATTGATATGCTTAAGTTCAGCGGGTATTCCTACCTGATCCGAGGTCAACCTTGTAAAAATTGGGTTATGGACCGTGCCGGGGGACCTTTCAACTCGTTGCGTGCTTAGAAAAGCTCGTTGCACCGAGAGTCCCACGGACGCCGTCATTACTTTTGGGACCGGTCGGGGGTGAACCCGGACCTGGAGTCCAACAACAAGCCAGGCTTGAGAGGTGATAATGACGCTCGAACAGGCATGCCCTTCGGAATACCAAAGGGCGCAATGTGCGTTCAAAGATTCGATGACTCAC
+
ABCCCCBFFFFFGGGGGGGGGGGHHHHHHGHCHHHGHHHHHHGGGGGGGGHHGHFHHHHHHHHGFGGHGHHHHHHHHHHHHHHHHG:GHHHFGHHGGGEHGCGGG:GGHHGHFHHHHGHGGGGGFGGHHHFHHBCFGHGFGHG:HHGGGGHGFHHHHCFGGGGGFGGGGGGGHGFFGCFFFF>CFFCG6FFD@EFFFFGFDFFHFHFFFFFFGGDHEHGFFFCFFGHFHGHHHHHGBBHHFFFBACFAFFFFHHHHHGGCDCGGEGHHHFEFFFB2GGGECHHHEGGEGBFGFGGFGFFFBFD555A>3AA
@M02197:102:000000000-ALU3V:1:1101:8761:15119 1:N:0:1
ACGAAGTCTACCTCCTCCGCTTATTGATATGCTTAAGTTCAGCGGGTATTCCTACCCGATCCGAGGTCAACGATTTGATTAAGGGTTAACGGCGTGGCCGCCCGACTCGCCAGCGAGATTGTACAACGCTTGAGAGATCGGAGTCGTCCAGCCGGTGAAATCGGGGCGCGGGAGGGTATCCCGACGCCCAATACCAAGCCAGGCTTGAGGGGTGTTAATGACGCTCGAACGGGCATGCCCCCCGGAATGCCAGAGGGCGCAATGTGCGTTCAAAGATTCGATGATTCAC
+
CCCCCCBBFFFFGGGGGGGGGGGHHHGHHGHHHHHGHHHHHHHGGGEGHHHHHHHHHGGGGGHGGG:HHHGGGHGGHGHHHGHHHHHGHHGFGGGGGGH;EDGG/BCFFFDDGGGCFBFFGFHDHHFCBBEFFFCGDDGHDDCDBAACBAGFGFF:FEFGFG?FGGFABFFF:GFFBBGGGFDFFGGFFFGFFFFFHHHGCGHHHHGGGGGHHHHHHHGGGGGFCDGHFFHHHGHGGGGGGGHHHCHFHFFHGGGGGGFFHHGGEGFFGGGGGGGGGFFFFFFFBAABB
@M02197:102:000000000-ALU3V:1:1101:8662:15148 1:N:0:1
ACGAAGTCTACCTCCTCCGCTTATTGATATGCTTAAGTTCAGCGGGTATCCCTACCTGATCCGAGGTCAAGCGTAAAATAGTAGACTTATGGATGCCACCGTCAGCAGTGGAGAGCGCAAAATGTGCTGCGCTCCCACACGGGACGGCGGGCTGCCAATACATTTGAGGCGAGTTCACGCACGCAGCGGAACAAAACGCCCAACACCCAGCAGGGCTGGAGGGTACAAATGACGCTCGAACAGGCATGCCCCATGGAATACCAAGGGGCGCAATGTGCGTTCAAAGATTCGATGATTCAC
+
A3AAA3>F@FFFGGGFFGA?EAEGGHHFFFBFFGDHGHHHFFFE?2EE3EEGCGFHFFGHEDFAEEGHHHFHGEDGHFGFHHFFHHHGHHHHHGHFB;B58GCEEH3FFGHGHHGHGFGFFHFFCBFA?1ABCDEFHHGFGGGCGCGGGGDC@DGGGGHGGGGFFFCEBEBF<9CBFGFFBCEBCGCFD=?HFBFFFG<C?DE?0ECGFAC#>9GCHGGHGEFFHH:FG:FEBFF#FHGDFFFFEGEE/EHFFHFHHFGF10HGAEGGGHFEHGGE?GGD3GFFGGGGFFFFFFFA?A1A
@M02197:102:000000000-ALU3V:1:1101:4997:15068 1:N:0:1
ACGAAGTCTACCTCCTCCGCTTATTGATATGCTTAAGTTCAGCGGGTGATCCTACCTGATTTGAGACCAGAAGTGAAATCGGGATGTGCACAGAGGCAGTTAAGCACACGCAGACACAACCAAACATCCTCCATTAGGCGACATAGCAAATGACGTATCATGCTATGCCAGGAGAAACACTGCTTGGCCGCCTCCTCCCAACAAGAGAGGCGGATGCAAAGTGTCCCAAGGCGCTCATGCCTTTCGGGCGAGCCTGTGGTCAAGCACAGGCAGCAGCACCCATCAAGACCCCGTCCGCCAAGCCGTGTCATAAAATCCGCGTGTGGTTGGAGATTTCATGGCACTCAAACAGGCATGCTCTACGGATTGCCATAGAGCGCAAGGTGCGTTCAAAGATTCGATGATTCAC
+
BABBAAAFFFFFGGGGGGGGGGGHHH5GHCFCHHDGHGC5FGGGGGAEG5BGHHHGHHHFHHGHGHFGHHHGGGHHHHHHG?CGGGFHE4GHHHHGGGEFFHBFFGHHHEGEFC02FGECDFFEGH2FFHHGHHGF2FF@C/AEHHBFFHHHHHFF.=CGFH1GHFHHFHF..<CCGFGFHEG0/C.;9.8-;A./FGAFB.E9F:.6#AEA;/9BEFEFF,/;#-/B9.;.0@0;;;90#/9:F:---:...FEGCC<.0BD<00HG<000011..0GF=11>1HC/C>/>/<?BG/GEGEC?>B1FB1B11/>/CE>//GFEEFB1GFG1EHGFA1FA11FC10HHHHHHHFGGBBF/0AEG1E1A/12FGE0A??HGF0EA?GGGGFFGF3FGGCFDB1DB1111>
@M02197:102:000000000-ALU3V:1:1101:28374:15232 1:N:0:1
ACGAAGTCTACCTCCTCCGCTTATTGATATGCTTAAGTTCAGCGGGTAGTCCTGCCTGATTTGAGGTCTAAAAGATCAATGACTATTAAAAGTCGCATTAGAAGCGCCCACGGTACGATCGTTAATGCAACGTAATCAGCGAATATTTCTATAACGCCGAGTCAAGCCGTTGCTAATCATAGCTGGGAAACGCTCGTGTATTTCAGTCGAGCCGATCCTTTGCAGGTCCGACAGCAACCATAATCCAAGCCCAAGCGCCCGTCTCATTACAAAACAGGGGGGTTGATAGTTTCATGACACTCAAACAGACATACTCTTCGGAATACCAAAGAGTGCAAGGTGCGTTCAAAGATTCGATGACTCAC
+
ABAABBBFFFFFGGGGGGGGGGEHHGEFGHHGHHHHHHGHGHHGGG2EFFGHHGHGHHHHHHGHGEHHHHHHHHGHHGHFHFHHGGBFHHHFFEFGGGGHHFHHHG?E?FFGEFHGGGFHGHHHGHEFHHGGG0FG2G2FFGC/FGFGHHH<HHH.AFC1*CCHHF0CFGGDBCGHHHHCC?BFBB;BCEF?BDDC;0=BFGGFFFGGGGCDFCFDFD1GFFFGFFAFF;DHG0AFFFFFHHGBFFEBEHDFA??CECEEFHHBHFFHGGEHHHGGGGFFCAFGGDBHHGBHHHFGA3FFFFHHDHGHGFFFFFE?GGHHHCHGAGHGHFHHHGHGGHFFGGHGGGGGGGGFGFFFFFFFBBBBB
@M02197:102:000000000-ALU3V:1:1101:13951:15223 1:N:0:1
ACGAAGTCTACCTCCTCCGCTTATTGATATGCTTAAGTTCAGCGGGTATCCCTACCTGATCCGAGGTCAACCTTAGAAATGGGGTTGTTTTACGGCGTAGCCTCCCGAACACCCTTTAGCGAATAGTTTCCACAACGCTTAGGGGACAGAAGACCCAGCCGGTCGATTTGAGGCACGCGGCGGACCGCGTTGCCCAATACCAAGCGAGGCTTGAGTGGTGAAATGACGCTCGAACAGGCATGCCCCCCGGAATACCAGGGGGCGCAATGTGCGTTCAAAGATTCGATGATTCAC
+
CCCCCCBFFFFFGGGGGGGGGGGHGHHHHHHGHHHHHHHHHFHGGGFEHHHHHHHHHHHHHHHGGGEHHHHHHHHHHHHHHHHGGGGGHHHHHGGGGFFGGHHHHGGGGGGHGGGHHHGHGGGGGHGHHHGHHHGGGGGGGGFFGGGGGHHHHHHHFGHGGGGGGFFFFGGGFEGGGGGGGGGGFGGGGGGFEFGGHGFCGHFGGHHGHHFHHHHHHHHFHHGFGGGGHEGHHHGHHHGHGDFCEAFGFFHHHFDGGGGGGGGHHHFCGGGHGGGGGGGGGGFFFFFFFBBBBB
@M02197:102:000000000-ALU3V:1:1101:23720:15205 1:N:0:1
ACGAAGTCTACCTCCTCCGCTTATTGATATGCTTAAGTTCAGCGGGTATCCCTACCTGATCCGAGGTCAACCTTAGAAATGGGGTTGTTTTACGGCGTAGCCTCCCGAACACCCTTTAGCGAATAGTTTCCACAACGCTTAGGGGACAGAAGACCCAGCCGGTCGATTTGAGGCACGCGGCGGACCGCGTGGCCCAATACCAAGCGAGGCATGAGTGATGAAATGACGCTCGAACAGGCATGCCCCCAGGAATACAAGGGGGCCCAATGTGCGTGCAAAGATTCGGTGACTCAC
+
>>AA?A>@DBF5F4GEGGGGCGDCBGFHHFB5BDBD5GHGF5DEE22AGBGEGF1GHHHHGHGGGGGHCGHH:3G3'@5DFEFGEG9?GGE;'?9C//>EFG:G/?9GGG;HDF0GHF3G00CC8FHF:AF1?G//CGGGGHEFGDG86HH/GC/<CA::6CGG0<<;ABF/F<,>-;?/BA/</@B?4?#//-?6B9B9///<>1199;19@1F29%22920//9//?3D2BF/0//A7//9;FA122A221B00//AA0001D2FA0000B31A3DDA1111@1D1B11A>1
@M02197:102:000000000-ALU3V:1:1101:2611:15343 1:N:0:1
ACGAAGTCTACCTCCTCCGCTTATTGATATGCTTAAGTTCAGCGGGTAGTCCTACCTGATTTGAGGTCTAAACTAAAAGTTTATTAGAGTGGAGGGAGCGAAAAATGCTTACTCATCCCATTTAAACATTAAAGACGAGCCGTAACCGGCAGCGTCCAAAACTCATATACAGAAAACTGCATATGAGAGTCTGTATGACACTCAAACAGGCATGCCTTTCGGAATACCAAAAGGCGCAATGTGCGTTCAAAGATTCGATGATTCAC
+
A@>A11>333@DGGGGFGGGC?EHGHHGHHCGHHCFH2DD22FAEGEGE;HBD9HHGH8FHFHFE9-9FFFG-FFFHF91D2=F8FGFHFB6FE5E?E24>1>5#F##BFFB#0/0#?#1#2B>#B2B>2+$2?41?C/?<G7E>2EBCCDE/BG?AFGGGFHGHFFDH9GFGGF@HGD@5HHGFF3FFGFDFHHGHHGEGHGFF97HHHFFEACE;DGHGG?EA2GHGHFFB:3HDFB2EEGHGGFFDBGGGGFBBFFBFBBAA?
@M02197:102:000000000-ALU3V:1:1101:24351:15431 1:N:0:1
ACGAAGTCTACCTCCTCCGCTTATTGATATGCTTAAGTTCAGCGGGTAATCCTGCCTGATTTGAGGTCTAATCTTAAATAGTTTGACTAGAGGGGTTGGAAGCTCTTCGTGATTTCTAACCGGCCACTCAGTAAAGAGTGTCCTCAGCGAATAGTCTATTACGCCAAGTCAATCCGATCTGAAAATTGAAATGCTCATGTATTACGAACCAGCTAAGCTAATAGCAGGGCTCAGAATCCAAGCACCGACACCTAATCATTAAAGAAAAGGGCGGGTTGAAGAGTTCATGACACTCAAACAGACATGCTCTCCGGAATACCAGAGAGCGCAAGGTGCGTTCAAAGATTCGATGATTCAC
+
CCCCCBBFFFFBGGGGGGGGGGGHHHHHHHHHGHHHHHHHHHHGGGGGFHHHHHHHHHHHHHFHGHHHHHHHHHHHGHHHHHHHHHHHGHHFFGGGGGGHGHHHHHHHGHGFHHHHGHFHGFGGGFGEHHHHHHGHHHFGHHHHHHGHGGGGGHFGHHGHHGHHGGGHHHGGGHHGGGGHHHHHHHHHHHHHHHHHHHHHHFHHHGGGHHHGHHHGHHHHHGGBGGFHHGGGGHGFFFHHHGGGGFHHGFFHGFFGHHGHHGGHHHHEEGGGGHHGHHFHHGHGHHHFHHBHGHHGFHHHHHGHHHGGGGGHGHHHGHHHHHHGGGGHHHHGGGGHGGGGGGGGGGFFFFFFFABAA3
@M02197:102:000000000-ALU3V:1:1101:21637:15453 1:N:0:1
ACGAAGTCTACCTCCTCCGCTTATTGATATGCTTAAGTTCAGCGGGTAGCCCTACCTGATTTCAGGTCAAAGTCAAAAGGTGCGCGATGACAGGTTCTGAGCAGTCATCACCACAAGGAGAGACGAAACTTATTACGTCTAACACTGATGTGGGATGTTCCACTAAGTCATTTGAGGCGAGCCATTGCTGGCAGACGCCCAAGTCCAAGCCTAACATGTTCAGAAAACATATTAGATTGAGATTTCATGACTCTGAAACAGGCATGCCTTTCGGAATACCAAAAGGCGCAAGGTGCGTTCAAAGATTCGATGACTCAC
+
A1A1A>13@3DFFGGGFGGCEGGHHFHHFHDGBEHHHHHHHFGEE?ECFFDFHHFFFGHFDHFHGBGHFHHB1DFDBGHG1BF/@?EEA1B1GGGGFFDBG1GGDFG8D9HCGEH0F0<?GAFH=0D=>FFFGDHHECGHGF?G<FFGB1<1?G?GC@G@1@DGG2C>BFGB1?F014@CBCCGG0GFGEF:?:>@EHGFF?F319CBF1FCF43CBBFHFGGFBFFGFFFFBBGFGD9F5GHHHHGA3535FGFGGAGGCA131ECA0E2FFBFFFCCHHHFEE22FHHHEE?DHGGGF5FFAGFFBFDFDB3AAA>
@M02197:102:000000000-ALU3V:1:1101:24337:15442 1:N:0:1
ACGAAGTCTACCTCCTCCGCTTATTGATATGCTTAAGTTCAGCGGGTAATCCTGCCTGATTTGAGGTCTAATCTTAAATAGTTTGACTAGAGGGGTTGGAAGCTCTTCGTGATTTCTAACCGGCCACTCAGTAAAGAGTGTCCTCAGCGAATAGTCTATTACGCCAAGTCAATCCGATCTGAAAATTGAAATGCTCATGTATTACGAACCAGCTAAGCTAATAGCAGGGCTCAGAATCCAAGCACCGACACCTAATCATTAAAGAAAAGGGCGGGTTGAAGAGTTCATGACACTCAAACAGACATGCTCTCCGGAATACCAGAGAGCGCAAGGTGCGTTCAAAGATTCGATGATTCAC
+
CCCCCCCFFFFFGGGGGGGCFGGHHFHHHFFHHHGGHGHHHFHGGGGGGGFHHGHHHHHHGHGHGHHHHHHHHHHHGHHFHHHHHHHHHHFFHCFGGGGHHHGHHHHHHGGBGHHHHGHHHEGEGGGHHGGHHHHGFGGHHHGHHHHHGGGGGHHHHFHHDHGGGGFFFHHHGHCFEHGGFGGHHGHHHHHHGFHHGHHGGFHGHHHHGHHHEHGGGHHHGFGGFFGHHGGHHGGFFFHHFFFEEEF3GFEHHHG4GF4DHHHFHGFF?GCGGHGHGHHHGHFGGGHHGHHFGHHHHGHHHHFGHFE?EFCHHHHHGHHHHGGGGGGHGGHGGGEHCGGGGGFGGGFFFFFFFBBBA3
@M02197:102:000000000-ALU3V:1:1101:5195:15501 1:N:0:1
ACGAAGTCTACCTCCTCCGCTTATTGATATGCTTAAGTTCAGCGGGTAGCCCTACCTGATTTCAGGTCAAAGTCAAAAGGTGCGCGATGGCAGGTTTTGAGCAGTCATCACCACAAGGAGAGACGAAACTTATTACGTCTAACACTGATGTGGGATGTTCCACTAAGTCATTTGAGGTGAGCCATTGCTGGCAGACACCCAAGTCCAAGCCTAACATGTTCAGAAAACATATTAGATTGAGATTTCATGACACTGAAACAGGCATGCCTTTCGGAATACCAAAAGGCGCAAGGTGCGTTCAAAGATTCGATGACTCAC
+
BCCCCBCFFFFFGGGCGGGCGGEGHHFHHHGFHHHHHDGFGHFGGGGGEFGHHHHHHHGHHHHHHFGFFEHHHHGDHHHGGGHCGGFGGGHHCGHGHGHGGEGCCGGGFHHFHHHHHHHHHGGHGGCGCFHGHFHHHHGFHFDGFFFBGHBGHFHHHHFHFHHHFHFDGHHGBDHGEGFDCHHHHHHEFGFFBFFHHGEGHHFFBGGGCEEFGGHGEHHHGHGFHHGFEGFFBEHFGGDHGHHFGEHFFFHGHHGHHGBG1BG10HGC?CEFHGHHFHGHHHFEE?GGEGFEEA01FGFBF3GA11FCF31DD1AA>>
@M02197:102:000000000-ALU3V:1:1101:21523:15520 1:N:0:1
ACGAAGTCTACCTCCTCCGCTTATTGATATGCTTAAGTTCAGCGGGTATTCCTACCTGATCCGAGGTCAACCTGAAAAAATAGTTTTTGAGGAGGCTGGGTCCCCGGGACCTTGCAACTCAACGCGTGCTCCGGAAAGCTCAGTGCGAAGAGGGTCCCACGGACGCCGTCATTGTCTTTGAGACCAGTTGGGAGGGCCGCGGACGGTCCCCCAACGCGGTCCAACACCGAACCCGGGGGTTTGAGGGAGGATAATGACGCTCGAACAGGCATGCCCTTCGGAATGCCAAAGGGCGCAATGTGCGTTCAAAGATTCGATGACTCAC
+
BBBBBBBFFFFFGGGGGGGGGGGHHHHHHGHHHHHHHHGGHHGGGGGGGHHHHGHHHHHHHHHGGGGHHHHHHGHHHHHGHHHGHHHGGGGHHGGGHHGGHHFHHGGGGGGHFHHHHHHHGHHGGFCGFEHHGGGGGHHHHHHHHHGGFGGFEDDGGFCHFGFCAFGGCGGFGGFGGGGGGFFGFGGFHGGGHFFFFFGGDGGGGGGGFGGFFGGGFFHHEGFFFFEFGF:GGFCDGGFGBDGGGFHGBHHGHFGGGGGHHEHHHHHHHHGGGGGGCGGHHHHHHGHHHGFGGFGHHHGGCGHGGGGGGGGFGFFFFFFF@BBB@
@M02197:102:000000000-ALU3V:1:1101:17357:15482 1:N:0:1
ACGAAGTCTACCTCCTCCGCTTATTGATATGCTTAAGTTCAGCGGGTATTCCTACCTGATCCGAGGTCAACCACAAAAAATTGGGGGTTTAGCGGCTGGGAGTTATAGCACCTAACAAAAGCGAGAAAAAAATTACTACGCTCAGAGGATACTACAAATCCGCCGTTGTATTTCAGGAACTACAACTATAAAGAAGTAGATTCCCAACACTAAGCTAGGCTTAAGGGTTGAAATGACGCTCGAACAGGCATGCCCACTAGAATACTAATGGGCGCAATGTGCGTTCAAAGATTCGATGATTCAC
+
CCCCCCCFFFFFGGGGGGGGGGGGHHHHHHHHHHHHFHHHHHHGGGGGHHHHHHHHHHGHHHHGFGGHHHHHGGHHHHHGHHHGGGGFGGHHHGGGGGGGGGGHHHHHH;HHHHHHHHHHHFGGGGGHHHHGHHGFHHGHGGGHHGHGHHFFGHEHGHFGHGFCHHHHHFFGGHHHHHHHHHHHHHHHHHHHHGGHGHHGHHGHHHHHFGHHHGHHHHGHHHHHGHHHHHHGHGGGGGHHFHHHHHHHHGHGHABHHHFHHHHHHHHHGGGGGHHHHGGGGGGGGGGGGGGGFFFFFFFCCCCC
@M02197:102:000000000-ALU3V:1:1101:21826:15567 1:N:0:1
ACGAAGTCTACCTCCTCCGCTTATTGATATGCTTAAGTTCAGCGGGTATCCCTACCTGATCCGAGGTCAAGCGTAAAATAGTAGACTTATGGATGCCACCGTCAGCAGTGGAGAGCGCAAAATGTGCTGCGCTCCCACACGGGACGGCGGGCTGCCAATACATTTGAGGCGAGTTCACGCACGCAGCGGAACAAAACGCCCAACACCCAGCAGGGCTGGAGGGTACAAATGACGCTCGAACAGGCATGCCCCATGGAATACCAAGGGGCGCAATGTGCGTTCAAAGATTCGATGATTCAC
+
BBBBBBBFFFFFGGGGGGGGGGGHHHHHHHHHHHHHHHHHHHHGGGEGHHHHHHHHHHHHHHHGGCFHHHHGGEGGHHHHHGGFHHHHHHHHHHHGHHHHFFFGGHGHHHHHGGGGGGGGGHHGHHHGHHGGGGGGGHHGGGGGGGGGGHGGHHGGHHHHHGHHGGGGGGHHGCGGGGGGGGGFGGFBHHHHFGGGGHGHHFFFGFHGHHHHGGGFBDHHHHHHHHHHHGGFGGHHGHHHHHHHHGGGGHHGBGHHHHHHGHHHGGGGGHFHHGGEGHGGGGGGGGGGFFFFFFFBCABA
@M02197:102:000000000-ALU3V:1:1101:13178:15647 1:N:0:1
ACGAAGTCTACCTCCTCCGCTTATTGATATGCTTAAGTTCAGCGGGTAGTCCTACTTGATTTGAGGTCAAAATAATAGACCAGGCAACGACGGATCGTCGCCAGTCGTGTGTGGGGTTAGAAGCGGACAACACCGACGTAAGTTAGCAAAGAAATTAGCAACTCACTGGTTGTCCAGCATACTGTATTTAAGGTGAGCAAGTGTGGTGGCCTGCAAACCCATGGACCCGCACTAAGCGCAAAACGCTTAGGTTGGAGAAATTCACGACGCTCAAACAAGCATGCTCCAAGGAATACCAAGGAGCGCAAGGTGCGTTCAAAGATTCGATGACTCAC
+
CCDCDCBFFFFFGGGGGGGGGGGHHHHHHHHHHHHHHGHHHHHGGGGGGHHGHGHHHHHHHGHHGHHHHHHHHHHHHHHHHHGGHFHHGGGGGGGGGHHGGGGGHHGFFFGGHGGGCDGHHHHHGGGGGHGHGGGGGGGHEHGHHGHHHHHHGHHHHHGHGHHEFHHHGGFDGGFGHFGHHHHGGHHHGHHHHHHHHGGHGHHHHGHGFHHHGGGGFGHHHHFGFGGGHGGGGGGGGGGGGGGGHHHHHGHHHGFGHHHHGHGGGGGGHEHHHHHHHGHHHGHHGHHGHFHHHGHGHFHGGGGGHHHHGGGGHGGGDGGGGGGFFFFFDFCCAA@
@M02197:102:000000000-ALU3V:1:1101:13501:15633 1:N:0:1
ACGAAGTCTACCTCCTCCGCTTATTGATATGCTTAAGTTCAGCGCGTAGTCCTACCTGATTTGAGGTCAATTATTGTGGTTAACTCAAAGTCAGAAGCAATGAGGTAAAGCTTAAGGTGCAAAAGTCCTGTAGAACTTCTCAGTTCTAGCCTGGACAGACTTGACAGCGAGATGGACGAACCTAGAACACTGTGAAGGCCAAGCATGGGCCGCACCGATCTAATTGAGACAAGCTGCAAATCTGGAGACTTGCTGCATTGTCCAACACCCACATAGCACCATCCAATCATAGAAATGGAAGGTGGATGGGAGAGGTTAATGACACTCAAACAGGCATGCCCTCCGGAATACCAGAGGGCGCAATGTGCGTTCAAAGATTCGATGACTCAC
+
ABCCBCAFFFFFGGGGGGGGGGGHHHHHHHHHHHHHGHCFHFHGGGGGGGHHGGHHHHHHHHHHGHHHHHHHHHHHGGFGFHHGHHHGHGGHHHHHHHHHGHHHHHCHGHGHHHHHGHHHHHHHEGHHHHHHGHHHFHHHHHHHHGHHHHHHHHHHHFEGHHGHHHH9GCDCGHGHHGGGGGHHHHB:GHHHHGGEFFEECGHGHHFHEHHGGGGGGG?DGGGHGHGFGHGFFG;FGFFFFGFFFGBF?GCF1GBFGFHFF/??//?EFFFFEFHGF?/EB3FFHGFDBGFGB44FGFCFFHGGB@2EGCGFGGHEGGF5FD@5F5FHHFFEHGGHEEC?AEEBFAD5FHGGGHGCFE25A5GE?EEF4GGFGFFEFGFFFBFBFA3?A>
@M02197:102:000000000-ALU3V:1:1101:14868:15662 1:N:0:1
ACGAAGTCTACCTCCTCCGCTTATTGATATGCTTAAGTTCAGCGGGTAGTCCTACCTGATTTGAGGTCAAAAAGGATGTTGTCCGAAGACCATTATAAGCGAGCCCCAACGAGACCCTGACGGCGCAACAGGATTATCACGCCGGACGGGAGACGTCAATGGACTTCCGCTGATGCATTTAAAGAGGAGCCGACCTCGAGGGGGGGCCAGCACGCTCCAAAGTCCAAGCCTCCGACCGATCAAAGATCGACGGGGTTGATGGTTTGAATGACACTCAAACAGGCATGCCCCTCGGAATACCGAGGGGCGCAAGGTGCGTTCAAAGATTCGATGACTCAC
+
BBBBBBAFBFFFGGGGGGGGGGGHHHHFD65AGFHHHHF555EEGGF0AAFGEGHHFGB5AA5DF2BFGFHBGF?FDGGHH2B3EBEF??BFHGBHHHHHF?EFGGGFGGGGEEEEHEBGGGCCGGCFDFFFFHHHFHGFFFFCGFGGGFFGGA:EA9/CEB:GGGFGGGGBDBFGGFFGGFFGGGGGAE@=/@BAGEDDFGGHFFFFFAAFFFFFGFFF@<1CCHFFCCCCEE/ABHFBGHHFFCEECEE/GHGBGFGFA1BHGF2F2DGFGFF0HFFHDHG0HG?E/A//HFHGEHEGEAF/0E?CGDGEEE0EHFGB3B33FBGFFF3FD@AAAAA
@M02197:102:000000000-ALU3V:1:1101:27245:15710 1:N:0:1
ACGAAGTCTACCTCCTCCGCTTATTGATATGCTTAAACTCAGCGGGTAATCCCGCCTGACCTGGGGTCGCGGTCGAGGCTCGCATCGAGATGCAAGCAAGAAGGGTCAAGGAGCCCGAGAAACGACGAGGCCAATGAACACGACAGGAATCGAGTTGAGTCATTCAACCACCACTTGTCGTGACGTCCCCCGTCGAGGACTCGAATTTAGGCCAGCCGCGCCTTCTTGGGACGGGAGGCCAGTATCCGCCGCCCCGCAAAGGGGGGGTGGCGACGCGATGCGTGACGCCCAGGCAGGCGTGCCCTCGGCCTAATGGCTTCGGGCGCAACTTGCGTTCAAAGATTCGATGATTCAC
+
CCCBBCCFFFFFGGGGGGGGGGGHGHHHHHHHHHHHHHHGGHHGGGGGHHGFHGGGGHHHHHEHGGGGGGGGEGGGGGGGHGFCGGGHGHGGHHHDGHGEHHFHGCHFGGBGE/EGGCGGGHEE?CGGCG/EBGHFGHHHFFF@?AEFFBGGFGGGFFFFFFFGGGGBF9FEFFFFFBFDA;:;DAFFFFDCADC;FFFFFFFFFBEEFFFBFFAEFB@EADDDFFFFFFFFEFFFFFFFFED@;DBCACFGCGGGGHHGGGGGGHG?GGFEEGGGGGGHFCGGGGHGHHHGGHHGE1GGDGGGFGGFBBHHHFHGCGGGGGGGGGBFCGGGHGGGGGGGGGGFFFFFFFBACCB
@M02197:102:000000000-ALU3V:1:1101:28480:15733 1:N:0:1
ACGAAGTCTACCTCCTCCGCTTATTGATATGCTTAAGTTCAGCGGGTAGTCCTACCTTATTTGAGGCCAGTAGTTAATAATTTAATTTAAAAAGCAGAGACCGTTTACGCAGGTTTAAAATGCCTTAGCAACCTGACTGATCTCCAGCTCATACATTTAAGGTAAGATTGACAGGGCATGTCAATCAAACCCATGGACTCGCATGCGTTTTTGTGTGCAAAAACGCAATAGAAGAAGATTAACGACACTCAAAAAGGCATGCTCTGCGGAATACCAAAGGGCGCAATGTGCGTTCAAAGATTCGATGACTCAC
+
3AABBBBFFBF5FGEGGFGFGGGHHHHFHHHHHHHHGHGHHHHGGEG?EHHHHHHHFHFHHFHHGHGGHHHFHHEFFH5GHFFHGGHGGGGHH?FHGHFCFF6EEGHHG?EGHCGEHGFGHH8<DGBFFHGCHHHHGG7FHHHHHFHGGHEHHHH8HHHGHGHHHFGGGHG<GHEEGFHHDHFFGHHFHHGGHHHGHFHHGEE:E0EEAFEEFB3CEEF1CB?EBFGFB@4DFHHGHGCGEFEDF3D11AEHHHHHEHHGEAAEA2BGECFBHGHFHEAA?A5AD5EEA2GBB5CGGGEEG4FF5B5BA3AAA
@M02197:102:000000000-ALU3V:1:1101:20304:15731 1:N:0:1
ACGAAGTCTACCTCCTCCGCTTATTGATATGCTTAAGTTCAGCGGGTATTCCTACCTGATCCGAGGTCAACCTGAAAAAAGTTTTTAGAGGCGACCGGGTCCCTGGGCCCTTGAAACTCGACGCGTGCTCCGGAAAGCTCAGTGCGAAGAGGGTCCCATGGACGCCCGTCATTGTCTTTGAGACCAGTTGGCCGCGAACGGTCCAACGCGGTCCAACACCCGAAACCCCCGCGGTAAAGCAGGGGTTTTGGAGGGAGGATAATGACGCTCGAACAGGCATGCCCTTCGGAATGCCAAAGGGCGCAATGTGCGTTCAAAGATTCGATGACTCAC
+
CCCCCCAFFFFFGGGGGGGGGGGHHHHHHHHGHHHHHHHHHHHGGGGGHHGHGHHHFHHHHHGGGGGHHHHHHGHHHHHGGFHHHGHHHHGGGGGE@CGGDHHHGGEHHGHHHHHHHHHGHGGGGGGGEGHGGGGGHHGHHGFGHGGGGGHGGFFEGGGGGFGGGGGGFFGGGGFFGFFFFFFFFFFFFFFFGGGFFFFHFCCFFFFCCHHHEGFFFFGGGHGG@GGGGGGGHHHHGHHGGGGGHAG@2GHHGHFHHGHHFHGCGGFFHEHGFGBHGFFFEGGGGFHHGHHHHHHHFGGGGGHHHGGGGGHGGGGGGGGGGBFFFFFFBBBBB
@M02197:102:000000000-ALU3V:1:1101:23668:15789 1:N:0:1
ACGAAGTCTACCTCCTCCGCTTATTGATATGCTTAAGTTCAGCGGGTATTCCTACCTGATCCGAGGTCAACCTGAAAAAATAGTTTTTGAGGAGGCCGGGTCCCCGGGACCTTGCAACTCAACGCGTGCTCCGGAAAGCTCAGTGCGAAGAGGGTCCCACGGACGCCGTCATTGTCTTTGAGACCAGTTGGGAGGGCCGCGGACGGTCCCCCAACGCGGTCCAACACCGAACCCGGGGGTTTGAGGGAGGATAATGACGCTCGAACAGGCATGCCCTTCGGAATGCCAAAGGGCGCAATGTGCGTTCAAAGATTCGATGACTCAC
+
DCDDCCBFFFFFGGGGGGGGGGGHHHHHHGHHHHHHHHHHHHHGGGGGHHHHHHGHHHGHHHHGGGGHHHHHHHHHHHHGHHGFHHHGGGGHHGGGGGGGGCHGHGGGGGGHHHHHHHHGHHHGGGGGGGHGGGGGFHGHHHFGHHGGBFFGFDACCHHHGGGGGGAFGGGGGGFFFFFGGFFFGGGFFGFHHGGFFCGGGFGGGGGGGGGGGGGGGFGHFHFFFFGGHFEGGGGGGGHHBHHFFFHHHHFGHHGGGEEEEGGHHHHHHGHGGGGGGGHGHGHHHFFFFGGGGGGHHHGGGGHGGGGGGGGGGFFFFFFFBBBBB
@M02197:102:000000000-ALU3V:1:1101:25178:15782 1:N:0:1
ACGAAGTCTACCTCCTCCGCTTATTGATATGCTTAAGTTCAGCGGGTAATCCTGCCTGATTTGAGATCTAATCAAAAGGTAGACTTTTAAATTAGGAGCTTCCTTAATTAAGCTGGCTCGATGTTTCCACCGAATCCTTAGCGAATAGTCTATTACGCCAAGTCAATCCAAACTTGTATTAGGGATGCTAATGTATTACGAACGAGCTAGGCCGAAGCCAGCAGCGCTCAGAATCCAAACACCAATCGATTACAAGAAAAGATTAGGTTGAAGAATTCATGACACTCAAACAGACATGCTCTCCGGAATACCAGAGAGCGCAAGATGCGTTCAAAGATTCGATGATTCAC
+
BBBABBBFBFFFGGGGGGGGGGGHFFAGHBHHHHHGHFFFFFHGGGGGHHGHHHHHGGFHHHHHGAGGHHGHHHGGHHGGGHHHFFFHHHHGHHHHGHHFHHHHEHGHHHHHHHHHFHHGCHHHFHGFDGHEGFGGHGDGGHHGFCHGFHHHHHHHGCC?C<FGHFHGHGGHEHHFFDHHHFHGGHEHHGHHHGGFGGDGFHGGCFGFFFCBFFHGDHHGGGFGGHGGHHGFHHGHFGHFFHGHHGFHGFBHEHHHHHGF@GEHHHHHHFHHHGHFHGHHHHGFFHFDHHHHHGHHFHGGEEGHHHGHGFCHHHHGGGGHHHHFGGGFGGGGGGGGGGFFFFFFFCBABA
@M02197:102:000000000-ALU3V:1:1101:28736:15911 1:N:0:1
ACGAAGTCTACCTCCTCCGCTTATTGATATGCTTAAGTTCAGCGGGTAGTCCTACTTGATTTGAGGTCAAAATAATAGACCAGGCAACGACGGATCGTCGCCAGTCGTGTGTGGGGTTAGAAGCGGACAACACCGACGTAAGTTAGCAAAGAAATTAGCAACTCACTGGTTGTCCAGCATACTGTATTTAAGGTGAGCAAGTGTGGTGGCCTGCAAACCCATGGACCCGCACTAAGCGCAAAACGCTTAGGTTGGAGAAATTCACGACGCTCAAACAAGCATGCTCCAAGGAATACCAAGGAGCGCAAGGTGCGTTCAAAGATTCGATGACTCAC
+
B?AABBAFFFFBGGGGGFGGCGGGGHHHGCGGFHFEHHGGHBDDAEEFGHHHHHFBGFHGHHFHGGHGGGHFHHHHHHG3GGFAEHHHGEGGG?E/EGHFGGGGFFFGG7HGFFDDFGHGHGGEC@CCFFHFGDABCCGCHHGHHHHHHHHHGHGHHHHGHFH8GHGGHHFGAFGGGGF<CFFFBBF1FFGGGGFEFF?CFEBFF9GGACF2AFBFF<91BB?9>FFDFC2FEFFFEB>DE#EEABFB0/11DBHG@F22/F>>///AFED0GGAA211B1GBB11A2D222B111HGCE0CE0A11HEAA01G1BGFGGECAB1B@111A>1>1
@M02197:102:000000000-ALU3V:1:1101:13112:15906 1:N:0:1
ACGAAGTCTACCTCCTCCGCTTATTGATATGCTTAAGTTCAGCGGGTATCCCTACCTGATCCGAGGTCAACCTTAGAAATGGGGTTGTTTTACGGCGTAGCCTCCCGAACACCCTTTAGCGAATAGTTTCCACAACGCTTAGGGGACAGAAGACCCAGCCGGTCGATTTGAGGCACGCGGCGGACCGCGTTGCCCAATACCAAGCGAGGCTTGAGTGGTGAAATGACGCTCGAACAGGCATGCCCCCCGGAATACCAGGGGGCGCAATGTGCGTTCAAAGATTCGATGA
+
DDDDDDAFFFFFGGGGGGGGGGGHHHHHHHHHHHHHHHHHHHHGGGGGHHHGHHHGHHGHHHHGGGGHHHHHHHHHGHHHHHHGGGGGEHHHHGGGGGGGGHHHHGGGGGGHGGHHHHHHGGGGGHHHHHHHHHHGGGGGGHGHGGGGGGHHGHHHHFHGGGFGGGGGGGGFGGGGGGGGGGGGGGGGGGFHHHHGHHFGGHGGGHHGHGHHHHHHHHHHHHHFFGGGGHGHHHHHHHHHGGFGFFGGHHHHHHHGGGGGGGGHHHHFEEGGGGGGFFFAFBFFCCCCC
@M02197:102:000000000-ALU3V:1:1101:8289:15907 1:N:0:1
ACGAAGTCTACCTCCTCCGCTTATTGATATGCTTAAGTTCAGCGGGTATTCCTACCTGATCCGAGGTCAACCTTAGAAATAAAAGGGTAAGACCGACCCGACGAGACCTTGCAACTCCTCGCGTGCCTCGTAAAAGACTCGTTGCGAAGAGGGTCCCACGGACGCCGTCATTGTCTTTGAGACCAGTTGCGGGAGGCCCACAACTCGATCCAACGCCAAACCAGAAGGTTTGAGAGAGGATAATGACGCTCGAACAGGCATGCCCATCGGAATACCAATGGGCGCAATGTGCGTTCAAAGATTCGATGACTCAC
+
BCCABBAFFFFFGGGGGGGGGGGHHHHHHHHHHHHGHHHCHHHGGGGGHHHHHHHHHHHHHHGGGGGHHHHHHHHHHHHHHHHHHGGGGGHHHHGGGGGGGGGGGGGGHHHHHFHHHGHHGGFGGGGHHGHGHHHHGHHHGHGHGGHGHHGGGDGEHHHGGGGGGFHFGGGHGGGGGGHHGFFFGF8FFFGHFGEGFFGFHGHGFFGGFHFFFGHFFHFFFHHHHHEGFGHHHHGHHHHHHHGGGGFEGEEGFDHHHEGHHEHCGGEEFHGGFGFHFHGGGGGFHHF2EEEAGGGGGGGFCGFFFB5FFAAAAA
@M02197:102:000000000-ALU3V:1:1101:29558:15918 1:N:0:1
ACGAAGTCTACCTCCTCCGCTTATTGATATGCTTAAGTTCAGCGGGTAGCCCTACCTGATTTCAGGTCAAAGTCAAAAGGTGCGCGCTGGCAGGTTTTGAGCAGTCATCACCACAAGGAGAGACGAAACTTATTACGTCTAACACTGATGTGGGATGTTCCACTAAGTCATTTGAGGTGAGCCATTGCTGGCAGACACCCAAGTCCAAGCCTAACATGTTCAGAAAACATATTAGATTGAGATTTCATGACACTGAAACAGGCATGCCGTTCGGAATACCAAAAGTCGCAAGGTGCGTTCAAAGATTCGATGATTCAC
+
AAAA1A1DDF1DA1AGBCEF0EC1GHBED3AEGHF1FAF2F2AA//AAC11BFCGFF10FGGGEF1B1BFD1@DDFFFGEFHH//E/>E?>FEE>GHCCFE1;F1GH;25FFGEHDCCGGEG/GBDBDC5GHFGBHEGA<<<F1FGCF1FFFBFDBC9>>GFFGGCGGFDHFHHFHHGF=CBDFGHGHFGGDG1EEFF>EFE1GEBCFFBGFB2CBBG9BFFF02F@DGFBBBDB1EHHFFAD:2BFDFF2HFFDFGBFG1BFEA?EA///CBBFB1B/F1HEEA00GBFHCE0EFCF3AAAA1FB11F31@D1AAAA
@M02197:102:000000000-ALU3V:1:1101:19924:15810 1:N:0:1
ACGAAGTCTACCTCCTCCGCTTATTGATATGCTTAAGTTCAGCGGGTATCCCTACCTGATCCGAGGTCAAGCGTAAAATAGTAGACTTATGGATGCCACCGTCAGCAGTGGAGAGCGCAAAATGTGCTGCGCTCCCACACGGGACGGCGGGCTGCCAATACATTTGAGGCGAGTTCACGCACGCAGCGGAACAAAACGCCCAACACCCAGCAGGGCTGGAGGGTACAAATGACGCTCGAACAGGCATGCCCCATGGAATACCAAGGGGCGCAATGTGCGTTCAAAGATTCGATGATTCAC
+
CCCCCCCFFFFFGGGGGGGGGGGHHHHHHHHHHHHHHHHGHHHGGGGFHHHHHHHHHHHHHHHGGGGHHHHHGEFGHHHHHHHHHFHHHHHHHHHHHHHHGHGGGHHHGHFGHHGHGGGGGHHHHHHHHHGGGGGGHHGGGGGGGGGGGGGGHHGGGGGHHHGGHGGGGGGHHGFGFGGGFFGGGGGGHHHHGGFFFGGHHGFEEGHHHHHHFGHHHGGHHHGGHHHHGGHGGGHHGHHHHHHHGHGGGHHGHFHHHHHGHHHGGGGGGHHHHGGGGHGGBGGGGGGGFFFFFFFCBBBA
@M02197:102:000000000-ALU3V:1:1101:18680:15969 1:N:0:1
ACGAAGTCTACCTCCTCCGCTTATTGATATGCTTAAGTTCAGCGGGTAGTCCTACCTGATTTGAGGTCTAAACTAAAAGTTTATTAGAGTGGAGGGAGCGAAAACTTATTACGCATTCCACTTAGACATTTAAGACGAGCCGTAACCGGCAGCGTCCAAAACTCATATACAGAAAACTGCATATGAGAGTCTGTATGACACTCAAACAGGCATGCCTTTCGGAATACCAAAAGGCGCAATGTGCGTTCAAAGATTCGATGATTCAC
+
CBBABCBFFFFFGGGGGGGGGGGHHHHHHHHHHHHHHHHH<HGGGG/GGHHH9HHHHFGHHHHHG8HH:HHHH9HFHHHGHHHHHHH<H6GG;HGGGFD:CGGEBGHH:HGGEEGG8DH5HF7HGGFGHH7GHFGHGGFFGGEEEGGHGGGEEHFGEHHHHHGHHHHHHGHHHHFHHHHGHHHHHHHHHHHHGHGGGFHHFFGHHGGHHFGH;HHGGGFGHHHHHHGHHHGGGGGHHHHEEGGHGGGGGGGGGGFFFFFFFCCCCB
@M02197:102:000000000-ALU3V:1:1101:18860:15971 1:N:0:1
ACGAAGTCTACCTCCTCCGCTTATTGATATGCTTAAGTTCAGCGGGTAGTCCTACCTGATCTGAGGTCAAATCAAGAGTGCATTGACTGCGGTTTAGAGTGCAGACGGAGACAACTGATGTTTCGTCACACTAAGGCATTTAAGGAAGGCCAGAGGCGATCCCAAAGCTCAATGACGGTCGAGAAACCGCCAGAGAGAAGGTCTAATGACACTCAGACAGGCATACCCTTCGGAATACCAAAGGGTGCAAGGTGCGTTCAAAGATTCGATAATTCAC
+
CCDCCCBFFFFFGGGGGGGGGGGHHHHGHHHHHHHHHHHHHHHGGGGGGHHHHGHHHHHHHHHHHGHHHHHHHHHFHHHHHHHHHHHHHGHHHGGHHHHHHHHHHHHGGGGHHHHHHHHHHHHGGHGHGHHHHHHHHHHGHHHHGHHHGHHHHHHFGGGGGHHHHHHHHHHHGGHHGGGGHHHHGHHGHHGGGHHHHHHHHHHGHHHHHHHHHHHHHHHHHFHHGGGGGGHHHHHHHHHHHHGHH<GHHHGGGFCGGGGGGGGGGBBFFF5FBBBBB
@M02197:102:000000000-ALU3V:1:1101:7817:15992 1:N:0:1
ACGAAGTCTACCTCCTCCGCTTATTGATATGCTTAAGTTCAGCGGGTAGTCCTACCTGATTTGAGGCCAAAATATAAAGTCATGTCTCTAATGAGAACTAGGGTTAGAAAGCAGACGTGTGCAAAGCAAGTAGGCCATCCGAAGATGTCCTCAGCGAAATAACTTATTACGCCGAGTCAAACCTATTCGCAAAGCGAGTCCAGCAAATCCTTTTAAGGCGAGCAGCTTTGCAGCAGCAAACACCCACATCCAAGCCACGACGAGGAGTAAACCAAGTCGTGGTTGATAGTTTCATGACACTCAAACAGGCATGCTCTTCGGAATACCAAAGGGCGCAAGGTGCGTTCAAAGATTCGATGATTCAC
+
BBBBABAFFFFFGGGGGGGGGGGHHHHHHHHHHHHHHHHHHHHGGGGGGFHHHHHGHHHHHHEFGHFGHGHHHGHHHHHHHFHHHHHHHHHHHFGHHHHHHHHHHHHHHHHHHHGHGFFHFHGHGFHHHGHFFDGFHEHGGGG9G:HHHHGHHGHGGGGHEGFGBGFHGGGGGCGCC<DHHHGHHHDF00<EECGGAC;FBFF<#BFGGBBFFBFGF@FC?D?DFEBFF1BFEHFFFH9BF?/BD3BFCEECFE?GEEDFAGEBGGBHHHGHGGGGCGFAHHGHHHHFE5FFFEHHHHHFFFFDFHHFHGBCEHEEA2GG5HHHHF5BGEGFECGCHHGEEGFFGFFFBFEGFFFFFFFDA?AA3
@M02197:102:000000000-ALU3V:1:1101:11897:16007 1:N:0:1
ACGAAGTCTACCTCCTCCGCTTATTGATATGCTTAAGTTCAGCGGGTATCCCTACCTGATCCGAGGTCAAGAGTGTAAAAATGTACTTTTTGGACGTCGTCGTTATGAGTGCAAAGCGCGAGATGTACTGCGCTCCGAAATCAATACGCCGGCTGCCAATTGTTTTGAGGCGAGTCTACACGCAAAGGCGAGACAAACACCCAACACCAAGCAGAGCTTGAAGGTACAAATGACGCTCGAACAGGCATGCCCCATGGAATACCAAGGGGCGCAATGTGCGTTCAAAGATTCGATGACTCAC
+
CCDDDDDFFFFFGGGGGGGGGGGHHHHHFHHGHHGHHHHHHHHGGGGGHHHHHHHGHEHHHHHGGGGGHHHHHHHHHHHGHHHGHHHHHHHGGHHGGGGGGGGGHHHHHHHHHHHHGGGGGGCGHHHHHHHGGGGHGHGGGHHHHHHGGGGGGGGHHHHHHHHHHGGGGGGHGGHHHGGGGHHHGGGGHHHHHHHGGGGGHHGHGHGHHHHHHHHHGHHHHHHHHGHHGHGGGGGHHGHGHHHHGHGEGGHHHGHGHHGGHHHHHGGGGGHFHHGFEGGGGGGGGGGGGFFFFFFFBBBCC
@M02197:102:000000000-ALU3V:1:1101:10869:16072 1:N:0:1
ACGAAGTCTACCTCCTCCGCTTATTGATATGCTTAAGTTCAGCGGGTATCCCTACCTGATCCGAGGTCAACCTGATAAAAAATTGGGGGTTAGACCGACCCGGAAGGACGTTGCAACTCGATACGTGCTCCCGAAAGAACTCGTTGTATCGAGGGTCCCACGGACGCCGTCATTACTTTTGAGAACCAGTCGGTTTGACCCGACTTGGTTCCAATGCCACACCCCGGGGGGTGGAGAGAAGGATAATGACGCTCGAACAGGTATGCCCTTCGGAATACCAAAGGGCGCAATGTGCGTTCAAAGATTCGATGACTCAC
+
CCDDDDCFFFFFGGGGGGGGGGGHHHHHHHHHHHHHHHHHHGHGGGGGHHHHHHHHHHHHHHHGGGEGHHHHHHHHHHHHHGGHHHHGGFGHHHGHGGGGGGGGGGGHHGGGHGHHHHHGHHHGGHHHGHHGGGGGGHHHHHGGGHGHHHGHGGFGGGFGGFGGGEGGGFFHHGGGHHGGFHHGGHGGGFGGHHHHFFGGGHHHGHGHHHFHHHHGGFGFFDGGGGGGGHHHHHHHHHHGHHHHHHGGGGGHHFFHHHHHHHHGGGGGGGGHGHHHHHHHHGGGGGHHHHGGGGHGGGGGGGGGGFFFFFFFCCBBB
@M02197:102:000000000-ALU3V:1:1101:24137:16078 1:N:0:1
ACGAAGTCTACCTCCTCCGCTTATTGATATGCTTAAGTTCAGCGGGTATTCCTACCTGATCCGAGGTCAACCTGAAAAAAGTTTTTGGAGGTGACCGGGTCCCTGGGCCCTTGAAACTCTACGCGTGCTCCGGAAAGCTCAGTGCGAAGAGGGTCCCTGGGACGCCGTCATTGTCTTTGAGACCAGTTGGCCGGTGAAGGCCAACGCGGTCCAACACCAAACCCGGGGGTTTGAGGGAGGATAATGACGCTCGAACAGGCATGCCCTTCGGAATGCCAAAGGGCGCAATGTGCGTTCAAAGATTCGATGACTCAC
+
AAB3AABFFFFFGGGGGGGGGGGGGFHHHHHHHHHHHFGGHGHGGGGGBGFHHHHHHHHHHH1EEEGFHHHHHHHHHHHGGGHHHGGGHHGEFGHHEAEFFHHHH8GHHGHHGHHHHHGHGHGGGGGGGHGGGGGGHGHHHHHFHGGGGGHHGDFHHHHHGGHFGGGGGHFGG7FGGHFGGGGGGGGGGGFGHHGHFGFFFGFFFGFGHFHHGGFFGGGFFGGGGGFCHHHHHHGGHHHHGGHHFFE?FHG?HHFGHHHEGGGGGGGGHHHHHHGBCHHGGGGGGHHGAGGGGGGGGCFGGGF4FFFFFBBBBBA
@M02197:102:000000000-ALU3V:1:1101:12643:16000 1:N:0:1
ACGAAGTCTACCTCCTCCGCTTATTGATATGCTTAAGTTCAGCGGGTAATCCTACTTGATTCGAGGTCGATAATTTGGAGAATAAAAAAATAAATATTAATCAAAACATTTATTTAGTTTTAAATTTGGCTAATCCAGGAATGATATTATTTGCCCGTAGTGTAAAACTTTAATGCGTTCAATCTATATCAATTCCAGATCGCTATCTTTATTCTTTTGAAGCAGTCAGGAGGAAAAATGAATTTCCTTCTCGACAACACTCAATTACATCAATAATTAAATTGATATTATTTAAACGACGCTCGAACAAGCATACCTTTCGGAATACCAAAAGGTGCAATGTGCGTTCAAAGATTCGATGATTCAC
+
CBCCCCCFFFFFGGGGGGGGGGGHHHHHHHHHHHHHHHHHHHHGGGGGGHHHHGGHHGHHHHGHHCEHGEFHGHHHGHHHHGHHHHGHGGHHHHHHHGHHHGHHHHGHHHHHHHHHHHHHHHHFHHHHHHHHHHHHHHGHHHHHHHHHHHHHHHHHGGGFGCHHHHHHHHHHHHHHHFGGHHHGHHHHHHHHHHBGHFHHHHGHHHGHHHHHHHHHHHHHHFHFHHFHHHGGHHHHHHHHHHHHGFHGHGFGHHHHHHHHGHFHHHHFEHHHHHGHHHHHHGHHHHHHHHHHHGGGGGGGGHEGGHHHGHHHGF3HGGGGHHHHHFHGHHHHHHHHHHHHGGEGHGGGFGGGGGGFFFFFFFBCCCB
@M02197:102:000000000-ALU3V:1:1101:18009:16163 1:N:0:1
ACGAAGTCTACCTCCTCCGCTTATTGATATGCTTAAGTTCAGCGGGTATTCCTACCTGATCCGAGGTCAACCTAAAAAAAGTTTTTAGAGGCGACCGGGTCCCTGGGCCCTTGAAACTCTACGCGTGCTCCGGAAAGCTCAGTGCGAAGAGGGTCCCTAGGACGCCGTCATTGTCTTTGAGACCAGTTGGTCGGTTAAGGCCAACGCGGTCCAACACCAAACCCGGGGGTTTGAGAGAGGATAATGACGCTCGAACAGGCATGCCCTTCGGAATGCCAAAGGGCGCAATGTGCGTTCAAAGATTCGATGACTCAC
+
BBBABBAFFFFFGGGGGGGGGGGHHHHHHHHHHHHHHHHHHHHGGGGGHHHHHHHHHHGGHHFFGGGHHGHHHHHHHHGGGGGHHGHHHHHGGGGGFFFGDHHHHHGHHGHHHHHHHHHGHHGGGGGGGHHGGGGGHHHHHHGHHGGGGGHGGHHHGHGGGFGGGGHHGHHHHHHGHFHHHGGFHGHGGFGGHHHFHHHGHGGGGGFHGHFFGHFHGGFFFGGGGGGGGHHHHHHHHHHHFHHHGGGGECHGGGHHHHGHGGGGGGGGHHHHHHHGHHHGGGGGGGFHGGGGHGGGGGGGGGGFFFFFFFCBBAA
@M02197:102:000000000-ALU3V:1:1101:18919:16181 1:N:0:1
ACGAAGTCTACCTCCTCCGCTTATTGATATGCTTAAGTTCAGCGGGTATTCCTACCTGATCCGAGGTCAACCTTGTAAAAATTGGGTTATGGACCGTGCCGGGGGACCTTTCAACTCGTTGCGTGCTTAGAAAAGCTCGTTGCACCGAGAGTCCCACGGACGCCGTCATTACTTTTGGGACCGGTCGGGGGTGAACCCGGACCTGGAGTCCAACAACAAGTCAGGCTTGAGAGGTGATAATGACGCTCGAACAGGCATGCCCTTCGGAGTACCAAAGGGCGCAATGTGCGTTCAAAGATTCGATGACTCAC
+
CCCBCBCFFFFFGGGGGGGGGGGHHHHHHHHHHHGGHHHHHGHGGGGGHHHHHHHHHHHGHHHGGGGGHHHHGHFHHHHHHHHHHHGGHHGFHHHGEHGHFFGGGGGGHHHHHHHGHGHGHBDEEGGGHGHHHHHHGHGGGHFHHHGGGGHHHHHHHGGGGFDGGGGGHHGGFHHGHGFFFGFFDGGGHFGHHGGGFFFFFHGGHHHHGGFFEFHHHGHHHGHGHHHHGHFHFHHHFHHHGGEFFCHEHHHHHHGCHEECGGF?GGGHFF2GHGHGGGGGHGHGGGGGHGGFDCGGECGFFFFFFFBAABA
@M02197:102:000000000-ALU3V:1:1101:25641:16188 1:N:0:1
ACGAAGTCTACCTCCTCCGCTTATTGATATGCTTAAGTTCAGCGGGTAGTCCTACCTGATCTGAGGTCAATCGTACAAATCCTCGTGAGAGGCGGTTTCAAGGAGGTCGACTTGTCCGAGCGCCGACGAAACGTATTACGCCGTAGCAAGGCCAGATGGCCACCAATTCATTTGAGGTGAGCCAGGAGAATGGCAACGCCCAGTTCCAACCCCGCCGGGCAGGACCCGGTGGGATGATGATTGACATGACACTCAAACAGGCATGCCCTCCGGAATACCAGAGGGCGCAAGGTGCGTTCAAAGATTCGATGACTCAC
+
CCCCCCBFFFFFGGGGGGGGGGGHHHGHHHHHHHHHHHHHHHHGGGGGGHHHHHHHHHHHHHHHGGGHHHGHFFGHGHHHHHHHGHHHGHHGGGGBE8BBFA9A=E3<<//AEBA2DA=>@/<AFFDFFFDAFFAGGGB9ADFBGEGGGFFFF5C/GFFDE9FBFFFCGGFFFFGFCBG9AHFFFGHGHH9HGGGCCCGFF7FHFGFFFGFGGGGFHHHHFFG:GGGGH<GHG<HHHHH9FHG@HG5HGFGGHHHHGHHHHHHGGGGGGGHHHHGG5HHHGGGGGGHHHGGGGGHGFGGGGGGGGFFFFFFFCCBCC
@M02197:102:000000000-ALU3V:1:1101:26673:16096 1:N:0:1
ACGAAGTCTACCTCCTCCGCTTATTGATATGCTTAAGTTCAGCGGGTATCCCTACCTGATCCGAGGTCAAGCGTAAAATAGTAGACTTATGGATGCCACCGTCAGCAGTGGAGAGCGCAAAATGTGCTGCGCTCCCACACGGGACGGCGGGCTGCCAATACATTTGAGGCGAGTTCACGCACGCAGCGGAACAAAACGCCCAACACCCAGCAGGGCTGGAGGGTACAAATGACGCTCGAACAGGCATGCCCCATGGAATACCAAGGGGCGCAATGTGCGTTCAAAGATTCGATGATTCAC
+
CCCCCCCFFFFFGGGGGGGGGGGHHHFHFHHHHHHHHHHHCFHGGGGGHHFHHHHHHHFHHHHGCGGHFFFFGGFGGGGHHGHHHHHHFHHGFHHGGHHHGHGGGHHHHGHHGHGFGFFFFGHHHHGHHHGG#GGGFH/A@ED/DCGGEGGGDGGGGHGHHFGGGFFEGGHHGEGFEFFFACGGDDGGFFHHFFAFFGFHEFFFFGHGFEHFGF?DFEEHGFHHGEHHHGGEE1G1GFFAFD3AAB0EGHGFHGHHHGHFHHFHGGGGFFHGHEGGFGGGGGGGGEGCFFFFFFFBA?AA
@M02197:102:000000000-ALU3V:1:1101:18701:16301 1:N:0:1
ACGAAGTCTACCTCCTCCGCTTATTGATATGCTTAAGTTCAGCGGGTAGCCCTACCTGATTTCAGGTCAAAGTCAAAAGGTGCGCGATGGCAGGTTTTGAGCAGTCATCACCACAAGGAGAGACGAAACTTATTACGTCTAACACTGATGTGGGATGTTCCACTAAGTCATTTGAGGTGAGCCATTGCTGGCAGACACCCAAGTCCAAGCCTAACATGTTCAGAAAACATATTAGATTGAGATTTCATGACACTGAAACAGGCATGCCTTTCGGAATACCAAAAGGCGCAAGGTGCGTTCAAAGATTCGATGATTCAC
+
CCCCCCBFBFFFGGGGGGGGGGGHGHHHHHHHHGHHHHHGHHHGGGGGFHHHHHHHHHHHHHGHHHHHHHHHHHHHHHHGDFHGGGGGGGHHGGHHHGHGHHHHHHHHHHHHHHHHHHHHGGGHHHGGGHHHHHHHHHHHHGHGHHHGHHHHHHHHGHHHHHHHHHHFFHHHHHHGHHHHHGHHHHHHGHGHHGGHGHGGGHHGGGGHHHHHHHHHHHHHHHHHHHHHHHHHHHHHHHHHHHHHGHHHHHHHHHHFHGHHHGHHHHHGGGGHHHHHHHGHHHGGGGGHHHHGGGGHGGGGGGGGGGFFFFFFFCBBAB
@M02197:102:000000000-ALU3V:1:1101:15069:16411 1:N:0:1
ACGAAGTCTACCTCCTCCGCTTATTGATATGCTTAAGTTCAGCGGGTATTCCTACCTGATCCGAGGTCAACATTTCAGAAGTTGGGTGTTTTACGGACGTGGACGCGCCGCGCTCCCGGTGCGAGTTGTGCAAACTACTGCGCAGGAGAGGCTGCGGCGAGACCGCCACTGTATTTCGGGGCCGGGATCCCGTCTTAGGGGCTCCCGAGGTCCCCAACGCCGACCCCCCGGAGGGGTTCGAGGGTTGAAATGACGCTCGGACAGGCATGCCCGCCAGAATACTGGCGGGCGCAATGTGCGTTCAAAGATTCGATGATTCAC
+
CCCCCCCFFFFFGGGGGGGGGGGHHHHHHHHHHHHHHHHHHHHGGGGGFHHHHHHHHHFHHHHGGGGGHHHHHHHHHHHGHFGHHGFGGGHHHHGGGGGGGG;HG;EFGGGGGGGG;GG8G;G:FD9:HGHHHHH:;:/H;G;;GG.G<GGG<GGGG:GGG:FFFFFFFFFFFFFFFFFFFFFFFEDFFFFFFFFEFFF?FCFFFFFFFAFFFFFFFFFFFFFGGFFDCGFCGGFFHGEHAGHHHGHGHGEGGCC@GEHFHHEHHHHCGGFGHHGEGHHGCCGGGGGGGGHHHFGEFFHGGGFGGGGGGFFFFFFFCBAAA
@M02197:102:000000000-ALU3V:1:1101:13341:16423 1:N:0:1
ACGAAGTCTACCTCCTCCGCTTATTGATATGCTTAAGTTCAGCGGGTATTCCTACCTGATCCGAGGTCAACCTGAAAAAAAATGTTTTGGGGTTTGACCGGCCCGGAAGGTCCTTGCAACTCGATACGTGCTCCCGAAAGAACTCGTTGTATCGAGGGTCCCACGGACGCCGTCATTACTTTTGGGAACCAGTTGGTGTGACCCATCTTGGTTCCAATGCCACACCCCGGGGGGTGGAGGGAAGGATAATGACGCTCGAACAGGTATGCCCTTCGGAATACCAAAGGGCGCAATGTGCGTTCAAAGATTCGATGACTCAC
+
BCBCCCCFFFFFGGGGGGGGGGGHGGHHHHFHHHHHHEGHHFHGGGGGGHHHHHHHHGHHHHHGFEGHHFHGHHHHHHHGGGHHFHGHHGGGFFGAHHHGCEFGFGGGGGHHGHGHHHHHHHGHHHGFGHHGHHGGGGGGHHHGHGHGHFFHHGGGGGGHGGHGGGGGGGGHHFFGGFHFHHGHHGEFFFHGHFFHHFHHGHHHGHGHHFHHHHHHHHHGFBGFFGGGGGGGHHFGHHHHFGHHFFFEHGGGGGHHFGHHGHHHGHGGGGGGGFHHHHGDHHHFGGGGDFHHHGGGFGGGGFGGGGGGFBFFFFFCCBCB
@M02197:102:000000000-ALU3V:1:1101:12493:16431 1:N:0:1
ACGAAGTCTACCTCCTCCGCTTATTGATATGCTTAAGTTCAGCGGGTAATCCTGCCTGATTTGAGGTCTAAAGTACAAGTGTTTCAACAAGTGAAACGAACTATAAGCGCTGCTTAATCGATAAGACCGCGTTCAGACATCGACGAGATAAATGTTATTACGCCGAGTGAAGCTGTCTATGCTATCGAAGATCACAAGCTGCTCGTGTATTTCAGCCGAGCTGACCCAGTACAGGGCCTGCACACAGCCAGAATCCAAGCCCACACCTGTTCCATTACAAAACAGGGGGGTTGAGGGTTTCACGACACTCAAACAGGCATACTCTTCGGAATACCAAAGAGTGCAAGGTGCGTTCAAAGATTCGATGATTCAC
+
CCBBBBAFFFFFGGGFGFAEGGGHHGHHHDHGHGHHHHHHHHGGGGGEFGFBGHHHHHHHHHGHGHGHHHHFFFGHFHHHHHHHHHFHHHHHHHHHHGGGGAGHHHHHGGGGGFHHHHGEAGAFBDFGGGGGGGBHHHHHGGHCF?DBFFFGHHF;GHF<HFCDGGB<CGGHFGHHHHHGF?GHHFFHHHGFFGHHGGGGGBCEABGHGFGFCGGGGGGHHHGBGHHFFGCFFA?/8HGFGFFGGHFDHGF3?BDGGCAGGGGGHGHHGHHHFF@41FHHGFECCGGGHFGHHHCGGHGGEFEDD3515HGABFFHGBGHGHFCFDHGHHGFAHHGHHGHHHHGHHE2A244FFBGGG?GG4CFDFFFBBA>A
@M02197:102:000000000-ALU3V:1:1101:25195:16619 1:N:0:1
ACGAAGTCTACCTCCTCCGCTTATTGATATGCTTAAGTTCAGCGGGTAGTCCTACCTGATTTGAGGCCAGATGTCAAGAAGTTACACACAAGTGTGTAGGGTATAGAAAGCAGACTATTGTCAAGTCGTGGCCACGAGCGAGCTCGTGTCCTAAGCGAAATACTTATTACGCCTAGGGGAACCAGTCAAAGACTAATCCAGCTTACATTTTTAAGGCGAGTCAACTTGGCATTGACAAACGCCCACATCCAACATCCAAGCTCGGATTAACCAAACTTGGAGTTGAGGTTTTCATGACACTCAAACAGGCATACTCTTCGGAATACCAAAGAGTGCAATTTGCGTTCAAAGATTCGATGACTCAC
+
CCCCCBBFFFFFGFGGGGGGGGGHHCBGHHHGHHHHHHHHHHHGGGGGGHHHHHHHHHHHHHHHGHGGGHHHHHHHHHHHFGFFHHHHGFEHHHGHHHHFGFHHHHHHEHGHHHHHHHHFHGHHHHHGG/?EFHGGDGGGGGGGHGDFHHHHHGGHHHGGHHGHHHHHFGHGGHHFHHGGGGHGGHHGHHHFHHH?0GFFFGGFHHHGFGGGGGGGGHHHHHHHFHGHGHGFHGHGGGGGGFGHHGBHHHHHHHGGHHGFGEDGHHHHHHGHGHHHHHHGHHHHHHGHGFGF55GHHHHGFHHHHGHHHHHHDFGEE2FHFFDEACHHGHHHGHHHHHGGGGGGGGGGGGGGGFFBFFFDAA?BA
@M02197:102:000000000-ALU3V:1:1101:25212:16623 1:N:0:1
ACGAAGTCTACCTCCTCCGCTTATTGATATGCTTAAGTTCAGCGGGTAGTCCTACCTGATTTGAGGCCAGATGTCAAGAAGTTACACACAAGTGTGTAGGGTATAGAAAGCAGACTATTGTCAAGTCGTGGCCACGAGCGAGCTCGTGTCCTAAGCGAAATACTTATTACGCCTAGGGGAACCAGTCAAAGACTAATCCAGCTTACATTTTTAAGGCGAGTCAACTTGGCATTGACAAACGCCCACATCCAACATCCAAGCTCGGATTAACCAAACTTGGAGTTGAGGTTTTCATGACACTCAAACAGGCATACTCTTCGGAATACCAAAGAGTGCAATTTGCGTTCAAAGATTCGATGACTCAC
+
ABC3ABBFFFFFGGGGGGGGGGGHHHHHHHHHHHHHFGHHHHHGGGGG1FGHHHHHHHHHHHHGGHGGGHHHHHHHHHFHHDDGFHHHGGGHHHHHGHGHGFHHHGHHHGHHHGHGFGHHHHHGHGHGGGGGFGGGCCGGCGGGHGFHFHHHHHHGEGGGHHEHHHHHHHGGGGHHHHHHHGGHHHHHHHHHGHHHHHGGGHGGGGGGGGGHGGGFFGHGDGHHGHFHGFGFFHGEGFEGGGHBHHGFHEB3@3CEFHGGGEGHGHHGHHEDBGFFFHGHHHHGEHEFGHGDHHHHHGHGHFHHHGHHFGHGFG2?EEF5HHHHGHHHHHHHGHHHGHGGGGHGGGGGG5EGGFFFFFFFA?AA?
@M02197:102:000000000-ALU3V:1:1101:23826:16717 1:N:0:1
ACGAAGTCTACCTCCTCCGCTTATTGATATGCTTAAGTTCAGCGGGTATTCCTACCTGATCCGAGGTAAATTTTCAGAAAGTTGGGGGGTTTTACGGCAAGAAACCCACTAGACTTTACAAACGAGGTATAAAATTACTACGCTCAAAATTCTAGCGAGCCCGCCACTAAATTTCAGAGGGTACCCTTTTACAGGTATTCCTCCAACACCAAAACCGAGGTTTTGAGGGTTGAAATGACGCTCGAACAGGCATGCCCGCTGGAATACCAGCGGGCGCAATGTGCGTTCAAAGATTCGATGATTCAC
+
BBBBBBAFFFFFGGGGGGGGGGDHHHHHHFADHCGHHHGGGFGGGGGEFDGGGFHFHFFGFHEEEFE3DGHFHHHHHE5GGBFGHG99/-@D,:47G9C59<FEHHD7D:7:::HG:GEF9EE9BF3-B7FGGGGG8FG-8G8EDFFFBB/F7FFF9:FFFFFF?DFGFFFFFFFFFFFFDDBFCFFFF6FFGHFFHGFFFFHGFFFFFGGFFEFFHGAHDGFFHHFFGB9BFFBBFBBEB/?FG1HEHFGBE?EE?GF22FHFB0CECGEEEEEFAFF00A011FGFFGGECE>B3DB3BAA1>>
@M02197:102:000000000-ALU3V:1:1101:21697:16745 1:N:0:1
ACGAAGTCTACCTCCTCCGCTTATTGATATGCTTAAGTTCAGCGGGTAGTCCTACCTGATTTGAGGCCAAAATATAAAGTCATGTCTCTAATGAGAACTAGGGTTAGAAAGCAGACGTGTGCAAAGCAAGTAGGCCATCCGAAGATGTCCTCAGCGAAATAACTTATTACGCCGAGTCAAACCTATTCGCAAAGCGAGTCCAGCTAATCCTTTTAAGGCGAGCAGCTTTGCAGCAGCAAACACCCACATCCAAGCCACGACGAGGAGTAAACCAAGTCGTGGTTGATAGTTTCATGACACTCAAACAGGCATGCTCTTCGGAATACCAAAGGGCGCAAGGTGCGTTCAAAGATTCGATGATTCAC
+
DDDDDDCFFFFFGGGGGGGGGGGHHHHHHHHHHHHHHHHHHHGGGGGGGHHHHHHHHHGHHHHHGHGGHHHGHHGHFFGHHHHHHHHHHHHHHHHEGHHGHFHGHHHHHHHGHHHHGGGHHHGHHHHHHFBFFGHHHHHGGGGGGFGHHHHHHHHGGGGGHHHHHHGHGHGFGGGGGHHHHHGFHHHGHHGHGFEF0HGHHGGGGGHGGGGHHGFFFFF1CFGFGFHGHHGFHHHHGFFFFFGFFHFHGGGHGGGGGGGHCHHFHEHHHHHHHGGGGGGGHHHHHHHHHFFFHHHHHHHGGHHGHHHHHHHHHFGECFHHHFHGEGHHGGGEFGHHHHGGGGHGGGGGDBCCGFFFFFFFA3A3?
@M02197:102:000000000-ALU3V:1:1101:16078:16780 1:N:0:1
ACGAAGTCTACCTCCTCCGCTTATTGATATGCTTAAGTTCAGCGGGTGATCCTACCTGATTTGAGACCAGAAGTGAAATTGGGATGTGCCACAGAGGCAAGTTCGAAGCACACGCAGACACAACCAAACATTCCTCCTTTAGGCGACATAGCAAATGACGTATCATGCCATGCCAGGAGAAAAACACTGCTTGGCCGCCTCCTCCCAAACAGAGAGGCGGAGGCAAAGTGTCTCAAGGCGCTCATGCATTTCGGGCGAGCCTGTGCTAGGTAGCGCAGGCAGAGGCACCCATCCAGTCCCCATCCGCCACGCCGTTTCATTTAAAAACCGCTTGGGGTGGGAGATTTCATGGCACTCAAACAGGCATGCTCTACGGATTGCCATAGAGCGCAAGGTGCGTTCAAAGATTCGATGATTCAC
+
AAAAA1ADFFFFFGCGGGGGG00A3F33333FDF2F1DFGFHHFCE/ACGBBG2CEGHFHFFBFGFFEB0BGHFFDGGDF@FHGBFGHEHHFH0@C>/>GEFDBFGHFCFHG0/EE@CHHHBECCGHHHA1FG2FFCB12FBHE?C/CCG1?DFFD1=GC..1>1FF10<0CG0<<..CH.//CECH0C0:00:/::A;9BEFB/;9FFBFFFA/9;.E@9#9/:;FFFFA9:9/A99-C0;A0F-B?-@?@E@:-..EC:CC0/0FGGA-CD?GFDF<11CFFDC0G<11CGF0</DC</>/GCCE/>/EECB33HGHHHHEFE/EE?FAGE@1EHFFFGDHGFG3BHHGGBHFHBHFDFGBHHGFHFGEFAFG3FFHF355A2?E?GHHGHGEEAGFDBD5CGFGGC4D5FFF@AAAB
@M02197:102:000000000-ALU3V:1:1101:4808:16869 1:N:0:1
ACGAAGTCTACCTCCTCCGCTTATTGATATGCTTAAACTCAGCGGGTAATCCCGCCTGACCTGGGGTCGCGGTCGAGGCTCGCATCGAGATGCAAGCAAGAAGGGTCAAGGAGCCCGAGAAACGACGAGGCCAATGAACACGACAGGAATCGAGTTGAGTCATTCAACCACCACTTGTCGTGACGTCCCCCGTCGAGGACTCGAATTTAGGCCAGCCGCGCCTTCTTGGGACGGGAGGCCAGTATCCGCCGCCCCGCAAAGGGGGGGTGGCGACGCGATGCGTGACGCCCAGGCAGGCGTGCCCTCGGCCTAATGGCTTCGGGCGCAACTTGCGTTCAAAGATTCGATGATTCAC
+
CCCCBBAFFFFFGGGGGGGGGGGHHHAGFFGCHHHHHFHHHHHGGGGGHHGHFEEGGEGHHHHGGGEEGGCCEFGGGGGHFGGGGGCGFGEHGHHGHEFHHHHHG0C0GGHGHHGGGFGGGHHGGGG?<?FEEH4FFHGHGGC/CBGGGFDABEFAFFB9BFGGGGGGE9EFFFFFB;FFFDFFFFFFF.DDAACBFFBFFEFFFFFFFFDFFFFFFFFFFFB.EFFFFFFFFFFFFFEFFFA9BBA--FFCCCGFFHHGGGGGGHGGGGFECGGGGGGHGGEE?CHGHHHHGFEFGGDF?A0?CGG3F5HHHHHGCCEEEECGGE5EFFCCHFGCGGGGEFGFFFFFFFBBBBA
@M02197:102:000000000-ALU3V:1:1101:6031:16869 1:N:0:1
ACGAAGTCTACCTCCTCCGCTTATTGATATGCTTAAGTTCAGCGGGTATCCCTACCTGATCCGAGGTCAAGCGTAAAATAGTAGACTTATGGATGCCACCGTCAGCAGTGGAGAGCGCAAAATGTGCTGCGCTCCCACACGGGACGGCGGGCTGCCAATACATTTGAGGCGAGTTCACGCACGCAGCGGAACAAAACGCCCAACACCCAGCAGGGCTGGAGGGTACAAATGACGCTCGAACAGGCATGCCCCATGGAATACCAAGGGGCGCAATGTGCGTTCAAAGATTCGATGATTCAC
+
ABBAAB>FFFBFGGGGGGGGGGGHHGHHHHHHHHHHHHHGHGHGGGGGBFGHHHHHHHHHHHHGGGGHFGFFEFBEHHGHH9FG8HHFH8BBGHBBGHHHF1?EEFHH:FHHHEAGGGGCCHHG;HHHHE9GGGAFHG;GCCCDCCCCCGCGGFEGFFF=FFFF;DF?FGFHBEFFFFEFACF;FCF=;FHEEEEAAF;F/9E>AADGF?AB?B9FGFGAFF@5'GGFHCGFFDHEFFHHHHCGF2A1EEFG5FHHFBFBCHHHGEGCGHBHHGECGGGBFGGGGGGGFFFFFFFBBBBB
@M02197:102:000000000-ALU3V:1:1101:9569:16956 1:N:0:1
ACGAAGTCTACCTCCTCCGCTTATTGATATGCTTAAGTTCAGCGGGTATCCCTACCTGATCCGAGGTCAACCTTTGATGGGGTGTTTAACGGCCTTGATGGATCCGCGCTCCCAAGCGAGACTGTGAGGCCACAACGCTCGGGGACAGACCCACCTAGCCGGCGACTTTGAGGCGCGCGGACAGACCGCGGCGCCCAATACCGAGTCAGACTCGAGTGGTGAAATGACGCTCGAACAGGCATGCCCCGCGGAATACCAGGGGGCGCAATGTGCGTTCAAAGATTCGATGACTCAC
+
CCCCCCCFFFFFGGGGGGGGGGGGHHHHGHHHHHHHHHHHGGHGGGGGHHHHHFHHHHHHHHHGGGGHHHHHHGHHHHHHGGFFGGHHGHGGGGGHHHHHHHHHHHGGGGGGGHHHGGGGGGHHHHHHHGGHGHHGGGGGGGGGGGGGHHHHHGGGGHHHGGGHGGHHHGGGGGGFGGHHHHGGGGGGGGGGHHFHHEHGGGHHHHGHGFGHGHHHHHHHHGHHFGFGGGHGGHHGHHHHHGGGGGGGFHHHHHHGGGGGGGGFGHHHGGGGGGGGGGGGGGGFFFFFFFBAAAA
@M02197:102:000000000-ALU3V:1:1101:25883:16945 1:N:0:1
ACGAAGTCTACCTCCTCCGCTTATTGATATGCTTAAGTTCAGCGGGTATTCCTACCTGATCCGAGGTCAACCTGAAAAAAATTTAGGGGTTGGACCGACCCGGAAGGACCTTGCAACTCGATACGTGCTCCCGAAAGAACTCGTTGTATCGAGGGTCCCACGGACGCCGTCATTACTTTTGAGAACCAGTTGGTCGTGAGTACCACCGACTGTGTTCCAATGCCGCACCCCGGGGGGTGGAAGGAAGGATAATGACGCTCGAACAGGTATGCCCTTCGGAATACCAAAGGGCGCAATGTGCGTTCAAAGATTCGATGACTCAC
+
BABAAAAFFFFFGGGGGGGGGGGHHCHGHHHHHHHHHHHHHHHGGGGGHHHHHGHHHHGHHHHGGGGHEHHHGHHFHGHGEHHHHHHHGGGFGGHHGGGGGGGGGGDHFGHHHGGHG;HGHHHGGFFHEFHGGGGGGEHHHGGHGHEHHHEBD:DGHHGHHGFGGCDFGEGCFGGFFFFHFGFFHHFFGHFEFDFC@=GDGFFGFGGHGHGFBFGHGHHGBFGGDCEGGGGGGGDHFHFFEGHHGBHHHHHFGDGE?EHGGHEHHHHHHGGGGEE?HHHHGHDHCHGGGEGGHHHGGGCGHFGGGGGGGGBFFFFFFF?BBAA
@M02197:102:000000000-ALU3V:1:1101:29068:16990 1:N:0:1
ACGAAGTCTACCTCCTCCGCTTATTGATATGCTTAAGTTCAGCGGGTATCCCTACCTGATCCGAGGTCAACCTTAGAAATGGGGTTGTTTTACGGCGTAGCCTCCCGAACACCCTTTAGCGAATAGTTTCCACAACGCTTAGGGGACAGAAGACCCAGCCGGTCGATTTGAGGCACGCGGCGGACCGCGATGCCCAATACCAAGCGAGGCTTGAGTGGTGAAATGACGCTCGAACAGGCATGCCCCCCGGAAGACCAGGGGGCGCAATGTGCGTTCAAAGATTCGATGATTCAC
+
A3AA>AAFFFFFFDGGGGG?EE?GFFHHFHGHCGFHHGHHHHFGCCGGHGBFGHHHH3GHHEGEFGGFEB9GF9BG:GHHHHG3B@EGEGC;FFE@?EEEAGFBG@EGGC7HG?GHHFHGGCDCGHGHBGBE>9CACCFGGFBFBFFAEB<;GBFAC.9.9;@AFGEGGBFAFCAF@-AAA@BA@@BFFCFDGHHGG<;CCEE@A;/;C6HFGGBHHDGD=BBBFF<ABG<=FF?1F?#C9?@;BA//1F1G1GGFCEE00?E1FGD0EE01GFF3GFGAF1CFFFDF3AA1A1
@M02197:102:000000000-ALU3V:1:1101:13821:17037 1:N:0:1
ACGAAGTCTACCTCCTCCGCTTATTGATATGCTTAAGTTCAGCGGGTATCCCTACCTGATCCGAGGTCAAAAGTGATAAAAGACTTGTGGAAACTAGCGTATAGACTTGAATCGCGACTTGTGCTGCGCTTCAAAACCAAAACACTGGCTGCCAATTACTTTAAGGCGAGTCCCGCCACTAGAGCAAGGACAAACACCCAACACCAAGCAGAGCTTGAAGGTACAAATGACGCTCGAACAGGCATGCCCCATGGAATACCAAGGGGCGCAATGTGCGTTCAAAGATTCGATGATTCAC
+
BBBABBAFBDFFGGGGGGGGGGGGHHGHGHHHHHHHHHHHHFHGGGGGHHHHGHHHHGHHHFHGGGFGGHHH:B9GHHFEFH9:H:H:HGH;FH0H836EE9:G90G:HHH9H78CEGG+;:H55GH8G8G:HG8<H,EHE<H;:HGH4F40-B43DG6HF:F;GCF<@C)H<GEFFGHHHEFGHGGFGGGHGGGGGGHGHGGG@@E3EFG@DFGFFF45FF5HGFFB9AEEFHEFGBG5;3EEEGEEHHFGFGHHHHHGHHECCGGHHHFGGE24BGGFFBGGGGFFFFFFD?AAAB
@M02197:102:000000000-ALU3V:1:1101:29052:16984 1:N:0:1
ACGAAGTCTACCTCCTCCGCTTATTGATATGCTTAAGTTCAGCGGGTATCCCTACCTGATCCGAGGTCAACCTTAGAAATGGGGTTGTTTTACGGCGGAGCCTACCGAACACCCTTTAGCGAATAGTTTCCACAACGCTTAGGGGACAGAATACACAGCCGGTCGATTAGAGGCACGCGGCGGACCGCGATGCCCGATCCCAAGCGGGGCTTGTGTGGTGACATCACGCTCGAACAGGCACGCCCCTCGCAATACCAGGGGGCGAAATGTACGTTCAAAGATTCGATGATTCAC
+
>1AA>1>DFD11FDGGF1EEAAAGA33FDBFFDGB11D2AEEDEEAAE1DEGCFG0DG0ADB0AEEEGBH@;83B91@FGB1>>>>9>/B0F:#/9>##///<,//?/</FG9/<8G<G#)2FCBF><G;%21>;EC/<<9D9<<1;;C/###9#/;C:..C/+094;#;:::.#>--E/><93<@>@,1?+4/B#B/##///E/1%B)B;B9#>>;4FB2$F?#/>?F9/&FB1#/EE>#A//AA//A2221A/0A000000333F000111A3B3BGA11FFB3133A1111
@M02197:102:000000000-ALU3V:1:1101:19262:16987 1:N:0:1
ACGAAGTCTACCTCCTCCGCTTATTGATATGCTTAAGTTCAGCGGGTAGTCCTACCTGATTTGAGGCCAAAATATAAAGTCATGTCTCTAATGAGAACTAGGGTTAGAAAGCAGACGTGTGCAAAGCAAGTAGGCCATCCGAAGATGTCCTCAGCGAAATAACTTATTACGCCGAGTCAAACCTATTCGCAAAGCGAGTCCAGCTAATCCTTTTAAGGCGAGCAGCTTTGCAGCAGCAAAAACCCCCAACCAAGCCACGACGAGGAGTAAACCAAGTCGTGGTTGATAGTTTCATGACACTCAAACAGGCATGCTCTTCGGAATACCAAAGGGCGCAAGGTGCGTTCAAAGATTCGATGATTCAC
+
BBBABAAFFFFFGGGGGGGGGGGGHHGHGHHHHHHHHFHHHHHGGGGGGHHHEHHHHHHHGDHHGHGGHHB?GFHFHHHHFGFDGHGFHHFHHHHHHHHHFFC3?FFFHHGHHBFGE?AGCFHFFHEHGHHBFGBHGGFFFGGC/9FFHFBGHB9AB@DG1?GHHHG%1F<AFCDGFFHDHHGHHFE85DDDG=::A@AFFF;B09CBFGBFFC09;9B9,/?D/FBBB/BBFFBFFDB;#.@<<//?3GGHHE??/?EGEG3FFBHGAHGG@1E@GE?FB35DBHHGB5FBFFED5F5AFGDE3GGHGHHGE1CFEAFEHHGHHHHGGEEE?GHGFAEFEAFGFGFFGGEFBFFFD5FBA?@BB
@M02197:102:000000000-ALU3V:1:1101:6435:17076 1:N:0:1
ACGAAGTCTACCTCCTCCGCTTATTGATATGCTTAAGTTCAGCGGGTATTCCTACCTGATCCGAGGTCAACCTGAAAAAATAGTTTTTGAGGAGGCCGGGTCCCCGGGACCTTGCAACTCAACGCGTGCTCCGGAAAGCTCAGTGCGAAGAGGGGCCCACGGACGCCGTCATTGTCTTTGAGACCAGTTGGGAGGGCCGCGGACGGTCCCCCAACGCGGTCCAACACCAAACCCGGGGGTTTGAGGGAGGATAATGACGCTCGAACAGGCATGCCCTTCGGAATGCCAAAGGGCGCAATGTGCGTTCAAAGATTCGATGATTCAC
+
A?A?AA1BDFBFFG1FGGGGEAEHHHHFHHHHGHHFCAGGHGDGGGEEHHHFFHHGHHBFFGHCCGFHHGHHHHHGHFGCHFHFHEH/EFGHF/EEFGCC<EFAE9BC7CC8HEHHG1FBFFHACGE@C9GGFBA:CHH<FGH=GF?C@CCHE?4CGABF@-??AA.9BFB;*/9C;EB/;E8FABBB#ECAAGCGF?@CCAFCC@#@CCHC@GGFCF@%@@BG?AEEEF7AAGEAEF@G;0FF9F@BB2GDGE/E>EA0//HG1F1B10FF/E/CA/0BHGHFF0BHGEAA0?BGBFE0EAA1E33A3GA1FCFFDD33>11AA
@M02197:102:000000000-ALU3V:1:1101:18312:17087 1:N:0:1
ACGAAGTCTACCTCCTCCGCTTATTGATATGCTTAAGTTCAGCGGGTATTCCTACCTGATCCGAGGTCAACCACAAAAAATTGGGGGTTTAGCGGCTGGGAGTTATAGCACCTAACAAAAGCGAGAAAAAAACTACTACGCTCAGAGGATACTACAAATCCGCCGTTGTATTTCAGGAACTACAACTCCTAAGAGAAGTAGATTCCCAACACTAAGCTAGGCTTAAGGGTTGAAATGACGCTCGAACAGGCATGCCAACTATAATACTAATGGGCGCAATGTGCGTTCACAGATTCGATGACT
+
AA?AAAAFFF1FGGGGGCFFEEEFGGHCFFHFGHFHHHHHHHHGC?EEFHFGFHHADFHHHHHGGEFFHHHHGGHHHAFEG<HHHGCEEE7GGGGC;AFBB<B#>BFC?;FF0GFFGHHG0CCC<0E18A<DEBGHF6D1A1FEF1HFHG7HCHE0CG4GGCCEGCGFFFHFFFFGF2>CEFGGGGEFGFBFBFGGBD@B1GFFFFGFGB29B2B101@EB9FHFHEGD42BA2BBFGEEFGAHGFF1EFA1A11D2HGE22FGCGFGBEA000011DGA0ECGFGBBB3EAB11B@31AA>1
@M02197:102:000000000-ALU3V:1:1101:24135:17098 1:N:0:1
ACGAAGTCTACCTCCTCCGCTTATTGATATGCTTAAGTTCAGCGGGTATCCCTACCTGATCCGAGGTCAACCTTGTAAAAATTGGGTTATGGACCGTGCCGGGGGACCTTTCAACTCGTTGCGTGCTTAGAAAAGCTCGTTGCACCGAGAGTCCCACGGACGCCGTCATTACTTTTGGGACCGGTCGGGGGTGAACCCGGACCTGGAGTCCAACAACAAGCCAGGCTTGAGAGGTGATAATGACGCTCGAACAGGCATGCCCTTCGGAATACCAAAGGGCGCAATGTGCGTTCAAAGATTCGATGACTCAC
+
CCCCBBAFFFFFGGGGGGGGGGGHHHHHHHHHHHHHHHHHHHHGGGGGHHHHHHGHHHHHHHHGGGGHHHHHHHGHHHHHHHHHHH:GHHFFFHHGGHGHGGGGGGFGHHHHHHHHGGHGHGGGGGGHHHHHHHHHHHGGGHGHHHGFGGHHHHHHHGGGGBFCHHGHHHGGGHHGHGGGGGGGFGGGHHHHHGFGGGHFHHHFGHHHGHGFHHHHGHHGGHHGHHHHGHHHHHHFFHHHGGGGGEHGHFHHHHHHGGGGGGGGHHHHGHHHHHHGGGGGHHHHGGGGGGGGGGGGGGGBFFFFDF?BBAB
@M02197:102:000000000-ALU3V:1:1101:17102:17139 1:N:0:1
ACGAAGTCTACCTCCTCCGCTTATTGATATGCTTAAGTTCAGCGGGTAGTCCTACCTGATTTGAGGTCTAAACAAAAAGTTTATTAGAGTGGAGGGAGCGAAAACTTATTACGCATCCCACTTAGACATTTAAGACGAGCCGTAACCGGCAGCGTCCAAAACTCATATACAGAAAACTGCATATGAGAGTCTGTATGACACTCAAACAGGCATGCCTTTCGGAATACCAAAAGGCGCAATGTGCGTTCAAAGATTCGATGACTCAC
+
BBBAABBFFFFFGGGGGGGGGGGHHHHHHHHHHHHHHHHH;H;GGGGGA;HH;;H;;H8HHFFHGHH;9H5BF.GFHHF;B5BFG;EH<'GF;HC?6:A8?>>EHBF:4F14?0,1#B$%$BF8$#FFEG*B6FGDDGGGFGAE@GFGDFAFGGGGCFGBCGBFFBHHHFGGDGFHEGGBCF<G3F9GCBGFHFHHHHHHGHHGGAHHHGFHHHEGGGGHHHGFFEGHHHGGGGGHHHFGG9GGG;GGGFGGGGBFFFFBFBBBCB
@M02197:102:000000000-ALU3V:1:1101:18332:17078 1:N:0:1
ACGAAGTCTACCTCCTCCGCTTATTGATATGCTTAAGTTCAGCGGGTATTCCTACCTGATCCGAGGTCAACCACAAAAAATTGGGGGTTTAGCGGCTGGGAGTTATAGCACCTAACAAAAGCGAGAAAAAAACTACTACGCTCAGAGGATACTACAAATCCGCCGTTGTATTTCAGGAACTACAACTCCTAAGAGAAGTAGATTCCCAACACTAAGCTAGGCTTAAGGGTTGAAATGACGCTCGAACAGGCATGCCCACTAGAATACTAATGGGCGCAATGTGCGTTCAAAGATTCGATGACT
+
CCCCCCCFFFFFGGGGGGGGCGGHHHHHHHHFHHHHH5FHBDHGGGGGHHHHHHHHHHHHHHHGGGFHFHHHGGHHHHHGHHHHHGGEGFHFHFGGGGGGGGGHHFHBFHFHHHHFHGHHHHGGEGGHGGGGHFHHHGHGGG7FHHHEFHHHGHFGFC<GGGEGHHHFHHFGHGGGHHHHHGGGGFFFHHHHHHHHHHHFHGHHGHFHHGEFFGFFHGHGFGHHHHFFHHHHHHGGGGFEDHGHHFHGHHHHHGHG5DHHGHHHCGF5GHCGGGGHFHGGGGGGGFFFGCGBFFBFFFBBBAB
@M02197:102:000000000-ALU3V:1:1101:12987:17162 1:N:0:1
ACGAAGTCTACCTCCTCCGCTTATTGATATGCTTAAGTTCAGCGCGTAGTCCTACCTGATTTGAGGTCAATTATTGTGGTTAACTCAAAGTAAGAAGCAATGAGGTAAAGCTTAAGGTGCAAAAGTCCTGTAGAACTTCTCAGTTCTAGCCTGGACAGACTTGACAGCGAGATGGACGAACCTAGAACACTGTGAAGGCCAAGCATGGACCGCACCAATCTAATTGAGACAAGCTGCAAATCTAAATAGACTTGCTGCATTGTCCAACATCCACATAGCACCATCCAATCATAGAAATGGAAGGCGGATGGGAGAGGTTAATGACACTCAAACAGGCATGCCCTCCGGAATACCAGAGGGCGCAATGTGCGTTCAAAGATTCGATGATTCAC
+
CCCCCCCFFFFFGGGGGGGGGGEHHHGHHHHHHHHHHHHHFFHGGGGGGGHEHHHHHHFFHHHHGGHGHHHHGHHHGHEHGHHGHHHHHHHHHGHFHHHHHHGGGHHHHGGHHHHHHHGHHHGHBDHHHHHHGHHGHGGHHHHHHHHHHHHGHHEGHGHHHGFGHHGFGGGGGGHGHGGGGGHHHHHHHGFFHHGGHHHHHHHHHHGHHHHGGHHEHHHFGHGHFGHHHHHGHFHHHHHGHGGHFHHHEGHFHHFHHHGHHGHEFGHHCGHHHGHHHHG?AHFFHGFFGHHGGHHHDFHHGGGGFHHHHHHHHGHHHEHHHHGFHGCFHHHHHHHHHHGGGGGF?HHHHHGHHHFHGGGGGHFHHGGGGHFCGFGFFEBGFFFFFFBBB@BB
@M02197:102:000000000-ALU3V:1:1101:3456:17181 1:N:0:1
ACGAAGTCTACCTCCTCCGCTTATTGATATGCTTAAGTTCAGCGGGTATTCCTACCTGATCCGAGGTCAATTTTCAGAAAGTTGGGGGGGTTTACAGCAAGAAAACAACTAGACTTTACAAACAGAGAATAAAATTACTCTGCTCAAAAATCTAGCGAGCCCGCCACTAAATTTCAGAGGGTACCCTTTTACAGGTATTCCTCCAACACCAAAACCGAGGTTTTGAGGGTTGAAATGACGCTCGAACAGGCATGCCCGCTGGAATACCAGCGGGCGCAATGTGCGTTCAAAGATTCGATGACTCAC
+
AAA?A3>BDFFBGGCGGG?EGEEHHCDGHHHGHGFHHHHHHHHGGGGGHHHHHH3GHHHH551EECGH3FGGHHHHFHEB3GEFB/E?6/>A5FG#D5G585=5#C#C3FHF9:C4588FF0',##/#C88FG;G;FF###99:/EGG0#B(B8F9&66B?EB01<GFFF<BFFFFAGBFC9FFF@(GBFF1GHHHG0GCF1/CBBBEGCFGGFFCCGEB1BBGG;CHFD@FFGGAE/BA#F?@9GFEGEHHEEEA?HGBHHFHHHEGGEEA0??GGHGCGEEFFGCEFFAFGGFFFFB111A1>A
@M02197:102:000000000-ALU3V:1:1101:28301:17190 1:N:0:1
ACGAAGTCTACCTCCTCCGCTTATTGATATGCTTAAGTTCAGCGGGTATTCCTACCTGATCTGAGGTCTATCACAAGAGTCCGCTCGCAGAGCGAGGGCGGTTTCAAGGAAGCCTGCCGTCCCAAGGTCGAGCGATACATATCACGCAGGACAAAGGGCCGCAAGGCCACCGATGCATTGGAGGCGAGCCCGGCAAGGGGCAACACCCAAGTCCAACCCCCCCGTGCAGGACACGAGGGGACGAAAGCTGACGTGACACTCAGACAGGCATACCCTCCGGAATACCAGAGGGTGCAAGGTGCGTTCAAAGATTCGATGACTCAC
+
BBBBBBABFFFFGGGGGGGGGGCHHHHHHHHHGHHHHHHFBGFGGGGGHGHGHHHHHHGGHHHGHGAFGHHHFGHHHHGHHFECEEEGFGCHHEFCFGGGGCCGHBFGFHGFCHHHHHCDGFGHHEEGFFCCFGGA3FHEHHHHHGHFGGGHGHHHHGGDGGBFGGDEGGEDBDFFFFFFFFF?DFDFFFFFFBADFFFCFFEFFFFFFFFFFFFFBGGGGFFF4HGHHHGGEFEEGCGEAEFFHFFEGGEDHFHHFGHFGHHGHHFGHEB1GGECEGGHHHGGHHGHHGGFBHHHHGE?CEFGGGGGGGFGBFFFB5FBBAAA
@M02197:102:000000000-ALU3V:1:1101:21452:17184 1:N:0:1
ACGAAGTCTACCTCCTCCGCTTATTGATATGCTTAAGTTCAGCGGGTATCCCTACCTGATCCGAGGTCAACCTTAGAAATGGGGTTGTTTTACGGCGTAGCCTCCCGAACACCCTTTAGCGAATAGTTTCCACAACGCTTAGGGGACAGAAGACCCAGCCGGTCGATTTGAGGCACGCGGCGGACCGCGATGCCCAATACCAAGCGAGGCTTGAGTGGTGAAATGACGCTCGAACAGGCATGCCCCCCGGAATACCAGGGGGCGCAATGTGCGTTCAAAGATTCGATGACTCAC
+
BBBAABBFFFFFGGGGGGGGGGGHHHGHHHHGHHHHHHHHHFHGCGGGEHHHHHHGHGHHHGHDCCFHH:HHHHHHHHHHHHHGGGCEH.H<HGGGGEGGGHHFHGGGGGGHGGHHHHHHGGGGGHHHHGHHHHHGGGGEDHHEFDGGGHHHHGHHHGGGGGGGGGGGGGFFGGGGGGGGACFFGGGFGGFGFFGGFHHFFEBCGFHFFFFGGHHHFGGHGFFGFC?CFFGGGFFGBHFGGCB>FAEB2BCHHHGGGEE?GEGGFFGAEECFFFFGF3FEEF1FFFFFFAAAAA
@M02197:102:000000000-ALU3V:1:1101:9249:17175 1:N:0:1
ACGAAGTCTACCTCCTCCGCTTATTGATATGCTTAAGTTCAGCGGGTATCCCTACCTGATCCGAGGTCAAATTAAGGTTTAGCGGACGGGGCAGGTACATGTGCTGCACCATATGCCACTGCCAGTAAATTTGATTTGAGGCGAGTCGCGTGACAACGCCCAACACCAAGCAGAGCTTGAAGGTATATATGACGCTCGAACAGGCATGCCCCATGGAATACCAAGGGGCGCAATGTGCGTTCAAAGATTCGATGACTCAC
+
CCCCCCCFFFFFGFGGGGGGGGGHGHGHHHHHHHHHFGHHHHHGGGGGFHGHHHHHHHHHFHFGGGFHHGHHHHHHHEFGHHHGGGGGGHFGGGHGGFGHHGGHHHHHHHHHHHEFHGFHHHHFHGGHHHHHHHHHHGGFFGGGGGGHEGHHEGGHHHGHHGHGHGGHHGEGHHHHGFHHHHHGHHHFEGGGFGGHGHHGHHHGEHGGGHHHFEGHHHGHCGHGGGGGGHFGHGGGGHGGGGGGGGGGFFFFFFF?A?BA
@M02197:102:000000000-ALU3V:1:1101:6308:17295 1:N:0:1
ACGAAGTCTACCTCCTCCCTTATTGATATGCTTAAGTTCAGCGGGTATCCCTACCTGATCCGAGGTCAACCTTAGAAATGGGGTTGTTTTACGGCGTAGCCTCCCGAACACCCTTTAGCGAATAGTTTCCACAACGCTTAGGGGACAGAAGACCCAGCCGGTCGATTTGAGGCACGCGGCGGACCGCGATGCCCAATACCAAGCGAGGCTTGAGTGGTGAAATGACGCTCGAACAGGCATGCCCCCCGGAATACCAGGGGGCGCAATGTGCGTTCAAAGATTCGATGATTCAC
+
ABBA@ABFFFFFGGGGGGGGGGHHHGGHHFHHHHGHHHCG5FECGECHHEHFHHHHHHHHHHGGGFHHBGG8FGGHGHHHHAFEFGGH<HHHG?FFEAFGHHHHEGGGGGHGGHGHHHHGGGFFFFGHGHHEHEGGGDEFHHHGFGGGHGHHHFGHGFGC??BFFGFGFGEFEG@EGGGGFFGG@GGGFFGGGHGEFFFFFGCCGGGHFGFGFHGFFGHGHHGGGFFFHFFGFFGH:HGFCFCFFFHHHHHFHGCGGGGGGEBHFHEEEE1GF3GFGBGGGFFFFFFF@AAA@
@M02197:102:000000000-ALU3V:1:1101:29515:17356 1:N:0:1
ACGAAGTCTACCTTCTCCGCTTATTGATATGCTTAAGTTCAGCGGGTATCCCTACCTGATCCGAGGTCAACCTTGGTATGAAAGGTGTGCCTCCCCCGGGGGGAAGGCGGCGACCGGCGTCTGAATTCCTAACCGTGTACATGCCCGAAAGCTCAGTGTACAGGAGTCCTCGCAGACGCCGTCATTATCTTTGGGCGGGGCGGCGGCCCGGGAGCGGGCCGCGCCACCACCACCAGCAAGCCGGGCTTGAGGGGTGATAATGACGTTCGAACAGGCATGCCCGCCAGAATACTGGCGGGCGCAATGTGCGTTCAAAGATTCGATGACTCAA
+
BBBBB3>DFFFFCEGGGFCGGGGHHHHGHHHHHHHHHHHHHHGGGGGGHHHHHFHFGHHHGGHFGGGHHHHHHHHFFFGHHHDGCEGHEFGEHHGGGGGGFGGG?EDGGAGFFFFFFCBFAFFFFFFFFFF:FFFDFF9FFFFFF8FFFAFEFFFF*F/6F9FEFFFFFFFFB:FFF=DCFDF9FFFFFFFFBFFFFBAFFFF;GD@DDEA=--><?B<>C.C/FAAF?C2;022CAGFGGGGGGE3E//EE?B444HGB1?1/11?14HGFBB312>0GGGHHFHGHHHHCCGGGGFAED5GFE2E?GGGGFFFGGGF4FFFF5FAA>>>
@M02197:102:000000000-ALU3V:1:1101:14462:17408 1:N:0:1
ACGAAGTCTACCTCCTCCGCTTATTGATATGCTTAAGTTCAGCGGGTATTCCTACCTGATCCGAGGTCAACCTGAAAAAATAGTTTTTGAGGAGGCCGGGTCCCCGGGACCTTGCGACTCGACGCGTGCTCCGGAAAGCTCAGTGCGAAGAGGGTCCCACGGACGCCGTCATTGTCTTTGAGACCAGTTGGGGAGGCCGCGAACGGTCCCCCAACGCGGTCCAACACCAAACCCGGGGGTTTGAGGGAGGATAATGACGCTCGGACAGGCATGCCCTTCGGAATGCCAAAGGGCGCAATGTGCGTTCAAAGATTCGATGACTCTC
+
BBBBBBAFFFFFGGGGGGGGCGGGHHHHHCHHHHFHFGHHHHHGGGEGHGHHHHHHHGHHHHGGGGGHHGFHHHHHHHA/GHHGHHHGGGGHHDGGGGGCFGGHHFGCGGGHHHGGGGGGGEGCGGDFGCGHGG9GGGHHHGGHGEG9GGGGGDGGFEFFGFGGCGCCDFFFFFFFFFFFFFFFFFFFFEFGFFFFFEDFFFEBF<AADFGFF/;DCFFDA@FFF?FGFFEFFFFFGFHFHHFFAGGBFFDGHHGGE@E?CGGHHHHGFGFFFE//AE0FGABA10D1FGEGCCGBFGGEE01CE33B3GGFGFFFFFDFA>>11
@M02197:102:000000000-ALU3V:1:1101:27242:17428 1:N:0:1
ACGAAGTCTACCTCCTCCGCTTATTGATATGCTTAAGTTCAGCGGGTAGTCCCATCTGATTTGAGGTCTAAATTAAAAGGAGCATCGCACTAGGGCGACTCGGTTTAGAAGCGACTAGTGTACAATCCGGCTGCTATTGAAAGCATCCTCGACGAAGATCTTATCACGTCAAGTCAATCCGAGGAGTACAAAGATTGCTTATGCATTTGAAGCGAGCTGTGCTCAAAAGGCAAACGGCAACGCTCAGCATCCAACGCTACTACACTTTAACAAGAAAATGTAGAGGTTGAGGTATTCATGACACTCAAACAGATTTACCTTTCGGAATGCCAAAAGGTGCAAGGTGCGTTCAAAGATTCGATGATTCAC
+
CCCCCCCFFFFFGGGGGGFGCGGHHHGHFHGHGHGHHHHGHFGGGGEEGHHHHHHHHHGHHHGEGHHHGHHHHHHHHHHGHHGHHHGGGEGHHHHHGGGGGGGDGGHHHHHHFGGGGHHGHHGGHHHHDCGGGGHHHFHHHHGHHFHFGH9GGGGGGGEGHHHHHHHGHHGGHHHGHHHHGDCCGGGGGHHHGGGGGHGGGFFHFDFGFHGCFGCGCFGGFFFFFHFGFHDHFFFGFFFEFHHGDHBBGHHE?CGHGBHG@4FHDF@DB3FEHGGHGHHHHGGGHHEFDGHGGBGHHHFHGHHGHHHFHHFHGA5FEGGGGGFHGDF3FGHHHGGFBHGG4FFGFEFAGGGBFGFGCCCDFFFD?BBB@
@M02197:102:000000000-ALU3V:1:1101:14175:17359 1:N:0:1
ACGAAGTCTACCTCCTCCGCTTATTGATATGCTTAAGTTCAGCGGGTATTCCTACCTGATCCGAGGTCAACCTGAAAAAATAGTTTTTGAGGAGGCCGGGTCCCCGGGACCTTGCAACTCAACGCGTGCTCCGGAAAGCTCAGTGCGAAGAGGGTCCCACGGACGCCGTCATTGTCTTTGAGACCAGTTGGGAGGGCCGCGCGCGGACGCCCAACGCGGTCCAACACCAAACCCGGGGGTTTGAGGGAGGATAATGACGCTCGAACAGGCATGCCCTTCGGAATGGAAAAGGGCGCAATGTGCGTTCAAAGATTCGATGACTCAC
+
CCCCCCBFFFFFGGFGGGGGGGGHHHHHFHHHHHFHHGHHDGCGGGEEHGHHHHHHHHHHHHHGGGEHHHHHHHHHGFFGHHHHHGGGEFGGGFFEEFFE;;HHHEGGGCEFHHHHEHHH<FHGCCDA9C9HCGDGGHHFHHHGHHC?DEGFFDE7GGBG;?DGADGG?FGGGGFFFCFFFE8FGFFFGFFCEF;D?@CFADFFFGFAFB:@DEFDFGEA@=<BFFFF??3EEEEBFABB1;G>;FBD1DF2D0E/?//B/AB1A11HHGGB/////ECA2222121B00A0A011FGA00?GAEAB33FEBA1FB311DA11AA
@M02197:102:000000000-ALU3V:1:1101:22385:17434 1:N:0:1
ACGAAGTCTACCTCCTCCGCTTATTGATATGCTTAAGTTCAGCGGGTAGTTCTACTTGATTTGAGGTCAAAATAATAGACCAGGCAACGACGGATCGTCGCCAGTCGTGTGTGGGGTTAGAAGCGGACAACACCGACGTAAGTTAGCAAAGAAATTAGCAACTCACTGGTTGTCCAGCATACTGTATTTAAGGTGAGCAAGTGTGGTGGCCTGCAAACCCATGGACCCGCACTAAGCGCAAAACGCTTAGGTTGGAGAAATTCACGACGCTCAAACAAGCATGCTCCAAGGAATACCAAGGAGCGCAAGGTGCGTTCAAAGATTCGATGACTCAC
+
BBBBB?AFFBFFGGGGGGGGGGGFHFFGFGGHFHFGHHHHFFFAEEFFGFGHHHGHHHFFHHEFGHHHHFHGHHHHHHHGHHFGHHHHGGEGFFGEGFGFGD?EBDEFEFGBCGGCFGHHGHDGFCGGFFHHGGGGGGGGFHHHHFGHHFFCFGBCGGHGFHGHB/GGHABFHFGGFGFFFGFG1GDFFFGGFDGGGGFBFHGCFFFFFFFBEFCC9EGHHFFFFFFDAFGFBFB>BDGFFFFFCFHEHGHCHHHFBHHHEEF>>//CFGFCFHGB2BFHGF0011GBGF2DDBGFHHCE?EEABGHHCEAEECFBGDFGEA1FFFFFFFAA1A?
@M02197:102:000000000-ALU3V:1:1101:17114:17491 1:N:0:1
ACGAAGTCTACCTCCTCCGCTTATTGATATGCTTAAGTTCAGCGGGTATCCCTACCTGATCCGAGGTCAAGCGTAAAATAGTAGACTTATGGATGCCACCGTCAGCAGTGGAGAGCGCAAAATGTGCTGCGCTCCCACACGGGACGGCGGGCTGCCAATACATTTGAGGCGAGTTCACGCACGCAGCGGAACAAAACGCCCAACACCCAGCAGGGCTGGAGGGTACAAATGACGCTCGAACAGGCATGCCCCATGGAATACCAAGGGGCGCAATGTGCGTTCAAAGATTCGATGACTCAC
+
CCCCCCCFFFFFGGGGGGGGGGGHHHHHHHHHHHHHGFGFHHHGGGCGHHHHHHGHGHHHHHGGGGEFGGHHGEEGHHHHHGHHHHHHHHGFHFGGHHHHGGGFEHHHGHHFCGGFFCGGGHHHFHHHHHGGGGGGHH;GGGGGGGCGGCCEGFEGHGGHHGFHGGGGGGHGFFFGFGGGGGFACGGFHGHHFFFFEFCHGEADEFDHHHFHGGHHGEEFHFFFBFFFHGFFCFEFCHHHHHHFEEGGFAFDDHHHFDFFFFHEGGGGEGGBEE?GEGFGBFDGDEF1FFFFFDFAAA>1
@M02197:102:000000000-ALU3V:1:1101:9475:17497 1:N:0:1
ACGAAGTCTACCTCCTCCGCTTATTGATATGCTTAAGTTCAGCGGGTAGTCCTACCTGATCTGAGGTCTATCACAAGAGTCCGCTCGCAGAGCGAGGGCGGTTTCAAGGAAGCCTGCCGTCCCAAGGTCGAGCGATACATATCACGCAGGACAAAGGGCCGCAAGGCCACCGATGCATTTGAGGCGAGCCCGGCAAGGGGCAACACCCAAGTCCGACCCCCCCGTGCAGGACACGAGGGGACGAAAGCTGACGTGACACTCAGACAGGCATACCCTCCGGAATACCAGAGGGTGCAAGGTGCGTTCAAAGATTCGATGACTCAC
+
CBBCCCCFFFFFGGGGGGGGGGGGHHHHGHHHHHHHHHHGHHGGGGGGGHGHHHHHHHHHHHGGHGHHHHGHHHHGGHHHHHGGGGGGGGGHHGFGGGGGGCCGHHHHHHHHGHHFFHGGGGGHHHGHHGGGGGGGGGGGHHHHGFHGGFGHHGHHHGGGGGGGFGEFFEFGGFFFFFFFFFFFFFFFFFFFFFFFFFFFFFEFFFFFFFFFFFFFFGGGGGGHHHGFHHHHFGFHHGGGHGHHHHE1AHGGHHHHHFHHHGHHGFHHHHHEGGGGGHHHGHHHHHHHHGHHHHHHGGGGGHGGGGGGGGFFFFFFFFFBBCCB
@M02197:102:000000000-ALU3V:1:1101:6405:17518 1:N:0:1
ACGAAGTCTACCTCCTCCGCTTATTGCTATGCTTAAGTTCAGCGGGTATTCCTACCTGATCCGAGGTCAACCTGAAAAAATAGTTTTTGAGGAGGCCGGGTCCCCGGGACCTTGCAACTCAACGCGTGCTCCGGAAAGCTCAGTGCGAAGAGGGTCCCACGGACTCCGTCATTGTCTTTGAGGCCAGTTGGGAGGGCCGCGGACGGTCCCCCAACGCGGTCCAGCACCGAACCCGGGGGTTTGAGGGAGGATAATGACACTCGAACAGGCATGCCCTTCGGAATGCCAAAGGGCGCAATGTGCGTTCAAAGATTCGATGACTCGC
+
>111>AA3DDB1BGGGG1AAEE0FHH3BAGBBEFGHFDA22A1A/AAEHFDGEH1FA10AA1BEE?/0B1F0F0F11G0/>GHGHHFEE//0B//?/E/@E/9BGE1;/>CG;FB8GC91FH0##9<>#F=1BB/<BBC00CFDG0A/@2AGHCEBA;:C@@C@#-8FC9CCC099B9;FBF#/G/://9/.;:@--A<C.A0/;9>/;//B/?/3@??F<@9#/FGE9EE@//@//BB%;009FFFEGHGF2D2FF?1BCEBB1DEB10B////GEA0D2FBFFABGFE00E0A1HFE0EEFAFB333FA1E113@@B>11>1A
@M02197:102:000000000-ALU3V:1:1101:28027:17538 1:N:0:1
ACGAAGTCTACCTCCTCCGCTTATTGATATGCTTAAGTTCAGCGCGTAGTCCTACCTGATTTGAGGTCAATTATTGTGGTTAACTCAAAGTAAAAAGCAATGAGGTAAAGCTTAAGGTGCAAAAGTCCTGTAGAACTTCTCAGTTCTAGCCTGGACAGACTTGACAGCGAGATGGACGAACCTAGAACACTGTGAAGGCCAAGCATGGACCGCACCAATTTAGTTAAGACAAGCTGCAGATCTAGAGACTTGCTGCATTGTCCAACACCCACATAGCACCATCCAATCGTAGAAATGGAAGGTGGATGGGAGAGGTTAATGACACTCAAACAGGCATGCCCTCCGGAATACCAGAGGGCGCAATGTGCGTTCAAAGATTCGATGACTCA
+
BCCCCCCFFFFBGGGGGGGGGGGHHHHHHHGHHHHHHHGHHGFFGGGGGGHHHHHHHHGHHHHHGHHFHGHHHGHGHHGGEGHHHHHFFHHHHHHHGGHHHHHHHHHHHHGGHHHHFBFBGHHHGHHHHHDHHHHHHHHGGHHGFHHHFHHHHGFHHGGHHGHEHGFFGCGGEHHHHHHHGGHFHHHHHHHHFGGFHHHHHHHEHGFFHGCFAGFGGGGHHGGGGGGHGFHGHFGFHHHHGGFDHFF10FFFGFCFHFFHHEAGE<<E3HGHGBHEHHEGB3HFEAGEGHFDFBBHHHHFEHHHHHHHHHGHHHHHHGBFGFF5EHGBHGF533FFGGGGCDCFHCHHFHHHHHGGCGEGGHGAEEGGGGFGGGGFCB4FFF5D3A3A3
@M02197:102:000000000-ALU3V:1:1101:19062:17568 1:N:0:1
ACGAAGTCTACCTCCTCCGCTTATTGATATGCTTAAGTTCAGCGGGTATCCCTACCTGATCCGAGGTCAACCTTAGAAATGGGGTTGTTTTACGGCGTAGCCTCCCGAACACCCTTTAGCGAATAGTTTCCACAACGCTTAGGGGACAGAAGACCCAGCCGGTCGATTTGAGGCACGCGGCGGACCGCGTTGCCCAATACCAAGCGAGGCTTGAGTGGTGAAATGACGCTCGAACAGGCATGCCCCCCGGAATACCAGGGGGCGCAATGTGCGTTCAAAGATTCGATGATTCAC
+
DDDDDDBFFFFFGGGGGGGGGGGHHHHHHHHHHHHHHHHHHHHGGGGGHGHHEHHHHHHHHHHGGGGHHHHHHHHHHHHHHHHGGGGGHHHHHGGGGGEFGHHHHGGGGGGHGGHHHHHGGGGGGHHHHHHHHHGGGGGGGHHGGFFGGHHHGHHHHHHGGGGGGGGGFFGGFGGGGGGGGGGFGGGGGGGFFFFHHGHGGHGGGHHGHFHHHGHHHHHHHHHGGGGGHHGHHHHGHHFHGGGGGGGHHHHHHHGGGGGGGGGHHHHGFGGHGGGGGGGGGGFFFFFFFBCBAA
@M02197:102:000000000-ALU3V:1:1101:11256:17656 1:N:0:1
ACGAAGTCTACCTCCTCCGCTTATTGATATGCTTAAGTTCAGCGGGTATTCCTACCTGATCCGAGGTCAACCTGAAAAAATAGTTTTTGAGGAGGCCGGGTCCCCGGGACCTTGCAACTCAACGCGTGCTCCGGAAAGCTCAGTGCGAAGAGGGTCCCACGGACGCCGTCATTGTCTTTGAGACCAGTTGGGAGGGCCGCGGACGGTCCCCCAACGCGGTCCAACACCAAACCCGGGGGTTTGAGGGAGGATAATGACGCTCGAACAGGCATGCCCTTCGGAATGCCAAAGGGCGCAATGTGCGTTCAAAGATTCGATGACTCAC
+
CDCCCCBFFFFFGGGGGGGGGGGHHHHHHHHHHHHHHHHHHHHGGGGGHHHHHGHHHHHHHHHGGGGHHHHHHHHHHHHGHGHFGHHGGGGHFGFGGGGGGGHHHGGG:GGHHHHGHHHHHHHGGGGGGGHHGGGFGHGHHHHHHHGGGGGHGGGHHHHHGGGGGGGGGGGGGGFFGGGFFFFGHGFHHGGHHGGGGGGGGFFGGGGGGGHGGFGFFHHHHHGHGHGGGGGGGGGGGGHHHHHHGHHHHHGHHHGFGGGGHEHHHGHHHHHGGGGGGGHHHHHHHGHHHGGGGGGHFHGGGGHGGGGGGGGGGFFFFFFFBBBBA
@M02197:102:000000000-ALU3V:1:1101:27609:17720 1:N:0:1
ACGAAGTCTACCTCCTCCGCTTATTGATATGCTTAAGTTCAGCGGGTATTCCTACCTGATCCGAGGTCAACCTAGAAAAATAATAGAGGTCGGCCGGGTCCGTGACACCTTGAAACTCGACGCGTGCTCCGGAAAGCTCAGTGCGAAGAGGGTCCCTGGGACGCCGTCATTGTCTTTGAGACCAGTTGGGCCTTGCGGCCAACGCGGTCCAACGCCAAACCCGGGGGTTTGAGGGAGGATAATGACGCTCGAACAGGCATGCCCTTCGGAATGCCAAAGGGCGCAATGTGCGTTCAAAGATTCGATGACTCAC
+
BABBBABFFFFFGGGGGGGGGGGGHHHGHHHHHHHHHHHHHHHGGGGGHHHGHHHHHHHHHHHGGGEHFGHHHHHHFGGACDHHHHGEFHGE?ED@CGGEHCFFFGEGGGHH9GHHHHGEGGGCGGGGHHGGGFFFH1GFHHDGGDFG/DADCFHHHGHACG@CDD?FFFGFGGGGGGDA1FGFFFFFGGFFGEFGCGFFFFGGFHGFDFFFFHEEFFFFEFFFFFFDGDHHEFHHG@AFFHGFFCGGHEGEFFBFHEHF1GGGE?FBBDHFFG5HCGGGGCGFHHGGGGHGGFDDFGGFFBFFFFFFAA@AA
@M02197:102:000000000-ALU3V:1:1101:24790:17635 1:N:0:1
ACGAAGTCTACCTCCTCCGCTTATTGATATGCTTAAGTTCAGCGGGTATCCCTACCTGATCCGAGGTCAACCTTAGAAATGGGGTTGTTTTACGGCGTAGCCTCCCGAACACCCTTTAGCGAATAGTTTCCACAACGCTTAGGGGACAGAAGACCCAGCCGGTCGATTTGAGGCACGCGGCGGACCGCGATGCCCAATACCAAGCGAGGCTTGAGTGGTGAAATGACGCTCGAACAGGCATGCCCCCCGGAATACCAGGGGGCGCAATGTGCGTTCAAAGATTCGATGACTCAC
+
BCCABABFFFFFGGGGGGGGGGGHHHHHHHHHHHHHHHHHHHHGGGGGHHHHHHHHHGHHHHHGGGGGHHHHHHHGHHHHHHHGGGGGHHHHHGGGGFGGGHGGHGGGGGGHGGHHHHHHBFGGGHHHHHHHHGHGGGGGGGGHGGGGGGHHHHHHGFHGGGGGGGGGGGGGGGGGGGGGGGGGGGGGGGGGFFHGHHHGGHGGGHHGHHHHHHHHHHGHHHHFGGGGHHGHHHGGHHHHFFGGFGGHHHHHHHHGGGGGGCGGGHHEGGGGGGGGGGGGGGFFFFFFFAAAAA
@M02197:102:000000000-ALU3V:1:1101:6745:17699 1:N:0:1
ACGAAGTCTACCTCCTCCGCTTATTGATATGCTTAAGTTCAGCGGGTATTCCTACCTGATCCGAGGTCAACCTAGAAAAATAATAGAGGTCGGCCGGGTCCGTGACACCTTGAAACTCGACGCGTGCTCCGGAAAGCTCAGTGCGAAGAGGGTCCCACGGACGCCGTCATTGTCTTTGAGACCCGGTGGGGGGAGGGCCCCTCCAACGTGGTCCAACACCAAACACGGGGGTTTGAGGGAGGATAATGACGCTCGAACAGGCATGCCCTTCGGAATGCCAAAGGGCGCAATGTGCGTTCAAAGATTCGATGACTCAC
+
BBBBB@3DFFFFFGCGGGE?EE2G55AGGHHG5FE5GEFEADGE?EECFFFGGDFGFFHFHHAEGCEHHFHFHHHHBHHGHHGHHEB32@B@EEG@@EEEG?FFFEEHGHHHFBGGHHB@<B@<DGFGFH?CFFFFGFHHHFHGCDGCGHEFGHFAGHCC9:@:?CBBCCBFHHGGBGG<CFEFG?@GGGFDCAB@B/ADHHHG0EFHGBBEHGE/FGADFFAEAFFEBGHHFFEHEF39GB>G5C?FEEDHEEFGGFHFG1FEF1EEA2EHFFCGCA53A2EE?EG5BD2EEEFB5FFG5FA444FFDFD@>3AA?
@M02197:102:000000000-ALU3V:1:1101:15179:17766 1:N:0:1
ACGAAGTCTACCTCCTCCGCTTATTGATATGCTTAAGTTCAGCGGGTATCCCTACCTGATCCGAGGTCAACCTTTGATGGGGTATTTAACGGCCGCTCCGACACCGCACTCGCCGCGAATAGTTTCCACAACGCTTAGAGACGGGTCGCTCAGCCGGTGAGACTTTAAGGCGCGCGGGCGTTTCCGCCCACGACGCCCAATACCGAGCCAGACTCGATTGGCGTAATGACGCTCGGACAGGCATGCCCCCCGGAATACCAGGGGGCGCAATGTGCGTTCAAAGATTCGATGATTCAC
+
ABCAAABFFFFFGGGGGGGGGGGHHHHHGHGHHHHHHHHHHHHGCFFGGHHHHHHHHHHHHHHGGGFGHHHHHHHHHGHHHGE?GHHHHHGGGGGGGGGGGGGGGGGGGGHGGGGGGGGGFHGGGHHHHHHGGGGGGHHHHHGGGDGGGGGGGGGGGFFFGGGFFGGBDFFFFFFDFFCC@DFFFFFFFFFGDGGGGGFEEFFGFHGFGGFFFFFHHGGGGFFHEHGFFFGFGGHFHHGHHFEGGGGGFCHHHHHFB2EGGFGGGGHHHHGECGHFGCGGGGFGBFFBFFFFABBAA
@M02197:102:000000000-ALU3V:1:1101:17261:17795 1:N:0:1
ACGAAGTCTACCTCCTCCGCTTATTGATATGCTTAAGTTCAGCGGGTAGTCCTACCTGATTTGAGGCCAAAATATAAAGTCATGTCTCTAATGAGAACTAGGGTTAGAAAGCAGACGTGTGCAAAGCAAGTAGGCCATCCGAAGATGTCCTCAGCGAAATAACTTATTACGCCGAGTCAAACCTATTCGCAAAGCGAGTCCAGCTAATCCTTTTAAGGCGAGCAGCTTTGCAGCAGCAAACACCCACATCCAAGCCACGACGAGGAGTAAACCAAGTCGTGGTTGATAGTTTCATGACACTCAAACAGGCATGCTCTTCGGAATACCAAAGGGCGCAAGGTGCGTTCAAAGATTCGATGACTCAC
+
CCDCCCDFFFFFGGGGGGGGGGGHHHHHHHHHHHHHHHHHHHHGGGGGGFHHHHHHHHHHHHHHGHGGHHHHHHHHHHHHHHHHGHHHHHHHHHHHHGFHHHHHHHHHHHHHHGHHGGFFHFHHHHHHHHHHHGHGHHHHGGGGGHHHGHHGHHHGGGGHHHHHHHHHHHGGGGGGGGHCDHHGHHHHHGGGGCGHGGCFGHGGGFGFFGGFHGGGGFFFGGBGFEHGFHHFFGFFFHFDFFGFD33B3GCHHEEGGGGGDGGHHGHHHGHHHGGGGGGGHG5GGHGHHHHHHHHGHGHEHHEHHHHHHHHHHHGEEDEHHHHHHGHHHGGGGGHHHHGGGGHGGCGGGGGGGFFFFFFFBBABB
@M02197:102:000000000-ALU3V:1:1101:16172:17890 1:N:0:1
ACGAAGTCTACCTCCTCCGCTTATTGATATGCTTAAGTTCAGCGGGTAGCCCTACCTGATTTCAGGTCAAAGTCAAAAGGTGCGCGATGGCAGGTTTTGAGCAGTCATCACCACAAGGAGAGACGAAACTTATTACGTCTAACACTGATGTGTGATGTTCCACTAAGTCATTTGAGGTGAGCCATTGCTGGCAGACACCCAAGTCCAAGCCTAACATGTTCAGAAAACATATTAGATTGAGATTTCATGACACTGAAACAGGCATGCCTTTCGGAATACCAAAAGGCGCAAGGTGCGTTCAAAGATTCGATGATTCAC
+
BBABCBBFFFFFGGGGGGGGGGGHHHHHHHHHHHHHHHHHGHHGGGGGGHHGHHHHHHHHHHHGGHHHHHHHFGHHGGHGHHHGGGGGGGHFGGGGHGHGGHHHHGHHHHHHHHHHHGHGHGGHGFGGGHHHHHHHGHHHHHHHHHHHHHFHGGHHHHHHHHHHHHHHHHHHHHHGGHHHHHHHHHHHHGHHHGGHHHGHHHHHHGHHHHHHHHGHHHHHHHHHHHGHHHHGGHGHHHHHGHHGHHHHHHHHGHHHHGHHHHGGHHHE0GGGHHHHHHGHHHGGGGGHGHFGGGGHGGGGGGGGGGFFFFFFFCCCCB
@M02197:102:000000000-ALU3V:1:1101:21285:17896 1:N:0:1
ACGAAGTCTACCTCCTCCGCTTATTGATATGCTTAAGTTCAGCGGGTATCCCTACCTGATCCGAGGTCAAACATTGGGTTGCGTTCTTGATGGACGCCCGTGGCAGAGGGGACGAGGCGCTAGTCTGCTGCGCTCGAAGCCAATACACAGGCCGCCAATGCTTTTGAGGCGAGTCCGCGCCGGAGGCGGGACAAGACGCCCAACACCAAGCTGTGCTTGAGGGTTTTAGATGACGCTCGAACAGGCATGCCCTAAGGAATACCAAAGGGCGCAATGTGCGTTCAAAGATTTGATGATTCAC
+
DDCDDDDFFFFFGGGGGGGGGGGHHHHHHHHHHHHHHHHHHHHGGGGGHHHHHHHHHHHHHHGGGGGHHHHHHHHHHHGGGHGGGGGGHHHHHHHGGGGGGGGGHGGHGGGGGGGGGGGGGGGHHHHHHHHGGGGGFHGGHHHHHGHGHHGGGHGHGGGHGGGGHFGGGGHGFFGGGGGGGGGGFGFHHHFFEGGGGHFGHGHGFGHHHGHHHHEHHHHGFFG3EHHHHHGGGGGHEGHHHHGGHHHGHHHHHHHHHHHGHHHHHGGGFDHGHFGGGGGGGGBGGGGGFFFFFFFFBBAAA
@M02197:102:000000000-ALU3V:1:1101:3831:17948 1:N:0:1
ACGAAGTCTACCTCCTCCGCTTATTGATATGCTTAAGTTCAGCGGGTAGTCCTACCTGATTTGAGGCCAAAATATAAAGTCATGTCTCTAATGAGAACTAGGGTTAGAAAGCAGACGTGTGCAAAGCAAGTAGGCCATCCGAAGATGTCCTCAGCGAAATAACTTATTACGCCGAGTCAAACCTATTCGCAAAGCGAGTCCAGCTAATCCTTTTAAGGCGAGCAGCTTTGCAGCAGCAAACACCCACATCCAAGCCACGGCGAGGAGTAAACCAAGTCGTGGTTGATAGTTTCATGACACTCAAACAGGCATGCTCTTCGGAATACCAAAGGGCGCAAGGTGCGTTCAAAGATTCGATGATTCAC
+
AAA3A3>BFFDFGGGGGGGGGGGHHHHHHHHHHHHHHHHHHHFGGGGGGHHHHHHHHHHHHHHHGHFFHHEEGHHFHHF5FDGHHHHHHFHHGHHBGHHFEGEFECFFHHHBCCFFGGGCGFHF3GEHHHFHHGHHHHHHGGGCCB9F>DF@9GHDGGFGFHHHDDHH1B?FAB@@0DEGHHE#<DD0CADD@#//CFCBDFGGGFFCBFFBBBFFCCEFGGGHFHBDBF1<HDFHGGFF//8;B?113GGHGECE@/>/GFEHHHHHG1FFBDECE1EAEHHHHHFFEHHHFGHHGF5GHGGFHHEGGGHHEFGGEEHHHFGBCGABHGGGGGHHFH?GGGHGBBGGGGGGGFFFFFFFAAA>3
@M02197:102:000000000-ALU3V:1:1101:28018:18042 1:N:0:1
ACGAAGTCTACCTCCTCCGCTTATTGATATGCTTAAGTTCAGCGGGTATTCCTACCTGATCCGAGGTCAACCTTGTAAAAATTGGGTTATGGACCGTGCCGGGAGACCTTTCAACTCGTTGCGTGTTTAGAAAAGCTCGTTGCACCGAGAGTCCCACGGACGCCGTCATTACTTTTGGGACCGGTCGGGGGTGAACCCGGACCTGGAGTCCAACAACAAGCCAGGCTTGAGAGGTGATAATGACGCTCTAACAGGCATGCCCTTCGGAATTCCAAAGGGCGCAATGTGCGTTCAAAGATTCTATGATTCAC
+
BBABBBBFFFFFGFGGGGGEGGGHHHGHHHHHHHHGHGHGGHFFGGGGHHHHHHHHHHHHHHHGGFGHHHBHHHEDGHHHFHHGFHFFHH<BHHHGGHG<GGGFG:GEGHGHH<HHB;<GHGCCG7HHHHHHHGFFFF;C:HGHHHGGGGG:GHGEGC-@DGGCCCDHGB0FFGG;FGBGGGAG1ABFFFFFFF88EDBFFBBF6ABFFFFFFFEGE>;BAEF6?EFB=FB@B?B9BBBF4BAFF91D21BA11BFFB//EEAEF1ABB1101FAAA000113FA0011B1BGG3FF3B1@3FFFB11>A>
@M02197:102:000000000-ALU3V:1:1101:3813:17938 1:N:0:1
ACGAAGTCTACCTCCTCCGCTTATTGATATGCTTAAGTTCAGCGGGTAGTCCTACCTGATTTGAGGCCAAAATATAAAGTCATGTCTCTAATGAGAACTAGGGTTAGAAAGCAGACGTGTGCAAAGCAAGTAGTCCATCCGAATATGTCCTCAGCGAAATAACTTATTACGCCGAGTCAAACCTATTCGCAAAGCGAGTCCATCTAATCCTTTTAAGGCGAGCAGCTTTGCAGCACCAAACACCCACATCCAAGCCACGACGAGGAGTAAACCAAGTCGTGGGTGATAGTTTCATGACACTCAAACAGGCATGCTCGTCGGAATACCAAAGGGCGCAAGGTGCGTTCAAAGATTCGATGATTCAC
+
AAAAA3AFFF@FGG4F4GCCEFGGFHGCHHCHHHGHFFFHHBHGGGEG1FFFFGGFGFGGGHHFG2FCGAGGGFGBFBGHFBGHGF4FGB4BB43FHBEGFEEFFH1FHGF3B33B/FE3?4BBD3B3B?3B44?BGFFCDGG#B1:&BF7GHHGAC<0?G11?0FC9F/?119CC<D99<>C//07FBC-<<:EGGG?C=<0G<=GH5D;11>0CGGFFH;F<0F;?9CF1+F<#<9<//ADDF3111/<0GE?//@?/EFF3GE4FF/3G3?E/EEB1?24GDFF3@5G5GBHGDGDEHHGFGBGFCFFE?EAA0A35GFDBHFBHFE?GEEFBGGGFEDHFFEBBGGGGF>4FFFFF?BBAA
@M02197:102:000000000-ALU3V:1:1101:25963:18046 1:N:0:1
ACGAAGTCTACCTCCTCCGCTTATTGATATGCTTAAGCTCAGCGGGTATCCATACCTGATCCGAGGTCAATCTTCAGAAAATATGGGTGTTTCCTGGCAAGCCACAACGCGAAGCCTTCAGAACGGGGAGAAATCTACTACGTTCAAGGTCGCGCCGGACCGCCACTGCTTTTCAGGCACGCCGACCCACGGGGGGTGGCGAGGCCCAATACCAAGCTACGCTGGAGAGGTGTAATGACGCTCGAACAGTTATGCCCCCCGGAATACCGAGGGGCGCAATGTGCGTTCAAAGATTCGATGATTCAC
+
A1AA1AAFFFBFBF11BFE1A0EGBGHBA3FBEGFB111FGG10/EEGGFD22F0BGHGHFG0//A?0FF21F@GEF2GHFHH.91CBA/?4@88F:HGHGHG<9C;:C/E?CG?GGD1B>G;HECCCG;GH79B1FGG<GGFBFHHHH1<9AC-C;CG@@?AFFBFGGEFFFFFEB>;F@-?FF@@-;9A>-C9CB@./99/3@BCBGFFGG59.C?CFGCE#EFHGBBFHGHFFCCFCFF<9@?F1?1GF/?C/CGE0BHHEF///EFCGEEA11GFGEE011FCGF3FE1GFC@31@DAA1AA
@M02197:102:000000000-ALU3V:1:1101:15213:18081 1:N:0:1
ACGAAGTCTACCTCCTCCGCTTATTGATATGCTTAAGTTCAGCGGGTAGTCCTACCTGATTTGAGGCCAGATGTCAAGAAGTTACACACAAGTGTGTAGGGTATAGAAAGCAGACTATTGTCAAGTCGTGGCCACGAGCGAGCTCGTGTCCTAAGCGAAATACTTATTACGCCTAGGGGAACCAGTCAAAGACTAATCCAGCTTACATTTTTAAGGCGAGTCAACTTGGCATTGACAAACGCCCACATCCAACATCCAAGCTCGGATTAACCAAACTTGGAGTTGAGGTTTTCATGACACTCAAACAGGCATACTCTTCGGAATACCAAAGAGTGCAATTTGCGTTCAAAGATTCGATGATTCAC
+
CCCCCCAFFFFFGGGGGGGGGGGHHHHHHHHHHHHHHHHHFHHGGGGGGHHHHGHGHHHHHHHGGHGGHHHGHHHHHHHHHHHHHHHHGGGHFHHHHHHHGFGHHHHHHHHHHHHHGHHHHHGHHHHGGGGGHHGGGGGGGGGGHGGHHHEHHHHHGGGGHHGHHGHHHHGGHHFHHHFGHFHHGHHHHHHHHHHHGHGGHHGGGGFGGGHHGGGGGHGHHGHHHHFFHGHHHHFFGGGGGEFFGFFGEHHFFHFGGGGCGEDHHHGHHHAHHHFHHHHHHHHHHHGHHHBHHHHHHHHFFFHHGHFGHGHHFHGGGGHFHHHHHHHHHGHHHCHHHHGGGGGGGGGGFGGGGFFFFFFFBABBB
@M02197:102:000000000-ALU3V:1:1101:25073:18154 1:N:0:1
ACGAAGTCTACCTCCTCCGCTTATTGATATGCTTAAGTTCAGCGGGTATTCCTACCTGATCCGAGGTCAACCTGAAAAAATAGATTTAGAGGTGGCCGGGCCCGTGACACCTTGAAACTCGACGCGTGCTCCGGAAAGCTCAGTGCGAAGAGGGTCCCACGGACGCCGTCATTGTCTTTGAGACCAGTTGGTCGCGGACGATCCAACGCGGTCCAACACCAAACCCGGAGGTTTGAGGGAGGATAATGACGCTCGAACAGGCATGCCCTTCGGAATGCCAAAGGGCGCAATGTGCGTTCAAAGATTCGATGACTCAC
+
BCCABAAFFFFFGGGGGGGGGGGHHHHGHHHHHHHHHHGHHHHGGGC?GHHHHGHHHHGHHHHDEGGHHHHHHHHHHHGFHHHHHHHHHFHHFHGHHGGGGGGGFG9GHGGHHHGHFHHHGHGGGGGGGGHHGFGFGHHHHHHCGHGGGGGHHGGHHHHHCGGGGGGHHGFGGGFHFFHGFEFFFFFHGGFDFFFFFHFFGHGFFFGGGHHGHHFFF:GGGGFGGGHHHGHHFGDFFFFHFFHHFEGGGGGHEEGGDHFHFCHFF11?EGHHGBHGC3FBHCGGGGCFHHGEAGGGGFFG5CGGGFFFFFFFAA?AA
@M02197:102:000000000-ALU3V:1:1101:23105:18207 1:N:0:1
ACGAAGTCTACCTCCTCCGCTTATTGATATGCTTAAGTTCAGCGGGTATCCCTACCTGATCCGAGGTCAACCTGATAAAAAATTGGGGGTTAGACCGACCCGGAAGGACCTTGCAACTCGATACGTGCTCCCGAAAGAACTCGTTGTATCGAGGGTCCCACGGACGCCGTCATTACTTTTGAGAACCAGTTGGTTTGACCCGACTTGGTTCCAATGCCACACCCCGGGGGGTGGAGAGAAGGATAATGACGCTCGAACAGGTATGCCCTTCGGAATACCAAAGGGCGCAATGTGCGTTCAAAGATTCGATGACTCAC
+
CBBBCCCFFFFFGGGGGGGGGGGHHHHHHHHHHGHHGHHHHHHGGGGGHHHHHGHHHHHHHGHGGGGHHHHHHHHHHHHHHGHHHGHGGGGEEHHHGGGGGGGGFGGHGHEHHHGHHHHGHHHGFFDGGHHGGGGGGHGHHHGHGHGGHHFGGGFFGGGHGGGGGDDFHHFGFFFGFFHFFHHHHGHHGGFFHFHHFGGGGHFGFHGHHHGHHHFHGFGGFGGGFFFGGFHHHHHHHHHHHFHGHHGGGGGHHGHGHFHHHFHGFGEEA?FHHGCHHHHHHGEDGFGGHHGGGGGGGGGGGGGGGFFFFFFFBBAAA
@M02197:102:000000000-ALU3V:1:1101:25617:18277 1:N:0:1
ACGAAGTCTACCTCCTCCGCTTATTGATATGCTTAAGTTCAGCGGGTATTCCTACCTGATCCGAGGTCAACCTGAAAAATATAGATTTAGAGGTGGCCGGGCCCACAAGACCTTGCAACTCGACGCGTGCTCCGGAAAGCTCAGTGCGAAGAGGGTCCCATGGACGCCCGTCATTGTCTTTGAGACCAGTTGGCCGCGAACGGTCCAACGCGGTCCAACACCCGAAACCCCCGCGGTAAAGCAGGGGTTTTGGAGGGAGGATAATGACGCTCGAACAGGCATGCCCTTCGGAATGCCAAAGGGCGCAATGTGCGTTCAAAGATTCGATGGCTCAC
+
AAABC@AFFFFFGGGGGGGGGGGHHHHHHHHHHHHHFGGHHGHGGGGGHHHHHHHHHHHHHGHGGGGFGHHHFFHHHHHHHHHHHHHGHFHHHGGFHGGG?EGGGGGHGHHHFHHHGGHGFG5DGCDBDGFBFFCFFGHHHE:HHGHGGGGGEHGGEEHHHHHGHGGCBFGFGGEFGGGGGGGGEFBFFFGFFGGGFFCFFFFBFCFFFFFHHFFHCAF?GGGFEFFCFDEE/AHGDGDFF/GCFGGHG@BE0FGGHFEGBDHF/GGEEEHEFHFHHHEFGEF/CEA/FGF1AB1FCFEE?GGEDF3HGECEG1GGGDGGGGGFACD>B1AAAA>
@M02197:102:000000000-ALU3V:1:1101:5927:18284 1:N:0:1
ACGAAGTCTACCTCCTCCGCTTATTGATATGCTTAAGTTCAGCGGGTAGTCCTACCTTATTTGAGGCCAGTAGTTAATGATTAAAAAAAAGCAGAGACCGTTTACGCAGGTTTGAAATGCCTTAGCAACCTGACTGATCTCCAGCTCATACATTTAAGGTAAGATTGACAGGGCATGTCAATCAAACCCAAGGACTCGCATGTGTTTTTGTATGCAAAAACGCAATGGAAGAAGATTAACGACACTCAAAAAGGCATGCTCTTTGGAATACCAAAGAGCGCAAGCTGCGTTCAAAGATTCGATGACTCAC
+
AAAAA?>FFDDFGGGGGGGGGGGGGHHHHGHHHHHHHHHGHHHGGGGGGHHHHGFHHFHHHHHGFH1F1ABFGGHFHFFBGFHGHHHGGG11F$C%G?FC2D?DGHGCE?GGGDHGFFHHF3GGGHFDCGFHHGHGHHHGHB1GB1GB<?FGGD?GGFCDFFGFHH2<FFCCCFFHH2GHFF?DFEGCFBC%;CGHFADGHHGFFFGHGFFFGGGGGGFGGG5@9HHFHHF(HH7EG;GFGFHGFEGHHHHFHFFFFFHHGBF5FFHDFGFFHHHGGECHHHGA2CFFGGGGGGGGGGFFFFFFDABAAA
@M02197:102:000000000-ALU3V:1:1101:18049:18246 1:N:0:1
ACGAAGTCTACCTCCTCCGCTTATTGATATGCTTAAGTTCAGCGGGTATTCCTACCTGATCCGAGGTCAACCTTGAAAAATAATAAAAGGTGACCGGGTCTAGAGTCCCTTAACTCGAGTACGTGCTGGTTAAAGCTCAATGTACCGAGGGTCCTCTAGACGCCGTCATTGTCTTTGGGACGGGTGATGACCAAACACCACCGGACGTCCAACACCAAGCCAGGCTTGAGGGGTGATAATGACGCTCGAACAGGCATGCCCTTCGGAATACCAAAGGGCGCAATGTGCGTTCAAAGATTCGATGACTCA
+
CCCCCCCFFFFFGFGGGGGGGGGHHHHHHHHHHHHHHGHHHHHGGGCGHHHHHHHHHHHHGHHGGGGHHHHHHHHHGHHHHHH9HHHHHGHGHHHGFGGGHHHHHHHHHHHHHHHHGHGHHHGHHHGHHHHHHHHHHHHHHHHHHHHHGHHHHHHHGHHHHGGGHHHHHHHHHHHHHHGHGHHGHHHGHHGGHGFFGGGFGGGGGGGHHGGHFFGGHHHHHHGGGHFGGGHHHHHHHHHGFGFFFEGHHHHHHFHHGGGGGGGHHHHHGHGHFCGGCGGGHHHGEEGGGGGGGGFGGFFFFFFFBA?CB
@M02197:102:000000000-ALU3V:1:1101:11622:18302 1:N:0:1
ACGAAGTCTACCTCCTCCGCTTATTGATATGCTTAAGTTCAGCGGGTGATCCTACCTGATTTGAGACCAGAAGTGAAATCGGGATGTGCACAGAGGCAGTTAAGCACACGCAGACACAACCAAACATCCTCCATTAGGCGACATAGCAAATGACGTATCATGCTATGCCAGGAGAAACACTGCTTGGCCGCCTCCTCCCAACAAGAGAGGCGGATGCAAAGTGTCCCAAGGCGCTCATGCATTTCGGGCGAGCCTGTGGTCAAGCACGGGCAGCAGCACCCATCAAGACCCAGTCCGCCAAGCCGTTTCATAAAAACCGCTTGTGGTGGGAGATTTCATGGCACTCAAACAGGCATGCTCTACGGATTGCCATAGAGCGCAAGGTGCGTTCAAAGATTCGATGACTCAC
+
BBBBBBBFFBFFGGGGGGGGCGGHHHHHDHGHGBGHHHHHHHHGGGFEHHHHHBHFHHHHHHHHGGHGGFHHHHGHHHHHGGFCGGGHHHHHFHHGGGGFGHFHFFHHA?/EEGFHHEEGGAEEGHHGHGHHHGFHGHBDF/CGHFBDGFGFHEDFAFC1DDGGFHGFHHGAEEEHG/B.G0C0;=C9:@-CDG?6/B.B//;C:B3:DDDA;090;:C/BBB9CFFBB9..9@000;00:/;BCC;--...<..F1GC>11<..-//?11?1<F/?</12F2F@@00//</B<//0E//E//EFFHHHHHGGGEBGEGGGF?//E00BD2BDFHGFA1111AEHGEF1E1FFF1HHHFEG/CFFHHG/GDBD0EE0GFFFG0EEE1GDFF33BGGFCCFFFDDA>1A1
@M02197:102:000000000-ALU3V:1:1101:19204:18309 1:N:0:1
ACGAAGTCTACCTCCTCCGCTTATTGATATGCTTAAGTTCAGCGGGTATTCCTACCTGATCCGAGGTCAACCTGAAAAAATAGTTTTTGAGGAGGCCGGGTCCCCGGGACCTTGCAACTCAACGCGTGCTCCGGAAAGCTCAGTGCGAAGAGGGTCCCACGGACGCCGTCATTGTCTTTGAGACCAGTTGGGAGGGCCGCGGACGGTCCCCCAACGCGGTCCAACACCAAACCCGGGGGTTTGAGAGAGGATAATGACGCTCGAACAGGCATGCCCTTCGGAATACCAAAGGGCGCAATGTGCGTTCAAAGATTCGATGATTCAC
+
CCCCCCBFFFFFGGGGGGGGGGGHHHGHHHHHHHHHHHHHHHHGGGGGGHHHHHHHHHHHHHHGGGGHHHHHHHHHHHHGHHHHHHHGGGGHHGGGGGGGGGHHHGGGGGGHGHHHHHHGHHHGGGGGDFHHGGGGGHGHHHGGHHGGGGGHEGGHHFHGGGGGACGGFGGGFGFFFGGGFFFHFHFHFGGHHGFCFGGGFFFGGGGGGGHGGFGGGHHHHHGHFFFFFGFGGFGEFFHHGHGHHHHHHHHHGGGGGGECHGHHHHHHGFBGGGGGGGHHHHHGHHHHHGGGGGHHHHGGGGGGGGGGGGGGGFBFFFFFCCBAB
@M02197:102:000000000-ALU3V:1:1101:13526:18352 1:N:0:1
ACGAAGTCTACCTCCTCCGCTTATTGATATGCTTAAGTTCAGCGGGTGATCCTACCTGATTTGAGACCAGAAGTGAAATTGGGATGTGCCACAGAGGCAAGTTCGAAGCACACGCAGACACAACCAAACATTCCTCCTTTAGGCGACATAGCAAATGACGTATCATGCCATGCCAGGAGAAAAACACTGCTTGGCCGCCTCCTCCCAAACAGAGAGGCGGATGCAAAGTGTCCCAAGGCGCTCATGCATTTCGGGCGAGCCTGTGCTAGGTAGCGCAGGCAGAGGCACCCATCCAGACCCCATCCGCCAAGCCGTTTCATTTAAAAACCGCTTGGGGTGGGAGATTTCATGGCACTCAAACAGGCATGCTCTACGGATTGCCATAGAGCGCAAGGTGCGTTCAAAGATTCGATGACTCAC
+
BBBBBBBFFBFFGGGGGGGGGGGHHGHHHGHHGHHHHHHFHHHGGGGGHHHHHHHHHHGHHHHHGAGGFHHHHFGFHHHHHHGFHGCHGHGFGHHHGGGHGFGHGHFGGHHHHGGGGGHHHHGGACHGFHHHGGHHHFHHHGHHGCFGGEFHHHFFGHHDGEHGHGHGFHD0CGHHGHGHHHHGGHF<CFGHHCFGFFG3?EGGEGGFFEFFGGFG9EFC/;BBB9BF?;//#C/BGBEF9/F?7FBA@A--E::-G.AECBD0C<0GHC<>CCHFDDGC1FGBGGGAFFGHHGGCCCAFB//@E0EE?@GEAFHFHHGGHHFAE/EGGFFEGECCHHGDEHGHGHGHHGFEFGAHGHGBDD1FHG1FDC?FEFFBGFHHFFBHGCGGGGFHGECGEFGGGBGBBCFGCFFFDB1AAAA>
@M02197:102:000000000-ALU3V:1:1101:4738:18396 1:N:0:1
ACGAAGTCTACCTCCTCCGCTTATTGATATGCTTAAGTTCAGCGGGTATTCCTACCTGATCCGAGGTCAACCTTAGAAGTAAAAAAGGGAGAACAAGTGTGAAAGTCCCGTCGATGCGTGCTCGAAAGCTCGTTGCATCAACAGGGGTCCTTCGACACCGCCATTGTCTTTGAGATCCGCCTCTGGTGAACAAAGGTGTGATCCAACATCAACACCACGGGGGTGTGAGAGAGGATAATGACGCTCGAACAGGTATGCCCTTCGGAATACCAAAGGGCGCAATGTGCGTTCAAAGATTCGATGACTCAC
+
3AA?3A>DFFFDFGGGGG?EGGEHHH5DFGFBGHHHHHHHHHGGGGGGFHHDH5GGFHEFFG1EE?BGHHFGGHGHHDGFDFFFF@DA7AEAABB1*49?FGF<96F4;2;//9/B(B??1:HGGH:A099EC6H;<GB;.CCFGE;/A:<F-6;FDD@ABGHG<D0><C:GHGHGH5?F/CGFFFGHHFEHGF;FBBCBGCHFFEDF4AGGBFGEEGGCCFHGEFFFHGHHHGHHGHGGGGGHFGGBHHHFFFHFEDEEEB3GEHHHGHFGHGGGCGHHFGCEGEF4CGGGGGFGGBFFFFFFAAA>3
@M02197:102:000000000-ALU3V:1:1101:23788:18359 1:N:0:1
ACGAAGTCTACCTCCTCCGCTTATTGATATGCTTAAGTTCAGCGGGTATCCCTACCCGATCCGAGGTCAACCTGTGAAAGAATTTCACGGCGCGGATCGCCCGTCTCGCCAGCGAATATGTTTGCCACGACGCTGAGATTCGGACCGTCCGGCCGACGAATTTGAGGCCCGGGTCGCCCCCGTGGCCCAACACCAAGCCAGGCTTGAGTGGTGAAATGACGCTCGAACGGGCATGCCCCCCGGAATACCAAGGGGCGCAATGTGCGTTCAAAGATTCGATGATTCAC
+
CBCCCCBFFFFFGGGGGGGGGGGHHHFHHHHHHHHHHHHHHHHGGGGGHHHHHHHHHGGGGGHGGGGFHHHHHHHHGHHHGHGHHHHHHGGGGGGGGGGGGGGDGHHHGGGGGGGGGGHHGHHHHHGGGGGGGGGGGHHHHGHGGGGEGGGGGGGFFFFFFFFFFFFFEDFDFDFFFGGGGGFGFFGHFFGHFGHHHFFHFHFHHHHGDGHHEFHHEGFFFFAGFFFGGFHFHFCBFFFFGHHGHHGHHHFGGECGHFFFGGGGCGGGCGFGGGGFFFFFFFBBAAB
@M02197:102:000000000-ALU3V:1:1101:19404:18413 1:N:0:1
ACGAAGTCTACCTCCTCCGCTTATTGATATGCTTAAGTTCAGCGGGTATTCCTACCTGATCCGAGGTCAACCTGAAAAAATAGTTTTTGAGGAGGCCGGGTCCCCGGGACCTTGCAACTCAACGCGTGCTCCGGAAAGCTCAGTGCGAAGAGGGTCCCACGGACGCCGTCATTGTCTTTGAGACCAGTTGGGAGGGCCGCGGACGGTCCCCCAACGCGGTCCAACACCGAACCCGGGGGTTTGAGGGAGGATAATGACGCTCGAACAGGCATGCCCTTCGGAATGCCAAAGGGCGCAATGTGCGTTCAAAGATTCGATGACTCAC
+
CCCCBBCFFFFFGGGGGGGGGGGHHHHHHHHHHHHHHHHHHHHGGGGGHHHHHHHHHHHHHGHGGGGHHHHHHHHHGHHFHHHHHGHGGEGGHGGGGGGGGGHHHGGGGGGHGHHHHHHHHHHGGGGGGGHHGGDGFHHHHGHDGGGGBFGHHGGHHHHHGGGGGGGGDGGGGGGHGFGGFFFGFFFFFGGHHGGGGGGGGGGGGFDGGGHFGGGGFGHGHFGFFFGGHFGGGGGGGGHHHHHHGGHHHHHHHEGGGGCGHCHHHHHHGHHGGGGGGGHGHGHHHHGHHGGGGGHGHHGGGGGFGGGCGGGGGFFFFFFFCCCBC
@M02197:102:000000000-ALU3V:1:1101:21014:18475 1:N:0:1
ACGAAGTCTACCTCCTCCGCTTATTGATATGCTTAAGTTCAGCGGGTAGTCCTACCTTATTTGAGGCCAGTAGTTAATAATAATAGTGTAAAGCGGAGACCTTATACGCGGGCTAAAAATTGCCTTAGCAACCCGGCTGATCTCCAGCTCATATATTTAAGGCAAGGTTGGCGGCGGCCAACCAAGCCCAAGGACCCGCACAGTTTTTAAGAAAAACCGGTTGGAGAAGATTAACGACACTCAAAAAGGCATGCTCTTTGGAATACCAAAGAGCGCAAGCTGCGTTCAAAGATTCGATGATTCAC
+
ABABAABFBFFFFGGGGGGG?FEHHHHHHHHHHHHHHHHGHGHGGGGGGHHHHHHHHHHHHFHEGHGGGHFFHFGHHHHHFGHHHEDDGHFEFFGGGGEEGHHHHHEGE6GGGEHHHHHHHFHEGFFDDGGCGGGGCHFHFCFDGHHBFFHHHHHGHHHHGBCGCGEGHFCHGC?BG@<CGFFHFFFEEFFF/FCEEBGFGFFFFFFFGFFECEFFCEGHFHHHFHHHHGBHCFF2;FGFCBHHHGEF1EAGHHFFEHFHGHHGGGHHFCEGGEHHGC?GGGCGGFAF3FEA11B3DDD@11?AA
@M02197:102:000000000-ALU3V:1:1101:16483:18428 1:N:0:1
ACGAAGTCTACCTCCTCCGCTTATTGATATGCTTAAGTTCAGCGGGTATCCCTACCTGATCCGAGGTCAAACATTGGGTTGCGTTCTTGATGGACGCCCGTGGCAGAGGGGACGAGGCGCTAGTCTGCTGCGCTCGAAGCCAATACACAGGCCGCCAATGCTTTTGAGGCGAGTCCGCGCCGGAGGCGGGACAAGACGCCCAACACCAAGCTGTGCTTGAGGGTTTTAGATGACGCTCGAACAGGCATGCCCTAAGGAATACCAAAGGGCGCAATGTGCGTTCAAAGATTCGATGACTCAC
+
CCCCCCCFFFFFGGGGGGGGGGGHHHHHHHHHHHHGHHHHHHHGGGGGHHHGHHHHHHHHHHGGGGGHHHHHHHHHHHEGGHGEGGGHHHHHHHGGGGGGGGGGHGGFGGGGGGGGGGGGGGGGHHHHHFHGGGGGGHGGHFHHHHHHHHHGGHHHGHHGGGGGGGGGGGHGGGGGGGGFFHGGFFFHGFGGEGGGFGGHH;H9GGHHHFHFHFHHFHHHGGHHHFFHHHGGGGGHEGHHHHHGHHHGHHHHHHHHHHHHHHHHHGGGGGHHHHGFGGGGGGGGGGGGFFFFFFFFBBBBB
@M02197:102:000000000-ALU3V:1:1101:28264:18458 1:N:0:1
ACGAAGTCTACCTCCTCCGCTTATTGATATGCTTAAGTTCAGCGGGTAGTCCTACCTGATCTGAGGTCTATCACAAGAGTCCGCTCGCAGAGCGAGGGCGGTTTCAAGGAAGCCTGCCGTCCCAAGGTCGAGCGATACATATCACGCAGGACAAAGGGCCGCAAGGCCACCGATGCATTTGAGGCGAGCCCGGCAAGGGGCAACACCCAAGTCCGACCCCCCCGTGCAGGACACGAGGGGACGAAAGCTGACGTGACACTCAGACAGGCATACCCTCCGGAATACCAGAGGGTGCAAGGTGCGTTCAAAGATTCGATGACTCAC
+
AAA1>AA3DFFFGGGGGBEEGFGHHGHGCHHGHHHGCGHHHHGCEGGGGHHFFGCFHFHF1GFGFGGHFFFHHGFEHHGGFHGEGGGGGG?GFGGGEGGGGGG;H9HFHFH:/FGGFHG;GGGFFGG9GCC;GGBCA/<GHFFFFCHC@CCHHE/CGCGGGBAB?EGGGGFGG?FFFFF:FFFFE@=>@?EFBFFFFFF<A@E-;AAB9EABB@BB?@CE?E@HFFHFGFHFFF?HHECEG>1FB1E//FB/D2211HHHFFHHEF1D1EGE/E??CHHGGGFF1BFGB001GB1HG?EE?11FGGGGFEAB1FDFB1DAA>A1
@M02197:102:000000000-ALU3V:1:1101:26177:18572 1:N:0:1
ACGAAGTCTACCTCCTCCGTTATTGATATGCTTAAGTTCAGCGGGTAATCCTGCCTGATTTGAGGTCTAATCTTAAAAATAGTTTTTTAATGACTAGGAGGGTTGGTAGCTCTTCGTGCTTTCTTATCTCGGCCACTTCCAATGAAGGTCGTGTCCTCAGCGAATAGTCTATTACGCCAAGTCAATCCGATTATGAAATTTGAAATGCTAATGTCTTACGAGCCAGCTAAGTGAATAGCAAAAGGCTCAGAATCCAAGCACCGACACCTAATCAACAAGGAAAAGGGCGGGTTGAAGAGTTCATGACACTCAAACAGACATGCTCTCCGGAATACCAGAGAGCGCAAGGTGCGTTCAAAGATTCGATGATTCAC
+
ABABBCBFFFFFGGGGGGGGGGHHGHGHHHHFGHFFHHHHFHGFGGGHHHHHHHHGGHGHHHGGFGHHHBDHHHHHHHHHHHHHHHGGGHHHHHHHHHCFD/EGEEGHFFFHF3GEFGEFHHGHHHHHFHF/FF@EGFHHEHHHHHHF2GCGFGFFHHHHGFGGHHHHHGEDGDGEGGGHDDGHHGDEHGFGDHGHHDBHGHGGGHGHGGDEHGGHGCFGFGHGGFHGHHHGHHGGFGHHHHHHHHHHGHHHHGHHHGGGGFCHGGEHHG4GHHHFFBBHHHGGGGGGGHHHGHHGHGGHGHHEHHHFGFHGGHHFGBGGHHGGGECBHHHHFFCHCGHGGGGFFHEEGCGGGGGGGGGEFGFFFFFFFBAABB
@M02197:102:000000000-ALU3V:1:1101:2753:18519 1:N:0:1
ACGAAGTCTACCTCCTCCGCTTATTGATATGCTTAAGTTCAGCGGGTATCCCTACCTGATCCGAGGTCAAGCGTAAAATAGTAGACTTATGGATGCCACCGTCAGCAGTGGAGAGCGCAAAATGTGCTGCGCTCCCACACGGGACGGCGGGCTGCCAATACATTTGAGGCGAGTTCACGCACGCAGCGGAACAAAACGCCCAACACCCAGCAGGGCTGGAGGGTACAAATGACGCTCGAACAGGCATGCCCCATGGAATACCAAGGGACGCAATGTGCGTTCAAAGATTCGATGGATCAC
+
AAA1AA1B3D1DGGGGGGGGGGGFFHHHHHHHHHHHGFHHHHHGGGCEB1FHHHHHHHHH11FEGG/BGBG1EEBEG2FFH92@B12BFBEBGH1>@B@FEFFEGHHHFBB1AGGAEGGG?B;9359B1D/9AFAFHHC;A/CC<<<@.AEAGFAFCB1;GF9FBBB<//FGD@<?FBECE>995;<9BF?FFF<FFFE#C>9CGE9GGE9B/9FG>E/;HFBF@2FGGF?BE#0FEGH<HG1FA;/EEHFGDF2G2BFHHHFB0AA0A11DF00A0111GDBGF1FFC>1@B131>1A>
@M02197:102:000000000-ALU3V:1:1101:26202:18580 1:N:0:1
ACGAAGTCTACCTCCTCCGTTATTGATATGCTTAAGTTCAGCGGGTAATCCTGCCTGATTTGAGGTCTAATCTTAAAAATAGTTTTTTAATGACTAGGAGGGTTGGTAGCTCTTCGTGCTTTCTTATCTCGGCCACTTCCAATGAAGGTCGTGTCCTCAGCGAATAGTCTATTACGCCAAGTCAATCCGATTATGAAATTTGAAATGCTAATGTCTTACGAGCCAGCTAAGTGAATAGCAAAAGGCTCAGAATCCAAGCACCGACACCTAATCAACAAGGAAAAGGGCGGGTTGAAGAGTTCATGACACTCAAACAGACATGCTCTCCGGAATACCAGAGAGCGCAATGTGCGTTCAAAGATTCGATGATTCAC
+
BBBBBBAFFFFFGGGGGFGGGG4DEDFFHHHGHHFGGHHGHHGGGEAG5FHFHHHHHHHHHADA2BBDAGFGFHGHEFGHHHHFFHGGHHGHHGFHHEFHGCEGC?EHEFHHHHHGHEGFGHGHHHHGHGHGGGCAGHHHHGFFHHHE1AFFEFCFDGHEHF@0DFFBD1:=;GHED?DGHFFDEEGFGDG:GHEHH>GGHGFFCFFGDBFFGFFCB<BEFEEEHE7DFHHGFFFBGGG;EHH;GFGB4?33HGG43/E>??FBB33FGF4BC@BB4GHHHGC?EEE/1EFGFF5GHFDF5BHHFGF5GHFHGGHDFAGGGEGGGGE3D5FEDFGEAF2GEAGHFHG2GGGHGGGGE5GE4CB4FFFFFBBBBA
@M02197:102:000000000-ALU3V:1:1101:19528:18663 1:N:0:1
ACGAAGTCTACCTCCTCCGCTTATTGATATGCTTAAGTTCAGCGGGTGATCCTACCTGATTTGAGACCAGAAGTGAAATTGGGATGTGCCACAGAGGCAAGTTCGAAGCACACGCAGACACAACCAAACATTCCTCCTTTAGGCGACATAGCAAATGACGTATCATGCCATGCCAGGAGAAAAACACTGCTTGGCCGCCTCCTCCCAAACAGAGAGGCGGAGGCAAAGTGTCTCAAGGCGCTCATGCATTTCGGGCGAGCCTGTGCTAGGTAGCGCAGGCAGAGGCACCCATCCAGACCCCATCCGCCAAGCCGTTTCATTTAAAAACCGCTTGGGGTGGGAGATTTCATGGCACTCAAACAGGCATGCTCTACGGATTGCCATAGAGCGCAAGGTGCGTTCAAAGATTCGATGATTCAC
+
BAABCCCFFFFFGGGGGGGGGGGHHHHHHHHHHHHGHHHHHHHGGGGGHHHHHHHHHHHHHHHHGHHGHHHHHHHHHHHHHHGHHGHHHHHHHHHHGGGHGHHHGHHGGHHHHGGGGGHHHHGGGGHGHHHHHHHHHHHFHHGHGGGGGGHGHHGFHHHG<CFHHHGFHHGFHHHFHHGHHCHGGHHHHHFHHDHHGGGGGGGGGGFFFFGGGAFGGGFB;#FBC;FF/:::;FB:;B.B=09;BFFED@-DD?@@:<.A//BHEHHHHGGCGGGHHHGHHHHHFGGEGEHFHGEGDGHGFCBGGHGCGGGGGHHGHFF3GFEEE/1GGGGGGGGGHHHHHHGHEHFHGBHGHHGHHHHHHHHHHGHHHGGFGGHHHHHHHHHHHGGGGHGHHGGGGHGGGGGGGGGGFFFFFFFBBBBA
@M02197:102:000000000-ALU3V:1:1101:27106:18758 1:N:0:1
ACGAAGTCTACCTCCTCCGCTTATTGATATGCTTAAGTTCAGCGGGTAATCCTACTTGATCCGAGGTCGATAATCATAAATATAAAAATATATTTTTGGCTAGTCTCCCACTGATTTTCTTGCACGAAAATTAAAATTTTTTAATGCGTTCAATAATAATCAGTCAAGACCGCTTATTTTTCAATTCTTTTGGAAGATCTTTTGCAAAGCAAAAAATACCTCAAGACATCAATAATTAAATTGATATAGTTTAAACGACGCTCGAACAAGCATACCTTTCGGAATACCAAAAGGTGCAATGTGCGTTCAAAGATTCGATGACTCA
+
BBBBBBAFFFFFGGGGGGGGGGGHHHHHHHHHHHHGHHHHHHHGGGEGHFBHHHHHHHGHHHFGGGGHGGGHGHHHHHHHHHHGHHHHEHHHHHHGHGFHHHHHHHHHHHHHHHHHHHHHHHHHHGHGGHHHGHHDHHHHHGHGHHGGGHHHGHHHHHHHGHHFHFHHGHHGCGHHHHHHHHHHHHHHHHHHHHHHHHHHHHHHHHHHHHHHHHHGGHHHHHHFGEFGHHHHHHHHHHHGFFHHGHHHHHHHGGGGGEGGHHGHHHHHFHHHHHG?EGGGHHHGGBCHHHFHHHHHGHHGGGGGGGGGGGGGGFFFFFFFBCBCB
@M02197:102:000000000-ALU3V:1:1101:20481:18819 1:N:0:1
ACGAAGTCTACCTCCTCCGCTTATTGATATGCTTAAGTTCAGCGGGTATCCCTACCTGATCCGAGGTCAAGCGTAAAATAGTAGACTTATGGATGCCACCGTCAGCAGTGGAGAGCGCAAAATGTGCTGCGCTCCCACACGGGACGGCGGGCTGCCAATACATTTGAGGCGAGTTCACGCACGCAGCGGAACAAAACGCCCAACACCCAGCAGGGCTGGAGGGTACAAATGACGCTCGAACAGGCATGCCCCCCGGAATACCAGGGGGCGCAATGTGCGTTCAAAGATTCGATGATTCAC
+
CCCCCCBFFFFFGGGGGGGGGGGHHHHHHHHHHHHHHHHHHHHGGGGGHHHHHHHGHHHHHHHGGGGHHHHHGEGGHHHHHHHHHHGHHHHHHHHHHHHHGHGGGHHHHFHGEHGHGGGGGHHH?GFHHHGGGGGGHHGGGGGGGGGGGGGGGGGGGGGGGGGGGGGGGGFFFFFFFFFFDFGGGGFGGGGGGGGGDGFFHGGFFGFHHHFHFGGHGGHHHHHHHHHHHFGDCGHHGHHHGHHHHHGFGGGEGHHHHFHGCGGGGGGGGHHHHGGGGFGGGGGGGGGGFFFFFBFCCCBA
@M02197:102:000000000-ALU3V:1:1101:17304:18748 1:N:0:1
ACGAAGTCTACCTCCTCCGCTTATTGATATGCTTAAGTTCAGCGCGTAGTCCTACCTGATTTGAGGTCAATTATTGTGGTTAACTCAAAGTAAAAAGCAATGAGGTAAAGCTTAAGGTGCAAAAGTCCTGTAGAACTTCTCAGTTCTAGCCTGGACAAGACTTGACAGCGAGATGGACGAACCTAGAACACTGTGAAGGCCAAGCATGGACCGCACCAATTTAGTTAAGACAAGCTGCAGATCTAGAGACTTGCTGCATTGTCCAACACCCACATAGCACCATCCAATCATAGAAATGGAAGGTGGATGGGAGAGGTTAATGACACTCAAACAGGCATGCCCTCCGGAATACCAGAGGGCGCAATGTGCGTTCAAAGATTCGATGATTCAC
+
AAAABBBF5FBFGGGGGGGGGGGHHHGHHHFHHHGHGGHHHHHGGGGGGGHHGHHHHHHHHHHHGHHHHHHHFFFFFGFFFHHHHFGEHHFHHGHGGHHHHHGHHHF@GHGEFGGHH43ECEGFH3FFFHHFDFGE3DBDGFHGFF2FHFF1FGFGHFAF@DGHHHGEEGGFFHHGGF8HGFGCGCGDG;FHFHEHHGHEHGDBFD;CA0:C@.<BHHGFHHBHGGGHFFGFBFBHFGDFG>DD2FG>1HEHHHGF110BHFFEE/E/FFHFGF4GBHHGHHF0HHFBFHFGGHHGBGHHEHGHHHHHHHHGHHHHHHHHHFGBHGHHHHGHHGHHGFEA?EACFHHHHHGGHHHGGGGFF5HHEEFEABFGGGGE2FGFFFFFFFA?BBA
@M02197:102:000000000-ALU3V:1:1101:24130:18861 1:N:0:1
ACGAAGTCTACCTCCTCCGCTTATTGATATGCTTAAGTTCAGCGGGTATTCCTACCTGATCCGAGGTCAACCTGAAAAATATAGATTTAGAGGTGGCCGGGCCCACAAGACCTTGCAACTCGACGCGTGCTCCGGAAAGCTCAGTGCGAAGAGGGTCCCATGGACGCCCGTCATTGTCTTTGAGACCAGTTGGCCGCGAACGGTCCAACGCGGTCCAACACCCGAAACCCCCGCGGTAAAGCAGGGGTTTTGGAGGGAGGATAATGACGCTCGAACAGGCATGCCCTTCGGAATGCCAAAGGGCGCAATGTGCGTTCAAAGATTCGATGACTCAC
+
BCCB@ACFFFFFGGGGGGGGGGGHHHGHHHHGGHHGHHHHHGHGGGGGHHHHGHHHHHHHGGHGGGGHHGHGHHHHHHGHHFHHHHHHHFHHGGHFHGGGCGGGGGGGH;HGHHHHHHHHHGEDGGGFGGGHHGGGGGHHHHHHHHEFGCCGHFG7HHHHHGHHHGGFDFBEGGGGGGGGGFFFGGGGEGGGGEGFFFCFDBHFFGGDFFFFFAGFFFFFFFGG?FGGFGDGFGGHFGDGBFFFGGGED3FDHFGHEHFGGFGGA11EEBHDFFGB5HFFFGGE??GEFGFHGB3GGHHGFE?GHHHHGGGGFGGFFGGGGGGFFFFFFFBB?BB
@M02197:102:000000000-ALU3V:1:1101:12636:18929 1:N:0:1
ACGAAGTCTACCTCCTCCGCTTATTGATATGCTTAAGTTCAGCGGGTATCCCTACCTGATCCGAGGTCAACCTTAGAAATGGGGTTGTTTTACGGCGTAGCCTCCCGAACACCCTTTAGCGAATAGTTTCCACAACGCTTAGGGGACAGAAGACCCAGCCGGTCGATTTGAGGCACGCGGCGGACCGCGATGCCCAATACCAAGCGAGGCTTGAGTGGTGAAATGACGCTCGAACAGGCATGCCCCCCGGAATACCAGGGGGCGCAATGTGCGTTCAAAGATTCGATGATTCAC
+
CDCCBCBFFFFFGGGGGGGGGGGHHHHHHHGGHHHHHHGFFHHGGGGGHHHHHHHHGHHHHHHGGGGHHHHHHHHHHHHHHHHGGGGGGFHHHGGGGGGGGHHGHGGGGGGHGGHHHHHGGGGGGHFGHHHHHHHGGGGGGHHHGFGGGGHHHHHHHHHGGGGGGGGGGGGGGGGGGGGGGGGGGGGGGGGGGFHHGFGGGGGGGHHGHHHHHHGHHHGHHHHGGGGGHGGHHHHHHHHGGGGGFF0GHHCHG3HGGGGGGGGHHFHGGGGHGGGGGGGGGGFFFFFFFCCCBB
@M02197:102:000000000-ALU3V:1:1101:24654:18917 1:N:0:1
ACGAAGTCTACCTCCTCCGCTTATTGATATGCTTAAGTTCAGCGGGTATTCCTACCTGATCCGAGGTCAACCTGAAAAAATAGATTTAGAGGTGGCCGGGCCCGTAACACCTTGAAACTCGACGCGTGCTCCGGAAAGCTCAGTGCGAAGAGGGTCCCACGGACGCCGTCATTGTCTTTGAGACCAGTTGGTCGCGGACGATCCAACGCGGTCCAACACCAAACCCGGAGGTTTGAGGGAGGATAATGACGCTCGAACAGGCATGCCCTTCGGAATGCCAAAGGGCGCAATGTGCGTTCAAAGATTCGATGACTCAC
+
BABBBBAFFFFFGGGGGGGEGGGHGHHHHHHHGHDGHHHHHHHGGGEEFHHHHHGFFBHHHHHGGFFHFHHHGHHHHHHGHHHHHHHHHGEH'GEFHGGGGGGFEGFGHHGHHHHHFFGFGA@CGCDFGGHHGGFFGCGHHGHDFEFGGFDHHGGHGHHHGGGGGGGGGGGGHHHHGGFHGFFGEGFBFGGGGGFFGFGHGFGFFFFE;HFFFFBGFFFFFFFFFFHFBF@@EFHHGHHGEHGBHHGGE?AHFDHHHHGFB1FFEGGGGGGHHHHFHGFHH?EE22CFHHEA2AGBA5DAGGFCG4FFFFFFAAAAB
@M02197:102:000000000-ALU3V:1:1101:6485:18912 1:N:0:1
ACGAAGTCTACCTCCTCCGCTTATTGATATGCTTAAGTTCAGCGGGTATCCCTACCTGATCCGAGGTCAACCTTAGAAATGGGGTTGTTTTACGGCGTAGCCTCCCGAACACCCTTTAGCGAATAGTTTCCACAACGCTTAGGGGACAGAAGACCCAGCCGGTCGATTTGAGGCACGCGGCGGACCGCGTTGCCCAATACCAAGCGAGGCTTGAGTGGTGAAATGACGCTCGAACAGGCATGCCCCCCGGAATACCAGGGGGCGCAATGTGCGTTCAAAGATTCGATGATTCAC
+
BBB@ABBFFFFFGGGGGGGGGGGHGHHHHHHHHFHHHHHHHGHGGGEFHHGHHHHGHHFHHHHGGGEEFHHHHHHGHHHHHHGFGGGGHHHGHGGGGFEGGHHHHGGGGGGGGGHHHHHHGGGGGGHHHHHHHHHGGGGGGHHHGGGGGHHHHHFHHHHGGGGGFGGGGFGFFFGGGGGGGGGGGGFGGGGFFFHHHGFGGHGGGHHGHGFHGHFFHHGHHHHGGFFFGHGHHFGHGHHGGGGGGGGHGHGHFBAGGGGGGGGGHHHGGGGHGGGGGGGGGGFFFFFFFBAAAA
@M02197:102:000000000-ALU3V:1:1101:23301:19006 1:N:0:1
ACGAAGTCTACCTCCTCCGCTTATTGATATGCTTAAGTTCAGCGGGTAGTCCTACCTGATTTGAGGCCAAAATATAAAGTCATGTCTCTAATGAGAACTAGGGTTAGAAAGCAGACGTGTGCAAAGCAAGTAGGCCATCCGAAGATGTCCTCAGCGAAATAACTTATTACGCCGAGTCAAACCTATTCGCAAAGCGAGTCCAGCTAATCCTTTTAAGGCGAGCAGCTTTGCAGCAGCAAACACCCACATCCAAGCCACGACGAGGAGTAAACCAAGTCGTGGTTGATAGTTTCATGACACTCAAACAGGCATGCTCTTCGGAATACCAAAGGGCGCAAGGTGCGTTCAAAGATTCGATGATTCAC
+
CCCCC@AFFFFFGGGFGGGGGGGHHHHHHHHHHHHHHHHHHHHGCCGGGHGHHHGHHHHHHHHHGHGGEHGHHHHHHHHHHHHHHHHHHFHHHHHHHGFHHHHHGHHHHGHHHHHHGGGHHHHHHHGHHHHHHHGHHGHHGGGGDHGGEHHEHHHGGGGHHHHFGHHFGFFDF8GGGEGHFHGHGHFDCGGGCGCADCGHGGGGGGGGGFGHGGGGGBFGGGGGFFGGFFFF2BGGBFF0FFGHGGGF3GGGFCCFECGHEFGHHGHHHHGFGGFFFFFACC5FHHHFEHGHHFHHHEHGHBFHFFFHHHFHHGEGGGHHHHGHFHGCB?GGGGFGHHGGGGGGGGGGGGGGGFFDFFFFCCCCC
@M02197:102:000000000-ALU3V:1:1101:12889:19005 1:N:0:1
ACGAAGTCTACCTCCTCCGCTTATTGATATGCTTAAGTTCAGCGGGTATCCCTACCTGATCCGAGGTCAACCTGATAAAAAATTGGGGGTTAGACCGACCCGGAAGGACCTTGCAACTCGATACGTGCTCCCGAAAGAACTCGTTGTATCGAGGGTCCCACGGACGCCGTCATTACTTTTGAGAACCAGTTGGTTTGACCCGACTTGGTTCCAATGCCACACCCCGGGGGGCGGAGAGAAGGATAATGACGCTCGAACAGGTATGCCCTTCGGAATACCAAAGGGCGCAATGTGCGTTCAAAGATTCGATGATTCAC
+
BCC@BCCFFFFFGGGGGGGGGGGHHFHHHHHHHHHHHHHFHHHGGGEEHHHHHHHHHHFHHHFGGGGGHHHFHHHHHHHHHGHHHBGGGEEGHHGHGGGGGGGFCGGAGHHHHHHGHGHGHHHGGHHHGHHGGGGGGFHHHHGHGGGHHHGFGGGECGAFGGGGGGDFBGGFFBFFFFHHFGFEFFGHDHEGHFFGDFGFFF<GFGFHGEGHGHHHFGFFEGGGGGGGEFFFHGFHHFHHGFFGHHGE?GGGEEBHGFFFFHFFEGFE?GFFGHHHGGB3FE22E?GHGHEE?AABGFFCGFEGGFFFFFBFBAAAB
@M02197:102:000000000-ALU3V:1:1101:13608:18986 1:N:0:1
ACGAAGTCTACCTCCTCCGCTTATTGATATGCTTAAGTTCAGCGGGTATCCCTACCTGATCCGAGGTCAACCTTAGAAATGGGGTTGTTTTACGGCGTAGCCTCCCGAACACCCTTTAGCGAATAGTTTCCACAACGCTTAGGGGACAGAAGACCCAGCCGGTCGATTTGAGGCACGCGGCGGACCGCGATGCCCAATACCAAGCGAGGCTTGAGTGGTGAAATGACGCTCGAACAGGCATGCCCCCCGGAGTACCAGGGGGCGCAATGTGCGTTCAAAGATTCGATGATTCAC
+
BBBBABAFFFFFBGGGGGGGGGGHHHHHHHHHHHFHHHHHHHHGGGGCHHHGHHHHHHGHGHHGGGGEFHFGH:HGHHHHHHGCGGGGGHHHHGGGGE@FEDGHHGGGGDGHGGHHHHHGFGGFFFGHHEFGHHHGGGGGAFFBFFFEGFFGHHHHHEHGGGGFFBFGGGFEFGGGFCFGB-AGGD?GGGGGGFHHFFGFFFEGCHGFGFFFFCFFFGHHGFFFFFBA9EDD9GGHGG;HGCC0;F?AF5D5GFE2FEEEDCGHHHG?EEEFGGFGGGGFGGBFBFBF@33A>A
@M02197:102:000000000-ALU3V:1:1101:21305:18967 1:N:0:1
ACGAAGTCTACCTCCTCCGCTTATTGATATGCTTAAGTTCAGCGGGTATCCCTACCTGATCCGAGGTCAAGCGTAAAATAGTAGACTTATGGATGCCACCGTCAGCAGTGGAGAGCGCAAAATGTGCTGCGCTCCCACACGGGACGGCGGGCTGCCAATACATTTGAGGCGAGTTCACGCACGCAGCGGAACAAAACGCCCAACACCCAGCAGGGCTGGAGGGTACAAATGACGCTCGAACAGGCATGCCCCATGGAATACCAAGGGGCGCAATGTGCGTTCAAAGATTCGATGATTCAC
+
BBBBBBBFFFFFGGGGGGGGCGGHHHHGCHHHGHHHHHHHHFGGGGGGHGHHHHHHHHHHHHHGGGGHHGHHGFGGHH9FHGFGGHFBG;HFFGGHHHHHGFFFGHFFHHBGHGEEGGCDGHHG@FG<HHGGGGGGGFDGFGGGGGGGGGDAHGHHFFFFCFGGGGFGGGFFFCEGFFGFFFFGGGGHHGHGFGFFGHGEFGEEEFFHHEHHGFFFGFHDGDHEHGHHHGGFFD2G;HGFFHFEF2CGFEHHFDHGFEEAHHHEEAGGGG5FFGEEGHGGGFGGFGFGFFFFFBFBBBAA
@M02197:102:000000000-ALU3V:1:1101:16861:19046 1:N:0:1
ACGAAGTCTACCTCCTCCGCTTATTGATATGCTTAAGTTCAGCGGGTATCCCTACCTGATCCGAGGTCAAGAGTGTAAAAATGTACTTTTGGACGTCGTCGTTCTGAGTGCAAAGCGCGAGATGTACTGCGCTCCGAAATCAATACGCCGGCTGCCAATTGTTTTGAGGCGAGTCTACGCGCAGAGGCGAGACAAACACCCAACACCAAGCAAGGCTTGAAGGTACAAATGACGCTCGAACAGGCATGCCCCATGGAATACCAAGGGGCGCAATGTGCGTTCAAAGATTCGATGACTCAC
+
BBCAACCFFFFFGGGGGGGGGGGHHHGHHHHHHHHHHHHHHHHGGGGGHHHHHHHHHHHHHHHGGGGHHHHGHHHHHHGHHHHGHHHHHHHGHHGGGGGGGGGHGHHHHHHHHHHHGGGGGGGHHHHHHHGGGGGHHHGGHHHGHHHGGHGGHHGHHHHHHHHHHHGGHGGHHGGGGGGGHGHGGGGHHHHHHHGFGGGHHGHFGGHHHGHHHGHGGHHHHHGHHHHHHGGGGGHHGHHHGFHHHHGGGHHGHHHHHHHHHHHGGGGGGHHFHGGGGHGGGGGGGGFGFFFFFFFBBAAA
@M02197:102:000000000-ALU3V:1:1101:21092:19072 1:N:0:1
ACGAAGTCTACCTCCTCCGCTTATTGATATGCTTAAGTTCAGCGCGTAGTCCTACCTGATTTGAGGTCAATTATTGTAGATTACCCAAAGTCTTCCGTGGTAGGAAGGCAATGAGATAAAGCTTAAGGTGCAAAAAGTCCTGTAGAACTTCTCAGTTCTAGCCTGGACAGACTTGACAGCGAGTTGGACGAGCCTAGAACACTGTAAAGGCCAAGCATGGGCCGCACCAATCTAATTAAGACAAGCTGCGAGTCTAGAGACTTGCTGCATCGTCCAACATCCGTATGACACCATCCAATCATTAGAGATGGAAGGTGGATAGGAGAGGTTAATGACACTCAAACAGGCATGCCCTCCGGAATACCAGAGGGCGCAATGTGCGTTCAAAGATTCGATGATTCAC
+
ABCAABBFFFFFGGGGGGGGGGGHHGHHHHHHHHHHHHHHHHHGGGGGGGHGHHHHHHHHHHHHGHHGHHHFHHHGHHHGHHHHHGHHHGHHHGHBFFFGHHHGHHHGHHHHHHHHHHHHGDGFFGHHE3GFHHHGGFHBDHHGGHGHGGHHHHHHGHHHGGEFFEFHBEHHHHHHGHHGGGCGGHHGHGFBFBGHHGHGGHHHHHHHGGHHGHHGGGFFEFGGAFFGGHHHGGGFFGHGFEFFFA/CGFGFGDFH2HFGFF0EDFA/?/CFGGHFGGFEGGB4BHF?D3EHHHEFFF4GF4HHHHG4DBHEHHHHHHHHG?FHHGGHHFHHHHHHHGHFFHGGG3CFHGGFCECEEFFFHHHGHHHFGCGGHHFD22GGHGGGGFGGGGGFBFFFFFAABBA
@M02197:102:000000000-ALU3V:1:1101:8019:19113 1:N:0:1
ACGAAGTCTACCTCCTCCGCTTATTGATATGCTTAAGTTCAGCGGGTAGTCCCACCTGATTTGAGGCCAGATCATAAAAAAAGTGTGGATAATAAAATCGCACGGATTAGAAGCGGATCTAAAAGACTCTTTCTATCGGCCGATCCGAAGACCGTCCTCGACGAAATACTTATTACGTCGAGTAGAACCAATTGACAAAGAGGATCCAGCTAATATATTTCGGATGAGCCGATGAATCAGATTCACCAGCAACAGATCCAAATCCACGTCCCTACCTCTCAATAAAGAAAGATGAGGAGTGAGAGTTTCATGACACTCAAACAGGCGTACTCTCCGGAATACCAGAGAGTGCAAGGTGCGTTCAAAGATTCGATGATTCAC
+
BAABB@AFFFFFGGGGFGGGGGGHHHHHHGHHFHGHFHHHFHHGGGGGGHHGHGHGHHHHHGGHGHGGHEEGGHHHBHFF/@AFFGHGHGHBFHHHHHHGGFGGEGGGHHHD3ECFCGCDGFHGGAGHHHHHFHHHH?@C/-<CGGHGGGCFH?.DCDFGGDCGCFHGFGGGEEFG?;GFGG0HFGGFGHHFGFHGHHHHFFG=FFHFBHGGFBFFFFFFFFFHFFFGDGGFFFHGFFHFFGEHGFGGBBFGHGFFB4HGHFGFGGGFCEGFF3E31B4FFF4HFHHFHFEFGEFFHBHGFFFHFDBHHGHHHHHGFFGHHHHGGEDGEEE2CGHHHHFFFHHHGBHHGFHHGHGFCGHGGGGGGGGGGFFFFBFFABBAA
@M02197:102:000000000-ALU3V:1:1101:18700:19018 1:N:0:1
ACGAAGTCTACCTCCTCCGCTTATTGATATGCTTAAGTTCAGCGGGTAGTCCTACCTGATCTGAGGCCAGAGTTACAAGTATGGTTGTTATGAGCAGTGCTTCAAGTAAACTCGACGAAACGTATTACGCCAGGTCCACCATCACACCACTAACGCTTTTAAGGCGAGCCAGCAATAGGCAACGCCCAAATCCAACCAGCCGGGTAGAACCCGAAAGGTTGAGTCTACATGACACTCAGACAGGCATACCCTCCGGAATACCAGAGGGTGCAAGGTGCGTTCAAAGATTCGATGATTCAC
+
CCCCCCBFFFFFGGGGGGGGGGGHHHGHHHHHGHHHHHHHHHHGGGGGGHHHHHHGHHHHHHGHHGGGHHHHGHHHHHHHHHHHHHGGHHHHFHFHHHHHHHHGHGHHHGHGHGHGHHHGHGHHHGHHHHHHHHHGHHHHEHEHGHHHHFHHHHGGGGHHHGGFHGHGGGHHHHGHHHHHHHGFGGGHGGGGGGGGGGGGGHHHFHGGHGGGHHGHHHHGHHHHFHGGHHHHFHGHHHHHHHHHFHFGGGGGGHHGHHHHHHHDHDHGFGHHGGGFDCGGGFGGGGGGFCFFFFFBBBBB
@M02197:102:000000000-ALU3V:1:1101:26210:19196 1:N:0:1
ACGAAGTCTACCTCCTCCGCTTATTGATATGCTTAAGTTCAGCGGGTAGTCCTACCTGATTTGAGGCCAACATATAAAGTCATGTCTCTAATGAGAACTAGGGTTAGAAAGCAGACGTGTGCAAAGCAAGTAGGCCATCCGAAGATGTCCTCAGCGAAATAACTTATTACGCCGAGTCAAACCTATTCGCAAAGCGAGTCCAGCTAATCCTTTTAAGGCGAGCAGCGTTGCAGCAGCAAACACCCACAGCCAAGCCACGACGAGGAGTAAACCAAGTCGTGGTTGATAGTTTCATGACACTCAAACAGGCATGCTCTTCGGAATACCAAAGGGCGCAAGGTGCGTTCAAAGATTCGATGATTCAC
+
?>AABB3B@DFFGGGGGGGGGAEHHBHHFHFHHHCHFHHHBGHEEGEEFHHHHHHHHHGHHFBHEFFEAC1?FBFFHHB5D5@GHGHHHFFBFHFGFEF3DECFAGAFHGH3F3GFEFEFHHHHHHGGGHFFFEFBGFCFDD/BAB1@>8F<FHCB;;<?1?GGD9FFH1FDCC0@EBFHG0GFH0D:0A:ACFG/ECAFFGFD<0CBBFFF1FGC@<?/+;@/9F#@0D2119B7BBB<;AAA<0/F0GEGG<>/EGEF>0B1EFHHGFB11FAEGFGGG02HHGFBG1@2HGAF1FAFGABA1GHFGFHFCFB//ACGGEFF/GHHHECE?EGABGCEAGFG1FFDBDEBGC1D3BDB111>1
@M02197:102:000000000-ALU3V:1:1101:16462:19265 1:N:0:1
ACGAAGTCTACCTCCTCCGCTTATTGATATGCTTAAGTTCAGCGGGTATCCCTACCCGATCCGAGGTCAACCTGTGATAAGAGGTTTCACGGCGCGGATCGCCCGTCTCGCCAGCGAATGTTTGCCACGACGCTGAGATTCGGACCGTCCGGCCGACGATTTTGAGGCCCGGGTCGCCCCCGTGGCCCAACACCAAGCGAGGCTTGAGTGGTGAAATGACGCTCGAACGGGCATGCCCCCCGGAATACCAAGGGGCGCAATGTGCGTTCAAAGATTCGATGATTCAC
+
CCCCCCCFFFFBGGGGGGGGGGGHHHHHHHGHHHHHHHHHGHHGGGGGHHHHGHHFHGGGGGFFFGGHHHHHHHHHHHHHHGGHHHHGHHHGGGGGGG;GGGGGGFGHHHGGGCGGCBCHHHHHHHHHGGGGGGGFHHHHFGHGGFGFGGGGFAADGGFFFFFFFFFFFFFFFDBAFFFGGGGFGGGFDGEGGEGGFGHHGHEHHHHHHHFFHFHHGGGGGHEGHHGGHHHHFCGGGGEGHGHHHHHGHHHGGGGGHFHHGGGGHGGGGGGGGGGFFFFBFFCCCCA
@M02197:102:000000000-ALU3V:1:1101:26204:19216 1:N:0:1
ACGAAGTCTACCTCCTCCGCTTATTGATATGCTTAAGTTCAGCGGGTAGTCCTACCTGATTTGAGGCCAAAATATAAAGTCATGTCTCTAATGAGAACTAGGGTTAGAAAGCAGACGTGTGCAAAGCAAGTAGGCCATCCGAAGATGTCCTCAGCGAAAAAACTTATTACGCCGAGTCAAACCTATTCGCAAAGCGAGTCCAGCTAATCCTTTTAAGGCGAGCAGCTTTGCAGCAGCAAACACCCACATCCAAGCCACGACGAGGAGTAAACCAAGTCGTGGTTGATAGTTTCATGACACTCAAACAGGCATGCTCTTCGGAATACCAAAGGGCGCAAGGTGCGTTCAAAGATTCGATGATTCAC
+
AAAA3AAFFFFFFGCGGGGGGGGHHHHHHHHHHHHHHHHHHHHGGGEGEHHHHHHHGHHHGGHHGGFFHHH1GFGGGHHH5DGHGGGE4BG4F4DBGFFF3GHB?FGB4GFFH330ECEHHGGHF3G3FF3?B?3FGFGHGGF/B5GF9G9;HHHGCD;#GFDH1GFHFFC:@<CCC<0=GHEFG<FFBDD<::/.0.-0D<CFFFGF?FBBF?0<<BCB?@@?2BBB29@9F@AF2B2;FCD27GBBBCGHGEF/>E///FF3FGD3HGG3DE?E/??11?5@FF55B5FFBHFHHGAFHHFHFHHHGFHHFG1A1?EGHHHGFFA3ECGGGGHHGHGGGCHGGGGDBGFFFFFFFFFFBBBAB
@M02197:102:000000000-ALU3V:1:1101:26262:19320 1:N:0:1
ACGAAGTCTACCTCCTCCGCTTATTGATATGCTTAAGTTCAGCGGGTATTCCTACCTGATCCGAGGTCAACCTGAAAAAATAGTTTTTGAGGAGGCCGGGTCCCCGGGACCTTGCAACTCAACGCGTGCTCCGGAAAGCTCAGTGCGAAGAGGGTCCCACGGACGCCGTCATTGTCTTTGAGACCAGTTGGGAGGGCCGCGGACGGTCCCCCAACGCGGTCCAACACCGAACCCGGGGGTTTGAGGGAGGATAATGACGCTCGAACAGGCATGCCCTTCGGAATGCCAAAGGGCGCAATGTGCGTTCAAAGATTCGATGACTCAC
+
BBABBBAFFFFFGGGGGGCGGGGHHHHGHHHHHHHHGHGHFHHGGCGGFHHHHHGHHHHHHHHGGGGHGGHGHHHHHHHGHHHFGHHGEFGHHGGGGGCCGGGHHGGCGGGHHHHHHHHHGHHGGGGGGGHHGGGGGHG:HHHFHHGBFFGGDCEHHGHHGGGGGGGGFBGFFGFFFFFFFFGGGGGHHGGHGGGFFFFFFFFFFCFFFFFFFFGDCFFFFHFFFFFFGGEGGGGEAFHFHHHHGHHHGFFFEHGE?GGHHGHHHGBFG12AGGGEAFGFGBHFHGCHHGGEGFFGHHGGGEHGGGGBGGA44>4F5FFFAA3A3
@M02197:102:000000000-ALU3V:1:1101:26653:19315 1:N:0:1
ACGAAGTCTACCTCCTCCGCTTATTGATATGCTTAAGTTCAGCGGGTATTCCTACCTGATCCGAGGTCAACCTTTGCGTAAAGGGGGGGTGTTTTACGGCCGGAGCGCGCCCAGCGAGCCAGAGCGAGAAGTTTAGTTACTACGCTCGGTTGCTACGGCGCGCCCGCCACTGAATTTCGGGGCCTGCGGGCAGCCGCAGGTCCCCAACACAGGCACGGGGGCCTGAGGGTGGAAATGACGCTCGAACAGGCATGCCCGCCAGAATACTGGCGGGCGCAATGTGCGTTCAAAGATTCGATGATTCAC
+
BBBBBBADFBFFFGGGGGGGGGFHHGHHHGCHHHHHHHHHHFHGGGG?GGHHHHFHHFHHFHEAEGGFHHHHHHGFGGEED%4@19/@B=2-A6:6F?#@2DB/DC:F:AD+6FF3FFF:9F:?88/9/94BF8F888F:F6F.55+A;5A::F.:DF:A5=#DFFFFF?FFF::F:FB.ABFF?EFFFFFCDFEGF0ABAFFGCFHHGFFFFF,;CGGFFBGFGF#GF%GFGE09GGGGHHGFEGFHHCF0GCECGHGFBEHFCFGGGGGGGECHHHHGGGFGBGDG3FGE1GFFFFBFD1A1A>
@M02197:102:000000000-ALU3V:1:1101:12330:19306 1:N:0:1
ACGAAGTCTACCTCCTCCGCTTATTGATATGCTTAAGTTCAGCGGGTATTCCTACCTGATCCGAGGTCAACCTGAAAAAATAGTTTTTGAGGAGGCCGGGTCCCCGGGACCTTGCAACTCAACGCGTGCTCCGGAAAGCTCAGTGCGAAGAGGGTCCCACGGACGCCGTCATTGGCTTTGAGACCAGTTGGGAGGGCCGCGGACGGTCCCCCAACGCGGTCCAACACCGAACCCGGGGGTTTGAGGGAGGATAATGACGCTCTAACAGGCATGCCCTTCGGAATGCCAAAGGGCGCAATGTGCGTTCAAAGATTCGATGACTCAC
+
BABB@BBBFFFDGFGGGG2EG?EHHFHHHGHHHHFHHHHBGFHG?EAEGEDBGHCBGHHFFHFAEGGGHHHFHFGFDGHGFF3FHHHGG1F13>EEFG@E5<?GGCC/46CHEHBGDCG;<HHDGGC?;<GGDEFFGGFHHHGBDGC9CEGGDD;GGFCGGGBA-??BBGDGFF#:BFFGF0EB;BDFEGGHGACBD.C?C?/BDFD&?GGBB?DB?BB?FAEEEEEFCB?GGE?DAC@93AHHGHHG@DD5FF1EE05BD55B3HHFGB2EGFEEA2GHGFHHBFB33E2?CEGHFHE?GGGGFF5GA5FGGBFFFBBF>AA>3
@M02197:102:000000000-ALU3V:1:1101:28010:19335 1:N:0:1
ACGAAGTCTACCTCCTCCGCTTATTGATATGCTTAAGTTCAGCGGGTAGTCCTACCTGATTTGAGGCCAAAATATAAAGTCATGTCTCTAATGAGAACTAGGGTTAGAAAGCAGACGTGTGCAAAGCAAGTAGGCCATCCGAAGATGTCCTCAGCGAAATAACTTATTACGCCGAGTCAAACCTATTCGCAAAGCGAGTCCAGCTAATCCTTTTAAGGCGAGCAGCTTTGCAGCAGCAAACACCCACATCCAAGCCACGACGAGGAGTAAACCAAGTCGTGGTTGATAGTTTCATGACACTCAAACAGGCATGCTCTTCGGAATACCAAAGGGCGCAAGGTGCGTTCAAAGATTCGATGATTCAC
+
A3AAABAFFFFFFGGGGGGGGGGHHHHHHHFHGFHHHGFHHHHGGGGGGHHHHGHHGGHHHHHGGFGGFHHHHHHHHHHGHHHHGHHHHHGHHHGHHHHHGBEGHHHHFHHHGHGHGGGHEFHHHFEHHBGG4DGHGHHGGGFCDGHHHHHHHBGGFB@GFHBHEHHG;GGGGFGGFGHHGEC;<DGGGGGHGCGGGGHFFGFEFFGFGFFFGFFCGFDGDFGHFFDDCFEBHFFAGFFBFFF?93333GGHHGGGE@E/?HHHHHHHGHGFHE1ECEFEAFGFFHHFGBHHGHGGEHHGHGGGFGFCHHHGGHGGGEFFHHCGHHHHG?GGGGHHCG2EGGHGCFGF5DGFGFFFFFFFBBA3A
@M02197:102:000000000-ALU3V:1:1101:26277:19330 1:N:0:1
ACGAAGTCTACCTCCTCCGCTTATTGATATGCTTAAGTTCAGCGGGTATTCCTACCTGATCCGAGGTCAACCTGAAAAAATAGTTTTTGAGGAGGCCGGGTCCCCGGGACCTTGCAACTCAACGCGTGCTCCGGAAAGCTCAGTGCGAAGAGGGTCCCACGGACGCCGTCATTGTCTTTGAGACCAGTTGGGAGGGCCGCGGACGGTCCCCCAACGCGGTCCAACACCGAACCCGGGGGTTTGAGGGAGGATAATGACGCTCGAACAGGCATGCCCTTCGGAATGCCAAAGGGCGCAATGTGCGTTCAAAGATTCGATGACTCAC
+
BBCCCCAFFFFFGGGGGGGGGGGHHHHHHHGHHHHHHHHHHFHGGG?EHHHHHHHHHHHHHHHGFGGHGHHHGHHHHHHGHHH@4FGGGFGHGFGGGCEGFGHHHGGGGGGHHHHHHHHHHGFGGGFGGGGGFFGFFHGFGHHGHFGGFGGHHGGHGHHHGGGGGGGGCFGGGGGFGGGGGFFFBGGFFGGHHFGFGGGGFFFFFFC?CFFGFGGGGFHHGGGFFFFFHFDFGGGGGGH<HGHFFFFHHGHHHHGEE0DHHDHF3HEHHHHGGGDGGFHHFHCHHFHGBFGGEAFHHHCEFDHGGGGGGGGFFFFFFFFFBBAAB
@M02197:102:000000000-ALU3V:1:1101:21341:19351 1:N:0:1
ACGAAGTCTACCTCCTCCGCTTATTGATATGCTTAAGTTCAGCGGGTAGTCCTACCTGATTTGAGGTCTAAACTAAAAGTTTATTAGAGTGGAGGGAGCGAAAACTTATTACGCATTCCACTTAGACATTTAAGACGAGCCGTAACCGGCAGCGTCTAAAACTCATATACAGAAAACTGCATATGAGAGTCTGTATGACACTCAAACAGGCATGCCTTTCGGAATACCAAAAGGCGCAATGTGCGTTCAAAGATTCGATGATTCAC
+
B@BBBBBFFFFFGGGGGFGGGGGHHHHHHHHHHHFGHHHHHH:GG9GGGGG9HHHHHH9GH;HHGGH<;GHH99HHF99HHHHHHHHHHGHGHH7FEDA%EFGGGFHHHHHHEG6G9FFEFHHGFFHFH7HEFH:FGGGFGGCGEGGHGGGGGHHHGHHFHGHHHHHHHFHHHHHFEHHHGFGHHHHHHHGHHHHHHGEHFHFHHGHHHHHGHHGGGGFHHHHHHHGHHHFGGEGHFFHGFEEHGFBGGGGGGGFFFFFFFABAAA
@M02197:102:000000000-ALU3V:1:1101:23623:19396 1:N:0:1
ACGAAGTCTACCTCCTCCGCTTATTGATATGCTTAAGTTCAGCGGGTATCCCTACCTGATCCGAGGTCAACCTGATAAAAAATTGGGGGTTAGACCGACCCGGAAGGACCTTGCAACTCGATACGTGCTCCCGAAAGAACTCGTTGTATCGAGGGTCCCACGGACGCCGTCATTACTTTTGAGAACCAGTTGGTTTGACCCGACTTGGTTCCAATGCCACACCCCGGGGGGTGGAGAGAAGGATAATGACGCTCGAACAGGTATGCCCTTCGGAATACCAAAGGGCGCAATGTGCGTTCAAAGATTCGATGACTCAC
+
CCCCCCCFFFFFGGGGGGGGGGGHHHGHHHHHHHHHHHHHHHHGGGGGHHHHHGHGHHHHGHHGGGGGHHHFHHHHGHHHHGHHHHHGGEEHHHHHGGG?DFGGGCGHHHHGGHHHGGHGHHHGFDGHGHCGDDGGGHFHFDFGGHGFHHGGGDGFHHGGGGFGG@EDGGHHGFFHGFFHGHFFFFHGFFFFFFGFFFFFFFHGAFEGHHHHHHGHFFFFFGGGFGCGGHHHHHHHHGHHHHGHGHGGGGGHHGHGHGHHHHHGGGGGGGHEHGHGHGHHHGGFCGHHHGGGGGHGGGGGGGGGGFFFFFFFBAAAA
@M02197:102:000000000-ALU3V:1:1101:23117:19402 1:N:0:1
ACGAAGTCTACCTCCTCCGCTTATTGATATGCTTAAGTTCAGCGGGTATTCCTACCTGATCCGAGGTCAACGTTCAGAAAGTCGGGGGTTTTACGGCGTGGCCGCGCCGCGCCCCGCATGCGTGTGTTGCTACTACGCAGGGGGGGCTGCAGCGAGACCGCCACTGTATTTGGGGGACGGCGCCGCGCGGAGGCGGGCCGATCCCCAACACCAGCGCCGCACCGCAAGCGGTGGGCTCTTAGGGTTGAAATGACGCTCGGACAGGCATGCCCGCCAGAATACTGGCGGGCGCAATGTGCGTTCAAAGATTCGATGATTCAC
+
CDDCCCDFFFFFGGGGGGGGGGGGHHHHHHHHHHHHHHHHHHHGGGGGHHHHHHHHHHHHHHGGGGGHHHHGHHHHHHHHHHHGGGGGEEGGHHGFGG;GGGHCF?C7@C-@#AD<A2,DED#C38GHCCB,G:B:F;5FGFA,9?;.FA6B9=4@:AEAFFDDFFFFFFFFFFFF;BCFFCFFFCCCGECABAADF;DE8EGCCCC<<4EFAFGFGCCC#CD<CDCCGGG<GHG?6CGHFGHH;GHHGCFGGGGFFEHFGFFHHHFE??GGHFBHHHCGHE?GGGGGGGCHGHGGGGGGGGGGGGGGGFFFFBFFCBACB
@M02197:102:000000000-ALU3V:1:1101:10219:19439 1:N:0:1
ACGAAGTCTACCTCCTCCGCTTATTGATATGCTTAAGTTCAGCGGGTATCCCTACCTGATCCGAGGTCAAACGTTTGAATAAGGCTTCATGGACGCCGACGTAGAAGGGAGAGACGCAAATTGTGCTGCGCTCTACCACCAGTACGTTGGCCGCCAATCGCTTTCAGGCGAGTCCTGTGCAGGACAAACGCCCAACACCAAGCAGTGCTTGAGGGTACAAAATGACGCTCGAACAGGCATGCCTCCCAGAATACTGGAAGGCGCAATGTGCGTTCAAAGATTCGATGACTCAC
+
AAAAAA?DF311FGGGGGGGGGGHHHHHHHHHHHHHHHHHHHHGGGGGHHHHHHHHHHHHHHHGGGGHHHFHEHFF;HF#FGF;>@/E;E;@%BEG/EE@E@8GFHHHCHG?CCGG4GCBFBGFGFBAD@C@FHHHHGHGHAFGFFGCHHFFGC/GEGDGECGBEDCBCFF?GGFG$;FFGGHGFF?GEGGHHGGBBAHFFFEFBBB3FFFAFHF5BFFFHHCGGGGFGGHHFHHHHHHGGE8:HFHBHCHFEF5HCEGGGGHHHHGGGGHGGGGGGGGGGFFFFFFFACCBA
@M02197:102:000000000-ALU3V:1:1101:19430:19440 1:N:0:1
ACGAAGTCTACCTCCTCCGCTTATTGATATGCTTAAGTTCAGCGGGTATTCCTACCTGATCCGAGGTCAACCTGAAAAAATAGATTTAGAGGTGGCCGGGCCCGTGACACCTTGAAACTCGACGCCTGCTCCGGAAAGCTCAGTGCGAAGAGGGTCCCACGGACGCCGTCATTGTCTTTGAGACCAGTTGGTCGCGGACGATCCAACGCGGTCCAACACCAAACCCGGAGGTTTGAGGGAGGATAATGACGCTCGAACAGGCATGCCCTTCGGAATGCAAAAGGGCGCAATGTGCGTTCAAAGATTCGATGGCTCAC
+
BBBABBBFFFFFGGGGGGGGGGGHHHGHGHGGHHFHHHHHHHGGGGGGCHHHHHHFHGHHHHHGGGGHHHHHHFHHHHHEHBFHHHHHHFHEG1ECHC/EGEEFEGGGHHE9HEGH:FHHGHGFC#AC?BFFDGFCCHHHFG:DFHGFGGCFAD:HHHGHGGCGAF?FBADFBFFGGGFFBFEFFFFBFFFFFFF?FF>FFFFBFFFF;;DFFFFFFGEFE?EFFFFF>BB;BFHHFFE@BDFGG>?/E//FA/GF11HGFFECCEEAA/02DG2D111GCE0CEE113AA0AAC1D3GE3GEB11>1@1>1?A>>1
@M02197:102:000000000-ALU3V:1:1101:19422:19424 1:N:0:1
ACGAAGTCTACCTCCTCCGCTTATTGATATGCTTAAGTTCAGCGGGTATTCCTACCTGATCCGAGGTCAACCTGAAAAAATAGATTTAGAGGTGGCCGGGCCCGTGACACCTTGAAACTCGACGCGTGCTCCGGAAAGCTCAGTGCGAAGAGGGTCCCACGGACGCCGTCATTGTCTTTGAGACCAGTTGGTCGCGGACGATCCAACGCGGTCCAACACCAAACCCGGAGGTTTGAGGGAGGATAATGACGCTCGAACAGGCATGCCCTTCGGAATGCCAAAGGGCGCAATGTGCGTTCAAAGATTCGATGACTCAC
+
BBBBBBBFFFFFGGGGGGGGGGGHHHGGGHFHHHHHHHHHHGHGGGEFHHHHHHHHHGHHGHHGGGGHGHHHHHHHHHHGHHHGHHHHHHHGFHEGHGFGGGGGGDGGFHGHHHHHHHHHGHGGGGGGDGHHGGGGGHHHHGHHFHGGGGGHHGGHHHHHFFDG@BGHFGDGHHFGHHHHHHFFHGGHGGGGFAFFGHGHHHHGGFGGGHHGHHGHGHGFFFFGFGHHHGGHGFHHGGHHHHHHGHGGGGCGHDHHHHHHHGHGGGGGGGHHHHHHHHHGHGGGGGHHHHGGCGGGFGGGGGGGGFFFFFFFBBABB
@M02197:102:000000000-ALU3V:1:1101:21393:19468 1:N:0:1
ACGAAGTCTACCTCCTCCGCTTATTGATATGCTTAAGTTCAGCGGGTGATCCTACCTGATTTGAGACCAGAAGTGAAATTGGGATGTGCCACAGAGGCAAGTTCGAAGCACACGCAGACACAACCAAACATTCCTCCTTTAGGCGACATAGCAAATGACGTATCATGCCATGCCAGGAGAAAAACACTGCTTGGCCGCCTCCTCCCAAACAGAGAGGCGGATGCAAAGTGTCTCAAGGCGCTCATGCATTTCGGGCGAGCCTGTGCTAGGTAGCGCAGGCAGAGGCCCCCATCCAGACCCCATCCGCCAAGCCGTTTCATTTAAAAACCGCTTGGGGTGGGAGATTTCATGGCACTCAAACAGGCATGCTCTACGGATTGCCATAGAGCGCAAGGTGCGTTCAAAGATTCGATGATTCAC
+
CCBCCCAFFFFFGGGGGGGGGGFHHGHGHHHHFHGHHHHHGHHGGGGFHHHGHHEHGHHHHHHHGEHEFFHHHHHDHGDGHEEHHGHHGHHHHHHHGGFHGGFHGHHGGHHHGGGGGGGGHHGGGGHGHHHG2FGHHHHHHDGHCGCFDHGHHHFGFHHGFHDHFGFHHHHFF00CEEEHGFGHGHHHBFGFHGHH7?DGGGFGG:GGGGGGFFFGGDAAB@BFBFBBB/+;/:999:A>6B?0B90.---CDB-::.EEFFC0BFFD/----?G<1F<<<0.A<</FEHFDGFF</DEF?@<GGHE/GGGEFFGDBHGFBFGGFE?GFFEE?GGCGFHGHGGEFHEHHHGGFHGFHHHHGHHFGBGBHEEFBGHHHHHHHGHHHGGGGHHHGEGGGHGGGGGGFGGGFFFFFFFBBBBB
@M02197:102:000000000-ALU3V:1:1101:13112:19470 1:N:0:1
ACGAAGTCTACCTCCTCCGCTTATTGATATGCTTAAGTTCAGCGGGTATCCCTACCTGATCCGAGGTCAACCTGATAAAAAATTGGGGGTTAGACCGACCCGGAAGGACCTTGCAACTCGATACGTGCTCCCGAAAGAACTCGTTGTATCGAGGGTCCCACGGACGCCGTCATTACTTTTGAGAACCAGTCGGTTTGACCCGACTTGGTTCCAATGCCACACCCCGGGGGGTGGAGAGAAGGATAATGACGCTCGAACAGGTATGCCCTTCGGAATACCAAAGGGCGCAATGTGCGTTCAAAGATTCGATGACTCAC
+
CCCCCCCFFFFFGGGGGGGGGGGHHHGGHHHHHHHFGHHHHHGGCGFGHHHFGHHHHHHHHHGGGGGHHHHGHGHFHHHHHGGHHHHGGFEEHHHGG;GGGGGGGGGHHHHHHHHHFHHGHGHGGHHHGHHGGFGCGHHHHHGGGGEHHEGGGGGECCGGGGGGGDGGGHHFFFFHHFFFBBGFBHGFECGGGHHGGHFGFGFHFHGFFFHHHHHHFDFFFGGGFGGFFGF;HHHGHFFHHGHG9F?GGGGHHGFHDFFHFFEGGGGFE2HHHGHGGHHCHGGGGGHHHHCGGGHGGGGGGGGGGFFFFFFFCCCCC
@M02197:102:000000000-ALU3V:1:1101:5986:19582 1:N:0:1
ACGAAGTCTACCTCCTCCGCTTATGATATGCTTAAGTTCAGCGGGTATTCCTACCTGATCCGAGGTCAACCTGAAAAAATAGTTTTTGAGGAGGCCGGGTCCCCGGGACCTTGCAACTCAACGCGTGCTCCGGAAAGCTCAGTGCGAAGAGGGTCCCACGGACGCCGTCATTGTCTTTGAGACCAGTTGGGAGGGCCGCGGACGGTCCCCCAACGCGGTCCAACACCGAACCCGGGGGTTTGAGGGAGGATAATGACGCTCGAACAGGCATGCCCTTCGGAATGCCAAAGGGCGCAATGTGCGTTCAAAGATTCGATGACTCAC
+
ABAABBBFFDFFGGGGGGGGGFGHHHHHHGHFHHHHHHHEAFEECEEHHHGGGFHHFHGHHGGGGGH3GHHHEFHFHHGHHHFHHHGGGFHGFCFG?EDEEFFGCCDGEGHHGHHHHEHHHGGGCGGGEHHGGDCCHHHHHFHHH?DC9/DDDGFEGHHGFGGGGDGEGGFGGGFFFFGGGFFGGGHFFFHEEAFFGGFGGGDFFFFFFGFCDCGFGHHHHGGGFGGHGFFGGGGGGGHHHGFGGHHHGF55FFGFGFGHGGHHHBFGGBEGGGGGGGGHGHHHFG3GEFFGACHHHGGGCCGGGGBGFCGGFFFBFDBABAAA
@M02197:102:000000000-ALU3V:1:1101:10220:19635 1:N:0:1
ACGAAGTCTACCTCCTCCGCTTATTGATATGCTTAAGTTCAGCGCGTAGTCCTACCTGATTTGAGGTCAATTATTGTGGTTAACTCAAAGTTAAAAGCAATGAGATAAAGCTTAAGGTGCAAAAGCCCGGTAGAACCTCTCAGTTCTAGCCTGGACAGACTTGACAGCGAGATGGACGAACCTAGAACACTGTGAAGGCCAAGCATGGGCCGCACCAATTTAGTTAAGACAAGCTGCAGATCTAGAGACTTGCTGCATTGTCCAACACCCACATAGCACCATCCAATCATAGAAATGGAAGGTGGATGGGAGAGGTTAATGACACTCAAACAGGCATGCCCTCCGGAATACCAGAGGGCGCAATGTGCGTTCAAAGATTCGATGATTCAC
+
CCCCCCCFFFFFGGGGGGGGGGGHHHHHFHHHGFHHHHHHHHHGGGGGGEHHHHHHGHHHHHHHGHHHHHHHHHHHHHGHGHHHHHHHHHHHHHGHHHHHHHHGHHHHHHHHHHHHGFGHHGHFFHHEG?FGGHHHHFHHHHHGHHHHHHHGHHFHFGHFHHHHGHHHGGGGGHGFHGGGCGHHHGHFHHHGGHHHHHGHGHHGHHHGGGGGGGFHHGHGHGHHHHGGHHHGFHHGFHFFFHHHHHGDEGHGHGHGEEHGHEEGFGFGHHHHFBGHGGGHHGHGHHFHHHHHGHHHHFHHEGHHHHFHGHGHHHHHHHHHFFFHFEEHHGHHHHHHGGGGGFGHHHFHFGHHHHGGGGGHHHHEEEGGGGGGGGGGGGFFFFFFFBAA>?
@M02197:102:000000000-ALU3V:1:1101:8885:19700 1:N:0:1
ACGAAGTCTACCTCCTCCGCTTATTGATATGCTTAAGTTCAGCGGGTATTCCTACCTGATCCGAGGTCAACCTGAAAAAATAGTTTTTGAGGAGGCCGGGTCCCCGGGACCTTGCAACTCAACGCGTGCTCCGGAAAGCTCAGTGCGAAGAGGGTCCCACGGACGCCGTCATTGTCTTTGAGACCAGTTGGGAGGGCCGCGGACGGTCCCCCAACGCGGTCCAACACCGAACCCGGGGGTTTGAGGGAGGATAATGACGCTCGAACAGGCATGCCCTTCGGAATGCCAAAGGGCGCAATGTGCGTTCAAAGATTCGATGACTCAC
+
CCCCCCCFFFFFGGGGGGGGGGGHHHGHHHHHHHHHHHHHHHHGGGGGHHHHHHHHHFHHHHHGGGGHHHHHHHHHHHGGHHGHHHHGGGGHHGGGGG/EGGHHHGGGGGGHHHHHHHHHHHHGGGGGGGHHGGG;CHGHHHGGGHGGBFGHHGGFHEFFFFGGGGGGGGFGGGGGGGGGFFFFGGFHHGGHHFFFGFGGGGGGGFDDFFHFGGGGFFGFFHFFEFGEGAEGGGGGGGGGHHHHFHHFHHHHHHGGGGGFEFHHHHHHHHGGGGGGGGHHHHHHHGHHHFCGGGHHHHGGGGHGGGGGGGGGGFFFFFFFCBAAA
@M02197:102:000000000-ALU3V:1:1101:11087:19708 1:N:0:1
ACGAAGTCTACCTCCTCCGCTTATTGATATGCTTAAGTTCAGCGGGTAGTCCTACCTGATTTGAGGTCTAAACTAAAAGTTTATTAGAGTGGAGGGAGCGAAAACTTATTACGCATTCCACTTAGACATTTAAGACGAGCCGTAACCGGCAGCGTCCAAAACTCATATACAGAAAACTGCATATGAGAGTCTGTATGACACTCAAACAGGCATGCCTTTCGGAATACCAAAAGGCGCAATGTGCGTTCAAAGATTCGATGACTCAC
+
CCCCCCBFFFFFGGGGGGGGGGGHHHHHHHHGHHHHGHHHHH;GGGGGGHHHHHHHHHHHH9HHGHHH9HHHHHHHHH9DGHHHHHHHHHGFFHGGGCF9GGGGGHGBFHFHEFGEEHHFFHHHEHHHEHHHEBFGGGGGGHGGGGHHGGGGGHHGHHHHHHHHGHHHHHHHHHHHHHHHHHHHHHHHHHHHHHHHHHHHGHHHGHHHHHFGGHHGEFGGGHHHHHGHHHGGGGGGHGHFEEGHGGGGGGGGGGFFFFFFFBBBBB
@M02197:102:000000000-ALU3V:1:1101:17338:19680 1:N:0:1
ACGAAGTCTACCTCCTCCGCTTATTGATATGCTTAAGTTCAGCGCGTAGTCCTACCTGATTTGAGGTCAATTATTGTGGTTAACTCAAAGTTAAAAGCAATGAGATAAAGCTTAAGGTGCAAAAGCCCGGTAGAACCTCTCAGTTCTAGCCTGGACAGACTTGACAGCGAGATGGACGAACCTAGAACACTGTGAAGGCCAAGCATGGGCCGCACCAATTTAGTTAAGACAAGCTGCAGATCTAGAGACTTGCTGCATTGTCCAACACCCACATAGCACCATCCAATCATAGAAATGGAAGGTGGATGGGAGAGGTTAATGACACTCAAACAGGCATGCCCTCCGGAATACCAGAGGGCGCAATGTGCGTTCAAAGATTCGATGATTCACA
+
BBBBBBAFFFFFGGGGGGGGGGGHHHHHHHHHHHHHHGHGHHHGGGGGGGHHHHHHHHHHHHHHGHHHHGHHHHHHHHGFGHHGHHHHHHHHHHHHHHHEHHEGHHHHHHHHHHHHHHHHGHHHGHHHGGGGGHFHHHHHHHHHHHGHHHHHHHGHHGHFHHFHHHHGGGGGGHFGFFFCCGHFFHCHHHHHGGHGHGGHHFHHHFFCECEGACGHHHHGHGGGHHHHHHHGGFHHGHFHGHGHHHFHFHFF1FGDGHGGBAHGECFGHHHHHHHFGBEGGBAHHHGHHFHGHGFHGHHGHHHHHHHHHHHGBFGFHHHHGHHHEHHGHFHHHFHHGGGGE?GHHHHHGHHHHHGGGCGHGFDEAA0HGGGGGGGCFGGFFFFFF3AAAA@
@M02197:102:000000000-ALU3V:1:1101:25847:19764 1:N:0:1
ACGAAGTCTACCTCCTCCGCTTATTGATATGCTTAAGTTCAGCGGGTATTCCTACCTGATCCGAGGTCAACCACAAAAAATTGGGGGTTTAGCGGCTGGGAGTTATAGCACCTAACAAAAGCGAGAAAAAAATTACTACGCTCAGAGGATACTACAAATCCGCCGTTGTATTTCAGGAACTACAACTCCTAAGAGAAGTAGATTCCCAACACTAAGCTAGGCTTAAGGGTTGAAATGACGCTCGAACAGGCATGCCCACTAGAATACTAATGGGCGCAATGTGCGTTCAAAGATTCGATGACTCAC
+
CCCCCBCFFFFFBGGGGGGGGGGHHHHHHHHHHHHHHHHHGHHGGGGGHHHGHHGHHHHHHHHGGGDHHHHHGGHHHHHGHHHHHGGFG;HGHGGGGGGGHGDGHHHHGHHHHGGGHHHHHHGGFGGHHHHGGHHGHHHHHGGGHHHFFFGGHBHHHHGGGGGGHFHHGHGGHHHHHGHGFGGHHGHHHHHHGHGGEFFHGGHHGHFFHHHHHHHGHHHGGHHHHHGHHHHHHHEEGGGGHHGHHHHGHHGHHEHFFGEFGHHHHHHGHGGGGGGHHHGGGGGGGGGGGGGGFFFBFFFFFBAAAA
@M02197:102:000000000-ALU3V:1:1101:6008:19802 1:N:0:1
ACGAAGTCTACCTCCTCCGCTTATTGATATGCTTAAGTTCAGCGGGTATTCCTACCTGATCCGAGGTCAACCTGAAAAAATAGTTTTTGAGGAGGCCGGGTCCCCGGGACCTTGCAACTCGACGCGTGCTCCGGAAAGCTCAGTGCGAAGAGGGTCCCATGGACGCCCGTCATTGTCTTTGAGACCAGTTGGCCGCGAACGGTCCAACGCGGTCCAACACCCGAAACCCCCGCGGTAAAGCAGGGGTTTTGGAGGGAGGATAATGACGCTCGAACAGGCATGCCCTTCGGAATTCCAAAGGGCGCAATGTGCGTTCAAAGATTCGATGGCTCAC
+
BBBBBBBFFDFFGGGGF4EA?EGHH5EGFFHEHHHHFFGGFHFCEGE0GA5AGFBAHHFHBEAEE?1C3BFAGHHB3G1EGBF4BFGFE111F11/F/>EEEEHHGG//EDGGFCDFGHHGEC/CFDGGGFFDFDCGGHGHGFGBFFDCA7CAFGFGAFBGGBF;AABBBFGGGFGBFFFGFF;F9999GFFFBAB?BB9B:EHC:ACCCCGHBDC<<9FFGHCBBCFFGEBEBGFAF9EFFCFAG>HGF/GB/0F@B2FD2FGEEE/0EABB1FE1100B/A/GFA0FBFB11FFGB?EA0CHHGBEEA0FCFGGB33A111A1B1C1AA111
@M02197:102:000000000-ALU3V:1:1101:24629:19878 1:N:0:1
ACGAAGTCTACCTCCTCCGCTTATTGTTATGCTTAAGTTCAGCGGGTAGTCCTACCTGATTTGAGGCCAAAATTGAAAAATATACATCTACCTCAGAAGAGGAGACAGGTTCGAAAGCAGACTTCGATGACAAGAGTTTTCAATGTTACTTAACAACTCTACTGAAGTCCAGCTAATGCATTTAAGGCGAGCGTGTGTCTGTAACCAAACCGCAAGCAAGCCCAGGCACCTACTTGTCCAGCTCTTCGTGAAAAAAGTTGGATAGTAGAGAATTTCAAGACACTCAAACAGGCATGCTCCAAGGAATACCAAGGAGCGCAAGGTGCGTTCAAAGATTCGATGATTCAC
+
BBCCBCBFFFFFFGGGGGGGFGGHHHHHHHHGHGGGHHHHHHGGGGGGGFHHHHHHHHHHHHEHGHGGHHHHHHHHGHHHHHHHHHGHHHHFHHHHHHGHHHHGHGHHGGHHGHHGDGHHGHHHHGHFHGHHHGGHGGHHHHHHHHHHHHHHHGHHHHHHHHHHHHFGGHHGHHHHHHGGFHEFHHCEGGGGGHGGHHHHHHHHHHHHGGGHGHGHFHHHFAEFFFGEHEGHHHFHHHHHFHFFGGHFEGCGHHHHHFHHEHEFHHHGHHGG5HHHHGBFHHGGE5A3HEHHHHHHHHHFHHHHBHGHHHHHGGGGGGHCGGGCGHGFGGGGGGGGFFFFFFD>3ABA
@M02197:102:000000000-ALU3V:1:1101:16353:19974 1:N:0:1
ACGAAGTCTACCTCCTCCGCTTATTGATATGCTTAAGTTCAGCGGGTATTCCTACCTGATCCGAGGTCAACCTGAAAAAATAGTTTTTGAGGAGGCCGGGTCCCCGAGACCTTGCAACTCGACGCGTGCTCCGGAAAGCTCAGTGCGAAGAGGGTCCCACGGACGCCGTCATTGTCTTTGAGACCAGTTGGGGGGCCGCGAACGGTTCCCCAACGCGGTCCAACACCAAACCCGGGGGTTTGAGGGAGGATAATGACGCTCGAACAGGCATGCCCTTCGGAATGCCAAAGGGCGCAATGTGCGTTCAAAGATTCGATGACTCAC
+
BBCCBBAFFFFFGGGGGGGGGGGHHFHHGHHHHHHHHGHHHHHGGGFGHHHFHHHHHHHGHFHGGGGHHHHHHGHHFHHGHHHFHHHGGFGHHGGGGGGGGGHHHGGGGGGHHHHHHHHHGHGGGGGGGGEGGGFGGHHFHHHFGHGGGGGHGGGHHHGHGFGGDGGGFGGFGGFGGGFGHFFFGBGFGGGGFFGGCGFFFFCFGFFFFFGFFFGFGHHFGFGFGGGFFEGFEFGFFHHHFHHGHHHGHHFHHGGGFDHHEHGHHHHHEHGGGGGGGHHHHGGFHGFHGGDGEFFHHEEGGHGGBGF5GEGGFFFFFFFBABBB
@M02197:102:000000000-ALU3V:1:1101:21068:19982 1:N:0:1
ACGAAGTCTACCTCCTCCGCTTATTGATATGCTTAAGTTCAGCGGGTAGTCCTACCTGATTTGAGGTCAGAGGTCAATAGATTGTCCCTAATGAGACGATTAGAAGCCCGCCAAACGCTTCACGGTCACGGCGTAGACATTATCACACCGAGAGCCGATCCGCAAGGAATCGAGCTAATGCATTTGAGAGGAGCCGACGAAAGAGCCGGCAAGCCTCCAAGTCCAAGCTTACAGGCCGCAAAGGCTTGTAAGTTGATGATGTCACGACACTCAAACAGGCATGCTCCTCGGAATACCAAGGAGCGCAAGGTCCGTTCAAAGATGCGATGATTCA
+
A33AAAAFFFFFFGGGGGGGGGGHHHHHGHHGHHHHBDGHHHHGGGEFAHBBFHHHHGHFHHHBFFHHEHFHEFFHHFGH55FGHHHGGFFGBGFGHGGGGDHHHGGFHGEGFACG?F?CGBGHGCDGHGFGG/@DGGFBGFFHED<HGF7CCCHHCC8CACDCA:E=C@CD<<0<GGFBBCFFFGGE1FDFDEA@CCHFDFD/B/<<B*9/AAAFB/+HCBFGB1EEB2F?/;#E>11F@CFGHFHGF@2B1B22112F/HCFEFFB1/10HGA1AGCDFFA//EE/GDEGF1EGFA1BB0001CGGA000F1GGGGGGE1>1FB@B31A111
@M02197:102:000000000-ALU3V:1:1101:13325:19961 1:N:0:1
ACGAAGTCTACCTCCTCCGCTTATTGATATGCTTAAGTTCAGCGGGTATTCCTACCTGATCCGAGGTCAACCTGAAAAAATAGTTTTTGAGGAGGCCGGGTCCCCGGGACCTTGCAACTCAACGCGTGCTCCGGAAAGCTCAGTGCGAAGAGGGTCCCACGGACGCCGTCATTGTCTTTGAGACCAGTTGGGAGGGCCGCGGACGGTCCCCCAACGCGGTCCAACACCGAACCCGGGGGTTTGAGGGAGGATAATGACGCTCGAACAGGCATGCCCTTCGGAATGCCAAAGGGCGCAATGTGCGTTCAAAGATTCGATGACTCAC
+
BCCCBAAFFFFFGGGGGFGGGGEHFHHHHHHBGHHHHHHGGCHGGGGGHHHHHHHHHHGHHHHGGGGHHGHHHHHHHHGGHGHFHHHGGGGGHGGGGGGGCEEGHECCGGGHHHGHGHHGHHHGGGCGGGHHGCGCDHHHHFBGHHGGGFGGFFEHHHFHGGFG?CDGGGGGGGFFFFFGFGGFGFFGFFFDEFFFFGGGFGFGGGGGGGGAAGGGGHGHHGFFFFFGHGGGGEGGFCHEHHHHEFHHHFFHFHGGGGGGEEGFFHHFHHHFC1DCGGC5GHHGBFGFFFGGGGHHGHGGGGHGCGGGGGGGGFFD5FFFBBBAB
@M02197:102:000000000-ALU3V:1:1101:5132:19993 1:N:0:1
ACGAAGTCTACCTCCTCCGCTTATTGATATGCTTAAGTTCAGCGGGTATTCCTACCTGATCCGAGGTCAACCGTACGAAGATGTGTCCGACCGCGCGTGAACGCGGCGGGACGGTCGACCGGGTCCGTCTGTCCAAAGACCGCGGTGCGTGCTCGTGACAAGCTCATTGCACCGGGGGCCAGACGGACGCCGTCATTGCCTTTGAGACCCGTCGACGGTGGCCAAAGCACCGGACGGGGTCCAACACCAAACCCGAGGTTTGAGGGGGGATAATGACGCTCGAACAGGCATGCCCTTCGGAATACCAAAGGGCGCAATGTGCGTTCAAAGATTCGATGATTCAC
+
CBCCCBAFFFFFGGGGGGGGGGGEFGHHBGFFHHHFHHHHFEGGEEGGHHHHHFGHFGHHHH1FGGAHFFHHEEHDFGHFGEHHFGFHGGGGGGE?EE?FGE0DDCCF??<CCCDD-@BG?D@;:ADEFFGFFFFF/>:BBFAFFDFFAEDFFFF;E;AF=AE8FFFBFFFBFACECFFFFFFGFFFFFFFFFGGFHEGBHDHGGGFFFFF;DEAEFFFHGFFFFFFFBBFDB6?DECFCFEFFF?F?ECEGGFHFEHHHGGGGGFBHG@GGE>?GCEEGAGDFDHGCC2FEEAAGGHHHHHHFBHF3EGE?DHHGHGGGE4BGGGGGGGGGFFFFFFFBBBA?
@M02197:102:000000000-ALU3V:1:1101:7729:20054 1:N:0:1
ACGAAGTCTACCTCCTCCGCTTATTGATATGCTTAAGTTCAGCGGGTAATCCTGCCTGATTTGAGGTCAAAAGTTTAAGTGTTTCATGGATGAAACGCATTAGAAGCGCTGCTATAATCGATAAGACAATGCATCAAGGTTCGACGAAAAGTAAATTATTACGCCGAGCTAGAGCTGTCTATGCTATCAATTAGCGAGCTACTCGTATATTTCAGCCGAGCTGATCCTAAAGGACCGGCAGACAGCCAGAATCCAAGCCCAGACACCTGTTTCGTTAAAAAACAAGGGGTTTGAGGGTTTCACGACTCTCAAACAGGCATACTCGTCGGAATACCAAAGAGTGCAAGGTGCGTTCAAAGATTCGATGATTCAC
+
AAB3AABFFFFFGGGGGGGCGGGHHGHH6EHHHGFHHHFGFHBE?EGGHHHB5FFGHHFFHBEFGGHGFHBGHHGHH555FGBHHHH5333BEGHFFEEGGHHFHHEGCF??F4FFFHHGHHHEGFGGGH3GGFH2GHBGFG////BBA@C<DD15FEGHHBE:DGC?@?G00CFGFHGEH8FFCGGHHFHFHF/C00A/4<'FD0=BBBFB@BFBFF9??00199?9FF?B<<<<9@19@@#FFFDBB1?1AB?B/0F4HHHCG/GGEE?/>43?/111EGFEGGEFB3G1EHEF3B?3?10FB31GHFHHGDGF55DF1A0A2EBHGHGEBEFHF5BFBBGHFFA?AGHGGGF5GGFGGFFFFF5BAABAB
@M02197:102:000000000-ALU3V:1:1101:14567:20132 1:N:0:1
ACGAAGTCTACCTCCTCCGCTTATTGATATGCTTAAGTTCAGCGGGTATCCCTACCTGATCCGAGGTCAATCATGAAAAAATTTGGGGTTCTGGCAGGACACCACCGGGACTCTGTCGCGAGGAGTATTACTACGCGTAGAGCCAGATGGCACCGCCACTGCTTTTAAGGGCTGCCCTGTGACGGGCAGGCCCCAACACCAAGCTGAGCTTGAGGGGTGATAATGACGCTCGAACAGGCATGCCCCCCCGGAATACCAAGGGGCGCAATGTGCGTTCAAAGATTCGATGATTCAC
+
DDDDDCBFFFFFGGGGGGGGGGGHHHHHHHHHHHHHHHHHHHHGGGGGHHHHHHHHHHHHHHGGGGGHHG:<F<<HHHFHG;H<HHEG;GH<HG<<G;;H<HG<HGGGGGGHH<H<HG;G9GGG9HHH:HH.;GGGGFGG;FF:HHHHF<H<HGGGGGGHGGGGGGGGGFGGGGGGFFFFGGGGGGFFFFFFFFFFFFFFFFFFFFFFFFFFFFFFFFFEFFFFFFFFFFFGGGGGGGGGGGGGGGGGHHHHHHHFGGHGGGGGHHFHGGGGHGGGGGGGGGGFFFFFFFBBAA3
@M02197:102:000000000-ALU3V:1:1101:17163:20003 1:N:0:1
ACGAAGTCTACCTCCTCCGCTTATTGATATGCTTAAGTTCAGCGGGTATTCCTACCTGATCCGAGGTCAACCTTGTAAAAATGATGGGTTAGACCGGCCCGACGAGACCTTGCAACTCCCCGCGTGCCTCGTAAAAGACTCGTTGCGAAGAGGGTCCCACGGACGCCGTCATTGTCTTTGAGACCAGTTGCGGAAGGCCCACAACTCGATCCAACGCCAAACCAGGAAGTTTGAGAGAGGATAATGACGCTCGAACAGGCATGCCCATCGGAATACCAATGGGCGCAATGTGCGTTCAAAGATTCGATGACTCAC
+
CCCCCCCFFFBFGGGGGGGGGGGHHHHGHHHHGHHHHHHGFHHGGGGGHHHGHHHHHHHHHHHGGGGHHHHHHHHHHHHHHHHHHHHHHGHHHHHGGGGGGGGGGCFGGHHHHHHGHHHGDCCFGGGGGHGHGGHHHGHHHGGGHGGGGHHHHHHHHHHHGGDGGGGGGHHHHHHHHGHFHFFHFHGGFFFFHHGHGGGGHHGHGGGHHHGFFFGHGGGHHEHFHHHHHHGHHHHHHHHHHHHHGGGGGFHGHHHHHHHGHHHEGGGGHHHHHHHHGHHGGGGGHGHFCEECCGGFFGGGGFFFFFFFFFBBBBA
@M02197:102:000000000-ALU3V:1:1101:13509:20351 1:N:0:1
ACGAAGTCTACCTCCTCCGCTTATTGATATGCTTAAGTTCAGCGGGTATCCCTACCTGATCCGAGGTCAACCTGATAAAAAATTGGGGGTTAGACCGACCCGGAAGGACCTTGCAACTCGATACGTGCTCCCGAAAGAACTCGTTGTATCGAGGGTCCCACGGACGCCGTCATTACTTTTGAGAACCAGTTGGTTTGACCCGACTTGGTTCCAATGCCACACCCCGGGGGGTGGAGAGAAGGATAATGACGCTCGAACAGGTATGCCCTTCGGAATACCAAAGGGCGCAATGTGCGTTCAAAGATTCGATGATTCAC
+
BBCCCCAFFFFFGGGGGGGGGGGHGHHHHHHGHHHHHHHHHHHGGGEEHHHHHHHHHHHHGGEFCFGHHHHHHHHHHGGHGGHGHHHGGGGHHHHHGGGGGGGGGGGHHHHFHGFFFHHGHHHGGHHHFHHGGGGGGGHHHHGHGHGHHHEHEGGGHHGHGGGGGCGGHHHHHHFGFHHHHHHHFHHHFFGGHHHHGHGGGHFFGHFGF?FHHFHHGGCCEGGGCEGGGGHHHHHHFBGHHHGHHHGGGGGGADGHHHHEHHHGGGGCGGHHFHHHFHFHGGGGGFBHHHEE?GHGGGGGGGGGGFFFFFFFABCBB
@M02197:102:000000000-ALU3V:1:1101:9516:20388 1:N:0:1
ACGAAGTCTACCTCCTCCGCTTATTGATATGCTTAAGTTCAGCGCGTAGTCCTACCTGATTTGAGGTCAATTATTGTGGTTAACTCAAAGTTAAAAGCAATGAGATAAAGCTTAAGGTGCAAAAGCCCGGTAGAACCTCTCAGTTCTAGCCTGGACAGACTTGACAGCGAGATGGACGAACCTAGAACACTGTGAAGGCCAAGCATGGGCCGCACCAATTTAGTTAAGACAAGCTGCAGATCTAGAGACTTGCTGCATTGTCCAACACCCACATAGCACCATCCAATCATAGAAATGGAAGGTGGATGGGAGAGGTTAATGACACTCAAACAGGCATGCCCTCCGGAATACCAGAGGGCGCAATGTGCGTTCAAAGATTCGATGATTCAC
+
BCBB?ABFFFFFGGGGGGGGGGGHHHGFHHHHHHHHGHHHHHHGGGEEGGHFHHHHHHGHHHHHGHHHHHFHFHHHHHGHFGEHHHHHHHGGHHHHHEHEHHGFHHHHHHHHHHFFGDGHHHGHHFFHG?EE?GHHHHHHHGHHFHHHHHEHFAGHHFHHGHGHHGBGFGG;FFFFHGC@DFBGHEHHHHGFFFGHHHEEGFGGGFGGEFGHGHGHHGFFGHFGGHGHHHFHHHGHHFGHHHHHHHGGGHAHHEHHDEGF2CCDFAFDFHEBHEBBB3EFHGHFHHGHHHHGHGHHHGHGHHHHHGHG3EGHHHHHHHGHHHGGGHHHHHFHFGHHGGGGGCGHHGGHHHHHHHGGGGFGHGHGEFGHGGGGGGGGGGFFFFFFF@BBBB
@M02197:102:000000000-ALU3V:1:1101:26696:20419 1:N:0:1
ACGAAGTCTACCTCCTCCGCTTATTGATATGCTTAAGTTCAGCGGGTAGTCCTACCTGATTTGAGGTCAGAGTCATAGGTGCCGCAAGGGCAAGGTTGGAAGCAGCCATCAAGACCAAAGAAAGAGAGAAACTTATTACTCCCATCAAAGGTACGATCACCACTGACACATTTGAGGCGAGCCAATAATGGCAGACGCCCAAGTCCAACATCCTCGGGAAAACCCGTGGGGTTGAAGTCTTCATGACACTCAAACAGGCATGCCCTCCGGAATACCAGAGGGCGCAAGGTGCGTTAAAAGATTCGATGATTCAC
+
BABBBCAFFFFDGGGGGGGGGGGHGHCHHHHGHHHHHHHHHHHGGGGGGHHHGHHHHHHHHHHHGHHHHHGHGGHHHGGHHHHGGGGEFGGGGGGHHHGHFFHHHHFFHGHHHHHHHHGHEFHHHHEDFF9HHHGHHHHHFFHHHHHGGHHGHHGGEHGGGGHHGHFGFEGBGGHGGGHGFGHFEHHHHGCFFGGGGGEHGGHHEHHGGG<FEEGHFFFFFFGGGFFFFFGE49FFGGHHGHHHHFHHGHHHGGHHHHFHEDGGGGCFHHHHHHHHHHGGE?GFHGHGGGGGGFGGGGGGGGFFFFFFFBBBBB
@M02197:102:000000000-ALU3V:1:1101:6275:20429 1:N:0:1
ACGAAGTCTACCTCCTCCGCTTATTGATATGCTTAAGTTCAGCGGGTATCCCTACCTGATCCGAGGCCAAGCGTAAAATAGTAGACTTATGGATGCCACCGTCAGCAGTGGAGAGCGCAAAATGTGCTGCGCTCCCACACGGGACGGCGGGCTGCCAATACATTTGAGGCGAGTTCACGCACGCAGCGGAACAAAACGCCCAACACCCAGCAGGGCTGGAGGGTACAAATGACGCTCGAACAGGCATGCCCGATGGAATACCAAGGGGCGCAATGTGCGTTCAAAGATTCGATGATTCAC
+
AAAA1AAF3DB1FGGEFFEEGGGHBG3FGFHCHHHGHGHCHFHGCE/EGDGCBGHGFHFHHGGCEG/FGCEFE/FFHHFFHHHBHFHFHFGFE1BGHFFHE8FEEFGH1GF1FFGGFEFCFFFFBGFHGBCA@ECEHF/CCCC.@C@@?C.@GFEGGBF=FHGGHFFACE@F<>CFFFEGGGFCCB?DGFHFFGGFFFE@B??A0?HFHHG6GFF10FG?FDG:FBGB#EE>F?HGA2FF:1F1FG/EE//122BHHHHHBG0CEAEE0BGA10AAA1AADGFF3AA1FBBFFDBAAAAA
@M02197:102:000000000-ALU3V:1:1101:17064:20484 1:N:0:1
ACGAAGTCTACCTCCTCCGCTTATTGATATGCTTAAGTTCAGCGGGTATCCCTACCTGATCCGAGGTCAAACGTTGAATTGTAGGCTTATGGACGCCGACGTAGAGGGGAGAGACGCGACTTGTGCTGCGCTCTGCCACCGATACGTTGGCCGCCAATCGCTTTCAGGCGAGTCCTCTGCAGGACAAACGCCCAACACCAAGCAGTGCTTGAGGGTACAAAATGACGCTCGAACAGGCATGCCCCATGGAATACCAAGGGGCGCAATGTGCGTTCAAAGATTCGATGATTCAC
+
AAAA?A>FFFFFGGGGGGGGGGGHGHHH3FGHHHHHHGHHHHHGGGGGHHHHHHHHHHHHHHHGGGGHHHGHGHHHHHG9FFGHFGHHHHHHFHGGCGFEGBEGAHGFFCCCCGHCBCGGGFFFCDBGHGGGGHHGHFHHGGGGGGHFEFHHHGGEEGGHGGGEGGGGGBGGAFFFHHHHHFHGEGFEEG>GFBFBEFHFGEBHHFFFFGFFGFGFBHHHHHGGFFFBFGGHHHHHHFHGGFFGGBEHHHHFHBHHHGGGGGGFHHECEGHGGGGGGFCGGFFFFFFFABAAA
@M02197:102:000000000-ALU3V:1:1101:18975:20458 1:N:0:1
ACGAAGTCTACCTCCTCCGCTTATTGATATGCTTAAGTTCAGCGGGTATCCCTACCTGATCCGAGGTCAAGCGTAAAATAGTAGACTTATGGATGCCACCGTCAGCAGTGGAGAGCGCAAAATGTGCTGCGCTCCCACACGGGACGGCGGGCTGCCAATACATTTGAGGCGAGTTCACGCACGCAGCGGAACAAAACGCCCAACACCCAGCAGGGCTGGAGGGTACAAATGACGCTCGAACAGGCATGCCCCATGGAATACCAAGGGGCGCAATGTGCGTTCAAAGATTCGATGATTCAC
+
CCCCCCCFFFFFGGGGGGGGGGGGHHHHCHHHHHHHGGHGHGHGGGGGHHHHHHHHGHEHFHHFGGEHHHHHGGGGHHHHHFGHGHHHHHHHHHHHHHHHFHGGGHHGHHGHHHGEGGGGGHHHHHHHHHGGGGGGHHGGGGGGGGGGGGGGHHGHGHHHHHGHGGGGGGHFHFFFFGGGGGGFFGGHHHHGGGGFGHGHFFEFGGHHHGHGGGHGHGHGHHHHHGHHFGFGFGHHGHHHHFHHHHGGGHHHHGHHHHGHHHHHGGE?CFGHHGGGGHGGGGGGGGGGFFFFFFFCBCCC
@M02197:102:000000000-ALU3V:1:1101:18388:20541 1:N:0:1
ACGAAGTCTACCTCCTCCGCTTATTGATATGCTTAAGTTCAGCGGGTAGTCCTACCTTATTTGAGGCCAGTAGTTAATAATTATAAAAAAAAGCAGAGACCGTTTACGCAGGTTTAAAATGCCTTAGCAACCTGACTGATCTCCAGCTCATACATTTAAGGTAAGATTGACAGGGCATGTCAATCAAACCCAAGGACTCGCATGCGTTTTTGTATGCAAAAACGCAATGGAAGAAGATTAACGACACTCAAAAAGGCATGCTCTTTGGAATACCAAAGAGCGCAAGCTGCGTTCAAAGATTCGATGATTCAC
+
BBCCBBBFFFFFGGGGGGGGGGGHHHCHHHHHHHHHGHHHHHHGGGGGGHHHHHHGHHHHHHHHGH1FHHFFGFGHHHGHHGHHHHHHGGGGGHHGHHHHGGGGHHHHGGGGHHHHHHHHHGHHHGHFFHHHHHHHHHHHGHFHHFHHHHHHHHHHHHHHHFGHHEGGGHHHHHGFGHHDHHHGGHGHGHGHHFFGGGGHGGEFGGCGHGGEGHHHGGGGGGGHHHHFHGFBFHHGFFGGFDGHGHGEGHHHHHHHHGHFFFBGFBHHHHFHGFFGHFGGFHGHHGGGGHGGGFGGG2FGBFFFFFFBBBAB
@M02197:102:000000000-ALU3V:1:1101:5280:20482 1:N:0:1
ACGAAGTCTACCTCCTCCGCTTATTGATATGCTTAAGTTCAGCGGGTAGGCCTACCTGATCTGAGGTCTATCACAAGAGTCCGCTCGCAGAGCGAGGGCGGTTTCAAGGAAGCCTGCCTTCCCAAGGTCGAGCGATACATATCACGCAGGACAAAGGGCCGCAAGGCCACCGATGCATTTGAGGCGAGCCCGGCAAGGGGCAACACCCAAGTCCGACCCCCCCGTGCAGGACACGAGGGGACGAAAGCTGACGTGACACTCAGACAGGCATACCCTCCGGAATACCAGAGGGTGCAAGGTGCGTTCAAAGATTCGATGATTCAC
+
BBBABABFFFFFGGGGGGGGGGGHHHHHHHHHHHHHHFHHHHHGGGGGGEFGHHHHHHHHHHHHHGCGHHHHFHGGHHHHHFGGGGGGGGGHHGGGGEDGGFGFFGHHHHHFHHHGEFHHHGEDGHGHHGCGGGGHGFHHHEFHHFHGGGGFFHBB9CE;FFGFGGGGGGGFGGFFFFFFFFFFFE-=DFEFFFFFFFFFFFFFFFFFFABFFFDDFCGGGFGFCG?GHGHGHGGEGEE1F;HGB5G11CEGHHHHHFHHGFEHGHGFGGB1GGGFCHHHHHGDGHHHHGHHGHHFHECFGHGGBGGGDFGGFFFFFFFBB@BB
@M02197:102:000000000-ALU3V:1:1101:19552:20622 1:N:0:1
ACGAAGTCTACCTCCTCCGCTTATTGATATGCTTAAGTTCAGCGGGTATCCCTACCTGATCCGAGGTCAAGCGTAAAATAGAAGACTTATGGATGCCACCGTCAGCAGTGGAGAGCGCAAAATGTGCTGCGCTCCCACACGGGACGGCGGGCTGCCAATACATTTGAGGCGAGTTCACGCACGCAGCGGAACAAAACGCCCAACACCCAGCAGGGCTGGAGGGTACAAATGACGCTCGAACAGGCATGCCCCATGGAATACCAAGGGGCGCAATGTGCGTTCAAAGATTCGATGATTCAC
+
?3AAAABFFFFFFGGCFFCEEG?GGGBDHHDGHFGGHFG5FEFGGGG?HHHGHAGFFDFDEAFEEGEEGHB3EEFGFGHHH%BB@3EGF'EFBFGHFFHGA9FFFGGFFFBGA3??0EEGGGHHGHHFHHF?DD?F:FDGDGCEFC<<<GDGFFGFFG>CFFFHFGGGFGHG@9AFFBEFED?/DDFBHHGEFFEAEC??/9/EFEBFGFGBE;B3BAEGF9GDBHHGHGGGGGH<GHHFHHGHHGGGGGF55HHHHHHHHHHHGGGGGHFHHGGGGHFGGGGGGGGGFFFFFFFCBBBB
@M02197:102:000000000-ALU3V:1:1101:7388:20647 1:N:0:1
ACGAAGTCTACCTCCTCCGCTTATTGATATGCTTAAGTTCAGCGGGTAGTCCTACCTGATTTGAGGCCAGATGTCAAGAAGTTACACACAAGTGTGTAGGGTATAGAAAGCAGACTATTGTCAAGTCCTGGCCACAAGCGAGCTTGTGTCCTAAGCGAAATACTTATTACGCCTAGGGGAACCAGTCAAAGACTAATCCAGCTTACATTTTTAAGGCGAGTCAACTTGGCATTGACAAACGCCCACATCCAACATCCAAGCTCGGATTAACCAAACTTGGAGTTGAGGTTTTCGTGACACTCAAACAGGCATACTCTTCGGAATACCAAAGAGTGCAATTTGCGTTCAAAGATTCGATGACTCAC
+
BBABBBADFFFFGFGGGGGGGGDHGH5GFHHGHHHGHGHHFHGGGGGGAFGGHFHGFFHFHHFHEFFGG1GGHDGGGGFGFGHBGHHH?EAHGHF3GGFHGFCCHHFHHGFGFGFFFHHFHHHHHGGGHH3FFHGHHHH?C@@EGF0GCH9FFHHHGHG?H:H.HFFFFHE?@GDHHHGDDCHHHHHHGGFGHGHEHHEGEE1CFHGDGHHHGGEFFFFFFGHGG1GGB2FHFBCFCFGFFEGDGF33/FFHFB3GFGFGGECGFFDEHGEEDGDGHG3GBFHHHF13EADGDGDHFBHFFGFF3BHHHHFGFC2E2FHHGGB5AHFHHHFHHHFFHGEEAE4FFGCGCGE4CFFFF5FFBABAA
@M02197:102:000000000-ALU3V:1:1101:11120:20833 1:N:0:1
ACGAAGTCTACCTCCTCCGCTTATTGATATGCTTAAGTTCAGCGGGTATCCCTACCTGATCCGAGGTCAACCTTGGTATGAAAGGTGTCCCTCCCCCGGGGGGAAGGCGGCGACCGGCGTCTGAATTCCTAACCGTGTACGTGCCCGAAAGCTCAGTGTACAGGAGTCCTCGCAGACGCCGTCATTATCTTTGGGCGGGGCGGCGGCCCGGGAGGGGGCCGCGCCACCACCAACAGCAAGCCGGGCTTGAGGGGTGATAATGACGCTCGAACAGGCATGCCCTTCGGAATACCAAAGGGCGCAATGTGCGTTCAAAGATTCGATGACTCAC
+
AAA@AA?FFFFBF4GFFGGE?EGHHBGHHCHBGHHHBGGCFBFGGCEEBFHHHHHHHHHHFHED0AEGBFBHGHHFFGHH4EFGC3GFFGHFHEGFDE?EGDCGDGBE;9A=A-;@9@/BBFEFFFFFFFFB:F9;AA:BA9BAEFB9/=DBBFBBFFFFFFFBFE>BFF>FCF9-99-;>>;?FBFFFF/9GG@CGGGA9CC?C<-CGFC/A</>@<A=F/B/9//9GCFGEFFFFFFB/GG?B11>/GEB0GF2GDBFE?E>/F/EGBHHHGGHGFF/?EE/FBHGBHFBHHHGECCCHHHHGEEE1BGGFBG3?FFFFFB1DD1AAAA
@M02197:102:000000000-ALU3V:1:1101:7973:20849 1:N:0:1
ACGAAGTCTACCTCCTCCGCTTATTGATATGCTTAAGTTCAGCGGGTAATCTTACCTGATTTGAGGCCAGAAAGGAATACATAAAGAATTATGTATGTGTGTGTTTGTTTGGTAGCAGATGACAAAAGCACAAGATTTTTATGGGTTTGCCTTAACAAAAATCTATGGCTGACACTCATCCACTCATACTTTTAAGGCAAGGTGATACAAAGAGGCTAATCTCATCACCAAGCCCAAGGACCCGTTAAAAGAATTTTTCATAAAAAAAAACCTTTTAATGGAGATATTCACGACACTCAAACAGGCATGCTCCGAGGAATACCAAGGAGCGCAAGATGCGTTCAAAGATTCGATGATTCAC
+
BBBBBBAFFFFFGGGGFGGGGCGHFGFGHHHGHHFHHHHHHHHGGGGGHHHHHHHFHHHHGHHHGGGGHFCFCGCHGHHHGHFHFHHHHHHFHFFHDBFFG?FBFGGEHHHFHFGGHHHHHGGFHHHHHFFHCGGEFFHHHHHGGHGGFFHFHHHGGHHGCGCFHHF6GCFCGHHGGH8HGGHHHHHDGGGGHHGBGHHHGGFHHDGGFGGFHHHHHHHGGHHHDHHHFGGF?FEGGEB<D?CHFGHFFHFGHFFGBBFGGGGGGGFGHEFE444GDF5EFHGD5HFFDFED53FFHGHGHGBGHBFGCCCGFGHDGBHHFHFFGFE2GEBBHGCDCGHGGGFGGGEGBFBF@FFFAA?AA
@M02197:102:000000000-ALU3V:1:1101:11112:20850 1:N:0:1
ACGAAGTCTACCTCCTCCGCTTATTGATATGCTTAAGTTCAGCGGGTATCCCTACCTGATCCGAGGTCAACCTTGGTATGAAAGGTGTCCCTCCCCCGGGGGGAAGGCGGCGACCGGCGTCTGAATTCCTAACCGTGTACGTGCCCGAAAGCTCAGTGTACAGGAGTCCTCGCAGACGCCGTCATTATCTTTGGGCGGGGCGGCGGCCCGGGAGGGGGCCGCGCCACCACCAACAGCAAGCCGGGCTTGAGGGGTGATAATGACGCTCGAACAGGCATGCCCTTCGGAATACCAAAGGGCGCAATGTGCGTTCAAAGATTCGATGACTCAC
+
CCCCCCCFFFFFGGGGGGGGGGGHHHHHGHHGHHGHHHHHGHHGGGGGHHHHHHHHHHHHHHHGGGGHHHHHHHHHGHHHHHHHHHHHHHHHHGGGGGGGGGGGGGGGGGGFFFFFFFFFFFFFFFFFFFFFFFFFFFFFFFFFFFFFFFFFFFFFFFFFFFFFFFFFFFFFFFFFFGDFFFGFGFFFFFFFGGGFGGGGGGGFGGFFFGGGGGGGGGGGFFGAFFFFFFHHHGHHGGGGGGHGHHHHGGGHHHHHEHHHGGGGGHEDEHHHFHHGHGGGECCGHHHHHHHFHHGGGGGGHGHHGGEGHGGGGGGGGGGFBFFFD5BBBBB
@M02197:102:000000000-ALU3V:1:1101:22085:20861 1:N:0:1
ACGAAGTCTACCTCCTCCGCTTATTGATATGCTTAAGTTCAGCGGGTATCCCTACCTGATCCGAGGTCAAAAGTGAAAAAAAGGCTTCATGGATGCCACGATTCAAGGACTAAGACGCAAAATGTGCTGCGCTTACTACCAAAAACACTGGCTGCCAATGACTTTAAGGCGAGTCTAATACAAGACAAGACGCCCAACACCAAGCAAAGCTTGAGGGTACAAATGACGCTCGAACAGGCATGCCCCATGGAATACCAAGGGGCGCAATGTGCGTTCAAAGATTCGATGACTCA
+
CCCCCCCFFFFFGGGGGGGGGGGHHHHHHHHGHHGHHHHHHHHGGGEFHHHHHHHHHHHHHHHGGGGHHHHHHGHHHHHGGGGGGHHHHHHHHHHHHHHHGHHHHHHHHHHHGGHHGGHHHHHHFHHHHHGGGHHHHHHHHHHHHHHHHHHHFGGHHHHGHGHHHGHHGHGHHHHHHHHGHHHHHHGGGCGFCEHGGFEGGHHHEHHHHGFHHHHHHHHHHHGFFGGFFGGGHGGHHFFHGGGHFHHHHHHHHHHCHHGGGCGHHHHGGGGGGFGGGGGGGFBFFFFFABBBB
@M02197:102:000000000-ALU3V:1:1101:11092:20924 1:N:0:1
ACGAAGTCTACCTCCTCCGCTTATTGATATGCTTAAGTTCAGCGCGTAGTCCTACCTGATTTGAGGTCAATTATTGTGGTTAACTCAAAGTAAAAAGCAATGAGGTAAAGCTTAAGGTGCAAAAGTCCTGTAGAACTTCTCAGTTCTAGCCTGGACAGACTTGACAGCAAGATGGACGAACCTAGAACACTGTGAAGGCCAAGCATGGACCGCACCAATTTAGTTAAGACAAGCTGCAGATCTAGAGACTTGCTGCATTGTCCAACACCCACATAGCACCATCCAATCGTAGAAATGGAAGGTGGATGGGAGAGGTTAATGACACTCAAACAGGCATGCCCTCCGGAATACCAGAGGGCGCAATGTGCGTTCAAAGATTCGATGACTCAC
+
CCCCCCCFFFFFGGGGGGGGGGGHHHHHFHHHHHGHHHHHHHHGGGGGGGHHHHHHHHHHHHHHGHHHHHHHHHHHHHGHGHHHHHHHHHHHHHHHGHHHHHHGHFHHHHGHHHHHFGGHHGDGHGFHHHHEFFHHHHHHHHHHHHHHHHHHHHHHHGHHHHHHHGHHHHHHGHHHHHHGGGHHHGHHHHHHHHHGHGHHFGHGHHECDGGGFGGHHHGHGGGFFHHHHHHHGHFGHGGHHHGHHHHG2BHHHHHHHHHHHEGGGEECHHHHHGHHHFGGHFGGHHGGHGHHHHHHHHHHHHHHHHHHFHFHHHHGHHGDGHHHGEGHHHHHHFHHGGGGGFGFGHHHFAHHHGGGGGGHFHHGEGGHGGGGGGGGGGFFFFFFFBBBCB
@M02197:102:000000000-ALU3V:1:1101:24259:20972 1:N:0:1
ACGAAGTCTACCTCCTCCGCTTATTGATATGCTTAAGTTCAGCGGGTATTCCTACCTGATCCGAGGTCAACCTGAAAAAAGTTTTTGGAGGCGACCGGGTCCCTGGGCCCTTGAAACTCTACGCGTGCTCCGGAAAGCTCAGTGCGAAGAGGGTCCCTGGGACGCCGTCATTGTCTTTGAGACCAGTTGGCCGGTGAAGGCCAACGCGGTCCAACACCAAACCCGGGGGTTTGAGAGAGGATAATGACGCTCGAACAGGCATGCCCTTCGGAATGCCAAAGGGCGCAATGTGCGTTCAAAGATTCGATGACTCAC
+
BBBBBBAFFFFFGGGGGGGGGGGHHHHHGHHHHHHHGHHHHHHGGGEGHHHHHHHHHGHHHHHGGGGHHHHHHHHHEHHGGHHHHGGGGFDEEGGGFBFFDHHHHFFHHCHHHHHFHHHHHHGGGGGGGGHGGGGGFGHHHGGHHGGGGGHFGGGHHHGGGGGDFGHHHHGHGEGFGHHHFGFHHGGGFFFFFHEFFFHHHFGFFFFHHFHHGFFFGFGGEGGGG?FFF3HHHHHHGHHHHGHHGGGFGHHGHHHHHHGHHFGGGEE2HHHHHHHHHGHGGGGGHHFGGGGGHGCGCGGGGGGFFFFFFFAAAAA
@M02197:102:000000000-ALU3V:1:1101:24202:20988 1:N:0:1
ACGAAGTCTACCTCCTCCGCTTATTGATATGCTTAAGTTCAGCGGGTAATCCTACTTGATTCGAGGTCGATAATTTGGAGAATAAAAAATAAATATTTTGATTAATATTTATTTAGTTTTAAATTTGGCTAATCCAGGAATGATATTATTTGCCCGTAGTGTAAAACTTTAATGCGTTCAATCTATATCAATTCCAGATCGCTATCTTTATTCTTTTGAAGCAGTCAGGAGGAAAAATGAATTTCCTTCTCGACAACACTCAATTACATCAATAATTAAATTGATATTATTTAAACGACGCTCGAACAAGCATACCTTTCGGAATACCAAAAGGTGCAATGTGCGTTCAAAGATTCGATGATTCAC
+
CBCCCBAFFFFFGGGGGGGGGGGHHHFFHHGGGHHHHHHHGHHGGGGGHHHHHHHHHHGHHHGHHGGHGGEHGFHHHHGGHHGHHHHHGFFEFHHHHHHHEHHHHHBGHHHHHHHHHHHHHGHHHHFGGHHHHHHHFHHG9HHGHHHHGHGBGHHGGGGGFHHHHGHHHHHGHHHGGGGFHHHHHFHHHHHHHHHHB?DFHHHHGHHHHHHHGHHHHHDGEHHGGGGEFGEFHHFHGHGGHGFFGHF/E//DGEHFEHGDBGFGHHHHFHGBFGHHEHGGBGEHFGBHHHHHEGGFGE?GHHGGGHHFHHGGAAEGGGEHHHHFFF25HHFHCHGF5HHFGGGHGBGGGGGEBGFFFFFFFA3@BA
@M02197:102:000000000-ALU3V:1:1101:24045:20949 1:N:0:1
ACGAAGTCTACCTCCTCCGCTTATTGATATGCTTAAGTTCAGCGGGTATTCCTACCTGATCCGAGGTCAACCTGAAAAAATAGTTTTTGAGGAGGCCGGGTCCCCGGGACCTTGCAACTCAACGCGTGCTCCGGAAAGCTCAGTGCGAAGAGGGTCCCACGGACGCCGTCATTGTCTTTGAGACCAGTTGGGAGGGCCGCGGACGGTCCCCCAACGCGGTCCAACACCAAACCCGGGGGTTTGAGGGAGGATAATGACGCTCGAACAGGCATGCCCTTCGGAATGCCAAAGGGCGCAATGTGCGTTCAAAGATTAGATGACTCAC
+
BCBAAABFFFFFGGGGGGGGGGGHHHHHHHGHHHHHGHHHHHHGGGEEHHHHHHHHHHHHHHHGGGGHHGHFHHHHHFHGHHHHHHHGGGGHGGGGGGEGGGHHHGGGGGGHHHHHHHHHGHGGGGGGGGHHGGGGGHHHHHHHHHGGGGGHFGGHHHHHGGGGGGGGGGGGGGGGFGGGHHGHHHFFHGGHGGGFFFFGGGDGGFGGDFGGGFGGGHHHHHFEFFFGGGGGGGGGGGGHHHHHGHHFGHGHHHGGGGEBHGHHHHHHHHGGGGGGGGFGHHHHHGFHHGGGGGHHFHGGGGGGGGGGGGGGGFFFFFFFBCBBB
@M02197:102:000000000-ALU3V:1:1101:9156:20965 1:N:0:1
ACGAAGTCTACCTCCTCCGCTTATTGATATGCTTAAGTTCAGCGGGTATCCCTACCTGATCCGAGGTCAACCTTAGAAATGGGGTTGTTTTACGGCGTAGCCTCCCGAACACCCTTTAGCGAATAGTTTCCACAACGCTTAGGGGACAGAAGACCCAGCCGGTCGATTTGAGGCACGCGGCGGACCGCGATGCCCAATACCAAGCGAGGCTTGAGTGGTGAAATGACGCTCGAACAGGCATGCCCCCCGGAATACCAGGGGGCGCAATGTGCGTTCAAAGATTCGATGACTCAC
+
BBBABBBFFFFFGGGGGGCGGGGHHHHHCHGHGHHHFHHHHHHGGGGGHHHHHHHHHHHHHHEGGGEFFHHHGHHHHHGHGHGGGGGFHHGHHGGFCGGGGHHHHGGGGGGHGGHHHGHHGGGGFFDHHHGGGGGGGGGGCHGEG?F/CFGFHHHFHFFFFFFDGGGGGFFFFFFGGGDABDGFGGGGFFFFGHHHFFGFFFFFGFHGGBHGHHHHHHHGHHHGDFGGGA?FGFFGHFHHFD@GGGGHGHGHGHHGGGGGGFDGHGHFGFCGFGGFF5BGGGFFFFBFFAAAAA
@M02197:102:000000000-ALU3V:1:1101:28359:21024 1:N:0:1
ACGAAGTCTACCTCCTCCGCTTATTGATATGCTTAAGTTCAGCGGGTATCCCTACCTGATCCGAGGTCAAACATTGGGTTGCGTTCTTGATGGACGCCCGTGGCAGAGGGGACGAGGCGCTAGTCTGCTGCGCTCGAAGCCAATACACAGGCCGCCAATGCTTTTGAGGCGAGTCCGCGCCGGAGGCGGGACAAGACGCCCAACACCAAGCTGTGCTTGAGGGTTTTAGATGCCGCTCGAACAGGCATGCCCTAAGGAATACCAAAGGGCGCAATGTGCGTTCAAAGATTCGATGACTCAC
+
ABAAAAAFFFFFGGGGGGGGGGGHHGHGHHHHHHHGHGHHHHGGGGGGHHHHHHHGHHHHHHHGGCEHFHFGFGHHFC9FGGCEDFGFHHGFFGHFCEECEGGGGC9EEDFFGC@CFGFGBDG1>FGHHBFCF*DG?GFCHHHH9HBFHHHGECGGGAFGFFHFGGGGEEBD-CBFDFF;BGDFFGEDFDBB#EEEE0CHF>9AF?GHHGBB;HG3F1G9:@H<FGFEE11E)E6B;AFHD0;8HFFF2FF3BFHGHFFFBFHHHEEE2ADFFGEE22AGGGGFB5FG4F@FFFFFBAA33
@M02197:102:000000000-ALU3V:1:1101:5023:21126 1:N:0:1
ACGAAGTCTACCTCCTCCGCTTATTGATATGCTTAAGTTCAGCGGGTATCCCTACCTGATCCGAGGTCAAGCGTAAAATAGCAGACTTATGGATGCCACCGTCAGCAGTGGAGAGCGCAAAATGTGCTGCGCTCCCACACGGGACGGCGGGATGCCAATACATTTGAGGCGAGTTCACGCCCGCAGCGGAACAAAACGCCCAACACCCAGCAGGGCTGGAGGGTACAAATGACGCTCGAACAGGCATGCCCCATGGAATACCAAGGGGCGCAATGTGCGTTCAAAGATTCGATGATTCAC
+
B?AABABFF5FFGGGGGFECGGDGFHBGGHHFHFFFHHHGHFHGAEAEFFHHHHHHGH3EGFGFGGGFFHHE??EAGFFHH%B9HHGHHFBFGHH9HHGG9FEG/F3?G?BG/3<?EEFBBG:BGH9FF&/B#C9/@FDGC@?@@CCCEGA$$<GDDCFGGG3HFFDCB<B;DAEFEF??#;B>/A@BCBFBFEFF?GEB=GEFEEFCBEFHEFF9HFEFB5BFD5;5GFEFFE29:HHHGHHHHGEE?E35D55FDDDG3HFAAE2GGHGGF2GGGHGGGFGGGGFFFFDFFFDAAAA3
@M02197:102:000000000-ALU3V:1:1101:16311:21153 1:N:0:1
ACGAAGTCTACCTCCTCCGCTTATTGATATGCTTAAGTTCAGCGGGTATCCCTACCTGATCCGAGGTCAACCTGATAAAAAATTGGGGGTTAGACCGACCCGGAAGGACCTTGCAACTCGATACGTGCTCCCGAAAGAACTCGTTGTATCGAGGGTCCCACGGACGCCGTCATTACTTTTGAGAACCAGTCGGTTTGACCCGACTTGATTCCAATGCCACACCCCGGGGGGTGGAGAGAAGGATAATGACGCTCGAACAGGTATGCCCTTCGGAATACCAAAGGGCGCAATGTGCGTTCAAAGATTCGATGACTCAC
+
CCCCCCCFFFFFGGGGGGGGGGGHHGHHHHHHHHHHHFHHGHHGGGGGHHHHHHHHHHHHHGHGGGGHHHHHHHHHHGHHHGHHHHHGGGGHGHHHGGGGGGGGGGGHHH:HGFHHHHHGHHHGGHHHGHHGGGGFGHHGHHFGGHGHHGGHGGGGGHGGGGGGGGGGGGHGHGFHFHFFHGFGHFFGGFGFHHHHFFFGGGFHHHFFHHHHHHFFFFFFFGFGGGGGGHHFFFHHGHHHHHHHHHGGGEDHGEHHHHHHHFHGGDGGGGHHGHHHEFHHHGGGGGHHFHGGGGHGGGGGGGGGFFFFFFFDA@AA3
@M02197:102:000000000-ALU3V:1:1101:10968:21113 1:N:0:1
ACGAAGTCTACCTCCTCCGCTTATTGATATGCTTAAGTTCAGCGGGTATCCCTACCTGATCCGAGGTCAACCTTAGAAATGGGGTTGTTTTACGGCGTAGCCTCCCGAACACCCTTTAGCGAATAGTTTCCACAACGCTTAGGGGACAGAAGACCCAGCCGGTCGATTTGAGGCACGCGGCGGACCGCGTTGCCCAATACCAAGCGAGGCTTGAGTGGTGAAATGACGCTCGAACAGGCATGCCCCCCGGAATACCAGGGGGCGCAATGTGCGTTCAAAGATTCGATGACTCAC
+
BCCBCCBFFFFFGGGGGGGGGGGHHGGHHHHHHHGHHGHHHHHGGGGGHFHHHHHHHHHHHHHGGGGHHHHHHHHHGHHHHHHGGGGFHHHHHGGGGGGGGHGHHGCFGGGHGGGGHHHHGGGGGHHHHHDDHGHGGGGGGHHHGFCGGHHHHGFHGFHGGGFGGFFGGFGGGGGGGGGGFFGGGGGGGGGGGHFHHFFGGHGGGHHGHFHHHHHGHHGHHHHGGGGGGHGHHHHHHHHHGFGGGGGGHHHGFHHGGGGGGGGHHHHGGEGHGGGGGGGGGGFFFFFFFCCCCC
@M02197:102:000000000-ALU3V:1:1101:4674:21203 1:N:0:1
ACGAAGTCTACCTCCTCCGCTTATTGATATGCTTAAGTTCAGCGGGTATCCCTACCTGATCCGAGGTCAACCTTGTAAAAATATGGGGTTGAGGCCGGGCTGAAGGACCTTGCAACTCGGTACGTGCTTTGGAAAAGCTCATTGTACCGAGGGTCCAACAGACGCCGTCATTGTCTTTGGGACCGGTGTCCGCACCAGGGCGGCACCAGAGTCCAACACCAAGCCGGGCTTGAGGGTTGATAATGACGCTCGAACAGGCATGCCCTTCGGAATACCAAAGGGCGCAATGTGCGTTCAAAGATTCGATGACTCAC
+
>AAAA?AFFFFFGGGGBGEFE2EFHHHHDFGHGFHHDDGHFHHGGGAAGFHHHHFHHHHGHHHE?AEGCGFGHGHGHHFHFHFFFFEAEEEB;FFCAE?EGGHHHHHHHBGFFGFFEHG:DHCFCHFGHHGG:GHFHFGFFHBHHEFDEFGGCAFHHFGFHHEDC?CDGDGHHFHHGFHC@@FGGGDCCFGGCBGCFFFFF?BBBGFHHFGCF//FFFGGGEFGFHGEFHFBGFFHHHFHHFHGGEEFFEAFHHFFHFHFGFACCEEFDDHFFCFGFGE2E2GHFAD2AEEAF5BGDGEEFG4FFFFFDAABA?
@M02197:102:000000000-ALU3V:1:1101:23563:21164 1:N:0:1
ACGAAGTCTACCTCCTCCGCTTATTGATATGCTTAAGTTCAGCGGGTATCCCTACCTGATCCGAGGTCAATCTTCAGAAAATGTGGGTGTTTCCTGGCAAGCCACAACGCGAAGCCTTCAGAACGGGGAGAAATCTACTACGTTCAAGGTCGGGCCGGACCGCCACTGCTTTTCAGGCACGCCGACCCGCGGGGGGGTGGCGAGGCCCAATACCAAGCTACGCTTGAGAGGTGTAATGACGCTCGAACAGGTATGCCCCCCGGAATACCGAGGGGCGCAATGTGCGTTCAAAGATTCGATGATTCAC
+
CCCCCCCFFFFFGGGGGGGGGGGHFGHHHHHHHHHHHHHHHHHGGGGGHHHHHHHHFHFHHHHEGGGGHHHHHGHHHGHHH)H<FHEBE/E:H::FE8HHGH:HHHHGGGGGGGGHHGHHHHB9AEGGGGGAGGH:HGGHHGHHHEGHEGGF#-CCFGCFGFFGFFGGGGGGGGGGGGGGGGGFAABFFFFGGGGGGGFFGGGECFFFGGFBBFHFGFFFFGDEEHHHHHHHFFDHGGFFGFHGHHHFHGHHHCFCE0A0HHHHFEEE2GDGGECGGHFHCEGGFGGGGGFGCBGFBFFFFFBA@BA
@M02197:102:000000000-ALU3V:1:1101:19475:21205 1:N:0:1
ACGAAGTCTACCTCCTCCGCTTATTGATATGCTTAAGTTCAGCGGGTATTCCTACCTGATCCGAGGTCAACCTGAAAAAAGTTTTTGGAGGTGACCGGGTCCCTGGGCCCTTGACACTCTACGCGTGCTCCGGAAAGCTCAGTGCGAAGAGGGTCCCTGGGACGCCGTCATTGTCTTTGAGACCAGTTGGCCGGTGAAGGCCAACGCGGTCCAACACCAAACCCGGGGGTTTGAGAGAGGATAATGACGCTCGAACAGGCATGCCCTTCGGAATGCCAAAGGGCGCAATGTGCGTTCAAAGATTCGATGACTCAC
+
AAAAAAAFFFFFGGGGGGGGGFGHHHHHGHCFFHFFGHFFFHHGGGGGHGHHGHHHHFFGHFFGGGGHGHHHHHHHHFEGGGHHGGGGHHGFAFHHDDEFAGFBFEEGA<GBGHHFHHHFHFFDGGGGGHBEGGFFFGH:HHGGGGDB@GF9D.CEGHHHGFG@CDGGGFGFGFFGFFFBE4F?BGHFGGGGFFBCFFFFFGGGFGFGGHHGGHGGFDFFFFGGGGGGHHBBHGHGHHFHHHGBFF1CEEA?HHHHGCFHHFF?FGGGHHHGBFGCFBGGGGGGHHHHGGGGHGFG5CGGCGF4FFFFFFAAA>3
@M02197:102:000000000-ALU3V:1:1101:16321:21168 1:N:0:1
ACGAAGTCTACCTCCTCCGCTTATTGATATGCTTAAGTTCAGCGGGTATCCCTACCTGATCCGAGGTCAACCTGATAAAAAATTGGGGGTTAGACCGACCCGGAAGGACCTTGCAACTCGATACGTGCTCCCGAAAGAACTCGTTGTATCGAGGGTCCCACGGACGCCGTCATTACTTTTGAGAACCAGTCGGTTTGACCCGACTTGATTCCAATGCCACACCCCGGGGGGTGGAGAGAAGGATAATGACGCTCGAACAGGTATGCCCTTCGGAATACCAAAGGGCGCAATGTGCGTTCAAAGATTCGATGACTCAC
+
AABCABAFFFFFGGGGGGGGGGGHHGFHCFFFHHHHHHHHGHHGGFGGHHHHHHHHGHHHHHHGGGGHHHHHHHHHHHGHGGHHHGHGGGGGGHHHGGGGGGGGFGGHHGHHHHHGHHHGHHHGGHHGGHHGGFGGGHHHHHGHGHGHHHGHGGGGGGFFGGAGDDCFHGGGFFGHGHFGFEFEHHGGFFFGHHGBGHGGFGHFHHHGHHHGGHHFGGFEFGGGGGGGGHHFEHGGHHHHHHHFHHFGGGGHHFGHHHHHHHHFGFF0?GHHHHHHHHHHHGGGGFGHGHGGGGFGFG5GGGGGGFFFFFFFBBAA?
@M02197:102:000000000-ALU3V:1:1101:19473:21229 1:N:0:1
ACGAAGTCTACCTCCTCCGCTTATTGATATGCTTAAGTTCAGCGGGTATTCCTACCTGATCCGAGGTCAACCTGAAAAAAGTTTTTGGAGGTGACCGGGTCCCTGGGCCCTTGACACTCTACACGTGCTCCGGAAAGCTCAGTGCGAAGAGGGACCCTGGGACGCCGTCATTGTCTTTGAGACCAGTTGGCCGGTGAAGGCCAAAGCGGTCCAACACCAAACCCGGGGGTTTGAGAGAGGCTAATGACACTCAAACAGGCATGCCCTTCGGAATGCCAAAGGGCGCAATGTGCGTTCAAAGATTCGATGACTCAC
+
BABBAAAF5DDDGDEFFGEEEEEHFDGHFGFFFFAFGBG5AEBAAEEEHHHFFHCEHHHHHGGE?EEHHFFFH1GB3FB>EB4@@EE/3?;%@F9F9///FEFHFAFHHGHHED1F1%0FD9%0A0/+@FH<>CDFBGEFFGBBFCD9CD0C?#<:7;FHAG:C?@4DBDFFF0>;FFGGGEFE8F;0<B/;BF<@FFBFGGF<#<B?GFG?F9>>FAE/E/:9/BB;B%1*F1CGFD:D0HGHGFGF1/1011HHHFEHHFEGEEGGHFFHFG1GDGFEEEA0FDGF0EE?HGGF3AGFE1GFFFBFD1AAA?A
@M02197:102:000000000-ALU3V:1:1101:15058:21268 1:N:0:1
ACGAAGTCTACCTCCTCCGTTTATTGATATGCTTAAGTTCAGCGGGTAGTCCTACCTGATTTGAGGTCTAAACTAAAAGTTTATTAGAGTGGAGGGAGCGAAAACTTATTACGCATTCCACTTAGACATTTAAGACGAGCCGTAACCGGCAGCGTCCAAAACTCATATACAGAAAACTGCATATGAGAGTCTGTATGACACTCAAACAGGCATGCCTTTCGGAATACCAAAAGGCGCAATGTGCGTTCAAAGATTCGATGATTC
+
CCCCCCBFFFFFGGGGGGGGGGHHHHHHHHHHGHHHHHH;HH;GGGGGGHHHH<HH:HHHHHHHGHH9HHHH9HHHHHHGGHHHHHHGHHHGHHGGGGG:GGGGHHHHHH9FEGGG9HHHHHHH7HHHHH7HHGHHGGGGGHGGGGHGGGGGGHFFHHHHHHHHHHHHHHHHHHHHHHHHHHHHHHHHHHHHHHHHHHHHGHHHHHGHHHHHHHHGGGGHGHHHHHGHHHGGGGGHHHGFFEEGGGGGGGGGFFFFFFFBBAAB
@M02197:102:000000000-ALU3V:1:1101:20281:21251 1:N:0:1
ACGAAGTCTACCTCCTCCGCTTATTGATATGCTTAAGTTCAGCGGGTAGTCCTACTTGATTTGAGGTCAAAATAATAGACCAGGCAACGACGGATCGTCGCCAGTCGTGTGTGGGGTTAGAAGCGGACAACACCGACGTAAGTTAGCAAAGAAATTAGCAACTCACTGGTTGTCCAGCATACTGTATTTAAGGTGAGCAAGTGTGGTGGCCTGCAAACCCATGGACCCGCACTAAGCGCAAAACGCTTAGGTTGGAGAAATTCACGACGCTCAAACAAGCATGCTCCAAGGAATACCAAGGAGCGCAAGGTGTGTTCAAAGATTCGATGATTCAC
+
CCCCCCCFFFFFGGGGGGGGGGGCHGFHHHHHHHHHHFHHHHGGGGFGGHHHHGHHHHHHHHGHGHHHHHHHFHHHHHHHHHHFHHHHGGGGGGFGGHHGGGGGHHGGGHHHHGGGGGHHHHGHGGGGGHHHGGFGGGHHHGGHGHHHHHHHGHHHHHGHHHHHHHHHHFHGGHGHGHHHHHGHHHGHHHHHHGHHHGHHGHHEHGHGGGHHHGGFGHHHHHGGGGGGGHHHGGGGGHGGGGFFFHFGHGHEHHHFHHHHGHGGGGGGHGFHHHHGHHHHHHHHHHHGHHHGHHHHHHHGGC?GHHGHEGGHHGGGGGGGGGGFFFFFFFBBBBB
@M02197:102:000000000-ALU3V:1:1101:8509:21320 1:N:0:1
ACGAAGTCTACCTCCTCCGCTTATTGATATGCTTAAGTTCAGCGGGTATTCCTACCTGATCCGAGGTCAACCACAAAAAATTGGGGGTTTAGCGGCTGAGAGTTATAGCACCTAACAAAAGCGAGAAAAAAATTACTACGCTCAGAGGATACTACAAATCCGCCGTTGTATTTCAGGAACTACAACTCCGAAGAGAAGTAGATTCCCAACACTAAGCTAGGCTTAAGGGTTGAAATGACGCTCGAACAGGCATGCCCACTAGAATACTAATGGGCGCAATGTGCGTTCAAAGATTCGATGATTCAC
+
ABB?ABAFBFFFGGGGGGGGGGFHHHHHHHHHHHHHHHGHHHHGGGCCHHHHGHHHHFGGHHGD?AEHHHHHGGGHFHHC;HHHHGGEFFHHHGGG;B#BGGGHHHHHH;GHGHHHHHHHGFFDGGFFHHGGHFHFHHGDCGDGGHHEGFH8BF1GHCCG/C//9@FGEGGFEEHGGFBAHG>FFFFBF#GHFGFFFFFFHGFFFFGGBDFFFBDFGGFFFDGFFECFHHEFGFFGFAGFFEFGFDGHHGHHHEEGADBFHHFFBHFGHGE?F?E11GGEAA0AGBG3FGGGGCF1BFD3@1AA>>
@M02197:102:000000000-ALU3V:1:1101:10942:21188 1:N:0:1
ACGAAGTCTACCTCCTCCGCTTATTGATATGCTTAAGTTCAGCGGGTATCCCTACCTGATCCGAGGTCAACCTTAGAAATGGGGTTGTTTTACGGCGTAGCCTCCCGAACACCCTTTAGCGAATAGTTTCCACAACGCTTAGGGGACAGAAGACCCAGCCGGTCGATTTGAGGCACGCGGCGGACCGCGTTGCCCAATACCAAGCGAGGCTTGAGTGGTGAAATGACGCTCGAACAGGCATGCCCCCCGGAATACCAGGGGGCGCAATGTGCGTTCAAAGATTCGATGACTCAC
+
BBBCBCBFFFFFGGGGGGGGGGGGHHHGHHHHHHHHHHHHHHHGGGGGHHHHGHHHHHHHHHHGGGGHHHHHHHHGHHHHHEFGGGGGHHHHHGGGGGGGGHHHHGGGGGGHGGHHHHHHGGGGGHHHHHBFHHHGGGGGGHHHGGGGGHHHHHHHHHGGGGGGGGGGGGGGGGGGGGGGGGGGFGGGGGGGGHFHHHGGGHGGGHGGHHHHHHHHHHHHHHHGGGGGHHGHGHHHHHHHGGGGGGGHHHHHHHGGGGGGGGGHHHHGGGGHGGGGGGGGGGFFFFFFFCBAAB
@M02197:102:000000000-ALU3V:1:1101:21005:21396 1:N:0:1
ACGAAGTCTACCTCCTCCGCTTATTGATATGCTTAAGTTCAGCGGGTAGTCCTACCTGATTTGAGGCCAAAATATAAAGTCATGTCTCTAATGAGAACTAGGGTTAGAAAGCAGACGTGTGCAAAGCAAGTAGGCCATCCGAAGATGTCCTCAGCGAAATAACTTATTACGCCGAGTCAAACCTATTCGCAAAGCGAGTCCAGCTAATCCTTTTAAGGCGAGCAGCTTTGCAGCAGCAAACACCCACATCCAAGCCACGACGAGGAGTAAACCAAGTCGTGGTTGATAGTTTCATGACACTCAAACAGGCATGCTCTTCGGAATACCAAAGGGCGCAAGGTGCGTTCAAAGATTCGATGATTCAC
+
CCCCB@AFFFFFGGGGGGGGGGGHHHHHHHHHHHHHGHHHHHHGGGGGGGHGHHHHHHHHHHHHGGGGHHHHHHHHHHHHHHHHHFFHHHHHHHGHHHHHHHHGHHHHHHFFHHHGGGGHHGHHHFHHHGGHGHHHHHHHGGGCF2DFHHHHHGGGGGGHHHHHHHHHGHG?EBBDHHHHHHHHHHEHHGGFGFHFDG@FHHGGEGGGFGGGGFGGGGGEFHGHFFDFFFFFFGHHFGFBGFGGFB?33ECFHCGGE@EGEHHHFHHHHHGGHGGGGEGGHHGHHHHHHFHHHGHHHHHFEHHHGHFGGHHFFCCGGEFHEHHHHHHHHGFGGGGHHHCGGFHCGGGGCGFFBFFFFFFFBBAAA
@M02197:102:000000000-ALU3V:1:1101:13318:21415 1:N:0:1
ACGAAGTCTACCTCCTCCGCTTATTGATATGCTTAAGTTCAGCGGGTAATCCTGCCTGATTTGAGGTCAAAAGTTTAAGTGTTTCATGGATGAAACGCATTAGAAGCGCTGCTATAATCGATAAGACAATGCATCAAGGTTCGACGAAAAGTAAATTATTACGCCGAGCTAGAGCTGTCTATGCTATCAATTAGCGAGCTACTCGTATATTTCAGCCGAGCTGATCCTAAAGGACCGGCAGACAGCCAGAATCCAAGCCCAGACACCTGTTTCGTTACAAAACAAGGGGGTTGAGGGTTTCACGACACTCAAACAGGCATACTCTTCGGAATACCAAAGAGTGCAAGGTGCGTTCAAAGATTCGATGACTCAC
+
BCBAABCFFFFFGGGGGGGGGGGHGHHHHHGHHHHGHHHHHHHGGGFGHHHHHHHHHHHHHHHGGHHHHGHHHGHHHHGGHHHHHHHHHHHHHHHHGGGGGHHHHHHGGGGGGHHHHGGFHHHGHFHHHHHHHHHHHGFGHHGEEGGGGCFGHHHHHGHHHHCDDGCCGDGHFG0G8FH9HHHHHHHGHHGFGDFGGGGGFG:GHGHHHGGFGGGGGHHHHHHHGFFFGHHFGGGGHGHHHHGHHFFHEGHFFGHHFHHHEHGHGEFHGGGGGHHHFFHHG@HHGGGGGHGHEAGGHHGHGGFGHHHGGEGHHHHHHHHGDHGF?GHHHHHGAHFHGDFGGBHHHHGGCGHGGGGGGGGGGFFFFFFFBBBBB
@M02197:102:000000000-ALU3V:1:1101:13301:21410 1:N:0:1
ACGAAGTCTACCTCCTCCGCTTATTGATATGCTTAAGTTCAGCGGGTAATCCTGCCTGATTTGAGGTCAAAAGTTTAAGTGTTTCATGGATGAAACGCATTAGAAGCGCTGCTATAATCGATAAGACAATGCATCAAGGTTCGACGAAAAGTAAATTATTACGCCGAGCTAGAGCTGTCTATGCTATCAATTAGCGAGCTACTCGTATATTTCAGCCGAGCTGATCCTAAAGGACCGGCAGACAGCCAGAATCCAAGCCCAGACACCTGTTTCGTTACAAAACAAGGGGGTTGAGGGTTTCACGACACTCAAACAGGCATACTCTTCGGAATACCAAAGAGTGCAAGGTGCGTTCAAAGATTCGATGACTCAC
+
BBBBBBBFFFFFGGGGGGGGFCEFHHHGHHGHHHGGGHHHHGHGGG2EGHGHHHGHHHHHHHHHGGHFFHHGHGHGGFGHHHHGBGHGFHHHHHHHGGGGGHHHHGHGGGGGGGHHGHFEGHHGGH3GFHHEHHGGHHEHGFGHGGGGGGHHHHHHFBGHHHFCGGFGGDGHHGFFHHHHHHHFHEHHFHGFFCFFFGGGFGGHGFHHFGHGGGGGGGDCGDFFHGFFHHHGGDCCHHFFGFAFG9HFHFGHGGHGGBFDF3FB3/GBGGFCGHHGFHHHHGHGEE?DHHGHGHGHGHEFGFDFHG5GHHGHHHHGHHHHGHGGGGHGHHHDFCHFG5HHGHGHGHGFEDFGGFGG5GGGGFFBBFFDBBBBA
@M02197:102:000000000-ALU3V:1:1101:20055:21405 1:N:0:1
ACGAAGTCTACCTCCTCCGCTTATTGATATGCTTAAGTTCAGCGGGTATCCCTACCTGATCCGAGGTCAACCTGATAAAAAATTGGGGGTTAGACCGACCCGGAAGGACCTTGCAACTCGATACGTGCTCCCGAAAGAACTCGTTGTATCGAGGGTCCCACGGACGCCGTCATTACTTTTGAGAACCAGTTGGTTTGACCCGACTTGGTTCCAATGCCACACCCCGGGGGGTGGAGAGAAGGATAATGACGCTCGAACAGGTATGCCCTTCGGAATACCAAAGGGCGCAATGTGCGTTCAAAGATTCGATGACTCAC
+
BBBABAAFFFFFGGGGGFGGGGGGHHHHHGHHHHHHFHHHHHCGGGGGEHHHHHHHHGHHHEGF0EGHHHHHFFHHFHHFF@FGBCHGGGGHFGHHGGGGGGGGGAGHHHFHFGHHHHHGHFHGGHFHEHFGDDCGFHHH9HFGEHGFGH?EEFGFHGGGGGGGG?DFGFGDGFFGFFFFFFFGFHHFFFFFFFFGFHGGFHHGFBFCDGFHHHHHFEFFFGGDFGGGGHHGCG9HFHHHHEEHHFEE?GGGHGHHHGFFGFHGGEECGGGHGHF1GFFF0GGF?GHHFGGGGFHGGGGFFFGGF11FFDFFAAAAA
@M02197:102:000000000-ALU3V:1:1101:14162:21464 1:N:0:1
ACGAAGTCTACCTCCTCCGCTTATTGATATGCTTAAGTTCAGCGGGTATTCCTACCTGATCCGAGGTCAACCTGAAAAAAATTCGTTTAGAGGCCGGGCCCATGACACCTTGAAACTCGACGCGTGCTCCGGAAAGCTCAGTGCGAAGAGGGTCCCACGGACGCCGTCATTGTCTTTGAGACCCGTGGTGCCCCGAAGGGCTCCACGCGGTCCAACACCAAACCCGGAGGTTTGAGAGAGGATAATGACGCTCGAACAGGCATGCCCTTCGGAATGCCAAAGGGCGCAATGTGCGTTCAAAGATTCGATGACTCAC
+
CCDDCDCFFFFFGGGGGGGGGGGHHHGHHHHHHHHHHHHHHGHGGGGGHHHHGHHHHHHHHHHGGGGHHHHHHHHHHHHGGHHHGHHGHH<HFGGGGGGGGGHGHHHHGHHHHHHGHHGHGGGGGGGGHHGGGGGHHHGHHHHHGGGGGHHGGHHHHHGGGGGGGHHHGHGGHGHHHHGCFFGGHHGGGGGGGGHHHGGHHGGGGGGGGHHHHFHFFFFGFFGGGHHHGHHHHHHGHGHHHHHHHGGGGGHHGHGHHGHHFHFGGGGGGHHHHHHHGHHGGGGGGFHHGGGGGHCGGGGGGGGGFFFFFFFCBAAA
@M02197:102:000000000-ALU3V:1:1101:23585:21465 1:N:0:1
ACGAAGTCTACCTCCTCCGCTTATTGATATGCTTAAGTTCAGCGGGTATTCCTACCTGATCCGAGGTCAACCTGAAAAAAAATGTTTTGGGGTTTGACCGGCCCGGAAGGTCCTTGCAACTCGATACGTGCTCCCGAAAGAACTCGTTGTATCGAGGGTCCCACGGACGCCGTCATTACTTTTGGGAACCAGTTGGTGTGACCCATCTTGGTTCCAATGCCACACCCCGGGGGGTGGAGGGAAGGATAATGACGCTCGAACAGGTATGCCCTTCGGAATACCAAAGGGCGCAATGTGCGTTCAAAGATTCGATGATTCAC
+
BABABCBFFFFFGGGGGGGGGGGHHHHHHHHHHHHHHHHHHHHGGGGEHHHHHHHHHHHHHHHGGGGHHHHHHHHHHHHGGGHHFHHHHGGGEFGGHHHGGGGGGGGGGGHHHGHHHHHHHHFGHHGGFHHGFFGGGGGGHGGHHGHGHGHHHFGGGGGHFGGGGGGGGCDHGHHGFFGFFGHHHHHGHHHGHHFGFHHHHFHGHHHFHGHHHGHFFGFGGGFGGGGGFE?GHGHGHHHHHHHHGHHHHGGGEGHHGGHHGHGHHHGGGGGGGHHHFHHHFFHHGGDCGHHHHGGGFCGGGGFF5GGGBFFFFFFBAA>3
@M02197:102:000000000-ALU3V:1:1101:18059:21511 1:N:0:1
ACGAAGTCTACCTCCTCCGCTTATTGATATGCTTAAGTTCAGCGGGTATTCCTACCTGATCCGAGGTCAACCTGAAAAAATAGTTTTTGAGGAGGCCGGGTCTAGAGTCCCTTAACTCGAGTACGTGCTGGTTAAAGCTCAATGTACCGAGGGTCCTCTAGACGCCGTCATTGTCTTTGGGACGGGTGATGACCAAACACCACCGGACGTCCAACACCAAGCCAGGCTTGAGGGGTGATAATGACGCTCGAACAGGCATGCCCTTCGGAATACCAAAGGGCGCAATGTGCGTTCAAAGATTCGATGACTCAC
+
BCCCCCCFFFFFGGGGGGGGGGGHHHHGHHHHHHHHHHHHHHHGGGGGHHHHHHHHHHGHHHHGGGGHGHHHHHHEHHHGHHGGGGHGGGGFGFGGGCGGGGHHHHGFHHHHHHHHHHGHFHHHGHHFGHHGGHHHHGHHHHHGHHHHHHGGGGHHGHHHEGHDGGHHHHHHHHHHHHGGGGGHHHHHHHHGGGHGGGFFDGGGGEGCHHHHFHGFGEGHGHHGGFFHHG:GFHHHHFHGHGGGFCGGEFHHGHHHHHGGGGGGCHHHHHFHCFHHGGGGGHHHGGGGGGGGGGGGFECGFFFFFFFBBBAA
@M02197:102:000000000-ALU3V:1:1101:8779:21533 1:N:0:1
ACGAAGTCTACCTCCTCCGCTTATTGATATGCTTAAGTTCAGCGGGTAGTCCTACCTGATCTGAGGTCAATCGATGCTTCCACACGAGGTGGCGGTTTCAAGGAGGCCACCGGCCCGCCGCACAGCGAAACGTATCACGCCACACAACGGACCGGGACGGCCGCCGATACATTTAAGGCGAGCCCGCAAAGGGCAACACCCAACTCCAACCCCGCCGGGCAGGACCCGGCGGGATGATGATTTACAAGACACTCAGACAGGCATCCCCTCCGGAATACCAGAGGGTGCAAGGTGCGTTCAAAGATTCGATGATTCAC
+
CCBCCBCFFFFFGGGGGGGGGGGHHHHHGHHHHHHHFHHHHHHGGFGGGGHHHHHHHHHHHHHHHGGHHHHHGHHHGGHHHHHHGGGCGEGGHG9>EG;H;HG;H;GG<G<G;GGGGGGGGGGGHG:GGGGFGG<GHHGGG:GHGGGGGGGGGGGGGGCGGGFFFFFDFFGGFFFFGBBED?DDFGGHGHHHEGEAEFFFFHGGFFFFGGGGGEEFHHHHGGGFGGGGGGHHGHHHHHHGFDGF9HHFGGFHHHHHHHHGHEEA0GGGGGGHHGHHFGHHHGGHFHHGHHGGCFCGGGGBGGGGGFFFFFFFAA@AA
@M02197:102:000000000-ALU3V:1:1101:12422:21561 1:N:0:1
ACGAAGTCTACCTCCTCCGCTTATTGATATGCTTAAGTTCAGCGCGTAGTCCTACCTGATTTGAGGTCAATTATTGTGGTTAACTCAAAGTAAGAAGCAATGAGGTAAAGCTTAAGGTGCAAAAGTCCTGTAGAACTTCTCAGTTCTAGCCTGGACAGACTTGACAGCGAGATGGACGAACCTAGAACACTGTGAAGGCCAAGCATGGACCGCACCAATCTAATTGAGACAAGCTGTAAATCTAAATAGACTTGCTGCATTGTCCAACATCCACATAGCACCATCCAATCATAGAAATGGAAGGCGGATGGGAGAGGTTAATGACACTCAAACAGGCATGCCCTCCGGAATACCAGAGGGCGCAATGTGCGTTCAAAGATTCGATGACTCAC
+
CCCCCCCFFFFFGGGGGGGGGGGHHHHHHHHHHHHHHHHHHHHGGGGGGFHHHHHHHHHHHHHHEHHHHHHHHHHHHHGHGHHHHHHHHHHHGHHGHHHHGHHHHHFHHHHHHHHHHDGFHHHHHHHFHFHHHHHGHHGHGEHHHGHHHGHHHHHHHGHGGHHGHHHHGGGGGGGHHHHGGHHHHGHHGHHHGGHHHHFHHHBHHHFGHHCFGGEHHGGGHHGHHHFHHFHGHGHHHGHGFGGFHFHHGFGHHHHHFHHHHHHGHHGFEHHHHHGHHHHGGHHGFGHFHHHHHHHHHHHHGGGGGHHHHHHGHHHHHHHHHHHHHHGGHHHHHHHHHHGGGGGFCHHHHHHHHHGHGGGGGHFHHEEEGHGGGGCGGGGGBFFFFFFBABBB
@M02197:102:000000000-ALU3V:1:1101:14595:21594 1:N:0:1
ACGAAGTCTACCTCCTCCGCTTATTGATATGCTTAAGTTCAGCGGGTATCCCTACCTGATCCGAGGTCAACCTTAGAAATGGGGTTGTTTTACGGCGTAGCCTCCCGAACACCCTTTAGCGAATAGTTTCCACAACGCTTAGGGGACAGAAGACCCAGCCGGTCGATTTGAGGCACGCGGCGGACCGCGTTGCCCAATACCAAGCGAGGCTTGAGTGGTGAAATGACGCTCGAACAGGCATGCCCCCCGGAATACCAGGGGGCGCAATGTGCGTTCAAAGATTCGATGATTCAC
+
CCCDDCCFFFFFGGGGGGGGGGGHHHHHHHHHHHHHHHHHHHHGGGGGHHHHHHHHHHHHHHHGGGGHHHHHHHHHHHHHHHHGGGGGHHHHHGGGGGGGGHHHHGGGGGGHGGHHHHHHGGGGGHHHHHHHGHHGGGGGGHHGGGGGGHHHHHHHHGGGGGGGGGGGGGGGGGGGGGGGGGGGGGGGGGGFGHHGHGFGGHGGGHHGHHHHHHHGHHHHHHHGFGFFHHGHHFHHHHHHGGGGGGGHHHHHFFHGGGGGGGGHHHHGGGGHGGGGGGGGGGFBFFFFFCCCCB
@M02197:102:000000000-ALU3V:1:1101:8765:21544 1:N:0:1
ACGAAGTCTACCTCCTCCGCTTATTGATATGCTTAAGTTCAGCGGGTAGTCCTACCTGATCTGAGGTCAATCGATGCTTCCACACGAGGTGGCGGTTTCAAGGAGGCCACCGGCCCGCCGCACAGCGAAACGTATCACGCCACACAACGGACCGGGACGGCCGCCGATACATTTAAGGCGAGCCCGCAAAGGGCAACACCCAACTCCAACCCCGCCGGGCAGGACCCGGCGGGATGATGATTTACAAGACACTCAGACAGGCATACCCTCCGGAATACCAGAGGGTGCAAGGTGCGTTCAAAGATTCGATGATTCAC
+
BBBBB@AFFFFFGGCGBGEGCGGHHHGHFFG5GHFHHGHFGH5?EG?EEDDGHFGEFGFHBGFFHGFGFGBDFFHHGHGFFG3G1EEEF?FF%EGEE8GD98F:9:FG;AGF4DC?@C9/>4CCFHG:C79</<=CGFAGF:GH....;-.;DFAGG9@D9A@@.BFC/:C0FBFFB9:9-9?CEA;BCDCC<<</.:CA=AE<FCC>BGGC?CE?EEGFGEEEE?@:?ECE9G2FG79BFHFFFHHGDDFFEFBGAFG1GFGB/EEECGHFDFHHFFHGGHGHFHHHFA0AA?HCFGDB3GGGGF@33D3FA>?A1
@M02197:102:000000000-ALU3V:1:1101:28003:21653 1:N:0:1
ACGAAGTCTACCTCCTCCGCTTATTGATATGCTTAAGTTCAGCGGGTATCCCTACCTGATCCGAGGTCAACCTGATAAAAAATTGGGGGTTAGACCGACCCGGAAGGACCTTGCAACTCGATACGTGCTCCCGAAAGAACTCGTTGTATCGAGGGTCCCACGGACGCCGTCATTACTTTTGAGAACCAGTTGGTTTGACCCGACTTGGTTCCAATGCCACACCCCGGGGGGTGGAGAGAAGGATAATGACGCTCGAACAGGTATGCCCTTCGGAATACCAAAGGGCGCAATGTGCGTTCAAAGATTCGATGACTCAC
+
BBCABCCFFFFFGGGGGFGGGGGHHHHHGHGHGHHHHHHHHHGGGGGGGHGHHHGHHHHHHHHGGGEHHHHHHHHFGHHHHGHGGHHGGGGHHHFHGGGCGGGGGGGHHHHGHHHHHHHGGFGGGHFHGFHGGGGFGHHHHHGGGGFHHHGHGGGGHHGGGGGGFGFGFGGGFHHHGBGFFFFFEHFHGFFFHGFFGFFFFFFHAHFFFFHFFGHHGGFCFGGGGGGGGHH;HHHH<GHHHGFHGHGCGGGHHGHHHHHHHGHGGGGGGGHHGFHHGHHFHGGGGGHGHHGGGEGGGGGGGGGGGFFFFFFF@BCBB
@M02197:102:000000000-ALU3V:1:1101:4065:21672 1:N:0:1
ACGAAGTCTACCTCCTCCGCTTATTGATATGCTTAAGTTCAGCGGGTAGTCCCACCTGATTTGAGGCCAGATCATAAAAAAAGAGTGGATAGTAAAATCGCACGGATTAGAAGCGGATCTAAAAGACTCTTTCTATCGGCCGATCCGAAGACCGTCCTCGACGAAATACTTATTACGTCGAGTAGAACCAATTGACAAAGAGGATCCAGCTAATATAGTTCGGATGAGCCGATGAATCAGATTCACCAGCAACAGATCCAAATCCACGTCCCTACCTCTCAATAAAGAAAGATGAGGAGTGAGAGTTTCATGACACTCAAACAGGCGTACTCTCCGGAATACCAGAGAGTGCAAGGTGCGTTCAAAGATTCGATGACTCAC
+
>?3>AAAFFFFBGGGGG4EGGEGFHHCHGG5GGFGBFHHFGB5EEG2EFHB5FHEGHH3FGHDGFGGGFEHHGHGHHFFG?FF1BBEFFHGHHHHGEH3EAFECEGGDH34BGFCCGGGFGD>DDFFGFGFFBFFHHDCG/ADCCAFDD?DGHG.;A:0A:/AGBGCFCFGBFEACEF?BAAF?BAGCD<=1FHFBGG1HDBCFFF19B21BF1FD?#<CA9F11/ABC?B21*FDBHG1F<10G<BHHHFFFFGF11FFHHFEEAEFC>CDFB/GEFEHHHGGFGGHHHGGFBG0FDFHFHBHDFG2FDHGHFGEHGGBAFGE/EGFGE?/E/HFA22BFCGD1FFGEEAGB0EA001GGGDB3FEB1FC@DD@B?A1AA
@M02197:102:000000000-ALU3V:1:1101:6176:21696 1:N:0:1
ACGAAGTCTACCTCCTCCGCTTATTGATATGCTTAAGTTCAGCGGGTATCCCTACCTGATCCGAGGTCAAACGTTGAAAAAAGGCTTCATGGACGCCGACGTAGAAGGGAGAGACGCAAATTGTGCTGCGCTCTACCACCAGTACGTTGGCCGCCAATCGCTTTCAGGCGAGTCCTTTGCAGGACAAACGCCCAACACCAAGCAGTGCTTGAGGGTACAAAATGACGCTCGAACAGGCATGCCCCATGGAATACCAAGGGGCGCAATGTGCGTTCAAAGATTCGATGATTCAC
+
BBBBBBBFFDFFGGGFFG2EEGGHFFCFFHHHHHGGHHHGHDG2EE2EHFHHBGGFGHHHEHGGEEGHFHGFGEGFGHHGGGGGHHHH:FGFG=>EEEGCEDHGEGHGDHG58F0CCGGGGHHDGGHHD1CGGFDD<0GB<<<=DEG<<?@?BFGGGCGFDGFG80GGFFB0;FGDBFFHHHHFEEFF3FEFEEFDFGFGHFFFEFFGFHGG1HF:FDGF2HE?EFGFGGF;FBEFHFFECEAFFHFFGGEAABHHGEEE0E1GFFA0A01GGFFFGCEBGFBBFD3BAAA>1
@M02197:102:000000000-ALU3V:1:1101:6159:21691 1:N:0:1
ACGAAGTCTACCTCCTCCGCTTATTGATATGCTTAAGTTCAGCGGGTATCCCTACCTGATCCGAGGTCAAACGTTGAAAAAAGGCTTCATGGACGCCGACGTAGAAGGGAGAGACGCAAATTGTGCTGCGCTCTACCACCAGTACGTTGGCCGCCAATCGCTTTCAGGCGAGTCCTTTGCAGGACAAACGCCCAACACCAAGCAGTGCTTGAGGGTACAAAATTACGCTCGAACAGGCATGCCCCATGGAATACCAAGGGGCGCAATGTGCGTTCAAAGATTCGATGATTCAC
+
A3AAAAAFBDDDGGFGGGEA2AEDHHHHC6FGFFHHHFGHFHCDEGAEGB5CFHAFGFFHHGCFGG12FGH3719EHHHHHCE1?EG:@FGFHHC9>@EEFFB0FFHFGEEBDEBDG?CGH1;@FD6GFGGCD0GF1GG#>G=GCGH@A@<A@?CDGHCCDCGFGAFCF?G?GBGGFFFFCF?EEFGGEFGGG?E?;9FFGFHGBE@DFFBFFEB%9GBFF9?#>EE.A?GDGBHGHHHGGFGFGFBDBFHHFGFCHEEEEED13GE?A0G1GBG3BGGFFBC3FBFDA1AA1
@M02197:102:000000000-ALU3V:1:1101:22285:21608 1:N:0:1
ACGAAGTCTACCTCCTCCGCTTATTGATATGCTTAAGTTCAGCGGGTAGTCCTACTTGATTTGAGGTCAAAATAATAGACCAGGCAACGACGGATCGTCGCCAGTCGTGTGTGGGGTTAGAAGCGGACAACACCGACGTAAGTTAGCAAAGAAATTAGCAACTCACTGGTTGTCCAGCATACTGTATTTAAGGTGAGCAAGTGTGGTGGCCTGCAAACCCATGGACCCGCACTAAGCGCAAAACGCTTAGGTTGGAGAAATTCACGACGCTCAAACAAGCATGCTCCAAGGAATACCAAGGAGCGCAAGGTGCGTTCAAAGATTCGATGACTCAC
+
CCBBCCAFFFFFGGGGGGGGGGGHHHHHHHHHHHHHGHHHGHGGGGEFFHGHHHHHHGHHHHHHGHGHCHHGHHHHHHHGHHEFHHHHGGGGFFGGGHHGGGGGHHGFGHHHFGGGGGHHHHGGGGGGGHHHGGFGGHHFHHHHHGHHHHHHHHHHHHGHHHHGHHHHHHGHGHHGHHGGHGFGFGGHGHHHGCHHHGGHGHHHGFHGGHHHHGGGHHFHHHHGCGFFHHHGGGGGFHHFGGFFFHFHHGHHHHHHHHGHGHGGGGGGHGHHHHHHHHGEHHHHGFFHHHHHHGHFHHHGGFGGHGHHFF?GHGGGGGFGGGGFFFFFFFCCCCB
@M02197:102:000000000-ALU3V:1:1101:6780:21698 1:N:0:1
ACGAAGTCTACCTCCTCCGCTTATTGATATGCTTAAGTTCAGCGGGTAGTCCTACCTGATTTGAGGTCTAAACTAAAAGTTTATTAGAGTGGAGGGAGCGAAAACTTATTACGCATTCCACTTAGACATTTAAGACGAGCCGTAACCGGCAGCGTCCAAAACTCATATACAGAAAACTGCATATGAGAGTCTGTATGACACTCAAACAGGCATGCCTTTCGGAATACCAAAAGGCGCAATGTGCGTTCAAAGATTCGATGATTCAC
+
BCCCBBBFFFFFGGGGGGGGGGGHHGHHHHHHHH5GHHHGHH0GGGGG1GGH:;HHHGHHH:HHGH9G:HHGH9HHHFDGHFHH:HGHH,GGHHGCDGGC?FE7FGGHH-H)?FHF:BHDDGHG5HHHHH7GEB8FGGC?EEGGGGFFEDGEFEBEHGGGEDGGF4HHGHGHFGGFHHHHECDHHHFHG5HHGGDGDGCFAHFHHFHHHFHGHGHGGGEFHGHGHHGHHGE%EEDCHFGGEGGHGGFGGFGGGFBFFFFFFAAAAA
@M02197:102:000000000-ALU3V:1:1101:16247:21789 1:N:0:1
ACGAAGTCTACCTCCTCCGCTTATTGATATGCTTAAGTTCAGCGGGTATTCCTACCTGATCCGAGGTCAACCTGAAAAAATAGTTTTTGAGGAGGCCGGGTCCCCGGGACCTTGCAACTCAACGCGTGCTCCGGAAAGCTCAGTGCGAAGAGGGTCCCACGGACGCCGTCATTGTCTTTGAGACCAGTTGGGAGGGCCGCGGACGGTCCCCCAACGCGGTCCAACACCGAACCCGGGGGTTTGAGGGAGGATAATGACGCTCGAACAGGCATGCCCTTCGGAATGCCAAAGGGCGCAATGTGCGTTCAAAGATTCGATGACTCAC
+
CCCCBBAFFFFFGGGGGGGGGGGHHHHHHHHHHHHHHHHHHHHGGGGGHHHHHHHHHHHHHHHGGGGHHHHHHHHHHGHGHHHHHHHGGGGHHGGGGGGGGGHHHGGGGGGHHHHHHHHHHHHGGGGGGGGHGGGGGHHHHHHHHHGGGGGHGGDHHHHHGGGGGGDFGGGGGGGGGGGGFFFFFGGHGGGGHGGGFGGGGGGGGGGGGFFFFFFGGGHHHHGGFFGGHGFGGGGGGGHHHHHHGHHHHHHHHHGGGGFHEGHHHFHHHHHGGEGFGGHHHHHHHHHHHGGGGGHHHGGGGGGGFGGGGGGGGFFFFFFFBBBBB
@M02197:102:000000000-ALU3V:1:1101:17461:21822 1:N:0:1
ACGAAGTCTACCTCCTCCGCTTATTGATATGCTTAAGTTCAGCGGGTAGTCCTACCTTATTTGAGGCCAGTAGTTAATAATAATAGTGTAAAGCGGAGACCTTATACGCGGGCTAAAAATTGCCTTAGCAACCCGGCTGATCTCCAGCTCATATATTTAATGCAAGGTTGGCGGCGGCCAACCAAGCCCAAGGACCCGCCCAGTTTTTAAGAAAAACCGGTTGGAGAAGATTAACGACACTCAAAAAGGCATGCTCTTTGGAATACCACAGAGCGCAAGCTGCGTTCAAAGATTCGATGACTCAC
+
AABBBAA5BDFFGGGGGGGGGGGHHHHBFHHHHHHHHHHHHHGGGGGGGHHGHHHHFG5FHDDAF2FEGH3FF5GBGHH99FGHBBBBB@B4AABFB;>F13EFEDB@EE?FBCBFGHHFF1FG1FBFF1100/FBCGFCGDDBCFGF1F11DDGEFC<0#FCDG<.<DCAG<-<11;A?EA#/0<<;1A?EC>:EEHG01@/9192@;FFB>B/>E>;1G;B@BFFBGDGBFF1(DHGE//GFFF1GHGDFFEHGBHG2DDFABFFD1GGGEEGBHFCCEEF1F3GGGDE1CFFDFFFFA>>>1
@M02197:102:000000000-ALU3V:1:1101:19469:21833 1:N:0:1
ACGAAGTCTACCTCCTCCGCTTATTGATATGCTTAAGTTCAGCGGGTATCCCTACCTGATCCGAGGTCAAGCGTAAAATAGTAGACTTATGGATGCCACCGTCAGCAGTGGAGAGCGCAAAATGTGCTGCGCTCCCACACGGGACGGCGGGCTGCCAATACATTTGAGGCGAGTTCACGCACGCAGCGGAACAAAACGCCCAACACCCAGCAGGGCTGGAGGGTACAAATGACGCTCGAACAGGCATGCCCCATGGAATACCAAGGGGCGCAATGTGCGTTCAAAGATTCGATGATTCAC
+
CCCCCCBFFFFFGGGGGGGGCGGHHHHHHHHHHHHHHHHHHHHGGGGGHHHHHHHHGHHHHHHGGGGHHHHHGEFGHHHHHGHHHHHHHHHHGHGGHHGHGHGFFGHHHHHHHHGHGGGGGGHHGGHHHHGGGGGHHHHGGGGGGGGGGGGGHGGHGGHFHHGHGGGGGGHGFGGFFGFGGGGFFFFFHFHHFFGFGHGHFFFFFGHGHHGGGGHHHGHHHHHFHHHHHGGGGGHHGGHHGGHGGGEEGHEHHHEHHDFHHHHHGGGGGHFFHGGGGHGGGGGFGEFACFFFFFFBBBBB
@M02197:102:000000000-ALU3V:1:1101:22041:21842 1:N:0:1
ACGAAGTCTACCTCCTCCGCTTATTGATATGCTTAAGTTCAGCGGGTATCCCTACCTGATCCGAGGTCAACCTGATAAAAAATTGGGGGTTAGACCGACCCGGAAGGACGTTGCAACTCGATACGTGCTCCCGAAAGAACTCGTTGTATCGAGGGTCCCACGGACGCCGTCATTACTTTTGAGAACCAGTCGGTTTGACCCGACTTGGTTCCAATGCCACACCCCGGGGGGTGGAGAGAAGGATAATGACGCTCGAACAGGTATGCCCTTCGGAATACCAAAGGGCGCAATGTGCGTTCAAAGATTCGATGATTCAC
+
CCCCCCBFFFFFFGGGGGGGGGGHHHHHHHHHHHHHGHHHHHHGGGGGHHHHHHHHHHHHHHGGG?EGHHGHHGHHHHHHHGHHHHHGGGGHFHHHGGGCGGGGGGGHHGGGFGHHHHHGHHHGGHHGGHFGGGGGGFHHHHGGEGEHHHGHGGGGFGGGGGCFFBGGGFHGFGGGFHHHHGGHHGFFFFFDFDGFDHFFFFGFFGFGHEHHHHHGFFFFFGFFFFFGGHHGHHHDGBHHHGHGGAGGFGGHHGHHHHHGGBGEGGEEGGFHFEDFHHFFGGGGGGHHFHGGEFCFGCG3DGEF1FF3BFFFA11AA
@M02197:102:000000000-ALU3V:1:1101:22106:21820 1:N:0:1
ACGAAGTCTACCTCCTCCGCTTATTGATATGCTTAAGTTCAGCGGGTATTCGTACCTGATCCGAGGTCAACCTGAAAAAATAGTTTTTGAGGAGGCCGGGTCCCCGGGACCTTGCAACTCAACGCGTGCTCCGGAAAGCTCAGTGCGAAGAGGGTCCCACGGACGCCGTCATTGTCTTTGAGACCAGTTGGTCGCGGACGATCCAACGCGGTCCAACACCAAACCCGGAGGTTTGAGGGAGGATAATGACGCTCGAACAGGCATGCCCTTCGGAATGCCAAAGGGCGCAATGTGCGTTCAAAGATTCGATGACTCAC
+
ABCBAABFFFFFGGGGGGGGGGGHHHHHHHHHHHHHHHHHHGHGGGGGHHHHHHHGHHHGHHHGGGGHHHHGHHHHHHHGHHHGHHHGGGGHHGGGGGGGGGHHEGGGGGGHHHHHHHGHHHHGGGGGGGHHGGFGGHGHHHHHHHGGGGGHHGFHHHHHDGGGDGGGGHHHHHGFFGHHHGGFGFFHGGGGFGFGGGGGHHGGGGGGGHHFGHGGFFGGGFFGGGHGHGHHHHFHFFFHGFHHGHGGGF?GHDHHHHHHHHHGGGECGGHHGHHHHFFGHGGGGGFHHHGGGGHGGGGGGGGGGFFFFFFFA?AAA
@M02197:102:000000000-ALU3V:1:1101:25849:21908 1:N:0:1
ACGAAGTCTACCTCCTCCGCTTATTGATATGCTTAAGTTCAGCGGGTAGTCCTGACTGATTTGAGGTCTAAAGCTTAAAGATGTACCAAAGTACGCATTAGAAGCACCACTATCTTGAAATATAGACGTCCTCAACGAATAATTATTACGTCGAGTCAAGCCGCCTTGTTTTCAAACTGGGTTGCTCATGTATTTCAGCCGAGCTGGCTCTACTCAAAGAGCCTGCAAACAGCCATATCCAAGCCCTAACTCCTATCTCGTTACAAAATAGGGGGGTTGAGAATTTCATGACACTCAAACAGACATACTCTTCGGAATACCAAAGAGTGCAAGGTGCGTTCAAAGATTCGATGATTCAC
+
CCCCCCCFFFFFGGGFGGGGGGGHHHHHHHHHHHHHHGHHHDGFGGGGGHHGHHHFGHHGHHHHGHHHHHHFHHHHHHHHHHHHHHHHHHHGGHGGGGGHHHHHGHHGHFHFBGHHHBGHHHHHHHHGFGEEBGGFEFGGGHHHHHHGHGHHGGGHGGFGEFFGGGGFHHHHHHHHFHHGHGEGHFHHHHDGFFHHHHGEGGGGGHGFGGGGFGGGFFGGGFGFFFHHHGHGHHHGGHHGFF4EHFHHGHFFGE11EG?FBHHHFHGFAEEEEEB2HHHFGGHHFFG5HGHHHFGHGHHGDFGF5FEF??FEBHHHHGCHHGGHHHHHHHHHE??EFA5BGDFGFCGFFFFD5FBA?BB
@M02197:102:000000000-ALU3V:1:1101:7120:22001 1:N:0:1
ACGAAGTCTACCTCCTCCGCTTATTGATATGCTTAAGTTCAGCGGGTGATCCTACCTGATTTGAGACCAGAAGTGAAATCGGGATGTGCACAGAGGCAGTTAAGCACACGCAGACACAACCAAACATCCTCCATTAGGCGACATAGCAAATGACGTATCATGCTATGCCAGGAGAAACACTGCTTGGCCGCCTCCTCCCAACAAGAGAGGCGGATGCAAAGTGTCCCAAGGCGCTCATGCATTTCGGGCGCGCCTGTGGTCAAGCACAGGCAGCAGCACCCATCAAGACCCCGTCCGCCAAGCCGTTTCATAAAAACCGCTTGTGGTGGGAGATTTCATGGCACTCAAACAGGCATGCTCTACGGATTGCCATAGAGCGCAAGGTGCGTTCAAAGATTCGATGACTCAC
+
BABBABAFFFFFGGGGCFEECGGFFHGHHG5GHGFHHHHFGHFG2EECHEHGHHGHHHHHHHHHEGHFHFGHHHGHHHHHGGGFDAGFHHHHFHHFFF?FGHHBGFFHGGGGG/EGHHE?FGHHHHFFHHHHHHHGBBB@?@CFFGHHECHGFDAFGHHHHG1DHFHHBFFGEGGHHHHHH0GB;H3BCC-D7DEFCFGF8DGFD:A#A9ACA;///FFFBB/-/C9;9#.@900BBCBBFF9B:;---<-EHCAHG<<.11FD<1FHF<11BFHDE<<?1<?D?0<>CGC@CCGCHGGEEEE?33E4FB1F?1E?GFFCCF1F1HHFGFHHHHHHHHGEE3FFFGHGFFFEGBDFGGGGHGGFGHHFHFGBGHEE2GFFF4GGGEFGFFGFFFEEBFFFFFFFABBBB
@M02197:102:000000000-ALU3V:1:1101:23339:22009 1:N:0:1
ACGAAGTCTACCTCCTCCGCTTATTGATATGCTTAAGTTCAGCGGGTATCCCTACCTGATCCGAGGTCAACCTTAGAAATGGGGTTGTTTTACGGCGTAGCCTCCCGAACACCCTTTAGCGAATAGTTTCCACAACGCTTAGGGGACAGAAGACCCAGCCGGTCGATTTGAGGCACGCGGCGGACCGCGATGCCCAATACCAAGCGAGGCTTGAGTGGTGAAATGACGCTCGAACAGGCATGCCCCCCGGAATACCAGGGGGCGCAATGTGCGTTCAAAGATTCGATGACTCAC
+
BBABAA3FFFFFGGGGGGGGGGGHHHHGHHGHHHHHHHHHHHHGGGGGGHHHHHHHHHHHGHHGGGGHHHFFHEB9BDEGHHA;ECGEG<HHFEFG//>EGFHHEFGDF?@FDDHHEDFFBDDFFGFGHHDGGHHF/CE.FFFCEDGFCFBGH:BCEHAACCGC@?FGFFB?FEGGGGCCCFFFFAE?C@=DAFGFFFFFFFEC?FEGFGE/B9GBDHHGD;ACCBFF?99DGHGF11EG:CC99E/02AEEBFGFCAFCEE0F1GF00?EFE13FA3BEF111FFFD11A?>A
@M02197:102:000000000-ALU3V:1:1101:22179:22037 1:N:0:1
ACGAAGTCTACCTCCTCCGCTTATTGATATGCTTAAGTTCAGCGGGTATTCCTACCTGATCCGAGGTCAACCTGAGAAATAAAAGGTTAGACCGACCCGACGAGACCTTGCAACTCCCCGCGTGCCTCGAAAGACTCGTTGCGAAGAGGGTCCCACGGACGCCGTCATTGTCTTTGAGACCAGTTGCGTTGCCACAACTCGGTCCAACACCCAAACCGAGGTTTGGAGAGAGGATAATGACGCTCGAACAGGCATGCCCATCGGAATACCAATGGGCGCAATGTGCGTTCAAAGATTCGATGACTCAC
+
BCCCCCCFFFFFGGGGGGGGGGGGHHHHHHHHHHHHHHHHHHHGGGEGHHHHHHHHHHHHHHHGGGGHHHHHHHHHHHHHHHHHGGGFGDGFHGGGGGGGGGGGGGGHGFHHHHGHHHGGGGGGGHHHGGHGGHHHHGHGHHHHHHHHGHHHHHHHGGGG?GGGGHHHHHHHHGHHHGFFHHFFFGGHHHHGGHHGFGGGHHHHHFGFFGGGGGGGGHHGHHHHFHHHGHHGHHHFFGGGGGHHFGGFHHHHHGHHHGGGGHHHHHHHHGHHGGGGGHHGHGGGGHGGGGGGGGGGFFFFFFFBBBA?
@M02197:102:000000000-ALU3V:1:1101:8969:22063 1:N:0:1
ACGAAGTCTACCTCCTCCGCTTATTGATATGCTTAAGTTCAGCGGGTATCCCTACCTGATCCGAGGTCAAGCGTAAAATAGTAGACTTATGGATGCCACCGTCAGCAGTGGAGAGCGCAAAATGTGCTGCGCTCCCACACGGGACGGCGGGCTGCCAATACATTTTAGGCGAGTTCACGCACGCAGCGGAACAAAACGCCCAACACCCAGCAGGGCTGGAGGGTACAAATGACGCTCGAACAGGCATGCCCCATGGAATACCAAGGGGCGCAATGTGCGTTCAAAGATTCGATGATTCAC
+
BBBBBA3BDFDFBGGGGGGG2EEHGHHHB65GGFDGFHG55FF?ECGGFFFB3FGCFHCEFHGEEGGFFHGHGGGFGGHFFGFHGHHHHGHF:8FH::FFG1EEEHEHGHHGEHGHGGECCHFHFGHBHEC@/BAFHEGGGG/DC@A?CGC@?DGFFGFFFG7GB-BGCEFDFBEFF8EFEC?@B=BG=CGGFFFFF;EFGDEAFEFG1AHGEEBAFAFBAABDFFFFFFBE?ECD/BGB1A11#BEEE/0D2GBGBG1D10CAA000011FHE0AA111FAABGE1GC@3D1FF>A11>
@M02197:102:000000000-ALU3V:1:1101:6502:22038 1:N:0:1
ACGAAGTCTACCTCCTCCGCTTATTGATATGCTTAAGTTCAGCGGGTAGCCCTACCTGATTTGAGGCCAAAATATAAAGTCATGTCTCTAATGAGAACTAGGGTTAGAAAGCAGAAGTGTGCAAAGCAAGTAGGCCATCCGAAGATGTCCTCAGCGAAATAACTTATTACGCCGAGTCAAACCTATTCGCAAAGCGAGTCCAGCTAATCCTTTTAAGGCGAGCAGCTTTGCAGCAGCAAACACCCACATCCAAGCCACGACGAGGAGTAAACCAAGTCGTGGTTGATAGTTTCATGACACTCAAACAGGCATGCTCTTCGGAATACCAAAGGGCGCAAGGTGCGTTCAAAGATTCGATGACTCAC
+
A?AABBBBFFFFGGGGGGGGGEGFGHHGHDBFHHFFFGFHFFHGGGGCEHFCGHHHHHHHHHGGGHGGHEGHHHHHFGHHHBGHHFFFGEGHBGEFGHHHHHHHHHH3GHHHH3G3BFDGEFFFHG23GHBBGFFGHHHFFGG@DHF?GAFHEGBDCCCGHGHHHHBG%@?ACF;0<CHFHHE5GDD=D<DFD-G/DG.<FBHHFGFBFGFBFGB<B9AF9CBDF0GDGDF:BFGFGFFBFFFD1111GE/0FEE//GGHGGBHHGFHGAGFFEA?GEFFFFFBDGD@1HHFFFEHGGGADFFFHGHHGF110GCE/E0GF2CGGHCFGCEEEAABF0E?A011FGGFGGCGGC1BFDB@1@AAA
@M02197:102:000000000-ALU3V:1:1101:21352:22119 1:N:0:1
ACGAAGTCTACCTCCTCCGCTTATTGATATGCTTAAGTTCAGCGGGTATCCCTACCTGATCCGAGGTCAAGAGTGTAAAAATGTACTTTTGGACGTCGTCGTTCTGAGTGCAAAGCGCGAGATGTACTGCGCTCCGAAATCAATACGCCGGCTGCCAATTGTTTTGAGGCGAGTCTACGCGCAGAGGCGAGACAAACACCCAACACCAAGCAAGGCTTGAAGGTACAAATGACGCTCGAACAGGCATGCCCCATGGAATACCAAGGGGCGCAATGTGCGTTCAAAGATTCGATGACTCAC
+
CCCCBBCFFFFFGGGGGGGGGGGHHHGHHGHHHGHHHGHHHHHGGGCEHHHHHHHHHHHHHHHGGGGHHHHHHHHHHHHHHHHHHHHHHHHGHGGGGGGGGGGHGHHHHGHHHHHGGGGGGGGHHHGHHHGFGGGGGHHHHHHHGGHGGGGGGHHHHHHHHHHHHHGGHGGHHGGGGGGFHHHGGGGHHHHGHHGGGGGHHFGGFGHHHHHHHGFFHGGHGGHHHHHHHEGGFGHHGHHHHHHHHHGGGGHEHHHGHHHHHHGHGGGGGHHHGGGGGHGGGGGGGGGGFFFFFFFBA?BB
@M02197:102:000000000-ALU3V:1:1101:5528:22129 1:N:0:1
ACGAAGTCTACCTCCTCCGCTTATTGATATGCTTAAGTTCAGCGGGTGATCCTACCTGATTTGAGACCAGAAGTGAAATTGGGATGTGCCACAGAGGCAAGTTCGAAGCACACGCAGACCCAACCAAACATTCCTCCTTTAGGCGACATAGCAAATGACGTATCATGCCATGCCAGGAGAAAAACACTGCTTGGCCGCCTCGTCCCAAACAGAGAGGCGGCTGCAAAGTTTCTCAAGGCCCTCGTGCATTTCGGCCGAGCTGGTGCTAGGTAGCGCAGGCAGAGGCACCCATCCAGCCCCCATCCGCCAAGCCGTTTCATTTAAAAACCGCTTGGGGTGGGAGATTTCATGGCACTCAAACAGGCATGCTCTACGGATTGCCATAGAGCGCAAGGTGCGTTCAAAGATTCGATGATTCAC
+
AAAABB>BDFFFGGGGGGG2EGGHHHGHHHHHGHHHGFGFHFHGGGGGEFBHHFHFHHGHHHHGGHFGHEHHFHHF5BGDHHEGHCGBEGGFAAF3?1F1CFF4FFA?>3CGGECEGGH/?/G?FGH/FFGEDFF1F01GFDGH?/ACCFFFHHG11GBD.>DGGHBB0DD<CC0CEEFE.::G?GHFC00CG.:0--B.;#.;ABF99;//9FB./#;@##9;/;;:9#/99##:/9/#;..#900E?;-A::-.;0.;..00/0BHGC???GFDGF1>1>1GAA>F/11?/</>///E@/>/EC?/E/C?GFHGFB2F1/F?///CEAFCE>?/0>0FHHGFGEEHGGFFEEGBFF1FGDFHFHHHGECFEGGHF1HGF2GDAEAEEFAFGEGGGHGGFGFGFGGGC@3FFFFAAA>1
@M02197:102:000000000-ALU3V:1:1101:15547:22172 1:N:0:1
ACGAAGTCTACCTCCTCCGCTTATTGATATGCTTAAACTCAGCGGGTAATCCCGCCTGACCTGGGGTCGCGGTCGAGGCTCGCATCGAGATGCAAGCAAGAAGGGTCAAGGAGCCCGAGAAACGACGAGGCCAAGGAACACGACAGGAATCGAGTTGAGTCATTCAACCACCACTTGTCGTGACGTCCCCCGTCGAGGACTCGAATTTAGGCCAGCCGCGCCTTCTTGGGACGGGAGGCCAGTATCCGCCGCCCCGCAAAGGGGGGGTGGCGACGCGATGCGTGACGCCCAGGCAGGCGTGCCCTCGGCCTAATGGCTTCGGGCGCAACTTGCGTTCAAAGATTCGATGACTCAC
+
ABBA3AAFFFFFGGGGGGGGGGGHGHHCHHHHHGHHHHHHHGHGGG2EHHHHHGGGGHHGHHHHGGGDGGGGEFGGGGGE0ECEEEEHGGGHHGHHHGFGHHGHG<FHHGEAEEAFCC/@EFEE?C@@C@CEEH#6FF0;CEDCCGEFG:BF9F0EFFFCGFGFFGGFFGG9..7FF/FDADFFFEFA9;9-A;FFBBBEFFFEFFEFFFDDFBBBBB=@AFFA?FFFBFFFFFFFF?FBBFFBFB@GGGCC@CCHFFHGD/CGFFG?DEEE@EEEEECG?E?EEGHFC3GFFHHFE?EC1CEECGGHFGBHHHGCEEGE?E??FFDDE?EFHGDFD5BGEGF4FFFFBFAAAA>
@M02197:102:000000000-ALU3V:1:1101:25344:22284 1:N:0:1
ACGAAGTCTACCTCCTCCGCTTATTGATATGCTTAAGTTCAGCGGGTATCCCTACCTGATCCGAGGTCAAGCGTAAAATAGTAGACTTATGGATGCCACCGTCAGCAGTGGAGAGCGCAAAATGTGCTGCGCTCCCACACGGGACGGCGGGCTGCCAATACATTTGAGGCGAGTTCACGCACGCAGCGGAACAAAACGCCCAACACCCAGCAGGGCTGGAGGGTACAAATGACGCTCGAACAGGCATGCCCCATGGAATACCAAGGGGCGCAATGTGCGTTCAAAGATTCGATGACTCAC
+
BCBBACBFFFFFGGGGGGGGGGGHHGHHHFHHHGHHHHHHHHHGGGGGGHHHHHHHHGHHHHGGGGGHHHGHGGGFHFHHGFGGFFHHHHFGHHHHH;FHGHGGGEFA8F;FGFGHGGGGCFHGDFFFHF?@?EGGHHGGGDC@CGGFECCGGGFGHHFGGHGGGGGGGGHGFC?FFFFGFFFF?DFHHFGCFGGGGGGHHGGAGGGHHHHHGGHFHGHFGHHFBHFHFFEFF?EHGHHHHHEGGFEDGHHHGHGHHHHHFFFGCGGF?FHGFEGEEAGGGFFGGGFFFFFFFFFBBABB
@M02197:102:000000000-ALU3V:1:1101:6306:22292 1:N:0:1
ACGAAGTCTACCTCCTCCGCTTATTGATATGCTTAAGTTCAGCGGGTATTCCTACCTGATCCGAGGTCAACCACAAAAAATTGGGGGTTTAGCGGCTGGGAGTTATAGCACCTAACAAAAGCGAGAAAAAAATTACTACGCTCAAAGGATACTACAAATCCGCCGTTGTATTTCAGGAACTACAACTATAAAGAAGTAGATTCCCAACACTAAGCTAGGCTTAAGGGTTGAAATGACGCTCGAACAGGCATGCCCACTAGAATACTAATGGGCGCAATGTGCGTTCAAAGATTCTATGACTCAC
+
ABA3AA>FDFFFGGGGBCEEGFGHHHHHHH55DGFFHGHHHHHGGGEEGHHHHHHGHGEFFHE1EEFHHHHHGEHHHFFGGHGGEEEEEGGHFFEC8EFCGFA9FGH3GHBCGHHHHHGHF0AF:C?FHHHFGHHHGHFCGEF?#DD5HHFBFFDFGHBHCCEGGGD?GFFHHFHDFHGHHHHGGGHHHFGFGHHGHHHHFHCHGDFDGEBGBBFGHHHHFHHFBFGFFGGFGABFGECEEFD<HFGCHHHEG0A22GFBF22FGB1FEAA00FF3E?A0GHG13FD33F3F@B3FDFFAAAAA
@M02197:102:000000000-ALU3V:1:1101:12890:22328 1:N:0:1
ACGAAGTCTACCTCCTCCGCTTATTGATATGCTTAAGTTCAGCGGGTATTCCTACCTGATCTGAGGTCTATCACAAGAGTCCGCTCGCAGAGCGAGGGCGGTTTCAAGGAAGCCTGCCGTCCCAAGGTCGAGCGATACATATCACGCAGGACAAAGGGCCGCAAGGCCACCGATGCATTTGAGGCGAGCCCGGCAAGGGGCAACACCCAAGTCCGACCCCCCCGTGCAGGACACGAGGGGACGAAAGCTGACGTGACACTCAGACAGGCATACCCTCCGGAATACCAGAGGGTGCAAGGTGCGTTCAAAGATTCGATGATTCAC
+
CBCCCDBFFFFFGGGGGGGGGGGHHHHHHHHHHHHHHHHHHHHGGGGGHHHHHHHHHGHHHHHHHGHHHHHHHHHHHGHHHHGGGGGGGGGGHGGGGGGGGGGGHHHHHHHHHHHGHHGGGGGHHGGGHFGGGGGHGGHHHGHHHGHGGGGHHHHFFFFGGGGFGFFFGGGGGFFFFFFFFFFFFFFFFFFFFFFFFFFFFFFFFFFFFFFFFFFFFDGGGGGHHHHHHHFGHGGHHGGGHGHGHHHGEHHGHHHHGEGHHHHHGHHHHGCBEGGGGHHHHHFHGHGHHGHFHHHHHGGGGHGGGGGGGGGGFFFFFFFCCCCB
@M02197:102:000000000-ALU3V:1:1101:16227:22257 1:N:0:1
ACGAAGTCTACCTCCTCCGCTTATTGATATGCTTAAGTTCAGCGGGTATTCCTACCTGATCCGAGGTCAACCTAGAAAAATAATAGAGGTCGGCCGGGTCCGTGACACCTTGAAACTCGACGCGTGCTCCGGAAAGCTCAGTGCGAAGAGGGTCCCACGGACGCCGTCATTGTCTTTGAGACCCGGTGGGGGGAGGGCCCCTCCAACGTGGTCCAACACCAAACACGGGGGTTTGAGGGAGGATAATGACGCTCGAACAGGCATGCCCTTCGGAATGCCAAAGGGCGCAATGTGCGTTCAAAGATTCGATGACTCAC
+
AB@BBABFFFFFGGGGGGGGFFGHHCHHFHHHHHFHHHHHCDGEGGGCHHHHHHHHGHHHHHHGCEGHFGHHHHGFHEHHHHHHFHHHHHGCC;GGFCEFHGHGGGHHGHHFGFHHHHGHGFGFEDC/FGGGGGGHGHHGGHHHGGGGGHHGFBECHGFAA@FFCGGGHGFFFBFFFHFEGFFEFF>@FFGGGEGFAFFFFFDFFFCGAF?;BEFFF8FFFHHEFFGFEFFFFHGHFGHFHHGF20E?B//0GGGHFBHGHHHFECEA?CHHGHHHBFFGFGGGEGHF3HGECEFGGGBGFGEGBFFFFFFF?@AAA
@M02197:102:000000000-ALU3V:1:1101:11979:22351 1:N:0:1
ACGAAGTCTACCTCCTCCGCTTATTGATATGCTTAAGTTCAGCGGGTATTCCTACCTGATCCGAGGTCAACCTTAGAAAGGGGGTGTTTTACGGCCGGCATGCGCCCGCGCCCGGAACGAGAGAAAACTACTGCGTTCGGTCGTGGGACGCACCCGCCGCTGTCTTTCGGGGCCTGCCGCGCAGGACCCCAACGCCAGGCGTGGCCTGAGGGTTGTAATGACGCTCGAACAGGCATGCCCGCCGGGATACCGGCGGGCGCAATGTGCGTTCAAAGATTCGATGACTCAC
+
CCCCCCBFFFFFGGGGGGGGGGFHHHHHGHHHHHHHFGHHHHHGGGGGHHHHHHHHHHHHHHH:G;9HHHH:H:9:;H<HFGGGEEFGHH<HGGGGGGG;;HH;GGGGGGGGGGGGG9GGGG-G;H<GH<H;H.GGG/GG/GG+GB5-AFG;GGGGFFFFFFFFFFFFGFEGGGGGGGGGHHGHGFGFHFCFFFFGFFFFGHGFHFFHHGFF2;FHHHGGEGGHHGHHFHGHHFHGGGGGGFGHHHGGGGGGGGGGGGGGGHEEEGFGGGGGGGGGGFFFFFFFBBAAB
@M02197:102:000000000-ALU3V:1:1101:20319:22437 1:N:0:1
ACGAAGTCTACCTCCTCCGCTTATTGATATGCTTAAGTTCAGCGGGTATTCCTACCTGATCCGAGGTCAACCTGAAAAAATAGTTTTTGAGGAGGCCGGGTCCCCGGGACCTTGCAACTCAACGCGTGCTCCGGAAAGCTCAGTGCGAAGAGGGTCCCACGGACGCCGTCATTGTCTTTGAGACCAGTTGGGAGGGCCGCGGACGGTCCCCCAACGCGGTCCAACACCAAACCCGGGGGTTTGAGGGAGGATAATGTAGCTCGAACAGGCATGCCCTTCGGAATGCCAAAGGGCGCAATGAGCGTTCAAAGATTCGATGCAGCAC
+
ABBBABAFFF5DEGGGGFFGFGGHFHHHHFFFGHFGGGFFGHFEGAEECBGFHHCFGBFHHHHGCGEHHHGHHHGHHHHGFFH@@4GFEFCG3>1?CEFCD/??FE/@4DD9EFFHHF2FGCGDCGCC?7GGD?//<FFHH<H;HHGC?CGHHG)HEFCGAAGG?FBA@BDBFF;F?BFF:F9BE9F9FFFCAECDD<B>D<.@CCCDCB9AB6DD=BBDACF7FECCF>AEFFF?EF9%9FEEFF12@221@1FB1/GGA/D111111AFF//E//EF2D111101FC00A00A33FB0001CA3GA3GA1B11B1>1111>>>
@M02197:102:000000000-ALU3V:1:1101:11886:22424 1:N:0:1
ACGAAGTCTACCTCCTCCGCTTATTGATATGCTTAAGTTCAGCGGGTATTCCTACCTGATCCGAGGTCAACCTTATGAAATAGTTAAAAATTTCGGCTGGGACATGACGACCGCCTCAGTGTATGCTTATAGCTCGCTGCACCTGGGGCCTAATCATGACACCGCCATTATCTTTCGGGCTGATCGGGTGTTTCACCGATGAGACCCAATAACAAGCCGGGCTTGAGGGTTGATAATGACGCTCGAACAGGCATGCCCTTCGGAATACCAAAGGGCGCAATGTTCGTTCAAAGATTCGATGATTCAC
+
BCCCCAAFFDDDBGGGGGGGGGGHHHHHHHFHGHHHCHHGHGFGGGCEHHH5GHHFHGGHHGFEGFEHHHHHHHHHHHHFHG:H;HHHHHHHH<HG-EGG6?G88;HG8GGE#8GGG;HHEG;HH7HFFHHEHF;DGEDD<;H;HHG8#2FFD9FG9HFHGHGFG1HGHG0GFGCHGHGHEDGHGGGHHHHGGGGGFGHFGFFGGEHFFHHHGE@GFEHFFFFHHHFHHFHHHFHHGGGGGHHGHHHFHFHHHGGGGCAEFHFGFGAHFHHGGGCGHFHHGGCGHGGGBGGGCGCFFFFFFFAA?BA
@M02197:102:000000000-ALU3V:1:1101:7218:22421 1:N:0:1
[truncated: 20,630,957 more chars]
