# Supplementary material for: Shifts in community composition and co-occurrence patterns of phyllosphere fungi inhabiting Mussaenda shikokiana along an elevation gradient
Source: PeerJ. 2018 Oct 12;6:e5767. doi: 10.7717/peerj.5767 (PMC6187995; doi:10.7717/peerj.5767)
Supplement: Supplemental Information 4 [file peerj-06-5767-s004.zip › 1185m/1185e.fastq]

@M02197:102:000000000-ALU3V:1:1101:16705:1632 1:N:0:1
ACCGTCTTTCTCTCCTCCGCTTATTGATATGCTTAAGTTCAGCGGGTATTCCTACCTGATCCGAGGTCAACCTTGTAAAAATTGGGTTATGGACCGTGCCGGGGGACCTTTCAACTCGTTGCGTGCTTAGAAAAGCTCGTTGCACCGAGAGTCCCACGGACGCCGTCATTACTTTTGGGACCGGTCGGGGGTGAACCCGGACCTGGAGTCCAACAACAAGCCAGGCTTGAGAGGTGATAATGACGCTCGAACAGGCATGCCCTTCGGAATACCAATGGGCGCAATGTGCGTTCAAAGATTCGATGACTCAC
+
BCBBBBFBFFFFBGGGGGGGGGGHHHHHHHGGHHHHHHHHHFHGGGEGGHHGHHHHHGHHHHHGGGGGHHGHHGGHHHHGHHHHGHGGHHH3FFHFGFGGGFFGG:GGFHHHHHFHHGHGFGGGGGGHGHHHGHHHHHGGGHGHHHGGGCGGHF/:HGGGGGCDFAFEHHHGHHHHHGFFFFFC/D@CHHGEHFFGFFHHHHGHHHHFHHFHHHHGGGGHHGHGGHHHHHHHHHGHHHHFFFFFDHHGHHHGBFFGHGGFEFGGHHEHHGHHGCCGEFGGGHHHCCGGHGFGFGFGGFGFFFFFFD?BBBB
@M02197:102:000000000-ALU3V:1:1101:17217:1882 1:N:0:1
ACCGTCTTTCTCTCCTCCGCTTATTGATATGCTTAAGTTCAGCGGGTAGTCCTACTTGATTTGAGGTCAAAATAATAGACCAGGCAACGACGGATCGTCGCCAGTCGTGTGTGGGGTTAGAAGCGGACAACACCGACGTAAGTTAGCAAAGAAATTAGCAACTCACTGGTTGTCCAGCATACTGTATTTAAGGTGAGCAAGTGTGGTGGCCTGCAAACCCATGGACCCGCACTAAGCGCAAAACGCTTAGGTTGGAGAAATTCACGACGCTCAAACAAGCATGCTCCAAGGAATACCAAGGAGCGCAAGGTGCGTTCAAAGATTCGATGATTCAC
+
BBBBBBCAFFDFGGBGCFFFEGGGHFCHHFFH6BGHBFFBGGH22EEEFHHHHHCHHHEGBFHFF2BAC3BGGFFGFFHHHHHGGHHH@EEEGGG/EHHCEEEEFGGFA?F?GGDGDDFGHHFHCCDCGHEH;CCGGC<<CF=DFFHHHGHGFHHHHFGHGGHHBG0CG0CEDFF1<FHGFHFGGFGFGFBFGFEF<FFFGGEHFFFEAFFFECFFF/CDHHGCCFE@DBGF?EFFGFCFGGFF@BEFB/BHBGHHHGHFB0GGEEAGHGFEHGHG2GF1AB0E1B12FFFHFDABEGC0EECEFG1FGEA0AGFFFEFGEC1FFFFFFD11AAA
@M02197:102:000000000-ALU3V:1:1101:16859:1879 1:N:0:1
ACCGTCTTTCTCTCCTCCGCTTATTGATATGCTTAAGTTCAGCGGGTATCCCTACCTGATCCGAGGTCAACCTTAGAAATGGGTTTGTTTTACGGCGTAGCCTCCCGAGCACCCTTTAGCGAATAGTTTCCACAACGCTTAGGGGACAGAAGACCCAGCCGGTCGATTTGAGGCACGCGGCGGACCGCGTTGCCCAATACCAAGCGAGGCTTGAGTGGTGAAATGACGCTCGAACAGGCATGCCCCCCGGAATACCAGGGGGCGCAATGTGCGTTCAAAGATTCGATGATTCA
+
ABBABBFCFFFFGGGGGGGGGGGHHHGHGGHHHHGHHEGHHHGGGGGGGGHFHHHGFHHHHHGGGGEHHHHHHHHHHGHHHGHHGGGGHHHHHFGGGGGGGHGHHGGGGGGHHGFHHHHHGGGGGHFFFHHFGHHGFGGGGHGFGGGGGHHHHHHGHFHEFGGFGGFHFFFEFGGGFFGAGFGGFFCAGFFFFFHHGFFFEFFGEG/@DFHHHHHFFGGHHFHFFFGGHHGHCHHEHGGHFGFGFF?G5GDBGFHGFFFFACE5G55AAAAAGBFFGGFGGFFFFFFFBBA@A
@M02197:102:000000000-ALU3V:1:1101:16003:1875 1:N:0:1
ACCGTCTTTCTCTCCTCCGCTTATTGATATGCTTAAGTTCAGCGGGTATTCCTACCTGATCCGAGGTCAACCTGAAAAAATAGTTTTTGAGGAGGCCGGGTCCCCGGGACCTTGCAACTCAACGCGTCCTCCGGAAAGCTCAGTGCGAAGAGGGTCCCACGGACGCCGTCATTGTCTTTGAGACCAGTTGCGTTGCCACAACTCGGTCCAACACCCAAACCGAGGTTTGGAGAGAGGATAATGACGCTCGAACAGGCATGCCCATCGGAATACCAATGGGCGCAATGTGCGTTCAAAGATTCGATGACTCAC
+
BB?AABFBFFFFGGGGGGGFGEGFFHGFHHHHHHGHGFGHHHHG?EEFGHFHHHHHHHGHHHHGGGEGGHHHHHHGEHFFGHGHHHHGGGGGHEAFFFFAEFHFFFGGGCGHHHGHHGEFHHGFCDC@CDFGGGGCGGGHGGGGGHHCCDGGCDGGHHFFGGGG?DGGHGGGBHHFGBHHGEAFFFGGGGGEFHGDFHGFFEFGHFGFHFFFFFFFF??EFEGAH<EHHGHHHGHHHG9:GEFFFE2GEDBHGHHGHGHGHE?EEF5FFHHFHHGHEEDGGGBHHFFGGHGGGCGGCGGGFFFFFFF3BABB
@M02197:102:000000000-ALU3V:1:1101:18772:2176 1:N:0:1
ACCGTCTTTCTCTCCTCGCTTATTGATATGCTTAAGTTCAGCGGGTATCCCTACCTGATCCGAGGTCAATCATTAAAAAGTTTGGGGTTCTGGCAGGACACCACCGGGACTCTGTCGCGAGGAGTATTACTACGCGTAGAGCCAGGAGGCACCGCCACTGCTTTTAAGGGCTGCCCTGTGACGGGCAGGCCCCAACACCAAGCTGAGCTTGAGGGGTGATAATGACGCTCGAACAGGCATGCCCCCCGGAATACCAAGGGGCGCAATGTGCGTTCAAAGATTCGATGATTCAC
+
CCDCCBFBFFFFGFFGGGFGGGHHHHGFGHHHHHFHFHHFFGGGGGEHHHHHHHGFHHHHGFGE?AGFFH9HH<HGHGH:HF;HGG;GGH;HGGGG6GH<GG:;GGGGGGHGH<<HG:GGGCC6FGHH<H<<HGGG:GG;FGH<HF7GGGGHGGGGGGHHHH8GGGGFFFGGGGGGGGGGGGGGGGFGGGBDFFGFEEFGFHHHHHHHHGGGGHHHHHFFGHFFFAAHAGFHFFGHHHGFFFEEEEBHHGHHHGBHHGGGCGHHGGA2EGGGGGE5GGCGGFFFFD55BAA3?
@M02197:102:000000000-ALU3V:1:1101:16497:2278 1:N:0:1
ACCGTCTTTCTCTCCTCCGCTTATTGATATGCTTAAGTTCAGCGGGTAGTCCTACTTGATTTGAGGTCAAAATAATAGACCAGGCAACGACGGATCGTCGCCAGTCGTGTGTGGGGTTAGAAGCGGACAACACCGACGTAAGTTAGCAAAGAAATTAGCAACTCACTGGTTGTCCAGCATACTGTATTTAAGGTGAGCAAGTGTGGTGGCCTGCAAACCCATGGACCCGCACTAAGCGCAAAACGCTTAGGTTGGAGAAATTCACGACGCTCAAACAAGCATGCTCCAAGGAATACCAAGGAGCGCAAGGTGCGTTCAAAGATTCGATGACTCAC
+
CCCCCCFCFFFFGGGGGGGGGGGHHHHHHGHGHHHHHHHHHHHGGGGGGGEHHHGHHFFFHHHGGHGHFGHHHHHHHBHHHHHGGHHHGGGGGGGGEGH?EGGGHHGFEGHGHGFGGGHGGFFHGGGEDHHFFGGCFGHHHHHHHHHHHHHGHHHHHHFGHHHHHHHHGHFHFHFGGFGGHHHHHHHGGFFFHGHHGHGHGCCEHGGFGHHHFFFFFFHFFFHCGGGGHEHHGGGGGHHGGFGCEHGGHEHHHHFHGHHGGGE@EGFGGGGBG5GFF5BBEEFGBHHHHEGHFFHGGFBGGECGHHGHGGEEG4BGEGFGEEFFFFF@5FAAA33
@M02197:102:000000000-ALU3V:1:1101:18771:2157 1:N:0:1
ACCGTCTTTCTCTCCTCGCTTATTGATATGCTTAAGTTCAGCGGGTATCCCTACCTGATCCGAGGTCAATCATTAAAATGTTTGGGGTTCTGGCAGGACACCACCGGGACTCTGTCGCGAGGAGTATTACTACGCGTAGAGCCAGGAGGCACCGCCACTGCTTTTAAGGGCTGCCCTGTGACGGGCAGGCCCCAACACCAAGCTGAGCTTGAGGGGTGATAATGACGCTCGAACAGGCATGCCCCCCGGAATACCAAGGGGCGCAATGTGCGTTCAAAGATTCGATGATTCAC
+
B@AAABFAFFFFGBGGGCFGGGHHHHGHCHFHHHHHHHHHHHGGGFEEDGEHGHHFGHGHHFEGGGHFHH:HG:GDE9'*GFHH17F1>59EE88/EGGHFEH::A0#0E;H0FHHE:9.88GFHHH:FH;HBG99G9F.:H;8G:6G:GGHA.@BFBHGGHGGGGGG#CAFGE.FF.C/FBD??D;9@D?6HFGGGFHGFFFFFF<0FFFEBFD0HG9=1GFFFFDCDDGF?A>HHHHGCC7A99B55HGFDHHGFA2?2FFBGFEEAGGFEGFF5FE4AC4FFF5FAABAA
@M02197:102:000000000-ALU3V:1:1101:19162:2202 1:N:0:1
ACCGTCTTTCTCTCCTCCGCTTATTGATATGCTTAAGTTCAGCGGGTATTCCTACCTGATCCGAGGTCAACCTGAGAAATAAAAGGTTAGACCGACCCGACGAGACCTTGCAACTCCCCGCGTGCCTCGAAAGACTCGTTGCGAAGAGGGTCCCACGGACGCCGTCATTGTCTTTGAGACCAGTTGCGTTGCCACAACTCGGTCCAACACCCAAACCGAGGTTTGGAGAGAGGATAATGACGCTCGAACAGGCATGCCCATCGGAATACCAATGGGCGCAATGTGCGTTCAAAGATTCGATGACTCAC
+
AAA>3>BA5DDFDGFEGB?EEGGHHHHFHHCFDHHHHHHHHHHGG?EGHGHHHHHAAAG55DFE?0E?FFHFGHGCDHFGFDHHFGHFHFFHHGCG?EEGGGGGGGFGHBCFDHFFHG/<DGE?DGGHGGHGGGHGHGH6EC@@CECC;D8HHHFFG@?BC?EB?BG?GGBGFFGFFGFCHHGGGGFHHGEDFHGFFFFFCGCF?FEFDGGGGFGGFFF9HHHHHFGFFFGHHHHFFFFFEADEEDGAHFFGHFHFHEAEA3D555ADBHFF?GE?CGHGE?AEEF4FGGFGFAEFCFFDFFFA>3>3
@M02197:102:000000000-ALU3V:1:1101:11899:2331 1:N:0:1
ACCGTCTTTCTCTCCTCCGCTTATTGATATGCTTAAGTTCAGCGGGTATTCCTACCTGATCCGAGGTCAACCTTAGAAAAATTAAAGGAGACCGGGCCGAAGGTCCTTGCAACTCGAGTGCGTGCTGGTTAAAGCTCATTGCACCGAGGGTCCTACGACGCCGTCATTGTCTTTGGGACCGGTCACTCGCGCGACCTAAAAGTCCAACATCAAGCCGGGCTTGAGGGGTGATAATGACGCTCGAACAGGCATGCCCATCGGAATACCAATGGGCGCAATGTGCGTTCAAAGATTCGATGACTCAC
+
AAABBBFCFFFFGGGGGGGGGGGHHGHHGHHHFHHHHHHHHFHGGGGGHGHHHHHGHGHHHHHGGGGHHFHHGHHHHGHHHHHHHHHHGHHGGGGGGGFGFGGHHHHHHHHHGHGGHFGCHFFAGGHHHGHHHGHFFHFHHHHHHGGGGHGHHHHGGGGGGGGFHHGHHHHGFHHGGGFGGBGHGGGGGGEFHHFGFFFHHGFFFFGFFHFGGFFGHGHFHGGGGGHHHHHHGHFFFGFEHGHHFHF3CFBHHC?GFFEHFGFCHHGBGEFEEFGBHGEAEFHGFCGGGGGGGB4BFFFFBAABB
@M02197:102:000000000-ALU3V:1:1101:11884:2320 1:N:0:1
ACCGTCTTTCTCTCCTCCGCTTATTGATATGCTTAAGTTCAGCGGGTATTCCTACCTGATCCGAGGTCAACCTTAGAAAAATTAAAGGAGACCGGGCCGAAGGTACTTGCAACTCGAGTGCGTGCTGGTTAAAGCTAATTGCACCGATGGTCCTACGAAGCCGTCATTCACGGTGGGACCGGTCACTCTCGCGACCTAAAAGTCAAACATCAAGCCTGGCTTGAGGGGTTATAATGACGCTCGAACAGGCATGCCCATCGGAATACCAATTGGCGCAATGTGCGTTCAAAGATTCGATGACTCAC
+
AA>1AA1ADBFFFFGGGGAC00EGFF3DBGB33A2G1DGFHH1AE/E/1G222FG011A1G10BE/B011BFCF1F1FD;004EE1#:0//??>9>EEFFB//;%>3;1>B>10D0GCF,1C???ADF0F#3<<?B11#:FFFFCC<#><CGHF0;CG#CCCHG1F?C##0%#GFB/:G?GFB;C909###<B1%FA>F&:1)B$BGEHFEBB>;B$/F1;0?F/G@12&9FBFB////0A92%;1G1B0F0BA//BA022ED11HCHBA0A0A11GB000011FFGF33E1A1133D1@1>111
@M02197:102:000000000-ALU3V:1:1101:10091:2556 1:N:0:1
ACCGTCTTTCTCTCCTCCGCTTATTGATATGCTTAAGTTCAGCGGGTAGCCCTACCTGATTTCAGGTCAAAGTCAAAAGGTGCGCGATGGCAGGTTTTGAGCAGTCATCACCACAAGGAGAGACGAAACTTATTACGTCTAACACTGATGTGGGATGTTCCACTAAGTCATTTGAGGTGAGCCATTGCTGGCAGACACCCAAGTCCAAGCCTAACATGTTCAGAAAACATATTAGATTGAGATTTCATGACACTGAAACAGGCATGCCTTTCGGAATACCAAAAGGCGCAAGGTGCGTTCAAAGATTCGATGACTCAC
+
A3>AAAFBFFFFFGGGEBEEEAFHHHHHFFBGFDHHFHHHHHGGGGGGGHHHHHHHHHHHHHHHHHHHHEGHHFHHEH313FG@EGG/E1FFEGFHFGH99GH:3GEGHHGG:GDHGHHHFGGEFGDAFFG>FGHFGCGFGGFGDFGHDG1FGHGC1<GDFDGFHGFFHHHHHFG01F<DC<CGHHHGHHHEGGGHHEGF:GGEFGHHHBFHFGBFFFHFFGDFGGB2F@FBFF2@BF5D9GD921FABD2DHHGF1GDHHFFBFHFEA//0BHFHHGECHGC?0EEFHHHGE0?FGGGG3BFA1FFCF3BFFAA>1A
@M02197:102:000000000-ALU3V:1:1101:19478:2699 1:N:0:1
ACCGTCTTTCTCTCCTCCGCTTATTGATATGCTTAAGTTCAGCGGGTATCCCTACCTGATCCGAGGTCAAGAGTGTAAAAATGTACTTTTGGACGTCGTCGTTCTGAGTGCAAAGCGCGAGATGTACTGCGCTCCGAAATCAATACGCCGGCTGCCAATTGTTTTGAGGCGAGTCTACGCGCAGAGGCGAGACAAACACCCAACACCAAGCAAGGCTTGAAGGTACAAATGACGCTCGAACAGGCATGCCCCATGGAATACCAGAGGGCGCAATGTGCGTTCAAAGATTCGATGATTCAC
+
CCCCCCFCFFFFGGGGGGGGGGFHHHHHHHHGHHCGHHHHHHHGGGGGGHHGHGHHHGHHGHGFCGFHHHGHHHHHHHHHHHHHHHHHHHHGGHGGGGFGGGGHGHHHHHHHHHHGG8GGGGGBFHHGHHGGGGHGHGGHHHHHHHGCDGGFHGGFHFHHHHHEGEFEHEGGGDCDFGGGGGGGGGGGHHGEFFFBEFFFFFGFFGFHHHGHHGGEFHGFFFFFHFFHHEFFGGHHGHHHHGHGHGEGEHEGBFHHHCGHHGHHGGGCGHHHHCGGGFGGFFFFGGGFF4FFFFFA?ABB
@M02197:102:000000000-ALU3V:1:1101:18084:2642 1:N:0:1
ACCGTCTTTCTCTCCTCCGCTTATTGATATGCTTAAGTTCAGCGGGTATTCCTACCTGATCCGAGGTCAACCTTAGAAAAAATAAAGGAGACCGGGCCGAAGGTCCTTGCAACTCGAGTGCGTGCTGGTTAAAGCTCATTGCACCGAGGGTCCTACGACGCCGTCATTGTCTTTGGGACCTGTCACTCGCGCGACCTAAAGAGTCCAACAACAAGCCAGGCTTGAGGGTTGATAATGACGCTCGAACAGGCATGCCCCCCGGAATACCAGAGGGCGCAATGTGCGTTCAAAGATTCGATGACTCAC
+
BBCCBBFCFFFFGGGGGGGGGGGHHHHHHHHHGHHHGHHHHHHGGGGGHHHHHHFFFHHHHHGGGGGEFHGHHHGHHHHGHGHHGHGHHHHGGGGGGGGGGGG2FGGFHFHHHFHFFFDHHGFFFGHECGHHHHHHFHHHHGHHHGGGGFGFFHHHGGFFFGGGGGGGGFGGFFFFFFGGGFFFFGGCADCFGFFGGGFFFBGCEHGFHHGGHHHHHFGHHHGHHGHHHHF:GHHGGFGDFHGHHGEHHG<0/GGFEE?BEDHHFHHGHHGGGGGHHFGAGGFGBGGGFGGGGGFFFFFFDBA?BA
@M02197:102:000000000-ALU3V:1:1101:10108:2562 1:N:0:1
ACCGTCTTTCTCTCCTCCGCTTATTGATATGCTTAAGTTCAGCGGGTAGCCCTACCTGATTTCAGGTCAAAGTCAAAAGGTGCGCGATGGCAGGTTTTGAGCAGTCATCACCACAAGGAGAGACGAAACTTATTACGTCTAACACTGATGTGGGATGTTCCACTAAGTCATTTGAGGTGAGCCATTGCTGGCAGACACCCAAGTCCAAGCCTAACATGTTCAGAAAACATATTAGATTGAGATTTCATGACACTGAAACAGGCATGCCTTTCGGAATACCAAAAGGCGCAAGGTGCGTTCAAAGATTCGATGACTCAC
+
ABBBBBFBFFFFGFFGFGGGGCGHHHHGHHHHHHHHHHGFHHHDEFGGGHGHHGHHHHHHHHHHFHHHFHHHGFFHHHGGBGHGGGGGGGHHGGGHGG9GGGHHHHHGGHHHHHHHF9CGAFFGGGCFGHHHHGHHHHHHHHHHGHGHGHHGFHHHGGEHGGGGGHGGFHHHFFHFHHGGFEFGHFGHFGF?BAEEFFEFGGGGGGGGGGFGFGFFHFHHGHGGFHGGHGHHFGFFFGHHGGDHHGHHHGFGDDBFHGFGBEGHHHHECD?HHHFFCHGHHGGGGGGGHHGGFEA4ADGGGDF?GFFFDBFFF@AAAA
@M02197:102:000000000-ALU3V:1:1101:14923:2913 1:N:0:1
ACCGTCTTTCTCTCCTCCGCTTATTGATATGCTTAAGTTCAGCGGGTATTCCTACCTGATCCGAGGTCAACCTTGTAAAAATAAAAGGGTTAGACCGACCCGACGAGACCTTGCAACTCCCCGCGTGCCTCGAAAGACTCGTTGCGAAGAGGGTCCCACGGACGCCGTCATTGTCTTTGAGACCAGTTGCGGGGCGAACCCCGAACACGGTCCAACACCAAACCAGGAGGTTTGAGAGAGGATAATGACGCTCGAACAGGCATACCCATCGGAATGCCAATGGGTGCAATGTGCGTTCAAAGATTCGATGATTC
+
BABBB3BAFFFFGGGGGGGGGGGCHHHHHGFCHHHHFBGHHHHGEEG?FHHHHHHHHHHHHHGGGGGG3BG1?GHHHHHHGHG3GHFFD48G?DBGE9EGECFGF;@DFFHHDBHHH<=C=@>+19FFFEEEBCFD<CFHGHCFGGGCCC;<CEFF2HHFCFC<@C<GFGGGGFFGGG1BAFGFBCFFFCC@6@DGFFFA@AHFGHCGHHFGDBFBEFFEFFEFFFFBEG@FHFF19BB0GD%;0/EEA/E/A2HFGHDF1HFBHGGEAFDFBHHG11GFEAA131GG1EEE1FBF33GGB1B1CC@@F@AAAA
@M02197:102:000000000-ALU3V:1:1101:19054:3030 1:N:0:1
ACCGTCTTTCTCTCCTCCGCTTATTGATATGCTTAAGTTCAGCGGGTATCCCTACCTGATCCGAGGTCAAGAGTGTAAAAATGTACTTTTGGACGTCGTCGTTCTGAGTGCAAAGCGCGAGATGTACTGCGCTCCGAAATCAATACGCCGGCTGCCAATTGTTTTGAGGCGAGTCTACGCGCAGAGGCGAGACAAACACCCAACACCAAGCAAGGCTTGAAGGTACAAATGACGCTCGAACAGGCATGCCCCATGGAATACCAAGGGGCGCAATGTGCGTTCAAAGATTCGATGATTCAC
+
AABBABFCFFFFGGGGGGGGGGGHHHHHHHHHHHHHHHHHHHHGGGGGHGFHHHHHGHHHHHHGGGGHHHHHHGHHHHHHHHHHFHHHHHHGHHFGGGGGGGFGGHHHHHHHHHHHGGGCGGGHHHHHHGGGGGGGHGGHHHHHHHHGGHGGGHEHHHHHFHGHHHGGHGHHGFGGGGGGHHHGGGGHHFFHFHGGFFGHHGGFEGGHHHHFHGHHHHHHHHGGFHHHHGGGGGFFGEHHHHHHHHGGGHFHFGBHHHHHHHHHGGGGGHHGHGGGGGGGGGGGDEGGFFFFFFFBABAA
@M02197:102:000000000-ALU3V:1:1101:20371:3104 1:N:0:1
ACCGTCTTTCTCTCCTCCGCTTATTGATATGCTTAAGTTCAGCGGGTATTCCTACCTGATCCGAGGTCAACCTTGTAAAAATTGGGTTATGGACCGTGCCGGGAGACCTTTCAACTCGTTGCGTGCTTAGAAAAGCTCGTTGCACCGAGAGTACCACGGACGCCGTCATTACTTTTGGGACCGGTCAGGGGTAAACCCGGACCTGGAGTCCAACAACAAGCCAGGCTTGAAAGGTGATAATGACGCTCGAACAGGCATGCCCATCGGAATACCAATGGGCGCAATGTGCGTTCAAAGATTCGATGACTCAC
+
AAA?AAFAD3DD3EGGFG?1EEEHHFH3AGHFHF2F1DFFF2AEECAEEFBDGFHFFF0GA1FEAEAGFG1GHHD11B2F1FG1BFEF;11$BFGEEC#FFFEB<EF8H99B6B@;F/GFB?:B??F3G#=F879G%</2FFFHG0.2<<.F%=<=CE0.0-;AC;CHG1HGCFB10@CEG@6<9?#G9?D&#=?999/92@>FFFB1+AFBGFFFE9B1AGBA3;4F9:%HHGFA55HHGGGGGHHGGHHHHHHHHHHHEB22FHHHHHHHHHHEGGGGHHHHGGGGHGGGGGGGGGFBFFFFFFCBBA?
@M02197:102:000000000-ALU3V:1:1101:21205:3110 1:N:0:1
ACCGTCTTTCTCTCCTCCGCTTATTGATATGCTTAAGTTCAGCGGGTAGCCCTACCTGATTTCAGGTCAAAGTCAAAAGGTGCGCGATGGCAGGTTCTGAGCAGTCATCACCACAAGGAGAGACGAAACTTATTACGTCTAACACTGATGTGGGATGTTCCACTAAGTCATTTGAGGCGAGCCATTGCTGGCAGACGCCCAAGTCCAAGCCTAACATGTTCAGAAAACATATTAGATTGAGATTTCATGACACTGAAACAGGCATGCCTTTCGGAATACCAAAAGGCGCAAGGTGCGTTCAAAGATTCGATGATTCAC
+
BCBCBBFCFFFFGGGGGGGGGGGHHHGGHHGHHHHHHHHGHFHGFGEEGHHHHHHHHHHHFHHHHHHHHHHHFHDGGGHCBGEGGGGGGGHHGGGGHHHHHHHHHGHHHGHHEHHBGHHHHGGHGGGGGHGFHEHHGHHHHHHHGEGHGHHHGDHHGGBGHHHGHHGBHFGDGFHGFGFHGGGHHHHHHHFGHGEF0BBHHHGGF0CHEHGBFGFFGFHHGHHHHFHHGHHHFHFGFFHHHGFFFHGBBDFHHHEHHHG11HFGFEFECGEFFHHHHHGHGHGGGGGHFCHGAE0HGGGGGGGFGGFFFFFFFAAAA1
@M02197:102:000000000-ALU3V:1:1101:12698:3293 1:N:0:1
ACCGTCTTTCTCTCCTCCGCTTATTGATATGCTTAAGTTCAGCGGGTATTCCTACCTGATCCGAGGTCAACCTTGAGAAAATGATACATCAAGCATCAAGAGACCGTGTCAGTAGACCTTGCAACTCGAGTGCGTGCTTGAATGAAGCTCCTTGCACCGAGGGTCCAACTGACGCCGTCATTGTCTTTGGGACCGGACCCGGCGTGCCAGGACCTCGATCCAACACCAAGCCAGGGCTTGAGAGGTGATAATGACGCTCGAACAGGCATGCCCTTCGGAATGCCAAAGGGCGCAATGTGCTTTCAAAGATTCGATTACTCAC
+
>ABABAFAFFFFCFGGGFGG?EEGBGF6GHFBEFHHCHHB5FEDGCFGBGHFHHHHHFEEHFH1ECGHGHGHHBGHHEHBGFBGHGHFHGEHHH1BCGGHBA%GFEAGGFGHFHFHHGG8GBGHHF9E@CHGFCGDFGHHHEHHH9DBFFFGHF1FGG?CCC8GHH<GFHH:/E:GGG<1FFGHFHFHF/EACCG?#@/C?//<;FF1;BEE/FEBE1F/9GGF@/AEBF?EBC>FBHHHGFB2D%22D@F>EB//0B/FB1B1B1CAA////E/0EGHEBCA11B0A000G1FA0B11F1F33A3F1CGCAFDD3FA?>1>
@M02197:102:000000000-ALU3V:1:1101:13310:3347 1:N:0:1
ACCGTCTTTCTCTCCTCCGCTTATTGATATGCTTAAGTTCAGCGGGTATTCCTACCTGATCCGAGGTCAACCTTAGAAAAATAAAAGGGTTAGACCGACCCGGAAGGACCTTGCAACTCGATACGTGCTCCCGAAAGAACTCGTTGTATCGAGGGTCCCACGGACGCCGTCATTACTTTTGAGAACCAGTTGGTTTGACCCGACTTGGTTCCAATGCCACACCCCGGGGGGTGGAGAGAAGGATAATGACGCTCGAACAGGTATGCCCTTCGGAATACCAAAGGGCGCAATGTGCGTTCAAAGATTCGATGATTCAC
+
BCCCABFCFFFFGGGGGGGGGGGHGHHHGHHFHHHHHHGHFHHGGGGGHHHHHHHHHGHHHHGGCGGHHHHGHGHHHHGFHEHEHHHGG1BCGHHHGCFGGGGFGGGHFHHHHHHHH:HGFHHCFHBGFFFFFGCCGHEGHHGGGHC1GGGFEDFGHGFGHG@DFGDGG<FCFGGG7GGGHEHFFFHGGGFGHHHHFFFFFHHHHGGG?BFEHHFFFFFFFDGGGFFGGGFGEFGHHGEGHGFFGGGGFGFFFEHDGHGCHGGEGGGGECHHGHHHGBCFHGEECDDBHHEE?GHGGGGGGFFCB4FBBFFFAAAA>
@M02197:102:000000000-ALU3V:1:1101:16356:3384 1:N:0:1
ACCGTCTTTCTCTCCTCCGCTTATTGATATGCTTAAGTTCAGCGGGTATCCCTACCTGATCCGAGGTCAAGAGTGTAAAAATGTACTTTTGGACGTCGTCGTTCTGAGTGCAAAGCGCGAGATGTACTGCGCTCCGAAATCAATACGCCGGCTGCCAATTGTTTTGAGGCGAGTCTACGCGCAGAGGCGAGACAAACACCCAACACCAAGCAAGGCTTGAAGGTACAAATGACGCTCGAACAGGCATGCCCCATGGAATACCAAGGGGCGCAATGTGCGTTCAAAGATTCGATGATTCAC
+
CDCCDCFCFFFFGGGGGGGGGGGHHHHHHHHHHHHHHHHHHHHGGGGGHHHHHHHGHHHHHHHGGGEGHHHHHGH:HHHHHHHHHHHHHHHGHHGGGGGGGGGHGHHHHGHHHHHGGGGGGGGHGHHHHHGGGGGHFGGHHHHHHHHGGGGGHHGHHHHHHGHHHHGGGGGHHGGGGGGGGHGGGGGFHEHHGFFFGFGHHGHFEGHHHHHHGEGHHFHGHFHGHHHHHGGGFDG1DGHHHGHHFHGGGGHHGHHHHGBHHHCEGGGE2HDHHGGGGHGF5FGGGGFGBFFBFFFBBBBA
@M02197:102:000000000-ALU3V:1:1101:12216:3498 1:N:0:1
ACCGTCTTTCTCTCCTCCGCTTATTGATATGCTTAAGTTCAGCGGGTATTCCTACCTGATCCGAGGTCAACCTTGTAAAAGTAAATAAAGGTGACCGGGCCCAGAGTCCCTTAAACTCGAGTACGTGCTGGTTAAAGCTCGATGTACCGAGGGTCCTCTGGACGCCGTCATTGTCTTTGGGACGGGTGGTGACCTAACACCACCGGACGTCCAACACCAAGCCAGGCTTGAGGGGTGATAATGACGCTCGAACAGGCATGCCCTTCGGAATACCAAAGGGCGCAATGTGCGTTCAAAGATTCGATGACTCAC
+
BB@BBBFBFFFFGGGGBGCCFGGGHHHHGHHHGHHHHHGHGGFGFGGEHHGFHHFHHHHHHHHGGGGHGHHHFFHHHGFHH@FGGHHHFFFGFFHHFFGGGGGHGGHHHHHHHHHHHHGFGGHFGHHHGGHHHHHHHFHHGFGBGGHHHHGCGGHHHHHHGHGGGGGGGGHHHHHHHHHGGEHGGHHHGFHHHHHGGFGG@EGGGFFGFGDFE1EEFEFHHHHHGFGAHEGFHHHHFFFFFGGGGGHHEGBGGHGGHGFGGGCGFFHHHHHHFGHHFFGGGGFGG?EEFFGGCGFFFFGGFFFFFFFBBBA?
@M02197:102:000000000-ALU3V:1:1101:18878:3499 1:N:0:1
ACCGTCTTTCTCTCCTCCGCTTATTGATATGCTTAAGTTCAGCGGGTATTCCTACCTGATCCGAGGTCAACCTGAAAAAAGTTTTTAGAGGCGACCGGGTCCCTGGGCCCTTGAAACTCTACGCGTGCTCCGGAAGGCTCAGTGCGAAGAGGGTCCCTAGGACGCCGTCATTGTCTTTGAGACCAGTTGGTCGGGTAAGGCCAACGCGGTCCAACACCAAACCCGGGGGTTTGAGAGAGGATAATGACGCTCGAACAGGCATGCACTTCGGAATGCCAAAGGGCGCAATGTGCGTTCAAAGATTCGATGACTCAC
+
AA?AA?11BFFBFCGFGGFEGGGGGGFHHHC33DFFDGGBGDGEGGECFFBGHHFHG1EGFFHGGGGHHFHHGHEFD@GCEHHHHGAGHBG;?EGEFEE/>/GHHAFHEGHHB<GGHF<HBHA@?<<AFGFCCGG#<GHHG/GHHBFC?ACC;/;CG0:G:$B@4-?1D>0<0CFHGFF>E20FHC/@<FFFGF(HGE@>B7EB</<011AEEF;A/E/EGE9EE/CFG@B1HGFFGEF2GDGF//B//0F/EBA1DHFGFD1B//E/FHFBFFGBDGCEE0001BCFEEE0CFFBGGGBEBFC1BFFFF?@AA1
@M02197:102:000000000-ALU3V:1:1101:12223:3515 1:N:0:1
ACCGTCTTTCTCTCCTCCGCTTATTGATATGCTTAAGTTCAGCGGGTATTCCTACCTGATCCGAGTTCAACCTTGTAAAAGTAAATAAAGGTGACCGGTCCCAGAGTCCCTTAAACTCGATTACGTGCTGGTTAAAGCTCGATGTACCTAGGGTACTCTGGACGCCTTCATTGTCTTTGGGACGGGTGGTGACCTAACACCACCGGAAGTACAACACCAAGCCAGGCTTGAGGGGTGATAATGACGCTCGAACAGGAATGCCCTTCGGAATACCAATGGGCGCAATGTGCGTTCAAATATTCGAGGACTCAC
+
AAA33>FAFFFFFDGBGF2AEGGH5FHDFH55FDGG5GG5DDF222EEFHHHBFHFFBFFAG1E01A5FFHGHHGGHH5FGHG5DGFFHH3@343B/9#7E9GEC9FG0B9HFFFG;B90$B?F0FFC0BCG9F3F;GF9?<2@G%2>$G<?<;#FBGD1<FH<-C$<D1-G<F=FGGAGCC;E#FCFC?11@120//;C;3EG?B2&F1:G8?>1ADGFECFHGH9B0/9/0GF8B92;#/;B930A/B1B1DD210/A/AA//0A2GAAA1B1B0EE0011HG?EAGGGGD3FGB1BF>1D311D1AA>1
@M02197:102:000000000-ALU3V:1:1101:17692:3628 1:N:0:1
ACCGTCTTTCTCTCCTCCGCTTATTGATATGCTTAAGTTCAGCGGGTATTCCTACCTGATCCGAGGTCAACCTGAGAAATAAAAGGTTAGACCGACCCGACGAGACCTTGCAACTCCCCGCGTGCCTCGAGAGACTCGTTGCGACGAGTGTCCCACGGACGCCGTCATTGTCTTTGAGACCAGTTGCGTTGCCACAACTCGGTCCAACACCCAAACCGAGGTTTGGAGAGAGGATAATGACGCTCGAACAGGCATGCCCATCGGAATACCAATGGGCGCAATGTGCGTTCAAAGATTCGATGACTCAC
+
CCCCCCFCFFFFGGGGGGGGGGGHHHHHHHHHHHHGHHHHHHHGGGGGCHHHHHHHHHHHE5FEGGFHHDF1FE3BFH3F@3F@FEEFHE3E;EE@;EE-EEGGGFG:H1G9:;FHC/<<BC0<(CDCDD#F;BBBDA<<<D.:#<?:#;G@.GHA?--C9>.D9FF9GF<1B3BF9@AGHGF<BF0GDB@0+FG?A?B09F3AEEEBA/AAFGF1CC??9BF3HFFGFB;2EEFEFAGGEDHHD9HHHFHHHFHHGEA2GHHHHHFFGHHG?GGGGGHHGA2E?A4GFGGGFF4GFBFFFDB3AAAA
@M02197:102:000000000-ALU3V:1:1101:20942:3445 1:N:0:1
ACCGTCTTTCTCTCCTCCGCTTATTGATATGCTTAAGTTCAGCGGGTATTCCTACCTGATCCGAGGTCAACCTTGATAAAAATTTAGATAGGTGACCGGGTCCCTGGGGCCTTGAAAACTCGACGCGTGCTCCGGAAAGCTCGATGCGAAGAGGGTCCCACGGACGCCGTCATTGTCTTTGAGACCAGTGGGGGGACGGAAGCCGCCCACGCGGTCCAACACCAAACACGAGGTTTGAGGGAGGATAATGACGCTCGAACAGGCATGCCCTTCGGAATGCCAAAGGGCGCAATGTGCGTTCAAAGATTCGATGACTCAC
+
BCCBBCFCFFFFGGGGGGGGEGEHHGFHHHHHHHGHGHFGCGHGGGGGGGEGGHFHHGHHHHHGGGGHGHHHHHHHHHGHHHGGFGHGGHHGFHGHFFFFFCGHHHHG/EFGFH;3GHHHHG?BFGGGGGGHHGGGGGHHHHGGBDDGGCEGFAFDGEFHHGGGGBCGGCHGHGHHGGGFHFFGFECCFGGHGGGFFHFCEFFFF?CCEFFFFGFCFBFFEFFGF>G/GHHBGDCBFHFFGFFFGFHHGGE@AA//FBGFHHHGHFAECE?EGHFGGCCHGBHGGECEDFHFGGGGGBF3GFBGGGGBFFFFD1A11AA
@M02197:102:000000000-ALU3V:1:1101:10026:3683 1:N:0:1
ACCGTCTTTCTCTCCTCCGCTTATTGATATGCTTAAGTTCAGCGGGTAGTCCTACCTGATCCGAGGTCAAACTTGTAAAACTAAAAGGGTTAGACCGACCCGACGAGACCTTGCAACTCCCCGCGTGCCTCGGAAGACTCGTTGCGAAGAGGGTCCCACGGACGCCGTCATTGTCTTTGAGACCAGTGGCGGGGCGAACCCCGAACACGGTCCAACACCAAACCAGGAGGTTTGAGAGAGTATAATGTCGCTCGAGCAGGCATGGCACATCGAATACCAAGGAACGCAATGTGCGTGCGGAGATTCGATGACTCAC
+
>>1>>AF?FFF3EAGGGGGGGG0A33GFFFHFD2AFG2DGHHFCEAAEFFGHDEGEFFGF110E?//BFE1@BF1B1B@21BBBGHH//0B#F:%9E9/>>?9EC@/#@@#GGF:FHGFBAECG+#9-2CAC#0CCC00.;.</::@/;A;GC.;.;BFA-AA4C<0CF#900;9FFFFGF.F1GEA.<B///@@@/9<@/AB0F/<B0EEAG2>/9GE>19AEFE00/@DDB11B@1@2229B;F///////11011B111DD2102A20AAD1B11FB0//00112FE00A00A1A13EA1111B31@11?AA>
@M02197:102:000000000-ALU3V:1:1101:23016:3830 1:N:0:1
ACCGTCTTTCTCTCCTCCGCTTATTGATATGCTTAAGTTCAGCGGGTATTCCTACCTGATCCGAGGTCAACCTTATAAAAATGATGGGTTAGACCGGCCCGACGAGACCTTGCAACTCCCCGCGTGCCTCGTAAAAGACTCGTTGCGAAGAGGGTCCCACGGACGCCGTCATTGTCTTTGAGACCAGTTGCGGAAGGCCCACAACTCGATCCAACGCCAAACCAGGAGGTTTGAGAGAGGATAATGACGCTCGAACAGGCATGCCCATCGGAATACCAATGGGCGCAATGTGCGTTCAAAGATTCGATGATTCAC
+
>33A3>C3DBFFGGGGGGGGGGGHGHHHHHHHHFHHHHHFDFHGCEEGHHHHHHGHHHEHFFHGGGGFCHHFGGGFGHHHGH3BGHEHHGHFGHGGC?EG?EBECGDEEFFFGFHHGFFE?CDC?BFHHHDFGFFGFFHHFA:<GHHHFHGC.C:@<CBGCB4FCFADBFFCFFGDFFFFEFFFEF?</EBCHG;AFFFDGEGGGEFF;HHEBFFFEDGGFEEHEF:EHHHFFGFGEEBHHF9HGDEA12HDHEHGF3FHFBGHGGGGHHHHHG5HHHBFCGGGHGHHGCGGHGGGGGGGEBGFFFFFFF?AA>A
@M02197:102:000000000-ALU3V:1:1101:21936:3826 1:N:0:1
ACCGTCTTTCTCTCCTCCGCTTATTGATATGCTTAAGTTCAGCGGGTATCCCTACCCGATCCGAGGTCAACCTGTGATGATGGGGTTTTGACGGCGCGTCCGGTCCCTCTCCGAGCGATTCTGTTGCCACAACGCTGAGATACGGTCCGTCCAGCCGAGGACATGGGGGCGCGCGGAGCCGCGACGCCCAATACCAAGCCAGGCTTGAGTGGTGAAATGACGCTCGAACAGGCATGCCCTTCGGAATACCAAAGGGCGCAATGTGCGTTCAAAGATTCGATGACTCA
+
BBBABBFBFFFFGGGGGFCFGGGFGHGHHGDHHFGHHGFFHBGGGEGGHHHEHHHHHFGEGGHGGEEFH.8HFGFHH;HGEGFF?EFFFFF:/9>EEFGGGC?<CFHFFHCFC/AC@FHHG1DFGEHF9GGEG@FDFFF;DFGFAGDF?.CDGFHFFFGGA?9BBGECCBGAC@FCBFFFEAFFFFFFFGE?6EGHHFEF3FBEFG;BFGFGFAFFFABFFFDHFBGFA59BBACE?E?EFGDADDAHCHFHGEDGGFGFF2AEAAGGGGGFGE44FFFFD@>333A
@M02197:102:000000000-ALU3V:1:1101:15922:3904 1:N:0:1
ACCGTCTTTCTCTCCTCCGCTTATTGATATGCTTAAGTTCAGCGGGTATTCCTACCTGATCCGAGGTCAACCTTATAAAAATGATGGGTTAGACCGGCCCGACGAGACCTTGCAACTCCCCGCGTGCCTCGTAAAAGACTCGTTGCGAAGAGGGTCCCACGGACGCCGTCATTGTCTTTGAGACCAGTTGCGGAAGGCCCACAACTCGATCCAACGCCAAACCAGGAGGTTTGAGAGAGGATAATGACGCTCGAACAGGCATGCCCATCGGAATACCAATGGGCGCAATGTGCGTTCAAAGATTCGATGACTCAC
+
A3AAAB?AFFFFGGGGGGGGGGGHHFHFFGHHHHHHGHHHHHHGGGGFGHHHEFFHHGGFFH1EFGGHGFGHFHHGHFHHHHGBGHHHBFGFHFGBE?EEC@EGGGGGGHFFFFDHHFHEGADFGD?CDHGGFGGHGGHFFEGGHGFCFCCFEGHFHHHHCCFG@/AHFEGFHHFHHGGGF@2CCFF/FFGHHFAGFEADGGFFFFFHFFFGEBGFGGHGHHFFHFHEGFFFHHHHGHHHHHFFFEGFDG1EFFHHHHGFHBGHGEEABGFFGFBGF5FGGGGGHFGHGGGGHGFE5FDDGGGFFFFFFFBBBAB
@M02197:102:000000000-ALU3V:1:1101:13015:3915 1:N:0:1
ACCGTCTTTCTCTCCTCCGCTTATTGATATGCTTAAGTTCAGCGGGTAATCCTACTTGATTCGAGGTCGATAATAAAAAATGAATCAACATTGTGTTGAATTCGATTTGATCTGGCTGGTTTAGAATGATTTTATTTGTACGTAGTAGTAAAACTTTAATGCGTTCAATCTAAATCAATATTCTAAATCGCTTCAATATTTTTGGAGACCTTTTTCAATAAAGAAAAAGAGGATCTCAAGACATCAATAATTAAATTGATATTGTTTAAACGACGCTCGAACAAGCATACCTTTCGGAATACCAAAAGGTGCAATGTGCGTTCAAAGATTCGATGATTC
+
BCCCBBFBFFFFGGFGGGGGGGGHHHHHHHGHHHHGHHHHHHHGGGGGHHHHHHHGHHHHHHGHGGEGEEGHGHHHHGHGGEHHHHHHHFHHGHHHGEBGHHFGGHHGHHGHHHGHEGDGFHBFHHHHFHHHHFHHEFHHHHHHDFHHHHHBHFBHHHHGHFDEGGGGHFGHHHGHHGHGHHHGGFB<HGEHHGHHHFHHHHHHFDCFGGHGHHHHGHHHHEGHHHHGHGGFFGFGBHHHGGFBGHHGEHGHFFG@FHFFGGHGHHHGFCGGGGGHEGGGHHHFFHFE3GGEEEHGGGFGHGHHHHHHHHHHHHGEEFGGGFGGGGGFFFFFFB?A>33
@M02197:102:000000000-ALU3V:1:1101:13025:3931 1:N:0:1
ACCGTCTTTCTCTCCTCCGCTTATTGATATGCTTAAGTTCAGCGGGTAATCCTACTTGATTCGAGGTCGATAATAAAAAATGAATCAACATTGTGTTGAATTCGATTTGATCTGGCTGGTTTAGAATGATTTTATTTGTACGTAGTAGTAAAACTTTAATGCGTTCAATCTAAATCAATATTCTAAATCGCTTCAATATTTTTGGAGACCTTTTTCAATAAAGAAAAAGAGGATCTCAAGACATCAATAATTAAATTGATATTGTTTAAACGACGCTCGAACAAGCATACCTTTCGGAATACCAAAAGGTGCAATGTGCGTTCAAAGATTCGATGATTC
+
AAABAAF@FFFFGGGGGGEE2FEHH5GHHGHHGHHHDGGHHHGGGGGGHHHHHHGGHHHHGHGGHGGGG0FGEFHHHHFGHBFGHHHGHFHHEHFGHHBDBFHGHHGGGFHFH4FGEFGFFC?GHHHHFFFFHHHHH<FGHC<CF,GFFGH2GHHHGFHHGDF1DGFFH5GH2FDGHHFFDDHEDGHG8<FHG2DGGHFHHFFDEB<1AEFHHHHGHGHGGDFDFFHFHF1HFGBFFGHGGGGHHGHHFHE2HHHFFFF1FEGFFGEFGEEFEEFFFEFGFGGHEHHDDFA?GGFHHBDCGCDFDB0E1FFFHHGEEE1GGGFGGGEFCBFFFF1>>11
@M02197:102:000000000-ALU3V:1:1101:16680:4037 1:N:0:1
ACCGTCTTTCTCTTCTCCGCTTATTGATATGCTTAAGTTCAGCGGGTAGCCCTACCTGATTTCAGGTCAAAGTCAAAAGGTGCGCGATGGCAGGTTCTGAGCAGTCATCACCACAAGGAGAGACGAAACTTATTACGTCTAACACTGATGTGGGATGTTCCACTAAGTCATTTGAGGCGAGCCATTGCTGGCAGACGCCCAAGTCCAAGCCTAACATGTTCAGAAAACATATTAGATTGAGATTTCATGACACTGAAACAGGCATGCCTTTCGGAATACCAAAAGGCGCAAGGTGCGTTCAAAGATTCGATGACTCAC
+
BBCCBAFBFFFFGGGGGGGGGGGHHGHHGHGGHHHHHHHGGDGGGGFGEHHHGHHHHGHHHHHHHGHHCDGH5GGHFHHGGHHGGGCGGGHHGGHGGHGHHHHGGHHHHHFHFHHHHGGHHGGHGGG?DHHHHH9HFGHGHEHFFFH<GHFF=DGFG8HHHHHHHHHHHHHHHGGGFFHFHCHGGHGHHHFFHGGGGAHGHHHHGGHHGGEHHHGGGGHHFHHHHGHHHFHGHHGGHGHHGFFGHGHHHHHHHHGHHHHGFGGAAGEEECGGHHGBGHGHHHGGGGGHHHHGGGGHGGGBFG5EBCFFFFFFF?BBBA
@M02197:102:000000000-ALU3V:1:1101:14099:3876 1:N:0:1
ACCGTCTTTCTCTCCTCCGCTTATTGATATGCTTAAGGTCAGCGGGTATTCCTACCTGATCCGAGGTCAACCTGAGAAATAAAAGGTTAGACCGACCCGGCGAGACCTTGCAACACCCCGCGTGCCTCGAAAGACTCGTTGCGAAGAGGGTCCCACGGACGCCGTCATTGTCTTTGAGACCAGTTGCGTTGGCACAACTCGGTCCAACACCCAAACCGAGGTTTGGAGAGAGGATAATGACGCTCGAGCAGGCATGCCCAGCGGAATACCAATGGGCGCAATGTGCGTTCAAAGACTCGATGATTCCC
+
A1A?AACABFBFFF1BGC?1AAE1A3FHHF3AFHBFD1FA1BAEE/EECDDF2AFG11B1D10EEGGHBD@>CGEGBEHFBDFFF;2B@>B%BEG#@//#/0/>;?C<8G1DGC,1@<B4/@<<C//FE></.<<819#<<<00/./;#C::6B;G-#<>-.AFAFEAB09B11<<F/;3FC<9/CEF;AB%<B1BABBF+9BA,FEFEAA9EAF/;;F>>9BE0BB0@92F22B:F/9BB:/AAB1011EGFA0//////0FBGD11111B0A00E1A31A000GF13FAFFFA1FF3@11B11111
@M02197:102:000000000-ALU3V:1:1101:18049:4091 1:N:0:1
ACCGTCTTTCTCTCCTCCGCTTATTGATATGCTTAAGTTCAGCGGGTAGCCCTACCTGATTTCAGGTCAAAGTCAAAAGGTGCGCGATGGCAGGTTCTGAGCAGTCATCACCACAAGGAGAGACGAAACTTATTACGTCTAACACTGATGTGGGATGTTCCACTAAGTCATTTGAGGCGAGCCATTGCTGGCAGACGCCCAAGTCCAAGCCTAACATGTTCAGAAAACATATTAGATTGAGATTTCATGACACTGAAACAGGCATGCCTTTCGGAATACCAAAAGGCGCAAGGTGCGTTCAAAGATTCGATGACTCAC
+
CDCDDCFCFFFFGGGGGGGGGGGHHHHHHHHHHHHHHHHHHHHGGGGGGGHHHHHHHHEHHHHHHHHGHGHHHHHHHHHGGHHGGGGGGGHHGGHHHHHGHGHHHHGHHHHHGHHGHGHHHGHHHGGGGHHHHHGHGHGHHGHHHHHHHHHHHGHHHHHHFHHGHGHHHHHHHHHGGGHHHHHHHHHHGHHGGGGGHGGGHHHGGGHHHGHHHHHHHHGHHHHGHHHHHHHFGHHGHHHHHHHHHHHHHGHHHHHHHHHHHHEGHHHGGGGHHHHHHHGHHHGGGGGHGHHGGGGHGGGGGGGGGFFFFFFFFCCCCB
@M02197:102:000000000-ALU3V:1:1101:14240:4109 1:N:0:1
ACCGTCTTTCTCTCCTCCGCTTATTGATATGCTTAAGTTCAGCGGGTATTCCTACCTGATCCGAGGTCAACCTTAGAAATAAAAGGGTAAGACCGACCCGACGAGACCTTGCAACTCCTCGCGTGCCTCGTAAAAGACTCGTTGCGAAGAGGGTCCCACGGACGCCGTCATTGTCTTTGAGACCAGTTGCGGAAGGCCCACAACTCGATCCAACGCCAAACCAGGAGGTTTGAGAGAGGATAATGACGCTCGAACAGGCATGCCCATCGGAATACCAATGGGCGCAATGTGCGTTCAAAGATTCGATGATTCAC
+
BBBBBBFBFFFFGGGGGFGGCGGHHHHHHGFHHHHHFFGGHHHGGGGGGGGHHFFHHHHHHHGGGCDHHHGHHHHHHHHHHHHHGGGHHHFHHHGGGGGGGGEFFFGGHHHH9FFGHGHGGGGGGGHHGGHGHFEHGFHFGHFGHGGFGHGEDGHHGHHGGGGGCCFGGGGGHHGGGGHHGGGHGGCFFFGHHGCF?EFGFFHFFFGFFFFFFFFCCFHFGHGEHHFG9GHGHHHHEHHHGHG?BGGGHAAFFGHFGHHFBFGCGEEGHHHHHHHHHHGGGEGHHHHGGEGHGGBGGFFFF4FFFFBFFBBBAA
@M02197:102:000000000-ALU3V:1:1101:21560:4024 1:N:0:1
ACCGTCTTTCTCTCCTCCGCTTATTGATATGCTTAAGTTCAGCGGGTATTCCTACCTGATCCGAGGTCAACCTGAAAAAATAGATTTAGAGGTGGCCGGGCCCGTGACACCTTGAAACTCGACGCGTGCTCCGGAAAGCTCAGTGCGAAGAGGGTCCCACGGACGCCGTCATTGTCTTTGAGACCAGTTGGTCGCGGACGATCCAACGCGGTCCAACACCAAACCCGGAGGTTTGAGGGAGGATAATGACGCTCGAACAGGCATGCCCTTCGGAATGCCAAAGGGCGCAATGTGCGTTCAAAGATTCGATGACTCAC
+
BCDCCCFCFFFFGGGGGGGGGGGHHHHHHHHGHHHHHHHHHHHGGGGGHHHHHHHHHHHHHGHGGGGHHHHHHHHHHHHGHFHHHHHFHBGHHHGGHGGGGGGGGGGG;GGHHGGHHHHHGHGGGGGGGGHHGGGGGHHHHGHGGHGGEGGHGGGHHHHGGGGGFGGHGGGGFHGFGHGFGEFHHGGHGGFFFGGGHHFFHHFFFBBDFHHHHHFGGFGGGEFFEFHHFGHHGFGHGGFHHF5HGHFGGGFFEGHHHGHHGHHGGCDGGGHHHHGHHHHHHGGEECGHHGEGGGHGGGGGGGGGGFFFFD5FBAACB
@M02197:102:000000000-ALU3V:1:1101:19504:4185 1:N:0:1
ACCGTCTTTCTCTCCTCCGCTTATTGATATGCTTAAGTTCAGCGGGTAGCCCTACCTGATTTCAGGTCAAAGTCAAAAGGAGCGCGATGGCAGGTTCTGAGCAGTCATCACCACAAGGAGAGACGAAACTTATTACGTCTAACACTGATGTGGGATGTTCCACTAAGTCATTTGAGGCGAGCCATTGCTGGCAGACGCCCAAGTCCAAGCCTAACATGTTCAGAAAACATATTAGATTGAGATTTCATGACACTGAAACAGGCATGCCTTTCGGAAGACCAAAAGGCGCAAGGTGCGTTCAAAGATTCGATGATTAAC
+
ABA?AA?A5DFFGGGGC4AEEAEHH5FF6FFHHHFHDADGHHHGGGGEAGHHHGHAGBFGHHHHFHHFFHHEDF5DDGBE2?FEGGGEG?GFEGCGHG8FGBDF7FGFGHH9H9HH9HF/?58F/C:CC9HBGF;@F<FGF;;7H3FFHH?1#04GG<FFHF1-GGFFBGHF0>6C/@FDC1BGFHHHEF1:FDGE11)B;FEFG7B11;2GG2CB9BB2H9B0GGBB?EEGGHFGBF11@;1+FBGDDF2ABFBGFFB11FGGFGF/ECFCG2BA1/CFHFEEAA011CHCECE11A3CGFF?C1FFD3@F@A>111
@M02197:102:000000000-ALU3V:1:1101:19963:4286 1:N:0:1
ACCGTCTTTCTCTCCTCCGCTTATTGATATGCTTAAGTTCAGCGGGTATTCCTACCTGATCCGAGGTCAACCTTGTAAAAATTGGGTTATGGACCGTGCCGGGGGACCTTTCAACTCGTTGCGTGCTTAGAAAAGCTCGTTGCACCGAGAGTCCCACGGACGCCGTCATTACTTTTGGGACCGGTCGGGGGTGAACCCGGACCTGGAGTCCAACAACAAGCCAGGCTTGAGAGGTGATAATGACGCTCGAACGGGCATGCCCTTCGGAATGCCAAAGGGCGCAATGTGCGTTCAAAGATTCGATGACTCAC
+
CCCCAAFBFFFFGGGGGGGGGGFGHHHHGHHHHHHHHHHHGFHGGGGGHHHHGHHHHGHHHHHFGGGHHHGHHHHHHHHHHHHHHHFGHHHDGHHGFGGHEFGGGGGGHHHHGHHHHGHGGGGFGGGHHHGHHHHHHHGGGHGHHHGGGFFHHHHGHGGCGGGGHHHHGGGGGGGHGGFFGGFDFFGGHHHGGGGGGGHHFFGHGHFFFFHGHHHHGHHHHHHFGFFHGHHHGHHFHFHHGGFFFF1EGGAGGHHHHGGGFGGDGHFHHFGBBHHGGGFGHHHFGGGGHGGGGGGGGGGCFFFFFFAAABB
@M02197:102:000000000-ALU3V:1:1101:19151:4300 1:N:0:1
ACCGTCTTTCTCTCCTCCGCTTATTGATATGCTTAAGTTCAGCGGGTATCCCTACCTGATCCGAGGTCAACCTTAGAAATGGGGTTGTTTTACGGCGTAGCCTCCCGAACACCCTTTAGCGAATAGTTTCCACAACGCTTAGGGGACAGAAGACCCAGCCGGTCGATTTGAGGCACGCGGCGGACCGCGATGCCCAATACCAAGCGAGGCTTGAGTGGTGAAATGACGCTCGAACAGGCATGCCCCCCGGAATACCAGGGAGCGCAATGTGCGTTCAAAGATTCGATGATTCAC
+
>AAA3AFBFFFFGGGGGGCG?EFHHHGHHHHGGHHHHHHHHFHGCGGGHHHHHHHHFFGHHGHGGGGFFHHHGFFGGGHHHHHGGGGGHEHFHEEEGGGCFHHHHGGFCC;HFDEHHHHHGGCGGHBF;GHGGHEGGGGGGHHHFDCFEHCFFFHGGHHGGCDGFGGGGGGGFEEGDG?@B@?BB@GEBBBFFFFFFFFGGHFFFFFBGBFGHGFFGEFDDFGBFFFFFDF?0FFFFFFHCFC?BE/02222AA/GFAB0000BDEHEEEA11GGBFGGE1B1FFBFFBAAAAA
@M02197:102:000000000-ALU3V:1:1101:21717:4354 1:N:0:1
ACCGTCTTTCTCTCCTCCGCTTATTGATATGCTTAAGTTCAGCGGGTATTCCTACCTGATCCGAGGTCAACCTTGTAAAAATGGGTTATAGGACCGTGCCGGGGGACCTTTCAACTCCGTGCGTGCTTAAAAAGCTCGTTGCACCGAGAGTCCCACGGACGCCGTCATTACTTTTGGGACCGGTCGGGGGTGAACCCGGACCTAGATCCAACAACAAGCCAGGCTTGAGAGGTGATAATGACGCTCGAACAGGCATGCCCTTCGGAATACCAAAGGGCGCAATGTGCGTTCAAAGATTCGATGATTCAC
+
BBBBBBFBFFFFGGGGGFEGGGGGGHHHHHGGHHH5GHGHHHHGGFGGGHHGHHHHHHFHHHHGFGGHG3GGGFFHFHHFFHHHHFGFHHE(BGGEGHFHGCGGGGGGHHHHHHHHBGGHGGGGGGGHHFHHFGHHHGGFFFHHHFBGFGGBGHHHFGGGC-AAHGFFF<HFFHHG?AAFFCFFFFFA>FGFABBFFGG>HHFFHFFFFFFFGEGHHHHGFGFGHHF:HFGHFFDBFG?EGCEFGDGBGBGA10A/GE?AEAA2B2F1GCHFFGEE?ABFFFEECEGCGEDGFF1GF1FFD1DB11>>A
@M02197:102:000000000-ALU3V:1:1101:14931:4378 1:N:0:1
ACCGTCTTTCTCTCCTCCGCTTATTGATATGCTTAAGTTCAGCGGGTAGTCCTACCTGATCTGAGGTCTATCACAAGAGTCCGCTCGCAGAGCGAGGGCGGTTTCAAGGAAGCCTGCCGTCCCGAGGTCTAGCGATACATATCACGCAGGACCAAGGGCCGCAAGGCCACCGATGCATTTGAGGCAAGCCCGGCTAGGGGCAACACCCAAGTCCGACCCCCCCGTGCAGGACACGGGGGGACGAAAGCTGACGTGACACTCAGACAGGCATACCCTCCGGAATACCAGAGGGTGCAAGGTGCGTTCAAAGATTCGATGATTCAC
+
CCCCCCFBFFFFGGGGGGGGGGGHGHGHHHHHHHHHHHHHHGHGGGGGGHHHHHHHHHHHHHHHHGGHHHHHHGHHHHHHHHGGGGGGGFGHGGGGGGGGGCGGHHFFHHHHHHH@GGCGGGGFGGGGHHHHHGGEFGHHHFHGGFHGGGGHHGFGGGGGGGGGGFGGEGGFFFFFFFFFFFFFEFFEFFFFFFFFFFFFFFFFFFFFEFEFFFDADGGGGGGGHHHHHEHEEGGGHGFF?;FFHHHECHGGHHHHEHHGGGHHHHHFFHGAGGGGGHHHHHGHHHHHGGHHHHHHHGECGHG5CGGGFFGFFFFFFFFAAA>3
@M02197:102:000000000-ALU3V:1:1101:17439:4356 1:N:0:1
ACCGTCTTTCTCTCCTCCGCTTATTGATATGCTTAAGTTCAGCGGGTAGCCCTACCTGATTTCAGGTCAAAGTCAAAAGGTGCGCGATGGCAGGTTCTGAGCAGTCATCACCACAAGGAGAGACGAAACTTATTACGTCTAACACTGATGTGGGATGTTCCACTAAGTCATTTGAGGCGAGCCATTGCTGGCAGACGCCCAAGTCCAAGCCTAACATGTTCAGAAAACATATTAGATTGAGATTTCATGACACTGAAACAGGCATGCCTTTCGGAATACCAAAAGGCGCAAGGTGCGTTCAAAGATTCGATGACTCAC
+
BBBBBBFBFBFFGGGGGGGGGG2FHFGHHFHFHHHHHHHHHHHGGGEEGHHHFHFHHHHHHGGHHGHF3GHHDGHFGGHDFHHGGGGGGDHHGGHGFHHBFGHFHHFHHHGHHHHFHHHGFGHFDFFGGHHHHHFHG8HGA<<FGHHBGHHFCDGHHHHGGHFGHEHHHHGHHHHGGGHHG?HHHGEGGGHFGGEFGGGGHGGGGGHHGGEHHHHGGHBFHHFHHFFHHFGGBHHHGGHHHHGHHHHHHHFFFEHGHHHHHHGFHGFGEEEFGHHHFHGFFHDFE2GHHFFGGFGFGCGFBGFEFCFCFFFFF?BAA?
@M02197:102:000000000-ALU3V:1:1101:22256:4389 1:N:0:1
ACCGTCTTTCTCTCCTCCGCTTATTGATATGCTTAAGTTCAGCGGGTATTCCTACCTGATCCGAGGTCAACCTTATAAAAATGATGGGTTAGACCGGCCCGACGAGACCTTGCAACTCCCCGCGTGCCTCGTAAAAGACTCGTTGCGAAGAGGGTCCCACGGACGCCGTCATTGTCTTTGAGACCAGTTGCGGAAGGCCCACAACTCGATCCAACGCCAAACCACGAGGTTTGAGAGAGGATAATGACGCTCGAACAGGCATGCCCATCGGAATACCAATGGGCGCAATGTGCGTTCAAAGATTCGATGATTCAC
+
BCCCBCFCFFFFGGGGGGGGGGGHHHHHHHHGGHHHHHGHHHFGGGGGHGHHHHHHHHHHHHHGGGGHHHHHHHHHHHHHHHHHHHHHGGHHHHHGDFGGGGGGGGGGGHHHHGEHHHHHGGGGGGGHHHGHGGGHHFHHHGHGHGHHGHHGHGGHHHHHGGGFGFGGGGHGHFHGGHHHHHHFHFGDBFFFGHGEFFADHFFHFFGHHHHGGGFHEGHFFGFFGHEGHFFHHHHHHGHHHFFHGGGE?EEEGHHFG3GACGHHGGGGHHHGHGHHGFFFGGGGFHHHFEEGHGFGGEBGCGGFFFFFDD3AAA>
@M02197:102:000000000-ALU3V:1:1101:23530:4424 1:N:0:1
ACCGTCTTTCTCTCCTCCGCTTATTGATATGCTTAAGTTCAGCGGGTAGTCCTACCTGATTTGAGGTCAAAGATTAAAGTGTTTTGTTAGAGTGGAATGATAGCGAAGAACTTATCACGCTGTTCCACTTAGACTTTTAAGACGAGCCACGTTAAATGGCAAAAACGTCCAAAGCACCACAACCACAAGCTTAATGAAAAACCGGGTGGGTGAGGTCTATATGACACTCAAACAGGCATGCTCTTCGGAATACCAAAGAGCGCAATCTGCGTTCAAAGATTCGATGATTCAC
+
BBCCABFCFFFFGGGGGGGGGGGHHHHHHHGHHHHHHHHHHGHGGGGGGHHGHHHHHHHHHGHGGGHHHHHHHGHHHHHGHHHHHHHHHHHHGHGHHGGFHHHHGGGGGHGHFFHHHHGGGGGHHHHHHHHHEHHHH8FHHHHGGGGEHHFHHHHHHHHHHHHHHGGHHHGGHHGHHFHHHHGDGHHHGGHHHGHHHGHHGGGGGGEHHHHHHHHHGHGFHFHFHGGHFHHHGHFGFGFGHGGGGHHHHHGHHHHHHEAEGHGHHGFGGGGGGGGGGGGFFFFFFFFBABBB
@M02197:102:000000000-ALU3V:1:1101:22693:4441 1:N:0:1
ACCGTCTTTCTCTCCTCCGCTTATTGATATGCTTAAGTTCAGCGGGTATCCCTACCTGATCCGAGGTCAACCTTAGAAATGGGGTTGTTTTACGGCGTAGCCTCCCGAACACCCTTTAGCGAATAGTTTCCACAACGCTTAGGGGACAGAAGACCCAGCCGGTCGATTTGAGGCACGCGGCGGACCGCGTTGCCCAATACCAAGCGAGGCTTGAGTGGTGAAATGACGCTCGAACAGGCATGCCCCCCGGAATACCAGGGGGCGCAATGTGCGTTCAAAGATTCGATGATTCAC
+
AAAAAAFAFFFF31FFFBECFGEHFGFGFHBHBGFG1FGFFHHGEG/A1EHHGHHHGFHHHGEAEC?GGHHHFHHGFGHFHFGG/E>/FHHEHECDEEGAFHHHHGGGCC;HGGHFHFA>FFCCCGG4FHHHHFACFFGGFHEHFFCFGGF9;CGEACHGCBA@C@F0FFBFD;B;CBG@@B;D@@GBFF0@?7FB9FHFEFEGDHHEBHFHHHHGHHGD9HEGGDBGFEGFHGBHHG0BD?FFFE?HFF5E5GGAGGGEEEADB5B?E2E4E5FBFAFFGGFF5FBFFA?A>3
@M02197:102:000000000-ALU3V:1:1101:19440:4475 1:N:0:1
ACCGTCTTTCTCTCCTCCGCTTATTGATATGCTTAAGTTCAGCGGGTATTCCTCCCTGATCCGAGGTCAACCTTAGAAAAATATAAAAAGGAGACCGGGCAGAAGGTCCTTGCAACTCGAGTGCGTGCTGATTAAAGCTCATTGCACCGAGGGTCCTACGACGCCGTCATTGTCTTTGGGACCGGTCACTCGCGCGACCTAAAGAGTCCAACAACAAGCCAGGCTTGAGGGTTGATAATGACGCTCGAACAGGCATGCCCCCCGGAATACCAGAGGGCGCAATGTGCGTTCAAAGATTCGATGACTCAC
+
AAB?AAFBFFFFGBFGF4E2EEE5FBGDGB5FA55FGBGF5BFEEAA0FGHD55B1FGCD551AF0?BEGBGHFFFD55FFGFHHB433BEB1%?F>//:#FFBA;BDF?FGHF:F;FFG/<?B9FDDEFFGFFFGDGBC?9FHF+>CC9<@;<CCH$C9;.;-@G@B:.;BFFGGFGFD9GGB?GG@FFF@G@A;9@BABF:C0CB*F:BCE?FFHHHFFFD9AFCFFFC0;F=F<9/<FBF?/?GD?<1G10G@C@AE//022HHHFBFHCE?EEEDFGD0EE0GFB3B33BGFFFFF3BD1>A>1A
@M02197:102:000000000-ALU3V:1:1101:10180:4476 1:N:0:1
ACCGTCTTTCTCTCCTCCGCTTATTGATATGCTTAAGTTCAGCGGGTATTCCTACCTGATCCGAGGTCAACCTGAAAAAATAGATTTAGAGGTGGCCGGGCCCGTGACACCTTGAAACTCGACGCGTGCTCCGGAAAGCTCAGTGCGAAGAGGGACCCACGGACGCCGTCATTGTCTTTGAGCCCAGTTAGGAGGGCCGCGGACGGTCCCCCAACGCGGTCCAACACCAAACCAGGAGGTTTGAGAGAGGAGAAGTACGGTCGAACAGGCATACCCTTCGGAATGCCCATGGGTGCAGTGTGCGTTCAAAAATTCGATGACTCAC
+
AA?1AACABD33FGEGG1E1AFGBDFH3FDGFHHHHF2GGHHHCGG/E1AFGH2AFBGFFD1EEE/BGFHHHEGGFFHAEHHFHFFHHF@GFFHE0F/@/>EEE.E:7FGFFB9GH<<F9;<B'C/9@9EBGGG?@?FFDF?C4BABB-A/?AC#;.9+G@?#@9@#;;;0:B9/;;B0#;.#;0F/B0//C<9--A#>/9/?@<>CC@></#/;#FFFGBF9F?/GCGDB0F9EC69:%;41GE4GGGB21FB//>>///E2BAA1121EAA/EA//FEGDC0FA000CECFGBA000CE?0FB11EBB111113@1BD1>11>
@M02197:102:000000000-ALU3V:1:1101:19513:4505 1:N:0:1
ACCGTCTTTCTCTCCTCCGCTTATTGATATGCTTAAGTTCAGCGGGTATTCCTACCTGATCCGAGGTCAACATTCAGAAGTTGGGTGTTTAACGGCATGGCCGCGCCGCGTTCCAGTTGCGAGGTGTTAGCTACTACGCAATGGAGGCTGCAGCGAGACTGCCACTAGATTTCGGAGGCGGATTGACTAACAATCCGATCCCCAACCACAAACCCGAGGGTTTGAGGGTTGAAATGACGCTCGAACAGGCATGCCCGCCAGAATACTGGCGGGCGCAATGTGCGTTCAAAGATTCGATGACTCAC
+
BCCCBCFCFFFFGGGGGGGGGGGHHHGHHHHGFHHHGHHHHHHGGGGGHHHHHHHHHHHHHHHGGGGHHHHHHHHHGGHH<HHHGEFGGHEHHGGGG;FFHGEGCCGC;FGGEGHH:;H9@@FCD;:GD;9<FHF6G:;.@5DF<HG/EHEHH8CFG6D79FF8EBFGFBFFGF>6C$3DGD7GF1BFB#0/BFFFF#:BAEDFD7##DCAAEFFD0/EGFGEF4EGFFFFHHF>>>:AC9FHGBHFHGHFE?CCCGBHEGHHHFEECGGE0CGHFHHGGEAGB13F3GGGCGBFFFBFD>11AA
@M02197:102:000000000-ALU3V:1:1101:10197:4467 1:N:0:1
ACCGTCTTTCTCTCCTCCGCTTATTGATATGCTTAAGTTCAGCGGGTATTCCTACCTGATCCGAGGTCAACCTGAAAAAATAGATTTAGAGGTGGCCGGGCCCGTGACACCTTGAAACTCGACGCGTGCTCCGGAAAGCTCAGTGCGAAGAGGGTCCCACGGACGCCGTCATTGTCTTTGAGGCCAGTTAGGAGGGCCGCGGACGGTCCCCCAACACGGTCCAACACCAAACCAGGAGGTTTGAGGGAGGATAATGACGCTCGAACAGGCATACCCATCGGAATGCCAATGGGTGCAATGTGCGTTCAAAGATTCGATGACTCAC
+
1>AAAA@AF33FGGGGGGGGGGGGHHHHGHGGHHHHFHHHHHHGCGGGHHHHHHHHHHHHGHGGGGGHHHH0F00FG1GEAE@@EEF@G1101/>FH?E?E6C@EEAFHHFHFEFC<GGCA0<9=</>CFHGG9>9AFGFHHGDG#A?@?/;.A;;CF0G99?--9;?1?AFB;9;C95//E#EF9?B9FB;B9A@F??A;.9B9#:;CFF?+GAEEA?EEFFGBEFB1F@FEGGB9;BABF2413GDGB5BHEGGFGGHFCHHHGFFHGGB3G?EE?FFHHGFFCDD3CDGGBHHHGGGGGHGGCGGGFGGG4FFD5BFABBBB
@M02197:102:000000000-ALU3V:1:1101:19615:4544 1:N:0:1
ACCGTCTTTCTCTCCTCTGCTTATTGATATGCTTAAGTTCAGCGGGTATTCCTACCTGATCCGAGGTCAACCTTGGAAAAATTTAAAGGGTTATAGACCGGCCCGCCGGGGTCCTTTACGTACTCGACGCGTGCTTTCCGGAGAAGAGCTCGTTGCGAAGAGGGTCCCCACGGACGCCGTCATTGTCTTTGAGACCGGTCGTTCGTCACCAAACGACCTGGTCCAACACCAAAACACGGGGGTTTTGAGGGAGGATAATGACGCTCGAACAGGCATGCCCATCGGAATACCAATGGGCGCAATGTGCGTTAAAAGATTCGATGACTCAC
+
BCCCABFCFFFFGGGGGGGGGGHHGGFHHHGHHHHHHHHHHHHGGGGGHHHHHHHHHHHHHHHGGGGHHHHHHHHHHHHHHHHHGHHHHGHHHHHFHHHFGGGFEGGGGFGGGHHHHHHGHHHEGFEGGGGGGFGHHHHGGFGGHFFGHHHGGGHGGGGGGGGGGGGGGGGCGGGGGGHFHGFHGHGHHHHGGGGGGGDGGCFFHFGHGFFFGGGHGHHHHHHHGHGHGHHHHHFEGGGGGHGBGHHHGHHFHFHHHCAFEECFHEHHHFHHHGHHGFGGGGHHHHG5HGHHHGGGGEHHHHGGGGGGGGGDGGGGCFFFFFFFA?AA>
@M02197:102:000000000-ALU3V:1:1101:17835:4593 1:N:0:1
ACCGTCTTTCTCTCCTCCGCTTATTGATATGCTTAAGTTCAGCGGGTATCCCTACCTGATCCGAGGTCAAGAGTGTAAAAATGTACTTTTGGACGTCGTCGTTCTGAGTGCAAAGCGCGAGATGTACTGCGCTCCGAAATCAATACGCCGGCTGCCAATTGTTTTGAGGCGAGTCTACGCGCAGAGGCGAGACAAACACCCAACACCAAGCAAGGCTTGAAGGTACAAATGACGCTCGAACAGGCATGCCCCATGGAATACCAAGGGGCGCAATGTGCGTTCAAAGATTCGATGATTCAC
+
CCCCBCFCFFFFGGGGGGGGGGGHHGHFGHHHHHGHHHHHHHHGGGGGHHHHGHGHHHGHHHHGGGGHHHHHHGGDGHGHHHHFGHHHH;H9GF@EDGGGF9GHGGHHHHHHFHHHGGGGGFGHDGHHHHGCGGHHHGGGHHHHHHHGGGGGGDGHHHFHHHHHHHFGGEHHGEFFGGGGGGHGGGGHHGF?EHFFFFFFGECFFGHHGFHHHGHHGFHGHHHGFHHHGFFFCFFHFGFFFFHHHHGGGFHGHHHHHHGHHFHHGGGGEBGHHCGEFFGFFGGGGFFFFFFFDFFAAA>3
@M02197:102:000000000-ALU3V:1:1101:17287:4660 1:N:0:1
ACCGTCTTTCTCTCCTCCGCTTATTGATATGCTTAAGTTCAGCGGGTATTCCTACCTGATCCGAGGTCAACCTTGATAAAAATTTAAATAGGTGACCGGGTCCCTGGGGCCTTGAAAACTCGACGCGTGCTCCGGAAAGCTCGATGCGAAGAGGGTCCCACGGACGCCGTCATTGTCTTAGAGACCAGTGAGGGGACGGAAGCCGCCCACGCGGTCCCACATCAAACACGAGATTTGAGGGGGGATAATGACGCTTGAAAAGGCATGCCCTTCGCAATGCCAAATAGCGAAATGAGCGTTCAAAGAAACGATGATTCAC
+
1A?AA>CADFB33AFGFFGG0EEGFBGH3DFCFHBF1GHBG2F0///ABFAGHFHGADBGEHFEAE/FFB10FG1FFH2@110FGF21@2@1B9%1@/9G?9GHHC)B0?.19F6GH9FHBAC<<3CCG?F:F;>C:#0FGGC->A.A/BC:<<37/C6+FC;A:;9?/0AEE#9;0<3#B0=A00=.;<#A;<09>10:9/:/<@@6/9/;/>A@)#*BE%FAA#/#EBB0%++F>09/0%1;@*F0////1D2221F1A1BA0B/////A/11B11112DEA000A333DA00011133A3FB1111B@13B1>111
@M02197:102:000000000-ALU3V:1:1101:22274:4693 1:N:0:1
ACCGTCTTTCTCTCCTCCGCTTATTGATATGCTTAAGTTCAGCGGGTATCCCTACCTGATCCGAGGTCAACCTTAGAAATGGGGTTGTTTTACGGCGTAGCCTCCCGAACACCCTTTAGCGAATAGTTTCCACAACGCTTAGGGGACAGAAGACCCAGCCGGTCGATTTGAGGCACGCGGCGGACCGCGTTGCCCAATACCAAGCGAGGCTTGGGTGGTGAAATGACGCTCGAACAGGCATGCCCCCCGGAATACCAGGGGGCGCAATGTGCGTTCAAAGATTCGATGATTCAC
+
3AAAAA4AF@FFGGGGGGGGGGGHHHHHHHGHHHHHHHHHHGHGGGGGHGHHHHHHHHHHHHHGGGGHGHHH:F9DGHH:FDDE?AFFCHGFD19EE#></GEGFG?;//FBDDFCGFAGB?<<FG1?FH9FHHA@CCDF?EG/CEF;<GFFFHHHH.::;-;;9/C9EFFEAC99?A9A1--A=---;.;9A0;0A00?EFF=.;/9.;EF=#B99D9BGHHGGGGGHFGH<HHHHHFHGG9EE?GHFHHHHHHGGGFGGGGHHHHGGGGHGGFFGGGGGGFBFFFFF?BBAA
@M02197:102:000000000-ALU3V:1:1101:7963:4745 1:N:0:1
ACCGTCTTTCTCTCCTCCGCTTATTGATATGCTTAAGTTCAGCGGGTATTCCTACCTGATCCGAGGTCAACCTTGTAAAAATTGGGTTATGGACCGTGCCGGGGGACCTTTCAACTCGTTGCGTGCTTAGAAAAGCTCGTTGCACCGAGAGTCCCACGGACGCCGTCATTACTTTTGGGACCGGTCGGGGGTGAACCCGGACCTGGAGTCCAACAACAAGCCAGGCTTGAGAGGTGATAATGACGCTCGAGCAGGCATGCCCTTCGGAATACCAAAGGGCGCAATGTGCGTGCAAAGAATCGATGACTCAC
+
AAAA1A1AFFFFGFGGFGGCE0BBFDGGFH3FADGGFGFGFFFEAAEEHGGH2FBGG1EGFFHG?EAFG1GFGGFHHED21GGFHEFFGGD1FGF99ECHGGGGGCCCFHHE2FFGH=FFGFGB??CGFBDBFFFCGHBCC:GHHCCGGGGHHGFHHGGGGA@@@GGGE<9FFGGGG?-3AB@?GC@>F1;HHFFFEF<B@@FF>FBFFG0CCFGCEEHFEFFAFEBB=9H8EH;BF2D0/E?BBE/AB101FF1A0F//ACE?FDD2FDF01CBEA00GHHHHEEE0A1B1333GF31FB@3B1FAA>11
@M02197:102:000000000-ALU3V:1:1101:24455:4861 1:N:0:1
ACCGTCTTTCTCTCCTCCGCTTATTGATATGCTTAAGTTCAGCGGGTATTCCTACCTGATCCGAGGTCAACCTGAGAAATAAAAGGTTAGACCGACCCGACGAGACCTTGCAACTCCCCGCGTGCCTCGAAAGACTCGTTGCGAAGAGGGTCCCACGGACGCCGTCATTGTCTTTGAGACCAGTTGCGTTGCCACAACTCGGTCCAACACCCAAACCGAGGTTTGGAGAGAGGATAATGACGCTCGAACAGGCATGCCCATCGGAATACCAATGGGCGCAATGTGCGTTCAAAGATTCGATGACTCAC
+
AABBABFCFFFFGGGGGGGGGGGHHHHHHHFHHHHHHHHGHGHGFCGGHHHHHHHHHGGHHHHGCGFHHHHHHHHHHHHHHHHHHGHHHHHHHGGGGGGGGFGFGGGHHHGHHHHFHHGGGGGGGHHHGGFGGHHHHGGGHHHGHHGHGHGHHGFGCFGGGDDGDGHHHHGGHHHHHHHHHHGGGGGHHFHGGHHGFGGGHGFHFGFF?GEFFFFGGHHGFHHHHHHHHHHHHHHGHGGGGFFHGHHHBEGHGHHHHGGGGGHHHHHHFHHFDGEFGHFHHEEE?GBEFGGGGGGGFFFFFFFBBBBA
@M02197:102:000000000-ALU3V:1:1101:12739:4883 1:N:0:1
ACCGTCTTTCTCTCCTCCGCTTATTGATATGCTTAAGTTCAGCGGGTATTCCTACCTGATCCGAGGTCAACCTTAGAAAAAATAAAGGAGACCGGGCCGAAGGTCCTTGCAACTCGAGTGCGTGCTGGTTAAAGCTCATTGCACCGAGGGTCCTACGACGCCGTCATTGTCTTTGGGACCGGTCACTCGCGCGACCTCAGAGTCCAACAACAAGCCAGGCTTGAGGGTTGATAATGACGCTCGAACAGGCATGCCCCATGGAATACCAAGGGGCGCAATGTGCGTTCAAAGATTCGATGATTCAC
+
3ABBBAFBFFFFGGGGGGGGGGGHHHHHHHFHHHHFBFHHHGHGGGGGHHHHHHHGHHHHHHHGGGGHHHHHHGFFFGFFHFHHHEHBGEFFGGGEF?EGEGGFHHHFBGFFGHHGFFGGGGFGGFHHHHGHFHFHFCGHDGFGGGGC.CGEHHGFGGCGCFFBBGGHHFGFFFHGGGGGGD@?AFBCEAEDFFFFFFFFGF9FBGBGDG?HFHGFHGHGFHHHECHFFHHHHHFDGGGFGFFHHHGHHFFCGDFF55HFHHHFFGFFDGGGGGHHHHGAFGCGGGGGGDECFFFFFFFDABBBA
@M02197:102:000000000-ALU3V:1:1101:18412:4877 1:N:0:1
ACCGTCTTTCTCTCCTCCGCTTATTGATATGCTTAAGTTCAGCGGGTATCCCTACCTGATCCGAGGTCAACCTTAGAAATGGGGTTGTTTTACGGCGTAGCCTCCCGAACACCCTTTAGCGAATAGTTTCCACAACGCTTAGGGGACAGAAGACCCAGCCGGTCGATTTGAGGCACGCGGCGGACCGCGTTGCCCAATACCAAGCGAGGCTTGAGTGGTGAAATGACGCTCGAACAGGCATGCCCCCCGGAATACCAGGGGGCGCAATGTGCGTTCAAAGATTCGATGATTCAC
+
CCCDBCFCFFFFGGGGGGGGGGGHHHFHHHFHGHHHHHHHHGHGGFGGHHHHHHHHHHGGHHHDGGEHHGHFHHHHHHHHHHHGGGGGHEFHHGDGGFFCGHHHHGGCGGGHGGHHHEGGGGGGGHFHHHHHHHGDGGGG;BGFEFFGGHHHHHHHHHHGGGAFFGFGGGGGGGGGDGGDFGGGGGG?GGGFGFGFHHGGGHGGGHGGHHCFGHFFHHHHHFFFGGGGGHGGHGHGHFGGGGD?GF0FHHHHFGHGGE?EE2ECGHFAGGGHGBCGGGFEFGBFFFFFFB@A3A
@M02197:102:000000000-ALU3V:1:1101:24446:4878 1:N:0:1
ACCGTCTTTCTCTCCTCCGCTTATTGATATGCTTAAGTTCAGCGGGTATTCCTACCTGATCCGAGGTCAACCTGAGAAATAAAAGGTTAGACCGACCCGACGAGACCTTGCAACTCCCCGCGTGCCTCGAAAGACTCGTTGCGAAGAGGGTCCCACGGACGCCGTCATTGTCTTTGAGACCAGTTGCGTTGCCACAACTCGGTCCAACACCCAAACCGAGGTTTGGAGAGAGGATAATGACGCTCGAACAGGCATGCCCATCGGAATACCAATGGGCGCAATGTGCGTTCAACGATTAGATGACTCAC
+
AAABABFAFFFFGGGGGGGGGGGHHHGHH6FGHHHHGHH5FGHGGG2EFFHHHHHHGGHHHHEEF?1BGHHHHHHHHHHHHHHHHGG:GFHGFCGGGGGGGFGFGG8HGFFHBGHHHHGCGGGGGGHFG8BEGHHGHECEEEGGG<DGHGACEHCH@CGG@>A@DCGGF;GBFGFGFAEF6FCFCFFHGGC<;GFFFEFBGCGEHGFGEE?GGGEECFB/EFCE>91GBFDDGDBHHFEF//0A;BFGDAFCB0F0//GGE0E2B2AB11DBGGE0A1DA1A0EEAGFGGFA1F3A33FFFD11?@AA
@M02197:102:000000000-ALU3V:1:1101:13723:4987 1:N:0:1
ACCGTCTTTCTCTCCTCCGCTTATTGATATGCTTAAGTTCAGCGGGTATTCCTACCTGATCCGAGGTCAACCTTAGAAAAAATAAAGGAGACCGGGCCGAAGGTCCTTGCAACTCGAGTGCGTGCTGGTTAAAGCTCATTGCACCGAGGGTCCTACGACGCCGTCATTGTCTTTGGGACCGGTCACTCGCGCGACCTCAGAGTCCAACAACAAGCCAGGCTTGAGGGTTGATAATGACGCTCGAACAGGCATGCCCCCCGGAATACCAGAGGGCGCAATGTGCGTTCAAAGATTCGATGACTCAC
+
BCCCCCFCFFFFGGGGGGGGGGGHHHHHHHHHHHHFFHHHCBGGFGGGHHHGHHHFHHHHHHH?EFGHEHHHHHHGFHBG1EAFGBGEFA<GG??CFGGGFCDFHGF:HGHGHFFDGBDFFCFGGGFGHHGHHHHHHHHHHFFGHGFFEFBGHGFFFG.@;BFFGG;GGFFGGGFBAFGGG9CFGFFFEAA@;/@;DFFF0BFFFCFFE?AHHFFFHGHFFHHHGHGD0BGBHFCGFGDFDAF1HFGFCEH?C//A/GHHHHHGHFHGCEEE0CHGBHEE?B11BA3FGFCFGBFFFFFD11?>1
@M02197:102:000000000-ALU3V:1:1101:18098:4984 1:N:0:1
ACCGTCTTTCTCTCCTCCGCTTATTGATATGCTTAAGTTCAGCGGGTATCCCTACCTGATCCGAGGTCAACCTTAGAAATGGGGTTGTTTTACGGCGTAGCCTCCCGAACACCCTTTAGCGAATAGTTTCCACAACGCTTAGGGGACAGAAGACCCAGCCGGTCGATTTGAGGCACGCGGCGGACCGCGATGCCCAATACCAAGCGAGGCTTGAGTGGTGAAATGACGCTCGAACAGGCATGCCCCCCGGAATACCAGGGGGCGCAATGTGCGTTCAAAGATTCGATGATTCACA
+
CCCCCCFCFFFFGGGGGGGGGGGHHHHHHHHHHHHHHHHHHHHGGGGGHHHHHHHHHHHHHHHGGGFHHHHHHHHHHBGHGGHGGGGGHHHHHFGGGGGGGHHHHGG?@FGHGGHHHHHHGGGGGHHHHHHHHHHGGGGGFHHGGGFGGEFHHHGHGHHGGGGFGGGGGGGGFGGGGGGGGGFFGGGGGGFGGGFGHGFGGGGGGGGGHHFHHHHHHHHHHHGFFBFGHHFHFFHHHGHHFFGGGGGHHGHGHHHGGEGGGGEGEHGAEEGGHGGGGGGGGGGFFFFFFFBBBAB
@M02197:102:000000000-ALU3V:1:1101:7256:5248 1:N:0:1
ACCGTCTTTCTCTCCTCCGCTTATTGATATGCTTAAGTTCAGCGGGTATCCCTACCTGATCCGAGGTCAAGAGTGTAAAAGTGTACTTTTGGACGTCGTCGTTCTGAGTGCAAAGCGCGAGATGTACTGCGCTCCGAAATCAATACGCCGGCTGCCAATTGTTTTGAGGCGAGTCTACGCGCAGAGGCGAGACAAACACCCAACCCCAAGCAAGGCTTGAAGGTACAAATGACGCTCGAACAGGCAAGCACGCCGGAATGCCCGGGGGCGCAATGTGCGTTCAAAGATACGGTGATTCAC
+
AAA?>>11FFFFG1GGFAEF?A0GBDGDAFDFFHFHB2BDGBG?ECEABDEHHHGHFGHHFDA///?FGFGHEHF9HH;G)0FBEGFF2@GG<EG;CE4F?/AGFG4DFE8BFGHHC9GGGCEH2FG<GDGG9CGGCF1;#FF;>FCGC@.-<<CC:B9EE;-FCC:C<:FFGCCF<0CA@???9?<9@>@F<?BFEFFFFFFB#?B?A11<9F1>;B1DF>2&FFB9BEE+FEHHCF9GFBFB11/B//>//B2210A/A//E/A0GE11F10EA01113A3FBFB111>11D3111>1
@M02197:102:000000000-ALU3V:1:1101:14260:5246 1:N:0:1
ACCGTCTTTCTCTCCTCCGCTTATTGATATGCTTAAGTTCAGCGGGTAGTCCTACTTGATTTGAGGTCAAAATAATAGACCAGGCAACGACGGATCGTCGCCACTCGTGTGTTGGGTTAGAACCGGACAACACCGACGTAAGTTAGCAAAGAAATTAGCAACTCACTGGTTGTACAGCATACTGTATGTAAGGTGAGCAAGTGTGGTGGCCTGCAAACCCATGGACCCGCACGAAGCGCAAAACGCTTAGGTTGAAGAAATTCACGACGCTCAAACAAGCATGCTCCAAGGAATACCAAGGAGCGCAAGGTGCGTTCAAAGATTCGATGATTCAC
+
>AA1>AFA3FFFFGGGGGGGGGGGHHGHHHHHHHHGHHHHGHHGCCEGE1DFGGHCGHHHDGHHGFFEFGHHHHHHHBDHFH0///0/>?>>@E//E>/EE///10/<<EG#3FB>7G/FFD%/FFC@9://B9<9<BC0C/G:0G=CG;0<GC0;;:CG#<C0<<<:/CGB:#<0FD;F>11G<1G%<F<BFB1;G?BFB;?0F/EEDCC@29BF2F233:9DCE/?FAB>#>@E/@EGE?FFGGF3FGB3F445HGEF1BFFEFEGGEHFCFGF55GHGAF3335HHHHGHHFHHHF2E2GGGHHHGGGGHGGCGFCGGGGFFFFBFFBBBAA
@M02197:102:000000000-ALU3V:1:1101:9952:5595 1:N:0:1
ACCGTCTTTCTCTCCTCCGCTTATTGATATGCTTAAGTTCAGCGGGTATTCCTACCTGATCCGAGGTCAACCTGAAAAAATAGATTTAGAGGTGGCCGGGCCCGTGACACCTTGAAACTCGACGCGTGCTCCGGAAAGCTCAGTGCGAAGAGGGTCCCACGGACGCCGTCATTGTCTTTGAGACCAGTTGGTCGCGGACGATCCAACGCGGTCCAACACCAAACCCGGAGGTTTGAGGGAGGATAATGACGCTCGAACAGGCATGCCCTTCGGAATGCCAAATGGCGCAATGTGCGTTCAAAGATTCGATGACTCAC
+
AAAAAAFBFFFFGGCGGGGGGG?DGFGGHHDGBG5GHGGGHHHGGGGGEHFFFHHFHFHHHHFGGFGHEGHHHH3BG5F/F3B3FDH4FGF9FFF1;E/EC/EEEEG8?C/GFBFB;BDGD</?@@<@EFHEFGG?D0C000CD00@0#E:@.D=;EC0CGF?@<D7FG<AFGC/=BGGF>?EB45FFFFF8FCCDAACF119CCFF@@B@19EEFFFFEAEEGGGGFGFFFFFFFFBBBFHG@F0??GGFBFAGBAA1GGEBB//AA/?HHHGGDFCGF1F0FA0B1FHCEE0AFGA3DDBEGB11FF11B11AA1
@M02197:102:000000000-ALU3V:1:1101:6738:5831 1:N:0:1
ACCGTCTTTCTCTCCTCAGCTTATTGATATGCTTAAGTTCAGCGGGTATTCCTCCCTGATCCGAGGTCAACCTTATAAAAATGATGGGTTAGACCGGCCCGACGAGACCTTGCAACTCCCCGCGTGCCTCGTAAAAGACTCTTTGCGAAGATGGTCCCACGGACGCCGTCATTGTCTTTGAGACCAGTTGCGGAAGGCCCACAACTCGAGCCAACGCCAAACCACAAGGTTTGAGAGAGGATAATGACGCTCGAACAGGCATGCCCATCGGAATACCAATGGGCGCAATGTGCGTTCAACGATTCGATCATTAAC
+
11A111BADBDFFGABF1FF1DEGHGB3BFGH3FD11B322AFECC/EFHHHHF0AGFGF1H0EEGGHHBAFHH1FG2DBGFH1GFB/0C:BGH1#>;EE9EEGC9/<9F11BD1CGG1?A6CC0<A7HEF-0GE;<C7G1;F00=CCGC<#:.:;AC0</0</.:CFGD?9FCFF1FBFEH8C?0<=CBF;G1FGC9#C;BF</EEB%%>E9E?1A/B/9?A@B%$9B@@B1E>EDGG;FFF0B?AEB0//GBB1D110B00//A//02HF2FA1BFBE0A00FA31EA00FBB11FA1A11?A3DB3B111>>
@M02197:102:000000000-ALU3V:1:1101:6749:5846 1:N:0:1
ACCGTCTTTCTCTCCTCCGCTTATTGATATGCTTAAGTTCAGCGGGTATTCCTACCTGATCCGAGGTCAACCTTATAAAAATGATGGGTTAGACCGGCCCGACGAGACCTTGCAACTCCCCGCGTGCCTCGTAAAAGACTCTTTGCGAAGAGGGTCCCACGGACGCCGTCATTGTCTTTGAGACCAGTTGCGGAAGGCCCACAACTCGATCCAACGCCAAACCACGAGGTTTGAGAGAGGATAATGACGCTCGAACAGGCATGCCCATCGGAATACCAATGGGCGCAATGTGCGTTCAAAGAGTCGATGATTCAC
+
AAABBBFBFFFFGGGGGFGFGGGHHHHFFHGGHHHHHHHHHHHGFGGGHHHHHHHHHHGHHHHDGFGHHHGHEHHGHGHHHEHGFFHFGGHHGGFGGGCFGGGGGGGFGHHHHHHFHHHHGCGGDCGHHHGHDHGHF8HFHDD?DFFCFGGHEFHHEHHHGGGC-CEDDGGFHGHFHFFEBFAFGB//CFGFDCFEFFFFHHDGGFGFFGHGGFGGGGHFGEFFCG>EHGHGHHHGHFGHGHHGEGGGFEGEFGBFHHGHHHHGEEECFGHGFB1HHFFEEE0GHHGDE0EGHGFDEB1FAA1FFFFFFFAAAAA
@M02197:102:000000000-ALU3V:1:1101:5721:5867 1:N:0:1
ACCGTCTTTCTCACCTCCGCTTATTGATATGCTTAAGTTCAGCGGGTAGCCCTACCTGATTTCAGGTCAAAGTCAAAAGGTGCGCGATGGCAGGTTCTGAGCAGTCATCACCACAAGGAGAGACGAAACTTATTACGTCTAACACTGATGTGGGATGTTCCACTAAGTCATTTTAGGCGCGCCATTGCTGGCAGACGCCCAAGTCCAAGCCTAACATGTTCAGAAAACATATTAGATTGAGATTTCATGGCACTGAAACAGGCATACCTTTCGGAATACCAAAAGGCGCAAGAGGCGTGGAGAGGTTCGATGATTCAC
+
3>>AAACAFFFBBGGGGGGGGGGHHHHCHHBBHFHHHGHFHHHGFGGGGHHEGHHGGHBHHHGHHFFHHFHHG5GGHHHGEGGGFEEFGCFHFEBGGFHGHHGHGFFFGHHGFHGHGHHHHGGHGGGGGEGHHHFFC6GHHHGGHGHHGGGEH9D/#BEGGHHHHG#EHHHHH'H#CC8+#CB5G8GFG&F8)4CCHABFHFBBGGEHFFFBBFFFGFFEGGGHHGHHGGGGGGGGFFGHFFEBB3AA5B5BEGGHHHGGGFFF53FCE?GGGEGHGFGFF3CEA2A54B4A4B22B5BB444A4GFBBFBBFBBBB@
@M02197:102:000000000-ALU3V:1:1101:10830:5901 1:N:0:1
ACCGTCTTTCTCTCCTCCGCTTATTGATATGCTTAAGTTCAGCGGGTAGTCCTACCTGATTTGAGGTCAAAGATTAAAGTGTTTTGTTAGAGTGGAATGATAGCGAAGAACTTATCACGCTGTTCCACTTAGACTTTTAAGACGAGCCACGTTAAATGGCAAAAACGTCCAAAGCACCACACCCACAAGCTTAATGAAAAACCGGGTGGGTGAGGTCTATATGACACTCAAACAGGCATGCTCTTCGGAATACCAAAGAGCGCAATCTGCGTTCAAAGATTCGATGATTCAC
+
AAAA>AFBFFFFGGGGGGGGGGGHHHGHHHHHGHHHGHHHHHHGGGGFEGHHHHFHHHHHHHHHGHGGFHFHHHHHHHHEHEDF,HFHHH5G4FFHHHHHHHGFGGGGFHHG9FHHBGGFCGEGGGFBGHFF;FHHGHGHHHHGCFFCGHGFFHGGGHHGGGHGFDFFHGFHHGGHGGCEA#EFEGFEDGFBF@CBHHFHEGGGGGGFGF19GHHGGBBBHFGGHHGFHGFGFFBFHGHGBCECGGB2GBGFHGA1F00EEBGGHGGGFGB1AGFDFGBGFFFDFFFAA1>?
@M02197:102:000000000-ALU3V:1:1101:19491:5950 1:N:0:1
ACCGTCTTTCTCTCCTCCGCTTATTGATATGCTTAAGTTCAGCGGGTATTCCTACCTGATCCGAGGTCAACCTGAAAAAATAGTTTTTGAGGAGGCCGGGTCCCCGGGACCTTGCAACTCAACGCGTGCTCCGGAAAGCTCAGTGCGAAGAGGGTCCCACGGACGCCGTCATTGTCTTTGAGACCAGTTGCGGTTGCCCACAACTCGATCCAACGCCAAACCAGGAGGTTTGAGAGAGGATAATGACGCTCGAACAGGCATGCCCATCGGAATACCAATGGGCGCAATGTGCGTTCAAAGATTCGATGACTCAC
+
CCCCCCFBFFFFGGGGGGGGGGEFHHFHHHHHHHHHHHHHCHHGGGGGHHHHHHHHHHGHHHHGGGGHHHHHHHHHHHEGHHGHHHHGGFGHFEGGGGGGGFHHHGGGGGGHHHGHGHHHHGGGGGGGGGHHGGBGGFHHHHHHHHGHHGHEHGGGHHEHDGGGDGGGGGGGFGFFGFFHHGFFFFFGFGFHGFBGGFFHHFGFFFF?FFFEFGHGGHHCFFFEHFFFDHFHHGGHHHHHHHHFGGGEBHEHFFHHHHGHHHHGGA?GHGGHFCHHHHFGGGGHHFHEEEGCGGCFGDGGGFFFFFBFF?AAAA
@M02197:102:000000000-ALU3V:1:1101:5567:5752 1:N:0:1
ACCGTCTTTCTCTCCTCCGCTTATTGATATGCTTAATTCCAGCGGCTATTCCTACCTGATCCGAGGTCAACCTTGATAAATTGTAAATAGGTGACCGGGTCCCTGGGGCCTTGAAAACTCGACGCGTGCTCCGGAAAGCTCGATGCGAAGAGGGTCCCACGGACGCCGTCATTGTCTTTGAGACCAGTGGGGGGACGAAAGCCTCCCACGCGGTCCAACACCAAACACGAGGTTTGAGGGAGGATAATGACGCTCGAACAGGCATGCCCTTCGGAATGCCAAAGGGCGCAATGTGCGTTCAAAGATTCGATGACTCAC
+
@BBBBBFBB@BBDGFGBEFE2EEGFFGFHHHHHHHHHFDD553A2222BFB5FGEEEGFGEGGGGCEEGGFGGGHEHFBBHHHFHGFHHGHGG9FGGCEEGHGHGGGGGGGHGBGGGGF=ECCGFGEGC?FFEFGGFEH;GD.CGFFBC?DAAEEBAFFHCGGGCGGGGFGEFEFFFGGGFEGCBBFFGBHFFAFCBAFEDF/EFCCE/BFFFHFFFHFFFFFFEE/EEGGGGF0HGFEB2:2EGGCC?GC?EACFEGGGGGFFEGGFCCCBBEFB1CFCBBGCC0?CGGCCGGCAFF3C33F1ABBFBFBD1?1A@A
@M02197:102:000000000-ALU3V:1:1101:6954:5970 1:N:0:1
ACCGTCTTTCTCTCCTCCGCTTATTGATATGCTTAAGTTCAGCGGGTAGCCCTACCTGATTTCAGGTCAAAGTCAAAAGGTGCGCGATGGCAGGTTCTGAGCAGTCATCACCACAAGGAGAGACGAAACTTATTACGTCTAACACTGATGTGGGATGTTCCACTAAGTCATTTGAGGCGAGCCATTGCTGGCAGACGCCCAAGTCCAAGCCTAACATGTTCAGAAAACATATTAGATTGAGATTTCATGACACTGAAACAGGCATGCCTTTCGGAATACCAAAAGGCGCAAGGTGCGTTCAAAGATTCGATGATTCAC
+
BCBBBCFCFFFFGGGGGGGGGGGHGHHFHHHHFHHHGHHGFHHGGGGGFFEGHHHHHHHHHHHHHGHHHGHHGHHHGFHGHHHGGGGGGGHHGGEGHHHHHHGHFFGHHHGFHHHHHHHHGGGHGGGGHHHHGFHHGHHHGFHHFHHBGHGHGHFCGHHHFDGHHHGHHHHHHHGGEFHHGHGGGBGHGFHGHFEGGGFHHEHHGGGHGHHHGHHHHHFHFGFFHHGFFFHHFHHGHGFFHFHGHHFFGFFGFHHHHHHHHHHFHEAAEF?HHHHHGAGHGGDGFGGCFHFGGGGHGGGFFGCGGGFFF5FFFAAAAA
@M02197:102:000000000-ALU3V:1:1101:22195:5996 1:N:0:1
ACCGTCTTTCTCTCCTCCGCTTATTGATATGCTTAAGTTCAGCGGGTATTCCTACCTGATCCGAGGTCAACCTGAGAAATAAAAGGTTAGACCGACCCGACGAGACCTTGCAACTCCCCGCGTGCCTCGAAAGACTCGTTGCGAAGAGGGTCCCACGGACGCCGTCATTGTCTTTGAGACCAGTTGCGTTGCCACAACTCGGTCCAACACCCAAACCGAGGTTTGGAGAGAGGATAATGACGCTCGAACAGGCATGCCCATCGGAATACCAATGGGCGCAATGTGCGTTCAAAGATTCGATGACTCAC
+
BBCBBBFCFFFFGGGGGGGGGGGHHHHHHHHHHHHHGHHHHGHGGGGGHHHHHHHHGHHHHHHGGGGHHHHHGHHHHHHHFEHGHGHHHFHHHGGGGGGGGGCFGGGHHHHHHHHHHHGGGGGGGHHHGGGGGHHHHGHGHGHGFGCGEGGHHHHHGGGFCCGHGHGHGHGGGGHHHFHHHHGGCGFFDGGDF?HGFDFFEDFFHFFFFFFGFEEGGHHGGFFFHHHGHHHHHHHHHGGGGGHHGHHHHHGEHHHHHGGFGHHHHHGHHGHGGGFFEHHHHGGFGHGGGGGGGGGGFFFFFFFBBAA?
@M02197:102:000000000-ALU3V:1:1101:6938:5958 1:N:0:1
ACCGTCTTTCTCTCCTCCGCTTATTGATATGCTTAAGTTCAGCGGGTAGCCCTACCTGATTTCAGGTCAAAGTCAAAAGGTGCGCGATGGCAGGTTCTGAGCAGTCATCACCACAAGGAGAGACGAAACTTATTACGTCTAACACTGATGTGGGATGTTCCACTAAGTCATTTGAGGCGAGCCATTGCTGGCAGACGCCCAAGTCCAAGCCTAACATGTTCAGAAAACATATTAGATTGAGATTTCATGACACTGAAACAGGCATGCCTTTCGGAATACCAAAAGGCGCAAGGTGCGTTCAAAGATTCGATGATTCAC
+
BAAABBFBFFFFGGGGFGGGGGEGFHHHHHGHHHGHGHHHHHHGGGGGGGFHGHHHHHFHHGHHHHHHHHGHHH5GFHHG3FFGGGGGGGHHGGHGFHHH;HHFHHHHGHHHHHHHHGCFHGGBFHDDFFFH;HHEGHEHHHHGHHHHFHHHGGGFCHHDGFFHHGGGFHHHHFHG/GHHCGBCHHGHHHHGHFGGGFGHGGGBFGGFGHFFHGGGFHEHFFFFHGHGAFHGFHHHHHHFFHFHGHFGHHHGFFFHGEHHHHHHHHHEFEGHFGBGGG?GHGCGGGGGHFFEA?DGGGGGGGGGGGFFFFFFFBABBA
@M02197:102:000000000-ALU3V:1:1101:22021:6169 1:N:0:1
ACCGTCTTTCTCTCCTCCGCTTATTGATATGCTTAAGTTCAGCGGGTATTCCTACCTGATCCGAGGTCAACCTAGAAAAATAATAGAGGTCGGCCGGGTCCGTGACACCTTGAAACTCGACGCGTGCTCCGGAAAGCTCAGTGCGAAGAGGGTCCCACGGACGCCGTCATTGTCTTTGAGACCCGGTGGGGGGAGGGCCCCTCCAACGTGGTCCAACACCAAACACGGGGGTTTGAGTGAGGATAATGACGCTCGAACAGGCATGCCCTTCGGAATGCCAAAGGGCGCAATGTGCGTTCAAAGATTCGATGATTCAC
+
AABBBCFCFFFFGGGGGGGGGGGHHHHHHHHHHHGFHHGHHHHGGGGGHFHHHHHHHHHHFHHGGGGHHHHHHHHHHHHHHGGHHHHGFHHGGGGGCGGGHGHGGG;HGHHHFHFHHHGEFGGGGGGGHHGGGFCGFHHGHHHHGGGCFHEFEHHHHHGGFGDDGHGGGGGHGGGHGGGGFGGGGFFFFFFGHHFGFDFGHHHHHHGFHHGHGHGGFFFFGG0FFFFGGGGGGEHHGBHHGHGHFHDE1@?BFAEGGHGHFFG1GGGECGHGHHHHHHHHHGGGGGHHHFGGGGFFGGGGGFCGGFFFFFFFCBBBB
@M02197:102:000000000-ALU3V:1:1101:26312:6179 1:N:0:1
ACCGTCTTTCTCTCCTCCGCTTATTGATATGCTTAAGTTCAGCGGGTATCCCTACCTGATCCGAGGTCAACCTTGAGAAAAAATTCAAAGGTTCGTCCGGCGGGCGACGCCATGCACTCCAAAGCGAGGTGTTTTCTACTACGCTTGAGGCAAGACGCCACCGCCGAGGTCTTTGAGGCGCGTCCCTGAGGACGGAGCCCAATACCAAGCAGAGCTTGAGGGTTGAAATGACGCTCGAACAGGCATGCCCCCCGGAATACCAAGGGGCGCAATGTGCGTTCAAAGATTCGATGATTCAC
+
AAAAABFCFFFFFGGGGGGGGGGHHHHGHHCHHHGHHHGGHHHGGGGGHHGGGGHHHHHHHHHGGGGHHHHHHH<H<HHGHHGHHHGHHHHHGGG;GGGGGGGGGGG@CGGGGGGHHHHHHHHHHGFGG.6FGHHHGGFGGGGFEGGGGGGGGFFGDGGGFFFFFFFFFFFFFFFFFGGDDFAFCGFFFGGGGGH:HFGGFGGGGFFGHHFHHGHHFGHGHGHHGHHHGGGGGHHGHHHGHHHGHGGGGGGGG55FGHHHGGHGGGGGFHHHGGGGHGGGGGGFFGGFFFFFFFBBBA@
@M02197:102:000000000-ALU3V:1:1101:20176:6263 1:N:0:1
ACCGTCTTTCTCTCCTCCGCTTATTGATATGCTTAAGTTCAGCGGGTAGTCCTACTTGATTTGAGGTCAAAATAATAGACCAGGCAACGACGGATCGTCGCCAGTCGTGTGTGGGGTTAGAAGCGGACAACACCGACGTAAGTTAGCAAAGAAATTAGCAACTCACTGGTTGTCCAGCATACTGTATTTAAGGTGAGCAAGTGTGGTGGCCTGCAAACCCATGGACCCGCACTAAGCGCAAAACGCTTAGGTTGGAGAAATTCACGACGCTCGAACAGGCATGCCCATCGGAATACCAATGGGCGCAATGTGCGTTCAAAGATTCGATGATTCAC
+
BBBBBAFBFFFFGGGGGGGGGGGHHBHHGHHGHHHHHHGHGGHGGGGGGHFHHHHFHHGHHHHHGHHHBG5GEGHHHHHHFFAACGCHFFGGC?1EGCA@CE/EHHDGFGFGHG9GGGGHGHEGGFFC?C<GGFGDCG@GFFFHGFHHBGHGGFCC::CCC:GEHCCGG<CDAGFFDG09=FFG1FBBGHHGFBFGEFGGDEFHG?FFCF?F?GFFGACDFC?//CGFFCFFF>E>BEHGFGGEE3@3?EBGFB44F4FG1F?EGEE0GHGEF5A3FHFFHHEHEEAA35HHFFGFB5F2FEGGHFFHGGGGHCGBGGFGGGGFFDFFFFBBBBB
@M02197:102:000000000-ALU3V:1:1101:11210:6362 1:N:0:1
ACCGTCTTTCTCTCCTCCGCTTATTGATATGCTTAAGTTCAGCGGGTATTCCTACCCGATCCGAGGTCAACTTGATTTGATTGGGGTTAACGGCGTGGCCGTCCCGTCTCGACAGCGAAATGCGTCACAACGCTGAGAGCGGGGGTCGTCCAGCCGGCGAAATCGGGGCGCGGGGGAGGCCCCGTCGCCCAATACCAAGCCAGGCTTGATGGGTGTTAATGACGCTCGAACGGGCATGCCCCCCGGAATGCCAGAGGGCGTAATGTGCGTTCAAAGATTCGATGATTCAC
+
BABBBBFBFFFFFGGGGGGGGFEHGHFHFHGHFHHGHHFFHFCGGGFGFHHHHHHFHGAGGEHGGGGFHGHHHHGFHHHFGGFHGFGFHHGGGGGGGGCF=E@DG@@C$F<9BD?EFFCCEH9FBBF@FFEFGGGFC><;@FCCA?@:9A=AB@ABFBFFFB??DDFF@??FFFFFFBA??AAGGGFFEHHHHGGCEHHGAB?EAFFHHEGGF;GD0HHGFC0/<//HHGGHHHHH:CCEFGGGHGHHHHBHHHGEEECHHHHECGGFFGEFFFGGGFFFFFBD3AA1AA
@M02197:102:000000000-ALU3V:1:1101:5210:6368 1:N:0:1
ACCGTCTTTCTCTCCTCCGCTTATTGATATGCTTAAGTTCAGCGGGTATTCCTACCTGATCCGAGGTCAACCTTTTAAAAATAAAATAGGTATGGCCGGGTTGCGACACTCCCCGCAGTACGTGCCTAGAAAGACTCATTGTACCAGGCTCGTGTCGAACGCCGTCATTATCTTTCGGGGGGACGAGATTGTCTCTCTTCCATCCCAACACCAAGCCAGTGCTTGAGGGTTGATAATGACGCTCGAACAGGCATGCCCTTCGGAATACCAAAGGGCGCAATGTGCGTTCAAAGATTCGATGATTCAC
+
ABCBCBFBFFFFGGGGGGGGGGGHHHHGHGHHHHGHHHGHHHGGFCAEHHHHEHCHHGHHHHHDCGGHFHFHHEFHGHFHFCHGF2GDHHFHHHGHGGECGGCHEGEGG<HHHGCGGFGHHGBGFFHHHGHHHHFHHHFFFDFFGBGFHHGGGC<CGHGE<ACHFDDAGFEHEHGHGDHGGDFCB8BFHHGFEFFGFFFGFGCFGEDFFFGGHGEGB:?FHBFGFHDGHFFFHFFGDE?ECHHGHHHHHHHGGFF?EGEDGHHHHFGBGGFGEFEDHHHHFGGFGBFFGCGGEBG4BFFFDFAAAAA
@M02197:102:000000000-ALU3V:1:1101:17913:6369 1:N:0:1
ACCGTCTTTCTCTCCTCCGCTTATTGATATGCTTAAGTTCAGCGGGTAACCCTACCTGATCCGAGGTCAATCATAAAAAAATGGGGGGTTTTGGCTGGGGACCGCCAGGACTCTGTAGCGAGGAGTATTACTACGCTTAGAGCCTAACGGCGCCGCCACTGATTTTAAGGGCCGCCCTCAGCGGGCGAGCCCCAACACCAAGCTAGGCTTGAGGGGTGATAATGACGCTCGAACAGGCATGCCCCTCGGAATACCAAAGAGCGCAATCTGCGTTCAAAGATTCGATGATTCAC
+
CCCCBBFCFFFFGGGGGGGGGGGHHHHHGHHHHHHHHHHHGHHGGGGGHHHHHHGHHHHHGHHGGGG9FHHHH<HHHHHG;<HHHGGGG:G/HGHHGGDG;GGGGGGGGGGGGGGFGG9BAGFAFFFFFFFF9FFFFFFFFFFF8FFFFFFFGFFFFFFFGBFHGFHFGGFFFFFFFFGGGFGGFFHFGGGHHGHGHGHFHHFHHFHHHHGGGFHHBHGGHHGGGGFHHGGHHHHHHFHGGGGGG;HFGHHHHHHHHHGFCGGHFHGGEGHGGGGGGGGGGFFFFFFFCBAAB
@M02197:102:000000000-ALU3V:1:1101:16749:6378 1:N:0:1
ACCGTCTTTCTCTCCTCCGCTTATTGATATGCTTAAGTTCAGCGGGTAGTCCTACCTGATTTGAGGTCAGAAAGAAGGGGGGCCCCGGGGGACCCGTCGTGGTGGTTGGTAGCGGACAACACTTGCGCAAGTTAGCAGAAATTAGCAACTCACTGGTCATCCAGCGTACTGTATTTAAGGTGAGGAGGCGTGCGCCTTCAAACCCATGGACCCGCGCAATAGCAAAAGCCATTACGTGGAGAAATTCACGACACTCAAACAGGCATGCTCCATGGAATACCAAGGAGCGCAAGGTGCGTTCAAAGATTCGATGATTCAC
+
AACBABFCFFFFGGGGGGGGGGGHHHGHHHHHHHFHHHHHGHHGFGGGGHHHHHHHHGEHHHHGGHGHHHHGHGGHHHGGGGGGGGGGGGGGGGGG7DGFGGGGGGGGGGGGGGGGFFFFFFFFFFFFFFF7FFFFGFFGFFFFFFGFFFFFFEFGFFGFFFGFFGFFFGFFGFFFHFGF:FFFFFGGGFADGHFFGFGFFFFFFFHFFFFFFFFGHFHHFHFHFHGFEHGHHGGHHGHFFHGFFHGFGGHHHGGFBHHGFGHHHHHHHHHHFGHHHGHHGHGGGE?CHHHHGGGGCGGGGGGGGGFBFFFBFFA3BBB
@M02197:102:000000000-ALU3V:1:1101:19920:6352 1:N:0:1
ACCGTCTTTCTCTCCTCCGCTTATTGATATGCTTAAGTTCAGCGGGTAGTCCTACTTGATTTGAGGTCAAAATAATAGACCAGGCAACGACGGATCGTCGCCAGTCGTGTGTGGGGTTAGAAGCGGACAACACCGACGTAAGTTAGCAAAGAAATTAGCAACTCACTGGTTGTCCAGCATACTGTATTTAAGGTGAGCAAGTGTGGTGGCCTGCAAACCCATGGACCCGCACTAAGCGCAAAACGCTTAGGTTGGAGAAATTCACGACGCTCAAACAAGCATGCTCCAAGGAATACCAAGGAGCGCAAGGTGCGTTCAAAGATTCGATGATTCA
+
AABBBBFCFFFFGGGGGGGGGGGHGHHHHHGHHHFHHHHHHHHGGGGGGHHHHHHHHHHHHHGHGHFHHHHHHHHHHHHHHHHGHGHHGGGGGDFGGHHGGGEGHHGFFHHHHGGGFFHHGHGHGGGGGHHHGGGGGHFHHHHHHHHHHHHHHHHHHHHHHHHHHHHHHGHGEFHFHHHFHGGEBGGGFHHGHHGGHFHHGGGBHGHGGHGHHGGFFHHGDFHFFGGGHHHFFGGGGHFGGGGGHFEHHGHGHHHFGGHHGHGGCGGGHGHGHHHHHHHHGGHHFHEHHHHHGBHGHHHGGCGE4FFFGFCGGGGFGGGFGGFFFFFFFBBABB
@M02197:102:000000000-ALU3V:1:1101:17344:6384 1:N:0:1
ACCGTCTTTCTCTCCTCCGCTTATTGATATGCTTAAGTTCAGCGGGTATTCCTACCTGATCCGAGGTCAACCTTGTAAAAATTGGTTATAGGACCGTGCCGGGGGACCTTTCAACTCCGTGCGTGCTTAAAAAGCTCGTTGCACCGAGAGTCCCACGGACGCCGTCATTACTTTTGGGACCGGTCGGGGGTGAACCCGGACCTAGATCCAACAACAAGCCAGGCTTGAGAGGTGATAATGACGCTCGAACAGGCATGCCCTTCGGAATACCAAAGGGCGCAATGTGCGTTCAAAGATTCGATGACTCAC
+
AABCBCFBFFFFGGGGGGGGGGGHHHHHHHHHHHHHHFHHFHHGGGGGHHHHHGHHHHHHHGHGGGGHHHHHHHFDGHGHFFHHHHHGHFF9FGHGGHGHCEEFFBEGH8HH2DGF@CD<CCFGGGGHFBFBDAGHHFGGHGGHHFF?CCHHFHFHCCCF;DDHFGGGGHHGFFGF@DEGDGC@?GGHHFHHFFFED3?BBBFB33CEFCFHHHEF;GCHEEGEFBHHF9HHDF:BHHGGGGGHEGGEHHFGHHHGEGEE2DHHHGHGHHHHG2GGEGHFGGGGGGHGGGGGGGGGGFFFFFFF?AAAA
@M02197:102:000000000-ALU3V:1:1101:25880:6523 1:N:0:1
ACCGTCTTTCTCTCCTCCGCTTATTGATATGCTTAAGTTCAGCGGGTATTCCTACCTGATCCGAGGTCAACCTGAAAAAAGTTTTAGAGGCGACCGGGTCCCTGGGTCCTTGAAACTCGACGCGTGCTCCGGAGAACGCAGTGCGAAGAGGGTCCCTGGGACGCCGTCATTGTCTTTGAGACCAGTTGGCCATGGAGGCGGTCCAACGCGGTCCAACACCAAACACGGGGTTGGAGAGAGGATAATGACGCTCGAACAGGCATGCCCTTCGGAATGCCAAAGGGCGCAAGGTGCGTTCAAAGATTCGATTACGCAC
+
AAA3AAFAF5FFGFGGGGGA2EEFFFFE6FBFFGFHFHHFDFHC22AEGGBFGFHHF3CGBGAAEEGHHHHGHFGH3GFE1BBGF4FF3C99;?//<@9CH<<HHGFFF8GH4F<%FG?<C/DCCCGGHH8G9ACEB+DFBHB0;9-.;.9.A-GHGGFGGGC@@B0?04GFBBGDFDF1<;0FFFBFAF;FHHCEFDA0FCB>@BCCGHGEBB/GFFEGF0B/#//;>B9@#GD>11F@DAB9;E?/>?0B/GB1B11A0FBA///AA0D211D1B110/EA00111B0A00011333GEA1111D>>11>11A>
@M02197:102:000000000-ALU3V:1:1101:17584:6564 1:N:0:1
ACCGTCTTTCTCTCCTCCGCTTATTGATATGCTTAAGTTCAGCGGGTATTCTTACCTGATCCGAGGTCAACCTGAAAAAATAGATTTAGAGGTGGCCGGGCCCGTAACACCTTGAAACTCGACGCGTGCTCCGGAGAACTCAGTGCGAAGAGGGTCCCTGGGACGCCGTCATTGTCTTTGAGACCAGTTGGCCATGGAGGCGGTCCAACGCGGTCCAACACCAAACACGGGGTTTGAGAGAGGATAATGACGCTCGAACAGGCATGCCCATCGGAATACCAATGGGCGCAATGTGCGTTCAAAGATTCGATGACTCAC
+
CCCCCCFCFFFFGGGGGGGGGGGHHHHHHHHHHHHHHHHHHHHGGGGGHHHHHHHHHHHHHHHGGGDGHHHHHHHHHHGGHFHHHHHHHHHH<HGGHGGGGGGGGGFGGHGHHHHHHHHHGHGGGGGGGGHHGGGGGGHHHHHGHHHHHHFCEEGHHHHHFGHGDFGGGHHGHHHHHHGHHGGFHFFFHHHGFHFHGGGFFHFEHGGFGGGHHHGHGGFFGHHHHGGGGGGHHDHHHHHHHHDHGHHGGGGGHHFHHHHHHHHHHHHGGGGHHHHHHHHHHHGEFCGGGGHGGCGHGGFBGGGFGGFFFFFFFBBBBB
@M02197:102:000000000-ALU3V:1:1101:16907:6672 1:N:0:1
ACCGTCTTTCTCTCCTCCGCTTATTGATATGCTTAAGTTCAGCGGGTATTCCTACCTGATCCGAGGTCAACCTTGTAAAAATAAAAGGGTTAGACCGACCCGACGAGACCTTGCAACTCCCCGCGTGCCTCGAAAGACTCGTTGCGAAGAGGGTCCCACGGACGCCGTCATTGTCTTTGAGACCAGTTGCGGGGCGAACCCCGAACACGGTCCAACACCAAACCAGGAGGTTTGAGAGAGGATAATGACGCTCGAACAGGCATACCCATCGGAATGCCAATGGGTGCAATGTGCGTTCAAAGATTCGATGACTCAC
+
CCCCBAFAFFFFGGGGGGGGGGGHHHGHHHHHHHHHHGGGHFHGGGGGFHHHHHGHHGHHHHHEEGGHGHHHHHHHHHHHHHGFHHHGGHH1C;HHG7FGGGGGEGFGGGHHHHGHH<GGHGFFCGGGHHHGGEDGHH<GGHGHGGGFFGHHEEFHHGHCB@C?CGGGGGGHGFFFFFGFEEFEFFFGGFGGGFFHCGGGFFHG@GEFFFBGEBFFFF90;BFHFGGEFDGFHGBHHHHHGDDHGEAEECC/GHFF1EGBEGBBGFE?GHHGBGCFGBFHAGHGFHGFHEEAE1GF3D3331111BFFFFFAAAAA
@M02197:102:000000000-ALU3V:1:1101:20143:6732 1:N:0:1
ACCGTCTTTCTCTCCTCCGCTTATTGATATGCTTAAGTTCAGCGGGTATTCCTACCTGATCCGAGGTCAACCTTGTAAAAATGGGTTATAGGACCGTGCCGGGGGACCTTTCAACTCCGTGCGTGCTTAAAAAGCTCGTTGCACCGAGAGTCCCACGGACGCCGTCATTACTTTTGGGACCGGTCGGGGGTGAACCCGGACCTAGATCCAACAACAAGCCAGGCTTGAGAGGTGATAATGACGCTCGAACAGGCATGCCCTTCGGAATACCAAAGGGCGCAATGTGCGTTCAAAGATTCGATGACTCAC
+
>ABCABFCFFFFGGGGGGGGGGGHHHHHHHHHHHHHGHHHHHHGGGGGHHHHHHHHHHHHGHHGGGGHGHHHHHHHHHHHHHHGHHGHHHGGGHHGGHGHGGGGGGGGHHHHBHHHGHGHGGGGGGGHHHHHFGHHHGGGGGHHGFGHGGHHGHHGGGGGCBGGGHGGGFGGGHGGGGFFGGFFFGFGGGGHFGFGGHHHHHHHHGFFFFFHHGFFFHGGHGHHHHGHHGFF;HGHGHGGGGGHFGGHHFHGHHHGGGGF?EBGGHFCHFFHHCGGGGGHHGGGGGHCGGFFFGEBGFFFFFD5>3A>A
@M02197:102:000000000-ALU3V:1:1101:7681:6751 1:N:0:1
ACCGTCTTTCTCTCCTCCGCTTATTGATATGCTTAATTTCAGCGGGTATTCCTACCTTATCCGAGGTCAACCTTTAGAAAAATATAAAAAGGAGACCGGGCCGAAGGTCCTTGCAACTCGAGTGCATGCTGGTTAAAGCTCATTGCACCGAGGGTCCTACGACGCCGTCATTGTCTTTGGGACCGGTCACTCGCGCGACCTAAAGAGTCCAACAACAAGCCAGGCTTGAGGGTTGATAATGACGCTCGAACAGGCATGCCCCCCGGAATACCAGAGGGCGCAATGTGCGTTCAAAGATTCAATGACTCAC
+
ABBBAA4ABFFDGGGCFFECGG25FGD66F5A6DFG5DA55GFD??2AF5FH5B3FG5BDDA1A00EG3@DGF35@@B5F2BEG8G4FFG1;11'F@=@E>EEEE/A*FF5GFF<;BBD;/?1/@2D2CBFFFDGFFBFBF?1?D9%F00<>@BCCC;GC;A@4@A;99;CFF,9B0CA/@=.;069:BFFF.?0,BB;@AFFFGBF.*9:::A;9C/;A.FC<.9C<4GGCBD;GFF0//BF/#//D<?1?110FCB>/A//0F2A2ABFBB0GGE?ADDB10E01B11BBB3E3BA1333FFFAAAA?
@M02197:102:000000000-ALU3V:1:1101:13523:6711 1:N:0:1
ACCGTCTTTCTCTCCTCCGCTTATTGATATGCTTAAGTTCAGCGGGTAGCCCTACCTGATTTCAGGTCAAAGTCAAAAGGTGCGCGATGGCAGGTTCTGAGCAGTCATCACCACAAGGAGAGACGAAACTTATTACGTCTAACACTGATGTGGGATGTTCCACTAAGTCATTTGAGGCGAGCCATTGCTGGCAGACGCCCAAGTCCAAGCCTAACATGTTCAGAAAACATATTAGATTGAGATTTCATGACACTGAAACAGGCATGCCTTTCGGAATACCAAAAGGCGCAAGGTGCGTTCAAAGATTCGATGATTCAC
+
BCCCBCFCFFFFGGGGGGGGGGGHHHHHGHHHHHHHHHHHGGGGFGGGGHHHHHHHHHGHHHHHHHHHFHHHFHHHHHHCFGHGGGGGGGHHGGFGHHHHHHHHHGGHHHHHGHGHHHHHHGHHGHHHHHHHHHHHGHHHGFHFHGHFHHHHHHEHGHHHHEHHFGFHHHHHHGHGGGGHHGHHHHHHHHFGHGGFFFHGHHHHGGHFGHGGGHHHHHHHHHHHHHHHHHHHHHFGFHHHHHHHHHGHFGFFHHHHHHGHHGHGHHHEEGGHFHHHGHGHHHGGGGGGHGHGGGGHGGGGGGGGGCFFFFFFFBCCBB
@M02197:102:000000000-ALU3V:1:1101:7668:6739 1:N:0:1
ACCGTCTTTCTCTCCTCCGCTTATTGATATGCTTAAGTTCAGCGGGTATTCCTACCTGATCCGAGGTCAACCTTTAGAAAAATATAAAAAGGAGACCGGGCCGAAGGTCCTTGCAACTCGAGTGCATGCTGGTTAAAGCTCATTGCACCGAGGGTCCTACGACGCCGTCATTGTCTTTGGGACCGGTCACTCGCGCGACCTAAAGAGTCCAACAACAAGCCAGGCTTGAGGGTTGATAATGACGCTCGAACAGGCATGCCCCCCGGAATACCAGAGGGCGCAATGTGCGTTCAAAGATTCGATGACTCAC
+
BBBCBBFBFFFFGGGGGGGGGGGHHHHHHHHGHHHFHHHHHHGGGGGGHHHHHHHHHGFHFHHGGGGHHFHHHHHHHHFFGHHHHGHHHHGGHHHGGEGEGGGGGGGHHHHHHHFHHHHGGAFFHHHEHHGGHHHHFHGH1CGFHHHHFFFGFFFHHHHHGGGFGGGGGFGGGGGGGGGGGGGGGGGGGGGGGGFBFAFFGGGFGHHFFHEFHGFGHHHGHFFFFFFHHGHHHBHHFFBFFEEGHHGGHHFGHFHHFFGGGFFHFFHGFCHHHHE?GFGCHGFGFGCHCGB5FGDEGGFFFFFFB3AAAA
@M02197:102:000000000-ALU3V:1:1101:23359:6731 1:N:0:1
ACCGTCTTTCTCTCCTCCGCTTATTGATATGCTTAAGTTCAGCGGGTAGCCCTACCTGATTTCAGGTCAAAGTCAAAAGGTGCGCGATGGCAGGTTCTGAGCAGTCATCACCACAAGGAGAGACGAAACTTATTACGTCTAACACTGATGTGGGATGTTCCACTAAGTCATTTGAGGCGAGCCATTGCTGGCAGACGCCCAAGTCCAAGCCTAACATGTTCAGAAAACATATTAGATTGAGATTTCATGACACTGAAACAGGCATGCCTTTCGGAATACCAAAAGGCGCAAGGTGCGTTCAAAGATTCGATGATTCAC
+
BCBBBCFCFFFFGGGGGGGGGGGHHHHHHHHHHHHHHHHHHHHGGGGGGGHHHHHHHHHHHHHHHHHHHHHHGHHHHHHGHHHGGGGGGGHHGGFGHHHHHHHHHHHHHHHHHHHHHHHHHGHHGGHGGHHHHHHHGHHHHHHHHHHHHHHHHHHFHGHHHHHHHHHHHHHHHHHGHGHHHHHHHHHHHGHGHGGGHHGHGHHHGGHHHHHHHHHHGHHHHHHHHHHHHHHHHHHHHHHHHHHHHHHHHHHHHHHHHHHHHHHHFFHEGGGHHHHHHFGHHHGGGGGHHHHGGGGHGGGGGGGGGGFFFFFFFCCCCC
@M02197:102:000000000-ALU3V:1:1101:12104:6829 1:N:0:1
ACCGTCTTTCTCTCCTCCGCTTATTGATATGCTTAAGTTCAGCGGGTAGTCCTACTTGATTTGAGGTCAAAATAATAGACCAGGCAACGACGGATCGTCGCCAGTCGTGTGTGGGGTTAGAAGCGGACAACACCGACGTAAGTTAGCAAAGAAATTAGCAACTCACTGGTTGTCCAGCATACTGTATTTAAGGTGAGCAAGTGTGGTGGCCTGCAAACCCATGGACCCGCACTAAGCGCAAAACGCTTAGGTTGGAGAAATTCACGACGCTCAAACAAGCATGCTCCAAGGAATACCAAGGAGCGCAAGGTGCGTTCAAAGATTCGATGATTCAC
+
ABBBAAF3B@DFGGGGGGGGGGGHHHHHGHHHHHHHGHHHHHHGGGGGEBFHGHHEHHFHFEHHGHHHGHFHF@FGGHFDFEE1?1FGEE?FC1EEAFF/>EFG3?E?A#?FGADC4FBCFHEF1FCFDFEEFEGBEF@G-C<CFGF<DGG0CBDHFEGCFDGH0CGHHHEC7FC1F=9FBFEFB=CDGBG<FDGGGGGFF<00HFAFGHFGHEB/BFA1BBF<BBB@F1BFC/FE>1EFDFFFGF1@0GCHGF2GHFDD/CEEEFGGFFBBFFGFF1HHHHGGBFGHHHFFFGG1FA10?CFA1BFF0000BB1FFBGB11BC13D13DA1AA1
@M02197:102:000000000-ALU3V:1:1101:9474:6903 1:N:0:1
ACCGTCTTTCTCTCCTCCGCTTATTGATATGCTTAAGTTCAGCGGGTATTCCTACCTGATCCGAGGTCAACCTGAAAAAATAGATTTAGAGGTGGCCGGGCCCGTGACACCTTGAAACTCGACGCGTGCTCCGGAAAGCTCAGTGCGAAGAGGGTCCCACGGACGCCGTCATTGTCTTTGAGACCAGTTGGTCGCGGACGATCCAACGCGGTCCAACACCAAACCCGGAGGTTTGAGGGAGGATAATGACGCTCGAACGGGCATGCCCTTCGGAATGCCAAAGGGCGCAATGTGCGTTCAAAGATTCGATGATTCAC
+
AAA?AAFBFFFFGGFGGGGGGGGHHHHHHHHHGBHHHHHHHGHGGGGGHHHHHGHGGHHHHGHGGGGHFHHHHHHHHHGGHHHGHHHHHFHEGHGGFFE@FGGGEEFGHHGHHGHHHHGHGE@CCC<<AF9F5DDGGHGHFFHDGFCDGGFC.F?DGFCHGCGFCGGHHGAFGFFFGGHHGEFFFGFHGGFFFFFFAFFFCFFDGGFFFHFCEGFFFEE?GGFGGFGHHFFFFGHHFFHHHGD4HFEAE0DEHEFHGFHHFFFFE?GGGGG5FGBBFHGHHGGGGGHHHGGFGGHGFGGGBGGGFFFFFFFF3?AA>
@M02197:102:000000000-ALU3V:1:1101:7756:6976 1:N:0:1
ACCGTCTTTCTCTCCTCCGCTTATTGATATGCTTAAGTTCAGCGGGTATTCCTACCTGATCCGAGGTCAACCTTGTAAAAATTGGGTTATGGACCGTGCCGGGAGACCTTTCAACTCGTTGCGTGCTTAGAAAAGCTCGTTGCACCGAGAGTCCCACGGACGCCGTCATTGCTTTTGGGACCGGTCGGGGGTGAACCCGGACCTGGAGTCCAACAACAAGCCAGGCTTGAGAGGTGATAATGACGCTCGAACAGGCATTCCCTTCGGAATACCAAAGGGCGCAATGTGCGTTCAAAGATTCGATGACTCAC
+
ABBAABFCFFFFGGGGGGGGGGGHGHHHBGBGHHHHHHHHHHGGGGAEGHHGHFHHHFEGHHHGGGGHBHHHHHHFGGFEHFHHGHGGGHGHFEHGGHGHGGGGGGGGHHHHHGHHHGHGHFGEGGGHHHHHHHFHHHGGGHGHHHGGGGFFGHHHHGGGGEGGGCCHGGHGGGGHHGGGGGGGGGGGHDFHHFFFGFHHHHHGHHHFBFFHHFFHGHHHFHFGHHHFEHHHHHHFFGGGFGGEEC1FHHHD53GBGHEFEEGEHFHHFHFHCGFGFFFGGHHHGGGGHGFFGGGGEGFFFFFFBFBBBAA
@M02197:102:000000000-ALU3V:1:1101:7469:7136 1:N:0:1
ACCGTCTTTCTCTCCTCCGCTTATTGATATGCTTAAGTTCAGCGGGTAGCCCTACCTGATTTCAGGTCAAAGTCAAAAGGTGCGCGATGGCAGGTTCTGAGCAGTCATCACCACAAGGAGAGACGAAACTTATTACGTCTAACACTGATGTGGGATGTTCCACTAAGTCATTTGAGGCGAGCCATTGCTGGCAGACGCCCAAGTCCAAGCCTAACATGTTCAGAAAACATATTAGATTGAGATTTCATGACACTGAAACAGGCATGCCTTTCGGAATACCAAAAGGCGCAAGGTGCGTTCAAAGATTCGAGGATTCAC
+
BBBBBBFBFFFFGFFFEFEGGGGHFHGHHHGHHHFHHHHHHHHGGGEEFFHHHHGHHHHHHHGHHHHGHHHHHHHFBFFGFGHGGGGGGGGHGGHHHHGHHHHGHHHHHHHHHGHHHHEHHGHHGHGGHGGHHHGHGGFFGGHGHHFHGFGHHHHHGGHHGGHHHHHHHHFGHGGEGGHGGCBGGHHGHHHGHGGGHGGFHFFHGGHG9GHHHHHHHHHHHGHFHFFHGFHFHHHHHHHHFHHHHHHHHGDGBHHHGGEGHHHHGHGACGGHGHGHHHGHGHGGGGGHHHFEE2GFGGEF5BGEFB>3FD4FFBAAAA
@M02197:102:000000000-ALU3V:1:1101:14575:7233 1:N:0:1
ACCGTCTTTCTCTCCTCCGCTTATTGATATGCTTAAGTTCAGCGGGTATCCCTACCTGATCCGAGGTCAAGAGTGTAAAAATGTACTTTTGGACGTCGTCGTTCTGAGTGCAAAGCGCGAGATGTACTGCGCTCCGAAATCAATACGCCGGCTGCCAATTGTTTTGAGGCGAGTCTACGCGCAGAGGCGAGACAAACACCCAACACCAAGCAAGGCTTGAAGGTACAAATGACGCTCGAACAGGCATGCCCCATGGAATACCAAGGGGCGCAATGTGCGTTCAAAGATTCGATGATTCAC
+
>ABCBAFCBFFFGGGGGGGGGGGHHHHHHHFHGGHHHHHHHHHGGGGGGHHHHHHHHHFHHHHGGGGHGHHHHHHHHHHGHHHHHHHHHHHGHHGGGGGGGGGHGHHHHHGGGHHFGGGGGGGHHGHFHHGGGGHHHHHGHHBGHHHGGHGGGHGHGHHHHGHHHHGGHGHEHGGGGGGGHHHGGGGFHHHHHHGFGGGHHGHFGFFHGHHHHGHHHFHHGHH;HHHHHDGGGGHHGHHHHHHHHHEGGHHFEGHHHHFGHHHHGGGGGHHHHGGGGHGGGGGGGFGFBFFFFFFABAAA
@M02197:102:000000000-ALU3V:1:1101:26180:7231 1:N:0:1
ACCGTCTTTCTCTCCTCCGCTTATTGATATGCTTAAGTTCAGCGGGTATCCCTACCTGATCCGAGGTCAAAAGTGAGAAAGTACGCTTTATGGGTACCAGTATAACGGCTTAGATCGCAAAATGTGCTGCGCTCCAAAGGCCAATATGCCGGCTGCCAATAATTTTAAGGCGAGTCCAGCCGCAGAGGGCAGGACAAACACCCATCACCAAGCAAAGCTTGAAGGTACAAATGACGCTCGAACAGGCATGCCCCATGGAATACCAAGGGGCGCAATGTGCGTTCAAAGATTCGATGACTCAC
+
BCCBBCFCFFFFGGGGGGGGGGGGHHHGHHHHHHHHHHHHHHHGGGGGHHHHHHHHHHHHHHH?FGGHHHHHHGGHHHFHHGGHGGGGGHHHHHHHHHHGHHHHHHGGGGGHHHHHGHGHGFHHHHHHHHGGGHHGHHHHHHHHGHHGHHGGGHGGHGHHHHHHHHHHHHHGGGEHHHHHGHHHHHHHHHHHHHHHGGGGHHHHHGHGHHHHHHHHHHHHHHHFHHGHHHHGGGGGHHGHFHHHHHGHCGGHHG5EHHHHFHGGHHGGGCGHHHHGEE?HGGGGGGGGFBFFFFFFFBABAB
@M02197:102:000000000-ALU3V:1:1101:16114:7112 1:N:0:1
ACCGTCTTTCTCTCCTCCGCTTATTGATATGCTTAAGTTCAGCGGGTATTCCTACCTGATCCGAGGTCAACCTTGTAAAAGTAAATAAAGGTGACCGGGCCCAGAGTCCCTTAACTCGAGTACGTGCTGGTTAAAGCTCGATGTACCGAGGGTCCTCTGGACGCCGTCATTGTCTTTGGGACGGGTGGTGACCCAACACCACCGGACGTCCAACACCAAGCCAGGCTTGAGGGGTGATAATGACGCTCGAACAGGCATGCCCTTCGGAATACCAAAGGGCGCAATGTGCGTTCAAAGATTCGATGATTCAC
+
AABBBBFBFFFFGGGGGGGGGGGHGHHHCHHHHHHHFHHHGFHGGGGGHHBGHHHHHHHHHHHGGGGHHHHHHHHHBHHHFFHHHHHHFHGHHHGFGFFFGGGHHF:HHHHHHHGGHGFGFGGFGFHGGGHHHGHGHHHGGGFGFHFHGGHHGHHFHHHHHE1<GHHHHHHHHHHFHHDEDFGGHEHHHGFGHHGEFEGFGGGGGFGGHEEGHGHGGHHHFFFFF@FHGGGHHHFEHHHGFGGGGHHDHHHFFHHHHGGGGGGGHHHHHFHFHHGGGGGGGHHHCGGGHGCGGFGGGGFFFFFFFFBBBBA
@M02197:102:000000000-ALU3V:1:1101:5972:7216 1:N:0:1
ACCGTCTTTCTCTCCTCCGCTTATTGATATGCTTAAGTTCAGCGGGTATTCCTACCTGATCCGAGGTCAACCTTAAAGATAAAAGGGTTAGACCGACCCGACGAGACCTTGCAACTCCCCGCGTGCCTCGTAAAAGACTCGTTGCGAAGAGGGTCCCACGGACGCCGTCATTGTCTTTGAGACCAGTTGCGGTTGCCCACAACTCGATCCAACGCCAAACCAGGAGGTTTGAGAGAGGATAATGACGCTCGAACAGGCATGCCCATCGGAATACCCATGGGCGCAATGTGCGTTCAAAGATTCGATGACTCAC
+
BBBAB@FB5FBFGFFGGGA2EE2EFGHHCHHC6FHHHHFHHHHDE?FEBFGHFHHHGHHHHHHGECGHCGHHHGEDB5EFHDDGHGGFGHFFHG9;GGGC/9<E<8EFHFFH;HGHEG/CBD7DCFHG1F;>0FFEFGHGA<CBF.C@;8A.CCFEHFHGGAG-?B@@GGFGFFGFFFFGDAFF#</<@B0E9BFGFFGFD?DEBD?BFEFECBAEDGGGFGEFEGFF@B1B0GHEFFFFFB/;EE/0GEDAAEGFHFBHGHFCE/BAF2F10EB00?GF?GHFFGEEEB1GGFB3A3AFAB1@FB1F>1111
@M02197:102:000000000-ALU3V:1:1101:22008:7355 1:N:0:1
ACCGTCTTTCTCTCCTCCGCTTATTGATATGCTTAAGTTCAGCGGGTATTCCTACCTGATCCGAGGTCAACCTTGTAAAAATTGGGTTATGGACCGTGCCGGGGGACCTTTCAACTCGTTGCGTGCTTAGAAAAGCTCGTTGCACCGAGAGTCCCACGGACGCCGTCATTACTTTTGGGACCGGTCGGGGGTGAACCCGGACCTGGAGTCCAACAACAAGCCAGGCTTGAGAGGTGATAATGACGCTCGAACAGGCATGCCCTTCGGAATACCAAAGGGCGCAATGTGCGTTCAAAGATTCGATGATTCAC
+
ABCCAAFBFFFFGGGGGGGGGGGHHGHHHHFHGGHHHHHHHGHGGGGGHHHHHHGHHGHHHHHGGGGHHHHFHHHHHHHHGHHGHHFFHGFFGHHEGGGGFGGGGGGGHHHHHFHHHGHGHGGGGGGHHHHHHGHHHHGGGFGHHHGGGGGHHHHFHC?@F?CGHHGGFGGGGGHHHCFFGGGFFGGGHHHHFEFFEGGBAGHHGGFFFFFHHHH;GHHHHHHGHFHHGFHHGFEHHHHHGGGGCFEFHHHHHHHHHGGFCEDGHHHHHFHHFHHGGGGGGHHHGGGGFGFGGGGGGGCFFFFFFFA?AAA
@M02197:102:000000000-ALU3V:1:1101:21384:7329 1:N:0:1
ACCGTCTTTCTCTCCCCGCTTATTGATATGCTTAAGTTCAGCGGGTATTCCTACCTGATTTGAGGTCAGAATATAAAGTGTAGTTAGAGTGGAGGGTTGCGAGAACTTATTACGCATTCCACTTAGACATTTAAGGCGAGCCACGAATGGCAGACACCCAAAGCACAACTATAGAAAACTATAGAGGTGAGGTTTATAAGACACTCAAACAGGCATGCCCTTCGGAATACCAAAGGGCGCAATCTGCGTTCAAAGATTCGATGACTCA
+
CCCCDCFCFFFFGGGGGGGGGGHHHHHHHHHHHHHHHHHHFHGGGFGHHHHHHHHHHHHHHHHGHHHHGHHHHHHHHGFHHGHHHHHHHHHHHHHGFHGHGHHGGHHHHGHGGGHHHGFGGHHHHFHHHHHHHHGHGHHGGGHHHHHHHHHHHGHHHHHHHGHGHHHHHHHHHHHHHHHFHHHHHHHHHHHHHHHHHHHHHHHGFHGGGHHHHHHGGGGGGFHHHHHGHGHHHGGGGGHHHHGGFGGGGGGGGGGGFFFFFFFAB@CB
@M02197:102:000000000-ALU3V:1:1101:7449:7522 1:N:0:1
ACCGTCTTTCTCTCCTCCGCTTATTGATATGCTTAAGTTCAGCGGGTATTCCTACCTGATCCGAGGTCAACCTTGTAAAAATTGTGTTATGGACCGGGCCGGGGGACCTTTCAACTCGTTGCGTGCTTAGAAAAGCTCGTTGCACCGAGAGTCCCACGGACGGCGTCATCACTTTTGGAACCGGTCGGGTGTGAACCCGGACCTGGAGTCCAACAACAAGCCCGGCTTGAGAGGTGATAATGACGCTCGAACAGGCATGCCCTTCGGAATACCAAAGGGCGCAATGTGCGTTCAAAGATTCGATGACTCAC
+
BA@BAAFABFFFGB4GGGGGGGDBHFHHHHGHHHHHF5DEFFCEEG2AGEHGHHHHHGEFFGAECCEGHHGHH35BDDGHH1BF4BFGB493'@?>);?=EE/#;BC;FF9F22%?@/@F2@@0C;;?;7#1FD@91;0>;$A;F/:<GC:CFGCGCFDCG-#<A?219#1GCFFFF/#CC@6<<9EAF%GCC>+<</B;@2BB%;B3B#9EBF@EEF1B1B'EB393BGB@;AHHHHHHGGFEGGHFF5FGFGBFHECEE02EBDGHHF2FHHHCGGGGHG5HGEA?HFGBFGFFGFGFFFFBFBABAB@
@M02197:102:000000000-ALU3V:1:1101:22188:7543 1:N:0:1
ACCGTCTTTCTCTCCTCCGCTTATTGATATGCTTAAGTTCAGCGGGTATCCCTACCTGATCCGAGGTCAAGAGTGTAAAAATGTACTTTTGGACGTCGTCGTTCTGAGTGCAAAGCGCGAGATGTACTGCGCTCCGAAATCAATACGCCGGCTGCCAATTGTTTTGAGGCGAGTCTACGCGCAGAGGCGAGACAAACACCCAACACCAAGCAAGGCTTGAAGGTACAAATGACGCTCGAACAGGCATGCCCTTCGGAATGCCAAAGGGCGCAATGTGCGTTCAAAGATTCGATGATTCAC
+
CBCCCCFDFFFFGGGGGGGGGGGGHHHHHHHHHHGHHHHHHHHGGGGGHHHHHHHHHHHHHHHGGGGHHHHHHGGGHHHHHHHHHHHHHHHGHHGGGGGGGGGHGHHHHHHHGHHHGGGGGGFHHHHGHHGGGGHHGHHHHHHHHHHGGGGGGGHHHHHHHHHHHHGGHGHHHGGGGGGGHHHGGGGGHHHHHGFFGFGGHFGFFGHHHHHHHGHHGHHHHHHHHGHHHGGGGGHHGHHHHHHHHHGGFGGGCHHHHHHHHHHGCGGGGHHHHGGGGFFF5CGGGGGGFFFFFFFCCCCC
@M02197:102:000000000-ALU3V:1:1101:11759:7569 1:N:0:1
ACCGTCTTTCTCTCCTCCGCTTTTGATATGCTTAAGTTCAGCGGGTATTCCTACCTGATCCGAGGTCAACCTGAGAAATAAAAGGTTAGACCGACCCGACGAGACCTTGCACCTCCCCGCGTGCCTCGAAAGACTCGTTGCGAAGAGGGTCCCACGGACGCCGTCATTGTCTTTGAGACCAGTTGCGTTGCCACAACTCGGTCCAACACCCAAACCGAGGTTTGGAGAGAGGATAATGACGCTCGAACAGGCATGCCCATCGGAATACCAATGGGCGCAATGTGCGTTCAAAGATTCGATGACTCAC
+
AAAAAAFBFFFBGFGGGGGGGGDHFDHHFBFHHFHFGHGBFFEGGA?GGEGDEGGDHHHGFFFEFAG3GFGFHG2GFFGHBGH31@FF,;EE?EEE?EAEEEFFDGHGHHG%9FHHED?DFAC/CFFGBGBABBDCA:<DGC/<C@C..CCGGHH@?CGCDGG1;?7GFFFFHGBGBAGEG>BCFFAB?=AFFHFF<BCHGBFFFEFFFFAEEFFEFBFG3FEGEHFFBHHFFHFGFGGCGFGAFGGBHHGHHHGE?DEEAHHGHGBGHHHEGGGGHFFHAEEGGGGGGGFFFGGBFFFBFFAABBA
@M02197:102:000000000-ALU3V:1:1101:24693:7669 1:N:0:1
ACCGTCTTTCTCTCCTCCGCTTATTGATATGCTTAAGTTCAGCGGGTATTCCTACCTGATCCGAGGTCAACCTTGATAAAAATTTAAATAGGTGACCGGGTCCCTGGGGCCTTGAAAACTCGACGCGTGCTCCGGAAAGCTCGATGCGAAGAGGGTCCCACGGACGCCGTCATTGTCTTTGAGACCAGTGGGGGGACGAAAGCCTCCCACGCGGTCCAACACCAAACACGAGGTTTGAGGGAGGATAATGACGCTCGAACAGGCATGCCCTTCGGAATGCCAAAGGGCGCAATGTGCGTTCAAAGATTCGATGACTCAC
+
ACCCABFCFFFFGGGGGGGGGGGHHGGHHHHHHHHHHHHHHHHGGGGGHHHHHHHHHHHHHHFG?FGHHHHHHHHHHGHHHHHHHHHHHHHHHHHHHGEGGEHHHHGGGGGGHGHGHHHHHGHGGGGGGGGHHGGGFGHHHHGGGGFGGGEGHFGEGHGHHGGGGGGGHGDHHHHHFGGHHGGGGGHGGGFHGGGHGHHHHGFFFFGGFFGGHGHHFFFFFFFGHHHFFHHGHGBHHHEGHHGHHEHHGGGFGHGGHHHHHHHAGGGEECGGHHHGHHFHHFFGGGGGHHHHGGGFAGGGGGGGFCCFFFFFFFBBAA>
@M02197:102:000000000-ALU3V:1:1101:22566:7698 1:N:0:1
ACCGTCTTTCTCTCCTCCGCTTATTGATATGCTTAAGTTCAGCGGGTATTCCTACCTGATCCGAGGTCAACCTTAAAGATAAAAGGGTTAGACCGACCCGACGAGGCCTTGCAACTCCCCGCGTGCCTCGAAAGACTCGTTGCGAAGAGGGCCCCACGGACGCCGTCATTGTCTTTGAGACCAGTTGCGGACGGAGCCACAACGCGGTCCAACACCCGACCCGAAGGTTGGAGAGAGGATAATGACGCTCGAACAGGCATGCCCATCGGAATACCAATGGGCGCAATGTGCGTTCAAAGATTCGATGATTCAC
+
BCCDBCFCFFFFGGGGGGGGGGGHHHHHGHHHHHHHHHHHFGHGGGGGHHHHHHHHHHHHHGGGGGGHGHHHHHHGHHGHHHGGHGGGHHHHHHFFGGGC/FFCCFGGHHGHHHHHHHHGGGGGDFGHHGGFFDFHHHGFEHGGGGGFHEFGDGGGGACCGGGGHHGHHHFFHHHFHHFFFHHGFGGGFFFFGHGHDDFGF9GGDHGDHFFFF8FFFFGFGFHHGGFHGHHHHGH:HHHHHHGGGFCHEFHHHHHHHFHHHFGDGGHHGHHHHHFGGGGGGGHHFHGGFGHGCGFGGGGGGFFFFFFDAAAA?
@M02197:102:000000000-ALU3V:1:1101:13231:7728 1:N:0:1
ACCGTCTTTCTCTCCTCCGCTTATTGATATGCTTAAGTTCAGCGGGTATCCCTACCTGATCCGAGGTCAACCTTGTAAAAGTAATAAAGGAGACCGGGCTGGAGGACCTTTAACTCGAGTGCGTGCTGGTTAAAGCTCATTGCACCGAGGGTCCAACAGACGCCGTCATTGTCTTTGGGACCGAGCCCACCGCCAGGGGAGGGCTCTGATCCAACACCAAGCCAGGCTTGAGGGTTGATAATGACGCTCGAACAGGCATGCCCACCGGAATACCAGTGGGCGCAATGTGCGTTCAAAGATTCGATGACTCAC
+
CCBCBCFCFFFFGGGGGGGGGGGHHHHHHHGHGHHHHHGHHHHGGGCGHGHGHHHHHFHHHHHGGGGHHHHFFHHHHGHGGFGHHGFBHHHGHGGGGGGGGGFHGGHHHHHEDHHHGHGHHHGGGG:HHHHHHFFHHHHHHHHHHFGCGGGFHHF4GEGEHCGGHGHGHFHGHGHHHHGGGGF<AAGGGGGHHGGFFGHHGGFFGFFGFFFHFGGFFGGHFFFGFFFFGFFGHFFFHHFHGGFGFGGGEDFHFGHHFCF/GFEGECFHHHHHGHHGECGEAGDFHGGEEAFFFGFGFEAF1FFFFFFAAAA1
@M02197:102:000000000-ALU3V:1:1101:7354:7741 1:N:0:1
ACCGTCTTTCTCTCCTCCGCTTATTGATATGCTTAAGTTCAGCGGGTATTCCTACCTGATCCGAGGTCAAGAGTGTAAAAATGTACTTTTGGACGTCGTCGTTCTGAGTGCAAAGCGCGAGATGTACTGCGCTCCGAAATCAATACGCCGGCTGCCAATTGTTTTGAGGCGAGTCTACGCGCAGAGGCGAGACAAACACCCAACACCAGGCAAGGCTTGAAGGTACAAATGACGCTCGAACAGGCATGCCCCATGGAATACCAAGGGGCGCAATGTGCGTTCAAAGATTCGATGATTCAC
+
>AA?3A?AFDFFGGFGFFFGGGDD55BEG65B6FHGHHFGEGG2AEEEHHBG5FGGH3BFDDFDGGECCD@DGFGFGGGH:GHBFBD4G':/B9/?EE>?9>E9FBG4?34C??AA#;CG?D8HH<GH2FAC/AEDDDGEHHEBGB./<<1D?C3GF>/CAG?;CDDCFG@?@EGCCBACBFEE9</G9G?F:BFFEFF?AE?1AE?B&FGFEEF?BFF4FGFB@BBHGGGE?7BAGFGF5HEGHGEE11GA5FFFHFGHFGADEEGGGGAFGGGEEAFGGGGGGEGGFFDBD553B?BA
@M02197:102:000000000-ALU3V:1:1101:19160:7763 1:N:0:1
ACCGTCTTTCTCTCCTCCGCTTATTGATATGCTTAAGTTCAGCGGGTATTCCTACCTGATCCGAGGTCAACCTTAAAGATAAAAGGGTTAGACCGACCCGACGAGACCTTGCAACTCCCCGCGTGCCTCGTAAAAGACTCGTTGCGAAGAGGGTCCCACGGACGCCGTCATTGTCTTTGAGACCAGTTGCGGTTGCCCACAACTCGATCCAACGCCAAACCAGGAGGTTTGAGAGAGGATAATGACACTCGAACAGGCATGCCCATGGAATACCAAGGGGCGCAATGTGCGTTCAAAGATTCGATGACTCAC
+
3>3A>AFAFFFFGGGFGGGGGGGCBHFHGHHHHHHHHHHHGGHGGGGGHFFHHHHHHHHEHHHGGGGHEFGHHHHHHGFHHH3FGGGH:H+HGHG;GGGAGGCCD:GGHHH:BFHHHHHGGGGGGGG=GGGGFEHEAG;HGHGFHGGGGGFEC.GHHHHCDGC@ABD1;?FHHHFGFFFFGFFFFFBFFBCDDBFFFFFF?7FFFF3GGD?EBFFAFBBFBHFFB9GBBFDFEGGGDFFFFGGED1FGFFBGHHHG3AHHHGBHHD5DHGCFHFFGAEA2255FFE2E2A4GFFF5G?GFCBFFFFDAAAAA
@M02197:102:000000000-ALU3V:1:1101:26133:7777 1:N:0:1
ACCGTCTTTCTCTCCTCCGCTTATTGATATGCTTAAGTTCAGCGGGTATCCCTACCTGATCCGAGGTCAAGAGTGTAAAAATGTACTTTTGGACGTCGTCGTTCTGAGTGCAAAGCGCGAGATGTACTGCGCTCCGAAATCAATACGCCGGCTGCCAATTGTTTTGAGGCGAGTCTACGCGCAGAGGCGAGACAAACACCCAACACCAAGCAAGGCTTGAAGGTACAAATGACGCTCGAACAGGCATGCCCCATGGAATACCAAGGGGCGCAATGTGCGTTCAAAGATTCGATGACTCAC
+
AAA3>AF?BFFFGGGBCFGGGGGFHHHHHHHHHHHHHHHHHGHGGGEEHEGHFHHHHFGHHHHGGGGGHH3FGBE)BGHGBE6B;DGF:(D9:FG1E@9E@E?HFF444BGDF'GHCFC@CC:F2D:4GFGCC?GGG0CC1<C@FFAE@CGE?DEHHFG:F1;GHFEACC9F1<:CBCEBB?F9@FE?BBFGDF/>A??HF/FFFEFHGFGHGGHFGFHHFGB79;2;#>B#E/B/;21FBBB9E:GEFA01222FB2GBA0B/000001FHGEE0EHGF3GA33EBGFFDB11@?AAAA
@M02197:102:000000000-ALU3V:1:1101:20531:7797 1:N:0:1
ACCGTCTTTCTCTCCTCCGCTTATTGATATGCTTAAGTTCAGCGGGTATTCCTACCTGATCCGAGGTCAACCTGAGAAATAAAAGGTTAGACCGACCCGACGAGACCTTGCAACTCCCCGCGTGCCTCGAAAGACTCGTTGCGAAGAGGGTCCCACGGACGCCGTCATTGTCTTTGAGACCAGTTGCGTTGCCACAACTCGGTCCAACACCCAAACCGAGGTTTGGAGAGAGGATAATGACGCTCGAACAGGCATGCCCATCGGAATACCAATGGGCGCAATGTGCGTTCAAAGATTCGATGA
+
BCCCBBFCFFFFGGGGGGGGGGGHHGHHHHHHHHHHHHHHHGHGGGGGHHHHHHHHHHGHHHHGCGGHHHGHHHHHHHHHHHFHHGGGHHHHHGGGGGGCGGGGFGGHHHHFFGHHHHGGGGGGGHHHGGFGGGHHHGHGHGHGGHGGHGGHHHHHGGGGGDGHHHHGHHHGGGHHFHFHGHFFGGGHFGHGGGHFFGGGFHFGHGFGFGGGFGFGGHHGHHHGHGHHHHHHHHHHHGFGGGGHCHHGFHHGHHHHGGGGEHGHHHHFGHHHGGGGGHHGHGGEGGGGGGGBFBFFFFBBBBB
@M02197:102:000000000-ALU3V:1:1101:22566:7836 1:N:0:1
ACCGTCTTTCTCTCCTCCGCTTATTGATATGCTTAAGTTCAGCGGGTATTCCTACCTGATCCGAGGTCAACCTTATAAAAATGATGGGTTAGACCGGCCCGACGAGACCTTGCAACTCCCCGCGTGCCTCGTAAAAGACTCGTTGCGAAGAGGGTCCCACGGACGCCGTCATTGTCTTTGAGACCAGTTGCGGTTGCCCACAACTCGATCCAACGCCAAACCAGGAGGTTTGAGAGAGGATAATGACGCTCGAACAGGCATGCCCATCGGAATACCAATGGGCGCAATGTGCGTTCAAAGATTCGATGACTCAC
+
CBCCCCFDFFFFGGGGGGGGGGGHHHHHHHHHHHHHHHHHGHHGGGGFHHHHHFFHHHHHHHGGCGGHHHHHHHHHHEGHHHHHHHHHHGHFHHHFGEGGGGGGGGGGGHHHHFHHGHGHGGGGGCGHHHGHGHHHHGHHHGGGGGG?DGBGGHHHHHGHGGGGDDGGDHGFHGFHFHHHHGGHGHFFFFGHFFFFFGGHHGGGFFHHHHGGGGHGGHGGGHHHHHGHEHHHHGHHHHHGHHHGGGGDGHGHHHHHHHHHGHHGGF?HFHHHFFGGHHGGGGGGHGHGCGGHGGGGGGFGCGFFFFFFFBBBBA
@M02197:102:000000000-ALU3V:1:1101:23096:7840 1:N:0:1
ACCGTCTTTCTCTCCTCCGCTTATTGATATGCTTAAGTTCAGCGGGTAGTCCTACTTGATTTGAGGTCAAAATAATAGACCAGGCAACGACGGATCGTCGCCAGTCGTGTGTGGGGTTAGAAGCGGACAACACCGACGTAAGTTAGCAAAGAAATTAGCAACTCACTGGTTGTCCAGCATACTGTATTTAAGGTGAGCAAGTGTGGTGGCCTGCAAACCCATGGACCCGCACTAAGCGCAAAACGCGTAGGTTGGAGAAATTCACGACGCTCAAACAAGCATGCTCCAAGGAATACCAAGGAGCGCAAGGTGCGTTCAAAGATTCGATGATTCAC
+
BCCCCCFBFFFFGGGGGGGGGGGFHHHFHGHHGFFHHGHH5GFFGGGGGGFEG5BFGHEHHHHHEFGHHGGGHHHGGBFHHHHGGHHHGAEEGGGEE2/EGGGGGGD/E/BBBCDCACGFHHHEGCGGGHEHAAADCGBCCCGHHGHHGFFFCCGGGEHGHHFHFHGGFH<:CGGFFFDGFGEFFGGHGGGGFBGHHGHFCEEFHGHFGFCGBCEFHFFFGCBCGCBEFGBECGFFFFHFDGFFE/0FGCGGFHHHHHFGFC>/EEECFB1BB1GEFDFEBEFA1E1GE2FFGB1FA1HEGGGEBFBGGEAAC1GGFGGGAA1FBFBFFFA?AAA
@M02197:102:000000000-ALU3V:1:1101:17570:7965 1:N:0:1
ACCGTCTTTCTCTCCTCCGCTTATTGATATGCTTAAGTTCAGCGGGTAGCCCTACCTGATTTCAGGTCAAAGTCAAAAGGTGCGCGATGGCAGGTTCTGAGCAGTCATCACCACAAGGAGAGACGAAACTTATTACGTCTAACACTGATGTGGGATGTTCCACTAAGTCATTTGAGGCGAGCCATTGCTGGCAGACGCCCAAGTCCAAGCCTAACATGTTCAGAAAACATATTAGATTGAGATTTCATGACACTGAAACAGGCATGCCTTTCGGAATACCAAAAGGCGCAAGGTGCGTTCAAAGATTCGATGATTCAC
+
CCCCCCFCFFFFGGGGGGGGGGGHHHGHHHHGHHHGFHHHHHHGGGGGGHHHGHHHHHHHHHHHHHHHHHHHHHHHHHHGGHHGGGGGGGHHGGHHHHHHFHHHHHH;HFHHGHHGHGFGGGEHGCGGHHHHHHHHHGHHHHHHHHHHHHGHFHHHFGGHHHHHHGHGFHHHHGGGEEGFGGHHHHGHGHHGHGGGGGGGHHHHGGHGFGGGGHHHHGHFHHGHHHHHHFHFFHHGHHHHHGFGHHGHHHHHFFEHHHHHEHHHHGFE?GGHHHHGHHGFHHGGGGGGGHHGGGGGGGGGGGGGGGFFFFFFFBBACB
@M02197:102:000000000-ALU3V:1:1101:13707:7972 1:N:0:1
ACCGTCTTTCTCTCCTCCGCTTATTGATATGCTTAAGTTCAGCGGGTATTCCTACCTGATCCGAGGTCAACCTGAAAAAAGTTTTAGAGGCGACCGGGTCCCTGGGCCCTTGAAACTCTACGCGTGCTCCGGAAAGCTCAGTGCGAAGAGGGTCCCTGGGACGCCGTCATTGTCTTTGAGACCAGTTGGCCATGGAGGCGGTCCAACGCGGTCCAACACCAAACACGGGGTTTGAGAGAGGATAATGACGCTCGAACAGGCATGCCCTTCGGAATGCCAAAGGGCGCAATGTGCGTTCAAAGATTCGATGATTCAC
+
CCCCC@FBFFFFGFGGGGGGGGGCBDDGFGFCHHHFHHFHHHHGGGGGHHHHHFHEHFGHHHEGGCFGHHHHHHHHHHHFGGHGHHFCFFFFGGGE:EFDE:HFHGHHGHHGHEHHHHHHHGFGGGG;HHGGFCCCGHHGHHGHGGGGGGEFFHHGHHHGGGGGGHEHGGHHFGHGGHGGHHHGFFFFFFHHFGGGGFDFHGHGFFFEGHGBFHFFGGGHGGHEAGGGGGHHHHHHFFGGFFFGHGGGGGFHEHHHGGHHFFGGF??GEHHHHGBCHHHHGGFE2HFHFCEAGHG5CGGGGGGFFFFFFFFB@BBA
@M02197:102:000000000-ALU3V:1:1101:21072:8060 1:N:0:1
ACCGTCTTTCTCTCCTCCGCTTATTGATATGCTTAAGTTCAGCGGGTATCCCTACCTGATCCGAGGTCAAGAGTGTAAAAATGTACTTTTGGACGTCGTCGTTCTGAGTGCAAAGCGCGAGATGTACTGCGCTCCGAAATCAATACGCCGGCTGCCAATTGTTTTGAGGCGAGTCTACGCGCAGAGGCGAGACAAACACCCAACACCAAGCAAGGCTTGAAGGTACAAATGACGCTCGAACAGGCATGCCCCATGGAATACCAAGGGGCGCAATGTGCGTTCAAAGATTCGATGATTCAC
+
BCC@BCFCFFFFGGGGGGGGGGGHHHHHHHHHHHHHHHHHHHHGGGGGHHHHHHHGHHHHHHHGGGGHHHGHHGGHHHGHHHHFHHHHHHHGHHFGGGFGGGGHGGGHHHHHFHHHGGGGGGGHHHHHHHGGGGHGHGGHHHHHHHHGCGGGHHHHHHHHHHHHHGGGHGHGHGGGGGGGHHGGGGGHHHHHHHGGGFGHHFHGHGHHHGHHHGHHHFHHGHHHHHHHHFGGGGGFFHHHHHHHGHGGGHGHHHEHHHHHHHHHGGGGGHHHHGGGGHGGGFGGGGFGFFFFFFFAAA>A
@M02197:102:000000000-ALU3V:1:1101:15896:8116 1:N:0:1
ACCGTCTTTCTCTCCTCCGCTTATTGATATGCTTAAGTTCAGCGGGTATTCCTACCTGATCCGAGGTCAACCTTGATAAATTGTAAATAGGTGACCGGGTCCCTGGGGCCTTGAAAACTCGACGCGTGCTCCGGAAAGCTCGATGCGAAGAGGGTCCCACGGACGCCGTCATTGTCTTTGAGACCAGTGGGGGGACGAAAGCCTCCCACGCGGTCCAACACCAAACACGAGGTTTGAGGGAGGATAATGACGCTCGAACAGGCATGCCCTTCGGAATGCCAAAGGGCGCAATGTGCGTTCAAAGATTCGATGATTCAC
+
BBBBBBFBFFFFFGGGGGCGGGGHHHGGHHHHHHHGHHHHHHHGGGGGHHHHHGHHHHHHGHGGGGFHHHHHHHGHHHHHHHHFHHHHEHHHHHHHGG?FFHHHHFFGGGGHHGHHHHHGDHGGGGCGGGHHGGGGGHHHGGCHHGGFGGGGFGGGHHGHGGGGGFDGFFHFGB;FGGGHHHEHGGGFGGGGGGHGHHHHFFCFGGGGFGGHGHHGEFFFGHHE?GFEFFFGFFFGBGFGHGCFEGCE1EEB21BHHHFHHHHHAFGGGGGHHGHGHHHHHG2EGGEDFGCGGGGHFGGGGFBFGCFFFFFFFBABAA
@M02197:102:000000000-ALU3V:1:1101:20959:8193 1:N:0:1
ACCGTCTTTCTCTCCTCCGCTTATTGATATGCTTAAGTTCAGCGGGTAGCCCTACCTGATTTCAGGTCAAAGTCAAAAGGTGCGCGATGGCAGGTTCTGAGCAGTCATCACCACAAGGAGAGACGAAACTTATTACGTCTAACACTGATGTGGGATGTTCCACTAAGTCATTTGAGGCGAGCCATTGCTGGCAGACGCCCAAGTCCAAGCCTAACATGTTCAGAAAACATATTAGATTGAGATTTCATGACACTGAAACAGGCATGCCTTTCGGAATACCAAAAGGCGCAAGGTGCGTTCAAAGATTCGATGATTCAC
+
BCCCABFCFFFFGGGGFGGGGGGHHHHHHHHHHHHHHHHHHHHGGGGGFHHHHHHGHHHHHHHHHHHHGHHHHHHHHHHGHFFEFGGGGFHHGGFGHHGHHHHHHHGHHHHHHHGHHHHHFGGHHHGGHGHHHHHHFHHHHHHGHHHHHHHHBFHHGHHHHHHHHGHHHHHHHHGGHGHHHGHHHHGGFBHGHGGGHGGGGGGFGGHHHGHGHHHHFFFFGHHHHHHHHFHFGFFHGHHHGHHHGHHFHHHHHHHHHHHHHHAHHHFGGGGHHHHHGFGHHHGFGAGG5BFGGEGHGGGGGGBE4GFCFBFFFBAAAA
@M02197:102:000000000-ALU3V:1:1101:26689:8253 1:N:0:1
ACCGTCTTTCTCTCCTCCGCTTATTGATATGCTTAAGTTCAGCGGGTATCCCTACCTGATCCGAGGTCAAACGTTGAAAAAAGGCTTCATGGACGCCGACGTAGATGGGAGAGACGCAAATTGTGCTGCGCTCTACCACCAGTACGTTGGCCGCCAATCGCTTTCAGGCGAGTCCTTTGCAGGACCAACGCCCAACACCAAGCAGTGCTTGAGGGTACAAAATGACGCTCGAACAGGCATGCCCCATGGAATACCAAGGGGCGCAATGTGTGTTCAAAGAATCAATGACGGAC
+
AAAAAAFAF3DFG1FGGGCGGE?DFFFEEE3G3G2FFAFGGBGA//E?1FECAFGGB1BFABAAE/>01@FFEHH7:H;1FE#?8:FHF:H:FFEGGGE?EEH0CGE9G004A7F0C0FCGFDDG:F9HC;3<8GF1#<<G<=0/<GFEHHFCCHGGH3FC@+GG0BBB0//@/F7FGHGF1F9?#E>BFEGG?#?AABEE1FHF:@1AFCE;B220BFGHFEAE@BEABBEFFBBB/E?BB7CEFB2222111BB0A0000113FA0A111AAD3AGBA31@3>1FA111A1
@M02197:102:000000000-ALU3V:1:1101:26666:8266 1:N:0:1
ACCGTCTTTCTCTCCTCCGCTTATTGATATGCTTAAGTTCAGCGGGTATCCCTACCTGATCCGAGGTCAAACGTTGAAAAAAGGCTTCATGGACGCCGACGTAGATGGGAGAGACGCAAATTGTGCTGCGCTCTACCACCAGTACGTTGGCCGCCAATCGCTTTCAGGCGAGTCCTTTGCAGGACAAACGCCCAACACCAAGCAGTGCTTGAGGGTACAAAATGACGCTCGAACAGGCATGCCACATGGAATACCAAGGGGCGCAATGTGCGTTCAAAGATTCGATGACTCAC
+
ABB@AAFBFFFFFFFGGCCCGFEHGFCFFHBFFFHD5DGHFHHGGGEEGHHFF3ABGGBGFGFGGGG:BHFHFHHEGFBGF@FFHGHFHBHCGG=EEC<E0<FFFFGFHGGG?/FDCGCFGFGHDFFHHGDGGGHFFEHGE<<0=><CCCFGFF@CFHHGEAGFGBCGEGCGCCFFGCFGEF3;GCCEE9B@DFFF@EEHG3HHH9GDFEHHGGDFFFHGBGGGGE?HG?FHGEHH:HFFHGD'HG5FHHHFHHFGDGGGGGFFGGGGEEFGFGGGGGGGGFFFFFFF?A?A?
@M02197:102:000000000-ALU3V:1:1101:9903:8312 1:N:0:1
ACCGTCTTTCTCTCCTCCGCTTATTGATATGCTTAAGTTCAGCGGGTATTCCTACCTGATCCGAGGTCAACCTGAGAAAAATAAATGAGGTGACCGGCCCGGAAGGTCCTTTAGACTCTACGCATGCTCCGAAGAAGCTCGTCGCGAAGAGGGTCCCACGGACGCCGTCATTGTCTTTGAGACCAGTTGGCTGTAACACCAACGCCGGCCCAACACCAAACCCGGGGTTTGAGAGAGGATAATGACGCTCGAACAGGCATGCCCATCGGAATACCAATGGGCGCAATGTGCGTTCAAAGATTCGATGACTCAC
+
DDDCCBFCFFFFGGGGGGGGGGGHHHHHHHHHHHHHHHHHGGHGGGGGHHHHGHHHHHHHHHHGGGGHHFHHHGHHHGHHHHHGHHGGHHHHHHHGEGGGFFGCEFFFGHHHHHGHHHHHHGGGGGHHHHGGGGGHHHHHGGGGGGGGGGHHGGHHFCGGGGGAGFGGHHGGHGGGHHHGHGGHHGHHHHHGHFGHGGFGGGGDFFFG?FFFHGHGEDGFGGGFFGHHGHHHGHHBHHHHHHFGGGGHHGHHHHHHHHFGHFGGGEGFGHHGFBFGCGGGGGHHGHCGEGCGGGGGGGGGGFFFBFFFBAABA
@M02197:102:000000000-ALU3V:1:1101:4436:8188 1:N:0:1
ACCGTCTTTCTCTCCTCCGCTTATTGATATGCTTAAGTTCAGCGGGTAGTCCTACTTGATTTGAGGTCAAAATAATAGACCAGGCAACGACGGATCGTCGCCAGTCGTGTGTGGGGTTAGAAGCGGACAACACCGACGTAAGTTAGCAAAGAAATTAGCAACTCACTGGTTGTCCAGCATACTGTATTTAAGGTGAGCAAGTGTGGTGGCCTGCAAACCCATGGACCCGCACTAAGCGCAAAACGCTTAGGTTGGAGAAATTCACGACGCTTAAACAAGCATGCTCCAAGGAATACCAAGGAGCGCAAGGTGCGTTCAAAGATTCGATGATTCAC
+
AAAAAAFABFFFGGBGGFGGCG0FGEFHFHHFHHHFHFGFHHHCGCGEFFHFFBHHHGHGFHHGGFAGFFHHHGHHFHHGHHHGHHFEEFEGGFGGGHGGCCFEGBE<EFG0GACGGGHFFHFH9C?EGHAGGGCGGCGEHAHFHHHFC0GFAFCFHH;;<;B0</C0C;FEGGFFFFFFFHGBF;DFFHFFFBHFHGGGG-CFHGHGGGHDEFFFFFFFBFGFEFFCHFGFGGGGGHHFEAFFFHEFGECGGFHHHHHGF0EEGGGGHHHFGGBFFHHFGEFHFHG2HFGCHFGF1GBEAE0E1HHGAA0GGFB3GGFGGGCBFD3FD3AAAAA
@M02197:102:000000000-ALU3V:1:1101:14801:8351 1:N:0:1
ACCGTCTTTCTCTCCTCCGCTTATTGATATGCTTAAGTTCAGCGGGTATTCCTACCTGATCCGAGGTCAACCTTGTAAAAATTGGGTTATGGACCGTGCCGGGGGACCTTTCAACTCGTTGCGTGCTTAGAAAAGCTCGTTGCACCGAGAGTCCCACGGACGCCGTCATTACTTTTGGGACCGGTCGGGGGTGAACCCGGACCTGGAGTCCAACAACAAGCCAGGCTTGAGAGGTGACAATGACGCTCGAACAGGCATGCCCTTCGGAATACCAAAGGGCGCAATGTGCGTTCAAAGATTCGATGACTCAC
+
AAB@AAFAFFFFGGF54EECGGGHHF5AAG5GFHB5AFHGBGFEGGGGHHHHHFHHHFHHHHH?AE1FFBDFHHFFHFHHFHGHBEEFEHHDFGHEBBECE?FFFFCDGHHFHEFHHDGB<BFFFGGGGHGFGGFF1FF@EGGGGGGFFFCGHHHCGGGGGGDGHDHHHFFHFHHFHCCCGGFCCGCCGHHHHG9GC?FHGGHHHHHHFFBHHGFHGHHHFH/GHGHHHHHHGHHHHFBHGGGG5GHGHHHEGHHFHGGGGGGGHHHHHFGBGHHEGGCDGHHGGGCGHGBBGCGGGGGFFFFFFFBBBBB
@M02197:102:000000000-ALU3V:1:1101:25907:8361 1:N:0:1
ACCGTCTTTCTCTCCTCCGCTTATTGATATGCTTAAGTTCAGCGGGTATTCCTACCTGATCCGAGGTCAACCTGAGAAATAAAAGGTTAGACCGACCCGACGAGACCTTGCAACTCCCCGCGTGCCTCGAAAGACTCGTTGCGAAGAGGGTCCCACGGACGCCGTCATTGTCTTTGAGACCAGTTGCGTTGCCACAACTCGGTCCAACACCCAAACCGAGGTTTGGAGAGAGGATAATGACGCTCGAACAGGCATGCCCATCGGAATACCAATGGGCGCAATGTGCGTTCAAAGATTCGATGACTCAC
+
CCCCCCFCFFFFGGGGGGGGGGGHHHFHHHHGHHHHHHHGHHHGGGGGHHHHHHHHHHGHHHGGGGGHHHHGHHHHHGHGHHHHHGGHHFHHHEEEGGGGGGGGGGGHHHHHHHHHHHGGGGGGGHGHGFGGGHHHHGHGHGGDGGGGHGFGHHHHGCGGGGGGGGGHHHGHHHHHGHHHHHGGGFFHGHGFDFHFFFFFHGFGGFFFFGGGGGFGGHHEGFHGHHHHGHGHHGFGFFGGGGHGDB5BFHGGHHHHHGGGGHFHGGFHFHHF2CEEEHHHHAEEGHCGGGGGG?FGFFFFFFF?AAAA
@M02197:102:000000000-ALU3V:1:1101:12032:8482 1:N:0:1
ACCGTCTTTCTCTCCTCCGCTTATTGATATGCTTAAGTTCAGCGGGTAGTCCTACCTGATTTGAGGTCAGAATATAAAGTGTAGTTAGAGTGGAGGGTTGCGAGAACTTATTACGCATTCCACTTAGACATTTAAGGCGAGCCACGAATGGCAGACACCCAAAGCACAACTATAGAAAACTATAGAGGTGAGGTTTATAAGACACTCAAACAGGCATGCCCTTCGGAATACCAAAGGGCGCAATCTGCGTTCAAAGATTCGATGATTCAC
+
BBBBBBFBFFFFGGGCGGEGGGDHHHFHHHHHHHHFGGGHHHHGGGGGG;HHH:HHGHGHHHHHGHHHHHHHHHHHHHHFHHHHHHHHHHHFAGHGDGGEHGGEHHGFHHHHFAEGFFGHHGFFGHHHHGGGHFHGGGHHFGGGHHGHHBFHGFFFGGFGHGHHGGDCGAGGDG=HHHGFHFEHHGHGCFHGHHHGFHHHFGFFFFGHHGGFFGEGFGGGGDGHHHFHHGGBGCCGGGGFDFG2E?FHGGGFGGGGGGFFFFFFF3A?AA
@M02197:102:000000000-ALU3V:1:1101:17804:8478 1:N:0:1
ACCGTCTTTCTCTCCTCCGCTTATTGATATGCTTAAGTTCAGCGGGTATTCCTACCTGATCCGAGGTCAACCTTAGAAAAATATAAAAGGAGACCGGGCCGAAGGTCCTTGCAACTCGAGTGCGTGCTGGTTAAAGCTCATTGCACCGAGGGTCCTACGACGCCGTCATTGTCTTTGGGACCGGTCACTCGCGCGACCTCAGAGTCCAACAACAAGCCAGGCTTGAGGGTTGATAATGACGCTCGAACAGGCATGCCCCCCGGAATACCAGAGGGCGCAATGTGCGTTCAAAGATTCGATGACTCAC
+
CCCCABFCFFFFGBGGGGGGGGGGHGHHFHHHHHHHGHHHHHHGGGGGHHHHHGHHHHHHHHHGGGGHHHHGHHHHFHFHHHGHHFHFFD6GHGGGGGGGGCGEFBFHGHHHGGH0HGFGFHHGGDDFHFHHHFGF8HHFBDGHHHHGFGGGGGHGHHGCDDGGFFFGGFGFGG;GGGGEGGGGGGGFBFEFFFFFFBBFFFEHFFFFFFHGAFGHEHFFFFFFFHFFFBFFGFFFFFGC.G:DHGFHGHFGHCC@GGEEBFHGFD1FFFHEGE0EBBGG0EE0F1D3GFGFEF1B1BD1FFA1?A?
@M02197:102:000000000-ALU3V:1:1101:23748:8498 1:N:0:1
ACCGTCTTTCTCTCCTCCGCTTATTGATATGCTTAAGTTCAGCGGGTATCCCTACCCGATCCGAGGTCAACCTGTGAAAGAATTTCACGGCGCGGATCGCCCGTCTCGCCAGCGAATATGTTTGCCACGACGCTGAGATTCGGACCGTCCGGCCGACGAATTTGAGGCCCGGGTCGCCCCCGTGGCCCAACACCAAGCCAGGCTTGAGTGGTGAAATGACGCTCGAACGGGCATGCCCCCCGGAATACCAAGGGGCGCAATGTGCGTTCAAAGATTCGATGACTCAC
+
CDCCDEFEFFFFGGGGGGGGGGGHHHHHHHHHHHHHHHHHHHHGGGGGHHHHHGHHHGGGGGHGGGGHHHHHHHHHHHHHHGHHHHHHGGGGGGGGGGFFGGGGFHHHGGFGGGGFGGHHHHHHGHFHGGGGGGGFHGHGHGGGGGGGGGGGGGGFFFFFFFFFFFFFFFFFFFFFFGFFGGGGGGGGGGGHGGGHHHHHGHHFFHHHGHHHGHHHGGGGGHHGHHGGHHHHHGGGGGGGGHHHHHFHHHHGGGGGHGHHGGGGGGGFGGGGGGGFFFFFFFBBBBB
@M02197:102:000000000-ALU3V:1:1101:24340:8629 1:N:0:1
ACCGTCTTTCTCTCCTCCGCTTATTGATATGCTTAAGTTCAGCGGGTATTCCTACCTGATCCGAGGTCAACCTGAAAAAATAGTTTTTGAGGAGGCCGGGTCCCCGGGACCTTGCAACTCAACGCGTGCTCCGGAAAGCTCAGTGCGAAGAGGGTCCCACGGACGCCGTCATTGTCTTTGAGACCAGTTAGGAGGGCCGCGGACGGTCCCCCAACGCGGTCCAACACCGAACCCGGGGGTTTGAGGGAGGATAATGACGCTCGAACAGGCATGCCCTTCGGAATGCCAAAGGGCGCAATGTGCGTTCAAAGATTCGATGACTCAC
+
ABBCCCFCFFFFGGGGGGGGGGGHHHHHHHHHHHHHHHHHHHHGGGGGHHHHHHHHHHHHHHHGGGGHHHHHHHHHHHHGHHHHHGGGGGGGHGGGGGGGGFHHHGGGGGGHHHHHHHHHHHHGGFGGGGHGGGGGGHHHHHHHHHGGGGGFCGFHHHHHGGGGGGGGGGGGGGFFFFFFGFFFFFHHFHGHHFFFFFFFGGGGFGFGGFFFFFFFFHFHHHGFFFGFGFAGFFFFFFHHEHHHGHHHHGHHHHGGGGGG11GGFHHGGHHGGGGEDCHHHHHHFHHHHGFECFFFFGGFFEFGGGGGGGGGGFFFFFFFBBABA
@M02197:102:000000000-ALU3V:1:1101:20371:8633 1:N:0:1
ACCGTCTTTCTCTCCTCCGCTTATTGATATGCTTAAGTTCAGCGGGTAGTCCTACCTGATTTGAGGTCAGAATATAAAGTGTAGTTAGAGTGGAGGGTTGCGAGAACTTATTACGCATTCCACTTAGACATTTAAGGCGAGCCACGAATGGCAGACACCCAAAGCACAACTATAGAAAACTATAGAGGTGAGGTTTATAAGACACTCAAACAGGCATGCCCTTCGGAATACCAAAGGGCGCAATCTGCGTTCAAAGATTCGATGACTCAC
+
BBCCCCFDFFFFGGGGGGGGGGGHHHHHHHGHHHHGHHHHHHHGGGGGGHHHHHHHHHGHHHHHGHHHHHHHHHHHHHHHHGHHHHHHHHHHHHHHGGGGHHHGHHHHHHHHHHGGGGGHHHHHHHHHHHHHHHGGHHGGGGGHHHHHHHHHHGGHGHGGHHHHHFHHHHHHGHHHHHHHHHHHHHHHHHHHH(HHHHHHHHHGGHHHHHHHHGHHGGGGGGGHHHHHGHHHHHGGGGGHHHHGGGGHGGGGGGCGGGFFFFFFFCCBCB
@M02197:102:000000000-ALU3V:1:1101:8159:8745 1:N:0:1
ACCGTCTTTCTCTCCTCCGCTTATTGATATGCTTAAGTTCAGCGGGTAGCCCTACCTGATTTCAGGTCAAAGTCAAAAGGTGCGCGATGTCAGGTTCTGAGCAGTCATCACCACAAGGAGAGACGAAACTTATTACGTCTAACACTGATGTGGGATGTTCCACTAAGTCATTTGAGGCGAGCCATTGCTGGCAGACGCCCAAGTCCAAGCCTAACATGTTCAGAAAACATATTAGATTGAGATTTCATGACACTGAAACAGGCATGCCTTTCGGAATACCAAAAGGCGCAAGGTGCGTTCAAAGATTCGATGATTCAC
+
B?ABAAFAFF@DFFFGFGAEFCGHHH5G6F5BGGFGHGHHH5EA2EEEAGBFGHHHHEFBHBEBGHHB33FD5F5GFGHG3FFE///>E1@4FGFFB3FGGHFGGFHGFHGGGGGEHGEGAC<GBCG7DFFGBGFFGFAFABFCFEDF?AFGCHHGAFGGFGHGHBFGFGHHGE?FGE1FGHFFGGAGHHGC?CEEEBHEHGF;E0GCFEBFEHHHHFFFBG9F8FG9GFGF2EHGBHGFFHGDFDF2DFFFGDFAFA11FF0FC/A/CGGHGBGFD/EBFHEEA?EF11BFE0E1F1BFF3BEA1C1FBFFFA11>1
@M02197:102:000000000-ALU3V:1:1101:24357:8762 1:N:0:1
ACCGTCTTTCTCTCCTCCGCTTATTGATATGCTTAAGTTCAGCGGGTATTCCTACCTGATCCGAGGTCAACCTGAAAAAAGTTTTTAGAGGCGACCGGGTCCCTGGGCCCTTGAAACTCGACGCGTGCTCCGGAGAACTCAGTGCGAAGAGGGTCCCTGGGACGCCGTCATTGTCTTTGAGACCAGTTGGCCATGGAGGCGGTCCAACGCGGTCCAACACCAAACACGAGGTTTGAGGGAGGATAATGACGCTCGAACAGGCATGCCCTAAGGAATACCAAAGGGCGCAATGTGCGTTCAAAGATTCGATGACTCA
+
ABBBBBFBFFFFGGGGGFGGC?EHFCHHHHGFFHHHFHHHHHGGFGGGHHHHHGGHHHGGFFHGFEFHHHHHHHHHHHGCGGGHHGGHHHHG;;E/EEC9CHFGHH:ECFHHGHHHHHHDHGFGGGGGGHHBGGFGHHGHHECFGFC:HFHAGD9GGHGGCFF@DCF1HFHFGFFFFFHHFFCEFFFFFGFHGFEFFFB9CCFFFFFBDEFHHFHGGF>FFGEGGHAFCCFFB>AGGGFBHG?HFAAEE?GFHGHHHFFFHEHFFF1GHGFD2F2A/0BBGE00EA1D3GCEAB1CFGGGGFEB111D3D1?AAA?
@M02197:102:000000000-ALU3V:1:1101:20524:8814 1:N:0:1
ACCGTCTTTCTCTCCTCCGCTTATTGATATGCTTAAGTTCAGCGGGTATCCCTACCTGATCCGAGGTCAAGAGTGTAAAAATGTACTTTTGGACGTCGTCGTTCTGAGTGCAAAGCGCGAGATGTACTGCGCTCCGAAATCAATACGCCGGCTGCCAATTGTTTTGAGGCGAGTCTACGCGCAGAGGCGAGACAAACACCCAACACCAAGCAAGGCTTGAAGGTACAAATGACGCTCGAACAGGCATGCCCCATGGAATACCAAGGGGCGCAATGTGCGTTCAAAGATTCGATGATTCAC
+
CCCCCBFBFFFFGGFGGGGGGGGHHHGHHHHHHHHHHHHHHHHGGGGGHHHHHHHGHHHHGGHGFGGHHHHEHHHGHHHHHGHHHHHHHHHGHHDGGGGGGGGHGHHHHHHHHGHHGGGGGGGGHHHGHHGGGGGGHGGGHHHHHHHGGHGGGGHHHHHHHHHHHHEEGGHFGGGGFGCGGHHGGGGFHGHHHHFGFGGGGGHGHGHHHHHHHGHHHHHHHGHD5EHHHFFFFGFHGHGHHHHHEHGGGGHHHEGHHHHGGHHHGGDCFFGBFGGGGGGGGGGGGGGGFFFFFFBAABCB
@M02197:102:000000000-ALU3V:1:1101:4978:8832 1:N:0:1
ACCGTCTTTCTCTCCTCCGCTTATTGATATGCTTAAGTTCAGCGGGTATTCCTACCTGATCCGAGGTCAACCTTGTGAAAGTTTTAACGGCCGCGGCCGCCCGCACTCCGAAGCGATTAATGAAATCACAACGCTTGGAGACGGACAGCTCAGCCGGAGACTTTGAGGCGCGCGGAACACCGCGGGGCCCAATACCAAGCCAGGCTTGAGCAGTGAAATGACGCTCGAACAGGCATGCCCTCCGGAATACCAGAGGGCGCAATGTGCGTTCAAAGATTCGATGATTCAC
+
>1>A1ACAFFDFGGGGFBGGCEAFDG3DGHDHHHHHHHFFFFHGCGGGF2F2EGHHHEFH1DG:9GEF9H1#F8#9@72G;#4%GD9GE///>E2/>/$B=;/<BC#BCC?///C080A<F<F1<GHGHH0A<AC9GCH/:.?A<.,00:.0<1<9>99DE<FF#C=@<:A@@/2D<GFB<<///#;/994?BF/FFFB;?9FE%13?*B&(F(FBF?B?7EEB%3FA:FF3FEA1AA9A92CG5GBB5B3A22AFCEF5GBEEEF4GGFFDFFGGB4FFFFFD>A3AA
@M02197:102:000000000-ALU3V:1:1101:13550:8857 1:N:0:1
ACCGTCTTTCTCTCCTCCGCTTATTGATATGCTTAAGTTCAGCGGGTAGTCCTACCTGATCTGAGGTCAATCGTACAAATCCCCGTGAGGGGCGGTTTCAAGGAGGTCCCCCTGTCCGAGACACGACGAAACGTATTACGCCGAGGCAAGGGTCGGTAGACCACCGATGTGTTTGAGGCGAGCCAAATGGCAGCGCCCAGTTCCAACCTCGCCGGGCAGGACCCGGCGGGATGATGATTGACATGACACTCAAACAGGCATACCCTCCGGAATACCAGAGGGTGCAAGGTGCGTTCAAAGATTCGATGATTCAC
+
ABCCABFBFFFFGGGGGGGG?FGGHH5GHHGHHGHHHHHHHHHGGGGGGHHHHHHHHHHHHHHHEEHHGHHHGGHHGHGHGHHGGGGGGHGGGGGBGGGFFFFHHGGHHHHGF@FGHGFFGGHHGGGGFFFFGFGHHHHGGGFFFFAGGGGGFGHHHHFGGGGGGHHHHFHFGHGGGGEHFHGHHGGHHGGGGDFDHGHHHFFHGFFDFGGGFHGHHGHGFGGGGGFHHHHHHHHHGBHGFHHGHHFDF5FHHGGHHHGHEGGGGGGHHHHGBHHHHGHGHHHHHHHGGGGHGFGGGGGGGGFFFFFFFB@AAA
@M02197:102:000000000-ALU3V:1:1101:18750:8846 1:N:0:1
ACCGTCTTTCTCTCCTCCGCTTATTGATATGCTTAAGTTCAGCGGGTATTCCTACCTGATCCGAGGTCAACCTGAAAAAATAGTTTTTGAGGAGGCCGGGTCCCCGGGACCTTGCAACTCCCCGCGTGCCTCGAAAGACTCGTTGCGAAGAGGGTCCCACGGACGCCGTCATTGTCTTTGAGACCAGTTGCGTTGCCACAACTCGGTCCAACACCCAAACCGAGGTTTGGAGAGAGGATAATGACGCTCGAACAGGCATGCCCATCGGAATACCAATGGGCGCAATGTGCGTTCAAAGATTCGATGACTCAC
+
CBCCCCFCFFFFGGCGGGGGGGGHHHGHGHCHGHHCFFGHEHHGGGGCHHHHHFFHHHHHHHHFGGEFFFHHCACGFHGCFHHHHHHGGFFHFCGGGGFEGGHHFGGC:GGHHGFFDG<HHHGGGC<DDHFHG0CDG:HHBEHGHGGGGCAGHGGGGGFGGGGGAGGGADDFHHGFFFFFFEEFFFFFFFFADBFDFGFF?AFFFGHFHFFF?GFFFAF1EHFGFFFGHHHFFGFGFD55FEFFF1C11HGBFFHFHFHGFEEA2GA5GBBGEFCHGGEEEFDFD?CEDFGBBBF5B2GFCCBB5FFAA3A3
@M02197:102:000000000-ALU3V:1:1101:24397:8885 1:N:0:1
ACCGTCTTTCTCTCCTCCGCTTATTGATATGCTTTAGTTCAGCGGGTATTCCTACCTGATCCGAGGTCAACCTTAGAAAAAATAAAGGAGACCGGGCCGAAGGTCCTTGCAACTCGAGTGCGTGCTGGTTAAAGCTCATTGCACCGAGGGTCCTACGACGCCGTCATTGTCTTTGGGACCGGTCACTCGCGCGACCTCAGAGTCCAACAACAAGCCAGGCTTGAGGGTTGATAATGACGCTCGAACAGGCATGCCCCCCGGAATACCAGAGGGCGCAATGTGCGTTCAAAGATTCGATGACTCAC
+
CCB@BCFCFFFFGGGGGGGGGGGHHHHHHHGHHHHHHHHHHHHGGGGGHHHHHHHGHHHHHHGGGGGHHHHHHHHHHHGHHGHHHHHHHHHGGGGGGGGGGGGHHHHHHHHGHHFGHGHHHGGGGGHHHHGHFHHHHHHHHHHHHGFGGGGHHHHHGGGFFGGGGGGGGFFGGGGG@EGGGFGGFFGGGGFFFFGGGGGGHHFGFHHHHHGGHHHHHFGHHGHHGHHHHHHHGHGFGGGFHGHHHHGHGHHGGGGGGCHFHHHHHHHHHGCEEGHHHHGGGGHGGGGGGGGGGFFFFFFFCCBCC
@M02197:102:000000000-ALU3V:1:1101:9537:9010 1:N:0:1
ACCGTCTTTCTCTCTCCGCTTATTGATATGCTTAAGTTCAGCGGGTATCCCTACCTGATCCGAGGTCAACCTTTGAATAAAGATTTAACGGCCGCGGCCACCCGCACTCCGAAGCGAATTAGAAAATCCACAACGCTTAGAGACGAATGGCTCAGCCGGAGACTTTAAGGCGCGCGGAGCCGCGACGCCCAATACCAAGCCAGGCTTGAGTGGTGAAATGACGCTCGAACAGGCATGCCCTTCGGAATACCAAAGGGCGCAATGTGCGTTCAAAGATTCGATGATTCAC
+
CCCBBCFBFFFFGGGGGGGGGGHHHHHHGGHHHCHHHHHHHHGGFEGHHHHHHHHHGFHHHHGGGGHFHHHGHHHHHHHHHHFHHHHHHGGGGGGEGGGGGHGGGCGGHHGGGGGGFFGHHGGHGHHGHHHHHGGGGHHHHFHHGHEHHHHHHHHGHHHHHHHGFHGGF?FGGGGGFFFDFGFGGGFGHFHHGFGFHHFHFHFHFFHHFHHHHHHHGFGGGGFFHGHHHHGHHHHGGGGGGGEHHGGGHHHHHGGGFGHHHHGFGGHGGGGGGGEGGFFFFFFFCBBAA
@M02197:102:000000000-ALU3V:1:1101:27461:9024 1:N:0:1
ACCGTCTTTCTCTCCTCCGCTTATTGATATGCTTAAGTTCAGCGGGTAGCCCTACCTGATTTGAGGCCAGATCATGAGATATGTGGGGTTATCAGCCACCCGAAAGGATGAAACGTATTACATCCAAGGCGCTTATACTTTTAAGGCGAGCCTTTAGCAAGGCAACACCCAATACACCACCACTCAGGCAAAAACCCAAGTGGAGTGAGGTTTCATGACACTCAAACAGGCATGCCCTTCGGAATACCAAAGGGCGCAAGGTGCGTTCAAAGATTCGATGATTC
+
AAAAAB@BFFFFGFGFFGGFGCAAAGFHHH5FFDGFH5FEBGDE?EGGGHGHGHECGHHFHGHDEFFEEFFHBFGHGHHFEFHHFEGF=EGFGFHGGHGEGGHGGFF=B?FDEGHGHHHHGHEHGCCHGHGCGFFGHFHHHGDBG@G8GGDBFFHFFFHGHGFGGFHEFFGHHHHHGFE<DGHFHGFHHFFHFGHHHHHHHFHGGCFHGGF9GBHHGGA1FCFGFGFHFFEFFFF?CFGFFG2FF80FGHGGEEECFFG?ECEFGGCGGFGGFCFC3FFAA11A
@M02197:102:000000000-ALU3V:1:1101:12607:9067 1:N:0:1
ACCGTCTTTCTCTCCTCCGCTTATTGATATGCTTAAGTTCAGCGGGTATTCCTACCTGATCCGAGGTCAACCTTAAAGATAAAAGGGTTAGACCGACCCGACGAGACCTTGCAACTCCCCGCGTGCCTCGTAAAAGACTCGTTGCGAAGAGGGTCCCACGGACGCCGTCATTGTCTTTGAGACCAGTTGCGGTTGCCCACAACTCGATCCAACGCCAAACCAGGAGGTTTGAGAGAGGATAATGACGCTCGAACAGGCATGCCCATCGGAATACCAATGGGCGCAATGTGCGTTCAAAGATTCGATGACTCAC
+
CCCCCCFBFFFFGGGGGGGGGGGHHHHHGHHHHHHHHHHHHHHGGGGGHHHHHHHHHHHHHHHGGGGHHHHHHHHHHHEHHHHHHGGG9HHHHHGGGGGGGGGGGGGGHHHHHHHHHHHGGGGGGGHHHGGGHHHGGHHGGHGHGFGGGHGGHHHHHHHGGGGGGGHGHGFHHHFHHHFGGHHHHGGGGGHHGHFFFFFHGHGGFGFFFFGGGHGGHFGHGHHGHGHHHGHHHHGHHHHFHHGGGGGHHGHHHGHHHHGHGGCGGEGHHHHGHHHHGGGGGGHHHHGGGFFGGGGGGGGGGFFFFFFFBB@BB
@M02197:102:000000000-ALU3V:1:1101:26911:9257 1:N:0:1
ACCGTCTTTCTCTCTCCGCTTATTGATATGCTTAAGTTCAGCGGGTAGTCCTGCCTGATTTGAGGTCCAAAAGATCAATGACTATTAAAAGTCGCATTAGAAGCGCCCACGGTACGATCGTTAATGCAACGTAATCAGCGAATATTTCTATAACGCCGGGTCAAGCCGTTGCTAATCATAGCTGGGAAACGCTCGTGTATTTCAGTCGAGCCGATCCTTTGCAGGTCCGACAGCAACCATAATCCAAGCCCAAGCGCCCGTCTCATTACAAAACAGGGGGGTTGATAGTTTCATGACACTCAAACAGACATACTCTTCGGAATACCAAAGAGTGCAAGGTGCGTTCAAAGATTCGATGACTCAC
+
CCCCCCFDFFFFGGGGGGGGGGHHHHHHGHHHHHHHHHHHHHGGGEEGHHHHHHHHGHHHHHHEHHHHHHHHHGHHHHFHHHHHHGHHHEFBFFGGGGGHHHHHGGGGGGGGGHGGGHFDGGHGFFHHHHCHFHFHHHHGGGGGHHHHHHHHHH?FG.#3FHHGDFFGGDDFHHBGCGHHHHGGHGGGGGGGGGGGFGGGGGGGFBFDGGGGHHGFGHHGHHHFFFF0HHFGFFGFFHHHHGFGGHHGHGGGGFECGGGEGGFBHFHGHHHHFFGGGGGHHHFFHHGHHHHHGHFFFGGHGHHHHHHHHHHHG?GGGHFHHHFFHHHHHHHHHHFGHGGGGHGGGGGGGGFGFFFFFFFA3BBA
@M02197:102:000000000-ALU3V:1:1101:27314:9232 1:N:0:1
ACCGTCTTTCTCTCCTCCGCTTATTGATATGCTTAAGTTCAGCGGGTATCCCTACCTGATCCGAGGTCAACCTTAGAAATGGGGTTGTTTTACGGCGTAGCCTCCCGAACACCCTTTAGCGAATAGTTTCCACAACGCTTAGGGGACAGAAGACCCAGCCGGTCGATTTGAGGCACGCGGCGGACCGCGTTGCCCAATACCAAGCGAGGCTTGAGTGGTGAAATGACGCTCGAACAGGCATGCCCCCCGGAATACCAGGGGGCGCAATGTGCGTTCAAAGATTCGATGATTCAC
+
BBBBBBFAFFFFGGGGFGGGGGGHHHHHHHHHHHHHHHHHHHHGGGGGHHHHHHHHHGHHHGHGGGGHHHHHHHHHHHHHGHHGGGGGHHHGHGGGGGGGGGHHGGGGGGGHGGHHHGGGGGGGGHHHFHFEFHHGGGGGGHHHGFFEFHGFHHHHHGHGGFFDFFGGGFGGFGGGGGGGCGGGFGGGGFFFGFGHHFHGGHGGGHGFHFHHHHHGHGHHHHHGGGGGFGFGHHHHFHHHGGGFGGFGGHHHDGHGGGGGGGGHHHGEEEGCGGGGCGGGGGFFFFFFFABBBA
@M02197:102:000000000-ALU3V:1:1101:26414:9346 1:N:0:1
ACCGTCTTTCTCTCCTCCGCTTATTGATATGCTTAAGTTCAGCGGGTATCCCTACCTGATCCGAGGTCAAGAGTGTAAAAATGTACTTTTGGACGTCGTCGTTCTGAGTGCAAAGCGCGAGATGTACTGCGCTCCGAAATCAATACGCCGGCTGCCAATTGTTTTGAGGCGAGTCTACGCGCAGAGGCGAGACAAACACCCAACACCAAGCAAGGCTTGAAGGTACAAATGACGCTCGAACAGGCATGCCCCATGGAATACCAAGGGGCGCAATGTGCGTTCAAAGATTCGATGATTCAC
+
CCCBBCFCFFFFGGGGGGGGGGGHHHHHHHHHHHHHHHHHHHHGGGGGHHHHHHHHHHGHHHHGGGGHFHHHGHHHHHHH3BBBFEFHHDEABAFFD;>DBEBFFFFF8FFAFGFDA@<90<GDFE@>FC?@>C/HHFGGEHGDA?DCCGGGHG;:FHHHF<HHHDGFGGHHHGGGGGGGHHHEGGGGGHHFHHFEE/GHHGHFEGHHH:GHHGHGHHHHGHHHGBFFH7F97DE<GHHEHHH:9HFE?HHHHGHHHHHFHFHGGGGGFGHFFEEFCGGGGGGFGEFCFFFFFFFBBBBB
@M02197:102:000000000-ALU3V:1:1101:10002:9402 1:N:0:1
ACCGTCTTTCTCTCCTCCGCTTATTGATATGCTTAAGTTCAGCGGGTATTCCTACCTGATCCGAGGTCAACCTGAAAAAATAGATTTAGAGTTGGCCGGGCCCGTGACACCTTGAAACTCGACGCGTGCTCCGGAAAGCTCAGTGCGAAGAGGGTCCCACGGACGCCGTCATTGTCTTTGAGACCAGTTGGTCGCGGACGATCCAACGCGGTCCAACACCAAACCCGGAGGTTTGAGGGAGGATAATGACGCTTGAACAGGAATGCACTTATGAATGCCAAAGGGCGCAATGTGCGTTCAAAGATTCGATGACTCAC
+
BBBB?AFBFFBFFGGBGGGGEGGHHFHFHHGBGGFFHGHHGHF?CGG?GBGGHHHFHHHHEHHGCCAGHHHHHHGHHECFH3FGHFHGB3G(BDFFHGCFGGGGGGFGHHEFFBGE6FHGD9/9<@@F;GEFCC.<@FH7HFG=DGGGG@?G:.6?ACGA@:@C7CADDDDFFFFFGGGGDF?CEF?;/BFDFFFCF<@DG<GEBFFFFEFF@DFFFFF?EEAEFFGFF?B1:0BCAFGHFE:FD0EABA1222FABBF2A2DD122A2A22FFB1A0110EAEA01A3GGE?CG1FAA33311B1@D3BFF1AA1A
@M02197:102:000000000-ALU3V:1:1101:11163:9444 1:N:0:1
ACCGTCTTTCTCTCCTCCGCTTATTGATATGCTTAAGTTCAGCGGGTATCCCTACCTGATCCGAGGTCAACCTTGGTATGAAAGGTGTGCCTCCCCCGGGGGGAAGGCGGCGACCGGCGTCTGAATTCCTAACCGTGTACGTGCCCGAAAGCTCAGTGTACAGGAGTCCTCGCAGACGCCGTCATTATCTTTGGGCGGGGCGGCGGCCCGGGAGCGGGCCGCGCCACCACCAACAGCAAGCCGGGCTTGAGGGGTGATAATGACGCTCGAACAGGCATGCCCTTCGGAATACCAAAGGGCGCAATGTGCGTTCAAAGATTCGATGATTCAC
+
CCCCCCFBFFFFGGGGGGGGGGGHHHHHHHHHHHHHHHHHHHHGGGGGHFHHGHHHHHHHHGHGCEGHHHHHHHHGHHHFHEHHHGFFGHHHHHGGGGGGFGGGGGGGGGGFFFFD@@@DCFFFFFFFFFFFFFFFFFFFFFFFFFFFFFFFFFFFFFFFFFFFFFFFFFFFFFFFFGFFFFFFFFFFFFFFGF?FGGGGGGGFCCFFFGDAAFFGGFFCGGHEADGGEEHGFHHGGGGGFGHGF=HHDGGHHHGHGGGHGGGGGHHEHHHHHHHHGGGGGGGFHHGHHFHHHHHGGGGGHHHGGGGGHGGBFGGGGGGFFFFFFFBAA3A
@M02197:102:000000000-ALU3V:1:1101:18894:9530 1:N:0:1
ACCGTCTTTCTCTCCTCCGCTTATTGATATGCTTAAGTTCAGCGGGTATCCCTACCTGATCCGAGGTCAACCTTTGAATAAAGATTTAACGGCCGCGGCCACCCGCACTCCGAAGCGAATTAGAAAATCCACAACGCTTAGAGACGAATGGCTCAGCCGGATACTTTAAGGCGCGCGGAGCCGCGACGCCCAATACCAAGCCAGGCTTGAGTGGTGAAATGACGCTCGAACAGGCATGCCCTTCGGAATACCAAAGGGCGCAATGTGCGTTCAAAGATTCGATGATTCAC
+
ABCBCCFCFFFFGGGGFGCGGGGGHGHHHGHHHHHHHHHHCFCDEGGEHHHHFHHGGFFHGDA1EAEHHHHGHHHGFHHFHBHBFHHHHHGFGGEGGEFCGGHGGGFGGGFGGGGGGGGGHHHGHHGHHHHGGHGHGGGHHHGHHGHHFHHHHHGGHHHHHGGHGGGGGGGGFCGGFFACGFGFFGGGHHGGHHHGFHFHFHGGFGBHHHHHGHGHGHHFGGGGHHFHFHHHFGGHGFGGGGGFGHHBBGGHHHGGGGGHHHHGGGGFGGGGGGGGGGFFFFFFFBBAAA
@M02197:102:000000000-ALU3V:1:1101:19362:9546 1:N:0:1
ACCGTCTTTCTCTCCTCCGCTTATTGATATGCTTAAGTTCAGCGGGTATTCCTACCTGATCCGAGGTCAACCTGAAAAAATAGTTTTTGAGGAGGCCGGGTCCCCGAGACCTTGCAACTCGACGCGTGCTCCGGAAAGCTCAGTGCGAAGAGGGTCCCACGGACGCCGTCATTGTCTTTGAGACCAGTTGGGGGGCCGCAAACGGTTCCCCAACGCGGTCCAACACCAAACCCGGGGGTTTGAGGGAGGATAATGACGCTCGAACAGGCATGCCCTTCGGAATACCAAAGGGCGCAATCTGCGTTCAAAGATTCGATGACTCAC
+
AA1AAAFAFFFFF1GGGGGGGGGHHHHHHHHHHHHHHHHHHHHGGGGGHHGHHGHHHHHGGHHGGCGGHGHHHGHGHHFGGHHFFHFGCFGGHGGGGGGEGGHHHGGGGGGHHHGHHHBG?CCCCACCCGGGGGGGGGHGHHGHHGGECGFFAEFHHFHHG@@G@A@FBCGGGHHHGEHHHHHHFHGGFF@>@@@?CDAGGEFFGGEGGHGCBFC@GCF@EFEBGC?FFGEFGEAE@HGHFGHGGHHDDBGBGCGGCGHHGFGDBBHFEHFFA?GFEFHGHHFFGGHHGEAFFFFHG2?FGCGGGCGGGGGGFFFFFFF?BBBA
@M02197:102:000000000-ALU3V:1:1101:14867:9640 1:N:0:1
ACCGTCTTTCTCTCCTCTGCTTATTGATATGCTTAAGTTCAGCGGGTAGCCCTACCTGATTTCAGGTCAAAGTCAAAAGGTGCGCGATGGCAGGTTTTGAGCAGTCATCACCACAAGGAGAGACGAAACTTATTACGTCTAACACTGATGTGGGATGTTCCACTAAGTCATTTGAGGTGAGCCATTGCTGGCAGACACCCAAGTCCAAGCCTAACATGTTCAGAAAACATATTAGATTGAGATTTCATGACACTGAAACAGGCATGCCTTTCGGAATACCAAAAGGCGCAAGGTGCGTTCAAAGATTCGATGACTCAC
+
BBBBAAFBFFFFFGFGGFGGGGHHGHCGHHFGHHCHHHFHDGGEFGGGGHHGHHHHHHHGHHHFHHEHHG5GHHHHFFFFBGGGGGGGGFHHFGHHGGGGGHHHHHHGH4GHHHGGHHHGGGGHGGGGFHHHHHGHGHHHHHGHHHHGHFGHHGGHHHGHHHHHHHHHGHHHHHHHHFGHHHHHHGGHHHHGHGEGEAHHGHGCGHHHHHFHGHHFFGGGHGHGHHHHHFHHFHHGFHHHHHHHGFFGHGBDFHBHFGFGHEHHHHHGGEEFHGHHHHGHHHGGFGGHHGHEE?GHGGGGGGGGGGFFFFFFFBBBBA
@M02197:102:000000000-ALU3V:1:1101:20584:9715 1:N:0:1
ACCGTCTTTCTCTCCTCCGCTTATTGATATGCTTAAGTTCAGCGGGTATCCCTACCCGATCCGAGGTCAACCTGTGAAAGTGTTTTGACGGCGCGTCCGAGCCCTCCCTGAGCGATTCTGTTGCCACAACGCTGAGGTACGGTTCGTCCAGCCGGGGACATGGGGGCGCGGGGGGATGTCCCGTCGCCCAAGACCAAGCCAGGCTTGATTGGTGATAATGACGCTCGAACGGGCATGCCCTTCGGAATGCCAAAGGGCGCAATGTGCGTTCAAAGATTCGATGATTCAC
+
BCCCABFCFFFFGGGGGGGGGGGHHHHHHGHHHHHHHHHHHHHGGGGGHHGHHHHGHGGGGGHGGGGHHHHHHHHHFHGHGHHHHHHGHGGGEFGGGGGGGGGGHHGGHHGHGGGHHHHHHHHHHHHFHGGGGGGHGGHHGGBEGGGGGGHHGHHHHHGHGGGGGGGGGGGGHHHHEFCGGGFFGHFGHGHFGGGHHHGHHGHHHHHGHHHHHHHHHHGGGGGHGGHHGGHHHHGGGGGGFFHGHHHFHFHHHGGGGGHHHHGGGEFGGGGGGGGGGFFFFFFFCCCCC
@M02197:102:000000000-ALU3V:1:1101:23872:9710 1:N:0:1
ACCGTCTTTCTCTCCTCCGCTTATTGATATGCTTAAGTTCAGCGGGTATTCCTACCTGATCCGAGGTCAACCTGAAAAAATAGTTTTTGAGGAGGCCGGGTCCCCGGGACCTTGCAACTCAACGCGTGCTCCGGAAAGCTCAGTGCGAAGAGGGTCCCACGGACGCCGTCATTGTCTTTGAGACCAGTTGGCCGCGAACGGTCCAACGCGGTCCAACACCAAACCCAGAAGGTTTGAGGGAGGATAATGACGCTCGAACAGGCATGCCCTTCGGAATGCCAAAGGGCGCAATGTGCGTTCAAAGATTCGATGACTCAC
+
3>AAABFBFFFFGGGGGGGGGGGHHHGHFHFFHHHHGHHHHGHGGGGCFGHHHHHHHHGFHHHGGGGHHHGHHHHHFHFFHHHFHHHGGEGG<GGGGGGGGGHHHGFBDGGHHHHHHHH:HHGGGGGFGGHHGGGCGHHGHHHFHGGGFFGHHGGHHHHHGGGGGFGGGGGGGHHHHFFHFFFBFGGHFGGFFFGFAFFFGCFGGCFE;GFHHHFGGGGFGGFHHHFGGHGHFHFHHFGFFHHHHBHGGGGEEHGHHHHGGHFFGGGEE2?GHHGCHHHHHHGGGGGHHHGGGGGHGGFGGCGGGGFFFFFFF@BBB@
@M02197:102:000000000-ALU3V:1:1101:8202:9781 1:N:0:1
ACCGTCTTTCTCTCCTCCGCTTATTGATATGCTTAAGTTCAGCGGGTAGTCCTACCTGATCTGAGGTCAATCGTACAAATCCCCGTGAGGGGCGGGTTCAAGGAGGTCCCCCTGTCCGAAACACGACGAAACGTATTACGCCGAGGCAAGGGTCGGTAGACCACCGATGTGTTTGAGGCGAGCCAAATGGCAGCGCCCAGTTCCAACCTCGCCGGGCAGGACCCGGCGGGATGATGATTGACATGACACTCAAACAGGCATACCCTCCGGAATACCAGAGGGTGCAAGGTGCGTTCAAAGATTCGATGATTCAC
+
BBBBBBFBFFFFGGFGGGGGGGGHHG5GFHFHFHGHHGHHHHHGGGGFFHHHHHHHHHHHHHHHBFGGFGHHGHHHGHHHGHHGGGGGGFGGGG?#>DFFGGGHEAGHHHHGGEFFHFGGGGGHGGGGGG;AG/EGHEHFGCBEGGFGGGGGGFEFHHFFFFFGFGHGDGHHFHGGGGGGHFEFFHGHFGGGGFHGEG?FHHGFHDGGGGGGGHHHHHEFFFGGGGGHHH;FHHFHGEHHFH:HHHHGFFHHHHGHHGHHBEECGGGHHHCHHHHHHHHGHHFHHHHGGGEGGFGDGGGGGGFFFFFFFBBBA@
@M02197:102:000000000-ALU3V:1:1101:28067:9799 1:N:0:1
ACCGTCTTTCTCTCCTCCGCTTATTGATATGCTTAAGTTCAGCGGGTATCCCTACCTGATCCGAGGTCAACGGTATAAGAGTTTGGTCTCTGGAAGCGGGCAACCGCAGGGCCTCGTAGCGGGATGTTTCACTACGCTAGAGGCCCGGGGCCACCGCCAACCGGTTTAGGGGGCGCCCCTGACGGGGCGGGCTCCCAAGGCCAAGCAGGTGCTTGATTTTCCACTAAATGACGCTCGAACAGGCATGCCCCCCGGAATACCAGGGGGCGCAATGTGCGTTCAAAGATTCGATGACTCAC
+
A?AA1>1>FFFFGGGGF1E1EAEFGDGHFFDEDHFHFHF2G2EE?/FGGFHFGHGHFBFH1AB/EEECGDBAEEHAFHF6D@FGFE>GFFHHH:1BC7CGGGGHGE?@A;/A/FHCC9GGGCGCFGFHHHHHDGHB@CGGHFHGA;G?-CCCGGGBG@?5@EFFFBE@9/FB@@@@EFAE?;@A?AA@CAAA@EEFBFAEEEE/EG/GE;,BCDG=/FGDCD=HHHHHFAFBCG<99FB<19A?3>///?E/02A22D1CEEAA0A0AFAAHE?E01E13B33GGFFFFFBFFFAAAA1
@M02197:102:000000000-ALU3V:1:1101:13599:9880 1:N:0:1
ACCGTCTTTCTCTCCTCCGCTTATTGATATGCTTAAGTTCAGCGGGTATTCCTACCTGATCCGAGGTCAACCTGAAAAATAGATTTAGAGGTGGCCGGGCCCGTAACACCTTGAAACTCGACGCGTGCTCCGGAAAGCTCAGTGCGAAGAGGGTCCCACGGACGCCGTCATTGTCTTTGAGACCAGTTGGTCGCGGACGATCCAACGCGGTCCAACACCAAACCCGGAGGTTTGAGGGAGGATAATGACGCTCGAACAGGCATGCCCTTCGGAATGCCAAAGGGCGCAATGTGCGTTCAAAGATTCGATGACTCAC
+
ABBAAAFBFFFFGGGGGGGGGGGFHHBGHHHHHHHGHHGHHHHGGGFFGHHHHHHHHHHHHHHGGGDHHGFHHHGHHFHGFHHHHHHHHHGHHGGHGGGGGGGGGFGHHGHHHFHHHHHGHGGGGGGGGHHGGCGFHHGHHGFDGGFDFFHHGGHHHGGGG;CFGCFGFGGGGGGGGGGFGEFFHGGFGFFFGGFACCHHFEFFFGGGHHFEGBFGHFFFEEGFGGFFGGHHGHHFGGHHHGHHHCEE0A2E1FHHHFCBEHFAFGGGGHHHGFEC3GCB2?E?EFHHGGFEA4GFGGGGFGFCFFFFFFFAAAAA
@M02197:102:000000000-ALU3V:1:1101:16354:9823 1:N:0:1
ACCGTCTTTCTCTCCTCCGCTTATTGATATGCTTAAGTTCAGCGGGTATCCCTACCTGATCCGAGGTCAAGAGTGTAAAAATGTACTTTTGGACGTCGTCGTTCTGAGTGCAAAGCGCGAGATGTACTGCGCTCCGAAATCAATACGCCGGCTGCCAATTGTTTTGAGGCGAGTCTACGCGCAGAGGCGAGACAAACACCCAACACCAAGCAAGGCTTGAAGGTACAAATGACGCTCGAACAGGCATGCCCCATGGAATACCAAGGGGCGCAATGTGCGTTCAAAGATTCGATGATTCAC
+
CCCBBCFCFFFFGGGGGGGGGGGHHGHHHHHHGHHHGHHHHHHGGGGGHHHHHHHHHHHHHHEEGGGHHHHGHGHHHHHHHHHFGHHHHGFGFHFGGGGGGGGHGHHHHHHHHHHHGGGGGGGHHHHHHHGGGGHGHGGGHHHGHHGGGHGGHGHHHGHHHGHHHGGGHGHHHGFGGGGGHGHGGGGHHHHFFGFCGFGFHFFGHGHHHHHHHGHHFHHHHHHGHGHHHFGGFGHHGGHHHGHHHHGGGHHGHHHFGHGFGGGHGGGGGGHHHGGGGHGGFFGGGGGGFFFFFFFBAA3B
@M02197:102:000000000-ALU3V:1:1101:27943:9995 1:N:0:1
ACCGTCTTTCTCTCCTCCGCTTATTGATATGCTTAAGTTCAGCGGGTATTCCTACCTGATCCGAGGTCAACCTGAAAAAATAGTTTTTGAGGAGGCCGGGTCCCCGGGACCTTGCAACTCGACGCGTGCTCCGGAAAGCTCAGTGCGAAGAGGGTCCCACGGACGCCGTCATTGTCTTTGAGACCAGTTGGCCGCGAACGGTCCAACGCGGTCCAACACCAAACCGAGGAGGTTTGAGGGAGGATAATGACGCTCGAACAGGCATGCCCTTCGGAATGCCAAAGGGCGCAATGTGCGGTCAAAGATTCGATGACTCAC
+
CBCCCCFCFFFFGGGGGGGGGGGHHHHHHHHHHHHHHHHHHHHGGGGGHHHHHGHHHHHHHHHGGGGHHHHHHHHHDGHGGHEFGHHGFFGHGGGGGC/E:/;GHGGGGG98HFHB9H<HFH@CGGGFG;:HDGGGG:H;H<H,FGC4GGG:AD?GGGGGGGABA89GAFF?FFFFF9FFFF9F?FF<BFFFFFF>DDFF?1;@FFFBF6FFF@?BFF?DFFE?EFB4AB+D2BCHGFFB@DFFF20//E>/0AABB11F1G0BA/A/EEAB221BHF0G1A/EA0?FBB1A000E1B333GGAC1FC3DB11A>A>1
@M02197:102:000000000-ALU3V:1:1101:5993:9966 1:N:0:1
ACCGTCTTTCTCTCCTCCGCTTATTGATATGCTTAAGTTCAGCGGGTATTCCTACCTGATCCGAGGTCAACCTTATAAAAATGATGGGTTAAACCGGCCCGACGAGACCTTGCAACTCCCCGCGTGCCTCGTAAAAGACTCGTTGCGAAGAGGGTCCCACGGACGCCGTCATTGTCTTTGAGACCAGTTGCGGAAGGCCCACAACTCGATCCAACGCCAAACCAGGAGGTTTGAGAGAGGATAATGACGCTCGAACAGGCATGCCCATCGGAATACCAATGGGCGCAATGTGCGTTCAAAGATTCGATGACTCAC
+
BBBBBBFBFFFFGGGGGGFGGGGHHHHHGHHHHHHHHHHHFHHGGGGEGFHHHHHHHHHHHHHGGGFFHGHHFHHHHHHHHHHHHGHECFEHFHGE>>E?DEEEGGGCC2FFGHFHFHHGGCDF?CFEGEGFEFFGFGGHHGHFBDGGCCD?DHHGGGFH@AAC>;AEGGGHFGHHGFHHHFFFFGGFFDFHHHGHF?EFGGGHGFCHHHADGGFBEEAGHHHFHFBABADHGFC6HHHFHFHHGEE0FB11HHHHFHHHHHHEGEAAHHHHGGFFHF3EG?GGHGGFEGGEFFGG5GBBGGFFFFFFFBA>3AA
@M02197:102:000000000-ALU3V:1:1101:20649:10025 1:N:0:1
ACCGTCTTTCTCTCCTCCGCTTATTGATATGCTTAAGTTCAGCGGGTATTCCTACCTGATCCGAGGTCAACCTGAGAAATAAAAGGTTAGACCGACCCGACGAGACCTTGCAACTCCCCGCGTGCCTCGAAAGACTCGTTGCGAAGAGGGTCCCACGGACGCCGTCATTGTCTTTGAGACCAGTTGCGTTGCCACAACTCGGTCCAACACCCAAACCGAGGTTTGGAGAGAGGATAATGACGCTCGAACAGGCATGCCCATCGGAATACCAATGGGCGCAATGTGCGTTCAAAGATTCGATGACTCAC
+
BCCCCCFCFFFFGGGGGGGGGGGGFHFHHHGHHHHHHHHFHGHGG?FGHHHHHFGHHHHHHHHGGGGHGHHHHHHHGHHHHFHHHFFGFGGHHGCFFGGGGFGFDGGHGHHGHH<GHHGCFFGGGHHHGGFGFBGDHFGEFGGC?CDHEGDGGHFHGGGGCGGFGFGGGHHHGGGFGFFFFGFFGGGHGDFFFHHGGGFFGFGHHGEEEFGGGFGGGHHGHHHHHFGHHHHHHHFHHGE6EABD=GHHG1HFFGFHHGGGGGGFHHFFGCHHGGGECHHHHEAA?EGBFFBGFGGEC1FD1FFA?AAA
@M02197:102:000000000-ALU3V:1:1101:14487:10050 1:N:0:1
ACCGTCTTTCTCTCCTCCGCTTATTGATATGCTTAAGTTCAGCGGGTAGCCCTACCTGATTTCAGGTCAAAGTCAAAAGGTGCGCGATGGCAGGTTCTGAGCAGTCATCACCACAAGGAGAGACGAAACTTATTACGTCTAACACTGATGTGGGATGTTCCACTAAGTCATTTGAGGCGAGCCATTGCTGGCAGACGCCCAAGTCCAAGCCTAACATGTTCAGAAAACATATTAGATTGAGATTTCATGACACTGAAACAGGCATGCCTTTCGGAATACCAAAAGGCGCAAGGTGCGTTCAAAGATTCGATGATTCAC
+
ABCCA3FBFFFFGGGGGGGGGGGHHHHCHHHHHHHHHHHHHHHGGGGGEHHHHHHHHHHHHHHHHHHHHHHHHHHHHHHGHHHGGGGGGGHEGGHHHHHCGHHHFHHHHBHHHHHHHHGHGGGFGGDDGHHHHHHHGHHHHHHFHHHHGFFGFGHHFHHHHHHHHGHHHHHHHHHFGGHFFEGFGFGGHHHGHGGGGGHHHHGGGGHHHGGHGHHHHHGFGHHFFHHHHFFFFHFGFHHHHHEHHHHHHHHHHHHHHHHHHHHHHHHEGGFHHHGHFHCHHHGGGGGGGGHGGGGHGGGGGGGGGGFBFFFFFCBCBA
@M02197:102:000000000-ALU3V:1:1101:24930:10050 1:N:0:1
ACCGTCTTTCTCTCCTCCGCTTATTGATATGCTTAAGTTCAGCGGGTAGTCCTACCTGATTTGAGGTCAGAGTCAAAAAGTCGCCTGACGGCGGGGTTATTAGCGGTTCCCTACGGCCCAACACAAGAGAAACTTATTACTCTCGTCGAGGGCCTGATCACCACTGACACTTTTGAGGCGAGCCATGGGTATTACACCATGGCAGGCGCCCAGATCCGACCTTCCCGGGCAAAAACCCGGGGGGTTGAAGTCTTCATGACACTCAAACAGGCATGCCCTCCGGAATACCAGAGGGCGCAAGGTGCGTTCAAAGATTCGATGATTCAC
+
CCCDCCFCFFFFGGGGGGGGGGGHHHHHHHHGHHHHHHHHHHHGGGFGGHHHHHHHHHFHHHHHGHHHHGHHHHHHHHHGHHGGGGHHHGGGGGCD/BFDGB?FCG/<AFGABFE?AEGBFF/EFECCCFHFBGHBCFCFDGGCDGFE?GGGFFE;;FA:FFBFBFGGCHHGFFDDGGGHHHHHFHHHHHHGHGGFHGFHGHFGGCGFFGHHGFCGCHG?@FGGFGHHFEEGEBECFEGGGFHH+HFEHFBEGHHHHHHDHGHHHHGHGGHHHGGGFCGGHHHHHGHGHHHGGGGFHGHHGGGGHGGGGGGB?GCFFFFFFFBBBBA
@M02197:102:000000000-ALU3V:1:1101:12954:10107 1:N:0:1
ACCGTCTTTCTCTCCTCCGCTTATTGATATGCTTAAGTTCAGCGGGTAGCCCTACCTGATTTCAGGTCAAAGTCAAAAGGTGCGCGATGGCAGGTTCTGAGCAGTCATCACCACAAGGAGAGACGAAACTTATTACGTCTAACACTGATGTGGGATGTTCCACTAAGTCATTTGAGGCGAGCCATTGCTGGCAGACGCCCAAGTCCAAGCCTAACATGTTCAGAAAACATATTAGATTGAGATTTCATGACACTGAAACAGGCATGCCTTTCGGAATACCAAAAGGCGCAAGGTGCGTTCAAAGATTCGATGATTCAC
+
CCCDCBFCFFFFGGGGGGGGGGGHHHHHHHGGHHHHHHHHHHHGGGGGGGHHHHHHHHHHHHHFFHHHHHHHFGHHHHHGGHGGGGGGGGHHGGGGHHHHHHHGHHHHGGHGHHHHHHGHHGHHGHGGHHGHHHHHHHHHHHHHHHHHHHHHHGHHGHGGHHHHHHHHGHHHHHGGGGHHGGHHGHFHHHHGHGGGGHGGGGGCCGHHHFGHHHHHGFHHHHHHFHHHHHHGHHHHGHHHHHHFHGHHHHHHFGHHHGHHHHHHGHHEGGFEFHHHHHGGHHCGGGGHCHHGF?GGGGGGGGGEGBFFFFFFFBBBBA
@M02197:102:000000000-ALU3V:1:1101:24339:10326 1:N:0:1
ACCGTCTTTCTCTCCTCCCGCTTATTGATATGCTTAAGTTCAGCGGGTATCCCTACCTGATCCGAGGTCAACCTTAGAAATGGGGTTGTTTTACGGCGTAGCCTCCCGAACACCCTTTAGCGAATAGTTTCCACAACGCTTAGGGGACAGAAGACCCAGCCGGTCGATTTGAGGCACGCGGCGGACCGCGATGCCCAATACCAAGCGAGGCTTGAGTGGTGAAATGACGCTCGAACAGGCATGCCCTTCGGAATGCCAAAGGGCGCAATGTGCGTTCAAAGATTCGATGATTCAC
+
CBCCBCFCFFFFGGGGGGGGGGGGHHHHGHHHHHHHGHHGHHHHGGG?EHHHHHHHHHHHHHHHGGGGGHHHHHHHGHHHHHHHGGGGFHHHHHGGGGGGGGHHHHGGGGGGHGGHHHHEHGGGGGHGHGFHHHHHGHHHGGHHHHHGGHHHHHHHHHHHGGGHGHGGGGHHHGGGGGGGGGGGGFGGFGFHFGFFHHHHGGGGGGHHGHFHHHHHHHHHHHHHFGHFGGEGHHHHHHHFHGGGGGGGHFHHHHGHFHHGGGGGHHHHGGGGHGGGGGGFGFGFFBFFFFBBBBB
@M02197:102:000000000-ALU3V:1:1101:17878:10347 1:N:0:1
ACCGTCTTTCTCTCCTCCGCTTATTGATATGCTTAAGTTCAGCGGGTATTCCTACCTGATCCGAGGTCAACCTTGTAAAAATTGGGTTATGGACCGTGCCGGGAGACCTTTCAACTCGTTGCGTGCTTAGAAAAGCTCGTTGCACCGAGAGTCCCACGGACGCCGTCATTACTTTTGGGACCGGTCGGGGGTGAACCCGGACCTGGAGTCCAACAACAAGCCAGGCTTGAGAGGTGATAATGACGCTCGAACAGGCATGCCCTTCGGAATACCAAAGGGCGCAATGTGCGTTCAAAGATTCGATGATTCAC
+
BBCCBBFCFFFFGGGGGGGGGGGHHHHHGGHHHGHGHHFFHHHGGGGGHHHHHHHHHHHGHHHGGGGHGHHHHHHHHHGHHHHHHHGGHHHGHHGGFHGHGGGGGGG9HHHHHHHHHGHGHGGGGGGHHHHHHHGHHHGGGHGHHHGGGGHHHHHGHGGGGCEGHGGGGGGGGHHGHGGGGGGGGGGGHHHHHGGGFGHHHFHGHHHHHFFHGHHHFGFFHFGGFHFGHHHHHHHHFHGFEGGGGHH?HHFHHHHHFGEE?GGGHGHHFFHHHHHGECGGHHHHGGGGHGGGGGGGGGGFFFFFFFBBBBB
@M02197:102:000000000-ALU3V:1:1101:19665:10564 1:N:0:1
ACCGTCTTTCTCTCCTCCGCTTATTGATATGCTTAAGTTCAGCGGGTATCCCTACCTGATCCGAGGTCAATCATTAAAAAGTTTGGGGTTCTGGCAGGACACCACCGGGACTCTGTCGCGAGGAGTATTACTACGCGTAGAGCCAGGAGGCACCGCCACTGCTTTTAAGGGCTGCCCTGTGACGGGCAGGCCCCAACACCAAGCTGAGCTTGGGGGGTGATAATGACGCTCGAACAGGCATGCCCCCCGGAATACCAAGGGGCGCAATGTGCGTTCAAAGATTCGATGATTCAC
+
ABBBBBFBFFFFGGGGGGGGGGGHGHHHHHHHHHHHHHHHHGHGGGGGHHHHHHHHHGHHHHHGGGGHHH:;H<0GHHH<G;F<FGG7GE0'GG<<GF:F<HF0H/GG19CH4::F:FFDCCD;9H9HFFFF<HG9G8G;GH<G<HH9E8C5GE?DCGGHFFFFBFFFFFBEFAEFGGEFFFGGCCCFFAFFFFFAGFGGHHFHHGFEFGGGGGHHHGGEFHFGGGGGHHGHFGHHHEFHGCGGFF/EFGGGFFHCHFEEGE?BFHHGGE?HGGGFGCGCGGBFD@F3@AAA1A
@M02197:102:000000000-ALU3V:1:1101:16200:10587 1:N:0:1
ACCGTCTTTCTCTCCTCCGCTTATTGATATGCTTAAGTTCAGCGGGTAGTCCTACTTGATTTGAGGTCAAAATAATAGACCAGGCAACGACGGATCGTCGCCAGTCGTGTGTGGGGTTAGAAGCGGACAACACCGACGTAAGTTAGCAAAGATATTAGCAACTCACTGGTTGTCCAGCATACTGTATTTAAGGTGAGCAAGTGTGGTGGCCTGCAAACCCATGGACCCGCACTAAGCGCAAAACGCTTAGGTTGGAGAAATTCACGACGCTCAAACAAGCATGCTCCAAGGAATACCAAGGAGCGCAAGGTGCGTTCAAAGATTCGATGATTCAC
+
BBCCCCFCFFFFGGGGGGGGGGGHHHGHGHHHHHHHHHHHHHGGGGGGGHHHHHHHHHHHHHHHGHGHCGHHHGHHHHHHHHHGGGHGGFGGGGEGEHGGGGGGHHGGGGGGHGGCFGHEDHBGFCFGGHHHGGGGGGHFGCDFFHHHHHHFGGHHGHHHGCGHHHEDHFCEEGGFGGGGHHHHFHGGGGHHGHHFGHFFGGAEHEHFDFFFFFFFEHFGHFFCGCFFFGFHGGGGGFFF?GFGHGHHHGGHFFGFGDBF1FFEE?EGHEHFGGHHHGFGBEFHGFF5F5HHHHGFGBFECGECHFFHEGCFCF5DGGGGECCBFFFFFFA@AAA
@M02197:102:000000000-ALU3V:1:1101:6018:10624 1:N:0:1
ACCGTCTTTCTCTCCTCCGCTTATTGATATGCTTAAGTTCAGCGGGTATTCCTACCTGATCCGAGGTCAACCTTGATAAAAATTTAAATAGGTGACCGGGTCCCTGGGGCCTTGAAAACTCGACGCGTGCTCCGGAAAGCTCGATGCGAAGAGGGTCCCACGGACGCCGTCATTGTCTTTGAGACCAGTGGGGGGACGGAAGCCGCCCACGCGGTCCAACACCAAACACGAGGTTTGAGGGAGGATAATGACGCTCGAACAGGCATGCCCTTCGGAATGCCAAAGGGCGCAATGTGCGTTCAAAGATTCGATGACTCAC
+
BBBBBAFBFFFFGGGGGGGGGGGHHHHHHHHHHHHHHHHHHHHGGGGGHHHHHHHHHHHHHHGEEFGHHHHHGHHHFFGGHHHHHFHHHHHH49FHHE9>EEHHFEFEEGGGHHHHHHCFHDFC?DCFFFGHHGBGGGHFDGGGEHGGG?EFHGGGHHHGHGGD-AADCBDGGGHCFGHGGHHGGHGGFFFEGEFFDGGGGGEGGFFFFFFFFHGFFFGFFFDGEAHHFG;GG;BGFFFHGGHFHFGHEEECE2F1HGBFGHHFHGFDGEEABGHGGBFFHHFCGGGGHHGHGF?GHGFFGGGGGFFFFFFFFFBAABA
@M02197:102:000000000-ALU3V:1:1101:25410:10650 1:N:0:1
ACCGTCTTTCTCTCCTCCGCTTATTGATATGCTTAAGTTCAGCGGGTATTCCTACCTGATCCGAGGTCAACCTTAGAAAAATATAAAAGGAGACCGGGCCGAAGGTCCTTGCAACTCGAGTGCGTGCTGATTAAAGCTCATTGCACCGAGGGTCCTACGACGCCGTCATTGTCTTTGGGACCGGTCACTCGCGCGACCTAAAGAGTCCAACAACAAGCCAGGCTTGAGGGTTGATAATGACGCTCGAACAGGCATGCCCCCCGGAATACCAGAGGGCGCAATGTGCGTTCAAAGATTCGATGACTCAC
+
ABCBBCFCFFFFGGGGGGGGGGGHHGHHHHHHHHHHHHHHHHHGGGGGHHHHHHHHHHHHHHHGGGGHHHGHHHHHHHHHHHHHHHGGGGHHHGGGGCGG9GGGGFHHGHHGHHH;HFHFHHHGGGGGHHHHGFHHHHHHHHGHHHHGGGGGGHGFGHGFGGGGGGGGGGGFGGGGGGGGGGGGGGGGGGGFGGFCBFGGFFFGFFEFFFGHFGHHFHHHGHGFHGHGHFEHHGHHGGGGFFGDGHGHGHHHHBGGGGGGGHHFHGGHHHHHGFEE?FFGHGGGGHGGGGGGGEFGFFFFFFFBBBBB
@M02197:102:000000000-ALU3V:1:1101:4052:10684 1:N:0:1
ACCGTCTTTCTCTCCTCCGCTTATTGATATGCTTAAGTTCAGCGGGTATCCCTACCTGATCCGAGGTCAAGAGTGTAAAAATGTACTTTTGGACGTCGTCGTTCTGAGTGCAAAGCGCGTGATGTACTGCGCTCCGAAATCAATACGCCGGCTGCCAATTGTTTTGAGGCGAGTCTACGCGCAGAGGCGAGACAAACACCCAACACCAAGCAAGGCTTGAAGGGACAAATGACGCTCGAACAGGCATGCCCCATGGAATACCAAGGGGCGCAAAGTGCGTTCAAAGATTCGATGATTCAC
+
A1>AA?FAFBDDGGGFGG?GCE?AGB3FDGGGFGHBF2222D10EEEGB12EGGFFG1GFFFF/AEGBGBFGFBGB9GFF@FFBFGGEEFFC<E?E=E/;>E70?EGFEGFGE19CEG8#B@FF2AF@91BCGC/?GHFG1GG:D1CCCGC@1<<::FC0GGGFGHEGBGGF?</<F>E@F@<+EAFGEGFEFGE>>?9AA?>>A/A1B@F@;CF2FE;GGGB&EF@DF//9GEFEEGFF1B:AAGGECF0EF22GBG1B10A/EEEAAD1B10EEEEC1E3B3A1CGFB3FF3B11>>1
@M02197:102:000000000-ALU3V:1:1101:4035:10698 1:N:0:1
ACCGTCTTTCTCTCCTCCGCTTATTGATATGCTTAAGTTCAGCGGGTATCCCTACCTGATCCGAGGTCAAGAGTGTAAAAATGTACTATTGGACGTCGTCGTTCTGAGTGCAAAGCGCGAGATGTACTGCGCTCCGAAATCAATACGCCGGCTGCCAATTGTTTTGAGGCGAGTCTACGCGCAGAGTCGAGACAAACACCCAACACCAAGCAAGGCTTGAAGGTACAAATGACGCTCGAACAGGCATGCCCCATGGAATACCAAGGGGCGCAATGTGCGTTCAAAGATTCGATGATTCAC
+
AB?AABF?FFFDGBFGFFEGG?EGCHFCFFE5FGH5DGGBFBHF?EEGHHHFEGGCFFBGFFAEE0B2EGDBC@E?BFFBGFGF44BFG;@BGH@E?EEBFGGHEGFHHFFHHHFGEFCC<BFFGFFF2@C?6GHFFHHH8HGC@CFD<FCCCCFGFHGHFHDHFE'/GFGFDA9FFGGGGFF/E>$FBDDF0HFBEFCHFFF?GE9BFFFBFCFAF1HFGF@HHHHG4E;GCGHHGHGFF;BE9FCEA/0HHHG2ABEFGE0/GGE0GHFHEE0EEHCGCCGF3EGG1B3D1DFA?AAA
@M02197:102:000000000-ALU3V:1:1101:4051:10706 1:N:0:1
ACCGTCTTTCTCTCCTCCGCTTATTGATATGCTTAAGTTCAGCGGGTATCCCTACCTGATCCGAGGTCAAGAGTGTAAAAATGTACTATTGGACGTCGTCGTTCTGAGTGCAAAGCGCGAGATGTACTGCGCTCCGAAATCAATACGCCGGCTGCCAATTGTTTTGAGGCGAGTCTACGCGCAGAGGCGAGACAAACACCCAACACCAAGCAAGGCTTGAAGGTACAAATGACGCTCGGACAGGCATGCCCCATGGAATACCAAGGGGCGCAATGTGCGTTCAAAGATTCGATGATTCAC
+
AA>AAAFBBFFFGFGG4GCFAAEBHGFEBFGHFHHFD5DFFF5E2EFGGHHBH3AGHH3GFGGEG?EE3FFGHFEGHFGGFG0&8FHGHHDFFF/9E/ABFEEBFHGFFFFFBGHFDCGGGC?DFDHFFFDCCGHGGAGFFGHHFGGGCGC@CHHGHHHGF1FBGCFEFGFHHACC?GGGHFHEA;F0HG2CFFF>>FFE?EFFFCFFBHFBGF1EF;1BFFH:B;D2CGEA/??E8A#FGBEGAGA/CEHHDFGGHG11BE0GGEEA0EB3D0AAEAF13BGD31FG11331B31A1A1
@M02197:102:000000000-ALU3V:1:1101:2499:10741 1:N:0:1
ACCGTCTTTCTCTCCTCCGCTTATTGATATGCTTAAGTTCAGCGGGTATTCCTACCTGATCCGAGGTCAACCTTAAAGATAAAAGGGTTAGACCGACCCGACGAGACCTTGCAACTCCCCGCGTGCCTCGTAAAAGACTCGTTGCGAAGAGGGTCCCACGGACGCCGTCATTGTCTTTGAGACCAGTTGCGGTTGCCCACAACTCGATCCAACGCCAAACCAGGTGGTTTGAGAGAGGATAATGACGCTCGATCAGGCATGCCCATCGGAATACCAATGGGCGCAATGTGCGTTCAAAGATTCGATGACTCTC
+
A>AAAAF?FFFDGGFGGGCEGGDFFFHHHFFFHFFAG5GHFHHGG?AAFGHHEHBGHBBGHHGEEEEHHHHEFFHBBFGHHHHHBED1BE1F8GE7EE7FFG97/CFFGH:CDGC;HGHF9CCGCCFHHG2<CCB1.>=<.<CCDC@/:AC<A<GG0GF6<@FB?DGDGHHGFCDFFDBGFFBFFEF/BFCBB./C<.;9/1AA?B>B0EEGE:FBGD3FGBCF*CA59BBBFHG9DAD9$F9E?////A1B0DFHHG0EGA/CFEFHGFFD1AA1GEEEAE1GFA0AACHF1GGGGGEB1CBFFFD@1A>1>
@M02197:102:000000000-ALU3V:1:1101:21542:10845 1:N:0:1
ACCGTCTTTCTCTCCTCCGCTTATTGATATGCTTAAGTTCAGCGGGTATTCCTACCTGATCCGAGGTCAACCTGAAAAAATAGATTTAGAGGTGGCCGGGCCCGTAACACCTTGAAACTCGACGCGTGCTCCGGAAAGCTCAGTGCGAAGAGGGTCCCACGGACGCCGTCATTGTCTTTGAGACCAGTTGGTCGCGGACGATCCAACGCGGTCCAACACCAAACCCGGAGGTTTGAGGGAGGATAATGACGCTCGAACAGGCATGCCCTTCGGAATGCCAAAGGGCGCAATGTGCGTTCAAAGATTCGATGATTCAC
+
BBBBBBFBFFFFDGGGGGGGGGGHHHHHHHHHHHHHHHHHHHHGGGGGHHHHHHHHHHHHHHGGGGGHHHHHHHHHHHHGHHHHHHHHHHHHHHGHHGGGGGGGGFGGHHGHHHHHHHHHFGFFGGFGGGHHGGFGGHHHGGHHHHGGGGGGHGFHHHHHGGGGFDGHHHHHHHGHHGHHHFHHHHGHFGFGGGFGHHGHHHGGGGGGFHFHFHGHFGGGGGGGGGHHHGHHHHHGGHHHHHHGHHGGGGGGGGHHGHHHHEHGGGGGGGGFHHHHHGGHHGGGGGHHHHGGGFCGGFGGGGGGGFFFFFFFCB@BA
@M02197:102:000000000-ALU3V:1:1101:16405:10841 1:N:0:1
ACCGTCTTTCTCTCCTCCGCTTATTGATATGCTTAAGTTCAGCGGGTATTCCTACCTGATCCGAGGTCAACCACAAAAAATTGGGGGTTTAGCGGCTGGGAGTTATAGCACCTAACAAAAGCGAGAAAAAAATTACTACGCTCAGAGGATACTACAAATCCGCCGTTGTATTTCAGGAACTACAACTCCTAAGAGAAGTAGATTCCCAACACTAAGCTAGGCTTAAGGGTTGAAATGACGCTCGAACAGGCATGCCCACTAGAATACTAATGGGCGCAATGTGCGTTCAAAGATTCGATGATTCAC
+
BBBBBBFAFFFFGGGGGGGGGGGHHHGHHHHGHHHHHFHHHHHGGGEGHHHGGGFHHHGHHHHGGG?G3GHHGGHHHGHGHHHGHGGFFGGGHGFGGGGGAFDHHHHHGHGGHHHHHHHGHHGHHGGHHHGGHHHHFH@CGGGGHHHFFBHHHHHHHGGCCDEGFGHHFFGFFHHHHHHHHHHGGGFFGHHHGHHHHHHHHHHHGGHHFFEGHHGFHHHHFHGHHHGGGHHHGHHGFFGGHHGHHHFEHHHHHFHHHHHHHHHHGHGHHGEGE?GHFHGEAECFGGGGGGGGGFFFFFFFFBAAA3
@M02197:102:000000000-ALU3V:1:1101:9773:10962 1:N:0:1
ACCGTCTTTCTCTCCTCCGCTTATTGATATGCTTAAGTTCAGCGGGTATTCCTACCTGATCCGAGGTCAACCTGAAAAAAATTCGTTTAGAGGCCGGGCCCATGACACCTTGAAACTCGACGCGTGCTCCGGAAAGCTCAGTGCGAAGAGGGTCCCACGGACGCCGTCATTGTCTTTGAGACCCGTGGTGCCCCGAAGGGCTCCACGCGGTCCAACACCAAACCCGGAGGTTTGAGAGAGGATAATGACGCTCGAACAGGCATGCCCTTCGGAATGCCAAAGGGCGCAATGTGCGTTCAAAGATTCGATGACTCAC
+
CCCCCCFBFFFFGGGFGGGGGGGHHHHHHHHHHHHHHHHHHHHGGGGFGHHHHHHHHHHHHHHGGGGHHHHHHHGHHHHGGHHHGHHGHHHHHGGGGGGGGGHHHH;HGHHGHHGHHHGHGGGGGGGGGHGGGGGHGHGHHHHGGGGEFG;EDGEHHHGGGGGFGGGGBGHHHHHGFFHGGGFFGFGGEGFFFCHHHFEFHCEGFGGGHHHHHFGEGFGFGFFGGHHHGHHFHHGEGHHFHHGFHGGGGGGHGHFBHHHHGHGFADGGGGHHFFHHHHHHFADGABHFHAE2GHGBGGGGGGGGBFFFFFFBAAA@
@M02197:102:000000000-ALU3V:1:1101:9612:11023 1:N:0:1
ACCGTCTTTCTCTCCTCCGCTTATTGATATGCTTAAGTTCAGCGGGTATTCCTACCTGATCCGAGGTCAACCTTGGTGCCGCCGGAGCGGACTTGTGGGGGGTTTAGAGGCAGGACGCCGAGGGATCCCAATGCGAGGCTGATGCTACTGCGCAAAGGAGAGGGCCTTCGGGTCCGCCACTGGTTTTAGGGGCCTGCCGTGGCAGATCCCCAACGCCGGGCCACAGGGGCTCGAGGGTTGAAACGACGCTCGGACAGGCATGCCTCCCAGGATACTGGAAGGCGCCATGTGCGTTCAAAGATTCGATGATTCAC
+
AABBBBFCFFFFGGGGGGGGGGGHHHHHGHHHHHHHHHHHHHHGGGGGHGHHHHHHHHGHHFHGGGGHGHHHHGHHHAFHGGGGGGGGGGF:G;HHHGGGGGGGGGGGGGGGGGEGGFFF9FFFFFEFFFFFFFFFFFFFFFFFFFFFBFFGFFDFFFFFFFCFFFFFFED?ADFFFFFHFGHDBFEFFFFFFFGGFGHHHFFHEGGFFFFGFDFGGHHHFFDFGFFEGFEEFDFFFHHHFBFGGGGGGGGHGHHHHHGF11GEG2EEHHHHGHGHFHGGGGEFFBHGGFGGGGGGGGGGGGFFFFFFFBBBCC
@M02197:102:000000000-ALU3V:1:1101:22344:11023 1:N:0:1
ACCGTCTTTCTCTCCTCCGCTTATTGATATGCTTAAGTTCAGCGGGTAGCCCTACCTGATTTCAGGTCAAAGTCAAAAGGTGCGCGATGGCAGGTTCTGAGCAGTCATCACCACAAGGAGAGACGAAACTTATTACGTCTAACACTGATGTGGGATGTTCCACTAAGTCATTTGAGGCGAGCCATTGCTGGCAGACGCCCAAGTCCAAGCCTAACATGTTCAGAAAACATATTAGATTGAGATTTCATGACACTGAAACAGGCATGCCTTTCGGAATACCAAAAGGCGCAAGGTGCGTTCAAAGATTCGATGATTCAC
+
CCCCCCFCFFFFGGGGGGGGGGGFGHHHHHHGHHHHHHHHHHHGGGGGGFHHGHHHHHBHHHHHGHHHHHHHHHHGHHHGHFHGGGGGGGHHGGHHHHHHHHHHHHGHHHHHHHHHHHHHHGGHGGGGGHHHHHHHGHHHHHHHHHHHHGHHHGHHHHHHHHHHHHHHHHHHHHHGHGHHHGGHHHHHHHHGHGGGHHHHGHHHFGHGHHHHHHHHGHGHHHHHHHHHHHHHHGHHFHHHHHFHHHHHHHHHHHHHHHGHHGHHHGHGGGGGHHHHHHGGHHGGGGGHGHEEGGGGGGGGGGGGGGFFFFFFF@BBAA
@M02197:102:000000000-ALU3V:1:1101:19907:11082 1:N:0:1
ACCGTCTTTCTCTCCTCCGCTTATTGATATGCTTAAGTTCAGCGGGTAGCCCTACCTGATTTCAGGTCAAAGTCAAAAGGTGCGCGATGGCAGGTTCTGAGCAGTCATCACCACAAGGAGAGACGAAACTTATTACGTCTAACACTGATGTGGGATGTTCCACTAAGTCATTTGAGGCGAGCCATTGCTGGCAGACGCCCAAGTCCAAGCCTAACATGTTCAGAAAACATATTAGATTGAGATTTCATGACACTGAAACAGGCATGCCTTTCGGAATACCAAAAGGCGCAAGGTGCGTTCAAAGATTCGATGATTCAC
+
BACCCCFCFFFFGGGGGGGGGGGHHHHHHHHHHHHHHHHHHHHGGGGGGHHHHHHHHGHHHHHHHHHHHHHHHHHHHHHGHHHGGGGGGGHHGGFGHHHHHHHHHHHHHHHHHHHGHGHHHGHHGDGGGHHGGHHGGHHHHFGFHHHHHHGDGGHHGHHHGHHHHHEGHHHHHHHEHEFCGGHHHHHHHHHGGGGGHGHHHHHHGGHGHGGHGGHHGHHGGHHGHHHHHHGGFHFHGFHHHHHHHHHFHHHHHHHHHHHHHGHHHEFE0GGHGHHHHHGGHHGGGGGGHGHGGGGHGGGGGGGGGGFFFFFFFCCBBB
@M02197:102:000000000-ALU3V:1:1101:20272:11137 1:N:0:1
ACCGTCTTTCTCTCCTCCGCTTATTGATATGCTTAAGTTCAGCGGGTATTCCTACCTGATCCGAGGTCAACCTTGTAAAAGTAAATAAAGGCGACCGGGCCCAGAGTCCCTTAACTCGAGTACGTGCTGGTTAAAGCTCGATGTACCGAGGGTCCTCTGGACGCCGTCATTGTCTTTGGGACGGGTGGTGACCCAACACCACCGGACGTCCAACACCAAGCCAGGCTTGAGGGGTGATAATTACGCTCGAACAGGCATGCCCTTCGGAATACCAAAGGGCGCAATGTGCGTTCAAAGATTCGATGATTCAC
+
>>3>3AC3DDDDGGGGGGGGGGGHHHHHHHHHHHHHHHHHHHHGGGGGGHHHHHHHG3CEFF1BA0AFFGB1FGEBGHHBF@FGFHGGF@F$#2/E/>/EFEFHHE4F?1BF:B?.DAFEFFFGHHH8GH0?G9C1FDCF<BG<F1@CADGCAGEHHHGHE<C<AHGDFFGG<CFF=0ADEGGFCG>A@A/?FFC/?AEFE9EF;EBFDDFEGFFEEGF1GCFAGDB1@FEB?BDBEBFFB#>91?11GF3HHHFF21EE?EFEBDHHF52HHGF?GGGGHHHHCGGGHGGGGGGGGGGFFFFFFB3BBAA
@M02197:102:000000000-ALU3V:1:1101:19336:11053 1:N:0:1
ACCGTCTTTCTCTCCTCCGCTTATTGATATGCTTAAGTTCAGCGGGTATTCCTACCTGATCCGAGGTCAACCTGAAAAAATAGTTTTGGAGGAGGCCGGGTCCCCGGGACCTTGCAACTCAACGCGTGCTCCGGAAAGCTTAGTGCGAAGAGGGTCCCACGGACACCGTCATTGTCTTTGAGACCAGTTGGGGGGGCCGCGAACGGTCCCCCAACGCGGTCCAACACCAAACCCGGGGGTTTGAGGGAGGATAATGACGCTCGAACAGGCATGCCCATCGGAATACCAATGGGCGCAATGTGCGTTCAAAGATTCGATGACTCAC
+
ABCCBAFAFFFFGGGGGGGGGGGHHHHHHHHHHHHHHHHHHGCCFGGGHHFHHHHHGHGGHHHGGGGHHHHFHFHHHHFGHHHGFHFFFBGAD>EEGFCFFFHHHGGFGGGGHHHHFFHFHGHGGGA?AFHHGFFFFHFHHHGFFFGG9EFGFFGHFFGHBDFGGGGGGFGGGGFGFGGGFGGGGFGFFGGGGGGFFGGGHGGGGGGGFFHFFFGFGHHFHFFFFHGGGGGGGGGGGFGDHFHHGHHHGHHGHHGGEEEFEGHHHHHHHHHGHGGGGGHGGHGGHHHHHGGGGGHCHHFEEGHGGGGGGGGGGFFFFFFFBBAAA
@M02197:102:000000000-ALU3V:1:1101:8468:11020 1:N:0:1
ACCGTCTTTCTCTCCTCCGCTTATTGATATGCTTAAGTTCAGCGGGTATTCCTACCTGATTTGAGGTCAGAGGTCAATAGATTGTCTCCAACGAGACGATTAGAAGCCCGCCAAACGCTTCACGGTCACGGCGTAGACATTATCACACCGAGAGCCGATCCGCAAGGAATCGAGCTAATGCATTTGAGAGGAGCTGACAAAAGAGCCGGCAAGCCTCCAAGTCCAAGCTTACAGTCCACAAAGGCTTGTAAGTTGATGATTTCACGACACTCAAACAGGCATGCTCCTCGGAATACCAAGGAGCGCAAGGTGCGTTCAAAGATTCGATGATTCAC
+
AABAAAFBFFFFGGGFGGGGGGGHHHHGHHGGHHGHHHHHHHHGGGEFHHHGHHHHHGHHHHHHGGHHHHHHGHHHHHHHHHHHHHHHHHHGGGGGGGGGHGHHFHHHHGGGGGHHGFGGGHHHGGGGGGGGGFFGGHHHHHGCGHHHGHHGGGGHGGFGGHHHHHGHHHHGGHHHHHHGGHHHHGGHHGGFHHGHHFHHHHGGGFGFHGHHGFHHHGGHHHGHHHFEFFFHHHHGGFFGGHGGHHHGHHHFBHHHHHFFGHFGGHHG5GHHHGHHHGHHFHHGGGGGHHGHHHHHHHHGGGGGHHHHGGGGHGGGGGGGGGGFFFFFDFCBBA?
@M02197:102:000000000-ALU3V:1:1101:26054:11135 1:N:0:1
ACCGTCTTTCTCTCCTCCGCTTATTGATATGCTTAAGTTCAGCGGGTATTCCTACCTGATCCGAGGTCAACCTTAGAAAAATAAAAGGGTGTGACCGGCCCGCCGGGGTCCTTGAAACTCGACGCGTGCTTTCCGGAGAAGAGCTCGTTGCGAAGAGGGTCCCCACGGACGCCGTCATTGTCTTTGAGACCGGTCGTTCGGTCACCCAAACGACCTGGTCCAACACCAAAACACGGGGGTTTTGAGGGAGGATAATGACGCTCGAACAGGCATGCCCATCGGAATACCAATGGGCGCAATGTGCGTTCAAAGATTCGATGACTCAC
+
BCCCCCFCFFFFGGGGGGGGGGGHHHFHHHHHHHHHHHHHHHGGGGGGHHHHHHHHHHHHHHEGGGGHHHHHHHHHHHHHHHHHHHFGGHGGGHHHGGGGGGGGGGGGCDHHHHHHHHHHGEGGGGGFGGGHHHGGGGGHHHHHHHGGGGGGGGGGGGBDFGGGGGGGGGFFFFGHFFFHFFHHHGGGFGGGGGGGFFGFFGFDFFGGGFGHGFFGFHGHGGHFGGHHFGHGGGGGGGHBFFHHHGHHFHHHHHHGGGGGHH?HGFGBGHGHHHGFAFGEHFHHHHGHHHDGGGGHHGGGEEGHGGGGGGGGGGFFFFFFFABABB
@M02197:102:000000000-ALU3V:1:1101:26041:11253 1:N:0:1
ACCGTCTTTCTCTCCTCCGCTTATTGATATGCTTAAGTTCAGCGGGTAGTCCTACCTGATTTGAGGCCAAAATTGAAAAATATACATCTACCTCAGAAGAGGAGACAGGTTCGAAAGCAGACTTCGATGACAAGAGTTTTCAATGTTACTTAACAACTCTACTGAAGTCCAGCTAATGCATTTAAGGCGAGCGTGTGTCTGTAACCAAACCGCAAGCAAGCCCAGGCACCTACTTGTCCAGCTCTTCGTGAAAAAAGTTGGATAGTAGAGAATTTCAAGACACTCAAACAGGCATGCTCCAAGGAATACCAAGGAGCGCAAGGTGCGTTCAAAGATTCGATGACTCAC
+
BCBCCCF@FFFFGGGGGGGGGGGHHHGHFFFHHHHGHHHHGHHGGGGGGHHHHHHHHHHHHHHHGHGGEHHHHGHHHHGHHFFBGHHHHHHEHHHHFGGBGHFGGGHGFGGHEGHF>BFHHHHHHGHHFHGHHHHHFFG7FEHHHHHHGHHHHFHGHHGFHHFBFGDGHHHFHHHEHHGFHGHGHHCBDFCCDHGGHHHHFHF<EC0GHCCHGFFAEGFGGGFGF?EGGGHFFHFGBFFFHHGGFFGFFF@HHHHGF@5HGF5@FHHBHHFGF3HHHGHFGHGHGGHHHHHHHHHHFFGHGHHHHHCHHHFFDGGGGHHGFGGGGGGGGGGGFFGFFFFBFFF?AAAA
@M02197:102:000000000-ALU3V:1:1101:2924:11278 1:N:0:1
ACCGTCTTTCTCTCCTCCGCTTATTGATATGCTTAAGTTCAGCGGGTATTCCTACCTGATCCGAGGTCAACCTGAAAAAATAGTTTTTGAGGAGGCCGGGTCCCCGGGACCTTGCAACTCAACGCGTGCTCCGGAAAGCTCAGTGCGAAGAGGGTCCCACGGACGCCGTCATTGTCTTTGAGACCAGTTGGTAGGGCCGCGGACGGTCCCCCAACGCGGTCCAACACCAAACCCGGGGGTTTGAGGGAGGATAATGAGGCTCGAACAGGCATGCCCTTCGGAATGCCAAAGGGCGCAATGTACGTGCAAAGATTCGATGACTCAC
+
A1A1>>CAFFFBGEGGGFGGF0EADEHHFFED3FBEFHHHFFF0ACEFHHHHHH1FA10FDDGF/EEHG110FGGHH@0>0FG2FFGG?AFGF/?/E@E;/@<FECCCGGCGHBHHHF:HGFFCCCCG9:1GCCGCGHBGHBGHGHFBFBA;9./C@EC.-??A@AFFAA;FFF/CFF7CBEEHCFCG;C:#HEGCGCA@@@AC?<GCBCAB?4CEE>1HGCGHEGEE9?>GGEEEEGFFHHHHGHFHFHG2BGBFA/ECHEHGF1BHFGFAB/CEEEFGGHFG1ADCFEA00E1GFF0AA1C131GF3EE1FB13DFDDAA?AA
@M02197:102:000000000-ALU3V:1:1101:2942:11278 1:N:0:1
ACCGTCTTTCTCTCCTCCGCTTATTGATATGCTTAAGTTCAGCGGGTATTCCTACCTGATCCGAGGTCAACCTGAAAAAATAGTTTTTGAGGAGGCCGGGTCCCCGGGACCTTGCAACTCAACGCGTGCTCCGGAAAGCTCAGTGCGAAGAGGGTCCCACGGACGCCGTCATTGTCTTTGAGACCAGTTGGGAGGGCCGCGGACGGTCCCCCAACGCGGTCCAACACCAAACCCGGGGGTTTGAGGGAGGATAATGACGCTCGAACAGGCATGCCCTTCGGAATGCCAAAGGGCGCAATGTGCGTTCAAAGATTCGATGTCTCAC
+
AABBAAFAFFFFGFGGFFCGAEGFHHFHFHFDHGHFHHHHFGHGECGGHHHFFHHHHECFGFFEGGDHHHHHHHHGEHHFHFGGHFHGGGGHHFDEFE/>EEHFHGGCFDDFHGHHHGHHHFHDCCCFGGHGDC;FFC:GHHGGGHCFGG8FCFAF;CFHA-@@9;DCBBGGFFBBBFFBF?EGFFEC/EB;CEAFFFFFFCFCFF@?CCEDCCGGGGFAGHCEFFECEF?/EGEE?GGDEHHFFB1GF22GGHEAEEAGAAFGDGD11F0/////?EF2DFBBGEBHHEEE0A1FGHEA00111F3FBGABCFAFD1B3AAAAA
@M02197:102:000000000-ALU3V:1:1101:9661:11305 1:N:0:1
ACCGTCTTTCTCTCCTCCGCTTATTGATATGCTTAAGTTCAGCGGGTAGCCCTACCTGATTTCAGGTCAAAGTCAAAAGGTGCGCGATGGCAGGTTTTGAGCAGTCATCACCACAAGGAGAGACGAAACTTATTACGTCTAACACTGATGTGGGATGTTCCACTAAGTCATTTGAGGTGAGCCATTGCTGGCAGACACCCAAGTCCAAGCCTAACATGTTCAGAAAACATATTAGATTGAGATTTCATGACACTGAAACAGGCATGCCTTTCGGAATACCAAAAGGCGCAAGGTGCGTTCAAAGATTCGATGATTCAC
+
BBBBABFBFFDFFGGGGGGGGGGGHHHHHHGHHHHGHFHGHHHECGGGGGHHHHHHGHHHGHFHGFHGHHHHHHHHGHHGHFFGGGGGGGHHGGHHHFFGGHHHGGHHGFHFHHHFFFHAGDGHHHHGCG7FHHHHE<FFHHHGGDGDHHCGGBHFGHGBDHFFHFHGHHHHFHGGFCGGGBFGGHHFHHHGHGGHHFGFGEFGGGFGGGGGHHHHHHHHHHHHFGFGEFGEFHGHHHFGFGFFFFFFHHGHHHHHHHHGFHFHHHFE0E?FEHDFHHGGEDCGGGECBGBGGCGHGGGGFGFE4BFBFFF5D3BBA>
@M02197:102:000000000-ALU3V:1:1101:11630:11353 1:N:0:1
ACCGTCTTTCTCTCCTCCGCTTATTGATATGCTTAAGTTCAGCGGGTATTCCTACCTGATCCGAGGTCAACCTTAGAAAAAATAAAGGAGACCGGGCCGAAGGTCCTTGCAACTCGAGTGCGTGCTGGTTAAAGCTCATTGCACCGAGGGTCCTACGACGCCGTCATTGTCTTTGGGACCGGTCACTCGCGCGACCTCAGAGTCCAACAACAAGCCAGGCTTGAGGGTTGATAATGACGCTCGAACAGGCATGCCCCCCGGAATACCAGAGGGCGCAATGTGCGTTCAAAGATTCGATGATTCAC
+
ABABBBFBFFFFGGGGGGGGGGGHHHHHHHHHHHHHHHHHHHHGFGEGHHHHHHHHHGHHHHHGGCGHHHHHHHHHHHHHGGHHGHHGGHHGGGGGGGGGGGF9GHHHHGHHHHHGHGHHGGEGGGHHFHHHGHHHHHHHHHHHHGGFGGGHHHHHGGGGGGCFFGGGGFFGGGGGDGGGGGGGGGGGFFFFCFFFFFFFFFBEFFHFFFGFGFFFGGFGFFHFFFGGFGFFGACFFFDFFGFFHGFGG0GCGCFGC?A5HGFGEGGGHE2E??HHHHFGFEEGGGGGGGEGGFFFFFFFA>AA3
@M02197:102:000000000-ALU3V:1:1101:24382:11482 1:N:0:1
ACCGTCTTTCTCTCCTCCGCTTATTGATATGCTTAAGTTCAGCGGGTAGCCCTACCTGATTTCAGGTCAAAGTCAAAAGGTGCGCGATGGCAGGTTCTGAGCAGTCATCACCACAAGGAGAGACGAAACTTATTACGTCTAACACTGATGTGGGATGTTCCACTAAGTCATTTGAGGCGAGCCATTGCTGGCAGACGCCCAAGTCCAAGCCTAACATGTTCAGAAAACATATTAGATTGAGATTTCATGACACTGAAACAGGCATGCCTTTCGGAATACCAAAGGGCGCAATGTGCGTTCAAAGATTCGATGATTCAC
+
CCCCCCFCFFFFGGGGGGGGGGGHGHHHHHHHHHHHHHHHHHHGGGGGGHHHHHHHHHHHHHHHHHHHGHHHGHHGHHHGHHHGGGGGGGHFFGHHHHHHHHHHHHHHHHHHHHHHHHHHHGGHHHGGGGGHHHHHGGHGGHHHHHHHHHHHHGHHGHHHHHHHHHHHHHHHHHHGGGHGHHHHHHHHHHHGHGGGHHGHHHHHGGGHGHHHHHHHGGGHHHHHHHHHHFHFGHHFFHHHHGHHHHHFHGHHHHHHHHHHHHGHGHHFGGGHHHCHGHHHHHGGGGGHHGHGFFGGGGGGGGGGGGFFFFFFFCBACB
@M02197:102:000000000-ALU3V:1:1101:7957:11666 1:N:0:1
ACCGTCTTTCTCTCCTCCGCTTATTGATATGCTTAAGTTCAGCGGGTATTCCTACCTGATCCGAGGTCAACCTGAAAAAATTAGGGGTTGGACCGACCCGGAAGGACCTTGCAACTCGATACGTGCTCCCGAAAGAACTCGTTGTATCGAGGGTCCCACGGACGCCGTCATTACTTTTGAGAACCAGTTGGTCGTGAATACCACCGACTGTGTTCCAATGCCGCACCCCAGGGGGTGGAAGGAAGGATAATGACGCTCGAACAGGTATGCCCTTCGGAATACCAAAGGGCGCAATGTGCGTTCAAAGATTCGATGATTCAC
+
ABACA3CAFFFFGGGGGGGGGGGHGFHHHHGHHHHHHHHCCHGDGGGGHHHHHEHHHFHHGHGFGCGGHHHGHGHFFGHGHHHHGHGFEECHHHGGGCFCGGGGGHGHGHGHHHG8HDHHHGGGHHGHH/CEGGFHHGHHG9GHGHHHCGGGGEGGHH@EFGGBFGAGDDFGFFGGGHHHHGFGFHECCFF?FGDFFHFFFBBGGHHHFHGFFFGEGGGGGFCGGGGEGGGGFHHFEGGHHGGHHHHGHHDGGGGHEEGF5FHHGHHGGGGGGEHGHHGHHHHHHGGGGGHFHH?GCGHGGFGGFGGGGFFFFFFF@BBBB
@M02197:102:000000000-ALU3V:1:1101:19483:11687 1:N:0:1
ACCGTCTTTCTCTCCTCCGCTTATTGATATGCTTAAGTTCAGCGGGTATTCCTACCTGATCCGAGGTCAACCTTAGAAAAATATAAAAAGGAGACCGGGCCGAAGGTCCTTGCAACTCGAGTGCGTGCTGGTTAAAGCTCATTGCACCGAGGGTCCTACGACGCCGTCATTGTCTTTGGGACCGGTCACTCGCGCGACCTAAAGAGTCCAATAACAAGCCAGGCTTGAGGGTTGATAATGACGCTCGAACAGGCATGCCCCCCGGAATACCAGAGGGCGCAATGTGCGTTCAAAGATTCGATGACTCAC
+
CCCCCBFCFFFFGGGGGGGGGGGHHHHHGHHHHHHHHHHHHHHGGGGGHHHHHHHHHHHHHHHGGGGHHHHHHHHHHGHHGHHHHHHHGGGHEEFECECGGGE?EGFHHHHHGHBDGFDEFDCGFFGFFHFFHHHGHGFHHHGFDGHFCCGGFGGGFHFGGG@CDF9FFGFGGGGGGGGGEFFFB9AEFFGGFCGFFFGFBHGGFBHHHHHCBBFHHGHHCCDEFFFGGGG;FHFHHHGGGGGHFGHHHHHHHHHCFCEFCGHHHGHHHHFHGGGGGGHHGHGGGGHGDB5BGGGGGFFFFFFFBBBBB
@M02197:102:000000000-ALU3V:1:1101:26213:11707 1:N:0:1
ACCGTCTTTCTCTCCTCCGCTTATTGATATGCTTAAGTTCAGCGGGTATTCCTACCTGATCCGAGGTCAACCTTAGAAAAATAAAGGGTTAGACCGACCCGACGAGACCTTGCAACTCCTCGCGTGCCTCGTAAAAGACTCGTTGCGAAGAGGGTCCCACGGACGCCGTCATTGTCTTTGAGACCAGTTGCGGGAGGTCCACAACTCGATCCAACGCCAAACCAGAAGGTTTGAGAGAGGATAATGACGCTCGAACAGGCATGCCCATCGGAATACCAATGGGCGCAATGTGCGTTCAAAGATTCGATGATTCAC
+
AAAAABFBFFFFGGGGFGGGGFGHHHHHGHHFHHHHGHHHHHGGGGGGHHHHHHFHHFHHHGHGCGFHHFHHHHHHHHDHHHHHHGHGGHHGHHGGGGGGGGGFGGGGGHHHFHHHHHHHHGGGGGGHGHGHGCGHGGHHHGHGHGGGFFGHHDGHHHGHGFGG@DGGHGGGFGFGFGHFHFGGGGFFFFFFFHHFF?GFHGFHGGGHHHFGGGGFFGFGDGHHHGHGFFHGBHHHHHHGFFGHGGGGGHEGHHHHFGFFGHGG1GGGHHGHHGG3BHHGGF?GGGGHGEE?FGFCGGBGEFFFFFD@BFBBAAA
@M02197:102:000000000-ALU3V:1:1101:6951:11881 1:N:0:1
ACCGTCTTTCTCTCCTCCGCTTATTGATATGCTTAAGTTCAGCGGGTATTCCTACCTGATCCGAGGTCAACCTTGATAAAAATTTAAATAGGTGACCGGGTCCCTGGGGCCTTGAAAACTCGACGCGTGCTCCGGAAAGCTCGATGCGAAGAGGGTCCCACGGACGCCGTCATTGTCTTTGAGACCAGTGGGGGGACGGAAGCCGCCCACGCGGTCCAACACCAAACCCGGAGGTTTGAGAGAGGATAATGACGCTCGAACAGGCATGCCCTTCGGAATGCCAAAGGGCGCAATGTGCGTTCAAAGATTCGATGACTCAC
+
BCCCCCFCFFFFGGGGGGGGGGGHHHHHCHHHGHHGHHHGFBGGGGGCHFFHHHHHHHHHHHGCCEGHHHHHHHHFHHHGHHHHHHHHHHHE4FFHHGCGGGHHHGHGGGEEHGHHGHGHHGHGCGGGGGGFGFGGGGHHHFG;FFEGGEFFD?D9?GHGHCFFG?FGGGAGGGEFGGGGHBGFFFFFGGFHGFGAFHFFFBE//B@/9GGCGFHGHGGFFFEFGEGEFEHFGHHFFGDHHGHHFHHGFEDGE?GGGHHHGHHHHGGFEGGGFGFHHHHFGHHHGGEGGHCHG?GGFHGGFGGBGCGFFFDFFFFBAAAA
@M02197:102:000000000-ALU3V:1:1101:6967:11870 1:N:0:1
ACCGTCTTTCTCTCCTCCGCTTATTGATATGCTTAAGTTCAGCGGGTATTCCTACCTGATCCGAGGTCAACCTTGATAAAAATTTAAATAGGTGACCGGGTCCCTGGGGCCTTGAAAACTCGACGCGTGCTCCGGAAAGCTCGATGCGAAGAGGGGCCCACGGACGCCGTCATTGTCTTTGAGGCCAGTGGGGGGACGGAAGCCGCCCACGCGGTCCAACACCAAACCCGGAGGTTTGAGAGAGGATAATGACGCTCGAACAGGCATGCCCTTCGGAATGCCAAAGGGCGCAATGTGCGTTCAAAGATTCGATGACGCAC
+
3AAAABFBFFBFGGGGCG?EGGGHHHCHFHHGBGGHFHGHHCHGCGGGGHGHHGHHH3GBFGGG0AAEGHGEHHFBGHHFG3FGFEGBBFF343F;F?@/>78AFG9/EF9/GFFGFHFFF?GG<C;/<AEH:F?/>-9F'H@@C1DGDGGFA9;#;:ACAA:---,FG:BG9GCFFBFFFB;#;9FFCGGGCCG>B1<9CAAB?//<AE</G9FEFFFF?/??EFF#FGC2F@199DGFEHHGBHF2HECEE/FGA2HHFHGHHGFA////E0GBGBF10BHHEE000F1DHEEA0GGGGFGF3A11B1FF?D>111A1
@M02197:102:000000000-ALU3V:1:1101:22919:11903 1:N:0:1
ACCGTCTTTCTCTCCTCCGCTTATTGATATGCTTAAGTTCAGCGGGTATCCCTACCTGATCCGAGGTCAATCATTAAAAAGTTTGGGGTTCTGGCAGGACACCACCGGGACTCTGTCGCGAGGAGTATTACTACGCGTAGAGCCAGGAGGCACCGCCACTGCTTTTAAGGGCTGCCCTGTGACGGGCAGGCCCCAACACCAAGCTGAGCTTGAGGGGTGATAATGACGCTCGAACAGGCATGCCCCACGGAATACCGAGGGGCGCAATGTGCGTTCAAAGATTCGATGATTCAC
+
CCCCCCFCFFFFGGGGGGGGGGGGHGHHHHGHHHHHGHHHHGHGGGGGHHHHHHHHHHHHHHFFGGGGHHH:HH:HHHH;:GG%HGG$GGG:H9HHGGFG<HGHHGGGG:GHHHHGHG:GGGGGG8HHFHHH<HGGGGGCGHHH;HHEEDGGHGGGGHHHHGGFFGGGGHFGGGGGGHGGGFGGFGGFFFFFHFFEFGGGHHHHHHHHFGHGGGHHHFHHFFHFFGGGHHGHFFHHHHHHGGFGGGGGHHHEEGGGGGGGGGGHHHGGGEGHGGGGFGGGGFFFFFFFFAAA>A
@M02197:102:000000000-ALU3V:1:1101:8753:11773 1:N:0:1
ACCGTCTTTCTCTCCACCGCTTATTGATATGCTTAAGTTCAGCGGGTATCCCTACCTGATCCGAGGTCAAGAGTGTAAAAATGTACTTTTGGACGTCGTCGTTCTGAGTGCAAAGCGCGAGATGTACTGCGCTCCGAAATCAATACGCCGGCTGCCAATTGTTTTGAGGCGAGTCTACGCGCAGAGGCGAGACAAACACCCAACACCAAGCAAGGCTTGAAGGTACAAATGACGCTCGAACAGGCATGCCCCATGGAATACCAAGGGGCGCAATGTGCGTTCAAAGATTCGATGATTCAC
+
ABBBABFBFFFFGGGFGGGGGGGFHHHHHHHHHHHHHHHHHHHGGGGGHHHGHHHHHHHHHGHGGGGHHGHHHGHEGFDFFHGEGHHGHHHGFHGGGFGDFBEFGHDFBDBGHGGHGGGFCGGGFGHHGGDCFDHHHHHHHFHHHFEGGCGGHGFHHHHHHHHCGGEEGGHGHGCCFFGGHHHEBGGHHFDGHGGGEFGHEEHFEGHHHHHFHGGDBHHHHHHF@HGHHEGGGGHHGHHHHHHHHHGCGHFGGGHHHHHHHHHHGGGGGHHHHGGGGHGGGGGGGGGFFFFFFFFBBCBA
@M02197:102:000000000-ALU3V:1:1101:15856:12007 1:N:0:1
ACCGTCTTTCTCTCCTCCGCTTATTGATATGCTTAAGTTCAGCGGGTATCCCTACCTGATCCGAGGTCAAACGTTGAAAAAAGGCTTCATGGACGCCGACGTAGAAGGGAGAGACGCAAATTGTGCTGCGCTCTACCACCAGTACGTTGGCCGCCAATCGCTTTCAGGCGAGTCCTTTGCAGGACAAACACCCATCACCAAGCAAAGCTTGAAGGTACAAATGACGCTCGAACAGGCATGCCCCATGGAATACCAAGGGGCGCAATGTGCGTTCAAAGATTCGATGATTCAC
+
BBBBBBFBFFFBGFFGGGGECCGHHGHHFHFHHHHHHHHGHHHGEGGGGEFHHHGHHEHHHHG?EG1FFHHHGH:GHHHHGGGGGHHHHHGFHHFGGGGGGGHFFFHFGGGGGGHGGFGGGHHHHGHHFGG9GGHHGHHGHHGDGGGHHHHHGGGGGGHHHHGEFGGGGGGGFGGHGGGHHFGFHHGFEFFGHGFFFGFFGFHHHHHFGHHHHGGHHHHGHGGGGGHFEFFHHGBFFFGDDEGFFBBDF5E3FCFDGGEEEBCHHGGGGFGFBFGGGEF4FC@FFFFAABAA
@M02197:102:000000000-ALU3V:1:1101:27933:12010 1:N:0:1
ACCGTCTTTCTCTCCTCCGCTTATTGATATGCTTAAGTTCAGCGGGTATTCCTACCTGATCCGAGGTCAACCTGAGAAATAAAAGGTTAGACCGACCCGACGAGACCTTGCAACTCCCCGCGTGCCTCGAAAGACTCGTTGCGAAGAGGGTCCCACGGACGCCGTCATTGTCTTTGAGACCAGTTGCGTTGCCACAACTCGGTCCAACACCCAAACCGAGGTTTGGAGAGAGGATAATGACGCTCGAACAGGCATGCCCATCGGAATACCAATGGGCGCAATGTGCGTTCAAAGATTCGATGACTCAC
+
CCCBBCFCFFFFGGGGGGGGGGGHHHHHHHHHHHHHHHHHHHHGGGGGHHHHHHHHHHGHHHHGGGGHHHHGHHHHFFHHHHHHHGHHHHHHHFGGGGGGGGGGGGGHHHGHGHHHHHGGGGGGDHHHGGFGGHGHEGHGHGGGGGGHHGEGHHGHGGGGGGGGHHHGHHGGGGHGFHGHFFGGFGGHHFHGFHFFFFFGHHHHHFFGFGGGGFFGGHHGHGHHHHHHFHGHHHGHEFGGFFGHGHHFHHHHHHHHHGGGGHHGHGHHHHHHGGGGGHGGHGFEDGGGGGGGGGGGFFFFFFFCBCAA
@M02197:102:000000000-ALU3V:1:1101:14904:12030 1:N:0:1
ACCGTCTTTCTCTCCTCCGCTTATTGATATGCTTAAGTTTAGCGGGTATCCCTACCTGATCCGAGGTCAAGAGTGTAAAAATGTACTTTTGGACGTCGTCGTTCTGAGTGCAAAGCGCGAGATGTACTGCGCTCCGAAATCAATACGCCGGCTGCCAATTGTTTTGAGGCGAGTCTACGCGCAGAGGCGAGACAAACACCCAACACCAAGCAAGGCTTGAAGGTACAAATGACGCTCGAACAGGCATGCCCCATGGAATACCAAGGGGCGCAATGTGCGTTCAAAGATTCGATGACTCAC
+
ABCCAAFAFFFFGGGGGGGGGGGGHHGHHHHHHHHHHHHHHHHGCGGGHHHHGHHHGHHFFHHGGCEHHHHHHFGGFGFGHHHHFHGHHGHFFGEEFCFEFFFGGFHHHGFFHHGGGGFGCGGFHHFGGHGDDGHHHHGHHGHFGGGGGGECCGGFHGHHHGHHHGGGGGHHHGGGGGGGHHHGGGGHHHHGHHFEAAGGDFFGGGHHHHHHHGHHFGHGHHHHHHGHHGGGGGHHGHHHHHHHHFCGGGHHHGHHHHGHHHHHGGGGGHFHFCGGGFGGGGGGGGGFFFFFFFFBBAA3
@M02197:102:000000000-ALU3V:1:1101:25973:12044 1:N:0:1
ACCGTCTTTCTCTCCTCCGCTTATTGATATGCTTAAGTTCAGCGGGTAGTCCTACTTGATTTGAGGTCAAAATAATAGACCAGGCAACGACGGATCGTCGCCAGTCGTGTGTGGTGTTAGAAGCGGACAACACCGACGTAAGTTAGCAAAGAAATTAGCAACTCACTGGTTGTCCAGCATACTGTATTTAAGGTGAGCAAGTGTGGTGGCCTGCAAACCCATGGACCCGCACTAAGCGCAAAACGCTTAGGTTGGAGAAATTCACGACGCTCAAACAAGCATGCTCCAAGGAATACCAAGGAGCGCAAGGTGCGTTCAAAGATTCGATGACTCAC
+
A@AA>AFBFFFFGGGGGGGGGGGHHGHHHHHHHHHHHHHHHGHGGGGGGFHHGHHGHGHHFHHHGHGFHHHHHHHHHGHHHHHGHHHEGGGGGGGFEGEGGGGGHHG?EFGHHGFFCFHFHFBFBCDGGC?GGGFGGGGHHHHHHHHFHGFCCHHGHHHHHHHC0HEGGGGGFFFDFFGHGFGHGFFFFGHGHFFHGHGHEBFEFFCGGHHGFGFFHEFGGHHGFFGFHHFDCGGGGHHGGFFFFF3GHGHHGHHGHHHGFH?EGGGGHFFCHHHHHGHHHHGHGHHDHFHFHHHHHHHGGGCGFFGGCGCGHGFGGF5GFGGBCBFBFFBBBAA
@M02197:102:000000000-ALU3V:1:1101:20685:12064 1:N:0:1
ACCGTCTTTCTCTCCTCCGCTTATTGATATGCTTAAGTTCAGCGGGTATTCCTACCTGATCCGAGGTCAACCTTAGAAAAATATAAAAGGAGACCGGGCCGAAGGTCCTTGCAACTCGAGTGCGTGCTGGTTAAAGCTCATTGCACCGAGGGTCCTACGACGCCGTCATTGTCTTTGGGACCGGTCACTCGCGCGACCTCAGAGTCCAACAACAAGCCAGGCTTGAGGGTTGATAATGACGCTCGAACAGGCATGCCCCCCGGAATACCAGAGGGCGCAATGTGCGTTCAAAGATTCGATGACTCAC
+
CDDDCCFCFFFFGGGGGGGGGGGGHHHHHHHHHHHHHHHHHHHGGGGGHHHHHHHHHHHHHHHGGGGHHHHHHHHGHHHHF:HHHHHHHGHHHGGGGGGGGGGGGGFHHHHHHGHFHGHGHHHGGGGGGHHGGHHHHHHHHHHHHHHGGGGGGHHHHHGGGGGGGGGGGGGGFGGGGGGGGGGGGGGGGGGGGFGFFFFFGGHGHHHGHFGFGHGHFFHGHHHHHHGHHHHHHGHHGGGFGHGFHHHHHHHHHGGGGGGCHHHHHHHHHHHGGGGGHHHGCGGGHGGGFGGGGGFFFFFFFFBBAAA
@M02197:102:000000000-ALU3V:1:1101:21984:12057 1:N:0:1
ACCGTCTTTCTCTCCTCCGCTTATTGATATGCTTAAGTTCAGCGGGTATTCCTACCTGATCCGAGGTCAACCTGAGAAATAAAAGGTTAGACCGACCCGACGAGACCTTGCAACTCCCCGCGTGCCTCGAAAGACTCGTTGCGAAGAGGGTCCCACGGACGCCGTCATTGTCTTTGAGACCAGTTGCGTTGCCACAACTCGGTCCAACACCCAAACCGAGGTTTGGAGAGAGGATAATGACGCTCGAACAGGCATGCCCATCGGAATACCAATGGGCGCAATGTGCGTTCAAAGATTCGATGACTCAC
+
BBBAAAFAFFFFFGGGGFEGEGGGFBEGFGDGF5FGHHHGFFHGFGGGFHFHHGFHFFHHHHH?AEGHHHHHHGGGHFFGHHHHHFHGHCGHC@FGGGGGFFGFGGGHHFCGFHHHHHFCGFGGGFFBFFHFCF0GGGGGFGHHGCDECEDCHGHHCCGC;?DHHFGHGHCGGGGFGF?CGFFFFFEHGFCGGHGGGGGFHHHGHGFEEGF?GEFFFFGGFGFFDHHFFFHHHGFFHFFFBDHHEGGFFF1GGBGFE//B/HHHHGDEBA1HFGGE?D1GD0EA01GGDDBFFEGC1FFFFFFA?1>1
@M02197:102:000000000-ALU3V:1:1101:21170:12037 1:N:0:1
ACCGTCTTTCTCTCCTCCGCTTATTGATATGCTTAAGTTCAGCGGGTAGTCCTACTTGATTTGAGGTCAAAATAATAGACCAGGCAACGACGGATCGTCGCCAGTCGTGTGTGGGGTTAGAAGCGGACAACACCGACGTAAGTTAGCAAAGAAATTAGCAACTCACTGGTTGTCCAGCATACTGTATTTAAGGTGAGCAAGTGTGGTGGCCTGCAAACCCATGGACCCGCACTAAGCGCAAAACGCTTAGGTTGGAGAAATTCACGACGCTCAAACAAGCATGCTCCAAGGAATACCAAGGAGCGCAAGGTGCGTTCAAAGATTCGATGATTCAC
+
BBBBCDFCFFFFGGGGGGGGGGGHHHHHHHHHHHHHHHHHHHHGGGGGGHHHHHHHHHHHHHHHGHHHGHHHHHHHHHHHHHHGHHHHGGGCGGGGGHHGGGGGHHGFEGHHGGGGGGHHHHGFGGFGFCHHGGGGGGHHHHHHHHHHHHFHHHHHHHHHGHHHHHHHHHHGGGGFGGGHHGGHGFGGGGHGHHFGHGGHGHGHGGHGGHHHGGGGHHGHFFFGGGGGHHFFGGGGGHHFAEDGGFBGHGHGHHFHHHGHGHGGGGGGHGHHHHGFHHHHHHHHHHHHHFHHGHHHGHHGGEGGHHHHGGGGHCGGGGGGGGGFFFFFBFBABBB
@M02197:102:000000000-ALU3V:1:1101:8740:12107 1:N:0:1
ACCGTCTTTCTCTCCTCCGCTTATTGATATGCTTAAGTTCAGCGGGTATTCCTACCTGATCCGAGGTCAACCTTTTAAAAATAAATTAGGTATGGCCGGGTTGCGACACTCCCCGCAGTACGTGCCTAGAAAGACTCATTGTACCAGGCTCGTGTCGAACGCCGTCATTATCTTTCGGGGGGACGAGATTGTCTCTCTTCCATCCCAACACCAAGCCAGTGCTTGAGGGTTGATAATGACGCTCGAACAGGCATGCCCTTCGGAATACCAAAGGGCGCAATGTGCGTTCAAAGATTCGATGATTCAC
+
BCCCBCFCFFFFGGGGGFFGGGGHHHGBGHHHHHHHHHHHHHHGGGGGEHHHHHHHEHHHHGFGGGGHHHHHGHHHHHFFHHHGHGGHHFBEGGHHHGGGGGGHGGFG@GHHHGGGGGFFHGFHHHHHHHHHHHHHHHHHFHHHHHHGHHHFGFGGGHGHGGGHGGGHHHHHHGHHGGGGGFFG=GHHGHGFGHHHHFFGFFFFFFFGDFGGHHGHHHGFFHHGHFFFHHFHHHGHGGGGGEFAHHFHHFHGFGGE?FGGHHHHFHHGHGHGGGGE5FFHGGGEEFDGGGGFFGGFFFFFFFAA3AA
@M02197:102:000000000-ALU3V:1:1101:8759:12101 1:N:0:1
ACCGTCTTTCTCTCCTCCGCTTATTGATATGCTTAAGTTCAGCGGGTATTCCTACCTGATCCGAGGTCAACCTTTTAAAAATAAATTAGGTATGGCCGGGTTGCGACACTCCCCGCAGTACGTGCCTAGAAAGACTCATTGTACCAGGCTCGTGTCGAACGCCGTCATTATCTTTCGGGGGGACGAGATTGTCTCTCTTCCATCCCAACACCAAGCCAGTGCTTGAGGGTTGATAATGACGCTCGAACAGGCATGCCCTTCGGAATACCAAAGGGCGCAATGTGCGTTCAAAGATTCGATGATTCAC
+
CCBCCCFAFFFFGGGGGGGGGGGHHHHHHHHHHHHHHHHHHHHGGGGGGHHGHHGHFFHHHHHGGGGHHHBFFGHHHHHHHHHHHHHHGHHHHHGHGE?EFGGHGGG;GHHHHGGGGGGHGDCFFGFHGHHHG0HHHHHGGGHHHHHGHHHGDEHF.CCC@C>:CDGFHHGHHFG0CDGGGFFFGFFFFHHGGHHHHHGFEHFGHFFFF2GGHHHHHFHFHFFFHHFFFHFHHHHHFGFEAGHGFFEGFFBFHGFGGGGGGHHFHGGGHHHGGGGGHHFGGGGGHGGGGGGGGGGFFFFFFFAAAAA
@M02197:102:000000000-ALU3V:1:1101:21780:12109 1:N:0:1
ACCGTCTTTCTCTCCTCCGCTTATTGATATGCTTAAGTTCAGCGGGTATCCCTACCTGATCCGAGGTCAATCATTAAAAAGTTTGGGGTTCTGGCAGGACACCACCGGGACTCTGTCGCGAGGAGTATTACTACGCGTAGAGCCAGGAGGCACCGCCACTGCTTTTAAGGGCTGCCCTGTGACGGGCAGGCCCCAACACCAAGCTGAGCTTGAGTGGTGATAATGACGCTCGAACAGGCATGCCCTTCGGAATACCAAAGGGCGCAATGTGCGTTCAAAGATTCGATGATTCAC
+
DDEDDCFCFFFFGGGGGGGGGGGHHHHHHHHHHHHHHHHHHHHGGGGGHGHHHHHHHHHHHHHGGGGHH/::HH:HHHH;G:GHH:G:G;<<HGH<G;;H<HG<H:GGG9GHHHH<HGHG9GGG89HHHHH:HHGGGGGGGHHH<HG9GGGGHGGHHHHGGHHHHHHHGHGGFGGGHHGGGGGHGHGGGGGGGHGGFFFHHHHHHHHHHHHHHHHHHHHHHHHGGGGGGHGHHHGHHHHHGGGGGGGHHHHHHGHHGHGGGGGHGHFGEGGHGGGGGGGGGGFFFFFFFBCCCB
@M02197:102:000000000-ALU3V:1:1101:27340:12145 1:N:0:1
ACCGTCTTTCTCTCCTCCGCTTATTGATATGCTTAAGTTCAGCGGGTATTCCTACCTGATCCGAGGTCAACCTGAGAAATAAAAGGTTAGACCGACCCGACGAGACCTTGCAACTCCCCGCGTGCCTCGAAAGACTCGTTGCGAAGAGGGTCCCACGGACGCCGTCATTGTCTTTGAGACCAGTTGCGTTGCCACAACTCGGTCCAACACCCAAACCGAGGTTTGGAGAGAGGATAATGACGCTCGAACAGGCATGCCCATCGGAATACCAATGGGCGCAATGTGCGTTCAAAGATTCGATGACTCAC
+
CBCCCCFCFFFFGGGGGGGGGGGHHHHHHHHHHHHHHFHHHHHGGGGGHHHHHHHHHHHHHHHGGGGHHHHHHHHHHHHHHHHHGGHHHFGHHGGGGGGGGGGGGGGFHFHHHHHHGHGGGGGGGHHHGGFGGHHHHGHGHHGGHHGGHHHHHHHHGGGGGGGHHHGGGHHGHHHHHHFGHHGGGGGHHFFGGHHGGGGGHHHHHGGFEGGGGGFGGHHGHFHFHFHHHGHHHHHHHGGGGFGGDGHHHHHGHHHGHGGGGHFGHHHHGHHHGGGGGHCHGGGGGHGGGGGGGGGFFFFFFFFCCCCC
@M02197:102:000000000-ALU3V:1:1101:6589:12112 1:N:0:1
ACCGTCTTTCTCTCCTCCGCTTATTGATATGCTTAAGTTCAGCGCGTATTCCTACCTGATCTGAGGTCAATAAATGAAGTTGTGCCGAGAGCTCGGGGCTCGGGGCGGGCTTTAGGTGCTGCACCAAAGTTGCGCCGGCTTGAAACGAGTTGGACGAACCTAGAACGTTGTGTAACCGGGCGGCGGGCCGCACCAATGCATTTGAGGAGAGCGTCCCCACTGGGGGGTCGCAGCTCCCAACATCAACAAAACCAGAAGGTCTTGTGAGAGATTAATGACACTCAAACAGGCATGCCCTCCGGAATACCAGAGGGCGCAATGTGCGTTCAAAGATTCGATGATTCAC
+
BBBBABFBFFFFGGFGF4EFCGGHHFHHHHGHHHGHHGHFHHFDCGGGGHHGHHHHGFHHFHHFHGHHHHHGHHHG5EFHHHHEBGCGEGGEFHGC?EGFGGGFGGGGG?DHHHHHFHHHHHHHHHHGGFHGGCCGEBFFFFABFGFFFFEFGABB;A>@;FFFFFF4FEFFGB@GGGFCFAGGGCCBCGFFFHHHFFGFFFHHHFHFGGGCCDDAGF<?FFFGGGGEGFHHGGHGHGHHHG2HHHHFFGDHHHHGHBFFAEHHGHHGHGF1HHHDFGFGEGFHHGHHFG0FGGGGEGGHEGHHHHGGFEGGGGGGBFHCE0EB1BFFGGGEGF1FFFDFD1AA>A
@M02197:102:000000000-ALU3V:1:1101:6833:12163 1:N:0:1
ACCGTCTTTCTCTCCTCCGCTTATTGATATGCTTAAGTTCAGCGGGTATTCCTACCTGATCCGAGGTCAACCTTGATAAAAATTTAAATAGGTGACCGGGTCCCTGGGGCCTTGAAAACTCGACGCGTGCTCCGGAAAGCTCGATGCGAAGAGGGTCCCACGGCCGCCGTCATTGTCTTTGAGGCCAGTGGGGGGACGGAAGCCGCCCACGCGGTCCAACACCAAACACGAGGTTTGAGGGAGGATAATGACGCTCGAACAGGCATGCCCTTCGGAATGCCACAGGGCGCAATGAGCGTTCAAAGCTGCGATGCCTAAC
+
ABABBAFAFFBFFEGGGC2E22BFGDFGBGD5DB5EFGFHDGBEECG?3GDDGHBGHFBGGFAE??1FGBGHHBDHFHHH53BGH4FGFG3F4B3F@E>;9EACDFGGCA7FH87C3FGH<G;CBDGA?8FFGDC5C-F0%;ACFDAB/B<<CG@9=GF<G9-#@---:/;:AB;CFFGFEF?#+CFF@B99.C?B;/BD.AEAB?;>3/EA@<1/?B9???AE>/EFFDB>$3@BBCFB12;222FCEE?//0//DA11A110CF/B//E/B2FB10A01A0/000E1FF10A00GF1313FFA1A1@FB1111111>
@M02197:102:000000000-ALU3V:1:1101:8842:12287 1:N:0:1
ACCGTCTTTCTCTCCTCCGCTTATTGATATGCTTAAGTTCAGCGGGTATTCCTACCTGATCCGAGGTCAACCACAAAAAATTGGGGGTTTAGCGGCTGGGAGTTATAGCACCTAACAAAAGCGAGAAAAAAATTACTACGCTCAGAGGATACTACAAATCCGCCGTTGTATTTCAGGAACTACAACTCCTAAGAGAAGTAGATTCCCAACACTAAGCTAGGCTTAAGGGTTGAAATGACGCTCGAACAGGCATGCCCACTAGAATACTAATGGGCGCAATGTGCGTTCAAAGATTCGATGATTCAC
+
CCCBBBFBFFFFGGGGGGGGGGGHHHHHHHHHHHHHHHHHHGHGGGGGHHHHHHHHHHHHHHHCGGGHHHHHGGHHFGHGGHHHGGGEFFHGHGGGGGGGHGFGHHHHHHFFFGFHHHHHEHGCCGGHHHGGHHGGHH0CFEHHGHGGHHHHHGHHHG9GGGGFFCHGEHHGGHHHGHHHHHHGGFHFGGHHHHHHHHHHGHHHGGHHGHHHGHHGHHHFHHHHHHGHHHHHHHHGGGFFFHGHHGHHHGGHHFGGHHFHHFFDFFG5GGGGGGGHGHHGFGGHGGGGCGGCGFFFFFFFFBBABA
@M02197:102:000000000-ALU3V:1:1101:16814:12423 1:N:0:1
ACCGTCTTTCTCTCCTCCGCTTATTGATATGCTTAAGTTCAGCGGGTAGTCCTACCTGATTTGAGGTCAGAATATAAAGTGTAGTTAGAGTGGAGGGTTGCGAGAACTTATTACGCATTCCACTTAGACATTTAAGGCGAGCCACGAATGGCATACACCCAAAGCACAACTATAGAAAACTATAGAGGTGAGGTTTATAAGACACTCAAACAGGCATGCCCTTCGGAATACCAAAGGGCGCAATCTGCGTTCAAAGATTCGATGATTCAC
+
AABBAB4AFF5FGGGGGGGGGGGHHHHHHHHHHHHCCHGHFHHGCGGGFHHFHHHHGGFCHHHDFGHHHBEFEFDGGHH@G55BG&GHHH4CFCFCE11CCE<>F13E4FDG8EE?15EBGF@?FGEFBF2G8FG1FHB<7<>GFF1CFF2FC$<CFCFFE@BGBB@C2A2<DDGHFB,@CG1F>B0/$0B:1HHHGCGFHFBGB90;1G1F1C0EFE0E/AEEBA2A9/BFBB000EABA3G0A001A1EFA3GAB11CF@1331AAA>
@M02197:102:000000000-ALU3V:1:1101:7721:12487 1:N:0:1
ACCGTCTTTCTCTCCTCCGCTTATTGATATGCTTAAGTTCAGCGGGTATTCCTACCTGATCCGAGGTCAACCTTGATAAAAATTTAAATAGGTGACCGGGTCCCTGGGGCCTTGAAAACTCGACGCGTGCTCCGGAAAGCTCGATGCGAAGAGGGTCCCACGGACGCCGTCATTGTCTTTGAGACCAGTGGGGGGACGGAAGCCGCCCACGCGGTCCAACACCAAACACGAGGTTTGAGGGAGGATAATGACGCTCGAACAGGCATGCCCTTCGGAATGCCAAAGGGCGCAATGTGCGTTCAAAGATTCGATGACTCAC
+
@BBBBB?AFFFFGGFGGGGGGGGHHHCGHHFHHGHFHHGDGFHGGGGGHHHDGHHGHHHHHHGFEFGHGHHHHGHFGHGFHHHHGGHEH4G3@E;FG@ECGFFF,HEGFGGGHHHGGHHHH@FFGGGF?DFFGGGGF;HF:HGCHBGG/@@DC.EEGEHGHFGGGC@@G?FDFBHFFFFGHFGGGF9FCFCEGGFFCDCB@9/AGFGF@CEFFFDGFFFFFEDGBE/FFF9FFAFFHHFGD2GE@2HFE??>/BFCFFGDDF1AAFF//CE/HG2D1GGB1FBEECFEA1310EA0AGGBF333EGBFFD@1FF?AAA1
@M02197:102:000000000-ALU3V:1:1101:11055:12493 1:N:0:1
ACCGTCTTTCTCTCCTCCGCTTATTGATATGCTTAAGTTCAGCGGGTATCCCTACCTGATCCGAGGTCAAGAGTGTAAAAATGTACTTTTGGACGTCGTCGTTCTGAGTGCAAAGCGCGAGATGTACTGCGCTCCGAAATCAATACGCCGGCTGCCAATTGTTTTGAGGCGAGTCTACGCGCAGAGGCGAGACAAACACCCAACACCAAGCAAGGCTTGAAGGTACAAATGACGCTCGAACAGGCATGCCCCATGGAATACCAAGGGGCGCAATGTGCGTTCAAAGATTCGATGACTCAC
+
CCCCCCFCFFFFGGGGGGGGGGGHHHHHHHHHHGHHHHHHHHHGGGGGHHHHHHHHHHHHHHHGGGGHHHHHHHHHHFHHHHHFHHHHHHHGGHGGGGGGGGGHGHHHGHHHGHHHGGGGGGGHHHHHHHGGGGGHGHHHHHHHHHHGGGGGHGGHHFHHHHHHHHGGHGHHHGFGGGGGHGHGGGGHHHFHHHFFFFFGHGHFFFGHGHHHHGGHGHHHHHHHHHHGHFGDGFFGGHHHHHHFHHGGGHEHHHHHHHHHHHFHGGGFCHGHGGEEGGGGGGCFGGGGFFFFFFFBAAA?
@M02197:102:000000000-ALU3V:1:1101:25826:12566 1:N:0:1
ACCGTCTTTCTCTCCTCCGCTTATTGATATGCTTAAGTTCAGCGGGTAGTCCTACTTGATTTGAGGTCAAAATAATAGACCAGGCAACGACGGATCGTCGCCAGTCGTGTGTGGGGTTAGAAGCGGACAACACCGACGTAAGTTAGCAAAGAAATTAGCAACTCACTGGTTGTCCAGCATACTGTATTTAAGGTGAGCAAGTGTGGTGGCCTGCAAACCCATGGACCCGCACTAAGCGCAAAACGCTTAGGTTGGAGAAATTCACGACGCTCAAACAAGCATGCTCCAAGGAATACCAAGGAGCGCAAGGTGCGTTCAAAGATTCGATGACTCAC
+
CCCCCCFCFFFFGGGGGGGGGGGHHHHHHHGGHHHHHHHHHHHGGGGGGHHHHHHHHHHHHHHHGHHGHHHHHHHHHHHGHHHGHHHHGGGGGGGGGHHGGGGGHHGFFHHFHGGGGGHGHHHHGGGGGHGHGGGGGHFHHGFHHHHHGHHHHGHHHGHGHGHHHHHHHGHHGGHGHHGGHHHHHHGHHHHHHHGHHGHHGGGHGGGGGHHGHGGGHHHHHGHGGGGGHHFHFFGGGHGGGGFGHHHGHGHHHHHHHGHHFBGGGGGGGGHHHHHHHHHHGHHHHHHHHHHHHHHCHHHGGGGGHHHHGGGGHGGFGFCGFCGFFFFFFFBBAAB
@M02197:102:000000000-ALU3V:1:1101:27393:12630 1:N:0:1
ACCGTCTTTCTCTCCTCCGCTTATTGATATGCTTAAGTTCAGCGGGTATTCCTACCTGATCCGAGGTCAACCTGAAAAAATAGTTTTTGAGGAGGCCGGGTCCCCGGGACCTTGCAACTCAACGCGTGCTCCGGAAAGCTCAGTGCGAAGAGGGTCCCACGGACGCCGTCATTGTCTTTGAGACCAGTTGGGAGGGCCGCGGACGGTCCCCCAACGCGGTCCAACACCGAACCCGGGGGTTTGAGGGAGGATAATGACGCTCGAACAGGCATGCCTTTCGGAATGCCAAAGGGCGCAATGTGCGTTCAAAGATTCGATGACTCAC
+
CCCBCCFCFFFFGGGGGGGGGGGHHHHHHHGHHGHHHHGHHHHGGGGCHHHHHHHHHGGHGHHGGGGHHHHHHHHHHHHGHHGFHHHGGGGHHGGGGEEGGGHHHGGGGGG:GHHGHHHHHFHGGGGGGGHHGGGGGHHHHHHDHHGGGGGHHGGHHHGHCGAGCFCGDGGGGGFFGGGFFFFFGFFGFGFFEGGFFFFFGFGGDDGDFFHFGGFFFHHFGEGGFFGGHGFGGGGGGGHHGHHGGHHGHHHHGFGGGGGFEEHGHEHHHFFHHHGGGGFGHHHHHFDBHGGGGEGHHHGGGGHGBFFGGGGGGFFFFBFFBBAA@
@M02197:102:000000000-ALU3V:1:1101:29203:12658 1:N:0:1
ACCGTCTTTCTCTCCTCCGCTTATTGATATGCTTAAGTTCAGCGGGTATCCCTACCTGATCCGAGGTCAAGAGTGTAAAAATGTACTTTTGGACGTCGTCGTTCTGAGTGCAAAGCGCGAGATGTACTGCGCTCCGAAATCAATACGCCGGCTGCCAATTGTTTTGAGGCGAGTCTACGCGCAGAGGCGAGACAAACACCAACACCAAGCAAGGCTTGAAGGTACAAATGACGCTCGAACAGGCAGGCCCCATGGAATACCAAGGGGCGCAATGTGCGTTCAAAGATTCGATGATTCAC
+
ABABAAFBFFFFGFGGGGGGGGGHHHCHHHGFHHHHHHHGHHHGGGGGHFHHHHHHGGGHHGFGGGECHHHHHHHHHHHGFGHH<HHHHHHFGH;GGGGG/GGGFGFF9FHHEBGFEGG@CGGBF;H;HH;GGGGGGGGHHHFHHFCEFCCDGCG<>GHH8GHGCCCCGE?@CGGGF;7A</2D=FFFCF2BFGGGEGHG8EFFGG;HFHFGFE;HHF;G@;2;8EHHG9GGCGCFFHH;GGE9B#?AEFFF2HHHHHHHHFGGGEEAFFGHECGGGGE3GGGGEGGFFFFB3FAAAAA
@M02197:102:000000000-ALU3V:1:1101:21720:12724 1:N:0:1
ACCGTCTTTCTCTCCTCCGCTTATTGATATGCTTAAGTTCAGCGGGTATTCCTACCTGATCCGAGGTCAACCTGAAAAAATAGTTTTTGAGGAGGCCGGGTCCCCGGGACCTTGCAACTCAACGCGTGCTCCGGAAAGCTCAGTGCGAAGAGGGTCCCACGGACGCCGTCATTGTCTTTGAGACCAGTTAGGGGGGCCGCGGACGGTCCCCCAACGCGGTCCAACACCGAACCCGGGGGTTTGAGGGAGGATAATGACGCTCGAACAGGCATGCCCTTCGGAATGCCAAAGGGCGCAATGTGCGTTCAAAGATTCGATGATTCAC
+
BBBBAA4ADFFFGGGGGGGGGFGHHHHHHHHHHHHHHHHHHHHGGGGGHHHHHHHHGHHHHHHGGGGHHHHHHHHHHGHGHHHFGHHGGGGHFGGGGGCGGEHEGEBDGGGHGHHHHHHHHHHCCGGGGGHHGGGGGHHHGHHHHHGGGGFHHGGFGHHHGGGGBBGG;BGGGGFFEFFFFFFFFFFFFFGFGGFCGGGGFBBGGCFF@FFFCBGDCHFDHHFFFFFGHGEEGGGGGGFHHFFGGHHHHHHHGGGGGGE2HFFHHHHHHHHGGGGGGGGHHHHGHGHGHCGGGGHHHHGGGGHGGGGGGGGGGFFFFFFFBA@CB
@M02197:102:000000000-ALU3V:1:1101:10401:12745 1:N:0:1
ACCGTCTTTCTCTCCTCCGCTTATTGATATGCTTAAGTTCAGCGGGTATTCCTACCTGATCCGAGGTCAACCTTGAAAAATAATAAAAGGTGACCGGGTCTAGAGTCCCTTAACTCGAGTACGTGCTGGTTAAAGCTCAATGTACCGAGGGTCCTCTAGACGCCGTCATTGTCTTTGGGACGGGTGATGACCAAACACCACCGGACGTCCAACACCAAGCCAGGCTTGAGGGGTGATAATGACGCTCGAACAGGCATGCCCTTCGGAATACCAAAGGGCGCAATGTGCGTTCAAAGATTCGATGACTCAC
+
CCCDBBFBFFFFGGGGGGGGGGGHHHHHHHHHHHHHHHHHHHHGGGGGHHHHHHHHHHHHHHHGFGGHHHHHHHHHHHHHHHHHHHHHHGHHHHHFEGGEHHHHHHHHHHHHHHHHGGGHHHGGHHGHHHHHHHHHHHHHHHHHHHHFGHGHGHHHHHHHHEGGGGHHHHHHHHHHHHGGHHHHHHHGHHGHHGHGGGGGGGGGGFHGFHGGFFGGGHHHHHGHHGHGGGHHHHHHHHFGGGGEDHFGHHGHGHHHGGGGGGGHHHHGHHHHHHGGGGGHHHHGGGGHGGGGGGGGGGFFFFFFFBAAAA
@M02197:102:000000000-ALU3V:1:1101:21294:12777 1:N:0:1
ACCGTCTTTCTCTCCTCCGCTTATTGATATGCTTAAGTTCAGCGGGTATTCCTACCTGATCCGAGGTCAACCTTAGAAAAATAAAAGGGTTAGACCGACCCGACGAGACCTTGCAACTCCTCGCGTGCCTCGTAAAAGACTCGTTGCGAAGAGGGTCCCACGGACGCCGTCATTGTCTTTGAGACCAGTTGCGGGAGGCCCACAACTCGATCCAACGCCAAACCAGAAGGTTTGAGAGAGGATAATGACGCTCGAACAGGCATGCCCATCGGAATACCAATGGGCGCAATGTGCGTTCAAAGATTCGATGACTCAC
+
CCDCBCFDFFFFGGGGGGGGGGGHHHHHGHHHHHHHHHHHHHHGGGGGHHHHHHGHHHHHGHHGGGGHHHHHHHHHHHHHHHHHHHHGGHHGHHHHGGGGGGGGGGGGGGHHHHHHHGHHHHGGGGGGGHHGHGGHHHGHHHGHGFGHHGHHHHGFHHGHHGGGGGGGHGGHHGHGHHHHHHHGGHHGGGGGGHGGHGGGGHHGHGGGHHHHGGGGHGGHHGHHHHHHGHHHGHHGHFHHHHHHHGGGGGHHGHHHHHHHHHHGHGGGGGGHHHHHHHHHGGEGGHHHHGGGGGGGGGGGGGGGFFFFFFFCCBAA
@M02197:102:000000000-ALU3V:1:1101:12527:12860 1:N:0:1
ACCGTCTTTCTCTCCTCCGCTTATTGATATGCTTAAGTTCAGCGGGTATTCCTACCTGATCCGAGGTCAACCTGAAAAAATAGATTTAGAGGTGGCCGGGCCCGTGACACCTTGAAACTCGACGCGTGCTCCGGAAAGCTCAGTGCGAAGAGGGTCCCACGGACGCCGTCATTGTCTTTGAGACCAGTTGGTCGCGGACGATCCAACGCGGTCCAACACCAAACCCGGAGGTTTGAGGGAGGATAATGACGCTCGAACAGGCATGCCCTTCGGAATGCCAAAGGGCGCAATGTGCGTTCAAAGATTCGATGACTCAC
+
BCCCCCFCFFFFGGGGGGGGGGGHHHGHHHHHHHHHHHHGHHHGGGGGHHHHHHHGHHHHHHHGGGGHHHHHHHHHHHHGHHHHHHHHHHHHFHGHHGGGGGGGGGGGHHGHHHHHHHHHGHGGFGGGGGHHGGGGGHHHHHGGHHGGGGEGGGGHHHHHGGGGDGGHHGHGHHGHHHHHGGFHFFFHGGGGGGGFHHGHHHHGGFGGGHHGHHGHGHGGGFFGGGHHHFHHHHGHGHHHHHFFFG?GGGEFHGHHHHHHHHEGGGGF?GHHHHHCHGHHHGFEGGGHHHGGGGHFGBFFGGGGBFFFFFFDA?AAA
@M02197:102:000000000-ALU3V:1:1101:10417:12799 1:N:0:1
ACCGTCTTTCTCTCCTCCGCTTATTGATATGCTTAAGTTCAGCGGGTATTCCTACCTGATCCGAGGTCAACCTTAAAAATAAAAGGGTTAGACCGGCCCGACGAGACCTTGCAACTCCCAGCGTGCCTCGTAAAAGACTCGTGGCGAAGAGGGTCCCACGGACGCCGTCATTGTCTTTGAGACCAGTTGCGGTTGCCCACAACTCGATCCAACGCCAAACCAGGAGGTTTGAGAGAGGATAATGACGCTCGAACAGGCATGCCCTTCGGAATGCCAAAGGGCGCAATGTGCGTTCAAAGATTCGATGACTCAC
+
AAA1>A>AF3BDDGCEGFGGGE0F3EDBGAF33AGFGBAFGGHG?F//FHB2F2AFB10A1F0EEG/>FGF00BDEGF1FH1B@GG?GF/BDD@E+EEEE@/;<:7//1B1BGD@91G@$?BBCF/<1FE+?;<0#.<;>F<#<CC0CC<CHCAA:C<C<<<-A??A1GGHFGGCF?91CEAF0FF7CCCGGC0AA;BF1F;9/9HF1E>/>@B@?AHGBCHFG6EG@21HFCFFFE@9220EFE9B0E/21B1ABG0AFFE/GCEFFD1DFFB1FG?GEAGHFGHGGEB11A3DBAF1AA11FFFBFA>>11
@M02197:102:000000000-ALU3V:1:1101:24107:12870 1:N:0:1
ACCGTCTTTCTCTCCTCCGCTTATTGATATGCTTAAGTTCAGCGGGTATTCCTACCTGATCCGAGGTCAACCTTGTAAAAATTGGGTTATGGACCGTGCCGGGGTACCTTTCAACTCGTTGCGTGCTTAGAAAAGCTCGTTGCACCGAGAGTCCCACGGACGCCGTCATTACTTTTGGGACCGGTCGGGGGTGAACCCGGACCTGGAGTCCAACAACAAGCCAGGCTTGAGAGGGGATAATGACGCTCGAACAGGCATGCCCCCCGGAATACCAGGGGGCGCAATGTGCGTTCAAAGATTCGATGACTCAC
+
AAABAAFBFFFFGGGGGGGGGGGHGHHHHHHHHHHHHHGHHHHGGGGCHHHHHHHHHHHHHHHGGGGHGHHHHHHHHGGDGHHHFE1FFHB;&8EEFG%FEB>9#B?FGFHHDAFHHFHGHGGGGGEHBGBGFHCHGGGGGHGHFCCCC.::GHH,.;9-;BBFGGGBCBFFFFFBFF@9=AB=9@DGGGFDFE9/BGFFFGFBGFEGGGG/GFFEEEGFFFGFGEHHCFD;CD#FDGGHGGGGGHHGHHFFHHHHGCGGGGEEEHHHHGFHGEEEEGGGHGHHGGEGCGGGGGGGGGGFCFFFFF>3?A3
@M02197:102:000000000-ALU3V:1:1101:25609:12870 1:N:0:1
ACCGTCTTTCTCTCCTCCGCTTATTGATATGCTTAAGTTCAGCGGGTAGTCCTACTTGATTTGAGGTCAAAATAATAGACCAGGCAACGACGGATCGTCGCCAGTCGTGTGTGGGGTTAGAAGCGGACAACACCGACGTAAGTTAGCAAAGAAATTAGCAACTCACTGGTTGTCCAGCATACTGTATTTAAGGTGAGCAAGTGTGGTGGCCTGCAAACCCATGGACCCGCACTAAGCGCAAAACGCTTAGGTTGGAGAAATTCACGACGCTCAAACAAGCATGCTCCAAGGAATACCAAGGAGCGCAAGGTGCGTTCAAAGATTCGATGAT
+
AAAAAAFAFDFFGGGGGGGGFGGHHHHHGHHHHHHHHHGHHHHGGGGGGHHHHHHEHHHHGHHHGHHHGHFHHHHGBFHFGHHGGHHHGEEEEFCEGHHGGE?EGBE?EECCFGCGCCEGHHGGFFFDGHHFGGGGCCFGGHEHHHHGGGHEFGHHGHHHFHHE;CG<C0;CCFFF1C1FFGGHHFFHHGGGGDFBFFFFGHHHGGCADFHGBA/GHFHGFB<<@GFEFFFBGGEE>BFF/BFCGF1FHGEHHHEGHHHFF>/@E/EECCFFGGFHHGBFFEEFFFDGGD22A111B110EA?EB1B0EGGFGCF3GGGDAFFFFF?AAA>
@M02197:102:000000000-ALU3V:1:1101:6948:12899 1:N:0:1
ACCGTCTTTCTCTCCTCCGCTTATTGATATGCTTAAGTTCAGCGGGTATTCCTACCTGATCCGAGGTCAACCTTGTAAAAGTAAATAAAGGTGACCGGGCCCAGAGTCCCTTAACTCGAGTACGTGCTGGTTAAAGCTCGATGTACCGAGGGTCCTCTGGACGCCGTCATTGTCTTTGGGACGGGTGGTGACCCAACACCACCGGACGTCCAACACCAAGCCAGGCTTGAGGGGTGATAATGACGCTCGAACAGGCATGCCCCCCGGAATACCAGAGGGCGCAATGTGCGTTCAAAGATTCGATGATTCAC
+
BCCCBAFAFFFFGGGGGGGGGGGGHHHHHHHHHHHHHHHHHHHGGGGGHHHHGHHHHHHHHGFGGGGHHHHHHHHGHHHGB@FGGHGHHB33FHFHGFEEGGCFFFFFGGHF:GHGFFHGHHGAFGEFFFGHFGHFHHFBFBGFGFHGFCDFFHHGFGGFFFCDCFGGFGHHGGHHFFHGHGGCFFFFFFDFGGEGGGGGEFFFDCAGHFHF59CGGHGFFEFCB0CBDFEHFFFBFHHGGGDGGHHDHHHHHHHHGGGGGGGGGHFFHDGGHHHFGFFGHGHGGGGGGGCGFGCGGGGFFFFFFFBBCCC
@M02197:102:000000000-ALU3V:1:1101:8769:12921 1:N:0:1
ACCGTCTTTCTCTCCTCCGCTTATTGATATGCTTAAGTTCAGCGGGTAATCCTGCCTGATTTGAGGTCTAAAGTTCAAGTGTTTCACCGAGGTGAAGCGTGTTATAAGCGCCGTCTAACGATAAGACTGCAATCAACTTGACGAGAATAAGTATTATTACGCCGAGTGAAGCCTTCTGTAGTATCGAAATACAAGCTGCTCGTACATTTCAGCTGAGCTGACCCTATGACAGGGCCTGCAAAACAGCCAGAATCCAAGCCCAGACGCCTGCTTCATTACAAAACAGGGGGGTTGAGGGTTTCACGACACTCAAACAGGCATACTCTTCGGAATACCAAAGAGTGCAAGGTGCGTTCAAAGATTCGATGATTCAC
+
BBCBAAFAFFFFGGGGGGGGGGGHHHGHGHHHHHHHHHHHHGGGGGGGGHHHHHHHHHHHHHHHGHHGGHHHHDGFHHHHHHGHHHHHGGFGFHHHHHGEFGGHHGHHHGGGGGGHHHGGGHGFHFHGHHHHHGHHHHHHHGGGGGGHHHGGGHHEHFHHF?CFCGCGHHGFGHHHHGBCG;GHHGHHGGHHHHHHGGFGGGGFFGFHGGGGHHHHFHHHGGHGFGEFFFF4FAGDBFFHHHHGFGBHHHFHEGGHHHFEGEE/CE/HGFHFHHGBG2HHFHGF?FGDAFHGHHHGHEHFFEFCHGGHGHGHHFHEHHGEHHHEGGEGHHCFHHHHHHBHHHHHHHHFGGGFGGFGGGGGGGFFFFFFFAA?AA
@M02197:102:000000000-ALU3V:1:1101:25279:12989 1:N:0:1
ACCGTCTTTCTCTCCTCCGCTTATTGATATGCTTAAGTTCAGCGGGTATCCCTACCTGATCCGAGGTCAACCTGATAAAAAATTGGGGGTTAGACCGACCCGGAAGGACCTTGCAACTCGATACGTGCTCCCGAAAGAACTCGTTGTATCGAGGGTCCCACGGACGCCGTCATTACTTTTGAGAACCAGTTGGTTTGACCCGACTTGGTTCCAATGCCACACCCCGGGGGGTGGAGAGAAGGATAATGACGCTCGAACAGGTATGCCCTTCGGAATACCAAAGGGCGCAATGTGCGTTCAAAGATTCGATGACTCAC
+
CCCCCCFCFFFFGGGGGGGGGGGHHHGHHHHHHHGHHHHHHHHGFGGGHHHHHHHHHGHHHHHGGFGHHFHGHHHHGHHHH/FGBHHGGEEFHHHHCGGGGGGGGGGHGHHHGHHHHHHGGHHGGHHHGHHGFFGGGGHHHHGHGHFHHHGHGGGGHHGGGGGGF?DGHHGGFFFGFHHHHEHFFHHFFGFFHFEFGHGGGGHHGHFHHHGGHHHHGGGFFGDFGFGGGGHHHHHHHHGHHHHHGHGFECGHHCGFHHHGHHHGGGGGGGHHHHHHHGHHHGGGGGHHHHGGGGCGGGGGGGGGGFFFFFFFBAAA3
@M02197:102:000000000-ALU3V:1:1101:19029:13005 1:N:0:1
ACCGTCTTTCTCTCCTCCGCTTATTGATATGCTTAAGTTCAGCGGGTATTCCTACCTGATCCGAGGTCAACCTTGTAAAAATAAAAGGGTTAGACCGACCCGACGAGACCTTGCAACTCCCCGCGTGCCTCGAAAGACTCGTTGCGAAGAGGGTCCCACGGACGCCGTCATTGTCTTTGAGACCAGTTGCGGGGCGAACCCCGAACACGGCCCAACACCAAACCAGGAGGTTTGAGAGAGGATAATGACGCTCGAACAGGCATACCCATCGGAATGCCAATGGGTGCAATGTGCGTTCAAAGATTCGATGACTCAC
+
DCDCCCFCFFFFGGGGGGGGGGGHHHHHHHHGHHHHHHHHHHHGGGGGHHHHHHHHHHHHHHHGGGGHHHHHHHHHHHHHHHHHHHHGGGHHH<HHGGGGGGGGGGGGGGHHFGHHHHHHHGGGGGGGHHHGGHGGHFHHGHGGGGGGGGHGFGHHHHHGGGGCDGGGGHGGFBGHHGFHHGFHHGGGFFFGGGFGFFGFGGHFHFFFHHEHHGHFGGFFGFGHHHHHGGHFFHHHHHHHHHHHHGGGGGFHEHHHHHHHHGGFGGGGDHFHHHHHGHGHGGHGHHHHHGFGGFGGGGGGGGGGFFFFFFFBBBAA
@M02197:102:000000000-ALU3V:1:1101:11307:13012 1:N:0:1
ACCGTCTTTCTCTCCTCCGCTTATTGATATGCTTAAGTTCAGCGGGTATTCCTACCTGATCCGAGGTCAACCTTGTAAAAATTGGGTTATGGACCGTGCCGGGAGACCTTTCAACTCGTTGCGTGCTTAGAAAAGCTCGTTGCACCGAGAGTCCCACGGACGCCGTCATTGTCTTTGAGACCAGTTGCGGGAGGCCCACAACTCGATCCAACGCCAAACCAGAAGGTTTGAGAGAGGATAATGACGCTCGAACAGGCATGCCCATCGGAATACCAATGGGCGCAATGTGCGTTCAAAGATTCGATGATTCAC
+
BCCCCCF@FFFBGGGGGGGGGGGHHHHHHHHHHHHHHHHHGHHGFGGGHHHHHHHHHFHHHHHGGGGHHHGHHHHHHHHHGHHHHGGGHHHDGHHGGHGHGGGGGGGGHHHHHHHHHGHGHGGGGGGHHHHHHHHHFHGHGGGGHHHGHHGHHGHHHGGGGCGGHHHHGHHHGHGHHHHGHGGGGGGGGHHGGGFEFBEFHGGGHHHHGFGGHFGHFFGGHGHGGGHHHHHFHHHGHHHHHGGGGGHHGHGHHGFHHHHHHGGEGHHHHHHHHHHHGGGGECHHHGGGGHGGGGGGGGGFFFFFFFFCCCCC
@M02197:102:000000000-ALU3V:1:1101:11112:13028 1:N:0:1
ACCGTCTTTCTCTCCTCCGCTTATTGATATGCTTAAGTTCAGCGGGTAGCCCTACCTGATTTCAGGTCAAAGTCAAAAGGTGCGCGATGGCAGGTTCTGAGCAGTCATCACCACAAGGAGAGACGAAACTTATTACGTCTAACACTGATGTGGGATGTTCCACTAAGTCATTTGAGGCGAGCCATTGCTGGCAGACGCCCAAGTCCAAGCCTAACATGTTCAGAAAACATATTAGATTGAGATTTCATGACACTGAAACAGGCATGCCTTTCGGAATACCAAAAGGCGCAAGGTGCGTTCAAAGATTCGATGACTCAC
+
CBCCCBFCFBFFGGGGGGGGGGGFHGBHCGHCHHHHFFGHHHHGGFGGEHHHHHHHGHGHHHGHHHHHHHHHHGHHHBH1GEHGGGGGDEHHGGFGHHHGHHHHHHGHHFFHHHHHHHHHHGGHGGGGGGHHHHHHG<GHA9GHHHGHGCDDBDHHGHHHHHHGHGFGGFGFFE1CGGHHGGGHHGHHHHHGFFGGFGHFGHGFFFFFFGFFGFHHHHHGHGFHHFBHFEHHHHGHFHGHFHHFEHGFFHFF5HHFGGG5FBHGGEHDGGGHHFHFHGCHCGGGGGGFGGBEE2GFG5FFGGGGGGFFFFFFFAAABA
@M02197:102:000000000-ALU3V:1:1101:23620:13047 1:N:0:1
ACCGTCTTTCTCTCCTCCGCTTATTGATATGCTTAAGTTCAGCGGGTATTCCTACCTGATCCGAGGTCAATGGTATAAGAGTTTGGTCTCTGGAAGCGGGCGACCGCAGGGCCTCGTAGCGGGATGTTTCACTACGCTAGAGGCCCGGGGCCACCGCCAACCGGTTTAGGGGGCGCCCCTGACGGGGCGGGCTCCCAAGGCCAAGCAGGTGCTTGATTTTCCACTAAATGACGCTCGAACAGGCATGCCCCCCGGAATACCAGGGGGCGCAATGTGCGTTCAAAGATTCGATGACTCAC
+
BBBBBBFBFFFFGGGGGGGGFGDHHHHHHHHHHFHHHHHHHGHGGGEGHHHHHHHHHHHHHHHGFFEGHFGHHDFGHHG;HHGHGGHHHHGHHHHHHGGEEFGGGGGGGFCGGGHGHGGGGGGGGGHHGHHHHHHGGGGGHFFGGGGGGGDDGFGGGFFDCCFFFFFFFFFFFFFFFFFGGGGGGGFGGGGEFFFFHHHFGFGGEFCFH<FHHHGDHFFHHGGHHFHHFFFGGGHGHHFHHHFGHGGGGGGFHHHHHHHHGEEGEGGFFHGBGFGGHGFGGG5GEFGFFDFFFFAAAAA
@M02197:102:000000000-ALU3V:1:1101:19957:13066 1:N:0:1
ACCGTCTTTCTCTCCTCCGCTTATTGATATGCTTAAGTTCAGCGGGTATTCCTACCTGATCCGAGGTCAACCTGAAAAAATAGATTTAGAGGTGGCCGGGCCCGTAACACCTTGAAACTCGACGCGTGCTCCGGAAAGCTCAGTGCGAAGAGGGTCCCACGGACGCCGTCATTGTCTTTGAGACCAGTTGGTCGCGGACGATCCAACGCGGTCCAACACCAAACCCGGAGGTTTGAGGGAGGATAATGACGCTCGAACAGGCATGCCCTTCGGAATGCCAAAGGGCGCAATGTGCGTTCAAAGATTCGATGACTCAC
+
CCCDCCFCFFFFGGGGGGGGGGGHHGHHHHHHHHHHHHHHHHHGGGGGHHHHHHHHHHHHHHGGGGGHHHHHHHHHHHHGHHHHHHHHHHGH;HEHHGGGGGGFEGGG;HGHGGHHHGHFFHGGGGGGCGHHGGGGGHHHHHHHGFFGEGGGGGFFGFHHCCCGDFGGGGGGGHFHGHHHGFGFFHFFFFFDFGGGHHFFFFGGGGGGGGHGAGBGFFGGGGFGGGHFHGHFFHHHGHHHGHHGGHGGGGGHHGHHHGHHFHG1EGGGGGHHHHFFGHGEFGGGGGHHHHGGGGHGFFBFGGFGGFFFFFFFB@BBB
@M02197:102:000000000-ALU3V:1:1101:7965:13066 1:N:0:1
ACCGTCTTTCTCTCCTCCGCTTATTGATATGCTTAAGTTCAGCGGGTATTCCTACCTGATCCGAGGTCAACCTGAAAAAATAGATTTAGAGGTGGCCGGGCCCGTAACACCTTGAAACTCGACGCGTGCTCCGGAAAGCTCAGTGCGAAGAGGGTCCCACGGACGCCGTCATTGTCTTTGAGACCAGTTGGTCGCGGACGATCCAACGCGGTCCAACACCAAACCCGGAGGTTTGAGGGAGGATAATGACGCTCGAACAGGCATGCCATTCGGAATGCCAAAGGGCGCAATGTGCGTTCAAAGATTCGATGACTCAC
+
>AB?AAFBFFFFGGGGGGGGGE?GFHHHGFHFHG55FFGHHHHFC?2EHHHHFGHFHHGGHHH1E?EEHHHHHHHFHHGGHFHFHHHFHHEHEEEFG@9EEG?EFEGDBGFFCFBGGGHFDEGGGGGCDA8?DC<CCHFHGEHEFHGG?D?C.A:/:CCC@C:@<-ADCGGGGGBFFFBFDHGGFFGHCBAAB<AFFF7FFFGBBCB?BGBF;GFBBEEEE#>ADFG;FFFABFC-FBBG@9F29>?//E/0CEB1G1HF10FGBB1/EA0FA111101F0AAAA011FAE0A011AAGB3GEBGFFFD1@B1A>A>
@M02197:102:000000000-ALU3V:1:1101:3861:13138 1:N:0:1
ACCGTCTTTCTCTCCTCCGCTTATTGATATGCTTAAGTTCAGCGGGTATTCCTACCTGATCCGAGGTCAACCTGAAAAAATAGTTTTTGAGGAGGCCGGGTCCCCGGGACCTTGCAACTCAACGCGTGCTCCGGAAAGCTCAGTGCGAAGAGGGTCCCACGGACGCCGTCATTACTTTTGGGACCGGTCGGGGGTGAACCCGGACCTGGAGTCCAACAACAAGCCAGGCTTGAGAGGTGATAATGACGCTCGAACAGGCATGCCCTTCGGAATGCCAAAGGGCGCAATGTGCGTTCAAAGATTCGATGACTCAC
+
A?ABBAFAF5DFGGFGCGGGGGGHHHHHFHGHFFHHCGHHHHHGGGGGEHHHHGH1GGHHHFHGGGGHGHHEHFBGGHHGHFGHFHHGG1CFH9FCEEC?<;FGFGC?GCFHF<CGFHB1GGHDGGE?DGHHGGGDGHFGHHHDHEFD@DCGCD:CEEGHGGGGBB@GBGGGFGFGHHHFGDEFFCBBCCBB=DDFFFBEEBB?BBFFFFFFFFFBFEG2FAGEGFFFEFFGFHHHHHBFGDFFEE//0EGGDFDGHFF0FCA/EA/HHHFF1FF110ECGGCFHHHCGE?AGFB3GGFA1B113FD1111A>>
@M02197:102:000000000-ALU3V:1:1101:16218:13162 1:N:0:1
ACCGTCTTTCTCTCCTCCGCTTATTGATATGCTTAAGTTCAGCGGGTATTCCTACCTGATCCGAGGTCAACCTTGATAAAAATTTAGATAGGTGACCGGGTCCCTGGGGCCTTGAAAACTCGACGCGTGCTCCGGAAAGCTCGATGCGAAGAGGGTCCCACGGACGCCGTCATTGTCTTTGAGACCAGTGGGGGGACGGAAGCCGCCCACGCGGTCCAACACCAAACACGAGGTTTGAGGGAGGATAATGACGCTCGAACAGGCATGCCCTTTGGAATGCCAAAGGGCGCAATGTGCGTTCAAAGATTCGATGACTCAC
+
BCCCBCFCFFFFGGGGGGGGGGGHHHHHHHHHHHHHHHHHHHHGGGGGHHHHHGHHHHHHHHHGGGGHGHHHHHGHHHHHHHHHHHHFHHHHHHHHHGGGGGGHHHGGGGGGHHGHHHHHHGHGGGGGGGGHHGGGGGGHHHGGGGGGGGGGHHGGHHHHHGGGGGGGHEHGHHHHHHGHHHFGGGHGGGGHGGGHGFHGGGGGGFFGFFGGHHFEGFHGGGHHHGGFGHGGGAHHHHGHHHHHHHHHGGGEABHGGHGHHHGHFGGGHFHHHHHHHFHGGHGGGGGGGHGGGGGGHGGGGGGGGGFFFFFFFFBAAAA
@M02197:102:000000000-ALU3V:1:1101:23667:13179 1:N:0:1
ACCGTCTTTCTCTCCTCCGCTTATTGATATGCTTAAGTTCAGCGGGTATTCCTACCTGATCCGAGGTCAACCTTGATAAAAATTTAAATAGGTGACCGGGTCCCTGGGGCCTTGAAAACTCGACGCGTGCTCCGGAAAGCTCGATGCGAAGAGGGTCCCACGGACGCCGTCATTGTCTTTGAGACCAGTGGGGGGACGGAAGCCGCCCACGCGGTCCAACACCAAACACGAGGTTTGAGGGAGGATAATGACGCTCGAACAGGCATGCCCTTCGGAATGCCAAAGGGCGCAATGTGCGTTCAAAGATTCGATGACTCAC
+
CBCCCCFAFFFFGGGGGGGGGGGHHHHHHHHHHGHHHHHHHHHGGGGGHHHHHHHHHGHGHHHGGGGHHHHHHHHHHHHHHHHHHHHHHHHHHHHHHGGGGGHHHHGGGGGGHHHHGHHHHGHGGGGGGGGHHGGGGGFHHHGGFHGGGGGGHHGFGHHHHGGGGGGGHFHHGGGHHHHGGGGHHHHGGGGHGGHHGHHGGFGGGGGGGGFFGHHHHGFFGGHGFEFFGHHGHHGGHHGHHHHHHHHHGGEGGHHGHHFHGHHGHGGGGGGGGHHHHFGHHHHGGGGGHHHHGGGGFGGGGGGGGGGFFFFFFFABBBB
@M02197:102:000000000-ALU3V:1:1101:7502:13358 1:N:0:1
ACCGTCTTTCTCTCCTCCGCTTATTGATATGCTTAAGTTCAGCGGGTAGTCCTACTTGATTTGAGGTCAAAATAATAGACCAGGCAACGACGGATCGTCGCCAGTCGTGTGTGGGGTTAGAAGCGGACAACACCGACGTAAGTTAGCAAAGAAATTAGCAACTCACTGGTTGTCCAGCATACTGTATTTAAGGTGAGCAAGTGTGGTGGCCTGCAAACCCATGGACCCGCACTAAGCGCAAAACGCTTAGGTTGGAGAAATTCACGACGCTCAAACAAGCATGCTCCAAGGAATACCAAGGAGCGCAAGGTGCGTTCAAAGATTCGATGATTCAC
+
ABBBBBFBFFFFGGGGGG2FGGGHHHHHHHGCHHGHHHHH5BGG2EEGGGHGHHFEHFFHHHHHEHGGFFHEHHHHHEFHFHHGHHHHGGGCCDF?/2FE?//EGHGGAFG9?AAF7CHGEFFFGCGFFFEHGGCDCGFFGGGHHFHFHGHEHFCFHFHHE0GHFBH0<;0GAEGHFGHGFGBGFGFGGGGF1;FFFHGFGHFGFGGEDFFBFFFFHHHHGFGCDBFE@3BDDGEFEBFF@CFFFCHHGGGHFHGHFGHHGGGGCEFGHGGHHGHGFFGHFEHFBEGHHHGHFFF3GHCGGEEEBGGE?CGGHGGGGFGGCF4FFF5FD@33A3A
@M02197:102:000000000-ALU3V:1:1101:17743:13393 1:N:0:1
ACCGTCTTTCTCTCCTCCGCTTATTGATATGCTTAAGTTCAGCGGGTATTCCTACCTGATCCGAGGTCAACCTGGTTAAAAAAGAGGTTGTGACGACCGGAGCTGAAGGTCCTAAATACTCGAGTGCGTGCTGGTGAGAGCTCATTGCACCGAGGGTCCTCCAGACTCCGTCATTATCTTTGGGACCGGTCACTCTCGCAACCTGAGATCCAACACCAAGCCGGGCTTGAGGGATGATAATGACGCTCGAACAGGCATGCCCATCGGAATACCAATGGGCGCAATGTGCGTTCAAAGATTCGATGACTCAC
+
BABBAAFBFFFFGGGGGGGCGGGHHHHHHHHGHHHHHHHHHFHGGGGGHHHHHHHHHHHHGHHGGGGHHFHFHHHFGHFHGHGGGHGB2GEFFGEGGFGC@FEHHHFGH2DGHFGHHGHHHGHGHGHGCEFHHHGHGHGHGHHHGHGHHHHGCCGGGHHHHHFFHGHHHHHHGHHGHHHFHFGGEGGHGFGGGGGGGHHHFHGFHHFBGFHFGFFFGGGGGGHGHHHFHHGHHHGHHHHGGGDGGEHDHHHHGHHHHHGGA2GDEHHHHF5HHCHDEE?GHHGHGGGGHGGFCGGGGGGFFFFFFFBABBA
@M02197:102:000000000-ALU3V:1:1101:9092:13393 1:N:0:1
ACCGTCTTTCTCTCCTCCGCTTATTGATATGCTTAAGTTCAGCGGGTATTCCTACCTGATCCGAGGTCAACCTTATAAAAATGATGGGTTAGACCGGCCCGACGAGACCTTGCAACTCCCCGCGTGCCTCGTAAAAGACTCGTTGCGAAGAGGGTCCCACGGACGCCGTCATTGTCTTTGAGACCAGTTGCGGAAGGCCCACAACTCGATCCAACGCCAAACCAGGAGGTTTGAGAGAGGATAATGACGCTCGAACAGGCATGCCCATCGGAATACCAATGGGCGCAATGTGCGTTCAAAGATTCGATGACTCAC
+
BBBBABFCFFFFGGGGGGGGGGGHHHHHHHHGHHHHHHHHHHHGGGGGHHHHHHHHHHHHHHHGGGGHHHHHHHGHHHHHHHGHHHHGHGHHHHHGGGGGGGGGGGGGGHHFFFHHHGHHGGGGGGGHHHGHGFHFGGGFGGFGHHHGGHHHGFGFHHHHGGGGGGGGHHGHHHFFFFFHHFFFHFGGGGGHHGGHGGGGFGGGGGGHHFFGBGGHGGHHHHHHHHHFGFHHHHFGFHHHFHHHGCGGGHHGHHHGGHHHHGHHGGGGHHHHGGGFHHGGGGGGHHHHGGGGHGGGGGGGGGFFFFFBFFBBAA?
@M02197:102:000000000-ALU3V:1:1101:24657:13436 1:N:0:1
ACCGTCTTTCTCTCCTCCGCTTATTGATATGCTTAAGTTCAGCGGGTATTCCTACCTGATCCGAGGTCAACCTGAAAAAATAGATTTAGAGGTGGCCGGGCCCGTTACACCTTGAAACTCGACGCGTGCTCCGGAGAACTCAGTGCGAAGAGGGTCCCTGGGACGCCGTCATTGTCTTTGAGACCAGTTGGCCATGGAGGCGGTCCAACGCAGTCCAACACCAAACACGGGGTTTGAGAGAGGATAATGACGCTCGAACAGGCATGCCCTTCGGAATGCCAAAGGGCGCAATGTGCGTTCAAAGATTCGATGATTCAC
+
BCCCBCFCFFFFGGGGGGGGGGGHHHHHHHHHHHHHHHHHHHHGGGGGHGHHHHHHHGHHHHHFGGGHHHHHHGHHHHHGHHHHHHHHHHHHHHGEHGGGGGGGGHGGHHHHHHHHHFHHGHGGGGGGGGHHGGGGGHHHHGHHHHHGHHHHHEGGHHHHHEHHDGGHEHHGHHHHGHGHGHGGHHGHHHHHHHHHGGGGGHHGHGGGGGHHHHHHGHFGGHHHHEEGGGGHGHHHHHEHGGHGHHHGGGGFHHEHHHHHHHHHGGGGGGGGHHHHFHGHGHGGGGGGHGGGGGGHGGGGGGGGGGFFFDFFFBBBBB
@M02197:102:000000000-ALU3V:1:1101:17414:13488 1:N:0:1
ACCGTCTTTCTCTCCTCCGCTTATTGATATGCTTAAGTTCAGCGGGTAGCCCTACCTGATCCGAGGTCAAGAGTGTAAAAATGTACTTTTGGACGTCGTCGTTCTGAGTGCAAAGCGCGAGATGTACTGCGCTCCGAAATCAATACGCCGGCTGCCAATTGTTTTGAGGCGAGTCTACGCGCAGAGGCGAGACAAACACCCAACACCAAGCAAGGCTTGAAGGTACAAATGACGCTCGAACAGGCATGCCCCATGGAATACCAAGGGGCGCAATGTGCGTTCAAAGATTCGATGACTCAC
+
CCCCCCFCFFFFGGGGGGGGGGGHHHHHGHHHHHHHHHHHHHHGGGGGFHHHHHHHHGHHHHHGGGGHHHHHHHHHHHHHHHHHHHHHHHHGHHGGGGGGGGGHGHHHHHHHHHHHGGGGGGGGHHHHHHGGGGHHHHHGHHHGHHHGGHGGGGGHHHGHHHHHHHGGHGGGHGGGGGGGHGFGGGGGHHHHHHGFGGGHHGHFFGHHHHGHHGHHHHHHHHHHHHHHHGGGFGHEGHHHHGFHHHGGGHHGHHHHHHHHHGHHGGGGGHHHHGEGGGGGGGGGGGGGFFFFFFFCCBCC
@M02197:102:000000000-ALU3V:1:1101:11867:13475 1:N:0:1
ACCGTCTTTCTCTCCTCCGCTTATTGATATGCTTAAGTTCAGCGGGTATTCCTACCTGATCCGAGGTCAACCTTGTAAAAATTGGGTTATGGACCGTGCCGGGAGACCTTTCAACTCGTTGCGTGCTTAGAAAAGCTCGTTGCACCGAGAGTCCCACGGACGCCGTCATTACTTTTGGGACCGGTCGGGGGTGAACCCGGACCTGGAGTCCAACAACAAGCCAGGCTTGAGAGGTGATAATGACGCTCGAACAGGCATGCCCTTCGGAATACCAAAGGGCGCAATGTGCGTTCAAAGATTCGATGACTCAC
+
CCCCCBFBFFFFGGGGGGGGGGGHHHHHHHCHHHHHHHHHHHHGGGGGHHHHHHHHHHHHHHHGGGGHHHHHGHHHHHHHHHHHHHGGHHGGGHHCGHGHGGGGGFGGHHHHHHHHGFHGHGGGGGGHHHHHGHHHHHGGGHCFHHGGGGHHHHHHHGGGGGFGHGHHHHHHGHHHHGGGGGFGGGGFHHGBGGGGGGGFFHHHHHFHHGHHHHHHGHHHHGHGHFHHFGG8HGBHHGHHGGFCCFH?HHHEBHHGFGGGE?GEEHHHCHHHHHCG?GGFHHFGGGGFFGEGGGGGGGGFFFFDBFABAAB
@M02197:102:000000000-ALU3V:1:1101:3390:13518 1:N:0:1
ACCGTCTTTCTCTCCTCCGCTTATTGATATGCTTAAGTTCAGCGGGTAGTCCTACTTGATTTGAGGTCAAAATAATAGACCAGGCAACGACGGATCGTCGCCAGTCGTGTGTGGGGTTAGAAGCGGACAACACCGACGTAAGTTAGCAAAGAAATTAGCAACTCACTGGTTGTCCAGCATACTGTATTTAAGGTGAGCAAGTGTGGTGGCCTGCAAACCCATGGACCCGCACTAAGCGCAAAACGCTTAGGTTGGAGAAATTCACGACGCTCAAACAAGCATGCTCCAAGGAATACCAAGGAGCGCAAGGTGCGTTCAAAGATTCGATGACTCAC
+
ABA?BAFBFFFFFDFGGFEECGGHAFHHDGFFGFGCBAFDBGHGG2E?1FGGFFFGGF3DFGDFFFFGHEHFG35FGHFHEGHGHEHHCFGGGGG@/G/EE?E/BE/?E?CF0DG8GGGHHHF1;-<AEFFHGACCC0AGFGGDD7GGHGFFHHHHHEHCCFFCBHEEG<;C<01;1DFGFG;>;1D>CFFFFHHHHBHHG:/A?@HEFA;FFFB?BCEDEB/@C<FE;6<BEE>?GFFCBE?>B0@C>/EHFFGBGEBF/FEE>EGEHEHBFB0FHFEG1F0F1F1HHHHFHGHGFCFEA0?EF1B00CEAG11CGBBFEG1FCB3@11>1A>>
@M02197:102:000000000-ALU3V:1:1101:16314:13529 1:N:0:1
ACCGTCTTTCTCTCCTCCGCTTATTGATATGCTTAAGTTCAGCGGGTATTCCTACCTGATCCGAGGTCAACCTTGTAAAAATTGGGTTATGGACCGTGCCGGGAGACCTTTCAACTCGTTGCCTGCTTAGAAAAGCTCGTTGCACCGAGAGTCCCACGGACGCCGTCATTACTTTTGGGACCGGTCGGGGGTGAACCCGGACCTGGAGTCCAACAACAAGCCAGGCTTGAGAGGTGATAATGACGCTCGAACAGGCATGCCCTTCGGAATACCAAAGGGCGCAATGTGCGTTCAAAGATTCGATGACTCAC
+
AAA11>1A3@DFBFAFECEEGG0ED33FB3GEGEGBG2AAFFH?AEEA1DB2GHHAGFHD1GGC//ABF@@0>111DD2GHE@GH/>/BG%;%4B#2//@/;#>/#?/8HE1FF6G1AB?G/#0EGGF2DFHFFC0C?C@/0/2A>F0CC.G?D:0<.-<A-6>:AF1FB1BGBC1FA/<<///@C;C0FB699;B<B11F@@FFFB1>B0900G>EB:0EEF#1B2B0B#F:B422@2F?/>B7B/EBB1GF1BGCAFAE/A/0222AEGFF10A0BA011D100A?FFFGE33GEB111@31111111>
@M02197:102:000000000-ALU3V:1:1101:20731:13572 1:N:0:1
ACCGTCTTTCTCTCCTCCGCTTATTGATATGCTTAAGTTCAGCGGGTATTCCTACCTGATCCGAGGTCAACCTGAAAAAATAGATTTAGAGGTGGCCGGGCCCGTAACACCTTGAAACTCGACGCGTGCTCCGGAAAGCTCAGTGCGAAGAGGGTCCCACGGACGCCGTCATTGTCTTTGAGACCAGTTGGTCGCGGACGATCCAACGCGGTCCAACACCAAACCCGGAGGTTTGAGGGAGGATAATGACGCTCGAACAGGCATGCCCTTCGGAATGCCAAAGGGCGCAATGTGCGTTCAAAGATTCGATGACTCAC
+
CCCBCCFCFFFFGGGGGGGGGGGHHHHHHHHHHHHGHGGHGHHGGGGGHHHHHHHHHGHHHHHGGGGHHHHHHHHHHHHFHHHHHHHHGHHHHHGHHGGGGGGGGGGGGGGHHHHGHHHHGFDGGGGGGGHHGGFFFHFHHHHHHHGGGGGFEGGHHHHHGGGGGGGGGFGHHHGFHGFHFGFHHGGHFFFFFFFGHHGHGFFGFFGGFHFEHHFGFFGGFFFGGGHHHFGAGFFHGHHHHGHHFHGGGFGCFCHHHHFHGGHGGGGGGGHHHHHHFCGHHGFGGGGHHGGGGGHGGGCGGGGGGFFFFFFFAA@BA
@M02197:102:000000000-ALU3V:1:1101:24192:13588 1:N:0:1
ACCGTCTTTCTCTCCTCCGCTTATTGATATGCTTAAGTTCAGCGGGTATTCCTACCTGATCCGAGGTCAACCTGAAAAAAATTTAGGGGTTGGACCGACCCGGAAGGACCTTGCAACTCGATACGTGCTCCCGAAAGAACTCGTTGTATCGAGGGTCCCACGGACGCCGTCATTACTTTTGAGAACCAGTTGGTCGTGAGTACCACCGACTGTGTTCCAATGCCGCACCCCGGGGGGTGGAAGGAAGGATAATGACGCTCGAACAGGTATGCCCTTCGGAATACCAAAGGGCGCAATGTGCGTTCAAAGATTCGATGACTCAC
+
CDDECCFCFFFFGGGGGGGGGGGHHHGHHHHHHHHHHHHHHHHGGGGGHHHHHHHHHHHHHHHGGGGHHHHHHHHHHHHGGHHHHHHHGGGGGHHHGGGGGGGGGGGHHHHHHHGHHHHGHHHGGHHHGHHGGGGGGHHHHGGHGHGHGHGHGGGGHHHHHGGGGGGGHGHHHHGFHGHHHFHFHHHHGGFGGFHHHFGFGGGGGGGHHHHHHHHHHHHGGGGGFFEGGGGGGGGHHHHHHHHHHHHHGHHHGGGGGHGGHHFHHHHHHGGGGGGGHHHHGFHHHHHGGGGGHHGHGGGGHGGGGGGGGGGFFFFFFFCCBCC
@M02197:102:000000000-ALU3V:1:1101:8091:13613 1:N:0:1
ACCGTCTTTCTCTCCTCCGCTTATTGATATGCTTAAGTTCAGCGGGTAGCCCTACCTGATTTCAGGTCAAAGTCAAAAGGTGCGCGATGGCAGGTTCTGAGCAGTCATCACCACAAGGAGAGACGAAACTTATTACGTCTAACACTGATGTGGGATGTTCCACTAAGTCATTTGAGGCGAGCCATTGCTGGCAGACGCCCAAGTCCAAGCCTAACATGTTCAGAAAACATATTAGATTGAGATTTCATGACACTGAAACAGGCATGCCTTTCGGAATACCAAAAGGCGCAAGGTGCGTTCAAAGATTCGATGATTCAC
+
CCCDBCFCFFFFGGGGGGGGGGGHHGGHHHHHHHHHHHHGHHHGFGGGGHGHHHGHHHFHHHHGGHGFEHHHHHFHHGHGGGHGGGGGGEGBFGHHHHGHHHHHHHHHHHHHHHHGHHHHHGGHGGGGGHHHHHHHGFGHGGHHHHHHHHFGHGGGEHHHHHHHHHDGHHHHHGHGHGFHHGGFHHHHFHHGGGGGHGHHHHHHGGHGHHHFHHHGHHGHGHHHHHGGGHHHHHHHHHHHHHHFGHHHHHHHHGHHHFHGHHHFHEHGGGGHHHGG5GGHHHGGGGGGHHHGGGGHGGGGGFG2F4FFFFFFFBAAA?
@M02197:102:000000000-ALU3V:1:1101:17717:13692 1:N:0:1
ACCGTCTTTCTCTCCTCCGCTTATTGATATGCTTAAGTTCAGCGGGTATTCCTACCTGATCCGAGGTCAACCTGGTTAAAAAAGAGGTTGTGACGACCGGAGCTGAAGGTCCTAAATACTCGAGTGCGTGCTGGTGAGAGCTCATTGCACCGAGGGTCCTCCAGACTCCGTCATTATCTTTGGGACCGGTCACTCTCGCAACCTGAGATCCAACACCAAGCCGGGCTTGAGAGGTGATAATGACGCTCGAACAGGCATGCCCTTCGGAATACCAAAGGGCGCAATGTGCGTTCAAAGATTCGATGACTCAC
+
A3ABBBFCFFFFGGGGGGGGGGGHHHHHHHGHHHHHHHHHHHHGGGGGHHHHHHHHHHHHHHHGGGGHHHHHHHHHHHHHHHGGGHGGFEGGHHGGGGGGGGGHGHEHHHHHGHHFHHHHHGHGHHGGGGGGHHHHHHHHHHHHHHHHHHHGGGGGDGHHHHGHHGGHHHHHHHHHGFHGGHGFBGFGHHHHGGGGGGGGGFHFHHHHGHHGHFGGFFGGGGGGHHFHEHFHGHGHGHHGGGGGGHHGFHHFGHHHHGEFDEEEFHHHHHHHHHGGGGGGHHHHGGGGHGGGGGGGGGGFFFFFFFA@CBB
@M02197:102:000000000-ALU3V:1:1101:26312:13731 1:N:0:1
ACCGTCTTTCTCTCCTCCGCTTATTGATATGCTTAAGTTCAGCGGGTATCCCTACCTGATCCGAGGTCAAGAGTGTAAAAATGTACTTTTGGACGTCGTCGTTCTGAGTGCAAAGCGCGAGATGTACTGCGCTCCGAAATCAATACGCCGGCTGCCAATTGTTTTGAGGCGAGTCTACGCGCAGAGGCGAGACAAACACCCAACACCAAGCAAGGCTTGAAGGTACAAATGACGCTCGAACAGGCATGCCCCATGGAATACCAAGGGGCGCAATGTGCGTTCAAAGATTCGATGATTCAC
+
BABBAA43BFFFGGGGGGGGGGGHHHHHHHHHHHHHHHHHHHHGGGGGHHHHHHHHHHHHHHHGGGGHHHB3E@FGHHHHH:HH;HHGFDGCHE;EEE:GEEEF8FBGBFFHHHGHGEGGGCEGBGGDGHGGCDDDGDGGGGFHHH.<DGGGG?E8HHHFHCCGHHGGFGHHGFBCCFFGHGHGGFEDFFDHFHFFFFFGE?AAFGHHGF3GFBFFHGGFGHG@;GGFFFFGFFGCE@EFGAABCHE?FFGDHHGBFHHBHFGEFCE?EGHHFGGF?AGGFGGBFGGCFFFFFFDBAAA?
@M02197:102:000000000-ALU3V:1:1101:24280:13735 1:N:0:1
ACCGTCTTTCTCTCCTCCGCTTATTGATATGCTTAAGTTCAGCGGGTAGCCCTACCTGATTTCAGGTCAAAGTCAAAAGGTGCGCGATGGCAGGTTTTGAGCAGTCATCACCACAAGGAGAGACGAAACTTATTACGTCTAACACTGATGTGGGATGTTCCACTAAGTCATTTGAGGTGAGCCATTGCTGGCAGACACCCAAGTCCAAGCCTAACATGTTCAGAAAACATATTAGATTGAGATTTCATGACACTGAAACAGGCATGCCTTTCGGAATACCAAAAGGCGCAATGTGCGTTCAAAGATTCGATGACTCAC
+
DDDCDDFCFFFFGGGGGGGGGGGHGHHHHHCHHHHHHHHHHGHGGGGGGHHHHHHGGHGHHHHHHHHHHHHHHHFEGHHGBGGGGGGGGGHHGGHHHGHGGHHGHEHHHHHHHHHHHHHGHGGHGGGGGHHHGHHHGHHHHHHHGHHHHHHHHHHHGFHHHHHHHHHHHHHHHHHFGHHFHHHHHHGHHHHHHHGHHHHGHHHHGGHHHHGFFFFGHFHGHHHHHHGHGGHGGHHHHHHHHFFGHGHHHHGFHHHHHHHHHHHHHFHDGGEHHHHHHHGHHHGGGGGGFGD2GGGGGGGGGFGGGGFFFFFFFBA?AB
@M02197:102:000000000-ALU3V:1:1101:24138:13790 1:N:0:1
ACCGTCTTTCTCTCCTCCGCTTATTGATATGCTTAAGTTCAGCGGGTATCCCTACCTGATCCGAGGTCAACCTGATAAAAAATTGGGGGTTAGACCGACCCGGAAGGACCTTGCAACTCGATACGTGCTCCCGAAAGAACTCGTTGTATCGAGGGTCCCACGGACGCCGTCATTACTTTTGAGAACCAGTTGGTTTGACCCGACTTGGTTCCAATGCCACACCCCGGGGGGTGGAGAGAAGGATAATGACGCTCGAACAGGTATGCCCTTCGGAATACCAAAGGGCGCAATGTGCGTTCAAAGATTCGATTACTCAC
+
BABBBBFBFFFFGGGGGGGFGGDBHHHGGHHCHHCHHHHGGHHG?FEEFGGHHHGHHGHHHHHGFGGHHHEHFHHGHFHFHGHHHGHCCECHFHHG;GGF;CGGGGC<HH:HGHHHHHHG;H<GGHHHGHHGF/B?DHH<.FD06HGHHGAGGFFCGEHGFCGGG?FAGGGFFFGFHFGFGFE05FFGE9BCFAGFFFFFFFFFFFFFF6FFFGFFEFFBFFFFFCFGEGHHHEGDFGAFHFGBFAE?ECCGAEBHGFDEHGFEC/CCGFFGGHHHGGDHHE?AA?CHFGE?EEFGGBGFFFEGFFAFDB3DA>1>1
@M02197:102:000000000-ALU3V:1:1101:26978:13862 1:N:0:1
ACCGTCTTTCTCTCCTCCGCTTATTGATATGCTTAAGTTCAGCGGGTAGTCCTACTTGATTTGAGGTCAAAATAATAGACCAGGCAACGACGGATCGTCGCCAGTCGTGTGTGGGGTTAGAAGCGGACAACACCGACGTAAGTTAGCAAAGAAATTAGCAACTCACTGGTTGTCCAGCATACTGTATTTAAGGTGAGCAAGTGTGGTGGCCTGCAAACCCATGGACCCGCACTAAGCGCAAAACGCTTAGGTTGGAGAAATTCACGACGCTCAAACAAGCATGCTCCAAGGAATACCAAGGAGCGCAAGGTGCGTTCAAAGATTCGATGATTCAC
+
CCCCCCFCFFFFFGGGGGGGGGGHHGGHGHFHHHHHHHHHHHGGGGGGGHHGHGHHHHHGHHHHGHGGHHHHHHHHHGHHHHHGHHHHGGGGGGGGGHHGGGFGHHGFFEHFGFGGGGHHHHHHGGGGGHGGGGGGGGGHHHCDHHHHHHHHHHHHHHHHHHHFHHHGHHGHHHHHHGGHHGGHHHHHHGGHGHHHGHHHGHHHHGGFFFHHGGGFGFGHGHHGGFFGHHHHFGGFFHGGGGFGHHFHHGHHHHHHHHHHGHE?GGGGHGHHFHHHHHFHGHHHHCF5HHHHHHHFGHHGGGGGHHGHGGGGHGGGGGGGCGGFFFFFFFA?AAA
@M02197:102:000000000-ALU3V:1:1101:3539:13872 1:N:0:1
ACCGTCTTTCTCTCCTCCGCTTATTGATATGCTTAAGTTCAGCGGGTATCCCTACCTGATCCGAGGTCAACCTTGTGAAAGATTTAACGGCCGCGGCTACGCGTACTCCGAAGCGAATAGTTTATCACAACGCTGGGAGACGAATAGCTCAGCCGGAAAGACTTTGAGGCGTGTGAGGGAATCCCCCCACAACACCCAATACCAAGCCAGGCTTGAGTGGTGAAATGACGCTCGAACAGGCATGCCCCGCGGAATACCACGGGGCGCAATGTGCGTTCAAAGATTCGATGATTCAC
+
A3AAAAF3FFDFGGGGGGGGEGGHCHFHFHHFHHHHH5GBFFGEAAEEHHHHHBGHHHHFFHHGGGGHHHHHHH;FBGFHF9F96FGF1EEECEFE/@EHFG?BCCHH:DG8/DCFGGAGGHGGFHHFHHGDGGGFFGCFEFGGHGHHFHHEHHG/BFFFFBBBFBB:C.BFFFBBFBAFB?GCFFFB0GCBCAEDFDFFHFBFFGAEFFFBFFBFF1FH:DHHGEBEECFGEF@FGGB@CH8>/A/EECFGDFEECECEEAB00B1GHE?E0GFFGA33BEB1FFFD1D3>>>11
@M02197:102:000000000-ALU3V:1:1101:24859:13911 1:N:0:1
ACCGTCTTTCTCTCCTCCGCTTATTGATATGCTTAAGTTCAGCGGGTATTCCTACCTGATCCGAGGTCAACCTGAGAAATAAAAGGTTAGACCGACCCGACGAGACCTTGCAACTCCCCGCGTGCCTCGAAAGACTCGTTGCGAAGAGGGTCCCACGGACGCCGTCATTGTCTTTGAGACCAGTTGCGTTGCCACAACTCGGTCCAACACCCAAACCGAGGTTTGGAGAGAGGATAATGACGCTCGAACAGGCATGCCCATCGGAATACCAATGGGCGCAATGTGCGTTCAAAGATTCGATGACTCAC
+
BBBBBBFBFFFFGGGGGG2EFGGHGHBGHHHHHHHHHHHHHHHGGGGGGHHHHHHHHGHHHHHGGGGHHHGHHFHHHHHGHHGHHGGHHFHHHGGGGGGGGGGG;GGHHHHHFFGHGHGGGGCGGH;HGGHFFGHHHGCEHGGC;@EHE6FHHHHECFFCC@BGGFFGGFHHGGFGFFFFFFGFGFFCDCHFFBFFFFFFGHFFFFFFFFFFEEFGGHFFFGFHHGGGHHHGDGFHEGGFFFFGEFAFGHGHHHFCF?EEE0FFGGBFFFGCE?EAAAFHHEAEB1CFFFG3GFF1B1FFFDFAAAAA
@M02197:102:000000000-ALU3V:1:1101:15630:13988 1:N:0:1
ACCGTCTTTCTCTCCTCCGCTTATTGATATGCTTAAGTTCAGCGGGTAGCCCTACCTGATTTCAGGTCAAAGTCAAAAGGTGCGCGATGGCAGGTTTTGAGCAGTCATCACCACAAGGAGAGACGAAACTTATTACGTCTAACACTGATGTGGGATGTTCCACTAAGTCATTTGAGGTGAGCCATTGCTGGCAGACACCCAAGTCCAAGCCTAACATGTTCAGAAAACATATTAGATTGAGATTTCATGACACTGAAACAGGCATGCCTTTCGGAATACCAAAAGGCGCAAGGTGCGTTCAAAGATTCGATGATTCAC
+
CCCCCCFCFFFFGGGGGGGGGGGHHHHHHHHHHHHHHHHHHHHGGGGGGHHHHHHHHHHHHHHHHHHHHHHHHHHHHGHGEHHGGGGGGGHHGGGHHHHGGHHHHHHHHHHHHHHHHHHHHGGGHHHHHHHHHHHHHHHHHGHHHHHHHHHGHGGHHHHHHHHHHHHHHHHHHGHGHHHHHHHHHHHHHHHHHHGGHHHHHHHGGGHGHGHHHHGHGHHGHHHHHHHHGHHHGHGHGHHHHFHHHHHHHHHHHHHHHGHHGHHGHHHGGGGHHHHGHGGHHHGGGGGHHHHGGGGHFGGGGGGGGGFFFFFFFAAABB
@M02197:102:000000000-ALU3V:1:1101:18252:14001 1:N:0:1
ACCGTCTTTCTCTCCTCCGCTATTGATATGCTTAAGTTCAGCGGGTATTCCTACCTGATCCGAGGTCAACCTTGAAAAATAATAAAAGGTGACCGGGTCTAGAGTCCCTTAACTCGAGTACGTGCTGGTTAAAGCTCAATGTACCGAGGGTCCTCTAGACGCCGTCATTGTCTTTGGGACGGGTGATGACCAAACACCACCGGACGTCCAACACCAAGCCAGGCTTGAGGGGTGATAATGACGCTCGAACAGGCATGCCCATCGGAATACCAATGGGCGCAATGTGCGTTCAAAGATTCGATGATTCAC
+
CDDDCDFCFFFFGGGGGGGGGGGHHHHHHHHHHHHHHHHHGHGGGEGHHHHHHHHHFHHHHFEGGGHHHHHHHHHHHHGHHHHGHHGHGFF<HG?FGGGHHHHHHHHHHHHHHHHGHGHHHGHHHGHHHGHHHHHHHHHHHHHHHGGGHHGHHHHHHGHHEGGHHGGHHHHHHHHHHGGHHHHHHHGHGGHGGGGGGGGGGGFGFHHFFGGFFGGGHHHHGGHHHHGGGHFHFFHHHGGFGGFEHDHHHHGGHFHHHHCGGGHHHHHHHHHHHGGGGGHGHHGGGGHGGGGGGGGGGFFFFFFFBBBBA
@M02197:102:000000000-ALU3V:1:1101:18113:14019 1:N:0:1
ACCGTCTTTCTCTCCTCCGCTTATTGATATGCTTAAGTTCAGCGGGTATCCCTACCTGATCCGAGGTCAAGAGTGTAAAAATGTACTTTTGGACGTCGTCGTTCTGAGTGCAAAGCGCGAGATGTATTGCGCTCCGAAATCAATACGCCGGCTGCCAATTGTTTTGAGGCGAGTCTACGCGCAGAGGCGAGACAAACACCCAACACCAAGCAAGGCTTGAAGGTACAAATGACGCTCGAACAGGCATGCCCCATGGAATACCAAGGGGCGCAATGTGCGTTCAAAGATTCGATGATTCAC
+
ABCCACFCFFFFGGGGGGGGGGGHHHHHHHHHHHHHHHHHHHHGGFGGHHHHHHHHHHHHHHHGGGGHHHHHHFGHHHGHHHHGHHHHHHHGHHGGGGGGGGGHGHHHHHHHHHHGGGGGGGGHHHGHHHGGGGGGHHGHHHHHHHHGGHGGGGGHHHHHHHHHHHGGHGHGHGGGGGGGHHHGGGGHHGHHHHGGEGGHGGGFFGHHHFFGHGHHHHHHHHHGHHHHHGGGGGHHGHHGHHHHHHGGGHHGHHHHHHHHFGHHGGGGGHHHHGGGGHGGGCGGGGGGFFFFFFFCCCCC
@M02197:102:000000000-ALU3V:1:1101:27562:14093 1:N:0:1
ACCGTCTTTCTCTCCTCCGCTTATTGATATGCTTAAGTTCAGCGGGTATCCCTACCTGATCCGAGGTCAAAAGTGATAAAGAGGCTTCATGGATACCAGTATACAGGCTTAGATCGCAAAATGTGCTGCGCTCCAAAGGCCAATATGCCGGCTGCCAATAATTTTGAGGCGAGTCTAATCTGAAGATTGGACAAACACCCATCACCAAGCAAAGCTTGAAGGTACAAATGACGCTCGAACAGGCATGCCCCATGGAATACCAAGGGGCGCAATGTGCGTTCAAAGATTCGATGACTCAC
+
BBAABBFABFBFGGGGFGGGGGGHHCHFHHHGFHHFFHHGGBHGGGGGHGHHFHEHHEHHFHFGGGGHHHGHH3FFHHHHHHHHGHHHGHFHGGGFHHGFHHHHHHHGHHGHGHHGGGGGGHH?GDGHHGGGGGHHHFGGCCF8HHGFFGGGGGHHGHHGFGHHHHGDGEGDFGHFFHGGFHHHGF3FFBCHHFFGGHHHGGFFGFHHGFHHGFFFFGFFGBF;HEHHGGEE1FE?GFED@CHFEEEDEHHHGGGHGFGHFHGA2A2DHFHFGGFECGBGGFCGGGGFFFBFFFABAAA
@M02197:102:000000000-ALU3V:1:1101:11560:14260 1:N:0:1
ACCGTCTTTCTCTCCTCCGCTTATTGATATGCTTAAGTTCAGCGGGTAGCCCTACCTGATTTCAGGTCAAAGTCAAAAGGTGCGCGATGGCAGGTTCTGAGCAGTCATCACCACAAGGAGAGACGAAACTTATTACGTCTAACACTGATGTGGGATGTTCCACTAAGTCATTTGAGGCGAGCCATTGCTGGCAGACGCCCAAGTCCAAGCCTAACATGTTCAGAAAACATATTAGATTGAGATTTCATGACACTGAAACAGGCATGCCTTTCGGAATACCAAAAGGCGCAAGGTGCGTTCAAAGATTCGATGACTCAC
+
BBBBBBFAFFFFGGGGGGGGGGGHHHHHHHHHHHHHHHHHHHHGGGGGGGHHHHHHHHHGHHHHHHHHHHHHHGGHHHHGHHHGGGGGGGHHGGFGGH9HHHHHHHHHHHHHHHHHHHHHFGGHGGGGHHHHHGHHHGHHHHHHHHHHHHHHGGHHGHHHGGHHHHHFHHHHHGHGGGCGCGHHHHHGHHFFHGGGHHHHHFGFGGHHHHHHGHGHHHHGHHHHHHGHHHHHHHHHGGHHHHHHGFEHHHHHHHHHHHGHHHHGHHHGGGGHGHHHHHGHHCGFEGGHGHHGGGGGGGGGGGGGGCFFFFFFFCBBCC
@M02197:102:000000000-ALU3V:1:1101:21106:14345 1:N:0:1
ACCGTCTTTCTCTCCTCCGCTTATTGATATGCTTAAGTTCAGCGGGTAGTCCTACCTGATCTGAGGTCTATCACAAGAGTCCGCTCGCAGAGCGAGGGCGGTTTCAAGGAAGCCTGCCGTCCCAAGGTCGAGCGATACATATCACGCAGGACAAAGGGCCGCAAGGCCACCGATGCATTTGAGGCGAGCCCGGCAAGGGGCAACACCCAAGTCCGACCCCCCCGTGCAGGACACGAGGGGACGAAAGCTGACGTGACACTCAGACAGGCATACCCTCCGGAATACCAGAGGGTGCAAGGTGCGTTCAAAGATTCGATGACTCAC
+
CCCBACFCFFFFGGGGGGGGGGGHHHHGHHGHHHHHHHHHHHHGGGGGGHHHGHHHHHHHHFGHHGHHHHHHHHHHHHHGFHGGGGGGGGGHHGGGGC:GGCBD:HHHFHHGHFHGGFGGGG5FGHGHHG@DGGGHFGGFHHHHHGHGGGGHHHGHGFGGGGGGGGFGGGGFEFFFFFFFFFEF?FFFBAEFFFFEFFFFFFEEFFBFFFFBBFFAFGFDGGGHHGHGHFGAHGEGEGEAHGHGFHHEFE??FHHHFHHHHHGHHGHHHHFAGGGGGHHHHHHHHHHHHGHHGHHHHGGGGHGGGGFGGGGGFFFFFFD>A?>3
@M02197:102:000000000-ALU3V:1:1101:7740:14338 1:N:0:1
ACCGTCTTTCTCCCTCCGCTTATTGATATGCTTAAGTTCAGCGGGTAGTCCTACTTGATTTGAGGTCAAAATAATAGACCAGGCAACGACGGATCGTCGCCAGTCGTGTGTGGGGTTAGAAGCGGACAACACCGACGTAAGTTAGCAAAGAAATTAGCAACTCACTGGTTGTCCAGCATACTGTATTTAAGGTGAGCAAGTGTGGTGGCCTGCAAACCCATGGACCCGCACTAAGCGCAAAACGCTTAGGTTGGAGAAATTCACGACGCTCAAACAAGCATGCTCCAAGGAATACCAAGGAGCGCAAGGTGCGTTCAAAGATTCGATGATTCAC
+
AABBAAFBFBDFGFFF?EGGGFHHH5GHFFEHGDFGHGHFBFEEE2EFGHFFHHGHFGFFGHEFCGHFF5GGGHFHHHGHHHGHHFEEGG?ECEGEGGGGGGCGHGEE:ECHG1FCGFGEFGH?@DCD;<GGGGGFCCHEHHHGD0FHFBFGC;8HGHF=ADFHHHHHCFFDFGFFBDCGCGFF<9GFGGFB99GFFFG?CBFGFGF/;FFGFFFF?EHHGHCFB9GHFGGC?GGCHHFFF?EB;@10E@BHFG@FF2@/0>/E/FGHFBGHHGFHG1F1GHHHGHHFHFFGBGGBFHAEA00BFGBECEE11F3FGGG?F1113FDB3AAAA>
@M02197:102:000000000-ALU3V:1:1101:18036:14377 1:N:0:1
ACCGTCTTTCTCTCCTCCGCTTATTGATATGCTTAAGTTCAGCGGGTATTCCTACCTGATCCGAGGTCAACCTTAGAAAAATAAAAGGGTTAGACCGACCCGACGAGACCTTGCAACTCCTCGCGTGCCTCGTAAAAGACTCGTTGCGAAGAGGGTCCCACGGACGCCGTCATTGTCTTTGAGACCAGTTGCGGGAGGCCCACAACTCGATCCAACGCCAAACCAGAAGGTTTGAGAGAGGATAATGACGCTCGAACAGGCATGCCCATCGGAATACCAATGGGCGCAATGTGCGTTCAAAGATTCGATGACTCAC
+
CCCCDDFCFFFFGGGGGGGGGGGHHHHHHHHHHHHHHHHHGHHGGGGGHHHHHHHHHHHHHHGGEGEHHHHHHHHHHHHHHHHHHHHGGHGHHHHHFGGGGGGGGGGGGGHHHHHHHHGHHHGGGGGGHHHGHGHHHHGHHHGHGHHHGHHHHEHHGHHHHGGGGCFGGGHHHHGGGGHHHHGGFGHGGGGGGHGGHGGFFGGFFFGGHHGHFGGGHGGHHGFHHHGHFGHGHHHHHHGHHFFHGGGGCGGEDHHHFHHGHHHHHGGGGHGHGHGHGFBHGGGGGFGGGCGGGHGGGGGGGGGGFFFFFFFA@CBB
@M02197:102:000000000-ALU3V:1:1101:22824:14296 1:N:0:1
ACCGTCTTTCTCTCCTCCGCTTATTGATATGCTTAAGTTCAGCGGGTAGCCCTACCTGATTTCAGGTCAAAGTCAAAAGGTGCGCGATGGCAGGTTCTGAGCAGTCATCACCACAAGGAGAGACGAAACTTATTACGTCTAACACTGATGTGGGATGTTCCACTAAGTCATTTGAGGCGAGCCATTGCTGGCAGACGCCCAAGTCCAAGCCTAACATGTTCAGAAAACATATTAGATTGAGATTTCATGACACTGAAACAGGCATGCCTTTCGGAATACCAAAAGGCGCAAGGTGCGTTCAAAGATTCGATGACTCAC
+
CBCCAB@BFFFFGGGGGGGGGGGHFHHHHHHHHHHGHHHHHHHGGGGGGHHHHHHHHHHHHHHHHHHHHHHHGHHHHHGGFGHGGGGGGGHHGGGGGHHHHHHHHHHHHHHHHHGHHFEGHGHGHHGGGHHHHHHHHHHHHHGHHHHGHHHHHGHHECHHGHHGHHHGFGHHHGHGHGHGGBFHHHHHHHHGHEEGHGCHHHHHGFHHHGHHHHHHHHHHHHHFFGFGHHHGHHHHFHHHHFHHHHHHHHHHHHGHGEGFHHGHHGGGGGEHHHGHHHGHGHGGGGGHHHHGGGGHGGGGGGGGGGFFFFFFFCBBBB
@M02197:102:000000000-ALU3V:1:1101:10025:14550 1:N:0:1
ACCGTCTTTCTCTCCTCCGCTTATTGATATGCTTAAGTTCAGCGGGTATTCCTACCTGATCCGAGGTCAACCTTAGAAAAAATAAAGGAGACCGGGCCGAAGGTCCTTGCAACTCGAGTGCGTGCTGGTTAAAGCTCATTGCACCGAGGGTCCTACGACGCCGTCATTGTCTTTGGGACCGGTCACTCGCGCGACCTCAGAGTCCAACAACAAGCCAGGCTTGAGGGTTGATAATGACGCTCGAACAGGCATGCCCCCCGGAATACCAGAGGGCGCAATGTGCGTTCAAAGATTCGATGACTCAC
+
CCCCCCFCFFFFGGGGGFGGGGGHHHGHHHHHHHHHHHHHHHHGGGGGHHHHHHGHHHHHHHHGGGGHHHHHHHHHHHGHHEHHHHHGHHHGGG9GGG9CGGGGHHHHHHHHHHHGHGFGFGFFGGHFFGGGHGHHEHGHHHHHHGGGGGGHHHHGGGGGGFFFGGGGGGGGGGGGFGGGGGFEDGGGGGGGGFGFGGFGHHGFFEFHHHGGHHHHGGHGHGHHFFHGHHHHGGFGGGGGHFGHFHHHHHHGGGFFE2HHHFFHHGHHCGGGGGFGHHEEEGHGGGGGGFGGGFFFFFFFBCBBA
@M02197:102:000000000-ALU3V:1:1101:6343:14578 1:N:0:1
ACCGTCTTTCTCTCCTCCGCTTATTGATATGCTTAAGTTCAGCGGGTATTCCTACCTGATCCGAGGTCAACCTAAAAAAAGTTTTTAGAGGCGACCGGGTCCCTGGGCCCTTGAAACTCTACGCGTGCTCCGGAAAGCTCAGTGCGAAGAGGGTCCCTGGGACGCCGTCATTGTCTTTGAGACCAGTTGGCCGGTGAAGGCCAACGCGGTCCAACACCAAACCCGGGGGTTTGAGAGAGGATAATGACGCTCGAACAGGCATGCCCATCGGAATACCAATGGGCGCAATGTGCGTTCAAAGATTCGATGACTCAC
+
ABBB3>CA5DFFGGGGGGG?FGGGHGHHHHHHHHHHFFHHHFHGGGGGFHHHHHHHHGHHHHCEEGGHHGHHFHHHHHGEEBFFBFEF3GHGGGGGGCGGGGHGHDEFGCHHHFF9FHHHHHECCG@AAFGDCEGGGHCC@CDFHGGCC/DCEFF?FFBEC@FA99G@HGFGHGGFFGFGEDHHFGGB/DBGHHHCGHFFHCCECF;FGB=GEF?AFDEFEGGGGEBEGHHHGBFHHGGFF;FHFFEA?BG1HHFEA3HHHHFE?EEE3EHHHHHHGHHGGEA?HHGB2CEE4GGFBBGFGGGFFD5FFFBAABA
@M02197:102:000000000-ALU3V:1:1101:26785:14701 1:N:0:1
ACCGTCTTTCTCTCCTCCGCTTATTGATATGCTTAAGTTCAGCGGGTATCCTTGTCTGATCTGAGGTCAAACTACAGAGTTTGATTTGTTCAGGCGTCCCCGGGCTCCGTGTCGGCCGACGAGAGGTGTGTTACTACGTCGTGAACGGCGTCGGGTTCGCAAGCGTGCCACGTTGGGGGCGAGGCGGCTCCGCGGACGGGGCCCCCGTCGCCCCAAGACCCCGGGGCCGGCCCTCGAAAGGAAAACCGGCTCGGGAGTGGGTACTGACGCTCAAACAGACATGCCCCTCGGAATACCAAGGGGCGCAATGTGCGTTCAAAGATTCGATGATTCA
+
CCCCBCFBFFFFGGGGGGGGGGGHHHHHHHGHHHHGHHHHHFHGGGGGHHHHGHHHHHHHHHGHHGHHHHHHHHHHHGHHHHGHHHHHHHHHHGH?FGGFHGGCGGGGGHGHGGGGGGCCB3DEDGGHHGHGHHH8;GHHGGGHGHHDGGGGGGGHGGGGGGGGGGGGG;GGAFGGGFFFFDFFFFFF=DFFDFDDDFFFFFFGGFFFFDDFFHHHF@FFCGGFDDFFFFCGGFGHGHFGHGG8@GGGGGECHFHAGHHHG@4GGGGFFEHGHBGHHHGFHE?AE00DHFHHHHGFHGAEEAFEHFHHCEEGGGFGGGGGGGCBFBBFFABABB
@M02197:102:000000000-ALU3V:1:1101:3105:14696 1:N:0:1
ACCGTCTTTCTCTCCTCCGCTTATTGATATGCTTAAGTTCAGCGGGTATCCCTACCTGATCCGAGGTCAAGAGTGTAAAAATGTACTTTTGGACGTCGTCGTTCTGAGTGCAAAGCGCGAGATGTACTGCGCTCCGAAATCAATACGCCGGCTGCCAATTGTTTTGAGGCGAGTCTACGCGCAGAGGCGAGACAAACACCCAACACCAAGCAAGGCTTGAAGGTACAAATGACGCTCGAACAGGCATGCCCCATGGAATACCAAGGGGCGCAATGTGCGTTCAAAGATTCGATTACTCAC
+
ABBBAAFBFDFFGGFGGG2AEGDFHGCFFFHHHHHHFGHHHHHGGCGGGEFHHHHHHHGHHGHCGCGHHHHBGFGHHB8GF;FBFHHHFBF/FH?EEEFGGFEAEG9BFDGHFF<HECCCCCF52@GFFHGGCE6FHHGCGFHHFH@CDGCA@?EGHFH<C1GFCCCC@EGDAECCCBC?FBBC/EEEFCC/FB/>;9E;/EC>AEGBHFGFGCDE1BBFHGBGDBFGAEE/9EFFAH<EGF$BCB///G0BG2BD2DD1CCC/EAE0EGHHFCECEFB13B33GABFFAFD@3F>11>1
@M02197:102:000000000-ALU3V:1:1101:3097:14713 1:N:0:1
ACCGTCTTTCTCTCCTCCGCTTATTGATATGCTTAAGTTCAGCGGGTATCCCTACCTGATCCGAGGTCAAGAGTGTAAAAATGTACTTTTGGACGTCGTCGTTCTGAGTGCAAAGCGCGAGATGTACTGCGCTCATAAATCAATACGCCGGCTGCCAATTGTTTTGAGGCGAGTCTACGCGCAGAGGCGAGACAAACACCCAACACCAAGCAAGGCTTGAAGGTACAAATGACGCTCGAACAGGCATGCCCCATGGAATACCAAGGGGCGCAATGTGCGTACAAAGATTCGATGACTCAC
+
>1>A11BAFFF3FGFGGGGGGGGHHHHHHHHHGHHHHFHHHFHG?FGGE1GHHHHHHHHHHEGGGGEFGGFHEG1/HFDDD;122B2:F;G/F9G//9://>/>/1FGDB1G1FG0E/B9;9B;2>@GFFFC@0##GCCA1<>>FHCC?CA@@CFHGHGFF#;?CCC/>;?GA;BCGBC<A???@FEF?BBG?0BFFF/9/EF/HCHGG@AFFF?EFF?@FB1(F2DF0#FEGGFG;BG8HHGEGFEEEF01A2D2BBFAFAB00CFEAGCHGEEEECFB3BFGGGGF>13B11B11A>>
@M02197:102:000000000-ALU3V:1:1101:7180:14767 1:N:0:1
ACCGTCTTTCTCTCCTCCGCTTATTGATATGCTTAAGTTCAGCGGGTAGTCCTACTTGATTTGAGGTCAAAATAATAGACCAGGCAACGACGGATCGTCGCCAGTCGTGTGTGGGGTTAGAAGCGGACAACACCGACGTAAGTTAGCAAAGAAATTAGCAACTCACTGGTTGTCCAGCATACTGTATTTAAGGTGAGCAAGTGTGGTGGCCTGCAAACCCATGGACCCGCACTAAGCGCAAAACGCTTAGGTTGGAGAAATTCACGACGCTCAAACAAGCATGCTCCAAGGAATACCAAGGAGCGCAAGGTGCGTTCAAAGATTCGATGATTCAC
+
BBBBBBFBFFFFGGGGGGFGGGEHHHHHHHHHHHGGHHGHHGHGGGGGGHHHHHHHHHHHHHHHGHHHHHHHHBGHHFHHHHGGHHHHGGGGGGGGGHHGGGGGHHEFFGHGFGGGGGHHHHHHGGCGCHHHGGGGGHFHHHGFHHHHHHHHHHGHHHHHFGCGGHHHHGGGGGGGFFFGGFFFFGFFHGFHGGGHHHHHGHHHHGGGGHGHHGFGFHHGHHFGFFGFFD4BGGGGGHHFFE?GHFHHHEGHHEGHHHHHFEGGGGGGHGHHGHHHHHFFHHFFFFHHGFHHGGBBHGHGCECFFFBHGGEGHGGGGGGGEGGCBFFFFFBBBBB
@M02197:102:000000000-ALU3V:1:1101:26386:14944 1:N:0:1
ACCGTCTTTCTCTCCTCCGCTTATTGATATGCTTAAGTTCAGCGGGTATCCCTACCTGATCCGAGGTCAAGAGTGTAAAAATGTACTTTTGGACGTCGTCGTTCTGAGTGCAAAGCGCGAGATGTACTGCGCTCCGAAATCAATACGCCGGCTGCCAATTGTTTTGAGGCGAGTCTACGCGCAGAGGCGAGACAAACACCCAACACCAAGCAAGGCTTGAAGGTACAAATGACGCTCGAACAGGCATGCCCCATGGAATACCAAGGGGCGCAATGTGCGTTCAAAGATTCGATGACTCAC
+
AABAAA4AFFFFGGGGGGGGGGEHHHHHHHHHHHHHHHHHHGHGGGGFHHHHHHHHHHGHHGHGGGGHHGFHGGFHHHHGHHFGHFHHHHHGFHEEGGEGGGFHGFHHHHHHHHHFGGGGGGGHHHGGFGDGGGGHHHHHFHHGGGEGGGDDGGGHGHHGHHHHHGGGGGGGGAFFFFGGHHHGGGGHGHHFHHGGEGGHGFEGFGHHHHHHGGHHHHGHGHHHGEFHHGGGGGGGGHHHHHHHGHGGGHGHFFHGHHGHGHHHGGGGGHHHHCCGGGGGGGGGGGGGFFFFFFFBBBBA
@M02197:102:000000000-ALU3V:1:1101:4060:14981 1:N:0:1
ACCGTCTTTCTCTCCTCCGCTTATTGATATGCTTAAGTTCAGCGGGTAGTCCTACCTGATTTGAGGTCAGAATATAAAGTGTAGTTAGAGTGGAGGGTTGCGAGAACTTATTACGCATTCCACTTAGACATTTAAGGCGAGCCACGAATGGCAGACACCCAAAGCACAACTATAGAAAACTATAGAGGTGAGGTTTATAAGACACTCAAACAGGCATGCCCTTCGGAATACCAAAGGGCGCAATCTGCGTTCAAAGATTCGATGATTCAC
+
BBBBBBFBFBFFGGGGGGGGFGGHFHHHHHHHHHHGHHHHHHHGGGEEGHHHH9HGHGGHHHHHGHGFHHGHHGHGHGFGGHHHGEHHHHFHGBFHGAFEFFDE?FHHH3AFFEFFGGDFDGHHHB3FGGGHHGH>GHGF@GGHHGHGHHHHHGGFHBBFGFHHEFHHEDBGDHFHHGGGFHFHFGFGFEHFHFFHHHGF5GGFFFFFGG*GA3GBGEEEACEHHFHGHHGHHFEBEGGHHFFA9BCFFGFGGGGEFGB455FFBBBBBB
@M02197:102:000000000-ALU3V:1:1101:19831:14994 1:N:0:1
ACCGTCTTTCTCTCCTCCGCTTATTGATATGCTTAAGTTCAGCGGGTATCCCTACCCGATCCGAGGTCAACCTGTGAAAGTGTTTTGACGGCGCGTCCGAGCCCTCCCTGAGCGATTCTGTTGCCACAACGCTGAGGTACGGTTCGTCCAGCCGGGGACATGGGGGCGCGGGGGGATGTCCCGTCGCCCAAGACCAAGCCAGGCTTGATTGGTGATAATGACGCTCGAACGGGCATGCCCTTCGGAATGCCAAAGGGCGCAATGTGCGTTCAAAGATTCGATGATTCAC
+
CCCCCCFCFFFFGGGGGGGGGGGHHHHHHHHHHHHHGHHHHHHGGGGGHHHHHHHHHGGGGGHGGGGHHHHHHHGHHHHHGHFGHHH;HGGGGGGGGGGGGGGGHHGGHHHHHGFHHHHHHHHGHGHHHGGGGGGHGHFHGGFGFGGGGGHGGGHHHHHGGGGGGGFFFGGGHHHHFGGGFFGGGHFHHFGFFGFEEHHFGGHHHHFHFHHHHHHHHHGGGGGHHFHHGGHHGHFGGGEGGGHHFHGFGGHHHGGGGGGFFHGGGFHGGCGGGGGGCFFFFFFFABBBA
@M02197:102:000000000-ALU3V:1:1101:12160:15044 1:N:0:1
ACCGTCTTTCTCTCCTCCGCTTATTGATATGCTTAAGTTCAGCGGGTATTCCTACCTGATCCGAGGTCAACCTTGGTAAAAAGGGGGTGTTTTACGGCAAGAACCCGCCGCACGCCCTGAGCGAGATGTGCTACTGCGCTCGGTGTGACTAGCGAGCCCGCCACTGGTTTTCAGGGCCTGCGGGCAGCCGCAGGACCCCAACACAAGCAGGGCTTGATGGTTGAAATGACGCTCGAACAGGCATGCCCGCCAGAATACTAGCGGGCGCAATGTGCGTTCAAAGATTCGATGACTCAC
+
BBBBABFBFFFFGGGGGGGGGGGHHHHHHGHHHHHHHHHHHHHGGGGGHHHHHHHHHGHHHHHDGGGHFHHH0HHH:HHH<<GGGGGG:EGH<;9GG9GGGE<HHGGGGGG;GGGGGGH;HHCGG;-H9;;HHH;H;GGG:GGEF99HHH;HHGGGGGGGHHGGGGGFGGEHHGGFFFFFGHGFFFGFFFGHHGGFFEFGHHGHHHHHHHGGGFHHHGHHHHHGHHFGGFFHEEHHHHGHHHGFGF?GHHHHHHHHHGGGGGGGGGHHHHGEGGGGGFGGFGEGGFFFFBFFBAABA
@M02197:102:000000000-ALU3V:1:1101:28551:15012 1:N:0:1
ACCGTCTTTCTCTCCTCCGCTTATTGATATGCTTAAGTTCAGCGCGTATTCCTACCTGATCTGAGGTCAATAAATGAATAGAGCCAAGAGCACAGAGGCACGAGGTGGGCTTTAGGTGCAGCAACCAAAGTGTGCGACGATCAAGCAACGAGTTGGACGAACCTAGAACGTTGTGTAACCGTGCAGCGGGCCGCACCAATGCATTTGAGGAGAGCGATCCGAGCGTCGTGAGACGTCGGTTCGCATGCTCCCAACTTCAACAGGGCCGGCGAGGTTTGAAACCAAGCGGTCCTGTGAGAGATTAATGACACTCAAACAGGCATGCCCTCCGGAATACCAGAGGGCGCAATGTGCGTTCAAAGATTCGATGATTCAC
+
CCCBCCFCFFFFGGGGGGGGGGGHHGGHHHGGHGHHHHGHHHHGGGGGGHHHHHHHHHHHGHHHHGFGHHHHHHHHHHHHHHHHHHGHHGHHHHGHHGGGHGGGGGHGGGGHHHHG3FFHHHHHHHGHHFHHFGH?ECFGGHGHHHFHHGEG6FHHFHBFFGFFHHHHHGHGFFBGHFFHGGHFHFGGGGGGGFACGFFFFGGGFGGGGGFDEEECFGGGFDFFC.HHHHHGGGFEGGFFGFHGHHGGGGHHGHGGGGHHHHGGGC?GGGHHGHFHHHHGFGGGGGGHHGHHHHHHHGFHHFHHGBHHFGGGHHHGHHHHHHCGGGGGGHHHHHHHGHHGGGGGGHGHFGGGGHGGGGGGGGGE4FFFFFFCCCCB
@M02197:102:000000000-ALU3V:1:1101:11790:15026 1:N:0:1
ACCGTCTTTCTCTCCTCCGCTTATTGATATGCTTAAGTTCAGCGGGTATTCCTACCTGATCCGAGGTCAACCTGAAAAAAATTCGTTTAGAGGCCGGGCCCATGACACCTTGAAACTCGACGCGTGCTCCGGAAAGCTCAGTGCGAAGAGGGTCCCACGGACGCCGTCATTGTCTTTGAGACCCGTGGTGCCCCGAAGGGCTCCACGCGGTCCAACACCAAACCCGGAGGTTTGAGAGAGGATAATGACGCTCGAACAGGCATGCCCTTCGGAATGCCAAAGGGCGCAATGTGCGTTCAAAGATTCGATGACTCAC
+
CCCCCCFCFFFFGGGGGGGGGGGHHHHHHHHHHHHHHHGHHHHGGGGGHHHHHHHHHHHHHHHGGGGHHHHHHHHHHHHGGGHHGHHGHHHHGGGGGGGGGGHHHHHHGHHHHHHHHHGGGGGGFGGGHHGGFGGHHHGHHDGHGFGGGHHGGHHGHHGGGGGGGGGGGGHHHGGGHHGFFGFGHFGGGGGFFHHHGGFHFFFFGGGGHHHHGFGFFFEFFFGGGHHHGHHHGHHHHHHHHHFHHGGGGGHGEHHHHHHHHHFGGGGGGHGHHHHHCHHHGEECGHHHHGGGGHGFGGGBGGGGFFFFFFFBAABB
@M02197:102:000000000-ALU3V:1:1101:17138:15085 1:N:0:1
ACCGTCTTTCTCTCCTCCGCTTATTGATATGCTTAAGTTCAGCGGGTATTCCTACCTGATCCGAGGTCAACCTGCCGGTGAAGGTCACCGGTGCGATTAGGGCCGGAGCGGTCACGCCGTGCGAGAATTGAATCACTACGCTAGGCGGACGGCCGCTCCGTTGGGAGGCCCATCGATTCGAGGCCCGGGTCACCCCGGGCCCAACACCAAGCCGGGCTTGATTTGGTTTGAATGACGCTCGAACGGGCATGCCCTTCGGAATGCCAAAGGGCGCAATGTGCGTTCAAAGATTCGATGATTCAC
+
CCDDBCFCFFFFGGGGGGGGGGGGGHFHHHHHHHHHHHHHHGHGGGGGHHHHHHHHHHHHHHHGGGGHHHHHHHHHGGFGFHHGHHHHHGGGGGGGHHGHHHHGGGGGGGGGGGHGHGGGGGGGGGGHHHHHHHHHHHHGGGGGHHGGGGGGGGGGGGFGHGGHHGHHHFFHFHGHFGGHGGGGGGHHFGFFFGGGGHHFHHFFFFGGGGGGGHFHHHHHFHHHGHHHHHHHGGGGGHGGHGGGHHHHHGGFGGGGHHHHHHHGHHHGGGGGGHHHGGCGHGGGGGCGGGGFFFFFFFBBBBA
@M02197:102:000000000-ALU3V:1:1101:23698:15093 1:N:0:1
ACCGTCTTTCTCTCCTCCGCTTATTGATATGCTTAAGTTCAGCGGGTATTCCTACCTGATCCGAGGTCAACCTGAAAAAATAGATTTAGAGGTGGCCGGGCCCGTGACACCTTGAAACTCGACGCGTGCTCCGGAAAGCTCAGTGCGAAGAGGGTCCAACAGACGCCGTCATTGTCTTTGGGACCGAGCCCGCCGCCAGGGGAGGGCTCTGATCCAACACCAAGCCAGGCTTGAGGGTTGATAATGACGCTCGAACAGGCATGCCCATCGGAATACCAATGGGCGCAATGTGCGTTCAAAGATTCGATGACTCAC
+
DDDCCCFCFFFFGGGGGGGGGGGHHHHHHHHHHGHGHHHHHHHGGGGGHHHGHHHHHHHGHHHGGGGHHHHHHHHHHHHGHFHHHHHHHHHH<HGHHGGGGGGGFGGGHHGHHHHHHHHHG<GGGGGGGGHHGGGGGHHHHHHGGGGGGGGHGGGHHHHHGHHHGGGGCGGGGGGGGHGHGGGGGHGGGFFGGGHFGHGGFHHGHGHHGHFGHGHFHGFGGGHHHHHGGFFFHHGHHFHHHHHHFGGE?FHGHHHHGHHGHHHGGFFEFFHHFHGHHHGGGGGGHGGHGGGGHGGGGGGGCGGFFFFFFFCCCCB
@M02197:102:000000000-ALU3V:1:1101:4682:15059 1:N:0:1
ACCGTCTTTCTCTCCTCCGCTTATTGATATGCTTAAGTTCAGCGGGTAGCCCTACCTGATTTGAGGTCTAACTAAAAGTTATTAGAGTGGAGGGAGCGAAAACTTATTACGCATTCCACTTAGACATTTAAGACGAGCCACAAGATGGCAGACGTCCAAAGCTCATACATAGAAAACTAGGTATGAGAGGTCTTATGACACTCAAACAGGCATGCCTTTCGGAATACCAAAAGGCGCAATGTGCGTTCAAAGATTCGATGATTCAC
+
AABBB3BAFFFFGGGGGGGGGGGHHHFHHHGHGHHHHHHHHHHGGGGGGHHHH/HHHGHHHHHFGHHH9HGGHGHHFFFGHHHEHFHEFGHHG9DE?FFGGGFH4GD9GGEFCEFG7#GH3FFG33DG2DGHFHGHGGFGHHGGHHHHGGGGGHFHGGHHFHBHGGFGHGHHGHHGF<HHHHHGFHHHHHGGHHGHHGGHHFGHHHFGHHHGFEHGGGEHHHHHHHGHHHGGGGGHFHHGGGGHGGGGGGGGGGFFFFFFFBBBAB
@M02197:102:000000000-ALU3V:1:1101:24853:15153 1:N:0:1
ACCGTCTTTCTCTCCTCCGCTTATTGATATGCTTAAGTTCAGCGGGTAGTCTTACCTGATCTGAGGTCTATCGAGATCCCTCTGAGAGGGCGGTTTCGAGGGGGCGAGCCAGTGGGGATCGAGCGAAACGTATCACGCAAGACCACCACGGCCGACGCCGCCGATGCATTTGAGGCGAGCCCTGGAAAGGGCAACACCCAACTCCGACCCCCCCGGGCAGAACCCGAGGGGACGATGACAGACACGACACTCAGACAGGCATACCCTCCGGAATACCAGAGGGTGCAAGGTGCGTTCAAAGATTCGATGACTCAC
+
CCDDBBFCFFFFGGGGGGGGGGGHHHHHHHGHHHHFHHHHHGHGGGGGGHHHHHHHHHHGHHHGHGHHHHHHGHGHGHHHHHHHHHHHGFGGGGC:;GGHGGGGGGGFGGHHHHHHGFGGGFGGGFGFGFGHHHHHGHGGFGGGGGG;GGGGGGGFFFFFFFFFFFFFFFFFFFFFFFFFFFFFFFFFFFFFFFFFFFFEFFFFFFFFGGGGGGHHHHHGGHGGGEHHFGHEHHHHHGHHHHGGGHGGGGHHHHHHHHFHHGEGGGGGHHHHHHHHHHHHGFHHHHHCGGGGHGGGGGGGGGGFFFFFFF@BABB
@M02197:102:000000000-ALU3V:1:1101:14928:15142 1:N:0:1
ACCGTCTTTCTCTCCTCCGCTTATTGATATGCTTAAGTTCAGCGGGTATTCCTACCTGATCCGAGGTCAACCTGAGAAAAATAAATGAGGTGACCGGCCCGGAAGGTCCTTTAGACTCTACGCATGCTCCGAAGAAGCTCGTCGCGAAGAGGGTCCCACGGACGCCGTCATTGTCTTTGAGACCAGTTGGCTGTAACACCAACGCCGGCCCAACACCAAACCCGGGGTTTGAGGGAGGATAATGACGCTCGAACAGGCATGCCCTTCGGAATGCCAAAGGGCGCAATGTGCGTTCAAAGATTCGATGACTCAC
+
BBBBABFBFFFFGGGGGGGGGGGHHHHHHGHHFHHHHHHHHHHGGGGFHHHHHHHHHHHHHHGGGGGHGHHHHHFFHHHHFHHHHGEHHHGHGHHGGGGGGGGGGGHHGHHHHHHFHHHHHGGGGGGFHHGGGGGGHHGHCCFFGGGFF/DG?ACCGHFGDCGCBDA@GGGHHGHGHFHFHFHFFFHHEHFEGDFFFFHGGFGGGGHGGGFEADEEDCFEFFGEDF@3CHFHGHGDHHHHHHGGGGGFG?HHHHHGHGHGGGF0FEBHHHGHGHHHHEGGGGGHHF?GGFHGFGGGGGGGGFFFFFFFA?BAB
@M02197:102:000000000-ALU3V:1:1101:29548:15167 1:N:0:1
ACCGTCTTTCTCTCCTCCGCTTATTGATATGCTTAAGTTCAGCGGGTATTCCTACCTGATCCGAGGTCAACCTGAGAAATAAAAGGTTAGACCGACCCGACGAGACCTTGCAACTCCCCGCGTGCCTCGAAAGACTCGTTGCGAAGAGGGTCCCACGGACGCCGTCATTGTCTTTGAGACCAGTTGCGTTGCCACAACTCGGTCCAACACCCAAACCGAGGTTTGGAGAGAGGATAATGACGCTCGAACAGGCATGCCCATCGGAATACCAATGGGCGCAATGTGCGTTCAAAGATTCGATGACTCAC
+
AABBAAFCFFFFGGGGGGGGGGGHHGGHHHHHHHHHHHHHHHHGGGGGHHHHHGHHHHHHHHGGGGGHHHHHGHHGHHHHFHHFHGHHBFHHHEGGGGGGFFEEDGGHHFGHHHHHHFD@FGGGGGGFGGGGFHH<HGC.EC@DGGDFAEDGFHHHGGGGCCCA1HFFGG;FFEGFGGFFG<FFFFBDFBGDFEFFFFGGHG9EDFFFFFGGFEFFFEECF;:;DGFE9GHGDFFHHGGGFGGHGGHHGHHGHHFFAEB2EFHFEFGHHHGCACGGGHCHHGGGGFGGGGGGGEE4FFFFFFFBBABB
@M02197:102:000000000-ALU3V:1:1101:28393:15248 1:N:0:1
ACCGTCTTTCTCTCCTCCGCTTATTGATATGCTTAAGTTCAGCGGGTAGTCCTACCTGATTTGAGGCCAGATGTCAAGATACACAATGAGTGAGATCCGAAGATACACTTAAAGTGAAGGTTTAGTTAGCGGATTAATAGTCTAGGTTCTGGCCATCCGAAGATGTCCTCAGCAAAATACTTATTATGCCAAGTCAAACCAGTCGTAAAGACAGATCCAGCTAATTTATTTAAGGCGAGTCGGTTCATCACCGGCAAACACCCAAATCCAAACTCAAGCAAGGACTTTCATCCAAAACTTGGGTTTGAGAGTTTCATGACACTCAAACAGGCATGCTCCTCGGAATACCAAGGAGCGCAAGGTGCGTTCAAAGATTCGATGATTCAC
+
?AAAA@FAFB5BFGGGGGGFGGGHHHHHHHHHHHHHGGHGHHHGGGGGGHHHHGHHHHHHHHHGGH1FG1FF5B5@EGHHG5@3F1GBGG@FGH4DH3GGG/EG4BDGD3BGGB444DDGGGHHHDGHHBEE@B/F1?FGB??DGBG1<DFB1FGFHHG?/001?FHHHFDBBGHHFGDFFGHHHGGBBGC<CHHC0GDEH8GHDDDG70D<0EHHGFGFFBHFHGGFGFFGGG4/A<//B/1G@2D/CDCCDBGF/<?/?4DGFFBGGF?4F?HHFCB4GHHGHG3E3DE/14F4311AEFB3HGGFBHFGHHHHHHGGGFBHGF3G5BFFFFGEGE?EFEFFHGFHFDF2GE2ABHCHECC?HGGBFFGGCGGFFFFFBD3AAAA
@M02197:102:000000000-ALU3V:1:1101:24988:15312 1:N:0:1
ACCGTCTTTCTCTCCTCCGCTTATTGATATGCTTAAGTTCAGCGGGTATTCCTACCTGATCCGAGGTCAACCTGAAAAAATAGTTTTTGAGGAGGCCGGGTCCCCGGGACCTTGCAACTCAACGCGTGCTCCGGAAAGCTCAGTGCGAAGAGGGTCCCACGGACGCCGTCATTGTCTTTGAGACCAGTTGGGAGGGCCGCGGACGGTCCCCCAACGCGGTCCAACACCGAACCCGGGGGTTTGAGGGAGGATAATGACGCTCGAACAGGCATGCCCTTCGGAATGCCAAAGGGCGCAATGTGCGTTCAAAGATTCGATGACTCAC
+
BCCCABFCFFFFGGGGGGGGGGFHHHHHHGHHHHHHHHHHHHHGGGGEHHHHHHGHHGHHHHHGGGGHHHHHHHFHHHHGHHHGFHGGGGEGHGGGGGGGGGHGHGGGGGGHHGHHHHHGHHHGGGCDG;HHGGGGGHHGHHHHHGGGGGGHGGFHHHHHGFGGDFGFFFDGGGFGGFFEFEFFFFFFHGGG?ECGGFFFAGFFFFDGCFHGFFFFGGHHHFFFFFGGHGGGGFFGFGHHHHGHGHHHHHGHGHGGGGFFEGHHGHGHHHHEGGGCGGFFFHGHHHHHFCE?GFHCHFGGGGHGGFGGGFGGCFFFFFFFA?ABB
@M02197:102:000000000-ALU3V:1:1101:16876:15326 1:N:0:1
ACCGTCTTTCTCTCCTCCGCTTATTGATATGCTTAAGTTCAGCGGGTATTCCTACCTGATCCGAGGTCAACCTTGTAAAAATTGGGTTATGGACCGTGCCGGGAGACCTTTCAACTCGTTGCGTGCTTAGAAAAGCTCGTTGCACCGAGAGTCCCACGGACGCCGTCATTACTTTTGGGACCGGTCGGGGGTGAACCCGGACCTGGAGTCCAACAACAAGCCAGGCTTGAGAGGTGATAATGACGCTCGAACAGGCATGCCCTTCGGAATACCAAAGGGCGCAATGTGCGTTCAAAGATTCGATGACTCAC
+
CCCCCCFCFFFFGGGGGGGGGGGHHHHHHHHGHHHHHHHHHHHGGGEEHHHHHHHHHHHHHHHGCGGHHHHHHHHFHHFHHHHHHHGGHHHHHHHGFGEHGGGFCFGEHHHHHHFHHGHGHGGGGGGHHHHHHHHHHGGGGEFHHHC@GGGCGHHHHGGGGCFGHGGHGGGHHGFGHGGGGDGFCCGGHHHFGGFGFGFHHGFHHHHHHHFHHHGHFHHHHHGGHFFFHHHHHHHHGHHHGGGFGEHGHHHHHHHGHGGGECF?GHHHHCHCHHHGEGGCHHHFGGEFGGGGGGGGCGFFFFFFFFB@ABA
@M02197:102:000000000-ALU3V:1:1101:27480:15403 1:N:0:1
ACCGTCTTTCTCTCCTCCGCTTATTGATATGCTTAAGTTCAGCGGGTAGTCCTACTTGATTTGAGGTCAAAATAATAGACCAGGCAACGACGGATCGTCGCCAGTCGTGTGTGGGGTTAGAAGCGGACAACACCGACGTAAGTTAGCAAAGAAATTAGCAACTCACTGGTTGTCCAGCATACTGTATTTAAGGTGAGCAAGTGTGGTGGCCTGCAAACCCATGGACCCGCTCTAAGCGCAAAACGATTAGGTTGGAGAAATTCACTACGCTCAAACAAGCATGCTCCAAGGAATACCAAGGAGCGCAAGGTGCGTTCAAAGATTCGATGACTCAC
+
AAA1AAFABFFFGGGGGB?1AAAG333FBGFEFHBF1FGE2EBE/E//AFG2FHHHHHFFHGHHGGHBGBABGEHHHF1GGEFEE/FG@FEG/EEEEHHE?//EBGEGGFE0FC?CEFEADG+70<CG?C;HG?C:?CBGCHGFDB<0<GCD<FF=0B<;CF0C<CCBGGHFGCFF>1BG=CFCFBFF2CGCDFF?9<1CFF0;F?/F?G;9?FB/0F0AGBGBEBGE91%1FEEEEB<F@>F/@%1B0/C@11222GD2B20/A/A/1F1B0FB121CFGAAA11DDFA2221B11GA00A0A1HFHE00011BGGFDGE11C13DDB111A>1
@M02197:102:000000000-ALU3V:1:1101:17395:15427 1:N:0:1
ACCGTCTTTCTCTCCTCCGCTTATTGATATGCTTAAGTTCAGCGGGTAGTCCTATCTGATTTGAGGTCTAAAGCTTAAGATCGACTTTTAACAGTCGTATCGCATTGGTAGCGCCAACTCAATGTGTACTAATGCAACGATCCTCAGCGAATAAGTATTATTACGCCGAGTCAAGCCGTTTCATTGGTTCATTTGAAATTGGGTCGCTCGTGTATTTCAGCCGAGTCGAACTTAGTAATAAGTCCGACAACAGCCATTAACCAAGCCCACGCCTTATTTACAAAGAAACAAGGGGGGTTGAGAGGTTCACGACACTCAAACAGACATACTCTTCGGAATACCAAAGAGTGCAAGGTGCGTTCAAAGATTCGATGATTCAC
+
BBB@AAF@FFFFGGGGGGGGGGGHHHHHHFHHFFHBGFGHGFGEGGEGFGDFHFHHHHHHHHHHGHHHHGHHHHHHHHHHHHHGGGGDHHFBHHHHCGFFHDEEGGFHHHFFGGGGGFGFGGFHHHHFHHFHHHHFHFGEGEDHHHGFGB@DFHHHHHG<HH<BCE8G@8FHHGFHGGAFFHHG;0F;GFHGFGCFHGFHHEEGFAC?EGG8EFFFFACBFF.;FFBBEAFFBFFFFFFGFFF<9<0<1FGGF1EGGDEBA@ACFEE>//0BHGFG2E2BHEGB2B1F00CGEEEG0FHGBGFA1ABA/GHHHEGFGBFFDHFDGD210//CEFGHHFFGCFA1HHHHGGHGG0EEAB1BBGB3DAGCBFFFFFDAAAAA
@M02197:102:000000000-ALU3V:1:1101:17062:15432 1:N:0:1
ACCGTCTTTCTCTCCTCCGCTTATTGATATGCTTAAGTTCAGCGGGTAGTCCTGACTGATTTGAGGTCTAAAGCTTAAAGATGTACCGAAGTACGCATTAGAAGCACCACTATCTTGAAATGTAGACGTCCTCAACGAATAATTATTACGTCGAGTCAAGCCGCCTTGTTTTCAAACTGGGTTGCTCATGTATTTCAGCCGAGCTGGCTCTACTCAAAGAGCCTGCAAGCAGCCATATCCAAGCCCTAACTCCTATCTCATTACAAAATAGGGGGGTTGAGAATTTCATGACACTCAAACAGACATACTCTTCGGAATACCAAAGAGTGCAAGGTGCGTTCAAAGATTCGATGACTCAC
+
CCCCCCFCFFFFGGGGGGGGGGGHGHHHHHHHHHHHHGHHHHHGGGGGGHHHHHHHHHHHHHHHGHHHHHHHHHHHHHGHHHHHHHHGGGG?FHGGGGGHHHHHHHHHHHHHHHHHHHHHHHHHHGHGGGGGHHHHFGGGGGHHHHGFHGHHGGGHHHHEHGGGCHHHHHGHHHHGEGHFGHHGGHHHHHHHHHGHHHGHGGFFFGHGFFBFFGHHHGGGGHHHHHHGGGGHGHHFHGEGGHHGHFGHGE3FFDFFHHHHHHHHHHHHGGGGGGHHHGHHHHHBHGHHHHHDGGHHHHHHHHHHHFFGGGGGHHHHHHHHGHHGHHHHFHGHGGGGHGGFGGGGGGGFFFFFFFB@CBA
@M02197:102:000000000-ALU3V:1:1101:28913:15422 1:N:0:1
ACCGTCTTTCTCTCCTCCGCTTATTGATATGCTTAAGTTCAGCGGGTATCCCTACTTGATCCGAGGTCAACCATGTAAAAATAGTTAAAGGTGACCGGGCTGAAGGTCCTAAACTCGAGTGCGTGCTTTAACAAAGCTCATTGCACCGAGGGTCCTACAGACGCCGTCATTGTCTTTGAGACCGGCATCACTTTCGTGACGAGAGGTCCAACACCAAGCCAGGCTTGAGGGGTGATAATGACGCTCGAACAAGCATGCCCATCGGAATACCAATGGGCGCAATGTGCGTTCAAAGATTCGATGACTCAC
+
BCCCBCFDFFFFGGGGGGGGGGGHHHHHHHHHHHHHHHHHHHHGGGCCHFHHHGHHHHHHHHHGGGGHHHHHGHHHHHHHHHHHHHHGHHHDHHHHGGGGGGHHHHFGGHHBGFHHGH;GHGGGGGGHHHHHHHHHHHHGHGHHHHHGGGGGGGGHFHGGHECGGGGHHHHHGHHHHHGGHHGGGGCGGGGGGGGGGGGGGHGGHHGHFGHFFFGFEGHGHFFHHGGGGGGHGHGHHFGFFFDFHGHHHHHGHHFHHGGGGGHHFFHHHGHHCGGGFGFGGFEGGGCGGGGGGGGGGFBFBFFFBA?BA
@M02197:102:000000000-ALU3V:1:1101:28680:15272 1:N:0:1
ACCGTCTTTCTCTCCTCCGCTTATTGATATGCTTAAGTTCAGCGGGTATTCCTACCTGATCCGAGGTCAACCTGAGATAAATAAATGAGGTGACCGGCCCGGAAGGTCCTTTAGACTCTACGCATGCTCCGAAGAAGCTCGTCGCGAAGAGGGTCCCACGGACGCCGTCATTGTCTTTGAGACCAGTTGGCCATCGAGGCGGTCCAACGCGGTCCAACACCAAACACGGGGTTTGAGAGAGGATAATGACGCTCGAACAGGCATGCCCTTCGGAATACCAAAGGGCGCAATGTGCGTTCAAAGATTCGATGATTCAC
+
CCCCCDFCFFFFGGGGGGGGGGGHHHHFHHHHHHHHHHHHHHHGGGGGGHHHHFHHHFHHHHGFGGGHHHHHGHCHHHHHHHHHHHHHHHBGFGHGGGGGGGGFCGFHHHHHHHHHHHHHHGGGGGHHGHGGFGGHHHGHGGGGGGGGGGHGGHHHHHHGGGGFGGGGGGGHHHFGHHGHHHHHHGHGHHGHFFGGGGGGHHHFGGFGGGHHGHHFFGHGHHHHGGGFGGHHHHHGHHHHHHHBHEGEECCHHCHHHHHHHHHGGGGGF?HHHHGHHHHHHGFGGGHHHHGGFGHGGGGGGGGGGFFFFFFFCBBCC
@M02197:102:000000000-ALU3V:1:1101:23051:15301 1:N:0:1
ACCGTCTTTCTCTCCTCCGCTTATTGATATGCTTAAGTTCAGCGGGTATTCCTACCTGATCCGAGGTCAACCTTGATAAAAATTTAAATAGGTGACCGGGTCCCTGGGGCCTTGAAAACTCGACGCGTGCTCCGGAAAGCTCGATGCGAAGAGGGTCCCACGGACGCCGTCATTGTCTTTGAGACCAGTGGGGGGACGGAAGCCGCCCACGCGGTCCAACACCAAACACGAGGTTTGAGGGAGGATAATGACGCTCGAACAGGCATGCCTTCCGGAATACCAGAAGGCGCAAGTTGCGTTCAAAGATTCGATGATTCAC
+
CCCCCCFBFFFFGGGGGFGGGGGHHHGHHHHHHGHHHHHHGHHGGGGGHHHHHHHHHHHHHHHGGGGHHHHHHGHHGHHHHHHHHHHHHHHHBGHHHGGGGGHHHHHGGGGGH:HHHHHHHGGCFGGEGGGHHGGGGGHHHGGGHHGGGGGGGGGGHHHHHGGGGGDFGGHGHHGGHGHGGGGGHGHGFFFHFFFFGHHGGGGGGGGGGGGGGHFGHGHFFGHHGGGFGHHGFHHHHHGHHHHHHEHHGGFCA2G?E53GHHHGGHGECGGGHHHHHHHHHHGGGDCFBFHFGCEFGGGGGGGGGGGFFFFFFFCCCCC
@M02197:102:000000000-ALU3V:1:1101:9887:15528 1:N:0:1
ACCGTCTTTCTCTCCTCCGCTTATTGATATGCTTAAGTTCAGCGGGTATTCCTACCTGATCCGAGGTCAACCTGAAAAAATAGATTTAGAGGTGGCCGGGCCCGTGACACCTTGAAACTCGACGCGTGCTCCGGAAAGCTCAGTGCGAAGAGGGTCCCACGGACGCCGTCATTGTCTTTGAGACCAGTTGGTCGCGGACGATCCAACGCGGTCCAACACCAAACCCGGAGGTTTGAGGGAGGATAATGACGCTCGAACAGGCATGCCCTTCGGAATGCCAAAGGGCGCAATGTGCGTTCAAAGATTCGATGACTCAC
+
ABBA>AFAFFDFGGGGGGGGGGGHGHHHHHHHHHHHGHHHHHHGGGGGGHHHHHHHHHHHGHHDGGGHHHHHGHBHHHHGHDG3FBHFF3G2B91GHGGBE?EG</FFGHFHGFFHHGGFDF9CC?ECACDCDFGGGFHHHHFGECCGG?:FABBG;FHG@-@F-?@DDGEGGFGGHHHFFHFFFGGHFDFFFCC/HGFHFHF@BFFDFGGDHEFHFGCAGGEEEGHGHEHHGHHHCHFHGFFHHHGGGE?2GCGDDHHHFFEGGGGGFEA5FGHHHF5HFAFAEEFBFG2GGGHGGGFGBGCBGFFFFFFDA3?AA
@M02197:102:000000000-ALU3V:1:1101:23390:15541 1:N:0:1
ACCGTCTTTCTCTCCTCCGCTTATTGATATGCTTAAGTTCAGCGGGTATCCCTACCTGATCCGAGGTCAACCTGTAAAAATATGGGGGTTCTGGCAGGGGACCCGCAGGACTCTATAGCGAGGAGTATTACTACGCTCAGAGCCTACGGACACCGCCACTGATTTTAGAGACCGCCAGTTACGGCGGGTCCCAATACCAAGCTAGGCTTGAGTGGTTATAATGACGCTCGAACAGGCATGCCCTGCGGAATACCACAGGGCGCAATGTGCGTTCAAAGATTCGATGACTCAC
+
CBCCCCFCFFFFGGGGGGGGGGGHHHHHGHHHHGGHHHGHGHHGGGCGHHHHHHHHHHHHHHHGGGGHH<HH:H<HHHHGH<<HHHGGGGH.HHHHGGGGGGGGGGGG8GHHHHHHHGHGGGGGDGHHHHHHHHGG8GGHHHH;HHHGGGGGHGGHGGGHHHHHHHHHGGGGGHGHHGGFGGGGGGGHF;HH9;:FGH;H:.:HGH;<HH0GHHH;G5H;.:GG8G99FHH<HH;;HF:GG9F/:HHHHHHHHGHHGGGGGHHHHGGGGHGGGGGGD2GGFFFFFFFA@BBB
@M02197:102:000000000-ALU3V:1:1101:8981:15548 1:N:0:1
ACCGTCTTTCTCTCCTCCGCTTATTGATATGCTTAAGTTCAGCGGGTAGCCCTACCTGATTTCAGGTCAAAGTCAAAAGGTGCGCGATGGCAGGTTCTGAGCAGTCATCACCACAAGGAGAGACGAAACTTATTACGTCTAACACTGATGTGGGATGTTCCACTAAGTCATTTGAGGCGAGCCATTGCTGGCAGACGCCCAAGTCCAAGCCTAACATGTTCAGAAAACATATTAGATTGAGATTTCATGACACTGAAACAGGCATGCCTTTCGGAATACCAAAAGGCGCAAGGTGCGTTCAAAGATTCGATGATTCAC
+
CCCCBCFBFFFFGGGGGGGGGGGHHGGHHHHHHHHGHHHHHHHGGGGGGHHHHHHHHHHHHHHHHHHHHHHHDGHHHHHGHHHGGGGGGGHHGGHHFHHHGHHHHHHHHHHHHHHGFHGHHGGHGGGGGGHHHHHHGHHHHHHHFHFFDHHHHHHHGHHHHHHHHHHGHGHHHHGGGGHHHHFHHGHHHGHGHGGGGFHHGHGHEFHGHHHHHHHHHHHFGHHHHHFHGGHGHHHHHHHHHHHHHGHHHHHHHHGHHHGHHGGHHHGGGGGHHHHHGHGHHHGGGGGGHHHGGGGHGGGGGGGGFGFFFFFFFBCCCB
@M02197:102:000000000-ALU3V:1:1101:12302:15562 1:N:0:1
ACCGTCTTTCTCTCCTCTGCTTATTGATATGCTTAAGTTCAGCGGGTAATCCTACTTGATTCGAGGTCGATAATTAAAAGGTTCAAGAAAAAAAGAAAATGAATTCTTTTTGTTTTTGATTTTTTGCTTTGGCTGCTCTCACACTGATTTTCTTAAACGATATTATTAAAATATTAATGCGTTCAATAGTAATCAAGTCAAGATCGCTATCTTTATTCTTTTGAAGCAGTCAGAAGAAAAAATGAATTTCCTTCTCGACAACACTCAATTACATCAATAATTAAATTGATATTATTTAAACGACGCTCGAACAAGCATACCTTTCGGAATACCAAAAGGTGCAATGTGCGTTCAAAGATTCGATGATTCAC
+
BBBBBBFBBFFFGGGGGGGGGGHCHHHHHHGHHHHHHHHHHHHGGGGGHGHHHHHHHHHHHHGHH?EHGCEHGHHHHHHGGFHHGHHHHHFHGGGEHHFHHHHHGHHHHHHGGHHHGGGHGHHHG?FHGGHGBGGGHHGHHHGHHHF7HH9GHHGHHHGFGFHHHEHHHHGHHHHHEH9HGGGGHHHHFGBFFHHHHHHHHFHCFEGHHHGHHGGGGGGGGGGFFGDBFFFFFHF9FHHDHEGFHDCGHHFEFGHGGFAEFHHEHHHHHHFEB4HFHFGHHFGEHGBFGHHHHGEHEGE@FFFCFEEEF5GGGGHHFD3HF?FGFFBFFBGGGDHHGGHFHHHHCGGCFGGGGGGGGGCFFFFFFFBBAAA
@M02197:102:000000000-ALU3V:1:1101:6796:15578 1:N:0:1
ACCGTCTTTCTCTCCTCCGCTTATTGATATGCTTAAGTTCAGCGGGTATTCCTACCTGATCCGAGGTCAACCTTGGTGTTATTCCGGCTCCTTGCGGAGGCCGAAAAGGGTTGGACGGGTCTGAATTTCTAGCCGGGTACGTGCCCGAAAGCTCAGTGTACTGGAGTCCTCACAGACGCCGTCATTATCTTTGGGGCCCGTCCCGCCGCGAGGCGGGGCGTGGTCCAACAACAAGCCGGGCTTGAGGGGTGATAATGACGCTCGAACAGGCATGCCCTTCGGAATACCAAAGGGCGCAATATGCGTTCAAAGATTCGATGACTCAC
+
CCCCCCFCFFFFGGGGGFCGGGGHHHGHHHHHGHHHHFGHCFFGGGGGHHHGHHHHHFGHHHHGGGGHHGHHHHGHHGHEHHHFHHGGGGGHHHGGGGEEDFFGGG:GG93GGGFHEEGGGHHHHHHHHHGHFHG#CF<H?>7EHHGDGGGE;HHHHHHHH;HG;H9HHHHFGFGGGFGGGGGGGGGGGGGGEFFFBFFFFFFF<DFGGGDFGFGFFGEE/DFHHFHHHGHCECFEGEEHGBHGGEGFGF55GBHDEFEGFHGHHHGGHHHGGGECFGE3HHHHFHFHHHFGGGGFHGHGGCGHG55FFFGEGGFFFFFBFBA@BA
@M02197:102:000000000-ALU3V:1:1101:20643:15585 1:N:0:1
ACCGTCTTTCTCTCCTCCGCTTATTGATATGCTTAAGTTCAGCGGGTATCCCTACCCGATCCGAGGTCAACCATAAAGAAAGGCTTAACGGCCGCGATGACACCGTCGCAACCCGGAGCGAGACTGTTATGCCACAACGCTCGGGGACGGACCGCACGGCCGGGGGACTTTAAGGCGCGCGCAGGGCGCGACGCCCAACACCGAGCGAGGCTCGAGTGGTGAAATGACGCTCGGACGGGCATGCCCTTCGGAATACCAAAGGGCGCAATGTGCGTTCAAAGATTCGATGACTCAC
+
CCCCCCFCFFFFGGGGGGGGGGGHHHHHHHHHHHHHHHHHHHHGGGGGHHHHHHHGHGGGGGHGGGGHHHHHGHHHHFHHHHHHHHHHHGGGGGGGGGGGHHHGGHGGGGGGHGGGGGGGGGGGHHHHHGHHHHHHHGFGGGGGGGGGGGGGGGGGGGGGGGHHGGHGFHHFGGFGFGGGGHFGGGGGFGGFGGHHFGFFFGHGFFFHGGGGGHGGHHHHHHHHGGGEFG?DGFECFGGHHGGGFGGGGHHHGHHHGHHGGGGGHFHHGGGDHGGGGGGGGFGFFFFFFFA?A>>
@M02197:102:000000000-ALU3V:1:1101:5275:15631 1:N:0:1
ACCGTCTTTCTCTCCTCCGCTTATTGATATGCTTAAGTTCAGCGGGTAGTCCTACCTGATTTGAGGTCAGAATATAAAGTGTAGTTAGAGTGGAGGGTTGCGAGAACTTATTACGCATTCCACTTAGACATTTAAGGCGAGCCACGAATGGCAGACACCCAAAGCACAACTATAGAAAACTATAGAGGTGAGGTTTATAAGACACTCAAACAGGCATGCCCTTCGGAATACCAAAGGGCGCAATCTGCGTTCAAAGATTCGATGATTCAC
+
ABBCBBFBFFFFGGGGGGGGGGGHHGHHHHHHHHHHHHHHHHHGGGGGGHHHHHHHHHHHHHHHGHHHHGHHHHHHHHHHFGHHGHHGH:HHGGHGGDFFH?HGHGGHGHHHFDFGGHGHHHGHHHHGHHHHHGHGGFHFGGGHHHHHHHHHHGGGHHHHHHHGGGHGHGHGGHGHHHHHHHHHFFHHHGHHHHHHHHHGFDGFFHHHGHHHGGHHGGGGFGGHGHHGFHHHFG?GGGGFDHGEGFGFFGBGF5DEGGFBFFFFFAAABA
@M02197:102:000000000-ALU3V:1:1101:23142:15823 1:N:0:1
ACCGTCTTTCTCTCCTCCGCTTATTGATATGCTTAAGTTCAGCGGGTAGTCCTACTTGATTTGAGGTCAAAATAATAGACCAGGCAACGACGGATCGTCGCCAGTCGTGTGTGGGGTTAGAAGCGGACAACACCGACGTAAGTTAGCAAAGAAATTAGCAACTCACTGGTTGTCCAGCATACTGTATTTAAGGTGAGCAAGTGTGGTGGCCTGCAAACCCATGGACCCGCACTAAGCGCAAAACGCTTAGGTTGGAGAAATTCACGACGCTCAAACAAGCATGCTCCAAGGAATACCAAGGAGCGCAAGGTGCGTTCAAAGATTCGATGATTCAC
+
BBCCCCFCFFFFGGGGGGGGGGGHHHHHHGHHHHGHHHHHHHHGGGGGGHHHFHHHHHHHHHHHGHHFHHGEGHHHGFHHHHHGHHHFGFGGGGGGGHHGGGGGHHGGGHHHHGGGGGHGHHHHCGFGGHGHGGGCGHHHHHHHHGHFHHHHCGGHHHHHHHHHHHHGH0GGGGGGGFFGGHHGHGHHGHGGHGGFFHHGGHHHGGHFCCFHFGGFHGHFFFFFFFGGHGHHFFFGGHHGGGGGHHHHHGFGHHHHHHHHGHFEEGGGGGGHHGHHHHHFHHHBHHHHHHGHHFHGGGHGGGGGHHHFEGG?HGGFFGEB1F1BFFFFFFAAAAA
@M02197:102:000000000-ALU3V:1:1101:17249:15849 1:N:0:1
ACCGTCTTTCTCTCTCCGCTTATTGATATGCTTAAGTTCAGCGGGTATTCCTACCTGATCCGAGGTCAACCTTAAAAATAAAAGGGTTAGACCGACCCGACGAGACCTTGCAACTCCCCGCGTGCCTCGTAAAAGACTCGTTGCGAAGAGGGTCCCACGGACGCCGTCATTGTCTTTGAGACCAGTTGCGGTTGCCCACAACTCGATCCAACGCCAAACCAGGAGGTTTGAGAGAGGATAATGACGCTCGAACAGGCATGCCCATCGGAATACCAATGGGCGCAATGTGCGTTCAAAGATTCGATGACTCAC
+
BCCCABFCFFFFGGGGGGGGGGHHHHGHHHHHHHHGHHHHFHGGGEGHHHHGHHGHHHHHHHEEGGHHHHHHHHHHHHHHHHHHGGHHHFGHHGGGGGGGGGGGGGGHHHGHHGHHHHGGGGGGGHHHGGGHGHHGHGHGGGGHGFGHHHGHGHHHHHGGGGGGDGGHHHHHHHGGHHHGFGHHGGGGGHHGGGGGGHHGHGGGHGHFFGGGHGGHHHHHHHHHGHHGHHHHHHGHHHHHGGGGGGHGGHHHGHHHHGHHHGGDGHHHHHHHHHHGGGGGGHHHHFFFGHGFGGGGGGGGFFFFFFFCCBCC
@M02197:102:000000000-ALU3V:1:1101:5316:15871 1:N:0:1
ACCGTCTTTCTCTCCTCCGCTTATTGATATGCTTAAGTTCAGCGGGTATTCCTACCTGATCCGAGGTCAACCTTGATAAAAATTTAAATAGGTGACCGGGTCCCTGGGGCCTTGAAAACTCGACGCGTGCTCCGGAAAGCTCGATGCGAAGAGGGTCCCACGGACGCCGTCATTGTCTTTGAGACCAGTGGGGGGACGGAAGCCGCCCACGCGGTCCAACACCAAACACGAGGTTTGAGGGAGGATAATGACGCTCGAACAGGCATGCCCTTCGGAATGCCAAAGGGCGCAATGTGCGTTCAAAGATTCGATG
+
ABBBBBFBFFFFGGGGGGGGGGGHHHHHFHHHHHHHHGGHHHHGGGEECHHHHHHHHHFHHHHGGGGHHHHHHHHHHHHHHHHHHHHHHHHHHHHHHGFEGGEHHHHGGGGGHFHHHHHHHGHGGGGFDDGHHGFGGGGHHHGGHHGGFCEGHEGFCHHHHGGGGACGGFHGGGGFGFDGFGGGEGFGGGGHCGGACFGFGFEGGCFFFGGGHGHHHFFF?GHBCGGFGH<GG;;@HHGHFHGHHHHHCGEEECE?HGFHGBFCF/AEGGGCHGFFGFFB1HHEEGGE11FFGGECCGE3BFFFAC1F@AAAA
@M02197:102:000000000-ALU3V:1:1101:27269:15966 1:N:0:1
ACCGTCTTTCTCTCCTCCGCTTATTGATATGCTTAAGTTCAGCGGGTAGCCCTACCTGATTTCAGGTCAAAGTCAAAAGGTGCGCGATGGCAGGTTCTGAGCAGTCATCACCACAAGGAGAGACGAAACTTATTACGTCTAACACTGATGTGGGATGTTCCACTAAGTCATTTGAGGCGAGCCATTGCTGGCAGACGCCCAAGTCCAAGCCTAACATGTTCAGAAAACATATTAGATTGAGATTTCATGACACTGAAACAGGCATGCCTTTCGGAATACCAAAAGGCGCAAGGTGCGTTCAAAGATTCGATGATTCAC
+
BCCCCCFCFFFFGGGGGGGGGG?HHHHGFHHHHHHHCGHHHHHGGGGGGHHHHHHHHHHHHHHHHGHHGHHHHHHHHHHFEGHGGGGGGEHFEGFGHHHHGHHGFHHHHHHGHHHHHHHHHGGHGGGGGHHHHGHHGHHFHHHHHHHHHHHHHHHHGGHHHHHGHGHHHHHHGHFGFGHHHHHGHHHHHHHGGGEGFGGGHHGHCGHHHHHGGHHGGHHGHGHHHHHHHHHHHGHHHGHHHHHGHHFFHHEHHHGHHHHHHHFGHGHFGGGHHHHFDHGHGHECGGGHGHHGGGFHGGGGGGGGGFFFFFFFFBBAAA
@M02197:102:000000000-ALU3V:1:1101:7888:16186 1:N:0:1
ACCGTCTTTCTCTCCTCCGCTTATTGATATGCTTAAGTTCAGCGGGTATTCCTACCTGATCCGAGGTCAACCTAAAAAAAGTTTTTAGAGGCGACCGGGTCCCCGGGACCTTGCAACTCGACGCGTGCTCCGGAAAGCTCAGTGCGAAGAGGGTCCCACGGACGCCGTCATTGTCTTTGAGACCAGTTGGCCGCGAACGGTCCAACGCGGTCCAACACCAAACCGAGGAGGTTTGAGGGAGGATAATGACGCTCGAACAGGCATGCCCTTCGGAATGCCAAAGGGCGCAATGTGCGTTCAAAGATTCGATGACTCAC
+
BCCCBCFCFFFFGGGGGGGGGGGHHHGHHHFHHHHHGHHHHHHGGGGGHHHHHHHHHHHHHHHGGGGHHHHHHHHHHHGGGHHHHGHHHGHGCFGGGFFGFHHHGGGGGGHHHHGGHGHGHGGGGGGFGFHGGGGGGHHGHHHHHGGGGEGEFFGGGGGGFGGDADFFFFFHGGHGFHHGFFFHGGGGGGGGGGHEDGHFFGGFFGGGHHHHGFFFFGGGEAEFFHGHHGHHFHHHGHHHHHHGHHEEGGGGHGHHHBBHGHHGFGGCEDGHHHHHHGFHHEGGGGHHBHGGFFGEFFDGGGGGGFFFFFFFBAAAA
@M02197:102:000000000-ALU3V:1:1101:19043:16215 1:N:0:1
ACCGTCTTTCTCTCCTCCGCTTATTGATATGCTTAAGTTCAGCGGGTATTCCTACCTGATCCGAGGTCAACCTTTTAAAAATAAAATAGGTATGGCCGGGTTGCGACACTCCCAGCAGTACGTACATAGAAAGACTCATTGTACCAGGCTCGTGTCGAACGCCGTCATTAGCTTTCGGGGGGACGAGATTGTCTCTCTTCCATCCCAACACCAAGCCATTTCTTGAGGGTTGATAATGACGCTCGAACAGGCATGCCCCTCGGAATACCAATGGGCGCAATGTGCGTTCAAAGATTCGATGACTCAC
+
A?AA>AF13@3@BGGGGGGGGGGHHHHHHHGCFHHHHHHHHHHGGGGGBGHBHHHHHHHHF1CFGGEGHFF001FDDHEHD9B9GHFFFHH:HF0/BEFEGF/FE?C@?GFFF#BFHFBBB00#0#>@GHBF9;FB4GHH9HHDGDCFHGH:>.>C.<<C#<.1<<AHHB#=CG0CADF<//:F3D29FC2#CBB;FHFF?9BBAAF?/BFGFF2B@B'6'GHF9:F:?(44:GBGEGGEBGHEFHGHHHHFEGFEAA22FHHHFGBHHHHCGDGGHGBGA2CGHFGGBGGGGGGFFFFFBFABBAB
@M02197:102:000000000-ALU3V:1:1101:21689:16298 1:N:0:1
ACCGTCTTTCTCTCCTCCGCTTATTGATATGCTTAAGTTCAGCGGGTATTCCTACCTGATCCGAGGTCAACCTGAGAAATAAAAGGTTAGACCGACCCGACGAGACCTTGCAACTCCCCGCGTGCCTCGAAAGACTCGTTGCGAAGAGGGTCCCACGGACGCCGTCATTGTCTTTGAGACCAGTTGCGTTGCCACAACTCGGTCCAACACCCAAACCGAGGTTTGGAGAGAGGATAATGACGCTCGAACAGGCATGCCCATCGGAATACCAATGGGCGCAATGTGCGTTCAAAGATTCGATGACTCAC
+
ABBB?AFBFFFFGGGGGGGGGGGHHHHHHHGFHHHHHHHHHGHGGFGGHHHHHHHHGFGHHHHGGGGHHHGGHHHHHHHHHHHHHGHFHHGFHEFGGGGGGGGGGGGHHFHHHGHHHHGGGGGGGHGHGGHGGHGHHGHGGGGGGEDEHHGHHHHHGGGDBFDHHHHHHHGGGGHHHGGGHGFFFFFGGHGDGHFFFFBGHHHGHGGGFGFFFFFGGHHGHHHHHHFHHHGGHHHHHEGGGEHGFG5A3HHHGHHEGGGGGFHHHHHHHGGHGGGGGHFHFFEEGHGGGCGGGGGFFFFFFFFAAAA3
@M02197:102:000000000-ALU3V:1:1101:27527:16302 1:N:0:1
ACCGTCTTTCTCTCCTCCGCTTATTGATATGCTTAAGTTCAGCGGGTATTCCTACCTGATCCGAGGTCAACCTTAAAAATAAAAGGGTTAGACCGACCCGACGAGACCTTGCAACTCCCCGCGTGCCTCGTAAAAGACTCGTTGCGAAGAGGGTCCCACGGACGCCGTCATTGTCTTTGAGACCAGTTGCGGTTGCCCACAACTCGATCCAACGCCAAACCAGGAGGTTTGAGAGAGGATAATGACGCTCGAACAGGCATGCCCATCGGAATACCAGCAAGCGCAAGATGCGTTCAAAGATTCGATGACTCAC
+
CCCCCCFCFFFFGGGGGGCGGGGHHHHHHHHHHHHHHHHHGHHGGGGGHHHHGHHHGHHHGHHGGGGHHHHHHHHHHHHHHHHHHGGHHHHHFHCFGGGGGGGGGGGGHHHHFHHHGHHGGGGGGGHGGGEFHHHHGGHGGHGHGGHHHHHGGEHGHHHGGGGGCGGGGGGHHFHHFHGFFGHFFGGGGGHFFFGFFFHGGHGFGGFFHFFFGHGGHHHHGHHHGGHGHHHHHHHHHHHHGHGGGGGHHGHFHHGHHHHHEHGGEEHHHHHHHHHGHGGGGGFHHHGGF?HBCGGGGCGGBFFFFFFFB@BAB
@M02197:102:000000000-ALU3V:1:1101:22840:16301 1:N:0:1
ACCGTCTTTCTCTCCTCCGCTTATTGATATGCTTAAGTTCAGCGGGTATTCCTACCTGATCCGAGGTCAACCTGAAAAAATAGATTTAGAGGTGGCCGGGCCCGTAACACCTTGAAACTCGACGCGTGCTCCGGAAAGCTCAGTGCGAAGAGGGTCCCACGGACGCCGTCATTGTCTTTGAGACCAGTTGGTCGCGGACGATCCAACGCGGTCCAACACCAAACCCGGGGGTTTGAGGGAGGATAATGACGCTCGAACAGGCATGCCCTTCGGAATGCCAAAGGGCGCAATGTGCGTTCAAAGATTCGATGACTCAC
+
CCCCBCFBFFFFGGGGGGGGGGGHGHHHHHHHHHHHHHHHHHHGGGGGHHHHHHHHHHHHHHHGGGGGHHHHHHHHHHHGHHHHHHHHHHHHFGGHHGGGGGGGGGGG;GGHHHHHHHHHGHGGGGGGGGHHGGGGFHHHHGHDGFGGGGGHGGGHHHHHGGGGEDEEHGCFGGFFHFHHHGFHHGGHGGFDFFFGHHGHHHHFGGGGGHHHFHFGFGFFGGFGFGGGFGHFFHHHGGHHHHHHHGGGGGGGHFHFHHHGHHHGGGGFGGHHHHHHHHHHHCGGGGHHHHGECGHGGGGGGGGGGFFFFFFFCCCCC
@M02197:102:000000000-ALU3V:1:1101:13661:16312 1:N:0:1
ACCGTCTTTCTCTCCTCCGCTTATTGATATGCTTAAGTTCAGCGGGTATTCCTACCTGATCCGAGGTCAACCTTGATAAATTGTAAATAGGTGACCGGGTCCCTGGGGCCTTGAAAACTCGACGCGTGCTCCGGAAAGCTCGATGCGAAGAGGGTCCCACGGACGCCGTCATTGTCTTTGAGACCAGTGGGGGGACGAAAGCCTCCCACGCGGTCCAACACCAAACACGAGGTTTGAGGGAGGATAATGACGCTCGAACAGGCATGCCCTTCGGAATGCCAAAGGGCGCAATGTGCGTTCAAAGATTCGATGACTCAC
+
BCCCABFCFFFFGGGGGGGGGGGHHHHHHHHHHHHHHHHHGHHGGGGGHHHHGHHHHHHHHHGGGFGHHHHHHHHHHHHHHHHHHHHHHHHGGHHHGGGGEHHHHEGGGGGHHHHHHFFHFHGGGGGGGGHHGGGGGGHHHGGHGGGGGGGGHGGHGHHGGGGGGGGHHGGGHHHHHHHHHHHGHGGGGGHGGGHGHHHGFGFHGFFFFGGFHGEEFGFFGHHHHGFGHHGHGHHHFGHHHHHHHHHGGGGGHHFHFFHFHHGHGGGE?E?FGHHHHCGFHHGGFEEHGBHCGGGHGGGGGGGEBGFFFFFFBBBBBB
@M02197:102:000000000-ALU3V:1:1101:13421:16372 1:N:0:1
ACCGTCTTTCTCTCTCCGCTTATTGATATGCTTAAGTTCAGCGGGTATCCCTACCTGATCCGAGGTCAAAAGTGAGAAAGTACGCTTTATGGGTACCAGTATAACGGCTTAGATCGCAAAATGTGCTGCGCTCCAAAGGCCAATATGCCGGCTGCCAATAATTTTAAGGCGAGTCCAGCCGCAGAGGGCAGGACAAACACCCATCACCAAGCAAAGCTTGAAGGTACAAATGACGCTCGAACAGGCATGCCCCATGGAATACCAAGGGGCGCAATGTGCGTTCAAAGATTCGATGATTCAC
+
CCCCBCFDFFFFGGGGGGGGGEHHHHHFHHHHHGHHHHGHHHGGGGGHHHHHHHHHHHHHHHGGGGHHHHHHHFHHHHHHHGHGGGGGHHHHHFGGHGHHHHHHHGGGGGHHHHHHHHHGHHHBHHHHGGGGGGHHHHHHHHHHHHHGHHGGHGGHHHFHHHHHHHHGHHHHHHGHHHHGHHHHHHHHHHHHHHHGGGGHHHGHGHGHHHHGGGHHHHFHFHGG:DFFFHGGFFDHHEFGFGHGGHGGGFHHHHHHHGHFHHHHHGGGGCHFHHGFEGHGGGGGGGCGGFFFFFFFAAAAA
@M02197:102:000000000-ALU3V:1:1101:6915:16503 1:N:0:1
ACCGTCTTTCTCTCCTCCGCTTATTGATATGCTTAAGTTCAGCGGGTAGTCCTACCTGATTTGAGGTCAGAATATAAAGTGTAGTTAGAGTGGAGGGTTGCGAGAACTTATTACGCATTCCACTTAGACATTTAAGGCGAGCCACGAATGGCAGACACCCAAAGCACAACTATAGAAAACTATAGAGGTGAGGTTTATAAGACACTCAAACAGGCATGCCCTTCGGAATACCAAAGGGCGCAATCTGCGTTCAAAGATTCGATGACTCAC
+
ABCC>AFBFFFFGGGGGGGGGGGHHHGHHHHHHHHHHHGHHHGGGGGGGHHHHHHHHGHHHHHHGGGHGFHHHHHHHHGHHHHHHHHHHGGHHHHHGEHFFDEGHHHGHGGHGHHGGHGFHHGHHGHGHHGHHGHHHGHFGFGHHHHHGHHHHHGHHGGGHHHHGGHGDHHHHHHHFHHHHHHHHHHHHHHHHHHHHHHHHHF5GHHHGHGHHHGHGGGFGFGHHHHHGHGHHHGGGGGHHHGGGGGGGGGGGGGGGGFFFFFFFAAAAA
@M02197:102:000000000-ALU3V:1:1101:19584:16511 1:N:0:1
ACCGTCTTTCTCTCCTCCGCTTATTGATATGCTTAAGTTCAGCGGGTATTCCTACCTGATCCGAGGTCAACCTTGAGAAGTGATTTTTTGGGGGTGAACCCAAAAAGTCGGTGACCGGGTCCCTGGGGCCGTGAAAACTCGACGCGGGCTACGGAAATCTCGATGCGAAGAGGGTCCCACGGACGCCGTCATTGTCTTTGAGACCAGTTGGGGACGAGGCCCCCAACGCGGTCCAACACCAAACGCGAGGTTTGAGGGAGGATAATGACGGTCTAAAAGGAATGCCCTTCGGAATGCAAAAGGGCGCAATGAGCGTTCAAAGATTCGATGGCACAC
+
A?AA11>>D3@F3DFDC1EE?E0GF3FHH333GGHFF2DGGHHAEGAE1FFD2GGAF1AA1AGAEECCBGFHEHHEFH10B12@G2GG?EC?//></FGEGGHHHHGDGC?/<:%:CC?<CH7HFA#9..#<;FH1>BFHGA-=A/#A9:+0C;A;9,#09A?90A?B?0;9/+:6:;:A;-<9->>111>0F0BHFBBFF?EFEFFF0BC?/?@@=/CF3B;B@F<999@:/EE/>G/A/EEE?/EFBG1C0GF/0121GB2F0EEA/11B021222A21F////AA/02DA2D111CB00AE0133D000GHGFB333B1B1>11B113>>>>1
@M02197:102:000000000-ALU3V:1:1101:3520:16532 1:N:0:1
ACCGTCTTTCTCTCCTCCGCTTATTGATATGCTTAAGTTCAGCGGGTATTCCTACCTGATCCGAGGTCAACCTGAAAAATATAGATTTAGAGGTGGCCGGGCCCACAAGACCTTGCAACTCGACGCGTGCTCCGGAAAGCTCAGTGCGAAGAGGGTCCCATGGACGCCCGTCATTGTCTTTGAGACCAGTTGGCCGCGAACGGTCCAACGCGGTCCAACACCCGAAACCCCCGCGGTAAAGCAGGGGTTTTGGAGGGAGGATAATGACGCTCGAACAGGCATGCCCTTCGGAATGCCAAAGGGCGCAATGTGCGTTCAAAGATTCGATGACTCAC
+
A3AAAAFAFFFFGGGGGGGGGGGHHHHHHHHHHHHFHHHHGHHGGGEEFHHHHGHHEHHHHHHGGGFHHHHHGHHHHHHHHHHHHHHFHBGBGGACGHGFECEGGGGHAFHHB8GGHFHGFGHFB@DDGGGHEFGGGGFHHHBBFGHGC?DGHHGGHHHFHFHHHGGGGFFFFGGGFGGGGFFEFFFFGGGGGEFAA=ADAF?DGCFGGGFFFFHHFFFHGFGG?GGD?EDGGFFFHHGFEFEEDEF1GBFGHFGHHHHFGDBGCFEEECGEFHFFHGHHHGGGEGEEFHHHFHFFHHHGGGGGGHFF2EGECGGGABGGGGCFFFFBFFAA?AA
@M02197:102:000000000-ALU3V:1:1101:12929:16532 1:N:0:1
ACCGTCTTTCTCTCCACCGCTTATTGATATGCTTAAGTTCAGCGGGTATTCCTACCTGATCCGAGGTCAACCTTGTAAAAATAGTTTTTGAGGAGGCCGGGTCCCCGGGACCTTGCAACTCGACGCGTGCTCCGGAAAGCTCAGTGCGAAGAGGGTCCCACGGACGCCGTCATTGTCTTTGAGACCAGTTGGCCGCGAACGGTCCAACGCGGTCCAACACCAAACCGAGGAGGTTTGAGGGAGGATAATGACGCTCGAACAGGCATGCCCTTCGGAATGCCAAAGGGCGCAATGTGCGTTCAAAGATTCGATGATTCAC
+
CCDDCCFAFFFFGGGGFGGGGGGHHHHHHHHHHHHGHGHHHHHGGGGGHHHHHHHHHHHHHHHGGGGHHHHHHHHHHHHHHHHHGHHHGGGGH<GGGGGFEGGHHHGGGGGGHHHHGHHHHGHGGGGGGGGHHGGGGGHHHHHGFHHGGGGGHHGGHHHHHGGGGCCGFEHHHHGHHHHFHHGGHHHGFGGGFFGGHGGFHHHGFFFGGGFGHHHGHFFGGGEFGGHGHHHGHHHHHHGHHHHHHGHHGFEEAGGGFHFHHHHHBGGGGGGGHHHGHHFHGGHGFECGHHGHGGGGHGGGGGGGGGGFFFFFFFCCBCB
@M02197:102:000000000-ALU3V:1:1101:21464:16560 1:N:0:1
ACCGTCTTTCTCTCCTCCGCTTATTGATATGCTTAAGTTCTGCGGGTAGTCCTACTTGATTTGAGGTCAAACTAATAGACCAGGCAACGACGGATAGTCGCCGGTCGTGTGTGGGGTTAGAAGCGGCAAATACCGGCGTAAGATAGCAAAGAAAGTAGCAACTCACTGGTTGTCCAGCCTACTGTATTTAAGGTGAGCAAGTGTGGTGACATGCAACCCCGTGTATCCGCACTAATCGGAAAACGCTTAGGTTGGAGAAATTCACGACGATCGAACAGGCATGCTCCAAGCAAGACCAAGCAGCGCAAGGTGCGTTCAAATATTCGATGACGCAC
+
A?1A1A?AFFF331AG1BA1AEEFBFFHGFGC3GBG1DD22110/AAE/BD22DGGHB1AHHG2FE00A1A11B1DG2D110B//BG//B/>////B22?@E/E/<<///?GG1?5///@1001//+#291%%<.#.0<CGF#09<:GHF90CG#CCG0;000:#;/0:/:C.00<;/#<*=;7G3F=9B<0:1<10<C#<2:B4?F?%1%09//+#;/;%B<.B4B/11BF@/0#/1&@#//9B0110/111B2222FD/F/E>/B/02//21A111GF1G0A1/E1B11AA1B/1A1/00001110000AB11333331111B@C>1>A1>11
@M02197:102:000000000-ALU3V:1:1101:27060:16494 1:N:0:1
ACCGTCTTTCTCTCCTCCGCTTATTGATATGCTTAAGTTCAGCGGGTAGTCCTACCTGATTTGAGGTCAGAATATAAAGTGTAGTTAGAGTGGAGGGTTGCGAGAACTTATTACGCATTCCACTTAGACATTTAAGGCGAGCCACGAATGGCAGACACCCAAAGCACAACTATAGAAAACTATAGAGGTGAGGTTTATAAGACACTCAAACAGGCATGCCCTTCGGAATACCAAAGGTCGCAATCTGCGTTCAAAGATTCGATGATTCAC
+
BBBBAAFAFFFFGG4FGAEAGGGEGF5FGHFHHH5DEFG5BAFAGGFBFGHGGFHHHHHHGGHHHHGHHGHHFHGHGHHFHHHFHHGHHHHGGADAGEGGFDFEEHHHHEFGFDFFBHGFHHDDFHG@GGGBFDGFGCHGGCFHHHHHFHHHHHEFGHGGGGHCGHHHHFGG4HHGGBHHHHHHHHHHHGHHH;HHHHHHHHHGGHHFHGGHHHHGFGGGGFGGBHHHGGHHGHGEE%GHFHHGGGGHGGGGGGGEGBFBFFFFFBBBBB
@M02197:102:000000000-ALU3V:1:1101:19202:16494 1:N:0:1
ACCGTCTTTCTCTCCTTCGCTATTGATATGCTTAAGTTCAGCGGGTAGCCCTACCTGATTTCAGGTCAAAGTCAAAAGGTGCGCGATGGCAGGTTCTGAGCAGTCATCACCACAAGGAGAGACGAAACTTATTACGTCTAACACTGATGTGGGATGTTCCACTAAGTCATTTGAGGCGAGCCATTGCTGGCAGACGCCCAAGTCCAAGCCTAACATGTTCAGAAAACATATTAGATTGAGATTTCATGACACTGAAACAGGCATGCCTTTCGGAATACCAAAAGGCGCAAGGTGCGTTCAAAGATTCGATGACTCAC
+
CCCCBCFCFFFFGGGGGGGGGGGHHHHHHHHHHHHFHHHHFHGGGGGGHHHHHHHHHHHHHHHHHHHHHHHHHHHHHHGHHHGGGGGGGHHGGHHHHGHHHHHHHHHHHHHHHHHHHGHHGGHGHGGGHHGHHHHGHHHHHHHHHHHHHHHHGHGFHHHHHHHHHHHHHHHHHHGGGHHHGHHHHGHGHGGHGGGHHGHHHHHGGHHFGHHHHGHGHHHHGHHHHHHHGHHHHHHHHHHHHHGHGGHHHHFHHHHHHHHHHFHHHHECGGHHHHHHHCHHHGGGGGHHHHGGGGHGGGGGGGGGGFFFFFFFBABBB
@M02197:102:000000000-ALU3V:1:1101:3534:16546 1:N:0:1
ACCGTCTTTCTCTCCTCCGCTTATTGATATGCTTAAGTTCAGCGGGTATTCCTACCTGATCCGAGGTCAACCTGAAAAATATAGATTTAGAGGTGGCCGGGCCCACAAGACCTTGCAACTCGACGCGTGCTCCGGAAAGCTCAGTGCGAAGAGGGTCCCATGGACGCCCGTCATTGTCTTTGAGACCAGTTGGCCGCGAACGGTCCAACGCGGTCCAACACCCGAAACCCCCGCGGTAAAGCAGGGGTTTTGGAGGGAGGATAATGACGCTCGAACAGGCATGCCCTTCGGAATGCCAAAGGGCGCAATGTGCGTTCAAAGATTCGATGACTCAC
+
A?>AAA?A3DDFFFFBF1E1EEEHFG3DDGE33DG1FHHGF2GE?EGGHHFFFEGC1FBGBHGGECEGFHHHHHGGHHGFFHHHHHGHHDCFFGEAFHE/EE>EFGFH00FGGHDG6G9.HGACC7GF=ACGHC?CCGEFHHFFGBEFCFE/9;.<GEH0AG@GG,;CCCCCG;FBBFFFFBFGAFEGC;BFFFF@ABBBAG?HGGFCCCCGG<.ECCGHFBFF@A;GCEEGE?GBHFF1CFFFFGG/B10AFFFF@F@2BDGE>>EEA0/ED1HHHFHHHAFECEAEHEFDGHFBGCHGGGGEEAF1EFCFGGGGFB3DECBBB3DBF@>1>1A
@M02197:102:000000000-ALU3V:1:1101:10581:16609 1:N:0:1
ACCGTCTTTCTCTCCTCCGCTTATTGATATGCTTAAGTTCAGCGGGTATCCCTACCTGATCCGAGGTCAAGAGTGTAAAAATGTACTTTTGGACGTCGTCGTTCTGAGTGCAAAGCGCGAGATGTACTGCGCTCCGAAATCAATACGCCGGCTGCCAATTGTTTTGAGGCGAGTCTACGCGCAGAGGCGAGACAAACACCCAACACCAAGCAAGGCTTGAAGGTACAAATGACGCTCGAACAGGCATGCCCCATGGAATACCAAGGGGCGCAATGTGCGTTCAAAGATTCGATGATTCAC
+
CCCCABFCFFFFGGGGGGGGGGGHHHHHFFHHHHHHHHHHHHHGGGGGGHHHHHHHHHHHHHHGGGGHHHFHHHHFHHHHHHHFHHHHHHHGHHGGGGDFFGGHGHHHHHHHHGHHGGGGGCFHHHHHHHGFGEGGFHCGHHFHHHHGGHECFHHHHHGHHHHHFGGFFGFGHEGFFGGGGGFEEEFFHFHFGHFCFFGGHEHFFGHHFFHHHGHGHGHHHHGFGGHGHGFBGGHHFHH<GHFHHHGGEEGBF5FHGHHHHHHHGGGGGCHHHGGGGHGGGGGGGGGGFFFFFFFBCCBA
@M02197:102:000000000-ALU3V:1:1101:25672:16715 1:N:0:1
ACCGTCTTTCTCTCCTCCGCTTATTGATATGCTTAAGTTCAGCGGGTATTCCTACCTGATCCGAGGTCAACCTTGTAAAAATTGGGTTATGGACCGTGCCGGGGGACCTTTCAACTCCGTGCGTGCTTAAAAAGCTCGTTGCACCGAGAGTCCCACGGACGCCGTCATTACTTTTGGGACCGGTCGGGGGTGAACCCGGACCTAGATCCAACAACAAGCCAGGCTTGAGAGGTGATAATGACGCTCGAACAGGCATGCCCTTCGGAATGCCAAAGGGCGCAATGTGCGTTCAAAGATTCGATGATTCAC
+
CCCCCCFCFFFFGGGGGGGGGGGHHHHGHHHHHHHHHHHHHHHGGGGGHHHHGHHHHHHHHHHGGGGHHHHHHHHHHHHHHHHHGHGGH;HG;HHGGHGHGGGGGGGGHHHHHHHHHHGHGGGGGGGHHHHHHGGHHGCGFGHHHGGHGHHHHHHHGGGGGGGHHHHGGHHGGHHHGGGGGGGGGGGFHHHHFGGGGHHHFFFGHGHHHHFHHHGHGHHGHGHHHHHHHHHHHHFHHHGGGFFFFGHHHHGFHHHGFEGGGGHHHFHHHGGGHGGGGGHHHHGGGGHGGGGGFGFGGFFFFFFFA?ABB
@M02197:102:000000000-ALU3V:1:1101:4828:16746 1:N:0:1
ACCGTCTTTCTCTCCTCCGCTTATTGATATGCTTAAGTTCAGCGGGTATTCCTACCTGATCCGAGGTCAACCTTATAAAAATGATGGGTTAGACCGGCCCGACGAGACCTTGCAACTCCCCGCGTGCCTCGTAAAAGACTCGTTGCGAAGAGGGTCCCACGGACGCCGTCATTGTCTTTGAGACCAGTTGCGGAAGGCCCACAACTCGATCCAACGCCAAACCAGGAGGTTTGAGAGAGGATAATGACGCTCGAACAGGCATGCCCATCGGAATACCAATGGGCGCAATGTGCGTTCAAAGATTCGATGACTCAC
+
AABBBBFBFFFBGGC5FGEGGGDGHFHHHHHHCHGDEAAFGGBEGGGGHGHFHHHGHGHGHHFEC?BFHHHHHHHHFHHHHHBFHHHGFGEG:HF;@EEGCG9@EFFFGHFFGGHHBDGFADGC;@EEDGGFGFGHHGFFFGCACECCGG:?;.:/CGH?CCCCGGGHFFHGFFBFFBBFFGFHHHFCCCBBF;CDFFEFGHGHEEFFDBGEFFFFECHHGGE>CGHEHGHHHGHFHGFFFGBFFE/GEG/EHHFFFHHHHFGHGGFEFFHHGGHHFFFGEEEAFFGDGEEECFA3B33GGGGFFFFFFFAAAAA
@M02197:102:000000000-ALU3V:1:1101:26999:16742 1:N:0:1
ACCGTCTTTCTCTCCTCCGCTTATTGATATGCTTAAGTTCAGCGGGTAGCCCTACCTGATTTCAGGTCAAAGTCAAAAGGTGCGCGATGGCAGGTTCTGAGCAGTCATCACCACAAGGAGAGACGAAACTTATTACGTCTAACACTGATGTGGGATGTTCCACTAAGTCATTTGAGGCGAGCCATTGCTGGCAGACGCCCAAGTCCAAGCCTAACATGTTCAGAAAACATATTAGATTGAGATTTCATGACACTGAAACAGGCATGCCTTTCGGAATACCAAAAGGCGCAAGGTGCGTTCAAAGATTCGATGATTCAC
+
CCCCCCFCFFFFGGFGGGGGGGGHHHHHHHHHHHHHHHHHHHGGGGGGGHHHGHHHHHHHHHHHHGHHFHHHHHHHHHFGGGGGGGGGGGHGGGHHGHHHHHHHHHHHHHHHHHHHGHHHHGHGFGHGGGHHHHHGGHHFEFFHHHHCGHHEHHGHGGDGGHHHHGHHHHHHHHGGHGHHFGHGHHHHBGFFHGGFGGFFHHGGGGGHHGEHHHHHHHHHHHGFFHGHHHHGFFHGFGBGHGGHHHHGHHGGGGGBFHHHHEHHFGHFGGGGHHFHGHGHFHCGGGGGCGCGGFCHGGGGGGGGGGBFFFFFF?AAA3
@M02197:102:000000000-ALU3V:1:1101:19164:16883 1:N:0:1
ACCGTCTTTCTCTCCTCCGCTTATTGATATGCTTAAGTTCAGCGGGTATCCCTACCTGATCCGAGGTCAATCATTAAAAAGTTTGGGGTTCTGGCAGGACACCACCGGGACTCTGTCGCGAGGAGTATTACTACGCGTAGAGCCAGGAGGCACCGCCACTGCTTTTAAGGGCTGCCCTGTGACGGGCAGGCCCCAACACCAAGCTGAGCTTGAGGGGTGAGAATGACGCTCGAACAAGCATGCCCTAAGGAATACCAAAGGGCGCAATGTGCGTTCAAAGATTCGATGATTCAC
+
CCCDBCFCFFFFGGGGGGGGGGGHHHGHHHHHHHHHHHHHHHHGGGGGHHHHHHHHHHHHHHHGGGGHHHH9HH9HHHH;GGHHHGG;GGH0HH;;GGGH<HG<H;GGG;GHH<H<HG;G:GGGGGHHH<HG<HGGG6GG;HHH<HH9G:GGHGGHHHHHHHHHHHHHGHGGGGGHHHGGGGGHHGGGGGGGHHGHGHGHHHHHHHHHFHHGGGHHHHHHHHHGGGGGHHGFHHHHHHFHGHHHHHHHHHHHHDHHHHGGGGGHGHGGGGGHGGGGGGGGGGFFFFFFFBCCCC
@M02197:102:000000000-ALU3V:1:1101:10401:16893 1:N:0:1
ACCGTCTTTCTCTCCTCCGCTTATTGATATGCTTAAGTTCAGCGGGTATTCCTACCTGATCCGAGGTCAACCTGAGAAATAAAAGGTTAGACCGACCCGACGAGACCTTGCAACTCCCCGCGTGCCTCGAAAGACTCGTTGCGAAGAGGGTCCCACGGACGCCGTCATTGTCTTTGAGACCAGTTGCGTTGCCACAACTCGGTCCAACACCCAAACCGAGGTTTGGAGAGAGGATAATGACGCTCGAACAGGCATGCCCATCGGAATACCAATGGGCGCAATGTGCGTTCAAAGATTCGATGACTCAC
+
AABBBBFCFFFFGGGGGGGGGGGHCHHHGHFGHHFHHHHHHHGGGGGGGHHHHHGGHHHGHHHGGGGHGHHAHGFHHHFHHFGGHGFGFGHHEE;GGGGGGECEBDGFHFHGHHHHGHFDFCCCFHHHGGEFFHFFHFHGGGGGGCGE8FGEHHHHCGGF?A.DGAGGGGHGBF9GFE1BEFFBFEFFCGFFFFFF?EE@GCBAGGFFEFFFEEFGGHGEFB;HFHHGBFGAHHFGFBFGGGHF?BFHHFEHHHFFE1A2GFHGDFGECGHHGEGGEFHHHGEEGFGFGFGBGGGGFF5FF@DA?BBB
@M02197:102:000000000-ALU3V:1:1101:22241:17061 1:N:0:1
ACCGTCTTTCTCTCCTCCGCTTATTGATATGCTTAAGTTCAGCGGGTATCCCTACCTGATCCGAGGTCAACCTTTGAATAAAGATTTAACGGCCGCGGCCACCCGCACTCCGAAGCGAATTAGAAAATCCACAACGCTTAGAGACGAATGGCTCAGCCGGAGACTTTAAGGCGCGCGGAGCCGCGACGCCCAATACCAAGCCAGGCTTGAGTGGTGAAATGACGCTCGAACAGGCATGCCCTTCGGAATACCAAAGGGCGCAATGTGCGTTCAAAGATTCGATGATTCAC
+
BBBBBBFBFFFFBG4FGFGGGCGHFCFHGGGHHHCHHHHHFFGFGFGGGHHHGHHHGHHHHGHGG;;HHHH:HHHHHEFHHFEG:HHHHH;?EG?EEFGGGGGDFGGGGGHGGC>DCBFGHHHHFFBGFCGAAFCCFF0ABCFGHD?DHFBGHFHFHHGGHHFFG1FFB@CFFGFCF??DFFCEDFFFAFFFHGHGGGGHHHHGHGFGFGFFFHFGFFHEEEBCFHCFFB1BHHHHGGFEEFEEHEHHHHGFHHEGE?GGF3FE0EGHGGFGGGFE1BBFBFFBD1A1>1
@M02197:102:000000000-ALU3V:1:1101:18065:17288 1:N:0:1
ACCGTCTTTCTCTCCTCCGCTTATTGATATGCTTAAGTTCAGCGGGTATTCCTACCTGATCCGAGGTCAACCTGAGAAATAAAAGGTTAGACCGACCCGACGAGACCTTGCAACTCCCCGCGTGCCTCGAAAGACTCGTTGCGAAGAGGGTCCCACGGACGCCGTCATTGTCTTTGAGACCAGTTGCGGGGCGAACCCCGAACACGGTCCAACACCAAACCAGGAGGTTTGAGAGAGGATAATGACGCTCGAACAGGCATGCCCTTCGGAATACCAAAGGGCGCAATGTGCGTTCAAAGATTCGATGACTCAC
+
ABA?>AFBFFFFGGGGGGGGGGGHHHGHHHHHHHHGHHHHHHHGGGGG3GHHHGHHHHHHFGHGGGGHFHDC3CCBHHBGFFGED1@BFDFFFBEFEEEEDAE:2EGFFFBFDGHFHADGCCE;BFFGGAGFFG<1BC<.CCCGFE;:AFECDEG:@CA-GFAFFGDF0F0DGFGFBGFFFGFG@?C@DDD?DA<GDDGGHHGFFGBFDHGHEHEDFDHFHHEHHGG&F9FGHHHFHHFFFHCGGGGHHGFHHHHHHGHFFE1CEGGHHHHFHGHGHGGE??HCHHGEFGHGGGGGGGGGGFFFFFFFCCCBA
@M02197:102:000000000-ALU3V:1:1101:3476:17288 1:N:0:1
ACCGTCTTTCTCTCCTCCGCTTATTGATATGCTTAAGTTCAGCGGGTATCCCTACCTGATCCGAGGTCAAGAGTGTAAAAATGTACTTTTGGACGTCGTCGTTCTGAGTGCAAAGCGCGAGATGTACTGCGCTCCGAAATCAATACGCCGGCTGCCAATTGTTTTGAGGCGAGTCTACGCGCAGAGGCGAGACAAACACCCAACACCAAGCAAGGCTTGAAGGTACAAATGACGCTCGAACAGGCATGCCCTCCGGAATACCAGAGGGCGCAATGTGCGTTCAAAGATTCGATGACTCAC
+
BBBBBBFAFFFBGFGGGBGEGG2EGBFHDGGHCHHGCD5G5FGEEGGGHGHHHHHHHHH5FHEEEEGGGGHFGDF5FGGFHHH44G4B9BFEGH/EGG9GFFEFE4FFFFGFFD;B8FFDCDCG>2@F2FE?CEGCFFGC1FEDFFCEGGGGGGF<:DGHHHHHGGGCGFAFGCFFFGG?FFGACGGHFHHHHFF>?F//C?A>;EGBGFFFFFAEDFGBBBHHGB99CGGFFEB/EGGBFGB1HFGEEE/?ABBBFF1HCHGFE0E?AG1FD0EEEFF13DAB3EC1B1BDFF1A>1>1
@M02197:102:000000000-ALU3V:1:1101:6185:17330 1:N:0:1
ACCGTCTTTCTCTCCTCCGCTTATTGATATGCTTAAGTTCAGCGGGTATTCCTACCTGATCCGAGGTCAACCTGAGAAATAAAAGGTTAGACCGACCCGACGAGACCTTGCAACTCCCCGCGTGCCTCGAAAGACTCGTTGCGAAGAGGGTCCCACGGACGCCGTCATTGTCTTTGAGACCAGTTGCGTTGCCACAACTCGGTCCAACACCCAAACCGAGGTTTGGAGAGAGGATAATGACGCTCGAACAGGCATGCCCATCGGAATACCAATGGGCGCAATGTGCGTTCAAAGATTCGATGACTCC
+
DDCCDDFDFFFFGFGGGGGGGGGHHGHHHGGHHHHHFGGHHHHGCGGFHHHHHGHHGHHHGHFGGGGHHHGHHGHHHHHHHHHGHGFDFFHHHG;GCGGGGGGGGGGHHFGFHHHHFHGGCFE@CFHFEGFGGHFHHGGEFAFFFEGGGHGGEEGHGCGGFGEFGGGGGGGGGHGHHHFHHHGGGFGHHFEGGFGFFGGGGHHHGEBEEEGFGFFGGGFGHHHHHHGFHHHHHGHGFFFGGGHHGGGDHHHGGBFHHGDCGHHCHHBGHGHGDGGGCHGBGCGFGGGGGGGGGGGFBFFBFFBBABB
@M02197:102:000000000-ALU3V:1:1101:6834:17251 1:N:0:1
ACCGTCTTTCTCTCCTCCGCTTATTGATATGCTTAAGTTCAGCGGGTATCCCTACCTGATCCGAGGTCAAGAGTGTAAAAATGTACTTTTGGACGTCGTCGTTCTGAGTGCAAAGCGCGAGATGTACTGCGCTCCGAAATCAATACGCCGGCTGCCAATTGTTTTGAGGCGAGTCTACGCGCAGAGGCGAGACAAACACCCAACACCAAGCAAGGCTTGAAGGTACAAATGACGCTCGAACAGGCATGCCCTTCGGAATACCAAAGGGCGCAATGTGCGTTCAAAGATTCGATGATTCGC
+
ABCBBCFDFFFFGGGGGGGGGGGHHHHHHHHHHHHHHHHHHHHGGGGGHHHHHHHHHHHHHHGGGGGHHHGHHGHHHHHGHHGHHHHHHHHGHHGGGGEGGGGHGHHHHHHGHHGHGGGFGGGHGHHHHHGGGGGHHGGHHHHGHGHGGHGGHHHHHHHHHHHHHHGGHGHGHGGGGGGDHGHGGFGHHHHHHFFFFFGFHGHGHGHHHHHHFGHGFHHHHHHHFFHHHFGDGGHHGHHGFHHHGHGGGGFCGHHHHHHHHHHHGGGGGHHBHE?CGHGFFFGGGGGGFFFFFBBBA>3A
@M02197:102:000000000-ALU3V:1:1101:13056:17361 1:N:0:1
ACCGTCTTTCTCTCCTCCGCTATTGATATGCTTAAGTTCAGCGGGTAGCCCTACCTGATTTCAGGTCAAAGTCAAAAGGTGCGCGATGGCAGGTTCTGAGCAGTCATCACCACAAGGAGAGACGAAACTTATTACGTCTAACACTGATGTGGGATGTTCCACTAAGTCATTTGAGGCGAGCCATTGCTGGCAGACGCCCAAGTCCAAGCCTAACATGTTCAGAAAACATATTAGATTGAGATTTCATGACACTGAAACAGGCATGCCTTTCGGAATACCAAAAGGCGCAAGGTGCGTTCAAAGATTCGATGATTCAC
+
CCCCCCFCFFFFGGGGGGCGGGGHHHG6GHHHHHHHHHHHHHGGGGGFHHHHHHHHFGHHHHHHHHHFGHHFHHHHHGGGGHGGGFGGGHHGGHHHHHGHHHHFHHHHHHHHHHHHHGHGGGHGGGGGHHHHHHHGHHHHGHHHHHHHGGHHHHHGHHHHHHHHHHHHHGHHGHGHGFHHHHHHHGHHHHGHGGGHGFGHHHHGGHHHGHHHHHHGHFGHHHFHFHHHHHHHHHHHHGGHHHHGHGBEHFHGHHHGAHFGHHHHHHGGGGGGGHHHHCHHHGGFGGHHHHGECGGGGGGGGGGGGFFFFFFFB@BAA
@M02197:102:000000000-ALU3V:1:1101:18652:17468 1:N:0:1
ACCGTCTTTCTCTCCTCCGCTTATTGATATGCTTAAGTTCAGCGGGTATTCCTACCTGATCCGAGGTCAACCTTGGTGCCGCCGAAGCGGGCTTGTAGGGGGTTTAGAGGCAGGACGCCGAGGACTCCCGATGCGAGGCTGATGCTACTGCGCAAAGGAGGGGGCCCTTCGGGTCCGCCACTGGTTTTAGGGGCCTGCCGTGGCAGATCCCCAACGCCGGGCCACGGGGGCTCGAGGGTTGAAACGACGCTCGGACAGGCATGCCTCCCAGGATACTGGAAGGCGCCATGTGCGTTCAAAGATTCGATGATTCAC
+
CCCCCCFCFFFFGGGGGGGGGGGHHHHHHHHHHHHHHHHHHHHGGGGGHHHHHHHHFHHHHHHGGGGHHHHHHHHHHGHHGGGGGGGGGGGGGHGHHHHGGGGFDHHHGHGGGGGHGGGGGGGGHHHHHGGGGGGGGGGGGGGGGGGG:GGGGGFGGGGFBBFFFFFGFGGFFFFFFFGCFFGHGFFFHGGGGFFGGFGHHGGHHGEFFFHFFFGGFGHGGGGGGGGGGGGGFGFGHHHHHGGGGGGGGGGCHHHHHHHGHGGGGHFGGHHHHHHGHHFGGGGGHHHHFEEGHGGGGGGGEGGFFFFFFFBBBBB
@M02197:102:000000000-ALU3V:1:1101:13487:17491 1:N:0:1
ACCGTCTTTCTCTCCTCCGCTTATTGATATGCTTAAGTTCAGCGGGTATTCCTACCTGATCCGAGGTCAACCTTATAAAAATGATGGGTTAGACCGGCCCGACGAGACCTTGCAACTCCCCGCGTGCCTCGTAAAAGACTCGTTGCGAAGAGGGTCCCACGGACGCCGTCATTGTCTTTGAGACCAGTTGCGGAAGGCCCACAACTCGATCCAACGCCAAACCAGGAGGTTTGAGAGAGGATAATGACGCTCGAACAGGCATGCCCATCGGAATACCAATGGGCGCAATGTGCGTTCAAAGATTCGATGACTCAC
+
CC@BBBFCFFFFGGGGGGGGGGGGHHHHHHHHHGHHHHHHHHHGGGGGHHHHHHHGHHFHHHHGGGGHHHHHHGHHHHHHHHHHHHHHGGHHHHHGGGGGGGGGGFGGGHHHHHHHHGGHGGGGGGGHGHGGGHHHHGHHHGHGHHGHGHGHFHCGGHHHGGGFCACHGGGGGHHHHHHGGGFGHHFFFGHHHHFHGGFFFHFHGGGHFHHGEGGGGFFHHGHHHHHGHHHHHGHHGHHGHHGHGGGE?BGFFHFHHHHHEGFEGGGGHHHHFGFGHHGGGGGGHFHHGFE2GGCGGGFFGGGFFFDDFFBBBBB
@M02197:102:000000000-ALU3V:1:1101:7977:17493 1:N:0:1
ACCGTCTTTCTCTCCTCCGCTTATTGATATGCTTAAGTTCAGCGGGTATTCCTACCTGATCCGAGGTCAACCACAAAAAATTGGGGGTTTAGCGGCTGGGAGTTATAGCACCTAACAAAAGCGAGAAAAAAATTACTACGCTCAGAGGATACTACAAATCCGCCGTTGTATTTCAGGAACTACAACTCCTAAGAGAAGTAGATTCCCAACACTAAGCTAGGCTTAAGGGTTGAAATGACGCTCGAACAGGCATGCCCACTAGAATACTAATGGGCGCAATGTGCGTTCAAAGATTCGATGATTCAC
+
BCCCBCFCFFFFGFGGGGGGGG?GHHHHHHGGHHGHGHHHHHHGGGGGGHHHHGGHHFHHHHHEGCEFHGHGGFGGHHHGH<HGHGGGGGHHHGGGGGGGFFGFHHHHHHHHHHFHGHHHF;0ECFGHHHFG8GHHHHF1CEGGHHGGGHHHHH7HBG?GGGGGHGGFDFCF1HHHHGBBFGHGGCGFFHFHHHHHFGGGHHEHFFHFHFBG3HHFFHHHGGHHFGGHEHFFFBBGGFECHGFHHHHGHHFFGGGEHGFHEHHF5HHHHHGGECGHFFHGGGGGGGFGFGBECGFFFFFFBAA3?B
@M02197:102:000000000-ALU3V:1:1101:17666:17530 1:N:0:1
ACCGTCTTTCTCTCCTCCGCTTATTGATATGCTTAAGTTCAGCGGGTATTCCTACCTGATCCGAGGTCAACCTGAAAAAATTTAGGGGTTGGACCGACCCGGAAGGACCTTGCAACTCGATACGTGCTCCCGAAAGAACTCGTTGTATCGAGGGTCCCACGGACGCCGTCATTACTTTTGAGAACCAGTTGGTCGTGAGTACCACCGACTGTGTTCCAATGCCGCACCCCGGGGGGTGGAAGGAAGGATAATGACGCTCGAACAGGTATGCCCTTCGGAATACCAAAGGGCGCAATGTGCGTTCAAAGATTCGATGATTCAC
+
DDDDCCFDFFFFGGGGGGGGGGGHHHHHHHHHHHHHHHHHHHHGGGGGHHHHHHHHHHHHHHHGGGGHHHHHHHHHHHHGGHHHHHHGGGGGHHHGGGGGGGGGGGGHHHHGHHHHHHGHHHGGHHHGHHGGGGGGGHHHHGHGHGHHGGGGGGGHHHHHGGGGGGGHGHHGGGGGGHHGHHHGGHHGGFFFFHHHHHHHFGGFGGHHHHHHHHFHHHGGFGGGFFFGGGGGGGHHHHHGHHHHHHGHGHHGGGGGHHEHHHHGHGFHGGGGGGEHHHHHHHFGHFFGFGGHHHHGGGGHGGGGGGGGGGFFFFFFFBAAAA
@M02197:102:000000000-ALU3V:1:1101:2713:17538 1:N:0:1
ACCGTCTTTCTCTCCTCCGCTTATTGATATGCTTAAGTTCAGCGGGTATTCCTACCTGATCCGAGGTCAACCACAAAAAATTGGGGGTTTAGCGGCTGGGAGTTATAGCAACTAACAAAAGCGAGAAAAAAATTACTCCGTGCAGAGGTTACTGCCAATCCGCCGGTGTATTTCAGGAACTACAACTCGAAAGAGAAGTAGATTCCCAACACTAAGCTAGGCTTAAGGGTTGAAATGACGCTCGAACAGGCATGCCCACTGGAATACGAATGGGCGCAATGTGCGTTCAAAGATTCGATGACTCAC
+
>1>1>1BABD3BGGBGGGGCEGFFCHGEFGFHHGHHGHHHHHHGEGGEH2FGG2FEH1FHHHHGGGFHHHHHGEGECH//6BFHCE9EG;HBHCEEE5CG0/?0B22(B$1GCBFGFGEC@;<0/A<1<?CC0;FGH#/:$-;0<DB0#HG:<#<#<<.:/</C?$DCA2B9FFGFGF92511:B<BB$#2212HGFF8F1;B9EAEB9;EFBHCE?*HHEHHF00EBF;:HGFF?EEBA0#CHF1HHEFGF0FHFFGD22FGA0B22B0AGGGGHFA1EEEGHGG3BFDGEA1FFFFFFF?A1AA
@M02197:102:000000000-ALU3V:1:1101:2730:17539 1:N:0:1
ACCGTCTTTCTCTCCTCCGCTTATTGATATGCTTAAGTTCAGCGGGTATTCCTACCTGATCCGAGGTCAACCCCAACAAATTGGGTGTTTAGCGGTTGGGATTTATAACACCTAATAAAAGCGAGAAAAAAATTACTACGCACATAGGATATTACAAATCCGCCGTTGTATTTCAGGAACTACAACTCCTAATAGAAGTAGATTCCCAACACTAAGCTAGGGCTAAGGGTTGAAATGACGCTCGAACAGGCATGCCCATGAGAATACTAATGGGCGCAATGTGCGTTCAAAGGTTCGATGACTCAC
+
1>A>>1CABFFB3AFGGF?10A0GGGFFHFFEFHGF1A2FDHHF?EEEBBGGE2FGGB011F0/A/EFFGF0/?>////06@B1#/?>EH:,;9>#0>:?A#8G;4:##B7;0F9#B;0F00//#<?<FF@<C<0:;B1F<$><#?11<<D#1#CCC/0<5@>C:::#GCGFB9C323;991B19)BB9BBB$>FB9642B;;1B2(C991DG4EB+;G#2#*F0>>91(FF2@;//E9?FFED;E1FA10BBA/1122A2D22AD12FAA00001D3EA0A00FGBGBBBA111133B11A>1>>
@M02197:102:000000000-ALU3V:1:1101:18235:17498 1:N:0:1
ACCGTCTTTCTCTCCTCCGCTTATTGATATGCTTAAGTTCAGCGGGTATTCCTACCTGATCCGAGGTCAACCTTAGAAAAATAAAAGGGTTAGACCGACCCGACGAGACCTTGCAACTCCTCGCGTGCCTCGTAAAAGACTCGTTGCGAAGAGGGTCCCACGGACGCCGTCATTGTCTTTGAGACCAGTTGCGGGAGGCCCACAACTCGATCCAACGCCAAACCAGAAGGTTTGAGAGAGGATAATGACGCTCGAACAGGCATGCCCATCGGAATACCAATGGGCGCAATGTGCGTTCAAAGATTCGATGATTCAC
+
CCCBBCFCFFFFGGGGGGGGGGGHHHHHHHHHHHHHHGGHHHHGGGGGHHHHHHHHHHHHHHFGEGGHGHHHHHHHHHHFHHHHGHHGGGHHHGHHGGGGGGGGGGG:GGHGHHHHHGHGHHGGGGGGHHHGHGHHGHGHHHGHGHGHGGHHHHHHHGGHHGGGGGGGHGHHGHHFFGHHHHFFFGHGGFGFGHFFEGGGGGHFHGGFGGEHCFFFHGFHGFHHHHHHGHHHHHHHGHHHGFFHHGFDFEFHEHHFHGFHGGHFGGGGGHHHHHGG3FBHGGGGGHGD5CEEGHGGGGGGGEGGFFFFFFFBBBCB
@M02197:102:000000000-ALU3V:1:1101:23198:17498 1:N:0:1
ACCGTCTTTCTCTCCTCCGCTTATTGATATGCTTAAGTTCAGCGGGTAGCCCTACCTGATTTGAGGTCAGAGTACAAGTAGTTGCCCTTGCGGGCGGATGTGCGTACGACGAAACTTATTACGTCTACACAATGTCTTTAAGAGGAGCCCGACAAAAGGCAAACCTCCAAATCCACCTTGATCAGACACAAAATCTGATTAGATGAGTCTACATGACACTCAAACAGGCATGCCTTCCGGAATACCAGAAGGCGCAAGTTGCGTTCAAAGATTCGATGATTCAC
+
CCCCBCFCFFFFGGGGGGGGGGGHHHHHHHHHGHHHHHHHHHHGGGGGGHHHGHHHHHHHHHHHGHHGHHHHGHHHHHHHHHHHHHHHHHHGGGGHGHGGHHHGGGGGHGHHHGGHHGHHHHGHHHHHHHHHHHGHHHHHHGHHHHGHGGHHHHHHGFHHHHGGHGGHHGGGGGGHGGHHHGHHHHGHHHHHGFHHFGHGHHHHHHHHHHHGHHHFGHGHHFFHHHHGHHGHGGGGGHGGHHHHGHHHGGGGGHFGHGGGGHGGGFGGGGGGFFFFFFFCCCCB
@M02197:102:000000000-ALU3V:1:1101:15234:17633 1:N:0:1
ACCGTCTTTCTCTCCTCCGCTTATTGATATGCTTAAGTTCAGCGGGTATCCCTACCTGATCCGAGGTCAATCATTAAAAAGTTTGGGGTTCTGGCAGGACACCACCGGGACTCTGTCGCGAGGAGTATTACTACGCGTAGAGCCAGGAGGCACCGCCACTGCTTTTAAGGGCTGCCCTGTGACGGGCAGGCCCCAACACCAAGCTGAGCTTGAGGGGTGATAATGACGCTCGAACAGGCATGCCCCCCGGAATACCAAGGGGCGCAATGTGCGTTCAAAGATTCGATGATTCAC
+
BABBBBFBDFFFGGGGGGCEGGCB5FHHHHHHHHHFHGHHGHGGGGGCHHGEHGHHHHHHGHHGGCEHHHH:G:EHHHH;GHH<EFDEEE8:HHHGGG;H<HG<HGGGG89:::H::G::/GG99CFHH<H<<HDGG;:C:FH:HGHGGG;GHGFFGGDHGGGGGGGGGFFGGDGGGGGGGGGEGFEFFFGGHGFFAGGFGHGCHFHHHHHGGGHFHFDFHHHFGFFGHHFGFFGHHHHHGGGGGFGGGHHHDFHHCEGGGCEDDHHGGGGHFFB5GGGGFGFFFFFFFBAAAA
@M02197:102:000000000-ALU3V:1:1101:2874:17456 1:N:0:1
ACCGTCTTTCTCTCCTCCGCTTATTGATATGCTTAAGTTCAGCGGGTATTCCTACCTGATCCGAGGTCAACCTTAGAAAAATATAAAAAAGGAGACCGGGCCGAAGGTCCTTGCAACTCGAGTGCGTGCTGGTTAAAGCTCATTGCACCGAGGGTCCTACGACGCCGTCATTGTCTTTAAGACCAGTTGGTCGCGGACGATCCAACGCGGTCCAACACCAAACCCGGAGGTTTGAGGTAGGATAATGACGCTCGAACAGGCATGCCCTTCGGAATGCCAAAGGGCGCAATGTGCGTTCAAAGATTCGATGACTCAC
+
BAAAABFBFFFFGGGGGGC?FEEH5FGFHFG5FGDBFFGCHHHFGG?AFHHHEGHHHHHFHGHFCGEHHHGFHHHFHG5GHHGHGGHHFEEGHHHEEGCCGEECGGGF?GHHHHHHHFDDEGFE>CFFCEGFFFHHHGHHGH3GBFHHA<A7GGGHHEHGDCA@DCGCGGGEEBF0GBFFFGGHG?EGDFA>/<9C<9HGHGDFBFF;FHFG/EGFFEE9AEFCEEF;FB9BFHFGH7FFFHGGFF1>EFF1AGF335FHHF1EADEE2FE5HHHFB53BGGEA2D55BA2EGHFGDE5GGGGFCC5DBFFAA>3A
@M02197:102:000000000-ALU3V:1:1101:23462:17699 1:N:0:1
ACCGTCTTTCTCTCCTCCGCTTATTGATATGCTTAAGTTCAGCGGGTATCCCTACCTGATCCGAGGTCAACCTTTGAGTAGAATAGAATTTCTAGGAGCAAGTGCCTAAAAGTGCCCTACAAAGCGAGTATTTCTAGTACGCTTGAGGCCCAATAGACCACCGCCGAGGTTTTTCTGACGCGTCTGCTGTTAGCAGACTATTCGTCCAACACCAAGCAGGGCTTGAAGGGTTGAAATGACGCTCGAACAGGCATGCCCTTCGGAATACCAAAGGGCGCAATGTGCGTTCAAAGATTCGATGACTCAC
+
CCCCCCFCFFFFGGGGGGGGGGGHHHHHHHHHHGHHHFHHHGGGGGGGHHHHHHHHHHHHHHGGGGGFHHHHHHHHHGHHHHHHG:HHHHHHHHHGGHHHHHHGGHHHHGHHHHGHHHGHHHHFHGGGGHHHHHHHHHHHGGGHGHHHGGGGHHHHHHHHHGGGGHGGGHHGHGHHHHGGGHGHGHHHHHHHHGGHHHGGGGGHGGHGHGGGHHHHHHHGHHGHHHHGHHHHHGHHGGGGFHGGHHHHHHHFHGGGGGGEHHHHHHHHHHGCGGGGHHGHGGGGHGGGGGGGGGGFFBBFFFCCCCC
@M02197:102:000000000-ALU3V:1:1101:17508:17743 1:N:0:1
ACCGTCTTTCTCTCCTCCGCTTATTGATATGCTTAAGTTCAGCGGGTATTCCTACCTGATCCGAGGTCAACCTTATAAAAATGATGGGTTAAACCGGCCCGACGAGACCTTGCAACTCCCCGCGTGCCTCGTAAAAGACTCGTTGCGAAGAGGGTCCCACGGACGCCGTCATTGTCTTTGAGACCAGTTGCGGAAGGCCCACAACTCGATCCAACGCCAAACCAGGAGGTTTGAGAGAGGATAATGACGCTCGAACAGGCATGCCCATCGGAATACCAATGGGCGCAATGTGCGTTCAAAGATTCGATGATTCAC
+
BCCCCCFBFFFFGGGGGGGGGGGGHHHHHHHHHHHHHHHHHHHGGGGGHHHHHHHHHHHHGGHGGGGHHHHHHHHHHHHHHHHHHHGHHGHHHHHGGGGGGGGFGGGGGHHGHFHHHHHHGGGGGGGHHHGHGHHHHGHHHGFGHGHGGHHGHGDGGHGHGGGGGDAGFHGHGHHGGHFHGGFFHFGGFGGGGHGHGGGGFHFFGFFGHHHGFFGHGGHHHHHHGHHGHHGFGGGHHHHHHHHHGEGEGGHGHHGFHHHHGFHHGEA?GHHHGGFHHHHGF?FGHGHHGEEGHGGGGFGGGGGFFFFFFFBBBAA
@M02197:102:000000000-ALU3V:1:1101:19390:17766 1:N:0:1
ACCGTCTTTCTCTCCTCCGCTTATTGATATGCTTAAGTTCAGCGGGTAGTCCTACTTGATTTGAGGTCAAAATAATAGACCAGGCAACGACGGATCGTCGCCAGTCGTGTGTGGGGTTAGAAGCGGACAACACCGACGTAAGTTAGCAAAGAAATTAGCAACTCACTGGTTGTCCAGCATACTGTATTTAAGGTGAGCAAGTGTGGTGGCCTGCAAACCCATGGACCCGCACTAAGCGCAAAACGCTTAGGTTGGAGAAATTCACGACGCTCAAACAAGCATGCTCCAAGGAATACCAAGGAGCGCAAGGTGCGTTCAAAGATTCGATGACTCAC
+
DDCCCCFDFFFFGGGGGGGGGGGHHHHHHHGHHHHHHHHHHHHGGGGGGHHHHHHGHHHHHHHHGHHHHHHHHHHHHHHHHHHGHHHHGGGGGGGGGHHGGGGGHHGFGHHGHGGGGGHHGHHHGGGGCHHHGGGGGGHHHHHHHHGHHHHHHHFFHHHHHHHHHHHHHHHHHHHHGHGGHHHHGHHHHGHHHHGHHHHGGGHFHGGGGHHHHGGGGHHHFHHGGFFGHHGHGGGGGHHGGGFGHGHHHGHHHHHHHHHGGHGGGGGGHGGGHHHHHHHHHHHHHHHHHGHGHHGGGGHDGGGGHHHHGGGGHGGGGGGGGGGFFFFFFFCCBBB
@M02197:102:000000000-ALU3V:1:1101:12978:17859 1:N:0:1
ACCGTCTTTCTCTCCTCCGCTTATTGATATGCTTAAGTTCAGCGGGTAGTCCTACCTGATTTGAGGTCAGAATATAAAGTGTAGTTAGAGTGGAGGGTTGCGAGAACTTATTACACATTCCACTTAGACATTTAAGGCGAGCCACGAATGGCAGACACCCAAAGCACAACTATAGAAAACTATAGAGGTGAGGTTTATAAGACACTCAAACAGGCATGCCCTTCGGAATACCAAAGGGCGCAATCCGCGTTCAAAGATTCGATGATTCAC
+
>AAA1>BAFDF3FGCGCFF?00AGHDEFFHCBHH21122222D0FBEGAGF5D3FEFAGHFEGGCHG0BFFD:GFFFFGGHCDFDGDGFHEDHHEFCEGF<E1FD=FFGDFF?B#<FBFGGDBGGFFFFHFG>GFFHBFHCEFFHHHHHFGDFEEAEABDGFFE/GFF2DFEGGEGFDFCCGG1GF0GECHFG9;B2DGB71DF7E>DGB3F;1AFECECGEEBFHGGECHHFFEEEE9BFE0EA0EFF1AADEF?BGF1D@DFFAAAAA
@M02197:102:000000000-ALU3V:1:1101:13845:17870 1:N:0:1
ACCGTCTTTCTCTCCTCCGCTTATTGATATGCTTAAGTTCAGCGGGTATCCCTACCTGATCCGAGGTCAATCATTAAAAAGTTTGGGGTTCTGGCAGTACACCACCGGGACTCTGTCGCGAGGAGTATTACTACGCGTAGAGCCAGGAGGCACCGCCACTGCTTTTAAGGGCTGCCCTGTGACGGGCAGGCCCCAACACCAAGCTGAGCTTGAGGGGTGATAATGACGCTCGAACAGGCATGCCCCCCGGAATACCAAGGGGCGCAATGTGCGTTCAAAGATTCGATGACTCAC
+
CCCDCCFCFFFFGGGGGGGGGGGHHHHHHHHHHHHHHHHHGGHGGGGGHHHHHHHHHGHHHHHGGGGHHHH9H:9HHHH;GGHHHGGCE:99HG89GGHHHHHHHGGGFGGG<<HHHG0GGGGGGHHHHH<H<HG:G:GG;HHH;HHHGGGFHGGGGGGHHHHHHHGGGFGGGGGGGGGGGGGGGGGGGGFGHHFHGFGHHGHFFHHHHGHGGFHHHHHHFHHGFFGGHFCFHHHHHHHHGGGGGFGHFHHHHHHHHHGGGGGHHHHGGGGHGGGGGGGGFFFFFFBFFCCBBC
@M02197:102:000000000-ALU3V:1:1101:18442:17934 1:N:0:1
ACCGTCTTTCTCTCCTCCGCTTATTGATATGCTTAAGTTCAGCGGGTATTCCTACCTGATCCGAGGTCAACCTTGTAAAAATTGGGTTATGGACCGTGCCGGGGGACCTTTCAACTCGTTGCGTGCTTAGAAAAGCTCGTTGCACCGAGAGTCCCACGGACGCCGTCATTACTTTTGGGACCGGTCGGGGGTGAACCCGGACCTGGAGTCCAACAACAAGCCAGGCTTGAGAGGTGATAATGACGCTCGAACAGGCATGCCCTTCGGAATACCAAAGGGCGCAATGTGCGTTCAAAGATTCGATGATTCAC
+
ABBBA?FBFFFFGGFGGCGGGGGHHHHHHHGHHHHHHHHHHHHGGGGGHHHHHHHGHGHGHHHGGGGGFHHHHHHHHHFHFHHHGHGFGHHCFHHGGHGHGGFGGGGGHHHHFHHHHGHGHGGGGGGHHHHHHHGHHHGGGGGHHHGGFGGGHHHHHGCCC@DDDFGGGGGHGHHFHCFAGFFB9GGGHHHHGFFBGF;DGFGHFHFFHHFGHHHHGHFFGFHFHFFHHHGCHH;HFGHGGGEGGHCFGHHGHGEAHFAGGGFGGF5GHFHHGHHGGDGGFFGHGGGGHGGGFFGGGGGFFFFFFFBAAAA
@M02197:102:000000000-ALU3V:1:1101:27716:17939 1:N:0:1
ACCGTCTTTCTCTCCTCCGCTTATTGATATGCTTAAGTTCAGCGGGTAGCCCTACCTGATTTCAGGTCAAAGTCAAAAGGTGCGCGATGGCAGGTTCTGAGCAGTCATCACCACAAGGAGAGACGAAACTTATTACGTCTAACACTGATGTGGGATGTTCCACTAAGTCATTTGAGGCGAGCCATTGCTGGCAGACGCCCAAGTCCAAGCCTAACATGTTCAGAAAACATATTAGATTGAGATTTCATGACACTGAAACAGGCATGCCTTTCGGAATACCAAAAGGCGCAAGGTGCGTTCAAAGATTCGATGATTCAC
+
CCDDCCFDFFFFGGGGGGGGGGGHHHHHHHHHHHHHHHHHHHHGGGGGFHHHHHHHHHHHHHHHHHHHHHHHHHHHHGHGHGHGGGGGGGHHGGHHHHHHGHHHHHHHHHGHHHHHHHHHHGGHGGGG?GHHGHHHHHHHHHHHH9HHHHHHHHHHGHHHHHHHHHHHHHHHHGHFHGGHGHGHHHHHHHHGGGGGHHHGHGHHGGHGHHHGHHHHHGHHHHGHGGHHHHHHHHHHFHHHHFDBHFEDHHHHHHHHHGHEHGHHHHHGGGGHHHHHHHGHHHGDGEGHHHGEECGHGGGGGGGGGGFFFFFFFCCBBA
@M02197:102:000000000-ALU3V:1:1101:21193:17926 1:N:0:1
ACCGTCTTTCTCTCCTCCGCTTATTGATATGCTTAAGTTCAGCGGGTATCCCTACCTGATCCGAGGTCAATCATTAAAAAGTTTGGGGTTCTGGCAGGACACCACCGGGACTCTGTCGCGAGGAGTATTACTACGCGTAGAGCCAGGAGGCACCGCCACTGCTTTTAAGGGCTGCCCTGTGACGGGCAGGCCCCAACACCAAGCTGAGCTTGAGGGGTGATAATGACGCTCGAACAGGCATGCCCCCCGGAATACCAAGGGGCGCAATGTGCGTTCAAAGATTCGATGATTCAC
+
BCCCCCFBFFFFGGCGGGGGGGGHHHHHHFHHHHHGFHHHGHHGGGGGHFFHHHHHGFHHHHFGGGGFHG..HH:HHHH;G;::HGGGGGH0HHH;EGGH<HG<HGGFG;GHF;FG;G:95G9G9HFH8HH<<HGFG/GFGHHGHHG<GGG#GGGGGGGHHFFFFFFFFEFDEGGGGGGBFGGGGGGGGGGGGHFFFEFFHHGHHHHFFFGGGGFGHHHHHGHGGGGFGDD<DFHHFHHGFFGGGFECFGBHFHHFHGFFE?CGHGHGGGGHCGGGFGGGGGBFFBFFFBBAAA
@M02197:102:000000000-ALU3V:1:1101:28795:17906 1:N:0:1
ACCGTCTTTCTCTCCTCCGCTTATTGATATGCTTAAGTTCAGCGGGTATTCCTACCTGATCCGAGGTCAACCTGAGAAATAAAAGGTTAGACCGACCCGACGAGACCTTGCAACTCCCCGCGTGCCTCGAAAGACTCGTTGCGAAGAGGGTCCCACGGACGCCGTCATTGTCTTTGAGACCAGTTGCGTTGCCACAACTCGGTCCAACACCCAAACCGAGGTTTGGAGAGAGGATAATGACGCTCGAACTGGCATGCCCTTCGGAATGCCAAAGGGCGCAATGTGCGTTCAAAGATTCGATGATTCAC
+
11>A1AFAFBF3FFGGGFEGF00GGHHHGB3BGFFFBGHHCBFEGGGGFHHFHH10GHFB1FCEGEGGGHHFFH001DGFFHFGG?F:F0FBHC9GGC?@E/@/9EFFD1FGHHHGBGCGGGFAFEGFGGFFGHHHHE<<GCCCGGFCG?.CCCFGC7GC?AAG@F?ABFGFFHGF?AAFF;ABFFF?FFECBFFFF?FGHBFF?>9BACFAEEEEFFEGHFFFHFGFGFABF2HGHA?FEGHEGHFF11FA0B/FAA?A/0FGDFFHFCGHEEFAGGHFG?EGGHGFBGFDGEB11FFFFFF?AAAA
@M02197:102:000000000-ALU3V:1:1101:16746:17971 1:N:0:1
ACCGTCTTTCTCTCCTCCGCTTATTGATATGCTTAAGTTCAGCGGGTAGTCCTACCTGATCTGAGGTCTATCACAAGAGTCCGCTCGCAGAGCGAGGGCGGTTTCAAGGAAGCCTGCCGTCCCGAGGTCTAGCGATACATATCACGCAGGACCAAGGGCCGCAAGGCCACCGATGCATTTGAGGCAAGCCCGGCTAGGGGCAACACCCAAGTCCGACCCCCCCCGTGCAGGACACGGGGGGACGAAAGCTGACGTGACACTCAGACAGGCATACCCTCCGGAATACCAAAAGGCGCAAGGTGCGTTCAAAGATTCGATGATTCAC
+
CCCCBBFCFFFFGGGGGGGGGGGHGHHGHHHHHHHHHHHHHHGGGGGGGHHHHHHGGHHHHHHHHGFHHGHHHHHHHHGGHHGGGGGGGGGHHGGGGGGGGGGGHHHHBGHFHHHFFFGGGGGGGGGCHHHHHGGGGGHHHHHHHGHGGGGHHFHHFGGGGGGGGGGGGGGFGFFFFFFFFFFFFFFFFFFFFFFFFFFFFFFFFFFFFFFFFFFFFFFFGGGGHHHHGFGHEGGGGHFGFHGHHHHGFGGGGHHHGHHHHHHHFHGDA3FFBFFGGGHHGHHGCGHHHFGGGCHHGFGGGGHGGFBGGGGGGFFFFFFFBBBBA
@M02197:102:000000000-ALU3V:1:1101:10968:18004 1:N:0:1
ACCGTCTTTCTCTCCTCCGCTTATTGATATGCTTAAGTTCAGCGGGTATTCCTACCTGATCCGAGGTCAACCTTAGAAAAATAAAAGGGTTATAGACCGGCCCGCCGGGGTCCTTTACGTACTCGACGCGTGCTTTCCGGAGAAGAGCTCGTTGCGAAGAGGGTCCCCACGGACGCCGTCATTGTCTTTGAGACCGGGCGTTCGTCACCAAACGACCTGGTCCAACACCAAAACACGGGGGTTTTGAGGGAGGATAATGACGATCGAACAGGCATGCCCATCGGAATACCAATGGGCGCAATGTGCGTTCAAAGATTCGATGATTCAC
+
AAB>A?FAFFFFDBGEFGF?EGDHHDHHHG5D6FGHBFGGCGHGGEGCFHFFHHHFHBFEFHHGCGGFHHHGHHHHHHGFGFDEFBGAE1?13@44DG/E?E?ECC@BD?BDEG;HHGFFGHA;GHGGGGGCGGGHHHDC7DGHFFCBCHFCEHGGGGGGGEBAFFGGE.4@GB-BB11BGFHFGGFGFFGGGFF<4#@@B?FDBFGFF/BEF//?4FFFFGFF9F?AG?EHFGGGGFE?;3@DE/FGHHHGHFFEFEFAAB5G?HFEGEHG1HFG11A22HFFGBGGFGFFGEGEAD5GCEAAAHGGF55GGE4CBFFFFFBAA?AA
@M02197:102:000000000-ALU3V:1:1101:19637:18057 1:N:0:1
ACCGTCTTTCTCTCCTCCGCTTATTGATATGCTTAAGTTCAGCGGGTATTCCTACCTGATCCGAGGTCAACCTGAAAAAATAGATTTAGAGGTGGCCGGGCCCGTGACACCTTGAAACTCGACGCGTGCTCCGGAAAGCTCAGTGCGAAGAGGGTCCCACGGACGCCGTCATTGTCTTTGAGACCAGTTGGTCGCGGACGATCCAACGCGGTCCAACACCAAACCCGGAGGTTTGAGGGAGGATAATGACGCTCGAACAGGCATGCCCTTCGGAATGCCAAAGGGCGCAATGTGCGTTCAAAGATTCGATGACTCAC
+
CCCCCCFCFFFFGGGGGGGGGGGHHHHHHHHHHHGHCGHHHHHGGGGGHHHHHHHHHHHHHHHGGGGHHHHHHHHHHHHGHHHGHHHGHHHHGHGHHGGEFGG9GGGGHHGHHHHHHHHHGHGGGGGGGGHHGGGGGHHFHFGGHHGGGGGHHGGHHGHHGEGGCDGGGFGHHHHGHHHFGFFFHFGHFGGFGGGGHHGHFHFGGGGGGGHHHHFFFHGGGFEGGGHHHGHHGHHHGFGEHGHHHHGGGGGHHGGHHGHHHHFGGGGGFFHHHHHHHHGGGGGGGGHHGHGGGGHGGGGGGGGGGFFFFFFFCCBBA
@M02197:102:000000000-ALU3V:1:1101:22530:18038 1:N:0:1
ACCGTCTTTCTCTCCTCCGCTTATTGATATGCTTAAGTTCAGCGGGTATTCCTACCTGATCCGAGGTCAACCTTAGAAAAATAAAAGGGTTATAGACCGGCCCGCCGGGGTCCTTTACGTACTCGACGCGTGCTTTCCGGAGAAGAGCTCGTGGCGAAGAGGGTCCCCACGGACGCCGGCATTGTCTTTTAGCCCGGTCGTTCGTCACCAAACGCCCTGGTCCAACACCAAAACACGGGGGTTTTGAGGGAGGGTAATGACGCTCGAACAGGCATGCCCCTCGGAATACCAATGGGCGCAATGTGCGTTCAAAGATTCGATGATTCAC
+
1A1AAAF?F3D@FGGGGGGGGGGHHHHHHHHHHHHHHHHHHHHGGGGGHGHHGHHHHH0GHHHGGGGHHHHHHHHGFHH0>01@B1G//FFHD2G2@1/>EGCFEEG/C:/?GDGH>>F@9F91/;<<-9B9<C0==D//CC:/CG.A00.:#:C9A//.CA89A?9.EB?@?@--@;#C;:;;*B0B0#@</DF?@9>#D<9F0/;F/</</?#90F?;2BB0/?9GHHHGG3?//E??1'33HF?1E13GB34HHGGGGGHHGHHHHHGHHFFFFAA2CHHHHHHHFGGA2GGGGGGHHGGGGHGGGGGGGGGGFFFFFFD3BBBA
@M02197:102:000000000-ALU3V:1:1101:9876:18102 1:N:0:1
ACCGTCTTTCTCTCCTCCGCTTATTGATATGCTTAAGTTCAGCGGGTATTCCTACCTGATCCGAGGTCAACCTGAGAAATAAAAGGTTAGACCGACCCGACGAGACCTTGCAACTCCCCGCGTGCCTCGAAAGACTCGTTGCGAAGAGGGTCCCACGGACGCCGTCATTGTCTTTGAGACCAGTTGCGTTGCCACAACTCGGTCCAACACCCAAACCGAGGTTTGGAGAGAGGATAATGACGCTCGAACAGGCATGCCCATCGGAATACCAATGGGCGCAATGTGCGTTCAAAGATTCGATGACTCAC
+
CCCCBCFBFFFFGGGGGGGGGGGHHHHGHHHGHHHHHHHHHHGGGGGGHHHHHHHHHHHHHHHGGGGHHHHHHHHHHHHHHHHHHGHFHF<HHGGGGGGGGGGGGGGHHHHEHHHHHGGGGGAFGHHHGGHGGHHGHGHGHHGBGEGGEGGHHHHHGGAFGGGGGGHHHHHGHHHHFHGHGGFFFGFHHGGGGHHFFGGGHGGHHGGFFGFFGFGGGHHGHGGHHHHHHHHHHHHHGFGFGGHHGHHHHHGHHGHHHGGGGHHGHHHHHHHHGGGGGHHHHGGGGHGGGGGGGGGGFFFFFFFCCCCB
@M02197:102:000000000-ALU3V:1:1101:26121:18228 1:N:0:1
ACCGTCTTTCTCTCCTCCGCTTATTGATATGCTTAAGTTCAGCGGGTATCCCTACCTGATCCGAGGTCAGAGTACAAGTAGTTGCCCTTGTGGGCGGATGTGCGTACGACGAAACTTATTACGTCTACACAATGTCTTTAAGAGGAGCCCGACAAAAGGCAAACCTCCAAATCCACCTTGATCAGACACAAAATCTGATTAGATGAGTCTACATGACACTCAAACAGGCATGCCTTCCGGAATACCAGAAGGCGCAAGTTGCGTTCAAAGATTCGATGATTCAC
+
CCCCCAFBFFFFGGGGGGGGGGGHHHHGGHHGHHHHHFHHHHHGGGGGHHHHHHHHHHHHHHHGGGGGHHHHGHHHGHGGHGHHHHH;HHHGGGGGHGGGHHHGGGGGGGHHGHHGHHHHFHGHHHHHHHHHHGGHHHHHHHHHHHGGGGHHHHHHHHGHHHGHHHGHHHGHGGGHGHGHHHHGGGGGHHHGGGHGGHHHHHGHHFGGHHHHFFFFHFFGFFHHHHHEHHHHGGGGGGDGHHGFGHHHGGGEGHHHGGGGGHGGF5GGGGGGFFFFFFFBBCCC
@M02197:102:000000000-ALU3V:1:1101:18008:18255 1:N:0:1
ACCGTCTTTCTCTCCTCCGCTTATTGATATGCTTAAGTTCAGCGGGTATTCCTACCTGATCCGAGGTCAACCTTGATAAAAATTTAAATAGGTGACCGGGTCCCTGGGGCCTTGAAAACTCGACGCGTGCTCCGGAAAGCTCGATGCGAAGAGGGTCCCACGGACGCCGTCATTGTCTTTGAGACCAGTGGGGGGACGGAAGCCGCCCACGCGGTCCAACACCAAACACGAGGTTTGAGGGAGGATAATGACGCTCGAACAGGCATGCCCTTCGGAATGCCAAAGGGCGCAATGTGCGTTCAAAGATTCGATGACTCAC
+
A>ABAAFAFFFFGGGGGGGGGGGHHHHHHHHHGHGHHHHHHHHGGGGGHHHHHHHHHHHHFFFFGEGHHHBHBGBGHHHFHGGHGGBEFD@GHHHFFCEE'EHDGC/E/EBEFGFBGFHF2B/BCDCABEEHFGFFCCGHHHGDGHGGG9EGFAAECDCCFCGGGG@BCCDGFFGGGFGGD;0AFGFFFFDC<=BHFFGDFGFFGGGFFFGFFFFFHGGFFFFHF1HHFGE@GHFGHFFHHHFGFGHGGGEFCGH?FHHGGFBHGGFFGEGDFFFHGHHHHHHGGGGGHHHHGGGGHGGGGGGGGGGFFFFFFFCCCCB
@M02197:102:000000000-ALU3V:1:1101:15057:18278 1:N:0:1
ACCGTCTTTCTCTCCTCCGCTTATTGATATGCTTAAGTTCAGCGGGTATTCCTACCTGATCCGAGGTCAACCACAAAAAATTGGGGGTTTAGCGGCTGGGAGTTATAGCACCTAGCAAAAGCGAGAAAAAAATTACTACGCTCAGAGGATACTACAAATCCGCCGTTGTATTTCAGGAACTACAACTCCTAAGAGAAGTAGATTCCCAACACTAAGCTAGGCTTAAGGGTTGAAATGACGCTCGAACAGGCATGCCCACTAGAATACTAATGGGCGCAATGTGCGTTCAAAGATTCGATGATTCAC
+
AAAABACAF5DFGGCDEG?EEGAGGBGFHHFFHBDGFHHHHHHGCEGCHHHHFHHGHHHHHFGF?EEGFHGAFFGHHGHEFHHGHGGEE?GDFAAEEGFGFAAFB7GBFHHHF9#<FGFFHHGG7CAHHFHGFHHGHFHFCAFFH1CF:GGGBGFFGGCCCD/ACGHHHFFFFGFGFFGHGGFFGBBFFFFG9BFGFD$;FGGFFHHFBD?EFFFFGBGGDFFHCF?B?GBF2FFFFGFABAGHFGBGHHGFA//012DDFGG2FFBGDAAAA?EBGD1EAAGGCG3GGFGEGB1BFFFFFA?AA?
@M02197:102:000000000-ALU3V:1:1101:20179:18267 1:N:0:1
ACCGTCTTTCTCTCCTCCGCTTATTGATATGCTTAAGTTCAGCGGGTAGTCCTACCTTATTTGAGGCCAGTAGTTAATAGTTTAAATTTAAAAAGCAGAGACCGTTTACGCAGGTTTAAAATGCCTTAGCAACCTGACTGATCTCCAGCTCATACATTTAAGGTAAGATTGACAGGGCATGTCAATCAAACCCAAGGACTCGCATGCGTTTTTGTATGCAAAAACGCAATGGAAGAAGATTAACGACACTCAAAAAGGCATGCTCTTTGGAATACCAAAGAGCGCAATCTGCGTTCAAAGATTCGATGATTCAC
+
CCDCCCFDFFFFGGGGGGGGGGGHHHHHHGHHHHHHHHHHHHHGGGGGGHHHHHHHHHHHHHHHGHGGHHHHFHHHHHHHHHHHHHHHHHHGHHGGHHHHHHGGGGHHHHHGHHGHHHHHHHHHHHHHHHHHHHHHHHHHHHHHHHHHHHHHHHHHHHHHHHHGGHHHHHGHHHHHHHHHGHHHHHHHHHHGHGHHGHHHHGGGGGHGHHHHHHHHHHGGGGGGGHGHHGHGHHHHHHHGHGGGHHHHGGGGHHHHHHHHGHHHHHHHHHHHHHHGHHHGGGGGHHHGGGGHGGGGGGGGGGFFFFFFFBCCCB
@M02197:102:000000000-ALU3V:1:1101:26190:18383 1:N:0:1
ACCGTCTTTCTCTCCTCCGCTTATTGATATGCTTAAGTTCAGCGGGTATTCCTACCTGATCCGAGGTCAACCTTAAAGATAAAAGGGTTAGACCGACCCGACGAGACCTTGCAACTCCCCGCGTGCCTCGTAAAAGACTCGTTGCGAAGAGGGTCCCACGGACGCCGTCATTACTTTTGGGACCGGTCGGGGGTGAACCCGGACCTGGAGTCCAACAACAAGCCAGGCTTGAGAGGTGATAATGACGCTCGAACAGGCATGCCCTTCGGAATACCAAAGGGCGCAATGTGCGTTCAAAGATTCGATGACTCAC
+
CCCCCCFCFFFFGGGGGGEGCGGHHGHHHGHHHHHHHHHHHHHGGGGGGHHHHHHHGHHHHHHGGGDHHFHHHHHBFHHHHHHHHGGHCGFHHHGGGGGGGGGCGGGG:HGHHHH<HHHGGGGGGGGHHGHFFHHHGHHGGFEFGCGGGGHGHHGHHFHGGGGCGGGGHHHHGHGFHHGFFFFFFGGCGFGHHHHFFGCGHGFHHHFHFHHFHFHHHGGHHHHHHGGFHFHGHHGHGHHHHHGFF?EEEGFFHGHEGAHEGGGGDGHHHHGHHHFHHGGE?GHHHHGGGGHGGGGGGGEFBFFFFFFF?BABA
@M02197:102:000000000-ALU3V:1:1101:8483:18384 1:N:0:1
ACCGTCTTTCTCTCCTCCGCTTATTGATATGCTTAAGTTCAGCGGGTAGCCCTACCTGATTTCAGGTCAAAGTCAAAAGGTGCGCGATGGCAGGTTCTGAGCAGTCATCACCACAAGGAGAGACGAAACTTATTACGTCTAACACTGATGTGGGATGTTCCACTAAGTCATTTGAGGCGAGCCATTGCTGGCAGACGCCCAAGTCCAAGCCTAACATGTTCAGAAAACATATTAGATTGAGATTTCATGACACTGAAACAGGCATGCCTTTCGGAATACCAAAAGGCGCAAGGTGCGTTCAAAGATTCGATGATTCAC
+
ABCBABFCFFFFGGGGGGGGGGGGHHGHHHHHHHHHHHFHHHHGGGGGEHHGHHHHHHGFHDAFF353BGFFHHHHHBEE@B@EEFE/EEBGGCHED3;4BFG3GEGG44FEGEECH00C:<C?<@FDCHFFFC<<>@1<GH>F11<GFFF?DHFCFG1FFFHHHFFF2<FHFEDD/@GGHFHHFHGHHHFFHGE>BAGDFHHGGFFFFG9HFHHGEGHHFHHHFHHHHGD:G@DHHGFBGDGBEHHEHHHHGHHEHGF5HFGBHHHEAE2HFHGBHHCHHHGCGEEBCFG2EGGGGGGGGBGGGGFFFFFBFBBBBB
@M02197:102:000000000-ALU3V:1:1101:11745:18385 1:N:0:1
ACCGTCTTTCTCTCCTCCGCTTATTGATATGCTTAAGTTCAGCGGGTATCCCTACCTGATCCGAGGTCAAGAGTGTAAAAATGTACTTTTGGACGTCGTCGTTCTGAGTGCAAAGCGCGAGATGTACTGCGCTCCGAAATCAATACGCCGGCTGCCAATTGTTTTGAGGCGAGTCTACGCGCAGAGGCGAGACAAACACCCAACACCAAGCAAGGCTTGAAGGTACAAATGACGCTCGAACAGGCATGCCCCATGGAATACCAAGGGGCGCAATGTGCGTTCAAAGATTCGATGACTCAC
+
BCCBB@FAFFFFCFGGGGGGGGGHHHHGHG5FGHHHHHHHHHHGGGGGHHGHHHHHHHHHHGHGGGGHHHHHHFFHHHHHHHHGHHHHHHHGHFGGGGGGGGGHGHHHHHHHGHGHGGGGGGGHHHHHHHGGGGGGGGGGHHHHHHHGGHGGHGGHHHHHHHHHHHGGGGHHHGGGGGGGHHHGGGGHHHHFHGGGFFGHHGHGHFGHHHHHHGEGGGGHHHHFGHHHHGGGFFFEEHHHHFHHFHGGGGHHHHBDGCGGHHHHGGGGCHHHHGFFGHFGFGGGGGGGFFFFFFFBBBAB
@M02197:102:000000000-ALU3V:1:1101:7522:18375 1:N:0:1
ACCGTCTTTCTCTCCTCCGCTTATTGATATGCTTAAGTTCAGCGGGTATCCCTACCTGATCCGAGGTCAACCTTAGAAATGGGGTTGTTTTACGGCGTAGCCTCCCGAACACCCTTTAGCGAATAGTTTCCACAACGCTTAGGGGACAGAAGACCCAGCCGGTCGATTTGAGGCACGCGGCGGACCGCGTTGCCCAATACCAAGCGAGGCTTGAGTGGTGAAATGACGCTCGAACAGGCATGCCCCCCGGAATACCAGGGGGCGCAATGTGCGTTCAAAGATTCGATGACTCAC
+
BBCBBBFCFFFFGGGGGGEGGGGGHHHHHHHHHHHHHHHGHHHGGGGGHFHHHHFEHHHHHHGAECFHHHHHHHHHHHHHFGHGGGGFHHGFGFGGGGGGFHHHHGGDGGGHFDHHHGHHGGFGGHHHGHDHHGEFGGGGGGHHGGGGGHHHHHHHHHFGFFEGFGGGGGGGGGGFGGGGGGGGGGGGFEFFFHFHFGGGGEFFFFGEFEGHHHGBHHHHHHFFFFFDFFDCHHFHGHHHFGGGGFCGHFFFGHHCGFGEE?GGHCHCGFFFFGGGGBFFGGBFFFFDD??BBB
@M02197:102:000000000-ALU3V:1:1101:14967:18474 1:N:0:1
ACCGTCTTTCTCTCCTCCGCTTATTGATATGCTTAAGTTCAGCGGGTATTCCTACCTGATCCGAGGTCAACATTCAGAAGTTGGGGGTTTAACGGCTTGGCCCCGCCGCCTACCAGTTGCGTGGGTTTTACTACTACGCAATGGAAGCTGCAGCGAGACCGCCACTGGATTTCGGGGCCGGCTTGCCGCAAGGGCTCGCCGATCCCCAACACCAAACCCGAGGGCTTGAGGGTTGAAATGACGCTCGAACAGGCATGCCCGCCAGAATACTGGCGGGCGCAATGTGCGTTCAAAGATTCGATGATTCAC
+
BBBBBBFBFFFFGDGGFGGGGGGHHHHHHGHGHHHFHHHHHHHGGGGGFHHEHHHHHHFHHHHGGGGHHHHHHHGHHFHGFHHHGG-EE;<<HGG;9;FE;F/<2<CB2#<C;95G?8F;:#<C8#CDGC0=0##::C2/A,C5C;GCGCB5F/.936FGACAGGG#FBBFF9BBFF?@CFACFC<FABHGCAD.AADAFF?FCGGEBDDFEGFF?@EDHFCFFGFHG0BFH:G@FGCE1>992AEBFFGDHHEHGGCGGHFFHGHHHGGEECGGGGDGFGHGGCGGFCGGGGGGGGBFFFFFFBBAA3
@M02197:102:000000000-ALU3V:1:1101:26207:18388 1:N:0:1
ACCGTCTTTCTCTCCTCCGCTTATTGATATGCTTAAGTTCAGCGGGTATTCCTACCTGATCCGAGGTCAACCTTAAAGATAAAAGGGTTAGACCGACCCGACGAGACCTTGCAACTCCCCGCGTGCCTCGTAAAAGACTCGTTGCGAAGAGGGTCCCACGGACGCCGTCATTACTTTTGGGACCGGTCGGGGGTGAACCCGGACCTGGAGTCCAACAACAAGCCAGGCTTGAGAGGTGATAATGACGCTCGAACAGGCATGCCCTTCGGAATACCAAAGGGCGCAATGTGCGTTCAAAGATTCGATGACTCAC
+
BABABCFBFFFFFGGGGGGGGGGHHGGHHHGFHFHHHHHGHFHGGGGGHHGHHHHHHGHHGGFGEGFHHHHHHDFFHHFFGHHGHGFGHHHHHHGEEGGFGEGGCDGGHHGFHHHFFHHGGFFFFFHHHGGEHHHHGBF?EHGHGGGGGGFHGGHHHFDACFGC-GHHEGHHHHHHHGFCFFFGCD@BFFFHGHHFEFEFGGGFBHHFG3GGBGFHGFEFGFGGBFEHGGHGHHCF'GFHHHFFF>12G1FHGFHG3A2A1EAEA2E5DHFGAFGCHGGGGEGFFFCFFFHGDB5F5GEGCBFFFFFDBA>3A
@M02197:102:000000000-ALU3V:1:1101:15209:18505 1:N:0:1
ACCGTCTTTCTCTCCTCCGCTTATTGATATGCTTAAGTTCAGCGGGTATCCCTACCTGATCCGAGGTCAACCTGATAAAAAATTGGGGGTTAGACCGACCCGGAAGGACGTTGCAACTCGATACGTGCTCCCGAAAGAACTCGTTGTATCGAGGGTCCCACGGACGCCGTCATTACTTTTGAGAACCAGTCGGTTTGACCCGACTTGGTTCCAATGCCACACCCCGGGGGGTGGAGAGAAGGATAATGACGCTCGAACAGGTATGCCCTTCGGAATACCAAAGGGCGCAATGTGCGTTCAAAGATTCGATGATTCAC
+
CBCCBBFCFFFFGGGGGGGGGGGHHHHHHHGHHHHHHHHHFFHGGGGGHHHHHHHHHHHHHHHGGGGHHHHHHHHHHHHEHGHHHHGGGEGHHHHHGGGGGGGGGGGGHGGGGGHHHHHGHHHGGEHHGHHGGGGGGHHHHHGHGHFHHHEHGGGGGGGGBAGGGGGGHHHHHHGHHFGFHHHHGFFDEBGGGHHHGFGEFHGGFHGHHGHHHGFHGGGDEGGGGGGGGHHHHHHHHHHHHHGHHHGGGFCFHGHHHHHHHHHGGGGGGGGHHHHGHGHHHGGGGGHGHHGGGGFGGGGGGGGGGFFFFFFFCCCCB
@M02197:102:000000000-ALU3V:1:1101:11035:18584 1:N:0:1
ACCGTCTTTCTCTCCTCCGCTTATTGATATGCTTAAGTTCAGCGGGTAGCCCTACCTGATTTCAGGTCAAAGTCAAAAGGTGCGCGATGGCAGGTTTTGAGCAGTCATCACCACAAGGAGAGACGAAACTTATTACGTCTAACACTGATGTGGGATGTTCCACTAAGTCATTTGAGGTGAGCCATTGCTGGCAGACACCCAAGTCCAAGCCTAACATGTTCAGAAAACATATTAGATTGAGATTTCATGACACTGAAACAGGCATGCCTTTCGGAATACCAAAAGGCGCAAGGTGCGTTCAAAGATTCGATGATTCAC
+
BCCCCCFCFFFFGGGGGGGGGGGHHHHFHHHHHHHGHFHHHHHGGGGGGHHHHHHHHHHHHHHHHHHHHHHGBHHHHGHGHGHGGGGGGGHHGGGHHGHGGGHHHHHHHGHFFHHHHHHHHFGHHHGGGGGFHHHHHHHHHHHHHHHHHHHHHHHHHHHHHFHHHHHHHHHHHHHGGGGHHHHHHHHHHHHHHGGHHHHGEHHGGGHGGGHHHHHHHGHHHHHHHFFHHGHGHHGHHHGHGHHHHHHGHHHGGHHHHHGHHHHHGHFCGCGHHHGHHHGHHFGGGGGHGHHGGGGHGGGGBGFGGGFFFFFFFBBBA?
@M02197:102:000000000-ALU3V:1:1101:18460:18542 1:N:0:1
ACCGTCTTTCTCTCCTCCGCTTATTGATATGCTTAAGTTCAGCGGGTATTCCTACCTGATCCGAGGTCAACCTGAGAAATAAAAGGTTAGACCGACCCGACGAGACCTTGCAACTCCCCGCGTGCCTCGAAAGACTCGTTGCGAAGAGGGTCCCACGGACGCCGTCATTGTCTTTGAGACCAGTTGCGTTGCCACAACTCGGTCCAACACCCAAACCGAGGTTTGGAGAGAGGATAATGACGCTCGAACAGGCATGCCCATCGGAATACCAATGGGCGCAATGTGCGTTCAAAGATTCGATGACTCAC
+
DDDCCCFAFFFFGGGGGGGGGGGHHHGHHHHHHHHHHHHGHHHGGGGGHHHHHHHHFHHHHHHGGGGGHHHHHHHHHHHHHHHGHGHHHHHHHGGGGDEGGGGGGGGHHHHGHHHHHHGGGGGGGGGHGGGGGGHHHGFGHHHHHHHHGGGHHHHHGGGGC@GGHHHFHHHHGHGHHGFFGHGGGGGHHHHGGHHGGGFGHHHGGGFFFGGGGEFGGGHFGBEGHHHHHHHHHFHHGGGGGGFGGHGHHHHHGHHHHGGGFHHHHHHHHHHHGGGGGHHHHGGGGHGGGGGGGGGGFFFFFFFCCCCC
@M02197:102:000000000-ALU3V:1:1101:22217:18646 1:N:0:1
ACCGTCTTTCTCTCCTCCGCTTATTGATATGCTTAAGTTCAGCGGGTATTCCTACCTGATCCGAGGTCAACCTTGTAAAAGTAAATAAAGGTGACCGGGCCCAGAGTCCCTTAACTCGAGTACGTGCTGGTTAAAGCTCGATGTACCGAGGGTCCTCTGGACGCCGTCATTGTCTTTGGGACGGGTGGTGACCCAACACCACCGGACGTCCAACACCAAGCCAGGCTTGAGGGGTGATAATGACGCTCGAACAGGCATGCCCTTCGGAATGCCAAAGGGCGCAATGTGCGTTCAAAGATTCGATGACTCAC
+
CCCCBBFAFFFFGGGGGGGGGGGHHGHHHHHHGHHHHHHHHHHGGGGGHHHHHHHHHGHHEHGGGGEHHHHEHHFGHHHHGFHGH:HHHGF4GHHHGGEGGGDFGEGGHHHHCFH6FFHFHGHGHHEGHHFHHHHHHHFDCHHGFFHD?DGGHGGHHHFFHGCGCFFHFHGFFGCH:HGGGHC@CD?DFEGGHHGGGGGGFCFFEGE;DFEFFFFFFHHFFGCFHHHHGFGHFFHHGHHHFGGGGHHE5HHGHHHHHGGGFGGECHHHHHGHFHHGGGGGGHHHAGGGHGGGGGGGGGFFFFFFFFCCBBB
@M02197:102:000000000-ALU3V:1:1101:4811:18659 1:N:0:1
ACCGTCTTTCTCTCCTCGCTTATTGATATGCTTAAGTTCAGCGGGTATTCCTACCTGATCCGAGGTCAACCTGAGAAAAATATAAAAGGTTAGACCGGCCCGACGAGACCTTGCAACTCCCCGCGTGCCTCGAAAGACTCGTTGCGAAGAGGGTCCCACGGACGCCGTCATTGTCTTTGAGACCAGTTGCGTTGCCACAACTCGGTCCAACACCCAAACCGAGGTTTGGAGAGAGGATAATGACGCTCGAACAGGCATGCCCATCGGAATACCAATGGGCGCAATGTGCGTTCAAAGATTCGATGACTCAC
+
BABBBBFBFFFFGGGGGGGGGGHGFHHCDGHHGHHHHHFFHHGGGGGHHHHHHHHHHHFHHHGFFEFFHHHHHHHHFEGAHHHHHGHHGH/HHFEHEG?EGEEGFDFGGGHFGGBGFHHEHGGGGGGGHHHGGHGGHHHHGHG?GCGGHGFHGGGHHCCCGGGCCDGFFGGGFF1BFFFFGEFEHGGFF/DHFFDFFFGFGFFFGEFHEFFFGEGGFE/FFF;EHFHEHFGHHHGHFEHFGFGGGGHGHE1HGFHHHFFG?CFAEHHCHGDFGHHGGEGGHHFHEEE?GFGGGGFGEGB11FFFFF>1AAA
@M02197:102:000000000-ALU3V:1:1101:10906:18659 1:N:0:1
ACCGTCTTTCTCTCCTCCGCTTATTGATATGCTTAAGTTCAGCGGGTATTCCTACCTGATCCGAGGTCAACCTGAAAAAATAGTTTTTGAGGAGGCCGGGTCCCCGGGACCTTGCAACTCAACGCGTGCTCCGGAAAGCTCAGTGCGAAGAGGGTCCCACGGACGCCGTCATTGTCTTTGAGACCAGTTAGGAGGGCCGCGGACGGTCCCCCAACGCGGTCCAACACCGAACCCGGGGGTTTGAGGGAGGATAATGACGCTCGAACAGGCATGCCCTTCGGAATGCCAAAGGGCGCAATGTGCGTTCAAAGATTCGATGACTCAC
+
BCCDDCFCFFFFGGGGGGGGGGGHHHHHHHHHHHHHHHHHHHHGGGGGHHHHHHHHHHHHHHHGGGGHHHHHHHHHHHHGHHHHHHHGGGGHHGGGGGGGGGHHHGGG:GGHHHGHHHHHHGGGGGGGGGHHGGGGGHHHHHHHHHGGGGGHHGGHHHHHGGGGDGGGGGGGGGGGGFGFFFGFGEHHHHGHHGGGGGFFFGGFFFGGGFFGGFFGGHHHFHGFFFGGGFGGGGGGGGHHHHHHGHHGHHHHHGGGGGGHHGHHHHHHHGHGGGGGGGHHHHHHHGHHHGFEGGHHHHGGGGFGFGGGGGGGGBFFFFFFAA@BA
@M02197:102:000000000-ALU3V:1:1101:14962:18681 1:N:0:1
ACCGTCTTTCTCTCCTCCGCTTATTGATATGCTTAAGTTCAGCGGGTATCCCTACCTGATCCGAGGTCAAGAGTGTAAAAATGTACTTTTGGACGTCGTCGTTCTGAGTGCAAAGCGCGAGATGTACTGCGCTCCGAAATCAATACGCCGGCTGCCAATTGTTTTGAGGCGAGTCTACGCGCAGAGGCGAGACAAACACCCAACACCAAGCAAGGCTTGAAGGTACAAATGACGCTCGAACAGGCATGCCCCATGGAATACCAAGGGGCGCAATGTGCGTTCAAAGATTCGATGATTCAC
+
A?AABBFBFFFFGGGGGGGGGGGHHHHHHHHHHGHHHHHHGHHGGGGGGHHHHHHHHHHHEFGGGGGHHHGFFGFGHFHHHFHGBGHHHGGGHHFFGGEGCEEHEHEHFDDGHHHBFGGCFFGFGHHEBGGGCGDGGG?GFHGHFCFDFC?AHFFHFHHHGFHGHGGGGGGDBFBFCFE?FFHFGFFHHHFFFGFFFFEEHEHFFFFHFGFGGFFFFFFFFFFHHGHHFGGGGGHHGHHGGHGGHHGGEHFFGGHHHHHDHGHGAEGGGHHHHGGGGHGFGGGGGGGGFFFFFFFABBAA
@M02197:102:000000000-ALU3V:1:1101:14086:18764 1:N:0:1
ACCGTCTTTCTCTCCTCCGCTTATTGATATGCTTAAGTTCAGCGGGTATTCCTACCTGATCCGAGGTCAACCTGAAAAAATAGATTTAGAGGTGGCCGGGCCCGTAACACCTTGAAACTCGACGCGTGCTCCGGAAAGCTCAGTGCGAAGAGGGTCCCTGGGACGCCGTCATTGTCTTTGAGACCAGTTGGCCATGGAGGCGGTCCAACGCGGTCCAACACCAAACACGGGGTTTGAGAGAGGATAATGACGCTCGAACAGGCATGCCCTTCGGAATGCCAAAGGGCGCAATGTGCGTTCAAAGATTCGATGACTCAC
+
CCCCCCFCFFFFGGGGGGGGGGGHHHHHHHHHHHHHHHHHHHHGGGGGHHHGHHHHHHHHHHHGGGGHHHHHHHHHHHGGHHHHHHHHHHHHHHGHHGGGGGGGGGGGHHGHHHHHHHGGGHGGGGGGGGHHGGFGFHHHHHGHHHGFGGGHGGGHHHHHHGHGGFGHHHGGHHHGHHGGGHHHHHGGHHHFHHHHGGGGGHGHGGGGGGGHHHHHGHGEGHHHGGGGGGGHFGHHHFFGHHHHHHHGGGGGFHGHHHHGHHGHGGGGGGCHHHGHHHHHHHGFGGGHHHHGGGGHFFGGGGGGGGFFFFFFFBBBBB
@M02197:102:000000000-ALU3V:1:1101:11699:18786 1:N:0:1
ACCGTCTTTCTCTCCTCCGCTTATTGATATGCTTAAGTTCAGCGGGTATTCCTACCTGATCCGAGGTCAACCTTGTAAAAATTGGGTTATGGACCGTGCCGGGGGACCTTTCAACTCGTTGCGTGCTTAGAAAAGCTCGTTGCACCGAGAGTCCCACGGACGCCGTCATTACTTTTGGGACCGGTCGGGGGTGAACCCGGACCTGGAGTCCAACAACAAGCCAGGCTTGAGAGGTGATAATGACGCTCGAACAGGCATGCCCTTCGGAATACCAAAGGGCGCAATGTGCGTTCAAAGATTCGATGATTCA
+
CCCCCCFCFFFFGGGGGGGGGGGHHHHHHHHHHHHHHHHHHHHGGGGGHHHGHHHHHHHHHHHGFGGHHHHHHHHHHHHHHHHHHHGGHHHFHHHGGGGHGGGGGDGGHHHHGHHHHGHGFGGGGGGGHHHGHGGHHHGFGHGHGHGFCFGGHFHHHGCGGGGGHEFGGGGGGHFHHFDFGFFFFGGGHHGHHFFFFFHFFHHGHHHHGHFHGGHHGHHHGHHGHFGHHHHHHHFHHFHFFFFFGGHFHDFHFGHHHGGGGGCGHGHGF1GFCHFGGGGGHFGBEEEGGGGGGGGGGFFFFFFFF>11>>
@M02197:102:000000000-ALU3V:1:1101:25856:18792 1:N:0:1
ACCGTCTTTCTCTCCTCCGCTTATTGATATGCTTAAGTTCAGCGGGTAGCCCTACCTGATTTCAGGTCAAAGTCAAAAGGTGCGCGATGGCAGGTTCTGAGCAGTCATCACCACAAGGAGAGACGAAACTTATTACGTCTAACACTGATGTGGGATGTTCCACTAAGTCATTTGAGGCGAGCCATTGCTGGCAGACGCCCAAGTCCAAGCCTAACATGTTCAGAAAACATATTAGATTGAGATTTCATGACACTGAAACAGGCATGCCTTTCGGAATACCAAAAGGCGCAAGGTGCGTTCAAAGATTCGATGATTCAC
+
BCCBCCFCFFFFGGGGGGGGGGGHGHFHHHHHHHHHGHHHHHHGGGGGFFHHHHHHHHGHHGHHHHFHHHHHHHHHHHHGHHHGGGGGGCHFGGFDHHGGGHHEFHHHHHFHHHHHHGAHHGGHHGGGGGHEHHHHGGHHHFFBFHHHGHFHHHHHGHHHHGFGGHDHGHGHHFHGEGFFHHGHHGGGGHHGGEFFFGGGHHHHGGFHGEEGGGGGFGGFFGFFHGFHFFHHHFHGFHHFGFEFGHHHHHHGHGFDHHHGHHHGHHHGGGGHHHHGHGGHHHCGGGGHGHHGGGGHGGGGFGGGGGFFFFFFFABBBA
@M02197:102:000000000-ALU3V:1:1101:10180:18840 1:N:0:1
ACCGTCTTTCTCTCCTCCGCTTATTGATATGCTTAAGTTCAGCGGGTAGTCCTACCTGATTTGAGGTCAGAGCTTAATATAGGTATTAGAGTGGACGGTACATAGCGAAGACTTATCACGCTAAATTTATCCACTTAGACATTTAAGACGAGCCAAGGTTAATGGCAGAAACGTCCAAAGCACCAATTCAGATTTCTCATTACAAAAAATCGAGTTGATGAAGTCTATATGACACTCAAACAGGCATGCCCTTCGGAATACCAAAGGGCGCAATTTGCGTTCAAAGATTCGATGACTCAC
+
DDDDCCFCFFFFGGGGGGGGGGGHHHHHHHGGHHHHHHHHHHHGGGGGGHHHHHHHHHGHHHHHGHHHHHHHHHHHHHHHHHHHHHHHHHHHHGHHGHGHHHHHHHGGGGGHHHHGHHHGHGHHHHHHHHHHHHHHHHHHHHHHHHGHHHHHHHHHHHGHHHHHHHGHHGHHHHHGHGHHHHHHHHHHHHHGHGHHHGHHHHHGHHHHHGGHHHHGHHHGHHHGHHGHHHHHHFGHHHHHHGHHGGGGGGGGGHGHHHHGGHHHGGGGGGHHGGGGGHGGGGGGGGGGFFFFFFFBABBB
@M02197:102:000000000-ALU3V:1:1101:18343:18846 1:N:0:1
ACCGTCTTTCTCTCCTCCGCTTATTGATATGCTTAAGTTCAGCGGGTATTCCTACCTGATCCGAGGTCAACCTTGATAAAAATTTAAATAGGTGACCGGGTCCCTGGGGCCTTGAAAACTCGACGCGTGCTCCGGAAAGCTCGATGCGAAGAGGGTCCCACGGACGCCGTCATTGTCTTTGAGACCAGTGGGGGGACGGAAGCCGCCCACGCGGTCCAACACCAAACACGAGGTTTGAGGGAGGATAATGACGCTCGAACAGGCATGCCCTTCGGAATGCCAAAGGGCGCAATGTGCGTTCAAAGATTCGATGACTCAC
+
CCCCCCFCFFFFGGGGCFGGGGGHHHHHHHFHHHHCHGGGHHHGGGGEGHHHHHHHHHEHGHAFFCEHHHHHHHHHHHHHHHGGHHFGGHGHGHGHHFEGGGHHHHHGGFGFHHHHHHGHHGGGGGGFFFGGHGGDGFHHHHGGHGGGGGGGDDDAHHHHGGGGGGGFFFGGGGGGGFFHGBFGGHHFFFGHGDHHGGHGFGFFFFGGGGGGFHHHGFGFEEFHGHHHGHHGGEFHHHEFGFHHGHHHGGGCGHEGBHGHHFFHGFADGEE2GHGHHHCHHGCGGGFGGGHHGGGGHGGGGGGGGGGFFFFFFFBAA3A
@M02197:102:000000000-ALU3V:1:1101:18224:18821 1:N:0:1
ACCGTCTTTCTCTCCTCCGCTTATTGATATGCTTAAGTTCAGCGGGTATCCCTACCTGATCCGAGGTCAACCTTAGAAATGGGGTTGTTTTACGGCGTAGCCTCCCGAACACCCTTTAGCGAATAGTTTCCACAACGCTTAGGGGACAGAAGACCCAGCCGGTCGATTTGAGGCACGCGGCGGACCGCGTTGCCCAATACCAAGCGAGGCTTGAGTGGTGAAATGACGCTCGAACAGGCATGCCCCCCGGAATACCAGGGGGCGCAATGTGCGTTCAAAGATTCGATGATTCAC
+
BBCCBBFBFFFFGGGGGGGGGGGHHHHHHGHHHHHHHHHHHFHEGGEFHHHGHHHHHHHHHHHGGGGHHHHHH9HHHHHHHHHGGGGGGHHHHGFGGGGGGHHHHGGGGGGHGGHH<HHHGGGGGFFHGGFHHHHGGGGGGHHGGEGGGHHGFHHHGGHGGGGGGGGGGGGGGGGGGGAAFFFFGFDGFEFFFFGF?GGGGFFFGFGFFAFFAGHHGFFGHDFFFFFDHHDFAFFAF1?EFFFFFF/BFFFG1B//EAAA0EEBGHHECEEA11DGDFGEG11CD3BFFA?@AA
@M02197:102:000000000-ALU3V:1:1101:10389:18872 1:N:0:1
ACCGTCTTTCTCTCCTCCGCTTATTGATATGCTTAAGTTCAGCGGGTATCCCTACCTGATCCGAGGTCAAGAGTGTAAAAATGTACTTTTGGACGTCGTCGTTCTGAGTGCAAAGCGCGAGATGTACTGCGCTCCGAAATCAATACGCCGGCTGCCAATTGTTTTGAGGCGAGTCTACGCGCAGAGGCGAGACAAACACCCAACACCAAGCAAGGCTTGAAGGTACAAATGACGCTCGAACAGGCATGCCCCATGGAATACCAAGGGGCGCAATGTGCGTTCAAAGATTCGATGATTCAC
+
ABBBAAFBBFFFGGGGGFGGGGGHHHHHHHHHGHHGHHHHHHHGGGGCGHHHHHHHHGHHHHHGGGGGHHHHHGGHHHHHBHFBFHHFHHHFGFGGGGGGGGGFFHHHGHGHHHHHFGGGFFGHHGGFGGGGGDGDGHGGHHHGEGHGGGGGHHGHHHFHHCHHHHGGFEHGGDCFDGGGHGHGGGGHHHHHHHFEFFGHHGHFGFHHHEHHHGHHFHFHHGGGFHHHHGGFFEEHGHHHHHHHHGGGEEHHHFHHHHHHHHHHGGGGGHFGG2GECGGGGGGGGGGGFFFFFFFBBABB
@M02197:102:000000000-ALU3V:1:1101:4005:18947 1:N:0:1
ACCGTCTTTCTCTCCTCCGCTTATTGATATGCTTAAGTTCAGCGGGTAGTCCTACCTGATTTGAGGTCTAACATAAGAGTTATTAGAGTGGAGGGAGCGAAAACTTATTACGCATTCCACTTAGACATTTAAGACGAGCCACGGATGGCAGCGTCCAAAGCTCATACATAGAAAACTAGGTATGAGAAGTAATATGACACTCAAACAGGCATGCCTTTCGGAATACCAAAAGGCGCAATGTGCGTTCAAAGATTCGATGATTCAC
+
AAA@ABF?FFFFGGGGGGGGGGGHGHHHHHHHHHHFHHHHH<GGGGGGGHHHHHHHHGHHHHHGGGGHFHHHHHHHHHHFHHHHHGHHHGFHGGGGD?FEGFHGHHGHEHEEEEFGBHDHGGHFFBGGHHGHDFHGFF?EHGHGHGB?GHEEBAHHHHHHGFHHHFEHEGHFGFFFEHGGCHHHHHHFFHHHFHGHGF5GGGGGGFHHHHGHFFFGFGHFGBFHHGHHHGGGCDGHHHGGFBHGGGGGGGGGGFFFBFFFBBBBB
@M02197:102:000000000-ALU3V:1:1101:15320:19034 1:N:0:1
ACCGTCTTTCTCTCCTCCGCTTATTGATATGCTTAAGTTCAGCGGGTAGCCCTACCTGATTTCAGGTCAAAGTCAAAAGGTGCGCGATGGCAGGTTCTGAGCAGTCATCACCACAAGGAGAGACGAAACTTATTACGTCTAACACTGATGTGGGATGTTCCACTAAGTCATTTGAGGCGAGCCATTGCTGGCAGACGCCCAAGTCCAAGCCTAACATGTTCAGAAAACATATTAGATTGAGATTTCATGACACTGAAACAGGCATGCCTTTCGGAATACCAAAAGGCGCAAGGTGCGTTCAAAGATTCGATGACTCA
+
CCBCCCFCFFFFGGGGGGGGGGGHHHHHHHHHHHHHHHHHHHHGGGGGGHHHHHHHHHGHHHHHHGHHHHHHHHHHHHHGHHHGGGGGGGHHGGFGHHHHHHHHHHHHHHHHHHHHHHHHHGGHGHHHGHHHHHHHGHGHFHHHHHHHHHHHHHHHGHHHGHHHHHHHHHHHHHHGHGHHFGHHHHHHHHHGHGFGGHGHGHHGGGHHGGHHHHHHHHHFGHHHHHHGHHHGHHHHHHFHHHGHHHHHGEBAAFHHHHHGHGHHHHHGEGEEHHHGHEGHGHGGGGGHHGHGGGGGGGGGGGGGGFFFFFFFAACA?
@M02197:102:000000000-ALU3V:1:1101:15125:19132 1:N:0:1
ACCGTCTTTCTCTCCTCCGCTTATTGATATGCTTAAGTTCAGCGGGTAGCCCTACCTGATTTCAGGTCAAAGTCAAAAGGTGCGCGATGGCAGGTTCTGAGCAGTCATCACCACAAGGAGAGACGAAACTTATTACGTCTAACACTGATGTGGGATGTTCCACTAAGTCATTTGAGGCGAGCCATTGCTGGCAGACGCCCAAGTCCAAGCCTAACATGTTCAGAAAACATATTAGATTGAGATTTCATGACACTGAAACAGGCATGCCTTTCGGAATACCAAAAGGCGCAAGGTGCGTTCAAAGATTCGATGATTCAC
+
AAAA>1CAFDDFFCFGGFEAEGGFHGBDDA3AGGHHHG2GFEFE?EGE/FBGHCHFHHFHFGHE21FGGHHDAFFEF1E/@BCEEFEE/EHHFFGGFF12411BBF;GDDFHGEGHFGCFE</FE<0=B=#FG>2EBBFFGGHDG<?DCHFGF1GFFFFG1DGDHFCGHHHHHFC@/>B0GFBFGF0GFG>/E9CGGG>GF19;?@FHGFGFBBFFFGHFGGFGFFBB9FBFGDBF2FFFBFFF9EEHHHGHHGHGFBG1F1GF0GHE?EFHFGAGDA/HFGFEEA0111CGEEAA1GFBDGDAF1FFDD1@3?AA>1
@M02197:102:000000000-ALU3V:1:1101:25626:19177 1:N:0:1
ACCGTCTTTCTCTCCTCCGCTTATTGATATGCTTAAGTTCAGCGGGTATTCCTACCTGATCCGAGGTCAACCTTGTAAAAATTGGGTTATGGACCGTGCCGGGGGACCTTTCAACTCGTTGCGTGCTTAGAAAAGCTCGTTGCACCGAGAGTCCCACGGACGCCGTCATTACTTTTGGGACCGGTCGGGGGTGAACCCGGACCTGGAGTCCAACAACAAGCCAGGCTTGAGAGGTGATAATGACGCTCGAACAGGCATGCCCTTCGGAATACCAAAGGGCGCAATGTGCGTTCAAAGATTCGATGACTCAC
+
CCCCCCFCFFFFGGGGGGGGGGGHHHHHHHGHHHHHGHHHHHGGGGGGHGHHGHHHHHHHHHHGGGGHHGHHHHHHFHHHHHHHHHGGHHHGGHHGGHGHEG9GGGGGHHHHHHHHHGHFHGGGGGGHHFGHHHHHHHGFGHGHHFGGFCFCGHHHHDCFG@DGGHHGGGGFGFGHGGFEGDCGGCGFGFHHHGFFFFHHGHFHFGDCCFFHHGHHGGFFHGHGHHGFG3HHFGHFHHEHFGGFEB1GHFHHFHHGHGEDGGGDFGHHGGCCFAHCGGGGHHHHGFEGGGGGGGGGEFEFCBFDFF@BBBB
@M02197:102:000000000-ALU3V:1:1101:28342:19186 1:N:0:1
ACCGTCTTTCTCTCCTCCGCTTATTGATATGCTTAAGTTCAGCGGGTATCCCTACCTGATCCGAGGTCAACCTTTGATGGGGTGTTTAACGGCCACGCCGCGCCTCCTCGCCGCGAATAGTTTCCACAACGCTCAGAGACGACGCCGCTCAGCCGGTGAGACTTTGAGGCGCGCGGGTCGGACCCGCGACGCCCAATACCAAGCCAGGCTTGATTGGTGTAATGACGCTCGGACAGGCATGCCCCCCGGAATACCAGGGGGCGCAATGTGCGTTCAAAGATTCGATGATTCAC
+
CCCCCCFBFFFFGGGGGGGGGGGHHGHHHHHHHHHHHHHHHHHGGGGGHHHHHHHHHHGHHHHGGGGHH;HHHHHHHHHHHGFGGGHHFHCGGGGGEFGGGGGGGGHHGGGGGGGGGGGHHH;HHHHHHGGGGGGFHHHHCGGFGGGGADFGGGGGCFFFFFFFFFFFFECFFFFFFFFFFFFGGGFFACGGGGHFFFGGHFHFHFGFGFHHFFHFGHGHHHFFFFGFFFHHHGHHGHGFGGGFEFCEDFHHHHGGGGEEE?CBHHGGFGHGGGGBGGGGGFFFFFFFBBBBA
@M02197:102:000000000-ALU3V:1:1101:11622:19104 1:N:0:1
ACCGTCTTTCTCTCCTCCGCTTATTGATATGCTTAAGTTCAGCGGGTATTCCTACCTGATCCGAGGTCAACCTGAAAAAATAGTTTTTGAGGAGGCCGGGTCCCCGGGACCTTGCAACTCGACGCGTGCTCCGGAAAGCTCAGTGCGAAGAGGGTCCCACGGACGCCGTCATTGTCTTTGAGACCAGTTGGCCGCGAACGGTCCAACGCGGTCCAACACCAAACCGAGGAGGTTTGAGGGAGGATAATGACGCTCGAACAGGCATGCCCTTCGGAATGCCAAAGGGCGCAATGTGCGTTCAAAGATTCGATGATTCAC
+
BBBB?AFBFFFFFGGGGBEEFFEGGFDGHHFHFHHHHHHGGFHGGGGGHHGHHGHHHHHHGHHFGGGGEGHHHHHFGHFGHHHHGHHGGGGHFGGDFGE#9EHHHGGGGGGHFHHHHHHFF;@GGGGGGGHFFGCCFHHHHHGHGHGFGGGHHGGHGGFG@GGGCCGHFEFCHHHHHHGGHHGFGHGBFGFFGGGHGGDCGGFGFFGFCHHFEHFGFFFGFFEGGHGEGFGGGCGHGGHHHHHG9FEGFE0EHHGGHGHHHHHGGGGGGGCHFHHGFFFGHHGGGGDCGFBEGFGFGGFGGGGEFBFCFFFFFAABBA
@M02197:102:000000000-ALU3V:1:1101:14426:19236 1:N:0:1
ACCGTCTTTCTCTCCTCCGCTTATTGATATGCTTAAGTTCAGCGGGTATTCCTACCTGATCCGAGGTCAACCTTAGAAAAATAAAAGGGTTATAGACCGGCCCGCCGGGGTCCTTTACGTACTCGACGCGTGCTTTCCGGAGAAGAGCTCGTTGCGAAGAGGGTCCCCACGGACGCCGTCATTGTCTTTGAGACCGGTCGTTCGTCACCAAACGACCTGGTCCAACACCAAAACACGGGGGTTTTGAGGGAGGATAATGACGCTCGAACAGGCATGCCCATCGGAATACCAATGGGCGCAATGTGCGTTCAAAGATTCGATGACTCAC
+
CCCCBCFBFFFFGGGGGGGGGGGHHHHHHHHGHHHHHHHHHHHGGGGGHHHHHHHHHHHHHHHGCGGHHGHHHHHGHHHFHFHHHHGGGHHHHHHFHHFGFEGGGEEFFGFEHHHHGHEGHHGFFEFFFGFFGGHHHHGGGGGGHFHGHGGGEGGGGGEGGGGGE?FGGGCGGFGDFFBGGFGHHHFHHHGGFGFGFGGFCGGHHGHGGGGGGHFGHHFHHHHFFFGEHHGHHGEFFGFFHGBFHHHGHHHHHHGHHGGFGDHHEGGHHHHHHHHFHGGEEEHHHGGHFF5HGGGEDGGHHGGGGAGCGGGCGEGGFCFFBFFABBBA
@M02197:102:000000000-ALU3V:1:1101:25168:19175 1:N:0:1
ACCGTCTTTCTCTCCTCCGCTTATTGATATGCTTAAGTTCAGCGGGTAGTCCTACCTGATTTGAGGTCAGAATATAAAGTGTAGTTAGAGTGGAGGGTTGCGAGAACTTATTACGCATTCCACTTAGACATTTAAGGCGAGCCACGAATGGCAGACACCCAAAGCACAACTATAGAAAACTATAGAGGTGAGGTTTATAAGACACTCAAACAGGCATGCCCTTCGGAATACCAAAGGGCGCAATGTGCGTTCAAAGATTCGATGATTCAC
+
CCCCBCFDFFFFGGGGGGGGGGGHHHHHHHHHHHHHHHHHHHHGGGGGGHHHHHHHGHHHHHHHGHHHHHHHHHHHHHHHGHHHHHHHHHHHHHHHGGGFGGGGGHHHHGGHHHHFHGGHHHHHHHHHHHHHHHHHHGCGCGGHHHHHHHHHHHGHHHHGHHHHGHHHGGHHHHHHHHGHHHHHHHHH;GHHHHHHHHGHGHHHGGHHGHHHGHHGGGGGGGGHHHHHHHHHHHGGGGGHGHHGFE?GFGGGGGGGGGFFFFFFFCCBBB
@M02197:102:000000000-ALU3V:1:1101:3552:19314 1:N:0:1
ACCGTCTTTCTCTCCTCCGCTTATTGATATGCTTAAGTTCAGCGGGTATTCCTACCTGATCCGAGGTCAACCTTAAAGATAAAAGGGTTATACCGACCCGACGAGAGCTTGCAACTCCCCGCGTGCCTCGTAAAAGACTCGTTGCGAAGAGGGTCCCACGGGCGCCGTCATTGTCTTTGAGACCAGTTGCGGTTGCCCACAACTCGATCCAACGCAAAACCAGGAGGTTTGAGAGAGGATAATGACGCTCGAACAGGCATGCCCTCCGGAATGCCAAAGGGCGCAATGTGCGTTCAAAGATTCGATGACTCAC
+
1AAA>11>3B@3FFGGGGEGGGGHHGHHHHHHHHHFDHHBFCGECGEEHFHHHHHHHGHHFHFFGGGGHHHHFFB1GHHHE1BD1?/FGG#$F8EA#E@@GG//<9#/FBBF;BG+1<:BGG?@//;29?<0/.FFFH:990.<.A0<CF/0::;:E;G@C#-@9.1F9F9FC01?11FF?A?0FCGCCBGG?0#;/BFFFFB/;BBB0;B/>10#0B;0%F?E1>@1*GF99A1FEDEFHHGGE@EFEEGHGGHHHAEGGEA///EGFGF11GHHCGEE00BFHCGGEEFGFE3GFGGFGFC3BFFFAAA11
@M02197:102:000000000-ALU3V:1:1101:21446:19261 1:N:0:1
ACCGTCTTTCTCTCCTCCGCTTATTGATATGCTTAAGTTCAGCGGGTAGCCCTACCTGATTTCAGGTCAAAGTCAAAAGGTGCGCGATGGCAGGTTCTGAGCAGTCATCACCACAAGGAGAGACGAAACTTATTACGTCTAACACTGATGTGGGATGTTCCACTAAGTCATTTGAGGCGAGCCATTGCTGGCAGACGCCCAAGTCCAAGCCTAACATGTTCAGAAAACATATTAGATTGAGATTTCATGACACTGAAACAGGCATGCCTTTCGGAATACCAAAAGGCGCAAGGTGCGTTCAAAGATTCGATGACTCAC
+
ACCCBBFBFFFFGGGGGGGGGGGHHHHGHHHHHHHHHHHHHHHGGGGGGHHHHHHHHHGHHGHHHHHHHHHHFGHHHHHGHHHGGGGGGGHHGGHGHHHHGHHHHHHHEHHHHHHHHHGHHGHHGGGGGHHHHHHHGHHHHGHHHGHHHHHHHHHFGHHHGHHHHHHGHHHHHHHGHGHHGHGHHHHHHHHGHGGGHHHGHHHHGGHHHHHHHHGHGHHHHHHHHHGHHGHHFGHHGHHHHHHHHHGBHHHHHHHHHGHHHEHGHHGGEGGHHHHHGCGHHHGGGGGHGHHGGGGHGGGGGGGGFFFFFFFFFBBBBB
@M02197:102:000000000-ALU3V:1:1101:22543:19361 1:N:0:1
ACCGTCTTTCTCTCCTCCGCTTATTGATATGCTTAAGTTCAGCGGGTAGTCCTACCTGATTTGAGGTCAAAGATTAAAGTGTTTTGTTAGAGTGGAATGATAGCGAAGAACTTATCACGCTGTTCCACTTAGACTTTTAAGACGAGCCACGTTAAATGGCAAAAACGTCCAAAGCACCACAACCACAAGCTTAATGAAAAACCGGGTGGGTGAGGTCTATATGACACTCAAACAGGCATGCTCTTCGGAATACCAAAGAGCGCAATCTGCGTTCAAAGATTCGATGACTCAC
+
C@ABCCFCFFFFGGGGGGGGGGGHHHGHHHHHHHHHHHHHHHHGGGEGGHHHHHFHHHHHHHHHGHHGHHHFHHHHHHGEGGHHHHHHHHHHFGFFGHHHHHHHGGHGGHHHHHHHHHGGHHGHHHHHHHHHHHHHHHHHHGFHGGGFHGHHHHHHHHHHHHHHHGHHHHGHHGHHHHHHHHGHHHHHFEGHHHHHHHHHHGGGGGGGGHHHHHHHGBHGFGHHFHGGHHHHHHHHFFHFHGGGGHHHHFHHHFGHHGGCDCHHHGGEGHGGGGGGGECGFC5FFFFCCCAC
@M02197:102:000000000-ALU3V:1:1101:10897:19381 1:N:0:1
ACCGTCTTTCTCTCCTCCGCTTATTGATATGCTTAAGTTCAGCGGGTAGTCCTACCTGATTTGAGGTCAGAATATAAAGTGTAGTTAGAGTGGAGGGTTGCGAGAACTTATTACGCATTCCACTTAGACATTTAAGGCGAGCCACGAATGGCAGACACCCAAAGCACAACTATAGAAAACTATAGAGGTGAGGTTTATAAGACACTCAAACAGGCATGCCCTTCGGAATACCAAAGGGCGCAATCTGCGTTCAAAGATTCGATGATTCAC
+
CCCCBCFCFFFFGGGGGGGGGGGHHHHHHHHHHHHHHHHHHHHGGGGGGHHHHHHHHHHHHHHHHHHHHHGHHHHHHHHHHGGH9HHHHHHHGHHHGGGGHEGGHHGHHGHHGHGHGGGHHHFHHHFHHHHHHGHGHHHHGGFGHHHHGHHHHGGGFHHHFHHHGGHHHHFHGHGEHHHHGHFHHHHHHHHHHHHGHHHHHHGHGHHHHHHGHHHHGGGGGGGHHHHHHHFHHHGGGGGGHHHGGGGHGGGGGGGGGGFFFFFFFDDCCB
@M02197:102:000000000-ALU3V:1:1101:25229:19432 1:N:0:1
ACCGTCTTTCTCTCCTCCGCTTATTGATATGCTTAAGTTCAGCGGGTATTCCTACCTGATCCGAGGTCAACCTTAGAAATAAAAGGGTTAGACCGACCCGACGGGACCTTGCAACTCCCCGCGTGCCTCGTAAAAGACTCGTTGCGAAGAGGGTCCCACGGACGCCGTCATTGTCTTTGAGACCAGTTGCGGTTGCCCACAACTCGATCCAACGCCAAACCAGGAGGTTTGAGAGAGGATAATGACGCTCGAACAGGCATGCCCATCGGAATACCAATGGGCGCAATGTGCGTTCAAAGATTCGATGACTCAC
+
CCCCABFCFFFFGGGGGGGGGGGGHHGGCHHGGHHHHHFHFHHGCG2EGHHHGGHGHHHHHHHGGEGHHGHHHHHHHHHHHHGHHGGHFGAGFHEGGGGG;GGGGGGGHHHGHHHHGHGGGGGGGGHHHGHGHHHHGHHHGHGHGGGGEFGGGGHHHHGGCFGDCDFFHFGFGHHFGFHGEGHEFFFFFBFFAHFFFGHHGHGGEFEFFGFFFHGGHHHHHGHGHGHFFHGHHHHHHHGFHGFGGECFHFGE3HHHHGHHGAEGFGGGHHHFHHHGGGGGGGHHFDCGGGHGGGGGGGGGGFFFFFF@3A@BA
@M02197:102:000000000-ALU3V:1:1101:20718:19672 1:N:0:1
ACCGTCTTTCTCTCCTCCGCTTATTGATATGCTTAAGTTCAGCGGGTATTCCTACCTGATCCGAGGTCAACCTTAGAAAAATATAAAAAGGAGACCGGGCCGAAGGTCCTTGCAACTCGAGTGCGTGCTGGTTAAAGCTCATTGCACCGAGGGTCCTACGACGCCGTCATTGTCTTTGGGACCGGTCACTCGCGCGACCTAAAGAGTCCAACAACAAGCCAGGCTTGAGGGTTGATAATGACGCTCGAACAGGCATGCCCCCCGGAATACCAGAGGGCGCAATGTGCGTTCAAAGATTCGATGACTAC
+
?AAAABFAFFFFGGGGGGGGGGGHHHGHHHHHHHGHHHHHHHGGGGGGHHHHHHHHHHHGHGHEGGGHHHHHHHHHGGHHHHGHHHHHHGC?GHGEGGGCGFEAEG6GFHHHGHHHHHFGDHHGGFEGGHFFGHHGHHHHHHHHHHHHGGGGFGFHGHEDDF:DBDFFGGGGFFFGFFFGGGGFFDGGEFFGFFFCFFFFFFFFGFFFFHHGHHGHHGHHHFHHHGHHGGFBHHFHGFFF?CCDFDFGHFEFCHGC@GGAG?0GF2EBHGGGE0EE?EFFHHEGGFFGFAGGGGGGC1FFF3FAAAAA
@M02197:102:000000000-ALU3V:1:1101:21117:19586 1:N:0:1
ACCGTCTTTCTCTCCTCCGCTTATTGATATGCTTAAGTTCAGCGGGTATTCCTACCTGATCCGAGGTCAACCTTGTAAAAATTGGGTTATGGACCGTGCCGGGAGACCTTTCAACTCGTTGCGTGCTTAGAAAAGCTCGTTTCACCGAGAGTCCCACGGACGCCGTCATTACTTTTGGGACCGGTCGGGGGTGAACCCGGACCTGGAGTCCAACAACAAGCCAGGCTTGAGAGGTGATAATGACGCTCGAACAGGCATGCCCTTCGGAATACCAAAGGGCGCAATGTGCGTTCAAAGATTCGATGACTCAC
+
BBCCCCFCFFFFGGGGGGGGGGGHHHGFHHHHHHHHFHHHHHHGGGGGHHHHHHHGHHHHHHHGGGGGHHHGHHHHHHHHHHHHFGGGHFGHHHFGEHGHGGGGGGGGHHHHHGHGHGHFHGGFFGGHGHGHHHHH<HGGGGHHHHG@GGHGHGHGHGGGCGGGGGHGHHGHHHHHHGCGGGCDCFGGHFFHFGFGGGHHHHHHGHHHHHHFHHHFGHFFGHHGHHFHHHHHHGGHHHHHGGGGGHHGHHHHHHHGBGGGGGGGGHHHHHHHGHHGGGGGHGHHCGGGFGGFGGCGGGGFCFFFFFAABAB
@M02197:102:000000000-ALU3V:1:1101:16306:19788 1:N:0:1
ACCGTCTTTCTCTCCTCCGCTTATTGATATGCTTAAGTTCAGCGGGTATTCCTACCTGATCCGAGGTCAACCTGAAAAAATAGATTTAGAGGTGGCCGGGCCCGTGACACCTTGAAACTCGACGCGTGCTCCGGAAAGCTCAGTGCGAAGAGGGTCCCACGGACGCCGTCATTGTCTTTGAGACCAGTTGGTCGCGGACGATCCAACGCGGTCCAACACCAAACCCGGAGGTTTGAGGGAGGATAATGACGCTCGAACAGGCATGCCCTTCGGAATGCCAAAGGGCGCAATGTGCGTTCAAAGATTCGATGACTCAC
+
CCCCCCFCFFFFGGGGGGGGGGGHHHHHHHHHHHGHHGHHHHHGGGGGHHHHHHHHHHHHHHHGGGGHGHHHHHHHHHHGHGHHHHHHGHHHFGGGHGGGGGGGGGGGHHGHHHHHHFHHGHGGGGGGDFHHGGGGGHHHHHHGHGGGGEGGHFEGHHHHGGGGGGGHGGGGHGGHGHFFGGFFFGFFFGFCFFGGHHFGFFFGGFGGGHHHFHGHFFGGEEFGGGGHHGHHHGHHGHGHHHHHHGGGGE?BHGHHHHHHBAHGGECGGCHHHHHFGCFHHGEECGGBFDGGGGHGGCGGGGEGGFFFFFBFCCBAB
@M02197:102:000000000-ALU3V:1:1101:18691:19933 1:N:0:1
ACCGTCTTTCTCTCCTCCGCTTATTGATATGCTTAAGTTCAGCGGGTATTCCTACCTGATCCGAGGTCAACCTTAGAAAAATTTAAAGGGTTATAGACCGGCCCGCCGGGGTCCTTTACGTACTCGACGCGTGCTTTCCGGAGAAGAGCTCGTTGCGAAGAGGGTCCCCACGGACGCCGTCATTGTCTTTGAGACCGGTCGTTCGTCACCAAACGACCTGGTCCAACACCAAAACACGGGGGTTTTGAGGGAGGATAATGACGCTCGAACAGGCATGCCCATCGGAATACCAATGGGCGCAATGTGCGTTCAAAGATTCGATGACTCAC
+
BCCBABFCFFFFGGGGGGGGGGGHGHHHHHHHHHHHHHHHHHHGGGGGHHHHHGHHHHHHHHGGGGGHHHHHHHGHHGHHGHHHHGHHHGHHGHHHGHEGGGGGGGGGG:G6GHHHGHHGHHHHHGHGGGGGGGGHHHHGGGGFHGDHFGHGGGHGBDGFGGGGGGGGGGGGGGFDFFHGADFGFFFFHHFGGGFFGFFFFFFFHFFFFFEFFGGFFFEFGGFFFGFFFHGHHHFFGGFGGHFGHGFGCFHHHHGEF1EEE0DCE?HHHHHGBAGHEGFAFGHFFHCFHFGHHEEECDHGGFEEE?HGFFFGAGEEGFFFFFFFBBAA?
@M02197:102:000000000-ALU3V:1:1101:9873:20038 1:N:0:1
ACCGTCTTTCTCTCCTCCGCTTATTGATATGCTTAAGTTCAGCGGGTATTCCTACCTGATCCGAGGTCAACCTAAAAAAAGTTTTTAGAGGCGACCGGGTCCCTGGGCCCTTGAAACTCTACGCGTGCTCCGGAAAGCTCAGTGCGAAGAGGGTCCCTGGGACGCCGTCATTGTCTTTGAGACCAGTTGGCCGATGAAGGCCAACGCGGTCCAACACCAAACCCGGGGGTTTGAGAGAGGATAATGACGCTCGAACAGGCATGCCCTTCGGAATGCCAAAGGGCGCAATGTGCGTTCAAAGATTCGATGACTCAC
+
CCCCCCFCFFFFGGGGGGGGGGGGHHHHHGHHHHHHHHHHHHHGGGGGHHHHHHHHHHHHHHFGGGGHHHHHHHHHHHGGGGHHHGHHHHHGGGGGGFEGDHHHHHGHHGHHHHHHHHHHHHGGGGGGGGHGGGGGHHHHHHHHHGGGGGFGGGHGGHGGGGGGFGHHHHHHHGHGGHHFFFHHHGFGGGGGHFHHGHHHFGGFGGGHHHGHGHGHGGEFEGGGGGGGHGHHHHHHHHHHGHHGGGGGGHHGHHHFHHHHHGGGGGFDGHHHHCHHFHFGGGGGGHGHGGGGHGGGGGGGGGGFFFFFFFAABAA
@M02197:102:000000000-ALU3V:1:1101:13090:20111 1:N:0:1
ACCGTCTTTCTCTCCTCCGCTTATTGATATGCTTAAGTTCAGCGGGTATCCCTACCTGATCCGAGGTCAAGAGTGTAAAAATGTACTTTTGGACGTCGTCGTTCTGAGTGCAAAGCGCGAGATGTACTGCGCTCCGAAATCAATACGCCGGCTGCCAATTGTTTTGAGGCGAGTCTACGCGCAGAGGCGAGACAAACACCCAACACCAAGCAAGGCTTGAAGGTACAAATGACGCTCGAACAGGCATGCCCCATGGAATACCAAGGGGCGCAATGTGCGTTCAAAGATTCGATGATTC
+
BCCCBBFCFFFFGGGGGGGGGGGHHHHHHHHHHHHHHHCGHHGGGGGGHHGHHHHHHHHHHHHGGGGHHHGHHHHHHHGHHHHGFHHHHHHGHHGGGEFFFGGHGHHHHHHHHHGHGGGGGGGFHHHHHHGGGGGGGGGHFHGHHHHGGHGGGHHHHHHHHFHHHHGGHGHGGGGGGGFGGGGGGGGFHHHFHHGFFFGHHGHGFGHHHHHHHFFFHHHHHHHFHHFHHGGGGGHHFFHGFHFBFHGGGGGFGEBBGHFBBGAGGFGEGFHHGEFEGGGGGGGGGGFFFFFFFBAAAA
@M02197:102:000000000-ALU3V:1:1101:2737:20124 1:N:0:1
ACCGTCTTTCTCTCCTCCGCTTATTGATATGCTTAAGTTCAGCGGGTATCCCTACCTGATCCGAGGTCAAGAGTGTAAAAATGTACTTTTGGACGTCGTCGTTCTGAGTGCAAAGCGCGAGATGTACTGCGCTCCGAAATCAATACGCCGGCTGCCAATTGTTTTGAGGCGAGTCTACGCGCAGAGGCGAGACAAACACCCAACACCAAGCAAGGCTTGAAGGTACAAATGACGCTCGAACAGGCATGCCCCATGGAATACCAAGGGGCGCAATGTGCGTTCAAAGATTCGATGATTCAC
+
BBBBB?FAFFFFGGEGGGCE?EAGFFGHHBDAGGHHFGHHFFHEEEEG3FGBEFHHHHHH5GHGGGEGCFG3GGGFHHHFDHEFHHFHHFH9FHF?ECEGGGGHGHHHHHFHFGHHGGFGCCFFFGFFHDDFGGDGGBFGHEFHHGGDCGGGFFAFFHHGHFGBGHEEH/HFFDGBFCGD?GHCGGGHHBGHGG9FEFGEAFGFEFFFFF3BBB3HHHHFFFD5BBE;BBGGGGFHFFB'FFFHHHE1FFF55FBA5FFGHHHGFAE2CDFG5EEECHFDF5GFGAGGFFFFFD533333
@M02197:102:000000000-ALU3V:1:1101:10282:20195 1:N:0:1
ACCGTCTTTCTCTCCTCCGCTTATTGATATGCTTAAGTTCAGCGGGTAGTCCTACTTGATTTGAGGTCAAAATAATAGACCAGGCAACGACGGATCGTCGCCAGTCGTGTGTGGGGTTAGAAGCGGACAACACCGACGTAAGTTAGCAAAGAAATTAGCAACTCACTGGTTGTCCAGCATACTGTATTTAAGGTGAGCAAGTGTGGTGGCCTGCAAACCCATGGACCCGCACTAAGCGCAAAACGCTTAGGTTGGAGAAATTCACGACGCTCAAACAAGCATGCTCCAAGGAATACCAAGGAGCGCAAGGTGCGTTCAAAGATTCGATGATTCAC
+
CCCCCCFCFFFFGGGGGGGGGGGHHHHHFHHHGHHHHHHHHHHGGGGGGHHHHHHHHHHHHHHHGHHHHHHHHGHHHHHHHHHGHHHHGGGGGGGGGGHGGGGGHHGGGHHHHGGGGGHHHHHHGGGGGHHHGGGGGGGHHHHHHHHHHHHHHHHGHHHHHHHHGHHGHHGGHGHGGHHFHHHHEHHHGHHHHGHGGGHHGHHHGGHGGHHHHGGGHFHHHFHGGGGGHHHHGFGGGHHGGGFGHGHHHGHHHHHHHHGHFHEEGGGGHGGHHHHHHHHHHHHHHGFHHHHHHHHHHHHGGGGGHHHHGGGGHGGGFGCGGGGFFFFFFF?BBBB
@M02197:102:000000000-ALU3V:1:1101:23644:20203 1:N:0:1
ACCGTCTTTCTCTCCTCCGCTTATTGATATGCTTAAGTTCAGCGGGTTTTCTTGCTCGATTTCAGACCAAGTTATCAGGCGCTGCACACAGAATCTGTGGCAGTGCCTGTTTAAAGGTATAGGAGCAGTATGTGCATATCTCCAAAACAGCGAACTGATAATAATATCTTGTTGCACTGGAGAGATACGCCACTTCTGATGAAATCAAAAGTGGGTTACACACGCAATCATTTTAGAGCATTTGGCCAGGGCAAGCCCACAGCCAAATGTGCTCAGATTCACTTGCCTGCTGCACAGTAAAGCACATCAGGGTTGTGAGATTTTTAATGATTCTGAAACGAGCATGCTCCCCGGAATACCAGGAAGCGCAATGTGCGTTCAAAGATTCGATGATTCA
+
CCCBCCFCFFFFGGGGGGGGGGGHGHHHHHHHHHHHHHHHHHHGGGGGGGHHHHHHHGGHHGHGHGHFHHHHHHHHHHGHGGGGGEHHHGHHGHHHHHHHHHGHHHHGHHHHHHHHHHGHHHHHHHGHHHHGHHHHHHHHHHHEHHHHHHGGGGGHGHHGHHHHHHHGHHHGHHFHGHHGHHGGGHHHGGGGGGHHHHHHHHHHHHHHHFHGEGHDFHHGGGGEGHHHGGHHHHGGHHHGGHHHHGHHHGHGHHGGG2B/BHHGHGHHHHHGHHGBHHHHHGHHGEHGHHHHHFHGHGHHHGGHHGGHHGGCHHHHHHGHHHGHHHHHGHHHHHHGFEEGGFHHGGFEGGGGHHHHHHHFHHGGGGGHHHGGGGGGGGGGGGGGGBFFFFFFAA@BB
@M02197:102:000000000-ALU3V:1:1101:9149:20250 1:N:0:1
ACCGTCTTTCTCTCCTCCGCTTATTGATATGCTTAAGTTCAGCGGGTATTCCTACCTGATCCGAGGTCAACCTTAGAAAAATAAAAGGGTTATAGACCGGCCCGCCGGGGTCCTTTACGTACTCGACGCGTGCTTTCCGGAGAAGAGCTCGTTGCGAAGAGGGTCCCCACGGACGCCGTCATTGTCTTTGAGACCGGTCGTTCGTCACCAAACGACCTGGTCCAACACCAAAACACGGGGGTTTTGAGGGAGGATAATGACGCTCGAACAGGCATGCCCATCGGAATACCAATGGGCGCAATGTGCGTTCAAAGATTCGATGATTCAC
+
CBCCBCFAFFFFGGGGGGGGGGGHHHHHHHHHHHHHHHHHHHHGGGGGHHHHHHHHHHHHHHHGGGGGHHGHGHHHHHGHHHHHHHHGGHHGHHHHHHGGGGGCGGGGGGGGGHFHHGGHHHFFGHGCCBCGDGFFHHGGFFGHHHHHHHGAEHGGGGDFDGFGGEFEGFCA?B@@=A-DFFFFFFFFGFFFFFEGGGFFFFGGHFEGGFEEEHGEGHGHEFGEGFFGHHHHGE?GCEEFFFA3HHGFFHGB@FEDFGGGCGHHGHHHHFGGAHHHEGGGGGHHHGFHHHHFGFGCGHGGGGEECHGGGGGBGGGGFFFFFFFABABA
@M02197:102:000000000-ALU3V:1:1101:12887:20293 1:N:0:1
ACCGTCTTTCTCTCCTCCGCTTATTGATATGCTTAAGTTCAGCGGGTATCCCTACCTGATCCGAGGTCAAGAGTGTAAAAATGTACTTTTGGACGTCGTCGTTCTGAGTGCAAAGCGCGAGATGTACTGCGCTCCGAAATCAATACGCCGGCTGCCAATTGTTTTGAGGCGAGTCTACGCGCAGAGGCGAGACAAACACCCAACACCAAGCAAGGCTTGAAGGTACAAATGACGCTCGAACAGGCATGCCCCATGGAATACCAAGGGGCGCAATGTGCGTTCAAAGATTCGATGATTCAC
+
CCCCCCFCFFFFGGGGGGGGGGGHHHHHHHHHHHHHHHHHHHHGGGGGHHHHHHHHHHHHHHGGGGGHHHHHHFGHHHHHHHHHHHHHHHHGHGGGGGGGGGGHGHHHHHHHHHHHGGGGGGGHHHHHHHGGGGHHHHGHHHHHHHHGGHGGHGHHHGHHHHHGHHGGHGHHHGFGGGGGHGHGGGGGHHHHHFFFFGGHHGHFGGHHHFHHHGHHFHHHHHHHHHHHHEGFFGHHGHGHHHHHHHGGGHGHHHHHHHHHGHHHGGGGGHCHHFEEGFFGBGGGGGGGFFFFFFFBCCCC
@M02197:102:000000000-ALU3V:1:1101:6065:20409 1:N:0:1
ACCGTCTTTCTCTCCTCCGCTTATTGATATGCTTAAGTTCAGCGGGTATCCCTACCTGATCCGAGGTCAAGAGTGTAAAAATGTACTTTTGGACGTCGTCGTTCTGAGTGCAAAGCGCGAGATGTACTGCGCTCCGAAATCAATACGCCGGCTGCCAATTGTTTTGAGGCGAGTCTACGCGCAGAGGCGAGACAAACACCCAACACCAAGCAAGGCTTGAAGGTACAAATGACGCTCGAACAGGCATGCCCCATGGAATACCAAGGGGCGCAATGTGCGTTCAAAGATTCGATGATTCAC
+
BBBBCCFBFFFFGGGGGGEGGGGHHHHHHHGHGHHHGHHHHHHGCGFGHHGHHHHHGGFHHHHGGGGHHGEHGHHHGHHHG;HH;HHHHHFEHHGGEGGGEEFHGFHFGFHHHHHHFGGGGGGGHHHHHFGGGGGGGGGHGHHHHHHGGGCGGGGHHHHHHHHHHGGGGGGGHEGGFFFGBGHFFGFC>FFFDFFBFFFFFEFDFFBEFFEFHGHFHHHHHGHGBHHHHGFGGEFEDHFHHHHHEHGGFEFHGHHGHHHHHHGHGGEFEGHGCGFEEAGGGDGGCGGGFFFFFFFBBBBB
@M02197:102:000000000-ALU3V:1:1101:25523:20375 1:N:0:1
ACCGTCTTTCTCTCCTCCGCTTATTGATATGCTTAAGTTCAGCGGGTAGTCCTACTTGATTTGAGGTCAAAATAATAGACCAGGCAACGACGGATCGTCGCCAGTCGTGTGTGGGGTTAGAAGCGGACAACACCGACGTAAGTTAGCAAAGAAATTAGCAACTCACTGGTTGTCCAGCATACTGTATTTAAGGTGAGCAAGTGTGGTGGCCTGCAAACCCATGGACCCGCACTAAGCGCAAAACGCTTAGGTTGGAGAAATTCACGACGCTCAAACAAGCATGCTCCAAGGAATACCAAGGAGCGCAAGGTGCGTTCAAAGATTCGATGATTCAC
+
BBBBA@FBFFFFGGGGGGGGGGGHHF5AGDFFHHHGHFHHGFHDEGGGGHHHHHHHHGHHGHDHGHEGBGGHHHHHGFHHHGHGHFHFGGGC?FGGCHHGGGGGHGGEG?FDCDFCGGHHHGBG?DCFDFHHGFGGGGCCFHHGHGHHGFHFHGHHHBHGHHGHHGHGGEGHHBFGFGHFFGHGDGHGFGHGGGHFHHFCFFFFFGHFFFFFHGGGHHHHBFGEFGGGGHHFFGGGGHHGEEBFEGBFHGHHHHHHHHGHGGGEEGGGGF5HHHHHGFHGHGGFCGHGHHHHHGGGHHCAGFFEF5HGGEGGHGGGAGGEA4GFFFFFBFA??AB
@M02197:102:000000000-ALU3V:1:1101:13505:20530 1:N:0:1
ACCGTCTTTCTCTCCTCCGCTTATTGATATGCTTAAGTTCAGCGGGTATTCCTACCTGATCCGAGGTCAACCTTAGAAATAAAAGGGTAAGACCGACCCGACGAGACCTTGCAACTCCTCGCGTGCCTCGTAAAAGACTCGTTGCGAAGAGGGTCCCACGGACGCCGTCATTGTCTTTGAGACCAGTTGCGGAAGGCCCACAACTCGATCCAACGCCAAACCACGAGGTTTGAGAGAGGATAATGACGCTCGAACAGGCATGCCCATCGGAATACCAATGGGCGCAATGTGCGTTCAAAGATTCGATGACTCAC
+
CCCBCCFCFFFFGGGGGGGGGGGHHHHHHHHHHHHHHHFHHHHGGGGGHHHHHHHHHGHHHHGGGGGGGHHHHHHGHHHHHHHHGFGGGHHHGHCFGGGGGFGGGFFGHGHHGGHGHFHHGGGGFGHHHGHGHFHHGHHHGGGHHHGHHHHDFHHHHHHGFGGGGGGGGHHHGHGHHHHHFFHHHGGFFFGHFFFGGFGHHFGGGGHFGFFFFFHGGHGHGHHGHGGGGFHFFFHHFGGHHGFGGEE?FHGHHGEHHHHEHGHGGECHHHCHHFFHGHGGGGGGHHHGFGGHGGFFGBGCFGFFFFFFFAAAAA
@M02197:102:000000000-ALU3V:1:1101:7091:20613 1:N:0:1
ACCGTCTTTCTCTCCTCCGCTTATTGATATGCTTAAGTTCAGCGGGTATTCCTACCTGATCCGAGGTCAACCTGAAAAATATATAAATGGTTGGCCGGGTCCCCGAGACCTTGCGACTCGACGCGTGCTCCGGAAAGCTCAGTGCGAAGAGGGTCCCACGGACGCCGTCATTGTCTTTGAGACCAGTTGGTCCCCGGGGGGAGCCAACGCGGTCCAACACCAAACCCCGGAGGGTTTGAGAGAGGATAATGACGCTCGAACAGGCATGCCCTTCGGAATGCCAAAGGGCGCAATGTGCGTTCAAAGATTCGATGACTCAC
+
BCCCABFCFFFFGGGGGGGGGGGHHHHHHHHHHHHHGGGHGHHGGGGGHHHHHHHHHHHHHHHGGGGHHHHHHGGHHHHHHGHHHHHHHHHHEEHHGCGEGFHHGGFFFGHFHHGGGGGFHGFGGGGDEFHGGGGGHHHHHHHHHGGGGFCCEGHHHHGGGGGFCFCGFGFFGGHHGGHGFFFFHGHFGGFCFFFGGGGGGFFHGGFGFGHHHHFFHFHGGGGGGGFDGGHGGHHHHHHHHHHHHHGGHGGGGGFHGHHHHHHHHHGGEGGGGHHHHGGCA5GGFGGGGHHHHFGGGFGGFGGGFGGGFBFFFFFBBABB
@M02197:102:000000000-ALU3V:1:1101:7107:20619 1:N:0:1
ACCGTCTTTCTCTCCTCTGCTTATTGATATGCTTAAGTTCAGCGGGTATTCCTACCTGATCCGAGGTCAACCTGAAAAATATATAAATGGTTGGCCGGGTCCCCGAGACCTTGCGACTCGACGCGTGCTCCGGAAAGCTCAGTGCGAAGAGGGTCCCACGGACGCCGTCATTGTCTTTGAGACCAGTTGGTCCCCGGGGGGAGCCAACGCGGTCCAACACCAAACCCCGGAGGGTTTGAGAGAGGATAATGACGCTCGAACAGGCAGGCCCTTCGGAATGCCAAAGGGCGCAATGTGCGTTCAAAGATTCGATGACTCAC
+
BBBBBBFBFFFFGGGGG5FFGGFHHHGHHHHHGFHFHHHHHGHG?CEGHHHHHHHHHHHHHHHGGCGHHFHHHHEHHHGHGGFGHGEGFH4GFGHGGGGGGG9GCCF;GGHHDGE8G/GEHGCGG@C=FHHGG<F;GFFGFGHGHGFFEFBFFDFHHHGGGAF?DBBF7GEGGGGGGGGGGEFFFFBFCFFFFFEGGGGGHGFDFFFFAFHFDHHGGFFGGFGGGGEFGHFGFD4HHHHHFGDHHFHGFE/E/CFG?HGFDDGA/F/GGGEE/FHHHGFAFFEB0EECEDBGFCEEEC1FB3GGGGGG1FFBBFFAAAAA
@M02197:102:000000000-ALU3V:1:1101:12038:20722 1:N:0:1
ACCGTCTTTCTCTCCACCGCTTATTGATATGCTTAAGTTCAGCGGGTATTCCTACCTGATCCGAGGTCAACCTTGTAAAAATTGGGTTATGGACCGTGCCGGGGGACCTTTCAACTCGTTGCGTGCTTAGAAAAGCTCGTTGCACCGAGAGTCCCACGGACGCCGTCATTACTTTTGGGACCGGTCGGGGGTGAACCCGGACCTGGAGTCCAACAACAAGCCAGGCTTGAGAGGTGATAATGACGCTCGAACAGGCATGCCCTTCGGAATACCAAAGGGCGCAATGTGCGTTCAAAGATTCGATGACTCAC
+
BCCCCCFCFFFFGGGFFGGGGGGHHHHHHHHHHHHHHHHHHHHGGGEGHHHHHHHHHHHHHHGGGGGHHHHHHHHHHHHGHHHHHGGGHHHHHHHGGHGHGGGFFGGGHHHHHHHHGGHGHGGFGGGHHHHHHGGGHHGGGHGHHHGGGGHHHHHHHGGGGGGGHGGHGGGHHHGGHGFFGFGGGGGGGFGHGGFGGFHGFFHHHHHHHHHHHHHHGHHHHHHGHHHHHHHHGHHHHHGGFFFGFEHGHHHHHGHHGGGFEGGEHFFHFGGHHHHGGF?GHHHHGGGGHGGGGGGGE4GFFFFFFFA?AAA
@M02197:102:000000000-ALU3V:1:1101:13540:20751 1:N:0:1
ACCGTCTTTCTCTCCTCCGCTTATTGATATGCTTAAGTTCAGCGGGTATTCCTACCTGATCCGAGGTCAACCTTAAAGATAAAAGGGTTAGACCGACCCGACGAGACCTTGCAACTCCCCGCGTGCCTCGTAAAAGACTCGTTGCGAAGAGGGTCCCACGGACGCCGTCATTGTCTTTGAGACCAGTTGCGGTTGCCCACAACTCGATCCAACGCCAAACCAGGAGGTTTGAGAGAGGATAATGACGCTCGAACAGGCATGCCCATCGGAATACCAAAGGGCGCAATCTGCGTTCAAAGATTCGATGACTCAC
+
AAB?AAFBFFDFGGGGBGGGGGGHHHHHGHHHHHHHHHGHHHHGGGGGGHHHGFHGHHHHHHHGGGGHGHHHHHHEFGGGHHEGHGEH.HFHHHCEGGGEGGCGG:GG:HHH;HH<HCHFGCCGCDFFHFHFHHHHGHGGGHGAEFGBGB:GDFFEFGFFGGACG/1DFGGGHGGFFFGFFFFHGAFGFFFHFBCFFFDHEHFFFFFFFFFFGFFGGFB?;B193AG3GBF3BFHF9HEHHFFEE??BHEEFHHGHGEHGEA???EBGGGFA2FGF32EEEGGFEA?EE2GEBGGDBGEC4BBFFFDBA?BAA
@M02197:102:000000000-ALU3V:1:1101:11416:20826 1:N:0:1
ACCGTCTTTCTCTCCTCCGCTTATTGATATGCTTAAGTTCAGCGGGTATTCCTACCTGATCCGAGGTCAACCTGAGAAATAAAAGGTTAGACCGACCCGACGAGACCTTGCAACTCCCCGCGTGCCTCGAAAGACTCGTTGCGAAGAGGGTCCCACGGACGCCGTCATTGTCTTTGAGACCAGTTGCGTTGCCACAACTCGGTCCAACACCCAAACCGAGGTTTGGAGAGAGGATAATGACGCTCGAACAGGCATGCCCATCGGAATACCAATGGGCGCAATGTGCGTTCAAAGATTCGATGACTCAC
+
CCCCCCFCFFFFGGGGGGGGGGGHHHHHHHHGHHHHHHFHHHHGGGGGHHHHHHHHHHHGHHHGGGGHHHHHHHHHHHHGHHHHHGHHHGFHHGGGGGGGGGGGGGGHHHHHFHHHHHGGGGGGGHHHGGHGGGHHHGHGHGHHHFHHCFGHHHHHGGGGGGGGFGFHGHHHHGHHHHHFFGGGFFFHHHHGGHHGFGGGHHHHHGFFFGGGFGGGGHHGHHGHHHHHGHHHHHHHHGGGGGFGAHHHHHHHHHHHHGEFEHHFFFGBGHHHGGGFGHHHHGGGGHGGGGGGCGGGFFFFFFFCBAAB
@M02197:102:000000000-ALU3V:1:1101:8546:20848 1:N:0:1
ACCGTCTTTCTCTCCTCCGCTTATTGATATGCTTAAGTTCAGCGGGTAATCCTACTTGATTCGAGGTCGATAATTTGGAGAATAAAAAATAAATATTAATCAAAATATTTATTTAGTTTTAAATTTGGCTAATCCAGGAATGATATTATTTGCCCGTAGTGTAAAACTTTAATGCGTTCAATCTATATCAATTCCAGATCGCTATCTTTATTCTTTTGAAGCAGTCAGGAGGAGAAATGAATTTCCTTCTCGACAACACTCAATTACATCAATAATTAAATTGATATTATTTAAACGACGCTCGAACAAGCATACCTTTCGGAATACCAAAAGGTGCAATGTGCGTTCAAAGATTCGATGATTCAC
+
BBCCBCFBFFFFGGGGGGGGGGGHHHHHHHHHHHHHHHHHGHHGGGGGHHHHHGHHHHHHHHGFHGEFFGFHGHHHGHHHGHGHHHHFGHHHGHHHHHHHHHHHGHHHHHHHHHHHGHHFHHFHHGHEFHHHHHGGHFFFCGHHHHHHHHG;HHGGGGHGHHHHHHHGHHHGGGHGDGGFDDFHFGHHHHHGHHHHGHFGHGHGGHFHHHHHHHHHHHHHFFHGGHHHHHHHHGHHHHGGHHHHFFGHGHGHHFEHHHGHFHHGHGHHGHHHHHHHHHHHFHFBHHGHHGHHGFGGFGGGHHFHHHHHHFF5BGGGGFDHGHHHHHGHCHGHHHHHCHHEGEGHGGFGGGGFGGFFFFFFFBAAAA
@M02197:102:000000000-ALU3V:1:1101:25235:20860 1:N:0:1
ACCGTCTTTCTCTCCTCCGCTTATTGATATGCTTAAGTTCAGCGGGTAGTCCTACCTGATTTGAGGCCAGATGTCAAGATACACAATGAGTGAGATCCGAAGATACACTTAAAGTGAAGGTTTAGTTAGCGGATTAATAGTCTAGGTCCTGGCCATCCGAAGATGTCCTCAGCAAAATACTTATTATGCCAAGTCAAACCAGTCGTAAAGACAGATCCAGCTAATTTATTTAAGGCGAGTCGGTTCATCACCGGCAAACACCCAAATCCAAACTCAAGCAAGGACTTTCATCCAAAACTTGGGTTTGAGAGTTTCATGACACTCAAACAGGCATGCTCCTCGGAATACCAAGGAGCGCAAGGTGCGTTCAAAGATTCGATGATTCAC
+
BABBBC@CFFFFGBGGGGGGGGGHGHGGHGBGHHFHGFHGHGHGGGGGGHFHHHHHHHHHHHHFGHFGFHHGFFHFHHHGHHHHHGHHHHHHHHFFFHHGEGGHFHHHGHFHGHFGBGHG3FHGHHGHHHGCFFGHFHGHBGGHHGD2<22GFFHHHHGGGGGGG;G1FFFBFGHGHHHHHHHGGFHHFHHFHHHGCGHFHEFF?FGGHFGCHFGHHHFFHFGFGFFHGCFGGGGGGFFDG?FHFF>/B<CFGF22CE??FFEHHG3GHHFGHFHHHFF4HHGDDEFGCD3/HHFHHHHGGGHFGDGFHHHFGFEFHHGFD1AGAFGFEGHEHGACE0EEGFHHGFBFDFHGGGGEF54F2FGGGGGFBFB5EGGFFFBFFFBBBAA
@M02197:102:000000000-ALU3V:1:1101:22380:20833 1:N:0:1
ACCGTCTTTCTCTCCTCCGCTTATTGATATGCTTAAGTTCAGCGGGTATCCCTACCTGATCCGAGGTCAACCTTAGAAATGGGGTTGTTTTACGGCGTAGCCTCCCGAACACCCTTTAGCGAATAGTTTCCATAACGCTTAGGGGACAGAAGACCCAGCCGGTCGATTTGAGGCACGCGGCGGACCGCGTTGCCCAATACCAAGCGAGGCTTGAGTGGTGAAATGACGCTCGAACAGGCATGCCCCCCGGAATACCAGGGGGCGCAATGTGCGTTCAAAGATTCGATGATTCAC
+
ABBBBBFBFFBFGGGGGGGGGEGHBDGHHGHHHHGHHHGGHHCGGGFGHHGHHHHHHHHHHGHCEGGFHFHHFHHHHHHHHGHGGGGGHHHHHGGGGGGCGHHHHGGGGGGHGGHHHGHHGGGGGHHHHHHHHFFGGGGGGHGFF9FGGGHGFFFHHHHFFFFGGGGGGFFFGGEGFFGGGGFFFFGGGGFGGHHHHFHGGFFGFFHGHHGHHGHHHFHHHHFFGGFGFFBFGHHHHHHHGGGGGGGFHFDHFHGGGFEEAGGFCGHGGE24GGGGGFGGGGFFFFFFFBAAAA
@M02197:102:000000000-ALU3V:1:1101:13944:20837 1:N:0:1
ACCGTCTTTCTCTCCTCCGCTTATTGATATGCTTAAGTTCAGCGGGTATTCCTACCTGATCCGAGGTCAACCTTGTAAAAATTGGGTTATGGACCGTGCCGGGGGACCTTTCAACTCGTTGCGTGCTTAGAAAAGCTCGTTGCACCGAGAGTCCCACGGACGCCGTCATTACTTTTGGGACCGGTCGGGGGTGAACCCGGACCTGGAGTCCAACAACAAGCCAGGCTTGAGAGGTGATAATGACGCTCGAACAGGCATGCCCTTCGGAATACCAAAGGGCGCAATGTGCGTTCAAAGATTCGATGATTCAC
+
CCCCBCFCFFFFGGGGGGGGGGGHHHHHFHHHGHFHGHHHHFHGGGGGHHHHGHHHHGHHHHHGGGGHHHHHHHHHHHHHGHGHHHGGHHHF;HHGGGGHGGGGGGGGHHHGHHFHHGHGHGGFEGGHHHHHHHHHEFGGGFGHHHGGGGGGGHHGHGGGCGGGHGHGGGECHGFHHGGGGDGGGGGGGHHHHFGGGGHHHHFHGFHHGHFFFHGHFHHGHHHGHHGHGHHGHHHHHFFHFGGGGGHGHHHGHHGHFGGGGGCGHEHHHGAFGHGCGGGGHHHFECGGHGGGGGGFEGCFFFFFFFBA@AB
@M02197:102:000000000-ALU3V:1:1101:17570:20916 1:N:0:1
ACCGTCTTTCTCTCCTCCGCTTATTGATATGCTTAAGTTCAGCGGGTATTCCTACCTGATCCGAGGTCAACCTGATAAAAGTTTTTAGAGGCGACCGGGTCCCTGGGCCCTTGAAACTCGACGCGTGCTCCGGAAAGCTCAGTGCGAAGAGGGTCCCTGGGACGCCGTCATTGTCTTTGAGACCAGTTGGCCGTGAGGCCAACGCGGTCCAACACCAAACCCGGGGGTTTGAGAGAGGATAATGACGCTCGAACAGGCATGCCCTTCGGAATGCCAAAGGGCGCAATGTGCGTTCAAAGATTCGATGACTCAC
+
BBBBBBFCFFFFGGGGGGGGGGEHHHHHHHHHHHHHHHHHGHHGGGGGHHHHHHGHHHHHHHHGGGGHHHHHHHHHHHHFHGHHHGHHHHHGGGGGGGGGGHHHHHGHHGHHGHHHHHHGGGGGGGGGGHHGGGGGHHHHHHHHHGGGGGHHGGHHHHHGGGGGGGHGHHGHHHGHHHHGFFFHHGFGFGFHHHHHHHHGFGGFFHHHEFFFFFGGGGEGGGGGGGHGHHHHHHHHGHGFGHGGGGGHHEHHHHGGHHGGGGGGGGHFHHHHCGHHHGGGGGHHHHGGGGHGGGGGGGGGGFFFFFFFB@CAA
@M02197:102:000000000-ALU3V:1:1101:21618:20942 1:N:0:1
ACCGTCTTTCTCTCCTCCGCTTATTGATATGCTTAAGTTCAGCGGGTAGTCCTACCTGATCTGAGGTCTATCACAAGAGTCCGCTCGCAGAGCGAGGGCGGTTTCAAGGAAGCCTGCCGTCCCGAGGTCTAGCGATACATATCACGCAGGACCAAGGGCCGCAAGGCCACCGATGCATTTGAGGCAAGCCCGGCTAGGGGCAACACCCAAGTCCGACCCCCCCGTGCAGGACACGGGGGGACGAAAGCTGACGTGACACTCAGACAGGCATACCCTCCGGAATACCAGAGGGTGCAAGGTGCGTTCAAAGATTCGATGACTCAC
+
BBBBAAFAFFFFGGGGGGGGGGGHHHHHGHHGHHHHHHHHHHHGGGGEAGHHHHHHHFFFHHHHHGHHHHHHHHHHHHHGHHFEDGGGGGGHHGGGGGCGGBCGHHHHHHHHGHHAGFGEGGGGGGGDGHHHHGGFFGHHHHHHHGHGGGFHHHHHEDGGGGGGGGGGGGGGGFFFFFFFFFFFFFFFEEFFFF=FFFFFFFFFFFFFFEFBBDFFFFFGFFFFFHHFGG9DFGGGHGGFF1DGFHHGFGCGFHHHHHHGGGHFGHHHHHGEGGCE2HGFFHHGGFHHGEFGHGHG4FGGGHGGGGGGGGGGFFFF5DDA3AA3
@M02197:102:000000000-ALU3V:1:1101:28192:21066 1:N:0:1
ACCGTCTTTCTCTCCTCCGCTTATTGATATGCTTAAGTTCAGCGGGTAGTCCTACCTGATTTGAGGTCAGAATATAAAGTGTAGTTAGAGTGGAGGGTTGCGAGAACTTATTACGCATTCCACTTAGACATTTAAGGCGAGCCACGAATGGCAGACACCCAAAGCACAACTATAGAAAACTATAGAGGTGAGGTTTATAAGACACTCAAACAGGCATGCCCTTCGGAATACCAAAGGGCGCAATCTGCGTTCAAAGATTCGATGACTCAC
+
BBBBBBFA5DFFGGGGGFEEEGGGFHGHHHGFHHGFHHFHHFHGGGGGGDFFH9GHHFHHHHHFFHHHH9HHHGHG5HFHHGGFHHHHHHHHEHHG@EFEFCGCE7FGGFFGGGFGGFE<FDDDGF3FGFHGHGGCBFBHEFCGE>GF?GFGHEE0GGHHEHHHGGFGHHGGGGFGFGFHHHFGGGFF:CHHHHHFGGFHDGHHGFFFFGGHHHFHGGFCEEBH:FFHGAFBFHGGGGFG;;GAEEFHGFGGGGFFGFFB3B@1BA1AAA
@M02197:102:000000000-ALU3V:1:1101:17207:20952 1:N:0:1
ACCGTCTTTCTCTCCTCCGCTTATTGATATGCTTAAGTTCAGCGGGTATTCCTACCTGATCCGAGGTCAACCTGGTTAAAAAAGAGGTTGTGACGACCGGAGCTGAAGGTCCTAAATACTCGAGTGCGTGCTGGTGAGAGCTCATTGCACCGAGGGTCCTCCAGACTCCGTCATTATCTTTGGGACCGGTCACTCTCGCAACCTGAGATCCAACACCAAGCCGGGCTTGAGGGGTGATAATGACGCTCGAACAGGCATGCCCATCGGAATACCAATGGGCGCAATGTGCGTTCAAAGATTCGATGACTCAC
+
ABCCABFCFFFFGGGGGGGGGGGHHHGHHHHHHHHHHHHHHHHGGGGGHHHHHHHHHHHHGHHGGGGHHHHHHHHHHHHHHHGGGHHHHFGGHHGGGGGGGGGHHHHHHGHHHHHHHHHHHGHGHHHGGGGHHHGHHHHHHHHHHHHHHHGGGGGGGHGHHHHHHGGHHGHHGHHHHHHHGGGGGGGHGGGGGGGGGGGGHHGHHHGFFFHFHFFGGGFFGFHGHHGGGGGHHHHHHGHHGGGGFFHGHHHFHHHAHHHGFGGGHHHHHHHGHHHGGGGGHHHHGGGGHGGGGGGGGGGFFFFFFFABBA?
@M02197:102:000000000-ALU3V:1:1101:28196:21086 1:N:0:1
ACCGTCTTTCTCTCCTCCGCTTATTGATATGCTTAAGTTCAGCGGGTAGTCCTACCTGATTTGAGGTCAGAATATAAAGTGTAGTTAGAGTGGAGGGTTGCGAGAACTTATTACGCATTCCACTTAGACATTTAAGGCGAGCCACGAATGGCAGACACCCAAAGCACAACTATAGAAAACTATAGAGGTGAGGTTTATAAGACACTCAAACAGGCATGCCCTTCGGAATACCAAAGGGCGCAATCTGCGTTCAAAGATTCGATGACTCAC
+
AABBAAFAFFFFGGGGCGGFFGDFHHHHHHHHHHGHFHHHFGGGFGG9GHG9BGGHHHFHHHEGFHHGHHHHHHHHH5G:GFHHH9HHHHHFGHHGG<B3GCE@1=GGFFGHGGEFGEEEFHFH7FBBDGGHHGCFGGGG??GHHGFDFGHHFGGFGFGGFFGGHGGGHGHBGFFGFD6HHBGFFB0CGF>=FDGBHGGGEF@DFFFGFEC?FEA8BFG?ECEBE2FEEBHGB0EBB?EDHFG9EEEFABGF33BEA1C1BFFDF>1A>1
@M02197:102:000000000-ALU3V:1:1101:9850:21088 1:N:0:1
ACCGTCTTTCTCTCCTCCGCTTATTGATATGCTTAAGTTCAGCGGGTATTCCTACCTGATCCGAGGTCAACCTTATAAAAATGATGGGTTAAACCGGCCCGACGAGACCTTGCAACTCCCCGCGTGCCTCGTAAAAGACTCGTTGCGAAGAGGGTCCCACGGACGCCGTCATTGTCTTTGAGACCAGTTGCGGAAGGCCCACAACTCGATCCAACGCCAAACCAGGAGGTTTGAGAGAGGATAATGACGCTCGAACAGGCATGCCCATCGGAATACCAATGGGCGCAATGTGCGTTCAAAGATTCGATGACTCAC
+
AAABAAFAFFFFGGGGCGGGGGGHHGFHHGHHHHHGHHHHHHHGGGGGEHHHHHHHGHHGHGGGGGGGFGHFHFHGHHGFHHHBGHHHGFGHHHEFGGGC@E@EEG8?98GFHB?GHHHGG@EA@DGHHGGFGHGHBFFHHGFFHGFG/DD;CAEFGHHHGAGGGCDHGGGHGHFFGFHFBGFFFFFFFFFGGFCGEGGGGFFFFFFHFGCEFBFDDFHHFHGFHHFGHGBGHHHHEGAE;GHGB>?0GFEDGFHHEHGHFFCFDGGGG5GHFFAGGHGGFE?GHHGHGGGGCGGGGGBGGGGFFFFFFFBB@BB
@M02197:102:000000000-ALU3V:1:1101:18189:21330 1:N:0:1
ACCGTCTTTCTCTCCTCCGCTTATTGATATGCTTAAGTTCAGCGGGTATTCCTACCTGATCCGAGGTCAACCTTGATAAATTGTAAATAGGTGACCGGGTCCCTGGGGCCTTGAAAACTCGACGCGTGCTCCGGAAAGCTCGATGCGAAGAGGGTCCCACGGACGCCGTCATTGTCTTTGAGACCAGTGGGGGGACGAAAGCCTCCCACGCGGTCCAACACCAAACACGAGGTTTGAGGGAGGATAATGACGCTCGAACAGGCATGCCCTTCGGAATGCCAAAGGGCGCAATGTGCGTTCAAAGATTCGATGACTCAC
+
CCCCBCFCFFFFGGGGGGGGGGGHHHHHHHHHHHHHHGHHHHHGGGEGHHHHHHHHGHHHHHHGGGGHHHHHHHHHHHHHHHHFHHHHHHGGHHHHGGGEEHHHHHGGGGGHHHGHHHHHGHGGGGFDFGHHGGFGGHHGHGGGHGGGGGGGHFGHGGHHFGGGGGGHHHGHHHGGHHHHHHHGGHGFGGHFFFHFGHHHGEFHFFFFGGGHHFGGFCFEGHGGFGFFFHGHHHHHHGFFFFHHHFHGGGGE2GCGHFFHHGHHGGFGGGGGHHHHFHCHHHGGGGGHHHHGGGGHGFFGGGGGGGFFFBFFFBBBAA
@M02197:102:000000000-ALU3V:1:1101:7262:21361 1:N:0:1
ACCGTCTTTCTCTCCTCCGCTTATTGATATGCTTAAGTTCAGCGGGTATCCCTACCTGATCCGAGGTCAACCTTAGAAATGGGGTTGTTTTACGGCGTAGCCTCCCGAACACCCTTTAGCGAATAGTTTCCACAACGCTTAGGGGACAGAAGACCCAGCCGGTCGATTTGAGGCACGCGGCGGACCGCGATGCCCAATACCAAGCGAGGCTTGAGTGGTGAAATGACGCTCGAACAGGCATGCCCTTCGGAATGCCAAAGGGCGCAATGTGCGTTCAAAGATTCGATGATTCAC
+
>AABAAFAFFFFGGGGGGGGGGDHHHHHHHHHHHHHGHHHHGHGGGGGHHHHHHHHHGHHHHHGGGGHHHFAF9F:GHHF@FFGFEFFGFGHHFFEFBEEFDDGHGFEC?CGDGEGHHHH8GCGFFFCGGHBGGHDCCFGHHHGG:FHGC;CFHFGGGF.?F0EG1HGHHGFF?CFD?DCBCEEGGGGHHHHHHFHHGFFFHGFFFGGHHFHHG?&FHHGHHHGGFGGEGGGFHHGHHGHGGGF?FDGHGHGF3HHGHEGGGGHFHGGGGGHGGGFFCGGGFFFFFFFFCCBCB
@M02197:102:000000000-ALU3V:1:1101:24468:21375 1:N:0:1
ACCGTCTTTCTCTCCTCCGCTTATTGATATGCTTAAGTTCAGCGGGTAGTCCTACTTGATTTGAGGTCAAAATAATAGACCAGGCAACGACGGATCGTCGCCAGTCGTGTGTGGGGTTAGAAGCGGACAACACCGACGTAAGTTAGCAAAGAAATTAGCAACTCACTGGTTGTCCAGCATACTGTATTTAAGGTGAGCAAGTGTGGTGGCCTGCAAACCCATGGACCCGCACTAAGCGCAAAACGCTTAGGTTGGAGAAATTCACGACGCTCAAACAAGCATGCTCCAAGGAATACCAAGGAGCGCAAGGTGCGTTCAAAGATTCGATGATTCAC
+
BBBBBBFBFFFFGGGGGGGGGCGHHHHHHHGFGHHHHHGHHFHGGGGGGHHHHHHHGHHHGHHHGHHHEHHHGHED5GDGHHHGGEHHGGGCGGGGGHHGGG?EGGEFFFC?CFGGDCHHGGFFCFGGGHGGAEGGGFBBHHGHHHEHGHHGEHHEGGCGFHGGHHEGG<CEGGHGGHHGHGFFGHGFHHGGGBGFHGGGGHHHGGFAEFFHFFFFHHHHGFHFFFFGHHDFFGGGFGFGGGFE@3BG3EHFHHHGGFDG1FGGGEAFFGEHHHHHHHHGGHHHFHGHHEHGHGFFHHGGFEGGHFHHGGGGFGBFGGGGGGGFFFFFFFBBABA
@M02197:102:000000000-ALU3V:1:1101:24853:21366 1:N:0:1
ACCGTCTTTCTCTCCTCCGCTTATTGATATGCTTAAGTTCAGCGGGTATTCCTACCTGATCCGAGGTCAACCTTAGAAAAATAAAAGGGTTATAGACCGGCCCGCCGGGGTCCTTTACGTACTCGACGCATGCTTTCCGGAGAAGAGCTCGTTGCGAAGAGGGTCCCCACGGACGCCGTCATTGTCTTTGAGACCGGTCGTTCGTCACCAAACGACCTGGTCCAACACCAAAACACGGGGGTTTTGAGGGAGGATAATGACGCTCGAACAGGCATGCCCATCGGAATACCAATGGGCGCAATGTGCGTTCAAAGATTCGATGAT
+
BCCCCCFCFFFFGGGGGGGGGGGHHHHHHHGHHHHHHHHHHHHGGGGGGHHGHHHHGHHHHHHGGGGHHHHHHHHGHHHHHHHHHHHGGHHHHHHHHHGGGGGGGGGGGGFGHHHHHHGFGHHHGHGGGGGGHHHGHHEGGFFFHFGHHHGCGFGGGGGGDEGEFFGGGGFGGGCDFBFDGFHHGFFFHHFFFFFDCDCCFGGHEGHGGGGGFGGFFFFFHFFFHGGGHHHGFFEGGGGGHHHHHHHGHHHFGEFHHE?EGGFHGHHHHHHGHFHHE2DGGHFGDBBGGHHGGGGCGGGHCGGEGFGGGGGFFAFFFFFBBBBA
@M02197:102:000000000-ALU3V:1:1101:24530:21461 1:N:0:1
ACCGTCTTTCTCTCCTCCGCTTATTGATATGCTTAAGTTCAGCGGGTATCCCTACCTGATCCGAGGTCAAGAGTGTAAAAATGTACTTTTGGACGTCGTCGTTCTGAGTGCAAAGCGCGAGATGTACTGCGCTCCGAAATCAATACGCCGGCTGCCAATTGTTTTGAGGCGAGTCTACGCGCAGAGGCGAGACAAACACCCAACACCAAGCAAGGCTTGAAGGTACAAATGACGCTCGAACAGGCATGCCCCATGGAATACCAAGGGGCGCAATGTGCGTTCAAAGATTCGATGATTCAC
+
ABBBAAFBFFFFGGGGGGGGGGGGHHHGHHHHHHHHHHHHHGHGGGGGHHHHGHHHHHHHHHHGGGGHHHHHHGGHHHHHHHHHGHHHHHHGHHGGGGEGGGGHGHHHHGHHDGFFGGGGGGGFFHGGHHGGGGFGFHGGHHGHHGGGGFGCGCHHHHHGHHHHHGGGHGHHGGEGGGGFGGFGGGGHHHHHHGGFFFGHHFGFAGHHHHFHHFHGHHHHFHHGFFHHHGFFFEA9GHFHGFHGHHGGGEHHGHHHHHHHHGFHGGGGGGGHHFGGGHGGGGGGGGGFBFFFFFFBBBBA
@M02197:102:000000000-ALU3V:1:1101:8646:21525 1:N:0:1
ACCGTCTTTCTCTCCTCCGCTTATTGATATGCTTAAGTTCAGCGGGTAGTCCTACCTGATTTGAGGTCAAAGATTAAAGTGTTTTGTTAGAGTGGAATGATAGCGAAGAACTTATCACGCTGTTCCACTTAGACTTTTAAGACGAGCCACGTTAAATGGCAAAAACGTCCAAAGCACCACAACCACAAGCTTAATGAAAAACCGGGTGGGTGAGGTCTATATGACACTCAAACAGGCATGCTCTTCGGAATACCAAAGAGCGCAATCTGCGTTCAAAGATTCGATGATTCAC
+
>A3>>AFAFFFFGGGGGFGFGGGHHHHHHHFHGHFHGHHHHHHG?EGGAGGHHHHHHFGHHHGHGCGHHHHF79HHGHHADFFFH9H7EFEG8H+EFEHHHHFHGGGGG9HHHHH<;F/FE?EGFHHFHHHG8HHHH8GHHHHFGCAHGHFGHGFHHHGGHHHHHGFGCEAGGFEGCCCCC0/CCFFGEHHHG2CFHGHGHGGC?@EFG?BBCF1FDFGFGGFDFGCFBEBGFHFBFBHGCEEEECB2B2FHHFFHGEEA0A1BBE0EA111GGF3AEBGFFFDFFD@AAA>
@M02197:102:000000000-ALU3V:1:1101:4702:21573 1:N:0:1
ACCGTCTTTCTCTCCTCTGCTTATTGATATGCTTAAGTTCAGCGGGTAGCCCTACCTGATTTCAGGTCAAAGTCAAAAGGAGCGCGATGGCAGGTTCTGAGCAGTCATCACCACAAGGAGAGACGAAACTTATTACGTCTAACACTGATGTGGGATGTTCCACTAAGTCATTTGAGGCGAGCCATTGCTGGCAGACGCCCAAGTCCAAGCCTAACATGTTCAGAAAACATATTAGATTGAGATTTCATGACACTGAAACAGGCATGCCTTTCGGAATACCAAAAGGCGCAAGGTGCGTTCAAAGATTCGATGACTCA
+
>>3>>3>AFBDFFGFGGFGGGGGHHHHHHHHFHHHHHHHHHHGGGGGGGFHHHHHGEG35FG5DFGECFHFDDFDGFFAE2F1ECE/EE?G7#EGHFFHFB3CFGHHEEGHFBC?FGHGHHCFHD?@A0FBFGDGD6CFCF>F<6HGHFFHGHFAGF?6F<FGGHDCFG>DFGBGEBCB<ACDFFCGGHGGFEEE@BGGBEG3FCEFGGGAHGGHGFCBEBHGBFBFFFFBDHHGFFFGGGFDFFGBBHHGGFFGFGEBGGGHGF1ECGGGFFHHF5FCFA32EEEAGHFF2EE?FFGGGGFGAGCFFFFFDAA?A3
@M02197:102:000000000-ALU3V:1:1101:4722:21566 1:N:0:1
ACCGTCTTTCTCTCCTCTGCTTATTGATATGCTTAAGTTCAGCGGGTAGCCCTACCTGATTTCAGGTCAAAGTCAAAAGGTGCGCGATGGCAGGTTCTGAGCAGTCATCACCACAAGGAGAGACGAAACTTATTACGTCTAACACTGATGTGGGATGTTCCACTAAGTCATTTGAGGCGAGCCATTGCTGGCAGACGCCCAAGTCCAAGCCTAACATGTTCAGAAAACATATTAGATTGAGATTTCATGACACTGAAACAGGCATGCCTTTCGGAATACCAAAAGGCGCAAGGTGCGTTCAAAGATTCGATGACTCA
+
BBBBBBF?FBFFFGGGGGFGGGFHFHHHGHGFHHHFFHFHHHFGGGGEEFHHHHHHHFFHHHDFHHFHF3GHDGFGFEBD3B@EEGGG?1FGGGHGHHGBFFF9HHHFHHHHFFHE0AGGHGEFHGG?DH3G9HHGGC1FGGHHH7FFFGG1BFFCGGHFFGFDGHFGHHGFGBGGCFGDCC@HHHGHHFEDH?/:BGGEFFGFGGGGF?1DHGF9GGGG2GFFFB2E2GDFDGFGHHHFH:HGGDA22BFBBHGHHFFAGGGBECGA//GHHHFFGA/CGF0GEGGFGG0AEAFGG133FGDGGFF1FFFD>AA11
@M02197:102:000000000-ALU3V:1:1101:10875:21524 1:N:0:1
ACCGTCTTTCTCTCCTCCGCTTATTGATATGCTTAAGTTCAGCGGGTAGTCCTACTTGATTTGAGGTCAAAATAATAGACCAGGCAACGACGGATCGTCGCCAGTCGTGTGTGGGGTTAGAAGCGGACAACACCGACGTAAGTTAGCAAAGAAATTAGCAACTCACTGGTTGTCCAGCATACTGTATTTAAGGTGAGCAAGTGTGGTGGCCTGCAAACCCATGGACCCGCACTAAGCGCAAAACGCTTAGGTTGGAGAAATTCACGACGCTCAAACAAGCATGCTCCAAGGAATACCAAGGAGCGCAAGGTGCGTTCAAAGATTCGATGATTCAC
+
CCCCCBFBFFFFGGGGGGGGGGGHGHHHHHHHHHHHHGFHHHHFGGGGGHDHHHGHHHHHHHHHGHHHHGHHHHHHGBHHHHHGHGHGGGGGGGGGDFHCGGGGHHGC//DGHGGGFGHFHHHHFEGGGHHHGGGGGCGEHG=DHHHGHGBEHFHFFBGHGFHGHGGFGFHGEHGHHHFGHHFGFGGGGHHHHHHHHFHGGGHFFGCFAGGHFFFFGFFFFGHCFCGGFDGHGGGGGGHGEEBEBBG3HGHGHGHFHEFD1FGFGGGGHGHHFHFHHGGHHHHHFG5GHHHHGFBHHHHGGGGGHHGHGGEEF4GGGGGGGGCFFFFFFFABBBB
@M02197:102:000000000-ALU3V:1:1101:13925:21595 1:N:0:1
ACCGTCTTTCTCTCCTCCGCTTATTGATATGCTTAAGTTCAGCGGGTATTCCTACCTGATCCGAGGTCAACCTAAAAAAAGTTTTTAGAGGCGACCGGGTCCCTGGGCCCTTGAAACTCTACGCGTGCTCCGGAAAGCTCAGTGCGAAGAGGGTCCCTGGGACGCCGTCATTGTCTTTGAGACCAGTTGGCCGATGAAGGCCAACGCGGTCCAACACCAAACCCGGGGGTTTGAGAGAGGATAATGACGCTCGAACAGGCATGCCCTTCGGAATGCCAAAGGGCGCAATGTGCGTTCAAAGATTCGATGACTCAC
+
CCDDCCFDFFFFGGGGGGGGGGGHHHHHHHHHHHHHHHHHHHHGGGGGGHHHHHHHHHHHHHGGGGGGHHHHHGHHHHGGGGHHHGHHHHHGGGGGFGGGGHHGHHFHHGHHHHHHHGHHHHGGGGGGGHHGGGGGHHHHHHHHHGGGGGHHGGHGGGGGGGGGGGHHHHHHHHFHHHHHHHHHFGHFGFGHHHHHHHHHGGFFFGGHHFFFFHFHGGGFFGGGGGGGHHHHHHHHHGHHHHHHGGGG?FA1HGFGHGHHHGGGGGEGHHHHHHGHGHHGGGCGHHHHGGGGGGGFGGGGGGGFFFFFDFCBBCC
@M02197:102:000000000-ALU3V:1:1101:27272:21633 1:N:0:1
ACCGTCTTTCTCTCCTCCGCTTATTGATATGCTTAAGTTCAGCGGGTAGTCCTACTTGATTTGAGGTCAAAATAATAGACCAGGCAACGACGGATCGTCGCCAGTCGTGTGTGGGGTTAGAAGCGGACAACACCGACGTAAGTTAGCAAAGAAATTAGCAACTCACTGGTTGTCCAGCATACTGTATTTAAGGTGAGCAAGTGTGGTGGCCTGCAAACCCATGGACCCGCACTAAGCGCAAAACGCTTAGGTTGGAGAAATTCACGACGCTCAAACAAGCATGCTCCAAGGAATACCAAGGAGCGCAAGGTGCGTTCAAAGATTCGATGATTCAC
+
BBBBBBFBFFFFCGGGGGCGGGGHHHGHHHHHHHHGHHHGDFGFECGGFGGHHHHHHHHHHHEHGHHGHFFHGFHHHHHHHHGGHHGHGGGGGGGGGGFEGGGGFGGGGCHHHGGGGGGHHHHHCGGGGHGHGGGGGGGHHHHHHEHHHHHHHHHHHGEGHFGFGGFHHHHGGGHGHHHGGGGGGGGFHHHHHHFGFGFHGHHHCFBFFFFHGFFFFFHHGFFGGGGFHHGCDF@CFGHGGGGGHFGHHGFGF3GHHHHHGFFEGEEGHFFCHFHHHFGEHGGGCBHEHHHGHHHFCHHGGFFFHHHGAGGFHGGGCGGGEGGF4FFFFFBABBA
@M02197:102:000000000-ALU3V:1:1101:27557:21640 1:N:0:1
ACCGTCTTTCTCTCCTCCGCTTATTGATATGCTTAAGTTCAGCGGGTATTCCTACCTGATCCGAGGTCAACCTGAGAAATAAAAGGTTAGACCGACCCGACGAGACCTTGCAACTCCCCGCGTGCCTCGAAAGACTCGTTGCGAAGAGGGTCCCCACGGACGCCGTCATTGTCTTTGAGACCGGTCGTTCGTCACCAAACGACCTGGTCCAACACCAAAACACGGGGGTTTTGAGGGAGGATAATGACGCTCGAACAGGCATGCCCATCGGAATACCAATGGGCGCAATGTGCGTTCAAAGATTCGATGATTCAC
+
3>AA3>FADFFFCGGFGGCGGGGGHHGDGHHHHHHHFGHHBFGFGGGCFFHHHGHHHHHHHEFGECGHFGFHHGHHFFGHFHHFHGHHFFFFHGCEEEEGGEGE8GGGFEHBGH<HHHGGCGFGGFDC3DBD?9FHHFCEFD0AFGFEFGGHHHGHC&GDD@@CGDDEFHGFFFHFHDEEFFGFDDCFGFFFFFFFFDCCD8FAGGHGAFFF?AGFGBGGE?ADAF?ADEHHHHGFHHHHFHHFGEEEEEHCHHHHHGHHGHHHGFDGFHGHHHGHHHHGGGGGGGHHEAEGGGGGCGGGGGFFFFFFFFA?AAA
@M02197:102:000000000-ALU3V:1:1101:18778:21614 1:N:0:1
ACCGTCTTTCTCTCCTCCGCTTATTGATATGCTTAAGTTCAGCGGGTATTCCTACCTGATCCGAGGTCAACCTTAAAGATAAAAGGGTTAGACCGACCCGACGAGACCTTGCAACTCCCCGCGTGCCTCGTAAAAGACTCGTTGCGAAGAGGGTCCCACGGACGCCGTCATTGTCTTTGAGACCAGTTGCGGTTGCCCACAACTCGATCCAACGCCAAACCAGGAGGTTTGAGAGAGGATAATGACGCTCGAACAGGCATGCCCATCGGAATACCAATGGGCGCAATGTGCGTTCAAAGATTCGATGACTCAC
+
BCBCBBFCFFFFGGGGGGGGGGGGHHGHGHHHHHHHHGHGHHGGGGGGHHHHHHHHHHHHHHGGGGGHHHHHHHHGHHHHHHHHHGGHHHHHHHG;GGGGGGGGGGGGHHHHHHHHGHHGGGGGGGHHHGGGGGFHGHHHGHGHGGGFHGHFGGHGHHGGGGGGGGHHHHHHGGFFHFHHGFHHHGGFGFHGEGFFGFFHGHFGGHHHHGGEGHGFGHGFGHHFGGHHHHFHHHHHHHFHHHGEFEFHHCHGFHHHHHHGEFGGFGHHHHHGHGHHFEGGGGHHHCGGGGFGFEFGCGGGGFFFFFFFBAAAA
@M02197:102:000000000-ALU3V:1:1101:12284:21644 1:N:0:1
ACCGTCTTTCTCTCCTCCGCTTATTGATATGCTTAAGTTCAGCGGGTATTCCTACCTGATCCGAGGTCAACCTTGTAAAAATTGGGTTATGGACCGTGCCGGGAGACCTTTCAACTCGTTGCGTGCTTAGAAAAGCTCGTTGCACCGAGAGTCCCACGGACGCCGTCATTACTTTTGGGACCGGTCGGGGGTGAACCCGGACCTGGAGTCCAACAACAAGCCAGGCTTGAGAGGTGATAATGACGCTCGAACAGGCATGCCCTTCGGAATACCAAAGGGCGCAATGTGCGTTCAAAGATTCGATGACTCAC
+
BABCABFCFFFFGGGGGGGGGGGHGHHHHHHHHHHGHHHHHHHGGGGGHHHHHHHHHHHHHHHGGGGHHHHHHHHHHHHHHGHHHHGGHHFGHHHGGHGHFGGGGGGGHHHHHHHGHGHGHGGFGGGHHHHHHHHGHGGGGHGHHHGGGGHHGHHHHGGGGGGGGGGGGHGGGGHGHGGGGGGGGGGGHHGFHFGFGGHGGHHHGHGHGFHHGHFFGHGGHHHFGFFFHHHHGHEHHHHHGFFGGHGFGHHHHHHHHGGGGGGGHHGHHHHFBGG2GFGGHHGHGGGGHFGGFGGGGFGFFFFFFFBBBBB
@M02197:102:000000000-ALU3V:1:1101:20878:21619 1:N:0:1
ACCGTCTTTCTCTCTCCGCTTATTGATATGCTTAAGTTCAGCGGGTATTCCTACCTGATCCGAGGTCAACCACAAAAAATTGGGGGTTTAGCGGCTGGGAGTTATAGCACCTAACAAAAGCGAGAAAAAAATTACTACGCTCAGAGGATACTACAAATCCGCCGTTGTATTTCAGGAACTACAACTCCTAAGAGAAGTAGATTCCCAACACTAAGCTAGGCTTAAGGGTTGAAATGACGCTCGAACAGGCATGCCCACTAGAATACTAATGGGCGCAATGTGCGTTCAAAGATTCGATGATTCAC
+
BBCAAAFCFFFFGGGGGGGGGGHHHHHHHHHHHHHHHHHHCGFGGGGHHHHHHHHHHHHHHHGGGGGHHHHGGHHHHHGHHFHHGGEGGHHHGGGGGGGHGGHGHHHHHHHHGHHHGHHGHGGGGGHHHG?GHHHHHHGGGGGHHHGHGHHHHHHHGGHHGGGHGHGGHHHGHHHHHGGGHGHHHHFFHHHHHHHHHGHHHGHGEHGGD@EHHHFHHHGFHHHHHGFHHHHGGHGGGFFHHCHGHHHFGHHGGGHHHHHHHHHHHGHHHGGGGGGHHHGGGGHG5GGGGGGGGFFFFFFFBBBBB
@M02197:102:000000000-ALU3V:1:1101:26519:21812 1:N:0:1
ACCGTCTTTCTCTCCTCCGCTTATTGATATGCTTAAGTTCAGCGGGTATTCCTACCTGATCCGAGGTCAACCTTGTAAAAATTGGGTTATGGACCGTGCCGGGAGACCTTTCAACTCGTTGCGTGCTTAGAAAAGCTCGTTGCACCGAGAGTCCCACGGACGCCGTCATTACTTTTGGGACCGGTCGGGGGTGAACCCGGACCTGGAGTCCAACAACAAGCCAGGCTTGAGAGGTGATAATGACGCTCGAACAGGCATGCCCCTCGGAATACCAAAGGGCGCAATGTGCGTTCAAAGATTCGATGACTCAC
+
CCCBBCFCFFFFGGGGGGGEGGGHGHFHHHHHHHHFHFHHHGHGCGEFHHHHHHHHHHHGHHHGGGGGGFHHHHHHHGHHHHGHHHGFHHHHHHHGGHGHGGGCFGGGHHHGHHHHHGHGHFGFFGGHHHGHHGHHGGGGGHGHHGGGGGGHHGGHHGGGGGGGGHHHHHHHHHHHHDDFGGFFGGCGFHHBHGFGGFGFHHGHHFHHHGHGHHHGFFHHFHFGHHGHHHGHHHHHFGHHEGGGGHHGGHHHHGBHFFCCGFE2HHHHHFEGHGHGGGGGHHHFCGFGFGGGGGGGGGGFFFFFFFAA?A3
@M02197:102:000000000-ALU3V:1:1101:16285:21983 1:N:0:1
ACCGTCTTTCTCTCCTCCGCTTATTGATATGCTTAAGTTCAGCGGGTATCCCTACCTGATCCGAGGTCAAGAGTGTAAAAATGTACTTTTGGACGTCGTCGTTCTGAGTGCAAAGCGCGAGATGTACTGCGCTCCGAAATCAATACGCCGGCTGCCAATTGTTTTGAGGCGAGTCTACGCGCAGAGGCGAGACAAACACCCAACACCAAGCAAGGCTTGAAGGTACAAATGACGCTCGAACAGGCATGCCCCAAGGAATACCAAGGGGCGCAATGTGCGTTCAAAGATTCGATGATTCAC
+
AACCABFCFBFFGGGGGGGGGGGHHHHHHHHHHHHHHHHHHHGGEGGGHHHHHHHGHGGHHHHGGCEHFHHHHGHHHHHHHFHHHHHHHHHGHHGGGFFFGFGHGHHHFHHHHHHGGGGGGGGGGHH<HHGGGGGGHGGEGGHHHGGGGHGGHHGHHHHHHHHHHGFGHGCDHEFGGFGGHGFGGFGHHHHHHFFGGFGHHGGFFFHFHFEFHFFFFDHGHFFHGFHHHFFFFFFGGHHHGGHHHHGGGGHGF5FHHGHGGHHGGEDEFFFGGCGEGGGGGGGGCEGBFFFFFFFAA?BA
@M02197:102:000000000-ALU3V:1:1101:22729:22089 1:N:0:1
ACCGTCTTTCTCTCCTCCGCTTATTGATATGCTTAAGTTCAGCGGGTATCCCTACCTGATCCGAGGTCAACCTTAGAAGTAAAGGGAGAGACCGGGCCCTGGGGACCGTCCGGTACGTGTTCAGACGAACTCAGTGTACCGGGGATCCTGACCAGGCCGCCGTCATTGTCTTTAGGAGGGGCCGCGGTGACAACCACGGCCAGACCGTCCAACGCCAAACCCGGGGGGTTGAGTGGTGATAATGACGCTCGAACAGGCATGCCTTTCGGAATACCAAAAGGCGCAATGTGCGTTCAAAGATTCGATGACTCAC
+
CCCCCBFCFFFFGGGGGGGGGGGHHHHHHHHHHHHHHHHHHHHGGGGGHHHHHHHHHHHHHHHGGGGHHHHHHHHHHGHGHHHHHGHGGGGHGFEEEGGHHHGGGGGGGGGGGFFGFGHHHHHHHHGGGGHHHHHHHEHHGGGGGGGHHHEHHHGGHGGGGHGHHGHHHHHGHGGGHGFGGGGGFHHHHGFGGFFFFHHHHGFFFGGHHFFFGHFGGFFFGGFGGGHHHHHHHHHHGHHHHHGGFGGHHEHHHHHHHHHHHGGGGGHHHHHHHGHHHGGGGGHHHHGGGGHGGGGGGGGGGFFFFFFFCBAAA
@M02197:102:000000000-ALU3V:1:1101:8653:22038 1:N:0:1
ACCGTCTTTCTCTCCTCCGCTTATTGATATGCTTAAGTTCAGCGGGTATTCCTACCTGATCCGAGGTCAACCTTGATAAAAATTTAAATAGGTGACCGGGTCCCTGGGGCCTTGAAAACTCGACGCGTGCTCCGGAAAGCTCGATGCGAAGAGGGTCCCACGGACGCCGTCATTGTCTTTGAGACCAGTGGGGGGACGGAAGCCGCCCACGCGGTCCAACACCAAACACGAGGTTTGAGGGAGGATAATGACGCTCGAACAGGCATGCCCTTCGGAATGCCAAAGGGCGCAATGTGCGTTCAAAGATTCGATGACTCAC
+
>>AA>>F3BFFFGGGGGGGGGGGHHHHHHHHHGHHHHHHHHHHGGGGGHHHHHHHHGHHHHHHGGGGHHHHHHHH@5FHHH3GFDEFFHFB34FF3G99>2>GGGH/?EDEFHFHHHGHHHGHFFCC@B/FFGFFEDGFFEFDG9AAFFCCDHGGDHHFHHCCCGCDG@BGCGGHHHGGFEFEEG?FF6?ACB>B><BCA/DC.EDFFF@EDHGHCFBFFGEFFEFGEFBGF&GFHGFAGDB9FABGGEGEFE2FEEHHGHHFFGGGFEE22HGHHHHGF53B2GGGGHHGHGGGGHGGCGGGFGFGFFFFFFFAA?AA
@M02197:102:000000000-ALU3V:1:1101:18777:22137 1:N:0:1
ACCGTCTTTCTCTCCTCCGCTTATTGATATGCTTAAGTTCAGCGGGTAGCCCTACCTGATTTCAGGTCAAAGTCAAAAGGTGCGCGATGGCAGGTTCTGAGCAGTCATCACCACAAGGAGAGACGAAACTTATTACGTCTAACACTGATGTGGGATGTTCCACTAAGTCATTTGAGGCGAGCCATTGCTGGCAGACGCCCAAGTCCAAGCCTAACATGTTCAGAAAACATATTAGATTGAGATTTCATGACACTGAAACAGGCATGCCTTTCGGAATACCAAAAGGCGCAAGGTGCGTTCAAAGATTCGATGATTCAC
+
CCCCCCFCFFFFGGGGGFGGGGGHHHHHHHHHHHGHHHHHHGHGGGGGGHGHGHHHHHHHHHHHGHHHHHGHGHHHHHHGHGHGGGGGGGHHGGGHHHHHHHHHHHH;HHHHHHHHHHHHGGGHHHGGGHHHHHHHGHHHEHHHHHHHHH:HHGHHHFHHGHHHHHHHHHHHHGHGGGGGHHHHHGFHHHHGGGEGHGGGHHHGGGHHFGGHHHHHHFHFHHGGHHHHHHHHHHHHHHHHFHHHHHFHHHHHHHHHHHHHHHHHHHHGGGGHHHHHHHGHHHGGGGGHHGHGGEGHGGGGGGCFFFFBFFFFF@BBBB
@M02197:102:000000000-ALU3V:1:1101:7811:22138 1:N:0:1
ACCGTCTTTCTCTCCTCCGCTTATTGATATGCTTAAGTTCAGCGGGTATTCCTACCTGATCCGAGGTCAAATTTTCAGAAGTTGGGGGTTTAACGGCAGGGCACCGCCAGGGCCTTCCAGAGCGAGGGTTTAACTACTGCGCTCGGGGTCCTGGCGAGCTCGCCACTGAATTTCAGGGCCTGCCCTTTTACAGGCAGTGCCCCATCACCAAGCCAGGCTTGAGGGTTGAAATGACGCTCGAACAGGCATGCCCTCCGGAATACCAGAGGGCGCAATGTGCGTTCAAAGATTCGATGATCAC
+
CCCCCCFCFFFFGGGGGGGGGGGHHHHHHHGHHHHHHHHHHHHGGGGGHHHHHHHHHHHHHHHGGGGHHHHHHHHHHHFHHHHHGGGGGGGHHHGGGGGGGGGFFFGG?GGGGGGHHHHGEEGGGGGGGFGGHFHHGGHHGGCGGGGGDGHGFEHHGCCDFGGHFDGGCHFHHGHGGFFFEFFGHHGFGHHHHHHHGFFFHGGHHFGFGFHGHHGGHHFGHHGHGHHHHHHGGGGGHHEBHHGHGCHHGGGGGGEGHHCHHHGFFHFEEE2FD5HGGGGGGFCFFDGGGFFF5FFFBA3?A
@M02197:102:000000000-ALU3V:1:1101:18996:22167 1:N:0:1
ACCGTCTTTCTCTCCTCCGCTTATTGATATGCTTAAGTTCAGCGGGTAGTCCTACCTGATTTGAGGTCAGAGCTTAATAGGGTATTAGAGTGGACAGTACATAGCGAAGACTTATCACGCTAATTTCATCCACTTAGACATTTAAGACGAGCCAAGGTTAATGGCAGACGTCCAAAGCACCAATTCAAATTCTCATTACAAAAATCGAGTTGATGAAGTCTATATGACACTCAAACAGGCATGCCCTTCGGAATACCAAAGGGCGCAATTTGCGTTCAAAGATTCGATGATTCAC
+
CCCCCCFCFFFFGGGGGGGGGGFHHHHHHHHGHHHHHHHHCHHGGGGGGHHHHHHHHHHHHGHHGHHHGFHHHHHEGHHHH96GHHHHHHHH8HHGGHHHHHHGHGGCGGHHGGHGHGGHGGGHH8BHHHHHHHHFHHHHGGGHHDGHGGGGGHHHGHGHGHHHGHGGECFDGGHEHFHHHHHFHHHBDHHHHHFHHFHGHFHG5DGHHHGHHGGFGGFFFHHGGGGHHFGGFHGFAHEHHEAECBDDFAA5D5ACHHHCE?AEFFDDA2?EGFGCFCGGFGCFFFFFFD>AAA3
@M02197:102:000000000-ALU3V:1:1101:22740:22186 1:N:0:1
ACCGTCTTTCTCTCCTCCGCTTATTGATATGCTTAAGTTCAGCGGGTATTCCTACCTGATCCGAGGTCAACCTTAAAGATAAAAGGGTTAGACCGACCCGACGAGACCTTGCAACTCCCCGCGTGCCTCGTAAAAGACTCGTTGCGAAGAGGGTCCCACGGACGCCGACATTGTCTTTGAGACCAGTTGCGGTTGCCCACAACTCGATCCAACGCCAAACCAGGAGGTTTGAGAGAGGATAATGTCGCTCGAACAGGCATGCCCATCGGAATGCCAATGGGCGCAATGTGCGTTCAAAGATTCGGTGACTCAC
+
AABA33CAFFFFGGGGGGCFGEGHGGHHGHHHHHHHHHHHHH5EFGGGHHHGFFHHGFFFGBGGGGGHHHDGHHHHHHHHHHGBBFD7FG:;FFEEC/>9?ECE7D;G8FHHH0BGHFHGFCCE<EHHB<FEFHHGG9FFFHG:GG.C.;..F.<CGFH:GGGC?F/19AFGFF91FFFFA1:FB@@FFFA=DAFFBFFEDF/BEA1;0AF/>>E@/B8EEEE00F;B;;A;EF@29D?BBBBB#9BB//2GB1FA100A0///A/A221110B110B0A0EE12GE0A001BFGFBBA11>111BDB11>11
@M02197:102:000000000-ALU3V:1:1101:5399:22208 1:N:0:1
ACCGTCTTTCTCTCCTCCGCTTATTGATATGCTTAAGTTCAGCGGGTATTCCTACCTGATCCGAGGTCAAGAGTGTAAAAATGTACTTTTGGACCTCGTCGTTCTGAGCTCAAAGCGCGAGATGTACTGCGCTCAGAAATCAATACGCCGGCTGCCAATTGTTTTGAGGCGAGTCTACGTGCCGAGGCGAGAGAAACACCCAACACCAAGCAAGGCTGGAAGGGACTAATGACGCTCGAACAGGCATGCCCTATGGAATACCAATGGGCGCAATGTGCGTTCAAAGATTCGATGACTCAC
+
11111>1A3B33FAGGGGGGGGGHHFHHFHHHGHHHHHHHHGHGGGEEH2FGHGHHFFHHHHHGEGGHHHB1>119$FD@99G:5D@;3FA>:F#?#>1F9>E9/9B1#-#/?G9G;4C?C;#<F&@221C/<?#?11#D111@>1A</F<?<ACGG2/FGGHGCA</:FGDD?290-0#/;/B333?&9B4(2EEE?+A19/1?94'3B3BFB3AB'9A8D'%55)<FGGGGFH<GHHHHHHGGHGGB33555HFFGF5HGGE2GEEDBBGFFGGFHGCGGFGGEGCFFFFD55AAA33
@M02197:102:000000000-ALU3V:1:1101:19403:22285 1:N:0:1
ACCGTCTTTCTCTCCTCCGCTTATTGATATGCTTAAGTTCAGCGGGTATTCCTACCTGATCCGAGGTCAACCTTAGAAAAATATAAAAAGGAGACCGGGCCGAAGGTCCTTGCAACTCGAGTGCGTGCTGGTTAAAGCTCATTGCACCGAGGGTCCTACGACGCCGTCATTGTCTTTGGGACCGGTCACTCGCGCGACCTAAAGAGTCCAACAACAAGCCAGGCTTGAGGGTTGATAATGACGCTCGAACAGGCATGCCCCCCGGAATACCAGAGGGCGCAATGTGCGTTCAAAGATTCGATGACTCAC
+
CCCCCCFCFFFFGGGGGGGGGGGHHHHHHHGHHHHHHHFHHHHGGGGGHHHHHHHHHHGHHHHGGGGHHHHHHGHHGHHHHHH<HHHHHGGGHHGGGGGGGGGGGGFGHHHHHHHHHGGHGDGHFGGGGHHHGHGGHGHHHHHHHHHFGCGGGGHHHGHGGGGFGGFFFGGGGGGGGGGGGGGGFFGGGFFFGGFFGGGGGFGFFFBFFGHHFHGHHFEEHGHFHHHHFHHHGHHEHGGGGGGHGGHHHHHHHHHGCFGGGGHHHHHGHHGHHGGGGGGHHHGGGGHGGGGGGCGGGBFFFFFFABABB
@M02197:102:000000000-ALU3V:1:1101:7260:22302 1:N:0:1
ACCGTCTTTCTCTCCTCCGCTTATTGATATGCTTAAGTTCAGCGGGTATTCCTACCTGATCCGAGGTCAACCTTAGAAAAATAAAAGGGTTAGACCGACCCGACGAGACCTTGCAACTCCTCGCGTGCCTCGTAAAAGACTCGTTGCGAAGAGGGTCCCACGGACGCCGTCATTGTCTTCGAGACCAGTTGCGGGAGGCCCACAACTCGATCCAACGCCAAACCAGAAGGTTTGAGAGAGGATAATGACGCTCGAACAGGCATGCCCTTCGGAATACCAAAGGGCGCAATGTGCGTTCAAAGATTCGATGATTCAC
+
ABBB>AFAFFFFGGBGGCFGGGGHGHHHHHHHHGCFHAFHHHHCEGAEFFGHHEHHHF3FHHA10AFHCGHHFHFH5DGHHHHHHHHGDGGAFGHHCFGGGG9GGGGGGGHHFFF;HHHFHGDCD@CDGHFDGGHHGEFGFCFHGCDCGCEHF?EGGHHHH?ABG7?EHEHHHGFFGFG0?C1@FEFFFF>BGHHFCEGGDGEFGFFGFGFHGGGCHFFFGHFFHGFEGHFFFHHHEH;HHFEHHEA?>/G/EG1FDHHFEHEGGFE/CFHHHGHGCGBG00FGGHHHFEA?GFGGBBGGGA11FCD3FFFAA>11
@M02197:102:000000000-ALU3V:1:1101:9405:22339 1:N:0:1
ACCGTCTTTCTCTCCTCCGCTTATTGATATGCTTAAGTTCAGCGGGTATTCCTACCTGATCCGAGGTCAACCACAAAAAATTGGGGGTTTAGCGGCTGGGAGTTATAGCACCTAACAAAAGCGAGAAAAAAATTACTACGCTCAGAGGATACTACAAATCCGCCGTTGTATTTCAGGAACTACAACTCCTAAGAGAAGTAGATTCCCAACACTAAGCTAGGCTTAAGGGTTGAAATGACGCTCGAACAGGCATGCCCATCGGAATACCAATGGGCGCAATGTGCGTTCAAAGATTCGATGATTCAC
+
AAABAAFBBFFFGGGGGGGFGGGGHHHHHHHGHHGDGGHHHHHGGGGGHHHHFHHHFHHHHHHEGGEHHHFHGGHHHHHGHHHHHGGEEFHHHGGGGGGGGGEHHGHHGFEHHHHHHGHHFHGGCGGHHHHGAGHGHHGDGGDFHHHEACHFGFHHHH@G4?CCHHHFFGHHHHGFGGGGGBFGGFHFHHHHGFHHGHFEFHFGBFFHHGFHEHHHHHFGEFFGFHE>FHHHHFGGGGGGHG:HHHHGFFCBGFHCGGGHFBHGEGGHHHGGG?EBGHEE0EE1FGGGGGGEFGCC3FFFD1?AAA
@M02197:102:000000000-ALU3V:1:1101:14228:22442 1:N:0:1
ACCGTCTTTCTCTCCTCCGCTTATTGATATGCTTAAGTTCAGCGGGTATCCCTACCTGATCCGAGGTCAACCTGATAAAAAAAATTGGGGGTTAGACCGACCCGGAAGGACCTTGCAACTCGATACGTGCTCCCGAAAGAACTCGTTGTATCGAGGGTCCCACGGACGCCGTCATTACTTTTGAGAACCAGTTGGTTTGACCCGACTTGGTTCCAATGCCACACCCCGGGGGGTGGAGAGAAGGATAATGACGCTCGAACAGGTATGCCCTTCGGAATACCAAAGGGCGCAATGTGCGTTCAAAGATTCGATGACTCAC
+
ABBBBCFCFFFFGGGGGGGGGGGHHHGHHHHGHHHHHGHHHHHGGGGGHHHHHHHHHHHHHHHGGGGHHHHHHHHHHHHHHGGGHHHHGGGGGHHHHHGGGGGGFDGGGHHHHHGHHHHHHGHHHGGHGHGHHGGGGGGHHHHHGGGHGHHHGGGGGGGGGHGGGGGGGGHHHHGFFHFHHGHHGHGGHHGHFFFGGHFGGGGHHGHHGFHHFHHHHHGFCFFGGGGFFGGHHHHHHHHHHHHHHHHHGGGGFHHGHHHHHHHHGGGGGGGGHHGHHHHGHHHGGGGGHHHHGGGECGGGGGGGGGGFFFFFFFCBAAA
@M02197:102:000000000-ALU3V:1:1101:3930:22414 1:N:0:1
ACCGTCTTTCTCTCCTCCGCTTATTGATATGCTTAAGTTCAGCGGGTATTCCTACCTGATCCGAGGTCAACCTTGTAAAAATAAAAGGGTTAGACCGACCCGACGAGACCTTGCAACTCCCCGCGTGCCTCGAAAGACTCGTTGCGAAGAGGGTCCCACGGACGCCGTCATGGTCTTTGAGACCAGTTGCGGGGCGAACCCCGAACACGGTCCAACACCAAACCAGGATGTTTGAGAGAGGATAATGACGCTCGAACAGGCATTTCCATCGGAATGCCAATAGGTGCAATGTGCGTTCAAAGATTCGATGACACAC
+
>>A11>BAFFFFGFGGFC1AEE0D3DGH3GD332DFHHHHFE10A/A/AFDDBEECFF0BB10A/E/FGDGAFHGHHF@DDFFHGHGECFEHHEFBEGC@EE9EE7?:CFHHBGBF9@;@/B@?FFGGHD4</>09G/<GECEFC?/=@GEEG6CGHFGG?-<<;@?FG<:#0:FFDBF11HHHHFFFFEB/<//FE@CCE5EFF?AC0GFF9FGFFF>C91FAFGFB$1EDB1HFG9&GHG9GFE/A?EBGE2BB111FB1B10/E//0DEFFGBFFGBA00BCGE3A00A0BA133B3AA1B1B3FDB111A1>
@M02197:102:000000000-ALU3V:1:1101:4407:22487 1:N:0:1
ACCGTCTTTCTCTCCTCCGCTTATTGATATGCTTAAGTTCCGCGGGTATTCCTACCTGATCCGAGGTCAACCTTGATAAAATTTTAAATAGGTGACCGGGTCCCTGGGGCCTTGAAAACTCGACGCGTGCTCCGGGAAGCTCGATGCGAAGAGGGTCCCACGGACGCCGTCAATGTCTTTGAGACCAGTGGGGTGACGGAAGCCGCTCACGCGGTCCTACACCAAATACGAGGTTTGAGGGAGGAGAATGACGCTCGAGCAGGCATACGCTTCGGAATGCAACAGGGCGAAATGTGCATTCAAAGATTCGATGACACAC
+
AAA?A?F1F333F1FG11E1C00FF33D33A33DD11F2F2BEAE?/AFADFDFF01FH1110/E//01F1BGHB1@22112@BFHHFGGFC1B%119>>EEC9BFA?#?CEFC;<1F0<1<61C4.///;?:A.#/A>C0CCC;HCCG:@C..<;:G.C><90-2#?13=;%@BB19>FC?E?#,BB//<11%121)B6910)0B%-/3>/?11;2$B*/GBAA>#:/190%;2B0B>001122$D0E>>/////1F011120///////AB222211B1B00EB00333GFB1133BBGB33A11>BBB33B11>11
@M02197:102:000000000-ALU3V:1:1101:4578:22512 1:N:0:1
ACCGTCTTTCTCTCCTCCGCTTATTGATATGCTTAAGTTCAGCGGGTAGTCCTACCTGATTTGAGGTCAAAGATTAAAGTGTTTTGTTAGAGTGGAATGATAGCGAAGAACTTATCACGCTGTTCCACTTAGACTTTTAAGACGAGCCACGTTAAATGGCAAAAACGTCCAAAGCACCACAACCACAAGCTTAATGAAAAACCGGGTGGGTGAGGTCTATATGACACTCAAACAGGCATGCTCTTCGGAATGCCAAAGAGCGCACTCTGCGTTCAAAGATTCGATGATTCAC
+
AAAAA?FBFFFBGGFGCF2EFEGF5F5EG6GDGHFEGDGFGGHGGGG?FBF5FDBCFHHHHF5FFGF8F3FHHGGHF;D9DBFGHGFGHGH7GFEG3F7HHB43>@E/EHG&469G:GGFA//5FG9GEF<G:6HG?GCFG9GGGG?DGHCCCGFDG<GFFFF9EGGG0<1>G<FFGHG/</EGC1BFE>2GGHDB0FE?:CDCAB/?>FFBF1A2HHHF@20BBFF2HGFBFFB1AAA9FBFFFHGEFAA1B11BF00001GDA000A1G1GFF33E11BB3D@3D111>1
@M02197:102:000000000-ALU3V:1:1101:11419:22459 1:N:0:1
ACCGTCTTTCTCTCCTCCGCTTATTGATATGCTTAAGTTCAGCGGGTATTCCTACCTGATCCGAGGTCAACCTTAGAAAAATAAAAGGGTTAGACCGACCCGACGAGGCCTTGCAACTCCTCGCGTGCCTCGTAAAAGACTCGTTGCGAAGAGGGTCCCACGGACGCCGTCATTGTCTTTGAGACCAGTTGCGGGAGGCCCACAACTCGATCCAACGCCAAACCAGAAGGTTTGAGAGAGGATAATGACGCTCGAACAGGCATGCCCATCGGAATACCAATGGGCGCAATGTGCGTTCAAAGATTCGATGATTCAC
+
A1AAAAFAFFFDFGGGGGAG0EEGFH3FGHGGHFHHGFHHFFFFEEE/1BDB2GAFGHHGFHHGGG/BEGFFBGFFHHBHFFFH1FBAAFG/0EGHGGGEE/E><CC#9F0.#@-BGHHED0@BFE=;FDCCFBBEA<:H<HGGGBCCGHHHGDC:<GFHGGGC@@GGHGF?FGFBGDFFFD2AFEFCCGGFFGF@@?FFEBE?EFFGGDFEEEFFB@>GFHHHHG33FBBBFHG?83FGGFFGE1>E01GGGHHHHFFGCGHGFE2EB3HGFDGHFBHHGGGCGHFFHFCEEFBGGGFGFEEFFFDFD5DAA>>>
@M02197:102:000000000-ALU3V:1:1101:4402:22505 1:N:0:1
ACCGTCTTTCTCTCCTCCGCTTATTGATATGCTTAAGTTCAGCGGGTATTCCTACCTGATCCGAGGTCAACCTTGATAAAAATTTAAATAGGTGACCGGGTCCCTGGGGCCTTGAAAACTCGACGCGTGCTCCGGAAAGCTCGATGCGAAGAGGGTCCCACGGACGCCGTCATTGTCTTTGAGACCAGTGGGGGGACGGAAGCCGCCCACGCGGTCCAACACCAAACACGAGGTTTGAGGGAGGATAATGACGCTCGAACAAGCATGCCCTTCGGAATGCCAAAGGGCGCAATGTGCGTTCAAAGATTCGATTACTCAC
+
A>AA>AC3@DFFGGGG4F22AEEBBF5HHGHBAGGBFGFFFG5EEEGG3GF5DAG133FBF511AEFHHFH1FGHGFHHHHHGFHHFHHHGBBBF3B:A/?/?0GHCF/EEFHBEHGHFFBDEC@CCCG/9FGEG?CC0FGHDGFBC<<<9EACD;/AEGGCCG,:.;0:C;FGGHGBFDDBEGGGGFCCF??B3G.<0AEF/A?>/<;EE<BB4#//??AA8BB/9/FE;F1FHHGFEFG8B;2G@EEEE@?CAEHGF1E1HE0FEAE//A02GGGDCFFF0A0A0GHGD1??A01GCFG3BCGGGCA3@13B1111>
@M02197:102:000000000-ALU3V:1:1101:17783:22500 1:N:0:1
ACCGTCTTTCTCTCCTCCGCTTATTGATATGCTTAAGTTCAGCGGGTATTCCTACCTGATCCGAGGTCAACCTGAAAAAATAGTTTTTGAGGAGGCCGGGTCCCCGGGACCTTGCAACTCAACGCGTGCTCCGGAAAGCTCAGTGCGAAGAGGGTCCCACGGACGCCGTCATTGTCTTTGAGACCAGTTGGGGGGGCCGCGAACGGTCCCCCAACGCGGTCCAACACCAAACCCGGGGGTTTGAGGGAGGATAATGACGCTCGAACAGGCATGCCCTTCGGAATGCCAAAGGGCGCAATGTGCGTTCAAAGATTCGATAACTCAC
+
CCCCCCFAFFFFGGGGGGGGGGGHHHHHHHHHHHHHHHHHGHHGGGGGHHHHHHHHHHHHHHHGGGGHHHHHHHHHHHGFHHHHHHHGGGGHHGGGGGGGGGHHHGGGGGGHHHHHHHHHHHHGGGGGGGHHGGGGGGHHHHHHHHGGGGGHHGGHHHHHGGGGGGGGGGGGGGFFFFGGFFFGGGGGGGGGGFGGGGGFHGGGGGGGGGHGGGGGGHHHHHGHFFGGGFEGGGGGGGHHHGHHGHHGHHEHHHGGGGGHHGHHHGHHHHHGGGGGGGHHHHHHHHGHGGGGFGHHHHGGGGHGGGGGGGGGGCCFFFFFCCCCC
@M02197:102:000000000-ALU3V:1:1101:27712:22379 1:N:0:1
ACCGTCTTTCTCTCCTCCGCTTATTGATATGCTTAAGTTCAGCGGGTATTCCTACCTGATCCGAGGTCAACCACAAAAAATTGGGGATTTAGCGGCTGGGAGTTATAGCACCTAACAAAAGCGAGAAAAAAATTACTACTCTCAGAGGATACTAAAAATCCGCCGTTGTATTTCAGGAACTACAACTCCTAAGAGAAGTAGATTCCCAACACTAAGCTAGGCTTAAGGGTTGAAATGACGCTCGAACAGGCATGCCCACTAGAATACTAATGGGCGCAATGTGCGTTCAAAGATTCGATGACTCAC
+
>AA>>ACAFFFFFCGGFF?G22EGG5GDHHGHGGH5GGFH5DGECCGCFHHHHHHHHHHH5DFGGGGHHHHAFGH11B1EFCGHGC#>E/GGFFFFEGGGHGBBGFFGHHEGBGHGFFGHH:<FCCDHHHGFGGDD1G=$GFAAGE1:HFD@C3#BGGCG>>;:?9BGHGF3BFHFHGGGFFGHG9FFFFFGHFHFFFFGBF3HGHGGGB49GDF;BGBF3':GGF19FFGGBGDDFB)1:GAHHHFGBCAGBGEGHHGDGDGG5DDF53E2EGEG5FFEEE?CFGG5AFFFGGCC5DB55A>A>A
@M02197:102:000000000-ALU3V:1:1101:11356:22649 1:N:0:1
ACCGTCTTTCTCTCCTCCGCTTATTGATATGCTTAAGTTCAGCGGGTATTCCTACCTGATCCGAGGTCAACGTTCAGAAAGTTGGGGGTTTTACGGCGTGGCCACGTCGGGGTTCCGGGGCGAGGTTGGATTACTACGCAGAGGTCGCCGCGGACGGGCCGCCACTCCATTTCGGGGCCGGCGGTATGCTGCCGGTCCCCAACGCCGACTTCCCCAAGGGGAGGTCGAGGGTTGAAATGACGCTCGAACAGGCATGCCCGCCAGAATGCTGGCGGGCGCAATGTGCGTTCAAAGATTCGATGACTCAC
+
BABCBCFCFFFFGGGGGGGGGGGGHHGHHHGHHHHHHHHGHHHGGGGGHGHHHHHHHHHHGHHDGGGHHHHGHHHHHHHHHG<HHGGGEGGG<HGGGGGGF?A;F?#F<DGG/>CGAG+>.@/CG-<CC/CGF;:CGG9DFCEF0:DAD?A9?-CDFFFFFFFAD9FFFFFFFAGGF;@GCDFGGCADCFFEFE@.?GGED@GGCDH:/DCCEHH:GGGHH;FG9FHHGHH<HHHG?+FE?EFAGHGFFFFGHHGFGGEBHFGHHHHFECGGGGGGGGFHHGGFCHGGGBGGGGGFFFFFFFFBAA>A
@M02197:102:000000000-ALU3V:1:1101:15852:22577 1:N:0:1
ACCGTCTTTCTCTCCTCCGCTTATTGATATGCTTAAGTTCAGCGGGTATCCCTACCTGATCCGAGGTCAACCTGATAAAAAATTGGGGGTTAGACCGACCCGGAAGGACCTTGCAACTCGATACGTGCTCCCGAAAGAACTCGTTGTATCGAGGGTCCCACGGACGCCGTCATTACTTTTGAGAACCAGTTGGTTTGACCCGACTTGGTTCCAATGCCACACCCCGGGGGGTGGAGAGAAGGATAATGACGCTCGAACAGGTATGCCCTTCGGAATACCAAAGGGCGCAATGTGCGTTCAAAGATTCGATGACTCAC
+
BBBBBBFBFFFFGGGGGGGGGGGHGHFHHHHHHHHHHHHFHFHGGGGGHHHHHHHHHGGHHHHEGG1FGHHHHHHHHHFHG?GHHHGGF@EHHGGHCCGGGGGGGGCHHHGHHHHGHHGGFFHGGFFFFHHGGGGGGHGHGHGHFFGHGHGGGFFDCGGGGGGFGGFGGFGFFFFFFGFFFEFFFHHHGHHFFHHGFFFFFG>HHHGHHHHHGFHFFFBCFGGFGFFFAAC<HHHHFFGDHDHGFFGGGGGHH?FFFHEFHGGCGEEGFGFG5FFFEG5FHEGGGGHCHFAEEGGCFGFGGGGFGFFFBFFFAABBA
@M02197:102:000000000-ALU3V:1:1101:19539:22716 1:N:0:1
ACCGTCTTTCTCTCCTCCGCTTATTGATATGCTTAAGTTCAGCGGGTAGCCCTACCTGATTTCAGGTCAAAGTCAAAAGGTGCGCGATGGCAGGTTCTGAGCAGTCATCACCACAAGGAGAGACGAAACTTATTACGTCTAACACTGATGTGGGATGTTCCACTAAGTCATTTGAGGCGAGCCATTGCTGGCAGACGCCCAAGTCCAAGCCTAACATGTTCAGAAAACATATTAGATTGAGATTTCATGACACTGAAACAGGCATGCCTTTCGGAATACCAAAAGGCGCAAGGTGCGTTCAAAGATTCGATGACTCAC
+
CCCCCCFCFFFFGGGGGGGGGGGHHHHHGHHGHHHHHHHHHHHGGGGGGHHHHHHHHHHHHHHHHHHGHHHHGHHHHHHGFGHGGGGGGGHHGGHHHHGGHEHHHHHHHHHFHHHHHHHHHGGGHGHGFHHHGHHHGHHHHHFGHHHHHHHGHHHHHHHHHHHHHGHFHHHHHHHGGGHHHGGHHHHFHHHGHFEGHHGHGHHHGGHHHHFHHHHHHFHHHHHHGHHHHHHFHHHHGHHGFHHFHHHHHHHHGHGHGHHHGEHHHHHGGGGGHHHHHFGHHHCGGGGGHHHGGGGHGGGGGGGGCGFFFFFFFCCCCC
@M02197:102:000000000-ALU3V:1:1101:11876:22710 1:N:0:1
ACCGTCTTTCTCTCCTCCGCTTATTGATATGCTTAAGTTCAGCGGGTATTCCTACCTGATCCGAGGTCAACCTGAAAAAAGTTTTAGAGGCGACCGGGTCCCTGGGTCCTTGAAACTCGACGCGTGCTCCGGAGAACTCAGTGCGAAGAGGGTCCCTGGGACGCCGTCATTGTCTTTGAGACCAGTTGGCCATGGAGGCGGTCCAACGCGGTCCAACACCAAACACGGGGTTTGAGAGAGGATAATGACGCTCGAACAGGCATGCCCTTCGGAATGCCAAAGGGCGCAATGTGCGTTCAAAGATTCGATGACTCAC
+
CCCCDDFCFFFFGGGGGGGGGGGHHHGHHHHHHHHHGHHHHCGDGGGGFHHHHHHHHHHHHEHGGGGHHHHHHHGGHGHGGFGHHHHHEHGGGGFCCGFGHHHHHGGHHHHHHH<HHHGGGGGGGFGGHHGGGGGHHHHHHHHHGFGGCFGG;GEHGGGGGGGCDGGGHFGHFHHHHHHFGHFGGGFFGFHHFHFFGGGGFCFFFGFFGGFEGEFFGGGHHGGGGGGGGHGGHHHFHHGHGHFHHGGGGGFHEHHGHFFHHFGGGGGGGHHHHHHCHFHHCGGGGHHGHGGGGHGGGGGGGCGFBFFFFFFAA?AA
@M02197:102:000000000-ALU3V:1:1101:18730:22745 1:N:0:1
ACCGTCTTTCTCTCCTCCGCTTATTGATATGCTTAAGTTCAGCGGGTATTCCTACCTGATCCGAGGTCAACCTTGATAAAAATTTAAATAGGTGACCGGGTCCCTGGGGCCTTGAAAACTCGACGCGTGCTCCGGAAAGCTCGATGCGAAGAGGGTCCCACGGACGCCGTCATTGTCTTTGAGACCAGTGGGGGGACGGAAGCCGCCCACGCGGTCCAACACCAAACACGAGGTTTGAGGGAGGATAATGACGCTCGAACAGGCATGCCCTTCGGAATGCCAAAGGGCGCAATGTGCGTTCAAAGATTCGATGACTCAC
+
BBBBBBFBFFF5FGGGGGGGEAAHHHHHGHFGHHHHHHHHHFFFGCGGHHHHHHGHFHFHFH1EEEGHHHHHHGHHHHHHHBGHHGHEHHHHGFHHHGGGGGEEHGFFEGGGHHHHHHHGHGHGGCD<=AFGFCFDFGFGHHGGFGGGFGEFGEFGGGGGHGGGC?DFGCGGGFHFGHEGGFGHHHFGGCGEDFFGFFHFFGEGGFCFFFFFFFCFEGGFFFFHGFFFFHFFFF1BHFGFHHHHHFBHE?GGGFEFDABFFEG0HFGGGGGFEHHGF1GB1HHGGF?EBCHHGGCFFFGGGGGFCB1FCBFFFFAAA>A
@M02197:102:000000000-ALU3V:1:1101:12098:22781 1:N:0:1
ACCGTCTTTCTCTCCTCCGCTTATTGATATGCTTAAGTTCAGCGGGTATTCCTACCTGATCCGAGGTCAACCTTGTAAAAATTGGGTTATGGACCGTGCCGGGGGACCTTTCAACTCGTTGCGTGCTTAGAAAAGCTCGTTGCACCGAGAGTTCCACGGACGACGTCATTACTTTTGGGACCGGTCGGGGGTGAACCCGGACCTGGAGTCCAACAACAAGCCAGGCTTGAGAGGTGATAATGACGCTCGAAAAGGCATGCGCTTCGGAATGCCAAAGGGCGCAATGTACGTTCAGAGATTCGATGTCGCAC
+
BBB@AACAFFBBFGGGGGGGEFGGHHGHHGHGHHFHHHHHHHHGCGEGBGFFHHHFHHHHHFHDEGGHGFEFGHEFGFFHHHFHFH;GHHFHGHFG1FEEFG-GG98GHG<HHHH8FEG@GGC;C/5DGHEH,FHH:F0AFHFFGGGGCCGB0GGFHD<<--#9?&1<0F610C2FG???F//9+@<DFFGCFFFFAFAAAA6FFF1FFFFFFF?AFEEFEFBA@/FFCBFAFAFF@2B0?FB>:>//FB11FB1AAA/////EA221B1101B0/0A00A1BFAB0001B1333FA1111FAA111111>
@M02197:102:000000000-ALU3V:1:1101:6858:22774 1:N:0:1
ACCGTCTTTCTCTCCTCCGCTTATTGATATGCTTAAGTTCAGCGGGTATCCCTACCCGATCCGAGGTCAACCTGTGAAAGTGTTTTGACGGCGCGTCCGAGCCCTCCCTGAGCGATTCTGTTGCCACAACGCTGAGGTACGGTTCGTCCAGCCGGGGACATGGGGGCGCGGGGGGATGTCCCGTCGCCCAAGACCAAGCCAGGCTTGATTGGTGATAATGACGCTCGAACGGGCATGCCCTTCGGAATGCCAAAGGGCTCAATGTGCGTTCAAAGATTCGCTCACTCAC
+
1>AAA>BA3DFFGGGGGFG1E0EF3FGHBGF33D2EFHFEFF1EEEGGHAEFHF0FHEECECF#EG;FFFHF$FB222FE9BB6H<HEH?E9?9EE9@#CC/@F6HGG<;GH1BGFHFF;7GHFGBGH..>>3?FFG6GHFFCC:.8GCGFHG.11@A@EFF>E?@A@-@@F?B<1C</>///A>>=ABFEBFFFFBFEFFFFF1HGBBFF5BF2@22;B#0+B//90BA0::A0B9//EE;BEF1F1B0F10A0AB111D10EAABBA3A33FE11>111B1@>11>1
@M02197:102:000000000-ALU3V:1:1101:9082:22793 1:N:0:1
ACCGTCTTTCTCTCCTCCGCTTATTGATATGCTTAAGTTCAGCGGGTATCCCTACCTGATCCGAGGTCAACCTTAGAGATGGGTTTGTTTTACGGCGTAGCCTCCCGAGCACCCTTTAGCGAATAGTTTCCACAACGCTTAGGGGACAGAAGACCCAGCCGGTCGATTTGAGGCACGCGGCGGACCGCGTTGCCCAATACCAAGCGAGGCTTGAGTGGTGAAATGACGCTCGAACAGGCATGCCCCCCGGAATACCAGGGGGCGCAATGTGCGTTCAAAGATTCGATGATTCAC
+
BAAABBFBFFFFGGGGGGGG2EGHGHGHFAFBFHHHHHGHHHHGFGGGHEFHHHHGHHHHHGHGGGGHHHHHHHHHH%FHFFGFFGGHHHHHHGGGGGGGGFHHGEGGDGGHHGHHHHHGGCDGGHFHHHGFGHHGFGGGGGGHFGCFGFHHHHHHEHHFFFFGGFFCFGGGBEEFGGGGGGGGFFFAFFFFFFGBBFFDFFFFFHHGGHGHFGHFFFBGHHGDGGCDFAGHHGFHG9HHFGGGGGGHHHHHHHHGGGGGGGGHGHHEEEGHGGFGFBGCGGCC5FFFFABABA
@M02197:102:000000000-ALU3V:1:1101:19968:22846 1:N:0:1
ACCGTCTTTCTCTCCTCCGCTTATTGATATGCTTAAGTTCAGCGGGTATTCCTACCTGATCCGAGGTCAACCTGAGAAATAAAAGGTTAGACCGACCCGACGAGACCTTGCAACTCCCCGCGTGCCTCGAAAGACTCGTTGCGAAGAGGGTCCCACGGACGCCGTCATTGTCTTTGAGACCAGTTGCGTTGCCACAACTCGGTCCAACACCCAAACCGAGGTTTGGAGAGAGGATAATGACGCTCGAACAGGCATGCCCATCGGAATACCAATGGGCGCAATGTGCGTTCAAAGATTCGATGACTCAC
+
CBBACCFCFFFFGGGGGGGGGGGHHHHHHHHHHHFHGHHHHHHGGGGGHHHHHHHHHHHHHHHGGGGHHHHHHHHHHHHHHHHHHGFHHBGHH;EGGGFFG9GGGGGHHHHHHHHHGHFGGGECGHHFFGFGGGHGHGGGGGHGGGGGAEGHHHHHGGGGGGGGDGGGGHHGGGGGGFFFFCBFFGGHEHHFFHHFFFFFFFFFFFFFFFFFFFFGGHHFGF:HHHHHHHGHHHFHHGGEBEFEGHGAEHHHHHGHHGFE2HHFHFHHFFHGFGEGEGHGHFEEGGGGGGGFGGFFFBFBFFFAABBA
@M02197:102:000000000-ALU3V:1:1101:23417:22883 1:N:0:1
ACCGTCTTTCTCTCCTCCGCTTATTGATATGCTTAAGTTCAGCGGGTAGCCCTACCTGATTTTAGGTCAAAGTCAAAAGGTGCGCGATGGCAGGTTCTGAGCAGTCATCACCACAAGGAGAGACGAAACTTATTACGTCTAACACTGATGTGGGATGTTCCACTAAGTCATTTGAGGCGAGCCATTGCTGGCAGACGCCCAAGTCCAAGCCTAACATGTTCAGAAAACATATTAGATTGAGATTTCATGACACTGAAACAGGCATGCCTTTCGGAATACCAAAAGGCGCAAGGTGCGTTCAAAGATTCGATGATTCAC
+
BABBAA?AFFFFDGFFGGGFGGFHBBBEGEGBF5GHHHHHHHHCE?EEFGHHHHGHGGFHHHHHHGGGGHHG5EFFGHF?GHHEGGGGG?GHDEF@FBCDHFFHHHGFHHHHHHEGGHHFHGEGFGDFGDG@GDGHC@GHGHHHEDFGFGFGHCHHHHGFFFBGHHHHGHHGGGHEGGHGHGDGFGGHHHHGHGGGHHGGGHFHGGHGGGHGHHHHGGFHFHHHHHGHGFHGFHHHHHGFHFGHHGHHHGFHHHHHHHHHHHHHHGGGGGGHHHHGHHGGHHGGGGGHHHHGGGGHGGGGGGGGGGFFFFFFFCBCBA
@M02197:102:000000000-ALU3V:1:1101:26059:22910 1:N:0:1
ACCGTCTTTCTCTCCTCCGCTTATTGATATGCTTAAGTTCAGCGGGTAGTCCTACCTGATCCGAGGTCAACCTGAAAAAATAGATTTAGAGGTGGCCGGGCCCGTGACACCTTGAAACTCGACGCGTGCTCCGGAAAGCTCAGTGCGAAGAGGGTCCCACGGACGCCGTCATTGTCTTTGAGACCAGTTGGTCGCGGACGATCCAACGCGGTCCAACACCAAACCCGGAGGTTTGAGGGAGGATAATGACGCTCGAACAGGCATGCCCTTCGGAATGCCAAAGGGCGCAATGTGCGTTCAAAGATTCGATGACTCAC
+
BBBBBBFBFFFFGGGGGGGEE2EGHHHHHGHGGHHHHFCHFFFGCGG0AGHHGHHEHEHGHHHDGEGHHHHGFHHHHFHGGHEBGHHGHHHFFGGGH/E@E<EGGG9GHGFHHFHHHHHHGGGGCGC9CFGGDGGGGHHBFGGGGHGGGCBEGGDEGGEHGFGGCCCHHGFGHFFGGBHGFAHHFFFFFFFDGGGGFHFFFEEDFFFEFFABFHGHFFEDFFEGGGFHFFFFFFHEGHHHFGHGGHGGGEB2EEFFHHHHGBBFFE1?E?HHFHDBGEFHGCEEA2CBGFE?EEE4ADFCGGCGGB4FF5DB>3?AA
@M02197:102:000000000-ALU3V:1:1101:15142:23277 1:N:0:1
ACCGTCTTTCTCCCTCCGCTTATTGATATGCTTAAGTTCAGCGGGTAGCCCTACCTGATTTCAGGTCAAAGTCAAAAGGTGCGCGATGGCAGGTTTTGAGCAGTCATCACCACAAGGAGAGACGAAACTTATTACGTCTAACACTGATGTGGGATGTTCCACTAAGTCATTTGAGGTGAGCCATTGCTGGCAGACACCCAAGTCCAAGCCTAACATGTTCAGAAAACATATTAGATTGAGATTTCATGACACTGAAACAGGCATGCCTTTCGGAATACCAAAAGGCGCAAGGTGCGTTCAAAGATTCGATGATTCAC
+
BBCCABFCFFFFGGGGGGGGGFHHHHHHHHHHHHHHHHHHHHGGGGFFGHHHHHHHHHGHHHHFHHHHHHHGHHHHHHGFGHGGGGGGGHHGGEGHGHGFGHHHH;HHHHGGGHHHHHHHGHHHHHGGHHHHHHHGHHHHEHHHHHHFHHHGHHFFHGHHHHHHHHGHHHHHFHHHHHHHHHHHGHFGGHGHHGGHHGGGGHHGGGGFGGHHHHGHHGHHHFHHGGHHHGFGGGGHHHHHHHGEHHHHHFHHHHHHHHHGFGEHEHGGGGHFGHHHHGGHHGGFE?HGHHGGGGHGGGGGGGFGGFFFFFFFBBBBB
@M02197:102:000000000-ALU3V:1:1101:12786:23347 1:N:0:1
ACCGTCTTTCTCTCCTCCGCTTATTGATATGCTTAAGTTCAGCGGGTATTCCTACCTGATCCGAGGTCAACCTGAAAAAATAGTTTTTGAGGAGGCCGGGTCCCCGGGACCTTGCAACTCAACGCGTGCTCCGGAAAGCTCAGTGCGAAGAGGGTCCCACGGACGCCGTCATTGTCTTTGAGACCAGTTGGGAGGGCCGCGGACGGTCCCCCAACGCGGTCCAACACCGAACCCGGGGGTTTGAGGGAGGATAATGACGCTCGAACAGGCATGCCCTTCGGAATGCCAAAGGGCGCAATGTGCGTTCAAAGATTCGATGACTCAC
+
ABCC3AFBFFFFGGGGGGGGGGGHHHGHHHHHHHHHHHHHHHHGGGGGHHHHHHHHHHHHGHHGGGGHHHHHHHGGHFHGGHHFGHHGGGGHHCGGGGEGGGHHHGGGGGGHHHGHHHHHFGHGGGGGGGHHGGGGCHHGHEHGFHGGGGGHFAEHHHHHGGGGGGGGGGGGGGFGFFFFEFFFFFGHFGFHFFFGGGGGGGGGGGGGGFHFFGGGGHHHHHGGFFGGHFFGGGFGGGHHHHGHGHHHHHHHHEGGGGEFHCHGHHHHHHHGGGECGGGHHHHFHHHHHGGGGGHHGHGGGGHGGGGGGGGGGFFFFFFFBBAA3
@M02197:102:000000000-ALU3V:1:1101:9200:23412 1:N:0:1
ACCGTCTTTCTCTCCTCCGCTTATTGATATGCTTAAGTTCAGCGGGTAGCCCTACCTGATTTCAGGTCAAAGTCAAAAGGTGCGCGATGGCAGGTTCTGAGCAGTCATCACCACAAGGAGAGACGAAACTTATTACGTCTAACACTGATGTGGGATGTTCCACTAAGTCATTTGAGGCGAGCCATTGCTGGCAGACGCCCAAGTCCAAGCCTAACATGTTCAGAAAACATATTAGATTGAGATTTCATGACACTGAAACAGGCATGCCTTTCGGAATACCAAAAGGCGCAAGGTGCGTTCAAAGATTCGATGATTCAC
+
BCCCABFCFFFFGGGGGGGGGGGHHHHHHHHHHHHGHHHHHHHGGGGGGHHHHHHHHHHHHHHHHGHHHHHHGHHHHHHGGHHGGGGGGGHHGGHHHHHHGHHGFHHHHHHHGHHHHHHHHGGHHGFDGHHHHHHHGGFHHHHHHHHHHHHHHGHHHGGHHHHHHHHGGHHHHGGFHGHGHHHHHHHHFHGGGGFGGGGEFHHHGGHGGEBGHHGHHHHGHHHHHHHHHHHHGHHGGGHHHHHHHGHHHHHGHHFHHHHHHHGHHGHGGGGHHHHHHHGHHHGGGGGHHHHGGGGHGGGGGGGGFGFFFFFFFCBBBC
@M02197:102:000000000-ALU3V:1:1101:11561:23412 1:N:0:1
ACCGTCTTTCTCTCCTCCGCTTATTGATATGCTTAAGTTCAGCGGGTATTCCTACCTGATCCGAGGTCAACCTGAAAAAAATTCGTTTAGAGGCCGGGCCCATGACACCTTGAAACTCGACGCGTGCTCCGGAAAGCTCAGTGCGAAGAGGGTCCCACGGACGCCGTCATTGTCTTTGAGACCCGTGGTGCCCCGAAGGGCTCCACGCGGTCCAACACCAAACCCGGAGGTTTGAGAGAGGATAATGACGCTCGAACAGGCATGCCCTTCGGAATGCCAAAGGGCGCAATGTGCGTTCAAAGATTCGATGACTCAC
+
AABAAAFCFFFFGGGGGGFFGGGHGHHHHHHGHHHHHHHHHHHGGGGGHHHHHHHHHHHHHHHGGGGHHHHHHHHHHHHGGHHHGHHGHEFHHGGGGGGGGG:HFCGHGGGHHHGFHHGFGGGGGCGGHFF@EFFFFFHHGGFHG?GGFHCEAGFFHGGGGGGFFGGGGGGGGGGHFFHFFCEDCDFFFEFFFHGHHGFFEGGGGGFEFFHEEFGEFFFFFEGFFCC@EGDHHHGFHHFGHGHHFEEDEE2HCGHHHHHHHHGGGFGGGFFGHHFGHFHHGGE?EFFFFGGGGHGGGGGA5FGFFFFFFFFAA@AA
@M02197:102:000000000-ALU3V:1:1101:24078:23455 1:N:0:1
ACCGTCTTTCTCTCCTCCGCTTTTGATATGCTTAAGTTCAGCGGGTATTCCTACCTGATCCGAGGTCAACCTTATAAAAATGATGGGTTAGACCGGCCCGACGAGACCTTGCAACTCCCCGCGTGCCTCGTAAAAGACTCGTTGCGAAGAGGGTCCCACGGACGCCGTCATTGTCTTTGAGACCAGTTGCGGAAGGCCCACAACTCGATCCAACGCCAAAGCAGGAGGTTTGAGATAGGATAATCACGCTCCAACAGGGATGCCAATACGAATACCAATGGGCGAAATGTACGTGCAGAGGATCAAGGAATCTC
+
AABBA3>>FFFFGGGFBBEEAEGBGC5FGHHFFGBGHHGG5DEA2AEGFBGFHHFF33BAFGGGGFBGFGAHFHFHGF5EFF3F4CGF8E%DGH/9//>/2E9#ACD/FEFCF<FHHHGDD?D5/CCG3DCAGGB1FHH:GHCFDGG0#:CG0::GF?<2>+@BG*B2@GFFGG56FFCFE+FE0A?<B/B/>/-AEA5?F7FFBFBE@1;HGB)BBD11$EEGGF%BD2FFF9D4B9A2FF0A#3/AB1/1EB1B/00AB01210B002221D11A000000333GB0111131CB1FB1B113FBB11111>
@M02197:102:000000000-ALU3V:1:1101:24907:23412 1:N:0:1
ACCGTCTTTCTCTCCTCCGCTATTGATATGCTTAAGTTCAGCGGGTAGTCCTACTTGATTTGAGGTCAAAATAATAGACCAGGCAACGACGGATCGCCGCCAGTCGAGTGTGGAGTTAGAAGCGGACAACACCGACGTAAGTTAGCAAAGAAATTAGCAACTCACTGGTTGTCCAGCATACTGTATTTAAGGTGAGCAAGAGTGGTGGCCTGCAAACCCATGGACCCGCACTAAGCGCAAAACGCTTAGGTTGGAGAAATTCACGACGCTCAAACAAGCATGCTCCAAGGAATACCAAGGAGCGCAAGGTGCGTTCAAAGATTCGATGACTCAC
+
AAA1>AFABFFFGGGGGGGGGCCHHEEG3D3AGFFDDFDDBFAEGA/EFHHEFFCAFFFHD1AFGFGEHHB1FFGB@G11FGGGHFC>/>EGG?@//?/E<E<<1?/>9G1>0#B;<0FGD9;/CCC?9GFGC0:-@0C0:<0<08HC0=:A0CC;,00HDF00<<0CC0C.9C==1B1>1><1DBFFFGGE?9FFFGB0#F9FF#F/HGDG<BFFF?9EBBFF/B<9BHF@FF>B;HGEEEAGF33HFBHHG4GF5@D13AE?GGCHFEB2FHHG5HHFCGGBHHGBHHHHHHGFFGGE?GFFGHHGGGGGGGGGCGGGGGFFFFFFFABBBA
@M02197:102:000000000-ALU3V:1:1101:4828:23405 1:N:0:1
ACCGTCTTTCTCTCCTCCGCTTATTGATATGCTTAAGTTCAGCGGGTAGCCCTACCTGATTTCAGGTCAAAGTCAAAAGGTGCGCGATGGCAGGTTCTGAGCAGTCATCACCACAAGGAGAGACGAAACTTATTACGTCTAACACTGATGTGGGATGTTCCACTAAGTCATTTGAGGCGAGCCATTGCTGGCAGACGCCCAAGTCCAAGCCTAACATGTTCAGAAAACATATTAGATTGAGATTTCATGACACTGAAACAGGCATGCCTTTCGGAATACCAAAAGGCGCAAGGTGCGTTCAAAGATTCGATGATTCAC
+
A>AAABF?FFBFGFCGBFGG?EGHFEF6FBFFGHGHHFBGHHGGGGGEGHHHGB1FDBGHHEHHHGHHHHGDFFF5E3?E3FGEGGGGGEFGG9EGHHFHHGGFGGHHGHHHEGEF9EHHHGE0<<CEC7DGHFH?FFFC<DGFGHHFDFC<FGHDFHHG7HFHGDDFFDGG?1BBG5GAFBFGGFFGFFF5AC>;9HFDDBC9?CHHGEG@4FFFBHFB9HHFG4FFFHHGHHGDDBHGBEBFB:FHHGEGF5D5FBFFA3GCFGFA0EEFHFGHGFEDGFB2A2ECB4GCFA24BFBG5GGEFGC4FFFFFAAA>3
@M02197:102:000000000-ALU3V:1:1101:18770:23548 1:N:0:1
ACCGTCTTTCTCTCCTCCGCTTATTGATATGCTTAAGTTCAGCGGGTATCCCTACCTGATCCGAGGTCAAGAGTGTAAAAATGTACTTTTGGACGTCGTCGTTCTGAGTGCAAAGCGCGAGATGTACTGCGCTCCGAAATCAATACGCCGGCTGCCAATTGTTTTGAGGCGAGTCTACGCGCAGAGGCGAGACAAACACCCAACACCAAGCAAGGCTTGAAGGTACAAATGACGCTCGAACAGGCATGCCCCATGGAATACCAAGGGGCGCAATGTGCGTTCAAAGATTCGATGATTCAC
+
DDDDDDFCFFFFGGGGGGGGGGGHHHHHHH5GHHHHHHHHHHHGGGGGHHHHHHHHHHHHGHHGGGGHHHHHHHHHGHHHHHHGHHHHHGHGFHGGGGGGGGGHGHHHHHHHHGHHGGGGGGGHHHHHHHGGGGGHHHHHHHHHHGGGGHGGHHHHHHHEHHHHHHGGHGHGHGGGGGGGHHHGGGGGHHHHHHGFFGGHEEFFFGHHFGHHHGHHHHHHGFGHHHHHHGGGGGHHGHHHHHHHHHGGGHHHFFHGHFHGCHHHGGGGGHHHHGEEGHGGGGGGGGGGFFFFFFFBAAA3
@M02197:102:000000000-ALU3V:1:1101:24746:23592 1:N:0:1
ACCGTCTTTCTCTCCGCTTATTGATATGCTTAAGTTCAGCGGGAAGCCCTACCTGATTTCAGGTCAAAGTCAAAAGGTGCGCGATGGCAGGTTCTGAGCAGTCATCACCACAAGGAGAGACGAAACTTATTACGTCTAACACTGAAGTGGGATGTTCCACTAAGTCATTTGAGGCGAGCCATTGGTGGCAGACGACCAAGTCCAAGCCTAACATGTTCAGAAAGCATATTAGATTGAGATTTCATGACACTGAAACAGGCATGCCTTTCGGAATACCAAAAGGCGCGAGGTTCATTCAAAGATTCGATGAGTCAC
+
1>AAAAFAFFFFGFGCFG?EGGGHHDA333F3AF2D2F2FE?//A/A0AFGG0BGHD2FFGBBAGBEGB12FFGF0E11B>E?/E/>00/0#1BDF24B10B:G5GF1FFEA<GHC;<ECC0@C0CF1$@2GFD@FFCC<0FFG?#<<1/C1<11>FHFHEDFDF1GFGFC1><CCB?AB1#<+#FCFCGGE#>#:AC19;0CF;1;BBCFFDFG8FF211BC%B0@FF@ED1@292FEDF$DG9FFGF2B2FDFHGBHF1EA0AA//02HGFF//A1A000000A0A0B11D31A3F33111111311311111
@M02197:102:000000000-ALU3V:1:1101:8987:23632 1:N:0:1
ACCGTCTTTCTCTCCTCCGCTTATTGATATGCTTAAGTTCAGCGGGTAGCCCTACCTGATTTCAGGTCAAAGTCAAAAGGTGCGCGATGGCAGGTTCTGAGCAGTCATCACCACAAGGAGAGACGAAACTTATTACGTCTAACACTGATGTGGGATGTTCCACTAAGTCATTTGAGGCGAGCCATTGCTGGCAGACGCCCAAGTCCAAGCCTAACATGTTCAGAAAACATATTAGATTGAGATTTCATGACACTGAAACAGGCATGCCTTTCGGAATACCAAAAGGCGCAAGGTGCGTTCAAAGATTCGATGACTCAC
+
CCCCCCFCFFFFGGGGGGGGGGGHHGHHFHHHGHHGGGHHHGHGGGGGGGGHHFHHHHHHHHHHHHGHHHHHEHHGHHHFBGFGGGGGGDGEFGGGHHHHHGHHHFHGHHHHHHHHHHHHGGGGGGGGGHHHGHHGFHHHHHFHHFFHHHHHHHHHGHHHFHHHHHGGFHHHHHHGCFHHHGHGHGGHGHHGGGGGGGHHHHHGGGHHFHHGGGHHHHHHGFFHHHHHHFGHFHFHHHFHHHHHGHEHGHGFHHHHGHHHHFHHHHGGGGGGHEHGHHGHCHGGGCFHHHFECGGHGGGGGGGGGGFFBFDDDBB@BA
@M02197:102:000000000-ALU3V:1:1101:13325:23685 1:N:0:1
ACCGTCTTTCTCTCCTCCGCTTATTGATATGCTTAAGTTCAGCGGGTATCCCTACCCGATCCGAGGTCAACCTGTGAAAGTGTTTTGACGGCGCGTCCGAGCCTCCCTGAGCGATTCTGTTGCCACAACGCTGAGGTACGGTTCGTCCAGCCGGGGACATGGGGGCGCGGGGGGATGTCCCGTCGCCCAAGACCAAGCCAGGCTTGATTGGTGATAATGACGCTCGAACGGGCATGCCCTTCGGAATGCCAAAGGGCGCAATGTGCGTTCAAAGATTCGATGATTCAC
+
CCBCCCFBFFFFGGGGGGGGGGGHHHHHHHGHHHHHHHHHHHHGGGFGHHHHHGGHHGGGGGHGGGGHHHHHGHHGHHHHBFGHHHEFHGGGEEFGGGG2DGGGHHGHHHHGGGHGHHHHHGFHHHHHGGG:GDGGFHGGGHGGGGGGGHHGGGGGGHHGGGEDGGGFGGGFGF4FCFFFFFFFFEDFFFFFFGHFFFEGA33FFGFFGHHFFGFFGFFFGGFHGGHFE9HGHHGFFFEBFFGFGFHHGHHHFGE2DFGHFE2EEGGCGFGGGAFFFFBFFFFBBBBB
@M02197:102:000000000-ALU3V:1:1101:16802:23811 1:N:0:1
ACCGTCTTTCTCTCCTCCGCTTATTGATATGCTTAAGTTCAGCGGGTATTCCTACCTGATCCGAGGTCAACCTTGTAAAAATTGGTTATAGGACCGTGCCGGGGGACCTTTCAACTCCGTGCGTGCTTAAAAAGCTCGTTGCACCGAGAGTCCCACGGACGCCGTCATTACTTTTGGGACCGGTCGGGGGTGAACCCGGACCTAGATCCAACAACAAGCCAGGCTTGAGAGGTGATAATGACGCTCGAACAGGCATGCCCTTCGGAATACCAAAGGGCGCAATGTGCGTTCAAAGATTCGATGATTCAC
+
BBBBABFBFFFFGGGGGGGGEGGHHHBHHHHGHHFHHHHHHHHGGGGGGHHHHHHHHHHHHHHGGGGHHHHHHHFHHHGHHHHHHHEHHHH@FGHGEHGHGGGGGGGGHHHHHHHHGGGFGGGGCFGHHHHHHGHHHGGGGGHHHGGHHHGHHHHHGGGGFDGGGGGGGGHHHHHGGGGGGGGGGGGHHHHEGGGGGHHHGFHFHFGHHFHHHHGGHHHHHGHHFGHHHHHHHHHHHHGGGFCHHGHHHHHHGHGGGGGF??HHHHFGHHHHHGGGGGHHHHGGGGHGGGGGGGCGFBFFFBFFBAA>A
@M02197:102:000000000-ALU3V:1:1101:22339:23990 1:N:0:1
ACCGTCTTTCTCTCCTCCGCTTATTGATATGCTTAAGTTCAGCGGGTATTCCTACCTGATCCGAGGTCAACCTGAGAAAAATAAATGAGGTGACCGGCCCGGAAGGTCCTTTAGACTCTACGCATGCTCCGAAGAAGCTCGTCGCGAAGAGGGTCCCACGGACGCCGTCATTGTCTTTGAGACCAGTTGGCTGTAACACCAACGCCGGCCCAACACCAACCCCGGGGTTTGAGAGAGGATAATGACGCTCGAACAGGCATGCCCATCGGAATACCAATGGGCGCAATGTGCGTTCAAAGATTCGATGACTCAC
+
AAAA>>>AF3BFFGGGFGGGGGGHHHCFHHHGHHHHHHHHHHHGGGGGHHHHHFHHFHHHHHFGGGFHEHHHHHBGHHHGAFGF1GDGHH0BBGB>>EEECB9E/;1BFG2D1GCFA<FAFFFFACFA@FC?A@<GBGGHF@EC?@CC.C.;;CGDGFAB::C4CCG1G0/GC0GDDC=DEAFAGAFFG1BBD9DGFFBAEFF?C/@G9F@/CGFF?EA#@AB@?EB34HF9F@BHGBGHDFAGFFGHFEHHHHFHHHG2GHGG?GHHGHGFFHFFGGGGGGHHHGGFEFAGFGGGGGGGGFFFFFFF@BBBB
@M02197:102:000000000-ALU3V:1:1101:17692:24004 1:N:0:1
ACCGTCTTTCTCTCCTCCGCTTATTGATATGCTTAAGTTCAGCGGGTATCCCTACCTGATCCGAGGTCAATCATTAAAAAGTTTGGGGTGCTGGCAGGACACCACCGGTCCTCTGTGGCGAGGAGTATTACTACGCGTAGAGCCAGGAGGCACCGCCACTGCTTTTAAGGGCTGCCCTGTGACGGGCAGGCCCCAACACCAAGCTGAGCTTGAGGGGTGATAATGACGCTCGAACAGGCATGCCCCCCGGAATGCCAAGCGGCCCAATGTGCGTTCAAAGATTCGATGATTCAC
+
AAAAAA@AF3B3BGGFFGC1EAEHFF33DAFGHHFFFHGFGHHEGG/EG1F1GGGFDGFHE1GFA?EFGF:H::::6;F,3%6F@FC;:-$61110E3C>:0F:HGC;##6<;.D2*3#.CCC(E:FHG%1?G1C/.5/$C09<:<97ECFG.CCCC@E;:C;;9BB0;0::9C.9CFF,.-..@;EEBBBF.9#;A09GE:A/C0BHG<BC;/<0>=19>1;BB<<)BFB?=9BG?1EGGFGEEE/A2GE1B0E/A/0000011HFEE?GGF13DBA3A1F>B3BFD3A>11>
@M02197:102:000000000-ALU3V:1:1101:19577:24034 1:N:0:1
ACCGTCTTTCTCTCCTCCGCTTATTGATATGCTTAAGTTCAGCGGGTATTCCTACCTGATCCGAGGTCAACCTTGATAAAAATTTAAATAGGTGACCGGGTCCCTGGGGCCTTGAAAACTCGACGCGTGCTCCGGAAAGCTCGATGCGAAGAGGGTCCCACGGACGCCGTCATTGTCTTTGAGACCAGTGGGGGGACGGAAGCCGCCCACGCGGTCCAACACCAAACACGAGGTTTGAGGGAGGATAATGACGCTCGAACAGGCATGCCCTTCGGAATGCCAAAGGGCGCAATGTGCGTTCAAAGATTCGATGATTCAC
+
BBBBBBFBFFFFGGGGGGGGGGGHGHHHHHHHHHHHHHHHHHHGGGCEHHHHHHHHHFHHHHHGGGGHHHHHHFHFHHHHHHHHGHFHHHHHFHHHEEGGGGHHHHHGGGGAHHHHH;HHFDHGCFFGGGGFHGFEGGFGHGGGFFEFFCEDFHEEGHHHHGGGGGGFFFGDFGHFHGHHHGHFHHHFFFFFGGFFFHHFFFFGGGGGGFFFFHEGEFGFGFFGFAGFGFHFFBHHHGGGHHHGGHFFFGGGEEEEHHHHHHEHHFG?EGGGHHHHHGHFBFFGEFAEBHFFGEEEGGGGGGGGGFGFFFFFFFAAAAA
@M02197:102:000000000-ALU3V:1:1101:10436:24100 1:N:0:1
ACCGTCTTTCTCTCCTCCGCTTATTGATATGCTTAAGTTCAGCGGGTATTCCTACCTGATCCGAGGTCAACCTGAAAAAATAGATTTAGAGGTGGCCGGGCCCGTAACACCTTGAAACTCGACGCGTGCTCCGGAAAGCTCAGTGCGAAGAGGGTCCCACGGACGCCGTCATTGTCTTTGAGACCAGTTGGTCGCGGACGATCCAACGCGGTCCAACACCAAACCCGGAGGTTTGAGGGAGGATAATGACGCTCGAACAGGCATGCCCTTCGGAATGCCAAAGGGCGCAATGTGCGTTCAAAGATTCGATGACTCAC
+
CBCCCCFCFFFFGGGGGGGGGGGHHHHHGHHGHHHHHHHHGHHGCGGGHHHHHHHHHHHHHHGFGGGHHHHHHEHHHHHGHHHHHGGHHHEHBFEHHGGG:GGCEFGGHHGHHHHHHHHHDHGGGGGGGAFGGGGGGHHGHHHGHHGGGGFHHGGHHHGHGFFDCDBC@EHHFFGGGGFFFFEFBFGHFGFFF@GGGHGHGFEGGFGGEHFFEFFFFFFGFFFGGGHGHGHHHGHHFFGHHHHGHHGGGCECE1GBHFHEFFHGEDF?EEFHHFHHFCHFHGGGGGHGDHGGGGHFFGGCGGGGGFFFFFFFCB@CB
@M02197:102:000000000-ALU3V:1:1101:22305:24098 1:N:0:1
ACCGTCTTTCTCTCCTCCGCTTATTGATATGCTTAAGTTCAGCGGGTAGTCCTACTTGATTTGAGGTCAAAATAATAGACCAGGCAACGACGGATCGTCGCCAGTCGTGTGTGGGGTTAGAAGCGGACAACACCGACGTAAGTTAGCAAAGAAATTAGCAACTCACTGGTTGTCCAGCATACTGTATTTAAGGTGAGCAAGTGTGGTGGCCTGCAAACCCATGGACCCGCACTAAGCGCAAAACGCTTAGGTTGGAGAAATTCACGACGCTCAAACAAGCATGCTCCAAGGAATACCAAGGAGCGCAAGGTGCGTTCAAAGATTCGATGATTCAC
+
BBBBBBFBFFFFGGGGGGGGGGGHHGHGFHFHHFHHHFFHHFHGCGGGAFGFHHFHGHHGHGHHEHEGHHHGHGGFHGHGEHHGHHHHGFFEGGGGGHHCGEFFFHG?<?FAGEFDGGGHFGFHCGGGGHEHFGGGGHGHHHGHHGHHHGHHHHHGHCHHHHDCFHGHHGFFHFFGHHGGGFGFHGFF1HHGFFFFAHGHGHGEHFEFGAHHHFFFFHFHFHGGGGFFHHFDFGGGGHDGGGGGF=GGCGHHHFHHHHHHGGGGGGFE3FGGFDBHGHGHHHGHHG5FHGHHHHHGHGHCGGGFHFHGGGGGHGGGGGGGGGGFFFFFFFBBCBB
@M02197:102:000000000-ALU3V:1:1101:20988:24376 1:N:0:1
ACCGTCTTTCTCTCCTCCGCTTATTGATATGCTTAAGTTCAGCGGGTAGCCCTACCTGATTTCAGGTCAAAGTCAAAAGGTGCGCGATGGCAGGTTCTGAGCAGTCATCACCACAAGGAGAGACGAAACTTATTACGTCTAACACTGATGTGGGATGTTCCACTAAGTCATTTGAGGCGAGCCATTGCTGGCAGACGCCCAAGTCCAAGCCTAACATGTTCAGAAAACATATTAGATTGAGATTTCATGACACTGAAACAGGCATGCCTTTCGGAATACCAAAAGGCGCAAGGTGCGTTCAAAGATTCGATGACTCAC
+
BBCACCFCFFFFGGGGGGGGGGGGHHHHHHHGHHHHHHHHHHHGGGGFEHHHHHHHHHHHHHHHHGHHHHHHHFHHHHHCBGGGGGGGGGHHGGHHHHGHGGHGHHHHHHHHHHHHHEHHHGHFGHGGGHHHHHHHEHHHHHHHHHFEHHHHHHHHGFGHHHHHHHGGFHHHHHHEHGHGGHHHHHHHHHHGHGGGGGGGHHGHFGGHHGHHHHHHGGHFHHHHHHHHHHHHHFHHFFHHHHHHHHHHHHHHHHHFFFHHHHHHFGHGGGGHBGGGHHGGHHGCGGGHHHHGGFGFGGGGGCGGGGFFFFFFFBBBBB
@M02197:102:000000000-ALU3V:1:1101:11785:24593 1:N:0:1
ACCGTCTTTCTCTCCTCCGCTTATGATATGCTTAAGTTCAGCGGGTATTCCTACCTGATCCGAGGTCAACCTGAGAAATAAAAGGTTAGACCGACCCGACGAGACCTTGCAACTCCCCGCGTGCCTCGAAAGACTCGTTGCGAAGAGGGTCCCACGGACGCCGTCATTGTCTTTGAGACCAGTTGCGTTGCCACAACTCGGTCCAACACCCAAACCGAGGTTTGGAGAGAGGATAATGACGCTCGAACAGGCATGCCCATCGGAATACCAATGGGCGCAATGTGCGTTCAAAGATTCGATGACTCAC
+
CCCCCAFCFFFFGGGGGGGGGGGHHHHHHHHHHHHGHHHHHHGGGEGHHHHHHHHHHHHHHGGGGGHHHHHGHGHHHHHHHHHGGGFGEGHHGGGGGGGGGGFGGGEHHHGHHHEHHGGGGGGGHHHGGHGGHHHHGHGHGFFHGHEEHGGHHHHCGGGGDFFFGGHHHHHGFHFHHFFGFFFFEFFGHGGFHHFGGFFHHHHFFGFFFFEFFFEGHHGHHFHGHHHHHHGHHHHHGEEFEGGGHHHHGHGHHHHGGFGGHHHHHHGCHHHDGGGGHHHFFCFGHGGGG5GFGGGFFFFFFFB@ABA
@M02197:102:000000000-ALU3V:1:1101:20359:24673 1:N:0:1
ACCGTCTTTCTCTCCTCCGCTTATTGATATTCTTAAGTTCAGCGGGTATCCCTACCTGATCCGAGGTCAACCTTAGAAATGGGGTTGTTTTACGGCGTAGCCTCCCGAACACCCTTTAGCGAATAGTTTCCACAACGCTTAGGGGACAGAAGACCCAGCCGGTCGATTTGAGGCACTCGGCGGACCGCGTTGCCCAATACCAAGCGAGGCTTGAGTGGTGAAATGACGCTCGAACAGGCATGCCCCCCGGAATACCAGGGGGCGCAATGTGCGTTCAAAGATTCGATGATTCAC
+
BBBBB@FBFFFFGGGGGGFGGGGHHHHHHHHHHHHHHHHHHBFEGGGGHHHGHFHFHFGFFHHFEGGHHHHHHHHGHHHHHHHGEEGGHHH(FFEGGGFFGHHHHGGGGGGHGGHHHHHFGGGGGHFHHFHHHGHGGFCFFFHHGFGGGGHHHFFHHHFFFFGDFFGGGGGGGGGFGFGGGGGGGGGGGFGGGHHFFHGGGHGGGHHGHHHHHHHHGHHHHHGBGFGFFFGHHHHGFHGGFGFFGGFHGFGF5F2GGGGGF?EGBHFFGGECGGGGGGGGFGFFFFFFFBBA>?
@M02197:102:000000000-ALU3V:1:1101:9941:24686 1:N:0:1
ACCGTCTTTCTCTCCTCCGCTTATTGATATGCTTAAGTTCAGCGGGTATTCCTACCTGATCCGAGGTCAACCTGAAAAAAATTTAGGGGTTGGACCGACCCGGAAGGACCTTGCAACTCGATACGTGCTCCCGAAAGAACTCGTTGTATCGAGGGTCCCACGGACGCCGTCATTACTTTTGAGAACCAGTTGGTCGTGAGTACCACCGACTGTGTTCCAATGCCGCACCCCGGGGGGTGGAAGGAAGGATAATGACGCTCGAACAGGTATGCCCTTCGGAATACCAAAGGGCGCAATGTGCGTTCAAAGATTCGATGACTCAC
+
AABBBBFBFFFFGGGGGGFGGGGHHFHFHHHHHHHHHBGHHHHGGGAEHHHHHHFHHHHHHHHGGG1FGHHGFHFHHHHGGHHHHGFFGFEEGGHHFEGGG9GFGGGHGGFHHHHGHHGGHFEFGHHHGHHGGFFGGGHHGHGHGHGFHHGHAGGGHHHHCDFGGCGGGGGGFFFFFGFFFGFFFFHHFHGGGFFHHHFFFFGGEGGHHFHGBFGFFFFFGGFGFFFGGGGFAFFFHHFHFFGHHHHFFHHHGGFEFHHGHHGGHHHHHGGGGEE?GHGHHHGHHHHFGGEGHFHFGCCGHGFGGFGGGGGFFFFFFFABA>3
@M02197:102:000000000-ALU3V:1:1101:12657:24711 1:N:0:1
ACCGTCTTTCTCTCCTCCGCTTATTGATATGCTTAAGTTCAGCGGGTATTCCTACCTGATCCGAGGTCAACATTCAGAAGTTGGGTGTTTAACGGCATGGCCGCGCCGCGTTCCAGTTGCGAGGTGTTAGCTACTACGCAATGGAGGCTGCAGCGAGACCGCCACTAGATTTCGGAGACGGATTGACTAGGCAATCCGATCCCCAACACCAAACCCGGGGGTTTGAGGGTTGAAATGACGCTCGAACAGGCATGCCCGCCAGAATACTGGCGGGCGCAATGTGCGTTCAAAGATTCGATGATTCAC
+
ABBABBFBFFFFGGGGGGGGGGFHHHHHHHHHHHHGHHHHHHHGGGGGFHHHHHHHHHHHHHHGGGGHHHHHHHHHHHGHE9HH97+@E-FHHGG:;;HGFGEE/EECG?D7F;8HDGFBC/@B:>15FH1BFH5GD3@/@DDBCGG#-:F6FF8@@?EG?CGGDGGGGBFGFHF??DEGDDF?B<01BGBFCF<FFFCFFFFFFFFE9?DFFFFDGGGGHHHHHFGHF6EFFBHGGGGDHGFAHHGHHHGHGGGFEBGFFHHHGGGFGGGGGGGHGHG?GGGGGGGGGGGGGGFFFFFFF?ABCB
@M02197:102:000000000-ALU3V:1:1101:11617:24747 1:N:0:1
ACCGTCTTTCTCTCCTCCGCTTATTGATATGCTTAAGTTCAGCGGGTATTCCTACCTGATCCGAGGTCAACCTGAGAAATAAAAGGTTAGACCGACCCGACGAGACCTTGCAACTCCCCGCGTGCCTCGAAAGACTCGTTGCGAAGAGGGTCCCACGGACGCCGTCATTGTCTTTGAGACCAGTTGCGTTGCCACAACTCGGTCCAACACCCAAACCGAGGTTTGGAGAGAGGATAATGACGCTCGAACAGGCATGCCCATCGGAATACCAATGGGCGCAATGTGCGTTCAAAGATTCGATGATTCAC
+
B?ABBBFBF5DFFGGGGGE?F??FHGGHHGHHHHHFDAFHDGBEGGCEHFGHHGFGHHHGBGFEEFEBHGFHGHFHFBGHHHHHHGDGH>B;G?9CEEE?EEGE#EFFFGGFFFHFCGGGCGEADHHHGGHFFFHEFBGFGGCCGCGHHF:/CCCGGGDGGCGHHBFFFHFGFGHGHGFGGBCGGCCFHGAGGGGFEEGGHHHFFF0/>DEGGGFEFB9EHHGHHHHFHGBFFFFHFFEGCGHHGHHHHFGBFFEEHEE22HHHGCFHHFHHDGEADFHHGEAEAAGFGF5GGGGGFBFFFFFBBBBB
@M02197:102:000000000-ALU3V:1:1101:11516:24847 1:N:0:1
ACCGTCTTTCTCTTCTCCGCTTATTGATATGCTTAAGTTCAGCGGGTAGTCCTGACTGATTTGAGGTCAAAATGGTCAATTGAAATGTTGCACTAGAAGCGCCACTGTTTTGAAAGTCGACGTCCTCAGCGAAACATTATTACGCCGAGTCAAACCGTCATTTTCAAGTTGGGCAGCTCGTGTATTTCAGCTGAGCCGATTCTAATGAAAGATCCGGCAGACAGCCATAATCCAAGCCCAGACGCCTGCCTCATTACAAAACAGGGGGGTTGAGAATTTCACGACACTCAAACAGACATACTCTTCGGAATACCAAAGAGTGCAAGGTGCGTTCAAAGATTCGATGATTCAC
+
BBABBBFBFFFFGGGGGGGGGGGHHHGHHHFHFHFHGHHHHHHGGGGGGHHHHHFHHHHHHHHHGGHHHHHHHHHHHFFGHHHGHGHHHHHGHHHGHHHBGGGFGHHGHHHHGHHHGHGGGGCGFE3GHBDGG8GGHEHHHHHEFCCCGEHHHHHGGGGGFHGHHHFGDGHHGFHDGHH8?HHHGHGHHGGHFFEFGFGHGHHHGFFGGGBBFGGGGBFEHFEGHHHGHFHGFFGAGGGFEAEGGGGGEHGHDFEGHHHFHEF@0AEFGBHBHHHGHGHGGGFDGHGHFHGGHHHGHHF5HDGEDHHHCHFHHCHHHGHHFGFHHFEE2FGFBGBFFCGGFFFFFD@@BBBB
@M02197:102:000000000-ALU3V:1:1101:21659:24914 1:N:0:1
ACCGTCTTTCTCTCCTCCGCTTATTGATATGCTTAAGTTCAGCGGGTAGCCCTACCTGATTTCAGGTCAAAGTCAAAAGGTGCGCGATGGCAGGTTCTGAGCAGTCATCACCACAAGGAGAGACGAAACTTATTACGTCTAACACTGATGTGGGATGTTCCACTAAGTCATTTGAGGCGAGCCATTGCTGGCAGACGCCCAAGTCCAAGCCTAACATGTTCAGAAAACATATTAGATTGAGATTTCATGACACTGAAACAGGCATGCCTTTCGGAATACCAAAAGGCGCAAGGTGCGTTCAAAGATTCGATGATTCAC
+
CCCCBBFCFFFFGGGGGGGGGGGHGHHHHHHGHHHHHHHHHGHGGGEEGGHGHHEGHHHHHHHHHHHHHHGFGGHGFHHGFGHGGGGGGGGHDGGFGHHGFHHGGHGHHHHGFHHHGHHHHGGGHGDGGHGHHHHECFGHHHHHHHFHHHHHHHHHHHFHHHHHHGFFGFHHFGGGHGHHGCDHHHFGHHGGHB@FGGGGHHGGGGGGGHEHHGHGGGFFHFFFHGFHGFGFHHHHHFGFGGFFFHHHHDGEFFHHHHGHHHFHFHHGGGGHGGHHHEGHGGGGFGGGHGHGGGGHGGGGGGGGGGFFFFFFFACBB@
@M02197:102:000000000-ALU3V:1:1101:8474:25072 1:N:0:1
ACCGTCTTTCTCTCCTCCGCTTATTGATATGCTTAAGTTCAGCGGGTAGTCCTACTTGATTTGAGGTCAAAATAATAGACCAGGCAACGACGGATCGTCGCCAGTCGTGTGTGGGGTTAGAAGCGGACAACACCGACGTAAGTTAGCAAAGAAATTAGCAACTCACTGGTTGTCCAGCATACTGTATTTAAGGTGAGCAAGTGTGGTGGCCTGCAAACCCATGGACCCGCACTAAGCGCAAAACGCTTAGGTTGGAGAAATTCACGACGCTCAAACAAGCATGCTCCAAGGAATACCAAGGAGCGCAAGGTGCGTTCATAGATTCGATGATTCAC
+
BBBBAB?3DFFFCGFFFGCGFGGHHFGFHHHHGHHHBGGHFHG2EEFG1FFGGFFFHHHFHHFGGFHFHBFGGHDHHHBFFFFCGCGCEGCE/EDCGGEGGGEFF3</EFFCBEABD?CFFGDA;CC/CGCGGGCCCFCHFEDGFC=CDCGBFHFGGBHFHGEGHHEBG:<00>)GGBFGG1GG;GFB1FFFGDGFAFFFG0CF3G0??A6D:EFFFFCABBFBB/9:E;BD?BFF/FBF@E>>EFB1B/FFGB22DGDE/0??GFEE1/A0BAFGBF1F1HGCCFF2GGBFAFABFFGE0E001BFBE?GGGFB3AA33?FF11F3B33A1?AA
@M02197:102:000000000-ALU3V:1:1101:23625:25205 1:N:0:1
ACCGTCTTTCTCTCCTCCGCTTATTGATATGCTTAAGTTCAGCGGGTAGCCCTACCTTATTTCAGGTCAAAGTCAAAAGGTGCGCGATGGCAGGTTCTGAGCAGTCATCACCACAAGGAGAGACGAAACTTATTACGTCTAACACTGATGTGGGATGTTCCACTAAGCCATTTGAGGCGAGCCATTGCTGGCAGACGCCCAAGTCCAAGCCTAACATTTTCAGAAAACATATTAGATTGAGATTTCATGACACTGAAACAGGCATGCCTTTCGAAATACCAAAATGCGCAAGGTGCGTTCAAAGATTCGATGATTCAC
+
>11>111AFBD3B1A1BEEG?00AF3A3D333FH2E1BFGF21E//A/A110A0BB11B1DF22D1GCEADA12DF1BBE@F1>>>?EC/0BE>FG1FH2FGHF9HGH;D1G#<:EE75<<<</<><0BGGDBD1=6D<>>1</<<?1=F?>HG11,<FG?1FD<,0#@@2D<GDF7E@CB@A1B9F3;1></</>AC::AEGFF00B+BGFFB#1B#@:2@BBFBGGFDDBF191BGFFFFF6F1BF2FB2D22GFBB1A1F1FACA/0/FDD2A1A/B22000A0AE1B0000B113DGA3A11113FFF@>1>>1
@M02197:102:000000000-ALU3V:1:1101:22669:25262 1:N:0:1
ACCGTCTTTCTCTCCTCCGCTTATTGATATGCTTAAGTTCAGCGGGTATCCCTACCTGATCCGAGGTCAACCTTGTGAAAGATTTAACGGCCGCGGCCACCCGCACTCCGAAGCGATTAATGAAATCACAACGCTTGGAGACGGACAGCTCAGCCGGAGACTTTGAGGCGCGCGGAACACCGCGGCGCCCAATACCAAGCCAGGCTTGAGTGGTGAAATGACGCTCGAACAGGCATGCCCTCCGGAATACCAGAGGGCGCAATGTGCGTTCAAAGATTCGATGATTCAC
+
ABBBBBFBFFBDGGGGGGGG?EEHGHFHFHHHHHHHGHGHHBGDGGGGHGHHGHGHHHHHGHHGGGEBHFHFHHHGFGH@GH:HHHHHGGGGGGFGCG;GHDFGGGGHGGGGG?FB;GDHGHGFHHHHHHHGGGGEEFHGGGHHGGGEEGHHHFHGGFGGEBFGGECGGG@@6D@?B<?9AD>EACAGFEFEFGGGFBFGHGEBDFGHGHHHH;HG2FFFEFFFGFGHHGFHHFGEGC?EEE0GG:FB1HHFFEE0E?FHEGEGGECB13DFDEEAE1F3BBFD>111A
@M02197:102:000000000-ALU3V:1:1101:20945:25349 1:N:0:1
ACCGTCTTTCTCTCCTCCGCTTATTGATATGCTTAAGTTCAGCGGGTATTCCTACCTGATCCGAGGTCAACCTTGTAAAAATAAAAGGGTTAGACCGACCCGACGAGACCTTGCAACTCCCCGCGTGCCTCGAAAGACTCGTTGCGAAGAGGGTCCCACGGACGCCGTCATTGTCTTTGAGACCAGTTGCGGGGCGAACCCCGAACACGGTCCAACACCAAACCAGGAGGTTTGAGAGAGGATAATGACGCTCGAACAGGCATACCCATCGGAATGCCAATGGGTGCAATGTGCGTTCAAAGATTCGATGACTCAC
+
BAABBBFBFFFF5FGGFGF2FEGHHFHHHGHHBFHFHHCGFHHDCGEGHGHHGHFFHHHHHHHGGGGHBHHFGHHHHHHHHHHFFFHCG161F;HHCGGGGEGGGC?/ECGGHGFHHHHFFGGGCGGGEHHG2G?EHHHFEFGHGGG:;A.GC;CCEGHCCG@ABB@1BFFFGFFF6FFF1AFFFF/BFFBAC@BCB?BCCEBGFBEFFHHG=FFFFFGGEFGHFHGB/D9FFFGHGF2GAFFEEE/E?FHAEDBEFFA21BGBA/EAFGDD111A1FDFCEA1FCHFFA00A1FFFGE3EA1111D3DB1111AA
@M02197:102:000000000-ALU3V:1:1101:22132:25438 1:N:0:1
ACCGTCTTTCTCTCCTCCGCTTATTGATATGCTTAAGTTCAGCGGGTAATCCTGACTGATTTGAGGTCTAAAGCTTAAGATGGTATCCCAAAGGAATACTGCGTTAGAAGCCGCTGTTTTTGAATAGACGTCCTCAGCGAATAAGCTATTACGCCGAGTCAAGCCGCCTTATTTCAAAGTGCGCCGCTCATGTATTTCAGCTGAGCTGGTCCTACTTAAAGGTCCGGCAGGCAGCCATAATCCAAGCCCTAGCTCCCATTTCATTACAAAATAGGGGGGTTGAGAATTTCATGACACTCAAACAGACATACTCTTCGGAATACCAAAGAGTGCAAGGTGCGTTCAAAGATTCGATGATTCAC
+
ABBCCAFCFFFFGGGGGGGGGGGHHHHHHHHHHHGGHHHHGHHCGGGGHHHHHHHHH5GHHHGHGBGHHHHHHGHHHHHHHHGFFHHHHFHHGGHHGHGHHHGGGGGHHGHHGGGGGHHEFEFHHHFHBDGFGGHHHHDGGGGHHHHHHHHHGGGGFFFHHHHGGGGGGGFHHGFHFGGFCCGGGGGHGGGGHHHHGHGGGFHGHGGGFGFGGHHGGFHGFF?CBG;DGGGGHHHHFHFGFFGHHFAFFF0FFEFEHHGFGHGDGGEFFHHGCEGGFHHGHHHHHGBFHFGHHHFGFHFHHHHHHGBHHGHGGGEGHHHHFCFCGHHHHHGHGHHGGEGFGGGGGFGGGGFFFFFFFAABAB
@M02197:102:000000000-ALU3V:1:1101:7174:25368 1:N:0:1
ACCGTCTTTCTCTCCTCCGCTTATTGATATGCTTAAGTTCAGCGGGTATTCCTACCTGATCCGAGGTCAACCTTAGAAAAATATAAAAGGAGACCGGGCCGAAGGTCCTTGCAACTCGAGTGCGTGCTGATTAAAGCTCATTGCACCGAGGGTCCTACGACGCCGTCATTGTCTTTGGGACCGGTCACTCGCGCGACCTAAAGAGTCCAACAACAAGCCAGGCTTGAGGGTTGATAATGACGCTCGAACAGGCATGCCCCCCGGAATACCAGAGGGCGCAATGTGCGTTCAAAGATTCGATGACTCAC
+
AAAB?AFBFFFBGGGCG4A2AEEFGFHFGHH5FDFGFGFHHFGACAEFHFHHHHHHGHFHFFHGG0B?F3B1FGHHB5EGGGF8DBG33>::;EEEC?EG9GG$E9E1F?GFHHF<2B/B</2/FCB?DFBGGHGHH<?FF;?GG1>@/<C9;<BDGC5AE9-AC,::9FFFB;BFGGD?A.FF@@.@GBECFFC0B>FBFCFBBFFFFFHGCAEEF.C<9FDAFG<<F?DA2$8G9CBF@.<;A?1DF?11CBGC@CEAA02DEGB1GHHGA000B11HHE?E0FFB3AGBGEF11@33@11AAA>1
@M02197:102:000000000-ALU3V:1:1101:23625:25452 1:N:0:1
ACCGTCTTTCTCTCCTCCGCTTATTGATATGCTTAAGTTCAGCGGGTATCCCTACCTGATCCGAGGTCAACCTTAGAAATGGGGTTGTTTTACGGCGTAGCCTCCCGAACACCCTTTAGCGAATAGTTTCCACAACGCTTAGGGGACAGAAGACCCAGCCGGTCGATTTGAGGCACGCGGCGGACCGCGATGCCCAATACCAAGCGAGGCTTGAGTGGTGAAATGACGCTCGAACAGGCATGCCCCCCGGAATACCAGGGGGCGCAATGTGCGTTCAAAGATTCGATGACTCAC
+
BBBAABFCFFFFGGGGGGGGGGGGGHHHFHHHGHHHHHHHHHHGGGGGHGHHHHHHHHGHHHHGGGGFHHHHHHHHHHHHHHHGEGGGFHGHHGGGFGGGGHHHHGGGGG;HGGHHHHHHGGGGGHHFHFHGHHHGGCFGGGHHGGGGGHHHGHGHHHHGGGGGGGGGGGGFGGGGGGGGGGGGGGGGGGGGGHGFHFFDGFGGGHGGHFHFGHHGFHHHGHHFGGGGHGFHGHHHGHHGGGGGGGGHHHGHHFHGGGGGGGGHGHHEGGCHGGGGGGGGGGFFFFFFFBBBBA
@M02197:102:000000000-ALU3V:1:1101:8977:25338 1:N:0:1
ACCGTCTTTCTCTCCTCCGCTTATTGATATGCTTAAGTTCAGCGGGTATCCCTACTTGATCCGAGGTCAACCTGAAAAAATAGTTTTTGAGGAGGCCGGGTCCCCGGGACCTTGCAACTCGACGAGTGCTCCGGAAAGCTCAGTGCGAAGAGGGTCCCACGGACGCCGTCATTGTCTTTGAGACCAGTTGGCCGCGAACGGTCCAACGCGGTCCAACACCAAACACGGGGTTTGAGAGAGGATAATGACGCTCGAACAGGCATGCCCTTCGGAATGCCAAAGGGCGCAATGTGCGTTCAAAGATTCGATGACTCAC
+
AAAAAAFAF3DFGGGGGG1AFEGHHHGGHHHHGHHHHHGHHHFFECEEHHHFGFHHGHHHHGHGGCEGHHFGHHHFHFHGHGGH2@GFGGGHGGC?F9CEGEAHHCFFFAEHHHGGHHHHGHGG#FGGGEHFGGGFGHHBFFHGHHGCCGGGGFEHGGFG@GA@?AADG@HFGFBGFFGFHGFHFGFFFCFGFCCGEC@FBGHCFFFF@@<HFFEFFFGHFFHFFFCE@F1FGHHHHGHHGHFFHGAE/GFH?HHGEFGHGHGGE/EEE0FHGHGGHHHHEEE?GHCHHGEGCHGCFFGGGCGGFC3@@1@A?AAA
@M02197:102:000000000-ALU3V:1:1101:12920:25534 1:N:0:1
ACCGTCTTTCTCTCCTCCGCTTATTGATATGCTTAAGTTCAGCGGGTATTCCTACCTGATCCGAGGTCAACCTTGATAAAAATTTAAATAGGTTACCGAGTACCTGGGGCCTTGAAAACTCGACGCGTGCTCCGGAAAGCTCGATGCGAAGAGGATCCCACGGACGCCGTCATTGTCTTTGAGACCAGTTGGCTGTGACGCCAAAGCCGGCACAACACCAAACCCGGGGGTTGAGAGAGGATAATGACGCTCGAACAGGCATGCCCATCGGAATACCAATGGGCGCAATGTGCGTTCAAAGATTCGATGATTATC
+
ABB?AAF?FFFFGGGCGGCGG2EFHHG66G5DGHFH5DDD55FA22EEFHHHHFGHGDHFAGAEAEAGHHGHEG5FFHHHHBGG3FDG4F2@('3321#:?#/8B39/#E7FGEFG98F3G3?C+<9?<#<FGD;<@/9;F1?@0<7C:4$00</:<C<<<-A@C<1+F11FFGF;FBFF>4<<;<9AG-/?1GCCCC>90@B##EEEBF9$9A#9?;EE;?A/98B6G+BGBF:EGFBH;EH%BA?AA0/AFB11FF10FFGCA/E/0D2GHFGA1B00E0AA1F3CEE0B1GFB333CE1E1B3DDB3>1111
@M02197:102:000000000-ALU3V:1:1101:12912:25555 1:N:0:1
ACCGTCTTTCTCTCCTCCGCTTATTGATATGCTTAAGTTCAGCGGGTATTCCTACCTGATCCGAGGTCAACCTTGATAAAAATTTAAATAGGTGACCGGGTCCCTGGGGCCTTGAAAACTCGACGCGTGCTCCGGAAAGCTCGATGCGAAGAGGGTCCCACGGACGCCGTCATTGTCTTTGAGACCAGTTGGCTGTGACGCCAACGCCGGCCCAACACCAAACCCGGGGTTTGAGAGAGGATAATGACGCTCGAACAGGCATGCCCATCGGAATACCAATGGGCGCAATGTGCGTTCAAAGATTCGATGATTCAC
+
CCCCCCFCFFFFGGGGGGEEGGGHHHHHHHHHHHHHGHHHHHHGGGGGHHHHGHGHHGGHHHGGEGGHHGHHHHHHHHGGHHHHHHHHH;HHHG;GHGEGGGHHHHHGGGGGHHHHHHHHGDHGGGGEGGGHHGGGGGGGHHGGFHGGFGGGGGGGHHHHHGGGCGGGHHGHGHHHHHHHHHHFHFFGHHHFGFFAGGGGHGGDGGGFGFFHFFFFFGFFGFGGGGGGGBFHHHFHFHHGFHHABGEGGHHEFFHHHHHHHHHHGGGGHHGHHHFHFFCFGGCGFFCHGGGGHGGGGGGFGGFBFFFFFFBAAAB
@M02197:102:000000000-ALU3V:1:1101:10867:25597 1:N:0:1
ACCGTCTTTCTCTCCTCCGCTTATTGATATGCTTAAGTTCAGCGGGTATTTCTACCTGATCCGAGGTCAACCTGAAAAAATAGTTTTCGAGGAGGCCGGGTCCCCGGGACCTTGCAACTCGACGCGTGCTCCGGAAAGCTCAGTGCGAAGAGGGTCCCACGGACGCCGTCATTGTCTTTGAGACCAGTTGGCCGCGAACGGTCCAACGCGGTCCAACACCAAACCGAGGAGGTTTGAGGGAGGATAATGACGCTCGAACAGGCATGCCCTTCGGAATGCCAAAGGGCGCAATGTGCGTTCAAAGATTCGATGACTCAC
+
BCCBABFCFBFFGGGGGGGGGGGHGHHHHHHHHHHHHHHHHHHGGGEGHHHHHHHHHHHHGHHGGGGHHHHHHHHGHHHGHHHHHHHHGGHECGGDGGGGGGEGEGGC?DGFFHHHHHHHGHGGGGGGAGHHGGGGGHFHHGHHHECGGFGHHGGHGGGGGGGGDGGGGFHFGHGHHHHHFHGHHHFFGGGGGGFGFFGFFGHGGGGDGHFFHHGHGGGGGFFGGHHHHFGHHHFFHFHHFHHBHGHGGGGFFEGHHHHHGHHHF1CGCGEGHHHHGBCHHHGGGGGHHFGGGGGHGGGGGGGGGGFFFFFFDAAAA?
@M02197:102:000000000-ALU3V:1:1101:6368:25574 1:N:0:1
ACCGTCTTTCTCTCCTCCGCTTATTGATATGCTTAAGTTCAGCGGGTATTCCTACCTGATCCGAGGTCAACCTTAAAGATAAAAGGGTTAGACCGACCCTGCGAGACCTTGCAACTTCACGAGTGCCTCGTAAATGACTCGTTGCGAAGAGTGTACCACGGATGCCGTCATTGTCTGTGAGACCCGTTGCGGTTGCCCACAACTCGATCCAACGCCAAACCAGGAGGTTTGAGAGAGGATAATGACGCTCGAACAGGCATGCCCATCGGAATACCAATGGGCGCAATGTGCGTTCAAAGATTCGATGACTCAC
+
>1>AA1BAB3BDGGFGFFAFGC?FHHFHDE33GGHHHGFHCHHEGG/EH2BD2GHGHEFGFHHGGGGFHHHFGHG111@BBF111>>0>?BDFFEC17@##>(<C?/F1GD;FGHH%@&;?#//,9%/1CA#09$%2<%=D<F::GC;-0<#00#C0=<--:#GDEF>;?FFFF7;#B1GA>9/#<00CCF/C03;1/4??E89?A330-;EE31%;GF39BE3'1E'@B3@B9;5FD)5HG5GE01FECFFFHGHGEHG1FEA2DFHGE5DFCDF32FFEAGFFB2EAA44GFFGGGGGGFBBFFFD3A33>
@M02197:102:000000000-ALU3V:1:1101:16095:25521 1:N:0:1
ACCGTCTTTCTCTCCTCCGCTTATTGATATGCTTAAGTTCAGCGGGTATTCCTACCTGATCCGAGGTCAACCTGAAAAAATAGTTTTTGAGGAGGCCGGGTCCCCGAGACCTTGCAACTCGACGCGTGCTCCGGAAAGCTCAGTGCGAAGAGGGTCCCACGGACGCCGTCATTGTCTTTGAGACCAGTTGGGGGGCCGCAAACGGTTCCCCAACGCGGTCCAACACCAAACCCGGGGGTTTGAGGGAGGATAATGACGATCGAACAGGCATGCCCGTCGGAATGCCAAAGGGCGCAATGTGCGTTCAAAGATTCGATGACTCC
+
BBBBBBFBFFFFGGGGGGGGGGGHHHHGHHHHHGHHGAGGHHHGFGGGHFHHHHHHHHHHHHHGGGGHGHHHHFFCHHHGHGHHHHHGGGEEFFFGGEG?<E9GHGG?CGGEFHBHHHFHD;GCGG47DEHHFGFFCHGGHHFDHHCDBFFGHDEGEHGHGGGGD@FGBGGGGFFBFFFFFBEBEBGEBBF@<<@DFFF;>>CDA9EEFGFBD?GGFGFF<C9FEEF/AE?EFFAGFHGHFHHFFFBHHFEB0/GCEB2HAGHFFFGBGFE/EEA/AFGBFA11FFHHEEE0CBEF1A0EA1BGGA33F?GFFFDDFFAAA1A
@M02197:102:000000000-ALU3V:1:1101:9452:25674 1:N:0:1
ACCGTCTTTCTCTCCTCCGCTTATTGATATGCTTAAGTTCAGCGGGTATTCCTACCTGATCCGAGGTCAACCTTAGAGAAATATACAAAGGAGACCGGGCCGAAGGCCCTTGCAACTCGAGTGCGTGCTGGTTAAAGCTCATTGCACCGAGGGTCCTACGTCGCCGTCATTGTCTTTGGGACCGGTCACTCGCGCGACCTCAGAGTCCAACAACAAGCCAGGCTTGAGGGTTGATAATGACGCTCGAACAGGCATGCCCCCCGGAATACCAGAGGGCGCAATGTGCGTTCAAAGATTCGATGATTCAC
+
A1>AAAF@33B@FGGGGGGGGGGHHBDGHHHGHHHHCHHHHGHGGGCGGHHFFHHHGHHHF1CFEGGFFFFF0EF1B1EC1G1FG$FFBFFB;>FAECEE@E/EEC#///FF9BDCG9?F/<<1<B9:FDBF6;?B1?<CH1G@<DDG?/A/:/<0=0<.3A@6CGB//9FGB40FFB9;C?0/B;FF/BBE@99;9@/000/0B:FFFEFECAGGAEFBC<+FEHGDC#BDFFDBA?DFCABFDGF?1FFFFECFF?EE2GHHCFGBFHEE22GGEFGDF?EECCGDDGGGGGGGFFFFFDFBAAAA
@M02197:102:000000000-ALU3V:1:1101:16706:25714 1:N:0:1
ACCGTCTTTCTCTCCTCCGCTTATTGATATGCTTAAGTTCAGCGGGTAGTCCTACCTGAGTTGAGGTCAGAATATAAAGTGTAGTTAGAGTGGAGGGTTGCGAGAACTTATTACGCATGCCACTTAGACATTTAAGGCGAGCCACGAATGGCAGACACCCAAAGCACAACTATAGAAAACTATAGAGGTGAGGTTTATAAGACACTCAAACAGGCATGCCCTTCGGAATACCAAAGGGCGCAATCTGCGTTCAAAGATTCGATGACTCAC
+
1AA?11C?D33DFGG1ABA1A0AGF333DB33D2BBAF22D21BA6AA99DF;$F:#90#0D9:FHG0F0BBGG@CGHDGFFCDGHGC@C<1/</?D6?F<><<1<<FBF2BACFEE0#D222F2>>@B>F,2F1F><C0EF?BB4<F3GFFFGGC9E33GF75#4B4:D@B4B49GDF&G1EHGB1C@:EFF(F95;FE;;A1GHGHHH98GF$9GGG8GFCGHHH<HHHHHGCGGGGFGGFE5GGHGGGGGGGGFFFBFFFFD3@AAA
@M02197:102:000000000-ALU3V:1:1101:13066:25859 1:N:0:1
ACCGTCTTTCTCTCCTCCGCTTATTGTTATGCTTAAGTTCAGCGGGTATTCCTACCTGATCCGAGGTCAACCTGGTTAAAAAAGAGGTTGTGACGACCGGAGCTGAAGGTCCTAAATACTCGAGTGCGTGCTGGTGAGAGCTCATTGCACCGAGGGTCCTCCAGACTCCGTCATTATCTTTGGGACCGGTCACTCTCGCAACCTGAGATCCAACACCAAGCCGGGCTTGAGGGGTGATAATGACGCTCGAACAGGCATGCCCATCGGAATACCAATGGGCGCAATGTGCGTTCAAAGATTCGATGATTCAC
+
ABBBBBCBFFFFGGGGGGGGGGGHHHHGHHHGHHHHHHHHHHHGGGEFHHHHHHHHHHHHHHHGGGGHHHHHHHHGHHFHEHGGGHHHHGFGGHG;FGGGCF?GHHFHHHHHHHHFHHHHHCHGGEBFFEFFGGCGHHHHHHHHHHGHHHHHHGHHGHHHHHHGHGHGHHHHHHHHHHHHHGFGGGGHHHGGGGGFGHGGHFFFFFGFFFGGFGFGGGGGGGHGGHGFGGGHHGHHGBHHGGGGFFHEHFGHHHHHHHEEEDCGHHHHFAAGHHFEGGGGHHHHCGGEHGGGFGGGGGCFFFFFFF@A>A3
@M02197:102:000000000-ALU3V:1:1101:19008:25970 1:N:0:1
ACCGTCTTTCTCTCCTCCGCTTATTGATATGCTTAAGTTCAGCGGGTATTCCTACCTGATCCGAGGTCAACCTTAGAAAAATAAAAGGTGTCGACCGTGCCGCGGAGACCTTGCAACCCGGTGCGTGCTTCGTAAAAAGCTCGTTGCACTGGGGGTCCCCGAGGACGCCGTCATTACGTTTGGGACCAGCCGGGTTAAGGGCAGGGTCCAACAACAAGCCGGGCTTGAGGGGTGTTAATGACGCTCGAACAGGCATGCCCCTCGGAATACCAAAGGGCGCAATGTGCATTCAAAGATTCGATGACTCAC
+
AAAAAB?AFFFFBGFBGBEA?G?GCFFFFBFBFFHFHHHC5FGGC?EEHHHFFHHFEFHHHHFEEGGHGFHFFHGFBGHHHHGGHFHGF@;HCGGGCEHFEE?7EC@59GGHFFF<GH;+CCDGCEDCEFHGHGHFHHGHGGGFEHGHHGFFECGCDCAEG#CGAB??@?BG<90CFC?F#G?;AF??F<<@DBDGFFFHF0EDBBFFFFB<;GEFFFEEBBBHBGB9>BDHHHFDFGFFECCFGEB111GEBF0AE//EEAAD22210B1100EA0ABFDFFABFD3F3333BA1F1F@D1DBA>>1>
@M02197:102:000000000-ALU3V:1:1101:8855:25835 1:N:0:1
ACCGTCTTTCTCTCCTCCGCTTATTGATATGCTTAAGTTCAGCGGGTATTCCTACCTGATCCGAGGTCAACCTGAAAAAATAGATTTAGAGGTGGCCGGGCCCGTGACACCTTGAAAACTCGACGCGTGCTCCGGAAAGCTCGATGCGAAGAGGGTCCCACGGACGCCGTCATTGTCTTTGAGACCAGTGGGGGGACGGAAGCCGCCCACGCGGTCCAACACCAAACACGAGGTTTGAGGGAGGATAATGACGCTCGAACAGGCATGCCCATCGGAATACCAATGGGCGCAATGTGCGTTCAAAGATGCGATGACTCAC
+
AAAAAAFAFFFFGGGGGGGGGGGHHDGHHHHHHHGHHGHHHFGGEGGCGHHHHHHHHHHHGHFGGGFGFHGHHHBBGGHGHHFHGHHHHHHFHAFGG6F?EGGGFGGGHHGGHGHHHHEHHGCGGGGECGG;FFFFBFFGHFD<CGEFDGGGGGGEF?CGFCGGA-CGGGHGHHHHGFFHHFGGHHHGGGFFGGGG@BGDFFF@FFCDF@DGHHHHHGHFFEHHFHHGFHFEGDFHG2:BEGGHHHHHE?EE?BG?GHHHHHHHHFHHFDGGGFBHFHHGHHF?GEE25HFF2EEFCFABGFGGCEA2FFFFBFAAAAA
@M02197:102:000000000-ALU3V:1:1101:12875:25980 1:N:0:1
ACCGTCTTTCTCTCCTCCGCTTATTGATATGCTTAAGTTCAGCGGGTAGTCCTACCTGATTTGAGGTCAGAATATAAAGTGTAGTTAGAGTGGAGGGTTGCGAGAACTTATTACGCATTCCACTTAGACATTTAAGGCGAGCCACGAATGGCAGACACCCAAAGCACAACTATAGAAAACTATAGAGGTGAGGTTTATAAGACACTCAAACAGGCATGCCCTTCGGAATACCAAAGGGCGCAATCTGCGTTCAAAGATTCGATGATTCAC
+
CCCCCCFBFFFFGGGGGGGGGGGHHHGHHHHHHHHGHHHHHGHGGGGGGGHHHHHHHHHHHHGHGHHHHHGHHHGHHHHGHHFGHHHHHGHHHHHGGEHFAEHHGHGHHGHHFEFGGGGHHHHHHHHEGHHHGGHFFHFHGGGHHHFHGHHGGHGHEFFEHHHHHHHGHHHHHHHHHHFHHGHHHHHGHGHHHHHGHHHHGEGGGFFFHHHHFHHHGGGGGGBHHHGHHGHHHHGGGGGHHHHGGGGHGGGGGGGGGCFFFFFFFBBA?B
@M02197:102:000000000-ALU3V:1:1101:20589:26089 1:N:0:1
ACCGTCTTTCTCTCCTCCGCTTATTGATATGCTTAAGTTCAGCGGGTATTCCTACCTGATCCGAGGTCAACCTGAAAAAATAGTTTTTGAGGAGGCCGGGTCCCCGGGACCTTGCAACTCAACGCGTGCTCCGGAAAGCTCAGTGCGAAGAGGGTCCCACGGACGCCGTCATTGTCTTTGAGACCAGTTGGGAGGGCCGCGGACGGTCCCCCAACGCGGTCCAACACCAAACCCGGGGGTTTGAGGGAGGATAATGACGCTCGAACAGGCATGCCCTTCGGAATGCCAAAGGGCGCAATGTGCGTTCAAAGATTCGATGACTCAC
+
BBBBBBFBFFFFGGGGGGGGGGEHHHHHHHHHHHHHHHHHHHHGGGGGGHHHHHHHHHHHHHHGGGGHHHHHHHHHHHHGHHHFHHHGGGGEHFEGGGEEFGHHHGGCGGGHHHHHHHGHGFFGGGGGGFHHGGDGGFFHHHHGHHGGGGGGHGEHEHHHGGGGDGGGGFGGGGGFFGFGGGFFGFGHHGGHFFGGGFFFGGGCGGGGGGHGGGFFDHGGGGGGFFGGFGGGGECGFDFGHHHHGHGHHHEGHHFEFEEEGGHHFHEHHGHGGGGGGCHHHHHHHHCHHGGFEE5HHHGGGGHGCGGCGGGGGFFFFFFBAAA3A
@M02197:102:000000000-ALU3V:1:1101:17781:26043 1:N:0:1
ACCGTCTTTCTCTCCTCCGCTTATTGATATGCTTAAGTTCAGCGGGTATTCCTACCTGATCCGAGGTCAACCTTGATAAAAATTTAAATAGGTGACCGGGTCCCTGGGGCCTTGAAAACTCGACGCGTGCTCCGGAAAGCTCGATGCGAAGAGGGTCCCACGGACGCCGTCATTGTCTTTGAGACCAGTGGGGGGACGGAAGCCGCCCACGCGGTCCAACACCAAACACGAGGTTTGAGGGAGGATAATGACGCTCGAACAGGCATGCCCTTCGGAATGCCAAAGGGCGCAATGTGCGTTCAAAGATTCGATGACTCAC
+
CCCCDDFCFFFFGGGGGGGGGGGHHHHHHHHHHHHHHHGHGHHGGGGGHHHGHHHHHGHHHHHGGGGHHHGHHHHHHHHHHHHHHHHHHHHGHHGHHGGGGGHHHGFGGGGGHHHHHHH<HGHGGGGGFGGHHGGGGGHHHHGGGHGGFCGGGGGGGHHGFGFGGGGGHGHHHGHHHHHHHGHHHGHGFGGHGGHGFHHFFFEFEGGGGGGGHHHFHGHGGGHHHHHHGHHGHHGBHHGHHHFHHHHHGGGGGGHGHHGGHHHHHGGGEEE2HGHHHHHHHHHCGGGGHHHGGGGGGGGFFGBGGGGFFFFFFFBBBBB
@M02197:102:000000000-ALU3V:1:1101:12828:26130 1:N:0:1
ACCGTCTTTCTCTCCTCCGCTTATTGATATGCTTAAGTTCAGCGGGTATTCCTACCTGATCCGAGGTCAACCTGAAAAAATAGATTTAGAGGTGGCCGGGCCCGTGACACCTTGAAACTCGACGCGTGCTCCGGAAAGCTCAGTGCGAAGAGGGTCCCACGGACGCCGTCATTGTCTTTGAGACCAGTTGGTCGCGGACGATCCAACGCGGTCCAACACCAAACCCGGAGGTTTGAGGGAGGATAATGACGCTCGAACAGGCATGCCCTTCGGAATGCCAAAGGGCGCAATGTGCGTTCAAAGATTCGATGACTCAC
+
CCCCBCFCFBFFGGGGGGGGGGGHHHHHHHHHHHHHHHHHHHHGGGGGHHHHHGHHHHHHHFHGCGFGHHHHHHHHHFHGGHHHHHHHGHHEHHGHHGCFGGGGFGGG;HGHGFFHHHHHGHGGFGGGGFHHGGGGGFHHHHHHHHGFGGGHGGE:GGHHGGGGFGGGHGGGHGGGGGGGFGFHGHGHFGFGGGGGHHGHHGHFFFGGGFHGFHFHFFFFFGFGGGHHHEHGEHHHGHHHHHGHHHGGGGEBF1FFBFFHHGHGGE1GGGHHHHHFFBHHHGGGGGHHHFFGGGFGGGGGGGGGGFFFFFFFBBCBB
@M02197:102:000000000-ALU3V:1:1101:22712:26322 1:N:0:1
ACCGTCTTTCTCTCCTCCGCTTATTGATATGCTTAAGTTCAGCGGGTAGTCCTACCTGATTTGAGGCCAGATCATAAAAAGTGATGTCCGAAGACAGTCGAGTTAGAAAGCAGACGTTTGTCAGAGTCCTGGCCACCCCAGAAGGGATGTCCTCAGCGAAATACTTATTACGCCAAGTAGAACCAAGTCTCACGACATGTCCAGCTGATCCTTTTAAGGTGAGCAGCGCAAGACCGCAAGCACCCAAATCCAAGCCAAGAACGAGGGCCTAAACCCAAGTCATGGTTGATAAATTTCATGACACTCAAACAGGCATGCTTGCCGGAATACCAGCAAGCGCAAGATGCGTTCAAAGATTCGATGACTCAC
+
ABBB3A4AFFFFFFGGGFF2EGGFHHCHFFBGF55DEF5D5DGDEGGCEHHHGHHHHGHGHHFDFFGGHF1FFBGHFDHFG3FG4FFGHG?A>>BG1B31?>@/4B3D43FGGHHEFFHDBGF43FDD121?0B1?F//CEF0GFGFB;111FG?FBD;@;<<FHHEFHFHGCBHFGHGHDHGHHEGCEHDC<=ACAGC9CCBFFFHGHGHGDFHHGFFFHGGGGGGHHHG@FGCHFHBDBEEFDHHFHGGFHGDBHFGF/FHEDBGHHHGGEHHHFGGHHHGHGHHHHHHGHGGEHGHHHHFEBHGHGFHFEHFGCFEGFAFFFHG5FFHHHFEGGGGDGD2ECGHFGGFGCGGGGFFBFFFDBBBAB
@M02197:102:000000000-ALU3V:1:1101:13833:26377 1:N:0:1
ACCGTCTTTCTCTCCTCCGCTTATTGATATGCTTAAGTTCAGCGGGTATTCCTACCTGATCCGAGGTCAACCTGAAAAAAGTTTTTAGAGGCGACCGGGTCCCTGGGCCCTTGAAACTCTACGCGTGCTCCGGAAAGCTCAGTGCGAAGAGGGTCCCTGGGACGCCGTCATTGTCTTTGAGACCAGTTGGCCGGTGAAGGCCAACGCGGTCCAACACCAAACCCGGGGGTTTGAGAGAGGATAATGACGCTCGAACAGGCATGCCCTTCGGAATGCCAAAGGGCGCAATGTGCGTTCAAAGATTCGATGACTCAC
+
BBBBBBFBFFFFGGGGCGEFGGGHFHHHHHGHHHHHH5GHHHHGEFEEFDGHGHHHHHHHHFHEGGGHHHDGHHHHGHGGGGHHHGHHHHHGGFEFECEADHHHHHGEHGHHHGFGFHFHFGFCDGCDGHGFGGGGHGHHHGHHHGGGGGGEGFHGHHHGGFGC@DFHGDFFGGHHGGFFFFFGHGGGGFFBFHGHHFGGHEEABDGGHGHHEGFEGEE2;EAD9@ACAE@BAFEFFFAHFGGFFFE?EEF1FGHG5FFFE11E1EEECHFGDDCFFF32A22EFF5AA222GGGGGGGGECGFC@5BDBBAAAA
@M02197:102:000000000-ALU3V:1:1101:20120:26426 1:N:0:1
ACCGTCTTTCTCTCCTCCGCTTATTGATATGCTTAAGTTCAGCGGGTATTCCTACCTGATCCGAGGTCAACCTTAGAAAAATATACAAAGGAGACCGGGCCGAAGGTCCTTGCAACTCGAGTGCGTGCTGGTTAAAGCTCATTGCACCGAGGGTCCTACGACGCCGTCATTGTCTTTGGGACCGGTCACTCGCGCGACCTAAAGAGTCCAACAACAAGCCAGGCTTGAGGGTTGATAATGACGCTCGAACAGGCATGCCCCCCGGAATACCAGAGGGCGCAATGTGCGTTCAAAGATTCGATGATTCAC
+
AABAABCAFFBFGFGGGBFECAEDHCHHHGHHHHFHHHHGHHHCGGEGHGGHHHHFGHHHHGHGAEGHHHHHHHDGHGHFFHHHHHHGHHHFEGEFCCGGGGBA@?8GHHGHHHHHHHGHDHHHGGGGGHEFHFHH#FFFGHHHHHBGGGGGGEHHFGFFGG?DFGFFDFGFFGGGFFGGGAGGGFBDFGGGGG@FFFFFFBFFFHFBFFGFHHGHHFCEHFFEGFFFFHHHGFFHFGGDACD:ADGHGFBHFCFD<<000EFG5HFFF3GFHCGEE?GGEFEGEEAGEGG5BGEAEFFFFFFFA@BBB
@M02197:102:000000000-ALU3V:1:1101:17983:26641 1:N:0:1
ACCGTCTTTCTCTCCTCCGCTTATTGATATGCTTAAGTTCAGCGGGTATTCCTACCTGATCCGAGGTCAACCACAAAAAATTGGGGGTTTAGCGGCTGGGAGTTATAGCACCTAAAAAAAGCGAGAAAAAAATTACTACGCTCAGAGGATACTACAAATCCGCCGTTGTATTTCAGGAACTACAACTCCTAAGAGAAGTAGATTCCCAACACTAAGCTAGGCTTAAGGGTTGAAATGACGCTCGAACAGGCATGCCCTCTAGAATACTAATGGGCGCAATGTGCGTTCAAAGATTCGATGATTCAC
+
BBB@AAFBFFFFGGGGFGGGGGGHF5DGHHHGHBGHHG5FGHHEFF?FBGHHHHFFHGHHHHG10EAFHH3GE??GHFHGFFGHHGE>DEE4GGCG:CB?GF?GFHH;DFGH<<G#@GGGF0CBCCGHHHGGFGDADGFA?EFGHFGGDCCHHGHGGGCCC<?CFFDGFFGFFBFCGFFHFGFHHGDFFFFFFHGGFBFHFFEEFEAHGBGFHHFFFFHF9BBFFHEG85F5D5GFFEF?GHFHHFHHHHHHGDE2B5GDGA5BFFFBBBGGDGGHBHHAEGGHGGGD5FGGGGFFFFFFD33?A>
@M02197:102:000000000-ALU3V:1:1101:15571:26873 1:N:0:1
ACCGTCTTTCTCTCCTCCGCTTATTGATATGCTTAAGTTCAGCGGGTATTCCTACCCGATCCGAGGTCAACCTTGATCGATTCCCGAAGGACTCGTGGTTTTTATAACGGCGTGGACCGCCGCCGTCAGAAGCGAGAAGTGGTGTCACAACGCTAAGACGGGCGGACGGCCAGCCGGTGAAATTGAGGCACGGGGGACTCCCCGTCGCCCAACACCAAGCCAGGCTTGAGTGGATTTAATGACGCTCGAACGGGCATGCCCCCCGGAATGCCAGGGGGCGCAATGTGCGTTCAAAGATTCGATGATTCAC
+
BABAAAFBBFFFGGGGGGGGGGGHHHHHHHFHHHHHGHHHHHHGGGGGHHHHHHHHHGGGGGHGGGEHGHHHHHEHHHGGHHGGHGG?FDCF3FFGFGHGHGGHHFGHGGGGFCG?GG@CDDCGGFBFDFAA<BFC?FHGGEFFCFFCDGDCGFDGAFFFGGGGFCFFF?D;C@FFF/BFFFFFFFFFEFFFFFFFFAFAGGFGGG?GEE?C.CED.FC.GC?BHFHHHH:FH7DHHHFFFAGDA9FHHDGHGBFGC@/E?EABHHHHHHFGGFGGDGGHFGHGE?EF45D5FFF24GFFFFFFFBAAA?
@M02197:102:000000000-ALU3V:1:1101:20960:26950 1:N:0:1
ACCGTCTTTCTCTCCTCCGCTTATTGATATGCTTAAGTTCAGCGGGTATTCCTACCTGATCCGAGGTCAACCTTGATAAAAATTTAAATAGGTGACCGGGTCCCTGGGGCCTTGAAAACTCGACGCGTGCTCCGGAAAGCTCGATGCGAAGAGGGTCCCACGGACGCCGTCATTGTCTTTGAGACCAGTGGGGGGACGGAAGCCGCCCACGCGGTCCAACACCAAACACGAGGTTTGAGGGAGGATAATGACGCTCGAACAGGCATGCCCTTCGGAATGCCAAAGGGCGCAATGTGCGTTCAAAGATTCGATGACTCAC
+
A?AAABFBFFFDGGGGGFFGGGCGGHFFHFHHHG5GGBEHHGB?EFEGFHHHHHHGHGHHHEFEEEGHFFHHHHHBFHBHGGHHHGDGHHGHBGFGFEEFEFGFHHHGEGGGHHHHGFGGHGHGCGGDCGGHGFGGGGEG9FGDHHGGGGGFCFCECGHFHCCGGGGGHFHGGGGHFFGDFFGGFHHGGGGFFFHGFFFFFDFFEFFFFEFFHFGFFFFFFFHGHGFFGHGFB;HHHHFFHGE;GHFAD>EEAB1GHHGGBHHFGGF1?GGGHHFHHHFCCGBGFDGGHHGFGGGGHGGGGFGGGGFFFFFFFF3ABA?
@M02197:102:000000000-ALU3V:1:1101:13798:27364 1:N:0:1
ACCGTCTTTCTCTCCTCCGCTTATTGATATGCTTAAGTTCAGCGGGTAGCCCTACCTGATTTCAGGTCAAAGTCAAAAGGTGCGCGATGGCAGGTTCTGAGCAGTCATCACCACAAGGAGAGACGAAACTTATTACGTCTAACACTGATGTGGGATGTTCCACTAAGTCATTTGAGGCGAGCCATTGCTGGCAGACGCCCAAGTCCAAGCCTAACATGTTCAAAAAACATATTAGATTGAGATTTTATGACACTGAAACAGGCATGCCTTTCGGAATACCAAAAGGCGCAAGGTGCGTTCAAAGATTCGATGATTCAC
+
A3>ABAFAFFFFGGGGGGGEGGGHHHCGFHFHHFHCGGHHHHHGGGEEEHHHHFHHHGHHHEHHGFHFHHHHBEGHHHHGHHGEGGGGGC1GEFGHHGDHFHHGFEGGHHFHHCGHHGGHHGGHDCCEGHFFFHFGFGHHGG=FCGHBFGHHHHGGCFFHHHHHHHFDGFFHBF=<DCGFC:DHHHFGHHEAFGFGGHHFGHGFFGHHGGGHGHFFB9;GEB#GHHHHFHHHFHHGDBG9GGFEHHHHHHHHFFFHHHFHHHGF11FEEE2HHHHCHHEFHFGGGGEFBGGEACEHGGGFGFGGGFFFFFFFBBBAA3
@M02197:102:000000000-ALU3V:1:1101:10126:27503 1:N:0:1
ACCGTCTTTCTCTCCTCCGCTTATTGATATGCTTAAGTTCAGCGGGTATCCCTACCTGATCCGAGGTCAAGAGAGTAAAAATGTACTTTTGGACGTCGTCGTTCTGAGTGCAAAGCGCGAGATGTATTGCGCTCCGAAATCAATACGCCGGCTGCCAATTGTTTTGAGGCGAGTCTACGCGCAGAGGCGAGACAAACCCCCAACACCAAGCAAGGCTTGAAGGTACAAATGACGCTCGAACAGGCATGCCCCCCGTAATACCAGAGGGCGCAATGTGCGTTCAAAGATTCGATGACTCAC
+
>1AAAAFAF3DDB1FGFGA10AEFHFGHFGHHHHHHGHFFF2FFE?AEF1GBGFHHHHE11AFEGCFFFFG1>0BFFHFHHAFB;;FBG19#G1>E;929>>>03B>GFFGA1FGBE?CCGFGFGF&9@@?>C@F/<?CFFFCDB@>93>-A/9C8FFGHH0BCHEE./:;;&EF@@@9.99BGGA.#0CBGBBFBE#9C;;E;;E0DFGGDFCD<9DGD=BF<F<=;>9/C./G5?@HFG@FFFG@>??AABA22GDCHFF0BA0000EGA1AA00HCGFBEDF?BBC@B3D1D??AA1
@M02197:102:000000000-ALU3V:1:1101:10401:27529 1:N:0:1
ACCGTCTTTCTCTCCTCCGCTTATTGATATGCTTAAGTTCAGCGGGTAGTCCTACCTGATTTGAGGTCAGAATATAAAGTGTAGTTAGAGTGGAGGGTTGCGAGAACTTATTACGCATTCCACTTAGACATTTAAGGCGAGCCACGAATGGCAGACACCCAAAGCACAACTATAGAAAACTATAGAGGTGAGGTTTATAAGACACTCAAACAGGCATGCCCTTCGGAATACCAAAGGGCGCAATCTGCGTTCAAAGATTCGATGATTCAC
+
>ABA>AF3@FFFGDGGGGGGGCEFGBGHGHFFGGHHBHFAG5EEFCGEGHGGGHHGHHG=8CFB1GBFFHGHHHFFHHHHHHH9GGHHGHGGGGHAEEBAFGGGF>FFFFHGFGD@EGEHHB34@BEFHHGHHGHGCCBG/CBBFGFFCGHGGFGEEAFHGHFDCGFDGFG2DDDGHH2HEBDHFFFHGHFBFHHFEHHEGDGFBF01AFF9EBA09/E/EEAAAAEE1GCHGFFE0?E1BGBEEA0A11GFFDGE11FC3FFD3AA1AA
@M02197:102:000000000-ALU3V:1:1101:9566:27852 1:N:0:1
ACCGTCTTTCTCTCCTCCGCTTATTGATATGCTTAAGTTCAGCGGGTATTCCTACCTGATCCGAGGTCAACCTTGTAAAAGTAAATAAAGGTGACCGGGCCCAGAGTCCCTTAACTCGAGTACGTGCTGGTTAAAGCTCGATGTACCGAGGGTCCTCCGGACGCCGTCATTGTCTTTGGGACGGGTGGTGACCCAACACCACCGGACGTCCAACACCAAGCCAGGCTTGAGGGGTGATAATGACGCTCGAACAGGCATGCCCTTCGGAATACCAAAGGTCGCAATGTGCGTTCAAAGATTCGATGACTCAC
+
BBBAAA>AFFFDGGGGGGECGGGHFHGFFHFHHHHHHHHHHHFGGGGGHHGHHHHHHGFF5FAEGCEHHFFHHFHHHHGHHFFHH:HHHGB9FF3F>FFGEGEHHHHGFF8GFHDGBEGGGFGGHFHGHHFGHFGCG2BGGFGGHFGGFFFFEHHHHGDCDCDCDGF$<CGFHHCGGGE?</:GGGHGFCBFFFCGCCAAEFEFE<9C9DEEFFFFFHHHHFFFEBEHAAFFHH;HHFH:FEEEGHHEGF1FGF1GFFAGGGGGHFGDFHHHFG1ACE0CFGCHGEEGFGGFGGGFEGFFF@FFFFAA>1A
@M02197:102:000000000-ALU3V:1:1101:13703:27925 1:N:0:1
ACCGTCTTTCTCTCCTCCGCTTATTGATATGCTTAAGTTCAGCGGGTATTCCTACCTGATCCGAGGTCAACCTTGATAAAAATTTAAATAGGTGACCGGGTCCCTGGGGCCTTGAAAACTCGACGCGTGCTCCGGAAAGCTCGATGCGAAGAGGGTCCCACGGACGCCGTCATTGTCTTTGAGACCAGTGGGGGGACGGAAGCCGCCCACGCGGTCCAACACCAAACACGAGGTTTGAGGGAGGATAATGACGCTCGAACAGGCATGCCCTTCGGAATGCCAAAGGGCGCAATGTGCGTTCAAAGATTCGATGACTCAC
+
AAAA>AFBFFFFGGGGGGGGGGGGHHHHHGHHGHHHHHFHHHHGGGGGHHHHHHGHGHHHHGGGFFGHFHHEHGHHHHHHHEHHHGHHGHFH4BGFHGGGGGHHFHHGFFGEGBFHHHHHH/G?CCCBCDEGFFGFGDHFFHGCGHGGDFGFECFGGCGBFCGGG-@DGFGHHHHHGHHGHGGGFFGFGFFFAFHFGHHGGFGGGD@BAEE?EFFHFGHGHGHHHGGFGGFFFFFB2HGGHGEFGHGHECGGGHHGFFHHHHHGHGGGDCEAHHHHHHHHHHCGGGE?GFHF?CEE4GGGGGFFGGGFFFFFFFBBBBB
@M02197:102:000000000-ALU3V:1:1101:18067:28049 1:N:0:1
ACCGTCTTTCTCTCCTCCGCTTATTGATATGCTTAAGTTCAGCGGGTATCCCTACCTGATCCGAGGTCAATCATTAAAAAGTTTGGGGTTCTGGCAGGACACCACCGGGACTCTTTAGCGAGGAGTATTACTACGCGTAGAGCCAGGAGGCACCGCCACTGCTTTTAAGGGCTGCCCTGTGACGGGCAGGCCCCAACACCAAGCTGAGCTTGAGGGGTGATAATGACGCTCGAACAGGCATGCCCCCCGGAATACCAAGGGGCGCAATGTGCGTTCAAAGATTCGATGACTCAC
+
AAAAAAF1D3BFGGGGGGGGGGGHHHHHHHGGHHHHHHFHHHHGGGGGFHHFHHGHHHHHFGHGGGFHHFG.H8HHFEG;G:G719>1B-$;<H9>9G,9HHA:E0E2-G98GH)4(F:6GGG9GGGDD6DG<FG.>ACG8:H:HEG0E;G9AC9:;CCGFGFFFGFGBAAEGF?AGFFGGGGGGGEEB@F-;CBC.EFBHHHHHGGFFGGFEGHGG$FHHFHFFFGGHHCFHGGBFHGHGGC?GGGHGEHHHFHHGGGFGGGHFHGEAFGHGFCGGCGEFGFFFFFFFAAAA>
@M02197:102:000000000-ALU3V:1:1101:15359:28189 1:N:0:1
ACCGTCTTTCTCTCCTCCGCTTATTGATATGCTTAAGTTCAGCGGGTATCCCTACCTGATCCGAGGTCAAGAGTGTAAAAATGTACTTTTGGACGTCGTCGTTCTGAGTGCAAAGCGCGAGATGTACTGCGCTCCGAAATCAATACGCCGGCTGCCAATTGTTTTGAGGCGAGTCTACGCGCAGAGGCGAGACAAACACCCAACACCAAGCAAGGCTTGAAGGTACAAATGACGCTCGAACAGTCATGCCCCATGGAATACCAAGGGGCGCAATGTGCGTTCAAAGATTCGATGATTCAC
+
BBABAAFBFFFFGGGGGGCGGGGHHHHHDGGFHHHHFHHHHHHCGGGGHHGGHHHHHHHFHHHGGGFHHFHHHFHHHHHHHHHHHHHHHHFFFC?EFFFEFGGHGHHHHHHHHGGEEEGGFFFHHHGFHHGGGGHGGGFHFGCHHHHGGGGFGGHHHGFGHFGGHGGGFGHHGGGGGGGGHHFFDFFHFHFHBGE>?>GFEECGFGEHFGHGHFFFFGHHHGHGHHHFHGGGGGHHGHHHHHFFFCEGDHFHHHGDFHFGGFGHGFG??BFCFCEEGEGGGGGGGGGFFFFFFFBBAA>3
@M02197:102:000000000-ALU3V:1:1101:13566:28275 1:N:0:1
ACCGTCTTTCTCTCCTCCGCTTATTGATATGCTTAAGTTCAGCGGGTATTCCTACCTGATCCGAGGTCAACATTCAGAAGTTGGGGGGTTTAACGGCTTGGCCGCCCCGCGTGCCAGTTGCGGGGTGTTAGCTACTACGCAATGGAGGCTACGGCGAGACCGCCACTAGATTTGGGGGAAGGCGACTATCGCCGATCCCCAACACCAAGCCCTAGGGGCTTGAGGGTTGAAATGTCGCTCGAACAGGCATGCCCGCCAGAATACTGGCGGGCGCAATGTGCGTTCAAAGATTCGATGACTCAC
+
AA3A>A?AFBDFFFGGGGG?FFGFHHHHGHHHHHHHHHGBHFFGAEGCG5EGGHFGBFHHDDGEFGGHHHHHFFGHHF6GFGFCEGG/FG8/8F#--B%C.BG?@#9-A3--#./$;/CF$9-9999:9/9#;#;B6FD/948/9*F?.#-B+9B..--.AAAF0000HGHGGFGEFC@#.@/9>CA9C>1:A23ECGEDBDA<AC?;<CFHF:<:@C;HGF9FF(6;HGF>>;-B/B/EBDDFG1B0FEE//A11GGDA2AFCEA0E0EA011GDA0A01FF3D3AFEAF>B3FF1FAAA1?
@M02197:102:000000000-ALU3V:1:1101:15030:28303 1:N:0:1
ACCGTCTTTCTCTCCTCCGCTTATTGATATGCTTAAGTTCAGCGGGTATTCCTACCTGATCCGAGGTCAACCTGAGAAATAAAAGGTTAGACCGACACGACGAGACCTTGCAACTCCCCGCGTGCCTCGTAAAAGACTCGTTGCGAAGAGGGTCCCACGGACGCCGTCATTGTCTTTGAGACCAGTTGCGGTTGCCCACAACTCGATCCAACGCCAAACCAGGAGGTTTGAGAGAGGATAATGACGCTCGAACAGGCATGCCCATCGGAATACCAATGGGCGCAATGTGCGTTCAAAGATTCGATGACTCAC
+
>11>>>CAFFFFGFGGABAAEE0BFDDGCEHGHHCFCGHCFGGG?/E?FGFHDH1FG1GHF1AAE/EGHFGCBAF011BGFH1GFFBGDA@@BEGG#;?9EF>;<BFFGG21BBFFGAC?/<A//BEF<GCHGFGA@>>F/8A<@C6CC.:A=<?CC@AGCCGCC@HHFGFB0?FFGHGFFBEEGGGC5BFFFF<;BFFFGFFFB?F0?BFEBE?F1;BFE?FHGHEHGB191B2FG2&&FEE//9AA/DGGGEB1BBGCC//E/G2FD211BHHGA00A01DDHE0A0GBE3F3FG1EEB1@FFB1>1?A>
@M02197:102:000000000-ALU3V:1:1101:15047:28294 1:N:0:1
ACCGTCTTTCTCTCCTCCGCTTATTGATATGCTTAAGTTCAGCGGGTATTCCTACCTGATCCGAGGTCAACCTGAGAAATAAAAGGTTAGACCGACCCGACGAGACCTTGCAACTCCCCGCGTGCCTCGTAAAAGACTCGTTGCGAAGAGGGTCCCACGGACGCCGTCATTGTCTTTGAGACCAGTTGCGGTTGCCCACAACTCGATCCAACGCCAAACCAGGAGGTTTGAGAGAGGATAATGACGCTCGAACAGGCATGCCCATCGGAATACCAATGGGCGCAATGTGCGTTCAAAGATTCTATGACTCAC
+
AAA?AAFA3FFFFGGFG1E10AEEGBFFHHGCFGFHCHHHGF10/AEEEGGHGFAGHFBHBFCAE?EFGGHHB00FFGFDHHBD1EGBF0B1@>2EGG;;E/E/<AF1FBFBBGFFH/?<//4/<FFCCHG0>G9EGDFG.<CC?@:::...ACCC0.-5<<<<;:GFFCFGFBBBFFF1FFEGGCGC/@@B09FFE1G7B9BFE?FF>;//B@?AGFF@EFB0:@92FBGBFG299FDD0FAEA#B//ADDDD1B0AB0/AAACGBFE2BA11G0AA000D1FCGEA?HBFGB33D1A11333F1FAAA1>
@M02197:102:000000000-ALU3V:1:1101:13651:28167 1:N:0:1
ACCGTCTTTCTCTCCTCCGCTTATTGATATGCTTAAGTTCAGCGGGTATTCCTACCTGATCCGAGGTCAACCTGAAAAAATAGATTTAGAGGGTGCCGGGCCCGTAACACCTTGAAACTCGACGCGTGCTCCGGAAAGCTCAGTGCGAAGAGGGTCCCACGGACGCCGTCATTGTCTTTGAGACCAGTTGGTCGCGGACGATCCAACGCGGTCCAACACCAAACCCGGAGGTTTGAGGGAGGATAATGACGCTCGAACAGGCATGCCCTTCGGAATGCCAAAGGGCGCAATGTGCGTTCAAAGATTCGATGACTCAC
+
ABBAAA4>DBBDBGGGG4EE?EGHHFGHBGGF6GFFH5GHHHHGG?EEBFBGHHBFBGFBG5GE?AEHEFFHGHHGB@BEGHHGFFHHHGHA')?CCE@C?EEE8EG?G1C9HHFFGBFBFH;BDC@C/.1AADFCGEBGFHHHDCCACGDAEFEB:?EFG-DB:@C??FGFFGFDFFFG=>;B0BF;B/'@BB@?BBBC@FGDFBFDCGGFEHEF??EEEEEECEEFHEH;FGFFF3BB4@DFBEGGGC?FCEG5FHG3HFB11EAAEBGAEGF33BHFFE2EECHGDFGGEEB4A5B55EEFGC4D5D5@AA>>>
@M02197:102:000000000-ALU3V:1:1101:12409:28372 1:N:0:1
ACCGTCTTTCTCTCCTCCGCTTATTGATATGCTTAAGTTCAGCGGGTAGCCCTACCTGATTTCAGGTCAAAGTCAAAAGGTGCGCGATGGCAGGTTCTGAGCAGTCATCACCACAAGTAGAGACGAAACTTATTACGTCTAACACTGATGTGGGATGTTCCACTAAGTCATTTGAGGCGAGCCATTGCTGGCAGACGCCCAAGTCCAAGCCTAACATGTTCAGAAAACATATTAGATTGAGATTTCATGACACTGAAACAGGCATGCCTTTCGGAATACCAAAAGGCGCAAGGTGCGTTCAAAGATTCGATGATTCAC
+
A3>AAAFBFFFFGGGGFGGGCFGBH5BEFBHBHHFHFGHBFDHDCGGGFFHGHHHHFFHHH5DGHBHEGFFHDDGBFGH?3BGECC@@E?BGGFHG7GBFFFGFF3;BG:FFBGHCG#FG;/?2?@F8CDF2GH;GGGGE/FFGH)DHHFFHHGC11CDBDGH8HHHGFFFGGDGCB/HHGBEFGHFGHGGGHFGGGGGDGGBEFFFGHFGFFBGGBG4G7F;BB@9GFFFGBGBGEHF'D95FHGF5HFHGBHFGF3GGFHFHFFE1EGDEHFGHHHGDBBGGFE2CGABEFGGHGGGGFGFF4BCF5FBFBA3AAA
@M02197:102:000000000-ALU3V:1:1101:19426:28408 1:N:0:1
ACCGTCTTTCTCTCCTCCGCTTATGGATATGCTTAAGTTCAGCGGGTATCCCTACCTGATCCGAGGTCAAGAGTGTAAAAATGTACTTTTGGACGTCGTCGTTCTGAGTGCAAAGCGAGAGATGTACTGCGCTCCGAAATCAATACGCCGGCTGCCAATTGTTTTGAGGCGAGTCTACGCGCAGAGGCGAGACAAACACCCAACACCAAGCAAGGCTTGAAGGTACAAATGACGCTCGAACAGGCATGCTCCATGGAATACCAAGGGGCGCAATGTGCGTTCAAAGATTCGATGATTCAC
+
A1A?>1>1D3DF3AAF1FFGEGGB11FFFBD32DGB122AFEDA/EAFBFGF1GHCH1GE1FGEE//B11@D0DG1@9F9G;@B6BAFF11/@F#3/;>9>E/0?>FFC9D2;E00E#C;00FF>F2F2F/:;/CCCC@F:>:>G<F<<@@?C0CC?:/8?;GFEFEE/C???:B/>>//HBFA//<9FB@B0B>/E?>A9G<EGE1BF@9B@>1;B@9FFBG2FB22F??FGGHFE519D:1GF1/BB10A2BFF2GFB1FCFE0EE?FGFDEAAFCEGGF3FGEAB1CDDBFDAA>1A
@M02197:102:000000000-ALU3V:1:1101:13668:28177 1:N:0:1
ACCGTCTTTCTCTCCTCCGCTTATTGATATGCTTAAGTTCAGCGGGTATTCCTACCTGATCCGAGGTCAACCTGAAAAAATAGATTTAGAGGTGGCCGGGCCCGTAACACCTTGAAACTCGACGCGTGCTCCGGAAAGCTCAGTGCGAAGAGGGTCCCACGGACGCCGTCATTGTCTTTGAGACCAGTTGGTCGCGGACGATCCAACGCGGTCCAACACCAAACCCGGAGGTTTGAGGGAGGATAATGACGCTCGAACAGGCATGCCCTTCGGAATGCCAAAGGGCGCAATGTGCGTTCAAAGATTCGATGACTCAC
+
A1>A>AFAF3FBDFGGGFGCEEEFDG3GGFFBDGGDHHHHGGBEG?EEHG2FFHC01GGHHBGEEGCHHHHEGEGHHHGCHHHHG@GBGCHHHHGFHEGCECEEFEE?DFEFHF1GGD:FFEG??CGC@FDCFC??CC9D<CFDDCFFFCCGGECGGHFC??CA??AAA@GGGGFGGGFFBEEFEFFGGGGGC@B?CF@@1GA?CFGGGHFB/?EFFFAE?EEFFE@G@FFF1BBGEGDBGHGDB0EEEEECFGFFGEDA100AFE?GEEBFD11F1EEFGE0BA01HFBE0A0GGDAGGFGEFA11@DBBFA?@AA
@M02197:102:000000000-ALU3V:1:1101:19686:28712 1:N:0:1
ACCGTCTTTCTCTCCTCCGCTTATTGATATGCTTAAGTTCAGCGGGTATTCCTACCTGATCCGAGGTCAACCTTAGAAAAATTAAAGGAGACCGGGCCGAAGGTCCTTGCAACTCGAGTGCGTGCTGGTTAAAGCTCATTGCACCGAGGGTCCTACGACGCCGTCATTGTCTTTGGGACCGGTCACTCGCGCGACCTCAGATTCCAACAACAAGCCAGGCTTGAGGGTTGATAATGACGCTCGAACAGGCATGCCCCCCGGAATACCAGAGGGCGCAATGTGCGTTCAAAGATTCGATGACTCAC
+
AABB>AFBFFBFGGGGGGGGGGDHFBG6AFHHHFHHGHGGHFF2AEECGHHGHHHHHGEFFFFGEEEHHH3FEG5EFHFFHHHHEHGGHFHGEGGGCFFGGGDE>F8DFGFHHFFDHGGHFFF//FF9<?DBGFGBGHFB9DGHFEC@?CE9<D;GF;D@CD?FFCFFEFFGEBFF?:FDB@DGGGGGGB?A@=EFBFCFGGCFFFFFFGCGFBGAHFDA0<@<5HG=0BDFDFFGGDAEG?>BFHGGCEGCCB??GEGDBGGEGFFHFE?E2EG5FFCEE?GF5F5ABGGGFC4BF5DD>A3AA
@M02197:102:000000000-ALU3V:1:1101:16189:28766 1:N:0:1
ACCGTCTTTCTCTCCTCCGCTTATTGATATGCTTAAGTTCAGCGGGTATTCCTACCTGATCCGAGGTCAACCTTATAAAAATGATGGGTTAGACCGGCCCGACGAGACCTTGCAACTCCCCGCGTGCCTCGTAAAAGACTCGTTGCGAAGAGGGTCCCACGGACGCCGTCATTGTCTTTGAGACCAGTTGCGGAAGGCCCACAACTCGATCCAACGCCAAACCAGGAGGTTTGAGAGAGGATAATGACGCTCGAACAGGCATGCCCATCGGAATACCAATGGGCGCAATGTGCGTTCAAAGATTCGATGACTCAC
+
ABBBAAFBFFFDGGGGGFGGGGGCHHHHFHGHHHHH55DFHHCFCGGGG5FGGHHHHFHHHHHGGGGHHFHHHHFHGHGHHEHFHHGFEFHFGFFEFEEEEABBECAGGHHGHEHH;2GGDB<DGGCHGHGEGHHFDFCGFEHG/.DGGGDGGHEGEFGFGGGGCBDDEGGFBFGFGFHFFGFFHFF?GGFHHHGHFE?EFGGHFEFFFFFFE7EHE;HHFHHFHFCFFDGHGHBHGHHGFFFHE1?01HEGGGFHFFFGGHHHGGGGHGHHHGDFGHHEAE2A5DBGEAE2FGGGCGFFGFGFFFD55DBABBB
@M02197:102:000000000-ALU3V:1:1101:16256:28801 1:N:0:1
ACCGTCTTTCTCTCCTCCGCTTATTGATATGCTTAAGTTCAGCGGGTATTCCTACCTGATCCGAGGTCAACCTGAGAAATAAAAGGTTAGACCGACCCGACGAGACCTTGCAACTCCCCGCGTGCCTCGAAAGACTCGTTGCGAAGAGGGTCCCACGGACGCCGTCATTGTCTTTGAGACCAGTTGCGTTGCCACAACTCGGTCCAACACCCAAACCGAGGTTTGGAGAGAGGATAATGACGCTCGAACAGGCATGCCCATCGGAATACCAATGGGCGCAATGTGCGTTCAAAGATTCGATGACTCAC
+
AABAAAFBFFFFCGGGGGGGCGGHHFHHHHG5AFGHGHCDEFDFFGAEGHHGHHHHHHHHHHGGGGGHHHHHGHHHHHHHHGHHGGBGEFFGH?EGGGGGGCEEGGBGHHHHHHGEHHGFCFD;GEHGFDFDFHGFGGEAEGFHGGGFECGGGHHHG?DFAGGG?FHGGGGFGGGHFHGFHHCFFFCHHHHEFFFFFGFFFFFHHGGFFGGEEFFGGGHFHEHFFF;HEHFHHHHHGEFFGGHGAEDFGDFA0FFFGFGGEHFDBD1GCG1FEAECCFDDDA?E0AGGGEGFFE1GFBFFFD1A>>1>
@M02197:102:000000000-ALU3V:1:1101:12407:28394 1:N:0:1
ACCGTCTTTCTCTACTCCGCTTATTGATATGCTTAAGTTCAGCGGGTAGCCCTACCTGATTTCAGGTCAAAGTCAAAAGGCGCGCGATGGCAGGTTCTGAGCAGTCATCACCACAAGGAGAGACGAAACTTATTACGACTAAATCTGATGTGGTATGTTCCACTAAGTCATTTGATTCTAGCCATTGCTGGCAGACGTCCAAGTCCAGGCCTAACATGTTCAGAAAACATATTAGATTGAGAATTCATTACACTGAAAAAGGCATGCCTTTCGTAATACCAAAAGACGCAAATTGCGTTCAAAGATTCAATGAGTCAC
+
11>A>>CADFF@F31BGGGGGGGDGF3FGHFFHHHGCHFFHH1EA?EEAF1BEHEGBEGBFD2FGFHBHFGFF2FGBBGC/>/>EE/EEGGHF;HHF#:5G7H7,B=BDF1F80?<01FFGFG0?DDC7H6GGGHFE#???7##FGHHH1FD1$GBAF@B1>FF22G<=DDGB1=#./(1??%CGFE#;BFBFB/#1#(@C$;09#C#1CB@B2B1F'FFFBBB@@EHGFHGD@119@2B1B$;;B2A2D2D2201B111B10B0/0A/EB/22D2FCCGF20A0B0B3AB00A11BA3GAAAF31B33DB1B1>111
@M02197:102:000000000-ALU3V:1:1101:17958:29093 1:N:0:1
ACCGTCTTTCTCTCCTCCGCTTATTGATATGCTTAAGTTCAGCGGGTATTCCTACCTGATCCGAGGTCAACCTTGATAAAAATTTAAATAGGTGACCGGGTCCCTGGGGCCTTGAAAACTCGACGCATGATCCGGAAAGCTAGATGCGAAGAGGGTCCCACGGACGCCGTCATTGTCTTTGAGACCAGTGGGTGGACGGAAGCCGCCCACGAGTTCCAACACCAAACACGAGGTTTGAGGGAGGATAATGACGCTCGAACAGGCATGCCCATCGGAATACCAATGGGCGCAATGTGCGTTCAAAGATTCGATGACTCAC
+
AAAAAA@3B55@B4F5BFEEGGGHHGGFHHGFHFFHDGFHFHCE2EEEHHHHHBB1FGHF5DAEAEEHGHFFGHFEHHHFBGFHHHEGHGFBGGFCB>@>//;$BBGA>E9/FCFFGGFH29FCC/#//009BFFDCB:;71>)=>1BAC@DC;?A<.<0:-@:;:B#<9HGC0HCD<00FFE?F?CFC<0F#9;H9FC@FCCCC/>9A/9+>$$>/E?2:1BCEFFGFBFCF6EEGF>CB@;HHG2FEE>A/0CBAB11GBHFFHEGAE?EF2DE2GGFGAF0AA001FHGAEGGFCGFBFGBACFC1D@11@>>11>
@M02197:102:000000000-ALU3V:1:1102:18825:1829 1:N:0:1
ACCGTCTTTCTCTCCTCCGCTTATTGATATGCTTAAGTTCAGCGGGTATTCCTACCTGATCCGAGGTCAACCTGAAAAAATAGATTTAGAGGTGGCCGGGCCCGTGACACCTTGAAACTCGACGCGTGCTCCGGAAAGCTCAGTGCGAACAGGGTCCCACGGACGCCGTCATTGTCTTTGAGACCAGTTGGTCGCGGACGATCCAACGCGGTCCAACACCAAACCCGGAGGTTTGAGGGAGGATAATGACGCTCGAACAGGCATGCCCTTCGGAATGCCAAAGGGCGCAATCTGCGTTCAAAGATTCGATGACTCAC
+
AABABBFBFFFFGGGFBGCGGGEFFHBGFHHHGHHGHHFHBFHDGGAAFGHFHHHHGGHHHHHGCGEGFGFHHHFGHHHGCF3GFHHGBGEH@FEGGEFEFFEG9GGGFHGHGHHHHHGFCHGCD@C?DEHHBFDCCFGF<C/<DG@;CCGHAA;GEC:FDGGG@AGGG?DF9FFFFCGBB0AEHGCFB<F<9C??;@9FFBACBF/B@FB1/E/EB+9A/A//EECB0EBFBGB0/FGG1F@;GE??///BAA2B1111100A//A/A/C2D1A1HFFF00A000B1DAA00011A333BG11F1F@B1BFA?AA?
@M02197:102:000000000-ALU3V:1:1102:13241:1831 1:N:0:1
ACCGTCTTTCTCCCTCCGCTTATTGATATGCTTAAGTTCAGCGGGTAGCCCTACCTGATTTCAGGTCAAAGTCAAAAGGTGCGCGATGGCAGGTTCTGAGCAGTCATCACCACAAGGAGAGACGAAACTTATTACGTCTAACACTGATGTGGGATGTTCCACTAAGTCATTTGAGGCGAGCCATTGCTGGCAGACGCCCAAGTCCAAGCCTAACATGTTCAGAAAACATATTAGATTGAGATTTCATGACACTGAAACAGGCATGCCTTTCGGAATACCAAAAGGCGCAAGGTGCGTTCAAAGATTCGATGATTCAC
+
AABBABFBFFFFGGGGGGGGGGHHGFHHHGFGHHHGHHCHHHGGGEFGEGHHHHHHBFFGHHHHHHFHHHGHFHGHHHGBFBEEGGGGGHHGGBGHHHHEHHHHHHHGHHHFHHEGABEGDFHAGDGHHHGFHHGGHFFHHHHHGHGFHHHHGFFGHHFDHHHGGBDDFFHH1GCCGFGGGGHHHFHHHGFEEEFGGGFBFGGFGFFGHGGGFFGGGGFGFFFHG4GGDHFGFHHHFHHGGFFHFGGHHGFDDGHHHFBF3GHHHHECGDGEHGHGHGGBGDGFCF4GB4EEE2AAB5DGGG?GGFFFFBFFBBBA@
@M02197:102:000000000-ALU3V:1:1102:19269:1899 1:N:0:1
ACCGTCTTTCTCTCCTCCGCTTATTGATATGCTTAAGTTCAGCGGGTAGTCCTACCTGATTTGAGGTCAGAGTCATAGATGCCCGAGGGCGGGTTATGAGCAGCCATCGTCGACACAGGCCAGAGAAACTTATTACTCCGGTCATTGGTCTGATCACCACTGACGCATTTGAGGCGAGCCAAGTGAATGGCAGCGCCCAAGTCCAGCCTCCCCGGGAAAAACCCGAGGGGTTGAAGTCTTCATGACACTCAAACAGGCATGCCCTCCGGAATACCAGAGGGCGCAAGGTGCGTAAAAAGATTCGATGATTCAC
+
A33A>AFAFFFFGGGGGGGGGGGHHHHHGHHHHDHFHHHHHHGGGGGGGGHHHHCGHHEGHHHHGHHHHHHHFGHHHHHGBFGFEEECGG@EGGEBFBGFHHHGEFHHDFCB@DDGHFAFGHHEHFFFHHHHFGGGFHHGGGGGGHE;CFHGHHEFFFGHFH;HGG@GG0EFGGGGGHGGF6FFFFGGFFFEFFGAFGHFFFDFFFFE/FE?EB@BCFGFF>E>@@EEGFFBFBGFDBGBEEHHG@G1FGFFFBFBHFHFFEEAACHHHFGHHHBFDEA22A454GAE2ACFAGGGBFEBGFFFFFFBBABBA
@M02197:102:000000000-ALU3V:1:1102:13604:1972 1:N:0:1
ACCGTCTTTCTCTCCTCCGCTTATTGATATGCTTAAGTTCAGCGGGTATTCCTACCTGATCCGAGGTCAACCTTAAAAATAAAAGGGTTAGACCGACCCGACGAGACCTTGCAACTCCCCGCGTGCCTCGTAAAAGACTCGTTGCGAAGAGGGTCCCACGGACGCCGTCATTGTCTTTGAGACCAGTTGCGGTTGCCCACAACTCGATCCAACGCCAAACCAGGAGGTTTGAGAGAGGATAATGACGCTCGAACAGGCATGCCCATCGGAATACCAATGGGCGCAATGTGCGTTCAAAGATTCGATGACTCAC
+
BBBBBBFBFFFFGGGGFGGGGGGHHHGGHHHHHHHHHHHHHHHGGGGGHHGHHHHHHHHHHHFEFEEGHHHHHHGHGHHHGHHHHGDHHHHHGHCCFGGGGGBEFGGGHHHHHHHHFFH;CFGEGGAFHFGGHH1GFGDFFHADHFFHGBA;AACGHHCGFGGAFDGEFGEGGHGFHHFFFGFFFFFFGFFHFHFFFFHHDEFFFFFHFCGEEFBFF3FBGHHGHFHGFHFGA;GGBHG5HFGDEE?BGEGB3FBGFCCBHHEA2?HFFFHHHFD5CEA2GFBGD5EAAEGFGGFFBFEGGFFFFFFFBABBA
@M02197:102:000000000-ALU3V:1:1102:15516:2181 1:N:0:1
ACCGTCTTTCTCTCCTCCGTTATTGATATGCTTAAGTTCAGCGGGTATTCCTACCTGATCCGAGGTCAACCTGAGAAATAAAAGGTTAGACCGACCCGACGAGACCTTGCAACTCCCCGCGTGCCTCGAAAGACTCGTTGCGAAGAGGGTCCCACGGACGCCGTCATTGTCTTTGAGACCAGTTGCGTTGCCACAACTCGGTCCAACACCCAAACCGAGGTTTGGAGAGAGGATAATGACGCTCGAACAGGCATGCCCTTCGGAATACCAAAGGGCGCAATGTGCGTTCAAAGATTCGATGACTCAC
+
ABBAABF?F@FFGG45ECEGGFEFHHHHHGBHHHGHHDDGGFAEGCCHGHHHHHCGFGHGHHFGGEHHGHHHHHGHHHHHHDFFGHHGFFHH:;FE=E?FGGFGGFFFHHHGHH=GG?@FFGGFHHHFFHGFHHEFGHGHEHFHGGH.CCBGGHHGGGGGGAFFHFHHFFGGFGGEEEFFFFFFFGHHHHFFHFFFFFFDFHFGFEFEGEFFF9E/>B9CFFFFFFFHHHGFFFFFB8GGFG/EFG1GFB1GG/E/EAAAF2HGFFHGDEEEAB0011HFCEEE1GGFB33B1FGCB3D11FA1111
@M02197:102:000000000-ALU3V:1:1102:16514:2482 1:N:0:1
ACCGTCTTTCTCTCCTCCGCTTATTGATATGCTTAAGTTCAGCGGGTATTCCTACCTGATCCGAGGTCAACCTTGATAAATTGTAAATAGGTGACCGGGTCCCTGGGGCCTTGAAAACTCGACGCGTGCTCCGGAAAGCTCGATGCGAAGAGGGTCCCACGGACGCCGTCATTGTCTTTGAGACCAGTGGGGGGACGAAAGCCTCCCACGCGGTCCAACACCAAACACGAGGTATGAGGGAGGATAATGACGCTCGAACAGGCATGCCCTTCGGAATGCCAAAGGGCGCAATGTGCGTTCAAAGATTCGATGACTCAC
+
?ABABBFBFF@B5DG5G4A2AEGHHFFDHG556FFF55D5A55E?2A?FFBDF5E13F355FFA0AE2BEGGG3F3F5DGHHHHHH4FFBF@3BEF/993EEFFGEAE?@FGBG93BFGHGH(F?CDDFA2FD9<;9GF6BD/F<C90<./<;.<,<<$D;-@C@<.DDG79GBGFFFG-?;FGBGC<CFF?4C<AFB<GC;?F/2@FECEBFFF?/;BGFHFHGF9?1B0B;$GGB?#FF1B2B6AEE>EEFGAF1F1B1HFF//E?ECEEBFFAFGFBFFEA0?EF1BGE?E0FA13F3BFA11CB@D1BFAAAAA
@M02197:102:000000000-ALU3V:1:1102:15802:2557 1:N:0:1
ACCGTCTTTCTCTCCTCCGCTTATTGATATGCTTAAGTTCAGCGGGTAGTCCTACTTGATTTGAGGTCAAAATAATAGACCAGGCAACGACGGATCGTCGCCAGTCGTGTGTGGGGTTAGAAGCGGACAACACCGACGTAAGTTAGCAAAGAAATTAGCAACTCACTGGTTGTCCAGCATACTGTATTTAAGGTGAGCAAGTGTGGTGGCCTGCAAACCCATGGACCCGCACTAAGCGCAAAACGCTTAGGTTGGAGAAATTCACGACGCTCAAACAAGCATGCTCCAAGGAATACCAAGGAGCGCAAGGTGCGTTCAAAGATTCGATGATTCAC
+
BBBBABFBFFFFGGGGGGECGGGHHHGGFGHHHFHHFGFHGHHGGFEEEGHBGBGHHHHHHHGHGHHFHHEGHFHHHHHHHHGGEGFHGGGGGFGGGHAEFFGGHHGGGGHHHGAFGGHHFHGFCCGGGHHHGGFGFHFGGFHGFHEGGFFFGHHHHHFGHHFCHGFHHGFDCGGGGGGGGGGGHGFGGGGFGDGFFGHFGFHHGEFFDFFHFFFFFGEHGGFCFGFEGFFEE>;EEDFFGGFGFGGBHEHHGGHHG@GFGBGGEEAFCEFFFABCF1A11CBHGGBGGF22AADHHHGEEE0?HGBFEA00CB1FGFGD?G11FFFFFFAA>>>
@M02197:102:000000000-ALU3V:1:1102:19115:2534 1:N:0:1
ACCGTCTTTCTCTCCTCCGCTTATTGATATGCTTAAGTTCAGCGGGTATTCCTACCTGATCCGAGGTCAACCTGAAAAAATAGTTTTTGAGGAGGCCGGGTCCCCGGGACCTTGCAACTCGACGCGTGCTCCGGAAAGCTCAGTGCGAAGAGGGTCCCACGGACGCCGTCATTGTCTTTGAGACCAGTTGGCCGCGAACGGTCCAACGCGGTCCAACACCAAACCGAGGAGGTTTGAGGGAGGATAATGACGCTCGAACAGGCATGCCCTTCGGAATGCCAAAGGGCGCAATGTGCGTTCAAAGATTCGATGACTCAC
+
CCCBCCFCFFFFGGGGGGGGGGGHHHHHHHHHHHHHHHHHHGHGGGGGHHHHHHHHHHHHHHHGGGGHHGHHHHHHHHHGHGHHHHHGGGGG9FEGFFEEGFHHHGGGGGGHHGGH<HHHGHGGGGGGGGHHGGGGGHHHGHGGHHGGGGGFGGEHGGGGGGGGAGGGHHHFGHGHHHGHGFEFHFGHGGFFFGFGFFFFBDFFFFFFFFGHGFFHGHGGGGGGFDBHHFGHFHHHHGHHHHHFHEB?FGF?FHEFHHHGHHHHFF?EEGGGHGHFEBGHHF2A2EAHFGAEEGGGGGGGGGGGGGFFFFFFFBA>>3
@M02197:102:000000000-ALU3V:1:1102:10531:2669 1:N:0:1
ACCGTCTTTCTCTCCTCCGCTTATTGATATGCTTAAGTTCAGCGGGTATCCCTACCTGATCCGAGGTCAACCTTAGAAATGGGGTTGTTTTACGGCGTAGCCTCCCGAACACTCTTTAGCGAATAGTTTCCACAACGCTTAGGGGACAGAAGACCCAGCCGGTCGATTTTAGGCACGCGGCGTACCGCGTTGCCCAATGCCAAGGGAGGCTTGAGTGGTGAAATGACGCTCGAACAGGCATGCCCCCCGGAATACCAGGGGGCGCAATGTGCGTTCAAAGATTCGATGACTCAC
+
>>>>1>CA3B@DGGGGF1AAEE?GHHGHB333F2FFFH2G221A//AE1121FGFH1BAGDFG?EC/0B@F9>2@@F9;@:;0A?E/EGFHB1)?/EEE9FHB;</9E9G;0#BB1A91FFBC/?#2@F:9?1F7/@A?C<91./;9>FG/9/<0..@3.;.:;FFCCE,B:;AC./-?999#;9-??C9@9EFFFEB#/CB/.#A/C0;BFF;HHGD0=;9HGFCBAFACF@9F??:F$/@>#//?CDEHGF1/F/A000EE11FAEAEEB113BA33EAB1FDFFFF1>1>1
@M02197:102:000000000-ALU3V:1:1102:10250:2741 1:N:0:1
ACCGTCTTTCTCTCCTCCGCTTATTGATATGCTTAAGTTCAGCGGGTATTCCTACCTGATCCGAGGTCAACCTTAGAAAAGTAAAAGGGTTATAGACCGGCCCGCCGGGGTCCTTTACGTACTCGACGCGTGCTTTCCGGAGAAGAGCTCGTTGCGAAGAGGGTCCCCACGGACTCCGTCATTGTCTTTGAGACCGGTCGTTCGTCACCAAACGACCTGGTCCAACACCAAAACACGGGGGTTTTGAGGGAGGATAATGACGCTCGAACAGGCATGCCCATCGGAATACCAACGGGCGCAATGTGCGTTCAAAGATTCGATGATTCAC
+
BCCBBBFCFFFFGGGGGGGGGGGHHHHGGHHGHHHHHHHHGHHGGGGGFHHGHHHGHHHHHHHEFGGHHHEGGHHHFGHHHBGDHFHGGGHHGHHHGHFCEGCGFBGCGG<CEGFFGGFGFGCBDCD/BCFBDFFHGFFBEFDCCGABGFG@CCC5GBFBGGGGGGGGGFG9?F.;@GBGFCC;FGFFHFFEFFEFF;DGCFAF9FGFBFAEECBD=FFFHFEFCFEFHHGGF?/@A?E?FB@&EB2?3GGD4GFDG?EEEE2G?GFHGGFBHGHHHEEAEHHGDB5AAEBA2A22E5EA5E2EGHGFGGGCGGGGCFFFFFD3BBBA
@M02197:102:000000000-ALU3V:1:1102:15744:3023 1:N:0:1
ACCGTCTTTCTCTCCTCCGCTTATTGATATGCTTAAGTTCAGCGGGTATTCCTACCTGATCCGAGGTCAACCTGAGAAATAAAAGGTTAGACCGACCCGACGAGACCTTGCAACTCCCCGCGTGCCTCGAAAGACTCGTTGCGAAGAGGGTCCCACGGACGCCGTCATTGTCTTTGAGACCAGTTGCGTTGCCACAACTCGGTCCAACACCCAAACCGAGGTTTGGAGAGAGGATAATGACGCTCGAACAGGCATGCCCATCGGAATACCAATGGGCGCAATGTGCGTTCAAAGATTCGATGATTCAC
+
AAAAAAFBFFFFGGGGGGGGGGGHHHHHHHGHHHHGHHHHHHHGGGGGGHHHHHHHHGHHHHHGGCEHHGHHGHHGHHHHGHHGHGFGHHHGHGGGGGGGGGGGGGGHHHGGFHHHHHGGGGFD8GHHGFGGGGHHHGHGHGGBGGDGGGGGHHGHGGGGCCFGDDDFHHGGGGGGFHGFFGGFFFFFDHHFFHFFFFEFFGCAGFFFFFFDFF>FFCFFA@;BHHHFGHGFFFHFHGFFFDFEFG53HHFFHHF1AE2E?CBGBEDFHHGF2EGGEEBHHGGGDGGBEGD5BGFGFFFFFFDBA?BA
@M02197:102:000000000-ALU3V:1:1102:21029:2979 1:N:0:1
ACCGTCTTTCTCTCCTCCGCTTATTGATATGCTTAAGTTCAGCGGGTATCCCTACCTGATCCGAGGTCAACCTTAGAAATGGGGTTGTTTTACGGCGTGGCCTCCCGAACACCCTTTAGCGAATAGTTTCCACAACGCTTAGGGGACAGAAGACCCAGCCGGTCGATTTGAGGCACGCGGCGGACCGCGATGCCCAATACCAAGCGAGGCTTGAGTGGTGAAATGACGCTCGAACAGGCATGCCCCCCGGAATACCAGGGGGCGCAATGTGCGTTCAAAGATTCGATGATTCAC
+
ABBBABFCFFFFGGGGGGGGGGGHHHHHHHHHHHHHHHHHHHHGGGGFHHHHHHHHHHHHHGHGGGGHHHHHHHFHHHHHHHHGGGGGHGGHHGGGGGGGGH;HHGGGGGGHGGHHHHGGFFGCGHHFHHHHHHHFFFGGFHHHGFGGFFFGFDGHFEGGGGEFFGGGGFFFDEEGFCGGGGAFGGGGGGGGGHHGHGCGGHGGGHGEBGFHHHHHHHHHHHHGGGGGHGGGGHHHHHHHGGFFFGCGGHHHG3HGGGGGGFECHHFGFGGHGGGGGFGFGG4FFFFFFBBAAA
@M02197:102:000000000-ALU3V:1:1102:13303:3145 1:N:0:1
ACCGTCTTTCTCTCCTCCGCTTATTGATATGCTTAAGTTCAGCGGGTATTCCTACCTGATCCGAGGTCAACCTTAAAGATAAAAGGGTTAGACCGACCCGACGAGACCTTGCAACTCCCCGCGTGCCTCGTAAAAGACTCGTTGCGAAGAGGGTCCCACGGACGCCGTCATTGTCTTTGAGACCAGTTGCGGTTGCCCACAACTCGATCCAGCGCCAAACCAGGAGGTTTGAGAGAGGATAATGACGCTCGAACAGGCATGCCCATCGGAATACCAATGGGCGCAATGTGCGTGCGAAGATTCGATGACTCAT
+
BBBBABFBFFFFGGGGFGFGGGGHHHHHHGHHHHFHHHHGHHHGGGGGHHHGHHHHHGFHHGEEFGDHHHHHHHGBFFHFBEEGHGGEGAGFHH?EFGGGGGFEGFGGHHHHEHFGHHHG@DCADAH:GDHGFHFEFFFHFGGGGCCCGCC.ACGHH<HGGGG-AAA0BAFGFGFFFFFF1EFFGFFFFF<B?BCFFFFFFFDFFFFFFFB#FEFEFB30AF>F>?:AFFFFFF12A22;B/B>-/BB//D1BADB10GF0F//EACFD2D1D1D1B//000GGGFE?AEAA11A3AGEB1F1D@1DB11111
@M02197:102:000000000-ALU3V:1:1102:11058:3466 1:N:0:1
ACCGTCTTTCTCTCCTCCGCTTATTGATATGCTTAAGTTCAGCGGGTATCCCTACCTGATCCGAGGTCAAGAGTGTAAAAATGTACTTTTGGACGTCGTCGTTCTGAGTGCAAAGCGCGAGATGTACTGCGCTCCGAAATCAATACGCCGGCTGCCAATTGTTTTGAGGCGAGTCTACGCGCAGAGGCGAGACAAACACCCAACACCAAGCAAGGCTTGAAGGTACAAATGACGCTCGAACAGGCATGCCCCATGGAATACCAAGGGGCGCAATGTGCGTTCAAAGATTCGATGATTCA
+
ABBBBCFBFFFFGGGGGGGEGEGHHHHHHHHHHHHHHHHHHHHGGGGGEHHGHHFHHHHHFGHGGGEHGFHHHHHGGHHHHHHHHHHFFGFFHFEGDGGGGCFHGFFGHGHHHHEHGCGBFGFBFFGBDGGCGGGFHHFGGHFHGHGFGHGFFGEHHGGGGGGFHGEAFFCHHGGCGFGGGGBDGGFFFAFFFHEFGGFGGFEFGGGEE3EGFFFFGFGG5FD;FHFBBFGEA?;AEDFGFHHH;;GE?G3AFAE5D5FBFFHHE2E2E5BHFE2E?FGCGGGFFEG4BF@BFD?BAA>
@M02197:102:000000000-ALU3V:1:1102:10658:3451 1:N:0:1
ACCGTCTTTCTCTCCTCCGCTTATTGATATGCTTAAGTTCAGCGGGTAATCCTGCCTGATTTGAGGTCTAAAGTACAAGTGTTTCAACAAGTGAAACGAATTATAAGCGCTGCTTAATCGATAAGACCGCGTTCAAGCATCGACGAGATAAATGTTATTACGCCGAGTGAAGCTGTCTAGTCTATCGAAGATCACAAGCTGCTCGTATATTTCAGCCGAGCTGACCCAATACAGGGCCTGCACACAGCCAGAATCCACGCCCACACCGGTTCCATTACAAAACATTGGAGTTGAGGGTTTCACGACACTCAAACAGGCATACTCTTCGGAATACCAAAGAGTGCAAGGTGCGTTCAAAGATTCGATGATTCAC
+
AAAAABFAD5@DGGGGGGGGGGGGHGHHHHHHHHHHHFGHHHHGGGGGFFGHHHGHHHHHBGFGGHHHEGHGGAGGHH355DFGF5DGGAGFBFFBFF1?1?FFHFHBEEECEHHFFGB/GAGFFBGGEGGBCFH22<<GH/0BBG/?FD9?F<=1FGBBDF3ECDGGEHHH9CBCH00##;+<CFECG:0CG0CFB.C9B/,0DFF>BBFFFF0F<C??0<F?;22>>2209<:/9;339FF?C2BB44B33/CE>/F///FE>>/?GFG3DB44BF2BFB3B33FB5BB11HEAGFF3E1AAD3A1535ABBAFBGFD5GE2?E3HHHFHEFF5D5HEF4HHHH?GGGFGFGCFGGGGGFFFFFFF@BBBB
@M02197:102:000000000-ALU3V:1:1102:16289:3306 1:N:0:1
ACCGTCTTTCTCTCCTCCGCTTATTGATATGCTTAAGTTCAGCGGGTATTCCTACCTGATCCGAGGTCAACCTGGGAAATAAAAGGTTAGACCGACCCGACGAGACCTTGCAACTCCCCGCGTGCCTCGAAAGACTCGTTGCGAAGAGGGTCCCACGGACGCCGTCATTGTCTTTGAGACCAGTTGCGTTGCCACAACTCGGTCCAACACCCAAACCGAGGTTTGGAGAGAGGATAATGACGCTCGAACAGGCATGCCCATCGGAATACCAATGGGCGCAATGTGCGTTCAAAGATTCGATGACTCAC
+
ABBBBBFAFFBFGGGFGGGGGGFHGHHHHHHHHHHHHHHHGHHGCGFEGHHHHGHHHEHHGH1EGGEHHHF1GH1F1GHFHHHHH9GGHHHHHGGGGGGGGGFGGGGHHHFHHHHHHHGGEGDFGHHHFEHGFHFHHGGGHGHGGGDHHGGGHHHHGGBGAADFBADFBBCFHFGFHHFFFFFFFEFAFFGFFFFFFFFFGFDFGF9EFFEFFEFGGHHGGEFFHHHFHHHGFFFFHFFGFGGHFGDBG5C3FF2EEA2AECHGFFD5FGGHE2?E?FDFA2A2AHGFGGEADEF4FFFFFFDABABB
@M02197:102:000000000-ALU3V:1:1102:13213:3523 1:N:0:1
ACCGTCTTTCTCTCCTCCGCTTATTGATATGCTTAAGTTCAGCGGGTAGTCCTACTTGATTTGAGGTCAAAATAATAGACCAGGCAACGACGGATCGTCGCCAGTCGTGTGTGGGGTTAGAAGCGGACAACACCGACGTAAGTTAGCAAAGAAATTAGCAACTCACTGGTTGTCCAGCATACTGTATTTAAGGTGAGCAAGTGTGGTGGCCTGCAAACCCATGGACCCGCACTAAGCGCAAAACGCTTAGGTTGGAGAAATTCACGACGCTCAAACAAGCATGCTCCAAGGAATACCAAGGAGCGCAAGGTGCGTTCAAAGATTCGATGACTCAC
+
>AA@3AF3DF5FGGGGGGGGGGGHHHHHHGHGHHHHGGHHFFHGGGGEFHHHHFG3FGHBGHHFFFGHHB5BFGFFHGFFHGAFGECCEGCG@DEEFGGGGGEGF3EFGEHHHGG?D8GGGGFG<;>/@GH..C<@@?<<CCGHHFGHHG:CHHHHHHHHHFBGFHAGC<CFDGFGF91=11:DFFFGHG3GBDFFFGDFB?FFHFGFD?AFFCF?FFFFBBF//FFEFF?F>>//E3CFE?B?99FFHA33FBGFB5B5131>>AB0A15FHFCHFFGAF1BFEHGDB5BHFGECGF3GGFGFFHHHGGGGHGGGFGGGGGGFFFFFFFAABBA
@M02197:102:000000000-ALU3V:1:1102:16114:3738 1:N:0:1
ACCGTCTTTCTCTCCTCCGCTTATTGATATGCTTAAGTTCAGCGGGTAGCCCTACCTGATTTCAGGTCAAAGTCAAAAGGTGCGCGATGGCAGGTTCTGAGCAGTCATCACCACAAGGAGAGACGAAACTTATTACGTCTAACACTGATGTGGGATGTTCCACTAAGTCATTTGAGGCGAGCCATTGCTGGCAGACGTCCAAGTCCAAGCCTAACATGTTCAGAAAACATATTAGATTGAGATTTCATGACACTGAAACAGGCATGCCTTTCGGAATACCAAAAGGCGCAAGGTGCGTTCAAAGATTCGATGATTCAC
+
AAAA1AFA33DFGGGGGGGGGGGHHHFHHFHHHHHGFHFHFHHGGGGEGHHHHBGEBGFFHFHHHGDGBEGAFGBG1GFCFCFEC///?/F0EGF3GHH27GF>FGHGEGGE1?0FG:CFAEGHFGDD?@13GDCDFHHHHEFGHHHFDG?F?F??F?1=6GFH??2>><GHF?G</C22BB?2CGBBGGFCF/1C3/AABCBFFGHG3FHGFGFBBBFHGE4HHGBBF5DBBFB5DF@@BFFF'BHGHGHHHFEHHHHHHGHHFGHGFEGHHHHHDFGFHHDGGFEHHHHGGGFHGGGFGFGGGGFCFFFFFAABBA
@M02197:102:000000000-ALU3V:1:1102:18306:3767 1:N:0:1
ACCGTCTTTCTCTCCTCCGCTTATTGATATGCTTAAGTTCAGCGGGTAGTCCTACCTGATTTGAGGTCAAAGATTAAAGTGTTTTGTTAGAGTGGAATGATAGCGAAGAACTTATCACGCTGTTCCACTTAGACTTTTAAGACGAGCCACGTTAAATGGCAAAAACGTCCAAAGCACCACAACCACAAGCTTAATGAAAAACCGGGTGGGTGAGGTCTATATGACACTCAAACAGGCATGCTCTTCGGAATACCAAAGAGCGCAATCTGCGTTCAAAGATTCGATGATTCAC
+
ABAC?AFBFFFFGGGGGGGGGGGHHHGHHHHHGHHHHHHHHHHGGGGGGHHHHHHHHHHHHHHHGHHGHHHHHHHGHHHHHHHHHHHHHHHHHHGHHHHHHHFHGHGGEHHHHHHHHHGHGGGHHHHHHHHHEHHHHHGHHHHHGGGHHHHEHHHHHHHHGHHGHGGHHFHHHHHHHHGGHHGHGGHHHG4HHHHHHGHHHGGGGGEFFHFHHFHHFGHFFHHHHHGHHHHHHHHEHHHHHFFGGHFHHHHGFHHHHEGGGHFFHCGGGGGFGGGGGGGGFFFFFFFBBBA?
@M02197:102:000000000-ALU3V:1:1102:18291:3781 1:N:0:1
ACCGTCTTTCTCTCCTCCGCTTATTGATATGCTTAAGTTCAGCGGGTAGTCCTACCTGATTTGAGGTCAAAGATTAAAGTGTTTTGTTAGAGTGGAATGATAGCGAAGAACTTATCACGCTGTTCCACTTAGACTTTTAAGACGAGCCACGTTAAATGGCAAAAACGTCCAAAGCACCACAACCACAAGCTTAATGAAAAACCGGGTGGGTGAGGTCTATATGACACTCAAACAGGCATGCTCTTCGGAATACCAAAGAGCGCAATCTGCGTTCAAAGATTCGATGATTCAC
+
BBBBBAFBFFFFGGBGGGGGFCGHHHGHHHHHHGHHHGHHCFHCGGGGGHHHHHHHHFHHHHHHGGG9HHHHHHHGH;HF8FHHH9HHHGHHHHEHGFHH;GFHGGGGGHHHHHHF<HCFGGGHHFHHHHHGHGHHHHHHHGHGGGGGFEFGGGFGDHFFHHGHHGCGGGGHHHHHHFHFHHGHHGHHHHHHHHHGFFEGHGFGFE1FFHFGFBGFEHFFHGHHGHGHHGFFFF3HFGHHHGGGGHGGGBF2HHCHHFGE?HHFGA?E2GGGFDBGGGGGFFFBFFFBBAAA
@M02197:102:000000000-ALU3V:1:1102:19758:3797 1:N:0:1
ACCGTCTTTCTCTCCTCCGCTTATTGATATGCTTAAGTTCAGCGGGTAGCCCTACCTGATTTGAGGTCAGAGTACAAGTAGTTGCCCTTGCGGGCGGATGTGCGTACGACGAAACTTATTACGTCTACACAATGTCTTTAAGAGGAGCCCGACAAAAGGCAAACCTCCAAATCCACCTTGATCAGACACAAAATCTGATTAGATGAGTCTACATGACACTCAAACAGGCATGCCTTCCGGAATACCAGAAGGCGCAAGTTGCGTTCAAAGATTCGATGATTCAC
+
?AAAAACAFB5FGGGGGCEEGGGHHCBFDGGFAGBFDAFGHHHG22EE1BDGFFGGF3BGFHHHFHCHBEGHFFFHHH9DGGHB5GH'BGFGGGGEGCGCFHHA?ECG//>DFDGGHEFHHFE0><FG8HFGBFDHHGDGDHGGHHGGGGBAGFGGHFAE9GAFG0GEG@BFGFFCF@9HHGHGFGBBFB4;ABBBFEBGFGGBFFHFFFFFFHHHGFGGHGGEHHHFHHHHGEBEFFHHH<HGHHGBEE??GGBHFGCGGHGGBGGGGGGGFFFFFFFAAAAA
@M02197:102:000000000-ALU3V:1:1102:23423:3768 1:N:0:1
ACCGTCTTTCTCTCCTCCGCTTATTGATATGCTTAAGTTCAGCGGGTATCCCTACCTGATCCGAGGTCAAGAGAGTAAAAATGTACTTTTGGACGTCATCGTTCTGAGTGCAAAGCGCGAGATGTACTGCGCTCCGAAATCAATACGCCGGCTGCCAATTGTTTTGAGGCGAGTATACGCGCAGAGGCGAGACAAACACTCAACACCAAGCACGGCTTTAAGGTACAAATGATGCTCGAACAGGCATGCCCCATGGAATACCAAGGGGCGCACTGTGCGTGCAAAGATTCTATGATTCAC
+
1>11>11>@@D33AGF1G1E0EEGF3B3D3FGFHGCDHFHHHHGG/AEF1FHFGGCHGEGHH0EEEGHC1@100/:D@@GFH12B.22FB9;B:#??#BF1ECCEFD7;FGB:B<B440<<@FBG>#2<1#B0A0<-=C=11?D;1<<%>//CCEFGFH?CFCCG:99C<9B12.#?+//19B?E/#>>F;1B1B*@BA&9E?/@/;@B?/?#B1911%12626292@:91B#/CFBB?FFGB9B0?EEABD222DFF111B00GE0EA11100A0A11A1A3FGDB113331DD>A>>1
@M02197:102:000000000-ALU3V:1:1102:13433:3886 1:N:0:1
ACCGTCTTTCTCTCCTCCGCTTATTGATATGCTTAAGTTCAGCGGGTAGTCCTACCTGATTTGAGGTCAGAATATAAAGTGTAGTTAGAGTGGAGGGTTGCGAGAACTTATTACGCATTCCACTTAGACATTTAAGGCGAGCCACGAATGGCAGACACCCAAAGCACAACTATAGAAAACTATAGAGGTGAGGTTTATAAGACACTCAAACAGGCATGCCCTTCGGAATACCAAAGGGCGCAATCTGCGTTCAAAGATTCGATGACTCAC
+
3AABBAF?DF5FGGGGGGGGGGEFGHHFHHHHHHHHHHHHHHGFGCGGEHHHF:HHHHGHHHHFF9HHHHHFBGHGHHHHHGHGEGHGGHGGHFGGEEFEHGHFFA3FEF:HB4GF?@24GFBDFG?3G@>BF??@?GGHGGFFHHGF?G?4F?/FGCFFFGBGFCGFHGGFFHGHFGHHF%<@:3CHHFHHFF5GGE@EGFFHFFHHHGHHGHGHGFDE;FBGHHBCHEHH9AEEDCG:GHGE2GGFGGGGGGGFGFFFFFD@B?BBBA
@M02197:102:000000000-ALU3V:1:1102:12732:4024 1:N:0:1
ACCGTCTTTCTCTCCTCCGCTTATTGATATGCTTAAGTTCAGCGGGTAGCCCTACCTGATTTCAGGTCAAAGTCAAAAGGTGCGCGATGGCAGGTTCTGAGCAGTCATCACCACAAGGAGAGACGAAACTTATTACGTCTAACACTGATGTGGGATGTTCCACTAAGTCATTTGAGGCGAGCCATTGCTGGCAGACGCCCAAGTCCAAGCCTAACATGTTCAGAAAACATATTAGATTGAGATTTCATGACACTGAAACAGGCATGCCTTTCGGAATACCAAAAGGCGCAAGGTGCGTTCAAAGAGTCGATGATTCAC
+
BBCBAAFBFFFFGGGGGGGGGGGHHHHHHHHHHHGHHFHGFHHGGGGGGHHHHHHHHHHHHHHHGFHHHHBGFHGHGHHFHHGGGGGGGGHHGGHHHHHHHHFFHHHHHGHHGHCHHHHHHGGGGEHHGHGHHH;HGHHHHHHHHGHHHHGHGGFHGHHHHHHHHHHHHFFHHGHGHGGBFCDHHHHHGHFFFEEGGGGGHGHGGGGGGGGFGFGGFFHHFGFGFHGDGEB1BFGBBGFHFHGFFFFHFHFGG2GFA1B11AFFFAAEEA/EGF2F1FGFFDFEEE0CFGCEAE0CEB3GF11EA1FBFFFFFAA1AA
@M02197:102:000000000-ALU3V:1:1102:8788:4140 1:N:0:1
ACCGTCTTTCTCTCCTCCGCTTATTGATATGCTTAAGTTCAGCGGGTATTCCTACCTGATCCGAGGTCAACCTTAGAAAAATATAAAAAGGAGACCGGGCCGAAGGTCCTTGCAACTCGAGTGCGTGCTGGTTAAAGCTCATTGCACCGAGGGTCCTACGACGCCGTCATTGTCTTTGGGACCGGTCACTCGCGCGACCTAAAGAGTCCAACAACAAGCCGGGCTTGAGGGTTGATAATGACGCTCGAACAGGCATGCCCCCCGGAATACCAGAGGGCGCAATGTACGTTCAAAGATTCGATGACTCAC
+
BABBAAFBFBDFGGFGFG?EEGGCDGFGHHHFFHGHHHBFHFHGGGGGGHGHHGH1BGEFHGHFEGFHGHHHFHHHHHFHHGFHGHFFGD?E:HCFGGGGGGGGGGHHG2BFFDFGHHGHFDGFCGGGGHGHGGGGHHFFHH8;HGHEGGCECBGGHFHGDF@@FGG?D;GFFFFGGGEDGG9B?D?EGFFFFFFCFFBDFB9/9B:/BEGFFGAFFFF<#<EEFFGFCHHG1<BFF09//C9;CGHGHFFGBACCCCE/EE02GF21AGHHHEE00EFHHFEAB1AGB33BFFGFGCFDBFFFA>>11
@M02197:102:000000000-ALU3V:1:1102:16931:4129 1:N:0:1
ACCGTCTTTCTCTCCTCCGCTTATTGATATGCTTAAGTTCAGCGGGTATTCCTACCTGATCCGAGGTCAACCTGAAAAAATAGTTTTTGAGGAGGCCGGGTCCCCGGGACCTTGCGACTCGACGCGTGCTCCGGAAAGCTCAGTGCGAAGAGGGTCCCACGGACGCCGTCATTGTCTTTGAGACCAGTTGCGGTTGCCCACAACTCGATCCAACGCCAAACCAGGAGGTTTGAGTGTGGATAATTACGCTTCAACAGAGATAGGCATCGGAATACCACTTGAGGATATGTGCATTCGGAGAATCGGTAATTCAC
+
AABBBBFBFFFFGGGGGGGGGGGHGHCHHHHGHHFHGHHGHHHGGGAEGHHHHHGHGFGHHHHGGGGHHHHHHHHFHHA@GEGGHHHGGGGH<GG;GG?99EEHHGCDG7F<FH<G;;GGGHGGGF:GGGHHCDGC:AF9HHBG;HGGCC;CEG;G9G;GG;;F/@DA@DDFFFFFF@BFFE1F<BABFFFFFAFF8FFFFF1AFFFAFGFFF/B/FD;FEFB?;B/:AFED0@%@&BGABFA/#A/A122122DA2D11D11/AE?G2222211AD1111A2221DB1111000A1AFB11>111133A>1>1
@M02197:102:000000000-ALU3V:1:1102:16148:4326 1:N:0:1
ACCGTCTTTCTCTCCTCCGCTTATTGATATGCTTAAGTTCAGCGGGTAGTCCTACTTGATTTGAGGTCAAAATAATAGACCAGGCAACGACGGATCGTCGCCAGTCGTGTGTGGGGTTAGAAGCGGACAACACCGACGTAAGTTAGCAAAGAAATTAGCAACTCACTGGTTGTCCAGCATACTGTATTTAAGGTGAGCAAGTGTGGTGGCCTGCAAACCCATGGACCCGCACTAAGCGCAAAACGCTTAGGTTGGAGAAATTCACGACGCTCAAACAAGCATGCTCCAAGGAATACCAAGGAGCGCAAGGTGCGTTCAAAGATTCGATGATTCAC
+
BCCCCCFCFFFFGFFGGGGGGGGHGHHHGHHHHHHGFFHHHHHGGCEFGHHEHGHHFFHHHHHEFHHHHHHHHHHHHHHHHGHGHHHHGGGGGGGGGHHGGGGGHGGGG;EF@CDG9GFHHHHHGFFCFHHHGGGCGGGHGHHG;<GHGFHHFGHHHHHHHHHGGC:FHHGGDFEHHGFGFGGGFGGFFGFGD1HBFFHGGGGGGFGGGHGFFFFGHHHFBFFBFF/AGAAHGGGGEBGCBEFFC9CBFA1BEFDGFHHD/HEEEEEEGEFC0FB12FFEGG0CFBBBGHGGF1AFFFFE0EE0BFHHEE0EAFFFGGDFEB11BFFF3DA1AA1
@M02197:102:000000000-ALU3V:1:1102:17359:4249 1:N:0:1
ACCGTCTTTCTCTCCTCCGCTTATTGATATGCTTAAGTTCAGCGGGTAGCCCTACCTGATTTCAGGTCAAAGTCAAAAGGTGCGCGATGGCAGGTTCTGAGCAGTCATCACCACAAGGAGAGACGAAACTTATTACGTCTAACACTGATGTGGGATGTTCCACTAAGTCATTTGAGGCGAGCCATTGCTGGCAGACGCCCAAGTCCAAGCCTAACATGTTCAGAAAACATATTAGATTGAGATTTCATGACACTGAAACAGGCATGCCTTTCGGAATACCAAAAGGCGCAAGGTGCGTTCAAAGATTCGATGATTCAC
+
BBBAAAFBFFFFGGGGGGGGGGGHHHGHHHHHHHGHGHHHHHHGGGGGGHHHHHHHHHHHHGHHHGHHHHHHFHHHGHHG@FHFGGCFEFHHGGGGHHHHFHHHHHHHHGHHHHHHHHGGHGGHHHGFHHFHHHHHFGHGHHHHHGHHHHHHGHHHGDHHHHHHGHHHGHHHHFGGHGHHHHFGHHGHHBHGGFFGHGFHHHHGGGEFFBHHHHHHFGHHFHHHHHFHHHHFHHHGHHGHHFHHGGGHHHHHFHEHHFHHHHHGHGHGGGGGGHHHHEGHHHDGGE?GHHHGGGGHGGFGGGGGGFFFFFFFFCBBAB
@M02197:102:000000000-ALU3V:1:1102:10495:4378 1:N:0:1
ACCGTCTTTCTCTCCTCCGCTTATTGATATGCTTAAGTTCAGCGGGTAATCCTACTTGATTCGAGGTCGATAATTTGGAGAATAAAAAAATAAATATTAATCAAAACATTTATTTAGTTTTAAATTTGGCTAATCCAGGAATGATATTATTTGCCCGTAGTGTAAAACTTTAATGCGTTCAATCTATAGCAATTCCAGATCGCTATCTTTATTCTTTTGAAGCAGTCAAGAGGAAAAATGAATTTCCTTCTCGACAACACTCAATTACATCAATAATTAAATTGATATTATTTAAACGACGCTCGAACAAGCATACCTTTCGGAATACCAAAAGGTGCAATGTGCGTTCAAAGATTCGATGATTCAC
+
A?ABABFAFFFBGBGGGEEFEEEAFG5DDGDGHH55FGFBFF52AAAEGHFDEG3BE53FGB1BBEEGEEFHGHHHBHBGHFFFFEHHEEGFFGHGHHFHHEHGFHG/FFGBHHGHHHHFDGGB4GHH43GFCFBDF2?CF4/2GHBGGHHHHFCCCBG0F0GHE=FH1DG,>GF<AEGECFFFGBGF#GHGGHHBFF6DC42G:E@)FCGHHGG6HFGHHGGF1CBF#1F:CHGFFFFFGFGBG2GGGE/?BB/@HEG11DGGG2@BGFDEFG@@2@2BB222G2HGHFFD/F?E//ECEFA/FHGA222EDDB0//EEA22GGAA0HHGFAA1HEAGDAAA0FA133F3FA1A11B313311A1A
@M02197:102:000000000-ALU3V:1:1102:12203:4452 1:N:0:1
ACCGTCTTTCTCTCCTCCGCTTATTGATATGCTTAAGTTCAGCGGGTATCCCTACCTGATCCGAGGTCAAGAGTGTAAAAATGTACTTTTGGACGTCGTCGTTCTGAGTGCAAAGCGCGAGATGTACTGCGCTCCGAAATCAATACGCCGGCTGCCAATTGTTTTGAGGCGAGTCTACGCGCAGAGGCGAGACAAACACCCAACACCAAGCAAGGCTTGAAGGTACAAATGACGCACGAACAGGCATGCCCCATGGAATACCAAGGGGCGCAATGTGCGTTCAAAGATTCGATGACTCAC
+
BBBABBF@FFFFGGGGGGGGGFGHHHHHHGBBHHHHFBFGFFFGFGEFFFHHHHHHH3FHHHGGGCEGHHHHHGHHHHEHHHHGHHHHHFGE>FEFGGCFGGBGFHFHHHHGBGFEFGGGGGGHHHHHFHGGCGGHHGGGHGHHHHEGGHGDGGGHHHGHHHHFHHEECCBFGFGFGF<DG1GBEE?FFHHGFFBFF?;AAE/AAFGEEFFFFFEGFFGFHGFHHHDFE4FBFFF#FF>A1D1::HEA/F01FBHHGHHGFCEEEEBEED1F1E0A011GBGGGEE1EFFFFFF@AA1AA
@M02197:102:000000000-ALU3V:1:1102:9537:4659 1:N:0:1
ACCGTCTTTCTCTCCTCCGCTTATTGATATGCTTAAGTTCAGCGGGTATTCCTACCTGATCCGAGGTCAACCTTGTAAAAATTGGGTTATGAACCGTGCCGGGAGACCTTTCAACTCGTTGCGTGCTTAGAAAAGCTCGTGGCACCGAGAGTCCCACAGACGCTGTCATTACTTTTGGGACCGGTCGGGGGTGAACCCGAACCTGAAGTCCAACAACAAGCCAGGGTTGGAAGGTGATAATGACGCTCGAACAAGCATGCCCCGCGGAATACCAGGGGGCGCGATGTGCGTTAAAAGATGCGATGGCTTAC
+
AAA?3AFA55@BGGGGGGGGGGGFHHBGHHEGHHHHHGHHFHHGEEAEH5DGHGG1GFFGHHHGGGGHHHFFFGBHFF5G3GH3BA3FHFF(BB?#3:G9EC?E/0?E?8FFFF4EGD;/BA//9?C968BF1G09F%A4#$5G<H?;<D;:1G8F9#0(DB;$:&@90CFFGC0;BB.#:5;<0..9<21<19B9.A0$111FF$B11:?9<9;10<,0?B0/##9191$9EFB92FG4#/9;/1//B1B1B11B0/>/////0D2D21A/A/A/A/000A11AA00E1131BFAA1A11@1111A>1A>
@M02197:102:000000000-ALU3V:1:1102:22588:4668 1:N:0:1
ACCGTCTTTCTCTCCTCCGCTTATTGATATGCTTAAGTTCAGCGGGTAGTCCTACCTGATTTGAGGTCAGAGATAAAGGTTGATTAAAGTGGACGGAAGCGAAGACTTATCACGCTGTTCCACTAATGCTTTTAAGACGAGTCAACTTGGCATTGACAGCGTCCAAACCACACAAGACTAAATCGTCAGGGTGAAGATTATATGACACTCAAACAGGCATGCTCTTCGGAATACCAAAGAGCGCAATTTGCGTTCAAAGATTCGATGATTCAC
+
BBBBBBFAFFFFGGGFGFGCGCFGHHHGFHGFFHHHHHGFBGGGGGGGGHHHHHHHGFGFHHHEFGGFFCFGFHGHHHGFFHHHHHHHH@GFHHHGHGGHGGGGGHHGHEGFGGH9GFFGGFHHHHHHHHHGHHHHHHHHGGGHHHHHHGGGFHFFHHHHGGGGGHHHHHGFGGGHHHHHHGGGHHFHHHHGGHHHHHFHGHHHHHGGHHHHHHHGGFHHGGFFA2BHHHGHHHHGF%EAGFHHHHGGGGHFGGGGGGGGGFFFFFFF?BBBA
@M02197:102:000000000-ALU3V:1:1102:9666:4768 1:N:0:1
ACCGTCTTTCTCTCCTCCGCTTATTGATATGCTTAAGTTCAGCGGGTAGTCCTACCTGATTTGAGGTCTAACATAAGAGTTATTAGAGTGGAGGGAGCGAAAACTTATTACGCATTCCACTTAGACATTTAAGACGAGCCACGGATGGCAGCGTCCAAAGCTCATACATAGAAAACTAGGTATGAGAAGTAATATGACACTCAAACAGGCACGCCTTTCGGAATACCAAAAGGCGCAAGGTGCGTTCAAAGATTCGATGATTCAC
+
ABBABBFBFFFFGGGGGCGGGGDHHHCHHHHGGHHHHDGGHF;GGGFGG9GHHHHHHGHHHHHHGHHHHHHHHHGHHGHGGHHHGFGGGGGHHGGGFEGGFE7HHHHGHDFGEFGGHHGHHHFHHEF2GHHHDFHHFEEGHFFFCDGGHGEAFFFEGHHCGD22DEH@DGFGDDFGFHHG@FGDDCFHHFGEBGEFFHGGHHHFHFHHFFG*GFFA;6FHHHFGHGHHHEEE9EFFGBEE80FGFCGGGGGGFFFFFFBF1@AAA
@M02197:102:000000000-ALU3V:1:1102:6804:4827 1:N:0:1
ACCGTCTTTCTCTCCTCCGCTTATTGATATGCTTAAGTTCAGCGGGTATTCCTACCTGATCCGAGGTCAACCTTAGAAAAATATACAAAGGAGACCGGGCCGAAGGTCCTTGCAACTCGAGTGCGTGCTGGTTAAAGCTCATTGCACCGAGGGTCCTACGACGCCGTCATTGTCTTTGGGAACAGTCACTCGCGCGACCTAAAGAGTCCAACAACAAGCCAGGCTTGAGGGTTGATAATGACGCTCGAACAGGCATGCCCCCCGGAATAACAGAGGGCGCAATGTGCGGTCAAAGAATCGATGACTCAC
+
1A?A1>C?FFFFGFCGGGGCGGGHHHEFHHHHHHHHHGDG2GF?EEGGHHFHHEHGGGGH11AFG?EGFF@GHD1FFEGFGHD;FDFGF:B:?:FFGGECCGEEE/4F:FGFFEHHBGCACBBF@;5C/.?GGEFHF<GGGHHFHHHF@?CCCC/<0GFC#<(#;@;BFB;CFFF;CFGGG#;#FB:;;CF9@??@B9;9BBBBBGFECAHFFG@GGBEFFFF$$G<9/.<=9=BBF0BFFB?F</1FGFFGHF?/</>//A02D2D222FGFA0EEA1F31AA00A11B3EBB3B1BB33B@11>1>1
@M02197:102:000000000-ALU3V:1:1102:22772:4861 1:N:0:1
ACCGTCTTTCTCTCCTCCGCTTATTGATATGCTTAAGTTCAGCGGGTATCCTACCTGATCCGAGGTCAACCTTATAAAAATGATGGGTTAAACCGGCCCGACGAGACCTTGCAACTCCCCGCGTGCCTCGTAAAAGACTCGTTGCGAAGAGGGTCCCACGGACGCCGTCATTGTCTTTGAGACCAGTTGCGGAAGGCCCACAACTCGATCCAACGCCAAACCAGGAGGTTTGAGAGAGGATAATGACGCTCGAACAGGCATGCCCATCGGAATACCAATGGGCGCAATGTGCGTTCAAAGATTCGATGACTCA
+
AABAAAFBFFFFFGGGGGGGGGDHHHHHHHHHHHGHHHHHHGHGGGGGHHHHHHHHGHHHHHGGGGHHHHHHHHHHHHHBGHGHHHHHFHHHHHEGGGGGGGFGGGGGHHHHGHHHHHHGGGFGGGHHHGHGHHHHGHHHGHGHGCDGHGDCHGGHHHHGGGGGFGGGGHHHHHGGFFHGFFFFHFFFFFHGCGGFFFFHHFGFFFGGFFFFGGFFFHHHGFHHHHFGFFHHGHHGHHHGHHFFF?EA2AFGHHHGHFAHFFG??EAHFGHFGFHGGF2EEFGHFHGEEAE4CFCGGGFGCFFFFFFFAA>33
@M02197:102:000000000-ALU3V:1:1102:20983:4852 1:N:0:1
ACCGTCTTTCTCTCCTCCGCTTATTGATATGCTTAAGTTCAGCGGGTATTCCTACCTGATCCGAGGTCAACCTTAGAAAAAATAAAGTGATAGACCGGCCCGCCGGGGTCCTTTACGTACTCGACGCGTGCTTTCCGGAGAAGAGCTCGTTGCGAAGAGGGTCCCCACGGACGCCGTCATTGTCTTTGAGACCGGTCGTTCGTGTCACCAAACGACCTGGTCCAACACCAAAACACGGGGGTTTTGAGGGAGGATAATGACGCTCGAACAGGCATGCCCATCGGAATACCAATGGGCGCAATGTGCGTTCAAAGATTCGATGACTCAC
+
ACACCCFCFFFFGGGGGGGGGGGHGHHHHHHHHHGHHHHHHHHGGGGGHHHHHGHHHHHHHHHGGGEGHHHHHHHHHHHHHGHHHHHGHFHHHHHHGGGGGGGGGGGGGGHHHHHHGHHHHHGHGGGGGGGGHHHHGGGGGHHHGHHHGGGHGGFGFGFGGGGGGGFGGFCFFFFFHGDFFFFGFFFFBEEFFF8+@GFFFFHHFFFFFGFFECAFFFHGBFFFHFFFFFF#;FEEGFEFHFFFHHGGHGGHHHHHGGFEEA0CEHGFGHGBHEFF/CFEE0GFGBBFFHHFEA00EDA3FEAA0B1BEB3EFEBG1FFFF@1AAAAA
@M02197:102:000000000-ALU3V:1:1102:10668:5094 1:N:0:1
ACCGTCTTTCTCTCCTCCGCTTATTGATATGCTTAAGTTCAGCGGGTAGTCCTACCTGATTTGAGGTCAGAGCTAAAGTGTAATTAGAGTGGAGGGAGCGAAAACTTATTACGCATTCCACTTAGACATTTAAGACGAGCCAGAAGGCGGCAAACGTCCAAAGCACCTAGTTCGGAAACCCGAGTAGGTGAGTCTATATGACACTCAAACAGGCATGCCCTTCGGAATACCAAAGGGCGCAATGTGCGTTCAAAGATTCGATGATTCAC
+
ABCACCFBDFFFGGGGGGGGGGGHHHHHHHGHHHHHHHHHHHHGGGGGGHHGHHHHHHHHHHHHGGGGGHHHHHEHHGHGEGGHHHGHGFHHHHGGECEGCGFGHHHHFHHDFFEEEFHHFFHDBFGHGHHHFGGHGFFFCGHHGFEEFCCGGHH33CEDHHBBBECC?EGHHGHDGGGHGHHGFGHHHHEHG;HHHHHHFHHGGHHHGHHFGHCFC?CEB2HHHHHGHHHGG2EEEEGGGHG9GGHFGGGGFGGGGFFFFFFFBBAA3
@M02197:102:000000000-ALU3V:1:1102:15761:5122 1:N:0:1
ACCGTCTTTCTCTCCTCCGCTTATTGATATGCTTAAGTTCAGCGGGTATTCCTACCTGATCCGAGGTCAACCTTGTAAAAATTGGGTTATGGACCGTGCCGGGGGACCTTTCAACTCGTTGCGTGCTTAGAAAAGCTCGTTGCACCGAGAGTCCCACGGACGCCGTCATTACTTTTGGGACCGGTCGGGGGTGAACCCGGACCTGGAGTCCAACAACAAGCCAGGCTTGAGAGGTGATAATGACGCTCGAACAGGCATGCCCTTCGGAATACCAAAGGGCGCAATGTGCGTTCAAAGATTCGATGACTCAC
+
BBBBBAFBFBFFGGGGGGGGGGEHHFHHGFFHHHHHHHHHHHHGGGE0GHHHHHFHHHHGHHGCGGGHHGHHHGGHFHFHFGHHHGFGHHHFHGHFGGGHA/EGGCGFHHHGHHG;GDF:HGGGFGGHGGGHHHHHHHGGGHGHHHFFFCGHHGHHGCGCGFGAGGHGHGGFFGGFGGFAFFCCFGGCFHHFAEFFFFHGFFFFFHGFFFFGFHHFEHFHFFFFF3FHHHHFFF4HHGGHFGGGGHGEDFHGBEF1GFF??E2EFHFFFAA3BHFCEEEAFHHHEEEECBDGGFGGABFBFFFFFFA3>>3
@M02197:102:000000000-ALU3V:1:1102:13420:5014 1:N:0:1
ACCGTCTTTCTCTCCTCCGCTTATTGATATGCTTAAGTTCAGCGGGTAGCCCTACCTGATTTCAGGTCAAAGTCAAAAGGTGCGCGATGGCAGGTTCTGAGCAGTCATCACCACAAGGAGAGACGAAACTTATTACGTCTAACACTGATGTGGGATGTTCCACTAAGTCATTTGAGGCGAGCCATTGCTGGCAGACGCCCAAGTCCAAGCCTAACATGTTCAGAAAACATATTAGATTGAGATTTCATGACACTGAAACAGGCATGCCTTTCGGAATACCAAAAGGCGCAAGGTGCGTTCAAAGATTCGATGACTCAC
+
BBCBCBFBFFFFGGFGGGGGGGGHHGHFCHHGHHGHGHHHHGHGGGG?FHHHHHHGFHHHHHHHHGHHHHHHHHHHHFFEHGHGGGGEGGHHGGGFGHHEFFHHHHHHHHHHHHHGHGGHGFHGGGGGHGHHH;HHGHHFA;H8FGHHHHGGG?GHGHBGHHFHGGGGFHFHHGFEBECGGGGGGHHHHHGEHEGGGG@BGGGFGGGGGGFHFHGHFGFEFHFHHHHHHHGFBFFHHGFHFHBFFHFFHHHFFBGF53FG3F1GGCC1CGFHFHHHHFGGF3GEEF2GBHFEEEAGGE555FGGGGF4FFFFFAAA>A
@M02197:102:000000000-ALU3V:1:1102:13439:5014 1:N:0:1
ACCGTCTTTCTCTCCTCCGCTTATTGATATGCTTAAGTTCAGCGGGTAGCCCTACCTGATTTCAGGTCAAAGTCAAAAGGTGCGCGATGGCAGGTTCTGAGCAGTCATCACCACAAGGAGAGACGAAACTTATTACGTCTAACACTGATGTGGGATGTTCCACTAAGTCATTTGAGGCGAGCCATTGCTGGCAGACGCCCAAGTCCAAGCCTAACATGTTCAGAAAACATATTAGATTGAGATTTCATGACACTGAAACAGGCATGCCTTTCGGAATACCAAAAGGCGCAAGGTGCGTTCAAAGATTCGATGACTCAC
+
CCCBACFCFFFFGGGGGGGGGGGHHHHHHGHCHHHHHHHHHGHGGGGGAGHHHHHHHHCGHHHHGHHH3GHHHHHHGHH?FHHGGGCEFGHHGFGHHHHGHHHHHHHHHHHHHHHHHGHGHGGHGCGGFHFFHHHHHHHHHHHHHHHHGGGHCEHHHHHHHHHHHHHHHHHHHHHGGGGGGGHHHHHHGHHGHGGGHGHHHHHHGGHHHGGHHGGGHHGFGHHHHG4GHHGHHGGGDHHHGFFHHHHHHHGGFHHHFEFHHHHHFGHEAA2EHHHHHHGHHHDGDGCHHHHGGGGHGGGGGGGGGGFFFFFFFBBBAB
@M02197:102:000000000-ALU3V:1:1102:11988:5188 1:N:0:1
ACCGTCTTTCTCTCCTCCGCTTATTGATATGCTTAAGTTCAGCGGGTATTCCTACCTGATCCGAGGTCAACCTTGTAAAAATTGGGTTATTGACCGTGCCGGGGGACCTTTCAACTCGTTGCGTGCTTAGAAAAGCTCGTTGCACCGAGAGTCCCACGGACGCCGTCATTACTTTTGGGACCGGTCGGGGGTGAACCCGGACCTGGAGTCCAACAACAAGCCAGGCTTGAGAGGTGATAATGACGCTCGAACAGGCATGCCCTTCGGAATACCAAAGGGCGCAATGTGCGTTCAAAGATTCGTGACTCAC
+
CBCACBFBFFFFGGGGGGGEEEGHHHHHHHFHHHFHHHHHHHHG?EAEHHHHHHHHHHGHGHGGGGGHHHHHHHHHHHHHGHGGHGGGHHHHHHHGGHGHGGGGGGGGH:HHHHHHHGHGHGGGGGGHHHHHHHHHHHGGGHGHHHGFGGGHHHGHHGGGGCFGGHGGHHHHHHFFHGGGFFGDFFFGHGGFFFFFFFFFFFFHHHGFFFHFHGHHGHHHHFFFFFGFHHEHHHFHHHHFEBFFFA1GHHHHHGBF21AFE?AGHHGGHGHFFCGFFFGEGFDHEECGGGGGGGGGGC@BBFFFF?AAAA
@M02197:102:000000000-ALU3V:1:1102:19140:5101 1:N:0:1
ACCGTCTTTCTCTCCTCCGCTTATTGATATGCTTAAGTTCAGCGGGTATTCCTACCTGATCCGAGGTCAACCTTAGAAAAATATAAAAAGGAGACCGGGCCGAAGGTCCTTGCAACTCGAGTGCGTGCTGGTTAAAGCTCGTTGCACCGAGAGTCCCACGGACGCCGTCATTACTTTTGGGACCGGTCGGGGGTGAACCCGGACCTAGATCCAACAACAAGCCAGGCTTGAGAGGTGATAATGACGCTCGAACAGGCATGCCCTTCGGAATACCAAAGGGCGCAATGTGCGTTCAAAGATTCGATGATTCAC
+
BCCBBBFCFFFFGGGGGGGGGGGHGHHHHHHHHHHHGHHHHHHGGGEGHGFHHHHHHHGHHHHGGGGFFHHHHHHHHHHGGGHGHFHGHGAHHHEEEGCGGGFGGGHHGHGHGHHHHHGHDGHHGGFGGHHHHHGHHHHHGGGHGHHHGG/CFEGFGHGGFCG@;EHFFFGGGGGG8HGA?AFGFGFGGFDHGB>EBFFFGFFHFFHHGFFFGHHHHGHHGAACCGEFBH;HEHGFGEHFHEFFFFEG?FE3HHFF1GEGFDEEAFHGDFEAGHFGEEA2?GF5G?CAGHGGGFCGGEFF4C@FFFFAAAAA
@M02197:102:000000000-ALU3V:1:1102:23706:5289 1:N:0:1
ACCGTCTTTCTCTCCTCCGCTTATTGATATGCTTAAGTTCAGCGGGTATTCCTACCTGATCCGAGGTCAACCTGAAAAAATAGTTTTTGAGGAGGCCGGGTCCCCGGGACCTTGCAACTCGACGCGTGCTCCGGAAAGCTCAGTGCGAAGAGGGTCCCACGGACGCCGTCATTGTCTTTGAGACCAGTTGGCCGCGAACGGTCCAACGCGGTCCAACACCAAACCGTGGAGGTTTGAGGGAGGAGAATTACGCTCCAACAGGCATGCCCTTCCGAATGCCAAAGGACGCAATGTGCGTTCAAAGATTCGATGACTCAC
+
AAAA1>FAFFFFGGGGGGF1EA0FFFHCGGFCFGFGHG2DGBFECGEGBDDBGHHFHHHHHBFG?EEFFHHHGHHHGEHGHHHFGHHGEAFCGFGGG9#E<EAGFGGCCCCFBGGHFHGHG/ACGFE@AEGHGGFCGHGBGHEDGEGGCGFCC:CC.C$A@@A@?-?A3GGFFGG1FFEHGAEF00ABCFFEF?@F@?@BB1-BB<BB@BBBF/EFFFFBAAEA?B$9CGBABBFBBE0B1A2;$G/?/B/B0A/111A11100F////AB02B1B1B01D20AA001EEFA000111AB33GA1A11@3B1111>11
@M02197:102:000000000-ALU3V:1:1102:15521:5379 1:N:0:1
ACCGTCTTTCTCTCCTCCGCTTATTGATATGCTTAAGTTCAGCGGGTAATCCTGCCTGATTTGAGGTCTAAAGTACAAGTGTTTCAACAAGTGAAACGAATTATAAGCGCTGCTTAATCGATAAGACCGCGTTCAAGCATCGACGAGATAAATGTTATTACGCCGAGTGAAGCTGTCTATGCTATCGAAGATCACAAGCTGCTCGTATATTTCAGCCGAGCTGACCCAATACAGGGCCTGCACACAGCCAGAATCCAAGCCCACACCGGTTCCATTACAAAACAGGGGGGTTGAGGGTTTCACGACACTCAAACAGGCATACTCTTCGGAATACCAAAGAGTGCAAGGTGCGTTCAAAGATTCGATGACTCA
+
BBBABBFBFFFFGGGGGGGGGGGHHHHHHHHHHHHHHHHGBGHGCGGGHHHHHGHHHHHHHHHHGHHHHHHEHHHHFFCGHFFHHHHHHGHGFEGHHGGGHHFHGHGHGGGGGHHGHHGGHHHFEHHHCCGDGGHHHFFHGG2DGDGGGHHHHHFGFFHHHGCCGGGGH7B<BGGHHHHGHHHHHHGHGHDHHGFHGGGFFFFGDDGDFFFGGGCBFGGAGFFFFFFGGBFGHFGEAFGHHFCCFGB1GGF<1C?<FEEE/<EE>@?FGDF1HGB2BFBGEHFCEEECGHHFHGCHHGAHGGEGFB1AHHFHHFGBHHGGDHGE/EFHHGF10HHFHFFFGFF1GGEE0EEFF3GGGGGGBFFFFDB1A?A>
@M02197:102:000000000-ALU3V:1:1102:21923:5408 1:N:0:1
ACCGTCTTTCTCTCCTCCGCTTATTGATATGCTTAAGTTCAGCGGGTATTCCTACCTGATCCGAGGTCAACCTTAGAAAAATAAAAGGGTTATAGACCGGCCCGCCGGGGTCCTTTACGTACTCGACGCGTGCTTTCCGGAGAAGAGCTCGTTGCGAAGAGGGTCCCACGGACGCCGTCATTGTCTTTGAGACCAGTTGCGGAGAAGCCCACAACTCGATCCAACGCCAAACCAGGAGGTTTGAGAGAGGATAATGACGCTCGAACAGGCATGCCCATCGGAATACCAATGGGCGCAATGTGCGTTCAAAGATTCGATGATTCAC
+
DDDDDBFCFFFFGGGGGGGGGGGHHHCHHHGHHHHFFHHHHGHGGGGGHHHHHHHHHHHHHHHGGGGHGHHHHHHHHHFFHFDGBGFGGGHFHHHHHEGGGGGGGGGGGGGGHHHHHHGHHHHHGHFBDGGGGGHHHHGGFGFHHHGH<HGGGHHGG?CHGFHHGGGGGFFGGCFFFFFFCFBFFFFHGFFFFFGGFFFGHHHHHFFGFEGHGGGFFGGFHGGFBGFFGHHHHFFFHEGDBHH9EGHEHHG@BGCFFAA2A1GHGFHHGCF2F1GGGGGHHBHHFHG5HEGGGGGGFECGGGHGGGFBBGGGGFFFFFFFBAAA>
@M02197:102:000000000-ALU3V:1:1102:16870:5461 1:N:0:1
ACCGTCTTTCTCTCCTCCGCTTATTGATATGCTTAAGTTCAGCGGGTATTCCTACCTGATCCGAGGTCAACCTTGATAAAAATTTAAATAGGTGACCGGGTCCCTGGGGCCTTGAAAACTCGACGCGTGCTCCGGAAAGCTCGATGCGAAGAGGGTCCCACGGACGCCGTCATTGTCTTTGAGACCAGTGGGGGGACGGAAGCCGCCCACGCGGTCCAACACCAAACACGAGGTTTGAGGGAGGATAATGACGCTCGAACAGGCATGCCCTTCGGAATGCCAAAGGGCGCAATGTGCGTTCAAAGATTCGATGACTCAC
+
CCCBBCFAFFFFGGGGGGGGGGGHHHHHHHHHGHHHGHHHFHHGGGGGHHGHHHHHGHFHHHFEGGGHHHHGHGHHHHHHGHHHHHHHHHHG4FBHHEFGGGHHHGGFGGGGHHHHHGHHHGGGGGGDCDGHHGGFFGFFHHGGHHGGGGGGHEGDHHHHHGGGGFGGABCGFHHHGGGGGGEGGGFFFGGFFFGFFHHF@CEFFAFAAADFFFGHFFHGHGHGFGFFFGHFB3BGGHGFHFFDABGHGGGGE2HEHHHHHHEHHGGGGGGEEHHHHFFBFGFGGGCFFCHHGCCGHGGFGGGGGFGF4BBFDDA33AA
@M02197:102:000000000-ALU3V:1:1102:15437:5432 1:N:0:1
ACCGTCTTTCTCTCCTCCGCTTATTGATATGCTTAAGTTCAGCGGGTATCCCTACCTGATCCGAGGTCAAGAGTGTAAAAATGTACTTTTGGACGTCGTCGTTCTGAGTGCAAAGCGCGAGATGTACTGCGCTCCGAAATCAATACGCCGGCTGCCAATTGTTTTGAGGCGAGTCTACGCGCAGAGGCGAGACAAACACCCAACACCAAGCAAGGCTTGAAGGTACAAATGACGCTCGAACAGGCATGCCCCATGGAATACCAAGGGGCGCAATGTGCGTTCAAAGATTCGATGATT
+
CBCBCBFCFFFFGGGGGGGGGGGHHGGHHHGHHHHHHHHHHHHGGGGGHHHHHHHHHHGHGHHGGGGHBHH9HDFHHHHHHGGHFHHH:HHGFHEGGGGGGGGHGHHFDFFFGFFHGGGGGGFGHHHHHHFGGGGHGGGHHGHFHHHGGHFFHGEHHHHGHHHHHGGGHGHFG?FFGFGGGGHGGGGHHGHHFGEFEFGFGGGFGGHHHHFHHGHGFEHHGHHHFFHGHGGGFEFBAHGFHHHHFHGGGHHGG5FGHHGFEBHHE?GGGHHGEAEEEAGGCGGGCA4BFFFFBBBBB
@M02197:102:000000000-ALU3V:1:1102:25230:5492 1:N:0:1
ACCGTCTTTCTCTCCTCCGCTTATTGATATGCTTAAGTTCAGCGGGTATCCCTACCTGATCCGAGGTCAACCTTAAAGATAAAAGGGTTAGACCGACCCGACGACACCTTGCAACTCCCCGCGGGCCTCGTAGAAGACTCGTTGCGAAGAGGGTCCCACGGACGCCGTCATTGTCTTTGAGACCAGTTGCGGTTGTCCACATCGCTAACCAACGCCAAACCAGGAAGTTTGAGAGAGGATAATGACGCTCGAACAGACATACCCATCGGAATGCCAATGGGTGCAATGAGCGGGCAAAGATCCGATGATTCAC
+
AAABBBF?FFBDG4BDB4EECEDFGHHH66DGBG55DDHF5F5E22AAGHFBBF1BFBBFF5FG?0?2BDDGGFFDFGDFBG3@B111BGF;GF?@@E?7E7B;#:?348493?B:F1<<B@.5;<01;-0<#;=,FGB9<G.G?D;649C.A0/CC:AB<9/BBBBBGGGF0;1@F@FBEB0CC>B<<9@,B11$;BBAA#>#1%%$+/9BF??@9=1091;EB3BD290B+D922(%2D1900-/A//FA11A2211BA//EAB022B11E1GHEB001D1221A0000111B33AA1A11B3@@@1>111
@M02197:102:000000000-ALU3V:1:1102:11849:5424 1:N:0:1
ACCGTCTTTCTCTCCTCCGCTTATTGATATGCTTAAGTTCAGCGGGTATTCCTACCTGATCCGAGGTCAACCTTGATAAATTGTAAATAGGTGACCGGGTCCCTGGGGCCTTGAAAACTCGACGCGTGCTCCGGAAAGCTCGCTGCGACGAGGGTCCCACGGACGGCGTGATTGTCTTTGAGACCAATGGGGGGACAAAAGACTCCCAAGAGGGCCCACACCAAACTCGAGGATTGAGGGAGGATAATGACAATCGAAACGGCATGCCAGTCGGAATGCCAAGGGGAGCAAAGTGAGTTCAAAGAGTCGATGACTCAC
+
AAA1AAFAFFF3GDFGFG?EEFCH3AGF3333ABFD1GBFFGF0E/AAFFHFBAA0FG01F10/AEAE1FGHFFGFHDG1GFFHB22FEE1B9168B99///B;>FF/9<FFCF1-;BFH;/C@CC<//:%CC0:>/<;<6<#FCE<<0<<<.CF</??:/C?<:$1@1#C/FB<3FF212C>B1<#/9FFBB109%=290#9/>916>/#/?#;@#/B//AF2BF#6B%>1%19B>>0AD1@222B221A22//10///1FCEA//A/A/0DGAB10AB0A001B31FB11111311GGFB11A1113FDFFAA1>1
@M02197:102:000000000-ALU3V:1:1102:17061:5605 1:N:0:1
ACCGTCTTTCTCTCCTCCGCTTATTGATATGCTTAAGTTCAGCGGGTATTCCTACCTGATCCGAGGTCAACATTCAGAAGTTGGGGGTTTAACGGCTTGGCCGCGCCGCGTACCAGTTGCGAGGGTTTTACTACTACGCAATGGAAGCTGCAGCGAGACCGCCACTAGATTTCGGGGCCGGCTTGCCGCAAGGGCTCGCCGATCCCCAACACCAAACCCGAGGGCTTGAGGGTTGAAATGACGCTCGAACAGGCATGCCCGCCAGAATACTGGCGGGCGCAATGTGCGTTCAAAGATTCGATGACTCAC
+
CCCCCBFCFFFFGGGGGGGGGGGHHHHHHHGHHHHHHHHHHFHGGGEGHHHHHHHHHHHHHHHGGGEHHHHHHHHHHHHHHHHGGG9GG:H;<GG/G-?/3:9D@?C/B3<5D:5FDGB%<#@D9<<EGDDGGG9F9?1A@4CG06/C8F8GE4B.9-EEEFBBDFBB?GBFFGBACA@EC@AD;.B@ACCEEFFFEFFFG8/FFHGCADCDAC>,CEF9GHGHFAFHHGGH<HHHGGBEDGFFF?@EBB4HFEHGGGGGHEFHGBHFHGGGGGGGGGHHHHGEADGGGGGGGGGFFFFFFFFFBBBBB
@M02197:102:000000000-ALU3V:1:1102:16247:5645 1:N:0:1
ACCGTCTTTCTCTCCTCCGCTTATTGATATGCTTAAGTTCAGCGGGTATCCCTACCCGATCCGAGGTCAACCTGTGAAAGTGTTTTGACGGCGCGTCCGAGCCCTCCCTGAGCGATTCTGTTGCCACAACGCTGAGGTACGGTTCGTCCAGCCGGGGACATGGGGGCGCGGGGGGATGTCCCGTCGCCCAAGACCAAGCCAGGCTTGATTGGTGATAATGACGCTCGAACGGGCATGCCCTTCGGAATGCCAAAGGGCGCAATGTGCGTTCAAAGATTCGATGATTCAC
+
BCCCAAFCFFFFGGGGGGGGGGGHHHHGHHHHHHGHHHHHHHGGCEGGHHHHHHHHHGGGGGHGGGGHHHHHHHDGHHHHHGHHHHFGHGFGGEGGGGGFGGGGHHGGHHHHHGFG;HHGHHGHFHHHHGGGGGFHEGHHGFFEECDGGGFHGEEHFGGHGGGGGGGFFGGGGHHGFFFFFFEFGGFFHHHGHGGHEHHHGGHHHHHHFHHFHHHFHHGFFFFFGFHFEGHHHHHGGGGGGEGHHHHGHHFHHGGCGGHGHHGECGFF5FGGGGGGGFFFFFFFAABAA
@M02197:102:000000000-ALU3V:1:1102:14041:5751 1:N:0:1
ACCGTCTTTCTCTCCTCCGCTTATTGATATGCTTAAGTTCAGCGGGTAGCCCTACCTGATTTCAGGTCAAAGTCAAAAGGTGCGCGATGGCAGGTTCTGAGCAGTCATCACCACAAGGAGAGACGAAACTTATTACGTCTAACACTGATGTGGGATGTTCCACTAAGTCATTTGAGGCGAGCCATTGCTGGCAGACGCCCAAGTCCAAGCCTAACATGTTCAGAAAACATATTAGATTGAGATTTCATGACACTGAAACAGGCATGCCTTTCGGAATACCAAAAGGCGCAAGGTGCGTTCAAAGATTCGATGATTCAC
+
CCCBCAFCFFFFGGGGGGGGGGAHFHFHHHHHHFHHHHGHHHHGGGGGGHHGHHHHHHFFHGFHHHHHFFHHHHHHHHFGFGGGGGGGCFFHGGFHHHBFFHHHFHHHHGHHHGHHHHHHGFGHGDGDCGFHHF;HGHHHHGHGHGEGHGFHHGHHHFHHHHHHGHHGHHHFHGHGGGHFGHHHHHHHHHGGFDCGHGFCGGEGGGHHGGHGHGHGGHHGFHFHGBFGFFHHGHHHFFGGFFFFHEHHHHGDG5FFHGD5FHGA11ADGEGGGGFDCEGHFHGGF2?HFFHGGGGFFGFGFGGFGFFBFD5FFBBBBB
@M02197:102:000000000-ALU3V:1:1102:25684:5786 1:N:0:1
ACCGTCTTTCTCTCCTCCGCTTATTGATATGCTTAAGTTCAGCGGGTAGCCCTACCTGATTTCAGGTCAAAGTCAAAAGGTGCGCGATGGCAGGTTCTGAGCAGTCATCACCACAAGGAGAGACGAAACTTATTACGTCTAACACTGATGTGGGATGTTCCACTAAGTCATTTGAGGCGAGCCATTGCTGGCAGACGCCAAAGTCCAATCCTAACATGATCAGAAAACATATTAGATTAAGATGTCAGGACACTGAAACAGGCATGCCTTTCGGAATACCAAAAGGCGCAAGGTGCGTTCAAAGATTCGATGATTCAC
+
111>A1CADFFFGG1GGGGGGCEHFHGHHHGHGCHH1GGHGHHGGGAEAG1FFFFFFGFHGHHFGHHHGHGFG2FFGHFE1@1?EEEEF/CHGGB87FHFHH1FGFH9HG1BFE0C:GE8CGE9;#<-@C81GGDBFCGB5:E71DD$DD<BGCGB/1>G<6H56FF8HHB1<00<</3003;B:GCB0GC2FC?>3;))3&B3:CF0#FBFBBFFF@&44EFHHGFFF5@B5DD5'B'E9D9%B3B55F5A5HHGAB35FC131GHEEA2EGHHGFACFGG?EEA2BDFG22GEFF5FGGGFE4FBFDFDDF??BAA
@M02197:102:000000000-ALU3V:1:1102:9959:5816 1:N:0:1
ACCGTCTTTCTCTCCTCCGCTTATTGATATGCTTAAGTTCAGCGGGTATTCCTACCTGATCCGAGGTCAACCTTAAAGATAAAAGGGTTAGACCGACCCGACGAGACCTTGCAACTCCCCGCGTGCCTCGTAAAAGACTCGTTGCGAAGAGGGTCCCACGGACGCCGTCATTGTCTTTGAGACCAGTTGCGGTTGCCCACAACTCGATCCAACGCCAAACCAGGAGGTTTGAGAGAGGATAATGACGCTCGAACAGGCATGCCCATCGGAATACCAATGGGCGCAATGTGCGTTCAAAGATTCGATGACTCAC
+
BCBCBCFCFFFFGGGGGGEGGCGHHHHHHHHHHHHHHHHHHHHGGGGCHHHHHHHHHHHHHHHGGGGHHHHHHHHHFGEGGHGHHGGFFGHHHHGGGGGGGGGG?;FGHHHGFDGHHHHGGGGGGGEFHGHGHHHHGHHHGHGHGGFGEGHEFGHGHHHGGGGGGGHHHGGGHGGFHFHGFFFGGGGGFFGHFHFFFFHHFFGGFHHGFFFFGHGGHFGFHHHGBGHHGFHHHHHGHHHHGHFFAGGGCDHGFHHHHGHHHCGGGGHHHHGFFCHHGFEECGHHGFEAA2GCFFFBGGGFGFFFFFFFBAAAA
@M02197:102:000000000-ALU3V:1:1102:20976:5837 1:N:0:1
ACCGTCTTTCTCTCCTCCGCTTATTGATATGCTTAAGTTCAGCGGGTATTCCTACCTGATCCGAGGTCAACCTTATAAAAATGATGGGTTAGACCGGCCCGACGAGACCTTGCAACTCCCCGCGTGCCTCGTAAAAGACTCGTTGCGAAGAGGGTCCCACGGACGCCGTCATTGTCTTTGAGACCAGTTGCGGAAGGCCCACAACTCGATCCAACGCCAAACCAGGAGGTTTGAGAGAGGATAATGACGCTCGAACAGGCATGCCCATCGGAATACCAATGGGCGCAATGTGCGTTCAAAGATTCGATGACTCAC
+
>AA1>>CAFFFFGGGFGGGGGGGHHHHHHHHHHGHHHHHHGHHGGGGGHHHHHHHHHHHHBGHCGGCHHHGCEGFHFHHHHHHEGFGHGEEFHHHEB=EE@7E.EGG?FHHGHHFG,DFCCCCCC/CGHHA4AGEFFEGF0<G:CACC?CGACCGHEFGGGGGG@@A@/AGFBF2FFFEBDE2BCFFFFF/;DF?0FA?AFAFE?FFFBFFEFFFB@DHHGEBAAFF1FBGB9@HHHGBG95BHGEFEEFEGFFFF5CBHFG1EEE22HFFGF5HHHHGAE2CGCHBGACCFG4FGFFGGGGGFFFFFFFBBBBB
@M02197:102:000000000-ALU3V:1:1102:10897:5802 1:N:0:1
[truncated: 17,964,017 more chars]
