# Supplementary material for: Shifts in community composition and co-occurrence patterns of phyllosphere fungi inhabiting Mussaenda shikokiana along an elevation gradient
Source: PeerJ. 2018 Oct 12;6:e5767. doi: 10.7717/peerj.5767 (PMC6187995; doi:10.7717/peerj.5767)
Supplement: Table S2 [file peerj-06-5767-s006.txt]

OTUID	stitle	kingdom	phylum	class	order	family	genus	species	qcovs	bitscore	evalue	pident
OTU1	KT581719	Fungi	Ascomycota	Orbiliomycetes	Orbiliales	_	_	Orbiliales_sp	96	248	1.06E-64	90.674
OTU2	EU882125	Fungi	Ascomycota	Dothideomycetes	Capnodiales	Mycosphaerellaceae	Mycosphaerella	Mycosphaerella_quasiparkii	99	211	9.16E-54	94.245
OTU3	KY038575	Fungi	Ascomycota	Sordariomycetes	Hypocreales	Nectriaceae	Gibberella	Gibberella_baccata	100	294	1.02E-78	100
OTU4	MF355378	Fungi	Ascomycota	Sordariomycetes	Hypocreales	Nectriaceae	Gibberella	Gibberella_intricans	100	278	9.68E-74	100
OTU5	KF251328	Fungi	Ascomycota	Dothideomycetes	Capnodiales	Mycosphaerellaceae	Pseudocercosporella	Pseudocercosporella_pastinacae	100	267	1.99E-70	100
OTU6	KX688163	Fungi	Ascomycota	Sordariomycetes	Hypocreales	Nectriaceae	Gibberella	Gibberella_fujikuroi	100	302	6.28E-81	100
OTU7	KC168088	Fungi	Ascomycota	Dothideomycetes	Botryosphaeriales	Phyllostictaceae	Phyllosticta	Phyllosticta_juglandis	100	285	5.91E-76	100
OTU8	KX302070	Fungi	Ascomycota	Dothideomycetes	Capnodiales	Mycosphaerellaceae	Pseudocercosporella	Pseudocercosporella_fraxini	100	287	1.66E-76	100
OTU9	KX034668	Fungi	Ascomycota	Dothideomycetes	Pleosporales	Didymosphaeriaceae	Pseudopithomyces	Pseudopithomyces_maydicus	100	287	5.91E-76	100
OTU10	LC169626	Fungi	Ascomycota	Sordariomycetes	Glomerellales	Glomerellaceae	Colletotrichum	Colletotrichum_gloeosporioides	100	289	4.64E-77	100
OTU11	JN662315	Fungi	Ascomycota	Dothideomycetes	Capnodiales	Mycosphaerellaceae	Ramularia	Ramularia_rumicis-crispi	94	220	1.65E-56	95.035
OTU12	KP050652	Fungi	Ascomycota	Dothideomycetes	Pleosporales	Phaeosphaeriaceae	Setophoma	Setophoma_sp	100	283	2.16E-75	99.359
OTU13	AF393699	Fungi	Ascomycota	Dothideomycetes	Pleosporales	Pleosporales_fam___sedis	Ochrocladosporium	Ochrocladosporium_elatum	98	237	1.76E-61	94.231
OTU14	KF322117	Fungi	Ascomycota	Dothideomycetes	Pleosporales	Thyridariaceae	Roussoella	Roussoella_percutanea	99	206	4.67E-52	91.447
OTU15	AF409956	Fungi	Ascomycota	Sordariomycetes	Xylariales	Sporocadaceae	Pestalotiopsis	Pestalotiopsis_aquatica	100	291	1.30E-77	100
OTU16	MF800915	Fungi	Ascomycota	Dothideomycetes	Botryosphaeriales	Botryosphaeriaceae	Neofusicoccum	Neofusicoccum_parvum	100	285	5.91E-76	100
OTU17	KC445736	Fungi	Ascomycota	Dothideomycetes	Botryosphaeriales	Phyllostictaceae	Phyllosticta	Phyllosticta_sp	100	287	1.66E-76	100
OTU18	KJ406880	Fungi	Ascomycota	Eurotiomycetes	Chaetothyriales	Herpotrichiellaceae	Exophiala	Exophiala_eucalyptorum	100	235	6.46E-61	92.727
OTU19	FJ917557	Fungi	Ascomycota	Eurotiomycetes	Chaetothyriales	Chaetothyriales_fam___sedis	Strelitziana	Strelitziana_mali	97	237	1.85E-61	93.21
OTU20	KU377276	Fungi	Ascomycota	Sordariomycetes	Hypocreales	Nectriaceae	Gibberella	Gibberella_zeae	100	243	3.47E-63	96
OTU21	KC507196	Fungi	Ascomycota	Ascomycota_cls___sedis	Ascomycota_ord___sedis	Ascomycota_fam___sedis	Trichocladium	Trichocladium_sp	97	200	2.09E-50	91.837
OTU22	KY378959	Fungi	Ascomycota	Dothideomycetes	Hysteriales	Hysteriaceae	Psiloglonium	Psiloglonium_sp	100	281	7.71E-75	99.355
OTU23	HQ623585	Fungi	Basidiomycota	Tremellomycetes	Tremellales	Tremellaceae	Cryptococcus	Cryptococcus_sp	100	261	9.90E-69	97.419
OTU24	KX067789	Fungi	Basidiomycota	Microbotryomycetes	Sporidiobolales	Sporidiobolaceae	_	Rhodotorula_sp	92	215	1.18E-54	86.341
OTU25	KX222529	Fungi	_	_	_	_	_	Fungi_sp	100	230	2.83E-59	93.548
OTU26	GQ407099	Fungi	Ascomycota	Sordariomycetes	Glomerellales	Plectosphaerellaceae	Plectosphaerella	Plectosphaerella_sp	100	303	1.84E-81	98.824
OTU27	KT996102	Fungi	Ascomycota	Dothideomycetes	Pleosporales	Didymellaceae	Phoma	Phoma_sp	100	272	4.39E-72	100
OTU28	MF800913	Fungi	Ascomycota	Sordariomycetes	Xylariales	Sporocadaceae	Pestalotiopsis	Pestalotiopsis_microspora	100	303	1.76E-81	100
OTU29	KC354582	Fungi	Ascomycota	Sordariomycetes	Hypocreales	Nectriaceae	Gibberella	Gibberella_pulicaris	100	259	3.51E-68	98
OTU30	KT241368	Fungi	_	_	_	_	_	Fungi_sp	87	202	6.75E-51	91.837
OTU31	KY399816	Fungi	Ascomycota	Sordariomycetes	Glomerellales	Plectosphaerellaceae	Plectosphaerella	Plectosphaerella_cucumerina	100	311	1.08E-83	100
OTU32	FN908210	Fungi	Basidiomycota	Tremellomycetes	Filobasidiales	Piskurozymaceae	Piskurozyma	Piskurozyma_filicata	100	412	4.00E-114	100
OTU33	AJ244263	Fungi	Ascomycota	Leotiomycetes	Helotiales	Dermateaceae	Trimmatostroma	Trimmatostroma_cordae	100	246	3.12E-64	92.982
OTU34	EU131877	Fungi	Ascomycota	Sordariomycetes	Glomerellales	Glomerellaceae	Glomerella	Glomerella_acutata	100	276	3.58E-73	98.71
OTU35	MF276663	Fungi	Ascomycota	Dothideomycetes	Capnodiales	Cladosporiaceae	Cladosporium	Cladosporium_sp	100	274	1.23E-72	100
OTU36	KY588531	Fungi	Ascomycota	Lecanoromycetes	Lecanorales	Ramalinaceae	Bacidina	Bacidina_arnoldiana	100	207	1.37E-52	90.625
OTU37	GU222393	Fungi	Ascomycota	Sordariomycetes	Xylariales	Xylariaceae	Xylaria	Xylaria_sp	100	243	3.61E-63	95.425
OTU38	UDB028316	Fungi	Basidiomycota	Agaricomycetes	Polyporales	Cystostereaceae	Cystostereum	Cystostereum_heteromorphum	88	244	1.34E-63	92.045
OTU39	KY498482	Fungi	Ascomycota	Sordariomycetes	Glomerellales	Glomerellaceae	Colletotrichum	Colletotrichum_karsti	100	289	4.64E-77	100
OTU40	AB112077	Fungi	Basidiomycota	Cystobasidiomycetes	Cystobasidiomycetes_ord___sedis	Cystobasidiomycetes_fam___sedis	Microsporomyces	Microsporomyces_magnisporus	100	377	1.43E-103	97.727
OTU41	KX462589	Fungi	Ascomycota	Dothideomycetes	Capnodiales	Mycosphaerellaceae	Pseudocercospora	Pseudocercospora_eriobotryae	100	272	4.39E-72	100
OTU42	KT328873	Fungi	Ascomycota	Eurotiomycetes	Chaetothyriales	_	_	Chaetothyriales_sp	100	309	3.86E-83	100
OTU43	LN997731	Fungi	Ascomycota	Dothideomycetes	Pleosporales	Periconiaceae	Periconia	Periconia_sp	100	285	5.91E-76	100
OTU44	MF136567	Fungi	Ascomycota	Dothideomycetes	Pleosporales	Thyridariaceae	Roussoella	Roussoella_sp	100	278	1.03E-73	98.113
OTU45	KT004576	Fungi	Ascomycota	Sordariomycetes	Glomerellales	Plectosphaerellaceae	Plectosphaerella	Plectosphaerella_cucumerina	100	313	3.03E-84	100
OTU46	MF330342	Fungi	Ascomycota	Sordariomycetes	Glomerellales	Glomerellaceae	Colletotrichum	Colletotrichum_cliviae	100	289	4.64E-77	100
OTU47	AJ582958	Fungi	Ascomycota	Eurotiomycetes	Chaetothyriales	_	_	Chaetothyriales_sp	92	248	8.78E-65	94.937
OTU48	KP689170	Fungi	Ascomycota	_	_	_	_	Ascomycota_sp	100	263	3.38E-69	92.973
OTU49	HQ607921	Fungi	Ascomycota	Sordariomycetes	Microascales	Microascaceae	Wardomycopsis	Wardomycopsis_humicola	85	248	8.18E-65	99.27
OTU50	KT963800	Fungi	Ascomycota	Sordariomycetes	Xylariales	Sporocadaceae	Pestalotiopsis	Pestalotiopsis_sp	100	265	7.65E-70	98.026
OTU51	JQ976007	Fungi	Basidiomycota	Agaricomycetes	Trechisporales	Hydnodontaceae	Luellia	Luellia_recondita	97	363	4.15E-99	96.38
OTU52	KY592315	Fungi	Ascomycota	Eurotiomycetes	Chaetothyriales	Trichomeriaceae	_	Trichomerium_foliicola	98	198	8.97E-50	88.166
OTU53	KT328680	Fungi	_	_	_	_	_	Fungi_sp	98	276	5.00E-73	91.038
OTU54	JX394019	Fungi	Basidiomycota	Tremellomycetes	Tremellales	Tremellaceae	Cryptococcus	Cryptococcus_sp	100	361	1.44E-98	96.364
OTU55	KY588686	Fungi	Ascomycota	Eurotiomycetes	Chaetothyriales	_	_	Chaetothyriales_sp	89	215	9.40E-55	91.304
OTU56	KR476724	Fungi	Ascomycota	Dothideomycetes	Pleosporales	Didymosphaeriaceae	Xenocamarosporium	Xenocamarosporium_acaciae	100	209	3.61E-53	91.503
OTU57	EU707885	Fungi	Ascomycota	Dothideomycetes	Capnodiales	Teratosphaeriaceae	Teratosphaeria	Teratosphaeria_sp	100	198	7.92E-50	90.323
OTU58	KY853550	Fungi	Ascomycota	Sordariomycetes	Glomerellales	Glomerellaceae	Glomerella	Glomerella_acutata	97	276	3.56E-73	100
OTU59	KX381170	Fungi	Ascomycota	Sordariomycetes	Glomerellales	Glomerellaceae	Glomerella	Glomerella_acutata	100	285	5.91E-76	100
OTU60	KJ542290	Fungi	Ascomycota	Dothideomycetes	Pleosporales	Didymellaceae	Phoma	Phoma_sp	100	259	3.22E-68	100
OTU61	KR709019	Fungi	Ascomycota	Dothideomycetes	Pleosporales	Didymellaceae	Phoma	Phoma_herbarum	100	272	4.78E-72	97.484
OTU62	KR476731	Fungi	Ascomycota	Eurotiomycetes	Chaetothyriales	Chaetothyriales_fam___sedis	Strelitziana	Strelitziana_malaysiana	98	278	1.11E-73	96.988
OTU63	KY592147	Fungi	Ascomycota	Eurotiomycetes	Chaetothyriales	Herpotrichiellaceae	Rhinocladiella	Rhinocladiella_sp	100	200	2.00E-50	92.254
OTU64	KT244878	Fungi	_	_	_	_	_	Fungi_sp	100	276	4.09E-73	95.429
OTU65	MF663579	Fungi	Ascomycota	Dothideomycetes	Botryosphaeriales	Phyllostictaceae	Phyllosticta	Phyllosticta_capitalensis	100	298	8.01E-80	100
OTU66	KP897275	Fungi	_	_	_	_	_	Fungi_sp	100	414	1.13E-114	99.559
OTU67	AF050276	Fungi	Ascomycota	Eurotiomycetes	Chaetothyriales	Herpotrichiellaceae	Fonsecaea	Fonsecaea_pedrosoi	96	257	1.72E-67	91.534
OTU68	FJ884149	Fungi	Ascomycota	Dothideomycetes	Pleosporales	Pleosporaceae	Pleospora	Pleospora_sp	97	220	1.72E-56	92.81
OTU69	KX148623	Fungi	Ascomycota	Dothideomycetes	Pleosporales	_	_	Pleosporales_sp	99	222	4.74E-57	92.81
OTU70	GQ334414	Fungi	Ascomycota	Sordariomycetes	Glomerellales	Glomerellaceae	Glomerella	Glomerella_sp	100	270	1.67E-71	98.065
OTU71	DQ241448	Fungi	Basidiomycota	Pucciniomycetes	Septobasidiales	Septobasidiaceae	_	Septobasidium_carestianum	86	237	2.50E-61	89.84
OTU72	KJ780751	Fungi	Ascomycota	Sordariomycetes	Xylariales	Hyponectriaceae	Monographella	Monographella_nivalis	100	281	8.30E-75	97.576
OTU73	MF328323	Fungi	Ascomycota	Dothideomycetes	Pleosporales	Didymosphaeriaceae	Pseudopithomyces	Pseudopithomyces_chartarum	100	283	2.13E-75	100
OTU74	FJ917557	Fungi	Ascomycota	Eurotiomycetes	Chaetothyriales	Chaetothyriales_fam___sedis	Strelitziana	Strelitziana_mali	100	235	6.65E-61	92.216
OTU75	JF330177	Fungi	Ascomycota	Eurotiomycetes	Chaetothyriales	Cyphellophoraceae	_	Cyphellophora_sp	100	209	4.09E-53	88.953
OTU76	JN581127	Fungi	Ascomycota	Ascomycota_cls___sedis	Ascomycota_ord___sedis	Ascomycota_fam___sedis	Tetracladium	Tetracladium_sp	98	263	2.67E-69	99.31
OTU77	KU188658	Fungi	_	_	_	_	_	Fungi_sp	100	313	3.03E-84	100
OTU78	AB354993	Fungi	Ascomycota	Dothideomycetes	Pleosporales	Pleosporales_fam___sedis	Shiraia	Shiraia_sp	100	209	3.69E-53	91.083
OTU79	KX463048	Fungi	Ascomycota	Dothideomycetes	Dothideomycetes_ord___sedis	Dothideomycetes_fam___sedis	Leptospora	Leptospora_rubella	100	255	4.32E-67	98.611
OTU80	JQ766431	Fungi	Ascomycota	Eurotiomycetes	Chaetothyriales	Herpotrichiellaceae	Phialophora	Phialophora_intermedia	100	239	5.29E-62	91.573
OTU81	KT328869	Fungi	Ascomycota	Eurotiomycetes	Chaetothyriales	_	_	Chaetothyriales_sp	100	255	5.36E-67	93.182
OTU82	KX067803	Fungi	Basidiomycota	Tremellomycetes	Tremellales	Tremellaceae	Cryptococcus	Cryptococcus_sp	100	396	4.05E-109	98.661
OTU83	KP689170	Fungi	Ascomycota	_	_	_	_	Ascomycota_sp	100	268	7.25E-71	93.478
OTU84	KT328869	Fungi	Ascomycota	Eurotiomycetes	Chaetothyriales	_	_	Chaetothyriales_sp	89	231	9.09E-60	93.59
OTU85	LC169629	Fungi	Ascomycota	Sordariomycetes	Glomerellales	Glomerellaceae	Glomerella	Glomerella_acutata	100	276	3.61E-73	98.718
OTU86	JX394019	Fungi	Basidiomycota	Tremellomycetes	Tremellales	Tremellaceae	Cryptococcus	Cryptococcus_sp	100	377	1.42E-103	97.727
OTU87	FJ441022	Fungi	Ascomycota	Sordariomycetes	Xylariales	Xylariaceae	Xylaria	Xylaria_sp	100	303	1.84E-81	98.824
OTU88	JX010185	Fungi	Ascomycota	Sordariomycetes	Glomerellales	Glomerellaceae	Colletotrichum	Colletotrichum_queenslandicum	97	276	3.56E-73	100
OTU89	AB809643	Fungi	Ascomycota	Dothideomycetes	Pleosporales	Massarinaceae	Stagonospora	Stagonospora_tainanensis	100	270	1.65E-71	98.684
OTU90	KX611058	Fungi	Ascomycota	Dothideomycetes	Pleosporales	Didymosphaeriaceae	Paraphaeosphaeria	Paraphaeosphaeria_sp	100	283	2.13E-75	100
OTU91	LC169626	Fungi	Ascomycota	Sordariomycetes	Glomerellales	Glomerellaceae	Colletotrichum	Colletotrichum_gloeosporioides	97	268	6.05E-71	98.684
OTU92	KJ767650	Fungi	Basidiomycota	Exobasidiomycetes	Exobasidiales	Exobasidiaceae	Exobasidium	Exobasidium_gracile	100	377	1.32E-103	100
OTU93	HQ832826	Fungi	Ascomycota	Sordariomycetes	Diaporthales	Valsaceae	Phomopsis	Phomopsis_sp	100	289	4.64E-77	100
OTU94	KY703410	Fungi	Ascomycota	Sordariomycetes	Xylariales	Sporocadaceae	Pestalotiopsis	Pestalotiopsis_caudata	100	302	6.28E-81	100
OTU95	KJ406880	Fungi	Ascomycota	Eurotiomycetes	Chaetothyriales	Herpotrichiellaceae	Exophiala	Exophiala_eucalyptorum	100	237	1.82E-61	92.727
OTU96	AB035717	Fungi	Basidiomycota	Cystobasidiomycetes	Erythrobasidiales	Erythrobasidiaceae	Bannoa	Bannoa_ogasawarensis	100	361	1.39E-98	97.183
OTU97	LC168762	Fungi	Ascomycota	Dothideomycetes	Pleosporales	Phaeosphaeriaceae	Setophoma	Setophoma_sp	100	233	2.14E-60	94.194
OTU98	KY929157	Fungi	Ascomycota	Dothideomycetes	Pleosporales	Didymosphaeriaceae	Pseudocamarosporium	Pseudocamarosporium_sp	95	233	2.17E-60	95.89
OTU99	DQ787325	Fungi	Ascomycota	Dothideomycetes	Capnodiales	Mycosphaerellaceae	Pseudocercospora	Pseudocercospora_fori	99	252	5.49E-66	99.286
OTU100	KY592008	Fungi	Ascomycota	Dothideomycetes	Pleosporales	Didymellaceae	Phoma	Phoma_sp	91	202	5.94E-51	93.431
OTU101	DQ767831	Fungi	Basidiomycota	Ustilaginomycetes	Ustilaginales	Ustilaginales_fam___sedis	Farysizyma	Farysizyma_sp	88	296	4.50E-79	92.093
OTU102	KY173415	Fungi	Ascomycota	Sordariomycetes	Hypocreales	Bionectriaceae	_	Bionectriaceae_sp	97	292	3.95E-78	98.78
OTU103	HM216208	Fungi	Ascomycota	Dothideomycetes	Pleosporales	Massarinaceae	Stagonospora	Stagonospora_sp	100	257	1.23E-67	97.987
OTU104	KM246173	Fungi	Ascomycota	Eurotiomycetes	Chaetothyriales	Chaetothyriales_fam___sedis	Strelitziana	Strelitziana_eucalypti	98	243	3.83E-63	94.304
OTU105	JN662315	Fungi	Ascomycota	Dothideomycetes	Capnodiales	Mycosphaerellaceae	Ramularia	Ramularia_rumicis-crispi	99	261	9.59E-69	98.639
OTU106	KT328804	Fungi	Basidiomycota	Cystobasidiomycetes	Erythrobasidiales	Erythrobasidiaceae	Bannoa	Bannoa_sp	100	351	8.44E-96	96.279
OTU107	KJ406880	Fungi	Ascomycota	Eurotiomycetes	Chaetothyriales	Herpotrichiellaceae	Exophiala	Exophiala_eucalyptorum	100	230	3.01E-59	92.121
OTU108	FJ917557	Fungi	Ascomycota	Eurotiomycetes	Chaetothyriales	Chaetothyriales_fam___sedis	Strelitziana	Strelitziana_mali	100	305	4.93E-82	100
OTU109	GQ999538	Fungi	Ascomycota	Eurotiomycetes	Chaetothyriales	_	_	Chaetothyriales_sp	100	342	4.40E-93	99.471
OTU110	KT826679	Fungi	Ascomycota	Dothideomycetes	Pleosporales	Phaeosphaeriaceae	Septoriella	Septoriella_phragmitis	100	274	1.23E-72	100
OTU111	GU054203	Fungi	Ascomycota	Dothideomycetes	Pleosporales	Periconiaceae	Periconia	Periconia_sp	100	292	3.64E-78	100
OTU112	HE584882	Fungi	Basidiomycota	Cystobasidiomycetes	Erythrobasidiales	Erythrobasidiaceae	Erythrobasidium	Erythrobasidium_sp	79	248	1.22E-64	91.713
OTU113	KF558885	Fungi	Ascomycota	Dothideomycetes	Pleosporales	Didymellaceae	Phoma	Phoma_sp	100	270	1.57E-71	100
OTU114	KJ412456	Fungi	Ascomycota	Dothideomycetes	Capnodiales	Mycosphaerellaceae	Pseudocercospora	Pseudocercospora_fici	100	265	7.11E-70	100
OTU115	KY327411	Fungi	Ascomycota	Dothideomycetes	Pleosporales	Didymosphaeriaceae	Paraconiothyrium	Paraconiothyrium_archidendri	100	281	7.60E-75	100
OTU116	KT950855	Fungi	Ascomycota	Eurotiomycetes	Chaetothyriales	Chaetothyriales_fam___sedis	Strelitziana	Strelitziana_syzygii	99	231	8.48E-60	92.169
OTU117	JN983437	Fungi	Ascomycota	Eurotiomycetes	Chaetothyriales	Herpotrichiellaceae	Exophiala	Exophiala_sp	94	241	1.41E-62	94.839
OTU118	GU055640	Fungi	Ascomycota	Ascomycota_cls___sedis	Ascomycota_ord___sedis	Ascomycota_fam___sedis	Tetracladium	Tetracladium_sp	100	257	1.24E-67	97.987
OTU119	KP004468	Fungi	Ascomycota	Eurotiomycetes	Chaetothyriales	Trichomeriaceae	Trichomerium	Trichomerium_dioscoreae	92	270	1.84E-71	98.065
OTU120	LC168762	Fungi	Ascomycota	Dothideomycetes	Pleosporales	Phaeosphaeriaceae	Setophoma	Setophoma_sp	100	248	7.88E-65	95.513
OTU121	EU552116	Fungi	Ascomycota	Dothideomycetes	Pleosporales	Teichosporaceae	Teichospora	Teichospora_austroafricana	98	257	1.29E-67	97.368
OTU122	KT385723	Fungi	Ascomycota	Dothideomycetes	Pleosporales	Periconiaceae	Periconia	Periconia_macrospinosa	100	237	1.72E-61	93.711
OTU123	HE584881	Fungi	Basidiomycota	Cystobasidiomycetes	Erythrobasidiales	Erythrobasidiaceae	Erythrobasidium	Erythrobasidium_sp	79	241	2.05E-62	91.209
OTU124	KY794702	Fungi	Ascomycota	Dothideomycetes	Pleosporales	Periconiaceae	Periconia	Periconia_sp	99	241	1.31E-62	94.805
OTU125	KF436353	Fungi	Ascomycota	Dothideomycetes	Capnodiales	_	_	Capnodiales_sp	100	259	3.64E-68	96.795
OTU126	KY794701	Fungi	Ascomycota	Dothideomycetes	Pleosporales	Periconiaceae	Periconia	Periconia_sp	100	268	5.95E-71	98.052
OTU127	MF328178	Fungi	Ascomycota	Sordariomycetes	Xylariales	Microdochiaceae	Microdochium	Microdochium_sp	100	294	1.05E-78	99.387
OTU128	KT184775	Fungi	Ascomycota	Dothideomycetes	Pleosporales	Tetraplosphaeriaceae	Tetraplosphaeria	Tetraplosphaeria_sasicola	100	283	2.13E-75	100
OTU129	DQ241450	Fungi	Basidiomycota	Pucciniomycetes	Septobasidiales	Septobasidiaceae	_	Septobasidium_ramorum	87	228	1.55E-58	88.265
OTU130	AJ582958	Fungi	Ascomycota	Eurotiomycetes	Chaetothyriales	_	_	Chaetothyriales_sp	99	200	2.46E-50	88.372
OTU131	KY588686	Fungi	Ascomycota	Eurotiomycetes	Chaetothyriales	_	_	Chaetothyriales_sp	89	204	2.04E-51	90.062
OTU132	MF576268	Fungi	Ascomycota	Dothideomycetes	Pleosporales	Phaeosphaeriaceae	Phaeosphaeria	Phaeosphaeria_microscopica	100	268	5.73E-71	99.324
OTU133	AY970145	Fungi	Basidiomycota	Tremellomycetes	_	_	_	Tremellomycetes_sp	100	300	2.33E-80	98.817
OTU134	KM246229	Fungi	Basidiomycota	Tremellomycetes	Tremellales	Tremellaceae	Cryptococcus	Cryptococcus_sp	100	340	1.91E-92	94.196
OTU135	KY305083	Fungi	Ascomycota	Sordariomycetes	Sordariales	Cephalothecaceae	Phialemonium	Phialemonium_inflatum	100	281	7.60E-75	100
OTU136	KY929157	Fungi	Ascomycota	Dothideomycetes	Pleosporales	Didymosphaeriaceae	Pseudocamarosporium	Pseudocamarosporium_sp	100	254	1.66E-66	96.711
OTU137	KY104509	Fungi	Basidiomycota	Spiculogloeomycetes	Spiculogloeales	Spiculogloeaceae	Phyllozyma	Phyllozyma_subbrunnea	100	320	1.90E-86	99.432
OTU138	KY984352	Fungi	Ascomycota	Dothideomycetes	Pleosporales	Massarinaceae	Helminthosporium	Helminthosporium_velutinum	100	285	5.91E-76	100
OTU139	KY591356	Fungi	Ascomycota	Dothideomycetes	Pleosporales	Massarinaceae	Stagonospora	Stagonospora_sp	100	289	4.64E-77	100
OTU140	KC978010	Fungi	Ascomycota	Dothideomycetes	Capnodiales	Teratosphaeriaceae	Devriesia	Devriesia_sp	100	211	9.32E-54	93.706
OTU141	LN911459	Fungi	Ascomycota	Sordariomycetes	_	_	_	Sordariomycetes_sp	100	292	3.64E-78	100
OTU142	KF573990	Fungi	Ascomycota	Dothideomycetes	Pleosporales	Phaeosphaeriaceae	Sclerostagonospora	Sclerostagonospora_cycadis	96	230	2.79E-59	95.238
OTU143	HE584882	Fungi	Basidiomycota	Cystobasidiomycetes	Erythrobasidiales	Erythrobasidiaceae	Erythrobasidium	Erythrobasidium_sp	79	267	3.40E-70	93.407
OTU144	KT328680	Fungi	_	_	_	_	_	Fungi_sp	98	316	3.13E-85	93.897
OTU145	KP896014	Fungi	Ascomycota	Dothideomycetes	Capnodiales	Mycosphaerellaceae	Pallidocercospora	Pallidocercospora_crystallina	100	259	3.22E-68	100
OTU146	KY399883	Fungi	Ascomycota	Dothideomycetes	Pleosporales	Thyridariaceae	Roussoella	Roussoella_sp	100	285	6.05E-76	99.363
OTU147	HQ599584	Fungi	Ascomycota	Eurotiomycetes	Chaetothyriales	Chaetothyriales_fam___sedis	Strelitziana	Strelitziana_albiziae	100	315	8.66E-85	99.422
OTU148	KR091792	Fungi	Ascomycota	Dothideomycetes	Capnodiales	Mycosphaerellaceae	Pseudocercosporella	Pseudocercosporella_fraxini	100	267	1.99E-70	100
OTU149	KY788024	Fungi	Ascomycota	Dothideomycetes	Pleosporales	Pleosporaceae	Alternaria	Alternaria_alternata	100	291	1.30E-77	100
OTU150	KY101801	Fungi	Basidiomycota	Tremellomycetes	Tremellales	Bulleribasidiaceae	Bulleribasidium	Bulleribasidium_foliicola	100	243	2.99E-63	100
OTU151	KT581831	Fungi	Ascomycota	Eurotiomycetes	Chaetothyriales	Herpotrichiellaceae	_	Herpotrichiellaceae_sp	80	207	1.59E-52	92.517
OTU152	KJ832038	Fungi	Basidiomycota	Agaricomycetes	Agaricales	Strophariaceae	_	Psilocybe_sp	100	246	3.70E-64	89.447
OTU153	HE585032	Fungi	Basidiomycota	Ustilaginomycetes	Ustilaginales	Ustilaginaceae	Ustilago	Ustilago_sp	87	427	1.85E-118	98.367
OTU154	JQ693602	Fungi	Ascomycota	Dothideomycetes	Myriangiales	Elsinoaceae	Sphaceloma	Sphaceloma_sp	100	213	2.83E-54	91.558
OTU155	KR093909	Fungi	Ascomycota	Dothideomycetes	Pleosporales	Phaeosphaeriaceae	Phaeosphaeriopsis	Phaeosphaeriopsis_sp	100	209	3.83E-53	90.683
OTU156	KP128003	Fungi	Ascomycota	Dothideomycetes	Pleosporales	Periconiaceae	Periconia	Periconia_sp	100	289	4.64E-77	100
OTU157	AY702075	Fungi	Basidiomycota	Agaricomycetes	Agaricales	_	_	Agaricales_sp	100	407	1.90E-112	98.678
OTU158	KP128003	Fungi	Ascomycota	Dothideomycetes	Pleosporales	Periconiaceae	Periconia	Periconia_sp	100	261	1.02E-68	96.815
OTU159	KY767666	Fungi	Basidiomycota	Agaricostilbomycetes	Agaricostilbales	Kondoaceae	_	Kondoa_sp	90	204	2.30E-51	87.5
OTU160	KU933733	Fungi	Ascomycota	Dothideomycetes	Pleosporales	Massarinaceae	Stagonospora	Stagonospora_sp	97	254	1.60E-66	98.601
OTU161	LN910069	Fungi	Basidiomycota	_	_	_	_	Basidiomycota_sp	99	270	1.58E-71	100
OTU162	KX985940	Fungi	Ascomycota	Sordariomycetes	Trichosphaeriales	Trichosphaeriaceae	Nigrospora	Nigrospora_sp	100	283	2.13E-75	100
OTU163	KM979797	Fungi	Ascomycota	Sordariomycetes	Hypocreales	Stachybotryaceae	Myrothecium	Myrothecium_sp	100	300	2.29E-80	99.394
OTU164	KM246266	Fungi	Ascomycota	Dothideomycetes	Pleosporales	Massarinaceae	Stagonospora	Stagonospora_sp	100	220	1.64E-56	93.289
OTU165	KY987525	Fungi	Ascomycota	Dothideomycetes	Pleosporales	Phaeosphaeriaceae	Paraphoma	Paraphoma_sp	100	254	1.50E-66	99.286
OTU166	KM246265	Fungi	Ascomycota	Dothideomycetes	Pleosporales	Phaeosphaeriaceae	Phaeosphaeriopsis	Phaeosphaeriopsis_musae	100	274	1.23E-72	100
OTU167	KF709973	Fungi	Ascomycota	Sordariomycetes	Diaporthales	Valsaceae	Phomopsis	Phomopsis_sp	100	283	2.16E-75	99.359
OTU168	MF372579	Fungi	Ascomycota	Sordariomycetes	Hypocreales	Nectriaceae	Gibberella	Gibberella_zeae	100	278	9.68E-74	100
OTU169	KC461133	Fungi	Ascomycota	Dothideomycetes	Dothideomycetidae_ord___sedis	Parodiopsidaceae	Perisporiopsis	Perisporiopsis_sp	100	263	2.67E-69	98.649
OTU170	KM246266	Fungi	Ascomycota	Dothideomycetes	Pleosporales	Massarinaceae	Stagonospora	Stagonospora_sp	100	237	1.63E-61	95.302
OTU171	KX774121	Fungi	Ascomycota	Sordariomycetes	Xylariales	Sporocadaceae	Seiridium	Seiridium_sp	100	230	2.83E-59	93.631
OTU172	KT195146	Fungi	_	_	_	_	_	Fungi_sp	99	220	2.13E-56	88.235
OTU173	KC222765	Fungi	Ascomycota	Eurotiomycetes	Chaetothyriales	_	_	Chaetothyriales_sp	99	250	2.49E-65	93.023
OTU174	KP825472	Fungi	Basidiomycota	Malasseziomycetes	Malasseziales	Malasseziaceae	Malassezia	Malassezia_restricta	100	392	6.27E-108	93.333
OTU175	KU945924	Fungi	Ascomycota	Dothideomycetes	Dothideales	Aureobasidiaceae	Kabatiella	Kabatiella_sp	99	230	2.96E-59	92.638
OTU176	KY929157	Fungi	Ascomycota	Dothideomycetes	Pleosporales	Didymosphaeriaceae	Pseudocamarosporium	Pseudocamarosporium_sp	91	206	4.84E-52	93.007
OTU177	KP897620	Fungi	_	_	_	_	_	Fungi_sp	85	279	4.15E-74	94.118
OTU178	JX517282	Fungi	Ascomycota	Dothideomycetes	Pleosporales	Phaeosphaeriaceae	Sclerostagonospora	Sclerostagonospora_sp	100	226	3.63E-58	92.949
OTU179	LN911347	Fungi	Ascomycota	Dothideomycetes	Capnodiales	_	_	Capnodiales_sp	100	244	9.81E-64	96
OTU180	HE584881	Fungi	Basidiomycota	Cystobasidiomycetes	Erythrobasidiales	Erythrobasidiaceae	Erythrobasidium	Erythrobasidium_sp	81	257	1.95E-67	92.778
OTU181	AJ244263	Fungi	Ascomycota	Leotiomycetes	Helotiales	Dermateaceae	Trimmatostroma	Trimmatostroma_cordae	92	217	2.51E-55	91.25
OTU182	KX722233	Fungi	Ascomycota	Sordariomycetes	Xylariales	Xylariaceae	Whalleya	Whalleya_sp	100	302	6.28E-81	100
OTU183	KM527116	Fungi	Basidiomycota	Cystobasidiomycetes	Erythrobasidiales	Erythrobasidiaceae	Erythrobasidium	Erythrobasidium_sp	100	394	1.55E-108	96.624
OTU184	LC272895	Fungi	Ascomycota	Leotiomycetes	_	_	_	Leotiomycetes_sp	100	263	2.60E-69	99.31
OTU185	KR476731	Fungi	Ascomycota	Eurotiomycetes	Chaetothyriales	Chaetothyriales_fam___sedis	Strelitziana	Strelitziana_malaysiana	98	272	5.14E-72	96.407
OTU186	KP897391	Fungi	_	_	_	_	_	Fungi_sp	79	222	6.21E-57	92.949
OTU187	DQ631900	Fungi	Basidiomycota	Cystobasidiomycetes	Erythrobasidiales	Erythrobasidiaceae	Bannoa	Bannoa_sp	100	366	3.00E-100	97.653
OTU188	KT328873	Fungi	Ascomycota	Eurotiomycetes	Chaetothyriales	_	_	Chaetothyriales_sp	100	272	5.14E-72	95.882
OTU189	GU054081	Fungi	Basidiomycota	Agaricomycetes	Trechisporales	_	_	Trechisporales_sp	100	274	1.79E-72	90.777
OTU190	KY592009	Fungi	Ascomycota	Dothideomycetes	Pleosporales	Didymellaceae	Phoma	Phoma_sp	100	219	6.00E-56	92.857
OTU191	AJ244263	Fungi	Ascomycota	Leotiomycetes	Helotiales	Dermateaceae	Trimmatostroma	Trimmatostroma_cordae	100	279	3.09E-74	96.491
OTU192	KX274240	Fungi	Ascomycota	Dothideomycetes	Pleosporales	Didymosphaeriaceae	Tremateia	Tremateia_sp	100	270	1.65E-71	98.693
OTU193	DQ117964	Fungi	Basidiomycota	Agaricomycetes	Agaricales	_	_	Agaricales_sp	100	333	2.50E-90	100
OTU194	KJ832056	Fungi	Basidiomycota	Agaricomycetes	Agaricales	Strophariaceae	Psilocybe	Psilocybe_sp	100	355	5.86E-97	99.487
OTU195	FN428908	Fungi	Basidiomycota	Tremellomycetes	Tremellales	Bulleribasidiaceae	Hannaella	Hannaella_sp	100	224	9.82E-58	100
OTU196	GU310166	Fungi	Ascomycota	Eurotiomycetes	Chaetothyriales	Herpotrichiellaceae	Exophiala	Exophiala_sp	96	250	2.90E-65	90.576
OTU197	KX009437	Fungi	Ascomycota	Dothideomycetes	Pleosporales	Didymosphaeriaceae	Paraconiothyrium	Paraconiothyrium_fuckelii	100	278	9.91E-74	99.346
OTU198	JX974735	Fungi	Ascomycota	Dothideomycetes	Pleosporales	Massarinaceae	Massarina	Massarina_sp	97	237	1.60E-61	96.503
OTU199	JQ936271	Fungi	Ascomycota	Dothideomycetes	Pleosporales	Didymosphaeriaceae	Paraconiothyrium	Paraconiothyrium_variabile	100	294	1.02E-78	100
OTU200	U65602	Fungi	Basidiomycota	Agaricomycetes	Agaricales	Strophariaceae	Psilocybe	Psilocybe_sp	100	324	1.68E-87	96
OTU201	KY103329	Fungi	Basidiomycota	Tremellomycetes	Tremellales	Bulleribasidiaceae	Derxomyces	Derxomyces_mrakii	100	276	3.45E-73	100
OTU202	AB809645	Fungi	Ascomycota	Dothideomycetes	Pleosporales	Periconiaceae	Periconia	Periconia_homothallica	100	291	1.30E-77	100
OTU203	KX378910	Fungi	Ascomycota	Dothideomycetes	Pleosporales	Didymellaceae	Phoma	Phoma_sp	100	276	3.54E-73	99.342
OTU204	KU601581	Fungi	Ascomycota	Dothideomycetes	Pleosporales	Teichosporaceae	Teichospora	Teichospora_mariae	95	217	2.20E-55	93.289
OTU205	KU747836	Fungi	Ascomycota	Dothideomycetes	Capnodiales	Teratosphaeriaceae	_	Teratosphaeria_sp	99	198	8.11E-50	89.506
OTU206	KY101808	Fungi	Basidiomycota	Tremellomycetes	Tremellales	Bulleribasidiaceae	Bulleribasidium	Bulleribasidium_variabile	100	228	8.54E-59	97.744
OTU207	FJ627255	Fungi	Basidiomycota	Agaricomycetes	Hymenochaetales	Hymenochaetaceae	Pyrrhoderma	Pyrrhoderma_scaurum	100	366	2.85E-100	99.024
OTU208	KC506209	Fungi	Ascomycota	Dothideomycetes	Pleosporales	Leptosphaeriaceae	Leptosphaeria	Leptosphaeria_sp	100	270	1.65E-71	98.693
OTU209	GU441600	Fungi	Ascomycota	Dothideomycetes	_	_	_	Dothideomycetes_sp	100	270	1.67E-71	98.065
OTU210	JX317102	Fungi	Basidiomycota	Agaricomycetes	Russulales	Stereaceae	_	Stereaceae_sp	96	327	1.35E-88	96.923
OTU211	AB035717	Fungi	Basidiomycota	Cystobasidiomycetes	Erythrobasidiales	Erythrobasidiaceae	Bannoa	Bannoa_ogasawarensis	100	364	1.07E-99	97.653
OTU212	KY591537	Fungi	Ascomycota	Dothideomycetes	Dothideales	Dothideales_fam___sedis	Hortaea	Hortaea_acidophila	100	272	4.39E-72	100
OTU213	KF850379	Fungi	Ascomycota	Dothideomycetes	Pleosporales	Phaeosphaeriaceae	Phaeosphaeria	Phaeosphaeria_fuckelii	100	285	5.91E-76	100
OTU214	KF901628	Fungi	Ascomycota	Dothideomycetes	Capnodiales	Mycosphaerellaceae	Xenomycosphaerella	Xenomycosphaerella_yunnanensis	100	259	3.22E-68	100
OTU215	KU933763	Fungi	Ascomycota	Dothideomycetes	Pleosporales	Cucurbitariaceae	Pyrenochaetopsis	Pyrenochaetopsis_sp	100	267	2.04E-70	99.32
OTU216	LN909934	Fungi	Ascomycota	Sordariomycetes	Microascales	Halosphaeriaceae	_	Halosphaeriaceae_sp	100	267	2.43E-70	95.322
OTU217	KX197071	Fungi	Ascomycota	Dothideomycetes	Botryosphaeriales	Botryosphaeriaceae	Botryosphaeria	Botryosphaeria_ramosa	100	289	4.64E-77	100
OTU218	FJ378744	Fungi	Basidiomycota	Agaricomycetes	Sebacinales	Sebacinaceae	Sebacina	Sebacina_sp	100	353	2.17E-96	98.5
OTU219	KM576665	Fungi	Basidiomycota	Agaricomycetes	Thelephorales	Thelephoraceae	Tomentella	Tomentella_sp	100	394	1.41E-108	99.083
OTU220	DQ914681	Fungi	Ascomycota	Sordariomycetes	Xylariales	Xylariales_fam___sedis	Libertella	Libertella_sp	100	217	1.95E-55	94.964
OTU221	MF329835	Fungi	_	_	_	_	_	Fungi_sp	100	313	3.03E-84	100
OTU222	JX875927	Fungi	Ascomycota	Sordariomycetes	Xylariales	Microdochiaceae	Microdochium	Microdochium_sp	100	274	1.38E-72	96.951
OTU223	KY101808	Fungi	Basidiomycota	Tremellomycetes	Tremellales	Bulleribasidiaceae	Bulleribasidium	Bulleribasidium_variabile	100	237	1.39E-61	99.237
OTU224	DQ914681	Fungi	Ascomycota	Sordariomycetes	Xylariales	Xylariales_fam___sedis	Libertella	Libertella_sp	100	255	4.10E-67	100
OTU225	KX193695	Fungi	_	_	_	_	_	Fungi_sp	100	303	1.76E-81	100
OTU226	KM246266	Fungi	Ascomycota	Dothideomycetes	Pleosporales	Massarinaceae	Stagonospora	Stagonospora_sp	100	265	7.47E-70	98.658
OTU227	KT328854	Fungi	Basidiomycota	Tremellomycetes	_	_	_	Tremellomycetes_sp	100	219	5.09E-56	96.269
OTU228	KJ958361	Fungi	Ascomycota	Sordariomycetes	Xylariales	Xylariaceae	Xylaria	Xylaria_sp	100	279	2.71E-74	100
OTU229	HQ909082	Fungi	Ascomycota	Sordariomycetes	Xylariales	Sporocadaceae	Pestalotiopsis	Pestalotiopsis_sp	100	296	2.86E-79	100
OTU230	KY103856	Fungi	Basidiomycota	Tremellomycetes	Tremellales	Cuniculitremaceae	_	Kockovaella_prillingeri	98	202	6.79E-51	88.889
OTU231	JN253548	Fungi	Ascomycota	Dothideomycetes	Myriangiales	Myriangiaceae	_	Myriangiaceae_sp	100	305	4.93E-82	100
OTU232	KP998125	Fungi	Basidiomycota	Tremellomycetes	Cystofilobasidiales	Mrakiaceae	Itersonilia	Itersonilia_perplexans	100	431	1.16E-119	100
OTU233	KY591997	Fungi	Ascomycota	Dothideomycetes	Pleosporales	Didymellaceae	Phomatodes	Phomatodes_sp	100	233	2.21E-60	93.631
OTU234	LN911622	Fungi	Basidiomycota	_	_	_	_	Basidiomycota_sp	100	285	6.88E-76	96
OTU235	JF495257	Fungi	Basidiomycota	Cystobasidiomycetes	Erythrobasidiales	_	_	Erythrobasidiales_sp	86	217	3.25E-55	87.701
OTU236	AF181696	Fungi	Ascomycota	Dothideomycetes	Capnodiales	Mycosphaerellaceae	Zymoseptoria	Zymoseptoria_passerinii	99	279	2.79E-74	99.351
OTU237	KC978010	Fungi	Ascomycota	Dothideomycetes	Capnodiales	Teratosphaeriaceae	Devriesia	Devriesia_sp	100	209	3.41E-53	93.056
OTU238	JN942320	Fungi	Basidiomycota	Tremellomycetes	Tremellales	Bulleribasidiaceae	Derxomyces	Derxomyces_pseudoschimicola	100	279	2.71E-74	100
OTU239	LC163515	Fungi	Ascomycota	Dothideomycetes	Capnodiales	Mycosphaerellaceae	Mycosphaerella	Mycosphaerella_sp	100	276	3.45E-73	100
OTU240	LC272686	Fungi	Ascomycota	Dothideomycetes	Dothideales	Aureobasidiaceae	Aureobasidium	Aureobasidium_sp	100	285	5.91E-76	100
OTU241	DQ914689	Fungi	Ascomycota	Eurotiomycetes	Chaetothyriales	Herpotrichiellaceae	Rhinocladiella	Rhinocladiella_sp	100	206	4.30E-52	92.958
OTU242	KP899138	Fungi	Ascomycota	Dothideomycetes	Pleosporales	Teichosporaceae	Teichospora	Teichospora_thailandica	100	276	3.45E-73	100
OTU243	KT328757	Fungi	Ascomycota	Dothideomycetes	Capnodiales	Mycosphaerellaceae	Zasmidium	Zasmidium_sp	100	289	4.64E-77	100
OTU244	JN662315	Fungi	Ascomycota	Dothideomycetes	Capnodiales	Mycosphaerellaceae	Ramularia	Ramularia_rumicis-crispi	94	248	7.53E-65	98.571
OTU245	KX664359	Fungi	Ascomycota	Sordariomycetes	Hypocreales	Stachybotryaceae	Xepicula	Xepicula_leucotricha	100	315	8.48E-85	100
OTU246	JN084025	Fungi	Ascomycota	Dothideomycetes	Myriangiales	Elsinoaceae	_	Elsinoaceae_sp	100	322	5.21E-87	100
OTU247	KT699869	Fungi	Ascomycota	Dothideomycetes	Botryosphaeriales	Botryosphaeriaceae	Sphaeropsis	Sphaeropsis_sapinea	100	292	3.64E-78	100
OTU248	KX403979	Fungi	Ascomycota	Dothideomycetes	Pleosporales	_	_	Pleosporales_sp	100	206	3.30E-52	99.123
OTU249	LN911171	Fungi	Basidiomycota	Tremellomycetes	Tremellales	_	_	Tremellales_sp	100	311	1.10E-83	99.415
OTU250	KX721560	Fungi	Ascomycota	Dothideomycetes	Pleosporales	Didymellaceae	Stagonosporopsis	Stagonosporopsis_sp	97	235	6.00E-61	95.302
OTU251	KY592087	Fungi	Ascomycota	Dothideomycetes	Pleosporales	Sporormiaceae	Preussia	Preussia_sp	100	272	4.39E-72	100
OTU252	KC978010	Fungi	Ascomycota	Dothideomycetes	Capnodiales	Teratosphaeriaceae	Devriesia	Devriesia_sp	100	257	1.18E-67	99.296
OTU253	KM268867	Fungi	Ascomycota	Dothideomycetes	Capnodiales	Mycosphaerellaceae	Sphaerulina	Sphaerulina_berberidis	100	265	7.11E-70	100
OTU254	DQ068346	Fungi	Ascomycota	Dothideomycetes	Capnodiales	Mycosphaerellaceae	Zymoseptoria	Zymoseptoria_sp	100	254	1.68E-66	96.178
OTU255	KJ461903	Fungi	Basidiomycota	Agaricomycetes	Agaricales	Entolomataceae	Clitopilus	Clitopilus_kamaka	100	327	1.27E-88	96.907
OTU256	LC001723	Fungi	Ascomycota	Dothideomycetes	Pleosporales	Lophiostomataceae	Sigarispora	Sigarispora_caudata	100	255	4.64E-67	96.753
OTU257	KT241368	Fungi	_	_	_	_	_	Fungi_sp	85	206	5.25E-52	92.466
OTU258	AJ244263	Fungi	Ascomycota	Leotiomycetes	Helotiales	Dermateaceae	Trimmatostroma	Trimmatostroma_cordae	100	228	1.11E-58	91.176
OTU259	KY588865	Fungi	Ascomycota	Dothideomycetes	Pleosporales	Teichosporaceae	Teichospora	Teichospora_austroafricana	100	265	7.82E-70	97.436
OTU260	KX195408	Fungi	_	_	_	_	_	Fungi_sp	98	230	3.31E-59	90.395
OTU261	AB038071	Fungi	Basidiomycota	Microbotryomycetes	Sporidiobolales	Sporidiobolaceae	Rhodotorula	Rhodotorula_graminis	100	379	3.75E-104	99.519
OTU262	KR709019	Fungi	Ascomycota	Dothideomycetes	Pleosporales	Didymellaceae	Phoma	Phoma_herbarum	100	289	4.75E-77	99.371
OTU263	LC018748	Fungi	Basidiomycota	Microbotryomycetes	Sporidiobolales	Sporidiobolaceae	Rhodotorula	Rhodotorula_sp	100	383	2.88E-105	100
OTU264	HQ832796	Fungi	Basidiomycota	Microbotryomycetes	Sporidiobolales	Sporidiobolaceae	Rhodotorula	Rhodotorula_sp	100	407	1.83E-112	100
OTU265	LC121138	Fungi	Ascomycota	Dothideomycetes	Capnodiales	Mycosphaerellaceae	Phaeophleospora	Phaeophleospora_scytalidii	100	257	1.21E-67	98.621
OTU266	KT328884	Fungi	Ascomycota	Eurotiomycetes	Chaetothyriales	Chaetothyriales_fam___sedis	Strelitziana	Strelitziana_sp	100	302	6.51E-81	98.824
OTU267	KX403508	Fungi	Basidiomycota	Tremellomycetes	Tremellales	_	_	Tremellales_sp	96	235	6.65E-61	93.125
OTU268	KM357287	Fungi	Ascomycota	Sordariomycetes	Diaporthales	Valsaceae	Phomopsis	Phomopsis_sp	100	285	6.05E-76	99.363
OTU269	KF734990	Fungi	Ascomycota	Dothideomycetes	Capnodiales	Cladosporiaceae	Rachicladosporium	Rachicladosporium_sp	100	241	1.28E-62	95.395
OTU270	KU954527	Fungi	Ascomycota	Dothideomycetes	Pleosporales	Periconiaceae	Periconia	Periconia_macrospinosa	100	270	1.69E-71	97.484
OTU271	HM222965	Fungi	Ascomycota	Sordariomycetes	Diaporthales	Valsaceae	Phomopsis	Phomopsis_sp	100	292	3.64E-78	100
OTU272	GQ851768	Fungi	Ascomycota	Dothideomycetes	Capnodiales	_	_	Capnodiales_sp	100	278	9.68E-74	100
OTU273	AJ244265	Fungi	Ascomycota	Leotiomycetes	Helotiales	Dermateaceae	Trimmatostroma	Trimmatostroma_abietina	100	281	7.71E-75	99.355
OTU274	MF076624	Fungi	Ascomycota	Sordariomycetes	Diaporthales	Diaporthaceae	Stenocarpella	Stenocarpella_maydis	100	287	1.66E-76	100
OTU275	LC168775	Fungi	Ascomycota	Sordariomycetes	Diaporthales	Valsaceae	Phomopsis	Phomopsis_sp	100	291	1.30E-77	100
OTU276	GU214650	Fungi	Ascomycota	Dothideomycetes	Capnodiales	Cladosporiaceae	Rachicladosporium	Rachicladosporium_cboliae	100	278	9.91E-74	99.346
OTU277	MF663579	Fungi	Ascomycota	Dothideomycetes	Botryosphaeriales	Phyllostictaceae	Phyllosticta	Phyllosticta_capitalensis	99	278	1.04E-73	98.137
OTU278	KF558867	Fungi	Ascomycota	Sordariomycetes	Diaporthales	Valsaceae	Phomopsis	Phomopsis_sp	100	289	4.75E-77	99.371
OTU279	MF193489	Fungi	Ascomycota	Dothideomycetes	Pleosporales	Pleosporaceae	Curvularia	Curvularia_spicifera	100	298	8.01E-80	100
OTU280	FJ042516	Fungi	Ascomycota	Sordariomycetes	Diaporthales	Valsaceae	Phomopsis	Phomopsis_sp	100	291	1.33E-77	99.375
OTU281	KX394553	Fungi	Ascomycota	Dothideomycetes	Pleosporales	Periconiaceae	Periconia	Periconia_sp	100	267	2.17E-70	97.436
OTU282	MF800913	Fungi	Ascomycota	Sordariomycetes	Xylariales	Sporocadaceae	Pestalotiopsis	Pestalotiopsis_microspora	97	278	1.07E-73	98.113
OTU283	HQ328046	Fungi	Ascomycota	Sordariomycetes	Diaporthales	Valsaceae	Phomopsis	Phomopsis_chimonanthi	100	287	1.66E-76	100
OTU284	EU882125	Fungi	Ascomycota	Dothideomycetes	Capnodiales	Mycosphaerellaceae	Mycosphaerella	Mycosphaerella_quasiparkii	96	198	7.13E-50	93.333
OTU285	KX611244	Fungi	Ascomycota	Dothideomycetes	Pleosporales	Lophiostomataceae	Vaginatispora	Vaginatispora_fuckelii	100	279	2.75E-74	99.351
OTU286	KX381188	Fungi	Ascomycota	Dothideomycetes	Pleosporales	Didymellaceae	Phoma	Phoma_sp	100	283	2.13E-75	100
OTU287	KR708989	Fungi	Ascomycota	Dothideomycetes	Pleosporales	Didymellaceae	Stagonosporopsis	Stagonosporopsis_cucurbitacearum	100	289	4.64E-77	100
OTU288	KY929157	Fungi	Ascomycota	Dothideomycetes	Pleosporales	Didymosphaeriaceae	Pseudocamarosporium	Pseudocamarosporium_sp	95	233	2.17E-60	95.89
OTU289	KX721554	Fungi	Ascomycota	Sordariomycetes	Diaporthales	Valsaceae	Phomopsis	Phomopsis_sp	100	292	3.64E-78	100
OTU290	KX774137	Fungi	Ascomycota	Dothideomycetes	Pleosporales	Didymosphaeriaceae	Paraconiothyrium	Paraconiothyrium_sp	100	265	7.71E-70	98.039
OTU291	JX901768	Fungi	Ascomycota	Dothideomycetes	Capnodiales	Mycosphaerellaceae	Mycosphaerella	Mycosphaerella_laricis-leptolepidis	100	241	1.22E-62	96.552
OTU292	LC203588	Fungi	Ascomycota	Sordariomycetes	Diaporthales	Valsaceae	Phomopsis	Phomopsis_asparagi	100	303	1.76E-81	100
OTU293	EU882125	Fungi	Ascomycota	Dothideomycetes	Capnodiales	Mycosphaerellaceae	Mycosphaerella	Mycosphaerella_quasiparkii	99	202	5.61E-51	92.857
OTU294	MF945600	Fungi	Ascomycota	Dothideomycetes	Pleosporales	Pleosporaceae	Curvularia	Curvularia_verruculosa	100	305	4.93E-82	100
OTU295	KY173468	Fungi	Ascomycota	Dothideomycetes	Pleosporales	Teichosporaceae	Teichospora	Teichospora_sp	98	259	3.59E-68	98
OTU296	KP898078	Fungi	_	_	_	_	_	Fungi_sp	99	281	1.13E-74	90.783
OTU297	KY929157	Fungi	Ascomycota	Dothideomycetes	Pleosporales	Didymosphaeriaceae	Pseudocamarosporium	Pseudocamarosporium_sp	100	233	2.19E-60	94.231
OTU298	HE585032	Fungi	Basidiomycota	Ustilaginomycetes	Ustilaginales	Ustilaginaceae	Ustilago	Ustilago_sp	87	442	6.50E-123	99.587
OTU299	KR708963	Fungi	Ascomycota	Dothideomycetes	Botryosphaeriales	Phyllostictaceae	Phyllosticta	Phyllosticta_papayae	100	283	2.18E-75	99.363
OTU300	KC507200	Fungi	Ascomycota	Sordariomycetes	Xylariales	Xylariaceae	Hypoxylon	Hypoxylon_sp	100	291	1.30E-77	100
OTU301	AY208791	Fungi	Ascomycota	Dothideomycetes	Pleosporales	Massarinaceae	Stagonospora	Stagonospora_sp	100	244	1.02E-63	94.872
OTU302	DQ322156	Fungi	Ascomycota	Sordariomycetes	Xylariales	Xylariaceae	Xylaria	Xylaria_sp	100	305	4.93E-82	100
OTU303	HQ631048	Fungi	Ascomycota	Dothideomycetes	Pleosporales	Didymellaceae	Phoma	Phoma_sp	100	270	1.61E-71	99.329
OTU304	JX515734	Fungi	Ascomycota	Sordariomycetes	Diaporthales	Valsaceae	Phomopsis	Phomopsis_sp	100	241	1.30E-62	94.872
OTU305	KU144603	Fungi	Ascomycota	Dothideomycetes	Capnodiales	_	_	Capnodiales_sp	100	250	1.96E-65	98.582
OTU306	KJ654587	Fungi	Basidiomycota	Agaricomycetes	Corticiales	Corticiaceae	_	Phlebia_sp	86	213	3.96E-54	89.205
OTU307	KT826679	Fungi	Ascomycota	Dothideomycetes	Pleosporales	Phaeosphaeriaceae	Septoriella	Septoriella_phragmitis	100	241	1.25E-62	95.946
OTU308	KT987434	Fungi	Ascomycota	Dothideomycetes	_	_	_	Dothideomycetes_sp	100	248	6.62E-65	100
OTU309	KC354582	Fungi	Ascomycota	Sordariomycetes	Hypocreales	Nectriaceae	Gibberella	Gibberella_pulicaris	100	263	2.67E-69	98.649
OTU310	KX655559	Fungi	Ascomycota	Dothideomycetes	Dothideomycetes_ord___sedis	Dothideomycetes_fam___sedis	Leptospora	Leptospora_sp	100	265	7.29E-70	99.315
OTU311	LC272890	Fungi	Basidiomycota	Cystobasidiomycetes	Erythrobasidiales	Erythrobasidiaceae	Erythrobasidium	Erythrobasidium_sp	100	405	6.66E-112	99.552
OTU312	KY744112	Fungi	Basidiomycota	Tremellomycetes	Tremellales	Rhynchogastremataceae	_	Papiliotrema_laurentii	98	202	7.08E-51	88
OTU313	KX496894	Fungi	Ascomycota	Dothideomycetes	Pleosporales	Didymellaceae	Phoma	Phoma_sp	100	268	5.95E-71	98.052
OTU314	KY103501	Fungi	Basidiomycota	Tremellomycetes	Tremellales	Bulleribasidiaceae	Hannaella	Hannaella_oryzae	100	230	2.18E-59	100
OTU315	KF251267	Fungi	Ascomycota	Dothideomycetes	Pleosporales	Massarinaceae	Stagonospora	Stagonospora_sp	100	230	2.87E-59	92.994
OTU316	KY591761	Fungi	Ascomycota	Dothideomycetes	Pleosporales	Didymosphaeriaceae	Munkovalsaria	Munkovalsaria_appendiculata	96	231	7.99E-60	94.667
OTU317	LC216897	Fungi	Basidiomycota	Cystobasidiomycetes	Cystobasidiomycetes_ord___sedis	Cystobasidiomycetes_fam___sedis	Symmetrospora	Symmetrospora_sp	100	377	1.32E-103	100
OTU318	AF081479	Fungi	Ascomycota	Sordariomycetes	Hypocreales	Stachybotryaceae	Stachybotrys	Stachybotrys_theobromae	81	220	1.93E-56	95
OTU319	KC507215	Fungi	Basidiomycota	Agaricomycetes	Agaricales	Psathyrellaceae	Psathyrella	Psathyrella_sp	100	366	2.85E-100	99.02
OTU320	JN662315	Fungi	Ascomycota	Dothideomycetes	Capnodiales	Mycosphaerellaceae	Ramularia	Ramularia_rumicis-crispi	99	233	2.11E-60	95.27
OTU321	KX017275	Fungi	Ascomycota	Dothideomycetes	Pleosporales	Didymellaceae	Phoma	Phoma_sp	100	285	5.91E-76	100
OTU322	KU933710	Fungi	Ascomycota	Sordariomycetes	Glomerellales	Plectosphaerellaceae	Lectera	Lectera_sp	100	320	1.86E-86	100
OTU323	JN695529	Fungi	Ascomycota	Eurotiomycetes	Chaetothyriales	Chaetothyriales_fam___sedis	Strelitziana	Strelitziana_africana	87	230	3.09E-59	95.205
OTU324	JF502447	Fungi	Ascomycota	Dothideomycetes	Pleosporales	Cucurbitariaceae	Pyrenochaeta	Pyrenochaeta_sp	100	289	4.64E-77	100
OTU325	EU707865	Fungi	Ascomycota	Dothideomycetes	Capnodiales	Teratosphaeriaceae	Teratosphaeria	Teratosphaeria_sp	97	202	6.04E-51	91.781
OTU326	KX034385	Fungi	Ascomycota	Eurotiomycetes	Chaetothyriales	_	_	Chaetothyriales_sp	100	303	1.85E-81	98.83
OTU327	KF901628	Fungi	Ascomycota	Dothideomycetes	Capnodiales	Mycosphaerellaceae	Xenomycosphaerella	Xenomycosphaerella_yunnanensis	100	231	7.03E-60	96.429
OTU328	KX034385	Fungi	Ascomycota	Eurotiomycetes	Chaetothyriales	_	_	Chaetothyriales_sp	100	206	4.99E-52	89.474
OTU329	KY101807	Fungi	Basidiomycota	Tremellomycetes	Tremellales	Bulleribasidiaceae	Bulleribasidium	Bulleribasidium_setariae	100	200	1.59E-50	97.458
OTU330	KX402304	Fungi	Ascomycota	Orbiliomycetes	Orbiliales	_	_	Orbiliales_sp	77	206	6.32E-52	91.447
OTU331	KY103856	Fungi	Basidiomycota	Tremellomycetes	Tremellales	Cuniculitremaceae	_	Kockovaella_prillingeri	100	215	8.85E-55	89.412
OTU332	HQ631032	Fungi	Basidiomycota	Tremellomycetes	Tremellales	Tremellaceae	Cryptococcus	Cryptococcus_sp	100	340	1.90E-92	94.595
OTU333	JX136084	Fungi	Basidiomycota	Agaricomycetes	Cantharellales	Clavulinaceae	Clavulina	Clavulina_sp	93	316	3.39E-85	93.119
OTU334	KX874648	Fungi	Ascomycota	Eurotiomycetes	Eurotiales	Aspergillaceae	Penicillium	Penicillium_sp	100	305	4.93E-82	100
OTU335	MF372579	Fungi	Ascomycota	Sordariomycetes	Hypocreales	Nectriaceae	Gibberella	Gibberella_zeae	100	231	7.81E-60	94.156
OTU336	AJ582958	Fungi	Ascomycota	Eurotiomycetes	Chaetothyriales	_	_	Chaetothyriales_sp	99	215	9.34E-55	89.266
OTU337	KC978010	Fungi	Ascomycota	Dothideomycetes	Capnodiales	Teratosphaeriaceae	Devriesia	Devriesia_sp	100	220	1.57E-56	94.444
OTU338	KM384158	Fungi	Basidiomycota	Tremellomycetes	Tremellales	Bulleribasidiaceae	Hannaella	Hannaella_surugaensis	100	237	1.35E-61	100
OTU339	KX611666	Fungi	Basidiomycota	Agaricomycetes	Corticiales	_	_	Corticiales_sp	100	305	6.31E-82	93.659
OTU340	JQ312879	Fungi	Ascomycota	Dothideomycetes	Capnodiales	Teratosphaeriaceae	Capnobotryella	Capnobotryella_sp	100	202	5.66E-51	92.308
OTU341	JF449551	Fungi	Ascomycota	Sordariomycetes	Glomerellales	Plectosphaerellaceae	Plectosphaerella	Plectosphaerella_sp	100	307	1.41E-82	99.408
OTU342	KR708976	Fungi	Ascomycota	Sordariomycetes	Diaporthales	Valsaceae	Phomopsis	Phomopsis_sp	100	289	4.64E-77	100
OTU343	MF328303	Fungi	Ascomycota	Sordariomycetes	Diaporthales	Valsaceae	Phomopsis	Phomopsis_sp	100	289	4.64E-77	100
OTU344	KX879638	Fungi	Basidiomycota	Agaricomycetes	Polyporales	Ganodermataceae	Ganoderma	Ganoderma_gibbosum	100	375	4.71E-103	100
OTU345	FJ917556	Fungi	Ascomycota	Eurotiomycetes	Chaetothyriales	Chaetothyriales_fam___sedis	Strelitziana	Strelitziana_mali	94	244	1.13E-63	94.375
OTU346	KX193768	Fungi	_	_	_	_	_	Fungi_sp	100	228	7.75E-59	100
OTU347	KC978017	Fungi	Ascomycota	Dothideomycetes	Capnodiales	_	_	Capnodiales_sp	100	259	3.22E-68	100
OTU348	KT328883	Fungi	_	_	_	_	_	Fungi_sp	100	252	6.28E-66	95
OTU349	LN912080	Fungi	Ascomycota	_	_	_	_	Ascomycota_sp	100	250	1.96E-65	98.592
OTU350	AB716748	Fungi	Basidiomycota	Agaricomycetes	Polyporales	Coriolaceae	Rigidoporus	Rigidoporus_sp	100	337	2.10E-91	97.927
OTU351	FJ357790	Fungi	Basidiomycota	Exobasidiomycetes	Exobasidiales	_	_	Exobasidiales_sp	90	228	1.06E-58	95.172
OTU352	AJ582965	Fungi	_	_	_	_	_	Fungi_sp	100	261	1.06E-68	95.679
OTU353	KY589803	Fungi	Ascomycota	Eurotiomycetes	Chaetothyriales	Cyphellophoraceae	Cyphellophora	Cyphellophora_sp	100	342	4.30E-93	100
OTU354	KC790484	Fungi	Ascomycota	Dothideomycetes	Pleosporales	Cucurbitariaceae	Pyrenochaeta	Pyrenochaeta_sp	100	276	3.45E-73	100
OTU355	KP892295	Fungi	_	_	_	_	_	Fungi_sp	100	320	1.97E-86	98.352
OTU356	AB112078	Fungi	Basidiomycota	Cystobasidiomycetes	Cystobasidiomycetes_ord___sedis	Cystobasidiomycetes_fam___sedis	Microsporomyces	Microsporomyces_magnisporus	100	368	8.60E-101	96.818
OTU357	KX672149	Fungi	Ascomycota	Dothideomycetes	Pleosporales	Lophiotremataceae	Lophiotrema	Lophiotrema_sp	99	209	3.61E-53	92
OTU358	GQ999492	Fungi	Basidiomycota	Agaricomycetes	Trechisporales	Hydnodontaceae	_	Trechispora_sp	100	219	8.84E-56	86.047
OTU359	HQ846983	Fungi	Basidiomycota	Agaricomycetes	Agaricales	Agaricaceae	Coprinus	Coprinus_doverii	100	335	7.82E-91	96.985
OTU360	AJ244263	Fungi	Ascomycota	Leotiomycetes	Helotiales	Dermateaceae	Trimmatostroma	Trimmatostroma_cordae	100	237	1.84E-61	92.353
OTU361	KX067789	Fungi	Basidiomycota	Microbotryomycetes	Sporidiobolales	_	_	Rhodotorula_sp	100	206	6.99E-52	84.404
OTU362	KP897483	Fungi	_	_	_	_	_	Fungi_sp	100	368	8.91E-101	96.035
OTU363	JF691083	Fungi	Ascomycota	Dothideomycetes	Capnodiales	Teratosphaeriaceae	Devriesia	Devriesia_sp	100	233	2.02E-60	95.862
OTU364	KP174850	Fungi	Ascomycota	Eurotiomycetes	Chaetothyriales	Trichomeriaceae	_	Trichomeriaceae_sp	89	206	5.36E-52	90.909
OTU365	AJ582964	Fungi	Ascomycota	Eurotiomycetes	Chaetothyriales	_	_	Chaetothyriales_sp	88	261	1.12E-68	98
OTU366	KP897253	Fungi	_	_	_	_	_	Fungi_sp	91	244	1.08E-63	96
OTU367	KR709034	Fungi	Ascomycota	Sordariomycetes	Diaporthales	Valsaceae	Phomopsis	Phomopsis_sp	100	281	7.71E-75	99.355
OTU368	KT328869	Fungi	Ascomycota	Eurotiomycetes	Chaetothyriales	_	_	Chaetothyriales_sp	94	239	5.32E-62	93.293
OTU369	KX381144	Fungi	Ascomycota	Dothideomycetes	Pleosporales	Thyridariaceae	Roussoella	Roussoella_sp	100	289	4.64E-77	100
OTU370	JN581127	Fungi	Ascomycota	Ascomycota_cls___sedis	Ascomycota_ord___sedis	Ascomycota_fam___sedis	Tetracladium	Tetracladium_sp	97	241	1.24E-62	97.203
OTU371	KY103856	Fungi	Basidiomycota	Tremellomycetes	Tremellales	Cuniculitremaceae	Kockovaella	Kockovaella_prillingeri	98	303	1.84E-81	99.401
OTU372	KY588528	Fungi	Ascomycota	Dothideomycetes	Dothideomycetes_ord___sedis	Dothideomycetes_fam___sedis	Asteromella	Asteromella_sp	100	272	4.39E-72	100
OTU373	KY367522	Fungi	Ascomycota	Dothideomycetes	Capnodiales	Mycosphaerellaceae	Sphaerulina	Sphaerulina_menispermi	98	255	4.21E-67	100
OTU374	KP897343	Fungi	_	_	_	_	_	Fungi_sp	100	274	1.49E-72	94.886
OTU375	KX384664	Fungi	Ascomycota	Sordariomycetes	Glomerellales	Plectosphaerellaceae	Chordomyces	Chordomyces_antarcticus	100	315	8.48E-85	100
OTU376	KY794702	Fungi	Ascomycota	Dothideomycetes	Pleosporales	Periconiaceae	Periconia	Periconia_sp	99	267	2.14E-70	98.052
OTU377	AB035718	Fungi	Basidiomycota	Cystobasidiomycetes	Erythrobasidiales	Erythrobasidiaceae	_	Bannoa_ogasawarensis	93	215	1.11E-54	87.113
OTU378	KY103331	Fungi	Basidiomycota	Tremellomycetes	Tremellales	Bulleribasidiaceae	Derxomyces	Derxomyces_nakasei	100	272	4.50E-72	99.333
OTU379	KY592147	Fungi	Ascomycota	Eurotiomycetes	Chaetothyriales	Herpotrichiellaceae	Rhinocladiella	Rhinocladiella_sp	100	244	9.19E-64	97.887
OTU380	KY399821	Fungi	Ascomycota	Sordariomycetes	Glomerellales	Plectosphaerellaceae	Plectosphaerella	Plectosphaerella_citrulli	100	254	1.89E-66	93.605
OTU381	KC005777	Fungi	Ascomycota	Dothideomycetes	Capnodiales	Mycosphaerellaceae	Zasmidium	Zasmidium_syzygii	100	267	2.04E-70	99.32
OTU382	AM999593	Fungi	Basidiomycota	Tremellomycetes	Tremellales	_	_	Tremellales_sp	100	233	2.44E-60	91.329
OTU383	KX880641	Fungi	Basidiomycota	Agaricomycetes	Polyporales	Coriolaceae	Trametes	Trametes_menziesii	100	355	6.28E-97	97.585
OTU384	FJ820509	Fungi	Basidiomycota	Agaricomycetes	Trechisporales	Hydnodontaceae	Trechispora	Trechispora_sp	100	279	3.78E-74	91.584
OTU385	DQ241469	Fungi	Basidiomycota	Pucciniomycetes	Septobasidiales	Septobasidiaceae	_	Septobasidium_wilsonianum	83	239	7.26E-62	89.84
OTU386	MF065721	Fungi	Ascomycota	Dothideomycetes	Pleosporales	Didymellaceae	Stagonosporopsis	Stagonosporopsis_inoxydabilis	100	272	4.67E-72	98.077
OTU387	KP814442	Fungi	Basidiomycota	Agaricomycetes	Amylocorticiales	Amylocorticiaceae	_	Amylocorticiellum_sp	92	239	6.53E-62	89.583
OTU388	GU065586	Fungi	Ascomycota	Dothideomycetes	Capnodiales	Cladosporiaceae	Cladosporium	Cladosporium_sp	99	255	4.46E-67	97.987
OTU389	LN714577	Fungi	Basidiomycota	Agaricomycetes	Agaricales	Tricholomataceae	_	Omphalina_mutila	100	231	1.03E-59	88.205
OTU390	MF328323	Fungi	Ascomycota	Dothideomycetes	Pleosporales	Didymosphaeriaceae	Pseudopithomyces	Pseudopithomyces_chartarum	100	220	1.68E-56	92.81
OTU391	KT219338	Fungi	Basidiomycota	Agaricomycetes	Trechisporales	_	_	Trechisporales_sp	95	305	6.59E-82	94.089
OTU392	HQ832831	Fungi	Basidiomycota	Microbotryomycetes	Microbotryales	Ustilentylomataceae	Microbotryozyma	Microbotryozyma_sp	100	372	7.13E-102	95.359
OTU393	JN182917	Fungi	Basidiomycota	Agaricomycetes	Cantharellales	Ceratobasidiaceae	_	Rhizoctonia_sp	100	231	1.06E-59	87.864
OTU394	KX302072	Fungi	Ascomycota	Eurotiomycetes	Chaetothyriales	Cyphellophoraceae	Cyphellophora	Cyphellophora_vermispora	100	340	1.54E-92	100
OTU395	KY630745	Fungi	Ascomycota	Sordariomycetes	Sordariales	Lasiosphaeriaceae	Podospora	Podospora_sp	100	276	3.54E-73	99.342
OTU396	HQ832831	Fungi	Basidiomycota	Microbotryomycetes	Microbotryales	Ustilentylomataceae	Microbotryozyma	Microbotryozyma_sp	100	431	1.18E-119	99.576
OTU397	KY365579	Fungi	Ascomycota	Sordariomycetes	Microascales	Microascales_fam___sedis	Trichurus	Trichurus_spiralis	100	278	1.10E-73	96.429
OTU398	EU118658	Fungi	Basidiomycota	Agaricomycetes	Polyporales	Xenasmataceae	Xenasmatella	Xenasmatella_sp	100	322	5.42E-87	98.895
OTU399	KX017213	Fungi	Basidiomycota	Agaricomycetes	Agaricales	Strophariaceae	_	Deconica_sp	100	224	1.71E-57	87.437
OTU400	DQ832221	Fungi	Basidiomycota	Microbotryomycetes	Microbotryales	_	_	Sphacelotheca_sp	100	202	9.90E-51	82.988
OTU401	KY742123	Fungi	Ascomycota	Dothideomycetes	Pleosporales	Didymellaceae	Stagonosporopsis	Stagonosporopsis_sp	100	274	1.28E-72	98.71
OTU402	AY818330	Fungi	Ascomycota	Leotiomycetes	Helotiales	Sclerotiniaceae	Streptobotrys	Streptobotrys_streptothrix	98	263	2.60E-69	100
OTU403	AB211926	Fungi	Basidiomycota	Ustilaginomycetes	Ustilaginales	Ustilaginaceae	Ustilago	Ustilago_esculenta	100	547	1.46E-154	99.666
OTU404	KR081412	Fungi	Basidiomycota	Agaricomycetes	Corticiales	Corticiaceae	Phlebia	Phlebia_sp	100	351	7.36E-96	100
OTU405	KU892285	Fungi	Ascomycota	Sordariomycetes	Xylariales	Xylariales_fam___sedis	Robillarda	Robillarda_sessilis	100	283	2.13E-75	100
OTU406	JQ753998	Fungi	Basidiomycota	Tremellomycetes	Tremellales	Bulleribasidiaceae	Hannaella	Hannaella_sp	100	230	2.18E-59	100
OTU407	KX130098	Fungi	Basidiomycota	Agaricomycetes	Russulales	Bondarzewiaceae	Heterobasidion	Heterobasidion_araucariae	100	379	3.69E-104	100
OTU408	AF169978	Fungi	Basidiomycota	Agaricomycetes	Polyporales	Polyporaceae	Polyporus	Polyporus_lipsiensis	99	339	5.98E-92	97.949
OTU409	LN910866	Fungi	Basidiomycota	Agaricomycetes	Thelephorales	Thelephoraceae	_	Thelephoraceae_sp	100	327	1.44E-88	94.009
OTU410	KY172991	Fungi	Basidiomycota	Agaricomycetes	Cantharellales	Ceratobasidiaceae	Thanatephorus	Thanatephorus_cucumeris	100	433	3.24E-120	100
OTU411	LC149612	Fungi	Basidiomycota	Agaricomycetes	Boletales	Tapinellaceae	Pseudomerulius	Pseudomerulius_curtisii	100	388	6.50E-107	99.074
OTU412	KU693448	Fungi	Ascomycota	Dothideomycetes	Pleosporales	Parabambusicolaceae	Multiseptospora	Multiseptospora_thailandica	100	222	4.71E-57	92.857
OTU413	JX974735	Fungi	Ascomycota	Dothideomycetes	Pleosporales	Massarinaceae	Massarina	Massarina_sp	100	268	5.73E-71	99.324
OTU414	KX655602	Fungi	Ascomycota	Dothideomycetes	Pleosporales	Didymellaceae	Phoma	Phoma_herbarum	100	292	3.64E-78	100
OTU415	KF156020	Fungi	Ascomycota	Dothideomycetes	Venturiales	Sympoventuriaceae	Ochroconis	Ochroconis_cordanae	82	283	3.37E-75	94.149
OTU416	KP050580	Fungi	Basidiomycota	Agaricomycetes	Russulales	Peniophoraceae	Peniophora	Peniophora_incarnata	100	353	2.06E-96	100
OTU417	FR717228	Fungi	Basidiomycota	Agaricomycetes	Russulales	Peniophoraceae	Peniophora	Peniophora_sp	100	355	5.76E-97	100
OTU418	MF330484	Fungi	Ascomycota	Sordariomycetes	Xylariales	_	_	Xylariales_sp	100	239	5.62E-62	91.111
OTU419	KF443408	Fungi	Ascomycota	Dothideomycetes	Pleosporales	Torulaceae	Torula	Torula_herbarum	100	292	3.64E-78	100
OTU420	KP135355	Fungi	Basidiomycota	Agaricomycetes	Corticiales	Corticiaceae	Scopuloides	Scopuloides_sp	100	302	7.84E-81	94.416
OTU421	KT219338	Fungi	Basidiomycota	Agaricomycetes	Trechisporales	_	_	Trechisporales_sp	95	298	1.09E-79	93.627
OTU422	KY592256	Fungi	Ascomycota	Ascomycota_cls___sedis	Ascomycota_ord___sedis	Ascomycota_fam___sedis	Tetracladium	Tetracladium_apiense	100	268	5.59E-71	100
OTU423	JX984705	Fungi	Basidiomycota	Tremellomycetes	Tremellales	Trimorphomycetaceae	Saitozyma	Saitozyma_sp	100	303	1.80E-81	99.401
OTU424	KP026231	Fungi	Basidiomycota	Agaricomycetes	Agaricales	Tricholomataceae	Resupinatus	Resupinatus_sp	100	339	5.80E-92	98.438
OTU425	MF329756	Fungi	Ascomycota	Eurotiomycetes	Chaetothyriales	Cyphellophoraceae	Cyphellophora	Cyphellophora_gamsii	100	316	2.37E-85	100
OTU426	KT951325	Fungi	Basidiomycota	Agaricomycetes	Agaricales	Agaricaceae	Agaricus	Agaricus_flocculosipes	100	394	1.38E-108	100
OTU427	JX500721	Fungi	Ascomycota	Dothideomycetes	Pleosporales	Didymellaceae	Stagonosporopsis	Stagonosporopsis_cucurbitacearum	99	267	2.14E-70	98.052
OTU428	KX067799	Fungi	Basidiomycota	Tremellomycetes	Tremellales	Trimorphomycetaceae	Saitozyma	Saitozyma_sp	100	237	1.85E-61	92.216
OTU429	KT823795	Fungi	Ascomycota	Sordariomycetes	Diaporthales	Schizoparmaceae	Pilidiella	Pilidiella_sp	100	300	2.24E-80	100
OTU430	GQ303298	Fungi	Ascomycota	_	_	_	_	Ascomycota_sp	100	272	4.61E-72	98.693
OTU431	KU188658	Fungi	_	_	_	_	_	Fungi_sp	100	272	5.10E-72	95.882
OTU432	KP276574	Fungi	Ascomycota	Leotiomycetes	Helotiales	Helotiales_fam___sedis	Tapesia	Tapesia_fusca	100	324	1.49E-87	99.438
OTU433	KF322117	Fungi	Ascomycota	Dothideomycetes	Pleosporales	Thyridariaceae	Roussoella	Roussoella_percutanea	99	224	1.30E-57	93.506
OTU434	KJ908840	Fungi	Ascomycota	Leotiomycetes	Helotiales	Chaetomellaceae	Pilidium	Pilidium_concavum	100	206	3.41E-52	98.291
OTU435	KF574903	Fungi	Ascomycota	Sordariomycetes	Xylariales	Sporocadaceae	Seiridium	Seiridium_phylicae	100	283	2.13E-75	100
OTU436	KP135355	Fungi	Basidiomycota	Agaricomycetes	Corticiales	Corticiaceae	Scopuloides	Scopuloides_sp	100	351	7.63E-96	98.98
OTU437	JQ279584	Fungi	Basidiomycota	Agaricomycetes	Hymenochaetales	Hymenochaetaceae	Hymenochaete	Hymenochaete_innexa	100	401	8.39E-111	100
OTU438	KY561337	Fungi	Ascomycota	Dothideomycetes	Pleosporales	Phaeosphaeriaceae	Setophoma	Setophoma_terrestris	100	267	2.04E-70	99.32
OTU439	DQ672271	Fungi	Basidiomycota	Agaricomycetes	Agaricales	Entolomataceae	Clitopilus	Clitopilus_sp	100	326	4.57E-88	96.907
OTU440	KT315411	Fungi	Ascomycota	Dothideomycetes	Pleosporales	Torulaceae	Torula	Torula_herbarum	97	281	7.77E-75	100
OTU441	KP897425	Fungi	_	_	_	_	_	Fungi_sp	78	206	6.84E-52	88.953
OTU442	GU187527	Fungi	Basidiomycota	Agaricomycetes	Boletales	Boletales_fam___sedis	Leucogyrophana	Leucogyrophana_arizonica	100	363	3.92E-99	97.209
OTU443	KY454838	Fungi	Ascomycota	Sordariomycetes	Glomerellales	Plectosphaerellaceae	Verticillium	Verticillium_dahliae	100	315	8.48E-85	100
OTU444	KT328864	Fungi	Ascomycota	Dothideomycetes	Pleosporales	Phaeosphaeriaceae	Setophoma	Setophoma_sp	100	278	9.91E-74	99.346
OTU445	FJ820509	Fungi	Basidiomycota	Agaricomycetes	Trechisporales	Hydnodontaceae	Trechispora	Trechispora_sp	100	274	1.76E-72	91.089
OTU446	JN411114	Fungi	Basidiomycota	Agaricomycetes	Polyporales	Polyporaceae	Grammothele	Grammothele_fuligo	76	209	4.83E-53	92
OTU447	LC312145	Fungi	Basidiomycota	Agaricomycetes	Polyporales	Schizophyllaceae	Schizophyllum	Schizophyllum_commune	100	442	5.52E-123	100
OTU448	HQ608095	Fungi	Ascomycota	Leotiomycetes	Helotiales	Rutstroemiaceae	Rutstroemia	Rutstroemia_sp	100	226	3.53E-58	93.96
OTU449	JX392826	Fungi	Basidiomycota	Agaricomycetes	Trechisporales	Hydnodontaceae	Trechispora	Trechispora_sp	100	285	8.50E-76	91.121
OTU450	JQ009310	Fungi	Ascomycota	Sordariomycetes	Xylariales	Xylariaceae	Hypoxylon	Hypoxylon_pilgerianum	100	291	1.30E-77	100
OTU451	JQ312879	Fungi	Ascomycota	Dothideomycetes	Capnodiales	Teratosphaeriaceae	Capnobotryella	Capnobotryella_sp	100	222	4.30E-57	95.07
OTU452	KY173471	Fungi	Ascomycota	Dothideomycetes	Pleosporales	Torulaceae	Torula	Torula_sp	100	244	1.02E-63	94.872
OTU453	KP765385	Fungi	Ascomycota	Eurotiomycetes	Eurotiales	Trichocomaceae	Talaromyces	Talaromyces_sp	100	287	1.66E-76	100
OTU454	EU686846	Fungi	Ascomycota	Sordariomycetes	Microascales	Halosphaeriaceae	_	Halosphaeriaceae_sp	100	265	8.30E-70	95.322
OTU455	AM901940	Fungi	Basidiomycota	Agaricomycetes	Agaricales	Psathyrellaceae	Coprinopsis	Coprinopsis_sp	99	342	4.78E-93	97.512
OTU456	DQ900941	Fungi	Basidiomycota	Agaricomycetes	Auriculariales	_	_	Auriculariales_sp	100	302	6.97E-81	97.222
OTU457	AB907596	Fungi	Basidiomycota	Agaricomycetes	Agaricales	Strophariaceae	Kuehneromyces	Kuehneromyces_mutabilis	100	379	3.83E-104	99.057
OTU458	LN911662	Fungi	Ascomycota	Leotiomycetes	Helotiales	Rutstroemiaceae	_	Rutstroemiaceae_sp	99	200	2.12E-50	91.216
OTU459	MF570036	Fungi	_	_	_	_	_	Fungi_sp	100	233	2.21E-60	93.631
OTU460	KT328757	Fungi	Ascomycota	Dothideomycetes	Capnodiales	Mycosphaerellaceae	Zasmidium	Zasmidium_sp	100	217	2.22E-55	91.72
OTU461	KC815566	Fungi	Basidiomycota	Pucciniomycetes	Pucciniales	Phakopsoraceae	Phakopsora	Phakopsora_ampelopsidis	100	435	9.06E-121	100
OTU462	KX538747	Fungi	Ascomycota	Eurotiomycetes	Verrucariales	Verrucariaceae	Endocarpon	Endocarpon_deserticola	100	255	4.71E-67	96.154
OTU463	JF449707	Fungi	Basidiomycota	Agaricomycetes	Sebacinales	Sebacinaceae	Efibulobasidium	Efibulobasidium_sp	100	364	1.06E-99	98.086
OTU464	KR476733	Fungi	Ascomycota	Sordariomycetes	Xylariales	Xylariaceae	Emarcea	Emarcea_eucalyptigena	100	287	1.66E-76	100
OTU465	AB971701	Fungi	Basidiomycota	Agaricomycetes	Agaricales	Tricholomataceae	_	Mycena_luxfoliata	95	243	5.07E-63	89
OTU466	KU846288	Fungi	Ascomycota	Sordariomycetes	Hypocreales	Stachybotryaceae	Paramyrothecium	Paramyrothecium_acadiense	100	350	2.63E-95	100
OTU467	GU054081	Fungi	Basidiomycota	Agaricomycetes	Trechisporales	_	_	Trechisporales_sp	100	252	8.38E-66	88.889
OTU468	KU645325	Fungi	Basidiomycota	Agaricomycetes	Cantharellales	Ceratobasidiaceae	Thanatephorus	Thanatephorus_cucumeris	100	344	1.20E-93	100
OTU469	KP897300	Fungi	_	_	_	_	_	Fungi_sp	100	279	3.31E-74	94.536
OTU470	HQ623596	Fungi	Basidiomycota	Tremellomycetes	Tremellales	Tremellaceae	Cryptococcus	Cryptococcus_sp	100	219	4.57E-56	99.174
OTU471	KC685630	Fungi	Ascomycota	Sordariomycetes	Phyllachorales	Phyllachoraceae	Phyllachora	Phyllachora_phyllostachydis	100	270	1.65E-71	98.684
OTU472	JX875919	Fungi	Ascomycota	Dothideomycetes	Pleosporales	Pleosporales_fam___sedis	Shiraia	Shiraia_sp	100	287	1.66E-76	100
OTU473	KM278056	Fungi	Ascomycota	Dothideomycetes	Pleosporales	Cucurbitariaceae	Pyrenochaetopsis	Pyrenochaetopsis_decipiens	97	248	7.47E-65	97.917
OTU474	KP216522	Fungi	Basidiomycota	Microbotryomycetes	Microbotryomycetes_ord___sedis	Chrysozymaceae	Chrysozyma	Chrysozyma_fushanensis	88	272	6.72E-72	92.67
OTU475	MF065741	Fungi	Ascomycota	Dothideomycetes	Pleosporales	Didymellaceae	Neoascochyta	Neoascochyta_desmazieri	98	230	2.81E-59	94.079
OTU476	KT389524	Fungi	Ascomycota	Dothideomycetes	Pleosporales	Didymellaceae	Neoascochyta	Neoascochyta_sp	97	222	4.70E-57	93.333
OTU477	JN983437	Fungi	Ascomycota	Eurotiomycetes	Chaetothyriales	Herpotrichiellaceae	Exophiala	Exophiala_sp	88	226	3.95E-58	94.558
OTU478	KC685630	Fungi	Ascomycota	Sordariomycetes	Phyllachorales	Phyllachoraceae	Phyllachora	Phyllachora_phyllostachydis	99	206	4.74E-52	91.391
OTU479	LN910291	Fungi	Basidiomycota	Agaricomycetes	Auriculariales	Hyaloriaceae	_	Hyaloriaceae_sp	97	307	1.96E-82	91.892
OTU480	LN910098	Fungi	Ascomycota	Eurotiomycetes	Chaetothyriales	_	_	Chaetothyriales_sp	100	340	1.56E-92	99.465
OTU481	GU586849	Fungi	Ascomycota	Leotiomycetes	Leotiomycetes_ord___sedis	Leotiomycetes_fam___sedis	Scytalidium	Scytalidium_lignicola	100	246	2.79E-64	95.455
OTU482	AB035717	Fungi	Basidiomycota	Cystobasidiomycetes	Erythrobasidiales	Erythrobasidiaceae	Bannoa	Bannoa_ogasawarensis	100	366	3.00E-100	97.653
OTU483	JN890113	Fungi	Ascomycota	Dothideomycetes	_	_	_	Dothideomycetes_sp	100	204	1.53E-51	92.908
OTU484	KF617929	Fungi	Basidiomycota	Microbotryomycetes	_	_	_	Microbotryomycetes_sp	92	222	6.43E-57	88.36
OTU485	KP004468	Fungi	Ascomycota	Eurotiomycetes	Chaetothyriales	Trichomeriaceae	Trichomerium	Trichomerium_dioscoreae	100	274	1.44E-72	95.882
OTU486	KX195818	Fungi	_	_	_	_	_	Fungi_sp	100	313	3.09E-84	99.419
OTU487	KU604558	Fungi	Ascomycota	Sordariomycetes	Xylariales	Xylariaceae	Hypoxylon	Hypoxylon_lienhwacheense	100	335	7.01E-91	100
OTU488	GU055640	Fungi	Ascomycota	Ascomycota_cls___sedis	Ascomycota_ord___sedis	Ascomycota_fam___sedis	Tetracladium	Tetracladium_sp	100	265	7.47E-70	98.658
OTU489	AB508841	Fungi	Basidiomycota	Tremellomycetes	Tremellales	Bulleribasidiaceae	Derxomyces	Derxomyces_sp	100	313	3.09E-84	99.422
OTU490	KX228277	Fungi	Ascomycota	Sordariomycetes	Hypocreales	Bionectriaceae	Paracylindrocarpon	Paracylindrocarpon_aloicola	100	287	1.89E-76	96.532
OTU491	KJ831948	Fungi	Basidiomycota	Agaricomycetes	Hymenochaetales	Hymenochaetales_fam___sedis	Resinicium	Resinicium_sp	100	350	2.68E-95	99.479
OTU492	KX676490	Fungi	Ascomycota	Saccharomycetes	Saccharomycetales	Phaffomycetaceae	Wickerhamomyces	Wickerhamomyces_anomalus	100	448	1.20E-124	100
OTU493	JN581127	Fungi	Ascomycota	Ascomycota_cls___sedis	Ascomycota_ord___sedis	Ascomycota_fam___sedis	Tetracladium	Tetracladium_sp	96	244	9.58E-64	97.872
OTU494	KY101808	Fungi	Basidiomycota	Tremellomycetes	Tremellales	Bulleribasidiaceae	Bulleribasidium	Bulleribasidium_variabile	100	226	3.01E-58	97.71
OTU495	KX302019	Fungi	Ascomycota	Eurotiomycetes	Chaetothyriales	Trichomeriaceae	_	Trichomerium_dioscoreae	97	200	2.46E-50	88.889
OTU496	DQ068346	Fungi	Ascomycota	Dothideomycetes	Capnodiales	Mycosphaerellaceae	Zymoseptoria	Zymoseptoria_sp	100	270	1.67E-71	98.077
OTU497	KX599233	Fungi	Ascomycota	Sordariomycetes	Hypocreales	Nectriaceae	Fusarium	Fusarium_sp	100	276	3.45E-73	100
OTU498	KT328787	Fungi	Basidiomycota	Tremellomycetes	Tremellales	Bulleribasidiaceae	Hannaella	Hannaella_sp	100	215	5.79E-55	99.16
OTU499	KY588890	Fungi	Ascomycota	Eurotiomycetes	Chaetothyriales	Cyphellophoraceae	Cyphellophora	Cyphellophora_suttonii	100	292	4.08E-78	97.126
OTU500	KY570319	Fungi	Ascomycota	Sordariomycetes	Trichosphaeriales	Trichosphaeriaceae	Nigrospora	Nigrospora_sp	100	276	3.54E-73	99.346
OTU501	KP897253	Fungi	_	_	_	_	_	Fungi_sp	96	263	3.01E-69	96.273
OTU502	AB509794	Fungi	Basidiomycota	Agaricomycetes	Agaricomycetes_ord___sedis	Agaricomycetes_fam___sedis	Oxyporus	Oxyporus_cuneatus	100	353	2.15E-96	98.5
OTU503	HQ847042	Fungi	Basidiomycota	Agaricomycetes	Agaricales	_	_	Coprinus_phaeopunctatus	97	202	8.80E-51	84.906
OTU504	KY591355	Fungi	Ascomycota	Dothideomycetes	Pleosporales	Massarinaceae	Stagonospora	Stagonospora_sp	100	213	2.90E-54	91.083
OTU505	KU509490	Fungi	Basidiomycota	Agaricomycetes	Polyporales	Meruliaceae	_	Phlebiporia_bubalina	95	222	6.13E-57	88.649
OTU506	UDB016302	Fungi	Basidiomycota	Agaricomycetes	Thelephorales	Thelephoraceae	Tomentella	Tomentella_sp	100	331	1.12E-89	94.091
OTU507	KP814438	Fungi	Basidiomycota	Agaricomycetes	Russulales	Peniophoraceae	Peniophora	Peniophora_sp	100	355	5.76E-97	100
OTU508	KJ654586	Fungi	Basidiomycota	Agaricomycetes	Corticiales	Corticiaceae	Phlebia	Phlebia_brevispora	100	361	1.26E-98	100
OTU509	KF800652	Fungi	Basidiomycota	Agaricomycetes	Agaricales	Strophariaceae	Psilocybe	Psilocybe_sp	100	346	3.55E-94	98.477
OTU510	KY103508	Fungi	Basidiomycota	Tremellomycetes	Tremellales	Bulleribasidiaceae	Hannaella	Hannaella_phetchabunensis	100	215	5.85E-55	99.167
OTU511	KT328787	Fungi	Basidiomycota	Tremellomycetes	Tremellales	Bulleribasidiaceae	Hannaella	Hannaella_sp	100	204	1.27E-51	97.5
OTU512	KY103510	Fungi	Basidiomycota	Tremellomycetes	Tremellales	Bulleribasidiaceae	Hannaella	Hannaella_sinensis	100	222	3.50E-57	100
OTU513	HQ631019	Fungi	Basidiomycota	Microbotryomycetes	_	_	_	Microbotryomycetes_sp	96	261	1.67E-68	87.137
OTU514	KY103360	Fungi	Basidiomycota	Tremellomycetes	Tremellales	Bulleribasidiaceae	Dioszegia	Dioszegia_zsoltii_var._zsoltii	100	261	9.04E-69	100
OTU515	GU973630	Fungi	Ascomycota	Sordariomycetes	Magnaporthales	Magnaporthaceae	Pyricularia	Pyricularia_sp	100	320	1.86E-86	100
OTU516	KF675238	Fungi	Basidiomycota	Tremellomycetes	Tremellales	Trimorphomycetaceae	Saitozyma	Saitozyma_sp	100	309	3.86E-83	100
OTU517	AB428345	Fungi	Basidiomycota	Tremellomycetes	Tremellales	Tremellaceae	Cryptococcus	Cryptococcus_sp	100	250	1.92E-65	99.281
OTU518	KY788060	Fungi	Ascomycota	Dothideomycetes	Capnodiales	Cladosporiaceae	Cladosporium	Cladosporium_sphaerospermum	100	265	7.47E-70	98.658
OTU519	GU214649	Fungi	Ascomycota	Dothideomycetes	Capnodiales	Capnodiaceae	Polychaeton	Polychaeton_citri	100	241	1.25E-62	95.946
OTU520	KX527880	Fungi	Basidiomycota	Exobasidiomycetes	Exobasidiales	Brachybasidiaceae	Meira	Meira_sp	100	377	1.32E-103	100
OTU521	KX013220	Fungi	Ascomycota	Dothideomycetes	Pleosporales	Pleosporaceae	Curvularia	Curvularia_lunata	100	289	4.64E-77	100
OTU522	KF916572	Fungi	Basidiomycota	Tremellomycetes	Tremellales	Tremellaceae	Cryptococcus	Cryptococcus_sp	100	213	2.13E-54	98.361
OTU523	KY592038	Fungi	Ascomycota	Dothideomycetes	Pleosporales	_	_	Pleosporales_sp	100	287	1.66E-76	100
OTU524	AY208791	Fungi	Ascomycota	Dothideomycetes	Pleosporales	Massarinaceae	Stagonospora	Stagonospora_sp	100	278	1.00E-73	98.718
OTU525	KY103507	Fungi	Basidiomycota	Tremellomycetes	Tremellales	Bulleribasidiaceae	Hannaella	Hannaella_pagnoccae	99	211	7.65E-54	98.347
OTU526	GQ999538	Fungi	Ascomycota	Eurotiomycetes	Chaetothyriales	_	_	Chaetothyriales_sp	100	283	2.82E-75	93.367
OTU527	LN910098	Fungi	Ascomycota	Eurotiomycetes	Chaetothyriales	_	_	Chaetothyriales_sp	100	318	7.33E-86	97.326
OTU528	KX228272	Fungi	Ascomycota	Dothideomycetes	Pleosporales	Phaeosphaeriaceae	Wojnowiciella	Wojnowiciella_cissampeli	98	274	1.28E-72	99.338
OTU529	FJ917556	Fungi	Ascomycota	Eurotiomycetes	Chaetothyriales	Chaetothyriales_fam___sedis	Strelitziana	Strelitziana_mali	95	248	8.72E-65	94.444
OTU530	KC978010	Fungi	Ascomycota	Dothideomycetes	Capnodiales	Teratosphaeriaceae	Devriesia	Devriesia_sp	100	204	1.53E-51	92.908
OTU531	FJ357790	Fungi	Basidiomycota	Exobasidiomycetes	Exobasidiales	_	_	Exobasidiales_sp	72	211	1.12E-53	98.333
OTU532	JN662315	Fungi	Ascomycota	Dothideomycetes	Capnodiales	Mycosphaerellaceae	Ramularia	Ramularia_rumicis-crispi	97	233	2.04E-60	96.479
OTU533	FJ917557	Fungi	Ascomycota	Eurotiomycetes	Chaetothyriales	Chaetothyriales_fam___sedis	Strelitziana	Strelitziana_mali	100	278	1.08E-73	96.988
OTU534	KM355992	Fungi	Ascomycota	Dothideomycetes	Pleosporales	Cucurbitariaceae	Pyrenochaetopsis	Pyrenochaetopsis_microspora	100	233	2.07E-60	95.27
OTU535	KP898107	Fungi	_	_	_	_	_	Fungi_sp	100	385	9.21E-106	96.203
OTU536	KU896333	Fungi	Ascomycota	Sordariomycetes	Hypocreales	Hypocreaceae	Trichoderma	Trichoderma_stromaticum	100	230	2.81E-59	93.168
OTU537	JX682694	Fungi	Basidiomycota	Exobasidiomycetes	Exobasidiales	Brachybasidiaceae	Meira	Meira_sp	100	398	1.09E-109	99.541
OTU538	DQ870625	Fungi	Basidiomycota	Microbotryomycetes	Sporidiobolales	Sporidiobolaceae	_	Rhodotorula_subericola	100	254	2.79E-66	86.122
OTU539	KT244878	Fungi	_	_	_	_	_	Fungi_sp	100	309	4.03E-83	98.851
OTU540	EU707865	Fungi	Ascomycota	Dothideomycetes	Capnodiales	Teratosphaeriaceae	Teratosphaeria	Teratosphaeria_sp	99	235	5.95E-61	95.302
OTU541	KY305083	Fungi	Ascomycota	Sordariomycetes	Sordariales	Cephalothecaceae	Phialemonium	Phialemonium_inflatum	100	241	1.27E-62	95.395
OTU542	KR476731	Fungi	Ascomycota	Eurotiomycetes	Chaetothyriales	Chaetothyriales_fam___sedis	Strelitziana	Strelitziana_malaysiana	100	298	8.36E-80	98.802
OTU543	KU896333	Fungi	Ascomycota	Sordariomycetes	Hypocreales	Hypocreaceae	Trichoderma	Trichoderma_stromaticum	100	231	7.93E-60	93.168
OTU544	MF276663	Fungi	Ascomycota	Dothideomycetes	Capnodiales	Cladosporiaceae	Cladosporium	Cladosporium_sp	96	257	1.24E-67	99.296
OTU545	KY103359	Fungi	Basidiomycota	Tremellomycetes	Tremellales	Bulleribasidiaceae	Dioszegia	Dioszegia_xingshanensis	100	231	6.11E-60	100
OTU546	MF176236	Fungi	Ascomycota	Dothideomycetes	Botryosphaeriales	Botryosphaeriaceae	Lasiodiplodia	Lasiodiplodia_theobromae	100	292	3.64E-78	100
OTU547	FJ917557	Fungi	Ascomycota	Eurotiomycetes	Chaetothyriales	Chaetothyriales_fam___sedis	Strelitziana	Strelitziana_mali	100	268	6.60E-71	95.833
OTU548	KX009101	Fungi	Basidiomycota	Tremellomycetes	Tremellales	Trimorphomycetaceae	_	Trimorphomycetaceae_sp	100	289	5.39E-77	96.067
OTU549	KJ159586	Fungi	Ascomycota	Dothideomycetes	Pleosporales	Cucurbitariaceae	Pyrenochaetopsis	Pyrenochaetopsis_leptospora	100	206	4.56E-52	91.892
OTU550	KU204480	Fungi	Ascomycota	Dothideomycetes	Capnodiales	Mycosphaerellaceae	Septoria	Septoria_escalloniae	100	263	2.54E-69	100
OTU551	GU053790	Fungi	Basidiomycota	Agaricomycetes	Corticiales	Vuilleminiaceae	Vuilleminia	Vuilleminia_sp	100	274	1.66E-72	92.268
OTU552	KT581800	Fungi	Basidiomycota	Tremellomycetes	Tremellales	Bulleribasidiaceae	Vishniacozyma	Vishniacozyma_sp	100	209	3.32E-53	93.662
OTU553	KC445736	Fungi	Ascomycota	Dothideomycetes	Botryosphaeriales	Phyllostictaceae	Phyllosticta	Phyllosticta_sp	96	265	7.76E-70	98.667
OTU554	HM216208	Fungi	Ascomycota	Dothideomycetes	Pleosporales	Massarinaceae	Stagonospora	Stagonospora_sp	100	241	1.25E-62	95.973
OTU555	MF286529	Fungi	Ascomycota	Dothideomycetes	Capnodiales	Cladosporiaceae	Cladosporium	Cladosporium_sphaerospermum	100	265	7.47E-70	98.658
OTU556	MF326607	Fungi	Ascomycota	Dothideomycetes	Capnodiales	Cladosporiaceae	Cladosporium	Cladosporium_oxysporum	99	259	3.45E-68	98.639
OTU557	KX784248	Fungi	Ascomycota	Dothideomycetes	Pleosporales	Pleosporaceae	Curvularia	Curvularia_trifolii	100	305	4.93E-82	100
OTU558	LN713279	Fungi	Ascomycota	Sordariomycetes	Magnaporthales	Magnaporthaceae	Neocordana	Neocordana_musae	100	303	1.76E-81	100
OTU559	KY588637	Fungi	Ascomycota	Eurotiomycetes	Chaetothyriales	Chaetothyriaceae	Ceramothyrium	Ceramothyrium_melastoma	89	198	8.85E-50	90.667
OTU560	KX343168	Fungi	Ascomycota	Sordariomycetes	Xylariales	Sporocadaceae	Pestalotiopsis	Pestalotiopsis_sp	98	296	2.92E-79	100
OTU561	KY173476	Fungi	Ascomycota	Dothideomycetes	Capnodiales	Teratosphaeriaceae	_	Teratosphaeriaceae_sp	100	279	2.71E-74	100
OTU562	KY103854	Fungi	Basidiomycota	Tremellomycetes	Tremellales	Cuniculitremaceae	Kockovaella	Kockovaella_mexicana	99	230	3.16E-59	91.279
OTU563	LN912087	Fungi	Ascomycota	Lecanoromycetes	Lecanorales	_	_	Lecanorales_sp	99	217	1.97E-55	94.928
OTU564	KY103858	Fungi	Basidiomycota	Tremellomycetes	Tremellales	Cuniculitremaceae	_	Kockovaella_schimae	99	211	1.16E-53	89.535
OTU565	KC009032	Fungi	Mortierellomycota	Mortierellomycetes	Mortierellales	Mortierellaceae	Mortierella	Mortierella_parvispora	100	305	6.52E-82	92.857
OTU566	GQ999538	Fungi	Ascomycota	Eurotiomycetes	Chaetothyriales	_	_	Chaetothyriales_sp	100	309	4.44E-83	96.277
OTU567	FJ752614	Fungi	Ascomycota	Dothideomycetes	Pleosporales	Didymellaceae	Phoma	Phoma_sp	91	206	4.77E-52	92.958
OTU568	KM278033	Fungi	Basidiomycota	Agaricomycetes	Russulales	Peniophoraceae	Peniophora	Peniophora_lycii	100	351	7.50E-96	99.482
OTU569	KU940130	Fungi	Ascomycota	Dothideomycetes	Pleosporales	Thyridariaceae	Roussoella	Roussoella_sp	93	226	3.63E-58	95.105
OTU570	KY103856	Fungi	Basidiomycota	Tremellomycetes	Tremellales	Cuniculitremaceae	Kockovaella	Kockovaella_prillingeri	94	226	4.12E-58	92.025
OTU571	LT604838	Fungi	Ascomycota	_	_	_	_	Pezizomycotina	100	276	3.54E-73	99.342
OTU572	MF062574	Fungi	Basidiomycota	Tremellomycetes	Tremellales	Trimorphomycetaceae	Saitozyma	Saitozyma_podzolica	100	296	2.86E-79	100
OTU573	KY103854	Fungi	Basidiomycota	Tremellomycetes	Tremellales	Cuniculitremaceae	Kockovaella	Kockovaella_mexicana	99	254	1.86E-66	94.118
OTU574	KU512921	Fungi	Basidiomycota	Agaricomycetes	Polyporales	Polyporaceae	_	Theleporus_membranaceus	97	213	3.62E-54	87.368
OTU575	KF887104	Fungi	Basidiomycota	Agaricomycetes	Polyporales	Cystostereaceae	_	Cystidiodontia_sp	100	202	7.94E-51	86.07
OTU576	KC978010	Fungi	Ascomycota	Dothideomycetes	Capnodiales	Teratosphaeriaceae	Devriesia	Devriesia_sp	100	209	3.32E-53	93.662
OTU577	JX268526	Fungi	Basidiomycota	Tremellomycetes	Tremellales	Tremellaceae	_	Cryptococcus_sp	100	198	8.91E-50	87.719
OTU578	KY103858	Fungi	Basidiomycota	Tremellomycetes	Tremellales	Cuniculitremaceae	Kockovaella	Kockovaella_schimae	100	241	1.47E-62	92.398
OTU579	KJ654624	Fungi	Basidiomycota	Agaricomycetes	Polyporales	Coriolaceae	Tinctoporellus	Tinctoporellus_epimiltinus	100	355	5.76E-97	100
OTU580	JX843780	Fungi	Ascomycota	Eurotiomycetes	Chaetothyriales	Trichomeriaceae	_	Knufia_aspidiotus	99	204	1.90E-51	88.757
OTU581	KY588532	Fungi	Ascomycota	Lecanoromycetes	Lecanorales	Ramalinaceae	Bacidina	Bacidina_arnoldiana	100	257	1.35E-67	95.652
OTU582	KP714314	Fungi	Basidiomycota	Tremellomycetes	Tremellales	Tremellaceae	Cryptococcus	Cryptococcus_sp	100	377	1.43E-103	97.717
OTU583	JQ061170	Fungi	Ascomycota	Eurotiomycetes	Chaetothyriales	Chaetothyriales_fam___sedis	Sarcinomyces	Sarcinomyces_sp	99	222	5.18E-57	91.071
OTU584	KX611640	Fungi	Basidiomycota	Agaricomycetes	Russulales	Peniophoraceae	Peniophora	Peniophora_sp	100	346	3.42E-94	99.474
OTU585	HM132000	Fungi	Basidiomycota	Agaricomycetes	Auriculariales	Exidiaceae	Heterochaete	Heterochaete_sp	100	303	2.15E-81	94.924
OTU586	GQ922547	Fungi	Ascomycota	Sordariomycetes	Sordariales	Lasiosphaeriaceae	Podospora	Podospora_curvicolla	100	268	5.87E-71	98.675
OTU587	JN890113	Fungi	Ascomycota	Dothideomycetes	_	_	_	Dothideomycetes_sp	100	204	1.52E-51	92.908
OTU588	KY887680	Fungi	Basidiomycota	Microbotryomycetes	Sporidiobolales	Sporidiobolaceae	Rhodotorula	Rhodotorula_sp	100	390	1.76E-107	100
OTU589	MF687677	Fungi	Ascomycota	Dothideomycetes	Pleosporales	Leptosphaeriaceae	Plenodomus	Plenodomus_biglobosus	100	257	1.29E-67	96.753
OTU590	KP896055	Fungi	Ascomycota	Dothideomycetes	Capnodiales	Mycosphaerellaceae	Zasmidium	Zasmidium_fructicola	100	261	9.51E-69	98.639
OTU591	LC147075	Fungi	Basidiomycota	Agaricomycetes	Agaricales	Psathyrellaceae	Parasola	Parasola_sp	100	398	1.07E-109	100
OTU592	DQ241460	Fungi	Basidiomycota	Pucciniomycetes	Septobasidiales	Septobasidiaceae	_	Septobasidium_pseudopedicellatum	96	226	5.00E-58	87.755
OTU593	KU325273	Fungi	Ascomycota	Dothideomycetes	Botryosphaeriales	Botryosphaeriaceae	Dothiorella	Dothiorella_iberica	100	278	9.91E-74	99.346
OTU594	EU232219	Fungi	Basidiomycota	Agaricomycetes	Corticiales	Vuilleminiaceae	Vuilleminia	Vuilleminia_sp	100	353	2.10E-96	99.485
OTU595	KP012910	Fungi	Basidiomycota	Agaricomycetes	Polyporales	Polyporaceae	Perenniporia	Perenniporia_sp	100	246	3.55E-64	90.155
OTU596	KR476731	Fungi	Ascomycota	Eurotiomycetes	Chaetothyriales	Chaetothyriales_fam___sedis	Strelitziana	Strelitziana_malaysiana	98	268	6.65E-71	95.808
OTU597	KY173465	Fungi	Ascomycota	Sordariomycetes	Diaporthales	Diaporthales_fam___sedis	Sirococcus	Sirococcus_sp	100	252	6.28E-66	95.062
OTU598	KP174850	Fungi	Ascomycota	Eurotiomycetes	Chaetothyriales	Trichomeriaceae	_	Trichomeriaceae_sp	89	204	1.97E-51	90.909
OTU599	KP174850	Fungi	Ascomycota	Eurotiomycetes	Chaetothyriales	Trichomeriaceae	_	Trichomeriaceae_sp	100	233	2.48E-60	91.329
OTU600	KY591983	Fungi	Ascomycota	Eurotiomycetes	Chaetothyriales	Herpotrichiellaceae	Phialophora	Phialophora_livistonae	99	222	5.21E-57	90.588
OTU601	KF901655	Fungi	Ascomycota	Dothideomycetes	Capnodiales	Mycosphaerellaceae	Mycosphaerella	Mycosphaerella_sumatrensis	99	228	9.57E-59	95.172
OTU602	KT943941	Fungi	Basidiomycota	Agaricomycetes	Russulales	Stereaceae	_	Stereum_sanguinolentum	100	237	2.24E-61	88.67
OTU603	UDB028013	Fungi	Basidiomycota	Agaricomycetes	Russulales	Peniophoraceae	Sterellum	Sterellum_rufum	100	279	3.59E-74	92.784
OTU604	GU905996	Fungi	Ascomycota	Ascomycota_cls___sedis	Ascomycota_ord___sedis	Ascomycota_fam___sedis	Menisporopsis	Menisporopsis_theobromae	100	298	9.25E-80	96.175
OTU605	KR476731	Fungi	Ascomycota	Eurotiomycetes	Chaetothyriales	Chaetothyriales_fam___sedis	Strelitziana	Strelitziana_malaysiana	100	246	3.03E-64	93.491
OTU606	AJ582964	Fungi	Ascomycota	Eurotiomycetes	Chaetothyriales	_	_	Chaetothyriales_sp	98	211	1.15E-53	89.474
OTU607	KU538327	Fungi	_	_	_	_	_	Fungi_sp	89	209	4.69E-53	88.953
OTU608	KY103856	Fungi	Basidiomycota	Tremellomycetes	Tremellales	Cuniculitremaceae	Kockovaella	Kockovaella_prillingeri	99	222	5.25E-57	90.698
OTU609	LN912373	Fungi	Ascomycota	Dothideomycetes	_	_	_	Dothideomycetes_sp	91	217	1.99E-55	96.899
OTU610	JN890259	Fungi	Ascomycota	Dothideomycetes	_	_	_	Dothideomycetes_sp	99	255	4.89E-67	95.597
OTU611	AF314985	Fungi	Basidiomycota	Tremellomycetes	Tremellales	Bulleribasidiaceae	Hannaella	Hannaella_coprosmae	100	224	1.01E-57	99.194
OTU612	KP714385	Fungi	Ascomycota	Dothideomycetes	Pleosporales	Didymellaceae	Phoma	Phoma_sp	100	281	7.60E-75	100
OTU613	EF621565	Fungi	Basidiomycota	Tremellomycetes	Filobasidiales	Piskurozymaceae	Solicoccozyma	Solicoccozyma_keelungensis	99	327	1.46E-88	94.064
OTU614	FJ571431	Fungi	Ascomycota	_	_	_	_	Ascomycota_sp	100	215	7.45E-55	93.151
OTU615	FJ917557	Fungi	Ascomycota	Eurotiomycetes	Chaetothyriales	Chaetothyriales_fam___sedis	Strelitziana	Strelitziana_mali	96	243	4.00E-63	93.827
OTU616	MF326607	Fungi	Ascomycota	Dothideomycetes	Capnodiales	Cladosporiaceae	Cladosporium	Cladosporium_oxysporum	98	259	3.48E-68	98.63
OTU617	UDB024799	Fungi	Basidiomycota	Agaricomycetes	Trechisporales	Hydnodontaceae	Sistotremastrum	Sistotremastrum_suecicum	100	300	2.59E-80	96.175
OTU618	HE584881	Fungi	Basidiomycota	Cystobasidiomycetes	Erythrobasidiales	Erythrobasidiaceae	Erythrobasidium	Erythrobasidium_sp	79	233	3.38E-60	90.556
OTU619	KP174850	Fungi	Ascomycota	Eurotiomycetes	Chaetothyriales	Trichomeriaceae	_	Trichomeriaceae_sp	100	206	5.40E-52	88.439
OTU620	KX302019	Fungi	Ascomycota	Eurotiomycetes	Chaetothyriales	Trichomeriaceae	Trichomerium	Trichomerium_dioscoreae	98	226	4.12E-58	91.176
OTU621	KM877216	Fungi	Basidiomycota	Tremellomycetes	Filobasidiales	Filobasidiaceae	Filobasidium	Filobasidium_sp	100	313	4.55E-84	90.083
OTU622	EU977268	Fungi	Ascomycota	Eurotiomycetes	Chaetothyriales	_	_	Chaetothyriales_sp	83	211	1.22E-53	92.105
OTU623	KY104663	Fungi	Basidiomycota	Tremellomycetes	Filobasidiales	Piskurozymaceae	Piskurozyma	Piskurozyma_silvicola	100	412	4.00E-114	100
OTU624	AJ244263	Fungi	Ascomycota	Leotiomycetes	Helotiales	Dermateaceae	Trimmatostroma	Trimmatostroma_cordae	93	230	3.09E-59	93.082
OTU625	JF737796	Fungi	Ascomycota	Eurotiomycetes	Chaetothyriales	_	_	Chaetothyriales_sp	81	230	3.58E-59	93.59
OTU626	LC015697	Fungi	Ascomycota	Sordariomycetes	Hypocreales	_	_	Hypocreales_sp	100	248	8.78E-65	92.982
OTU627	GQ999235	Fungi	Ascomycota	Eurotiomycetes	Chaetothyriales	Herpotrichiellaceae	Exophiala	Exophiala_sp	98	219	6.37E-56	91.824
OTU628	KP174850	Fungi	Ascomycota	Eurotiomycetes	Chaetothyriales	Trichomeriaceae	_	Trichomeriaceae_sp	100	224	1.51E-57	90.341
OTU629	JF737796	Fungi	Ascomycota	Eurotiomycetes	Chaetothyriales	_	_	Chaetothyriales_sp	90	222	5.40E-57	92.357
OTU630	KM246182	Fungi	Basidiomycota	Tremellomycetes	Tremellales	Tremellaceae	Cryptococcus	Cryptococcus_dimennae	100	252	6.28E-66	95
OTU631	KP160290	Fungi	_	_	_	_	_	Fungi_sp	95	206	4.77E-52	91.837
OTU632	LN911474	Fungi	Ascomycota	Dothideomycetes	Pleosporales	Pleosporaceae	_	Pleosporaceae_sp	100	252	5.99E-66	96.104
OTU633	LN912373	Fungi	Ascomycota	Dothideomycetes	_	_	_	Dothideomycetes_sp	94	198	7.19E-50	93.939
OTU634	KM507564	Fungi	Basidiomycota	Tremellomycetes	Tremellales	Tremellaceae	_	Tremella_sp	100	207	1.44E-52	89.286
OTU635	GU053897	Fungi	Basidiomycota	Agaricomycetes	Russulales	_	_	Russulales_sp	99	300	2.56E-80	96.667
OTU636	KP004468	Fungi	Ascomycota	Eurotiomycetes	Chaetothyriales	Trichomeriaceae	_	Trichomerium_dioscoreae	100	198	9.03E-50	87.861
OTU637	GU219464	Fungi	Ascomycota	Sordariomycetes	Hypocreales	Hypocreales_fam___sedis	Sarocladium	Sarocladium_strictum	100	320	1.86E-86	100
OTU638	KX302019	Fungi	Ascomycota	Eurotiomycetes	Chaetothyriales	Trichomeriaceae	_	Trichomerium_dioscoreae	100	206	5.21E-52	88.953
OTU639	JF737796	Fungi	Ascomycota	Eurotiomycetes	Chaetothyriales	_	_	Chaetothyriales_sp	87	220	1.97E-56	92.763
OTU640	KM986117	Fungi	Basidiomycota	Tremellomycetes	Tremellales	Tremellaceae	Cryptococcus	Cryptococcus_sp	100	401	8.66E-111	99.103
OTU641	KX067807	Fungi	Basidiomycota	Microbotryomycetes	Microbotryomycetes_ord___sedis	Microbotryomycetes_fam___sedis	Curvibasidium	Curvibasidium_cygneicollum	100	396	3.84E-109	100
OTU642	KY558356	Fungi	Basidiomycota	Tremellomycetes	Filobasidiales	Piskurozymaceae	Piskurozyma	Piskurozyma_taiwanensis	100	374	1.89E-102	96.861
OTU643	HE650881	Fungi	Basidiomycota	Tremellomycetes	Tremellales	Tremellaceae	Bulleromyces	Bulleromyces_albus	100	329	3.20E-89	100
OTU644	KF055224	Fungi	Basidiomycota	Exobasidiomycetes	Tilletiales	Tilletiaceae	Tilletia	Tilletia_marjaniae	100	414	1.20E-114	97.917
OTU645	AJ244263	Fungi	Ascomycota	Leotiomycetes	Helotiales	Dermateaceae	Trimmatostroma	Trimmatostroma_cordae	100	219	6.84E-56	90.116
OTU646	JX313653	Fungi	Ascomycota	Eurotiomycetes	Chaetothyriales	Trichomeriaceae	Trichomerium	Trichomerium_foliicola	100	257	1.43E-67	94.152
OTU647	NR_077124	Fungi	Ascomycota	Sordariomycetes	Hypocreales	Hypocreales_fam___sedis	Acremonium	Acremonium_rutilum	100	285	6.60E-76	97.041
OTU648	KX067813	Fungi	Basidiomycota	Tremellomycetes	Tremellales	Bulleribasidiaceae	Hannaella	Hannaella_sp	98	198	6.01E-50	96.667
OTU649	MF435088	Fungi	Ascomycota	Dothideomycetes	Pleosporales	Periconiaceae	Periconia	Periconia_byssoides	99	265	7.70E-70	98.026
OTU650	JN972443	Fungi	Ascomycota	Lecanoromycetes	Lecanorales	Ramalinaceae	Bacidina	Bacidina_flavoleprosa	95	250	2.16E-65	97.931
OTU651	AJ244263	Fungi	Ascomycota	Leotiomycetes	Helotiales	Dermateaceae	_	Trimmatostroma_cordae	100	204	1.93E-51	88.439
OTU652	KP174850	Fungi	Ascomycota	Eurotiomycetes	Chaetothyriales	Trichomeriaceae	_	Trichomeriaceae_sp	94	272	5.18E-72	97.5
OTU653	AY239212	Fungi	Ascomycota	Taphrinomycetes	Taphrinales	Taphrinaceae	Taphrina	Taphrina_inositophila	100	370	2.16E-101	100
OTU654	KX302019	Fungi	Ascomycota	Eurotiomycetes	Chaetothyriales	Trichomeriaceae	Trichomerium	Trichomerium_dioscoreae	73	200	2.58E-50	94.615
OTU655	MF330151	Fungi	Ascomycota	Dothideomycetes	Pleosporales	Cucurbitariaceae	Pyrenochaeta	Pyrenochaeta_inflorescentiae	100	274	1.26E-72	99.338
OTU656	DQ914681	Fungi	Ascomycota	Sordariomycetes	Xylariales	Xylariales_fam___sedis	Libertella	Libertella_sp	98	200	1.95E-50	93.382
OTU657	UDB016592	Fungi	Ascomycota	Sordariomycetes	Hypocreales	Bionectriaceae	_	Nectriopsis_lecanodes	100	226	4.29E-58	89.56
OTU658	NR_077124	Fungi	Ascomycota	Sordariomycetes	Hypocreales	Hypocreales_fam___sedis	Acremonium	Acremonium_rutilum	100	307	1.41E-82	99.408
OTU659	LN911014	Fungi	Ascomycota	Dothideomycetes	Pleosporales	Pleosporaceae	_	Pleosporaceae_sp	100	220	1.70E-56	92.308
OTU660	KX067789	Fungi	Basidiomycota	Microbotryomycetes	Sporidiobolales	Sporidiobolaceae	_	Rhodotorula_sp	92	207	2.09E-52	85.238
OTU661	KP004468	Fungi	Ascomycota	Eurotiomycetes	Chaetothyriales	Trichomeriaceae	Trichomerium	Trichomerium_dioscoreae	100	276	4.03E-73	95.906
OTU662	KX402304	Fungi	Ascomycota	Orbiliomycetes	Orbiliales	_	_	Orbiliales_sp	80	226	4.85E-58	93.038
OTU663	MF136567	Fungi	Ascomycota	Dothideomycetes	Pleosporales	Thyridariaceae	Roussoella	Roussoella_sp	100	267	2.22E-70	96.855
OTU664	KU847247	Fungi	Ascomycota	Sordariomycetes	Hypocreales	Stachybotryaceae	_	Xepicula_crassiseta	100	211	1.15E-53	88.889
OTU665	AJ582958	Fungi	Ascomycota	Eurotiomycetes	Chaetothyriales	_	_	Chaetothyriales_sp	78	222	5.36E-57	96.296
OTU666	MF314176	Fungi	Ascomycota	Dothideomycetes	Pleosporales	Didymellaceae	Phoma	Phoma_sp	97	257	1.30E-67	97.351
OTU667	KP897620	Fungi	_	_	_	_	_	Fungi_sp	95	272	6.90E-72	90.909
OTU668	KY588532	Fungi	Ascomycota	Lecanoromycetes	Lecanorales	Ramalinaceae	Bacidina	Bacidina_arnoldiana	100	230	2.94E-59	92.547
OTU669	KJ406880	Fungi	Ascomycota	Eurotiomycetes	Chaetothyriales	Herpotrichiellaceae	Exophiala	Exophiala_eucalyptorum	100	230	3.01E-59	92.073
OTU670	KT195321	Fungi	_	_	_	_	_	Fungi_sp	99	252	5.87E-66	97.297
OTU671	JX313653	Fungi	Ascomycota	Eurotiomycetes	Chaetothyriales	Trichomeriaceae	_	Trichomerium_foliicola	100	211	1.21E-53	88.889
OTU672	FJ357790	Fungi	Basidiomycota	Exobasidiomycetes	Exobasidiales	_	_	Exobasidiales_sp	72	219	6.79E-56	99.174
OTU673	JX394019	Fungi	Basidiomycota	Tremellomycetes	Tremellales	Tremellaceae	Cryptococcus	Cryptococcus_sp	100	383	3.07E-105	98.182
OTU674	KC978010	Fungi	Ascomycota	Dothideomycetes	Capnodiales	Teratosphaeriaceae	Devriesia	Devriesia_sp	100	230	2.59E-59	95.804
OTU675	KX343132	Fungi	Ascomycota	Sordariomycetes	Hypocreales	Hypocreaceae	Trichoderma	Trichoderma_atroviride	100	324	1.46E-87	100
OTU676	KF901663	Fungi	Ascomycota	Dothideomycetes	Capnodiales	Mycosphaerellaceae	Zasmidium	Zasmidium_xenoparkii	100	276	3.45E-73	100
OTU677	AY487563	Fungi	Basidiomycota	Tremellomycetes	Tremellales	Bulleribasidiaceae	Derxomyces	Derxomyces_cylindricus	100	230	2.75E-59	94.667
OTU678	KT949902	Fungi	Ascomycota	Sordariomycetes	Xylariales	Amphisphaeriaceae	_	Lepteutypa_fuckelii	100	226	4.34E-58	89.56
OTU679	JQ314356	Fungi	Basidiomycota	Agaricomycetes	Polyporales	Polyporaceae	_	Megasporoporiella_rhododendri	97	215	1.00E-54	87.565
OTU680	KY592264	Fungi	Ascomycota	Ascomycota_cls___sedis	Ascomycota_ord___sedis	Ascomycota_fam___sedis	Tetracladium	Tetracladium_sp	99	250	2.08E-65	97.279
OTU681	JF907963	Fungi	Basidiomycota	Agaricomycetes	Agaricales	Crepidotaceae	_	Crepidotus_luteolus	100	237	2.47E-61	86.977
OTU682	KM247480	Fungi	Basidiomycota	Agaricomycetes	Cantharellales	Ceratobasidiaceae	_	Ceratobasidiaceae_sp	84	241	1.46E-62	97.183
OTU683	KP897358	Fungi	_	_	_	_	_	Fungi_sp	100	215	7.57E-55	93.243
OTU684	KX302019	Fungi	Ascomycota	Eurotiomycetes	Chaetothyriales	Trichomeriaceae	Trichomerium	Trichomerium_dioscoreae	87	207	1.50E-52	92
OTU685	KU497673	Fungi	Ascomycota	Leotiomycetes	Helotiales	Helotiales_fam___sedis	Rhexocercosporidium	Rhexocercosporidium_sp	100	265	7.29E-70	99.315
OTU686	KC966335	Fungi	Basidiomycota	Agaricomycetes	Cantharellales	Cantharellales_fam___sedis	Sistotrema	Sistotrema_sp	86	261	1.39E-68	93.258
OTU687	KX402304	Fungi	Ascomycota	Orbiliomycetes	Orbiliales	_	_	Orbiliales_sp	80	233	2.90E-60	93.671
OTU688	KX195696	Fungi	_	_	_	_	_	Fungi_sp	100	460	1.68E-128	98.473
OTU689	DQ658163	Fungi	Basidiomycota	Agaricomycetes	Corticiales	Corticiaceae	Hypochnicium	Hypochnicium_cystidiatum	100	372	6.13E-102	99.51
OTU690	JF737796	Fungi	Ascomycota	Eurotiomycetes	Chaetothyriales	_	_	Chaetothyriales_sp	94	219	6.94E-56	91.304
OTU691	KC005774	Fungi	Ascomycota	Eurotiomycetes	Chaetothyriales	Herpotrichiellaceae	Phialophora	Phialophora_livistonae	100	302	6.42E-81	99.398
OTU692	AJ582958	Fungi	Ascomycota	Eurotiomycetes	Chaetothyriales	_	_	Chaetothyriales_sp	92	231	8.91E-60	93.038
OTU693	KY592264	Fungi	Ascomycota	Ascomycota_cls___sedis	Ascomycota_ord___sedis	Ascomycota_fam___sedis	Tetracladium	Tetracladium_sp	100	268	5.73E-71	99.324
OTU694	KC978007	Fungi	Ascomycota	Eurotiomycetes	Chaetothyriales	_	_	Chaetothyriales_sp	80	209	4.35E-53	93.706
OTU695	FJ357790	Fungi	Basidiomycota	Exobasidiomycetes	Exobasidiales	_	_	Exobasidiales_sp	71	222	5.29E-57	100
OTU696	KP689170	Fungi	Ascomycota	_	_	_	_	Ascomycota_sp	100	316	2.52E-85	98.343
OTU697	AJ582958	Fungi	Ascomycota	Eurotiomycetes	Chaetothyriales	_	_	Chaetothyriales_sp	94	209	4.26E-53	90.244
OTU698	KY316385	Fungi	Ascomycota	Sordariomycetes	Sordariales	Chaetomiaceae	Zopfiella	Zopfiella_longicaudata	93	255	4.57E-67	99.291
OTU699	AB508840	Fungi	Basidiomycota	Tremellomycetes	Tremellales	Bulleribasidiaceae	Derxomyces	Derxomyces_sp	100	276	3.58E-73	98.718
OTU700	KY103498	Fungi	Basidiomycota	Tremellomycetes	Tremellales	Bulleribasidiaceae	Hannaella	Hannaella_kunmingensis	98	219	4.52E-56	100
OTU701	JQ320370	Fungi	Basidiomycota	Microbotryomycetes	Sporidiobolales	Sporidiobolaceae	Rhodotorula	Rhodotorula_sp	100	355	5.97E-97	98.99
OTU702	FJ528717	Fungi	Ascomycota	Dothideomycetes	Pleosporales	Sporormiaceae	Preussia	Preussia_sp	100	270	1.65E-71	98.684
OTU703	AJ582965	Fungi	_	_	_	_	_	Fungi_sp	100	244	1.07E-63	93.865
OTU704	AJ582965	Fungi	_	_	_	_	_	Fungi_sp	100	272	4.93E-72	96.933
OTU705	KP744437	Fungi	Ascomycota	Eurotiomycetes	Chaetothyriales	Chaetothyriaceae	Chaetothyrium	Chaetothyrium_agathis	92	241	1.47E-62	94.34
OTU706	KU745371	Fungi	Basidiomycota	Microbotryomycetes	Kriegeriales	Kriegeriaceae	Yamadamyces	Yamadamyces_rosulatus	100	383	2.88E-105	100
OTU707	KC005771	Fungi	Ascomycota	Eurotiomycetes	Chaetothyriales	Chaetothyriaceae	_	Ceramothyrium_melastoma	98	200	2.51E-50	88.235
OTU708	JN661634	Fungi	Ascomycota	Eurotiomycetes	Chaetothyriales	Chaetothyriales_fam___sedis	_	Sarcinomyces_sp	98	198	8.91E-50	88.69
